# Supplementary material for: FRESCo: finding regions of excess synonymous constraint in diverse viruses
Source: Genome Biol. 2015 Feb 17;16(1):38. doi: 10.1186/s13059-015-0603-7 (PMC4376164; doi:10.1186/s13059-015-0603-7)
Supplement: Additional file 1: — FRESCo source code, instructions for running the method, and sample input files. [file 13059_2015_603_MOESM1_ESM.zip]

Archive with 12 entries (9 files):
- FRESCO_code/
- FRESCO_code/.DS_Store
- __MACOSX/
- __MACOSX/FRESCO_code/
- __MACOSX/FRESCO_code/._.DS_Store
- FRESCO_code/FRESCO.bf
- FRESCO_code/HBV.P.10.1.fa
- FRESCO_code/RAxML_bestTree.HBV.P.10.1.tree
- FRESCO_code/README.txt
- __MACOSX/FRESCO_code/._README.txt
- FRESCO_code/runFRESCO.bf
- __MACOSX/FRESCO_code/._runFRESCO.bf
