# Supplementary material for: FRESCo: finding regions of excess synonymous constraint in diverse viruses
Source: Genome Biol. 2015 Feb 17;16(1):38. doi: 10.1186/s13059-015-0603-7 (PMC4376164; doi:10.1186/s13059-015-0603-7)
Supplement: Additional file 1: — FRESCo source code, instructions for running the method, and sample input files. [file 13059_2015_603_MOESM1_ESM.zip › FRESCO_code/HBV.P.10.1.fa]

>JQ801484
ATGCCCCTATCTTATCAACACTTCCGGAAACTACTGTTGTTAGAC------GAC------
GAGGCAGGTCCCCTACAAGAAGAACTCCCTCGCCTCGCACACGAAGGTCTCAATCGCCGC
GTCGCAAAAGATCTCAATCTCGGG---AATCTCAATGTTAGTATCCCTTGGACTCATAAG
GTGGGAAACTTTACTGGGCTTTATTCTTCTACTGTACCTGTCTTTAATCCTGATTGG---
CAAACTCCCTCTTTTCCTCACATACATTTGAAAGAGGACATTATCAACAGATGTCAACAA
TATGTGGGCCCTCTTACAGTTAATGAAAAAAGGAGATTAAAATTGATTATGCCTGCTAGG
TTCTATCCTAACCTTACTAAATATTTGCCCTTAGATAAAGGCATTAAGCCTTATTATCCT
GAACATACAGTTAATCATTACTTCCAAACTAGACATTATTTGCATACTCTGTGGAAGGCT
GGTATTTTATATAAGAGAGAAACTACACGCAGTGCCTCATTTTGTGGGTCACCATATTCT
TGGGAACAAGAGCTACAGCATGGGAGGTTGGTCTTCCAAACCTCGACAAGGCATGGGGAC
------------GAATCTTTCTGTTCCCAATCCTCTGGGATTCTTTCCCGGTCACCAGTT
GGACCCAGCGTTCGGAGCCAATTCAAACAATCCAGATTGGGACTTCAACCCCAACAAGGA
TCAATGGCCAGCGGCAAACCAGGTAGGAGCGGGAGCATTCGGGCC---------------
------------------------------AGCTCAGGG---CATATTGACAACAGTGCC
AGCAGCGCCTCCTCCTGCCTCCACCAATCGGCAGTCAGGAAGGCAGCCTACTCCCGTCTC
TCCACCTCTAAGAGACAGTCATCCTCAGGCCATGCAGTGGAACTCCAGCACATTCCACCA
AGCTCTGCTAGATCCCAGAGTGAAAGGCCTATACTTTCCTGCTGGTGGCTCAAGTTCCGG
AACAGTAAACCCTGTTCCGACCACTGCCTCTCCCATATCGTCAATCTTCTCGAGGACTGG
GGACCCTGCACCGAATATGGAGAGCACCACATCAGGATTCCTAGGACCCCTGCTCGTGTT
ACAGGCGGGGTTTTTCTTGTTGACAAGAATCCTCACAATACCACAGAGTCTAGACTCGTG
GTGGACTTCTCTCAATTTTCTAGGGGGAGCACCCACGTGTCCTGGCCAAAATTTGCAGTC
CCCAACCTCCAATCACTCACCAACCTCTTGTCCTCCAATTTGTCCTGGTTATCGCTGGAT
GTGTCTGCGGCGTTTTATCATCTTCCTCTTCATCCTGCTGCTATGCCTCATCTTCTTGTT
GGTTCTTCTGGACTACCAAGGTATGTTGCCCGTTTGTCCTCTACTTCCAGGAACATC---
AACTACCAGCACGGGACCATGCAAGACCTGCACGATTCCTGCTCAAGGAACCTCTATGTT
TCCCTCTTGTTGCTGTACAAAACCTTCGGACGGAAATTGCACCTGTATTCCCATCCCATC
ATCTTGGGCTTTCGCAAGATTCCTATGGGAGTGGGCCTCAGTCCGTTTCTCCTGGCTCAG
TTTACTAGTGCCATTTGTTCAGTGGTTCGTAGGGCTTTCCCCCACTGTTTGGCTTTCAGT
TATATGGATGATGTGGTATTGGGGGCCAAGTCTGTACAACATCTTGAATCCCTTTTTACC
TCTATTACCAATTTTCTTTTGTCTTTGGGTATACATTTAAACCCTAATAAAACCAAACGT
TGGGGCTACTCCCTTAACTTCATGGGATATGTAATTGGAAGTTGGGGTACCTTGCCACAG
GAACATATTGTACAAAAATTGAAACAATGTTTTCGGAAACTTCCTATAAATAGACCTATT
GATTGGAAAGTATGTCAAAGAATTGTGGGTCTTCTGGGCTTTGCCGCCCCTTTTACACAA
TGTGGTTACCCAGCGTTAATGCCTTTATATGCATGTATACAAGCTCGGCAGGCTTTCACT
TTCTCGCCAACTTACAAGGCCTTTCTGTGTAAACAATATCTGAACCTTTACCCCGTTGCT
CGGCAACGGTCCGGTCTTTGCCAAGTGTTTGCTGACGCAACCCCCACTGGTTGGGGCTTG
GCCATAGGCCATCAGCGCATGCGTGGAACCTTTGTGGCTCCTCTGCCCATCCATACTGCG
GAACTCCTAGCAGCTTGTTTTGCTCGCAGCAGGTCTGGAGCGAAACTTATCGGCACCGAC
AACTCTGTTGTCCTCTCTCGGAAATACACCTCCTTTCCATGGCTGCTCGGCTGTGCTGCC
AACTGGATCCTGCGCGGGACGTCCTTTGTCTACGTCCCGTCGGCGCTGAATCCCGCGGAC
GACCCATCTCGGGGCCGCTTGGGACTCTACCGTCCCCTTCTTCGTCTGCCGTTCCGACCG
ACCACGGGGCGCACCTCTCTTTACGCGGTCTCCCCGTCTGTGCCTTCTCATCTGCCGGTC
CGTGTGCACTTCGCTTCACCTCTGCACGTC------GCATGGAAACCACCG
>DQ361535
ATGCCCCTATCTTATCAACACTTCCGGAAACTACTGTTGTTAGAC------GAC------
GAGGCAGGTCCCCTAGAAGAAGAACTCCCTCGCCTCGCAGACGAAGGTCTCAATCGCCGC
GTCGCAGAAGATCTCAATCTCGGG---AATCTCAATGTTAGTATTCCTTGGACTCATAAG
GTGGGAAACTTTACGGGGCTCTATTCTTCTACGGTACCTAACTTTAATCCTGAATGG---
CAAACTCCTTCTTTTCCTGACATTCATTTGCAGGAGGACATTGTTAACAGGTGTAAACAA
TTTGTAGGCCCCCTCACAGTAAATGAAAACAGAAGACTAAAATTGATCATGCCTGCTAGG
TTCTATCCTAACGTTACTAAATATTTGCCCTTAGATAAAGGGATTAAACCTTATTATCCA
GAGCATGTAGTTAATCATTACTTCCAGACGAGACATTATTTACATACTCTTTGGAAGGCG
GGTATCTTATATAAAAGAGAAACAACACGTAGCGCCTCATTCTGCGGGTCACCATATTCT
TGGGAACAAGAGCTACAGCATGGGAGGTTGGCCTTCCAAACCTCGAAAAGGCATGGGGAC
------------AAATCTTTCTGTCCCCAATCCTCTGGGATTCTTTCCCGATCACCAGTT
GGACCCTGCATTCAAAGCCAACTCCGACAATCCCGATTGGGACCTCAACCCACACAAGGA
CAACTGGCCAGACGCCAACAAGGTGGGAGTGGGAGCATTCGGGCCGGGATTCACTCCACC
CCATGGGGGACTGTTGGGGTGGAGCCCTCCAGCTCAGGG---CATACTCACAACTGTGCC
AACAGCTCCTCCTCCTGCCTCCACCAATCGGCAGGTAGGAAGGCAGCCTACTCCCCTGTC
TCCACCTCTAAGAGACACTCATCCTCAGGCCATGCAGTGGAACTCCACCACGTTCCACCA
AACTCT------------------------------TCCTGCTGGTGGCTCCAGTTCAGG
AACAGTGAACCCTGTTCAGAACACTGTCTCTTCCATATCGTCAATCTTATCGAAGACTGG
GGACCCTGCACCGAACATGGAGAACATCGCATCAGGACTCCTAGGACCCCTGCTCGTGTT
ACAGGCGGGGTTTTTCTTGTTGACAAAAATCCTCACAATACCACAGAGTCTAGACTCGTG
GTGGACTTCTCTCAATTTTCTAGGGGGGACACCCGTGTGTCTTGGCCAAAATTCGCAGTC
CCAAATCTCCAGTCACTCACCAACTTGTTGTCCTCCGACTTGTCCTGGTTATCGCTGGAT
GTGTCTGCGGCGTTTTATCATCTTCCTCTGCATCCTGCTGCTATGCCTCATCTTCTTGTT
GGTTCTTCTGGACTATCAAGGTATGTTGCCCGTTTGTCCTCTAATTCCAGGATCATC---
AACCACCAGCACCGGACCATGCAGAACCTGCACGACTCCTGCTCAAGGAAACTCTTCGTT
TCCCTCATGTTGCTGTACAAAACCTACGGACGGAAACTGCACCTGTATTCCCATCCCATC
ATCTTGGGCTTTCGCAAAATTCCTATGGGAGTGGGCCTCAGTCCGTTTCTCTTGGCTCAG
TTTACTAGTGCCATTTGTTCAGTGGTTCGTAGGGCTTTCCCCCACTGTCTGGCTTTCAGT
TATATGGATGATGTGGTTTTGGGGGCCAAGTCTGTGCAACATCTTGAGTCCCTTTGTACC
GCTGTTACCAATTTTCTGTTGTCTTTGGGTATACATTTAAACCCTCATAAAACAAAAAGA
TGGGGCTACTCCCTTAACTTCATGGGGTATACAATTGGAGGTTGGGGCACCTTACCCCAG
GAGCATATTGTCTTGAAAATCAAACAATGTTTTAGAAAACTTCCTGTAAACAGGCCTATT
GATTGGAAAGTATGTCAACGAATTGTAGGTCTTTTGGGATTTGCTGCTCCTTTCACACAA
TGTGGTTATCCTGCTTTAATGCCTTTGTATGCATGTATACAAGCGAAACAGGCTTTCACT
TTCTCGCCAACTTATAAGGCCTTTCTAAACAAACAATATCTGAACCTTTACCCCGTTGCT
CGGCAACGGCCAGGTCTATGCCAAGTGTTTGCTGACGCAACCCCCACTGGCTGGGGCTTG
GCCATAGGCCATCGGCGCATGCGTGGAACCTTTGTGTCTCCTCTGCCGATCCATACTGCG
GAACTCCTAGCCGCTTGTTTTGCTCGCAGCCGGTCTGGGGCAAAACTTATCGGGACTGAC
AATTCTGTCGTTCTTTCCCGCAAGTATACATCATTTCCATGGCTGCTAGGTTGTGCTGCC
AACTGGATCCTGCGCGGGACGTCCTTTGTTTACATCCCGTCAGCGCTGAATCCCGCGGAC
GACCCCTCTCGGGGCCGCTTGGGGCTCTACCGCCCACTTCTCCGTCTGTTGTACCGACCG
ACCACGGGGCGCACCTCTCTTTACGCGGACTCCCCGTCTGTGCCTTCTCATCTACCGGAC
CGTGTGCACTTCGCTTCACCTCTGCACGTC------GCATGGAGACCACCG
>HQ603082
ATGCCCCTATCTTGTCAACACTTCCGGAAACTACTGTTGTTAGAC------GAA------
GAGGCAGGTCCCCTAGAAGAAGAACTCCCTCGCCTCGCAGACGAAGGTCTCAATCACCGC
GTCGCAGAAGATCTCAATCTCCAG---CTTCCCAATGTTAGTATTCCTTGGACTCACAAG
GTGGGAAACTTTACGGGGCTTTACTCTTCTACTGCACCTGTCTTTAACCCTAACTGG---
CAAACTCCCTCTTTTCCTGACATTCATTTGCATCAGGACATTATTGATAAGTGTCAGCAA
TTTGTTGGTCCACTTACAGTAAATGAAAAACGAAGATTGAAATTAATTATGCCTGCGAGA
TTCTATCCTAACTCTACCAAATATTTTCCCCCAGATAAGGGTATCAAACCCTATTATCCA
GAGCATGTGGTTAATCATTATTTCCAAACCAGACACTATTTACACACTTTGTGGAAGGCG
GGTATCTTATATAAGAGAGAAACTACACGTAGCGCTTCATTTTGTGGGTCACCATATTCT
TGGGAACAAGAGCTACAG---------------------------------CATGGGGCA
------------GAATCTTTCTGTCAGCAACCCGCTGGGATTTTTTCCCGAGCACCAGTT
GGACCCTCTGTTCAGAGCCAACACAAACAGTCCAGATTGGGACTTCAATCCCCACAAGGA
CACCTGGCCCGAGGCCACCAAGGTAGGAGTGGGAGCATTCGGGCCAGGGTTCACTCCACC
TCATGGAGGTCTTTTGGGGTGGAGCCCACAGGCTCAGGG---CGTCACCACAACATTGCC
AGCAGTTCCTCCTCCTGCCTCCACCAATCGGCAGTCAGGAAGGCAGCCTACTCCCATCTC
TCCACCGCTGAGAGACACTCATCCTCAGGCCATGCAGTGGAACTCCACAGTGTTCCACCA
AACTCTGCAGGATCCCAGAGTAAGGGGTCTGTATTTCCCTGCTGGTGGCTCCAGTTCAGG
AACAGTGAACCCTGTTCCGACTTCTGCCTCCACCATATCGTCAACCTTCTTCAAGACTGG
GGACCCTGCACCGAACATGGAGAACATCTCATCAGGATTCCTAGGACCCCTGCTCGTGTT
ACAGGCGGGGTTTTTCTTGTTGACAAAAATCCTCACAATTCCTCAGAGTCTAGACTCGTG
GTGGACTTCTCTCAATTTTCTAGGGGGAGCTCCAGTGTGTCCTGGCCAAAATTCGCAGTC
CCTAACCTCCAATCACTCACCAACCTCTTGTCCTCCAATCTGTCCTGGTTATCGCTGGAT
GTGTCTGCGGCGTTTTATCATATTCCTCTTCATCCTGCTGCTATGCCTCATCTTCTTGTT
GGTTCTTCTGGACTACCAAGGTATGTTGCCCGTTTGTCCTCTACTTCCAGGATCAAC---
TACCACCAGCGTGGGAACATGCAGAACCTGCACGATTTCTGCTCCAGGAACCTCTTTGTT
TCCCTCATGTTGCTGTACAAAACCTTCGGACGGAAATTGCACCTGTATTCCCATCCCATC
ATCATGGGCTTTCGCAAGATTCCTATGGGGGTGGGCCTCAGTCCGTTTCTCCTGGCTCAG
TTTACTAGCGCCATTTGTTCAGTGGTTCGTAGGGCTTTCCCCCACTGCTTGGCTTTTAGT
TATATGGATGATGTGGTATTGGGGGCCAAGTCTGTACAACATCTTGAGTCCCTTTATACC
GCTGTTACCAATTTTCTTTTGTCTTTGGGCATACATTTAAACCCTAGCAAAACAAAACGA
TGGGGCTATTCCCTTCATTTCATGGGGTATGTGATTGGAAGTTGGGGAACCTTGCCACAA
GACCATATTGTACAGAAAATCAAACAATGTTTTCGCAAACTTCCTGTAAATCGCCCCATT
GATTGGAAAGTATGTCAAAGAATTGTAGGACTCTTAGGCTTTGCCGCTCCTTTCACGCAA
TGTGGCTATCCTGCTTTAATGCCTTTATATAATTGCATACAGAATCGTCAGGCTTTTACT
TTCTCGCCAACTTACAAGGCCTTTCTACGTACACAATATCTGACCCTTTACCCCGTTGCT
CGGCAACGACAGGGTGTGTGCCAAGTGTTTGCTGACGCAACCCCCACTGGCTGGGGCTTG
GCACTGGGTTCTCTGCGCATGCGTGGAACCTTTGTGGCTCCTCTGCCGATCCATACTGCG
GAACTCCTAGCCGCTTGTTTTGCTCGCAGCAGGTCTGGAGCAAACATTATCGGTACCGAC
AATTCTGTTGTGTTGTCGCGGAAATATACATCTTTCCCATGGCTGCTAGGTTGTGCTGCC
AACTGGATCCTGCGCGGGACGTCCTTTGTCTACGTCCCGTCGGCGCTGAATCCCGCGGAC
GACCCTTCTCGGGGTCGGTTGGGGCTCTACCGCCCTCTTCTCCGTCTGCCGTTCCGCCCG
ACCACGGGGCGCACCTCTCTTTACGCGGTCTCCCCGTCTGTGCCTTCTCATCTGCCGGTC
CGTGTGCACTTCGCTTCACCTCTGCACGTT------GCATGGAGACCACCG
>HE974362
ATGCCCCTATCTTATCAACACTTCCGGAAACTACTGTTGTTAGAC------GACGAGACC
GAGGCAGGTCCCCTAGAAGAAGAACTCCCTCGCCTCGCAGACGAAGATCTCAATCGCCGC
GTCGCAGAAGATCTCAATCTCGGG---AATCTCAATGTTAGTATTCCTTGGACTCATAAG
GTGGGAAATTTTACTGGGCTTTATTCTTCTACTGTCCCTATTTTTAATCCTGAATGG---
CAAACTCCTTCTTTTCCTAAAATTCATTTACATGAAGATATTGCTAATAGGTGTCAGCAA
TTTGTAGGCCCTCTCACGGTAAATGAAAAGAGAAGATTGAAATTAATTATGCCTGCTAGG
TTCTATCCTAACAGCACTAAATATTTGCCTCTAGACAAAGGGATTAAACCTTATTATCCT
GATCATGTAGTTAATCATTACTTTCAAACCAGACATTATTTACATACTCTTTGGAAGGCT
GGGATTCTATATAAGAGGGAAACTTCACGTAGCGCCTCATTTTGCGGGTCACCATATTCT
TGGGAACAAGAGCTACATCATGGGAGGTTGGTCATCAAAACCTCGCAAAGGCATGGGGAC
------------GAACCTTTCTGTTCCCAATCCTCTGGGATTCTTTCCCGATCATCAGTT
GGACCCTGCATTCGGAGCCAATTCAAACAATCCAGATTGGGACTTCAACCCCATCAAGGA
CCATTGGCCACAAGCCAACCAGGTAGGAGTGGGAGCATTCGGGCCAGGGTTCACTCCCCC
ACACGGAGGTGTTTTGGGGTGGAGCCCTCAGGCTCAGGG---CATATTGGCCACAGTGCC
AGCAGTTCCTCCTCCTGCCTCCACCAATCGGCAGTCAGGAAGGCAGCCTACTCCCATCTC
TCCACCTCTAAGAGACAGTCATCCTCAGGCCATGCAGTGGAATTCCACAGCTTTCCACCA
AGCTCTGCAAGATCCCAGAGTCAGGGGCCTGTATTTTCCTGCTGGTGGCTCCAGTTCAGG
AACACTCAACCCTGTTCCAAATATTGCCTCTCACATCTCGTCAATCTCCTCGAGGACTGG
GGACCCTGCACCGAACATGGAGAACATCACATCAGGATTCCTAGGACCCCTGCTCGTGTT
ACAGGCGGGGTTTTTCTTGTTGACAAGAATCCTCACAATACCGCAGAGTCTAGACTCGTG
GTGGACTTCTCTCAATTTTCTAGGGGGATCACCCGTGTGTCTTGGCCAAAATTCGCAGTC
CCCAACCTCCAATCACTCACCAACCTCCTGTCCTCCAATTTGTCCTGGTTATCGCTGGAT
GTGTCTGCGGCGTTTTATCATATTCCTCTTCATCCTGCTGCTATGCCTCATCTTCTTATT
GGTTCTTCTGGATTATCAAGGTATGTTGCCCGTTTGTCCTCTAATTCCAGGATCCAC---
AACAACCAGTACAGGACCCTGCAAGACCTGCACGACTCCTGCTCAAGGCAACTCTATGTT
TCCCTCATGTTGCTGTACAAAACCTACGGACGGAAATTGCACCTGTATTCCCATCCCATC
ATCTTGGGCTTTCGCAAAATACCTATGGGAGTGGGCCTCAGTCCGTTTCTCTTGGCTCAG
TTTACTAGTGCCATTTGTTCAGTGGTTCGTAGGGCTTTCCCCCACTGTTTGGCTTTCAGC
TATATGGATGATGTGGTACTGGGGGCCAAGTCTGTACAACATCTTGAGTCCCTTTATACC
GCTGTTACCAATTTTCTTTTGTCTTTGGGTATACATTTAAACCCTAACAAAACAAAGAGA
TGGGGCTATTCCCTAAATTTCATGGGGTATATAATTGGAAGTTGGGGTACATTGCCACAG
GATCATATTGTACAAAAAATCAAACATTGTTTTCGAAAACTTCCTGTCAATCGGCCTATT
GATTGGAAAGTGTGTCAGAGAATTGTGGGTCTTTTGGGCTTTGCCGCTCCATTTACACAA
TGTGGTTACCCTGCATTAATGCCTTTGTATGCATGTATACAATCGAAACAGGCTTTTACT
TTCTCGCCAACTTACAAGGCCTTTCTAAGTAAACAGTATATGAACCTTTACCCCGTTGCC
CGGCAACGGCCTGGTCTGTGCCAAGTGTTTGCTGACGCAACCCCCACTGGCTGGGGCTTG
GCCATCGGCCATCAGCGCATGCGTGGAACCTTTGTGGCTCCTCTGCCGATCCATACTGCG
GAACTCCTAGCCGCTTGTTTTGCTCGCAGCCGGTCTGGAGCAAAACTCATCGGGACTGAT
AATTCTGTCGTCCTTTCTCGGAAATATACATCGTTTCCATGGCTGCTAGGTTGTACTGCC
AACTGGATTCTTCGCGGGACGTCCTTTGTTTACGTCCCGTCGGCGCTGAATCCCGCGGAC
GACCCCTCGCGAGGCCGCTTGGGACTCTATCGTCCCCTTCTCCGTCTGCCGTACCGTCCG
ACCACGGGGCGCACCTCTCTTTACGCGGTCTCCCCGTCTGTGCCTTCTCATCTGCCGGTC
CGTGTGCACTTCGCTTCACCTCTGCACGTT------GCATGGAGACCACCG
>FJ657529
ATGCCCCTATCTTATCCACACTTCCGGAAACTACTGTTGTTAGAC------GAC------
GAGGCAGGTCCCCTCGAAGAAGAACTCCCTCGCCTCGCAGACGAAGGTCTCAATCGCCGC
GTCGCAGAAGATCTCAATCTCCAG---CTTCCCAATGTTAGTATTCCTTGGACTCATAAG
GTGGGAAATTTTACGGGACTCTATTCCTCTACTGTTCCTACTTTTAATCCTGACTGG---
TTAACTCCTTCTTTTCCTGACATTCATTTACATCAAGATTTGATACACAAATGTGAACAA
TTTGTAGGCCCTCTCACAAAAAATGAATTGAGAAGATTAAAATTAGTTATGCCATCCAGA
TTTTTTCCTAAGGTTACCAAATATTTTCCTATGGAAAAGGGAATTAAACCCTATTATCCT
GATAACGTGGTTAATCATTATTTTAAGACCAGACACTATTTGCATACTTTATGGAAAGCA
GGCATTCTATATAAGAGAGAATCCACACGTAGCGCCTCATTTTGTGGGTCACCATATTCT
TGGGAACAAGAGCTACAGCATGGGAGCACCTCTATCAACGACTCGAAGGGGCATGGGACA
------------GAATCTCTCTGTACCCAATCCTCTGGGATTCTTTCCAGACCATCAGCT
GGATCCTCTATTCAGGGCAAATTCCAGCAGTCCCGACTGGGACTTCAACAAAAACAAGGA
CAATTGGCCAATGGCAAACAAGGTAGGAGTGGGAGGATACGGTCCTGGGTTCACACCCCC
ACACGGTGGCCTGTTGGGGTGGAGTCCACAGGCACAGGG---TGTGCTTACAACATTGCC
AGCAGATCCGCCTCCTGCTTCCACCAATCGGCGGTCCGGGAGAAAACCAACCCCAGTCTC
TCCACCTCTAAGAGACACTCATCCACAGGCCATGCAGTGGAACTCCACTCAGTTCCACCA
GGCTCTGTTAGATCCGAGAGTAAGGGCTCTGTATTTTCCTGCTGGTGGCTCCAGTTCAGA
GACACAGAACCCTGCTCCGACTATTGCCTCTCTCACATCATCAATCTTCTTGAAGACTGG
GGGCCCTGCTACGAACATGGACAACATCACATCAGGACTCCTAGGACCCCTGCTCGTGTT
ACAGGCGGTGTGTTTCTTGTTGACAAAAATCCTCACAATACCACAGAGTCTAGACTCGTG
GTGGACTTCTCTCAATTTTCTAGGGGGAACACCCGGGTGTCCTGGCCAAAATTCGCAGTC
CCCAACCTCCAATCACTTACCAACCTCCTGTCCTCCAACTTGTCCTGGCTATCGCTGGAT
GTGTCTGCGGCGTTTTATCATCTTCCTCTTCATCCTGCTGCTATGCCTCATCTTCTTGTT
GGTTCTTCTGGACTATCAAGGTATGTTGCCCGTTTGTCCTCTACTTCCAGGATCCAC---
GACCACCAGCACGGGACCATGCAAAACCTGCACAACTCTTGCTCAAGGAACCTCTATGTT
TCCCTCTTGCTGCTGTTCCAAACCCTCGGACGGAAACTGCACTTGTATTCCCATCCCATC
ATCCTGGGCTTTAGGAAAATACCTATGGGAGTGGGCCTCAGCCCGTTTCTCCTGGCTCAG
TTTACTAGTGCAATTTGTTCAGTGGTGCGTAGGGCTTTCCCCCACTGTCTGGCTTTTAGT
TATATGGATGATCTGGTATTGGGGGCCAAATCTGTGCAGCATCTTGAGTCCCTTTATACC
GCTGTTACCAATTTTCTGTTATCTGTGGGTATCCATTTAAATACCTCGAAAACAAAAAGA
TGGGGTTATACCCTAAATTTCATGGGTTATGTTATTGGCAGTTGGGGATCATTACCACAA
GATCACATTGTACAAAAAATCAAAGATTGTTTTCGTAAACTTCCTGTAAATCGCCCTATT
GATTGGAAAGTTTGTCAACGCATTGTGGGTCTTTTGGGCTTTGCCGCCCCCTTTACTCAA
TGTGGTTATCCTGCTCTCATGCCTCTGTATGCCTGTATAACTGCTAAACAGGCTTTTGTC
TTTTCGCCAACTTACAAGGCCTTTCTATGTCAACAATACATGAACCTTTACCCCGTTGCT
CGGCAACGGCCAGGCCTGTGCCAAGTGTTTGCTGACGCAACCCCCACTGGTTGGGGCTTG
GCCATTGGCCATCAGCGCATGCGTGGAACCTTTGTGGCTCCTCTGCCGATCCATACTGCG
GAACTCCTTGCAGCTTGTTTCGCTCGCAGCCGGTCTGGAGCGAAACTCATCGGCACAGAC
AACTCTGTTGTCCTCTCTAGGAAGTACACCTCCTTCCCATGGCTGCTCGGTTGTGCTGCC
AACTGGATCCTACGCGGGACGTCCTTTGTTTACGTCCCGTCGGCGCTGAATCCAGCGGAC
GATCCCTCTCGGGGTCGCTTGGGGCTGTATCGCCCCCTTCTCCGTCTGCCGTTCCAGCCG
ACGACGGGTCGCACCTCTCTTTACGCGGCCTCCCCGTCTGTTCCTTCTCATCTGCCGGAC
CGTGTGCACTTCGCTTCACCTCTGCACGTC------GCATGGAGACCACCG
>EU239225
ATGCCCCTATCTTATCAACACTTCCGGAGAATACTGTTGTTAGAC------GAA------
GAGGCAGGTCCCCTAGAAGAAGAACTCCCTCGCCTCGCAGACGAAGATCTCAATCGCCGC
GTCGCAGAAGATCTCAATCTCCAG---CTTCCCGATGTTAGTATTCCTTGGACTCACAAG
GTGGGAAATTTTACGGGGCTTTATTCTTCTACTATACCTGTCTTTAATCCTAACTGG---
AAAACTCCATCTTTTCCTGATATTCATTTGCACCAGGACATTATTAACAAATGTGAACAA
TTTGTAGGTCCTCTAACAGTAAATGAAAAACGAAGATTAAACTTAGTCATGCCTGCTCGA
TTTTTTCCCATCTCTACGAAATATTTGCCTCTAGAGAAAGGTATAAAACCTTATTATCCA
GACAATGTAGTTAATCATTACTTCCAAACCCGACACTATTTACATACCCTATGGAAGGCG
GGCATCTTATATAAAAGAGAAACTACACGTAGCGCCTCATTTTGTGGGTCACCTTATTCT
TGGGAACAAGAGCTACATCATGGGGCTTTC---TTGGACGGTCCCTCTCGAATGGGGGAA
------------GAATCATTCCACCACCAATCCTCTGGGATTTTTTCCCGACCACCAGTT
GGATCCAGCATTCAGAGCAAACACCAGAGATCCAGATTGGGACCACAATCCCAACAAAGA
CCACTGGACAGACGCCAACAAGGTAGGAGTGGGAGCATTTGGGCCGGGGTTCACTCCCCC
ACACGGAGGCCTGTTGGGGTGGAGCCCTCAGGCTCAAGG---CATGCTAAAAACATTGCC
AGCAGATCCGCCTCCTGCCTCCACCAATCGGCAGTCAGGAAGGCAGCCTACCCCAATCAC
TCCACCTTTGAGAGACACTCATCCTCAGGCCATGCAGTGGAATTCCACCACATTCCACCA
AGCTCTGCAGGATCCCAGAGTAAGAGGCCTGTA---TCCTGCTGGTGGCTCCAGTTCCGG
AACAGTGAACCCTGTTCCGACTACTGCCTCACTCATCTCGTCAATCTTCTCGAGGATTGG
GGACCCTGCACCGAACATGGAAAGCATCACATCAGGATTCCTAGGACCCCTGCTCGTGTT
ACAGGCGGGGTTTTCCTTGTTGACAAAAATCCTCACAATACCGCAGAGTCTAGACTCGTG
GTGGACTTCTCTCAATTTTCTAGGGGGATCTCCCGTGTGTCTTGGCCAAAATTCGCAGTC
CCCAACCTCCAATCACTCACCAACCTCTTGTCCTCCAATTTGTCCTGGCTATCGCTGGAT
GTGTCTGCGGCGTTTTATCATCTCCCTCTTCATCCTGCTGCTATGCCTCATCTTCTTGTT
GGTTCTTCTGGACTATCAAGGTATGTTGCCCGTTTGTCCTCTAATTCCAGGATCATC---
AACCACCAGTACGGGACCCTGCCGAACCTGCACGACTCTTGCTCAAGGAACCTCTATGTT
TCCCTCATGTTGCTGTTCAAAACCTTCGGACGCAAATTGCACTTGTATTCCCATCCCATC
ATCATGGGCTTTCGGAAAATTCCTATGGGAGTGGGCCTCAGCCCGTTTCTCCTGGCTCAG
TTTACTAGTGCCATTTGTTCAGTGGTTCGCCGGGCTTTCCCCCACTGTCTGGCTTTCAGT
TATATGGATGATGTGGTATTGGGGGCGAAGTCTGTACAACATCTTGAGTCCCTTTATACC
TCTGTTACCAATTTTCTTTTGTCTTTGGGTATACATTTAAATCCCAACAAAACAAAAAGA
TGGGGATATTCCCTAAATTTCATGGGTTATGTAATTGGAAGTTGGGGGTCATTACCACAG
GAACACATCAGAATGAAAATCAAAGACTGTTTTAGAAAACTCCCTGTTAACCGGCCTATT
GATTGGAAAGTATGTCAAAGAATTGTGGGTCTTTTGGGCTTTGCTGCCCCTTTTACACAA
TGTGGATATCCTGCTTTAATGCCTCTGTATGCGTGTATTCAATCTAAGCAGGCTTTCACT
TTCTCGCAAACTTACAAGACCTTTCTGTGTAAACAATACATGAACCTTTACCCCGTTGCC
CGGCAACGGCCAGGTCTGTGCCAAGTGTTTGCTGATGCAACCCCCACTGGCTGGGGCTTG
GCCATAGGCCATCAGCGCATGCGTGGAACCTTTGTGGCTCCTCTGCCGATCCATACTGCG
GAACTCCTAGCCGCTTGTTTTGCTCGCAGCCGGTCTGGAGCGAAACTTATCGGGACTGAT
AATTCTGTCGTTCTCTCCCGCAAATATACATCATTTCCATGGCTGCTAGGCTGTACTGCC
AACTGGATCCTGCGAGGGACGTCCTTTGTCTACGTCCCGTCAGCGCTGAATCCTGCGGAC
GACCCGTCTCGGGGTCGCTTGGGGGTCTCTCGCCCCCTTCTCCGTCTGCCGTTCCAGCCG
ACCACGGGGCGCACCTCTCTTTACGCGGTCTCCCCGTCTGTGCCTTCTCATCTGCCGGAC
CGTGTGCACTTCGCTTCACCTCTGCACGTC------GCATGGAGACCACCG
>HQ700542
ATGCCCCTATCTTATCAACACTTCCGGAAACTACTGTTGTTAGAC------GAC------
GAGGCAGGTCCCCTAGAAGAAGAACTCCCTCGCCTCGCAGACGAAGGTCTCAATCACCGC
GTCGCAGAAGATCTCAATCTCGGG---AATCTCAATGTTAGTATCCCTTGGACTCATAAG
GTGGGGAACTTTACTGGGCTTTATTCTTCTACTATACCTGTCTTTAATCCTGAGTGG---
CAAATACCCTCTTTTCCTAACATTCATTTGCGGGAGGACATTATTAATAGATGTCGACAA
TATGTGGGCCCTCTTACAGTTAATGAAACAAGAAGATTAAAATTAATTATGCCTGCTAGG
TTTTATCCTAACCTTACCAAATATTTGCCCTTAGATAAAGGCATTAAACCTTATTATCCT
GAACATGCAGTTAATCATTACTTCCAAACTAGGCATTATTTGCATACTCTGTGGAAGGCT
GGCATTCTATATAAGAGAGAAACTACACGCAGCGCCTCATTTTGTGGGTCACCATATTCT
TGGGAACAAGAGCTACAGCATGGGAGGTTGGTCTTCCAAACCTCGAAAAGGCATGGGGAC
------------GAATCTTTCTGTTCCCAATCCTCTGGGATTCTTTCCCGATCACCAGTT
GGACCCTGCGTTCGGAGCCAACTCAAACAATCCAGATTGGGACTTCAACCCCAACAAGGA
TCACTGGCCAGAGGCAAATCAGGTGGGAGCGGGAGCATTCGGGCCAGGGTTCACCCCACC
ACACGGAGGGCTTTTGGGGTGGAGCCCTCAGGCTCAGGG---CGTATTGACAACAGTGCC
AGCAGCGCCTCCTACTGCCTCCACCAATCGGCAGTCAGGAAGACAGCCTACTCCCATCTC
TCCACCTCTAAGAGACAGTCATCCTCAGGCCATGCAGTGGAACTCCACAACATTCCACCA
AGCTCTACTAGATCCCAGAGTGAGGGGCCTTTATTTTCCTGCTGGTGGCTCCAGTTCCGG
AGCAGTAAACCCTGTTCCGACTACTGCCTCTCCCACATCGTCAATCTTCTCGAGGACTGG
GGACCCTGCACCGAACATGGAGAACACAACATCAGGATTCCTAGGACCCCTGCTCGTGTT
ACAGGCGGGGTTTTTCTTGTTGACAAGAATCCTCACAATACCACAGAGTCTAGACTCGTG
GTGGACTTCTCTCAATTTTCTAGGGGGAGCACCCGTGTGTCCTGGCCAAAATTCGCAGTC
CCCAACCTCCAATCACTCACCAACCTCTTGTCCTCCAATTTGTCCTGGCTATCGTTGGAT
GTGTCTGCGGCGTTTTATCATCTTCCTCTTCATCCTGCTGCTATGCCTCATCTTCTTGTT
GGTTCTTCTGGACTACCAAGGTATGTTGCCCGTTTGTCCTCTACTTCCAGGAACATC---
AACTACCAGCACGGGGCCATGCAAGACCTGCACGATTCCTGCTCAAGGAACCTCTATGTT
TCCCTCATGTTGCTGTACAAAACCTACGGACGGAAACTGCACTTGTATTCCCATCCCATC
ATCCTGGGCTTTCGTAAGATTCCTATGGGAGTGGGCCTCAGTCCGTTTCTCCTGGCTCAG
TTTACTAGTGCCATTTGTTCAGTGGTTCGTAGGGCTTTCCCCCACTGTTTGGCTTTCAGT
TATATGGATGATTTGGTATTGGGGGCCAAGTCTGTACAACATCTTGAGTCCCTTTATGCC
TCTATTACCAATTTTCTTTTGTCTTTGGGTATACATTTGAACCCTAATAAAACCAAACGA
TGGGGTTACTCTCTTCACTTCATGGGTTATGTAATTGGAAGTTGGGGTACCTTACCACAA
GAACATATTGTACAAAAAATTAAGCAATGTTTTCGAAAACTTCCTGTAAATAGGCCTATT
GATTGGAAAGTGTGTCAACGAATTGTGGGTCTTTTGGGCTTTGCTGCCCCTTTTACACAA
TGTGGGTATCCTGCCTTAATGCCTTTGTATGCATGTATACAAGCTAAACAGGCTTTCACT
TTCTCGCCAACTTACAAGGCCTTCCTGTGTAAACAATATTTGAACCTTTACCCCGTTGCC
CGGCAACGGTCAGGTCTCTGCCAAGTGTTTGCTGACGCAACCCCCACTGGATGGGGCTTG
GCCATAGGCCATCAGCGCATGCGTGGAACCTTTGTGGCTCCTCTGCCGATCCATACTGCG
GAACTTCTAGCAGCCTGTTTTGCTCGCAGCCGGTCTGGAGCAAAGCTCATCGGAACCGAC
AACTCTGTTGTCCTCTCTCGGAAGTACACCTCGTTTCCATGGCTGCTAGGTTGTGCTGCC
AACTGGATCCTACGCGGAACGTCCTTTGTCTACGTCCCGTCAGCGCTGAATCCCGCGGAC
GACCCGTCTCGAGGTCGCTTGGGGATCTACCGTCCCCTTCTTCGTCTGCCGTTCCGGCCG
ACCACGGGGCGTACCTCTCTTTACGCGGTCTCCCCGTCTGTGCCTTCTCATCTGCCGGAC
CGTGTGCACTTCGCTTCACCTCTGCACGTC------GCATGGAGGCCACCA
>HQ603063
ATGCCCCTATCTTATCCACACTTCCGGAAACTACTGTTGTTAGAC------GAC------
GAGGCAGGTCCCCTAGAAGAAGAACTCCCTCGCCTCGCAGACGAAGGTCTCAATCGCCGC
GTCGCAGAAGATCTCAATCTCCAG---CTTCCCAATGTTAGTATTCCTTGGACTCACAAG
GTGGGAAACTTTACTGGGCTTTATTCTTCTACTACACCTGTCTTTAACCCTAACTGG---
CAAACTCCTTCTTTTCCGGACATCCATTTGCGTCAGGATCTTATTGAAAAGTGTGAACAA
TTTGTGGGCCCTCTCACGGTAAATGAAAGACGGAGACTAAAATTGATCATGCCTGCTAGG
TTTTATCCTAACTCTACCAAATATTTGCCCCTAGAGAAAGGTATCAAACCTTATTATCCA
GAGCATGTAGTTAATCATTATTTCCAAACCAGACACTATTTACACACCCTGTGGAAGGCG
GGCATCTTATATAAGAGAGAGACTACACATAGCGCCTCATTTTGTGGGTCACCATATTCT
TGGGAACAAGATCTACAA---------------------------------CATGGGGCA
------------GAATCATTCTGTCACCAATCCTTTGGGATTCTTCCCCGATCATCAGTT
GGACCCTCTGTTCAGAGCCAACTCAAACAATCCAGATTGGGACTTCAACCCCAACAAAGA
CAACTGGCCAGATGCCACCAAGGTAGGAGTGGGAGCATTCGGGCCAGGGTTCACCCCTCC
ACATGGCGGCCTTTTGGGGTGGAGCCCCCAGGCTCAGGG---CATATTAAGAACATTGCC
AGCGGCACCTCCTCCTGCCTCCACCAATCGGCAGTCAGGAAGGCAGGCCACTCCAATCTC
TCCACCGTTGAGAGACACTCATCCTCAGGCCATGCAGTGGAACTCCACAGTATTCCACCA
AACTCTGCAAGATCCCAGAGTAAGGGGCCTGTATTTTCCTGCTGGTGGCTCCAGTTCAGG
AACAGTGAACCCTGCTCCGACTACTGCCTCTCACATCTCGTCAATCTTCTCGAGGACTGG
GGACCCTGCACCGAACATGGACAACATCACATCAGGATTCCTAGGACCCCTGCTCGTGTT
ACAGGCGGGGTTTTTCTTGTTGACAAAAATCCTCACAATTCCACAGAGTCTAGACTCGTG
GTGGACTTCTCTCAATTTTCTAGGGGGAGCACCCGTGTGTCCTGGCCAAAATTCGCAGTC
CCCAACCTCCAATCACTCACCAACCTCTTGTCCTCCGATTTGTCCTGGTTATCGCTGGAT
GTGTCTGCGGCGTTTTATCATCTCCCTCTTCATCCTGCTGCTATGCCTCATCTTCTTGTT
GGTTCTTCTGGACTATCAAGGTATGTTGCCCGTTTGTCCTCTACTTCCAGGAACATC---
GACCACCAGCACGGGACCATGCAAAACCTGCACGATTCCTGCTCAAGGAACCTCTTTGTA
TCCCTCATGTTGCTGTACAAAACCTTCGGACGGAAATTGCACCTGTATTCCCATCCCATC
GTCCTGGGCTTTCGCAAGATTCCTATGGGAGTGGGCCTCAGTCCGTTTCTCCTGGCTCAA
TTTACTAGCGCCATTTGTTCAGTGGTTCGCAGGGCTTTCCCCCACTGTTTGGCTTTTAGT
TATATGGATGATGTGGTACTGGGGGCCAAGTCTGTACAACATCTTGAATCCCTTTATACC
GCTGTTACCAATTTTCTTTTGTCTCTGGGTATACATTTAAACCCTAACAAAACGAAAAGA
TGGGGTCATTCCCTTAACTTCATGGGGTATGTAATTGGAAGTTGGGGAACCTTACCACAG
GAGCATATTGTACATAAAATCAAACAATGTTTTAGAAAAATTCCTGTAAACAGGCCTATT
GACTGGAAAGTGTGTCAAAGGATTGTGGGTCTTCTGGGTTTTGCTGCCCCTTTTACGCAA
TGTGGCTATCCTGCCTTAATGCCTTTGTATGCGTGTATACAAGCTAAACAAGCTTTCACT
TTTTCGCCGACTTATAAAACCTTTCTCCGTACTCAATATCTCTCCCTTTACCCCGTTGCT
CGGCAACGGCCAGGTATGTGCCAAGTGTTTGCTGACGCAACACCCACTGGTTGGGGCTTG
GCCATCGGTCACCAGCGCGTGCGCGGAACCTTTATGGCTCCTCTACCGATCCATACTGCG
GAACTCCTAGCCGCTTGTTTTGCTCGCAGCCGGTCTGGAGCGAACATCCTTGGGACTGAC
AATTCTGTTGTTTTGTCCCGCAAATATACATCCTTCCCATGGCTGCTAGGTTGCGCTGCC
AACTGGATCCTTCGCGGGACGTCCTTTGTTTACGTCCCGTCGGCGCTGAATCCCGCGGAC
GACCCCTCTCGGGGCCGCTTGGGGCTCTACCGCCCCCTTCTCCGTCTGCCGTTCTCACCG
ACCACGGGGCGCACCTCTCTTTACGCGGTCTCCCCGTCTGTGCCTTCTCATCTGCCGGTC
CGTGTGCACTTCGCTTCACCTCTGCACGTT------GCATGGAGACCACCG
>FJ386584
ATGCCCCTATCTTATCAACACTTCCGGAAACTACTGTTGTTAGAC------GAA------
GAGGCAGGTCCCCTAGAAGAAGAACTCCCTCGCCTCGCAGACGAAGGTCTCAATCGCCGC
GTCGCAGAAGATCTCAATCTCGGG---AATCTCAATGTTAGTATTCCTTGGACACATAAG
GTGGGAAACTTTACGGGGCTTTATTCTTCTACGGTACCCTGCTTTAATCCTAAATGG---
CAAACTCCTTCTTTTCCTGACATTCATTTGCAGGAGGACATTGTTGATAGATGTAAGCAA
TTTGTGGGGCCCCTTACAGTGAATGAAAACAGGAGACTAAAATTAATTATGCCTGCTAGG
TTTTATCCCAATGTTACTAAATATTTGCCCTTAGATAAAGGGATCAAACCGTATTATCCA
GAGTATGTAGTTAATCATTACTTCCAGACGCGACATTATTTACACACTCTTTGGAAGGCG
GGGATCTTATATAAAAGAGAGTCCACACGTAGCGCCTCATTTTGCGGGTCACCATATTCT
TGGGAACAAGATCTACAGCATGGGAGGTTGGTCTTCCAAACCTCGAAAAGGCATGGGGAC
------------AAATCTTTCTGTCCCCAATCCCCTGGGATTCTTCCCCGATCATCAGTT
GGACCCTGCATTCAAAGCCAACTCAGAAAATCCAGATTGGGACCTCAACCCGCACAAGGA
CAACTGGCCGGACGCCAACAAGGTGGGAGTGGGAGCATTCGGGCCAGGGTTCACCCCTCC
CCATGGGGGACTGTTGGGGTGGAGCCCTCAGGCTCAGGG---CCTACTCACAACTGTGCC
AGCAGCTCCTCCTCCTGCCTCCACCAATCGGCAGTCAGGAAGGCAGCCTACTCCCTTATC
TCCACCTCTAAGGGACACTCATCCTCAGGCCATGCAGTGGAACTCCACCACTTTCCACCA
AACTCTTCAGGATCCCAGAGTCAGGGCCCTGTACTTTCCTGCTGGTGGCTCCAGTTCAGG
AACAGTGAGCCCTGCTCAGAATACTGTCTCTGCCATATCGTCAATCTTATCGAAGACTGG
GGACCCTGTACCGAACATGGAGAACATCGCATCAGGACTCCTAGGACCCCTGCTCGTGTT
ACAGGCGGGGTTTTTCTTGTTGACAAAAATCCTCACAATACCACAGAGTCTAGACTCGTG
GTGGACTTCTCTCAATTTTCTAGGGGGAACACCCGTGTGTCTTGGCCAAAATTCGCAGTC
CCAAATCTCCAGTCACTCACCAACCTGTTGTCCTCCAATTTGTCCTGGTTATCGCTGGAT
GTGTTTGCGGCGTTTTATCATCTTCCTCTGCATCCTGCTGCTATGCCTCATCTTCTTGTT
GGTTCTTCTGGACTATCAAGGTATGTTGCCCGTTTGTCCTCTAATTCCAGGATCATC---
AACAACCAGCACCGGACCATGCAAAACCTGCACAACTCCTGCTCAAGGAACCTCTATGTT
TCCCTCATGTTGCTGTACAAAACCTACGGACGGAAACTGCACCTGTATTCCCATCCCATC
ATCTTGGGCTTTCGCAAAATACCTATGGGAGTGGGCCTCAGTCCGTTTCTCTTGGCTCAG
TTTACTAGTGCCATTTGTTCAGTGGTTCGTAGGGCTTTCCCCCACTGTTTGGCTTTCAGT
TATATGGATGATGTGGTTTTGGGGGCCAAGTCTGTACAACATCTTGAGTCCCTTTATACC
GCTGTTACCAATTTTCTTTTGTCTTTGGGTATACATTTAAACCCTCACAAAACAAAAAGA
TGGGGATATTCCCTTAACTTCATGGGATATGTAATTGGGAGTTGGGGCACATTGCCACAG
GATCATATTGTACAAAAAATCAAAATGTGTTTTAGAAAACTTCCTGTAAACAGGCCTATT
GATTGGAAAGTATGTCAACGAATTGTGGGTCTTTTGGGGTTTGCCGCCCCTTTCACGCAA
TGTGGATATCCTGCTTTAATGCCTTTATATGCATGTATACAAGCAAAACAGGCTTTTACT
TTCTCGCCAACTTACAAGGCCTTTCTAAGTAAACAGTATCTGCACCTTTACCCCGTTGCT
CGGCAACGGCCTGGTCTGTGCCAAGTGTTTGCTGACGCAACCCCCACTGGTTGGGGCTTG
GCCATAGGCCATCAGCGCATGCGTGGAACCTTTGTGTCTCCTCTGCCGATCCATACTGCG
GAACTCCTAGCCGCTTGTTTTGCTCGCAGCAGGTCTGGGGCAAAACTCATCGGGACTGAC
AATTCTGTCGTGCTCTCCCGCAAGTATACATCATTTCCATGGCTGCTAGGCTGTGCTGCC
AACTGGATCCTGCGCGGGACGTCCTTTGTTTACGTCCCGTCGGCGCTGAATCCCGCGGAC
GACCCCTCCCGGGGCCGCTTGGGGCTCTACCGACCGCTTCTCCGCCTCTTGTTCCGACCG
ACCACGGGGCGCACCTCTCTTTACGCGGACTCCCCGTCTGTGCCTTCTCATCTGCCGGAC
CGTGTGCACTTCGCTTCACCTCTGCACGTC------GCATGGAGACCACCG
>FM199980
ATGCCCCTATCTTATCAACACTTCCGGAAACTACTGTTGTTAGAC------GACGAGACC
GAGGCAGGTCCCCTAGAAGAAGAACTCCCTCGCCTCGCAGACGAAGATCTCAATCGCCGC
GTCGCAGAAGATCTCAATCTCGGG---AATCTCAATGTTAGTATTCCTTGGACTCATAAG
GTGGGAAATTTTACTGGGCTTTATTCCTCTACTGTCCCTATCTTTAATCCTGAATGG---
CAAACTCCTTCCTTTCCTAAAATCCATTTACATGAGGACATTATTAATAGGTGTCAGCAA
TTTGTAGGCCCTCTCACTGTAAATGAAAAGAGAAGATTGAAATTAATTATGCCTGCTAGA
TTTTATCCTAACAGTACTAAATATTTGCCTCTAGACAAAGGGATTAAACCTTATTATCCA
GATCAAGTAGTTAATCATTACTTCCAGACCCGACATTATTTACATACCCTCTGGAAGGCT
GGGATTCTATATAAGAGGGAAACTACACGTAGCGCCTCATTTTGCGGGTCACCATATTCT
TGGGAACAAGAGCTACATCATGGGAGGTTGGTCATCAAAACCTCGCAAAGGCATGGGGAC
------------GAATCTATCTGTTCCCAACCCTCTGGGATTCTTTCCCGATCATCAGTT
GGACCCTGCATTCGGAGCCAATTCAAACAATCCAGACTGGGACTTCAACCCCACCAAGGA
CCACTGGCCACAAGCCAACCAGGTAGGAGTGGGAGCATTCGGCCCAGGGTTCACTCCCCC
ACACGGAGGTGTTTTGGGGTGGAGCCCTCAGGCTCAGGG---CATATTGGCTACTTTGCC
AGCAGTTCCTCCTCCTGCCTCCACCAATCGGCAGTCAGGAAGGCAGCCTACTCCCATCTC
TCCACCTCTAAGAGACAGTCATCCTCAGGCCATGCAGTGGAATTCCACAGCTTTCCACCA
AGCTCTGCAAGATCCCAGAGTCAGGGGCCTGTATTTTCCTGCTGGTGGCTCCAGTTCAGG
AACACTCAACCCTGTTCCAAATATTGCCTCTCACATCTCGTCAATCTCCTCGAGGACTGG
GGACCCTGCTTCGAACATGGAGAACATCACATCAGGATTCCTAGGACCCCTGCTCGTGTT
ACAGGCGGGGTTTTTCTTGTTGACAAGAATCCTCACAATACCGCAGAGTCTAGACTCGTG
GTGGACTTCTCTCAATTTTCTAGGGGGCTCACCCGTGTGTCTTGGCCAAAATTCGCAGTC
CCCAACCTCCAATCACTCACCAACCTCCTGTCCTCCAATTTGTCCTGGTTATCGCTGGAT
GTGTCTGCGGCGTTTTATCATATTCCTCTTCATCCTGCTGCTATGCCTCATCTTCTTATT
GGTTCTTCTGGATTACCAAGGTATGTTGCCCGTTTGTCCTCTAATTCCAGGATCCAC---
AACAACCAGTACGGGACCCTGCAAAACCTGCACGACTCCTGCTCAAGGCAMCTCTATGTT
TCCCTCATGTTGCTGTACAAAACYTACGGCTGGAAATTGCACCTGTATTCCCATCCCATC
ATCTTGGGCTTTCGCAAAATACCTATGGGAGTGGGCCTCAGTCCGTTTCTCATGGCTCAG
TTTACTAGTGCCATTTGTTCAGTGGTTCGTAGGGCTTTCCCCCACTGTTTGGCTTTCAGC
TATGTGGATGATGTGGTATTGGGGGCCAAGTCTGTACAACATCTTGAGTCCCTTTATACC
GCTGTTACCAATTTTCTTTTGTCTTTGGGTATACATTTAAACCCTAACAAAACAAAGAGA
TGGGGTTATTCCCTAAACTTCATGGGATATGTAATTGGAAGTTGGGGTACATTGCCACAG
GATCATATTGTACAAAAAATCAAACACTGTTTTAGAAAACTTCCTGTTAATCGACCTATT
GATTGGAAAGTATGTCAAAGAATTGTGGGTCTTTTGGGCTTTGCCGCTCCATTTACACAA
TGTGGTTATCCTGCCTTAATGCCTTTGTATGCATGTATACAATCGAAACAGGCTTTTACT
TTCTCGCCAACTTACAAGGCCTTTCTAAATACACAGTATATGAACCTTTACCCCGTTGCC
CGGCAACGGCCTGGTCTGTGCCAAGTGTTTGCTGACGCAACTCCCACTGGCTGGGGCTTG
GCTATAGGCCATCAGCGCATGCGTGGAACCTTTGTGGCTCCTCTGCCGATCCATACTGCG
GAACTCCTAGCTGCCTGTTTTGCTCGCAGCAGGTCTGGAGCAAAACTCATCGGGACTGAT
AATTCTGTCGTCCTTTCTCGGAAATATACATCATTTCCATGGCTGCTAGGTTGTACTGCC
AACTGGATTCTTCGCGGGACGTCCTTTGTTTACGTCCCGTCGGCGCTGAATCCCGCGGAC
GACCCCTCCAGGGGCCKCTTGGGACTCTATCGTCCCCTTCTCCGTCTGCCGTACCGTCCG
ACCACGGGGCGCACCTCTCTTTACGCGGACTCCCCGTCTGTGCCTTCTCATCTGCCGGTC
CGTGTGCACTTCGCTTCACCTCTGCACGTT------GCATGGAGACCACCG
