# Supplementary material for: FRESCo: finding regions of excess synonymous constraint in diverse viruses
Source: Genome Biol. 2015 Feb 17;16(1):38. doi: 10.1186/s13059-015-0603-7 (PMC4376164; doi:10.1186/s13059-015-0603-7)
Supplement: Additional file 1: — FRESCo source code, instructions for running the method, and sample input files. [file 13059_2015_603_MOESM1_ESM.zip › FRESCO_code/RAxML_bestTree.HBV.P.10.1.tree]

(HQ700542:0.02873544294334369475,((FM199980:0.01686236382309525689,HE974362:0.01119402922718562565):0.04327849322529030152,((DQ361535:0.02738725529236782363,FJ386584:0.03115696038935807446):0.03383663689606878494,((HQ603082:0.06649595554893707183,HQ603063:0.04702700940669533175):0.01644689819418294896,(EU239225:0.06827320456355821798,FJ657529:0.12839515209538779339):0.01950476415835016367):0.01509942161418827665):0.00845378420347472036):0.02605174626489355563,JQ801484:0.03124696316420161324):0.0;
