# Supplementary material for: FRESCo: finding regions of excess synonymous constraint in diverse viruses
Source: Genome Biol. 2015 Feb 17;16(1):38. doi: 10.1186/s13059-015-0603-7 (PMC4376164; doi:10.1186/s13059-015-0603-7)
Supplement: Additional file 1: — FRESCo source code, instructions for running the method, and sample input files. [file 13059_2015_603_MOESM1_ESM.zip › FRESCO_code/runFRESCO.bf]

inputRedirect = {};
inputRedirect["01"]="HBV.P.10.1.fa";
inputRedirect["02"]="RAxML_bestTree.HBV.P.10.1.tree";
inputRedirect["03"]="20";
ExecuteAFile ("FRESCO.bf", inputRedirect);
