# Supplementary material for: FRESCo: finding regions of excess synonymous constraint in diverse viruses
Source: Genome Biol. 2015 Feb 17;16(1):38. doi: 10.1186/s13059-015-0603-7 (PMC4376164; doi:10.1186/s13059-015-0603-7)
Supplement: Additional file 2: — Table of virus genes analyzed. [file 13059_2015_603_MOESM2_ESM.xlsx]

## Sheet: Sheet1
Species	Gene	n_seqs	branch length (subst/site)	alignment length (nuclotides)
Bluetongue virus	VP1	58	2.46021	3906
Bluetongue virus	VP2	123	17.7506	2934
Bluetongue virus	VP3	102	3.42646	2703
Bluetongue virus	VP4	67	2.80618	1932
Bluetongue virus	VP5	167	19.4531	1605
Bluetongue virus	VP6	99	2.56842	990
Bluetongue virus	VP7	131	5.52228	1047
Bluetongue virus	NS1	86	3.18566	1656
Bluetongue virus	NS2	86	3.28925	1062
Bluetongue virus	NS3	248	3.00305	687
bocavirus	ns	145	4.0551	2073
bocavirus	structural	153	5.14435	2148
CCHV	glycoprotein	49	2.98896	5130
CCHV	nucleoprotein	56	8.8901	1455
CCHV	polymerase	32	11.2268	11850
Chikungunya	ns	151	1.43584	7425
Chikungunya	structural	156	0.535304	3744
CucumberMV	VP1a	49	2.2301	3036
CucumberMV	VP2a	61	2.5113	2583
CucumberMV	VP2b	52	3.25933	342
CucumberMV	VP3a	110	2.23015	984
CucumberMV	VP3b	111	2.77714	717
DENV1	polyprotein	1370	2.10531	10203
DENV2	polyprotein	944	2.3438	10173
DENV3	polyprotein	684	1.28242	10173
DENV4	polyprotein	132	0.806687	10161
EBOV	concat_genes	124	3.07881	14622
Enterovirus a71	polyprotein	295	3.54606	6579
FMDV	polyprotein	393	12.4893	7161
HBV	P	2137	31.6322	3744
HCV1a	polyprotein	413	62.7529	9117
HCV1b	polyprotein	261	18.1518	9117
HepA	polyprotein	77	2.19119	6699
HepE	ORF1	157	8.57292	5190
HepE	ORF2	199	8.12377	2031
HepE	ORF3	200	54.9713	423
HPV16	E1	116	0.165044	2010
HPV16	E2	116	0.198577	1095
HPV16	E4	116	0.324996	285
HPV16	E5	115	0.323049	249
HPV16	E6	116	0.189556	474
HPV16	E7	116	0.147453	294
HPV16	L1	115	0.155343	1593
HPV16	L2	116	0.264254	1419
HPV6	E1	168	0.0506436	1947
HPV6	E2	168	0.0635423	1104
HPV6	E4	168	0.0701627	327
HPV6	E5A	167	0.15924	273
HPV6	E5B	167	0.176419	216
HPV6	E6	168	0.0435288	450
HPV6	E7	168	0.0344954	294
HPV6	L1	168	0.0579442	1500
HPV6	L2	168	0.0715626	1377
HRSV	F	120	0.781604	1722
HRSV	G	121	2.05546	1047
HRSV	L	121	0.659102	6501
HRSV	M	121	0.616664	768
HRSV	N	121	0.749129	1173
HRSV	NS1	121	0.633774	417
HRSV	NS2	120	0.64682	372
HRSV	P	121	0.683138	723
HRSV	SH	120	0.632504	195
IBDV	polymerase	43	0.894945	2679
IBDV	polyprotein	84	1.15391	3066
JCV	large T	586	0.554356	2064
JCV	small T	589	0.221208	516
JCV	VP1	586	0.652237	1062
JCV	VP2	562	0.234021	1032
JCV	VP3	564	0.266626	675
JCV	agno	576	0.410962	213
JEV	polyprotein	166	1.72432	10311
LASV	s segment	95	4.03458	3183
LASV	l segment	95	5.56844	6960
MSV	RepA	433	3.37148	816
MSV	RepB	65	0.198051	459
MSV	MP	431	2.16568	732
MSV	CP	435	3.11283	306
Newcastle	F	234	3.66836	1659
Newcastle	HN	234	4.04903	1848
Newcastle	L	233	3.13624	6612
Newcastle	M	232	3.78651	1092
Newcastle	NP	234	3.51458	1467
Newcastle	P	233	4.51174	1203
PCV	rep	944	3.94732	942
PCV	cap	907	5.05731	711
Poliovirus	polyprotein	331	23.539	6735
PVY	polyprotein	150	1.87901	9201
Rabies	NP	186	3.10206	1350
Rabies	PP	177	4.27099	903
Rabies	MP	186	2.86865	606
Rabies	GP	186	3.72197	1572
Rabies	LP	183	3.03713	6384
RFV	glycoprotein	54	0.275785	3591
RFV	nucleocapsid	48	0.200087	735
RFV	polymerase	48	0.237871	6276
Rotavirus	VP1	506	4.85763	3264
Rotavirus	VP2	480	4.54793	2745
Rotavirus	VP3	514	5.38212	2505
Rotavirus	VP4	522	15.2379	2349
Rotavirus	VP6	785	8.7745	1197
Rotavirus	VP7	1156	14.8372	1017
Rotavirus	NSP1	197	1.67941	1461
Rotavirus	NSP2	558	4.99737	951
Rotavirus	NSP3	512	5.33299	948
Rotavirus	NSP4	735	6.70961	525
Rotavirus	NSP5	536	3.16234	603
TBEV	polyprotein	77	1.12507	10242
TuMV	polyprotein	214	6.13848	9501
VEEV	ns	125	3.41831	7755
VEEV	structural	129	4.28684	3807
WNV	polyprotein	663	3.14417	10302
