# Supplementary material for: FRESCo: finding regions of excess synonymous constraint in diverse viruses
Source: Genome Biol. 2015 Feb 17;16(1):38. doi: 10.1186/s13059-015-0603-7 (PMC4376164; doi:10.1186/s13059-015-0603-7)
Supplement: Additional file 3: — Table of regions of excess synonymous constraint in viruses (Excel spreadsheet). Sequence coordinates are specified relative to the corresponding alignment. [file 13059_2015_603_MOESM3_ESM.xlsx]

## Sheet: bluetongue
Virus	Gene	window_start	window_size	syn_rate	LRT	p-value
bluetongue	VP1	0	5	0.0994187	30.6154	3.14583e-08
bluetongue	VP1	1	5	0.0794741	40.5445	1.92193e-10
bluetongue	VP1	2	5	0.082618	37.0537	1.14923e-09
bluetongue	VP1	3	5	0.0865286	34.8487	3.56349e-09
bluetongue	VP1	4	5	0.0201232	51.4458	7.35967e-13
bluetongue	VP1	5	5	0.0215069	45.2642	1.7217e-11
bluetongue	VP1	6	5	0.103469	27.2354	1.80128e-07
bluetongue	VP1	7	5	0.101486	29.1496	6.70007e-08
bluetongue	VP1	8	5	0.160732	20.1666	7.09804e-06
bluetongue	VP1	9	5	0.190228	19.7325	8.9074e-06
bluetongue	VP1	10	5	0.181419	21.9063	2.86297e-06
bluetongue	VP1	11	5	0.196703	20.5642	5.76656e-06
bluetongue	VP1	0	10	0.057939	73.5998	0
bluetongue	VP1	1	10	0.0900656	67.6278	2.22045e-16
bluetongue	VP1	2	10	0.0910909	66.1297	4.44089e-16
bluetongue	VP1	3	10	0.119539	54.1796	1.82965e-13
bluetongue	VP1	4	10	0.0925757	64.6655	8.88178e-16
bluetongue	VP1	5	10	0.0948114	61.4123	4.66294e-15
bluetongue	VP1	6	10	0.151823	46.8144	7.80387e-12
bluetongue	VP1	7	10	0.193287	38.1918	6.41215e-10
bluetongue	VP1	8	10	0.201816	35.8594	2.12086e-09
bluetongue	VP1	9	10	0.21856	31.2278	2.29453e-08
bluetongue	VP1	10	10	0.271242	23.6404	1.16123e-06
bluetongue	VP1	11	10	0.239738	25.2597	5.01061e-07
bluetongue	VP1	0	20	0.146663	87.5522	0
bluetongue	VP1	1	20	0.15224	88.2984	0
bluetongue	VP1	2	20	0.180261	74.9012	0
bluetongue	VP1	3	20	0.191289	66.9928	2.22045e-16
bluetongue	VP1	4	20	0.201268	62.501	2.66454e-15
bluetongue	VP1	5	20	0.250602	45.5598	1.48052e-11
bluetongue	VP1	6	20	0.293001	36.4844	1.53895e-09
bluetongue	VP1	7	20	0.341651	27.9246	1.26133e-07
bluetongue	VP1	8	20	0.361097	24.2401	8.50432e-07
bluetongue	VP1	9	20	0.405343	20.0728	7.45513e-06
bluetongue	VP1	0	50	0.514936	30.8361	2.80765e-08
bluetongue	VP1	1	50	0.514228	31.7835	1.72351e-08
bluetongue	VP1	2	50	0.555651	25.4454	4.55076e-07
bluetongue	VP1	3	50	0.605569	19.5136	9.98834e-06
bluetongue	VP2	971	5	0.396848	21.6822	3.21765e-06
bluetongue	VP2	966	10	0.475803	22.0511	2.65488e-06
bluetongue	VP2	968	10	0.492857	20.512	5.92598e-06
bluetongue	VP2	958	20	0.591535	22.9607	1.65351e-06
bluetongue	VP3	1	5	0.129381	29.0622	7.00921e-08
bluetongue	VP3	2	5	0.194334	21.2583	4.01374e-06
bluetongue	VP3	885	5	0.253269	21.209	4.11831e-06
bluetongue	VP3	886	5	0.230571	23.1761	1.47822e-06
bluetongue	VP3	887	5	0.153366	26.6068	2.49367e-07
bluetongue	VP3	888	5	0.115473	37.916	7.38559e-10
bluetongue	VP3	891	5	0.163594	26.7501	2.3154e-07
bluetongue	VP3	892	5	0.221942	24.0571	9.35191e-07
bluetongue	VP3	893	5	0.214659	23.9028	1.01323e-06
bluetongue	VP3	894	5	0.114587	44.4354	2.62887e-11
bluetongue	VP3	895	5	0.120294	43.8735	3.50306e-11
bluetongue	VP3	896	5	0.138085	35.9967	1.97656e-09
bluetongue	VP3	883	10	0.275314	31.4532	2.0431e-08
bluetongue	VP3	884	10	0.347486	25.429	4.58972e-07
bluetongue	VP3	885	10	0.262836	34.0884	5.26649e-09
bluetongue	VP3	886	10	0.196192	49.4357	2.0498e-12
bluetongue	VP3	887	10	0.190895	50.169	1.41065e-12
bluetongue	VP3	888	10	0.162579	60.4494	7.54952e-15
bluetongue	VP3	889	10	0.1858	56.1267	6.79456e-14
bluetongue	VP3	890	10	0.175951	54.4365	1.60538e-13
bluetongue	VP3	891	10	0.151096	62.6247	2.55351e-15
bluetongue	VP3	876	20	0.430179	32.7139	1.06771e-08
bluetongue	VP3	877	20	0.433965	32.5804	1.14364e-08
bluetongue	VP3	878	20	0.366041	43.4595	4.32818e-11
bluetongue	VP3	879	20	0.311705	55.6453	8.68194e-14
bluetongue	VP3	880	20	0.294024	60.6746	6.77236e-15
bluetongue	VP3	881	20	0.287501	66.7968	3.33067e-16
bluetongue	VP3	851	50	0.696797	22.0249	2.69136e-06
bluetongue	VP4	640	1	0	21.4442	3.6427e-06
bluetongue	VP4	0	5	0.0297618	35.7572	2.23501e-09
bluetongue	VP4	1	5	0.0973114	30.4031	3.50968e-08
bluetongue	VP4	2	5	0.188578	20.4076	6.25805e-06
bluetongue	VP4	9	5	0.0901786	36.548	1.48954e-09
bluetongue	VP4	10	5	0.0710377	37.5043	9.12133e-10
bluetongue	VP4	11	5	0.171719	20.8188	5.04862e-06
bluetongue	VP4	12	5	0.158249	23.1093	1.53046e-06
bluetongue	VP4	636	5	0.208063	20.1111	7.30718e-06
bluetongue	VP4	637	5	0.178462	26.9035	2.13873e-07
bluetongue	VP4	638	5	0.0993216	40.5492	1.91725e-10
bluetongue	VP4	639	5	0.110197	43.4748	4.29459e-11
bluetongue	VP4	0	10	0.224547	30.5457	3.26095e-08
bluetongue	VP4	1	10	0.213052	35.7624	2.22906e-09
bluetongue	VP4	2	10	0.243435	31.9621	1.57214e-08
bluetongue	VP4	3	10	0.243435	31.9621	1.57214e-08
bluetongue	VP4	4	10	0.235302	34.6213	4.00503e-09
bluetongue	VP4	5	10	0.224686	35.0491	3.2149e-09
bluetongue	VP4	6	10	0.261665	29.2075	6.50271e-08
bluetongue	VP4	7	10	0.225491	34.1039	5.22466e-09
bluetongue	VP4	8	10	0.217575	33.7953	6.12252e-09
bluetongue	VP4	9	10	0.211381	36.2671	1.72048e-09
bluetongue	VP4	10	10	0.267014	25.9434	3.51577e-07
bluetongue	VP4	631	10	0.320822	24.0629	9.32408e-07
bluetongue	VP4	632	10	0.301534	24.3974	7.83763e-07
bluetongue	VP4	633	10	0.278807	25.7719	3.84238e-07
bluetongue	VP4	634	10	0.196665	42.7368	6.26237e-11
bluetongue	VP4	0	20	0.245667	56.4179	5.86198e-14
bluetongue	VP4	1	20	0.271557	53.3119	2.8455e-13
bluetongue	VP4	2	20	0.286938	48.4796	3.33744e-12
bluetongue	VP4	3	20	0.380972	33.8018	6.10233e-09
bluetongue	VP4	621	20	0.471074	22.526	2.07319e-06
bluetongue	VP4	622	20	0.440356	25.8376	3.71379e-07
bluetongue	VP4	623	20	0.372302	34.6669	3.91223e-09
bluetongue	VP4	624	20	0.319341	46.2146	1.05985e-11
bluetongue	VP5	10	1	0.0641502	30.0835	4.13848e-08
bluetongue	VP5	13	1	0.141105	24.3566	8.00501e-07
bluetongue	VP5	522	1	0.167815	23.2937	1.39056e-06
bluetongue	VP5	528	1	0.0814042	33.4185	7.4313e-09
bluetongue	VP5	529	1	0.0154692	66.2621	4.44089e-16
bluetongue	VP5	530	1	0.0630457	27.64	1.46122e-07
bluetongue	VP5	531	1	0.0814978	46.0955	1.12629e-11
bluetongue	VP5	532	1	0.100518	24.5233	7.34156e-07
bluetongue	VP5	533	1	0.0809897	19.674	9.18449e-06
bluetongue	VP5	5	5	0.187625	30.5003	3.33818e-08
bluetongue	VP5	6	5	0.135338	57.0225	4.30767e-14
bluetongue	VP5	7	5	0.203892	51.9445	5.70877e-13
bluetongue	VP5	8	5	0.243249	54.7944	1.33782e-13
bluetongue	VP5	9	5	0.215994	63.2211	1.88738e-15
bluetongue	VP5	10	5	0.247595	60.1408	8.88178e-15
bluetongue	VP5	11	5	0.305246	48.836	2.78289e-12
bluetongue	VP5	12	5	0.316102	49.626	1.86029e-12
bluetongue	VP5	13	5	0.36736	37.1681	1.0837e-09
bluetongue	VP5	14	5	0.473808	23.9854	9.70692e-07
bluetongue	VP5	522	5	0.436386	19.9882	7.79214e-06
bluetongue	VP5	524	5	0.404509	24.4088	7.79102e-07
bluetongue	VP5	525	5	0.18879	79.1411	0
bluetongue	VP5	526	5	0.115287	120.285	0
bluetongue	VP5	527	5	0.098146	158.622	0
bluetongue	VP5	528	5	0.0668982	192.559	0
bluetongue	VP5	529	5	0.0660334	178.142	0
bluetongue	VP5	530	5	0.109287	125.747	0
bluetongue	VP5	0	10	0.184656	31.8099	1.70026e-08
bluetongue	VP5	1	10	0.133841	58.7365	1.79856e-14
bluetongue	VP5	2	10	0.200254	53.7526	2.27374e-13
bluetongue	VP5	3	10	0.240365	56.0869	6.93889e-14
bluetongue	VP5	4	10	0.217709	78.9468	0
bluetongue	VP5	5	10	0.229196	89.9974	0
bluetongue	VP5	6	10	0.235917	99.8741	0
bluetongue	VP5	7	10	0.269808	99.3317	0
bluetongue	VP5	8	10	0.307211	89.6008	0
bluetongue	VP5	9	10	0.345743	78.0396	0
bluetongue	VP5	10	10	0.374059	69.4461	1.11022e-16
bluetongue	VP5	11	10	0.432695	51.0562	8.97615e-13
bluetongue	VP5	12	10	0.489102	38.8617	4.54919e-10
bluetongue	VP5	13	10	0.506707	36.4048	1.60304e-09
bluetongue	VP5	14	10	0.604529	19.8347	8.44375e-06
bluetongue	VP5	519	10	0.508547	29.4565	5.71862e-08
bluetongue	VP5	520	10	0.375051	62.0485	3.33067e-15
bluetongue	VP5	521	10	0.286152	93.6253	0
bluetongue	VP5	522	10	0.194956	151.409	0
bluetongue	VP5	523	10	0.187699	150.894	0
bluetongue	VP5	524	10	0.167643	167.309	0
bluetongue	VP5	525	10	0.144765	200.328	0
bluetongue	VP5	0	20	0.336888	96.7658	0
bluetongue	VP5	1	20	0.35111	94.3876	0
bluetongue	VP5	2	20	0.401778	80.8471	0
bluetongue	VP5	3	20	0.415304	82.1486	0
bluetongue	VP5	4	20	0.439593	76.0609	0
bluetongue	VP5	5	20	0.456602	73.4187	0
bluetongue	VP5	6	20	0.462784	77.1434	0
bluetongue	VP5	7	20	0.495882	68.2248	1.11022e-16
bluetongue	VP5	8	20	0.506313	67.7225	2.22045e-16
bluetongue	VP5	9	20	0.54253	54.2586	1.75748e-13
bluetongue	VP5	10	20	0.576394	45.4873	1.53629e-11
bluetongue	VP5	11	20	0.618905	34.6677	3.91074e-09
bluetongue	VP5	12	20	0.620323	33.9869	5.54831e-09
bluetongue	VP5	13	20	0.636911	30.4353	3.45186e-08
bluetongue	VP5	14	20	0.666562	24.3652	7.96961e-07
bluetongue	VP5	509	20	0.651306	26.052	3.32351e-07
bluetongue	VP5	510	20	0.558155	47.6823	5.0121e-12
bluetongue	VP5	511	20	0.504245	64.5093	9.99201e-16
bluetongue	VP5	512	20	0.410884	102.628	0
bluetongue	VP5	513	20	0.373702	123.721	0
bluetongue	VP5	514	20	0.369943	125.709	0
bluetongue	VP5	515	20	0.331123	147.321	0
bluetongue	VP5	0	50	0.705599	35.6545	2.35601e-09
bluetongue	VP5	1	50	0.708933	35.7624	2.22914e-09
bluetongue	VP5	2	50	0.696779	39.9585	2.59414e-10
bluetongue	VP5	3	50	0.703286	39.1411	3.94252e-10
bluetongue	VP5	4	50	0.706411	39.2315	3.76423e-10
bluetongue	VP5	5	50	0.718451	36.3603	1.6401e-09
bluetongue	VP5	6	50	0.723886	34.9141	3.44579e-09
bluetongue	VP5	7	50	0.738253	31.5725	1.92131e-08
bluetongue	VP5	8	50	0.741587	31.469	2.0265e-08
bluetongue	VP5	9	50	0.751547	28.8201	7.94225e-08
bluetongue	VP5	10	50	0.768984	24.732	6.58807e-07
bluetongue	VP5	480	50	0.777916	22.6262	1.9678e-06
bluetongue	VP5	481	50	0.762059	26.2368	3.0201e-07
bluetongue	VP5	482	50	0.726575	35.4846	2.57073e-09
bluetongue	VP5	483	50	0.697766	44.6079	2.40713e-11
bluetongue	VP5	484	50	0.677627	51.2405	8.17124e-13
bluetongue	VP5	485	50	0.657665	59.3481	1.32117e-14
bluetongue	VP6	6	5	0.11282	21.126	4.30062e-06
bluetongue	VP6	7	5	0	37.0257	1.1658e-09
bluetongue	VP6	8	5	0.0557422	26.3388	2.86477e-07
bluetongue	VP6	71	5	0.108212	21.7839	3.05157e-06
bluetongue	VP6	78	5	0	23.2109	1.45175e-06
bluetongue	VP6	79	5	5e-09	26.6038	2.49758e-07
bluetongue	VP6	81	5	0.0653347	21.5085	3.52268e-06
bluetongue	VP6	82	5	0.060795	23.2817	1.39926e-06
bluetongue	VP6	83	5	0.0597101	23.3565	1.34589e-06
bluetongue	VP6	84	5	0.0536879	26.633	2.46008e-07
bluetongue	VP6	85	5	0.0511519	28.3837	9.9498e-08
bluetongue	VP6	86	5	0.0465014	31.5793	1.91464e-08
bluetongue	VP6	87	5	0.0464896	31.5893	1.90472e-08
bluetongue	VP6	88	5	0.0481413	30.6686	3.06079e-08
bluetongue	VP6	89	5	0.0970022	25.3583	4.7611e-07
bluetongue	VP6	90	5	0.137822	23.1467	1.50101e-06
bluetongue	VP6	91	5	0.137831	23.1387	1.50729e-06
bluetongue	VP6	92	5	0.151776	20.1548	7.14198e-06
bluetongue	VP6	93	5	0.145933	21.1029	4.35259e-06
bluetongue	VP6	94	5	0.150439	20.088	7.39584e-06
bluetongue	VP6	95	5	0.0488613	30.1032	4.09655e-08
bluetongue	VP6	96	5	0.0990651	24.7674	6.46815e-07
bluetongue	VP6	97	5	0.0967872	25.6926	4.0036e-07
bluetongue	VP6	98	5	0.100255	24.4161	7.76162e-07
bluetongue	VP6	99	5	0.0559439	25.6351	4.12476e-07
bluetongue	VP6	105	5	5.55112e-17	35.1395	3.06904e-09
bluetongue	VP6	106	5	5e-09	36.1878	1.79192e-09
bluetongue	VP6	107	5	0	33.2197	8.23111e-09
bluetongue	VP6	108	5	0.0562241	25.1075	5.42204e-07
bluetongue	VP6	109	5	0.0977954	24.657	6.84951e-07
bluetongue	VP6	110	5	0.150236	20.001	7.7403e-06
bluetongue	VP6	112	5	0.145872	20.9882	4.62112e-06
bluetongue	VP6	113	5	0.111077	20.8494	4.9686e-06
bluetongue	VP6	114	5	0.0609445	23.0521	1.57666e-06
bluetongue	VP6	115	5	5e-09	25.7314	3.92382e-07
bluetongue	VP6	116	5	0	28.475	9.49185e-08
bluetongue	VP6	117	5	0	28.4984	9.37751e-08
bluetongue	VP6	118	5	5.55112e-17	30.234	3.82944e-08
bluetongue	VP6	119	5	5.55112e-17	33.6046	6.75328e-09
bluetongue	VP6	120	5	5e-09	35.6684	2.33933e-09
bluetongue	VP6	121	5	0	32.9507	9.45252e-09
bluetongue	VP6	122	5	5e-09	33.0093	9.1721e-09
bluetongue	VP6	123	5	0.0508817	28.5002	9.36888e-08
bluetongue	VP6	126	5	0.151948	20.2873	6.66418e-06
bluetongue	VP6	127	5	0.153714	19.8375	8.43143e-06
bluetongue	VP6	145	5	0.115243	20.0819	7.4194e-06
bluetongue	VP6	0	10	0.166703	29.188	6.56851e-08
bluetongue	VP6	1	10	0.150365	34.3537	4.59527e-09
bluetongue	VP6	2	10	0.120056	38.2564	6.20339e-10
bluetongue	VP6	3	10	0.119028	38.765	4.78024e-10
bluetongue	VP6	4	10	0.187472	29.4749	5.6647e-08
bluetongue	VP6	5	10	0.205138	29.5792	5.36784e-08
bluetongue	VP6	6	10	0.168326	34.8647	3.53423e-09
bluetongue	VP6	7	10	0.10694	45.4273	1.58412e-11
bluetongue	VP6	8	10	0.109239	44.0623	3.18082e-11
bluetongue	VP6	9	10	0.253555	25.7483	3.8896e-07
bluetongue	VP6	10	10	0.28728	24.5087	7.39747e-07
bluetongue	VP6	11	10	0.28173	25.2755	4.96988e-07
bluetongue	VP6	12	10	0.314893	21.8182	2.99744e-06
bluetongue	VP6	64	10	0.293197	20.4991	5.96604e-06
bluetongue	VP6	65	10	0.264441	23.8648	1.03346e-06
bluetongue	VP6	66	10	0.26678	23.3565	1.34586e-06
bluetongue	VP6	67	10	0.209417	28.1538	1.12048e-07
bluetongue	VP6	68	10	0.205846	29.1081	6.8451e-08
bluetongue	VP6	69	10	0.158735	31.9486	1.58305e-08
bluetongue	VP6	70	10	0.136551	33.3551	7.67743e-09
bluetongue	VP6	71	10	0.104329	36.0969	1.87749e-09
bluetongue	VP6	72	10	0.107926	34.7961	3.66101e-09
bluetongue	VP6	73	10	0.10841	35.343	2.76467e-09
bluetongue	VP6	74	10	0.0724639	39.4346	3.39238e-10
bluetongue	VP6	75	10	0.0800714	36.3293	1.66637e-09
bluetongue	VP6	76	10	0.0852853	34.2441	4.86149e-09
bluetongue	VP6	77	10	0.0738157	39.7718	2.85441e-10
bluetongue	VP6	78	10	0.037114	45.5385	1.49669e-11
bluetongue	VP6	79	10	0.0344113	51.0198	9.1438e-13
bluetongue	VP6	80	10	0.0592895	47.8461	4.6102e-12
bluetongue	VP6	81	10	0.0544235	52.973	3.38174e-13
bluetongue	VP6	82	10	0.0527244	54.8301	1.3145e-13
bluetongue	VP6	83	10	0.053311	53.9987	2.00617e-13
bluetongue	VP6	84	10	0.0764336	51.7687	6.24389e-13
bluetongue	VP6	85	10	0.0967677	50.7034	1.07436e-12
bluetongue	VP6	86	10	0.0924233	53.7126	2.32037e-13
bluetongue	VP6	87	10	0.0969414	50.5448	1.16473e-12
bluetongue	VP6	88	10	0.096703	50.7095	1.07103e-12
bluetongue	VP6	89	10	0.123229	45.2096	1.77038e-11
bluetongue	VP6	90	10	0.0946041	52.3302	4.69069e-13
bluetongue	VP6	91	10	0.119258	47.7595	4.81837e-12
bluetongue	VP6	92	10	0.123616	45.604	1.44744e-11
bluetongue	VP6	93	10	0.123394	45.3476	1.64992e-11
bluetongue	VP6	94	10	0.10602	44.9038	2.06952e-11
bluetongue	VP6	95	10	0.110738	42.4714	7.17232e-11
bluetongue	VP6	96	10	0.115375	40.3447	2.12883e-10
bluetongue	VP6	97	10	0.109887	43.0012	5.47061e-11
bluetongue	VP6	98	10	0.109745	43.0847	5.24195e-11
bluetongue	VP6	99	10	0.0877173	43.9143	3.43064e-11
bluetongue	VP6	100	10	0.0864364	44.3792	2.7055e-11
bluetongue	VP6	101	10	0.0582888	48.4173	3.44513e-12
bluetongue	VP6	102	10	0.0590804	47.5535	5.35227e-12
bluetongue	VP6	103	10	0.087497	43.4056	4.44915e-11
bluetongue	VP6	104	10	0.108235	43.3238	4.63902e-11
bluetongue	VP6	105	10	0.0767441	51.1403	8.59979e-13
bluetongue	VP6	106	10	0.0778778	50.1138	1.45084e-12
bluetongue	VP6	107	10	0.0775054	50.4532	1.22036e-12
bluetongue	VP6	108	10	0.0838254	45.6341	1.42536e-11
bluetongue	VP6	109	10	0.0813678	47.5614	5.33074e-12
bluetongue	VP6	110	10	0.088608	42.6045	6.7005e-11
bluetongue	VP6	111	10	0.087845	43.1354	5.10803e-11
bluetongue	VP6	112	10	0.0831688	46.1581	1.09086e-11
bluetongue	VP6	113	10	0.0581619	48.5223	3.26561e-12
bluetongue	VP6	114	10	0.0287877	55.1725	1.10356e-13
bluetongue	VP6	115	10	5e-09	61.4072	4.66294e-15
bluetongue	VP6	116	10	0	61.4487	4.55191e-15
bluetongue	VP6	117	10	0	61.5365	4.32987e-15
bluetongue	VP6	118	10	0.0277569	57.5371	3.31957e-14
bluetongue	VP6	119	10	0.0575238	49.2643	2.23688e-12
bluetongue	VP6	120	10	0.0803734	48.774	2.87215e-12
bluetongue	VP6	121	10	0.0794678	49.4468	2.03826e-12
bluetongue	VP6	122	10	0.0797614	49.0066	2.55107e-12
bluetongue	VP6	123	10	0.086289	44.3015	2.81498e-11
bluetongue	VP6	124	10	0.146446	35.4656	2.59592e-09
bluetongue	VP6	125	10	0.262735	23.6435	1.15935e-06
bluetongue	VP6	140	10	0.29717	20.8511	4.96414e-06
bluetongue	VP6	0	20	0.234309	52.6452	3.99569e-13
bluetongue	VP6	1	20	0.221141	58.2336	2.33147e-14
bluetongue	VP6	2	20	0.223714	57.007	4.34097e-14
bluetongue	VP6	3	20	0.322542	39.6049	3.10898e-10
bluetongue	VP6	4	20	0.341948	36.4	1.607e-09
bluetongue	VP6	5	20	0.363164	34.2359	4.88187e-09
bluetongue	VP6	6	20	0.378223	32.0929	1.46973e-08
bluetongue	VP6	7	20	0.366659	33.3182	7.82484e-09
bluetongue	VP6	8	20	0.480789	19.6176	9.45951e-06
bluetongue	VP6	52	20	0.448827	20.91	4.81373e-06
bluetongue	VP6	53	20	0.392937	26.7951	2.26205e-07
bluetongue	VP6	54	20	0.377967	29.7703	4.86396e-08
bluetongue	VP6	55	20	0.337612	33.8948	5.81729e-09
bluetongue	VP6	56	20	0.285469	41.4913	1.18395e-10
bluetongue	VP6	57	20	0.285363	41.5062	1.175e-10
bluetongue	VP6	58	20	0.2929	41.2727	1.32405e-10
bluetongue	VP6	59	20	0.303412	38.3545	5.89909e-10
bluetongue	VP6	60	20	0.27774	41.2627	1.33087e-10
bluetongue	VP6	61	20	0.252076	44.8313	2.14758e-11
bluetongue	VP6	62	20	0.218707	50.7384	1.05538e-12
bluetongue	VP6	63	20	0.220752	50.7009	1.0757e-12
bluetongue	VP6	64	20	0.190311	55.5546	9.09273e-14
bluetongue	VP6	65	20	0.181818	57.9158	2.73115e-14
bluetongue	VP6	66	20	0.187415	55.5159	9.27036e-14
bluetongue	VP6	67	20	0.145085	66.8445	3.33067e-16
bluetongue	VP6	68	20	0.127921	71.7385	0
bluetongue	VP6	69	20	0.0957083	81.2303	0
bluetongue	VP6	70	20	0.0982642	79.1838	0
bluetongue	VP6	71	20	0.0775556	87.9912	0
bluetongue	VP6	72	20	0.0777235	88.1368	0
bluetongue	VP6	73	20	0.0777778	88.2906	0
bluetongue	VP6	74	20	0.076255	90.2146	0
bluetongue	VP6	75	20	0.0913258	86.5347	0
bluetongue	VP6	76	20	0.0906627	87.5929	0
bluetongue	VP6	77	20	0.0881084	89.9746	0
bluetongue	VP6	78	20	0.0731411	95.2512	0
bluetongue	VP6	79	20	0.0843396	94.9671	0
bluetongue	VP6	80	20	0.0788357	99.9632	0
bluetongue	VP6	81	20	0.088791	99.952	0
bluetongue	VP6	82	20	0.0893249	99.3055	0
bluetongue	VP6	83	20	0.0897141	98.2373	0
bluetongue	VP6	84	20	0.0910035	96.4475	0
bluetongue	VP6	85	20	0.103305	93.1019	0
bluetongue	VP6	86	20	0.102678	93.9139	0
bluetongue	VP6	87	20	0.103005	93.4998	0
bluetongue	VP6	88	20	0.102805	93.7582	0
bluetongue	VP6	89	20	0.106944	88.9087	0
bluetongue	VP6	90	20	0.0908963	96.7014	0
bluetongue	VP6	91	20	0.0917433	95.4054	0
bluetongue	VP6	92	20	0.0941671	92.3311	0
bluetongue	VP6	93	20	0.106903	88.5387	0
bluetongue	VP6	94	20	0.107136	88.233	0
bluetongue	VP6	95	20	0.0930891	93.3828	0
bluetongue	VP6	96	20	0.0956965	90.1781	0
bluetongue	VP6	97	20	0.0932061	93.2491	0
bluetongue	VP6	98	20	0.0968974	88.6039	0
bluetongue	VP6	99	20	0.0844022	91.4737	0
bluetongue	VP6	100	20	0.0874781	86.9907	0
bluetongue	VP6	101	20	0.0730154	91.3545	0
bluetongue	VP6	102	20	0.0714989	93.5765	0
bluetongue	VP6	103	20	0.0728024	91.7241	0
bluetongue	VP6	104	20	0.0697512	96.768	0
bluetongue	VP6	105	20	0.0414655	108.876	0
bluetongue	VP6	106	20	0.0417673	107.838	0
bluetongue	VP6	107	20	0.0416352	108.275	0
bluetongue	VP6	108	20	0.0558084	102.118	0
bluetongue	VP6	109	20	0.0699262	96.6682	0
bluetongue	VP6	110	20	0.0843386	91.3548	0
bluetongue	VP6	111	20	0.0835525	92.5559	0
bluetongue	VP6	112	20	0.0816316	95.1424	0
bluetongue	VP6	113	20	0.0723138	92.6179	0
bluetongue	VP6	114	20	0.0870837	87.6882	0
bluetongue	VP6	115	20	0.132554	73.0455	0
bluetongue	VP6	116	20	0.201047	59.3174	1.34337e-14
bluetongue	VP6	117	20	0.297047	41.0149	1.51073e-10
bluetongue	VP6	118	20	0.335919	35.9122	2.0641e-09
bluetongue	VP6	119	20	0.346191	35.0096	3.28087e-09
bluetongue	VP6	120	20	0.417241	26.6359	2.45639e-07
bluetongue	VP6	121	20	0.443574	23.3571	1.34545e-06
bluetongue	VP6	122	20	0.48061	19.7276	8.93032e-06
bluetongue	VP6	123	20	0.468053	21.3246	3.87717e-06
bluetongue	VP6	34	50	0.619169	22.0033	2.72183e-06
bluetongue	VP6	35	50	0.599257	24.5913	7.08702e-07
bluetongue	VP6	36	50	0.565222	29.5244	5.52168e-08
bluetongue	VP6	37	50	0.521806	37.4555	9.35207e-10
bluetongue	VP6	38	50	0.512499	39.295	3.64382e-10
bluetongue	VP6	39	50	0.495476	42.8021	6.05678e-11
bluetongue	VP6	40	50	0.483826	44.9835	1.98698e-11
bluetongue	VP6	41	50	0.478059	46.851	7.65954e-12
bluetongue	VP6	42	50	0.46245	50.4132	1.24556e-12
bluetongue	VP6	43	50	0.430158	58.1771	2.39808e-14
bluetongue	VP6	44	50	0.428719	58.6686	1.86517e-14
bluetongue	VP6	45	50	0.386749	70.39	0
bluetongue	VP6	46	50	0.376585	73.9555	0
bluetongue	VP6	47	50	0.350231	81.9175	0
bluetongue	VP6	48	50	0.329419	89.3104	0
bluetongue	VP6	49	50	0.313783	95.6815	0
bluetongue	VP6	50	50	0.301231	100.763	0
bluetongue	VP6	51	50	0.256492	119.381	0
bluetongue	VP6	52	50	0.225976	133.007	0
bluetongue	VP6	53	50	0.206766	142.955	0
bluetongue	VP6	54	50	0.19949	147.546	0
bluetongue	VP6	55	50	0.189746	150.903	0
bluetongue	VP6	56	50	0.171301	161.068	0
bluetongue	VP6	57	50	0.168353	165.211	0
bluetongue	VP6	58	50	0.16635	168.003	0
bluetongue	VP6	59	50	0.168498	164.829	0
bluetongue	VP6	60	50	0.155947	172.437	0
bluetongue	VP6	61	50	0.142924	182.706	0
bluetongue	VP6	62	50	0.131798	189.247	0
bluetongue	VP6	63	50	0.137895	185.455	0
bluetongue	VP6	64	50	0.131386	190.483	0
bluetongue	VP6	65	50	0.126018	198.223	0
bluetongue	VP6	66	50	0.127203	195.744	0
bluetongue	VP6	67	50	0.112938	209.002	0
bluetongue	VP6	68	50	0.108512	210.094	0
bluetongue	VP6	69	50	0.0977377	217.279	0
bluetongue	VP6	70	50	0.0932323	218.315	0
bluetongue	VP6	71	50	0.0855802	226.671	0
bluetongue	VP6	72	50	0.0854562	227.056	0
bluetongue	VP6	73	50	0.086108	225.047	0
bluetongue	VP6	74	50	0.0797766	231.848	0
bluetongue	VP6	75	50	0.0740301	237.008	0
bluetongue	VP6	76	50	0.0745281	235.083	0
bluetongue	VP6	77	50	0.0732684	240.094	0
bluetongue	VP6	78	50	0.0732276	240.332	0
bluetongue	VP6	79	50	0.0787034	236.17	0
bluetongue	VP6	80	50	0.0823693	235.89	0
bluetongue	VP6	81	50	0.0810342	240.779	0
bluetongue	VP6	82	50	0.080767	241.7	0
bluetongue	VP6	83	50	0.0827034	234.096	0
bluetongue	VP6	84	50	0.0930226	227.336	0
bluetongue	VP6	85	50	0.108392	216.509	0
bluetongue	VP6	86	50	0.134228	199.703	0
bluetongue	VP6	87	50	0.168674	175.191	0
bluetongue	VP6	88	50	0.186012	163.105	0
bluetongue	VP6	89	50	0.192594	158.699	0
bluetongue	VP6	90	50	0.21555	146.106	0
bluetongue	VP6	91	50	0.224084	140.132	0
bluetongue	VP6	92	50	0.236933	133.328	0
bluetongue	VP6	93	50	0.236056	134.024	0
bluetongue	VP6	94	50	0.2449	128.462	0
bluetongue	VP6	95	50	0.251106	125.439	0
bluetongue	VP6	96	50	0.253875	123.025	0
bluetongue	VP6	97	50	0.252045	124.588	0
bluetongue	VP6	98	50	0.254098	122.892	0
bluetongue	VP6	99	50	0.249945	124.115	0
bluetongue	VP6	100	50	0.261691	118.774	0
bluetongue	VP6	101	50	0.28127	109.901	0
bluetongue	VP6	102	50	0.31979	94.2982	0
bluetongue	VP6	103	50	0.324597	91.4241	0
bluetongue	VP6	104	50	0.3294	90.2442	0
bluetongue	VP6	105	50	0.315318	95.7168	0
bluetongue	VP6	106	50	0.354093	82.1082	0
bluetongue	VP6	107	50	0.379382	73.165	0
bluetongue	VP6	108	50	0.407846	64.7914	7.77156e-16
bluetongue	VP6	109	50	0.442318	56.569	5.42899e-14
bluetongue	VP6	110	50	0.448866	55.0796	1.15796e-13
bluetongue	VP6	111	50	0.483602	46.9574	7.25453e-12
bluetongue	VP6	112	50	0.507193	42.2691	7.95376e-11
bluetongue	VP6	113	50	0.535141	36.4459	1.5696e-09
bluetongue	VP6	114	50	0.566259	30.9598	2.63427e-08
bluetongue	VP6	115	50	0.610107	24.2487	8.4666e-07
bluetongue	VP7	1	1	5e-09	30.9625	2.63069e-08
bluetongue	VP7	3	1	5e-09	36.5306	1.50286e-09
bluetongue	VP7	337	1	0.0390903	22.2763	2.36108e-06
bluetongue	VP7	344	1	0.0338856	32.0041	1.53845e-08
bluetongue	VP7	345	1	0.116788	21.0731	4.42097e-06
bluetongue	VP7	0	5	0.0965785	64.3154	1.11022e-15
bluetongue	VP7	1	5	0.11286	78.0894	0
bluetongue	VP7	2	5	0.171009	58.7929	1.75415e-14
bluetongue	VP7	3	5	0.228934	47.4831	5.54812e-12
bluetongue	VP7	4	5	0.307076	33.7123	6.38969e-09
bluetongue	VP7	5	5	0.278159	40.1434	2.35983e-10
bluetongue	VP7	6	5	0.396347	23.574	1.20204e-06
bluetongue	VP7	8	5	0.367295	22.8113	1.7871e-06
bluetongue	VP7	9	5	0.339992	24.4067	7.79987e-07
bluetongue	VP7	336	5	0.416651	20.3546	6.43395e-06
bluetongue	VP7	337	5	0.366226	24.9945	5.74935e-07
bluetongue	VP7	338	5	0.394014	21.8238	2.98865e-06
bluetongue	VP7	339	5	0.364895	24.1553	8.88692e-07
bluetongue	VP7	340	5	0.274405	38.6706	5.01704e-10
bluetongue	VP7	341	5	0.184804	62.5078	2.66454e-15
bluetongue	VP7	342	5	0.152373	72.225	0
bluetongue	VP7	343	5	0.15376	67.1891	2.22045e-16
bluetongue	VP7	344	5	0.108237	87.0981	0
bluetongue	VP7	0	10	0.196223	97.9833	0
bluetongue	VP7	1	10	0.243569	89.0685	0
bluetongue	VP7	2	10	0.278377	69.2394	1.11022e-16
bluetongue	VP7	3	10	0.288637	68.2541	1.11022e-16
bluetongue	VP7	4	10	0.32146	58.0228	2.58682e-14
bluetongue	VP7	5	10	0.347534	50.0069	1.532e-12
bluetongue	VP7	6	10	0.418546	35.5629	2.46943e-09
bluetongue	VP7	7	10	0.474135	27.2337	1.80289e-07
bluetongue	VP7	8	10	0.494466	24.951	5.88063e-07
bluetongue	VP7	12	10	0.522618	20.94	4.73884e-06
bluetongue	VP7	330	10	0.497745	22.9116	1.69629e-06
bluetongue	VP7	331	10	0.474884	24.8446	6.21428e-07
bluetongue	VP7	332	10	0.488183	23.2572	1.41718e-06
bluetongue	VP7	333	10	0.456437	28.1856	1.10224e-07
bluetongue	VP7	334	10	0.475902	25.921	3.55673e-07
bluetongue	VP7	335	10	0.382972	46.5251	9.04532e-12
bluetongue	VP7	336	10	0.284648	76.4666	0
bluetongue	VP7	337	10	0.244436	90.5242	0
bluetongue	VP7	338	10	0.260557	81.5066	0
bluetongue	VP7	339	10	0.219034	100.311	0
bluetongue	VP7	0	20	0.366728	86.6567	0
bluetongue	VP7	1	20	0.366172	92.2261	0
bluetongue	VP7	2	20	0.391277	82.0666	0
bluetongue	VP7	3	20	0.446996	62.3507	2.88658e-15
bluetongue	VP7	4	20	0.510726	44.8739	2.10143e-11
bluetongue	VP7	5	20	0.520619	44.6093	2.40542e-11
bluetongue	VP7	6	20	0.589267	29.324	6.12326e-08
bluetongue	VP7	7	20	0.628014	23.3775	1.33126e-06
bluetongue	VP7	8	20	0.642267	20.4982	5.96882e-06
bluetongue	VP7	325	20	0.587057	28.4085	9.82334e-08
bluetongue	VP7	326	20	0.526082	40.9661	1.54896e-10
bluetongue	VP7	327	20	0.458184	59.1107	1.4877e-14
bluetongue	VP7	328	20	0.410038	73.2269	0
bluetongue	VP7	329	20	0.361212	95.4147	0
bluetongue	VP7	0	50	0.681552	37.339	9.92796e-10
bluetongue	VP7	1	50	0.688881	36.499	1.52742e-09
bluetongue	VP7	2	50	0.726287	27.6486	1.45476e-07
bluetongue	VP7	3	50	0.761171	20.6027	5.65173e-06
bluetongue	VP7	299	50	0.740756	26.0757	3.28289e-07
bluetongue	NS1	0	5	0	52.8006	3.69149e-13
bluetongue	NS1	1	5	0.0189425	56.8042	4.81837e-14
bluetongue	NS1	2	5	0.0395767	52.7885	3.71481e-13
bluetongue	NS1	3	5	0.0873954	39.0224	4.18979e-10
bluetongue	NS1	4	5	0.124368	36.6592	1.40693e-09
bluetongue	NS1	5	5	0.163598	28.6027	8.88601e-08
bluetongue	NS1	6	5	0.178094	22.4747	2.12925e-06
bluetongue	NS1	0	10	0.0808724	71.7471	0
bluetongue	NS1	1	10	0.0870712	72.7877	0
bluetongue	NS1	2	10	0.121755	64.2658	1.11022e-15
bluetongue	NS1	3	10	0.162305	47.81	4.69591e-12
bluetongue	NS1	4	10	0.210675	38.5944	5.21688e-10
bluetongue	NS1	5	10	0.304921	25.0387	5.61905e-07
bluetongue	NS1	0	20	0.246422	61.8186	3.77476e-15
bluetongue	NS1	1	20	0.243863	65.0888	6.66134e-16
bluetongue	NS1	2	20	0.244585	67.9866	1.11022e-16
bluetongue	NS1	3	20	0.266643	60.3449	7.99361e-15
bluetongue	NS1	4	20	0.33332	45.012	1.95826e-11
bluetongue	NS1	5	20	0.393882	34.6983	3.84966e-09
bluetongue	NS1	6	20	0.467082	24.1218	9.04314e-07
bluetongue	NS1	7	20	0.472378	22.9648	1.64994e-06
bluetongue	NS1	8	20	0.491989	19.6274	9.41103e-06
bluetongue	NS1	0	50	0.496851	46.5636	8.86935e-12
bluetongue	NS1	1	50	0.49964	47.1945	6.42797e-12
bluetongue	NS1	2	50	0.513279	43.43	4.39399e-11
bluetongue	NS1	3	50	0.556415	34.2443	4.86085e-09
bluetongue	NS1	4	50	0.598105	27.5651	1.51895e-07
bluetongue	NS1	5	50	0.637618	21.6833	3.21574e-06
bluetongue	NS2	335	5	0.162796	20.1178	7.28165e-06
bluetongue	NS2	336	5	0.179575	21.7255	3.14575e-06
bluetongue	NS2	339	5	0.190098	21.6645	3.24751e-06
bluetongue	NS2	341	5	0.169304	20.8825	4.88327e-06
bluetongue	NS2	342	5	0.202937	21.3615	3.80326e-06
bluetongue	NS2	343	5	0.125907	32.8594	9.9069e-09
bluetongue	NS2	344	5	0.153193	24.5621	7.19524e-07
bluetongue	NS2	345	5	0.0918861	41.7421	1.04141e-10
bluetongue	NS2	346	5	0.0924555	39.8769	2.70485e-10
bluetongue	NS2	347	5	0	66.3371	3.33067e-16
bluetongue	NS2	348	5	0.197802	24.0439	9.41654e-07
bluetongue	NS2	349	5	0.209734	25.1762	5.23228e-07
bluetongue	NS2	1	10	0.315802	23.0453	1.58232e-06
bluetongue	NS2	332	10	0.282865	25.213	5.13339e-07
bluetongue	NS2	333	10	0.292649	24.9261	5.95709e-07
bluetongue	NS2	334	10	0.216118	35.6029	2.41928e-09
bluetongue	NS2	335	10	0.203926	36.5084	1.52008e-09
bluetongue	NS2	336	10	0.175243	42.5127	7.02246e-11
bluetongue	NS2	337	10	0.215899	38.8301	4.6235e-10
bluetongue	NS2	338	10	0.181752	46.9061	7.44693e-12
bluetongue	NS2	339	10	0.172452	46.0331	1.16269e-11
bluetongue	NS2	340	10	0.150379	56.2927	6.23945e-14
bluetongue	NS2	341	10	0.123011	60.0471	9.21485e-15
bluetongue	NS2	342	10	0.0844669	76.635	0
bluetongue	NS2	343	10	0.16176	56.3974	5.91749e-14
bluetongue	NS2	344	10	0.185597	49.4324	2.05325e-12
bluetongue	NS2	324	20	0.479732	22.2397	2.40646e-06
bluetongue	NS2	326	20	0.474876	21.3162	3.89435e-06
bluetongue	NS2	327	20	0.461411	24.4671	7.55913e-07
bluetongue	NS2	328	20	0.403058	32.5985	1.13302e-08
bluetongue	NS2	329	20	0.329955	42.5053	7.04901e-11
bluetongue	NS2	330	20	0.274294	55.0509	1.17462e-13
bluetongue	NS2	331	20	0.224118	69.9919	1.11022e-16
bluetongue	NS2	332	20	0.161975	95.223	0
bluetongue	NS2	333	20	0.213718	79.1487	0
bluetongue	NS2	334	20	0.19911	84.8465	0
bluetongue	NS2	301	50	0.63979	20.782	5.14631e-06
bluetongue	NS2	302	50	0.586088	29.1624	6.65585e-08
bluetongue	NS2	303	50	0.591181	28.7185	8.37021e-08
bluetongue	NS2	304	50	0.575426	32.0212	1.52499e-08
bluetongue	NS3	1	1	5e-09	27.0115	2.02246e-07
bluetongue	NS3	227	1	0	25.1653	5.26206e-07
bluetongue	NS3	0	5	0.0414349	71.9537	0
bluetongue	NS3	1	5	0.0531691	80.8016	0
bluetongue	NS3	2	5	0.0594993	70.2021	0
bluetongue	NS3	3	5	0.0597441	68.5678	1.11022e-16
bluetongue	NS3	4	5	0.0849714	59.1382	1.46549e-14
bluetongue	NS3	5	5	0.219151	30.3895	3.53431e-08
bluetongue	NS3	6	5	0.216735	30.0989	4.10558e-08
bluetongue	NS3	7	5	0.275108	23.9695	9.78731e-07
bluetongue	NS3	56	5	0.252561	24.0259	9.50468e-07
bluetongue	NS3	57	5	0.246212	22.2997	2.33244e-06
bluetongue	NS3	58	5	0.146046	33.7976	6.11546e-09
bluetongue	NS3	59	5	0.177468	29.5818	5.36062e-08
bluetongue	NS3	60	5	0.199053	24.8475	6.20499e-07
bluetongue	NS3	61	5	0.167875	33.2095	8.27456e-09
bluetongue	NS3	63	5	0.288873	20.7003	5.37078e-06
bluetongue	NS3	65	5	0.281604	23.2252	1.44094e-06
bluetongue	NS3	72	5	0.281304	23.1602	1.49051e-06
bluetongue	NS3	73	5	0.155287	36.9467	1.21406e-09
bluetongue	NS3	74	5	0.0732882	53.0715	3.21632e-13
bluetongue	NS3	75	5	0.0469608	61.6687	4.10783e-15
bluetongue	NS3	76	5	0.0450934	64.9886	7.77156e-16
bluetongue	NS3	77	5	0.263177	28.1697	1.1113e-07
bluetongue	NS3	78	5	0.254967	29.2425	6.38633e-08
bluetongue	NS3	79	5	0.28164	26.1731	3.1214e-07
bluetongue	NS3	80	5	0.272121	23.5849	1.19522e-06
bluetongue	NS3	81	5	0.286702	21.0614	4.44805e-06
bluetongue	NS3	82	5	0.0321795	47.3519	5.93214e-12
bluetongue	NS3	223	5	0.302126	24.165	8.84234e-07
bluetongue	NS3	224	5	0.24095	32.5541	1.15919e-08
bluetongue	NS3	0	10	0.121496	96.2308	0
bluetongue	NS3	1	10	0.120785	105.567	0
bluetongue	NS3	2	10	0.152387	87.5661	0
bluetongue	NS3	3	10	0.253783	58.0257	2.58682e-14
bluetongue	NS3	4	10	0.272912	48.2498	3.75233e-12
bluetongue	NS3	5	10	0.280678	43.1897	4.96806e-11
bluetongue	NS3	6	10	0.398753	24.8149	6.3109e-07
bluetongue	NS3	50	10	0.423841	25.9612	3.48345e-07
bluetongue	NS3	51	10	0.37285	28.7961	8.0411e-08
bluetongue	NS3	52	10	0.333406	35.5634	2.46885e-09
bluetongue	NS3	53	10	0.315271	36.6131	1.44059e-09
bluetongue	NS3	54	10	0.300493	39.6699	3.00732e-10
bluetongue	NS3	55	10	0.279328	41.9272	9.47358e-11
bluetongue	NS3	56	10	0.210055	56.643	5.22915e-14
bluetongue	NS3	57	10	0.315862	34.3247	4.66417e-09
bluetongue	NS3	58	10	0.217805	52.9311	3.45501e-13
bluetongue	NS3	59	10	0.24615	47.1584	6.54743e-12
bluetongue	NS3	60	10	0.244937	47.6286	5.1511e-12
bluetongue	NS3	61	10	0.345899	35.8165	2.16798e-09
bluetongue	NS3	67	10	0.476797	20.8871	4.87152e-06
bluetongue	NS3	69	10	0.438143	25.3445	4.79515e-07
bluetongue	NS3	70	10	0.454661	23.3928	1.3207e-06
bluetongue	NS3	71	10	0.330707	39.862	2.72561e-10
bluetongue	NS3	72	10	0.271875	51.3025	7.917e-13
bluetongue	NS3	73	10	0.207947	65.2265	6.66134e-16
bluetongue	NS3	74	10	0.179468	73.98	0
bluetongue	NS3	75	10	0.151137	78.3538	0
bluetongue	NS3	76	10	0.151165	78.3301	0
bluetongue	NS3	77	10	0.164921	68.6292	1.11022e-16
bluetongue	NS3	78	10	0.238398	48.1985	3.85181e-12
bluetongue	NS3	79	10	0.323622	34.3964	4.49553e-09
bluetongue	NS3	80	10	0.431561	21.7905	3.04107e-06
bluetongue	NS3	219	10	0.490554	21.4871	3.56211e-06
bluetongue	NS3	0	20	0.350983	68.0618	1.11022e-16
bluetongue	NS3	1	20	0.410911	54.9275	1.25011e-13
bluetongue	NS3	2	20	0.470244	40.292	2.18704e-10
bluetongue	NS3	3	20	0.526728	29.9977	4.32569e-08
bluetongue	NS3	47	20	0.590933	19.784	8.67053e-06
bluetongue	NS3	48	20	0.470006	37.3268	9.99013e-10
bluetongue	NS3	49	20	0.463773	40.4818	1.98453e-10
bluetongue	NS3	50	20	0.336711	70.448	0
bluetongue	NS3	51	20	0.35837	64.5516	8.88178e-16
bluetongue	NS3	52	20	0.438541	46.4154	9.56624e-12
bluetongue	NS3	53	20	0.447903	43.9541	3.36176e-11
bluetongue	NS3	54	20	0.446671	44.5502	2.47915e-11
bluetongue	NS3	55	20	0.448387	43.7442	3.7423e-11
bluetongue	NS3	56	20	0.40913	53.0513	3.24962e-13
bluetongue	NS3	57	20	0.403379	53.1495	3.09086e-13
bluetongue	NS3	58	20	0.358998	65.217	6.66134e-16
bluetongue	NS3	59	20	0.348227	68.8755	1.11022e-16
bluetongue	NS3	60	20	0.355688	66.7904	3.33067e-16
bluetongue	NS3	61	20	0.33796	75.661	0
bluetongue	NS3	62	20	0.397469	58.9829	1.58762e-14
bluetongue	NS3	63	20	0.377313	64.7071	8.88178e-16
bluetongue	NS3	64	20	0.367054	68.3099	1.11022e-16
bluetongue	NS3	65	20	0.366536	67.1615	2.22045e-16
bluetongue	NS3	66	20	0.366573	67.1441	2.22045e-16
bluetongue	NS3	67	20	0.32337	78.5197	0
bluetongue	NS3	68	20	0.370403	61.8146	3.77476e-15
bluetongue	NS3	69	20	0.385577	58.6305	1.89848e-14
bluetongue	NS3	70	20	0.444167	45.151	1.82414e-11
bluetongue	NS3	71	20	0.517549	32.8177	1.0122e-08
bluetongue	NS3	72	20	0.466716	42.2327	8.10338e-11
bluetongue	NS3	73	20	0.508929	34.2412	4.86873e-09
bluetongue	NS3	74	20	0.545044	28.118	1.1414e-07
bluetongue	NS3	75	20	0.553763	27.0726	1.95959e-07
bluetongue	NS3	76	20	0.594439	22.0426	2.66666e-06
bluetongue	NS3	29	50	0.71075	23.641	1.16085e-06
bluetongue	NS3	30	50	0.693308	27.2954	1.74624e-07
bluetongue	NS3	31	50	0.669868	32.5624	1.15429e-08
bluetongue	NS3	32	50	0.674969	31.6331	1.86225e-08
bluetongue	NS3	33	50	0.649432	37.7122	8.19901e-10
bluetongue	NS3	34	50	0.62704	43.5836	4.06228e-11
bluetongue	NS3	35	50	0.614036	46.6343	8.55482e-12
bluetongue	NS3	36	50	0.585818	54.2928	1.72751e-13
bluetongue	NS3	37	50	0.566695	59.3808	1.29896e-14
bluetongue	NS3	38	50	0.561614	60.0135	9.4369e-15
bluetongue	NS3	39	50	0.56937	58.5094	2.02061e-14
bluetongue	NS3	40	50	0.561179	61.576	4.21885e-15
bluetongue	NS3	41	50	0.608014	47.7909	4.74198e-12
bluetongue	NS3	42	50	0.616223	46.1533	1.09351e-11
bluetongue	NS3	43	50	0.616563	45.9257	1.22822e-11
bluetongue	NS3	44	50	0.608135	47.9156	4.44966e-12
bluetongue	NS3	45	50	0.606934	49.1358	2.38842e-12
bluetongue	NS3	46	50	0.602371	50.3677	1.27476e-12
bluetongue	NS3	47	50	0.588703	53.5675	2.49911e-13
bluetongue	NS3	48	50	0.584213	55.1782	1.10134e-13
bluetongue	NS3	49	50	0.60441	49.7741	1.72506e-12
bluetongue	NS3	50	50	0.562486	62.9818	2.10942e-15
bluetongue	NS3	51	50	0.562568	62.7665	2.33147e-15
bluetongue	NS3	52	50	0.577733	57.6364	3.15303e-14
bluetongue	NS3	53	50	0.635947	40.9776	1.53986e-10
bluetongue	NS3	54	50	0.646709	38.5608	5.30748e-10
bluetongue	NS3	55	50	0.658294	35.7164	2.28233e-09
bluetongue	NS3	56	50	0.669334	34.1034	5.22611e-09
bluetongue	NS3	57	50	0.686895	29.8376	4.69791e-08
bluetongue	NS3	58	50	0.680379	31.066	2.49401e-08
bluetongue	NS3	59	50	0.708599	25.1381	5.33677e-07

## Sheet: bocavirus
Virus	Gene	window_start	window_size	syn_rate	LRT	p-value
bocavirus	ns	274	5	0.111639	21.9975	2.73005e-06
bocavirus	ns	267	10	0.121749	32.692	1.07979e-08
bocavirus	ns	268	10	0.155764	26.8827	2.16187e-07
bocavirus	ns	269	10	0.174302	25.9079	3.58107e-07
bocavirus	ns	270	10	0.184974	23.0535	1.57559e-06
bocavirus	ns	271	10	0.175272	22.7603	1.83521e-06
bocavirus	ns	272	10	0.168915	23.5934	1.18995e-06
bocavirus	ns	273	10	0.172688	24.5923	7.08353e-07
bocavirus	ns	274	10	0.177897	22.9101	1.69756e-06
bocavirus	ns	258	20	0.279423	21.0919	4.37786e-06
bocavirus	ns	259	20	0.295019	20.141	7.19367e-06
bocavirus	ns	260	20	0.302893	20.0686	7.47117e-06
bocavirus	ns	261	20	0.262271	25.2237	5.10509e-07
bocavirus	ns	262	20	0.232429	30.4499	3.42607e-08
bocavirus	ns	263	20	0.234509	30.7484	2.93751e-08
bocavirus	ns	264	20	0.245156	28.1555	1.11952e-07
bocavirus	ns	265	20	0.227999	32.7645	1.04029e-08
bocavirus	ns	266	20	0.22248	32.5517	1.16063e-08
bocavirus	ns	267	20	0.20141	35.9414	2.0334e-09
bocavirus	ns	268	20	0.221908	31.8376	1.67617e-08
bocavirus	ns	269	20	0.227284	31.1008	2.44976e-08
bocavirus	ns	270	20	0.240531	27.9297	1.25802e-07
bocavirus	ns	271	20	0.261619	25.7274	3.93199e-07
bocavirus	ns	272	20	0.291927	20.8734	4.90671e-06
bocavirus	ns	273	20	0.278767	21.6821	3.21775e-06
bocavirus	ns	274	20	0.263462	22.9199	1.68897e-06
bocavirus	ns	297	20	0.255992	23.8804	1.02512e-06
bocavirus	ns	300	20	0.270644	20.2863	6.66751e-06
bocavirus	ns	605	20	0.234834	24.1426	8.94576e-07
bocavirus	ns	606	20	0.212742	28.2933	1.04254e-07
bocavirus	ns	607	20	0.213614	30.4516	3.42302e-08
bocavirus	ns	608	20	0.218371	28.6661	8.59956e-08
bocavirus	ns	609	20	0.22225	28.287	1.04595e-07
bocavirus	ns	610	20	0.218805	30.538	3.27387e-08
bocavirus	ns	611	20	0.21619	30.9258	2.68091e-08
bocavirus	ns	612	20	0.222003	28.3635	1.00543e-07
bocavirus	ns	613	20	0.244475	26.2091	3.06373e-07
bocavirus	ns	614	20	0.240126	27.3	1.74209e-07
bocavirus	ns	615	20	0.241996	28.5714	9.03047e-08
bocavirus	ns	616	20	0.258749	27.186	1.84794e-07
bocavirus	ns	617	20	0.251797	27.5744	1.51169e-07
bocavirus	ns	618	20	0.227018	31.447	2.04959e-08
bocavirus	ns	619	20	0.290721	21.5719	3.40817e-06
bocavirus	ns	620	20	0.297085	20.3136	6.57328e-06
bocavirus	ns	621	20	0.310165	19.9964	7.75868e-06
bocavirus	ns	623	20	0.294666	20.3777	6.3566e-06
bocavirus	ns	624	20	0.279228	22.3284	2.29782e-06
bocavirus	ns	229	50	0.462969	19.8406	8.41739e-06
bocavirus	ns	231	50	0.460833	20.2321	6.85931e-06
bocavirus	ns	232	50	0.456806	20.4955	5.97723e-06
bocavirus	ns	233	50	0.452572	21.1931	4.15247e-06
bocavirus	ns	235	50	0.463192	21.0554	4.46196e-06
bocavirus	ns	236	50	0.463952	21.1715	4.19961e-06
bocavirus	ns	238	50	0.462647	21.2568	4.01679e-06
bocavirus	ns	239	50	0.420758	26.6578	2.42865e-07
bocavirus	ns	240	50	0.401525	28.9982	7.24452e-08
bocavirus	ns	241	50	0.407695	28.7791	8.11233e-08
bocavirus	ns	242	50	0.422129	26.5421	2.57853e-07
bocavirus	ns	243	50	0.387477	30.8905	2.73003e-08
bocavirus	ns	244	50	0.382899	31.5313	1.96256e-08
bocavirus	ns	245	50	0.346722	36.2686	1.71908e-09
bocavirus	ns	246	50	0.350305	36.0725	1.90109e-09
bocavirus	ns	247	50	0.376713	31.7925	1.71555e-08
bocavirus	ns	248	50	0.370666	33.3332	7.76452e-09
bocavirus	ns	249	50	0.376882	32.8963	9.72091e-09
bocavirus	ns	250	50	0.388969	30.6225	3.13444e-08
bocavirus	ns	251	50	0.397137	29.2328	6.41837e-08
bocavirus	ns	252	50	0.392304	29.3292	6.10676e-08
bocavirus	ns	253	50	0.37525	32.4603	1.21651e-08
bocavirus	ns	254	50	0.362878	34.3284	4.65532e-09
bocavirus	ns	255	50	0.381068	31.9902	1.54956e-08
bocavirus	ns	256	50	0.383707	31.931	1.59747e-08
bocavirus	ns	257	50	0.372789	33.6482	6.60367e-09
bocavirus	ns	258	50	0.35862	36.0471	1.92606e-09
bocavirus	ns	259	50	0.356702	36.5336	1.50057e-09
bocavirus	ns	260	50	0.360528	35.999	1.97424e-09
bocavirus	ns	261	50	0.337418	40.0829	2.4341e-10
bocavirus	ns	262	50	0.332795	40.0854	2.43099e-10
bocavirus	ns	263	50	0.336151	39.3025	3.62971e-10
bocavirus	ns	264	50	0.320205	41.9437	9.39394e-11
bocavirus	ns	265	50	0.297769	46.8487	7.6682e-12
bocavirus	ns	266	50	0.288209	49.7058	1.78613e-12
bocavirus	ns	267	50	0.269212	55.0293	1.18794e-13
bocavirus	ns	268	50	0.283722	51.4773	7.2431e-13
bocavirus	ns	269	50	0.298255	47.442	5.66558e-12
bocavirus	ns	270	50	0.308456	44.7838	2.20032e-11
bocavirus	ns	271	50	0.338615	38.8643	4.54306e-10
bocavirus	ns	272	50	0.366626	33.4923	7.15456e-09
bocavirus	ns	273	50	0.381012	31.2056	2.321e-08
bocavirus	ns	274	50	0.368462	33.2808	7.9768e-09
bocavirus	ns	275	50	0.385635	30.5341	3.28052e-08
bocavirus	ns	276	50	0.392243	30.4319	3.45791e-08
bocavirus	ns	277	50	0.429897	25.5738	4.25786e-07
bocavirus	ns	278	50	0.443584	23.2527	1.42051e-06
bocavirus	ns	279	50	0.457277	21.0219	4.5406e-06
bocavirus	ns	280	50	0.458845	20.5999	5.65993e-06
bocavirus	ns	581	50	0.457138	19.5795	9.65004e-06
bocavirus	ns	582	50	0.452424	20.348	6.4562e-06
bocavirus	ns	583	50	0.390019	28.5297	9.2272e-08
bocavirus	ns	584	50	0.387193	29.2693	6.29865e-08
bocavirus	ns	585	50	0.379232	29.8014	4.78655e-08
bocavirus	ns	586	50	0.355194	34.0906	5.26037e-09
bocavirus	ns	587	50	0.31716	41.6695	1.08084e-10
bocavirus	ns	588	50	0.308173	42.9819	5.52476e-11
bocavirus	ns	589	50	0.326252	39.5519	3.19449e-10
bocavirus	ns	590	50	0.319602	41.531	1.16017e-10
bocavirus	ns	591	50	0.318961	42.6342	6.59963e-11
bocavirus	ns	592	50	0.308698	44.546	2.48449e-11
bocavirus	ns	593	50	0.308434	45.4796	1.5424e-11
bocavirus	ns	594	50	0.295786	47.3955	5.80147e-12
bocavirus	ns	595	50	0.303653	45.3683	1.63256e-11
bocavirus	ns	596	50	0.313808	42.7048	6.36549e-11
bocavirus	ns	597	50	0.295835	45.9444	1.2166e-11
bocavirus	ns	598	50	0.302977	43.8836	3.48496e-11
bocavirus	ns	599	50	0.302176	42.4339	7.31112e-11
bocavirus	ns	600	50	0.306349	41.0405	1.49106e-10
bocavirus	ns	601	50	0.295304	44.0424	3.21336e-11
bocavirus	ns	602	50	0.302858	42.294	7.85324e-11
bocavirus	ns	603	50	0.317165	38.7932	4.71175e-10
bocavirus	ns	604	50	0.323655	38.154	6.53764e-10
bocavirus	ns	605	50	0.315213	39.6763	2.99738e-10
bocavirus	ns	606	50	0.329983	37.7661	7.97553e-10
bocavirus	ns	607	50	0.329088	38.2579	6.19854e-10
bocavirus	ns	608	50	0.313574	41.3695	1.26007e-10
bocavirus	ns	609	50	0.351425	33.4578	7.28289e-09
bocavirus	ns	610	50	0.357026	32.5028	1.19023e-08
bocavirus	ns	611	50	0.373364	30.3637	3.58177e-08
bocavirus	ns	612	50	0.379434	28.2803	1.04957e-07
bocavirus	ns	613	50	0.401593	25.7023	3.98349e-07
bocavirus	ns	614	50	0.399599	24.8745	6.11871e-07
bocavirus	ns	615	50	0.410401	23.6252	1.17042e-06
bocavirus	ns	616	50	0.42494	21.7982	3.02884e-06
bocavirus	ns	617	50	0.436325	20.2535	6.7829e-06
bocavirus	ns	618	50	0.431007	20.718	5.32122e-06
bocavirus	ns	619	50	0.429208	20.2381	6.83778e-06
bocavirus	structural	9	5	0.180901	20.689	5.40242e-06
bocavirus	structural	11	5	0.184012	22.7698	1.82617e-06
bocavirus	structural	91	5	0.193679	20.9062	4.82325e-06
bocavirus	structural	6	10	0.247981	25.2213	5.11152e-07
bocavirus	structural	7	10	0.297932	23.4507	1.28157e-06
bocavirus	structural	8	10	0.32219	22.6777	1.9158e-06
bocavirus	structural	9	10	0.291612	24.1265	9.02082e-07
bocavirus	structural	10	10	0.300832	22.1477	2.5246e-06
bocavirus	structural	13	10	0.310476	21.2778	3.97311e-06
bocavirus	structural	28	10	0.276811	23.1187	1.52302e-06
bocavirus	structural	29	10	0.284849	24.6153	6.99946e-07
bocavirus	structural	30	10	0.309087	22.2466	2.39783e-06
bocavirus	structural	31	10	0.290664	23.3414	1.35648e-06
bocavirus	structural	32	10	0.305138	20.6417	5.53767e-06
bocavirus	structural	33	10	0.277674	21.5398	3.46558e-06
bocavirus	structural	34	10	0.306356	19.659	9.25658e-06
bocavirus	structural	61	10	0.233625	21.1924	4.15403e-06
bocavirus	structural	66	10	0.258745	23.1461	1.50146e-06
bocavirus	structural	67	10	0.300733	21.412	3.70438e-06
bocavirus	structural	68	10	0.281964	23.998	9.64363e-07
bocavirus	structural	69	10	0.249981	27.2525	1.78543e-07
bocavirus	structural	70	10	0.276793	26.6992	2.37716e-07
bocavirus	structural	71	10	0.294334	25.7332	3.92028e-07
bocavirus	structural	72	10	0.243367	29.7227	4.9847e-08
bocavirus	structural	73	10	0.247015	31.1571	2.37963e-08
bocavirus	structural	74	10	0.327415	21.3594	3.80756e-06
bocavirus	structural	75	10	0.322268	22.9912	1.62741e-06
bocavirus	structural	76	10	0.343576	22.6567	1.93685e-06
bocavirus	structural	77	10	0.335384	21.8821	2.89922e-06
bocavirus	structural	86	10	0.288205	21.1985	4.14081e-06
bocavirus	structural	120	10	0.27103	22.0802	2.615e-06
bocavirus	structural	121	10	0.263356	22.2011	2.45531e-06
bocavirus	structural	122	10	0.298525	20.3605	6.41406e-06
bocavirus	structural	123	10	0.267986	20.9412	4.73603e-06
bocavirus	structural	0	20	0.368772	27.1619	1.87107e-07
bocavirus	structural	1	20	0.384429	27.0901	1.94187e-07
bocavirus	structural	2	20	0.384783	26.9792	2.05657e-07
bocavirus	structural	3	20	0.384691	27.753	1.37831e-07
bocavirus	structural	4	20	0.391363	26.5349	2.58819e-07
bocavirus	structural	5	20	0.369024	28.665	8.6046e-08
bocavirus	structural	6	20	0.322705	34.6472	3.95197e-09
bocavirus	structural	7	20	0.358774	32.5223	1.1783e-08
bocavirus	structural	8	20	0.403718	26.9667	2.06995e-07
bocavirus	structural	9	20	0.376773	29.8882	4.57696e-08
bocavirus	structural	10	20	0.36346	32.1708	1.41199e-08
bocavirus	structural	11	20	0.360991	31.5836	1.91039e-08
bocavirus	structural	12	20	0.37536	29.0729	6.97042e-08
bocavirus	structural	13	20	0.380804	29.6812	5.09265e-08
bocavirus	structural	14	20	0.402076	24.6777	6.77636e-07
bocavirus	structural	15	20	0.379982	25.7103	3.96701e-07
bocavirus	structural	16	20	0.40877	23.6014	1.185e-06
bocavirus	structural	17	20	0.383724	25.9638	3.47883e-07
bocavirus	structural	18	20	0.38206	26.665	2.41962e-07
bocavirus	structural	19	20	0.370068	30.3757	3.55952e-08
bocavirus	structural	20	20	0.365936	32.441	1.22869e-08
bocavirus	structural	21	20	0.336111	35.0389	3.23184e-09
bocavirus	structural	22	20	0.358819	31.079	2.47735e-08
bocavirus	structural	23	20	0.366865	29.467	5.68756e-08
bocavirus	structural	24	20	0.352024	31.5172	1.97685e-08
bocavirus	structural	25	20	0.380161	27.6166	1.47903e-07
bocavirus	structural	26	20	0.382976	27.1798	1.85386e-07
bocavirus	structural	27	20	0.355156	29.0353	7.10708e-08
bocavirus	structural	28	20	0.280182	41.6805	1.07473e-10
bocavirus	structural	29	20	0.299971	37.5765	8.78959e-10
bocavirus	structural	30	20	0.354444	28.6773	8.54992e-08
bocavirus	structural	31	20	0.378041	26.2835	2.94803e-07
bocavirus	structural	52	20	0.424675	20.6457	5.52612e-06
bocavirus	structural	53	20	0.420779	21.4558	3.62075e-06
bocavirus	structural	54	20	0.401069	23.6094	1.18011e-06
bocavirus	structural	55	20	0.401279	23.2831	1.39824e-06
bocavirus	structural	56	20	0.399724	23.7944	1.07195e-06
bocavirus	structural	57	20	0.375697	26.7889	2.26931e-07
bocavirus	structural	58	20	0.365328	29.2867	6.2424e-08
bocavirus	structural	59	20	0.290263	40.0126	2.52336e-10
bocavirus	structural	60	20	0.301721	40.2682	2.21383e-10
bocavirus	structural	61	20	0.269273	46.67	8.4005e-12
bocavirus	structural	62	20	0.26268	48.707	2.97207e-12
bocavirus	structural	63	20	0.272675	49.8239	1.68177e-12
bocavirus	structural	64	20	0.320095	39.4557	3.35588e-10
bocavirus	structural	65	20	0.318292	40.7694	1.71296e-10
bocavirus	structural	66	20	0.307097	45.3441	1.65281e-11
bocavirus	structural	67	20	0.320319	43.1367	5.10449e-11
bocavirus	structural	68	20	0.317886	42.4292	7.32864e-11
bocavirus	structural	69	20	0.320368	40.6512	1.81975e-10
bocavirus	structural	70	20	0.348184	36.8313	1.28807e-09
bocavirus	structural	71	20	0.367616	33.9226	5.73501e-09
bocavirus	structural	72	20	0.339241	36.6242	1.4324e-09
bocavirus	structural	73	20	0.345988	35.8696	2.10972e-09
bocavirus	structural	74	20	0.341764	36.9127	1.23536e-09
bocavirus	structural	75	20	0.330412	39.7811	2.84087e-10
bocavirus	structural	76	20	0.319517	43.7929	3.65018e-11
bocavirus	structural	77	20	0.341723	40.1903	2.30395e-10
bocavirus	structural	78	20	0.375843	33.608	6.74144e-09
bocavirus	structural	79	20	0.403911	28.9726	7.34082e-08
bocavirus	structural	80	20	0.403409	27.9714	1.23119e-07
bocavirus	structural	81	20	0.412325	26.6683	2.41548e-07
bocavirus	structural	82	20	0.419726	25.5212	4.37542e-07
bocavirus	structural	83	20	0.414291	25.3388	4.80942e-07
bocavirus	structural	84	20	0.366145	31.6822	1.81581e-08
bocavirus	structural	85	20	0.367316	29.5916	5.3335e-08
bocavirus	structural	86	20	0.357061	29.7534	4.90634e-08
bocavirus	structural	87	20	0.342749	32.2643	1.34564e-08
bocavirus	structural	88	20	0.357293	30.7012	3.00982e-08
bocavirus	structural	89	20	0.369768	27.9099	1.271e-07
bocavirus	structural	90	20	0.363799	27.6041	1.48863e-07
bocavirus	structural	91	20	0.374128	25.9282	3.54363e-07
bocavirus	structural	92	20	0.401163	21.7925	3.03785e-06
bocavirus	structural	110	20	0.382373	22.3057	2.32513e-06
bocavirus	structural	111	20	0.378056	22.588	2.00732e-06
bocavirus	structural	112	20	0.364616	25.7898	3.80705e-07
bocavirus	structural	113	20	0.336049	29.1395	6.73512e-08
bocavirus	structural	114	20	0.376297	23.9755	9.75698e-07
bocavirus	structural	117	20	0.404892	20.6698	5.4571e-06
bocavirus	structural	118	20	0.405443	19.7053	9.03489e-06
bocavirus	structural	119	20	0.394082	21.2547	4.02125e-06
bocavirus	structural	120	20	0.375154	21.9222	2.83931e-06
bocavirus	structural	0	50	0.37642	66.4249	3.33067e-16
bocavirus	structural	1	50	0.384855	65.3948	6.66134e-16
bocavirus	structural	2	50	0.426574	53.4649	2.63234e-13
bocavirus	structural	3	50	0.430228	52.3003	4.76286e-13
bocavirus	structural	4	50	0.427395	53.0375	3.27183e-13
bocavirus	structural	5	50	0.423742	53.8792	2.13163e-13
bocavirus	structural	6	50	0.408916	56.8128	4.79616e-14
bocavirus	structural	7	50	0.41893	55.6525	8.64864e-14
bocavirus	structural	8	50	0.413819	57.7573	2.9643e-14
bocavirus	structural	9	50	0.42684	55.0168	1.1946e-13
bocavirus	structural	10	50	0.429665	53.4852	2.60569e-13
bocavirus	structural	11	50	0.441886	49.9757	1.55664e-12
bocavirus	structural	12	50	0.447918	47.752	4.8368e-12
bocavirus	structural	13	50	0.443225	48.3598	3.54761e-12
bocavirus	structural	14	50	0.45256	45.5159	1.51402e-11
bocavirus	structural	15	50	0.447181	46.1594	1.09011e-11
bocavirus	structural	16	50	0.47852	38.7658	4.7782e-10
bocavirus	structural	17	50	0.463661	40.8996	1.60251e-10
bocavirus	structural	18	50	0.453221	43.2449	4.82991e-11
bocavirus	structural	19	50	0.447154	45.9016	1.24345e-11
bocavirus	structural	20	50	0.44616	46.241	1.04565e-11
bocavirus	structural	21	50	0.429694	49.321	2.17326e-12
bocavirus	structural	22	50	0.443019	47.5269	5.42544e-12
bocavirus	structural	23	50	0.447768	46.1671	1.08584e-11
bocavirus	structural	24	50	0.433561	49.9336	1.59039e-12
bocavirus	structural	25	50	0.440203	48.6783	3.01581e-12
bocavirus	structural	26	50	0.444547	47.474	5.57387e-12
bocavirus	structural	27	50	0.431277	50.0299	1.51423e-12
bocavirus	structural	28	50	0.399103	59.6719	1.12133e-14
bocavirus	structural	29	50	0.392519	62.6278	2.44249e-15
bocavirus	structural	30	50	0.404785	59.4086	1.27676e-14
bocavirus	structural	31	50	0.400946	61.0695	5.55112e-15
bocavirus	structural	32	50	0.395278	62.5834	2.55351e-15
bocavirus	structural	33	50	0.389301	64.3157	1.11022e-15
bocavirus	structural	34	50	0.41375	58.0504	2.55351e-14
bocavirus	structural	35	50	0.415007	59.1394	1.46549e-14
bocavirus	structural	36	50	0.421717	56.8062	4.80727e-14
bocavirus	structural	37	50	0.423638	55.6753	8.54872e-14
bocavirus	structural	38	50	0.416113	56.8044	4.81837e-14
bocavirus	structural	39	50	0.4217	54.3567	1.672e-13
bocavirus	structural	40	50	0.436839	50.0271	1.51634e-12
bocavirus	structural	41	50	0.442378	49.2625	2.23899e-12
bocavirus	structural	42	50	0.432937	52.2304	4.93605e-13
bocavirus	structural	43	50	0.436642	51.6188	6.73905e-13
bocavirus	structural	44	50	0.425774	55.0029	1.20348e-13
bocavirus	structural	45	50	0.41379	59.3684	1.31006e-14
bocavirus	structural	46	50	0.408123	62.1806	3.10862e-15
bocavirus	structural	47	50	0.417292	60.6343	6.88338e-15
bocavirus	structural	48	50	0.438084	55.0538	1.1724e-13
bocavirus	structural	49	50	0.436283	56.1882	6.58362e-14
bocavirus	structural	50	50	0.425098	58.9122	1.65423e-14
bocavirus	structural	51	50	0.416656	61.1413	5.32907e-15
bocavirus	structural	52	50	0.381232	72.3274	0
bocavirus	structural	53	50	0.377355	74.2369	0
bocavirus	structural	54	50	0.371709	75.8736	0
bocavirus	structural	55	50	0.37162	74.8041	0
bocavirus	structural	56	50	0.370829	75.4517	0
bocavirus	structural	57	50	0.355221	80.1549	0
bocavirus	structural	58	50	0.36049	78.2341	0
bocavirus	structural	59	50	0.34416	81.2628	0
bocavirus	structural	60	50	0.353819	77.6722	0
bocavirus	structural	61	50	0.345586	79.514	0
bocavirus	structural	62	50	0.350699	76.6362	0
bocavirus	structural	63	50	0.363066	72.8932	0
bocavirus	structural	64	50	0.365305	71.1975	0
bocavirus	structural	65	50	0.354496	74.9567	0
bocavirus	structural	66	50	0.358353	74.3704	0
bocavirus	structural	67	50	0.361453	73.2088	0
bocavirus	structural	68	50	0.367503	71.5572	0
bocavirus	structural	69	50	0.375373	67.5918	2.22045e-16
bocavirus	structural	70	50	0.386498	65.5947	5.55112e-16
bocavirus	structural	71	50	0.399048	61.7069	3.9968e-15
bocavirus	structural	72	50	0.38399	63.7528	1.44329e-15
bocavirus	structural	73	50	0.38727	63.2017	1.88738e-15
bocavirus	structural	74	50	0.377872	65.4917	5.55112e-16
bocavirus	structural	75	50	0.385109	63.7769	1.44329e-15
bocavirus	structural	76	50	0.386632	63.8044	1.33227e-15
bocavirus	structural	77	50	0.386792	62.7409	2.33147e-15
bocavirus	structural	78	50	0.385879	63.1441	1.88738e-15
bocavirus	structural	79	50	0.398843	59.9761	9.54792e-15
bocavirus	structural	80	50	0.391726	60.0617	9.21485e-15
bocavirus	structural	81	50	0.399108	56.8761	4.64073e-14
bocavirus	structural	82	50	0.40373	55.8078	7.99361e-14
bocavirus	structural	83	50	0.404659	53.7697	2.25375e-13
bocavirus	structural	84	50	0.394663	56.0109	7.20535e-14
bocavirus	structural	85	50	0.415753	49.5314	1.95222e-12
bocavirus	structural	86	50	0.416626	48.1442	3.96005e-12
bocavirus	structural	87	50	0.405592	51.1968	8.35554e-13
bocavirus	structural	88	50	0.412366	49.6603	1.82809e-12
bocavirus	structural	89	50	0.413795	49.2235	2.28395e-12
bocavirus	structural	90	50	0.402606	51.1715	8.46323e-13
bocavirus	structural	91	50	0.423772	46.9161	7.40918e-12
bocavirus	structural	92	50	0.433275	45.2292	1.75269e-11
bocavirus	structural	93	50	0.426467	45.7144	1.36813e-11
bocavirus	structural	94	50	0.445379	40.4583	2.00862e-10
bocavirus	structural	95	50	0.457316	38.0461	6.90927e-10
bocavirus	structural	96	50	0.469338	34.9267	3.42362e-09
bocavirus	structural	97	50	0.450062	37.8588	7.60541e-10
bocavirus	structural	98	50	0.449888	37.808	7.80601e-10
bocavirus	structural	99	50	0.458919	36.4369	1.57686e-09
bocavirus	structural	100	50	0.460342	35.7149	2.28414e-09
bocavirus	structural	101	50	0.449195	38.0472	6.90549e-10
bocavirus	structural	102	50	0.470384	34.4678	4.33372e-09
bocavirus	structural	103	50	0.519486	26.6374	2.45452e-07
bocavirus	structural	104	50	0.556765	21.6885	3.20709e-06
bocavirus	structural	105	50	0.565192	21.2436	4.04456e-06

## Sheet: CCHV
Virus	Gene	window_start	window_size	syn_rate	LRT	p-value
CCHV	glycoprotein	769	5	0.0361065	39.2999	3.6346e-10
CCHV	glycoprotein	770	5	0.116382	26.5256	2.60062e-07
CCHV	glycoprotein	763	10	0.374075	19.9113	8.11178e-06
CCHV	glycoprotein	764	10	0.340451	23.922	1.0032e-06
CCHV	glycoprotein	765	10	0.320907	25.683	4.02346e-07
CCHV	glycoprotein	766	10	0.313203	24.0565	9.35498e-07
CCHV	glycoprotein	767	10	0.348116	19.5889	9.60255e-06

## Sheet: chikungunya
Virus	Gene	window_start	window_size	syn_rate	LRT	p-value
chikungunya	ns	3	50	0.419712	19.5742	9.67693e-06
chikungunya	ns	4	50	0.4101	20.8174	5.05228e-06
chikungunya	ns	5	50	0.411775	20.5829	5.71034e-06
chikungunya	ns	6	50	0.407056	21.2469	4.03759e-06
chikungunya	ns	9	50	0.422836	20.0503	7.54305e-06
chikungunya	ns	10	50	0.418175	20.6637	5.4744e-06
chikungunya	ns	11	50	0.362412	25.8317	3.72518e-07
chikungunya	ns	12	50	0.361705	25.9591	3.48727e-07
chikungunya	ns	13	50	0.352662	27.5674	1.51714e-07
chikungunya	ns	14	50	0.37036	25.7871	3.81233e-07
chikungunya	ns	15	50	0.415779	20.9907	4.61516e-06
chikungunya	structural	811	10	5.55112e-17	22.2669	2.37265e-06
chikungunya	structural	812	10	0	23.4448	1.28552e-06
chikungunya	structural	813	10	0	23.1868	1.47003e-06
chikungunya	structural	814	10	5e-09	23.1729	1.48069e-06
chikungunya	structural	815	10	0	22.8155	1.78318e-06
chikungunya	structural	816	10	0	24.1817	8.76628e-07
chikungunya	structural	793	20	0.207004	20.0021	7.73556e-06
chikungunya	structural	794	20	0.126329	26.0346	3.35356e-07
chikungunya	structural	795	20	0.128017	25.4865	4.45486e-07
chikungunya	structural	796	20	0.130891	24.6351	6.92781e-07
chikungunya	structural	797	20	0.136927	23.0337	1.59185e-06
chikungunya	structural	798	20	0.138179	22.7034	1.89031e-06
chikungunya	structural	799	20	0.139047	22.4826	2.12057e-06
chikungunya	structural	800	20	0.132406	24.1381	8.96702e-07
chikungunya	structural	801	20	0.12881	25.1627	5.26905e-07
chikungunya	structural	802	20	0.126174	25.9449	3.51303e-07
chikungunya	structural	803	20	0.12786	25.3968	4.66689e-07
chikungunya	structural	804	20	0.0831115	30.6147	3.14706e-08
chikungunya	structural	805	20	0.0820506	31.134	2.40818e-08
chikungunya	structural	806	20	0.0820476	31.1352	2.40661e-08
chikungunya	structural	807	20	0.122727	27.133	1.89931e-07
chikungunya	structural	808	20	0.0806226	32.0668	1.48958e-08
chikungunya	structural	809	20	0.209042	19.6601	9.25139e-06
chikungunya	structural	810	20	0.204484	20.4342	6.1717e-06
chikungunya	structural	770	50	0.442614	21.0777	4.41032e-06
chikungunya	structural	771	50	0.444059	20.8669	4.92324e-06
chikungunya	structural	772	50	0.426157	22.5178	2.082e-06
chikungunya	structural	773	50	0.426157	22.5178	2.082e-06
chikungunya	structural	774	50	0.430903	21.8495	2.9489e-06
chikungunya	structural	775	50	0.412186	23.6598	1.14961e-06
chikungunya	structural	776	50	0.407954	24.3378	8.08353e-07
chikungunya	structural	777	50	0.411592	23.8094	1.06362e-06
chikungunya	structural	778	50	0.361389	29.0406	7.08772e-08
chikungunya	structural	779	50	0.397571	24.9771	5.80141e-07
chikungunya	structural	780	50	0.385773	25.7985	3.78979e-07
chikungunya	structural	781	50	0.382804	26.3094	2.90868e-07
chikungunya	structural	782	50	0.415569	23.1495	1.49879e-06
chikungunya	structural	783	50	0.401937	24.2665	8.38871e-07
chikungunya	structural	784	50	0.411685	22.7761	1.82017e-06
chikungunya	structural	785	50	0.395289	24.2912	8.28174e-07
chikungunya	structural	786	50	0.402318	23.2097	1.45262e-06
chikungunya	structural	787	50	0.389748	24.0432	9.41972e-07
chikungunya	structural	788	50	0.441408	19.5517	9.7911e-06
chikungunya	structural	789	50	0.420118	21.5472	3.45231e-06
chikungunya	structural	790	50	0.39102	23.8283	1.0532e-06
chikungunya	structural	791	50	0.373973	25.4122	4.62985e-07
chikungunya	structural	792	50	0.387769	24.2512	8.45522e-07
chikungunya	structural	793	50	0.380276	25.4898	4.44731e-07
chikungunya	structural	794	50	0.42498	20.7724	5.1723e-06

## Sheet: CucumberMV
Virus	Gene	window_start	window_size	syn_rate	LRT	p-value
CucumberMV	VP1a	9	5	0.223848	20.449	6.12422e-06
CucumberMV	VP1a	10	5	0.210224	22.7122	1.88172e-06
CucumberMV	VP1a	11	5	5.55112e-17	54.6424	1.44551e-13
CucumberMV	VP1a	12	5	0	51.4039	7.51843e-13
CucumberMV	VP1a	13	5	0	46.6062	8.67839e-12
CucumberMV	VP1a	14	5	0	44.2061	2.95557e-11
CucumberMV	VP1a	21	5	0.201593	20.7671	5.18652e-06
CucumberMV	VP1a	22	5	0.207796	19.5386	9.85866e-06
CucumberMV	VP1a	43	5	5.55112e-17	46.6694	8.40317e-12
CucumberMV	VP1a	44	5	0.172419	20.9957	4.60321e-06
CucumberMV	VP1a	67	5	0	43.3201	4.64778e-11
CucumberMV	VP1a	68	5	0.0385345	38.2657	6.17383e-10
CucumberMV	VP1a	69	5	0.0371987	39.9855	2.55849e-10
CucumberMV	VP1a	70	5	0.0411077	35.6777	2.32813e-09
CucumberMV	VP1a	71	5	0.0479842	29.6792	5.09791e-08
CucumberMV	VP1a	72	5	0.0985519	24.3666	7.96372e-07
CucumberMV	VP1a	73	5	0.0495058	28.4247	9.7412e-08
CucumberMV	VP1a	74	5	0.0551678	24.7663	6.47204e-07
CucumberMV	VP1a	75	5	0.0462334	30.7105	2.99533e-08
CucumberMV	VP1a	76	5	0.0847157	29.3701	5.97944e-08
CucumberMV	VP1a	77	5	0.0742542	34.5596	4.13402e-09
CucumberMV	VP1a	78	5	0.101495	35.4561	2.6086e-09
CucumberMV	VP1a	79	5	0.101508	35.4561	2.6086e-09
CucumberMV	VP1a	80	5	0.109213	32.0132	1.53131e-08
CucumberMV	VP1a	81	5	0.0691367	38.5291	5.39431e-10
CucumberMV	VP1a	82	5	0.0691365	38.5383	5.36908e-10
CucumberMV	VP1a	83	5	0.0711383	36.3433	1.65445e-09
CucumberMV	VP1a	84	5	0.102033	34.0543	5.35944e-09
CucumberMV	VP1a	85	5	0.105399	32.4633	1.21463e-08
CucumberMV	VP1a	86	5	0.11644	28.2681	1.0562e-07
CucumberMV	VP1a	87	5	0.083565	29.4298	5.79796e-08
CucumberMV	VP1a	88	5	0.0412373	35.1413	3.06631e-09
CucumberMV	VP1a	89	5	5.55112e-17	38.8985	4.46431e-10
CucumberMV	VP1a	90	5	0	38.8019	4.69065e-10
CucumberMV	VP1a	91	5	0.0376828	38.9866	4.26725e-10
CucumberMV	VP1a	92	5	0.0361337	40.9864	1.53296e-10
CucumberMV	VP1a	93	5	0.0798961	31.0336	2.536e-08
CucumberMV	VP1a	94	5	0.0737753	34.5648	4.12301e-09
CucumberMV	VP1a	95	5	0.0711978	36.2983	1.69314e-09
CucumberMV	VP1a	106	5	0.168229	27.0813	1.95075e-07
CucumberMV	VP1a	107	5	0.168218	27.0814	1.95066e-07
CucumberMV	VP1a	108	5	0	53.2941	2.87215e-13
CucumberMV	VP1a	109	5	0	50.9148	9.64673e-13
CucumberMV	VP1a	110	5	5.55112e-17	44.7825	2.20185e-11
CucumberMV	VP1a	111	5	1e-06	34.8065	3.64155e-09
CucumberMV	VP1a	112	5	0	36.5957	1.45354e-09
CucumberMV	VP1a	113	5	0.0498388	28.5677	9.04775e-08
CucumberMV	VP1a	145	5	0.0665192	19.783	8.67488e-06
CucumberMV	VP1a	146	5	0.0962539	24.4449	7.64658e-07
CucumberMV	VP1a	152	5	0.127081	25.2783	4.9627e-07
CucumberMV	VP1a	153	5	5e-09	37.8939	7.47001e-10
CucumberMV	VP1a	154	5	0.0483271	29.86	4.64387e-08
CucumberMV	VP1a	155	5	0.0484184	29.7786	4.84308e-08
CucumberMV	VP1a	156	5	0.0991875	24.1287	9.01094e-07
CucumberMV	VP1a	172	5	0.0992093	23.73	1.10839e-06
CucumberMV	VP1a	173	5	0.0834993	29.5863	5.34811e-08
CucumberMV	VP1a	174	5	0.0834993	29.5863	5.34813e-08
CucumberMV	VP1a	333	5	0.0975009	24.2146	8.61745e-07
CucumberMV	VP1a	503	5	0.067887	19.6704	9.20177e-06
CucumberMV	VP1a	504	5	5e-09	29.6218	5.25112e-08
CucumberMV	VP1a	559	5	0.142747	21.0717	4.42405e-06
CucumberMV	VP1a	577	5	0.201726	20.5079	5.93855e-06
CucumberMV	VP1a	578	5	0.0707401	36.9036	1.24119e-09
CucumberMV	VP1a	579	5	0.0741411	34.9613	3.3632e-09
CucumberMV	VP1a	580	5	0.190123	22.9665	1.64853e-06
CucumberMV	VP1a	3	10	0.370103	21.498	3.54198e-06
CucumberMV	VP1a	4	10	0.370332	21.498	3.54199e-06
CucumberMV	VP1a	5	10	0.319084	26.6123	2.48655e-07
CucumberMV	VP1a	6	10	0.312949	27.8237	1.32887e-07
CucumberMV	VP1a	7	10	0.238521	35.8324	2.15041e-09
CucumberMV	VP1a	8	10	0.120273	54.0618	1.94289e-13
CucumberMV	VP1a	9	10	0.116551	56.9547	4.4631e-14
CucumberMV	VP1a	10	10	0.242865	38.2599	6.19229e-10
CucumberMV	VP1a	11	10	0.186731	46.9885	7.14029e-12
CucumberMV	VP1a	12	10	0.209799	42.3418	7.66383e-11
CucumberMV	VP1a	13	10	0.261644	33.9504	5.65338e-09
CucumberMV	VP1a	14	10	0.261588	33.9506	5.65289e-09
CucumberMV	VP1a	15	10	0.298776	30.0561	4.19722e-08
CucumberMV	VP1a	16	10	0.312017	27.4275	1.63095e-07
CucumberMV	VP1a	17	10	0.334273	25.1539	5.29319e-07
CucumberMV	VP1a	20	10	0.290737	27.41	1.64576e-07
CucumberMV	VP1a	21	10	0.230315	32.5065	1.18792e-08
CucumberMV	VP1a	22	10	0.28569	25.9722	3.46374e-07
CucumberMV	VP1a	23	10	0.268088	26.5386	2.58327e-07
CucumberMV	VP1a	28	10	0.248763	27.5119	1.56128e-07
CucumberMV	VP1a	60	10	0.34998	19.7839	8.67096e-06
CucumberMV	VP1a	61	10	0.230934	32.3841	1.26518e-08
CucumberMV	VP1a	62	10	0.239143	30.1099	4.08245e-08
CucumberMV	VP1a	63	10	0.231287	32.4271	1.23749e-08
CucumberMV	VP1a	64	10	0.199067	37.7937	7.86361e-10
CucumberMV	VP1a	65	10	0.200967	37.3338	9.95459e-10
CucumberMV	VP1a	66	10	0.158787	42.0957	8.69134e-11
CucumberMV	VP1a	67	10	0.0447392	64.5403	9.99201e-16
CucumberMV	VP1a	68	10	0.0433343	66.6541	3.33067e-16
CucumberMV	VP1a	69	10	0.0444311	64.6716	8.88178e-16
CucumberMV	VP1a	70	10	0.0435316	66.381	3.33067e-16
CucumberMV	VP1a	71	10	0.0675166	58.8249	1.72085e-14
CucumberMV	VP1a	72	10	0.0847238	58.8493	1.69864e-14
CucumberMV	VP1a	73	10	0.080455	63.4522	1.66533e-15
CucumberMV	VP1a	74	10	0.0839696	59.9169	9.88098e-15
CucumberMV	VP1a	75	10	0.0815611	62.1094	3.21965e-15
CucumberMV	VP1a	76	10	0.0761441	67.8623	2.22045e-16
CucumberMV	VP1a	77	10	0.0716041	73.0984	0
CucumberMV	VP1a	78	10	0.0867459	71.6447	0
CucumberMV	VP1a	79	10	0.101773	69.5057	1.11022e-16
CucumberMV	VP1a	80	10	0.107282	64.471	9.99201e-16
CucumberMV	VP1a	81	10	0.0913789	66.469	3.33067e-16
CucumberMV	VP1a	82	10	0.0756548	67.9319	2.22045e-16
CucumberMV	VP1a	83	10	0.0573064	71.2773	0
CucumberMV	VP1a	84	10	0.0583278	69.6203	1.11022e-16
CucumberMV	VP1a	85	10	0.0594685	67.855	2.22045e-16
CucumberMV	VP1a	86	10	0.0764977	66.1635	4.44089e-16
CucumberMV	VP1a	87	10	0.0581268	69.917	1.11022e-16
CucumberMV	VP1a	88	10	0.0608734	65.8612	4.44089e-16
CucumberMV	VP1a	89	10	0.0406779	71.0892	0
CucumberMV	VP1a	90	10	0.0399232	72.7973	0
CucumberMV	VP1a	91	10	0.175253	43.0868	5.23638e-11
CucumberMV	VP1a	92	10	0.17275	44.3451	2.75305e-11
CucumberMV	VP1a	93	10	0.180678	41.1865	1.38372e-10
CucumberMV	VP1a	94	10	0.185807	44.2827	2.84222e-11
CucumberMV	VP1a	95	10	0.180466	46.7769	7.95441e-12
CucumberMV	VP1a	96	10	0.327094	23.7126	1.11851e-06
CucumberMV	VP1a	97	10	0.32719	23.7126	1.11851e-06
CucumberMV	VP1a	100	10	0.37757	21.6522	3.26832e-06
CucumberMV	VP1a	101	10	0.23049	38.9535	4.3403e-10
CucumberMV	VP1a	102	10	0.228503	39.3369	3.56629e-10
CucumberMV	VP1a	103	10	0.225476	40.5085	1.9576e-10
CucumberMV	VP1a	104	10	0.216775	39.9056	2.66544e-10
CucumberMV	VP1a	105	10	0.22324	37.5894	8.73199e-10
CucumberMV	VP1a	106	10	0.101796	56.9416	4.4853e-14
CucumberMV	VP1a	107	10	0.0998916	58.5462	1.9873e-14
CucumberMV	VP1a	108	10	0.0201238	80.0504	0
CucumberMV	VP1a	109	10	0.0643777	62.6415	2.44249e-15
CucumberMV	VP1a	110	10	0.111683	50.8879	9.77995e-13
CucumberMV	VP1a	111	10	0.178757	40.6568	1.81454e-10
CucumberMV	VP1a	112	10	0.175117	42.0614	8.84537e-11
CucumberMV	VP1a	113	10	0.197903	38.7117	4.91263e-10
CucumberMV	VP1a	116	10	0.381198	21.332	3.86237e-06
CucumberMV	VP1a	144	10	0.256708	29.0883	6.91528e-08
CucumberMV	VP1a	145	10	0.198288	33.4791	7.20346e-09
CucumberMV	VP1a	146	10	0.175908	40.9688	1.54677e-10
CucumberMV	VP1a	147	10	0.182922	38.5807	5.25366e-10
CucumberMV	VP1a	148	10	0.170971	42.9861	5.51309e-11
CucumberMV	VP1a	149	10	0.175314	41.6437	1.09517e-10
CucumberMV	VP1a	150	10	0.173791	42.0542	8.87804e-11
CucumberMV	VP1a	151	10	0.178092	40.7421	1.73707e-10
CucumberMV	VP1a	152	10	0.254187	30.241	3.81566e-08
CucumberMV	VP1a	153	10	0.196257	34.702	3.84243e-09
CucumberMV	VP1a	154	10	0.256377	27.0723	1.95988e-07
CucumberMV	VP1a	172	10	0.226475	29.5586	5.42508e-08
CucumberMV	VP1a	173	10	0.275739	25.3165	4.86536e-07
CucumberMV	VP1a	174	10	0.320872	20.3546	6.43381e-06
CucumberMV	VP1a	327	10	0.270358	25.9591	3.48726e-07
CucumberMV	VP1a	328	10	0.266447	26.6354	2.45695e-07
CucumberMV	VP1a	500	10	0.292441	21.4173	3.69432e-06
CucumberMV	VP1a	575	10	0.348594	22.8998	1.70667e-06
CucumberMV	VP1a	576	10	0.346574	22.9919	1.62683e-06
CucumberMV	VP1a	577	10	0.280938	29.2412	6.39045e-08
CucumberMV	VP1a	578	10	0.280811	29.2215	6.45582e-08
CucumberMV	VP1a	579	10	0.337203	22.9154	1.69293e-06
CucumberMV	VP1a	580	10	0.365364	20.4996	5.96437e-06
CucumberMV	VP1a	0	20	0.300744	54.098	1.90736e-13
CucumberMV	VP1a	1	20	0.316703	53.8644	2.14828e-13
CucumberMV	VP1a	2	20	0.293013	59.0669	1.52101e-14
CucumberMV	VP1a	3	20	0.314791	54.5957	1.48104e-13
CucumberMV	VP1a	4	20	0.314791	54.5958	1.48104e-13
CucumberMV	VP1a	5	20	0.308745	56.6478	5.21805e-14
CucumberMV	VP1a	6	20	0.312429	55.2552	1.05804e-13
CucumberMV	VP1a	7	20	0.285521	60.2476	8.32667e-15
CucumberMV	VP1a	8	20	0.270826	62.4425	2.77556e-15
CucumberMV	VP1a	9	20	0.26612	64.8569	7.77156e-16
CucumberMV	VP1a	10	20	0.264646	65.4691	5.55112e-16
CucumberMV	VP1a	11	20	0.20615	79.281	0
CucumberMV	VP1a	12	20	0.243456	67.7965	2.22045e-16
CucumberMV	VP1a	13	20	0.264452	60.4897	7.43849e-15
CucumberMV	VP1a	14	20	0.311905	50.2778	1.33449e-12
CucumberMV	VP1a	15	20	0.320972	47.3283	6.00398e-12
CucumberMV	VP1a	16	20	0.334412	43.2461	4.82693e-11
CucumberMV	VP1a	17	20	0.332688	43.8603	3.52662e-11
CucumberMV	VP1a	18	20	0.348607	42.4333	7.31347e-11
CucumberMV	VP1a	19	20	0.450958	26.9092	2.13246e-07
CucumberMV	VP1a	20	20	0.377957	34.7377	3.7725e-09
CucumberMV	VP1a	21	20	0.343494	38.9498	4.34851e-10
CucumberMV	VP1a	22	20	0.35655	36.9816	1.19248e-09
CucumberMV	VP1a	23	20	0.475471	21.7578	3.09328e-06
CucumberMV	VP1a	24	20	0.475472	21.7576	3.09357e-06
CucumberMV	VP1a	25	20	0.459455	22.7813	1.81525e-06
CucumberMV	VP1a	26	20	0.467955	21.5743	3.40379e-06
CucumberMV	VP1a	27	20	0.433576	26.189	3.09585e-07
CucumberMV	VP1a	28	20	0.364915	35.7712	2.219e-09
CucumberMV	VP1a	29	20	0.424126	27.7165	1.40463e-07
CucumberMV	VP1a	51	20	0.496284	22.034	2.6787e-06
CucumberMV	VP1a	52	20	0.445083	27.718	1.40354e-07
CucumberMV	VP1a	53	20	0.40417	32.1906	1.39767e-08
CucumberMV	VP1a	54	20	0.352171	41.1697	1.3957e-10
CucumberMV	VP1a	55	20	0.348203	40.7789	1.70468e-10
CucumberMV	VP1a	56	20	0.348183	40.7826	1.70138e-10
CucumberMV	VP1a	57	20	0.337694	42.2974	7.8397e-11
CucumberMV	VP1a	58	20	0.279294	51.896	5.85199e-13
CucumberMV	VP1a	59	20	0.223912	64.9085	7.77156e-16
CucumberMV	VP1a	60	20	0.186641	74.7312	0
CucumberMV	VP1a	61	20	0.148135	87.1935	0
CucumberMV	VP1a	62	20	0.157044	85.6634	0
CucumberMV	VP1a	63	20	0.150462	92.4469	0
CucumberMV	VP1a	64	20	0.139935	95.5589	0
CucumberMV	VP1a	65	20	0.138536	97.0797	0
CucumberMV	VP1a	66	20	0.113893	108.582	0
CucumberMV	VP1a	67	20	0.0596355	137.373	0
CucumberMV	VP1a	68	20	0.0674302	137.595	0
CucumberMV	VP1a	69	20	0.0769486	133.07	0
CucumberMV	VP1a	70	20	0.0785221	129.523	0
CucumberMV	VP1a	71	20	0.0806566	125.158	0
CucumberMV	VP1a	72	20	0.0798349	126.787	0
CucumberMV	VP1a	73	20	0.0685679	134.563	0
CucumberMV	VP1a	74	20	0.0706432	129.344	0
CucumberMV	VP1a	75	20	0.0703371	129.827	0
CucumberMV	VP1a	76	20	0.076287	134.056	0
CucumberMV	VP1a	77	20	0.0651065	142.973	0
CucumberMV	VP1a	78	20	0.0748145	137.293	0
CucumberMV	VP1a	79	20	0.0740157	139.217	0
CucumberMV	VP1a	80	20	0.0754723	135.647	0
CucumberMV	VP1a	81	20	0.130219	108.238	0
CucumberMV	VP1a	82	20	0.121842	110.366	0
CucumberMV	VP1a	83	20	0.114953	109.23	0
CucumberMV	VP1a	84	20	0.121292	110.447	0
CucumberMV	VP1a	85	20	0.120746	111.471	0
CucumberMV	VP1a	86	20	0.191699	82.0303	0
CucumberMV	VP1a	87	20	0.182615	83.9557	0
CucumberMV	VP1a	88	20	0.227456	70.8506	0
CucumberMV	VP1a	89	20	0.214939	74.6075	0
CucumberMV	VP1a	90	20	0.207688	79.401	0
CucumberMV	VP1a	91	20	0.204099	81.6903	0
CucumberMV	VP1a	92	20	0.20171	83.3232	0
CucumberMV	VP1a	93	20	0.204613	81.4747	0
CucumberMV	VP1a	94	20	0.2013	84.0803	0
CucumberMV	VP1a	95	20	0.201201	84.1569	0
CucumberMV	VP1a	96	20	0.208769	75.061	0
CucumberMV	VP1a	97	20	0.206659	76.4644	0
CucumberMV	VP1a	98	20	0.204465	78.0961	0
CucumberMV	VP1a	99	20	0.230771	69.7808	1.11022e-16
CucumberMV	VP1a	100	20	0.250669	65.7908	5.55112e-16
CucumberMV	VP1a	101	20	0.206465	79.3185	0
CucumberMV	VP1a	102	20	0.203567	81.0818	0
CucumberMV	VP1a	103	20	0.212684	79.1486	0
CucumberMV	VP1a	104	20	0.300975	54.4868	1.56541e-13
CucumberMV	VP1a	105	20	0.308794	52.8477	3.60489e-13
CucumberMV	VP1a	106	20	0.241801	70.1653	0
CucumberMV	VP1a	107	20	0.27464	62.2099	3.10862e-15
CucumberMV	VP1a	108	20	0.290434	57.5431	3.30846e-14
CucumberMV	VP1a	109	20	0.311841	51.3857	7.58948e-13
CucumberMV	VP1a	110	20	0.361291	41.9454	9.3856e-11
CucumberMV	VP1a	111	20	0.442819	29.4021	5.88135e-08
CucumberMV	VP1a	112	20	0.520803	19.9412	7.98595e-06
CucumberMV	VP1a	135	20	0.471752	22.8473	1.75396e-06
CucumberMV	VP1a	136	20	0.404557	30.265	3.76871e-08
CucumberMV	VP1a	137	20	0.362786	35.8392	2.14288e-09
CucumberMV	VP1a	138	20	0.292221	47.2135	6.36591e-12
CucumberMV	VP1a	139	20	0.285768	51.7347	6.3527e-13
CucumberMV	VP1a	140	20	0.283019	50.0797	1.47626e-12
CucumberMV	VP1a	141	20	0.257381	55.3202	1.02363e-13
CucumberMV	VP1a	142	20	0.307845	46.4128	9.57889e-12
CucumberMV	VP1a	143	20	0.311049	45.3873	1.61682e-11
CucumberMV	VP1a	144	20	0.256421	56.195	6.56142e-14
CucumberMV	VP1a	145	20	0.29364	47.1185	6.68232e-12
CucumberMV	VP1a	146	20	0.427423	28.3746	9.99668e-08
CucumberMV	VP1a	147	20	0.427424	28.3745	9.99721e-08
CucumberMV	VP1a	148	20	0.418186	30.9458	2.65335e-08
CucumberMV	VP1a	149	20	0.451245	25.8323	3.72403e-07
CucumberMV	VP1a	166	20	0.463427	22.8345	1.76563e-06
CucumberMV	VP1a	172	20	0.462625	21.4281	3.67357e-06
CucumberMV	VP1a	173	20	0.453616	22.6585	1.93507e-06
CucumberMV	VP1a	174	20	0.476321	20.387	6.32585e-06
CucumberMV	VP1a	328	20	0.480635	22.2174	2.43452e-06
CucumberMV	VP1a	329	20	0.479551	21.8355	2.97049e-06
CucumberMV	VP1a	491	20	0.477084	20.9772	4.64776e-06
CucumberMV	VP1a	501	20	0.493471	19.7256	8.93949e-06
CucumberMV	VP1a	0	50	0.379712	92.3125	0
CucumberMV	VP1a	1	50	0.413087	81.827	0
CucumberMV	VP1a	2	50	0.417971	79.8687	0
CucumberMV	VP1a	3	50	0.437475	74.3814	0
CucumberMV	VP1a	4	50	0.458776	66.8237	3.33067e-16
CucumberMV	VP1a	5	50	0.452439	68.8275	1.11022e-16
CucumberMV	VP1a	6	50	0.45778	66.5282	3.33067e-16
CucumberMV	VP1a	7	50	0.450169	68.5657	1.11022e-16
CucumberMV	VP1a	8	50	0.444225	70.5197	0
CucumberMV	VP1a	9	50	0.466331	63.8153	1.33227e-15
CucumberMV	VP1a	10	50	0.476578	61.4829	4.44089e-15
CucumberMV	VP1a	11	50	0.469947	63.1197	1.9984e-15
CucumberMV	VP1a	12	50	0.470387	62.951	2.10942e-15
CucumberMV	VP1a	13	50	0.483012	58.5444	1.9873e-14
CucumberMV	VP1a	14	50	0.49239	55.6814	8.52651e-14
CucumberMV	VP1a	15	50	0.497614	53.8098	2.20823e-13
CucumberMV	VP1a	16	50	0.513849	49.4783	2.00584e-12
CucumberMV	VP1a	17	50	0.545536	42.5091	7.03555e-11
CucumberMV	VP1a	18	50	0.547803	41.8555	9.82725e-11
CucumberMV	VP1a	19	50	0.546982	42.0175	9.0462e-11
CucumberMV	VP1a	20	50	0.513564	49.0225	2.53042e-12
CucumberMV	VP1a	21	50	0.494426	53.8034	2.21601e-13
CucumberMV	VP1a	22	50	0.490964	54.4183	1.62093e-13
CucumberMV	VP1a	23	50	0.484184	56.1379	6.76126e-14
CucumberMV	VP1a	24	50	0.484194	56.1378	6.76126e-14
CucumberMV	VP1a	25	50	0.48137	56.0187	7.18314e-14
CucumberMV	VP1a	26	50	0.484635	54.855	1.29785e-13
CucumberMV	VP1a	27	50	0.484697	54.9561	1.23235e-13
CucumberMV	VP1a	28	50	0.459833	61.6665	4.10783e-15
CucumberMV	VP1a	29	50	0.461824	60.8136	6.32827e-15
CucumberMV	VP1a	30	50	0.456791	62.8299	2.22045e-15
CucumberMV	VP1a	31	50	0.457499	63.3939	1.66533e-15
CucumberMV	VP1a	32	50	0.439584	69.5211	1.11022e-16
CucumberMV	VP1a	33	50	0.429805	74.3448	0
CucumberMV	VP1a	34	50	0.412946	79.3116	0
CucumberMV	VP1a	35	50	0.41031	80.6485	0
CucumberMV	VP1a	36	50	0.403571	84.2201	0
CucumberMV	VP1a	37	50	0.403656	85.1145	0
CucumberMV	VP1a	38	50	0.398136	86.9821	0
CucumberMV	VP1a	39	50	0.362543	102.077	0
CucumberMV	VP1a	40	50	0.362543	102.077	0
CucumberMV	VP1a	41	50	0.362629	102.016	0
CucumberMV	VP1a	42	50	0.352851	106.127	0
CucumberMV	VP1a	43	50	0.300562	131.951	0
CucumberMV	VP1a	44	50	0.304744	128.096	0
CucumberMV	VP1a	45	50	0.305985	126.941	0
CucumberMV	VP1a	46	50	0.303061	131.524	0
CucumberMV	VP1a	47	50	0.304358	130.293	0
CucumberMV	VP1a	48	50	0.311135	126.156	0
CucumberMV	VP1a	49	50	0.290865	136.792	0
CucumberMV	VP1a	50	50	0.257117	155.578	0
CucumberMV	VP1a	51	50	0.250142	159.754	0
CucumberMV	VP1a	52	50	0.23051	173.157	0
CucumberMV	VP1a	53	50	0.210439	184.106	0
CucumberMV	VP1a	54	50	0.197816	196.411	0
CucumberMV	VP1a	55	50	0.19352	199.415	0
CucumberMV	VP1a	56	50	0.221789	178.921	0
CucumberMV	VP1a	57	50	0.211174	187.215	0
CucumberMV	VP1a	58	50	0.210996	187.428	0
CucumberMV	VP1a	59	50	0.190139	205.432	0
CucumberMV	VP1a	60	50	0.176756	216.327	0
CucumberMV	VP1a	61	50	0.158389	232.323	0
CucumberMV	VP1a	62	50	0.157946	233.052	0
CucumberMV	VP1a	63	50	0.152665	239.626	0
CucumberMV	VP1a	64	50	0.148253	243.952	0
CucumberMV	VP1a	65	50	0.148253	243.953	0
CucumberMV	VP1a	66	50	0.142254	244.895	0
CucumberMV	VP1a	67	50	0.115349	273.423	0
CucumberMV	VP1a	68	50	0.118558	272.522	0
CucumberMV	VP1a	69	50	0.1278	261.616	0
CucumberMV	VP1a	70	50	0.136345	253.636	0
CucumberMV	VP1a	71	50	0.149255	241.822	0
CucumberMV	VP1a	72	50	0.14743	246.535	0
CucumberMV	VP1a	73	50	0.147266	246.869	0
CucumberMV	VP1a	74	50	0.183245	213.742	0
CucumberMV	VP1a	75	50	0.184825	214.224	0
CucumberMV	VP1a	76	50	0.187178	214.141	0
CucumberMV	VP1a	77	50	0.193909	210.691	0
CucumberMV	VP1a	78	50	0.219172	192.072	0
CucumberMV	VP1a	79	50	0.224257	187.806	0
CucumberMV	VP1a	80	50	0.241779	175.704	0
CucumberMV	VP1a	81	50	0.265247	159.866	0
CucumberMV	VP1a	82	50	0.286814	145.265	0
CucumberMV	VP1a	83	50	0.293731	139.938	0
CucumberMV	VP1a	84	50	0.302967	134.961	0
CucumberMV	VP1a	85	50	0.324016	125.217	0
CucumberMV	VP1a	86	50	0.347998	113.813	0
CucumberMV	VP1a	87	50	0.361226	106.899	0
CucumberMV	VP1a	88	50	0.386381	95.1551	0
CucumberMV	VP1a	89	50	0.391929	90.7465	0
CucumberMV	VP1a	90	50	0.391386	92.3968	0
CucumberMV	VP1a	91	50	0.403911	87.9983	0
CucumberMV	VP1a	92	50	0.414584	84.091	0
CucumberMV	VP1a	93	50	0.419582	81.4367	0
CucumberMV	VP1a	94	50	0.448832	71.8808	0
CucumberMV	VP1a	95	50	0.457003	70.3182	0
CucumberMV	VP1a	96	50	0.470492	63.7957	1.33227e-15
CucumberMV	VP1a	97	50	0.470457	63.8028	1.33227e-15
CucumberMV	VP1a	98	50	0.474295	61.664	4.10783e-15
CucumberMV	VP1a	99	50	0.477351	61.0911	5.44009e-15
CucumberMV	VP1a	100	50	0.480379	59.917	9.88098e-15
CucumberMV	VP1a	101	50	0.447474	69.8611	1.11022e-16
CucumberMV	VP1a	102	50	0.461773	65.7558	5.55112e-16
CucumberMV	VP1a	103	50	0.473142	63.0485	1.9984e-15
CucumberMV	VP1a	104	50	0.473122	62.3793	2.88658e-15
CucumberMV	VP1a	105	50	0.476794	60.801	6.32827e-15
CucumberMV	VP1a	106	50	0.438202	73.2537	0
CucumberMV	VP1a	107	50	0.44165	71.7019	0
CucumberMV	VP1a	108	50	0.42218	77.056	0
CucumberMV	VP1a	109	50	0.429439	74.5182	0
CucumberMV	VP1a	110	50	0.436589	71.0744	0
CucumberMV	VP1a	111	50	0.443241	68.99	1.11022e-16
CucumberMV	VP1a	112	50	0.477135	59.2742	1.37668e-14
CucumberMV	VP1a	113	50	0.482265	57.2857	3.76366e-14
CucumberMV	VP1a	114	50	0.495555	53.591	2.46914e-13
CucumberMV	VP1a	115	50	0.522829	47.091	6.77658e-12
CucumberMV	VP1a	116	50	0.575076	36.4853	1.53823e-09
CucumberMV	VP1a	117	50	0.577968	35.7429	2.25156e-09
CucumberMV	VP1a	118	50	0.580494	35.0806	3.16335e-09
CucumberMV	VP1a	119	50	0.583068	34.4553	4.36145e-09
CucumberMV	VP1a	120	50	0.604836	30.2109	3.87519e-08
CucumberMV	VP1a	121	50	0.60067	30.6037	3.16495e-08
CucumberMV	VP1a	122	50	0.660187	21.0498	4.47499e-06
CucumberMV	VP1a	123	50	0.661975	20.5998	5.66027e-06
CucumberMV	VP1a	124	50	0.607574	28.9708	7.34767e-08
CucumberMV	VP1a	125	50	0.607554	28.7999	8.02561e-08
CucumberMV	VP1a	126	50	0.616496	27.2282	1.80805e-07
CucumberMV	VP1a	127	50	0.603956	28.9979	7.2457e-08
CucumberMV	VP1a	128	50	0.561559	37.0001	1.18125e-09
CucumberMV	VP1a	129	50	0.549606	39.7275	2.91979e-10
CucumberMV	VP1a	130	50	0.558525	37.3826	9.70862e-10
CucumberMV	VP1a	131	50	0.533732	42.4213	7.35856e-11
CucumberMV	VP1a	132	50	0.514973	46.2654	1.03271e-11
CucumberMV	VP1a	133	50	0.519699	45.0057	1.96458e-11
CucumberMV	VP1a	134	50	0.516128	45.7085	1.37229e-11
CucumberMV	VP1a	135	50	0.522025	43.8853	3.48195e-11
CucumberMV	VP1a	136	50	0.494109	49.9107	1.60905e-12
CucumberMV	VP1a	137	50	0.488734	51.1713	8.46434e-13
CucumberMV	VP1a	138	50	0.481244	52.9716	3.38396e-13
CucumberMV	VP1a	139	50	0.492298	51.024	9.12381e-13
CucumberMV	VP1a	140	50	0.503988	46.6538	8.47045e-12
CucumberMV	VP1a	141	50	0.489463	50.2492	1.35403e-12
CucumberMV	VP1a	142	50	0.509353	45.4594	1.55836e-11
CucumberMV	VP1a	143	50	0.508182	45.829	1.29039e-11
CucumberMV	VP1a	144	50	0.475767	53.6868	2.35145e-13
CucumberMV	VP1a	145	50	0.512518	45.1016	1.8707e-11
CucumberMV	VP1a	146	50	0.503268	47.8724	4.54869e-12
CucumberMV	VP1a	147	50	0.55942	35.8108	2.17442e-09
CucumberMV	VP1a	148	50	0.588281	31.3749	2.12713e-08
CucumberMV	VP1a	149	50	0.603284	27.9673	1.23383e-07
CucumberMV	VP1a	150	50	0.651093	21.0679	4.43287e-06
CucumberMV	VP1a	152	50	0.653354	20.5593	5.78118e-06
CucumberMV	VP1a	153	50	0.651078	20.7281	5.29334e-06
CucumberMV	VP1a	154	50	0.653279	20.6294	5.57331e-06
CucumberMV	VP1a	471	50	0.6504	23.0485	1.57966e-06
CucumberMV	VP1a	472	50	0.648891	23.101	1.53708e-06
CucumberMV	VP1a	473	50	0.669434	20.1258	7.2511e-06
CucumberMV	VP1a	474	50	0.65773	21.7212	3.1529e-06
CucumberMV	VP1a	475	50	0.657623	21.7393	3.12326e-06
CucumberMV	VP1a	476	50	0.666981	20.5358	5.85278e-06
CucumberMV	VP1a	491	50	0.650485	21.7768	3.06275e-06
CucumberMV	VP1a	492	50	0.662026	19.7297	8.92038e-06
CucumberMV	VP1a	493	50	0.657724	20.246	6.8096e-06
CucumberMV	VP1a	494	50	0.660053	19.8976	8.17039e-06
CucumberMV	VP1a	495	50	0.649632	21.3689	3.78863e-06
CucumberMV	VP1a	500	50	0.632153	23.8472	1.04294e-06
CucumberMV	VP1a	501	50	0.630635	24.0245	9.51167e-07
CucumberMV	VP1a	502	50	0.642366	22.124	2.5559e-06
CucumberMV	VP1a	503	50	0.632964	23.4935	1.25336e-06
CucumberMV	VP1a	504	50	0.634372	23.3868	1.32485e-06
CucumberMV	VP1a	505	50	0.636521	23.6524	1.154e-06
CucumberMV	VP1a	514	50	0.65894	19.8761	8.26267e-06
CucumberMV	VP1a	515	50	0.657202	19.9096	8.11916e-06
CucumberMV	VP1a	516	50	0.622905	24.5688	7.17051e-07
CucumberMV	VP1a	517	50	0.624531	24.4731	7.53527e-07
CucumberMV	VP1a	518	50	0.651943	20.5105	5.93049e-06
CucumberMV	VP1a	520	50	0.657162	19.6983	9.06801e-06
CucumberMV	VP1a	523	50	0.645787	21.6005	3.35757e-06
CucumberMV	VP1a	533	50	0.664622	20.1664	7.09882e-06
CucumberMV	VP1a	535	50	0.651987	22.1312	2.54632e-06
CucumberMV	VP1a	536	50	0.650848	22.5709	2.02529e-06
CucumberMV	VP1a	537	50	0.627234	26.0453	3.33506e-07
CucumberMV	VP1a	538	50	0.631192	25.2394	5.06378e-07
CucumberMV	VP1a	539	50	0.644027	23.3385	1.3585e-06
CucumberMV	VP1a	540	50	0.6531	21.7738	3.06763e-06
CucumberMV	VP1a	541	50	0.625334	25.9202	3.55822e-07
CucumberMV	VP1a	542	50	0.641935	23.8766	1.0271e-06
CucumberMV	VP1a	543	50	0.640744	23.7677	1.08693e-06
CucumberMV	VP2a	47	5	0.0477646	27.6852	1.42752e-07
CucumberMV	VP2a	48	5	0.102435	21.4198	3.6895e-06
CucumberMV	VP2a	49	5	0.0528844	25.1405	5.33028e-07
CucumberMV	VP2a	50	5	0.0552834	23.3923	1.32107e-06
CucumberMV	VP2a	51	5	0.0481423	27.8957	1.28031e-07
CucumberMV	VP2a	92	5	0.107806	19.875	8.26752e-06
CucumberMV	VP2a	93	5	0.104589	20.8775	4.89616e-06
CucumberMV	VP2a	135	5	1e-06	31.7204	1.78043e-08
CucumberMV	VP2a	136	5	0.0248904	32.4414	1.22843e-08
CucumberMV	VP2a	137	5	0.0388092	26.8276	2.22434e-07
CucumberMV	VP2a	172	5	0.0608016	22.3103	2.31957e-06
CucumberMV	VP2a	334	5	5e-09	20.2573	6.76957e-06
CucumberMV	VP2a	345	5	0.0566564	22.8002	1.79742e-06
CucumberMV	VP2a	346	5	5e-09	30.6429	3.10158e-08
CucumberMV	VP2a	484	5	0.0536588	23.9687	9.79156e-07
CucumberMV	VP2a	757	5	5e-09	29.0691	6.9842e-08
CucumberMV	VP2a	789	5	0.0547736	24.6267	6.95799e-07
CucumberMV	VP2a	791	5	0.106355	20.7692	5.18104e-06
CucumberMV	VP2a	792	5	0.0488338	27.5451	1.53472e-07
CucumberMV	VP2a	812	5	5e-09	25.7801	3.82606e-07
CucumberMV	VP2a	813	5	0	25.7598	3.86663e-07
CucumberMV	VP2a	814	5	0	27.0506	1.98195e-07
CucumberMV	VP2a	815	5	0	25.466	4.50258e-07
CucumberMV	VP2a	816	5	0	27.2419	1.79522e-07
CucumberMV	VP2a	817	5	0	30.6172	3.14289e-08
CucumberMV	VP2a	818	5	5.55112e-17	30.1694	3.95916e-08
CucumberMV	VP2a	819	5	5.55112e-17	30.6827	3.0386e-08
CucumberMV	VP2a	820	5	5e-09	30.3062	3.68938e-08
CucumberMV	VP2a	821	5	5e-09	34.7068	3.83286e-09
CucumberMV	VP2a	822	5	0.0553581	23.9757	9.75598e-07
CucumberMV	VP2a	823	5	0.0998072	22.2157	2.43669e-06
CucumberMV	VP2a	46	10	0.284854	21.9028	2.86822e-06
CucumberMV	VP2a	47	10	0.0765062	46.2214	1.05614e-11
CucumberMV	VP2a	48	10	0.112076	37.7488	8.0468e-10
CucumberMV	VP2a	49	10	0.173336	29.9938	4.3343e-08
CucumberMV	VP2a	92	10	0.167501	25.7648	3.85657e-07
CucumberMV	VP2a	93	10	0.18737	25.8692	3.65362e-07
CucumberMV	VP2a	94	10	0.186124	26.1691	3.12783e-07
CucumberMV	VP2a	95	10	0.21488	23.313	1.37663e-06
CucumberMV	VP2a	96	10	0.198799	22.8932	1.71259e-06
CucumberMV	VP2a	135	10	0.0688287	38.3351	5.95814e-10
CucumberMV	VP2a	136	10	0.118555	34.6584	3.92949e-09
CucumberMV	VP2a	137	10	0.115746	35.6095	2.41106e-09
CucumberMV	VP2a	284	10	0.23434	26.4782	2.66532e-07
CucumberMV	VP2a	484	10	0.24474	21.6135	3.33495e-06
CucumberMV	VP2a	786	10	0.171272	30.747	2.93951e-08
CucumberMV	VP2a	787	10	0.15489	35.2586	2.88704e-09
CucumberMV	VP2a	788	10	0.259315	22.3516	2.27024e-06
CucumberMV	VP2a	789	10	0.172686	30.4431	3.43797e-08
CucumberMV	VP2a	790	10	0.208162	25.4066	4.64325e-07
CucumberMV	VP2a	791	10	0.19648	27.9074	1.27259e-07
CucumberMV	VP2a	808	10	0.215468	23.2108	1.45179e-06
CucumberMV	VP2a	809	10	0.223581	21.7016	3.18525e-06
CucumberMV	VP2a	810	10	0.19138	23.7319	1.10732e-06
CucumberMV	VP2a	811	10	0.0688282	38.5114	5.44342e-10
CucumberMV	VP2a	812	10	0	56.2541	6.37268e-14
CucumberMV	VP2a	813	10	0	55.6161	8.81517e-14
CucumberMV	VP2a	814	10	5e-09	56.8889	4.60743e-14
CucumberMV	VP2a	815	10	5e-09	54.7744	1.35225e-13
CucumberMV	VP2a	816	10	5e-09	61.9849	3.44169e-15
CucumberMV	VP2a	817	10	0.0277087	53.2099	2.9976e-13
CucumberMV	VP2a	818	10	0.0528899	49.8447	1.66411e-12
CucumberMV	VP2a	819	10	0.0564214	46.5291	9.02667e-12
CucumberMV	VP2a	820	10	0.0826754	43.3085	4.67549e-11
CucumberMV	VP2a	821	10	0.0826624	43.3085	4.67537e-11
CucumberMV	VP2a	822	10	0.0874077	40.1447	2.35833e-10
CucumberMV	VP2a	823	10	0.0851951	41.2489	1.34027e-10
CucumberMV	VP2a	824	10	0.147628	31.8917	1.63012e-08
CucumberMV	VP2a	825	10	0.148637	31.9016	1.62186e-08
CucumberMV	VP2a	826	10	0.196792	24.9467	5.89372e-07
CucumberMV	VP2a	827	10	0.162392	28.8293	7.90465e-08
CucumberMV	VP2a	828	10	0.140112	29.4918	5.6155e-08
CucumberMV	VP2a	17	20	0.441056	20.0443	7.5667e-06
CucumberMV	VP2a	18	20	0.429695	20.4206	6.21583e-06
CucumberMV	VP2a	19	20	0.427644	20.7574	5.213e-06
CucumberMV	VP2a	42	20	0.456653	20.6183	5.60565e-06
CucumberMV	VP2a	43	20	0.372147	30.9336	2.6701e-08
CucumberMV	VP2a	44	20	0.380152	28.1405	1.1282e-07
CucumberMV	VP2a	45	20	0.373152	29.5356	5.49003e-08
CucumberMV	VP2a	46	20	0.363263	30.2017	3.89362e-08
CucumberMV	VP2a	47	20	0.345773	31.3679	2.1348e-08
CucumberMV	VP2a	48	20	0.411876	23.5606	1.21038e-06
CucumberMV	VP2a	49	20	0.426775	22.2874	2.34744e-06
CucumberMV	VP2a	50	20	0.428599	21.9601	2.78377e-06
CucumberMV	VP2a	51	20	0.427393	23.1594	1.4911e-06
CucumberMV	VP2a	78	20	0.425944	19.646	9.31992e-06
CucumberMV	VP2a	79	20	0.368614	25.0474	5.59394e-07
CucumberMV	VP2a	80	20	0.300198	32.8145	1.01386e-08
CucumberMV	VP2a	81	20	0.318168	30.7998	2.86065e-08
CucumberMV	VP2a	82	20	0.295661	32.4282	1.2368e-08
CucumberMV	VP2a	83	20	0.304386	32.2553	1.3519e-08
CucumberMV	VP2a	84	20	0.288765	34.0463	5.38169e-09
CucumberMV	VP2a	85	20	0.258771	39.3824	3.48415e-10
CucumberMV	VP2a	86	20	0.252135	38.5993	5.20381e-10
CucumberMV	VP2a	87	20	0.314839	29.6057	5.29501e-08
CucumberMV	VP2a	88	20	0.323933	29.183	6.58541e-08
CucumberMV	VP2a	89	20	0.361002	25.472	4.48839e-07
CucumberMV	VP2a	90	20	0.365648	25.054	5.57467e-07
CucumberMV	VP2a	93	20	0.420662	20.2466	6.80756e-06
CucumberMV	VP2a	133	20	0.454157	20.1236	7.25972e-06
CucumberMV	VP2a	134	20	0.440356	21.379	3.76875e-06
CucumberMV	VP2a	135	20	0.349329	30.9985	2.58227e-08
CucumberMV	VP2a	171	20	0.422648	21.3049	3.91727e-06
CucumberMV	VP2a	172	20	0.413048	23.1266	1.51676e-06
CucumberMV	VP2a	484	20	0.413489	21.6161	3.33049e-06
CucumberMV	VP2a	776	20	0.299179	31.1167	2.42971e-08
CucumberMV	VP2a	777	20	0.267377	35.6291	2.38695e-09
CucumberMV	VP2a	778	20	0.330785	29.511	5.56016e-08
CucumberMV	VP2a	779	20	0.319446	31.3979	2.10211e-08
CucumberMV	VP2a	780	20	0.330884	30.2248	3.84761e-08
CucumberMV	VP2a	781	20	0.322308	31.9981	1.54321e-08
CucumberMV	VP2a	782	20	0.386243	25.4394	4.56494e-07
CucumberMV	VP2a	783	20	0.409758	22.8211	1.77804e-06
CucumberMV	VP2a	786	20	0.391806	24.7795	6.42761e-07
CucumberMV	VP2a	787	20	0.399375	24.4525	7.61637e-07
CucumberMV	VP2a	789	20	0.389023	24.9936	5.75211e-07
CucumberMV	VP2a	790	20	0.413949	22.2696	2.36926e-06
CucumberMV	VP2a	800	20	0.422024	20.2809	6.68645e-06
CucumberMV	VP2a	802	20	0.317153	31.1447	2.39493e-08
CucumberMV	VP2a	803	20	0.280875	35.785	2.20333e-09
CucumberMV	VP2a	804	20	0.234207	44.2043	2.95829e-11
CucumberMV	VP2a	805	20	0.17036	54.6651	1.42886e-13
CucumberMV	VP2a	806	20	0.162958	58.2495	2.30926e-14
CucumberMV	VP2a	807	20	0.162172	58.4138	2.12053e-14
CucumberMV	VP2a	808	20	0.124678	69.3076	1.11022e-16
CucumberMV	VP2a	809	20	0.131153	64.6348	8.88178e-16
CucumberMV	VP2a	810	20	0.130188	65.4298	5.55112e-16
CucumberMV	VP2a	811	20	0.0767384	81.7297	0
CucumberMV	VP2a	812	20	0.0455025	93.0784	0
CucumberMV	VP2a	813	20	0.0448154	94.0578	0
CucumberMV	VP2a	814	20	0.0752011	83.3631	0
CucumberMV	VP2a	815	20	0.076506	81.6329	0
CucumberMV	VP2a	816	20	0.090288	77.6377	0
CucumberMV	VP2a	817	20	0.090067	78.4333	0
CucumberMV	VP2a	818	20	0.0908272	77.9517	0
CucumberMV	VP2a	819	20	0.187488	54.2003	1.81077e-13
CucumberMV	VP2a	820	20	0.221681	47.8562	4.58655e-12
CucumberMV	VP2a	821	20	0.240531	44.4981	2.5461e-11
CucumberMV	VP2a	822	20	0.253631	40.8013	1.68524e-10
CucumberMV	VP2a	823	20	0.264158	37.8855	7.50218e-10
CucumberMV	VP2a	824	20	0.308211	31.6233	1.87171e-08
CucumberMV	VP2a	825	20	0.3082	31.9163	1.60962e-08
CucumberMV	VP2a	826	20	0.323274	29.2475	6.36976e-08
CucumberMV	VP2a	827	20	0.382787	23.2167	1.44733e-06
CucumberMV	VP2a	4	50	0.589562	25.5264	4.36378e-07
CucumberMV	VP2a	5	50	0.58953	25.1226	5.37978e-07
CucumberMV	VP2a	6	50	0.573974	27.3902	1.66269e-07
CucumberMV	VP2a	7	50	0.551627	30.9748	2.61396e-08
CucumberMV	VP2a	8	50	0.56441	28.842	7.85304e-08
CucumberMV	VP2a	9	50	0.580908	26.3289	2.87951e-07
CucumberMV	VP2a	10	50	0.549484	30.8029	2.85616e-08
CucumberMV	VP2a	11	50	0.55886	28.9178	7.55169e-08
CucumberMV	VP2a	12	50	0.563335	28.8048	8.00539e-08
CucumberMV	VP2a	13	50	0.540334	32.7	1.07539e-08
CucumberMV	VP2a	14	50	0.557086	29.252	6.35519e-08
CucumberMV	VP2a	15	50	0.497218	39.6906	2.97552e-10
CucumberMV	VP2a	16	50	0.472125	44.8383	2.14e-11
CucumberMV	VP2a	17	50	0.510974	37.2784	1.02414e-09
CucumberMV	VP2a	18	50	0.515766	36.2865	1.70342e-09
CucumberMV	VP2a	19	50	0.528844	34.1367	5.13743e-09
CucumberMV	VP2a	20	50	0.497794	39.1841	3.85671e-10
CucumberMV	VP2a	21	50	0.502215	38.7719	4.76333e-10
CucumberMV	VP2a	22	50	0.539124	32.3224	1.30598e-08
CucumberMV	VP2a	23	50	0.578842	25.8692	3.65344e-07
CucumberMV	VP2a	24	50	0.581936	25.6593	4.07337e-07
CucumberMV	VP2a	25	50	0.587109	25.1508	5.30176e-07
CucumberMV	VP2a	26	50	0.611974	21.758	3.09294e-06
CucumberMV	VP2a	27	50	0.62044	20.8713	4.91207e-06
CucumberMV	VP2a	28	50	0.580662	25.8886	3.61697e-07
CucumberMV	VP2a	29	50	0.608868	21.946	2.80431e-06
CucumberMV	VP2a	38	50	0.62315	20.1688	7.09012e-06
CucumberMV	VP2a	39	50	0.627073	19.5767	9.66383e-06
CucumberMV	VP2a	40	50	0.597934	22.9267	1.68294e-06
CucumberMV	VP2a	41	50	0.578964	25.8257	3.73677e-07
CucumberMV	VP2a	42	50	0.601713	22.7149	1.87909e-06
CucumberMV	VP2a	43	50	0.56741	27.5394	1.53925e-07
CucumberMV	VP2a	44	50	0.567999	27.0371	1.99589e-07
CucumberMV	VP2a	45	50	0.567367	27.5892	1.50016e-07
CucumberMV	VP2a	46	50	0.560092	28.2445	1.06921e-07
CucumberMV	VP2a	47	50	0.49295	39.2504	3.7279e-10
CucumberMV	VP2a	48	50	0.499556	37.6572	8.43336e-10
CucumberMV	VP2a	49	50	0.502322	36.9728	1.1979e-09
CucumberMV	VP2a	50	50	0.514107	34.6528	3.94071e-09
CucumberMV	VP2a	51	50	0.518685	34.1403	5.12772e-09
CucumberMV	VP2a	52	50	0.537986	30.1234	4.05415e-08
CucumberMV	VP2a	53	50	0.535987	30.3939	3.52636e-08
CucumberMV	VP2a	54	50	0.535298	30.5375	3.27471e-08
CucumberMV	VP2a	55	50	0.541261	30.0746	4.15734e-08
CucumberMV	VP2a	56	50	0.559208	26.6937	2.38399e-07
CucumberMV	VP2a	57	50	0.575446	24.3686	7.95531e-07
CucumberMV	VP2a	58	50	0.567467	25.628	4.13995e-07
CucumberMV	VP2a	59	50	0.560282	26.6666	2.41767e-07
CucumberMV	VP2a	60	50	0.531667	30.6091	3.15611e-08
CucumberMV	VP2a	61	50	0.605804	20.9814	4.63769e-06
CucumberMV	VP2a	62	50	0.605434	20.4002	6.28228e-06
CucumberMV	VP2a	63	50	0.609003	19.8769	8.25924e-06
CucumberMV	VP2a	67	50	0.59247	21.6778	3.22504e-06
CucumberMV	VP2a	68	50	0.588466	21.7635	3.08409e-06
CucumberMV	VP2a	69	50	0.583568	22.1572	2.51218e-06
CucumberMV	VP2a	74	50	0.600554	20.2974	6.62921e-06
CucumberMV	VP2a	75	50	0.592863	21.1297	4.29218e-06
CucumberMV	VP2a	76	50	0.565863	24.5408	7.27527e-07
CucumberMV	VP2a	77	50	0.557795	24.9919	5.75717e-07
CucumberMV	VP2a	78	50	0.556416	25.6885	4.01208e-07
CucumberMV	VP2a	79	50	0.54528	27.4592	1.60444e-07
CucumberMV	VP2a	80	50	0.53159	29.5132	5.55366e-08
CucumberMV	VP2a	81	50	0.533812	29.5089	5.56602e-08
CucumberMV	VP2a	82	50	0.603644	20.8052	5.08447e-06
CucumberMV	VP2a	747	50	0.604089	19.8178	8.51872e-06
CucumberMV	VP2a	748	50	0.541201	27.8098	1.33843e-07
CucumberMV	VP2a	749	50	0.516727	31.1624	2.37314e-08
CucumberMV	VP2a	750	50	0.498224	33.9129	5.76357e-09
CucumberMV	VP2a	751	50	0.487862	35.6894	2.31426e-09
CucumberMV	VP2a	752	50	0.532015	28.9884	7.28122e-08
CucumberMV	VP2a	753	50	0.52824	29.4673	5.68693e-08
CucumberMV	VP2a	754	50	0.51372	31.5266	1.96723e-08
CucumberMV	VP2a	755	50	0.532797	28.6073	8.86462e-08
CucumberMV	VP2a	756	50	0.530935	28.83	7.90175e-08
CucumberMV	VP2a	757	50	0.525914	29.4259	5.8095e-08
CucumberMV	VP2a	758	50	0.563281	23.9967	9.64987e-07
CucumberMV	VP2a	759	50	0.551052	25.9939	3.42496e-07
CucumberMV	VP2a	760	50	0.560446	24.7234	6.61748e-07
CucumberMV	VP2a	761	50	0.592806	20.7667	5.18763e-06
CucumberMV	VP2a	763	50	0.555413	25.6789	4.03211e-07
CucumberMV	VP2a	764	50	0.546504	26.9546	2.08295e-07
CucumberMV	VP2a	765	50	0.541775	27.8404	1.31749e-07
CucumberMV	VP2a	766	50	0.5052	33.184	8.38378e-09
CucumberMV	VP2a	767	50	0.483564	37.0098	1.17534e-09
CucumberMV	VP2a	768	50	0.47892	37.8321	7.71015e-10
CucumberMV	VP2a	769	50	0.469181	40.0692	2.45122e-10
CucumberMV	VP2a	770	50	0.47104	39.5883	3.13556e-10
CucumberMV	VP2a	771	50	0.449274	43.4264	4.4022e-11
CucumberMV	VP2a	772	50	0.441753	45.595	1.45414e-11
CucumberMV	VP2a	773	50	0.44289	44.6962	2.30105e-11
CucumberMV	VP2a	774	50	0.399151	54.5302	1.531e-13
CucumberMV	VP2a	775	50	0.359413	63.9915	1.22125e-15
CucumberMV	VP2a	776	50	0.309527	79.4677	0
CucumberMV	VP2a	777	50	0.308052	79.7782	0
CucumberMV	VP2a	778	50	0.305596	82.698	0
CucumberMV	VP2a	779	50	0.303135	84.0629	0
CucumberMV	VP2a	780	50	0.307165	83.6405	0
CucumberMV	VP2a	781	50	0.306344	83.9332	0
CucumberMV	VP2a	782	50	0.293958	88.6758	0
CucumberMV	VP2a	783	50	0.286769	91.0692	0
CucumberMV	VP2a	784	50	0.299607	87.3509	0
CucumberMV	VP2a	785	50	0.291456	90.3334	0
CucumberMV	VP2a	786	50	0.258265	102.259	0
CucumberMV	VP2a	787	50	0.255254	104.697	0
CucumberMV	VP2a	788	50	0.252777	103.884	0
CucumberMV	VP2a	789	50	0.273948	96.6105	0
CucumberMV	VP2a	790	50	0.291999	89.4949	0
CucumberMV	VP2a	791	50	0.298566	87.3206	0
CucumberMV	VP2a	792	50	0.294768	87.6975	0
CucumberMV	VP2a	793	50	0.302988	82.7249	0
CucumberMV	VP2a	794	50	0.318068	78.2565	0
CucumberMV	VP2a	795	50	0.313388	79.2588	0
CucumberMV	VP2a	796	50	0.315663	78.3724	0
CucumberMV	VP2a	797	50	0.34975	68.1732	1.11022e-16
CucumberMV	VP2a	798	50	0.35451	66.2978	3.33067e-16
CucumberMV	VP2a	799	50	0.366443	63.619	1.55431e-15
CucumberMV	VP2a	800	50	0.398328	55.6036	8.87068e-14
CucumberMV	VP2a	801	50	0.415611	51.5791	6.87672e-13
CucumberMV	VP2a	802	50	0.397012	56.082	6.95e-14
CucumberMV	VP2a	803	50	0.412247	52.5548	4.18443e-13
CucumberMV	VP2a	804	50	0.427514	49.1167	2.41174e-12
CucumberMV	VP2a	805	50	0.419978	50.5622	1.15441e-12
CucumberMV	VP2a	806	50	0.433798	48.0786	4.09472e-12
CucumberMV	VP2a	807	50	0.44115	46.591	8.746e-12
CucumberMV	VP2a	808	50	0.434317	47.9749	4.31721e-12
CucumberMV	VP2a	809	50	0.447454	45.3227	1.67097e-11
CucumberMV	VP2a	810	50	0.446604	45.6488	1.41476e-11
CucumberMV	VP2a	811	50	0.422284	51.4499	7.34413e-13
CucumberMV	VP2b	37	5	0	23.5258	1.23247e-06
CucumberMV	VP2b	38	5	0	23.5067	1.24482e-06
CucumberMV	VP2b	23	20	0.368115	22.9321	1.67828e-06
CucumberMV	VP3a	1	5	0.107229	22.9252	1.68426e-06
CucumberMV	VP3a	3	5	0.120019	19.5928	9.5831e-06
CucumberMV	VP3a	9	5	0.107054	23.0356	1.59028e-06
CucumberMV	VP3a	10	5	0.115645	20.8568	4.94934e-06
CucumberMV	VP3a	11	5	0.0577947	25.7911	3.80446e-07
CucumberMV	VP3a	36	5	0.10424	23.8376	1.04813e-06
CucumberMV	VP3a	37	5	0.063249	22.8025	1.79537e-06
CucumberMV	VP3a	39	5	5e-09	20.5472	5.81799e-06
CucumberMV	VP3a	97	5	0.185423	20.5236	5.89012e-06
CucumberMV	VP3a	98	5	0.185476	20.5204	5.89994e-06
CucumberMV	VP3a	99	5	0.0964467	26.7472	2.31893e-07
CucumberMV	VP3a	100	5	0.0504269	30.1531	3.99247e-08
CucumberMV	VP3a	101	5	0	38.1418	6.57846e-10
CucumberMV	VP3a	306	5	0.105488	23.6543	1.15288e-06
CucumberMV	VP3a	307	5	0.191584	19.5981	9.55646e-06
CucumberMV	VP3a	308	5	0.132147	25.9824	3.44553e-07
CucumberMV	VP3a	309	5	0.149897	21.6463	3.27837e-06
CucumberMV	VP3a	310	5	0.140611	23.7559	1.09359e-06
CucumberMV	VP3a	0	10	0.184338	30.6622	3.07091e-08
CucumberMV	VP3a	1	10	0.194222	32.7833	1.03025e-08
CucumberMV	VP3a	2	10	0.169616	35.0534	3.20793e-09
CucumberMV	VP3a	3	10	0.148076	36.029	1.94406e-09
CucumberMV	VP3a	4	10	0.138778	39.7055	2.9529e-10
CucumberMV	VP3a	5	10	0.165791	36.5452	1.49164e-09
CucumberMV	VP3a	6	10	0.172668	34.3127	4.69306e-09
CucumberMV	VP3a	7	10	0.22946	28.4287	9.72159e-08
CucumberMV	VP3a	8	10	0.224948	29.4793	5.65163e-08
CucumberMV	VP3a	9	10	0.225058	29.4486	5.74205e-08
CucumberMV	VP3a	10	10	0.201798	31.1149	2.43196e-08
CucumberMV	VP3a	11	10	0.239928	26.3292	2.8791e-07
CucumberMV	VP3a	32	10	0.182715	26.0208	3.37756e-07
CucumberMV	VP3a	33	10	0.200825	22.2497	2.39391e-06
CucumberMV	VP3a	34	10	0.0880264	29.8549	4.65623e-08
CucumberMV	VP3a	35	10	0.0881326	29.8061	4.7748e-08
CucumberMV	VP3a	36	10	0.104225	23.8414	1.04608e-06
CucumberMV	VP3a	37	10	0.0632344	22.808	1.79017e-06
CucumberMV	VP3a	39	10	5e-09	20.5495	5.81084e-06
CucumberMV	VP3a	94	10	0.310209	23.6236	1.17141e-06
CucumberMV	VP3a	95	10	0.177463	38.3872	5.80117e-10
CucumberMV	VP3a	96	10	0.120528	49.114	2.41518e-12
CucumberMV	VP3a	97	10	0.272343	28.3812	9.96278e-08
CucumberMV	VP3a	98	10	0.335164	21.7605	3.08888e-06
CucumberMV	VP3a	301	10	0.348632	20.0994	7.35197e-06
CucumberMV	VP3a	302	10	0.233511	31.0985	2.45263e-08
CucumberMV	VP3a	303	10	0.234234	31.0142	2.56142e-08
CucumberMV	VP3a	304	10	0.213331	32.3966	1.25707e-08
CucumberMV	VP3a	305	10	0.154686	41.0471	1.48602e-10
CucumberMV	VP3a	306	10	0.312294	23.4212	1.30139e-06
CucumberMV	VP3a	307	10	0.335308	21.7746	3.06639e-06
CucumberMV	VP3a	308	10	0.278786	27.1496	1.88309e-07
CucumberMV	VP3a	309	10	0.325735	21.3957	3.73609e-06
CucumberMV	VP3a	316	10	0.221204	22.6023	1.99249e-06
CucumberMV	VP3a	317	10	0.206063	21.2747	3.97958e-06
CucumberMV	VP3a	0	20	0.193347	61.753	3.88578e-15
CucumberMV	VP3a	1	20	0.216248	58.9499	1.62093e-14
CucumberMV	VP3a	2	20	0.270757	48.137	3.9746e-12
CucumberMV	VP3a	3	20	0.326233	38.4662	5.57105e-10
CucumberMV	VP3a	4	20	0.343514	35.8846	2.09358e-09
CucumberMV	VP3a	5	20	0.388767	29.099	6.87708e-08
CucumberMV	VP3a	6	20	0.441872	23.3411	1.35667e-06
CucumberMV	VP3a	7	20	0.441808	23.3647	1.34015e-06
CucumberMV	VP3a	8	20	0.432904	24.7326	6.58595e-07
CucumberMV	VP3a	9	20	0.431025	25.0829	5.49173e-07
CucumberMV	VP3a	10	20	0.447766	22.4585	2.14735e-06
CucumberMV	VP3a	11	20	0.421453	25.654	4.08448e-07
CucumberMV	VP3a	22	20	0.417293	23.428	1.29678e-06
CucumberMV	VP3a	23	20	0.360382	28.2425	1.07029e-07
CucumberMV	VP3a	24	20	0.357318	27.388	1.66464e-07
CucumberMV	VP3a	25	20	0.32526	30.3056	3.6905e-08
CucumberMV	VP3a	26	20	0.290737	31.4561	2.03996e-08
CucumberMV	VP3a	27	20	0.263835	32.7412	1.05281e-08
CucumberMV	VP3a	28	20	0.290496	27.071	1.96121e-07
CucumberMV	VP3a	29	20	0.292014	24.4993	7.43349e-07
CucumberMV	VP3a	30	20	0.284681	23.5025	1.24751e-06
CucumberMV	VP3a	32	20	0.182735	26.017	3.38422e-07
CucumberMV	VP3a	33	20	0.200843	22.2472	2.3971e-06
CucumberMV	VP3a	34	20	0.0880329	29.8531	4.66044e-08
CucumberMV	VP3a	35	20	0.0881391	29.8044	4.77915e-08
CucumberMV	VP3a	36	20	0.104237	23.8384	1.04769e-06
CucumberMV	VP3a	37	20	0.063246	22.8036	1.79432e-06
CucumberMV	VP3a	39	20	0	20.5477	5.81642e-06
CucumberMV	VP3a	290	20	0.478953	19.9067	8.1315e-06
CucumberMV	VP3a	291	20	0.460476	22.4089	2.20352e-06
CucumberMV	VP3a	293	20	0.491196	20.1975	6.98455e-06
CucumberMV	VP3a	294	20	0.467289	22.538	2.06029e-06
CucumberMV	VP3a	295	20	0.434897	27.6389	1.46207e-07
CucumberMV	VP3a	296	20	0.461158	24.4789	7.51262e-07
CucumberMV	VP3a	297	20	0.445776	26.2138	3.05638e-07
CucumberMV	VP3a	298	20	0.441202	26.974	2.06209e-07
CucumberMV	VP3a	299	20	0.341039	40.3334	2.1412e-10
CucumberMV	VP3a	300	20	0.358115	37.5042	9.12143e-10
CucumberMV	VP3a	301	20	0.386509	33.566	6.88846e-09
CucumberMV	VP3a	302	20	0.300398	46.5102	9.11438e-12
CucumberMV	VP3a	303	20	0.291862	47.1464	6.58762e-12
CucumberMV	VP3a	304	20	0.291292	47.1903	6.44185e-12
CucumberMV	VP3a	305	20	0.276188	47.5917	5.24913e-12
CucumberMV	VP3a	306	20	0.274687	45.5443	1.49224e-11
CucumberMV	VP3a	307	20	0.285744	42.1547	8.43299e-11
CucumberMV	VP3a	308	20	0.265121	43.3753	4.5186e-11
CucumberMV	VP3a	0	50	0.337833	71.6987	0
CucumberMV	VP3a	1	50	0.337757	71.7074	0
CucumberMV	VP3a	2	50	0.338827	69.5863	1.11022e-16
CucumberMV	VP3a	3	50	0.342152	66.571	3.33067e-16
CucumberMV	VP3a	4	50	0.349977	63.2218	1.88738e-15
CucumberMV	VP3a	5	50	0.360478	59.0427	1.54321e-14
CucumberMV	VP3a	6	50	0.376748	53.1273	3.12639e-13
CucumberMV	VP3a	7	50	0.367449	53.7978	2.22267e-13
CucumberMV	VP3a	8	50	0.377334	50.4431	1.22669e-12
CucumberMV	VP3a	9	50	0.379971	48.3623	3.54305e-12
CucumberMV	VP3a	10	50	0.389275	44.3708	2.71712e-11
CucumberMV	VP3a	11	50	0.39296	42.2061	8.21426e-11
CucumberMV	VP3a	12	50	0.404634	39.1418	3.94108e-10
CucumberMV	VP3a	13	50	0.415824	36.4241	1.58727e-09
CucumberMV	VP3a	14	50	0.440593	31.0821	2.47347e-08
CucumberMV	VP3a	15	50	0.448466	28.6921	8.48482e-08
CucumberMV	VP3a	16	50	0.469226	25.0797	5.501e-07
CucumberMV	VP3a	17	50	0.432603	28.1993	1.09446e-07
CucumberMV	VP3a	18	50	0.45459	24.4755	7.526e-07
CucumberMV	VP3a	19	50	0.462338	22.5676	2.02879e-06
CucumberMV	VP3a	22	50	0.417345	23.4214	1.30121e-06
CucumberMV	VP3a	23	50	0.360428	28.2357	1.07406e-07
CucumberMV	VP3a	24	50	0.35736	27.3818	1.66992e-07
CucumberMV	VP3a	25	50	0.325308	30.2974	3.70622e-08
CucumberMV	VP3a	26	50	0.290775	31.4493	2.04714e-08
CucumberMV	VP3a	27	50	0.263868	32.7348	1.05628e-08
CucumberMV	VP3a	28	50	0.290528	27.0662	1.96601e-07
CucumberMV	VP3a	29	50	0.292051	24.4944	7.45272e-07
CucumberMV	VP3a	30	50	0.284713	23.4983	1.25024e-06
CucumberMV	VP3a	32	50	0.18276	26.0125	3.39211e-07
CucumberMV	VP3a	33	50	0.200867	22.2438	2.40135e-06
CucumberMV	VP3a	34	50	0.0880425	29.8503	4.66736e-08
CucumberMV	VP3a	35	50	0.111633	32.653	1.10171e-08
CucumberMV	VP3a	36	50	0.147095	29.3883	5.92345e-08
CucumberMV	VP3a	37	50	0.113149	32.1645	1.41654e-08
CucumberMV	VP3a	277	50	0.611271	24.4847	7.49036e-07
CucumberMV	VP3a	278	50	0.59567	25.8776	3.63765e-07
CucumberMV	VP3b	53	5	0.0592419	24.0378	9.44618e-07
CucumberMV	VP3b	104	5	0.172146	20.0958	7.36598e-06
CucumberMV	VP3b	119	5	0.11795	19.5327	9.88921e-06
CucumberMV	VP3b	104	10	0.217947	32.6706	1.09174e-08
CucumberMV	VP3b	105	10	0.276152	26.6846	2.39522e-07
CucumberMV	VP3b	106	10	0.315109	24.1359	8.97725e-07
CucumberMV	VP3b	107	10	0.365918	19.8155	8.52868e-06
CucumberMV	VP3b	111	10	0.335117	20.929	4.76612e-06
CucumberMV	VP3b	112	10	0.302552	23.9208	1.00383e-06
CucumberMV	VP3b	113	10	0.303086	23.9302	9.98904e-07
CucumberMV	VP3b	114	10	0.330488	19.9066	8.13189e-06
CucumberMV	VP3b	94	20	0.450445	24.9267	5.95512e-07
CucumberMV	VP3b	95	20	0.477767	22.0588	2.64422e-06
CucumberMV	VP3b	96	20	0.487626	21.9677	2.77285e-06
CucumberMV	VP3b	97	20	0.503597	20.2972	6.62979e-06
CucumberMV	VP3b	99	20	0.49747	20.0123	7.69456e-06
CucumberMV	VP3b	100	20	0.448797	25.0756	5.51252e-07
CucumberMV	VP3b	101	20	0.41736	28.9025	7.61147e-08
CucumberMV	VP3b	102	20	0.405099	31.3088	2.20079e-08
CucumberMV	VP3b	103	20	0.39737	32.9588	9.41331e-09
CucumberMV	VP3b	104	20	0.272328	51.6855	6.51368e-13
CucumberMV	VP3b	105	20	0.332611	41.12	1.43162e-10
CucumberMV	VP3b	106	20	0.431511	27.6247	1.47287e-07
CucumberMV	VP3b	107	20	0.468856	23.7766	1.0819e-06
CucumberMV	VP3b	109	20	0.482642	21.8729	2.91315e-06
CucumberMV	VP3b	110	20	0.505506	19.9771	7.83752e-06
CucumberMV	VP3b	111	20	0.475549	22.9195	1.68933e-06
CucumberMV	VP3b	112	20	0.475869	22.8867	1.71833e-06
CucumberMV	VP3b	84	50	0.664102	21.0589	4.45378e-06
CucumberMV	VP3b	85	50	0.656621	22.1388	2.53626e-06
CucumberMV	VP3b	88	50	0.662964	21.7692	3.07501e-06
CucumberMV	VP3b	89	50	0.647513	24.1423	8.94724e-07
CucumberMV	VP3b	90	50	0.645729	24.663	6.82816e-07
CucumberMV	VP3b	91	50	0.663484	22.1608	2.50745e-06
CucumberMV	VP3b	92	50	0.680775	19.5769	9.66285e-06
CucumberMV	VP3b	93	50	0.643701	24.8156	6.30846e-07
CucumberMV	VP3b	94	50	0.569152	36.9824	1.19198e-09
CucumberMV	VP3b	95	50	0.618052	28.028	1.19573e-07
CucumberMV	VP3b	96	50	0.626878	26.775	2.28577e-07
CucumberMV	VP3b	97	50	0.627467	26.662	2.42338e-07
CucumberMV	VP3b	98	50	0.650138	23.0764	1.5569e-06
CucumberMV	VP3b	99	50	0.634374	25.6083	4.18232e-07
CucumberMV	VP3b	100	50	0.61615	28.8089	7.9883e-08
CucumberMV	VP3b	101	50	0.609319	30.0586	4.19188e-08
CucumberMV	VP3b	102	50	0.612387	29.7193	4.99345e-08
CucumberMV	VP3b	103	50	0.610161	30.7573	2.92409e-08
CucumberMV	VP3b	104	50	0.566759	39.2788	3.67416e-10
CucumberMV	VP3b	105	50	0.565081	39.4433	3.37728e-10
CucumberMV	VP3b	106	50	0.575417	37.072	1.13844e-09
CucumberMV	VP3b	107	50	0.635781	26.1078	3.22877e-07
CucumberMV	VP3b	109	50	0.671327	20.8252	5.0317e-06

## Sheet: DENV1
Virus	Gene	window_start	window_size	syn_rate	LRT	p-value
DENV1	polyprotein	1	29	5e-09	23.5336	1.22752e-06
DENV1	polyprotein	5	0	5e-09	27.519	1.5556e-07
DENV1	polyprotein	5	6	0.316361	21.131	4.28937e-06
DENV1	polyprotein	5	7	0.178536	37.036	1.15969e-09
DENV1	polyprotein	5	8	0.191044	33.2521	8.09513e-09
DENV1	polyprotein	5	9	0.220139	26.3913	2.78794e-07
DENV1	polyprotein	5	10	0.0879761	39.7368	2.90597e-10
DENV1	polyprotein	5	11	5.55112e-17	45.7148	1.36783e-11
DENV1	polyprotein	5	12	0.0372989	44.74	2.25016e-11
DENV1	polyprotein	5	13	0.0374227	44.5093	2.53146e-11
DENV1	polyprotein	5	14	0.0362549	46.1658	1.08655e-11
DENV1	polyprotein	5	15	0.063765	47.3168	6.03917e-12
DENV1	polyprotein	5	16	0.107888	47.8735	4.54625e-12
DENV1	polyprotein	5	17	0.103659	37.9022	7.43804e-10
DENV1	polyprotein	5	18	0.140508	32.9356	9.52626e-09
DENV1	polyprotein	5	19	0.12527	38.8809	4.50462e-10
DENV1	polyprotein	5	20	0.1357	34.6224	4.00275e-09
DENV1	polyprotein	5	21	0.068147	43.5991	4.03021e-11
DENV1	polyprotein	5	22	0.261077	23.5857	1.1947e-06
DENV1	polyprotein	5	23	0.220917	27.9451	1.24809e-07
DENV1	polyprotein	5	24	0.224979	27.0593	1.97305e-07
DENV1	polyprotein	5	25	0.16251	39.676	2.99788e-10
DENV1	polyprotein	5	26	0.17582	40.8938	1.60733e-10
DENV1	polyprotein	5	27	0.0237057	74.4429	0
DENV1	polyprotein	5	28	0.0238416	73.8161	0
DENV1	polyprotein	5	29	0.0261786	66.5608	3.33067e-16
DENV1	polyprotein	5	30	0.0616854	49.2263	2.28073e-12
DENV1	polyprotein	5	31	0.136513	34.2737	4.78809e-09
DENV1	polyprotein	5	32	0.145917	31.039	2.52893e-08
DENV1	polyprotein	5	33	0.269104	24.9545	5.86981e-07
DENV1	polyprotein	5	61	0.102034	38.6754	5.0047e-10
DENV1	polyprotein	5	62	0.113668	44.5293	2.50578e-11
DENV1	polyprotein	5	63	0.144103	39.6457	3.0447e-10
DENV1	polyprotein	5	64	0.233095	29.0408	7.08712e-08
DENV1	polyprotein	5	65	0.247506	22.7927	1.80454e-06
DENV1	polyprotein	5	130	0.273541	24.1594	8.86811e-07
DENV1	polyprotein	5	132	0.258136	23.9826	9.72118e-07
DENV1	polyprotein	5	293	0.279074	25.8094	3.76857e-07
DENV1	polyprotein	5	551	0.344671	19.8169	8.52275e-06
DENV1	polyprotein	5	552	0.346147	19.6234	9.43068e-06
DENV1	polyprotein	5	1023	0.245449	19.7908	8.63982e-06
DENV1	polyprotein	5	1195	0.18667	21.1935	4.15165e-06
DENV1	polyprotein	5	1473	0.279198	23.198	1.46152e-06
DENV1	polyprotein	5	1474	0.274424	23.7894	1.07472e-06
DENV1	polyprotein	5	1569	0.33069	19.9149	8.09676e-06
DENV1	polyprotein	5	1570	0.308064	23.2213	1.44387e-06
DENV1	polyprotein	5	1647	0.251291	25.2409	5.05986e-07
DENV1	polyprotein	5	1934	0.33214	19.719	8.97056e-06
DENV1	polyprotein	5	1936	0.279989	20.4971	5.97204e-06
DENV1	polyprotein	5	1937	0.257751	24.086	9.21254e-07
DENV1	polyprotein	5	2093	0.302431	19.6994	9.06297e-06
DENV1	polyprotein	5	2254	0.30308	19.6477	9.31143e-06
DENV1	polyprotein	5	2369	0.343321	20.0134	7.6902e-06
DENV1	polyprotein	5	2492	0.222497	27.5563	1.52589e-07
DENV1	polyprotein	5	2567	0.296809	22.7922	1.80498e-06
DENV1	polyprotein	5	2807	0.281337	22.8558	1.74621e-06
DENV1	polyprotein	5	3074	0.263156	26.0412	3.34202e-07
DENV1	polyprotein	5	3076	0.231604	25.6208	4.15536e-07
DENV1	polyprotein	5	3077	0.251882	21.9849	2.7481e-06
DENV1	polyprotein	10	6	0.189131	55.4575	9.54792e-14
DENV1	polyprotein	10	7	0.119914	78.3952	0
DENV1	polyprotein	10	8	0.124872	74.0905	0
DENV1	polyprotein	10	9	0.132992	68.0657	1.11022e-16
DENV1	polyprotein	10	10	0.0755563	86.8394	0
DENV1	polyprotein	10	11	0.0665853	89.7277	0
DENV1	polyprotein	10	12	0.0717443	81.7407	0
DENV1	polyprotein	10	13	0.0905995	75.7019	0
DENV1	polyprotein	10	14	0.0840145	83.5322	0
DENV1	polyprotein	10	15	0.098612	81.1323	0
DENV1	polyprotein	10	16	0.0903255	91.1829	0
DENV1	polyprotein	10	17	0.184608	59.4202	1.27676e-14
DENV1	polyprotein	10	18	0.182839	60.3533	7.88258e-15
DENV1	polyprotein	10	19	0.174465	65.0395	7.77156e-16
DENV1	polyprotein	10	20	0.150604	74.2212	0
DENV1	polyprotein	10	21	0.130126	82.8718	0
DENV1	polyprotein	10	22	0.123429	89.3628	0
DENV1	polyprotein	10	23	0.108642	94.8655	0
DENV1	polyprotein	10	24	0.115423	87.2489	0
DENV1	polyprotein	10	25	0.11538	87.2936	0
DENV1	polyprotein	10	26	0.159173	74.9932	0
DENV1	polyprotein	10	27	0.071746	102.016	0
DENV1	polyprotein	10	28	0.132634	89.4713	0
DENV1	polyprotein	10	29	0.303598	47.9203	4.439e-12
DENV1	polyprotein	10	30	0.375206	33.8158	6.05858e-09
DENV1	polyprotein	10	31	0.411461	27.8406	1.31731e-07
DENV1	polyprotein	10	32	0.428199	24.9948	5.74852e-07
DENV1	polyprotein	10	33	0.458953	22.0998	2.58839e-06
DENV1	polyprotein	10	39	0.378009	26.5659	2.54697e-07
DENV1	polyprotein	10	52	0.456813	20.8212	5.04206e-06
DENV1	polyprotein	10	53	0.439109	22.4288	2.18083e-06
DENV1	polyprotein	10	54	0.357469	31.8882	1.63308e-08
DENV1	polyprotein	10	55	0.345723	31.1559	2.38114e-08
DENV1	polyprotein	10	56	0.330391	32.7046	1.07284e-08
DENV1	polyprotein	10	57	0.29213	42.4476	7.26009e-11
DENV1	polyprotein	10	58	0.278957	41.4083	1.23529e-10
DENV1	polyprotein	10	59	0.275762	42.3305	7.70807e-11
DENV1	polyprotein	10	60	0.278519	41.5045	1.176e-10
DENV1	polyprotein	10	61	0.244888	46.4165	9.56057e-12
DENV1	polyprotein	10	62	0.244794	46.447	9.41314e-12
DENV1	polyprotein	10	63	0.398336	25.6471	4.09919e-07
DENV1	polyprotein	10	64	0.438326	22.5591	2.03778e-06
DENV1	polyprotein	10	65	0.44138	23.0151	1.60736e-06
DENV1	polyprotein	10	547	0.460602	23.425	1.29877e-06
DENV1	polyprotein	10	548	0.460335	22.672	1.92143e-06
DENV1	polyprotein	10	977	0.411996	21.3521	3.82208e-06
DENV1	polyprotein	10	1466	0.408592	19.6393	9.35249e-06
DENV1	polyprotein	10	1468	0.407495	21.9625	2.78024e-06
DENV1	polyprotein	10	1469	0.335513	29.6967	5.05216e-08
DENV1	polyprotein	10	1470	0.345993	29.3285	6.10907e-08
DENV1	polyprotein	10	1471	0.34793	33.8172	6.05425e-09
DENV1	polyprotein	10	1569	0.487483	19.7189	8.97114e-06
DENV1	polyprotein	10	1933	0.47172	21.0932	4.37471e-06
DENV1	polyprotein	10	2049	0.483342	22.3014	2.33035e-06
DENV1	polyprotein	10	2802	0.457991	22.24	2.40613e-06
DENV1	polyprotein	10	3071	0.472253	23.1724	1.48108e-06
DENV1	polyprotein	10	3072	0.41538	28.1751	1.10821e-07
DENV1	polyprotein	10	3073	0.4297	25.6897	4.00952e-07
DENV1	polyprotein	10	3074	0.441687	23.7993	1.0692e-06
DENV1	polyprotein	10	3075	0.406374	27.639	1.46198e-07
DENV1	polyprotein	10	3076	0.386702	26.351	2.84666e-07
DENV1	polyprotein	10	3077	0.405704	23.3307	1.36402e-06
DENV1	polyprotein	20	0	0.343051	62.7814	2.33147e-15
DENV1	polyprotein	20	1	0.343516	65.9254	4.44089e-16
DENV1	polyprotein	20	2	0.331386	71.4374	0
DENV1	polyprotein	20	3	0.337675	70.3157	0
DENV1	polyprotein	20	4	0.326255	75.9755	0
DENV1	polyprotein	20	5	0.333014	74.4875	0
DENV1	polyprotein	20	6	0.135792	144.344	0
DENV1	polyprotein	20	7	0.151649	136.968	0
DENV1	polyprotein	20	8	0.153525	133.921	0
DENV1	polyprotein	20	9	0.154287	132.945	0
DENV1	polyprotein	20	10	0.114875	159.713	0
DENV1	polyprotein	20	11	0.100581	171.276	0
DENV1	polyprotein	20	12	0.101029	170.247	0
DENV1	polyprotein	20	13	0.100908	170.472	0
DENV1	polyprotein	20	14	0.100908	170.472	0
DENV1	polyprotein	20	15	0.107538	168.349	0
DENV1	polyprotein	20	16	0.125423	164.885	0
DENV1	polyprotein	20	17	0.123766	158.106	0
DENV1	polyprotein	20	18	0.154911	149.292	0
DENV1	polyprotein	20	19	0.243505	110.608	0
DENV1	polyprotein	20	20	0.263065	101.481	0
DENV1	polyprotein	20	21	0.264401	100.535	0
DENV1	polyprotein	20	22	0.261845	102.391	0
DENV1	polyprotein	20	23	0.26732	101.19	0
DENV1	polyprotein	20	24	0.297346	88.6829	0
DENV1	polyprotein	20	25	0.303675	82.7383	0
DENV1	polyprotein	20	26	0.303932	82.5552	0
DENV1	polyprotein	20	27	0.297533	88.5436	0
DENV1	polyprotein	20	28	0.315024	84.6106	0
DENV1	polyprotein	20	29	0.334998	73.9924	0
DENV1	polyprotein	20	30	0.437496	47.1357	6.62392e-12
DENV1	polyprotein	20	47	0.580764	22.5399	2.05822e-06
DENV1	polyprotein	20	48	0.576862	22.4407	2.16728e-06
DENV1	polyprotein	20	49	0.574484	23.9116	1.00863e-06
DENV1	polyprotein	20	50	0.510213	31.1604	2.37564e-08
DENV1	polyprotein	20	51	0.349688	60.7537	6.43929e-15
DENV1	polyprotein	20	52	0.350546	63.5816	1.55431e-15
DENV1	polyprotein	20	53	0.419013	47.9709	4.32598e-12
DENV1	polyprotein	20	54	0.39729	53.9793	2.02616e-13
DENV1	polyprotein	20	55	0.395217	53.5186	2.56128e-13
DENV1	polyprotein	20	56	0.425759	46.9379	7.32703e-12
DENV1	polyprotein	20	57	0.403446	51.8919	5.8642e-13
DENV1	polyprotein	20	58	0.462356	40.2036	2.28824e-10
DENV1	polyprotein	20	59	0.512262	31.9793	1.55828e-08
DENV1	polyprotein	20	60	0.49937	35.3903	2.69833e-09
DENV1	polyprotein	20	61	0.485463	38.7331	4.85893e-10
DENV1	polyprotein	20	62	0.603616	22.2331	2.41474e-06
DENV1	polyprotein	20	63	0.629905	19.5933	9.58061e-06
DENV1	polyprotein	20	1457	0.571492	21.032	4.51672e-06
DENV1	polyprotein	20	1458	0.563031	21.8919	2.88444e-06
DENV1	polyprotein	20	1459	0.526679	26.3874	2.79356e-07
DENV1	polyprotein	20	1460	0.55729	22.7271	1.86713e-06
DENV1	polyprotein	20	1461	0.535607	27.2589	1.77956e-07
DENV1	polyprotein	20	1465	0.570762	21.8386	2.96567e-06
DENV1	polyprotein	20	1555	0.570607	23.957	9.85096e-07
DENV1	polyprotein	20	2049	0.572616	24.5816	7.12271e-07
DENV1	polyprotein	20	2050	0.539825	28.3859	9.93876e-08
DENV1	polyprotein	20	2802	0.607559	20.3904	6.31454e-06
DENV1	polyprotein	50	0	0.337886	172.237	0
DENV1	polyprotein	50	1	0.403851	135.767	0
DENV1	polyprotein	50	2	0.403029	136.469	0
DENV1	polyprotein	50	3	0.403928	136.813	0
DENV1	polyprotein	50	4	0.417177	129.806	0
DENV1	polyprotein	50	5	0.421087	129.642	0
DENV1	polyprotein	50	6	0.345087	172.679	0
DENV1	polyprotein	50	7	0.342624	173.885	0
DENV1	polyprotein	50	8	0.350354	170.027	0
DENV1	polyprotein	50	9	0.364395	159.455	0
DENV1	polyprotein	50	10	0.357027	161.246	0
DENV1	polyprotein	50	11	0.369427	153.229	0
DENV1	polyprotein	50	12	0.379443	146.207	0
DENV1	polyprotein	50	13	0.378847	146.751	0
DENV1	polyprotein	50	14	0.376469	149.025	0
DENV1	polyprotein	50	15	0.378163	148.698	0
DENV1	polyprotein	50	16	0.371589	155.188	0
DENV1	polyprotein	50	17	0.378894	150.646	0
DENV1	polyprotein	50	18	0.382093	148.878	0
DENV1	polyprotein	50	19	0.391266	143.955	0
DENV1	polyprotein	50	20	0.399208	135.615	0
DENV1	polyprotein	50	21	0.40737	130.902	0
DENV1	polyprotein	50	22	0.411642	129.489	0
DENV1	polyprotein	50	23	0.436836	116.547	0
DENV1	polyprotein	50	24	0.448092	110.971	0
DENV1	polyprotein	50	25	0.448647	111.43	0
DENV1	polyprotein	50	26	0.463824	104.137	0
DENV1	polyprotein	50	27	0.446086	112.398	0
DENV1	polyprotein	50	28	0.473141	100.949	0
DENV1	polyprotein	50	29	0.507256	85.6159	0
DENV1	polyprotein	50	30	0.522125	78.149	0
DENV1	polyprotein	50	31	0.539873	71.7742	0
DENV1	polyprotein	50	32	0.600576	52.7224	3.84248e-13
DENV1	polyprotein	50	33	0.611336	50.2213	1.37346e-12
DENV1	polyprotein	50	34	0.625742	46.473	9.28879e-12
DENV1	polyprotein	50	35	0.643788	41.482	1.18961e-10
DENV1	polyprotein	50	36	0.65512	38.856	4.5625e-10
DENV1	polyprotein	50	37	0.666864	35.9901	1.98324e-09
DENV1	polyprotein	50	38	0.680673	32.2062	1.38646e-08
DENV1	polyprotein	50	39	0.653372	38.352	5.90689e-10
DENV1	polyprotein	50	40	0.646337	40.0487	2.47714e-10
DENV1	polyprotein	50	41	0.65537	37.7609	7.99682e-10
DENV1	polyprotein	50	42	0.668294	34.1146	5.19603e-09
DENV1	polyprotein	50	43	0.715732	25.0309	5.642e-07
DENV1	polyprotein	50	51	0.742975	19.8729	8.27656e-06
DENV1	polyprotein	50	1446	0.714508	25.2324	5.08206e-07
DENV1	polyprotein	50	1447	0.727203	22.8546	1.74728e-06
DENV1	polyprotein	50	1448	0.719758	24.09	9.19378e-07
DENV1	polyprotein	50	1449	0.738226	20.8403	4.99203e-06
DENV1	polyprotein	50	1450	0.739931	20.0121	7.69539e-06
DENV1	polyprotein	50	1451	0.726884	21.6943	3.19733e-06
DENV1	polyprotein	50	1452	0.720215	22.8037	1.79424e-06
DENV1	polyprotein	50	1453	0.725989	21.7816	3.05521e-06
DENV1	polyprotein	50	1459	0.71361	24.8253	6.27678e-07
DENV1	polyprotein	50	2048	0.751075	19.8532	8.36207e-06
DENV1	polyprotein	50	2049	0.740539	21.6756	3.22878e-06
DENV1	polyprotein	50	2050	0.743935	20.892	4.85915e-06
DENV1	polyprotein	50	2051	0.739843	21.4208	3.68746e-06
DENV1	polyprotein	50	2052	0.734714	21.8534	2.94302e-06

## Sheet: DENV2
Virus	Gene	window_start	window_size	syn_rate	LRT	p-value
DENV2	polyprotein	7	1	5e-09	20.5704	5.74777e-06
DENV2	polyprotein	15	1	5e-09	29.1471	6.70873e-08
DENV2	polyprotein	5	5	0.344241	20.0058	7.7206e-06
DENV2	polyprotein	6	5	0.332759	23.3533	1.34809e-06
DENV2	polyprotein	10	5	0.104418	35.8434	2.13832e-09
DENV2	polyprotein	11	5	0.0600685	48.7815	2.86127e-12
DENV2	polyprotein	12	5	0	62.4726	2.66454e-15
DENV2	polyprotein	13	5	0.0591798	49.3264	2.16727e-12
DENV2	polyprotein	14	5	0.052776	56.4753	5.69544e-14
DENV2	polyprotein	15	5	0.0447264	68.5437	1.11022e-16
DENV2	polyprotein	16	5	0.0579872	50.1259	1.44196e-12
DENV2	polyprotein	17	5	0.0585347	49.9246	1.59761e-12
DENV2	polyprotein	18	5	0.0256901	64.652	8.88178e-16
DENV2	polyprotein	19	5	0.197051	32.7071	1.07144e-08
DENV2	polyprotein	20	5	0.311608	22.0448	2.66361e-06
DENV2	polyprotein	21	5	0.36555	19.8748	8.26834e-06
DENV2	polyprotein	27	5	0.357232	24.2075	8.64927e-07
DENV2	polyprotein	29	5	0.249656	26.8879	2.15605e-07
DENV2	polyprotein	30	5	0.111401	43.1534	5.0613e-11
DENV2	polyprotein	31	5	0.183126	30.6858	3.03377e-08
DENV2	polyprotein	32	5	0.231004	20.7221	5.31002e-06
DENV2	polyprotein	56	5	0.26921	26.1196	3.20903e-07
DENV2	polyprotein	57	5	0.150787	34.9892	3.31545e-09
DENV2	polyprotein	58	5	0.0878398	44.3474	2.74983e-11
DENV2	polyprotein	59	5	0.0763947	53.1008	3.16858e-13
DENV2	polyprotein	60	5	0.0909662	42.3303	7.70894e-11
DENV2	polyprotein	203	5	0.306005	22.1571	2.51228e-06
DENV2	polyprotein	593	5	0.294278	20.5586	5.78332e-06
DENV2	polyprotein	810	5	0.308505	19.8743	8.27026e-06
DENV2	polyprotein	845	5	0.254733	25.7126	3.96239e-07
DENV2	polyprotein	1110	5	0.359859	20.9387	4.74229e-06
DENV2	polyprotein	1930	5	0.251797	26.5808	2.52739e-07
DENV2	polyprotein	1931	5	0.257748	22.282	2.35407e-06
DENV2	polyprotein	2594	5	0.228858	27.8221	1.33001e-07
DENV2	polyprotein	2595	5	0.26768	23.6447	1.15863e-06
DENV2	polyprotein	2995	5	0.254798	26.4864	2.65399e-07
DENV2	polyprotein	2996	5	0.138332	40.118	2.39075e-10
DENV2	polyprotein	2997	5	0.205669	34.7205	3.80595e-09
DENV2	polyprotein	2998	5	0.296026	27.9246	1.26136e-07
DENV2	polyprotein	2999	5	0.375894	19.8915	8.19619e-06
DENV2	polyprotein	5	10	0.240048	51.679	6.53588e-13
DENV2	polyprotein	6	10	0.21182	64.7808	8.88178e-16
DENV2	polyprotein	7	10	0.222587	59.3203	1.34337e-14
DENV2	polyprotein	8	10	0.268546	47.2276	6.32039e-12
DENV2	polyprotein	9	10	0.240923	54.8259	1.31672e-13
DENV2	polyprotein	10	10	0.0680645	103.541	0
DENV2	polyprotein	11	10	0.0589769	98.9494	0
DENV2	polyprotein	12	10	0.0298042	109.749	0
DENV2	polyprotein	13	10	0.0412347	113.521	0
DENV2	polyprotein	14	10	0.122785	85.9555	0
DENV2	polyprotein	15	10	0.163237	81.5257	0
DENV2	polyprotein	16	10	0.221559	61.1945	5.21805e-15
DENV2	polyprotein	17	10	0.263141	52.9426	3.43392e-13
DENV2	polyprotein	18	10	0.223064	64.0084	1.22125e-15
DENV2	polyprotein	19	10	0.312186	49.2656	2.23543e-12
DENV2	polyprotein	20	10	0.421772	32.6801	1.08643e-08
DENV2	polyprotein	21	10	0.397522	38.0934	6.74383e-10
DENV2	polyprotein	22	10	0.395301	38.518	5.42503e-10
DENV2	polyprotein	23	10	0.410328	34.0137	5.47242e-09
DENV2	polyprotein	24	10	0.335666	44.8397	2.13841e-11
DENV2	polyprotein	25	10	0.334059	45.1884	1.78959e-11
DENV2	polyprotein	26	10	0.325673	45.5121	1.51701e-11
DENV2	polyprotein	27	10	0.312663	44.0802	3.15196e-11
DENV2	polyprotein	28	10	0.416531	31.157	2.37976e-08
DENV2	polyprotein	29	10	0.499061	19.9804	7.8242e-06
DENV2	polyprotein	30	10	0.454351	24.4184	7.7526e-07
DENV2	polyprotein	50	10	0.476311	22.5694	2.0269e-06
DENV2	polyprotein	51	10	0.455771	23.4974	1.2508e-06
DENV2	polyprotein	52	10	0.311553	40.7402	1.73871e-10
DENV2	polyprotein	53	10	0.28735	45.7801	1.32301e-11
DENV2	polyprotein	54	10	0.23003	59.3503	1.32117e-14
DENV2	polyprotein	55	10	0.267172	47.45	5.6426e-12
DENV2	polyprotein	56	10	0.377132	35.0771	3.16912e-09
DENV2	polyprotein	57	10	0.428743	27.0017	2.03279e-07
DENV2	polyprotein	58	10	0.383461	32.331	1.30022e-08
DENV2	polyprotein	59	10	0.401619	27.6432	1.45883e-07
DENV2	polyprotein	60	10	0.416846	25.9835	3.44351e-07
DENV2	polyprotein	85	10	0.471374	25.0435	5.60506e-07
DENV2	polyprotein	213	10	0.502943	19.9344	8.01463e-06
DENV2	polyprotein	219	10	0.409615	23.4346	1.2923e-06
DENV2	polyprotein	586	10	0.468545	21.0855	4.39228e-06
DENV2	polyprotein	587	10	0.470957	20.8475	4.97348e-06
DENV2	polyprotein	588	10	0.370627	31.4832	2.01174e-08
DENV2	polyprotein	589	10	0.432475	23.6545	1.15277e-06
DENV2	polyprotein	590	10	0.404526	22.8678	1.73539e-06
DENV2	polyprotein	840	10	0.452754	20.631	5.56863e-06
DENV2	polyprotein	1925	10	0.46775	21.6004	3.35774e-06
DENV2	polyprotein	1926	10	0.430715	23.9021	1.01361e-06
DENV2	polyprotein	1928	10	0.473221	20.1938	6.99778e-06
DENV2	polyprotein	1930	10	0.439293	22.6487	1.9449e-06
DENV2	polyprotein	2588	10	0.441695	25.5984	4.20398e-07
DENV2	polyprotein	2589	10	0.453822	24.448	7.63412e-07
DENV2	polyprotein	2992	10	0.498015	21.7723	3.06998e-06
DENV2	polyprotein	2993	10	0.448989	30.3901	3.53334e-08
DENV2	polyprotein	2994	10	0.415562	34.4962	4.27086e-09
DENV2	polyprotein	2995	10	0.361404	40.2247	2.26364e-10
DENV2	polyprotein	2996	10	0.395108	37.944	7.28035e-10
DENV2	polyprotein	2997	10	0.535307	20.3332	6.50607e-06
DENV2	polyprotein	3066	10	0.477813	23.9671	9.79939e-07
DENV2	polyprotein	3067	10	0.43936	27.3372	1.70896e-07
DENV2	polyprotein	3068	10	0.494846	20.2581	6.76664e-06
DENV2	polyprotein	0	20	0.438542	49.2779	2.22156e-12
DENV2	polyprotein	1	20	0.422525	54.6845	1.41553e-13
DENV2	polyprotein	2	20	0.391911	62.1264	3.21965e-15
DENV2	polyprotein	3	20	0.383629	66.7233	3.33067e-16
DENV2	polyprotein	4	20	0.422862	57.6995	3.05311e-14
DENV2	polyprotein	5	20	0.1982	132.097	0
DENV2	polyprotein	6	20	0.216523	125.963	0
DENV2	polyprotein	7	20	0.242948	112.028	0
DENV2	polyprotein	8	20	0.244217	110.931	0
DENV2	polyprotein	9	20	0.279007	103.391	0
DENV2	polyprotein	10	20	0.254217	115.003	0
DENV2	polyprotein	11	20	0.248674	116.698	0
DENV2	polyprotein	12	20	0.235939	121.569	0
DENV2	polyprotein	13	20	0.235933	121.569	0
DENV2	polyprotein	14	20	0.234168	123.053	0
DENV2	polyprotein	15	20	0.249224	121.958	0
DENV2	polyprotein	16	20	0.275958	105.204	0
DENV2	polyprotein	17	20	0.288062	96.6946	0
DENV2	polyprotein	18	20	0.319819	90.6999	0
DENV2	polyprotein	19	20	0.398959	66.0601	4.44089e-16
DENV2	polyprotein	20	20	0.436949	56.985	4.39648e-14
DENV2	polyprotein	21	20	0.491893	45.3262	1.668e-11
DENV2	polyprotein	22	20	0.50691	42.7196	6.31761e-11
DENV2	polyprotein	23	20	0.561478	31.9243	1.60301e-08
DENV2	polyprotein	24	20	0.632788	21.825	2.98677e-06
DENV2	polyprotein	25	20	0.631897	21.917	2.84702e-06
DENV2	polyprotein	41	20	0.627131	21.3892	3.74879e-06
DENV2	polyprotein	42	20	0.608619	23.6415	1.16055e-06
DENV2	polyprotein	43	20	0.564032	30.1197	4.06192e-08
DENV2	polyprotein	44	20	0.441462	53.2752	2.8999e-13
DENV2	polyprotein	45	20	0.439048	51.5852	6.85563e-13
DENV2	polyprotein	46	20	0.47229	44.2851	2.83873e-11
DENV2	polyprotein	47	20	0.494495	40.6571	1.81429e-10
DENV2	polyprotein	48	20	0.471942	47.0099	7.06302e-12
DENV2	polyprotein	49	20	0.477954	43.8797	3.49187e-11
DENV2	polyprotein	50	20	0.448124	48.3146	3.63032e-12
DENV2	polyprotein	51	20	0.484746	40.7316	1.7464e-10
DENV2	polyprotein	52	20	0.541387	30.4893	3.35712e-08
DENV2	polyprotein	53	20	0.5441	30.3123	3.67788e-08
DENV2	polyprotein	54	20	0.531905	31.9616	1.57253e-08
DENV2	polyprotein	55	20	0.548592	29.3295	6.10593e-08
DENV2	polyprotein	56	20	0.550774	29.3594	6.01252e-08
DENV2	polyprotein	57	20	0.616703	19.8291	8.46825e-06
DENV2	polyprotein	200	20	0.632221	20.3645	6.40063e-06
DENV2	polyprotein	202	20	0.61812	21.805	3.01807e-06
DENV2	polyprotein	203	20	0.581263	26.7944	2.26293e-07
DENV2	polyprotein	204	20	0.592659	24.1752	8.79596e-07
DENV2	polyprotein	205	20	0.605757	21.5082	3.52312e-06
DENV2	polyprotein	209	20	0.570425	25.9086	3.57975e-07
DENV2	polyprotein	210	20	0.558312	27.3531	1.69494e-07
DENV2	polyprotein	211	20	0.564815	25.0996	5.44455e-07
DENV2	polyprotein	212	20	0.542797	28.1938	1.09757e-07
DENV2	polyprotein	213	20	0.594087	20.7414	5.25668e-06
DENV2	polyprotein	215	20	0.601965	21.4096	3.70909e-06
DENV2	polyprotein	216	20	0.611704	20.2241	6.88789e-06
DENV2	polyprotein	586	20	0.593204	22.0076	2.71578e-06
DENV2	polyprotein	587	20	0.584602	23.0544	1.57483e-06
DENV2	polyprotein	588	20	0.583605	23.678	1.13878e-06
DENV2	polyprotein	829	20	0.586442	23.0659	1.56539e-06
DENV2	polyprotein	830	20	0.555111	28.9861	7.29003e-08
DENV2	polyprotein	831	20	0.604711	21.8634	2.92758e-06
DENV2	polyprotein	833	20	0.605951	21.7002	3.18756e-06
DENV2	polyprotein	1921	20	0.58891	21.7988	3.02795e-06
DENV2	polyprotein	1922	20	0.596472	21.8912	2.8855e-06
DENV2	polyprotein	1923	20	0.613469	19.9262	8.0489e-06
DENV2	polyprotein	2390	20	0.565884	26.3481	2.85103e-07
DENV2	polyprotein	2985	20	0.621544	21.2987	3.93001e-06
DENV2	polyprotein	2986	20	0.61268	23.4476	1.28363e-06
DENV2	polyprotein	2987	20	0.633626	20.9755	4.65194e-06
DENV2	polyprotein	0	50	0.532334	87.277	0
DENV2	polyprotein	1	50	0.52535	92.8318	0
DENV2	polyprotein	2	50	0.538484	87.6893	0
DENV2	polyprotein	3	50	0.544187	85.2347	0
DENV2	polyprotein	4	50	0.55474	80.9858	0
DENV2	polyprotein	5	50	0.453978	129.022	0
DENV2	polyprotein	6	50	0.469702	120.099	0
DENV2	polyprotein	7	50	0.481804	114.262	0
DENV2	polyprotein	8	50	0.495909	106.118	0
DENV2	polyprotein	9	50	0.497021	105.424	0
DENV2	polyprotein	10	50	0.463264	123.189	0
DENV2	polyprotein	11	50	0.465074	121.04	0
DENV2	polyprotein	12	50	0.459417	123.961	0
DENV2	polyprotein	13	50	0.459706	124.409	0
DENV2	polyprotein	14	50	0.456623	127.595	0
DENV2	polyprotein	15	50	0.458498	126.822	0
DENV2	polyprotein	16	50	0.503891	102.866	0
DENV2	polyprotein	17	50	0.522067	94.7688	0
DENV2	polyprotein	18	50	0.515767	97.7037	0
DENV2	polyprotein	19	50	0.530165	88.8596	0
DENV2	polyprotein	20	50	0.535384	86.7219	0
DENV2	polyprotein	21	50	0.549641	81.6899	0
DENV2	polyprotein	22	50	0.595984	63.9247	1.33227e-15
DENV2	polyprotein	23	50	0.609281	58.644	1.88738e-14
DENV2	polyprotein	24	50	0.600685	61.1175	5.32907e-15
DENV2	polyprotein	25	50	0.59441	63.2136	1.88738e-15
DENV2	polyprotein	26	50	0.60684	58.5729	1.95399e-14
DENV2	polyprotein	27	50	0.628484	51.6977	6.47371e-13
DENV2	polyprotein	28	50	0.70186	31.6894	1.80905e-08
DENV2	polyprotein	29	50	0.70076	31.1867	2.34371e-08
DENV2	polyprotein	30	50	0.719055	27.1687	1.8645e-07
DENV2	polyprotein	41	50	0.752296	21.2175	4.09998e-06
DENV2	polyprotein	42	50	0.739767	24.012	9.57393e-07
DENV2	polyprotein	43	50	0.735046	24.8296	6.26279e-07
DENV2	polyprotein	44	50	0.705926	30.6062	3.16082e-08
DENV2	polyprotein	45	50	0.688975	35.1908	2.98932e-09
DENV2	polyprotein	46	50	0.716416	28.1086	1.14696e-07
DENV2	polyprotein	47	50	0.710572	29.7263	4.97559e-08
DENV2	polyprotein	48	50	0.70284	32.0256	1.52153e-08
DENV2	polyprotein	49	50	0.733777	25.3035	4.89818e-07
DENV2	polyprotein	50	50	0.728643	26.1037	3.23563e-07
DENV2	polyprotein	51	50	0.749732	21.7637	3.08376e-06
DENV2	polyprotein	52	50	0.731789	25.1192	5.38933e-07
DENV2	polyprotein	53	50	0.761066	19.7244	8.94534e-06
DENV2	polyprotein	195	50	0.731289	23.1394	1.50671e-06
DENV2	polyprotein	196	50	0.727504	23.7872	1.07593e-06
DENV2	polyprotein	197	50	0.741806	21.1034	4.35164e-06
DENV2	polyprotein	200	50	0.743996	20.0434	7.57053e-06
DENV2	polyprotein	201	50	0.742098	20.3056	6.60073e-06
DENV2	polyprotein	202	50	0.745696	19.6479	9.31068e-06
DENV2	polyprotein	557	50	0.749785	19.7997	8.59975e-06
DENV2	polyprotein	558	50	0.743666	20.6816	5.42344e-06
DENV2	polyprotein	807	50	0.743281	21.7825	3.05377e-06
DENV2	polyprotein	827	50	0.728882	23.8329	1.05069e-06
DENV2	polyprotein	828	50	0.740524	21.7466	3.11148e-06
DENV2	polyprotein	829	50	0.750398	20.5321	5.86393e-06
DENV2	polyprotein	830	50	0.735273	23.6205	1.17332e-06
DENV2	polyprotein	831	50	0.75407	20.1231	7.26162e-06
DENV2	polyprotein	832	50	0.74112	22.663	1.93047e-06
DENV2	polyprotein	833	50	0.741478	22.5723	2.02377e-06
DENV2	polyprotein	834	50	0.748656	21.2565	4.01756e-06
DENV2	polyprotein	835	50	0.742036	22.5986	1.99628e-06
DENV2	polyprotein	2901	50	0.738547	21.6442	3.28196e-06
DENV2	polyprotein	2902	50	0.744129	20.7467	5.24215e-06
DENV2	polyprotein	2903	50	0.754396	19.5526	9.78663e-06
DENV2	polyprotein	2904	50	0.745667	21.3896	3.74804e-06
DENV2	polyprotein	2905	50	0.741449	22.2672	2.37224e-06

## Sheet: DENV3
Virus	Gene	window_start	window_size	syn_rate	LRT	p-value
DENV3	polyprotein	6	5	0.187332	21.1082	4.34064e-06
DENV3	polyprotein	9	5	0.0584869	26.3388	2.86478e-07
DENV3	polyprotein	10	5	0.0729647	20.055	7.52453e-06
DENV3	polyprotein	11	5	0.0627504	24.1932	8.7138e-07
DENV3	polyprotein	12	5	0.0621484	24.4543	7.60922e-07
DENV3	polyprotein	13	5	0.0614407	24.8017	6.35404e-07
DENV3	polyprotein	14	5	0.0545044	28.6762	8.5548e-08
DENV3	polyprotein	15	5	0.0457392	35.2961	2.83203e-09
DENV3	polyprotein	16	5	0.0578395	26.6844	2.39549e-07
DENV3	polyprotein	17	5	0	34.1163	5.19146e-09
DENV3	polyprotein	18	5	0	37.8858	7.50096e-10
DENV3	polyprotein	19	5	0	35.4949	2.55715e-09
DENV3	polyprotein	20	5	0	34.9814	3.32871e-09
DENV3	polyprotein	21	5	0.0534251	29.3662	5.99148e-08
DENV3	polyprotein	27	5	0.0820388	34.4867	4.29175e-09
DENV3	polyprotein	28	5	0.0895471	30.7802	2.88974e-08
DENV3	polyprotein	29	5	0.0520906	30.2455	3.80671e-08
DENV3	polyprotein	30	5	0.112628	22.5706	2.02559e-06
DENV3	polyprotein	31	5	0.118686	20.9721	4.66016e-06
DENV3	polyprotein	405	5	0.14061	24.6796	6.76959e-07
DENV3	polyprotein	896	5	0.1236	21.6782	3.22433e-06
DENV3	polyprotein	1423	5	0.0730794	19.9618	7.90062e-06
DENV3	polyprotein	2995	5	0.1636	19.6036	9.52892e-06
DENV3	polyprotein	1	10	0.370223	19.6954	9.08184e-06
DENV3	polyprotein	5	10	0.265124	25.7666	3.85299e-07
DENV3	polyprotein	6	10	0.13408	44.1458	3.04803e-11
DENV3	polyprotein	7	10	0.166284	38.3168	6.01428e-10
DENV3	polyprotein	8	10	0.175673	35.1954	2.98227e-09
DENV3	polyprotein	9	10	0.0564307	55.011	1.19904e-13
DENV3	polyprotein	10	10	0.0562301	55.2414	1.06581e-13
DENV3	polyprotein	11	10	0.060183	50.873	9.85434e-13
DENV3	polyprotein	12	10	0.0300823	57.118	4.10783e-14
DENV3	polyprotein	13	10	0.0283004	61.1362	5.32907e-15
DENV3	polyprotein	14	10	0.027615	62.8099	2.33147e-15
DENV3	polyprotein	15	10	0.0253458	69.0944	1.11022e-16
DENV3	polyprotein	16	10	0.0555355	56.0446	7.08322e-14
DENV3	polyprotein	17	10	0.165635	38.5491	5.33931e-10
DENV3	polyprotein	18	10	0.15859	41.215	1.3637e-10
DENV3	polyprotein	19	10	0.201192	37.5382	8.96409e-10
DENV3	polyprotein	20	10	0.194565	39.7275	2.91981e-10
DENV3	polyprotein	21	10	0.185307	43.0093	5.4481e-11
DENV3	polyprotein	22	10	0.18415	43.4237	4.40811e-11
DENV3	polyprotein	23	10	0.194624	39.667	3.01173e-10
DENV3	polyprotein	24	10	0.21901	36.5153	1.51476e-09
DENV3	polyprotein	25	10	0.242201	33.8801	5.86152e-09
DENV3	polyprotein	26	10	0.217894	36.8237	1.29308e-09
DENV3	polyprotein	27	10	0.314739	28.3096	1.03381e-07
DENV3	polyprotein	28	10	0.34059	27.2159	1.81953e-07
DENV3	polyprotein	891	10	0.338728	19.6333	9.38179e-06
DENV3	polyprotein	919	10	0.255317	24.5755	7.14547e-07
DENV3	polyprotein	1418	10	0.277015	21.0232	4.53749e-06
DENV3	polyprotein	1419	10	0.265277	20.0103	7.70256e-06
DENV3	polyprotein	1423	10	0.252816	21.9106	2.85653e-06
DENV3	polyprotein	1424	10	0.284692	19.903	8.14741e-06
DENV3	polyprotein	2136	10	0.299078	24.7276	6.60304e-07
DENV3	polyprotein	0	20	0.233658	58.0524	2.55351e-14
DENV3	polyprotein	1	20	0.225288	61.9469	3.55271e-15
DENV3	polyprotein	2	20	0.223094	63.0282	1.9984e-15
DENV3	polyprotein	3	20	0.216066	66.6429	3.33067e-16
DENV3	polyprotein	4	20	0.215219	67.0989	2.22045e-16
DENV3	polyprotein	5	20	0.136241	86.2502	0
DENV3	polyprotein	6	20	0.0954954	98.9612	0
DENV3	polyprotein	7	20	0.165964	76.8594	0
DENV3	polyprotein	8	20	0.166635	76.3747	0
DENV3	polyprotein	9	20	0.13296	89.3532	0
DENV3	polyprotein	10	20	0.130398	91.9338	0
DENV3	polyprotein	11	20	0.130852	91.4284	0
DENV3	polyprotein	12	20	0.117353	96.0608	0
DENV3	polyprotein	13	20	0.117729	95.6208	0
DENV3	polyprotein	14	20	0.129236	92.9443	0
DENV3	polyprotein	15	20	0.136228	94.8431	0
DENV3	polyprotein	16	20	0.142265	88.9642	0
DENV3	polyprotein	17	20	0.247804	65.0048	7.77156e-16
DENV3	polyprotein	18	20	0.259397	65.6322	5.55112e-16
DENV3	polyprotein	19	20	0.315438	52.3395	4.66849e-13
DENV3	polyprotein	20	20	0.329723	49.3861	2.10232e-12
DENV3	polyprotein	21	20	0.348282	46.8946	7.49079e-12
DENV3	polyprotein	22	20	0.370483	43.3424	4.59516e-11
DENV3	polyprotein	23	20	0.375882	41.8435	9.88801e-11
DENV3	polyprotein	24	20	0.393426	37.3598	9.82259e-10
DENV3	polyprotein	25	20	0.41853	33.8373	5.99182e-09
DENV3	polyprotein	26	20	0.414662	35.7466	2.24724e-09
DENV3	polyprotein	27	20	0.503383	24.3467	8.04638e-07
DENV3	polyprotein	28	20	0.53343	19.968	7.87506e-06
DENV3	polyprotein	1417	20	0.447636	21.2958	3.93592e-06
DENV3	polyprotein	2981	20	0.503196	19.6202	9.44634e-06
DENV3	polyprotein	3026	20	0.445067	23.3573	1.3453e-06
DENV3	polyprotein	3028	20	0.438668	25.2421	5.05668e-07
DENV3	polyprotein	3029	20	0.456533	23.3118	1.37755e-06
DENV3	polyprotein	0	50	0.412133	80.2513	0
DENV3	polyprotein	1	50	0.416981	78.8328	0
DENV3	polyprotein	2	50	0.44289	71.168	0
DENV3	polyprotein	3	50	0.44839	69.5499	1.11022e-16
DENV3	polyprotein	4	50	0.471405	62.9182	2.10942e-15
DENV3	polyprotein	5	50	0.440323	71.3949	0
DENV3	polyprotein	6	50	0.437233	71.9137	0
DENV3	polyprotein	7	50	0.450584	68.5209	1.11022e-16
DENV3	polyprotein	8	50	0.455329	66.4679	3.33067e-16
DENV3	polyprotein	9	50	0.457177	65.6914	5.55112e-16
DENV3	polyprotein	10	50	0.456429	66.009	4.44089e-16
DENV3	polyprotein	11	50	0.476428	60.1732	8.65974e-15
DENV3	polyprotein	12	50	0.475281	60.6163	6.88338e-15
DENV3	polyprotein	13	50	0.478303	60.135	8.88178e-15
DENV3	polyprotein	14	50	0.476004	61.0287	5.66214e-15
DENV3	polyprotein	15	50	0.534102	47.5394	5.39091e-12
DENV3	polyprotein	16	50	0.54041	46.0409	1.1581e-11
DENV3	polyprotein	17	50	0.546335	44.7007	2.29572e-11
DENV3	polyprotein	18	50	0.544774	45.1643	1.81181e-11
DENV3	polyprotein	19	50	0.559655	40.8352	1.65621e-10
DENV3	polyprotein	20	50	0.576428	37.4796	9.23732e-10
DENV3	polyprotein	21	50	0.575012	37.8503	7.63868e-10
DENV3	polyprotein	22	50	0.606462	31.793	1.71513e-08
DENV3	polyprotein	23	50	0.618819	29.6033	5.30158e-08
DENV3	polyprotein	24	50	0.63269	27.4457	1.61566e-07
DENV3	polyprotein	25	50	0.66155	23.1661	1.48596e-06
DENV3	polyprotein	26	50	0.66282	23.1303	1.51383e-06
DENV3	polyprotein	1385	50	0.65722	20.7807	5.15006e-06
DENV3	polyprotein	1386	50	0.639627	23.0902	1.5458e-06
DENV3	polyprotein	1387	50	0.655262	21.3017	3.92385e-06

## Sheet: DENV4
Virus	Gene	window_start	window_size	syn_rate	LRT	p-value
DENV4	polyprotein	12	5	5e-09	19.851	8.37203e-06
DENV4	polyprotein	13	5	5e-09	21.4619	3.60926e-06
DENV4	polyprotein	14	5	0	25.7189	3.94949e-07
DENV4	polyprotein	15	5	5e-09	20.3292	6.51996e-06
DENV4	polyprotein	16	5	5e-09	20.0707	7.46303e-06
DENV4	polyprotein	25	5	0.067014	20.7843	5.14021e-06
DENV4	polyprotein	26	5	5e-09	28.391	9.91251e-08
DENV4	polyprotein	27	5	5e-09	25.8405	3.70828e-07
DENV4	polyprotein	2491	5	0.0695127	19.9583	7.91494e-06
DENV4	polyprotein	2492	5	0.069526	19.9599	7.90817e-06
DENV4	polyprotein	8	10	0.101522	25.3652	4.74412e-07
DENV4	polyprotein	9	10	0.0494138	31.3864	2.11453e-08
DENV4	polyprotein	10	10	5e-09	39.651	3.03654e-10
DENV4	polyprotein	11	10	0	39.2106	3.80469e-10
DENV4	polyprotein	12	10	0.141293	22.8222	1.77699e-06
DENV4	polyprotein	13	10	0.137516	23.6878	1.13298e-06
DENV4	polyprotein	14	10	0.16883	23.1414	1.50512e-06
DENV4	polyprotein	22	10	0.159773	25.2127	5.13432e-07
DENV4	polyprotein	25	10	0.200983	21.7	3.18788e-06
DENV4	polyprotein	0	20	0.176942	38.3163	6.01583e-10
DENV4	polyprotein	1	20	0.168503	41.4272	1.22341e-10
DENV4	polyprotein	2	20	0.237791	32.941	9.49961e-09
DENV4	polyprotein	3	20	0.236294	33.3358	7.75427e-09
DENV4	polyprotein	4	20	0.239131	32.6295	1.11507e-08
DENV4	polyprotein	5	20	0.263805	29.9196	4.50326e-08
DENV4	polyprotein	6	20	0.292329	26.5866	2.51987e-07
DENV4	polyprotein	7	20	0.292329	26.5866	2.51987e-07
DENV4	polyprotein	8	20	0.207866	37.6936	8.27765e-10
DENV4	polyprotein	9	20	0.179594	42.6857	6.42816e-11
DENV4	polyprotein	10	20	0.151442	48.0291	4.19931e-12
DENV4	polyprotein	11	20	0.151216	48.0318	4.19353e-12
DENV4	polyprotein	12	20	0.151216	48.0318	4.19353e-12
DENV4	polyprotein	13	20	0.193035	41.8318	9.94718e-11
DENV4	polyprotein	14	20	0.22907	38.1159	6.6663e-10
DENV4	polyprotein	15	20	0.239366	35.1358	3.07493e-09
DENV4	polyprotein	16	20	0.282144	30.0799	4.14603e-08
DENV4	polyprotein	17	20	0.35215	22.9432	1.66858e-06
DENV4	polyprotein	0	50	0.434356	39.1394	3.9459e-10
DENV4	polyprotein	1	50	0.4321	40.5657	1.90112e-10
DENV4	polyprotein	2	50	0.460232	36.0013	1.97184e-09
DENV4	polyprotein	3	50	0.480714	33.4773	7.20997e-09
DENV4	polyprotein	4	50	0.490043	32.0686	1.4882e-08
DENV4	polyprotein	5	50	0.529316	26.5757	2.53408e-07
DENV4	polyprotein	6	50	0.531694	26.1981	3.08131e-07
DENV4	polyprotein	7	50	0.546352	24.1597	8.86664e-07
DENV4	polyprotein	8	50	0.518458	27.6466	1.45627e-07
DENV4	polyprotein	9	50	0.525729	26.7907	2.26727e-07
DENV4	polyprotein	10	50	0.521835	27.3371	1.70901e-07
DENV4	polyprotein	11	50	0.521061	27.4496	1.61246e-07
DENV4	polyprotein	12	50	0.51737	28.1157	1.14277e-07
DENV4	polyprotein	13	50	0.521751	27.7744	1.36317e-07
DENV4	polyprotein	14	50	0.512114	29.6233	5.247e-08
DENV4	polyprotein	15	50	0.531064	27.0109	2.02309e-07
DENV4	polyprotein	16	50	0.549908	24.5771	7.1396e-07
DENV4	polyprotein	17	50	0.548774	24.7448	6.54446e-07
DENV4	polyprotein	18	50	0.562383	22.5519	2.04545e-06
DENV4	polyprotein	19	50	0.580396	20.5701	5.7488e-06
DENV4	polyprotein	20	50	0.574726	21.3904	3.74636e-06
DENV4	polyprotein	21	50	0.583145	20.7846	5.13953e-06
DENV4	polyprotein	22	50	0.572357	22.105	2.5813e-06
DENV4	polyprotein	23	50	0.591694	19.9118	8.10999e-06

## Sheet: enterovirus a71
Virus	Gene	window_start	window_size	syn_rate	LRT	p-value
enterovirusa71	polyprotein	458	1	5e-09	23.1434	1.50356e-06
enterovirusa71	polyprotein	1230	1	5e-09	24.4601	7.58635e-07
enterovirusa71	polyprotein	1232	1	0	25.9968	3.41983e-07
enterovirusa71	polyprotein	567	5	0.329408	31.0109	2.56585e-08
enterovirusa71	polyprotein	568	5	0.37965	25.506	4.41008e-07
enterovirusa71	polyprotein	609	5	0.419058	22.1953	2.46277e-06
enterovirusa71	polyprotein	610	5	0.406329	24.0867	9.20962e-07
enterovirusa71	polyprotein	1221	5	0.246693	31.6024	1.89198e-08
enterovirusa71	polyprotein	1222	5	0.086838	57.5765	3.25295e-14
enterovirusa71	polyprotein	1223	5	0.0885519	70.2903	0
enterovirusa71	polyprotein	1224	5	0.155611	56.4122	5.87308e-14
enterovirusa71	polyprotein	1225	5	0.243546	41.1953	1.37754e-10
enterovirusa71	polyprotein	1226	5	0.232201	44.8295	2.14958e-11
enterovirusa71	polyprotein	1227	5	0.222715	45.1187	1.85446e-11
enterovirusa71	polyprotein	1228	5	0.192845	53.3454	2.79776e-13
enterovirusa71	polyprotein	1229	5	0.193526	53.4821	2.61013e-13
enterovirusa71	polyprotein	1230	5	0.191887	52.536	4.2244e-13
enterovirusa71	polyprotein	103	10	0.523511	23.7588	1.09193e-06
enterovirusa71	polyprotein	561	10	0.544827	24.3506	8.03001e-07
enterovirusa71	polyprotein	562	10	0.523259	26.8609	2.18633e-07
enterovirusa71	polyprotein	563	10	0.498934	29.7653	4.87637e-08
enterovirusa71	polyprotein	564	10	0.511063	27.3907	1.66225e-07
enterovirusa71	polyprotein	565	10	0.531154	25.2057	5.15297e-07
enterovirusa71	polyprotein	567	10	0.556031	20.3861	6.32882e-06
enterovirusa71	polyprotein	607	10	0.534995	25.6206	4.15583e-07
enterovirusa71	polyprotein	608	10	0.557308	23.4174	1.3039e-06
enterovirusa71	polyprotein	609	10	0.504625	30.2451	3.80744e-08
enterovirusa71	polyprotein	612	10	0.575771	20.6238	5.58969e-06
enterovirusa71	polyprotein	613	10	0.586932	19.9118	8.10967e-06
enterovirusa71	polyprotein	614	10	0.539223	25.3058	4.89236e-07
enterovirusa71	polyprotein	616	10	0.563495	21.8317	2.97645e-06
enterovirusa71	polyprotein	1218	10	0.478232	24.5262	7.33069e-07
enterovirusa71	polyprotein	1219	10	0.460253	30.2099	3.8772e-08
enterovirusa71	polyprotein	1220	10	0.388751	41.7358	1.04479e-10
enterovirusa71	polyprotein	1221	10	0.238386	76.4028	0
enterovirusa71	polyprotein	1222	10	0.162776	99.6489	0
enterovirusa71	polyprotein	1223	10	0.143206	121.355	0
enterovirusa71	polyprotein	1224	10	0.175257	109.65	0
enterovirusa71	polyprotein	1225	10	0.217199	93.3806	0
enterovirusa71	polyprotein	1226	10	0.388409	49.6694	1.81954e-12
enterovirusa71	polyprotein	1227	10	0.517854	27.8091	1.33893e-07
enterovirusa71	polyprotein	1228	10	0.58418	20.0844	7.40998e-06
enterovirusa71	polyprotein	100	20	0.668525	21.455	3.62239e-06
enterovirusa71	polyprotein	102	20	0.664824	22.6945	1.89913e-06
enterovirusa71	polyprotein	103	20	0.633449	27.6752	1.43492e-07
enterovirusa71	polyprotein	104	20	0.640059	26.8197	2.23345e-07
enterovirusa71	polyprotein	105	20	0.658971	23.6387	1.16225e-06
enterovirusa71	polyprotein	106	20	0.658936	23.7615	1.0904e-06
enterovirusa71	polyprotein	107	20	0.695154	19.5906	9.59412e-06
enterovirusa71	polyprotein	229	20	0.690867	19.7083	9.02091e-06
enterovirusa71	polyprotein	234	20	0.686248	19.9123	8.10787e-06
enterovirusa71	polyprotein	381	20	0.660927	24.9801	5.79257e-07
enterovirusa71	polyprotein	383	20	0.692522	19.9287	8.0386e-06
enterovirusa71	polyprotein	553	20	0.683723	21.7291	3.13999e-06
enterovirusa71	polyprotein	554	20	0.684926	21.3391	3.84809e-06
enterovirusa71	polyprotein	555	20	0.680608	21.8682	2.92041e-06
enterovirusa71	polyprotein	557	20	0.686658	20.2631	6.74887e-06
enterovirusa71	polyprotein	560	20	0.680073	20.6209	5.59815e-06
enterovirusa71	polyprotein	561	20	0.664492	22.8471	1.75414e-06
enterovirusa71	polyprotein	604	20	0.674277	22.8653	1.73758e-06
enterovirusa71	polyprotein	605	20	0.663743	24.5401	7.27793e-07
enterovirusa71	polyprotein	606	20	0.630182	30.1451	4.00893e-08
enterovirusa71	polyprotein	607	20	0.590085	37.6789	8.34029e-10
enterovirusa71	polyprotein	608	20	0.581866	37.8585	7.60652e-10
enterovirusa71	polyprotein	609	20	0.560214	42.3828	7.50484e-11
enterovirusa71	polyprotein	610	20	0.605398	32.7021	1.07422e-08
enterovirusa71	polyprotein	611	20	0.623275	29.3505	6.04001e-08
enterovirusa71	polyprotein	612	20	0.653132	24.3557	8.0089e-07
enterovirusa71	polyprotein	613	20	0.682473	20.1503	7.15902e-06
enterovirusa71	polyprotein	614	20	0.678785	20.6287	5.57528e-06
enterovirusa71	polyprotein	1207	20	0.66039	21.7519	3.10281e-06
enterovirusa71	polyprotein	1208	20	0.631812	26.0041	3.40691e-07
enterovirusa71	polyprotein	1209	20	0.579153	35.0187	3.26562e-09
enterovirusa71	polyprotein	1210	20	0.58653	34.0653	5.32929e-09
enterovirusa71	polyprotein	1211	20	0.530524	46.2184	1.05776e-11
enterovirusa71	polyprotein	1212	20	0.476321	59.3849	1.29896e-14
enterovirusa71	polyprotein	1213	20	0.447385	68.3537	1.11022e-16
enterovirusa71	polyprotein	1214	20	0.438728	70.5937	0
enterovirusa71	polyprotein	1215	20	0.44043	67.0882	2.22045e-16
enterovirusa71	polyprotein	1216	20	0.506713	50.5764	1.14619e-12
enterovirusa71	polyprotein	1217	20	0.555983	39.7192	2.93236e-10
enterovirusa71	polyprotein	1218	20	0.539322	43.6785	3.86995e-11
enterovirusa71	polyprotein	1219	20	0.569092	39.1812	3.86238e-10
enterovirusa71	polyprotein	1220	20	0.547347	44.4596	2.59663e-11
enterovirusa71	polyprotein	1221	20	0.559419	41.5645	1.14043e-10
enterovirusa71	polyprotein	1222	20	0.597314	33.7938	6.12732e-09
enterovirusa71	polyprotein	1223	20	0.60238	34.7925	3.66783e-09
enterovirusa71	polyprotein	1224	20	0.654072	25.632	4.13141e-07
enterovirusa71	polyprotein	24	50	0.793631	20.1701	7.08529e-06
enterovirusa71	polyprotein	25	50	0.798008	19.512	9.99677e-06
enterovirusa71	polyprotein	26	50	0.791681	20.7869	5.13328e-06
enterovirusa71	polyprotein	28	50	0.792049	20.7411	5.25744e-06
enterovirusa71	polyprotein	30	50	0.795661	19.9224	8.0648e-06
enterovirusa71	polyprotein	32	50	0.794584	20.2	6.97544e-06
enterovirusa71	polyprotein	33	50	0.789231	21.3752	3.77618e-06
enterovirusa71	polyprotein	34	50	0.784037	22.5393	2.05884e-06
enterovirusa71	polyprotein	35	50	0.79783	19.8048	8.57682e-06
enterovirusa71	polyprotein	36	50	0.78627	22.2995	2.33268e-06
enterovirusa71	polyprotein	37	50	0.794085	20.6295	5.57306e-06
enterovirusa71	polyprotein	69	50	0.792898	20.7337	5.27796e-06
enterovirusa71	polyprotein	70	50	0.795955	20.073	7.45432e-06
enterovirusa71	polyprotein	79	50	0.792464	20.8678	4.92091e-06
enterovirusa71	polyprotein	81	50	0.79846	19.5256	9.92581e-06
enterovirusa71	polyprotein	82	50	0.793719	20.4676	6.06486e-06
enterovirusa71	polyprotein	95	50	0.790807	20.7305	5.2867e-06
enterovirusa71	polyprotein	100	50	0.780247	22.0329	2.68015e-06
enterovirusa71	polyprotein	101	50	0.791205	20.0626	7.49477e-06
enterovirusa71	polyprotein	102	50	0.786035	21.126	4.30058e-06
enterovirusa71	polyprotein	103	50	0.775852	23.2378	1.43157e-06
enterovirusa71	polyprotein	104	50	0.788001	20.6844	5.41563e-06
enterovirusa71	polyprotein	553	50	0.79876	19.9507	7.94647e-06
enterovirusa71	polyprotein	565	50	0.801078	19.6015	9.53931e-06
enterovirusa71	polyprotein	582	50	0.797642	20.2965	6.63213e-06
enterovirusa71	polyprotein	583	50	0.797224	20.397	6.29281e-06
enterovirusa71	polyprotein	584	50	0.798038	20.2517	6.78926e-06
enterovirusa71	polyprotein	586	50	0.788728	22.2399	2.40621e-06
enterovirusa71	polyprotein	587	50	0.79537	20.8204	5.04425e-06
enterovirusa71	polyprotein	588	50	0.797938	20.1873	7.02167e-06
enterovirusa71	polyprotein	795	50	0.792176	19.6807	9.15214e-06
enterovirusa71	polyprotein	796	50	0.787221	20.7313	5.28464e-06
enterovirusa71	polyprotein	797	50	0.773939	23.5975	1.18744e-06
enterovirusa71	polyprotein	798	50	0.78058	22.2485	2.39549e-06
enterovirusa71	polyprotein	799	50	0.786101	21.0609	4.44925e-06
enterovirusa71	polyprotein	805	50	0.786459	20.9152	4.80065e-06
enterovirusa71	polyprotein	807	50	0.792226	19.8326	8.45293e-06
enterovirusa71	polyprotein	812	50	0.791406	19.9247	8.05545e-06
enterovirusa71	polyprotein	813	50	0.790392	20.1538	7.14566e-06
enterovirusa71	polyprotein	815	50	0.790454	20.0619	7.49753e-06
enterovirusa71	polyprotein	822	50	0.798304	19.526	9.92394e-06
enterovirusa71	polyprotein	1182	50	0.784559	21.3492	3.8279e-06
enterovirusa71	polyprotein	1183	50	0.759479	27.1616	1.87139e-07
enterovirusa71	polyprotein	1184	50	0.757024	27.6885	1.42504e-07
enterovirusa71	polyprotein	1185	50	0.751537	29.1673	6.63908e-08
enterovirusa71	polyprotein	1186	50	0.752791	29.0215	7.15788e-08
enterovirusa71	polyprotein	1187	50	0.764092	26.7451	2.32135e-07
enterovirusa71	polyprotein	1188	50	0.764979	26.6213	2.47497e-07
enterovirusa71	polyprotein	1189	50	0.769244	25.499	4.42622e-07
enterovirusa71	polyprotein	1190	50	0.765868	26.4345	2.72622e-07
enterovirusa71	polyprotein	1191	50	0.795974	19.6666	9.2198e-06
enterovirusa71	polyprotein	1193	50	0.784858	22.0688	2.63055e-06
enterovirusa71	polyprotein	1194	50	0.793517	20.0232	7.65098e-06
enterovirusa71	polyprotein	1195	50	0.784507	21.8617	2.93029e-06
enterovirusa71	polyprotein	1196	50	0.788575	20.9492	4.71635e-06
enterovirusa71	polyprotein	1197	50	0.792847	20.0824	7.41768e-06
enterovirusa71	polyprotein	1198	50	0.783686	22.2771	2.36008e-06

[truncated: 24 more sheets: FMDV, HBV, HCV1a, HCV1b, HepA, HepE, HPV6, HPV16, HRSV, IBDV, JCV, JEV, MSV, Newcastle, PCV, poliovirus, PVY, Rabies, RFV, rotavirus …]
