# Supplementary material for: FRESCo: finding regions of excess synonymous constraint in diverse viruses
Source: Genome Biol. 2015 Feb 17;16(1):38. doi: 10.1186/s13059-015-0603-7 (PMC4376164; doi:10.1186/s13059-015-0603-7)
Supplement: Additional file 4: — Sequence alignments (zip folder of FASTA alignments). [file 13059_2015_603_MOESM4_ESM.zip]

Archive with 156 entries (117 files):
- alignments/
- alignments/.DS_Store
- __MACOSX/
- __MACOSX/alignments/
- __MACOSX/alignments/._.DS_Store
- alignments/bluetongue/
- alignments/bluetongue/NS1.fa.revtrans
- alignments/bluetongue/NS2.fa.revtrans
- alignments/bluetongue/NS3.fa.revtrans
- alignments/bluetongue/VP1.fa.revtrans
- alignments/bluetongue/VP2.fa.revtrans
- alignments/bluetongue/VP3.fa.revtrans
- alignments/bluetongue/VP4.fa.revtrans
- alignments/bluetongue/VP5.fa.revtrans
- alignments/bluetongue/VP6.fa.revtrans
- alignments/bluetongue/VP7.fa.revtrans
- alignments/bocavirus/
- alignments/bocavirus/ns.fa.revtrans
- alignments/bocavirus/structural.fa.revtrans
- alignments/CCHV/
- alignments/CCHV/glycoprotein.fa.revtrans
- alignments/CCHV/nucleoprotein.fa.revtrans
- alignments/CCHV/polymerase.fa.revtrans
- alignments/chikungunya/
- alignments/chikungunya/ns.fa.revtrans
- alignments/chikungunya/structural.fa.revtrans
- alignments/CucumberMV/
- alignments/CucumberMV/VP1a.fa.revtrans
- alignments/CucumberMV/VP2a.fa.revtrans
- alignments/CucumberMV/VP2b.fa.revtrans
- alignments/CucumberMV/VP3a.fa.revtrans
- alignments/CucumberMV/VP3b.fa.revtrans
- alignments/DENV1/
- alignments/DENV1/DENV1.revtrans.fasta
- alignments/DENV2/
- alignments/DENV2/DENV2.revtrans.fa
- alignments/DENV3/
- alignments/DENV3/DENV3.revtrans.fa
- alignments/DENV4/
- alignments/DENV4/DENV4.revtrans.fa
- alignments/EBOV/
- alignments/EBOV/all_genes.revtrans
- alignments/enterovirusa71/
- alignments/enterovirusa71/enterovirusa71.fa.revtrans
- alignments/FMDV/
- alignments/FMDV/ns.fa.revtrans
- alignments/FMDV/polyprotein.fa.revtrans
- alignments/FMDV/structural.fa.revtrans
- alignments/HBV/
- alignments/HBV/HBV.P.revtrans.filtered.fa
- alignments/HCV1a/
- alignments/HCV1a/HCV1a.fa.revtrans
- alignments/HCV1b/
- alignments/HCV1b/HCV1b.fa.revtrans
- alignments/HepA/
- alignments/HepA/polyprotein.fa.revtrans
- alignments/HepE/
- alignments/HepE/ORF1.fa.revtrans
- alignments/HepE/ORF2.fa.revtrans
- alignments/HepE/ORF3.fa.revtrans
- alignments/HPV16/
- alignments/HPV16/E1.fa.revtrans
- alignments/HPV16/E2.fa.revtrans
- alignments/HPV16/E4.fa.revtrans
- alignments/HPV16/E5.fa.revtrans
- alignments/HPV16/E6.fa.revtrans
- alignments/HPV16/E7.fa.revtrans
- alignments/HPV16/L1.fa.revtrans
- alignments/HPV16/L2.fa.revtrans
- alignments/HPV6/
- alignments/HPV6/E1.fa.revtrans
- alignments/HPV6/E2.fa.revtrans
- alignments/HPV6/E4.fa.revtrans
- alignments/HPV6/E5A.fa.revtrans
- alignments/HPV6/E5B.fa.revtrans
- alignments/HPV6/E6.fa.revtrans
- alignments/HPV6/E7.fa.revtrans
- alignments/HPV6/L1.fa.revtrans
- alignments/HPV6/L2.fa.revtrans
- alignments/HRSV/
- alignments/HRSV/F.fa.revtrans
- alignments/HRSV/G.fa.revtrans
- alignments/HRSV/L.fa.revtrans
- alignments/HRSV/M.fa.revtrans
- alignments/HRSV/N.fa.revtrans
- alignments/HRSV/NS1.fa.revtrans
- alignments/HRSV/NS2.fa.revtrans
- alignments/HRSV/P.fa.revtrans
- alignments/HRSV/SH.fa.revtrans
- alignments/IBDV/
- alignments/IBDV/polymerase.fa.revtrans
- alignments/IBDV/polyprotein.fa.revtrans
- alignments/JCV/
- alignments/JCV/agno.fa.revtrans
- alignments/JCV/largeT.fa.revtrans
- alignments/JCV/smallT.fa.revtrans
- alignments/JCV/VP1.fa.revtrans
- alignments/JCV/VP2.fa.revtrans
- alignments/JCV/VP3.fa.revtrans
- alignments/JEV/
- alignments/JEV/polyprotein.fa.revtrans
- alignments/LASV/
- alignments/LASV/concat_segment-l_orfs_codon-aligned.pruned.fa
- alignments/LASV/concat_segment-s_orfs_codon-aligned.pruned.fa
- alignments/MSV/
- alignments/MSV/CP.fa.revtrans
- alignments/MSV/MP.fa.revtrans
- alignments/MSV/RepA.fa.revtrans
- alignments/MSV/RepB.fa.revtrans
- alignments/Newcastle/
- alignments/Newcastle/F.fa.revtrans
- alignments/Newcastle/HN.fa.revtrans
- alignments/Newcastle/L.fa.revtrans
- alignments/Newcastle/M.fa.revtrans
- alignments/Newcastle/NP.fa.revtrans
- alignments/Newcastle/P.fa.revtrans
- alignments/PCV/
- alignments/PCV/cap.fa.revtrans
- alignments/PCV/rep.fa.revtrans
- alignments/poliovirus/
- alignments/poliovirus/ns.fa.revtrans
- alignments/poliovirus/poliovirus.fa.revtrans
- alignments/poliovirus/structural.fa.revtrans
- alignments/PVY/
- alignments/PVY/polyprotein.fa.revtrans
- alignments/rabies/
- alignments/rabies/GP.fa.revtrans
- alignments/rabies/LP.fa.revtrans
- alignments/rabies/MP.fa.revtrans
- alignments/rabies/NP.fa.revtrans
- alignments/rabies/PP.fa.revtrans
- alignments/RFV/
- alignments/RFV/glycoprotein.fa.revtrans
- alignments/RFV/nucleocapsid.fa.revtrans
- alignments/RFV/polymerase.fa.revtrans
- alignments/rotavirus/
- alignments/rotavirus/NSP1.fa.revtrans
- alignments/rotavirus/NSP2.fa.revtrans
- alignments/rotavirus/NSP3.fa.revtrans
- alignments/rotavirus/NSP4.fa.revtrans
- alignments/rotavirus/NSP5.fa.revtrans
- alignments/rotavirus/VP1.fa.revtrans
- alignments/rotavirus/VP2.fa.revtrans
- alignments/rotavirus/VP3.fa.revtrans
- alignments/rotavirus/VP4.fa.revtrans
- alignments/rotavirus/VP6.fa.revtrans
- alignments/rotavirus/VP7.fa.revtrans
- alignments/TBEV/
- alignments/TBEV/polyprotein.fa.revtrans
- alignments/TuMV/
- alignments/TuMV/polyprotein.fa.revtrans
- alignments/VEEV/
- alignments/VEEV/ns.fa.revtrans
- alignments/VEEV/structural.fa.revtrans
- alignments/WNV/
- alignments/WNV/wnv.fa.revtrans
