# Supplementary material for: FRESCo: finding regions of excess synonymous constraint in diverse viruses
Source: Genome Biol. 2015 Feb 17;16(1):38. doi: 10.1186/s13059-015-0603-7 (PMC4376164; doi:10.1186/s13059-015-0603-7)
Supplement: Additional file 4: — Sequence alignments (zip folder of FASTA alignments). [file 13059_2015_603_MOESM4_ESM.zip › alignments/bluetongue/NS1.fa.revtrans]

>AGT51099
ATGGAGCGCTTTTTGAGAAAATACAACATCAGTGGGGATTACGCAAATGCCACGAGAACTTTTTTGGCTATTTCACCACAATGGACTTGCAGTCATCTAAAAAGAAATTGTTTATTCAATGGGATGTGTGTTAAACAAAATTTTGAGAGAGCAATGATCGCGGCAACTGATGCGGAGGAGCCGGCGAAGGCATATAAATTAGTTGAATTGGCAAAGGAGGCAATGTATGATCGGGAAACAGTCTGGCTTCAATGCTTCAAAAGCTTTTCTCAACCATACGAAGAGGATGTCGAAGGGAAGATGAAGCGGTGCGGAGTACAACTGCTCGAGGATTACCGCAAAAGTGGGATGATGGATGAGGCCGTGAAGCAATCCGCATTGGTTAATTCGGAAAGAGTTAGATTGGATGATTCTCTTTCAGCAATGCCCTATATCTATGTGCCAATCAAAGAGGGTCAAATTGTGAATCCAACATTCATATCAAGATATCGCCAAATTGCATACTATTTCTATAATCCGGATGCGGCTGATGATTGGATCGATCCAAATCTGTTTGGCATTCGCGGACAGCACAATCAAATCAAACGTGAAGTTGAGAGACAAATTAACACATGTCCCTACACTGGATACAAAGGCAGAGTATTTCAAGTGATGTTCTTACCGATTCAGCTGATCAATTTCTTGAGGATGGATGATTTTGCGAAGCACTTTAATAGGTATGCTTCAATGGCTATACAACAATATCTGAGAGTTGGTTACGCTGAAGAGGTCAGGTATGTGCAGCAGCTTTTTGGAAGGGTTCCAACAGGTGAATTTCCATTACATCAGATGATGCTGATAAGACGCGATTTCCCAACGCGCGATCGCAGCATCGTGGAAGCGCGGGTGAGGAGATCGGGTGATGAGAACTGGCAGAGCTGGCTGTTGCCTATGATTATTGTTCGCGAAGGACTGGATCACCCGGATCGGTGGGAATGGCTTATTGATTACATGGATAGGAAGCATACGTGTCAGCTGTGCTACCTGAAGCACTCAAAGCAGATCCCAACCTGTGGTGTAATTGATGTGCGCGCATCAGAGCTAACGGGGTGCTCGCCATTCAAGACGGTGAAGATCGAAGAACATGTGGGAAATGATTCGGTTTTTAAGACAAAATTAGTTCGTGATGAACAAATTGGCAGGATCGGAGATCATTATTATACAACAAATTGTTACACTGGAGCGGAAGCTTTGATTACAACTGCAATCCACATTCACCGCTGGATTAGAGGGTGTGGTATCTGGAACGATGAGGGATGGCAGGAGGGTATTTTCATGCTTGGACGCGTACTACTGAGGTGGGAACTGACAAAGGCGCAACGCAGCGCATTGCTCAGGTTGTTCTGCTTTGTGTGTTACGGATATGCGCCACGTGCAGATGGGACGATACCGGATTGGAATAACCTTGGAAGTTTTTTGGATATCATTCTGAAAGGGCCGGAACTCAGTGAGGATGAAGATGAGAGGGCTTATGCTACGATGTTTGAAATGGTTCGATGCATTATCACTCTATGCTATGCAGAAAAGGTTCACTTCGCTGGGTTCGCGGCACCTGCGTGTGAGAGCGGGGAAGTTATCAATCTCGCTGCGCGTATGTCTCAGATGTGGATGGAGTAT
>AFN71144
ATGGAGCGCTTTTTGAGAAAATACAACATCAGTGGGGATTACGCAAATGCCACGAGAACTTTTTTGGCTATTTCACCACAATGGACTTGCAGTCATCTAAAAAGGAATTGTTTATTCAATGGGATGTGTGTAAAACAAAATTTTGAGAGAGCAATGATTGCGGCAACCGACGCGGAGGAGCCGGCGAAAGCATATAAATTAGTTGAATTGGCAAAGGAGGCAATGTATGATCGGGAAACAGTCTGGCTCCAATGCTTCAAAAGCTTTTCTCAACCATACGAAGAGGACGTCGAAGGGAAGATGAAGCGGTGCGGGGTGCAGCTGCTCGAAGATTACCGCAAAAGTGGGATGATGGATGAGGCCGTGAAGCAATCTGCATTGGCTAATTCGGAAAGAGTTAGATTGGATGACTCTCTTTCTGCAATGCCTTACATCTATGTGCCAATCAGAGAGGGTCAAATTGTGAATCCAACATTTATATCAAGATATCGCCAAATTGCATACTATTTCTACAACCCGGATGCGGCTGATGATTGGATCGATCCAAACCTGTTTGGTATTCGCGGACAGCACAATCAAATCAAACGTGAGGTTGAGAGGCAAATTAACACATGTCCCTACACTGGATACAAAGGCAGAGTATTTCAAGTGATGTTCTTGCCGATTCAGCTGATCAATTTCTTAAGGATGGATGATTTTGCGAAGCATTTTAACAGGTATGCTTCGATGGCGATACAGCAATATTTGAGAGTTGGTTATGCTGAAGAGATCAGGTATGTGCAACAGCTCTTTGGAAGGGTTCCAACGGGTGAATTTCCATTACATCAGATGATGCTGATAAGACGCGATTTCCCAACGCGCGATCGCAGTATTGTGGAAGCGCGGGTGAGGAGATCGGGTGATGAGAACTGGCAAAGCTGGCTGCTGCCTATGATTATTGTTCGTGAGGGATTGGATCACCCGGATCGGTGGGAATGGCTTATTGATTACATGGATAGAAAGCATACATGTCAGCTGTGCTACTTGAAACACTCAAAACAGATCCCGACCTGTGGTGTGATTGATGTACGCGCATCAGAGCTAACTGGGTGTTCGCCATTCAAGACGGTGAAGATTGAAGAACATGTGGGAAATGATTCGGTTTTTAAGACAAAATTAGTTCGCGATGAACAAATTGGCAGGATCGGAGATCATTATTATACAACAAATTGTTACACTGGAGCAGAGGCCTTGATTACAACTGCGATTCACATTCACCGCTGGATTAGAGGCTGTGGCATCTGGAATGACGAGGGATGGCAGGAGGGTATTTTCATGCTCGGACGCGTACTGCTGAGATGGGAGCTGACGAAGGCACAGCGCAGCGCTCTGCTCAGGTTATTCTGCTTTGTGTGCTACGGATATGCGCCGCGTGCGGATGGGACGATACCGGATTGGAATAACCTTGGAAGCTTTTTGGATATCATTTTGAAGGGGCCGGAGCTCAGCGAGGATGAGGACGAGAGGGCTTATGCTACGATGTTTGAAATGGTTCGATGCATTATCACCCTATGCTATGCAGAAAAGGTTCACTTCGCTGGGTTCGCGGCACCTGCGTGCGAGAGCGGGGAAGTTATCAATCTCGCTGCTCGTATGTCTCAGATGTGGATGGAGTAT
>AFN71134
ATGGAGCGCTTTTTGAGAAAATACAACATCAGTGGGGATTACGCAAATGCCACGAGGACTTTTTTGGCTATTTCACCACAATGGACTTGCAGTCACCTAAAAAGGAATTGTTTATTCAATGGGATGTGTGTTAAACAAAATTTTGAGAGAGCGATGATTGCGGCAACTGATGCAGAGGAGCCGAGGAAAGCATACAAATTGGTCGAATTGGCAAAGGAGGCAATGTATGATCGGGAGACGGTCTGGCTTCAATGTTTCAAGAGCTTTTCTCAACCATACGAGGAAGATGTCGAAGGAAAGATGAAGCAGTGCGGGGTGCGATTACTTGAGGATTACCGTAAAAGTGGAATGATGGACGAGGCCGTGAAGCAATCTGCGCTGGTTAATTCAGAAAGAGTTAGATTAGACGATTCACTTTCTGCAATGCCTTACATCTATGTGCCAATCAAGGAGGGTCAAATTGTGAATCCGACATTTATATCAAGATATCGCCAAATTGCATATTACTTCTACAACCCAGATGCGGCGGATGATTGGATCGATCCAAATCTGTTTGGCATTCGTGGACAGCACAATCAAATTAAACGTGAAGTTGAGAGACAAATTAACACATGCCCTTACACTGGATACAAAGGTAGAGTGTTTCAAGTAATGTTCCTACCGATTCAGCTGATCAATTTCTTGAGAATGGACGACTTTGCGAAGCATTTTAACAGGTATGCTTCAATGGCAATACAGCAATATTTGAGAGTTGGTTATGCTGAGGAAATTAGGTATGTGCAGCAGCTTTTCGGAAAGGTTCCAACAGGTGAATTTCCATTACACCAGATGATGCTGATGAGACGCGATTTCCCGACGCGCGATCGCAGCGTTGTGGAAGCGCGGGTGAGGAGGTCAGGTGATGAGAACTGGCAAAGCTGGCTGTTACCTATGATTATTGTTCGTGAAGGGTTGGATCATCAGGATCGGTGGGAATGGCTTATAGATTACATGGATAGGAGGCATACATGTCAACTTTGCTACTTGAAACATTCAAAACAAGTCCCGACCTGTAGTGTGATTGATGTACGCGCATCTGAATTGACCGGATGCTCGCCATTCAAGATGGTGAAGATCGAAGAGCATGCGGGAAATGATTCAGTTTTTAGAACAAAATTAGTTCGTGATGAGCAAATTGGCAGGATTGGAGATCATTATTATACAACAAACTGTTACACCGGAGCAGAGGCATTGGTTGCAACCGCGATTCATATTCATCGCTGGATAAGAGGGTGTGGCATCTGGAACGATGAAGGGTGGCAGGAGGGCATTTTCATGCTTGGACGCGTGCTGCTGAGATGGGAGTTGACGAGGGTGCAGCGCAGCGCTTTGTTCAGACTATTCTGTTTTGTGTGTTACGGATATGCGCCACGCGCGGACGGGACGATACCGGATTGGAATAATCTTGGGAATTTTTTGGATATCATTTTGAAAGGGCCGGAGCTTAGTGAAGATGAGGATGAAAGAGCTTATGCTACAATGCTCGAAATGGTTCGATGTATTATCACTCTATGCTATGCAGAGAAGGTTCACTTCGCTGGGTTTGCGGCGCCTGCGTGTGAAAGTGGGGAAGTAATCAATCTAGCTGCGCGCATGTCTCAGATGTGGATGGAGTAT
>AFN71124
ATGGAGCGCTTTTTGAGAAAATACAACATCAGTGGGGATTACGCAAATGCCACGAGAACTTTTTTGGCTATTTCACCACAATGGACTTGCAGTCATCTAAAAAGGAATTGTTTATTCAATGGGATGTGTGTAAAACAAAATTTTGAGAGAGCAATGATTGCGGCAACCGACGCGGAGGAGCCGGCGAAAGCATATAAATTAGTTGAATTGGCAAAGGAGGCAATGTATGATCGGGAAACAGTCTGGCTCCAATGCTTCAAAAGCTTTTCTCAACCATACGAAGAGGACGTCGAAGGGAAGATGAAGCGGTGCGGGGTGCAGCTGCTCGAAGATTACCGCAAAAGTGGGATGATGGATGAGGCCGTGAAGCAATCTGCATTGGCTAATTCGGAAAGAGTTAGATTGGATGACTCTCTTTCTGCAATGCCTTACATCTATGTGCCAATCAGAGAGGGTCAAATTGTGAATCCAACATTTATATCAAGATATCGCCAAATTGCATACTATTTCTACAACCCGGATGCGGCTGATGATTGGATCGATCCAAACCTGTTTGGTATTCGCGGACAGCACAATCAAATCAAACGTGAGGTTGAGAGGCAAATTAACACATGTCCCTACACTGGATACAAAGGCAGAGTATTTCAAGTGATGTTCTTGCCGATTCAGCTGATCAATTTCTTAAGGATGGATGATTTTGCGAAGCATTTTAACAGGTATGCTTCGATGGCGATACAGCAATATTTGAGAGTTGGTTATGCTGAAGAGATCAGGTATGTGCAACAGCTCTTTGGAAGGGTTCCAACGGGTGAATTTCCATTACATCAGATGATGCTGATAAGACGCGATTTCCCAACGCGCGATCGCAGCATTGTGGAAGCGCGGGTGAGGAGATCGGGTGATGAGAACTGGCAAAGCTGGCTGCTGCCTATGATTATTGTTCGTGAGGGATTGGATCACCCGGATCGGTGGGAATGGCTTATTGATTACATGGATAGAAAGCATACATGTCAGCTGTGCTACTTGAAACACTCAAAACAGATCCCGACCTGTGGTGTGATTGATGTACGCGCATCAGAGCTAACTGGGTGTTCGCCATTCAAGACGGTGAAGATTGAAGAACATGTGGGAAATGATTCGGTTTTTAAGACAAAATTAGTTCGCGATGAACAAATTGGCAGGATCGGAGATCATTATTATACAACAAATTGTTACACTGGAGCAGAGGCCTTGATTACAACTGCGATTCACATTCACCGCTGGATTAGAGGCTGTGGCATCTGGAATGACGAGGGATGGCAGGAGGGTATTTTCATGCTCGGACGCGTACTGCTGAGATGGGAGCTGACGAAGGCACAGCGCAGCGCTCTGCTCAGGTTATTCTGCTTTGTGTGCTACGGATATGCGCCGCGTGCGGATGGGACGATACCGGATTGGAATAACCTTGGAAGCTTTTTGGATATCATTTTGAAGGGGCCGGAGCTCAGCGAGGATGAGGACGAGAGGGCTTATGCTACGATGTTTGAAATGGTTCGATGCATTATCACCCTATGCTATGCAGAAAAGGTTCACTTCGCTGGGTTCGCGGCACCTGCGTGCGAGAGCGGGGAAGTTATCAATCTCGCTGCTCGTATGTCTCAGATGTGGATGGAGTAT
>AFN71114
ATGGAGCGCTTTTTGAGAAAATACAACATCAGTGGGGATTACGCAAATGCCACGAGAACTTTTTTGGCTATTTCACCACAATGGACTTGCAGTCATCTAAAAAGGAATTGTTTATTCAATGGGATGTGTGTAAAACAAAATTTTGAGAGAGCAATGATTGCGGCAACCGACGCGGAGGAGCCGGCGAAAGCATATAAATTAGTTGAATTGGCAAAGGAGGCAATGTATGATCGGGAAACAGTCTGGCTCCAATGCTTCAAAAGCTTTTCTCAACCATACGAAGAGGACGTCGAAGGGAAGATGAAGCGGTGCGGGGTGCAGCTGCTCGAAGATTACCGCAAAAGTGGGATGATGGATGAGGCCGTGAAGCAATCTGCATTGGCTAATTCGGAAAGAGTTAGATTGGATGACTCTCTTTCTGCAATGCCTTACATCTATGTGCCAATCAGAGAGGGTCAAATTGTGAATCCAACATCTATATCAAGATATCGCCAAATTGCATACTATTTCTACAACCCGGATGCGGCTGATGATTGGATCGATCCAAACCTGTTTGGTATTCGCGGACAGCACAATCAAATCAAACGTGAGGTTGAGAGGCAAATTAACACATGTCCCTACACTGGATACAAAGGCAGAGTATTTCAAGTGATGTTCTTGCCGATTCAGCTGATCAATTTCTTAAGGATGGATGATTTTGCGAAGCATTTTAACAGGTATGCTTCGATGGCGATACAGCAATATTTGAGAGTTGGTTATGCTGAAGAGATCAGGTATGTGCAACAGCTCTTTGGAAGGGTTCCAACGGGTGAATTTCCATTACATCAGATGATGCTGATAAGACGCGATTTCCCAACGCGCGATCGCAGCATTGTGGAAGCGCGGGTGAGGAGATCGGGTGATGAGAACTGGCAAAGCTGGCTGCTGCCTATGATTATTGTTCGTGAGGGATTGGATCACCCGGATCGGTGGGAATGGCTTATTGATTACATGGATAGAAAGCATACATGTCAGCTGTGCTACTTGAAACACTCAAAACAGATCCCGACCTGTGGTGTGATTGATGTACGCGCATCAGAGCTAACTGGGTGTTCGCCATTCAAGACGGTGAAGATTGAAGAACATGTGGGAAATGATTCGGTTTTTAAGACAAAATTAGTTCGCGATGAACAAATTGGCAGGATCGGAGATCATTATTATACAACAAATTGTTACACTGGAGCAGAGGCCTTGATTACAACTGCGATTCACATTCACCGCTGGATTAGAGGCTGTGGCATCTGGAATGACGAGGGATGGCAGGAGGGTATTTTCATGCTCGGACGCGTACTGCTGAGATGGGAGCTGACGAAGGCACAGCGCAGCGCTTTGCTCAGGTTATTCTGCTTTGTGTGCTACGGATATGCGCCGCGTGCGGATGGGACGATACCGGATTGGAATAACCTTGGAAGCTTTTTGGATATCATTTTGAAGGGGCCGGAGCTCAGCGAGGATGAGGACGAGAGGGCTTATGCTACGATGTTTGAAATGGTTCGATGCATTATCACCCTATGCTATGCAGAAAAGGTTCACTTCGCTGGGTTCGCGGCACCTGCGTGCGAGAGCGGGGAAGTTATCAATCTCGCTGCTCGTATGTCTCAGATGTGGATGGAGTAT
>AFO37730
ATGGAGCGCTTTTTGAGAAAATACAACATCAGTGGGGATTACGCAAATGCCACGAGGACTTTTTTGGCTATTTCACCACAATGGACTTGTAGTCACTTAAAGAGGAATTGCCTATTCAATGGGATGTGTGCCAAACAAAATTTTGAGAGAGCAATGATTGCAGCAACTGATGCAGAGGAGCCGGCAAAAGCGTACAGATTGGTTGAATTGGCAAAGGAGGCAATGTATGATCGGGAGACGGTTTGGCTCCAATGTTTCAAAAGTTTCTCTCAACCGTACGAGGAAGATGTTGAAGGGAAAATGAAGCGGTGCGGAGCGCAACTGCTTGAGGATTACCGCAAAAATGGGATGATGGATGAGGCCGTGAAACAGTCTGCGCTGGTTAATTCGGAAAGAGTCAGATTGGATGATTCTCTTTCAGCGATGCCTTACATCTATGTGCCAATCAAAGAAGGTCAAATTGTGAATCCAACATTTATATCAAGATATCGCCAAATTGCATATTATTTCTACAGTCCCAATTTGGCTGACGATTGGATCGATCCAAATCTGTTCGGCATTCGCGGACAGCACAATCAAATTAAACGTGAGGTTGAGAGACAAGTTAACACATGTCCTTATACTGGATACAAAGGTAGAGTGCTTCAGGTAATGTTTTTACCGATTCAGCTGATCAATTTCTTAAGGATGGATGATTTCGCGAAGCATTTTAACAGGTATGCTTCGATGGCGATACAGCAATATTTGAGAGTTGGTTATGCTGAAGAGGTTAGATACGTACAGCAGCTTTTTGGAAAAATCCCAACAGGTGAGTTTCCGTTGCACCATATGATGCTGATGAGACGCGATTTCCCAACGCGCGATCGCAGTATCGTGGAGGCACGGGTGAGAAGATCAGGTGATGAGAACTGGCAAAGCTGGCTACTACCTATGATTATTATGCGTGAGGGATTGGATCATCAGGAACGGTGGGAGTGGCTTATTGATTACATGGATAGAAAACATACATGTCAGCTTTGCTACTTGAAGCACTCAAAGCAAATTCCAACCTGTGGTGTGATTGATGTACGTGCGTCAGAACTGACTGGGTGTTCGCCATTCAAGACAGTGAAGATCGAAGAGCATGTGGGGAATAATTCAGTTTTCGAGACGAAATTAGTCCGTGATGAGCAAATCGGGAGGATTGGAGATCATTATTATACAACAAACTGTTACACTGGAGCAGAGGCATTGATTACAACCGCGACTCATATCCATCGTTGGATTAGAGGGCGTGGCATCCGGAATGATGAGGGATGGCAGGAGGGCATTTTTATGCTTGGGCGCGTGCTGTTGAGATGGGAGCTGACGAAGGCACAACGCAGTGCTCTGCTCAGGCTGTTCTGTTTCGTGTGTTATGGATATGCGCCACGTGCAGATGGGACGATACCGGATTGGAATAATCTTGGAAGTTTTTTGGATACTATTCTGAAAGGGCCGGAGCTTAGTGAGGATGAGGATGAGAGGGCTTATGCTACAATGTTTGAAATGGTTCGATGCATTATCACTCTATGCTATGCAGAGAAGGTTCACTTCGCTGGGTTCGCAGCACCTGCGTGTGAAAGTGGGGAAGTAATCAACTTAGCTGCGCGCATGTCTCAGATGTGGATGGAGTAT
>AFN68306
ATGGAGCGCTTTTTGAGAAAATACAACATCAGTGGGGATTACGCAAATGCCACGAGGACTTTTTTGGCTATTTCGCCACAATGGACTTGTAGTCACTTAAAGAGGAATTGTTTATTCAATGGGATGTGTGCCAAACAAAATTTTGAGAGAGCAATGATTGCAGCAACTGATGCAGAGGAGCCGGCAAAAGCGTACAGATTGGTTGAATTGGCAAAGGAGGCAATGTATGATCGGGAGACGGTTTGGCTCCAATGTTTCAAAAGTTTCTCTCAACCGTACGAGGAAGATGTTGAAGGGAAAATGAAGCGGTGCGGAGCGCAACTGCTTGAGGATTACCGCAAAAATGGGATGATGGATGAGGCCGTGAAACAGTCTGCGCTGGTTAATTCGGAAAGAGTCAGATTGGATGATTCTCTTTCAGCGATGCCTTACATCTATGTGCCAATCAAAGAAGGCCAAATTGTGAATCCAACATTTATATCAAGATATCGCCAAATTGCATATTATTTCTACAGTCCAAATTTAGCTGACGATTGGATCGATCCAAATCTGTTCGGCATTCGCGGACAGCACAATCAAATTAAACGTGAGGTTGAGAGACAAGTTAACACATGTCCTTACACTGGATACAAAGGTAGAGTGCTTCAGGTAATGTTTTTACCGATTCAGCTGATCAATTTCTTAAGGATGGATGATTTCGCGAAGCATTTTAACAGGTATGCTTCGATGGCGATACAGCAATATTTGAGAGTTGGTTATGCTGAAGAGGTTAGATATGTACAGCAGCTCTTTGGAAAAATTCCAACAGGTGAGTTTCCGTTGCACCATATGATGCTGATGAGACGCGATTTCCCAACGCGCGATCGCAGTATCGTGGAGGCACGGGTGAGAAGATCAGGTGATGAGAACTGGCAAAGCTGGCTACTACCTATGATTATTGTGCGTGAGGGATTGGATCATCAGGAACGGTGGGAGTGGCTTATTGATTACATGGATAGAAAACATACATGTCAGCTTTGCTACTTGAAGCACTCAAAGCAAATTCCAACCTGTGGTGTGATTGATGTACGTGCGTCAGAACTGACTGGGTGTTCGCCATTCAAGACAGTGAAAATCGAAGAGCATGTGGGAAATAATTCAGTTTTTGAGACGAAATTAGTCCGTGATGAACAAATCGGGAGGATTGGAGATCATTATTATACAACAAACTGTTACACTGGAGCAGAGGCATTGATTACAACCGCGATTCATATCCATCGCTGGATTAGAGGGTGTGGCATCTGGAATGATGAGGGATGGCAGGAGGGCATTTTTATGCTTGGGCGCGTGCTGTTGAGATGGGAGCTGACGAAGGCACAACGCAGTGCTCTGCTCAGGCTGTTCTGTTTCGTGTGTTATGGATATGCGCCACGTGCAGATGGGACGATACCGGATTGGAATAATCTTGGAAGTTTTTTGGATACTATTCTGAAAGGGCCGGAGCTTAGTGAGGACGAGGATGAGAGGGCTTATGCTACAATGTTTGAAATGGTTCGATGCATTATCACTCTATGCTATGCAGAGAAGGTTCACTTCGCTGGGTTCGCAGCACCTGCGTGTGAAAGTGGGGAAGTAATCAACTTAGCTGCGCGCATGTCTCAGATGTGGATGGAGTAT
>AFK91808
ATGGAGCGCTTTTTGAGAAAATACAACATCAGTGGGGATTATGCTAATGCCACGAGAACTTTTTTGGCTATATCACCTCAATGGACTTGCAGTCATTTGAAAAGGAATTGTTTATTTAATGGGATGTGTGTCAAGCAAAATTTTGAAAGAGCAATGATTGCAGCGACTGATGCCGAAGAACCGCGAAAGGCATTTCAATTAGTTGAATTAGCTAAAGAGGCGATGTATGATCGAGAGACGGTTTGGCTCCAATGTTTCAAAAGTTTTTCTCAACCGTACGAAGAGGACATCGAAGGGAAAATGAAGAGATGTGGCGTACAACTGCTCGAAGATTATCGCAAAAGTGGAATGATGGATGAAGCGGTGAAGCAGTCCGCATTGAACAATTCAGAAAGGGTTAGATTGGATGACTCGCTGTCGGCGGTGCCATACACCTATGTACCAATCAGAGAAGGCCAAATCGTTAATCCAACATTCATCTCGAGATATCGTCAAATCGCATATTATTTTTATAATCCTGATGCTGCAGATGACTGGATCGATCCTAACTTGTTTGGAATTCGGGGGCAACATAATCAGATAAAACGGGAAGTAGAGAGGCAAATTAATACATGTCCTTATTCAGGCTATAAAGGTAGGGTTTTCCAGGTGATGTTTTTACCGATCCAAATGATAAATTTTCTGAGAATGGACGATTTTGCGAAGCATTTTAATAGATATGCTTCGATGGCTATCCAACAATATCTGAGAGTCGGCTACGCTGAAGAAGTCAGATATGTGCAACAACTGTTTGGGAAAGTTCCAACGGGTGAATTTCCATTGCATCAAATGATGTTGATGAGACGCGATTTCCCCACGCGCGATCGCAGTATCGTAGAATCGCGTGTGAGGAGATCGGGTGATGAAAACTGGCAAAGCTGGCTACTACCAATGATCATAGTACGGGAGGGATTGGACCGATCGGAGAGATGGGAATGGCTTCTAGATTATATGGATAGAAAGCATACGTGTCAACTATGCTATCTGAAACACTCGAGACAGATACAGACATGTGGTGTGATCGATGTGCGTGCGTCAGAATTAATTGGATGTTCGCCCTTCAGAATGGTTAAGATCGGAGAGCATGTAGGCAATGATTCAGTGTTCAAGACAAAGCTGGTTCGTGATGAACAGATCGGCCGGATTGGGGGCCATTACTATACAACTAATTGTTACACAGGCGCTGAGGCATTGGTCACGACCGCTATTCATATACATCGATGGATTAGAGGGTGCGGCATCTGGAATGATGAGGGATGGCAGGAAGGCATCTTCATGTTGGGTCGTGTGTTATTGAGGTGGGAGTTAACGAAGGCGCAACGTAGCGCGTTGCTTAGACTCTTCTGCTTCGTATGTTACGGATATGCGCCACGCGCAGATGGAACAGTACCGGACTGGAATAACTTGGGCAGTTTCTTGGACATCATACTGAAAGGACCAGAACTCAGTGAGGATGAAGATGAAAGAGCTTATGCCACTATGCTTGAGATGGTGCGGTGCATCATTACTCTGTGCTATGCCGAGAAGGTTCACTTTGCTGGATTCGCTGCGCCAGTCTGTGAGAGTGGAGAAGTCATTAATCTTGCCGCACGTATGTCGCAGATGTGGATGGAGTAT
>AFK91796
ATGGAGCGCTTTTTGAGAAAATACAACATCAGCGGGGATTACGCTAATGCCACGAGAACTTTTTTGGCTATATCGCCCCAATGGACTTGCAGTCACTTAAAAAGGAATTGTTTATTTAATGGGATGTGTGTCAAACAAAATTTTGAAAGAGCAATGATTGCAGCAACTGATGCTGAAGAACCGCGGAAGGCATTTCAACTGGTTGAGTTGGCTAAAGAGGCGATGTATGATCGGGAGACAGTTTGGCTCCAATGTTTCAAGAGTTTTTCCCAACCGTATGAAGAAGACATCGAAGGAAAGATGAAGAGGTGTGGCGTACAGCTGCTGGAAGATTACCGCAAAAGTGGAATGATGGACGAGGCGGTGAAGCAGTTCGCATTGAATAACTCAGAGAGAATTAGATTGGATGATTCGCTGTCAGCAATGCCATACATCTATGTGCCAATCAGGGAAGGCCAAATCGTTAATCCGACATTCATCTCGAGATATCGCCAAATTGCATATTATTTTTATAATCCTGATGCTGCAGATGATTGGATCGATCCAAATTTGTTCGGAATCCGGAGGCAACATAATCAGATAAAACGGGAAGTAGAGAGGCAAATTAATACATGTCCCTATTCAGGCTATAAAGGTAGGGTTTTTCAAGTGATGTTTTTACCAATCCAAATGATAAATTTTCTGAGAATGGATGATTTCGCGAAGCACTTTAATAGATATGCTTCGATGGCTATCCAACAATATTTGAGAGTCGGCTATGCTGAAGAAATCAGATATGTGCAACAACTGTTTGGGAAAGTTCCGACTGGTGAATTTCCATTGCATCAGATGATGTTGATGAGACGCGATTTTCCCACGCGCGACCGCAGTATTGTGGAATCACGCGTGAGGAGATCGGGTGATGAAAATTGGCAGAGCTGGTTATTACCAATGATTTTAGTGCGGGAAGGATTGGATCAACCGGAGAGATGGGAGTGGCTTCTAGATTATATGGACAGAAAGCATACGTGTCAACTATGTTATCTAAAACATTCGAAGCAGATACAAACATGCGGTGTGATCGATGTGCGCGCATCGGAATTGATCGGGTGTTCACCCTTCAGAACGGTTAAGATCGTAGAGCATGCGGGTAATGACTCAGTGTTCAAGACAAAGCTGGTTCGTGATGAGCAGATTGGTCGGATTGGGGATCATTACTATACAACAAATTGTTACACAGGCGCTGAAGCGTTGATTACGACCGCTATTCACATACATCGATGGATCAGAGGGTGTGGCATCTGGAATGATGAGGGATGGCAGGAAGGTATCTTCATGTTGGGTCGTGTGTTGTTGAGGTGGGAGCTAACGAAGGCGCAACGCAGCGCGCTGCTTAGACTTTTCTGCTTCGTATGTTACGGATATGCGCCACGCGCAGACGGAACAATACCGGACTGGAATAATTTGGGTAGTTTTCTAGACGTAATACTGAAGGGACCAGAACTCGGTGAGGATGAAGATGAAAGAGCTTATGCCACTATGTTTGAGATGGTGCGATGCATCATTACTCTGTGTTTTGCCGAGAAGGTTCACTTCGCTGGATTCACTGCGCCGGTCTGCGAGAGTGGAGAAGTTATTAACCTTGCCGCACGTATGTCGCAGATGTGGATGGAGTAT
>AFK91784
ATGGAGCGCTTTTTGAGAAAATACAACATCAGTGGAGATTATGCTAATGCCACGAGAACTTTTTTGGCTATATCACCTCAATGGACTTGCAGTCACCTAAAAAGGAATTGTTTATTTAACGGGATGTGTGTCAAGCAAAATTTTGAAAGAGCAATGATTGCGGCGACTGATGCTGAAGAACCGCGAAAGGCTTTTCAATTGGTTGAATTGGCTAAAGAGGCGATGTATGATCGAGAGACGGTTTGGCTCCAATGTTTCAAAAGTTTTTCCCAACCGTATGAGGAGGACATCGAGGGGAAGATGAAGAGGTGCGGCGTACAGCTGCTAGAAGATTATCGCAAAAGCGGAATGATGGATGAGGCGGTGAAGCAGTCCGCGTTGAATAATTCAGAGAGAGTAAGATTGGATGATTCGCTGTCAGCAATCCCATACATCTATGTACCAATTAGGGAAGGCCAAATTGTTAATCCAACATTCATCTCGAGATATCGCCAAATCGCATATTATTTTTATAATCCTGATGCTGCAGACGATTGGATCGACCCTAACTTGTTCGGAATTCGGGGGCAGCACAATCAGATAAAACGGGAAGTGGAAAGGCAAATTAATACATGTCCCTATTCAGGCTACAGAGGCAGGGTTTTTCAAGTGATGTTTTTACCAATTCAAATGATAAATTTCTTGAGAATGGATGATTTTGCGAAGCACTTTAACAGATATGCTTCGATGGCTATCCAGCAATACTTAAGAGTTGGCTACGCTGAAGAGATGCGATATGTGCAACAACTGTTTGGGAGAGTTCCAACTGGTGAATTCCCATTGCATCAGATGATGTTGATGAGACGCGATTTCCCTACGCGCGATCGCAGTATTGTGGAATCGCGTGTGAGAAGATCGGGTGATGAAAATTGGCAAAGCTGGCTATTGCCAATGATTATAGTGCGGGAGGGATTGGACCAACCGGAGAGATGGGAGTGGCTTCTAGACTATATGGATAGAAAGCACACGTGTCAACTATGCTATCTGAAGCATTCAAAGCAGATACAAACGTGCAGTGTAATTGATGTGCGTGCATCAGAATTAATTGGATGTTCACCTTTCAGAATAGTCAAGATTGAGGAACATGTTGGTAATGATTCAGTGTTCAAGACAAAACTGGTTCGTGATGAACAGATTGGCCGGATTGGGGACCATTACTATACAACAAATTGTTACACGGGGGCTGAAGCATTGATCACGACCGCTATCCACATACATCGATGGATCAGAGGGTGCGGCATCTGGAATGATGAAGGATGGCAAGAGGGTATCTTCATGTTGGGTCGCGTTTTATTGAGGTGGGAGCTAACTAAGGCGCAGCGCAGCGCATTGCTGAGACTTTTCTGCTTCGTATGTTATGGATATGCGCCACGCGCAGATGGAACAATACCGGACTGGAACAACTTAGGTAGCTTCCTGGATATTATACTGAAAGGACCGGAACTTGGTGAGGATGAAGATGAAAAAGCTTATGCCACTATGTTTGAGATGGTGCGATGTATCATCACTCTGTGTTATGCCGAGAAGGTTCACTTTGCTGGATTTGCAGCACCGGTCTGTGAGAGCGGAGAAGTCATTAACCTTGCCGCACGTATGTCGCAGATGTGGATGGAGTAT
>AFK91772
ATGGAGCGCTTTTTGAGAAAATACAACATTAGTGGAGATTATGCTAATGCCACGAGAACTTTTTTGGCTATATCACCTCAATGGACTTGCAGTCACTTAAAAAGAAATTGCTTATTCAATGGGATGTGTGCGAAACAGAATTTTGAGAGAGCAATGATTGCAGCGACGGATGCGGAGGAACCAATAAAAGCATTCCGGCTGATAGAATTGGCAAAAGAGGCGATGTATGATCGAGAGACCGTTTGGCTGCAGTGTTTTAAAAGCTTCTCTCAGCCGTATGAGGAGGATATCGAAGGCAAGATAAAACGATGCGGTGCACAGCTACTTGAAGACTACCGCAAAAGTGGAATGATGGAGGAGGCTATTAAGCAATCTGCTTTGATTAACTCGGAGAGGGTTAGATTAGACGATTCGCTTTCGGCCATTCCCTATATTTATGTTCCCATAAAAGAAGGTCAAATTGTGAACCCAACGTTCATCTCCAGGTATCGCCAGATCGCGTACTATTTCTACAATCCAGATGCAGCTGACGATTGGATAGATCCAAATTTATTTGGGGTTAGAGGACAGCATCATCAAATTAAGCGAGAAGTTGAGAGGCAGATCAACACTTGCCCTTATACTGGATACAAAGGAGGAATTTTCCAAGTGATGTATTTACCAATTCAACTAATAAACTTCCTAAGGATGGATGATTTTGCAAAACATTTCAATAGGTATGCTTCGATGGCCATACAGCAATATCTAAGAGTTGGATATTTAGAAGAGATTAGGTATGTGCAACAATTATTCGGGAAGGTTCCATCTGGCGAATTCCCACTGCATCAGATGATGTTAATGAGACGTGATTTCCCAACGCGCGACCGTAACATCGTGGAAGCGCGTGTGAAAAGGTCGGGTGACGAAAATTGGCAAAGCTGGTTATTACCAATGGTCCTGGTGCGAGAAGGGCTAGATCAGCAGGAGAAGTGGGAATGGCTTCTAGAGTATATGGATAGAAAACACATATGCCAGCTCTGCTATTTGAAACATTCAAAGCAGATACAGACGTGTAGCGTAATAGATGTTCGCGCTTCAGAGTTGATCGGTTGCTCACCCTTCAGAACTGTAAAGATCGAGGAGCACGTAGGTAATGAACCAGTCTTTAAAACTAAGCTAATTCGTGATCAGCAAATCGGCAGAATTGGGGATCATTATTACACAACGAGCTGCTATACCGGAGCTGAAGCGTTGGTTACAACTGCTATCCATATACACCGATGGATCAGAGGGTGTGGTATCTGGAATGATGAAGGATGGCAGGAGGGAGTGTTTATGCTGGGACGTGTGCTATTAAGGTGGGAGCTTACGAAGGCGCAGCGCAGCGCACTGCTTAGGCTCTTCTGTTTTGTCTGTTATGGATATGCTCCCCGCGCGGATGGAACGGTACCTGATTGGAACAATTTAGGCAGTTTCTTAGATATCATCCTGAAAGGACCGGAGCTCAGCGAAGATGAGGATGAAAGAGCTTATGCTACAATGTTTGAAATGGTTCGGTGTATTATCACCTTGTGTTATGCTGAGAAAGTTCACTTTGCTGGATTCACCGCCCCGGCATGTGAAAGTGGGGAAGTAATCAATCTCGCTGCTCGCATGTCACAGATGTGGATGGAATAT
>AFK91760
ATGGAGCGCTTTTTGAGAAAATACAACATCAGTGGAGACTATGCTAATGCCACGAGAACTTTTTTGGCTATATCACCCCAATGGACATGTAGTCATTTAAAAAGAAATTGTTTATTCAACGGGATGTGCGCGAAACAAAATTTTGAGAGAGCAATGATTGCGGCAACGGATGCGGAAGAGCCAATAAGGGCATTCCGATTGATTGAGTTGGCTAAAGAGGCAATGTATGATCGAGAAACTGTTTGGCTACAATGCTTTAAAAGCTTCTCTCAGCCGTATGAGGAGGATATCGAAGGCAAGATAAAACGATGCGGTGCGCAGCTGCTCGAAGACTACCGCAAAAGTGGAATGATGGAGGAAGCCGCGAAGCAACCTGCTCTGATTAATTCGGGAAGAGTCAGATTAGACGATTCATTTTCCGCTATTCCCTACATCTATGTTCCCATAAGACAAGGCCAAATTGTGAACCCAACGTTCATTTCCAGATATCGTCAGATTGCGTATTACTTTTACAACCCGGATGCAGCTGATGATTGGATAGATCCAAATCTATTTGGAGTTAGAGGACAGCACCACCAGATCAAACGAGAAGTTGAGAGACAAATCAACGCTTGCCCTTACACCGGATACAAAGGGGGAATTTTCCAAGTGATGTATTTGCCAATTCAGCTGATAAATTTCTTAAGAATGGATGATTTCGCAAAACATTTTAATAGGTATGCCTCGATGGCTATACAACAATATCTGAGAGTTGGATTTTTGGAAGAGATCAGATATGTGCAGCAACTATTCGGGAAGGTTCCAACCGGCGAGTTTCCGCTGCATCAGATGATGTTAATGAAACGTGATTTCCCGACGCGTGATCGCAACATCGTGGAAGCACGTGTGAAGAGGTCTGGTGATGAAAATTGGCAAAGTTGGCTATTACCAATGGTTCTGGTACGAGAAGGGCTTGACCAGCAGGAGAGGTGGGGGTGGCTTCTAGAATATATGGATAGGAAACACACATGCCAGCTCTGCTATCTAAAACACTCGAAACAGATGCAGACATGTAGCGTAATAGATGTTCGCGCCTCAGAGTTGATCGGTTGCTCACCTTTCAGGACCGTGACGATCGAAGAACATGTAGGTAATGAGCCGATCTTTAAGACTAAGCTAATCCGTGACCAACAAATCGGCAGAATTGGGGATCATTACTACACGACAAGCTGCTACACCGGAGCCGAAGCGCTAGTTACGACAGCTATCCATATACACCGATGGATAAGAGGATGTGGTATCTGGAATGATGAAGGATGGCAGGAGGGAGTGTTTATGCTGGGGCGCGTACTACTGAGATGGGAGCTTACGAAAGCGCAACGCAGTGCGCTACTCAGACTCTTCTGTTTCGTCTGTTATGGATATGCTCCTCGTGCAGATGGGACGGTGCCTGATTGGAACAATCTAGGCAGTTTTCTAGACATCATTTTAAAAGGACCGGAGCTCAGCGAAGATGAGGATGAAAGAGCTTACGCTACAATGTTTGAGATGGTTAGATGTATTATTACCTTGTGCTATGCTGAGAAAGTTCACTTCGCTGGTTTTACCGCTCCAGTGTGTGAGAGTGGAGAAGTAATTAACCTCGCTGCTCGCATGTCACAGATGTGGATGGAATAT
>AFK91748
ATGGAGCGCTTTTTGAGAAAATACAACATCAGTGGGGATTATGCTAATGCCACGAGAACTTTTTTGGCTATATCACCTCAATGGACTTGCAGTCATTTGAAAAGGAATTGTTTATTTAATGGGATGTGTGTCAAGCAAAATTTTGAAAGAGCAATGATTGCAGCGACTGATGCCGAAGAACCGCGAAAGGCATTTCAATTAGTTGAATTAGCTAAAGAGGCGATGTATGATCGAGAGACGGTTTGGCTCCAATGTTTCAAAAGTTTTTCTCAACCGTACGAAGAGGACATCGAAGGGAAAATGAAGAGATGTGGCGTACAACTGCTCGAAGATTATCGCAAAAGTGGAATGATGGATGAAGCGGTGAAGCAGTCCGCATTGAACAATTCAGAAAGGGTTAGATTGGATGACTCGCTGTCGGCGGTGCCATACATCTATGTACCAATCAGAGAAGGCCAAATCGTTAATCCAACATTCATCTCGAGATATCGTCAAATCGCATATTATTTTTATAATCCTGATGCTGCAGATGACTGGATCGATCCTAACTTGTTTGGAATTCGGGGGCAACATAATCAGATAAAACGGGAAGTAGAGAGGCAAATTAATACATGTCCTTATTCAGGCTATAAAGGTAGGGTTTTCCAGGTGATGTTTTTACCGATCCAAATGATAAATTTTCTGAGAATGGACGATTTTGCGAAGCATTTTAATAGATATGCTTCGATGGCTATCCAACAATATTTGAGAGTCGGCTACGCTGAAGAAGTCAGATATGTGCAACAACTGTTTGGGAAAGTTCCAACGGGTGAATTTCCATTGCATCAAATGATGTTGATGAGACGCGATTTCCCCACGCGCGATCGCAGTATCGTAGAATCGCGTGTGAGGAGATCGGGTGATGAAAACTGGCAAAGCTGGCTACTACCAATGATCATAGTACGGGAGGGATTGGACCGATCGGAGAGATGGGAATGGCTTCTAGATTATATGGATAGAAAGCATACGTGTCAACTATGCTATCTGAAACACTCGAGACAGATACAGACATGTGGTGTGATCGATGTGCGTGCGTCAGAATTAATTGGATGTTCGCCCTTCAGAATGGTTAAGATCGGAGAGCATGTAGGTAATGATTCAGTGTTCAAGACAAAGCTGGTTCGTGATGAACAGATCGGCCGGATTGGGGGCCATTACTATACAACTAATTGTTACACAGGCGCTGAGGCATTGGTCACGACCGCTATTCATATACATCGATGGATTAGAGGGTGCGGCATCTGGAATGACGAGGGATGGCAGGAAGGCATCTTCATGTTGGGTCGTGTGTTATTGAGGTGGGAGTTAACGAAGGCGCAACGTAGCGCGTTGCTTAGACTCTTCTGCTTCGTATGTTACGGATATGCGCCACGCGCAGATGGAACAGTACCGGACTGGAATAACTTGGGCAGTTTCTTGGACATCATACTGAAAGGACCAGAACTCAGTGAGGATGAAGATGAAAGAGCTTATGCCACTATGCTTGAGATGGTGCGGTGCATCATTACTCTGTGCTATGCCGAGAAGGTTCACTTTGCTGGATTCGCTGCGCCAGTCTGTGAGAGTGGAGAAGTCATTAATCTTGCCGCACGTATGTCGCAGATGTGGATGGAGTAT
>AFK91736
ATGGAGCGCTTTTTGAGAAAATACAACATCAGTGGGGATTATGCTAATGCCACGAGAACTTTTTTGGCTATATCACCTCAATGGACTTGCAGTCATTTGAAAAGGAATTGTTTATTTAATGGGATGTGTGCTAAGCAAAATTTTGAAAGAGCAATGATTGCAGCGACTGATGCCGAAGAACCGCGAAAGGCATTTCAATTAGTTGAATTAGCTAAAGAGGCGATGTATGATCGAGAGACGGTTTGGCTCCAATGTTTCAAAAGTTTTTCTCAACCGTACGAAGAGGACATCGAAGGAAAAATGAAGAGATGTGGCGTACAACTGCTCGAAGATTATCGCAAAAGTGGAATGATGGATGAAGCGGTGAAGCAGTCCGCATTGAACAATTCAGAAAGGGTTAGATTGGATGATTCGCTGTCGGCGGTGCCATACATCTATGTACCAATCAGAGAAGGCCAAATCGTTAATCCAACATTCATCTCGAGATATCGTCAAATCGCATATTATTTTTATAATCCTGATGCTGCAGATGACTGGATCGATCCTAACTTGTTTGGAATTCGGGGGCAACATAATCAGATAAAACGGGAAGTAGAGAGGCAAATTAATACATGTCCTTATTCAGGCTATAAAGGTAGGGTTTTCCAGGTGATGTTTTTACCGATCCAAATGATAAATTTTCTGAGAATGGACGATTTTGCGAAGCATTTTAATAGATATGCTTCGATGGCTATCCAACAATATTTGAGAGTCGGCTACGCTGAAGAAGTCAGATATGTGCAACAACTGTTTGGGAAAGTTCCAACGGGTGAATTTCCATTGCATCAAATGATGTTGATGAGACGCGATTTCCCCACGCGCGATCGCAGTATCGTAGAATCGCGTGTGAGGAGATCGGGTGATGAAAACTGGCAAAGCTGGCTACTACCAATGATCATAGTACGGGAGGGATTGGACCGATCAGAGAGATGGGAATGGCTTCTAGATTATATGGATAGAAAGCATACGTGTCAACTATGCTATCTGAAACACTCGAGACAGATACAGACATGTGGTGTGATCGATGTGCGTGCGTCAGAATTAATTGGATGTTCGCCCTTCAGAATGGTTAAGATCGGAGAGCATGTAGGTAATGATTCAGTGTTCAAGACAAAGCTGGTTCGTGATGAACAGATCGGCCGGATTGGGGGCCATTACTATACAACTAATTGTTACACAGGCGCTGAGGCATTGGTCACGACCGCCATTCATATACATCGATGGATTAGAGGGTGCGGCATCTGGAATGACGAGGGATGGCAGGAAGGCATCTTCATGTTGGGTCGTGTGTTATTGAGGTGGGAGTTAACGAAGGCGCAACGTAGCGCGTTGCTTAGACTCTTCTGCTTCGTATGTTACGGATATGCGCCACGCGCAGATGGAACAGTACCGGACTGGAATAACTTGGGCAGTTTCTTGGACATCATACTGAAAGGACCAGAACTCAGTGAGGATGAAGATGAAAGAGCTTATGCCACTATGCTTGAGATGGTGCGGTGCATCATTACTCTGTGCTATGCCGAGAAGGTTCACTTTGCTGGATTCGCTGCGCCAGTCTGTGAGAGTGGAAAAGTCATTAATCTTGCCGCACGTATGTCGCAGATGTGGATGGAGTAT
>AFK91724
ATGGAGCGCTTTTTGAGAAAATACAACATCAGTGGAGACTATGCTAACGCCACGAGAACTTTTTTGGCTATTTCACCCCAATGGACATGTAGTCATTTAAAAAGAAATTGTCTGTTCAATGGGATGTGCGCGAAGCAAAATTTTGAAAGAGCAATGATTGCGGCGACGGATGCGGAAGAGCCAATAAGGGCATTCCGACTGATTGAGTTGGCTAAAGAGGCGATGTATGATCGAGAAACTGTCTGGCTACAATGCTTTAAAAGCTTTTCTCAGCCGTATGAGGAAGATATCGAAGGCAAAATAAAGCGATGTGGTGCGCAGCTACTCGAAGATTACCGCAAAAGTGGAATGATGGAGGAAGCCGTAAAGCAATCTGCTCTGATTAATTCGGAGAGAGTCAGATTAGATGATTCACTTTCTGCTATTCCCTATATCTATGTTCCCATAAGAGAGGGTCAAATTGTGAACCCAACGTTCATTTCCAGATACCGTCAGATTGCGTATTACTTTTACAACCCTGATGCAGCTGATGACTGGATAGATCCAAACCTATTTGGGGTTAGAGGACAGCATCACCAGATCAAACGAGAAGTTGAGAGACAAATCAACACTTGCCCTTACACCGGATACAGAGGGGGAATTTTCCAAGTGATGTATTTGCCAATTCAGTTGATAAATTTTTTAAGAATGGATGATTTCGCAAAACATTTTAATAGGTACGCCTCGATGGCTATACAACAATATTTAAGAGTTGGATATTTGGAAGAGATCAGATATGTGCAACAACTATTTGGGAAGGTTCCAACCGGCGAATTTCCGCTGCACCAAATGATGTTAATGAAACGTGATTTTCTAACACGTGATCGCAACATCGTAGAAGCACGTGTGAAGAGGTCTGGTGATGAAAATTGGCAAAGTTGGCTATTACCAATGGTTCTGGTACGAGAAGGGCTTGACCAGCAGGAAAAGTGGGGGTGGCTTCTGGAATATATGGATAGGAAACATACATGCCAGCTCTGCTATCTAAAACACTCAAAACAGATGCAGACGTGTAGCGTAATAGATGTTCGTGCTTCAGAGTTGATCGGTTGCTCACCCTTCAGGACCGTGACGATCGAAGAACATGTGGGTAATGCGCCGATTTTTAAGACTAAGCTAATCCGTGACCAGCAAATCGGCAGAATTGGGGATCATTACTACACGACAAGTTGCTACACCGGAGCTGAAGCATTAGTTACGACAGCTATCCACATACATCGATGGATCAGAGGATGTGGTATCTGGAATGATGAAGGATGGCAGGAAGGAGTGTTCATGTTGGGGCGTGTACTACTGAGATGGGAGCTCACGAAAGCGCAACGCAGTGCGCTACTCAGACTCTTCTGTTTCGTCTGTTATGGGTATGCTCCGCGTGCAGATGGGACAGTGCCTGATTGGAATAATTTAGGTAGTTTTCTAGACATCATTTTGAAAGGACCGGAGCTTAGCGAAGATGAGGATGAAAGAGCTTATGCTACAATGTTTGAAATGGTTAGATGTATTATCACCTTGTGCTACGCTGAAAAAGTCCACTTCGCTAGTTTTACCGCTCCAGTGTGTGAAAGTGGAGAAGTAATTAACCTCGCCGCTCGTATGTCACAGATGTGGATGGAGTAT
>AFK91712
ATGGAGCGCTTTTTGAGAAAATACAACATCAGTGGAGATTATGCTAACGCCACGAGGACTTTTTTGGCTATTTCACCCCAATGGACATGTAGTCATTTAAAAAGAAATTGTCTGTTCAATGGGATGTGCGCGAAGCAAAATTTTGAGAGAGCAATGATTGCAGCAACGGATGCGGAAGAGCCAATAAGGGCATTCCGACTGATTGAGTTGGCTAAAGAGGCGATGTATGATCGAGAAACTGTCTGGCTACAATGCTTTAAAAGCTTTTCTCAGCCGTATGAGGAAGATATCGAAGGCAAAATAAAGCGATGTGGTGCGCAGCTACTCGAAGATTACCGCAAAAGTGGAATGATGGAGGAAGCCGTAAAGCAATCTGCTCTGATTAATTCGGAGAGAGTCAGATTAGATGATTCACTTTCTGCTATTCCCTATATCTATGTCCCCATAAGAGAAGGTCAAATTGTGAATCCAACGTTCATTTCCAGATACCGTCAGATTGCGTATTACTTTTACAACCCTGATGCAGCTGATGACTGGATAGATCCAAACCTATTTGGGGTTAGAGGACAGCATCACCAGATCAAACGAGAAGTTGAGAGACAAATCAACACCTGCCCTTACACCGGATACAGAGGGGGAATTTTCCAAGTGATGTATCTGCCAATTCAGCTGATAAATTTTTTAAGAATGGATGATTTTGCAAAACACTTTAATAGGTACGCCTCGATGGCTATACAACAATATTTAAGAGTTGGATATTTGGAAGAGATCAGATATGTGCAACAACTATTCGGGAAGGTTCCAACCGGCGAATTTCCGCTGCACCAAATGATGTTAATGAAACGTGATTTTCCAACACGTGATCGCAACATCGTAGAAGCACGTGTGAAGAGGTCTGGTGATGAAAATTGGCAAAGTTGGCTATTACCAATGGTTCTGGTACGAGAAGGGCTTGACCAGCAGGAAAAGTGGGGGTGGCTTCTGGAATATATGGATAGGAAACATACATGCCAGCTCTGCTATCTAAAACACTCAAAACAGATGCAGACGTGTAGCGTAATAGATGTTCGTGCTTCAGAGTTGATCGGTTGCTCACCCTTCAGGACCGTGACGATCGAAGAACATGTGGGTAATGAGCCGATTTTTAAGACTAAGCTAATCCGTGACCAGCAAATCGGCAGAATTGGGGATCATTACTACACGACAAGTTGCTACACCGGAGCTGAAGCGTTAGTTACAACAGCTATCCACATACACCGATGGATTAGAGGATGTGGTATCTGGAATGATGAAGGATGGCAGGAAGGAGTGTTCATGCTGGGGCGTGTACTACTGAGATGGGAGCTCACGAAAGCGCAACGCAGTGCGCTACTCAGACTCTTCTGTTTCGTTTGTTATGGGTACGCTCCTCGTGCAGATGGGACAGTGCCTGATTGGAATAATTTAGGTAGTTTTCTAGATATCATTTTGAAAGGACCGGAGCTTAGCGAAGATGAGGATGAAAGAGCTTATGCTACAATGTTTGAAATGGTTAGATGTATTATCACCTTGTGCTACGCTGAAAAAGTTCACTTCGCTAGTTTTACCGCTCCAGTGTGTGAAAGTGGAGAGGTAATTAACCTCGCCGCTCGCATGTCACAGATGTGGATGGAGTAT
>AFK91700
ATGGAGCGCTTTTTGAGAAAATACAACATTAGTGGAGATTATGCTAATGCCACGAGAACTTTTTTGGCTATATCACCTCAATGGACTTGTAGTCACTTAAAAAGAAATTGCTTATTCAATGGGATGTGTGCGAAACAGAATTTTGAGAGAGCAATGATTGCAGCGACGGATGCGGAGGAACCAATAAAAGCAATCCGGCTGATAGAATTGGCAAAAGAGGCGATGTATGATCGAGAGACCGTTTGGCTGCAGTGTTTTAAAAGCTTCTCTCAGCCGTATGAGGAGGATATCGAAGGCAAGATAAAACGATGCGGTGCACAGCTACTTGAAGATTACCGCAAAAGTGGAATGATGGAGGAGGCCGTAAAGCAATCTGCTTTGATTAATTCGGAGAGGGTTAGATTAGACGATTCGCTTTCGGCCATTCCCTATATTTATGTTCCCATAAAAGAAGGTCAAATTGTGAATCCAACGTTCATCTCCAGGTATCGCCAGATCGCGTATTATTTCTACAATCCAGATGCAGCTGACGATTGGATAGATCCAAATCTATTTGGGGTTAGAGGACAGCATCATCAAATTAAGCGAGAAGTTGAGAGGCAGATCAACACTTGCCCTTATACTGGATACAAAGGAGGAATTTTCCAAGTGATGTATTTACCAATTCAACTAATAAACTTCCTAAGGATGGATGATTTTGCAAGACATTTCAATAGGTATGCTTCGATGGCCATACAGCAATATTTAAGAGTTGGATATTTAGAAGAGATTAGGTATGTGCAACAATTATTCGGGAAGGTTCCATCTGGCGAATTCCCACTGCATCAGATGATGTTAATGAGACGTGATTTCCCAACGCGCGACCGTAACATCGTAGAAGCGCGTGTGAAAAGGTCGGGTGACGAAAATTGGCAAAGCTGGTTATTACCAATGGTCCTGGTGCGAGAAGGGCTAGATCAGCAGGAGAAGTGGGAATGGCTTCTAGAGTATATGGATAGAAAACACATATGCCAGCTCTGCTATTTGAAACATTCAAAGCAGATACAGACGTGTAGCGTAATAGATGTTCGCGCTTCAGAGTTGATCGGTTGCTCACCCTTCAGAACTGTAAAGATCGAGGAGCACGTAGGTAATGAACCAATCTTTAAAACTAAGCTAATTCGTGATCAGCAAATCGGCAGAATTGGGGATCATTATTACACAACGAGCTGCTACACTGGAGCTGAAGCGTTGGTTACAACTGCTATCCATATACATCGATGGATCAGAGGGTGTGGTATCTGGAATGATGAAGGATGGCAGGAGGGAGTGTTTATGCTGGGACGTGTGTTATTAAGGTGGGAGCTTACGAAGGCGCAGCGCAGCGCACTGCTTAGGCTCTTCTGCTTTGTCTGTTATGGATATGCTCCCCGCGCGGATGGAACGGTACCCGATTGGAACAATTTAGGCAGTTTCTTAGATATCATCTTGAAAGGACCGGAGCTCAGCGAAGATGAGGATGAAAGAGCTTATGCTACAATGTTTGAAATGGTTCGATGTATTATCACCTTGTGTTATGCTGAGAGAGTTCACTTTGCTGGATTCACTGCCCCGGCATGTGAAAGTGGGGAAGTAATCAATCTCGCTGCTCGCATGTCACAGATGTGGATGGAATAT
>AFK32285
ATGGAGCGCTTTTTGAGAAAATACAACATCAGTGGAGATTATGCTAATGCCACGAGAACTTTTTTGGCTATATCACCTCAATGGACTTGCAGTCACCTAAAAAGGAATTGTTTATTTAACGGGATGTGTATCAAGCAAAATTTTGAAAGAGCAATGATTGCGGCGACTGATGCTGAAGAACCGCGAAAGGCTTTTCAATTGGTTGAATTGGCTAAAGAGGCGATGTATGATCGAGAGACGGTTTGGCTCCAATGTTTCAAAAGTTTTTCCCAACCGTATGAGGAGGACATCGAGGGGAAGATGAAGAGGTGCGGCGTACAGCTGCTAGAAGATTATCGCAAAAGCGGAATGATGGATGAGGCGGTGAAGCAGTCCGCGTTGAATAATTCAGAGAGAGTAAGATTGGATGATTCGCTGTCAGCAATCCCATACATCTATATACCAATTAGGGAAGGCCAAATTGTTAATCCAACATTCATCTCGAGATATCGCCAAATCGCATATTATTTTTATAATCCTGATGCTGCAGACGATTGGATCGACCCTAACTTGTTCGGAATTCGGGGGCAGCACAATCAGATAAAACGGGAAGTGGAAAGGCAAATTAATACATGTCCCTATTCAGGCTACAGAGGCAGGGTTTTTCAAGTGATGTTTTTACCAATTCAAATGATAAATTTCTTGAGAATGGATGATTTTGCGAAGCACTTTAACAGATATGCTTCGATGGCTATCCAGCAATACTTAAGAGTTGGCTACGCTGAAGAGATGCGATATGTGCAACAACTGTTTGGGAGAGTTCCAACTGGTGAATTCCCATTGCATCAGATGATGTTGATGAGACGCGATTTCCCTACGCGCGATCGCAGTATTGTGGAATCGCGTGTGAGAAGATCGGGTGATGAAAATTGGCAAAGCTGGCTATTGCCAATGATTATAGTGCGGGAGGGATTGGACCAACCGGAGAGATGGGAGTGGCTTCTAGACTATATGGATAGAAAGCACACGTGTCAACTATGCTATCTGAAGCATTCAAAGCAGATACAAACGTGCAGTGTAATTGATGTGCGTGCATCAGAATTAATTGGATGTTCACCTTTCAGAATAGTCAAGATTGAGGAACATGTTGGTAATGATTCAGTGTTCAAGACAAAACTGGTTCGTGATGAACAGATTGGCCGGATTGGGGACCATTACTATACAACAAATTGTTACACGGGGGCTGAAGCATTGATCACGACCGCTATCCACATACATCGATGGATCAGAGGGTGCGGCATCTGGAATGATGAAGGATGGCAAGAGGGTATCTTCATGTTGGGTCGCGTTTTATTGAGGTGGGAGCTAACTAAGGCGCAGCGCAGCGCATTGCTGAGACTTTTCTGCTTCGTATGTTATGGATATGCGCCACGCACAGATGGAACAATACCGGACTGGAACAACTTAGGTAGCTTCCTGGATATTATACTGAAAGGACCGGAACTTGGTGAGGATGAAGATGAAAAAGCTTATGCCACTATGTTTGAGATGGTGCGATGTATCATCACTCTGTGTTATGCCGAGAAGGTTCACTTTGCTGGATTTGCAGCACCGGTCTGTGAGAGCGGAGAAGTCATTAACCTTGCCGCACGTATGTCGCAGATGTGGATGGAGTAT
>AFJ79076
ATGGAGCGCTTTKTGAGAAAATACAACATCAGTGGGGATTACGCAAATGCCACGAGGACTTTTTTGGCTATCTCACCACAATGGACTTGTAGTCACTTAAAGAGGAATTGTTTATTCAATGGGATGTGTGCCAAACAAAACTTTGAGAGAGCAATGATTGCAGCAACTGATGCAGAGGAGCCGGCAAAAGCGTACAGATTGGTTGAATTGGCAAAGGAGGCAATGTATGATCGGGAGACGGTTTGGCTCCAATGTTTCAAAAGTTTCTCTCAACCGTACGAGGAAGATGTTGAAGGGAAGATGAAGCGGTGCGGAGCGCAACTGCTTGAGGATTACCGCAAAAATGGGATGATGGATGAGGCTGTGAAACAGTCTGCGCTGGTTAATTCGGAAAGAGTCAGATTGGATGATTCTCTTTCAGCGATGCCTTACATCTATGTGCCAATCAAAGAAGGTCAAATTGTGAATCCAACATTCATATCAAGATATCGCCAAATTGCATATTATTTCTACAGTCCAAATTTAGCTGACGATTGGATCGATCCAAATCTGTTCGGCATTCGCGGACAGCACAATCAAATTAAACGTGAGATTGAGAGACAAGTTAACACATGTCCTTATACTGGATACAAAGGTAGAGTGCTTCAGGTAATGTTTTTACCGATTCAGCTAATCAATTTCTTAAGGATGGATGATTTCGCGAAGCATTTTAACAGGTATGCTTCGATGGCGATACAGCAATATTTGAGAGTTGGTTATCCTGAAGAGGTTAGATATGTACAGCAGCTTTTTGGGAAAATTCCAACAGGTGAGTTTCCGTTACACCATATGATGCTGATGAGACGCGATTTCCCAACGCGCGATCGCAGTATCGTGGAGGCACGGGTGAGAAGATCAGGTGATGAGAACTGGCAAAGCTGGCTACTACCTATGATTATTGTGCGTGAGGGATTGGATCATCAGGATCGGTGGGAGTGGCTTATTGATTACATGGATAGAAAACATACATGTCAACTTTGCTATTTGAAGCACTCAAAGCAAATCTCAACCTGTGGCGTGATTGATGTACGTGCGTCAGAGCTGACTGGATGTTCGCCATTCAAGACAGTGAAAATCGAAGAGCATGTGGGAAATAATTCAGTTTTTGAGACGAAATTAGTCCGTGATGAACAAATTGGGAGGATTGGAGATCATTATTATACAACAAACTGTTACACTGGAGCAGAGGCATTGATTACAACCGCGATTCATATCCATCGTTGGATTAGAGGGTGTGGCATCTGGAATGATGAAGGATGGCAGGAAGGTATTTTTATGCTTGGGCGCGTGCTGTTGAGATGGGAGCTGACGAAGGCACAACGCAGTGCTCTGCTCAGGCTGTTCTGTTTCGTGTGTTATGGATATGCGCCACGTGCAGATGGGACGATACCGAATTGGAATAATCTTGGAAGTTTTTTGGATACTATTTTGAAAGGGCCGGAGCTTAGTGAGGACGAGGATGAGAGGGCTTATGCTACAATGTTTGAAATGGTTCGATGCATTATCACTCTATGCTATGCAGAGAAGGTTCACTTCGCTGGGTTCGCAGCACCTGCGTGTGAAGGTGGGGAAGTAATCAACTTAGCTGCGCGCATGTCTCAGATGTGGATGGAGTAT
>AFI73128
ATGGAGCGCTTTTTGAGAAAATACAATATCAGTGGGGATTACGCAAATGCCACGAGAACTTTTTTGGCTATTTCACCACAATGGACTTGCAGTCACTTAAAAAGGAATTGTCTATTTAATGGAATGTGTGTCAAGCAGCATTTTGAGAGAGCGATGATCGCGGCAACTGATGCGGAGGAGCCGGCGAAAGCATACAAATTGGTTGAATTGGCAAAGGAAGCAATGTATGATCGGGAAACAGTCTGGCTTCAATGTTTCAAAAGCTTTTCCCAACCATACGAGGAGGATGTCGAAGGGAAGATGAAGCGATGCGGAGCGCAATTGCTTGAGGATTACCGCAAAAGTGGGATGATGGATGAAGCCGTGAAACAATCTGCGCTGGTTAATTCAGAAAGAATTAGATTGGATGATTCACTTTCCGCGATGCCTTACATCTACGTGCCAATCAATGATGGTCAAATTGTTAATCCGACATTTATATCAAGATATCGCCAAATTGCATATTATTTTTACAACCCAGATGCGGCTGATGATTGGATTGATCCAAATCTCTTTGGCATTCGTGGACAGCACAATCAGATTAAACGTGAGGTTGAGAGACAAATTAACACATGCCCTTACACTGGATACAGAGGTAGAGTGTTTCAAGTAATGTTTTTGCCGATTCAGCTAATCAATTTTTTGAGAATGGATGATTTTGCGAAGCATTTTAACAGGTACGCCTCGATGGCGATACAACAATATCTGAGAGTTGGTTATGCTGAAGAGATCAGATATGTACAACAGCTCTTCGGAAGGGTCCCAACAGGTGAATTTCCATTACACCAGATGATGCTGATGAGACGCGATCTCCCAACGCGCGATCGCAGTATTGTGGAGGCGCGGGTGAGGAGATCAGGTGATGAGAGCTGGCAAAGCTGGCTACTACCTATGATCATCATTCGTGAGGGGTTGGATCATCAGGATCGGTGGGAATGGTTTATTGATTACATGGATAGGAAACATACATGTCAACTTTGCTACTTGAAACATTCAAAACAGATCCCAACCTGTAGTGTGATTGATGTACGTGCATCTGAATTAACTGGGTGCTCGCCGTTCAAGATGGTGAAGATCGAAGAGCATGTAGGAAATGATTCAGTGTTTAAAACGAAATTAGTTCGCGATGAGCAAATCGGCAGGATTGGAGATCATTATTATACAACAAATTGTTACACTGGAGCGGAGGCGTTGATTACAACCGCGATTCACATTCATCGCTGGATTAGGGGGTCTGGCATCTGGAACGATGAAGGATGGCAGGAGGGTATTTTCATGCTTGGACGCGTGCTGCTGAGATGGGAATTGACAAAGGCGCAACGCAGCGCTTTGCTCAGGCTATTCTGTTTTGTATGTTACGGATATGCACCACGCGCAGACGGAACGATACCGGACTGGAATAATCTTGGAAACTTTTTGGATATCATTTTGAAGGGGCCAGAACTTAGTGAAGATGAGGATGAAAGAGCTTATGCTACAATGTTTGAAATGGTTCGATGCATTATCACTCTATGCTATGCAGAAAAGGTTCACTTCGCTGGGTTCGCTGCGCCTGCGTGTGAAGGCGGGGAAGTAATTAATCTTGCTGCGCGTATGTCTCAGATGTGGATGGAGTAT
>AFI73119
ATGGAGCGCTTTTTGAGAAAATACAACATCAGTGGGGATTACGCAAATGCCACGAGGACTTTTTTGGCTATCTCACCACAATGGACTTGTAGTCACTTAAAGAGGAATTGTTTATTCAATGGGATGTGTGCCAAACAAAATTTTGAGAGAGCAATGATTGCAGCAACTGATGCAGAGGAGCCGGCAAAAGCGTACAGATTGGTTGAATTGGCAAAGGAGGCAATGTATGATCGGGAGACGGTTTGGCTCCAATGTTTCAAAAGTTTCTCTCAACCGTACGAGGAGGATGTTGAAGGGAAGATGAAGCGGTGCGGAGCGCAACTGCTTGAGGATTACCGCAAAAATGGGATGATGGATGAGGCCGTGAAACAGTCTGCGCTGGTTAATTCGGAAAGAGTCAGATTGGATGATTCTCTTTCAGCGATGCCTTACATCTATGTGCCAATCAAAGAAGGTCAAATTGTGAATCCAACATTTATATCAAGATATCGCCAAATTGCATATTATTTCTACAGTCCAAATTTAGCTGACGATTGGATCGATCCAAATCTGTTCGGCATTCGCGGACAGCACAATCAAATTAAACGTGAGGTTGAGAGACAAGTTAACACATGTCCTTATACTGGATACAAAGGTAGAGTGCTTCAGGTAATGTTTTTACCGATTCAGCTGATCAATTTCTTAAGGATGGATGATTTCGCGAAGCATTTTAACAGGTATGCTTCGATGGCGATACAGCAATATTTGAGAGTTGGTTATGCTGAAGAGGTTAGATATGTACAGCAGCTTTTTGGAAAAATTCCAACAGGTGAGTTTCCGTTACACCATATGATGCTGATGAGACGCGATTTCCCAACGCGCGATCGCAGTATCGTGGAGGCACGGGTGAGAAGATCAGGTGATGAGAACTGGCAAAGCTGGCTACTACCTATGATTATTGTGCGTGAGGGATTGGATCATCAGGATCGGTGGGAGTGGCTTATTGATTACATGGATAGAAAACATACATGTCAGCTTTGCTACTTGAAGCACTCAAAGCAAATCCCAACCTGTGGCGTGATTGATGTACGTGCGTCAGAACTGACTGGGTGTTCGCCATTCAAGACAGTGAAAATCGAAGAGCATGTGGGAAATAATTCAGTTTTTGAGACGAAATTAGTCCGTGATGAACAAATTGGGAGGATTGGAGATCATTATTATACAACAAACTGTTACACTGGAGCAGAGGCATTGATTACAACCGCGATTCATATCCATCGCTGGATTAGAGGGTGTGGCATCTGGAATGATGAAGGATGGCAGGAGGGTATTTTTATGCTTGGGCGCGTGCTGTTGAGATGGGAGCTGACGAAGGCACAACGCAGTGCTCTGCTCAGGCTGTTCTGTTTCGTGTGTTATGGATATGCGCCACGTGCAGATGGGACGATACCGGATTGGAATAATCTTGGAAGTTTTTTGGATACTATTTTGAAAGGGCCGGAGCTTAGTGAGGACGAGGATGAGAGGGCTTATGCTACAATGTTTGAAATGGTTCGATGCATTATCACTCTATGCTATGCAGAGAAGGTTCACTTCGCTGGGTTCGCAGCACCTGCGTGTGAAAGTGGGGAAGTAATCAACTTAGCTGCGCGCATGTCTCAGATGTGGATGGAGTAT
>AFH57186
ATGGAGCGCTTTTTGAGAAAATACAACATCAGTGGGGATTACGCAAATGCCACGAGGACTTTTTTGGCTATTTCACCACAATGGACCTGCAGTCATCTAAAGAGGAATTGTTTATTCAATGGGATGTGTGTTAAACAAAATTTTGAGAGAGCAATGATCGCGGCAACCGACGCGGAGGAGCCAGCGAAAGCGTATAAATTAGTTGAGTTGGCAAAGGAGGCAATGTATGATCGGGAAACAGTTTGGCTCCAATGCTTCAAAAGCTTTTCTCAACCATACGAAGAGGATGTCGAAGGGAAGATGAAGCGGTGCGGGGTGCAACTGCTCGAGGATTACCGCAAAAGTGGGATGATGGATGAGGCCGTGAAGCAGTCTGCATTGGTTAATTCGGAAAGAGTTAGATTGGATGATTCTCTCTCTGCAATGCCTTACATCTATGTGCCGATCAAAGAAGGTCAAATTGTGAATCCAACATTTATATCAAGATATCGCCAAATTGCATACTATTTCTACAATCCGGATGCGGCTGATGATTGGATCGATCCAAACCTATTTGGTATTCGCGGACAGCATAATCAAATCAAACGTGAGGTTGAGAGGCAAATTAACACATGTCCCTACACTGGATACAAAGGCAGAGTATTTCAAGTGATGTTCTTGCCGATTCAGCTGATCAATTTCTTAAGGATGGATGATTTTGCGAAACATTTTAATAGGTATGCTTCGATGGCGATACAGCAATATTTAAGAGTTGGTTATGCTGAAGAGATCAGGTATGTGCAACAGCTTTTTGGAAGGGTTCCAACGGGTGAATTTCCATTACATCAGATGATGCTGATAAGACGCGATTTCCCAACGCGCGATCGCAGCATTGTGGAGGCGCGGGTGAGGAGGTCGGGTGATGAAAACTGGCAAAGCTGGCTGCTGCCTATGATTATTGTTCGTGAAGGATTGGATCACCCGGATCGGTGGGAATGGCTTATTGATTACATGGATAGAAAGCATACATGTCAGCTGTGCTATTTGAAACACTCAAAGCAGATCCCAACCTGTGGTGTGATTGATGTACGCGCATCAGAACTAACTGGGTGCTCGCCGTTCAAGACAGTGAAAATTGAAGAACATGTGGGAAATGATTCGGTTTTTAAGATAAAATTGGTTCGCGATGAACAAATTGGCAGGATCGGAGATCATTATTATACAACAAATTGTTACACTGGAGCGGAGGCCTTGATTACAACTGCGATTCACATTCACCGCTGGATTAGAGGCTGTGGCATCTGGAACGACGAGGGATGGCAGGAGGGTATTTTCATGCTCGGACGCGTGTTGCTGAGATGGGAGCTGACGAAGGCACAACGCAGCGCTCTGCTCAGGTTATTCTGCTTTGTGTGCTACGGATATGCACCGCGTGCGGATGGGACGATACCGGATTGGAATAACCTTGGAAGCTTTTTGGATATCATTTTGAAAGGGCCGGAGCTCAGCGAGGATGAGGACGAGAGGGCTTATGCTACGATGTTTGAAATGGTTCGATGCATTATCACCCTATGCTATGCGGAAAAGGTTCACTTCGCTGGGTTCGCTGCACCTGCCTGTGAGAGTGGGGAAGTTATCAATCTCGCTGCGCGTATGTCTCAGATGTGGATGGAGTAT
>AEZ03686
ATGGAGCGCTTTTTGAGAAAATACAACATCAGTGGGGATTACGCAAATGCCACGAGAACTTTTTTGGCTATTTCGCCACAATGGACTTGTAGTCACTTAAAGAGGAATTGTTTATTCAATGGGATGTGTGCCAAACAAAATTTTGAGAGAGCAATGATTGCAGCAACTGATGCAGAGGAGCCGGCAAAAGCGTACAGATTGGTTGAATTGGCGAAGGAGGCAATGTATGATCGGGAGACGGTTTGGCTCCAATGTTTCAAAAGTTTCTCTCAACCGTACGAGGAAGATGTTGAAGGGAAAATGAAGCGGTGCGGAGCGCAACTGCTTGAGGATTACCGCAAAAATGGGATGATGGATGAGGCCGTGAAGCAGTCTGCGCTGGTTAATTCGGAAAGAGTCAGATTGGATGATTCTCTTTCAGCGATGCCTTACATCTATGTGCCAATCAAAGAAGGCCAAATTGTGAATCCAACATTTATATCAAGATATCGCCAAATTGCATATTATTTCTACAGTCCAAATTTAGCTGACGATTGGATCGATCCAAATCTGTTCGGCATTCGCGGACAGCACAATCAAATTAAACGTGAGGTTGAGAGACAAGTTAACACATGTCCTTACACTGGATACAAAGGTAGAGTGCTTCAGGTAATGTTTCTACCGATTCAGCTGATCAATTTCTTAAGGATGGATGATTTCGCGAAGCATTTTAACAGGTATGCTTCGATGGCAATACAGCAATATTTGAGAGTTGGTTATGCTGAAGAGGTTAGATATGTACAGCAGCTCTTTGGAAAAATTCCAACAGGTGAGTTTCCGTTGCACCATATGATGCTGATGAGACGCGATTTCCCAACGCGCGATCGCAGTATCGTGGAGGCACGGGTGAGAAGATCAGGTGATGAGAACTGGCAAAGCTGGCTACTACCTATGATTACTGTGCGTGAGGGATTGGATCATCAGGAACGGTGGGAGTGGCTTATTGATTACATGGATAGAAAACATACATGTCAGCTTTGCTACTTGAAGCACTCAAAGCAAATTCCAACCTGTGGTGTGATTGATGTACGTGCGTCAGAACTGACTGGGTGTTCGCCATTCAAGACAGTGAAAATTGAAGAGCATGTGGGGAATAATTCAGTTTTTGAGACGAAATTAGTCCGTGATGAGCAAATCGGGAGGATTGGAGATCATTATTATACAACAAACTGTTACACTGGAGCAGAGGCATTGATTACAACCGCGATTCATATCCATCGTTGGATTAGAGGGTGTGGCATCTGGAATGATGAGGGATGGCAGGAGGGCATTTTTATGCTTGGGCGCGTGCTGTTGAGATGGGAGCTGACGAAGGCACAACGCAGTGCTCTGCTCAGGCTGTTCTGTTTCGTGTGTTATGGATATGCGCCACGTGCAGATGGGACGATACCGGATTGGAATAATCTTGGAAGTTTTTTGGATACTATTCTGAAAGGGCCGGAGCTTAGTGAGGACGAGGATGAGAGGGCTTATGCTACAATGTTTGAAATGGTTCGATGCATTATCACTCTATGCTATGCAGAGAAGGTTCACTTCGCTGGGTTCGCAGCACCTGCGTGTGAAAGTGGGGAAGTAATCAACTTAGCTGCGCGCATGTCTCAGATGTGGATGGAGTAT
>AEP83824
ATGGAGCGCTTTTTGAGAAAATACAACATCAGTGGGGATTATGCTAATGCCACGAGAACTTTTTTGGCTATTTCACCTCAATGGACTTGCAGTCACTTAAAAGGGAATTGTTTATTTAATGGGATGTGTGTCAAACAAAATTTTGAAAGAGCAATGATTGCAGCAACTGATGCTGAAGAACCACGGAAAGCATTTCAACTGGTTGAATTAGCTAAAGAGGCGATGTATGATCGAGAGACGGTTTGGCTCCAATGTTTCAAAAGTTTTTCCCAACCGTATGAAGAGGACATCGAAGGAAAGATGAGGAGGTGTGGCGTACAGCTGCTCGAAGATTACCGCAAAAGTGGAATGATGGATGAGGCGGTGAAGCAGTCCGCATTGAACAATTCAGAGAGGATTAGATTGGATGATTCGCTGTCAGCAATGCCATACATCTATGTACCAATCAGAGAAGGCCAAATCGTTAATCCAACATTCATCTCGAGATATCGTCAAATCGCATATTATTTTTATAATCCTGATGCTGCAGATGATTGGATCGATCCAAATTTGTTCGGAATCCGAGGGCAACACAATCAGATAAAACGGGAAGTAGAGAGGCAAATTAATACATGTCCTTATTCAGGCTACAAAGGTAGGGTCTTTCAAGTGATGTTTTTACCAATCCAAATGATAAATTTTCTGAGAATGGATGATTTCGCGAAGCACTTTAATAGATATGCTTCGATGGCTATCCAACAGTATCTGAGAGTCGGCTATGCTGAAGAAGTCAGATATGTGCAGCAACTGTTTGGGAAAGTTCCAACTGGTGAATTTCCATTGCATCAGATGATGTTGATGAGACGCGACTTCCCCACGCGCGACCGCAGCATTGTGGAATCACGCGTGAGGAGATCGGGTGATGAAAACTGGCAAAGCTGGTTATTACCAATGATTATAGTGCGGGAAGGATTGGACCAACCGGAGAGATGGGAGTGGCTTCTAGATTATATGGACAGAAAGCATACGTGTCAACTATGCTATCTAAAACATTCAAAGCAGATACAGACATGTGGTGTGATCGATGTGCGTGCATCGGAATTGATTGGGTGTTCACCTTTCAGAACGGTTAAGATCGAAGAGCATGTGGGTAATGATTCAGTGTTCAAGACAAAGCTGGTTCGTGATGAGCAGATTGGCCGGATTGGGGATCATTACTATACAACAAATTGTTACACAGGCGCTGAAGCATTGATCACGACAGCCATTCACATACATCGATGGATAAGAGGGTGTGGCATCTGGAATGATGAAGGATGGCAGGAAGGTATCTTCATGTTGGGTCGTGTGTTGTTGAGGTGGGAGTTAACGAAGGCGCAACGCAGCGCGCTGCTTAGACTCTTCTGCTTCGTATGTTACGGATATGCGCCACGCGCAGATGGAACAATGCCGGACTGGAATAACTTGGGTAGTTTCTTGGACATTATACTGAAGGGACCAGAACTTGGTGAGGATGAAGATGAAAGAGCTTATGCCACTATGTTTGAGATGGTGCGATGCATCATTACTCTGTGTTATGCCGAGAAGGTTCACTTTGCTGGATTCACTGCGCCGGTCTGCGAGAGTGGAGAAGTTATTAACCTTGCTGCACGTATGTCGCAGATGTGGATGGAGTAT
>AEU03960
ATGGAGCGCTTTTTGAGAAAATACAACATCAGTGGGGATTACGCAAATGCCACGAGAACTTTTTTGGCTATTTCACCACAATGGACTTGCAGTCATCTAAAAAGGAATTGTTTATTCAATGGGATGTGTGTTAAACAAAATTTTGAGAGAGCAATGATTGCGGCAACCGACGTGGAGGAGCCGGCGAAAGCATATAAATTAGTTGAATTGGCAAAGGAGGCAATGTATGATCGGGAGACAGTCTGGCTCCAATGCTTCAAAAGCTTTTCCCAACCATACGAAGAGGATGTCGAAGGGAAGATGAAGCGATGCGGGGTGCAACTGCTCGAAGATTACCGCAAAAGTGGGATGATGGATGAGGCCGTGAAGCAATCCGCATTGGTTAATTCGGAAAGAGTTAGATTGGATGATTCTCTTTCTGCAATGCCTTACATCTATGTGCCAATTAAAGAGGGTCAAATCGTGAATCCAACATTTATATCAAGATATCGCCAAATTGCATACTATTTCTACAACCCGGATGCGGCTGATGATTGGATCGATCCAAACTTGTTTGGTATTCGCGGACAGCACAATCAAATCAAACGTGAGGTTGAGAGACAAATTAACACATGTCCCTACACTGGATACAAAGGCAGAGTATTTCAAGTGATGTTCTTGCCGATTCAGCTGATCAATTTCTTAAGGATGGATGATTTTGCGAAACATTTTAACAGGTATGCTTCGATGGCGATACAGCAATATTTGAGAGTTGGTTATGCTGAAGAGGTCAGATATGTGCAACAACTTTTTGGAAGGGTTCCAACGGGCGAATTTCCATTACATCAAATGATGCTGATAAGACGCGATTTCCCAACGCGCGATCGCAGCATTGTGGAAGCGCGGGTGAGGAGATCGGGTGATGAGAACTGGCGAAGCTGGCTGCTACCTATGATTATTGTTCGTGAAGGATTGGATCACCCGGATCGGTGGGAATGGCTTATTGATTATATGGATAGAAAGCATACATGTCAGCTGTGCTACTTGAAACACTCAAAGCAGATCCCGACCTGTGGTGTGATTGATGTACGCGCATCAGAACTAACTGGGTGTTCGCCATTCAAGACGGTGAAGATTGAGGAACATGTGGGAAATGATTCGGTTTTTAAGACAAAATTAGTTCGCGATGAACAAATTGGCAGGATCGGAGATCATTATTATACTACAAATTGTTACACTGGGGCGGAGGCCTTGATTACAACTGCGATTCACATTCACCGCTGGATTAGAGGCTGTGGCATCTGGAACGATGAGGGATGGCAGGAGGGTATTTTCATGCTCGGACGCGTACTACTGAGATGGGAGCTGACGAAGGCGCAGCGCAGCGCTCTGCTCAGGTTATTCTGCTTTGTGTGCTACGGATATGCGCCGCGTGCAGATGGGACGATACCGGATTGGAATAACCTTGGAAGCTTTTTGGATATCATTTTGAAAGGACCGGAGCTCAGCGAGGATGAGGACGAGAGGGCTTATGCTACGATGTTTGAAATGGTTCGATGCATTATCACCCTATGCTATGCAGAAAAGGTTCACTTCGCTGGGTTCGCGGCACCTGCGTGTGAGAGCGGGGAAGTTATCAATCTCGCTGCTCGTATGTCTCAGATGTGGATGGAGTAT
>AER60535
ATGGAGCGCTTTTTGAGGAAGTACAACATCAGTGGAGATCATGCGAACGCGACGAGGACTTTTCTGGCTATCTCGCCACAATGGACGTGCAGTCATTTGAGAAGGAATTGCCTCTTTAATGGAATGTGTGCAAAACAACATTTCGAAAGGGCGATGATCGCGGTGACTGATGCGGATGAGCCGCGAAAGGCTATAAAGTTGGTTGAGTTGGCTAAAGAGGCTATGCGTGATAGAGAAACAGTGTGGCTGCAATGTTCAAGGAGTTTTTCCCAGCCGTATGAAGAAGATATCGAAGGCAAGCTTAAGAAAGTGGGTGCAGAATTGCTTGAGAGTTATAGAAGGAGCGGGATGATGGATGAAGCTATCAAGCAAGTTGCTTTAGTTAATTCAGAAAGAGTGAGGTTGGATGACTCCTATTCCGCTCTACCCTATATGTATGTCCCAATCAAAGAAGGACAAATTGTCAGCCCGACATTCATCTCAAGGTATCGTCAGGTTGCATATTACTTTTATAACCCAGATGCAGCTGAAGACTGGATTGACCCAAATTTATTCGAAATCAGAGGACCACATAATCAAATCAAACGCGAGGTGGAGCGGCAGATAGTGACATGTCCCTATACTGGTTATAGAGGCAGGGTTCTTCAGATTATGTTCCTGCCGATCCATATGATCAACTTCTTGAAACAAGATGAGTTTGCTCGACATTTCAATAGATATGTGTCGATGGCTATTCAGCAGTTCCTGAGAGTTGGTCAAGCCGAGGAAACCAGATATGTGCAGCAGCTGTTTGGGGTGGTACCACCAGGCGAATTCCCGCTGCATCAGATGATGTTGATGAGACGCGACTTTCAAGGTCGTGATCGCAATCTCGTTGAAGCGAGAGTAAAGAGAGCAGGAGATGACAACTGGCAAAGTTGGCTGTTACCAATGATTATTGTACGTGAGGGGCTTGCCTGCCAGGAGCGCTGGGCATGGCTGTTGGACTACATGAGTGGGAGGCACATTTGCCAATTATGTTTCTTAAAATACACAAAACAGAAGTTGGAGTGTGATGTTATTGACGTGCGGTTGGCGGAGATCATCGGGTGTTCACCATTCAGGACTGTAAATATAGGAGATCACGTTGGAGCAAACTCTATTTTTGGGACGAAACTCATTCGTGATGAACAGATCGGGAGAATCGGAGACCATTACTACACAACTCACTGTTATACAGGAGCAGAGGCATTAGTAACGACAGCGATACAAGTTCAGAGATGGGTGCGAGGCTGTGGAATCTGGAACGACCAAGGATGGCGAGAAGGCGTGTTCATGTTGGGACGTGTCTTATTAAGGTGGGAGCTATCTAAAGCGCAGCGTAGCGCAGTACTCCGGCTTTTCTGTTTCGTGTGCTATGGATACGCGCCACGTGCGGATGGGACAATACCTGATTGGAATAATCTTGGAAATTTTTTGGATATGATACTGAAGGGACCTGAGTTGAGTGAGGATGAAGACGAAAAAGCTTACGCTACGATGTTAGAGATGGTGCGCTGTGTTATGACCTTATGCTATGGAGAGAAAACACAGTTTGCGGGATTCGCAGCACCTACGTGTCAAGGAGGTGAAGTCATCAACTTAGCTGCACGCATGTCACAGATGTGGGCGGAACAT
>AEO19852
ATGGAGCGCTTTTTGAGAAAATACAACATCAGTGGGGATTACGCAAATGCCACGAGAACTTTTTTGGCTATTTCACCACAATGGACTTGCAGTCATCTAAAAAGGAATTGTTTATTCAATGGGATGTGTGTTAAACAAAATTTTGAGAGAGCGATGATCGCGGCAACTGATGCGGAGGAACCGGCGAAGGCATATAGATTAGTTGAATTGGCAAAGGAGGCAATGTATGATCGGGAAACAGTTTGGCTTCAATGCTTTAAAAGCTTTTCTCAACCATACGAAGAGGATGTCGAAGGGAAGATGAAGCGGTGCGGGGTGCAACTGCTTGAGGATTACCGCAAAAGTGGGATGATGGATGAGGCCGTGAAGCAATCCGCATTGGTTAATTCGGAAAGAGTTAGATTGGATGATTCTCTTTCAGCAATGCCCTATATCTATGTACCAATCAAAGAGGGTCAAATTGTGAATCCAACATTTATATCGAGATATCGCCAAATTGCATACTATTTCTATAATCCGGATGCGGCCGATGATTGGATCGATCCAAATTTGTTTGGCATTCGTGGACAGCACAATCAAATCAAACGTGAAGTTGAGAGACAAATTAACACATGTCCCTACACTGGATACAAAGGCAGAGTGTTTCAAGTAATGTTTTTACCGATTCAGCTGATCAATTTCTTGAGGATGGATGATTTTGCGAAGCATTTTAATAGGTATGCTTCGATGGCTATACAGCAATATCTGAGAGTTGGTTACGCTGAAGAGGTTAGGTATGTGCAGCAACTTTTTGGAAGGGTTCCAACAGGTGAATTTCCATTGCATCAGATGATGCTGATAAGACGCGATTTCCTAACGCGCGACCGTAGCATCGTGGAAGCGCGGGTGAGGAGATCGGGTGATGAGAACTGGCAGAGCTGGCTGTTGCCTATGATTATTGTTCGCGAAGGACTAGATCACGCGGACCGGTGGGAATGGCTTATTGATTACATGGATAGGAAGCATACGTGTCAGCTGTGCTACCTGAAGCACTCGAAGCGGATCCCAACCTGTGGTGTGATTGATGTACGCGCATCAGAGTTAACGGGGTGCTCGCCATTCAAGACGGTGAAGATCGAAGAACATGTGGGAAATGATTCGGTTTTTAAAACAAAGTTAGTTCGCGATGAACAAATTGGCAGAATCGGAGATCATTATTATACAACAAATTGTTACACTGGAGCGGAAGCTTTGATTACAACTGCAATTCACATTCACCGCTGGATTAGAGGGTGTGGCATCTGGAACGATGAGGGATGGCAGGAGGGTATTTTCATGCTTGGACGCGTACTACTGAGATGGGAACTGACAAAAGCGCAACGCAGCGCATTGCTCAGGTTGTTCTGCTTCGTGTGTTATGGATATGCGCCGCGTGCGGATGGGACGATACCGGATTGGAATAACCTTGGAAGTTTTCTGGATATCATTCTGAAAGGGCCGGAACTTAGTGAGGATGAAGATGAGAGGGCTTATGCTACGATGTTTGAAATGGTTCGATGCATCATCACTCTATGTTATGCAGAGAAGGTTCACTTCGCTGGGTTCGCGGCACCTGCGTGTGAGAGCGGGGAAGTTATCAATCTCGCTGCGCGTATGTCTCAGATGTGGATGGAGTAT
>AEO19840
ATGGAGCGCTTTTTGAGAAAATACAACATCAGTGGGGATTACGCAAATGCCACGAGAGCTTTTTTGGCTATTTCACCACAATGGACTTGCAGTCATCTAAAAAGGAATTGTTTATTCAATGGGATGTGTGTTAAACAAAATTTTGAGAGAGCGATGATCGCGGCAACTGATGCGGAGGAACCGGCGAAGGCATATAGATTAGTTGAATTGGCAAAGGAGGCAATGTATGATCGGGAAACAGTTTGGCTTCAATGCTTTAAAAGCTTTTCTCAACCATACGAAGAGGATGTCGAAGGGAAGATGAAGCGGTGCGGGGTGCAACTGCTTGAGGATTACCGCAAAAGTGGGATGATGGATGAGGCCGTGAAGCAATCCGCATTGGTTAATTCGGAAAGAGTTAGATTGGATGATTCTCTTTCAGCAATGCCCTATATCTATGTACCAATCAAAGAGGGTCAAATTGTGAATCCAACATTTATATCGAGATATCGCCAAATTGCATACTATTTCTATAATCCGGATGCGGCCGATGATTGGATCGATCCAAATTTGTTTGGCATTCGTGGACAGCACAATCAAATCAAACGTGAAGTTGAGAGACAAATTAACACATGTCCCTACACTGGATACAAAGGCAGAGTGTTTCAAGTAATGTTTTTACCGATTCAGCTGATCAATTTCTTGAGGATGGATGATTTTGCGAAGCATTTTAATAGGTATGCTTCGATGGCTATACAGCAATATCTGAGAGTTGGTTACGCTGAAGAGGTTAGGTATGTGCAGCAACTTTTTGGAAGGGTTCCAACAGGTGAATTTCCATTGCATCAGATGATGCTGATAAGACGCGATTTCCTAACGCGCGACCGTAGCATCGTGGAAGCGCGGGTGAGGAGATCGGGTGATGAGAACTGGCAGAGCTGGCTGTTGCCTATGATTATTGTTCGCGAAGGACTAGATCACGCGGACCGGTGGGAATGGCTTATTGATTACATGGATAGGAAGCATACGTGTCAGCTGTGCTACTTGAAGCACTCGAAGCGGATCCCAACCTGTGGTGTGATTGATGTACGCGCATCAGAGTTAACGGGGTGCTCGCCATTCAAGACGGTGAAGATCGAAGAACATGTGGGAAATGATTCGGTTTTTAAAACAAAGTTAGTTCGCGATGAACAAATTGGCAGAATCGGAGATCATTATTATACAACAAATTGTTACACTGGAGCGGAAGCTTTGATTACAACTGCAATTCACATTCACCGCTGGATTAGAGGGTGTGGCATCTGGAACGATGAGGGATGGCAGGAGGGTATTTTCATGCTTGGACGCGTACTACTGAGATGGGAACTGACAAAAGCGCAACGCAGCGCATTGCTCAGGTTGTTCTGCTTCGTGTGTTATGGATATGCGCCGCGTGCGGATGGGACGATACCGGATTGGAATAACCTTGGAAGTTTTCTGGATATCATTCTGAAAGGGCCGGAACTTAGTGAGGATGAAGATGAGAGGGCTTATGCTACGATGTTTGAAATGGTTCGATGCATCATCACTCTATGTTATGCAGAGAAGGTTCACTTCGCTGGGTTCGCGGCACCTGCGTGTGAGAGCGGGGAAGTTATCAATCTCGCTGCGCGTATGTCTCAGATGTGGATGGAGTAT
>AEO19828
ATGGAGCGCTTTTTGAGAAAATACAACATCAGTGGGGATTATGCAAATGCCACGAGAACTTTTTTGGCTATTTCACCACAATGGACTTGCAGTCATCTAAAAAGGAATTGTCTATTCAATGGGATGTGTGTTAAACAAAATTTTGAGAGAGCGATGATCGCGGCAACTGATGCGGAGGAGCCGGCAAAGGCATATAAATTAGTTGAATTGGCAAAGGAGGCAATGTATGATCGGGAAACAGTTTGGCTTCAATGCTTCAAAAGCTTTTCTCAACCATACGAAGAGGATGTCGAAGGGAAGATGAAGCGGTGCGGGGTGCAACTGCTCGAGGATTACCGTAAAAGTGGGATGATGGATGAGGCCGTGAAGCAATCCGCATTGGTTAACTCGGAAAGAGTTAGATTGGATGATTCTCTTTCAGCAATGCCTTATATCTATGTACCAGTCAAAGAGGGTCAAATTGTGAATCCAACATTTATATCAAGATATCGCCAAATTGCATACTATTTCTATAATCCGGATGCGGCTGATGATTGGATCGATCCAAATCTGTTTGGCATTCGCGGACAGCACAATCAAATCAAACGTGAAGTTGAGAGACAAATTAACACATGTCCCTACACTGGATACAAAGGCAGAGTATTTCAGGTAATGTTTTTACCGATTCAGCTGATCAATTTCTTGAGGATGGATGATTTTGCGAAGCATTTTAATAGGTATGCTTCGATGGCTATACAACAATATCTGAGAGTTGGTTACGCTGAAGAGGTCAGGTATGTGCAGCAGCTTTTTGGAAGGGTTCCAACAGGTGAATTTCCATTACATCAGATGATGCTGATAAGACGCGATTTCCCAACGCGCGATCGCAGCATCGTGGAAGCGCGGGTGAGGAGATCGGGTGATGAGAACTGGCAGAGCTGGCTGTTGCCTATGATTATCGTTCGCGAAGGACTAGATCACGCGGATCGGTGGGAATGGCTTATTGATTACATGGATAGGAAGCATACATGTCAACTGTGCTACCTGAAGCACTCGAAGCAGATCCCAACCTGTGGTGTAATTGACGTGCGCGCATCAGAACTAACGGGGTGCTCACCATTCAAGACGGTGAAGATCGAAGAACATGTGGGAAATGATTCGGTTTTTAAGACAAAATTAGTTCGCGATGAACAAATTGGCAGAATCGGAGATCACTATTATACAACAAATTGTTACACTGGAGCGGAAGCTTTGATTACAACCGCAATCCACATTCACCGCTGGATTAGAGGGTGTGGCATCTGGAACGATGAGGGATGGCAGGAAGGTATTTTCATGCTTGGGCGCGTACTACTGAGATGGGAACTGACGAAGGCGCAGCGCAGCGCGTTGCTCAGGTTGTTCTGCTTCGTGTGTTACGGATATGCGCCGCGTGTGGATGGGACGATACCGGATTGGAATAACCTTGGAAGTTTTTTGGATATCATTCTGAGGGGGCCGGAACTCAGTGAGGATGAAGATGAGAGGGCTTATGCTACGATGTTTGAAATGGTTCGATGCATTATCACTCTGTGCTATGCGGAAAAGGTTCACTTCGCTGGGTTCGCGGCACCTGCGTGTGAGAGCGGGGAAGTTATCAATCTTGCTGCGCGTATGTCTCAGATGTGGATGGAATAT
>AEO19816
ATGGAGCGCTTTTTGAGAAAATACAACATCAGTGGGGATTATGCAAATGCCACGAGAACTTTTTTGGCTATTTCACCGCAATGGACTTGCAGTCATCTAAAAAGGAATTGTCTATTCAATGGGATGTGTGTTAAACAAAATTTTGAGAGAGCGATGATCGCGGCAACTGATGCGGAGGAGCCGGCAAAGGCATATAAATTAGTTGAACTGGCAAAGGAGGCAATGTATGATCGGGAAACAGTTTGGCTTCAATGCTTCAAAAGCTTTTCTCAACCATACGAAGAGGATGTCGAAGGGAAGATGAAGCGGTGCGGGGTGCAACTGCTCGAGGATTACCGTAAAAGTGGGATGATGGATGAGGCCGTGAAGCAATCCGCATTGGTTAACTCGGAAAGAGTTAGATTGGATGATTCTCTTTCAGCAATGCCTTATATCTATGTACCAGTCAAAGAGGGTCAAATTGTGAATCCAACATTTATATCAAGATATCGCCAAATTGCATACTATTTCTATAATCCGGATGCGGCTGATGATTGGATCGATCCAAATCTGTTTGGCATTCGCGGACAGCACAATCAAATCAAACGTGAAGTTGAGAGACAAATTAACACATGTCCCTACACTGGATACAAAGGCAGAGTATTTCAGGTAATGTTTTTACCGATTCAGCTGATCAATTTCTTGAGGATGGATGATTTTGCGAAGCATTTTAATAGGTATGCTTCGATGGCTATACAACAATATCTGAGAGTTGGTTACGCTGAAGAGGTCAGGTATGTGCAGCAGCTTTTTGGAAGGGTTCCAACAGGTGAATTTCCATTACATCAGATGATGCTGATAAGACGCGATTTCCCAACGCGCGACCGCAGCATCGTGGAAGCGCGGGTGAGGAGATCGGGTGATGAGAACTGGCAGAGCTGGCTGTTGCCTATGATTATCGTTCGCGAAGGACTAGATCACGCGGATCGGTGGGAATGGCTTATTGATTACATGGATAGGAAGCATACATGTCAACTGTGCTACCTGAAGCACTCGAAGCAGATCCCAACCTGTGGTGTAATTGACGTGCGCGCATCAGAACTAACGGGGTGCTCACCATTCAAGACGGTGAAGATCGAAGAACATGTGGGAAATGATTCGGTTTTTAAGACAAGATTAGTTCGCGATGAACAAATTGGCAGAATCGGAGATCACTATTATACAACAAATTGTTACACTGGAGCGGAAGCTTTGATTACAACCGCAATCCACATTCACCGCTGGACTAGAGGGTGTGGCATCTGGAACGATGAGGGATGGCAGGAAGGTATTTTCATGCTTGGGCGCGTACTACTGAGATGGGAACTGACGAAGGCGCAGCGCAGCGCGCTGCTCAGGTTGTTCTGCTTCGTGTGTTACGGATATGCGCCGCGTGTGGATGGGACGATACCGGATTGGAATAACCTTGGAAGTTTTTTGGATATCATTCTGAGGGGGCCGGAACTCAGTGAGGATGAAGATGAGAGGGCTTATGCTACGATGTTTGAAATGGTTCGATGCATTATCACTCTGTGCTATGCGGAAAAGGTTCACTTCGCTGGGTTCGCGGCACCTGCGTGTGAGAGCGGGGAAGTTATCAATCTTGCTGCGCGTATGTCTCAGATGTGGATGGAATAT
>AEO19804
ATGGAGCGCTTTTTGAGAAAATACAACATCAGTGGGGATTATGCTAATGCCACGAGAACTTTTTTGGCTATATCACCTCAATGGACTTGTAGTCACTTAAAAAGGAATTGTTTATTTAATGGGATGTGTGTCAAACAAAATTTTGAAAGAGCAATGATTGCAGCAACTGATGCTGAGGAACCACGGAAAGCATTTCAATTGGTTGAATTGGCTAAAGAGGCGATGTATGATCGAGAGACGGTTTGGCTCCAATGCTTCAAAAGTTTTTCCCAACCGTATGAAGAGGACATCGAAGGAAAGATGAAGAGGTGTGGTGTACAGCTGCTCGAAGATTACCGCAAAAGTGGAATGATGGATGAAGCGGTGAAGCAGTCTGCATTGAACAATTCAGAGAGGATTAGATTGGATGATTCGCTGTCAGCAATGCCATACATCTATGTACCAATCAGGGAAGGCCAAATCGTTAATCCAACATTCATCTCGAGATATCGTCAAATTGCATATTATTTTTATAATCCTGATGCTGCAGATGATTGGATCGATCCGAATTTGTTCGGAATCCGGGGGCAACACAATCAGATAAAACGGGAAGTAGAGAGGCAAATTAATACATGTCCTTATTCAGGCTACAAAGGTAGGGTTTTTCAAGTGATGTTTCTACCAATCCAAATGATAAATTTTCTGAGAATGGATGATTTCGCGAAGCACTTTAATAGATATGCTTCGATGGCTATCCAACAATATTTGAGAGTTGGCTATGCTGAAGAAGTCAGATATGTGCAACAACTGTTTGGGAAAGTTCCGACTGGTGAATTCCCATTGCATCAGATGATGCTGATGAGACGCGATTTCCCCACGCGCGACCGCAGCATTGTGGAATCGCGCGTGAGGAGATCGGGTGATGAAAACTGGCAAAGCTGGTTATTACCGATGATTATAGTGCGGGAAGGACTGGACCAACAGGAGAGATGGGAGTGGCTTCTAGATTATATGGACAGAAAGCATACATGTCAGCTATGCTATCTGAAACATTCAAAGCAGATGCAAACATGTGGTGTGATTGATGTGCGTGCATCGGAATTGATTGGGTGTTCACCCTTCAGAACGGTTAAGATCGAAGAGCATGTGGGTAATGATTCAGTGTTTAAGACAAAGCTGGTTCGTGATGAGCAGATTGGTCGGATTGGGGATCATTACTATACAACAAATTGTTACACAGGCGCTGAAGCATTGATCACGACTGCCATTCACATACATCGATGGATAAGAGGGTGTGGTATCTGGAATGATGAGGGATGGCAGGAAGGCATCTTCATGTTGGGTCGTGTGTTGTTGAGGTGGGAGTTAACGAAGGCGCAACGCAGCGCGCTGCTTAGACTCTTCTGCTTCGTATGTTACGGATATGCGCCACGCGCAGATGGAACAATGCCGGACTGGAATAATTTGGGTAGTTTCTTGGATATTATACTGAAAGGACCAGAACTTGGTGAGGATGAAGATGAAAGAGCTTATGCTACTATGTTTGAGATGGTGCGATGCATCATTACTCTGTGTTATGCCGAGAAGGTTCACTTTGCTGGATTCACTGCGCCGGTCTGCGAGAGTGGAGAAGTTATTAACCTTGCTGCACGTATGTCGCAGATGTGGATGGAATAT
>AEO19792
ATGGAGCGCTTTTTGAGAAAATACAACATCAGTGGGGATTATGCTAATGCCACGAGAACTTTTTTGGCTATATCACCTCAATGGACTTGTAGTCACTTAAAAAGGAATTGTTTATTTAATGGGATGTGTGTCAAACAAAATTTTGAAAGAGCAATGATTGCAGCAACTGATGCTGAGGAACCACGGAAAGCATTTCAATTGGTTGAATTGGCTAAAGAGGCGATGTATGATCGAGAGACGGTTTGGCTCCAATGCTTCAAAAGTTTTTCCCAACCGTATGAAGAGGACATCGAAGGAAAGATGAAGAGGTGTGGTGTACAGCTGCTCGAAGATTACCGCAAAAGTGGAATGATGGATGAAGCGGTGAAGCAGTCTGCATTGAACAATTCAGAGAGGATTAGATTGGATGATTCGCTGTCAGCAATGCCATACATCTATGTACCAATCAGGGAAGGCCAAATCGTTAATCCAACATTCATCTCGAGATATCGTCAAATTGCATATTATTTTTATAATCCTGATGCTGCAGATGATTGGATCGATCCGAATTTGTTCGGAATCCGGGGGCAACACAATCAGATAAAACGGGAAGTAGAGAGGCAAATTAATACATGTCCTTATTCAGGCTACAAAGGTAGGGTTTTTCAAGTGATGTTTCTACCAATCCAAATGATAAATTTTCTGAGAATGGATGATTTCGCGAAGCACTTTAATAGATATGCTTCGATGGCTATCCAACAATATTTGAGAGTTGGCTATGCTGAAGAAGTCAGATATGTGCAACAACTGTTTGGGAAAGTTCCGACTGGTGAATTCCCATTGCATCAGATGATGCTGATGAGACGCGATTTCCCCACGCGCGACCGCAGCATTGTGGAATCGCGCGTGAGGAGATCGGGTGATGAAAACTGGCAAAGCTGGTTATTACCGATGATTATAGTGCGGGAAGGACTGGACCAACAGGAGAGATGGGAGTGGCTTCTAGATTATATGGACAGAAAGCATACATGTCAGCTATGCTATCTGAAACATTCAAAGCAGATGCAAACATGTGGTGTGATTGATGTGCGTGCATCGGAATTGATTGGGTGTTCACCCTTCAGAACGGTTAAGATCGAAGAGCATGTGGGTAATGATTCAGTGTTTAAGACAAAGCTGGTTCGTGATGAGCAGATTGGTCGGATTGGGGATCATTACTATACAACAAATTGTTACACAGGCGCTGAAGCATTGATCACGACTGCCATTCACATACATCGATGGATAAGAGGGTGTGGTATCTGGAATGATGAGGGATGGCAGGAAGGCATCTTCATGTTGGGTCGTGTGTTGTTGAGGTGGGAGTTAACGAAGGCGCAACGCAGCGCGCTGCTTAGACTCTTCTGCTTCGTATGTTACGGATATGCGCCACGCGCAGATGGAACAATGCCGGACTGGAATAATTTGGGTAGTTTCTTGGATATTATACTGAAAGGACCAGAACTTGGTGAGGATGAAGATGAAAGAGCTTATGCTACTATGTTTGAGATGGTGCGATGCATCATTACTCTGTGTTATGCCGAGAAGGTTCACTTTGCTGGATTCACTGCGCCGGTCTGCGAGAGTGGAGAAGTTATTAACCTTGCTGCACGTATGTCGCAGATGTGGATGGAATAT
>AEO19780
ATGGAGCGCTTTTTGAGAAAATACAACATCAGTGGGGATTACGCAAATGCCACGAGGACTTTTTTGGCTATTTCACCACAATGGACCTGCAGTCATCTAAAGAGGAATTGTTTATTCAATGGGATGTGTGTTAAACAAAATTTTGAGAGAGCAATGATCGCGGCAACCGACGCGGAGGAGCCAGCGAAAGCGTATAAATTAGTTGAGTTGGCAAAGGAGGCAATGTATGATCGGGAAACAGTTTGGCTCCAATGCTTCAAAAGCTTTTCTCAACCATACGAAGAGGATGTCGAAGGGAAGATGAAGCGGTGCGGGGTGCAACTGCTCGAGGATTACCGCAAAAGTGGGATGATGGATGAGGCCGTGAAGCAGTCTGCATTGGTTAATTCGGAAAGAGTTAGATTGGATGATTCTCTCTCTGCAATGCCTTACATCTATGTGCCGATCAAAGAAGGTCAAATTGTGAATCCAACATTTATATCAAGATATCGCCAAATTGCATACTATTTCTACAATCCGGATGCGGCTGATGATTGGATCGATCCAAACCTATTTGGTATTCGCGGACAGCATAATCAAATCAAACGTGAGGTTGAGAGGCAAATTAACACATGTCCCTACACTGGATACAAAGGCAGAGTATTTCAAGTGATGTTCTTGCCGATTCAGCTGATCAATTTCTTAAGGATGGATGATTTTGCGAAACATTTTAATAGGTATGCTTCGATGGCGATACAGCAATATTTAAGAGTTGGTTATGCTGAAGAGATCAGGTATGTGCAACAGCTTTTTGGAAGGGTTCCAACGGGTGAATTTCCATTACATCAGATGATGCTGATAAGACGCGATTTCCCAACGCGCGATCGCAGCATTGTGGAGGCGCGGGTGAGGAGGTCGGGTGATGAAAACTGGCAAAGCTGGCTGCTGCCTATGATTATTGTTCGTGAAGGATTGGATCACCCGGATCGGTGGGAATGGCTTATTGATTACATGGATAGAAAGCATACATGTCAGCTGTGCTATTTGAAACACTCAAAGCAGATCCCAACCTGTGGTGTGATTGATGTACGCGCATCAGAACTAACTGGGTGCTCGCCGTTCAAGACAGTGAAAATTGAAGAACATGTGGGAAATGATTCGGTTTTTAAGATAAAATTGGTTCGCGATGAACAAATTGGCAGGATCGGAGATCATTATTATACAACAAATTGTTACACTGGAGCGGAGGCCTTGATTACAACTGCGATTCACATTCACCGCTGGATTAGAGGCTGTGGCATCTGGAACGACGAGGGATGGCAGGAGGGTATTTTCATGCTCGGACGCGTGTTGCTGAGATGGGAGCTGACGAAGGCACAACGCAGCGCTCTGCTCAGGTTATTCTGCTTTGTGTGCTACGGATATGCACCGCGTGCGGATGGGACGATACCGGATTGGAATAACCTTGGAAGCTTTTTGGATATCATTTTGAAAGGGCCGGAGCTCAGCGAGGATGAGGACGAGAGGGCTTATGCTACGATGTTTGAAATGGTTCGATGCATTATCACCCTATGCTATGCGGAAAAGGTTCACTTCGCTGGGTTCGCTGCACCTGCCTGTGAGAGTGGGGAAGTTATCAATCTCGCTGCGCGTATGTCTCAGATGTGGATGGAGTAT
>AEO19768
ATGGAGCGCTTTTTGAGAAAATACAACATCAGTGGGGATTACGCAAATGCCACGAGGACTTTTTTGGCTATTTCACCACAATGGACCTGCAGTCATCTAAAGAGGAATTGTTTATTCAATGGGATGTGTGTTAAACAAAATTTTGAGAGAGCAATGATCGCGGCAACCGACGCGGAGGAGCCAGCGAAAGCGTATAAATTAGTTGAGTTGGCAAAGGAGGCAATGTATGATCGGGAAACAGTTTGGCTCCAATGCTTCAAAAGCTTTTCTCAACCATACGAAGAGGATGTCGAAGGGAAGATGAAGCGGTGCGGGGTGCAACTGCTCGAGGATTACCGCAAAAGTGGGATGATGGATGAGGCCGTGAAGCAGTCTGCATTGGTTAATTCGGAAAGAGTTAGATTGGATGATTCTCTCTCTGCAATGCCTTACATCTATGTGCCGATCAAAGAAGGTCAAATTGTGAATCCAACATTTATATCAAGATATCGCCAAATTGCATACTATTTCTACAATCCGGATGCGGCTGATGATTGGATCGATCCAAACCTATTTGGTATTCGCGGACAGCATAATCAAATCAAACGTGAGGTTGAGAGGCAAATTAACACATGTCCCTACACTGGATACAAAGGCAGAGTATTTCAAGTGATGTTCTTGCCGATTCAGCTGATCAATTTCTTAAGGATGGATGATTTTGCGAAACATTTTAATAGGTATGCTTCGATGGCGATACAGCAATATTTAAGAGTTGGTTATGCTGAAGAGATCAGGTATGTGCAACAGCTTTTTGGAAGGGTTCCAACGGGTGAATTTCCATTACATCAGATGATGCTGATAAGACGCGATTTCCCAACGCGCGATCGCAGCATTGTGGAGGCGCGGGTGAGGAGGTCGGGTGATGAAAACTGGCAAAGCTGGCTGCTGCCTATGATTATTGTTCGTGAAGGATTGGATCACCCGGATCGGTGGGAATGGCTTATTGATTACATGGATAGAAAGCATACATGTCAGCTGTGCTATTTGAAACACTCAAAGCAGATCCCAACCTGTGGTGTGATTGATGTACGCGCATCAGAACTAACTGGGTGCTCGCCGTTCAAGACAGTGAAAATTGAAGAACATGTGGGAAATGATTCGGTTTTTAAGATAAAATTGGTTCGCGATGAACAAATTGGCAGGATCGGAGATCATTATTATACAACAAATTGTTACACTGGAGCGGAGGCCTTGATTACAACTGCGATTCACATTCACCGCTGGATTAGAGGCTGTGGCATCTGGAACGACGAGGGATGGCAGGAGGGTATTTTCATGCTCGGACGCGTGTTGCTGAGATGGGAGCTGACGAAGGCACAACGCAGCGCTCTGCTCAGGTTATTCTGCTTTGTGTGCTACGGATATGCACCGCGTGCGGATGGGACGATACCGGATTGGAATAACCTTGGAAGCTTTTTGGATATCATTTTGAAAGGGCCGGAGCTCAGCGAGGATGAGGACGAGAGGGCTTATGCTACGATGTTTGAAATGGTTCGATGCATTATCACCCTATGCTATGCGGAAAAGGTTCACTTCGCTGGGTTCGCTGCACCTGCCTGTGAGAGTGGGGAAGTTATCAATCTCGCTGCGCGTATGTCTCAGATGTGGATGGAGTAT
>AEO19756
ATGGAGCGCTTTTTGAGAAAATACAACATCAGTGGGGATTACGCAAACGCCACGAGAACTTTTTTGGCTATTTCACCACAATGGACTTGTAGTCATCTAAAAAGGAATTGTTTATTCAATGGGATGTGTGTTAAACAAAATTTTGAGAGAGCGATGATCGCGGCAACTGACGCGGAGGAGCCGGCGAAAGCATATAAATTAGTTGAATTGGCAAAGGAGGCAATGTACGATCGGGAAACAGTTTGGCTCCAATGCTTCAAAAGCTTTTCTCAACCATACGAAGAGGATGTCGAAGGGAAGATGAAGCGGTGCGGGGTGCAACTGCTCGAGGATTACCGCAAGAGTGGGATGATGGATGAGGCCGTGAAGCAATCCGCATTGGTTAATTCGGAAAGAGTTAGATTGGATGATTCTCTTTCTGCAATGCCTTACATCTATGTGCCAATCAAAGAAGGTCAAATCGTGAATCCAACATTTATATCAAGATATCGCCAAATTGCATACTATTTCTACAATCCGGATGCGGCTGATGATTGGATCGATCCAAATCTGTTTGGCATTCGCAGGCAGCACAATCAAATCAAACGTGAGGTTGAGAGACAAATTAACACATGCCCCTACACTGGATACAAAGGCAGAGTGTTTCAAGTAATGTTCTTGCCGATTCAGCTGATCAATTTTTTGAGGATGGACGATTTTGCGAAGCATTTTAACAGGTATGCTTCAATGGCGATACAGCAATATCTGAGAGTTGGTTATGCTGAAGAGATCAGATATGTGCAGCAGCTTTTTGGAAAGGTTCCGACAGGTGAATTTCCATTACATCAGATGATGCTGATAAGACGCGATTTCCCAACGCGCGATCGCAGCATTGTGGAAGCGCGAGTGAGGAGATCGGGTGATGAGAATTGGCAAAGCTGGCTGCTGCCTATGATTATCGTTCGTGAAGGATTGGATCACCCGGATCGGTGGGAATGGCTTATTGATTACATGGACAGAAAGCATACATGTCAGCTGTGCTACTTGAAGCACTCAAAGCAGATCCCGACCTGTGGTGTGATTGATGTACGCGCATCAGAGCTGACTGGGTGTTCGCCATTCAAGACGGTGAAGATTGAAGAACATGTGGGGAATGATTCGGTTTTTAAGACAAAATTAGTTCGCGATGAGCAAATTGGCAGGATCGGAGATCATTATTATACAACAAATTGTTACACTGGAGCGGAGGCCTTGATTACAACCGCGATTCACATTCACCGCTGGATCAGAGGGTGTGGCATCTGGAACGATGAGGGATGGCAGGAGGGTATTTTCATGCTCGGACGTGTACTGCTGAGATGGGAGCTGACGAAGGCGCAACGCAGCGCTCTGCTTAGGCTATTCTGTTTTGTGTGCTACGGATATGCGCCGCGTGCAGATGGGACGATACCGGATTGGAATAACCTTGGAAGCTTTTTGGATATCATTTTGAAAGGGCCAGAGCTCAGCGAGGATGAGGATGAGAGGGCTTATGCTACGATGTTTGAAATGGTTCGATGCATTATCACCCTATGCTATGCGGAAAAGGTTCATTTCGCTGGGTTCGCAGCACCCGCGTGTGAGAGCGGAGAAGTTATCAATCTCGCTGCGCGTATGTCTCAGATGTGGATGGAGTAT
>AEO19744
ATGGAGCGCTTTTTGAGAAAATACAACATCAGTGGGGATTACGCAAATGCCACGAGAACTTTTTTGGCTATTTCACCACAATGGACTTGCAGTCATCTAAAAAGGAATTGTTTATTCAATGGGATGTGTGTTAAACAAAATTTTGAGAGAGCAATGATCGCGGCAACCGACGCGGAGGAGCCGGCGAAAGCATATAAATTAGTTGAATTGGCAAAGGAGGCAATGTATGATCGGGAAACAGTCTGGCTCCAATGCTTCAAAAGCTTTTCTCAACCATACGAAGAGGATGTCGAAGGGAAGATGAAGCGGTGCGGGGTGCAACTGCTCGAGGATTACCGCAAAAGTGGGATGATGGATGAGGCCGTGAAGCAATCCGCATTGGTTAATTCGGAAAGAGTTAGATTGGATGATTCTCTTTCTGCAATGCCTTACATCTATGTGCCAATCAAAGAGGGTCAAATTGTGAATCCAACATTTATATCAAGATATCGCCAAATTGCATACTATTTCTACAACCCGGATGCGGCTGATGATTGGATCGATCCAAACCTGTTTGGTATTCGCGGACAGCACAATCAAATCAAACGTGAGGTTGAGAGGCAAATTAATACATGTCCCTACACTGGATACAAAGGCAGAGTATTTCAAGTGATGTTCCTGCCGATTCAGCTGATCAATTTCTTAAGGATGGATGATTTTGCGAAACATTTTAACAGGTATGCTTCGATGGCGATACAGCAATATTTGAGAGTTGGTTATGCTGAAGAGACCAGGTATGTGCAACAGCTTTTTGGAAGGGTTCCAACGGGTGAATTTCCATTACATCAGATGATGCTGATAAGACGCGATTTCCCAACGCGCGATCGCAGCATTGTGGAAGCGCGGGTGAGGAGATCGGGTGATGAGAACTGGCAAAACTGGCTGCTGCCTATGATTATTGTTCGTGAAGGATTGGATCACCCGGATCGGTGGGAATGGCTTATTGATTACATGGATAGAAAGCATACATGTCAGCTGTGCTACTTGAAACACTCAAAGCAGATCCCGACCTGTGGTGTGATTGATGTACGCGCATCAGAGCTAACTGGGTGTTCGCCATTCAAGACGGTGAAAATTGAAGAACATGTGGGAAATGATTCGGTTTTTAAGACAAAATTAGTTCGCGATGAACAAATTGGCAGGATCGGAGATCATTATTATACAACAAATTGTTACACTGGAGCGGAGGCCTTGATTACAACTGCGATTCACATTCACCGCTGGATTAGAGGCTGTGGCATCTGGAACGACGAGGGATGGCAGGAGGGTATTTTCATGCTCGGACGCGTACTGCTGAGATGGGAGCTGACGAAGGCACAGCGCAGCGCTCTGCTCAGGTTATTCTGCTTTGTGTGCTACGGATATGCGCCGCGTGCAGATGGGACGATACCGGATTGGAATAACCTTGGAAGCTTTTTGGATATCATTTTGAAAGGACCGGAGCTCAGCGAGGATGAGGACGAGAGGGCTTATGCTACGATGCTTGAAATGGTTCGATGCATTATCACCCTATGCTATGCAGAAAAGGTTCACTTCGCTGGGTTCGCGGCACCTGCGTGTGAGAGCGGGGAAGTTATCAATCTCGCTGCTCGTATGTCTCAGATGTGGATGGAATAT
>AEO19732
ATGGAGCGCTTTTTGAGAAAATACAACATCAGTGGGGATTACGCAAATGCCACGAGAACTTTTTTGGCTATTTCACCACAATGGACTTGCAGTCATCTAAAAAGGAATTGTTTATTCAATGGGATGTGTGTTAAACAAAATTTTGAGAGAGCAATGATCGCGGCAACCGACGCGGAGGAGCCGGCGAAAGCATATAAATTAGTTGAATTGGCAAAGGAGGCAATGTATGATCGGGAAACAGTCTGGCTCCAATGCTTCAAAAGCTTTTCTCAACCATACGAAGAGGATGTCGAAGGGAAGATGAAGCGGTGCGGGGTGCAACTGCTCGAGGATTACCGCAAAAGTGGGATGATGGATGAGGCCGTGAAGCAATCCGCATTGGTTAATTCGGAAAGAGTTAGATTGGATGATTCTCTTTCTGCAATGCCTTACATCTATGTGCCAATCAAAGAGGGTCAAATTGTGAATCCAACATTTATATCAAGATATCGCCAAATTGCATACTATTTCTACAACCCGGATGCGGCTGATGATTGGATCGATCCAAACCTGTTTGGTATTCGCGGACAGCACAATCAAATCAAACGTGAGGTTGAGAGGCAAATTAATACATGTCCCTACACTGGATACAAAGGCAGAGTATTTCAAGTGATGTTCCTGCCGATTCAGCTGATCAATTTCTTAAGGATGGATGATTTTGCGAAACATTTTAACAGGTATGCTTCGATGGCGATACAGCAATATTTGAGAGTTGGTTATGCTGAAGAGACCAGGTATGTGCAACAGCTTTTTGGAAGGGTTCCAACGGGTGAATTTCCATTACATCAGATGATGCTGATAAGACGCGATTTCCCAACGCGCGATCGCAGCATTGTGGAAGCGCGGGTGAGGAGATCGGGTGATGAGAACTGGCAAAACTGGCTGCTGCCTATGATTATTGTTCGTGAAGGATTGGATCACCCGGATCGGTGGGAATGGCTTATTGATTACATGGATAGAAAGCATACATGTCAGCTGTGCTACTTGAAACACTCAAAGCAGATCCCGACCTGTGGTGTGATTGATGTACGCGCATCAGAGCTAACTGGGTGTTCGCCATTCAAGACGGTGAAAATTGAAGAACATGTGGGAAATGATTCGGTTTTTAAGACAAAATTAGTTCGCGATGAACAAATTGGCAGGATCGGAGATCATTATTATACAACAAATTGTTACACTGGAGCGGAGGCCTTGATTACAACTGCGATTCACATTCACCGCTGGATTAGAGGCTGTGGCATCTGGAACGACGAGGGATGGCAGGAGGGTATTTTCATGCTCGGACGCGTACTGCTGAGATGGGAGCTGACGAAGGCACAGCGCAGCGCTCTGCTCAGGTTATTCTGCTTTGTGTGCTACGGATATGCGCCGCGTGCAGATGGGACGATACCGGATTGGAATAACCTTGGAAGCTTTTTGGATATCATTTTGAAAGGACCGGAGCTCAGCGAGGATGAGGACGAGAGGGCTTATGCTACGATGCTTGAAATGGTTCGATGCATTATCACCCTATGCTATGCAGAAAAGGTTCACTTCGCTGGGTTCGCGGCACCTGCGTGTGAGAGCGGGGAAGTTATCAATCTCGCTGCTCGTATGTCTCAGATGTGGATGGAATAT
>ADD62093
ATGGAGCGCTTTTTGAGAAAATACAACATCAGTGGGGATTATGCTAATGCCACGAGAACTTTTTTGGCTATATCACCTCAATGGACTTGTAGTCACTTAAAAAGGAATTGTTTATTTAATGGGATGTGTGTCAAACAAAATTTTGAAAGAGCAATGATTGCGGCAACTGATGCTGAGGAACCACGGAAAGCATTTCAATTGGTCGAATTGGCTAAAGAGGCGATGTATGATCGAGAAACGGTTTGGCTCCAATGCTTCAAAAGTTTTTCCCAACCGTATGAAGAGGACATCGAAAGAAAAATGAAGAGGTGTGGTGTACAGCTGCTTGAAGATTACCGCAAAAGTGGAATGATGGATGAGGCGGTGAAGCAGTCCGCATTGAATAATTCAGAGAGGATTAGATTGGATGATTCGCTGTCAGCAATGCCATACATCTATGTACCAATCAGGGAAGGCCAAATCGTTAATCCAACATTCATCTCGAGATATCGTCAAATCGCATATTATTTTTATAATCCTGATGCTGCAGATGATTGGATCGATCCAAATTTGTTCGGGATCCGGGGGCAACACAATCAGATAAAACGGGAAGTAGAGAGGCAAATTAATACATGTCCTTATTCAGGCTACAAAGGTAGAGTTTTTCAAGTGATGTTTCTACCAATCCAAATGATAAATTTTCTGAGAATGGATGATTTCGCGAAGCACTTTAATAGATATGCTTCGATGGCTATCCAACAATATTTGAGAGTTGGCTATGCTGAAGAAGTCAGGTATGTGCAACAATTGTTTGGGAAAGTTCCAACTGGTGAGTTTCCATTGCATCAGATGATGTTGATGAGACGTGATTTCCCCACGCGCGACCGCAGCATTGTGGAATCGCGCGTGAGGAGATCGGGTGATGAAAACTGGCAAAGCTGGTTATTACCAATGATTATAGTGCGGGAAGGATTGGACCAACCGGAGAGATGGGAGTGGCTTCTAGATTATATGGACAGAAAGCACACATGTCAGCTATGCTATCTAAAACATTCAAAGCAGGCACAAACATGTGGTGTGATCGATGTGCGTGCATCGGAATTGGTTGGGTGTTCACCCTTTAGAACGGTTAAGATCGAAGAGCATGTGGGTAATGATTCAGTGTTTAAGACAAAGCTGGTTCGTGATGAGCAGATTGGTCGGATTGGAGATCATTACTATACAACAAATTGTTACACAGGCGCTGAGGCATTGGTCACGACTGCCATTCACATACATCGATGGATAAGAGGGTGTGGCATCTGGAATGATGAGGGATGGCAGGAAGGTATCTTCATGTTAGGTCGTGTGTTGTTGAGGTGGGAGTTAACGAAGGCGCAACGCAGCGCACTGCTTAGACTCTTTTGCTTCGTATGTTACGGATATGCGCCACGCGCAGATGGAACAATGCCGGACTGGAATAATTTGGGTAGTTTCTTGGACATTATACTGAAGGGACCAGAACTTGGTGAGGATGAAGATGAAAGAGCTTATGCCACTATGTTTGAGATGGTGCGATGTATCATTACTCTGTGTTATGCCGAGAAGGTTCACTTTGCTGGATTCACTGCGCCGGTCTGCGAGAGTGGAGAAGTTATTAACCTTGCTGCGCGTATGTCGCAGATGTGGATGGAGTAT
>AAN28946
ATGGAGCGCTTTTTGAGAAAATACAACATCAGTGGGGATTACGCAAATGCCACGAGGACTTTTTTGGCTATTTCACCACAATGGACCTGCAGTCATCTAAAGAGGAATTGTTTATTCAATGGGATGTGTGTTAAACAAAATTTTGAGAGAGCAATGATCGCGGCAACCGACGCGGAGGAGCCAGCGAAAGCGTATAAATTAGTTGAGTTGGCAAAGGAGGCAATGTATGATCGGGAAACAGTTTGGCTCCAATGCTTCAAAAGCTTTTCTCAACCATACGAAGAGGATGTCGAAGGGAAGATGAAGCGGTGCGGGGTGCAACTGCTCGAGGATTACCGCAAAAGTGGGATGATGGATGAGGCCGTGAAGCAGTCTGCATTGGTTAATTCGGAAAGAGTTAGATTGGATGATTCTCTCTCTGCAATGCCTTACATCTATGTGCCGATCAAAGAAGGTCAAATTGTGAATCCAACATTTATATCAAGATATCGCCAAATTGCATACTATTTCTACAATCCGGATGCGGCTGATGATTGGATCGATCCAAACCTATTTGGTATTCGCGGACAGCATAATCAAATCAAACGTGAGGTTGAGAGGCAAATTAACACATGTCCCTACACTGGATACAAAGGCAGAGTATTTCAAGTGATGTTCTTGCCGATTCAGCTGATCAATTTCTTAAGGATGGATGATTTTGCGAAACATTTTAATAGGTATGCTTCGATGGCGATACAGCAATATTTAAGAGTTGGTTATGCTGAAGAGATCAGGTATGTGCAACAGCTTTTTGGAAGGGTTCCAACGGGTGAATTTCCATTACATCAGATGATGCTGATAAGACGCGATTTCCCAACGCGCGATCGCAGCATTGTGGAGGCGCGGGTGAGGAGGTCGGGTGATGAAAACTGGCAAAGCTGGCTGCTGCCTATGATTATTGTTCGTGAAGGATTGGATCACCCGGATCGGTGGGAATGGCTTATTGATTACATGGATAGAAAGCATACATGTCAGCTGTGCTATTTGAAACACTCAAAGCAGATCCCAACCTGTGGTGTGATTGATGTACGCGCATCAGAACTAACTGGGTGCTCGCCGTTCAAGACAGTGAAAATTGAAGAACATGTGGGAAATGATTCGGTTTTTAAGACAAAATTGGTTCGCGATGAACAAATTGGCAGGATCGGAGATCATTATTATACAACAAATTGTTACACTGGAGCGGAGGCCTTGATTACAACTGCGATTCACATTCACCGCTGGATTAGAGGCTGTGGCATCTGGAACGACGAGGGATGGCAGGAGGGTATTTTCATGCTCGGACGCGTGTTGCTGAGATGGGAGCTGACGAAGGCACAACGCAGCGCTCTGCTCAGGTTATTCTGCTTTGTGTGCTACGGATATGCACCGCGTGCGGATGGGACGATACCGGATTGGAATAACCTTGGAAGCTTTTTGGATATCATTTTGAAAGGGCCGGAGCTCAGCGAGGATGAGGACGAGAGGGCTTATGCTACGATGTTTGAAATGGTTCGATGCATTATCACCCTATGCTATGCGGAAAAGGTTCACTTCGCTGGGTTCGCTGCACCTGCCTGTGAGAGTGGGGAAGTTATCAATCTCGCTGCGCGTATGTCTCAGATGTGGATGGAGTAT
>AAN17737
ATGGAGCGCTTTTTGAGAAAATACAACATCAGTGGGGATTACGCAAATGCCACGAGAACTTTTTTGGCTATTTCACCACAATGGACTTGCAGTCATCTAAAAAGGAATTGTTTATTCAATGGGATGTGTGTTAAACAAAATTTTGAGAGAGCGATGATCGCGGCAACTGATGCGGAGGAACCGGCGAAGGCATATAGATTAGTTGAATTGGCAAAGGAGGCAATGTATGATCGGGAAACAGTTTGGCTTCAATGCTTTAAAAGCTTTTCTCAACCATACGAAGAGGATGTCGAAGGGAAGATGAAGCGGTGCGGGGTGCAACTGCTTGAGGATTACCGCAAAAGTGGGATGATGGATGAGGCCGTGAAGCAATCCGCATTGGTTAATTCGGAAAGAGTTAGATTGGATGATTCTCTTTCAGCAATGCCCTATATCTATGTACCAATCAAAGAGGGTCAAATTGTGAATCCAACATTTATATCGAGATATCGCCAAATTGCATACTATTTCTATAATCCGGATGCGGCCGATGATTGGATCGATCCAAATTTGTTTGGCATTCGTGGACAGCACAATCAAATCAAACGTGAAGTTGAGAGACAAATTAACACATGTCCCTACACTGGATACAAAGGCAGAGTGTTTCAAGTAATGTTTTTACCGATTCAGCTGATCAATTTCTTGAGGATGGATGATTTTGCGAAGCATTTTAATAGGTATGCTTCGATGGCTATACAGCAATATCTGAGAGTTGGTTACGCTGAAGAGGTTAGGTATGTGCAGCAACTTTTTGGAAGGGTTCCAACAGGTGAATTTCCATTGCATCAGATGATGCTGATAAGACGCGATTTCCTAACGCGCGACCGTAGCATCGTGGAAGCGCGGGTGAGGAGATCGGGTGATGAGAACTGGCAGAGCTGGCTGTTGCCTATGATTATTGTTCGCGAAGGACTAGATCACGCGGACCGGTGGGAATGGCTTATTGATTACATGGATAGGAAGCATACGTGTCAGCTGTGCTACCTGAAGCACTCGAAGCGGATCCCAACCTGTGGTGTGATTGATGTACGCGCATCAGAGTTAACGGGGTGCTCGCCATTCAAGACGGTCAAGATCGAAGAACATGTGGGAAATGATTCGGTTTTTAAAACAAAGTTAGTTCGCGATGAACAAATTGGCAGAATCGGAGATCATTATTATACAACAAATTGTTACACTGGAGCGGAAGCTTTGATTACAACTGCAATTCACATTCACCGCTGGATTAGAGGGTGTGGCATCTGGAACGATGAGGGATGGCAGGAGGGTATTTTCATGCTTGGACGCGTACTACTGAGATGGGAACTGACAAAAGCGCAACGCAGCGCATTGCTCAGGTTGTTCTGCTTCGTGTGTTATGGATATGCGCCGCGTGCGGATGGGACGATACCGGATTGGAATAACCTTGGAAGTTTTCTGGATATCATTCTGAAAGGGCCGGAACTTAGTGAGGATGAAGATGAGAGGGCTTATGCTACGATGTTTGAAATGGTTCGATGCATCATCACTCTATGTTATGCAGAGAAGGTTCACTTCGCTGGGTTCGCGGCACCTGCGTGTGAGAGCGGGGAAGTTATCAATCTCGCTGCGCGTATGTCTCAGATGTGGATGGAGTAT
>AAA02484
ATGGAGCGCTTTTTGAGAAAATACAATATCAGTGGGGATTACGCAAATGCCACGAGAACTTTTTTGGCTATTTCACCTCAATGGACTTGCAGCCACTTAAAAAGGAATTGTCTATTTAATGGAATGTGCGTCAAGCAGCATTTTGAGAGAGCGATGATCGCGGCAACTGATGCGGAGGAGCCGGCGAAAGCATACAAATTGGTTGAATTGGCAAAGGAAGCAATGTATGATCGGGAAACAGTCTGGCTTCAATGTTTCAAAAGCTTTTCCCAACCATACGAGGAAGATGTCGAAGGGAAGATGAAGCGATGCGGAGCGCAATTGCTTGAGGATTACCGCAAAAGTGGGATGATGGATGAAGCCGTGAAACAATCTGCGCTGGTTAATTCAGAAAGAATTAGATTGGATGATTCACTTTCCGCAATGCCTTACATCTACGTGCCAATCAATAATGGTCAAATTGTTAATCCGACATTTATATCAAGATATCGCCAAATTGCATATTATTTTTACAACCCAGATGCAGCTGATGATTGGATTGATCCAAATCTCTTTGGTATTCGCGGACAGCACAATCAGATTAAACGTGAGGTTGAGAGACAAATTAACACATGCCCTTACACTGGATACAGAGGTAGAGTGTTTCAAGTAATGTTTTTGCCGATTCAGCTGATCAATTTCTTGAGAATGGATGATTTTGCGAAGCATTTTAACAGGTACGCCTCGATGGCGATACAACAATATCTGAGAGTTGGTTATGCTGAAGAGATCAGATATGTACAACAGCTCTTCGGAAAGGTCCCAACAGGTGAATTTCCATTACACCAGATGATGCTGATGAGACGCGATCTCCCAACGCGCGATCGCAGTATTGTGGAGGCGCGGGTGAGGAGATCAGGTGATGAGAACTGGCAAAGCTGGCTACTACCTATGATCATCATTCGTGAGGGGTTGGATCATCAGGATCGGTGGGAATGGTTTATTGATTACATGGATAGGAAACATACATGTCAACTTTGCTACTTGAAACATTCAAAACAGATCCCAGCCTGTAGTGTGATTGATGTACGTGCATCTGAATTAACTGGGTGCTCGCCGTTCAAAATGGTGAAGATCGAAGAGCATGTAGGAAATGATTCAGTGTTTAAAACGAAATTAGTTCGCGATGAGCAAATTGGCAGGATTGGAGATCATTATTATACAACAAATTGTTACACTGGAGCGGAGGCGTTGATTACAACCGCGATTCATATTCATCGCTGGATTAGGGGGTCTGGCATCTGGAACGATGAAGGATGGCAGGAGGGTATTTTCATGCTTGGACGCGTGCTGCTGAGATGGGAATTGACAAAGGCGCAACGCAGCGCTTTGCTCAGGCTATTCTGTTTTGTATGTTACGGATATGCACCACGCGCAGACGGAACGATACCGGACTGGAATAATCTTGGAAACTTTTTGGATATCATTTTGAAGGGGCCAGAACTTAGTGAAGATGAGGATGAAAGAGCTTATGCTACAATGTTTGAAATGGTTCGATGCATTATCACTCTATGCTATGCAGAAAAGGTTCACTTCGCTGGGTTCGCTGCGCCTGCGTGTGAAGGCGGGGAAGTAATTAATCTTGCTGCGCGCATGTCTCAGATGTGGATGGAGTAT
>ADI49565
ATGGAGGGCTTTTTGAGAAAATACAACATCAGTGGGGATTACGCAAATGCCACGAGAACTTTTTTGGTTATTTCACCACAATGGACTTGCAGTCACCTAAAAAGGAATTGTTTATTCAATGGAATGTGTGTCAAACAAAATTTCGAGAGAGCGATGATTGCAGCAACTGATGCAGAAGAGCCAGCGAAAGCATACAAATTGGTAGAATTGGCGAAAGAGGCAATGTATGATCGGGAAACAGTTTGGCTCCAATGTTTCAGGAGCTTTTCCCAACCATACGAGGAGGACGTCGAAGGGAAGATGAAGCGGTGCGGAGTGCAGTTACTTGAGGATTATCGCAAAAGTGGGATGATGGATGAAGCTGTGAAGCAATTTGCACTGGTTAATTCAGAAAGAGTTAGACTGGATGATTCACTTTCCGCAATGCCTTACATTTATGTGCCAATCAAGGATGGTCAAATTGTGAACCCAACATTTATATCGAGATATCGCCAAATTGCATATTATTTCTACAACCCAGATGCAGCAGACGATTGGATCGATCCAAATCTGTTTGGCATTCGTGGACAGCACAATCAAATCAAACGTGAAGTTGAGAGACAAATTAATACATGTCCTTACACTGGATACAGAGGTAGAGTGTTTCAAGTAATGTTCTTGCCAATTCAGCTGATCAACTTCTTGAGGATGGATGATTTTGCGAAGCATTTTAACAGGTATGCTTCGATGGCGATACAGCAATATTTGAGAGTCGGTTATGCTGAAGAGGTTAGATATGTACAGCAGCTTTTCGGAAGGGTTCCAACGGGTGAATTTCCACTGCACCAGATGATGCTAATGAGACGTGATTTCCCAACGCGTGATCGCAGTATTGTGGAAGCGCGGGTGAGGAGATCAGGCGATGAGAACTGGCAAAGCTGGCTACTACCTATGATTATCGCTCGTGAGGGATTAGATCATCAGGATCGGTGGGAATGGCTTATTGATTACATGGATAGGAAGCATATATGTCAACTTTGCTACTTGAGACATTCAAAGCAGATCCCAACTTGTAGTGTGATTGACGTACGTGCATCTGAACTGACTGGGTGCTCACCGTTTAAGATGGTGAAGATCGAAGAGCACGTGGGAAATGATTCAGTTTTTAAAACAAAGTTAGTTCGTGATGAACAGATAGGTAGGATTGGAGATCATTATTATACAACAAATTGTTACACGGGAGCGGAGGCATTGGTCACAACCGCGATTCACATCCATCGCTGGATCAGGGGATGCGGCATTTGGAACGATGAAGGATGGCAGGAGGGTATTTTCATGCTTGGACGTGTGCTGCTGAGATGGGAGTTAACGAGGGTGCAACGCAGCGCTTTGCTCAGGCTATTTTGTTTCGTGTGTTATGGACATGCGCCACGCGCGGATGGGACGATACCGGATTGGAATAATCTTGGAAACTTTTTGGATATCATTTTAAAAGGGCCGGAGCTTAGTGAGGATGAGGATGAGAGGGCTTATGCTACAATGTTTGAGATGGTTCGGTGTATTATCACTCTGTGCTATGCAGAAAAGGTTCACTTCGCTGGGTTTGCAGCGCCTGCGTGTGAAAGTGGAGAAGTAATCAACCTCGCTGCACGTATGTCTCAGATGTGGATGGAATAT
>ADI49555
ATGGAGCGCTTTTTGAGAAAATACAACATCAGTGGGGATTACGCAAATGCCACGAGAACTTTTTTGGCTATTTCACCACAATGGACTTGCAGTCATCTAAAAAGGAATTGTTTATTCAATGGGATGTGTGTTAAACAAAATTTTGAGAGAGCAATGATTGCGGCAACCGACGCGGAGGAGCCGGCGAAAGCATATAAATTAGTTGAATTGGCAAAGGAGGCAATGTATGATCGGGAGACAGTCTGGCTCCAATGCTTCAAAAGCTTTTCCCAACCATACGAAGAGGATGTCGAAGGGAAGATGAAGCGGTGCGGGGTGCAACTGCTCGAAGATTACCGTAAAAGTGGGATGATGGATGAGGCCGTGAAGCAATCCGCATTGGTTAATTCGGAAAGAGTTAGATTGGATGATTCTCTTTCTGCAATGCCTTACATCTATGTGCCAATTAAAGAGGGTCAAATCGTGAATCCAACATTTATATCAAGATATCGCCAAATTGCATACTATTTCTACAACCCGGATGCGGCTGATGATTGGATCGATCCAAACCTGTTTGGTATTCGCGGACAGCACAATCAAATCAAACGTGAGGTTGAGAGGCAAATTAACACATGTCCCTACACTGGATACAAAGGCAGAGTATTTCAAGTGATGTTCTTGCCGATTCAGCTGATCAATTTCTTAAGGATGGATGATTTTGCGAAACATTTTAACAGGTATGCTTCGATGGCGATACAGCAATATTTGAGAGTTGGTTATGCTGAAGAGGTCAGGTATGTGCAACAGCTTTTTGGAAGGGTTCCAACGGGTGAATTTCCATTACATCAAATGATGCTGATAAGACGCGATTTCCCAACGCGCGATCGCAGCATTGTGGAAGCGCGGGTGAGGAGATCGGGTGATGAGAACTGGCAAAGCTGGCTGCTACCTATGATTATTGTTCGTGAAGGATTGGATCACCCGGATCGGTGGGAATGGCTTATTGATTACATGGATAGAAAGCATACATGTCAGCTGTGCTACTTGAAACACTCAAAGCAGATCCCGACCTGTGGTGTGATTGATGTGCGCGCATCAGAGCTAACTGGGTGTTCGCCATTCAAGACGGTGAAAATTGAGGAACATGTGGGGAATGATTCGGTTTTTAAGACAAAATTAGTTCGCGATGAACAAATTGGCAGGATCGGAGATCATTATTATACAACTAATTGTTACACTGGAGCGGAGGCCTTGATTACAACTGCGATTCACATTCACCGCTGGATTAGAGGCTGTGGCATCTGGAACGATGAGGGATGGCAGGAGGGTATTTTCATGCTCGGACGCGTACTACTGAGATGGGAGCTGACGAAGGCACAGCGCAGCGCTCTGCTCAGGTTATTCTGCTTTGTGTGCTACGGATATGCGCCGCGTGCGGATGGGACGATACCGGACTGGAATAACCTTGGAAGCTTTTTGGATATCATTTTGAAAGGACCGGAGCTCAGCGAGGATGAGGACGAGAGGGCTTATGCTACGATGTTTGAAATGGTTCGATGCATTATCACCCTATGCTATGCAGAAAAGGTTCACTTCGCTGGGTTCGCGGCACCTGCGTGTGAGAGCGGGGAAGTTATCAATCTCGCTGCTCGTATGTCTCAGATGTGGATGGAGTAT
>ADI49545
ATGGAGCGCTTTTTGAGAAAATACAACATCAGTGGGGATTACGCGAATGCCACGAGAACTTTTTTGGCTATTTCACCACAGTGGACCTGCAGTCATCTAAAAAGGAATTGTCTATTCAATGGGATGTGTGTTAAACAAAATTTTGAGAGAGCAATGATCGCGGCAACCGACGCGGAGGAGCCAGCGAAAGCATATAAACTAGTTGAATTGGCGAAGGAGGCAATGTATGATCGGGAAACAGTCTGGCTCCAATGCTTCAAAAGCTTTTCTCAACCATACGAGGAGGATGTCGAAGGGAAGATGAAGCGGTGCGGGGTGCAACTGCTCGAGGACTACCGCAAAAGTGGAATGATGGATGAGGCCGTGAAGCAATCCGCATTGGTTAATTCGGAGAGAGTTAGATTGGATGATTCCCTCTCTGCAATGCCTTACATCTATGTGCCAATCAAAGAAGGTCAAATTGTGAATCCAACATTTATATCAAGATATCGCCAAATTGCATACTATTTCTACAATCCGGATGCGGCTGATGATTGGATCGATCCAAATCTATTTGGTATTCGTGGACAGCACAATCAAATTAAACGTGAGGTTGAGAGGCAAATTAACACATGTCCCTACACTGGATACAAAGGTAGAGTATTTCAAGTGATGTTCTTGCCAATTCAGCTGATCAATTTCTTAAGGATGGATGACTTTGCGAAGCATTTTAACAGGTATGCTTCGATGGCGATACAGCAGTATTTGAGAGTTGGTTATGCTGAAGAGATCAGGTATGTGCAACAGCTTTTTGGAAGGGTTCCAACGGGTGAATTTCCATTACATCAGATGATGCTGATAAGACGCGATTTCCCAACGCGCGATCGCAGCATTGTGGAGGCGCGGGTGAGGAGATCTGGTGATGAAAACTGGCAAAGCTGGCTGTTGCCTATGCTTATTGTTCGTGAAGGATTGGATCACCCGGACCGGTGGGAATGGCTTATTGATTACATGGATAGAAAGCATACATGTCAGCTGTGCTACTTGAAACACTCGAAGCAGATCCCAACCTGTGGTGTGATTGACGTACGCGCATCAGAGCTAACCGGGTGCTCGCCATTCAAGACGGTGAAGATTGAAGAACATGTGGGAAGTGATTCGGTTTTTAAAACAAAATTAGTTCGCGATGAACAAATTGGCAGGATCGGAGATCATTATTACACAACAAATTGTTACACTGGAGCGGAGGCTTTGATTACAACCGCGATTCACATTCACCGCTGGATTAGAGGCTGTGGCATCTGGAACGACGAGGGATGGCAGGAGGGTATCTTCATGCTCGGACGTGTGCTGCTGAGATGGGAGCTGACGAAGGCGCAACGCAGCGCTTTGCTCAGGTTATTCTGCTTTGTGTGCTACGGACATGCACCGCGTGCGGATGGGACGATACCGGATTGGAATAACCTTGGAAGCTTTTTGGATATCATTTTGAAAGGGCCGGAGCTCAGCGAGGATGAAGATGAGAGGGCTTATGCTACGATGTTTGAAATGGTTCGATGCATTATCACTCTATGCTATGCGGAAAAGGTTCACTTCGCTGGGTTCGCTGCACCTGCATGTGAGAGTGGGGAAGTTATCAATCTCGCTGCGCGTATGTCTCAGATGTGGATGGAGTAT
>ADI49535
ATGGAGCGCTTTTTGAGAAAATACAACATCAGTGGGGATTACGCAAATGCCACGAGAACTTTTTTGGCTATTTCACCACAATGGACTTGCAGTCATCTAAAAAGGAATTGTTTATTCAATGGGATGTGTGTTAAACAAAATTTTGAGAGAGCAATGATTGCGGCAACCGACGCGGAGGAGCCGGCGAAAGCATATAAATTAGTTGAATTGGCAAAGGAGGCAATGTATGATCGGGAGACAGTCTGGCTCCAATGCTTCAAAAGCTTTTCCCAACCATACGAAGAGGATGTCGAAGGGAAGATGAAGCGGTGCGGGGTGCAACTGCTCGAAGATTACCGTAAAAGTGGGATGATGGATGAGGCCGTGAAGCAATCCGCATTGGTTAATTCGGAAAGAGTTAGATTGGATGATTCTCTTTCTGCAATGCCTTACATCTATGTGCCAATTAAAGAGGGTCAAATCGTGAATCCAACATTTATATCAAGATATCGCCAAATTGCATACTATTTCTACAACCCGGATGCGGCTGATGATTGGATCGATCCAAACCTGTTTGGTATTCGCGGACAGCACAATCAAATCAAACGTGAGGTTGAGAGGCAAATTAACACATGTCCCTACACTGGATACAAAGGCAGAGTATTTCAAGTGATGTTCTTGCCGATTCAGCTGATCAATTTCTTAAGGATGGATGATTTTGCGAAACATTTTAACAGGTATGCTTCGATGGCGATACAGCAATATTTGAGAGTTGGTTATGCTGAAGAGGTCAGGTATGTGCAACAGCTTTTTGGAAGGGTTCCAACGGGTGAATTTCCATTACATCAAATGATGCTGATAAGACGCGATTTCCCAACGCGCGATCGCAGCATTGTGGAAGCGCGGGTGAGGAGATCGGGTGATGAGAACTGGCAAAGCTGGCTGCTACCTATGATTATTGTTCGTGAAGGATTGGATCACCCGGATCGGTGGGAATGGCTTATTGATTACATGGATAGAAAGCATACATGTCAGCTGTGCTACTTGAAACACTCAAAGCAGATCCCGACCTGTGGTGTGATTGATGTGCGCGCATCAGAGCTAACTGGGTGTTCGCCATTCAAGACGGTGAAAATTGAGGAACATGTGGGGAATGATTCGGTTTTTAAGACAAAATTAGTTCGCGATGAACAAATTGGCAGGATCGGAGATCATTATTATACAACTAATTGTTACACTGGAGCGGAGGCCTTGATTACAACTGCGATTCACATTCACCGCTGGATTAGAGGCTGTGGCATCTGGAACGATGAGGGATGGCAGGAGGGTATTTTCATGCTCGGACGCGTACTACTGAGATGGGAGCTGACGAAGGCACAGCGCAGCGCTCTGCTCAGGTTATTCTGCTTTGTGTGCTACGGATATGCGCCGCGTGCGGATGGGACGATACCGGACTGGAATAACCTTGGAAGCTTTTTGGATATCATTTTGAAAGGACCGGAGCTCAGCGAGGATGAGGACGAGAGGGCTTATGCTACGATGTTTGAAATGGTTCGATGCATTATCACCCTATGCTATGCAGAAAAGGTTCACTTCGCTGGGTTCGCGGCACCTGCGTGTGAGAGCGGGGAAGTTATCAATCTCGCTGCTCGTATGTCTCAGATGTGGATGGAGTAT
>ADI49526
ATGGAGCGCTTTTTGAGAAAATACAACATCAGTGGGGATTACGCAAATGCCACGAGAACTTTTTTGGCTATTTCACCACAATGGACTTGCAGTCATCTAAAAAGGAATTGTTTATTCAATGGGATGTGTGTTAAACAAAATTTTGAGAGAGCAATGATTGCGGCAACCGACGCGGAGGAGCCGGCGAAAGCATATAAATTAGTTGAATTGGCAAAGGAGGCAATGTATGATCGGGAGACAGTCTGGCTCCAATGCTTCAAAAGCTTTTCCCAACCATACGAAGAGGATGTCGAAGGGAAGATGAAGCGGTGCGGGGTGCAACTGCTCGAAGATTACCGTAAAAGTGGGATGATGGATGAGGCCGTGAAGCAATCCGCATTGGTTAATTCGGAAAGAGTTAGATTGGATGATTCTCTTTCTGCAATGCCTTACATCTATGTGCCAATTAAAGAGGGTCAAATCGTGAATCCAACATTTATATCAAGATATCGCCAAATTGCATACTATTTCTACAACCCGGATGCGGCTGATGATTGGATCGATCCAAACCTGTTTGGTATTCGCGGACAGCACAATCAAATCAAACGTGAGGTTGAGAGGCAAATTAACACATGTCCCTACACTGGATACAAAGGCAGAGTATTTCAAGTGATGTTCTTGCCGATTCAGCTGATCAATTTCTTAAGGATGGATGATTTTGCGAAACATTTTAACAGGTATGCTTCGATGGCGATACAGCAATATTTGAGAGTTGGTTATGCTGAAGAGGTCAGGTATGTGCAACAGCTTTTTGGAAGGGTTCCAACGGGTGAATTTCCATTACATCAAATGATGCTGATAAGACGCGATTTCCCAACGCGCGATCGCAGCATTGTGGAAGCGCGGGTGAGGAGATCGGGTGATGAGAACTGGCAAAGCTGGCTGCTACCTATGATTATTGTTCGTGAAGGATTGGATCACCCGGATCGGTGGGAATGGCTTATTGATTACATGGATAGAAAGCATACATGTCAGCTGTGCTACTTGAAACACTCAAAGCAGATCCCGACCTGTGGTGTGATTGATGTGCGCGCATCAGAGCTAACTGGGTGTTCGCCATTCAAGACGGTGAAAATTGAGGAACATGTGGGGAATGATTCGGTTTTTAAGACAAAATTAGTTCGCGATGAACAAATTGGCAGGATCGGAGATCATTATTATACAACTAATTGTTACACTGGAGCGGAGGCCTTGATTACAACTGCGATTCACATTCACCGCTGGATTAGAGGCTGTGGCATCTGGAACGATGAGGGATGGCAGGAGGGTATTTTCATGCTCGGACGCGTACTACTGAGATGGGAGCTGACGAAGGCACAGCGCAGCGCTCTGCTCAGGTTATTCTGCTTTGTGTGCTACGGATATGCGCCGCGTGCGGATGGGACGATACCGGACTGGAATAACCTTGGAAGCTTTTTGGATATCATTTTGAAAGGACCGGAGCTCAGCGAGGATGAGGACGAGAGGGCTTATGCTACGATGTTTGAAATGGTTCGATGCATTATCACCCTATGCTATGCAGAAAAGGTTCACTTCGCTGGGTTCGCGGCACCTGCGTGTGAGAGCGGGGAAGTTATCAATCTCGCTGCTCGTATGTCTCAGATGTGGATGGAGTAT
>ADI49517
ATGGAGCGCTTTTTGAGAAAATACAACATCAGTGGGGATTACGCGAATGCCACGAGAACTTTTTTGGCTATTTCACCACAGTGGACCTGCAGTCATCTAAAAAGGAATTGTCTATTCAATGGGATGTGTGTTAAACAAAATTTTGAGAGAGCAATGATCGCGGCAACCGACGCGGAGGAGCCAGCGAAAGCATATAAACTAGTTGAATTGGCGAAGGAGGCAATGTATGATCGGGAAACAGTCTGGCTCCAATGCTTCAAAAGCTTTTCTCAACCATACGAGGAGGATGTCGAAGGGAAGATGAAGCGGTGCGGGGTGCAACTGCTCGAGGACTACCGCAAAAGTGGAATGATGGATGAGGCCGTGAAGCAATCCGCATTGGTTAATTCGGAGAGAGTTAGATTGGATGATTCCCTCTCTGCAATGCCTTACATCTATGTGCCAATCAAAGAAGGTCAAATTGTGAATCCAACATTTATATCAAGATATCGCCAAATTGCATACTATTTCTACAATCCGGATGCGGCTGATGATTGGATCGATCCAAATCTATTTGGTATTCGTGGACAGCACAATCAAATTAAACGTGAGGTTGAGAGGCAAATTAACACATGTCCCTACACTGGATACAAAGGTAGAGTATTTCAAGTGATGTTCTTGCCAATTCAGCTGATCAATTTCTTAAGGATGGATGACTTTGCGAAGCATTTTAACAGGTATGCTTCGATGGCGATACAGCAGTATTTGAGAGTTGGTTATGCTGAAGAGATCAGGTATGTGCAACAGCTTTTTGGAAGGGTTCCAACGGGTGAATTTCCATTACATCAGATGATGCTGATAAGACGCGATTTCCCAACACGCGATCGCAGCATTGTGGAGGCGCGGGTGAGGAGATCTGGTGATGAAAACTGGCAAAGCTGGCTGTTGCCTATGCTTATTGTTCGTGAAGGATTGGATCACCCGGACCGGTGGGAATGGCTTATTGATTACATGGATAGAAAGCATACATGTCAGCTGTGCTACTTGAAACACTCAAAGCAGATCCCAACCTGTGGTGTGATTGACGTACGCGCATCAGAGCTAACTGGGTGCTCGCCATTCAAGACGGTGAAGATTGAAGAACATGTGGGAAGTGATTCGGTTTTTAAAACAAAATTAGTTCGCGATGAACAAATTGGCAGGATCGGAGATCATTATTACACAACAAATTGTTACACTGGAGCGGAGGCTTTGATTACAACCGCGATTCACATTCACCGCTGGATTAGAGGCTGTGGCATCTGGAACGACGAGGGATGGCAGGAGGGTATCTTCATGCTCGGACGCGTGCTGCTGAGATGGGAGCTGACGAAGGCGCAACGCAGCGCTTTGCTCAGGTTATTCTGCTTTGTGTGCTACGGACATGCACCGCGTGCGGATGGGACGATACCGGATTGGAATAACCTTGGAAGCTTTTTGGATATCATTTTGAAAGGGCCGGAGCTCAGCGAGGATGAAGATGAGAGGGCTTATGCTACGATGTTTGAAATGGTTCGATGCATTATCACTCTATGCTATGCGGAAAAGGTTCACTTCGCTGGGTTCGCTGCACCTGCATGTGAGAGTGGGGAAGTTATCAATCTCGCTGCGCGTATGTCTCAGATGTGGATGGAGTAT
>ADI49502
ATGGAGCGCTTTTTGAGAAAATACAACATCAGTGGGGATTACGCAAATGCCACGAGAACTTTTTTGGCTATTTCACCACAATGGACTTGCAGTCATCTAAAAAGGAATTGTTTATTCAATGGGATGTGTGTTAAACAAAATTTTGAGAGAGCAATGATTGCGGCAACCGACGCGGAGGAGCCGGCGAAAGCATATAAATTAGTTGAATTGGCAAAGGAGGCAATGTATGATCGGGAGACAGTCTGGCTCCAATGCTTCAAAAGCTTTTCCCAACCATACGAAGAGGATGTCGAAGGGAAGATGAAGCGGTGCGGGGTGCAACTGCTCGAAGATTACCGTAAAAGTGGGATGATGGATGAGGCCGTGAAGCAATCCGCATTGGTTAATTCGGAAAGAGTTAGATTGGATGATTCTCTTTCTGCAATGCCTTACATCTATGTGCCAATTAAAGAGGGTCAAATCGTGAATCCAACATTTATATCAAGATATCGCCAAATTGCATACTATTTCTACAACCCGGATGCGGCTGATGATTGGATCGATCCAAACCTGTTTGGTATTCGCGGACAGCACAATCAAATCAAACGTGAGGTTGAGAGGCAAATTAACACATGTCCCTACACTGGATACAAAGGCAGAGTATTTCAAGTGATGTTCTTGCCGATTCAGCTGATCAATTTCTTAAGGATGGATGATTTTGCGAAACATTTTAACAGGTATGCTTCGATGGCGATACAGCAATATTTGAGAGTTGGTTATGCTGAAGAGGTCAGGTATGTGCAACAGCTTTTTGGAAGGGTTCCAACGGGTGAATTTCCATTACATCAAATGATGCTGATAAGACGCGATTTCCCAACGCGCGATCGCAGCATTGTGGAAGCGCGGGTGAGGAGATCGGGTGATGAGAACTGGCAAAGCTGGCTGCTACCTATGATTATTGTTCGTGAAGGATTGGATCACCCGGATCGGTGGGAATGGCTTATTGATTACATGGATAGAAAGCATACATGTCAGCTGTGCTACTTGAAACACTCAAAGCAGATCCCGACCTGTGGTGTGATTGATGTGCGCGCATCAGAGCTAACTGGGTGTTCGCCATTCAAGACGGTGAAAATTGAGGAACATGTGGGGAATGATTCGGTTTTTAAGACAAAATTAGTTCGCGATGAACAAATTGGCAGGATCGGAGATCATTATTATACAACTAATTGTTACACTGGAGCGGAGGCCTTGATTACAACTGCGATTCACATTCACCGCTGGATTAGAGGCTGTGGCATCTGGAACGATGAGGGATGGCAGGAGGGTATTTTCATGCTCGGACGCGTACTACTGAGATGGGAGCTGACGAAGGCACAGCGCAGCGCTCTGCTCAGGTTATTCTGCTTTGTGTGCTACGGATATGCGCCGCGTGCGGATGGGACGATACCGGACTGGAATAACCTTGGAAGCTTTTTGGATATCATTTTGAAAGGACCGGAGCTCAGCGAGGATGAGGACGAGAGGGCTTATGCTACGATGTTTGAAATGGTTCGATGCATTATCACCCTATGCTATGCAGAAAAGGTTCACTTCGCTGGGTTCGCGGCACCTGCGTGTGAGAGCGGGGAAGTTATCAATCTCGCTGCTCGTATGTCTCAGATGTGGATGGAGTAT
>ADI49490
ATGGAGCGCTTTTTGAGAAAATACAACATCAGTGGGGATTACGCAAATGCCACGAGAACTTTTTTGGCTATTTCACCACAATGGACTTGCAGTCATCTAAAAAGGAATTGTTTATTCAATGGGATGTGTGTTAAACAAAATTTTGAGAGAGCAATGATTGCGGCAACCGACGCGGAGGAGCCGGCGAAAGCATATAAATTAGTTGAATTGGCAAAGGAGGCAATGTATGATCGGGAGACAGTCTGGCTCCAATGCTTCAAAAGCTTTTCCCAACCATACGAAGAGGATGTCGAAGGGAAGATGAAGCGGTGCGGGGTGCAACTGCTCGAAGATTACCGTAAAAGTGGGATGATGGATGAGGCCGTGAAGCAATCCGCATTGGTTAATTCGGAAAGAGTTAGATTGGATGATTCTCTTTCTGCAATGCCTTACATCTATGTGCCAATTAAAGAGGGTCAAATCGTGAATCCAACATTTATATCAAGATATCGCCAAATTGCATACTATTTCTACAACCCGGATGCGGCTGATGATTGGATCGATCCAAACCTGTTTGGTATTCGCGGACAGCACAATCAAATCAAACGTGAGGTTGAGAGGCAAATTAACACATGTCCCTACACTGGATACAAAGGCAGAGTATTTCAAGTGATGTTCTTGCCGATTCAGCTGATCAATTTCTTAAGGATGGATGATTTTGCGAAACATTTTAACAGGTATGCTTCGATGGCGATACAGCAATATTTGAGAGTTGGTTATGCTGAAGAGGTCAGGTATGTGCAACAGCTTTTTGGAAGGGTTCCAACGGGTGAATTTCCATTACATCAAATGATGCTGATAAGACGCGATTTCCCAACGCGCGATCGCAGCATTGTGGAAGCGCGGGTGAGGAGATCGGGTGATGAGAACTGGCAAAGCTGGCTGCTACCTATGATTATTGTTCGTGAAGGATTGGATCACCCGGATCGGTGGGAATGGCTTATTGATTACATGGATAGAAAGCATACATGTCAGCTGTGCTACTTGAAACACTCAAAGCAGATCCCGACCTGTGGTGTGATTGATGTGCGCGCATCAGAGCTAACTGGGTGTTCGCCATTCAAGACGGTGAAAATTGAGGAACATGTGGGGAATGATTCGGTTTTTAAGACAAAATTAGTTCGCGATGAACAAATTGGCAGGATCGGAGATCATTATTATACAACTAATTGTTACACTGGAGCGGAGGCCTTGATTACAACTGCGATTCACATTCACCGCTGGATTAGAGGCTGTGGCATCTGGAACGATGAGGGATGGCAGGAGGGTATTTTCATGCTCGGACGCGTACTACTGAGATGGGAGCTGACGAAGGCACAGCGCAGCGCTCTGCTCAGGTTATTCTGCTTTGTGTGCTACGGATATGCGCCGCGTGCGGATGGGACGATACCGGACTGGAATAACCTTGGAAGCTTTTTGGATATCATTTTGAAAGGACCGGAGCTCAGCGAGGATGAGGACGAGAGGGCTTATGCTACGATGTTTGAAATGGTTCGATGCATTATCACCCTATGCTATGCAGAAAAGGTTCACTTCGCTGGGTTCGCGGCACCTGCGTGTGAGAGCGGGGAAGTTATCAATCTCGCTGCTCGTATGTCTCAGATGTGGATGGAGTAT
>ADI49482
ATGGAGCGCTTTTTGAGAAAATACAACATCAGTGGGGATTACGCAAATGCCACGAGAACTTTTTTGGCTATTTCACCACAATGGACTTGCAGTCATCTAAAAAGGAATTGTTTATTTAATGGGATGTGTGTCAAACAAAATTTTGAGAGAGCAATGATCGCGGCGACCGATGCGGAGGAGCCGGCGAAAGCGTATAAATTAGTTGAATTGGCAAAGGAGGCAATGTACGATCGGGAAACAGTCTGGCTTCAATGTTTCAAAAGCTTCTCTCAACCATACGAAGAGGATGTCGAGGGGAAGATGAAGCGGTGCGGGGTGCAACTGCTCGAGGATTACCGCAAGAGTGGGATGATGGATGAGGCCGTGAAGCAATCCGCATTGGTTAATTCGGAAAGAGTTAGATTGGATGATTCTCTTTCAGCAATGCCTTATATCTATGTACCAATCAAAGAGGGTCAAATTGTGAATCCAACATTTATATCGAGATATCGCCAAATTGCATACTATTTCTATAATCCGGATGCGGCTGATGATTGGATCGATCCAAATCTGTTTGGCATTCGCGGACAGCACAATCAGATCAAACGTGAGGTTGAGAGACAAATTAATACATGCCCCTACACTGGATACAAAGGCAGAGTGTTTCAAGTGATGTTCTTGCCGATTCAGCTAATCAATTTCTTGAGGATGGATGATTTTGCGAAGCATTTCAATAGGTATGCTTCGATGGCTATACAACAATATCTGAGAGTTGGTTACGCTGAAGAGGTCAGATATGTGCAGCAGCTTTTTGGAAGGGTTCCAACAGGTGAGTTTCCATTACATCAGATGATGCTGATAAGACGCGATTTCCCAACGCGCGATCGCAGCATCGTGGAAGCGCGGGTGAGGAGATCGGGTGATGAGAACTGGCAGAGTTGGCTGCTGCCTATGATTATTGTTCGTGAAGGGTTAGATCATCCGGATCGGTGGGAATGGCTTATTGATTACATGGATAGAAAGCATACATGCCAGCTGTGCTACCTGAAGCATTCAAAGCAGATCCCGACCTGTGGCGTAATTGATGTACGCGCATCAGAGCTAACGGGGTGCTCGCCATTCAAGACGGTGAAGATCGAAGAGCATGTGGGAAATGATTCGGTTTTCAAGACGAAATTGGTTCGCGATGAACAAATTGGCAGGATCGGAGATCATTATTATACAACAAATTGCTACACTGGAGCGGAGGCTTTGATTACAACTGCAATCCACATTCATCGCTGGATTAGAGGGTGTGGCATCTGGAACGATGAGGGATGGCAGGAGGGTATCTTCATGCTCGGACGCGTACTACTGAGGTGGGAGCTGACGAAGGCACAACGCAGTGCACTGCTCAGGTTGTTCTGCTTTGTGTGCTACGGATATGCGCCGCGCGCGGATGGGACAATACCGGATTGGAATAACCTTGGAAGTTTTTTGGATATCATTCTGAAGGGGCCGGAACTCAGTGAAGATGAGGATGAGAGGGCTTATGCTACGATGTTTGAAATGGTTCGATGCATTATCACTCTATGCTATGCAGAGAAGGTTCATTTCGCTGGGTTCGCGGCGCCTGCGTGTGAGAGTGGGGAAGTTATCAATCTCGCTGCGCGTATGTCTCAGATGTGGATGGAGTAT
>ACR58463
ATGGAGCGCTTTTTGAGAAAATACAACATCAGTGGGGATTACGCAAATGCCACGAGAACTTTTTTGGCTATTTCACCACAATGGACTTGCAGTCATCTAAAAAGGAATTGTTTATTCAATGGGATGTGTGTTAAACAAAATTTTGAGAGAGCAATGATTGCGGCAACCGACGTGGAGGAGCCGGCGAAAGCATATAAATTAGTTGAATTGGCAAAGGAGGCAATGTATGATCGGGAGACAGTCTGGCTCCAATGCTTCAAAAGCTTTTCCCAACCATACGAAGAGGATGTCGAAGGGAAGATGAAGCGATGCGGGGTGCAACTGCTCGAAGATTACCGCAAAAGTGGGATGATGGATGAGGCCGTGAAGCAATCCGCATTGGTTAATTCGGAAAGAGTTAGATTGGATGATTCTCTTTCTGCAATGCCTTACATCTATGTGCCAATTAAAGAGGGTCAAATCGTGAATCCAACATTTATATCAAGATATCGCCAAATTGCATACTATTTCTACAACCCGGATGCGGCTGATGATTGGATCGATCCAAACTTGTTTGGTATTCGCGGACAGCACAATCAAATCAAACGTGAGGTTGAGAGACAAATTAACACATGTCCCTACACTGGATACAAAGGCAGAGTATTTCAAGTGATGTTCTTGCCGATTCAGCTGATCAATTTCTTAAGGATGGATGATTTTGCGAAACATTTTAACAGGTATGCTTCGATGGCGATACAGCAATATTTGAGAGTTGGTTATGCTGAAGAGGTCAGATATGTGCAACAACTTTTTGGAAGGGTTCCAACGGGCGAATTTCCATTACATCAAATGATGCTGATAAGACGCGATTTCCCAACGCGCGATCGCAGCATTGTGGAAGCGCGGGTGAGGAGATCGGGTGATGAGAACTGGCAAAGCTGGCTGCTACCTATGATTATTGTTCGTGAAGGATTGGATCACCCGGATCGGTGGGAATGGCTTATTGATTATATGGATAGAAAGCATACATGTCAGCTGTGCTACTTGAAACACTCAAAGCAGATCCCGACCTGTGGTGTGATTGATGTACGCGCATCAGAACTAACTGGGTGTTCGCCATTCAAGACGGTGAAGATTGAGGAACATGTGGGAAATGATTCGGTTTTTAAGACAAAATTAGTTCGCGATGAACAAATTGGCAGGATCGGAGATCATTATTATACTACAAATTGTTACACTGGGGCGGAGGCCTTGATTACAACTGCGATTCACATTCACCGCTGGATTAGAGGCTGTGGCATCTGGAACGATGAGGGATGGCAGGAGGGTATTTTCATGCTCGGACGCGTACTACTGAGATGGGAGCTGACGAAGGCGCAGCGCAGCGCTCTGCTCAGGTTATTCTGCTTTGTGTGCTACGGATATGCGCCGCGTGCAGATGGGACGATACCGGATTGGAATAACCTTGGAAGCTTTTTGGATATCATTTTGAAAGGACCGGAGCTCAGCGAGGATGAGGACGAGAGGGCTTATGCTACGATGTTTGAAATGGTTCGATGCATTATCACCCTATGCTATGCAGAAAAGGTTCACTTCGCTGGGTTCGCGGCACCTGCGTGTGAGAGCGGGGAAGTTATCAATCTCGCTGCTCGTATGTCTCAGATGTGGATGGAGTAT
>AAS21217
ATGGAGCGCTTTTTGAGAAAATACAACATCAGTGGGGATTATGCTAATGCCACGAGAACTTTTTTGGCTATATCACCTCAATGGACTTGTAGTCACTTAAAAAGGAATTGTTTATTTAATGGGATGTGTGTCAAACAAAATTTTGAAAGAGCAATGATTGCGGCAACTGATGCTGAGGAACCACGGAAAGCATTTCAATTGGTCGAATTGGCTAAAGAGGCGATGTATGATCGAGAAACGGTTTGGCTCCAATGCTTCAAAAGTTTTTCCCAACCGTATGAGGAGGACATCGAAGGAAAAATGAAGAGGTGTGGTGTACAGCTGCTTGAAGATTACCGCAAAAGTGGAATGATGGATGAGGCGGTGAAGCAGTCCGCATTGAATAATTCAGAGAGGATTAGATTGGATGATTCGCTGTCAGCAATGCCATACATCTATGTACCAATCAGGGAAGGCCAAATCGTTAATCCAACATTCATCTCGAGATATCGTCAAATCGCATATTATTTTTATAATCCTGATGCTGCGGATGATTGGATCGATCCAAATTTGTTCGGGATCCGGGGGCAACACAATCAGATAAAACGGGAAGTAGAGAGGCAAATTAATACATGTCCTTATTCAGGCTACAAAGGTAGAGTTTTTCAAGTGATGTTTCTACCAATCCAAATGATAAATTTTCTGAGAATGGATGATTTCGCGAAGCACTTTAATAGATATGCTTCGATGGCTATCCAACAATATTTGAGAGTTGGCTATGCTGAAGAAGTCAGGTATGTGCAACAATTGTTTGGGAAAGTTCCAACTGGTGAGTTCCCATTGCATCAGATGATGTTGATGAGACGTGATTTCCCCACGCGCGACCGCAGCATTGTGGAATCGCGCGTGAGGAGATCGGGTGATGAAAGCTGGCAAAGCTGGTTATTACCAATGATTATAGTGCGGGAAGGATTGGACCAACCGGAGAGATGGGAGTGGCTTCTAGATTATATGGACAGAAAGCACACATGTCAGCTATGCTATCTAAAACATTCAAAGCAGACACAAACATGTGGTGTGATCGATGTGCGTGCATCGGAATTGGTTGGGTGTTCACCCTTTAGAACGGTTAAGATCGAAGAGCATGTGGGTAATGATTCAGTGTTTAAGACAAAGCTGGTTCGTGATGAGCAGATTGGTCGGATTGGAGATCATTACTATACAACGAATTGTTACACAGGCGCTGAAGCATTGGTCACGACTGCTATTCACATGCATCGATGGATAAGAGGGTGTGGCATCTGGAATGATGAGGGATGGCAGGAAGGTATCTTCATGTTAGGTCGTGTGTTGTTGAGGTGGGAGTTAACGAAGGCGCAACGCAGCGCACTGCTTAGACTCTTTTGCTTCGTATGTTACGGATATGCGCCACGCGCAGATGGAACAATGCCGGACTGGAATAACTTGGGTAGTTTCTTGGACATTATACTGAAGGGACCAGAACTTGGTGAGGATGAAGATGAAAGAGCTTATGCCACTATGTTTGAGATGGTGCGATGTATCATTACTCTGTGTTATGCCGAGAAGGTTCACTTTGCTGGATTCACTGCGCCGGTCTGCGAGAGTGGAGAAGTTATTAACCTTGCTGCGCGTATGTCGCAGATGTGGATGGAGTAT
>ACJ06228
ATGGAGCGCTTTTTGAGAAAATACAACATCAGTGGGGATTACGCAAATGCCACGAGAACTTTTTTGGCTATTTCACCACAATGGACTTGCAGTCATCTAAAAAGGAATTGTTTATTTAATGGGATGTGTGTCAAACAAAATTTTGAGAGAGCAATGATCGCGGCGACCGATGCGGAGGAGCCGGCGAAAGCGTATAAATTAGTTGAATTGGCAAAGGAGGCAATGTACGATCGGGAAACAGTCTGGCTTCAATGTTTCAAAAGCTTCTCTCAACCATACGAAGAGGATGTCGAGGGGAAGATGAAGCGGTGCGGGGTGCAACTGCTCGAGGATTACCGCAAGAGTGGGATGATGGATGAGGCCGTGAAGCAATCCGCATTGGTTAATTCGGAAAGAGTTAGATTGGATGATTCTCTTTCAGCAATGCCTTATATCTATGTACCAATCAAAGAGGGTCAAATTGTGAATCCAACATTTATATCGAGATATCGCCAAATTGCATACTATTTCTATAATCCGGATGCGGCTGATGATTGGATCGATCCAAATCTGTTTGGCATTCGCGGACAGCACAATCAGATCAAACGTGAGGTTGAGAGACAAATTAATACATGCCCCTACACTGGATACAAAGGCAGAGTGTTTCAAGTGATGTTCTTGCCGATTCAGCTAATCAATTTCTTGAGGATGGATGATTTTGCGAAGCATTTCAATAGGTATGCTTCGATGGCTATACAACAATATCTGAGAGTTGGTTACGCTGAAGAGGTCAGATATGTGCAGCAGCTTTTTGGAAGGGTTCCAACAGGTGAGTTTCCATTACATCAGATGATGCTGATAAGACGCGATTTCCCAACGCGCGATCGCAGCATCGTGGAAGCGCGGGTGAGGAGATCGGGTGATGAGAACTGGCAGAGTTGGCTGCTGCCTATGATTATTGTTCGTGAAGGGTTAGATCATCCGGATCGGTGGGAATGGCTTATTGATTACATGGATAGAAAGCATACATGCCAGCTGTGCTACCTGAAGCATTCAAAGCAGATCCCGACCTGTGGCGTAATTGATGTACGCGCATCAGAGCTAACGGGGTGCTCGCCATTCAAGACGGTGAAGATCGAAGAGCATGTGGGAAATGATTCGGTTTTCAAGACGAAATTGGTTCGCGATGAACAAATTGGCAGGATCGGAGATCATTATTATACAACAAATTGCTACACTGGAGCGGAGGCTTTGATTACAACTGCAATCCACATTCATCGCTGGATTAGAGGGTGTGGCATCTGGAACGATGAGGGATGGCAGGAGGGTATCTTCATGCTCGGACGCGTACTACTGAGGTGGGAGCTGACGAAGGCACAACGCAGTGCACTGCTCAGGTTGTTCTGCTTTGTGTGCTATGGATATGCGCCGCGCGCGGATGGGACAATACCGGATTGGAATAACCTTGGAAGTTTTTTGGATATCATTCTGAAGGGGCCGGAACTCAGTGAAGATGAGGATGAGAGGGCTTATGCTACGATGTTTGAAATGGTTCGATGCATTATCACTCTATGCTATGCAGAGAAGGTTCATTTCGCTGGGTTCGCGGCGCCTGCGTGTGAGAGCGGGGAAGTTATCAATCTCGCTGCGCGTATGTCTCAGATGTGGATGGAGTAT
>ACJ06703
ATGGAGCGCTTTTTGAGGAAGTATAATATCAGTGGAGATTATGCCAATGCAATAAGAACTTTCTTTGCGATATCTCCTCAATGGACGTGTAGTCATCTGAAGAGGAATTGTTTTTTCAATGGAATGTGTGCTAAACAGCACTTTGAAAGGGCGATCATCGCTGTGACTGATGCGGATGAGCCGCGGAAAGCGATGAAATTGGCTGAATTGGCAGAAGAAGCGATGTATGACAGAGAAACAGTGTGGTTACAATGTTATAAAAGTTTTTCTCAGCCGTACCAAGAAGACATTGAAGATAAACTGAAAAAATGTGGAGCGCTGATGTTAGAAAATTATAGAAAGAGTGGGATGATGAATGAAGCGATGAAACAATCGGCATTGGCTGACTCTGAAAGAATAAGATTAGACGATTCGCTTTCAGCACTGCCATACATCTATATTCCGGTAAATCAAGGACAAATTGTAAATCCTGCATTCATCTCTAGATATCGTCAAATTGCCTATTTTTTCTATAACCCCGACGCAGCCGAGGATTGGATTGACCCAAGCTTGTTTGAAATCAGGGGTGCGCACTGCCAGATTAAACGTGAAGTGGAAAGACAGATCACGACGTGTCCCTATACTGGATATAGAGGCAGAGTTCTCCAAGTAATGTTCTTACCAGTTCACATCATAAATTTCTTAGAAAATGAGAAGTTTAGTAGACATTTTAACAGATATGTTTCTATGGCTGTGCAACGTTTTTTGAGAGTTGGATTTGCTGAAGAAGGGAGGTATGTACAACAGCTTTTTGGGGTTGTTCCGCCAGGTGAATTCCCACTGCATCAGATGATGCTGATGAAACGTGATTTCCTAACGCGTGATCAGAACCTCGTGGGGGCTAGAGTGCGGAGACCTGGAGATGACAGTTGGCAAAGCTGGCTGCTCCCAATGATTATCGTGCGTGAAGGGTTAAACCATGTTGACAGGTGGGAATGGCTGCTGGATTTCATGAATGGGAAACACCAATGTCAACTATGCTATCTTAGACATTCAAAACAGCAACATACCTGCAGCGTAATTGATGTGCGGCTGGCGGATATAACTGGCTGTTCACCTTTTAGAGAGGTAATAATAAGGGACCACATTGGCAACGAACCGATTCAGAAGATTAAGTTGGTCCGTGATGAGCAGGTTGGAAGACAAGGAGATCATTATTACACGTCACATTGCTACACAGGGGCGGAAGCTTTGACACAAACTGCAATACATATTCATAGATGGATACGAGGCTGTGGGATTTGGAATAGTCAGGGATGGCAGGAAGGCGTTTTCATGCTTGGACGCGTTCTTTTGAGATGGGAATTATCGAAGGCGCAACGAAGCGCTCTTTTCCGATTATTTTGCTTTGTGTGTTACGGTTATGCGCCACGCACAGATGGAACGATGCCAGACTGGAATAATTTGGGGAATTTTTTAGATGTAATCATGAAAGGTCCAGAATTGAGTGAGGATGAAGATGAATGTGCGTATGCGACTATGTTGGAGATGGTTCGTTGCATAATAACGTTGCACTGCGCAGAAAAGATTCATTTTGCTGGTTTTGCTGCACCAGTATGTCAAAACGGCGAAGTTATCAATTTAGCTGTTCGTATGTCGCAGATGTGGGCTGAGCAC
>CAO79549
ATGGAGCGCTTTTTGAGAAAATACAACATCAGTGGGGATTATGCTAATGCCACGAGAACTTTTTTGGCTATTTCACCTCAATGGACTTGCAGTCACTTAAAAAGGAATTGTTTATTTAATGGGATGTGTGTCAAACAAAATTTTGAAAGAGCAATGATTGCAGCAACTGATGCTGAAGAACCACGGAAAGCATTTCAACTGGTTGAATTAGCTAAAGAGGCGATGTATGATCGAGAGACGGTTTGGCTCCAATGTTTCAAAAGTTTTTCCCAACCGTATGAAGAGGACATCGAAGGAAAGATGAGGAGGTGTGGCGTACAGCTGCTCGAAGATTACCGCAAAAGTGGAATGATGGATGAGGCGGTGAAGCAGTCCGCATTGAACAATTCAGAGAGGATTAGATTGGATGATTCGCTGTCAGCAATGCCATACATCTATGTACCAATCAGAGAAGGCCAAATCGTTAATCCAACATTCATCTCGAGATATCGTCAAATCGCATATTATTTTTATAATCCTGATGCTGCAGATGATTGGATCGATCCAAATTTGTTCGGAATCCGAGGGCAACACAATCAGATAAAACGGGAAGTAGAGAGGCAAATTAATACATGTCCTTATTCAGGCTACAAAGGTAGGGTCTTTCAAGTGATGTTTTTACCAATCCAAATGATAAATTTTCTGAGAATGGATGATTTCGCGAAGCACTTTAATAGATATGCTTCGATGGCTATCCAACAGTATCTGAGAGTCGGCTATGCTGAAGAAGTCAGATATGTGCAACAACTGTTTGGGAAAGTTCCAACTGGTGAATTTCCATTGCATCAGATGATGTTGATGAGACGCGACTTCCCCACGCGCGACCGCAGCATTGTGGAATCACGCGTGAGGAGATCGGGTGATGAAAACTGGCAAAGCTGGTTATTACCCATGATTATAGTGCGGGAAGGATTGGACCAACCGGAGAGATGGGAGTGGCTTCTAGATTATATGGACAGAAAGCATACGTGTCAACTATGCTATCTAAAACATTCAAAGCAGATACAGACATGTGGTGTGATCGATGTGCGTGCATCGGAATTGATTGGGTGTTCACCTTTCAGAACGGTTAAGATCGAAGAGCATGTGGGTAATGATTCAGTGTTCAAGACAAAGCTGGTTCGTGATGAGCAGATTGGCCGGATTGGGGATCATTACTATACAACAAATTGTTACACAGGCGCTGAAGCATTGATCACGACAGCCATTCACATACATCGATGGATAAGAGGGTGTGGCATCTGGAATGATGAAGGATGGCAGGAAGGTATCTTCATGTTGGGTCGTGTGTTGTTGAGGTGGGAGTTAACGAAGGCGCAACGCAGCGCGCTGCTTAGACTCTTCTGCTTCGTATGTTACGGATATGCGCCACGCGCAGATGGAACAATGCCGGACTGGAATAACTTGGGTAGTTTCTTGGACATTATACTGAAGGGACCAGAACTTGGTGAGGATGAAGATGAAAGAGCTTATGCCACTATGTTTGAGATGGTGCGATGCATCATTACTCTGTGTTATGCCGAGAAGGTTCACTTTGCTGGATTCACTGCGCCGGTCTGCGAGAGTGGAGAAGTTATTAACCTTGCTGCACGTATGTCGCAGATGTGGATGGAGTAT
>CAO79548
ATGGAGCGCTTTTTGAGAAAATACAACATCAGTGGGGATTACGCAAATGCCACGAGAACTTTTTTGGCTATTTCACCACAATGGACTTGCAGTCATCTAAAAAGGAATTGTTTATTCAATGGGATGTGTGTTAAACAAAATTTTGAGAGAGCGATGATCGCGGCAACTGATGCGGAGGAACCGGCGAAGGCATATAGATTAGTTGAATTGGCAAAGGAGGCGATGTATGATCGGGAAACAGTTTGGCTTCAATGCTTTAAAAGCTTTTCTCAACCATACGAAGAGGATGTCGAAGGGAAGATGAAGCGGTGCGGGGTGCAACTGCTTGAGGATTACCGCAAAAGTGGGATGATGGATGAGGCCGTGAAGCAATCCGCATTGGTTAATTCGGAAAGAGTTAGATTGGATGATTCTCTTTCAGCAATGCCCTATATCTATGTACCAATCAAAGAGGGTCAAATTGTGAATCCAACATTTATATCGAGATATCGCCAAATTGCATACTATTTCTATAATCCGGATGCGGCCGATGATTGGATCGATCCAAATTTGTTTGGCATTCGTGGACAGCACAATCAAATCAAACGTGAAGTTGAGAGACAAATTAACACATGTCCCTACACTGGATACAAAGGCAGAGTGTTTCAAGTAATGTTTCTACCGATTCAGCTGATCAATTTCTTGAGGATGGATGATTTTGCGAAGCATTTTAATAGGTATGCTTCGATGGCTATACAGCAATATCTGAGAGTTGGTTACGCTGAAGAGGTTAGGTATGTGCAGCAACTTTTTGGAAGGGTTCCAACAGGTGAATTTCCATTGCATCAGATGATGCTGACAAGACGCGATTTCCTAACGCGCGATCGTAGCATCGTGGAAGCGCGGGTGAGGAGATCGGGTGATGAGAACTGGCAGAGCTGGCTGTTGCCTATGATTATTGTTCGCGAAGGACTAGATCACGCGGACCGGTGGGAATGGCTTATTGATTACATGGATAGGAAGCATACGTGTCAGCTGTGCTACCTGAAGCACTCGAAGCGGATCCCAACCTGTGGTGTGATTGATGTACGCGCATCAGAGTTAACGGGGTGCTCGCCATTCAAGACGGTGAAGATCGAAGAACATGTGGGAAATGATTCGGTTTTTAAAACAAAGTTAGTTCGCGATGAACAAATTGGCAGAATCGGAGATCATTATTATACAACAAATTGTTACACTGGAGCGGAAGCTTTGATTACAACTGCAATTCACATTCACCGCTGGATTAGAGGGTGTGGCATCTGGAACGATGAGGGATGGCAGGAGGGTATTTTCATGCTTGGACGCGTACTACTGAGATGGGAACTGACAAAAGCGCAACGCAGCGCATTGCTCAGGTTGTTCTGCTTCGTGTGTTATGGATATGCGCCGCGTGCGGATGGGACGATACCGGATTGGAATAACCTTGGAAGTTTTCTGGATATCATTCTGAAAGGGCCGGAACTTAGTGAGGATGAAGATGAAAGGGCTTATGCTACGATGTTTGAAATGGTTCGATGCATCATCACTCTATGTTATGCAGAGAAGGTTCACTTCGCTGGGTTCGCGGCACCTGCGTGTGAGAGCGGGGAAGTTATCAATCTCGCTGCGCGTATGTCTCAGATGTGGATGGAGTAT
>CAO79547
ATGGAGCGCTTTTTGAGAAAATACAACATCAGTGGGGATTACGCAAATGCCACGAGGACTTTTTTGGCTATTTCACCACAATGGACCTGCAGTCATCTAAAGAGGAATTGTTTATTCAATGGGATGTGTGTTAAACAAAATTTTGAGAGAGCAATGATCGCGGCAACCGACGCGGAGGAGCCAGCGAAAGCGTATAAATTAGTTGAGTTGGCAAAGGAGGCAATGTATGATCGGGAAACAGTTTGGCTCCAATGCTTCAAAAGCTTTTCTCAACCATACGAAGAGGATGTCGAAGGGAAGATGAAGCGGTGCGGGGTGCAACTGCTCGAGGATTACCGCAAAAGTGGGATGATGGATGAGGCCGTGAAGCAGTCTGCATTGGTTAATTCGGAAAGAGTTAGATTGGATGATTCTCTCTCTGCAATGCCTTACATCTATGTGCCGATCAAAGAAGGTCAAATTGTGAATCCAACATTTATATCAAGATATCGCCAAATTGCATACTATTTCTACAATCCGGATGCGGCTGATGATTGGATCGATCCAAACCTATTTGGTATTCGCGGACAGCATAATCAAATCAAACGTGAGGTTGAGAGGCAAATTAACACATGTCCCTACACTGGATACAAAGGCAGAGTATTTCAAGTGATGTTCTTGCCGATTCAGCTGATCAATTTCTTAAGGATGGATGATTTTGCGAAACATTTTAATAGGTATGCTTCGATGGCGATACAGCAATATTTAAGAGTTGGTTATGCTGAAGAGATCAGGTATGTGCAACAGCTTTTTGGAAGGGTTCCAACGGGTGAATTTCCATTACATCAGATGATGCTGATAAGACGCGATTTCCCAACGCGCGATCGCAGCATTGTGGAGGCGCGGGTGAGGAGGTCGGGTGATGAAAACTGGCAAAGCTGGCTGCTGCCTATGATTATTGTTCGTGAAGGATTGGATCACCCGGATCGGTGGGAATGGCTTATTGATTACATGGATAGAAAGCATACATGTCAGCTGTGCTATTTGAAACACTCAAAGCAGATCCCACCCTGTGGTGTGATTGATGTACGCGCATCAGAACTAACTGGGTGCTCGCCGTTCAAGACAGTGAAAATTGAAGAACATGTGGGAAATGATTCGGTTTTTAAGACAAAATTGGTTCGCGATGAACAAATTGGCAGGATCGGAGATCATTATTATACAACAAATTGTTACACTGGAGCGGAGGCCTTGATTACAACTGCGATTCACATTCACCGCTGGATTAGAGGCTGTGGCATCTGGAACGACGAGGGATGGCAGGAGGGTATTTTCATGCTCGGACGCGTGTTGCTGAGATGGGAGCTGACGAAGGCACAACGCAGCGCTCTGCTCAGGTTATTCTGCTTTGTGTGCTACGGATATGCACCGCGTGCGGATGGGACGATACCGGATTGGAATAACCTTGGAAGCTTTTTGGATATCATTTTGAAAGGGCCGGAGCTCAGCGAGGATGAGGACGAGAGGGCTTATGCTACGATGTTTGAAATGGTTCGATGCATTATCACCCTATGCTATGCGGAAAAGGTTCACTTCGCTGGGTTCGCTGCACCTGCCTGTGAGAGTGGGGAAGTTATCAATCTCGCTGCGCGTATGTCTCAGATGTGGATGGAGTAT
>CAO79538
ATGGAGCGCTTTTTGAGAAAATACAACATCAGTGGGGATTATGCTAATGCCACGAGAACTTTTTTGGCTATATCACCTCAATGGACTTGTAGTCACTTAAAAAGGAATTGTTTATTTAATGGGATGTGTGTCAAACAAAATTTTGAAAGAGCAATGATTGCAGCAACTGATGCTGAGGAACCACGGAAAGCATTTCAATTGGTTGAATTGGCTAAAGAGGCGATGTATGATCGAGAGACGGTTTGGCTCCAATGCTTCAAAAGTTTTTCCCAACCGTATGAAGAGGACATCGAAGGAAAGATGAAGAGGTGTGGTGTACAGCTGCTCGAAGATTACCGCAAAAGTGGAATGATGGATGAAGCGGTGAAGCAGTCTGCATTGAACAATTCAGAGAGGATTAGATTGGATGATTCGCTGTCAGCAATGCCATACATCTATGTACCAATCAGGGAAGGCCAAATCGTTAATCCAACATTCATCTCGAGATATCGTCAAATTGCATATTATTTTTATAATCCTGATGCTGCAGATGATTGGATCGATCCGAATTTGTTCGGAATCCGGGGGCAACACAATCAGATAAAACGGGAAGTAGAGAGGCAAATTAATACATGTCCTTATTCAGGCTACAAAGGTAGGGTTTTTCAAGTGATGTTTCTACCAATCCAAATGATAAATTTCCTGAGAATGGATGATTTCGCGAAGCACTTTAATAGATATGCTTCGATGGCTATCCAACAATATTTGAGAGTCGGCTATGCTGAAGAAGTCAGATATGTGCAACAACTGTTTGGGAAAGTTCCGACTGGTGAATTCCCATTGCATCAGATGATGCTGATGAGACGCGATTTCCCCACGCGCGACCGCAGCATTGTGGAATCGCGCGTGAGGAGATCGGGTGATGAAAACTGGCAAAGCTGGTTATTACCGATGATTATAGTGCGGGAAGGACTGGACCAACGGGAGAGATGGGAGTGGCTTCTAGATTATATGGACAGAAAGCATACATGTCAGCTATGCTATCTGAAACATTCAAAGCAGATGCAAACATGTGGTGTGATTGATGTGCGTGCATCGGAATTGATTGGGTGTTCACCCTTCAGAACGGTTAAGATCGAAGAGCATGTGGGTAATGATTCAGTGTTTAAGACAAAGCTGGTTCGTGATGAGCAGATTGGTCGGATTGGGGATCATTACTATACAACAAATTGTTACACAGGCGCTGAAGCATTGATCACGACTGCCATTCACATACATCGATGGATAAGAGGGTGTGGTATCTGGAATGATGAGGGATGGCAGGAAGGCATCTTCATGTTGGGTCGTGTGTTGTTGAGGTGGGAGTTAACGAAGGCGCAACGCAGCGCGCTGCTTAGACTCTTCTGCTTCGTATGTTACGGATATGCGCCACGCGCAGATGGAACAATGCCGGACTGGAATAATTTGGGTAGTTTCTTGGATATTATACTGAAAGGACCAGAACTTGGTGAGGATGAAGATGAAAGAGCTTATGCTACTATGTTTGAGATGGTGCGATGCATCATTACTCTGTGTTATGCCGAGAAGGTTCACTTTGCTGGATTCACTGCGCCGGTCTGCGAGAGTGGAGAAGTTATTAACCTTGCTGCACGTATGTCGCAGATGTGGATGGAATAT
>CAO79537
ATGGAGCGCTTTTTGAGAAAATACAACATCAGTGGGGATTATGCTAATGCCACGAGAACTTTTTTGGCTATTTCACCTCAATGGACTTGCAGTCACTTAAAAAGGAATTGTTTATTTAATGGGATGTGTGTCAAACAAAATTTTGAAAGAGCAATGATTGCAGCAACTGATGCTGAAGAACCACGGAAAGCATTTCAACTGGTTGAATTAGCTAAAGAGGCGATGTATGATCGAGAGACGGTTTGGCTCCAATGTTTCAAAAGTTTTTCCCAACCGTATGAAGAGGACATCGAAGGAAAGATGAGGAGGTGTGGCGTACAGCTGCTCGAAGATTACCGCAAAAGTGGAATGATGGATGAGGCGGTGAAGCAGTCCGCATTGAACAATTCAGAGAGGATTAGATTGGATGATTCGCTGTCAGCAATGCCATACATCTATGTACCAATCAGAGAAGGCCAAATCGTTAATCCAACATTCATCTCGAGATATCGTCAAATCGCATATTATTTTTATAATCCTGATGCTGCAGATGATTGGATCGATCCAAATTTGTTCGGAATCCGAGGGCAACACAATCAGATAAAACGGGAAGTAGAGAGGCAAATTAATACATGTCCTTATTCAGGCTACAAAGGTAGGGTCTTTCAAGTGATGTTTTTACCAATCCAAATGATAAATTTTCTGAGAATGGATGATTTCGCGAAGCACTTTAATAGATATGCTTCGATGGCTATCCAACAGTATCTGAGAGTCGGCTATGCTGAAGAAGTCAGATATGTGCAACAACTGTTTGGGAAAGTTCCAACTGGTGAATTTCCATTGCATCAGATGATGTTGATGAGACGCGACTTCCCCACGCGCGACCGCAGCATTGTGGAATCACGCGTGAGGAGATCGGGTGATGAAAACTGGCAAAGCTGGTTATTACCAATGATTATAGTGCGGGAAGGATTGGACCAACCGGAGAGATGGGAGTGGCTTCTAGATTATATGGACAGAAAGCATACGTGTCAACTATGCTATCTAAAACATTCAAAGCAGATACAGACATGTGGTGTGATCGATGTGCGTGCATCGGAATTGATTGGGTGTTCACCTTTCAGAACGGTTAAGATCGAAGAGCATGTGGGTAATGATTCAGTGTTCAAGACAAAGCTGGTTCGTGATGAGCAGATTGGCCGGATTGGGGATCATTACTATACAACAAATTGTTACACAGGCGCTGAAGCATTGATCACGACAGCCATTCACATACATCGATGGATAAGAGGGTGTGGCATCTGGAATGATGAAGGATGGCAGGAAGGTATCTTCATGTTGGGTCGTGTGTTGTTGAGGTGGGAGTTAACGAAGGCGCAACGCAGCGCGCTGCTTAGACTCTTCTGCTTCGTATGTTACGGATATGCGCCACGCGCAGATGGAACAATGCCGGACTGGAATAACTTGGGTAGTTTCTTGGACATTATACTGAAGGGACCAGAACTTGGTGAGGATGAAGATGAAAGAGCTTATGCCACTATGTTTGAGATGGTGCGATGCATCATTACTCTGTGTTATGCCGAGAAGGTTCACTTTGCTGGATTCACTGCGCCGGTCTGCGAGAGCGGAGAAGTTATTAACCTTGCTGCACGTATGTCGCAGATGTGGATGGAGTAT
>CAO79536
ATGGAGCGCTTTTTGAGAAAATACAACATCAGTGGGGATTATGCTAATGCCACGAGAACTTTTTTGGCTATATCACCTCAATGGACTTGTAGTCACTTAAAAAGGAATTGTTTATTTAATGGGATGTGTGTCAAACAAAATTTTGAAAGAGCAATGATTGCAGCAACTGATGCTGAGGAACCACGGAAAGCATTTCAATTGGTTGAATTGGCTAAAGAGGCGATGTATGATCGAGAGACGGTTTGGCTCCAATGCTTCAAAAGTTTTTCCCAACCGTATGAAGAGGACATCGAAGGAAAGATGAAGAGGTGTGGTGTACAGCTGCTCGAAGATTACCGCAAAAGTGGAATGATGGATGAAGCGGTGAAGCAGTCTGCATTGAACAATTCAGAGAGGATTAGATTGGATGATTCGCTGTCAGCAATGCCATACATCTATGTACCAATCAGGGAAGGCCAAATCGTTAATCCAACATTCATCTCGAGATATCGTCAAATTGCATATTATTTTTATAATCCTGATGCTGCAGATGATTGGATCGATCCGAATTTGTTCGGAATCCGGGGGCAACACAATCAGATAAAACGGGAAGTAGAGAGGCAAATTAATACATGTCCTTATTCAGGCTACAAAGGTAGGGTTTTTCAAGTGATGTTTCTACCAATCCAAATGATAAATTTTCTGAGAATGGATGATTTCGCGAAGCACTTTAATAGATATGCCTCGATGGCTATCCAACAATATTTGAGAGTCGGCTATGCTGAAGAAGTCAGATATGTGCAACAACTGTTTGGGAAAGTTCCGACTGGTGAATTCCCATTGCATCAGATGATGCTGATGAGACGCGATTTCCCCACGCGCGACCGCAGCATTGTGGAATCGCGCGTGAGGAGATCGGGTGATGAAAACTGGCAAAGCTGGTTATTACCGATGATTATAGTGCGGGAAGGACTGGACCAACAGGAGAGATGGGAGTGGCTTCTAGATTATATGGACAGAAAGCATACATGTCAGCTATGCTATCTGAAACATTCAAAGCAGATGCAAACATGTGGTGTGATTGATGTGCGTGCATCGGAATTGATTGGGTGTTCACCCTTCAGAACGGTTAAGATCGAAGAGCATGTGGGTAATGATTCAGTGTTTAAGACAAAGCTGGTTCGTGATGAGCAGATTGGTCGGATTGGGGATCATTACTATACAACAAATTGTTACACAGGCGCTGAAGCATTGATCACGACTGCCATTCACATACATCGATGGATAAGAGGGTGTGGTATCTGGAATGATGAGGGATGGCAGGAAGGCATCTTCATGTTGGGTCGTGTGTTGTTGAGGTGGGAGTTAACGAAGGCGCAACGCAGCGCGCTGCTTAGACTCTTCTGCTTCGTATGTTACGGATATGCGCCACGCGCAGATGGAACAATGCCGGACTGGAATAATTTGGGTAGTTTCTTGGATATTATACTGAAAGGACCAGAACTTGGTGAGGATGAAGATGAAAGAGCTTATGCTACTATGTTTGAGATGGTGCGATGCATCATTACTCTGTGTTATGCCGAGAAGATTCACTTTGCTGGATTCACTGCGCCGGTCTGCGAGAGTGGAGAAGTTATTAACCTTGCTGCACGTATGTCGCAGATGTGGATGGAATAT
>CAO79535
ATGGAGCGCTTTTTGAGAAAATACAACATCAGTGGGGATTATGCTAATGCCACGAGAACTTTTTTGGCTATTTCACCTCAATGGACTTGCAGTCACTTAAAAAGGAATTGTTTATTTAATGGGATGTGTGTCAAACAAAATTTTGAAAGAGCAATGATTGCAGCAACTGATGCTGAAGAACCACGGAAAGCATTTCAACTGGTTGAATTAGCTAAAGAGGCGATGTATGATCGAGAGACGGTTTGGCTCCAATGTTTCAAAAGTTTTTCCCAACCGTATGAAGAGGACATCGAAGGAAAGATGAGGAGGTGTGGCGTACAGCTGCTCGAAGATTACCGCAAAAGTGGAATGATGGATGAGGCGGTGAAGCAGTCCGCATTGAACAATTCAGAGAGGATTAGATTGGATGATTCGCTGTCAGCAATGCCATACATCTATGTACCAATCAGAGAAGGCCAAATCGTTAATCCAACATTCATCTCGAGATATCGTCAAATCGCATATTATTTTTATAATCCTGATGCTGCAGATGATTGGATCGATCCAAATTTGTTCGGAATCCGAGGGCAACACAATCAGATAAAACGGGAAGTAGAGAGGCAAATTAATACCTGTCCTTATTCAGGCTACAAAGGTAGGGTCTTTCAAGTGATGTTTTTACCAATCCAAATGATAAATTTTCTGAGAATGGATGATTTCGCGAAGCACTTTAATAGATATGCTTCGATGGCTATCCAACAGTATCTGAGAGTCGGCTATGCTGAAGAAGTCAGATATGTGCAACAACTGTTTGGGAAAGTTCCAACTGGTGAATTTCCATTGCATCAGATGATGTTGATGAGACGCGACTTCCCCACGCGCGACCGCAGCATTGTGGAATCACGCGTGAGGAGATCGGGTGATGAAAACTGGCAAAGCTGGTTATTACCAATGATTATAGTGCGGGAAGGATTGGACCAACCGGAGAGATGGGAGTGGCTTCTAGATTATATGGACAGAAAGCATACGTGTCAACTATGCTATCTAAAACATTCAAAGCAGATACAGACATGTGGTGTGATCGATGTGCGTGCATCGGAATTGATTGGGTGTTCACCTTTCAGAACGGTTAAGATCGAAGAGCATGTGGGTAATGATTCAGTGTTCAAGACAAAGCTGGTTCGTGATGAGCAGATTGGCCGGATTGGGGATCATTACTATACAACAAATTGTTACACAGGCGCTGAAGCATTGATCACGACAGCCATTCACATACATCGATGGATAAGAGGGTGTGGCATCTGGAATGATGAAGGATGGCAGGAAGGTATCTTCATGTTGGGTCGTGTGTTGTTGAGGTGGGAGTTAACGAAGGCGCAACGCAGCGCGCTGCTTAGACTCTTCTGCTTCGTATGTTACGGATATGCGCCACGCGCAGATGGAACAATGCCGGACTGGAATAACTTGGGTAGTTTCTTGGACATTATACTGAAGGGACCAGAACTTGGTGAGGATGAAGATGAAAGAGCTTATGCCACTATGTTTGAGATGGTGCGATGCATCATTACTCTGTGTTATGCCGAGAAGGTTCACTTTGCTGGATTCACTGCGCCGGTCTGCGAGAGTGGAGAAGTTATTAACCTTGCTGCACGTATGTCGCAGATGTGGATGGAGTAT
>CAO79534
ATGGAGCGCTTTTTGAGAAAATACAACATCAGTGGGGATTATGCTAATGCCACGAGAACTTTTTTGGCTATTTCACCTCAATGGACTTGCAGTCACTTAAAAAGGAATTGTTTATTTAATGGGATGTGTGTCAAACAAAATTTTGAAAGAGCAATGATTGCAGCAACTGATGCTGAAGAACCACGGAAAGCATTTCAACTGGTTGAATTAGCTAAAGAGGCGATGTATGATCGAGAGACGGTTTGGCTCCAATGTTTCAAAAGTTTTTCCCAACCGTATGAAGAGGACATCGAAGGAAAGATGAGGAGGTGTGGCGTACAGCTGCTCGAAGATTACCGCAAAAGTGGAATGATGGATGAGGCGGTGAAGCAGTCCGCATTGAACAATTCAGAGAGGATTAGATTGGATGATTCGCTGTCAGCAATGCCATACATCTATGTACCAATCAGAGAAGGCCAAATCGTTAATCCAACATTCATCTCGAGATATCGTCAAATCGCATATTATTTTTATAATCCTGATGCTGCAGATGATTGGATCGATCCAAATTTGTTCGGAATCCGAGGGCAACACAATCAGATTAAACGGGAAGTAGAGAGGCAAATTAATACATGTCCTTATTCAGGCTACAAAGGTAGGGTCTTTCAAGTGATGTTTTTACCAATCCAAATGATAAATTTTCTGAGAATGGATGATTTCGCGAAGCACTTTAATAGATATGCTTCGATGGCTATCCAACAGTATCTGAGAGTCGGCTATGCTGAAGAAGTCAGATATGTGCAACAACTGTTTGGGAAAGTTCCAACTGGTGAATTTCCATTGCATCAGATGATGTTGATGAGACGCGACTTCCCCACGCGCGACCGCAGCATTGTGGAATCACGCGTGAGGAGATCGGGTGATGAAAACTGGCAAAGCTGGTTATTACCAATGATTATAGTGCGGGAAGGATTGGACCAACCGGAGAGATGGGAGTGGCTTCTAGATTATATGGACAGAAAGCATACGTGTCAACTATGCTATCTAAAACATTCAAAGCAGATACAGACATGTGGTGTGATCGATGTGCGTGCATCGGAATTGATTGGGTGTTCACCTTTCAGAACGGTTAAGATCGAAGAGCATGTGGGTAATGATTCAGTGTTCAAGACAAAGCTGGTTCGTGATGAGCAGATTGGCCGGATTGGGGATCATTACTATACAACAAATTGTTACACAGGCGCTGAAGCATTGATCACGACAGCCATTCACATACATCGATGGATAAGAGGGTGTGGCATCTGGAATGATGAAGGATGGCAGGAAGGTATCTTCATGTTGGGTCGTGTGTTGTTGAGGTGGGAGTTAACGAAGGCGCAACGCAGCGCGCTGCTTAGACTCTTCTGCTTCGTATGTTACGGATATGCGCCACGCGCAGATGGAACAATGCCGGACTGGAATAACTTGGGTAGTTTCTTGGACATTATACTGAAGGGACCAGAACTTGGTGAGGATGAAGATGAAAGAGCTTATGCCACTATGTTTGAGATGGTGCGATGCATCATTACTCTGTGTTATGCCGAGAAGGTTCACTTTGCTGGATTCACTGCGCCGGTCTGCGAGAGTGGAGAAGTTATTAACCTTGCTGCACGTATGTCGCAGATGTGGATGGAGTAT
>CAO79531
ATGGAGCGCTTTTTGAGAAAATACAACATCAGTGGGGATTACGCAAATGCCACGAGAACTTTTTTGGCTATTTCACCACAATGGACTTGCAGTCATCTAAAAAGGAATTGTTTATTCAATGGGATGTGTGTTAAACAAAATTTTGAGAGAGCGATGATCGCGGCAACTGATGCGGAGGAGCCGGCGAAGGCATATAGATTAGTTGAATTGGCAAAGGAGGCAATGTATGATCGGGAAACAGTCTGGCTTCAATGCTTTAAAAGCTTTTCTCAACCATACGAAGAGGATGTCGAAGGGAAGATGAAGCGGTGCGGGGTGCAACTGCTTGAGGATTACCGCAAAAGTGGGATGATGGATGAGGCCGTGAAGCAATCCGCATTGGTCAATTCGGAAAGAGTTAGATTGGATGATTCTCTTTCAGCAATGCCCTATATCTATGTACCAATCAAAGAGGGTCAAATTGTGAATCCAACATTTATATCGAGATATCGCCAAATTGCATACTATTTCTATAATCCGGATGCGGCCGATGATTGGATCGATCCAAATTTGTTTGGCATTCGTGGACAGCACAATCAAATCAAACGTGAAGTTGAGAGACAAATTAACACATGTCCCTACACTGGATACAAAGGCAGAGTGTTTCAAGTAATGTTTCTACCGATTCAGCTGATCAATTTCTTGAGGATGGATGATTTTGCGAAGCATTTTAATAGGTATGCTTCGATGGCTATACAGCAATATCTGAGAGTTGGTTACGCTGAAGAGGTTAGGTATGTGCAGCAACTTTTTGGAAGGGTTCCAACAGGTGAATTTCCATTGCATCAGATGATGCTGACAAGACGCGATTTCCTAACGCGCGATCGCAGCATCGTGGAAGCGCGGGTGAGGAGATCGGGTGATGAGAACTGGCAGAGCTGGCTGTTGCCTATGATCATTGTTCGCGAAGGACTAGATCACGCGGACCGGTGGGAATGGCTTATTGATTACATGGATAGGAAGCATACGTGTCAGCTGTGCTACCTGAAGCACTCGAAGCGGATCCCAACCTGTGGTGTGATTGATGTACGCGCATCAGAGTTAACGGGGTGCTCGCCATTCAAGACGGTGAAGATCGAAGAACATGTGGGAAATGATTCGGTTTTTAAAACAAAGTTAGTTCGCGATGAACAAATTGGCAGAATCGGAGATCATTATTATACAACAAATTGTTACACTGGAGCGGAAGCTTTGATTACAACTGCAATTCACATTCACCGCTGGATTAGAGGGTGTGGCATCTGGAACGATGAGGGATGGCAGGAGGGTATTTTCATGCTTGGACGCGTACTACTGAGATGGGAACTGACAAAAGCGCAACGCAGCGCATTGCTCAGGTTGTTCTGCTTCGTGTGTTATGGATATGCGCCGCGTGCGGATGGGACGATACCGGATTGGAATAACCTTGGAAGTTTTCTGGATATCATTCTGAAAGGGCCGGAACTTAGTGAGGATGAAGATGAGAGGGCTTATGCTACGATGTTTGAAATGGTTCGATGCATCATCACTCTATGTTATGCAGAGAAGGTTCACTTCGCTGGGTTCGCGGCACCTGCGTGTGAGAGCGGGGAAGTTATCAATCTCGCTGCGCGTATGTCTCAGATGTGGATGGAGTAT
>CAO79530
ATGGAGCGCTTTTTGAGAAAATACAACATCAGTGGGGATTACGCAAATGCCACGAGAACTTTTTTGGCTATTTCACCACAATGGACTTGCAGTCATCTAAAAAGGAATTGTTTATTCAATGGGATGTGTGTTAAACAAAATTTTGAGAGAGCGATGATCGCGGCAACTGATGCGGAGGAACCGGCGAAGGCATATAGATTAGTTGAATTGGCAAAGGAGGCGATGTATGATCGGGAAACAGTTTGGCTTCAATGCTTTAAAAGCTTTTCTCAACCATACGAAGAGGATGTCGAAGGGAAGATGAAGCGGTGCGGGGTGCAACTGCTTGAGGATTACCGCAAAAGTGGGATGATGGATGAGGCCGTGAAGCAATCCGCATTGGTTAATTCGGAAAGAGTTAGATTGGATGATTCTCTTTCAGCAATGCCCTATATCTATGTACCAATCAAAGAGGGTCAAATTGTGAATCCAACATTTATATCGAGATATCGCCAAATTGCATACTATTTCTATAATCCGGATGCGGCCGATGATTGGATCGATCCAAATTTGTTTGGCATTCGTGGACAGCACAATCAAATCAAACGTGAAGTTGAGAGACAAATTAACACATGTCCCTACACTGGATACAAAGGCAGAGTGTTTCAAGTAATGTTTCTACCGATTCAGCTGATCAATTTCTTGAGGATGGATGATTTTGCGAAGCATTTTAATAGGTATGCTTCGATGGCTATACAGCAATATCTGAGAGTTGGTTACGCTGAAGAGGTTAGGTATGTGCAGCAACTTTTTGGAAGGGTTCCAACAGGTGAATTTCCATTGCATCAGATGATGCTGACAAGACGCGATTTCCTAACGCGCGATCGTAGCATCGTGGAAGCGCGGGTGAGGAGATCGGGTGATGAGAACTGGCAGAGCTGGCTGTTGCCTATGATTATTGTTCGCGAAGGACTAGATCACGCGGACCGGTGGGAATGGCTTATTGATTACATGGATAGGAAGCATACGTGTCAGCTGTGCTACCTGAAGCACTCGAAGCGGATCCCAACCTGTGGTGTGATTGATGTACGCGCATCAGAGTTAACGGGGTGCTCGCCATTCAAGACGGTGAAGATCGAAGAACATGTGGGAAATGATTCGGTTTTTAAAACAAAGTTAGTTCGCGATGAACAAATTGGCAGAATCGGAGATCATTATTATACAACAAATTGTTACACTGGAGCGGAAGCTTTGATTACAACTGCAATTCACATTCACCGCTGGATTAGAGGGTGTGGCATCTGGAACGATGAGGGATGGCAGGAGGGTATTTTCATGCTTGGACGCGTACTACTGAGATGGGAACTGACAAAAGCGCAACGCAGCGCATTGCTCAGGTTGTTCTGCTTCGTGTGTTATGGATATGCGCCGCGTGCGGATGGGACGATACCGGATTGGAATAACCTTGGAAGTTTTCTGGATATCATTCTGAAAGGGCCGGAACTTAGTGAGGATGAAGATGAGAGGGCTTATGCTACGATGTTTGAAATGGTTCGATGCATCATCACTCTATGTTATGCAGAGAAGGTTCACTTCGCTGGGTTCGCGGCACCTGCGTGTGAGAGCGGGGAAGTTATCAATCTCGCTGCGCGTATGTCTCAGATGTGGATGGAGTAT
>CAO79529
ATGGAGCGCTTTTTGAGAAAATACAACATCAGTGGGGATTACGCAAATGCCACGAGAACTTTTTTGGCTATTTCACCACAATGGACTTGCAGTCATCTAAAAAGGAATTGTTTATTCAATGGGATGTGTGTTAAACAAAATTTTGAGAGAGCGATGATCGCGGCAACTGATGCGGAGGAACCGGCGAAGGCATATAGATTAGTTGAATTGGCAAAGGAGGCGATGTATGATCGGGAAACAGTTTGGCTTCAATGCTTTAAAAGCTTTTCTCAACCATACGAAGAGGATGTCGAAGGGAAGATGAAGCGGTGCGGGGTGCAACTGCTTGAGGATTACCGCAAAAGTGGGATGATGGATGAGGCCGTGAAGCAATCCGCATTGGTTAATTCGGAAAGAGTTAGATTGGATGATTCTCTTTCAGCAATGCCCTATATCTATGTACCAATCAAAGAGGGTCAAATTGTGAATCCAACATTTATATCGAGATATCGCCAAATTGCATACTATTTCTATAATCCGGATGCGGCCGATGATTGGATCGATCCAAATTTGTTTGGCATTCGTGGACAGCACAATCAAATCAAACGTGAGGTGGAGAGACAAATTAACACATGTCCCTACACTGGATACAAAGGCAGAGTGTTTCAAGTAATGTTTCTACCGATTCAGCTGATCAATTTCTTGAGGATGGATGATTTTGCGAAGCATTTTAATAGGTATGCTTCGATGGCTATACAGCAATATCTGAGAGTTGGTTACGCTGAAGAGGTTAGGTATGTGCAGCAACTTTTTGGAAGGGTTCCAACAGGTGAATTTCCATTGCATCAGATGATGCTGACAAGACGCGATTTCCTAACGCGCGATCGTAGCATCGTGGAAGCGCGGGTGAGGAGATCGGGTGATGAGAACTGGCAGAGCTGGCTGTTGCCTATGATTATTGTTCGCGAAGGACTAGATCACGCGGACCGGTGGGAATGGCTTATTGATTACATGGATAGGAAGCATACGTGTCAGCTGTGCTACCTGAAGCACTCGAAGCGGATCCCAACCTGTGGTGTGATTGATGTACGCGCATCAGAGTTAACGGGGTGCTCGCCATTCAAGACGGTGAAGATCGAAGAACATGTGGGAAATGATTCGGTTTTTAAAACAAAGTTAGTTCGCGATGAACAAATTGGCAGAATCGGAGATCATTATTATACAACAAATTGTTACACTGGAGCGGAAGCTTTGATTACAACTGCAATTCACATTCACCGCTGGATTAGAGGGTGTGGCATCTGGAACGATGAGGGATGGCAGGAGGGTATTTTCATGCTTGGACGCGTACTACTGAGATGGGAACTGACAAAAGCGCAACGCAGCGCATTGCTCAGGTTGTTCTGCTTCGTGTGTTATGGATATGCGCCGCGTGCGGATGGGACGATACCGGATTGGAATAACCTTGGAAGTTTTCTGGATATCATTCTGAAAGGGCCGGAACTTAGTGAGGATGAAGATGAGAGGGCTTATGCTACGATGTTTGAAATGGTTCGATGCATCATCACTCTATGTTATGCAGAGAAGGTTCACTTCGCTGGGTTCGCGGCACCTGCGTGTGAGAGCGGGGAAGTTATCAATCTCGCTGCGCGTATGTCTCAGATGTGGATGGAGTAT
>CAO79528
ATGGATCGCTTTTTGAGAAAATACAACATCAGTGGGGATTACGCAAATGCCACGAGAACTTTTTTGGCTATTTCACCACAATGGACTTGCAGTCATCTAAAAAGGAATTGTTTATTCAATGGGATGTGTGTTAAACAAAATTTTGAGAGAGCGATGATCGCGGCAACTGATGCGGAGGAACCGGCGAAGGCATATAGATTAGTTGAATTGGCAAAGGAGGCGATGTATGATCGGGAAACAGTTTGGCTTCAATGCTTTAAAAGCTTTTCTCAACCATACGAAGAGGATGTCGAAGGGAAGATGAAGCGGTGCGGGGTGCAACTGCTTGAGGATTACCGCAAAAGTGGGATGATGGATGAGGCCGTGAAGCAATCCGCATTGGTTAATTCGGAAAGAGTTAGATTGGATGATTCTCTTTCAGCAATGCCCTATATCTATGTACCAATCAAAGAGGGTCAAATTGTGAATCCAACATTTATATCGAGATATCGCCAAATTGCATACTATTTCTATAATCCGGATGCGGCCGATGATTGGATCGATCCAAATTTGTTTGGCATTCGTGGACAGCACAATCAAATCAAACGTGAAGTTGAGAGACAAATTAACACATGTCCCTACACTGGATACAAAGGCAGAGTGTTTCAAGTAATGTTTCTACCGATTCAGCTGATCAATTTCTTGAGGATGGATGATTTTGCGAAGCATTTTAATAGGTATGCTTCGATGGCTATACAGCAATATCTGAGAGTTGGTTACGCTGAAGAGGTTAGGTATGTGCAGCAACTTTTTGGAAGGGTTCCAACAGGTGAATTTCCATTGCATCAGATGATGCTGACAAGACGCGATTTCCTAACGCGCGATCGTAGCATCGTGGAAGCGCGGGTGAGGAGATCGGGTGATGAGAACTGGCAGAGCTGGCTGTTGCCTATGATTATTGTTCGCGAAGGACTAGATCACGCGGACCGGTGGGAATGGCTTATTGATTACATGGATAGGAAGCATACGTGTCAGCTGTGCTACCTGAAGCACTCGAAGCGGATCCCAACCTGTGGTGTGATTGATGTACGCGCATCAGAGTTAACGGGGTGCTCGCCATTCAAGACGGTGAAGATCGAAGAACATGTGGGAAATGATTCGGTTTTTAAAACAAAGTTAGTTCGCGATGAACAAATTGGCAGAATCGGAGATCATTATTATACAACAAATTGTTACACTGGAGCGGAAGCTTTGATTACAACTGCAATTCACATTCACCGCTGGATTAGAGGGTGTGGCATCTGGAACGATGAGGGATGGCAGGAGGGTATTTTCATGCTTGGACGCGTACTACTGAGATGGGAACTGACAAAAGCGCAACGCAGCGCATTGCTCAGGTTGTTCTGCTTCGTGTGTTATGGATATGCGCCGCGTGCGGATGGGACGATACCGGATTGGAATAACCTTGGAAGTTTTCTGGATATCATTCTGAAAGGGCCGGAACTTAGTGAGGATGAAGATGAGAGGGCTTATGCTACGATGTTTGAAATGGTTCGATGCATCATCACTCTATGTTATGCAGAGAAGGTTCACTTCGCTGGGTTCGCGGCACCTGCGTGTGAGAGCGGGGAAGTTATCAATCTCGCTGCGCGTATGTCTCAGATGTGGATGGAGTAT
>CAO79527
ATGGAGCGCTTTTTGAGAAAATACAACATCAGTGGGGATTACGCAAATGCCACGAGGACTTTTTTGGCTATTTCACCACAATGGACCTGCAGTCATCTAAAGAGGAATTGTTTATTCAATGGGATGTGTGTTAAACAAAATTTTGAGAGAGCAATGATCGCGGCAACCGACGCGGAGGAGCCAGCGAAAGCGTATAAATTAGTTGAGTTGGCAAAGGAGGCAATGTATGATCGGGAAACAGTTTGGCTCCAATGCTTCAAAAGCTTTTCTCAACCATACGAAGAGGATGTCGAAGGGAAGATGAAGCGGTGCGGGGTGCAACTGCTCGAGGATTACCGCAAAAGTGGGATGATGGATGAGGCCGTGAAGCAGTCTGCATTGGTTAATTCGGAAAGAGTTAGATTGGATGATTCTCTCTCTGCAATGCCTTACATCTATGTGCCGATCAAAGAAGGTCAAATTGTGAATCCAACATTTATATCAAGATATCGCCAAATTGCATACTATTTCTACAATCCGGATGCGGCTGATGATTGGATCGATCCAAACCTATTTGGTATTCGCGGACAGCATAATCAAATCAAACGTGAGGTTGAGAGGCAAATTAACACATGTCCCTACACTGGATACAAAGGCAGAGTATTTCAAGTGATGTTCTTGCCGATTCAGCTGATCAATTTCTTAAGGATGGATGATTTTGCGAAACATTTTAATAGGTATGCTTCGATGGCGATACAGCAATATTTAAGAGTTGGTTATGCTGAAGAGATCAGGTATGTGCAACAGCTTTTTGGAAGGGTTCCAACGGGTGAATTTCCATTACATCAGATGATGCTGATAAGACGCGATTTCCCAACGCGCGATCGCAGCATTGTGGAGGCGCGGGTGAGGAGGTCGGGTGATGAAAACTGGCAAAGCTGGCTGCTGCCTATGATTATTGTTCGAGAAGGATTGGATCACCCGGATCGGTGGGAATGGCTTATTGATTACATGGATAGAAAGCATACATGTCAGCTGTGCTATTTGAAACACTCAAAGCAGATCCCAACCTGTGGTGTGATTGATGTACGCGCATCAGAACTAACTGGGTGCTCGCCGTTCAAGACAGTGAAAATTGAAGAACATGTGGGAAATGATTCGGTTTTTAAGACAAAATTGGTTCGCGATGAACAAATTGGCAGGATCGGAGATCATTATTATACAACAAATTGTTACACTGGAGCGGAGGCCTTGATTACAACTGCGATTCACATTCACCGCTGGATTAGAGGCTGTGGCATCTGGAACGACGAGGGATGGCAGGAGGGTATTTTCATGCTCGGACGCGTGTTGCTGAGATGGGAGCTGACGAAGGCACAACGCAGCGCTCTGCTCAGGTTATTCTGCTTTGTGTGCTACGGATATGCACCGCGTGCGGATGGGACGATACCGGATTGGAATAACCTTGGAAGCTTTTTGGATATCATTTTGAAAGGGCCGGAGCTCAGCGAGGATGAGGACGAGAGGGCTTATGCTACGATGTTTGAAATGGTTCGATGCATTATCACCCTATGCTATGCGGAAAAGGTTCACTTCGCTGGGTTCGCTGCACCTGCCTGTGAGAGTGGGGAAGTTATCAATCTCGCTGCGCGTATGTCTCAGATGTGGATGGAGTAT
>CAO79526
ATGGAGCGCTTTTTGAGAAAATACAACATCAGTGGGGATTACGCAAATGCCACGAGGACTTTTTTGGCTATTTCACCACAATGGACCTGCAGTCATCTAAAGAGGAATTGTTTATTCAATGGGATGTGTGTTAAACAAAATTTTGAGAGAGCAATGATCGCGGCAACCGACGCGGAGGAGCCAGCGAAAGCGTATAAATTAGTTGAGTTGGCAAAGGAGGCAATGTATGATCGGGAAACAGTTTGGCTCCAATGCTTCAAAAGCTTTTCTCAACCATACGAAGAGGATGTCGAAGGGAAGATGAAGCGGTGCGGGGTGCAACTGCTCGAGGATTACCGCAAAAGTGGGATGATGGATGAGGCCGTGAAGCAGTCTGCATTGGTTAATTCGGAAAGAGTTAGATTGGATGATTCTCTCTCTGCAATGCCTTACATCTATGTGCCGATCAAAGAAGGTCAAATTGTGAATCCAACATTTATATCAAGATATCGCCAAATTGCATACTATTTCTACAATCCGGATGCGGCTGATGATTGGATCGATCCAAACCTATTTGGTATTCGCGGACAGCATAATCAAATCAAACGTGAGGTTGAGAGGCAAATTAACACATGTCCCTACACTGGATACAAAGGCAGAGTATTTCAAGTGATGTTCTTGCCGATTCAGCTGATCAATTTCTTAAGGATGGATGATTTTGCGAAACATTTTAATAGGTATGCTTCGATGGCGATACAGCAATATTTAAGAGTTGGTTATGCTGAAGAGATCAGGTATGTGCAACAGCTTTTTGGAAGGGTTCCAACGGGTGAATTTCCATTACATCAGATGATGCTGATAAGACGCGATTTCCCAACGCGCGATCGCAGCATTGTGGAGGCGCGGGTGAGGAGGTCGGGTGATGAAAACTGGCAAAGCTGGCTGCTGCCTATGATTATTGTTCGTGAAGGATTGGATCACCCGGATCGGTGGGAATGGCTTATTGATTACATGGATAGAAAGCATACATGTCAGCTGTGCTATTTGAAACACTCAAAGCAGATCCCAACCTGTGGTGTGATTGATGTACGCGCATCAGAACTAACTGGGTGCTCGCCGTTCAAGACAGTGAAAATTGAAGAACATGTGGGAAATGATTCGGTTTTTAAGACAAAATTGGTTCGCGATGAACAAATTGGCAGGATCGGAGATCATTATTATACAACAAATTGTTACACTGGAGCGGAGGCCTTGATTACAACTGCGATTCACATTCACCGCTGGATTAGAGGCTGTGGCATCTGGAACGACGAGGGATGGCAGGAGGGTATTTTCATGCTCGGACGCGTGTTGCTGAGATGGGAGCTGACGAAGGCACAACGCAGCGCTCTGCTCAGGTTATTCTGCTTTGTGTGCTACGGATATGCACCGCGTGCGGATGGGACGATACCGGATTGGAATAACCTTGGAAGCTTTTTGGATATCATTTTGAAAGGGCCGGAGCTCAGCGAGGATGAGGACGAGAGGGCTTATGCTACGATGTTTGAAATGGTTCGATGCATTATCACCCTATGCTATGCGGAAAAGGTTCACTTCGCTGGGTTCGCTGCACCTGCCTGTGAGAGTGGGGAAGTTATCAATCTCGCTGCGCGTATGTCTCAGATGTGGATGGAGTAT
>CAM57246
ATGGAGCGCTTTTTGAGAAAATACAACATCAGTGGGGATTACGCAAATGCCACGAGAACTTTTTTGGCTATTTCACCACAATGGACTTGCAGTCATCTAAAAAGGAATTGTTTATTTAATGGGATGTGTGTCAAACAAAATTTTGAGAGAGCAATGATCGCGGCGACCGATGCGGAGGAGCCGGCGAAAGCGTATAAATTAGTTGAATTGGCAAAGGAGGCAATGTACGATCGGGAAACAGTCTGGCTTCAATGTTTCAAAAGCTTCTCTCAACCATACGAAGAGGATGTCGAGGGGAAGATGAAGCGGTGCGGGGTGCAACTGCTCGAGGATTACCGCAAGAGTGGGATGATGGATGAGGCCGTGAAGCAATCCGCATTGGTTAATTCGGAAAGAGTTAGATTGGATGATTCTCTTTCAGCAATGCCTTATATCTATGTACCAATCAAAGAGGGTCAAATTGTGAATCCAACATTTATATCGAGATATCGCCAAATTGCATACTATTTCTATAATCCGGATGCGGCTGATGATTGGATCGATCCAAATCTGTTTGGCATTCGCGGACAGCACAATCAGATCAAACGTGAGGTTGAGAGACAAATTAATACATGCCCCTACACTGGATACAAAGGCAGAGTGTTTCAAGTGATGTTCTTGCCGATTCAGCTAATCAATTTCTTGAGGATGGATGATTTTGCGAAGCATTTCAATAGGTATGCTTCGATGGCTATACAACAATATCTGAGAGTTGGTTACGCTGAAGAGGTCAGATATGTGCAGCAGCTTTTTGGAAGGGTTCCAACAGGTGAGTTTCCATTACATCAGATGATGCTGATAAGACGCGATTTCCCAACGCGCGATCGCAGCATCGTGGAAGCGCGGGTGAGGAGATCGGGTGATGAGAACTGGCAGAGTTGGCTGCTGCCTATGATTATTGTTCGTGAAGGGTTAGATCATCCGGATCGGTGGGAATGGCTTATTGATTACATGGATAGAAAGCATACATGCCAGCTGTGCTACCTGAAGCATTCAAAGCAGATCCCGACCTGTGGCGTAATTGATGTACGCGCATCAGAGCTAACGGGGTGCTCGCCATTCAAGACGGTGAAGATCGAAGAGCATGTGGGAAATGATTCGGTTTTCAAGACGAAATTGGTTCGCGATGAACAAATTGGCAGGATCGGAGATCATTATTATACAACAAATTGCTACACTGGAGCGGAGGCTTTGATTACAACTGCAATCCACATTCATCGCTGGATTAGAGGGTGTGGCATCTGGAACGATGAGGGATGGCAGGAGGGTATCTTCATGCTCGGACGCGTACTACTGAGGTGGGAGCTGACGAAGGCACAACGCAGTGCACTGCTCAGGTTGTTCTGCTTTGTGTGCTACGGATATGCGCCGCGCGCGGATGGGACAATACCGGATTGGAATAACCTTGGAAGTTTTTTGGATATCATTCTGAAGGGGCCGGAACTCAGTGAAGATGAGGATGAGAGGGCTTATGCTACGATGTTTGAAATGGTTCGATGCATTATCACTCTATGCTATGCAGAGAAGGTTCATTTCGCTGGGTTCGCGGCGCCTGCGTGTGAGAGCGGGGAAGTTATCAATCTCGCTGCGCGTATGTCTCAGATGTGGATGGAGTAT
>CAO85731
ATGGAGCGCTTTTTGAGAAAATACAACATCAGTGGGGATTATGCTAATGCCACGAGAACTTTTTTGGCTATATCACCTCAATGGACTTGTAGTCACTTAAAAAGGAATTGTTTATTTAATGGGATGTGTGTCAAACAAAATTTTGAAAGAGCAATGATTGCAGCAACTGATGCTGAGGAACCACGGAAAGCATTTCAATTGGTTGAATTGGCTAAAGAGGCGATGTATGATCGAGAGACGGTTTGGCTCCAATGCTTCAAAAGTTTTTCCCAACCGTATGAAGAGGACATCGAAGGAAAGATGAAGAGGTGTGGTGTACAGCTGCTCGAAGATTACCGCAAAAGTGGAATGATGGATGAAGCGGTGAAGCAGTCTGCATTGAACAATTCAGAGAGGATTAGATTGGATGATTCGCTGTCAGCAATGCCATACATCTATGTACCAATCAGGGAAGGCCAAATCGTTAATCCAACATTCATCTCGAGATATCGTCAAATTGCATATTATTTTTATAATCCTGATGCTGCAGATGATTGGATCGATCCGAATTTGTTCGGAATCCGGGGGCAACACAATCAGATAAAACGGGAAGTAGAGAGGCAAATTAATACATGTCCTTATTCAGGCTACAAAGGTAGGGTTTTTCAAGTGATGTTTCTACCAATCCAAATGATAAATTTTCTGAGAATGGATGATTTCGCGAAGCACTTTAATAGATATGCTTCGATGGCTATCCAACAATATTTGAGAGTCGGCTATGCTGAAGAAGTCAGATATGTGCAACAACTGTTTGGGAAAGTTCCGACTGGTGAATTCCCATTGCATCAGATGATGCTGATGAGACGCGATTTCCCCACGCGCGACCGCAGCATTGTGGAATCGCGCGTGAGGAGATCGGGTGATGAAAACTGGCAAAGCTGGTTATTACCGATGATTATAGTGCGGGAAGGACTGGACCAACAGGAGAGATGGGAGTGGCTTCTAGATTATATGGACAGAAAGCATACATGTCAGCTATGCTATCTGAAACATTCAAAGCAGATGCAAACATGTGGTGTGATTGATGTGCGTGCATCGGAATTGATTGGGTGTTCACCCTTCAGAACGGTTAAGATCGAAGAGCATGTGGGTAATGATTCAGTGTTTAAGACAAAGCTGGTTCGTGATGAGCAGATTGGTCGGATTGGGGATCATTACTATACAACAAATTGTTACACAGGCGCTGAAGCATTGATCACGACTGCCATTCACATACATCGATGGATAAGAGGGTGTGGTATCTGGAATGATGAGGGATGGCAGGAAGGCATCTTCATGTTGGGTCGTGTGTTGTTGAGGTGGGAGTTAACGAAGGCGCAACGCAGCGCGCTGCTTAGACTCTTCTGCTTCGTATGTTACGGATATGCGCCACGCGCAGATGGAACAATGCCGGACTGGAATAATTTGGGTAGTTTCTTGGATATTATACTGAAAGGACCAGAACTTGGTGAGGATGAAGATGAAAGAGCTTATGCTACTATGTTTGAGATGGTGCGATGCATCATTACTCTGTGTTATGCCGAGAAGGTTCACTTTGCTGGATTCACTGCGCCGGTCTGCGAGAGTGGAGAAGTTATTAACCTTGCTGCACGTATGTCGCAGATGTGGATGGAATAT
>CAO85730
ATGGAGCGCTTTTTGAGAAAATACAACATCAGTGGGGATTATGCTAATGCCACGAGAACTTTTTTGGCTATATCACCTCAATGGACTTGTAGTCACTTAAAAAGGAATTGTTTATTTAATGGGATGTGTGTCAAACAAAATTTTGAAAGAGCAATGATTGCAGCAACTGATGCTGAGGAACCACGGAAAGCATTTCAATTGGTTGAATTGGCTAAAGAGGCGATGTATGATCGAGAGACGGTTTGGCTCCAATGCTTCAAAAGTTTTTCCCAACCGTATGAAGAGGACATCGAAGGAAAGATGAAGAGGTGTGGTGTACAGCTGCTCGAAGATTACCGCAAAAGTGGAATGATGGATGAAGCGGTGAAGCAGTCTGCATTGAACAATTCAGAGAGGATTAGATTGGATGATTCGCTGTCAGCAATGCCATACATCTATGTACCAATCAGGGAAGGCCAAATCGTTAATCCAACATTCATCTCGAGATATCGTCAAATTGCATATTATTTTTATAATCCTGATGCTGCAGATGATTGGATCGATCCGAATTTGTTCGGAATCCGGGGGCAACACAATCAGATAAAACGGGAAGTAGAGAGGCAAATTAATACATGTCCTTATTCAGGCTACAAAGGTAGGGTTTTTCAAGTGATGTTTCTACCAATCCAAATGATAAATTTTCTGAGAATGGATGATTTCGCGAAGCACTTTAATAGATATGCTTCGATGGCTATCCAACAATATTTGAGAGTCGGCTATGCTGAAGAAGTCAGATATGTGCAACAACTGTTTGGGAAAGTTCCGACTGGTGAATTCCCATTGCATCAGATGATGCTGATGAGACGCGATTTCCCCACGCGCGACCGCAGCATTGTGGAATCGCGCGTGAGGAGATCGGGTGATGAAAACTGGCAAAGCTGGTTATTACCGATGATTATAGTGCGGGAAGGACTGGACCAACAGGAGAGATGGGAGTGGCTTCTAGATTATATGGACAGAAAGCATACATGTCAGCTATGCTATCTGAAACATTCAAAGCAGATGCAAACATGTGGTGTGATTGATGTGCGTGCATCGGAATTGATTGGGTGTTCACCCTTCAGAACGGTTAAGATCGAAGAGCATGTGGGTAATGATTCAGTGTTTAAGACAAAGCTGGTTCGTGATGAGCAGATTGGTCGGATTGGGGATCATTACTATACAACAAATTGTTACACAGGCGCTGAAGCATTGATCACGACTGCCATTCACATACATCGATGGATAAGAGGGTGTGGTATCTGGAATGATGAGGGATGGCAGGAAGGCATCTTCATGTTGGGTCGTGTGTTGTTGAGGTGGGAGTTAACGAAGGCGCAACGCAGCGCGCTGCTTAGACTCTTCTGCTTCGTATGTTACGGATATGCGCCACGCGCAGATGGAACAATGCCGGACTGGAATAATTTGGGTAGTTTCTTGGATATTATACTGAAAGGACCAGAACTTGGTGAGGATGAAGATGAAAGAGCTTATGCTACTATGTTTGAGATGGTGCGATGCATCATTACTCTGTGTTATGCCGAGAAGGTTCACTTTGCTGGATTCACTGCGCCGGTCTGCGAGAGTGGAGAAGTTATTAACCTTGCTGCACGTATGTCGCAGATGTGGATGGAATAT
>CAO85729
ATGGAGCGCTTTTTGAGAAAATACAACATCAGTGGGGATTATGCTAATGCCACGAGAACTTTTTTGGCTATATCACCTCAATGGACTTGTAGTCACTTAAAAAGGAATTGTTTATTTAATGGGATGTGTGTCAAACAAAATTTTGAAAGAGCAATGATTGCAGCAACTGATGCTGAGGAACCACGGAAAGCATTTCAATTGGTTGAATTGGCTAAAGAGGCGATGTATGATCGAGAGACGGTTTGGCTCCAATGCTTCAAAAGTTTTTCCCAACCGTATGAAGAGGACATCGAAGGAAAGATGAAGAGGTGTGGTGTACAGCTGCTCGAAGATTACCGCAAAAGTGGAATGATGGATGAAGCGGTGAAGCAGTCTGCATTGAACAATTCAGAGAGGATTAGATTGGATGATTCGCTGTCAGCAATGCCATACATCTATGTACCAATCAGGGAAGGCCAAATCGTTAATCCAACATTCATCTCGAGATATCGTCAAATTGCATATTATTTTTATAATCCTGATGCTGCAGATGATTGGATCGATCCGAATTTGTTCGGAATCCGGGGGCAACACAATCAGATAAAACGGGAAGTAGAGAGGCAAATTAATACATGTCCTTATTCAGGCTACAAAGGTAGGGTTTTTCAAGTGATGTTTCTACCAATCCAAATGATAAATTTTCTGAGAATGGATGATTTCGCGAAGCACTTTAATAGATATGCTTCGATGGCTATCCAACAATATTTGAGAGTTGGCTATGCTGAAGAAGTCAGATATGTGCAACAACTGTTTGGGAAAGTTCCGACTGGTGAATTCCCATTGCATCAGATGATGCTGATGAGACGCGATTTCCCCACGCGCGACCGCAGCATTGTGGAATCGCGCGTGAGGAGATCGGGTGATGAAAACTGGCAAAGCTGGTTATTACCGATGATTATAGTGCGGGAAGGACTGGACCAACAAGAGAGATGGGAGTGGCTTCTAGATTATATGGACAGAAAGCATACATGTCAGCTATGCTATCTGAAACATTCAAAGCAGATGCAAACATGTGGTGTGATTGATGTGCGTGCATCGGAATTGATTGGGTGTTCACCCTTCAGAACGGTTAAGATCGAAGAGCATGTGGGTAATGATTCAGTGTTTAAGACAAAGCTGGTTCGTGATGAGCAGATTGGTCGGATTGGGGATCATTACTATACAACAAATTGTTACACAGGCGCTGAAGCATTGATCACGACTGCCATTCACATACATCGATGGATAAGAGGGTGTGGTATCTGGAATGATGAGGGATGGCAGGAAGGCATCTTCATGTTGGGTCGTGTGTTGTTGAGGTGGGAGTTAACGAAGGCGCAACGCAGCGCGCTGCTTAGACTCTTCTGCTTCGTATGTTACGGATATGCGCCACGCGCAGATGGAACAATGCCGGACTGGAATAATTTGGGTAGTTTCTTGGATATTATACTGAAAGGACCAGAACTTGGTGAGGATGAAGATGAAAGAGCTTATGCTACTATGTTTGAGATGGTGCGATGCATCATTACTCTGTGTTATGCCGAGAAGGTTCACTTTGCTGGATTCACTGCGCCGGTCTGCGAGAGTGGAGAAGTTATTAACCTTGCTGCACGTATGTCGCAGATGTGGATGGAATAT
>CAO85728
ATGGAGCGCTTTTTGAGAAAATACAACATCAGTGGGGATTACGCAAATGCCACGAGAACTTTTTTGGCTATTTCACCACAATGGACTTGCAGTCATCTAAAAAGGAATTGTTTATTCAATGGGATGTGTGTTAAACAAAATTTTGAGAGAGCAATGATCGCGGCAACCGACGCGGAGGAGCCGGCGAAAGCATATAAATTAGTTGAATTGGCAAAGGAGGCAATGTATGATCGGGAAACAGTCTGGCTCCAATGCTTCAAAAGCTTTTCTCAACCATACGAAGAGGATGTCGAAGGGAAGATGAAGCGGTGCGGGGTGCAACTGCTCGAGGATTACCGCAAAAGTGGGATGATGGATGAGGCCGTGAAGCAATCCGCATTGGTTAATTCGGAAAGAGTTAGATTGGATGATTCTCTTTCTGCAATGCCTTACATCTATGTGCCAATCAAAGAGGGTCAAATTGTGAATCCAACATTTATATCAAGATATCGCCAAATTGCATACTATTTCTACAACCCGGATGCGGCTGATGATTGGATCGATCCAAACCTGTTTGGTATTCGCGGACAGCACAATCAAATCAAACGTGAGGTTGAGAGGCAAATTAATACATGTCCCTACACTGGATACAAAGGCAGAGTATTTCAAGTGATGTTCCTGCCGATTCAGCTGATCAATTTCTTAAGGATGGATGATTTTGCGAAACATTTTAACAGGTATGCTTCGATGGCGATACAGCAATATTTGAGAGTTGGTTATGCTGAAGAGACCAGGTATGTGCAACAGCTTTTTGGAAGGGTTCCAACGGGTGAATTTCCATTACATCAGATGATGCTGATAAGACGCGATTTCCCAACGCGCGATCGCAGCATTGTGGAAGCGCGGGTGAGGAGATCGGGTGATGAGAACTGGCAAAACTGGCTGCTGCCTATGATTATTGTTCGTGAAGGATTGGATCACCCGGATCGGTGGGAATGGCTTATTGATTACATGGATAGAAAGCATACATGTCAGCTGTGCTACTTGAAACACTCAAAGCAGATCCCGACCTGTGGTGTGATTGATGTACGCGCATCAGAGCTAACTGGGTGTTCGCCATTCAAGACGGTGAAAATTGAAGAACATGTGGGAAATGATTCGGTTTTTAAGACAAAATTAGTTCGCGATGAACAAATTGGCAGGATCGGAGATCATTATTATACAACAAATTGTTACACTGGAGCGGAGGCCTTGATTACAACTGCGATTCACATTCACCGCTGGATTAGAGGCTGTGGCATCTGGAACGACGAGGGATGGCAGGAGGGTATTTTCATGCTCGGACGCGTACTGCTGAGATGGGAGCTGACGAAGGCACAGCGCAGCGCTCTGCTCAGGTTATTCTGCTTTGTGTGCTACGGATATGCGCCGCGTGCAGATGGGACGATACCGGATTGGAATAACCTTGGAAGCTTTTTGGATATCATTTTGAAAGGACCGGAGCTCAGCGAGGATGAGGACGAGAGGGCTTATGCTACGATGCTTGAAATGGTTCGATGCATTATCACCCTATGCTATGCAGAAAAGGTTCACTTCGCTGGGTTCGCGGCACCTGCGTGTGAGAGCGGGGAAGTTATCAATCTCGCTGCTCGTATGTCTCAGATGTGGATGGAATAT
>CAO85727
ATGGAGCGCTTTTTGAGAAAATACAACATCAGTGGGGATTATGCAAATGCCACGAGAACTTTTTTGGCTATTTCACCACAATGGACTTGCAGTCATCTAAAAAGGAATTGTCTATTCAATGGGATGTGTGTTAAACAAAATTTTGAGAGAGCGATGATCGCGGCAACTGACGCGGAGGAGCCGGCAAAGGCATATAAATTAGTTGAATTGGCAAAGGAGGCAATGTATGATCGGGAAACAGTTTGGCTTCAATGCTTCAAAAGCTTTTCTCAACCATACGAAGAAGATGTCGAAGGGAAGATGAAGCGGTGCGGGGTGCAACTGCTCGAGGATTACCGTAAAAGTGGGATGATGGATGAGGCCGTGAAGCAATCCGCATTGGTTAACTCGGAAAGAGTTAGATTGGATGATTCTCTTTCAGCAATGCCTTATATCTATGTACCAGTCAAAGAGGGTCAAATTGTGAATCCAACATTTATATCAAGATATCGCCAAATTGCATACTATTTCTATAATCCGGATGCGGCTGATGATTGGATCGATCCAAATCTGTTTGGCATTCGCGGACAGCACAATCAAATCAAACGTGAAGTTGAGAGACAAATTAACACATGTCCCTACACTGGATACAAAGGCAGAGTATTTCAGGTAATGTTTTTACCGATTCAGCTGATCAATTTCTTGAGGATGGATGATTTTGCGAAGCATTTTAATAGGTATGCTTCGATGGCTATACAACAATATCTGAGAGTTGGTTACGCTGAAGAGGTCAGGTATGTGCAGCAGCTTTTTGGAAGGGTTCCAACAGGTGAATTTCCATTACATCAGATGATGCTGATAAGACGCGATTTCCCAACGCGCGATCGCAGCATCGTGGAAGCGCGGGTGAGGAGATCGGGTGATGAGAACTGGCAGAGCTGGCTGTTGCCTATGATTATCGTTCGCGAAGGACTAGATCACGCGGATCGGTGGGAATGGCTTATTAATTACATGGATAGGAAGCATACATGTCAACTGTGCTACCTGAAGCACTCGAAGCAGATCCCAACCTGTGGTGTAATTGACGTGCGCGCATCAGAACTAACGGGGTGCTCACCATTCAAGACGGTGAAGATCGAAGAACATGTGGGAAATGATTCGGTTTTTAAGACAAAATTAGTTCGCGATGAACAAATTGGCAGAATCGGAGATCACTATTATACAACAAATTGTTACACTGGAGCGGAAGCTTTGATTACAACCGCAGTCCACATTCACCGCTGGATTAGAGGGTGTGGCATCTGGAACGATGAGGGATGGCAGGAAGGTATTTTCATGCTTGGGCGCGTACTACTGAGATGGGAACTGACGAAGGCGCAGCGCAGCGCGTTGCTCAGGTTGTTCTGCTTCGTGTGTTACGGATATGCGCCGCGTGCGGATGGGACGATACCGGATTGGAATAACCTTGGAAGTTTTTTGGATATCATTCTGAGGGGGCCGGAACTCAGTGAGGATGAAGATGAGAGGGCTTATGCTACGATGTTTGAAATGGTTCGATGCATTATCACTCTGTGCTATGCGGAAAAGGTTCACTTCGCTGGGTTCGCGGCACCTGCGTGTGAGAGCGGGGAAGTTATCAATCTTGCTGCGCGTATGTCTCAGATGTGGATGGAATAT
>CAO85726
ATGGAGCGCTTTTTGAGAAAATACAACATCAGTGGGGATTACGCAAATGCTACGAGAACTTTTTTGGCTATTTCACCACAATGGACTTGCAGTCATCTAAAAAGGAATTGTTTATTCAATGGGATGTGTGTTAAACAAAATTTTGAGAGAGCAATGATCGCGGCAACTGATGCGGAGGAGCCGGCGAAAGCGTATAAATTAGTTGAATTGGCAAAGGAGGCAATGTATGATCGGGAAACAGTTTGGCTTCAATGCTTCAAAAGCTTCTCTCAACCATACGAAGAGGATGTCGAGGGGAAGATGAAGCGATGCGGGGTGCAACTGCTCGAGGATTACCGCAAAAGTGGGATGATGGATGAAGCCGTGAAGCAATCCGCGTTGGTTAATTCGGAAAGAGTTAGATTGGATGATTCTCTTTCAGCAATGCCTTATATCTATGTACCAATCAAAGAGGGTCAAATTGTGAGTCCAACATTTATATCGAGATATCGCCAAATCGCATACTATTTCTATAATCCGGATGCGGCTGATGATTGGATCGATCCAAATCTGTTTGGCATTCGCGGACAGCATAATCAGATCAAACGTGAAGTTGAGAGACAAATTAATACATGCCCCTACACTGGATACAAAGGCAGAGTGTTTCAAGTAATGTTCTTGCCGATTCAGCTAATCAATTTCTTGAGGATGGATGATTTTGCGAAGCATTTCAATAGGTATGCTTCGATGGCTATACAACAATATCTGAGGGTTGGTTACGCTGAAGAGGTCAGGTATGTGCAGCAGCTTTTTGGAAGGGTTCCAACAGGCGAGTTTCCATTACATCAGATGATGCTGATAAGACGCGATTTCCCAACGCGCGATCGCAGCATCGTGGAAGCGCGGGTGAGGAGATCGGGTGATGAGAACTGGCAGAGTTGGCTACTGCCTATGATTATTGTTCGTGAAGGATTAGATCACCCGGATCGGTGGGAATGGCTTATTGATTACATGGATAGAAAGCATACATGTCAGCTGTGCTACCTGAAGCACTCAAAGCAGATCCCGACCTGTGGTGTGATTGATGTACGCGCATCAGAGCTAACGGGGTGCTCGCCATTCAAGACGGTGAAGATCGAAGAGCATGTGGGAAATGATTCGGTTTTCAAGACAAAATTAGTTCGCGATGAACAAGTTGGCAGGATCGGAGATCATTATTATACAACAAATTGTTACACTGGAGCGGAGGCTTTGATTACAACTGCAATCCACATTCATCGCTGGATTAGAGGGTGTGGCATCTGGAACGATGAGGGATGGCAGGAGGGTATCTTCATGCTCGGACGCGTACTACTGAGATGGGAACTGACGAAGGCACAACGCAGCGCACTGCTCAGGTTGTTCTGCTTTGTGTGCTACGGATATGCGCCGCGTGCGGATGGGACGATACCGGATTGGAATAACCTTGGAAGTTTTTTGGATATCATTCTGAAGGGGCCGGAACTCAGTGAGGATGAGGATGAGAGGGCCTATGCTACGATGTTTGAAATGGTTCGATGCATTATCACTCTATGCTATGCAGAGAAGGTTCATTTCGCTGGATTCGCGGCACCTGCGTGTGAGAGCGGGGAAGTTATCAATCTCGCTGCGCGTATGTCTCAGATGTGGATGGAGTAT
>CAO85725
ATGGAGCGCTTTTTGAGAAAATACAACATCAGTGGGGATTACGCAAATGCCACGAGAACTTTTTTGGCTATTTCATCACAATGGACTTGCAGTCATCTAAAAAGGAATTGTTTATTCAATGGGATGTGTGTTAAACAAAATTTTGAGAGAGCAATGATCGCGGCAACCGACGCGGAGGAGCCGGCGAAAGCATATAAATTAGTTGAATTGGCAAAGGAGGCAATGTATGATCGGGAAACAGTCTGGCTCCAATGCTTCAAAAGCTTTTCTCAACCATACGAAGAGGATGTCGAAGGGAAGATGAAGCGGTGCGGGGTGCAACTGCTCGAGGATTACCGCAAGAGTGGGATGATGGATGAGGCCGTGAAGCAATCCGCATTGGTTAATTCGGAAAGAGTTAGATTGGATGATTCTCTTTCTGCAATGCCTTACATCTATGTGCCAATCAAAGAGGGTCAAATTGTGAATCCAACATTTATATCAAGATATCGCCAAATTGCATACTATTTCTACAACCCGGATGCGGCTGATGATTGGATCGATCCAAACCTGTTTGGTATTCGCGGACAGCACAATCAAATCAAACGTGAGGTTGAGAGGCAAATTAATACATGTCCCTACACTGGATACAAAGGCAGAGTATTTCAAGTGATGTTCCTGCCGATTCAGCTGATCAATTTCTTAAGGATGGATGATTTTGCGAAACATTTTAACAGGTATGCTTCGATGGCGATACAGCAATATCTGAGAGTTGGTTATGCTGAAGAGATCAGATATGTGCAACAGCTTTTTGGAAGGGTTCCGACGGGTGAATTTCCATTACATCAGATGATGCTGATAAGACGCGATTTCCCAACGCGCGATCGCAGCATTGTGGAAGCGCGGGTGAGGAGATCGGGTGATGAGAACTGGCAAAACTGGCTGCTGCCTATGATTATCGTTCGTGAAGGATTGGATCACCCGGATCGGTGGGAATGGCTTATTGATTACATGGATAGAAAGCATACATGTCAGCTGTGCTACTTGAAACACTCAAAGCAGATCCCGACCTGTGGTGTGATTGATGTACGCGCATCAGAGCTGACTGGGTGTTCGCCATTCAAGACGGTGAAGATTGAAGAACATGTGGGGAATGATTCGGTTTTTAAGACAAAATTAGTTCGCGATGAACAAATTGGCAGGATCGGAGATCATTATTATACAACAAATTGTTACACTGGAGCGGAGGCCTTGATTACAACCGCGATTCACATTCACCGCTGGATCAGAGGCTGTGGCATCTGGAACGACGAGGGATGGCAGGAGGGTATTTTCATGCTCGGACGCGTACTGCTGAGATGGGAGCTGACGAAGGCACAGCGCAGCGCTCTGCTCAGGTTATTCTGCTTTGTGTGCTACGGATATGCGCCGCGTGCAGATGGGACGATACCGGATTGGAATAACCTTGGAAGCTTTTTGGATATCATTTTGAAAGGACCGGAGCTCAGCGAGGATGAGGATGAGAGGGCTTATGCTACGATGTTTGAAATGGTTCGATGCATTATCACCCTATGCTATGCAGAAAAGGTTCACTTCGCTGGGTTCGCGGCACCTGCGTGTGAGAGCGGGGAAGTTATCAATCTCGCTGCTCGTATGTCTCAGATGTGGATGGAATAT
>CAO85724
ATGGAGCGCTTTTTGAGAAAATACAACATCAGTGGGGATTATGCTAATGCTACGAGAACTTTTTTGGCTATATCGCCTCAATGGACTTGCAGTCACTTAAAAAGGAATTGTTTATTTAATGGGATGTGTGTCAAGCAAAATTTTGAAAGAGCAATGATTGCAGCAACTGATGCTGAAGAACCACGGAAAGCATTCCAACTGGTCGAATTGGCTAAAGAGGCGATGTATGATCGAGAGACGGTTTGGCTCCAATGTTTCAAAAGCTTTTCCCAACCGTACGAAGAGGACATCGAAGGAAAGATGAAGAGGTGTGGCGTTCAGCTGCTCGAAGATTACCGCAAAAGTGGAATGATGGATGAGGCGGTGAAGCAGTCCGCGCTGAACAATTCAGAGAGGATTAGATTGGATGATTCGCTGTCAGCAATGCCATACATTTATGTACCAATCAGAGAAGGCCAAATCGTTAATCCAACATTCATCTCGAGATATCGTCAAATCGCATATTATTTTTATAATCCTGATGCTGCAGATGATTGGATCGATCCAAATTTGTTCGGAATCCGGGGGCAACACAATCAGATTAAACGGGAAGTAGAGAGACAAATTAATACATGTCCTTATTCAGGCTACAATGGTAGGGTTTTTCAAGTGATGTACTTACCAATCCAAATGATAAATTTTTTGAGAATGGATGATTTCGCGAAGCACTTCAATAGATATGCTTCGATGGCTATCCAACAATATTTGAGGGTCGGCTATGCTGAAGAGGCCAGATATGTGCAACAACTGTTTGGGAAAGTTCCAACTGGTGAATTTCCATTGCATCAGATGATGTTGATGAGACGCGATTTCCCCACGCGCGACCGCAGTATTGTGGAATCACGCGTGAAGAGATCGGGTGATGAAAACTGGCAAAGCTGGTTGTTACCAATGATTATAGTGCGGGAAGGATTGGACCAACCGGAGAGATGGAAGTGGCTTCTAGATTATATGGACAGAAAGCATACGTGTCAGCTATGCTATCTAAAACATTCAAAGCAGATGCAAACGTGTGGTGTGATCGATGTGCGTGCATCGGAATTGATTGGGTGTTCACCCTTCAGAACGGTTAAGATCGAAGAGCATGTGGGTAATGATTCAGTGTTCAAGACAAAACTGGTTCGTGATGAGCAGATTGGTCGGATTGGGGATCATTACTATACAACGAATTGTTACACAGGCGCTGAAGCATTGATCACAACTGCTATTCACATACATCGATGGATAAGAGGGTGTGGCATCTGGAATGATGAGGGATGGCAGGAGGGTATTTTCATGTTAGGTCGTGTGTTGTTGAGGTGGGAGTTAACGAAGGCGCAGCGCAGCGCGCTGCTTAGACTTTTCTGCTTCGTATGTTACGGATATGCGCCACGTGCAGATGGAACAATGCCGGACTGGAATAATTTGGGTAGTTTTTTGGACATCATACTGAAGGGACCAGAACTTGGTGAGGATGAAGATGAAAGAGCTTATGCCACTATGTTTGAGATGGTGCGATGCATCATTACTCTGTGTTATGCTGAGAAGGTTCACTTTGCTGGATTCACTGCGCCGGTCTGCGAGAGTGGAGAAGTTATCAACCTCGCTGCACGCATGTCGCAGATGTGGATGGAGTAT
>CAO85723
ATGGAGCGCTTTTTGAGAAAATATAACATCAGTGGGGATTACGCAAATGCCACGAGAACTTTTTCGGCTATTTCACCACAATGGACTTGCAGTCATCTAAAAAGGAATTGTTTATTCAATGGGATGTGTGTTAAACAAAATTTTGAGAGAGCAATGATTGCGGCAACCGATGCGGAGGAGCCGGCGAAAGCATATAAATTAGTTGAATTGGCAAAGGAGGCAATGTATGATCGGGAGACAGTCTGGCTCCAATGCTTCAAAAGCTTTTCCCAACCATACGAAGAGGATGTCGAAGGGAAGATGAAGCGATGCGGGGTGCAACTGCTCGAAGATTACCGCAAAAGTGGGATGATGGATGAGGCCGTGAAGCAATCCGCATTGGTTAATTCGGAAAGAGTTAGATTGGATGATTCTCTTTCTGCAATGCCTTACATCTATGTGCCAATTAAAGAGGGTCAAATCGTGAATCCAACATTTATATCAAGGTATCGCCAAATTGCATACTATTTCTACAACCCGGATGCGGCTGATGATTGGATCGATCCAAACCTGTTTGGTATTCGCGGACAGCACAATCAAATCAAACGTGAGGTTGAGAGACAAATTAACACATGTCTCTACACTGGATACAAAGGCAGAGTATTTCAAGTGATGTTCTTGCCGATTCAGCTGATCAATTTCTTAAGGATGGATGATTTTGCGAAACATTTTAACAGGTATGCTTCGATGGCGATACAGCAATATTTGAGAGTTGGTTATGCTGAAGAGGTCAGATATGTGCAACAGCTTTTTGGAAGGGTTCCAACGGGCGAATTTCCATTACATCAAATGATGCTGATAAGACGCGATTTCCCGACGCGCGATCGCAGCATTGTGGAAGCGCGGGTGAGGAGATCGGGTGATGAGAACTGGCAAAGCTGGCTGCTACCTATGATTATTGTTCGTGAAGGATTGGATCACCCGGATCGGTGGGAATGGCTTATTGATTACATGGATAGAAAGCATACATGTCAGCTGTGCTACTTGAAACACTCAAAGCAGATCCCGACCTGTGGTGTGATTGATGTACGCGCATCAGAGCTAACTGGGTGTTCGCCATTCAAGACGGTGAAAATTGAGGAACATGTGGGAAATGATTCGGTTTTTAAGACAAAATTAGTTCGCGATGAACAAATTGGCAGGATCGGAGATCATTATTATACAACAAATTGTTACACTGGGGCGGAGGCCTTGATTACAACTGCGATTCACATTCACCGCTGGATTAGAGGCTGTGGCATCTGGAACGATGAGGGATGGCAGGAGGGTATTTTCATGCTCGGACGCGTACTACTGAGATGGGAGCTGACGAAGGCACAGCGCAGCGCTCTGCTCAGGTTATTCTGCTTTGTGTGCTACGGATATGCGCCGCGTGCAGATGGGACGATACCGGATTGGAATAACCTCGGAAGTTTTTTGGATATCATTTTGAAAGGACCGGAGCTCAGCGAGGATGAGGACGAGAGGGCTTATGCTACGATGTTTGAAATGGTTCGATGCATTATCACCCTATGCTATGCAGAAAAGGTTCACTTCGCTGGGTTCGCGGCACCTGCGTGTGAGAGCGGGGAAGTTATCAATCTCGCCGCTCGTATGTCTCAGATGTGGATGGAGTAT
>AAY82893
ATGGAGCGCTTTTTGAGAAAATACAACATCAGTGGGGATTATGCTAATGCCACGAGAACTTTTTTGGCTATTTCACCTCAATGGACTTGCAGTCACTTAAAAAGGAATTGTTTATTTAATGGGATGTGTGTCAAACAAAATTTTGAAAGAGCAATGATTGCAGCAACTGATGCTGAAGAACCACGGAAAGCATTTCAACTGGTTGAATTAGCTAAAGAGGCGATGTATGATCGAGAGACGGTTTGGCTCCAATGTTTCAAAAGTTTTTCCCAACCGTATGAAGAGGACATCGAAGGAAAGATGAGGAGGTGTGGCGTACAGCTGCTCGAAGATTACCGCAAAAGTGGAATGATGGATGAGGCGGTGAAGCAGTCCGCATTGAACAATTCAGAGAGGATTAGATTGGATGATTCGCTGTCAGCAATGCCATACATCTATGTACCAATCAGAGAAGGCCAAATCGTTAATCCAACATTCATCTCGAGATATCGTCAAATCGCATATTATTTTTATAATCCTGATGCTGCAGATGATTGGATCGATCCAAATTTGTTCGGAATCCGAGGGCAACACAATCAGATAAAACGGGAAGTAGAGAGGCAAATTAATACATGTCCTTATTCAGGCTACAAAGGTAGGGTCTTTCAAGTGATGTTTTTACCAATCCAAATGATAAATTTTCTGAGAATGGATGATTTCGCGAAGCACTTTAATAGATATGCTTCGATGGCTATCCAACAGTATCTGAGAGTCGGCTATGCTGAAGAAGTCAGATATGTGCAACAACTGTTTGGGAAAGTTCCAACTGGTGAATTTCCATTGCATCAGATGATGTTGATGAGACGCGACTTCCCCACGCGCGACCGCAGCATTGTGGAATCACGCGTGAGGAGATCGGGTGATGAAAACTGGCAAAGCTGGTTATTACCAATGATTATAGTGCGGGAAGGATTGGACCAACCGGAGAGATGGGAGTGGCTTCTAGATTATATGGACAGAAAGCATACGTGTCAACTATGCTATCTAAAACATTCAAAGCAGATACAGACATGTGGTGTGATCGATGTGCGTGCATCGGAATTGATTGGGTGTTCACCTTTCAGAACGGTTAAGATCGAAGAGCATGTGGGTAATGATTCAGTGTTCAAGACAAAGCTGGTTCGTGATGAGCAGATTGGCCGGATTGGGGATCATTACTATACAACAAATTGTTACACAGGCGCTGAAGCATTGATCACGACAGCCATTCACATACATCGATGGATAAGAGGGTGTGGCATCTGGAATGATGAAGGATGGCAGGAAGGTATCTTCATGTTGGGTCGTGTGTTGTTGAGGTGGGAGTTAACGAAGGCGCAACGCAGCGCGCTGCTTAGACTCTTCTGCTTCGTATGTTACGGATATGCGCCACGCGCAGATGGAACAATGCCGGACTGGAATAACTTGGGTAGTTTCTTGGACATTATACTGAAGGGACCAGAACTTGGTGAGGATGAAGATGAAAGAGCTTATGCCACTATGTTTGAGATGGTGCGATGCATCATTACTCTGTGTTATGCCGAGAAGGTTCACTTTGCTGGATTCACTGCGCCGGTCTGCGAGAGTGGAGAAGTTATTAACCTTGCTGCACGTATGTCTCAGATGTGGATGGAGTAT
>AAY82892
ATGGAGCGCTTTTTGAGAAAATACAACATCAGTGGGGATTACGCAAATGCCACGAGGACTTTTTTGGCTATTTCACCACAATGGACCTGCAGTCATCTAAAGAGGAATTGTTTATTCAATGGGATGTGTGTTAAACAAAATTTTGAGAGAGCAATGATCGCGGCAACCGACGCGGAGGAGCCAGCGAAAGCGTATAAATTAGTTGAGTTGGCAAAGGAGGCAATGTATGATCGGGAAACAGTTTGGCTCCAATGCTTCAAAAGCTTTTCTCAACCATACGAAGAGGATGTCGAAGGGAAGATGAAGCGGTGCGGGGTGCAACTGCTCGAGGATTACCGCAAAAGTGGGATGATGGATGAGGCCGTGAAGCAGTCTGCATTGGTTAATTCGGAAAGAGTTAGATTGGATGATTCTCTCTCTGCAATGCCTTACATCTATGTGCCGATCAAAGAAGGTCAAATTGTGAATCCAACATTTATATCAAGATATCGCCAAATTGCATACTATTTCTACAATCCGGATGCGGCTGATGATTGGATCGATCCAAACCTATTTGGTATTCGCGGACAGCATAATCAAATCAAACGTGAGGTTGAGAGGCAAATTAACACATGTCCCTACACTGGATACAAAGGCAGAGTATTTCAAGTGATGTTCTTGCCGATTCAGCTGATCAATTTCTTAAGGATGGATGATTTTGCGAAACATTTTAATAGGTATGCTTCGATGGCGATACAGCAATATTTAAGAGTTGGTTATGCTGAAGAGATCAGGTATGTGCAACAGCTTTTTGGAAGGGTTCCAACGGGTGAATTTCCATTACATCAGATGATGCTGATAAGACGCGATTTCCCAACGCGCGATCGCAGCATTGTGGAGGCGCGGGTGAGGAGGTCGGGTGATGAAAACTGGCAAAGCTGGCTGCTGCCTATGATTATTGTTCGTGAAGGATTGGATCACCCGGATCGGTGGGAATGGCTTATTGATTACATGGATAGAAAGCATACATGTCAGCTGTGCTATTTGAAACACTCAAAGCAGATCCCAACCTGTGGTGTGATTGATGTACGCGCATCAGAACTAACTGGGTGCTCGCCGTTCAAGACAGTGAAAATTGAAGAACATGTGGGAAATGATTCGGTTTTTAAGACAAAATTGGTTCGCGATGAACAAATTGGCAGGATCGGAGATCATTATTATACAACAAATTGTTACACTGGAGCGGAGGCCTTGATTACAACTGCGATTCACATTCACCGCTGGATTAGAGGCTGTGGCATCTGGAACGACGAGGGATGGCAGGAGGGTATTTTCATGCTCGGACGCGTGTTGCTGAGATGGGAGCTGACGAAGGCACAACGCAGCGCTCTGCTCAGGTTATTCTGCTTTGTGTGCTACGGATATGCACCGCGTGCGGATGGGACGATACCGGATTGGAATAACCTTGGAAGCTTTTTGGATATCATTTTGAAAGGGCCGGAGCTCAGCGAGGATGAGGACGAGAGGGCTTATGCTACGATGTTTGAAATGGTTCGATGCATTATCACCCTATGCTATGCGGAAAAGGTTCACTTCGCTGGGTTCGCTGCACCTGCCTGTGAGAGTGGGGAAGTTATCAATCTCGCTGCGCGTATGTCTCAGATGTGGATGGAGTAT
>AAY82894
ATGGAGCGCTTTTTGAGAAAATACAACATCAGTGGGGATTACGCAAATGCCACGAGAACTTTTTTGGCTATTTCACCACAATGGACTTGCAGTCATCTAAAAAGGAATTGTTTATTCAATGGGATGTGTGTTAAACAAAATTTTGAGAGAGCAATGATCGCGGCAACCGACGCGGAGGAGCCGGCGAAAGCATATAAATTAGTTGAATTGGCAAAGGAGGCAATGTATGATCGGGAAACAGTCTGGCTCCAATGCTTCAAAAGCTTTTCTCAACCATACGAAGAGGATGTCGAAGGGAAGATGAAGCGGTGCGGGGTGCAACTGCTCGAGGATTACCGCAAAAGTGGGATGATGGATGAGGCCGTGAAGCAATCCGCATTGGTTAATTCGGAAAGAGTTAGATTGGATGATTCTCTTTCTGCAATGCCTTACATCTATGTGCCAATCAAAGAGGGTCAAATTGTGAATCCAACATTTATATCAAGATATCGCCAAATTGCATACTATTTCTACAACCCGGATGCGGCTGATGATTGGATCGATCCAAACCTGTTTGGTATTCGCGGACAGCACAATCAAATCAAACGTGAGGTTGAGAGGCAAATTAATACATGTCCCTACACTGGATACAAAGGCAGAGTATTTCAAGTGATGTTCCTGCCGATTCAGCTGATCAATTTCTTAAGGATGGATGATTTTGCGAAACATTTTAACAGGTATGCTTCGATGGCGATACAGCAATATTTGAGAGTTGGTTATGCTGAAGAGACCAGGTATGTGCAACAGCTTTTTGGAAGGGTTCCAACGGGTGAATTTCCATTACATCAGATGATGCTGATAAGACGCGATTTCCCAACGCGCGATCGCAGCATTGTGGAAGCGCGGGTGAGGAGATCGGGTGATGAGAACTGGCAAAACTGGCTGCTGCCTATGATTATTGTTCGTGAAGGATTGGATCACCCGGATCGGTGGGAATGGCTTATTGATTACATGGATAGAAAGCATACATGTCAGCTGTGCTACTTGAAACACTCAAAGCAGATCCCGACCTGTGGTGTGATTGATGTACGCGCATCAGAGCTAACTGGGTGTTCGCCATTCAAGACGGTGAAAATTGAAGAACATGTGGGAAATGATTCGGTTTTTAAGACAAAATTAGTTCGCGATGAACAAATTGGCAGGATCGGAGATCATTATTATACAACAAATTGTTACACTGGAGCGGAGGCCTTGATTACAACTGCGATTCACATTCACCGCTGGATTAGAGGCTGTGGCATCTGGAACGACGAGGGATGGCAGGAGGGTATTTTCATGCTCGGACGCGTACTGCTGAGATGGGAGCTGACGAAGGCACAGCGCAGCGCTCTGCTCAGGTTATTCTGCTTTGTGTGCTACGGATATGCGCCGCGTGCAGATGGGACGATACCGGATTGGAATAACCTTGGAAGCTTTTTGGATATCATTTTGAAAGGACCGGAGCTCAGCGAGGATGAGGACGAGAGGGCTTATGCTACGATGCTTGAAATGGTTCGATGCATTATCACCCTATGCTATGCAGAAAAGGTTCACTTCGCTGGGTTCGCGGCACCTGCGTGTGAGAGCGGGGAAGTTATCAATCTCGCTGCTCGTATGTCTCAGATGTGGATGGAGTAT
>AAY82891
ATGGAGCGCTTTTTGAGAAAATACAACATCAGTGGGGATTATGCTAATGCCACGAGAACTTTTTTGGCTATATCACCTCAATGGACTTGTAGTCACTTAAAAAGGAATTGTTTATTTAATGGGATGTGTGTCAAACAAAATTTTGAAAGAGCAATGATTGCAGCAACTGATGCTGAGGAACCACGGAAAGCATTTCAATTGGTTGAATTGGCTAAAGAGGCGATGTATGATCGAGAGACGGTTTGGCTCCAATGCTTCAAAAGTTTTTCCCAACCGTATGAAGAGGACATCGAAGGAAAGATGAAGAGGTGTGGTGTACAGCTGCTCGAAGATTACCGCAAAAGTGGAATGATGGATGAAGCGGTGAAGCAGTCTGCATTGAACAATTCAGAGAGGATTAGATTGGATGATTCGCTGTCAGCAATGCCATACATCTATGTACCAATCAGGGAAGGCCAAATCGTTAATCCAACATTCATCTCGAGATATCGTCAAATTGCATATTATTTTTATAATCCTGATGCTGCAGATGATTGGATCGATCCGAATTTGTTCGGAATCCGGGGGCAACACAATCAGATAAAACGGGAAGTAGAGAGGCAAATTAATACATGTCCTTATTCAGGCTACAAAGGTAGGGTTTTTCAAGTGATGTTTCTACCAATCCAAATGATAAATTTTCTGAGAATGGATGATTTCGCGAAGCACTTTAATAGATATGCTTCGATGGCTATCCAACAATATTTGAGAGTTGGCTATGCTGAAGAAGTCAGATATGTGCAACAACTGTTTGGGAAAGTTCCGACTGGTGAATTCCCATTGCATCAGATGATGCTGATGAGACGCGATTTCCCCACGCGCGACCGCAGCATTGTGGAATCGCGCGTGAGGAGATCGGGTGATGAAAACTGGCAAAGCTGGTTATTACCGATGATTATAGTGCGGGAAGGACTGGACCAACAGGAGAGATGGGAGTGGCTTCTAGATTATATGGACAGAAAGCATACATGTCAGCTATGCTATCTGAAACATTCAAAGCAGATGCAAACATGTGGTGTGATTGATGTGCGTGCATCGGAATTGATTGGGTGTTCACCCTTCAGAACGGTTAAGATCGAAGAGCATGTGGGTAATGATTCAGTGTTTAAGACAAAGCTGGTTCGTGATGAGCAGATTGGTCGGATTGGGGATCATTACTATACAACAAATTGTTACACAGGCGCTGAAGCATTGATCACGACTGCCATTCACATACATCGATGGATAAGAGGGTGTGGTATCTGGAATGATGAGGGATGGCAGGAAGGCATCTTCATGTTGGGTCGTGTGTTGTTGAGGTGGGAGTTAACGAAGGCGCAACGCAGCGCGCTGCTTAGACTCTTCTGCTTCGTATGTTACGGATATGCGCCACGCGCAGATGGAACAATGCCGGACTGGAATAATTTGGGTAGTTTCTTGGATATTATACTGAAAGGACCAGAACTTGGTGAGGATGAAGATGAAAGAGCTTATGCTACTATGTTTGAGATGGTGCGATGCATCATTACTCTGTGTTATGCCGAGAAGGTTCACTTTGCTGGATTCACTGCGCCGGTCTGCGAGAGTGGAGAAGTTATTAACCTTGCTGCACGTATGTCTCAGATGTGGATGGAGTAT
>AAY82890
ATGGAGCGCTTTTTGAGAAAATACAACATCAGTGGGGATTATGCAAATGCCACGAGAACTTTTTTGGCTATTTCACCACAATGGACTTGCAGTCATCTAAAAAGGAATTGTCTATTCAATGGGATGTGTGTTAAACAAAATTTTGAGAGAGCGATGATCGCGGCAACTGATGCGGAGGAGCCGGCAAAGGCATATAAATTAGTTGAATTGGCAAAGGAGGCAATGTATGATCGGGAAACAGTTTGGCTTCAATGCTTCAAAAGCTTTTCTCAACCATACGAAGAGGATGTCGAAGGGAAGATGAAGCGGTGCGGGGTGCAACTGCTCGAGGATTACCGTAAAAGTGGGATGATGGATGAGGCCGTGAAGCAATCCGCATTGGTTAACTCGGAAAGAGTTAGATTGGATGATTCTCTTTCAGCAATGCCTTATATCTATGTACCAGTCAAAGAGGGTCAAATTGTGAATCCAACATTTATATCAAGATATCGCCAAATTGCATACTATTTCTATAATCCGGATGCGGCTGATGATTGGATCGATCCAAATCTGTTTGGCATTCGCGGACAGCACAATCAAATCAAACGTGAAGTTGAGAGACAAATTAACACATGTCCCTACACTGGATACAAAGGCAGAGTATTTCAGGTAATGTTTTTACCGATTCAGCTGATCAATTTCTTGAGGATGGATGATTTTGCGAAGCATTTTAATAGGTATGCTTCGATGGCTATACAACAATATCTGAGAGTTGGTTACGCTGAAGAGGTCAGGTATGTGCAGCAGCTTTTTGGAAGGGTTCCAACAGGTGAATTTCCATTACATCAGATGATGCTGATAAGACGCGATTTCCCAACGCGCGATCGCAGCATCGTGGAAGCGCGGGTGAGGAGATCGGGTGATGAGAACTGGCAGAGCTGGCTGTTGCCTATGATTATCGTTCGCGAAGGACTAGATCACGCGGATCGGTGGGAATGGCTTATTGATTACATGGATAGGAAGCATACATGTCAACTGTGCTACCTGAAGCACTCGAAGCAGATCCCAACCTGTGGTGTAATTGACGTGCGCGCATCAGAACTAACGGGGTGCTCACCATTCAAGACGGTGAAGATCGAAGAACATGTGGGAAATGATTCGGTTTTTAAGACAAAATTAGTTCGCGATGAACAAATTGGCAGAATCGGAGATCACTATTATACAACAAATTGTTACACTGGAGCGGAAGCTTTGATTACAACCGCAATCCACATTCACCGCTGGATTAGAGGGTGTGGCATCTGGAACGATGAGGGATGGCAGGAAGGTATTTTCATGCTTGGGCGCGTACTACTGAGATGGGAACTGACGAAGGCGCAGCGCAGCGCGTTGCTCAGGTTGTTCTGCTTCGTGTGTTACGGATATGCGCCGCGTGTGGATGGGACGATACCGGATTGGAATAACCTTGGAAGTTTTTTGGATATCATTCTGAGGGGGCCGGAACTCAGTGAGGATGAAGATGAGAGGGCTTATGCTACGATGTTTGAAATGGTTCGATGCATTATCACTCTGTGCTATGCGGAAAAGGTTCACTTCGCTGGGTTCGCGGCACCTGCGTGTGAGAGCGGGGAAGTTATCAATCTTGCTGCGCGTATGTCTCAGATGTGGATGGAGTAT
>AAY82889
ATGGAGCGCTTTTTGAGAAAATACAACATCAGTGGGGATTACGCAAACGCCACGAGAACTTTTTTGGCTATTTCACCACAATGGACTTGTAGTCATCTAAAAAGGAATTGTTTATTCAATGGGATGTGTGTTAAACAAAATTTTGAGAGAGCGATGATCGCGGCAACTGACGCGGAGGAGCCGGCGAAAGCATATAAATTAGTTGAATTGGCAAAGGAGGCAATGTACGATCGGGAAACAGTTTGGCTCCAATGCTTCAAAAGCTTTTCTCAACCATACGAAGAGGATGTCGAAGGGAAGATGAAGCGGTGCGGGGTGCAACTGCTCGAGGATTACCGCAAGAGTGGGATGATGGATGAGGCCGTGAAGCAATCCGCATTGGTTAATTCGGAAAGAGTTAGATTGGATGATTCTCTTTCTGCAATGCCTTACATCTATGTGCCAATCAAAGAAGGTCAAATCGTGAATCCAACATTTATATCAAGATATCGCCAAATTGCATACTATTTCTACAATCCGGATGCGGCTGATGATTGGATCGATCCAAATCTGTTTGGCATTCGCAGGCAGCACAATCAAATCAAACGTGAGGTTGAGAGACAAATTAACACATGCCCCTACACTGGATACAAAGGCAGAGTGTTTCAAGTAATGTTCTTGCCGATTCAGCTGATCAATTTTTTGAAGATGGACGATTTTGCGAAGCATTTTAACAGGTATGCTTCAATGGCGATACAGCAATATCTGAGAGTTGGTTATGCTGAAGAGATCAGATATGTGCAGCAGCTTTTTGGAAAGGTTCCGACAGGTGAATTTCCATTACATCAGATGATGCTGATAAGACGCGATTTCCGAACGCGCGATCGCAGCATTGTGGAAGCGCGAGTGAGGAGATCGGGTGATGAGAATTGGCAAAGCTGGCTGCTGCCTATGATTATCGTTCGTGAAGGATTGGATCACCCGGATCGGTGGGAATGGCTTATTGATTACATGGACAGAAAGCATACATGTCAGCTGTGCTACTTGAAGCACTCAAAGCAGATCCCGACCTGTGGTGTGATTGATGTACGCGCATCAGAGCTGACTGGGTGTTCGCCATTCAAGACGGTGAAGATTGAAGAACATGTGGGGAATGATTCGGTTTTTAAGACAAAATTAGTTCGCGATGAGCAAATTGGCAGGATCGGAGATCATTATTATACAACAAATTGTTACACTGGAGCGGAGGCCTTGATTACAACCGCGATTCACATTCACCGCTGGATCAGAGGGTGTGGCATCTGGAACGATGAGGGATGGCAGGAGGGTATTTTCATGCTCGGACGTGTACTGCTGAGATGGGAGCTGACGAAGGCACAACGCAGCGCTCTGCTTAGGCTATTCTGTTTTGTGTGCTACGGATATGCGCCGCGTGCAGATGGGACGATACCGGATTGGAATAACCTTGGAAGCTTTTTGGATATCATTTTGAAAGGGCCAGAGCTCAGCGAGGATGAGGATGAGAGGGCTTATGCTACGATGTTTGAAATAGTTCGATGCATTATCACCCTATGCTATGCGGAAAAGGTTCATTTCGCTGGGTTCGCAGCACCCGCGTGTGAGAGCGGAGAAGTTATCAATCTCGCTGCGCGTATGTCTCAGATGTGGATGGAGTAT
>AAY82888
ATGGAGCGCTTTTTGAGAAAATACAACATCAGTGGGGATTACGCAAATGCCACGAGAACTTTTTTGGCTATTTCACCACAATGGACTTGCAGTCATCTAAAAAGGAATTGTTTATTCAATGGGATGTGTGTTAAACAAAATTTTGAGAGAGCGATGATCGCGGCAACTGATGCGGAGGAACCGGCGAAGGCATATAGATTAGTTGAATTGGCAAAGGAGGCAATGTATGATCGGGAAACAGTTTGGCTTCAATGCTTTAAAAGCTTTTCTCAACCATACGAAGAGGATGTCGAAGGGAAGATGAAGCGGTGCGGGGTGCAACTGCTTGAGGATTACCGCAAAAGTGGGATGATGGATGAGGCCGTGAAGCAATCCGCATTGGTTAATTCGGAAAGAGTTAGATTGGATGATTCTCTTTCAGCAATGCCCTATATCTATGTACCAATCAAAGAGGGTCAAATTGTGAATCCAACATTTATATCGAGATATCGCCAAATTGCATACTATTTCTATAATCCGGATGCGGCCGATGATTGGATCGATCCAAATTTGTTTGGCATTCGTGGACAGCACAATCAAATCAAACGTGAAGTTGAGAGACAAATTAACACATGTCCCTACACTGGATACAAAGGCAGAGTGTTTCAAGTAATGTTTTTACCGATTCAGCTGATCAATTTCTTGAGGATGGATGATTTTGCGAAGCATTTTAATAGGTATGCTTCGATGGCTATACAGCAATATCTGAGAGTTGGTTACGCTGAAGAGGTTAGGTATGTGCAGCAACTTTTTGGAAGGGTTCCAACAGGTGAATTTCCATTGCATCAGATGATGCTGATAAGACGCGATTTCCTAACGCGCGACCGTAGCATCGTGGAAGCGCGGGTGAGGAGATCGGGTGATGAGAACTGGCAGAGCTGGCTGTTGCCTATGATTATTGTTCGCGAAGGACTAGATCACGCGGACCGGTGGGAATGGCTTATTGATTACATGGATAGGAAGCATACGTGTCAGCTGTGCTACCTGAAGCACTCGAAGCGGATCCCAACCTGTGGTGTGATTGATGTACGCGCATCAGAGTTAACGGGGTGCTCGCCATTCAAGACGGTGAAGATCGAAGAACATGTGGGAAATGATTCGGTTTTTAAAACAAAGTTAGTTCGCGATGAACAAATTGGCAGAATCGGAGATCATTATTATACAACAAATTGTTACACTGGAGCGGAAGCTTTGATTACAACTGCAATTCACATTCACCGCTGGATTAGAGGGTGTGGCATCTGGAACGATGAGGGATGGCAGGAGGGTATTTTCATGCTTGGACGCGTACTACTGAGATGGGAACTGACAAAAGCGCAACGCAGCGCATTGCTCAGGTTGTTCTGCTTCGTGTGTTATGGATATGCGCCGCGTGCGGATGGGACGATACCGGATTGGAATAACCTTGGAAGTTTTCTGGATATCATTCTGAAAGGGCCGGAACTTAGTGAGGATGAAGATGAGAGGGCTTATGCTACGATGTTTGAAATGGTTCGATGCATCATCACTCTATGTTATGCAGAGAAGGTTCACTTCGCTGGGTTCGCGGCACCTGCGTGTGAGAGCGGGGAAGTTATCAATCTCGCTGCGCGTATGTCTCAGATGTGGATGGAGTAT
>CAA40059
ATGGAGCGCTTTTTGAGAAAATACAACATTAGTGGAGATTATGCTAATGCCACGAGAACTTTTTTGGCTATATCACCTCAATGGACTTGCAGTCACTTAAAAAGAAATTGCTTATCCAATGGGATGTGTGCGAAACAGAATTTTGAGAGAGCAATGATTGCAGCGACGGATGCGGAGGAACCAATAAAAGCATTCCGGCTGATAGAATTGGCAAAAGAGGCGATGTATGATCGAGAGACCGTTTGGCTGCAGTGTTTTAAAAGCTTCTCTCAGCCGTATGAGGAGGATATCGAAGGCAAGATAAAACGATGCGGTGCACAGCTACTTGAAGACTACCGCAAAAGTGGAATGATGGAGGAGGCTATTAAGCAATCTGCTTTGATTAACTCGGAGAGGGTTAGATTAGACGATTCGCTTTCGGCCATTCCCTATATTTATGTTCCCATAAAAGAAGGTCAAATTGTGAACCCAACGTTCATCTCCAGGTATCGCCAGATCGCGTACTATTTCTACAATCCAGATGCAGCTGACGATTGGATAGATCCAAATTTATTTGGGGTTAGAGGACAGCATCATCAAATTAAGCGAGAAGTTGAGAGGCAGATCAACACTTGCCCTTATACTGGATACAAAGGAGGAATTTTCCAAGTGATGTATTTACCAATTCAACTAATAAACTTCCTAAGGATGGATGATTTTGCAAAACATTTCAATAGGTATGCTTCGATGGCCATACAGCAATATCTAAGAGTTGGATATTTAGAAGAGATTAGGTATGTGCAACAATTATTCGGGAAGGTTCCATCTGGCGAATTCCCACTGCATCAGATGATGTTAATGAGACGTGATTTCCCAACGCGCGACCGTAACATCGTGGAAGCGCGTGTGAAAAGGTCGGGTGACGAAAATTGGCAAAGCTGGTTATTACCAATGGTCCTGGTGCGAGAAGGGCTAGATCAGCAGGAGAAGTGGGAATGGCTTCTAGAGTATATGGATAGAAAACACATATGCCAGCTCTGCTATTTGAAACATTCAAAGCAGATACAGACGTGTAGCGTAATAGATGTTCGCGCTTCAGAGTTGATCGGTTGCTCACCCTTCAGAACTGTAAAGATCGAGGAGCACGTAGGTAATGAACCAGTCTTTAAAACTAAGCTAATTCGTGATCAGCAAATCGGCAGAATTGGGGATCATTATTACACAACGAGCTGCTATACCGGAGCTGAAGCGTTGGTTACAACTGCTATCCATATACACCGATGGATCAGAGGGTGTGGTATCTGGAATGATGAAGGATGGCAGGAGGGAGTGTTTATGCTGGGACGTGTGCTATTAAGGTGGGAGCTTACGAAGGCGCAGCGCAGCGCACTGCTTAGGCTCTTCTGTTTTGTCTGTTATGGATATGCTCCCCGCGCGGATGGAACGGTACCTGATTGGAACAATTTAGGCAGTTTCTTAGATATCATCCTGAAAGGACCGGAGCTCAGCGAAGATGAGGATGAAAGAGCTTATGCTACAATGTTTGAAATGGTTCGGTGTATTATCACCTTGTGTTATGCTGAGAAAGTTCACTTTGCTGGATTCACCGCCCCGGCATGTGAAAGTGGGGAAGTAATCAATCTCGCTGCTCGCATGTCACAGATGTGGATGGAATAT
