# Supplementary material for: FRESCo: finding regions of excess synonymous constraint in diverse viruses
Source: Genome Biol. 2015 Feb 17;16(1):38. doi: 10.1186/s13059-015-0603-7 (PMC4376164; doi:10.1186/s13059-015-0603-7)
Supplement: Additional file 4: — Sequence alignments (zip folder of FASTA alignments). [file 13059_2015_603_MOESM4_ESM.zip › alignments/bluetongue/NS2.fa.revtrans]

>AAM94162
ATGGAGCAAAGCAACCGTAGATTTACTAAAAACATTTTTGTTTTGGATGCAAATGCTAAAACATTATGCGGAGCAATTGCAAAGTTGAGTTCGCAACCGTATTGTCAAATTAAAATTGGAAGAGTAATAGCTTTTAAACCTGTCAAGAATCCAGAACCTAAAGGATACGTGCTGAATGTTCCAGGACCTGGCGCGTACAGAATTCAGGATGGGCAGGATATCATTAGCCTGATGTTGACACCGCATGGAGTTGAAGCGACAACGGAAAGATGGGAAGAGTGGAAGTTTGAGGGTGTTAGTGTGACACCAATGGCTACTAGGGTACAACATAATGGTGTGATGGTTGATGCTGAGATTAAGTATTGCAAAGGGATGGGAATCGTGCAACCATATATGCGGAATGATTTTGATCGAAACGAGATGCCCGAATTGCCAGGTGTGATGAGATCAAATTACGATGTCCGCGAATTGCGGCAGAAAATTAAAAATGAACGAGAATCAGCGCCACGGCTTCAAGTTCGAAGCGTGGCGCCAAGGGAAGAGTCACGCTGGATGGATGATGATGAAGCAAAGGTGGACGAAGAGGCTAAAGAGATGATTCCGGGAACTAGCAGATTGGAGAAGCTGCGTGAAGCGAGAAGCAATGTTTTTAGGGAGGTGGAAGCCGGAATTAATTGGAATCTGGATGAAAAAGATGAAGAAGACAGAGATGAACGAGAGGATGAGGAACAGGTGAAGACCCTGAGTGATGATGATGAACAGGGTGAGGATGCGAGTGATGACGAACATCCAAAGACCCATATAACTAAGGAATACATTGAAAAGGTTGCAAAGCAGATTAAATTGAAGGATGAACGGTTCATGAGTTTGTCAAACGCCATGCCTCAAGCGAGTGGTGGGTTTGATCGTATGATTGTCACAAAGAAGCTTAAGTGGCAGAATGTACCACTATATTGTTTTGATGAATCATCGAAAAGGTATGAGTTGCAGTGTGTGGGTGCGTGTGAGCGTGTTGCTTTTGTCTCTAAAGACATGAGCTTGATCATATTGCCGGTCGGCGTT
>ACJ06706
ATGGAGCAAAGACAGCGTAGATTCACGAAGAACATTTTTGTTTTCGACGTGAATGCGAAGACAATTTGTGGAATAATCGCGAAGCAAAATGCTTTGCCATATTGTCAAGTTAGAATTGGGAGAGTTATTGCGTTCAAACCAGTTAAGAATCCAGAACCAAAAGGTTATGTGCTGAGCGTATCTGGTCCTGGGGCTTATAGAATTTTGGATGGGCAAGATGTGATAAGCATGATGTTGACGTCCACAGGAGTTGAAGCAACGACGGAGAGATGGGAGGAATGGAAGTTTGAAAGTGTTAGCGTGACTCCGATGGCGACGCGCATTCAACATAACGGAGTGATGGTTGATGCGGAGATAAAGTATTGTAAAGGGATGGGAATTGTTACGCCGTACATGCGAAATGATTTCGACCGTACGGAAGTACCGGAGCTACCAGGCGTCATGAAGTCGCATTATGATATACGAGAGCTGCGCCAAAAAATTAGGAGTGAACGTGAACAGGTGCCGCGTTTTCAAGTACAAAACGTAGCACAGAAAGAAGGGTTACGCTGGATGGATGAGGATGAGGCGAAGGCGAACGATGAAAGCGAAGACGCGATATCGACTGAAACCGAGACAGTGACACTGCAAACGCTTGGGGGGGATGAGTTTAAGAAAGTGGAATTAGGCGACAACTGGAGTTTA---CACAAGTCTGATGTGAGTACGGAAAATGATGGAAAAGATAAATGTGGAGAAGAGCAGAACGATGATGAGGAGGATGAGGAAGAAACGAGTGAGGATGAGGTACCAAAGACGCACCTAACGAAGGAATATATAGAGAAAGTTTCTAAGCAGCTTAAATCGAAGGATGAGCGCTTAATGAGTTTATCTGGCGCGATGCCACAAGCGAGTGGTAATTTTGATCATGTTATTGTTATTAAAAAATTAAAATGGCAGAACGTACCATTATTTTGTTTAGATGAATCCTCAAAGAGATATGATTTACAATGCGTTGGGGCGTGTGAACGCGTCGCCTTTGTTTCCAAGGACTTAAGCCTACTCACATTGCCGATCGGCGTT
>ACJ06231
ATGGAGCAAAAGCAACGTAGATTTACTAAAAACATTTTTGTTTTGGATGCAAATGCTAAAACATTATGCGGAGCGATCGCAAAGTTGAGTTCGCAACCGTATTGTCAGATTAAAATTGGAAGAGTAATAGCTTTTAAACCTGTCAAGAATCCGGAACCTAAGGGATACGTGCTGAATGTTCCAGGACCTGGTGCGTACAGAATTCAGGATGGGCAGGATATCATTAGCCTGATGTTGACACCGCATGGAGTTGAAGCGACAACGGAAAGGTGGGAAGAGTGGAAGTTTGAGGGTGTCAGTGTGACGCCAATGGCTACTAGGGTACAACATAATGGTGTGATGGTTGACGCCGAAATTAAGTATTGCAAAGGAATGGGAATCGTGCAACCGTATATGCGGAATGATTTTGATCGGAACGAGATGCCCGATTTACCAGGTGTGATGAGGTCAAATTATGATGTACGTGAACTGCGGCAAAAGATCAAAAATGAACGAGAATCAGCGCCACGGCTTCAAGTTCAAAGCGTGGCGCCAAGGGAAGAGTCACGCTGGATGGATGATGATGAAGCAAAAGTGGATGAAGAGGCTAAAGAGATGATTCCGGGAACCAGCAGATTGGAGAAGCTGCGTGAGGCGAGAAACAATGTTTTTAAAGAGGTGGAAGCTGGGATCAACTGGAATCTAGATGAGAAAGATGAAGAGGATAGAGGTGAACGAGAGAATGAGGAGCAGGTGAAGAACCTGAGCGATGATGATGAACAAGGTGAGGACGCGAGTGACGACGAACACCCAAGAACTCATATAACTAAGGAATACATCGAGAAGGTCGCGAAGCAAATTAAATTGAAGGATGAGCGGTTCATGAGTCTATCGAGCGCTATGCCTCAAGCGAGCGGTGGATTTGATCGTATGATTGTTACGAAGAAGCTTAAATGGCAGAATGTGCCACTATACTGTTTTGATGAGTCATCGAAAAGGTATGAGTTACAGTGTGTGGGTGCGTGTGAGCGTGTTGCTTTTGTCTCTAAGGACATGAGCTTGATCATATTGCCGGTCGGCGTT
>ADI49558
ATGGAGCAAAAGCAACGTAGATTTACTAAAAACATTTTTGTTTTGGATGCAAATGCTAAAACATTATGCGGAGCGATCGCAAAGTTGAGTTCGCAACCGTATTGTCAGATTAAAATTGGAAGAGTAATAGCTTTTAAACCTGTCAAAAATCCGGAACCTAAGGGATACGTGCTGAATGTTCCAGGACCTGGTGCGTACAGAATTCAGGATGGGCAGGATATCATTAGCCTGATGTTGACACCACATGGAGTTGAAGCGACAACGGAAAGGTGGGAAGAGTGGAAATTTGAGGGTGTTAGTGTAACGCCAATGGCTACTAGGGTACAACATAATGGTGTAATGGTTGATGCTGAGATTAAGTATTGCAAAGGAATGGGAATTGTGCAACCATATATGCGGAATGATTTTGATCGGAATGAAATGCCCGATTTACCAGGCGTGATGAGGTCAAATTACGATGTTCGTGAACTGCGGCAAAAGATCAAGAATGAACGAGAATCAGCGCCACGGCTTCAAGTTCAAAGCGTGGCGCCAAGGGAAGAGTCACGTTGGATGGATGATGATGAAGCAAAGGTGGACGAAGAGGCTAAAGAGATGATTCCGGGAACCAGCAGATTGGAGAAGCTGCGTGAAGCGAGAAGCAATGTTTTTAAGGAGGTAGAAGCTGGGATCAACTGGAATCTGGACGAGAAAGATGAAGAGGATAGAGATGAACGGGAGGATGAGGAGCAGGTGAAGACCCTGAGTGATGATGATGAACAAGGTGAGGATGCGAGTGACGACGAACACCCAAAAACTCATATAACTAAGGAATACATTGAGAAGGTTGCAAAGCAGATTAAATTGAAGGATGAGCGGTTCATGAGTCTATCAAGCGCTATGCCTCAAGCGCGCGGTGGGTTTGATCGTATGATTGTCACGAAGAAGCTTAAATGGCAGAATGTGCCATTATACTGTTTTGATGAGTCATCGAAAAGGTATGAGTTACAGTGTGTGGGTGCATGCGAGCGTGTTGCTTTTGTCTCTAAGGACATGAGCTTGATCATATTGCCGGTCGGCGTT
>AEO19777
ATGGAGCAAAAGCAACGTAGATTTACTAAAAACATTTTTGTTTTGGATGCAAATGCTAAAACATTATGCGGAGCGATCGCAAAGTTGAGTTCGCAACCGTATTGTCAGATTAAAATTGGAAGAATAATAGCTTTTAAACCTGTCAAGAATCCGGAACCTAAAGGATACGTGCTGAATGTTCCAGGACCTGGTGCGTACAGAATTCAGGATGGGCAGGATATCATTAGCCTGATGTTGACACCACATGGAGTTGAAGCGACAACGGAAAGGTGGGAAGAGTGGAAGTTTGAGGGTGTCAGTGTAACGCCAATGGCTACTAGGGTACAACATAATGGTGTGATGGTTGATGCTGAAATTAAGTATTGCAAAGGAATGGGAATTGTGCAACCATATATGCGGAATGATTTTGATCGGAACGAGATGCCTGATTTACCAGGTGTGATGAGGTCAAATTACGATGTTCGTGAACTGCGGCAAAAGATCAAAAATGAACGAGAATCAGCGCCACGGCTTCAAGTTCAAAGCGTGGCGCCAAGGGAAGAATCACGCTGGATGGATGATGATGAAGCAAAAGTGGACGAAGAGGCTAAAGAGATGATTCCGGGAACCAGCAGATTGGAGAAGCTGCGTGAAGCGAGAAGCAACGTTTTTAAGGAGGTGGAAGCTGGGATCAACTGGAATCTAGATGAGAAAGATGAAGAGGATAGAGATGAGCGGGAAGATGAGGAGCAGGTGAAGACCCTGAGTGATGATGATGAACAAGGTGAGGATGCGAGTGATGACGAACACCCAAAAACTCATATAACTAAGGAATACATTGAGAAGGTTGCAAAGCAGATTAAATTGAAGGATGAACGGTTCATGAGTCTATCAAGTGCTATGCCTCAAGCGAGCGGTGGATTTGATCGTATGATTGTTACGAAGAAGCTTAAATGGCAGAATGTGCCACTATACTGTTTTGATGAGTCATCGAAAAGGTATGAGTTACAGTGTGTGGGTGCGTGTGAGCGTGTTGCTTTTGTCTCTAAGGACATGAGCTTGATCATATTGCCGGTCGGTGTT
>ADI49493
ATGGAGCAAAAGCAACGTAGATTTACTAAAAACATTTTTGTTTTGGATGCAAATGCTAAAACATTATGCGGAGCGATCGCAAAGTTGAGTTCGCAACCGTATTGTCAGATTAAAATTGGAAGAGTAATAGCTTTTAAACCTGTCAAAAATCCGGAACCTAAGGGATACGTGCTGAATGTTCCAGGACCTGGTGCGTACAGAATTCAGGATGGGCAGGATATCATTAGCCTGATGTTGACACCACATGGAGTTGAAGCGACAACGGAAAGGTGGGAAGAGTGGAAATTTGAGGGTGTTAGTGTAACGCCAATGGCTACTAGGGTACAACATAATGGTGTAATGGTTGATGCTGAGATTAAGTATTGCAAAGGAATGGGAATTGTGCAACCATATATGCGGAATGATTTTGATCGGAATGAAATGCCCGATTTACCAGGCGTGATGAGGTCAAATTACGATGTTCGTGAACTGCGGCAAAAGATCAAGAATGAACGAGAATCAGCGCCACGGCTTCAAGTTCAAAGCGTGGCGCCAAGGGAAGAGTCACGTTGGATGGATGATGATGAAGCAAAGGTGGACGAAGAGGCTAAAGAGATGATTCCGGGAACCAGCAGATTGGAGAAGCTGCGTGAAGCGAGAAGCAATGTTTTTAAGGAGGTAGAAGCTGGGATCAACTGGAATCTGGACGAGAAAGATGAAGAGGATAGAGATGAACGGGAGGATGAGGAGCAGGTGAAGACCCTGAGTGATGATGATGAACAAGGTGAGGATGCGAGTGACGACGAACACCCAAAAACTCATATAACTAAGGAATACATTGAGAAGGTTGCAAAGCAGATTAAATTGAAGGATGAGCGGTTCATGAGTCTATCAAGCGCTATGCCTCAAGCGCGCGGTGGGTTTGATCGTATGATTGTCACGAAGAAGCTTAAATGGCAGAATGTGCCATTATACTGTTTTGATGAGTCATCGAAAAGGTATGAGTTACAGTGTGTGGGTGCATGCGAGCGTGTTGCTTTTGTCTCTAAGGACATGAGCTTGATCATATTGCCGGTCGGCGTT
>AFK91763
ATGGAGCAAAAGCAACGTAAATTTACTAAAAACATCTTTGTTTTGGATGTCAATGCTAAGACATTATGCGGGGTGATCGCAAAACAAAGTTCACAGCCGTATTGTCAAATAAAAATTGGAAGAGTGATCGCTTTTAAACCAGTTAAGAATCCAGAGCCCAAGGGCTATGTCTTAAACGTTCCGGGACCAGGCGCCTATAGAATACAGGACGGACAAGATGTCATAAGCGTAATGTTAACATTATGCGGGGTGGAGGCAACGACTGAGAGATGGGAAGAGTGGAAATTTGAGGGTGTGAGTGTAACACCAATGGCGACACGAGTACAACATAATGGAGTGATGGTAGATGCGGAAATAAAGTATTGCAAGGGGATGGGAATCGTCCAACCATATATGAAAAATGATTTCGATCGAAATGAAATGCCGGATTTACCAGGTGTAATGAGGTCCAGTTATGATATACGTGAGCTTCGACAAAAGATTAAGAATGAGCGTGAGATGGCACCGCGCCCACAGGTTCAGAGCACGGTATCAAGGGAAGAGTCGCGTTGGATGGACGAAGATGAGGCGAGGGTTAGCGAAGAGATGAAAGAAGCCGCTTCCAGCGTAAGTCGGCTGGAGGGGTTGCGTGAAGCAAGAGCGAATATGTTTAAGGAAGTAGAGGTTGGTGTTAGTTGGAACTTGAGTCATCAAGGTGAAGAGAGGGCGGATAAAGATGAAGATGAAGATCATGATGATTATCGAGCCGATGAGGATGAACGGGGTGAGGACGCAAGTGATGATGAACAACTCAAGACTCATATCACGAAAGAGTATATTGAAAAGGTCGCGAAGCAGGTTAAACTTAAGGATGAACGATTTATGAGTTTGTCGAGCGCCATGCCGCAGGCGAGTGGGGGTTTTGATCGTATGATAGTTACTAAGAGATTGAAGTGGCAGAATGTACCACTTTACTGTTTTGATGAATCTACTAAAAGGTATGAACTGCAATGTGTAGGTGCGTGTGAGCGTGTTGCTTTTGTCTCTAAGGACATGAGCTTAATCATATTGCCGGTCGGCGTT
>AFK32288
ATGGAGCAAAAGCAACGTAAATTTACTAAAAACATCTTTGTTTTGGATGTCAACGCTAAGACATTATGCGGAGTGATCGCGAAACAAAGCTCACAACCGTATTGCCAAATAAAAATTGGAAGAGTGATTGCTTTTAAACCAGTTAAAAATCCAGAACCCAAGGGTTATGTTTTAAACGTTCCGGGACCAGGTGCCTATAGAATACAGGATGGACAAGATGTCATAAGCGTAATGTTAACATCATGCGGGGTGGAGGCGACAACTGAAAGATGGGAAGAGTGGAAATTCGAAGGTGTGAGTGTAACACCAATGGCAACACGAGTACAACATAATGGAGTGATGGTAGATGCAGAGATAAAATATTGCAAGGGAATGGGAATCATCCAACCATATATGAAAAATGATTTCGATCGAAATGAGATGCCGGACTTACCAGGCGTAATGAGGTCCAATTATGATATACGTGAGCTTCGACAAAAGATTAAGAACGAACGTGAGATGGCACCGCGCCCACAAGTTCAGAGCGTGGTACCAAGGGAGGAGTCGCGTTGGATGGATGAAGATGAGGCGAAGGTTAGCGACGAGATGAGAGAAGCCGCTCCCAGCGCGAGTCGGCTGGAGAGGTTGCGTGAGGCAAGAGCGAATATGTTTAAGGAAGTAGAGGCTGGTGTTAGCTGGAATTTGAGTCATCAAGGTGAAGAGGCGGCGGATGGAGGTGAAGATGAAAATCATGATGATCATCGAGCCGATGAAGATGAACAGGGTGAGGACGCTAGTGATGATGAGCAACCTAAGACTCATATCACGAAAGAGTATATTGAGAAAGTCGCTAAACAGGTTAAACTTAAGGATGAACGATTTATGAGTTTGTCGAGCGCCATGCCGCAAGCGAGTGGGGGTTTTGACCGTATGATAGTTACTAAGAAATTGAAGTGGCAGAATGTACCACTTTACTGTTTTGATGAATCTACTAAAAGGTATGAACTGCAATGTGTAGGTGCGTGTGAGCGTGTTGCTTTTGTCTCTAAGGACATGAGCTTAATCATATTGCCGGTCGGCGTT
>AAX48804
ATGGAGCAAAAGCAACGTAGATTCACTAAAAACATCTTTGTTTTGGATGCAGCCGCTAAGACATTATGCGGGGTAATTGCGAAGTTAAGTTCGCAGCCGTATTGTCAAATTAAAATTGGAAGAGTAATAGCCTTCAAACCTGTCAAGAATCCGGAACCTAAAGGGTACGTGCTGAATGTTCCAGGACCTGGTGCATACAGAATTCAGGATGGGCAAGATATCATTAGCTTGATGCTGACACCCTATGGAGTCGAAGCGACAACGGAAAGATGGGAGGAGTGGAAGTTTGAGGGCGTTAGCGTGACGCCACTGGCTACTCGGGTACAACATAATGGTGTGATGGTTGATGCTGAGATTAAATATTGCAAGGGGATGGGAATTGTGCAACCATACATGCGGAATGATTTTGACCGAAGTGAAATGCCTGATTTACCAGGTGTGATGAGGTCAAACTACGATGTTCGCGAACTACGGCAAAAGATTAAAAATGAACGAGAGTCTGCGCCACGGCATCAGGTTCAGAACGTGGCGCCAAAGGAGGAGTCACGCTGGATGGATGATGATGAGGCGAAGGTGGATGAAGAGGCCAAAGAAATGATTCCAGGACCTAGCAGGTTGGAAAAGCTACGTGAAGCGAGAGGCAACGTACTTAAAGAGTTGGAGGCTGGAATTAACTGGAATTTAGATGAAGGGGATAAAGGAGATAGAGATGAACAGGAGGATGAGGAAGAAGTGAAGGCTTTGAGTGACGATGATGAGCGGGGTGAGGATGCGAGTGACGATGAACACCTAAAAACTCATATAACCAAGGAGTACATTGAAAAAGTTGCAAAGCAGATTAAATTGAAGGATGAACGGTTTATGAGTTTGTCAAGCGCTATGCCTCAAGCAAGTGGTGGATTTGATCGTATGATCGTTACGAAGAAACTTAAATGGCAGAATGTACCACTATATTGTTTTGATGAGTCATCGAAAAGGTATGAGTTGCAGTGTGTAGGTGCGTGCGAGCGTGTTGCTTTTGTCTCTAAGGACATGAGCTTAATCATATTGCCGGTCGGCGTT
>AAX48805
ATGGAGCAAAAGCAACGTAGATTCACTAAAAACATTTTTGTTTTGGATGCGGCCGCTAAGACATTATGCGGGGTGATCGCAAAGTTAAGTTCACAGCCGTATTGTCAAATTAAGATTGGAAGAGTAATAGCCTTCAAACCTGTCAAGAATCCGGAACCCAAAGGATACGTGCTGAATGTTCCAGGGCCAGGTGCATACAGAATTCAGGATGGGCAAGATATCATTAGCCTGATGCTGACACCATATGGAGTCGAAGCGACAACGGAAAGATGGGAAGAGTGGAAGTTTGAGGGCGTTAGCGTGACGCCACTGGCTACCCGGGTACAACATAATGGTGTGATGGTTGATGCTGAGATTAAATATTGCAAGGGGATGGGAATTGTGCAACCATACATGCGGAATGATTTTGATCGAAGTGAAATGCCCGATTTACCAGGTGTGATGAGATCAAATTATGATGTTCGCGAACTGCGGCAAAAGATCAAAAATGAACGAGAGTCCGCGCCACGGCTTCAGGTTCAGAACGTGGCGCCAAAGGAGGAGTCGCGCTGGATGGATGATGATGAAGCGAAGGTGGATGAAGAGGCCAAAGAAATGATTCCAGGAACTAGCAGATTGGAAAAACTACGCGAAGCGAGAGGCAACGTTCTTAAAGAGTTGGAAGCTGGAATTAACTGGAATTTGGACGAGGGGGGTAAAGGAGATAGAGATGAACAGGAGGATGAGGAAGAAGTGAAGGCTCTGAGTGATGATGACGAACGGGGTGAGGATGCGAGTGACGACGAACACCTAAAAACTCATATAACCAAGGAGTACATCGAAAAAGTTGCAAAGCAGATTAAATTGAAGGACGAACGGTTCATGAGTTTGTCAAGCGCTATGCCTCAAGCAAGTGGTGGATTTGATCGTATGATTGTTACAAAGAAGCTTAAATGGCAGAATGTGCCACTATATTGTTTTGATGAGTCATCGAAAAGGTATGAGTTGCAGTGTGTAGGTGCGTGCGAGCGTGTTGCTTTTGTCTCTAAGGACATGAGCTTAATCATATTGCCGGTCGGTGTT
>AAX48802
ATGGAGCAAAAGCAACGTAGATTCACTAAAAACATTTTTGTTTTAGATGCAGCCGCTAAGACATTATGCGGGGTGATCGCAAAGTTGAGTTCGCAGCCGTATTGTCAAATAAAGATCGGAAGAGTGATAGCCTTCAAACCTGTCAAGAACTCGGAACCTAAAGGATATGTGCTGAATGTTCCAGGACCAGGTGCATACAGAATTCAGGATGGGCAAGATATCATTAGCTTGATGCTGACACCATATGGAGTTGAAGCGACAACGGAAAGATGGGAGGAGTGGAAGTTTGAGGGCGTTACGGTGACGCCACTGGCTACTCGGGTACAACATAATGGTGTGATGGTTGATGCTGAGATTAAATACTGCAAGGGAATGGGAATTGTACAACCATACATGCGGAATGATTTTGACCGAAGTGAAATGCCTGATTTACCAGGTGTGATGAGGTCAAATTATGATGTTCGCGAACTTCGGCAAAAGATCAAAAATGAACGAGAGTCCGCGCCACGACTTCAGGTTCAGAACGTGGCGCCAAAGGAGGAGTCGCGCTGGATGGATGATGATGAGGCGAAGGTGGATGAAGAGGCCAAAGAGATGATTCCAGGAACTAGCAGATTGGAAAAACTACGTGAAGCGAGAGGCAATGTTCTAAAAGAATTGGAAGCTGGAATTAACTGGAATTTAGACGAAGGGGGTAAAGGGGACGAAGATGAACAGGAGGATGAGGATGAAGTGAAGGCTCAGAGTGACGATGATGAGCGGGGTGAGGATGCGAGTGATGATGAACACCTAAAAACTCATATAACCAAGGAGTATATCGAAAAAGTTGCAAAGCAGATTAAATTGAAGGATGAACGGTTTATGAGTCTGTCAAGCGCTATGCCTCAAGCGAGTGGTGGATTTGACCGTATGATTGTTACGAAGAAACTTAAATGGCAGAATGTACCACTATATTGTTTTGATGAGTCATCGAAAAGGTATGAATTGCAGTGTGTAGGTGCGTGCGAGCGTGTTGCTTTTGTCTCTAAGGACATGAGCTTAATCATATTGCCGGTCGGTGTT
>AAX48803
ATGGAGCAAAAGCAACGTAGATTCACTAAAAACATTTTTGTTTTGGATGCAGCCGCTAAGACGCTATGCGGGGTGATTGCGAAGTTAAGTTCGCAGCCGTATTGCCAAATTAAGATTGGAAGAGTAATAGCCTTCAAACCTGTCAAGAATCCGGAACCTAAAGGGTACGTGCTGAACGTTCCAGGACCTGGTGCATACAGAATTCAGGATGGGCAAGATATCATTAGCTTGATGCTGACACCCTATGGAGTTGAAGCGACAACGGAAAGATGGGAGGAGTGGAAATTTGAGGGTGTAAGCGTGACGCCACTGGCTACTCGGGTACAACATAATGGTGTGATGGTTGATGCTGAGATTAAATATTGCAAAGGGATGGGAATTGTGCAACCATACATGCGGAATGATTTTGATCGGAGTGAAATGCCTGATCTACCAGGTGTGATGAGATCAAACTACGATGTTCGCGAGCTACGGCAAAAGATCAAGAATGAACGAGAGTCTGCGCCACGGCTACAGGTTCAAAACGTGGCGCCAAAGGAGGAGTCACGCTGGATGGATGATGATGAGGCGAAGGTGGATGAAGAGGCCAAAGAAATGATCCCAGGACCTAGCAGGTTGGAAAAACTACGTGAAGCGAGAGGCAACGTTCTTAAAGAGTTGGAAGCTGGAATTAACTGGAATTTAGATGAAGGGGATAGAGGAGATAAAGGTGAACAGGAGGATGAGGAAGAAGTGAAGGCTCTGAGTGACGATGATGAGCGGGGTGAGGATGCGAGTGATGATGAACACCTAAAAACTCATATAACCAAGGAATACATCGAAAAAGTTGCAAAGCAGATTAAATTGAAGGATGAACGGTTTATGAGTTTGTCAAGCGCTATGCCTCAAGCAAGTGGTGGATTTGATCGTATGATCGTTACGAAGAAACTTAAATGGCAGAATGTACCACTATATTGTTTTGATGAGTCATCGAAAAGGTATGAGTTGCAGTGTGTAGGTGCGTGCGAGCGTGTTGCTTTTGTCTCTAAGGACATGAGCTTAATCATATTGCCGGTCGGCGTT
>AAX48800
ATGGAGCAAAAGCAACGTAGATTTACTAAAAACATTTTTGTTTTGGATGCAAATGCTAAAACATTATGCGGAGCGATCGCAAAGTTGAGTTCGCAACCGTATTGTCAGATTAAAATTGGAAGAATAATAGCTTTTAAACCTGTCAAGAATCCGGAACCTAAAGGATACGTGCTGAATGTTCCAGGACCTGGTGCGTACAGAATTCAGGATGGGCAGGATATCATTAGCCTGATGTTGACACCACATGGAGTTGAAGCGACAACGGAAAGGTGGGAAGAGTGGAAGTTTGAGGGTGTCAGTGTAACGCCAATGGCTACTAGGGTACAACATAATGGTGTGATGGTTGATGCTGAAATTAAGTATTGCAAAGGAATGGGAATTGTGCAACCATATATGCGGAATGATTTTGATCGGAACGAGATGCCTGATTTACCAGGTGTGATGAGGTCAAATTACGATGTTCGTGAACTGCGGCAAAAGATCAAAAATGAACGAGAATCAGCGCCACGGCTTCAAGTTCAAAGCGTGGCGCCAAGGGAAGAATCACGCTGGATGGATGATGATGAAGCAAAAGTGGACGAAGAGGCTAAAGAGATGATTCCGGGAACCAGCAGATTGGAGAAGCTGCGTGAAGCGAGAAGCAACGTTTTTAAGGAGGTGGAAGCTGGGATCAACTGGAATCTAGATGAGAAAGATGAAGAGGATAGAGATGAGCGGGAAGATGAGGAGCAGGTGAAGACCCTGAGTGATGATGATGAACAAGGTGAGGATGCGAGTGATGACGAACACCCAAAAACTCATATAACTAAGGAATACATTGAGAAGGTTGCAAAGCAGATTAAATTGAAGGATGAACGGTTCATGAGTCTATCAAGTGCTATGCCTCAAGCGAGCGGTGGATTTGATCGTATGATTGTTACGAAGAAGCTTAAATGGCAGAATGTGCCACTATACTGTTTTGATGAGTCATCGAAAAGGTATGAGTTACAGTGTGTGGGTGCGTGTGAGCGTGTTGCTTTTGTCTCTAAGGACATGAGCTTGATCATATTGCCGGTCGGCGTT
>AAX48801
ATGGAGCAAAAGCAACGTAGATTTACTAAAAACATTTTTGTTTTGGATGCAAATGCTAAAACATTATGCGGAGCGATCGCAAAGTTGAGTTCGCAACCGTATTGTCAGATTAAAATTGGAAGAATAATAGCTTTTAAACCTGTCAAGAATCCGGAACCTAAAGGATACGTGCTGAATGTTCCAGGACCTGGTGCGTACAGAATTCAGGATGGGCAGGATATCATTAGCCTGATGTTGACACCACATGGAGTTGAAGCGACAACGGAAAGGTGGGAAGAGTGGAAGTTTGAGGGTGTCAGTGTAACGCCAATGGCTACTAGGGTACAACATAATGGTGTGATGGTTGATGCTGAAATTAAGTATTGCAAAGGAATGGGAATTGTGCAGCCATATATGCGGAATGATTTTGATCGGAACGAGATGCCTGATTTACCAGGTGTGATGAGGTCAAATTACGATGTTCGTGAACTGCGGCAAAAGATCAAAAATGAACGAGAATCAGCGCCACGGCTTCAAGTTCAAAGCGTGGCGCCAAGGGAAGAATCACGCTGGATGGATGATGATGAAGCAAAAGTGGACGAAGAGGCTAAAGAGATGATTCCGGGAACCAGCAGATTGGAGAAGCTCCGTGAAGCGAGAAGCAACGTTTTTAAGGAGGTGGAAGCTGGGATCAACTGGAATCTAGATGAGAAAGATGAAGAGGATAGAGATGAGCGGGAAGATGAGGAGCAGGTGAAGACCCTGAGTGATGATGATGAACAAGGTGAGGATGCGAGTGATGACGAACACCCAAAAACTCATATAACTAAGGAATACATTGAGAAGGTTGCAAAGCAGATTAAATTGAAGGATGAACGGTTCATGAGTCTATCAAGTGCTATGCCTCAAGCGAGCGGTGGATTTGATCGTATGATTGTTACGAAGAAGCTTAAATGGCAGAATGTGCCACTATACTGTTTTGATGAGTCATCGAAAAGGTATGAGTTACAGTGTGTGGGTGCGTGTGAGCGTGTTGCTTTTGTCTCTAAGGACATGAGCTTGATCATATTGCCGGTCGGCGTT
>AEO19741
ATGGAGCAAAAGCAACGTAGATTTACTAAAAACATTTTTGTTTTGGATGCAAATGCTAAAACATTATGCGGAGCGATCGCAAAGTTGAGTTCGCAACCGTATTGTCAGATTAAAATTGGAAGAGTAATAGCTTTTAAACCTGTCAAGAATCCGGAACCTAAAGGATACGTGCTGAATGTTCCAGGACCTGGTGCGTACAGAATTCAGGATGGGCAGGATATCATTAGCCTGATGTTAACACCGCATGGAGTTGAAGCGACAACGGAAAGGTGGGAAGAGTGGAAGTTTGAAGGTGTTAGTGTGACGCCAATGGCTACTAGGGTACAACATAATGGTGTGATGGTTGATGCCGAGATTAAGTATTGCAAAGGGATGGGAATTGTGCAACCATATATGCGGAATGATTTTGATCGGAACGAGATGCCCGATTTGCCAGGTGTGATGAGGTCAAATTATGATGTTCGCGAACTGCGGCAAAAAATCAAAAATGAACGAGAATCAGCGCCACGGCTTCAAGTTCAAAGCGTGGCGCCAAGAGAAGAGTCACGCTGGATGGATGATGATGAAGCAAAGGTGGATGAAGAGGCTAAAGAGATGATTCCGGGAACCAGCAGATTGGAGAAGCTGCGTGAAGCGAGAAGCAACGTTTTTAAAGAGGTGGAAGCTGGGATTAACTGGAATCTGGATGAGAAAGAGGAAGAGGATAGAGATGAACGGGAGGATGAGGAGCGGGTGAAGACCCTGAGTGATGATGATGAACAAGGTGAAGATGCGAGCGACGACGAACACCCAAAAACTCATATAACTAAGGAATACATTGAAAAGGTTGCAAAGCAGATTAAATTGAAGGATGAACGGTTCATGAGTTTATCAAGCGCTATGCCTCAAGCGAGCGGTGGATTCGATCGCATGATTGTTACGAAGAAGCTTAAATGGCAGAACGTACCATTATATTGTTTTGATGAGTCATCGAAAAGGTATGAGTTGCAGTGTGTAGGTGCGTGTGAGCGTGTTGCTTTTGTCTCTAAGGACATGAGCTTGATCATATTGCCGGTCGGCGTT
>ADI49520
ATGGAGCAAAAGCAACGTAGATTTACTAAAAACATTTTCGTTTTGGATGCAAATGCTAAAACATTATGCGGAGCGATCGCAAAGTTGAGTTCGCAACCGTATTGTCAGATAAAAATTGGAAGAGTAATAGCCTTTAAACCTGTCAAGAATCCGGAGCCCAAGGGATACGTGCTGAATGTTCCAGGACCTGGTGCATACAGAATTCAGGATGGGCAGGACATCATTAGCCTGATGTTGACACCACATGGAGTTGAAGCGACAACGGAAAGGTGGGAAGAGTGGAAGTTCGAGGGTGTCAGTGTAACGCCAATGGCTACTAGGGTACAACATAATGGTGTGATGGTTGACGCTGAAATTAAGTATTGCAAAGGAATGGGAATTGTGCAACCATATATGCGGAATGATTTTGATCGGAACGAGATGCCCGATTTACCAGGTGTGATGAGGTCAAACTACGATGTTCGTGAATTGCGGCAAAAAATTAAAAATGAACGAGAATCAGCGCCACGGCTTCAAGTTCAAAGCGTGGCGCCTAGAGAAGAATCACGCTGGATGGATGACGATGAAGCAAAAGTGGACGAAGAGGCTAAAGAGATGATTCCGGGAACCAGCAGATTGGAGAAGCTGCGTGAAACGAGAAACAATGTTTTTAAGGAGGTGGAAGCTGGGATCAATTGGAATCTGGATGAAAAAGATGAAGAGGATAGAGATGAACGGGAGGATGAGGAGCAGGTGAAGATCCTGAGTGATGATGATGAACAAGGTGAGGATGCGAGTGACGACGAACACCCAAAAACTCATATAACTAGGGAATACATTGAGAAGGTTGCAAAGCAGATTAAATTGAAGGATGAACGGTTCATGAGTCTATCAAGCGCTATGCCTCAAGCGAGCGGTGGATTTGATCGTATGATTGTTACGAAGAAGCTTAAATGGCAGAATGTGCCACTATACTGTTTTGATGAGTCATCGAAAAGGTATGAGTTACAGTGTGTGGGTGCGTGTGAGCGTGTTGCTTTTGTCTCTAAGGACATGAGCTTGATCATATTGCCGGTCGGCGTT
>ADI49528
ATGGAGCAAAAGCAACGTAGATTTACTAAAAACATTTTTGTTTTGGATGCAAATGCTAAAACATTATGCGGAGCGATCGCAAAGTTGAGTTCGCAACCGTATTGTCAGATTAAAATTGGAAGAGTAATAGCTTTTAAACCTGTCAAAAATCCGGAACCTAAGGGATACGTGCTGAATGTTCCAGGACCTGGTGCGTACAGAATTCAGGATGGGCAGGATATCATTAGCCTGATGTTGACACCACATGGAGTTGAAGCGACAACGGAAAGGTGGGAAGAGTGGAAATTTGAGGGTGTTAGTGTAACGCCAATGGCTACTAGGGTACAACATAATGGTGTAATGGTTGATGCTGAGATTAAGTATTGCAAAGGAATGGGAATTGTGCAACCATATATGCGGAATGATTTTGATCGGAATGAAATGCCCGATTTACCAGGCGTGATGAGGTCAAATTACGATGTTCGTGAACTGCGGCAAAAGATCAAGAATGAACGAGAATCAGCGCCACGGCTTCAAGTTCAAAGCGTGGCGCCAAGGGAAGAGTCACGTTGGATGGATGATGATGAAGCAAAGGTGGACGAAGAGGCTAAAGAGATGATTCCGGGAACCAGCAGATTGGAGAAGCTGCGTGAAGCGAGAAGCAATGTTTTTAAGGAGGTAGAAGCTGGGATCAACTGGAATCTGGACGAGAAAGATGAAGAGGATAGAGATGAACGGGAGGATGAGGAGCAGGTGAAGACCCTGAGTGATGATGATGAACAAGGTGAGGATGCGAGTGACGACGAACACCCAAAAACTCATATAACTAAGGAATACATTGAGAAGGTTGCAAAGCAGATTAAATTGAAGGATGAGCGGTTCATGAGTCTATCAAGCGCTATGCCTCAAGCGAGCGGTGGGTTTGATCGTATGATTGTCACGAAGAAGCTTAAATGGCAGAATGTGCCATTATACTGTTTTGATGAGTCATCGAAAAGGTATGAGTTACAGTGTGTGGGTGCATGCGAGCGTGTTGCTTTTGTCTCTAAGGACATGAGCTTGATCATATTGCCGGTCGGCGTT
>AEP83827
ATGGAGCAAAAGCAACGTAAATTTACTAAAAACATCTTTGTTTTGGATGTCAACGCTAAAACGTTATGCGGGGTGATCGCGAAACAAAGTTCACAGCCGTATTGTCAAATAAAAATTGGAAGAGTAATCGCTTTTAAGCCAGTTAAAAATCCAGAACCCAAGGGTTATGTCTTAAATGTCCCGGGACCAGGTGCCTATAGAATACAGGATGGACAAGATATCATAAGCATAATGTTAACACCAAGTGGGGTTGAGGCGACGACTGAGAGATGGGAAGAGTGGAAATTTGAAGGTGTGAGTGTAACACCGATGGCAACGCGAGTGCAACATAATGGAGTGATGGTAGATGCAGAGATAAAGTATTGTAAGGGAATGGGAATCGTTCAACCATATATGAGAAATGATTTCGACCGAAATGAGATGCCGGATCTACCAGGCGTAATGAGGTCCAATTATGACATTCGAGAGCTTCGACAAAAGATTAAAAATGAACGTGAGATGGCACCGCGCCCACAGATCCAGAGCGTGGCGCCAAGGGAGGAGTCGCGTTGGATGGATGAAGATGAAGCGAGGGTCAACGAAGAGATAAAGGAAGCTGCTTCGAGCGTGGGTAGATTGGAGAGATTGCGTGAGGCGAGAACCAACATGTTTAAAGAAGTAGAGGCTGGTGTTAGCTGGAACTTGGATCATCAAAGCGAAGAGGAGGCGGATGGAGATGGAGATGGAGATCATGTTAATCATCAAACCGATGAGGATGAACAGGGTGAAGACGCTAGCGATGACGAACATCCTAAGACTCACATCACAAAAGAGTATATTGAGAAGGTCGCTAAGCAGGTTAAACTAAAGGATGAACGATTTATGAGCTTATCGAGCGCCATGCCGCAAGCAAGTGGGGGCTTTGATCGTATGATAGTTACTAAGAAATTGAAGTGGCAGAATGTACCACTTTACTGTTTTGATGAATCTACTAAAAGGTATGAATTGCAATGTGTGGGTGCGTGTGAGCGTGTTGCTTTTGTCTCTAAGGACATGAGCTTGATCATATTGCCGGTCGGCGTT
>ADI49485
ATGGAGCAAAAGCAACGTAGATTTACTAAAAACATTTTTGTTTTGGATGCAAATGCTAAAACATTATGCGGAGCGATCGCAAAGTTGAGTTCGCAACCGTATTGTCAGATTAAAATTGGAAGAGTAATAGCTTTTAAACCTGTCAAGAATCCGGAACCTAAGGGATACGTGCTGAATGTTCCAGGACCTGGTGCGTACAGAATTCAGGATGGGCAGGATATCATTAGCCTGATGTTGACACCGCATGGAGTTGAAGCGACAACGGAAAGGTGGGAAGAGTGGAAGTTTGAGGGTGTCAGTGTGACGCCAATGGCTACTAGGGTACAACATAATGGTGTGATGGTTGACGCCGAAATTAAGTATTGCAAAGGAATGGGAATCGTGCAACCGTATATGCGGAATGATTTTGATCGGAACGAGATGCCCGATTTACCAGGTGTGATGAGGTCAAATTATGATGTACGTGAACTGCGGCAAAAGATCAAAAATGAACGAGAATCAGCGCCACGGCTTCAAGTTCAAAGCGTGGCGCCAAGGGAAGAGTCACGCTGGATGGATGATGATGAAGCAAAAGTGGATGAAGAGGCTAAAGAGATGATTCCGGGAACCAGCAGATTGGAGAAGCTGCGTGAGGCGAGAAACAATGTTTTTAAAGAGGTGGAAGCTGGGATCAACTGGAATCTAGATGAGAAAGATGAAGAGGATAGAGGTGAACGAGAGAATGAGGAGCAGGTGAAGAACCTGAGCGATGATGATGAACAAGGTGAGGACGCGAGTGACGACGAACACCCAAGAACTCATATAACTAAGGAATACATCGAGAAGGTCGCGAAGCAAATTAAATTGAAGGATGAGCGGTTCATGAGTCTATCGAGCGCTATGCCTCAAGCGAGCGGTGGATTTGATCGTATGATTGTTACGAAGAAGCTTAAATGGCAGAATGTGCCACTATACTGTTTTGATGAGTCATCGAAAAGGTATGAGTTACAGTGTGTGGGTGCGTGTGAGCGTGTTGCTTTTGTCTCTAAGGACATGAGCTTGATCATATTGCCGGTCGGCGTT
>AFO37733
ATGGAGCAAAAGCAACGTAAATTTACTAAAAACATCTTTGTTTTGGATGTCAATGCTAAAACATTATGCGGGGTGATCGCGAAACAAAGTTCACAGCCGTATTGTCAAATAAAAATTGGAAGAGTAATCGCTTTTAAGCCAGTTAAAAATCCAGAGCCCAAGGGTTATGTCTTGAATGTCCCGGGGCCAGGTGCTTATAGAATACAGGATGGACAAGATATCATAAGTATAATGTTAACACCGAGTGGGGTGGAGGCGACGACTGAAAGATGGGAAGAGTGGAAATTTGAAGGTGTGAGTGTAACACCGATGGCAACACGGGTGCAACATAATGGAGTGATGGTTGATGCAGAGATAAAGTACTGTAAGGGGATGGGAATCGTCCAACCGTATATGAGGAATGATTTTGACCGAAATGAGATGCCGGATCTACCAGGTGTAATGAGGTCCAATTATGATATTCGTGAGCTTCGACAAAAGATTAAGAATGAACGTGAGATGGCACCGCGCCCGCAGATCCAGAGTGCGGCGCCAAGGGAGGAGTCGCGTTGGATGGACGAAGATGAAGCGAGGGTCGATGAAGAGATAAAGGAAGCTGCTTCGAGCGTGGGCAGATTGGAGAGGTTGCGTGAGGCGAGAACTAATATGTTTAAAGAAGTAGAAGCTGGTGTTAGCTGGAACTTGAATCATCAAAGTGAGGAGGAGGCGGATGGAGATGAAGATGGAGATCATGCTGATCATCAAGCCGATGAGGATGAACAGGGTGAAGACGCTAGCGATGACGAACATCCTAAGACTCATATCACAAAAGAGTATATCGAGAAGGTCGCGAAGCAGGTTAAGCTAAAGGATGAACGATTTATGAGCCTATCGAGCGCCATGCCGCAAGCAAGTGGGGGCTTTGATCGTATGATAGTTACTAAAAAATTGAAGTGGCAGAATGTACCACTTTACTGTTTTGATGAATCTACTAAAAGGTATGAATTGCAATGTGTGGGTGCGTGTGAGCGTGTTGCTTTTGTCTCTAAGGACATGAGCTTGATCATATTGCCGGTCGGCGTT
>ADD62094
ATGGAGCAAAAGCAACGTAAATTTACTAAGAACATCTTTGTTTTGGATGTCAATGCTAAAACATTATGCGGGGTGATCGCGAAACAAAGTTCACAGCCGTATTGTCAAATAAAAATTGGAAGAGTAATCGCTTTTAAGCCAGTTAAAAATCCAGAACCCAAGGGTTATGTTTTGAACGTTCCGGGGCCAGGTGCTTATAGAATACAGGATGGACAAGATATCATAAGCATAATGTTAACACCGAGTGGGGTGGAGGCGACGACTGAAAGATGGGAAGAGTGGAAATTCGAGGGTGTGAGTGTAACACCAATGGCAACACGGGTGCAACATAATGGATTGATGGTTGATGCTGAGATAAAGTACTGTAAGGGGATGGGAATCGTCCAACCACATATGAAAAATGATTTTGACCGAAATGAGATGCCGGATCTACCAGGTGTAATGAGGTCCAATTATGATATTCGTGAGCTTCGACAAAAGATTAAGAATGAACGTGAGATGGCACCGCGCCCGCAGATCCAGAGCGCGGCGCCAAGGGAGGAGTCGCGTTGGATGGATGAAGATGAAGCGAGGGTCAACGAAGAGATAAAGGAAGCTGCTTCGAGCGTGGGCAGATTGGAGAGGTTGCGTGAGGCAAGAACTAATATGTTTAAAGAAGTAGAGGCTGGTGTTAGCTGGAATTTGGATCATCAAAGTGAGGAGGAGGCGGATGGAGGTGAAGATGGAGATCATGCTAACCATCAAGCCGATGAGGATGAGCAGGGTGAGGACGCTAGCGATGACGAACATCCTAAGACTCATATCACAAAAGAGTATATCGAGAAGGTCGCGAAGCAGGTTAAACTAAAGGATGAACGATTTATGAGCTTATCGAGCGCCATGCCGCAAGCAAGTGGGAGCTTTGATCGTATGATAGTCACTAAGAAATTGAAGTGGCAGAATGTACCACTTTACTGTTTTGATGAATCTACTAAAAGGTATGAATTGCAATGCGTGGGTGCGTGTGAGCGTGTTGCTTTTGTCTCTAAGGACATGAGCTTGATCATATTGCCGGTCGGCGTT
>AFK91751
ATGGAGCAAAAGCAGCGTAAATTTACTAAAAACATCTTTGTTTTGGATGTCAATGCTAAAACGTTATGCGGGGTGATCGCGAAACAAAGTTCACAACCCTATTGTCAAATAAAAATTGGAAGAGTGATCGCTTTTAAACCAGTTAAGAATCCAGAACCCAAGGGTTATGTCTTAAACGTTCCGGGACCAGGTGCCTATAGGATACAGGACGGACAAGACATCATAAGCATAATGTTAACATCGTGCGGGGTGGAGGCAACGACTGAGAGATGGGAAGAGTGGAAATTTGAAGGTGTGAGTGTAACTCCAATGGCAACACGAGTGCAACATAATGGGGTGATGGTAGATGCAGAAATAAAGTACTGCAAGGGGATGGGGATCGTCCAACCATATATGAAAAATGATTTCGACCGAAATGAGATGCCGGACCTACCAGGCGTGATGAGGTCCAATTATGATATACGTGAGCTTCGACAAAAGATTAAGAATGAACGTGAGATGGCACCACGCCCACAGGTTCAGAGCGTGGTACCAAGGGAGGAGTCGCGTTGGATGGATGAAGATGAGGCGAGGGTCAGCGAAGAGGTGAAAGAAGCCGCTTCTAGCGCAAGTCGGTTGGAGAAGTTGCGTGAGGCAAGAGCGAATATGTTTAAAGAAGTAGAGGCTGGCGTTAGCTGGAGTTTGAGTCATCAAGGTGAAGAGAGGGCGGATGGAGATGAAGACGGAGATCATGATGATCATCGAACCGATGAAGATGAACAGAGTGAGGACGCAAGCGATGATGAACAACCCAAGACTCACATCACGAAAGAGTATATTGAAAAGGTCGCGAAACAGGTTAAACTTAAGGATGAACGATTTATGAGTTTGTCGAGCGCCATGCCGCAAGCGAGTGGGGGCTTTGACCGTATGATAGTTACTAAGAAATTGAAGTGGCAGAATGTACCACTTTATTGTTTTGATGAATCTACTAAAAGGTATGAACTGCAATGTGTAGGTGCGTGTGAGCGTGTTGCTTTTGTCTCTAAGGACATGAGCTTAATCATATTGCCGGTCGGCGTT
>AFK91715
ATGGAGCAAAAGCAGCGTAAATTTACTAAAAACATCTTTGTTTTGGATGCCAATGCTAAGACATTATGCGGGGTGATCGCAAAACAAAGTTCACAGCCGTATTGTCAAATAAAAATTGGAAGAGTGATCGCCTTTAAACCGGTTAAAAATCCAGAGCCCAAGGGCTATGTCTTAAACGTTCCAGGACCAGGTGCCTATAGAATACAGGACGGACAAGACATCATAAGCGTAATGTTAACATCATGCGGGGTGGAGGCAACGACCGAGAGATGGGAAGAGTGGAAATTTGAAGGTGTAAGTGTAACGCCAATGGCGACACGAGTACAACATAATGGAGTGATGGTAGACGCGGAAATAAAGTATTGCAAAGGGATGGGAATCGTTCAACCATATATGAAAAATGATTTCGACCGAAATGAAATGCCGGACTTACCAGGTGTAATGAGGTCCAATTATGACATACGTGAGCTCCGACAAAAGATTAAGAATGAGCGTGAGATGGCGCCGCGCCCACAGGTACAAAGCGCGGTACCAAGGGAAGAGTTGCGTTGGATGGACGAAGATGAGGCGAGGGTTAGCGAAGAAACGAAAGAAGCCGCTCCTAGCGCAAATCGGCTGGAGAGGTTGCGTGAGGCAAGAGTGAATATGTTTAAGGAAGTAGAGGCTGGTGTTAGCTGGAATTTGAATCATCCAGGTGAAGAAAGGGCGGATGAAGATGAAGATGGAGATCATGATGATTATCGAGCTGATGAAGACGAACAGGGTGAGGACGCTAGTGATGATGAACAACTCAAGACTCATATCACGAAAGAGTATATTGAAAAGGTTGCGAAACAGGTTAAACTTAAGGATGAACGATTCATGAGTTTGTCGAGCGCCATGCCGCAAGCGAGTGGGGGTTTTGATCGTATGATAGTTACTAAGAGATTGAAGTGGCAGAATGTACCGCTTTACTGTTTTGATGAATCTACTAAAAGGTATGAACTGCAATGTGTAGGTACGTGTGAGCGTGTTGCTTTTGTTTCAAAGGACATGAGCTTAATCATATTGCCGGTCGGCGTT
>AFH57188
ATGGAGCAAAAGCAACGTAGATTTACTAAAAACATTTTTGTTTTGGATGCAAATGCTAAAACATTATGCGGAGCGATCGCAAAGTTGAGTTCGCAACCGTATTGTCAGATTAAAATTGGAAGAATAATAGCTTTTAAACCTGTCAAGAATCCGGAACCTAAAGGATACGTGCTGAATGTTCCAGGACCTGGTGCGTACAGAATTCAGGATGGGCAGGATATCATTAGCCTGATGTTGACACCACATGGAGTTGAAGCGACAACGGAAAGGTGGGAAGAGTGGAAGTTTGAGGGTGTCGGTGTAACGCCAATGGCTACTAGGGTACAACATAATGGTGTGATGGTTGATGCTGAAATTAAGTATTGCAAAGGAATGGGAATTGTGCAACCATATATGCGGAATGATTTTGATCGGAACGAGATGCCTGATTTACCAGGTGTGATGAGGTCAAATTACGATGTTCGTGAACTGCGGCAAAAGATCAAAAATGAACGAGAATCAGCGCCACGGCTTCAAGTTCAAAGCGTGGCGCCAAGGGAAGAATCACGCTGGATGGATGATGATGAAGCAAAAGTGGACGAAGAGGCTAAAGAGATGATTCCGGGAACCAGCAGATTGGAGAAGCTGCGTGAAGCGAGAAGCAACGTTTTTAAGGAGGTGGAAGCTGGGATCAACTGGAATCTAGATGAGAAAGATGAAGAGGATAGAGATGAGCGGGAAGATGAGGAGCAGGTGAAGACCCTGAGTGATGATGATGAACAAGGTGAGGATGCGAGTGATGACGAACACCCAAAAACTCATATAACTAAGGAATACATTGAGAAGGTTGCAAAGCAGATTAAATTGAAGGATGAACGGTTCATGAGTCTATCAAGTGCTATGCCTCAAGCGAGCGGTGGATTTGATCGTATGATTGTTACGAAGAAGCTTAAATGGCAGAATGTGCCACTATACTGTTTTGATGAGTCATCGAAAAGGTATGAGTTACAGTGTGTGGGTGCGTGTGAGCGTGTTGCTTTTGTCTCTAAGGACATGAGCTTGATCATATTGCCGGTCGGTGTT
>AEO19753
ATGGAGCAAAAGCAACGTAGATTTACTAAAAACATTTTTGTTTTGGATGCAAATGCTAAAACATTATGCGGAGCGATCGCAAAGTTGAGTTCGCAACCGTATTGTCAGATTAAAATTGGAAGAGTAATAGCTTTTAAACCTGTCAAGAATCCGGAACCTAAGGGATATGTGCTGAATGTTCCAGGACCTGGTGCGTACAGAATTCAGGATGGGCAGGATATCATCAGCCTGATGTTGACACCACATGGAATTGAAGCGACAACGGAAAGGTGGGAAGAGTGGAAGTTTGAGGGTGTTAGTGTAACGCCAATGGCTACTAGGGTACAACATAATGGTGTGATGGTTGATGCTGAGATTAAGTATTGCAAAGGAATGGGAATTGTGCAACCATATATGCGGAATGATTTTGATCGGAACGAGATGCCCGATTTACCAGGTGTGATGAGGTCAAATTACGATGTTCGTGAATTGCGGCAAAAGATCAAAAATGAACGAGAATCAGCGCCGCGGCTTCAAGTTCAAAGCGTGGCGCCAAGGGAAGAATCACGCTGGATGGATGATGATGAAGCAAAGGTAGACGAAGAGGCTAAAGAGATGATTCCGGGAATCGGCAGATTGGAGAAGCTGCGTGAAGCGAGAAGCAATGTTTTTAAGGAGGTGGAAGCTGGGGTCAACTGGAATCTGGATGAGAAAGATGAAGAGGATAGAGATGAACGGGAGGATGAGGAGCGGGTGAAGACCCTGAGTGATGATGATGAACAAGGTGAGGATGCGAGTGATGACGAACACCCAAAAACTCATATAACTAAGGAATACATTGAGAAGGTTGCAAAGCAGATTAAATTGAAGGATGAACGGTTTATGAGTCTATCAAGCGCTATGCCTCAAGCGAGCGGTGGATTTGATCGTATGATTGTCACGAAGAAACTTAAATGGCAGAATGTGCCACTATACTGTTTTGATGAGTCATCGAAAAGGTATGAGTTACAGTGTGTGGGTGCGTGTGAGCGTGTTGCTTTTGTCTCTAAGGACATGAGCTTGATCATATTGCCGGTCGGTGTT
>ADI49538
ATGGAGCAAAAGCAACGTAGATTTACTAAAAACATTTTTGTTTTGGATGCAAATGCTAAAACATTATGCGGAGCGATCGCAAAGTTGAGTTCGCAACCGTATTGTCAGATTAAAATTGGAAGAGTAATAGCTTTTAAACCTGTCAAAAATCCGGAACCTAAGGGATACGTGCTGAATGTTCCAGGACCTGGTGCGTACAGAATTCAGGATGGGCAGGATATCATTAGCCTGATGTTGACACCACATGGAGTTGAAGCGACAACGGAAAGGTGGGAAGAGTGGAAATTTGAGGGTGTTAGTGTAACGCCAATGGCTACTAGGGTACAACATAATGGTGTAATGGTTGATGCTGAGATTAAGTATTGCAAAGGAATGGGAATTGTGCAACCATATATGCGGAATGATTTTGATCGGAATGAAATGCCCGATTTACCAGGCGTGATGAGGTCAAATTACGATGTTCGTGAACTGCGGCAAAAGATCAAGAATGAACGAGAATCAGCGCCACGGCTTCAAGTTCAAAGCGTGGCGCCAAGGGAAGAGTCACGTTGGATGGATGATGATGAAGCAAAGGTGGACGAAGAGGCTAAAGAGATGATTCCGGGAACCAGCAGATTGGAGAAGCTGCGTGAAGCGAGAAGCAATGTTTTTAAGGAGGTAGAAGCTGGGATCAACTGGAATCTGGACGAGAAAGATGAAGAGGATAGAGATGAACGGGAGGATGAGGAGCAGGTGAAGACCCTGAGTGATGATGATGAACAAGGTGAGGATGCGAGTGACGACGAACACCCAAAAACTCATATAACTAAGGAATACATTGAGAAGGTTGCAAAGCAGATTAAATTGAAGGATGAGCGGTTCATGAGTCTATCAAGCGCTATGCCTCAAGCGCGCGGTGGGTTTGATCGTATGATTGTCACGAAGAAGCTTAAATGGCAGAATGTGCCATTATACTGTTTTGATGAGTCATCGAAAAGGTATGAGTTACAGTGTGTGGGTGCATGCGAGCGTGTTGCTTTTGTCTCTAAGGACATGAGCTTGATCATATTGCCGGTCGGCGTT
>AGT51101
ATGGAGCAAAAGCAACGTAGATTTACTAAAAACATTTTTGTTTTGGATGCAAATGCTAAAACATTATGCGGAGCGATTGCAAAGTTAAGTTCGCTACCATATTGTCAGATTAAAATTGGAAGAGTGATAGCTTTTAAACCTGTCAAGAATCCGGAACCCAAGGGATACGTGCTGAATGTTCCAGGACCTGGTGCGTACAGAATTCAAGATGGGCAGGATATCGTTAGCCTGATGTTGACACCACATGGAGTTGAAGCGACGACGGAAAGGTGGGAAGAGTGGAAGTTTGAGGGTGTCAGTGTAACGCCAATGGCTACTAGGGTACAACATAATGGTGTGATGGTTGATGCTGAAATTAAGTATTGCAAAGGAATGGGAATTGTGCAACCATATATGCGGAATGATTTCGATCGGAACGAGATGCCCGATTTACCAGGTGTGATGAGGTCAAATTACGATGTTCGTGAATTGCGGCAAAAGATCAAGAATGAACGGGAATCAGCGCCACGGCTTCAGGTTCAAAGCGTGGCGCCAAGGGAAGAATCACGCTGGATGGATGATGATGAAGCAAAAGTGGACGAAGAGGCTAAAGAGATGATTCCGGGAACCAGCAGATTGGAGAAGCTGCGTGAAGCGAGAAGCAATGTTTTTAAGGAGGTAGAAGCTGGGATCAACTGGAATCTAGATGAGAAAGATGAGGAGGATAGAGATGAACGGGAGGATGAGGAGCAGGCGAGGACCCTGAGTGATGATGATGAACAGGGTGAGGATGCGAGTGACGACGAACACCCAAAAACTCATATAACTAAGGAATACATTGAGAAGGTTGCAAAGCAGATTAAATTGAAGGATGAACGGTTCATGAGTTTATCAAGCGCTATGCCTCAAGCGAGCGGTGGATTTGATCGTATGATTGTTACGAAGAAGCTTAAATGGCAGAATGTGCCACTATACTGTTTTGATGAGTCATCGAAAAGGTATGAGTTACAGTGTGTGGGTGCGTGTGAGCGTGTTGCTTTTGTCTCTAAGGACATGAGCTTGATCATATTGCCGGTCGGCGTT
>AFN71147
ATGGAGCAAAAGCAACGTAGATTTACTAAAAACATTTTTGTTTTAGATGCAAATGCTAAGACATTATGTGGGGCGATCGCAAAGTTAAGTTCGCAGCCATATTGTCAGATTAAGATTGGAAGAGTAATAGCTTTTAAACCTGTTAAGAATCCGGAACCTAAAGGATACGTGCTGAATGTTCCAGGACCTGGTGCGTACAGAATTCAGGATGGGCAGGATATCATTAGCTTGATGCTGACACCGCATGGAGTTGAGGCGACAACAGAAAGATGGGAAGAGTGGAAGTTTGAAGGTGTCAGCGTGACGCCAATGGCCACCCGGGTACAACATAATGGTGTGATGGTTGATGCCGAGATTAAGTATTGCAAGGGGATGGGAATTGTGCAACCGTACATGCGGAATGATTTTGATCGAAACGAGATGCCCGATCTGCCGGGTGTGATGAGGTCAAATTACGATGTACGCGAATTGCGGCAAAAGATCAAAAACGAACGAGAATCAGCGCCACGACTTCAGGTTCAGAGCGTGGCGCCAAGGGAGGAGTCGCGCTGGATGGATGATGATGAGGCGAAGGTGGATGAAGAGGCTAAAGAGATGATTCCAGGAACTAGCAGATTGGAGAAGCTACGTGAAGCAAGAAGCAATGTTTTTAAGGAGGTGGAAGCTGGAATTAATTGGAATCTGGATGAGAAAGATGATGAGGATAGAGATGAACAGGAAGATGAGGGGCGGGTGAAGACCTTGAGCGACGATGATGAACAAGGTGAGGATGCGAGCGATGATGAACATCCAAAGACTCATATAACTAAGGAATACATTGAGAAGGTTGCAAAGCAGATTAAGCTGAAGGATGAACGATTCATGAGCTTGTCAAGCGCCATGCCTCAGGCGAGTGGTGGATTTGATCGCATGATCGTCACGAAGAAGCTTAAATGGCAGAATGTACCACTGTATTGTTTTGATGAGTCATCGAAAAGGTACGAGTTACAGTGTGTGGGTGCGTGTGAGCGTGTTGCTTTTGTCTCTAAGGACATGAGCTTGATCATATTGCCGGTCGGCGTT
>AEZ03685
ATGGAGCAAAAGCAACGTAAATTTACTAAAAACATCTTTGTTTTGGATGTCAATGCTAAAACATTATGCGGGGTGATCGCGAAACAAAGTTCACAGCCGTATTGTCAAATAAAAATTGGAAGAGTAATCGCTTTTAAGCCAGTTAAAAATCCAGAACCTAAGGGTTATGTCTTGAATGTCCCGGGGCCAGGTGCTTATAGAATACAGGATGGACAAGATATCATAAGTATAATGTTAACGCTGAGTGGGGTGGAGGCGACGACTGAAAGATGGGAAGAGTGGAAATTTGAAGGTGTGAGTGTAACACCAATGGCAACGCGGGTGCAACATAATGGAGTGATGGTTGATGCAGAGATAAAGTACTGTAAGGGGATGGGAATCGTCCAACCGTATATGAGAAATGATTTTGACCGAAATGAGATGCCGGATTTACCAGGTGTAATGAGGTCTAATTATGATATTCGTGRGCTTCGACAAAAGATTAAGAATGAACGTGAGATGGCACCGCGCCCGCAGATCCAGAGTGCGGCGCCAAGGGAGGAGTCGCGTTGGATGGACGAAGATGAAGCGAGGGTCGACGAAGAGATAAAGGAAGCYGCTTCGAGCGTGGGCAGATTGGAGAGGTTGCGTGAGGCAAGAACTAATATGTTTAAAGAAGTAGAAGCTGGTGTTAGCTGGAACTTGAATCATCAAAGTGAGGAGGAGGCGGRTGGAGATGAAGATGGAGATCATGCTAATCATCAAACCGATGAGGATGAACAGGGTGAAGACGCTAGCGATGACGAACATCCTAAGACTCATATCACAAARGAGTATATCGAGAAGGTCGCGAAGCAGGTTAAGCTAAAGGATGAACGATTTATGAGCTTATCGAGCGCCATGCCGCAAGCAAGTGGGGGCTTTGATCGTATGATAGTTACTAAAAAATTGAAGTGGCAGAATGTACCACTTTACTGTTTTGATGAATCTACTAAAAGGTAYGAATTGCAATGTGTGGGTGCGTGTGAGCGTGTTGCTTTTGTCTCTAAGGACATGAGCTTGATCATATTGCCGGTCGGCGTT
>AEO19849
ATGGAGCAAAAGCAACGTAGATTTACTAAAAACATTTTTGTTTTGGATGCAAATGCTAAAACATTATGCGGAGCAATTGCAAAGTTGAGTTCGCAACCGTATTGTCAAATTAAAATTGGAAGAGTAATAGCTTTTAAACCTGTCAAGAATCCAGAACCTAAAGGATACGTGCTGAATGTTCCAGGACCTGGCGCGTACAGAATTCAGGATGGGCAGGATATCATTAGCCTGATGTTGACACCGCATGGAGTTGAAGCGACAACGGAAAGATGGGAAGAGTGGAAGTTTGAGGGTGTTAGTGTGACACCAATGGCTACTAGGGTACAACATAATGGTGTGATGGTTGATGCTGAGATTAAGTATTGCAAAGGGATGGGAATCGTGCAACCATATATGCGGAATGATTTTGATCGAAACGAGATGCCCGAATTGCCAGGTGTGATGAGATCAAATTACGATGTCCGCGAATTGCGGCAGAAAATTAAAAATGAACGAGAATCAGCGCCACGGCTTCAAGTTCGAAGCGTGGCGCCAAGGGAAGAGTCACGCTGGATGGATGATGATGAAGCAAAGGTGGACGAAGAGGCTAAAGAGATGATTCCGGGAACTAGCAGATTGGAGAAGCTGCGTGAAGCGAGAAGCAATGTTTTTAGGGAGGTGGAAGCCGGAATTAATTGGAATCTGGATGAAAAAGATGAAGAAGACAGAGATGAACGAGAGGATGAGGAACAGGTGAAGACCCTGAGTGATGATGATGAACAGGGTGAGGATGCGAGTGATGACGAACATCCAAAGACCCATATAACTAAGGAATACATTGAAAAGGTTGCAAAGCAGATTAAATTGAAGGATGAACGGTTCATGAGTTTGTCAAACGCCATGCCTCAAGCGAGTGGTGGGTTTGATCGTATGATTGTCACAAAGAAGCTTAAGTGGCAGAATGTACCACTATATTGTTTTGATGAATCATCGAAAAGGTATGAGTTGCAGTGTGTGGGTGCGTGTGAGCGTGTTGCTTTTGTCTCTAAAGACATGAGCTTGATCATATTGCCGGTCGGCGTT
>AFN71127
ATGGAGCAAAAGCAACGTAGATTTACTAAAAACATTTTTGTTTTAGATGCAAATGCTAAGACATTATGTGGGGCGATCGCAAAGTTAAGTTCGCAGCCATATTGTCAGATTAAGATTGGAAGAGTAATAGCTTTTAAACCTGTTAAGAATCCGGAACCTAAAGGATACGTGCTGAATGTTCCAGGACCTGGTGCGTACAGAATTCAGGATGGGCAGGATATCATTAGCTTGATGCTGACACCGCATGGAGTTGAGGCGACAACAGAAAGATGGGAAGAGTGGAAGTTTGAAGGTGTCAGCGTGACGCCAATGGCCACCCGGGTACAACATAATGGTGTGATGGTTGATGCCGAGATTAAGTATTGCAAGGGGATGGGAATTGTGCAACCGTACATGCGGAATGATTTTGATCGAAACGAGATGCCCGATCTGCCGGGTGTGATGAGGTCAAATTACGATGTACGCGAATTGCGGCAAAAGATCAAAAACGAACGAGAATCAGCGCCACGACTTCAGGTTCAGAGCGTGGCGCCAAGGGAGGAGTCGCGCTGGATGGATGATGATGAGGCGAAGGTGGATGAAGAGGCTAAAGAGATGATTCCAGGAACTAGCAGATTGGAGAAGCTACGTGAAGCAAGAAGCAATGTTTTTAAGGAGGTGGAAGCTGGAATTAATTGGAATCTGGATGAGAAAGATGATGAGGATAGAGATGAACAGGAAGATGAGGGGCGGGTGAAGACCTTGAGCGACGATGATGAACAAGGTGAGGATGCGAGCGATGATGAACATCCAAAGACTCATATAACTAAGGAATACATTGAGAAGGTTGCAAAGCAGATTAAGCTGAAGGATGAACGATTCATGAGCTTGTCAAGCGCCATGCCTCAGGCGAGTGGTGGATTTGATCGCATGATCGTCACGAAGAAGCTTAAATGGCAGAATGTACCACTGTATTGTTTTGATGAGTCATCGAAAAGGTACGAGTTACAGTGTGTGGGTGCGTGTGAGCGTGTTGCTTTTGTCTCTAAGGACATGAGCTTGATCATATTGCCGGTCGGCGTT
>CAP12641
ATGGAACAAAAGCAACGTAAATTTACTAAAAACATCTTTGTTTTAGATGTCAATGCTAAAACATTATGCGGGGTGATCGCGAAACAGAGTTCACAGCCGTATTGTCAAATAAAAATTGGAAGAGTAATCGCTTTTAAGCCAGTTAAAAATCCAGAACCCAAGGGTTATGTCTTGAATGTCCCGGGGCCAGGTGCTTATAGAATACAGGATGGACAAGATATCATAAGCATAATGTTAACACCAAGTGGGGTGGAGGCGACGACTGAGAGATGGGAAGAGTGGAAATTTGAAGGTGTGAGTGTAACACCAATGGCGACACGGGTGCAACATAATGGAGTGATGGTTGATGCAGAGATAAAGTACTGTAAGGGGATGGGAATCGTTCAACCATATATGAGAAATGATTTTGACCGAAATGAGATGCCGGATCTACCAGGTGTAATGAGGTCCAATTACGATATTCGTGAGCTTCGACAAAAGATTAAGAATGAACGTGAGATGGCACCGCGCCCGCAGATCCAGAGCGCGGCGCCAAGGGAGGAGTCGCGTTGGATGGACGAAGATGAAGCGAGGGTCAACGAAGAGATAAAGGAGGCTGCTTCGAGCGTGGGCAGATTGGAGAGGTTGCGTGAGGCAAGAACTAATATGTTTAGAGAAGTAGAGGCTGGTGTTAGCTGGAACTTGGATCATCAAAGTGAGGAGGAGGCGGATGGAGATGAAGATGGAGATCATGCTAATCATCAAGCTGATGAGGATGAACAGGGTGAGGACGCTAGCGATGACGAACATCCTAAGACTCATATCACAAAAGAGTATATCGAGAAGGTCGCGAAGCAGGTTAAACTAAAGGATGAACGATTTATGAGCTTATCGAGCGCCATGCCGCAAGCAAGTGGGGGCTTTGATCGTATGATAGTTACTAAAAAATTGAAGTGGCAGAATGTACCACTTTACTGTTTTGATGAATCTACTAAAAGGTATGAATTGCAATGTGTGGGTGCGTGTGAGCGTGTTGCTTTTGTCTCTAAGGACATGAGCTTGATCATATTGCCGGTCGGCGTT
>CAP12640
ATGGAGCAAAAGCAACGTAGATTTACTAAAAACATCTTTGTTTTGGATGTCAATGCTAAGACATTATGCGGGGTGATCGCAAAACAAAGTTCACAGCCGTATTGTCAAATAAAAATTGGAAGAGTGATCGCTTTTAAACCAGTTAAGAATCCAGAGCCCAAGGGCTATGTCTTAAACGTTCCGGGACCAGGCGCCTATAGAATACAGGACGGACAAGATGTCATAGGCGTAATGTTAACATTATGCGGGGTGGAGGCAACGACTGAGAGATGGGAAGAGTGGAAATTTGAGGGTGTGAGTGTAACACCAATGGCGACACGAGTACAACATAATGGAGTGATGGTAGATGCGGAAATAAAGTATTGCAGGGGGATGGGAATCGTCCAACCATATATGAAAAATGATTTCGATCGAAATGAAATGCCGGATTTACCAGGTGTAATGAGGTCCAGTTATGATATACGTGAGCTTCGACAAAAGATTAAGAATGAGCGTGAGATGGCACCGCGCCCACAGGTTCAGAGCACGGTATCAAGGGAAGAGTCGCGTTGGATGGACGAAGATGAGGCGAGGGTTAGCGAAGAGATGAAAGAAGCCGCTTCCAGCGTAAGTCGGCTGGAGGGGTTGCGTGAAGCAAGAGCGAATATGTTTAAGGAAGTAGAGGTTGGTGTTAGTTGGAACTTGAGTCATCAAGGTGAAGAGAGGGCGGATAAAGATGAAGATGAAGATCATGATGATTATCGAGCCGATGAGGATGAACGGGGTGAGGACGCAAGTGATGATGAACAACTCAAGACTCATATCACGAAAGAGTATATTGAAAAGGTCGCGAAGCAGGTTAAACTTAAGGATGAACGATTTATGAGTTTGTCGAGCGCCATGCCGCAGGCGAGTGGGGGTTTTGATCGTATGATAGTTACTAAGAGATTGAAGTGGCAGAATGTACCACTTTACTGTTTTGATGAATCTACTAAAAGGTATGAACTGCAATGTGTAGGTGCGTGTGAGCGTGTTGCTTTTGTCTCTAAGGACATGAGCTTAATCATATTGCCGGTCGGCGTT
>ADI49505
ATGGAGCAAAAGCAACGTAGATTTACTAAAAACATTTTTGTTTTGGATGCAAATGCTAAAACATTATGCGGAGCGATCGCAAAGTTGAGTTCGCAACCGTATTGTCAGATTAAAATTGGAAGAGTAATAGCTTTTAAACCTGTCAAAAATCCGGAACCTAAGGGATACGTGCTGAATGTTCCAGGACCTGGTGCGTACAGAATTCAGGATGGGCAGGATATCATTAGCCTGATGTTGACACCACATGGAGTTGAAGCGACAACGGAAAGGTGGGAAGAGTGGAAATTTGAGGGTGTTAGTGTAACGCCAATGGCTACTAGGGTACAACATAATGGTGTAATGGTTGATGCTGAGATTAAGTATTGCAAAGGAATGGGAATTGTGCAACCATATATGCGGAATGATTTTGATCGGAATGAAATGCCCGATTTACCAGGCGTGATGAGGTCAAATTACGATGTTCGTGAACTGCGGCAAAAGATCAAGAATGAACGAGAATCAGCGCCACGGCTTCAAGTTCAAAGCGTGGCGCCAAGGGAAGAGTCACGTTGGATGGATGATGATGAAGCAAAGGTGGACGAAGAGGCTAAAGAGATGATTCCGGGAACCAGCAGATTGGAGAAGCTGCGTGAAGCGAGAAGCAATGTTTTTAAGGAGGTAGAAGCTGGGATCAACTGGAATCTGGACGAGAAAGATGAAGAGGATAGAGATGAACGGGAGGATGAGGAGCAGGTGAAGACCCTGAGTGATGATGATGAACAAGGTGAGGATGCGAGTGACGACGAACACCCAAAAACTCATATAACTAAGGAATACATTGAGAAGGTTGCAAAGCAGATTAAATTGAAGGATGAGCGGTTCATGAGTCTATCAAGCGCTATGCCTCAAGCGCGCGGTGGGTTTGATCGTATGATTGTCACGAAGAAGCTTAAATGGCAGAATGTGCCATTATACTGTTTTGATGAGTCATCGAAAAGGTATGAGTTACAGTGTGTGGGTGCATGCGAGCGTGTTGCTTTTGTCTCTAAGGACATGAGCTTGATCATATTGCCGGTCGGCGTT
>CAM57249
ATGGAGCAAAAGCAACGTAGATTTACTAAAAACATTTTTGTTTTGGATGCAAATGCTAAAACATTATGCGGAGCGATCGCAAAGTTGAGTTCGCAACCGTATTGTCAGATTAAAATTGGAAGAGTAATAGCTTTTAAACCTGTCAAGAATCCGGAACCTAAGGGATACGTGCTGGATGTTCCAGGACCTGGTGCGTACAGAATTCAGGATGGGCAGGATATCATTAGCCTGATGTTGACACCGCATGGAGTTGAAGCGACAACGGAAAGGTGGGAAGAGTGGAAGTTTGAGGGTGTCAGTGTGACGCCAATGGCTACTAGGGTACAACATAATGGTGTGATGGTTGACGCCGAAATTAAGTATTGCAAAGGAATGGGAATCGTGCAACCGTATATGCGGAATGATTTTGATCGGAACGAGATGCCCGATTTACCAGGTGTGATGAGGTCAAATTATGATGTACGTGAACTGCGGCAAAAGATCAAAAATGAACGAGAATCAGCGCCACGGCTTCAAGTTCAAAGCGTGGCGCCAAGGGAAGAGTCACGCTGGATGGATGATGATGAAGCAAAAGTGGATGAAGAGGCTAAAGAGATGATTCCGGGAACCAGCAGATTGGAGAAGCTGCGTGAGGCGAGAAACAATGTTTTTAAAGAGGTGGAAGCTGGGATCAACTGGAATCTAGATGAGAAAGATGAAGAGGATAGAGGTGAACGAGAGAATGAGGAGCAGGTGAAGAACCTGAGCGATGATGATGAACAGGGTGAGGACGCGAGTGACGACGAACACCCAAGAACTCATATAACTAAGGAATACATCGAGAAGGTCGCGAAGCAAATTAAATTGAAGGATGAGCGGTTCATGAGTCTATCGAGCGCTATGCCTCAAGCGAGCGGTGGATTTGATCGTATGATTGTTACGAAGAAGCTTAAATGGCAGAATGTGCCACTATACTGTTTTGATGAGTCATCGAAAAGGTATGAGTTACAGTGTGTGGGTGCGTGTGAGCGTGTTGCTTTTGTCTCTAAGGACATGAGCTTGATCATATTGCCGGTCGGCGTT
>AFK91739
ATGGAGCAAAAGCAGCGTAAATTTACTAAAAACATCTTTGTTTTGGATGTCAATGCTAAAACGTTATGCGGGGTGATCGCGAAACAAAGTTCACAACCCTATTGTCAAATAAAAATTGGAAGAGTGATCGCTTTTAAACCAGTTAAGAATCCAGAACCCAAGGGTTATGTCTTAAACGTTCCGGGACCAGGTGCCTATAGGATACAGGACGGACAAGATATCATAAGCATAATGTTAACATCGTGCGGGGTGGAGGCAACGACTGAGAGATGGGAAGAGTGGAAATTTGAAGGTGTGAGTGTAACTCCAATGGCAACACGAGTACAACATAATGGGGTGATGGTAGATGCAGAAATAAAGTACTGCAAGGGGATGGGGATCGTCCAACCATATATGAAAAATGATTTCGACCGAAATGAGATGCCGGACCTACCAGGCGTGATGAGGTCCAATTATGATATACGTGAGCTTCGACAAAAGATTAAGAATGAACGTGAGATGGCACCACGCCCACAGGTTCAGAGCGTGGTACCAAGGGAGGAGTCGCGTTGGATGGATGAAGATGAGGCGAGGGTCAGCGAAGAGGTGAAAGAAGCCGCTTCTAGCGCAAGTCGGTTGGAGAAGTTGCGTGAGGCAAGAGCGAATATGTTTAAGGAAGTAGAGGCTGGCGTTAGCTGGAGTTTGAGTCATCAAGGTGAAGAGAGGGCGGATGGAGATGAAGACGGAGATCATGATGATCATCGAACCGATGAAGATGAACAGAGTGAGGACGCAAGCGATGATGAACAACCCAAGACTCACATCACGAAAGAGTATATTGAAAAGGTCGCGAAACAGGTTAAACTTAAGGATGAACGATTTATGAGTTTGTCGAGCGCCATGCCGCAAGCGAGTGGGGGCTTTGACCGTATGATAGTTACTAAGAAATTGAAGTGGCAGAATGTACCACTTTATTGTTTTGATGAATCTACTAAAAGGTATGAACTGCAATGTGTAGGTGCGTGTGAGCGTGTTGCTTTTGTCTCTAAGGACATGAGCTTAATCATATTGCCGGTCGGCGTT
>AFN71137
ATGGAGCAAAAGCAACGTAGATTCACTAAAAACATTTTTGTTTTGGATGCAGCCGCTAAGACGCTATGTGGGGTGATTGCGAAGTTAAGTTCGCAGCCGTATTGTCAAATTAAGATTGGAAGAGTAATAGCCTTCAAACCTGTCAAGAATCCGGAACCTAAAGGGTACGTGCTGAACGTTCCAGGACCTGGCGCATACAGAATTCAGGATGGGCAAGATATCATTAGTTTGATGCTGACACCCTATGGAGTTGAAGCGACAACGGAAAGATGGGAGGAGTGGAAGTTTGAGGGTGTTAGCGTGACGCCGCTGGCTACTCGGGTACAACATAATGGTGTGATGGTTGATGCTGAGATTAAATATTGCAAGGGGATGGGAATTGTGCAACCATACATGCGGAATGATTTTGATCGAAGTGAAATGCCTGATTTACCAGGTGTGATGAGGTCAAATTACGATGTTCGCGAACTACGGCAAAAGATCAAAAGTGAACGAGAGTCTGCGCCACGGCTACAGGTTCAGAACGTGGCGCCAAAAGAGGAGTCACGCTGGATGGATGATGATGAGGCGAAGGTGGATGAAGAGGCCAAAGAAATGATTCCAGGGCCTAGCGGGTTGGAAAAACTACGTGAAGCGAGAGGCAACATTCTTAAAGAGTTGGAAGCTGGAATTAACTGGAATTTAGATGAAGGGGATAAAGGAGATAAAGATGAACAGGAGGATGAGGAAGAAGTGAAGGCTCTGACTGACGATGATGAGCGGGGTGAGGATGCGAGTGATGATGAACACCTAAAAACTCATATAACCAAAGAGTACATCGAAAAAGTTGCAAAGCAGATTAAATTGAAGGATGAACGGTTTATGAGTTTGTCAAGCGCTATGCCTCAAGCAAGTGGTGGATTTGATCGTATGATCGTTACGAAGAAACTTAAATGGCAGAATGTACCACTATATTGTTTTGATGAGTCGTCGAAAAGGTATGAGTTGCAGTGTGTGGGTGCGTGCGAGCGTGTTGCTTTTGTCTCTAAGGACATGAGCTTAATCATATTGCCGGTCGGCGTT
>AEO19837
ATGGAGCAAAAGCAACGTAGATTTACTAAAAACATTTTTGTTTTGGATGCAAATGCTAAAACATTATGCGGAGCAATTGCAAAGTTGAGTTCGCAACCGTATTGTCAAATCAAAATTGGAAGAGTAATAGCTTTTAAACCTGTCAAGAATCCAGAACCTAAAGGATACGTGCTGAATGTTCCAGGACCTGGCGCGTACAGAATTCAGGATGGGCAGGATATCATTAGCCTGATGTTGACACCGCATGGAGTTGAAGCGACAACGGAAAGATGGGAAGAGTGGAAGTTTGAGGGTGTTAGTGTGACACCAATGGCTACTAGGGTACAACATAATGGTGTGATGGTTGATGCTGAGATTAAGTATTGCAAAGGGATGGGAATCGTGCAACCATATATGCGGAATGATTTTGATCGAAACGAGATGCCCGAATTGCCAGGTGTGATGAGATCAAATTACGATGTCCGCGAATTGCGGCAGAAAATTAAAAATGAACGAGAATCAGCGCCACGGCTTCAAGTTCGAAGCGTGGCGCCAAGGGAAGAGTCACGCTGGATGGATGATGATGAAGCAAAGGTGGACGAAGAGGCTAAAGAGATGATTCCGGGAACTAGCAGATTGGAGAAGCTGCGTGAAGCGAGAAGCAATGTTTTTAGGGAGGTGGAAGCCGGAATTAATTGGAATCTGGATGAAAAAGATGAAGAAGACAGAGATGAACGAGAGGATGAGGAACAGGTGAAGACCCTGAGTGATGATGATGAACAGGGTGAGGATGCGAGTGATGACGAACATCCAAAGACCCATATAACTAAGGAATACATTGAAAAGGTTGCAAAGCAGATTAAATTGAAGGATGAACGGTTCATGAGTTTGTCAAACGCCATGCCTCAAGCGAGTGGTGGGTTTGATCGTATGATTGTCACAAAGAAGCTTAAGTGGCGGAATGTACCACTATATTGTTTTGATGAATCATCGAAAAGGTATGAGTTGCAGTGTGTGGGTGCGTGTGAGCGTGTTGCTTTTGTCTCTAAAGACATGAGCTTGATCATATTGCCGGTCGGTGTT
>ADI49511
ATGGAGCAAAAGCAACGTAGATTTACTAAAAACATTTTTGTTTTGGATGCAAATGCTAAAACATTATGCGGAGCGATCGCAAAGTTGAGTTCGCAACCGTATTGTCAGATTAAAATTGGAAGAGTAATAGCTTTTAAACCTGTCAAAAATCCGGAACCTAAGGGATACGTGCTGAATGTTCCAGGACCTGGTGCGTACAGAATTCAGGATGGGCAGGATATCATTAGCCTGATGTTGACACCACATGGAGTTGAAGCGACAACGGAAAGGTGGGAAGAGTGGAAATTTGAGGGTGTTAGTGTAACGCCAATGGCTACTAGGGTACAACATAATGGTGTAATGGTTGATGCTGAGATTAAGTATTGCAAAGGAATGGGAATTGTGCAACCATATATGCGGAATGATTTTGATCGGAATGAAATGCCCGATTTACCAGGCGTGATGAGGTCAAATTACGATGTTCGTGAACTGCGGCAAAAGATCAAGAATGAACGAGAATCAGCGCCACGGCTTCAAGTTCAAAGCGTGGCGCCAAGGGAAGAGTCACGTTGGATGGATGATGATGAAGCAAAGGTGGACGAAGAGGCTAAAGAGATGATTCCGGGAACCAGCAGATTGGAGAAGCTGCGTGAAGCGAGAAGCAATGTTTTTAAGGAGGTAGAAGCTGGGATCAACTGGAATCTGGACGAGAAAGATGAAGAGGATAGAGATGAACGGGAGGATGAGGAGCAGGTGAAGACCCTGAGTGATGATGATGAACAAGGTGAGGATGCGAGTGACGACGAACACCCAAAAACTCATATAACTAAGGAATACATTGAGAAGGTTGCAAAGCAGATTAAATTGAAGGATGAGCGGTTCATGAGTCTATCAAGCGCTATGCCTCAAGCGCGCGGTGGGTTTGATCGTATGATTGTCACGAAGAAGCTTAAATGGCAGAATGTGCCATTATACTGTTTTGATGAGTCATCGAAAAGGTATGAGTTACAGTGTGTGGGTGCATGCGAGCGTGTTGCTTTTGTCTCTAAGGACATGAGCTTGATCATATTGCCGGTCGGCGTT
>CAP12634
ATGGAGCAAAAGCAACGTAGATTTACTAAAAACATTTTTGTTTTGGATGCAAATGGCAAAACATTATGCGGAGCGATCGCAAAGTTGAGTTCGCAACCGTATTGTCAAATTAAAATTGGAAGAGTAATAGCTTTTAAACCTGTCAAAAATCCGGAACCTAAGGGATACGTGCTGAATGTTCCAGGACCTGGTGCGTACAGAATTCAGGATGGGCAGGATATCATCAGCCTGATGTTGACACCACATGGGGTTGAAGCGACAACGGAAAGGTGGGAAGAGTGGAAGTTTGAGGGTGTCAGTGTAACGCCAATGGCTACTAGGGTACAACATAATGGTGTAATGGTTGATGCTGAGATTAAGTATTGTAAAGGAATGGGAATAGTGCAACCATATATGCGGAATGATTTTGATCGGAACGAGATGCCCGATTTACCAGGTGTGATGAGGTCAAACTACGATGTTCGTGAACTGCGGCAAAAGATCAAAAATGAACGAGAATCAGCGCCACGGCTTCAAGTTCAAAGCGTGGCGCCAAGGGAAGAGTCACGCTGGATGGATGATGATGAAGCAAAGGTGGACGAAGAGGCTAAAGAGATGATTCCGGGAACCAGCAGATTGGAGAAGCTGCGTGAAGCGAGAAGCAATGTTTTCAAGGAGGTGGAAGCTGGAATCAACTGGAATCTGGATGAGAAAGATGAAGAGGATAGAGATGAGCGGGAGGATGAGGAGCAGGTGAAGACTCTGAGTGACGATGATGAACAAGGTGAGGATGCGAGTGACGATGAACACCCAAAAACTCATATAACTAAGGAATACATTGAGAAGGTTGCAAAGCAGATTAAATTAAAGGATGAACGGTTCATGAGTCTATCAAGCGCTATGCCTCAGGCGAGCGGTGGATTTGATCGTATGATTGTCACGAAGAAGCTTAAATGGCAGAATGTGCCATTATACTGTTTTGATGAGTCATCGAAAAGGTATGAGTTACAGTGTGTGGGTGCGTGTGAGCGTGTTGCTTTTGTCTCTAAGGACATGAGCTTGATCATATTGCCGGTCGGCGTT
>CAP12635
ATGGAGCAAAAGCAACGTAAATTTACTAAAAACATCTTTGTTTTGGATGTCAATGCTAAAACATTATGCGGGGTGATCGCGAAACAAAGTTCACAGCCGTATTGTCAAATAAAAATTGGAAGAGTAATCGCTTTTAAGCCAGTTAAAAATCCAGAACCTAAGGGTTATGTCTTGAATGTCCCGGGGCCAGGTGCTTATAGAATACAGGATGGACAAGATATCATAAGTATAATGTTAACGCTGAGTGGGGTGGAGGCGACGACTGAAAGATGGGAAGAGTGGAAATTTGAAGGTGTGAGTGTAACACCAATGGCAACACGGGTGCAACATAATGGAGTGATGGTTGATGCAGAGATAAAGTACTGTAAGGGGATGGGAATCGTCCAACCGTATATGAGAAATGATTTTGACCGAAATGAGATGCCGGATTTACCAGGTGTAATGAGGTCCAATTATGATATTCGTGAGCTTCGACAAAAGATTAAGAATGAACGTGAGATGGCACCGCGCCCGCAGATCCAGAGTGCGGCGCCAAGGGAGGAGTCGCGTTGGATGGACGAAGATGAAGCGAGGGTCGACGAAGAGATAAAGGAAGCTGCTTCGAGCGTGGGCAGATTGGAGAGGTTGCGTGAGGCAAGAACTAATATGTTTAAAGAAGTAGAAGCTGGTGTTAGCTGGAACTTGAATCATCAAAGTGAGGAGGAGGCGGATGGAGATGAAGATGGAGATCATGCTAATCATCAAACCGATGAGGATGAACAGGGTGAAGACGCTAGCGATGACGAACATCCTAAGACTCATATCACAAAAGAGTATATCGAGAAGGTCGCGAAGCAGGTTAAGCTAAAGGATGAACGATTTATGAGCTTATCGAGCGCCATGCCGCAAGCAAGTGGGGGCTTTGATCGTATGATAGTTACTAAAAAATTGAAGTGGCAGAATGTACCACTTTACTGTTTTGATGAATCTACTAAAAGGTATGAATTGCATGTGGTGGGTGCGTGTGAGCGTGTTGCTTTTGTCTCTAAGGACATGAGCTTGATCATATTGCCGGTCGGCGTT
>CAP12636
ATGGAGCAAAAGCAACGTAAATTTACTAAAAACATCTTTGTTTTGGATGTCAATGCTAAAACATTATGCGGGGTGATCGCGAAACAAAGTTCACAGCCGTATTGTCAAATAAAAATTGGAAGAGTAATCGCCTTTAAACCAGTTAAAAATCCAGAACCCAAGGGTTATGTCTTGAACGTCCCGGGGCCAGGTGCTTATAGAATACAGGATGGACAAGATATCATAAGCATAATGTTAACACCAAGTGGGGTGGAGGCGACGACTGAAAGATGGGAAGAGTGGAAATTTGAAGGTGTGAGTGTAACACCAATGGCAACACGGGTGCAACATAATGGAGTGATGGTTGATGCAGAGATAAAATACTGTAAGGGGATGGGAATCGTTCAACCATATATGAGAAATGATTTTGACCGAAATGAGATGCCGGATCTACCAGGTGTAATGAGGTCCAATTATGATATTCGTGAGCTTCGACAAAAGATTAAGAGTGAACGTGAAATGGCACCGCGCCCGCAGATCCAGAGCGCGGCGCCAAGGGAGGAGTCGCGTTGGATGGATGAAGATGAGGCGAGGGTCAACGAAGAGATAAAGGAGGCTGCTTCGAGCGCGGGCAGATTGGAGAGGTTGCGTGAGGCAAGAACTAATATGTTTAAAGAAGTAGAGGCTGGTGTTAGCTGGAACTTGAATCATCAAAGTGAGGAGGAGGCAGATGGAGATGAAGATGGAGATCATACTAATCATCAGGCCGATGAGGATGAACAGGGTGAAGACGCTAGCGATGACGAACATCCTAAGACTCATATCACAAAAGAGTATATCGAGAAGGTCGCGAAGCAGGTTAAACTAAAGGATGAACGGTTTATGAGCTTATCGAGCGCTATGCCGCAAGCAAGTGGGGGCTTTGATCGTATGATAGTTACCAAGAAATTGAAGTGGCAGAATGTACCACTTTACTGTTTTGATGAATCTACTAAAAGGTATGAATTGCAATGTGTGGGTGCGTGTGAGCGTGTTGCTTTTGTCTCTAGGGACATGAGCTTGATCATATTGCCGGTCGGCGTT
>CAP12637
ATGGAGCAAAAGCAACGTAAATTTACTAAAAACATCTTTGTTTTGGATGTCAATGCTAAAACATTGTGCGGGGTGATCGCGAAACAAAGTTCACAGCCGTATTGTCAAATAAAAATTGGAAGAGTAATCGCTTTTAAGCCAGTTAAAAATCCAGAACCCAAGGGTTATGTCTTGAATGTCCCGGGGCCAGGCGCTTATAGAATACAGGATGGACAAGATATCATAAGCATAATGTTAACACCAAATGGGGTGGAGGCGACGACTGAAAGATGGGAAGAGTGGAAATTTGAAGGTGTGAGTGTAACACCAATGGCAACGCGGGTGCAACATAATGGAGTGATGGTTGATGCAGAGATAAAGTACTGTAAGGGGATGGGAATCGTTCAACCATATATGAGAAATGATTTTGACCGAAATGAGATGCCGGATCTACCAGGTGTAATGAGGTCCAATTATGACATTCGTGAGCTTCGACAAAAGATTAAGAGTGAACGTGAGATGGCACCGCGCTCGCAGATCCAGAGCGCGGCGCCAAGGGAGGAGTCGCGTTGGATGGACGAAGATGAAGCGAGGGTCAACGAAGAGATAAAGGAAGCTGCTTCGAGCGTGGGCAGATTGGAGAGGTTGCGTGAGGCAAGAACTAATATGTTTAAAGAAGTAGAGGCTGGTGTTAGCTGGAATTTGGATCATCAAAGTGAGGAGGAGGCGGATGGAGATGAAGATGGAGATCATGCTAATCATCAATCCGATGAGGATGAACAGGGTGAAGACGCTAGCGATGATGAACATCCTAAGACTCATATCACAAAGGAGTATATCGAGAAGGTCGCGAAGCAGGTTAAACTAAAGGATGAACGATTTATGAGCTTATCGAGCGCCATGCCGCAAGCAAGTGGGGGCTTTGATCGTATGATAGTTACTAAGAAGTTGAAGTGGCAGAATGTACCACTTTACTGTTTTGATGAATCTACTAAAAGGTATGAATTGCAATGTGTGGGTGCGTGTGAGCGTGTTGCTTTTGTCTCTAAGGACATGAGCTTGATCATATTGCCGGTCGGCGTT
>CAP12630
ATGGAGCAAAAGCAACGTAAATTCACTAAAAACATCTTTGTTTTGGATGTCAATGCTAAGACATTATGCGGGGTGATCGCAAAACAAAGTTCACAGCCGTATTGTCAAATAAAAATTGGAAGAGTGATCGCTTTTAAACCAGTTAAGAATCCAGAACCCAAGGGTTATGTCTTAAACGTTCCGGGACCAGGTGCCTATAGAATACAAGATGGGCAAGATATCATAAGCATAATGTTAACATCATGCGGGGTGGAGGCAACGACTGAGAGATGGGAAGAGTGGAAATTTGAAGGCGTGAGTGTAACACCGATGGCAACACGAGTACAACATAATGGAGTTATGGTAGATGCAGAAATAAAGTATTGCAAGGGGATGGGAATCGTCCAACCATATATGAAAAATGACTTCGACCGAAATGAAATGCCGAATTTACCAGGTGTAATGAGGTCCAATTATGATATACGTGAGCTTCGACAAAAGATTAAGAATGAGCGCGAGATGGCACCGCGCCCACAGGTTCAGAGCGCGGTACCAAGGGAGGAGTCGCGTTGGATGGATGAAGATGAGGCGAGGGTCAGCGAAGAGATGAAAGAAGCCGCTTCCAGCGCAAGTCGGCTGGAAAGGTTGCGTGAGGCAAGAGCGAATATGTTTAAGGAAGTAGAGGCTGGTGTTAGCTGGAGCTTGAGTCATCAAGGTGAAGAGAGGGCGGATGAAGATGTAGATGAAGACCATGATGATCATCAAGCCGATGAAGACGAACAGGATGAGGACGCTAGTGATGATGAACAACTCAAGACTCATATCACAAAAGAGTATATTGAAAAGGTCGCGAAACAGGTTAAACTTAAGGATGAACGATTTATGAGTTTGTCGAGCGCCATGCCGCAAGCGAGTGGGGGCTTTGATCGTATGATAGTCACTAAGAAGCTGAAGTGGCAGAATGTACCACTTTACTGTTTTGATGAATCTACTAAAAGGTATGAACTGCAGTGTGTAGGTGCGTGTGAGCGTGTTGCTTTTGTCTCTAAGGACATGAGCTTAATCATATTGCCGGTCGGCGTT
>CAP12631
ATGGAGCAAAAGCAACGTAGATTTACTAAAAACATTTTTGTTTTGGATGCAAATGCTAAAACATTATGCGGAGCGATCGCAAAGTTGAGTTCGCAACCGTATTGTCAGATTAAAATTGGAAGAGTAATAGCTTTTAAACCTGTCAAAAATCCGGAACCTAAGGGATACGTGCTGAATGTTCCAGGATCTGGTGCGTACAGAATTCAGGATGGGCAGGATATCATTAGCCTGATGTTGACACCACATGGAGTTGAAGCGACAACGGAAAGGTGGGAAGAGTGGAAGTTTGAGGGTGTCAGTGTAACACCAATGGCTACTAGGGTACAACATAATGGTGTGATGGTTGATGCTGAAATTAAGTATTGCAAAGGAATGGGAATTGTACAACCATATATGCGGAATGATTTTGATCGGAACGAGATGCCTGATTTACCAGGTGTGATGAGGTCAAATTACGATGTTCGTGAACTGCGGCAAAAGATCAAAAATGAACGGGAATCAGCGCCACGACTTCAAGTTCAAAGCGTGGCGCCAAGGGAAGAATCACGCTGGATGGATGATGATGAAGCAAAAGTGGACGAAGAGGCTAAAGAGATGATTCCGGGAACCAGCAGATTGGAGAAGCTGCGTGAAGCGAGAAGCAATGTTTTTAAGGAGGTGGAAGCTGGGATCAACTGGAATCTGGATGAGAAAGATGAAGAGGACAGAGATGAACGGGAGGATGAGGAGCGGGTGAAGACCCTGAGTGATGATGATGAACAAGGTGAGGATGCGAGTGATGACGAACACCCAAAAACTCATATAACTAAGGAGTACATTGAAAAGGTTGCAAAGCAGATTAAATTGAAGGATGAACGGTTCATGAGTCTATCAAGCGCTATGCCTCAAGCGAGCGGTGGATTTGATCGCATGATTGTTACGAAGAAGCTTAAATGGCAGAACGTACCATTATATTGTTTTGATGAGTCATCGAAAAGGTATGAGTTGCAGTGTGTGGGTGCGTGTGAGCGTGTTGCTTTTGTCTCTAAGGACATGAGCTTGATCATATTGCCGGTCGGCGTT
>CAP12632
ATGGAGCAAAAGCAACGTAAATTTACTAAAAACATCTTTGTTTTGGATGTCAATGCTAAAACATTATGCGGGGTGATCGCGAAACAAAGTTCACAGCCGTATTGTCAAATAAAAATTGGAAGAGTAATCGCTTTTAAGCCAGTTAAAAATCCAGAACCCAAGGGTTATGTCTTGAATGTCCCGGGGCCAGGTGCTTATAGAATACAGGATGGACAAGATATCATAAGCATAATGTTAACACCAAGTGGGGTGGAGGCGACGACTGAAAGATGGGAAGAGTGGAAATTTGAAGGTGTGAGTGTAACACCAATGGCAACACGGGTGCAACATAATGGAGTGATGGTTGATGCAGAGATAAAGTACTGTAAGGGGATGGGAATCGTTCAACCATATATGAGAAATGATTTTGACCGAAATGAGATGCCGGATCTACCAGGTGTAATGAGGTCCAATTATGATATTCGTGAGCTTCGACAAAAGATTAAGAATGAACGTGAGATGGCACCGCGCCCGCAGATCCAGAGCGCGGCGCCAAGGGAGGAGTCGCGTTGGATGGACGAAGATGAAGCGAGGGTCAACGAAGAGATAAAAGAGGCTGCTTCGAGCGTGGGCAGATTGGAGAGGTTGCGTGAGGCAAGAACTAATATGTTTAAAGAAGTCGAGGCTGGTGTTAGCTGGAACTTGAATCATCAAAGTGAGGAGGAAGCGGATGGAGATGAAGATGGAGATCATGCTAATCATCAAGCTGATGAGGATGAACAGGGTGAAGACGCTAGCGATGACGAACATCCTAAGACTCATATCACAAAAGAGTATATCGAGAAGGTCGCGAAGCAGGTTAAACTAAAGGATGAACGATTTATGAGCTTATCGAGCGCCATGCCGCAAGCAAGTGGGGGCTTTGATCGTATGATAGTTACTAAAAAATTGAAGTGGCAGAATGTACCACTTTACTGTTTTGATGAATCTACTAAAAGGTATGAATTGCAATGTGTGGGTGCGTGTGAGCGTGTTGCTTTTGTCTCTAAGGACATGAGCTTGATCATATTGCCGGTCGGCGTT
>CAP12633
ATGGAGCAAAAGCAACGTAGATTTACTAAAAACATTTTTGTTTTGGATGCAAATGCTAAAACATTATGCGGAGCGATCGCAAAGTCGAGTTCGCAACCGTATTGTCAGATTAAAATTGGAAGAGTGATAGCTTTTAAACCTGTCAAGAATCCGGAACCTAAGGGATACGTGCTGAATGTTCCAGGACCTGGTGCGTACAGAATTCAGGATGGGCAGGATATCATTAGCCTGATGTTGACACCACATGGAGTTGAAGCGACAACGGAGAGGTGGGAAGAGTGGAAATTTGAGGGTGTCAGTGTAACGCCTATGGCTACTAGGGTACAACATAATGGTGTGATGGTTGATGCTGAAATTAAGTATTGCAAAGGAATGGGAATTGTGCAACCATATATGCGGAATGATTTTGATCGGAACGAGATGCCCGATTTACCAGGTGTGATGAGATCAAATTACGATGTTCGTGAACTGCGGCAAAAGATCAAAAATGAACGAGAATCTGCGCCACGGCTTCAAGTTCAAAGCGTGGCGCCAAGGGAAGAATCACGCTGGATGGATGATGATGAAGCAAAAGTGGACGAAGAGGCTAAAGAGATGATTCCGGGAACCAGCAGATTGGAGAAGCTGCGTGAAGCGAGAAGCAATGTTTTTAAGGAGGTGGAGGCTGGGATCAACTGGAATCTAGATGGGAAAGATGAGGAGGATAGAGATGAACGGGAGGATGAGGAGCGGGTGAAGACTCTGAGTGATGATGATGAACAAGGTGAGGATGCGAGTGACGACGAACACCCAAAAACTCATATAACTAAGGAATACATTGAGAAGGTTGCAAAGCAGATTAAATTGAAGGATGAGCGGTTCATGAGTCTATCAAGTGCCATGCCTCAAGCGAGCGGTGGATTTGATCGTATGATTGTTACGAAGAAGCTTAAATGGCAGAATGTGCCACTATATTGTTTTGATGAGTCATCGAAAAGGTATGAGTTACAGTGTGTGGGTGCGTGTGAGCGTGTTGCTTTTGTCTCTAAGGACATGAGCTTGATCATATTGCCGGTCGGCGTT
>AEU03963
ATGGAGCAAAAGCAACGTAGATTTACTAAAAACATTTTTGTTTTGGATGCAAATGGCAAAACATTATGCGGAGCGATCGCAAAGTTGAGTTCGCAACCGTATTGTCAAATTAAAATTGGAAGAGTAATAGCTTTTAAACCTGTCAAAAATCCGGAACCTAAGGGATACGTGCTGAATGTTCCAGGACCTGGTGCGTACAGAATTCAGGATGGGCAGGATATCATCAGCCTGATGTTGACACCACATGGGGTTGAAGCGACAACGGAAAGGTGGGAAGAGTGGAAGTTTGAGGGTGTCAGTGTAACGCCAATGGCTACTAGGGTACAACATAATGGTGTAATGGTTGATGCTGAGATTAAGTATTGTAAAGGAATGGGAATAGTGCAACCATATATGCGGAATGATTTTGATCGGAACGAGATGCCCGATTTACCAGGTGTGATGAGGTCAAACTACGATGTTCGTGAACTGCGGCAAAAGATCAAAAATGAACGAGAATCAGCGCCACGGCTTCAAGTTCAAAGCGTGGCGCCAAGGGAAGAGTCACGCTGGATGGATGATGATGAAGCAAAGGTGGACGAAGAGGCTAAAGAGATGATTCCGGGAACCAGCAGATTGGAGAAGCTGCGTGAAGCGAGAAGCAATGTTTTCAAGGAGGTGGAAGCTGGAATCAACTGGAATCTGGATGAGAAAGATGAAGAGGATAGAGATGAGCGGGAGGATGAGGAGCAGGTGAAGACTCTGAGTGACGATGATGAACAAGGTGAGGATGCGAGTGACGATGAACACCCAAAAACTCATATAACTAAGGAATACATTGAGAAGGTTGCAAAGCAGATTAAATTAAAGGATGAACGGTTCATGAGTCTATCAAGCGCTATGCCTCAGGCGAGCGGTGGATTTGATCGTATGATTGTCACGAAGAAGCTTAAATGGCAGAATGTGCCATTATACTGTTTTGATGAGTCATCGAAAAGGTATGAGTTACAGTGTGTGGGTGCGTGTGAGCGTGTTGCTTTTGTCTCTAAGGACATGAGCTTGATCATATTGCCGGTCGGCGTT
>AFM31255
ATGGAGCAAAAGCAACGTAGATTCACTAAAAACATTTTTGTTTTAGATGCAGCCGCTAAGACATTATGCGGGGTGATCGCAAAGTTGAGTTCGCAGCCGTATTGTCAAATAAAGATCGGAAGAGTGATAGCCTTCAAACCTGTCAAGAACCCGGAACCTAAAGGATATGTGCTGAATGTTCCAGGACCAGGTGCATACAGAATTCAGGATGGGCAAGATATCATTAGCTTGATGCTGACACCATATGGAGTTGAAGCGACAACGGAAAGATGGGAGGAGTGGAAGTTTGAGGGCGTTAGCGTGACGCCACTGGCTACTCGGGTACAACATAATGGTGTGATGGTTGATGCTGAGATTAAATACTGCAAGGGAATGGGAATTGTACAACCATACATGCGGAATGATTTTGACCGAAGTGAAATGCCTGATTTACCAGGTGTGATGAGGTCAAATTATGATGTTCGCGAACTTCGGCAAAAGATCAAAAATGAACGAGAGTCCGCGCCACGACTTCAGGTTCAGAACGTGGCGCCAAAGGAGGAGTCGCGCTGGATGGATGATGATGAGGCGAAGGTGGATGAAGAGGCCAAAGAGATGATTCCAGGAACTAGCAGATTGGAAAAACTACGTGAAGCGAGAGGCAATGTTCTAAAAGAATTGGAAGCTGGAATTAACTGGAATTTAGACGAAGGGGGTAAGGGAGACGAAGATGAACAGGAGGATGAGGATGAAGTGAAGGCTCAGAGTGACGATGATGAGCGGGGTGAGGATGCGAGTGATGATGAACACCTAAAAACTCATATAACCAAGGAGTATATCGAAAAAGTTGCAAAGCAGATTAAATTGAAGGATGAACGGTTTATGAGTCTGTCAAGCGCTATGCCTCAAGCGAGTGGTGGATTTGACCGTATGATTGTTACGAAGAAACTTAAATGGCAGAATGTACCACTATATTGTTTTGATGAGTCATCGAAAAGGTATGAATTGCAGTGTGTAGGTGCGTGCGAGCGTGTTGCTTTTGTCTCTAAGGACATGAGCTTAATCATATTGCCGGTCGGTGTT
>CAP12638
ATGGAGCAAAAGCAACGTAAATTTACTAAAAACATCTTTGTTCTGGATGTCAATGCTAAAACATTATGCGGGGTGATCGCGAAACAAAGTTCACAGCCGTATTGTCAAATAAAAATTGGAAGAGTAATCGCTTTTAAGCCAGTTAAAAATCCAGAACCTAAGGGTTATGTCTTGAATGTCCCGGGGCCAGGTGCTTATAGAATACAGGATGGACAAGATATCATAAGTATAATGTTAACGCTGAGTGGGGTGGAGGCGACGACTGAAAGATGGGAAGAGTGGAAATTTGAAGGTGTGAGTGTAACACCAATGGCAACACGGGTGCAACATAATGGAGTGATGGTTGATGCAGAGATAAAGTACTGTAAGGGGATGGGAATCGTCCAACCGTATATGAGAAATGATTTTGACCGAAATGAGATGCCGGATTTACCAGGTGTAATGAGGTCCAATTATGATATTCGTGAGCTTCGACAAAAGATTAAGAATGAACGTGAGATGGCACCGCGCCCGCAGATCCAGAGTGCGGCGCCAAGGGAGGAGTCGCGTTGGATGGACGAAGATGAAGCGAGGGTCGACGAAGAGATAAAGGAAGCTGCTTCGAGCGTGGGCAGATTGGAGAGGTTGCGTGAGGCAAGAACTAATATGTTTAAAGAAGTAGAAGCTGGTGTTAGCTGGAACTTGAATCATCAAAGTGAGGAGGAGGCGGATGGAGATGAAGATGGAGATCATGCTAATCATCAAACCGATGAGGATGAACAGGGTGAAGACGCTAGCGATGACGAACATCCTAAGACTCATATCACAAAAGAGTATATCGAGAAGGTCGCGAAGCAGGTTAAGCTAAAGGATGAACGATTTATGAGCTTATCGAGCGCCATGCCGCAAGCAAGTGGGGGCTTTGATCGTATGATAGTTACTAAAAAATTGAAGTGGCAGAATGTACCACTTTACTGTTTTGATGAATCTACTAAAAGGTATGAATTGCCATGTGTGGGTGCGTGTGAGCGTGTTGCTTTTGTCTCTAAGGACATGAGCTTGATCATATTGCCGGTCGGCGTT
>CAP12639
ATGGAGCAAAAGCAACGTAGATTTACTAAAAACATTTTTGTTTTGGATGCAAATGCTAAAACATTATGCGGAGCGATCGCAAAGTTGAGTTCGCAACCGTATTGTCAGATTAAAATTGGAAGAGTAATAGCTTTTAAACCTGTCAAGAATCCGGAACCTAAGGGATACGTGCTGAATGTTCCAGGACCTGGTGCGTACAGAATTCAGGATGGGCAGGATATCATTAGCCTGATGTTGACACCGCATGGAGTTGAAGCGACAACGGAAAGGTGGGAAGAGTGGAAGTTTGAGGGTGTCAGTGTGACGCCAATGGCTACTAGGGTACAACATAATGGTGTGATGGTTGACGCCGAAATTAAGTATTGCAAAGGAATGGGAATCGTGCAACCGTATATGCGGAATGATTTTGATCGGAACGAGATGCCCGATTTACCAGGTGTGATGAGGTCAAATTATGATGTACGTGAACTGCGGCAAAAGATCAAAAATGAACGAGAATCAGCGCCACGGCTTCAAGTTCAAAGCGTGGCGCCAAGGGAAGAGTCACGCTGGATGGATGATGATGAAGCAAAAGTGGATGAAGAGGCTAAAGAGATGATTCCGGGAACCAGCAGATTGGAGAAGCTGCGTGAGGCGAGAAACAATGTTTTTAAAGAGGTGGAAGCTGGGATCAACTGGAATCTAGATGAGAAAGATGAAGAGGATAGAGGTGAACGAGAGAATGAGGAGCAGGTGAAGAACCTGAGCGATGATGATGAACAAGGTGAGGACGCGAGTGACGACGAACACCCAAGAACTCATATAACTAAGGAATACATCGAGAAGGTCGCGAAGCAAATTAAATTGAAGGATGAGCGGTTCATGAGTCTATCGAGCGCTATGCCTCAAGCGAGCGGTGGATTTGATCGTATGATTGTTACGAAGAAGCTTAAATGGCAGAATGTGCCACTATACTGTTTTGATGAGTCATCGAAAAGGTATGAGTTACAGTGTGTGGGTGCGTGTGAGCGTGTTGCTTTTGTCTCTAAGGACATGAGCTTGATCATATTGCCGGTCGGCGTT
>AFK91727
ATGGAGCAAAAGCAACGTAAATTCACTAAGAACATTTTTGTTTTGGATGTCAATGCTAAGACATTATGCGGGGTGATCGCAAAACAGAGTTCACAGCCGTATTGTCAAATAAAAATTGGAAGAGTAATCGCTTTTAAACCAGTTAAGAATCCAGAACCCAAGGGTTATGTCTTGAACGTTCCGGGACCAGGTGCTTATAGAATACAGGATGGACAAGATATCATAAGCATAATGTTAACGTCATGTGGGGTGGAGGCGACGACTGAGAGATGGGAAGAGTGGAAATTTGAAGGTGTGAGTGTAACACCAATGGCAACACGAGTACAACACAATGGAGTTATGGTAGATGCAGAAATAAAGTATTGCAAGGGGATGGGAATCGTTCAACCATATATGAAAAATGATTTCGACCGAAATGAAATGCCGGATTTACCAGGTGTAATGAGGTCCAATTATGATATACGCGAACTTCGACAAAAGATTAAGAATGAGCGTGAGATGGCACCGCGCCCACAGGTTCAGAGCGCGGTACCAAGGGAGGAGTCGCGTTGGATGGATGAAGATGAGGCGAGGGTCAGCGAAGAGATGAAGGAAGCCGCTTCCAGCGCAAGTCGGCTAGAAAGGTTGCGTGAGGCGAGAGTGAATATATTCAAGGAAGTAGAGGCTGGTGTTAGCTGGAATTTGAGTCATCAAGGCGAAGAGAGGGCGGATGAAGATGTGGATGAAGATCATGATGATCATCAGGCCGATGAAGACGAACAGGATGAGGACGCTAGTGATGATGAACAACTCAAGACTCATATCACGAAAGAGTACATTGAAAAGGTCGCGAAACAGATTAAACTTAAGGATGAACGATTTATGAGTTTGTCGAGCGCCATGCCGCAAGCGAGTGGGGGTTTTGATCGTGTGATAGTTACTAAGAAGTTGAAGTGGCAGAATGTACCACTTTACTGTTTTGATGAATCTACTAAAAGGTATGAATTACAATGTGTAGGTGCGTGTGATCGTGTTGCTTTTGTCTCTAAGGACATGAGCTTAATCATATTGCCGATCGGCGTT
>ABG91360
ATGGAGCAAAAGCAACGTAGATTTACTAAAAACATTTTTGTTTTGGATGCAAATGCTAAAACATTATGCGGAGCGATCGCAAAGTTGAGTTCGCAACCGTATTGTCAGATTAAAATTGGAAGAGTAATAGCTTTTAAACCTGTCAAAAATCCGGAACCTAAGGGATACGTGCTGAATGTTCCAGGATCTGGTGCGTACAGAATTCAGGATGGGCAGGATATCATTAGCCTGATGTTGACACCACATGGAGTTGAAGCGACAACGGAAAGGTGGGAAGAGTGGAAGTTTGAGGGTGTCAGTGTAACACCAATGGCTACTAGGGTACAACATAATGGTGTGATGGTTGATGCTGAAATTAAGTATTGCAAAGGAATGGGAATTGTACAACCATATATGCGGAATGATTTTGATCGGAACGAGATGCCTGATTTACCAGGTGTGATGAGGTCAAATTACGATGTTCGTGAACTGCGGCAAAAGATCAAAAATGAACGGGAATCAGCGCCACGACTTCAAGTTCAAAGCGTGGCGCCAAGGGAAGAATCACGCTGGATGGATGATGATGAAGCAAAAGTGGACGAAGAGGCTAAAGAGATGATTCCGGGAACCAGCAGATTGGAGAAGCTGCGTGAAGCGAGAAGCAATGTTTTTAAGGAGGTGGAAGCTGGGATCAACTGGAATTTAGATGAGAGAGATGAAGAGGACAGAGATGAGCGGGAGGAAGAGGAGCAAGCGAAGACCCTGAGTGATGATGATGATCAAGGTGAGGATGCGAGTGATGACGAACACCCAAAAACTCATATAACTAAGGAGTACATTGAGAAGGTTGCAAAGCAGATTAAATTGAAGGATGAACGGTTCATGAGTCTATCAAGTGCTATGCCTCAAGCGAACGGTGGATTTGATCGTATGATTGTTACGAAGAAACTTAAATGGCAGAATGTGCCACTATACTGTTTTGATGAGTCATCGAAAAGGTATGAGTTACAGTGTGTGGGTGCGTGTGAGCGTGTTGCTTTTGTCTCTAAGGACATGAGCTTGATCATATTGCCGGTCGGCGTT
>AEO19729
ATGGAGCAAAAGCAACGTAGATTTACTAAAAACATTTTTGTTTTGGATGCAAATGCTAAAACATTATGCGGAGCGATCGCAAAGTTGAGTTCGCAACCGTATTGTCAGATTAAAATTGGAAGAGTAATAGCTTTTAAACCTGTCAAGAATCCGGAACCTAAAGGATACGTGCTGAATGTTCCAGGACCTGGTGCGTACAGAATTCAGGATGGGCAGGATATCATTAGCCTGATGTTAACACCGCATGGAGTTGAAGCGACAACGGAAAGGTGGGAAGAGTGGAAGTTTGAAGGTGTTAGTGTGACGCCAATGGCTACTAGGGTACAACATAATGGTGTGATGGTTGATGCCGAGATTAAGTATTGCAAAGGGATGGGAATTGTGCAACCATATATGCGGAATGATTTTGATCGGAACGAGATGCCCGATTTGCCAGGTGTGATGAGGTCAAATTATGATGTTCGCGAACTGCGGCAAAAAATCAAAAATGAACGAGAATCAGCGCCACGGCTTCAAGTTCAAAGCGTGGCGCCAAGAGAAGAGTCACGCTGGATGGATGATGATGAAGCAAAGGTGGATGAAGAGGCTAAAGAGATGATTCCGGGAACCAGCAGATTGGAGAAGCTGCGTGAAGCGAGAAGCAACGTTTTTAAAGAGGTGGAAGCTGGGATTAACTGGAATCTGGATGAGAAAGAGGAAGAGGATAGAGATGAACGGGAGGATGAGGAGCGGGTGAAGACCCTGAGTGATGATGATGAACAAGGTGAAGATGCGAGCGACGACGAACACCCAAAAACTCATATAACTAAGGAATACATTGAAAAGGTTGCAAAGCAGATTAAATTGAAGGATGAACGGTTCATGAGTTTATCAAGCGCTATGCCTCAAGCGAGAGGTGGATTCGATCGCATGATTGTTACGAAGAAGCTTAAATGGCAGAACGTACCATTATATTGTTTTGATGAGTCATCGAAAAGGTATGAGTTGCAGTGTGTAGGTGCGTGTGAGCGTGTTGCTTTTGTCTCTAAGGACATGAGCTTGATCATATTGCCGGTCGGCGTT
>AER60537
ATGGAGCAGAGGCAGCGCCGTTTCACAAAGAAGGTGTTCGTGCTCGAGCCGGGAGCGAAGACGCTATGTGGCGTGATCGCGAAACAGAGTTCAATGCCATACTGCCAAATACAGATCGGGAGAGTGTATGCATTCAAGCCAACAAAAAATCCAGAGCCAAAGGGCTACGTGTTGAGTATTCCGGGACCAGGAGCGTATCGGATATTGGATGGCCAGGATGTGATCAGTGTGATGATAACAATGACTGGAATTGAAGCGACTACGGAGAGATGGGAAGAGTGGAAGTTTGAGAGTGTGAGTGTAACCCCAATGGCCACACGTATCCAGCATAACGGCGTAATGGTTGATGCAGAGATTAAATATTGTAAAGGAATGGGAATTGTGACGCCATATATGAGGAATGACTTTGACCGGACAGAAATGCCAGAATTACCCGGAGTGCAAAGGTCCCACTATGATGTTCGTGAGCTGCGTCAGAAGATAAGGAGTGAGCGTGAGCAGGCGCCGCGCTTTCAGGTGCAAAGCGCGACGCAAAAAGGAGAACTACGCTGGATGGATGAAGATGAAGCGAAGGTCAACGATGAGGTTGATGAAGCTACAGCGGAGAAACCAAAGCCAATGAGACCACGGATGCTTAAAGTTGAAGGCTTTAAGAAGGTTGAGCCGGGTGTTAATTGGAATCCG---GAGAAAGATAGCGTAAGTGAAGGGGAGGAGGAGGAACCACGGAATGCGGGGCTTCAGGGACGGGAAATTGAAAGCGATGAAGGTTCCAGCGGAGAGGGAGAACAGGAGACCCATATGACGAAAGAGTATATTGAAAAGGTCTCAAAGCATATGAAATCGAATGATGAGCGGTTCATGAGTTTGTCGGGCGCAATGCCTCAGGTGAACGGCGGATTCGACCGTGTAATAGTTATTAAAAAGCTGAAATGGCAGAACGTGCCACTCTATTGCATTGATGAGTCGTCGAAGAAGTACGAGCTCCAGTGTGTTGGTGCTTGTGAGCGCGTTGCTTTTGTCTCTAAAGACATGAGCCTAATCATATTGCCGGTCGGTGTC
>ADI49568
ATGGAGCAAAAGCAACGTAGATTCACTAAAAACATTTTTGTTTTGGATGCAGCCGCTAAGACGTTATGCGGGGTGATTGCGAAGTTGAGTTCGCAGCCGTATTGTCAAATTAAGATTGGAAGAGTAATAGCTTTCAAACCTGTCAAGAATCCGGAACCTAAAGGGTACGTACTGAACGTTCCAGGACCTGGTGCATACAGAATTCAGGATGGGCAAGATATCATTAGCTTGATGTTGACACCCTATGGAGTTGAAGCGACAACGGAAAGGTGGGAGGAATGGAAGTTTGAGGGTGTTAGCGTGACGCCACTGGCTACTCGGGTACAACATAATGGTGTGATGGTTGATGCTGAAATTAAATATTGCAAGGGGATGGGAATTGTGCAACCATACATGCGGAATGATTTTGATCGAAGTGAAATGCCTGATTTACCAGGTGTAATGAGGTCAAACTACGATGTTCGCGAGCTACGGCAAAAGATCAAAAATGAACGAGAGTCTGCGCCACGGCTACAGGTTCAGAACGTGGCACCAAGGGAGGAGTCACGCTGGATGGATGATGATGAGGCGAGGGTGGATGAAGAGGCCAAAGAAATGATTCCAGGACCTAGCAGGTTGGAAAAACTACGTGAGGCGAGAGGCAACGTTCTTAAAGAGTTGGAAGCTGGAATTAACTGGAATTTAGATGAAGGGGATAAAGGAGATAAAGATGAACAGGAGGATGAGGAAGAAGTGAAGGCTCTGAGTGACGATGATGAGCGGGGTGAGGATGCGAGTGATGATGAACACCTAAAAACTCATATAACTAAGGAGTACATCGAGAAAGTTGCAAAGCAGATTAAATTGAAGGATGAGCGGTTTATGAGTTTGTCAAGCGCTATGCCTCAAGCAAGTGGTGGATTTGATCGTATGATCGTTACGAAGAAACTTAAATGGCAGAATGTACCACTATATTGTTTTGATGAGTCATCGAAAAGGTATGAATTGCAGTGTGTAGGTGCGTGCGAGCGTGTTGCTTTTGTCTCTAAGGACATGAGCTTAATCATATTGCCGGTCGGCGTT
>AEO19825
ATGGAGCAAAAGCAACGTAGATTTACTAAAAACATTTTTGTTTTGGATGCAAATGCTAAAACATTATGCGGGGCGATCGCAAAGTTGAGTTCGCAACCGTATTGTCAGATTAAAATTGGAAGAGTAATAGCTTTTAAACCTGTCAAGAATCCGGAACCTAAGGGATACGTGCTGAATGTTCCAGGACCTGGTGCGTACAGAATTCAGGATGGGCAAGATATCATTAGCCTGATGTTGACACCACATGGAGTTGAAGCGACAACGGAAAGGTGGGAAGAGTGGAAGTTTGAGGGTGTCAGTGTGACGCCAATGGCTACTAGGGTACAACATAATGGTGTGATGGTCGATGCTGAAATTAAGTATTGCAAAGGGATGGGAATTGTGCAACCGTATATGCGGAATGATTTTGACCGGAACGAGATGCCCGATCTACCAGGTGTGATGAGGTCAAATTACGATGTTCGTGAACTGCGCCAAAAGATTAAAAATGAACGAGAGTCAGCGCCACGGCTTCAAGTTCAAAGCGTGGCGCCAAGGGAAGAATCACGCTGGATGGATGATGATGAAGCAAAAGTGGACGAAGAGGCTAAAGAGATGATTCCGGGAACCAGCAGATTGGAGAAGCTGCGTGAAGCGAGAAGCAATGTTTTTAAGGAAGTGGAAGCTGGGATCAACTGGAATCTAGATGAGAAAGATGAGGAGGATAGAGATGAACGAGAGGATGAGGAGCAGGTGAAGACCTTGAGTGATGATGACGAACAAGGTGAGGATGCGAGTGACGACGAACACCCAAAAACTCATATAACTAAGGAATACATTGAGAAGGTTGCGAAGCAGATTAAACTGAAGGATGAGCGGTTCATGAGTTTATCAAGCGCTATGCCTCAAGCGAGCGGTGGATTTGATCGTATGATTGTAACGAAGAAGCTTAAATGGCAGAACGTACCACTATACTGTTTTGATGAGTCATCGAAAAGGTATGAGTTACAGTGTGTAGGTGCGTGTGAGCGTGTTGCTTTTGTCTCTAAGGACATGAGCTTGATCATATTGCCGGTCGGCGTT
>AFK91799
ATGGAGCAAAAGCAACGTAAATTCACTAAGAACATTTTTGTTTTGGATGTCAATGCTAAGACATTATGCGGGGTGATCGCAAAACAGAGTTCACAGCCGTATTGTCAAATAAAAATTGGAAGAGTAATCGCTTTTAAACCAGTCAAGAATCCGGAACCCAAGGGTTATGTTTTGAACGTTCCGGGACCAGGTGCCTATAGAATACAGGACGGACAAGATATCATAAGCATAATGTTAACATCATGTGGGGTGGAGGCAACGACCGAGAGATGGGAAGAGTGGAAGTTTGAGGGTGTGAGTGTGACACCAATGGCAACACGAGTACAACATAATGGAGTTATGGTAGATGCAGAAATAAAGTATTGCAAGGGGATGGGAATCGTTCAACCATATATGAAAAATGATTTCGACCGAAATGAAATGCCGGATTTACCAGGTGTAATGAGGTCCAATTATGATATACGCGAACTTCGACAAAAGATTAAGAATGAGCGTGAGATGGCGCCGCGCCCACAGGTTCAGAGCGCGGTACCAAGGGAGGAGTCGCGTTGGATGGATGAAGATGAGGCGAGGGTCAGCGAAGAGATGAAGGAAGCCGCTTCCAGCGCAAGTCGGCTAGAAAGGTTGCGTGAGGCAAGAGCGAATATGTTCAAGGAAGTAGAGGCTGGTGTTAGCTGGAATTTGAGTCATCAAGGCGAAGAGAGGGCGGATGAAGATGTGGATGAAGATCATGATGATCATCAAGCCGATGAAGACGAACAGGATGAGGACGCTAGTGATGATGAACAACTCAAGACTCATATCACAAAAGAGTATATTGAAAAGGTCGCGAAACAGGTTAAACTTAAGGATGAACGATTTATGAGTTTGTCGAGCGCCATGCCGCAAGCGAGTGGGGGCTTTGATCGTATGATAGTTACTAAGAAGTTGAAGTGGCAGAATGTACCACTTTACTGTTTTGATGAATCTACTAAAAGGTATGAATTGCAATGTGTAGGTGCGTGTGAGCGTGTTGCTTTTGTCTCTAAGGACATGAGCTTAATCATATTGCCGATCGGCGTT
>AEO19789
ATGGAACAAAAGCAACGTAAATTTACTAAAAACATCTTTGTTTTAGATGTCAATGCTAAAACATTATGCGGGGTGATCGCGAAACAGAGTTCACAGCCGTATTGTCAAATAAAAATTGGAAGAGTAATCGCTTTTAAGCCAGTTAAAAATCCAGAACCCAAGGGTTATGTCTTGAATGTCCCGGGGCCAGGTGCTTATAGAATACAGGATGGACAAGATATCATAAGCATAATGTTAACACCAAGTGGGGTGGAGGCGACGACTGAGAGATGGGAAGAGTGGAAATTTGAAGGTGTGAGTGTAACACCAATGGCGACACGGGTGCAACATAATGGAGTGATGGTTGATGCAGAGATAAAGTACTGTAAGGGGATGGGAATCGTTCAACCATATATGAGAAATGATTTTGACCGAAATGAGATGCCGGATCTACCAGGTGTAATGAGGTCCAATTACGATATTCGTGAGCTTCGACAAAAGATTAAGAATGAACGTGAGATGGCACCGCGCCCGCAGATCCAGAGCGCGGCGCCAAGGGAGGAGTCGCGTTGGATGGACGAAGATGAAGCGAGGGTCAACGAAGAGATAAAGGAGGCTGCTTCGAGCGTGGGCAGATTGGAGAGGTTGCGTGAGGCAAGAACTAATATGTTTAGAGAAGTAGAGGCTGGTGTTAGCTGGAACTTGGATCATCAAAGTGAGGAGGAGGCGGATGGAGATGAAGATGGAGATCATGCTAATCATCAAGCTGATGAGGATGAACAGGGTGAGGACGCTAGCGATGACGAACATCCTAAGACTCATATCACAAAAGAGTATATCGAGAAGGTCGCGAAGCAGGTTAAACTAAAGGATGAACGATTTATGAGCTTATCGAGCGCCATGCCGCAAGCAAGTGGGGGCTTTGATCGTATGATAGTTACTAAAAAATTGAAGTGGCAGAATGTACCACTTTACTGTTTTGATGAATCTACTAAAAGGTATGAATTGCAATGTGTGGGTGCGTGTGAGCGTGTTGCTTTTGTCTCTAAGGACATGAGCTTGATCATATTGCCGGTCGGCGTT
>CAP12627
ATGGAGCAAAAGCAACGTAAATTTACTAAAAACATCTTTGTTTTAGATGTCAATGCTAAAACATTATGCGGGGTGATCGCGAAACAGAGTTCACAGCCGTATTGTCAAATAAAAATTGGAAGAGTAATCGCTTTTAAGCCAGTTAAAAATCCAGAACCCAAGGGTTATGTCTTGAATGTCCCGGGGCCAGGTGCTTATAGAATACAGGATGGACAAGATATCATAAGCATAATGTTAACACCAAGTGGGGTGGAGGCGACGACTGAGAGATGGGAAGAGTGGAAATTTGAAGGTGTGAGTGTAACACCAATGGCGACACGGGTGCAACATAATGGAGTGATGGTTGATGCAGAGATAAAGTACTGTAAGGGGATGGGAATCGTTCAACCATATATGAGAAATGATTTTGACCGAAATGAGATGCCGGATCTACCAGGTGTAATGAGGTCCAATTACGATATTCGTGAGCTTCGACAAAAGATTAAGAATGAACGTGAGATGGCACCGCGCCCGCAGATCCAGAGCGCGGCGCCAAGGGAGGAGTCGCGTTGGATGGACGAAGATGAAGCGAGGGTCAACGAAGAGATAAAGGAGGCTGCTTCGAGCGTGGGCAGATTGGAGAGGTTGCGTGAGGCAAGAACTAATATGTTTAGAGAAGTAGAGGCTGGTGTTAGCTGGAACTTGGATCATCAAAGTGAGGAGGAGGCGGATGGAGATGAAGATGGAGATCATGCTAATCATCAAGCTGATGAGGATGAACAGGGTGAGGACGCTAGCGATGACGAACATCCTAAGACTCATATCACAAAAGAGTATATCGAGAAGGTCGCGAAGCAGGTTAAACTAAAGGATGAACGATTTATGAGCTTATCGAGCGCCATGCCGCAAGCAAGTGGGGGCTTTGATCGTATGATAGTTACTAAAAAATTGAAGTGGCAGAATGTACCACTTTACTGTTTTGATGAATCTACTAAAAGGTATGAATTGCAATGTGTGGGTGCATGTGAGCGTGTTGCTTTTGTCTCTAAGGACATGAGCTTGATCATATTGCCGGTCGGCGTT
>CAP12626
ATGGAGCAAAAGCAACGTAGATTTACTAAAAACATTTTTGTTTTGGATGCAAATGCTAAAACATTATGCGGAGCGATCGCAAAGTTGAGTTCGCAACCGTATTGTCAGATTAAAATTGGAAGAGTAATAGCTTTTAAACCTGTCAAGAATCCGGAACCTAAAGGATACGTGCTGAATGTTCCAGGACCTGGTGCGTACAGAATTCAGGATGGGCAGGATATCATTAGCCTGATGTTAACACCGCATGGAGTTGAAGCGACAACGGAAAGGTGGGAAGAGTGGAAGTTTGAAGGTGTTAGTGTGACGCCAATGGCTACTAGGGTACAACATAATGGTGTGATGGTTGATGCCGAGATTAAGTATTGCAAAGGGATGGGAATTGTGCAACCATATATGCGGAATGATTTTGATCGGAACGAGATGCCCGATTTGCCAGGTGTGATGAGGTCAAATTATGATGTTCGCGAACTGCGGCAAAAAATCAAAAATGAACGAGAATCAGCGCCACGGCTTCAAGTTCAAAGCGTGGCGCCAAGAGAAGAGTCACGCTGGATGGATGATGATGAAGCAAAGGTGGATGAAGAGGCTAAAGAGATGATTCCGGGAACCAGCAGATTGGAGAAGCTGCGTGAAGCGAGAAGCAACGTTTTTAAAGAGGTGGAAGCTGGGATTAACTGGAATCTGGATGAGAAAGAGGAAGAGGATAGAGATGAACGGGAGGATGAGGAGCGGGTGAAGACCCTGAGTGATGATGATGAACAAGGTGAAGATGCGAGCGACGACGAACACCCAAAAACTCATATAACTAAGGAATACATTGAAAAGGTTGCAAAGCAGATTAAATTGAAGGATGAACGGTTCATGAGTTTATCAAGCGCTATGCCTCAAGCGAGCGGTGGATGCGATCGCATGATTGTTACGAAGAAGCTTAAATGGCAGAACGTACCATTATATTGTTTTGATGAGTCATCGAAAAGGTATGAGTTGCAGTGTGTAGGTGCGTGTGAGCGTGTTGCTTTTGTCTCTAAGGACATGAGCTTGATCATATTGCCGGTCGGCGTT
>CAP12625
ATGGAGCAAAAGCAACGTAGATTTACTAAAAACATTTTTGTTTTGGATGCAAATGCTAAAACATTATGCGGAGCGATCGCAAAGTTGAGTTCGCAACCGTATTGTCAGATTAAAATTGGAAGAGTAATAGCTTTTAAACCTGTCAAGAATCCGGAACCTAAAGGATACGTGCTGAATGTTCCAGGACCTGGTGCGTACAGAATTCAGGATGGGCAGGATATCATTAGCCTGATGTTAACACCGCATGGAGTTGAAGCGACAACGGAAAGGTGGGAAGAGTGGAAGTTTGAAGGTGTTAGTGTGACGCCAATGGCTACTAGGGTACAACATAATGGTGTGATGGTTGATGCCGAGATTAAGTATTGCAAAGGGATGGGAATTGTGCAACCATATATGCGGAATGATTTTGATCGGAACGAGATGCCCGATTTGCCAGGTGTGATGAGGTCAAATTATGATGTTCGCGAACTGCGGCAAAAAATCAAAAATGAACGAGAATCAGCGCCACGGCTTCAAGTTCAAAGCGTGGCGCCAAGAGAAGAGTCACGCTGGATGGATGATGATGAAGCAAAGGTGGATGAAGAGGCTAAAGAGATGATTCCGGGAACCAGCAGATTGGAGAAGCTGCGTGAAGCGAGAAGCAACGTTTTTAAAGAGGTGGAAGCTGGGATTAACTGGAATCTGGATGAGAAAGAGGAAGAGGATAGAGATGAACGGGAGGATGAGGAGCGGGTGAAGACCCTGAGTGATGATGATGAACAAGGTGAAGATGCGAGCGACGACGAACACCCAAAAACTCATATAACTAAGGAATACATTGAAAAGGTTGCAAAGCAGATTAAATTGAAGGATGAACGGTTCATGAGTTTATCAAGCGCTATGCCTCAAGCGAGAGGTGGATTCGATCGCATGATTGTTACGAAGAAGCTTAAATGGCAGAACGTACCATTATATTGTTTTGATGAGTCATCGAAAAGGTATGAGTTGCAGTGTGTAGGTGCGTGTGAGCGTGTTGCTTTTGTCTCTAAGGACATGAGCTTGATCATATTGCCGGTCGGCGTT
>CAP12624
ATGGAGCAAAAGCAACGTAGATTTACTAAAAACATTTTTGTTTTGGATGCAAATGCTAAAACATTATGCGGAGCGATCGCAAAGTTGAGTTCGCAACCGTATTGTCAGATTAAAATTGGAAGAGTAATAGCTTTTAAACCTGTCAAAAATCCGGAACCTAAGGGATACGTGCTGAATGTTCCAGGATCTGGTGCGTACAGAATTCAGGATGGGCAGGATATCATTAGCCTGATGTTGACACCACATGGAGTTGAAGCGACAACGGAAAGGTGGGAAGAGTGGAAGTTTGAGGGTGTCAGTGTAACACCAATGGCTACTAGGGTACAACATAATGGTGTGATGGTTGATGCTGAAATTAAGTATTGCAAAGGAATGGGAATTGTACAACCATATATGCGGAATGATTTTGATCGGAACGAGATGCCTGATTTACCAGGTGTGATGAGGTCAAATTACGATGTTCGTGAACTGCGGCAAAAGATCAAAAATGAACGGGAATCAGCGCCACGACTTCAAGTTCAAAGCGTGGCGCCAAGGGAAGAATCACGCTGGATGGATGATGATGAAGCAAAAGTGGACGAAGAGGCTAAAGAGATGATTCCGGGAACCAGCAGATTGGAGAAGCTGCGTGAAGCGAGAAGCAATGTTTTTAAGGAGGTGGAAGCTGGGATCAACTGGAATTTAGATGAGAGAGATGAAGAGGACAGAGATGAGCGGGAGGAAGAGGAGCAAGCGAAGACCCTGAGTGATGATGATGAACAAGGTGAGGATGCGAGTGATGACGAACACCCAAAAACTCATATAACTAAGGAGTACATTGAGAAGGTTGCAAAGCAGATTAAATTGAAGGATGAACGGTTCATGAGTCTATCAAGTGCTATGCCTCAAGCGAACGGTGGATTTGATCGTATGATTGTTACGAAGAAACTTAAATGGCAGAATGTGCCACTATACTGTTTTGATGAGTCATCGAAAAGGTATGAGTTACAGTGTGTGGGTGCGTGTGAGCGTGTTGCTTTTGTCTCTAAGGACATGAGCTTGATCATATTGCCGGTCGGCGTT
>CAP12623
ATGGAGCAAAAGCAACGTAGATTTACTAAAAACATTTTTGTTTTGGATGCAAATGCTAAAACATTATGCGGAGCGATCGCAAAGTTGAGTTCGCAACCGTATTGTCAGATTAAAATTGGAAGAGTAATAGCTTTTAAACCTGTCAAAAATCCGGAACCTAAGGGATACGTGCTGAATGTTCCAGGACCTGGTGCGTACAGAATTCAGGATGGGCAGGATATCATTAGCCTGATGTTGACACCACATGGAGTTGAAGCGACAACGGAAAGGTGGGAAGAGTGGAAGTTTGAGGGTGTCAGTGTAACACCAATGGCTACTAGGGTACAACATAATGGTGTGATGGTTGATGCTGAAATTAAGTATTGCAAAGGAATGGGAATTGTACAACCATATATGCGGAATGATTTTGATCGGAACGAGATGCCTGATTTACCAGGTGTGATGAGGTCAAATTACGATGTTCGTGAACTGCGGCAAAAGATCAAAAATGAACGGGAATCAGCGCCACGACTTCAAGTTCAAAGCGTGGCGCCAAGGGAAGAATCACGCTGGATGGATGATGATGAAGCAAAAGTGGACGAAGAGGCTAAAGAGATGATTCCGGGAACCAGCAGATTGGAGAGGCTGCGTGAAACGAGAAGCAACGTTTTTAAGGAGGTGGAAGCTGGGATCAACTGGAATCTAAATGAGAAAGATGAAGAGGATAGAGATGAACGGGAGGATGAGGAGCAGGTGAAGACCCTGAGTGATGATGATGAACAAGGTGAGGATGCGAGCGACGACGAACACCCAAAAACTCATATAACTAAGGAATACATTGAGAAAGTTGCAAAGCAGATTAAATTGAAGGATGAACGGTTCATGAGTCTATCAAGCGCTATGCCTCAAGCGAGTGGCGGATTTGATCGTATGATTGTTACGAAGAAGCTTAAATGGCAGAATGTGCCACTATACTGTTTTGATGAGTCATCGAAAAGGTATGAGTTACAGTGTGTGGGTGCGTGTGAGCGTGTTGCTTTTGTCTCTAAGGACATGAGCTTGATCATATTGCCGGTCGGCGTT
>AFI73131
ATGGAGCAAAAGCAACGTAGATTTACCAAAAACATTTTTGTCTTGGACGTAACCGCTAAAACATTATGCGGGGCTATCGCGAAGTTGAGTTCGCAGCCGTATTGTCAAATTAAAATTGGAAGAGTAGTAGCTTTTAAACCTGTCAAGAATCCGGAACCTAAAGGATACGTGCTGAATGTTCCAGGACCAGGTGCATACAGAATTCAGGATGGGCAGGATATCATTAGCTTGATGCTGACGCCACATGGAGTCGAAGCGACAACGGAAAGATGGGAAGAGTGGAAATTTGAGGGTGTTAGCGTGACGCCAATGGCTACGCGGGTACAGTATAATGGTGTGATGGTTGACGCTGAAATTAAATACTGTAAGGGGATGGGAATTGTGCAACCATATATGCGGAATGATTTTGATCGAAATGAAATGCCCGATTTGCCAGGCGTGATGAGATCAAATTATGATATCCGCGAATTACGGCAAAAGATCAAAAATGAACGAGAATCAGCGCCACGGCTTCAAGTTCATAGCGTGGCGCCAAGGGAGGAGTCGCGCTGGATGGATGATGATGAGGCGAAGGTGGATGATGAGGCCAAAGAGATAGTTCCGGGAACTAGCGGGTTGGAAAAACTACGTGAGGCGAGAAGCAATGTTTTTAAAGAGGTGGAAGCTGTAATTAATTGGAATCTAGATGAGAGAGATGAAGGGGATAGAGATGAACGGGGGGATGAGGAGCAAGTGAAGACCTTGAGTGACGATGATGACCAAGGCGAGGATGCGAGTGATGATGAACACCCAAAAACCCATATAACGAAAGAGTATATCGAAAAAGTTGCAAAACAGATTAAATTGAAAGATGAACGGTTCATGAGTCTATCAAGCGCTATGCCTCAAGCGAGTGGTGGATTTGATCGTATGATTGTTACGAAGAAGCTTAAGTGGCAGAATGTGCCACTGTATTGCTTTGATGAGTCATTGAAGAGGTATGAGTTGCAGTGTGTGGGTGCGTGTGAGCGTGTTGCTTTTGTCTCTAAGGACATGAGCTTGATCATATTGCCGGTCGGCGTT
>CAP12629
ATGGAGCAAAAGCAACGTAGATTTACTAAAAACATTTTTGTATTGGACGCAAATGCTAAAACATTATGCGGAGCGATCGCAAAGTTGAGTTCGCAACCATATTGTCAGATTAAAATTGGAAGGGTAATAGCTTTTAAACCTGTCAAGAATCCGGAACCTAAAGGATACGTGCTGAATGTTCCAGGACCTGGTGCGTACAGAATTCAGGATGGGCAGGATATCATTAGCCTGATGCTGGCACCACATGGAGTTGAAGCGACAACGGAAAGATGGGAAGAGTGGAAGTTTGAGGGCGTTAGTGTGACACCAATGGCCACTAGGGTGCAACATAATGGTGTGATGGTTGATGCTGAGATTAAATATTGTAAAGGGATGGGAATTGTGCAACCATATATGCGGAATGATTTTGATCGGAACGAGATGCCCGATCTGCCAGGTGTGATGAGGTCAAATTACGATGTTCGCGAACTGCGGCAGAAGATCAAAAATGAACGAGAGTCAGCGCCACGGCTTCAAGTTCAAAGTGTGGCGCCAAGGGAAGAGTCACGCTGGATGGATGATGATGAAGCAAAGGTGGACGAAGAGGCTAAAGAGATGATTCCGGGAACTAGCAGATTGGAGAAGCTGCGTGAAGCGAGAAGCAACGTTTTTAAGGAGGTGGAAGCTGGGATTAACTGGAATCTGGATGAGAAAGATGTAGAAGATAGAGATGAACGAGGGGATGAGGAGCAGGTGAAGACCCTGAGTGATGATGATGAGCAAGGTGAGGATGCGAGTGACGACGAACACCCAAAGACTCATATAACCAAAGAATACATTGAAAAGGTTGCAAAACAGATTAAATTGAAGGATGAACGGTTCATGAGTTTATCAAGCGCTATGCCTCAAGCGAGCGGTGGATTTGATCGCATGATTGTTACGAAGAAGCTTAAGTGGCAGAACGTACCACTATATTGTTTTGATGAGTCATCGAAAAGGTATGAGTTGCAGTGTGTGGGTGCGTGTGAGCGTGTTGCTTTTGTCTCTAAGGACATGAGCTTGATCATATTGCCGGTCGGCGTT
>CAP12628
ATGGAGCAAAAGCAACGTAGATTTACTAAAAACATTTTTGTTTTGGATGCAAATGCTAAAACATTATGTGGAGCGATCGCAAAGTTGAGTTCGCAACCGTATTGTCAGATTAAAATTGGAAGAGTAATAGCTTTTAAACCTGTCAAGAATCCGGAACCTAAGGGATACGTGCTGAATGTTCCAGGACCTGGTGCGTACAGAATTCAGGATGGGCAGGATATCATTAGTCTGATGTTGACACCACATGGAGTTGAAGCGACAACGGAAAGGTGGGAAGAGTGGAAGTTTGAGGGTGTCAGTGTAACGCCAATGGCTACTAGGGTACAACATAATGGTGTGATGGTTGATGCTGAAATTAAGTATTGCAAAGGGATGGGAATTGTGCAACCATATATGCGGAATGATTTTGATCGGAACGAAATGCCCGATTTACCAGGTGTGATGAGGTCAAATTACGATGTTCGTGAACTGCGGCAAAAGATCAAAAATGAACGAGAATCAGCGCCACGACTTCAAGTTCAAAGCGTGGCGCCAAGGGAAGAATCACGCTGGATGGATGATGATGAAGCAAAAGTGGACGAAGAGGCTAAAGAGATGATTCCGGGAACCAGCAGATTGGAGAAGCTGCGTGAAGCGAGAAGCAATGTTTTTAAGGAGGTGGAAGCTGGGATCAACTGGAATCTGGATGAGAAAGATGAAGAGGATAGAGATGAACGGGAGGATGAGGAGCGGGTGAAGACCCTGAGTGATGATGATGAACAGGGTGAGGATGCGAGTGACGACGAACACCCAAAAACTCATATAACTAAGGAATACATCGAGAAGGTTGCAAAGCAGATTAAATTGAAGGATGAACGGTTCATGAGTCTATCAAGCGCTATGCCTCAAGCGAGTGGTGGATTTGATCGTATGATTGTTACGAAGAAGCTTAAATGGCAGAATGTGCCCCTATACTGTTTTGATGAGTCATCGAAAAGGTATGAGTTACAGTGTGTGGGTGCGTGTGAGCGTGTTGCTTTTGTCTCTAAGGACATGAGCTTGATCATATTGCCGGTCGGCGTT
>ACR58465
ATGGAGCAAAAGCAACGTAGATTTACTAAAAACATTTTTGTTTTGGATGCAAATGGCAAAACATTATGCGGAGCGATCGCAAAGTTGAGTTCGCAACCGTATTGTCAAATTAAAATTGGAAGAGTAATAGCTTTTAAACCTGTCAAAAATCCGGAACCTAAGGGATACGTGCTGAATGTTCCAGGACCTGGTGCGTACAGAATTCAGGATGGGCAGGATATCATCAGCCTGATGTTGACACCACATGGGGTTGAAGCGACAACGGAAAGGTGGGAAGAGTGGAAGTTTGAGGGTGTCAGTGTAACGCCAATGGCTACTAGGGTACAACATAATGGTGTAATGGTTGATGCTGAGATTAAGTATTGTAAAGGAATGGGAATAGTGCAACCATATATGCGGAATGATTTTGATCGGAACGAGATGCCCGATTTACCAGGTGTGATGAGGTCAAACTACGATGTTCGTGAACTGCGGCAAAAGATCAAAAATGAACGAGAATCAGCGCCACGGCTTCAAGTTCAAAGCGTGGCGCCAAGGGAAGAGTCACGCTGGATGGATGATGATGAAGCAAAGGTGGACGAAGAGGCTAAAGAGATGATTCCGGGAACCAGCAGATTGGAGAAGCTGCGTGAAGCGAGAAGCAATGTTTTCAAGGAGGTGGAAGCTGGAATCAACTGGAATCTGGATGAGAAAGATGAAGAGGATAGAGATGAGCGGGAGGATGAGGAGCAGGTGAAGACTCTGAGTGACGATGATGAACAAGGTGAGGATGCGAGTGACGATGAACACCCAAAAACTCATATAACTAAGGAATACATTGAGAAGGTTGCAAAGCAGATTAAATTAAAGGATGAACGGTTCATGAGTCTATCAAGCGCTATGCCTCAGGCGAGCGGTGGATTTGATCGTATGATTGTCACGAAGAAGCTTAAATGGCAGAATGTGCCATTATACTGTTTTGATGAGTCATCGAAAAGGTATGAGTTACAGTGTGTGGGTGCGTGTGAGCGTGTTGCTTTTGTCTCTAAGGACATGAGCTTGATCATATTGCCGGTCGGCGTT
>AFN71117
ATGGAGCAAAAGCAACGTAGATTTACTAAAAACATTTTTGTTTTAGATGCAAATGCTAAGACATTATGTGGGGCGATCGCAAAGTTAAGTTCGCAGCCATATTGTCAGATTAAGATTGGAAGAGTAATAGCTTTTAAACCTGTTAAGAATCCGGAACCTAAAGGATACGTGCTGAATGTTCCAGGACCTGGTGCGTACAGAATTCAGGATGGGCAGGATATCATTAGCTTGATGCTGACACCGCATGGAGTTGAGGCGACAACAGAAAGATGGGAAGAGTGGAAGTTTGAAGGTGTCAGCGTGACGCCAATGGCCACCCGGGTACAACATAATGGTGTGATGGTTGATGCCGAGATTAAGTATTGCAAGGGGATGGGAATTGTGCAACCGTACATGCGGAATGATTTTGATCGAAACGAGATGCCCGATCTGCCGGGTGTGATGAGGTCAAATTACGATGTACGCGAATTGCGGCAAAAGATCAAAAACGAACGAGAATCAGCGCCACGACTTCAGGTTCAGAGCGTGGCGCCAAGGGAGGAGTCGCGCTGGATGGATGATGATGAGGCGAAGGTGGATGAAGAGGCTAAAGAGATGATTCCAGGAACTAGCAGATTGGAGAAGCTACGTGAAGCAAGAAGCAATGTTTTTAAGGAGGTGGAAGCTGGAATTAATTGGAATCTGGATGAGAAAGATGATGAGGATAGAGATGAACAGGAAGATGAGGGGCGGGTGAAGACCTTGAGCGACGATGATGAACAAGGTGAGGATGCGAGCGATGATGAACATCCAAAGACTCATATAACTAAGGAATACATTGAGAAGGTTGCAAAGCAGATTAAGCTGAAGGATGAACGATTCATGAGCTTGTCAAGCGCCATGCCTCAGGCGAGTGGTGGATTTGATCGCATGATCGTCACGAAGAAGCTTAAATGGCAGAATGTACCACTGTATTGTTTTGATGAGTCATCGAAAAGGTACGAGTTACAGTGTGTGGGTGCGTGTGAGCGTGTTGCTTTTGTCTCTAAGGACATGAGCTTGATCATATTGCCGGTCGGTGTT
>AFJ79079
ATGGAGCAAAAGCAACGTAAATTTACTAAAAACATCTTTGTTTTGGATGTCAATGCTAAAACATTATGCGGGGTGATCGCGAAACAAAGTTCACAGCCGTATTGTCAAATAAAAATTGGAAGAGTAATCGCCTTTAAACCAGTTAAAAATCCAGAACCCAAGGGTTATGTCTTGAACGTCCCGGGGCCAGGTGCTTATAGAATACAGGATGGACAAGATATCATAAGCATAATGTTAACACCAAGTGGGGTGGAGGCGACGACTGAAAGATGGGAAGAGTGGAAATTTGAAGGTGTGAGTGTAACACCAATGGCAACACGGGTGCAACATAATGGAGTGATGGTTGATGCAGAGATAAAATACTGTAAGGGGATGGGAATCGTTCAACCATATATGAGAAATGATTTTGACCGAAATGAGATGCCGGATCTACCAGGTGTAATGAGGTCCAATTATGATATTCGTGAGCTTCGACAAAAGATTAAGAGTGAACGTGAAATGGCACCGCGCCCGCAGATCCAGAGCGCGGCGCCAAGGGAGGAGTCGCGTTGGATGGATGAAGATGAGGCGAGGGTCAACGAAGAGATAAAGGAGGCTGCTTCGAGCGCGGGCAGATTGGAGAGGTTGCGTGAGGCAAGAACTAATATGTTTAAAGAAGTAGAGGCTGGTGTTAGCTGGAACTTGAATCATCAAAGTGAGGAGGAGGCAGATGGAGATGAAGATGGAGATCATACTAATCATCAGGCCGATGAGGATGAACAGGGTGAAGACGCTAGCGATGACGAACATCCTAAGACTCATATCACAAAAGAGTATATCGAGAAGGTCGCGAAGCAGGTTAAACTAAAGGATGAACGGTTTATGAGCTTATCGAGCGCTATGCCGCAAGCAAGTGGGGGCTTTGATCGTATGATAGTTACCAAGAAATTGAAGTGGCAGAATGTACCACTTTACTGTTTTGATGAATCTACTAAAAGGTATGAATTGCAATGTGTGGGTGCGTGTGAGCGTGTTGCTTTTGTCTCTAAGGACATGAGCTTGATCATATTGCCGGTCGGCGTT
>AFK91811
ATGGAGCAAAAGCAACGTAGATTTACTAAAAACATTTTTGTTTTAGAGGTAAATGCTAAGACATTATGCGGGGCGATCGCAAAATTGAGTTCGCAGCCGTATTGTCAGATTAAGATTGGAAGAGTAATAGCCTTTAAACCTGTTAAGAATCCGGAACCTAAAGGATACGTGCTGAATGTTCCAGGACCTGGTGCATACAGGATTCAAGATGGGCAAGATATCATTAGCCTGATGCTGACACCACATGGAGTTGAGGCGACAACAGAAAGATGGGAAGAGTGGAAGTTTGAAGGTGTTAGCGTGACGCCAATGGCTACCCGGGTACAACATAATGGTGTGACGGTTGATGCCGAGATAAAGTATTGTAAGGGGATGGGAATTGTGCAACCGTACATGCGGAATGATTTTGATCGAAACGAGATGCCCGACTTGCCAGGTGTGATGAGGTCGAATTATGATGTACGTGAATTGCGGCAAAAGATCAGAAACGAACGAGAATCAGCACCACGACTCCAGGTTCAGAGCGTGGCGCCAAGGGAGGAGTTGCGCTGGATGGATGATGATGAGGCGAAAGTGGATGAAGCGGCTGAAGAGATGATTCCAGGAACTAGCAGATTGGAAAAGCTACGTGAAGCAAGAAGCAACGCTTTTAAGGAGGTGGAAGCTGGAATTAACTGGAATCTGGATGAGAAAGATGAAGAAGATAGAGATGAACGAGGGGATGAGGAGCGGGTGAAGACCTTGAGCGACGACGATGAACAGGGTGAGGATGCGAGTGATGACGAACACCCAAGAACTCATATAACCAAGGAATACATCGAAAAGGTTGCAAAGCAGATTAAGTTGAAGGATGAACGATTCATGAGCCTGTCAAGCGCTATGCCTCAGGCGAGTGGTGGATTTGACCGCATGATCGTTACGAAAAAGCTTAAATGGCAGAATGTACCACTGTATTGTTTTGATGAGTCATCGAAAAGGTATGAGTTGCAGTGCGTGGGTGCGTGTGAGCGTGTTGCTTTTGTCTCTAAGGACATGAGCTTGATCATATTGCCGGTCGGCGTT
>AFK91787
ATGGAGCAAAAGCAACGTAAATTTACTAAAAACATCTTTGTTTTGGATGTCAACGCTAAGACATTATGCGGAGTGATCGCGAAACAAAGCTCACAACCGTATTGCCAAATAAAAATTGGAAGAGTGATTGCTTTTAAACCAGTTAAAAATCCAGAACCCAAGGGTTATGTTTTAAACGTTCCGGGACCAGGTGCCTATAGAATACAGGATGGACAAGATGTCATAAGCGTAATGTTAACATCATGCGGGGTGGAGGCGACAACTGAAAGATGGGAAGAGTGGAAATTTGAAGGTGTGAGTGTAACACCAATGGCAACACGAGTACAACATAATGGAGTGATGGTAGATGCAGAGATAAAATATTGCAAGGGAATGGGAATCATCCAACCATATATGAAAAATGATTTCGATCGAAATGAGATGCCGGACTTACCAGGCGTAATGAGGTCCAATTATGATATACGTGAGCTTCGACAAAAGATTAAGAACGAACGTGAGATGGCACCGCGCCCACAAGTTCAGAGCGTGGTACCAAGGGAGGAGTCGCGTTGGATGGATGAAGATGAGGCGAAGGTTAGCGACGAGATGAGAGAAGCCGCTCCCAGCGCAAGTCGGCTGGAGAGGTTGCGTGAGGCAAGAGCGAATATGTTTAAGGAAGTAGAGGCTGGTGTTAGCTGGAATTTGAGTCATCAAGGTGAAGAGGCGGCGGATGGAGGTGAAGATGAAAATCATGATGATCATCGAGCCGATGAAGATGAACAGGGTGAGGACGCTAGTGATGATGAGCAACCTAAGACTCATATCACGAAAGAGTATATTGAGAAAGTCGCTAAACAGGTTAAACTTAAGGATGAACGATTTATGAGTTTGTCGAGCGCCATGCCGCAAGCGAGTGGGGGTTTTGACCGTATGATAGTTACTAAGAAATTGAAGTGGCAGAATGTACCACTTTACTGTTTTGATGAATCTACTAAAAGGTATGAACTGCAATGTGTAGGTGCGTGTGAGCGTGTTGCTTTTGTCTCTAAGGACATGAGCTTAATCATATTGCCGGTCGGCGTT
>ACJ65039
ATGGAGCAAAAGCAACGTAGATTTACTAAAAACATTTTTGTTTTGGATGCAAATGCTAAAACATTATGCGGAGCGATCGCAAAGCAGAGTTCGCAACCGTATTGTCAGATTAAAATTGGAAGAGTGATAGCTTTTAAACCTGTTAAGAATCCGGAACCCAAGGGATACGTGCTGAATGTTCCAGGACCTGGTGCGTACAGAATTCAGGATGGGCAGGATATCATTAGTCTGATGTTGACACCACATGGAGTTGAAGCGACAACGGAAAGGTGGGAAGAGTGGAAGTTTGAAGGTGTCAGTGTGACGCCGATGGCCACTAGGGTACAACATAATGGTGTGATGGTTGATGCTGAAATCAAGTATTGCAAAGGAATGGGTATTGTGCAACCATATATGCGGAATGATTTTGATCGGAACGAGATGCCCGATTTACCAGGTGTGATGAGGTCAAATTACGATGTTCGTGAACTGCGGCAAAAGATCAAAAATGAACGAGAATCAGCGCCGCGGCTTCAAGTTCAAAGCGTGGCGCCAAGGGAAGAATCACGCTGGATGGATGATGATGAAGCAAAAGTGGACGAAGAGGCTAAAGAGATGATTCCGGGAACCAGCAGATTGGAGAAGCTGCGTGAAGCGAGAAGCAATGTTTTTAAGGAGGTGGAAGCTGGGATCAACTGGAATCTAGATGAGAAGGATGAAGAGGGTAGAGATGAGCGGGAGGATGAGGAGCAGGTGAAGACCCTGAGTGATGATGATGAACAAGGTGAGGATGCGAGTGATGACGAACACCCAAAAACTCATATAACTAAGGAATACATTGAGAAAGTTGCAAAGCAGATTAAATTGAAGGATGAACGGTTTATGAGTCTATCAAGCGCTATGCCTCAGGCGAGCGGTGGATTTGATCGTATGATTGTTACGAAAAAGCTTAAATGGCAGAATGTGCCACTATACTGTTTTGACGAGTCGTCGAAAAGGTATGAGTTACAGTGTGTGGGTGCGTGTGAGCGTGTTGCTTTTGTCTCTAAGGACATGAGCTTGATCATATTGCCGGTCGGCGTT
>AEO19813
ATGGAGCAAAAGCAACGTAGATTTACTAAAAACATTTTTGTTTTGGATGCAAATGCTAAAACATTATGCGGGGCGATCGCAAAGTTGAGTTCGCAACCGTATTGTCAGATTAAAATTGGAAGAGTAATAGCTTTTAAACCTGTCAAGAGTCCGGAACCTAAGGGATACGTGCTGAATGTTCCAGGACCTGGTGCGTACAGAATTCAGGATGGGCAAGATATCATTAGCCTGATGTTGACACCACATGGAGTTGAAGCGACAACGGAAAGGTGGGAAGAGTGGAAGTTTGAGGGTGTCAGTGTGACGCCAATGGCTACTAGGGTACAACATAATGGTGTGATGGTCGATGCTGAAATTAAGTATTGCAAAGGGATGGGAATTGTGCAACCGTATATGCGGAATGATTTTGACCGGAACGAGATGCCCGATCTACCAGGTGTGATGAGGTCAAATTACGATGTTCGTGAACTGCGCCAAAAGATTAAAAAAGAACGAGAGTCAGCGCCACGGCTTCAAGTTCAAAGCGTGGCGCCAAGGGAAGAATCACGCTGGATGGATGATGATGAAGCAAAAGTGGACGAAGAGGCTAAAGAGATGATTCCGGGAACCAGCAGATTGGAGAAGCTGCGTGAAGCGAGAAGCAATGTTTTTAAGGAAGTGAAAGCTGGGATCAACTGGAATCTAGATGAGAAAGATGAGGAGGATAGAGATGAACGAGAGGATGAGGAGCAGGTGAAGACCTTGAGTGATGATGACGAACAAGGTGAGGATGCGAGTGACGACGAACACCCAAAAACTCATATAACTAAGGAATACATTGAGAAGGTTGCGAAGCAGATTAAACTGAAGGATGAGCGGTTCATGAGTTTATCAAGCGCTATGCCTCAAGCGAGCGGTGGATTTGATCGTATGATTGTAACGAAGAAGCTTAAATGGCAGAACGTACCACTATACTGTTTTGATGAGTCATCGAAAAGGTATGAGTTACAGTGTGTAGGTGCGTGTGAGCGTGTTGCTTTTGTCTCTAAGGACATGAGCTTGATCATATTGCCGGTCGGTGTT
>ACJ65034
ATGGAGCAAAAGCAACGTAGATTTACTAAAAACATTTTTGTTTTGGATGCAAATGCTAAAACATTATGCGGAGCGATCGCAAAGCAGAGTTCGCAACCGTATTGTCAGATTAAAATTGGAAGAGTGATAGCTTTTAAACCTGTTAAGAATCCGGAACCCAAGGGATACGTGCTGAATGTTCCAGGACCTGGTGCGTACAGAATTCAGGATGGGCAGGATATCATTAGTCTGATGTTGACACCACATGGAGTTGAAGCGACAACGGAAAGGTGGGAAGAGTGGAAGTTTGAAGGTGTCAGTGTGACGCCGATGGCCACTAGGGTACAACATAATGGTGTGATGGTTGATGCTGAAATCAAGTATTGCAAAGGAATGGGWATTGTGCAACCATATATGCGGAATGATTTTGATCGGAACGAGATGCCCGATTTACCAGGTGTGATGAGGTCAAATTACGATGTTCGTGAACTGCGGCAAAAGATCAAAAATGAACGAGAATCAGCGCCGCGGCTTCAAGTTCAGAGCGTGGCGCYAAGGGAAGAATCACGCTGGATGGATGATGATGAAGCAAAAGTGGACGAAGAGGCTAAAGAGATGATTCCGGGAACCAGCAGATTGGAGAAGCTGCGTGAAGCGAGAAGCAATGTTTTTAAGGAGGTGGAAGCTGGGATCAACTGGAATCTAGATGAGAAGGATGAAGAGGGTAGAGATGAGCGGGAGGATGAGGAGCAGGTGAAGACCCTGAGTGATGATGATGAACAAGGTGAGGATGCGAGTGATGACGAACACCCAAAAACTCATATAACTAAGGAATACATTGAGAAAGTTGCAAAGCAGATTAAATTGAAGGATGAACGGTTTATGAGTCTATCAAGCGCTATGCCTCAGGCGAGCGGTGGATTTGATCGTATGATTGTTACGAAAAAGCTTAAATGGCAGAATGTGCCACTATACTGTTTTGACGAGTCGTCGAAAAGGTATGAGTTACAGTGTGTGGGTGCGTGTGAGCGTGTTGCTTTTGTCTCTAAGGACATGAGCTTGATCATATTGCCGGTCGGCGTT
>AFK91703
ATGGAGCAAAAGCAACGTAAATTCACTAAAAACATCTTTGTTTTGGATGTCAATGCTAAGACATTATGCGGGGTGATCGCAAAACAAAGTCCACAGCCGTATTGTCAAATAAAAATTGGAAGAGTGATTGCTTTTAAACCAGTTAAGAATCCAGAACCCAAGGGTTATGTCTTAAACGTTCCGGGACCAGGTGCCTATAGAATACAAGATGGGCAAGATATCATAAGCATAATGTTAACATCATGCGGGGTGGAGGCAACGACTGAGAGATGGGAAGAGTGGAAATTTGAAGGCGTGAGTGTAACACCGATGGCGACACGAGTACAACATAATGGAGTTATGGTAGATGCAGAGATAAAGTATTGCAAGGGGATGGGAATCGTCCAACCATATATGAAAAATGACTTCGACCGAAATGAAATGCCGAATTTACCAGGTGTAATGAGGTCCAATTATGATATACGTGAGCTTCGACAAAAGATTAAGAATGAGCGCGAGATGGCACCGCGCCCACAGGTTCAGAGCGCGGTACCAAGGGAGGAGTCGCGTTGGATGGATGAAGATGAGGCGAGGGTCAGCGAAGAGATGAAAGAAGCCGCTTCCAGCGCAAGTCGGCTGGAAAGATTGCGTGAGGCAAGAGCGAATATGTTTAAGGAAGTAGAGGCTGGTGTTAGCTGGAGCTTGAGTCATCAAGGTGAAGAGAGGGCGGATGAAGATGTAGATGAAGACCATGATGATCATCAAGTCGATGAAGACGAACAGGATGAGGACGCTAGTGATGATGAACAACTCAAGACTCATATCACAAAAGAGTATATTGAAAAGGTCGCGAAACAGGTTAAACTTAAGGATGAACGATTTATGAGTTTGTCGAGCGCCATGCCGCAAGCGAGTGGGGGCTTTGATCGTATGATAGTCACTAAGAAGCTGAAGTGGCAGAATGTACCACTTTACTGTTTTGATGAATCTACTAAAAGGTATGAACTGCAGTGTGTAGGTGCGTGTGAGCGTGTTGCTTTTGTCTCTAAGGACATGAGCTTAATCATATTGCCGGTCGGCGTT
>AAS72880
ATGGAGCAAAAGCAACGTAAATTTACTAAGAACATCTTTGTTTTGGATGTCAATGCTAAAACATTATGCGGGGTGATCGCGAAACAAAATTCACAGCCGTATTGTCAAATAAAAATTGGAAGAGTAATCGCTTTTAAGCCAGTTAAAAATCCAGAACCCAAGGGTTATGTTTTGAACGTTCCGGGGCCAGGTGCTTATAGAATACAGGATGGACAAGATATCATAAGCATAATGTTAACACCGAGTGGGGTGGAGGCGACGACTGAAAGATGGGAAGAGTGGAAATTTGAGGGTGTGAGTGTAACACCGATGGCAACACGGGTGCAACATAATGGAGTGATGGTTGATGCAGAGATAAAGTACTGTAAGGGGATGGGAATCGTCCAACCATATATGAGAAATGATTTTGACCGAAATGAGATGCCGGATCTACCAGGTGTAATGAGGTCCAATTATGATATTCGTGAGCTTCGACAAAAGATTAAGAATGAACGTGAGATGGCACCGCGCCCGCAGATCCAGAGCGCGGCGCCAAGGGAGGAGTCGCGTTGGATGGATGAAGATGAAGCGAGGGTCAACGAAGAGATAAAGGAGGCTGCTTCGAGCGTGGGCAGATTGGAGAGGTTGCGTGAGGCAAGAACTAATATGTTTAAAGAAGTAGAGGCTGGTGTTAGCTGGAATTTGAATCATCAAAGTGAGGAGGAGGCGGATGGAGGTGAAGATGGAGATCATGCTAATCATCAAGCCGATGAGGATGAACAGGGTGAGGACGCTAGCGATGACGAACATCCTAAGACTCATATCACAAAAGAGTATATCGAGAAGGTCGCGAAGCAGGTTAAACTAAAGGATGAACGATTTATGAGCTTATCGAGCGCCATGCCGCAAGCAAGTGGGAGCTTTGATCGTATGATAGTTACTAAGAAATTGAAGTGGCAGAATGTACCACTTTACTGTTTTGATGAATCTACTAAAAGGTATGAATTGCAGCGCGTGGGTGCGTGTGAGCGTGTTGCTTTTGTCTCTAAGGACATGAGCTTGATCATATTGCCGGTCGGCGTT
>AEO19801
ATGGAACAAAAGCAACGTAAATTTACTAAAAACATCTTTGTTTTAGATGTCAATGCTAAAACATTATGCGGGGTGATCGCGAAACAGAGTTCACAGCCGTATTGTCAAATAAAAATTGGAAGAGTAATCGCTTTTAAGCCAGTTAAAAATCCAGAACCCAAGGGTTATGTCTTGAATGTCCCGGGGCCAGGTGCTTATAGAATACAGGATGGACAAGATATCATAAGCATAATGTTAACACCAAGTGGGGTGGAGGCGACGACTGAGAGATGGGAAGAGTGGAAATTTGAAGGTGTGAGTGTAACACCAATGGCGACACGGGTGCAACATAATGGAGTGATGGTTGATGCAGAGATAAAGTACTGTAAGGGGATGGGAATCGTTCAACCATATATGAGAAATGATTTTGACCGAAATGAGATGCCGGATCTACCAGGTGTAATGAGGTCCAATTACGATATTCGTGAGCTTCGACAAAAGATTAAGAATGAACGTGAGATGGCACCGCGCCCGCAGATCCAGAGCGCGGCGCCAAGGGAGGAGTCGCGTTGGATGGACGAAGATGAAGCGAGGGTCAACGAAGAGATAAAGGAGGCTGCTTCGAGCGTGGGCAGATTGGAGAGGTTGCGTGAGGCAAGAACTAATATGTTTAGAGAAGTAGAGGCTGGTGTTAGCTGGAACTTGGATCATCAAAGTGAGGAGGAGGCGGATGGAGATGAAGATGGAGATCATGCTAATCATCAAGCTGATGAGGATGAACAGGGTGAGGACGCTAGCGATGACGAACATCCTAAGACTCATATCACAAAAGAGTATATCGAGAAGGTCGCGAAGCAGGTTAAACTAAAGGATGAACGATTTATGAGCTTATCGAGCGCCATGCCGCAAGCAAGTGGGGGCTTTGATCGTATGATAGTTACTAAAAAATTGAAGTGGCAGAATGTACCACTTTACTGTTTTGATGAATCTACTAAAAGGTATGAATTGCAATGTGTGGGTGCGTGTGAGCGTGTTGCTTTTGTCTCTAAGGACATGAGCTTGATCATATTGCCGGTCGGCGTT
>AAW33676
ATGGAGCAAAAGCAACGTAGATTTACTAAAAACATTTTTGTTTTGGATGCAAATGCTAAAACTTTATGCGGGGCGATTGCAAAGTTGAGTTTGCAACCGTATTGTCAGATTAAAATCGGAAGAGTAATAGCTTTTAAACCTGTCAAGAATCCGGAACCTAAGGGATACGTGCTGAATGTTCCAGGACCTGGTGCGTACAGAATTCAGGATGGGCAGGATATCATTAGCCTGATGTTGACACCACATGGAGTTGAAGCGACAACGGAAAGGTGGGAAGAGTGGAAGTTTGAGGGCGTCAGTGTGACGCCAATGGCTACTAGGGTACAGCATAATGGTGTGATGGTTGATGCTGAAATTAAGTATTGCAAAGGAATGGGAATTGTGCAACCATATATGCGGAATGACTTTGATCGGAACGAGATGCCCGATTTACCAGGTGTGATGAGGTCAAATTACGATGTTCGTGAGCTGCGGCAAAAGATCAAAAACGAACGAGAATCAGTGCCACGGCTTCAAGTTCAAAGCGTGGCGCCAAGGGAAGAATCACGCTGGATGGATGATGATGAAGCAAAAGTGGACGAAGAGGCTAAAGAGATGATTCCGGGAACCAGCAGATTGGAGAGGCTGCGTGAAACGAGAAGCAACGTTTTTAAGGAGGTGGAAGCTGGGATCAACTGGAATCTAAATGAGAAAGATGAAGAGGATAGAGATGAACGGGAGGATGAGGAGCAGGTGAAGACCCTGAGTGATGATGATGAACAAGGTGAGGATGCGAGCGACGACGAACACCCAAAAACTCATATAACTAAGGAATACATTGAGAAAGTTGCAAAGCAGATTAAATTGAAGGATGAACGGTTCATGAGTCTATCAAGCGCTATGCCTCAAGCGAGTGGCGGATTTGATCGTATGATTGTTACGAAGAAGCTTAAATGGCAGAATGTGCCACTATACTGTTTTGATGAGTCATCGAAAAGGTATGAGTTACAGTGTGTGGGTGCGTGTGAGCGTGTTGCTTTTGTCTCTAAGGACATGAGCTTGATCATATTGCCGGTCGGCGTT
>AAW33677
ATGGAGCAAAAGCAACGTAGATTTACTAAAAACATTTTTGTTTTGGATGCAAATGCTAAAACATTATGCGGAGCGATCGCAAAGTTGAGTTCGCAACCGTATTGTCAGATTAAAATTGGAAGAGTAATAGCTTTTAAACCTGTCAAGAATCCGGAACCTAAGGGATACGTGCTGAATGTTCCAGGACCTGGTGCGTACAGAATTCAGGATGGGCAGGATATCATCAGCCTGATGTTGACACCACATGGAATTGAAGCGACAACGGAAAGGTGGGAAGAGTGGAAGTTTGAGGGTGTTAGTGTAACGCCAATGGCTACTAGGGTACAACATAATGGTGTGATGGTTGATGCTGAGATTAAGTATTGCAAAGGAATGGGAATTGTGCAACCATATATGCGGAATGATTTTGATCGGAACGAGATGCCCGATTTACCAGGTGTGATGAGGTCAAATTACGATGTTCGTGAATTGCGGCAAAAGATCAAAAATGAACGAGAATCAGCGCCGCGGCTTCAAGTTCAAAGCGTGGCGCCAAGGGAAGAATCACGCTGGATGGATGATGATGAAGCAAAGGTAGACGAAGAGGCTAAAGAGATGATTCCGGGAATCGGCAGATTGGAGAAGCTGCGTGAAGCGAGAAGCAATGTTTTTAAGGGGGTGGAAGCTGGGGTCAACTGGAATCTGGATGAGAAAGATGAAGAGGATAGAGATGAACGGGAGGATGAGGAGCGGGTGAAGACCCTGAGTGATGATGATGAACAAGGTGAGGATGCGAGTGATGACGAACACCCAAAAACTCATATAACTAAGGAATACATTGAGAAGGTTGCAAAGCAGATTAAATTGAAGGATGAACGGTTTATGAGTCTATCAAGCGCTATGCCTCAAGCGAGCGGTGGATTTGATCGTATGATTGTCACGAAGAAACTTAAATGGCAGAATGTGCCACTATACTGTTTTGATGAGTCATCGAAAAGGTATGAGTTACAGTGTGTGGGTGCGTGTGAGCGTGTTGCTTTTGTCTCTAAGGACATGAGCTTGATCATATTGCCGGTCGGTGTT
>AAW33674
ATGGAGCAAAAGCAACGTAGATTTACTAAAAACATTTTTGTTTTGGATGCAAATGCTAAAACATTATGCGGGGCGATCGCAAAGTTGAGTTCGCAACCGTATTGTCAGATTAAAATTGGAAGAGTAATAGCTTTTAAACCTGTCAAGAATCCGGAACCTAAGGGATACGTGCTGAATGTTCCAGGACCTGGTGCGTACAGAATTCAGGATGGGCAAGATATCATTAGCCTGATGTTGACACCACATGGAGTTGAAGCGACAACGGAAAGGTGGGAAGAGTGGAAGTTTGAGGGTGTCAGTGTGACGCCAATGGCTACTAGGGTACAACATAATGGTGTGATGGTCGATGCTGAAATTAAGTATTGCAAAGGGATGGGAATTGTGCAACCATATATGCGGAATGATTTTGACCGGAACGAGATGCCCGATCTACCAGGTGTGATGAGGTCAAATTACGATGTTCGTGAACTGCGCCAAAAGATTAAAAATGAACGAGAGTCAGCGCCACGGCTTCAAGTTCAAAGCGTGGCGCCAGGGGAAGAATCACGCTGGATGGATGATGATGAAGCAAAAGTGGACGAAGAGGCTAAAGAGATGATTCCGGGAACCAGCAGATTGGAGAAGCTGCGTGAAGCGAGAAGCAATGTTTTTAAGGAAGTGGAAGCTGGGATCAACTGGAATCTAGATGAGAAAGATGAGGAGGATAGAGATGAACGAGAGGATGAGGAGCAGGTGAAGACCTTGAGTGATGATGACGAACAAGGTGAGGATGCGAGTGACGACGAACACCCAAAAACTCATATAACTAAGGAATACATTGAGAAGGTTGCGAAGCAGATTAAATTGAAGGATGAGCGGTTCATGAGTTTATCAAGCGCTATGCCTCAAGCGAGCGGTGGATTTGATCGTATGATTGTAACGAAGAAGCTTAAATGGCAGAACGTACCACTATACTGTTTTGATGAGTCATCGAAAAGGTATGAGTTACAGTGTGTAGGTGCGTGTGAGCGTGTTGCTTTTGTCTCTAAGGACATGAGCTTGATCATATTGCCGGTCGGCGTT
>AAW33675
ATGGAGCAAAAGCAACGTAGATTTACTAAAAACATTTTTGTTTTGGATGCAAATGCTAAAACTTTATGCGGGGCGATTGCAAAGTTGAGTTTGCAACCGTATTGTCAGATTAAAATCGGAAGAGTAATAGCTTTTAAACCTGTCAAGAATCCGGAACCTAAGGGATACGTGCTGAATGTTCCAGGACCTGGTGCGTACAGAATTCAGGATGGGCAGGATATCATTAGCCTGATGTTGACACCACATGGAGTTGAAGCGACAACGGAAAGGTGGGAAGAGTGGAAGTTTGAGGGCGTCAGTGTGACGCCAATGGCTACTAGGGTACAGCATAATGGTGTGATGGTTGATGCTGAAATTAAGTATTGCAAAGGAATGGGAATTGTGCAACCATATATGCGGAATGACTTTGATCGGAACGAGATGCCCGATTTACCAGGTGTGATGAGGTCAAATTACGATGTTCGTGAGCTGCGGCAAAAGATCAAAAACGAACGAGAATCAGTGCCACGGCTTCAAGTTCAAAGCGTGGCGCCAAGGGAAGAATCACGCTGGATGGATGATGATGAAGCAAAAGTGGACGAAGAGGCTAAAGAGATGATTCCGGGAACCAGCAGATTGGAGAGGCTGCGTGAAACGAGAAGCAACGTTTTTAAGGAGGTGGAAGCTGGGATCAACTGGAATCTAAATGAGAAAGATGAAGAGGATAGAGATGAACGGGAGGATGAGGAGCAGGTGAAGACCCTGAGTGATGATGATGAACAAGGTGAGGATGCGAGCGACGACGAACACCCAAAAACTCATATAACTAAGGAATACATTGAGAAAGTTGCAAAGCAGATTAAATTGAAGGATGAACGGTTCATGAGTCTATCAAGCGCTATGCCTCAAGCGAGTGGCGGATTTGATCGTATGATTGTTACGAAGAAGCTTAAATGGCAGAATGTGCCACTATACTGTTTTGATGAGTCATCGAAAAGGTATGAGTTACAGTGTGTGGGTGCGTGTGAGCGTGTTGCTTTTGTCTCTAAGGACATGAGCTTGATCATATTGCCGGTCGGCGTT
>ADI49548
ATGGAGCAAAAGCAACGTAGATTTACTAAAAACATTTTTGTTTTGGATGCAAATGCTAAAACATTATGCGGAGCGATCGCAAAGTTGAGTGCGCAACCGTATTGTCAGATAAAAATTGGAAGAGTAATAGCTTTTAAACCTGTTAAGAATCCGGAACCCAAGGGATACGTGCTGAATGTTCCAGGACCTGGTGCATACAGAATTCAGGATGGGCAGGATATCATTAGCCTGATGTTGACACCACATGGAGTTGAAGCGACAACGGAAAGGTGGGAAGAGTGGAAGTTCGAGGGTGTCAGTGTAACGCCAATGGCTACTAGGGTACAACATAATGGTGTGATGGTTGACGCTGAAATTAAGTATTGCAAAGGAATGGGAATTGTGCAACCATATATGCGGAATGATTTCGATCGGAACGAGATGCCCGATTTACCAGGTGTGATGAGGTCAAACTACGATGTTCGTGAATTACGGCAAAAAATCAAAAATGAACGAGAATCAGCGCCACGGCTTCAAGTTCAAAGCGTGGCGCCAAGGGAAGAGTCACGCTGGATGGATGACGATGAAGCAAAAGTGGACGAAGAGGCTAAAGAGATGATTCCGGGAACCAGCAGATTGGAGAAGCTGCGTGAAACGAGAAACAATGCCTTTAAGGAGGTGGAAGCTGGGATCAATTGGAATCTAGATGAAAAAGATGAAGAGGATAGAGATGAACGGGAGGATGAGGAGCAGGTGAAGGCCCTGAGTGATGATGATGAACAAGGTGAGGATGCGAGTGACGACGAACACCCAAAAACTCATATAACTAAGGAATACATTGAGAAGGTTGCAAAGCAGATTAAATTGAAGGATGAACGGTTCATGAGTCTATCAAGCGCTATGCCTCAAGCGAGCGGTGGATTTGATCGTATGATTGTTACGAAGAAGCTTAAATGGCAGAATGTGCCACTATACTGTTTTGATGAGTCATCGAAAAGGTATGAGTTACAGTGTGTGGGTGCGTGTGAGCGTGTTGCTTTTGTCTCTAAGGACATGAGCTTGATCATATTGCCGGTCGGCGTT
>AAN28947
ATGGAGCAAAAGCAACGTAGATTTACTAAAAACATTTTTGTTTTGGATGCAAATGCTAAAACATTATGCGGAGCGATCGCAAAGTTGAGTTCGCAACCGTATTGTCAGATTAAAATTGGAAGAATAATAGCTTTTAAACCTGTCAAGAATCCGGAACCTAAAGGATACGTGCTGAATGTTCCAGGACCTGGTGCGTACAGAATTCAGGATGGGCAGGATATCATTAGCCTGATGTTGACACCACATGGAGTTGAAGCGACAACGGAAAGGTGGGAAGAGTGGAAGTTTGAGGGTGTCAGTGTAACGCCAATGGCTACTAGGGTACAACATAATGGTGTGATGGTTGATGCTGAAATTAAGTATTGCAAAGGAATGGGAATTGTGCAACCATATATGCGGAATGATTTTGATCGGAACGAGATGCCTGATTTACCAGGTGTGATGAGGTCAAATTACGATGTTCGTGAACTGCGGCAAAAGATCAAAAATGAACGAGAATCAGCGCCACGGCTTCAAGTTCAAAGCGTGGCGCCAAGGGAAGAATCACGCTGGATGGATGATGATGAAGCAAAAGTGGACGAAGAGGCTAAAGAGATGATTCCGGGAACCAGCAGATTGGAGAAGCTGCGTGAAGCGAGAGGCAACGTTTTTAAGGAGGTGGAAGCTGGGATCAACTGGAATCTAGATGAGAAAGATGAAGAGGATAGAGATGAGCGGGAAGATGAGGAGCAGGTGAAGACCCTGAGTGATGATGATGAACAAGGTGAGGATGCGAGTGATGACGAACACCCAAAAACTCATATAACTAAGGAATACATTGAGAAGGTTGCAAAGCAGATTAAATTGAAGGATGAACGGTTCATGAGTCTATCAAGTGCTATGCCTCAAGCGAGCGGTGGATTTGATCGTATGATTGTTACGAAGAAGCTTAAATGGCAGAATGTGCCACTATACTGTTTTGATGAGTCATCGAAAAGGTATGAGTTACAGTGTGTGGGTGCGTGTGAGCGTGTTGCTTTTGTCTCTAAGGACATGAGCTTGATCATATTGCCGGTCGGCGTT
>AEO19765
ATGGAGCAAAAGCAACGTAGATTTACTAAAAACATTTTTGTTTTGGATGCAAATGCTAAAACATTATGCGGAGCGATCGCAAAGTTGAGTTCGCAACCGTATTGTCAGATTAAAATTGGAAGAATAATAGCTTTTAAACCTGTCAAGAATCCGGAACCTAAAGGATACGTGCTGAATGTTCCAGGACCTGGTGCGTACAGAATTCAGGATGGGCAGGATATCATTAGCCTGATGTTGACACCACATGGAGTTGAAGCGACAACGGAAAGGTGGGAAGAGTGGAAGTTTGAGGGTGTCAGTGTAACGCCAATGGCTACTAGGGTACAACATAATGGTGTGATGGTTGATGCTGAAATTAAGTATTGCAAAGGAATGGGAATTGTGCAACCATATATGCGGAATGATTTTGATCGGAACGAGATGCCTGATTTACCAGGTGTGATGAGGTCAAATTACGATGTTCGTGAACTGCGGCAAAAGATCAAAAATGAACGAGAATCAGCGCCACGGCTTCAAGTTCAAAGCGTGGCGCCAAGGGAAGAATCACGCTGGATGGATGATGATGAAGCAAAAGTGGACGAAGAGGCTAAAGAGATGATTCCGGGAACCAGCAGATTGGAGAAGCTGCGTGAAGCGAGAAGCAACGTTTTTAAGGAGGTGGAAGCTGGGATCAACTGGAATCTAGATGAGAAAGATGAAGAGGATAGAGATGAGCGGGAAGATGAGGAGCAGGTGAAGACCCTGAGTGATGATGATGAACAAGGTGAGGATGCGAGTGATGACGAACACCCAAAAACTCATATAACTAAGGAATACATTGAGAAGGTTGCAAAGCAGATTAAATTGAAGGATGAACGGTTCATGAGTCTATCAAGTGCTATGCCTCAAGCGAGCGGTGGATTTGATCGTATGATTGTTACGAAGAAGCTTAAATGGCAGAATGTGCCACTATACTGTTTTGATGAGTCATCGAAAAGGTATGAGTTACAGTGTGTGGGTGCGTGTGAGCGTGTTGCTTTTGTCTCTAAGGACATGAGCTTGATCATATTGCCGGTCGGTGTT
>AFK91775
ATGGAGCAAAAGCAACGTAAATTCACTAAAAACATCTTTGTTTTGGATGTCAATGCTAAGACATTATGCGGGGTGATCGCAAAACAAAGTTCACAGCCGTATTGTCAAATAAAAATTGGAAGAGTGATCGCTTTTAAACCAGTTAAGAATCCAGAACCCAAGGGTTATGTCTTAAACGTTCCGGGACCAGGTGCCTATAGAATACAAGATGGGCAAGATATCATAAGCATAATGTTAACATCATGCGGGGTGGAGGCAACGACTGAGAGATGGGAAGAGTGGAAATTTGAAGGCGTGAGTGTAACACCGATGGCAACACGAGTACAACATAATGGAGTTATGGTAGATGCAGAAATAAAGTATTGCAAGGGGATGGGAATCGTCCAACCATATATGAAAAATGACTTCGACCGAAATGAAATGCCGAATTTACCAGGTGTAATGAGGTCCAATTATGATATACGTGAGCTTCGACAAAAGATTAAGAATGAGCGCGAGATGGCACCGCGCCCACAGGTTCAGAGCGCGGTACCAAGGGAGGAGTCGCGTTGGATGGATGAAGATGAGGCGAGGGTCAGCGAAGAGATGAAAGAAGCCGCTTCCAGCGCAAGTCGGCTGGAAAGGTTGCGTGAGGCAAGAGCGAATATGTTTAAGGAAGTAGAGGCTGGTGTTAGCTGGAGCTTGAGTCATCAAGGTGAAGAGAGGGCGGATGAAGATGTAGATGAAGACCATGATGATCATCAAGCCGATGAAGACGAACAGGATGAGGACGCTAGTGATGATGAACAACTCAAGACTCATATCACAAAAGAGTATATTGAAAAGGTCGCGAAACAGGTTAAACTTAAGGATGAACGATTTATGAGTTTGTCGAGCGCCATGCCGCAAGCGAGTGGGGGCTTTGATCGTATGATAGTCACTAAGAAGCTGAAGTGGCAGAATGTACCACTTTACTGTTTTGATGAATCTACTAAAAGGTATGAACTGCAGTGTGTAGGTGCGTGTGAGCGTGTTGCTTTTGTCTCTAAGGACATGAGCTTAATCATATTGCCGGTCGGCGTT
