# Supplementary material for: FRESCo: finding regions of excess synonymous constraint in diverse viruses
Source: Genome Biol. 2015 Feb 17;16(1):38. doi: 10.1186/s13059-015-0603-7 (PMC4376164; doi:10.1186/s13059-015-0603-7)
Supplement: Additional file 4: — Sequence alignments (zip folder of FASTA alignments). [file 13059_2015_603_MOESM4_ESM.zip › alignments/bluetongue/NS3.fa.revtrans]

>AGT51103
ATGCTATCCGGGCTGATCCAAAGGTTCGAAGAAGAAAAGATGAAACACAATCAGGATAGAGTTGAAGAGCTGAGTTTAGTGCGTGTAGATGATACCATTTCTCAACCACCAAGGTATGCCCCGAGTGCGCCGATGCCATCATCTATGCCAACGGTTGCCCTTGAAATATTGGACAAAGCGATGTCAAACACAACTGGTGCAACGCAAACACAAAAGGCGGAGAAGGCTGCATTCGCATCGTACGCGGAAGCGTTTCGTGATGATGTAAGATTGAGACAGATTAAACGCCATGTAAACGAGCAGATTTTACCAAAATTAAAAAGTGATCTAAGTGGATTGAAGAAGAAACGAGCAATCATACACACTACTCTATTGGTAGCAGCTGTGGTTGCGCTGTTGACATCAGTTTGCACCCTTTCAAGCGATATGAGTGTGGCCTTTAAGATAAATGGAACTAAAACAGAAGTGCCTTCATGGTTTAAAAGCCTTAACCCGATGCTAGGCGTTGTCAATTTGGGAGCAACTTTTTTGATGATGGTTTGCGCAAAGAGTGAAAGAGCCTTGAACCAGCAGATAGATATGATAAAGAAGGAAGTGATGAAGAAACAATCTTATAATGACGCGGTGAGGATGAGTTTTACAGAGTTCTCGTCAATCCCGCTGGATGGTTTCGAAATGCCATTAACC
>AFN71149
ATGCTATCCGGGCTGATCCAAAGGTTCGAGGAAGAAAAAATGAAACATAATCAGGAACGGGTTGAAGAGTTGAGTTTGGTCCGTGTGGATGACACGATTTCCCAACCGCCAAGATATGCTCCGAGCGCGCCCATGCCATCGTCGATGCCTACTGTTGCACTTGAAATCTTGGACAAAGCGATGTCAAACACAACGGGTGCTACGCAAACACAAAAAGCAGAGAAGGCTGCATTCGCATCGTACGCAGAAGCGTTTCGTGATGACGTGAGGCTGAGACAAATTAAACGACATGTTAATGAACAAATTCTGCCAAAATTGAAAAGTGACTTAGGAGGCTTAAAGAAGAAAAGAGCTATTATACATATGACACTGCTGATAGCGGCGGTCGTTGCTCTGTTGACATCGGTTTGCACGTTGTCGAGTGATATGAGCGTGGCATTTAAGCTAAATGGTACATCAGCTGAGATACCTCAATGGTTTAAGAGTTTGAATCCAATGTTGGGTGTGGTAAATTTGGGAGCTACCTTCCTGATGATGGTTTGTGCAAAAAGCGAGAGAAGCTTGAACCAGCAAATTGATATGATTAAGAAAGAAGTGATGAAGAAACAATCGTATAATGATGCGGTGAGGATGAGTTTTACGGAGTTTTCATCAGTCCCGCTAGATGGTTTCGAATTACCATTAACC
>AFN71139
ATGCTATCCGGGCTGATCCAAAGGTTCGAAGAAGAAAAAATGAAACATAATCAGGATAGAGTTGAGGAATTAAGTCTAGTGCGTGTAGATGATACCATTTCTCAACCACCAAGATATGCTCCGAGTGCGCCAATGCCATCATCTATGCCGACGGTTGCCCTTGAAATACTGGACAAAGCGATGTCAAACACAACTGGTGCAACGCAAACACAAAAAGCGGAGAAGGCTGCATTCGCATCGTACGCGGAAGCGTTTCGTGATGATGTAAGATTGAGACAAATTAAACGTCATGTAAATGAGCAAATTTTGCCCAAATTAAAAAGTGATTTAAGTGGATTGAAGAAGAAACGAGCAATCATACACACTACTCTACTGGTGGCTGCTGTGGTTGCGTTGTTGACATCAGTTTGTACCCTTTCAAGTGATATGAGTGTGGCCTTCAAGATAAATGGGACCAAGACGGAAGTGCCTTCATGGTTTAAGAGCCTTAACCCAATGCTTGGTGTTGTTAACTTGGGAGCAACTTTTTTAATGATGGTTTGCGCTAAGAGTGAAAGAGCTTTGAACCAACAGATAGACATGATAAAGAAAGAAGTGATGAAAAAACAGTCGTATAATGACGCGGTGAGGATGAGTTTTACAGAGTTCTCGTCAATCCCGCTGGATGGTTTCGAAATGCCATTAACC
>AFN71129
ATGCTATCCGGGCTGATCCAAAGGTTCGAGGAAGAAAAAATGAAACATAATCAGGAACGGGTTGAAGAGTTGAGTTTGGTCCGTGTGGATGACACGATTTCCCAACCGCCAAGATATGCTCCGAGCGCGCCCATGCCATCGTCGATGCCTACTGTTGCACTTGAAATCTTGGACAAAGCGATGTCAAACACAACGGGTGCTACGCAAACACAAAAAGCAGAGAAGGCTGCATTCGCATCGTACGCAGAAGCGTTTCGTGATGACGTGAGGCTGAGACAAATTAAACGACATGTTAATGAACAAATTCTGCCAAAATTGAAAAGTGACTTAGGAGGCTTAAAGAAGAAAAGAGCTATTATACATATGACACTGCTGATAGCGGCGGTCGTTGCTCTGTTGACATCGGTTTGCACGTTGTCGAGTGATATGAGCGTGGCATTTAAGCTAAATGGTACATCAGCTGAGATACCTCAATGGTTTAAGAGTTTGAATCCAATGTTGGGTGTGGTAAATTTGGGAGCTACCTTCCTGATGATGGTTTGTGCAAAAAGCGAGAGAAGCTTGAACCAGCAAATTGATATGATTAAGAAAGAAGTGATGAAGAAACAATCGTATAATGATGCGGTGAGGATGAGTTTTACGGAGTTTTCATCAGTCCCGCTAGATGGTTTCGAATTACCATTAACC
>AFN71119
ATGCTATCCGGGCTGATCCAAAGGTTCGAGGAAGAAAAAATGAAACATAATCAGGAACGGGTTGAAGAGTTGAGTTTGGTCCGTGTGGATGACACGATTTCCCAACCGCCAAGATATGCTCCGAGCGCGCCCATGCCATCGTCGATGCCTACTGTTGCACTTGAAATCTTGGACAAAGCGATGTCAAACACAACGGGTGCTACGCAAACACAAAAAGCAGAGAAGGCTGCATTCGCATCGTACGCAGAAGCGTTTCGTGATGACGTGAGGCTGAGACAAATTAAACGACATGTTAATGAACAAATTCTGCCAAAATTGAAAAGTGACTTAGGAGGCTTAAAGAAGAAAAGAGCTATTATACATATGACACTGCTGATAGCGGCGGTCGTTGCTCTGTTGACATCGGTTTGCACGTTGTCGAGTGATATGAGCGTGGCATTTAAGCTAAATGGTACATCAGCTGAGATACCTCAATGGTTTAAGAGTTTGAATCCAATGTTGGGTGTGGTAAATTTTGGAGCTACCTTCCTGATGATGGTTTGTGCAAAAAGCGAGAGAAGCTTGAACCAGCAAATTGATATGATTAAGAAAGAAGTGATGAAGAAACAATCGTATAATGATGCGGTGAGGATGAGTTTTACGGAGTTTTCATCAGTCCCGCTAGATGGTTTCGAATTACCATTAACC
>AFM31257
ATGCTATCCGGGCTGATCCAAAGGTTCGAGGAAGAAAAAATGAAACATAATCAGGAACGGGTTGAAGAACTGAGTTTAGTTCGTGTGGATGACGCGATTTCTCAACCACCAAGATATGCTCCGAGCGCGCCAATGCCATCGTCGATGCCAACAGTTGCACTTGAAATCTTGGACAAAGCGATGTCAAATACAACGGGTGCTACGCAAACACAAAAAGCGGAGAAGGCTGCATTCGCATCGTACGCGGAAGCGTTTCGTGATGATGTGAGGCTGAGACAAATTAAACGACATGTGAATGAACAGATTCTGCCAAAATTGAAAAGTGACCTTGGAGGCTTAAAGAAGAAGAGAGCCATCATACATATGACATTGCTGATAGCAGCGGTTGTCGCTCTGCTGACATCGGTTTGTACGTTGTCGAGCGATATGAGCGTGGCGTTTAAGTTAAATGGTACATCAGCTGAAATACCTCAATGGTTTAAGAGTTTGAATCCGATGTTGGGTGTGGTGAATCTGGGGGCTACCTTTCTGATGATGGTTTGCGCAAAAAGTGAGAGAAGCTTGAATCAGCAAATTGATATGATTAAGAAGGAGGTGATGAAGAAGCAATCGTATAATGATGCGGTGAGGATGAGTTTTACGGAATTTTCATCAGTTCCGCTAGATGGTTTCGAATTACCATTAACC
>AFO37735
ATGCTATCCGGGCTGATCCAAAGGTTCGAGGAAGAAAAAATGAAACATAATCAGGAGAGAGTCGAAGAGCTAAGTCTGGTTCGTGTGGATGATACAATTTCACAACCGCCGAGATATGCTCCGAGTGCTCCAATGCCATCATCAATGCCAACCGTTGCCCTTGAAATATTGGATAAAGCGATGTCAAACACTACTGGTGCTACGCAAACACAGAAGGCGGAGAAGGCTGCATTCGCATCGTACGCGGAAGCGTTTCGTGATGATGTGAGACTAAGGCAGATCAAACGTCATGTTAATGAACAGATCCTCCCAAAGTTAAAGAGTGATTTAGGTGGTCTAAAGAAAAAGAGAGCTATCATACACATGACGTTGTTAGTCGCCGCTGTTGTAGCGTTGTTGACGTCGGTATGTACGCTCTCAAGTGATATGAGCGTGGCATTTAAGCTTAATGGTACATCAACGGAAATACCGCAGTGGTTTAAGAGTCTAAATCCTATGCTTGGAGTAGTAAATCTAGGAGCGACTTTCATAATGATGGTTTGTGCAAAAAGTGAGAGAGGGCTAAACCAGCAGATTGACATGATCAAGAAGGAAGTTATGAAGAAACAATCATATAACGATGCGGTGAGGATGAGCTTCACAGAGTTCTCGTCAATCCCGCTAGACGGTTTCGAACTACCATTAACC
>ACJ65036
ATGCTATCCGGGCTGATCCAAAGGTTCGAGGAAGAAAAAATGAAACATAATCAGGAACGGGTTGAAGAGTTGAGTCTGGTCCGTGTGGATGACACGATTTCCCAACCGCCGAGATATGCTCCGAGTGCGCCCATGCCATCGTCAATGCCTACTGTTGCACTTGAAATCTTGGACAAAGCAATGTCAAATACAACGGGTGCAACGCAAACACAAAAAGCGGAGAAAGCTGCATTCGCATCGTACGCAGAAGCGTTTCGTGATGATGTGAGGTTGAGACAAATTAAACGACATGTAAATGAACAAATTCTGCCAAAGTTGAAAAGTGACCTAGGAGGCTTAAAGAAGAAAAGAGCTATAATACATATGACGCTACTGATAGCGGCGGTTGTTGCTCTGTTGACATCAGTTTGCACGTTATCAAGTGACATGAGCGTGGCATTTAAGCTAAATGGTACATCAGCTGAGATACCTCAATGGTTTAAGAGTTTAAATCCAATGTTGGGTGTGGTGAATTTGGGGGCTACCTTCCTGATGATGGTTTGCGCAAAAAGCGAGAGAAGCTTGAACCAGCAAATTGATATGATTAAGAAGGAAGTGATGAAGAAACAATCGTATAATGACGCGGTGAGGATGAGTTTTACAGAATTTTCATCAGTCCCGCTAGATGGTTTCGAATTACCATTAACC
>AFK91814
ATGCTATCCGGGCTGATCCAAAGGTTCGAGGAAGAAAAAATGAAACATAATCAGGAGAGAATTAAAGAGCTGAGCCTAGTTCGCGTGGATGATACGATTTCACAGCCACCGAGATATGCTCCGAGTGCTCCAATACCGTCGTCAATGCCAACTGTTGCCCTTGAAATATTGGATAAAGCGATGTCAAACACTACTGGTGCTACGCAAACACAGAAGGCGGAGAAAGCTGCATTCGCATCGTACGCAGAAGCGTTTCGTGATGATGTGAGACTCAGACAGATTAAACGTCATGTCAATGAACAGATACTCCCAAAGTTAAAGAGTGATTTAGGTGGTTTGAAGAAAAAGAGGGCTATCATACACATGACGTTGCTTATCGCCGCTGTTGTTGCACTGTTAACATCGGTGTGTACGCTGTCAAGTGACATGAGTGTGGCATTCAAACTTAACGGTACATCAGCGGAGATACCGCCGTGGTTTAAAAGTCTAAATCCCATGCTTGGAGTGGTGAATTTAGGTGCAACTTTCATCATGATGGTTTGTGCGAAGAGCGAAAGAGGGCTAAATCAGCAAATTGATATGATTAAGAAGGAGGTTATGAAGAAGCAATCATATAATGACGCGGTGAGGATGAGTTTCACAGAGTTTTCGTCAGTCCCGCTAGATGGTTTCGAATTACCATTAACC
>AFK91815
---------------------------------------ATGAAACATAATCAGGAGAGAATTAAAGAGCTGAGCCTAGTTCGCGTGGATGATACGATTTCACAGCCACCGAGATATGCTCCGAGTGCTCCAATACCGTCGTCAATGCCAACTGTTGCCCTTGAAATATTGGATAAAGCGATGTCAAACACTACTGGTGCTACGCAAACACAGAAGGCGGAGAAAGCTGCATTCGCATCGTACGCAGAAGCGTTTCGTGATGATGTGAGACTCAGACAGATTAAACGTCATGTCAATGAACAGATACTCCCAAAGTTAAAGAGTGATTTAGGTGGTTTGAAGAAAAAGAGGGCTATCATACACATGACGTTGCTTATCGCCGCTGTTGTTGCACTGTTAACATCGGTGTGTACGCTGTCAAGTGACATGAGTGTGGCATTCAAACTTAACGGTACATCAGCGGAGATACCGCCGTGGTTTAAAAGTCTAAATCCCATGCTTGGAGTGGTGAATTTAGGTGCAACTTTCATCATGATGGTTTGTGCGAAGAGCGAAAGAGGGCTAAATCAGCAAATTGATATGATTAAGAAGGAGGTTATGAAGAAGCAATCATATAATGACGCGGTGAGGATGAGTTTCACAGAGTTTTCGTCAGTCCCGCTAGATGGTTTCGAATTACCATTAACC
>AFK91802
ATGCTATCCGGGCTGATCCAAAGGTTCGAGGAAGAAAAAATGAAACATAATCAGGAGAGAATTGAAGAGCTGAGCCTAGTTCGCGTGGATGATACGATTTCACAACCACCGAGATATGCTCCGAGTGCTCCAATACCGTCGTCAATGCCAACTGTTGCCCTTGAAATATTGGATAAAGCGATGTCAAACACTACTGGTGCTACGCAAACACAGAAGGCGGAGAAAGCTGCATTCGCATCGTACGCAGAAGCGTTTCGTGATGATGTGAGACTCAGACAGATTAAACGTCATGTCAATGAACAGATACTCCCAAAGTTAAAGAGTGATTTAAGTGGTTTGAAGAAAAAGAGGGCTATCATACACATGACGTTGCTTATCGCCGCTGTTGTTGCACTGTTAACATCGGTGTGTACGCTGTCAAGTGACATGAGTGTGGCATTCAAACTTAACGGTACATCAGCGGAGATACCACCGTGGTTTAAAAGTCTAAATCCCATGCTTGGAGTGGTGAATTTAGGTGCAACTTTCATCATGATGGTTTGTGCGAAGAGCGAAAGAGGGCTAAATCAGCAAATTGATATGATTAAGAAGGAGGTTATGAAGAAGCAATCATATAATGATGCGGTGAGGATGAGTTTCACAGAGTTTTCGTCAATCCCGCTTGATGGTTTCGAATTACCATTAACC
>AFK91803
---------------------------------------ATGAAACATAATCAGGAGAGAATTGAAGAGCTGAGCCTAGTTCGCGTGGATGATACGATTTCACAACCACCGAGATATGCTCCGAGTGCTCCAATACCGTCGTCAATGCCAACTGTTGCCCTTGAAATATTGGATAAAGCGATGTCAAACACTACTGGTGCTACGCAAACACAGAAGGCGGAGAAAGCTGCATTCGCATCGTACGCAGAAGCGTTTCGTGATGATGTGAGACTCAGACAGATTAAACGTCATGTCAATGAACAGATACTCCCAAAGTTAAAGAGTGATTTAAGTGGTTTGAAGAAAAAGAGGGCTATCATACACATGACGTTGCTTATCGCCGCTGTTGTTGCACTGTTAACATCGGTGTGTACGCTGTCAAGTGACATGAGTGTGGCATTCAAACTTAACGGTACATCAGCGGAGATACCACCGTGGTTTAAAAGTCTAAATCCCATGCTTGGAGTGGTGAATTTAGGTGCAACTTTCATCATGATGGTTTGTGCGAAGAGCGAAAGAGGGCTAAATCAGCAAATTGATATGATTAAGAAGGAGGTTATGAAGAAGCAATCATATAATGATGCGGTGAGGATGAGTTTCACAGAGTTTTCGTCAATCCCGCTTGATGGTTTCGAATTACCATTAACC
>AFK91790
ATGCTATCCGGGCTGATCCAAAGGTTCGAGGAAGAAAAAATGAAACATAATCAGGAGAGAGTCGAAGAGCTAAGTCTGGTTCGTGTGGATGATACAAATTCGCAACCACCGAGATATGCTCCGAGTGCCCCAATGCCATCATCGATGCCTACCGTTGCCCTTGAAATATTGGACAAAGCGATGTCAAACACTACTGGTGCAACGCAAACACAGAAGGCGGAAAAAGCTGCATTCGCATCGTACGCGGAAGCGTTTCGTGATGATGTGAGGCTAAGACAGATCAAACGTCATGTTAACGAACAGATCCTCCCAAAGTTAAAGAGTGATTTAGGTGGTTTAAAGAAAAAGAGAGCTATCATACACATGACGTTGTTAGTTGCCGCTGTCGTAGCGTTGTTGACATCGGTATGCACGCTTTCAAGTGATATGAGTGTGGCGTTTAAGCTTAATGGTACTTCAACGGAAATACCACAGTGGTTTAAGAGTTTAAATCCTATGCTTGGAGTGGTAAATTTAGGCGCGACTTTCATAATGATGGTTTGTGCAAAGAGCGAAAGAGGGCTAAATCAACAGATTGATATGATCAAGAAGGAAGTTATGAAGAAGCAATCATACAATGACGCGGTGAGGATGAGTTTCACGGAGTTCTCGTCAGTCCCGCTAGATGGTTTCGAACTGCCATTAACC
>AFK91791
---------------------------------------ATGAAACATAATCAGGAGAGAGTCGAAGAGCTAAGTCTGGTTCGTGTGGATGATACAAATTCGCAACCACCGAGATATGCTCCGAGTGCCCCAATGCCATCATCGATGCCTACCGTTGCCCTTGAAATATTGGACAAAGCGATGTCAAACACTACTGGTGCAACGCAAACACAGAAGGCGGAAAAAGCTGCATTCGCATCGTACGCGGAAGCGTTTCGTGATGATGTGAGGCTAAGACAGATCAAACGTCATGTTAACGAACAGATCCTCCCAAAGTTAAAGAGTGATTTAGGTGGTTTAAAGAAAAAGAGAGCTATCATACACATGACGTTGTTAGTTGCCGCTGTCGTAGCGTTGTTGACATCGGTATGCACGCTTTCAAGTGATATGAGTGTGGCGTTTAAGCTTAATGGTACTTCAACGGAAATACCACAGTGGTTTAAGAGTTTAAATCCTATGCTTGGAGTGGTAAATTTAGGCGCGACTTTCATAATGATGGTTTGTGCAAAGAGCGAAAGAGGGCTAAATCAACAGATTGATATGATCAAGAAGGAAGTTATGAAGAAGCAATCATACAATGACGCGGTGAGGATGAGTTTCACGGAGTTCTCGTCAGTCCCGCTAGATGGTTTCGAACTGCCATTAACC
>AFK91778
ATGCTATCCGGGCTGATCCGAAGGTTCGAGGAAGAAAAAATGAAACATAATCAGGAGAGAGTTGAAGAGCTAAGTCTGGTTCGTGTGGATGATACAATTTCACAACCACCGAGATATGCTCCGAGTGCCCCGATGCCGTCATCAATGCCAACCGTTGCCCTTGAAATATTGGATAAAGCGATGTCAAACACTACTGGTGCTACGCAAACACAAAAGGCGGAAAAAGCTGCATTCGCATCGTACGCAGAAGCGTTTCGTGATGATGTGAGGCTAAGACAAATCAAACGTCATGTTAATGAACAGATTCTCCCAAAGTTAAAGAGTGATTTAGGTGGTTTAAAGAAAAAGAGAGCTATCGTACACATGACGTTGTTGGTCGCCGCTGTCGTAGCGTTGTTGACGTCTGTATGCACACTTTCAAGTGATATGAGTGTGGCATTTAAATTTAATGGTACATCAGCGGAAATACCGCCGTGGTTTAAGAGTCTAAATCCCATGCTTGGAGTGGTAAATCTGGGTGCAACTTTCATTATGATGGTCTGTGCGAAGAGCGAAAGAGGGCTAAATCAGCAGATTGACATGATTAAGAAGGAAATTATGAAGAAACAATCATATAATGACGCGGTGAGGATGAGTTTCACAGAGTTTTCGTCAGTCCCGCTAGATGGTTTCGAACTGCCGTTAACC
>AFK91779
---------------------------------------ATGAAACATAATCAGGAGAGAGTTGAAGAGCTAAGTCTGGTTCGTGTGGATGATACAATTTCACAACCACCGAGATATGCTCCGAGTGCCCCGATGCCGTCATCAATGCCAACCGTTGCCCTTGAAATATTGGATAAAGCGATGTCAAACACTACTGGTGCTACGCAAACACAAAAGGCGGAAAAAGCTGCATTCGCATCGTACGCAGAAGCGTTTCGTGATGATGTGAGGCTAAGACAAATCAAACGTCATGTTAATGAACAGATTCTCCCAAAGTTAAAGAGTGATTTAGGTGGTTTAAAGAAAAAGAGAGCTATCGTACACATGACGTTGTTGGTCGCCGCTGTCGTAGCGTTGTTGACGTCTGTATGCACACTTTCAAGTGATATGAGTGTGGCATTTAAATTTAATGGTACATCAGCGGAAATACCGCCGTGGTTTAAGAGTCTAAATCCCATGCTTGGAGTGGTAAATCTGGGTGCAACTTTCATTATGATGGTCTGTGCGAAGAGCGAAAGAGGGCTAAATCAGCAGATTGACATGATTAAGAAGGAAATTATGAAGAAACAATCATATAATGACGCGGTGAGGATGAGTTTCACAGAGTTTTCGTCAGTCCCGCTAGATGGTTTCGAACTGCCGTTAACC
>AFK91766
ATGCTATCCGGGCTGATCCAAAGGTTCGAGGAAGAAAAAATGAAACATAACCAGGAGAGAGTTGAAGAGCTAAGTCTGGTTCGTGTGGATGATACAATTTCACAACCACCGAGATATGCTCCGAGTGCCCCGATGCCGTCATCAATGCCGACCGTTGCCCTTGAAATATTGGATAAAGCGATGTCAAACACTACTGGTGCTACGCAAACACAAAAAGCAGAAAAAGCTGCATTCGCATCGTACGCAGAAGCGTTTCGTGATGATGTGAGGCTAAGACAGATCAAACGTCATGTTAATGAACAGATTCTCCCAAAGTTAAAGAGTGATTTAGGCGGTTTAAAGAAAAAGAGAGCTATCATACACATGACGTTGTTGGTTGCCGCCGTCGTAGCGTTGTTGACGTCGGTATGCACACTTTCAAGTGATATGAGTGTGGCATTTAAACTTAATGGCACATCAGCGGAAATACCACAGTGGTTTAAGAGTCTAAATCCCATGCTTGGAGTAGTGAATCTGGGTGCGACTTTCATTATGATGGTTTGTGCGAAGAGCGAAAGAGGGCTAAATCAGCAGATCGACATGATTAAGAAGGAGGTTATGAAGAAACAATCATATAATGACGCGGTGAGGATGAGTTTCACAGAGTTCTCGTCAGTCCCGCTAGATGGTTTCGAACTGCCATTAACC
>AFK91767
---------------------------------------ATGAAACATAACCAGGAGAGAGTTGAAGAGCTAAGTCTGGTTCGTGTGGATGATACAATTTCACAACCACCGAGATATGCTCCGAGTGCCCCGATGCCGTCATCAATGCCGACCGTTGCCCTTGAAATATTGGATAAAGCGATGTCAAACACTACTGGTGCTACGCAAACACAAAAAGCAGAAAAAGCTGCATTCGCATCGTACGCAGAAGCGTTTCGTGATGATGTGAGGCTAAGACAGATCAAACGTCATGTTAATGAACAGATTCTCCCAAAGTTAAAGAGTGATTTAGGCGGTTTAAAGAAAAAGAGAGCTATCATACACATGACGTTGTTGGTTGCCGCCGTCGTAGCGTTGTTGACGTCGGTATGCACACTTTCAAGTGATATGAGTGTGGCATTTAAACTTAATGGCACATCAGCGGAAATACCACAGTGGTTTAAGAGTCTAAATCCCATGCTTGGAGTAGTGAATCTGGGTGCGACTTTCATTATGATGGTTTGTGCGAAGAGCGAAAGAGGGCTAAATCAGCAGATCGACATGATTAAGAAGGAGGTTATGAAGAAACAATCATATAATGACGCGGTGAGGATGAGTTTCACAGAGTTCTCGTCAGTCCCGCTAGATGGTTTCGAACTGCCATTAACC
>AFK91754
ATGCTATCCGGGCTGATCCAAAGGTTCGAGGAAGAAAAAATGAAACATAACCAGGAGAGAGTTGAAGAACTAAGTCTGGTACGCGTGGATGATACAATTTCACAACCACCGAGATATGCTCCGAGTGCCCCGATGCCGTCATCAATGCCGACCGTTGCCCTTGAAATATTGGATAAAGCGATGTCAAACACTACTGGTGCTACGCAAACACAAAAGGCGGAAAAAGCTGCATTCGCATCGTACGCAGAAGCGTTTCGTGATGATGTGAGGCTAAGGCAGATCAAACGTCATGTTAATGAACAGATTCTCCCAAAGTTAAAGAGTGATTTAGGCGGTTTAAAGAAAAAGAGAGCTATCATACACATGACGTTGTTGGTCGCCGCTGTCGTAGCGTTGTTGACGTCGGTATGCACACTTTCAAGTGATATGAGTGTGGCATTTAAGCTTAATGGTACATCAGCGGAAATACCACAGTGGTTTAAGAGTCTAAATCCCATGCTTGGAGTAGTGAATCTGGGTGCGACTTTCATTATGATGGTTTGTGCGAAGAGCGAAAGAGGGCTAAATCAGCAGATTGACATGATTAAGAAGGAAGTTATGAAGAAACAATCATATAATGACGCGGTGAGGATGAGTTTCACAGAGTTCTCGTCAGTCCCGCTAGATGGTTTCGAACTGCCATTAACC
>AFK91755
---------------------------------------ATGAAACATAACCAGGAGAGAGTTGAAGAACTAAGTCTGGTACGCGTGGATGATACAATTTCACAACCACCGAGATATGCTCCGAGTGCCCCGATGCCGTCATCAATGCCGACCGTTGCCCTTGAAATATTGGATAAAGCGATGTCAAACACTACTGGTGCTACGCAAACACAAAAGGCGGAAAAAGCTGCATTCGCATCGTACGCAGAAGCGTTTCGTGATGATGTGAGGCTAAGGCAGATCAAACGTCATGTTAATGAACAGATTCTCCCAAAGTTAAAGAGTGATTTAGGCGGTTTAAAGAAAAAGAGAGCTATCATACACATGACGTTGTTGGTCGCCGCTGTCGTAGCGTTGTTGACGTCGGTATGCACACTTTCAAGTGATATGAGTGTGGCATTTAAGCTTAATGGTACATCAGCGGAAATACCACAGTGGTTTAAGAGTCTAAATCCCATGCTTGGAGTAGTGAATCTGGGTGCGACTTTCATTATGATGGTTTGTGCGAAGAGCGAAAGAGGGCTAAATCAGCAGATTGACATGATTAAGAAGGAAGTTATGAAGAAACAATCATATAATGACGCGGTGAGGATGAGTTTCACAGAGTTCTCGTCAGTCCCGCTAGATGGTTTCGAACTGCCATTAACC
>AFK91742
ATGCTATCCGGGCTGATCCAAAGGTTCGAGGAAGAAAAAATGAAACATAACCAGGAGAGAGTTGAAGAACTAAGTCTGGTACGCGTGGACGATACAATTTCACAACCACCGAGATATGCTCCGAGTGCCCCGATGCCGTCATCAATGCCGACCGTTGCCCTTGAAATATTGGATAAAGCGATGTCAAACACTACTGGTGCTACGCAAACACAAAAGGCGGAAAAAGCTGCATTCGCATCGTACGCAGAAGCGTTTCGTGATGATGTGAGGCTAAGGCAGATCAAACGTCATGTTAATGAACAGATTCTCCCAAAGTTAAAGAGTGATTTAGGCGGTTTAAAGAAAAAGAGAGCTATCATACACATGACGTTGTTGGTCGCCGCTGTCGTAGCGTTGTTGACGTCGGTATGCACACTTTCAAGTGATATGAGTGTGGCGTTTAAGCTTAATGGTACATCAGCGGAAATACCACAGTGGTTTAAGAGTCTAAATCCCATGCTTGGAGTAGTGAATCTGGGTGCGACTTTCATTATGATGGTTTGTGCGAAGAGTGAAAGAGGGCTAAATCAGCAGATTGACATGATTAAGAAGGAAGTTATGAAGAAACAATCATATAATGACGCGGTGAGGATGAGTTTCACAGAGTTCTCGTCAGTCCCGCTAGATGGTTTCGAACTGCCATTAACC
>AFK91743
---------------------------------------ATGAAACATAACCAGGAGAGAGTTGAAGAACTAAGTCTGGTACGCGTGGACGATACAATTTCACAACCACCGAGATATGCTCCGAGTGCCCCGATGCCGTCATCAATGCCGACCGTTGCCCTTGAAATATTGGATAAAGCGATGTCAAACACTACTGGTGCTACGCAAACACAAAAGGCGGAAAAAGCTGCATTCGCATCGTACGCAGAAGCGTTTCGTGATGATGTGAGGCTAAGGCAGATCAAACGTCATGTTAATGAACAGATTCTCCCAAAGTTAAAGAGTGATTTAGGCGGTTTAAAGAAAAAGAGAGCTATCATACACATGACGTTGTTGGTCGCCGCTGTCGTAGCGTTGTTGACGTCGGTATGCACACTTTCAAGTGATATGAGTGTGGCGTTTAAGCTTAATGGTACATCAGCGGAAATACCACAGTGGTTTAAGAGTCTAAATCCCATGCTTGGAGTAGTGAATCTGGGTGCGACTTTCATTATGATGGTTTGTGCGAAGAGTGAAAGAGGGCTAAATCAGCAGATTGACATGATTAAGAAGGAAGTTATGAAGAAACAATCATATAATGACGCGGTGAGGATGAGTTTCACAGAGTTCTCGTCAGTCCCGCTAGATGGTTTCGAACTGCCATTAACC
>AFK91730
ATGCTATCCGGGCTGATCCAAAGGTTCGAGGAAGAAAAAATGAAACATAATCAGGAGAGAGTTGAAGAGTTAAGTTTGGTTCGTGTGGATGATACAATTTCACAACCACCGAGATATGCTCCGAGTGCCCCGATGCCGTCATCAATGCCAACCGTTGCCCTTGAAATATTGGATAAAGCGATGTCAAACACTACTGGTGCTACGCAAACACAAAAGGCGGAAAAAGCTGCATTCGCATCGTACGCAGAAGCGTTTCGTGATGATGTGAGGTTAAGGCAGATCAAACGTCATGTTAATGAACAGATCCTCCCAAAGTTAAAGAGTGACTTAGGTGGTTTAAAGAAAAAGAGGGCCATCATACACATGACATTGTTGGTCGCTGCTGTCGTAGCGTTGTTAACGTCGGTATGCACACTTTCAAGCGACATGAGTGTGGCGTTTAAACTTAATGGTACATCAGCGGAAATACCGCAATGGTTTAAGAGTCTGAATCCCATGCTTGGAGTGGTAAATTTGGGTGCGACTTTCATTATGATGGTTTGTGCGAAGAGCGAAAGAGGGCTAAATCAGCAGATTGACATGATCAAGAAGGAAGTTATGAAGAAACAATCATATAATGACGCGGTGAGGATGAGTTTCACAGAGTTCTCGTCAGTCCCGCTAGATGGTTTCGAACTGCCATTAACC
>AFK91731
---------------------------------------ATGAAACATAATCAGGAGAGAGTTGAAGAGTTAAGTTTGGTTCGTGTGGATGATACAATTTCACAACCACCGAGATATGCTCCGAGTGCCCCGATGCCGTCATCAATGCCAACCGTTGCCCTTGAAATATTGGATAAAGCGATGTCAAACACTACTGGTGCTACGCAAACACAAAAGGCGGAAAAAGCTGCATTCGCATCGTACGCAGAAGCGTTTCGTGATGATGTGAGGTTAAGGCAGATCAAACGTCATGTTAATGAACAGATCCTCCCAAAGTTAAAGAGTGACTTAGGTGGTTTAAAGAAAAAGAGGGCCATCATACACATGACATTGTTGGTCGCTGCTGTCGTAGCGTTGTTAACGTCGGTATGCACACTTTCAAGCGACATGAGTGTGGCGTTTAAACTTAATGGTACATCAGCGGAAATACCGCAATGGTTTAAGAGTCTGAATCCCATGCTTGGAGTGGTAAATTTGGGTGCGACTTTCATTATGATGGTTTGTGCGAAGAGCGAAAGAGGGCTAAATCAGCAGATTGACATGATCAAGAAGGAAGTTATGAAGAAACAATCATATAATGACGCGGTGAGGATGAGTTTCACAGAGTTCTCGTCAGTCCCGCTAGATGGTTTCGAACTGCCATTAACC
>AFK91718
ATGCTATCCGGGCTGATCCAAAGGTTCGAGGAAGAAAAAATGAAACATAACCAGGAGAGAGTTGAAGAACTAAGTCTGGTACGCGTGGATGATACAATTTCACAACCACCGAGATATGCTCCGAGTGCCCCGATGCCGTCATCAATGCCGACCGTTGCCCTTGAAATATTGGATAAAGCGATGTCAAACACTACTGGTGCTACGCAAACACAAAAGGCGGAAAAAGCTGCATTCGCATCGTACGCAGAAGCGTTTCGTGATGATGTGAGGCTAAGGCAGATCAAACGTCATGTTAATGAACAGATTCTCCCAAAGTTAAAGAGTGATTTAGGCGGTTTAAAGAAAAAGAGAGCTATCATACACATGACGTTGTTGGTCGCCGCTGTCGTAGCGTTGTTGACGTCGGTATGCACACTTTCAAGTGATATGAGTGTGGCATTTAAGCTTAATGGTACATCAGCGGAAATACCACAGTGGTTTAAGAGTCTAAATCCCATGCTTGGAGTAGTGAATCTGGGTGCGACTTTCATTATGATGGTTTGTGCGAAGAGCGAAAGAGGGCTAAATCAGCAGATTGACATGATTAAGAAGGAAGTTATGAAGAAACAATCATATAATGACGCGGTGAGGATGAGTTTCACAGAGTTCTCATCAGTCCCGCTAGATGGTTTCGAACTGCCATTAACC
>AFK91719
---------------------------------------ATGAAACATAACCAGGAGAGAGTTGAAGAACTAAGTCTGGTACGCGTGGATGATACAATTTCACAACCACCGAGATATGCTCCGAGTGCCCCGATGCCGTCATCAATGCCGACCGTTGCCCTTGAAATATTGGATAAAGCGATGTCAAACACTACTGGTGCTACGCAAACACAAAAGGCGGAAAAAGCTGCATTCGCATCGTACGCAGAAGCGTTTCGTGATGATGTGAGGCTAAGGCAGATCAAACGTCATGTTAATGAACAGATTCTCCCAAAGTTAAAGAGTGATTTAGGCGGTTTAAAGAAAAAGAGAGCTATCATACACATGACGTTGTTGGTCGCCGCTGTCGTAGCGTTGTTGACGTCGGTATGCACACTTTCAAGTGATATGAGTGTGGCATTTAAGCTTAATGGTACATCAGCGGAAATACCACAGTGGTTTAAGAGTCTAAATCCCATGCTTGGAGTAGTGAATCTGGGTGCGACTTTCATTATGATGGTTTGTGCGAAGAGCGAAAGAGGGCTAAATCAGCAGATTGACATGATTAAGAAGGAAGTTATGAAGAAACAATCATATAATGACGCGGTGAGGATGAGTTTCACAGAGTTCTCATCAGTCCCGCTAGATGGTTTCGAACTGCCATTAACC
>AFK91706
ATGCTATCCGGGCTGATCCAAAGGTTCGAGGAAGAAAAAATGAAACATAACCAGGAGAGAGTTGAAGAACTAAGTCTGGTACGCGTGGATGATACAATTTCACAACCACCGAGATATGCTCCGAGTGCCCCGATGCCGTCATCAATGCCGACCGTTGCCCTTGAAATATTGGATAAAGCGATGTCAAACACTACTGGTGCTACGCAAACACAAAAGGCGGAAAAAGCTGCATTCGCATCGTACGCAGAAGCGTTTCGTGATGATGTGAGGCTGAGGCAGATCAAACGTCATGTTAATGAACAGATTCTCCCAAAGTTAAAGAGTGATTTAGGCGGTTTAAAGAAAAAGAGAGCTATCATACACATGACGTTGTTGGTCGCCGCTGTCGTAGCGTTGTTGACATCGGTATGCACACTTTCAAGTGATATGAGTGTGGCATTTAAGCTTAATGGTACATCAGCGGAAATACCACAGTGGTTTAAGAGTCTAAATCCCATGCTTGGAGTAGTGAATCTGGGTGCGACTTTCATTATGATGGTTTGTGCGAAGAGCGAAAGAGGGTTAAATCAGCAGATTGACATGATTAAGAAGGAAGTTATGAAGAAACAATCATATAATGACGCGGTGAGGATGAGTTTCACAGAGTTCTCGTCAGTCCCGCTAGATGGTTTCGAACTGCCATTAACC
>AFK91707
---------------------------------------ATGAAACATAACCAGGAGAGAGTTGAAGAACTAAGTCTGGTACGCGTGGATGATACAATTTCACAACCACCGAGATATGCTCCGAGTGCCCCGATGCCGTCATCAATGCCGACCGTTGCCCTTGAAATATTGGATAAAGCGATGTCAAACACTACTGGTGCTACGCAAACACAAAAGGCGGAAAAAGCTGCATTCGCATCGTACGCAGAAGCGTTTCGTGATGATGTGAGGCTGAGGCAGATCAAACGTCATGTTAATGAACAGATTCTCCCAAAGTTAAAGAGTGATTTAGGCGGTTTAAAGAAAAAGAGAGCTATCATACACATGACGTTGTTGGTCGCCGCTGTCGTAGCGTTGTTGACATCGGTATGCACACTTTCAAGTGATATGAGTGTGGCATTTAAGCTTAATGGTACATCAGCGGAAATACCACAGTGGTTTAAGAGTCTAAATCCCATGCTTGGAGTAGTGAATCTGGGTGCGACTTTCATTATGATGGTTTGTGCGAAGAGCGAAAGAGGGTTAAATCAGCAGATTGACATGATTAAGAAGGAAGTTATGAAGAAACAATCATATAATGACGCGGTGAGGATGAGTTTCACAGAGTTCTCGTCAGTCCCGCTAGATGGTTTCGAACTGCCATTAACC
>AFK32290
ATGCTATCCGGGCTGATCCAAAGGTTCGAGGAAGAAAAAATGAAACATAATCAGGAGAGAGTCGAAGAGCTAAGTCTGGTTCGTGTGGATGATACAAATTCGCAACCACCGAGATATGTTCCGAGTGCCCCAATGCCATCATCGATGCCTACCGTTGCCCTTGAAATATTGGACAAAGCGATGTCAAACACTACTGGTGCAACGCAAACACAGAAGGCGGAGAAAGCTGCATTCGCATCGTACGCGGAAGCGTTTCGTGATGATGTGAGGCTAAGACAGATCAAACGTCATGTTAACGAACAGATCCTCCCAAAGTTAAAGAGTGATTTAGGTGGTTTAAAGAAAAAGAGAGCTATCATACACATAACGTTGTTAGTTGCCGCTGTCGTAGCGTTGTTGACATCGGTATGCACGCTTTCAAGTGATATGAGTGTGGCGTTTAAGCTTAATGGTACTTCAACGGAAATACCACAGTGGTTTAAGAGTTTAAATCCTATGCTTGGAGTGGTAAATTTAGGCGCGACTTTCATAATGATGGTTTGTGCAAAGAGCGAAAGAGGGCTAAATCAACAGATTGATATGATCAAGAAGGAAGTTATGAAGAAGCAATCATACAATGACGCGGTGAGGATGAGTTTCACGGAGTTCTCGTCAGTCCCGCTAGATGGTTTCGAACTGCCATTAACC
>AFK32291
---------------------------------------ATGAAACATAATCAGGAGAGAGTCGAAGAGCTAAGTCTGGTTCGTGTGGATGATACAAATTCGCAACCACCGAGATATGTTCCGAGTGCCCCAATGCCATCATCGATGCCTACCGTTGCCCTTGAAATATTGGACAAAGCGATGTCAAACACTACTGGTGCAACGCAAACACAGAAGGCGGAGAAAGCTGCATTCGCATCGTACGCGGAAGCGTTTCGTGATGATGTGAGGCTAAGACAGATCAAACGTCATGTTAACGAACAGATCCTCCCAAAGTTAAAGAGTGATTTAGGTGGTTTAAAGAAAAAGAGAGCTATCATACACATAACGTTGTTAGTTGCCGCTGTCGTAGCGTTGTTGACATCGGTATGCACGCTTTCAAGTGATATGAGTGTGGCGTTTAAGCTTAATGGTACTTCAACGGAAATACCACAGTGGTTTAAGAGTTTAAATCCTATGCTTGGAGTGGTAAATTTAGGCGCGACTTTCATAATGATGGTTTGTGCAAAGAGCGAAAGAGGGCTAAATCAACAGATTGATATGATCAAGAAGGAAGTTATGAAGAAGCAATCATACAATGACGCGGTGAGGATGAGTTTCACGGAGTTCTCGTCAGTCCCGCTAGATGGTTTCGAACTGCCATTAACC
>AFJ79082
ATGCTATCCGGGCTGATCCAAAGGTTCGAGGAAGAAAAAATGAAACATAATCAGGAGAGAGTTGAAGAGCTAAGTCTGGTTCGTGTGGATGATACGATTTCACAACCACCAAGATATGCTCCGAGTGCCCCAATGCCATCATCAATGCCAACCGTTGCCCTTGAAATATTGGATAAAGCGATGTCAAACACTACTGGTGCTACGCAAACACAGAAGGCGGAGAAAGCTGCATTCGCATCGTACGCAGAAGCGTTTCGTGATGATGTGAGACTAAGACAGATTAAACGTCATGTTAATGAACAGATCCTTCCAAAGTTAAAGAGTGATTTGGGTGGTTTAAAGAAAAAGAGAGCTATCATACACATGACGTTGCTAGTTGCCGCTGTTGTAGCGTTGTTGACGTCGGTATGCACGCTTTCAAGTGATATGAGCGTGGCGTTTAAGCTTAATGGTACATCGACGGAAATACCGCAGTGGTTTAAGAGTCTAAACCCCATGCTTGGAGTAGTGAATCTAGGCGCGACTTTCATAATGATGGTTTGTGCGAAGAGTGAGAGAGGGCTAAACCAGCAGATTGACATGATCAAGAAGGAAGTTATGAAGAAACAATCATATAATGATGCGGTGAGGATGAGCTTCACAGAGTTCTCGTCAGTCCCGCTAGATGGTTTCGAACTACCATTAACC
>AFI73134
ATGCTATCCGGGCTGATCCAAAGGTTCGAAGAAGAAAAGATGAAACACAATCAAGATAGAGTTGAAGAACTGAGTTTAGTGCGCGTGGATGATACCATTTCTCAACCGCCAAGGTATGCTCCGAGTGCACCGATGCCATCATCCATGCCAACGGTTGCCCTTGAAATACTGGACAAAGCGATGTCAAACACAACTGGTGCAACGCAAACACAAAAGGCGGAGAAGGCTGCATTCGCATCGTACGCAGAAGCGTTTCGTGATGACGTAAGACTAAGACAGATTAAACGCCATGTAAATGAACAGATTTTACCTAAATTGAAAAGTGATCTAAGTGGATTGAAGAAGAAGCGAGCAATCATACACACTACTCTACTAGTGGCTGCTGTGGTTGCGCTGCTGACATCAGTTTGCACCCTTTCAAGTGATATGAGTGTGGCCTTCAAAATAAATGGGACCAAAACAGAAGTGCCTTCATGGTTTAAAAGCCTTAATCCAATGCTTGGCGTTGTCAACTTGGGAGCAACTTTTTTGATGATGGTTTGCGCAAAGAGTGAAAGAGCCTTGAATCAACAGATAGATATGATAAAGAAAGAAGTGATGAAAAAACAATCATATAATGACGCAGTGAGGATGAGTTTTACAGAGTTCTCGTCGATCCCGCTGGATGGTTTTGAAATGCCATTAACC
>AFI73123
ATGCTATCCGGGCTGATCCAAAGGTTCGAGGAAGAAAAAATGAAACATAATCAGGAGAGAGTCGAAGAGCTAAGTTTGGTTCGTGTGGATGATACGATTTCACAACCGCCGAGATATGCTCCGAGTGCCCCAATGCCATCATCAATGCCAACCGTTGCCCTTGAAATATTGGATAAAGCGATGTCAAACACTACTGGTGCTACGCAAACACAGAAGGCGGAGAAAGCTGCATTCGCATCGTACGCGGAAGCGTTTCGTGATGATGTGAGACTAAGACAGATCAAACGTCATGTTAATGAACAGATCCTCCCAAAGTTAAAGAGTGATTTAGGTGGTTTAAAGAAAAAGAGAGCTATCATACATATGACGTTGTTAGTCGCCGCTGTTGTAGCGTTGTTGACGTCGGTATGTACGCTTTCAAGTGATATGAGCGTGGCATTTAAGCTTAATGGTACATCAACGGAAATACCGCAGTGGTTTAAGAGTCTAAATCCCATGCTTGGAGTAGTAAATCTAGGAGCGACTTTCGTAATGATGGTTTGTGCGAAGAGTGAGAGAGGGCTAAATCAGCAGATTGACATGATCAAGAAGGAAGTTATGAAGAAACAATCATATAATGATGCGGTGAGGATGAGCTTCACAGAGTTCTCGTCAGTCCCGCTAGACGGTTTCRAACTACCATTAACC
>AFH57190
ATGCTATCCGGGCTGATCCAAAGGTTCGAAGAAGAAAAGATGAAACACAATCAAGATAGAGTCGAAGAGCCGAGTCTAGTGCGTGTAGATGATACCATTTCTCAACCACCAAGGTATGCCCCGAGTGCGCCGATGCCATCATCTATGCCAACGGTTGCCCTTGAAATATTGGACAAAGCGATGTCAAACACAACTGGTGCAACGCAAACACAAAAAGCGGAGAAGGCTGCATTCGCATCGTACGCGGAAGCGTTTCGTGATGATGTGAGATTGAGACAGATCAAACGCCATGTGAACGAGCAGATTTTACCAAAATTAAAAAGTGATCTAAGTGGATTGAAGAAGAAGCGAGCAATCATACACACTACTCTATTGGTAGCTGCTGTGGTTGCGCTGTTGACATCAGTTTGCACCCTCTCAAGCGATATGAGTGTGGCCTTTAAGATAAACGGAACTAAGACAGAAGTGCCTTCATGGTTTAAAAGCCTTAACCCGATGCTTGGCGTTGTTAATTTGGGAGCAACTTTTTTGATGATGGTTTGCGCAAAGAGTGAGAGAGCCTTGAACCAGCAGATAGATATGATAAAGAAGGAAGTGATGAAAAAACAATCTTATAATGACGCGGTGAGGATGAGTTTTACAGAGTTCTCGTCAATCCCGCTAGATGGTTTCGAAATGCCATTAACC
>AEZ03684
ATGCTATCCGGGCTGATCCAAAGGTTCGAGGAAGAAAAAATGAAACATAATCAGGAGAGAGTCGAAGAGCTAAGTCTGGTTCGTGTGGATGATACAATTTCACAACCGCCGAGATATGCTCCGAGTGCTCCAATGCCATCATCAATGCCAACCGTTGCCCTTGAAATATTGGATAAAGCGATGTCGAACACTACTGGTGCCACGCAAACACAGAAAGCGGAGAAAGCTGCATTCGCATCGTACGCGGAAGCGTTTCGTGATGATGTGAGACTAAGGCAGATCAAACGTCATGTTAATGAACAGATCCTCCCGAAGTTAAAGAGYGATTTAGGTGGTCTAAAGAAAAAGAGAGCTATCATACACATGACGTTGTTAGTCGCCGCCGTTGTAGCGTTGTTGACGTCGGTATGTACGCTCTCGAGTGATATGAGCGTGGCATTTAAGCTTRATGGTACATCAACGGAAATACCGCAGTGGTTTAAGAGTCTAAATCCTATGCTTGGAGTAGTAAATCTAGGAGCGACTTTCATAATGATGGTTTGTGCAAAAAGTGAGAGAGGGCTAAACCAGCAGATTGACATGATCAAGAAGGAAGTTATGAAGAAACAATCATATAACGATGCGGTGAGGATGAGCTTCACAGAGTTCTCGTCAGTCCCGCTAGACGGTTTCGAACTACCATTAACC
>AEP83829
ATGCTATCCGGGCTGATCCAAAGGTTCGAGGAGGAAAAAATGAAACATAATCAGGAGAGAGTCGAAGAGCTAAGTCTGGTTCGTGTGGATGATACGATTTCACAACCACCGAGATATGCTCCGAGTGCCCCAATGCCATCATCAATGCCAACCGTTGCCCTTGAAATATTGGATAAAGCGATGTCAAACACTACTGGTGCTACGCAAACACAGAAGGCGGAGAAAGCTGCATTCGCATCGTACGCAGAAGCGTTTCGTGATGATGTGAGACTAAGACAGATCAAACGTCATGTTAATGAACAGATCCTCCCAAAGCTAAAGAGTGATTTAGGTGGTTTAAAGAAAAAGAGAGCTATCATACACATGACGTTGTTGGTCGCCGCTGTTGTAGCGTTGTTGACGTCGGTATGCACGCTTTCAAGTGATATGAGCGTGGCATTTAAGCTTAATGGTACATCAACGGAAATACCGCAGTGGTTTAAGAGTCTAAATCCCATGCTTGGAGTAGTAAATCTAGGTGCGACTTTCATAATGATGGTTTGTGCGAAGAGTGAGAGAGGGCTAAACCAGCAGATTGACATGATCAAGAAGGAAGTTATGAAGAAACAGTCATATAATGATGCGGTGAGGATGAGCTTCACAGAGTTATCGTCAGTCCCGCTAGATGGTTTCGAACTACCATTAACC
>AEP83830
---------------------------------------ATGAAACATAATCAGGAGAGAGTCGAAGAGCTAAGTCTGGTTCGTGTGGATGATACGATTTCACAACCACCGAGATATGCTCCGAGTGCCCCAATGCCATCATCAATGCCAACCGTTGCCCTTGAAATATTGGATAAAGCGATGTCAAACACTACTGGTGCTACGCAAACACAGAAGGCGGAGAAAGCTGCATTCGCATCGTACGCAGAAGCGTTTCGTGATGATGTGAGACTAAGACAGATCAAACGTCATGTTAATGAACAGATCCTCCCAAAGCTAAAGAGTGATTTAGGTGGTTTAAAGAAAAAGAGAGCTATCATACACATGACGTTGTTGGTCGCCGCTGTTGTAGCGTTGTTGACGTCGGTATGCACGCTTTCAAGTGATATGAGCGTGGCATTTAAGCTTAATGGTACATCAACGGAAATACCGCAGTGGTTTAAGAGTCTAAATCCCATGCTTGGAGTAGTAAATCTAGGTGCGACTTTCATAATGATGGTTTGTGCGAAGAGTGAGAGAGGGCTAAACCAGCAGATTGACATGATCAAGAAGGAAGTTATGAAGAAACAGTCATATAATGATGCGGTGAGGATGAGCTTCACAGAGTTATCGTCAGTCCCGCTAGATGGTTTCGAACTACCATTAACC
>AEU03965
ATGCTATCCGGGCTGATCCAAAGGTTCGAGGAAGAAAAAATGAAACATAATCAGGAACGGGTTGAAGAGCTGAGTCTGGTCTGTGTGGATGACACGATTTCCCAACCGCCGAGATATGCTCCGAGTGCGCCTATGCCATCGTCGATGCCTACTGTTGCACTTGAAATCTTGGACAAAGCAATGTCAAATACAACGGGTGCTACGCAAACACAAAAAGCGGAGAAGGCTGCATTCGCATCGTACGCAGAAGCGTTTCGTGATGACGTGAGGTTGAGACAGATTAAACGACATGTAAATGAACAAATTCTGCCAAAGTTGAAAAGTGACCTAGGAGGCTTAAAGAAGAAAAGAGCTATAATACATATGACATTACTGATAGCGGCGGTTGTTGCTCTGTTGACATCAGTTTGCACGTTATCGAGTGATATGAGCGTGGCGTTTAAGCTAAATGGTACATCAGCTGAGATACCTCAATGGTTTAAGAGTCTGAACCCAATGTTAGGTGTGGTGAATTTGGGGGCTACCTTCCTGATGATGGTCTGCGCAAAAAGCGAGAGAAGCTTGAACCAGCAAATTGACATGATTAAGAAGGAAGTGATGAAGAAACAATCATATAATGATGCGGTGAGGATGAGCTTTACGGAATTTTCATCAGTCCCGCTAGATGGTTTCGAATTACCATTAACC
>AEU03966
---------------------------------------ATGAAACATAATCAGGAACGGGTTGAAGAGCTGAGTCTGGTCTGTGTGGATGACACGATTTCCCAACCGCCGAGATATGCTCCGAGTGCGCCTATGCCATCGTCGATGCCTACTGTTGCACTTGAAATCTTGGACAAAGCAATGTCAAATACAACGGGTGCTACGCAAACACAAAAAGCGGAGAAGGCTGCATTCGCATCGTACGCAGAAGCGTTTCGTGATGACGTGAGGTTGAGACAGATTAAACGACATGTAAATGAACAAATTCTGCCAAAGTTGAAAAGTGACCTAGGAGGCTTAAAGAAGAAAAGAGCTATAATACATATGACATTACTGATAGCGGCGGTTGTTGCTCTGTTGACATCAGTTTGCACGTTATCGAGTGATATGAGCGTGGCGTTTAAGCTAAATGGTACATCAGCTGAGATACCTCAATGGTTTAAGAGTCTGAACCCAATGTTAGGTGTGGTGAATTTGGGGGCTACCTTCCTGATGATGGTCTGCGCAAAAAGCGAGAGAAGCTTGAACCAGCAAATTGACATGATTAAGAAGGAAGTGATGAAGAAACAATCATATAATGATGCGGTGAGGATGAGCTTTACGGAATTTTCATCAGTCCCGCTAGATGGTTTCGAATTACCATTAACC
>AER60539
ATGCTATCCGGGCTGATCCAAAGGTTTGAGGAAGAAAAGATGAAACATAGTGATCAGAAGGTTGAAGAGTTGAGTCTGGTTCGTGCAGGTGATAGGATTTCGCTACCGCCCGGTTATGCTCCTAGTGCGCCAGCGCCGCCGGCGATGCCGACTGTTGCCCTCGAAATTTTGGACAAAGCGATGTCAAACACAACTGGTGCTACGCAAACACAAAAAGCGGAGAAGGCTGCATTCGCATCGTACGCGGAAGCGTTTCGTGATGATGTGAGACTCAGGCAGATTAAGCGTCATGTCAACGAACAGATCTTGCCCAAGTTGAAGAGTGACTTAAGTGGAATGAAGAAAAAGCGTGCGATAATACACGCCACGATGTTGGTTGCGGCCGCAATTGCGTTATTGACGTCGGTGTGTACACTGTCAAGCGACATGAGTTTGGCGTTCAAAGTCAGTGAAACGAATGTTACAATACCAGCGTGGTTTAAGAGCTTAAATCCAATGCTAGGAGTGGTGAATCTGGGCGCGACATTTCTGATGATGGTTTGCGCTAGAAGCGAGAGAGGGTTGAATCAGCAAATTGATATGATAAAGAAAGAGATAATGAAGAAGCAGTCATACAATGATGCGGTCAGAATGAGTTTTGAAGAGTTTTCAAGTGTCCCAATTGATGGTTTCGAAATGCCATTAACC
>AEO19845
ATGCTATCCGGGCTGATCCAAAGGTTCGAGGAAGAAAAAATGAAACATAATCAGGAACGGGTTGAAGAGTTGAGTCTGGTCCGTGTGGATGACACGATTTCCCAACCGCCGAGATATGCTCCGAGTGCGCCCATGCCATCGTCAATGCCTACTGTTGCGCTTGAAATCTTGGACAAAGCAATGTCAAATACAACGGGTGCTACGCAAACACAAAAAGCGGAGAAAGCTGCATTCGCATCGTACGCAGAAGCGTTTCGTGATGATGTGAGGCTGAGACAAATTAAACGACATGTAAATGAACAAATTCTGCCAAAATTGAAAAGTGACCTAGGAGGCTTAAAGAAGAAAAGAGCTATAATACATATGACGCTACTGATAGCGGCGGTTGTTGCTCTGTTGACATCAGTTTGCACGTTATCAAGTGACATGAGCGTGGCATTTAAGCTAAATGGTACATCAGCTGAGATACCTCAATGGTTTAAGAGTTTAAATCCAATGTTAGGTGTGGTGAATTTGGGGGCTACCTTCCTGATGATGGTTTGCGCAAAAAGCGAGAGAAGCTTGAACCAGCAAATTGACATGATTAAGAAGGAAGTGATGAAGAAACAATCGTATAATGACGCGGTGAGGATGAGTTTTACAGAATTTTCATCAGTCCCGCTAGATGGTTTCGAATTACCATTAACC
>AEO19846
---------------------------------------ATGAAACATAATCAGGAACGGGTTGAAGAGTTGAGTCTGGTCCGTGTGGATGACACGATTTCCCAACCGCCGAGATATGCTCCGAGTGCGCCCATGCCATCGTCAATGCCTACTGTTGCGCTTGAAATCTTGGACAAAGCAATGTCAAATACAACGGGTGCTACGCAAACACAAAAAGCGGAGAAAGCTGCATTCGCATCGTACGCAGAAGCGTTTCGTGATGATGTGAGGCTGAGACAAATTAAACGACATGTAAATGAACAAATTCTGCCAAAATTGAAAAGTGACCTAGGAGGCTTAAAGAAGAAAAGAGCTATAATACATATGACGCTACTGATAGCGGCGGTTGTTGCTCTGTTGACATCAGTTTGCACGTTATCAAGTGACATGAGCGTGGCATTTAAGCTAAATGGTACATCAGCTGAGATACCTCAATGGTTTAAGAGTTTAAATCCAATGTTAGGTGTGGTGAATTTGGGGGCTACCTTCCTGATGATGGTTTGCGCAAAAAGCGAGAGAAGCTTGAACCAGCAAATTGACATGATTAAGAAGGAAGTGATGAAGAAACAATCGTATAATGACGCGGTGAGGATGAGTTTTACAGAATTTTCATCAGTCCCGCTAGATGGTTTCGAATTACCATTAACC
>AEO19833
ATGCTATCCGGGCTGATCCAAAGGTTCGAGGAAGAAAAAATGAAACATAATCAGGAACGGGTTGAAGAGTTGAGTCTGGTCCGTGTGGATGACACGATTTCCCAACCGCCGAGATATGCTCCGAGTGCGCCCATGCCATCGTCAATGCCTACTGTTGCGCTTGAAATCTTGGACAAAGCAATGTCAAATACAACGGGTGCTACGCAAACACAAAAAGCGGAGAAAGCTGCATTCGCATCGTACGCAGAAGCGTTTCGTGATGATGTGAGGCTGAGACAAATTAAACGACATGTAAATGAACAAATTCTGCCAAAATTGAAAAGTGACCTAGGAGGCTTAAAGAAGAAAAGAGCTATAATACATATGACGCTACTGACAGCGGCGGTTGTTGCTCTGTTGACATCAGTTTGCACGTTATCAAGTGACATGAGCGTGGCATTTAAGCTAAATGGTACATCAGCTGAGATACCTCAATGGTTTAAGAGTTTAAATCCAATGTTAGGTGTGGTGAATTTGGGGGCTACCTTCCTGATGATGGTTTGCGCAAAAAGCGAGAGAAGCTTGAACCAGCAAATTGACATGATTAAGAAGGAAGTGATGAAGAAACAATCGTATAATGACGCGGTGAGGATGAGTTTTACAGAATTTTCATCAGTTCCGCTAGATGGTTTCGAATTACCATTAACC
>AEO19834
---------------------------------------ATGAAACATAATCAGGAACGGGTTGAAGAGTTGAGTCTGGTCCGTGTGGATGACACGATTTCCCAACCGCCGAGATATGCTCCGAGTGCGCCCATGCCATCGTCAATGCCTACTGTTGCGCTTGAAATCTTGGACAAAGCAATGTCAAATACAACGGGTGCTACGCAAACACAAAAAGCGGAGAAAGCTGCATTCGCATCGTACGCAGAAGCGTTTCGTGATGATGTGAGGCTGAGACAAATTAAACGACATGTAAATGAACAAATTCTGCCAAAATTGAAAAGTGACCTAGGAGGCTTAAAGAAGAAAAGAGCTATAATACATATGACGCTACTGACAGCGGCGGTTGTTGCTCTGTTGACATCAGTTTGCACGTTATCAAGTGACATGAGCGTGGCATTTAAGCTAAATGGTACATCAGCTGAGATACCTCAATGGTTTAAGAGTTTAAATCCAATGTTAGGTGTGGTGAATTTGGGGGCTACCTTCCTGATGATGGTTTGCGCAAAAAGCGAGAGAAGCTTGAACCAGCAAATTGACATGATTAAGAAGGAAGTGATGAAGAAACAATCGTATAATGACGCGGTGAGGATGAGTTTTACAGAATTTTCATCAGTTCCGCTAGATGGTTTCGAATTACCATTAACC
>AEO19821
ATGCTATCCGGGCTGATCCAAAGGTTCGAGGAAGAAAAAATGAAACATAATCAGGAACGGGTTGAAGAGTTGAGTCTGGTCCGTGTGGATGACACGATTTCCCAACCGCCGAGATATGCTCCGAGTGCGCCCATGCCATCGTCAATGCCTACTGTTGCGCTTGAAATCTTGGACAAAGCAATGTCAAATACAACGGGTGCTACGCAAACACAAAAAGCGGAGAAAGCTGCATTCGCATCGTACGCAGAAGCGTTTCGTGATGATGTGAGGCTGAGACAGATTAAACGACATGTAAATGAACAAATTCTGCCAAAATTGAAAAGTGACCTAGGAGGCTTAAAGAAGAAAAGAGCTATAATACATATGACGCTACTGATAGCGGCGGTTGTTGCTCTGTTGACATCAGTTTGCACGTTATCAAGTGACATGAGCGTGGCATTTAAGCTAAATGGTACATCAGCTGAGATACCTCAATGGTTTAAGAGTTTAAATCCAATGTTAGGTGTGGTGAATTTGGGGGCTACCTTCCTGATGATGGTTTGCGCAAAAAGCGAGAGAAGCTTGAACCAGCAAATTGACATGATTAAGAAGGAAGTGATGAAGAAACAATCGTACAATGACGCGGTGAGGATGAGTTTTACAGAATTTTCTTCAGTCCCGCTAGATGGTTTCGAATTACCATTAACT
>AEO19822
---------------------------------------ATGAAACATAATCAGGAACGGGTTGAAGAGTTGAGTCTGGTCCGTGTGGATGACACGATTTCCCAACCGCCGAGATATGCTCCGAGTGCGCCCATGCCATCGTCAATGCCTACTGTTGCGCTTGAAATCTTGGACAAAGCAATGTCAAATACAACGGGTGCTACGCAAACACAAAAAGCGGAGAAAGCTGCATTCGCATCGTACGCAGAAGCGTTTCGTGATGATGTGAGGCTGAGACAGATTAAACGACATGTAAATGAACAAATTCTGCCAAAATTGAAAAGTGACCTAGGAGGCTTAAAGAAGAAAAGAGCTATAATACATATGACGCTACTGATAGCGGCGGTTGTTGCTCTGTTGACATCAGTTTGCACGTTATCAAGTGACATGAGCGTGGCATTTAAGCTAAATGGTACATCAGCTGAGATACCTCAATGGTTTAAGAGTTTAAATCCAATGTTAGGTGTGGTGAATTTGGGGGCTACCTTCCTGATGATGGTTTGCGCAAAAAGCGAGAGAAGCTTGAACCAGCAAATTGACATGATTAAGAAGGAAGTGATGAAGAAACAATCGTACAATGACGCGGTGAGGATGAGTTTTACAGAATTTTCTTCAGTCCCGCTAGATGGTTTCGAATTACCATTAACT
>AEO19809
ATGCTATCCGGGCTGATCCAAAGGTTCGAGGAAGAAAAAATGAAACATAATCAGGAACGGGTTGAAGAGTTGAGTCTGGTCCGTGTGGATGACACGATTTCCCAACCGCCGAGATATGCTCCGAGTGCGCCCATGCCATCGTCAATGCCTACTGTTGCGCTTGAAATCTTGGACAAAGCAATGTCAAATACAACGGGTGCTACGCAAACACAAAAAGCGGAGAAAGCTGCATTCGCATCGTACGCAGAAGCGTTTCGTGATGATGTGAGGCTGAGACAGATTAAACGACATGTAAATGAACAAATTCTGCCAAAATTGAAAAGTGACCTAGGAGGCTTAAAGAAGAAAAGAGCTATAATACATATGACGCTACTGATAGCGGCGGTTGTTGCTCTGTTGACATCAGTTTGCACGTTATCAAGTGACATGAGCGTGGCATTTAAGCTAAATGGTACATCAGCTGAGATACCTCAATGGTTTAAGAGTTTAAATCCAATGTTAGGTGTGGTGAATTTGGGGGCTACCTTCCTGATGATGGTTTGCGCAAAAAGCGAGAGAAGCTTGAACCAGCAAATTGACATGATTAAGAAGGAAGTGATGAAGAAACAATCGTACAATGACGCGGTGAGGATGAGTTTTACAGAATTTTCTCCAGTCCCGCTAGATGGTTTCGAATTACCATTAACC
>AEO19810
---------------------------------------ATGAAACATAATCAGGAACGGGTTGAAGAGTTGAGTCTGGTCCGTGTGGATGACACGATTTCCCAACCGCCGAGATATGCTCCGAGTGCGCCCATGCCATCGTCAATGCCTACTGTTGCGCTTGAAATCTTGGACAAAGCAATGTCAAATACAACGGGTGCTACGCAAACACAAAAAGCGGAGAAAGCTGCATTCGCATCGTACGCAGAAGCGTTTCGTGATGATGTGAGGCTGAGACAGATTAAACGACATGTAAATGAACAAATTCTGCCAAAATTGAAAAGTGACCTAGGAGGCTTAAAGAAGAAAAGAGCTATAATACATATGACGCTACTGATAGCGGCGGTTGTTGCTCTGTTGACATCAGTTTGCACGTTATCAAGTGACATGAGCGTGGCATTTAAGCTAAATGGTACATCAGCTGAGATACCTCAATGGTTTAAGAGTTTAAATCCAATGTTAGGTGTGGTGAATTTGGGGGCTACCTTCCTGATGATGGTTTGCGCAAAAAGCGAGAGAAGCTTGAACCAGCAAATTGACATGATTAAGAAGGAAGTGATGAAGAAACAATCGTACAATGACGCGGTGAGGATGAGTTTTACAGAATTTTCTCCAGTCCCGCTAGATGGTTTCGAATTACCATTAACC
>AEO19797
ATGCTATCCGGGCTGATCCAAAGGTTCGAGGAAGAAAAAATGAAACATAATCAAGAGAGAGTCGAAGAGCTAAGTTTGGTTCGTGTGGATGATACGATTTCACAACCACCAAGATATGCTCCGAGTGCCCCAGTGCCTTCATCGATGCCAACCGTTGCCCTTGAAATATTGGATAAAGCGATGTCAAACACTACTGGTGCTACGCAAACACAGAAGGCGGAGAAAGCTGCATTCGCATCGTACGCAGAAGCGTTTCGTGATGATGTGAGACTAAGACAGATTAAACGTCATGTTAATGAACAGATCCTCCCAAAGTTAAAGAGTGATTTGGGTGGTTTAAAGAAAAAGAGAGCTATCATACACATGACGTTGTTAGTTGCCGCTGTTGTTGCGTTGTTGACGTCGGTATGCACGCTTTCAAGTGATATGAGCGTGGCGTTTAAGCTTAACGGCACATCAACGGAAATACCGCAGTGGTTTAAGAGTCTAAATCCCATGCTTGGAGTAGTAAATCTGGGTGCGACTTTCATAATGATGGTTTGTGCGAAGAGTGAGAGAGGACTAAACCAGCAGATTGACATGATCAAGAAGGAAGTTATGAAGAAACAATCATATAATGATGCGGTGAGGATGAGCTTCACAGAATTTTTGTCGGTCCCGCTAGATGGTTTCGAACTACCATTAACC
>AEO19798
---------------------------------------ATGAAACATAATCAAGAGAGAGTCGAAGAGCTAAGTTTGGTTCGTGTGGATGATACGATTTCACAACCACCAAGATATGCTCCGAGTGCCCCAGTGCCTTCATCGATGCCAACCGTTGCCCTTGAAATATTGGATAAAGCGATGTCAAACACTACTGGTGCTACGCAAACACAGAAGGCGGAGAAAGCTGCATTCGCATCGTACGCAGAAGCGTTTCGTGATGATGTGAGACTAAGACAGATTAAACGTCATGTTAATGAACAGATCCTCCCAAAGTTAAAGAGTGATTTGGGTGGTTTAAAGAAAAAGAGAGCTATCATACACATGACGTTGTTAGTTGCCGCTGTTGTTGCGTTGTTGACGTCGGTATGCACGCTTTCAAGTGATATGAGCGTGGCGTTTAAGCTTAACGGCACATCAACGGAAATACCGCAGTGGTTTAAGAGTCTAAATCCCATGCTTGGAGTAGTAAATCTGGGTGCGACTTTCATAATGATGGTTTGTGCGAAGAGTGAGAGAGGACTAAACCAGCAGATTGACATGATCAAGAAGGAAGTTATGAAGAAACAATCATATAATGATGCGGTGAGGATGAGCTTCACAGAATTTTTGTCGGTCCCGCTAGATGGTTTCGAACTACCATTAACC
>AEO19785
ATGCTATCCGGGCTGATCCAAAGGTTCGAGGAAGAAAAAATGAAACATAATCAAGAGAGAGTCGAAGAGCTAAGTTTGGTTCGTGTGGATGATACGATTTCACAACCACCAAGATATGCTCCGAGTGCCCCAGTGCCTTCATCGATGCCAACCGTTGCCCTTGAAATATTGGATAAAGCGATGTCAAACACTACTGGTGCTACGCAAACACAGAAGGCGGAGAAAGCTGCATTCGCATCGTACGCAGAAGCGTTTCGTGATGATGTGAGACTAAGACAGATTAAACGTCATGTTAATGAACAGATCCTCCCAAAGTTAAAGAGTGATTTGGGTGGTTTAAAGAAAAAGAGAGCTATCATACACATGACGTTGTTAGTTGCCGCTGTTGTTGCGTTGTTGACGTCGGTATGCACGCTTTCAAGTGATATGAGCGTGGCGTTTAAGCTTAACGGCACATCAACGGAAATACCGCAGTGGTTTAAGAGTCTAAATCCCATGCTTGGAGTAGTAAATCTGGGTGCGACTTTCATAATGATGGTTTGTGCGAAGAGTGAGAGAGGACTAAACCAGCAGATTGACATGATCAAGAAGGAAGTTATGAAGAAACAATCATATAATGATGCGGTGAGGATGAGCTTCACAGAATTTTTGTCGGTCCCGCTAGATGGTTTCGAACTACCATTAACC
>AEO19786
---------------------------------------ATGAAACATAATCAAGAGAGAGTCGAAGAGCTAAGTTTGGTTCGTGTGGATGATACGATTTCACAACCACCAAGATATGCTCCGAGTGCCCCAGTGCCTTCATCGATGCCAACCGTTGCCCTTGAAATATTGGATAAAGCGATGTCAAACACTACTGGTGCTACGCAAACACAGAAGGCGGAGAAAGCTGCATTCGCATCGTACGCAGAAGCGTTTCGTGATGATGTGAGACTAAGACAGATTAAACGTCATGTTAATGAACAGATCCTCCCAAAGTTAAAGAGTGATTTGGGTGGTTTAAAGAAAAAGAGAGCTATCATACACATGACGTTGTTAGTTGCCGCTGTTGTTGCGTTGTTGACGTCGGTATGCACGCTTTCAAGTGATATGAGCGTGGCGTTTAAGCTTAACGGCACATCAACGGAAATACCGCAGTGGTTTAAGAGTCTAAATCCCATGCTTGGAGTAGTAAATCTGGGTGCGACTTTCATAATGATGGTTTGTGCGAAGAGTGAGAGAGGACTAAACCAGCAGATTGACATGATCAAGAAGGAAGTTATGAAGAAACAATCATATAATGATGCGGTGAGGATGAGCTTCACAGAATTTTTGTCGGTCCCGCTAGATGGTTTCGAACTACCATTAACC
>AEO19773
ATGCTATCCGGGCTGATCCAAAGGTTCGAAGAAGAAAAGATGAAACACAATCAAGATAGAGTCGAAGAGCCGAGTCTAGTGCGTGTAGATGATACCATTTCTCAACCACCAAGGTATGCCCCGAGTGCGCCGATGCCATCATCTATGCCAACGGTTGCCCTTGAAATATTGGACAAAGCGATGTCAAACACAACTGGTGCAACGCAAACACAAAAAGCGGAGAAGGCTGCATTCGCATCGTACGCGGAAGCGTTTCGTGATGATGTGAGATTGAGACAGATCAAACGCCATGTGAACGAGCAGATTTTACCAAAATTAAAAAGTGATCTAAGTGGATTGAAGAAGAAGCGAGCAATCATACACACTACTCTATTGGTAGCTGCTGTGGTTGCGCTGTTGACATCAGTTTGCACCCTCTCAAGCGATATGAGTGTGGCCTTTAAGATAAATGGAACTAAGACAGAAGTGCCTTCATGGTTTAAAAGCCTTAACCCGATGCTTGGCGTTGTTAATTTGGGAGCAACTTTTTTGATGATGGTTTGCGCAAAGAGTGAGAGAGCCTTGAACCAGCAGATAGATATGATAAAGAAGGAAGTGATGAAAAAACAATCTTATAATGACGCGGTGAGGATGAGTTTTACAGAGTTCTCGTCAATCCCGCTAGATGGTTTCGAAATGCCATTAACC
>AEO19774
---------------------------------------ATGAAACACAATCAAGATAGAGTCGAAGAGCCGAGTCTAGTGCGTGTAGATGATACCATTTCTCAACCACCAAGGTATGCCCCGAGTGCGCCGATGCCATCATCTATGCCAACGGTTGCCCTTGAAATATTGGACAAAGCGATGTCAAACACAACTGGTGCAACGCAAACACAAAAAGCGGAGAAGGCTGCATTCGCATCGTACGCGGAAGCGTTTCGTGATGATGTGAGATTGAGACAGATCAAACGCCATGTGAACGAGCAGATTTTACCAAAATTAAAAAGTGATCTAAGTGGATTGAAGAAGAAGCGAGCAATCATACACACTACTCTATTGGTAGCTGCTGTGGTTGCGCTGTTGACATCAGTTTGCACCCTCTCAAGCGATATGAGTGTGGCCTTTAAGATAAATGGAACTAAGACAGAAGTGCCTTCATGGTTTAAAAGCCTTAACCCGATGCTTGGCGTTGTTAATTTGGGAGCAACTTTTTTGATGATGGTTTGCGCAAAGAGTGAGAGAGCCTTGAACCAGCAGATAGATATGATAAAGAAGGAAGTGATGAAAAAACAATCTTATAATGACGCGGTGAGGATGAGTTTTACAGAGTTCTCGTCAATCCCGCTAGATGGTTTCGAAATGCCATTAACC
>AEO19761
ATGCTATCCGGGCTGATCCAAAGGTTCGAAGAAGAAAAGATGAAACACAATCAAGATAGAGTCGAAGAGCCGAGTCTAGTGCGTGTAGATGATACCATTTCTCAACCACCAAGGTATGCCCCGAGTGCGCCGATGCCATCATCTATGCCAACGGTTGCCCTTGAAATATTGGACAAAGCGATGTCAAACACAACTGGTGCAACGCAAACACAAAAAGCGGAGAAGGCTGCATTCGCATCGTACGCGGAAGCGTTTCGTGATGATGTGAGATTGAGACAGATCAAACGCCATGTGAACGAGCAGATTTTACCAAAATTAAAAAGTGATCTAAGTGGATTGAAGAAGAAGCGAGCAATCATACACACTACTCTATTGGTAGCTGCTGTGGTTGCGCTGTTGACATCAGTTTGCACCCTCTCAAGCGATATGAGTGTGGCCTTTAAGATAAATGGAACTAAGACAGAAGTGCCTTCATGGTTTAAAAGCCTTAACCCGATGCTTGGCGTTGTTAATTTGGGAGCAACTTTTTTGATGATGGTTTGCGCAAAGAGTGAGAGAGCCTTGAACCAGCAGATAGATATGATAAAGAAGGAAGTGATGAAAAAACAATCTTATAATGACGCGGTGAGGATGAGTTTTACAGAGTTCTCGTCAATCCCGCTAGATGGTTTCGAAATGCCATTAACC
>AEO19762
---------------------------------------ATGAAACACAATCAAGATAGAGTCGAAGAGCCGAGTCTAGTGCGTGTAGATGATACCATTTCTCAACCACCAAGGTATGCCCCGAGTGCGCCGATGCCATCATCTATGCCAACGGTTGCCCTTGAAATATTGGACAAAGCGATGTCAAACACAACTGGTGCAACGCAAACACAAAAAGCGGAGAAGGCTGCATTCGCATCGTACGCGGAAGCGTTTCGTGATGATGTGAGATTGAGACAGATCAAACGCCATGTGAACGAGCAGATTTTACCAAAATTAAAAAGTGATCTAAGTGGATTGAAGAAGAAGCGAGCAATCATACACACTACTCTATTGGTAGCTGCTGTGGTTGCGCTGTTGACATCAGTTTGCACCCTCTCAAGCGATATGAGTGTGGCCTTTAAGATAAATGGAACTAAGACAGAAGTGCCTTCATGGTTTAAAAGCCTTAACCCGATGCTTGGCGTTGTTAATTTGGGAGCAACTTTTTTGATGATGGTTTGCGCAAAGAGTGAGAGAGCCTTGAACCAGCAGATAGATATGATAAAGAAGGAAGTGATGAAAAAACAATCTTATAATGACGCGGTGAGGATGAGTTTTACAGAGTTCTCGTCAATCCCGCTAGATGGTTTCGAAATGCCATTAACC
>AEO19749
ATGCTATCCGGGCTGATCCGAAGGTTCGAAGAAGAAAAGATGAAACACAATCAAGATAGAGTTGAAGAGCTGAGTTTAGTGCGCGTAGATGATACCATCTCTCAACCACCAAGGTATGCACCGAGTGCGCCGACGCCATCATCTATGCCAACGGTTGCCCTTGAAATACTGGACAAAGCGATGTCAAACACAACTGGTGCAACGCAAACACAAAAAGCGGAGAAGGCTGCATTCGCATCGTACGCGGAAGCGTTTCGTGATGATGTGAGATTGAGACAGATTAAACGCCATGTGAACGAGCAGATTTTACCCAAATTAAAAAGTGATCTAAGTGGATTGAAGAAGAAGCGAGCAATCATACACACCACTCTGCTAGTAGCTGCTGTGGTTGCGCTGTTGACATCAGTTTGCACCCTTTCAAGCGATATGAGTGTGGCCTTTAAGATAAATGGAACTAAGACAGAAGTGCCTTCATGGTTTAAAAACCTTAATCCAATGCTTGGCGTTGTCAATTTGGGAGCAACTTTTTTGATGATGGTTTGCGCAAAGAGTGAAAGAGCTTTGAACCAGCAGATAGATATGATAAAGAAGGAAGTGATGAAAAAACAATCTTATAATGACGCGGTGAGGATGAGTTTTACAGAGTTCTCGTCAATCCCGCTGGATGGTTTCGAAATGCGATTAACC
>AEO19750
---------------------------------------ATGAAACACAATCAAGATAGAGTTGAAGAGCTGAGTTTAGTGCGCGTAGATGATACCATCTCTCAACCACCAAGGTATGCACCGAGTGCGCCGACGCCATCATCTATGCCAACGGTTGCCCTTGAAATACTGGACAAAGCGATGTCAAACACAACTGGTGCAACGCAAACACAAAAAGCGGAGAAGGCTGCATTCGCATCGTACGCGGAAGCGTTTCGTGATGATGTGAGATTGAGACAGATTAAACGCCATGTGAACGAGCAGATTTTACCCAAATTAAAAAGTGATCTAAGTGGATTGAAGAAGAAGCGAGCAATCATACACACCACTCTGCTAGTAGCTGCTGTGGTTGCGCTGTTGACATCAGTTTGCACCCTTTCAAGCGATATGAGTGTGGCCTTTAAGATAAATGGAACTAAGACAGAAGTGCCTTCATGGTTTAAAAACCTTAATCCAATGCTTGGCGTTGTCAATTTGGGAGCAACTTTTTTGATGATGGTTTGCGCAAAGAGTGAAAGAGCTTTGAACCAGCAGATAGATATGATAAAGAAGGAAGTGATGAAAAAACAATCTTATAATGACGCGGTGAGGATGAGTTTTACAGAGTTCTCGTCAATCCCGCTGGATGGTTTCGAAATGCGATTAACC
>AEO19737
ATGCTATCCGGGCTGATCCAAAGGTTCGAAGAAGAAAAGATGAAACACAATCAAGATAGAGTTGAGGAGCTGAGTTTAGTGCGTGTCGATGATACCATTTCTCAACCACCGAGGTATGCTCCGAGTGCGCCAATGCCATCATCTATGCCGACGGTTGCCCTTGAAATATTGGACAAAGCGATGTCAAACACAACTGGTGCAACGCAAACACAGAAGGCGGAGAAGGCTGCATTCGCATCGTACGCAGAAGCGTTTCGTGATGATGTGAGGTTGAGACAAATTAAACGCCATGTAAATGAGCAGATTCTACCCAAACTGAAAAGTGATCTAAGTGGATTGAAAAAGAAGCGAGCAATCATACATACCACTCTATTGGTAGCAGCTGTGGTTGCGTTGTTAACATCAGTTTGTACCCTATCAAGTGATATGAGTGTAGCTTTCAAGATAAATGGGACCAAAACGGAAGTGCCTTCGTGGTTTAAAAGCCTAAATCCGATGCTTGGTGTAGTCAATTTGGGAGCAACTTTTCTGATGATGGTCTGCGCAAAAAGTGAAAGAGCCTTGAACCAGCAGATTGATATGATAAAGAAAGAAGTGATGAAGAAACAATCTTACAATGATGCGGTGAGGATGAGTTTTACAGAGTTCTCGTCAATCCCGCTGGATGGTTTCGAAATGCCATTAACC
>AEO19738
---------------------------------------ATGAAACACAATCAAGATAGAGTTGAGGAGCTGAGTTTAGTGCGTGTCGATGATACCATTTCTCAACCACCGAGGTATGCTCCGAGTGCGCCAATGCCATCATCTATGCCGACGGTTGCCCTTGAAATATTGGACAAAGCGATGTCAAACACAACTGGTGCAACGCAAACACAGAAGGCGGAGAAGGCTGCATTCGCATCGTACGCAGAAGCGTTTCGTGATGATGTGAGGTTGAGACAAATTAAACGCCATGTAAATGAGCAGATTCTACCCAAACTGAAAAGTGATCTAAGTGGATTGAAAAAGAAGCGAGCAATCATACATACCACTCTATTGGTAGCAGCTGTGGTTGCGTTGTTAACATCAGTTTGTACCCTATCAAGTGATATGAGTGTAGCTTTCAAGATAAATGGGACCAAAACGGAAGTGCCTTCGTGGTTTAAAAGCCTAAATCCGATGCTTGGTGTAGTCAATTTGGGAGCAACTTTTCTGATGATGGTCTGCGCAAAAAGTGAAAGAGCCTTGAACCAGCAGATTGATATGATAAAGAAAGAAGTGATGAAGAAACAATCTTACAATGATGCGGTGAGGATGAGTTTTACAGAGTTCTCGTCAATCCCGCTGGATGGTTTCGAAATGCCATTAACC
>AEO19725
ATGCTATCCGGGCTGATCCAAAGGTTCGAAGAAGAAAAGATGAAACACAATCAAGATAGAGTTGAGGAGCTGAGTTTAGTGCGTGTCGATGATACCATTTCTCAACCACCGAGGTATGCTCCGAGTGCGCCAATGCCATCATCTATGCCGACGGTTGCCCTTGAAATATTGGACAAAGCGATGTCAAACACAACTGGTGCAACGCAAACACAGAAGGCGGAGAAGGCTGCATTCGCATCGTACGCAGAAGCGTTTCGTGATGATGTGAGGTTGAGACAAATTAAACGCCATGTAAATGAGCAGATTCTACCCAAACTGAAAAGTGATCTAAGTGGATTGAAAAAGAAGCGAGCAATCATACATACCACTCTATTGGTAGCAGCTGTGGTTGCGTTGTTAACATCAGTTTGTACCCTATCAAGTGATATGAGTGTAGCTTTCAAGATAAATGGGACCAAAACGGAAGTGCCTTCGTGGTTTAAAAGCCTAAATCCGATGCTTGGTGTAGTCAATTTGGGAGCAACTTTTCTGATGATGGTCTGCGCAAAAAGTGAAAGAGCCTTGAACCAGCAGATTGATATGATAAAGAAAGAAGTGATGAAGAAACAATCTTACAATGATGCGGTGAGGATGAGTTTTACAGAGTTCTCGTCAATCCCGCTGGATGGTTTCGAAATGCCATTAACC
>AEO19726
---------------------------------------ATGAAACACAATCAAGATAGAGTTGAGGAGCTGAGTTTAGTGCGTGTCGATGATACCATTTCTCAACCACCGAGGTATGCTCCGAGTGCGCCAATGCCATCATCTATGCCGACGGTTGCCCTTGAAATATTGGACAAAGCGATGTCAAACACAACTGGTGCAACGCAAACACAGAAGGCGGAGAAGGCTGCATTCGCATCGTACGCAGAAGCGTTTCGTGATGATGTGAGGTTGAGACAAATTAAACGCCATGTAAATGAGCAGATTCTACCCAAACTGAAAAGTGATCTAAGTGGATTGAAAAAGAAGCGAGCAATCATACATACCACTCTATTGGTAGCAGCTGTGGTTGCGTTGTTAACATCAGTTTGTACCCTATCAAGTGATATGAGTGTAGCTTTCAAGATAAATGGGACCAAAACGGAAGTGCCTTCGTGGTTTAAAAGCCTAAATCCGATGCTTGGTGTAGTCAATTTGGGAGCAACTTTTCTGATGATGGTCTGCGCAAAAAGTGAAAGAGCCTTGAACCAGCAGATTGATATGATAAAGAAAGAAGTGATGAAGAAACAATCTTACAATGATGCGGTGAGGATGAGTTTTACAGAGTTCTCGTCAATCCCGCTGGATGGTTTCGAAATGCCATTAACC
>AAR37356
ATGCTATCCGGGCTGATCCAAAGGTTCGAAGAAGAAAAGATGAAACATAATCAAGATAGAGTTGAAGAGCTGAGTCTAGTGCGTGTAGATGATACCGTTTCTCAACCACCACGGTATGCCCCGAGTGCGCCGATGCCATCATCTATGCCAACGGTTGCCCTTGAAATATTGGACAAAGCGATGTCAAACACAACTGGTGCAACGCAAACACAAAAGGCGGAGAAGGCTGCATTCGCATCGTACGCGGAAGCGTTTCGTGATGATGTAAGATTGAGACAGATCAAACGCCATGTGAATGAGCAGATTTTACCAAAATTAAAAAGTGATCTAAGTGGATTGAAGAAGAAGCGAGCGATCATACACACTACTCTATTGGTAGCAGCTGTGGTTGCGCTGCTGACATCAGTTTGCACCCTTTCAAGCGATATGAGTGTGGCATTTAAGATAAATGGAACTAAAACAGAAGTGCCTCCATGGTTTAAAGGCCTTAACCCAATGCTTGGCGTTGTTAATTTAGGAGCAACTTTTTTGATGATGGTTTGCGCGAAGAGTGAGAGAGCCTTGAACCAGCAGATAGACATGATAAAGAAGGAAGTGATGAAGAAACAATCTTATAATGACGCGGTGAGGATGAGTTTTACAGAGTTCTCGTCAATTCCGCTGGATGGTTTCGAAATGCCATTAACC
>AAA42837
ATGCTATCCGGGCTGATCCAAAGGTTCGAGGAAGAAAAAATGAAACATAATCAGGAACGGGTTGAAGAGTTGAGTTTGGTCCGTGTGGATGATACAATTTCTCAGCCGCCAAGATATGCTCCGAGCGCGCCAATGCCATCATCTATGCCCACTGTTGCACTTGAAATCTTGGACAAAGCGATGTCAAATACAACGGGTGCTACGCAAACACAAAAAGCGGAGAAGGCTGCATTCGCATCGTACGCGGAAGCGTTTCGTGATGATGTGAGGTTAAGACAAATTAAGCGACATGTGAATGAGCAAATTTCACCAAAGTTGAAAAGTGACCTAGGAGGCTTAAAGAAGAAAAGAGCTATTATACATATGACACTGCTGATAGCGGCAGTCGTTGCTCTGCTGACATCAGTTTGTACGTTGTCGAGCGATATGAGCGTGGCATTTAAATTAAATGGTACATCAGCTGAAATACCTCAGTGGTTTAAGAGTTTGAATCCAATGTTGGGTGTGGTAAATCTGGGAGCTACCTTCCTGATGATGGTCTGTGCAAAAAGTGAAAGAAGCTTGAATCAGCAAATTGATATGATTAAGAAGGAAGTGATGAAGAAGCAATCGTATAATGATGCGGTGAGAATGAGTTTTACGGAATTTTCATCAGTCCCGCTAGATGGTTTTGAATTACCATTAACC
>AAA42836
ATGCTATCCGGGCTGATCCAAAGGTTCGAGGAAGAAAAAATGAAACATAATCAGGAGCGGGTTGAAGAGTTGAGTTTGGTCCATGTGGATGATACAATTTCTCAGCCGCCAAGATATGCTCCGAGCGCGCCAATGCCATCATCTATGCCCACTGTTGCACTTGAAATCTTGGACAAAGCGATGTCAAATACAACGGGTGCTACGCAAACACAAAAAGCGGAGAAGGCTGCATTCGCATCGTACGCGGAAGCGTTTCGTGATGATGTGAGGTTAAGACAAATTAAGCGACATGTGAATGAGCAAATTTTACCAAAGTTGAAAAGTGACCTAGGAGGCTTAAAGAAGAAAAGAGCTATTATACATATGACACTGCTGATAGCGGCAGTCGTTGCTCTGCTGACATCAGTTTGTACGTTGTCGAGCGATATGAGCGTGGCATTTAAATTAAATGGTACATCAGCTGAAATACCTCAGTGGTTTAAGAGTTTGAATCCAATGTTGGGTGTGGTAAATCTGGGAGCTACCTTCCTGATGATGGTTTGTGCAAAAAGTGAAAGGAGCTTGAATCAGCAAATTGATATGATTAAGAAGGAAGTGATGAAGAAGCAATCGTATAATGATGCGGTGAGGATGAGTTTTACGGAATTTTCATCAGTCCCGCTAGATGGTTTTGAATTGCCATTAACC
>AAA42835
ATGCTATCCGGGCTGATCCAAAGGTTCGAAGAAGAAAAGATGAAACACAATCAAGATAGAGTCGAAGAGCCGAGTCAGGTCCGTGTAGATGATACCATTTCTCAACCACCAAGGTATGCCCCGAGTGCGCCGATGCCATCATCTATGCCAACGGTTGCCCTTGAAATATTGGACAAAGCGATGTCAAACACAACTGGTGCAACGCAAACACAAAAAGCTGAGAAGGCTGCATTCGCATCGTACGCGGGAGTAGCTCGTGATGATGTGAGATTGAGACAGATCAAACGCCATGTGAACGAGCAGATTTTACCAAAATTAAAAAGTGATCTAAGTGGATTGAAGAAGAAGCGAGCAATCATACACACTACTCTATTGGTAGCTGCTGTGGTTGCTCTGTTGACATCAGTTTGCACCCTCTCAAGCGATATGAGTGTGGCCTTTAAGATAAACGGAACTAAGACAGAAGTGCCTTCATGGTTTAAAAGCCTTAACCCGATGCTTGGCGTTGTTAATTTGGGAGCAACTTTTTTGATGATGGTTTGCGCAAAGAGTGAGAGAGCCTTGAACCAGCAGATAGATATGATAAAGAAGGAAGTGATGAAAAAACAATCTTATAATGACGCGGTGAGAATGAGTTTTACAGAGTTCTCGTCAATCCCGCTAGATGGTTTAGAAATGCCATTAACC
>AAA42834
ATGCTATCCGGGCTGATCCAAAGGTTCGAGGAAGAAAAAATGAAACATAATCAGGAACGGGTTGAAGAACTGAGTTTAGTTCGTGTGGATGACGCGATTTCTCAACCACCAAGATATGCTCCGAGCGCGCCAATGCCATCGTCGATGCCAACAGTTGCACTTGAAATCTTGGACAAAGCGATGTCAAATACAACGGGTGCTACGCAAACACAAAAAGCGGAGAAGGCTGCATTCGCATCGTACGCGGAAGCGTTTCGTGATGATGTGAGGCTGAGACAAATTAAACGACATGTGAATGAACAGATTCTGCCAAAATTGAAAAGTGACCTTGGAGGCTTAAAGAAGAAGAGAGCCATCATACATATGACATTGCTGATAGCAGCGGTTGTCGCTCTGCTGACATCGGTTTGTACGTTGTCGAGCGATATGAGCGTGGCGTTTAAGTTAAATGGTACATCAGCTGAAATACCTCAATGGTTTAAGAGTTTGAATCCGATGTTGGGTGTGGTGAATGTGGGGGCTACCTTTCTGATGATGGTTTGCGCAAAAAGTGAGAGAAGCTTGAATCAGCAAATTGATATGATTAAGAAGGAGGTGATGAAGAAGCAATCGTATAATGATGCGGTGAGGATGAGTTTTACGGAATTTTCATCAGTTCCGCTAGATGGTTTCGAATTACCATTAACC
>ADI49570
ATGCTATCCGGGCTGATCCAAAGGTTCGAGGAAGAAAAAATGAAACATAATCAGGATAGAGTTGAGGAATTGAGTTTAGTGCGTGTGGATGATACCATTTCTCAACCACCAAGATATGCTCCAAGTGCGCCGATGCCATCATCTATGCCGACGGTTGCCCTTGAAATACTGGACAAAGCGATGTCAAACACAACTGGTGCAACGCAAACACAGAAGGCGGAGAAGGCTGCATTCGCATCGTACGCGGAAGCGTTTCGTGATGATGTAAGATTGAGACAAATTAAACGTCATGTAAATGAGCAAATTTTACCCAAATTAAAGAGTGATCTAAGTGGATTGAAGAAGAAACGAGCAATCATACACACTACTCTACTAGTGGCTGCTGTGGTTGCGCTGCTGACATCAGTCTGTACCCTTTCGAGTGATATGAGTGTGGCTTTCAAGATAAATGGGACTAAGACTGAAGTGCCCTCATGGTTTAAGAGCCTTAACCCAATGCTTGGTGTTGTCAACTTGGGAGCAACTTTTTTAATGATGGTTTGCGCAAAGAGTGAAAGAGCCTTGAACCAGCAGATAGATATGATAAAGAAGGAAGTAATGAAAAAACAATCGTATAATGATGCGGTGAGGATGAGTTTCACAGAGTTCTCGTCGATCCCGCTGGATGGTTTCGAAATGCCATTAACC
>ADI49560
ATGCTATCCGGGCTGATCCAAAGGTTCGAAGAAGAAAAGATGAAACACAATCAAGATAGAGTTGAAGAGCTGAGTTTAGTACGTGTCGATGATACCATTTCTCAACCACCGAGGTATGCTCCGAGTGCGCCAATGCCATCATCTATGCCGACGGTTGCCCTTGAAATATTGGACAAAGCGATGTCAAACACAACTGGTGCAACGCAAACACAAAAGGCAGAGAAGGCTGCATTCGCATCGTACGCAGAAGCGTTTCGTGATGATGTGAGGTTGAGACAAATTAAACGCCATGTAAATGAGCAGATTTTACCCAAACTGAAAAGTGATCTAAGTGGATTGAAAAAGAAGCGAGCAATCATACATACCACTCTATTGGTGGCAGCTGTGGTTGCGTTGTTGACATCAGTTTGCACCCTTTCAAGTGATATGAGTGTAGCATTCAAGATAAATGGGACCAAAACAGAAGTGCCTTCGTGGTTTAAAAGCCTAAATCCGATGCTTGGTGTAGTCAATTTGGGAGCAACTTTTCTGATGATGGTCTGCGCAAAAAGTGAAAGAGCCTTGAATCAGCAGATTGATATGATAAAGAAGGAAGTGATGAAGAAACAATCTTACAATGATGCGGTGAGGATGAGTTTTACAGAGTTCTCGTCAATCCCGCTGGATGGTTTCGAAATGCCATTAACC
>ADI49550
ATGCTATCCGGGCTGATCCAAAGGTTCGAAGAAGAAAAGATGAAACACAATCAAGATAGAGTTGAGGAGCTGAGTTTAGTACGTGTCGATGATACCATTTCTCAACCACCGAGGTATGCTCCGAGTGCGCCAATTCCATCATCTATGCCGACGGTTGCCCTTGAAATATTGGACAAAGCGATGTCAAACACAACTGGTGCAACGCAAACACAAAAGGCGGAGAAGGCTGCATTCGCATCGTACGCAGAAGCGTTTCGTGATGATGTGAGGTTGAGACAAATTAAACGCCATGTAAATGAGCAAATTCTACCCAAACTGAAAAGTGATCTAAGTGGATTGAAAAAGAAGCGAGCAATCATACATACCACTCTGTTGGTAGCAGCTGTAGTTGCGTTGTTAACATCAGTTTGTACCTTATCAAGTGACATGAGTGTAGCTTTCAAGATAAATGGGACCAAAACGGAAGTGCCTTCGTGGTTTAAAAGCTTAAATCCGATGCTTGGTGTAGTCAATCTGGGAGCAACTTTTCTGATGATGGTCTGCGCAAAAAGTGAAAGAGCCTTGAACCAGCAGATTGATATGATAAAGAAGGAAGTGATGAAGAAACAATCTTACAATGATGCGGTGAGGATGAGTTTTACAGAGTTCTCGTCAATCCCGCTGGATGGTTTCGAAATGCCATTAACC
>ADI49540
ATGCTATCCGGGCTGATCCAAAGGTTCGAAGAAGAAAAGATGAAACACAATCAAGATAGAGTTGAAGAGCTGAGTTTAGTACGTGTCGATGATACCATTTCTCAACCACCGAGGTATGCTCCGAGTGCGCCAATGCCATCATCTATGCCGACGGTTGCCCTTGAAATATTGGACAAAGCGATGTCAAACACAACTGGTGCAACGCAAACACAAAAGGCAGAGAAGGCTGCATTCGCATCGTACGCAGAAGCGTTTCGTGATGATGTGAGGTTGAGACAAATTAAACGCCATGTAAATGAGCAGATTTTACCCAAACTGAAAAGTGATCTAAGTGGATTGAAAAAGAAGCGAGCAATCATACATACCACTCTATTGGTGGCAGCTGTGGTTGCGTTGWTGACATCAGTTTGCACCCTTTCAAGTGATATGAGTGTAGCATTCAAGATAAATGGGACCAAAACAGAAGTGCCTTCGTGGTTTAAAAGCCTAAATCCGATGCTTGGTGTAGTCAATTTGGGAGCAACTTTTCTGATGATGGTCTGCGCAAAAAGTGAAAGAGCCTTGAATCAGCAGATTGATATGATAAAGAAGGAAGTGATGAAGAAACAATCTTACAATGATGCGGTGAGGATGAGTTTTACAGAGTTCTCGTCAATCCCGCTGGATGGTTTCGAAATGCCATTAACC
>ADI49530
ATGCTATCCGGGCTGATCCAAAGGTTCGAAGAAGAAAAGATGAAACACAATCAAGATAGAGTTGAAGAGCTGAGTTTAGTACGTGTCGATGATACCATTTCTCAACCACCGAGGTATGCTCCGAGTGCGCCAATGCCATCATCTATGCCGACGGTTGCCCTTGAAATATTGGACAAAGCGATGTCAAACACAACTGGTGCAACGCAAACACAAAAGGCAGAGAAGGCTGCATTCGCATCGTACGCAGAAGCGTTTCGTGATGATGTGAGGTTGAGACAAATTAAACGCCATGTAAATGAGCAGATTCTACCCAAACTGAAAAGTGATCTAAGTGGATTGAAAAAGAAGCGAGCAATCATACATACCACTCTATTGGTGGCAGCTGTGGTTGCGTTGTTGACATCAGTTTGCACCCTTTCAAGTGATATGAGTGTAGCATTCAAGATAAATGGGACCAAAACAGAAGTGCCTTCGTGGTTTAAAAGCCTAAATCCGATGCTTGGTGTAGTCAATTTGGGAGCAACTTTTCTGATGATGGTCTGCGCAAAAAGTGAAAGAGCCTTGAATCAGCAGATTGATATGATAAAGAAGGAAGTGATGAAGAAACAATCTTACAATGATGCGGTGAGGATGAGTTTTACAGAGTTCTCGTCAATCCCGCTGGATGGTTTCGAAATGCCATTAACC
>ADI49522
ATGCTATCCGGGCTGATCCAAAGGTTCGAAGAAGAAAAGATGAAACACAATCAAGATAGAGTTGAGGAGCTGAGTTTAGTACGTGTCGATGATACCATTTCTCAACCACCGAGGTATGCTCCAAGTGCGCCAATTCCATCATCTATGCCGACGGTTGCCCTTGAAATATTGGACAAAGCGATGTCAAACACAACTGGTGCAACGCAAACACAAAAGGCGGAGAAGGCTGCATTCGCATCGTACGCAGAAGCGTTTCGTGATGATGTGAGGTTGAGACAAATTAAACGCCATGTAAATGAGCAGATTCTACCCAAACTGAAAAGTGATCTAAGTGGATTGAAAAAGAAGCGAGCAATCATACATACCACTCTGTTAGTAGCAGCTGTGGTTGCGTTGTTAACATCAGTTTGTACCTTATCAAGTGACATGAGTGTAGCTTTCAAGATAAATGGGACCAAAACGGAAGTGCCTTCGTGGTTTAAAAGCTTAAATCCGATGCTTGGTGTAGTCAATCTGGGAGCAACTTTTCTGATGATGGTCTGCGCAAAAAGTGAAAGAGCCTTGAACCAGCAGATTGATATGATAAAAAAGGAAGTGATGAAGAAACAGTCTTACAATGATGCGGTGAGGATGAGTTTTACAGAGTTCTCGTCAATCCCGCTGGATGGTTTCGAAATGCCATTAACC
>ADI49512
ATGCTATCCGGGCTGATCCAAAGGTTCGAAGAAGAAAGGATGAAACACAATCAAGATAGAGTTGAAGAGCTGAGTCTAGTGCGTGTAGATGATACCATTTCTCAACCACCAAGGTATGCCCCGAGTGCGCCGATGCCATCATCTATGCCAACGGTTGCCCTTGAAATATTGGACAAGGCGATGTCAAACACAACTGGTGCAACGCAAACACAGAAAGCGGAGAAGGCTGCATTCGCATCGTACGCGGAAGCGTTTCGTGATGATGTGAGATTGAGACAGATCAAACGCCATGTGAACGAGCAGATTTTACCAAAATTAAAAAGTGATCTAAGTGGATTGAAGAAGAAGCGAGCAATCATACACACTACTCTATTGGTAGCTGCTGTGGTTGCGCTGTTGACATCAGTTTGCACCCTTTCAAGCGATATGAGTGTGGCCTTTAAGATAAATGGAACTAAGACAGAAGTGCCTTCATGGTTTAAAAGCCTTAACCCGATGCTTGGCGTTGTCAATTTGGGAGCAACTTTTTTGATGATGGTTTGCGCAAAGAGTGAAAGAGCCTTGAACCAGCAGATAGATATGATAAAGAAGGAGGTGATGAAGAAACAATCTTATAATGACGCGGTGAGGATGAGTTTTACGGAGTTCTCGTCAATCCCGCTGGATGGTTTCGAAATGCCATKAACC
>ADI49507
ATGCTATCCGGGCTGATCCAAAGGTTCGAAGAAGAAAGGATGAAACACAATCAAGATAGAGTTGAAGAGCTGAGTCTAGTGCGTGTAGATGATACCATTTCTCAACCACCAAGGTATGCCCCGAGTGCGCCGATGCCATCATCTATGCCAACGGTTGCCCTTGAAATATTGGACAAGGCGATGTCAAACACAACTGGTGCAACGCAAACACAGAAAGCGGAGAAGGCTGCATTCGCATCGTACGCGGAAGCGTTTCGTGATGATGTGAGATTGAGACAGATCAAACGCCATGTGAACGAGCAGATTTTACCAAAATTAAAAAGTGATCTAAGTGGATTGAAGAAGAAGCGAGCAATCATACACACTACTCTATTGGTAGCTGCTGTGGTTGCGCTGTTGACATCAGTTTGCACCCTTTCAAGCGATATGAGTGTGGCCTTTAAGATAAATGGAACTAAGACAGAAGTGCCTTCATGGTTTAAAAGCCTTAACCCGATGCTTGGCGTTGTCAATTTGGGAGCAACTTTTTTGATGATGGTTTGCGCAAAGAGTGAAAGAGCCTTGAACCAGCAGATAGATATGATAAAGAAGGAGGTGATGAAGAAACAATCTTATAATGACGCGGTGAGGATGAGTTTTACGGAGTTCTCGTCAATCCCGCTGGATGGTTTCGAAATGCCATTAACC
>ADI49487
ATGCTATCCGGGCTGATCCAAAGGTTCGAAGAAGAAAAAATGAAACATAATCAAGACAGAGTTGAAGAGCTGAGTCTAGTACGTGTAGATGACACCATCTCTCAACCACCAAGGTATGCTCCGAGTGCACCGATGCCATCATCTATGCCAACGGTTGCCCTTGAAATATTGGACAAAGCGATGTCAAACACAACTGGTGCAACGCAAACACAAAAGGCGGAGAAGGCTGCATTCGCATCGTACGCGGAAGCGTTTCGTGATGATGTAAGACTGAGACAGATCAAGCGCCATGTGAACGAGCAGATTTTACCAAAATTAAAAAGTGATCTAAGTGGATTGAAGAAGAAACGAGCAATCATACACACTACTCTATTAGTAGCGGCTGTGGTTGCGCTGTTGACATCAGTTTGTACCCTTTCAAGCGATATGAGTGTGGCCTTTAAGATAAATGGAACTAAAACAGAAGTGCCTTCATGGTTTAAAAGCCTTAACCCGATGCTTGGCGTGGTCAATTTGGGAGCAACTTTTCTGATGATGGTTTGCGCAAAGAGTGAAAGAGCCTTGAACCAGCAGATAGATATGATAAAGAAGGAAGTGATGAAGAAACAATCTTATAATGATGCGGTGAGGATGAGTTTTACAGAGTTCTCGTCAGTCCCGCTGGATGGTTTCGAAATGCCATTAACC
>ABM54171
ATGCTATCCGGGCTGATCCAAAGGTTCGAGGAAGAAAAAATGAAACATAATCAGGAGAGAGTCGAAGAGCTAAGTCTGGTTCGTGTGGATGATACAATTTCGCAACCACCGAGATATGCTCCGAGTGCCCCAACGCCGTCATCAATGCCAACCGTTGCCCTTGAAATATTGGATAAAGCGATGTCAAACACAACTGGTGCAACGCAAACACAGAAGGCGGAGAAAGCTGCATTCGCATCGTACGCAGAATCGTTTCGTGATGATGTGAGGCTAAGACAGATCAAACGTCATGTTAATGAACAGATTCTCCCAAAGTTAAAGAGTGATCTAGGTGGTTTAAAGAAAAAGAGAGCTATCATACGCATGACGTTGTTGGTTGCCGCTGTCGTAGCATTGTTGACGTCGGTATGCACGCCTTCAAGTGATATGAGTGTGGCGTTTAAACTTAATGGTACATCAACGGAAATACCGCAGTGGTTTAAGAGTTTAAATCCTATACTCGGAGTGGTAAATCTAGGTGCGACTTTCATAATGATGGTTTGTGCGAAGAGCGAAAGAGGGTTAAATCAGCAGATTGACATGATCAAGAAGGAAGTTATGAAGAAGCAATCATACAATGATGCGGTGAGGATGAGTTTCACTGAGTTCTCGTCAGTCCCGCTAGATGGTTTCGAACTACCATTAACC
>AAO49056
ATGCTATCCGGGCTGATCCAAAGGTTCGAGGAAGAAAAAATGAAACATAATCAGGAACGGGTTGAAGAGTTGAGTCTGGTCCGTGTGGATGACACGATTTCCCAACCGCCGAGATATGCTCCGAGTGCGCCCATGCCATCGTCAATGCCTACTGTTGCCCTTGAAATCTTGGACAAAGCAATGTCAAATACAACGGGTGCTACGCAAACACAAAAAGCGGAGAAAGCTGCATTCGCATCGTACGCAGAAGCGTTTCGTGATGATGTGAGGCTGAGACAAATTAAACGACATGTAAATGAACAAATTCTGCCAAAATTGAAAAGTGACCTAGGAGGCTTAAAGAAGAAAAGAGCTATAATACATATGACGCTACTGATAGCGGCGGTTGTTGCTCTGTTGACATCAGTTTGCACGTTATCAAGTGACATGAGCGTGGCATTTAAGCTAAATGGTACATCAGCTGAGATACCTCAATGGTTTAAGAGTTTAAATCCAATGTTAGGTGTGGTGAATTTGGGAGCTACCTTCCTGATGATGGTTTGCGCAAAAAGCGAGAGAAGCTTGAACCAGCAAATTGACATGATTAAGAAGGAAGTGATGAAGAAACAATCGTATAATGACGCGGTGAGGATGAGTTTTACAGAATTTTCATCAGTCCCGCTAGATGGTTTCGAATTACCATTAACC
>AAM95401
ATGCTATCCGGGCTGATCCAAAGGTTCGAGGAAGAAAAAATGAAACATTATCAGGAGAGAGTCGAACAGCTAAGTCTGGTTCGTGTGGATGATACAATTTCGCAACCGCCGAGATATGCTCCGAGTGCCCCAATGCCGTCATCAATGCCAACCGTTGCCCTTGAAATATTGGATAAAGCGATGTCAAACACTACTGGTGCAACGCAAACACAGAAGGCGGAGAAAGCTGCATTCGCATCGTACGCAGAAGCGTTTCGTGATGATGTGAGGCTAAGACAGATCAAACGTCATGTTAATGAACAGATCCTCCCAAAGTTAAAGAGTGATTTAGGTGGTTTAAAGAAAAGGAGAGCTATCATACACATGACGTTGTTAGTTGCCGCTGTCGTAGCGTTGTTGACGTCGGTATGCACGCTTTCAAGTGATATGAGTGTGGCGTTTAAGCTTAATGGTACATCAACGGAAATACCACAGTGGTTTAAGAGTTTAAATCCTATGCTTGGAGTGGTAAATTTAGGTGCGACTTTCATAATGATGGTTTGTGCGAAGAGCGAAAGAGGGCTAAATCAACAGATTGATATGATCAAGAAGGAAGTTATGAAGAAACAATCATACAATGACGCGGAGAGGATGAGTTTCACGGAGTTCTCGTCAGTCCCGCTAGATGGTTTCGAACTGCCATTAACC
>AAM95400
ATGCTATCCGGGCTGATCCAAAGGTTCGAGGAAGAAAAAATGAAACATAACCAGGAGAGAGTTGAAGAGCTAAGTCTGGTTCGTGTGGATGATACAATTTCACAACCACCGAGATATGCTCCGAGTGCCCCAATGCCGTCATCAATGCCGACCGTTGCCCTTGAAATATTGGATAAAGCGATGTCAAACACTACTGGTGCTACGCAAACACAAAAAGCGGAAAAAGCTGCATTCGCATCGTACGCAGAAGCGTTTCGTGATGATGTGAGGCTAAGACAGATCAAACGTCATGTTAATGAACAGATTCTCCCAAAGTTAAAGAGTGATTTAGGCGGTTTAAAGAAAAAGAGAGCTATCATACACATGACGTTGTTGGCCGCCGCTGTCGTAGCGTTGTTGACGTCGGTATGCACACTTTCGAGTGATATGAGTGTGGCATTTAAACTTAATGGCACATCAGCGGAAATACCACAGTGGTTTAAGAGTCTAAATCCCATGCTTGGAGTAGTGAATCTGGGTGCGACTTTCATTATGATGGTTTGTGCAAAGAGCGAAAGAGGGCTAAATCAGCAGATCGACATGATTAAGAAGGAGGTTATGAAGAAACAATCATATAATGACGCGGTGAGGATGAGTTTCACAGAGTTCTCGTCAGTCCCGCTAGATGGTTTCGAACTGCCATTAACC
>AAM95399
ATGCTATCCGGGCTGATCCAAGGGTTCGAGGAAGAAAAAATGAAACATAATCAGGAGAAAATTGAAGAGCTGAGCCTGGTTCGCGTGGATGATACGGTTTCACAGCCTCCGAGATATGCTCCGAGTGCTCCAATGCCGTCGTCAATGCCAACTGTTGCCCTTGAAATATTGGATAAAGCGATGTCAAACACTACTGGTGCTACGCAAACACAGAAGGCGGAGAAAGCTGCATTCGCATCGTACGCAGAAGCGTTTCGTGATGATGTAAGACTCAGACAGATTAAACGTCATGTCAATGAACAGATACTCCCAAAGTTAAAGAGTGATTTAGGTGGTTTGAAGAAAAAGAGGGCTATCATACACATGACGTTGCTTATCGCCGCTGTTGTTGCACTGTTAACATCGGTGTGTACGCTGTCAAGTGACATGAGTGTGGCATTCAAACTTAACGGTACATCAGCAGAGATACCGCCGTGGTTTAAAAGTCTAAATCCCATGCTTGGAGTGGTGAACTTGGGTGCAACTTTCATCATGATGGTTTGTGCGAAGAGCGAAAGAGGGCTAAATCAGCAAATTGATATGATTAAGAAGGAAGTTATGAAGAAGCAATCATATAATGATGCGGTGAGGATGAGTTTCACAGAGTTCTCATCAGTCCCGCTAGACGGTTTCGAATTACCATTAACC
>AAM95398
ATGCTATCCGGGCTGATCCAAGGGTTCGAGGAAGAAAAAATGAAACATAATCAGGAGAAAATTGAAGAGCTGAGCCTGGTTCGCGTGGATGATACGGTTTCACAGCCTCCGAGATATGCTCCGAGTGCTCCAATGCCGTCGTCAATGCCAACTGTTGCCCTTGAAATATTGGATAAAGCGATGTCAAACACTACTGGTGCTACGCAAACACAGAAGGCGGAGAAAGCTGCATTCGCATCGTACGCAGAAGCGTTTCGTGATGATGTAAGACTCAGACAGATTAAACGTCATGTCAATGAACAGATACTCCCAAAGTTAAAGAGTGATTTAGGTGGTTTGAAGAAAAAGAGGGCTATCATACACATGACGTTGCTTATCGCCGCTGTTGTTGCACTGTTAACATCGGTGTGTACGCTGTCAAGTGACATGAGTGTGGCATTCAAACTTAACGGTACATCAGCAGAGATACCGCCGTGGTTTAAAAGTCTAAATCCCATGCTTGGAGTGGTGAACTTGGGTGCAACTTTCATCATGATGGTTTGTGCGAAGAGCGAAAGAGGGCTAAATCAGCAAATTGATATGATTAAGAAGGAAGTTATGAAGAAGCAATCATATAATGATGCGGTGAGGATGAGTTTCACAGAGTTCTCATCAGTCCCGCTAGACGGTTTCGAATTACCATTAACC
>AAM95397
ATGCTATCCGGGCTGATCCAAAGGTTCGAGGAAGAAAAAATGAAACATAATCAGGAGAAAATTGAAGAGCTGAGCCTGGTTCGCGTGGATGATACGGTTTCACAGCCTCCGAGATATGCTCCGAGTGCCCCAATGCCGTCGTCAATGCCAACTGTTGCCCTTGAAATATTGGATAAAGCGATGTCAAACACTACTGGTGCTACGCAAACACAGAAGGCGGAGAAAGCTGCATTCGCATCGTACGCAGAAGCGTTTCGTGATGATGTAAGACTCAGACAGATTAAACGTCATGTCAATGAACAGATACTCCCAAAGTTAAAGAGTGATTTAGGTGGTTTGAAGAAAAAGAGGGCTATCATACACATGACGTTGCTTATCGCCGCTGTTGTTGCACTGTTAACATCGGTGTGTACGCTGTCAAGTGACATGAGTGTGGCATTCAAACTTAACGGTACATCAGCAGAGATACCGCCGTGGTTTAAAAGTCTAAATCCCATGCTTGGAGTGGTGAACTTGGGTGCAACTTTCATCATGATGGTTTGTGCGAAGAGCGAAAGAGGGCTAAATCAGCAAATTGATATGATTAAGAAGGAAGTTATGAAGAAGCAATCATATAATGACGCGGTGAGGATGAGTTTCACAGAGTTCTCATCAGTCCCGCTAGACGGTTTCGAATTACCATTAACC
>AAM95396
ATGCTATCCGGGCTGATCCAAAGGTTCGAGGAAGAAAAAATGAAACATAATCAGGAGAGAATTGAAGAGCTGAGCCTAGTTCGCGTGGATGATACGATTTCACAACCACCGAGATATGCTCCGAGTGCTCCAATGCCGTCGTCAATGCCAACTGTTGCCCTTGAAATATTGGATAAAGCGATGTCAAACACTACTGGTGCTACGCAAACACAGAAGGCGGAGAAAGCTGCATTCGCATCGTACGCAGAAGCGTTTCGTGATGATGTGAGACTCATACAGATTAAACGTCATGTCAATGAACAGATACTCCCAAAGTTAAAGAGTGATTTAGATGGTTTAAAGAAAAAGAGGGCTATCATACACATGACGTTGCTTATCGCTGCTGTTGTTGCACTGTTAACATCGGTGTGTACGCTGTCAAGTGACATGAGTGTGGCATTCAAACTTAACGGTACATTAGCGGAGATACCACCGTGGTTTAAAAGTCTAAATCCCATGCTTGGAGTGGTGAATTTAGGTGCAACTTTCATCATGATGGTTTGTGCGAAGAGCGAAAGAGGGCTAAATCAGCAAATTGATATGATTAAGAAGGAGGTTATGAAGAAGCAATCATATAATGATGCAGTGAGGATGAGTTTCACAGAGTTTTCGTCAATCCCGCTAGATGGTTTCGAATTACCATTAACC
>AAM95395
ATGCTATCCGGGCTGATCCAAAGGTTGGAGGAAGAAAAAATGAAACATAATCAGGAGAGAATTGAAGAGCTGAGCCTAGTTCGCGTGGATGATACGATTTCACAACCACCGAGATATGCTCCGAGTGCTCCAATGCCGTCGTCAATGCCAACTGTTGCCCTTGAAATATTGGATAAAGCGATGTCAAACACTACTGGTGCTACGCAAACACAGAAGGCGGAGAAAGCTGCATTCGCATCGTACGCAGAAGCGTTTCGTGATGATGTGAGACTCAGACAGATTAAACGTCATGTCAATGAACAGATACTCCCAAAGTTAAAGAGTGATTTAGATGGTTTAAAGAAAAAGAGGGCTATCATACACATGACGTTGCTTATCGCTGCTGTTGTTGCACTGTTAACATCGGTGTGTACGCTGTCAAGTGACATGAGTGTGGCATTCAAACTTAACGGTACATTAGCGGAGATACCACCGTGGTTTAAAAGTCTAAATCCCATGCTTGGAGTGGTGAATTTAGGTGCAACTTTCATCATGATGGTTTGTGCGAAGAGCGAAAGAGGGCTAAATCAGCAAATTGATATGATTAAGAAGGAGGTTATGAAGAAGCAATCATATAATGATGCAGTGAGGATGAGTTTCACAGAGTTTTCGTCAATCCCGCTAGATGGTTTCGAATTACCATTAACC
>AAM95394
ATGCTATCCGGGCTGATCCAAAGGTTCGAGGAAGAAAAAATGAAACATAACCAGGAGAGAGTTGAAGAGCTAAGTCTGGTTCGTGTGGATGATACAATTTCACAACCACCGAGATATGCTCCGAGTGCCCCAATGCCGTCATCAATGCCGACCGTTGCCCTTGAAATATTGGATAAAGCGATGTCAAACACTACTGGTGCTACGCAAACACAAAAAGCGGAAAAAGCTGCATTCGCATCGTACGCAGAAGCGTTTCGTGATGATGTGAGGCTAAGACAGATCAAACGTCATGTTAATGAACAGATTCTCCCAAAGTTAAAGAGTGATTTAGGCGGTTTAAAGAAAAAGAGAGCTATCATACACATGACGTTGTTGGTCGCCGCTGTCGTAGCGTTGTTGACGTCGGTATGCACACTTTCGAGTGATATGAGTGTGGCATTTAAACTTAATGGCACATCAGCGGAAATACCACAGTGGTTTAAGAGTCTAAATCCCATGCTTGGAGTAGTGAATCTGGGTGCGACTTTCATTATGATGGTTTGTGCAAAGAGCGAAAGAGGGCTAAATCAGCAGATCGACATGATTAAGAAGGAGGTTATGAAGAAACAATCATATAATGACGCGGTGAGGATGAGTTTCACAGAGTTCTCGTCAGTCCCGCTAGATGGTTTCGAACTGCCATTAACC
>AAM95393
ATGCTATCCGGGCTGATCCAAAGGTTTGAGGAAGAAAAAATGAAACATAATCAGGAGAGAATTGAAGAGCTGAGTCTGGTTCGCGTGGATGATACGATTTCACAGCCACCGAGATATGCTCCGAGTGCTCCAATGCCGTCGTCAATGCCCACTGTTGCCCTTGAAATATTGGATAAAGCGATGTCAAACACTACTGGTGCTACGCAAACACAGAAGGCGGAGAAAGCTGCATTCGCATCGTACGCAGAAGCGTTTTGTGATGATGTGAGACTCAAACAGATTAAACGTTATGTCAATGAACAGATACTCCCAAAGTTAAAGAGTGATTTAGGTGGTTTGAAGAAAAAGAGGGCTATCATACACATGACGTTGCTTATCGCTGCTGTCGTTGCACTGTTAACATCGGTATGTACGCTGTCAAGTGACATGAGTGTGGCATTCAAACTTAACGGTACATCAGCGGAGATACCACCGTGGTTTAAAAGTCTAAATCCCATGCTTGGAGTGGTGAACTTAGGTGCAACTTTCATCATGATGGTTTGTGCGAAAAGCGAAAGAGGGCTAAACCAGCAAATTGATATGATTAAAAAGGAGGTTATGAAGAAGCAATCATATAATGACGCGGTGAGGATGAGTTTCACAGAGTTTTCGTCAGTCCCGCTAGATGGTTTCGAATTACCATTAACC
>AAM95392
ATGCTATCCGGGCTGATCCAAAGGTTTGAGGAAGAAAAAATGAAACATAATCAGGAGAGAATTGAAGAGCTGAGTCTGGTTCGCGTGGATGATACGATTTCACAGCCACCGAGATATGCTCCGAGTGCTCCAATCCCGTCGTCAATGCCAACTGTCGCCCTTGAAATATTGGATAAAGCGATGTCAAACACTACTGGTGCTACGCAAACACAGAAGGCGGAGAAAGCTGCATTCGCATCGTACGCAGAAGCGTTTTGTGATGATGTGAGACTCAAACAGATTAAACGTCATGTCAATGAACAGATACTCCCAAAGTTAAAGAGTGATTTAGGTGGTTTGAAGAAAAAGAGGGCTATCATACACATGACGTTGCTTATCGCTGCTGTCGTTGCACTGTTAACATCGGTATGTACGCTGTCAAGTGACATGAGTGTGGCATTCAAACTTAACGGTACATCAGCGGAGATACCCCCGTGGTTTAAAAGTCTAAATCCCATGCTTGGAGTGGTGAACTTAGGTGCAACTTTCATCATGATGGTTTGTGCGAAGAGCGAAAGAGGGCTAAACCAGCAAATTGATATGATTAAGAAGGAGGTTATGAAGAAGCAATCATATAATGATGCGGTGAGGATGAGTTTCACAGAGTTTTCATCAGTCCCGCTAGATGGTTTCGAATTACCATTAACC
>AAM95391
ATGCTATCCGGTCTGATCCAAAGGTTCGAGGAAGAAAAAATGAAACATAATCAGGAGAGAGTTGAAGAGCTAAGTCTGGTTCGCGTGGATGATGCAATTTCACAACCACCGAGATATGCTCCGAGTGCCCCGATGCCGTCATCAATGCCAACCGTTGCCCTTGAAATATTGGATAAAGCGATGTCAAACACTACTGGTGCTACGCAAACACAAAAGGCGGAAAAAGCTGCATTCGCATCGTACGCAGAAGCGTTTCGTGATGATGTGAGGCTAAAACAGATCAAACGTCATGTTAATGAACAGATTCTCCCAAAGTTAAAGAGTGATTTAGGTGGTTTAAAGAAAAAGAGAGCTATCATACACATGACGTTGTTGGTCGCCGCTGTCATAGCGTTGTTGACGTCTGTATGCACACTTTCAAGTGATATGAGTGTGGCGTTTAAACTTAATGGTACATCAGCGGAAATACCGCCGTGGTTTAAGAGTTTAAACCCCATGCTTGGAGTGGTAAATTTGGGTGCGACTTTCATTATGATGGTTTGTGCGAAGAGCGAAAGAGGGCTAAATCAGCAGATTGACATGATTAAGAAGGAAGTTATGAAGAAACAATCATATAATGACGCGGTGAGGATGAGTTTCACAGAGTTCTCGTCAGTCCCGCTAGATGGTTTCGAACTGCCATTAACC
>AAL88627
ATGCTATCCGGGCTGATCCAAAGGTTCGAAGAAGAAAAGATGAAACACAATCAAGATAGAGTCGAAGAGCTGAGTCTAGTGCGTGTAGATGATACCATTTCTCAACCACCAAGGTATGCCCCGAGTGCGCCGATGCCATCATCTATGCCAACGGTTGCCCTTGAAATATTGGACAAAGCGATGTCAAACACAACTGGTGCAACGCAAACACAAAAAGCGGAGAAGGCTGCATTCGCATCGTACGCGGAAGCGTTTCGTGATGATGTGAGATTGAGACAGATCAAACGCCATGTGAACGAGCAGATTTTACCAAAATTAAAAAGTGATCTAAGTGGATTGAAGAAGAAGCGAGCAATCATACACACTACTCTATTGGTAGCTGCTGTGGTTGCGCTGTTGACATCAGTTTGCACCCTCTCAAGCGATATGAGTGTGGCCTTTAAGATAAATGGAACTAAGACAGAAGTGCCTTCATGGTTTAAAAGCCTTAACCCGATGCTTGGCGTTGTTAATTTGGGAGCAACTTTTTTGATGATGGTTTGCGCAAAGAGTGAGAGAGCCTTGAACCAGCAGATAGATATGATAAAGAAGGAAGTGATGAAAAAACAATCTTATAATGACGCGGTGAGGATGAGTTTTACAGAGTTCTCGTCAATCCCGCTAGATGGTTTCGAAATGCCATTAACC
>AAL88626
ATGCTATCCGGGCTGATCCAAAGGTTCGAGGAAGAAAAAATGAAACATAATCAGGAACGGGTTGAAGAGTTGAGTCTGGTCCGTGTGGATGACACGATTTCCCAACCGCCGAGATATGCTCCGAGTGCGCCCATGCCATCGTCAATGCCTACTGTTGCGCTTGAAATCTTGGACAAAGCAATGTCAAATACAACGGGTGCTACGCAAACACAAAAAGCGGAGAAAGCTGCATTCGCATCGTACGCAGAAGCGTTTCGTGATGATGTGAGGCTGAGACAAATTAAACGACATGTAAATGAACAAATTCTGCCAAAATTGAAAAGTGACCTAGGAGGCTTAAAGAAGAAAAGAGCTATAATACATATGACGCTACTGATAGCGGCGGTTGTTGCTCTGTTGACATCAGTTTGCACGTTATCAAGTGACATGAGCGTGGCATTTAAGCTAAATGGTACATCAGCTGAGATACCTCAATGGTTTAAGAGTTTAAATCCAATGTTAGGTGTGGTGAATTTGGGGGCTACCTTCCTGATGATGGTTTGCGCAAAAAGCGAGAGAAGCTTGAACCAGCAAATTGACATGATTAAGAAGGAAGTGATGAAGAAACAATCGTATAATGACGCGGTGAGGATGAGTTTTACAGAATTTTCATCAGTCCCGCTAGATGGTTTCGAATTACCATTAACC
>AAL88625
ATGCTATCCGGGCTGATCCAAAGGTTCGAGGAAGAAAAAATGAAACATAATCAGGAACGGGTTGAAGAGTTGAGTCTGGTCCGTGTGGATGACACGATTTCCCAACCGCCGAGATATGCTCCGAGTGCGCCCATGCCATCGTCAATGCCTACTGTTGCGCTTGAAATCTTGGACAAAGCAATGTCAAATACAACGGGTGCTACGCAAACACAAAAAGCGGAGAAAGCTGCATTCGCATCGTACGCAGAAGCGTTTCGTGATGATGTGAGGCTGAGACAAATTAAACGACATGTAAATGAACAAATTCTGCCAAAATTGAAAAGTGACCTAGGAGGCTTAAAGAAGAAAAGAGCTATAATACATATGACGCTACTGATAGCGGCGGTTGTTGCTCTGTTGACATCAGTTTGCACGTTATCAAGTGACATGAGCGTGGCATTTAAGCTAAATGGTACATCAGCTGAGATACCTCAATGGTTTAAGAGTTTAAATCCAATGTTAGGTGTGGTGAATTTGGGGGCTACCTTCCTGATGATGGTTTGCGCAAAAAGCGAGAGAAGCTTGAACCAGCAAATTGACATGATTAAGAAGGAAGTGATGAAGAAACAATCGTATAATGACGCGGTGAGGATGAGTTTTACAGAATTTTCATCAGTCCCGCTAGATGGTTTCGAATTACCATTAACC
>AAD34455
ATGCTATCCGGGCTGATCCAAAGGTTCGAGGAAGAAAAAATGAAACATAATCAGGAACGGGTTGAAGAACTGAGTTTAGTTCGTGTGGATGACGCGATTTCTCAACCACCAAGATATGCTCCGAGCGCGCCAATGCCATCGTCGATGCCAACAGTTGCACTTGAAATCTTGGACAAAGCGATGTCAAATACAACGGGTGCTACGCAAACACAAAAAGCGGAGAAGGCTGCATTCGCATCGTACGCGGAAGCGTTTCGTGATGATGTGAGGCTGAGACAAATTAAACGACATGTGAATGAACAGATTCTGCCAAAATTGAAAAGTGACCTTGGAGGCTTAAAGAAGAAGAGAGCCATCATACATATGACATTGCTGATAGCAGCGGTTGTCGCTCTGCTGACATCGGTTTGTACGTTGTCGAGCGATATGAGCGTGGCGTTTAAGTTAAATGGTACATCAGCTGAAATACCTCAATGGTTTAAGAGTTTGAATCCGATGTTGGGTGTGGTGAATCTGGGGGCTACCTTTCTGATGATGGTTTGCGCAAAAAGTGAGAGAAGCTTGAATCAGCAAATTGATATGATTAAGAAGGAGGTGATGAAGAAGCAATCGTATAATGATGCGGTGAGGATGAGTTTTACGGAATTTTCATCAGTTCCGCTAGATGGTTTCGAATTACCATTAACC
>AAD34454
ATGCTATCCGGGTTGATCCAAAGGTTCGAGGAAGAAAAAATGAAACATAATCAGGAGAGAGTCGAAGAGCTAAGTTTGGTCCGTGTGGATGATACGATTTCACAACCACCGAGATATGCTCCGAGTGCCCCAATGCCATCATCAATGCCAACCGTTGCCCTTGAAATATTGGATAAAGCGATGTCAAACACTACTGGTGCTACGCAAACACAGAAGGCGGAGAAAGCTGCATTCGCATCGTACGCAGAAGCGTTTCGTGATGATGTGAGACTAAGACAGATCAAACGTCATGTTAATGAACAGATCCTTCCAAAGTTAAAGAGTGATTTAGGTGGTCTAAAGAAAAAGAGAGCTATCATACACATGACGTTGTTAGTTGCCGCTGTTGTAGCGTTGTTGACGTCGGTATGCACGCTTTCAAGTGATATGAGCGTGGCATTTAAGCTTAATGGTACATCAACGGAAATACCGCAGTGGTTTAAGAGTCTAAATCCTATGCTTGGAGTAGTAAATCTAGGAGCGACTTTCATAATGATGGTTTGTGCGAAGAGTGAGAGAGGGTTAAACCAGCAGATTGACATGATCAAGAAGGAAGTTATGAAGAAGCAATCATATAATGATGCGGTGAGGATGAGCTTCACAGAGTTCTCGTCAGTCCCGCTAGATGGTTTCGAACTACCATTAACC
>AAD34453
ATGCTATCCGGGCTGATCCAAAGGTTCGAGGAAGAGAAAATGAAACATAATCAGGAAAGGGTTGAAGAACTAAGTTTGGTTCGTGTCGATGATACGATTTCACAGCCGCCAAGGTATGCGCCGAGTGCCCCGATGCCATCTTCGATGCCCACCGTTGCCCTTGAAATATTGGATAAAGCGATGTCAAACACTACTGGTGCTACGCAGACACAGAAGGCGGAGAAGGCTGCATTCGCATCGTACGCAGAAGCGTTTCGTGATGATGTGAGGCTAAGACAGATTAAGCGCCATGTCAATGAACAAATTTTACCAAAGCTGAAGAGTGATTTAGGTGGTCTAAAGAAGAAGAGGGCGATTATACATATGACGCTGTTAGTCGCGGCTGTTGTTGCACTGCTAACATCGGTTTGTACCCTGTCCAGCGATATGAGTGTGGCGTTTAAGATCAATGGAACATCAGCGGAGATACCATCATGGTTTAAGAGTCTGAATCCGATGCTGGGGGTGGTGAATCTTGGTGCAACCTTTATAATGATGGTTTGTGCGAAGAATGAAAGAGGATTGAACCAGCAAATCGATATGATAAAAAAGGAGGTTATGAAGAAGCAGTCGTATAATGATGCGGTGAGGATGAGTTTCACTGAGTTCTCGTCAGTCCCGTTAGACGGTTTCGAACTACCATTAACC
>AAD34452
ATGCTATCCGGGCTGATCCAAAGGTTCGAGGAAGAAAAAATGAAACATAATCAGGAGAGAGTTGAAGAGTTGAGCCTGGTTCGAGTGGATGATACGATTTCACAACCGCCGAGATATGCTCCGAGTGCTCCAATGCCGTCATCAATGCCAACCGTTGCCCTTGAAATACTGGATAAAGCGATGTCAAACACTACTGGTGCTACGCAAACACAGAAGGCGGAGAAAGCTGCATTCGCATCGTACGCGGAAGCGTTTCGTGATGATGTGAGGCTCAGGCAGATCAAACGCCACGTTAATGAACAGATTCTTCCAAAGTTAAAGAGTGACTTAGGTGGTTTGAAGAAAAAGAGGGCTATCATACACATGACGTTGCTTATCGCTGCTGTCGTGGCGTTATTAACATCGGTGTGTACGCTATCAAGTGATATGAGTGTGGCATTTAAATTCAATGGTACATTATCGGAGATACCGTCGTGGTTTAAAAGTCTAAATCCCATGCTTGGAGTGGTTAATCTGGGTGCAACTTTCATAATGATGGTTTGTGCGAAGAGTGAAAGAGGGCTAAATCAGCAAATTGACATGATTAAGAAGGAGGTTATGAAAAAACAATCATATAATGACGCGGTGAGGATGAGTTTCACAGAGTTCTCGTCAGTCCCGCTAGATGGTTTCGAATTACCATTAACC
>AAD34451
ATGCTATCCGGGCTGATCCAAAGGTTCGAGGAAGAAAAAATGAAACATAATCAGGAGAGAGTCGAAGAGCTAAGTCTGGTTCGTGTGGATGATACGATTTCGCAACCACCGAGATATGCTCCGAGTGCCCCAATGCCGTCATCAATGCCAACCGTTGCCCTTGAAATATTGGATAAAGCGATGTCAAACACTACTGGTGCAACGCAAACACAGAAGGCGGAGAAAGCTGCATTCGCATCGTACGCAGAAGCGTTTCGTGATGATGTGAGGCTAAGACAGATCAAACGTCATGTTAATGAACAGATCCTCCCAAAGTTAAAGAGTGATTTAGGTGGTTTAAAGAAAAAGAGAGCTATCATACACATGACGCTGTTAGTTGCCGCTGTCGTAGCGTTGTTGACGTCGGTATGCACGCTTTCAAGTGATATGAGCGTGGCGTTTAAACTTAATGGTACATCAACGGAAATACCACAGTGGTTTAAGAGTTTAAATCCAATGCTTGGAGTGGTAAATTTAGGTGCGACTTTTATAATGATGGTTTGTGCGAAGAGCGAAAGAGGGCTAAATCAACAGATTGATATGATCAAGAAGGAAGTTATGAAGAAGCAATCATACAATGACGCGGTGAGGATGAGTTTCACAGAGTTCTCGTCAGTCCCGCTTGATGGTTTCGAGCTACCATTAACC
>AAD34450
ATGCTATCCGGGCTGATCCAAAGGTTCGAGGAAGAAAAAATGAAACATAATCAGGAGAGAGTCGAAGAGCTAAGTTTGGTTCGTGTGGATGATACAATTTCGCAACCACCGAGATATGCTCCGAGTGCCCCAATGCCGTCATCAATGCCAACCGTTGCCCTTGAAATATTGGATAAAGCGATGTCAAACACTACTGGTGCAACGCAAACACAGAAGGCGGAGAAAGCTGCATTCGCATCGTACGCAGAAGCGTTTCGTGATGATGTGAGGCTAAGACAGATCAAACGTCATGTTAATGAACAGATTCTCCCAAAGTTAAAGAGTGATCTAGGTGGTTTAAAGAAAAAGAGAGCTATCATACACATGACGTTGTTAGTTGCCGCTGTCGTAGCATTGTTGACGTCAGTATGCACGCTTTCAAGTGATATGAGTGTGGCGTTTAAACTTAATGGTACATCAACGGAAATACCGCAGTGGTTTAAGAGTTTAAATCCAATGCTCGGAGTGGTAAATCTAGGTGCAACTTTCATAATGATGGTTTGTGCGAAGAGCGAAAGAGGGTTAAATCAGCAGATTGACATGATCAAGAAGGAAGTTATGAAGAAGCAATCATACAATGATGCGGTGAGGATGAGTTTCACTGAGTTCTCGTCAGTCCCGCTAGATGGTTTCGAACTACCATTAACC
>AAD34449
ATGCTATCCGGGCTGATCCAAAGGTTCGAGGAAGAAAAAATGAAACACAATCAGGAGAGAGTCGAAGAGTTAAGTCTGGTTCGTGTGGATGATACAATTTCACAACCACCGAGATATGCTCCGAGTGCCCCAATGCCGTCATCAATGCCAACCGTTGCCCTTGAAATATTGGATAAAGCGATGTCAAACACTACTGGTGCAACGCAAACACAGAAGGCGGAGAAAGCTGCATTCGCATCGTACGCAGAAGCGTTTCGTGATGATGTGAGGCTAAGACAGATCAAACGTCACGTTAATGAACAGATCCTCCCAAAGTTAAAGAGTGATCTAGGTGGTTTAAAGAAAAAGAGAGCTATCATACACATGACGTTGTTAGTTGCCGCTGTCGTAGCGCTGTTGACGTCGGTGTGCACGCTTTCAAGTGATATGAGTGTGGCGTTTAAACTTAATGGTACATCAGCGGAGATACCGCAGTGGTTTAAGAGTTTAAATCCCATGCTTGGAGTGGTAAATCTAGGTGCGACTTTCATAATGATGGTTTGTGCGAAGAGCGAAAGAGGACTAAATCAGCAGATTGACATGATCAAGAAGGAAGTTATGAAGAAGCAATCATACAATGACGCGGTGAGGATGAGCTTCACAGAGTTCTCGTCAGTCCCGCTAGATGGTTTCGAACTACCATTAACC
>AAD34448
ATGCTATCCGGGCTGATCCAAAGGTTCGAGGAAGAAAAAATGAAACATAATCAGGAGAGAGTCGAAGAGCTAAGTCTGGTTCGTGTGGATAATACAGTTTCACAGCCACCGAGATATGCTCCGAGTGCCCCAATGCCGTCATCAATGCCAACCGTTGCCCTTGAAATATTGGATAAAGCGATGTCAAACACTACTGGTGCTACGCAAACACAGAAGGCGGAGAAAGCTGCATTCGCATCGTACGCAGAAGCGTTTCGTGATGATGTGAGGCTAAGACAGATCAAACGTCATGTCAATGAACAGATTCTCCCAAAGTTAAAGAGTGACTTAGGTGGTTTAAAGAAAAAGAGAGCTATCATACACATGACGTTGTTAGTTGCTGCTGTTGTAGCGTTGTTGACGTCGGTGTGCACGCTTTCAAGTGATATGAGTGTGGCATTTAAACTTAATGGTACATCAACGGAGATACCGCAGTGGTTTAAGAGTCTAAATCCCATGCTTGGGGTGGTGAATCTAGGTGCGACTTTTATAATGATGGTTTGTGCGAAGAGCGAAAGAGGGCTAAATCAGCAAATTGACATGATTAAGAAGGAAGTTATGAAAAAACAGTCATATAATGATGCGGTGAGGATGAGTTTCACAGAGTTCTCGTCAGTCCCGCTAGATGGTTTCGAATTACCATTAACC
>AAC42328
ATGCTATCCGGGCTGATCCAAAGGTTCGAGGAAGAAAAAATGAAACATAATCAGGAACGGGTTGAAGAGTTGAGTTTGGTCCGTGTGGATGATACAATTTCTCAGCCGCCAAGATATGCTCCGAGCGCGCCAATGCCATCATCTATGCCCACTGTTGCACTTGAAATCTTGGACAAAGCGATGTCAAATACAACGGGTGCTACGCAAACACAAAAAGCGGAGAAGGCTGCATTCGCATCGTACGCGGAAGCGTTTCGTGATGATGTGAGGTTAAGACAAATTAAGCGACATGTGAATGAGCAAATTTTACCAAAGTTGAAAAGTGACCTAGGAGGCTTAAAGAAGAAAAGAGCTATTATACATATGACACTGCTGATAGCGGCAGTCGTTGCTCTGCTGACATCAGTTTGTACGTTGTCGAGTGATATGAGCGTGGCATTTAAATTAAATGGTACATCAGCTGAAATACCTCAGTGGTTTAAGAGTTTGAATCCAATGTTGGGTGTGGTAAATCTGGGAGCTACCTTCCTGATGATGGTTTGTGCAAAAAGTGAAAGGAGCTTGAACCAGCAAATTGATATGATTAAGAAGGAAGTGATGAAGAAGCAATCGTATAATGATGCGGTGAGGATGAGTTTTACGGAATTTTCATCAGTCCCGCTAGATGGTTTTGAATTACCATTAACC
>AAC42329
---------------------------------------ATGAAACATAATCAGGAACGGGTTGAAGAGTTGAGTTTGGTCCGTGTGGATGATACAATTTCTCAGCCGCCAAGATATGCTCCGAGCGCGCCAATGCCATCATCTATGCCCACTGTTGCACTTGAAATCTTGGACAAAGCGATGTCAAATACAACGGGTGCTACGCAAACACAAAAAGCGGAGAAGGCTGCATTCGCATCGTACGCGGAAGCGTTTCGTGATGATGTGAGGTTAAGACAAATTAAGCGACATGTGAATGAGCAAATTTTACCAAAGTTGAAAAGTGACCTAGGAGGCTTAAAGAAGAAAAGAGCTATTATACATATGACACTGCTGATAGCGGCAGTCGTTGCTCTGCTGACATCAGTTTGTACGTTGTCGAGTGATATGAGCGTGGCATTTAAATTAAATGGTACATCAGCTGAAATACCTCAGTGGTTTAAGAGTTTGAATCCAATGTTGGGTGTGGTAAATCTGGGAGCTACCTTCCTGATGATGGTTTGTGCAAAAAGTGAAAGGAGCTTGAACCAGCAAATTGATATGATTAAGAAGGAAGTGATGAAGAAGCAATCGTATAATGATGCGGTGAGGATGAGTTTTACGGAATTTTCATCAGTCCCGCTAGATGGTTTTGAATTACCATTAACC
>AAC42326
ATGCTATCCGGGCTGATCCAAAGGTTCGAGGAAGAAAAAATGAAACATAATCAGGAACGGGTTGAAGAGTTGAGTTTGGTCCGTGTGGATGATACAATTTCTCAGCCGCCAAGATATGCTCCGAGCGCGCCAATGCCATCATCTATGCCCACTGTTGCACTTGAAATCTTGGACAAAGCGATGTCAAATACAACGGGTGCTACGCAAACACAAAAAGCGGAGAAGGCTGCATTCGCATCGTACGCGGAAGCGTTTCGTGATGATGTGAGGTTAAGACAAATTAAGCGACATGTGAATGAGCAAATTTTACCAAAGTTGAAAAGTGACCTAGGAGGCTTAAAGAAGAAAAGAGCTATTATACATATGACACTGCTGATAGCGGCAGTCGTTGCTCTGCTGACATCAGTTTGTACGTTGTCGAGTGATATGAGCGTGGCATTTAAATTAAATGGTACATCAGCTGAAATACCTCAGTGGTTTAAGAGTTTGAATCCAATGTTGGGTGTGGTAAATCTGGGAGCTACCTTCCTGATGATGGTTTGTGCAAAAAGTGAAAGGAGCTTGAACCAGCAAATTGATATGATTAAGAAGGAAGTGATGAAGAAGCAATCGTATAATGATGCGGTGAGGATGAGTTTTACGGAATTTTCATCAGTCCCGCTAGATGGTTTTGAATTACCATTAACC
>AAC42327
---------------------------------------ATGAAACATAATCAGGAACGGGTTGAAGAGTTGAGTTTGGTCCGTGTGGATGATACAATTTCTCAGCCGCCAAGATATGCTCCGAGCGCGCCAATGCCATCATCTATGCCCACTGTTGCACTTGAAATCTTGGACAAAGCGATGTCAAATACAACGGGTGCTACGCAAACACAAAAAGCGGAGAAGGCTGCATTCGCATCGTACGCGGAAGCGTTTCGTGATGATGTGAGGTTAAGACAAATTAAGCGACATGTGAATGAGCAAATTTTACCAAAGTTGAAAAGTGACCTAGGAGGCTTAAAGAAGAAAAGAGCTATTATACATATGACACTGCTGATAGCGGCAGTCGTTGCTCTGCTGACATCAGTTTGTACGTTGTCGAGTGATATGAGCGTGGCATTTAAATTAAATGGTACATCAGCTGAAATACCTCAGTGGTTTAAGAGTTTGAATCCAATGTTGGGTGTGGTAAATCTGGGAGCTACCTTCCTGATGATGGTTTGTGCAAAAAGTGAAAGGAGCTTGAACCAGCAAATTGATATGATTAAGAAGGAAGTGATGAAGAAGCAATCGTATAATGATGCGGTGAGGATGAGTTTTACGGAATTTTCATCAGTCCCGCTAGATGGTTTTGAATTACCATTAACC
>AAC42324
ATGCTATCCGGGCTGATCCAAAGGTTCGAGGAAGAAAAAATGAAACATAATCAGGAACGGGTTGAAGAGTTGAGTTTGGTCCGTGTGGATGATACAATTTCTCAGCCGCCAAGATATGCTCCGGGCGCGCCAATGCCATCATCTATGCCCACTGTTGCACTTGAAATCTTGGACAAAGCGATGTCAAATACAACGGGTGCTACGCAAACACAAAAAGCGGAGAAGGCTGCATTCGCATCGTACGCGGAAGCGTTTCGTGATGATGTGAGGTTAAGACAAATTAAGCGACATGTGAATGAGCAAATTTTACCAAAGTTGAAAAGTGACCTAGGAGGCTTAAAGAAGAAAAGAGCTATTATACATATGACACTGCTGATAGCGGCAGTCGTTGCTCTGCTGACATCAGTTTGTACGTTGTCGAGTGATATGAGCGTGGCATTTAAATTAAATGGTACATCAGCTGAAATACCTCAGTGGTTTAAGAGTTTGAATCCAATGTTGGGTGTGGTAAATCTGGGAGCTACCTTCCTGATGATGGTTTGTGCAAAAAGTGAAAGGAGCTTGAACCAGCAAATTGATATGATTAAGAAGGAAGTGATGAAGAAGCAATCGTATAATGATGCGGTGAGGATGAGTTTTACGGAATTTTCATCAGTCCCGCTAGATGGTTTTGAATTACCATTAACC
>AAC42325
---------------------------------------ATGAAACATAATCAGGAACGGGTTGAAGAGTTGAGTTTGGTCCGTGTGGATGATACAATTTCTCAGCCGCCAAGATATGCTCCGGGCGCGCCAATGCCATCATCTATGCCCACTGTTGCACTTGAAATCTTGGACAAAGCGATGTCAAATACAACGGGTGCTACGCAAACACAAAAAGCGGAGAAGGCTGCATTCGCATCGTACGCGGAAGCGTTTCGTGATGATGTGAGGTTAAGACAAATTAAGCGACATGTGAATGAGCAAATTTTACCAAAGTTGAAAAGTGACCTAGGAGGCTTAAAGAAGAAAAGAGCTATTATACATATGACACTGCTGATAGCGGCAGTCGTTGCTCTGCTGACATCAGTTTGTACGTTGTCGAGTGATATGAGCGTGGCATTTAAATTAAATGGTACATCAGCTGAAATACCTCAGTGGTTTAAGAGTTTGAATCCAATGTTGGGTGTGGTAAATCTGGGAGCTACCTTCCTGATGATGGTTTGTGCAAAAAGTGAAAGGAGCTTGAACCAGCAAATTGATATGATTAAGAAGGAAGTGATGAAGAAGCAATCGTATAATGATGCGGTGAGGATGAGTTTTACGGAATTTTCATCAGTCCCGCTAGATGGTTTTGAATTACCATTAACC
>AAC42322
ATGCTATCCGGGCTGATCCAAAGGTTCGAAGAAGAAAAAATGAAACATAATCAAGATAGAGTCGAAGAACTGAGTTTAGTGCGTGTGGATGATACCATTTCTCAACCACCAAGGTATGCTCCGAGTGCGCCGATGCCATCATCTATGCCAACGGTTGCCCTTGAAATACTGGACAAAGCGATGTCAAACACAACTGGTGCAACGCAAACACAAAAAGCGGAGAAGGCTGCATTCGCATCGTACGCGGAAGCGTTTCGTGATGATGTAAGATTAAGACAAATTAAACGCCACGTAAATGAACAGATTTTACCCAAACTGAAAAGTGATTTGAGCGGATTGAAGAAGAAGCGAGCAATCATACATACTACTCTATTAGTGGCCGCTGCGGTTGCGTTGCTGACATCAGTTTGCACCCTTTCAAGTGATATGAGTGTGGCCTTCAAGATAAATGGGACCAAAACAGAAGTGCCTTCATGGTTTAAAAGCCTTAATCCAATGTTAGGCGTCGTCAATTTAGGAGCAACTTTTTTGATGATGGTTTGCGCAAAGAGTGAAAGAGCCTTGAATCAGCAGATAGATATGATAAAGAAAGAAGTGATGAAAAAGCAATCATATAACGACGCGGTGAGGATGAGTTTTACAGAGTTCTCGTCAATCCCGCTGGATGGTTTCGAAATGCCATTAACC
>AAC42323
---------------------------------------ATGAAACATAATCAAGATAGAGTCGAAGAACTGAGTTTAGTGCGTGTGGATGATACCATTTCTCAACCACCAAGGTATGCTCCGAGTGCGCCGATGCCATCATCTATGCCAACGGTTGCCCTTGAAATACTGGACAAAGCGATGTCAAACACAACTGGTGCAACGCAAACACAAAAAGCGGAGAAGGCTGCATTCGCATCGTACGCGGAAGCGTTTCGTGATGATGTAAGATTAAGACAAATTAAACGCCACGTAAATGAACAGATTTTACCCAAACTGAAAAGTGATTTGAGCGGATTGAAGAAGAAGCGAGCAATCATACATACTACTCTATTAGTGGCCGCTGCGGTTGCGTTGCTGACATCAGTTTGCACCCTTTCAAGTGATATGAGTGTGGCCTTCAAGATAAATGGGACCAAAACAGAAGTGCCTTCATGGTTTAAAAGCCTTAATCCAATGTTAGGCGTCGTCAATTTAGGAGCAACTTTTTTGATGATGGTTTGCGCAAAGAGTGAAAGAGCCTTGAATCAGCAGATAGATATGATAAAGAAAGAAGTGATGAAAAAGCAATCATATAACGACGCGGTGAGGATGAGTTTTACAGAGTTCTCGTCAATCCCGCTGGATGGTTTCGAAATGCCATTAACC
>AAC42320
ATGCTATCCGGGCTGATCCAAAGGTTCGAAGAAGAAAAGATGAAACATAATCAAGATAGAGTTGAAGAACTGAGTTTAGTGCGTGTGGATGATACCATTTCTCAACCACCAAGGTATGCTCCGAGTGCGCCGATGCCATCATCTATGCCAACGGTTGCCCTTGAAATACTGGACAAAGCGATGTCAAACACAACTGGTGCAACGCAAACACAAAAGGCGGAGAAGGCTGCATTCGCATCGTACGCGGAAGCGTTTCGTGATGATGTAAGATTAAGACAAATTAAACGCCATGTAAATGAACAGATTTTACCGAAACTGAAAAGTGATTTAAGCGGATTGAAGAAGAAGCGAGCAATCATACACACTACTCTACTAGTGGCTGCTGTGGTTGCGTTGCTGACATCGGTTTGCACCCTTTCAAGTGATATGAGTGTGGCCTTCAAGATAAATGGGACCAAAACAGAAGTGCCTTCATGGTTTAAAAGCCTTAATCCAATGTTAGGCGTCGTCAATTTAGGAGCAACTTTCTTGATGATGGTTTGCGCAAAGAGTGAAAGAGCCTTGAATCAGCAGATAGATATGATAAAGAAAGAAGTGATGAAAAAACAATCATATAACGACGCGGTGAGGATGAGTTTTACAGAGTTTTCGTCAATCCCGTTGGATGGTTTCGAAATGCCATTAACC
>AAC42321
---------------------------------------ATGAAACATAATCAAGATAGAGTTGAAGAACTGAGTTTAGTGCGTGTGGATGATACCATTTCTCAACCACCAAGGTATGCTCCGAGTGCGCCGATGCCATCATCTATGCCAACGGTTGCCCTTGAAATACTGGACAAAGCGATGTCAAACACAACTGGTGCAACGCAAACACAAAAGGCGGAGAAGGCTGCATTCGCATCGTACGCGGAAGCGTTTCGTGATGATGTAAGATTAAGACAAATTAAACGCCATGTAAATGAACAGATTTTACCGAAACTGAAAAGTGATTTAAGCGGATTGAAGAAGAAGCGAGCAATCATACACACTACTCTACTAGTGGCTGCTGTGGTTGCGTTGCTGACATCGGTTTGCACCCTTTCAAGTGATATGAGTGTGGCCTTCAAGATAAATGGGACCAAAACAGAAGTGCCTTCATGGTTTAAAAGCCTTAATCCAATGTTAGGCGTCGTCAATTTAGGAGCAACTTTCTTGATGATGGTTTGCGCAAAGAGTGAAAGAGCCTTGAATCAGCAGATAGATATGATAAAGAAAGAAGTGATGAAAAAACAATCATATAACGACGCGGTGAGGATGAGTTTTACAGAGTTTTCGTCAATCCCGTTGGATGGTTTCGAAATGCCATTAACC
>AAC42318
ATGCTATCCGGGCTGATCCAAAGGTTCGAAGAAGAAAAGATGAAACATAATCAAGATAGAGTTGAAGAACTGAGTTTAGTGCGTGTGGATGATACCATTTCTCAACCACCAAGGTATGCTCCGAGTGCGCCGATGCCATCATCTATGCCAACGGTTGCCCTTGAAATACTGGACAAAGCGATGTCAAACACAACTGGTGCAACGCAAACACAAAAGGCGGAGAAGGCTGCATTCGCATCGTACGCGGAAGCGTTTCGTGATGATGTAAGATTAAGACAAATTAAACGCCATGTAAATGAACAGATTCTACCCAAACTGAAAAGTGATTTAAGCGGATTGAAGAAGAAGCGAGCAATCATACACACTACTCTACTAGTGGCTGCTGTGGTTGCGTTGCTGACATCGGTTTGCACCCTTTCAAGTGATATGAGTGTGGCCTTCAAGATAAATGGGACCAAAACAGAAGTGCCTTCATGGTTTAAAAGCCTTAATCCAATGTTAGGCGTCGTCAATTTAGGAGCAACTTTCTTGATGATGGTTTGCGCAAAGAGTGAAAGAGCCTTGAATCAGCAGATAGATATGATAAAGAAAGAAGTGATGAAAAAACAATCATATAACGACGCGGTGAGGATGAGTTTTACAGAGTTTTCGTCAATCCCGTTGGATGGTTTCGAAATGCCATTAACC
>AAC42319
---------------------------------------ATGAAACATAATCAAGATAGAGTTGAAGAACTGAGTTTAGTGCGTGTGGATGATACCATTTCTCAACCACCAAGGTATGCTCCGAGTGCGCCGATGCCATCATCTATGCCAACGGTTGCCCTTGAAATACTGGACAAAGCGATGTCAAACACAACTGGTGCAACGCAAACACAAAAGGCGGAGAAGGCTGCATTCGCATCGTACGCGGAAGCGTTTCGTGATGATGTAAGATTAAGACAAATTAAACGCCATGTAAATGAACAGATTCTACCCAAACTGAAAAGTGATTTAAGCGGATTGAAGAAGAAGCGAGCAATCATACACACTACTCTACTAGTGGCTGCTGTGGTTGCGTTGCTGACATCGGTTTGCACCCTTTCAAGTGATATGAGTGTGGCCTTCAAGATAAATGGGACCAAAACAGAAGTGCCTTCATGGTTTAAAAGCCTTAATCCAATGTTAGGCGTCGTCAATTTAGGAGCAACTTTCTTGATGATGGTTTGCGCAAAGAGTGAAAGAGCCTTGAATCAGCAGATAGATATGATAAAGAAAGAAGTGATGAAAAAACAATCATATAACGACGCGGTGAGGATGAGTTTTACAGAGTTTTCGTCAATCCCGTTGGATGGTTTCGAAATGCCATTAACC
>AAC42316
ATGCTATCCGGGCTGATCCAAAGGTTCGAAGAAGAAAAGATGAAACATAATCAAGATAGAGTTGAAGAACTGAGTTTAGTGCGTGTGGATGATACCATTTCTCAACCACCAAGGTATGCTCCGAGTGCGCCGATGCCATCATCTATGCCAACGGTTGCCCTTGAAATACTGGACAAAGCGATGTCAAACACAACTGGTGCAACGCAAACACAAAAAGCGGAGAAGGCTGCATTCGCATCGTACGCGGAAGCGTTTCGTGATGATGTAAGATTGAGACAAATTAAACGCCATGTAAATGAACAGATTTTACCCAAACTGAAAAGTGATTTAAGCGGATTGAAGAAGAAGCGAGCAATCATACACACTACTCTACTAGTGGCTGCTGTGGTTGCGTTACTGACATCAGTTTGCACCCTTTCAAGTGATATGAGTGTGGCCTTCAAGATAAATGGGACCAAAACAGAAGTGCCTTCATGGTTTAAAAGCCTTAATCCAATGTTAGGCGTCGTCAATTTAGGAGCAACTTTTTTGATGATGGTTTGCGCAAAGAGTGAAAGAGCCTTGAATCAGCAGATAGATATGATAAAGAAAGAAGTGATGAAAAAACAATCATATAACGACGCGGTGAGGATGAGCTTTACAGAGTTCTCGTCAATCCCGCTGGATGGTTTCGAAATGCCATTAACC
>AAC42317
---------------------------------------ATGAAACATAATCAAGATAGAGTTGAAGAACTGAGTTTAGTGCGTGTGGATGATACCATTTCTCAACCACCAAGGTATGCTCCGAGTGCGCCGATGCCATCATCTATGCCAACGGTTGCCCTTGAAATACTGGACAAAGCGATGTCAAACACAACTGGTGCAACGCAAACACAAAAAGCGGAGAAGGCTGCATTCGCATCGTACGCGGAAGCGTTTCGTGATGATGTAAGATTGAGACAAATTAAACGCCATGTAAATGAACAGATTTTACCCAAACTGAAAAGTGATTTAAGCGGATTGAAGAAGAAGCGAGCAATCATACACACTACTCTACTAGTGGCTGCTGTGGTTGCGTTACTGACATCAGTTTGCACCCTTTCAAGTGATATGAGTGTGGCCTTCAAGATAAATGGGACCAAAACAGAAGTGCCTTCATGGTTTAAAAGCCTTAATCCAATGTTAGGCGTCGTCAATTTAGGAGCAACTTTTTTGATGATGGTTTGCGCAAAGAGTGAAAGAGCCTTGAATCAGCAGATAGATATGATAAAGAAAGAAGTGATGAAAAAACAATCATATAACGACGCGGTGAGGATGAGCTTTACAGAGTTCTCGTCAATCCCGCTGGATGGTTTCGAAATGCCATTAACC
>AAC42314
ATGCTATCCGGGCTGATCCAAAGGTTCGAAGAAGAAAAGATGAAACATAATCAAGATAGAGTTGAAGAACTGAGTTTAGTGCGTGTGGATGATACCATTTCTCAACCACCAAGGTATGCTCCGAGTGCGCCGATGCCATCATCTATGCCAACGGTTGCCCTTGAAATACTGGACAAAGCGATGTCAAACACAACTGGTGCAACGCAAACACAAAAAGCGGAGAAGGCTGCATTCGCATCGTACGCGGAAGCGTTTCGTGATGATGTAAGATTAAGACAAATTAAACGCCATGTAAATGAACAGATTTTACCCAAACTGAAAAGTGATTTAAGCGGATTGAAGAAGAAGCGAGCAATCATACACACTACTCTATTAGTGGCTGCTGTGATTGCGTTGCTGACATCAGTTTGCACCCTTTCAAGTGATATGAGTGTGGCCTTCAAGATAAATGGGACCAAAACAGAAGTGCCTTCATGGTTTAAAAGCCTTAATCCAATGTTAGGCGTCGTCAATTTAGGAGCAACTTTTTTGATGATGGTTTGCGCAAAGAGTGAAAGAGCCTTGAATCAGCAGATAGATATGATAAAGAAAGAAGTGATGAAAAAGCAATCATATAACGACGCGGTGAGGATGAGTTTTACAGAGTTCTCGTCAATCCCGCTGGATGGTTTCGAAATGCCATTAACC
>AAC42315
---------------------------------------ATGAAACATAATCAAGATAGAGTTGAAGAACTGAGTTTAGTGCGTGTGGATGATACCATTTCTCAACCACCAAGGTATGCTCCGAGTGCGCCGATGCCATCATCTATGCCAACGGTTGCCCTTGAAATACTGGACAAAGCGATGTCAAACACAACTGGTGCAACGCAAACACAAAAAGCGGAGAAGGCTGCATTCGCATCGTACGCGGAAGCGTTTCGTGATGATGTAAGATTAAGACAAATTAAACGCCATGTAAATGAACAGATTTTACCCAAACTGAAAAGTGATTTAAGCGGATTGAAGAAGAAGCGAGCAATCATACACACTACTCTATTAGTGGCTGCTGTGATTGCGTTGCTGACATCAGTTTGCACCCTTTCAAGTGATATGAGTGTGGCCTTCAAGATAAATGGGACCAAAACAGAAGTGCCTTCATGGTTTAAAAGCCTTAATCCAATGTTAGGCGTCGTCAATTTAGGAGCAACTTTTTTGATGATGGTTTGCGCAAAGAGTGAAAGAGCCTTGAATCAGCAGATAGATATGATAAAGAAAGAAGTGATGAAAAAGCAATCATATAACGACGCGGTGAGGATGAGTTTTACAGAGTTCTCGTCAATCCCGCTGGATGGTTTCGAAATGCCATTAACC
>AAC42312
ATGCTATCCGGGCTGATCCAAAGGTTCGAAGAAGAAAAAATGAAACATAATCAAGATAGAGTTGAAGAACTGAGTTTAGTGCGTGTGGATGATACCATTTCTCAACCACCAAGGTATGCTCCGAGTGCGCCGATGCCATCATCTATGCCAACGGTTGCCCTTGAAATACTGGACAAAGCGATGTCAAACACAACTGGTGCAACGCAAACACAAAAAGCGGAGAAGGCTGCATTCGCATCGTACGCGGAAGCGTTTCGTGATGATGTAAGATTAAGACAAATTAAACGCCATGTAAATGAACAGATTTTACCCAAACTGAAAAGTGATTTAAGCGGATTGAAGAAGAAGCGAGCAATCATACACACTACTCTATTAGTGGCTGCTGTGATTGCGTTGCTGACATCAGTTTGCACCCTTTCAAGTGATATGAGTGTGGCTTTCAAGATAAATGGGACCAAAACAGAAGTGCCTTCATGGTTTAAAAGCCTTAATCCAATGTTAGGCGTCGTCAATTTAGGAGCAACTTTTTTGATGATGGTTTGCGCAAAGAGTGAAAGAGCCTTGAATCAGCAGATAGATATGATAAAGAAAGAAGTGATGAAAAAGCAATCATATAACGACGCGGTGAGGATGAGTTTTACAGAGTTCTCGTCAATCCCGCTGGATGGTTTCGAAATGTCATTAACC
>AAC42313
---------------------------------------ATGAAACATAATCAAGATAGAGTTGAAGAACTGAGTTTAGTGCGTGTGGATGATACCATTTCTCAACCACCAAGGTATGCTCCGAGTGCGCCGATGCCATCATCTATGCCAACGGTTGCCCTTGAAATACTGGACAAAGCGATGTCAAACACAACTGGTGCAACGCAAACACAAAAAGCGGAGAAGGCTGCATTCGCATCGTACGCGGAAGCGTTTCGTGATGATGTAAGATTAAGACAAATTAAACGCCATGTAAATGAACAGATTTTACCCAAACTGAAAAGTGATTTAAGCGGATTGAAGAAGAAGCGAGCAATCATACACACTACTCTATTAGTGGCTGCTGTGATTGCGTTGCTGACATCAGTTTGCACCCTTTCAAGTGATATGAGTGTGGCTTTCAAGATAAATGGGACCAAAACAGAAGTGCCTTCATGGTTTAAAAGCCTTAATCCAATGTTAGGCGTCGTCAATTTAGGAGCAACTTTTTTGATGATGGTTTGCGCAAAGAGTGAAAGAGCCTTGAATCAGCAGATAGATATGATAAAGAAAGAAGTGATGAAAAAGCAATCATATAACGACGCGGTGAGGATGAGTTTTACAGAGTTCTCGTCAATCCCGCTGGATGGTTTCGAAATGTCATTAACC
>AAC42310
ATGCTATCCGGGCTGATCCAAAGGTTCGAAGAAGAAAAAATGAAACATAATCAAGATAGAGTTGAAGAACTGAGTTTAGTGCGTGTGGATGATACCATTTCTCAACCACCAAGGTATGCTCCGAGTGCGCCGATGCCATCATCTATGCCAACGGTTGCCCTTGAAATACTGGACAAAGCGATGTCAAACACAACTGGTGCAACGCAAACACAAAAAGCGGAGAAGGCTGCATTCGCATCGTACGCGGAAGCGTTTCGTGATGATGTAAGATTAAGACAAATTAAACGCCATGTAAATGAACAGATTTTACCCAAACTGAAAAGTGATTTAAGCGGATTGAAGAAGAAGCGAGCAATCATACACACTACTCTATTAGTGGCTGCTGTGATTGCGTTGCTGACATCAGTTTGCACCCTTTCAAGTGATATGAGTGTGGCTTTCAAGATAAATGGGACCAAAACAGAAGTGCCTTCATGGTTTAAAAGCCTTAATCCAATGTTAGGCGTCGTCAATTTAGGAGCAACTTTTTTGATGATGGTTTGCGCAAAGAGTGAAAGAGCCTTGAATCAGCAGATAGATATGATAAAGAAAGAAGTGATGAAAAAGCAATCATATAACGACGCGGTGAGGATGAGTTTTACAGAGTTCTCGTCAATCCCGCTGGATGGTTTCGAAATGTCATTAACC
>AAC42311
---------------------------------------ATGAAACATAATCAAGATAGAGTTGAAGAACTGAGTTTAGTGCGTGTGGATGATACCATTTCTCAACCACCAAGGTATGCTCCGAGTGCGCCGATGCCATCATCTATGCCAACGGTTGCCCTTGAAATACTGGACAAAGCGATGTCAAACACAACTGGTGCAACGCAAACACAAAAAGCGGAGAAGGCTGCATTCGCATCGTACGCGGAAGCGTTTCGTGATGATGTAAGATTAAGACAAATTAAACGCCATGTAAATGAACAGATTTTACCCAAACTGAAAAGTGATTTAAGCGGATTGAAGAAGAAGCGAGCAATCATACACACTACTCTATTAGTGGCTGCTGTGATTGCGTTGCTGACATCAGTTTGCACCCTTTCAAGTGATATGAGTGTGGCTTTCAAGATAAATGGGACCAAAACAGAAGTGCCTTCATGGTTTAAAAGCCTTAATCCAATGTTAGGCGTCGTCAATTTAGGAGCAACTTTTTTGATGATGGTTTGCGCAAAGAGTGAAAGAGCCTTGAATCAGCAGATAGATATGATAAAGAAAGAAGTGATGAAAAAGCAATCATATAACGACGCGGTGAGGATGAGTTTTACAGAGTTCTCGTCAATCCCGCTGGATGGTTTCGAAATGTCATTAACC
>AAC42308
ATGCTATCCGGGCTGATCCAAAGGTTCGAAGAAGAAAAAATGAAACATAATCAAGATAGAGTTGAAGAACTGAGTTTAGTGCGTGTGGATGATACCATTTCTCAACCACCAAGGTATGCTCCGAGTGCGCCGATGCCATCATCTATGCCAACGGTTGCCCTTGAAATACTGGACAAAGCGATGTCAAACACAACTGGTGCAACGCAAACACAAAAAGCGGAGAAGGCTGCATTCGCATCGTACGCGGAAGCGTTTCGTGATGATGTAAGATTAAGACAAATTAAACGCCATGTAAATGAACAGATTTTACCCAAACTGAAAAGTGATTTAAGTGGATTGAAGAAGAAGCGAGCAATCATACACACTACTCTATTAGTGGCTGCTGTGATTGCGTTGCTGACATCAGTTTGCACCCTTTCAAGTGATATGAGTGTGGCTTTCAAGATAAATGGGACCAAAACAGAAGTGCCTTCATGGTTTAAAAGCCTTAATCCAATGTTAGGCGTCGTCAATTTAGGAGCAACTTTTTTGATGATGGTTTGCGCAAAGAGTGAAAGAGCCTTGAATCAGCAGATAGATATGATAAAGAAAGAAGTGATGAAAAAGCAATCATATAACGACGCGGTGAGGATGAGTTTTACAGAGTTCTCGTCAATCCCGCTGGATGGTTTCGAAATGTCATTAACC
>AAC42309
---------------------------------------ATGAAACATAATCAAGATAGAGTTGAAGAACTGAGTTTAGTGCGTGTGGATGATACCATTTCTCAACCACCAAGGTATGCTCCGAGTGCGCCGATGCCATCATCTATGCCAACGGTTGCCCTTGAAATACTGGACAAAGCGATGTCAAACACAACTGGTGCAACGCAAACACAAAAAGCGGAGAAGGCTGCATTCGCATCGTACGCGGAAGCGTTTCGTGATGATGTAAGATTAAGACAAATTAAACGCCATGTAAATGAACAGATTTTACCCAAACTGAAAAGTGATTTAAGTGGATTGAAGAAGAAGCGAGCAATCATACACACTACTCTATTAGTGGCTGCTGTGATTGCGTTGCTGACATCAGTTTGCACCCTTTCAAGTGATATGAGTGTGGCTTTCAAGATAAATGGGACCAAAACAGAAGTGCCTTCATGGTTTAAAAGCCTTAATCCAATGTTAGGCGTCGTCAATTTAGGAGCAACTTTTTTGATGATGGTTTGCGCAAAGAGTGAAAGAGCCTTGAATCAGCAGATAGATATGATAAAGAAAGAAGTGATGAAAAAGCAATCATATAACGACGCGGTGAGGATGAGTTTTACAGAGTTCTCGTCAATCCCGCTGGATGGTTTCGAAATGTCATTAACC
>AAC42306
ATGCTATCCGGGCTGATCCAAAGGTTCGAAGAAGAAAAAATGAAACATAATCAAGATAGAGTTGAAGAACTGAGGTTAGTGCGTGTGGATGATACCATTTCTCAACCACCAAGGTATGCTCCGAGTGCGCCGATGCCATCATCTATGCCAACGGTTGCCCTTGAAATACTGGACAAAGCGATGTCAAACACAACTGGTGCAACGCAAACACAAAAAGCGGAGAAGGCTGCATTCGCATCGTACGCGGAAGCGTTTCGTGATGATGTAAGATTAAGACAAATTAAACGCCATGTAAATGAACAGATTTTACCCAAACTGAAAAGTGATTTAAGCGGATTGAAGAAGAAGCGAGCAATCATACACACTACTCTATTAGTGGCTGCTGTGATTGCGTTGCTGACATCAGTTTGCACCCTTTCAAGTGATATGAGTGTGGCTTTCAAGATAAATGGGACCAAAACGGAAGTGCCTTCATGGTTTAAAAGCCTTAATCCAATGTTAGGCGTCGTCAATTTAGGAGCAACTTTTTTGATGATGGTTTGCGCAAAGAGTGAAAGAGCCTTGAATCAGCAGATAGATATGATAAAGAAAGAAGTGATGAAAAAGCAATCATATAACGACGCGGTGAGGATGAGTTTTACAGAGTTCTCGTCAATCCCGCTGGATGGTTTCGAAATGTCATTAACC
>AAC42307
---------------------------------------ATGAAACATAATCAAGATAGAGTTGAAGAACTGAGGTTAGTGCGTGTGGATGATACCATTTCTCAACCACCAAGGTATGCTCCGAGTGCGCCGATGCCATCATCTATGCCAACGGTTGCCCTTGAAATACTGGACAAAGCGATGTCAAACACAACTGGTGCAACGCAAACACAAAAAGCGGAGAAGGCTGCATTCGCATCGTACGCGGAAGCGTTTCGTGATGATGTAAGATTAAGACAAATTAAACGCCATGTAAATGAACAGATTTTACCCAAACTGAAAAGTGATTTAAGCGGATTGAAGAAGAAGCGAGCAATCATACACACTACTCTATTAGTGGCTGCTGTGATTGCGTTGCTGACATCAGTTTGCACCCTTTCAAGTGATATGAGTGTGGCTTTCAAGATAAATGGGACCAAAACGGAAGTGCCTTCATGGTTTAAAAGCCTTAATCCAATGTTAGGCGTCGTCAATTTAGGAGCAACTTTTTTGATGATGGTTTGCGCAAAGAGTGAAAGAGCCTTGAATCAGCAGATAGATATGATAAAGAAAGAAGTGATGAAAAAGCAATCATATAACGACGCGGTGAGGATGAGTTTTACAGAGTTCTCGTCAATCCCGCTGGATGGTTTCGAAATGTCATTAACC
>AAC42304
ATGCTATCCGGGCTGATCCAAAGGTTCGAAGAAGAAAAAATGAAACATAATCAAGATAGAGTTGAAGAACTGAGTTTAGTGCGTGTGGATGATACCATTTCTCAACCACCAAGGTATGCTCCGAGTGCGCCGATGCCATCATCTATGCCAACGGTTGCCCTTGAAATACTGGACAAAGCGATGTCAAACACAACTGGTGCAACGCAAACACAAAAAGCGGAGAAGGCTGCATTCGCATCGTACGCGGAAGCGTTTCGTGATGATGTAAGATTAAGACAAATTAAACGCCATGTAAATGAACAGATTTTACCCAAACTGAAAAGTGATTTAAGCGGATTGAAGAAGAAGCGAGCAATCATACACACTACTCTAGTAGTGGCTGCTGTGATTGCGTTGCTGACATCAGTTTGCACCCTTTCAAGTGATATGAGTGTGGCTTTCAAGATAAATGGGACCAAAACAGAAGTGCCTTCATGGTTTAAAAGCCTTAATCCAATGTTAGGCGTCGTCAATTTAGGAGCAACTTTTTTGATGATGGTTTGCGCAAAGAGTGAAAGAGCCTTGAATCAGCAGATAGATATGATAAAGAAAGAAGTGATGAAAAAGCAATCATATAACGACGCGGTGAGGATGAGTTTTACAGAGTTCTCGTCAATCCCGCTGGATGGTTTCGAAATGTCATTAACC
>AAC42305
---------------------------------------ATGAAACATAATCAAGATAGAGTTGAAGAACTGAGTTTAGTGCGTGTGGATGATACCATTTCTCAACCACCAAGGTATGCTCCGAGTGCGCCGATGCCATCATCTATGCCAACGGTTGCCCTTGAAATACTGGACAAAGCGATGTCAAACACAACTGGTGCAACGCAAACACAAAAAGCGGAGAAGGCTGCATTCGCATCGTACGCGGAAGCGTTTCGTGATGATGTAAGATTAAGACAAATTAAACGCCATGTAAATGAACAGATTTTACCCAAACTGAAAAGTGATTTAAGCGGATTGAAGAAGAAGCGAGCAATCATACACACTACTCTAGTAGTGGCTGCTGTGATTGCGTTGCTGACATCAGTTTGCACCCTTTCAAGTGATATGAGTGTGGCTTTCAAGATAAATGGGACCAAAACAGAAGTGCCTTCATGGTTTAAAAGCCTTAATCCAATGTTAGGCGTCGTCAATTTAGGAGCAACTTTTTTGATGATGGTTTGCGCAAAGAGTGAAAGAGCCTTGAATCAGCAGATAGATATGATAAAGAAAGAAGTGATGAAAAAGCAATCATATAACGACGCGGTGAGGATGAGTTTTACAGAGTTCTCGTCAATCCCGCTGGATGGTTTCGAAATGTCATTAACC
>AAC42302
ATGCTATCCGAGCTGATCCAAAGGTTCGAAGAAGAAAAGATGAAACATAATCAAGATAGGGTTGAAGAACTGAGTTTAGTGCGTGTGGATGATACCATTTCTCAACCACCAAGGTATGCTCCGAGTGCGCCGATGCCATCATCTATGCCAACGGTTGCCCTTGAAATACTGGACAAAGCGATGTCAAACACAACTGGTGCAACGCAAACACAAAAGGCGGAGAAGGCTGCATTCGCATCGTACGCGGAAGCGTTTCGTGATGATGTAAGATTAAGACAAATTAAACGCCATGTAAATGAACAGATTTTACCCAAACTGAAAAGTGATTTAAGCGGATTGAAGAAGAAGCGAGCAATCATACACACTACTCTACTAGTGGCTGCTGTGGTTGCGTTACTGACATCAGTTTGCACCCTTTCAAGTGATATGAGTGTGGCCTTCAAGATAAATGGGACCAAAACAGAAGTGCCTCCATGGTTTAAAAGCCTTAATCCAATGTTAGGCGTCGTCAATTTAGGAGCAACTTTTTTGATGATGGTTTGCGCAAAGAGTGAAAGAGCCTTGAATCAGCAGATAGATATGATAAAGAAAGAAGTGATGAAAAAACAATCGTATAACGACGCGGTGAGGATGAGTTTTACAGAGTTCTCGTCAATCCCGCTGGATGGTTTCGAAATGCCATTAACC
>AAC42303
---------------------------------------ATGAAACATAATCAAGATAGGGTTGAAGAACTGAGTTTAGTGCGTGTGGATGATACCATTTCTCAACCACCAAGGTATGCTCCGAGTGCGCCGATGCCATCATCTATGCCAACGGTTGCCCTTGAAATACTGGACAAAGCGATGTCAAACACAACTGGTGCAACGCAAACACAAAAGGCGGAGAAGGCTGCATTCGCATCGTACGCGGAAGCGTTTCGTGATGATGTAAGATTAAGACAAATTAAACGCCATGTAAATGAACAGATTTTACCCAAACTGAAAAGTGATTTAAGCGGATTGAAGAAGAAGCGAGCAATCATACACACTACTCTACTAGTGGCTGCTGTGGTTGCGTTACTGACATCAGTTTGCACCCTTTCAAGTGATATGAGTGTGGCCTTCAAGATAAATGGGACCAAAACAGAAGTGCCTCCATGGTTTAAAAGCCTTAATCCAATGTTAGGCGTCGTCAATTTAGGAGCAACTTTTTTGATGATGGTTTGCGCAAAGAGTGAAAGAGCCTTGAATCAGCAGATAGATATGATAAAGAAAGAAGTGATGAAAAAACAATCGTATAACGACGCGGTGAGGATGAGTTTTACAGAGTTCTCGTCAATCCCGCTGGATGGTTTCGAAATGCCATTAACC
>AAC42300
ATGCTATCCGGGCTGATCCAAAGGTTCGAAGAAGAAAAGATGAAACATAATCAAGATAGGGTTGAAGAGCTGAGTTTAGTGCGTGTGGATGATACCATTTCTCAACCACCAAGGTATGCTCCGAGTGCGCCGATGCCATCATCTATGCCAACGGTTGCCCTTGAAATACTGGACAAAGCGATGTCAAACACAACTGGTGCAACGCAAACACAAAAGGCGGAGAAGGCTGCATTCGCATCGTACGCGGAAGCGTTTCGTGATGATGTAAGATTAAGACAAATTAAACGCCATGTAAATGAACAGATTTTACCCAAACTGAAAAGTGATTTAAGCGGATTGAAGAAGAAGCGAGCAATCATACACACTACTCTACTAGTGGCTGCTGTGGTTGCGTTACTGACATCAGTTTGCACCCTTTCAAGTGATATGAGTGTGGCCTTCAAGATAAATGGGACCAAAACAGAAGTGCCTCCATGGTTTAAAGGCCTTAATCCAATGTTAGGCGTCGTCAATTTAGGAGCAACTTTTTTGATGATGGTTTGCGCAAAGAGTGAAAGAGCCTTGAATCAGCAGATAGATATGATAAAGAAAGAAGTGATGAAAAAACAATCATATAACGACGCGGTGAGGATGAGTTTTACAGAGTTCTCGTCAATCCCGCTGGATGGTTTCGAAATGCCGTTAACC
>AAC42301
---------------------------------------ATGAAACATAATCAAGATAGGGTTGAAGAGCTGAGTTTAGTGCGTGTGGATGATACCATTTCTCAACCACCAAGGTATGCTCCGAGTGCGCCGATGCCATCATCTATGCCAACGGTTGCCCTTGAAATACTGGACAAAGCGATGTCAAACACAACTGGTGCAACGCAAACACAAAAGGCGGAGAAGGCTGCATTCGCATCGTACGCGGAAGCGTTTCGTGATGATGTAAGATTAAGACAAATTAAACGCCATGTAAATGAACAGATTTTACCCAAACTGAAAAGTGATTTAAGCGGATTGAAGAAGAAGCGAGCAATCATACACACTACTCTACTAGTGGCTGCTGTGGTTGCGTTACTGACATCAGTTTGCACCCTTTCAAGTGATATGAGTGTGGCCTTCAAGATAAATGGGACCAAAACAGAAGTGCCTCCATGGTTTAAAGGCCTTAATCCAATGTTAGGCGTCGTCAATTTAGGAGCAACTTTTTTGATGATGGTTTGCGCAAAGAGTGAAAGAGCCTTGAATCAGCAGATAGATATGATAAAGAAAGAAGTGATGAAAAAACAATCATATAACGACGCGGTGAGGATGAGTTTTACAGAGTTCTCGTCAATCCCGCTGGATGGTTTCGAAATGCCGTTAACC
>AAC42298
ATGCTATCCGGGCTGATCCAAAGGTTCGAAGAAGAAAAGATGAAACATAAACAAGATAGAGTTGAAGAACTGAGTTTAGTGCGTGTGGATGATACCATTTCTCAACCACCAAGGTATGCTCCGAGTGCGCCGATGCCATCATCTATGCCAACGGTTGCCCTTGAAATACTGGACAAAGCGATGTCAAACACAACTGGTGCAACGCAAACACAAAAGGCGGAGAAGGCTGCATTCGCATCGTACGCGGAAGCGTTTCGTGATGATGTAAGATTAAGACAAATTAAACGCCATGTAAATGAACAGATTCTACCCAAACTGAAAAGTGATTTAAGCGGATTGAAGAAGAAGCGAGCAATCATACACACTACTCTACTAGTGGCTGCTGTGGTTGCGTTGCTGACATCGGTTTGCACCCTTTCAAGTGATATGAGTGTGGCCTTCAAGATAAATGGGACCAAAACAGAAGTGCCTTCATGGTTTAAAAGCCTTAATCCAATGTTAGGCGTCGTCAATTTAGGAGCAACTTTCTTGATGATGGTTTGCGCAAAGAGTGAAAGAGCCTTGAATCAGCAGATAGATATGATAAAGAAAGAAGTGATGAAAAAACAATCATATAACGACGCGGTGAGGATGAGTTTTACAGAGTTCTCGTCAATCCCGTTGGATGGTTTCGAAATGCCATTAACC
>AAC42299
---------------------------------------ATGAAACATAAACAAGATAGAGTTGAAGAACTGAGTTTAGTGCGTGTGGATGATACCATTTCTCAACCACCAAGGTATGCTCCGAGTGCGCCGATGCCATCATCTATGCCAACGGTTGCCCTTGAAATACTGGACAAAGCGATGTCAAACACAACTGGTGCAACGCAAACACAAAAGGCGGAGAAGGCTGCATTCGCATCGTACGCGGAAGCGTTTCGTGATGATGTAAGATTAAGACAAATTAAACGCCATGTAAATGAACAGATTCTACCCAAACTGAAAAGTGATTTAAGCGGATTGAAGAAGAAGCGAGCAATCATACACACTACTCTACTAGTGGCTGCTGTGGTTGCGTTGCTGACATCGGTTTGCACCCTTTCAAGTGATATGAGTGTGGCCTTCAAGATAAATGGGACCAAAACAGAAGTGCCTTCATGGTTTAAAAGCCTTAATCCAATGTTAGGCGTCGTCAATTTAGGAGCAACTTTCTTGATGATGGTTTGCGCAAAGAGTGAAAGAGCCTTGAATCAGCAGATAGATATGATAAAGAAAGAAGTGATGAAAAAACAATCATATAACGACGCGGTGAGGATGAGTTTTACAGAGTTCTCGTCAATCCCGTTGGATGGTTTCGAAATGCCATTAACC
>AAC42296
ATGCTATCCGGGCTGATCCAAAGGTTCGAAGAAGAAAAGATGAAACATAAACAAGATAGAGTTGAAGAACTGAGTTTAGTGCGTGTGGATGATACCATTTCTCAACCACCAAGGTATGCTCCGAGTGCGCCGATGCCATCATCTATGCCAACGGTTGCCCTTGAAATACTGGACAAAGCGATGTCAAACACAACTGGTGCAACGCAAACACAAAAGGCGGAGAAGGCTGCATTCGCATCGTACGCGGAAGCGTTTCGTGATGATGTAAGATTAAGACAAATTAAACGCCATGTAAATGAACAGATTCTACCCAAACTGAAAAGTGATTTAAGCGGATTGAAGAAGAAGCGAGCAATCATACACACTACTCTACTAGTGGCTGCTGTGGTTGCGTTGCTGACATCGGTTTGCACCCTTTCAAGTGATATGAGTGTGGCCTTCAAGATAAATGGGACCAAAACAGAAGTGCCTTCATGGTTTAAAAGCCTTAATCCAATGTTAGGCGTCGTCAATTTAGGAGCAACTTTCTTGATGATGGTTTGCGCAAAGAGTGAAAGAGCCTTGAATCAGCAGATAGATATGATAAAGAAAGAAGTGATGAAAAAACAATCATATAACGACGCGGTGAGGATGAGTTTTACAGAGTTCTCGTCAATCCCGTTGGATGGTTTCGAAATGCCATTAACC
>AAC42297
---------------------------------------ATGAAACATAAACAAGATAGAGTTGAAGAACTGAGTTTAGTGCGTGTGGATGATACCATTTCTCAACCACCAAGGTATGCTCCGAGTGCGCCGATGCCATCATCTATGCCAACGGTTGCCCTTGAAATACTGGACAAAGCGATGTCAAACACAACTGGTGCAACGCAAACACAAAAGGCGGAGAAGGCTGCATTCGCATCGTACGCGGAAGCGTTTCGTGATGATGTAAGATTAAGACAAATTAAACGCCATGTAAATGAACAGATTCTACCCAAACTGAAAAGTGATTTAAGCGGATTGAAGAAGAAGCGAGCAATCATACACACTACTCTACTAGTGGCTGCTGTGGTTGCGTTGCTGACATCGGTTTGCACCCTTTCAAGTGATATGAGTGTGGCCTTCAAGATAAATGGGACCAAAACAGAAGTGCCTTCATGGTTTAAAAGCCTTAATCCAATGTTAGGCGTCGTCAATTTAGGAGCAACTTTCTTGATGATGGTTTGCGCAAAGAGTGAAAGAGCCTTGAATCAGCAGATAGATATGATAAAGAAAGAAGTGATGAAAAAACAATCATATAACGACGCGGTGAGGATGAGTTTTACAGAGTTCTCGTCAATCCCGTTGGATGGTTTCGAAATGCCATTAACC
>AAC42294
ATGCTATCCGGGCTGATCCAAAGGTTCGAAGAAGAAAAGATGAAACACAATCAAGATAGAGTTGAAGAACTGAGTTTAGTGCGCGTGGATGATACCATTTCTCAACCGCCAAGGTATGCTCCGAGTGCACCGATGCCATCATCCATGCCAACGGTTGCCCTTGAAATACTGGACAAAGCGATGTCAAACACAACTGGTGCAACGCAAACACAAAAGGCGGAGAAGGCTGCATTCGCATCGTACGCAGAAGCGTTTCGTGATGACGTAAGACTAAGACAGATTAAACGCCATGTAAATGAACAGATTTTACCTAAATTGAAAAGTGATCTAAGTGGATTGAAGAAGAAGCGAGCAATCATACACACTACTCTACTAGTGGCTGCTGTGGTTGCGCTGCTGACATCAGTTTGCACCCTTTCAAGTGATATGAGTGTGGCCTTCAAAATAAATGGGACCAAAACAGAAGTGCCTTCATGGTTTAAAAGCCTTAATCCAATGCTTGGCGTTGTCAACTTGGGAGCAACTTTTTTGATGATGGTTTGCGCAAAGAGTGAAAGAGCCTTGAATCAACAGATAGATATGATAAAGAAAGAAGTGATGAAAAAACAATCATATAATGACGCAGTGAGGATGAGTTTTACAGAGTTCTCGTCGATCCCGCTGGATGGTTTTGAAATGCCATTAACC
>AAC42295
---------------------------------------ATGAAACACAATCAAGATAGAGTTGAAGAACTGAGTTTAGTGCGCGTGGATGATACCATTTCTCAACCGCCAAGGTATGCTCCGAGTGCACCGATGCCATCATCCATGCCAACGGTTGCCCTTGAAATACTGGACAAAGCGATGTCAAACACAACTGGTGCAACGCAAACACAAAAGGCGGAGAAGGCTGCATTCGCATCGTACGCAGAAGCGTTTCGTGATGACGTAAGACTAAGACAGATTAAACGCCATGTAAATGAACAGATTTTACCTAAATTGAAAAGTGATCTAAGTGGATTGAAGAAGAAGCGAGCAATCATACACACTACTCTACTAGTGGCTGCTGTGGTTGCGCTGCTGACATCAGTTTGCACCCTTTCAAGTGATATGAGTGTGGCCTTCAAAATAAATGGGACCAAAACAGAAGTGCCTTCATGGTTTAAAAGCCTTAATCCAATGCTTGGCGTTGTCAACTTGGGAGCAACTTTTTTGATGATGGTTTGCGCAAAGAGTGAAAGAGCCTTGAATCAACAGATAGATATGATAAAGAAAGAAGTGATGAAAAAACAATCATATAATGACGCAGTGAGGATGAGTTTTACAGAGTTCTCGTCGATCCCGCTGGATGGTTTTGAAATGCCATTAACC
>AAC42292
ATGCTATCCGGGCTGATCCAAAGGTTCGAGGAAGAAAAAATGAAACATAATCAGGAACGGGTTGAAGAGTTGAGTTTGGTCCGTGTGGATGATACAATTTCTCAGCCGCCAAGATATGCTCCGAGCGCGCCAATGCCATCATCTATGCCTACTGTCGCACTTGAAATCTTGGACAAAGCGATGTCAAATACAACGGGTGCTACGCAAACACAAAAAGCGGAGAAGGCTGCATTCGCATCGTACGCGGAAGCGTTTCGTGATGATGTGAGGTTAAGACAAATTAAGCGACATGTGAATGAGCAAATTTTACCAAAGTTGAAAAGTGACCTAGGAGGCTTAAAGAAGAAAAGAGCTATTATACATATGACACTGCTGATAGCGGCAGTCGTTGCTCTGCTGACATCAGTTTGTACGTTGTCGAGCGATATGAGCGTGGCATTTAAATTAAATGGTACATCAGCTGAAATACCTCAGTGGTTTAAGAGTTTGAATCCAATGTTGGGTGTGGTAAATCTGGGAGCTACCTTCCTGATGATGGTTTGTGCAAAAAGTGAAAGAAGCTTGAATCAGCAAATTGATATGATTAAGAAGGAAGTGATGAAGAAGCAATCGTATAATGATGCGGTGAGGATGAGTTTTACGGAATTTTCATCAGTCCCGCTAGATGGTTTTGAATTACCATTAACC
>AAC42293
---------------------------------------ATGAAACATAATCAGGAACGGGTTGAAGAGTTGAGTTTGGTCCGTGTGGATGATACAATTTCTCAGCCGCCAAGATATGCTCCGAGCGCGCCAATGCCATCATCTATGCCTACTGTCGCACTTGAAATCTTGGACAAAGCGATGTCAAATACAACGGGTGCTACGCAAACACAAAAAGCGGAGAAGGCTGCATTCGCATCGTACGCGGAAGCGTTTCGTGATGATGTGAGGTTAAGACAAATTAAGCGACATGTGAATGAGCAAATTTTACCAAAGTTGAAAAGTGACCTAGGAGGCTTAAAGAAGAAAAGAGCTATTATACATATGACACTGCTGATAGCGGCAGTCGTTGCTCTGCTGACATCAGTTTGTACGTTGTCGAGCGATATGAGCGTGGCATTTAAATTAAATGGTACATCAGCTGAAATACCTCAGTGGTTTAAGAGTTTGAATCCAATGTTGGGTGTGGTAAATCTGGGAGCTACCTTCCTGATGATGGTTTGTGCAAAAAGTGAAAGAAGCTTGAATCAGCAAATTGATATGATTAAGAAGGAAGTGATGAAGAAGCAATCGTATAATGATGCGGTGAGGATGAGTTTTACGGAATTTTCATCAGTCCCGCTAGATGGTTTTGAATTACCATTAACC
>AAC42290
ATGCTATCCGGGCTGATCCAAAGGTTCGAGGAAGAAAAAATGAAACATAATCAGGAGCGGGTTGAAGAGTTGAGTTTGGTCCGTGTGGATGATACAATTTCTCAGCCGCCAAGATATGCTCCGAGCGCGCCAATGCCATCATCTATGCCTACTGTCGCACTTGAAATCTTGGACAAAGCGATGTCAAATACAACGGGTGCTACGCAAACACAAAAAGCGGAGAAGGCTGCATTCGCATCGTACGCGGAAGCGTTTCGTGATGATGTGAGGTTAAGACAAATTAAGCGACATGTGAATGAGCAAATTTTACCAAAGTTGAAAAGTGACCTAGGAGGCTTAAAGAAGAAAAGAGCTATTATACATATGACACTGCTGATAGCGGCAGTCGTTGCTCTGCTGACATCAGTTTGTACGTTGTCGAGCGATATGAGCGTGGCATTTAAATTAAATGGTACATCAGCTGAAATACCTCAGTGGTTTAAGAGTTTGAATCCAATGTTGGGTGTGGTAAATCTGGGAGCTACCTTCCTGATGATGGTTTGTGCAAAAAGTGAAAGAAGCTTGAATCAGCAAATTGATATGATTAAGAAGGAAGTGATGAAGAAGCAATCGTATAATGATGCGGTGAGGATGAGTTTTACGGAATTTTCATCAGTCCCGCTAGATGGTTTTGAATTACCATTAACC
>AAC42291
---------------------------------------ATGAAACATAATCAGGAGCGGGTTGAAGAGTTGAGTTTGGTCCGTGTGGATGATACAATTTCTCAGCCGCCAAGATATGCTCCGAGCGCGCCAATGCCATCATCTATGCCTACTGTCGCACTTGAAATCTTGGACAAAGCGATGTCAAATACAACGGGTGCTACGCAAACACAAAAAGCGGAGAAGGCTGCATTCGCATCGTACGCGGAAGCGTTTCGTGATGATGTGAGGTTAAGACAAATTAAGCGACATGTGAATGAGCAAATTTTACCAAAGTTGAAAAGTGACCTAGGAGGCTTAAAGAAGAAAAGAGCTATTATACATATGACACTGCTGATAGCGGCAGTCGTTGCTCTGCTGACATCAGTTTGTACGTTGTCGAGCGATATGAGCGTGGCATTTAAATTAAATGGTACATCAGCTGAAATACCTCAGTGGTTTAAGAGTTTGAATCCAATGTTGGGTGTGGTAAATCTGGGAGCTACCTTCCTGATGATGGTTTGTGCAAAAAGTGAAAGAAGCTTGAATCAGCAAATTGATATGATTAAGAAGGAAGTGATGAAGAAGCAATCGTATAATGATGCGGTGAGGATGAGTTTTACGGAATTTTCATCAGTCCCGCTAGATGGTTTTGAATTACCATTAACC
>AAC42288
ATGCTATCCGGGCTGATCCAAAGGTTCGAGGAAGAAAAAATGAAACATAATCAGGAACGGGTTGAAGAGTTGAGTTTGGTCCGTGTGGATGATACAATTTCTCAGCCGCCAAGATATGCTCCGAGCGCGCCAATGCCATCATCTATGCCCACTGTTGCACTTGAGATCTTGGACAAAGCGATGTCAAATACAACGGGTGCTACGCAAACACAAAAAGCGGAGAAGGCTGCATTCGCATCGTACGCGGAAGCGTTTCGTGATGATGTGAGGTTAAGACAAATTAAGCGACATGTGAATGAGCAAATTTTACCAAAGTTGAAAAGTGACCTAGGAGGCTTAAAGAAGAAAAGAGCTATTATACATATGACACTGCTGATAGCGGCTGTCGTTGCTCTGCTGACATCAGTTTGTACGTTGTCGAGCGATATGAGCGTGGCATTTAAATTAAATGGTACATCAGCTGAAATACCTCAGTGGTTTAAGAGTTTGAATCCAATGTTGGGTGTGGTAAATCTGGGAGCTACCTTCCTGATGATGGTTTGTGCAAAAAGTGAAAGGAGCTTGAATCAGCAAATTGATATGATTAAGAAGGAAGTGATGAAGAAGCAATCGTATAATGATGCGGTGAGGATGAGTTTTACGGAATTTTCATCAGTCCCGCTAGATGGTTTTGAATTACCATTAACC
>AAC42289
---------------------------------------ATGAAACATAATCAGGAACGGGTTGAAGAGTTGAGTTTGGTCCGTGTGGATGATACAATTTCTCAGCCGCCAAGATATGCTCCGAGCGCGCCAATGCCATCATCTATGCCCACTGTTGCACTTGAGATCTTGGACAAAGCGATGTCAAATACAACGGGTGCTACGCAAACACAAAAAGCGGAGAAGGCTGCATTCGCATCGTACGCGGAAGCGTTTCGTGATGATGTGAGGTTAAGACAAATTAAGCGACATGTGAATGAGCAAATTTTACCAAAGTTGAAAAGTGACCTAGGAGGCTTAAAGAAGAAAAGAGCTATTATACATATGACACTGCTGATAGCGGCTGTCGTTGCTCTGCTGACATCAGTTTGTACGTTGTCGAGCGATATGAGCGTGGCATTTAAATTAAATGGTACATCAGCTGAAATACCTCAGTGGTTTAAGAGTTTGAATCCAATGTTGGGTGTGGTAAATCTGGGAGCTACCTTCCTGATGATGGTTTGTGCAAAAAGTGAAAGGAGCTTGAATCAGCAAATTGATATGATTAAGAAGGAAGTGATGAAGAAGCAATCGTATAATGATGCGGTGAGGATGAGTTTTACGGAATTTTCATCAGTCCCGCTAGATGGTTTTGAATTACCATTAACC
>AAC42286
ATGCTATCCGGGCTGATCCAAAGGTTCGAGGAAGAAAAAATGAAACATAATCAGGAACGGGTTGAAGAGTTGAGTTTGGTCCGTGTGGATGATACAATTTATCAGCCGCCAAGATATGCTCCGAGCGCGCCAATGCCATCATCTATGCCTACTGTTGCACTTGAAATCTTGGACAAAGCGATGTCAAATACAACGGGTGCTACGCAAACACAAAAAGCGGAGAAGGCTGCATTCGCATCGTACGCGGAAGCGTTTCGTGATGATGTGAGGTTAAGACAAATTAAGCGACATGTGAATGAGCAAATTTTACCAAAGTTGAAAAGTGACCTAGGAGGCTTAAAGAAGAAAAGAGCTATTATACATATGACACTGCTGATAGCGGCAGTCGTTGCTCTGCTGACATCAGTTTGTACGTTGTCGAGCGATATGAGCGTGGCATTTAAATTAAATGGTACATCAGCTGAAATACCTCAGTGGTTTAAGAGTTTGAATCCAATGTTGGGTGTGGTAAATCTGGGAGCTACCTTCCTGATGATGGTTTGTGCAAAAAGTGAAAGAAGCTTGAATCAGCAAATTGATATGATTAAGAAGGAAGTGATGAAGAAGCAATCGTATAATGATGCGGTGAGGATGAGTTTTACGGAATTTTCATCAGTCCCGCTAGATGGTTTTGAATTACCATTAACC
>AAC42287
---------------------------------------ATGAAACATAATCAGGAACGGGTTGAAGAGTTGAGTTTGGTCCGTGTGGATGATACAATTTATCAGCCGCCAAGATATGCTCCGAGCGCGCCAATGCCATCATCTATGCCTACTGTTGCACTTGAAATCTTGGACAAAGCGATGTCAAATACAACGGGTGCTACGCAAACACAAAAAGCGGAGAAGGCTGCATTCGCATCGTACGCGGAAGCGTTTCGTGATGATGTGAGGTTAAGACAAATTAAGCGACATGTGAATGAGCAAATTTTACCAAAGTTGAAAAGTGACCTAGGAGGCTTAAAGAAGAAAAGAGCTATTATACATATGACACTGCTGATAGCGGCAGTCGTTGCTCTGCTGACATCAGTTTGTACGTTGTCGAGCGATATGAGCGTGGCATTTAAATTAAATGGTACATCAGCTGAAATACCTCAGTGGTTTAAGAGTTTGAATCCAATGTTGGGTGTGGTAAATCTGGGAGCTACCTTCCTGATGATGGTTTGTGCAAAAAGTGAAAGAAGCTTGAATCAGCAAATTGATATGATTAAGAAGGAAGTGATGAAGAAGCAATCGTATAATGATGCGGTGAGGATGAGTTTTACGGAATTTTCATCAGTCCCGCTAGATGGTTTTGAATTACCATTAACC
>AAC42284
ATGCTATCCGGGCTGATCCAAAGGTTCGAGGAAGAAAAAATGAAACATAATCAGGAACGGGTTGAAGAGTTGAGTTTGGTCCGTGTGGATGATACAATTTATCAGCCGCCAAGATATGCTCCGAGCGCGCCAATGCCATCATCTATGCCTACTGTTGCACTTGAAATCTTGGACAAAGCGATGTCAAATACAACGGGTGCTACGCAAACACAAAAAGCGGAGAAGGCTGCATTCGCATCGTACGCGGAAGCGTTTCGTGATGATGTGAGGTTAAGACAAATTAAGCGACATGTGAATGAGCAAATTTTACCAAAGTTGAAAAGTGACCTAGGAGGCTTAAAGAAGAAAAGAGCTATTATACATATGACACTGCTGATAGCGGCAGTCGTTGCTCTGCTGACATCAGTTTGTACGTTGTCGAGCGATATGAGCGTGGCATTTAAATTAAATGGTACATCAGCTGAAATACCTCAGTGGTTTAAGAGTTTGAATCCAATGTTGGGTGTGGTAAATCTGGGAGCTACCTTCCTGATGATGGTTTGTGCAAAAAGTGAAAGAAGCTTGAATCAGCAAATTGATATGATTAAGAAGGAAGTGATGAAGAAGCAATCGTATAATGATGCGGTGAGGATGAGTTTTACGGAATTTTCATCAGTCCCGCTAGATGGTTTTGAATTACCATTAACC
>AAC42285
---------------------------------------ATGAAACATAATCAGGAACGGGTTGAAGAGTTGAGTTTGGTCCGTGTGGATGATACAATTTATCAGCCGCCAAGATATGCTCCGAGCGCGCCAATGCCATCATCTATGCCTACTGTTGCACTTGAAATCTTGGACAAAGCGATGTCAAATACAACGGGTGCTACGCAAACACAAAAAGCGGAGAAGGCTGCATTCGCATCGTACGCGGAAGCGTTTCGTGATGATGTGAGGTTAAGACAAATTAAGCGACATGTGAATGAGCAAATTTTACCAAAGTTGAAAAGTGACCTAGGAGGCTTAAAGAAGAAAAGAGCTATTATACATATGACACTGCTGATAGCGGCAGTCGTTGCTCTGCTGACATCAGTTTGTACGTTGTCGAGCGATATGAGCGTGGCATTTAAATTAAATGGTACATCAGCTGAAATACCTCAGTGGTTTAAGAGTTTGAATCCAATGTTGGGTGTGGTAAATCTGGGAGCTACCTTCCTGATGATGGTTTGTGCAAAAAGTGAAAGAAGCTTGAATCAGCAAATTGATATGATTAAGAAGGAAGTGATGAAGAAGCAATCGTATAATGATGCGGTGAGGATGAGTTTTACGGAATTTTCATCAGTCCCGCTAGATGGTTTTGAATTACCATTAACC
>AAC42282
ATGCTATCCGGGCTGATCCAAAGGTTCGAGGAAGAAAAAATGAAACATAATCAGGAACGGGTTGAAGAGTTGAGTTTGGTCCGTGTGGATGATACAATTTCTCAGCCGCCAAGATATGCTCCGAGCGCGCCAATGCCATCATCTATGCCCACTGTTGCACTTGAAATCTTGGACAAAGCGATGTCAAATACAACGGGTGCTACGCAAACACAAAAAGCGGAGAAGGCTGCATTCGCATCGTACGCGGAAGCGTTTCGTGATGATGTGAGGTTAAGACAAATTAAGCGACATGTGAATGAGCAAATTTTACCAAAGTTGAAAAGTGACCTAGGAGGCTTAAAGAAGAAAAGAGCTATTATACATATGACACTGCTGATAGCGGCAGTCGTTGCTCTGCTGACATCAGTTTGTACGTTGTCGAGCGATATGAGCGTGGCATTTAAATTAAATGGTACATCAGCTGAAATACCTCAGTGGTTTAAGAGTTTGAATCCAATGTTGGGTGTGGTAAATCTGGGAGCTACCTTCCTGATGATGGTCTGTGCAAAAAGTGAAAGAAGCTTGAATCAGCAAATTGATATGATTAAGAAGGAAGTGATGAAGAAGCAATCGTATAATGATGCGGTGAGGATGAGTTTTACGGAATTTTCATCAGTCCCGCTAGATGGTTTTGAATTACCATTAACC
>AAC42283
---------------------------------------ATGAAACATAATCAGGAACGGGTTGAAGAGTTGAGTTTGGTCCGTGTGGATGATACAATTTCTCAGCCGCCAAGATATGCTCCGAGCGCGCCAATGCCATCATCTATGCCCACTGTTGCACTTGAAATCTTGGACAAAGCGATGTCAAATACAACGGGTGCTACGCAAACACAAAAAGCGGAGAAGGCTGCATTCGCATCGTACGCGGAAGCGTTTCGTGATGATGTGAGGTTAAGACAAATTAAGCGACATGTGAATGAGCAAATTTTACCAAAGTTGAAAAGTGACCTAGGAGGCTTAAAGAAGAAAAGAGCTATTATACATATGACACTGCTGATAGCGGCAGTCGTTGCTCTGCTGACATCAGTTTGTACGTTGTCGAGCGATATGAGCGTGGCATTTAAATTAAATGGTACATCAGCTGAAATACCTCAGTGGTTTAAGAGTTTGAATCCAATGTTGGGTGTGGTAAATCTGGGAGCTACCTTCCTGATGATGGTCTGTGCAAAAAGTGAAAGAAGCTTGAATCAGCAAATTGATATGATTAAGAAGGAAGTGATGAAGAAGCAATCGTATAATGATGCGGTGAGGATGAGTTTTACGGAATTTTCATCAGTCCCGCTAGATGGTTTTGAATTACCATTAACC
>AAC42280
ATGCTATCCGGGCTGATCCAAAGGTTCGAGGAAGAAAAAATGAAACATAATCAGGAACGGGTTGAAGAGTTGAGTTTGGTCCGTGTGGATGATACAATTTCTCAGCCGCCAAGATATGCTCCGAGCGCGCCAATGCCATCATCTATGCCCACTGTTGCACTTGAAATCTTGGACAAAGCGATGTCAAATACAACGGGTGCTACGCAAACACAAAAAGCGGAGAAGGCTGCATTCGCATCGTACGCGGAAGCGTTTCGTGATGATGTGAGGTTAAGACAAATTAAGCGACATGTGAATGAGCAAATTTTACCAAAGTTGAAAAGTGACCTAGGAGGCTTAAAGAAGAAAAGAGCTATTATACATATGACACTGCTGATAGCGGCAGTCGTTGCTCTGCTGACATCAGTTTGTACGTTGTCGAGCGATATGAGCGTGGCATTTAAATTAAATGGTACATCAGCTGAAATACCTCAGTGGTTTAAGAGTTTGAATCCAATGTTGGGTGTGGTAAATCTGGGAGCTACCTTCCTGATGATGGTTTGTGCAAAAAGTGAAAGGAGCTTGAATCAGCAAATTGATATGATTAAGAAGGAAGTGATGAAGAAGCAATCGTATAATGATGCGGTGAGGATGAGTTTTACGGAATTTTCATCAGTCCCGCTAGATGGTTTTGAATTGCCATTAACC
>AAC42281
---------------------------------------ATGAAACATAATCAGGAACGGGTTGAAGAGTTGAGTTTGGTCCGTGTGGATGATACAATTTCTCAGCCGCCAAGATATGCTCCGAGCGCGCCAATGCCATCATCTATGCCCACTGTTGCACTTGAAATCTTGGACAAAGCGATGTCAAATACAACGGGTGCTACGCAAACACAAAAAGCGGAGAAGGCTGCATTCGCATCGTACGCGGAAGCGTTTCGTGATGATGTGAGGTTAAGACAAATTAAGCGACATGTGAATGAGCAAATTTTACCAAAGTTGAAAAGTGACCTAGGAGGCTTAAAGAAGAAAAGAGCTATTATACATATGACACTGCTGATAGCGGCAGTCGTTGCTCTGCTGACATCAGTTTGTACGTTGTCGAGCGATATGAGCGTGGCATTTAAATTAAATGGTACATCAGCTGAAATACCTCAGTGGTTTAAGAGTTTGAATCCAATGTTGGGTGTGGTAAATCTGGGAGCTACCTTCCTGATGATGGTTTGTGCAAAAAGTGAAAGGAGCTTGAATCAGCAAATTGATATGATTAAGAAGGAAGTGATGAAGAAGCAATCGTATAATGATGCGGTGAGGATGAGTTTTACGGAATTTTCATCAGTCCCGCTAGATGGTTTTGAATTGCCATTAACC
>AAC42278
ATGCTATCCGGGCTGATCCAAAGGTTCGAGGAAGAAAAAATGAAACATAATCAGGAACGGGTTGAAGAGTTGAGTTTGGTCCGTGTGGATGATACAATTTCTCAGCCGCCAAGATATGCTCCGAGCGCGCCAATGCCATCGTCAATGCCTACTGTTGCACTTGAAATCTTGGACAAAGCGATGTCAAATACAACGGGTGCTACGCAAACACAAAAGGCGGAAAAGGCTGCATTCGCATCGTACGCGGAAGCGTTTCGTGATGATGTGAGGTTAAGGCAAATTAAGCGACATGTGAATGAGCAAATTTTACCAAAGTTGAAAAGTGACCTAGGAGGCTTAAAGAAGAAAAGAGCTATTATACATATGACACTGCTGATAGCGGCAGTCGTTGCTCTGCTGACATCAGTTTGTACGTTGTCGAGCGATATGAGCGTGGCATTTAAATTAAATGGTACATCAGCTGAAATACCTCAGTGGTTTAAGAGTTTGAATCCAATGTTGGGTGTGGTAAATCTGGGAGCTACCTTCCTGATGATGGTTTGTGCGAAAAGTGAAAGAAGCTTGAATCAGCAAATTGATATGATTAAGAAGGAAGTGATGAAGAAGCAATCGTATAATGATGCGGTGAGGATGAGTTTTACAGAATTTTCATCAGTCCCGCTAGATGGTTTTGAATCACCATTAACC
>AAC42279
---------------------------------------ATGAAACATAATCAGGAACGGGTTGAAGAGTTGAGTTTGGTCCGTGTGGATGATACAATTTCTCAGCCGCCAAGATATGCTCCGAGCGCGCCAATGCCATCGTCAATGCCTACTGTTGCACTTGAAATCTTGGACAAAGCGATGTCAAATACAACGGGTGCTACGCAAACACAAAAGGCGGAAAAGGCTGCATTCGCATCGTACGCGGAAGCGTTTCGTGATGATGTGAGGTTAAGGCAAATTAAGCGACATGTGAATGAGCAAATTTTACCAAAGTTGAAAAGTGACCTAGGAGGCTTAAAGAAGAAAAGAGCTATTATACATATGACACTGCTGATAGCGGCAGTCGTTGCTCTGCTGACATCAGTTTGTACGTTGTCGAGCGATATGAGCGTGGCATTTAAATTAAATGGTACATCAGCTGAAATACCTCAGTGGTTTAAGAGTTTGAATCCAATGTTGGGTGTGGTAAATCTGGGAGCTACCTTCCTGATGATGGTTTGTGCGAAAAGTGAAAGAAGCTTGAATCAGCAAATTGATATGATTAAGAAGGAAGTGATGAAGAAGCAATCGTATAATGATGCGGTGAGGATGAGTTTTACAGAATTTTCATCAGTCCCGCTAGATGGTTTTGAATCACCATTAACC
>AAC42276
ATGCTATCCGGGCTGATCCAAAGGTTCGAGGAAGAAAAAATGAAACATAATCAGGAACGGGTTGAAGAGTTGAGTTTGGTCCGTGTGGATGATACAATTTATCAGCCGCCAAGATATGCTCCGAGCGCGCCAATGCCATCATCTATGCCTACTGTTGCACTTGAAATCTTGGACAAAGCGATGTCAAATACAACGGGTGCTACGCAAACACAAAAAGCGGAGAAGGCTGCATTCGCATCGTACGCGGAAGCGTTTCGTGATGATGTGAGGTTAAGACAAATTAAGCGACATGTGAATGAGCAAATTTTACCAAAGTTGAAAAGTGACCTAGGAGGCTTAAAGAAGAAAAGAGCTATTATACATATGACACTGCTGATAGCTGCAGTCGTTGCTCTGCTGACATCAGTTTGTACGTTGTCGAGCGATATGAGCGTGGCATTTAAATTAAATGGTACATCAGCTGAAATACCTCAGTGGTTTAAGAGTTTGAATCCAATGTTGGGTGTGGTAAATCTGGGAGCTACCTTCCTGATGATGGTTTGTGCAAAAAGTGAAAGAAGCTTGAATCAGCAAATTGATATGATTAAGAAGGAAGTGATGAAGAAGCAATCGTATAATGATGCGGTGAGGATGAGTTTTACGGAATTTTCATCAGTCCCGCTAGATGGTTTTGAATTACCATTAACC
>AAC42277
---------------------------------------ATGAAACATAATCAGGAACGGGTTGAAGAGTTGAGTTTGGTCCGTGTGGATGATACAATTTATCAGCCGCCAAGATATGCTCCGAGCGCGCCAATGCCATCATCTATGCCTACTGTTGCACTTGAAATCTTGGACAAAGCGATGTCAAATACAACGGGTGCTACGCAAACACAAAAAGCGGAGAAGGCTGCATTCGCATCGTACGCGGAAGCGTTTCGTGATGATGTGAGGTTAAGACAAATTAAGCGACATGTGAATGAGCAAATTTTACCAAAGTTGAAAAGTGACCTAGGAGGCTTAAAGAAGAAAAGAGCTATTATACATATGACACTGCTGATAGCTGCAGTCGTTGCTCTGCTGACATCAGTTTGTACGTTGTCGAGCGATATGAGCGTGGCATTTAAATTAAATGGTACATCAGCTGAAATACCTCAGTGGTTTAAGAGTTTGAATCCAATGTTGGGTGTGGTAAATCTGGGAGCTACCTTCCTGATGATGGTTTGTGCAAAAAGTGAAAGAAGCTTGAATCAGCAAATTGATATGATTAAGAAGGAAGTGATGAAGAAGCAATCGTATAATGATGCGGTGAGGATGAGTTTTACGGAATTTTCATCAGTCCCGCTAGATGGTTTTGAATTACCATTAACC
>AAM70475
ATGCTATCCGGGCTGATTCAAAGGTTCGAGGAAGAAAAAATGAAACATAATCAAGAACGGGTCGAAGAGCTGAGTTTGGTCCGTGTGGATGACACGATCTCCCAACCACCGAGATATGCTCCGAGCGCACCCATGCCGTCGTCGATGCCTACTGTTGCACTCGAGATCTTGGATAAAGCGATGTCAAATACAACGGGTGCAACGCAGCCACAAAAGGCGGAGAAGGCTGCATTCGCATCGTACGCAGAAGCGTTTCGTGATGATGTGAGGTTGAGACAAATTAAACGGCATGTAAATGAACAAATTCTACCAAAATTGAAAAGCGACCTAGGAGGCCTAAAGAAGAAAAGAGCTATTATACATATGACATTGCTGATAGCGGCAGTTGTCGCTCTGTTGACATCGGTTTGCACGTTGTCGAGTGATATGAGCGTGGCATTTAAGCTAAATGGTACATCAGCTGAGATACCTCAATGGTTTAAGAGTTTGAATCCAATGTTGGGTGTGGTGAATTTGGGAGCTACCTTCCTGATGATGGTTTGTGCGAAAAGTGAGAGAAGCTTGAATCAGCAAATTGACATGATTAAGAAGGAAGTGATGAAGAAACAATCATATAATGATGCGGTGAGGATGAGTTTTACGGAATTTTCGTCAGTCCCGCTAGATGGTTTCGAATTACCATTAACC
>AAM70474
ATGCTATCCGGGCTGATCCAAAGGTTCGAGGAAGAAAAAATGAAACATAATCAGGAACGGGTTGAAGAGTTGAGTTTGGTCCGTGTGGATGACACGATTTCCCAACCGCCAAGATGTGCCCCGAGCGCGCCCATGCCATCGTCGATGCCTACTGTTGCACTTGAAATCTTGGACAAAGCGATGTCAAACACAACGGGTGCTACGCAAACACAAAAAGCAGAGAAGGCTGCATTCGCATCGTACGCAGAAGCGTTTCGTGATGACGTGAGGCTGAGACAGATTAAACGACATGTTAATGAACAAATTTTGCCAAAATTGAAAAGTGACTTAGGAGGCTTAAAGAAGAAAAGAGCTATTATACATATGACACTGCTGATAGCGGCGGTCGTTGCTCTGTTGACATCGGTCTGCACCTTGTCGAGTGATATGAGCGTGGCATTTAAGTTAAACGGTACATCAGCTGAGATACCTCAATGGTTTAAGAGTTTGAATCCAATGTTGGGTGTGGTCAATTTGGGAGCTACCTTCCTGATGATGGTTTGTGCGAAAAGCGAGAGAACTTTGAACCAGCAAATTGACATGATTAAGAAAGAAGTGATGAAGAAACAATCGTATAATGATGCGGTGAGGATGAGTTTTACGGAGTTTTCATCAGTCCCGCTAGATGGTTTCGAATTACCATTAACC
>AAM70473
ATGCTATCCGGGCTGATCCAAAGGTTCGAGGAAGAAAAAATGAAACATAATCAGGAACGGGTTGAAGAGTTGAGTTTGGTCCGTGTGGATGACACGATTTCCCAACCGCCAAGATGTGCCCCGAGCGCGCCCATGCCATCGTCGATGCCTACTGTTGCACTTGAAATCTTGGACAAAGCGATGTCAAACACAACGGGTGCTACGCAAACACAGAAAGCAGAGAAGGCTGCATTCGCATCGTACGCAAAAGCGTTTCGTGATGACGTGAGGCTGAGACAGATTAAACGACATGTTAATGAACAAATTTTGCCAAAATTGAAAAGTGACTTAGGAGGCTTAAAGAAGAAAAGAGCTATTATACATATGACACTGCTGGTAGCGGCGGTCGTTGCTCTGTTGACATCGGTCTGCACCTTGTCGAGTGATATGAGCGTGGCATTTAAGTTAAACGGTACATCAGCTGAGATACCTCAATGGTTTAAGAGTTTGAATCCAATGTTGGGTGTGGTCAATTTTGGAGCTACCTTCCTGATGATGGTTTGTGCAAAAAGCGAGAGAACTTTGAACCAGCAAATTGATATGATTAAGAAAGAAGTGATGAAGAAACAATCGTATAATGATGCGGTGAGGATGAGTTTTACGGAGTTTTCATCAGTCCCGCTAGATGGTTTCGAATTACCATTAACC
>AAM70472
ATGCTATCCGGGCTGATCCAAAGGTTCGAGGAAGAAAAAATGAAACATAATCAGGAACGGGTGGAAGAGTTGAGTTTGGTCCGTGTGGATGACACGATTTCCCAACCGCCGAGATGTGCCCCGAGTGCGCCCATGCCATCGTCAATGCCTACCGTTGCGCTTGAAATCTTGGACAAAGCAATGTCAAATACAACGGGTGCTACGCAAACACAAAAAGCGGAGAAGGCTGCATTCGCATCGTACGCAGAAGCGTTTCGTGATGATGTGAGGTTGAGACAGATTAAACGACATGTAAATGAACAAATTTTACCAAAGTTGAAAAGTGACCTAGGAGGCCTAAAGAAGAAAAGAGCTATAATACACATGACACTACTGATAGCGGCGGTTGTTGCTCTGTTGACATCAGTCTGCACCTTATCGAGTGATATGAGCGTGGCGTTTAAGTTAAACGGTACATCAGCTGAGATACCCCAATGGTTTAAGAGTTTGAATCCAATGCTAGGTGTGGTGAATTTGGGGGCTACCTTCCTGATGATGGTTTGCGCGAAAAGCGAGGGAACTTTGAACCAGCAAATTGACATGATTAAGAAGGAAGTGATGAAAAAACAATCGTATAATGATGCGGTCAGGATGAGCTTTACAGAATTTTCATCAGTCCCGCTAGATGGTTTCGAATTACCATTAACC
>AAM70471
ATGCTATCCGGGCTGATCCAAAGGTTCGAGGAAGAAAAAATGAAACATAATCAGGAACGGGTAGAAGAGCTGAGTCTAGTCCGTGTGGATGACACGATTTCCCAACCGCCGAGATATGCCCCGAGTGCGCCCATGCCATCGTCGATGCCTACTGTTGCGCTTGAAATCTTGGACAAAGCAATGTCAAATACAACGGGTGCTACGCAAACACAGAAAGCGGAGAAGGCTGCATTCGCATCGTACGCAGAAGCGTTTCGTGATGATGTGAGATTGAGGCAGATTAAACGACATGTAAATGAACAAATTTTACCAAAGTTAAAAAGTGACCTAGGAGGCTTAAAGAAGAAAAGAGCTATAATACATATGACATTACTGATAGCAGCGGTTGTTGCTCTATTGACATCAGTCTGCACCTTATCGAGTGATATGAGCGTGGCGTTTAAGCTAAACGGTACATCAGCTGAGATACCTCAATGGTTTAAAAGTTTGAATCCAATGTTAGGTGTGGTGAATTTGGGGGCTACCTTCCTGATGATGGTTTGCGCAAAAAGCGAGAGAACTTTGAACCACCAAATTGACATGATTAAGAAAGAGGTGATGAAGAAACAATCGTATAATGATGCGGTGAGGATGAGTTTTACGGAATTTTCGTCAGTCCCGCTAGATGGTTTCGAATTACCATTAACC
>AAM70470
ATGCTATCCGGGCTGATTCAAAGGTTCGAGGAAGAAAAAATGAAACATAATCAAGAACGGGTCGAAGAGCTGAGTTTGGTCCGTGTGGATGACACGATCTCCCAACCACCGAGATATGCCCCGAGCGCACCCATGCCGTCGTCGATGCCTACTGTTGCACTCGAGATCTTGGATAAAGCGATGTCAAATACAACGGGTGCAACGCAAACGCAAAAGGCGGAGAAGGCTGCATTCGCATCGTACGCAGAAGCGTTTCGTGATGATGTGAGGTTGAGACAAATTAAACGGCATGTAAATGAACAAATTTTACCAAAATTGAAAAGCGACCTAGGAGGCCTAAAGAAGAAAAGAGCTATTATACATACTACACTGCTGATAGCGGCAGTTGTCGCTCTGTTGACATCGGTGTGCACCTTGTCGAGTGATATGAGCGTGGCATTTAAGCTAAATGGTACATCAGCTGAGATACCTCAATGGTTTAAGAGTTTGAATCCAATGTTGGGTGTGGTGAATTTGGGAGCTACCTTCCTGATGATGGTTTGTGCGAAAAGTGAGAGAAGCTTGAATCAGCAAATTGACATGATTAAGAAGGAAGTGATGAAGAAACAATCATATAATGATGCGGTGAGGATGAGTTTTACGGAATTTTCGTCAGTCCCGCTAGATGGTTTCGAATTACCATTAACC
>AAM70469
ATGCTATCCGGGCTGATCCAAAGGTTCGAAGAAGAAAAGATGAAACACAATCAAGATAGAGTTGAAGAGCTGAGTTTAGTGCGTGTGGATGATACCATTTCTCAACCACCAAGGTATGCCCCGAGTGCGCCGATGCCATCATCTATGCCTACGGTTGCCCTTGAAATACTGGACAAAGCGATGTCAAACTCAACTGGTGCAACGCAAACACAAAAAGCGGAGAAGGCTGCATTCGCATCGTACGCGGAAGCGTTTCGTGATGATGTAAGGTTGAGACAAATTAAACGCCATGTAAATGAGCAGATTTTACCCAAATTGAGAAGTGATCTAAGCGGATTGAAGAAGAAGCGAGCAATCATACACACTACTCTATTGGTTGCTGCTGTGATTGCGTTGTTGACATCAGTCTGCACCCTTTCAAGCGATATGAGTGTGGCCTTCAAGATAAATGGAACTAAGACGGAAGTGCCTTCATGGTTTAAAAGCCTCAATCCTATGCTTGGTGTTGTCAATTTGGGAGCAACTTTTTTGATGATGGTGTTGTCAATTAGTGAAAGAGCCTTGAACCAGCAGATAGATATGATAAAGAAAGAAGTGATGAAAAAACAATCTTATAATGACGCGGTAAGGATGAGTTTTACAGAGTTCTCGTCAATCCCGCTGGATGGTTTCGAAATGCCATTAACC
>AAM70468
ATGCTATCCGGGCTGATCCAAAGGTTCGAAGAAGAAAAGATGAAACACAATCAAGATAGAGTTGAAGAGCTGAGTTTAGTGCGTGTGGATGATACCATTTCTCAACCACCAAGGTATGCCCCGAGTGCGCCGATGCCATCATCTATGCCTACGGTTGCCCTTGAAATACTGGACAAAGCGATGTCAAACACAACTGGTGCAACGCAAACACAAAAAGCGGAGAAGGCTGCATTCGCATCGTACGCGGAAGCGTTTCGTGATGATGTAAGATTGAGACAAATTAAACGCCATGTAAATGAGCAGATTTTACCCAAATTGAGAAGTGATCTAAGCGGATTGAAGAAGAAGCGAGCAATCATACACACTACTCTATTGGTTGCTGCTGTGATTGCGTTGTTGACATCAGTCTGCACCCTTTCAAGCGATATGAGTGTGGCCTTCAAGATAAATGGAACTAAGACGGAAGTGCCTTCATGGTTTAAAAGCCTCAATCCTATGCTTGGTGTTGTCAATTTGGGAGCAACTTTTTTGATGATGGTTTGCGCAAAGAGTGAAAGAGCCTTGAACCAGCAGATAGATATGATAAAGAAAGAAGTGATGAAAAAACAATCTTATAATGACGCGGTGAGGATGAGTTTTACAGAGTTCTCGTCAATCCCGCTGGATGGTTTGGAAATGCCATTAACC
>AAM70467
ATGCTATCCGGGCTGATCCAAAGGTTCGAGGAAGAAAAGATGAAACACAATCAAGATAGAGTCGAAGAGCTGAGTCTAGTGCGTGTAGATGATACCATTTCTCAACCACCAAGGTATGCCCCGAGTGCGCCGATGCCATCATCTATGCCTACGGTTGCCCTTGAAATATTGGACAAAGCGATGTCAAACACAACTGGTGCAACGCAAACACAAAAAGCGGAGAAGGCTGCATTCGCATCGTACGCGGAAGCGTTTCGTGATGATGTAAGATTGAGACAGATTAAACGCCATGTGAACGAGCAGATTTTACCAAAATTAAAAAGTGATCTAAGTGGATTGAAGAAGAAGCGAGCAATCATACACACTACTCTATTGGTAGCTGCTGTGGTTGCGCTGTTGACATCAGTCTGCACCCTTTCAAGCGATATGAGTGTGGCCTTCAAGATAAATGGAACTAAGACGGAAATACCTTCATGGTTTAAAAGCCTTAATCCGATGCTTGGCGTTGTCAATTTGGGAGCAACTTTTTTGATGATGGTTTGCGCAAAGAGTGAAAGAGCCTTGAACCAGCATATAGATATGATAAAGAAGGAAGTGATGAAAAAACAATCTTATAATGACGCGGTGAGGATGACTTTTACAGAGTTCTCGTCAATCCCGCTAGATGGTTTCGAAATGCCATTAACC
>AAM70466
ATGCTATCCGGGCTGATCCAAAGGTTCGAAGAAGAAAAGATGAAACACAATCAGGATAGAGTTGAGGAGCTGAGTCTAGTGCGTGTAGATGATACCATTTCTCAACCACCAAGGTATGCCCCGAGTGCGCCGATGCCATCATCTATGCCAACGGTTGCCCTTGAAATATTGGACAAAGCGATGTCAAACACAACTGGTGCAACGCAAACACAAAAGGCGGAGAAGGCTGCATTCGCATCGTACGCGGAAGCGTTTCGTGATGATGTAAGATTGAGACAGATTAAACGCCATGTGAACGAGCAGATTTTACCAAAATTAAAAGGTGATCTAAGTGGATTGAAGAAGAAGCGAGCAATCATACACACTACTCTATTGGTAGCAGCTGTGGTTGCGCTGTTGACATCAGTGTGCACCCTTTCAAGCGATATGAGTGTGGCGTTTAAGATAAATGGAACTAAGACAGAAGTGCCTTCATGGTTTAAAAGCCTTAACCCGATGCTCGGCGTTGTCAATTTGGGAGCAACTTTTTTGATGATGGTTTGCGCAAAGAGTGAAAGAGCCTTGAACCAGCAGATAGATATGATAAAGAAGGAAGTGATGAAGAAACAATCTTATAATGACGCGGTGAGGATGACCTTCACAGAGTTCTCGTCAGTCCCGCTAGATGGTTTCGAACTACCATTAACC
>AAM70465
ATGCTATCCGGGCTGATCCAAAGGTTCGAGGAAGAAAAAATGAAACATAATCAGGAGAGAGTTGAAGAGCTAAGTCTGGTTCGTGTGGATGATACGATTTCACAACCACCAAGATATGCTCCGAGTGCCCCAATGCCATCATCAATGCCAACCGTTGCCCTTGAAATATTGGATAAAGCGATGTCAAACACTACTGGTGCTACGCAAACACAGAAGGCGGAGAAAGCTGCATTCGCATCGTACGCGGAAGCGTTTCGTGATGATGTGAGACTAAGACAGATTAAACGTCATGTTAATGAACAGATCCTTCCAAAGTTAAAGAGTGATTTGGGTGGTTTAAAGAAAAAAAGAGCTATCATACACATGACGTTGCTAGTTGCCGCTGTTGTAGCGTTGTTGACGTCGGTATGCACGCTTTCAAGTGATATGAGCGTGGCGTTTAAGCTTAATGGTACATCGACGGAAATACCGCAGTGGTTTAAGAGTCTAAACCCCATGCTTGGAGTAGTAAATCTAGGCGCGACTTTCATAATGATGGTTTGTGCGAAGAGTGAGAGAGGGCTAAACCAGCAGATTGACATGATCAAGAAGGAAGTTATGAAGAAACAATCATATAATGATGCGGTGAGGATGACCTTCACAGAGTTCTCGTCAGTCCCGCTAGATGGTTTCGAACTACCATTAACC
>AAM70464
ATGCTATCCGGGCTGATCCAAAGGTTCGAGGAAGAAAAAATGAAACATAATCAGGAGAGAGTCGAAGAGCTAAGTCTGGTTCGTGTGGATGATACAATTTCACAACCGCCGAGATATGTTCCGAGTGCTCCAATGCCATCATCAATGCCAACCGTTGCCCTTGAAATATTGGATAAAGCGATGTCAAACACTACTGGTGCTACGCAAACACAGAAGGCGGAGAAAGCTGCATTCGCATCGTACGCGGAAGCGTTTCGTGATGATGTGAGACTAAGACAGATCAAACGTTATGTTAATGAACAGATCCTCCCAAAGTTAAAGAGTGATTTAGGTGGTCTAAAGAAAAAGAGAGCTATCATACACATGACGTTGTTAGTCGCCGCTGTTGTAGCGTTGTTGACGTCGGTATGTACCCTCTCAAGTGATATGAGCGTGGCATTTAAGCTTAATGGTACATCAACGGAAATACCGCAGTGGTTTAAGAATCTAAATCCTATGCTTGGAGTAGTAAATCTAGGAGCGACTTTCATAATGATGGTTTGTGCGAAGAGTGAGAGAGGGCTAAACCAGCAGATTGACATGATCAAGAAGGAAGTTATGAAGAAACAATCATATAATGATGCGGTAAGGATGACCTTTACAGAGTTCTCGTCAGTCCCGCTAGACGGTTTCGAACTACCATTAACC
>AAM70463
ATGCTATCCGGGCTGATCCAAAGGTTCGAGGAAGAAAAAATGAAACATAATCAGGAGAGAGTCGAAGAGCTAAGTCTGGTTCGTGTGGATGATACAATTTCACAACCGCCGAGATATGTTCCGAGTGCTCCAATGCCATCATCAATGCCAACCGTTGCCCTTGAAATATTGGATAAAGCGATGTCAAACACTACTGGTGCTACGCAAACACAGAAGGCGGAGAAAGCTGCATTCGCATCGTACGCGGAAGCGTTTCGTGATGATGTGAGACTAAGACAGATCAAACGTTATGTTAATGAACAGATCCTCCCAAAGTTAAAGAGTGATTTAGGTGGTCTAAAGAAAAAGAGAGCTATCATACACATGACGTTGTTAGTCGCCGCTGTTGTAGCGTTGTTGACGTCGGTATGTACCCTCTCAAGTGATATGAGCGTGGCATTTAAGCTTAATGGTACATCAACGGAAATACCGCAGTGGTTTAAGAATCTAAATCCTATGCTTGGAGTAGTAAATCTAGGAGCGACTTTCATAATGATGGTTTGTGCGAAGAGTGAGAGAGGGCTAAACCAGCAGATTGACATGATCAAGAAGGAAGTTATGAAGAAACAATCATATAATGATGCGGTAAGGATGACCTTTACAGAGTTCTCGTCAGTCCCGCTAGACGGTTTCGAACTACCATTAACC
>AAM70462
ATGCTATCCGGGCTGATCCAAAGGTTCGAAGAAGAAAAAATGAAACATAATCAAGAACGGGTTGAAGAGCTGAGTCTGGTCCGTGTGGATGACACGATTTCCCAACCGCCGAGATATGCTCCGAGTGCGCCTATGCCGTCATCGATGCCTACTGTTGCACTTGAAACATTGGACAAAGCAATGTCAAATACAACGGGTGCTACGCAAACACAAAAAGCGGAGAAGGCTGCATTCGCATCGTACGCAGAAGCGTTTCGTGATGACGTGAGGTTGAGACAGATTAAACGACATGTAAATGAACAAATCCTGCCAAAGTTGAAAAGTGACCTAGGAGGCTTAAAGAAGAAAAGAGCTATAATACATATGACATTACTGATAGCGGCTGTGGTTGCTCTGTTGACATCAGTTTGCACGTTATCGAGTGATATGAGCGTGGCGTTTAAGCTAAATGGTACATCAACTGAGATACCTCAATGGTTTAAGAGTCTGAACCCAATGTTAGGTGTGGTGAATTTGGGGGCTACCTTCCTGATGATGGTCTGCGCAAAAAGCGAGAGAAGCTTGAACCAGCAAATTGACATGATTAAGAAGGAAGTGATGAAGAAACAATCATATAATGATGCGGTGAGGATGAGCTTTACGGAATTTTCATCAGTCCCGCTGGATGGTTTCGAATTACCATTAACC
>AAM70461
ATGCTATCCGGGCTGATCCAAAGGTTCGAAGAAGAAAAGATGAAACACAATCAAGATAGAGTTGAGGAGCTGAGTTTAGTACGTGTCGGTGATACCATTTCTCAACCACCGAGGTATGCTCCGAGTGCGCCAATGCCATCATCTATGCCAACGGTTGCCCTTGAAATATTGGACAAAGCGATGTCAAACACAACTGGTGCAACGCAAACACAAAAGGCGGAGAAGGCTGCATTCGCATCGTACGCAGAAGCGTTTCGTGATGATGTGAGGTTGAGACAAATTAAACGCCATGTAAATGAGCAGATTCTACCCAAACTGAAAAGTGATCTAAGTGGATTGAAAAAGAAGCGAGCAATCATACGTACCACTCTATTGGTAGCAGCTGTGGTTGCGTTGTTAACATCAGTTTGTACCCTATCAAGTGATATGAGTGTAGCTTTCAAGATAAATGGGACCAAAACGGAAGTGCCTTCGTGGTTTAAAAGCCTAAATCCGATGCTTGGTGTAGTCAATTTGGGAGCAACTTTTTCGATGATGGTCTGCGCAAAAAGTGAAAGAGCCTTGAACCAGCAGATTGATATGATAAAGAAGGAAGTGATGAAGAAACAATCTTACAATGATGCGGTGAGGATGAGTTTTACAGAGTTCTCGTCAATCCCGCTGGATGGTTTCGAAATGCCATTAACC
>AAM70460
ATGCTATCCGGGCTGATCCGAAGGTTCGAAGAAGAAAAGATGAAACACAATCAAGATAGAGTTGAAGAGCTGAGTTTAGTGCGCGTAGATGATACCATCTCTCAACCACCAAGGTATGCACCGAGTGCGCCGACGCCATCATCTATGCCAACGGTTGCCCTTGAAATACTGGACAAAGCGATGTCAAACACAACTGGTGCAACGCAAACACAAAAAGCGGAGAAGGCTGCATTCGCATCGTACGCGGAAGCGTTTCGTGATGATGTGAGACTGAGACAGATTAAACGCCATGTGAATGAGCAGATTTTACCCAAATTAAAAAGTGATCTAAGTGGATTGAAGAAGAAGCGAGCAATCATACACACCACTCTGCTAGTAGCTGCTGTGGTTGCGCTGTTGACATCAGTTTGTACCCTTTCAAGCGATATGAGTGTGGCCTTTAAGATAAATGGAACTAAGACAGAAGTGCCTTCATGGTTTAAAAGCCTTAATCCAATGCTTGGCGTTGTCAATTTGGGAGCAACTTTTTTGATGATGGTTTGCGCAAAGAGTGAAAGAGCTTTGAACCAGCAGATAGATATGATAAAGAAGGAAGTGATGAAAAAACAATCTTATAATGACGCGGTGAGGATGAGTTTTACAGAGTTCTCGTCAATCCCGCGAGATGGGTTCGAAATGCCATTAACC
>AAM70459
ATGCTATCCGGGCTGATCCGAAGGTTCGAAGAAGAAAAGATGAAACACAATCAAGATAGAGTTGAAGAGCTGAGTTTAGTGCGCGTAGATGATACCATCTCTCAACCACCAAGATATGCACCGAGTGCGCCGACGCCATCATCTATGCCAACGGTTGCCCTTGAAATACTGGACAAAGCGATGTCAAACACAACTGGTGCAACGCAAACACAAAAAGCGGAGAAGGCTGCATTCGCATCGTACGCGGAAGCGTTTCGTGATGATGTGAGATTGAGACAGATTAAACGCCATGTTAACGAGCAGATTTTACCCAAGTTAAAAAGTGATCTAAGTGGATTGAAGAAGAAGCGAGCAATCATACACACCACTCTGTTAGTAGCTGCTGTGGTTGCGCTGTTGACATCAGTGTGCACCCTTTCAAGCGATATGAGTGTGGCCTTTAAGATAAATGGAACTAAGACAGAAGTGCCTTCATGGTTTAAAAGCCTTAATCCAATGCTTGGCGTTGTCAATTTGGGAGCAACTTTTTTGATGATGGTTTGCTCAAAGAGTGAAAGAGCTCTGAACCAGCAGATAGATATGATAAAGAAGGAAGTGATGAAAAAACAATCTTATAATGACGCGGTGAGGATGAATTTACCAGAGTTCTCGTCATTCCCGCTAGATGGGTTCGAAATGCCATTAACC
>AAM70458
ATGCTATCCGGGCTGATCCAAAGGTTCGAAGAAGAAAAGATGAAACACAATCAAGATAGAGTTGAAGAGCTGAGTCTAGTGCGTGTAGATGATACCATTTCTCAACCACCAAGGTATGCCCCGAGTGCCCCGATGCCATCATCTATGCCAACGGTTGCCCTTGAAATATTGGACAAAGCGATGTCAAACACAACTGGTGCAACGCAAACACAAAAAGCGGAGAAGGCTGCATTCGCATCGTACGCGGAAGCGTTTCGTGATGATGTAAGATTGAGACAGATCAAACGCCATGTGAATGAGCAGATTTTACCAAAATTAAAAAGTGATCTAAGTGGATTGAAGAAGAAGCGAGCAATCATACACACTACTCTATTGGTAGCTGCTGTGGTTGCGCTGTTGACATCACTTTGCACCCTTTCAAGCGATATGAGTGTAGCTTTTAAGATAAATGGAACTAAGACAGAAGTGCCTTCATGGTTTAAGAGCCTTAACCCGATGCTTGGCGTTGTCAATTTGGGGGCAACTTTTCTGATGATGGTTTGCGCAAAGAGTGAAAGAGCCTTGAACCAGCAGATAGATATGATAAAGAAGGAAGTGATGAAGAAACAATCTTATAATGACGCGGTGAGGATGAATTTACCAGAGTTTTCGTCAATCCCCTTAGATGGGTTCGAAATGCCATTAACC
>AAM70457
ATGCTATCCGGGCTGATCCAAAGGTTCGAAGAAGAAAAAATGAAACACAATCAAGATAGAGTTGAAGAGCTGAGTCTAGTGCGTGTTGATGATACCATTTCTCAACCACCAAGGTATGCCCCGAGTGCGCCGATGCCATCATCTATGCCAACGGTTGCCCTTGAAATATTGGACAAAGCGATGTCAAACACAACTGGTGCAACGCAAACACAAAAAGCAGAGAAGGCTGCATTCGCATCGTACGCGGAAGCGTTTCGTGATGATGTAAGATTGAGACAGATCAAACGCCATGTGAACGAGCAGATTTTACCAAAATTAAAAAGTGATCTAAGTGGATTGAAGAAGAAGCGAGCAATCATACACACTACTCTATTGGTAGCTGCTGTGGTTGCGCTGTTGACATCAGTTTGCACCCTTTCAAGCGATATGAGTGTAGCTTTTAAGATAAATGGAACTAAGACAGAAGTGCCTTCATGGTTTAAGAGCCTTAACCCGATGCTTGGCGTTGTCAATTTGGGGGCAACTTTTCTGATGATGGTTTGCGCAAAGAGTGAAAGAGCCTTGAACCAGCAGATAGATATGATAAAGAAGGAAGTGATGAAGAAACAATCTTATAATGACGCGGTGAGGATGAAATTTACCAGAGTTTCGTCAATCCCGCTAGATGGGTTCGAAATGCCATTAACC
>AAM70456
ATGCTATCCGGGCTGATCCAAAGGTTCGAAGAAGAAAAAATGAAACACAATCAAGATAGAGTTGAAGAGCTGAGTCTAGTGCGTGTAGATGATACCATTTCTCAACCACCAAGGTATGCTCCGAGTGCGCCGATGCCATCATCAATGCCAACGGTTGCCCTTGAAATATTGGACAAAGCGATGTCAAACACAACTGGTGCAACGCAAACACAAAAGGCGGAGAAGGCTGCATTCGCATCGTACGCGGAAGCGTTTCGTGATGATGTAAGATTGAGACAGATCAAACGCCATGTGAACGAGCAGATTTTACCAAAATTAAAAAGTGATCTAAGTGGATTGAAGAAGAAGCGAGCAATCATACACACTACTCTGTTGGTAGCAGCTGTGGTTGCGCTGTTGACATCAGTTTGCACCCTTTCAAGCGATATGAGTGTGGCCTTTAAGATAAATGGAACTAAGACAGAAGTGCCTTCATGGTTTAAGAGCCTTAACCCGATGCTTGGCGTTGTCAATTTGGGGGCAACTTTTCTGATGATGGTTTGCGCAAAGAGTGAAAGAGCCTTGAACCAGCAGATAGATATGATAAAGAAGGAAGTGATGAAGAAACAATCTTATAATGACGCGGTGAGGATGAAATTACCAGAGTTCTCGTCAATCCCGCTAGATGGTTTCGAACTACCATTAACC
>ACR58467
ATGCTATCCGGGCTGATCCAAAGGTTCGAGGAAGAAAAAATGAAACATAATCAGGAACGGGTTGAAGAGCTGAGTCTGGTCCGTGTGGATGACACGATTTCCCAACCGCCGAGATATGCTCCGAGTGCGCCTATGCCATCGTCGATGCCTACTGTTGCACTTGAAATCTTGGACAAAGCAATGTCAAATACAACGGGTGCTACGCAAACACAAAAAGCGGAGAAGGCTGCATTCGCATCGTACGCAGAAGCGTTTCGTGATGACGTGAGGTTGAGACAGATTAAACGACATGTAAATGAACAAATTCTGCCAAAGTTGAAAAGTGACCTAGGAGGCTTAAAGAAGAAAAGAGCTATAATACATATGACATTACTGATAGCGGCGGTTGTTGCTCTGTTGACATCAGTTTGCACGTTATCGAGTGATATGAGCGTGGCGTTTAAGCTAAATGGTACATCAGCTGAGATACCTCAATGGTTTAAGAGTCTGAACCCAATGTTAGGTGTGGTGAATTTGGGGGCTACCTTCCTGATGATGGTCTGCGCAAAAAGCGAGAGAAGCTTGAACCAGCAAATTGACATGATTAAGAAGGAAGTGATGAAGAAACAATCATATAATGATGCGGTGAGGATGAGCTTTACGGAATTTTCATCAGTCCCGCTAGATGGTTTCGAATTACCATTAACC
>AAS72881
ATGCTATCCGGGCTGATCCAAAGGTTCGAGGAAGAAAAAATGAAACATAATCAGGAGAGAGTCGAAGAGCTAAGTCTGGTTCGTGTGGATGATACAATTTCGCAACCACCGAGATATGCTCCGAGTGCCCCAACGCCGTCATCGATGCCAACCGTTGCCCTTGAAATATTGGATAAAGCGATGTCAAACACTACTGGTGCAACGCAAACACAGAAGGCGGAGAAAGCTGCATTCGCATCGTACGCAGAAGCGTTTCGTGATGATGTGAGGCTAAGACAGATCAAACGTCATGTTAATGAACAGATTCTCCCAAAGTTAAAGAGTGATCTAGGTGGTTTAAAGAAAAAGAGGGCTATCATACGCATGACGTTGTTGGTAGCCGCTGTCGTAGCATTGTTGACGTCGGTATGCACGCTTTCAAGTGATATGAGTGTGGCGTTTAAACTTAATGGTACATCAACGGAAATACCGCAGTGGTTTAAGAGTTTAAATCCTATGCTTGGAGTGGTAAATCTAGGTGCGACTTTCATAATGATGGTTTGTGCGAAGAGCGAGAGAGGGTTAAATCAGCAGATTGACATGATCAAGAAGGAAGTTATGAAGAAGCAATCATACAATGATGCGGTGAGGATGAGTTTCACTGAGTTCTCGTCAGTCCCGCTAGATGGTTTCGAACTACCATTAACC
>AAR13018
ATGCTATCCGGGCTGATCCAAAGGTTCGAAGAAGAAAAGATGAAACACAATCAAGATAGAGTTGAGGAGCTGAGTTTAGTGCGTGTCGATGATACCATTTCTCAACCACCGAGGTATGCTCCGAGTGCGCCAATGCCATCATCTATGCCGACGGTTGCCCTTGAAATATTGGACAAAGCGATGTCAAACACAACTGGTGCAACGCAAACACAGAAGGCGGAGAAGGCTGCATTCGCATCGTACGCAGAAGCGTTTCGTGATGATGTGAGGTTGAGACAAATTAAACGCCATGTAAATGAGCAGATTCTACCCAAACTGAAAAGTGATCTAAGTGGATTGAAAAAGAAGCGAGCAATCATACATACCACTCTATTGGTAGCAGCTGTGGTTGCGTTGTTAACATCAGTTTGTACCCTATCAAGTGATATGAGTGTAGCTTTCAAGATAAATGGGACCAAAACGGAAGTGCCTTCGTGGTTTAAAAGCCTAAATCCGATGCTTGGTGTAGTCAATTTGGGAGCAACTTTTCTGATGATGGTCTGCGCAAAAAGTGAAAGAGCCTTGAACCAGCAGATTGATATGATAAAGAAAGAAGTGATGAAGAAACAATCTTACAATGATGCGGTGAGGATGAGTTTTACAGAGTTCTCGTCAATCCCGCTGGATGGTTTCGAAATGCCATTAACC
>AAR13019
---------------------------------------ATGAAACACAATCAAGATAGAGTTGAGGAGCTGAGTTTAGTGCGTGTCGATGATACCATTTCTCAACCACCGAGGTATGCTCCGAGTGCGCCAATGCCATCATCTATGCCGACGGTTGCCCTTGAAATATTGGACAAAGCGATGTCAAACACAACTGGTGCAACGCAAACACAGAAGGCGGAGAAGGCTGCATTCGCATCGTACGCAGAAGCGTTTCGTGATGATGTGAGGTTGAGACAAATTAAACGCCATGTAAATGAGCAGATTCTACCCAAACTGAAAAGTGATCTAAGTGGATTGAAAAAGAAGCGAGCAATCATACATACCACTCTATTGGTAGCAGCTGTGGTTGCGTTGTTAACATCAGTTTGTACCCTATCAAGTGATATGAGTGTAGCTTTCAAGATAAATGGGACCAAAACGGAAGTGCCTTCGTGGTTTAAAAGCCTAAATCCGATGCTTGGTGTAGTCAATTTGGGAGCAACTTTTCTGATGATGGTCTGCGCAAAAAGTGAAAGAGCCTTGAACCAGCAGATTGATATGATAAAGAAAGAAGTGATGAAGAAACAATCTTACAATGATGCGGTGAGGATGAGTTTTACAGAGTTCTCGTCAATCCCGCTGGATGGTTTCGAAATGCCATTAACC
>AAR13016
ATGCTATCCGGGCTGATCCAAAGGTTCGAAGAAGAAAAGATGAAACACAATCAAGATAGAGTCGAAGAGCCGAGTCTAGTGCGTGCAGATGATACCATTTCTCAACCACCAAGGTATGCCCCGAGTGCGCCGATGCCATCATCTATGCCAACGGTTGCCCTTGAAATATTGGACAAAGCGATGTCAAACACAACTGGTGCAACGCAAACACAAAAAGCGGAGAAGGCTGCATTCGCATCGTACGCGGAAGCGTTTCGTGATGATGTGAGATTGAGACAGATCAAACGCCATGTGAACGAGCAGATTTTACCAAAATTAAAAAGTGATCTAAGTGGATTGAAGAAGAAGCGAGCAATCATACACACTACTCTATTGGTAGCTGCTGTGGTTGCGCTGTTGACATCAGTTTGCACCCTCTCAAGCGATATGAGTGTGGCCTTTAAGATAAATGGAACTAAGACAGAAGTGCCTTCATGGTTTAAAAGCCTTAACCCGATGCTTGGCGTTGTTAATTTGGGAGCAACTTTTTTGATGATGGTTTGCGCAAAGAGTGAGAGAGCCTTGAACCAGCAGATAGATATGATAAAGAAGGAAGTGATGAAAAAACAATCTTATAATGACGCGGTGAGGATGAGTTTTACAGAGTTCTCGTCAATCCCGCTAGATGGTTTCGAAATGCCATTAACC
>AAR13017
---------------------------------------ATGAAACACAATCAAGATAGAGTCGAAGAGCCGAGTCTAGTGCGTGCAGATGATACCATTTCTCAACCACCAAGGTATGCCCCGAGTGCGCCGATGCCATCATCTATGCCAACGGTTGCCCTTGAAATATTGGACAAAGCGATGTCAAACACAACTGGTGCAACGCAAACACAAAAAGCGGAGAAGGCTGCATTCGCATCGTACGCGGAAGCGTTTCGTGATGATGTGAGATTGAGACAGATCAAACGCCATGTGAACGAGCAGATTTTACCAAAATTAAAAAGTGATCTAAGTGGATTGAAGAAGAAGCGAGCAATCATACACACTACTCTATTGGTAGCTGCTGTGGTTGCGCTGTTGACATCAGTTTGCACCCTCTCAAGCGATATGAGTGTGGCCTTTAAGATAAATGGAACTAAGACAGAAGTGCCTTCATGGTTTAAAAGCCTTAACCCGATGCTTGGCGTTGTTAATTTGGGAGCAACTTTTTTGATGATGGTTTGCGCAAAGAGTGAGAGAGCCTTGAACCAGCAGATAGATATGATAAAGAAGGAAGTGATGAAAAAACAATCTTATAATGACGCGGTGAGGATGAGTTTTACAGAGTTCTCGTCAATCCCGCTAGATGGTTTCGAAATGCCATTAACC
>AAM81582
ATGCTATCCGGGCTGATCCAAAGGTTCCTTGAAGAAAAAATGAAACACAATCAAGACAGAGTTGAAGAGCTGAGTTTAGTGCGTGTGGATGATACCATTTCTCAACCACCAAGGTATGCCCCGAGTGCGCCGATGCCATCGTCTATGCCAACGGTTGCCCTTGAAATATTGGACAAAGCGATGTCAAACACAACTGGTGCAACGCAAACACAAAAGGCGGAGAAGGCTGCATTCGCATCGTACGCGGAAGCGTTTCGTGATGATGTAAGGTTGAGACAAATCAAACGCCATGTGAACGAGCAGATTTTACCAAAATTAAAGAGTGATCTAAGTGGATTGAAGAAGAAGCGAGCAATCATACACACTACTCTATTGGTAGCTGCAGTGGTTGCGCTGTTGACATCAGTTTGCACCCTTTCAAGCGATATGAGTGTGGCCTTTAAGATAAATGGAACCAAGACAGAAGTGCCTTCATGGTTTAAAAGCCTTAACCCGATGCTTGGCGTTGTCAATTTGGGAGCAACTTTTTTGATGATGGTGTTGTCAATTAGTGAAAGAGCCTTGAACCAGCAGATAGATATGATAAAGAAGGAAGTGATGAAGAAACAATCTTATAATGACGCGGTGAGGATGAGTTTTACAGAGTTCTCGTCAGTCCCGCTGGATGGTTTCGAAATGCCATTAACC
>ACJ06233
ATGCTATCCGGGCTGATCCAAAGGTTCGAAGAAGAAAAAATGAAACATAATCAAGACAGAGTTGAAGAGCTGAGTCTAGTACGTGTAGATGACACCATCTCTCAACCACCAAGGTATGCTCCGAGTGCACCGATGCCATCATCTATGCCAACGGTTGCCCTTGAAATATTGGAYAAAGCGATGTCAAACACAACTGGTGCAACGCAAACACAAAAGGCGGAGAAGGCTGCATTCGCATCGTACGCGGAAGCGTTTCGTGATGATGTAAGACTGAGACAGATCAAGCGCCATGTGAACGAGCAGATTTTACCAAAATTAAAAAGTGATCTAAGTGGATTGAAGAAGAAACGAGCAATCATACACACTACTCTATTAGTAGCGGCTGTGGTTGCGCTGTTGACATCAGTTTGTACCCTTTCAAGCGATATGAGTGTGGCCTTTAAGATAAATGGAACTAAAACAGAAGTGCCTTCATGGTTTAAAAGCCTTAACCCGATGCTTGGCGTGGTCAATTTGGGAGCAACTTTTCTGATGATGGTTTGCGCAAAGAGTGAAAGAGCCTTGAACCAGCAGATAGATATGATAAAGAAGGAAGTGATGAAGAAACAATCTTATAATGATGCGGTGAGGATGAGTTTTACAGAGTTCTCGTCAGTCCCGCTGGATGGTTTCGAAATGCCATTAACC
>BAH03440
ATGCTATCCGGGCTGATCCAAAGGTTCGAGGAAGAAAAAATGAAACATAATCAGGAGAGAGTCGAAGAGCTAAGTCTGGTTCGTGTGGATGATACAATTTCGCAACCACCGAGATATGCTCCGAGTGCCCCAATGCCGTCATCAATGCCAACCGTTGCCCTTGAAATATTGGATAAAGCGATGTCAAACACTACTGGTGCAACGCAAACACAGAAGGCGGAGAAAGCTGCATTCGCATCGTACGCAGAAGCGTTTCGTGATGATGTGAGGCTAAGACAGATCAAACGTCATGTTAATGAACAGATTCTCCCAAAGCTAAAGAGTGATCTAGGTGGTTTAAAGAAAAAGAGAGCTATCATACACATGACGTTGTTGGTTGCCGCTGTAGTAGCATTGTTGACGTCAGTATGCACGCTTTCAAGTGATATGAGTGTGGCGTTTAAACTTAATGGTACATCAACGGAAATACCGCAGTGGTTTAAGAGTTTAAATCCTATGCTCGGAGTGATAAATCTAGGTGCGACTTTCATAATGATGGTTTGTGCGAAGAGCGAAAGAGGGTTAAATCAGCAGATTGACATGATCAAGAAGGAAGTTATGAAGAAGCAATCATACAATGATGCGGTGAGGATGAGTTTCACTGAGTTCTCGTCAGTCCCGCTAGATGGTTTCGAACTACCATTAACC
>ACJ06708
ATGCTATCCGGGCTGATCCAAAGGTTCGAGGAAGAAAAGATGAAACGTACTGAATCGAGGACGGAAGAACAGAGTTTGGTACGTGTTGGAGAACGGCTCTCGCTCCCACCCGGATATGCTCCCAGTGCACCTGCACCGCCGGCGATGCCAAGCGTTGCCCTTGAGATCTTGGATAAAGCGATGTCAAATACAACTGGTGCAACGCAAACACAAAAAACGGAGAAGGCTGCATACGCATCGTACGCAGAAGCGTTTCGTGATGATGTAAGATTAAGGCAGATTAAACGTCATGTAAATGAGCAGATCTTACCTAAGTTAAAGAGCGATTTAGGCGGAATGAAAAAGAAACGGACTATAATACATATTACGATGTTAGTTGCGGCGGCGATTGCGTTGTTAACTTCGGTTTGCACATTGTCGAGCGATATGAGTTTAGCGTTTAGAGTGAATGGAACATCTGTTGAAGTACCCGCTTGGTTTAAAAGTTTAAATCCAATGCTAGGAGTAGTGAATTTAGGTGCGACATTCCTGATGATGGTTTGTGCGAGAAGCGAGAGAGGCTTGAATCAGCAAATTGATATGGTCAGAAAAGAGATTATGAAGAAACAGTCATATAATGATGCTGTAAGGATGAGTTTTGAGGAGTTCTCCTCAGTTCCAATAGATGGATTTGAAATGCCATTAACC
>CAM57251
ATGCTATCCGGGCTGATCCAAAGGTTCGAAGAAGAAAAAATGAAACATAATCAAGACAGAGTTGAAGAGCTGAGTCTAGTACGTGTAGATGACACCATCTCTCAACCACCAAGGTATGCTCCGAGTGCACCGATGCCATCATCTATGCCAACGGTTGCCCTTGAAATATTGGACAAAGCGATGTCAAACACAACTGGTGCAACGCAAACACAAAAGGCGGAGAAGGCTGCATTCGCATCGTACGCGGAAGCGTTTCGTGATGATGTAAGACTGAGACAGATCAAGCGCCATGTGAACGAGCAGATTTTACCAAAATTAAAAAGTGATCTAAGTGGATTGAAGAAGAAACGAGCAATCATACACACTACTCTATTAGTAGCGGCTGTGGTTGCGCTGTTGACATCAGTTTGTACCCTTTCAAGCGATATGAGTGTGGCCTTTAAGATAAATGGAACTAAAACAGAAGTGCCTTCATGGTTTAAAAGCCTTAACCCGATGCTTGGCGTGGTCAATTTGGGAGCAACTTTTCTGATGATGGTTTGCGCAAAGAGTGAAAGAGCCTTGAACCAGCAGATAGATATGATAAAGAAGGAAGTGATGAAGAAACAATCTTATAATGATGCGGTGAGGATGAGTTTTACAGAGTTCTCGTCAGTCCCGCTGGATGGTTTCGAAATGCCATTAACC
>ACA34342
ATGCTATCCGGGCTGATTCAAAGGTTCGAGGAAGAAAAAATGAAACATAATCAAGAACGGGTCGAAGAGCTGAGTTTGGTCCGTGTGGATGACACGATCTCCCAACCACCGAGATATGCTCCGAGCGCACCCATGCCGTCGTCGATGCCTACTGTTGCACTCGAGATCTTGGATAAAGCGATGTCAAATACAACGGGTGCAACGCAGACACAAAAGGCGGAGAAGGCTGCATTCGCATCGTACGCAGAAGCGTTTCGTGATGATGTGAGGTTGAGACAAATTAAACGGCATGTAAATGAACAAATTCTACCAAAATTGAAAAGCGACCTAGGAGGCCTAAAGAAGAAAAGAGCTATTATACATATGACATTGCTGATAGCGGCAGTTGTCGCTCTGTTGACATCGGCTTGCACGTTGTCGAGTGATATGAGCGTGGCATTTAAGCTAAATGGTACATCAGCTGAGATACCTCAATGGTTTAAGAGTTTGAATCCAATGTTGGGTGTGGTGAATTTGGGAGCTACCTTCCTGATGATGGTTTGTGCGAAAAGTGAGAGAAGCTTGAATCAGCAAATTGACATGATTAAGAAGGAAGTGATGAAGAAACAATCATATAATGATGCGGTGAGGATGAGTTTTACGGAATTTTCGTCAGTCCCGCTAGATGGTTTCGAATTACCATTAACC
>ACA34341
ATGCTATCCGGGCTGATCCAAAGGTTCGAAGAAGAAAAAATGAAACATAATCAAGACAGAGTTGAAGAGCTGAGTCTAGTACGTGTAGATGACACCATCTCTCAACCACCAAGGTATGCTCCGAGTGCACCGATGCCATCATCTATGCCAACGGTTGCCCTTGAAATATTGGACAAAGCGATGTCAAACACAACTGGTGCAACGCAAACACAAAAGGCGGAGAAGGCTGCATTCGCATCGTACGCGGAAGCGTTTCGTGATGATGTAAGACTGAGACAGATCAAGCGCCATGTGAACGAGCAGATTTTACCAAAATTAAAAAGTGATCTAAGTGGATTGAAGAAGAAACGAGCAATCATACACACTACTCTATTAGTAGCGGCTGTGGTTGCGCTGTTGACATCAGTTTGTACCCTTTCAAGCGATATGAGTGTGGCCTTTAAGATAAATGGAACTAAAACAGAAGTGCCTTCATGGTTTAAAAGCCTTAACCCGATGCTTGGCGTGGTCAATTTGGGAGCAACTTTTCTGATGATGGTTTGCGCAAAGAGTGAAAGAGCCTTGAACCAGCAGATAGATATGATAAAGAAGGAAGTGATGAAGAAACAATCTTATAATGATGCGGTGAGGATGAGTTTTACAGAGTTCTCGTCAGTCCCGCTGGATGGTTTCGAAATGCCATTAACC
>ACA34340
ATGCTATCCGGGCTGATCCAAAGGTTCGAAGAAGAAAAAATGAAACATAATCAAGACAGAGTTGAAGAGCTGAGTCTAGTACGTGTAGATGACACCATCTCTCAACCACCAAGGTATGCTCCGAGTGCACCAATGCCATCATCTATGCCAACGGTTGCCCTTGAAATATTGGACAAAGCGATGTCAAACACAACTGGTGCAACGCAAACACAAAAGGCGGAGAAGGCTGCATTCGCATCATACGCGGAAGCGTTTCGTGATGATGTAAGACTGAGACAGATCAAGCGCCATGTGAACGAGCAGATTTTACCAAAATTAAAAAATGATCTAAGTGGATTGAAGAGGAAACGAGCAATCATACACACTACTCTATTAGTAGCGGCTGTGGTTGCGCTGTTGACATCAGTTTGTACCCTTTCAAGCGATATGAGTGTGGCCTTTAAGATAAATGGAACTAAAACAGAAGTGCCTTCATGGTTTAAAAGCCTTAACCCGATGCTTGGCGTGGTCAATTTGGGAGCAACTTTTCTGATGATGGTTTGCGCAAAGAGTGAAAGAGCCTTGAACCAGCAGATAGATATGATAAAGAAGGAAGTGATGAAGAAACAATCTTATAATGATGCGGTGAGGATGAGTTTTACAGAGTTCTCGTCAGTCCCGCTGGATGGTTTCGAAATGCCATTAACC
>ACA34339
ATGCTATCCGGGCTGATCCAAAGGTTCGAAGAAGAAAAAATGAAACATAATCAAGACAGAGTTGAAGAGCTGAGTCTAGTACGTGTAGATGACACCATCTCTCAACCACCAAGGTATGCTCCGAGTGCACCGATGCCATCATCTATGCCAACGGTTGCCCTTGAAATATTGGACAAAGCGATGTCAAACACAACTGGTGCGACGCAAACACAAAAGGCGGAGAAGGCTGCATTCGCATCGTACGCGGAAGCGTTTCGTGATGATGTAAGACTGAGACAGATCAAGCGCCATGTGAACGAGCAGATTTTACCAAAATTAAAAAGTGATCTAAGTGGATTGAAGAAGAAACGAGCAATCATACACACTACTCTATTAGTAGCGGCTGTGGTTGCGCTGTTGACATCAGTTTGTACCCTTTCGAGCGATATGAGTGTGGCCTTTAAGATAAATGGAACTAAAACAGAAGTGCCTTCATGGTTTAAAAGCCTTAACCCGATGCTTGGCGTGGTCAATTTGGGAGCAACTTTTCTGATGATGGTTTGCGCAAAGAGTGAAAGAGCCTTGAACCAGCAGATAGATATGATAAAGAAGGAAGTGATGAAGAAACAATCTTATAATGATGCGGTGAGGATGAGTTTTACAGAGTTCTCGTCAGTCCCGCTGGATGGTTTCGAAATGCCATTAACC
>AAR02134
ATGCTATCCGGGCTGATCCAAAGGTTCGAGGAAGAGAAAATGAAACATAATCAGGAGCGGGTTGAAGAGCTAAGTTTGGTTCGTGTGGATGACGCAATTTCTCAGCCGCCGAGATATGCTCCGAGCGCACCAATGCCATCATCAATGCCTACTGTTGCACTTGAAATCTTGGACAAAGCGATGTCAAATACAACGGGTGCTACGCAAACACAAAAAGCGGAGAAGGCTGCATTCGCATCGTACGCGGAAGCGTTTCGTGATGATGTGAGACTGAGACAAATTAAGCGACATGTGAATGAGCAAATTTTACCAAAATTGAAAAGTGACCTGGGAGGTTTAAAGAAGAAAAGAGCTATTATACATATGACATTGCTGATAGCGGCAGTCGTTGCTCTGTTGACATCGGTTTGCACGTTATCGAGCGATATGAGCGTGGCGTTTAAATTAAATGGTACATCGGCCGAAATACCTCAATGGTTTAAGAGTTTGAATCCAATGTTGGGTGTGGTGAATCTGGGGGCTACCTTCTTGATGATGGTCTGTGCAAAAAGTGAGAGAAGCCTAAATCAACAAATTGATATGATTAAGAAGGAAGTGATGAAGAAGCAATCGTATAATGATGCGGTGAGGATGAGTTTTACGGAATTTTCATCAGTTCCGCTAGATGGTTTCGAATTACCATTAACC
>AAR02135
---------------------------------------ATGAAACATAATCAGGAGCGGGTTGAAGAGCTAAGTTTGGTTCGTGTGGATGACGCAATTTCTCAGCCGCCGAGATATGCTCCGAGCGCACCAATGCCATCATCAATGCCTACTGTTGCACTTGAAATCTTGGACAAAGCGATGTCAAATACAACGGGTGCTACGCAAACACAAAAAGCGGAGAAGGCTGCATTCGCATCGTACGCGGAAGCGTTTCGTGATGATGTGAGACTGAGACAAATTAAGCGACATGTGAATGAGCAAATTTTACCAAAATTGAAAAGTGACCTGGGAGGTTTAAAGAAGAAAAGAGCTATTATACATATGACATTGCTGATAGCGGCAGTCGTTGCTCTGTTGACATCGGTTTGCACGTTATCGAGCGATATGAGCGTGGCGTTTAAATTAAATGGTACATCGGCCGAAATACCTCAATGGTTTAAGAGTTTGAATCCAATGTTGGGTGTGGTGAATCTGGGGGCTACCTTCTTGATGATGGTCTGTGCAAAAAGTGAGAGAAGCCTAAATCAACAAATTGATATGATTAAGAAGGAAGTGATGAAGAAGCAATCGTATAATGATGCGGTGAGGATGAGTTTTACGGAATTTTCATCAGTTCCGCTAGATGGTTTCGAATTACCATTAACC
>AAR02132
ATGCTATCCGGGCTGATCCAAAGGTTCGAAGAAGAAAAGATGAAACACAATCAGGATAGAGTTGAAGAACTAAGTTTAGTGCGTGTGGATGATACCATCTCTCAACCACCAAGATATGCTCCAAGTGCGCCGATGCCATCATCCATGCCAACGGTTGCCCTTGAAATACTGGACAAAGCGATGTCAAACACAACTGGTGCAACGCAAACACAAAAAGCGGAGAAGGCTGCATTCGCATCGTACGCGGAAGCGTTTCGTGATGATGTAAGATTGAGACAAATCAAACGCCATGTAAATGAGCAGATTTTACCTAAATTGAAAAGTGATCTGAGTGGTTTGAGGAAGAAGCGAGCAATCATACACACTACTCTACTAGTGGCTGCTGTGGTTGCGTTGTTGACATCAGTCTGTACCTTATCAAGTGATATGAGCGTGGCCTTCAAGATAAACGGGACTAAGACGGAAGTGCCTTCATGGTTTAAAAGCCTTAATCCAATGCTCGGCGTTGTCAACTTGGGAGCAACTTTTTTGATGATGGTTTGCGCAAAGAGTGAAAGAGCCTTGAATCAGCAGATAGATATGATAAAGAAAGAAGTGATGAAAAAGCAATCATATAATGACGCGGTGAGGATGAGTTTTACAGAGTTCTCGTCAATCCCGCTGGATGGTTTCGAAATGCCATTAACC
>AAR02133
---------------------------------------ATGAAACACAATCAGGATAGAGTTGAAGAACTAAGTTTAGTGCGTGTGGATGATACCATCTCTCAACCACCAAGATATGCTCCAAGTGCGCCGATGCCATCATCCATGCCAACGGTTGCCCTTGAAATACTGGACAAAGCGATGTCAAACACAACTGGTGCAACGCAAACACAAAAAGCGGAGAAGGCTGCATTCGCATCGTACGCGGAAGCGTTTCGTGATGATGTAAGATTGAGACAAATCAAACGCCATGTAAATGAGCAGATTTTACCTAAATTGAAAAGTGATCTGAGTGGTTTGAGGAAGAAGCGAGCAATCATACACACTACTCTACTAGTGGCTGCTGTGGTTGCGTTGTTGACATCAGTCTGTACCTTATCAAGTGATATGAGCGTGGCCTTCAAGATAAACGGGACTAAGACGGAAGTGCCTTCATGGTTTAAAAGCCTTAATCCAATGCTCGGCGTTGTCAACTTGGGAGCAACTTTTTTGATGATGGTTTGCGCAAAGAGTGAAAGAGCCTTGAATCAGCAGATAGATATGATAAAGAAAGAAGTGATGAAAAAGCAATCATATAATGACGCGGTGAGGATGAGTTTTACAGAGTTCTCGTCAATCCCGCTGGATGGTTTCGAAATGCCATTAACC
>AAR02130
ATGCTATCCGGGCTGATCCAAAGGTTCGAGGAAGAAAAAATGAAACATAATCAGGAGCGGGTTGAAGAGCTGAGTTTAGTCCGTGTGGATGATACGATTTCCCAACCGCCAAGGTATGCTCCGAGCGCGCCAATGCCATCATCGATGCCCACTGTTGCACTTGAAATCTTGGATAAAGCGATGTCAAATACAACGGGTGCTACGCAAACACAAAAAGCGGAGAAGGCTGCATTCGCATCGTACGCGGAAGCGTTTCGTGATGATGTGAGGTTGAGACAAATTAAACGACATGTGAATGAACAAATTCTACCAAAATTGAAAAGTGACTTAGGGGGCCTAAAGAAGAAAAGAGCCATCATACATATGACATTGCTGATAGCGGCGGTTGTCGCTTTGCTGACATCGGTTTGTACGTTGTCGAGCGATATGAGCGTGGCGTTCAAATTAAATGGTACATCAGCTGAAATACCTCAATGGTTTAAGAGTTTGAATCCAATGTTGGGTGTGGTAAATCTAGGGGCAACCTTCCTGATGATGGTTTGTGCAAAAAGCGAGAGAAGCTTGAATCAGCAAATTGATATGATTAAGAAGGAAGTAATGAAGAAGCAATCGTATAATGATGCCGTGAGGATGAGTTTTACGGAATTTTCATCAGTTCCGCTAGATGGTTTCGAATTACCATTAACC
>AAR02131
---------------------------------------ATGAAACATAATCAGGAGCGGGTTGAAGAGCTGAGTTTAGTCCGTGTGGATGATACGATTTCCCAACCGCCAAGGTATGCTCCGAGCGCGCCAATGCCATCATCGATGCCCACTGTTGCACTTGAAATCTTGGATAAAGCGATGTCAAATACAACGGGTGCTACGCAAACACAAAAAGCGGAGAAGGCTGCATTCGCATCGTACGCGGAAGCGTTTCGTGATGATGTGAGGTTGAGACAAATTAAACGACATGTGAATGAACAAATTCTACCAAAATTGAAAAGTGACTTAGGGGGCCTAAAGAAGAAAAGAGCCATCATACATATGACATTGCTGATAGCGGCGGTTGTCGCTTTGCTGACATCGGTTTGTACGTTGTCGAGCGATATGAGCGTGGCGTTCAAATTAAATGGTACATCAGCTGAAATACCTCAATGGTTTAAGAGTTTGAATCCAATGTTGGGTGTGGTAAATCTAGGGGCAACCTTCCTGATGATGGTTTGTGCAAAAAGCGAGAGAAGCTTGAATCAGCAAATTGATATGATTAAGAAGGAAGTAATGAAGAAGCAATCGTATAATGATGCCGTGAGGATGAGTTTTACGGAATTTTCATCAGTTCCGCTAGATGGTTTCGAATTACCATTAACC
>AAR02128
ATGCTATCCGGGCTGATCCAAAGGTTCGAAGAAGAAAAGATGAAACACAATCAAGATAGAGTTGAAGAGCTGAGTTTAGTGCGTGTGGATGATACCATTTCTCAACCACCAAGGTATGCCCCGAGTGCGCCGATGCCATCATCTATGCCTACGGTTGCCCTTGAAATACTGGACAAAGCGATGTCAAACACAACTGGTGCAACGCAAACACAAAAAGCGGAGAAGGCTGCATTCGCATCGTACGCGGAAGCGTTTCGTGATGATGTAAGATTGAGACAAATTAAACGCCATGTAAATGAGCAGATTCTACCCAAATTGAGAAGTGATCTAAGCGGATTGAAGAAGAAGCGAGCAATCATACACACTACTCTATTGGTTGCTGCTGTGATTGCGTTGTTGACATCAGTCTGCACCCTTTCAAGCGATATGAGTGTGGCCTTCAAGATAAATGGAACTAAGACGGAAGTGCCTTCATGGTTTAAAAGCCTCAATCCTATGCTTGGTGTTGTCAATTTGGGAGCAACTTTTTTGATGATGGTTTGCGCAAAGAGTGAAAGAGCCTTGAACCAGCAGATAGATATGATAAAGAAAGAAGTGATGAAAAAACAATCTTATAATGACGCGGTGAGGATGAGTTTTACAGAGTTCTCGTCAATCCCGCTGGATGGTTTCGAAATGCCATTAACC
>AAR02129
---------------------------------------ATGAAACACAATCAAGATAGAGTTGAAGAGCTGAGTTTAGTGCGTGTGGATGATACCATTTCTCAACCACCAAGGTATGCCCCGAGTGCGCCGATGCCATCATCTATGCCTACGGTTGCCCTTGAAATACTGGACAAAGCGATGTCAAACACAACTGGTGCAACGCAAACACAAAAAGCGGAGAAGGCTGCATTCGCATCGTACGCGGAAGCGTTTCGTGATGATGTAAGATTGAGACAAATTAAACGCCATGTAAATGAGCAGATTCTACCCAAATTGAGAAGTGATCTAAGCGGATTGAAGAAGAAGCGAGCAATCATACACACTACTCTATTGGTTGCTGCTGTGATTGCGTTGTTGACATCAGTCTGCACCCTTTCAAGCGATATGAGTGTGGCCTTCAAGATAAATGGAACTAAGACGGAAGTGCCTTCATGGTTTAAAAGCCTCAATCCTATGCTTGGTGTTGTCAATTTGGGAGCAACTTTTTTGATGATGGTTTGCGCAAAGAGTGAAAGAGCCTTGAACCAGCAGATAGATATGATAAAGAAAGAAGTGATGAAAAAACAATCTTATAATGACGCGGTGAGGATGAGTTTTACAGAGTTCTCGTCAATCCCGCTGGATGGTTTCGAAATGCCATTAACC
>AAR02126
ATGCTATCCGGGCTGATCCAAAGGTTCGAGGAAGAAAAGATGAAACACAATCAAGATAGAGTTGAAGAACTGAGTTTAGTGCGTGTGGATGATACCATTTCTCAACCACCGAGGTATGCCCCGAGTGCGCCGATGCCGTCATCTATGCCAACGGTTGCCCTTGAAATACTGGACAAAGCGATGTCAAACACAACTGGTGCAACGCAAACACAAAAAGCGGAGAAGGCTGCATTCGCATCGTACGCGGAAGCGTTTCGTGATGATGTAAGATTGAGACAAATTAAACGCCATGTAAATGAGCAAATTCTACCCAAATTAAAAAGTGATCTAAGTGGATTGAAGAAGAAGCGAGCAATTATACATACTACTCTATTAGTGGCTGCTGTGGTTGCGTTGTTGACATCAGTTTGTACCCTTTCAAGTGATATGAGTGTGGCCTTCAAGATAAATGGAACTAAGACGGAAGTGCCTTCATGGTTTAAAAGCCTTAATCCAATGCTCGGCGTTGTCAACTTGGGAGCAACTTTTTTGATGATGGTTTGCGCAAAGAGTGAAAGAGCTTTGAATCAGCAAATAGATATGATAAAGAAAGAAGTGATGAAAAAACAATCATATAACGATGCGGTAAGGATGAGTTTTACAGAGTTCTCGTCAATCCCGCTGGATGGTTTCGAAATGCCATTAACC
>AAR02127
---------------------------------------ATGAAACACAATCAAGATAGAGTTGAAGAACTGAGTTTAGTGCGTGTGGATGATACCATTTCTCAACCACCGAGGTATGCCCCGAGTGCGCCGATGCCGTCATCTATGCCAACGGTTGCCCTTGAAATACTGGACAAAGCGATGTCAAACACAACTGGTGCAACGCAAACACAAAAAGCGGAGAAGGCTGCATTCGCATCGTACGCGGAAGCGTTTCGTGATGATGTAAGATTGAGACAAATTAAACGCCATGTAAATGAGCAAATTCTACCCAAATTAAAAAGTGATCTAAGTGGATTGAAGAAGAAGCGAGCAATTATACATACTACTCTATTAGTGGCTGCTGTGGTTGCGTTGTTGACATCAGTTTGTACCCTTTCAAGTGATATGAGTGTGGCCTTCAAGATAAATGGAACTAAGACGGAAGTGCCTTCATGGTTTAAAAGCCTTAATCCAATGCTCGGCGTTGTCAACTTGGGAGCAACTTTTTTGATGATGGTTTGCGCAAAGAGTGAAAGAGCTTTGAATCAGCAAATAGATATGATAAAGAAAGAAGTGATGAAAAAACAATCATATAACGATGCGGTAAGGATGAGTTTTACAGAGTTCTCGTCAATCCCGCTGGATGGTTTCGAAATGCCATTAACC
>AAR02124
ATGCTATCCGGGCTGATCCAAAGGTTCGAAGAAGAAAAGATGAAACACAATCAAGATAGAGTTGAAGAGCTGAGTTTAGTGCGTGTGGATGATACCATTTCTCAACCACCAAGGTATGCCCCGAGTGCGCCGATGCCATCATCTATGCCTACGGTTGCCCTTGAAATACTGGACAAAGCGATGTCAAACACAACTGGTGCAACGCAAACACAAAAAGCGGAGAAGGCTGCATTCGCATCGTACGCGGAAGCGTTTCGTGATGATGTAAGATTGAGACAAATTAAACGCCATGTAAATGAGCAGATTCTACCCAAATTGAGAAGTGATCTAAGCGGATTGAAGAAGAAGCGAGCAATCATACACACTACTCTATTGGTTGCTGCTGTGATTGCGTTGTTGACATCAGTCTGCACCCTTTCAAGCGATATGAGTGTGGCCTTCAAGATAAATGGAACTAAGACGGAAGTGCCTTCATGGTTTAAAAGCCTCAATCCTATGCTTGGTGTTGTCAATTTGGGAGCAACTTTTTTGATGATGGTTTGCGCAAAGAGTGAAAGAGCCTTGAACCAGCAGATAGATATGATAAAGAAAGAAGTGATGAAAAAACAATCTTATAATGACGCGGTGAGGATGAGTTTTACAGAGTTCTCGTCAATCCCGCTGGATGGTTTCGAAATGCCATTAACC
>AAR02125
---------------------------------------ATGAAACACAATCAAGATAGAGTTGAAGAGCTGAGTTTAGTGCGTGTGGATGATACCATTTCTCAACCACCAAGGTATGCCCCGAGTGCGCCGATGCCATCATCTATGCCTACGGTTGCCCTTGAAATACTGGACAAAGCGATGTCAAACACAACTGGTGCAACGCAAACACAAAAAGCGGAGAAGGCTGCATTCGCATCGTACGCGGAAGCGTTTCGTGATGATGTAAGATTGAGACAAATTAAACGCCATGTAAATGAGCAGATTCTACCCAAATTGAGAAGTGATCTAAGCGGATTGAAGAAGAAGCGAGCAATCATACACACTACTCTATTGGTTGCTGCTGTGATTGCGTTGTTGACATCAGTCTGCACCCTTTCAAGCGATATGAGTGTGGCCTTCAAGATAAATGGAACTAAGACGGAAGTGCCTTCATGGTTTAAAAGCCTCAATCCTATGCTTGGTGTTGTCAATTTGGGAGCAACTTTTTTGATGATGGTTTGCGCAAAGAGTGAAAGAGCCTTGAACCAGCAGATAGATATGATAAAGAAAGAAGTGATGAAAAAACAATCTTATAATGACGCGGTGAGGATGAGTTTTACAGAGTTCTCGTCAATCCCGCTGGATGGTTTCGAAATGCCATTAACC
>AAR02122
ATGCTATCCGGGCTGATCCAAAGGTTCGAGGAAGAAAAGATGAAACATAATCAAGACAAAGTTGAAGAACTGAGCTTAGTACGTGTGGATGATACCATTTCTCAACCACCGAGGTATGCCCCGAGTGCGCCGATGCCGTCATCTATGCCAACGGTTGCCCTTGAAATACTGGACAAAGCGATGTCAAACACAACTGGTGCAACGCAAACACAAAAAGCGGAGAAGGCTGCATTCGCATCATACGCAGAAGCGTTTCGTGATGATGTAAGACTGAGACAAATTAAACGCCATGTAAATGAGCAAATTCTACCCAAATTAAGAAGTGATCTAAGTGGATTGAAGAAGAAGCGAGCAATCATACACACTACTCTGTTAGTGGCTGCTGTGGTTGCGTTGCTGACATCAGTTTGTACCCTTTCAAGTGATATGAGTGTGGCTTTCAAGATAAATGGAACTAAGACGGAAGTGCCTTCATGGTTTAAAAGCCTTAATCCAATGCTCGGCGTTGTCAACTTGGGAGCAACTTTTTTGATGATGGTTTGCGCGAAGAGTGAAAGAGCCTTAAATCAGCAGATAGATATGATAAAGAAAGAAGTGATGAAAAAACAATCATATAACGATGCGGTGAGGATGAGTTTTACAGAGTTCTCGTCAATCCCGCTGGACGGTTTCGAAATGCCATTAACC
>AAR02123
---------------------------------------ATGAAACATAATCAAGACAAAGTTGAAGAACTGAGCTTAGTACGTGTGGATGATACCATTTCTCAACCACCGAGGTATGCCCCGAGTGCGCCGATGCCGTCATCTATGCCAACGGTTGCCCTTGAAATACTGGACAAAGCGATGTCAAACACAACTGGTGCAACGCAAACACAAAAAGCGGAGAAGGCTGCATTCGCATCATACGCAGAAGCGTTTCGTGATGATGTAAGACTGAGACAAATTAAACGCCATGTAAATGAGCAAATTCTACCCAAATTAAGAAGTGATCTAAGTGGATTGAAGAAGAAGCGAGCAATCATACACACTACTCTGTTAGTGGCTGCTGTGGTTGCGTTGCTGACATCAGTTTGTACCCTTTCAAGTGATATGAGTGTGGCTTTCAAGATAAATGGAACTAAGACGGAAGTGCCTTCATGGTTTAAAAGCCTTAATCCAATGCTCGGCGTTGTCAACTTGGGAGCAACTTTTTTGATGATGGTTTGCGCGAAGAGTGAAAGAGCCTTAAATCAGCAGATAGATATGATAAAGAAAGAAGTGATGAAAAAACAATCATATAACGATGCGGTGAGGATGAGTTTTACAGAGTTCTCGTCAATCCCGCTGGACGGTTTCGAAATGCCATTAACC
>AAR02120
ATGCTATCCGGGCTGATCCAAAGGTTCGAGGAAGAAAAAATGAAACATAATCAGGAACGGGTTGAAGAGTTGAGTTTGGTCCGTGTGGATGATACAATTTCTCAGCCGCCAAGATATGCTCCGAGCGCGCCAATGCCATCATCTATGCCCACTGTTGCACTTGAAATCTTGGACAAAGCGATGTCAAATACAACGGGTGCTACGCAAACACAAAAAGCGGAGAAGGCTGCATTCGCATCGTACGCGGAAGCGTTTCGTGATGATGTGAGGTTAAGACAAATTAAGCGACATGTGAATGAGCAAATTTTACCAAAGTTGAAAAGTGACCTAGGAGGCTTAAAGAAGAAAAGAGCTATTATACATATGACACTGCTGATAGCGGCAGTCGTTGCTCTGCTGACATCAGTTTGTACGTTGTCGAGCGATATGAGCGTGGCATTTAAATTAAATGGTACATCAGCTGAAATACCTCAGTGGTTTAAGAGTTTGAATCCAATGTTGGGTGTGGTAAATCTGGGAGCTACCTTCCTGATGATGGTCTGTGCAAAAAGTGAAAGAAGCTTGAATCAGCAAATTGATATGATTAAGAAGGAAGTGATGAAGAAGCAATCGTATAATGATGCGGTGAGGATGAGTTTTACGGAATTTTCATCAGTCCCGCTAGATGGTTTTGAATTACCATTAACC
>AAR02121
---------------------------------------ATGAAACATAATCAGGAACGGGTTGAAGAGTTGAGTTTGGTCCGTGTGGATGATACAATTTCTCAGCCGCCAAGATATGCTCCGAGCGCGCCAATGCCATCATCTATGCCCACTGTTGCACTTGAAATCTTGGACAAAGCGATGTCAAATACAACGGGTGCTACGCAAACACAAAAAGCGGAGAAGGCTGCATTCGCATCGTACGCGGAAGCGTTTCGTGATGATGTGAGGTTAAGACAAATTAAGCGACATGTGAATGAGCAAATTTTACCAAAGTTGAAAAGTGACCTAGGAGGCTTAAAGAAGAAAAGAGCTATTATACATATGACACTGCTGATAGCGGCAGTCGTTGCTCTGCTGACATCAGTTTGTACGTTGTCGAGCGATATGAGCGTGGCATTTAAATTAAATGGTACATCAGCTGAAATACCTCAGTGGTTTAAGAGTTTGAATCCAATGTTGGGTGTGGTAAATCTGGGAGCTACCTTCCTGATGATGGTCTGTGCAAAAAGTGAAAGAAGCTTGAATCAGCAAATTGATATGATTAAGAAGGAAGTGATGAAGAAGCAATCGTATAATGATGCGGTGAGGATGAGTTTTACGGAATTTTCATCAGTCCCGCTAGATGGTTTTGAATTACCATTAACC
>AAR02118
ATGCTATCCGGGCTGATCCAAAGGTTCGAGGAAGAAAAAATGAAACATAATCAGGAGCGGGTTGAAGAGTTGAGTTTGGTCCGTGTGGATGATACAATTTCTCAGCCGCCAAGATATGCTCCGAGCGCGCCAATGCCATCATCTATGCCCACTGTTGCACTTGAGATCTTGGACAAAGCGATGTCAAATACAACGGGTGCTACGCAAACACAAAAAGCGGAGAAGGCTGCATTCGCATCGTACGCGGAAGCGTTTCGTGATGATGTGAGGTTAAGACAAATTAAGCGACATGTGAATGAGCAAATTTTACCAAAGTTGAAAAGTGACCTAGGAGGCTTAAAGAAGAAAAGAGCTATTATACATATGACACTGCTGATAGCGGCTGTCGTTGCTCTGCTGACATCAGTTTGTACGTTGTCGAGCGATATGAGCGTGGCATTTAAATTAAATGGTACATCAGCTGAAATACCTCAGTGGTTTAAGAGTTTGAATCCAATGTTGGGTGTGGTAAATCTGGGAGCTACCTTCCTGATGATGGTTTGTGCAAAAAGTGAAAGGAGCTTGAATCAGCAAATTGATATGATTAAGAAGGAAGTGATGAAGAAGCAATCGTATAATGATGCGGTGAGGATGAGTTTTACGGAATTTTCATCAGTCCCGCTAGATGGTTTTGAATTACCATTAACC
>AAR02119
---------------------------------------ATGAAACATAATCAGGAGCGGGTTGAAGAGTTGAGTTTGGTCCGTGTGGATGATACAATTTCTCAGCCGCCAAGATATGCTCCGAGCGCGCCAATGCCATCATCTATGCCCACTGTTGCACTTGAGATCTTGGACAAAGCGATGTCAAATACAACGGGTGCTACGCAAACACAAAAAGCGGAGAAGGCTGCATTCGCATCGTACGCGGAAGCGTTTCGTGATGATGTGAGGTTAAGACAAATTAAGCGACATGTGAATGAGCAAATTTTACCAAAGTTGAAAAGTGACCTAGGAGGCTTAAAGAAGAAAAGAGCTATTATACATATGACACTGCTGATAGCGGCTGTCGTTGCTCTGCTGACATCAGTTTGTACGTTGTCGAGCGATATGAGCGTGGCATTTAAATTAAATGGTACATCAGCTGAAATACCTCAGTGGTTTAAGAGTTTGAATCCAATGTTGGGTGTGGTAAATCTGGGAGCTACCTTCCTGATGATGGTTTGTGCAAAAAGTGAAAGGAGCTTGAATCAGCAAATTGATATGATTAAGAAGGAAGTGATGAAGAAGCAATCGTATAATGATGCGGTGAGGATGAGTTTTACGGAATTTTCATCAGTCCCGCTAGATGGTTTTGAATTACCATTAACC
>AAR02116
ATGCTATCCGGGCTGATCCAAAGGTTCGAAGAAGAAAAGATGAAACACAATCAAGATAGAGTCGAAGAGCCGAGTCTAGTGCGTGTAGATGATACCATTTCTCAACCACCAAGGTATGCCCCGAGTGCGCCGATGCCATCATCTATGCCAACGGTTGCCCTTGAAATATTGGACAAAGCGATGTCAAACACAACTGGTGCAACGCAAACACAAAAAGCGGAGAAGGCTGCATTCGCATCGTACGCGGAAGCGTTTCGTGATGATGTGAGATTGAGACAGATCAAACGCCATGTGAACGAGCAGATTTTACCAAAATTAAAAAGTGATCTAAGTGGATTGAAGAAGAAGCGAGCAATCATACACACTACTCTATTGGTAGCTGCTGTGGTTGCGCTGTTGACATCAGTTTGCACCCTCTCAAGCGATATGAGTGTGGCCTTTAAGATAAATGGAACTAAGACAGAAGTGCCTTCATGGTTTAAAAGCCTTAACCCGATGCTTGGCGTTGTTAATTTGGGAGCAACTTTTTTGATGATGGTTTGCGCAAAGAGTGAGAGAGCCTTGAACCAGCAGATAGATATGATAAAGAAGGAAGTGATGAAAAAACAATCTTATAATGACGCGGTGAGGATGAGTTTTACAGAGTTCTCGTCAATCCCGCTAGATGGTTTCGAAATGCCATTAACC
>AAR02117
---------------------------------------ATGAAACACAATCAAGATAGAGTCGAAGAGCCGAGTCTAGTGCGTGTAGATGATACCATTTCTCAACCACCAAGGTATGCCCCGAGTGCGCCGATGCCATCATCTATGCCAACGGTTGCCCTTGAAATATTGGACAAAGCGATGTCAAACACAACTGGTGCAACGCAAACACAAAAAGCGGAGAAGGCTGCATTCGCATCGTACGCGGAAGCGTTTCGTGATGATGTGAGATTGAGACAGATCAAACGCCATGTGAACGAGCAGATTTTACCAAAATTAAAAAGTGATCTAAGTGGATTGAAGAAGAAGCGAGCAATCATACACACTACTCTATTGGTAGCTGCTGTGGTTGCGCTGTTGACATCAGTTTGCACCCTCTCAAGCGATATGAGTGTGGCCTTTAAGATAAATGGAACTAAGACAGAAGTGCCTTCATGGTTTAAAAGCCTTAACCCGATGCTTGGCGTTGTTAATTTGGGAGCAACTTTTTTGATGATGGTTTGCGCAAAGAGTGAGAGAGCCTTGAACCAGCAGATAGATATGATAAAGAAGGAAGTGATGAAAAAACAATCTTATAATGACGCGGTGAGGATGAGTTTTACAGAGTTCTCGTCAATCCCGCTAGATGGTTTCGAAATGCCATTAACC
>AAW33681
ATGCTATCCGGGCTGATCCGAAGGTTCGAAGAAGAAAAGATGAAACACAATCAAGATAGAGTTGAGGAGCTGAGTTTAGTGCGTGTCGATGATACCATTTCTCAACCACCGAGGTATGCTCCGAGTGCGCCAATGCCATCATCTATGCCGACGGTTGCCCTTGAAATATTGGACAAAGCGATGTCAAACACAACTGGTGCAACGCAAACACAGAAGGCGGAGAAGGCTGCATTCGCATCGTACGCAGAAGCGTTTCGTGATGATGTGAGGTTGAGACAGATTAAACGCCATGTGAACGAGCAGATTCTACCCAAATTAAAAAGTGATCTAAGTGGATTGAAGAAGAAGCGAGCAATCATACACACCACTCTATTGGTAGCTGCTGTGGTTGCGCTGTTGACATCAGTTTGCACCCTATCAAGCGATATGAGTGTAGCTTTCAAGATAAATGGGACCAAAACGGAAGTGCCTTCGTGGTTTAAAAGCCTAAATCCGATGCTTGGTGTAGTCAATTTGGGAGCAACTTTTCTGATGATGGTCTGCGCAAAAAGTGAAAGAGCCTTGAACCAGCAGATTGATATGATAAAGAAAGAAGTGATGAAGAAACAATCTTACAATGATGCGGTGAGGATGAGTTTTACAGAGTTCTCGTCAATCCCGCTGGATGGTTTCGAAATGCCATTAACC
>AAW33680
ATGCTATCCGGGCTGATCCAAAGGTTCGAGGAAGAAAAAATGAAACATAATCAGGAACGGGTTGAAGAGCTGAGTCTGGTCCGTGTGGATGACACGATTTCCCAACCGCCGAGATATGCTCCGAGTGCGCCCATGCCATCATCGATGCCCACTGTTGCACTTGAAATCTTGGACAAAGCAATGTCAAATACAACGGGTGCTACGCAAACACAAAAAGCGGAGAAGGCTGCATTCGCATCGTACGCAGAAGCGTTTCGTGATGACGTGAGGTTGAGACAGATTAAACGACATGTAAATGAACAAATTCTACCAAAGTTGAAAAGTGATCTAGGAGGCTTAAAGAAGAAAAGAGCTATAATACATATGACATTACTGATAGCGGCGGTTGTTGCTCTGTTGACATCAGTTTGCACGTTATCGAGTGATATGAGCGTGGCGTTTAAGTTGAATGGTACATCAGCTGAGATACCTCAATGGTTTAAGAGTTTGAATCCAATGTTAGGCGTGGTGAATTTGGGAGCTACCTTCTTGATGATGGTTTGTGCAAAAAGTGAGAGAAGCTTGAACCAGCAAATTGACATGATTAAGAAGGAAGTGATGAAAAAACAATCGTATAATGATGCGGTGAGGATGAGTTTTACGGAATTTTCATCAGTCCCGCTAGATGGTTTCGAATTACCATTAACC
>AAW33679
ATGCTATCCGGGCTGATCCAAAGGTTCGAGGAAGAAAAAATGAAACATAATCAGGAACGGGTTGAAGAGCTGAGTCTGGTCCGTGTGGATGACACGATTTCCCAACCGCCGAGATATGCTCCGAGTGCGCCCATGCCATCATCGATGCCCACTGTTGCACTTGAAATCTTGGACAAAGCAATGTCAAATACAACGGGTGCTACGCAAACACAAAAAGCGGAGAAGGCTGCATTCGCATCGTACGCAGAAGCGTTTCGTGATGACGTGAGGTTGAGACAGATTAAACGACATGTAAATGAACAAATTCTACCAAAGTTGAAAAGTGATCTAGGAGGCTTAAAGAAGAAAAGAGCTATAATACATATGACATTACTGATAGCGGCGGTTGTTGCTCTGTTGACATCAGTTTGCACGTTATCGAGTGATATGAGCGTGGCGTTTAAGTTGAATGGTACATCAGCTGAGATACCTCAATGGTTTAAGAGTTTGAATCCAATGTTAGGCGTGGTGAATTTGGGAGCTACCTTCTTGATGATGGTTTGTGCAAAAAGTGAGAGAAGCTTGAACCAGCAAATTGACATGATTAAGAAGGAAGTGATGAAAAAACAATCGTATAATGATGCGGTGAGGATGAGTTTTACGGAATTTTCATCAGTCCCGCTAGATGGTTTCGAATTACCATTAACC
>AAW33678
ATGCTATCCGGGCTGATCCAAAGGTTCGAGGAAGAAAAAATGAAACATAATCAGGAACGGGTTGAAGAGTTGAGTCTGGTCCGTGTGGATGACACGATTTCCCAACCGCCGAGATATGCTCCGAGTGCGCCCATGCCATCGTCAATGCCTACTGTTGCGCTTGAAATCTTGGACAAAGCAATGTCAAATACAACGGGTGCTACGCAAACACAAAAAGCGGAGAAAGCTGCATTCGCATCGTACGCAGAAGCGTTTCGTGATGATGTGAGGCTGAGACAAATTAAACGACATGTAAATGAACAAATTCTGCCAAAATTGAAAAGTGACCTAGGAGGCTTAAAGAAGAAAAGAGCTATAATACATATGACGCTACTGATAGCGGCGGTTGTTGCTCTGTTGACATCAGTTTGCACGTTATCAAGTGACATGAGCGTGGCATTTAAGCTAAATGGTACATCAGCTGAGATACCTCAATGGTTTAAGAGTTTAAATCCAATGTTAGGTGTGGTGAATTTGGGGGCTACCTTCCTGATGATGGTTTGCGCAAAAAGCGAGAGAAGCTTGAACCAGCAAATTGACATGATTAAGAAGGAAGTGATGAAGAAACAATCGTACAATGACGCGGTGAGGATGAGTTTTACAGAATTTTCTTCAGTCCCGCTAGATGGTTTCGAATTACCATTAACC
>AAX13271
ATGCTATCCGGGCTGATCCAAAGGTTCGAGGAGGAAAAAATGAAACATAATCAGGAGAGAGTCGAAGAGCTAAGTCTGGTTCGTGTGGATGATACGATTTCACAACCACCGAGATATGCTCCGAGTGCCCCAATGCCATCATCAATGCCAACCGTTGCCCTTGAAATATTGGATAAAGCGATGTCAAACACTACTGGTGCTACGCAAACACAGAAGGCGGAGAAAGCTGCATTCGCATCGTACGCAGAAGCGTTTCGTGATGATGTGAGACTAAGACAGATCAAACGTCATGTTAATGAACAGATCCTCCCAAAGCTAAAGAGTGATTTAGGTGGTTTAAAGAAAAAGAGAGCTATCATACACATGACGTTGTTAGTCGCCGCTGTTGTAGCGTTGTTGACGTCGGTATGCACGCTTTCAAGTGATATGAGCGTGGCATTTAAGCTTAATGGTACATCAACGGAAATACCGCAGTGGTTTAAGAGTCTAAATCCCATGCTTGGAGTAGTAAATCTAGGTGCGACTTTCATAATGATGGTTTGTGCGAAGAGTGAGAGAGGGCTAAACCAGCAGATTGACATGATCAAGAAGGAAGTTATGAAGAAACAGTCATATAATGATGCGGTGAGGATGAGCTTCACAGAGTTCTCGTCAGTCCCGCTAGATGGTTTCGAACTACCATTAACC
>AAX13272
---------------------------------------ATGAAACATAATCAGGAGAGAGTCGAAGAGCTAAGTCTGGTTCGTGTGGATGATACGATTTCACAACCACCGAGATATGCTCCGAGTGCCCCAATGCCATCATCAATGCCAACCGTTGCCCTTGAAATATTGGATAAAGCGATGTCAAACACTACTGGTGCTACGCAAACACAGAAGGCGGAGAAAGCTGCATTCGCATCGTACGCAGAAGCGTTTCGTGATGATGTGAGACTAAGACAGATCAAACGTCATGTTAATGAACAGATCCTCCCAAAGCTAAAGAGTGATTTAGGTGGTTTAAAGAAAAAGAGAGCTATCATACACATGACGTTGTTAGTCGCCGCTGTTGTAGCGTTGTTGACGTCGGTATGCACGCTTTCAAGTGATATGAGCGTGGCATTTAAGCTTAATGGTACATCAACGGAAATACCGCAGTGGTTTAAGAGTCTAAATCCCATGCTTGGAGTAGTAAATCTAGGTGCGACTTTCATAATGATGGTTTGTGCGAAGAGTGAGAGAGGGCTAAACCAGCAGATTGACATGATCAAGAAGGAAGTTATGAAGAAACAGTCATATAATGATGCGGTGAGGATGAGCTTCACAGAGTTCTCGTCAGTCCCGCTAGATGGTTTCGAACTACCATTAACC
>AAX13265
ATGCTATCCGGGCTGATCCAAAGGTTCGAGGAAGAAAAAATGAAACATAATCAAGAGAGAGTCGAAGAGCTAAGTTTGGTTCGTGTGGATGATACGATTTCACAACCACCAAGATATGCTCCGAGTGCCCCAGTGCCTTCATCGATGCCAACCGTTGCCCTTGAAATATTGGATAAAGCGATGTCAAACACTACTGGTGCTACGCAAACACAGAAGGCGGAGAAAGCTGCATTCGCATCGTACGCAGAAGCGTTTCGTGATGATGTGAGACTAAGACAGATTAAACGTCATGTTAATGAACAGATCCTCCCAAAGTTAAAGAGTGATTTGGGTGGTTTAAAGAAAAAGAGAGCTATCATACACATGACGTTGTTAGTTGCCGCTGTTGTTGCGTTGTTGACGTCGGTATGCACGCTTTCAAGTGATATGAGCGTGGCGTTTAAGCTTAACGGCACATCAACGGAAATACCGCAGTGGTTTAAGAGTCTAAATCCCATGCTTGGAGTAGTAAATCTGGGTGCGACTTTCATAATGATGGTTTGTGCGAAGAGTGAGAGAGGACTAAACCAGCAGATTGACATGATCAAGAAGGAAGTTATGAAGAAACAATCATATAATGATGCGGTGAGGATGAGCTTCACAGAATTTTTGTCGGTCCCGCTAGATGGTTTCGAACTACCATTAACC
>AAX13266
---------------------------------------ATGAAACATAATCAAGAGAGAGTCGAAGAGCTAAGTTTGGTTCGTGTGGATGATACGATTTCACAACCACCAAGATATGCTCCGAGTGCCCCAGTGCCTTCATCGATGCCAACCGTTGCCCTTGAAATATTGGATAAAGCGATGTCAAACACTACTGGTGCTACGCAAACACAGAAGGCGGAGAAAGCTGCATTCGCATCGTACGCAGAAGCGTTTCGTGATGATGTGAGACTAAGACAGATTAAACGTCATGTTAATGAACAGATCCTCCCAAAGTTAAAGAGTGATTTGGGTGGTTTAAAGAAAAAGAGAGCTATCATACACATGACGTTGTTAGTTGCCGCTGTTGTTGCGTTGTTGACGTCGGTATGCACGCTTTCAAGTGATATGAGCGTGGCGTTTAAGCTTAACGGCACATCAACGGAAATACCGCAGTGGTTTAAGAGTCTAAATCCCATGCTTGGAGTAGTAAATCTGGGTGCGACTTTCATAATGATGGTTTGTGCGAAGAGTGAGAGAGGACTAAACCAGCAGATTGACATGATCAAGAAGGAAGTTATGAAGAAACAATCATATAATGATGCGGTGAGGATGAGCTTCACAGAATTTTTGTCGGTCCCGCTAGATGGTTTCGAACTACCATTAACC
>AAX84773
ATGCTATCCGGGCTGATCCAAAGGTTCGAAGAAGAAAAGATGAAACACAATCAAGATAGAGTTGAGGAGCTGAGTTTAGTGCGTGTCGATGATACCATTTCTCAACCACCGAGGTATGCTCCGAGTGCGCCAATGCCATCATCTATGCCGACGGTTGCCCTTGAAATATTGGACAAAGCGATGTCAAACACAACTGGTGCAACGCAAACACAGAAGGCGGAGAAGGCTGCATTCGCATCGTACGCAGAAGCGTTTCGTGATGATGTGAGGTTGAGACAAATTAAACGCCATGTAAATGAGCAGATTCTACCCAAACTGAAAAGTGATCTAAGTGGATTGAAAAAGAAGCGAGCAATCATACATACCACTCTATTGGTAGCAGCTGTGGTTGCGTTGTTAACATCAGTTTGTACCCTATCAAGTGATATGAGTGTAGCTTTCAAGATAAATGGGACCAAAACGGAAGTGCCTTCGTGGTTTAAAAGCCTAAATCCGATGCTTGGTGTAGTCAATTTGGGAGCAACTTTTCTGATGATGGTCTGCGCAAAAAGTGAAAGAGCCTTGAACCAGCAGATTGATATGATAAAGAAAGAAGTGATGAAGAAACAATCTTACAATGATGCGGTGAGGATGAGTTTTACAGAGTTCTCGTCAATCCCGCTGGATGGTTTCGAAATGCCATTAACC
>AAX84772
ATGCTATCCGGGCTGATCCAAAGGTTCGAGGAAGAAAAAATGAAACATAATCAAGAGAGAGTCGAAGAGCTAAGTTTGGTTCGTGTGGATGATACGATTTCACAACCACCAAGATATGCTCCGAGTGCCCCAGTGCCTTCATCGATGCCAACCGTTGCCCTTGAAATATTGGATAAAGCGATGTCAAACACTACTGGTGCTACGCAAACACAGAAGGCGGAGAAAGCTGCATTCGCATCGTACGCAGAAGCGTTTCGTGATGATGTGAGATTAAGACAGATTAAACGTCATGTTAATGAACAGATCCTCCCAAAGTTAAAGAGTGATTTAGGTGGTTTAAAGAAAAAGAGAGCTATCATACACATGACGTTGTTAGTTGCCGCTGTTGTTGCGTTGTTGACGTCGGTATGCACGCTTTCAAGTGATATGAGCGTGGCGTTTAAGCTTAACGGCACATCAACGGAAATACCGCAGTGGTTTAAGAGTCTAAATCCCATGCTTGGAGTAGTAAATCTGGGTGCGACTTTCATAATGATGGTTTGTGCGAAGAGTGAGAGAGGACTAAACCAGCAGATTGACATGATCAAGAAGGAAGTTATGAAGAAACAATCATATAATGATGCGGTGAGGATGAGCTTCACAGAATTTTCGTCGGTCCCGCTAGATGGTTTCGAACTACCATTAACC
>AAX84771
ATGCTATCCGGGCTGATCCAAAGGTTCGAAGAAGAAAAGATGAAACACAATCAAGATAGAGTCGAAGAGCTGAGTCTAGTGCGTGTAGATGATACCATTTCTCAACCACCAAGGTATGCCCCGAGTGCGCCGATGCCATCATCTATGCCAACGGTTGCCCTTGAAATATTGGACAAAGCGATGTCAAACACAACTGGTGCAACGCAAACACAAAAAGCGGAGAAGGCTGCATTCGCATCGTACGCGGAAGCGTTTCGTGATGATGTGAGATTGAGACAGATCAAACGCCATGTGAACGAGCAGATTTTACCAAAATTAAAAAGTGATCTAAGTGGATTGAAGAAGAAGCGAGCAATCATACACACTACTCTATTGGTAGCTGCTGTGGTTGCGCTGTTGACATCAGTTTGCACCCTCTCAAGCGATATGAGTGTGGCCTTTAAGATAAATGGAACTAAGACAGAAGTGCCTTCATGGTTTAAAAGCCTTAACCCGATGCTTGGCGTTGTTAATTTGGGAGCAACTTTTTTGATGATGGTTTGCGCAAAGAGTGAGAGAGCCTTGAACCAGCAGATAGATATGATAAAGAAGGAAGTGATGAAAAAACAATCTTATAATGACGCGGTGAGGATGAGTTTTACAGAGTTCTCGTCAATCCCGCTAGATGGTTTCGAAATGCCATTAACC
>AAX84770
ATGCTATCCGGGCTGATCCAAAGGTTCGAAGAAGAAAAGATGAAACACAATCAAGATAGAGTCGAAGAGCTGAGTCTAGTGCGTGTAGATGATACCATTTCTCAACCACCAAGGTATGCCCCGAGTGCGCCGATGCCATCATCTATGCCAACGGTTGCCCTTGAAATATTGGACAAAGCGATGTCAAACACAACTGGTGCAACGCAAACACAAAAAGCGGAGAAGGCTGCATTCGCATCGTACGCGGAAGCGTTTCGTGATGATGTGAGATTGAGACAGATCAAACGCCATGTGAACGAGCAGATTTTACCAAAATTAAAAAGTGATCTAAGTGGATTGAAGAAGAAGCGAGCAATCATACACACTACTCTATTGGTAGCTGCTGTGGTTGCGCTGTTGACATCAGTTTGCACCCTCTCAAGCGATATGAGTGTGGCCTTTAAGATAAATGGAACTAAGACAGAAGTGCCTTTATGGTTTAAAAGCCTTAACCCGATGCTTGGCGTTGTTAATTTGGGAGCAACTTTTTTGATGATGGTTTGCGCAAAGAGTGAGAGAGCCTTGAACCAGCAGATAGATATGATAAAGAAGGAAGTGATGAAAAAACAATCTTATAATGACGCGGTGAGGATGAGTTTTACAGAGTTCTCGTCAATCCCGCTAGATGGTTTCGAAATGCCATTAACC
>AAX84769
ATGCTATCCGGGCTGATCCAAAGGTTCGAGGAAGAAAAAATGAAACATAATCAGGAACGGGTTGAAGAGTTGAGTCTGGTCCGTGTGGATGACACGATTTCCCAACCGCCGAGATATGCTCCGAGTGCGCCCATGCCATCGTCAATGCCTACTGTTGCGCTTGAAATCTTGGACAAAGCAATGTCAAATACAACGGGTGCTACGCAAACACAAAAAGCGGAGAAAGCTGCATTCGCATCGTACGCAGAAGCGTTTCGTGATGATGTGAGGCTGAGACAAATTAAACGACATGTAAATGAACAAATTCTGCCAAAATTGAAAAGTGACCTAGGAGGCTTAAAGAAGAAAAGAGCTATAATACATATGACGCTACTGATAGCGGCGGTTGTTGCTCTGTTGACATCAGTTTGCACGTTATCAAGTGACATGAGCGTGGCATTTAAGCTAAATGGTACATCAGCTGAGATACCTCAATGGTTTAAGAGTTTAAATCCAATGTTAGGTGTGGTGAATTTGGGGGCTACCTTCCTGATGATGGTTTGCGCAAAAAGCGAGAGAAGCTTGAACCAGCAAATTGACATGATTAAGAAGGAAGTGATGAAGAAACAATCGTATAATGACGCGGTGAGGATGAGTTTTACAGAATTTTCATCAGTCCCGCTAGATGGTTTCGAATTACCATTAACC
>AAX13269
ATGCTATCCGGGCTGATCCAAAGGTTCGAGGAGGAAAAAATGAAACATAATCAGGAGAGAGTCGAAGAGCTAAGTCTGGTTCGTGTGGATGATACGATTTCACAACCACCGAGATATGCTCCGAGTGCCCCAATGCCATCATCAATGCCAACCGTTGCCCTTGAAATATTGGATAAAGCGATGTCAAACACTACTGGTGCTACGCAAACACAGAAGGCGGAGAAAGCTGCATTCGCATCGTACGCAGAAGCGTTTCGTGATGATGTGAGACTAAGACAGATCAAACGTCATGTTAATGAACAGATCCTCCCAAAGCTAAAGAGTGATTTAGGTGGTTTAAAGAAAAAGAGAGCTATCATACACATGACGTTGTTAGTCGCCGCTGTTGTAGCGTTGTTGACGTCGGTATGCACGCTTTCAAGTGATATGAGCGTGGCATTTAAGCTTAATGGTACATCAACGGAAATACCGCAGTGGTTTAAGAGTCTAAATCCCATGCTTGGAGTAGTAAATCTAGGTGCGACTTTCATAATGATGGTTTGTGCGAAGAGTGAGAGAGGGCTAAACCAGCAGATTGACATGATCAAGAAGGAAGTTATGAAGAAACAGTCATATAATGATGCGGTGAGGATGAGCTTCACAGAGTTCTCGTCAGTCCCGCTAGATGGTTTCGAACTACCATTAACC
>AAX13270
---------------------------------------ATGAAACATAATCAGGAGAGAGTCGAAGAGCTAAGTCTGGTTCGTGTGGATGATACGATTTCACAACCACCGAGATATGCTCCGAGTGCCCCAATGCCATCATCAATGCCAACCGTTGCCCTTGAAATATTGGATAAAGCGATGTCAAACACTACTGGTGCTACGCAAACACAGAAGGCGGAGAAAGCTGCATTCGCATCGTACGCAGAAGCGTTTCGTGATGATGTGAGACTAAGACAGATCAAACGTCATGTTAATGAACAGATCCTCCCAAAGCTAAAGAGTGATTTAGGTGGTTTAAAGAAAAAGAGAGCTATCATACACATGACGTTGTTAGTCGCCGCTGTTGTAGCGTTGTTGACGTCGGTATGCACGCTTTCAAGTGATATGAGCGTGGCATTTAAGCTTAATGGTACATCAACGGAAATACCGCAGTGGTTTAAGAGTCTAAATCCCATGCTTGGAGTAGTAAATCTAGGTGCGACTTTCATAATGATGGTTTGTGCGAAGAGTGAGAGAGGGCTAAACCAGCAGATTGACATGATCAAGAAGGAAGTTATGAAGAAACAGTCATATAATGATGCGGTGAGGATGAGCTTCACAGAGTTCTCGTCAGTCCCGCTAGATGGTTTCGAACTACCATTAACC
>AAX13267
ATGCTATCCGGGCTGATCCAAAGGTTCGAGGAGGAAAAAATGAAACATAATCAGGAGAGAGTCGAAGAGCTAAGTCTGGTTCGTGCGGATGATACGATTTCACAACCACCGAGATATGCTCCGAGTGCCCCAATGCCATCATCAATGCCAACCGTTGCCCTTGAAATATTGGATAAAGCGATGTCAAACACTACTGGTGCTACGCAAACACAGAAGGCGGAGAAAGCTGCATTCGCATCGTACGCAGAAGCGTTTCGTGATGATGTGAGACTAAGACAGATCAAACGTCATGTTAATGAACAGATCCTCCCAAAGCTAAAGAGTGATTTAGGTGGTTTAAAGAAAAAGAGAGCTATCATACACATGACGTTGTTAGTCGCCGCTGTTGTAGCGTTGTTGACGTCGGTATGCACGCTTTCAAGTGATATGAGCGTGGCATTTAAGCTTAATGGTACATCAACGGAAATACCGCAGTGGTTTAAGAGTCTAAATCCCATGCTTGGAGTAGTAAATCTAGGTGCGACTTTCATAATGATGGTTTGTGCGAAGAGTGAGAGAGGGCTAAACCAGCAGATTGACATGATCAAGAAGGAAGTTATGAAGAAACAGTCATATAATGATGCGGTGAGGATGAGCTTCACAGAGTTCTCGTCAGTCCCGCTAGATGGTTTCGAACTACCATTAACC
>AAX13268
---------------------------------------ATGAAACATAATCAGGAGAGAGTCGAAGAGCTAAGTCTGGTTCGTGCGGATGATACGATTTCACAACCACCGAGATATGCTCCGAGTGCCCCAATGCCATCATCAATGCCAACCGTTGCCCTTGAAATATTGGATAAAGCGATGTCAAACACTACTGGTGCTACGCAAACACAGAAGGCGGAGAAAGCTGCATTCGCATCGTACGCAGAAGCGTTTCGTGATGATGTGAGACTAAGACAGATCAAACGTCATGTTAATGAACAGATCCTCCCAAAGCTAAAGAGTGATTTAGGTGGTTTAAAGAAAAAGAGAGCTATCATACACATGACGTTGTTAGTCGCCGCTGTTGTAGCGTTGTTGACGTCGGTATGCACGCTTTCAAGTGATATGAGCGTGGCATTTAAGCTTAATGGTACATCAACGGAAATACCGCAGTGGTTTAAGAGTCTAAATCCCATGCTTGGAGTAGTAAATCTAGGTGCGACTTTCATAATGATGGTTTGTGCGAAGAGTGAGAGAGGGCTAAACCAGCAGATTGACATGATCAAGAAGGAAGTTATGAAGAAACAGTCATATAATGATGCGGTGAGGATGAGCTTCACAGAGTTCTCGTCAGTCCCGCTAGATGGTTTCGAACTACCATTAACC
>AAX13263
ATGCTATCCGGGCTGATCCGAAGGTTCGAAGAAGAAAAGATGAAACACAATCAAGATAGAGTTGAAGAGCTGAGTTTAGTGCGCGTAGATGATACCATCTCTCAACCACCAAGATATGCACCGAGTGCGCCGACGCCATCATCTATGCCAACGGTTGCCCTTGAAATACTGGACAAAGCGATGTCAAACACAACTGGTGCAACGCAAACACAAAAAGCGGAGAAGGCTGCATTCGCATCGTACGCGGAAGCGTTTCGTGATGATGTGAGATTGAGACAGATTAAACGCCATGTGAACGAGCAGATTTTACCCAAATTAAAAAGTGATCTAAGTGGATTGAAGAAGAAGCGAGCAATCATACACACCACTCTGCTAGTAGCTGCTGTGGTTGCGCTGTTGACATCAGTTTGCACCCTTTCAAGCGATATGAGTGTGGCCTTTAAGATAAATGGAACTAAGACAGAAGTGCCTTCATGGTTTAAAAGCCTTAATCCAATGCTTGGCGTTGTCAATTTGGGAGCAACTTTTTTGATGATGGTTTGCTCAAAGAGTGAAAGAGCTTTGAACCAGCAGATAGATATGATAAAGAAGGAAGTGATGAAAAAACAATCTTATAATGACGCGGTGAGGATGAGTTTTACAGAGTTCTCGTCAATCCCGCTGGATGGTTTCGAAATGCCATTAACC
>AAX13264
---------------------------------------ATGAAACACAATCAAGATAGAGTTGAAGAGCTGAGTTTAGTGCGCGTAGATGATACCATCTCTCAACCACCAAGATATGCACCGAGTGCGCCGACGCCATCATCTATGCCAACGGTTGCCCTTGAAATACTGGACAAAGCGATGTCAAACACAACTGGTGCAACGCAAACACAAAAAGCGGAGAAGGCTGCATTCGCATCGTACGCGGAAGCGTTTCGTGATGATGTGAGATTGAGACAGATTAAACGCCATGTGAACGAGCAGATTTTACCCAAATTAAAAAGTGATCTAAGTGGATTGAAGAAGAAGCGAGCAATCATACACACCACTCTGCTAGTAGCTGCTGTGGTTGCGCTGTTGACATCAGTTTGCACCCTTTCAAGCGATATGAGTGTGGCCTTTAAGATAAATGGAACTAAGACAGAAGTGCCTTCATGGTTTAAAAGCCTTAATCCAATGCTTGGCGTTGTCAATTTGGGAGCAACTTTTTTGATGATGGTTTGCTCAAAGAGTGAAAGAGCTTTGAACCAGCAGATAGATATGATAAAGAAGGAAGTGATGAAAAAACAATCTTATAATGACGCGGTGAGGATGAGTTTTACAGAGTTCTCGTCAATCCCGCTGGATGGTTTCGAAATGCCATTAACC
>AAX13261
ATGCTATCCGGGCTGATCCAAAGGTTCGAGGAAGAAAAAATGAAACATAATCAGGAACGGGTTGAAGAGCTGAGTCTGGTCCGTGTGGATGACACGATTTCCCAACCGCCGAGATATGCTCCGAGTGCGCCCATGCCATCATCGATGCCCACTGTTGCACTTGAAATCTTGGACAAAGCAATGTCAAATACAACGGGTGCTACGCAAACACAAAAAGCGGAGAAGGCTGCATTCGCATCGTACGCAGAAGCGTTTCGTGATGACGTGAGGTTGAGACAGATTAAACGACATGTAAATGAACAAATTCTACCAAAGTTGAAAAGTGATCTAGGAGGCTTAAAGAAGAAAAGAGCTATAATACATATGACATTACTGATAGCGGCGGTTGTTGCTCTGTTGACATCAGTTTGCACGTTATCGAGTGATATGAGCGTGGCGTTTAAGTTGAATGGTACATCAGCTGAGATACCTCAATGGTTTAAGAGTTTGAATCCAATGTTAGGCGTGGTGAATTTGGGAGCTACCTTCTTGATGATGGTTTGTGCAAAAAGTGAGAGAAGCTTGAACCAGCAAATTGACATGATTAAGAAGGAAGTGATGAAAAAACAATCGTATAATGATGCGGTGAGGATGAGTTTTACGGAATTTTCATCAGTCCCGCTAGATGGTTTCGAATTACCATTAACC
>AAX13262
---------------------------------------ATGAAACATAATCAGGAACGGGTTGAAGAGCTGAGTCTGGTCCGTGTGGATGACACGATTTCCCAACCGCCGAGATATGCTCCGAGTGCGCCCATGCCATCATCGATGCCCACTGTTGCACTTGAAATCTTGGACAAAGCAATGTCAAATACAACGGGTGCTACGCAAACACAAAAAGCGGAGAAGGCTGCATTCGCATCGTACGCAGAAGCGTTTCGTGATGACGTGAGGTTGAGACAGATTAAACGACATGTAAATGAACAAATTCTACCAAAGTTGAAAAGTGATCTAGGAGGCTTAAAGAAGAAAAGAGCTATAATACATATGACATTACTGATAGCGGCGGTTGTTGCTCTGTTGACATCAGTTTGCACGTTATCGAGTGATATGAGCGTGGCGTTTAAGTTGAATGGTACATCAGCTGAGATACCTCAATGGTTTAAGAGTTTGAATCCAATGTTAGGCGTGGTGAATTTGGGAGCTACCTTCTTGATGATGGTTTGTGCAAAAAGTGAGAGAAGCTTGAACCAGCAAATTGACATGATTAAGAAGGAAGTGATGAAAAAACAATCGTATAATGATGCGGTGAGGATGAGTTTTACGGAATTTTCATCAGTCCCGCTAGATGGTTTCGAATTACCATTAACC
>AAX13259
ATGCTATCCGGGCTGATCCAAAGGTTCGAGGAAGAAAAAATGAAACATAATCAGGAACGGGTTGAAGAGCTGAGTTTGGTCCGTGTGGACGACACGATTTCCCAACCGCCGAGATATGCTCCGAGTGCGCCCATGCCATCATCGATGCCTACTGTTGCACTTGAAATCTTGGACAAAGCAATGTCAAATACAACGGGTGCTACGCAAACACAAAAAGCGGAGAAGGCTGCATTCGCATCGTACGCAGAAGCGTTTCGTGATGACGTGAGGTTGAGACAGATTAAACGACATGTAAATGAACAAATTCTACCAAAGTTGAAAAGTGATCTAGGAGGCTTAAAGAAGAAAAGAGCTATAATACATATGACACTACTGATAGCGGCGGTTGTTGCTCTGCTGACATCAGTTTGCACGTTATCGAGTGATATGAGCGTGGCGTTTAAGTTGAATGGTACATCAGCTGAGATACCTCAATGGTTTAAGAGTTTGAACCCAATGTTAGGCGTGGTGAATTTAGGAGCTACCTTCTTGATGATGGTTTGTGCAAAAAGTGAGAGAAGCTTGAACCAGCAAATTGACATGATTAAGAAGGAGGTGATGAAAAAACAATCGTATAATGATGCGGTGAGGATGAGTTTTACGGAATTTTCATCAGTCCCGCTAGATGGTTTCGAATTACCATTAACC
>AAX13260
---------------------------------------ATGAAACATAATCAGGAACGGGTTGAAGAGCTGAGTTTGGTCCGTGTGGACGACACGATTTCCCAACCGCCGAGATATGCTCCGAGTGCGCCCATGCCATCATCGATGCCTACTGTTGCACTTGAAATCTTGGACAAAGCAATGTCAAATACAACGGGTGCTACGCAAACACAAAAAGCGGAGAAGGCTGCATTCGCATCGTACGCAGAAGCGTTTCGTGATGACGTGAGGTTGAGACAGATTAAACGACATGTAAATGAACAAATTCTACCAAAGTTGAAAAGTGATCTAGGAGGCTTAAAGAAGAAAAGAGCTATAATACATATGACACTACTGATAGCGGCGGTTGTTGCTCTGCTGACATCAGTTTGCACGTTATCGAGTGATATGAGCGTGGCGTTTAAGTTGAATGGTACATCAGCTGAGATACCTCAATGGTTTAAGAGTTTGAACCCAATGTTAGGCGTGGTGAATTTAGGAGCTACCTTCTTGATGATGGTTTGTGCAAAAAGTGAGAGAAGCTTGAACCAGCAAATTGACATGATTAAGAAGGAGGTGATGAAAAAACAATCGTATAATGATGCGGTGAGGATGAGTTTTACGGAATTTTCATCAGTCCCGCTAGATGGTTTCGAATTACCATTAACC
>AAX13257
ATGCTATCCGGGCTGATCCAAAGGTTCGAGGAAGAAAAAATGAAACATAATCAGGAACGGGTTGAAGAGCTGAGTTTGGTCCGTGTGGACGACACGATTTCCCAACCGCCGAGATATGCTCCGAGTGCGCCCATGCCATCATCGATGCCTACTGTTGCACTTGAAATCTTGGACAAAGCAATGTCAAATACAACGGGTGCTACGCAAACACAAAAAGCGGAGAAGGCTGCATTCGCATCGTACGCAGAAGCGTTTCGTGATGACGTGAGGTTGAGACAGATTAAACGACATGTAAATGAACAAATTCTACCAAAGTTGAAAAGTGATCTAGGAGGCTTAAAGAAGAAAAGAGCTATAATACATATGACACTACTGATAGCGGCGGTTGTTGCTCTGCTGACATCAGTTTGCACGTTATCGAGTGATATGAGCGTGGCGTTTAAGTTGAATGGTACATCAGCTGAGATACCTCAATGGTTTAAGAGTTTGAACCCAATGTTAGGCGTGGTGAATTTAGGAGCTACCTTCTTGATGATGGTTTGTGCAAAAAGTGAGAGAAGCTTGAACCAGCAAATTGACATGATTAAGAAGGAGGTGATGAAAAAACAATCGTATAATGATGCGGTGAGGATGAGTTTTACGGAATTTTCATCAGTCCCGCTAGATGGTTTCGAATTACCATTAACC
>AAX13258
---------------------------------------ATGAAACATAATCAGGAACGGGTTGAAGAGCTGAGTTTGGTCCGTGTGGACGACACGATTTCCCAACCGCCGAGATATGCTCCGAGTGCGCCCATGCCATCATCGATGCCTACTGTTGCACTTGAAATCTTGGACAAAGCAATGTCAAATACAACGGGTGCTACGCAAACACAAAAAGCGGAGAAGGCTGCATTCGCATCGTACGCAGAAGCGTTTCGTGATGACGTGAGGTTGAGACAGATTAAACGACATGTAAATGAACAAATTCTACCAAAGTTGAAAAGTGATCTAGGAGGCTTAAAGAAGAAAAGAGCTATAATACATATGACACTACTGATAGCGGCGGTTGTTGCTCTGCTGACATCAGTTTGCACGTTATCGAGTGATATGAGCGTGGCGTTTAAGTTGAATGGTACATCAGCTGAGATACCTCAATGGTTTAAGAGTTTGAACCCAATGTTAGGCGTGGTGAATTTAGGAGCTACCTTCTTGATGATGGTTTGTGCAAAAAGTGAGAGAAGCTTGAACCAGCAAATTGACATGATTAAGAAGGAGGTGATGAAAAAACAATCGTATAATGATGCGGTGAGGATGAGTTTTACGGAATTTTCATCAGTCCCGCTAGATGGTTTCGAATTACCATTAACC
>AAX13255
ATGCTATCCGGGCTGATCCAAAGGTTCGAGGAAGAAAAAATGAAACATAATCAGGAACGGGTTGAAGAGTTGAGTCTGGTCCGTGTGGATGACACGATTTCCCAACCGCCGAGATATGCTCCGAGTGCGCCCATGCCATCGTCAATGCCTACTGTTGCGCTTGAAATCTTGGACAAAGCAATGTCAAATACAACGGGTGCTACGCAAACACAAAAAGCGGAGAAAGCTGCATTCGCATCGTACGCAGAAGCGTTTCGTGATGATGTGAGGCTGAGACAAATTAAACGACATGTAAATGAACAAATTCTGCCAAAATTGAAAAGTGACCTAGGAGGCTTAAAGAAGAAAAGAGCTATAATACATATGACGCTACTGATAGCGGCGGTTGTTGCTCTGTTGACATCAGTTTGCACGTTATCAAGTGACATGAGCGTGGCATTTAAGCTAAATGGTACATCAGCTGAGATACCTCAATGGTTTAAGAGTTTAAATCCAATGTTAGGTGTGGTGAATTTGGGGGCTACCTTCCTGATGATGGTTTGCGCAAAAAGCGAGAGAAGCTTGAACCAGCAAATTGACATGATTAAGAAGGAAGTGATGAAGAAACAATCGTACAATGACGCGGTGAGGATGAGTTTTACAGAATTTTCTTCAGTCCCGCTAGATGGTTTCGAATTACCATTAACC
>AAX13256
---------------------------------------ATGAAACATAATCAGGAACGGGTTGAAGAGTTGAGTCTGGTCCGTGTGGATGACACGATTTCCCAACCGCCGAGATATGCTCCGAGTGCGCCCATGCCATCGTCAATGCCTACTGTTGCGCTTGAAATCTTGGACAAAGCAATGTCAAATACAACGGGTGCTACGCAAACACAAAAAGCGGAGAAAGCTGCATTCGCATCGTACGCAGAAGCGTTTCGTGATGATGTGAGGCTGAGACAAATTAAACGACATGTAAATGAACAAATTCTGCCAAAATTGAAAAGTGACCTAGGAGGCTTAAAGAAGAAAAGAGCTATAATACATATGACGCTACTGATAGCGGCGGTTGTTGCTCTGTTGACATCAGTTTGCACGTTATCAAGTGACATGAGCGTGGCATTTAAGCTAAATGGTACATCAGCTGAGATACCTCAATGGTTTAAGAGTTTAAATCCAATGTTAGGTGTGGTGAATTTGGGGGCTACCTTCCTGATGATGGTTTGCGCAAAAAGCGAGAGAAGCTTGAACCAGCAAATTGACATGATTAAGAAGGAAGTGATGAAGAAACAATCGTACAATGACGCGGTGAGGATGAGTTTTACAGAATTTTCTTCAGTCCCGCTAGATGGTTTCGAATTACCATTAACC
>AAX13253
ATGCTATCCGGGCTGATCCAAAGGTTCGAGGAAGAAAAAATGAAACATAATCAGGAACGGGTTGAAGAGTTGAGTCTGGTCCGTGTGGATGACACGATTTCCCAACCGCCGAGATATGCTCCGAGTGCGCCCATGCCATCGTCAATGCCTACTGTTGCGCTTGAAATCTTGGACAAAGCAATGTCAAATACAACGGGTGCTACGCAAACACAAAAAGCGGAGAAAGCTGCATTCGCATCGTACGCAGAAGCGTTTCGTGATGATGTGAGGCTGAGACAGATTAAACGACATGTAAATGAACAAATTCTGCCAAAATTGAAAAGTGACCTAGGAGGCTTAAAGAAGAAAAGAGCTATAATACATATGACGCTACTGATAGCGGCGGTTGTTGCTCTGTTGACATCAGTTTGCACGTTATCAAGTGACATGAGCGTGGCATTTAAGCTAAATGGTACATCAGCTGAGATACCTCAATGGTTTAAGAGTTTAAATCCAATGTTAGGTGTGGTGAATTTGGGGGCTACCTTCCTGATGATGGTTTGCGCAAAAAGCGAGAGAAGCTTGAACCAGCAAATTGACATGATTAAGAAGGAAGTGATGAAGAAACAATCGTACAATGACGCGGTGAGGATGAGTTTTACAGAATTTTCTTCAGTCCCGCTAGATGGTTTCGAATTACCATTAACT
>AAX13254
---------------------------------------ATGAAACATAATCAGGAACGGGTTGAAGAGTTGAGTCTGGTCCGTGTGGATGACACGATTTCCCAACCGCCGAGATATGCTCCGAGTGCGCCCATGCCATCGTCAATGCCTACTGTTGCGCTTGAAATCTTGGACAAAGCAATGTCAAATACAACGGGTGCTACGCAAACACAAAAAGCGGAGAAAGCTGCATTCGCATCGTACGCAGAAGCGTTTCGTGATGATGTGAGGCTGAGACAGATTAAACGACATGTAAATGAACAAATTCTGCCAAAATTGAAAAGTGACCTAGGAGGCTTAAAGAAGAAAAGAGCTATAATACATATGACGCTACTGATAGCGGCGGTTGTTGCTCTGTTGACATCAGTTTGCACGTTATCAAGTGACATGAGCGTGGCATTTAAGCTAAATGGTACATCAGCTGAGATACCTCAATGGTTTAAGAGTTTAAATCCAATGTTAGGTGTGGTGAATTTGGGGGCTACCTTCCTGATGATGGTTTGCGCAAAAAGCGAGAGAAGCTTGAACCAGCAAATTGACATGATTAAGAAGGAAGTGATGAAGAAACAATCGTACAATGACGCGGTGAGGATGAGTTTTACAGAATTTTCTTCAGTCCCGCTAGATGGTTTCGAATTACCATTAACT
>AAX13251
ATGCTATCCGGGCTGATCCAAAGGTTCGAGGAAGAAAAAATGAAACATAATCAGGAACGGGTTGAAGAGTTGAGTCTGGTCCGTGTGGATGACACGATTTCCCAACCGCCGAGATATGCTCCGAGTGCGCCCATGCCATCGTCAATGCCTACTGTTGCGCTTGAAATCTTGGACAAAGCAATGTCAAATACAACGGGTGCTACGCAAACACAAAAAGCGGAGAAAGCTGCATTCGCATCGTACGCAGAAGCGTTTCGTGATGATGTGAGGCTGAGACAAATTAAACGACATGTAAATGAACAAATTCTGCCAAAATTGAAAAGTGACCTAGGAGGCTTAAAGAAGAAAAGAGCTATAATACATATGACGCTACTGATAGCGGCGGTTGTTGCTCTGTTGACATCAGTTTGCACGTTATCAAGTGACATGAGCGTGGCATTTAAGCTAAATGGTACATCAGCTGAGATACCTCAATGGTTTAAGAGTTTAAATCCAATGTTAGGTGTGGTGAATTTGGGGGCTACCTTCCTGATGATGGTTTGCGCAAAAAGCGAGAGAAGCTTGAACCAGCAAATTGACATGATTAAGAAGGAAGTGATGAAGAAACAATCGTATAATGACGCGGTGAGGATGAGTTTTACAGAATTTTCATCAGTCCCGCTAGATGGTTTCGAATTACCATTAACC
>AAX13252
---------------------------------------ATGAAACATAATCAGGAACGGGTTGAAGAGTTGAGTCTGGTCCGTGTGGATGACACGATTTCCCAACCGCCGAGATATGCTCCGAGTGCGCCCATGCCATCGTCAATGCCTACTGTTGCGCTTGAAATCTTGGACAAAGCAATGTCAAATACAACGGGTGCTACGCAAACACAAAAAGCGGAGAAAGCTGCATTCGCATCGTACGCAGAAGCGTTTCGTGATGATGTGAGGCTGAGACAAATTAAACGACATGTAAATGAACAAATTCTGCCAAAATTGAAAAGTGACCTAGGAGGCTTAAAGAAGAAAAGAGCTATAATACATATGACGCTACTGATAGCGGCGGTTGTTGCTCTGTTGACATCAGTTTGCACGTTATCAAGTGACATGAGCGTGGCATTTAAGCTAAATGGTACATCAGCTGAGATACCTCAATGGTTTAAGAGTTTAAATCCAATGTTAGGTGTGGTGAATTTGGGGGCTACCTTCCTGATGATGGTTTGCGCAAAAAGCGAGAGAAGCTTGAACCAGCAAATTGACATGATTAAGAAGGAAGTGATGAAGAAACAATCGTATAATGACGCGGTGAGGATGAGTTTTACAGAATTTTCATCAGTCCCGCTAGATGGTTTCGAATTACCATTAACC
>AAX13249
ATGCTATCCGGGCTGATCCAAAGGTTCGAGGAAGAAAAAATGAAACATAATCAGGAACGGGTTGAAGAGTTGAGTCTGGTCCGTGTGGATGACACGATTTCCCAACCGCCGAGATATGCTCCGAGTGCGCCCATGCCATCGTCAATGCCTACTGTTGCGCTTGAAATCTTGGACAAAGCAATGTCAAATACAACGGGTGCTACGCAAACACAAAAAGCGGAGAAAGCTGCATTCGCATCGTACGCAGAAGCGTTTCGTGATGATGTGAGGCTGAGACAAATTAAACGACATGTAAATGAACAAATTCTGCCAAAATTGAAAAGTGACCTAGGAGGCTTAAAGAAGAAAAGAGCTATAATACATATGACGCTACTGATAGCGGCGGTTGTTGCTCTGTTGACATCAGTTTGCACGTTATCAAGTGACATGAGCGTGGCATTTAAGCTAAATGGTACATTAGCTGAGATACCTCAATGGTTTAAGAGTTTAAATCCAATGTTAGGTGTGGTGAATTTGGGGGCTACCTTCCTGATGATGGTTTGCGCAAAAAGCGAGAGAAGCTTGAACCAGCAAATTGACATGATTAAGAAGGAAGTGATGAAGAAACAATCGTATAATGACGCGGTGAGGATGAGTTTTACAGAATTTTCATCAGTCCCGCTAGATGGTTTCGAATTACCATTAACC
>AAX13250
---------------------------------------ATGAAACATAATCAGGAACGGGTTGAAGAGTTGAGTCTGGTCCGTGTGGATGACACGATTTCCCAACCGCCGAGATATGCTCCGAGTGCGCCCATGCCATCGTCAATGCCTACTGTTGCGCTTGAAATCTTGGACAAAGCAATGTCAAATACAACGGGTGCTACGCAAACACAAAAAGCGGAGAAAGCTGCATTCGCATCGTACGCAGAAGCGTTTCGTGATGATGTGAGGCTGAGACAAATTAAACGACATGTAAATGAACAAATTCTGCCAAAATTGAAAAGTGACCTAGGAGGCTTAAAGAAGAAAAGAGCTATAATACATATGACGCTACTGATAGCGGCGGTTGTTGCTCTGTTGACATCAGTTTGCACGTTATCAAGTGACATGAGCGTGGCATTTAAGCTAAATGGTACATTAGCTGAGATACCTCAATGGTTTAAGAGTTTAAATCCAATGTTAGGTGTGGTGAATTTGGGGGCTACCTTCCTGATGATGGTTTGCGCAAAAAGCGAGAGAAGCTTGAACCAGCAAATTGACATGATTAAGAAGGAAGTGATGAAGAAACAATCGTATAATGACGCGGTGAGGATGAGTTTTACAGAATTTTCATCAGTCCCGCTAGATGGTTTCGAATTACCATTAACC
>AAX13248
ATGCTATCCGGGCTGATCCAAAGGTTCGAAGAAGAAAAGATGAAACACAATCAAGATAGAGTCGAAGAGCTGAGTCTAGTGCGTGTAGATGATACCATTTCTCAACCACCAAGGTATGCCCCGAGTGCGCCGATGCCATCATCTATGCCAACGGTTGCCCTTGAAATATTGGACAAAGCGATGTCAAACACAACTGGTGCAACGCAAACACAAAAAGCGGAGAAGGCTGCATTCGCATCGTACGCGGAAGCGTTTCGTGATGATGTGAGATTGAGACAGATCAAACGCCATGTGAACGAGCAGATTTTACCAAAATTAAAAAGTGATCTAAGTGGATTGAAGAAGAAGCGAGCAATCATACACACTACTCTATTGGTAGCTGCTGTGGTTGCGCTGTTGACATCAGTTTGCACCCTCTCAAGCGATATGAGTGTGGCCTTTAAGATAAATGGAACTAAGACAGAAGTGCCTTCATGGTTTAAAAGCCTTAACCCGATGCTTGGCGTTGTTAATTTGGGAGCAACTTTTTTGATGATGGTTTGCGCAAAGAGTGAGAGAGCCTTGAACCAGCAGATAGATATGATAAAGAAGGAAGTGATGAAAAAACAATCTTATAATGACGCGGTGAGGATGAGTTTTACAGAGTTCTCGTCAATCCCGCTAGATGGTTTCGAAATGCCATTAACC
>AAX13247
---------------------------------------ATGAAACACAATCAAGATAGAGTCGAAGAGCTGAGTCTAGTGCGTGTAGATGATACCATTTCTCAACCACCAAGGTATGCCCCGAGTGCGCCGATGCCATCATCTATGCCAACGGTTGCCCTTGAAATATTGGACAAAGCGATGTCAAACACAACTGGTGCAACGCAAACACAAAAAGCGGAGAAGGCTGCATTCGCATCGTACGCGGAAGCGTTTCGTGATGATGTGAGATTGAGACAGATCAAACGCCATGTGAACGAGCAGATTTTACCAAAATTAAAAAGTGATCTAAGTGGATTGAAGAAGAAGCGAGCAATCATACACACTACTCTATTGGTAGCTGCTGTGGTTGCGCTGTTGACATCAGTTTGCACCCTCTCAAGCGATATGAGTGTGGCCTTTAAGATAAATGGAACTAAGACAGAAGTGCCTTCATGGTTTAAAAGCCTTAACCCGATGCTTGGCGTTGTTAATTTGGGAGCAACTTTTTTGATGATGGTTTGCGCAAAGAGTGAGAGAGCCTTGAACCAGCAGATAGATATGATAAAGAAGGAAGTGATGAAAAAACAATCTTATAATGACGCGGTGAGGATGAGTTTTACAGAGTTCTCGTCAATCCCGCTAGATGGTTTCGAAATGCCATTAACC
>CAH04362
ATGCTATCCGGGCTGATCCAAAGGTTCGAGGAAGAAAAAATGAAACATAATCAGGAACGGGTTGAAGAGTTGAGTCTGGTCCGTGTGGATGACACGATTTCCCAACCGCCGAGATATGCTCCGAGTGCGCCCATGCCATCGTCAATGCCTACTGTTGCGCTTGAAATCTTGGACAAAGCAATGTCAAATACAACGGGTGCTACGCAAACACAAAAAGCGGAGAAAGCTGCATTCGCATCGTACGCAGAAGCGTTTCGTGATGATGTGAGGCTGAGACAGATTAAACGACATGTAAATGAACAAATTCTGCCAAAATTGAAAAGTGACCTAGGAGGCTTAAAGAAGAAAAGAGCTATAATACATATGACGCTACTGATAGCGGCGGTTGTTGCTCTGTTGACATCAGTTTGCACGTTATCAAGTGACATGAGCGTGGCATTTAAGCTAAATGGTACATCAGCTGAGATACCTCAATGGTTTAAGAGTTTAAATCCAATGTTAGGTGTGGTGAATTTGGGGGCTACCTTCCTGATGATGGTTTGCGCAAAAAGCGAGAGAAGCTTGAACCAGCAAATTGACATGATTAAGAAGGAAGTGATGAAGAAACAATCGTACAATGACGCGGTGAGGATGAGTTTTACAGAATTTTCTTCAGTCCCGCTAGATGGTTTCGAATTACCATTAACC
>CAH04361
ATGCTATCCGGGCTGATCCAAAGGTTCGAGGAAGAAAAAATGAAACATAATCAGGAACGGGTTGAAGAGTTGAGTCTGGTCCGTGTGGATGACACGATTTCCCAACCGCCGAGATATGCTCCGAGTGCGCCCATGCCATCGTCAATGCCTACTGTTGCGCTTGAAATCTTGGACAAAGCAATGTCAAATACAACGGGTGCTACGCAAACACAAAAAGCGGAGAAAGCTGCATTCGCATCGTACGCAGAAGCGTTTCGTGATGATGTGAGGCTGAGACAGATTAAACGACATGTAAATGAACAAATTCTGCCAAAATTGAAAAGTGACCTAGGAGGCTTAAAGAAGAAAAGAGCTATAATACATATGACGCTACTGATAGCGGCGGTTGTTGCTCTGTTGACATCAGTTTGCACGTTATCAAGTGACATGAGCGTGGCATTTAAGCTAAATGGTACATCAGCTGAGATACCTCAATGGTTTAAGAGTTTAAATCCAATGTTAGGTGTGGTGAATTTGGGGGCTACCTTCCTGATGATGGTTTGCGCAAAAAGCGAGAGAAGCTTGAACCAGCAAATTGACATGATTAAGAAGGAAGTGATGAAGAAACAATCGTACAATGACGCGGTGAGGATGAGTTTTACAGAATTTTCTTCAGTCCCGCTAGATGGTTTCGAATTACCATTAACC
>BAA00184
ATGCTATCCGGGCTGATCCAAAGGTTCGAGGAAGAAAAAATGAAACATAACCAGGAGAGAGTTGAAGAACTAAGTCTAGTACGCGTGGATGATACAATTTCACAACCACCGAGGTATGCTCCGAGTGCCCCGATGCCGTCATCAATGCCGACCGTTGCCCTTGAAATATTGGATAAAGCGATGTCAAACACTACTGGTGCTACGCAAACACAAAAGGCGGAAAAAGCTGCATTCGCATCGTACGCAGAAGCGTTTCGTGATGATGTGAGGCTGAGGCAGATCAACCGTCATGTTAATGAACAGATTTTCCCAAAGTTAAAGAGTGATTTAGGCGGTTTAAAGAAAAAGAGAGCTATCATACACATGACGTTGTTGGTCGCCGCTGTCGTAGCGTTGTTGACATCGGTATGCACACTTTCAAGTGATATGAGTGTGGCATTTAAGCTTAATGGTACATCAGCGGAAATACCACAGTGGTTTAAGAGTCTAAATCCCATGCTTGGAGTAGTGAATCTGGGTGCGACTTTCATTATGATGGTTTGTGCGAAGAGCGAAAGAGGGTTAAATCAGCAGATTGACATGATTAAGAAGGAAGTTATGAAAAAACAATCATATAATGACGCAGTGAGGATGAGTTTCACAGAGTTCTCGTCAGTCCCGCTAGATGGTTTCGAACTGCCATTAACC
>BAA00185
---------------------------------------ATGAAACATAACCAGGAGAGAGTTGAAGAACTAAGTCTAGTACGCGTGGATGATACAATTTCACAACCACCGAGGTATGCTCCGAGTGCCCCGATGCCGTCATCAATGCCGACCGTTGCCCTTGAAATATTGGATAAAGCGATGTCAAACACTACTGGTGCTACGCAAACACAAAAGGCGGAAAAAGCTGCATTCGCATCGTACGCAGAAGCGTTTCGTGATGATGTGAGGCTGAGGCAGATCAACCGTCATGTTAATGAACAGATTTTCCCAAAGTTAAAGAGTGATTTAGGCGGTTTAAAGAAAAAGAGAGCTATCATACACATGACGTTGTTGGTCGCCGCTGTCGTAGCGTTGTTGACATCGGTATGCACACTTTCAAGTGATATGAGTGTGGCATTTAAGCTTAATGGTACATCAGCGGAAATACCACAGTGGTTTAAGAGTCTAAATCCCATGCTTGGAGTAGTGAATCTGGGTGCGACTTTCATTATGATGGTTTGTGCGAAGAGCGAAAGAGGGTTAAATCAGCAGATTGACATGATTAAGAAGGAAGTTATGAAAAAACAATCATATAATGACGCAGTGAGGATGAGTTTCACAGAGTTCTCGTCAGTCCCGCTAGATGGTTTCGAACTGCCATTAACC
