# Supplementary material for: FRESCo: finding regions of excess synonymous constraint in diverse viruses
Source: Genome Biol. 2015 Feb 17;16(1):38. doi: 10.1186/s13059-015-0603-7 (PMC4376164; doi:10.1186/s13059-015-0603-7)
Supplement: Additional file 4: — Sequence alignments (zip folder of FASTA alignments). [file 13059_2015_603_MOESM4_ESM.zip › alignments/bluetongue/VP1.fa.revtrans]

>AGT51097
ATGGTCGCAATCACCGTGCAAGGTGCACAGCTCATCAAGCGAGTGGTCGAACGCTTTTATCCAGGGATAGCATTTAATATAAATGAAGGAGCATGTTATATATATAAGTTTTCTGATCATATACGACGTATAAGGATGAAACATGGAACAAAATATCGACGGCAGGCGGAAGAGATTATRCGYAATATAAGTTTGAGGAAAGAGCGATTGTATGGGATACCAGTWTTAGATGAGRTTGAGTGGAAAYATGTGTTTGATGGTCAAACGTTCCAAAGTTACGCTTTTGAGGTGTACGTGAAYTCRATTTTGCCRTGGAGTGAACTYGATCCGGAGGAAGAATTCTTACGTAACTACAGAGTTTCAAGGGAGATGACTGAAGTGGARAAATTYATCGAATTTCGTGCTAARAACGAGATGCAAATATACGGAGATATACCCATTAAAGTATGGTGTTGTTTCATCAACGAACTGAGTGCAGAATTGAAGCATATTCCKTTAGGGATGCAAGTYATGGCTGACTTCGTAAACCGTTTTGAYTCACCRTTCCACCAGGGGAATAGAGATTTATCAAATCTYGAAGATTTTCAAGTTGCATACACTACGCCGCTTTTATTTGAAATGTGTTGCATGGARTCAATTTTAGAATTCAATATTAAGATGCGYATGCGYGAAGAAGATATCTCGGCGTTGGAATTTGGTGATATGAAGGTGGATCCGGTTGGACTATTGCGTGAGTTTTTCATTCTGTGCTTACCACACCCAAAAAAGATTAACAACGTTCTAAGAGCGCCATATTCYTGGTTTGTGAAGATGTGGGGCGTCGGAGCYGATCCGATCGTTGTTYTACAATCTACGGCAGGYGATGACAGAAATTCAAAGGATGTGTTTTATGACAAGTTTCGAACCGAGCCAAACCGATACAAAGCCYTATTTCGGTCATCRTTTTATAAYGAATCAAGACGAATGAATGAGGAGAAGATTCTAGAGGCGGTGAAGTATTCACAAAAATTGGGYTCGCACGATCGTAGATTACCTCTTTTTGAAAAAATGTTAAAGACGGTTTATACTACACCATTTTATCCACATAAGAGCTCGAACATGATACTGGCGTCTTTTCTATTAAGTATTCAAACYATTACTGGRTATGGCAGAGCGTGGGTGAAGAACGTGAGCACTGARTTCGATAAACAACTGAAGCCGAACCCGAGCAATCTGGTTCAGGATGTTTCGGATTTAACACGGGAATTCTTTAAACAAGCATATGTTGAAGCAAAAGAACGTAGAGAGGAGATCGTTAAACCTGAGGATTTATACACATCAATGTTGCGATTGGCGAGAAATACAAGTTCAGGTTTTTCAACTGAGATTTATGTGAAAAAGAGGTTTGGTCCAAGGTTAAGAGATAAGGATTTAATCAAGATCAATTCAAGGATTAAGGCTTTRGTTATTTTCACTAAAGGACATACTGTTTTTACTGATGAAGAACTTCATAAAAAGTATAATAGTGTAGAGCTATACCAAACTAAGGGTTCAAGAGATGTACCGATTAAGGCTACGAGAACGATATATTCAATCAATCTTTCAGTGTTGGTACCACAGTTAATTGTYACTTTACCCTTGAATGAATATTTTTCTAGGGTCGGCGGGATAACCAGTCCGGATTACAGAAAGATCGGAGGAAAAGTAATTGTCGGAGATTTGGAGGCCACGGGGTCGCGCGTGATGGACGCTGCTGATTGCTTTCGTAACTCTGCAGATCGCGATATATTCACAATTGCGATTGACTATAGCGAATACGATACACACCTAACGCGACATAACTTTCGAACGGGTATGCTCCAAGGAATCAGAGAGGCTATGGCCCCCTATAGGGATTTGCGATACGAAGGTTATACGTTGGAGCAAATCATAGATTTTGGATATGGAGAGGGGAGGGTAGCGAACACGTTATGGAATGGAAAGCGGAGACTGTTCAAAACCACATTTGATGCGTATATACGATTAGACGAGAGCGAGCGAGACAAAGGTAGTTTTAAAGTCCCCAAAGGAGTGCTTCCAGTATCAAGTGTTGATGTTGCGAATCGAATCGCAGTTGACAAAGGGTTCGACACGCTTGTCGCGGCAACGGATGGAAGCGATTTGGCCTTGATCGATACACACCTTTCCGGCGAGAATTCGACTCTCATCGCTAACTCGATGCACAACATGGCTATTGGGACCTTGATACAACGGGAAGTTGGGAGGGAGCAGCCAGGGATTCTGACYTTCTTRTCGGARCAATACGTGGGGGACGAYACACTGTTTTACACAAAGCTACAYACTACRGATACTAAGGTTTTYGACAAAGTGGCGGCTTCAATYTTTGATACAGTGGCGAARTGTGGACATGARGCTTCACCTAGTAAGACRATGATGACGCCATATTCTGTGGAGAARACCCAAACGCATGCAAAGCAGGGTTGTTATGTACCGCAGGATCGTATGATGATYATCTCATCAGAAAGGAGGAAGGATATCGAGGATGTGCAAGGRTACGTGCGTTCGCAAGTGCAAACGATGATAACRAAGGTGAGTAGAGGRTTTTGTCATGATTTAGCGCAACTGATATTAATGCTTAAGACTACTTTCATCGGTGCGTGGAAGATGAAGCGGACTATTAAGGAAGATGCGAYGTATCGCGACAGAAAGTTTGATTCGAAYGATGAGGATGGGTTTACGCTGATACAGATTCGAAATCCCTTAGCATTATATGTCCCTATAGGTTGGAATGGKTATGGYGCGCATCCGGCAGCTCTWAATATCGTTATGACGGARGAGATGTATGTTGATTCAATCATGATCTCRAAACTGGATGAAATCATGGCGCCGATAAGAAGGATTGTGCATGACATTCCACCGTGTTGGAATGAGATTCAGGGAGACAAGCGCGGRTTGATTAGTGCAACTAAAATGAGTTTCTTTTCGAAGATGGCTAGGCCWGCTGTTCAAGCCGCTTTAAGYGATCCGCAAATAATGAATCTAGTTGAAGAGCTTCCACTTGGAGARTTTTCACCTGGACGTATTTCGAGAACCATGATGCATAGTGCYCTTCTGAAGGAATCAAGCGCTAGGACGTTGTTATCCAGTGGTTACGAACTAGAATATCAGAAGGCTTTAAATAGTTGGATTGCACAAGTTTCGATGCGTTTGGGAGAGGAGTCAGGAGTAATATCRACATCTTACGCGAAACTYTTTGACGTATACTTCGAAGGTGAGTTAGACGGCGCTCCCTATATGTTTCCAGACCAGAACTTATCTCCGCAGTTCTATATACAGAAGATGATGATTGGYCCACGAGTTAGTTCACGAGTACGGAATTCTTATGTAGATCGGATTGATGTGATATTGAGGAAGGATGTCGTTATGCGAGGCTTTATCACTGCCAATACCATTCTGAAYGTAATTGAGAAACTGGGAACTAATCACTCAGTGGGAGATTTAGTCACGGTTTTTACGCTTATGAACATCGAGACACGTGTGGCTGAAGAGCTGGCTGAATATATGACTTCAGAAAAGATACGATTTGAYGCGTTGAAACTYCTGAAGAAAGGGATCGCTGGCGACGAATTCACTATGTCGTTGAACGTYGCTACACAGGATTTTATTGACACTTAYCTCGCCTATCCCTAYCAGTTGACGAAAACGGAAGTCGACGCCATATCGTTGTATTGCACGCAGATGATTATGCTACGCGCGGCGCTCGGGTTACCAAAGAAGAAGATGAAGATTGTTGTAACTGATGATGCAAAGAAAAGRTACAAGATACGTTTGCAGAGGTTTAGAACGCACGTACCTAAAATTAAAGTTCTTAAGAAGTTGATTGATCCAAATAGAATGACAGTTAGAAAYCTTGAAAACCAATTCGTT
>AFN71140
ATGGTCGCAATCACCGTGCAAGGTGCACAGCTCATCAAGCGAGTGGTCGAACGCTTTTATCCAGGGATAGCATTTAATATAAATGAAGGAGCATGTTATATATATAAGTTTTCTGATCATATACGACGTATAAGGATGAAACATGGAACAAAATATCGACGGCAGGCGGAAGAGATTATGCGCAATATAAGTTTGAGGAAAGAGCGATTGTATGGGATACCAGTATTAGATGAGGTTGAGTGGAAATATGTGTTTGATGGTCAAACGTTCCAGAGTTACGCTTTTGAGGTGTACGTGAACTCAATTTTGCCATGGAGTGAACTTGATCCGGAGGAAGAATTCTTACGTAACTACAGAGTTTCAAGGGAGATGACTGAAGTGGAAAAATTTATCGAATTTCGTGCTAAAAACGAGATGCAGATATACGGAGATATACCCATTAAAGTATGGTGTTGTTTCATCAACGAACTGAGTGCAGAATTAAAGCATATTCCTTTAGGGATGCAAGTCATGGCTGACTTTGTGAACCGTTTTGACTCACCATTCCACCAGGGGAATAGAGATTTATCAAATCTTGAAGATTTTCAAGTTGCATACACCACGCCGCTTTTATTTGAAATGTGTTGTATGGAATCAATTTTAGAATTCAATATTAAAATGCGTATGCGTGAAGAAGATATCTCAGCGTTGGAATTTGGTGATATGAAGGTTGATCCGGTTGGATTATTACGTGAGTTTTTCATTCTGTGCTTACCACACCCAAAGAAGATCAACAACGTTCTAAGAGCGCCATATTCTTGGTTCGTGAAGATGTGGGGCGTCGGAGCTGATCCGATCGTTGTTTTACAATCAACGGCAGGCGATGACAGGAATTCAAAGGATGTGTTTTATGACAAGTTTCGAACCGAGCCAAACCGATACAAAGCCCTATTTCGGTCATCGTTTTATAATGAATCCAGACGAATGAATGAGGAGAAGATTCTAGAGGCGGTGAAGTATTCACAAAAATTGGGCTCGCACGATCGTAGGTTACCTCTTTTTGAAAAAATGTTAAAGACGGTTTATACTACACCATTTTATCCACATAAGAGCTCGAATATGATACTAGCGTCTTTCCTATTAAGTATTCAAACTATTACTGGATATGGCAGGGCGTGGGTCAAGAACGTGAGCACTGAATTCGATAAACAGCTGAAGCCGAACCCGAGCAATCTGGTTCAGGATGTTTCGGATTTAACGCGGGAATTCTTTAAACAAGCGTATGTTGAAGCAAAAGAACGTAGAGAAGAGATCGTTAAACCTGAGGATTTATACACATCGATGTTGCGATTAGCGAGAAATACAAGTTCAGGTTTTTCAACCGAGATTTATGTAAAAAAGAGGTTTGGTCCAAGGCTAAGGGATAAAGATTTGATCAAGATCAATTCAAGGATTAAGGCTTTAGTTATTTTCACTAAAGGACATACTGTCTTCACTGATGAAGAACTTCATAAGAAGTATAATAGTGTAGAACTATACCAAACTAAGGGTTCAAGAGATGTACCGATTAAGGCTACGAGAACGATATATTCAATCAATCTTTCAGTGTTGGTACCACAGTTAATTGTTACTTTACCCTTGAATGAATATTTTTCTAGGGTTGGCGGGATAACCAGTCCGGATTATAAGAAGATCGGAGGAAAAGTAATTGTCGGAGATTTGGAGGCCACGGGGTCGCGCGTGATGGACGCCGCTGACTGCTTTCGTAACTCTGCAGACCGCGATATATTCACAATTGCAATTGATTATAGCGAATACGATACACACCTAACGCGACATAATTTTCGAACCGGTATGCTCCAAGGAATCAGAGAGGCCATGGCTCCCTATAGGGACTTGCGATACGAAGGTTATACGTTGGAACAAATCATAGATTTTGGATATGGAGAGGGGAGGGTAGCGAATACGTTATGGAATGGAAAGCGAAGACTGTTTAAAACTACATTTGATGCGTATATACGATTAGACGAGAGTGAGCGAGACAAAGGTAGTTTCAAAGTCCCCAAGGGAGTGCTTCCAGTATCGAGTGTTGACGTTGCGAATCGAATCGCGGTTGACAAAGGGTTCGACACGCTTATCGCGGCAACGGATGGAAGCGATTTGGCTTTGATCGACACACACCTTTCCGGCGAGAATTCGACTCTCATCGCTAACTCGATGCACAACATGGCTATTGGGACCTTGATACAACGAGAAGTTGGGAAGGAGCAGCCAGGGATTCTTACTTTCTTATCGGAGCAATACGTGGGGGACGACACACTGTTTTACACAAAGCTACACACTACAGATACTAAGGTTTTTGATAAAGTGGCGGCTTCAATTTTTGATACAGTGGCGAAGTGTGGACATGAAGCTTCACCTAGTAAGACAATGATGACGCCATATTCTGTGGAGAAAACCCAAACTCATGCAAAACAGGGCTGTTATGTACCGCAGGATCGTATGATGATTATCTCTTCAGAAAGGAGAAAGGATATCGAGGATGTGCAAGGGTACGTGCGTTCGCAAGTGCAAACGATGATAACGAAGGTGAGTAGAGGATTTTGTCATGATTTGGCGCAGCTGATATTAATGCTTAAGACTACCTTTATTGGTGCGTGGAAGATGAAGCGGACTATTAAGGAAGATGCAATGTATCGCGACAGAAAGTTTGATTCGAACGATGAGGATGGGTTTACGCTGATACAGATTCGAAATCCCTTAGCATTATATGTCCCTATAGGTTGGAATGGGTACGGTGCGCATCCGGCAGCTCTTAATATCGTTATGACGGAAGAGATGTATGTTGATTCGATCATGATCTCAAAACTGGATGAAATCATGGCGCCGATTAGGAAGATTGTGCATGACATTCCACCGTGTTGGAATGAGACTCAGGGGGACAAGCGCGGATTGATTAGCGCAACTAAAATGAGTTTCTTTTCGAAGATGGCTAGGCCCGCTGTCCAAGCCGCTTTAAGCGATCCGCAAATAATGAATCTAGTTGAAGAGCTTCCACTTGGAGAATTTTCACCTGGACGTATTTCGAGAACCATGATGCATAGCGCTCTTCTGAAGGAATCTAGCGCTAGGACGTTGTTATCCAGTGGTTACGAGCTAGAATATCAGAAGGCTTTGAATAGTTGGATTGCGCAAGTTTCGATGCGTTTGGGAGAGGAGTCAGGAGTAATATCGACATCTTATGCGAAACTCTTTGACGTATACTTCGAAGGTGAGTTAGACGGCGCACCCTATATGTTTCCAGACCAGAACTTATCTCCGCAGTTCTATATACAGAAGATGATGATCGGCCCACGAGTTAGTTCACGAGTACGGAATTCTTATGTAGATCGGATTGATGTGATATTGAGAAAGGATGTCGTTATGCGAGGCTTTATCACCGCCAATACCATTCTGAGCGTAATTGAGAAACTGGGAACTAATCACTCAGTGGGAGATTTAGTCACGGTTTTTACGCTTATGAACATCGAGACACGTGTGGCTGAAGAGCTAGCTGAATATATGACTTCAGAAAAGATACGATTTGACGCGTTGAAACTTCTAAAGAAAGGGATCGCTGGCGACGAATTCACTATGTCGTTGAACGTTGCTACCCAGGATTTTATTGACACTTACCTTGCCTATCCCTATCAGTTGACGAAAACGGAAGTCGACGCCATATCGTTGTATTGCACGCAGATGGTTATGCTTCGCGCGGCGCTCGGATTACCAAAGAAGAAGATGAAAATCGTTGTAACTGATGATGCGAAGAAAAGATACAAGATACGTTTGCAGAGGTTTAGAACGCACGTACCTAAAATTAAAGTTCTTAAGAAGTTGATTGATCCAAATAGAATGACAGTTAGAAATCTTGAAAACCAATTCGTT
>AFN71130
ATGGTCGCAATCACCGTGCAAGGTGCACAGCTCATCAAGCGAGTGGTCGAACGTTTTTACCCAGGGATAGTATTTGATCTAAATGAGGGAGCATGTTATATATATAAGTTTTCTGACCATATACGACGTATAAGGATGAAACACGGGACGAAATATCGACGGCAGGCAGAGGAGATTATGCGTAATGTAAGCCTAAGGAAAGAGCGATTATATGGGATACCAGTATTAGATGAGGTTGAGTGGAAATATGTGTTTGACGGTCAAACGTTCCAAAGCTACGCTTTCGAAGTGTACGTGAATTCGATTTTACCATGGAGTGAACTTGATCCAGAGGAAGAGTTCTTGCGTAATTACAGAGTCTCGAGGGAGATGACAGAAGTGGAGAAATTTATTGAGTTTCGTGCTAAGAGCGAAATGCAAGTACACGGGGATATACCCATTAAGGTATGGTGTTGTTTTATCAATGAACTAAGTGCGGAATTAAAGCATATCCCTTTAGGAATGCAGGTTATGGCCGACTTTGTAAACCGTTTTGATTCGCCGTTCCACCAGGGGAATAGAGATTTATCGAACCTTGAAGATTTTCGAGTCGCATACACTACGCCGCTCTTATTCGAAATGTGTTGTATGGAATCAATTTTAGAGTTTAATATTAAAATGCGTATGCATGAAGAGGATATCACGGCGCTGGAGTTCGGTGATATGAAGATTGATCCGGTTGGACTGCTGCGTGAGTTTTTCATTTTATGCTTACCACATCCAAAGAAGATAAACAATGTTTTGAGAGCGCCATATTCTTGGTTTGTTAAAATGTGGGGTGTCGGAGCTGACCCAATCGTCGTTCTACAATCTACGGCGGGCGATGATAGGAATTCGAAGGATGTGTTTTATGATAAATTTCGAACTGAGCCAAACCGATATAAAGCTCTATTTCGGTCATCATTTTATAACGAATCAAGACGAATGAATGAGGAGAAGATTCTAGAAGCAGTAAAGTATTCACAAAAATTGGGCTCGCACGATCATAGATTGCCTCTTTTTGAAAAGATGTTAAGGACGGTTTATACTACACCATTTTATCCGCATAAGAGTTCGAATATGATATTAGCGTCCTTCCTATTAAGTATCCAAACTATTACTGGATATGGCAGAGCATGGGTGAAGAACGTGAGTACTGAATTTGATAAACAGTTAAAGCCTAACCCAAGCAATCTGGTCCAAGATGTTTCGGATTTGACGCGGGAATTTTTCAAGCAGGCGTACGTTGAGGCAAAAGAGCGCAGGGAAGAGATCGTTAAACCGGAGGATCTGTACACATCGATGTTGCGATTGGCGAGAAACACAAGTTCAGGCTTTTCAACCGAGATTTATGTGAAAAAGAGATTTGGTCCTAGGCTAAAGGATAAAGACTTGATTAAGATCAATTCGAGGATTAAGGCTCTGGTTATTTTCACTAAGGGACACACCGTCTTCACTGATGAGGAGCTCCATAAAAAGTACAATAGTGTAGAACTGTATCAGACTAAAGGCTCAAGAGATGTACCGATCAAGGCCACGAGAACAATATATTCAATCAATCTTTCAGTGTTGGTACCACAGCTGATTGTCACATTACCTTTGAATGAGTATTTTTCTAGGGTCGGCGGAATAACCAGTCCAGATTACAAGAAGATCGGAGGAAAGGTGATCGTTGGAGATTTAGAAGCTACTGGATCGCGTGTGATGGATGCTGCTGATTGTTTTCGTAACTCTGCTGATCGTGATATATTCACAATTGCCATTGATTATAGCGAATACGACACACACCTAACGCGACATAATTTTAGGGCTGGTATGCTTCAAGGGATCAGAGAAGCTATGGCTCCCTATAGAGATTTACGTTATGAAGGTTACACGTTGGAACAAATCATAGATTTTGGATATGGAGAAGGGAGGGTTGCAAATACGTTATGGAATGGGAAGCGAAGATTGTTTAAAACTACGTTCGATGCGTACATAAGGTTAGATGAAAACGAGAGAGACAAAGGTAGCTTTAAGGTCCCCAAAGGAGTACTTCCAGTATCGAGTATTGATGTGGCGAATCGAATCGCGGTTGACAAAGGATTCGATACGCTTATCGCGGCGACGGATGGAAGCGATTTAGCCCTAATTGATACGCACCTCTCCGGCGAAAACTCAACCCTTATTGCTAATTCGATGCATAATATGGCTATTGGAACCTTAATACAGCGAGAAGTCGGGAGGGAACAGCCAGGGATTCTCACTTTCTTATCAGAACAATACGTGGGAGATGACACACTGTTTTACACGAAATTACACACTACGGATACTAAGATTTTCGATAAGGTAGCGACTTCAATTTTTAACACGGTAGCTAAGTGTGGACATGAAGCTTCGCCTAGTAAAACGATGATGACGCCGTATTCTGTGGAAAAAACGCAAACGCATGCGAAACAGGGCTGTTATGTACCACAAGATCGTATGATGATTATCTCATCAGAACGGAGGAAGGATATTGAGGACGTGCAAGGATACGTGCGCTCGCAAGTGCAAACGATGATAACAAAAATAAGTAGAGGATTTTGCCACGATCTAGCGCAGCTAATATTAATGCTTAAGACTTCCTTTATTGGAGCGTGGAAGATGAAACGAACCATTAAAGAAGACGCAACGTATCGCGACAGGAAGTTTGATTCGAACGATGAAGATGGATTCACGCTAATACAGATCCGAAATCCCTTAGCTTTATATGTCCCAATAGGTTGGAATGGATACGGCGCGCATCCGGCAGCTTTAAATGTCGTAATGACGGAAGAGATGTATGTTGATTCAATCATGATCTCAAAGCTGGACGAGATTATGGCGCCGATAAGGAGGATTGTGCATGACATTCCGCCATGTTGGAATGAGACGCAAGGAGACAAGCGCGGATTAATTAGCGCAACTAAGATGAGTTTCTTCTCGAAGATGGCTAGACCAGCCGTCCAAGCTGCTCTAAGCGATCCGCAAATAATGAACTTAGTTGAGGAGTTACCACTTGGAGAGTTTTCACCTGGACGTATTTCAAGGACCATGATGCATAGTGCTCTCCTAAAGGAATCAAGCGCTAGGACGTTATTATCCAGCGGTTATGAACTGGAATATCAGAAGGCCTTGAACAGTTGGATTGCACAAGTTTCGATGCGTCTGGGAGAGGAATCCGGAGTAATATCGACATCCTATGCGAAGCTCTTTGACGTATATTTCGAAGGTGAATTAGATAGCGCGCCCTATATGTTTCCAGACCAGAACTTATCTCCGCAATTCTATATACAGAAGATGATGATCGGTCCACGAGTTAGCTCGCGGGTGCGGAATTCCTATGTAGACCGGATTGACGTAATATTAAGAAAGGATGTCGTTATGCGAGGCTTTATCACTGCCAATACAATTCTGAACGTAATTGAGAAATTGGGAACCAATCACTCGGTTGGAGATTTAGTTACGGTTTTCACGCTTATGAACATCGAGACACGTGTGGCTGAAGAGTTGGCTGAATATATGACTTCAGAAAAGATACGGTTTGATGCGTTAAAACTTCTAAAGAAAGGGATCGCTGGTGATGAGTTCACTATGTCATTGAATGTTGCTACCCAGGATTTTATTGATACTTACCTTGCTTATCCTTATCAGTTGACGAAAACGGAAGTTGATGCCATATCATTGTATTGCGCGCAGATGGTTATGCTCCGCTCGGCACTCGGGTTACCAAAGAAAAAGATGAGAATTGTTGTAACTGATGACGCGAAGAAGAGGTACAAAATACGTTTACAGAGGTTTAGAACGCACGTGCCTAAGATTAAAGTTCTTAAGAAGTTGATCGATCCGAATAGAATGACGGTTAGAAATCTCGAAAACCAATTCGTT
>AFN71120
ATGGTCGCAATCACCGTGCAAGGTGCACAGCTCATCAAGCGAGTGGTCGAACGCTTTTATCCAGGGATAGCATTTAATATAAATGAAGGAGCATGTTATATATATAAGTTTTCTGATCATATACGACGTATAAGGATGAAACATGGAACAAAATATCGACGGCAGGCGGAAGAGATTATGCGCAATATAAGTTTGAGGAAAGAGCGATTGTATGGGATACCAGTATTAGATGAGGTTGAGTGGAAATATGTGTTTGATGGTCAAACGTTCCAGAGTTACGCTTTTGAGGTGTACGTGAACTCAATTTTGCCATGGAGTGAACTTGATCCGGAGGAAGAATTCTTACGTAACTACAGAGTTTCAAGGGAGATGACTGAAGTGGAAAAATTTATCGAATTTCGTGCTAAAAACGAGATGCAGATATACGGAGATATACCCATTAAAGTATGGTGTTGTTTCATCAACGAACTGAGTGCAGAATTAAAGCATATTCCTTTAGGGATGCAAGTCATGGCTGACTTTGTGAACCGTTTTGACTCACCATTCCACCAGGGGAATAGAGATTTATCAAATCTTGAAGATTTTCAAGTTGCATACACCACGCCGCTTTTATTTGAAATGTGTTGTATGGAATCAATTTTAGAATTCAATATTAAAATGCGTATGCGTGAAGAAGATATCTCAGCGTTGGAATTTGGTGATATGAAGGTTGATCCGGTTGGATTATTACGTGAGTTTTTCATTCTGTGCTTACCACACCCAAAGAAGATCAACAACGTTCTAAGAGCGCCATATTCTTGGTTCGTGAAGATGTGGGGCGTCGGAGCTGATCCGATCGTTGTTTTACAATCAACGGCAGGCGATGACAGGAATTCAAAGGATGTGTTTTATGACAAGTTTCGAACCGAGCCAAACCGATACAAAGCCCTATTTCGGTCATCGTTTTATAATGAATCCAGACGAATGAATGAGGAGAAGATTCTAGAGGCGGTGAAGTATTCACAAAAATTGGGCTCGCACGATCGTAGGTTACCTCTTTTTGAAAAAATGTTAAAGACGGTTTATACTACACCATTTTATCCACATAAGAGCTCGAATATGATACTAGCGTCTTTCCTATTAAGTATTCAAACTATTACTGGATATGGCAGGGCGTGGGTCAAGAACGTGAGCACTGAATTCGATAAACAGCTGAAGCCGAACCCGAGCAATCTGGTTCAGGATGTTTCGGATTTAACGCGGGAATTCTTTAAACAAGCGTATGTTGAAGCAAAAGAACGTAGAGAAGAGATCGTTAAACCTGAGGATTTATACACATCGATGTTGCGATTAGCGAGAAATACAAGTTCAGGTTTTTCAACCGAGATTTATGTAAAAAAGAGGTTTGGTCCAAGGCTAAGGGATAAAGATTTGATCAAGATCAATTCAAGGATTAAGGCTTTAGTTATTTTCACTAAAGGACATACTGTCTTCACTGATGAAGAACTTCATAAGAAGTATAATAGTGTAGAACTATACCAAACTAAGGGTTCAAGAGATGTACCGATTAAGGCTACGAGAACGATATATTCAATCAATCTTTCAGTGTTGGTACCACAGTTAATTGTTACTTTACCCTTGAATGAATATTTTTCTAGGGTTGGCGGGATAACCAGTCCGGATTATAAGAAGATCGGAGGAAAAGTAATTGTCGGAGATTTGGAGGCCACGGGGTCGCGCGTGATGGACGCCGCTGACTGCTTTCGTAACTCTGCAGACCGCGATATATTCACAATTGCAATTGATTATAGCGAATACGATACACACCTAACGCGACATAATTTTCGAACCGGTATGCTCCAAGGAATCAGAGAGGCCATGGCTCCCTATAGGGACTTGCGATACGAAGGTTATACGTTGGAACAAATCATAGATTTTGGATATGGAGAGGGGAGGGTAGCGAATACGTTATGGAATGGAAAGCGAAGACTGTTTAAAACTACATTTGATGCGTATATACGATTAGACGAGAGTGAGCGAGACAAAGGTAGTTTCAAAGTCCCCAAGGGAGTGCTTCCAGTATCGAGTGTTGACGTTGCGAATCGAATCGCGGTTGACAAAGGGTTCGACACGCTTATCGCGGCAACGGATGGAAGCGATTTGGCTTTGATCGACACACACCTTTCCGGCGAGAATTCGACTCTCATCGCTAACTCGATGCACAACATGGCTATTGGGACCTTGATACAACGAGAAGTTGGGAAGGAGCAGCCAGGGATTCTTACTTTCTTATCGGAGCAATACGTGGGGGACGACACACTGTTTTACACAAAGCTACACACTACAGATACTAAGGTTTTTGATAAAGTGGCGGCTTCAATTTTTGATACAGTGGCGAAGTGTGGACATGAAGCTTCACCTAGTAAGACAATGATGACGCCATATTCTGTGGAGAAAACCCAAACTCATGCAAAACAGGGCTGTTATGTACCGCAGGATCGTATGATGATTATCTCTTCAGAAAGGAGAAAGGATATCGAGGATGTGCAAGGGTACGTGCGTTCGCAAGTGCAAACGATGATAACGAAGGTGAGTAGAGGATTTTGTCATGATTTGGCGCAGCTGATATTAATGCTTAAGACTACCTTTATTGGTGCGTGGAAGATGAAGCGGACTATTAAGGAAGATGCAATGTATCGCGACAGAAAGTTTGATTCGAACGATGAGGATGGGTTTACGCTGATACAGATTCGAAATCCCTTAGCATTATATGTCCCTATAGGTTGGAATGGGTACGGTGCGCATCCGGCAGCTCTTAATATCGTTATGACGGAAGAGATGTATGTTGATTCGATCATGATCTCAAAACTGGATGAAATCATGGCGCCGATTAGGAAGATTGTGCATGACATTCCACCGTGTTGGAATGAGACTCAGGGGGACAAGCGCGGATTGATTAGCGCAACTAAAATGAGTTTCTTTTCGAAGATGGCTAGGCCCGCTGTCCAAGCCGCTTTAAGCGATCCGCAAATAATGAATCTAGTTGAAGAGCTTCCACTTGGAGAATTTTCACCTGGACGTATTTCGAGAACCATGATGCATAGCGCTCTTCTGAAGGAATCTAGCGCTAGGACGTTGTTATCCAGTGGTTACGAGCTAGAATATCAGAAGGCTTTGAATAGTTGGATTGCGCAAGTTTCGATGCGTTTGGGAGAGGAGTCAGGAGTAATATCGACATCTTATGCGAAACTCTTTGACGTATACTTCGAAGGTGAGTTAGACGGCGCACCCTATATGTTTCCAGACCAGAACTTATCTCCGCAGTTCTATATACAGAAGATGATGATCGGCCCACGAGTTAGTTCACGAGTACGGAATTCTTATGTAGATCGGATTGATGTGATATTGAGAAAGGATGTCGTTATGCGAGGCTTTATCACCGCCAATACCATTCTGAGCGTAATTGAGAAACTGGGAACTAATCACTCAGTGGGAGATTTAGTCACGGTTTTTACGCTTATGAACATCGAGACACGTGTGGCTGAAGAGCTAGCTGAATATATGACTTCAGAAAAGATACGATTTGACGCGTTGAAACTTCTAAAGAAAGGGATCGCTGGCGACGAATTCACTATGTCGTTGAACGTTGCTACCCAGGATTTTATTGACACTTACCTTGCCTATCCCTATCAGTTGACGAAAACGGAAGTCGACGCCATATCGTTGTATTGCACGCAGATGGTTATGCTTCGCGCGGCGCTCGGATTACCAAAGAAGAAGATGAAAATCGTTGTAACTGATGATGCGAAGAAAAGATACAAGATACGTTTGCAGAGGTTTAGAACGCACGTACCTAAAATTAAAGTTCTTAAGAAGTTGATTGATCCAAATAGAATGACAGTTAGAAATCTTGAAAACCAATTCGTT
>AFN71110
ATGGTCGCAATCACCGTGCAAGGTGCACAGCTCATCAAGCGAGTGGTCGAATGCTTTTATCCAGGGATAGCATTTAATATAAATGAAGGAGCATGTTATATATATAAGTTTTCTGATCATATACGACGTATAAGGATGAAACATGGAACAAAATATCGACGGCAGGCGGAAGAGATTATGCGCAATATAAGTTTGAGGAAAGAGCGATTGTATGGGATACCAGTATTAGATGAGGTTGAGTGGAAATATGTGTTTGATGGTCAAACGTTCCAGAGTTACGCTTTTGAGGTGTACGTGAACTCAATTTTGCCATGGAGTGAACTTGATCCGGAGGAAGAATTCTTACGTAACTACAGAGTTTCAAGGGAGATGACTGAAGTGGAAAAATTTATCGAATTTCGTGCTAAAAACGAGATGCAGATATACGGAGATATACCCATTAAAGTATGGTGTTGTTTCATCAACGAACTGAGTGCAGAATTAAAGCATATTCCTTTAGGGATGCAAGTCATGGCTGACTTTGTGAACCGTTTTGACTCACCATTCCACCAGGGGAATAGAGATTTATCAAATCTTGAAGATTTTCAAGTTGCATACACCACGCCGCTTTTATTTGAAATGTGTTGTATGGAATCAATTTTAGAATTCAATATTAAAATGCGTATGCGTGAAGAAGATATCTCAGCGTTGGAATTTGGTGATATGAAGGTTGATCCGGTTGGATTATTACGTGAGTTTTTCATTCTGTGCTTACCACACCCAAAGAAGATCAACAACGTTCTAAGAGCGCCATATTCTTGGTTCGTGAAGATGTGGGGCGTCGGAGCTGATCCGATCGTTGTTTTACAATCAACGGCAGGCGATGACAGGAATTCAAAGGATGTGTTTTATGACAAGTTTCGAACCGAGCCAAACCGATACAAAGCCCTATTTCGGTCATCGTTTTATAATGAATCCAGACGAATGAATGAGGAGAAGATTCTAGAGGCGGTGAAGTATTCACAAAAATTGGGCTCGCACGATCGTAGGTTACCTCTTTTTGAAAAAATGTTAAAGACGGTTTATACTACACCATTTTATCCACATAAGAGCTCGAATATGATACTAGCGTCTTTCCTATTAAGTATTCAAACTATTACTGGATATGGCAGGGCGTGGGTCAAGAACGTGAGCACTGAATTCGATAAACAGCTGAAGCCGAACCCGAGCAATCTGGTTCAGGATGTTTCGGATTTAACGCGGGAATTCTTTAAACAAGCGTATGTTGAAGCAAAAGAACGTAGAGAAGAGATCGTTAAACCTGAGGATTTATACACATCGATGTTGCGATTAGCGAGAAATACAAGTTCAGGTTTTTCAACCGAGATTTATGTAAAAAAGAGGTTTGGTCCAAGGCTAAGGGATAAAGATTTGATCAAGATCAATTCAAGGATTAAGGCTTTAGTTATTTTCACTAAAGGACATACTGTCTTCACTGATGAAGAACTTCATAAGAAGTATAATAGTGTAGAACTATACCAAACTAAGGGTTCAAGAGATGTACCGATTAAGGCTACGAGAACGATATATTCAATCAATCTTTCAGTGTTGGTACCACAGTTAATTGTTACTTTACCCTTGAATGAATATTTTTCTAGGGTTGGCGGGATAACCAGTCCGGATTATAAGAAGATCGGAGGAAAAGTAATTGTCGGAGATTTGGAGGCCACGGGGTCGCGCGTGATGGACGCCGCTGACTGCTTTCGTAACTCTGCAGACCGCGATATATTCACAATTGCAATTGATTATAGCGAATACGATACACACCTAACGCGACATAATTTTCGAACCGGTATGCTCCAAGGAATCAGAGAGGCCATGGCTCCCTATAGGGACTTGCGATACGAAGGTTATACGTTGGAACAAATCATAGATTTTGGATATGGAGAGGGGAGGGTAGCGAATACGTTATGGAATGGAAAGCGAAGACTGTTTAAAACTACATTTGATGCGTATATACGATTAGACGAGAGTGAGCGAGACAAAGGTAGTTTCAAAGTCCCCAAGGGAGTGCTTCCAGTATCGAGTGTTGACGTTGCGAATCGAATCGCGGTTGACAAAGGGTTCGACACGCTTATCGCGGCAACGGATGGAAGCGATTTGGCTTTGATCGACACACACCTTTCCGGCGAGAATTCGACTCTCATCGCTAACTCGATGCACAACATGGCTATTGGGACCTTGATACAACGAGAAGTTGGGAAGGAGCAGCCAGGGATTCTTACTTTCTTATCGGAGCAATACGTGGGGGACGACACACTGTTTTACACAAAGCTACACACTACAGATACTAAGGTTTTTGATAAAGTGGCGGCTTCAATTTTTGATACAGTGGCGAAGTGTGGACATGAAGCTTCACCTAGTAAGACAATGATGACGCCATATTCTGTGGAGAAAACCCAAACTCATGCAAAACAGGGCTGTTATGTACCGCAGGATCGTATGATGATTATCTCTTCAGAAAGGAGAAAGGATATCGAGGATGTGCAAGGGTACGTGCGTTCGCAAGTGCAAACGATGATAACGAAGGTGAGTAGAGGATTTTGTCATGATTTGGCGCAGCTGATATTAATGCTTAAGACTACCTTTATTGGTGCGTGGAAGATGAAGCGGACTATTAAGGAAGATGCAATGTATCGCGACAGAAAGTTTGATTCGAACGATGAGGATGGGTTTACGCTGATACAGATTCGAAATCCCTTAGCATTATATGTCCCTATAGGTTGGAATGGGTACGGTGCGCATCCGGCAGCTCTTAATATCGTTATGACGGAAGAGATGTATGTTGATTCGATCATGATCTCAAAACTGGATGAAATCATGGCGCCGATTAGGAAGATTGTGCATGACATTCCACCGTGTTGGAATGAGACTCAGGGGGACAAGCGCGGATTGATTAGCGCAACTAAAATGAGTTTCTTTTCGAAGATGGCTAGGCCCGCTGTCCAAGCCGCTTTAAGCGATCCGCAAATAATGAATCTAGTTGAAGAGCTTCCACTTGGAGAATTTTCACCTGGACGTATTTCGAGAACCATGATGCATAGCGCTCTTCTGAAGGAATCTAGCGCTAGGACGTTGTTATCCAGTGGTTACGAGCTAGAATATCAGAAGGCTTTGAATAGTTGGATTGCGCAAGTTTCGATGCGTTTGGGAGAGGAGTCAGGAGTAATATCGACATCTTATGCGAAACTCTTCGACGTATACTTCGAAGGTGAGTTAGACGGCGCACCCTATATGTTTCCAGACCAGAACTTATCTCCGCAGTTCTATATACAGAAGATGATGATCGGCCCACGAGTTAGTTCACGAGTACGGAATTCTTATGTAGATCGGATTGATGTGATATTGAGAAAGGATGTCGTTATGCGAGGCTTTATCACCGCCAATACCATTCTGAGCGTAATTGAGAAACTGGGAACTAATCACTCAGTGGGAGATTTAGTCACGGTTTTTACGCTTATGAACATCGAGACACGTGTGGCTGAAGAGCTAGCTGAATATATGACTTCAGAAAAGATACGATTTGACGCGTTGAAACTTCTAAAGAAAGGGATCGCTGGCGACGAATTCACTATGTCGTTGAACGTTGCTACCCAGGATTTTATTGACACTTACCTTGCCTATCCCTATCAGTTGACGAAAACGGAAGTCGACGCCATATCGTTGTATTGCACGCAGATGGTTATGCTTCGCGCGGCGCTCGGATTACCAAAGAAGAAGATGAAAATCGTTGTAACTGATGATGCGAAGAAAAGATACAAGATACGTTTGCAGAGGTTTAGAACGCACGTACCTAAAATTAAAGTTCTTAAGAAGTTGATTGATCCAAATAGAATGACAGTTAGAAATCTTGAAAACCAATTCGTT
>AFM31250
ATGGTCGCAATCACCGTGCAAGGTGCACAGCTCATCAAGCGAGTGGTCGAACGCTTTTACCCAGGGATAGTATTTGATCTAAATGAGGGAGCATGTTATATATATAAGTTTTCTGATCATATACGACGTATAAGGATGAAACACGGAACGAAATATCGACGGCAGGCAGAAGAGATTATGCGTAATGTAAGCCTAAGGAAAGAGCGATTATATGGGATACCAGTATTAGATGAGGTTGAGTGGAAATATGTGTTTGACGGTCAAACGTTCCAAAGCTACGCTTTCGAAGTGTACGTGAATTCAATTTTACCATGGAGTGAACTTGATCCGGAGGAAGAGTTCTTACGCAATTATAGAGTCTCGAGGGAGATGACAGAAGTGGAGAAATTTATTGAGTTTCGCGCTAAGAACGAGATGCAAATATACGGGGATATACCCATTAAGGTATGGTGTTGCTTTATCAACGAACTAAGTGCGGAATTAAAGCATATCCCTTTAGGAATGCAGGTTATGGCCGACTTTGTAAACCGTTTTGATTCGCCGTTCCACCAGGGGAATAGAGATTTATCGAACCTTGAAGATTTTCAAGTCGCATACACTACGCCGCTCTTATTCGAAATGTGTTGTATGGAATCAATTTTAGAGTTTAATATTAAAATGCGTATGCATGAAGAAGATATCACGGCGCTGGAGTTCGGTGATATGAAGATTGATCCGGTTGGACTGCTGCGTGAGTTTTTCATTTTATGCTTACCACATCCAAAGAAGATAAACAATGTTCTGAGAGCGCCATATTCTTGGTTTGTAAAGATGTGGGGTGTCGGAGCTGACCCAATCGTCGTACTACAATCTACGGCGGGCGATGATAGGAATTCGAAAGATGTGTTTTATGATAAATTTCGAACTGAGCCGAACCGATATAAAGCTCTATTTCGGTCATCGTTTTATAACGAATCAAGACGAATGAATGAGGAGAAGATTCTAGAAGCAGTGAAGTATTCACAAAAATTGGGCTCGCACGATCATAGATTGCCTCTTTTTGAAAAGATGTTAAGGACGGTTTACACTACACCATTTTATCCGCATAAGAGCTCGAATATGATATTAGCGTCTTTCTTATTAAGTATCCAAACTATTACTGGATATGGCAGAGCATGGGTGAAGAATGTGAGTACTGAATTTGATAAACAGTTAAAGCCTAACCCAAGCAATCTGGTTCAAGATGTTTCAGATTTGACGCGGGAATTTTTCAAGCAAGCGTACGTTGAGGCAAAAGAGCGCAGGGAAGAGATCGTTAAACCGGAGGATTTGTACACATCGATGTTGCGATTGGCGAGAAACACAAGTTCGGGCTTTTCAACCGAGATTTATGTGAAAAAGAGATTTGGTCCAAGGCTAAAGGATAAAGACTTGATTAAGATCAATTCGAGGATTAAGGCTCTGGTTATTTTCACTAAGGGACACACCGTTTTCACTGATGAGGAGCTTCATAAAAAGTACAATAGTGTAGAACTGTATCAGACTAAAGGCTCAAGAGATGTGCCGATCAAGGCTACGAGAACAATATATTCAATCAATCTTTCAGTGTTGGTACCACAGCTGATTGTCACTTTACCTTTGAATGAGTATTTTTCTAGGGTCGGCGGAATAACTAGTCCGGATTACAAGAAGATCGGAGGAAAGGTGATTGTCGGAGATTTAGAAGCTACTGGATCGCGTGTGATGGATGCTGCTGATTGTTTTCGTAACTCTGCTGACCGTGATATATTCACAATCGCCATTGATTATAGCGAATACGACACACACCTAACGCGACATAATTTTAGGACTGGTATGCTTCAAGGGATCAGAGAAGCTATGGCTCCCTATAGAGATTTACGTTATGAAGGTTACACGTTGGAACAAATCATAGATTTTGGATATGGAGAAGGGAGGGTTGCAAATACGTTATGGAATGGGAAGCGAAGACTGTTCAAAACTACGTTCGATGCGTACATAAGGTTAGATGAGAGCGAGAGAGACAAAGGTAGCTTCAAGGTTCCCAAAGGAGTACTTCCAGTATCGAGTATTGATGTGGCGAATCGAATTGCGGTTGACAGAGGATTCGATACGCTTATCGCGGCAACGGATGGAAGCGATTTAGCTCTAATTGATACGCACCTCTCCGGCGAGAACTCAACCCTTATTGCTAATTCGATGCATAATATGGCTATTGGAACCTTGATACAGCGAGAGGTCGGGAGGGAGCAGCCAGGGATTCTCACTTTCTTATCAGAACAATACGTGGGAGATGACACACTGTTTTACACGAAATTACATACTACGGATACTAAGATTTTCGATAAGGTAGCGACTTCAATTTTTAACACGGTGGCTAAGTGTGGACATGAAGCTTCGCCTAGTAAAACGATGATGACGCCGTATTCTGTGGAAAAGACGCAAACGCATGCGAAACAGGGTTGTTATGTACCACAAGATCGTATGATGATTATCTCATCAGAACGGAGGAAGGATATTGAAGACGTGCAAGGATACGTGCGCTCGCAAGTGCAAACGATGATAACAAAAGTAAGTAGAGGATTTTGCCACGATCTAGCGCAGCTAATATTAATGCTTAAGACTACCTTTATTGGAGCGTGGAAGATGAAACGAACCATTAAAGAAGACGCAACGTATCGCGACAGGAAGTTTGATTCGAACGATGAAGATGGATTCACGCTAATACAGATCCGAAATCCCTTAGCATTATATGTCCCAATAGGTTGGAATGGGTACGGCGCGCATCCGGCAGCTTTAAATGTCGTAATGACGGAAGAGATGTATGTTGATTCAATCATGATCTCAAAGCTGGACGAGATTATGGCGCCGATAAGGAGGATTGTGCATGATATTCCGCCATGTTGGAATGAGACGCAAGGGGACAAGCGCGGATTAATTAGCGCAACTAAAATGAGTTTCTTCTCGAAGATGGCTAGACCAGCCGTCCAAGCCGCTCTAAGCGATCCGCAAATAATGAACTTAGTTGAGGAGCTACCACTTGGAGAATTTTCACCCGGACGTATTTCAAGGACCATGATGCATAGCGCTCTCCTAAAGGAATCAAGCGCTAGGACGTTATTATCCAGCGGTTATGAACTAGAATATCAGAAGGCCTTGAACAGTTGGATTGCACAAGTTTCGATGCGTCTGGGAGAGGAATCCGGAGTAATATCGACATCCTATGCGAAGCTCTTTGACGTATATTTCGAGGGTGAATTAGATAGCGCGCCTTATATGTTTCCAGACCAGAACTTATCTCCGCAATTCTATATACAGAAGATGATGATCGGTCCACGAGTTAGCTCGCGGGTGCGGAACTCCTATGTAGACCGGATTGACGTGATATTAAGAAAGGATGTCGTTATGCGAGGCTTTATCACTGCCAATACAATTCTGAACGTAATTGAGAAATTGGGAACCAATCACTCGGTTGGAGATTTAGTTACGGTTTTCACGCTTATGAACATCGAGACACGTGTGGCTGAAGAGTTGGCTGAATATATGACTTCAGAAAAGATACGGTTTGATGCGTTAAAGCTTCTAAAGAAAGGGATCGCTGGTGATGAGTTCACTATGTCATTGAACGTTGCTACCCAGGATTTTATTGATACTTACCTTGCTTATCCTTATCAGTTGACGAAAACGGAAGTTGACGCCATATCATTGTATTGCACGCAGATGGTTATGCTTCGCGCGGCACTCGGGTTACCAAAGAAAAAGATGAAAATTGTTGTAACTGATGACGCGAAGAAGAGGTACAAAATACGTTTACAGAGGTTTAGAACGCACGTACCTAAGATTAAAGTTCTTAAGAAGTTGATTGATCCGAATAGAATGACAGTTAGAAATCTCGAAAACCAATTCGTT
>AFO37726
ATGGTCGCAATCACCGTGCAAGGTGCACAGCTTATCAAGCGAGTGGTTGAACGGTTTTATCCAGGAATAGAATTTAGGAGCGATGAAGGGGCATGTTATATATATAAGTTTTCAGATCATATAAGGCGAATAAGAATGAAGCATGGTACTAAGTATCAGCGTCAAGCGGAAGAGATTATGCGTAACATAAGTTTGAGGAAGGAAAAACTGCATGGAATTCCGGTTTTGGATGAAGTGGAATGGAAATACGTCTTTGATGGCCAAACTTTTCAAAGCTATGCGTTCGAAGTTTACATCAATTCAATTCTGCCGTGGAGTGAACTTGATCCGGAAGAAGAATTTTTACGTAATTATAGAGTGTCTAGAGAGATGACTGAGGTTGAGAAATTCATCGAATTTCGGGCTAAAAACGAGATGCAAATATATGGCGATATACCCATTAAGGTGTGGTGTTGCTTTATTAATGAGCTGAGCGCTGAAGTAAATCATACACCTTTAGGAATGCAGGTTATGGCCGACTTCGTAAATCGATTTGGTTCACCATTTCATCAAGGTAATAGAGATTTGTCAAATCTGGAGGATTTCCAAGTCGCATACTCTACGCCTCTTTTATTCGAGATGTGCTGTATGGAGTCGATCTTAGAGTTTAATATTAAGATGCGTATGCGCGAAGAAGACATCTCAGCTTTAGAGTTTGGTGATACGAGAATTGATCCTATCGGGTTATTGCGCGAATTCTTTGTTTTATGTTTGCCACACCCGAAGAAGATTAACAACGTCTTGAGGGCACCCTATTCGTGGTTTGTAAAGATGTGGGGCGTTGGTGCGGATCCAATTGTAGTTTTACAATCTGCGGCCGGTGATGACAGGAATTCAAAAGACGTTTTCTATGATAAATTTCGTACAGAAGCGAATCGCTACAAAGGACTGTTTCGGTCGTCATTTTATAGCGAGTCGAGGCGAATGAATGAAGAGAAAATCCTAGAGGCAGTTAAGTATTCGCAAGAATTGGGTTCACACGATCACAGGCTGCCCATATTCGAAAAGATGTTAAAAACGGTCTATACTACGCCTTTCTACCCTCACAAGAGTTCTAACATGATATTGGCCTCCTTCCTGCTAAGTATTCAAACAATTACTGGATATGGCAGAGCATGGGTGAAGAACGTGAGCACAGAGTTCGATAAACAGTTAAAGCCTAATCCGAATAATTTAGTACAGGATGTTTCGGATTTAACACGAGAATTTTTTAAGCAAGCGTACGTAGAGGCAAAAGAACGCCGGGAAGAGATAGTGAAACCAGAGGATTTGTACACATCAATGCTGCGCTTAGCACGAAACACTAGTTCGGGGTTCTCAACTGAAATATTTGTGAAGAAGAAGTTCGGCCCAAGGCTAAAGGATAGAGATCTAATCAAGATCAATTCTAGGATCAAAGCTTTAGTTATTTTCACGAAGGGTCACACCGTTTTTACAGATGAGGAGTTACGTAAAAAATACAACAGTGTTGAGCTCTACCAAACTAAAGGATCGCGAGATGTACCAATCAAAGCGACGAGAACTATCTATTCCATTAATCTCTCGGTTCTAGTCCCTCAGTTAATCGTGACTTTACCTTTGAACGAATACTTTTCACGGGTTGGCGGAATTACGAGTCCTGATTATAGAAAAATTGGTGGAAAGGTTATTGTGGGTGATCTTGAAGCGACGGGTTCGCGTGTAATGGATGCTGCAGATTGTTTTCGAAACTCAGCAGATCGGGATATTTTTACAATCGCCATAGATTACAGTGAATATGATACACACCTCACTCGATATAATTTTCGGACTGGTATGTTGCAAGGGATCAGAGAAGCGATGACTCCTTATAGGGATTTGCGTTATGAGGGATACACCTTGGAGCAAATCATCGATTTCGGATACGGGGAAGGTAGAGTAGCGAATACGTTGTGGAATGGGAAACGCCGATTATTTAGGACGACATTCGATGCCTACTTACGATTAGATGAAAGTGAACGAAATAAGGGGACGTTTAAAATCCCGAAGGGAGTATTGCCCGTCTCAAATATTGACGTTGCGCAGCGTATTGCGGTTGATAAAGGATTTGATACACTCGTTGCAGCGACGGACGGTAGTGATCTAGCGTTAATCGATACACATCTGTCAGGCGAAAATTCAACGCTTATCGCTAACTCGATGCACAATATGGCTATTGGGACATTAATTCAGAGAGAAGTCGGGAAAGAAGAGCCTGGTGTTCTGACCTTTCTGTCGGAGCAATATGTTGGGGATGATACGTTATTTTATGCTAAGTTACACACCACAGATACGAAGGTGTTTGATAGAATCGCAACTTCGATTTTCAACACCGTAGCTAAGTGTGGCCATGAGGCGTCTCCTAGTAAAACAATGATGACACCTTATTCCGTAGAGAAGACACAAACGCACGCAAAACAGGGCTGCTACGTACCACAAGATCGTATGATGATCATCTCATCAGAGAGAAGGAAGGACATTGAAGATGTGCAAGGATACGTTCGGTCGCAGGTGCAAACAATGATAACGAAAGTGAGTAGAGGATTCTGCCACGATTTAGCACAGCTAATATTGATGTTGAAAGCAGCTTTCATCGGCGCTTGGAAGATGAAGCGAACTATTAAGGAAGACGCGACATACAGGGATAGAAAGTTTGACTCAAACGATGAAGATGGCTTCACATTAATACAGATCAGAAATCCGCTCGCTCTATACGTACCCATAGGCTGGAATGGTTATGGCGCGCATCCCGCAGCGTTAAACATTGTTATGACGGAAGAAATGTACGTTGATTCGATTATGATATCTAAATTGGATGAGATCATGGCCCCTATAAGGAAGATTGTACATGACATCCCGCCGTGTTGGAATGAGACTCAAGGAGATAAACGCGGTCTAATCAGTGCGACGAAGATGAGTTTCTTTTCAAAAATGGCGAGACCGGCTGTTCAGGCAGCTTTGAGCGATCCACAGGTGATGAACCTCGTTGAGGAACTTCCATTGGGAGAGTTTTCACCTGGACGGATTTCGAGAACCATGATGCATAGTGCGCTCTTAAAAGAATCAAGCGCAAGGACTCTCCTCTCGAGTGGCTACGAACTGGAGTATCAGAAGGCATTAAACAATTGGATTTCACAAGTTTCAATGCGTTTAGGGGAAGAGTCAGGAGTTATATCGACATCGTATGCCAAGCTATTTGATGTATATTTTGAAGGTGAATTAGACAGTGCACCTTATATGTTCCCCGATCAGAATTTGTCTCCGCAGTTCTACATCCAGAAGATGATGATCGGACCAAGAGTTAGTTCGCGCGTAAGGAATTCTTATGTAGATAGGATTGATGTGATCTTAAGGAAGGATGTTGTGATGCGAGGTTTCATCACCGCGAACACGATATTGAACGTCATTGAGAAGCTTGGGACTAATCATTCTGTTGGTGATCTCGTCACTGTATTCACACTTATGAATATCGAGACGCGCGTTGCTGAGGAGTTAGCTGAATATATGACTTCTGAGAAAATTCGCTTTGATGCGTTGAAATTGCTAAAGAAGGGAATTGCTGGAGATGAATTTACCATGTCATTAAATGTTGCCACTCAGGATTTTATTGACACTTATTTGGCTTATCCTTACCAGCTAACAAAAACCGAGGTCGACGCCGTTTCACTATATTGCACTCAAATGATAATGCTTCGAGCAGCGATCGGATTACCGAAGAGAAAGATGAGGATCGCCGTAACCGATGATGCTAAGAAGAGATACAAAGTTAGACTACAGCGATTTAGAACTCACGTACCTAAGATCAAGGTACTGAAGAAGCTGATCGATCCAAATAGAATGACAGTTAGGAATCTCGAGAACCAATTCGTT
>AFN68302
ATGGTCGCAATCACCGTGCAAGGTGCACAGCTTATCAAGCGAGTGGTTGAACGGTTTTATCCAGGAATAGAATTTAGGAGCGATGAAGGGGCATGTTATATATATAAGTTTTCAGATCATATAAGACGAATAAGAATGAAGCATGGTACTAAGTATCAGCGTCAAGCGGAGGAGATTATGCGTAACATAAGTTTGAGGAAGGAAAAACTGCATGGAATTCCGGTTTTGGATGAAGTGGAATGGAAATACGTCTTTGATGGCCAAACTTTTCAAAGCTATGCGTTCGAAGTTTACATCAATTCAATTCTGCCGTGGAGTGAACTTGATCCGGAAGAAGAATTTTTACGTAATTATAGAGTGTCTAGAGAGATGACTGAGGTTGAGAAATTCATCGAATTTCGGGCTAAAAACGAGATGCAAATATATGGCGATATACCCATTAAGGTGTGGTGTTGCTTTATTAATGAGCTGAGCGCTGAAGTAAATCATACACCTTTAGGAATGCAGGTTATGGCCGACTTCGTAAATCGATTTGGTTCACCATTTCATCAAGGTAATAGAGATTTGTCAAATCTGGAGGATTTCCAAGTCGCATACTCTACGCCTCTTTTATTCGAGATGTGCTGTATGGAGTCGATCTTAGAGTTTAATATTAAGATGCGTATGCGCGAAGAAGACATCTCAGCTTTAGAGTTTGGTGATACGAGAATTGATCCTATCGGGTTATTGCGCGAATTCTTTGTTTTATGTTTGCCACATCCGAAGAAGATTAACAACGTCTTGAGGGCACCCTATTCGTGGTTTGTAAAGATGTGGGGCGTTGGTGCGGATCCAATTGTGGTTTTACAATCTGCGGCCGGTGATGACAGAAATTCAAAAGACGTTTTCTATGATAAATTTCGTACAGAAGCGAATCGCTACAAAGGACTGTTTCGGTCGTCATTTTATAGCGAGTCGAGGCGAATGAATGAAGAGAAAATCCTAGAGGCAGTTAAGTATTCGCAAGAATTGGGTTCACACGATCACAGGCTGCCCATATTCGAAAAGATGTTAAAAACGGTCTATACTACGCCTTTCTACCCTCACAAGAGTTCTAACATGATATTGGCCTCTTTCCTGCTAAGTATTCAAACAATTACTGGATATGGCAGAGCATGGGTGAAGAACGTGAGCACAGAGTTCGATAAACAGTTAAAGCCTAATCCGAATAATTTAGTACAGGATGTTTCGGATTTAACACGAGAATTTTTTAAGCAAGCGTACGTAGAGGCAAAAGAACGCCGGGAGGAGATAGTGAAACCAGANNNNNTGTACACATCAATGCTGCGCTTAGCACGAAACACTAGTTCGGGGTTCTCAACTGAAATATTTGTGAAGAAGAAGTTCGGCCCAAGGCTAAAGGATAAAGATCTAATCAAGATCAATTCTAGGATCAAAGCTTTAGTTATCTTCACGAAGGGTCACACCGTTTTTACAGATGAGGAGTTACGTAAAAAATACAACAGTGTTGAGCTCTACCAAACTAAAGGATCGCGAGATGTACCAATCAAAGCGACGAGAACTATCTATTCCATTAATCTCTCGGTTCTAGTCCCTCAGTTAATCGTGACTTTACCTTTGAACGAATACTTTTCACGGGTTGGCGGAATTACGAGTCCTGATTATAGAAAAATTGGTGGAAAGGTTATTGTGGGTGATCTTGAAGCAACGGGTTCGCGTGTAATGGATGCTGCAGATTGTTTTCGAAACTCAGCAGATCGGGATATTTTTACAATCGCCATAGATTACAGTGAATATGATACACACCTCACTCGATATAATTTTCGGACTGGTATGTTGCAAGGGATCAGAGAAGCGATGACTCCTTATAGGGATTTGCGTTATGAGGGATACACCTTGGAGCAAATCATCGATTTCGGATACGGGGAAGGTAGAGTAGCGAATACGTTGTGGAATGGGAAACGCCGATTATTTAGGACGACATTCGATGCCTACTTACGATTAGATGAAAGTGAACGAAATAAGGGGACGTTTAAAATCCCGAAGGGAGTATTGCCCGTCTCAAATATTGACGTTGCGMAGCGTATTGCGGTTGATAAAGGATTTGATACACTCGTTGCGGCGACGGACGGTAGTGATCTAGCGTTAATCGATACACATCTGTCAGGCGAAAATTCAACGCTTATCGCTAACTCGATGCACAATATGGCTATTGGGACATTAATTCAGAGAGAAGTCGGGAAAGAAGAGCCTGGTGTTCTGACCTTTCTGTCGGAGCAATATGTTGGGGATGATACGTTATTTTATGCTAAGTTACATACCACAGATACGAAGGTGTTTGATAGAATCGCAACTTCGATTTTCAACACCGTAGCTAAGTGTGGCCATGAGGCGTCTCCTAGTAAAACAATGATGACACCTTATTCCGTAGAGAAGACACAAACGCACGCAAAACAGGGCTGCTACGTACCACAAGATCGTATGATGATCATCTCATCAGAGAGAAGGAAGGACATTGAAGATGTGCAAGGATACGTTCGGTCGCAGGTGCAAACAATGATAACGAAAGTGAGTAGAGGATTCTGCCACGATTTAGCACAGCTAATATTGATGTTGAAAGCAGCTTTCATCGGCGCTTGGAAGATGAAGCGAACTATTAAGGAAGACGCGACATACAGGGATAGAAAGTTTGACTCAAACGATGAAGATGGCTTCACATTAATACAGATCAGAAATCCGCTTGCTCTATACGTACCCATAGGCTGGAATGGTTATGGCGCGCATCCCGCAGCGTTAAACATTGTTATGACGGAAGAAATGTACGTTGATTCGATTATGATATCTAAATTGGATGAGATCATGGCCCCTATAAGGAAGATTGTACATGACATCCCGCCGTGTTGGAATGAGACTCAAGGAGATAAACGCGGTCTAATCAGTGCGACGAAGATGAGTTTCTTTTCAAAAATGGCGAGACCGGCTGTTCAGGCAGCTTTGAGCGATCCACAGGTGATGAACCTCGTTGAGGAACTTCCATTGGGAGAGTTTTCACCTGGACGGATTTCGAGAACCATGATGCATAGYGCGCTCTTAAAAGAATCAAGCGCAAGGACTCTCCTCTCGAGTGGCTACGAACTGGAGTATCAGAAGGCATTAAACAATTGGATTTCACAAGTTTCAATGCGTTTAGGAGAAGAATCAGGAGTTATATCGACATCGTATGCCAAGCTATTTGATGTATATTTTGAAGGTGAATTAGACAGTGCACCTTATATGTTCCCCGATCAGAATTTGTCTCCGCAGTTCTACATCCAGAAGATGATGATCGGACCAAGAGTTAGTTCGCGCGTAAGGAATTCTTATGTAGATAGGATTGATGTGATCTTAAGGAAGGATGTTGTGATGCGAGGTTTCATCACCGCGAACACGATATTGAACGTCATTGAGAAGCTTGGGACTAATCATTCTGTTGGTGATCTCGTCACTGTGTTCACACTTATGAATATCGAGACGCGCGTTGCTGAGGAGTTAGCCGAATATATGACTTCTGAGAAAATTCGCTTTGATGCGTTGAAATTGCTAAAGAAGGGAATTGCTGGAGATGAATTTACTATGTCATTAAATGTTGCCACTCAGGATTTTATTGACACTTATTTGGCTTATCCTTACCAGCTAACAAAAACCGAGGTCGACGCCGTTTCACTATATTGCACTCAAATGATAATGCTTCGAGCAGCGATCGGATTACCGAAGAGAAAGATGAGGATCGCCGTAACCGATGATGCTAAGAAGAGATACAAAGTTAGACTACAGCGATTTAGAACTCACGTACCTAAGATCAAGGTACTGAAGAAGCTGATCGATCCAAATAGAATGACAGTTAGGAATCTCGAGAACCAATTCGTT
>AFK91804
ATGGTCGCAATCACCGTGCAAGGTGCACAGCTTATCAAGCGAGTGGTTGAGCGGTTTTATCCAGGAATAGAGTTTAGGGATGATGAAGGAGCATGTTACATATATAAGTTTTCAGATCATATAAGACGAATAAGGATGAAGCATGGTACTAAGTATCAGCGTCAAGCGGAAGAAATTATGCGCAATATAAGTTTAAGGAAAGAAAAACTGCATGGAGTACCGGTTTTGGATGAGGTGAAGTGGAAACACGTTTTTGATGGCCAAACCTTTCAAAGCTTTGCGTTTGAAGTTTACATCAATTCGATTCTACCGTGGATTGAACTTGACCCGGAAGAGGAGTTCTTACGTAACTACAGGGTGTCCAGAGAAATGACTGAGGTTGAGAAGTTCATCGAATTTCGGGCAAAGAATGAGATGCAGATATATGGCGATATACCCATCAAGGTGTGGTGTTGTTTTATTAACGAGTTGAGTGCAGAGATGAACCACACACCTCTAGGGATGCAGGTTATGGCCGATTTCGTAAACCGATTTGATTCGCCCTTCCATCAGGGTAATAGGGATTTGTCGAACCTGGAGGACTTTCGAGTTGCATATACTACGCCTCTTCTATTCGAAATGTGCTGCATGGAATCGATTTTGGAGTTTAATATCAAGATGCGTATGCGCGAAGAGGACATCTCAGCTTTGGAGTATGGTGATATGAAAGTTGACCCCATCGGATTATTACGTGAGTTCTTTATTTTGTGTCTGCCACATCCGAAGAAGATTAATAATGTCTTAAGGGCACCTTATTCGTGGTTTGTAAAGATGTGGGGCGTTGGCGCGGATCCAATAGTAGTTTTACAATCTGCAGCCGGTGATGATAGAAATTCAAAAGACGTTTTCTATGATAAATTTCGCACAGAGGCGAACCGCTACAAAGGACTGTTTCGGTCATCTTTTTATAGTGAGTCGAGACGAATGAATGAAGAGAAAATTCTTGAGGCGGTTAAGTATTCACAGGAGTTAGGTTCACATGATCGCAGGCTGCCCATATTCGAAAAGATGTTAAAAACAGTTTATACTACGCCTTTCTATCCTCACAAGAGTTCTAATATGATATTAGCCTCTTTCCTGTTAAGTATTCAAACAATCACCGGATATGGTAGAGCATGGGTGAAGAACGTGAGCACAGAGTTCGATAAACAGTTAAAGCCTAATCCGAATAACTTAGTGCAGGACGTCTCGGATTTGACTCGAGAGTTTTTTAAACAAGCGTACGTGGAAGCGAAGGAACGCAGGGAGGAAATAGTGAAACCAGAAGATCTGTACACATCAATGTTGCGCTTGGCGCGGAATACAAGCTCAGGATTTTCAACTGAAATATTCGTAAAGAAGAAATTCGGTCCAAGGCTGAGAGATAAAGATCTAATCAAAATTAATTCTAGGATCAAAGCCTTAGTCATTTTTACGAAGGGTCACACCGTTTTCACAGATGAGGAGTTGCGTAAGAAGTATAACAGTGTTGAACTTTATCAAACTAAAGGATCGCGAGATGTACCAATCAAAGCGACGAGAACTATCTATTCCATTAATCTCTCGGTTCTGGTTCCTCAGTTAATCGTAACTTTACCTTTGAATGAATACTTTTCACGGGTTGGCGGAATTACAAGTCCCGATTATAGGAAAATCGGTGGAAAGGTTATTGTGGGTGACCTCGAAGCAACGGGCTCGCGTGTAATGGATGCCGCAGACTGTTTCCGAAACTCGGCGGATCGGGACATTTTTACAATCGCAATAGATTACAGTGAATATGACACACACCTCACTCGATATAATTTCCGGACTGGTATGTTGCAAGGGATCAGGGAAGCGATGACTCCTTACAGGGATTTACGTTATGAAGGGTACACCTTGGAGCAGATTATCGATTTCGGATATGGGGAAGGTAGAGTAGCGAATACGTTATGGAATGGGAAGCGTCGGTTATTCAGGACAACATTTGATGCCTACTTACGATTAGATGAGAGCGAGCGAGATAAAGGAACGTTCAAAATTCCCAAAGGGGTGTTGCCTGTCTCGAGTATCGATGTTGCAAAGCGCATTGCAGTTGATAAAGGATTCGATACACTTATCGCAGCGACGGACGGTAGTGATCTAGCATTAATTGATACACATCTGTCAGGCGAGAACTCAACGCTTATTGCTAATTCGATGCATAATATGGCTATCGGGACATTAATTCAGAGAGAAGTCGGAAAAGGAGAGCCTGGCGTTTTGACTTTTCTGTCGGAGCAATATGTTGGTGATGACACGTTATTCTACGCTAAGTTACATACCACGGATACGAAGGTATTCGATAAAGTCGCAACCTCGATCTTCAATACCGTGGCTAAGTGTGGCCATGAAGCATCTCCTAGTAAAACGATGATGACGCCCTATTCTGTAGAAAAAACACAAACACACGCGAAACAAGGTTGTTACGTACCACAGGATCGTATGATGATCATCTCATCGGAGAGAAGGAAGGATATTGAAGATGTGCAAGGATATGTTCGGTCGCAAGTACAAACAATGATAACGAAGGTGAGCAGGGGATTTTGTCATGATTTGGCGCAACTGATATTGATGCTGAAAACAGCCTTCATTGGTGCTTGGAAAATGAAACGAACTATTAAGGAGGGTACAATTTATAGGGATAGAAAGTTCGATTCAAACGACGAAGATGGCTTCACGTTAATACAAATTAGAAATCCGCTTGCCCTATACGTACCCATCGGCTGGAATGGTTATGGCGCACATCCCGCGGCACTAAATATCGTTATGACGGATGAGATGTACGTTGATTCGATTATGATATCTAAATTGGATGAAATCATGGCCCCCATAAGGAAGATTGTGCATGATATCCCGCCGTGTTGGAATGAAACTCAAGGAGATAAACGTGGTTTAATCAGCGCGACGAAAATGAGTTTCTTTTCAAAGATGGCGAGACCAGCTGTTCAGGCAGCTTTGGGCGATCCACAGGTGATGAATCTCGTTGAAGAACTACCATTGGGAGAGTTTTCACCTGGACGAATTTCGAGAACCATGATGCATAGTGCGCTTCTGAAAGAGTCAAGCGCAAGAACTCTCCTCTCGAGTGGCTACGAACTAGAGTACCAGAAGGCATTAAATAATTGGATTTCACAAGTTTCAATGCGTTTAGGAGAAGAGTCGGGAGTTATATCGACGTCTTACGCCAAATTATTTGATGTATATTTTGAGGGTGAATTAGACAGCGCACCTTATATGTTCCCCGATCAGAATTTATCCCCGCAGTTCTACATTCAAAAGATGATGATCGGACCTAGAGTTAGCTCGCGCGTACGGAATTCTTATGTAGATAGGATTGATGTGATTTTGAGGAAGGATGTCGTGATGCGAGGCTTCATCACCGCGAATACGATATTGAACGTTATCGAAAAGCTTGGGACTAATCATTCTGTTAGTGATCTCGTTACCGTGTTTACACTTATGAATCTCGAGACGCGCGTTGCCGAGGAGCTGGCCGAATATATGACTTCTGAAAAAATTCGCTTCGATGCGCTAAAATTGCTAAAGAAGGGAATTGCTGGTGATGAATTTACCATGTCTTTAAATGTCGCTACTCAGGATTTTATTGATGCTTACTTGGCTTACCCCTACCAGTTAACAAAAACTGAGGTCGACGCCGTTTCACTATATTGCACCCAGATGATTATGCTCCGCGCGGCGATCGGGTTACCGAAGAGAAAGATGAGAATCGTTGTGACCGATGATGCTAAGAAAAGATATAGGGTTAGACTACAGCGATTCAGAACCCACGTGCCTAAGATCAAAGTTTTGAAGAAGTTGATCGATCCGAATAGAATGACAGTCAGGAATCTTGAGAACCAATTCGTT
>AFK91792
ATGGTCGCAATCACCGTGCAAGGTGCACAGCTTATCAAGCGAGTGGTTGAGCGGTTTTATCCAGGGATAGAATTTAGAGATGATGAAGGAGCATGTTACATATATAAGTTTTCAGATCATATAAGGCGAATAAGGATGAAGCATGGTACTAAGTATCGGCGTCAAGCGGAGGAGATTACGCGCAATATAAGTTTAAGGAAAGAAAAACTACACGGAATTCCAGTTTTGGATGAAGTGGAGTGGAAACATGTTTTTGATGGCCAAACCTTTCAATGCTTTGCGTTCGAAGTTTATATCAATTCAATTCTACCGTGGAGCGAACTTGATCCAGAGGAAGAATTCTTACGTAACTATAGAGTGTCTAGAGAAATGACCGAGGTTGAGAAGTTCATCGAATTTCGGGCTAAAAATGAAATGCAGATATATGGTGATATACCTATCAAGGTGTGGTGTTGTTTTATCAACGAATTGAGTACCGAAGTAAACCATACGCCTTTAGGGATGCAGGTTATGGCTGATTTCGTAAATCGATTTGATTCACCTTTTCACCAAGGTAATAGAGATTTGTCAAACCTGGAGGACTTTCGAGTTGCATATACTACGCCTCTTCTATTCGAAATGTGCTGTATGGAATCGATCTTGGAGTTTAATATCAAGATGCGTATGCGTGAAGAAGACATCTCAGCTCTGGAGTTTGGTGATACGAAAGTCGATCCCATCGGATTATTACGTGAGTTCTTTATTTTATGTCTGCCACATCCGAAGAAAATCAACAACGTCTTAAGGGCACCTTATTCATGGTTTGTAAAGATGTGGGGCGTTGGCGCGGATCCAATTGTAGTTTTACAATCTGCAGCCGGTGATGACAGAAATTCAAAAGACGTTTTTTATGATAAATTTCACACAGAGGCGAACCGCTACAAAGGTCTGTTTCGGTCATCCTTTTATAGTGAGTCGAGGCGAATGAATGAAGAGAAAATTCTTGAAGCAGTTAAATATTCGCAGGAGCTGGGTTCGCACGATCACAGGCTGCCCATATTCGAAAAGATGTTAAAAGAGGTCTACACTACGCCTTTCTACCCCCACAAGAGCTCTAATATGATATTAGCTTCCTTCTTGTTAAGCATTCAAACAATCACCGGATATGGTAGAGCATGGGTAAAGAACGTGAGCACAGAGTTCGGTAAACAGCTAAAGCCTAATCCGAATAATTTAGTGCAGGATGTCTCGGATTTAACTCGAGAGTTCTTTAAACAAGCATACGTGGAGGCAAAGGAACGTAGGGAGGAAATAGTGAAACCGGAAGACTTGTACACATCAATGTTACGCTTGGCGCGAAACACAAGCTCAGGATTCTCAACTGAGATATTCGTAAAGAAAAAGTTCGGTCCAAGGTTGAAAGATAAAGATCTGATTAAGATTAACTCTAGAATTAAAGCTTTAGTCATCTTTACGAAAGGTCACACCGTTTTTACAGATGAGGAGTTACGTAAGAAGTATAACAGCGTCGAGCTCTATCAAACTAAAGGATCGCGAGATGTACCAATCAAAGCGACAAGAACTATTTATTCCATTAATCTTTCGGTCCTGGTTCCTCAACTAATCGTAACTTTACCCTTGAATGAATACTTTTCACGGGTTGGTGGAATTACAAGTCCCGATTATAGGAAAATCGGTGGAAAGGTTATCGTAGGTGACCTTGAAGCAACGGGTTCGCGTGTAATGGATGCCGCGGATTGTTTCCGAAACTCGGCGGATCGGGATATCTTTACTATCGCAATAGATTACAGTGAATATGATACACACCTTACACGATATAATTTTCGAGCTGGTATGCTGCAAGGGATCAGGGAAGCGATGACTCCTTATAGGGACTTACGTTATGAGGGGTACACCTTGGAGCAGATTATCGATTTCGGATATGGGGAAGGCAGAGTAGCGAATACGTTATGGAATGGGAAGCGCCGGTTATTCAGAACAACATTTGACGCCTACTTACGATTAGATGAGTGTGAGCGAAGTAAGGGAACATTCAAAATTCCAAAAGGGGTGTTGCCTGTTTCGAGTATCGATGTTGCGAAGCGCATTGCGGTCGATAAAGGATTTGATACGCTCATCGCGGCGACGGACGGTAGTGATCTAGCGTTGATTGACACACATCTGTCAGGCGAGAACTCAACGCTTATCGCTAATTCGATGCACAATATGGCTATCGGGACGTTAATTCAGAGAGAGGTCGGGAAAGAAGAACCTGGTGTTCTGACTTTTTTGTCGGAGCAATATGTTGGTGATGACACGTTATTCTATGCTAAGCTACATACCACGGATACGAAAGCGTTCGATAAAATCGCAACTTCAATCTTCAATACCGTAGCTAAGTGTGGCCATGAGGCGTCTCCCAGTAAAACGATGATGACGCCCTATTCTGTAGAGAAGACACAAACACACGCAAAACAAGGTTGTTACGTACCACAGGATCGCATGATGATCATCTCATCGGAGAGAAGGAAGGATATTGAAGACGTGCAAGGATATGTACGGTCGCAAGTGCAAACAATGATAACGAAGGTGAGCAGGGGGTTCTGCCACGATTTGGCGCAACTAATATTGATGCTAAAAACAGCCTTCATTGGCGCTTGGAAAATGAAGCGAACTATCAAAGAAGGTGCAACTTATAGGGATAGAAAGTTCGATTCAAACGACGAAGATGGCTTCACATTAATACAAATCAGAAATCCGCTCGCTCTATACGTACCTATAGGCTGGAATGGTTATGGCGCACATCCCGCAGCACTAAATATCGTTATGACGGAAGAGATGTACGTTGATTCGATTATGATATCTAAATTGGATGAGATCATGGCTCCCATAAGGAAGGTTGTGCATAACATCCCGCCGTGTTGGAATGAAACTCAAGGAGATAAGCGTGGTCTAATCAGCGCGACGAAAATGAGTTTCTTCTCAAAAATGGCGAGACCAGCTGTTCAGGCAGCCTTGAGCGATCCACAGGTGATGAATCTCGTTGAGGAACTACCATTGGGAGAGTTTTCACCTGGACGAATTTCAAGAACCATGATGCATAGCGCGCTTTTAAAGGAATCAAGCGCAAGGACTCTTCTTTCGAGTGGCTACGAACTGGAGTACCAGAAGGCATTAAACAATTGGATCTCGCAGGTTTCAATGCGTTTAGGAGAAGAGTCGGGAATTATATCGACGTCTTATGCTAAATTATTTGATGTATATTTTGAAGGTGAATTAGACAGCACGCCTTATATGTTCCCCGATCAGAACTTGTCCCCGCAATTCTATATTCAAAAGATGGTGATCGGACCTAGAGTTAGCTCGCGCGTAAGGAATTCTTATGTGGACAGGATTGACATAATTTTGAGAAAGGATGTCGTGATGCGAGGCTTCATCACTGCGAACACGATATTGAACGTTATCGAAAAGCTTGGAACTAATCACTCTGTTAGTGACCTCGTTACCGTGTTCACACTTATGAATATTGAAACGCGTGTTGCCGAGGAGTTAGCCGAATACATGACTTCTGAAAAAATTCGCTTCGACGCGTTAAAATTACTAAAGAAGGGAATTGCCGGTGATGAATTTACTATGTCGTTAAATGTCGCTACTCAGGATTTTATTGATACTTACTTGGCTTATCCTTACCAGCTAACAAAAACCGAAGTTGACGCCGTTTCACTATATTGCACCCAGATGATCATGCTTCGCGCGGCGATCGGATTACCGAAAAGAAAGATGAGAATCGCTGTAACCGATGATGCCAAGAAAAGATATAAAGTTAGACTACAGCGATTTAGAACCCACGTGCCTAAGATCAAAGTTTTGAAGAAGCTGATCGACCCGAATAGAATGACAGTTAGGAATCTTGAGAACCAATTCGTT
>AFK91780
ATGGTCGCAATCACCGTGCAAGGTGCACAGCTTATCAAGCGAGTGGTTGAACGGTTTTATCCAGGAATAGAATTTAGGAGTGATGAAGGGGCATGTTACATATATAAATTTTCAGATCATATAAGGCGAATAAGAATGAAACACGGTACTAAGTATCAACGTCAAGCGGAGGAGATTATGCGCAATATAAGTTTAAGGAAAGAAAAACTGCATGGAATTCCGGTTTTAGATGAAGTGGAATGGAAATACGTTTTTGATGGCCAAACTTTCCAAAGCTATGCGTTCGAAGTCTACATCAATTCAATTTTACCGTGGAGTGAACTTGATCCGGAGGAAGAATTTTTACGTAATTATAGAGTATCTAGAGAGATGACTGAGGTTGAGAAGTTCATCGAATTTCGGGCTAAAAACGAGATGCAAATATATGGCGATATACCCATTAAGGTGTGGTGTTGTTTTATTAATGAGCTGAGTGCTGAAGTAAATCATACACCTTTAGGGATGCAGGTCATGGCCGACTTCGTAAATCGATTTGGTTCACCATTTCATCAGGGTAATAGAGACTTGTCAAATCTGGAAGATTTCCAAGTCGCATACACTACGCCTCTTTTATTCGAGATGTGCTGTATGGAGTCGATTCTAGAGTTTAATATCAGGATGCGTATGCGCGAAGAAGACATCTCAGCTCTAGAGTATGGTGATACGAGAGTTGATCCTATCGGATTATTGCGTGAGTTCTTTATTTTATGTTTGCCACATCCAAAGAAGATTAACAATGTCTTAAGGGCACCTTATTCGTGGTTTGTAAAGATGTGGGGCGTTGGCGCTGATCCAATTGTAGTTTTACAATCTGCGGCTGGTGATGACAGAAATTCAAAAGACGTCTTCTATGATAAATTTCACACGGAGGCGAATCGCTACAAGGGACTGTTTCGGTCATCTTTTTATAGTGAGTCGAGGCGAATGAATGAAGAGAAAATTCTTGAGGCGGTTAAGTATTCGCAAGAGTTGGGTTCACACGATCACAGGTTGCCCATATTCGAAAAGATGTTAAAAGCGGTTTACACTACGCCTTTCTACCCTCACAAGAGCTCTAACATGATATTAGCTTCTTTCTTGTTAAGTATTCAAACAATTACGGGATATGGCAGAGCATGGGTGAAGAACGTAAGCACAGAGTTCGATAAACAGTTAAAGCCTAATCCGAATAATTTAGTACAGGATGTTTCAGACTTAACACGAGAATTTTTTAAACAAGCGTATGTAGAGGCGAAGGAGCGCCGGGAAGAAATAGTGAAGCCAGAAGATCTGTACACATCAATGCTGCGCTTAGCACGAAACACTAGTTCAGGATTCTCAACTGAAATATTTGTGAAGAAGAAGTTCGGTCCAAGGCTAAAAGATAAGGATTTAATCAAGATCAATTCTAGGATCAAAGCTCTAGTTATCTTTACGAAGGGTCACACCGTTTTTACAGATGAGGAGCTACGTAAAAAATACAACAGTGTTGAGCTTTACCAAACTAAGGGATCACGAGATGTACCAATCAAGGCGACGAGAACCATTTACTCCATCAATCTTTCGGTTCTAGTTCCTCAGTTAATCGTAACTTTACCTTTGAACGAATATTTTTCACGAGTTGGCGGAATTACAAGTCCTGATTATAGAAAAATCGGTGGAAAGGTCATTGTGGGTGATCTTGAAGCAACGGGTTCGCGTGTAATGGATGCCGCAGACTGTTTTCGAAACTCAGCGGATCGGGATATTTTCACTATCGCCATAGATTACAGTGAATATGATACACACCTCACTCGATATAATTTTCGGACTGGTATGTTGCAAGGGATCAGAGAAGCGATGACTCCTTATAGGGATCTGCGTTATGAAGGATACACCTTGGAACAGATCATCGACTTCGGATATGGGGAAGGTAGAGTAGCAAATACGTTGTGGAATGGGAAACGCCGGTTATTTAGGACGACATTTGATGCCTACCTACGATTAGACGAAAGTGAACGAGATAAGGGGACGTTTAAAATCCCAAAGGGAGTGTTGCCCGTTTCAAATGTTGATGTTGCGAAACGTATTGCAGTCGATAAAGGGTTTGATACACTCGTTGCAGCGACGGATGGTAGTGATCTAGCGTTGATCGATACACATCTGTCAGGCGAAAATTCAACGCTTATCGCTAATTCAATGCACAATATGGCTATTGGGACATTAATTCAGAGAGAAGTCGGGAAAGAAGAACCTGGTGTTCTGACCTTTCTGTCGGAACAATATGTCGGTGATGATACGCTATTTTATGCTAAGTTACATACCACAGATACGAAGGTATTTGATAGAATCGCAACCTCAATTTTCGACACTGTAGCTAAATGTGGCCATGAAGCGTCTCCCAGCAAAACAATGATGACGCCTTATTCTGTAGAGAAGACACAAACGCACGCAAAACAGGGCTGCTACGTTCCACAAGATCGTATGATGATCATCTCATCAGAGAGAAGGAAGGATATTGAAGATGTGCAAGGATATGTTCGGTCGCAGGTGCAAACAATGATAACAAAAGTGAGTAGAGGATTCTGCCACGATTTGGCACAGCTAATATTGATGTTGAAAGCAGCTTTCATCGGCGCTTGGAAGATGAAACGGACTATTAAGGAAGACGCGACATACAGGGATAGAAAGTTTGATTCAAACGATGAAGATGGCTTCACATTAATACAAATCAGAAATCCGCTCGCTTTATATGTGCCCATAGGCTGGAATGGCTATGGCGCGCATCCCGCGGCGCTAAACATTGTTATGACGGAAGAGATGTACGTTGATTCGATTATGATATCTAAACTGGACGAGATCATGGCTCCTATAAGGAAGATTGTACACGATATCCCGCCGTGTTGGAATGAGACTCAGGGAGACAAACGCGGTCTAATCAGTGCGACGAAGATGAGTTTCTTTTCAAAAATGGCGAGACCAGCCGTTCAGGCAGCTCTGAGCGATCCGCAGGTGATGAATCTTGTTGAGGAACTTCCATTGGGAGAGTTTTCACCTGGACGGATTTCGAGAACCATGATGCATAGTGCGCTCCTAAAAGAGTCAAGCGCGAGGACTCTCCTCTCGAGTGGCTACGAACTGGAGTACCAGAAGGCATTAAACAATTGGATTTCACAAGTTTCAATGCGTTTAGGAGAAGAGTCGGGAGTTATATCGACGTCTTACGCCAAACTATTTGATGTATATTTTGAAGGTGAATTAGACAGTGCACCTTATATGTTCCCCGACCAGAATCTGTCTCCGCAATTCTACATCCAGAAGATGATGATCGGACCAAGAGTTAGCTCGCGCGTGAGGAATTCTTACGTAGACAGGATTGATGTGATCTTGAGGAAGGATGTTGTGATGAGGGGTTTCATCACTGCGAACACGATATTGAACGTTATCGAGAAGCTCGGGACTAATCACTCCGTTAGTGATCTCGTTACTGTGTTCACGCTCATGAATATTGAGACGCGCGTTGCTGAGGAGCTAGCCGAATATATGACTTCTGAGAAAATTCGCTTCGATGCGTTGAAACTGCTAAAGAAGGGAATTGCTGGTGATGAATTTACCATGTCATTAAATGTTGCCACTCAGGATTTTATTGATACTTATTTGGCTTATCCTTACCAACTAACAAAAACTGAGGTCGATGCTGTTTCACTATATTGCACCCAGATGATAATGCTTCGAGCAGCGATCGGATTACCAAAAAGAAAGATGAGGATCGCTGTAACTGATGATGCTAAGAAAAGATACAAAGTTAGACTACAGCGATTTAGAACTCACGTACCTAAGATCAAGGTTCTGAAGAAGCTGATCGATCCAAATAGAATGACAGTTAGGAATCTCGAAAACCAATTCGTT
>AFK91768
ATGGTCGCAATCACCGTGCAAGGTGCACAGCTTATCAAGCGAGTGGTTGAGCGGTTTTATCCAGGAATAGAGTTTAGGGGTGATGAAGGAGCATGTTACATATATAAGTTTTCAGATCATATAAGACGAATAAGGATGAAGCATGGTACTAAGTATCAGCGTCAAGCGGAAGAAATTATGCGCAATATAAGTTTAAGAAAAGAAAGACTGCATGGAGTACCGGTTTTGGATGAGGTGAAGTGGAAACACGTTTTTGATGGCCAAACCTTTCAAAGCTTTGCGTTCGAAGTTTACATCAATTCGATTCTACCGTGGAGTGAACTTGACCCGGAAGAGGAGTTCTTACGTAACTACAGGGTGTCTAGAGAAATGACTGAGGTTGAGAAGTTCATCGAATTTCGGGCAAAGAATGAGATGCAGATATATGGCGATATACCCATCAAGGTGTGGTGTTGTTTTATTAGCGAGTTGAGTGCAGAGATAAACCACACACCTTTAGGGATGCAGGTTATGGCCGATTTCGTAAACCGATTTGATTCGCCCTTCCATCAAGGTAATAGAGATTTGTCGAACCTGGAGGACTTTCGAGTTGCATATACTACGCCTCTTCTATTCGAAATGTGCTGCATGGAGTCGATTTTGGAGTTTAATATCAAGATGCGTATGCGCGAAGAAGACATCTCAGCTTTGGAGTATGGTGATATGAAAGTTGATCCCATCGGATTATTACGTGAGTTCTTTATTTTGTGTTTGCCACATCCGAAGAAGATTAATAATGTCTTAAGGGCACCTTATTCGTGGTTTGTAAAGATGTGGGGCGTTGGCGCGGATCCAATAGTAGTTTTACAATCTGCAGCCGGTGATGATAGAAATTCAAAAGACGTTTTCTATGATAAATTTCACACAGAGGCGAACCGCTACAAAGGACTGTTTCGGTCATCTTTTTATAGTGAGTCGAGGCGAATGAATGAAGAGAAAATTCTTGAGGCGGTTAAGTATTCACAGGAGTTAGGTTCACATGATCGCAGGCTGCCCATATTCGAAAAGATGTTAAAAACAGTTTATACTACGCCTTTCTATCCTCACAAGAGCTCTAATATGATATTAGCCTCTTTCCTGTTAAGTATTCAAACAATCACCGGATATGGTAGAGCATGGGTGAAGAACGTGAGTACAGAGTTCGATAAACAGTTAAAGCCTAATCCGAATAACTTAGTGCAGGATGTCTCGGATTTGACTCGAGAGTTTTTTAAACAAGCGTACGTGGAAGCAAAGGAGCGCAGGGAGGAAATAGTGAAACCAGAAGATCTGTACACATCAATGTTGCGCTTGGCGCGGAATACAAGCTCAGGATTTTCAACTGAAATATTCGTAAAGAAGAAATTCGGTCCAAGGCTGAGAGATAAAGATCTAATCAAAATTAATTCTAGGATCAAAGCCTTAGTCATTTTTACGAAGGGTCACACCGTTTTCACAGATGAGGAGTTGCGTAAGAAGTATAACAGTGTTGAACTTTATCAAACTAAAGGATCGCGAGATGTACCAATCAAAGCGACGAGAACTATCTATTCCATTAATCTCTCGGTTCTGGTTCCTCAATTAATCGTAACTTTACCTTTGAATGAATACTTTTCACGGGTTGGCGGAATTACAAGTCCCGATTATAGGAAAATCGGTGGAAAGGTTATTGTGGGTGACCTCGAAGCAACGGGCTCGCGTGTAATGGATGCCGCGGATTGTTTCCGAAACTCGGCGGATCGGGACATTTTTACAATCGCAATAGATTACAGTGAATATGACACACACCTCACTCGATATAACTTCCGGACCGGTATGTTGCAAGGGATCAGGGAAGCGATGACTCCTTATAGGAATTTACGTTATGAAGGGTACACCTTGGAGCAGATTATCGATTTTGGATATGGGGAAGGTAGAGTAGCGAATACGTTATGGAATGGGAAGCGTCGGTTATTCAGGACAACATTTGATGCCTACTTACGATTAGATGAGAGCGAGCGAGATAAGGGAACGTTCAAAATTCCCAAGGGGGTGTTGCCTGTCTCGAGTATCGATGTTGCAAAGCGCATTGCAGTTGATAAAGGATTCGATACGCTTATCGCAGCGACGGACGGTAGTGATCTAGCGTTAATTGATACACATCTGTCAGGCGAGAACTCAACGCTTATTGCTAATTCGATGCACAATATGGCTATCGGGACATTAATTCAGAGAGAAGTCGGAAAAGGAGAGCCTGGCGTTTTGACTTTCCTGTCGGAGCAATATGTTGGTGATGACACGTTATTCTATACTAAGTTACATACCACGGATACGAAGGTATTCGATAAAATCGCAACTTCGATCTTCAATACTGTGGCTAAGTGTGGCCATGAAGCATCTCCTAGTAAAACGATGATGACGCCCTATTCTGTAGAAAAAACACAAACACACGCGAAACAAGGTTGTTACGTACCACAGGATCGTATGATGATCATCTCATCGGAGAGAAGGAAGGATATTGAAGATGTGCAAGGATATGTTCGGTCGCAAGTACAAACAATGATAACGAAGGTGAGCAGGGGATTTTGTCATGATTTGGCGCAACTGATATTGATGCTGAAAACAGCTTTCATTGGTGCTTGGAAAATGAAACGAACTATTAAGGAGGGTACAATTTATAGGGATAGAAAGTTCGATTCAAACGACGAAGATGGCTTCACATTAATACAAATTAGAAATCCGCTTGCCCTATACGTACCCATCGGCTGGAATGGTTATGGCGCACATCCCGCGGCACTAAATATCGTTATGACGGAGGAGATGTACGTTGATTCGATTATGATATCTAAATTGGATGAAATCATGGCCCCCATAAGGAAGATTGTGCATGATATCCCGCCGTGTTGGAATGAAACTCAAGGAGATAAACGTGGTTTAATCAGCGCGACGAAAATGAGTTTCTTTTCGAAGATGGCGAGACCAGCTGTCCAGGCAGCTTTGGGCGATCCACAGGTGATGAATCTCATTGAGGAACTACCATTGGGAGAGTTTTCACCTGGACGAATTTCGAGAACCATGATGCATAGTGCGCTTCTGAAAGAGTCAAGCGCAAGAACTCTCCTCTCGAGTGGCTACGAATTAGAGTACCAGAAGGCATTAAATAATTGGATTTCACAAGTTTCAATGCGTTTAGGAGAAGAGTCGGGAGTTATATCGACGTCTTACGCCAAATTATTTGATGTATATTTTGAGGGTGAATTAGACAGCGCACCTTATATGTTCCCCGATCAGAATTTATCCCCGCAGTTCTACATTCAAAAGATGATGATCGGACCTAGAGTTAGCTCGCGCGTACGGAATTCTTATGTAGATAGGATTGATGTAATTTTGAGGAAGGATGTTGTGATGCGAGGCTTCATCACTGCGAATACGATATTGAACGTTATCGAAAAGCTTGGAACTAATCATTCTATCAGTGATCTCGTTACCGTGTTTACACTTATGAATCTCGAGACGCGCGTTGCCGAGGAGCTGGCCGAATATATGACTTCTGAAAAAATTCGCTTCGACGCGCTAAAATTGCTAAAGAAGGGAATTGCTGGTGATGAATTTACCATGTCTTTAAATGTCGCTACTCAGGATTTTATTGATGCTTACTTGGCTTACCCCTACCAGTTAACAAAAACTGAGGTCGACGCCGTTTCACTATATTGCACCCAGATGATTATGCTCCGCGCGGCGATTGGGTTACCGAAGAGAAAGATGAGAATCGTTGTGACCGATGATGCTAAGAAAAGATATAAGGTTAGACTACAGCGATTCAGAACCCACGTGCCTAAGATCAAAGTTTTAAAGAAGTTGATCGATCCGAATAGAATGACAGTCAGGAATCTTGAGAACCAATTCGTT
>AFK91756
ATGGTCGCAATCACCGTGCAAGGTGCACAGCTTATCAAGCGAGTGGTTGAGCGGTTTTATCCAGGAATAGAATTTAGGGATGATGAAGGAGCATGTTACATATATAAGTTTTCAGATCATATAAGGCGAATAAGGATGAAGCATGGTACTAAGTATCAGCGTCAAGCGGAAGAAATTATGCGCAATATAAGTTTAAGGAAAGAAAAATTGCATGGAGTGCCGGTTTTGGATGAGGTGATGTGGAAACATGTTTTTGATGGCCAAACCTTTCAAAGCTTTGCGTTCGAAGTTTACATTAATTCGATTCTACCGTGGAGTGAACTTGACCCGGAAGAGGAGTTCTTACGTAACTATAGGGTGTCTAGAGAAATGACTGAGGTTGAGAAATTCATCGAATTTCGGGCGAAGAGTGAGATGCAGATATATGGCGATATACCCATTAAGGTATGGTGTTGTTTTATTAACGAGTTGAGTGCTGAAATAAACCATATACCTTTAGGGATGCAGGTTATGGCCGATTTCGTAAATCGATTTGATTCACCCTTTCATCAAGGTAATAGAGATTTGTCAAACCTGGAGGACTTTCGAGTTGCATATACTACGCCTCTTCTATTCGAAATGTGCTGCATGGAATCGATTTTGGAGTTTAATATCAAAATGCGTATGCGCGAAGAAGACATCTCAGCTTTGGAGTTTGGTGATATGGAAATCAATCCCATCGGGTTATTACGTGAGTTCTTTATTTTGTGTCTGCCACATCCGAAGAAGATTAACAATGTCTTGAGGGCACCTTATTCGTGGTTTGTAAAAATGTGGGGCGTTGGCGCGGATCCAATTGTAGTTTTACAATCTGCGGCCGGTGATGACAGGAATTCAAAAGACGTTTTCTATGATAAATTTCATACAGAGGCGAACCGCTACAAAGGACTGTTTCGCTCATCTTTTTATAGTGAGTCAAAGCGAATGAATGAAGAGAAAATTCTTGAAGCGGTTAAGTATTCACAGGAATTGGGTTCACATGACCGTAGGCTACCCATATTCGAAAAGATGTTAAAAACAGTTTATACTACGCCTTTCTATCCTCACAAGAGCTCTAATATGATACTAGCCTCTTTCCTGTTAAGCATTCAAACAATCACCGGATATGGTAGAGCATGGGTGAAGAACGTGAGTACAGAGTTCGATAAACAGTTAAAGCCTAACCCGAATAATTTAGTGCAGGATGTCTCGGATTTGACTCGAGAGTTTTTTAAGCAAGCATACGTGGAAGCAAAGGAACGCAGGGAGGAGATAGTGAAGCCAGAAGATTTGTACACATCAATGTTGCGCTTGGCGCGAAATACAAGCTCAGGATTTTCAACTGAAATATTCGTAAAGAAGAAGTTCGGTCCAAGGCTGAAAGATAAAGATCTAATTAAAATCAATTCTAGGATCAAAGCCTTAGTCATTTTTACGAAGGGTCACACCGTTTTCACAGATGAGGAGTTGCGTAAGAAGTATAACAGTGTTGAGCTTTATCAAACTAAAGGATCGCGAGATGTACCGATCAAAGCGACGAGAACTATCTATTCTATTAATCTCTCGGTTTTGGTTCCTCAATTAATTGTAACTTTACCTTTAAATGAATATTTTTCACGAGTAGGTGGAATTACAAGTCCTGATTATAGGAAAATCGGTGGAAAGGTTATTGTAGGTGACCTCGAAGCAACGGGCTCGCGTGTGATGGATGCCGCGGATTGTTTCCGAAACTCAGCGGATCGGGACATTTTTACAATCGCAATAGATTACAGTGAATATGATACACACCTCACTCGATACAATTTCCGGACTGGTATGCTGCAAGGGATCAGGGAAGCGATGACTCCTTATAGGGATTTACGTTATGAAGGGTACACCTTGGAGCAGATTATCGATTTCGGATATGGGGAAGGTAGGGTAGCGAATACGTTATGGAATGGGAAGCGCCGGTTATTCAGAACAACATTTGATGCCTACTTACGATTAGATGAGAGCGAACGAGATAAGGGAACGTTCAAGATTCCAAAGGGGGTGCTCCCTGTCTCGAGTATCGATGTTGCAAAACGCATTGCAGTTGATAAAGGATTTGATACACTTATTGCAGCGACGGACGGTAGCGATCTAGCGTTGATTGATACACATCTGTCAGGCGAGAACTCAACGCTTATTGCTAATTCGATGCACAATATGGCTATCGGGACATTAATTCAGAGAGAAGTCGGGAAAGGAGAGCCTGGCGTTCTGACTTTTCTGTCGGAGCAATATGTTGGCGATGACACGTTGTTCTATACTAAGTTACATACCACGGATACGAAAGCATTCGATAAGGTCGCAACTTCGATCTTCAATACCGTGGCTAAGTGTGGCCATGAAGCATCTCCTAGTAAAACGATGATGACGCCCTATTCTGTAGAGAAAACACAAACTCACGCGAAACAAGGTTGTTACGTACCACAGGATCGTATGATGATCATTTCATCGGAGAGAAGGAAGGATATTGAAGATGTGCAAGGATACGTTCGGTCGCAAGTACAAACGATGATAACGAAGGTGAGCAGGGGATTTTGTCACGATTTAGCGCAACTGATATTGATGCTGAAAACAGCCTTCATTGGCGCTTGGAAAATGAAGCGAACTATTAAGGAAGGTGCAATTTACAGGGATAGAAAGTTCGATTCAAACGACGAAGATGGTTTCACATTAATACAAATTAGAAATCCGCTCGCCTTATACGTACCCATCGGCTGGAATGGTTATGGCGCACATCCCGCGGCGCTAAACATCGTTATGACGGAGGAGATGTACGTTGATTCGATTATGATATCTAAATTGGATGAAATCATGACTCCCATAAGGAAGATTGTGCATGATATCCCGCCGTGTTGGAATGAGACTCAAGGAGATAAACGTGGTCTAATCAGCGCGACGAAAATGAGTTTCTTTTCGAAGATGGCGAGACCAGCCGTCCAGGCAGCTTTGGGCGACCCACAGGTGATGAATCTCGTTGAAGAACTACCATTAGGAGAGTTTTCACCTGGACGAATTTCGAGAACCATGATGCATAGCGCGCTTCTAAAAGAGTCAAGCGCAAGAACTCTCCTCTCGAGTGGCTACGAACTAGAGTACCAGAAGGCATTAAACAATTGGATTTCACAAGTTTCAATGCGTTTAGGGGAGGAGTCGGGAGTTATATCGACGTCTTACGCCAAATTATTTGATGTATATTTTGAGGGTGAATTAGACAACGCGCCATATATGTTCCCCGATCAGAATTTGTCCCCGCAGTTCTACATTCAAAAGATGATGATCGGACCTAGAGTTAGTTCGCGCGTAAGGAATTCTTATGTAGATAGGATTGATGTGATTTTGAGGAAGGATGTCGTGATGCGAGGCTTCATCACTGCGAACACGATACTGAACGTTATCGAAAAGCTTGGAACTAGTCATTCCGTTAGTGATCTCGTTACCGTGTTTACACTTATGAACATCGAGACGCGCGTTGCCGAGGAGCTGGCCGAATATATGACTTCTGAAAAAATTCGCTTCGATGCGCTAAAATTGCTAAAGAAGGGAATTGCTGGTGATGAATTTACCATGTCGTTAAATGTCGCTACTCAGGATTTTATTGATGCTTACTTGGCTTATCCCTACCAGTTAACAAAGACTGAGGTTGACGCCGTTTCGCTATATTGCACCCAGATGATTATGCTTCGCGCGGCGATCGGGTTACCGAAGAGAAAGATGAGAATCGTTGTGACCGATGATGCTAAGAAAAGATATAAGATTAGATTGCAGCGATTCAGAACCCACGTGCCTAAGATCAAAGTTTTGAAGAAGTTGATCGATCCGAATAGAATGACAGTCAGGAATCTTGAGAACCAATTCGTT
>AFK91744
ATGGTCGCAATCACCGTGCAAGGTGCACAGCTTATCAAACGAGTGGTTGAGCGGTTTTATCCAGGAATAGAATTTAGGGATGATGAAGGAGCATGTTACATATATAAGTTTTCAGATCATATAAGGCGAATAAGGATGAAGCATGGTACTAAGTATCAGCGTCAAGCGGAAGAAATTATGCGCAATATAAGTTTAAGGAAGGAAAAACTGCATGGAGTACCGGTTTTGGATGAGGTGATGTGGAAACACGTTTTTGATGGCCAAACCTTTCAAAGCTTTGCGTTCGAAGTTTACATCAATTCGATTCTACCGTGGAGTGAACTTGACCCGGAAGAGGAGTTCTTACGTAATTATAGGGTGTCTAGAGAAATGACTGAGGTTGAGAAATTCATCGAATTTCGGGCGAAGAGTGAGATGCAGATATATGGCGATATACCCATTAAGGTGTGGTGTTGTTTTATTAACGAGTTGAGTGCTGAAATAAGCCATATACCCTTAGGGATGCAGGTTATGGCCGATTTTGTAAATCGATTTGATTCACCCTTTCATCAAGGTAATAGAGATTTGTCAAATCTGGAGGACTTTCGAGTTGCATATACTACGCCTCTTCTATTCGAAATGTGCTGCATGGAATCGATTTTGGAGTTTAATATCAAAATGCGTATGCGTGAAGAAGACATCTCAGCTTTGGAGTTTGGTGATATGAAAGTCGATCCCATTGGATTATTACGTGAGTTCTTTATTTTGTGTCTGCCACATCCGAAGAAGATTAACAATGTCTTGAGGGCGCCTTATTCGTGGTTTGTAAAGATGTGGGGCGTTGGCGCGGATCCAATTGTAGTTTTGCAATCTGCGGCCGGTGATGACAGGAATTCAAAAGACGTTTTCTATGATAAATTCTACACAGAGGCGAACCGCTACAAAGGACTATTTCGCTCATCTTTTTATAGTGAGTCAAAGCGAATGAATGAAGAGAAAATTCTTGAGGCGGTTAAGTATTCACAGGAGTTGGGTTCACATGATCGCAGGCTACCCATATTCGAAAAGATGTTAAAAACAGTTTATACTACGCCTTTCTATCCTCACAAGAGCTCTAACATGATATTAGCCTCTTTCCTGTTAAGCATTCAAACAATCACCGGATATGGTAGAGCATGGGTGAAGAACGTGAGTACAGAGTTCGATAAACAGTTAAAGCCTAATCCGAATAATCTAGTGCAGGATGTCTCGGATTTGACTCGAGAGTTTTTTAAGCTAGCATATGTGGAAGCAAAGGAACGCAGGGAGGAGATAGTGAAACCAGAAGATTTGTACACATCAATGTTGCGCTTGGCGCGGAATACAAGCTCAGGGTTTTCAACTGAAATATTCGTAAAGAAGAAGTTCGGTCCAAGGCTGAAAGAAAAAGATCTAATTAAAATTAATTCTAGGATCAAAGCCTTAGTTATTTTTACGAAGGGTCACACCGTCTTCACAGATGAGGAGTTGCGTAAGAAGTATAACAGTGTTGAGCTTTATCAAACTAAAGGATCGCGAGATGTACCAATCAAAGCGACGAGAACTATCTATTCTATTAATCTCTCGGTTTTGGTTCCTCAACTAATTGTAACTTTACCTTTAAACGAATACTTTTCACGGGTTGGTGGGATTACAAGTCCTGATTATAGGAAAATCGGTGGAAAGGTTATTGTAGGTGACCTCGAAGCAACAGGCTCGCGTGTAATGGATGCCGCGGATTGTTTCCGAAACTCGGCGGATCGGGACATTTTTACAATCGCAATAGATTACAGTGAATATGATACACACCTCACTCGATACAATTTCAGGACTGGTATGCTGCAAGGGATCAGGGAAGCGATGACTCCTTATAGGGATTTGCGTTATGAGGGGTACACCTTGGAACAGATTATCGATTTCGGATATGGGGAAGGTAGGGTAGCGAATACGTTATGGAATGGGAAGCGCCGGTTATTTAGAACAACATTTGACGCCTACTTACGATTGGATGAGAGCGAGCGAGATAAGGGAACGTTCAAGATTCCAAAGGGGGTGCTCCCTGTCTCGAGTATCGATGTTGCAAAACGCATTGCAGTTGATAAAGGATTTGATACACTTATTGCAGCGACGGACGGTAGCGATCTAGCGTTAATTGATACACATCTGTCAGGCGAAAATTCAACGCTTATTGCTAATTCGATGCATAATATGGCTATCGGGACATTAATTCAGAGAGAAGTCGGAAAAGGAGAGCCTGGCGTTCTGACTTTTCTGTCGGAGCAGTATGTTGGTGATGACACGTTATTCTACACTAAATTACATACCACGGATACGAAGGCATTCGATAAGGTCGCAACTTCGATCTTCAATACCGTGACTAAGTGTGGCCATGAAGCATCTCCTAGTAAAACGATGATGACGCCCTATTCTGTAGAGAAAACACAAACTCACGCGAAACAAGGCTGTTACGTACCACAGGATCGTATGATGATTATCTCGTCGGAGAGAAGGAAGGATATTGAAGATGTGCAAGGATATGTTCGGTCGCAAGTACAAACAATGATAACGAAGGTGAGCAGGGGATTTTGTCACGATTTGGCGCAACTGATATTGATGCTGAAAACAGCCTTCATTGGCGCTTGGAAAATGAAGCGAACTATTAAGGAAGATGCAGTTTATAGGGATAGAAAGTTCGATTCAAACGACGAAGATGGCTTCACATTAATACAAATTAGAAATCCGCTCGCCTTATACGTACCCATTGGCTGGAATGGTTATGGCGCACATCCCGCGGCGCTAAACATCGTTATGACGGAGGAGATGTACGTTGATTCGATTATGATATCTAAATTGGATGAAATCATGGCTCCCATAAGGAAGATTGTGCATGATATCCCGCCGTGTTGGAATGAAACTCAAGGAGATAAACGTGGTCTAATCAGCGCGACGAAAATGAGTTTCTTTTCGAAGATGGCGAGACCAGCTGTCCGGGCAGCTTTGGGCGACCCACAAGTGATGAATCTCGTTGAAGAACTACCATTGGGAGAGTTTTCACCTGGACGAATTTCGAGAACCATGATGCATAGCGCGCTTCTAAAAGAGTCGAGCGCAAGAACTCTCCTCTCGAGTGGCTATGAACTAGAGTACCAGAAGGCATTAAACAATTGGATTTCACAAGTTTCAATGCGTTTAGGAGAGGAGTCGGGAGTTATATCGACGTCTTACGCTAAATTATTTGATGTATATTTTGAGGGTGAATTAGACAGCGCGCCATATATGTTCCCCGATCAGAATTTGTCTCCGCAGTTCTACATTCAAAAGATGATGATCGGACCTAGAGTTAGTTCGCGCGTAAGGAATTCTTATGTGGATAGGATTGATGTGATTTTGAGGAAGGATGTCGTGATGCGAGGCTTCATCACCGCGAACACGATATTGAACGTTATCGAAAAGCTTGGAACTAATCATTCCGTTAGTGATCTCGTTACCGTGTTTACACTTATGAATATCGAGACGCGCGTTGCCGAGGAGCTGGCCGAATATATGACTTCTGAAAAAATTCGCTTCGATGCGCTAAAATTGCTAAAGAAGGGAATCGCTGGTGATGAATTTACCATGTCGTTAAATGTCGCTACTCAGGATTTTATTGATACTTACTTGGCTTATCCCTATCAGTTAACAAAGACTGAGGTTGACGCTGTTTCGTTATACTGCACCCAGATGATTATGCTTCGCGCGGCGATCGGGTTACCGAAGAGAAAGATGAGAATCGTTGTGACCGATGATGCTAAGAAAAGATATAAGATTAGATTGCAACGGTTCAGAACCCACGTGCCTAAGATCAAAGTTTTGAAGAAGTTGATCGATCCGAATAGAATGACAGTCAGGAATCTTGAGAACCAATTCGTT
>AFK91732
ATGGTCGCAATCACCGTGCAAGGTGCACAGCTTATCAAACGAGTGGTTGAGCGGTTTTACCCAGGAATAGAATTTAGGGATGATGAAGGAGCATGTTACATATATAAGTTTTCAGATCATATAAGGCGAATAAGGATGAAGCATGGTACTAAGTATCAGCGTCAAGCGGAAGAAATTATGCGCAATATAAGTTTAAGGAAGGAAAAACTGCATGGAGTACCGGTTTTGGATGAGGTGATGTGGAAACACGTTTTTGATGGCCAAACCTTTCAAAGCTTTGCGTTTGAAGTTTACATCAATTCAATTCTACCGTGGAGTGAACTTGACCCGGAAGAGGAGTTCTTACGTAATTATAGGGTGTCTAGAGAAATGACTGAGGTTGAGAAATTCATCGAATTTCGGGCGAAGAGTGAGATGCAGATATATGGCGATATACCCATTAAGGTGTGGTGTTGTTTTATTAACGAGTTGAGTGCTGAAATAAGCCATATACCCTTAGGGATGCAGGTTATGGCCGATTTTGTAAATCGATTTGATTCACCCTTTCATCAAGGTAATAGAGATTTGTCAAATCTGGAGGACTTTCGAGTTGCATATACTACACCTCTTCTATTCGAAATGTGCTGCATGGAATCGATTTTGGAGTTTAATATCAAAATGCGTATGCGTGAAGAAGACATCTCAGCTTTGGAGTTTGGTGATATGAAAGTCGATCCCATTGGATTATTACGTGAGTTCTTTATTTTGTGTCTGCCACATCCGAAGAAGATTAACAATGTCTTGAGGGCGCCTTATTCGTGGTTTGTAAAGATGTGGGGCGTTGGCGCGGATCCAATTGTAGTTTTGCAATCTGCGGCCGGTGATGACAGGAATTCAAAAGACGTTTTCTATGATAAATTCCACACAGAGGCGAACCGCTACAAAGGACTATTTCGCTCATCTTTTTATAGTGAGTCAAAGCGAATGAATGAAGAGAAAATTCTTGAGGCGGTTAAGTATTCACAGGAGTTGGGTTCACATGATCGCAGGCTACCCATATTCGAAAAGATGTTAAAAACAGTTTATACTACGCCTTTCTATCCTCACAAGAGCTCTAACATGATATTAGCCTCTTTCCTGTTAAGCATTCAAACAATCACCGGATATGGTAGAGCATGGGTGAAGAACGTGAGTACAGAGTTCGATAAACAGTTAAAGCCTAATCCGAATAATCTAGTGCAGGATGTCTCGGATTTGACTCGAGAGTTTTTTAAGCTAGCATATGTGGAAGCAAAGGAACGCAGGGAGGAGATAGTGAAACCAGAAGATTTGTACACATCAATGTTGCGCTTGGCGCGGAATACAAGCTCAGGGTTTTCAACTGAAATATTCGTAAAGAAGAAGTTCGGTCCAAGGCTGAAAGAAAAAGATCTAATTAAAATTAATTCTAGGATCAAAGCCTTAGTTATTTTTACGAAGGGTCACACCGTCTTCACAGATGAGGAGTTGCGTAAGAAGTATAACAGTGTTGAGCTTTATCAAACTAAAGGATCGCGAGATGTACCAATCAAAGCGACGAGAACTATCTATTCTATTAATCTCTCGGTTTTGGTTCCTCAACTAATTGTAACTTTACCTTTAAACGAATACTTTTCACGGGTTGGTGGGATTACAAGTCCTGATTATAGGAAAATCGGTGGAAAGGTTATTGTAGGTGACCTCGAAGCAACAGGCTCGCGTGTAATGGATGCCGCGGATTGTTTCCGAAACTCGGCGGATCGGGACATTTTTACAATCGCAATAGATTACAGTGAATATGATACACACCTCACTCGATACAATTTCAGGACTGGTATGCTGCAAGGGATCAGGGAAGCGATGACTCCTTATAGGGATTTGCGTTATGAGGGGTACACCTTGGAACAGATTATCGATTTCGGATATGGGGAAGGTAGGGTAGCGAATACGTTATGGAATGGGAAGCGCCGGTTATTTAGAACAACATTTGACGCCTACTTACGATTGGATGAGAGCGAGCGAGATAAGGGAACGTTCAAGATTCCAAAGGGGGTGCTCCCTGTCTCGAGTATCGATGTTGCAAAACGCATTGCAGTTGATAAAGGATTTGATACACTTATTGCAGCGACGGACGGTAGCGATCTAGCGTTAATTGATACACATCTGTCAGGCGAAAATTCAACGCTTATTGCTAATTCGATGCATAATATGGCTATCGGGACATTAATTCAGAGAGAAGTCGGAAAAGGAGAGCCTGGCGTTCTGACTTTTCTGTCGGAGCAGTATGTTGGTGATGACACGTTATTCTACACTAAATTACATACCACGGATACGAAGGCATTCGATAAGGTCGCAACTTCGATCTTCAATACCGTGACTAAGTGTGGCCATGAAGCATCTCCTAGTAAAACGATGATGACGCCCTATTCTGTAGAGAAAACACAAACTCACGCGAAACAAGGCTGTTACGTACCACAGGATCGTATGATGATTATCTCGTCGGAGAGAAGGAAGGATATTGAAGATGTGCAAGGATATGTTCGGTCGCAAGTACAAACAATGATAACGAAGGTGAGCAGGGGATTTTGTCACGATTTGGCGCAACTGATATTGATGCTGAAAACAGCCTTCATTGGCGCTTGGAAAATGAAGCGAACTATTAAGGAAGATGCAGTTTATAGGGATAGAAAGTTCGATTCAAACGACGAAGATGGCTTCACATTAATACAAATTAGAAATCCGCTCGCCTTATACGTACCCATTGGCTGGAATGGTTATGGCGCACATCCCGCGGCGCTAAACATCGTTATGACGGAGGAGATGTACGTTGATTCGATTATGATATCTAAATTGGATGAAATCATGGCTCCCATAAGGAAGATTGTGCATGATATCCCGCCGTGTTGGAATGAAACTCAAGGAGATAAACGTGGTCTAATCAGCGCGACGAAAATGAGTTTCTTTTCGAAGATGGCGAGACCAGCTGTCCGGGCAGCTTTGGGCGACCCACAAGTGATGAATCTCGTTGAAGAACTACCATTGGGAGAGTTTTCACCTGGACGAATTTCGAGAACCATGATGCATAGCGCGCTTCTAAAAGAGTCAAGCGCAAGAACTCTCCTCTCGAGTGGCTATGAACTAGAGTACCAGAAGGCATTAAACAATTGGATTTCACAAGTTTCAATGCGTTTAGGAGAGGAGTCGGGAGTTATATCGACGTCTTACGCTAAATTATTTGATGTATATTTTGAGGGTGAATTAGACAGCGCGCCATATATGTTCCCCGATCAGAATTTGTCTCCGCAGTTCTACATTCAAAAGATGATGATCGGACCTAGAGTTAGTTCGCGCGTAAGGAATTCTTATGTGGATAGGATTGATGTGATTTTGAGGAAGGATGTCGTGATGCGAGGCTTCATCACCGCGAACACGATATTGAACGTTATCGAAAAGCTTGGAACTAATCATTCCGTTAGTGATCTCGTTACCGTGTTTACACTTATGAATATCGAGACGCGCGTTGCTGAGGAGCTGGCCGAATATATGACTTCTGAAAAAATTCGCTTCGATGCGCTAAAATTGCTAAAGAAGGGAATCGCTGGTGATGAATTTACCATGTCGTTAAATGTCGCTACTCAGGATTTTATTGATACTTACTTGGCTTATCCCTATCAGTTAACAAAGACTGAGGTTGACGCTGTTTCGTTATACTGCACCCAGATGATTATGCTTCGCGCGGCGATCGGGTTACCGAAGAGAAAGATGAGAATCGTTGTGACCGATGATGCTAAGAAAAGATACAAAGGTAGACTACAGCGATTCAGAACCCACGTGCCTAAGATCAAAGTTTTGAAGAAGTTGATCGATCCGAATAGAATGACAGTCAGGAATCTTGAGAACCAATTCGTT
>AFK91720
ATGGTCGCAATTACCGTGCAAGGTGCACAGCTTATCAAACGAGTGGTTGAGCGGTTTTATCCAGGAATAGAATTTAGGGATGATGAAGGAGCGTGTTACATATATAAGTTTTCAGATCATATAAGGCGAATAAGGATGAAGCATGGTACTAAGTATCAGCGTCAAGCGGAAGAAATTATGCGCAATATAGGTTTAAGGAAGGAAAAACTGCATGGAGTACCGGTTTTGGATGAGGTGATGTGGAAACACGTTTTTGATGGCCAAACCTTTCAAAGCTTTGCGTTCGAAGTTTACATCAATTCGATTCTACCGTGGAGCGAACTTGACCCGGAAGAGGAGTTCTTACGTAATTATAGGGTGTCTAGAGAAATAACTGAGGTTGAGAAATTCATCGAATTTCGGGCGAAGAGTGAGATGCAGATATATGGCGATATACCCATTAAGGTGTGGTGTTGTTTTATTAACGAGTTGAGTGCTGAAATAAACCATATACCCTTAGGGATGCAGGTTATGGCCGATTTCGTAAATCGATTTGATTCACCCTTTCATCAGGGTAATAGAGACTTGTCAAACCTGGAGGACTTTCGAGTTGCATATACTACGCCTCTTCTATTCGAAATGTGCTGCATGGAATCGATCTTGGAGTTTAATATCAAAATGCGTATGCGTGAAGAAGATATCTCAGCTTTGGAGTTTGGTGATATGAAAGTCGATCCCATTGGGTTATTACGTGAGTTTTTCATTTTGTGTCTGCCACATCCGAAGAAGATTAACAATGTCTTGAGAGCGCCTTATTCGTGGTTTGTAAAGATGTGGGGCGTTGGCGCGGATCCAATTGTAGTTTTACAATCTACGGCTGGTGATGACAGGAATTCAAAAGACGTTTTCTATGATAAATTCCACACAGAGGCGAACCGCTACAAAGGACTGTTTCGCTCATCTTTTTATAGTGAGTCAAAGCGAATGAATGAAGAGAAAATTCTTGAGGCGGTTAAATATTCACAGGAGTTGGGTTCACATGATCGCAGGCTACCCATATTCGAAAAGATGTTAAAAACAGTTTATACTACGCCTTTCTATCCTCACAAGAGTTCAAATATGATATTAGCCTCTTTCCTGTTAAGCATTCAGACAATCACCGGATATGGTAGAGCATGGGTGAAGAACGTGAGTACAGAGTTCGATAAACAGTTAAAGCCTAATCCGAATAATTTAGTGCAGGACGTTTCGGATTTGACTCGAGAGTTTTTTAAGCTAGCGTACGTGGAAGCAAAGGAACGCAGGGAGGAGATAGTGAAACCAGAAGATCTGTACACATCAATGTTGCGCTTGGCGCGGAATACAAGCTCAGGATTTTCAACTGAAATATTCGTAAAGAAGAAGTTCGGTCCAAGGCTGAAAGAAAAAGATCTAATTAAAATTAATTCAAGGATCAAAGCCTTAGTTATTTTTACGAAGGGTCACACCGTTTTCACAGATGAGGAGTTGCGTAAAAAGTATAACAGTGTTGAGCTTTATCAAACTAAAGGATCGCGAGATGTACCAATCAAAGCGACGAGAACTATCTATTCTATTAATCTCTCGGTTTTGGTTCCTCAATTAATTGTAACTTTACCTTTAAACGAATATTTTTCACGGGTTGGTGGGATTACAAGTCCTGATTATAGGAAAATCGGTGGAAAGGTTATTGTAGGTGACCTCGAAGCAACAGGCTCGCGTGTAATGGATGCCGCGGATTGTTTCCGAAATTCGGCGGATCGGGACATCTTTACAATTGCAATAGATTACAGTGAATATGATACACACCTCACTCGATACAATTTCCGGACTGGTATGCTGCAAGGGATCAGGGAAGCGATGATTCCTTATAGGGATTTACGTTATGAAGGGTACACCTTGGAACAGATTATCGATTTCGGATATGGAGAAGGTAGGGTAGCGAACACGTTATGGAATGGGAAGCGCCGGCTATTTAGAACAACATTTGATGCCTACTTACGATTGGATGAGAGCGAGCGAGATAAGGGAACGTTCAAGATTCCAAAGGGGGTGCTTCCTGTCTCGAATATCGATGTTGCAAAACGCATTGCAGTTGATAAAGGATTTGATACACTTATTGCAGCGACAGACGGCAGCGATCTAGCGTTAATTGATACACATCTGTCGGGCGAAAATTCAACGCTTATTGCTAATTCGATGCATAATATGGCTATCGGGACATTAATTCAGAGAGAAGTCGGAAAAGGAGAGCCCGGCGTTCTGACTTTTCTGTCGGAGCAATATGTTGGCGATGACACGTTATTCTATACTAAATTACATACCACGGATACGAAGGCATTCGATAAGGTTGCAACTTCGATCTTCAACACCGTGGCTAAGTGTGGCCATGAAGCATCTCCTAGTAAAACGATGATGACGCCCTATTCTGTAGAGAAAACACAAACTCACGCGAAACAAGGCTGTTACGTTCCACAGGATCGTATGATGATTATCTCATCGGAGAGAAGGAAAGATATTGAAGATGTGCAAGGATATGTTCGGTCGCAAGTACAAACAATGATAACGAAGGTGAGCAGGGGATTTTGTCACGATTTGGCGCAACTGATATTGATGCTGAAAACAGCCTTCATTGGCGCTTGGAAAATGAAGCGAACTATTAAGGAAGGTGCAGTTTATAGGGATAGAAAGTTCGATTCAAACGACGAAGATGGCTTCACATTAATACAAATTAGAAATCCGCTCGCTTTATACGTACCTATTGGCTGGAATGGTTATGGCGCACATCCCGCGGCGTTAAACATCGTTATGACGGAGGAGATGTACGTTGATTCGATTATGATATCTAAATTGGATGAAATCATGGCTCCCATAAGGAAGATTGTGCATGATATCCCGCCGTGTTGGAATGAAACTCAAGGAGATAAACGTGGTCTAATCAGCGCGACGAAAATGAGTTTCTTTTCGAAGATGGCGAGACCAGCTGTCCGGGCAGCCTTGGGCGACCCACAAGTGATGAATCTCGTTGAAGAATTACCATTGGGAGAGTTTTCACCTGGACGAATTTCGAGAACCATGATGCATAGCGCGCTTCTAAAAGAGTCAAGTGCAAGAACTCTCCTCTCGAGTGGCTATGAACTAGAGTACCAGAAGGCATTAAACAATTGGATTTCACAAGTTTCAATGCGTTTAGGAGAGGAATCGGGAGTTATATCGACGTCTTACGCCAAATTATTTGACGTATACTTTGAGGGTGAGTTAGACAGCGCGCCATATATGTTCCCCGATCAGAATTTGTCTCCGCAGTTTTACATTCAAAAGATGACGATCGGACCTAGAGTTAGTTCGCGCGTAAGGAATTCTTATGTGGATAGGATTGATGTGATTTTGAGGAAGGATGTCGTAATGCGAGGCTTCATTACTGCGAACACGATATTGAACGTTATCGAAAAGCTTGGAACTAATCACTCCGTTAGTGATCTCGTTACCGTGTTTACACTTATGAATATCGAGACGCGCGTTGCCGAGGAGTTGGCCGAATATATGACCTCTGAAAAAATTCGCTTCGATGCGCTAAAATTGCTAAAGAAGGGAATCGCTGGTGATGAATTTACCATGTCGTTAAATGTCGCTACTCAGGATTTTAGTGATGCTTACTTGGCTTATCCCTATCAGTTAACAAAGACTGAGGTCGACGCCGTTTCGTTATATTGCACCCAGATGATTATGCTTCGCGCGGCGATCGGGTTACCGAAGAGAAAGATGAGAATCGTTGTGACCGATGATGCTAAGAAAAGATATAAGATTAGATTGCAACGGTTCAGAACCCATGTGCCTAAGATCAAAGTTTTGAAGAAGTTGATCGATCCGAATAGAATGACAGTCAGGAATCTTGAGAACCAATTCGTT
>AFK91708
ATGGTCGCAATCACCGTGCAAGGTGCACAGCTTATCAAACGAGTGGTTGAGCGGTTTTATCCAGGAATAGAATTTAGGGATGATGAAGGAGCATGTTACATATATAAGTTTTCAGATCATATAAGGCGAATAAGGATGAAGCATGGTACTAAGTATCAGCGTCAAGCGGAAGAAATTATGCGCAATATAGGTTTAAGGAAGGAAAAACTGCATGGAGTACCGGTTTTGGATGAGGTGATGTGGAAACACGTTTTTGATGGCCAAACCTTTCAAAGCTTTGCGTTCGAAGTTTACATCAATTCGATTCTACCGTGGAACGAACTTGACCCGGAAGAGGAGTTCTTACGTAATTATAGGGTGTCTAGAGAAATGACTGAGGTTGAGAAATTCATCGAATTTCGGGCGAAGAGTGAGATGCAGATATATGGCGATATACCCATTAAGGTGTGGTGTTGTTTTATTAACGAGTTGAGTGCTGAAATAAACCATATACCCTTAGGGATGCAGGTTATGGCCGATTTCGTAAATCGATTTGATTCACCCTTTCATCAAGGTAATAGAGATTTGTCAAACCTGGAGGACTTTCGAGTTGCATATACTACGCCTCTTCTATTCGAAATGTGCTGCATGGAATCGATTTTGGAGTTTAATATCAAAATGCGTATGCGTGAAGAAGACATCTCAGCTTTAGAGTTTGGTGATATGAAAGTCGATCCCATTGGGTTATTACGTGAGTTTTTCATTTTGTGTTTGCCACATCCGAAGAAGATTAACAATGTCTTGAGAGCGCCTTATTCGTGGTTTGTAAAGATGTGGGGCGTTGGCGCGGATCCAATTGTAGTTTTACAATCTGCGGCCGGTGATGACAGGAATTCAAAAGACGTTTTCTATGATAAATTCCACACAGAGGCGAACCGCTACAAAGGACTGTTTCGTTCATCTTTTTATAGTGAGTCAAAGCGAATGAATGAAGAGAAAATTCTTGAGGCGGTTAAATATTCACAGGAGTTGGGTTCACATGATCGCAGGCTACCCATATTCGAAAAGATGTTAAAAACAGTTTATACTACGCCTTTCTATCCTCACAAGAGCTCTAATATGATATTAGCCTCTTTCCTGTTAAGCATTCAGACAATCACCGGATATGGTAGAGCATGGGTGAAGAACGTGAGTACAGAGTTCGATAAACAGTTAAAGCCTAATCCGAATAATTTAGTGCAGGATGTTTCGGATTTGACTCGAGAGTTTTTTAAGCTAGCGTACGTGGAAGCAAAGGAACGCAGGGAGGAGATAGTGAAACCAGAAGATCTGTACACATCAATGTTACGCTTGGCGCGGAATACAAGCTCAGGATTTTCGACTGAAATATTCGTAAAGAAGAAGTTCGGTCCAAAGCTGAAAGAAAAAGATCTAATTAAAATTAATTCTAGGATCAAAGCCTTAGTTATTTTTACGAAGGGTCACACCGTTTTCACAGATGAGGAGTTGCGTAAGAAGTATAACAGTGTTGAGCTTTATCAAACTAAAGGATCGCGAGATGTACCAATCAAAGCGACGAGAACTATCTATTCTATTAATCTCTCGGTTTTGGTTCCTCAATTAATTGTAACTTTACCTTTAAACGAATACTTTTCACGGGTTGGTGGGATTACAAGTCCTGATTATAGGAAAATCGGTGGAAAGGTTATTGTAGGTGACCTCGAAGCAACAGGCTCGCGTGTAATGGATGCCGCGGATTGTTTCCGAAACTCGGCGGATCGGGACATTTTTACAATCGCAATAGATTACAGTGAATATGATACACACCTCACTCGATACAATTTCCGGACTGGTATGCTGCAAGGGATCAGGGAAGCGATGACTCCTTATAGGGATTTACGTTATGAAGGGTACACCTTGGAACAGATTATCGATTTCGGATATGGAGAAGGTAGGGTAGCGAATACGTTATGGAATGGGAAGCGCCGGTTATTTAGAACAACATTTGACGCCTACTTACGATTGGATGAGAGCGAGCGAGATAAGGGAACGTTCAAGATTCCAAAGGGGGTACTCCCTGTCTCGAATATCGATGTTGCAAAACGCATTGCAGTTGATAAAGGATTTGATACACTTATTGCAGCGACGGACGGTAGCGATCTAGCGTTAATTGATACACATCTGTCGGGCGAAAATTCAACGCTTATTGCTAATTCGATGCATAATATGGCTATCGGGACATTAATTCAGAGAGAAGTCGGAAAAGGAGAGCCCGGCGTTCTGACTTTTCTGTCGGAGCAATATGTTGGCGATGACACGTTATTCTATACTAAATTACATACCACGGATACGAAGGCATTCGATAAGGTTGCAACTTCGATCTTCAATACCGTGGCTAAGTGTGGCCATGAAGCATCTCCTAGTAAAACGATGATGACGCCCTATTCTGTAGAGAAAACACAAACTCACGCGAAACAAGGCTGTTACGTACCACAGGATCGTATGATGATTATCTCATCGGAGAGAAGGAAAGATATTGAAGATGTGCAAGGATATGTTCGGTCGCAAGTACAAACAATGATAACGAAGGTGAGCAGGGGATTTTGTCACGATTTGGCGCAACTGATATTGATGCTGAAAACAGCCTTCATTGGCGCTTGGAAAATGAAGCGAACTATTAAGGAAGGTGCAGTTTATAGGGATAGAAAGTTCGATTCAAACGACGAAGATGGCTTCACATTAATACAAATTAGAAATCCGCTCGCTTTATACGTACCTATTGGCTGGAATGGTTATGGCGCACATCCCGCGGCGCTAAACATCGTTATGACGGAGGAGATGTACGTTGATTCGATTATGATATCTAAATTGGATGAAATCATGGCTCCCATAAGGAAGATTGTGCATGATATCCCGCCGTGTTGGAATGAAACTCAAGGAGACAAACGTGGTCTAATCAGCGCGACGAAAATGAGTTTCTTTTCGAAGATGGCGAGACCAGCTGTCCGGGCAGCTTTGGGCGACCCACAAGTGATGAATCTCGTTGAAGAATTACCATTGGGAGAGTTTTCACCTGGACGAATTTCGAGAACCATGATGCATAGCGCGCTTCTAAAAGAGTCAAGTGCAAGAACTCTCCTCTCGAGTGGCTATGAACTAGAGTACCAGAAGGCATTAAACAATTGGATTTCACAAGTTTCAATGCGTTTAGGAGAGGAGTCGGGAGTTATATCGACGTCTTACGCCAAATTATTTGATGTATACTTTGAGGGTGAGTTAGACAGCGCGCCATATATGTTCCCCGATCAGAATTTGTCTCCGCAGTTCTACATTCAAAAGATGACGATCGGACCTAGAGTTAGTTCGCGCGTAAGGAATTCTTATGTGGATAGGATTGATGTGATTTTGAGGAAGGATGTCGTGATGCGAGGCTTCATCACTGCGAACACGATATTGAACGTTATCGAAAAGCTTGGAACTAATCATTCCGTTAGTGATCTCGTTACCGTGTTTACACTTATGAATATCGAGACGCGCGTTGCCGAGGAGCTGGCCGAATATATGACCTCTGAAAAAATTCGCTTCGATGCGCTAAAATTGCTAAAGAAGGGAATCGCTGGTGATGAATTTACTATGTCGTTAAATGTCGCTACTCAGGATTTTAGTGATACTTACTTGGCTTATCCCTATCAGTTAACAAAGACTGAGGTCGACGCCGTTTCGTTATATTGCACCCAGATGATTATGCTTCGCGCGGCGATCGGGTTACCGAAGAGAAAGATGAGAATCGTTGTGACCGATGATGCTAAGAAAAGATATAAGATTAGATTGCAACGGTTCAGAACCCACGTGCCTAAGATCAAAGTTTTGAAGAAGTTGATCGATCCGAATAGAATGACAGTCAGGAATCTTGAGAACCAATTCGTT
>AFK91696
ATGGTCGCAATCACCGTGCAAGGTGCACAGCTTATCAAACGAGTGGTTGAGCGGTTTTATCCAGGAATAGAATTTAGGGATGATGAAGGAGCATGTTACATATATAAGTTTTCAGATCATATAAGGCGAATAAGGATGAAGCACGGTACTAAGTATCAGCGTCAAGCGGAAGAAATTATGCGCAATATAAGTTTAAGGAAGGAAAAACTGCATGGAGTACCGGTTTTGGATGAGGTGATGTGGAAACACGTTTTTGATGGCCAAACCTTTCAAAGCTTTGCGTTCGAAGTTTACATCAATTCGATTCTACCGTGGAGTGAACTTGACCCGGAAGAGGAGTTCTTACGCAATTATAGGGTGTCTAGAGAAATGACTGAGGTTGAGAAATTCATCGAATTTCGGGCGAAGAGTGAGATGCAGATATATGGCGATATACCGATTAAGGTGTGGTGTTGTTTTATTAACGAGTTGAGTGCTGAAATAAGCCATATACCCTTAGGGATGCAGGTTATGGCCGATTTCGTAAATCGATTTGATTCACCCTTTCATCAAGGTAATAGAGATTTGTCAAATCTGGAGGACTTTCGAGTTGCATATACTACGCCTCTTCTATTCGAAATGTGCTGCATGGAATCGATTTTGGAGTTTAATATCAAAATGCGTATGCGTGAAGAAGACATCTCAGTTTTGGAGTTTGGTGATATGAAAGTCGATCCCATTGGATTATTACGTGAGTTCTTTATTTTGTGTCTGCCACATCCGAAGAAGATTAACAACGTCTTGAGGGCGCCTTATTCGTGGTTTGTAAAGATGTGGGGCGTTGGCGCGGATCCAATTGTAGTTTTGCAATCTGCGGCCGGTGATGACAGGAATTCAAAAGACGTTTTCTATGATAAATTCCACACAGAGGCGAACCGCTACAAAGGACTATTTCGCTCATCTTTTTATAGTGAGTCAAAGCGAATGAATGAAGAGAAAATTCTTGAGGCGGTTAAGTATTCACAGGAGTTGGGTTCACATGATCGCAGGCTACCCATATTCGAAAAGATGTTAAAAACAGTTTATACTACGCCTTTCTATCCTCACAAGAGCTCTAACATGATATTAGCCTCTTTCCTGTTAAGCATTCAAACAATCACCGGATATGGTAGAGCATGGGTGAAGAACGTGAGTACAGAGTTCGATAAACAGTTAAAGCCTAATCCGAATAATCTAGTGCAGGATGTCTCGGATTTGACTCGAGAGTTTTTTAAGCTAGCGTATGTGGAAGCAAAGGAACGCAGGGAGGAGATAGTGAAACCAGAAGATTTGTACACATCAATGTTGCGCTTGGCGCGGAATACAAGCTCAGGGTTTTCAACTGAAATATTCGTAAAGAAGAAGTTCGGTCCAAGGCTGAAAGAAAAAGATCTAATTAAAATTAATTCTAGGATCAAAGCCTTAGTTATTTTTACGAAGGGTCACACCGTTTTCACAGATGAGGAGTTGCGTAAGAAGTATAACAGTGTTGAGCTTTATCAAACTAAAGGATCGCGAGATGTACCAATCAAAGCGACGAGAACTATCTATTCTATTAATCTCTCGGTTTTGGTTCCTCAATTAATTGTAACTTTACCTTTAAACGAATACTTTTCACGGGTTGGTGGGATTACAAGTCCTGATTATAGGAAAATCGGTGGGAAGGTTATTGTAGGTGACCTCGAAGCAACAGGCTCGCGTGTAATGGATGCCGCGGATTGTTTCCGAAACTCGGCGGATCGGGACATTTTTACAATCGCAATAGATTACAGTGAATATGATACACACCTCACTCGATACAATTTCAGGACTGGTATGCTGCAAGGGATCAGGGAAGCGATGACTCCTTATAGGGATTTGCGTTATGAGGGGTACACCTTGGAACAGATTATCGATTTCGGATATGGGGAAGGTAGGGTAGCGAATACGTTATGGAATGGGAAGCGCCGGTTATTTAGAACAACATTTGACGCCTACTTACGATTGGATGAGAGCGAGCGAGATAAGGGAACGTTCAAGATTCCAAAGGGGGTGCTCCCTGTCTCGAGTATCGATGTTGCAAAACGCATTACAGTTGATAAAGGATTTGATACACTTATTGCAGCGACGGACGGTAGCGATCTAGCGTTAATTGATACACATCTGTCAGGCGAAAATTCAACGCTTATTGCTAATTCGATGCATAATATGGCTATCGGGACATTAATTCAGAGAGAAGTCGGAAAAGGAGAGCCTGGCGTTCTGACTTTTCTGTCGGAGCAGTATGTTGGTGATGATACGTTATTCTATACTAAATTACATACCACGGATACGAAGGCATTCGATAAGGTCGCAACTTCGATCTTCAATACCGTGGCTAAGTGTGGCCATGAAGCATCTCCTAGTAAAACGATGATGACGCCCTATTCTGTAGAGAAAACACAAACTCACGCGAAACAAGGCTGTTACGTACCACAGGATCGTATGATGATTATCTCATCGGAGAGAAGGAAGGATATTGAAGATGTGCAAGGATATGTTCGGTCGCAAGTACAAACAATGATAACGAAGGTGAGCAGGGGATTTTGTCACGATTTGGCGCAACTGATATTGATGCTGAAAACAGCCTTCATTGGCGCTTGGAAAATGAAGCGAACTATTAAGGAAGATGCAGTTTATAGGGATAGAAAGTTCGATTCAAACGACGAAGATGGCTTTACATTAATACAAATTAGAAATCCGCTCGCCTTATACGTACCCATTGGCTGGAATGGTTATGGCGCACATCCCGCGGCGCTAAACATCGTTATGACGGAGGAGATGTACGTTGATTCGATTATGATATCTAAATTGGATGAAATCATGGCTCCCATAAGGAAGATTGTGCATGATATCCCGCCGTGTTGGAATGAAACTCAAGGAGATAAACGTGGTCTAATCAGCGCGACGAAAATGAGTTTCTTTTCGAAGATGGCGAGACCAGCTGTCCGGGCAGCTTTGGGCGACCCACAAGTGATGAATCTCGTTGAAGAACTACCATTGGGAGAGTTTTCACCTGGACGAATTTCGAGAACCATGATGCATAGCGCGCTTCTAAAAGAGTCAAGCGCAAGAACTCTCCTCTCGAGTGGCTATGAACTAGAGTACCAGAAGGCATTAAACAATTGGATTTCACAAGTTTCAATGCGTTTAGGAGAGGAGTCGGGAGTTATATCGACGTCTTACGCTAAATTATTTGATGTATATTTTGAGGGTGAATTAGACAGCGCGCCATATATGTTCCCCGATCAGAATTTGTCTCCGCAGTTCTACATTCAAAAGATGATGATCGGACCTAGAATTAGTTCGCGCGTAAGGAATTCTTATGTGGATAGGATTGATGTGATTTTGAGGAAGGATGTCGTGATGCGAGGCTTCATCACTGCGAACACGATATTGAACGTTATCGAAAAGCTTGGAACTAATCATTCCGTTAGTGATCTCGTTACCGTGTTTACACTTATGAATATCGAGACGCGCGTTGCCGAGGAACTGGCCGAATATATGACTTCTGAAAAAATTCGCTTCGATGCGCTAAAATTGCTAAAGAAGGGAATCGCTGGTGATGAATTTACCATGTCGTTAAATGTCGCTACTCAGGATTTTATTGATACTTACTTGGCTTATCCCTATCAGTTAACAAAGACTGAGGTTGACGCTGTTTCGTTATATTGCACCCAGATGATTATGCTTCGCGCGGCGATCGGGTTACCGAAGAGAAAGATGAGAATCGTTGTGACCGATGATGCTAAGAAAAGATATAAGATTAGATTGCAACGGTTCAGAACCCACGTGCCTAAGATCAAAGTTTTGAAGAAGTTGATCGATCCGAATAGAATGACAGTCAGGAATCTTGAGAACCAATTCGTT
>AFK32281
ATGGTCGCAATCACCGTGCAAGGTGCACAGCTTATCAAGCGAGTGGTTGAACGGTTTTATCCAGGAATAGAATTTAGGAGTGATGAAGGGGCATGTTACATATATAAATTTTCAGATCATATAAGGCGAATAAGAATGAAACACGGTACTAAGTATCAACGTCAAGCGGAGGAGATTATGCGCAATATAAGTTTAAGGAAAGAAAAACTGCATGGAATTCCGGTTTTAGATGAAGTGGAATGGAAATACGTTTTTGATGGCCAAACTTTCCAAAGCTATGCGTTCGAAGTCTACATCAATTCAATTTTACCGTGGAGTGAACTTGATCCGGAGGAAGAATTTTTACGTAATTATAGAGTATCTAGAGAGATGACTGAGGTTGAGAAGTTCATCGAATTTCGGGCTAAAAACGAGATGCAAATATATGGCGATATACCCATTAAGGTGTGGTGTTGTTTTATTAATGAGCTGAGTGCTGAAGTAAATCATACACCTTTAGGGATGCAGGTCATGGCCGACTTCGTAAATCGATTTGGTTCACCATTTCATCAGGGTAATAGAGACTTGTCAAATCTGGAAGATTTCCAAGTCGCATACACTACGCCTCTTTTATTCGAGATGTGCTGTATGGAGTCGATTCTAGAGTTTAATATCAGGATGCGTATGCGCGAAGAAGACATCTCAGCTCTAGAGTATGGTGATACGAGAGTTGATCCTATCGGATTATTGCGTGAGTTCTTTATTTTATGTTTGCCACATCCAAAGAAGATTAACAATGTCTTAAGGGCACCTTATTCGTGGTTTGTAAAGATGTGGGGCGTTGGCGCTGATCCAATTGTAGTTTTACAATCTGCGGCTGGTGATGACAGAAATTCAAAAGACGTCTTCTATGATAAATTTCACACGGAGGCGAATCGCTACAAGGGACTGTTTCGGTCATCTTTTTATAGTGAGTCGAGGCGAATGAATGAAGAGAAAATTCTTGAGGCGGTTAAGTATTCGCAAGAGTTGGGTTCACACGATCACAGGTTGCCCATATTCGAAAAGATGTTAAAAGCGGTTTATACTACGCCTTTCTACCCTCACAAGAGCTCTAACATGATATTAGCTTCTTTCTTGTTAAGTATTCAAACAATTACGGGATATGGCAGAGCATGGGTGAAGAACGTGAGTACAGAGTTCGATAAACAGTTAAAGCCTAATCCGAATAATTTAGTACAGGATGTTTCAGACTTAACACGAGAATTTTTTAAACAAGCGTATGTAGAGGCGAAGGAGCGCCGGGAAGAAATAGTGAAGCCAGAAGATCTGTACACATCAATGCTGCGCTTAGCACGAAACACTAGTTCAGGATTCTCAACTGAAATATTTGTGAAGAAGAAGTTCGGTCCAAGGCTAAAAGATAAGGATTTAATCAAGATCAATTCTAGGATCAAAGCTCTAGTTATCTTTACGAAGGGTCACACCGTTTTTACAGATGAGGAGCTACGTAAAAAATACAACAGTGTTGAGCTTTACCAAACTAAGGGATCACGAGATGTACCAATCAAGGCGACGAGAACCATTTACTCCATCAATCTTTCGGTTCTAGTTCCTCAGTTAATCGTAACTTTACCTTTGAACGAATATTTTTCACGAGTTGGCGGAATTACAAGTCCTGATTATAGAAAAATCGGTGGAAAGGTCATTGTGGGTGATCTTGAAGCAACGGGTTCGCGTGTAATGGATGCCGCAGACTGTTTTCGAAACTCAGCGGATCGGGATATTTTCACTATCGCCATAGATTACAGTGAATATGATACACACCTCACTCGATATAATTTTCGGACTGGTATGTTGCAAGGGATCAGAGAAGCGATGACTCCTTATAGGGATCTGCGTTATGAGGGATACACCTTGGAACAGATCATCGACTTCGGATATGGGGAAGGTAGAGTAGCAAATACGTTGTGGAATGGGAAACGCCGGTTATTTAGGACGACATTTGATGCCTACCTACGATTAGACGAAAGTGAACGAGATAAGGGGACGTTTAAAATCCCAAAGGGAGTGTTGCCCGTTTCAAATGTTGATGTTGCGAAACGTATTGCAGTCGATAAAGGGTTTGATACACTCGTTGCAGCGACGGATGGTAGTGATCTAGCGTTGATCGATACACATCTGTCAGGCGAAAATTCAACGCTTATCGCTAATTCAATGCACAATATGGCTATTGGGACATTAATTCAGAGAGAAGTCGGGAAAGAAGAACCTGGTGTTCTGACCTTTCTGTCGGAACAATATGTCGGTGATGATACGCTATTTTATGCTAAGTTACATACCACAGATACGAAGGTATTTGATAGAATCGCAACCTCAATTTTCGACACTGTAGCTAAATGTGGCCATGAAGCGTCTCCCAGCAAAACAATGATGACGCCTTATTCTGTAGAGAAGACACAAACGCACGCAAAACAGGGCTGCTACGTTCCACAAGATCGTATGATGATCATCTCATCAGAGAGAAGGAAGGATATTGAAGATGTGCAAGGATATGTTCGGTCGCAGGTGCAAACAATGATAACAAAAGTGAGTAGAGGATTCTGCCACGATTTGGCACAGCTAATATTGATGTTGAAAGCAGCTTTCATCGGCGCTTGGAAGATGAAACGGACTATTAAGGAAGACGCGACATACAGGGATAGAAAGTTTGATTCAAACGATGAAGATGGCTTCACATTAATACAAATCAGAAATCCGCTCGCTTTATATGTGCCCATAGGCTGGAATGGCTATGGCGCGCATCCCGCGGCGCTAAACATTGTTATGACGGAAGAGATGTACGTTGATTCGATTATGATATCTAAACTGGACGAGATCATGGCTCCTATAAGGAAGATTGTACACGATATCCCGCCGTGTTGGAATGAGACTCAGGGAGATAAACGCGGTCTAATCAGTGCGACGAAGATGAGTTTCTTTTCAAAAATGGCGAGACCAGCCGTTCAGGCAGCTCTGAGCGATCCGCAGGTGATGAATCTTGTTGAGGAACTTCCATTGGGAGAGTTTTCACCTGGACGGATTTCGAGAACCATGATGCATAGTGCGCTCCTAAAAGAGTCAAGCGCGAGGACTCTCCTCTCGAGTGGCTACGAACTGGAGTACCAGAAGGCATTAAACAATTGGATTTCACAAGTTTCAATGCGTTTAGGAGAAGAGTCGGGAGTTATATCGACGTCTTACGCCAAACTATTTGATGTATATTTTGAAGGTGAATTAGACAGTGCACCTTATATGTTCCCCGACCAGAATCTGTCTCCGCAATTCTACATCCAGAAGATGATGATCGGACCAAGAGTTAGCTCGCGCGTGAGGAATTCTTACGTAGACAGGATTGATGTGATCTTGAGGAAGGATGTTGTGATGAGGGGTTTCATCACTGCGAACACGATATTGAACGTTATCGAGAAGCTCGGGACTAATCACTCCGTTAGTGATCTCGCTACTGTGTTCACGCTCATGAATATTGAGACGCGCGTTGCTGAGGAGCTAGCCGAATATATGACTTCTGAGAAAATTCGCTTCGATGCGTTGAAACTGCTAAAGAAGGGAATTGCTGGTGATGAATTTACCATGTCATTAAATGTTGCCACTCAGGATTTTATTGATACTTATTTGGCTTATCCTTACCAACTAACAAAAACTGAGGTCGATGCTGTTTCACTATATTGCACCCAGATGATAATGCTTCGAGCAGCGATCGGATTACCAAAAAGAAAGATGAGGATCGCTGTAACTGATGATGCTAAGAAAAGATACAAAGTTAGACTACAGCGATTTAGAACTCATGTACCTAAGATCAAGGTTCTGAAGAAGCTGATCGATCCAAATAGAATGACAGTTAGGAATCTCGAAAACCAATTCGTT
>AFJ79072
ATGGTCGCAATCACCGTGCAAGGTGCACAGCTTATCAAGCGAGTGGTTGAACGGTTTTATCCAGGAATAGAATTTAGGAGCGATGAAGGGGCATGTTACATATATAAGTTTTCAGATCATATAAGGCGAATAAGAATGAAGCATGGTACTAAGTATCAGCGTCAAGCGGAGGAGATTATGCGTAACATAAGTTTAAGGAAAGAAAAACTGCATGGAATTCCGGTTTTGGATGAAGTGGAATGGAAATACGTCTTTGATGGCCAAACTTTCCAAAGCTATGCGTTCGAAGTTTACATCAATTCAATTTTACCATGGAGTGAACTTGATCCGGAAGAAGAATTTTTACGTAATTATAGAGTGTCTAGAGAGATGACTGAGGTTGAGAAATTCATCGAATTTCGGGCCAAAAACGAGATGCAAATATATGGCGATATACCCATTAAGGTGTGGTGTTGCTTTATTAATGAGCTGAGCGCTGAAGTAAATCATACACCTTTAGGAATGCAGGTTATGGCCGACTTCGTAAATCGATTTGGTTCACCATTTCATCAAGGTAATAGAGACTTGTCAAATTTGGAGGATTTCCAAGTCGCATACTCTACGCCTCTTTTATTCGAGATGTGCTGTATGGAGTCGATCTTAGAGTTTAATATCAAGATGCGTATGCGCGAAGAAGACATTTCGGCTTTAGAGTTTGGTGATACGAGAATTGATCCTATCGGGTTATTGCGCGAATTCTTTGTTTTATGTTTGCCACATCCAAAGAAGATTAACAATGTCTTGAGGGCACCCTATTCGTGGTTTGTAAAGATGTGGGGCGTTGGTGCGGATCCAATTGTAGTTTTACAATCTGCGGCTGGTGATGACAGAAATTCAAAAGACGTTTTCTATGATAAATTTCGTACAGAAGCGAATCGCTACAAAGGACTGTTTCGGTCATCATTTTATAGCGAGTCGAGGCGAATGAATGAAGAGAAAATCCTAGAGGCAGTTAAGTATTCGCAAGAGTTGGGTTCACACGATCACAGGCTGCCCATATTCGAAAAGATGTTAAAAACGGTCTATACTACGCCTTTCTACCCTCACAAGAGTTCTAACATGATATTAGCCTCTTTCCTGCTAAGTATTCAAACAATTACCGGATATGGCAGAGCGTGGGTGAAGAACGTAAGCACAGAGTTCGATAAACAGTTAAAGCCTAATCCGAATAATTTAGTACAGGATGTTTCGGATTTAACACGAGAATTTTTTAAACAAGCGTACGTAGAGGCAAAAGAACGCCGGGAAGAGATAGTGAAACCAGAGGATCTGTACACATCAATGCTGCGCTTAGCGCGAAACACTAGTTCAGGGTTCTCAACTGAAATATTTGTGAAGAAGAAGTTCGGTCCAAGGCTAAAGGATAAAGATCTAATCAAGATTAATTCTAGGATCAAAGCTCTAGTTATCTTCACGAAGGGTCACACCGTTTTTACAGATGAGGAGTTACGTAAAAAGTACAACAGTGTTGAGCTTTACCAAACTAAAGGATCGCGAGATGTACCAATCAAAGCGACGAGAACCATCTATTCCATTAATCTCTCGGTTCTAGTTCCTCAGTTAATCGTAACTTTACCTTTGAACGAATACTTTTCACGGGTTGGCGGAATTACGAGTCCTGATTATAGAAAAATTGGTGGAAAGGTTATTGTGGGTGATCTTGAAGCAACGGGCTCGCGTGTAATGGATGCCGCAGACTGTTTTCGAAACTCAGCGGATCGGGATATTTTTACAATCGCCATAGATTACAGTGAATATGATACACACCTCACTCGATATAATTTTCGGACTGGTATGTTGCAAGGGATCAGAGAAGCGATGACTCCTTATAGGGATTTGCGTTATGAAGGATACACCTTGGAGCAAATCATCGATTTCGGATACGGGGAGGGTAGAGTAGCAAATACGTTGTGGAATGGGAAACGCCGATTATTTAGGACGACATTCGATGCCTACCTACGATTAGATGAAAGTGAACGAGATAAGGGGACGTTTAAAATCCCAAAGGGAGTGTTGCCCGTCTCAAATGTTAACGTTGCGAAGCGTATCGCGGTTGATAAAGGATTTGATACACTCGTTGCAGCGACGGACGGTAGTGATCTAGCGTTAATCGATACACATCTGTCAGGCGAAAATTCAACGCTTATCGCTAACTCGATGCACAATATGGCTATTGGGACATTAATTCAGAGAGAAGTCGGGAAAGAAGAGCCTGGTGTTCTGACCTTTCTGTCGGAGCAATATGTTGGAGATGATACGTTATTTTATGCTAAGTTACATACCACAGATACGAAGGTATTTGATAAAATCGCAACTTCGATTTTCAACACCGTAGCTAAGTGTGGCCATGAAGCGTCTCCTAGTAAAACAATGATGACACCTTATTCCGTAGAGAAGACACAAACGCACGCAAAACAGGGCTGCTACGTACCACAAGATCGTATGATGATCATCTCATCAGAGAGAAGGAAGGATATTGAAGATGTGCAAGGATATGTTCGGTCGCAAGTGCAAACAATGATAACGAAAGTGAGTAGAGGATTCTGCCACGATTTGGCACAGCTAATATTGATGTTGAAAGCAGCTTTCATCGGCGCTTGGAAGATGAAGCGAACTATTAAGGAAGACGCGACATACAGGGATAGAAAGTTTGACTCAAACGATGAAGATGGCTTCACATTAATACAAATCAGAAATCCGCTCGCTTTATATGTACCCATAGGCTGGAATGGTTATGGCGCGCATCCCGCGGCGTTAAACATTGTTATGACGGAAGAAATGTATGTTGATTCGATTATGATATCTAAATTGGATGAGATCATGGCCCCTATAAGGAAGATTGTACATGACATCCCGCCGTGTTGGAATGAGACTCAAGGAGATAAGCGCGGTCTAATCAGTGCGACGAAGATGAGTTTCTTTTCAAAAATGGCGAGACCAGCTGTTCAGGCAGCTTTGAGCGATCCACAGGTGATGAACCTCGTTGAGGAACTTCCATTGGGAGAGTTTTCACCTGGACGAATTTCGAGAACCATGATGCATAGTGCGCTCTTAAAAGAATCAAGTGCAAGGACTCTCCTCTCGAGTGGCTACGAACTGGAGTATCAGAAGGCATTAAACAATTGGATTTCACAAGTTTCAATGCGTTTAGGAGAAGAGTCAGGAGTCATATCGACATCGTACGCCAAGCTATTTGATGTATATTTTGAAGGTGAATTAGACAGTGCGCCTTATATGTTCCCCGACCAGAATTTGTCTCCGCAGTTCTACATCCAGAAGATGATGATCGGACCAAGAGTTAGCTCGCGCGTAAGGAATTCTTATGTAGATAGGATTGATGTGATCTTAAGGAAGGATGTTGTGATGCGAGGTTTCATCACCGCGAACACGATATTGAACGTTATTGAGAAGCTTGGGACTAATCATTCTGTTGGTGATCTTGTTACCGTGTTCACACTTATGAATATCGAGACGCGCGTTGCTGAGGAGCTAGCCGAATATATGACTTCTGAGAAAATTCGCTTTGATGCGTTGAAATTGCTAAAGAAGGGAATTGCTGGAGATGAATTTACCATGTCATTAAATGTTGCCACTCAGGATTTTATTGATACTTATTTGGCTTATCCTTACCAGCTAACAAAAACCGAGGTCGACGCCGTTTCACTATATTGCACTCAAATGATAATGCTTCGAGCAGCGATCGGATTACCGAAAAGAAAGATGAGGATCGCCGTAACCGATGATGCTAAGAAAAGATACAAAGTTAGACTACAGCGATTTAGAACTCACGTACCTAAGATCAAGGTGCTGAAGAAGCTGATCGATCCAAATAGAATGACAGTTAGGAATCTCGAGAACCAATTCGTT
>AFI73124
ATGGTCGCAATCACCGTGCAAGGTGCACAGCTCATCAAGCGAGTGGTCGAACGCTTTTATCCAGGGATAGCATTTGATATAAATGAAGGAGCATGTTATATATATAAGTTTTCTGATCATATACGACGTATAAGGATGAAACATGGGACGAAATATCGGCGGCAGGCGGAAGAGATTATGCGCAATATAAGTCTGAGAAAGGAGCGATTGTATGGGATACCAGTGTTAGATGAGGTTGAGTGGAAATACGTGTTTGACGGCCAAACGTTCCAAAGTTACGCTTTTGAGGTGTACGTGAACTCAATTTTGCCGTGGAGTGAACTTGATCCGGAGGAGGAGTTCTTACGTAATTATAGAGTTTCAAGGGAGATGACTGAAGTGGAAAAATTTATCGAATTTCGTGCTAAAAACGAGATGCAAATATACGGAGATATACCCATTAAAGTATGGTGTTGTTTCATCAACGAACTGAGTATAGAATTAAATCACATCCCTTTAGGGATGCAAGTTATGGCTGACTTCGTAAACCGTTTCAATTCGCCATTCCACCAGGGGAATAGAGATTTATCAAATCTTGAAGATTTTCAAGTCGCATATACCACGCCGCTCTTATTTGAGATGTGTTGCATGGAATCAATTTTAGAATTCAATATTAAAATGCGTATGCGTGAAGAAGACATCTCGGCGTTGGAATTCGGTGATATAAAGATTGATCCAGTTGGACTATTGCGTGAGTTCTTTATTCTGTGCTTACCACACCCAAAGAAAATTAACAACGTTTTAAGAGCGCCATATTCTTGGTTTGTGAAGATGTGGGGTGTCGGAGCAGATCCAATCGTTGTCTTACAATCTACGGCGGGTGATGATAGGAATTCAAAGGATGTGTTTTATGACAAGTTTCGAACCGAGCCGAATCGATACAAAGCCCTATTTCGATCGTCGTTTTATAACGAATCAAGACGAATGAATGAGGAGAAGATCTTAGAGGCGGTGAAGTATTCGCAAAATTTAGGCTCGCACGATCGTAGGCTACCTCTTTTTGAAAAAATGTTAAAGATGGTTTATACTACACCATTCTACCCGCATAAGAGCTCGAACATGATATTAGCATCTTTCCTATTAAGCATTCAAACCATTACTGGATATGGCAGGGCGTGGGTGAAGAACGTGAGCACCGAGTTCGATAAACAGCTGAAACCGAACCCAAGCAATCTGGTTCGAGATGTTTCGGATTTAACGCGGGAATTCTTCAAGCAAGCATATGTTGAAGCAAAAGAGCGTAGAGAGGAGATCGTTAAACCCGAGGATTTATACACATCGATGTTACGATTAGCGAGAAATACAAGTTCGGGTTTTTCAACCGAGATTTACGTAAAAAAGAGATTTGGTCCAAGATTAAGGGATAAGGATTTGGTTAAGATCAATTCAAGGATTAAGGCTTTGGTTATTTTCACTAAGGGACATACTGTATTCACTGATGAAGAACTTCATAAAAAATATAATAGCGTTGAACTATATCAAACTAAAGGCTCAAGAGATGTACCGATCAAGGCCACAAGAACGATATATTCAATCAATCTCTCAGTGTTGGTACCGCAGTTGATTGTTACTTTACCTTTAAATGAATATTTTTCTAGGGTTGGCGGGATAACTAGTCCGGATTACAAAAAGATCGGAGGAAAGGTGATTGTCGGAGATTTAGAAGCTACGGGGTCGCGCGTGATGGACGCAGCTGATTGCTTCCGTAACTCTGCCGATCGCGACATATTCACAATCGCAATTGACTATAGTGAATACGATACACACCTAACGCGGCATAATTTCCGAACCGGCATGCTCCAAGGGATCAGAGAGGCTATGGCTCCCTATAGGGATTTGCGATATGAAGGTTATACGTTAGAACAAATCATAGATTTTGGATATGGAGAGGGGAGGGTAGCGAATACGTTGTGGAACGGAAAGCGAAGACTGTTTAAGACTACATTTGACGCGTATATACGATTAGATGAGAGCGAGCGAGACAAAGGTAGTTTCAAGGTCCCCAAGGGAGTGCTTCCAGTATCGAGTGTTGACGTTGCGAATCGAATCGCGGTGGACAAAGGATTCGACACGCTTATCGCGGCAACGGATGGAAGCGATTTGGCTTTGATTGATACACACCTTTCCGGCGAGAATTCGACTCTTATCGCCAATTCGATGCACAATATGGCTATTGGAACCTTGATACAACGGGAAGTTGGGAGGGAGCAGCCAGGGATTCTTACCTTCTTATCGGAACAATACGTGGGGGACGATACACTGTTTTACACAAAACTACATACTACAGATATTACGGTTTTCGATAAGGTGGCGGCTTCAATTTTTGATACAGTGGCGAAGTGTGGACATGAAGCTTCACCTAGTAAAACGATGATGACGCCATACTCTGTGGAAAAAACGCAAACGCATGCAAAACAGGGTTGTTACGTACCACAGGATCGTATGATGATTATCTCATCAGAAAGGAGGAAGGATATCGAAGATGTGCAGGGATACGTGCGTTCGCAAGTGCAAACGATGATAACGAAAGTGAGTAGAGGATTTTGTCACGATTTAGCGCAGCTAATATTGATGCTTAAGACTACCTTTATTGGAGCGTGGAAGATGAAGCGGACTATTAAGGAAAATGCGATGTATCGCGACAGAAAGTTTGATTCGAACGATGAGGATGGGTTTACGCTAATACAGATCCGGAATCCCTTAGCATTATATGTTCCTATAGGTTGGAATGGGTACGGTGCACATCCAGCAGCTCTTAATATCGTTATGACGGAAGAGATGTATGTAGATTCGATCATGATCTCAAAGCTGGATGAGATTATGGCGCCGATAAGGAGGATTGTGCATGATGTTCCGCCATGTTGGAACGAGACTCAGGGAGACAAGCGCGGACTGATCAGTGCAACCAAAATGAGTTTCTTTTCGAAGATGGCTAGGCCAGCTGTCCAAGCCGCTTTAAGCGATCCGCAAATAATGAATCTGGTCGAAGAACTACCGCTTGGAGAGTTTTCACCTGGACGCATTTCAAGAACTATGATGCATAGTGCTCTTCTGAAGGAGTCTAGCGCTAGGACGTTATTATCTAGTGGTTATGAACTAGAATATCAGAAGGCTTTGAACGGTTGGATTGCGCAAGTTTCAATGCGTCTGGGAGAGGAGTCTGGAGTAATATCGACATCCTATGCGAAACTCTTCGATGTGTACTTCGAAGGTGAGTTGGACGGAGCACCCTATATGTTTCCAGACCAAAATTTGTCTCCGCAGTTCTATATACAGAAGATGATGATTGGCCCACGAGTTAGCTCACGAGTGCGGAATTCTTATGTTGATCGAATTGATGTGATATTAAGAAAGGATGTCGTAATGCGAGGTTTTATTACTGCCAATACGATTCTGAACGTAATTGAAAAATTAGGGACTAATCACTCAGTGGGAGATCTGGTTACGGTCTTCACGCTTATGAATATCGAAACACGTGTGGCTGAAGAGTTAGCTGAATATATGACTTCAGAGAAGATACGATTCGATGCGTTAAAACTTCTAAAGAAAGGGATCGCTGGCGACGAATTCACCATGTCGTTGAATGTCGCTACCCAGGACTTTATTGACACCTACCTCGCCTATCCCTATCAGTTGACGAAAACGGAAGTTGATGCCATATCGTTGTATTGCACGCAGATGGTTATGCTACGTGCGGCACTCGGGTTACCAAAAAAGAAGATGAAAATTGTTGTAACTGATGATGCAAAGAAAAGATACAAGATACGTTTGCAGAGGTTTAGAACGCACGTACCTAAGATTAAAGTTCTTAAGAAGTTGATCGATCCAAATAGAATGACAGTTAGAAATCTTGAGAACCAATTCGTT
>AFI73116
ATGGTCGCAATCACCGTGCAAGGTGCACAGCTTATCAAGCGAGTGGTTGAACGGTTTTATCCAGGAATAGAATTTAGGAGCGATGAAGGAGCATGTTACATATATAAGTTTTCAGATCATATAAGGCGAATAAGAATGAAGCATGGTACTAAGTATCAGCGTCAAGCGGAAGAAATTATGCGTAATATAAGTTTAAGGAAAGAAAAACTGCATGGAATTCCGGTTTTGGATGAAGTGGAATGGAAATACGTTTTTGATGGCCAAACTTTCCAAAGCTATGCGTTCGAAGTCTACATCAATTCAATTTTACCGTGGAGTGAACTTGATCCGGAGGAAGAATTTTTACGTAATTATAGAGTGTCTAGAGAGATGACTGAGGTTGAGAAATTCATCGAATTTCGAGCTAAAAACGAGATGCAAATATATGGCGATATACCTATTAAGGTGTGGTGTTGCTTTATTAATGAGCTAAGTGCTGAAGTAAATCATACACCTTTAGGAATGCAGGTTATGGCCGACTTCGTAAGTCGATTTGGTTCGCCATTTCATCAGGGTAATAGAGACTTGTCAAATCTGGAGGATTTCCAAGTCGCATACTCTACGCCTCTTTTATTCGAGATGTGCTGTATGGAATCGATCTTAGAGTTTAATATCAAGATGCGTATGCGCGAAGAAGACATCTCAGCTTTAGAGTTTGGTGATACGAGAATTGATCCTATCGGGTTATTGCGTGAATTCTTTGTTTTATGTTTGCCACATCCAAAGAAGATTAATAATGTTTTGAGGGCACCCTATTCGTGGTTTGTAAAGATGTGGGGCGTTGGTGCGGATCCGATTGTAGTTTTACAATCTGCGGCTGGTGATGACAGAAATTCAAAAGACGTTTTCTATGATAAATTTCGCACAGAAGCGAATCGCTACAAGGGACTGTTTCGGTCATCATTCTATAGCGAGTCGAGGCGAATGAATGAAGAGAAAATCCTAGAAGCAGTTAAGTATTCGCAAGAGTTGGGTTCACACGATCACAGGCTGCCCATATTCGAAAAGATGTTAAAAACGGTCTATACTACGCCTTTCTACCCTCACAAGAGTTCCAACATGATATTAGCCTCTTTCCTGCTAAGTATTCAAACAATTACCGGATATGGCAGAGCATGGGTGAAGAACGTGAGCACAGAGTTCGATAAACAGTTAAAGCCTAATCCGAATAATTTAGTGCAGGATGTTTCGGACTTAACACGAGAATTTTTTAAGCAAGCGTACGTAGAGGCAAAAGAACGCAGGGAAGAAATAGTGAAACCAGAGGATCTGTACACATCAATGCTGCGCTTAGCGCGAAACACTAGTTCAGGGTTCTCAACTGAAATATTTGTGAAGAAGAAGTTCGGTCCAAGGCTAAAGGATAAAGATCTAATCAAGATTAATTCTAGGATCAAAGCTCTAGTTATCTTCACGAAGGGTCACACCGTTTTTACAGATGAAGAGTTACGCAAAAAATACAACAGTGTTGAGCTTTACCAAACTAAAGGATCGCGAGATGTACCAATCAAAGCGACGAGAACCATTTACTCCATTAATCTTTCGGTTCTAGTTCCTCAGTTAATYGTAACTTTACCTTTGAACGAATACTTTTCACGGGTTGGCGGAATTACTAGTCCTGATTATAGGAAAATTGGTGGAAAGGTTATTGTGGGTGATCTTGAAGCAACGGGTTCGCGTGTAATGGATGCCGCAGACTGTTTTCGAAATTCAGCGGATCGGGATATTTTTACAATTGCCATAGATTACAGTGAATATGATACACACCTCACTCGATATAACTTTCGGACTGGTATGTTGCAAGGAATCAGAGAAGCGATGACTCCTTATAGGGATTTGCGTTATGAAGGATACACCTTGGAGCAGATCATCGACTTCGGATACGGGGAAGGTAGGGTGGCAAATACGTTGTGGAACGGGAAACGCCGATTATTTAGGACGACATTCGATGCCTACCTACGATTAGACRAAAGTGAACGAGATAAGGGGACGTTTAAAATCCCAAAAGGAGTGTTGCCCGTTTCAAATGTTGACGTTGCGAAGCGTATTGCGGTCGATAAAGGATTTGATACACTCGTTGCAGCGACGGACGGTAGTGATCTAGCGTTAATCGATACACATCTGTCAGGCGAAAATTCAACGCTTATCGCTAACTCGATGCACAATATGGCTATTGGGACATTAATTCAGAGAGAAGTCGGGAAAGAAGAGCCTGGTGTTCTGACCTTTCTGTCGGAACAATATGTTGGTGATGATACGTTATTCTATGCTAAGTTACATACCACAGATACGAAGGTATTTGATAGAATCGCAACTTCGATTTTCAACACCGTAGCTAAGTGTGGCCATGAAGCGTCTCCTAGTAAAACAATGATGACACCTTATTCTGTAGAGAAGACACAAACGCACGCAAAACAGGGCTGCTACGTACCACAAGATCGTATGATGATCATCTCATCAGAGAGAAGGAAGGATATTGAAGATGTGCAAGGATATGTTCGGTCGCAAGTGCAAACAATGATAACGAAAGTGAGTAGAGGATTCTGCCACGATTTGGCACAGCTAATATTGATGCTGAAAGCAGCTTTCATCGGCGCTTGGAAGATGAAGCGAACTATTAAGGAAGACACGACATACAGGGATAGAAAGTTTGACTCAAACGATGAAGATGGCTTCACATTAATACAAATCAGAAATCCGCTCGCTTTATATGTACCCATAGGCTGGAATGGTTATGGCGCGCATCCCGCGGCGCTAAACATTGTTATGACAGAAGAAATGTACGTTGATTCGATTATGATATCTAAATTGGATGAGATCATGGCCCCTATAAGGAAGATTGTACATGATATCCCGCCATGTTGGAATGAGACACAAGGAGATAAACGCGGTCTAATCAGTGCGACGAAGATGAGTTTCTTTTCAAAAATGGCGAGACCAGCTGTTCAGGCAGCCTTGAGCGATCCACAGGTGATGAACCTCGTTGAGGAACTTCCATTGGGAGAGTTTTCACCTGGACGAATTTCGAGAACCATGATGCATAGTGCGCTCTTAAAAGAGTCAAGCGCAAGGACTCTCCTCTCGAGTGGCTACGAATTGGAGTATCAGAAGGCATTAAACAATTGGATTTCACAAGTTTCAATGCGTTTAGGAGAAGAGTCGGGAGTTATATCGACATCCTACGCCAAGCTATTTGATGTATATTTTGAAGGTGAATTAGACAGTGCGCCTTATATGTTCCCCGACCAGAATTTGTCTCCGCAGTTCTACATCCAGAAGATGATGATCGGACCGAGAGTGAGCTCGCGCGTAAGGCATTCTTATGTAGATAGGATTGATGTGATCTTAAGGAAAGATGTTGTGATGCGAGGTTTCATCACTGCGAACACGATATTGAACGTTATTGAGAAGCTTGGGACTAATCATTCTGTTGGTGATCTCGTTACTGTGTTCACACTCATGAATATCGAGACGCGCGTTGCTGAGGAGCTAGCCGAATATATGACTTCTGAAAAAATTCGCTTCGATGCGTTGAAATTGCTTAAGAAGGGAATTGCTGGAGATGAATTTACCATGTCGTTAAATGTTGCCACTCAAGATTTTATTGATACTTATTTGGCTTATCCTTACCAGCTAACAAAAACCGAGGTCGACGCCGTTTCACTATATTGCACCCAGATGATAATGCTTCGAGCAGCGATCGGATTACCGAAAAGAAAAATGAGGATCGCCGTAACCGATGATGCTAAGAAAAGATACAAAGTTAGACTACAGCGATTTAGAACTCACGTACCTAAGATCAAGGTTCTGAAGAAGCTGATCGATCCAAATAGAATGACAGTTAGGAATCTCGAGAACCAATTCGTT
>AFH57182
ATGGTCGCAATCACCGTGCAAGGTGCACAGCTCATCAAGCGAGTGGTCGAACGCTTTTATCCGGGGATAGCATTCAATATAAATGAAGGAGCATGTTATATATATAAGTTTTCTGATCATATACGACGTATTAGGATGAAACATGGAACAAAATACCGACGGCAGGCGGAGGAGATTACACGCAATATAAGTTTGAGGAAAGAGCGATTGTATGGGATACCAGTATTAGATGAGGTTGAGTGGAAATATGTGTTTGATGGTCAGACGTTCCAAAGTTACGCTTTTGAGGTGTACGTGAACTCAATTTTGCCGTGGAGTGAACTTGATCCGGAGGAAGAATTCTTACGTAACTATAGAGTTTCAAGGGAGATGACTGAAGTGGAAAAATTTATCGAATCCCGTGCTAAAAACGAGATGCAAATATACGGAGATATACCCATTAAAGTATGGTGTTGTTTCATCAACGAACTGAGTGTAGAATTAAAGCATATTCCCTTAGGGATGCAAGTTATGGCTGACTTCGTAAACCGTTTTGATTCACCATTCCACCAGGGGAATAGAGATTTATCAAATCTTGAAGATTTTCAAGTTGCATACACCACGCCGCTTTTATTTGAAATGTGTTGCATGGAATCAATTTTAGAATTCAATATTAAAATGCGTATGCGTGAAGAAGATATCTCGGCGTTGGAATTTGGTGATATGAAGGTTGATCCGGTCGGATTATTGCGTGAGTTTTTTATTCTGTGCCTACCACACCCAAAGAAGATTAACAACGTTCTAAGAGCGCCATATTCTTGGTTTGTGAAGATGTGGGGCGTCGGAGCTGATCCGATCGTTGTTTTACAATCTACGGCAGGTGATGACAGGAATTCAAAGGATGTGTTTTATGACAAGTTTCGAACCGAGCCAAACCGATACAAAGCTCTATTTCGGTCATCATTTTATAACGAATCAAGACGAATGAATGAGGAGAAGATTCTAGAGGCGGTGAAGTATTCACAAAAATTGGGCTCGCATGATCGTAGATTACCTCTTTTTGAAAAAATGTTAAAGACGGTTTATACTACACCATTTTATCCGCATAAGAGTTCGAACATGATACTAGCGTCTTTCCTATTGAGTATTCAAACTATTACTGGATATGGCAGGGCGTGGGTGAAGAACGTGAGCACTGAATTCGATAAACAGCTGAAGCCGAACCCAAGCAATCTGGTTCGGGATGTTTCGGATTTAACGCGGGAATTCTTTAAACAAGCATATGTTGAAGCAAAAGAACGTAGAGAAGAGATCGTTAAACCTGAGGACTTATATACATCGATGTTGCGATTAGCAAGAAATACAAGTTCAGGTTTTTCAACCGAGATTTATGTAAAGAAGAGGTTTGGTCCAAGGTTAAGGGATAAGGATTTGATCAAGATCAATTCAAGGATTAAGGCTTTAGTTATTTTCACTAAAGGACATACTGTTTTCACTGATGAAGAACTTCATAAGAAGTATAATAGTGTAGAGTTATATCAAACTAAGGGTTCAAGAGATGTACCGATTAAGGCTACGAGAACGATATATTCAATCAATCTTTCAGTGTTGGTACCGCAGTTAATCGTTACTTTACCCTTGAATGAGTATTTTTCTAGGGTTGGCGGGATAACTAGTCCGGATTATAAGAAGATCGGAGGAAAAGTAATTGTCGGAGATTTGGAAGCCACGGGGTCACGCGTGATGGATGCTGCTGATTGCTTTCGTAACTCTGCAGACCGCGATATATTCACGATTGCAATCGATTATAGCGAATACGATACGCACCTAACGCGACATAATTTTCGAACCGGTATGCTCCAAGGAATCAGAGAGGCCATGGCTCCCTATAGGGATTTGCGATATGAAGGTTATACGTTGGAGCAGATCATAGATTTTGGATATGGAGAGGGGAGGGTAGCGAATACGTTATGGAATGGAAAGCGAAGATTGTTTAAAACCACATTCGATGCGTATATACGATTAGACGAGAACGAGCGAGACAAGGGTAGTTTCAAAGTCCCCAAGGGAGTGCTCCCAGTATCGAGTGTTGACGTTGCGAATCGAATCGCGGTTGACAAAGGGTTCGACACGCTTATCGCGGCAACGGATGGAAGCGATTTGGCTTTGATCGACACACACCTTTCCGGCGAGAATTCGACTCTCATCGCTAACTCGATGCACAACATGGCTATTGGAACCTTGATACAACGAGAAGTTGGGAGGGTGCAGCCCGGGATTCTTACTTTCTTATCGGAGCAGTATGTGGGAGACGACACACTGTTTTACACAAGGCTACACACTACAGATACTAAGGTTTTTGATAAAGTGGCGGCTTCAATCTTTGATACAGTGGCGAAGTGTGGACATGAAGCTTCGCCTAGTAAGACAATGATGACGCCATACTCTGTGGAGAAAACCCAAACGCATGCAAAACAGGGTTGTTATGTACCGCAGGATCGTATGATGATCATCTCATCAGAAAGGAGGAAGGATATCGAGGACGTGCAAGGGTACGTGCGTTCGCAAGTGCAAACGATGATAACGAAGGTGAGTAGAGGATTTTGTCATGACTTAGCGCAGCTAATATTAATGCTTAAGACTACTTTTATTGGTGCGTGGAAGATGAAGCGAACTATTAAGGAAGACGCAATGTATCGTGACAGAAAGTTTGATTCAAACGATGAGGATGGGTTTACACTGATACAGATTCGAAATCCCTTAGCATTATATGTCCCTATAGGTTGGAATGGGTACGGCGCGCATCCGGCAGCTCTCAATATCGTTATGACGGAAGAGATGTATGTTGATTCGATCATGATCTCAAAACTGGATGAAATCATGGCGCCGATAAGGAGGATTGTGCATGACATTCCACCGTGTTGGAATGAGACTCAGGGAGACAAGCGCGGGTTGATTAGTGCAACTAAGATGAGTTTCTTTTCGAAGATGGCTAGGCCCGCTGTCCAAGCCGCTTTAAGCGATCCGCAAATAATGAATCTAGTTGAAGAGCTTCCACTCGGAGAGTTTTCACCTGGACGTATTTCGAGAACCATGATGCATAGTGCTCTTCTGAAGGAATCTAGCGCTAGGACGTTGTTATCCAGCGGTTACGAACTAGAATATCAGAAGGCTTTGAATAGTTGGATTGCACAAGTTTCAATGCGTTTGGGAGAGGAGTCTGGAGTAATATCGACATCTTATGCGAAACTCTTTGACGTATACTTCGAAGGTGAGTTAGACGGCGCACCCTATATGTTTCCAGACCAAAACTTATCTCCGCAGTTCTATATACAGAAGATGATGATTGGCCCACGAGTTAGTTCACGAGTACGGAATTCTTATGTAGATCGGATTGATGTGATATTAAGAAAGGATGTCGTTATGCGAGGCTTTATCACTGCCAATACCATTCTGAACGTAATTGAGAAACTAGGAACTAATCACTCGGTGGGAGATTTAGTTACGGTCTTTACGCTAATGAACATCGAGACACGTGTGGCTGAAGAGTTAGCTGAATATATGACTTCAGAAAAGATACGATTTGACGCGTTGAAACTTCTCAAGAAAGGGATCGCTGGCGACGAATTCACTATGTCGTTGAACGTTGCTACCCAGGATTTTATTGACACTTACCTCGCCTATCCCTATCAGTTGACGAAAACGGAGGTCGACGCCATATCGTTGTATTGCGCGCAGATGGTTATGCTTCGCGCGGCGCTCGGGTTACCAAAGAAGAAGATGAAAATCGTTGTAACTGATGATGCGAAGAAAAGGTACAAGATACGTTTGCAGAGGTTTAGAACGCACGTACCTAAAATTAAAGTTCTTAAGAAGTTGATTGATCCAAATAGAATGACGGTTAGAAATCTTGAAAACCAATTCGTT
>AEZ03683
ATGGTCGCAATCACCGTGCAAGGTGCACAGCTTATCAAGCGAGTGGTTGAACGGTTTTATCCRGGAATAGAATTTAGGAGCGATGAAGGGGCATGTTATATATATAAATTTTCAGATCATATAAGGCGAATAAGGATGAAGCATGGTACTAAGTATCAGCGTCAAGCAGAGGAAATTATGCGCAACATAAGTTTAAGGAAAGAAAAACTGCATGGAATTCCGGTTTTGGATGAAGTGGAATGGAAATACGTTTTTGATGGCCAAACTTTCCAAAGCTACGCGTTCGAAGTTTACATCAATTCAATTTTACCGTGGAATGAACTTGATCCGGAGGAAGAATTTTTACGTAATTATAGAGTGTCTAGAGAGATGACTGAGGTTGAGAAGTTCATCGAATTTCGAGCTAAAAACGAGATGCAAATATATGGCGATATACCCATTAAGGTGTGGTGCYGTTTTATTAATGAGCTGAGTGCTGAAGTAAATCATACGCCTTTAGGGATGCAGGTTATGGCCGACTTTGTGAGTCGATTTGGTTCACCATTTTATCAAGGCAATAGAGATTTGTCAAATCTGGAGGATTTTCAAGTCGCATACTCTACGCCTCTTTTATTCGAGATGTGCTGTATGGAGTCGATTTTAGAGTTTAATATCAAGATGCGTATGCGCGAAGAAGAGATCTCAGCCTTAGAGTTTGGTGATACGAGAATTGATCCTATCGGGTTATTGCGTGAGTTCTTCGTTTTATGTTTGCCGCATCCAAAGAAGATTAACAATGTTTTGAGAGCACCTTATTCGTGGTTTGTAAAGATGTGGGGCGTTGGTGCGGATCCAATCGTGGTTTTACAATCTGCGGCTGGTGATGACAGAAATTCAAAAGACGTTTTCTATGATAAGTTTCGCACAGAAGCGAATCGCTACAAAGGACTGTTTCGGTCATCTTTTTATAGTGAGTCGAGGCGAATGAATGAAGAGAAAATCCTAGAGGCAGTTAAGTATTCGCAGGAGTTGGGCTCACACGATCATAGGCTGCCCATATTCGAAAAGATGTTAAAAACGGTTTATACTACGCCTTTCTACCCTCACAAGAGTTCCAACATGATATTAGCTTCCTTTCTGCTAAGTATTCAAACAATTACCGGATATGGCAGAGCGTGGGTGAAGAACGTGAGCACAGAGTTCGATAAACAGTTAAAACCTAATCCGAATAACTTAGTACAGGACGTTTCGGACTTAACACGAGAATTTTTTAAGCAAGCATACGTAGAAGCAAAAGAGCGCCGGGAAGAAATAGTGAAACCAGAAGATCTGTACACATCAATGCTGCGCCTAGCGCGAAACACCAGTTCAGGGTTCTCAACTGAAATATTTGTGAAGAAGAAGTTCGGTCCAAGGCTAAAAGATAAAGACCTGATTAAGATCAACTCTAGGATCAAAGCTCTAGTCATCTTTACGAAGGGTCATACCGTTTTTACAGATGAGGAGTTACGCAAAAAGTACAACAGTGTTGAGCTTTACCAAACTAAAGGATCGCGAGATGTACCAATCAAAGCGACGAGGACCATTTATTCCATTAATCTTTCGGTTCTAGTTCCTCAGCTAATCGTAACTTTACCTTTGAACGAATACTTTTCACGGGTTGGCGGGATTACGAGTCCTGATTATAGGAAAATTGGTGGAAAGGTTATTGTGGGTGATCTTGAAGCAACGGGTTCGCGTGTTATGGATGCTGCAGACTGTTTTCGAAACTCAGCGGATCGGGATATTTTTACAATCGCCATAGATTACAGTGAATATGATACACACCTTACTCGATATAATTTCCGGACTGGTATGTTGCAAGGGATTAGGGAAGCGATGACTCCTTATAGGGACTTGCGTTATGAAGGATACACCTTGGAGCAGATCATCGATTTCGGATACGGGGAAGGTAGAGTAGCAAATACGTTATGGAATGGGAAACGCCGGTTATTTAGAACGACATTCGATGCCTACCTACGATTAGACGAAAGTGAACGAGATAAGGGGACGTTTAAAATCCCAAAGGGAGTGTTGCCCGTTTCAAATGTCGATGTTGCGAAACGTATCGCGGTCGATAAAGGATTTGATACACTCGTTGCAGCGACGGACGGTAGCGATCTAGCGTTAATTGATACACATCTGTCAGGCGAAAATTCAACGCTTATCGCTAATTCGATGCACAATATGGCTATTGGGACATTAATTCAGAGAGAGGTCGGGAAAGAAGAGCCTGGTGTTCTGACCTTTCTATCGGAGCAATATGTTGGTGATGATACGTTATTTTATGCTAAATTACATACCACAGATACGAAGGTATTTGATAGAATCGCGACTTCGATTTTTAACACCGTAGCTAAGTGTGGCCATGAAGCGTCTCCTAGTAAAACAATGATGACACCTTATTCTGTAGAGAAAACACAAACGCACGCAAAACAGGGTTGCTACGTACCACAAGATCGTATGATGATCATCTCATCAGAGAGGAGGAAGGATATTGAAGATGTGCAAGGATATGTTCGGTCGCAAGTACAAACAATGATAACAAAAGTGAGTAGAGGATTCTGCCACGATTTGGCACAGCTAATATTGATGTTGAAAGCAGCTTTCATCGGCGCTTGGAAGATGAAGCGAACTATTAAGGAAGACGCGACATACAGGGATAGAAAGTTTGACTCGAACGATGAAGATGGCTTCACACTAATACAAATCAGAAATCCGCTTGCTTTATACGTACCCATAGGCTGGAATGGTTATGGCGCGCATCCCGCGGCGCTGAACATTGTTATGACGGAAGAAATGTACGTTGATTCGATTATGATATCCAAATTGGATGAGATCATGGCTCCTATAAGGAAGATTGTACATGATATCCCGCCGTGTTGGAATGAGACTCAAGGAGATAAACGCGGTCTAATCAGCGCGACGAAGATGAGCTTCTTTTCAAAAATGGCGAGACCAGCTGTTCAGGCAGCCTTGAGCGATCCACAGGTGATGAATCTCGTTGAGGAACTTCCATTGGGAGAGTTTTCACCTGGACGAATTTCGAGAACCATGATGCATAGCGCGCTCTTAAAAGAATCAAGCGCAAGAACCCTCCTCTCGAGTGGCTACGAATTGGAGTATCAGAAGGCATTAAACAATTGGATTTCGCAAGTTTCAATGCGTTTAGGAGAAGAGTCGGGAGTTATATCGACATCCTACGCCAAGCTGTTTGATGTATATTTTGAAGGTGAATTAGACAGCGCACCTTATATGTTCCCCGACCAGAATTTGTCTCCACAGTTCTACATCCAGAAGATGATGATCGGACCAAGAGTTAGCTCGCGCGTAAGGAATTCTTATGTAGACAGGATTGATGTAATCTTGAGGAAGGATGTTGTGATGCGAGGTTTCATCACTGCGAACACAATATTGAACGTTATTGAGAAGCTTGGGACTAATCATTCTGTTGGTGACCTTGTTACCGTGTTCACACTCATGAATATCGAGACGCGCGTTGCTGAGGAGCTGGCCGAATATATGACTTCTGAGAAAATTCGCTTCGATGCATTGAAGTTGCTGAAGAAGGGAATTGCTGGTGATGAATTTACCATGTCATTAAATGTTGCCACTCAGGATTTTATTGATACTTATTTGGCTTATCCTTACCAGCTGACAAAAACCGAGGTCGACGCCGTTTCACTATATTGCACTCAGATGATAATGCTTCGAGCAGCGATCGGATTACCGAAAAGAAAGATGAGGATCGCCGTAACCGATGATGCTAAGAAAAGATACAAAATTAGACTACAGCGATTTAGAACTCACGTACCGAAGATCAAGGTTTTGAAGAAGCTGATCGATCCAAATAGAATGACAGTTAGGAATCTCGAGAACCAATTCGTT
>AEP83820
ATGGTCGCAATCACCGTGCAAGGTGCACAGCTTATCAAGCGAGTGGTTGAACGGTTTTATCCAGGAATAGAATTTAGGAGCGATGAAGGGGCATGTTACATATATAAGTTTTCAGATCATATAAGGCGAATAAGGATGAAGCATGGTACTAAGTATCAGCGTCAAGCGGAGGAAATTATGCGTAATATAAGTTTAAGGAAAGAAAAACTGCATGGAATTCCGGTTTTGGATGAAGTGGAATGGAAATACGTTTTTGATGGCCAAACTTTCCAAAGCTACGCGTTCGAAGTTTACATCAATTCAATTTTACCGTGGAGTGAACTTGATCCGGAGGAAGAATTTTTACGTAATTATAGAGTGTCTAGAGAGATGACTGAGGTTGAGAAGTTCATCGAATTTCGGGCTAAAAACGAGATGCAAATATATGGCGATATACCCATTAAGGTGTGGTGTTGCTTTATTAATGAGCTGAGTGCTGAAGTAAATCATACACCTTTAGGGATGCAGGTTATGGCCGACTTCGTAAATCGATTTGGTTCACCATTTCATCAAGGTAATAGAGACTTGTCAAATCTGGAGGATTTCCAAGTCGCATACTCTACGCCTCTTTTATTCGAGATGTGCTGTATGGAGTCGATCTTAGAGTTTAATATCAAGATGCGTATGCGCGAAGAAGACATCTCAGCTTTAGAGTTTGGTGATACGAGAATTGATCCTATCGGGTTATTGCGTGAGTTCTTTGTTTTATGTTTGCCACATCCAAAGAAGATTAACAATGTCTTGAGGGCACCCTATTCGTGGTTTGTAAAGATGTGGGGCGTTGGTGCGGATCCAATTGTGGTTTTACAATCTGCGGCTGGTGATGACAGAAATTCAAAAGACGTTTTCTATGATAAATTTCGCACAGAAGCGAATCGCTACAAAGGACTGTTTCGGTCATCTTTTTATAGTGAGTCGAGGCGAATGAATGAAGAGAAAATCCTAGAGGCAGTTAAGTATTCGCAGGAGTTGGGTTCACACGATCATAGGCTGCCCATATTCGAAAAGATGTTAAAAACGGTCTATACTACGCCTTTCTACCCTCACAAGAGTTCCAACATGATATTAGCCTCTTTCCTGCTAAGTATTCAAACAATTACCGGATATGGCAGAGCATGGGTGAAGAACGTGAGCACAGAGTTCGATAAACAGTTAAGGCCTAATCCGAATAATTTAGTACAGGATGTTTCGGACTTAACACGAGAATTTTTTAAGCAAGCGTACGTAGAGGCAAAAGAACGCCGGGAAGAAATAGTGAAACCAGAAGACCTGTACACATCAATGCTGCGCTTAGCGCGAAACACCAGTTCAGGGTTCTCAACTGAAATATTTGTGAAGAAGAAGTTCGGTCCAAGGCTAAAAGATAAAGATTTAATTAAGATCAATTCTAGGATCAAAGCTTTAGTTATCTTTACGAAGGGTCACACCGTTTTTACAGATGAGGAGTTACGCAAAAAATACAACAGCGTTGAGCTTTACCAAACTAAAGGATCGCGAGATGTACCAATCAAAGCGACGAGAACCATTTATTCCATTAATCTTTCGGTTCTAGTTCCTCAGTTAATCGTAACTTTACCTTTGAACGAATACTTTTCACGGGTTGGCGGAATTACTAGTCCTGATTATAGAAAAATTGGTGGAAAGGTTATTGTGGGTGATCTCGAAGCAACGGGTTCGCGTGTAATGGATGCCGCAGACTGTTTTCGAAACTCAGCGGATCGGGATATTTTTACAATCGCCATAGATTACAGTGAATATGATACACACCTCACTCGATATAATTTTCGGACTGGTATGTTGCAAGGGATCAGAGAAGCGATGACTCCTTATAGGGATTTGCGTTATGAAGGATACACCTTGGAGCAGATCATCGATTTCGGATACGGGGAAGGTAGAGTAGCAAATACGTTGTGGAATGGGAAACGCCGGTTATTTAGGACGACATTCGATGCCTACCTACGATTAGACGAAAGTGAACGAGATAAGGGGACGTTTAAAATCCCAAAGGGAGTGTTGCCCGTTTCAAATGTTGATGTTGCGAAACGTATTGCGGTCGATAAAGGATTTGATACACTCGTTGCAGCGACGGACGGTAGTGATCTAGCGTTAATCGATACACATCTGTCAGGCGAAAATTCAACGCTTATCGCTAATTCGATGCACAATATGGCTATTGGGACATTAATTCAGAGAGAAGTCGGGAAAGAAGAGCCTGGTGTTCTAACCTTTCTGTCGGAGCAATATGTTGGTGATGATACGTTATTTTATGCTAAGTTACATACCACAGATACGAAGGTGTTTGATAGAATCGCAACTTCGATTTTCAACACCGTAGCTAAGTGTGGCCATGAAGCGTCTCCTAGTAAAACAATGATGACACCTTATTCTGTAGAGAAGACACAAACGCACGCAAAACAGGGCTGCTACGTACCACAAGATCGTATGATGATCATCTCATCAGAGAGAAGGAAAGATATTGAAGATGTGCAAGGATATGTTCGGTCGCAAGTGCAAACAATGATAACGAAAGTGAGTAGAGGATTCTGCCACGATTTGGCACAGCTAATATTGATGTTGAAAGCAGCTTTCATCGGCGCTTGGAAGATGAAGCGAACTATTAAGGAAGACGCGACATACAGGGATAGAAAGTTTGACTCAAACGATGAAGATGGCTTCACATTAATACAAATCAGAAATCCGCTCGCTTTATATGTACCCATAGGCTGGAATGGTTATGGCGCGCATCCCGCGGCGCTAAACATTGTTATGACGGAAGAAATGTACGTTGATTCGATTATGATATCTAAATTGGATGAGATCATGGCTCCTATAAGGAAGATTGTACATGATATCCCGCCGTGTTGGAATGAGACTCAAGGAGATAAACGCGGTCTAATCAGTGCGACGAAGATGAGCTTCTTTTCAAAAATGGCGAGACCAGCTGTTCAGGCAGCCTTGAGCGATCCACAGGTGATGAATCTCGTTGAGGAACTTCCATTGGGAGAGTTTTCACCTGGGCGAATTTCGAGAACCATGATGCATAGCGCGCTTTTAAAAGAGTCAAGCGCAAGAACTCTCCTCTCGAGTGGCTACGAATTGGAGTATCAGAAGGCATTAAACAATTGGATTTCACAAGTTTCAATGCGTTTAGGAGAAGAGTCGGGAGTTATATCGACATCCTACGCCAAGCTATTTGATGTATATTTTGAAGGTGAATTAGACAGTGCACCTTATATGTTTCCCGACCAGAATTTGTCTCCGCAGTTCTACATCCAGAAGATGATGATCGGACCAAGAGTTAGCTCGCGCGTAAGGAATTCTTATGTAGACAGGATTGATGTGATCTTGAGGAAGGATGTTGTGATGCGAGGTTTCATCACTGCGAACACGATATTGAACGTTATCGAGAAGCTTGGGACTAATCATTCTGTTGGTGACCTCGTTACCGTGTTCACACTCATGAATATCGAGACGCGCGTTGCTGAGGAGCTAGCCGAATATATGACTTCTGAGAAAATTCGCTTCGATGCGTTGAAATTGCTAAAGAAGGGAATTGCTGGTGATGAATTTACCATGTCATTAAATGTTGCCACTCAGGATTTTATTGATACTTATTTGGCTTATCCCTACCAGCTAACAAAAACCGAGGTCGACGCCGTTTCACTATATTGCGCTCAGATGATAATGCTTCGAGCAGCGATCGGATTACCGAAAAGAAAGATGAGGATCGCCGTAACCGATGATGCTAAGAAAAGATACAAAATTAGACTACAGCGATTTAGAACTCACGTACCTAAGATCAAGGTTCTGAAGAAGCTGATCGATCCAAATAGAATGACAGTTAGGAATCTCGAGAACCAATTCGTT
>AEU03956
ATGGTCGCAATCACCGTGCAAGGTGCACAGCTCATCAAGCGAGTGGTCGAACGCTTTTATCCAGGGATAGCATTTAATATAGATGAAGGAGCATGTTATATATATAAGTTTTCTGATCATATACGACGCATAAGGATGAAACATGGAACGAAATATCGACGGCAGGCGGAAGAGATTATGCGCAATATAAGCTTGAGGAAAGAGCGATTGTATGGGATACCAGTATTAGATGAGGTTGAGTGGAAGTATGTGTTTGATGGTCAAACGTTCCAAAGTTACGCTTTTGAGGTGTACGTGAACTCAATTTTGCCGTGGAGTGAACTTGATCCGGAGGAAGAGTTCTTACGTAATTATAGAGTTTCAAGGGAGATGACTGAAGTGGAAAAATTTATCGAATTCCGTGCTAAAAACGAGATGCAAATATACGGAGATATACCCATTAAGGTATGGTGTTGTTTCATCAATGAACTGAGTGCGGAATTAAAACATATTCCCTTAGGGATGCAAGTTATGGCTGACTTTGTAAACCGTTTCGATTCACCATTCCATCAGGGGAATAGAGATTTATCAAATCTTGAAGATTTTCAAGTTGCATACACTACGCCGCTTTTGTTTGAAATGTGTTGCATGGAATCAATTTTAGAATTCAATATCAAAATGCGTATGCGTGAAGAAGATATCTCGGCGCTGGAATTCGGTGATATGAAAGTTGATCCGGTTGGACTATTGCGTGAGTTTTTCATTCTGTGCTTACCACACCCAAAGAAGATTAACAACGTTCTAAGAGCACCATACTCTTGGTTTGTAAAGATGTGGGGCGTCGGAGCTGATCCGATCGTTGTTTTACAATCTACGGCAGGCGATGACAGGAATTCAAAGGATGTGTTTTATGACAAGTTTCGAACCGAGCCAAATCGATACAAAGCCCTATTTCGGTCATCGTTTTATAACGAATCAAGACGAATGAATGAGGAGAAGATTCTAGAGGCAGTGAAGTATTCGCAAAAATTGGGCTCGCACGAACGTAGATTACCTCTTTTTGAGAAAATGTTAAAGACGGTTTATACTACACCATTTTATCCACATAAGAGCTCGAATATGATACTAGCGTCCTTTCTATTAAGTATTCAAACTATTACTGGATATGGCAGGGCGTGGGTGAAGAACGTGAGTACTGAGTTCGATAAACAGCTGAAGCCGAACCCGAGCAATCTAGTTCAGGATGTTTCGGATTTAACGCGGGAATTCTTTAAACAAGCATATGTTGAAGCAAAAGAACGTAGAGAAGAGATCGTTAAACCTGAGGATTTATATACATCGATGTTGCGATTAGCGAGAAATACAAGTTCAGGTTTTTCAACCGAGATTTATGTAAAAAAGAGATTTGGTCCAAGACTAAGGGATAAAGATTTGATCAAGATCAATTCAAGGATTAAGGCTTTAGTTATTTTCACTAAAGGACATACTGTTTTCACTGATGAAGAACTTCATAAAAAATATAATAGTGTAGAACTATACCAAACTAAGGGTTCAAGAGATGTACCGATTAAGGCTACGAGAACGATATATTCAATCAATCTTTCAGTGTTGGTACCGCAGTTAATTGTTACTTTACCCTTGAATGAATATTTTTCTAGGGTTGGCGGGATAACCAGTCCGGATTATAAGAAGATCGGAGGAAAAGTAATTGTCGGAGATTTGGAGGCCACGGGGTCGCGCGTGATGGATGCTGCTGATTGCTTTCGTAACTCTGCAGACCGCGATATATTCACAATTGCAATCGACTATAGTGAATATGATACACACCTAACGCGACATAATTTTCGAACCGGTATGCTCCAAGGAATCAGAGAAGCCATGGCCCCCTATAGGGATTTGCGATATGAAGGTTATACGTTGGAGCAAATCATAGATTTTGGATATGGAGAGGGGAGAGTAGCGAATACGTTGTGGAATGGAAAGCGAAGACTGTTTAAAACTACATTTGATGCGTATATACGATTAGACGAGAGCGAGCGAGACAAAGGTAGTTTCAAAGTCCCCAAAGGAGTGCTTCCAGTATCGAGTATTGATGTCGCGAACCGAATCGCGGTTGACAAAGGATTCGATACGCTTATCGCGGCAACGGATGGAAGCGATTTGGCTCTGATCGACACGCACCTTTCCGGCGAGAATTCGACTCTCATCGCTAACTCGATGCACAACATGGCTATTGGGACCTTGATACAACGAGAAGTTGGGAAGGAGCAGCCAGGGATTCTTACTTTCTTATCGGAGCAATACGTGGGAGATGACACACTGTTTTACACAAAGCTACACACTACAGATACTAAGGTTTTTGATAAAGTGGCGGCTTCAATTTTTAATACAGTGGCGAAGTGTGGACATGAAGCTTCACCTAGTAAGACAATGATGACGCCATATTCTGTGGAGAAGACCCAAACGCATGCAAAGCAGGGCTGTTACGTACCGCAAGATCGTATGATGATTATCTCATCAGAAAGGAGGAAGGATATCGAGGATGTGCAGGGGTACGTGCGTTCGCAAGTGCAAACGATGATAACGAAGGTGAGCAGAGGATTTTGTCATGATTTGGCGCAGCTAATATTAATGCTTAAGACTACTTTCATCGGTGCGTGGAAAATGAAGCGAACTATTAAGGAAGATGCGATGTATCGCGACAGAAAGTTTGATTCGAACGATGAGGATGGGTTTACGTTGATACAGATTCGAAATCCCTTAGCATTATATGTCCCTATAGGCTGGAATGGGTACGGCGCGCATCCGGCAGCTCTTAATATCGTTATGACGGAAGAGATGTATGTTGATTCGATCATGATCTCAAAACTGGATGAAATCATGGCGCCGATAAGGAGGATTGTGCATGACATTCCACCGTGTTGGAATGAGACTCAGGGAGACAAGCGCGGATTGATTAGTGCAACTAAAATGAGTTTCTTTTCGAAGATGGCTAGGCCTGCTGTCCAAGCCGCTTTAAGCGATCCGCAGATAATGAATCTAGTTGAAGAGCTTCCACTTGGGGAGTTTTCACCTGGACGTATCTCGAGAACCATGATGCATAGTGCTCTTCTGAAGGAATCAAGCGCTAGGACGTTGTTATCCAGTGGTTACGAACTAGAATATCAGAAGGCTTTGAATAGTTGGATCGCACAAGTTTCGATGCGTTTGGGAGAGGAGTCAGGAGTAATATCAACATCTTATGCGAAACTCTTTGACGTATACTTCGAAGGTGAGTTAGACGGCGCACCCTATATGTTTCCAGACCAGAACTTATCTCCGCAGTTCTATATACAGAAGATGATGATTGGCCCACGAGTTAGTTCACGAGTGCGGAATTCTTATGTAGATCGGATTGATGTGATATTGAGAAAGGATGTCGTTATGCGCGGCTTTATCACTGCCAATACCATTCTGAACGTAATTGAGAAACTGGGAACTAATCACTCAGTGGGAGATTTAGTCACAGTTTTTACGCTTATGAACATCGAGACACGTGTGGCCGAAGAGCTAGCTGAATATATGACTTCAGAAAAGATACGATTTGACGCGTTGAAGCTTCTAAAGAAAGGAATCGCTGGCGACGAATTTACTATGTCGTTGAACGTTGCTACACAGGATTTTATTGACACTTACCTCGCCTATCCCTATCAGTTGACGAAAACGGAAGTCGACGCCATATCGTTGTATTGCACGCAGATGGTTATGCTACGCGCGGCGCTCGGGTTACCAAAGAAGAAGATGAAGATCGTTGTAACTGATGATGCAAAGAAAAGATACAAGATACGTTTGCAGAGGTTTAGAACGCACGTACCTAAAATTAAAGTTCTTAAGAAGTTGATTGATCCAAATAGAATGACAGTTAGAAATCTTGAAAACCAATTCGTT
>AER60533
ATGGTCGCGATTACCGTGCGAGGCGCACAGTTGATCAAGCGAGTGGTTGAGCGCTTTTATCCAGGAATAACGTTTAATAATGATGAGGGTGTATGCTATATCTATAAGTTCTCAGACCATATACGGCGCATACGCGCAAAGCACGGAACAAGATATCGTAGACAAACGGAAGAAATCACGCATAATATACGAGTAAGGAGAGAGAAGCTGCATGGGATTGATGTTTTAGAAGAAGTTGGATGGAGAGATGTGTTCGGAGGTCTTACGTTCCAGTGCTATGCGCTAGAAGTTTACGTTAACTCTATATTAACATGGAAGGAATTGGATCCCGAGGAAGAATTTTTACGCAATTATAGAGTTTCAAGAGAAAAAACGGAAATCGAATCTTTCATCGAATTTAGAGCGAAGAATGAGATGCAGATATACGGAGATATACCAATTAAGGTTTGGTGTTGCTTCATCATGGAAATGAGCGTTGAGTTCGAACATACACCTTTAGGAATGCAAGTGATGGCGGATTTCGTAAATAGGTTTGATTCGCCCTTTCATCAAGGCAATAGAGACTTGTCTAATTTGGAGGATTTTCGAGTCGCTTACACGACACCTCTGTTGTTTGAGATGTGTTGCATGGAGTGCATTTTGGAATTCAATATTAAAATGCGCATGTGTGAAGAAAACATCACGACGCTCGAGTTTGGCGACACTAAGGTTGACCCCATAGGATTACTCCGTGAATTCTTTATCTTGTGTTTACCACATCCGAAGAAGATAAATAACATACTGAGGGCACCATATTCATGGTTCGTTAAAATGTGGGGCGTCGGTGCTGACCCAATCGTAGTTTTGTATTCCGCGGCAGGAGACGACAGGAACTCTAAGGATGTGTTTTACGATAGATTCCGTACAGAGCAAAACCGCTATAAGGATTTGTTCCGTTCTTCGTTCTATAATGAGTCGAGGAGAATGAATATGGAGAAGGTGCAAGAAGCGGTCAAATACTCACGGAAGTTGGGTTCACATGACCGAGGTCTGCCGATATTTGAAAGAATGCTTAAAGCTGTATATACAACTCCTTTTTACCCACATAAAAGCTCGAACATCATTCTGGCGTCCTTCTTATTAAGTATACAAACGATTACTGGATATGGGCGTGCATGGGTAAAAAACGTGAGTACAGATTTCGAAAACCAGCTTAGGCCACGGTCAGACAACCTGGTGCAAGATGTGTCTGATCTGACACGAGAATATTTTAAACAAGCATATATTGAAGCACGAGAACGGAGAGAGGAAATCGTTAAACCCGAAGACTTATATACTTCAATGCTGCGGTTAGCTAGAAACACAAGTTCGGGATTTTCAACGGAAATACACGTAAAGAAACGCTTCGGACCGCGATTGAGGGATAAAGAACTAATCAAGATCACATCACGGATTAAAGCTTTAGTTATCTTCACAAAAGGGCATATTGTTTTCACAGATGAGGAATTGCGCAAGAAGTATAACAGCGTCGAGTTATATCAGACAAAAGGGTCGAGGGATGTTCCAATTAAAGCAACACGGACGATTTATTCGATTAATCTTTCAGTACTTGTTCCTCAGTTAATCGTTACGCTCCCGCTGAATGAATATTTTTCAAGAGTGGGCGGAATTACTCATCCTGATTATAGGAAGCTAGGTGGAAAAGTGATTGTAGGCGATTTAGAGGCTACGGGATCGCGGGTAATGGACGCAGCGGATTGTTTTCGTAACTCAGCGGATCGTGATATCTTCACAATAGCAATAGATTATAGTGAGTATGACACGCACCTCACGAGATATAACTTTAGAAGCGGCATGATTCAAGGTATTAAGGAAGCGATGTCCCCATATAAGGATCTACGCTATGAGGGCTACACGCTAGAACAGATTATTGATTTTGGGTATGGGGAAGGCAGGGTTGCAAACACGCTGTGGAACGGGAAACGTAGGTTGTTTAAGACCACGTTTGATGCTTACATACGCTTAGACGAGACTGAACGTGCTCAGGGTGTGTTTAAAGTCCCGAAAGGTGTGTTGCCGGTGTCGAGCGTCGCTGTTGCGGAACGGATTGCAATAGACGAGAACTTTGACACTTTAGTTGCGGCAACGGATGGCAGCGATCTCGCGTTGATTGACACACACCTATCAGGCGAGAATTCAACTTTAATAGCGAACTCAATGCATAATATGGCGATTGGAACGCTGATCCAAAGAGAGGTGAACAAGGCTCATCCAGGTATATTAACTTTCTTATCTGAACAATACGTTGGGGATGATACACTTTTCTATACGAAATTACATAAAATAGACAACAAAACGTTTGATCAGGTTGCGGCATTGGTCTTTGAGACAGTAGCGAAATGTGGGCACGAGGCGTCGCCTAGTAAAACGATGATGACGCCGTACTCTGTCGAAAAGACACAGACGCATGCGAAGCAGGGGTGTTACATTCCACAAGATCGAATGATGATAATATCTTCCGAAAGAAGGAAGGATATAGAGGATGTTCAAGGATATGTGAGATCCCAAGTACAAACTATGACTACGAAGGTGAGCAGGGGATTTTGCCATGACCTTGCCCAGCTGATCTTGATGTTAAAGGCCGCTTTCATTGGAGCGTGGAAAATGAAGCGTACGATCAAGGAGGGGGCTACATTTAGAGACAGGAAGTTTGATTCCAATGAAGAGGATGGTTTTACTCTAATTCAGATCAGAAATCCGCTAGCGCTCTATGTTCCAATTAGCTGGAATGGCTATGGGGCGCATCCCGCAGCGCTTAATATCGTGATGACTGAAGAAATGTATGTAGATTCGATTATGATTGCGAAGCTGAACGAGATCATGGCGCCGATCAGGAAGATAGTACATGACATACCACCATGTTGGAACGAGACGCAAGGGGATAAGCGTGGATTAATAAGTGCTACGAAGATGAGTTTCTTCTCAAAAATGGCGCGGCCGGCGGTACAAGTCGCTTTGAATAACCCTGAAATCATGAATTTAGTTGAAGAGTTACCTTTAGGCGAGTTCTCACCCGGGAGGATCTCAAGAACAATGATGCATAGCGCACTGCTGAAGGAGGCGAACGCTAGATCGTTGTTGTCTAGCGGCTATGAGCTCGAGTATCAAAGAGACTTAAACGGCTGGATCTCACAAGTCTCGTTGCGTTTAGGAGAAGAATCTGGAATAATCTCCACGACATATGCTAAACTTTTTGATGTGTATTTCGAGGGTGAGCTAGATAACACGCCGCACATGTTTCCAGACCAGAATTTATCCCCACAATTCTACATTCAAAAGATGATCATTGGGCCTAGGGTAAGCTCGAGGATTCGTAACTCTTATATTGACCGAATTGATGTAATTTTACGGAAGGACGTCGTGATGCGTGGATTCATAACGGCAAACACTATTTTAAACGTGATTGAAAAGTTAGGTACGAATCACGCAGTGAGCGATTTAATTACCGTCTTCACACTGATGAATATCGAGACGCGCGTGGCAGAAGAGTTAGCAGAATACGTTACATCAGAAAAAATACGTTTCGACGCATTAAAGTTATTGAAGAAAGGTATTGCAGGTGACGAATTTACAATGTCTCTAGATGTCGCAACGCAGAACTTTGTAGAGACATACCTCTCGTACCCATACCAACTTACGAAGACCGAGGTAGACGCTATCGCGTTGTATTGTGCGCAGATGACGATGCTTCGCGCAGCGATTGGCTTACCGAAAAAGCAGATGAGGATTGTTGTAACAGATGATGCGAAGAAGAGATATAAGATTCGACTACAGAGGTTTAGAACCCACGTTCCGAAGATCAAAGTGTTGAAAAAGCTCATAGATCCCAATAGAATGACTGTAAGGGGCTTAGAGAACCAATTCGTT
>AEO19856
ATGGTCGCAATCACCGTGCAAGGTGCACAGCTCATCAAGCGAGTGGTCGAACGCTTTTATCCAGGGATAGCATTTAATATAAATGAAGGAGCATGCTATATATATAAGTTTTCAGATCATATACGACGTATAAGGATGAAACATGGAACAAAATATCGACGGCAGGCGGAAGAGATTATACGCAATATAAGTTTGAGGAAAGAGCGATTGTATGGGATACCAGTATTAGATGAGGTTGAGTGGAAGTATGTGTTTGATGGTCAAACGTTCCAAAGTTACGCTTTTGAGGTGTACGTGAACTCAATTTTGCCGTGGAGTGAACTTGATCCGGAAGAAGAATTCTTACGTAATTATAGAGTTTCAAGGGAGATGACTGAAGTGGAAAAATTTATCGAATTTCGTGCTAAAAACGAGATGCAAATATACGGAGATATACCCATTAAAGTATGGTGTTGTTTCATCAACGAACTGAGTGCAGAGTTGAAGCATGTTCCCTTAGGGATGCAAGTTATGGCTGACTTCGTAAATCGTTTTAATTCACCATTCCACCAGGGGAATAGAGATTTATCAAATCTCGAAGATTTTCAAGTTGCATATACTACGCCGCTTTTATTTGAAATGTGTTGCATGGAGTCAATTTTAGAATTTAATATTAAAATGCGCATGCGCGAAGAAGAAATCTCGGCGTTGGAATTCGGTGATATGAAAGTTGATCCGGTTGGACTATTGCGTGAATTTTTCATTCTGTGCTTACCACACCCAAAAAAGATTAACAACGTTCTAAGAGCGCCGTATTCTTGGTTTGTGAAGATGTGGGGCGTTGGAGCTGATCCGATTGTTGTTCTACAATCTACGGCAGGCGATGACAGAAATTCAAAGGATGTGTTTTATGATAAGTTTCGAACCGAGCCAAACCGATACAAAGCTCTATTTCGGTCATCGTTTTATAACGAATCAAGACGAATGAATGAGGAAAAGATTCTAGAGGCGGTGAAGTATTCACAAAAACTGGGCTCGCACGATCGTAGATTACCTCTTTTTGAAAAAATGTTAAAGACGGTTTATACTACACCATTTTATCCACATAAGAGCTCGAACATGATACTGGCGTCTTTTCTATTAAGTATTCAAACTATTACAGGATATGGCAGGGCATGGGTGAAGAACGTGAGCACTGAATTCGATAAACAGCTGAAGCCGAACCCGAGCAATCTGGTTCAGGACGTTTCGGATTTAACACGGGAATTCTTTAAACAAGCATATGTTGAAGCAAAAGAGCGTAGAGAGGAGATCGTTAAACCTGAAGACTTATACACATCAATGTTGCGATTAGCGAGAAATACAAGTTCAGGTTTTTCAACCGAGATTTATGTGAAAAAGAGGTTTGGACCAAGGTTAAGAGATAAGGATTTGATCAAGGTCAATTCAAGGATTAAGGCTTTAGTTATTTTCACTAAAGGACATACTGTTTTCACTGATGAAGAACTTCATAAGAAGTATAATAGTGTGGAGCTATACCAAACTAAGGGTTCGAGAGATGTACCGATTAAGGCTACGAGAACGATATATTCAATCAATCTTTCAGTGTTGGTACCGCAGTTAATTGTCACTTTACCCTTGAATGAATATTTTTCTAGGGTTGGCGGGATAACCAGTCCGGATTATAAGAAGATCGGAGGAAAAGTAATTGTTGGAGATTTGGAGGCTACGGGGTCGCGCGTGATGGATGCTGCTGATTGCTTTCGTAACTCTGCGGATCGCGATATATTCACAATTGCGATTGATTATAGCGAATACGATACACACCTAACGCGACATAATTTTCGAACCGGTATGCTCCAAGGGATCAGAGAGGCTATGGCCCCCTATAGGGATTTGCGATATGAAGGTTATACGTTGGAGCAAATCATAGATTTTGGATATGGAGAGGGGAGGGTAGCGAATACACTATGGAATGGAAAGCGGAGACTGTTCAAAACTACATTTGATGCGTATATACGATTAGATGAGAGCGAGCGAGACAAAGGTAGTTTCAAAGTCCCCAAAGGAGTGCTTCCAGTATCGAGTGTTGATGTTGCAAATCGAATCGCGGTTGACAAAGGGTTCGACACGCTTATCGCGGCAACGGATGGAAGTGATTTGGCTTTGATCGACACACACCTTTCCGGCGAGAATTCGACTCTCATCGCTAACTCGATGCATAACATGGCTATTGGGACCTTGATACAGCGGGAAGTTGGGAGGGAGCAGCCAGGGGTTCTGACTTTCTTATCGGAGCAATACGTGGGGGACGACACACTGTTTTACACGAAGTTACACACTACAGATACTAAGGTTTTTGACAAAGTGGCGGCTTCAATTTTCGATACTGTGGCGAAGTGTGGACATGAAGCTTCACCTAGTAAAACAATGATGACGCCGTATTCTGTGGAGAAGACCCAAACGCATGCAAAGCAGGGTTGTTATGTACCGCAGGATCGTATGATGATCATTTCATCAGAAAGGAGGAAGGATATCGAGGATGTGCAAGGGTACGTGCGCTCACAAGTGCAAACGATGATAACGAAGGTGAGTAGAGGATTCTGTCATGATTTAGCGCAACTGATATTAATGCTTAAGACTACTTTCATTGGTGCGTGGAAGATGAAGCGAACTATTAAGGAAGACGCGATGTATCGCGACAGAAAGTTTGATTCGAATGATGAAGATGGGTTTACGTTGATACAAATTCGAAATCCCTTAGCATTATATGTCCCTATAGGGTGGAATGGGTATGGTGCGCATCCGGCAGCTCTTAATATCGTTATGACGGAAGAGATGTATGTTGATTCGATCATGATCTCAAAACTGGATGAAATTATGGCGCCGATAAGAAGGATTGTGCATGATATTCCACCGTGTTGGAACGAGACTCAGGGAGACAAGCGCGGATTGATTAGTGCAACTAAAATGAGTTTCTTTTCAAAGATGGCTAGGCCTGCTGTCCAAGCCGCTTTGAGTGACCCGCAAATAATGAATCTAGTTGAAGAGCTTCCACTTGGAGAGTTTTCACCCGGACGTATTTCGAGAACCATGATGCACAGTGCTCTTCTGAAGGAATCAAGCGCTAGGACGTTGTTATCCAGTGGTTACGAACTAGAATATCAGAAGGCTTTAAATAGTTGGATTGCACAAGTCTCGATGCGTTTGGGAGAGGAGTCAGGAGTGATATCGACATCTTACGCGAAACTCTTTGACGTATACTTCGAAGGTGAGTTGGACGGCGCTCCCTATATGTTCCCAGACCAGAACTTATCTCCGCAGTTCTATATACAGAAGATGATGATTGGCCCACGAGTTAGCTCACGAGTACGGAATTCTTATGTAGATCGGATTGATGTGATATTGAGGAAGGATGTCGTTATGCGAGGCTTTATCACCGCAAATACTATTCTGAACGTAATTGAGAAACTGGGAACTAATCACTCAGTGGGAGATTTAGTCACAGTCTTTACGCTTATGAACATCGAGACACGTGTGGCTGAAGAGCTTGCAGAATATATGACTTCAGAAAAGATACGATTTGACGCGTTGAGACTTCTGAAGAAAGGGATCGCAGGCGACGAATTCACTATGTCGTTGAACGTTGCAACGCAGGATTTCATTGACTCTTACCTCGCCTATCCCTATCAGTTGACGAAAACGGAGGTCGACGCCATATCGTTGTATTGCACGCAGATGATTATGCTACGCGCGGCGCTCGGGTTACCAAAGAAGAAGATGAAGATTGTTGTAACTGATGATGCAAAGAAAAGATACAAGATACGTTTGCAGAGGTTTAGAACGCACGTACCTAAAATTAAAGTTCTTAAGAAGTTGATTGATCCAAATAGAATGACAGTTAGAAATTTTGAAAACCAATTCGTT
>AEO19844
ATGGTCGCAATCACCGTGCAAGGTGCACAGCTCATCAAGCGAGTGGTCGAACGCTTTTATCCAGGGATAGCATTTAATATAAATGAAGGAGCATGCTATATATATAAGTTTTCAGATCATATACGACGTATAAGGATGAAACATGGAACAAAATATCGACGGCAGGCGGAAGAGATTATACGCAATATAAGTTTGAGGAAAGAGCGATTGTATGGGATACCAGTATTAGATGAGGTTGAGTGGAAGTATGTGTTTGATGGTCAAACGTTCCAAAGTTACGCTTTTGAGGTGTACGTGAACTCAATTTTGCCGTGGAGTGAACTTGATCCGGAAGAAGAATTCTTACGTAATTATAGAGTTTCAAGGGAGATGACTGAAGTGGAAAAATTTATCGAATTTCGTGCTAAAAACGAGATGCAAATATACGGAGATATACCCATTAAAGTATGGTGTTGTTTCATCAACGAACTGAGTGCAGAGTTGAAGCATGTTCCCTTAGGGATGCAAGTTATGGCTGACTTCGTAAATCGTTTTAATTCACCATTCCATCAGGGGAATAGAGATTTATCAAATCTCGAAGATTTTCAAGTTGCATATACTACGCCGCTTTTATTTGAAATGTGTTGCATGGAGTCAATTTTAGAATTTAATATTAAAATGCGCATGCGCGAAGAAGAAATCTCGGCGTTGGAATTCGGTGATATGAAAGTTGATCCGGTTGGACTATTGCGTGAATTTTTCATTCTGTGCTTACCACACCCAAAAAAGATTAACAACGTTCTAAGAGCGCCGTATTCTTGGTTTGTGAAGATGTGGGGCGTTGGAGCTGATCCGATTGTTGTTCTACAATCTACGGCAGGCGATGACAGAAATTCAAAGGATGTGTTTTATGATAAGTTTCGAACCGAGCCAAACCGATACAAAGCTCTATTTCGGTCATCGTTTTATAACGAATCAAGACGAATGAATGAGGAAAAGATTCTAGAGGCGGTGAAGTATTCACAAAAACTGGGCTCGCACGATCGTAGATTACCTCTTTTTGAAAAAATGTTAAAGACGGTTTATACTACACCATTTTATCCACATAAGAGCTCGAACATGATACTGGCGTCTTTTCTATTAAGTATTCAAACTATTACAGGATATGGCAGGGCATGGGTGAAGAACGTGAGCACTGAATTCGATAAACAGCTGAAGCCGAACCCGAGCAATCTGGTTCAGGACGTTTCGGATTTAACACGGGAATTCTTTAAACAAGCATATGTTGAAGCAAAAGAGCGTAGAGAGGAGATCGTTAAACCTGAAGACTTATACACATCAATGTTGCGATTAGCGAGAAATACAAGTTCAGGTTTTTCAACCGAGATTTATGTGAAAAAGAGGTTTGGACCAAGGTTAAGAGATAAGGATTTGATCAAGGTCAATTCAAGGATTAAGGCTTTAGTTATTTTCACTAAAGGACATACTGTTTTCACTGATGAAGAACTTCATAAAAAGTATAATAGTGTGGAGCTATACCAAACTAAGGGTTCGAGAGATGTACCGATTAAGGCTACGAGAACGATATATTCAATCAATCTTTCAGTGTTGGTACCGCAGTTAATTGTCACTTTACCCTTGAATGAATATTTTTCTAGGGTTGGCGGGATAACCAGTCCGGATTATAAGAAGATCGGAGGAAAAGTAATTGTTGGAGATTTGGAGGCTACGGGGTCGCGCGTGATGGACGCTGCTGATTGCTTTCGTAACTCTGCGGATCGCGATATATTCACAATTGCGATTGATTATAGCGAATACGATACACACCTGACGCGACATAATTTTCGAACCGGTATGCTCCAAGGGATCAGAGAGGCTATGGCCCCCTATAGGGATTTGCGATATGAAGGTTATACGTTGGAGCAAATCATAGATTTTGGATATGGAGAGGGGAGGGTAGCGAATACACTATGGAATGGAAAGCGGAGACTGTTCAAAACTACATTTGATGCGTATATACGATTAGATGAGAGCGAGCGAGACAAAGGTAGTTTCAAAGTCCCCAAAGGAGTGCTTCCAGTATCGAGTGTTGATGTTGCAAATCGAATCGCGGTTGACAAAGGGTTCGACACGCTTATCGCGGCAACGGATGGAAGTGATTTGGCTTTGATCGACACACACCTTTCCGGCGAGAATTCGACTCTCATCGCTAACTCGATGCATAACATGGCTATTGGGACCTTGATACAGCGGGAAGTTGGGAGGGAGCAGCCAGGGGTTCTGACTTTCTTATCGGAGCAATACGTGGGGGACGACACACTGTTTTACACGAAGTTACACACTACAGATACTAAGGTTTTTGACAAAGTGGCGGCTTCAATTTTCGATACTGTGGCGAAGTGTGGACATGAAGCTTCACCTAGTAAAACAATGATGACGCCGTATTCTGTGGAGAAGACCCAAACGCATGCAAAGCAGGGTTGTTATGTACCGCAGGATCGTATGATGATCATTTCATCAGAAAGGAGGAAGGATATCGAGGATGTGCAAGGGTACGTGCGCTCACAAGTGCAAACGATGATAACGAAGGTGAGTAGAGGATTCTGTCATGATTTAGCGCAACTGATATTAATGCTTAAGACTACTTTCATTGGTGCGTGGAAGATGAAGCGAACTATTAAGGAAGACGCGATGTATCGCGACAGAAAGTTTGATTCGAATGATGAAGATGGGTTTACGTTGATACAAATTCGAAATCCCTTAGCATTATATGTCCCTATAGGGTGGAATGGGTATGGTGCGCATCCGGCAGCTCTTAATATCGTTATGACGGAAGAGATGTATGTTGATTCGATCATGATCTCAAAACTGGATGAAATTATGGCGCCGATAAGAAGGATTGTGCATGATATTCCACCGTGTTGGAACGAGACTCAGGGAGACAAGCGCGGATTGATTAGTGCAACTAAAATGAGTTTCTTTTCAAAGATGGCTAGGCCTGCTGTCCAAGCCGCTTTGAGTGACCCGCAAATAATGAATCTAGTTGAAGAGCTTCCACTTGGAGAGTTTTCACCCGGACGTATTTCGAGAACCATGATGCACAGTGCTCTTCTGAAGGAATCAAGCGCTAGGACGTTGTTATCCAGTGGTTACGAACTAGAATATCAGAAGGCTTTAAATAGTTGGATTGCACAAGTCTCGATGCGTTTGGGAGAGGAGTCAGGAGTGATATCGACATCTTACGCGAAACTCTTTGACGTATACTTCGAAGGTGAGTTGGACGGCGCTCCCTATATGTTCCCAGACCAGAACTTATCTCCGCAGTTCTATATACAGAAGATGATGATTGGCCCACGAGTTAGCTCACGAGTACGGAATTCTTATGTAGATCGGATTGATGTGATATTGAGGAAGGATGTCGTTATGCGAGGCTTTATCACCGCAAATACTATTCTGAACGTAATTGAGAAACTGGGAACTAATCACTCAGTGGGAGATTTAGTCACAGTCTTTACGCTTATGAACATCGAGACACGTGTGGCTGAAGAGCTTGCAGAATATATGACTTCAGAAAAGATACGATTTGACGCGTTGAGACTTCTGAAGAAAGGGATCGCAGGCGACGAATTCACTATGTCGTTGAACGTTGCAACGCAGGATTTCATTGACTCTTACCTCGCCTATCCCTATCAGTTGACGAAAACGGAGGTCGACGCCATATCGTTGTATTGCACGCAGATGATTATGCTACGCGCGGCGCTCGGGTTACCAAAGAGGAAGATGAAGATTGTTGTAACTGATGATGCAAAGAAAAGATACAAGATACGTTTGCAGAGGTTCAGAACGCACGTACCTAAAATTAAAGTTCTTAAGAAGTTGATTGATCCAAATAGAATGACAGTTAGAAATTTTGAAAACCAATTCGTT
>AEO19832
ATGGTCGCAATCACCGTGCAAGGTGCACAGCTCATCAAGCGAGTGGTCGAACGCTTTTATCCAGGGATAGCATTTAATATAAATGAAGGAGCATGCTATATATATAAGTTTTCAGATCATATACGACGTATAAGGATGAAACATGGAACAAAATATCGACGGCGGGCGGAAGAGATTATACGCAATATAAGTTTGAGGAAAGAGCGATTGTATGGGATACCAGTATTAGATGAGGTTGAGTGGAAGTATGTGTTTGATGGTCAAACGTTCCAAAGTTACGCTTTTGAGGTGTACGTGAACTCAATTTTGCCGTGGAGTGAACTTGATCCGGAGGAAGAATTCTTACGTAATTACAGAGTTTCAAGGGAGATGACTGAAGTGGAAAAATTTATCGAATTTCGTGCTAAAAACGAGATGCAAATATACGGAGATATACCCATTAAAGTATGGTGTTGTTTCATCAACGAACTGAGTGCAGAGTTGAAGCATGTTCCCTTAGGGATGCAAGTTATGGCTGACTTCGTAAATCGTTTTAATTCACCATTCCACCAGGGGAATAGAGATTTATCAAATCTTGAAGATTTTCAAGTTGCATATACTACGCCGCTTTTATTTGAAATGTGTTGCATGGAGTCAATTTTAGAATTTAATATTAAAATGCGCATGCGCGAAGAAGAAATCTCGGCGTTGGAATTCGGTGATATGAAAGTTGATCCGGTTGGACTATTGCGTGAATTTTTCATTCTGTGCTTACCACACCCAAAAAAGATTAACAACGTTCTAAGAGCGCCGTATTCTTGGTTTGTGAAGATGTGGGGCGTTGGAGCTGATCCGATTGTTGTTCTACAATCTACGGCAGGCGATGACAGAAATTCAAAGGATGTGTTTTATGATAAGTTTCGAACCGAGCCAAACCGATACAAAGCTCTATTTCGGTCATCGTTTTATAACGAATCAAGACGAATGAATGAGGAAAAGATTCTAGAGGCGGTGAAGTATTCACAAAAACTGGGCTCGCACGATCGTAGATTACCTCTTTTTGAAAAAATGTTAAAGACGGTTTATACTACACCATTTTATCCACATAAGAGCTCGAACATGATACTGGCGTCTTTTCTATTAAGTATTCAAACTATTACAGGATATGGCAGGGCATGGGTGAAGAACGTGAGCACTGAATTCGATAAACAGCTGAAGCCGAACCCGAGCAATCTGGTTCAGGACGTCTCGGATTTAACACGGGAATTCTTTAAACAAGCATATGTTGAAGCAAAAGAGCGTAGAGAGGAGATCGTTAAACCTGAAGACTTATACACATCAATGTTGCGATTAGCGAGAAATACGAGTTCAGGTTTTTCAACCGAGATTTATGTGAAAAAGAGGTTTGGACCAAGGTTAAGAGATAAGGATTTGATCAAGATCAATTCAAGGATTAAGGCTTTAGTTATTTTCACTAAAGGACATACTGTTTTCACTGATGAAGAACTTCATAAAAAGTATAATAGTGTGGAGCTATACCAAACTAAGGGTTCGAGAGATGTACCGATTAAGGCTACGAGAACGATATATTCAATCAATCTTTCAGTGTTGGTACCACAGTTAATTGTCACTTTACCCTTGAATGAATATTTTTCTAGGGTTGGCGGGATAACCAGTCCGGATTATAAGAAGATCGGAGGAAAAGTAATTGTTGGAGATTTGGAGGCTACGGGGTCGCGCGTGATGGACGCTGCTGATTGCTTTCGTAACTCTGCGGATCGCGATATATTCACAATTGCGATTGATTATAGCGAATACGATACACACTTAACGCGACATAATTTTCGAACCGGTATGCTCCAAGGAATCAGAGAGGCTATGGCCCCCTATAGGGATTTGCGATATGAAGGTTATACGTTGGAGCAAATCATAGATTTTGGATATGGAGAGGGGAGGGTAGCGAATACACTATGGAATGGAAAGCGGAGACTGTTCAAAACTACATTTGATGCGTATATACGATTAGACGAGAGCGAGCGAGACAAAGGTAGTTTCAAAGTCCCCAAAGGAGTGCTTCCAGTATCGAGTGTTGATGTTGCAAATCGAATCGCGGTTGACAAAGGGTTCGACACGCTTATCGCGGCAACGGATGGAAGTGATTTGGCTTTGATCGACACACACCTTTCCGGCGAGAATTCGACTCTCATCGCTAACTCGATGCATAACATGGCTATTGGGACCTTGATACAGCGGGAAGTTGGGAGGGAGCAGCCAGGGGTTCTGACTTTCTTGTCGGAGCAATACGTGGGGGACGACACACTGTTTTACACAAAGTTACACACTACAGATACTAAGGTTTTTGACAAAGTGGCGGCTTCAATTTTCGATACTGTGGCGAAGTGTGGACATGAAGCTTCACCTAGTAAAACAATGATGACGCCGTATTCTGTGGAGAAGACCCAAACGCATGCAAAGCAGGGTTGTTATGTACCGCAGGATCGTATGATGATCATTTCATCAGAAAGGAGGAAGGATATCGAGGATGTGCAAGGGTACGTGCGCTCACAAGTGCAAACGATGATAACGAAGGTGAGTAGAGGATTCTGTCATGATTTAGCGCAACTGATATTAATGCTTAAGACTACTTTCATTGGTGCGTGGAAGATGAAGCGAACTATTAAGGAAGACGCGATGTATCGCGACAGAAAGTTTGATTCGAATGATGAAGATGGGTTTACGTTGATACAAATTCGAAATCCCTTAGCATTATATGTCCCTATAGGGTGGAATGGGTATGGTGCGCATCCGGCAGCTCTTAATATCGTTATGACGGAAGAGATGTATGTTGATTCGATCATGATCTCAAAACTGGATGAAATTATGGCGCCGATAAGAAGGATTGTGCATGATATTCCACCGTGTTGGAACGAGACTCAGGGAGACAAGCGCGGATTGATTAGTGCAACTAAAATGAGTTTCTTTTCAAAGATGGCTAGGCCTGCTGTCCAAGCCGCTTTGAGTGACCCGCAAATAATGAATCTAGTTGAAGAGCTTCCACTTGGAGAGTTTTCACCTGGACGTATTTCGAGAACCATGATGCACAGTGCTCTTCTGAAGGAATCAAGCGCTAGGACGTTGTTATCCAGTGGTTACGAACTAGAATATCAGAAGGCTTTAAATAGTTGGATTGCACAAGTCTCGATGCGTTTGGGAGAGGAGTCAGGAGTGATATCGACATCTTACGCGAAACTCTTTGACGTATATTTCGAAGGTGAGTTGGACGGCGCTCCCTATATGTTCCCAGACCAGAACTTATCTCCGCAGTTCTATATACAGAAGATGATGATTGGCCCACGAGTTAGCTCACGAGTACGGAATTCTTATGTAGATCGGATTGATGTGATATTGAGGAAGGATGTCGTTATGCGAGGCTTTATCACCGCAAATACTATTCTGAACGTAATTGAGAAATTGGGAACTAATCACTCAGTGGGAGATTTAGTCACAGTCTTTACGCTTATGAACATCGAGACACGTGTGGCTGAAGAGCTTGCAGAATATATGACTTCAGAAAAGATACGATTTGACGCGTTGAAACTTCTGAAGAAAGGGATCGCGGGCGACGAATTCACTATGTCGTTGAACGTTGCAACGCAGGATTTCATTGACTCTTACCTCGCCTATCCCTATCAGTTGACGAAAACGGAGGTCGACGCCATATCGTTGTATTGCACGCAGATGATTATGCTACGCGCGGCGCTCGGATTACCAAAGAAGAAGATAAAGATTGTTGTAACTGATGATGCAAAGAAAAGATACAAGATACGTTTGCAGAGGTTTAGAACGCACGTACCTAAAATTAAAGTTCTTAAGAAGTTGATTGATCCAAATAGAATGACAGTTAGAAATCTTGAAAACCAATTCGTT
>AEO19820
ATGGTCGCAATCACCGTGCAAGGTGCACAGCTCATCAAGCGAGTGGTCGAACGCTTTTATCCAGGGATAGCATTTAATATAAATGAAGGAGCATGCTATATATATAAGTTTTCAGATCATATACGACGTATAAGGATGAAACATGGAACAAAATATCGACGGCAGGCGGAAGAGATTATACGCAATATAAGTTTGAGGAAAGAGCGATTGTATGGGATACCAGTATTAGATGAGGTTGAGTGGAAGTATGTGTTTGATGGTCAAACGTTCCAAAGTTACGCTTTTGAGGTGTACGTGAACTCAATTTTGCCGTGGAGTGAACTTGATCCGGAGGAAGAATTCTTACGTAATTACAGAGTTTCAAGGGAGACGACTGAAGTGGAAAAATTTATCGAATTTCGTGCTAAAAACGAGATGCAAATATACGGAGATATACCCATTAAAGTATGGTGTTGTTTCATCAACGAACTGAGTGCAGAGTTGAAGCATGTTCCCTTAGGGATGCAAGTTATGGCTGACTTCGTAAATCGTTTTAATTCACCATTCCACCAGGGGAATAGAGATTTATCAAATCTTGAAGATTTTCAAGTTGCATATACTACGCCGCTTTTATTTGAAATGTGTTGCATGGAGTCAATTTTAGAATTTAATATTAAAATGCGCATGCGCGAAGAAGAAATCTCGGCGTTGGAATTCGGTGATATGAAAGTTGATCCGGTTGGACTATTGCGTGAATTTTTCATTCTGTGCTTACCACACCCAAAAAAGATTAACAACGTTCTAAGAGCGCCGTATTCTTGGTTTGTGAAGATGTGGGGCGTTGGAGCTGATCCGATTGTTGTTCTACAATCTACGGCAGGCGATGACAGAAATTCAAAGGATGTGTTTTATGATAAGTTTCGAACCGAGCCAAACCGATACAAAGCTCTATTTCGGTCATCGTTTTATAACGAATCAAGACGAATGAATGAGGAAAAGATTCTAGAGGCGGTGAAGTATTCACAAAAACTGGGCTCGCACGATCGTAGATTACCTCTTTTTGAAAAAATGTTAAAGACGGTTTATACTACACCATTTTATCCACATAAGAGCTCGAACATGATACTGGCGTCTTTTCTATTAAGTATTCAAACTATTACAGGATATGGCAGGGCATGGGTGAAGAACGTGAGCACTGAATTCGATAAACAGCTGAAGCCGAACCCGAGCAATCTGGTTCAGGACGTCTCGGATTTAACACGGGAATTCTTTAAACAAGCATATGTTGAAGCAAAAGAGCGTAGAGAGGAGATCGTTAAACCTGAAGACTTATACACATCAATGTTGCGATTAGCGAGAAATACGAGTTCAGGTTTTTCAACCGAGATTTATGTGAAAAAGAGGTTTGGACCAAGGTTAAGAGATAAGGATTTGATCAAGATCAATTCAAGGATTAAGGCTTTAGTTATTTTCACTAAAGGACATACTGTTCTCACTGATGAAGAACTTCATAAAAAGTATAATAGTGTGAAGCTATACCAAACTAAGGGTTCGAGAGATGTACCGATTAAGGCTACGAGAACGATATATTCAATCAATCTTTCAGTGTTGGTACCACAGTTAATTGTCACTTTACCCTTGAATGAATATTTTTCTAGGGTTGGCGGGATAACCAGTCCGGATTATAAGAAGATCGGAGGAAAAGTAATTGTTGGAGATTTGGAGGCTACGGGGTCGCGCGTGATGGACGCTGCTGATTGCTTTCGTAACTCTGCGGATCGCGATATATTCACAATTGCGATTGATTATAGCGAATACGATACACACTTAACGCGACATAATTTTCGAACCGGTATGCTCCAAGGAATCAGAGAGGCTATGGCCCCCTATAGGGATTTGCGATATGAAGGTTATACGTTGGAGCAAATCATAGATTTTGGATATGGAGAGGGGAGGGTAGCGAATACACTATGGAATGGAAAGCGGAGACTGTTCAAAACTACATTTGATGCGTATATACGATTAGACGAGAGCGAGCGAGACAAAGGTAGTTTCAAAGTCCCCAAAGGAGTGCTTCCAGTATCGAGTGTTGATGTTGCAAATCGAATCGCGGTTGACAAAGGGTTCGACACGCTTATCGCGGCAACGGATGGAAGTGATTTGGCTTTGATCGACACACACCTTTCCGGCGAGAATTCGACTCTCATCGCTAACTCGATGCATAACATGGCTATTGGGACCTTGATACAGCGGGAAGTTGGGAGGGAGCAGCCAGGGGTTCTGACTTTCTTGTCGGAGCAATACGTGGGGGACGACACACTGTTTTACACAAAGTTACACACTACAGATACTAAGGTTTTTGACAAAGTGGCGGCTTCAATTTTCGATACTGTGGCGAAGTGTGGACATGAAGCTTCACCTAGTAAAACAATGATGACGCCGTATTCTGTGGAGAAGACCCAAACGCATGCAAAGCAGGGTTGTTATGTACCGCAGGATCGTATGATGATCATTTCATCAGAAAGGAGGAAGGATATCGAGGATGTGCAAGGGTACGTGCGCTCACAAGTGCAAACGATGATAACGAAGGTGAGTAGAGGATTCTGTCATGATTTAGCGCAACTGATATTAATGCTTAAGACTACTTTCATTGGTGCGTGGAAGATGAAGCGAACTATTAAGGAAGACGCGATGTATCGCGACAGAAAGTTTGATTCGAATGATGAAGATGGGTTTACGTTGATACAAATTCGAAATCCCTTAGCATTATATGTCCCTATAGGGTGGAATGGGTATGGTGCGCATCCGGCAGCTCTTAATATCGTTATGACGGAAGAGATGTATGTTGATTCGATCATGATCTCAAAACTGGATGAAATTATGGCGCCGATAAGAAGGATTGTGCATGATATTCCACCGTGTTGGAACGAGACTCAGGGAGACAAGCGCGGATTGATTAGTGCAACTAAAATGAGTTTCTTTTCAAAGATGGCTAGGCCTGCTGTCCAAGCCGCTTTGAGTGACCCGCAAATAATGAATCTAGTTGAAGAGCTTCCACTTGGAGAGTTTTCACCTGGACGTATTTCGAGAACCATGATGCACAGTGCTCTTCTGAAGGAATCAAGCGCTAGGACGTTGTTATCCAGTGGTTACGAACTAGAATATCAGAAGGCTTTAAATAGTTGGATTGCACAAGTCTCGATGCGTTTGGGAGAGGAGTCAGGAGTGATATCGACATCTTACGCGAAACTCTTTGACGTATATTTCGAAGGTGAGTTGGACGGCGCTCCCTATATGTTCCCAGACCAGAACTTATCTCCGCAGTTCTATATACAGAAGATGATGATTGGCCCACGAGTTAGCTCACGAGTACGGAATTCTTATGTAGATCGGATTGATGTGATATTGAGGAAGGATGTCGTTATGCGAGGCTTTATCACCGCAAATACTATTCTGAACGTAATTGAGAAATTGGGAACTAATCACTCAGTGGGAGATTTAGTCACAGTCTTTACGCTTATGAACATCGAGACACGTGTGGCTGAAGAGCTTGCAGAATATATGACTTCAGAAAAGATACGATTTGACGCGTTGAAACTTCTGAAGAAAGGGATCGCGGGCGACGAATTCACTATGTCGTTGAACGTTGCAACGCAGGATTTCATTGACTCTTACCTCGCCTATCCCTATCAGTTGACGAAAACGGAGGTCGACGCCATATCGTTGTATTGCACGCAGATGATTATGCTACGCGCGGCGCTCGGATTACCAAAGAAGAAGATAAAGATTGTTGTAACTGATGATGCAAAGAAAAGATACAAGATACGTTTGCAGAGGTTTAGAACGCACGTACCTAAAATTAAAGTTCTTAAGAAGTTGATTGATCCAAATAGAATGACAGTTAGAAATCTTGAAAACCAATTCGTT
>AEO19808
ATGGTCGCAATCACCGTGCAAGGTGCACAGCTTATCAAGCGAGTGGTTGAACGGTTTTATCCAGGAATAGAATTTAGGAACGATGAAGGGGCATGTTATATATATAAATTTTCAGGTCATATAAGGCGAATTAGGATGAAGCATGGTACTAAGTATCAGCGTCAAGCAGAGGAAATTATGCATAATATAAGTTTAAGGAAAGAAAGACTGCATGGAATTCCGGTTTTGGATGAAGTGGAATGGAAATACGTTTTTGATGGCCAAACTTTCCAAAGCTACGCGTTCGAAGTTTACATCAATTCAATTTTACCGTGGAGTGAACTTGATCCGGAGGAAGAATTTTTACGTAATTATAGAGTGTCTAGAGAGATGACTGAGGTTGAGAAGTTCATCGAATTTCGGGCTAAAAACGAGATGCAAATATATGGCGATATACCCATTAAGGTGTGGTGCTGTTTCATTAATGAGCTGAGTACTGAAGTAAATCATACGCCTTTAGGGATGCAGGTTATGGCCGACTTTGTAAATCGATTTGGTTCACCATTTCATCAAGGTAATAGAGACTTGTCAAATCTGGAGGATTTTCAAGTCGCATACTCTACGCCTCTTTTATTCGAGATGTGCTGTATGGAGTCGATTTTAGAGTTTAATATCAAGATGCGTATGCGCGAAGAAGAGATCTCAGCTTTAGAGTTTGGTGATACGAGAATTGACCCTATCGGGTTATTGCGTGAGTTCTTCGTTTTATGTTTGCCGCATCCAAAGAAGATTAACAATGTTTTGAGAGCACCTTATTCGTGGTTTGTAAAGATGTGGGGCGTTGGTGCGGATCCAATCGTGGTTTTACAATCTGCGGCTGGTGATGACAGAAATTCAAAAGACGTTTTCTATGATAAATTTCGCACAGAAGCGAATCGCTACAAAGGACTGTTTCGGTCATCTTTTTATAGTGAGTCGAGGCGAATGAATGAGGAGAAAATCCTAGAGGCAGTTAAGTATTCGCAGGAGTTGGGTTCACACGATCATAGGCTGCCCATATTCGAAAAGATGTTAAAAACGGTCTATACTACACCTTTCTACCCTCACAAGAGTTCCAACATGATATTAGCCTCCTTCCTGCTAAGTATTCAAACAATTACCGGATATGGCAGAGCGTGGGTGAAGAATGTGAGCACAGAGTTCGATAAACAGTTAAAACCTAATCCGAATAACTTAGTACAGGACGTTTCGGACTTAACACGAGAATTTTTTAAACAAGCATACGTAGAAGCAAAAGAACGCCGGGAAGAAATAGTGAAACCAGAAGATCTGTACACATCAATGCTGCGCCTAGCGCGAAACACCAGTTCAGGGTTCTCAACTGAAATATTTGTGAAGAAGAAGTTCGGTCCAAGGCTAAAAGATAAAGACCTAATTAAGATCAATTCTAGGATCAAAGCTCTAGTCATCTTTACGAAGGGTCATACCGTTTTTACAGATGAGGAGTTACGCAAAAAGTACAACAGTGTTGAGCTTTACCAAACTAAAGGATCGCGAGATGTACCAATCAAAGCGACGAGGACCATTTATTCCATTAATCTTTCGGTTCTAGTTCCTCAGCTAATCGTAACTTTACCTTTGAACGAATACTTTTCACGGGTTGGCGGGATTACGAGTCCTGATTATAGGAAAATTGGTGGAAAGGTTATTGTGGGTGATCTTGAAGCAACGGGTTCGCGCGTAATGGATGCTGCAGACTGTTTTCGAAACTCAGCGGATCGGGATATTTTTACAATCGCCATAGATTACAGTGAATATGATACACACCTTACTCGATATAATTTTCGGACTGGTATGTTGCAAGGGATTAGAGAAGCGATGACTCCTTATAGGGACTTGCGTTATGAAGGATACACCTTGGAGCAGATCATCGATTTCGGATACGGGGAAGGTAGAGTAGCAAATACGTTATGGAATGGGAAACGCCGGTTATTTAGAACGACATTCGATGCCTACCTACGATTAGACGAAAGTGAACGAGATAAGGGGACGTTTAAAATCCCAAAGGGAGTGTTGCCCGTTTCAAATGTCGATGTTGCGAAACGTATCGCGGTCGATAAAGGATTTGATACACTCGTTGCAGCGACGGACGGTAGCGATCTAGCGTTAATTGATACACATCTGTCAGGCGAAAATTCAACGCTTATCGCTAATTCGATGCACAATATGGCTATTGGGACATTAATTCAGAGAGAAGTCGGGAAAGAAGAGCCTGGTATTCTGACCTTTCTATCGGAGCAATATGTTGGTGATGATACGTTATTTTATGCTAAATTACATACCACAGATACGAAAGTATTTGATAGAATCGCTACTTCGATTTTTAACACCGTAGCTAAGTGTGGCCATGAAGCGTCTCCTAGTAAAACAATGATGACACCTTATTCTGTAGAGAAAACACAAACGCACGCAAAACAGGGTTGCTACGTACCACAAGATCGTATGATGATTATCTCATCAGAGAGAAGGAAGGATATTGAAGATGTGCAAGGATATGTTCGGTCGCAAGTACAAACGATGATAACGAAAGTGAGTAGAGGATTCTGCCACGATTTGGCACAGCTAATATTGATGTTGAAAGCAGCTTTCATCGGCGCTTGGAAGATGAAGCGAACTATTAAGGAAGACGCGACATACAGGGATAGAAAGTTTGACTCAAACGATGAAGATGGCTTCACATTAATACAAATCAGAAATCCGCTTGCTCTATATGTACCCATAGGCTGGAATGGTTACGGCGCGCATCCCGCGGCTCTGAACATTGTTATGACGGAAGAAATGTACGTTGATTCGATTATGATATCCAAATTGGATGAGATCATGGCTCCTATAAGGAAGATTGTACATGATATCCCGCCGTGTTGGAACGAGACTCAAGGAGATAAACGCGGTCTAATCAGTGCGACAAAGATGAGCTTCTTTTCAAAAATGGCGAGACCAGCTGTTCAGGCAGCCTTGAGCGACCCACAGGTGATGAATCTCGTTGAGGAACTTCCATTGGGAGAGTTTTCACCCGGACGAATTTCGAGAACCATGATGCATAGCGCGCTCTTAAAAGAATCAAGCGCAAGAACTCTCCTCTCGAGTGGCTACGAATTGGAGTATCAGAAAGCATTAAACAATTGGATTTCACAAGTTTCAATGCGTTTAGGAGAAGAGTCGGGAGTTATATCGACATCCTACGCCAAGCTGTTTGATGTATATTTTGAAGGTGAATTAGACAGTGCACCTTATATGTTCCCCGACCAGAATTTGTCTCCACAGTTCTACATCCAGAAGATGATGATCGGACCAAGAGTTAGCTCGCGCGTAAGGAATTCTTATGTAGACAGGATTGATGTAATCTTGAGGAAGGATGTTGTGATGCGAGGTTTCATCACTGCGAACACGATATTGAACGTTATTGAGAAGCTTGGGACTAATCATTCTGTTGGTGACCTCGTTACCGTGTTCACACTCATGAATATCGAGACGCGCGTTGCTGAGGAGCTGGCCGAATATATGACTTCTGAGAAAATTCGTTTCGATGCGTTGAAATTGCTGAAGAAGGGAATTGCTGGTGATGAATTTACCATGTCATTAAATGTTGCCACTCAGGATTTTATTGATACTTATTTGGCCTATCCTTACCAGCTGACAAAAACCGAGGTCGACGCCGTTTCACTATATTGCACTCAGATGATAATGCTTCGAGCAGCGATCGGATTACCGAAAAGAAAGATGAGGATCGCCGTAACCGATGATGCTAAGAAAAGATACAAAATTAGACTACAGCGATTTAGAACTCACGTACCAAAGATCAAGGTTCTGAAGAAGCTGATCGATCCAAATAGAATGACAGTTAGGAATCTCGAGAACCAATTCGTT
>AEO19796
ATGGTCGCAATCACCGTGCAAGGTGCACAGCTTATCAAGCGAGTGGTTGAACGGTTTTATCCAGGAATAGAATTTAGGAACGATGAAGGGGCATGTTATATATATAAATTTTCAGGTCATATAAGGCGAATTAGGATGAAGCATGGTACTAAGTATCAGCGTCAAGCAGAGGAAATTATGCATAATATAAGTTTAAGGAAAGAAAGACTGCATGGAATTCCGGTTTTGGATGAAGTGGAATGGAAATACGTTTTTGATGGCCAAACTTTCCAAAGCTACGCGTTCGAAGTTTACATCAATTCAATTTTACCGTGGAGTGAACTTGATCCGGAGGAAGAATTTTTACGTAATTATAGAGTGTCTAGAGAGATGACTGAGGTTGAGAAGTTCATCGAATTTCGGGCTAAAAACGAGATGCAAATATATGGCGATATACCCATTAAGGTGTGGTGCTGTTTCATTAATGAGCTGAGTACTGAAGTAAATCATACGCCTTTAGGGATGCAGGTTATGGCCGACTTTGTAAATCGATTTGGTTCACCATTTCATCAAGGTAATAGAGACTTGTCAAATCTGGAGGATTTTCAAGTCGCATACTCTACGCCTCTTTTATTCGAGATGTGCTGTATGGAGTCGATTTTAGAGTTTAATATCAAGATGCGTATGCGCGAAGAAGAGATCTCAGCTTTAGAGTTTGGTGATACGAGAATTGACCCTATCGGGTTATTGCGTGAGTTCTTCGTTTTATGTTTGCCGCATCCAAAGAAGATTAACAATGTTTTGAGAGCACCTTATTCGTGGTTTGTAAAGATGTGGGGCGTTGGTGCGGATCCAATCGTGGTTTTACAATCTGCGGCTGGTGATGACAGAAATTCAAAAGACGTTTTCTATGATAAATTTCGCACAGAAGCGAATCGCTACAAAGGACTGTTTCGGTCATCTTTTTATAGTGAGTCGAGGCGAATGAATGAGGAGAAAATCCTAGAGGCAGTTAAGTATTCGCAGGAGTTGGGTTCACACGATCATAGGCTGCCCATATTCGAAAAGATGTTAAAAACGGTCTATACTACACCTTTCTACCCTCACAAGAGTTCCAACATGATATTAGCCTCCTTCCTGCTAAGTATTCAAACAATTACCGGATATGGCAGAGCGTGGGTGAAGAATGTGAGCACAGAGTTCGATAAACAGTTAAAACCTAATCCGAATAACTTAGTACAGGACGTTTCGGACTTAACACGAGAATTTTTTAAACAAGCATACGTAGAAGCAAAAGAACGCCGGGAAGAAATAGTGAAACCAGAAGATCTGTACACATCAATGCTGCGCCTAGCGCGAAACACCAGTTCAGGGTTCTCAACTGAAATATTTGTGAAGAAGAAGTTCGGTCCAAGGCTAAAAGATAAAGACCTAATTAAGATCAATTCTAGGATCAAAGCTCTAGTCATCTTTACGAAGGGTCATACCGTTTTTACAGATGAGGAGTTACGCAAAAAGTACAACAGTGTTGAGCTTTACCAAACTAAAGGATCGCGAGATGTACCAATCAAAGCGACGAGGACCATTTATTCCATTAATCTTTCGGTTCTAGTTCCTCAGCTAATCGTAACTTTACCTTTGAACGAATACTTTTCACGGGTTGGCGGGATTACGAGTCCTGATTATAGGAAAATTGGTGGAAAGGTTATTGTGGGTGATCTTGAAGCAACGGGTTCGCGCGTAATGGATGCTGCAGACTGTTTTCGAAACTCAGCGGATCGGGATATTTTTACAATCGCCATAGATTACAGTGAATATGATACACACCTTACTCGATATAATTTTCGGACTGGTATGTTGCAAGGGATTAGAGAAGCGATGACTCCTTATAGGGACTTGCGTTATGAAGGATACACCTTGGAGCAGATCATCGATTTCGGATACGGGGAAGGTAGAGTAGCAAATACGTTATGGAATGGGAAACGCCGGTTATTTAGAACGACATTCGATGCCTACCTACGATTAGACGAAAGTGAACGAGATAAGGGGACGTTTAAAATCCCAAAGGGAGTGTTGCCCGTTTCAAATGTCGATGTTGCGAAACGTATCGCGGTCGATAAAGGATTTGATACACTCGTTGCAGCGACGGACGGTAGCGATCTAGCGTTAATTGATACACATCTGTCAGGCGAAAATTCAACGCTTATCGCTAATTCGATGCACAATATGGCTATTGGGACATTAATTCAGAGAGAAGTCGGGAAAGAAGAGCCTGGTATTCTGACCTTTCTATCGGAGCAATATGTTGGTGATGATACGTTATTTTATGCTAAATTACATACCACAGATACGAAAGTATTTGATAGAATCGCTACTTCGATTTTTAACACCGTAGCTAAGTGTGGCCATGAAGCGTCTCCTAGTAAAACAATGATGACACCTTATTCTGTAGAGAAAACACAAACGCACGCAAAACAGGGTTGCTACGTACCACAAGATCGTATGATGATTATCTCATCAGAGAGAAGGAAGGATATTGAAGATGTGCAAGGATATGTTCGGTCGCAAGTACAAACGATGATAACGAAAGTGAGTAGAGGATTCTGCCACGATTTGGCACAGCTAATATTGATGTTGAAAGCAGCTTTCATCGGCGCTTGGAAGATGAAGCGAACTATTAAGGAAGACGCGACATACAGGGATAGAAAGTTTGACTCAAACGATGAAGATGGCTTCACATTAATACAAATCAGAAATCCGCTTGCTCTATATGTACCCATAGGCTGGAATGGTTACGGCGCGCATCCCGCGGCTCTGAACATTGTTATGACGGAAGAAATGTACGTTGATTCGATTATGATATCCAAATTGGATGAGATCATGGCTCCTATAAGGAAGATTGTACATGATATCCCGCCGTGTTGGAACGAGACTCAAGGAGATAAACGCGGTCTAATCAGTGCGACAAAGATGAGCTTCTTTTCAAAAATGGCGAGACCAGCTGTTCAGGCAGCCTTGAGCGACCCACAGGTGATGAATCTCGTTGAGGAACTTCCATTGGGAGAGTTTTCACCCGGACGAATTTCGAGAACCATGATGCATAGCGCGCTCTTAAAAGAATCAAGCGCAAGAACTCTCCTCTCGAGTGGCTACGAATTGGAGTATCAGAAAGCATTAAACAATTGGATTTCACAAGTTTCAATGCGTTTAGGAGAAGAGTCGGGAGTTATATCGACATCCTACGCCAAGCTGTTTGATGTATATTTTGAAGGTGAATTAGACAGTGCACCTTATATGTTCCCCGACCAGAATTTGTCTCCACAGTTCTACATCCAGAAGATGATGATCGGACCAAGAGTTAGCTCGCGCGTAAGGAATTCTTATGTAGACAGGATTGATGTAATCTTGAGGAAGGATGTTGTGATGCGAGGTTTCATCACTGCGAACACGATATTGAACGTTATTGAGAAGCTTGGGACTAATCATTCTGTTGGTGACCTCGTTACCGTGTTCACACTCATGAATATCGAGACGCGCGTTGCTGAGGAGCTGGCCGAATATATGACTTCTGAGAAAATTCGTTTCGATGCGTTGAAATTGCTGAAGAAGGGAATTGCTGGTGATGAATTTACCATGTCATTAAATGTTGCCACTCAGGATTTTATTGATACTTATTTGGCCTATCCTTACCAGCTGACAAAAACCGAGGTCGACGCCGTTTCACTATATTGCACTCAGATGATAATGCTTCGAGCAGCGATCGGATTACCGAAAAGAAAGATGAGGATCGCCGTAACCGATGATGCTAAGAAAAGATACAAAATTAGACTACAGCGATTTAGAACTCACGTACCAAAGATCAAGGTTCTGAAGAAGCTGATCGATCCAAATAGAATGACAGTTAGGAATCTCGAGAACCAATTCGTT
>AEO19784
ATGGTCGCAATCACCGTGCAAGGTGCACAGCTCATCAAGCGAGTGGTCGAACGCTTTTATCCGGGGATAGCATTCAATATAAATGAAGGAGCATGTTATATATATAAGTTTTCTGATCATATACGACGTATTAGGATGAAACATGGAACAAAATACCGACGGCAGGCGGAGGAGATTACACGCAATATAAGTTTGAGGAAAGAGCGATTGTATGGGATACCAGTATTAGATGAGGTTGAGTGGAAATATGTGTTTGATGGTCAGACGTTCCAAAGTTACGCTTTTGAGGTGTACGTGAACTCAATTTTGCCGTGGAGTGAACTTGATCCGGAGGAAGAATTCTTACGTAACTATAGAGTTTCAAGGGAGATGACTGAAGTGGAAAAATTTATCGAATCCCGTGCTAAAAACGAGATGCAAATATACGGAGATATACCCATTAAAGTATGGTGTTGTTTCATCAACGAACTGAGTGTAGAATTAAAGCATATTCCCTTAGGGATGCAAGTTATGGCTGACTTCGTAAACCGTTTTGATTCACCATTCCACCAGGGGAATAGAGATTTATCAAATCTTGAAGATTTTCAAGTTGCATACACCACGCCGCTTTTATTTGAAATGTGTTGCATGGAATCAATTTTAGAATTCAATATTAAAATGCGTATGCGTGAAGAAGATATCTCGGCGTTGGAATTTGGTGATATGAAGGTTGATCCGGTCGGATTATTGCGTGAGTTTTTTATTCTGTGCCTACCACACCCAAAGAAGATTAACAACGTTCTAAGAGCGCCATATTCTTGGTTTGTGAAGATGTGGGGCGTCGGAGCTGATCCGATCGTTGTTTTACAATCTACGGCAGGTGATGACAGGAATTCAAAGGATGTGTTTTATGACAAGTTTCGAACCGAGCCAAACCGATACAAAGCTCTATTTCGGTCATCATTTTATAACGAATCAAGACGAATGAATGAGGAGAAGATTCTAGAGGCGGTGAAGTATTCACAAAAATTGGGCTCGCATGATCGTAGATTACCTCTTTTTGAAAAAATGTTAAAGACGGTTTATACTACACCATTTTATCCGCATAAGAGTTCGAACATGATACTAGCGTCTTTCCTATTGAGTATTCAAACTATTACTGGATATGGCAGGGCGTGGGTGAAGAACGTGAGCACTGAATTCGATAAACAGCTGAAGCCGAACCCAAGCAATCTGGTTCGGGATGTTTCGGATTTAACGCGGGAATTCTTTAAACAAGCATATGTTGAAGCAAAAGAACGTAGAGAAGAGATCGTTAAACCTGAGGACTTATATACATCGATGTTGCGATTAGCAAGAAATACAAGTTCAGGTTTTTCAACCGAGATTTATGTAAAGAAGAGGTTTGGTCCAAGGTTAAGGGATAAGGATTTGATCAAGATCAATTCAAGGATTAAGGCTTTAGTTATTTTCACTAAAGGACATACTGTTTTCACTGATGAAGAACTTCATAAGAAGTATAATAGTGTAGAGTTATATCAAACTAAGGGTTCAAGAGATGTACCGATTAAGGCTACGAGAACGATATATTCAATCAATCTTTCAGTGTTGGTACCGCAGTTAATCGTTACTTTACCCTTGAATGAGTATTTTTCTAGGGTTGGCGGGATAACTAGTCCGGATTATAAGAAGATCGGAGGAAAAGTAATTGTCGGAGATTTGGAAGCCACGGGGTCACGCGTGATGGATGCTGCTGATTGCTTTCGTAACTCTGCAGACCGCGATATATTCACGATTGCAATCGATTATAGCGAATACGATACGCACCTAACGCGACATAATTTTCGAACCGGTATGCTCCAAGGAATCAGAGAAGCCATGGCTCCCTATAGGGATTTGCGATATGAAGGTTATACGTTGGAGCAGATCATAGATTTTGGATATGGAGAGGGGAGGGTAGCGAATACGTTATGGAATGGAAAGCGAAGATTGTTTAAAACCACATTCGATGCGTATATACGATTAGACGAGAACGAGCGAGACAAGGGTAGTTTCAAAGTCCCCAAGGGAGTGCTCCCAGTATCGAGTGTTGACGTTGCGAATCGAATCGCGGTTGACAAAGGGTTCGACACGCTTATCGCGGCAACGGATGGAAGCGATTTGGCTTTGATCGACACACACCTTTCCGGCGAGAATTCGACTCTCATCGCTAACTCGATGCACAACATGGCTATTGGAACCTTGATACAACGAGAAGTTGGGAGGGTGCAGCCCGGGATTCTTACTTTCTTATCGGAGCAGTATGTGGGAGACGACACACTGTTTTACACAAAGCTACACACTACAGATACTAAGGTTTTTGATAAAGTGGCGGCTTCAATCTTTGATACAGTGGCGAAGTGTGGACATGAAGCTTCGCCTAGTAAGACAATGATGACGCCATACTCTGTGGAGAAAACCCAAACGCATGCAAAGCAGGGTTGTTATGTACCGCAGGATCGTATGATGATCATCTCATCAGAAAGGAGGAAGGATATCGAGGACGTGCAAGGGTACGTGCGTTCGCAAGTGCAAACGATGATAACGAAGGTGAGTAGAGGATTTTGTCATGACTTAGCGCAGCTAATATTAATGCTTAAGACTACTTTTATTGGTGCGTGGAAGATGAAGCGAACTATTAAGGAAGACGCAATGTATCGTGACAGAAAGTTTGATTCAAACGATGAGGATGGGTTTACACTGATACAGATTCGAAATCCCTTAGCATTATATGTCCCTATAGGTTGGAATGGGTACGGCGCGCATCCGGCAGCTCTCAATATCGTTATGACGGAAGAGATGTATGTTGATTCGATCATGATCTCAAAACTGGATGAAATCATGGCGCCGATAAGGAGGATTGTGCATGACATTCCACCGTGTTGGAATGAGACTCAGGGAGACAAGCGCGGGTTGATTAGTGCAACTAAGATGAGTTTCTTTTCGAAGATGGCTAGGCCCGCTGTCCAAGCCGCTTTAAGCGATCCGCAAATAATGAATCTAGTTGAAGAGCTTCCACTCGGAGAGTTTTCACCTGGACGTATTTCGAGAACCATGATGCATAGTGCTCTTCTGAAGGAATCTAGCGCTAGGACGTTGTTATCCAGCGGTTACGAACTAGAATATCAGAAGGCTTTGAATAGTTGGATTGCACAAGTTTCAATGCGTTTGGGAGAGGAGTCTGGAGTAATATCGACATCTTATGCGAAACTCTTTGACGTATACTTCGAAGGTGAGTTAGACGGCGCACCCTATATGTTTCCAGACCAAAACTTATCTCCGCAGTTCTATATACAGAAGATGATGATTGGCCCACGAGTTAGTTCACGAGTACGGAATTCTTATGTAGATCGGATTGATGTGATATTAAGAAAGGATGTCGTTATGCGAGGCTTTATCACTGCCAATACCATTCTGAACGTAATTGAGAAACTAGGAACTAATCACTCGGTGGGAGATTTAGTTACGGTCTTTACGCTAATGAACATCGAGACACGTGTGGCTGAAGAGTTAGCTGAATATATGACTTCAGAAAAGATACGATTTGACGCGTTGAAACTTCTCAAGAAAGGGATCGCTGGCGACGAATTCACTATGTCGTTGAACGTTGCTACCCAGGATTTTATTGACACTTACCTCGCCTATCCCTATCAGTTGACGAAAACGGAGGTCGACGCCATATCGTTGTATTGCGCGCAGATGGTTATGCTTCGCGCGGCGCTCGGGTTACCAAAGAAGAAGATGAAAATCGTTGTAACTGATGATGCGAAGAAAAGGTACAAGATACGTTTGCAGAGGTTTAGAACGCACGTACCTAAAATTAAAGTTCTTAAGAAGTTGATTGATCCAAATAGAATGACGGTTAGAAATCTTGAAAACCAATTCGTT
>AEO19772
ATGGTCGCAATCACCGTGCAAGGTGCACAGCTCATCAAGCGAGTGGTCGAACGCTTTTATCCGGGGATAGCATTCAATATAAATGAAGGAGCATGTTATATATATAAGTTTTCTGATCATATACGACGTATTAGGATGAAACATGGAACAAAATACCGACGGCAGGCGGAGGAGATTACACGCAATATAAGTTTGAGGAAAGAGCGATTGTATGGGATACCAGTATTAGATGAGGTTGAGTGGAAATATGTGTTTGATGGTCAGACGTTCCAAAGTTACGCTTTTGAGGTGTACGTGAACTCAATTTTGCCGTGGAGTGAACTTGATCCGGAGGAAGAATTCTTACGTAACTATAGAGTTTCAAGGGAGATGACTGAAGTGGAAAAATTTATCGAATCCCGTGCTAAAAACGAGATGCAAATATACGGAGATATACCCATTAAAGTATGGTGTTGTTTCATCAACGAACTGAGTGTAGAATTAAAGCATATTCCCTTAGGGATGCAAGTTATGGCTGACTTCGTAAACCGTTTTGATTCACCATTCCACCAGGGGAATAGAGATTTATCAAATCTTGAAGATTTTCAAGTTGCATACACCACGCCGCTTTTATTTGAAATGTGTTGCATGGAATCAATTTTAGAATTCAATATTAAAATGCGTATGCGTGAAGAAGATATCTCGGCGTTGGAATTTGGTGATATGAAGGTTGATCCGGTCGGATTATTGCGTGAGTTTTTTATTCTGTGCCTACCACACCCAAAGAAGATTAACAACGTTCTAAGAGCGCCATATTCTTGGTTTGTGAAGATGTGGGGCGTCGGAGCTGATCCGATCGTTGTTTTACAATCTACGGCAGGTGATGACAGGAATTCAAAGGATGTGTTTTATGACAAGTTTCGAACCGAGCCAAACCGATACAAAGCTCTATTTCGGTCATCATTTTATAACGAATCAAGACGAATGAATGAGGAGAAGATTCTAGAGGCGGTGAAGTATTCACAAAAATTGGGCTCGCATGATCGTAGATTACCTCTTTTTGAAAAAATGTTAAAGACGGTTTATACTACACCATTTTATCCGCATAAGAGTTCGAACATGATACTAGCGTCTTTCCTATTGAGTATTCAAACTATTACTGGATATGGCAGGGCGTGGGTGAAGAACGTGAGCACTGAATTCGATAAACAGCTGAAGCCGAACCCAAGCAATCTGGTTCGGGATGTTTCGGATTTAACGCGGGAATTCTTTAAACAAGCATATGTTGAAGCAAAAGAACGTAGAGAAGAGATCGTTAAACCTGAGGACTTATATACATCGATGTTGCGATTAGCAAGAAATACAAGTTCAGGTTTTTCAACCGAGATTTATGTAAAGAAGAGGTTTGGTCCAAGGTTAAGGGATAAGGATTTGATCAAGATCAATTCAAGGATTAAGGCTTTAGTTATTTTCACTAAAGGACATACTGTTTTCACTGATGAAGAACTTCATAAGAAGTATAATAGTGTAGAGTTATATCAAACTAAGGGTTCAAGAGATGTACCGATTAAGGCTACGAGAACGATATATTCAATCAATCTTTCAGTGTTGGTACCGCAGTTAATCGTTACTTTACCCTTGAATGAGTATTTTTCTAGGGTTGGCGGGATAACTAGTCCGGATTATAAGAAGATCGGAGGAAAAGTAATTGTCGGAGATTTGGAAGCCACGGGGTCACGCGTGATGGATGCTGCTGATTGCTTTCGTAACTCTGCAGACCGCGATATATTCACGATTGCAATCGATTATAGCGAATACGATACGCACCTAACGCGACATAATTTTCGAACCGGTATGCTCCAAGGAATCAGAGAAGCCATGGCTCCCTATAGGGATTTGCGATATGAAGGTTATACGTTGGAGCAGATCATAGATTTTGGATATGGAGAGGGGAGGGTAGCGAATACGTTATGGAATGGAAAGCGAAGATTGTTTAAAACCACATTCGATGCGTATATACGATTAGACGAGAACGAGCGAGACAAGGGTAGTTTCAAAGTCCCCAAGGGAGTGCTCCCAGTATCGAGTGTTGACGTTGCGAATCGAATCGCGGTTGACAAAGGGTTCGACACGCTTATCGCGGCAACGGATGGAAGCGATTTGGCTTTGATCGACACACACCTTTCCGGCGAGAATTCGACTCTCATCGCTAACTCGATGCACAACATGGCTATTGGAACCTTGATACAACGAGAAGTTGGGAGGGTGCAGCCCGGGATTCTTACTTTCTTATCGGAGCAGTATGTGGGAGACGACACACTGTTTTACACAAAGCTACACACTACAGATACTAAGGTTTTTGATAAAGTGGCGGCTTCAATCTTTGATACAGTGGCGAAGTGTGGACATGAAGCTTCGCCTAGTAAGACAATGATGACGCCATACTCTGTGGAGAAAACCCAAACGCATGCAAAGCAGGGTTGTTATGTACCGCAGGATCGTATGATGATCATCTCATCAGAAAGGAGGAAGGATATCGAGGACGTGCAAGGGTACGTGCGTTCGCAAGTGCAAACGATGATAACGAAGGTGAGTAGAGGATTTTGTCATGACTTAGCGCAGCTAATATTAATGCTTAAGACTACTTTTATTGGTGCGTGGAAGATGAAGCGAACTATTAAGGAAGACGCAATGTATCGTGACAGAAAGTTTGATTCAAACGATGAGGATGGGTTTACACTGATACAGATTCGAAATCCCTTAGCATTATATGTCCCTATAGGTTGGAATGGGTACGGCGCGCATCCGGCAGCTCTCAATATCGTTATGACGGAAGAGATGTATGTTGATTCGATCATGATCTCAAAACTGGATGAAATCATGGCGCCGATAAGGAGGATTGTGCATGACATTCCACCGTGTTGGAATGAGACTCAGGGAGACAAGCGCGGGTTGATTAGTGCAACTAAGATGAGTTTCTTTTCGAAGATGGCTAGGCCCGCTGTCCAAGCCGCTTTAAGCGATCCGCAAATAATGAATCTAGTTGAAGAGCTTCCACTCGGAGAGTTTTCACCTGGACGTATTTCGAGAACCATGATGCATAGTGCTCTTCTGAAGGAATCTAGCGCTAGGACGTTGTTATCCAGCGGTTACGAACTAGAATATCAGAAGGCTTTGAATAGTTGGATTGCACAAGTTTCAATGCGTTTGGGAGAGGAGTCTGGAGTAATATCGACATCTTATGCGAAACTCTTTGACGTATACTTCGAAGGTGAGTTAGACGGCGCACCCTATATGTTTCCAGACCAAAACTTATCTCCGCAGTTCTATATACAGAAGATGATGATTGGCCCACGAGTTAGTTCACGAGTACGGAATTCTTATGTAGATCGGATTGATGTGATATTAAGAAAGGATGTCGTTATGCGAGGCTTTATCACTGCCAATACCATTCTGAACGTAATTGAGAAACTAGGAACTAATCACTCGGTGGGAGATTTAGTTACGGTCTTTACGCTAATGAACATCGAGACACGTGTGGCTGAAGAGTTAGCTGAATATATGACTTCAGAAAAGATACGATTTGACGCGTTGAAACTTCTCAAGAAAGGGATCGCTGGCGACGAATTCACTATGTCGTTGAACGTTGCTACCCAGGATTTTATTGACACTTACCTCGCCTATCCCTATCAGTTGACGAAAACGGAGGTCGACGCCATATCGTTGTATTGCGCGCAGATGGTTATGCTTCGCGCGGCGCTCGGGTTACCAAAGAAGAAGATGAAAATCGTTGTAACTGATGATGCGAAGAAAAGGTACAAGATACGTTTGCAGAGGTTTAGAACGCACGTACCTAAAATTAAAGTTCTTAAGAAGTTGATTGATCCAAATAGAATGACGGTTAGAAATCTTGAAAACCAATTCGTT
>AEO19760
ATGGTCGCAATCACCGTGCAAGGTGCACAGCTCATCAAGCGAGTGGTTGAACGCTTTTATCCAGGGATAGCATTTAATATAAATGAAGGAGCATGTTATATATACAAGTTTTCTGATCATATACGACGTATAAGGATGAAACATGGAACAAAATATCGACGGCAGGCGGAAGAGATTATACGCAATATAAGTTTGAGGAAAGAGCGATTGTATGGGATACCAGTATTAGATGAGGTTGAGTGGAAATATGTGTTTAATGGTCAAACGTTTCAAAGTTACGCTTTTGAGGTGTACGTGAACTCAATTTTGCCGTGGAGTGAACTTGATCCGGAGGAAGAATTCTTACGTAACTACAGAGTTTCAAGGGAAATGACTGAAGTGGAAAAATTTATCGAATTCCGTGCTAAAAACGAGATGCAAATATACGGAGATATACCCATTAAAGTATGGTGTTGTTTCATCAACGAACTGAGTGCAGAACTAAAGCATATTCCCTTAGGGATGCAAGTTATGGCTGATTTTGTAAACCGTTTTGACTCACCATTCCACCAGGGGAATAGAGATTTATCAAATCTTGAAGATTTTCAAGTTGCATACACCACGCCGCTTTTATTTGAAATGTGTTGCATGGAATCAATTTTAGAATTCAATATTAAAATGCGTATGCGTGAAGAAGATATCTCGGCGCTGGAATTTGGTGATATGAAGGTTGATCCGGTTGGGCTATTGCGTGAGTTTTTCATTCTGTGCTTACCACACCCAAAGAAGATCAACAACGTTCTAAGAGCGCCATATTCTTGGTTCGTGAAGATGTGGGGCGTCGGAGCTGATCCGATCGTTGTTTTACAATCTACGGCAGGCGATGACAGGAATTCAAAGGATGTGTTTTATGACAAGTTTCGAACTGAGCCAAACCGATACAAAGCCCTATTTCGGTCATCGTTTTATAACGAATCAAGACGAATGAATGAGGAGAAGATTCTAGAGGCGGTGAAGTATTCACAAAAATTGGGCTCGCACGATCGTAGATTACCTCTTTTTGAAAAAATGTTAAAGACGGTTTATACTACACCATTTTATCCACATAAGAGCTCGAACATGATACTGGCGTCTTTCCTATTAAGTATTCAAACTATTACTGGATATGGCAGGGCGTGGGTGAAGAACGTGAGCACTGAATTCGATAAACAGCTGAAGCCGAACCCAAGCAATCTGGTTCAGGATGTTTCGGATTTAACGCGGGAATTCTTTAAACAAGCATATGTTGAAGCAAAAGAACGTAGAGAGGAGATCGTTAAACCTGAGGATTTATACACATCGATGTTGCGATTAGCGAGAAATACAAGTTCAGGTTTTTCAACCGAGATTTATGTAAAAAAGAGGTTTGGTCCAAGGTTAAGGGATAAAGATTTGATCAAGATCAATTCAAGGATTAAGGCTTTAGTTATTTTCACTAAAGGACATACTGTTTTCACTGATGAAGAACTTCATAAGAAGTATAATAGTGTAGAGCTATACCAAACTAAGGGTTCAAGAGATGTACCGATTAAGGCTACGAGAACGATATATTCAATCAATCTTTCAGTGTTGGTACCGCAGTTAATTGTTACTTTACCCTTGAATGAATATTTTTCTAGGGTTGGCGGGATAACCAGTCCGGATTATAAGAAGATCGGAGGAAAAGTAATTGTCGGAGATTTGGAGGCCACGGGGTCGCGCGTGATGGATGCTGCTGATTGCTTTCGTAACTCTGCAGACCGCGATATATTCACAATTGCAATTGACTATAGCGAATACGATACACACCTAACGCGACATAATTTTCGAACCGGTATGCTCCAAGGAATCAGAGAGGCTATGGCTCCCTATAGGGATTTGCGATACGAAGGTTATACGGTGGAGCAAATCATAGATTTTGGATATGGAGAGGGGAGGGTAGCGAATACGTTATGGAATGGAAAGCGAAGACTGTTTAAAACTACATTTGATGCGTATATACGATTAGACGAGAGCGAGCGAGACAAAGGTAGTTTCAAAGTCCCCAAGGGAGTGCTTCCAGTATCGAGTGTTGACGTTGCGAATCGAATCGCGGTTGACAAAGGGTTCGACACGCTTATCGCGGCAACGGATGGAAGCGATTTGGCTTTGATCGACACACACCTTTCCGGCGAGAATTCGACTCTCATCGCTAACTCAATGCACAACATGGCTATTGGGACCTTGATACAACGAGAAGTTGGGAGGGAGCAGCCAGGGATTCTTACTTTCTTATCGGAGCAATACGTGGGGGACGACACACTGTTTTACACAAAGCTACACACTACAGATACTAAGGTTTTTGATAAAGTGGCGGCTTCAATTTTTGATACAGTGGCGAAGTGTGGACATGAAGCTTCACCTAGTAAGACAATGATGACGCCATATTCTGTGGAGAAAACCCAGACTCATGCAAAACAGGGCTGCTATGTACCGCAGGATCGTATGATGATTATCTCGTCAGAAAGGAGGAAGGATATCGAGGATGTGCAAGGGTACGTGCGTTCGCAAGTGCAAACGATGATAACAAAGGTGAGTAGAGGATTTTGTCATGATTTGGCGCAGCTGATATTAATGCTTAAGACTACTTTTATCGGTGCGTGGAAGATGAAGCGAACTATTAAGGAAGATGCAATGTATCGCGACAGAAAGTTTGATTCGAACGATGAGGATGGGTTTACGCTGATACAGATTCGAAATCCCTTAGCATTATATGTCCCTATAGGTTGGAACGGGTACGGTGCGCATCCGGCAGCTCTCAATATCGTCATGACGGAAGAGATGTACGTTGATTCGATCATGATCTCAAAACTGGATGAAATCATGGCGCCGATTAGGAGGATTGTGCATGACATTCCACCGTGTTGGAATGAGACTCAGGGAGACAAGCGCGGATTGATTAGTGCAACTAAAATGAGTTTCTTTTCGAAGATGGCTAGGCCTGCTGTCCAAGCCGCTTTAAGCGATCCGCAAATAATGAATCTAGTTGAAGAGCTTCCACTTGGAGAGTTTTCACCTGGGCGTATCTCGAGAACCATGATGCATAGTGCTCTTCTGAAGGAATCTAGCGCTAGGACGTTGTTATCCAGTGGTTACGAACTAGAATATCAGAAGGCTTTGAATAGTTGGATTGCACAAGTCTCGATGCGTCTGGGAGAGGAGTCAGGAGTAATATCGACATCTTATGCGAAACTCTTTGACGTATACTTCGAAGGTGAGTTAGACGGCGCACCCTATATGTTTCCAGACCAGAACTTATCTCCGCAGTTCTATATACAGAAGATGATGATTGGCCCACGAGTTAGTTCACGAGTACGGAATTCTTATGTAGATCGGATTGATGTGATATTGAGAAAGGATGTCGTTATGCGAGGCTTTATCACTGCCAATACCATTCTGAACGTAATTGAGAAACTGGGAACTAATCACTCAGTGGGAGATTTGGTCACGGTTTTTACGCTTATGAACATCGAGACACGTGTGGCTGAAGAGCTAGCTGAATATATGACTTCAGAAAAGATACGATTTGACGCGTTGAAACTTCTAAAGAAAGGGATCGCTGGCGACGAATTCACTATGTCGTTGAACGTTGCTACCCAGGATTTTATTGACACTTACCTCGCCTATCCCTATCAGTTGACGAAAACGGAAGTCGACGCCATATCGTTGTATTGCACGCAGATGGTTATGCTTCGCGCGGCGCTCGGATTACCAAAGAAGAAGATGAAAATCGTTGTAACTGATGATGCGAAGAAAAGATACAAGATACGTTTGCAGAGGTTTAGAACGCACGCACCTAAAATTAAAGTTCTTAAGAAGTTGATTGATCCAAATAGAATGACAGTTAGAAATCTTGAAAACCAATTCGTT
>AEO19748
ATGGTCGCAATCACCGTGCAAGGTGCACAGCTCATCAAGCGAGTGGTCGAACGCTTTTATCCAGGGATAGCATTTAATATAAATGAAGGAGCATGTTATATATATAAGTTTTCTGATCATATACGATGTATAAGGATGAAACATGGAACAAAATATCGACGGCAGGCGGAAGAGATTATGCGCAATATAAGTTTGAGGAAAGAGCGATTGTATGGGATACCAGTATTAGATGAGGTTGAGTGGAAATATGTGTTTGATGGTCGAACGTTCCAGAGTTATGCTTTTGAAGTGTACGTGAACTCAATTTTGCCATGGAGTGAACTTGATCCGGAGGAAGAATTCTTACGTAACTACAGAGTTTCAAGGGAGATGACTGAAGTGGAAAAATTTATCGAATTCCGTGCTAAAAACGAGATGCAAATATACGGAGATATACCCATTAAAGTATGGTGTTGTTTCATCAACGAATTGAGTGCAGAATTAAAACATATTCCTTTAGGGATGCAAGTCATGGCTGACTTTGTAAACCGTTTTGACTCACCATTCCACCAGGGGAATAGAGATTTATCAAATCTTGAAGATTTTCAAGTTGCATACACCACGCCGCTTTTATTTGAAATGTGTTGCATGGAATCAATTTTAGAATTTAATATTAAAATGCGTATGCGTGAAGAAGATATCTCAGCGTTGGAATTTGGTGATATGAAGGTTGATCCGGTTGGATTATTACGTGAGTTTTTCATTCTGTGCTTACCACACCCAAAGAAGATCAATAACGTTCTAAGAGCGCCATATTCTTGGTTCGTGAAGATGTGGGGCGTCGGAGCTGATCCGATCGTTGTTTTACAATCTACGGCAGGCGATGACAGGAATTCAAAGGATGTGTTTTATGACAAGTTTCGAACCGAGCCAAACCGATACAAAGCCCTATTTCGGTCATCGTTTTATAATGAATCAAGACGAATGAATGAGGAGAAGATTCTAGAGGCGGTGAAGTATTCACAAAAATTGGGCTCGCACGATCGTAGATTACCTCTTTTTGAAAAAATGTTAAAGACGGTTTATACTACACCATTTTATCCACATAAGAGCTCGAATATGATACTGGCGTCTTTCCTATTAAGTATTCAAACTATTACTGGATATGGCAGGGCGTGGGTCAAGAACGTGAGCACTGAATTCGATAAACAGCTGAAGCCGAACCCGAGCAATCTGGTTCAGGATGTTTCGGATTTAACGCGGGAATTCTTTAAACAAGCGTATGTTGAAGCAAAAGAACGTAGAGAGGAGATCGTTAAACCTGAGGATTTATACACATCGATGTTGCGATTAGCGAGAAATACAAGTTCAGGTTTTTCAACCGAGATTTATGTAAAAAAGAGGTTTGGTCCAAGGTTAAGGGATAAAGACTTGATCAAGATCAATTCAAGGATTAAGGCTTTAGTTATTTTCACTAAAGGACATACTGTTTTCACTGATGAAGAACTTCATAAGAAGTATAATAGTGTAGAACTATACCAAACTAAAGGTTCAAGAGATGTACCGATTAAGGCTACGAGAACGATATATTCAATCAATCTTTCAGTGTTGGTACCACAGTTAATTGTTACTTTACCCTTGAACGAATATTTTTCTAGGGTTGGCGGGATAACCAGTCCGGATTATAAGAAGATCGGAGGAAAAGTAATTGTCGGAGATTTGGAGGCCACGGGGTCGCGCGTGATGGACGCCGCTGACTGCTTTCGTAACTCTGCAGACCGCGATATATTCACAATTGCAATTGATTATAGCGAATACGATACACACCTAACGCGACATAATTTTCGAACCGGTATGCTCCAAGGAATCAGAGAGGCCATGGCTCCCTATAGAGACTTGCGATACGAAGGTTATACGTTGGAGCAAATCATAGATTTTGGATATGGAGAGGGGAGGGTAGCGAATACGTTATGGAATGGAAAGCGAAGACTGTTTAAAACTACATTTGATGCGTATATACGATTAGACGAGAGTGAGCGAGACAAAGGTAGTTTCAAAGTCCCCAAGGGAGTGCTTCCAGTATCGAGTGTTGACGTTGCGAATCGAATCGCGGTTGACAAAGGGTTCGACACGCTTATCGCGGCAACGGATGGAAGCGATTTGGCTTTGATCGACACACACCTTTCCGGCGAGAATTCGACTCTCATCGCTAACTCGATGCACAACATGGCTATTGGGACCTTGATACAACGAGAAGTTGGGAAGGAGCAGCCAGGGATTCTTACTTTCCTATCGGAGCAATACGTGGGGGACGACACACTGTTTTACACAAAGCTACACACTACAGATACTAAGGTTTTTGATAAAGTGGCGGCTTCAATTTTTGATACAGTGGCGAAGTGCGGACATGAAGCTTCACCTAGTAAGACGATGATGACGCCATATTCTGTGGAGAAAACCCAAACTCATGCAAAACAGGGCTGTTATGTACCGCAGGATCGTATGATGATTATCTCATCAGAAAGGAGGAAGGATATCGAGGATGTGCAAGGGTACGTGCGTTCGCAAGTGCAAACGATGATAACGAAGGTGAGTAGAGGATTTTGTCATGATTTGGCGCAGCTGATATTAATGCTTAAGACTACCTTTATCGGTGCGTGGAAGATGAAGCGGACTATTAAAGAAGACGCAATGTATCGCGACAGAAAGTTTGATTCGAACGATGAGGATGGGTTTACGCTGATACAGATTCGAAATCCCTTAGCATTATATGTCCCTATAGGTTGGAATGGGTACGGTGCGCATCCGGCAGCTCTCAATATCGTTATGACGGAAGAGATGTATGTTGATTCGATCATGATCTCAAAACTGGATGAAATCATGGCGCCGATTAGGAGGATTGTGCATGACATTCCACCGTGTTGGAATGAGACTCAGGGAGATAAGCGCGGATTGATTAGCGCAACTAAAATGAGTTTCTTTTCGAAGATGGCTAGGCCCGCTGTCCAAGCCGCTTTAAGCGATCCGCAAATAATGAATCTAGTTGAAGAGCTTCCACTTGGAGAATTTTCACCTGGACGTATTTCGAGAACCATGATGCATAGCGCTCTTCTGAAGGAATCTAGCGCTAGGACGTTATTATCCAGTGGTTACGAGCTAGAATATCAGAAGGCTTTGAATAGTTGGATTGCACAAGTTTCGATGCGTTTGGGAGAGGAGTCAGGAGTAATATCGACATCTTATGCGAAACTCTTTGACGTATACTTCGAAGGTGAGTTAGACGGCGCACCCTATATGTTTCCAGACCAGAACTTATCTCCGCAGTTCTATATACAGAAGATGATGATCGGCCCACGAGTTAGTTCACGAGTACGGAATTCTTATGTAGATCGGATTGATGTGATATTGAGAAAGGATATCGTTATGCGAGGCTTTATCACCGCTAATACCATTCTGAACGTAATTGAGAAACTGGGAACTAATCACTCAGTGGGAGATTTAGTCACGGTTTTTACGCTTATGAACATCGAGACACGTGTGGCTGAAGAGCTAGCTGAATATATGACTTCAGAAAAGATACGATTTGACGCGTTGAAACTTCTAAAGAAAGGGATCGCTGGCGACGAATTCACTATGTCGTTGAATGTTGCTACCCAGGATTTTATTGACACTTACCTCGCCTATCCCTATCAGTTGACGAAAACGGAGGTCGACGCCATATCGTTGTATTGCACGCAGATGGTTATGCTTCGCGCGGCGCTCGGATTACCAAAGAAGAAGATGAAAATCGTTGTAACTGATGATGCGAAGAAAAGATACAAGATACGTTTGCAGAGGTTTAGAACGCACGTACCTAAAATTAAAGTTCTTAAGAAGTTGATTGATCCCAATAGAATGACAGTTAGAAATCTTGAAAACCAATTCGTT
>AEO19736
ATGGTCGCAATCACCGTGCAAGGTGCACAGCTCATCAAGCGAGTGGTCGAACGCTTTTATCCAGGGATAGCATTTAATATAAATGAAGGAGCATGTTATATATATAAGTTTTCTGATCATATACGATGTATAAGGATGAAACATGGAACAAAATATCGGCGGCAGGCGGAAGAGATTATGCGCAATATAAGTTTGAGGAAAGAGCGATTGTATGGGATACCAGTATTAGATGAGGTTGAGTGGAAATATGTGTTTGATGGTCGAACGTTCCAGAGTTATGCTTTTGAAGTGTACGTGAACTCAATTTTGCCATGGAGTGAACTTAATCCGGAGGAAGAATTCTTACGTAACTACAGAGTTTCAAGGGAGATGACTGAAGTGGAAAAATTTATCGAATTCCGTGCTAAAAACGAGATGCAAATATACGGAGATATACCCATTAAAGTATGGTGTTGTTTCATCAACGAATTGAGTGCAGAATTAAAACATATTCCTTTAGGGATGCAAGTCATGGCTGACTTTGTAAACCGTTTTGACTCACCATTCCACCAGGGGAATAGAGATTTATCAAATCTTGAAGATTTTCAAGTTGCATACACCACGCCGCTTTTATTTGAAATGTGTTGCATGGAATCAATTTTAGAATTTAATATTAAAATGCGTATGCGTGAAGAAGATATCTCAGCGTTGGAATTTGGTGATATGAAGGTTGATCCGGTTGGATTATTACGTGAGTTTTTCATTCTGTGCTTACCACACCCAAAGAAGATCAATAACGTTCTAAGAGCGCCATATTCTTGGTTCGTGAAGATGTGGGGCGTCGGAGCTGATCCGATCGTTGTTTTACAATCTACGGCAGGCGATGACAGGAATTCAAAGGATGTGTTTTATGACAAGTTTCGAACCGAGCCAAACCGATACAAAGCCCTATTTCGGTCATCGTTTTATAATGAATCAAGACGAATGAATGAGGAGAAGATTCTAGAGGCGGTGAAGTATTCACAAAAATTGGGCTCGCACGATCGTAGATTACCTCTTTTTGAAAAAATGTTAAAGACGGTTTATACTACACCATTTTATCCACATAAGAGCTCGAATATGATACTGGCGTCTTTCCTATTAAGTATTCAAACTATTACTGGATATGGCAGGGCGTGGGTCAAGAACGTGAGCACTGAATTCGATAAACAGCTGAAGCCGAACCCGAGCAATCTGGTTCAGGATGTTTCGGATTTAACGCGGGAATTCTTTAAACAAGCGTATGTTGAAGCAAAAGAACGTAGAGAGGAGATCGTTAAACCTGAGGATTTATACACATCGATGTTGCGATTAGCGAGAAATACAAGTTCAGGTTTTTCAACCGAGATTTATGTAAAAAAGAGGTTTGGTCCAAGGTTAAGGGATAAAGACTTGATCAAGATCAATTCAAGGATTAAGGCTTTAGTTATTTTCACTAAAGGACATACTGTTTTCACTGATGAAGAACTTCATAAGAAGTATAATAGTGTAGAACTATACCAAACTAAAGGTTCAAGAGATGTACCGATTAAGGCTACGAGAACGATATATTCAATCAATCTTTCAGTGTTGGTACCACAGTTAATTGTTACTTTACCCTTGAACGAATATTTTTCTAGGGTTGGCGGGATAACCAGTCCGGATTATAAGAAGATCGGAGGAAAAGTAATTGTCGGAGATTTGGAGGCCACGGGGTCGCGCGTGATGGACGCCGCTGACTGCTTTCGTAACTCTGCAGACCGCGATATATTCACAATTGCAATTGATTATAGCGAATACGATACACACCTAACGCGACATAATTTTCGAACCGGTATGCTCCAAGGAATCAGAGAGGCCATGGCTCCCTATAGAGACTTGCGATACGAAGGTTATACGTTGGAGCAAATCATAGATTTTGGATATGGAGAGGGGAGGGTAGCGAATACGTTATGGAATGGAAAGCGAAGACTGTTTAAAACTACATTTGATGCGTATATACGATTAGACGAGAGTGAGCGAGACAAAGGTAGTTTCAAAGTCCCCAAGGGAGTGCTTCCAGTATCGAGTGTTGACGTTGCGAATCGAATCGCGGTTGACAAAGGGTTCGACACGCTTGTCGCGGCAACGGATGGAAGCGATTTGGCTTTGATCGACACACACCTTTCCGGCGAGAATTCGACTCTCATCGCTAACTCGATGCACAACATGGCTATTGGGACCTTGATACAACGAGAAGTTGGGAAGGAGCAGCCAGGGATTCTTACTTTCCTATCGGAGCAATACGTGGGAGACGACACACTGTTTTACACAAAGCTACACACTACAGATACTAAGGTTTTTGATAAAGTGGCGGCTTCAATTTTTGATACAGTGGCGAAGTGCGGACATGAAGCTTCACCTAGTAAGACGATGATGACGCCATATTCTGTGGAGAAAACCCAAACTCATGCAAAACAGGGCTGTTATGTACCGCAGGATCGTATGATGATTATCTCATCAGAAAGGAGGAAGGATATCGAGGATGTGCAAGGGTACGTGCGTTCGCAAGTGCAAACGATGATAACGAAGGTGAGTAGAGGATTTTGTCATGATTTGGCGCAGCTGATATTAATGCTTAAGACTACCTTTATCGGTGCGTGGAAGATGAAGCGGACTATTAAAGAAGACGCAGTGTATCGCGACAGAAAGTTTGATTCGAACGATGAGGATGGGTTTACGCTGATACAGATTCGAAATCCCTTAGCATTATATGTCCCTATAGGTTGGAATGGGTACGGTGCGCATCCGGCAGCTCTCAATATCGTTATGACGGAAGAGATGTATGTTGATTCGATCATGATCTCAAAACTGGATGAAATCATGGCGCCGATTAGGAGGATTGTGCATGACATTCCACCGTGTTGGAATGAGACTCAGGGAGACAAGCGCGGATTGATTAGCGCAACTAAAATGAGTTTCTTTTCGAAGATGGCTAGGCCCGCTGTCCAAGCCGCTTTAAGCGATCCGCAAATAATGAATCTAGTTGAAGAGCTTCCACTTGGAGAATTTTCACCTGGACGTATTTCGAGAACCATGATGCATAGCGCTCTTCTGAAGGAATCTAGCGCTAGGACGTTATTATCCAGTGGTTACGAGCTAGAATATCAGAAGGCTTTGAATAGTTGGATTGCACAAGTTTCGATGCGTTTGGGAGAGGAGTCAGGAGTAATATCGACATCTTATGCGAAACTCTTTGACGTATACTTCGAAGGTGAGTTAGACGGCGCACCCTATATGTTTCCAGACCAGAACTTATCTCCGCAGTTCTATATACAGAAGATGATGATCGGCCCACGAGTTAGTTCACGAGTACGGAATTCTTATGTAGATCGGATTGATGTGATATTGAGAAAGGATATCGTTATGCGAGGCTTTATCACCGCTAATACCATTCTGAACGTAATTGAGAAACTGGGAACTAATCACTCAGTGGGAGATTTAGTCACGGTTTTTACGCTTATGAACATCGAGACACGTGTGGCTGAAGAGCTAGCTGAATATATGACTTCAGAAAAGATACGATTTGACGCGTTGAAACTTCTAAAGAAAGGGATCGCCGGCGACGAATTCACTATGTCGTTGAATGTTGCTACCCAGGATTTTATTGACACTTACCTCGCCTATCCCTATCAGTTGACGAAAACGGAGGTCGACGCCATATCGTTGTATTGCACGCAGATGGTTATGCTTCGCGCGGCGCTCGGATTACCAAAGAAGAAGATGAAAATCGTTGTAACTGATGATGCGAAGAAAAGATACAAGATACGTTTGCAGAGGTTTAGAACGCACGTACCTAAAATTAAAGTTCTTAAGAAGTTGATTGATCCCAATAGAATGACAGTTAGAAATCTTGAAAACCAATTCGTT
>ADD62087
ATGGTCGCAATCACCGTGCAAGGTGCACAGCTTATCAAGCGAGTGGTTGAACGGTTTTATCCAGGAATAGAATTTAGGAGTGATGAAGGGGCATGCTACATATATAAGTTTTCAGATCATATAAGGCGGATAAGAATGAAGCATGGTACTAAGTATCAACGTCAAGCAGAGGAGATTATGCGCAATATAAGTTTAAGGAAAGAAAAACTGCATGGAATTCCGGTTTTGGATGAAGTGGAATGGAAATACGTTTTTGATGGCCAAACCTTCCAAAGCCATGCGTTCGAGGTCTACATCAATTCGATTTTACCGTGGAGTGAACTTGATCCGGAGGAAGAATTTTTACGTAATTATAGAGTGTCTAGAGAGATGGCCGAGGTTGAGAAGTTCATCGAATTTCGGGCTAAAAACGAAATGCAAATATATGGTGATATACCCATTAAGGTGTGGTGTCGTTTTATTAATGAGCTGAGTGCTGAAGTGAGTCATACACCTTTAGGGATGCAGGTCATGGCCGATTTCGTAAATCGATTTGGTTCACCGTTTCATCAAGGTAATAGAGACTTGTCAAATCTGGAAGATTTCCAAGTCGCATACACTACGCCTCTTTTATTCGAGATGTGCTGTATGGAGTCGATTCTAGAGTTTAATATCAAGATGCGTATGCGCGAAGAGGACATCTCAGCTTTAGAGTTTGGTGATACGAGAATTGATCCTATCGGATTATTGCGTGAGTTCTTTGTTTTATGTTTGCCACATCCAAAGAAGATTAACAATGTCTTAAGGGCACCCTACTCGTGGTTTGTAAAGATGTGGGGCGTTGGCGCGGATCCAATTGTGGTTTTACAATCTGCGGCTGGTGATGACAGAAATTCAAAAGACGTCTTCTATGATAAATTTCACACAGAAGCGAATCGCTACAAAGGGCTGTTTCGGTCATCTTTTTATAGTGAGTCGAGGCGAATGAATGAAGAGAAAATCCTTGAGGCAGTCAAGTATTCACAGGAGTTGGGTTCACACGATCACAGGTTGCCCATATTCGAAAAGATGTTAAAAACGGTTTATACTACGCCTTTCTACCCTCACAAGAGCTCTAACATGATATTAGCCTCTTTCCTGTTAAGTATTCAAACAATTACTGGATATGGCAGAGCATGGGTGAAAAACGTGAGCACAGAGTTCGATAAACAGTTAAAGCCTAATCCGAATAATTTAGTACAGGATGTTTCAGACTTAACACGAGAATTTTTTAAGCAAGCGTATGTAGAGGCGAAGGAGCGCCGGGAAGAAATAGTGAAACCGGAAGATCTGTACACATCAATGTTGCGCTTAGCGCGAAACACTAGTTCAGGATTCTCAACTGAAATATTTGTGAAGAGGAAGTTCGGTCCAAGGTTAAAAGATAAGGATCTAATCAAGATCAATTCTAGGATCAAAGCTCTAGTTATCTTTACGAAGGGTCATACCGTTTTTACAGATGAGGAATTACGCAAAAAATACAACAGTGTTGAGCTCTACCAAACTAAGGGATCGCGAGATGTACCAATCAAAGCAACGAGAACCATTTACTCCATCAATCTTTCGGTTTTAGTTCCTCAGTTAATCGTAACTTTACCTTTGAACGAATACTTTTCACGAGTTGGCGGAATTACGAGTCCTGATTATAGGAAAATCGGTGGAAAGGTTATTGTGGGTGATCTTGAAGCGACGGGTTCGCGTGTAATGGATGCCGCAGACTGCTTTCGAAACTCAGCGGATCGGGATATTTTCACAATCGCCATAGATTACAGTGAATATGATACGCACCTCACTCGATATAATTTTCGGACTGGTATGCTGCAAGGGATCAGAGAAGCGATGACTCCTTATAGGGATCTGCGTTATGAAGGATACACTTTGGAGCAGATCATCGACTTCGGATACGGGGAAGGTAGGGTAGCAAATACGTTGTGGAATGGGAAACGCCGGTTATTCAGGACGACATTCGATGCCTACCTACGGTTAGACGAAAGTGAACGAGATAAGGGGACGTTTAAAATCCCAAAGGGAGTGTTGCCCGTTTCAAATGTTGATGTTGCAAAGCGTATTGCGGTCGATAAAGGATTTGACACACTCGTTGCAGCGACGGATGGTAGTGATCTAGCGTTGATCGATACACATCTGTCAGGCGAAAATTCAACGCTTATCGCCAATTCGATGCACAATATGGCTATCGGGACATTAATTCAGAGAGAAGTCGGGAAAGAAGAACCTGGCGTTCTGACCTTTCTGTCGGAGCAATATGTCGGTGATGATACGCTATTTTATGCTAAGTTACTTACCACAGATACGAAGGTATTTGATAGAATCGCAACTTCGATTTTCAACACTGTTGCTAAGTGTGGCCATGAAGCGTCTCCCAGTAAAACAATGATGACGCCTTATTCTGTAGAGAAGACACAAACGCACGCAAAACAGGGCTGCTACGTACCGCAAGACCGTATGATGATCATCTCATCAGAGAGAAGGAAGGATATTGAAGATGTGCAAGGATACGTTCGGTCGCAAGTGCAAACAATGATAACGAAAGTGAGTAGAGGATTTTGCCACGATTTGGCACAGCTAATATTGATGTTGAAATCAGCTTTCATCGGCGCTTGGAAGATGAAGCGAACTATTAAGGAAGACGCGACATACAGGGATAGAAAGTTTGACTCAAATGATGAAGATGGCTTCACATTAATACAAATCAGGAATCCGCTCGCTTTATATGTGCCTATAGGCTGGAATGGTTATGGCGCGCATCCCGCGGCGCTAAATATTGTTATGACGGAAGAGATGTACGTTGATTCAATTATGATATCTAAATTGGATGAGATCATGGCTCCTATAAGGAAGATTGTACACGATATCCCGCCGTGTTGGAATGAGACTCAAGGAGATAAACGCGGTCTAATCAGTGCGACGAAGATGAGTTTCTTTTCGAAAATGGCGAGACCAGCCGTTCAGGCAGCTTTGAGCGATCCGCAGGTGATGAATCTTGTTGAGGAGCTTCCATTGGGAGAGTTTTCACCTGGACGGATTTCGAGAACCATGATGCATAGTGCGCTTTTAAAAGAGTCAAGCGCGAGGACACTCCTCTCGAGCGGCTACGAATTGGAGTACCAGAAGGCATTAAACAGTTGGATTTCACAAGTTTCAATACGCTTAGGAGAAGAGTCGGGAGTTATATCGACATCCTATGCTAATCTATTTGATGTATACTTTGAAGGTGAATTAGACAGTGCACCTTATACGTTCCCCGATCAGAATTTGTCTCCGCTGTTCTACATCCAGAAGATGATGATCGGACCAAGAGTTAGCTCGCGCGTAAGGAATTCTTACGTAGACAGGATTGATGTGATCTTGAGGAAGGATGTTGTGATGAGGGGCTTCATCGCTGCGAACACGATATTGAACGTTATCGAGAAGCTCGGGACTAATCATTCCGTTAGTGACCTCGTTACCGTGTTCACACTCATGAATATTGAGACGCGTGTTGCTGAGGAGCTAGCCGAATATATAACTTCTGAGAAAATTCGCTTCGATGCATTGAAATTGCTAAAGAAGGGAATTGCTGGTGATGAATTTACCATGTCATTAAACGTTGCCACTCAGGATTTTATTGATACTTATTTGGCTTATCCTTACCAGCTAACAAAAACCGAGATCGACGCCGTTTCACTATATTGCACTCAGATGATAATGCTTCGAGCAGCGATCGGATTACCGAAAAGGAAGATGAGGATCGCCGTAACCGATGGCGCTAAGAAAAGATACAAAGTTAGACTACAGCGATTTAGAACTCACGTACCTAAGATCAAGGTTCTGAAGAAGCTGATCGATCCAAATAGAATGACAGTTAGGAATCTCGAGAACCAATTCGTT
>AAN74553
ATGGTCGCAATCACCGTGCAAGGTGCACAGCTCATCAAGCGAGTGGTCGAACGCTTTTATCCAGGGATAGCATTTAATATAAATGAAGGAGCATGCTATATATATAAGTTTTCAGATCATATACGACGTATAAGGATGAAACATGGAACAAAATATCGACGGCAGGCGGAAGAGATTATACGCAATATAAGTTTGAGGAAAGAGCGATTGTATGGGATACCAGTATTAGATGAGGTTGAGTGGAAGTATGTGTTTGATGGTCAAACGTTCCAAAGTTACGCTTTTGAGGTGTACGTGAACTCAATTTTGCCGTGGAGTGAACTTGATCCGGAAGAAGAATTCTTACGTAATTATAGAGTTTCAAGGGAGATGACTGAAGTGGAAAAATTTATCGAATTTCGTGCTAAAAACGAGATGCAAATATACGGAGATATACCCATTAAAGTATGGTGTTGTTTCATCAACGAACTGAGTGCAGAGTTGAAGCATGTTCCCTTAGGGATGCAAGTTATGGCTGACTTCGTAAATCGTTTTAATTCACCATTCCACCAGGGGAATAGAGATTTATCAAATCTTGAAGATTTTCAAGTTGCATATACTACGCCGCTTTTATTTGAAATGTGTTGCATGGAGTCAATTTTAGAATTTAATATTAAAATGCGCATGCGCGAAGAAGAAATCTCGGCGTTGGAATTCGGTGATATGAAAGTTGATCCGGTTGGACTATTGCGTGAATTTTTCATTCTGTGCTTACCACACCCAAAAAAGATTAACAACGTTCTAAGAGCGCCGTATTCTTGGTTTGTGAAGATGTGGGGCGTTGGAGCTGATCCGATTGTTGTTCTACAATCTACGGCAGGCGATGACAGAAATTCAAAGGATGTGTTTTATGATAAGTTTCGAACCGAGCCAAACCGATACAAAGCTCTATTTCGGTCATCGTTTTATAACGAATCAAGACGAATGAATGAGGAAAAGATTCTAGAGGCGGTGAAGTATTCACAAAAACTGGGCTCGCACGATCGTAGATTACCTCTTTTTGAAAAAATGTTAAAGACGGTTTATACTACACCATTTTATCCACATAAGAGCTCGAACATGATACTGGCGTCTTTTCTATTAAGTATTCAAACTATTACAGGATATGGCAGGGCATGGGTGAAGAACGTGAGCACTGAATTCGATAAACAGCTGAAGCCGAACCCGAGCAATCTGGTTCAGGACGTTTCGGATTTAACACGGGAATTCTTTAAACAAGCATATGTTGAAGCAAAAGAGCGTAGAGAGGAGATCGTTAAACCTGAAGACTTATACACATCAATGTTGCGATTAGCGAGAAATACAAGTTCAGGTTTTTCAACCGAGATTTATGTGAAAAAGAGGTTTGGACCAAGGTTAAGAGATAAGGATTTGATCAAGATCAATTCAAGGATTAAGGCTTTAGTTATTTTCACTAAAGGACATACTGTTTTCACTGATGAAGAACTTCATAAAAAGTATAATAGTGTGGAGCTATACCAAACTAAGGGTTCGAGAGATGTACCGATTAAGGCTACGAGAACGATATATTCAATCAATCTTTCAGTGTTGGTACCGCAGTTAATTGTCACTTTACCCTTGAATGAATATTTTTCTAGGGTTGGCGGGATAACCAGTCCGGATTATAAGAAGATCGGAGGAAAAGTAATTGTTGGAGATTTGGAGGCTACGGGGTCGCGCGTGATGGACGCTGCTGATTGCTTTCGTAACTCTGCGGATCGCGATATATTCACAATTGCGATTGATTATAGCGAATACGATACACACCTAACGCGACATAATTTTCGAACCGGTATGCTCCAAGGGATCAGAGAGGCTATGGCCCCCTATAGGGATTTGCGATATGAAGGTTATACGTTGGAGCAAATCATAGATTTTGGATATGGAGAGGGGAGGGTAGCGAATACACTATGGAATGGAAAGCGGAGACTGTTCAAAACTACATTTGATGCGTATATACGATTAGATGAGAGCGAGCGAGACAAAGGTAGTTTCAAAGTCCCCAAAGGAGTGCTTCCAGTATCGAGTGTTGATGTTGCAAATCGAATCGCGGTTGACAAAGGGTTCGACACGCTTATCGCGGCAACGGATGGAAGTGATTTGGCTTTGATCGACACACACCTTTCCGGCGAGAATTCGACTCTCATCGCTAACTCGATGCATAACATGGCTATTGGGACCTTGATACAGCGGGAAGTTGGGAGGGAGCAGCCAGGGGTTCTGACTTTCTTATCGGAGCAATACGTGGGGGACGACACACTGTTTTACACGAAGTTACACACTACAGATACTAAGGTTTTTGACAAAGTGGCGGCTTCAATTTTCGATACTGTGGCGAAGTGTGGACATGAAGCTTCACCTAGTAAAACAATGATGACGCCGTATTCTGTGGAGAAGACCCAAACGCATGCAAAGCAGGGTTGTTATGTACCGCAGGATCGTATGATGATCATTTCATCAGAAAGGAGGAAGGATATCGAGTATGTGCAAGGGTACGTGCGCTCACAAGTGCAAACGATGATAACGAAGGTGAGTAGAGGATTCTGTCATGATTTAGCGCAACTGATATTAATGCTTAAGACTACTTTCATTGGTGCGTGGAAGATGAAGCGAACTATTAAGGAAGACGCGATGTATCGCGACAGAAAGTTTGATTCGAATGATGAAGATGGGTTTACGTTGATACAAATTCGAAATCCCTTAGCATTATATGTCCCTATAGGGTGGAATGGGTATGGTGCGCATCCGGCAGCTCTTAATATCGTTATGACGGAAGAGATGTATGTTGATTCGATCATGATCTCAAAACTGGATGAAATTATGGCGCCGATAAGAAGGATTGTGCATGATATTCCACCGTGTTGGAACGAGACTCAGGGAGACAAGCGCGGATTGATTAGTGCAACTAAAATGAGTTTCTTTTCAAAGATGGCTAGGCCTGCTGTCCAAGCCGCTTTGAGTGACCCGCAAATAATGAATCTAGTTGAAGAGCTTCCACTTGGAGAGTTTTCACCCGGACGTATTTCGAGAACCATGATGCACAGTGCTCTTCTGAAGGAATCAAGCGCTAGGACGTTGTTATCCAGTGGTTACGAACTAGAATATCAGAAGGCTTTAAATAGTTGGATTGCACAAGTCTCGATGCGTTTGGGAGAGGAGTCAGGAGTGATATCGACATCTTACGCGAAACTCTTTGACGTATACTTCGAAGGTGAGTTGGACGGCGCTCCCTATATGTTCCCAGACCAGAACTTATCTCCGCAGTTCTATATACAGAAGATGATGATTGGCCCACGAGTTAGCTCACGAGTACGGAATTCTTATGTAGATCGGATTGATGTGATATTGAGGAAGGATGTCGTTATGCGAGGCTTTATCACCGCAAATACTATTCTGAACGTAATTGAGAAACTGGGAACTAATCACTCAGTGGGAGATTTAGTCACAGTCTTTACGCTTATGAACATCGAGACACGTGTGGCTGAAGAGCTTGCAGAATATATGACTTCAGAAAAGATACGATTTGACGCGTTGAAACTTCTGAAGAAAGGGATCGCAGGCGACGAATTCACTATGTCGTTGAACGTTGCAACGCAGGATTTCATTGACTCTTACCTCGCCTATCCCTATCAGTTGACGAAAACGGAGGTCGACGCCATATCGTTGTATTGCACGCAGATGATTATGCTACGCGCGGCGCTCGGGTTACCAAAGAAGAAGATGAAGATTGTTGTAACTGATGATGCAAAGAAAAGATACAAGATACGTTTGCAGAGGTTTAGAACGCACGTACCTAAAATTAAAGTTCTTAAGAAGTTGATTGATCCAAATAGAATGACAGTTAGAAATCTTGAAAACCAATTCGTT
>AAA87364
ATGGTCGCAATTACCGTGCAAGGTGCACAGCTCATCAAGCGAGTGGTCGAACGCTTTTATCCAGGGATAGCATTTGATATAAATGAAGGAGCATGTTATATATATAAGTTTTCTGATCATATACGACGTATAAGGATGAAACATGGAACAAAATATCGACGGCAGGCGGAAGAGATTATACGCAATATAAATCTGAGAAAGGAGCGATTGTATGGGATACCAGTGTTAGATGAGGTTGAGTGGAAATACGTGTTTGATGGCCAAACGTTCCAAAGTTACGCTTTTGAGGTGTACGTGAACTCAATTTTGCCGTGGAGTGAACTTGATCCGGAGGAGGAGTTCTTACGTAATTATAGAGTTTCAAGGGAGATGACTGAAGTGGAAAAATTTATCGAATTTCGTGCTAAAAACGAGATGCAAATATACGGAGATATACCCATTAAAGTATGGTGTTGTTTCATCAACGAACTGAGTATAGAATTAAATCACATCCCTTTAGGGATGCAAGTTATGGCTGACTTCGTAAACCGTTTCAATTCGCCATTCCACCAGGGGAATAGAGATTTATCAAATCTTGAAGATTTTCAAGTCGCATATACCACGCCGCTCTTATTTGAGATGTGTTGCATGGAATCAATTTTAGAATTCAATATTAAAATGCGTATGCGTGAGGAAGACATCTCGGCATTGGAATTCGGTGATATAAAGATTGATCCAGTTGGACTATTGCGTGAGTTCTTTATTCTGTGCTTACCACACCCAAAGAAAATTAACAACGTTTTAAGAGCGCCATACTCTTGGTTTGTGAAGATGTGGGGTGTCGGAGCAGATCCAATCGTTGTCTTACAATCTACGGCGGGTGATGATAGGAATTCAAAGGATGTGTTTTATGACAAGTTTCGAACCGAGCCGAATCGATACAAAGCCCTATTTCGATCGTCGTTTTATAACGAATCAAGACGAATGAATGAGGAGAAGATCTTAGAGGCGGTGAAATATTCGCAAAATTTAGGCTCGCACGATCGTAGGCTACCTCTTTTTGAAAAAATGTTAAAAATGGTTTATACTACACCATTTTACCCGCATAAGAGCTCGAATATGATATTAGCATCTTTCCTATTAAGCATTCAAACCATTACTGGATATGGCAGGGCGTGGGTGAAGAACGTGAGCACCGAATTCGATAAACAGCTGAAACCGAACCCAAGCAATCTGGTTCAAGATGTTTCGGATTTAACGCGGGAATTCTTCAAGCAAGCATATGTTGAAGCAAAAGAGCGTAGAGAAGAGATCGTTAAACCCGAGGATTTATACACATCGATGTTACGATTAGCGAGAAATACAAGTTCGGGTTTTTCAACCGAGATTTACGTAAAAAAGAGATTTGGTCCAAGATTAAGGGATAAGGATTTGATTAAGATCAATTCAAGGATTAAGGCTTTGGTTATTTTCACCAAGGGACACACTGTATTCACTGATGAAGAACTTCATAAAAAATATAATAGCGTTGAACTATATCAAACTAAAGGCTCAAGAGATGTACCGATCAAGGCCACAAGAACGATATATTCAATCAATCTCTCAGTGTTGGTACCGCAGTTGATTGTTACTTTACCTTTAAATGAATATTTTTCTAGGGTTGGCGGGGTAACTAGTCCGGATTACAAAAAGATCGGAGGAAAGGTGATTGTCGGAGATTTAGAAGCTACGGGGTCGCGCGTGATGGACGCAGCTGATTGTTTCCGTAACTCTGCCGATCGCAACATATTCACAATCGCAATTGACTATAGTGAATACGATACACACCTAACGCGGCATAATTTCCGAACCGGCATGCTCCAAGGGATCAGAGAAGCTATGGCTCCCTATAGGGATTTGCGATATGAAGGTTATACGTTAGAACAAATCATAGATTTTGGATATGGAGAGGGGAGGGTAGCGAATACGTTGTGGAACGGAAAGCGAAGACTGTTTAAGACTACATTTGACGCGTATATACGATTAGATGAGAGCGAGCGAGACAAAGGTAGTTTCAAGGTCCCCAAGGGAGTGCTTCCAGTATCGAGTGTTGACGTTGCGAATCGAATCGCGGTGGACAAAGGATTCGACACGCTTATCGCGGCAACGGATGGAAGCGATTTGGCTTTGATCGATACACACCTTTCCGGCGAGAATTCGACTCTTATCGCTAATTCGATGCACAATATGGCTATTGGAACCTTGATACAACGGGAAGTTGGGAAGGAGCAGCCAGGGATTCTTACCTTCTTATCGGAACAATACGTGGGGGACGATACACTGTTTTACACAAAACTACATACTACAGATATTACGGTTTTCGATAAGGTGGCGGCTTCAATTTTTGATACCGTGGCGAAGTGTGGACATGAAGCTTCACCTAGTAAAACGATGATGACGCCATATTCTGTGGAAAAAACGCAAACGCATGCAAAACAGGGTTGTTACGTACCGCAGGATCGTTTGATGATTATCTCATCAGAAAGGAGGAAGGATATCGAAGATGTGCAAGGATACGTGCGTCCGCAAGTGCAAACGATGATAACGAAAGTGAGTAGAGGATTTTGTCACGATTTAGCGCAGCTAATATTGATGCTTAAGACTACCTTTATTGGAGCGTGGAAGATGAAGCGGACTATTAAGGAAAATGCGATGTATCGCGACAGAAAGTTTGATTCGAACGACGAGGATGGGTTTACGCTAATACAGATCCGGAATCCCTTAGCATTATATGTTCCTATAGGTTGGAATGGGTACGGTGCACATCCAGCAGCTCTTAATATCGTTATGACGGAAGAGATGTATGTTGATTCGATCATGATCTCAAAGCTGGATGAGATTATGGCGCCGATAAGGAGGATTGTGCATGATATTCCGCCATGTTGGAACGAGACTCAGGGAGACAAGCGCGGACTGATTAGTGCAACCAAAATGAGTTTCTTTTCGAAGATGGCTAGGCCAGCTGTCCAACCCGCTTTAAGCGATCCGCAAATAATGAATCTGGTCGAAGAACTACCGCTTGGAGAGTTTTCACCTGGACGCATTTCAAGAACTATGATGCATAGTGCTCTTCTGAAGGAGTCTAGCGCTAGGACGTTATTATCCAGTGGTTATGAACTAGAATATCAGAAGGCTTTGAACGGTTGGATTGCGCAAGTTTCAATGCGTCTGGGAGAGGAGTCTGGAGTAATATCGACATCCTATGCGAAACTCTTCGATGTGTACTTCGAAGGTGAGTTGGACGGAGCACCCTATATGTTTCCAGACCAAAATTTGTCTCCGCAGTTCTATATACAGAAGATGATGATTGGCCCACGAGTTAGCTCACGAGTGCGGAATTCTTATGTTGATCGAATTGATGTGATATTAAGAAAGGATGTCGTAATGCGAGGTTTTATCACTGCCAATACGATTCTGGACGTAATTGAAAAATTAGGGACTAATCACTCAGTGGGAGATCTGGTTACGGTCTTCACGCTTATGAATATCGAGACACGTGTGGCTGGAGAGTTAGCTGAATATATGACTTCAGAGGAGATACGATTCGATGCGTTAAAACTTCTAAAGAAAGGGATCGCTGGCGACGAATTCACCATGTCGTTGAATGTCGCTACCCAGGACTTTATTGACACCTACCTCGCCTATCCCTATCAGTTGACGAAAACGGAAGTTGATGCCATATCGTTGTATTGCACGCAGATGGTTATGCTACGTGCGGCACTCGGGTTACCACAAAAGAAGATGAAAATTGTTGTAACTGATGATGCGAAGAAAAGATACAAGATACGTTTGCAGAGGTTTAGAACGCACGTACCTAAGATTAAAGTTCTTAAGAAGTTGATCGATCCAAATAGAATGACAGTTAGAAATCTTGAGAACCAATTCGTT
>AAA87363
ATGGTCGCAATCACCGTGCAAGGTGCACAGCTCATCAAGCGAGTGGTCGAACGCTTTTATCCAGGGATAGCATTTGATATAAACGAAGGAGCATGTTATATATATAAGTTTTCTGATCATATACGACGTATAAGGATGAAACATGGAACGAAATATCGACGGCAGGCGGAAGAGATTATGCGCAATATAAATCTGAGAAAGGAGCGATTGTATGGGATACCAGTGTTAGACGAGGTTGAGTGGAAATACGTGTTTGACGGCCAAACGTTCCAAAGTTACGCTTTTGAGGTGTACGTGAACTCAATTTTGCCGTGGAGTGAACTTGATCCGGAGGAGGAGTTCTTACGTAATTATAGAGTTTCAAGGGAGATGACTGAAGTGGAAAAATTTATCGAATTTCGTGCTAAAAACGAGATGCAAATATACGGAGATGTACCCATTAAAGTATGGTGTTGTTTCATCAACGAACTAAGTATAGAACTAAATCACATCCCTTTAGCGATGCAAGTTATGGCTGACTTTGTAAACCGTTTCAATTCGCCATTCCACCAGGGGAATAGAGATTTATCAAATCTTGAAGATTTTCAAGTCGCATATACCACGCCGCTCTTATTTGAGATGTGTTGCATGGAATCAATTTTAGAATTCAATATTAAAATGCGTATGCGTGAAGAAGACATTTCGGCGTTGGAATTCGGTGATATGAAGATTGATCCAGTTGGACTATTGCGTGAGTTCTTTATTCTGTGCTTACCACACCCAAAGAAAATTAATAACGTTTTAAGAGCGCCATATTCTTGGTTTGTGAAGATGTGGGGTGTCGGAGCAGATCCAATCATTGTCTTACAATCTACGGCGGGTGATGATAGGAATTCAAAGGATGTGTTTTATGACAAGTTTCGAACCGAGCCGAATCGATACAAAGCCCTATTTCGATCGTCGTTTTATAACGAATCAAGACGAATGAATGAGGAGAAGATCCTAGAGGCGGTGAAGTATTCGCAAAATTTAGGCTCGCACGATCGTAGGCTACCTCTTTTTGAAAAAATGTTAAAGATGGTTTATACTACACCATTCTACCCGCATAAGAGCTCGAACATGATATTAGCATCTTTCCTATTAAGCATTCAAACCATTACTGGATATGGCAGGGCGTGGGTGAGGAACGTGAGCACCGAGTTCGATAAACAGCTAAAACCGAACCCAAGCAATCTGGTTCAAGATGTTTCGGATTTAACGCGGGAATTCTTCAAGCAAGCATATGTTGAAGCAAAAGAGCGTCGAGAAGAGATCGTTAAACCCGAGGATTTATACACATCGATGTTACGATTAGCGAGAAATACAAGTTCGGGTTTTTCAACCGAGATTTACGTAAAAAAGAGATTTGGTCCAAGATTGAGGGATAAGGATTTGATTAAGATCAATTCAAGGATTAAGGCTTTGGTTATTTTCACTAAGGGACATACCGTATTCACTGATGAAGAACTTCATAAAAAATATAATAGCGTTGAACTATATCAAACTAAAGGCTCAAGAGATGTACCGATCAAGGCCACAAGAACGATATATTCAATCAATCTCTCAGTGTTGGTACCGCAGTTGATTGTTACTTTACCTTTAAATGAATATTTTTCTAGGGTTGGCGGGATAACTAGTCCGGATTACAAAAAGATCGGAGGGAAGGTGATCGTCGGAGATTTAGAGGCTACGGGGTCGCGCGTGATGGACGCAGCTGATTGCTTCCGTAACTCTGCCGATCGCGACATATTCACAATCGCAATTGACTATAGTGAATACGATACACACCTAACGCGGCATAATTTCCGAACCGGCATGCTCCAAGGGATCAGAGAGGCTATGGCTCCCTATAGGATTTTGCGATATGAAGGTTATACGTTAGAACAAATCATAGATTTTGGATATGGAGAGGAGAGGGTAGCGAATACGTTGTGGAACGGAAAGCGAAGGCTGTTTAAGACTGCATTTGACGCGTATATACGATTAGATGAGAGCGAGCGAGATAAAGGTGGTTTCAAGGTCCCCAAGGGAGTGCTTCCAGTATCGAGTGTTGACGTTGCAAATCGAATCGCGGTGGACAAGGGATTCGACACGCTTATCGCGGCAACGGATGGAAGCGATTTGGCTTTGATTGACACACACCTTTCCGGCGAGAATTCGACTCTTATCGCCAATTCGATGCACAATATGGCTATTGGAACCTTGATACAACGGGCCGTTGGGAGGGAGCAGCCAGGGATTCTTACCTTCCTATCGGAACAATACGTGGGGGACGATACACTGTTTTACACAAAACTACATACTACAGATACTAAGGTTTTCGATAAGGTGGCGGCTTCAATTTTTGATACGGTGGCGAAGTGTGGACATGAAGCTTCACCTAGTAAAACGATGATGACGCCATACTCTGTGGAAAAGACGCAAACGCATGCAAAACAGGGTTGTTACGTACCGCAGGATCGTATGCTGATTATCTCATCAGAAAGGAGGAAGGATATCGAAGATGTGCAAGGATACGTGCGTTCGCAAGTGCAAACGATGATAACGAAAGTGAGTAGAGGATTTTGTCACGATTTAGCGCAGCTAATATTGATGCTTAAGACTACCTTTATTGGAGCGTGGAAGATGAAGCGGACTATTAAGGAAAATGCGATGTATCGCGACAGAAAGTTTGATTCGAACGATGAGGATGGGTTTACGCTAATACAGATCCGGAATCCCTTAGCATTATATGTTCCTATGGGTTGGAATGGGTACGGTGCACATCCAGCGGCTCTTAATATCGTTATGACGGAAGAGATGTATGTTGATTCGATCATGATCTCAAAGCTGGATGAGATTATGGCGCCGATAAGGAGGATTGTGCATGATGTTCCGCCATGTTGGAATGAGACTCAGGGAGACAAGCGCGGACTGATTAGCGCAACCAAAATGAGTTTCTTTTCGAAGATGGCTAGGCCAGCTGTCCAAGCTGCTTTAAGCGATCCGCAAATAATGAATCTGGTCGAAGAACTACCGCTTGGAGAGTTTTCACCTGGACGCATTTCAAGAACTATGATGCATAGTGCTCTTCTGAAGGAGTCTAGCGCTAGGACGTTATTATCCAGTGGTTATGAACTAGAATATCAGAAGGCTTTGAACAGTTGGATTGCGCAAGTTTCAATGCGTCTGGGAGAGGAGTCTGGAGTAATATCGACATCCTATGCGAAACTCTTCGATGTGTACTTCGAAGGTAAGTTGGACGGAGCACCCTATATGTTTCCAGACCAAAATTTGTCTCCTCAGTTCTATATACAGAAGATGATGATTGGCCCACGAGTTAGCTCACGAGTGCGGAATTCTTATGTTGATCGAATTGATGTGATATTAAGAAAGGATGTCGTGATGCGAGGTTTTATCACTGCCAATACGATTCTGAACGTAATTGAAAAATTAGGGACTAACCACTCAGTGGGAGATCTGGTTACGGTTTTCACGCTTATGAATATCGAAACACGTGTGGCTGAAGAGTTAGCTGGATATATGACTTCGGAGAAGATACGATTCGATGCGTTAAAACTTCTAAAGAAAGGGATCGCTGGCGACGAATTCACCATGTCGTTGAATGTCGCTACCCAGGACTTTATTGACACCTACCTCGCCTATCCCTATCAGTTGACGAAAACGGAAGTTGATGCCATATCGTTGTATTGCACGCAGATGGTTATGCTACGTGCGGCACTCGGGTTACCAAAAAAGAAGATGAAAATTGTTGTGACTGATGATGCGAAGAAAAGATACAAGATACGTTTGCAGAGGTTTAGAACGCACGTACCTAAGATCAAAGTTCTTAAGAAGTTGATCGATCCAAATAGAATGACAGTTAGAAATCTTGAGAACCAATTCGTT
>AAA87362
ATGGTCGCAATCACCGTGCAAGGTGCACAGCTCATCAAGCGAGTGGTTGAACGCTTTTATCCAGGGATAGCATTTGATATAAATGAAGGAGCATGTTATATATATAAGTTTTCTGATCATATACGACGTATAAGGATGAAGCATGGAACGAAATATCGACGGCAGGCGGAAGAGATTATGCGCAATATAAATCTGAGAAAGGAGCGATTGTATGGGATACCAGTGTTAGACGAGGTTGAGTGGAAATACGTGTTTGACGGCCAAACGTTCCAAAGTTACGCTTTTGAGGTGTACGTGAACTCAATTTTGCCGTGGAGTGAACTTGATCCGGAGGAGGAGTTCTTACGTAATTATAGAGTTTCAAGGGAGATGACTGAAGTGGAAAAATTTATCGAATTTCGTGCTAAAAACGAGATGCAAATATACGGAGATATACCCATTAAAGTATGGTGTTGTTTCATCAACGAACTGAGTATAGAATTAAATCACATCCCTTTAGGGATGCAAGTTATGGCTGACTTCGTAAACCGTTTCAATTCGCCATTCCACCAGGGGAATAGAGATTTATCAAATCTTGAAGATTTTCAAGTCGCATATACCACGCCGCTCTTATTTGAGATGTGTTGCATGGAATCAATTTTAGAATTCAATATTAAAATGCGTATGCGTGAAGAAGACATCTCGGCGTTGGAATTCGGTGATGTAAGGATTGATCCAGTTGGACTATTGCGTGAGTTCTTTATTCTGTGCTTACCACACCCAAAGAAAATTAACAACGTTTTAAGAGCGCCATATTCTTGGTTTGTGAAGATGTGGGGTGTCGGAGCAGATCCAATCGTCGTCTTACAATCTACGGCGGGTGATGATAGGAATTCAAAGGATGTGTTTTATGACAAGTTTCGAACCGAGCCGAATCGATACAAAGCCTTATTTCGATCGTCGTTTTATAACGAATCAAGACGAATGAATGAGGAGAAGATCTTAGAGGCGGTGAAGTATTCGCAAAATTTAGGCTCGCACGATCGTAGGCTACCTCTTTTTGAAAAAATGTTAAAAATGGTTTATACTACACCATTCTACCCGCATAAGAGCTCGAACATGATATTAGCATCTTTCCTATTAAGCATTCAAACCATTACTGGATATGGCAGGGCGTGGGTGAAGAACGTGAGCACCGAGTTCGATAAACAGCTGAAACCGAACCCAAGCAATCTGGTTCAAGATGTTTCGGATTTAACGCGGGAATTCTTCAAGCAAGCATATGTTGAAGCAAAAGAGCGTAGAGAAGAGATCGTTAAACCCGAGGATTTATACACATCGATGTTACGATTAGCGAGAAATACAAGTTCGGGTTTTTCAACCGAGATTTACGTAAAAAAGAGATTTGGTCCAAGATTGAGGGATAAGGATTTGATTAAGATCAATTCAAGGATTAAGGCTTTGGTTATTTTCACTAAGGGACATACCGTATTCACTGATGAAGAACTTCATAAAAAATATAATAGCGTTGAACTATATCAAACTAAAGGCTCAAGAGATGTACCGATCAAGGCCACAAGAACGATATATTCAATCAATCTCTCAGTGTTGGTACCGCAGTTGATTGTTACTTTACCTTTAAATGAATATTTTTCTAGGGTTGGCGGGATAACTAGTCCGGATTACAAAAAGATCGGAGGAAAGGTGATTGTCGGAGATTTAGAGGCTACGGGGTCGCGCGTGATGGACGCAGCTGATTGCTTCCGTAACTCTGCCGATCGCGACATATTCACAATCGCAATTGACTATAGTGAATACGATACACACCTAACGCGGCATAATTTCCGAACCGGCATGCTCCAAGGGATCAGAGAGGCTATGGCTCCCTATAGGGATTTGCGATATGAAGGTTATACGTTAGAACAGATCATAGATTTTGGATATGGAGAGGGGAGGGTAGCGAATACGTTGTGGAACGGAAAGCGAAGACTGTTTAAGACTACATTTGACGCGTATATACGATTAGATGAGAGCGAGCGAGACAAAGGTGGTTTCAAGGTCCCCAAGGGAGTGCTTCCAGTATCGAGTGTTGACGTTGCGAATCGAATCGCGGTGGACAAGGGATTCGACACGCTTATCGCGGCAACGGATGGAAGCGATTTGGCTTTGATTGATACACACCTTTCCGGCGAGAATTCGACTCTTATCGCTAATTCGATGCACAATATGGCTATTGGAACCTTGATACAACGGGAAGTTGGGAGGGAGCAGCCAGGGATTCTTACCTTCTTATCGGAACAATACGTGGGGGACGATACACTGTTTTACACAAAACTACATACTACAGATGCTAAGGTTTTCGATAAGGTGGCGGCTTCAATTTTTGATACAGTGGCGAAGTGTGGACATGAAGCTTCACCTAGTAAAACGATGATGACGCCATACTCTGTGGAAAAAACGCAAACGCATGCAAAACAGGGTTGTTACGTACTGCAGGATCGTATGATGATTATCTCATCAGAAAGGAGGAAGGATATCGAAGATGTGCAAGGATACGTGCGTTCGCAAGTGCAAACGATGATAACGAAAGTGAGTAGAGGATTTTGTCATGATTTAGCGCAGCTGATATTGATGCTTAAGACTACCTTTATTGGAGCGTGGAAGATGAAGCGGACTATTAAGGAAAATGCGATGTATCGCGACAGAAAGTTTGATTCGAACGATGAGGATGGGTTTACGCTAATACAGATCCGGAATCCCTTAGCATTATATGTTCCTATAGGTTGGAATGGGTACGGTGCACATCCAGCAGCTCTTAATATCGTTATGACGGAAGAGATGTATGTTGACTCGATCATGATCTCAAAGCTGGATGAGATTATGGCGCCGATAAGGAGGATTGTGCATGATATTCCGCCATGTTGGAACGAGACTCAGGGAGACAAGCGCGGACTGATTAGTGCAACCAAAATGAGTTTCTTTTCGAAGATGGCTAGGCCAGCTGTCCAAGCCGCTTTAAGCGATCCGCAAATAATGAATCTGGTCGAAGAACTACCGCTTGGAGAGTTTTCACCTGGACGTATTTCAAGAACTATGATGCATAGTGCTCTTCTGAAAGAGTCTAGCGCTAGGACGTTATTATCCAGTGGTTATGAACTAGAATATCAGAAGGCTTTGAACGGTTGGATTGCGCAAGTTTCAATGCGTCTGGGAGAGGAGTCTGGAGTAATATCGACATCCTATGCGAAACTCTTCGATGTGTACTTCGAAGGTGAGTTGGACGGAGCACCCAATGTGTTTCCAGACCAAAATTTGTCTCCGCAGTTCTATATACAGAAGATGATGATTGGCCCACGAGTTAGCTCACGAGTGCGGAATTCTTATGTTGATCGAATTGATGTGATATTAAGAAAGGATGTCGTAATGCGAGGTTTTACTACTGCCAATACGATTCTGAACGTAATTGAAAAATTAGGGACTAATCACTCAGTGGGAGATCTGGTTACGGTTTTCACGCTTATGAATATCGAAACACGTGTGGCTGAAGAGTTAGCTGGATATATGACTTCGGAGAAGATACGATTCGATGCGTTAAAACTTCTAAAGAAAGGGATCGCTGGCGACGAATTCACCATGTCGTTGAATGTCGCTACCCAGGACTTTATTGACACCTACCTCGCCTATCCCTATCAATTGACGAAAACGGAAGTTGATGCCATATCGTTGTATTGCACGCAGATGGTTATGCTACGTGCGGCACTCGGGTTACCAAAAAAGAAGATGAAAATTGTTGTCACTGATGATGCGAAGAAAAGATACAAAATACGTTTGCAGAGGTTTAGAACGCACGTACCTAAGATTAAAGTTCTTAAGAAGTTGATCGATCCAAATAGAATGACGGTTAGAAATCTTGAGAACCAATTCGTT
>AAA88823
ATGGTCGCAATCACCGTGCAAGGTGCACAGCTCATCAAGCGAGTGGTCGAACGCTTTTATCCGGGGATAGCATTCAATATAAATGAAGGAGCATGTTATATATATAAGTTTTCTGATCATATACGACGTATTAGGATGAAACATGGAACAAAATACCGACGGCAGGCGGAGGAGATTACACGCAATATAAGTTTGAGGAAAGAGCGATTGTATGGGATACCAGTGTTAGATGAGGTTGAGTGGAAATATGTGTTTGATGGTCAGACGTTCCAAAGTTACGCTTTTGAGGTGTACGTGAACTCAATTTTGCCGTGGAGTGAACTTGATCCGGAGGAAGAATTCTTACGTAACTATAGAGTTTCAAGGGAGATGACTGAAGTGGAAAAATTTATCGAATCCCGTGCTAAAAACGAGATGCAAATATACGGAGATATACCCATTAAAGTATGGTGTTGTTTCATCAACGAACTGAGTATAGAATTAAAGCATATCCCCTTAGGGATGCAAGTTATGGCTGACTTCGTAAACCGTTTTGATTCACCATTCCACCAGGGGAATAGAGATTTATCAAATCTTGAAGATTTTCAAGTTGCATATACCACGCCGCTCTTATTTGAAATGTGTTGCATGGAATCAATTTTAGAATTCAATATTAAAATGCGTATGCGTGAAGAAGACATCTCGGCGTTGGAATTTGGTGATATGAAGGTTGATCCGGTCGGATTATTGCGTGAGTTTTTTATTCTGTGCCTACCACACCCAAAGAAGATTAACAACGTTCTAAGAGCGCCATATTCTTGGTTTGTGAAGATGTGGGGCGTCGGAGCTGATCCGATCGTTGTTTTACAATCTACGGCAGGTGATGACAGGAATTCAAAGGATGTGTTTTATGACAAGTTTCGAACCGAGCCAAACCGATACAAAGCTCTATTTCGGTCATCATTTTATAACGAATCAAGACGAATGAATGAGGAGAAGATTCTAGAGGCGGTGAAGTATTCGCAAAAATTGGGCTCGCATGATCGTAGATTACCTCTTTTTGAAAAAATGTTAAAGACGGTTTATACTACACCATTTTATCCGCATAAGAGTTCGAACATGATACTAGCGTCTTTCCTATTGAGTATTCAAACTATTACTGGATATGGCAGGGCGTGGGTGAAGAACGTGAGCACTGAATTCGATAAACAGCTGAAGCCGAACCCAAGCAATCTGGTTCGGGATGTTTCGGATTTAACGCGGGAATTCTTTAAACAAGCATATGTTGAAGCAAAAGAACGTAGAGAAGAGATCGTTAAACCTGAGGACTTATATACATCGATGTTACGATTAGCGAGAAATACAAGTTCGGGTTTTTCAACCGAGATTTACGTAAAAAAGAGATTTGGTCCAAGATTAAGGGATAAGGATTTGATCAAGATCAATTCAAGGATTAAGGCTTTAGTTATTTTCACTAAGGAACATACTGTTTTCACTGATGAAGAACTTCATAAGAAGTATAATAGTGTAGAGTTATATCAAACTAAGGGTTCAAGAGATGTACCGATTAAGGCTACGAGAACGATATATTCAATCAATCTCTCAGTGTTGGTACCGCAGTTGATTGTTACTTTACCTTTGAATGAGTATTTTTCTAGGGTCGGCGGAATAACTAGTCCGGATTACAAGAAGATCGGAGGAAAGGTGATTGTCGGAGATTTAGAAGCTACTGGATCGCGTGTGATGGATGCTGCTGATTGTTTCCGTAACTCTGCTGACCGTGATATATTCACAATCGCCATTGATTATAGCGAATACGACACACACCTAACGCGACATAATTTTAGGACTGGTATGCTTCAAGGGATCAGAGAAGCTATGGCTCCCTATAGAGATTTACGTTATGAAGGTTACACGTTGGAACAAATCATAGATTTTGGATATGGAGAAGGGAGGGTTGCAAATACGTTATGGAATGGGAAGCGAAGACTGTTCAAAACTACGTTCGATGCGTACATAAGGTTAGATGAGAGCGAGAGAGACAAAGGTAGCTTCAAGGTTCCCAAAGGAGTACTTCCAGTATCGAGTATTGATGTGGCGAATCGAATTGCGGTTGACAGAGGATTCGATACGCTTATCGCGGCAACGGATGGAAGCGATTTAGCTCTAATTGATACGCACCTTTCCGGCGAGAACTCAACCCTTATTGCTAATTCGATGCATAATATGGCTATTGGAACCTTGATACAGCGAGAAGTTCGGAGGGAGCAGCCAGGGATTCTCACTTTCTTATCAGAACAATACGTGGGAGATGACACACTGTTTTACACGAAATTACATACTACGGATACTAAGATTTTCGATCAGGTAGCGACTTCAATTTTTAACACGGTGGCTAAGTGTGGACATGAAGCTTCGCCTAGTAAAACGATGATGACGCCGTTTTCTGTGGAAAAGACGCAAACGCATGCGAAACAGGGTTGTTATGTCCCACAAGATCGTATGATGATTATCTCATCAGAACGGAGGAAGGATATTGAAGACGTGCAAGGATACGTGCGCTCGCAAGTGCAAACGATGATAACAAAAGTAAGTAGAGGATTTTGCCACGATCTAGCGCAGCTAATATTAATGCTTAAGACTACCTTTATTGGAGCGTGGAAGATGAAACGAACCATTAAGGAAGATGCAATGTATAGCGACAGGAAGTTTGATTCGAACGATGAAGATGGATTCACGCTAATACAGATCCGGAATCCCTTAGCCTTATATGTTCCAATAGGTTGGAATGCGATCGGCGCGCATCCGGCAGCTTTAAATGTCGTTATGCCGGAAGAGATGTATGTTGATTCAATCATGATCTCAAAGCTGGACGTGATTATGGCGCCGATAAGGAGGATTGTGCATGTAATTCCACCATGTTGGAATGAGACACAAGGGGACAAGCGCGGATTAATTAGCACAACTAAAACGAGTTTCTTCTCGAAGATGGCTAGACCAACCGTCCAACCCGCTCTAAGCGATCCGCAAATAATGAACTTAGTTGAGGAGCTACCACTTGGAGAATTTTCACCCGGACGTATTTCAAGGACCATGATGCATAGCGCTCTCCTCAAGGAATCAAGCGCTAGGACGTTATTATCCAGCGGTTATGAACTAGAATATCAGAAGGCCTTGAACAGTTGGATTGCACAAGTTTCGAGGCGTCTGGGAAAGGAATCCGGAGTAATATCGACATCCTATGCGAAGCTCTTGGACGTATATTTCGAAGGTGAATTGGATGGAGCAGCCTATATGTTTCCAGACCAGAACTTATCTCCGCAATTCTATATACAGAAGATGATGATCGGTCCACGAGTTAGCTCGCGGGTGCGGAACTCCTATGTAGACCGGATTGACGTGATATTAAGAAAGGATGTCGTTATGCGAGGCTTTATCACTGCCAATACAATTCTGAACGTAATTGAGAAATTGGGAACCAATCACTCGGTTGGAGATTTAGTTACGGTTTTCACGCTTATGAACATCGAAACACGTGTGGCTGAAGAGTTGGCTGGATATATGACCTCAGAAAAGATACGGTTTGATGCGTTAAAACTTCTAAAGAAAGGGATCGCTGGTGATGAGTTCACTATGTCATTGAACGTTGCTACCCAGGATTTTATTGATACTTACCTTGCTTATCCTTATCAGTTGACGAAAACGGAAGTTGACGCCATATCATTGTATTGCACGCAGATGGTTATGCTTCGCGCGGCACTCGGGTTACCAAAGAAAAAGATGAAAATTGTTGTAACTGATGACGCGAAGAAGAGGTACAAAATACGTTTACAGAGGTTTAGAACGCACGTACCTAAGATTAAAGTTCTTAAGAAGTTGATTGATCCGAATAGAATGACAGTTAGAAATCTCGAAAACCAATTCGTT
>ADI49561
ATGGTCGCAATCACCGTGCAAGGTGCACAGCTCATCAAGCGAGTGGTCGAACGCTTTTACCCAGGGATAGTATTTGATCTAAATGAGGGAGCATGTTATATATATAAGTTTTCTGATCACATACGGCGCATAAGGATGAAACACGGAACGAAATATCGACGGCAGGCGGAAGAGATTATGCGTAATGTAAGCCTAAGAAAAGAGCGATTATATGGAATACCAGTGTTAGATGAGGTTGAGTGGAAATATGTGTTTGACGGTCAAACATTCCAAAGCTACGCTTTCGAAGTGTACGTGAATTCAATTCTACCATGGAGTGAACTTGATCCGGAGGAAGAGTTCTTACGTAACTACAGAGTCTCAAGGGAGATGACAGAAGTGGAGAAATTTATTGAGTTTCGCGCTAAGAACGAGATGCAAATATACGGGGATATACCCATTAAGGTATGGTGTTGCTTCATCAATGAACTAAGTGCGGAATTAAAGCATATCCCTTTAGGAATGCAGGTTATGGCCGACTTTGTAAATCGTTTTGATTCGCCGTTCCACCAGGGGAATAGAGATTTATCGAACCTTGAAGATTTTCAAGTCGCATACACTACGCCGCTCTTATTCGAAATGTGTTGTATGGAATCAATTTTAGAGTTTAATATTAAAATGCGTATGCGTGAAGAAGATATCACGGCGCTGGAGTTCGGTGATATGAAGATTGATCCGGTAGGACTGCTGCGTGAGTTTTTCATCTTATGCTTACCACATCCAAAAAAGATAAACAATGTTCTGAGAGCGCCATATTCTTGGTTTGTAAAGATGTGGGGTGTTGGAGCTGACCCAATCGTCGTTCTACAATCTACGGCGGGCGATGATAGGAATTCGAAAGATGTGTTTTATGATAAATTTCGAACTGAGCCAAACCGATATAAAGCTCTATTTCGGTCATCGTTTTATAACGAATCAAGACGAATGAATGAGGAGAAGATTCTAGAAGCAGTGAAGTATTCACAAAAATTGGGCTCGCACGATCATAGATTACCTCTTTTTGAAAAGATGTTAAGGACGGTCTATACTACACCATTTTATCCGCATAAGAGCTCGAATATGATATTAGCGTCTTTCCTATTAAGTATCCAAACTATTACTGGATATGGCAGAGCATGGGTGAAGAATGTGAGCACTGAATTTGATAAACAGTTAAAGCCTAATCCAAGCAATCTGGTTCAAGATGTTTCAGATTTGACGCGGGAATTTTTCAAGCAAGCGTACGTTGAGGCAAAAGAGCGTAGGGAGGAGATCGTTAAACCTGAGGATTTGTACACATCGATGTTGCGATTGGCGAGAAACACAAGTTCGGGCTTTTCAACCGAGATCTATGTGAAAAAGAGATTCGGTCCAAGGTTAAAGGATAAAGACTTGATTAAGATCAATTCGAGGATTAAGGCTCTGGTCATTTTCACTAAGGGACACACCGTTTTCACTGATGAGGAGCTTCATAAAAAGTACAATAGTGTGGAACTGTATCAGACTAAGGGCTCAAGAGATGTACCGATCAAGGCTACGAGAACAATATATTCAATCAATCTCTCAGTGTTGGTACCACAGCTGATTGTCACTTTACCTTTGAATGAGTATTTTTCTAGGGTCGGCGGAATAACTAGTCCGGATTACAAGAAGATCGGAGGAAAGGTGATTGTCGGAGATTTAGAAGCTACTGGATCGCGTGTGATGGATGCTGCTGATTGTTTTCGTAACTCTGCTGACCGTGATATATTCACAATTGCCATTGATTACAGCGAATACGACACACACCTAACGCGACATAATTTTAGGACTGGTATGCTTCAAGGGATCAGAGAAGCTATGGCTCCCTATAGAGATTTACGTTATGAAGGTTACACGTTAGAACAAATCATAGATTTTGGATATGGAGAAGGGAGGGTTGCAAATACGTTATGGAATGGGAAGCGAAGATTGTTTAAAACTACGTTCGACGCGTACATAAGGTTAGACGAGAGTGAGAGAGACAAAGGTAGCTTCAAAGTTCCCAAAGGAGTACTTCCGGTATCGAGTGTTGATGTGGCGAATCGAATTGCGGTTGACAAAGGATTCGATACGCTTATCGCGGCAACGGATGGAAGCGATTTAGCCCTAATTGATACGCACCTCTCCGGCGAGAACTCAACCCTTATTGCTAATTCGATGCACAATATGGCTATTGGAACCTTGATACAGCGAGAAGTCGGGAAGGAGCAGCCAGGGATTCTCACTTTCTTATCAGAACAATACGTGGGGGATGACACACTGTTTTACACGAAATTACACACTACGGATACTAAGATTTTTGATAAGGTAGCGACTTCAATTTTTAACACGGTAGCAAAGTGTGGACATGAAGCTTCGCCTAGTAAAACGATGATGACGCCGTATTCTGTGGAAAAAACGCAAACACATGCGAAACAGGGTTGTTATGTACCACAGGATCGTATGATGATTATCTCATCAGAAAGGAGGAAGGATATTGAGGACGTGCAAGGATACGTGCGCTCGCAAGTGCAAACGATGATAACAAAAGTGAGTAGAGGATTTTGCCACGATCTAGCGCAGCTAATATTAATGCTTAAGACTACCTTTATTGGAGCGTGGAAGATGAAACGAACCATTAAAGAAGACGCAATGTATCGCGATAGGAAGTTTGATTCGAACGATGAAGATGGATTCACGCTAATACAGATCCGAAATCCCTTAGCATTATATGTCCCAATAGGTTGGAATGGGTACGGCGCGCATCCGGCAGCTTTAAATATCGTAATGACGGAAGAGATGTATGTTGATTCAATCATGATCTCAAAGCTGGACGAGATTATGGCGCCGATAAGGAGGATTGTGCACGATATTCCGCCATGTTGGAATGAGACGCAAGGGGATAAGCGCGGATTAATTAGCGCAACTAAAATGAGTTTCTTCTCGAAGATGGCTAGACCAGCCGTCCAAGCCGCTCTAAGCGATCCGCAAATAATGAACTTAGTTGAAGAGCTACCACTTGGAGAGTTTTCACCTGGACGTATTTCAAGGACCATGATGCATAGTGCTCTCCTAAAGGAATCAAGCGCTAGGACGTTATTATCCAGCGGTTATGAGCTGGAATATCAGAAGGCTTTGAACAGTTGGATTGCACAAGTTTCGATGCGTTTGGGAGAGGAATCCGGAGTAATATCAACATCCTATGCGAAGCTCTTTGACGTATATTTCGAGGGTGAATTAGATAGCGCGCCTTATATGTTTCCGGACCAGAACTTATCTCCGCAATTCTATATACAGAAGATGATGATCGGTCCACGAGTTAGCTCGCGGGTGCGGAATTCCTATGTAGACCGGATTGATGTGATATTAAGAAAGGATGTCGTTATGCGAGGCTTTATCACTGCCAATACAATTCTGAACGTAATTGAGAAATTAGGAACCAATCACTCGGTTGGAGATTTAGTTACGGTTTTCACGCTTATGAACATCGAGACACGTGTGGCAGAAGAGTTGGCTGAATATATGACCTCAGAAAAGATACGGTTTGATGCGTTAAAGCTTCTGAAGAAAGGGATCGCTGGTGATGAGTTCACTATGTCATTGAATGTTGCTACCCAAGATTTTGTTGATACTTACCTTGCTTATCCTTATCAGTTGACGAAAACGGAAGTTGACGCCATATCATTGTATTGCACGCAGATGGTTATGCTTCGCGCGGCACTTGGGTTACCAAAGAAAAAGATGAAAATTGTTGTAACTGATGACGCGAAGAAGAGGTACAAAATACGTTTACAGAGGTTTAGAACGCACGTACCTAAGATTAAAGTTCTTAAGAAGTTGATCGATCCGAATAGAATGACAGTTAGAAATCTCGAAAACCAATTCGTT
>ADI49551
ATGGTCGCAATCACCGTGCAAGGTGCACAGCTCATCAAACGAGTGGTCGAACGCTTTTATCCAGGAATAGCATTTAATATAAATGAAGGAGCATGTTATATATATAAGTTTTCTGATCACATACGACGTATAAGGATGAAACATGGAACAAAATATCGACGGCAGGCGGAAGAGATTATACGCAATATAGGGTTGAGGAAAGAGCGATTGTATGGAATACCAGTATTAGATGAGGTTGAGTGGAAATGTGTGTTTGATGGTCAAACGTTCCAAAGTTACGCTTTTGAGGTGTACGTGAACTCAATTTTGCCGTGGAGTGAACTTGATCCGGAGGAAGAATTCTTACGTAACTATAGAGTTTCAAGGGAGATGACTGAAGTGGAGAAATTTATCGAATTCCGTGCTAAAAACGAGATGCAAATATACGGAGATATACCCATTAAAGTATGGTGTTGTTTCATCAACGAACTGAGTGTAGAATTAAAACATATTCCCTTAGGGATGCAAGTTATGGCTGACTTTGTAAACCGTTTTGATTCACCATTCCACCAGGGGAATAGAGATTTATCAAATCTTGAAGATTTTCAAGTTGCTTACACCACGCCGCTTTTATTTGAAATGTGTTGCATGGAATCAATTTTAGAATTCAATATCAAGATGCGTATGCGTGAGGAAGATATCTCGGCGCTGGAGTTTGGTGATATGAAGGTTGATCCGGTTGGACTATTACGTGAGTTTTTCATTCTGTGCTTACCACACCCAAAGAAGATTAACAACGTTCTGAGAGCGCCATACTCTTGGTTTGTGAAGATGTGGGGCGTCGGAACTGATCCGATCGTTGTTTTACAATCTACGGCAGGCGATGACAGAAATTCAAAGGATGTGTTTTATGACAAGTTTCGAACCGAGCCAAACCGATACAAAGCCCTATTTCGATCATCGTTTTATAACGAATCAAGACGAATGAATGAGGAGAAGATTCTAGAGGCGGTGAAGTATTCACAAAAATTAGGATCGCACGATCGTAGATTACCTCTTTTTGAAAAAATGTTAAAGACGGTTTATACTACACCATTTTATCCACATAAGAGTTCGAACATGATACTGGCGTCTTTCCTATTAAGTATTCAAACTATTACTGGATATGGCAGGGCGTGGGTGAAAAACGTGAGCACTGAATTCGATAAACAGCTGAAACCGAACCCGAGCAATCTGGTTCAGGATGTTTCGGATTTAACGCGGGAATTCTTTAAACAAGCGTATGTTGAAGCAAAAGAACGTAGAGAGGAGATCGTTAAACCTGAGGATTTATACACATCAATGTTGCGATTAGCGAGGAACACAAGTTCAGGTTTTTCAACCGAGATTTATGTAAAAAAGAGGTTTGGTCCAAGGTTAAAGGATAAAGATTTGATTAAGATCAATTCAAGGATTAAGGCTTTAGTTATTTTCACTAAAGGACATACTGTTTTCACTGATGAAGAACTTCATAAAAAGTATAATAGTGTAGAACTATACCAAACTAAGGGTTCAAGAGACGTACCGATTAAGGCTACAAGAACGATATATTCAATCAATCTTTCAGTGTTGGTACCACAGTTAATTGTTACTTTACCCTTGAATGAATATTTTTCTAGGGTTGGCGGGATAACCAGTCCGGATTATAAGAAGATCGGAGGAAAAGTGATTGTCGGAGATTTGGAGGCCACGGGGTCGCGCGTGATGGACGCTGCTGATTGCTTTCGTAACTCTGCAGACCGCGATATATTCACAATTGCAATTGACTATAGCGAATATGATACACACTTAACGCGGCATAATTTTCGAACCGGTATGCTTCAAGGAATCAGAGAGGCCATGGCCCCCTATAGGGATTTGCGATATGAAGGCTATACGTTGGAGCAAATTATAGATTTTGGATATGGAGAGGGGAGGGTAGCGAATACATTATGGAATGGAAAGCGAAGACTGTTTAAAACTACATTTGATGCGTACATACGATTAGACGAGAGCGAGCGAGATAAAGGTAGTTTCAAAGTTCCCAAGGGTGTGCTTCCAGTATCGAGTGTTGATGTTGCGAATCGAATCGCGGTTGACAAGGGGTTCGACACGCTTGTCGCAGCAACGGATGGAAGCGATTTGGCTTTGATCGACACACATCTTTCTGGCGAGAATTCGACTCTCATCGCTAACTCGATGCATAACATGGCTATTGGGACATTGATACAACGAGAAGTTGGGAGGGAGCAGCCAGGGATTCTTACTTTCTTATCGGAGCAATACGTGGGAGACGACACACTGTTTTACACGAAACTACACACTACAGATACTAAGGTTTTTGATAAAGTGGCGGCCTCAATTTTTGATACAGTGGCGAAGTGTGGACATGAAGCCTCACCTAGTAAGACAATGATGACGCCATATTCTGTGGAGAAAACCCAAACGCATGCAAAGCAGGGTTGTTATGTACCGCAGGATCGTATGATGATTATCTCATCAGAAAGGAGGAAGGATATCGAGGATGTGCAGGGGTACGTGCGTTCGCAAGTGCAAACGATGATAACGAAGGTGAGTAGAGGATTTTGTCATGATTTAGCGCAGCTAATATTAATGCTTAAAACTACTTTTATCGGTGCGTGGAAGATGAAGCGGACTATTAAGGAAGATGCAATGTATCGCGACAGAAAGTTTGATTCGAATGATGAGGATGGGTTCACGCTGATACAGATTCGAAATCCCTTGGCACTATATGTCCCTATAGGTTGGAATGGGTACGGTGCGCATCCGGCAGCTCTTAATATCGTTATGACGGAAGAGATGTATGTTGACTCGATCATGATCTCAAAACTGGATGAAATTATGGCGCCGATAAGAAGGATTGTGCATGACATTCCACCGTGTTGGAATGAGACTCAGGGAGACAAGCGCGGATTGATTAGTGCAACTAAAATGAGTTTCTTTTCGAAGATGGCTAGGCCTGCTGTCCAAGCCGCTTTAAGCGATCCGCAAATAATGAGTCTAGTTGAAGAGCTTCCACTTGGAGAGTTTTCACCTGGACGTATTTCGAGAACCATGATGCATAGTGCTCTTCTGAAGGAATCTAGCGCTAGGACATTGTTATCCAGTGGTTACGAACTAGAATATCAGAAGGCTTTGAATAGTTGGATTGCACAAGTTTCAATGCGCTTGGGAGAGGAGTCAGGAGTGATATCGACGTCTTATGCAAAACTCTTTGACGTATACTTCGAAGGTGAGTTAGACGGCGCACCCTATATGTTTCCAGACCAGAACTTATCTCCGCAGTTCTATATACAGAAGATGATGATTGGCCCACGAGTTAGTTCACGAGTACGGAATTCTTATGTAGATCGGATTGATGTGATATTGAGAAAGGATGTCGTTATGCGAGGCTTTATCACTGCCAATACCATTCTGAACGTAATTGAGAAACTGGGGACTAATCACTCAGTGGGAGATTTAGTCACGGTTTTTACGCTCATGAATATCGAGACACGTGTGGCTGAAGAGCTAGCTGAATATATGACTTCAGAAAAGATACGCTTTGACGCGTTGAAACTTCTAAAGAAAGGGATCGCTGGCGACGAATTCACTATGTCGTTGAACGTTGCTACACAGGATTTTATTGACACTTACCTCGCCTATCCCTATCAGTTGACGAAAACGGAAGTCGACGCCATATCGTTGTATTGCACGCAAATGGTTATGCTACGCGCGGCGCTCGGGTTACCAAAGAAGAAGATGAAGATCGTTGTAACTGATGATGCAAAGAAGAGATACAAGATACGTTTACAGAGGTTTAGAACGCACGTACCTAAAATTAAAGTTCTTAAGAAGTTGATTGATCCAAATAGAATGACAGTTAGAAATCTTGAAAACCAATTCGTT
>ADI49541
ATGGTCGCAATCACCGTGCAAGGTGCACAGCTCATCAAGCGAGTGGTCGAACGCTTTTATCCAGGGATAGCATTCAACATAAATGAAGGAGCATGTTATATATATAAGTTTTCTGATCATATACGACGTATAAGGATGAAACATGGAACAAAGTATCGGCGGCAGGCGGAAGAGATTATGCGTAATATAAGCTTAAGGAAAGAGCGATTGTATGGGATACCAGTATTAGATGAGATTGAGTGGAAATATGTGTTTGATAGTCAAACGTTCCAAAGTTACGCTTTTGAGGTGTACGTGAACTCAATTCTGCCGTGGAGTGAACTTGATCCGGAGGAGGAATTTTTACGTAACTACAGAGTCTCAAGGGAGATGACTGAAGTGGAAAAATTTATCGAGTTTCGCGCTAAAAATGAAATGCAAATATACGGAGATATACCCATTAAAGTATGGTGTTGTTTCATCAACGAACTGAGTGCAGAACTGAAGCATGTTCCATTAGGGATGCAAGTTATGGCTGACTTCGTAAACCGTTTTGGTTCACCATTCCACCAGGGAAATAGGGATTTATCAAATCTTGAAGATTTTCAAGTTGCATACACTACGCCGCTTTTATTTGAAATGTGTTGCATGGAATCGATTTTAGAATTTAATATTAAGATGCGTATGCGTGAAGAAGATATCTCGGCGTTGGAATTCGGTGATATGAAGGTTGATCCGGTTGAACTACTGCGTGAGTTTTTCATTCTGTGCTTACCACACCCCAAAAAGATTAACAACGTTCTAAGAGCGCCATATTCTTGGTTTGTGAAGATGTGGGGCGTCGGAGCTGATCCGATCGTTGTTTTACAGTCTACGGCAGGCGATGACAGAAATTCAAAGGATGTGTTCTATGACAAATTTCGAACCGAGTCAAACCGATACAAAGCCTTATTTCGGTCATCGTTTTATAACGAGTCAAGACGAATGAATGAGGAGAAGATTCAAGAGGCGGTGAAGTATTCACAAAAATTGGGCTCGCACGATCGTAGATTACCTCTTTTTGAAAGAATGTTGAAGACGGTGTATACTACACCATTTTATCCACATAAGAGCTCGAACATGATACTGGCGTCTTTTCTATTAAGTATTCAAACTATTACTGGATACGGCAGGGCATGGGTGAAGAACGTGAGCACTGAATTCGATAAACAGCTGAAACCGAACCCGAGCAATCTGGTTCAGGATGTTTCGGATTTAACACGGGAATTCTTTAAACAAGCATATGTTGAAGCAAAAGAACGTAGAGAGGAGATCGTCAAACCTGAGGATTTATACACATCGATGTTGCGATTAGCAAGAAATACAAGTTCAGGTTTTTCAACTGAGATTTATGTGAAAAAGAGGTTTGGTCCAAGGTTAAGGGATAAAGATTTGATCAAGATCAATTCAAGGATTAAGGCTTTGGTTATTTTCACTAAAGGGCATACTGTTTTCACTGATGAAGAACTTCATAAAAAGTATAATAGTGTAGAGCTATACCAGACTAAGGGTTCAAGAGATGTACCGATTAAGGCTACGAGAACGATATATTCAATCAATCTTTCGGTGTTGGTACCACAGTTAATTGTCACTTTACCCTTGAATGAATATTTTTCTCGGGTTGGCGGGATAACCAGTCCGGATTATAAGAAGATCGGAGGAAAAGTTATTGTCGGAGATTTGGAGGCCACAGGGTCGCGCGTGATGGACGCCGCCGATTGCTTTCGTAACTCTGCAGACCGCGATATATTCACAATTGCAATTGACTATAGCGAATACGATACACACCTAACGCGACATAATTTTCGAACCGGTATGCTCCAAGGAATCAGAGAGGCTATGGCCCCTTATAGGGATCTGCGGTATGAAGGTTATACGTTGGAGCAAATTATAGATTTTGGATATGGAGAGGGGAGGGTAGCGAATACGTTATGGAATGGAAAGCGAAGACTGTTTAAAACTACATTTGATGCGTATATACGATTAGACGAGAGCGAGCGAGACAAAGGTAGTTTCAAAGTCCCCAAAGGAGTGCTTCCAGTATCAAGTGTTGACGTCGCGAATCGAATCGCAGTTGACAAAGGGTTCGACACGCTTATCGCGGCAACGGATGGAAGCGATCTGGCTTTGATCGACACACACCTTTCAGGCGAGAATTCGACTCTCATCGCTAACTCGATGCACAACATGGCTATTGGGACCTTGATACAACGGGAAGTTGGGAGGGAGCAGCCAGGGATTCTGACTTTCTTATCGGAGCAATACGTGGGAGACGACACATTGTTTTACACAAAGCTACACACTACAGATACTAAGGTTTTTGATAAAGTGGCGGCTTCAATTTTCGATACAGTGGCGAAGTGTGGACATGAAGCTTCACCTAGTAAGACGATGATGACGCCATATTCTGTGGAGAAGACCCAAACGCATGCAAAACAAGGTTGCTATGTACCGCAGGATCGTATGATGATTATCTCATCAGAAAGGAGGAAGGATATCGAGGATGTGCAAGGGTATGTGCGTTCGCAAGTGCAAACGATGATAACGAAGGTGAGTAGAGGATTTTGTCATGATTTAGCGCAACTAATATTAATGCTTAAGACTACTTTCATTGGTGCGTGGAAGATGAAGCGGACTATTAAGGAAGATGCGATGTATCGCGACAGGAAGTTTGATTCGAATGATGAGGATGGGTTTACGCTGATACAGATTCGAAATCCCTTAGCATTATATGTCCCTATAGGTTGGAATGGGTATGGTGCGCACCCGGCAGCTCTTAATATCGTTATGACAGAAGAGATGTATGTCGATTCGATCATGATTTCAAAACTGGATGAAATCATGGCGCCGATAAGAAGGATTGTGCATGACATCCCACCATGTTGGAATGAGACTCAGGGAGACAAGCGCGGATTGATTAGTGCAACTAAAATGAGTTTCTTTTCGAAGATGGCTAGACCTGCTGTCCAAGCCGCTTTAAGCGATCCGCAAATAATGAATCTAGTTGAAGAGCTTCCACTTGGAGAGTTTTCACCTGGACGTATTTCGAGAACCATGATGCATAGTGCTCTTCTGAAGGAATCAAGCGCTAGGACGTTGTTATCCAGTGGTTACGAACTAGAATATCAGAAGACTTTAAATAGTTGGATTGCGCAAGTTTCTATGCGTTTGGGAGAGGAGTCAGGGGTGATATCGACATCTTACGCGAAACTCTTTGACGTATACTTCGAAGGTGAGTTAGACGGCGCTCCCTATATGTTTCCAGACCAGAACTTATCTCCGCAGTTCTATATACAGAAGATGATGATTGGCCCACGAGTCAGCTCACGAGTACGGAATTCTTATGTAGATCGGATTGATGTGATATTGAGGAAGGATGTCGTTATGCGAGGTTTTATCACTGCCAATACCATTCTGAACGTAATTGAGAAACTGGGAACTAATCATTCAGTGGGGGATTTAGTTACGGTTTTTACGCTTATGAACATCGAGACACGTGTGGCTGAAGAGCTAGCTGAATATATGACTTCAGAAAAGATACGATTTGACGCGTTGAAACTTCTGAAGAAAGGGATTGCTGGCGACGAATTCACTATGTCGTTGAACGTTGCTACACAGGATTTTATTGACACTTACCTCGCCTATCCCTATCAGTTGACGAAAACGGAAGTCGACGCCATATCGTTGTATTGCACGCAGATGATTATGCTACGCGCGGCGCTCGGGTTACCCAAGAAGAAGATGAAGATTGTTGTAACTGATGATGCGAAGAAAAGATACAAGATACGGTTACAGAGGTTTAGAACGCACGTACCTAAAATTAAAGTTCTTAAGAAGTTGATTGATCCAAATAGAATGACAGTTAGAAATCTTGAAAACCAATTCGTT
>ADI49531
ATGGTCGCAATCACCGTGCAAGGTGCACAGCTCATCAAACGAGTGGTCGAACGCTTTTATCCAGGAATAGCATTTAATATAAATGAAGGAGCATGTTATATATATAAGTTTTCTGATCACATACGACGTATAAGGATGAAACATGGAACAAAATATCGACGGCAGGCGGAAGAGATTATACGCAATATAGGGTTGAGGAAAGAGCGATTGTATGGAATACCAGTATTAGATGAGGTTGAGTGGAAATGTGTGTTTGATGGTCAAACGTTCCAAAGTTACGCTTTTGAGGTGTACGTGAACTCAATTTTGCCGTGGAGTGAACTTGATCCGGAGGAAGAATTCTTACGTAACTATAGAGTTTCAAGGGAGATGACTGAAGTGGAGAAATTTATCGAATTCCGTGCTAAAAACGAGATGCAAATATACGGAGATATACCCATTAAAGTATGGTGTTGTTTCATCAACGAACTGAGTGTAGAATTAAAACATATTCCCTTAGGGATGCAAGTTATGGCTGACTTTGTAAACCGTTTTGATTCACCATTCCACCAGGGGAATAGAGATTTATCAAATCTTGAAGATTTTCAAGTTGCTTACACCACGCCGCTTTTATTTGAAATGTGTTGCATGGAATCAATTTTAGAATTCAATATCAAGATGCGTATGCGTGAGGAAGATATCTCGGCGCTGGAGTTTGGTGATATGAAGGTTGATCCGGTTGGACTATTACGTGAGTTTTTCATTCTGTGCTTACCACACCCAAAGAAGATTAACAACGTTCTGAGAGCGCCATACTCTTGGTTTGTGAAGATGTGGGGCGTCGGAACTGATCCGATCGTTGTTTTACAATCTACGGCAGGCGATGACAGAAATTCAAAGGATGTGTTTTATGACAAGTTTCGAACCGAGCCAAACCGATACAAAGCCCTATTTCGATCATCGTTTTATAACGAATCAAGACGAATGAATGAGGAGAAGATTCTAGAGGCGGTGAAGTATTCACAAAAATTAGGATCGCACGATCGTAGATTACCTCTTTTTGAAAAAATGTTAAAGACGGTTTATACTACACCATTTTATCCACATAAGAGTTCGAACATGATACTGGCGTCTTTCCTATTAAGTATTCAAACTATTACTGGATATGGCAGGGCGTGGGTGAAAAACGTGAGCACTGAATTCGATAAACAGCTGAAACCGAACCCGAGCAATCTGGTTCAGGATGTTTCGGATTTAACGCGGGAATTCTTTAAACAAGCGTATGTTGAAGCAAAAGAACGTAGAGAGGAGATCGTTAAACCTGAGGATTTATACACATCAATGTTGCGATTAGCGAGGAACACAAGTTCAGGTTTTTCAACCGAGATTTATGTAAAAAAGAGGTTTGGTCCAAGGTTAAAGGATAAAGATTTGATTAAGATCAATTCAAGGATTAAGGCTTTAGTTATTTTCACTAAAGGACATACTGTTTTCACTGATGAAGAACTTCATAAAAAGTATAATAGTGTAGAACTATACCAAACTAAGGGTTCAAGAGACGTACCGATTAAGGCTACAAGAACGATATATTCAATCAATCTTTCAGTGTTGGTACCACAGTTAATTGTTACTTTACCCTTGAATGAATATTTTTCTAGGGTTGGCGGGATAACCAGTCCGGATTATAAGAAGATCGGAGGAAAAGTGATTGTCGGAGATTTGGAGGCCACGGGGTCGCGCGTGATGGACGCTGCTGATTGCTTTCGTAACTCTGCAGACCGCGATATATTCACAATTGCAATTGACTATAGCGAATATGATACACACTTAACGCGGCATAATTTTCGAACCGGTATGCTTCAAGGAATCAGAGAGGCCATGGCCCCCTATAGGGATTTGCGATATGAAGGCTATACGTTGGAGCAAATTATAGATTTTGGATATGGAGAGGGGAGGGTAGCGAATACATTATGGAATGGAAAGCGAAGACTGTTTAAAACTACATTTGATGCGTACATACGATTAGACGAGAGCGAGCGAGATAAAGGTAGTTTCAAAGTTCCCAAGGGTGTGCTTCCAGTATCGAGTGTTGATGTTGCGAATCGAATCGCGGTTGACAAGGGGTTCGACACGCTTGTCGCAGCAACGGATGGAAGCGATTTGGCTTTGATCGACACACATCTTTCTGGCGAGAATTCGACTCTCATCGCTAACTCGATGCATAACATGGCTATTGGGACATTGATACAACGAGAAGTTGGGAGGGAGCAGCCAGGGATTCTTACTTTCTTATCGGAGCAATACGTGGGAGACGACACACTGTTTTACACGAAACTACACACTACAGATACTAAGGTTTTTGATAAAGTGGCGGCCTCAATTTTTGATACAGTGGCGAAGTGTGGACATGAAGCCTCACCTAGTAAGACAATGATGACGCCATATTCTGTGGAGAAAACCCAAACGCATGCAAAGCAGGGTTGTTATGTACCGCAGGATCGTATGATGATTATCTCATCAGAAAGGAGGAAGGATATCGAGGATGTGCAGGGGTACGTGCGTTCGCAAGTGCAAACGATGATAACGAAGGTGAGTAGAGGATTTTGTCATGATTTAGCGCAGCTAATATTAATGCTTAAAACTACTTTTATCGGTGCGTGGAAGATGAAGCGGACTATTAAGGAAGATGCAATGTATCGCGACAGAAAGTTTGATTCGAATGATGAGGATGGGTTCACGCTGATACAGATTCGAAATCCCTTGGCACTATATGTCCCTATAGGTTGGAATGGGTACGGTGCGCATCCGGCAGCTCTTAATATCGTTATGACGGAAGAGATGTATGTTGACTCGATCATGATCTCAAAACTGGATGAAATTATGGCGCCGATAAGAAGGATTGTGCATGACATTCCACCGTGTTGGAATGAGACTCAGGGAGACAAGCGCGGATTGATTAGTGCAACTAAAATGAGTTTCTTTTCGAAGATGGCTAGGCCTGCTGTCCAAGCCGCTTTAAGCGATCCGCAAATAATGAGTCTAGTTGAAGAGCTTCCACTTGGAGAGTTTTCACCTGGACGTATTTCGAGAACCATGATGCATAGTGCTCTTCTGAAGGAATCTAGCGCTAGGACATTGTTATCCAGTGGTTACGAACTAGAATATCAGAAGGCTTTGAATAGTTGGATTGCACAAGTTTCAATGCGCTTGGGAGAGGAGTCAGGAGTGATATCGACGTCTTATGCAAAACTCTTTGACGTATACTTCGAAGGTGAGTTAGACGGCGCACCCTATATGTTTCCAGACCAGAACTTATCTCCGCAGTTCTATATACAGAAGATGATGATTGGCCCACGAGTTAGTTCACGAGTACGGAATTCTTATGTAGATCGGATTGATGTGATATTGAGAAAGGATGTCGTTATGCGAGGCTTTATCACTGCCAATACCATTCTGAACGTAATTGAGAAACTGGGGACTAATCACTCAGTGGGAGATTTAGTCACGGTTTTTACGCTCATGAATATCGAGACACGTGTGGCTGAAGAGCTAGCTGAATATATGACTTCAGAAAAGATACGCTTTGACGCGTTGAAACTTCTAAAGAAAGGGATCGCTGGCGACGAATTCACTATGTCGTTGAACGTTGCTACACAGGATTTTATTGACACTTACCTCGCCTATCCCTATCAGTTGACGAAAACGGAAGTCGACGCCATATCGTTGTATTGCACGCAAATGGTTATGCTACGCGCGGCGCTCGGGTTACCAAAGAAGAAGATGAAGATCGTTGTAACTGATGATGCAAAGAAGAGATACAAGATACGTTTACAGAGGTTTAGAACGCACGTACCTAAAATTAAAGTTCTTAAGAAGTTGATTGATCCAAATAGAATGACAGTTAGAAATCTTGAAAACCAATTCGTT
>ADI49523
ATGGTCGCAATCACCGTGCAAGGTGCACAGCTCATCAAACGAGTGGTCGAACGCTTTTATCCAGGAATAGCATTTAATATAAATGAAGGAGCATGTTATATATATAAGTTTTCTGATCACATACGACGTATAAGGATGAAACATGGAACAAAATATCGACGGCAGGCGGAAGAGATTATACGCAATATAGGGTTGAGGAAAGAGCGATTGTATGGAATACCAGTATTAGATGAGGTTGAGTGGAAATGTGTGTTTGATGGTCAAACGTTCCAAAGTTACGCTTTTGAGGTGTACGTGAACTCAATTTTGCCGTGGAGTGAACTTGATCCGGAGGAAGAATTCTTACGTAACTATAGAGTTTCAAGGGAGATGACTGAAGTGGAGAAATTTATCGAATTCCGTGCTAAAAACGAGATGCAAATATACGGAGATATACCCATTAAAGTATGGTGTTGTTTCATCAACGAACTGAGTGTAGAATTAAAACATATTCCCTTAGGGATGCAAGTTATGGCTGACTTTGTAAACCGTTTTGATTCACCATTCCACCAGGGGAATAGAGATTTATCAAATCTTGAAGATTTTCAAGTTGCTTACACCACGCCGCTTTTATTTGAAATGTGTTGCATGGAATCAATTTTAGAATTCAATATCAAGATGCGTATGCGTGAGGAAGATATCTCGGCGCTGGAGTTTGGTGATATGAAGGTTGATCCGGTTGGACTATTACGTGAGTTTTTCATTCTGTGCTTACCACACCCAAAGAAGATTAACAACGTTCTGAGAGCGCCATACTCTTGGTTTGTGAAGATGTGGGGCGTCGGAGCTGATCCGATCGTTGTTTTACAATCTACGGCAGGCGATGACAGAAATTCAAAGGATGTGTTTTATGACAAGTTTCGAACCGAGCCAAACCGATACAAAGCCCTATTTCGATCATCGTTTTATAACGAATCAAGACGAATGAATGAGGAGAAGATTCTAGAGGCGGTGAAGTATTCACAAAAATTAGGATCGCACGATCGTAGATTACCTCTTTTTGAAAAAATGTTAAAGACGGTTTATACTACACCATTTTATCCACATAAGAGTTCGAACATGATACTGGCGTCTTTCCTATTAAGTATTCAAACTATTACTGGATATGGCAGGGCGTGGGTGAAAAACGTGAGCACTGAATTCGATAAACAGCTGAAACCGAACCCGAGCAATCTGGTTCAGGATGTTTCGGATTTAACGCGGGAATTCTTTAAACAAGCGTATGTTGAAGCAAAAGAACGTAGAGAGGAGATCGTTAAACCTGAGGATTTATACACATCAATGTTGCGATTAGCGAGGAACACAAGTTCAGGTTTTTCAACCGAGATTTATGTAAAAAAGAGGTTTGGTCCAAGGGTAAAGGATAAAGATTTGATTAAGATCAATTCAAGGATTAAGGCTTTAGTTATTTTCACTAAAGGACATACTGTTTTCACTGATGAAGAACTTCATAAAAAGTATAATAGTGTAGAACTATACCAAACTAAGGGTTCAAGAGATGTACCGATTAAGGCTACAAGAACGATATATTCAATCAATCTTTCAGTGTTGGTACCACAGTTAATTGTTACTTTACCCTTGAATGAATATTTTTCTAGGGTTGGCGGGATAACCAGTCCGGATTATAAGAAGATCGGAGGAAAAGTGATTGTCGGAGATTTGGAGGCCACGGGGTCGCGCGTGATGGACGCTGCTGATTGCTTTCGTAACTCTGCAGACCGCGATATATTCACAATTGCAATTGACTATAGCGAATATGATACACACTTAACGCGGCATAATTTTCGAACCGGTATGCTTCAAGGAATCAGAGAGGCCATGGCCCCCTATAGGGATTTGCGATATGAAGGCTATACGTTGGAGCAAATTATAGATTTTGGATATGGAGAGGGGAGGGTAGCGAATACATTATGGAATGGAAAGCGAAGACTGTTTAAAACTACATTTGATGCGTACATACGATTAGACGAGAGCGAGCGAGATAAAGGTAGTTTCAAAGTTCCCAAGGGTGTGCTTCCAGTATCGAGTGTTGATGTTGCGAATCGAATCGCGGTTGACAAGGGGTTCGACACGCTTGTCGCAGCAACGGATGGAAGCGATTTGGCTTTGATCGACACACATCTTTCTGGCGAGAATTCGACTCTCATCGCTAACTCGATGCATAACATGGCTATTGGGACATTGATACAACGAGAAGTTGGGAGGGAGCAGCCAGGGATTCTTACTTTCTTATCGGAGCAATACGTGGGAGACGACACACTGTTTTACACGAAACTACACACTACAGATACTAAGGTTTTTGATAAAGTGGCGGCCTCAATTTTTGATACAGTGGCGAAGTGTGGACATGAAGCCTCACCTAGTAAGACAATGATGACGCCATATTCTGTGGAGAAAACCCAAACGCATGCAAAGCAGGGTTGTTATGTACCGCAGGATCGTATGATGATTATCTCATCAGAAAGGAGGAAGGATATCGAGGATGTGCAGGGGTACGTGCGTTCGCAAGTGCAAACGATGATAACGAAGGTGAGTAGAGGATTTTGTCATGATTTAGCGCAGCTAATATTAATGCTTAAAACTACTTTTATCGGTGCGTGGAAGATGAAGCGGACTATTAAGGAAGATGCAATGTATCGCGACAGAAAGTTTGATTCGAATGATGAGGATGGGTTCACGCTGATACAGATTCGAAATCCCTTGGCACTATATGTCCCTATAGGTTGGAATGGGTACGGTGCGCATCCGGCAGCTCTTAATATCGTTATGACGGAAGAGATGTATGTTGACTCGATCATGATCTCAAAACTGGATGAAATTATGGCGCCGATAAGAAGGATTGTGCATGACATTCCACCGTGTTGGAATGAGACTCAGGGAGACAAGCGCGGATTGATTAGTGCAACTAAAATGAGTTTCTTTTCGAAGATGGCTAGGCCTGCTGTCCAAGCCGCTTTAAGCGATCCGCAAATAATGAATCTAGTTGAAGAGCTTCCACTTGGAGAGTTTTCACCTGGACGTATTTCGAGAACCATGATGCATAGTGCTCTTCTGAAGGAATCTAGCGCTAGGACATTGTTATCCAGTGGTTACGAACTAGAATATCAGAAGGCTTTGAATAGTTGGATTGCACAAGTTTCAATGCGCTTGGGAGAGGAGTCAGGAGTGATATCGACGTCTTATGCAAAACTCTTTGACGTATACTTCGAAGGTGAGTTAGACGGCGCACCCTATATGTTTCCAGACCAGAACTTATCTCCGCAGTTCTATATACAGAAGATGATGATTGGCCCACGAGTTAGTTCACGAGTACGGAATTCTTATGTAGATCGGATTGATGTGATATTGAGAAAGGATGTCGTTATGCGAGGCTTTATCACTGCCAATACCATTCTGAACGTAATTGAGAAACTGGGGACTAATCACTCAGTGGGAGATTTAGTCACGGTTTTTACGCTCATGAATATCGAGACACGTGTGGCTGAAGAGCTAGCTGAATATATGACTTCAGAAAAGATACGCTTTGACGCGTTGAAACTTCTAAAGAAAGGGATCGCTGGCGACGAATTCACTATGTCGTTGAACGTTGCTACACAGGATTTTATTGACACTTACCTCGCCTATCCCTATCAGTTGACGAAAACGGAAGTCGACGCCATATCGTTGTATTGCACGCAAATGGTTATGCTACGCGCGGCGCTCGGGTTACCAAAGAAGAAGATGAAGATCGTTGTAACTGATGATGCAAAGAAGAGATACAAGATACGTTTACAGAGGTTTAGAACGCACGTACCTAAAATTAAAGTTCTTAAGAAGTTGATTGATCCAAATAGAATGACAGTTAGAAATCTTGAAAACCAATTCGTT
>ADI49513
ATGGTCGCAATCACCGTGCAAGGTGCACAGCTCATCAAGCGAGTGGTCGAACGCTTTTATCCAGGGATAGCATTCAATATAAATGAAGGAGCATGTTATATATATAAGTTTTCTGATCATATACGACGTATAAGGATGAAACATGGAACAAAGTATCGACGGCAGGCGGAAGAGATTATGCGTAATATAAGCTTAAGGAAAGAGCGATTGTATGGGATACCAGTATTAGATGAGATTGAGTGGAAATATGTGTTTGATGGTCAAACGTTCCAAAGTTACGCTTTTGAGGTGTACGTGAACTCAATTCTGCCGTGGAGTGAACTTGATCCGGAGGAGGAATTCTTACGTAACTACAGAGTCTCAAGGGAGATGACTGAAGTGGAAAAATTTATCGAGTTTCGCGCTAAAAATGAAATGCAAATATACGGAGATATACCCATTAAAGTATGGTGTTGTTTCATCAACGAACTGAGTGCAGAACTGAAGCATGTTCCATTAGGGATGCAAGTTATGGCTGACTTCGTAAACCGTTTTGATTCACCATTCCACCAGGGAAATAGGGATTTATCAAATCTTGAAGATTTTCAAGTTGCATACACTACGCCGCTTTTATTTGAAATGTGTTGCATGGAATCGATTTTAGAATTTAATATTAAGATGCGTATGCGTGAAGAAGATATCTCGGCGTTGGAATTCGGTGATATGAAGGTTGATCCGATTGGACTACTGCGTGAGTTTTTCATTCTGTGCTTACCACACCCCAAAAAGATTAACAACGTTCTAAGAGCGCCATATTCTTGGTTTGTGAAGATGTGGGGCGTCGGAGCTGATCCGATCGTTGTTTTACAGTCTACGGCAGGCGATGACAGAAATTCAAAGGATGTGTTCTATGACAAGTTTCGAACCGAGCCAAACCGATACAAAGCCTTATTTCGGTCATCGTTTTATAACGAGTCAAGACGAATGAATGAGGAGAAGATTCAAGAGGCGGTGAAGTATTCACAAAAATTGGGCTCGCACGATCGTAGATTACCTCTTTTTGAAAGAATGTTGAAGACGGTGTATACTACACCATTTTATCCACATAAGAGCTCGAACATGATACTGGCGTCTTTTCTATTAAGTATTCAAACTATTACTGGATATGGCAGGGCATGGGTGAAGAACGTGAGCACTGAATTCGATAAACAGCTGAAGCCGAACCCGAGCAATCTGGTTCAGGATGTTTCGGATTTAACACGGGAATTCTTTAAACAAGCATATGTTGAAGCAAAGGAACGTAGAGAGGAGATCGTCAAACCTGAGGATTTATACACATCGATGTTGCGATTAGCAAGAAATACAAGTTCAGGTTTTTCAACTGAGATTTATGTGAAAAAGAGGTTTGGTCCAAGGTTAAGGGATAAAGATTTGATCAAGATCAATTCAAGGATTAAGGCTTTGGTTATTTTCACTAAAGGGCATACTGTTTTCACTGATGAAGAACTTCATAAAAAGTATAATAGTGTAGAGCTATACCAGACTAAGGGTTCAAGAGATGTACCAATTAAGGCTACGAGAACGATATATTCAATCAATCTTTCGGTGTTGGTACCACAGTTAATTGTCACTTTACCCTTGAATGAATATTTTTCTCGGGTTGGCGGGATAACCAGTCCGGATTATAAGAAGATCGGAGGAAAAGTTATTGTCGGAGATTTGGAGGCCACAGGGTCGCGCGTGATGGACGCCGCTGATTGCTTTCGTAACTCTGCAGACCGCGATATATTCACAATTGCAATTGACTATAGCGAATACGATACACACCTAACGCGACATAATTTTCGAACCGGTATGCTCCAAGGAATCAGAGAGGCTATGGCCCCTTATAGGGATCTGCGGTATGAAGGTTATACGTTGGAGCAAATTATAGATTTTGGATATGGAGAGGGGAGGGTAGCGAATACGTTATGGAATGGAAAGCGGAGACTGTTTAAAACTACATTTGATGCGTATATACGATTAGACGAGAGCGAGCGAGACAAAGGTAGTTTCAAAGTCCCCAAAGGAGTGCTTCCAGTATCAAGTGTTGACGTCGCGAATCGAATCGCAGTTGATAAAGGGTTCGACACGCTTATCGCGGCAACGGATGGAAGCGATCTGGCTTTGATCGACACACACCTTTCCGGCGAGAATTCGACTCTCATCGCTAACTCGATGCACAACATGGCTATTGGGACCTTGATACAACGGGAAGTTGGGAGGGAGCAGCCAGGGATTCTGACTTTCTTATCGGAGCAATACGTGGGAGACGACACATTGTTTTACACAAAGCTACACACTACAGATACTAAGGTTTTTGATAAAGTGGCGGCTTCAATTTTCGATACAGTGGCGAAATGTGGACATGAAGCTTCACCTAGTAAGACGATGATGACGCCATATTCTGTGGAGAAGACCCAAACGCATGCAAAACAAGGTTGCTATGTACCGCAGGATCGTATGATGATTATCTCATCAGAAAGGAGGAAGGATATCGAGGATGTGCAAGGGTATGTGCGTTCGCAAGTGCAAACGATGATAACGAAGGTGAGTAGAGGATTTTGTCATGATTTAGCGCAACTAATATTAATGCTTAAGACTACTTTCATCGGTGCGTGGAAGATGAAGCGGACTATTAAGGAAGATGCGATGTATCGCGACAGGAAGTTTGATTCGAATGATGAGGATGGGTTTACGCTGATACAGATTCGAAATCCCTTAGCATTATATGTCCCTATAGGTTGGAATGGGTATGGTGCGCATCCGGCAGCTCTTAATATCGTTATGACAGAAGAGATGTATGTCGATTCGATCATGATTTCAAAACTGGATGAAATCATGGCGCCGATAAGAAGGATTGTGCATGACATCCCACCATGTTGGAATGAGACTCAGGGAGACAAGCGCGGATTGATTAGTGCAACTAAAATGAGTTTCTTTTCGAAGATGGCTAGACCTGCTGTCCAAGCCGCTTTAAGCGATCTGCAAATAATGAATCTAGTTGAAGAGCTTCCACTTGGAGAGTTTTCACCTGGACGTATTTCGAGAACCATGATGCATAGTGCTCTTCTGAAGGAATCAAGCGCTAGGACGTTGTTATCCAGTGGTTACGAACTAGAATATCAGAAGACTTTAAATAGTTGGATTGCGCAAGTTTCTATGCGTTTGGGAGAGGAGTCAGGGGTGATATCGACATCTTACGCGAAACTCTTTGACGTATACTTCGAAGGTGAGTTAGACGGCGCTCCCTATATGTTTCCAGACCAGAACTTATCTCCGCAGTTCTATATACAGAAGATGATGATTGGCCCACGAGTCAGCTCACGAGTACGGAATTCTTATGTAGATCGGATTGATGTGATATTGAGGAAGGATGTCGTTATGCGAGGTTTTATCACTGCCAATACCATTCTGAACGTAATTGAGAAACTGGGAACTAATCATTCAGTGGGGGATTTAGTTACGGTTTTTACGCTTATGAACATCGAGACACGTGTAGCTGAAGAGCTAGCTGAATATATGACTTCAGAAAAGATACGATTTGACGCGTTGAAACTTCTGAAGAAAGGGATTGCTGGCGACGAATTCACTATGTCGTTGAACGTTGCTACACAGGACTTTATTGACACTTACCTCGCCTATCCCTATCAGTTGACGAAAACGGAAGTCGACGCCATATCGTTGTATTGCACGCAGATGATTATGCTACGCGCGGCGCTCGGGTTACCCAAGAAGAAGATGAAGATTGTTGTAACTGATGATGCGAAGAAAAGATACAAGATACGGTTACAGAGGTTTAGAACGCACGTACCTAAAATTAAAGTTCTTAAGAAGTTGATTGATCCAAATAGAATGACAGTTAGAAATCTTGAAAACCAATTCGTT
>ADI49498
ATGGTCGCAATCACCGTGCAAGGTGCACAGCTCATCAAACGAGTGGTCGAACGCTTTTATCCAGGAATAGCATTTAATATAAATGAAGGAGCATGTTATATATATAAGTTTTCTGATCACATACGACGTATAAGGATGAAACATGGAACAAAATATCGACGGCAGGCGGAAGAGATTATACGCAATATAGGGTTGAGGAAAGAGCGATTGTATGGAATACCAGTATTAGATGAGGTTGAGTGGAAATGTGTGTTTGATGGTCAAACGTTCCAAAGTTACGCTTTTGAGGTGTACGTGAACTCAATTTTGCCGTGGAGTGAACTTGATCCGGAGGAAGAATTCTTACGTAACTATAGAGTTTCAAGGGAGATGACTGAAGTGGAGAAATTTATCGAATTCCGTGCTAAAAACGAGATGCAAATATACGGAGATATACCCATTAAAGTATGGTGTTGTTTCATCAACGAACTGAGTGTAGAATTAAAACATATTCCCTTAGGGATGCAAGTTATGGCTGACTTTGTAAACCGTTTTGATTCACCATTCCACCAGGGGAATAGAGATTTATCAAATCTTGAAGATTTTCAAGTTGCTTACACCACGCCGCTTTTATTTGAAATGTGTTGCATGGAATCAATTTTAGAATTCAATATCAAGATGCGTATGCGTGAGGAAGATATCTCGGCGCTGGAGTTTGGTGATATGAAGGTTGATCCGGTTGGACTATTACGTGAGTTTTTCATTCTGTGCTTACCACACCCAAAGAAGATTAACAACGTTCTGAGAGCGCCATACTCTTGGTTTGTGAAGATGTGGGGCGTCGGAACTGATCCGATCGTTGTTTTACAATCTACGGCAGGCGATGACAGAAATTCAAAGGATGTGTTTTATGACAAGTTTCGAACCGAGCCAAACCGATACAAAGCCCTATTTCGATCATCGTTTTATAACGAATCAAGACGAATGAATGAGGAGAAGATTCTAGAGGCGGTGAAGTATTCACAAAAATTAGGATCGCACGATCGTAGATTACCTCTTTTTGAAAAAATGTTAAAGACGGTTTATACTACACCATTTTATCCACATAAGAGTTCGAACATGATACTGGCGTCTTTCCTATTAAGTATTCAAACTATTACTGGATATGGCAGGGCGTGGGTGAAAAACGTGAGCACTGAATTCGATAAACAGCTGAAACCGAACCCGAGCAATCTGGTTCAGGATGTTTCGGATTTAACGCGGGAATTCTTTAAACAAGCGTATGTTGAAGCAAAAGAACGTAGAGAGGAGATCGTTAAACCTGAGGATTTATACACATCAATGTTGCGATTAGCGAGGAACACAAGTTCAGGTTTTTCAACCGAGATTTATGTAAAAAAGAGGTTTGGTCCAAGGTTAAAGGATAAAGATCTGATTAAGATCAATTCAAGGATTAAGGCTTTAGTTATTTTCACTAAAGGACATACTGTTTTCACTGATGAAGAACTTCATAAAAAGTATAATAGTGTAGAACTATACCAAACTAAGGGTTCAAGAGACGTACCGATTAAGGCTACAAGAACGATATATTCAATCAATCTTTCAGTGTTGGTACCACAGTTAATTGTTACTTTACCCTTGAATGAATATTTTTCTAGGGTTGGCGGGATAACCAGTCCGGATTATAAGAAGATCGGAGGAAAAGTGATTGTCGGAGATTTGGAGGCCACGGGGTCGCGCGTGATGGACGCTGCTGATTGCTTTCGTAACTCTGCAGACCGCGATATATTCACGATTGCAATTGACTATAGCGAATATGATACACACTTAACGCGGCATAATTTTCGAACCGGTATGCTTCAAGGAATCAGAGAGGCCATGGCCCCCTATAGGGATTTGCGATATGAAGGCTATACGTTGGAGCAAATTATAGATTTTGGATATGGAGAGGGGAGGGTAGCGAATACATTATGGAATGGAAAGCGAAGACTGTTTAAAACTACATTTGATGCGTACATACGATTAGACGAGAGCGAGCGAGATAAAGGTAGTTTCAAAGTTCCCAAGGGTGTGCTTCCAGTATCGAGTGTTGATGTTGCGAATCGAATCGCGGTTGACAAGGGGTTCGACACGCTTGTCGCAGCAACGGATGGAAGCGATTTGGCTTTGATCGACACACATCTTTCTGGCGAGAATTCGACTCTCATCGCTAACTCGATGCATAACATGGCTATTGGGACATTGATACAACGAGAAGTTGGGAGGGAGCAGCCAGGGATTCTTACTTTCTTATCGGAGCAATACGTGGGAGACGACACACTGTTTTACACGAAACTACACACTACAGATACTAAGGTTTTTGATAAAGTGGCGGCCTCAATTTTTGATACAGTGGCGAAGTGTGGACATGAAGCCTCACCTAGTAAGACAATGATGACGCCATATTCTGTGGAGAAAACCCAAACGCATGCAAAGCAGGGTTGTTATGTACCGCAGGATCGTATGATGATTATCTCATCAGAAAGGAGGAAGGATATCGAGGATGTGCAGGGGTACGTGCGTTCGCAAGTGCAAACGATGATAACGAAGGTGAGTAGAGGATTTTGTCATGATTTAGCGCAGCTAATATTAATGCTTAAAACTACTTTTATCGGTGCGTGGAAGATGAAGCGGACTATTAAGGAAGATGCAATGTATCGCGACAGAAAGTTTGATTCGAATGATGAGGATGGGTTCACGCTGATACAGATTCGAAATCCCTTGGCACTATATGTCCCTATAGGTTGGAATGGGTACGGTGCGCATCCGGCAGCTCTTAATATCGTTATGACGGAAGAGATGTATGTTGACTCGATCATGATCTCAAAACTGGATGAAATTATGGCGCCGATAAGAAGGATTGTGCATGACATTCCACCGTGTTGGAATGAGACTCAGGGAGACAAGCGCGGATTGATTAGTGCAACTAAAATGAGTTTCTTTTCGAAGATGGCTAGGCCTGCTGTCCAAGCCGCTTTAAGCGATCCGCAAATAATGAGTCTAGTTGAAGAGCTTCCACTTGGAGAGTTTTCACCTGGACGTATTTCGAGAACCATGATGCATAGTGCTCTTCTGAAGGAATCTAGCGCTAGGACATTGTTATCCAGTGGTTACGAACTAGAATATCAGAAGGCTTTGAATAGTTGGATTGCACAAGTTTCAATGCGCTTGGGAGAGGAGTCAGGAGTGATATCGACGTCTTATGCAAAACTCTTTGACGTATACTTCGAAGGTGAGTTAGACGGCGCACCCTATATGTTTCCAGACCAGAACTTATCTCCGCAGTTCTATATACAGAAGATGATGATTGGCCCACGAGTTAGTTCACGAGTACGGAATTCTTATGTAGATCGGATTGATGTGATATTGAGAAAGGATGTCGTTATGCGAGGCTTTATCACTGCCAATACCATTCTGAACGTAATTGAGAAACTGGGGACTAATCACTCAGTGGGAGATTTAGTCACGGTTTTTACGCTCATGAATATCGAGACACGTGTGGCTGAAGAGCTAGCTGAATATATGACTTCAGAAAAGATACGCTTTGACGCGTTGAAACTTCTAAAGAAAGGGATCGCTGGCGACGAATTCACTATGTCGTTGAACGTTGCTACACAGGATTTTATTGACACTTACCTCGCCTATCCCTATCAGTTGACGAAAACGGAAGTCGACGCCATATCGTTGTATTGCACGCAAATGGTTATGCTACGCGCGGCGCTCGGGTTACCAAAGAAGAAGATGAAGATCGTTGTAACTGATGATGCAAAGAAGAGATACAAGATACGTTTACAGAGGTTTAGAACGCACGTACCTAAAATTAAAGTTCTTAAGAAGTTGATTGATCCAAATAGAATGACAGTTAGAAATCTTGAAAACCAATTCGTT
>ADI49494
ATGGTCGCAATCACCGTGCAAGGTGCACAGCTCATCAAACGAGTGGTCGAACGCTTTTATCCAGGAATAGCATTTAATATAAATGAAGGAGCATGTTATATATATAAGTTTTCTGATCACATACGACGTATAAGGATGAAACATGGAACAAAATATCGACGGCAGGCGGAAGAGATTATACGCAATATAGGGTTGAGGAAAGAGCGATTGTATGGAATACCAGTATTAGATGAGGTTGAGTGGAAATGTGTGTTTGATGGTCAAACGTTCCAAAGTTACGCTTTTGAGGTGTACGTGAACTCAATTTTGCCGTGGAGTGAACTTGATCCGGAGGAAGAATTCTTACGTAACTATAGAGTTTCAAGGGAGATGACTGAAGTGGAGAAATTTATCGAATTCCGTGCTAAAAACGAGATGCAAATATACGGAGATATACCCATTAAAGTATGGTGTTGTTTCATCAACGAACTGAGTGTAGAATTAAAACATATTCCCTTAGGGATGCAAGTTATGGCTGACTTTGTAAACCGTTTTGATTCACCATTCCACCAGGGGAATAGAGATTTATCAAATCTTGAAGATTTTCAAGTTGCTTACACCACGCCGCTTTTATTTGAAATGTGTTGCATGGAATCAATTTTAGAATTCAATATCAAGATGCGTATGCGTGAGGAAGATATCTCGGCGCTGGAGTTTGGTGATATGAAGGTTGATCCGGTTGGACTATTACGTGAGTTTTTCATTCTGTGCTTACCACACCCAAAGAAGATTAACAACGTTCTGAGAGCGCCATACTCTTGGTTTGTGAAGATGTGGGGCGTCGGAACTGATCCGATCGTTGTTTTACAATCTACGGCAGGCGATGACAGAAATTCAAAGGATGTGTTTTATGACAAGTTTCGAACCGAGCCAAACCGATACAAAGCCCTATTTCGATCATCGTTTTATAACGAATCAAGACGAATGAATGAGGAGAAGATTCTAGAGGCGGTGAAGTATTCACAAAAATTAGGATCGCACGATCGTAGATTACCTCTTTTTGAAAAAATGTTAAAGACGGTTTATACTACACCATTTTATCCACATAAGAGTTCGAACATGATACTGGCGTCTTTCCTATTAAGTATTCAAACYATTACTGGATATGGCAGGGCGTGGGTGAAAAACGTGAGCACTGAATTCGATAAACAGCTGAAACCGAACCCGAGCAATCTGGTTCAGGATGTTTCGGATTTAACGCGGGAATTCTTTAAACAAGCGTATGTTGAAGCAAAAGAACGTAGAGAGGAGATCGTTAAACCTGAGGATTTATACACATCAATGTTGCGATTAGCGAGGAACACAAGTTCAGGTTTTTCAACCGAGATTTATGTAAAAAAGAGGTTTGGTCCAAGGTTAAAGGATAAAGATCTGATTAAGATCAATTCAAGGATTAAGGCTTTAGTTATTTTCACTAAAGGACATACTGTTTTCACTGATGAAGAACTTCATAAAAAGTATAATAGTGTAGAACTATACCAAACTAAGGGTTCAAGAGACGTACCGATTAAGGCTACAAGAACGATATATTCAATCAATCTTTCAGTGTTGGTACCACAGTTRATTGTTACTTTACCCTTGAATGAATATTTTTCTAGGGTTGGCGGGATAACCAGTCCGGATTATAAGAAGATCGGAGGAAAAGTGATTGTCGGAGATTTGGAGGCCACGGGGTCGCGCGTGATGGACGCTGCTGATTGCTTTCGTAACTCTGCAGACCGCGATATATTCACGATTGCAATTGACTATAGCGAATATGATACACACTTAACGCGGCATAATTTTCGAACCGGTATGCTTCAAGGAATCAGAGAGGCCATGGCCCCCTATAGGGATTTGCGATATGAAGGCTATACGTTGGAGCAAATTATAGATTTTGGATATGGAGAGGGGAGGGTAGCGAATACATTATGGAATGGAAAGCGAAGACTGTTTAAAACTACATTTGATGCGTACATACGATTAGACGAGAGCGAGCGAGATAAAGGTAGTTTCAAAGTTCCCAAGGGTGTGCTTCCAGTATCGAGTGTTGATGTTGCGAATCGAATCGCGGTTGACAAGGGGTTCGACACGCTTGTCGCAGCAACGGATGGAAGCGATTTGGCTTTGATCGACACACATCTTTCCGGCGAGAATTCGACTCTTATCGCTAAYTCGATGCATAAYATGGCTATYGGRACMTTGATACAACGAGARGTTGGGAGGGRGCAGCCRGGGATTCTTACTTTCYTATCGGARCAATACGTRGGAGACGAYACACTGTTTTAYACGAAACTACAYACTAYAGATACTAAGGTTTTYGATAARGTGGCGRCYTCAATTTTYGATACAGTGGCGAAGTGYGGACATGAAGCSTCACCTAGTAARACAATGATGACGCCATAYTCTGTGGAGAAAACCCAAACGCATGCAAAGCAGGGTTGTTATGTACCGCAGGATCGTATGATGATTATCTCATCAGAAAGGAGGAAGGATATCGAGGATGTGCAGGGGTACGTGCGTTCGCAAGTGCAAACGATGATAACGAAGGTGAGTAGAGGATTTTGTCATGATTTAGCGCAGCTAATATTAATGCTTAAAACTACTTTTATCGGTGCGTGGAAGATGAAGCGGACTATTAAGGAAGATGCAATGTATCGCGACAGAAAGTTTGATTCGAATGATGAGGATGGGTTCACGCTGATACAGATTCGAAATCCCTTGGCACTATATGTCCCTATAGGTTGGAATGGGTACGGTGCGCATCCGGCAGCTCTTAATATCGTTATGACGGAAGAGATGTATGTTGACTCGATCATGATCTCAAAACTGGATGAAATTATGGCGCCGATAAGAAGGATTGTGCATGACATTCCACCGTGTTGGAATGAGACTCAGGGAGACAAGCGCGGATTGATTAGTGCAACTAAAATGAGTTTCTTTTCGAAGATGGCTAGGCCTGCTGTCCAAGCCGCTTTAAGCGATCCGCAAATAATGAGTCTAGTTGAAGAGCTTCCACTTGGAGAGTTTTCACCTGGACGTATTTCGAGAACCATGATGCATAGTGCTCTTCTGAAGGAATCTAGCGCTAGGACATTGTTATCCAGTGGTTACGAACTAGAATATCAGAAGGCTTTGAATAGTTGGATTGCACAAGTTTCAATGCGCTTGGGAGAGGAGTCAGGAGTGATATCGACGTCTTATGCAAAACTCTTTGACGTATACTTCGAAGGTGAGTTAGACGGCGCACCCTATATGTTTCCAGACCAGAACTTATCTCCGCAGTTCTATATACAGAAGATGATGATTGGCCCACGAGTTAGTTCACGAGTACGGAATTCTTATGTAGATCGGATTGATGTGATATTGAGAAAGGATGTCGTTATGCGAGGCTTTATCACTGCCAATACCATTCTGAACGTAATTGAGAAACTGGGGACTAATCACTCAGTGGGAGATTTAGTCACGGTTTTTACGCTCATGAATATCGAGACACGTGTGGCTGAAGAGCTAGCTGAATATATGACTTCAGAAAAGATACGCTTTGACGCGTTGAAACTTCTAAAGAAAGGGATCGCTGGCGACGAATTCACTATGTCGTTGAACGTTGCTACACAGGATTTTATTGACACTTACCTCGCCTATCCCTATCAGTTGACGAAAACGGAAGTCGACGCCATATCGTTGTATTGCACGCAAATGGTTATGCTACGCGCGGCGCTCGGGTTACCAAAGAAGAAGATGAAGATCGTTGTAACTGATGATGCAAAGAAGAGATACAAGATACGTTTACAGAGGTTTAGAACGCACGTACCTAAAATTAAAGTTCTTAAGAAGTTGATTGATCCAAATAGAATGACAGTTAGAAATCTTGAAAACCAATTCGTT
>ADI49478
ATGGTCGCAATCACCGTGCAAGGTGCACAGCTCATCAAGCGAGTGGTCGAACGCTTTTATCCAGGGATAACGTTTAATATAAATGAAGGAGCATGTTACATATATAAGTTTTCTGATCATATACGACGTATAAGGATGAAACATGGAACAAAATATCGACGGCAAGCGGAAGAGATTATACGCAATATCAGTTTGAGGAAAGAGCGATTGTATGGGATACCAGTATTAGATGAGGTTGAATGGAAATATGTGTTTGATGGTCAAACGTTCCAAAGTTACGCTTTTGAGGTGTACGTGAACTCAATTTTGCCGTGGAGTGAACTTGATCCGGAGGAAGAATTCTTACGTAACTATAGAGTTTCAAGGGAGATGACCGAAGTGGAAAAATTTATCGAGTTCCGCGCTAAAAACGAGATGCAAATATACGGAGATATACCCATTAAAGTATGGTGTTGTTTCATCAACGAACTGAGTGCAGAATTAAAGCATATTCCCTTAGGGATGCAAGTTATGGCTGATTTTGTAAACCGTTTCGATTCACCATTCCACCAGGGGAATAGAGATTTATCAAATCTTGAAGATTTCCAAGTTGCATACACTACGCCGCTTCTATTTGAAATGTGTTGCATGGAATCAATCTTAGAATTCAATATCAAAATGCGTATGCGCGAAGAAGATATTTCGGCGCTGGAATTTGGCGATATGAAGGTTGATCCGGTTGGATTATTGCGTGAGTTTTTCATTCTGTGCTTACCACACCCAAAAAAGATTAACAACGTTCTAAGAGCGCCATATTCTTGGTTTGTGAAGATGTGGGGCGTCGGAGCTGATCCGATCGTTGTCTTACAGTCTACGGCAGGCGATGACAGGAATTCAAAGGATGTGTTCTATGACAAGTTTCGAACTGAACCAAACCGATACAAAGCTCTATTTCGGTCATCGTTTTATAACGAATCAAGACGAATGAATGAGGAGAAGATTCTAGAGGCGGTGAAGTATTCACAAAAGTTGGGCTCGCACGATCGTAGATTACCTCTTTTTGAAAAAATGTTAAAGACGGTTTATACTACACCATTTTATCCGCATAAGAGCTCGAACATGATACTGGCGTCTTTTCTACTAAGTATTCAAACTATTACCGGATATGGCAGGGCATGGGTGAAGAACGTGAGCACTGAATTCGATAAACAGCTGAAGCCGAACCCGAGCAATCTGGTTCAGGATGTTTCGGATCTAACGCGGGAATTCTTTAAACAAGCATATGTTGAAGCAAAAGAACGTAGAGAGGAGATCGTTAAACCTGAGGATTTATACACGTCGATGCTGCGATTAGCGAGAAATACAAGTTCAGGTTTTTCAACCGAGATTTATGTAAAAAAGAGGTTTGGTCCAAGGTTAAGGGATAAAGATTTGATCAAGATCAATTCAAGGATTAAGGCTTTAGTTATTTTCACTAAAGGACATACTGTTTTCACTGACGAAGAACTTCATAAAAAATATAATAGTGTAGAGTTATACCAAACTAAGGGTTCAAGAGATGTACCGATTAAGGCTACGAGAACGATATATTCAATCAATCTTTCAGTATTGGTACCACAGTTAATTGTTACTTTACCCTTGAATGAATATTTTTCTAGGGTTGGCGGGATAACCAGTCCGGATTATAAGAAGATCGGAGGGAAAGTAATTGTCGGAGATTTGGAGGCTACGGGGTCGCGCGTGATGGACGCTGCTGATTGCTTTCGTAACTCTGCAGACCGTGATATATTCACAATTGCAATTGACTATAGCGAATACGATACACACCTAACGCGACATAATTTTCGAACCGGTATGCTCCAAGGAATCAGAGAAGCCATGGCCCCCTATAGGGATTTGCGATATGAGGGTTATACGTTGGAGCAAATCATAGATTTTGGATATGGAGAGGGGAGGGTAGCGAATACGTTATGGAATGGAAAACGAAGACTGTTTAAAACTACATTTGATGCGTATATACGATTAGACGAGAGCGAGCGAGACAAAGGTAGTTTCAAAGTTCCTAAAGGAGTGCTTCCAGTATCGAGTGTTGATGTTGCGAATCGAATCGCGGTTGACAAAGGGTTCGACACGCTTATTGCGGCAACGGATGGAAGCGACTTGGCTTTGATCGATACACACCTTTCCGGCGAGAACTCGACTCTCATCGCTAACTCGATGCACAACATGGCTATTGGGACCTTGATACAACGAGAGGTTGGAAGGGAGCAGCCAGGGATTCTCACTTTCTTATCGGAACAATATGTAGGGGACGACACACTGTTTTACACAAAACTACACACTACAGATACTAAGGTTTTTGATAAAGTAGCGGCTTCGATCTTTGATACGGTGGCGAAGTGTGGACATGAAGCCTCACCTAGTAAGACAATGATGACGCCATATTCTGTAGAGAAAACCCAAACGCATGCAAAGCAGGGTTGTTATGTACCGCAGGATCGTATGATGATCATCTCATCAGAAAGGAGGAAGGATATCGAGGATGTGCAGGGGTACGTGCGTTCGCAAGTACAAACGATGATAACGAAGGTGAGTAGAGGATTTTGTCATGATTTAGCGCAGTTAATATTAATGCTTAAGACTGCTTTCATTGGTGCGTGGAAGATGAAGCGAACTATTAAGGAAGATGCGACGTATCGCGATAGAAAGTTTGATTCGAACGATGAAGACGGGTTTACGCTGATACAGATTCGAAATCCATTAGCATTATATGTTCCTATAGGCTGGAATGGGTACGGTGCGCATCCGGCAGCTCTCAATGTCGTCATGACGGAAGAGATGTATGTTGATTCGATCATGATCTCAAAACTGGATGAAATCATGGCGCCGATAAGGAGGATTGTGCATGACATTCCGCCGTGTTGGAATGAGACTCAGGGAGACAAGCGCGGATTGATTAGTGCAACTAAAATGAGTTTCTTTTCGAAGATGGCAAGGCCCGCTGTTCAAGCCGCTTTAAGCGATCCGCAAATAATGAATCTAGTCGAAGAGCTCCCACTTGGAGAGTTTTCACCTGGACGTATTTCGAGAACCATGATGCATAGTGCTCTTCTGAAGGAATCAAGTGCTAGGACGTTGTTATCCAGTGGTTACGAACTAGAATATCAGAAGACTTTAAATAGTTGGATTGCGCAAGTTTCGATGCGTTTAGGAGAGGAGTCAGGAGTGATATCGACATCTTACGCGAAACTTTTTGACGTATACTTTGAAGGTGAGTTAGACGGCGCACCCTATATGTTTCCAGACCAGAACTTATCTCCGCAGTTCTATATACAGAAGATGATGATTGGCCCACGGGTTAGCTCGCGAGTGCGGAATTCTTATGTAGATCGAATTGATGTGATATTGAGAAAGGATGTCGTTATGCGAGGCTTTATCACTGCTAATACCATTCTGAATGTAATTGAGAAACTGGGAACTAATCACTCAGTGGGAGATTTAGTCACAGTTTTTACGCTTATGAACATCGAGACACGTGTGGCCGAAGAGCTAGCTGAATATATGACTTCAGAAAAGATACGATTTGACGCGTTGAAGCTTCTAAAGAAAGGGATCGCTGGCGACGAATTCACTATGTCGTTGAACGTTGCTACACAGGATTTTATCGACACTTATCTCGCCTATCCATATCAGTTGACAAAAACGGAAGTTGATGCCATATCGTTGTATTGCACGCAGATGGTTATGCTACGCGCGGCGCTCGGGTTACCAAAGAAGAAGATGAAGATTGTTGTGACTGATGATGCGAAGAAAAGATACAAGATACGTTTGCAGAGGTTTAGAACGCACGTGCCTAAAATTAAAGTTCTTAAGAAATTGATTGATCCAAATAGAATGACAGTTAGAAATCTTGAAAACCAGTTCGTT
>ACY02806
ATGGTCGCAATCACCGTGCGAGGCGCACAGCTTATCAAACGGGTGGTCGAACGCTTTTATCCAGGAATTAATTTTAGAGATGAAGAAGGAGTTTGTTATATCTATAAATTTTCTGATCATATACGCCGTATACGGGCAAAGCGTGGGACGAAGTATCATAGATCAACAGAAGAGATTGTACGTAATATTAAAGCGAGAAGGGAGAAACTGTATGGAATTGATGTGTTAGAAGAGGTGGAATGGAAAGATGTCTTTGGAGGTACAACTTTCCAAAGTCATGCGTTGGAAGTTTATATCAATTCGATATTAACATGGAGTGCGCTTGAACCAGAGGAGGAATTCTTACGGAATTATAGAGTATCAAAAGAGAGGACAGAAGTAGAGGAATTTATAGAGTTTAGAGCAAAAAATGAAATGCAGATATTTGGCGACGTACCTATTAAGATTTGGTGTTGCTTTGTAAAGGAATTGAGTGATGAGCTTCAGCATACGCCGTTGGGAATGCAGGTAATGGCTGATTTCGTTAATAGGTTTGGTGCCCCTTTTTATCAAGGTAATAGAGATCTATCAAATTTAGAGGATTTCCGAGTTGCGTACACTACGCCATTACTGTTCGAGATGTGTTGCATGGAATCGATTTTGGAGTTTAATATTAAAATGCGGATGAATGAAGAAAATATCGCGGCGTTGGAGTACGGAGATGTAAAGATAGATCCCATTGGGCTATTACGTGAGTTCTTTGTTCTATGTCTCCCACATCCAAAAAAGATTAATAATATTTTACGAGCGCCGTATTCTTGGTTCGTAAAAATGTGGGGTGTTGGTGCGGACCCGATTGTAGTTCTACGGTCTGTAGCGGGGGATGATCGAAACTCAAAAGATGTTTTTTATGATAAGTTTCAGACGGAATCGAATCGCTATAGGAGTCTATTTCGTTCATCTTTTTATAACGAGTCTAAACGGATGAATGAGGACAAAATACGGGAGGCGGTTGTGTACTCACAAAAGTTGGGGTCGCATGATCGAGGATTACCAATCTTTGAGAGGATGTTAAAGACCGTGTATACAACGCCGTTTTATCCGTTTAAAAGCTCAAATATGATGTTAGCCTCGTTTTTATTGAGTATTCAAACAATAACAGGATATGGACGTGCATGGGTGAAGAATGTTAGTACCGATTTCGAGAAACAGTTAAGGCCGGGTCCCGGCAACTTAGTGCAGGATGTATCCGACCTCACTCGTGAATTTTTTAAACAAGCGTACGTTGAAGCAAGAGAACGCAGGGAAGAGATTGTTAAACCTGAAGATTTATACACTTCAATGTTGCGCTTGGCTAGAAATACTAGCTCCGGATTCTCGACGGAGATTTATGTTAAGAAACGGTTCGGTCCTAGGTTGAGTGATAAAAGTCTGATTAAAATCAATTCACGAATTAAGGCGTTAGTGATCTTTACAAAAGGACACATAATATTTACCGATGAGGAGTTACGTAAGAAATATAATAGCGTTGAATTATATCAGACGAAGGGATCAAGAGATGTACCAATTAAGGCGACTCGGACGATTTATTCAATTAATCTATCGGTTTTAGTTCCACAGTTAATTGTTACGCTGCCCTTAAATGAATACTTCTCTCGAATTGGTGGGGTTACAAGTCCAGATTATAGAAAACTTGGCGGAAAAGTGATCGTTGGCGACCTAGAGGCTACAGGATCGCGCGTAATGGATGCAGCTGACTGTTTCCGTAATTCAGCAGATCGAGATATATTCACTATTGCAATTGATTATAGTGAATATGACACACATTTGACACGCTATAATTTTCGAGGTGGAATGATTCAGGGGATCAAGGAAGCGATGACGCCATATAAGAATTTACGTTATGAAGGATATACATTGGAGCAGATAATAGAGTTTGGGTATGGAGAGGGTAGAGTTGCGAACACGTTATGGAACGGAAAACGTAGATTATTTAAAACAACATTCGACGCGTATCTGCGTTTGGACGGAAGTGATCGTGTCCAAGGCGCGTTTAACATTCCGAAAGGTGTGTTTCCTGTTTCAACCATTGCAGTCGCCCAGCGCATCGCAACGGACATTGGCTTTGATACTCTAATAGCTGCGACTGATGGGAGCGATCTGGCGTTAATTGACACGCATCTATCTGGTGAAAATTCAACGTTAATTGCAAACTCGATGCATAACATGGCAATAGGAACTTTGATTCAGAAAGAGGTGGGTAGGGCTTTTCCTGGTGTGTTGACCTTTTTGTCGGAGCAATATGTTGGAGATGATACTTTATTTTATACTAAGCTTCACACAGCTGATCCAAAGGTATTTAATGGGGTAGCGGCCTTAATTTTTGAAACAGTGGCGAAATGCGGTCATGAAGCGTCACCAAGTAAGACGATGATGACACCGTATTCAGTCGAAAAAACGCAAACTCATGCGAAACAAGGGTGTTATATACCACAAGATCGTATGATGATAATTTCTTCTGAGAGAAGAAAAGACATAGAGGATGTTCAAGGCTACGTAAGATCGCAGGTTCAGACAATGATAACAAAGGTGAGTCGTGGATTTTGTCATGATCTAGCGCAACTCATTTTAATGCTGAAGACGTCTTTTATCGGAGCGTGGAAAATGAAGAGGACAATTAAGGATGGTGCAACTTTTCGAGATAGAAGATTTGACTCGAGTGATGAGGATGGTTTTACGTTAATACAAATCAGAAACCCGCTCGCCTTATACGTGCCAGTTGGTTGGAACGGTTATGGAGCACATCCAGCAGCATTGAATATCATAATGACCGAGGAGATGTATGTAGATTCTATTATGATTTCAAAATTAGACGAAGTGATGGCGCCAATAAGGAGAATCGTGCATGATATTCCACCATGCTGGAATGAGACGCAAGGAGATAAACGTGGCCTGATTAGTGCAACAAAGATGAGTTTCTTTTCAAAAATGGCCAGACCAGCGGTGCAGGTCGCTTTGAATGATCCACAGATAATGAATCTAGTTGAGGAGTTGCCCCTAGGTGAATATTCACCAGGTAGGATATCAAGAACTATGATGCATAGCGCGTTATTGAAAGAATCGAATGCAAGAACGTTATTATCTAGTGGGTATGAGTTAGAGTATCAAAAAGAATTAAATAGTTGGACCTCGCAGGTTTCATTGCGGTTGGGTGAGGAGTCGGGGATAATTTCGGCTTCATACGCAAAACTTTTTGATGTATATTTTGAAGGTGATCTGAAGACGTCGCCATATATGTTCCCTGATCAGAATTTATCGCCACAGTTTTATATACAAAAGATGGAGATTGGTCCGAGAGTAAGCACACGGATTCGGAATTCCTATGTGGATCGAATTGATGTCATTTTACGCAAGGACGTTGTAATGCGGGGATTTATTACTGCGAATACAATCTTAAATGTTATCGAGAAATTAGGCATGAATCATGCAGTTGGCGATCTTGTAACCGTTTTCACACTCATGAATATCGAAACGCGGGTGGCAGAAGAACTAGCGGAGTACATTACCTCAGAGAAAATGCGTTTTGATGCTTTAAAGTTGCTTAAGAAAGGCATTGCAGGTGATGAGTTTACTATGTCCTTGAATGTGGCAACGCAAGAATTCATTGATACATATTTAGCTTACCCTTATCAGTTAACAAAGACAGAAGTTGACGCAATTTCGTTGTACTGTACCCAGATGATTATGCTGCGAGCTGCAATAGGACTTCCTAAGAAACAGATGAGAATCGTAGTGACAGATGACGCGAAAAAGAGGTTTAGGGTACGGCTGCAACGTTTTAGAACCCACGTTCCAAAAATTAAGGTATTGAAGAGGCTAATCGATCCAAATAGGATGACTGTGAGAAATTTGGAAAACCAGTTCGTT
>ACR58458
ATGGTCGCAATCACCGTGCAAGGTGCACAGCTCATCAAGCGAGTGGTCGAACGCTTTTATCCAGGGATAGCATTTAATATAGATGAAGGAGCATGTTATATATATAAGTTTTCTGATCATATACGACGCATAAGGATGAAACATGGAACGAAATATCGACGGCAGGCGGAAGAGATTATGCGCAATATAAGCTTGAGGAAAGAGCGATTGTATGGGATACCAGTATTAGATGAGGTTGAGTGGAAGTATGTGTTTGATGGTCAAACGTTCCAAAGTTACGCTTTTGAGGTGTACGTGAACTCAATTTTGCCGTGGAGTGAACTTGATCCGGAGGAAGAGTTCTTACGTAATTATAGAGTTTCAAGGGAGATGACTGAAGTGGAAAAATTTATCGAATTCCGTGCTAAAAACGAGATGCAAATATACGGAGATATACCCATTAAGGTATGGTGTTGTTTCATCAATGAACTGAGTGCGGAATTAAAACATATTCCCTTAGGGATGCAAGTTATGGCTGACTTTGTAAACCGTTTCGATTCACCATTCCATCAGGGGAATAGAGATTTATCAAATCTTGAAGATTTTCAAGTTGCATACACTACGCCGCTTTTGTTTGAAATGTGTTGCATGGAATCAATTTTAGAATTCAATATCAAAATGCGTATGCGTGAAGAAGATATCTCGGCGCTGGAATTCGGTGATATGAAAGTTGATCCGGTTGGACTATTGCGTGAGTTTTTCATTCTGTGCTTACCACACCCAAAGAAGATTAACAACGTTCTAAGAGCACCATACTCTTGGTTTGTAAAGATGTGGGGCGTCGGAGCTGATCCGATCGTTGTTTTACAATCTACGGCAGGCGATGACAGGAATTCAAAGGATGTGTTTTATGACAAGTTTCGAACCGAGCCAAATCGATACAAAGCCCTATTTCGGTCATCGTTTTATAACGAATCAAGACGAATGAATGAGGAGAAGATTCTAGAGGCAGTGAAGTATTCGCAAAAATTGGGCTCGCACGAACGTAGATTACCTCTTTTTGAGAAAATGTTAAAGACGGTTTATACTACACCATTTTATCCACATAAGAGCTCGAATATGATACTAGCGTCCTTTCTATTAAGTATTCAAACTATTACTGGATATGGCAGGGCGTGGGTGAAGAACGTGAGTACTGAGTTCGATAAACAGCTGAAGCCGAACCCGAGCAATCTAGTTCAGGATGTTTCGGATTTAACGCGGGAATTCTTTAAACAAGCATATGTTGAAGCAAAAGAACGTAGAGAAGAGATCGTTAAACCTGAGGATTTATATACATCGATGTTGCGATTAGCGAGAAATACAAGTTCAGGTTTTTCAACCGAGATTTATGTAAAAAAGAGATTTGGTCCAAGACTAAGGGATAAAGATTTGATCAAGATCAATTCAAGGATTAAGGCTTTAGTTATTTTCACTAAAGGACATACTGTTTTCACTGATGAAGAACTTCATAAAAAATATAATAGTGTAGAACTATACCAAACTAAGGGTTCAAGAGATGTACCGATTAAGGCTACGAGAACGATATATTCAATCAATCTTTCAGTGTTGGTACCGCAGTTAATTGTTACTTTACCCTTGAATGAATATTTTTCTAGGGTTGGCGGGATAACCAGTCCGGATTATAAGAAGATCGGAGGAAAAGTAATTGTCGGAGATTTGGAGGCCACGGGGTCGCGCGTGATGGATGCTGCTGATTGCTTTCGTAACTCTGCAGACCGCGATATATTCACAATTGCAATCGACTATAGTGAATATGATACACACCTAACGCGACATAATTTTCGAACCGGTATGCTCCAAGGAATCAGAGAAGCCATGGCCCCCTATAGGGATTTGCGATATGAAGGTTATACGTTGGAGCAAATCATAGATTTTGGATATGGAGAGGGGAGAGTAGCGAATACGTTGTGGAATGGAAAGCGAAGACTGTTTAAAACTACATTTGATGCGTATATACGATTAGACGAGAGCGAGCGAGACAAAGGTAGTTTCAAAGTCCCCAAAGGAGTGCTTCCAGTATCGAGTATTGATGTCGCGAACCGAATCGCGGTTGACAAAGGATTCGATACGCTTATCGCGGCAACGGATGGAAGCGATTTGGCTTTGATCGACACGCACCTTTCCGGCGAGAATTCGACTCTCATCGCTAACTCGATGCACAACATGGCTATTGGGACCTTGATACAACGAGAAGTTGGGAAGGAGCAGCCAGGGATTCTTACTTTCTTATCGGAGCAATACGTGGGAGATGACACACTGTTTTACACAAAGCTACACACTACAGATACTAAGGTTTTTGATAAAGTGGCGGCTTCAATTTTTAATACAGTGGCGAAGTGTGGACATGAAGCTTCACCTAGTAAGACAATGATGACGCCATATTCTGTGGAGAAGACCCAAACGCATGCAAAGCAGGGCTGTTACGTACCGCAAGATCGTATGATGATTATCTCATCAGAAAGGAGGAAGGATATCGAGGATGTGCAGGGGTACGTGCGTTCGCAAGTGCAAACGATGATAACGAAGGTGAGCAGAGGATTTTGTCATGATTTGGCGCAGCTAATATTAATGCTTAAGACTACTTTCATCGGTGCGTGGAAAATGAAGCGAACTATTAAGGAAGATGCGATGTATCGCGACAGAAAGTTTGATTCGAACGATGAGGATGGGTTTACGTTGATACAGATTCGAAATCCCTTAGCATTATATGTCCCTATAGGCTGGAATGGGTACGGCGCGCATCCGGCAGCTCTTAATATCGTTATGACGGAAGAGATGTATGTTGATTCGATCATGATCTCAAAACTGGATGAAATCATGGCGCCGATAAGGAGGATTGTGCATGACATTCCACCGTGTTGGAATGAGACTCAGGGAGACAAGCGCGGATTGATTAGTGCAACTAAAATGAGTTTCTTTTCGAAGATGGCTAGGCCTGCTGTCCAAGCCGCTTTAAGCGATCCGCAGATAATGAATCTAGTTGAAGAGCTTCCACTTGGGGAGTTTTCACCTGGACGTATCTCGAGAACCATGATGCATAGTGCTCTTCTGAAGGAATCGAGCGCTAGGACGTTGTTATCCAGTGGTTACGAACTAGAATATCAGAAGGCTTTGAATAGTTGGATCGCACAAGTTTCGATGCGTTTGGGAGAGGAGTCAGGAGTAATATCAACATCTTATGCGAAACTCTTTGACGTATACTTCGAAGGTGAGTTAGACGGCGCACCCTATATGTTTCCAGACCAGAACTTATCTCCGCAGTTCTATATACAGAAGATGATGATTGGCCCACGAGTTAGTTCACGAGTGCGGAATTCTTATGTAGATCGGATTGATGTGATATTGAGGAAGGATGTCGTTATGCGCGGCTTTATCACTGCCAATACCATTCTGAACGTAATTGAGAAACTGGGAACTAATCACTCAGTGGGAGATTTAGTCACAGTTTTTACGCTTATGAACATCGAGACACGTGTGGCCGAAGAGCTAGCTGAATATATGACTTCAGAAAAGATACGATTTGACGCGTTGAAGCTTCTAAAGAAAGGAATCGCTGGCGACGAATTTACTATGTCGTTGAACGTTGCTACACAGGATTTTATTGACACTTACCTCGCCTATCCCTATCAGTTGACGAAAACGGAAGTCGACGCCATATCGTTGTATTGCACGCAGATGGTTATGCTACGCGCGGCGCTCGGGTTACCAAAGAAGAAGATGAAGATCGTTGTAACTGATGATGCAAAGAAAAGATACAAGATACGTTTGCAGAGGTTTAGAACGCACGTACCTAAAATTAAAGTTCTTAAGAAGTTGATTGATCCAAATAGAATGACAGTTAGAAATCTTGAAAACCAATTCGTT
>AAS72882
ATGGTCGCAATCACCGTGCAAGGTGCACAGCTTATCAAGCGAGTGGTTGAACGGTTTTATCCAGGAATAGAATTTAGGAGTGATGAAGGGGCATGTTACATATATAAGTTTTCAGATCATATAAGGCGAACAAGAATGAAGCATGGTACTAAGTATCAACGTCAAGCGGAGGAGATTATGCGCAATATAAGTTTAAGGAAAGAAAAACTGCATGGAATTCCGGTTTTGGATGAAGTGGAATGGAAATACGTTTTTGATGGCCAAACCTTCCAAAGCCATGCGTTCGAGGTCTACATCAATTCGATTTTACCGTGGAGTGAACTTGATCCGGAGGAAGAATTTTTACGTAATTATAGAGTGTCTAGAGAGATGACTGAGGTTGAGAAGTTCATCGAATTTCGGGCTAAAAACGAAATGCAAATATATGGCGATATACCCATTAAGGTGTGGTGTTGTTTTATTAATGAGCTGAGTGCTGAAGTGAGTCATACACCTTTAGGGATGCAGGTCATGGCCGATTTCGTAAATCGATTTGGTTCACCGTTTCATCAAGGTAATAGAGATTTGTCAAATCTGGAAGATTTCCAAGTCGCATACACTACGCCTCTTTTATTCGAGATGTGCTGTATGGAGTCGATTCTAGAGTATAATATCAAGATGCGTATGCGCGAAGAGGACATCTCAGCTTTAGAGTTTGGTGATACGAGAATTGATCCTATCGGATTATTGCGTGAGTTCTTTGTTTTATGTTTGCCACATCCAAAGAAGATTAACAATGTCTTAAGGGCACCCTACTCGTGGTTTGTAAAGATGTGGGGCGTTGGCGCGGATCCAATTGTGGTTTTACAATCTGCGGCTGGTGATGACAGAAATTCAAAAGACGTCTTCTATGATAAATTTCACACAGAAGCGAATCGCTACAAAGGGCTGTTTCGGTCATCTTTTTATAGTGAGTCGAGGCGAATGAATGAAGAGAAAATCCTTGAGGCAGTCAAGTATTCACAGGAGTTGGGTTCACACGATCACAGGTTGCCCATATTCGAAAAGATGTTAAAAACGGTTTATACTACGCCTTTCTACCCTCACAAGAGCTCTAACATGATATTAGCCTCTTTCTTGTTAAGTATTCAAACAATTACTGGATATGGCAGAGCATGGGTGAAAAACGTGAGCACAGAGTTCGATAAACAGTTAAAGCCTAATCCGAATAATTTAGTACAGGATGTTTCAGACTTAACACGAGAATTTTTTAAGCAAGCGTATGTAGAGGCGAAGGAGCGCCGGGAAGAAATAGTGAAACCGGAAGATCTGTACACATCAATGTTGCGCTTAGCGCGAAACACTAGTTCAGGATTCTCAACTGAAATATTTGTGAAGAAGAAGTTCGGTCCAAGGTTAAAAGATAAGGATCTAATCAAGATCAATTCTAGGATCAAAGCTCTAGTTATCTTTACGAAGGGTCATACCGTTTTTACAGATGAGGAGTTACGCAAAAAATACAACAGTGTTGAGCTCTACCAAACTAAGGGATCGCGAGATGTACCAATCAAAGCAACGAGAACCATTTACTCCATCAATCTTTCGGTTTTAGTTCCTCAGTTAATCGTAACTTTACCTTTGAACGAATACTTTTCACGAGTTGGCGGAATTACGAGTCCTGATTATAGGAAAATCGGTGGAAAGGTTATTGTGGGTGATCTTGAAGCGACGGGTTCGCGTGTAATGGATGCCGCAGACTGCTTTCGAAACTCAGCGGATCGGGATATTTTCACAATCGCCATAGATTACAGTGAATATGATACGCACCTCACTCGATATAATTTTCGGACTGGTATGTTGCAAGGGATCAGAGAAGCGATGACTCCTTATAGGGATCTGCGGTATGAAGGATACACTTTGGAGCAGATCATCGACTTCGGATACGGGGAAGGTAGGGTAGCAAATACGTTGTGGAATGGGAAACGCCGGTTATTTAGGACGACATTCGATGCCTACCTACGGTTAGACGAAAGTGAACGAGATAAGGGGACGTTTAAAATCCCAAAGGGAGTGTTGCCCGTTTCAAATGTTGATGTCGCAAAGCGTATTGCGGTCGATAAGGGATTTGACACACTCGTTGCAGCGACGGATGGTAGTGATCTAGCGTTGATCGATACACATCTGTCAGGCGAAAATTCAACGCTTATCGCCAATTCGATGCACAATATGGCTATCGGGACATTAATTCAGAGAGAAGTCGGGAAAGAAGAACCTGGCGTCCTGACCTTTCTGTCGGAGCAATATGTCGGTGATGATACGCTATTTTATGCTAAGTTACATACCACAGATACGAAGGTATTTGATAGAATCGCAACTTCGATTTTCAACACTGTTGCTAAGTGTGGCCATGAAGCGTCTCCCAGTAAAACAATGATGACGCCTTATTCTGTAGAGAAGACACAAACGCACGCAAAACAGGGCTGCTACGTACCGCAAGACCGTATGATGATCATCTCATCAGAGAGAAGGAAGGATATTGAAGATGTGCAAGGATACGTTCGGTCGCAAGTGCAAACAATGATAACGAAAGTGAGTAGAGGATTTTGCCACGATTTGGCACAGCTAATATTGATGTTGAAATCAGCTTTCATCGGCGCTTGGAAGATGAAGCGAACTATTAAGGAAGACGCAACATACAGGGATAGAAAGTTTGACTCAAATGATGAAGATGGCTTCACATTAATACAAATCAGGAATCCGCTCGCTTTATATGTGCCCATAGGCTGGAATGGTTATGGCGCGCATCCCGCGGCGCTAAATATTGTTATGACGGAAGAGATGTACATTGATTCGATTATGATATCTAAATTGGATGAGATCATGGCTCCTATAAGGAAGATTGTACACGATATCCCGCCGTGTTGGAATGAAACTCAAGGAGATAAACGCGGTCTAATCAGTGCGACGAAGATGAGTTTCTTTTCGAAAATGGCGAGACCAGCCGTTCAGGCGGCTTTGAGCGATCCGCAGGTGATGAATCTTGTTGAGGAGCTTCCATTGGGAGAGTTTTCACCTGGACGGATTTCGAGAACCATGATGCATAGTGCGCTTTTAAAAGAGTCAAGCGCAAGGACACTTCTCTCGAGCGGCTACGAATTGGAGTACCAGAAGGCATTAAACAGTTGGACTTCACAAGTTTCAATGCGCTTAGGAGAAGAGTCGGGAGTTATATCGACATCCTATGCCAAGCTATTTGATGTATACTTTGAAGGTGAATTAGACAGTGCACCTTATATGTTCCCCGATCAGAATTTGTCTCCGCAGTTCTACATCCAGAAGATGATGATCGGACCAAGAGTTAGCTCGCGCGTAAGGAATTCTTACGTAGACAGGATTGATGTGATCTTGAGGAAGGATGTTGTGATGAGGGGCTTCATCACTGCGAGCACGATATTGAACGTTATCGAGAAGCTCGGGACTAATCATTCCGTTAGTGACCTCGTTACCGTGTTCACACTCATGAATATTGAGACGCGTGTTGCTGAGGAGCTAGCCGAATATATAACTTCTGAGAAAATTCGCTTCGATGCATTGAAATTGCTAAAGAAGGGAATTGCTGGCGATGAATTTACCATGTCATTAAATGTTGCCACTCAGGATTTTATTGATACTTATTTGGCTTATCCTTACCAGCTAACAAAAACCGAGGTCGACGCCGTTTCACTATATTGCACTCAGATGATAATGCTTCGAGCAGCGATCGGATTACCGAAAAGGAAGATGAGGATCGCCGTAACCGATGACGCTAAGAAAAGATACAAAGTTAGACTACAGCGATTTAGAACTCACGTACCTAAGATCAAGGTTCTGAAGAAGCTGATCGATCCAAATAGAATGACAGTTAGGAATCTCGAGAACCAATTCGTT
>ACJ06224
ATGGTCGCAATCACCGTGCAAGGTGCACAGCTCATCAAGCGAGTGGTCGAACGCTTTTATCCAGGGATAACGTTTAATATAAATGAAGGAGCATGTTACATATATAAGTTTTCTGATCATATACGACGTATAAGGATGAAACATGGAACAAAATATCGACGGCAAGCGGAAGAGATTATACGCAATATCAGTTTGAGGAAAGAGCGATTGTATGGGATACCAGTATTAGATGAGGTTGAATGGAAATATGTGTTTGATGGTCAAACGTTCCAAAGTTACGCTTTTGAGGTGTACGTGAACTCAATTTTGCCGTGGAGTGAACTTGATCCGGAGGAAGAATTCTTACGTAACTATAGAGTTTCAAGGGAGATGACCGAAGTGGAAAAATTTATCGAGTTCCGCGCTAAAAACGAGATGCAAATATACGGAGATATACCCATTAAAGTATGGTGTTGTTTCATCAACGAACTGAGTGCAGAATTAAAGCATATTCCCTTAGGGATGCAAGTTATGGCTGATTTTGTAAACCGTTTCGATTCACCATTCCACCAGGGGAATAGAGATTTATCAAATCTTGAAGATTTCCAAGTTGCATACACTACGCCGCTTCTATTTGAAATGTGTTGCATGGAATCAATCTTAGAATTCAATATCAAAATGCGTATGCGCGAAGAAGATATTTCGGCGCTGGAATTTGGCGATATGAAGGTTGATCCGGTTGGATTATTGCGTGAGTTTTTCATTCTGTGCTTACCACACCCAAAAAAGATTAACAACGTTCTAAGAGCGCCATATTCTTGGTTTGTGAAGATGTGGGGCGTCGGAGCTGATCCGATCGTTGTCTTACAGTCTACGGCAGGCGATGACAGGAATTCAAAGGATGTGTTCTATGACAAGTTTCGAACTGAACCAAACCGATACAAAGCTCTATTTCGGTCATCGTTTTATAACGAATCAAGACGAATGAATGAGGAGAAGATTCTAGAGGCGGTGAAGTATTCACAAAAGTTGGGCTCGCACGATCGTAGATTACCTCTTTTTGAAAAAATGTTAAAGACGGTTTATACTACACCATTTTATCCGCATAAGAGCTCGAACATGATACTGGCGTCTTTTCTACTAAGTATTCAAACTATTACCGGATATGGCAGGGCATGGGTGAAGAACGTGAGCACTGAATTCGATAAACAGCTGAAGCCGAACCCGAGCAATCTAGTTCAGGATGTTTCGGATCTAACGCGGGAATTCTTTAAACAAGCATATGTTGAAGCAAAAGAACGTAGAGAGGAGATCGTTAAACCTGAGGATTTATACACGTCGATGCTGCGATTAGCGAGAAATACAAGTTCAGGTTTTTCAACCGAGATTTATGTAAAAAAGAGGTTTGGTCCAAGGTTAAGGGATAAAGATTTGATCAAGATCAATTCAAGGATTAAGGCTTTAGTTATTTTCACTAAAGGACATACTGTTTTCACTGACGAAGAACTTCATAAAAAATATAATAGTGTAGAGTTATACCAAACTAAGGGTTCAAGAGATGTACCGATTAAGGCTACGAGAACGATATATTCAATCAATCTTTCAGTATTGGTACCACAGTTAATTGTTACTTTACCCTTGAATGAATATTTTTCTAGGGTTGGCGGGATAACCAGTCCGGATTATAAGAAGATCGGAGGGAAAGTAATTGTCGGAGATTTGGAGGCTACGGGGTCGCGCGTGATGGACGCTGCTGATTGCTTTCGTAACTCTGCAGACCGTGATATATTCACAATTGCAATTGACTATAGCGAATACGATACACACCTAACGCGACATAATTTTCGAACCGGTATGCTCCAAGGAATCAGAGAAGCCATGGCCCCCTATAGGGATTTGCGATATGAGGGTTATACGTTGGAGCAAATCATAGATTTTGGATATGGAGAGGGGAGGGTAGCGAATACGTTATGGAATGGAAAACGAAGACTGTTTAAAACTACATTTGATGCGTATATACGATTAGACGAGAGCGAGCGAGACAAAGGTAGTTTCAAAGTCCCTAAAGGAGTGCTTCCAGTATCGAGTGTTGATGTTGCGAATCGAATCGCGGTTGACAAAGGGTTCGACACGCTTATTGCGGCAACGGATGGAAGCGACTTGGCTTTGATCGATACACACCTTTCCGGCGAGAACTCGACTCTCATCGCTAACTCGATGCACAACATGGCTATTGGGACCTTGATACAACGAGAGGTTGGAAGGGAGCAGCCAGGGATTCTCACTTTCTTATCGGAACAATATGTAGGGGACGACACACTGTTTTACACAAAACTACACACTACAGATACTAAGGTTTTTGATAAAGTAGCGGCTTCGATCTTTGATACGGTGGCGAAGTGTGGACATGAAGCCTCACCTAGTAAGACAATGATGACGCCATATTCTGTAGAGAAAACCCAAACGCATGCAAAGCAGGGTTGTTATGTACCGCAGGATCGTATGATGATCATCTCATCAGAAAGGAGGAAGGATATCGAGGACGTGCAGGGGTACGTGCGTTCGCAAGTACAAACGATGATAACGAAGGTGAGTAGAGGATTTTGTCATGATTTAGCGCAGTTAATATTAATGCTTAAGACTACTTTCATTGGTGCGTGGAAGATGAAGCGAACTATTAAGGAAGATGCGACGTATCGCGATAGAAAGTTTGATTCGAACGATGAAGACGGGTTTACGCTGATACAGATTCGAAATCCATTAGCATTATATGTTCCTATAGGCTGGAATGGGTACGGTGCGCATCCGGCAGCTCTCAATGTCGTCATGACGGAAGAGATGTATGTTGATTCGATCATGATCTCAAAACTGGATGAAATCATGGCGCCGATAAGGAGGATTGTGCATGACATTCCGCCGTGTTGGAATGAGACTCAGGGAGACAAGCGCGGATTGATTAGTGCAACTAAAATGAGTTTCTTTTCGAAGATGGCAAGGCCCGCTGTTCAAGCCGCTTTAAGCGATCCGCAAATAATGAATCTAGTCGAAGAGCTCCCACTTGGAGAGTTTTCACCTGGACGTATTTCGAGAACCATGATGCATAGTGCTCTTCTGAAGGAATCAAGTGCTAGGACGTTGTTATCCAGTGGTTACGAACTAGAATATCAGAAGACTTTAAATAGTTGGATTGCGCAAGTTTCGATGCGTTTAGGAGAGGAGTCAGGAGTGATATCGACATCTTACGCGAAACTTTTTGACGTATACTTTGAAGGTGAGTTAGACGGCGCACCCTATATGTTTCCAGACCAGAACTTATCTCCGCAGTTCTATATACAGAAGATGATGATTGGCCCACGGGTTAGCTCGCGAGTGCGGAATTCTTATGTAGATCGAATTGATGTGATATTGAGAAAGGATGTCGTTATGCGAGGCTTTATCACTGCTAATACCATTCTGAATGTAATTGAGAAACTGGGAACTAATCACTCAGTGGGAGATTTAGTCACAGTTTTTACGCTTATGAACATCGAGACACGTGTGGCCGAAGAGCTAGCTGAATATATGACTTCAGAAAAGATACGATTTGACGCGTTGAAGCTTCTAAAGAAAGGGATCGCTGGCGACGAATTCACTATGTCGTTGAACGTTGCTACACAGGATTTTATCGACACTTATCTCGCCTATCCATATCAGTTGACAAAAACGGAAGTCGATGCCATATCGTTGTATTGCACGCAGATGGTTATGCTACGCGCGGCGCTCGGGTTACCAAAGAAGAAGATGAAGATTGTTGTGACTGATGATGCGAAGAAAAGATACAAGATACGTTTGCAGAGGTTTAGAACGCACGTGCCTAAAATTAAAGTTCTTAAGAAATTGATTGATCCAAATAGAATGACAGTTAGAAATCTTGAAAACCAGTTCGTT
>CAM57242
ATGGTCGCAATCACCGTGCAAGGTGCACAGCTCATCAAGCGAGTGGTCGAACGCTTTTATCCAGGGATAACGTTTAATATAAATGAAGGAGCATGTTACATATATAAGTTTTCTGATCATATACGACGTATAAGGATGAAACATGGAACAAAATATCGACGGCAAGCGGAAGAGATTATACGCAATATCAGTTTGAGGAAAGAGCGATTGTATGGGATACCAGTATTAGATGAGGTTGAATGGAAATATGTGTTTGATGGTCAAACGTTCCAAAGTTACGCTTTTGAGGTGTACGTGAACTCAATTTTGCCGTGGAGTGAACTTGATCCGGAGGAAGAATTCTTACGTAACTATAGAGTTTCAAGGGAGATGACCGAAGTGGAAAAATTTATCGAGTTCCGCGCTAAAAACGAGATGCAAATATACGGAGATATACCCATTAAAGTATGGTGTTGTTTCATCAACGAACTGAGTGCAGAATTAAAGCATATTCCCTTAGGGATGCAAGTTATGGCTGATTTTGTAAACCGTTTCGATTCACCATTCCACCAGGGGAATAGAGATTTATCAAATCTTGAAGATTTCCAAGTTGCATACACTACGCCGCTTCTATTTGAAATGTGTTGCATGGAATCAATCTTAGAATTCAATATCAAAATGCGTATGCGCGAAGAAGATATTTCGGCGCTGGAATTTGGCGATATGAAGGTTGATCCGGTTGGATTATTGCGTGAGTTTTTCATTCTGTGCTTACCACACCCAAAAAAGATTAACAACGTTCTAAGAGCGCCATATTCTTGGTTTGTGAAGATGTGGGGCGTCGGAGCTGATCCGATCGTTGTCTTACAGTCTACGGCAGGCGATGACAGGAATTCAAAGGATGTGTTCTATGACAAGTTTCGAACTGAACCAAACCGATACAAAGCTCTATTTCGGTCATCGTTTTATAACGAATCAAGACGAATGAATGAGGAGAAGATTCTAGAGGCGGTGAAGTATTCACAAAAGTTGGGCTCGCACGATCGTAGATTACCTCTTTTTGAAAAAATGTTAAAGACGGTTTATACTACACCATTTTATCCGCATAAGAGCTCGAACATGATACTGGCGTCTTTTTTACTAAGTATTCAAACTATTACCGGATATGGCAGGGCATGGGTGAAGAACGTGAGCACTGAATTCGATAAACAGCTGAAGCCGAACCCGAGCAATCTGGTTCAGGATGTTTCGGATCTAACGCGGGAATTCTTTAAACAAGCATATGTTGAAGCAAAAGAACGTAGAGAGGAGATCGTTAAACCTGAGGATTTATACACGTCGATGCTGCGATTAGCGAGAAATACAAGTTCAGGTTTTTCAACCGAGATTTATGTAAAAAAGAGGTTTGGTCCAAGGTTAAGGGATAAAGATTTGATCAAGATCAATTCAAGGATTAAGGCTTTGGTTATTTTCACTAAAGGACATACTGTTTTCACTGACCAAGAACTTCATAAAAAATATAATAGTGTAGAGTTATACCAAACTAAGGGTTCAAGAGATGTACCGATTAAGGCTACGAGAACGATATATTCAATCAATCTTTCAGTATTGGTACCACAGTTAATTGTTACTTTACCCTTGAATGAATATTTTTCTAGGGTTGGCGGGATAACCAGTCCGGATTATAAGAAGATCGGAGGGAAAGTAATTGTCGGAGATTTGGAGGCTACGGGGTCGCGCGTGATGGACGCTGCTGATTGCTTTCGTAACTCTGCAGACCGTGATATATTCACAATTGCAATTGACTATAGCGAATACGATACACACCTAACGCGACATAATTTTCGAACCGGTATGCTCCAAGGAATCAGAGAAGCCATGGCCCCCTATAGGGATTTGCGATATGAGGGTTATACGTTGGAGCAAATCATAGATTTTGGATATGGAGAGGGGAGGGTAGCGAATACGTTATGGAATGGAAAACGAAGACTGTTTAAAACTACATTTGATGCGTATATACGATTAGACGAGAGCGAGCGAGACAAAGGTAGTTTCAAAGTCCCTAAAGGAGTGCTTCCAGTATCGAGTGTTGATGTTGCGAATCGAATCGCGGTTGACAAAGGGTTCGACACGCTTATTGCGGCAACGGATGGAAGCGACTTGGCTTTGATCGATACACACCTTTCCGGCGAGAACTCGACTCTCATCGCTAACTCGATGCACAACATGGCTATTGGGACCTTGATACAACGAGAGGTTGGAAGGGAGCAGCCAGGGATTCTCACTTTCTTATCGGAACAATATGTAGGGGACGACACACTGTTTTACACAAAACTACACACTACAGATACTAAGGTTTTTGATAAAGTAGCGGCTTCGATCTTTGATACGGTGGCGAAGTGTGGACATGAAGCCTCACCTAGTAAGACAATGATGACGCCATATTCTGTAGAGAAAACCCAAACGCATGCAAAGCAGGGTTGTTATGTACCGCAGGATCGTATGATGATCATCTCATCAGAAAGGAGGAAGGATATCGAGGACGTGCAGGGGTACGTGCGTTCGCAAGTACAAACGATGATAACGAAGGTGAGTAGAGGATTTTGTCATGATTTAGCGCAGTTAATATTAATGCTTAAGACTACTTTCATTGGTGCGTGGAAGATGAAGCGAACTATTAAGGAAGATGCGACGTATCGCGATAGAAAGTTTGATTCGAACGATGAAGACGGGTTTACGCTGATACAGATTCGAAATCCATTAGCATTATATGTTCCTATAGGCTGGAATGGGTACGGTGCGCATCCGGCAGCTCTCAATGTCGTCATGACGGAAGAGATGTATGTTGATTCGATCATGATCTCAAAACTGGATGAAATCATGGCGCCGATAAGGAGGATTGTGCATGACATTCCGCCGTGTTGGAATGAGACTCAGGGAGACAAGCGCGGATTGATTAGTGCAACTAAAATGAGTTTCTTTTCGAAGATGGCAAGGCCCGCTGTTCAAGCCGCTTTAAGCGATCCGCAAATAATGAATCTAGTCGAAGAGCTCCCACTTGGAGAGTTTTCACCTGGACGTATTTCGAGAACCATGATGCATAGTGCTCTTCTGAAGGAATCAAGTGCTAGGACGTTGTTATCCAGTGGTTACGAACTAGAATATCAGAAGACTTTAAATAGTTGGATTGCGCAAGTTTCGATGCGTTTAGGAGAGGAGTCAGGAGTGATATCGACATCTTACGCGAAACTTTTTGACGTATACTTTGAAGGTGAGTTAGACGGCGCACCCTATATGTTTCCAGACCAGAACTTATCTCCGCAGTTCTATATACAGAAGATGATGATTGGCCCACGGGTTAGCTCGCGAGTGCGGAATTCTTATGTAGATCGAATTGATGTGATATTGAGAAAGGATGTCGTTATGCGAGGCTTTATCACTGCTAATACCATTCTGAATGTAATTGAGAAACTGGGAACTAATCACTCAGTGGGAGATTTAGTCACAGTTTTTACGCTTATGAACATCGAGACACGTGTGGCCGAAGAGCTAGCTGAATATATGACTTCAGAAAAGATACGATTTGACGCGTTGAAGCTTCTAAAGAAAGGGATCGCTGGCGACGAATTCACTATGTCGTTGAACGTTGCTACACAGGATTTTATCGACACTTATCTCGCCTATCCATATCAGTTGACAAAAACGGAAGTCGATGCCATATCGTTGTATTGCACGCAGATGGTTATGCTACGCGCGGCGCTCGGGTTACCAAAGAAGAAGATGAAGATTGTTGTGACTGATGATGCGAAGAAAAGATACAAGATACGTTTGCAGAGGTTTAGAACGCACGTGCCTAAAATTAAAGTTCTTAAGAAATTGATTGATCCAAATAGAATGACAGTTAGAAATCTTGAAAACCAGTTCGTT
