# Supplementary material for: FRESCo: finding regions of excess synonymous constraint in diverse viruses
Source: Genome Biol. 2015 Feb 17;16(1):38. doi: 10.1186/s13059-015-0603-7 (PMC4376164; doi:10.1186/s13059-015-0603-7)
Supplement: Additional file 4: — Sequence alignments (zip folder of FASTA alignments). [file 13059_2015_603_MOESM4_ESM.zip › alignments/bluetongue/VP2.fa.revtrans]

>ACJ06702
ATGGATGAGCTAGTTATACCAATATTCTCAGCGGATGAAATGCCTTATGCACTAATAAGTCATTATCCGTTAGCAATACAAACAAACAGGAAGATTCAGAATGATCGTGAA------------TTCCATGACCTGACAAAGATTCCCCAATCTAATATGATAGATATTTCACAACACGGCGTGATTAGAGCTCTAGATTATCGTCCTTCGAGGAATGATGGGATAGTAATACCAAGGTTGTTGGATATAACACTGCACGCGTATGATAAGAGACGGTCG---ATGAAGGATATATGTGGATTAGAATTTAAAACGGATGTGAAATGGATGCAATGGGCTATCAATGATAGAATGGATATACAGCCATTGAAAGTCGAGATC---GATAATGAACATACGGTGAATCATCAATTATTTAATTGTAATATAAAAATCAGATCTAAAAATGTCGATACGGTGTACTACGATTATCATCCGCTTGAGAGT---GAGGCGACTAAGTGTAATCATGCGAACATAGAGCTAATGCGGAGCTTAACGATGGTGGAATTGTACCATGTTTTACAAGGTGCCGCTTACGCTTTAAAAACGAATTTTGAGCTGATTGCGACGGCGGAGAGAGGAGACGTACGACAGAGATATGACGCAGCAGGGGTAAGATGGTCCAGACTATCACGAGATCAAAGGATAGGGTACAGCGGCAACGCTTACGATATGTTTATGGCTAACCTAGTGCAAGTGGAGGTAAAGGGGAAGTGCGCAGATGAAATTGCGGGTGAGATGGGACGACTTGCGAAAATCAAAGACAAGTGGGTGTCAAACGGGTTTTCTGGCACTGTAATATTCGTGTCGGAGTTATGTACAGAGTTTTCAGCAATCGGACGTAAGATGATGGATACACATGAAGAACCGAAGGATGAAGAGGGTATTTCACGACGCTTTCAAATTGAGTTAGATGGCATGTTTAGTGCGGCGCGTCAGGAGAATAAAAACGTGCTGAGTCAGAGAGGCAGCAAGGTAACTGATGAATCCAAGTTCTATGCTTTAATCATGATAGCGGCGTCGGACACACAGCAGGGAAGAGTGTGGAGAACGAACCTTTACCCTTGTTTGCGAGGTGCGTTGGTTGCAGCAGAGTGTGTGATGGGTGATGTATATCATACGCTGCGTACCGTTTTCAACTGGAGTGTGCGGGGTACGTATGGCGGGACA---GAGCGAAATCTAGAGAACAATAGGTATATCTTCTCCCGCATAAACCTTTTTGAAACCAAT---TTACCGAGTGGTAGTAAGATTGTTCACTGGTGTTATGAAGAAGTAGCGCCAATT---GAAACTACCTATGATAATGGATATATATGTAAATCGCAAGAAGGAGTACAGAATGATGAG------AAATTGTGTAAAATTGATGATGATTTGTATGCACGTATGCGCGATGAAGCGATAACGGGTGGATGGCGACAGGAAGACTTCAAGTTACATAAGATACTGACTAACCCG---AATTTACTCACGATTGATTTTGAAAAGGAAGCTTACATTACGTCGACTTCAGATTTAATCTTGCCGGATTATTTTGATAAGTGGATTAAAGCGCCAATATTTAATGCACGGCTGCGGATAACGAATGGAGTGATTGAAAGTGAAAAGAAAAGCGACCCGTGGAATAAACGTGTAGCGAACGGCACGATGAAGACTTCAGCTGAATCATTGGGATACGTGCTGGGTAGATTTTATGATTTACGGATGCAATTTGTCGAAGATGTACTAAACACCCGACAGCAGAAGTCATTAGCTCTTCAACACATACGTAATCTAGAAGATTTTACGAGATTAACAGAT------------TATGGGGAGGAACAA---AATATTTGTCCTCATGCGGGCGGCGCAATGTATACATTTCGAAGGGTAGCTCTAGAAATAATAACAAATTATGAGAGACTGAACCCAATGGATCATGAAGGTAATGAGTATCAAACATATCGCCATCCAGCTATTGATTACTCAAAGCTTGGTGACGTTCTTAAGATGAAAGATTTATCTCAACTCATCTGTTTTGTTTTCGATAGTATATTTGAGCGGCGCGACCAATTGCGTGAGGTTGGAGAGGCGCGAATGATCATATATCAAATCCAGAACGCGACTGGGGAACGGCGACTTGATGTGTTAAAACGGGAGTTTCCAACGTTCTACGTATGGTTCCATAGGTTACGGGATGTTGAGCTTATTCGTGATTTAAACGTT---ATCAATTTTCTTCCACTACTGTTTTTAGTGCGAGATAATGCTGCATACCGGCATAGACAGTGGTCAATTCCCATGATACTTTATGACGAAGAAATTAAATTAATACCCGTAGAGGTTGGCGCATATGCAAATAGATTCGGGTTTAAGAGTTTTATTAATTTTACTCGATTCCATCCAGGCGATGCGCGTAAGAGACAGGAAGTGAGTGCGTTTCATAAGGCTTATGGTTCGATTTGTTATCGCTACTATACCGATACGACAATATCGCAAGGTGAGGTAAACGTACCGGTTATCACTACAAAGTTGGACACACTTAGAGTGCATTTAGCAGCATTATGCGGCGGTTTATCGGACTCGCTCGTTTATACCCTCCCAATAACACATCCAGAGAAGTGCCTTGTGTTAGTTATTGTCGGAGATAATAAGTTGAATCCACAGATTCGATCAGAACTGGTAATTAGCAGATACCGCTATTCACGTCGACACATACGTGGTGTTGTATCTGTTTGTATTGACCAAGAGGGACTGCCCAATGTTTATTCCACTGGTATAGCGAGACATAAAATATACGAGAAAACGGTGTTAAGGTATAGATGTAAGATAATTTTGGTAAAGATATCCGGATACGTGTTTGGAAACGATGAACTTATGACTAAGCTGCTCAATGTT
>ADI49552
ATGGATGAGCTTGCGATTCCGATTATTAAT---GGGCATTTCCCCAAAGAAGCACTAATTGAGTATGACTGCATAGTAGAATTGAATGCGCCGAGCGAAGATGATGAGGTC------------------GATGTAACCCAAATTCCCACGAAGAACATGATGGATATACCGGATGTTCCGATTCGTGAAGCGCTAAGGGTTTTACCTCAAAGGAATGATGGTCACGTGCTAACACGGATACTGGATATATCGTTAAGCGGATATGATAGGAGGAAATAT---TATAAGACAAATAAAGGCGGTGAGTTTGAATCGCCGAAGGAGTGGCTAAATTGGATGATCCACGACTCAATGGACGTGCAACCTTTAAAGGTTAGTTTG---GAAATGAGATCAACAGTTAAACATGAATTGTTCAGCTCAAACGTATATCTATCAGTGAAGAAGGCAGATACATCTTCATATCACATCGAGGCGATTGGTGAC---ACAGGTAAGGCGTGCGATCATTCGTACGTATCTATGTGGAATAACTTAGTGAGGCACGAAGTAATGCACTGCGCACAGGAGAGTGCCTATGTCCTGAAACCAACTATGGAGATAATTGTACACTCTGAGAGAGCCTCGACTGACGTACCGTTTCAGCTGGTTGGACAGAATTACGTTTCGATCGGGAGAAATCATCGATTGGTATTAGGAGATGAGCCATATAAGAAGACATTACAGGGATTGACGAAATTGCGTGTGCAGGGCAAGGTGCCACCTCAGATACAGGATGAAATTCAGCAGCTAAATAGGATACGTGATGCGTGGATTGGTGATGCGTACAATCCGAGGCATATTCGCTCGCTGGAACTATGTCGGATTCTGTCAAGTGTCGGAAGGAAGGTGGTATGTATAGAGGAAGAGCCGAAGAACGAAAGTGATATATCGGTCAAATTCCAATTTAAACTAGATGAAAAATTCAGATTAAATGATGGCGAGCGGGGAGTGATATTTACATCGAAAAACCAAAGG---AATGATCAGGATCGGTTCTTTGTACTAATTATGATAGCCGCCTCTGACACCTATAATGGCAGAATATGGTGGACAAATCCGTACCCTTGCTTGCGTGGAGCATTGATCGCATCAGAAACGAGGTTGGGCGATGTTTACTGGACTCTAAGACACACTTACGATTGGAGCGTTAGAATGACATACTCGCCGAGG---ATGAAAGAACGTGAAGATGACAAGTACATATATGGACGCGTGAATTTATTCGATCTAGAT---GCATCACCTGGTGATAAAGTCGTTCATTGGAGGTATGAGTTGATCTCACAGACGAAGAAGACTACGTTTCATGATGGTAATCCTTGTGACTTATTTCCGGAT------GTAGAAGGA------ATTGTGACTAAATTTAACAAGACCGCATATTCAAACATGATCAACGAATTACTAAATGGGGGGTGGAACACACGCGAATTTAAGATGTACAAATTGTTGGAAGATGAGGGAAACGTTTTGACAATAGATTTTGAGAAAGATACGAAGCTTAATTCGAGATCGGAGTTTATTCTACCCAATTATTATGATAAGTGGATATATGCTCCAATGTTTAACGCAAAATTGAAGATTACGGAGACCGAGATAGCGCAGGCAAAGAATGACGATCCATACGTCATAAGAACGCTTGCACCCATAGGCTCAAACCCATTCACTCTACAACGGTTGTGCCTTGGAAATTACTATGATGTACGACCTGCTATGCATGGACGCGCGCTCTCTAAGAAACAGGAACAGTCGGCTTATCACGCGGCTCTCGTGAAAGAGAAGGATTACGAAGACATACTGACACGCCGGGGT---TTGCGTAAAGCTGAC---AAGCCGTGTCCATTAACC---ACGTGTGCTTATATTCTCGAGAGGACAGCTCTATTGTGGATTGATGTGATGGAGAAGCACATTAGCGAAGTCACTGAT------GATTCAAACGAATTCGATTTTCCAAAAGCGTGCGTGGATTCACCAGTTGGGACTGATAGGATTGTCGATGTCACACAGTTGATCGTACTTCTTATAGACTGGATTTATGAGAGACGTAAAGATGTTCGTAGTGTGGATGAATCAAGGTGGGTCATAGAAACGATTAGACGTGCTAGAGGTAGAAATAGATTAGAATTAATATCACGTGAGTTTCCTAACTTTGGAAGAGCAGTTGCACGCCTACAATCACCAAATACTGTAGGTGATGTTATGGTA---ATCAACTTTTTACCCTTCTTATTCTTGATGGGAGATAACGTCTCGTATGAACATAGGCAATGGTCTGTCCCGGTCATTCTGCACGCCGACGTTATGTGGTTTATTCCGGTTGAAGTTGGGGCTTTCTACAATCGCTTCGGCGTGACGTCATTCCTAGAATATTTGATGTTCTTTCCCTCTTTCCACATGAGGACCGTTCGACTAGATGAGGCTGAAGTGAAGGTAAGCAAGTTAATTTTAGACTTCTATCTTGATACGACAATATTCTCTGGTGGCATACAGAGTAGCGTGGTCTCGACTAAGCAGATCTTGTATGAAACATACTTGTCTTCATTATGTGGTGGGTTCTCGGAGGGATTAGTTTGGTATCTTCCAATCACGCATCCTACAAAGTGTGTAGTTGCGATCGAGTTCGCGGACAATAAAGTTAGCGCGGTTTATAGGTGCAATAGATTACGCGCGAGGTTCCCTTTGAGTTCTATACACTTAAGGGGCATTGCGATCCTTACGATCGGGAAGAATAGAATGGTTGACGCTTACACAGAGGGGATCGTCTCTCATCGTATATGTAAGAAGAACGTATTAGGATATACATGTCAGATTCTATTGCTGAAATTTTCAGGCCACGTTTTTGGAAATGACGAAATGCTGACGAAGCTGCTCAATGTT
>AEO19771
ATGGATGAGCTTGGCATTCCAATTTATGGA---CGTAATTACCCAGAGCATTTATTAAAAGGATATGAGTTTTTGATTAATACTGGTGTAAAATATCCAAGTCAAGGTGGA------------CGTCATGATGTTTCCAAGATTCCTGAGATGTTTGCTTACGATATCAAAGATGAGGGGATACGGGACGCACTCAAATATATGCCAACACGAAATGATGGGGTGGTCTTGCCAAGGATCGTTGACATTAGCTTGAAGGGATATGACATACGGAAATCAGTTATTGAAGCGAATAAGAGTAACAGCTTCCATACTGACACAAACTGGGTTCAGTGGATGATTAAAGATAGTATGGATCAACAGCCGCTTAAGATATCGATTGATGAGGAACATAGCCGGGTTGTACATTCCCTATTTAATTGTCAGGTGAAGATCGATGCGAAAAAAGCAGATACCTTATCTTACCATCTTGAAGCAATTGAGGAC---GCAGAGAAAGCATGTTTACATACGAGAGGTCAATTATGTAATCATCTGACGAGGATGGATCTGTTACATGCGGCACAGGAAATTGCGTATGCAATTAAGCCGACGTATCAGTTAATAGTGCATTCGGAGAGAGCGTCGACTTCAGATAACTTCGAATTAGGGAGGCAAGATGTAATCACTTTAAGAAGGGGACATAGAGTACAAATGGGCGACGAAGCGTATACTAAGCTGATGGAACGCTTAGTGAGGTTAACGGTGCAAGGAAATGTACCCAGAAAGATACAAAGTGAGATAGAGCAGCTTGAAGCGATTCGAACCAGATGGGCAACTGGCAGATACGACCCAGCTCATATCAATTCACAGGATCTGTGTCGGATATTGTCACGTATAGGCAGAATTATGTTGGATCAAGAAGCGGAACCGGTTGATGAAGATAGCTTATCTTTGCGATTTCAGCGAGCTCTCGATGAGAAGTTCCGTCTTAACGATTCTGAGAGAAATAAGATATTTGAGCACAAATCGCATAAG---AAGGATGAGGATAGGTTCTACGTTTTGTTGGCTATCGCTGCTTCCGACACTTACAATTCGAGGATTTGGTGGTCAAATCCGTACCCATGCTTGCGCGGCACGTTGATTGCGGCGGAGACAAAATTAGGCGATGTTTACTTTACTCTACGATCCTGGTATGATTGGAGTGTTAGAAGTAGCTATATACCGCGT---GAAAGGGAGCGGGAAACGGAGAAGTATATATTTAGTAAGATAAATCTATTTGATTACGAA---GCTGGTCCATCGAGCAAGGTTATACATTGGGAGTATCAATTATATAAACGAGAGCGGGTGGTTACCCTAGAGAGAGGCAATCCCTGTGACTTGTATCCTGAT------GAAGATGATGAAGTCATTATCACGAAATTTGATGACGCTAAATACTCTGAGATGGTCGGGGAAATTATAGATGGTGGATGGAATGATGAGGAATTTAAAATGTATAAGTTACTTCAGGAAAAAGGTAATGTTCTCACAATTGACTTCGAAAAGGATACGAAGCTGAATAATACTTCAGAGGTGGTTTTACCAGACTATTATGGTAAGTGGATAGTTGCGCCGATGTTCAACTCTAAAATGAGAATTATTGAAACGGAGATTGCAACCAACAAAAGTGATGATCCCATGATTAAAAGAACGCTCAAACCGATGACTGATGATCCCGTCGAGCTACAGAGATATACTTTAGCCAGATACTATGATATCCGTCCTGGACTAATGGGTCGTTCGCTAAATAGGACACAGACTCAATCAACATTTGACGCGAAGGTGTCAGAGTTGCCCGACTATGAAAAGGTGGTGTCACGGTTTGGTGTAATCAAGAAACCGACA---AGACCTTGCGTAACTTTA---ACCGGGCGATACATTCTGGAGAAATATTCTTTACTTCTTATAGATATATTGAAGTATCATACTGAGGTTGAAGGGAAT------CCACAAGAAGAATTTACCCATCCGAGGATTGATCCACAGTTTAAATTCAACGGTAATACATTATCTGATCTGAATCAAACGGTCGTTTTTATAGTGGATTATTTGCATGAAAAGCGTAACTATGTACGATCGATATACGAGGCGAGATACATTATATCTAGGATAAGGTCGTCTACCGGTGCGGCGCGTATGAGTATCATCGAATTTTATTTCCCAACATTTGCGCGCTTGATTTCGAACGCGCGGGAACCGACTTATGTGAAAGATCTGATGGCG---TTGAACTTCTTGCCGTTACTATTCATAGTAGGTGATAATATGATATATAAACATAGGCAGTGGTCGATACCATTATTGCTGTATACAGACCGAGTGAAGGTGATTCCATTGGAGGTGGGCTCATCGAACAATAGACAGGGATTCGTATCTTATCTAGAGTATATGTTCTTTTTTCCATCGTTAGCTGATCGAACATCTAAGGTGGATGAATCGATGATTAAGGTGTCAAAAGAGATGGTTAATTACTATATGAAAACAACGATATCGGAAGGGGGCGTGAATTTGAACGTTGTTTCCACCAAGTCATTACTATATGACATCTATCTCTCATCAGTGTGCGGTGGTGTGTCGGATGGTGTAGTCTGGTATCTACCGATCACTCATCCATATAAGTGTGTAGTCGCTATCGAGGTGTGCGACGATAGAGTACCCGCGCGTTTACGTTGTGATAGATTGAAGTTGCGTTTTCCCTTAAGTGCACAGCATTTAAAGGGTATAGTAGTAATTCAAATAAATGAGGAGGGCGGATTTGATGTGTATACAGAAGGGATAGTAACGCATAGGGTTTGTAAGAAAAGTTTACTTAAACATGTATGCGACATTGTTCTGCTAAAATTTCATGGGCACGTCTTTGGGAACGATGAAATGCTAACAAAGTTACTCAATGTA
>AAA66971
ATGGAGGAATTCGTCATACCAGTGTTTTCTGAGAGAGATATTCCATATTCACTGCTAAATCATTACCCACTAGCTATACAGATAGATGTTAAAGTTGATGATGAGGGTGGG------------AAACATAATCTTATCAAGATACCTGAATCGGATATGATCGACGTACCGAGGTTAAGTATCATAGAGGCTCTAAATTATAGACCGAAAAGGAACGATGGTGTGGTTGTGCCGAGATTGCTAGATATAACGCTACGCGCTTATGATAATAGGAAATCC---GCAAAGAACGCGAAAGGAGTTGAATTTATGACAGATACTAAGTGGATGAAATGGGCAATTGACGACAAAATGGATATACAACCCCTTAAGGTTACTCTG---GATAACCACTGTTCCGTTAACCATCAACTCTTCAATTGTATCGTTAAGGCGAGGTCAGCAAATGCAGACACTATTTATTACGACTATTACCCATTGGAAAAT---GGAGCGAAAAGATGTAATCATACGAACCTGGATTTATTACGAAGTTTAACAACGACGGAGATGTTCCACATCTTACAGGGAGCGGCTTACGCCTTAAAAACAACGTATGAATTAGTAGCTCATTCCGAAAGAGAAAACATGAGCGAGAGTTATCAGGTTGGGACGCAGAGATGGATACAGCTGCGTAAAGGTACTAAAATTGGATATAGAGGGCAGCCGTACGAACGATTTATATCCAGCTTAGTTCAAGTAATCATTAAAGGGAAAATTCCGGATGAGATTAGAACCGAAATCGCTGAACTTAATAGAATAAAAGATGAGTGGAAAAACGCCGCGTATGACAGAACTAAGATACGTGCATTGGAGCTCTGCAAGATACTTTCGGCGATCGGACGTAAAATGTTAGATGTTCAAGAAGAGCCAAAGGATGAGATGGCGTTATCTACTAGATTTCAGTTCAAGTTAGACGAGAAATTCATTAGGACTGATCAAGAACACGTAAATATATTTAAAGTAGGTGGTTCCGCA---ACAGATGATGGGAGATTTTACGCGCTAATCGCTATAGCAGCTACCGATACGCAGCAAGGCCGTGTTTGGAGAACGAACCCTTATCCATGTTTGCGTGGTGCGCTAATTGCTGCTGAGTGTGAGCTCGGCGATGTGTACTTCACATTGCGTCAAACGTATAAATGGAGTCTGCGTCCAGAATATGGTCAGCGT---GAGAGGCCGTTAGAAGACAATAAATATGTGTTCGCTCGTCTTAATCTATTTGATACTAAC---TTAGCCGTTGGGGATGAAATCATTCACTGGCGTTATGAGGTTTATCAGCCTAAA---GAAACAACTCATGATGATGGATATATCTGTGTGTCACAGAAAGGT------GATGATGAA------TTATTATGTGAGGTTGATGAAGATAGGTATAAGGAGATGTTTGATCGTATGATTCAAGGCGGATGGGATCAGGAACGGTTCAAATTACACAACATATTGACTGAACCA---AACCTACTTACCATCGATTTCGAGAAGGATGCTTACCTTGGCGCGCGTTCTGAATTAGTATTCCCGCCCTATTATGACAAATGGATCAATTCACCGATGTTTAATGCCCGGCTTAAAATTGCGCGTGGCGAGATTGCAACCTGGAAGGCGGATGATCCTTGGAGTAATCGGGCGGTTCATGGGTATATAAAGACGTCAGCGGAATCTTTAGAGTATGCGTTAGGGCCATATTATGACCTACGTCTGCAGTTATTCGGCGACACCCTCAGTCTGGGACAAAGACAGTCAGCTGTATTCGAACATATGGCTCAACAAGATGATTTTTCTACGCTAACGGAT------------TATACGAAAGGAAGA---ACAGTGTGCCCTCACTCAGGCGGGACTTTTTACACTTTCCGCAAGGTAGCGTTGATTATTTTATCGAATTACGAACGATTGGACCCAAGTTTACATGAGGGGAGGGAACATGAGACATACATGCACCCGGCAGTTAATGATGCCTTTAGACGACACGTTTTAGAAATGAAAGATTTTTCCCAGCTGATTTGTTTTGTGTTCGACTACATTTTTGAGAAACATGTACAGCTACGTAATGCCAAAGAGGCGAGAAGGATTATATATTTAATACAGAATACGTCCGGTGCGTATCGATTAGATGTTTTACGCGAAGCTTTCCCCAACTTTTTAAAGCACGTTATGAATTTACGTGATGTGAAACGTATATGCGATCTGAATGTG---ATTAATTTCTTTCCATTGTTATTTTTGGTTCAAGATAATATTTCATATTGGCATAGACAGTGGTCGATCCCAATGATTTTATTTGATCAAGTTATCAGATTAATTCCCGTCGAAGTCGGGGCATACGCAAATAGATTTGGACTTAAGAGCTTCTTCAATTTCATTAGGTTTCACCCCGGCGATTCAAAGAAGAGACAGGATGCGGATGACACCCATAAAGAATTCGGCTCAATATGTTTCGAGTATTACACTACGACAAAGATCTCTCAAGGTGAGATAGATGTTCCGGTCGTTACGTCTAAATTAGATACACTTAAGTTGCACGTAGCTTCCTTATGCGCGGGGCTAGCTGACTCTCTAGTGTATACGCTGCCTGTAGCGCACCCGAAGAAAAGTATCGTTCTAATTATTGTGGGGGATGATAAGCTTGAACCACAAATACGCTCAGAGCAAATCGTAAATAAGTACTATTATTCACGGAGGCACATCTCAGGGGTTGTTTCGATCTGCGTGAACCAGGGTGGACAACTGAAGGTGCATTCCATGGGGATAACGAGACATCGGATATGTGATAAGTCGATATTGAAATATAAATGCAAAGTAGTATTAGTTAGGATGCCAGGACATGTCTTCGGAAATGATGAATTAATGACGAAGCTACTAAATGTT
>AAA66972
ATGGAGGAATTCGTCATACCAGTGTTTTCTGAGAGAGATATTCCATATTCACTGCTAAATCATTACCCACTAGCTATACAGATAGATGTTAAAGTTGATGATGAAGGTGGG------------AAACATAATCTTATCAAGATACCTGAATCGGATATGATCGACGTACCGAGGTTAAGTATCATAGAGGCTCTAAATTATAGACCGAAAAGGAACGATGGTGTGGTTGTGCCGAGATTGCTAGATATAACGCTACGCGCTTATGATAATAGGAAATCC---GCAAAGAACGCGAAAGGAGTTGAATTTATGACAGATACTAAGTGGATGAAATGGGCAATTGACGACAAAATGGATATACAACCCCTTAAGGTTACTCTG---GATAACCACTGTTCCGTTAACCATCAACTCTTCAATTGTATCGTTAAGGCGAGGTCAGCAAATGCAGACACTATTTATTACGACTATTACCCATTGGAAAAT---GGAGCGAAAAGATGTAATCATACGAACCTGGATTTATTACGAAGTTTAACAACGACGGAGATGTTCCACATCTTACAGGGAGCGGCTTACGCCTTAAAAACAACGTATGAATTAGTAGCTCATTCCGAAAGAGAAAACATGAGCGAGAGTTATCAGGTTGGGACGCAGAGATGGATACAGCTGCGTAAAGGTACTAAAATTGGATATAGAGGGCAGCCGTACGAACGATTTATATCCAGCTTAGTTCAAGTAATCATTAAAGGGAAAATTCCGGATGAGATTAGAACCGAAATCGCTGAACTTAATAGAATAAAAGATGAGTGGAAAAACGCCGCGTATGACAGAACTAAGATACGTGCATTGGAGCTCTGCAAGATACTTTCGGCGATCGGACGTAAAATGTTAGATGTTCAAGAAGAGCCAAAGGATGAGATGGCGTTATCTACTAGATTTCAGTTCAAGTTAGACGAGAAATTCATTAGGACTGATCAAGAACACGTAAATATATTTAAAGTAGGTGGTTCCGCA---ACAGATGATGGGAGATTTTACGCGCTAATCGCTATAGCAGCTACCGATACGCAGCAAGGCCGTGTTTGGAGAACGAACCCTTATCCATGTTTGCGTGGTGCGCTAATTGCTGCTGAGTGTGAGCTCGGCGATGTGTACTTCACATTGCGTCAAACGTATAAATGGAGTCTGCGTCCAGAATATGGTCAGCGT---GAGAGGCCGTTAGAAGACAATAAATATGTGTTCGCTCGTCTTAATCTATTTGATACTAAC---TTAGCCGTTGGGGATGAAATCATTCACTGGCGTTATGAGGTTTATCAGCCTAAA---GAAACAACTCATGATGATGGATATATCTGTGTGTCACAGAAAGGT------GATGATGAA------TTATTATGTGAGGTTGATGAAGATAGGTATAAGGAGATGTTTGATCGTATGATTCAAGGCGGATGGGATCAGGAACGGTTCAAATTACACAACATATTGACTGAACCA---AACCTACTTACCATCGATTTCGAGAAGGATGCTTACCTTGGCGCGCGTTCTGAATTAGTATTCCCGCCCTATTATGACAAATGGATCAATTCACCGATGTTTAATGCCCGGCTTAAAATTGCGCGTGGCGAGATTGCAACCTGGAAGGCGGATGATCCTTGGAGTAATCGGGCGGTTCATGGGTATATAAAGACGTCAGCGGAATCTTTAGAGTATGCGTTAGGGCCATATTATGACCTACGTCTGCAGTTATTCGGCGACACCCTCAGTCTGGGACAAAGACAGTCAGCTGTATTCGAACATATGGCTCAACAAGATGATTTTTCTACGCTAACGGAT------------TATACGAAAGGAAGA---ACAGTGTGCCCTCACTCAGGCGGGACTTTTTACACTTTCCGCAAGGTAGCGTTGATTATTTTATCGAATTACGAACGATTGGACCCAAGTTTACATGAGGGGAGGGAACATGAGACATACATGCACCCGGCAGTTAATGATGTCTTTAGACGACACGTTTTAGAAATGAAAGATTTTTCCCAGCTGATTTGTTTTGTGTTCGACTACATTTTTGAGAAACATGTACAGCTACGTAATGCCAAAGAGGCGAGAAGGATTATATATTTAATACAGAATACGTCCGGTGCGTATCGATTAGATGTTTTACGCGAAGCTTTCCCCAACTTTTTAAAGCACGTTATGAATTTACGTGATGTGAAACGTATATGCGATCTGAATGTG---ATTAATTTCTTTCCATTGTTATTTTTGGTTCAAGATAATATTTCATATTGGCATAGACAGTGGTCGATCCCAATGATTTTATTTGATCAAGTTATCAGATTAATTCCCGTCGAAGTCGGGGCATACGCAAATAGATTTGGACTTAAGAGCTTCTTCAATTTCATTAGGTTTCACCCCGGCGATTCAAAGAAGAGACAGGATGCGGATGACACCCATAAAGAATTCGGCTCAATATGTTTCGAGTATTACACTACGACAAAGATCTCTCAAGGTGAGATAGATGTTCCGGTCGTTACGTCTAAATTAGATACACTTAAGTTGCACGTAGCTTCCTTATGCGCGGGGCTAGCTGACTCTCTAGTGTATACGCTGCCTGTAGCGCACCCGAAGAAAAGTATCGTTCTAATTATTGTGGGGGATGATAAGCTTGAACCACAAATACGCTCAGAGCAAATCGTAAATAAGTACTATTATTCACGGAGGCACATCTCAGGGGTTGTTTCGATCTGCGTGAACCAGGGTGGACAACTGAAGGTGCATTCCATGGGGATAACGAGACATCGGATATGTGATAAGTCGATATTGAAATATAAATGCAAAGTAGTATTAGTTAGGATGCCAGGACATGTCTTCGGAAATGATGAATTAATGACGAAGCTACTAAATGTT
>AAL88629
ATGGATGAACTTGGCATTCCGATTTATGGA---CGTAACTACCCAGAGCATTTATTAAAAGGATATGAGTTTTTGATTAATACCGGCGTGAGATATCCAAGTCAAGGTGGA------------CGTCATGATGTTTCCAAGATTCCTGAGATGTTTGCTTACGATATCAAAGATGAGGGGATACGGGACGCACTCAAATATATGCCAACACGAAATGATGGGGTGGTCTTGCCAAGGATCGTTGACATTAGCTTGAAGGGATATGACATACGGAAATCAGTTATTGAAGCGAATAAGAGTAACAGCTTCCATACTGACACAAACTGGGTTCAGTGGATGATTAAAGATAGTATGGATCAACAGCCGCTTAAGATATCGATTGATGAGGAACATAGCCGGGTTGTACATTCCCTATTTAATTGTCAGGTGAAGATCGATGCGAAAAAAGCAGATACCTTATCTTACCATCTTGAAGCAATTGAGGAC---GCAGAGAAAGCATGCTTACATACGAGAGGTCAATTATGTAATCATCTGACGAGGATGGATCTGTTACATGCGGCACAGGAAATTGCGTATGCAATTAAGCCGACGTATCAGTTAATAGTGCATTCGGAGAGAGCGTCGACTTCAGATAACTTCGAATTAGGGAGGCAAGATGTAATCACTTTAAGAAGGGGACATAGAGTACAAATGGGCGACGAAGCGTATACTAAGCTGATGGAACGCTTAGTGAGGTTAACGGTGCAAGGAAATGTACCCAGAAAGATACAAAGTGAGATAGAGCAGCTTGAAGCGATTCGAACCAGATGGGCAACTGGCAGATACGACCCAGCTCATATCAATTCACAGGATCTGTGTCGGATATTGTCACGTATAGGCAGAATTATGTTGGATCAAGAAGCGGAACCGGTTGATGAAGATAGCTTATCTTTGCGATTTCAGCGAGCTCTCGATGAGAAGTTCCGTCTTAACGATTCTGAGAGAAATAAGATATTTGAGCACAAATCGCATAGG---AAGGATGAGGATAGGTTCTACGTTTTGTTGGCTATCGCTGCTTCCGACACTTACAATTCGAGGATTTGGTGGTCAAATCCGTACCCATGCTTGCGCGGCACGTTGATTGCGGCGGAGACAAAATTAGGCGATGTTTACTTTACTCTACGATCCTGGTATGATTGGAGTGTTAGAAGTAGCTATATACCGCGT---GAAAGGGAGCGGGAAACGGAGAAGTATATATTTAGTAAGATAAATCTATTTGATTACGAA---GCTGGTCCATCGAGCAAGGTTATACATTGGGAGTATCAATTATATAAACGAGAGCGGGTGGTTACCTTAGAGAGAGGCAATCCCTGTGACTTGTATCCTGAT------GAAGATGATGAAGTCATTATCACGAAATTTGATGACGCTAAATACTCTGAGATGGTCGGGGAAATTATAGATGGTGGATGGAATGATGAGGAATTTAAAATGTATAAGTTACTTCAGGAAAAAGGTAATGTTCTCACAATTGACTTCGAAAAGGATACGAAGCTGAATAATACTTCAGAGGTGGTTTTACCAGACTATTATGGTAAGTGGATAGTTGCGCCGATGTTCAACTCTAAAATGAGAATTATTGAAACGGAGATTGCAACCAACAAAAGTGATGATCCCATGATTAAAAGAACGCTCAAACCGATGACTGATGATCCCGTCGAGCTACAGAGATATACTTTAGCCAGATACTATGATATCCGTCCTGGACTAATGGGTCGTTCGCTAAATAGGACACAGACTCAATCAACATTTGACGCGAAGGTGTCAGAGTTGCCCGACTATGAAAAGGTGGTGTCACGGTTTGGTGTAATCAAGAAACCGACA---AGACCTTGCGTAACTTTA---ACCGGGCGATACATTCTGGAGAAATATTCTTTACTTCTTATAGATATATTGAAGTATCATACTGAGGTTGAAGGGAAT------CCACAAGAAGAATTTACCCATCCGAGGATTGATCCACAGTTTAAATTCAACGGTAATACATTATCTGATCTGAATCAAACGGTCGTTTTTATAGTGGATTATTTGCATGAAAAGCGTAACTATGTACGATCGATATACGAGGCGAGATACATTATATCTAGGATAAGGTCGTCTACCGGTGCGGCGCGTATGAGTATCATCGAATTTTATTTCCCAACATTTGCGCGCTTGATTTCGAACGCGCGGGAACCGACTTATGTGAAAGATCTGATGGCG---TTGAACTTCTTGCCGTTACTATTCATAGTAGGTGATAATATGATATATAAACATAGGCAGTGGTCGATACCATTATTGCTGTATACAGACCGAGTGAAGGTGATTCCATTGGAGGTGGGCTCATCGAACAATAGACAGGGATTCGTATCTTATCTAGAGTATATGTTCTTTTTTCCATCGTTAGCTGATCGAACATCTAAGGTGGATGAATCGATGATTAAGGTGTCAAAAGAGATGGTTAATTACTATATGAAAACAACGATATCAGAAGGGGGCGTGAATTTGAACGTTGTTTCCACCAAGTCATTACTATATGATATCTATCTCTCATCAGTGTGCGGCGGTGTGTCGGATGGTGTAGTCTGGTATCTACCGATCACTCATCCATATAAGTGTGTAGTCGCTATCGAGGTGTGCGACGATAGAGTACCCGCGCGTTTACGTTGTGATAGATTGAAGTTGCGTTTTCCCTTAAGTGCACAGCATTTAAAGGGTATAGTAGTAATTCAAATAAATGAGGAGGGCGGATTTGATGTGTATACAGAAGGGATAGTAACGCATAGGGTTTGTAAGAAAAGTTTACTTAAACATGTATGCGACATTGTTCTGCTAAAATTTCATGGGCACGTCTTTGGGAACGATGAAATGCTAACAAAGTTACTCAATGTA
>AFK91769
ATGGAGGAATTCGTAATCCCAGTATTCTCGGAGCAGGACATGCCTTATGCTTTGATTAATCAATATCCCCTTGCGATACGAACTGATGTTAAAATACCAGACGTTGAGGGC------------ATCCATGATTTAGCTAAAATACCTGAGTCCGATATGATAGATGTCCCGAAATTGGATATAGTAAGCGCTTTAAACTATAAACCTGTGAGGAATGATGGCATTGTGGTACCACGGCTATTGGATATCACTCTGAAAGCTTACGACGATAGGAAGTCA---ACGAAGGACGCGCAAGGCATTAAATTTATGACGAATGCCGGTTGGATGAAATGGGCGATTGACGATAGGATGGATATACAGCCTCTGAAAGTAAAATTA---GACCAACATTACTCGATAGATTACCAACTCTTCAATTGTGTTGTGAAGGCTAAAACGGCGAATGCGGATACGATGTATTACGATTACTTCCCTATTGAGAAT---AAAACGAAAAAATGTAATCACACGAATTTGGATTTGTTGAGGAGTTTGACAGCTGTTGAGATGTTTCACGTACTACAGGGGGCTGCCTACAATTTGAAAGCCAATTATGAATTAATCGCAAACTCAGAAAGAGAAAGTCTCGAGGAGAGCTATCCAATCGGGTCCCAGAAATGGGTGCATTTGACTAGAGGAACTAAAATTGGAAATAGCGGGGTACCGTATGAAAGGTTCATCTCAAGCATGGTTCAGGTTGTGGTAAAGGGTAAGGTTCCAGTTGAAATCGTGAGCGAAGTGGTGCGGTTGAATGAGATTAGAACTGAGTGGATAAACGCAGGGTTCGACCGGAGCCGAATTAGAGCATTAGAGTTATGCAACATTTTATCCACGATTGGACGCAAAATGATGGACACACAAGAGGAACCAAAAGATGAAATGGATCTGTCAACGAGATTTCAGTTCAAACTAGATGATAAGTTCAATACAGCGGATTCTGAATACATAGTTATATCAAGAGTAGGAGGGGCGGCG---ACAAACGAAGGAAGATTTTACGCCCTCATTGCCATTGCTGCCACAGATACTCAGAGGGGGAGGGTCTGGAGGACGAATCCGTATCCGTGTCTACGCGGTGCATTGATAGCGGCGGAGTGTGAATTAGGTGATGTCTACTACTCTTTACGTCACACTTATCGATGGAGTCTGCGCCCGGAATATGATCAGCGA---GAGAGATCGCTAGAAAACAACAAGTACGTGTTTAGTCGTATAAACCTTTTCGATTCTAAC---CTAACGGTGGGAGACAAAGTCATACACTGGCGATATGATCTGACTAAGCCAATG---GATACGACTTTTGATGACGGCTATATGTGTGTGTCGCATGAAATA------GATGGTGAG------TTACTCTGTAGAATTGACGACGACAGATACAAGGAAATGCTGGAAAGAATGATACAGGGCGGTTGGGACCAGGAGCGGTTCAAGCTCCATAGCATATTGACCGAACCT---AACCTATTGACTATTGATTTTGAAAAAGATGCCTACCTTAATTCGCGGTCCGAGTTGGTGATGCCGGATTACTTCGATAAATGGATAAATTCACCCATGTTTAATGCGCGATTGCGGCTAACCCATGGAGAGATTGCGTCGCGTAAGACTGACGACCCGTGGAACAACCGAGTCGTGTTTGGATACATCAAAACTACGACTGAGTCGTTGGACTACATGCTAGGGAGATACTATGATGTGCGGCTGCAATTTTATGGTGATACATTGAGTCAGGGGCAACGTCAATCTTCTGTCTTTGCATACATTAGTCAACGAGACGATTTCCAGACGCTTACTCAC------------TACGTAAAGGATGAT---GCAATATGTCCGCATGCTGGAGGGTCGATTTATACTTTCCGTAAAACCGCTTTGATGCTGATGGCTAATTACGAAAAATTAAGCCCGGAGCTTCATGAAGGATTAGAACATCAAACTTATACGCATCCTTCTGACGGAATGGATTATAGAAAGTATGTTGTAGATATGAAAGATCTCTCGCAGTTAATATGTTTCGTGTTTGATTATATTTTTGAGAAACGCGCACAGTTACGCGATCCTAAGGAGGCGAGACGAATCTTGTATTTGGTCCAGAATAATGTAGGGTCTCAGCGGTTGGGAGTATTGAGTAGTGCATTCCCAAATCTCGCTAATCGGTTGTTAAAGCTACGGGAGATACATTTCATTTACGATATGAATGTT---ATCAATTTCTTACCCCTGTTGTTTCTTGTCCAAGATAATATTTCATATTGGCATAGACAGTGGGCTATACCTATGGTACTCTTTGACGAAACCATCAAACTAATTCCTGTTGAAGTTGGCGCTTATGCGAATCGGTTTGGATTCAAGAGCTTCTTTAACTTCACGCGGTTCCACCCAGGCGATTCCAGGAAGAAGCAGATTGCTGACGACGTACATAAGGAGTTTGGTACAATATGCTACGAATATTACATGAATACTAGGATGTCACAAGGTGGAGTGAATATATCAGTGGTCACTACTAAGTTGGATGTGCTCAAGATACACCTCGCTTCACTATGCGCGGGATTAGCTGATTCGATTGTCTACACTTTGCCGGTCGCACATCCGAGGAAATGTATTGTTCTGATAGTGGTTGGTGATGACAAACTTGAACCACAGATCCGCGCGGAACAGGTTCTCAGCAAATATTATTATTCGCGCAAGCACGTGTTGGGCGTTATCTCAATCAGCGTTAGCCAAGACGGTAAGTTAAAAGTTTACTCGTCGGGCATCGTTAGACATCGCCTCTGTGAGAAATCTATATTAAAATATAAATGCAAAACTATCTTAATTAGAATGCCTGGACACGTTTTTGGGAATGATGAGCTTATGACGAAATTACTCAATATT
>AAB40352
ATGGACGAGTTAGCAATTCCAATATACACG---GATGTATTCCCCGCGGAGTTGTTACATGGCTATGATTATATTATCGACGTAAGCACACGTATCGATGAGCCCACGGGA------------CGTCATGATGTCACTCAAATTCCAAATTCGGCGATGTTTGATGTACAAAATGAGCACATTCGTGATGCCATTATATCTAAGCCTGTTAGCAATGACGGATATGTGTTACCACGAATATTAGATATTTCTTTGAGAGCGTTTGATGATCGGAAGAGGATAATAACGAGTGGAGGTCAGAGTGAATATCATACAAAAGCGGATTGGCTGCAATGGATGATCGACGACGCGATGGATGTGCAGCCGCTCAAAGTTGATACCGCGCACACGAGAACGCGAGTGAGCCACGCGTTATTTAACTGTACGGTTAGGTTGCATGCGAAAAAAGCGGACACCGCTTCATATCATGTTGAGTCCGTTGAAATC---GAACCGAATGGTTGCAATCATGCGTGGATTCAAAGAGTGCACCATTTAGTCAACATCGAAATGCTTCATTGCTCTCAGGAGGTTGCTTATACGCTGAAGCCTACATACGAAACGATTGTCCACGCCGAGCGCGCATCCATAGGTGACACTTTT---------AACGGAAGGACGATAGAATTGAACCGTGGCCACCGCGTGCAATTGGGAGATGCTGCGTACGAAAAGCTGAAAAATGGGTTAGTTCAAACACGGATTGAAGGGAAAAAACCACGATTGATCGAAAGCGAGATAAATTCTTTAAATGATATAAGACAGAGATGGATTAACAGCAGCCATGATCGAAGAGAGATTAAAGCTCTGGAACTTTGTAAGATCCTGTCTTCAATCGGACGAAAGATGCTCAATACGGAAGAGGAGCCAAAGAATGAAGCGGATTTGTCAGTTAAATTTCAGATGGAGTTGGATGAGATTTTCCGCCCAGGAAATAACGAGCGAACAAATATATTTGGAGGGGGTAACCATAAG---AAGGATGAGGATAGATTTTACGTGTTAGTCATGATAGCAGCCTCTGACACTTATAAGGGCCGTATATGGTGGAGTAACCCTTATCCATGTTTACGTGGTTCATTGATAGCTGCTGAAGCTCAGCTCGGGGATGTTTATAATACAATGATAAATTGGTATCAGTGGAGTGTTAGGCCAATTTATACCCCATCC---GATAGGGAGAGAGAGAGCGATAAATACATATATAGCCGAGTGAACCTGTTCGATTTGCAACGCTTAGACCTGGCGATAAGATTAATACATTGGGAGTATAAACTGCTCAACGATGTACGAGAAGTGTGCATAAAGGATGGTAATGAGTGTGATCTATTCCCAGAA------GATGAAGAG------ATGACCACCAAATTTAATGAAGAAAAATATACAGATATGAAGGGTCAGATCATTCAGGATGGGTGGAATCATCGAGATTTTAAGATGCATAAAATCTTGCAAGATGGCGCTAACGTTTTGACAATTGATTTTGAGAAAGATGCACGCATAGGAAACGGGTCAGTCTTGACGTTACCCGAATATTATAACAAATGGATAGTCGCTCCAATGTTCAACGCGAAATTACGTATTTCTGAGACTGTAATTGCAAAAACGCACTCGGACGATCCTGCTGTAGCTAGGACAGCTAAATCGTTTGACCATGATTCCTTCAGCTTACAGCGGTATTGTTTAGCGAGATATTATGATGTACGACCGGGATTGATGGGACGAGCGTTATCTAAAGAGCAGGAAGGGTCGGCTATAGCGAGTAAAGTGGCTGCGCTTGAGGATTATCGGGATGTTATATCAAGACGTTTAGGATATGTCGAGCGTGAG---AAACGATGTCTAACTGAA---ACGGCGCAGTATATATTGGAGAAGACATCATTGTACCTGTTGAACTTACTGAGTATGCATGTTAAACCAACTATGGAT------ATGGATACTAAATTTAAGCACCCTTCGATTGACACACACCTTGATATTGATACCTGGAAAATCGCAGACATTTCCCAACTTATGGTGCTACTATTTGATTATTTGTTTGAAAGTCGTAAGGAGATTAGAGGTGTGACCGAAGCGAGGTGG------------ATCAGATCCGTTTCGGGACAAGAAAGACTAGATATAATTCAATCTTTCTTCCCACGGTTTGGACAGACTGTTAGGGATATCGCTAAAGCAAAAGTCACTCAGGATATTTGCGTCATCTTAACTTCTTTTCCCTTATTTTTTATTATCGGCGACAACATGGCTTTCGCTCATAGGCAGTGGAGTATACCTGTCCTGCTATACGCTCATGACATAAGGATAATACCGTTAGAGATCGGCGCGTATAATAATCGGTTTGGTTTTACATCCTATTTGGAGTATATGACGTTTTTTCCGTCGTACGCGACACGAGAAGCAGTGCTTGATGAATCGATTAAAGAGTGTTCGCTTGCACTAACTAATTTCTATTTAAATACCGACATCCATAGTGGAGGGATTATGCGCAATGTAGTGACAACGAAACGCTTGCTATATGAAACACACTTAGCGTCTTTATGTGGAGGGTATTCAGATGGGTTGTTATGGTATGTTCCTATAACGCACCCGTCAAAATGTTTAGTTGCCTTTGAGGTGGCGGATGACGTTGTGCCATATTCGGTCCGAAGAGAGAGGATCATTTCGAGGTTCCCTCTCAGTCCGAAGCATTTAAGAGGTATCGCGTTAACTGCAGTTAATCGGAATCAGAAGGTATCAGTGCAAACAGAGGGCATATGCACGCTACGACTTTGTAAGAAGAATTTACTGAAGTATGTTTGCGATGTAGTTTTATTCAAATTCTCTGGCTACGTATTCGGGAATGATGAAATGCTAACAAAGTTGCTAAATGTA
>AAA56867
ATGGATGAGTTAGCAATTCCAATATATACT---AATGTATTTCCCGCGGAGCTGTTAGATGGCTATGATTACATTATCGACGTAAGCACACGTATCGATGAACCTGCGGGA------------CGTCATGACGTTACACAAATTCCAAATTCAGCGATGTTTGACGTACAAAATGAGCACATCCGAGACGCCATCATATCTAAACCTGTTAGCAATGACGGATATGTGTTGCCACGAATACTAGACATTTCGTTGAGAGCGTTCGACGATCGGAAAAGAATAATAACGAGTGGAGGTCAGAGTGAATATCATACGAAAGCGGATTGGTTACAGTGGATGATCGACGACGCGATGGATGTGCAGCCGCTCAAGGTCGATACTGCGCACACGAGAACGCGAGTGAGCCATGCGTTATTTAACTGTACGGTTAGGCTGCATGCGAAAAAAGCGGATACTGCTTCGTATCATGTTGAGTCCATTGAAATC---GAGCCGAATGGTTGCAATCATGCGTGGATTCAAAGAGTGCACCATTTGGTCAACATCGAGATGCTTCACTGTTCTCAAGAGGTTGCCTATATGCTGAAGCCCACATATGAAACGATTGTCCACGCCGAGCGCGCATCCACTAGCGATACTTTT---------AACGGAAGGACGATAGAGCTGAGCCGTGGTCATCGCGTACAATTGGGAGACGCTGCGTACGAGAAACTGAAGAACGGGTTGGTTCAAACACGGATCGAAGGGAAAAAACCACAATTGGTCGAAGGCGAGATAAATTCCCTGAATGATATAAGACAGAGATGGATTAACAGCGGCCACGATCGAAGAGAGATAAAAGCTCTGGAACTTTGTAAGATCCTGTCCACTATCGGACGAAAGATGCTCAATACAGAAGAGGAGCCAAAGAACGAAGCGGATTTATCAGTTAAATTTCAGATGGAGTTGGATGAGATCTTCCGTCCTGGAAATAACGAACGAACGAACATATTTGGAGGGGGTAATCATAGA---AAGGATGAGGATAGATTTTACGTGTTAATCATGATAGCGGCTTCCGATACTTATAAGGGTCGTATATGGTGGAGTAACCCTTACCCATGTTTACGCGGATCATTGATAGCCGCTGAAGCTCAGCTCGGAGATGTTTATAATACAATGAGAAATTGGTATCAGTGGAGTGTTAGGCCAACTTATACCCCGTAC---GATAGGAGCAGAGAGAGCGACAAATACGTATATAGCCGAGTGAATCTGTTTGATTCAACG---CTTAGACCTGGCGATAAGATTATACATTGGGAGTATAAATTGCTCAACGAAGTACGAGAGGTGTGCATAAAGGATGGTAATGAATGTGATCTATTCCCTGAA------GATGAAGAG------ATGACCACCAAATTTAATGAGGGAAAATATACAGAAATGAAGGGCCAGATCATTCAGGATGGATGGAACCATCGAGATTTTAAAATGCATAAAATACTGCAAGATGGTGCTAACGTTTTGACAATTGATTTTGAAAAAGACGCACGTATAGGAAATGGATCAGTTTTGACGTTACCCGAATATTATAACAAATGGATAGTTGCCCCAATGTTCAATGCGAAATTACGCATCTCTGAGACTGTAATCGCGAAAGCACACTCAGATGACCCTGCCGTAGCTAGGACAGCTAAATCGTTTGATCATGACCCCTTCAACTTACAACGGTACTGTTTAGCGAGATATTATGATGTACGACCAGGATTGATGGGACGAGCATTATCCAAAGAGCAGGAAGGGTCAGCCATAGCGAACAAAGTGGCTGCGCTTGAGGATTATCGGGACGTTATATCAAGGCGTTTAGGGTATGTTGAACGTGAA---AAACGATGTTTAACTGAA---ACGGCGCAGTATATATTGGAGAAAACATCATTGTATCTGTTAAACGTACTGAGTATGCACGTTAAACCGACTATTGAT------ATGGATATTAAATTTAAGCACCCATCGATTGATACACACCTTGATATTGATACCTGGAAGATCGCGGATATTTCTCAACTTATAGTATTACTATTTGATTATCTGTTTGAAAGTCGTAAGGAGATTAGAAGCGTGACTGAAGCGAGGTGGATTTTGTTTAAGGTCAGATCCGTTTCGGGACAAGAAAGACTGAATATGATTCAATCTTTCTTTCCACGGTTTGGACGAGTCGTTAGAGACATCGCTAAAGCGAAAATCACTCAGGATGTTGCGCAT---CTTAACTTCTTTCCCTTATTTTTTATCATCGGCGACAACATGGCTTACGCTCATAGACAGTGGAGCATACCTGTCCTATTATACGCTCATGACATAAGAATAATACCATTAGAGATTGGTGCATATAACAACCGATTTGGCTTTACATCCTACTTGGAGTATATGACGTTCTTTCCGTCACACGCGACACGAGAGGCGGTACTTGATGAATCAATTAAAGAATGTTCGCTCGCATTAACTAATTTTTATTTGAATACCGATATCCATAGTGGAGAGATCATGCGCAACGTGGTGACAACGAAGCGCTTGCTATATGAAACACACTTAGCGTCTTTATGTGGTGGGTATTCGGATGGGTTGTTATGGTATGTTCCTATAACGCACCCGTCAAAATGTTTAGTTGCCTTTGAAGTGGCGGATGACGTTGTGCCATACTCAGTCCGAAGAGAGAGAATCATTTCAAGGTTCCCTCTCAGCTCTAAACATTTAAGGGGTATCGCATTAATCGCGGTCAATCGGAATCAGAAAGTGTCGGTGCAAACAGAGGGTATAGTTACGCATCGACTTTGTAAAAAGAATTTATTAAAATATGTATGCGATGTGGTCTTGTTCAAATTCTCTGGTTACGTATTTGGGAACGATGAAATGTTAACAAAGTTGCTAAATGTA
>ADI49499
ATGGATGAGCTTGCGATTCCGATTATTAAT---GGGCATTTCCCCAAAGAAGCACTAATTGAGTATGACTGCATAGTAGAATTGAATGCGCCGAGCGAAGATGATGAGGTC------------------GATGTAACCCAAATTCCCACGAAGAACATGATGGATATACCGGATGTTCCGATTCGTGAAGCGCTAAGGGTTTTACCTCAAAGGAATGATGGTCACGTGCTAACACGGATACTGGATATATCGTTAAGCGGATATGATAGGAGGAAATAT---TATAAGACAAATAAAGGCGGTGAGTTTGAATCGCCGAAGGAGTGGCTAAATTGGATGATCCACGACTCAATGGACGTGCAACCTTTAAAGGTTAGTTTG---GAAATGAGATCAACAGTTAAACATGAATTGTTCAGCTCAAACGTATATCTATCAGTGAAGAAGGCAGATACATCTTCATATCACATCGAGGCGATTGGTGAC---ACAGGTAAGGCGTGCGATCATTCGTACGTATCTATGTGGAATAACTTAGTGAGGCACGAAGTAATGCACTGCGCACAGGAGAGTGCCTATGTCCTGAAACCAACTATGGAGATAATTGTACACTCTGAGAGAGCCTCGACTGACGTACCGTTTCAGCTGGTTGGACAGAATTACGTTTCGATCGGGAGAAATCATCGATTGGTATTAGGAGATGAGCCATATAAGAAGACATTACAGGGATTGACGAAATTGCGTGTGCAGGGCAAGGTGCCACCTCAGATACAGGATGAAATTCAGCAGCTAAATAGGATACGTGATGCGTGGATTGGTGATGCGTACAATCCGAGGCATATTCGCTCGCTGGAACTATGTCGGATTCTGTCAAGTGTCGGAAGGAAGGTGGTATGTATAGAGGAAGAGCCGAAGAACGAAAGTGATATATCGGTCAAATTCCAATTTAAACTAGATGAAAAATTCAGATTAAATGATGGCGAGCGGGGAGTGATATTTACATCGAAAAACCAAAGG---AATGATCAGGATCGGTTCTTTGTACTAATTATGATAGCCGCCTCTGACACCTATAATGGCAGAATATGGTGGACAAATCCGTACCCTTGCTTGCGTGGAGCATTGATCGCATCAGAAACGAGGTTGGGCGATGTTTACTGGACTCTAAGACACACTTACGATTGGAGCGTTAGAATGACATACTCGCCGAGG---ATGAAAGAACGTGAAGATGACAAGTACATATATGGACGCGTGAATTTATTCGATCTAGAT---GCATCACCTGGTGATAAAGTCGTTCATTGGAGGTATGAGTTGATCTCACAGACGAAGAAGACTACGTTTCATGATGGTAATCCTTGTGACTTATTTCCGGAT------GTAGAAGGA------ATTGTGACTAAATTTAACAAGACCGCATATTCAAACATGATCAACGAATTACTAAATGGGGGGTGGAACACACGCGAATTTAAGATGTACAAATTGTTGGAAGATGAGGGAAACGTTTTGACAATAGATTTTGAGAAAGATACGAAGCTTAATTCGAGATCGGAGTTTATTCTACCCAATTATTATGATAAGTGGATATATGCTCCAATGTTTAACGCAAAATTGAAGATTACGGAGACCGAGATAGCGCAGGCAAAGAATGACGATCCATACGTCATAAGAACGCTTGCACCCATAGGCTCAAACCCATTCACTCTACAACGGTTGTGCCTTGGAAATTACTATGATGTACGACCTGCTATGCATGGACGCGCGCTCTCTAAGAAACAGGAACAGTCGGCTTATCACGCGGCTCTCGTGAAAGAGAAGGATTACGAAGACATACTGACACGCCGGGGT---TTGCGTAAAGCTGAC---AAGCCGTGTCCATTAACC---ACGTGTGCTTATATTCTCGAGAGGACAGCTCTATTGTGGATTGATGTGATGGAGAAGCACATTAGCGAAGTCACTGAT------GATTCAAACGAATTCGATTTTCCAAAAGCGTGCGTGGATTCACCAGTTGGGACTGATAGGATTGTCGATGTCACACAGTTGATCGTACTTCTTATAGACTGGATTTATGAGAGACGTAAAGATGTTCGTAGTGTGGATGAATCAAGGTGGGTCATAGAAACGATTAGACGTGCTAGAGGTAGAAATAGATTAGAATTAATATCACGTGAGTTTCCTAACTTTGGAAGAGCAGTTGCACGCCTACAATCACCAAATACTGTAGGTGATGTTATGGTA---ATCAACTTTTTACCCTTCTTATTCTTGATGGGAGATAACGTCTCGTATGAACATAGGCAATGGTCTGTCCCGGTCATTCTGCACGCCGACGTTATGTGGTTTATTCCGGTTGAAGTTGGGGCTTTCTACAATCGCTTCGGCGTGACGTCATTCCTAGAATATTTGATGTTCTTTCCCTCTTTCCACATGAGGACCGTTCGACTAGATGAGGCTGAAGTGAAGGTAAGCAAGTTAATTTTAGACTTCTATCTTGATACGACAATATTCTCTGGTGGCATACAGAGTAGCGTGGTCTCGACTAAGCAGATCTTGTATGAAACATACTTGTCTTCATTATGTGGTGGGTTCTCGGAGGGATTAGTTTGGTATCTTCCAATCACGCATCCTACAAAGTGTGTAGTTGCGATCGAGTTCGCGGACAATAAAGTTAGCGCGGTTTATAGGTGCAATAGATTACGCGCGAGGTTCCCTTTGAGTTCTATACACTTAAGGGGCATTGCGATCCTTACGATCGGGAAGAATAGAATGGTTGACGCTTACACAGAGGGGATCGTCTCTCATCGTATATGTAAGAAGAACGTATTAGGATATACATGTCAGATTCTATTGCTGAAATTTTCAGGCCACGTTTTTGGAAATGACGAAATGCTGACGAAGCTGCTCAATGTT
>AAW32479
ATGGAGGAGTTTGTCATTCCTGTGTTTTCTGAGAGGGAGATCCCTTACGCTTTGATTAATCGATATCCTTTGGCAATCCAGACGGATGTTAAGATTGCGGACGTGGAAGGT------------TATCATAATTTAGTGAAGATTCCAGAATCGGATATGGTTGATGTGCCTAAACTAGATATCGTTAGCGCGCTTAACTATAAACCAACGAGAAATGATGGTATAGTGGTTCCGAGGCTGTTGGATATTACCCTGAAGGCTTACGATGATAGAAAGTCG---GTTAAGAACGCACGCGGCGTGGATTTTATGACGGATGCTAAGTGGATGAAGTGGGCGATCGATGATAGGATGGACATTCAGCCACTCAAGATCACCCTA---GATGAACATTACGCAGTCAATCACCAGCTGTTTAATTGCATAGTGAAAGCAAAAACCGCTAACGCTGACACTATATATTATGACTATTTTCCCCTCGAAGAT---AGAGCTAAGAAGTGCAACCATACGAATCTTGAACTATTGAGAAGTTTAACAACGATTGAAGCGTTCCACGTACTTCAAGGCGCTGCTTATAGTCTGAAATCAAACTACGATCTAATCGCGAACTCAGAAAGGGAAAGCTTAGAAGAAAGTTATCCGATAGGTTCGGAAAAATGGGTACATCTCATAAGACGGACCAAAATAAGAAACAGCGGTCTATCATATAACAGATTCATCTCTAGCATGGTGCAAGTGGTTGTTAGGGGGAAAGTGCCAGATATAATAAGAGGAGAGATTACACAGCTCAACAGGATAAGGACGGAGTGGATAAGCGCGTCATATGATAGAACTCGGATTAGGGCGTTGGAGTTATGTAATATATTATCCGCCATTGGACGTAAGATGATGGACGCGCATGAGGAACCTAAGGATGAAATGGATTTATCTACTAGATTTCCATTTAAATTAGATGAGAAGTTCAATACATCGGACTCTGAACATGTGAACATATTTCGGACGAGTGGGGCTGCC---ACAAATGAGGGTAGATTCTATGCGCTTATCGCGATAGCCGCGACGGATACTCAGAAAGGCCGAGTTTGGCGAACAAATCCATACCCATGTCTGCGTGGAGCACTGATAGCATCCGAATGTGAGTTAGGAGACGTATATTATACCCTACGTCACGTGTATCGATGGAGCTTGCGGCCGGAATACGGTCAACGG---GAACGGCAATTGGAGGACAATAAATACGTGTTCGGTCGCGTGAATTTATTCGATTCGGAT---TTAGCTGTTGGAGATCAGGTTATTCACTGGCGATATGAGATAACCGAACCAGTT---AAAACTACTTATGACAACGGCTACATATGTAATCCGGAGGAAAAA------GACGATGAG------CTACTGTGTAAAATAGATGATGAGCGATACAAAGAGATGATGGAGAGGTTGATCGAAGGTGGATGGGATCAGGAGCGGTTTAAACTACATAATATCCTCACGGAGCCG---AATCTATTGACAATCGATTTTGAGAAGGACGCGTACCTAAACTCTCGGTCGGAGCTAGTGTTCCCAAACTACTTTGACAAATGGATAAATTCTCCCATGTTTAACGCTAGGTTGAGGATAACTCATGGAGAGATTGGATCATCTAAAACGATCGATCCGTGGAATAGGCGCGTAGTTTATGGATATATTAAAACATCTATAGAGTCACTCGATTATACGCTTGGGAAGTACTACGACATACGGTTACAACTCTTTGGTGATACTTTGAGTCAGAAACAAACCCAATCAGCCGTATTTACGTACTTAAGTGGACAGGATGACTTCCCTGCATTGACTAAT------------TATTTGAAGGGTGAA---GCAGTGTGCCCACACGCGGGTGGCGCAGTATATACATTCCGTAAGATGGCTTTATCTCTGATAGCTAGTTATGAGAAGCTGAGTCCTGAAATGCACGAAGGCTTAGAACATCAGACGTATGTACATCCTTCCGTGAACACAGCCTACCAGAAGCAGGTTAAAGACATGAAGGATCTTTCTCAGTTGATCTGTTTCATAATCGATTGTATTTTCGAGAAGCGTGTACAAATACGCGGGGTTGGAGAGGCAAGGCGCATCGTTTACCTAATTCAGAACTCGACGGGGTTGCAACGTCAAGAAGTATTGAAGAGAACTTTTCCTAATTTTCTCATGCGTTTGTTCAAACTACGAGAAGTAAAGCGCATCTGTGACTTAAACGTG---ATCAATTTTCTGCCGTTACTATTTCTTGTTCAAGATAATATCTCTTATTGGCATAGGCAATGGTCAGTACCTATGATATTGTTTGACGACGCAGTCAGGTTGATACCGGTTGAGGTTGGAGCTTACGCGAATAGATTTGGATTTAAAAGCTTTTACAACTTTATTAGATTCCATCCCGGTGATTCTAAGAAGAAACAAGATGCCGATGACATGCATAAAGAGTACGGCGTTGCCTGCTTCGAATATTACATGAACACGAAGATATCGCAGGGTGGAGTGAATGTACCTGTTGTGACGTCCAAGTTGGACACGCTGAAGATACATCTAGCTTCTCTATGCTCAGGGCTCGCTGATTCAATCGTTTACACGCTGCCGGTTGCGCATCCGAAAAAATGTATCGTTCTAATCGTCGTAGGAGATGATAAGCTCGACCCGCAGGTACGCTCGGAGCAGGTATTGAGCAAGTATTATTATTCACGCAGACATATTTGCGGAGTTGTAGCTGTAAGTGTGGGTCAAGAGGGCCAGTTACAGGTGTATTCCTCCGGTATAGTAAGACATCGTATATGTGAGAAATCTATATTGAAGTATAAATGCAAAGTTGTTTTGGTTAGAATGCCTGGACATGTGTTCGGAAACGACGAACTGATGACGAAATTACTCAACGTT
>ABB71698
ATGGAGGAGTTTGTCATTCCTGTGTTTTCAGAGAGGGAGATCCCTTACGCTCTGATTAATCGATACCCTTTGGCAATCCAGACGGATGTTAAGATTGTGGACGTAGATGGT------------TATCATAATCTAGCGAAAATTCCAGAATCGGACATGGTTGATGTTCCTAAACTAGACATCGTTAGCGCGCTTAACTATAAACCAACGAGGAATGATGGTATAGTGGTGCCGAGGCTATTGGATATTACCCTAAAGGCTTACGATGACAGAAAGTCG---GTTAAGAACGCACGCGGCGTGGATTTTATGACGGATGCTAAGTGGATGAAGTGGGCGATCGATGATAGGATGGACATTCAGCCACTCAAGATCACCCTA---GATGAACACTACGCAGTCAATCACCAGCTGTTTAATTGTATAGTGAAGGCGAAAACTGCTAACGCTGATACCATATATTATGACTATTTTCCCCTCGAAGAT---AGAGCTAAAAAGTGCAATCATACAAATCTTGAACTATTGCGAAGTTTGACAACGATTGAAGCGTTCCACGTACTTCAAGGCGCTGCTTATAGTCTGAAATCAAACTATGATCTAATCGCGAACTCGGAGAGGGAAAGCTTAGAGGAAAGTTATCCGATAGGTTCGGAGAAATGGGTACACCTCACAAGACGGGCCAAAATAGGAAATAACGGTTTATCATATAACAGGTTCATCTCTGGTATGGTGCAAGTGGTTGTTAGAGGGAAAGTGCCAGATATAATAAGGGGGGAAATTACGCAGCTTAACAGGATAAGAACAGAATGGATAAATGCGTCATATGATAGAACTCGGATTAGGGCGTTGGAGTTGTGTAATATATTATCCGCTATTGGACGTAAGATGATGGATGCGCATGAGGAACCGAAGGACGAAATGGATTTATCTACTAGATTTCAATTTAAATTGGATGAGAAGTTCAATACATCGGATTCTGAACATGTGAACATATTTCGGACGAGCGGGGCTGCC---ACAAATGAGGGTAGATTTTATGCGCTTATCGCAATAGCTGCGACGGATACTCAGAAAGGTCGAGTTTGGCGAACAAATCCATACCCATGTCTGCGTGGAGCACTGATAGCATCCGAATGTGAGTTAGGAGACGTATATTATACTCTGCGTCACGTGTATCGATGGAGCCTGCGACCTGAATACGGTCAGCGG---GAACGACAATTGGAAGACAACAAATATGTGTTTGGTCGCGTGAACTTATTCGATTCAGAT---TTAGCCGTTGGAGATCAGGTTATTCACTGGCGATATGAGATAACCGAACCAGTC---AAAACTACTTATGATAACGGCTACATATGCAATCCAGAGGAAAAG------GACGATGAG------CTACTGTGTAAGATAGATGATGAGCGCTATAAGGAGATGATGGAAAGGTTGATCGAAGGTGGATGGGATCAGGAGCGGTTTAAACTCCATAATATCCTCACGGAGCCA---AATCTGCTGACAATCGATTTTGAGAAAGACGCGTACCTAAATTCTCGGTCGGAACTAGTGTTCCCAAACTACTTTGATAAATGGATAAATTCTCCCATGTTTAACGCCAGGTTGAGGATAACTCATGGAGAAATTGGGTCGTCTAAAACGGCCGATCCGTGGAATAGGCGCGTAGTTTATGGGTATATCAAGACATCTATAGAGTCACTTGATTATACACTTGGGAAGTATTACGATATACGGTTACAGCTCTTTGGTGATACTTTGAGTCGGAAACAAACTCAATCAGCCGTATTCACGTACTTAAGCGGACAGGATGACTTCCCTACATTGACTAAT------------TATTTGAAGAGTGAA---GCAGTGTGCCCGCACGCGGGGGGCGCGGTATATACCTTCCGTAAGATGGCTTTATCTCTGATAGCTAATTATGAGAAACTGAATCCTGAAATGCACGAAGGCTTAGAACATCAAACGTATGTACATCCTTCCGTGAACACAACCTACCAAAAGCAGGTTAAAGATATGAAGGATTTCTCCCAATTGATCTGCTTTATAATCGATTGTATTTTCGAGAAGCGTATACAGATACGCGGGGTCGGAGAAGCTAGGCGCATCATTTACCTAATTCAGAACTCGACAGGATTACAACGTCAAGAAGTGTTGAAGAGAACCTTTCCTAACTTTCTCATGCGTTTATCCAAACTACGAGAAGTAAAGCGCATCTGTGACTTGAGTGTG---ATCAACTTTCTGCCGTTACTGTTTCTTGTTCAAGATAATATTTCTTATTGGCATAGGCAGTGGTCGGTCCCCATGATATTGTTTGATAACGCGGTCAGGTTGATACCGGTTGAGGTTGGGGCTTACGCGAATAGATTTGGATTTAAAAGCTTTTACAACTTTATTAGATTCCATCCCGGTGATTCTAAAAAGAAACAAGATGCAGATGACATGCATAAAGAGTACGGCGTCGCCTGCTTCGAATATTATATGAACACGAAGATATCGCAGGGTGGAGTGAATGTACCTGTTGTGACGTCCAAGTTGGACACGTTGAAGATACATCTAGCTTCTTTATGCTTAGGGCTCGCTGATTCAATCGTTTACACGTTGCCGGTTGCACACCCGAAAAAATGTATCGTTCTAATCGTCGTTGGAGATGATAAGCTCGACCCGCAGGTACGCTCGGAGCAGGTATTAAGCAAGTACTATTATTCACGCAGACATATATGCGGAGTTGTAGCTGTAAGTGTAAGTCAAGAGGGCCAGTTACAGGTGTATTCCTCCGGTATAGTAAAACATCGTATATGTGAGAAATCTATATTGAAGTATAAATGCAAAGTTGTTTTGGTTAGAATGCCTGGACATGTGTTCGGAAACGACGAACTAATGACGAAATTACTCAACGTT
>AFK91697
ATGGATGAGTTAGGCATACCAATCTACAAA---CGAGGGTTTCCTGAGCATTTGCTGCACGGTTATGAGTTTACGATTGACTCCAGTACGAAGATACAAAGTGTTGGTGGG------------CGCCATGACGTTACAAAATTGCCTGAGATGAACGCCTATGATATCAAATCGGAAGGCATGCGGACCGCTTTATGGTATAACCCTGTGAGAAATGATGGATTTGTGCTACCGCGAGTGCTTGATATAACTTTACGAGGTTATGATGGGAAGCGAGCAGTGATAGACAGTTCAAGACATAAGAGCTTTCACACGGACGAGCGATGGGTACAATGGATGATGAAAGATTCAATGGACGCGCAACCTTTAAAGGTTGGATTAGATGACCAAACGCAAAAAATAGCGCACTCCTTACATAATTGTGTGGTGAAAATTGATTCAAAGAAAGCGGATACAATGTCTTATCATATTGAGCCGATTGAAGAC---TCGTTGAAAGGATGTTTACACACGAGAACGATGTTATGGAATCACTTAGTTCGTGTTGAGATGTCGCATGCAGCTCAAGAGATAGCTTACGCTCTGAAGCCTACATATGATATCGTTGTGCACGCTGAAAGGAGAGATCGGAGTCAACCCTTCCGACCTGGTGATCAAACATTAATCAATTTTAGCAGGGGACAAAAGGTTCAGATGAATCACAATTCTTATGAAAAAATGGTAGAGGGGTTAGCGCACCTAGTAATAAGAGGCAAAACGCCCGAGCTGATTCGTGACGAAATAACTAAACTAGACGAGATATGTAATAGATGGATACGTAGCAGGTATGACCCTGGAGAAATTAAGGCCTATGAGTTATGTAAGGTATTGTCAACGGTTGGTCGGAAAATGTTAGATCAAGAAAAAGAACCCGCGGATGAAGCGAATCTATCAATCCGGTTTCAGGAGGCTATCGACAATAAATTTAGGCAGCACGATTCGGAGCGTTTAAAGATATTTGAGCACAGAAATCAACGT---AGAGATGAAGACCGATTCTATATCCTATTGATGATTGCCGCTTCGGATACATTCAATACGCGCGTGTGGTGGTCGAATCCATATCCGTGTTTAAGAGGGACGTTGATCGCCTCTGAGACGAAGCTAGGTGATGTTTATTCGATGATGCGATTATGGTATGATTGGAGTGTTAGGCCCACATATATTCCTTAT---GAAAAGTCAAGGGAACAAGAGAAATATATATATGGTAGAGTTAACCTATTTGATTATGTC---GCCGAACCTGGAACAAAGATAATACACTGGGAGTATAAGTTAAATCAACAAATTAAAGACATCACTTATGAACAGGGTAACCCCTGCGATCTATTTCCAGAT------GATGATGAA---GCCATTGTAACGAAGTTTGATGACGTAGCGTATGGACAAATGGTGAATGATTTGATAAATGGCGGCTGGGACCAGGAAAGGTTCAAAATGCATAAGATCCTCAAGTCACAAGGAAATGTTCTAACGATAGATTTCGAAAAGGATGCCAAGCTGACATCTAATGAAGGAGTCGCGATGCCTGAATATTTCGACAAGTGGATAATAGCACCAATGTTTAACGCTAAATTACGAATCAAACATGGCGAAATTGCACAACGACGGAATGATGACCCAATGGTGAAACGTACATTATCTCCCATCGCCTTTGATCCTATTGTGTTGCAGAGGTTAACATTAGCGCGTTTCTATGACATCCGTCCTGCTATAATGGGGCAGGCGCTTTCACGACAACAGGGACAATCCACATATGATGAAGAGATTTCAAAGATAGAAGGTTATGCGGAGATCTTGCAACGGCGTGGAATTGTTCAAATTCCTAAG---AAACCCTGTCCGACTGTT---ACAGCGCAATATACCCTAGAACGTTACGCATTGTTTCTGATCAATATCTTAGAGCAGCATATAATTCAGAGCACTGAT------GAGGATGTGATGTACTCGCACCCACGAGTTGATTATAAATTAGAAGTTCATGGCGAGAACATCATAGACATCTCCCAGATAGTTATATTTGTGTTTGACTTTCTATTTGAGAGGAGGCGAACGGTCAGAGGAGTATACGAATCACGATACATGGTGACACGTATAAGGGACGCACAGGGTCAGAACCGAATAAACGTTATAACCGAGTTTTTTCCAACGTTTGGATATCACTTAAGTCGCGTCAAGGAGGCCACTATCATACAGGAAATCATGTAT---CTTAATTTTCTACCTCTGTTCTTTCTGGTGAGCGATAATATTATATACACACACAAACAATGGTCTGTACCGTTATTCCTATACGCGCACGAACTTAAGGTTATTCCATTAGAGGTGGGTTCCTACAATGACCGATGCAGTTTGGTATCATACATTGAATATATGGTTTTCTTTCCGTCGAAGGCGTTCAGAACTAGCAAGCTAGATGAGGTGCAGCCTAAGATTGCGCGTGAGATGTTAAAATACTATATTAATACAAAGATTTTTGAGGGTGGGATTAATCTTAACGTTGTAACGACAAAGCAACTTCTTTACGAAACGTACCTTGCATCTATATGTGGGGGCTTATCTGATGGAATTGTATGGTATTTACCTATCACACACCCAAATAAATGCCTCGTTGCGATTGAAGTATCAGACGAGAGAGTCCCAGCGAGTATAAGGGCCAGCCATATCAAACTTAGATTTCCATTGAGTGTAAAACATCTAAAAGGAATCGTGATTATACAAGTTGATGAAGAAGGCAAATTTACAGTATATAGCGAAGGGATCGTCTCCCACAGAGTTTGCAAGAAGAATTTGCTAAAATATATGTGCGACATTGTTTTACTTAAGTTTTCGGGACATGTCTTCGGTAACGATGAAATGCTAACAAAACTTCTCAATGTA
>AEO19747
ATGGACGAGTTCGGTATTCCATTGTATCGTTCGACTCATGTGCCTCATCACGTTTTAGAAGATTATGAACTTAGAATTGATTTGAGTGATCGGGTCGTACATGGAGGGGAT------------CGTCACGATCCGAAAAAACTGAAAGAGCGTAAAGCAATTGATGTGCCAGATGGTGATGTCAGGTTAGACTTAAACTACAACCCCACTGATAATGAAGGGAATCAGATACCTGGAGCTCTTGATATCGCCTTATGCGCTCGGATCACAAGGAAGAGC---GTTAAAACGAATGAGGGTGTTACGTTTACAACCAACCATAAGTGGATGGAATGGATGCTTTTAGACGCGATGGACGTTCAACCCCTGAAAATCGATTTTGCAGCGTTAGGAGGCGCGGTCAAGTGTGACTTGTTCAATTCAGCCATATATGTTAAAAAGAAACACGCTGATGCGATAATGTACAGATATATCGCGGTCGAAGAC---GAATCGAGAGGCTGCAACCATTCCAGGGTACAAGATGTGAACCATCTAATAAATAATGGGTTATATAATGTCGCTCAAGAGTGTGCCTATGCCTTTAAAGATACGTACGTATTAAGAGTACATTCACAACGCGAGAATGTTGAGGAGCCTTTTGAGATTGGCAGACCAAAAGTTGGAAGTCTAGGTCGAAACGCTGTGATAAGCATGGAAAACCCCGGATACCCACTGTTTCGCGCAGGATTACTTCAGATAACAGTAAGTGGAACAATACCAGCTGATATAAACGATGAAATGAATCGGTTGAATCAGATACGGTCCGCGTGGATTCGAGATAAA---GCCACTAGAGAGGTAAAAGCGATCGAGTTATGCACACTGCTCTCGCGGATAGGGAGGTTGAAGATGGATATGGAAGAGGAACCAAAAGATGAGGGAGCGATGTCTCTGAGATTTCAAGGAAAGATTGATACCATGTTCTTCTCGGAAAATACTGAGAAAACCAATATAATGCGCAATATTAGTGGGCGG---ACGGATGAAGAGAGGTTTTATGTGTTGTTATTGATCTGCGCAACGGATGCATATACGCGGCGTATATGGAGATCGAACCCGTACCCATGTTTACGTGGAACGTTGATCGCTACAGAATGCGTACTCGGAGATGCATATAAAACGCTTCGTCAGAAGTTTGACTGGAGTGTTCGCCATGCA---------GCG---GATAAGGCAATTGAGAATTTCTCGCATATTTTTACAAGAATTAACCTATTCGATACAGGG---AAGACTCCGGGAGCGCGGATTATACATTGGGTTCAGGAGATGACGATGGGCACG---AAAACGTCATGGGAAAGTGGATATCCTCTGAAGGATGAAGCTCCA------GATGATGAA------TTACACTGTAGAGTAGATCGGGATCAACACAGACAAATGGTTACGAGAATAATTGACGGTGGATGGGATCATGAAAATTTTAAGATACATAAACTCTTTCACGAACAAGGCAATATATTTCTAATGGATTTTGAAAAGGACGCGAGACTTACATCCAGATCGGAAGTTGAATATCCGTACTACTACGATCGATGGATTTATGCTCCGATCTTCGACACCCGTTATAAAATAATGGAAACCGAGATAGCCACAGCGAAAAACGCGGATCCAGCAATAAAGCGAACGTTGGCTCCTTTGATGGATGATCCGGTTATGCTTCAATTACGAACGATCGGAAACTTATATGACACTCGCCCTGCCATCATGGGCTCTACGTTATCAGCGCGGCAGGCACAGACATCCCTACATAAGACCCTCTTGGACGAGGCGGAGAATGGAAGATATTATAGATCGAGAGGT---CTCGAGAAGCGTGCC---AATCCGTGCTCGGTTTGTTACACGTCATCCTTCGTCTTACAGAAGGTATCCGAGCTAGTCTTGAGTCTGATGATTTATCACGTTGACCATGATTGGGAG------CCGCTTAAGCAATACAACCATCCAGATGTTCTTTCAGAATTCTCCGAAACCGTTCGGGAAATTCATGATATATCTCAGCTGATTGTTTTATTAGTTGATTTATTCTTTGAGCAGAGGCGAACCGTTCGCCCAGTTGAAGAGGCAAGGTACGTCATTTATTCAATACGCGTGGCGAGGGGTGCTGATAGACTTGACACATTCCGGAGATTCTTTCCCGCGTTTGGAAGGGCTTTAGACGTAGTAAACAGGGCAACGGACGTCGCGCATATCACCGCG---CTTAATTTTCTGCCTTTTTTCTTCCTCTTAGGGGATAATATAATATATAAGCATAGAGAGTGGACGGTTCCTGTCCTCATCTATACGGAGGGAGTCATGATTTGGCCGGCGCAGGTTGGTGCTAATTTCAATAGGTTTGGATTCTGTGGATTTTTGAATTACATGCGATTTCACGCAGGCAGCCGTTTAAGAGCGAAGCCACTTGATGATGCTGAAAAGATAGTCACACGCGAAATGTTGCGTTATTATATGAAGACTGACATCTTTGATGGCGGGGTACAAAAGAATATACGAGTAACGAAATCATCTCAGATGGAGATCTATCATTCGTCACTATGTGGAGGACTTTCAGATGCGGTCGTTTATGTATTGCCAATCAGTTTTCCGATTAAGTGTTTAACTTTGATTATAGTTGGTGATGACCTGGTCGAGCCGCAGATGAGGTTTGGAAGGGTGATGGATTTCTTTAGGCATGTTGCGGAACATGTGCGCGGAGTCGCTTCGATATCAATCTCACGAAATGGTGACATTACAACACATTCGCAAGGTATTGTTAGGGTTGAATTATTGAAGAAAAATATCCTTAAGTATCAGTTTCAGGTCGCTTTGCTTAAAGTAAAGGGGTTCGTTTTCGGCAACGATGAGATCTTAATTAAACTACTGAACGTA
>AEP83821
ATGGAGGAGCTAGTTATACCAGTCATAACT---CGTCAATTTGATAAAAAACTGGTTGGGCGTTACGATTACGTCATTGAACTGACGGAACCAGAGGACGGCGAGTGGAGT------------GGCCACGATGTCACAGAGATTCCAAATAGACGCATGTTTGACATTAAGCAGCAAAATATCAGAGAGGCAATAGAATACAAACCTGTAGATAACGATGGGGAAGTTTTGCCGCGCATCTTAGATATGTCTATTGCGTGTTACGACATGAAAAAGAGC---ATGATGAAGAAGGATCGAGTCGATTTTGTATCCAACACGAGATGGTTAGAATGGATGATAGGGGATTCGATGGACGTGCAACCTCTGAGAGTTCAACTGAAAGAAGATCACAGTACAATACAATACGGGATGTTCTCAAACACGTTACACATCGATTCGAGGAAAGCGGATACCACGTCATATCATACGATTGCTGTAGAATCAAAAGGGGAGCGTGGGTGTTGTCACGTTCACACGGCAATTTGGAATCACATGGTACGTAACCACTTGTTTAACGCCGTTCAAGAGGCGTGCTACGTGTTTAAACCGACGTATGATTTAATAGTGATTGGTGAAAAGCAAAATCGTGAGGATGAATTTAGGATTGGCGAACATAATTTTTACACCATAACACGGAATCACCACATGCGTTTAGGCGATAACGCGTATAATCAATTCATGAAGGGTTTGGTTCAGTTGCGCGTGGCGGGAGTGACACCGAACGCGATACGAGAGGAAATGGCCGCTTTAGACGCGATAAGAGATACTTGGATAGGAGGGAACTTCGAGCGAACACACATCAAGTCCCTTGAAATATGTAAGTTATTATCTAGCATTGGAAGAAAGATGGTTAACATGGAGGAAGAACCAAAGGATGAAAGAGACTTATCAGTTAAGTTTCAATTTAAACTCGACGACAAATTTTCAACAACCGATCCAGAAAGAAACGTTATTTTTACACACAAAACACACCGT---ACGAATCAAGATCGTTTTTATGTGTTGCTAATGATTGCGGCGTCGGACACAAATAATGGCAGAGTATGGTGGTCAAACCCTTATCCATGTTTACGTGGCGCGTTAATCGCGTCTGAATGCAAGCTTGGTGACGTGTACCATAAATTACGGGCGTGGTATGAGTGGAGCGTAAGACCTGAATATAAACCGCGA---GATTTGGAGCGAGAACAAGAAAAATACATCGTCGGGCGCGTTAACCTCTTTGACTTAGAA---GGAGAGCCTGCAACGAAGGTATTTCACTGGGAGTACGAATTGATTAATAAAGTGTATCAGATAACAAATCATACGGGAAATCATTGTGATTTGTATCCTGAT------GATGTAGAA------ATCACGGCTAAATTTGATGAGGAGGAATACGGAGAGATGATTCAAATGATAATCAACGAAGGATGGAAACACGGTGACTTTAAGATGTTTAAGATTCTGAAGGAGGAGGGTAACCCCTTACTATATGATCTAGAGAAGGACATTAGGTTAGATAGTAGATCACAAGTTATATTTCCACCATATTTTAACAAATGGACGCACGCTCCAATGTTTAATGCAAAAGTGAAACCATGCGAAGTCGAGTTAGCGCAACGAAAGAATGAAGACCCTTACGTAAAGCGAACGGTTAAGCCTATACGTGCGGATTGTATCGATCTGTTGAGGTATCACATGTCGCATTACATGGATGTGAGAGTGTCAATGAAGGGGCTTAGTTTAGCAGTTAAACAGACGCCATCCAGTATTCATCAAGAATTGGCGAAGGATCCATTATATCCAGGTTTTCTGCAGAGGAGAGATGAAAATTTAGATCATAAG---TCGGTATGTCCGATCGTC---ACAAACTATTTCTTGTTAGAGAAGTTCTATACTTTAGTTTTAACTATAATGGAAAAGCATTATTGGGATTTAGACGAT------AGTGATGTTACGTATGAGTTCCCCACATTGGATGATTCAGCTTACAAGATTGAGGGAACGTTGTATGATGTCTCGCAGGTGGTGGTTCATATGATTGATAGATTTTTTGAGAAGAGGCGTTTCTTACGCTCAGTCGATGAGTGCAGGTGGATATTGCATTTAATAAGGTCCACCCGAAGTCGGGACAGGCTGAGCGTTTTTAAACGCTTTTTCCCAACCTTTGGTGAGGGACTGTGT---GTGAACAACTTTCGTAAAGTGAAAGATATTATGCTA---TTAAATTTCCTGCCTTTTTTCTTTTTAATCGGCGACAATATGGCGTATGAACATAGACAGTGGGCGGTGCCTTTGCTCTTCTACGCAGATAAAATAAGGGTCATACCCGCTGAGGTGGGCGCTTATTATAATCGTTTCGGATTGGTGAGCATCTTAGAGCTGCTAACATTCTTTCCCTCGTATGAAATGCGTGATAATAAGGTTGAGGAGGATGTGCACGCGTGTGCGAGCGCGATCCTGGATTTCTATCTAACGACAACTATTTCAAATGGAGGTATACAGGCTAGCATAGTTTCAACTAAGGCGTTACTTTATGAGACGTATCTATCCTCGGTGTGTGGCGGTTTTTCTGAGGCGATTCTGTGGTACCTCCCGATTACCCATCCAGTTAAGTGTTTAGTTGCGCTTGAGGTGTCGGACTCGCTAGTAGACTCAAATGTACGTATCGACAAAATCAAACGAAGATTTCCCTTATCCCATAGACATTTACGAGGCATTGTCCAGATCTCTGTACGGCCAGATCGCACCTTCGGCGTGACGACGTGTGGTATTGTAAAGCATAAAATATGTAAAAAGACTCTGCTGAAGCAGCGGTGTGATGTAATTTTAATCCAGATCCCGGGTTACGTTTTCGGTAATGATGAATTACTCACGAAGCTTCTAAATATT
>AAT48084
ATGGAGGAGTTCGTCATTCCAGTCTATTCAGAAGATGAGATTCCATATGCGTTACTAAGCAGATACCCTCTGGCGATACAGACAAATGTTAAAATAGAGGATGTTGAAGGA------------AAACATAATGTTGTAAAGATTCCTGAATCCGATATGATAGATATACCAAAATTAACGATTGTAGAGGCGATGAATTATAAACCAGCGAGAAACGATGGGATCGTTGTACCTAGATTACTTGATATAACATTACGCGCTTATGATGATAGAAAATCG---ACGAAAAGCGCTCGAGGGATAGAGTTCATGACGAACGCTAGATGGATGAAATGGGCCATAGATGATAGAATGGATATCCAACCTCTTAAAGTGACTTTA---GATCATTATTGTTCCGTCAACCATCAACTCTTTAACTGCGTTGTTAAAGCGAATGCTGCCAACGCTGATACGATCTATTATGATTATTTCCCGCTTGAGGAC---TATAAAAAGAGATGTAACCATACAAATCTTGATTTATTGAGAAGTTTAACGAATATGGAGTTGTTCCACGCGTTGCAAGGTGCTGCGTACAGTATCAAATCAAGCTACGAATTAGTGGCATACTCCGAAAGAGGAAGCCTGGAGGAGACTTATGTGGTAGGACAGCCAAAATGGATACACTTGACTAGAGGAACGCGAATAGGCAATAGTGGATTATCCTATGAACGGTTCATTTCGAGCATGGTCCAGGTAAGCGTAAATGGAAAGATTCCAGACGAGATAGCGAACGAGATCGCGCAACTGAATAGAATAAGGGCAGAGTGGATAACAGCCACATACGATAGAGGCAGGATTAGAGCGCTAGAGCTATGCAATATCCTTTCCACGATTGGGCGTAAGATGCTAAATACGCATGAGGAGCCGAAAGATGAAATGGACCTATCGACGAGATTTCAGTTTAAACTTGATGAGAAATTTAACAGAGCGGATTCAGAACATGTTAATATTTTTGGTGTAAGAGGTCCAGCA---ACAGATGAAGGAAGATTCTACGCTCTGATCGCAATCGCAGCGACAGATACACAAAAGGGCAGAGTGTGGAGAACGAATCCGTATCCATGCTTGCGGGGTGCTTTAGTTGCAGCTGAGTGTGAATTAGGTGATGTTTACAGTACACTTCGACGTGTGTATAGATGGAGTCTAAGGCCAGAATATGGACAGCAC---GAGCGACAGTTAGAGAACAATAAATACGTCTTTAATCGTATAAATTTATTTGATTCAAAC---TTAGCAGTTGGTGACCAGATTATTCATTGGCGTTATGAGGTTAAAGCATCGGCG---GAGACGACCTATGACAGCGGATATATGTGTCGGCATGAAGCTGAG------GAGGATGAA------CTATTATGTAAAATTAATGAGGACAAATATAAAGAAATGCTGGACAGAATGATTCAGGGTGGGTGGGATCAGGAAAGATTTAAACTTCATAACATACTGACGGACCCA---AACTTATTGACGATTGATTTTGAAAAAGACGCGTATCTGAATTCACGGTCCGAGTTAGTTTTGCCGGATTATTTCGACAAATGGATCAGTTCACCAATGTTTAACGCGCGCTTAAGAATTACTAAAGGGGAGATCGGAACATCAAAAAAGGATGACCCATGGAACAACCGCGCGGTACGTGGATACATTAAGTCCCCTGCGGAGTCGTTAGATTTTGTTCTCGGGCCCTACTACGATCTGCGGCTTCTATTTTTTGGCGAGACGTTGAGCTTAAAACAGGAACAGTCCGCGGTTTTTCAATATTTGAGTCAGCTCGATGATTTTCCCGCGCTTACGCAG---------------CTAACAGGAGAT---GCCGTATGCCCACATTCAGGCGGAGCGTTATATACGTTTAGGAAAGTCGCGCTATTTTTGATCGGGAATTATGAAAAGTTAAGTCCGGATCTACATGAAGGTATGGAACACCAGAGATATGTGCATCCGTCGACTGGCGGGACGTATCAGAAACGCGTGCTAGAGATGAAGGATCCCTGCCAGCTTACGTGTTTTGTGATTGATTACATCTTTGAAAAACGTGAACAGCTACGTGATACCAAAGAGGCGAGGTACATTGTGTATCTAATTCAAAGTCTTACTGGGACACAACGGCTGAGTGTTTTAAGGTCGACGTTTCCGAATTTCTTCCAACGATTGTTGATGCTAAAAGAGATCAAATTTGTGCGCGATCTGAATGTG---ATTAACTTCCTCCCTCTGATGTTCCTTGTTCATGATAACATCTCGTATTGGCATAGACAGTGGTCGATTCCAATGGTACTGTTTGACGATACGATCAAGTTAATACCTGTAGAGGTTGGTGCATATGCGAATAGATTTGGGTTCAAAAGTTTTATGAACTTTACACGGTTTCACCCTGGTGAGTTGAAGAAAAAACAGATTGCCGAAGATATACATAAAGAGTTTGGTGTGGTCGCTTTCGAATATTACACCAATACAAAAATTTCCCAGGGGAATGTGCATACACCAGTAATGACTACGAAAATGGATGTATTGAGAGTACATTTATCTTCTTTATGTGCAGGTCTGGCGGACTCAGTCGTATATACATTACCAGTTGCGCATCCTAAAAAATGCATCGTTCTAATAATTGTGGGAGACGACAAATTGGAACCGCATACGCGTTCAGAACAGATAGTTAGTCGGTATAATTACTCACGTAAGCACATTTGTGGAATTGTATCCGTCACTATCGGGCAGAACAGTCAGTTGAGAGTTCATACATCTGGAATTGTAAAACACCGTGTATGCGACAAGTTCATTCTAAAACACAAGTGCAAGGTGATATTAGTGAGGATGCCGGGGTACGTTTTCGGAAATGATGAATTAATGACGAAACTATTGAATGTC
>AFK91757
ATGGATGAGTTAGCGATACCTATCATTGAT---GGTCGATTCCCGAAGGAGGCATTATTGGAATATTGTTGTATAGTTGAGCTAAATCCAGCGAGTGAGGAAGATGATGTG------------------GATGTGACAACGATACCGCAGAAGGATATGATGGATATACCGGACGCGCCAATACGCGAAGCTCTGAACTACTTACCCAAGAGGAACAATGGCCACGTATTAACACGCGTTGTGGATATATCATTGAGCGGGTACGATAGACGAAAATAC---CATCGGACTAGCACAGGTGGAGATTTCTTGTCTCCCGAGGAATGGCTGAACTGGATGATCCGAGATTCGATGGATGTGCAGCCTCTAAAAGCGAGCTTA---GAATTTCCGTCAAAGATTAAACATAGTTTATTTAGTTCCAACGTGTATGTGTCAGTTAAGAAAGCGGACACCATATCGTATCACATAGAAGCGAAGGAAGTT---GAAACGAGGGCGTGTGACCACGCGCGTGTAGCAATGTGGAACAATCTTGTGAGACATGAGATGATGCATAGTGCGCAGGAGCCAGCATACATTCTGAAACCCACGCTCGACATAATCGTGCATTCAGAGAGGGCATCGACGGATGTTCCATTCGAACTAGTCGGTCAACGCTATATCTCGATTGGGAAAAACCATCGAATAGTTCTAGGAGATGATGCCTATCGAAAGACATTAGACGGACTTACAAGGTTGCGTGTACAAGGGCGAATTCCTGAGTTAATACGAAATGAGATACAACAACTTCACCAGATAAGGGATGCGTGGATAACCGATTCGTACAACCCACGACACATACGATCGTTAGAACTGTGTAGAATCTTATCGCATATAGGAAGGAAAATGGTGCATATAGAGGAGGAACCTAAAGATGAAAGTGATTTATCGGTTAAATTCCAGTTTAAGTTAGATGAAAAATTTAGAATTAATGATGATGAGCGTAACGTGATATTCACATCAAAGGGTCAAAGG---AATGATCAGCAGCGGTTCTTCGTATTAATCATGATTGCGGCATCAGATACTTACAATAGCCGTATCTGGTGGACAAACCCATACCCATGCCTACGTGGCGCTTTGATCGCTTCAGAAACTTCACTTGGGGATGTGTATTGGACGTTGAGACATTTCTATGATTGGAGCGTCAGACCGGTATATTCACCGAGA---CAAAAGGAGCGAGAAGACGATAAATACTTATATGGTAGAGTCAATCTATTTGATCTTGAT---GCCGATCCAGGTACACAGATTATACATTGGGAATATAAGCCTATTACAAGTACGGTGAAAACTACGTATGAGAGAGGCAATATGTGTGATTTATTTCCTGAT------GTAGACGGC------ATTACGACTAAATTCAATAAAACGGCTTACATTGATATGATTAGCGAATTGTTAAATGGTGGCTGGAATACACGCGAATTTAAAATGTATAAAATACTTGAAAGCGTAGGGAACGTTTTGACAATCGATTTTGAGAAAGATACGAAGCTTAACTCAAGATCTGAACTTTCATTACCGTACTACTATGATAAATGGATATACGCTCCAATGTTTAATGCCAGATTAAAGATAACGCAAACAGAGATCGCTCAACGTAAAGCAGATGACCCGAGTATATATCGTACCTTAGCGCCAATTAGTTCGGACCCTATCGATTTACAGCGCATGTGTTTAGCTAATTACTATGACGTAAGACCGGCCATGCATGGACGTGCGCTTTCTAAAAGACAAGAACAATCCGCTTATCACAAAAATTTAGCGAACCTAGCCGATTATCAGGATATTTTAAAACGTAGAGGA---TACCGTAAAGTTGAG---AACCCATGTCCGCTGATC---ACGTGCTCGTATATTTTGGAAAAATCTGCATTACTTTGGATTGATATTATGGAGAAACACGTAGGCTACGCGCCGGAG------AGCGAGATAGAGTTTGATTTTCCGAAAGTGAACACGTCTACTCGAATCGGTACTGAGAGAATCGTTGATATATCACAGCTAGTCGTACTTATGATTGATTGGCTTTACGAGAAACGCCAAACTACGCGAAGTGTGGATGAAGCGCGATGGACCGTACAAGTAATTCGACGCGTTACTGGGAAGAAGAGGCTGGAGGCGATCAGTCGCGAGTTTCCCAATTTTGGAGAAGCGGTCTCGCGCCTTGCATGTCCCAAAACTGTTAGAGATGTAATGGTA---ATCAATTTTTTGCCTTTCCTCTTCTTATTAGGTGATAATATGGCGTACGAACATAGGCAGTGGTCGGTTCCGATTATATTATATGCTGATACCTTATGGTTCCTTCCTGTGGAGGTAGGAGCGTATTACAATCGTTTTGGAATCGTATCGTTTTTAGAATATTTAACCTTCTTCCCGTCTAATCACATGAGAACAGTAGCGTTGGATGAAGCGGAATCTAAGGTGGGGAAGTTGATATTAGAATTTTACTTGAATACCACTATTTATCTTGGGAACATTCAGCAAAGTGTAATCTCGACGAAACAAATTTTATATGAAACTTATCTGTCTTCGCTGTGTGGAGGCTTTACTGAGGGATTAGTTTGGTACCTCCCAATAATGCATCCGCAAAAATGTGTAGTTGCCATTGAAATTTGCGATGACCGAGTCAGCGCGGGTTACAGGTGTGATAAGCTACGATCGAGGTTTCCGCTCAGTCTGGATCACTTACGAGGTATCGTGATACTGTCCGTTTCCAAGAGTAGGGCGATTAGCGCGTACTCAGAGGGGATCGTTTCGCACCGATTGTGTAAGAAAAACGTTTTGGGTTTCACGTGTAGAGTTTTGCTACTGAAATTCTCTGGTCACGTATTTGGGAACGATGAGATGCTAACTAAATTGCTAAACGTT
>CAE51107
ATGGAGGAATTCGTAATCCCAGTATTCTCGGAGCAGGACATGCCTTATGCTTTGATTAATCAATATCCCCTTGCGATACGAACTGATGTTAAAATACCAGACGTTGAGGGC------------ATCCATGATTTAGCTAAAATACCTGAGTCCGATATGATAGATGTCCCGAAATTGGATATAGTAAGCGCTTTAAACTATAAACCTGTGAGGAATGATGGCATTGTGGTACCACGGCTATTGGATATCACTCTGAAAGCTTACGACGATAGGAAGTCA---ACGAAGGACGCGCAAGGCATTAAATTTATGACGAATGCCGGTTGGATGAAATGGGCGATTGACGATAGGATGGATATACAGCCTCTGAAAGTAAAATTA---GACCAACATTACTCGATAGATTACCAACTCTTCAATTGTGTTGTGAAGGCTAAAACGGCGAATGCGGATACGATGTATTACGACTACTTCCCTATTGAGAAT---AAAACGAAAAAATGTAATCACACGAATTTGGATTTGTTGAGGAGTTTGACAGCTGTTGAGATGTTTCACGTACTACAGGGGGCTGCCTACAATTTGAAAGCCAATTATGAATTAATCGCAAACTCAGAAAGAGAAAGTCTCGAGGAGAGCTATCCAATCGGGTCCCAGAAATGGGTGCATTTGACTAGAGGAACTAAAATTGGAAATAGCGGGGTACCGTATGAAAGGTTCATCTCAAGCATGGTTCAGGTTGTGGTAAAGGGTAAGGTTCCAGTTGAAATCGTGAGCGAAGTGGTGCGGTTGAATGAGATTAGAACTGAGTGGATAAACGCAGGGTTCGACCGGAGCCGAATTAGAGCATTAGAGTTATGCAACATTTTATCCACGATTGGACGCAAAATGATGGACACACAAGAGGAACCAAAAGATGAAATGGATCTGTCAACGAGATTTCAGTTCAAACTAGATGATAAGTTCAATACAGCGGATTCTGAATACATAGTTATATCAAGAGTAGGAGGGGCGGCG---ACAAACGAAGGAAGATTTTACGCCCTCATTGCCATTGCTGCCACAGATACTCAGAGGGGGAGGGTCTGGAGGACGAATCCGTATCCGTGTCTACGCGGTGCATTGATAGCGGCGGAGTGTGAATTAGGTGATGTCTACTACTCTTTACGTCACACTTATCAATGGAGTCTGCGCCCGGAATATGATCAGCGA---GAGAGATCGCTAGAAAACAACAAGTACGTGTTTAGTCGTATAAACCTTTTCGATTCTAAC---CTAACGGTGGGAGACAAAGTCATACACTGGCGATATGATCTGACTAAGCCAATG---GATACGACTTTTGATGACGGCTATATGTGTGTGTCGCATGAAATA------GATGGTGAG------TTACTCTGTAGAATTGACGACGACAGATACAAGGAAATGCTGGAAAGAATGATACAGGGCGGTTGGGACCAGGAGCGGTTCAAGCTCCATAGCATATTGACCGAACCT---AACCTATTGACTATTGATTTTGAAAAAGATGCCTACCTTAATTCGCGGTCCGAGTTGGTGATGCCGGATTACTTCGATAAATGGATAAATTCACCCATGTTTAATGCGCGATTGCGGCTAACCCATGGAGAGATTGCGTCGCGTAAGACTGACGACCCGTGGAACAACCGAGTCGTGTTTGGATACATCAAAACTACGACTGAGTCGTTGGACTACATGCTAGGGAGATACTATGATGTGCGGCTGCAATTTTATGGTGATACATTGAGTCAGGGGCAACGTCAATCTTCTGTCTTTGCATACATTAGTCAACGAGACGATTTCCAGACGCTTACTCAC------------TACGTAAAGGATGAT---GCAATATGTCCGCATGCTGGAGGGTCGATTTATACTTTCCGTAAAACCGCTTTGATGCTGATGGCTAATTACGAAAAATTAAGCCCGGAGCTTCATGAAGGATTAGAACATCAAACTTATACGCATCCTTCTGACGGAATGGATTATAGAAAGTATGTTGTAGATATGAAAGATCTCTCGCAGTTAATATGTTTCGTGTTTGATTATATTTTTGAGAAACGCGCACAGTTACGCGATCCTAAGGAGGCGAGACGAATCTTGTATTTGGTCCAGAATAATGTAGGGTCTCAGCGGTTGGGAGTATTGAGTAGTGCATTCCCAAATCTCGCTAATCGGTTGTTAAAGCTACGGGAGATACATTTCATTTACGATATGAATGTT---ATCAATTTCTTACCCCTGTTGTTTCTTGTCCAAGATAATATTTCATATTGGCATAGACAGTGGGCTATACCTATGGTACTCTTTGACGAAACCATCAAACTAATTCCTGTTGAAGTTGGCGCTTATGCGAATCGGTTTGGATTCAAGAGCTTCTTTAACTTCACGCGGTTCCACCCAGGCGATTCCAGGAAGAAGCAGATTGCTGACGACGTACATAAGGAGTTTGGTACAATATGCTACGAATATTACATGAATACTAGGATGTCACAAGGTGGAGTGAATATATCAGTGGTCACTACTAAGTTGGATGTGCTCAAGATACACCTCGCTTCACTATGCGCGGGATTAGCTGATTCGATTGTCTACACTTTGCCGGTCGCACATCCGAGGAAATGTATTGTTCTGATAGTGGTTGGTGATGACAAACTTGAACCACAGATCCGCGCGGAACAGGTTCTCAGCAAATATTATTATTCGCGCAAGCACGTGTTGGGCGTTATCTCAATCAGCGTTAGCCAAGACGGTAAGTTAAAAGTTTACTCGTCGGGCATCGTTAGACATCGCCTCTGTGAGAAATCTATATTAAAATATAAATGCAAAACTATCTTAATTAGAATGCCTGGACACGTTTTTGGGAATGATGAGCTTATGACGAAATTACTCAATATT
>ADI49488
ATGGATGAGCTTGCGATTCCGATTATTAAT---GGGCATTTCCCCAAAGAAGCACTAATTGAGTATGACTGCATAGTAGAATTGAATGCGCCGAGCGAAGATGATGAGGTC------------------GATGTAACCCAAATTCCCACGAAGAACATGATGGATATACCGGATGTTCCGATTCGTGAAGCGCTAAGGGTTTTACCTCAAAGGAATGATGGTCACGTGCTAACACGGATACTGGATATATCGTTAAGCGGATATGATAGGAGGAAATAT---TATAAGACAAATAAAGGCGGTGAGTTTGAATCGCCGAAGGAGTGGCTAAATTGGATGATCCACGACTCAATGGACGTGCAACCTTTAAAGGTTAGTTTG---GAAATGAGATCAACAGTTAAACATGAATTGTTCAGCTCAAACGTATATCTATCAGTGAAGAAGGCAGATACATCTTCATATCACATCGAGGCGATTGGTGAC---ACAGGTAAGGCGTGCGATCATTCGTACGTATCTATGTGGAATAACTTAGTGAGGCACGAAGTAATGCACTGCGCACAGGAGAGTGCCTATGTCCTGAAACCAACTATGGAGATAATTGTACACTCTGAGAGAGCCTCGACTGACGTACCGTTTCAGCTGGTTGGACAGAATTACGTTTCGATCGGGAGAAATCATCGATTGGTATTAGGAGATGAGCCATATAAGAAGACATTACAGGGATTGACGAAATTGCGTGTGCAGGGCAAGGTGCCACCTCAGATACAGGATGAAATTCAGCAGCTAAATAGGATACGTGATGCGTGGATTGGTGATGCGTACAATCCGAGGCATATTCGCTCGCTGGAACTGTGTCGGATTCTGTCAAGTGTCGGAAGGAAGGTGGTATGTATAGAGGAAGAGCCGAAGAACGAAAGTGATATATCGGTCAAATTCCAATTTAAACTAGATGAAAAATTCAGATTAAATGATGGCGAGCGGGGAGTGATATTTACATCGAAAAACCAAAGG---AATGATCAGGATCGGTTCTTTGTACTAATTATGATAGCCGCCTCTGACACCTATAATGGCAGAATATGGTGGACAAATCCGTACCCTTGCTTGCGTGGAGCATTGATCGCATCAGAAACGAGGTTGGGCGATGTTTACTGGACTCTAAGACACACTTACGATTGGAGCGTTAGAATGACATACTCGCCGAGG---ATGAAAGAACGTGAAGATGACAAGTACATATATGGACGCGTGAATTTATTCGATCTAGAT---GCATCACCTGGTGATAAAGTCGTTCATTGGAGGTATGAGTTGATCTCACAGACGAAGAAGACTACGTTTCATGATGGTAATCCTTGTGACTTATTTCCGGAT------GTAGAAGGA------ATTGTGACTAAATTTAACAAGACCGCATATTCAAACATGATCAACGAATTACTAAATGGGGGGTGGAACACACGCGAATTTAAGATGTACAAATTGTTGGAAGATGAGGGAAACGTTTTGACAATAGATTTTGAGAAAGATACGAAGCTTAATTCGAGATCGGAGTTTATTCTACCCAATTATTATGATAAGTGGATATATGCTCCAATGTTTAACGCAAAATTGAAGATTACGGAGACCGAGATAGCGCAGGCAAAGAATGACGATCCATACGTCATAAGAACGCTTGCACCCATAGGCTCAAACCCATTCACTCTACAACGGTTGTGCCTTGGAAATTACTATGATGTACGACCTGCTATGCATGGACGCGCGCTCTCTAAGAAACAGGAACAGTCGGCTTATCACGCGGCTCTCGTGAAAGAGAAGGATTACGAAGACATACTGACACGCCGGGGT---TTGCGTAAAGCTGAC---AAGCCGTGTCCATTAACC---ACGTGTGCTTATATTCTCGAGAGGACAGCTCTATTGTGGATTGATGTGATGGAGAAGCACATTAGCGAAGTCACTGAT------GATTCAAACGAATTCGATTTTCCAAAAGCGTGCGTGGATTCACCAGTTGGGACTGATAGGATTGTCGATGTCACACAGTTGATCGTACTTCTTATAGACTGGATTTATGAGAGACGTAAAGATGTTCGTAGTGTGGATGAATCAAGGTGGGTCATAGAAACGATTAGACGTGCTAGAGGTAGAAATAGATTAGAATTAATATCACGTGAGTTTCCTAACTTTGGAAGAGCAGTTGCACGCCTACAATCACCAAATACTGTAGGTGATGTTATGGTA---ATCAACTTTTTACCCTTCTTATTCTTGATGGGAGATAACGTCTCGTATGAACATAGGCAATGGTCTGTCCCGGTCATTCTGCACGCCGACGTTATGTGGTTTATTCCGGTTGAAGTTGGGGCTTTCTACAATCGCTTCGGCGTGACGTCATTCCTAGAATATTTGATGTTCTTTCCCTCTTTCCACATGAGGACCGTTCGACTAGATGAGGCTGAAGTGAAGGTAAGCAAGTTAATTTTAGACTTCTATCTTGATACGACAATATTCTCTGGTGGCATACAGAGTAGCGTGGTCTCGACTAAGCAGATCTTGTATGAAACATACTTGTCTTCATTATGTGGTGGGTTCTCGGAGGGATTAGTTTGGTATCTTCCAATCACGCATCCTACAAAGTGTGTAGTTGCGATCGAGTTCGCGGACAATAAAGTTAGCGCGGTTTATAGGTGCAATAGATTACGCGCGAGGTTCCCTTTGAGTTCTATACACTTAAGGGGCATTGCGATCCTTACGATCGGGAAGAATAGAATGGTTGACGCTTACACAGAGGGGATCGTCTCTCATCGTATATGTAAGAAGAACGTATTAGGATATACATGTCAGATTCTATTGCTGAAATTTTCAGGCCACGTTTTTGGAAATGACGAAATGCTGACGAAGCTGCTCAATGTT
>ABB71696
ATGGAGGAGTTTGTCATTCCTGTGTTTTCTGAGAGGGAGATCCCTTACGCTCTGATTAATCGATACCCTTTGGCAATCCAGACGGATGTTAAGATTGTGGACGTAGATGGT------------TATCATAATCTAGCGAAAATTCCGGAATCGGACATGGTTGATGTTCCCAAACTAGACATCGTTAGCGCGCTTAACTATAAACCAACGAGGAATGATGGTATAGTGGTACCGAGGCTGTTGGATATCACCCTAAAGGCTTACGATGACAGAAAGTCG---GTTAAGAACGCACGCGGCGTGGATTTTATGACGGATGCTAAGTGGATGAAGTGGGCGATCGATGATAGGATGGACATTCAGCCACTCAAGATCACCCTA---GATGAACACTATGCAGTCAATCACCAGCTGTTTAATTGTATAGTGAAGGCGAAAACTGCTAACGCTGATACCATATATTATGACTATTTTCCCCTCGAAGAT---AGAGCTAAAAAGTGCAACCATACAAATCTTGAACTATTGCGAAGTTTGACAACAATTGAAGCGTTCCACGTACTTCAAGGCGCTGCTTATAGTCTGAAATCAAACTATGATCTAATCGCGAACTCGGAGAGGGAAAGCTTAGAGGAAAGTTATCCGATAGGTTCGGAGAAATGGGTACACCTCACAAGACGGGCCAAAATAGGAAATAGCGGTCTATCATATAACAGATTCATCTCTAGTATGGTGCAAGTGGTTGTTAGAGGGAAAGTGCCAGATATAATAAGGGGGGAAATTACGCAGCTTAACAGGATAAGGACAGAATGGATAAACGCGTCATATGATAGAACTCGGATTAGGGCGTTGGAGTTGTGTAATATATTATCCGCTATTGGACGTAAGATGATGGACGCGCATGAGGAACCGAAGGACGAAATGGATTTATCTACTAGATTTCAATTTAAATTGGATGAGAAGTTCAATACATCGGATTCTGAACATGTGAACATATTTCGGACGAGTGGGGCTGCC---ACAAATGAGGGTAGATTTTATGCGCTTATCGCAATAGCTGCGACGGATACTCAGAAAGGTCGAGTTTGGCGAACAAATCCATACCCATGTCTGCGTGGAGCGCTGATAGCATCCGAATGTGAGTTAGGAGACGTATATTATACTCTGCGTCACGTGTATCGATGGAGCCTGCGACCTGAATACGGTCAGCGG---GAACGACAATTAGAAGACAATAAATATGTGTTCGGTCGCGTGAATTTATTCGATTCAGAT---TTAGCTGTTGGAGATCAGGTTATTCACTGGCGATATGAGATAACCGAACCAGTC---AAAACTACTTATGATAACGGCTACATATGCAATCCAGAGGAAAAG------GACGATGAG------CTACTGTGTAAGATAGATGATGAGCGCTATAAGGAAATGATGGAGAGGTTGATCGAAGGTGGATGGGATCAGGAGCGGTTTAAACTCCATAATATCCTCACGGAGCCA---AATCTGCTGACAATCGATTTTGAGAAAGACGCGTACCTAAATTCTCGGTCGGAACTAGTGTTCCCAAACTACTTTGATAAATGGATAAATTCTCCCATGTTTAACGCCAGGTTGAGGATAACTCATGGAGAAATTGGGTCGTCTAAAACGGCCGATCCGTGGAATAGGCGCGTAGTTTATGGGTATATCAAAACATCTATAGAGTCACTTGATTATACACTTGGGAAGTACTACGACATACGGTTACAGCTCTTTGGTGATACTTTGAGTCGGAAACAAACTCAATCAGCCGTATTCACGTACTTAAGCGGACAGGATGATTTCCCTACATTGACTAAT------------TATTTGAAGAGTGAA---GCAGTGTGCCCACACGCGGGGGGCGCGGTATATACCTTCCGTAAGATGGCTTTATCTCTGATAGCTAATTATGAGAAACTGAATCCTGAAATGCACGAAGGCTTAGAACATCAAACGTATGTACATCCTTCCGTGAACACAACCTACCAAAAGCAGGTTAAAGATATGAAGGATTTCTCTCAATTGATCTGCTTTATAATCGATTGTATTTTCGAGAAGCGTATACAAATACGCGGGGTCGGAGAAGCTAGGCGCATCATTTACCTAATTCAGAACTCGATAGGATTACAACGTCAAGAAGTGTTGAAGAGAACCTTTCCTAACTTTCTCATGCGTTTATTCAAACTACGAGAAGTAAAGCGCATCTGTGACTTGAGTGTG---ATCAACTTTCTGCCGTTACTATTTCTTGTTCAAGATAATATTTCTTATTGGCATAGGCAGTGGTCGGTCCCCATGATATTGTTTGACGACGCGGTCAGGTTGATACCGGTTGAGGTTGGGGCTTACGCGAATAGATTTGGATTTAAAAGCTTTTACAACTTTATTAGATTCCATCCCGGTGATTCTAAAAAGAAACAAGATGCCGATGACATGCATAAAGAGTACGGCGTCGCCTGCTTCGAATATTATATGAACACGAAGATATCGCAGGGTGGAGTGAATGTACCTGTTGTGACGTCCAAGTTGGACACGTTGAAGATACATCTAGCTTCTCTATGCTTAGGGCTCGCTGATTCAATCGTTTACACGCTGCCGGTTGCACATCCGAAAAAATGTATCGTTCTAATCGTCGTTGGAGATGATAAGCTCGACCCGCAGGTACGCTCGGAGCAGGTATTAAGCAAGTACTATTATTCACGCAGACATATTTGCGGAGTTGTAGCTGTAAGTGTAGGTCAAGAGGGCCAGTTACAGGTGTATTCCTCCGGTATAGTAAGACATCGTATATGTGAGAAATCTATATTGAAGTATAAATGCAAAGTTGTTTTGGTTAGAATGCCTGGACATGTGTTCGGAAACGACGAACTGATGACGAAATTACTCAACGTT
>AAA53430
ATGGAGGAGTTCGTCATACCGGTGTTTTCTGAGAGAGATATTCCATATTCACTGCTGAATCATTACCCACTAGCTATACAGATAGATGTTAAAGTTGATGATGAAGGTGGA------------AAACATAATCTTATCAAGATACCCGAATCGGATATGATCGACGTACCAAGGTCAAGTATCATAGAGGCTCTAAATTATAGACCGAGAAGGAACGATGGTGTGGTTGTGCCGAGATTGCTAGATATAACGCTACGCGCTTATGATAATAGGAAATCC---ACAAAGAACGCGAAAGGAGTTGAATTTATGACAGATGCCAAGTGGATGAAATGGGCGATTGATGACAAGATGGACATACAACCCCTTAAGGTTACTTTG---GATGATCACTGTTCCGTTAACCATCAACTCTTCAATTGTATCGTTAAAGCGAGGTCAGCAAATGCAGATACTATTTATTACGACTATTACCCATTGGAGAAT---GGAGCGAAAAAATGTAATCATACGAACCTGGATTTACTACGAAGTTTAACAACGACGGAGATGTTTCACGTCTTACAGGGAGCGGCTTACGCTTTAAAAACAACGCATGAGTTAGTAGCTCATTCTGAAAGAGAAAGCACGAGCGAGAGTTACCAGGTTGGAACGCAGAGATGGATACAGCTGCGTAGAGGTACGAAAATTGGATATAGAGGGCAGCCGTACGAACAATTTATATCCAGCTTAGTTCAAGTAATCGTTAAAGGAAAAATTCCGGATGAGATTAGGAACGAAATCGCTGAACTTAATAGGATAAGGGATGAGTGGAAAAACGCCGCATATGATAGAACCAAGATACGTGCATTGGAGCTCTGCAAGATACTTTCAGCGATCGGACGTAAAATGTTAGATGTTCAAGAAGAGCCGAAGGATGAAATGGCGTTATCTACTAAATTTCAGTTCAAGTTAGACGAGAAATTCATTAGGACTGATCAAGAACACGTAAATATATTTAAGGTAGGCGGTTCCGCA---ACAGATGATGGGAGATTTTACGCGCTAATCGCTATAGCAGCTACCGATACACAGCAAGGCCGTGTTTGGAGAACGAACCCTTATCCATGTTTGCGTGGTGCGCTAATTGCTGCTGAGTGTGAGCTCGGCGATGTGTACTTCACATTGCGTCAAACATATAAATGGAGTCTGCGTCCAGAATATGGTCAGCGT---GAGAGGCCGTTAGAAGACAATAAATATGTGTTCGCTCGCCTTAATCTATTTGATACTAAC---TTAGCCGTTGGGGATGAAATCATTCACTGGCGTTATGAAGTTTATCATTCTAAG---GAAACAACTCATGATGATGGATACATCTGTGTATCACAGAAAGGT------GATGATGAA------TTATTATGTGAGGTTGATGAAGATAGGTATAAGGAGATGTTTGACCGTATGATTCAAGGCGGATGGGATCAGGAACGGGTCAAATTGCACAACATATTGACTGAACCA---AACCTACTCACCATCGATTTTGAGAAAGATGCTTACCTTGGCGCGCGTTCTGAATTAGTATTCCCGCCCTACTATGACAAATGGATCAATTCACCGATGTTTAATGCCCGGCTCAAAATTGCGCGTGGCGAAATTGCAACCTGGAAGGCGGATGATCCTTGGAGTAATCGGGCGGTCCATGGGTATATAAAGACGTCAGCGGAGTCTTTAGAGTATGTGTTAGGGCCATACTATGACCTACGTCTGCAGTTATTCGGCGACGCCCTCAGTTTGGAACAAAAACAGTCAGCTGTATTCGAACATATGGCTCAACAAGATGATTTTTCCACGCTAACGGAT------------TATACGAAAGGAGGA---ACAGTGTGCCCTCACTCAGGCGGGACTCTTTATACTTTCCGTAAGGTGGCGTTGATTATTTTGTCGAATTACGAACGATTGGACCCGAGTTTACATGAGGGGAGGGAGCATGAGACATACACGCACCCAGCAGTTAATGATATCTTTAAGCGACACGTTTTAGAAATGAAAGATTTCTCCCAGCTGATTTGTTTTGTGTTCGACTACATTTTTGAGAAACACGCACAGCTACGTAATGCCAAAGATGCGAGAAGGATTATATATTTAATACAGAATACGTCTGGTGCGTATCGATTAGATGTTTTACGCGAAGCTTTCCCCAACTTTTTTAAGCACGTTCTAAATCTACGTGATGTAAAACGTATCTGCGATCTGAATGTG---ATTAATTTCTTTCCATTGTTATTTTTGGTTCAAGATAACATTTCATATTGGCATAGACAGTGGTCGATCCCAATGATTCTATTTGATCAAGTTATCAGATTAATTCCCGTCGAAGTTGGGGCGTACGCAAATAGATTTGGATTTAAGAGCTTCTTCAATTTTATTAGGTTTCACCCCGGCGATTCAAAGAAGAGACAGGATGCGGATGACACCCATAAAGAATTCGGCTCGATATGTTTTGAGTATTACACTACGACAAAGATCTCTCAGGGTGAGATAGATGTTCCGGTCGTCACATCTAAGTTAGATACACTTAAGTTGCACGTAGCTTCCTTATGCGCGGGGCTAGCTGACTCTCTGGTGTATACATTGCCTGTAGCGCACCCGAAGAAAAGTATCGTTCTAATTATTGTGGGAGATGATAAGCTTGAACCACAAATACGCTCAGAACAAATCGTAAATAAGTACTATTATTCGCGGAGGCACATCTCAGGGGTTGTTTCGATCTGCGTGAGTCAGGGTGGACAACTGAGGGTGCATTCGATGGGGATTGCGAAACATCGGATATGTGATAAGTCGATATTGAAATATAAATGTAAGGTAGTATTAGTTAGGATGCCAGGACATGTCTTCGGAAATGATGAATTAATGACGAAGCTATTAAATGTT
>AAA53431
ATGGAGGAGTTCGTCATACCGGTGTTTTCTGAAAGAGATATTCCATATTCACTGCTGAATCATTACCCACTAGCTATACGGATAGATGTTAAAGTTGATGATGAAGGTGGA------------AAACATAATCTTATCAAGATACCTGAATCGGATATGATCGACGTACCGAGGTCAAGTATCATAGAGGCTCTAAATTATAGACCGAGAAGGAACGATGGTGTGGTCGTGCCGAGATTGTTAGATATAACGCTACGCGCTTATGATAATAGGAAATCC---ACAAAGAACGCGAAAGGAGTTGAATTTATGACAGATGCCAAGTGGATGAAATGGGCGATTGATGACAAGATGGACATACAACCCCTTAAGGTTACTTTG---GATGATCACTGTTCTGTTAACCATCAACTCTTCAATTGTATCGTTAAAGCGAGGTCAGCAAATGCAGATACCATTTATTACGACTATTACCCATTGGAAAAT---GGAGCGAAAAAATGTAATCATACGAACCTGGATTTACTACGAAGTTTAACAACGACGGAGATGTTTCACGTCTTACAGGGAGCGGCTTACGCTTTAAAAACAACGCATGAGTTAGTAGCTTATTCTGAAAGGGAAAACACGAGCGAGAGTTACCAGGTTGGAACGCAGAGATGGATACAGCTGCGTAGGGGTACGAAAATTGGATATAGAGGGCAGCCGTACGAACAATTTATATCCAGCTTAGTTCAAGTAATCGTTAAAGGAAAAATTCCGGATGAGATTAGGACCGAAATCGCTGAACTTAATAGGATAAGAGATGAGTGGAAAAACGCTGCATATGATAGAACCAAGATACGTGCATTGGAGCTCTGCAAGATACTTTCAGCGATCGGACGTAAAATGTTAGATGTTCAAGAAGAGCCGAAGGATGAGATGGCGTTATCTACTAAATTTCAGTTCAAGTTAGACGAGAAATTCATTAGGACTGATCAAGAACACGTAAATATATTTAAGGTAGGTGGTTCCGCA---ACAGATGATGGGAGATTTTACGCGCTAATCGCTATAGCAGCTACCGATACACAGCAAGGCCGTGTTTGGAGGACGAACCCTTATCCATGTTTGCGTGGTGCGCTAATTGCTGCTGAGTGTGAGCTCGGCGATGTGTACTTCACATTGCGTCAAACATATAAATGGAGTCTGCGTCCAGAATATGGTCAGCGT---GAGAGGCCGTTAGAGGACAATAAATATGTGTTCGCTCGTCTTAATCTATTTGATACTAAC---TTAGCCGTTGGGGATGAAATCATTCACTGGCGTTATGAAGTTTATCATTCTAAG---GAAACAACTCATGATGATGGATACATCTGTGTATCACAGAAAGGT------GATGATGAA------TTATTATGTGAGGTTGATGAAGATAGGTATAAGGAGATGTTTGACCGTATGATTCAAGGCGGATGGGATCAGGAACGGTTCAAATTGCACAACATATTGACTGAACCA---AACCTACTCACCATCGATTTCGAGAAGGATGCTTACCTTGGCGCGCGTTCTGAATTAGTATTCCCACCCTACTATGACAAACGGATCAATTCACCGATGTTTAATGCCCGGCTCAAAATTGCGCGTGGCGAGATTGCAACCTGGAAGGCGGATGATCCTTGGAGTAATCGGGCGGTCCATGGGTATATAAAAACGTCAGCAGAATCTTTAGAGTATGTGTTAGGGCCATACTATGACCTACGCCTACAGTTATTCGGCGACGCCCTCAGTTTGGAACAAAAACAGTCAGCTGTATTCGAATATATGGCTCAACAAGATGATTTTTCCACGCTAACGGAT------------TATACGAAAGGAGGA---ACAGTGTGCCCTCACTCAGGCGGGACTCTTTATACTTTCCGTAAGGTAGCGTTGATTATTTTGTCGAATTACGAACGATTGGACCCGAGTTTACATGAGGGGAGGGAGCATGAGACATACACGCATCCGGCGGTTAACGATATCTTTAGGCGACACGTTTTAGAAATGAAAGATTTCTCCCAGCTGATTTGTTTTGTGTTCGACTACATTTTTGAGAAACACGTACAGCTACGTAATGCCAAAGATGCGAGAAGGATTATATATTTAATACAGAATACGTCTGGTGCGTATCGATTAGATGTTTTACGCGAAGCTTTCCCCAACTTTTTTAAGCACGTTCTAAATCTACGTGATGTAAAACGTATATGCGATCTGAATGTG---ATTAATTTCTTCCCATTGTTATTTTTGGTTCAAGATAATATTTCATATTGGCATAGACAGTGGTCGATCCCAATGATTCTATTTGATGAAGTTATCAGATTAATTCCCGTCGAAGTTGGGGCGTACGCAAATAGATTTGGATTTAAGAGCTTCTTCAATTTCATTAGGTTTCACCCCGGCGATTCAAAGAAGAGACAGGATGCGGATGACACCCATAAAGAATTCGGCTCGATATGTTTCGAGTATTACACTACGACAAAGATCTCTCAGGGTGAGATAGACGTTCCGGTCGTCACATCTAAGTTAGATACACTTAAGTTGCACGTAGCTTCCTTATGCGCGGGGCTAGCTGACTCTCTGGTGTATACATTGCCTGTAGCGCACCCGAAGAAAAGTATCGTTCTAATTATTGTGGGAGATGATAAGCTTGAACCACAAATACGCTCAGAACAAATCGTAAATAAGTACTATTATTCGCGGAGGCACATCTCAGGGGTTGTTTCGATTTGCGTGAGCCAGGGTGGACAACTGAGGGTGCATTCTATGGGGATAACGAAACATCGGATATGTGATAAGTCGATATTGAAATATAAATGTAAGGTAGTATTAGTTAGGACGCCAGGACATGTCTTCGGAAATGATGAATTAATGACGAAACTATTAAATGTT
>AAA53432
ATGGAGGAATTCGTCATACCAGTGTTTTCTGAGAGAGATATTCCATATTCACTGCTGAATCATTACCCACTAGCTATACAGATAGATGTTAAAGTTGATGATGAAGGTGGG------------AAACATAATCTTATCAAGATACCTGAATCGGATATGATCGACGTACCGAGGTTAAGTATCATAGAGGCTCTAAATTATAGACCGAAAAGGAACGATGGTGTGGTTGTGCCGAGATTGCTAGATATAACGCTACGCGCTTATGATAATAGGAAATCC---GCAAAGAACGCGAAAGGAGTTGAATTTATGACAGATACTAAGTGGATGAAATGGGCAATTGACGACAAAATGGATATACAACCCCTTAAGGTTACTCTG---GATAACCACTGTTCCGTTAACCATCAACTCTTCAATTGTATCGTTAAGGCGAGGTCAGCAAATGCAGACACTATTTATTACGACTATTACCCATTGGAAAAT---GGAGCGAAAGGATGTAATCATACGAACCTGGATTTATTACGAAGTTTAACAACGACGGAGATGTTCCACATCTTACAGGGAGCGGCTTACGCCTTAAAAACAACGTATGAATTAGTAGCTCATTCCGAAAGAGAAAACATGAGCGAGAGTTATCAGGTTGGGACGCAGAGATGGATACAGCTGCGTAAAGGTACTAAAATTGGATATAGAGGGCAGCCGTACGAACGATTTATATCCAGCTTAGTTCAAGTAATCATTAAAGGGAAAATTCCGGATGAGATTAGAACCGAAATCGCTGAACTTAATAGAATAAAAGATGAGTGGAAAAACGCCGCGTATGACAGAACTAAGATACGTGCATTGGAGCTCTGCAAGATACTTTCGGCGATCGGACGTAAAATGTTAGATGTTCAAGAAGAGCCAAAGGATGAGATGGCGTTATCTACTAGATTTCAGTTCAAGTTAGGCGAGAAATTCATTAGGACTGATCAAGAACACGTAAATATATTTGAAGTAGGTGGTTCTGCA---ACAGATGATGGGAGATTTTACGCGCTAATCGCTATAGCAGCTACCGATACGCAGCAAGGCCGTGTTTGGAGAACGAACCCTTATCCATGTTTGCGTGGTGCGCTAATTGCTGCTGAGTGTGAGCTCGGCGATGTGTACTTCACATTGCGTCAAACGTATAAATGGAGTCTGCGTCCAGAATATGGTCAGCGT---GAGAGGCCGTTAGAAGACAATAAATATGTGTTCGCTCGTCTTAATCTATTTGATACTAAC---TTAGCCGTTGGGGATGAAATCATTCACTGGCGTTATGAGGTTTATCAGCCTAAA---GAAACAACTCATGATGATGGATATATCTGTGTGTCACAGAAAGGT------GATGATGAA------TTATTATGTGAGGTTGATGAAGATAGGTATAAGGAGATGCTTGATCGTATGATTCAAGGCGGATGGGATCAGGAACGGTTCAAATTACACAACATATTGACTGAACCA---AACCTACTTACCATCGATTTCGAGAAGGATGCTTACCTTGGCGCGCGTTCTGAATTAGTATTCCCGCCCTATTATGACAAATGGATCAATTCACCGATGTTTAATGCCCGGCTTAAAATTGCGCGTGGCGAGATTGCAACCTGGAAGGCGGATGATCCTTGGAGTAATCGGGCGGTTCATGGGTATATAAAGACGTCAGCGGAATCTTTAGAGTATGCGTTAGGGCCATATTATGACCTACGTCTGCAGTTATTCGGCGACACCCTCAGTTTGGGACAAAGACAGTCAGCTGTATTCGAACATATGGCTCAACAAGATGATTTTTCTACGCTAACGGAT------------TATACGAAAGGAAGA---ACAGTGTGCCCTCACTCAGGCGGGACTTTTTACACTTTCCGCAAGGTAGCGTTGATTATTTTATCGAATTACGAACGATTGGACCCAAGTTTACATGAGGGGAGGGAACATGAGACATACATGCACCCGGCAGTTAATGATGTCTTTAGACGACACGTTTTAGAAATGAAAGATTTTTCCCAGCTGATTTGTTTTGTGTTCGACTACATTTTTGAGAAACATGTACAGCTACGTAATGCCAAAGAGGCGAGAAGGATTATATATTTAATACAGAATACGTCCGGTGCGTATCGATTAGATGTTTTACGCGAAGCTTTCCCCAACTTTTTAAAGCACGTTATGAATTTACGTGATGTGAAACGTATATGCGATCTGAATGTG---ATTAATTTCTTTCCATTGTTATTTTTGGTTCAAGATAATATTTCATATTGGCATAGACAGTGGTCGATCCCAATGATTTTATTTGATCAAGTTATCAGATTAATTCCCGTCGAAGTCGGGGCATACGCAAATAGATTTGGACTTAAGAGCTTCTTCAATTTCATTAGGTTTCACCCCGGCGATTCAAAGAAGAGACAGGATGCGGATGACACCCATAAAGAATTCGGCTCAATATGTTTCGAGTATTACACTACGACAAAGATCTCTCAAGGTGAGATAGATGTTCCGGTCGTTACGTCTAAATTAGATACACTTAAGTTGCACGTAGCTTCCTTATGCGCGGGGCTAGCTGACTCTCTAGTGTATACGCTGCCTGTAGCGCACCCGAAGAAAAGTATCGTTCTAATTATTGTGGGGGATGATAAGCTTGAACCACAAATACGCTCAGAGCAAATCGTAAATAAGTACTATTATTCACGGAGGCACATCTCAGGGGTTGTTTCGATCTGCGTGAACCAGGGTGGACAACTGAAGGTGCATTCCATGGGGATAACGAGACATCGGATATGTGATAAGTCGATATTGAAATATAAATGCAAAGTAGTATTAGTTAGGATGCCAGGACATGTCTTCGGAAATGATGAATTAATGACGAAGCTACTAAATGTT
>AEO19855
ATGGATGAACTTGGCATTCCGATTTATGGA---CGTAACTACCCAGAGCATTTATTAAAAGGATATGAGTTTTTGATTAATACCGGCGTGAGATATCCAAGTCAAGGTGGA------------CGTCATGATGTTTCCAAGATTCCTGAGATGTTTGCTTACGATATCAAAGATGAGGGGATACGGGAAGCACTCAAATATATGCCAACACGAAATGATGGGGTGGTCCTGCCAAGGATCGTTGACATTAGCTTGAAGGGATATGATATACGGAAATCAGTTATTGAAGCGAATAAGAGTAACAGCTTCCATACTGACACAAACTGGGTTCAGTGGATGATTAAAGATAGTATGGATCAACAGCCGCTTAAGATATCGATTGACGAGGAACATAGCCGGGTTGTACACTCCCTATTTAATTGTCAAGTGAAGATTGATGCGAAAAAAGCAGATACCTTATCTTACCATCTCGAAGCAATTGAAGAT---GCAGAGAAAGCATGTTTGCACACGAGGGGTCAATTATGTAATCATCTGGCGAGGATGGATCTGTTACACGCGGCACAAGAAATTGCGTATGCAATTAAGCCGACGTATCAGTTAATAGTGCATTCAGAGAGAGCGTCAACTTCAGATAACTTCGAATTAGGGAGGCAGGATGTAATTACTTTGAGAAGGGGACATAGAATACAAATGGGTGACGAAGCGTATACTAAGCTGATGGAACGTTTAGTGAGGTTAACGGTGCAAGGGAATGTGCCGAGAAAGATACAAAGTGAGATAGAGCAGCTTGAGGCGATTCGAACTAGGTGGGCAACTGGCAGATATGATCCAGCTCATATCAATTCACAAGATCTGTGTCGGATATTGTCACGCATAGGCAGAATTATGTTGGACCAAGAAGCGGAACCGGTTGATGAAGATAGCTTATCTTTGCGGTTTCAGCGAGCTCTCGATGAGAAGTTCCGTCTTAACGATTCTGAGAGAAATAAGATATTTGAGCCCAAATCGCATAGG---AAGGATGAGGATAGGTTCTACGTTTTGTTAGCTATCGCTGCTTCCGACACTTACAATTCGAGAATTTGGTGGTCAAATCCGTATCCATGCTTGCGCGGCACGTTGATTGCGGCGGAGACAAAATTAGGCGATGTTTACTTTACTCTACGATCTTGGTATGACTGGAGTGTTAGAAGTAGCTATGTACCGCGT---GAAAGAGAGCGGGAAACGGAGAAGTATATATTTAGTAAGATAAATCTATTTGATTACGAA---GCTGGTCCATCGAGCAAGGTCATACATTGGGAATATCAGTTATATAAACGAGAGCGGGTGGTTACCCTAGAGAGAGGCAATCCTTGTGACCTGTATCCTGAT------GAAGATGATGAAGTTATTATCACGAAATTTGATGACGCCAAATACTCTGAGATGGTCGGGGAAATTATAGATGGTGGATGGAATGATGAGGAATTTAAAATGTATAAGTTACTTCAGGAAAAAGGCAATGTTCTCACAATTGACTTCGAAAAGGATACGAAGCTGAATAGTACTTCAGAGGTGGTTTTACCGGATTATTATGGTAAGTGGATAGTTGCGCCGATGTTCAACTCTAAAATGAGAATTATTGAAACGGAGATCGCAACCAACAGAAGTGATGATCCCATGATTAAAAGGACGCTCAAACCGATGACTGATGATCCCGTTGAGCTACAGAGATATACTTTGGCCAGATACTATGATATTCGTCCCGGACTAATGGGTCGTTCGCTAAATAGGACACAGACTCAATCAACATTTGACGCGAAGGTGTCAGAATTGTCCGACTATGAAAAGGTGGTGTCACGGTTTGGTGTAATCAAGAAACCGACA---AGACCTTGCGTAACTTTG---ACTGGACGATACATCCTGGAGAAATATTCTTTACTTCTTATAGATATATTGAAGTATCATACTGAGGTTGAAGAGAAT------CCACAAGAAGAATTTACTCATCCGAGGATTGATTCACAGTTTAAATTCAACGGTAATACATTATCTGATCTGAATCAAACGGTCGTTTTCATAGTGGATTATTTGCATGAGAAGCGTAACTATGTACGATCGGTATACGAGGCGAGATACATTATATCTAGGATAAGGTCGTCTACCGGTGCGGCGCGTATGAGTATCCTCGAATTTTATTTCCCAACATTCGCACGCTTGATTTCGAATGCGCGGGAACCGACTTATGTGAAAGATCTGATGGCG---TTGAACTTCTTGCCGTTACTATTCATAGTAGGTGATAATATGATATATAAACATAGGCAGTGGTCGATACCATTATTACTGTATACAGACCGAGTGAAGGTGATTCCATTGGAAGTGGGCTCATCGAACAATAGACAGGGACTCGTATCCTATCTAGAGTATATGTTCTTTTTTCCATCGTTAGCTGATCGAACATCTAAGGTGGATGAATCGATGATTAAGGTGTCAAAGGAGGTGGTTAATTACTATATGAAAACAACAATATCGGAAGGGGGCGTGAATTTGAATGTTGTTTCCACCAAGTCATTGCTATATGACATCTATCTCTCATCAGTGTGCGGTGGTGTGTCGGATGGTGTAGTCTGGTACCTACCGATCACTCATCCATATAAATGTGTAGTCGCTATTGAGGTGTGCGACGATAGAGTGCCCGCGCGCTTACGTTGTGATAGATTGAGGTTGCGTTTCCCCTTAAGTGCACAGCATTTAAAGGGTATAGTAGTGATTCAAATAAATGAGGAGGGCGGATTTGATGTGTATACAGAGGGGATAGTAACGCATAGGGTTTGTAAGAAAAGTTTACTTAAACATGTATGCGACATTGTTCTACTAAAATTTCATGGGCACGTCTTTGGGAACGATGAAATGCTAACAAAGTTACTCAATGTA
>AEZ03694
ATGGATGAATTCGGAATACCCATTTACCTTTCGAGTAGCGTACCACACGACTTACTCAGCGATTACGATTTTATGATTGATCTGAGTGATAAAGTAGTGCACGCCGGAGAC------------CGACATGATCCGAAAAAATTGAAAGAGAGGAAAGCAATAGATGTGCCTGATGGTGAGGTGCGTACAGACTTAGATTATAATCCAACAGATAATGAAGGTAATCAACTACCACGAGCGCTAGATATCGCATTGAGTGCGCGTCTTACGAGAAAGAGC---GTGCGAAATAATGATGGCTTGGACTTTCTTACCGATGATAAATGGATGGAGTGGATGCTATCTGACGCTATGGATGTTCAGCCACTAAAAATTGATTTGAGTGCGCGAAATGGGTTTGTTAAGTGCGACATTTTCAACTCATCTATATATATAAGGAGAAAATACGCTGATGCGATCGCGTATCGATATACGTCATTGGAAGAT---GAATCAAAGGGTTGCAATCATACGAGAGTGTGTATGGTTAACCATCTAATAAATAATGGATTATATAACGCTGTGCAAGAGTGTGCTTACGCTTTAAAGGATACGTACGTTCTACGAGTGCACTCACAGAGGGAAAGGATCGATGAACCATTCGAGCCGGGTAGGCCGAAGGTAGGTAGCTTGGGAAGGAATGCGAGAATAGATATGAGCGATCCGGGGTATTCGCTTTTTAAAGGTGGGATGTTACAGATTACGGTAAGTGGTGAGATACCGAATGACATACGCGTTGAGATGGAACGGCTAAACCAAATCCGTGCCACTTGGATACGTGATAAG---TCTTCAAGGGAGGTGAGGGCCATAGAGTTGTGCACACTACTATCAAAGATTGGGCGTGTAAAATGGAATGCAGAGGAAGAACCCAAGGATGAAGGTGCCATGTCATTGAGATTTCAGAACAAAATAGATTCAATGTTCTTCTCCGAGAATACAGAGAAAACCAATATCATGCAAAACACGAGTGGTCGC---ACAGATGAGGAAAGGTTTTATGCCTTGTTGCTGATATGTGCAACGGATGCGTACTCACGTCGTATATGGAGGTCCAACCCATATCCCTGTCTACGGGGCACGTTGATTGCAGCGGAATGTGTCTTGGGTGACCCATATAAAACCTTGCGACGGAAATTTAATTGGAGTGTACGCCATGCG---------GCA---GACAAAGCGCTAGAGAATAACGCGTATATCTTTACAAGAATAAACCTGTTTGATACAGAA---AAAACACCAGGCATGCGGGTTGTACATTGGACGCAAGAGCTAACTATGGAGTCG---CAGACGACTTGGGACGAAGGATATCCATTGAAAGATGAAGCGCCC------GATGATGAG------ATGCATTGTAAGATTGATACAAACAAATATAAAGAAATGGTGACGCGGGTGATTGATGGTGGATGGGACCAGGAGAATTTCAAAATCCATAAACTCTTTCACGACGATGGGAATATATTTCTGATGGATTTCGAAAAAGATGCGAAGTTGACCGCACAGTCGGAGGTACAATACCCTGACTACTATGATAAGTGGATTTATGCCCCAATCTTTGACACTAAGTACAAGATCACGGAGACGGAGATAGCGAATGCTAAAAATCTAGATCCGGCAATCAAGCGTACGATGGATCCTATGATGGATGACCCTGTCATGTTGCAATTGAATACTATAGGGAATCTGTATGATACCAGGCCAGCGGTGATGGGATCAACCCTATCAATGAGACAACGCCAGACATCGCTTCACAAAACGCTATTGGATGATCCTCAAAATGAACGTTTCTATTCATCCAGATCA---ATCAAAAAAGTTGAC---GACCCTTGTCCGGTTTATTATACTGCATCTTTAGTGTTGCAGAAAATCTCTGAACTTGTAATGAGTTTGATGACCTACCATGTGGACCAGGATTGGGAG------TCACTTAAACAGTATAAACATCCTAGTATTCTGTCCGACTTTTCTTCGCTCGTATCAAATATCCAGGATATCTCGCAATTGGTTGTCCTCTTAGTTGATTTCTTCTTTGAACGAAAGAGCGTGTTAAGATCGGTTGAGGAGTCAAGATACATCATACACATCATTCGCTCGTCAAACGATGCGAATAGATTGAAGAGTTTTGAATTATATTTTCCACGATTTGGAGGGATATTACGAACGATCAAAGACGCTAAAGAGGTTTCTCACGTTACCGCT---TTAAACTTTTTACCTTATTTTTTCTTGCTGGGAGATAATATAATATATAAGCATAAGGAGTGGTCGGTTCCCGTGTTAATATATTCAGATGGCCTCATGATATGGCCTGCGCAGGTTGGAGCTAACTTTAATCGATTTGGCTTTTTTGGATTTTTGAATTATATGAGATTTCATCCCGGGATCAGATTGAGATCTAAAGTGCTCGATGATGCGGAAAAAGTTGTAGCGGTTGAAATGCTGAATTACTATATGCGTACCGATATATTCAAAGGAGGTATTCAGAAGAACGTACGAGTTACGAAATTGTCGCAAATGGAAATCTATCATTCATCATTATGTGGCGGTCTATCGGATGCTTTAATCTATGCGTTGCCAATCAGTTTTCCCATCAAATGCCTAACTTTAATCATTGTCGGTGATGATTTGGCTGAGCCTCAACATAGGATCAGCAAGGTCTTGGAATTTTTTGAACATGTCCGCGACCACGTGCGGGGAATCGCGTCAATATCTATATCTAGGAATGGAGATGTAACGACGCATTCGCAGGGTATTGTTAAAGTTGAGCTGTTAAAAAAGAATATCTTAAGGCATCAGTTCCGAGTTGCTTTATTGAAGGTGAAAGGATATGTATTTGGTAACGACGAAATGTTGACTAAACTTCTGAATGTA
>AEZ03695
ATGGATGAATTCGGAATACCCATTTACCTTTCGAGTAGCGTACCACACGACTTACTCAGCGATTACGATTTTATGATTGATCTGAGTGATAAAGTAGTGCACGCCGGAGAC------------CGACATGATCCGAAAAAATTGAAAGAGAGGAAAGCAATAGATGTGCCTGATGGTGAGGTGCGTACAGACTTAGATTATAATCCAACAGATAATGAAGGTAATCAACTACCACGAGCGCTAGATATCGCATTGAGTGCGCGTCTTACGAGAAAGAGC---GTGCGAAATAATGATGGCTTGGACTTTCTTACCGATGATAAATGGATGGAGTGGATGCTATCTGACGCTATGGATGTTCAGCCACTAAAAATTGATTTGAGTGCGCGAAATGGGTTTGTTAAGTGCGACATTTTCAACTCATCTATATATATAAGGAGAAAATACGCTGATGCGATCGCGTATCGATATACGTCATTGGAAGAT---GAATCAAAGGGTTGCAATCATACGAGAGTGTGTATGGTTAACCATCTAATAAATAATGGATTATATAACGCTGTGCAAGAGTGTGCTTACGCTTTAAAGGATACGTACGTTCTACGAGTGCACTCACAGAGGGAAAGGATCGATGAACCATTCGAGCCGGGTAGGCCGAAGGTAGGTAGCTTGGGAAGGAATGCGAGAATAGATATGAGCGATCCGGGGTATTCGCTTTTTAAAGGTGGGATGTTACAGATTACGGTAAGTGGTGAGATACCGAATGACATACGCGTTGAGATGGAACGGCTAAACCAAATCCGTGCCACTTGGATACGTGATAAG---TCTTCAAGGGAGGTGAGGGCCATAGAGTTGTGCACACTACTATCAAAGATTGGGCGTGTAAAATGGAATGCAGAGGAAGAACCCAAGGATGAAGGTGCCATGTCATTGAGATTTCAGAACAAAATAGATTCAATGTTCTTCTCCGAGAATACAGAGAAAACCAATATCATGCAAAACACGAGTGGTCGC---ACAGATGAGGAAAGGTTTTATGCCTTGTTGCTGATATGTGCAACGGATGCGTACTCACGTCGTATATGGAGGTCCAACCCATATCCCTGTCTACGGGGCACGTTGATTGCAGCGGAATGTGTCTTGGGTGACCCGTATAAAACCTTGCGACGGAAATTTAATTGGAGTGTACGCCATGCG---------GCA---GACAAAGCGCTAGAGAATAACGCGTATATCTTTACAAGAATAAACCTGTTTGATACAGAA---AAAACACCAGGCATGCGGGTTGTACATTGGACGCAAGAGCTAACTATGGAGTCG---CAGACGACTTGGGACGAAGGATATCCATTGAAAGATGAAGCGCCC------GATGATGAG------ATGCATTGTAAGATTGATACAAACAAATATAAAGAAATGGTGACGCGGGTGATTGATGGTGGATGGGACCAGGAGAATTTCAAAATCCATAAACTCTTTCACGACGATGGGAATATATTTCTGATGGATTTCGAAAAAGATGCGAAGTTGACCGCACAGTCGGAGGTACAATACCCTGACTACTATGATAAGTGGATTTATGCCCCAATCTTTGACACTAAGTACAAGATCACGGAGACGGAGATAGCGAATGCTAAAAATCTAGATCCGGCAATCAAGCGTACGATGGATCCTATGATGGATGACCCTGTCATGTTGCAATTGAATACTATAGGGAATCTGTATGATACCAGGCCAGCGGTGATGGGATCAACCCTATCAATGAGACAACGCCAGACATCGCTTCACAAAACGCTATTGGATGATCCTCAAAATGAACGTTTCTATTCATCCAGATCA---ATCAAAAAAGTTGAC---GACCCTTGTCCGGTTTATTATACTGCATCTTTAGTGTTGCAGAAAATCTCTGAACTTGTAATGAGTTTGATGACCTACCATGTGGACCAGGATTGGGAG------TCACTTAAACAGTATAAACATCCTAGTATTCTGTCCGACTTTTCTTCGCTCGTATCAAATATCCAGGATATCTCGCAATTGGTTGTCCTCTTAGTTGATTTCTTCTTTGAACGAAAGAGCGTGTTAAGATCGGTTGAGGAGTCAAGATACATCATACACATCATTCGCTCGTCAAACGATGCGAATAGATTGAAGAGTTTTGAATTATATTTTCCACGATTTGGAGGGATATTACGAACGATCAAAGACGCTAAAGAGGTTTCTCACGTTACCGCT---TTAAACTTTTTACCTTATTTTTTCTTGCTGGGAGATAATATAATATATAAGCATAAGGAGTGGTCGGTTCCCGTGTTAATATATTCAGATGGCCTCATGATATGGCCTGCGCAGGTTGGAGCTAACTTTAATCGATTTGGCTTTTTTGGATTTTTGAATTATATGAGATTTCATCCCGGGATCAGATTGAGATCTAAAGTGCTCGATGATGCGGAAAAAGTTGTAGCGGTTGAAATGCTGAATTACTATATGCGTACCGATATATTCAAAGGAGGTATTCAGAAGAACGTACGAGTTACGAAATTGTCGCAAATGGAAATCTATCATTCATCATTATGTGGCGGTCTATCGGATGCTTTAATCTATGCGTTGCCAATCAGTTTTCCCATCAAATGCCTAACTTTAATCATTGTCGGTGATGATTTGGCTGAGCCTCAACATAGGATCAGCAAGGTCTTGGAATTTTTTGAACATGTCCGCGACCACGTGCGGGGAATCGCGTCAATATCTATATCTAGGAATGGAGATGTAACGACGCATTCGCAGGGTATTGTTAAAGTTGAGCTGTTAAAAAAGAATATCTTAAGGCATCAGTTCCGAGTTGCTTTATTGAAGGTGAAAGGATATGTATTTGGTAACGACGAAATGTTGACTAAACTTCTGAATGTA
>AEZ03696
ATGGATGAATTCGGAATACCCATTTACCTTTCGAGTAGCGTACCACACGACTTACTCAGCGATTACGATTTTATGATTGATCTGAGTGATAAAGTAGTGCACGCCGGAGAC------------CGACATGATCCGAAAAAATTGAAAGAGAGGAAAGCAATAGATGTGCCTGATGGTGAGGTGCGTACAGACTTAGATTATAATCCAACAGATAATGAAGGTAATCAACTACCACGAGCGCTAGATATCGCATTGAGTGCGCGTCTTACGAGAAAGAGC---GTGCGAAATAATGATGGCTTGGACTTTCTTACCGATGATAAATGGATGGAGTGGATGCTATCTGACGCTATGGATGTTCAGCCACTAAAAATTGATTTGAGTGCGCGAAATGGGTTTGTTAAGTGCGACATTTTCAACTCATCTATATATATAAGGAGAAAATACGCTGATGCGATCGCGTATCGATATACGTCATTGGAAGAT---GAATCAAAGGGTTGCAATCATACGAGAGTGTGTATGGTTAACCATCTAATAAATAATGGATTATATAACGCTGTGCAAGAGTGTGCTTACGCTTTAAAGGATACGTACGTTCTACGAGTGCACTCACAGAGGGAAAGGATCGATGAACCATTCGAGCCGGGTAGGCCGAAGGTAGGTAGCTTGGGAAGGAATGCGAGAATAGATATGAGCGATCCGGGGTATTCGCTTTTTAAAGGTGGGATGTTACAGATTACGGTAAGTGGTGAGATACCGAATGACATACGCGTTGAGATGGAACGGCTAAACCAAATCCGTGCCACTTGGATACGTGATAAG---TCTTCAAGGGAGGTGAGGGCCATAGAGTTGTGCACACTACTATCAAAGATTGGGCGTGTAAAATGGAATGCAGAGGAAGAACCCAAGGATGAAGGTGCCATGTCATTGAGATTTCAGAACAAAATAGATTCAATGTTCTTCTCCGAGAATACAGAGAAAACCAATATCATGCAAAACACGAGTGGTCGC---ACAGATGAGGAAAGGTTTTATGCCTTGTTGCTGATATGTGCAACGGATGCGTACTCACGTCGTATATGGAGGTCCAACCCATATCCCTGTCTACGGGGCACGTTGATTGCAGCGGAATGTGTCTTGGGTGACCCATATAAAACCTTGCGACGGAAATTTAATTGGAGTGTACGCCATGCG---------GCA---GACAAAGCGCTAGAGAATAACGCGTATATCTTTACAAGAATAAACCTGTTTGATACAGAA---AAAACACCAGGCATGCGGGTTGTACATTGGACGCAAGAGCTAACTATGGAGTCG---CAGACGACTTGGGACGAAGGATATCCATTGAAAGATGAAGCGCCC------GATGATGAG------ATGCATTGTAAGATTGATACAAACAAATATAAAGAAATGGTGACGCGGGTGATTGATGGTGGATGGGACCAGGAGAATTTCAAAATCCATAAACTCTTTCACGACGATGGGAATATATTTCTGATGGATTTCGAAAAAGATGCGAAGTTGACCGCACAGTCGGAGGTACAATACCCTGACTACTATGATAAGTGGATTTATGCCCCAATCTTTGACACTAAGTACAAGATCACGGAGACGGAGATAGCGAATGCTAAAAATCTAGATCCGGCAATCAAGCGTACGATGGATCCTATGATGGATGACCCTGTCATGTTGCAATTGAATACTATAGGGAATCTGTATGATACCAGGCCAGCGGTGATGGGATCAACCCTATCAATGAGACAACGCCAGACATCGCTTCACAAAACGCTATTGGATGATCCTCAAAATGAACGTTTCTATTCATCCAGATCA---ATCAAAAAAGTTGAC---GACCCTTGTCCGGTTTATTATACTGCATCTTTAGTGTTGCAGAAAATCTCTGAACTTGTAATGAGTTTGATGACCTACCATGTGGACCAGGATTGGGAG------TCACTTAAACAGTATAAACATCCTAGTATTCTGTCCGACTTTTCTTCGCTCGTATCAAATATCCAGGATATCTCGCAATTGGTTGTCCTCTTAGTTGATTTCTTCTTTGAACGAAAGAGCGTGTTAAGATCGGTTGAGGAGTCAAGATACATCATACACATCATTCGCTCGTCAAACGATGCGAATAGATTGAAGAGTTTTGAATTATATTTTCCACGATTTGGAGGGATATTACGAACGATCAAAGACGCTAAAGAGGTTTCTCACGTTACCGCT---TTAAACTTTTTACCTTATTTTTTCTTGCTGGGAGATAATATAATATATAAGCATAAGGAGTGGTCGGTTCCCGTGTTAATATATTCAGATGGCCTCATGATATGGCCTGCGCAGGTTGGAGCTAACTTTAATCGATTTGGCTTTTTTGGATTTTTGAATTATATGAGATTTCATCCCGGGATCAGATTGAGATCTAAAGTGCTCGATGATGCGGAAAAAGTTGTAGCGGTTGAAATGCTGAATTACTATATGCGTACCGATATATTCAAAGGAGGTATTCAGAAGAACGTACGAGTTACGAAATTGTCGCAAATGGAAATCTATCATTCATCATTATGTGGCGGTCTATCGGATGCTTTAATCTATGCGTTGCCAATCAGTTTTCCCATCAAATGCCTAACTTTAATCATTGTCGGTGATGATTTGGCTGAGCCTCAACATAGGATCAGCAAGGTCTTGGAATTTTTTGAACATGTCCGCGACCACGTGCGGGGAATCGCGTCAATATCTATATCTAGGAATGGAGATGTAACGACGCATTCGCAGGGTATTGTTAAAGTTGAGCTGTTAAAAAAGAATATCTTAAGGCATCAGTTCCGAGTTGCTTTATTGAAGGTGAAAGGATATGTATTTGGTAACGACGAAATGTTGACTAAACTTCTGAATGTA
>AEZ03697
ATGGATGAATTCGGAATACCCATTTACCTTTCGAGTAGCGTACCACACGACTTACTCAGCGATTACGATTTTATGATTGATCTGAGTGATAAAGTAGTGCACGCCGGAGAC------------CGACATGATCCGAAAAAATTGAAAGAGAGGAAAGCAATAGATGTGCCTGATGGTGAGGTGCGTACAGACTTAGATTATAATCCAACAGATAATGAAGGTAATCAACTACCACGAGCGCTAGATATCGCATTGAGTGCGCGTCTTACGAGAAAGAGC---GTGCGAAATAATGATGGCTTGGACTTTCTTACCGATGATAAATGGATGGAGTGGATGCTATCTGACGCTATGGATGTTCAGCCACTAAAAATTGATTTGAGTGCGCGAAATGGGTTTGTTAAGTGCGACATTTTCAACTCATCTATATATATAAGGAGAAAATACGCTGATGCGATCGCGTATCGATATACGTCATTGGAAGAT---GAATCAAAGGGTTGCAATCATACGAGAGTGTGTATGGTTAACCATCTAATAAATAATGGATTATATAACGCTGTGCAAGAGTGTGCTTACGCTTTAAAGGATACGTACGTTCTACGAGTGCACTCACAGAGGGAAAGGATCGATGAACCATTCGAGCCGGGTAGGCCGAAGGTAGGTAGCTTGGGAAGGAATGCGAGAATAGATATGAGCGATCCGGGGTATTCGCTTTTTAAAGGTGGGATGTTACAGATTACGGTAAGTGGTGAGATACCGAATGACATACGCGTTGAGATGGAACGGCTAAACCAAATCCGTGCCACTTGGATACGTGATAAG---TCTTCAAGGGAGGTGAGGGCCATAGAGTTGTGCACACTACTATCAAAGATTGGGCGTGTAAAGTGGAATGCAGAGGAAGAACCCAAGGATGAAGGTGCCATGTCATTGAGATTTCAGAACAAAATAGATTCAATGTTCTTCTCCGAGAATACAGAGAAAACCAATATCATGCAAAACACGAGTGGTCGC---ACAGATGAGGAAAGGTTTTATGCCTTGTTGCTGATATGTGCAACGGATGCGTACTCACGTCGTATATGGAGGTCCAACCCATATCCCTGTCTGCGGGGCACGTTGATTGCAGCGGAATGTGTCTTGGGTGACCCGTATAAAACTTTGCGACGGAAATTTAATTGGAGTGTACGCCATGCG---------GCA---GACAAAGCGCTAGAGAATAACGCGTATATCTTTACAAGAATAAACCTGTTTGATACAGAA---AAAACACCAGGCATGCGGGTTGTACATTGGACGCAAGAGCTAACTATGGAGTCG---CAGACGACTTGGGACGAAGGATATCCATTGAGAGATGAAGCGCCC------GATGATGAG------ATGCATTGTAAGATTGATACAAACAAATATAAAGAAATGGTGACGCGGGTGATTGATGGTGGATGGGACCAGGAGAATTTCAAAATCCATAAACTCTTTCACGACGATGGGAATATATTTCTGATGGATTTCGAAAAAGATGCGAAGTTGACCGCACAGTCGGAGGTACAATACCCTGACTACTATGATAAGTGGATTTATGCCCCAATCTTTGACACTAAATACAAGATCACAGAGACGGAGATAGCGAATGCTAAAAATCTAGATCCGGCAATCAAGCGTACGATGGATCCTATGATGGATGACCCTGTCATGTTGCAATTGAATACTATAGGGAATCTGTATGATACCAGGCCAGCGGTGATGGGATCAACCCTATCAATGAGACAACGCCAGACATCGCTTCACAAAACGCTATTGGATGATCCTCAAAATGAACGTTTCTATTCATCCAGATCA---ATCAAAAAAGTTGAC---GACCCTTGTCCGGTTTATTATACTGCATCTTTAGTGTTGCAGAAAATCTCTGAACTTGTAATGAGTTTGATGACCTACCATGTGGACCAGGATTGGGAG------TCACTTAAACAGTATAAACATCCTAGTATTCTGTCCGACTTTTCTTCGCTCGTATCAAATATCCAGGATATCTCGCAATTGGTTGTCCTCTTAGTTGATTTCTTCTTTGAACGAAAGAGCGTGTTAAGATCGGTTGAGGAGTCAAGATACATCATACACATCATTCGCTCGTCAGACGATGCGAATAGATTGAAGAGTTTTGAATTATATTTTCCACGATTTGGAGGGATATTACGAACGATCAAAGACGCTAAAGAGGTTTCTCACGTTACCGCT---TTAAACTTTTTACCTTATTTTTTCTTGCTGGGAGATAATATAATATATAAGCATAAGGAGTGGTCGGTTCCCGTGTTAATATATTCAGATGGCCTCATGATATGGCCTGCGCAGGTTGGAGCTAACTTTAATCGATTTGGCTTTTTTGGATTTTTGAATTATATGAGATTTCATCCCGGGATCAGATTGAGATCTAAAGTGCTCGATGATGCGGAAAAAGTTGTAGCGGTTGAAATGCTGAATTACTATATGCGTACCGATATATTCAAAGGAGGTATTCAGAAGAACGTACGAGTTACGAAATTGTCGCAAATGGAAATCTATCATTCATCATTATGTGGCGGTCTATCGGATGCTTTAATCTATGCGTTGCCAATCAGTTTTCCCATCAAATGCCTAACTTTAATCATTGTCGGTGATGATTTGGCTGAGCCTCAACATAGGATCAGCAAGGTCTTGGAATTTTTTGAACATGTCCGCGACCACGTGCGGGGAATCGCGTCAATATCTATATCTAGGAATGGAGATGTAACGACGCATTCGCAGGGTATTGTTAAAGTTGAGCTGTTAAAAAAGAATATCTTAAGGCATCAGTTCCGAGTTGCTTTAYTGAAGGTGARAGGATATGTATTTGGTAACGACGAAATGTTGACTAAACTTCTGAATGTA
>ABB71690
ATGGATGAGCTTGGCATTCCAATTTATGGA---CGTAATTACCCAGAGCATTTATTAAAAGGATATGAGTTTTTGATTAATACTGGTGTAAAATATCCAAGTCAAGGTGGA------------CGTCATGATGTTTCCAAGATTCCTGAGATGTTTGCTTACGATATCAAAGATGAGGGGATACGGGACGCACTCAAATATATGCCAACACGAAATGATGGGGTGGTCTTGCCAAGGATCGTTGACATTAGCTTGAAGGGATATGACATACGGAAATCAGTTATTGAAGCGAATAAGAGTAACAGCTTCCATACTGACACAAACTGGGTTCAGTGGATGATTAAAGATAGTATGGATCAACAGCCGCTTAAGATATCGATTGATGAGGAACATAGCCGGGTTGTACATTCCCTATTTAATTGTCAGGTGAAGATCGATGCGAAAAAAGCAGATACCTTATCTTACCATCTTGAAGCAATTGAGGAC---GCAGAGAAAGCATGCTTACATACGAGAGGTCAATTATGTAATCATCTGACGAGGATGGATCTGTTACATGCGGCACAGGAAATTGCGTATGCAATTAAGCCGACGTATCAGTTAATAGTGCATTCGGAGAGAGCGTCGACTTCAGATAACTTCGAATTAGGGAGGCAAGATGTAATCACTTTAAGAAGGGGACATAGAGTACAAATGGGCGACGAAGCGTATACTAAGCTGATGGAACGCTTAGTGAGGTTAACGGTGCAAGGAAATGTACCCAGAAAGATACAAAGTGAGATAGAGCAGCTTGAAGCGATTCGAACCAGATGGGCAACTGGCAGATACGACCCAGCTCATATCAATTCACAGGATCTGTGTCGGATATTGTCACGTATAGGCAGAATTATGTTGGATCAAGAAGCGGAACCGGTTGATGAAGATAGCTTATCTTTGCGATTTCAGCGAGCTCTCGATGAGAAGTTCCGTCTTAACGATTCTGAGAGAAATAAGATATTTGAGCACAAATCGCATAGG---AAGGATGAGGATAGGTTCTACGTTTTGTTGGCTATCGCTGCTTCCGACACTTACAATTCGAGGATTTGGTGGTCAAATCCGTACCCATGCTTGCGCGGCACGTTGATTGCGGCGGAGACAAAATTAGGCGATGTTTACTTTACTCTACGATCCTGGTATGATTGGAGTGTTAGAAGTAGCTATATACCGCGT---GAAAGGGAGCGGGAAACGGAGAAGTATATATTTAGTAAGATAAATCTATTTGATTACGAA---GCTGGTCCATCGAGCAAGGTTATACATTGGGAGTATCAATTATATAAACGAGAGCGGGTGGTTACCTTAGAGAGAGGCAATCCCTGTGACTTGTATCCTGAT------GAAGATGATGAAGTCATTATCACGAAATTTGATGACGCTAAATACTCTGAGATGGTCGGGGAAATTATAGATGGTGGATGGAATGATGAGGAATTTAAAATGTATAAGTTACTTCAGGAAAAAGGTAATGTTCTCACAATTGACTTCGAAAAGGATACGAAGCTGAATAATACTTCAGAGGTGGTTTTACCAGACTATTATGGTAAGTGGATAGTTGCGCCGATGTTCAACTCTAAAATGAGAATTATTGAAACGGAGATTGCAACCAACAAAAGTGATGATCCCATGATTAAAAGAACGCTCAAACCGATGACTGATGATCCCGTCGAGCTACAGAGATATACTTTAGCCAGATACTATGATATCCGTCCTGGACTAATGGGTCGTTCGCTAAATAGGACACAGACTCAATCAACATTTGACGCGAAGGTGTCAGAGTTGCCCGACTATGAAAAGGTGGTGTCACGGTTTGGTGTAATCAAGAAACCGACA---AGACCTTGCGTAACTTTA---ACCGGGCGATACATTCTGGAGAAATATTCTTTACTTCTTATAGATATATTGAAGTATCATACTGAGGTTGAAGGGAAT------CCACAAGAAGAATTTACCCATCCGAGGATTGATCCACAGTTTAAATTCAACGGTAATACATTATCTGATCTGAATCAAACGGTCGTTTTTATAGTGGATTATTTGCATGAAAAGCGTAACTATGTACGATCGATATACGAGGCGAGATACATTATATCTAGGATAAGGTCGTCTACCGGTGCGGCGCGTATGAGTATCATCGAATTTTATTTCCCAACATTTGCGCGCTTGATTTCGAACGCGCGGGAACCGACTTATGTGAAAGATTTGATGGCG---TTGAACTTCTTGCCGTTACTATTCATAGTAGGTGATAATATGATATATAAACATAGGCAGTGGTCGATACCATTATTGCTGTATACAGACCGAGTGAAGGTGATTCCATTGGAGGTGGGCTCATCGAACAATAGACAGGGATTCGTATCTTATCTAGAGTATATGTTCTTTTTTCCATCGTTAGCTGATCGAACATCTAAGGTGGATGAATCGATGATTAAGGTGTCAAAAGAGATGGTTAATTACTATATGAAAACAACGATATCAGAAGGGGGCGTGAATTTGAACGTTGTTTCCACCAAGTCATTACTATATGATATCTATCTCTCATCAGTGTGCGGCGGTGTGTCGGATGGTGTAGTCTGGTATCTACCGATCACTCATCCATATAAGTGTGTAGTCGCTATCGAGGTGTGCGACGATAGAGTACCCGCGCGTTTACGTTGTGATAGATTGAAGTTGCGTTTTCCCTTAAGTGCACAGCATTTAAAGGGTATAGTAGTAATTCAAATAAATGAGGAGGGCGGATTTGATGTGTATACAGAAGGGATAGTAACGCATAGGGTTTGTAAGAAAAGTTTACTTAAACATGTATGCGACATTGTTCTGCTAAAATTTCATGGGCACGTCTTTGGGAACGATGAAATGCTAACAAAGTTACTCAATGTA
>AEO19759
ATGGAGGAGTTCGTCATTCCTGTGTTTTCTGAGAGGGAGATCCCTTACGCCCTGATCAACCAATATCCCTTGGCAATTCAGACGGATGTTAGAGTTGTGGACGTAGATGGT------------AACCATAATTTAGTAAAGATTCCGGAATCGGACATGATCGATGTTCCGAAATTAGATATCGTAAGCGCGCTTAACTATAAACCAACGAGGAATGATGGTATAGTGGTACCAAGGCTGTTGGATATCACCCTAAAAGCTTACGATGATAGGAAGTCG---GTTAAGAACGCACGCGGCGTGGATTTCATGACGGATGCTAAATGGATGAAGTGGGCAATCGATGATAGGATGGACATTCAGCCGCTTAAAATCACCTTA---GACGAACATTACTCAGTCAATCACCAGCTGTTTAATTGTATAGTGAAAGCAAAAACTGCCAACGCTGACACTATATATTATGACTATTTTCCCCTCGAGGAT---AGAGCTAAGAAGTGCAACCACACAAATCTCGAATTATTGCGAAGTTTAACGACGATTGAGGCATTCCACATACTTCAAGGCGCTGCTTACAGTTTGAAATCAAACTATGATCTAATCGCGAACTCGGAGAGGGAGAGCTTAGAAGAAAGCTATCCGATAGGTTCAGAGAAATGGGTACACCTTACGAGACGGACCAAAATAGGAAATAGCGGCTTATCATACAATAGATTTATTTCTAGTATGGTGCAGGTGGTTGTTAGAGGAAAAGTACCAGATATAATAAGGGGAGAAATTACGCAACTCAACAGGATAAGAACAGAATGGATAGGCGCGTCATATGATAGAACTCGGATTAGGGCGCTGGAGCTGTGTAATATATTATCCGCCATTGGGCGTAAGATGATGGATACGCATGAGGAACCCAAGGATGAAATGGATTTATCCACTAGATTTCAGTTTAAGTTAGATGAGAAGTTCAACACATCGGATTCTGAACACGTGAACATATTCCGAACGAGTGGGGCTGCC---ACAAACGAGGGTAGATTTTATGCGCTTATCGCGATAGCCGCAACAGATACCCAGAAAGGTCGGGTTTGGCGAACAAATCCATACCCGTGTTTGCGTGGAGCGCTGATAGCATCCGAATGCGAGTTGGGAGATGTATATTATACTTTACGTCACGTGTATCAATGGAGTCTACGACCTGAATACGGTCAGCGG---GAACAACAATTAGAAGACAATAAATATGTGTTTGGTCGCGTGAATTTATTCGATTCAGAT---TTAGCCGTTGGAGATCAAATCATCCACTGGCAATATGAGATAACCGAACCAGTC---AAGACCACTTACGATGACGGCTACATATGTAATCCAGAGGAAGAG------GATGATGAA------TTACTTTGTAAGATAGATGATGAGAGATATAAAGAGATGATGGAAAGGTTGATCGAAGGCGGATGGGATCAGGAGCGGTTCAAACTCCACAGTATCCTCACGGAGCCA---AATTTACTGACGATTGATTTTGAGAAAGACGCGTACCTAAACTCTCGGTCGGAACTAGTGTTCCCAAACTACTTTGACAAATGGATAAACTCTCCTATGTTTAACGCTAGATTGAGGATAACTCATGGGGAAATCGGGTCGTCTAAAACGATTGATCCGTGGAATAGGCGCGTAGTTTATGGATATGTGAAAACATCTATAGAGTCACTTGATTACGCACTCGGGAGGTATTACGACATACGATTACAGCTCTTTGGTGATACCTTAAGTCAGAAGCAAACTCAGTCAGCCGTATTTACATACTTAAGTGAACAGGATGATTTCCCTGCATTGACCAAC------------TATTCAAAGGGTGAA---GCGGTATGCCCACACGCGGGTGGAGCGGTATACACTTTCCGTAAGGTGGCTTTATCTCTGATAGCTAATTATGAAAAACTGAGTCCTGAAATGCATGAGGGTTTAGAACACCAAATGTATGTACATCCCTCCGCGAATACAACCTACCAAAAGCAGGTTAAAGACATGAAGGATTTCTCTCAATTGATCTGCTTTATAATCGATTGTATTTTCGAGAAGCGTGTACAAATACGTGGAGTTGGAGAGGCTAGGCGCATCATTTACCTAATTCAGAACTCGACGGGATCGCAACGTCAAGAAGTGTTGAAGAAAACCTTTCCTAATTTTTTCATGCGCATATTTAAACTACGAGAAGTAAAACGTATCTGCGATTTGAGTGTG---ATCAACTTTTTGCCGTTATTATTTCTTGTTCAGGATAATATTTCTTATTGGCATAGGCAGTGGTCGGTTCCCATGATACTGTTTGACGACGCGGTCAGGTTGATACCGGTTGAAGTTGGAGCTTACGCAAATAGATTTGGTTTAAAAAGTTTCTACAACTTTGTTAGATTTCATCCCGGTGATTCTAAGAAGAAACAGGATGCCGACGATATGCATAAAGAGTACGGTGTCGCTTGTTTCAAGTATTACATGAACACGAAGATATCGCAGGGGGGAGTGAACGTACCTGTTGTGACATCCAAGTTGGACACATTGAAGATACATCTAGCTTCTTTATGCTTAGGACTCGCAGATTCGATCGTTTACACGCTCCCGGTTGCGCATCCGAAAAAGTGTATTGTTTTAATCGTTGTAGGAGACGATAAACTGGACCCGCAAGTGCGCTCGGAGCAGGTATTAAGTAAATACTATTACTCACGCAGACATATATGTGGGATTGTAGCTGTAAGTGTGGGTCAAGAGGGCCAGTTACAGGTGTATTCCTCTGGAATAGTAAGACATCGTATATGTGAGAAATCCATATTGAAGTATAAGTGCAAAGTCGTTTTGGTTAGGATGCCTGGACATGTGTTCGGAAACGACGAATTGATGACAAAATTACTCAACGTT
>AFH57183
ATGGATGAGCTTGGCATTCCAATTTATGGA---CGTAATTACCCAGAGCATTTATTAAAAGGATATGAGTTTTTGATTAATACTGGTGTAAAATATCCAAGTCAAGGTGGA------------CGTCATGATGTTTCCAAGATTCCTGAGATGTTTGCTTACGATATCAAAGATGAGGGGATACGGGACGCACTCAAATATATGCCAACACGAAATGATGGGGTGGTCTTGCCAAGGATCGTTGACATTAGCTTGAAGGGATATGACATACGGAAATCAGTTATTGAAGCGAATAAGAGTAACAGCTTCCATACTGACACAAACTGGGTTCAGTGGATGATTAAAGATAGTATGGATCAACAGCCGCTTAAGATATCGATTGATGAGGAACATAGCCGGGTTGTACATTCCCTATTTAATTGTCAGGTGAAGATCGATGCGAAAAAAGCAGATACCTTATCTTACCATCTTGAAGCAATTGAGGAC---GCAGAGAAAGCATGTTTACATACGAGAGGTCAATTATGTAATCATCTGACGAGGATGGATCTGTTACATGCGGCACAGGAAATTGCGTATGCAATTAAGCCGACGTATCAGTTAATAGTGCATTCGGAGAGAGCGTCGACTTCAGATAACTTCGAATTAGGGAGGCAAGATGTAATCACTTTAAGAAGGGGACATAGAGTACAAATGGGCGACGAAGCGTATACTAAGCTGATGGAACGCTTAGTGAGGTTAACGGTGCAAGGAAATGTACCCAGAAAGATACAAAGTGAGATAGAGCAGCTTGAAGCGATTCGAACCAGATGGGCAACTGGCAGATACGACCCAGCTCATATCAATTCACAGGATCTGTGTCGGATATTGTCACGTATAGGCAGAATTATGTTGGATCAAGAAGCGGAACCGGTTGATGAAGATAGCTTATCTTTGCGATTTCAGCGAGCTCTCGATGAGAAGTTCCGTCTTAACGATTCTGAGAGAAATAAGATATTTGAGCACAAATCGCATAAG---AAGGATGAGGATAGGTTCTACGTTTTGTTGGCTATCGCTGCTTCCGACACTTACAATTCGAGGATTTGGTGGTCAAATCCGTACCCATGCTTGCGCGGCACGTTGATTGCGGCGGAGACAAAATTAGGCGATGTTTACTTTACTCTACGATCCTGGTATGATTGGAGTGTTAGAAGTAGCTATATACCGCGT---GAAAGGGAGCGGGAAACGGAGAAGTATATATTTAGTAAGATAAACCTATTTGATTACGAA---GCTGGTCCATCGAGCAAGGTTATACATTGGGAGTATCAATTATATAAACGAGAGCGGGTGGTTACCCTAGAGAGAGGCAATCCCTGTGACTTGTATCCTGAT------GAAGATGATGAAGTCATTATCACGAAATTTGATGACGCTAAATACTCTGAGATGGTCGGGGAAATTATAGATGGTGGATGGAATGATGAGGAATTTAAAATGTATAAGTTACTTCAGGAAAAAGGTAATGTTCTCACAATTGACTTCGAAAAGGATACGAAGCTGAATAATACTTCAGAGGTGGTTTTACCAGACTATTATGGTAAGTGGATAGTTGCGCCGATGTTCAACTCTAAAATGAGAATTATTGAAACGGAGATTGCAACCAACAAAAGTGATGATCCCATGATTAAAAGAACGCTCAAACCGATGACTGATGATCCCGTCGAGCTACAGAGATATACTTTAGCCAGATACTATGATATCCGTCCTGGACTAATGGGTCGTTCGCTAAATAGGACACAGACTCAATCAACATTTGACGCGAAGGTGTCAGAGTTGCCCGACTATGAAAAGGTGGTGTCACGGTTTGGTGTAATCAAGAAACCGACA---AGACCTTGCGTAACTTTA---ACCGGGCGATACATTCTGGAGAAATATTCTTTACTTCTTATAGATATATTGAAGTATCATACTGAGGTTGAAGGGAAT------CCACAAGAAGAATTTACCCATCCGAGGATTGATCCACAGTTTAAATTCAACGGTAATACATTATCTGATCTGAATCAAACGGTCGTTTTTATAGTGGATTATTTGCATGAAAAGCGTAACTATGTACGATCGATATACGAGGCGAGATACATTATATCTAGGATAAGGTCGTCTACCGGTGCGGCGCGTATGAGTATCATCGAATTTTATTTCCCAACATTTGCGCGCTTGATTTCGAACGCGCGGGAACCGACTTATGTGAAAGATCTGATGGCG---TTGAACTTCTTGCCGTTACTATTCATAGTAGGTGATAATATGATATATAAACATAGGCAGTGGTCGATACCATTATTGCTGTATACAGACCGAGTGAAGGTGATTCCATTGGAGGTGGGCTCATCGAACAATAGACAGGGATTCGTATCTTATCTAGAGTATATGTTCTTTTTTCCATCGTTAGCTGATCGAACATCTAAGGTGGATGAATCGATGATTAAGGTGTCAAAAGAGATGGTTAATTACTATATGAAAACAACGATATCGGAAGGGGCCGTGAATTTGAACGTTGTTTCCACCAAGTCATTACTATATGACATCTATCTCTCATCAGTGTGCGGTGGTGTGTCGGATGGTGTAGTCTGGTATCTACCGATCACTCATCCATATAAGTGTGTAGTCGCTATCGAGGTGTGCGACGATAGAGTACCCGCGCGTTTACGTTGTGATAGATTGAAGTTGCGTTTTCCCTTAAGTGCACAGCATTTAAAGGGTATAGTAGTAATTCAAATAAATGAGGAGGGCGGATTTGATGTGTATACAGAAGGGATAGTAACGCATAGGGTTTGTAAGAAAAGTTTACTTAAACATGTATGCGACATTGTTCTGCTAAAATTTCATGGGCACGTCTTTGGGAACGATGAAATGCTAACAAAGTTACTCAATGTA
>ADI49532
ATGGATGAGCTTGCGATTCCGATTATTAAT---GGGCATTTCCCCAAAGAAGCACTAATTGAGTATGACTGCATAGTAGAATTGAATGCGCCGAGCGAAGATGATGAGGTC------------------GATGTAACCCAAATTCCCACGAAGAACATGATGGATATACCGGATGTTCCGATTCGTGAAGCGCTAAGGGTTTTACCTCAAAGGAATGATGGTCACGTGCTAACACGGATACTGGATATATCGTTAAGCGGATATGATAGGAGGAAATAT---TATAAGACAAATAAAGGCGGTGAGTTTGAATCGCCGAAGGAGTGGCTAAATTGGATGATCCACGACTCAATGGACGTGCAACCTTTAAAGGTTAGTTTG---GAAATGAGATCAACAGTTAAACATGAATTGTTCAGCTCAAACGTATATCTATCAGTGAAGAAGGCAGATACATCTTCATATCACATCGAGGCGATTGGTGAC---ACAGGTAAGGCGTGCGATCATTCGTACGTATCTATGTGGAATAACTTAGTGAGGCACGAAGTAATGCACTGCGCACAGGAGAGTGCCTATGTCCTGAAACCAACTATGGAGATAATTGTACACTCTGAGAGAGCCTCGACTGACGTACCGTTTCAGCTGGTTGGACAGAATTACGTTTCGATCGGGAGAAATCATCGATTGGTATTAGGAGATGAGCCATATAAGAAGACATTACAGGGATTGACGAAATTGCGTGTGCAGGGCAAGGTGCCACCTCAGATACAGGATGAAATTCAGCAGCTAAATAGGATACGTGATGCGTGGATTGGTGATGCGTACAATCCGAGGCATATTCGCTCGCTGGAACTATGTCGGATTCTGTCAAGTGTCGGAAGGAAGGTGGTATGTATAGAGGAAGAGCCGAAGAACGAAAGTGATATATCGGTCAAATTCCAATTTAAACTAGATGAAAAATTCAGATTAAATGATGGCGAGCGGGGAGTGATATTTACATCGAAAAACCAAAGG---AATGATCAGGATCGGTTCTTTGTACTAATTATGATAGCCGCCTCTGACACCTATAATGGCAGAATATGGTGGACAAATCCGTACCCTTGCTTGCGTGGAGCATTGATCGCATCAGAAACGAGGTTGGGCGATGTTTACTGGACTCTAAGACACACTTACGATTGGAGCGTTAGAATGACATACTCGCCGAGG---ATGAAAGAACGTGAAGATGACAAGTACATATATGGACGCGTGAATTTATTCGATCTAGAT---GCATCACCTGGTGATAAAGTCGTTCATTGGAGGTATGAGTTGATCTCACAGACGAAGAAGACTACGTTTCATGATGGTAATCCTTGTGACTTATTTCCGGAT------GTAGAAGGA------ATTGTGACTAAATTTAACAAGACCGCATATTCAAACATGATCAACGAATTACTAAATGGGGGGTGGAACACACGCGAATTTAAGATGTACAAATTGTTGGAAGATGAGGGAAACGTTTTGACAATAGATTTTGAGAAAGATACGAAGCTTAATTCGAGATCGGAGTTTATTCTACCCAATTATTATGATAAGTGGATATATGCTCCAATGTTTAACGCAAAATTGAAGATTACGGAGACCGAGATAGCGCAGGCAAAGAATGACGATCCATACGTCATAAGAACGCTTGCACCCATAGGCTCAAACCCATTCACTCTACAACGGTTGTGCCTTGGAAATTACTATGATGTACGACCTGCTATGCATGGACGCGCGCTCTCTAAGAAACAGGAACAGTCGGCTTATCACGCGGCTCTCGTGAAAGAGAAGGATTACGAAGACATACTGACACGCCGGGGT---TTGCGTAAAGCTGAC---AAGCCGTGTCCATTAACC---ACGTGTGCTTATATTCTCGAGAGGACAGCTCTATTGTGGATTGATGTGATGGAGAAGCACATTAGCGAAGTCACTGAT------GATTCAAACGAATTCGATTTTCCAAAAGCGTGCGTGGATTCACCAGTTGGGACTGATAGGATTGTCGATGTCACACAGTTGATCGTACTTCTTATAGACTGGATTTATGAGAGACGTAAAGATGTTCGTAGTGTGGATGAATCAAGGTGGGTCATAGAAACGATTAGACGTGCTAGAGGTAGAAATAGATTAGAATTAATATCACGTGAGTTTCCTAACTTTGGAAGAGCAGTTGCACGCCTACAATCACCAAATACTGTAGGTGATGTTATGGTA---ATCAACTTTTTACCCTTCTTATTCTTGATGGGAGATAACGTCTCGTATGAACATAGGCAATGGTCTGTCCCGGTCATTCTGCACGCCGACGTTATGTGGTTTATTCCGGTTGAAGTTGGGGCTTTCTACAATCGCTTCGGCGTGACGTCATTCCTAGAATATTTGATGTTCTTTCCCTCTTTCCACATGAGGACCGTTCGACTAGATGAGGCTGAAGTGAAGGTAAGCAAGTTAATTTTAGACTTCTATCTTGATACGACAATATTCTCTGGTGGCATACAGAGTAGCGTGGTCTCGACTAAGCAGATCTTGTATGAAACATACTTGTCTTCATTATGTGGTGGGTTCTCGGAGGGATTAGTTTGGTATCTTCCAATCACGCATCCTACAAAGTGTGTAGTTGCGATCGAGTTCGCGGACAATAAAGTTAGCGCGGTTTATAGGTGCAATAGATTACGCGCGAGGTTCCCTTTGAGTTCTATACACTTAAGGGGCATTGCGATCCTTACGATCGGGAAGAATAGAATGGTTGACGCTTACACAGAGGGGATCGTCTCTCATCGTATATGTAAGAAGAACGTATTAGGATATACATGTCAGATTCTATTGCTGAAATTTTCAGGCCACGTTTTTGGAAATGACGAAATGCTGACGAAGCTGCTCAATGTT
>AAM94620
ATGGAGGAGCTAGTTATACCAGTCATAACT---CGTCAATTTGATAAAAAACTGGTTGGGCGTTACGATTACGTCATTGAACTGACGGAACCAGAGGACGGCGAGTGGAGT------------GGCCACGATGTCACAGAGATTCCAAATAGACGCATGTTTGACATTAAGCAGCAAAATATCAGAGAGGCAATAGAATACAAACCTGTAGATAACGATGGGGAAGTTTTGCCGCGCATCTTAGATATGTCTATTGCGTGTTACGACATGAAAAAGAGC---ATGATGAAGAAGGATGGAGTCGATTTTGTATCCAACACGAGATGGTTAGAATGGATGATAGGGGATTCGATGGACGTGCAACCTCTGAGAGTTCAACTGAAAGAAGATCACAGTACAATACAATACGGGATGTTCTCAAACACGTTACACATCGATTCGAGGAAAGCGGATACCACGTCATATCATACGATTGCTGTAGAATCAAAAGGGGAGCGTGGGTGTTGTCACGTTCACACGGCAATTTGGAATCACATGGTACGTAACCACTTGTTTAACGCCGTTCAAGAGGCGTGCTACGTGTTTAAACCGACGTATGATTTAATAGTGATTGGTGAAAAGCAAAATCGTGAGGATGAATTTAGGATTGGCGAACATAATTTTTACACCATAACACGGAATCACCACATGCGTTTAGGCGATAACGCGTATAATCAATTCATGAAGGGTTTGGTTCAGTTGCGCGTGGCGGGAGTGACACCGAACGCGATACGAGAGGAAATGGCCGCTTTAGACGCGATAAGAGATACTTGGATAGGAGGGAACTTCGAGCGAACACACATCAAGTCCCTTGAAATATGTAAGTTATTATCTAGCATTGGAAGAAAGATGGTTAACATGGAGGAAGAACCAAAGGATGAAAGAGACTTATCAGTTAAGTTTCAATTTAAACTCGACGACAAATTTTCAACAACCGATCCAGAAAGAAACGTTATTTTTACACACAAAACACACCGT---ACGAATCAAGATCGTTTTTATGTGTTGCTAATGATTGCGGCGTCGGACACAAATAATGGCAGAGTATGGTGGTCAAACCCTTATCCATGTTTACGTGGCGCGTTAATCGCGTCTGAATGCAAGCTTGGTGACGTGTACCATAAATTACGGGCGTGGTATGAGTGGAGCGTAAGACCTGAATATAAACCGCGA---GATTTGGAGCGAGAACAAGAAAAATACATCGTCGGGCGCGTTAACCTCTTTGACTTAGAA---GGAGAGCCTGCAACGAAGGTATTTCACTGGGAGTACGAATTGATTAATAAAGTGTATCAGATAACAAATCATACGGGAAATCATTGTGATTTGTATCCTGAT------GATGTAGAA------ATCACGGCTAAATTTGATGAGGAGAAATACGGAGAGATGATTCAAATGATAATCAACGAAGGATGGAAACACGGTGACTTTAAGATGTTTAAGATTCTGAAGGAGGAGGGTAACCCCTTACTATATGATCTAGAGAAGGACATTAGGTTAGATAGTAGATCACAAGTTATATTTCCACCATATTTTAACAAATGGACGCACGCTCCAATGTTTAATGCAAAAGTGAAACCATGCGAAGTCGAGTTAGCGCAACGAAAGAATGAAGACCCTTACGTAAAGCGAACGGTTAAGCCTATACGTGCGGATTGTATCGATCTGTTGAGGTATCACATGTCGCATTACATGGATGTGAGAGTGTCAATGAAGGGGCTTAGTTTAGCAGTTAAACAGACGCCATCCAGTATTCATCAAGAATTGGCGAAGGATCCATTATATCCAGGTTTTCTGCAGAGGAGAGATGAAAATTTAGATCATAAG---TCGGTATGTCCGATCGTC---ACAAACTATTTCTTGTTAGAGAAGTTCTATACTTTAGTTTTAACTATAATGGAAAAGCATTATTGGGATTTAGACGAT------AGTGATGTTACGTATGAGTTCCCCACATTGGATGATTCAGCTTACAAGATTGAGGGAACGTTGTATGATGTCTCGCAGGTGGTGGTTCATATGATTGATAGATTTTTTGAGAAGAGGCGTTTCTTACGCTCAGTCGATGAGTGCAGGTGGATATTGCATTTAATAAGGTCCACCCGAAGTCGGGACAGGCTGAGCGTTTTTAAACGCTTTTTCCCAACCTTTGGTGAGGGACTGTGT---GTGAACAACTTTCGTAAAGTGAAAGATATTATGCTA---TTAAATTTCCTGCCTTTTTTCTTTTTAATCGGCGACAATATGGCGTATGAACATAGACAGTGGGCGGTGCCTTTGCTCTTCTACGCAGATAAAATAAGGGTCATACCCGCTGAGGTGGGCGCTTATTATAATCGTTTCGGATTGGTGAGCATCTTAGAGCTGCTAACATTCTTTCCCTCGTATGAAATGCGTGATAATAAGGTTGAGGAGGATGTGCACGCGTGTGCGAGCGCGATCCTGGATTTCTATCTAACGACAACTATTTCAAATGGAGGTATACAGGCTAGCATAGTTTCAACTAAGGCGTTACTTTATGAGACGTATCTATCCTCGGTGTGTGGCGGTTTTTCTGAGGCGATTCTGTGGTACCTCCCGATTACCCATCCAGTTAAGTGTTTAGTTGCGCTTGAGGTGTCGGACTCGCTAGTAGACTCAAATGTACGTATCGACAAAATCAAACGAAGATTTCCCTTATCCCATAGACATTTACGAGGCATTGTCCAGATCTCTGTACGGCCAGATCGCACCTTCGGCGTGACGACGTGTGGTATTGTAAAGCATAAAATATGTAAAAAGACTCTGCTGAAGCAGCGGTGTGATGTAATTTTAATCCAGATCCCGGGTTACGTTTTCGGTAATGATGAATTACTCACGAAGCTTCTAAATATT
>AEO19843
ATGGATGAACTTGGCATTCCGATTTATGGA---CGTAACTACCCAGAGCATTTATTAAAAGGATATGAGTTTTTGATTAATACCGGCGTGAGATATCCAAGTCAAGGTGGA------------CGTCATGATGTTTCCAAGATTCCTGAGATGTTTGCTTACGATATCAAAGATGAGGGGATACGGGAAGCACTCAAATATATGCCAACACGAAATGATGGGGTGGTCCTGCCAAGGATCGTTGACATTAGCTTGAAGGGATATGATATACGGAAATCAGTTATTGAAGCGAATAAGAGTAACAGCTTCCATACTGACACAAACTGGGTTCAGTGGATGATTAAAGATAGTATGGATCAACAGCCGCTTAAGATATCGATTGACGAGGAACATAGCCGGGTTGTACACTCCCTATTTAATTGTCAAGTGAAGATTGATGCGAAAAAAGCAGATACCTTATCTTACCATCTCGAAGCAATTGAAGAT---GCAGAGAAAGCATGTTTGCACACGAGGGGTCAATTATGTAATCATCTGGCGAGGATGGATCTGTTACACGCGGCACAAGAAATTGCGTATGCAATTAAGCCGACGTATCAGTTAATAGTGCATTCAGAGAGAGCGTCAACTTCAGATAACTTCGAATTAGGGAGGCAGGATGTAATTACTTTGAGAAGGGGACATAGAATACAAATGGGTGACGAAGCGTATACTAAGCTGATGGAACGTTTAGTGAGGTTAACGGTGCAAGGGAATGTGCCGAGAAAGATACAAAGTGAGATAGAGCAGCTTGAGGCGATTCGAACTAGGTGGGCAACTGGCAGATATGATCCAGCTCATATCAATTCACAAGATCTGTGTCGGATATTGTCACGCATAGGCAGAATTATGTTGGACCAAGAAGCGGAACCGGTTGATGAAGATAGCTTATCTTTGCGGTTTCAGCGAGCTCTCGATGAGAAGTTCCGTCTTAACGATTCTGAGAGAAATAAGGTATTTGAGCCCGAATCGCATAGG---AAGGATGAGGATAGGTTCTACGTTTTGTTAGCTATCGCTGCTTCCGACACTTACAATTCGAGAATTTGGTGGTCAAATCCGTATCCATGCTTGCGCGGCACGTTGATTGCGGCGGAGACAAAATTAGGCGATGTTTACTTTACTCTACGATCTTGGTATGACTGGAGTGTTAGAAGTAGCTATGTACCGCGT---GAAAGAGAGCGGGAAACGGAGAAGTATATATTTAGTAAGATAAATCTATTTGATTACGAA---GCTGGTCCATCGAGCAAGGTCATACATTGGGAATATCAGTTATATAAACGAGAGCGGGTGGTTACCCTAGAGAGAGGCAATCCTTGTGACCTGTATCCTGAT------GAAGATGATGAAGTTATTATCACGAAATTTGATGACGCCAAATACTCTGAGATGGTCGGGGAAATTATAGATGGTGGATGGAATGATGAGGAATTTAAAATGTATAAGTTACTTCAGGAAAAAGGCAATGTTCTCACAATTGACTTCGAAAAGGATACGAAGCTGAATAGTACTTCAGAGGTGGTTTTACCGGATTATTATGGTAAGTGGATAGTTGCGCCGATGTTCAACTCTAAAATGAGAATTATTGAAACGGAGATCGCAACCAACAGAAGTGATGATCCCATGATTAAAAGGACGCTCAAACCGATGACTGATGATCCCGTTGAGCTACAGAGATATACTTTGGCCAGATACTATGATATTCGTCCCGGACTAATGGGTCGTTCGCTAAATAGGACACAGACTCAATCAACATTTGACGCGAAGGTGTCAGAATTGTCCGACTATGAAAAGGTGGTGTCACGGTTTGGTGTAATCAAGAAACCGACA---AGACCTTGCGTAACTTTG---ACTGGACGATACATCCTGGAGAAATATTCTTTACTTCTTATAGATATATTGAAGTATCATACTGAGGTTGAAGAGAAT------CCACAAGAAGAATTTACTCATCCGAGGATTGATTCACAGTTTAAATTCAACGGTAATACATTATCTGATCTGAATCAAACGGTCGTTTTCATAGTGGATTATTTGCATGAGAAGCGTAACTATGTACGATCGGTATACGAGGCGAGATACATTATATCTAGGATAAGGTCGTCTACCGGTGCGGCGCGTATGAGTATCCTCGAATTTTATTTCCCAACATTCGCACGCTTGATTTCGAATGCGCGGGAACCGACTTATGTGAAAGATCTGATGGCG---TTGAACTTCTTGCCGTTACTATTCATAGTAGGTGATAATATGATATATAAACATAGGCAGTGGTCGATACCATTATTACTGTATACAGACCGAGTGAAGGTGATTCCATTGGAAGTGGGCTCATCGAACAATAGACAGGGACTCGTATCCTATCTAGAGTATATGTTCTTTTTTCCATCGTTAGCTGATCGAACATCTAAGGTGGATGAATCGATGATTAAGGTGTCAAAGGAGGTGGTTAATTACTATATGAAAACAACAATATCGGAAGGGGGCGTGAATTTGAATGTTGTTTCCACCAAGTCATTGCTATATGACATCTATCTCTCATCAGTGTGCGGTGGTGTGTCGGATGGTGTAGTCTGGTACCTACCGATCACTCATCCATATAAATGTGTAGTCGCTATTGAGGTGTGCGACGATAGAGTGCCCGCGCGCTTACGTTGTGATAGATTGAGGTTGCGTTTCCCCTTAAGTGCACAGCATTTAAAGGGTATAGTAGTGATTCAAATAAATGAGGAGGGCGGATTTGATGTGTATACAGAGGGGATAGTAACGCATAGGGTTTGTAAGAAAAGTTTACTTAAACATGTATGCGACATTGTTCTACTAAAATTTCATGGGCACGTCTTTGGGAACGATGAAATGCTAACAAAGTTACTCAATGTA
>ACF37215
ATGGATGAGCTAGGCATCCCAGTTTATAAG---AGAGGATTTCCCGAACATCTGCTTCGTGGTTATGAGTTTATAATAGATGTTGGAACTAAGATAGAAAGTGTTGGTGGA------------CGTCATGATGTAACGAAAATACCAGAAATGAATGCATATGACATCAAGCAGGAAAGTATCCGGACCGCATTATGGTATAACCCGATAAGAAATGATGGTTTTGTGTTGCCGCGAGTGTTGGATATCACATTGAGGGGTTACGATGAAAGACGGGCGGTTGTTGAAAGTACGAGACACAAGAGTTTCCACACGAATGACCAGTGGGTGCAGTGGATGATGAAAGATTCGATGGACGCTCAGCCTTTAAAGGTTGGGTTAGATGATCAAAGTAGGAATGTGGCTCACTCGTTACATAATTGCGTAGTCAAAATCGATTCAAAGAAGGCTGATACTATGTCTTATCATGTAGAGCCGATTGAGGAC---GCGTCAAAGGGGTGTTTGCATACGAGAACCATGATGTGGAATCACCTAGTACGAATAGAAACATTTCATGCAGCACAGGAGGTGGCATATACTCTTAAACCTACTTATGATATCGTGGTCCACGCTGAAAGGAGAGATCGTAGTCAACCGTTTAGGCCGGGGGATCAGACATTAATTAATTTTGGGAGAGGTCAGAAGGTGACGATGAACCACAATTCATATGATAAGATGGTTGAGGGATTAGCGCATTTAGTGATTAGAGGGAAAATTCCAGAGGTGATTAGAGATGATATCGCTAGCTTGGATGAGATATGTAATAGGTGGATACAGAGTAGGCACGACCCTGGAGAAATAAAGGCATATGAACTATGTAAAATATTATCAACGATCGGTCGAAAAGTTCTCGATCGAGAGAAAGAACCAGAGGATGAGGCAAGTCTATCGATCCGATTTCAAGAGGCGATCGACAATAAGTTCCGACAACATGATCCTGAGCGCCTGAAGATATTTGAGCATAGGAATCAGCGT---AGAGATGAGGATCGGTTCTATATTCTGTTGATGATTGCAGCCTCCGACACTTTTAACACACGAGTGTGGTGGTCAAACCCATATCCATGTTTAAGAGGAACCTTAATTGCATCGGAAACGAAACTAGGTGACGTTTATTCAATGATGCGCTCATGGTATGATTGGAGTGTTCGACCAACCTATACGCCTTAC---GAAAAAACGAGGGAACAGGAAAAATATATTTATGGACGGGTTAACCTGTTTGATTTCGTC---GCGGAACCTGGGATTAAAATCGTTCATTGGGAATATAGGCTGAATCATTCCACCCGGGAGATAACCTATGCACAAGGGAACCCATGTGATTTATACCCAGAG------GATGATGAT---GTAATAGTCACAAAGTTCGACGATGCCGCGTATGGTCAAATGATCAATGAGATGATAAATGGGGGTTGGAATCAAGAGCAGTTCAAGATGCATAAAATTTTAAAATCAGAAGGTAACGTTCTAACGATAGATTTTGAAAAGGATGCAAAGCTAACAACCAACGAAGGCGTAACAATGCCAGAATATTTCAATAAGTGGATAATCGCTCCGATGTTCAACGCTAAGCTGCGTATAAAACATGAAGAGATTGCGCAGCGTCAAAGTGATGACCCGATGGTAAAACGTACTTTATCACCTATTACCGCAGATCCAATCGAATTACAAAGATTGACTTTGGCGCGATTTTACGACATTCGTCCCGCTTTAAGAGGACAGGCACTTTCGCGACAACAGGCACAGTCCACTTACGACGAAGAGATATCGAAAAGACAGGATTATGCAGAGATATTGAAACGTCGTGGAATTGTGCAAATTCCAAAG---AAACCTTGCCCAACAGTA---ACGGCCCAGTATACGTTGGAACGTTATGCTTTGTTCATTATCAATATCCTACAACAGCATGTAGTACGAGATTGCGAC------GAGGAGGCGGTATACGAACATCCGAAAGCGGACCATGAACTTGAAATATTTGGCGAGAGCATTGTGGATATCTCTCAAGTGATTATTCTAGCTTTTGACTTGATATTCGAGAGAAGAAGGAGGGTTAGAGATGTGTATGAATCGCGGCACATAATTGCGCGTATTAGGAGAATGCGAGGTAAAGAAAGATTGAACGTGATCGCGGAGTTTTTCCCAACCTATGGGGGTCTTCTAAATGGGTTAAACAGCGCCACCGTAGTGCAGGATATTATGTAT---TTAAACTTTCTCCCATTGTATTTTTTGGTAGGCGATAACATGATATACTCTCATAGGCAGTGGTCTATTCCCTTACTTCTATATACTCATGAAGTGATGGTGGTCCCATTAGAAGTGGGTTCATACAATGATCGGTGCGGATTAATTGCGTACCTGGAATACATGGTTTTCTTTCCCTCAAAGGCGATTCGATTTAGCAAACTGAATGAAGCGCAGCCCAAGATTGCACGCGAGATGCTTAAGTACTACGCTAATACTACGGTATATGATGGGGGAGTCAACTACAACGTCGTGACGACGAAGCAGCTTCTATATGAGACATATCTCGCTTCGTTATGTGGGGGTATTTCTGATGGTATTGTCTGGTATTTACCGATCACACATCCGAACAAATGCATTGTAGCGATCGAGGTATCTGATGAAAGAGTTCCGGCTAGCATTAGAGCGGGGCGTATAAGGCTAAGATTTCCGCTGAGCGCGCGACATCTAAAAGGGGTTGTAATCATACAAATTGATGAGGAGGGCGAATTTACAGTGTATAGCGAGGGGATTGTGTCTCATCGGGTGTGTAAAAAGAATTTACTCAAGTATATGTGCGATATTATATTACTGAAGTTTTCGGGGCACGTTTTTGGTAACGACGAGATGCTGACAAAACTTCTCAACGTA
>ACF37216
ATGGATGAGCTAGGTATCCCAGTTTATAAG---AGAGGATTTCCCGTACATCTGCTTCGTGGTTATGAGTTTATAATAGATGTTGGAACTAAGATAGAAAGTGTTGGTGGA------------CGTCATGATGTAACGAAAATACCAGAAATGAATGCATATGACATCAAGCAGGAAAGTATCCGGACCGCATTATGGTATAACCCGATAAGAAATGATGGTTTTGTGTTGCCGCGAGTGTTGGATATCACATTGAGGGGTTACGATGAAAGACGGGCGGTTGTTGAAAGTACGAGACACAAGAGTTTCCACACGAATGACCAGTGGGTGCAGTGGATGATGAAAGATTCGATGGACGCTCAGCCTTTAAAGGTTGGGTTAGATGATCAAAGTAGGAATGTGGCTCACTCGTTACATAATTGCGTAGTCAAAATCGATTCAAAGAAGGCTGATACTATGTCTTATCATGTAGAGCCGATTGAGGAC---GCGTCAAAGGGGTGTTTGCATACGAGAACCATGATGTGGAATCACCTAGTACGAATAGAAACATTTCATGCAGCACAGGAGGTGGCATATACTCTTAAACCTACTTATGATATCGTGGTCCACGCTGAAAGGAGAGATCGTAGTCAACCGTTTAGGCCGGGGGATCAGACATTAATTAATTTTGGGAGAGGTCAGAAGGTGACGATGAACCACAATTCATATGATAAGATGGTTGAGGGATTAGCGCATTTAGTGATTAGAGGGAAAATTCCAGAGGTGATTAGAGATGATATCGCTAGCTTGGATGAGATATGTAATAGGTGGATACAGAGTAGGCACGACCCTGGAGAAATAAAGGCATATGAACTATGTAAAATATTATCAACGATCGGTCGAAAAGTTCTCGATCGAGAGAAAGAACCAGAGGATGAGGCAAGTCTATCGATCCGATTTCAAGAGGCGATCGACAATAAGTTCCGACAACATGATCCTGAGCGCCTGAAGATATTTGAGCATAGGAATCAGCGT---AGAGATGAGGATCGGTTCTATATTCTGTTGATGATTGCAGCCTCCGACACTTTTAACACACGAGTGTGGTGGTCAAACCCATATCCATGTTTAAGAGGAACCTTAATTGCATCGGAAACGAAACTAGGTGACGTTTATTCAATGATGCGCTCATGGTACGATTGGAGTGTTCGACCAACCTATACGCCTTAC---GAAAAAACGAGGGAACAGGAAAAATATATTTATGGACGGGTTAACCTGTTTGATTTCGTC---GCGGAACCTGGGATTAAAATCGTTCATTGGGAATATAGGCTGAATCATTCCACCCGGGAGATAACCTATGCACAAGGGAACCCATGTGATTTATACCCAGAG------GATGATGAT---GTAATAGTCACAAAGTTCGACGATGCCGCGTATGGTCAAATGATCAATGAGATGATAAATGGGGGTTGGAATCAAGAGCAGTTCAAGATGCATAAAATTTTAAAATCAGAAGGTAACGTTCTAACGATAGATTTTGAAAAGGATGCAAAGCTAACAACCAACGAAGGCGTAACAATGCCAGAATATTTCAATAAGTGGATAATCGCTCCGATGTTCAACGCTAAGCTGCGTATAAAACATGAAGAGATTGCGCAGCGTCAAAGTGATGACCCGATGGTAAAACGTACTTTATCACCTATTACCGCAGATCCAATCGAATTACAAAGATTGACTTTGGCGCGATTTTACGACATTCGTCCCGCTTTAAGAGGACAGGCACTTTCGCGACAACAGGCACAGTCCACTTACGACGAAGAGATATCGAAAAGACAGGATTATGCAGAGATATTGAAACGTCGTGGAATTGTGCAAATTCCAAAG---AAACCTTGCCCAACAGTA---ACGGCCCAGTATACGTTGGAACGTTATGCTTTGTTCATTATCAATATCCTACAACAGCATGTAGTACGAGATTGCGAC------GAGGAGGCGGTATACGAACATCCGAAAGCGGACCATGAACTTGAAATATTTGGCGAGAGCATTGTGGATATCTCTCAAGTGATTATTCTAGCTTTTGACTTGATATTCGAGAGAAGAAGGAGGGTTAGAGATGTGTATGAATCGCGGCACATAATCGCGCGTATTAGGAGAATGCGAGGTAAAGAAAGATTGAACGTGATCGCGGAGTTTTTCCCAACCTATGGGGGTCTTCTAAATGGGTTAAACAGCGCCACCGTAGTGCAGGATATTATGTAT---TTAAACTTTCTCCCATTGTATTTTTTGGTAGGCGATAACATGATATACTCTCATAGGCAGTGGTCTATTCCCTTACTTCTATATACTCATGAAGTGATGGTGGTCCCATTAGAAGTGGGTTCATACAATGATCGGTGCGGATTAATTGCGTACCTGGAATACATGGTTTTCTTTCCCTCAAAGGCGATTCGATCTAGCAAACTGAATGAAGCGCAGCCCAAGATTGCACGCGAGATGCTTAAGTACTACGCTAATACTACGGTATATGATGGGGGAGTCAACTACAACGTCGTGACGACGAAGCAGCTTCTATATGAGACATATCTCGCTTCGTTATGTGGGGGTATTTCTGATGGTATTGTCTGGTATTTACCGATCACACATCCGAACAAATGCATTGTAGCGATCGAGGTATCTGATGAAAGAGTTCCGGCTAGCATTAGAGCGGGGCGTATAAGGCTAAGATTTCCGCTGAGCGCGCGACATCTAAAAGGGGTTGTAATCATACAAATTGATGAGGAGGGCGAATTTACGGTGTATAGCGAGGGGATTGTGTCTCATCGGGTGTGTAAAAAGAATTTACTCAAGTATATGTGCGATATTATATTACTGAAGTTTTCGGGGCACGTTTTTGGTAACGACGAGATGCTGACAAAACTTCTCAACGTA
>AFO37727
ATGGAGGAGCTAGTTATACCAGTCATAACT---CGTCAATTTGATAAAAAACTAGTTGGGCGTTACGATTACGTCATCGAACTGACGGAGCCAGAGGATGGCGAGTGGAGT------------GGCCACGATGTTACAGAGATTCCAAATAGACGCATGTTTGATATTAAGCAGCAAAATATCAGAGAGGCGATAGAATACAAACCTGTAGACAATGATGGGGAAGTTTTACCGCGCATTCTAGATATGTCTATCGCGTGTTACGACATGAAAAAGAGT---ATGATGAAGAAGGATGGGGTCGATTTTGTATCCAACACAAAATGGTTAGAGTGGATGATAGGAGATTCGATGGACGTGCAACCTCTAAGAGTCCAACTGAAAGAAGATCACAGTACAATACAATATGGGATGTTCTCAAACACGTTACACATCGATTCGAGGAAAGCGGATACCACGTCATATCATACGATTGCTGTAGAATCAAAAGGGGAACGTGGGTGCTGTCACGTTCACACGGCAATTTGGAATCACATGGTACGTAATCACTTGTTTAACGCCGTCCAAGAGGCGTGCTACGTGTTTAAGCCGACGTATGATTTAATAGTGATTGGTGAAAAGCAGAATCGTGAGGATGAATTTAGGATTGGCGAACATAATTTTTATACCATAACACGGAATCACCACATGCGTTTAGGCGATAACGCGTATAATCAATTCATGAAGGGTTTAGTTCAGTTGCACGTGGCGGGAGTGACACCGAACGTGATACGAGAGGAAATGGCCGCTCTAGACGCGATAAGAGATACTTGGATAGGAGGGAATTTCGAGCGAACACACATTAAATCTCTTGAAATATGTAAGTTATTATCCAGCATTGGAAGAAAGATGGTTAACATGGAGGAGGAACCAAAGGATGAAAGAGACCTATCAGTTAAGTTTCAATTTAAACTCGATGACAAATTTTCGACAACCGATCCGGAAAGAAACGTCATCTTTACACATAAAACACACCGT---ACGAATCAAGATCGTTTCTATGTGTTGCTAATGATTGCGGCGTCGGACACAAATAACGGTAGAGTATGGTGGTCAAACCCTTATCCATGTTTACGTGGCGCGTTGATCGCGTCTGAATGCAAGCTTGGTGACGTGTACCATAAATTACGGGCGTGGTATGAGTGGAGCGTAAGACCTGAATATAAACCGCGA---GATTTGGAGCGAGAACAAGAAAAATACATCGTTGGGCGCGTTAACCTCTTTGACTTAGAA---GGAGAGCCCGCAACGAAGGTGTTTCACTGGGAGTACGAATTGATTAATAAGGTGTATCATATAACGAATCATACGGGGAATCATTGTGATTTGTATCCTGAC------GATGTAGAG------ATCACGGCTAAGTTTGATGAGGAGAGATACGGAGAGATGATTCAAACGATAATTAACGAAGGATGGAAGCACGGTGACTTTAAAATGTTTAAGATTCTGAAGGAGGAGGGTAACCCCTTACTATATGATCTAGAGAAGGACATTAGGTTAGATAGTAGATCACAAGTTATATTTCCACCATATTTCAACAAATGGACGCACGCTCCAATGTTTAATGCAAAAGTGAAACCATGCGAAGTCGAGTTAGCGCAACGAAAGAATGAAGACCCTTACGTAAAGCGAACGGTTAAGCCTATACGTGCGGATTGTGTCGATCTGTTAAGGTATCACATGTCGCATTACATGGATGTGAGAGTGTCAATGAAGGGGCTTAGTTTAGCGGTTAAACAGACGCCATCCAGTATTCATCAAGAATTGGCGAAGGATCCATTATATCCAGGTTTTCTGCAGAGGAGAGATGAAAATTTAGATCATAAA---TCTGTATGTCCAATCGTT---ACAAACTACTTCTTATTGGAGAAGTTCTATATTTTGGTTTTAACTATAATGGAAAAGCATTATTGGGATTTAGATGAT------AGTGATGTAACGTATGAGTTTCCCGCATTGGATGATTTAGCTTACAAGACCGAGGGAACGTTGTATGATGTTTCGCAAGTGGTAGTTCATATGATTGATAGATTTTTTGAGAAGAGGCGTTTCTTACGCTCAGTCGATGAGTGCAGGTGGATATTGCATTTAGTGAGGTCCACCCAAAGTCGGGACAGACTGAGCGTTTTAAAGCGCTTCTTCCCAACTTTTGGTGAGGGATTGTGT---GTAAACAACTTTCGTAAAGTAAAAGATATTATGCTA---TTAAACTTTCTGCCTTTTTTCTTTTTAATCGGTGACAATATAGCGTATGAACATAGACAGTGGGCGGTGCCTTTGCTCTTCTACGCAGATAAAATAAGAGTTATACCCGCTGAGGTGGGTGCTTATTATAATCGCTTTGGATTGGTGAGCATCTTAGAGCTGCTAACATTCTTTCCCTCGTATGAAATGCGTGAGAATAAGGTTGAGGAGGATGTGCACGCATGTGCGAGCGCGATTCTGGATTTCTATCTGACGACAACTATTTCAAATGGAGGTATACAAGCTAGCATAGTTTCAACTAAGGCGTTACTTTATGAGACGTATCTATCCTCGGTGTGTGGCGGTTTTTCTGAAGCGATTCTGTGGTACCTCCCGATCACCCATCCAGTTAAGTGTTTAGTTGCGCTTGAGGTGTCGGACTCGCTAGTAGATTCAAATGTACGTATCGACAAGATCAAACGGAGATTTCCTTTATCCCACAGGCATTTACGAGGCATTGTCCAGATCTCTGTACGGCCAGATCGCACCTTCGGCGTGACGACGTGTGGTATTGTAAAGCATAAAATATGTAAAAAGACTCTGCTGAAGCAGCGGTGTGATGTAATTTTAATCCAGATCCCGGGTTACGTTTTCGGTAATGATGAATTACTCACGAAGCTTCTAAATATT
>ACR58459
ATGGATGAACTAGGCATCCCAGTTTATAAG---AGAGGATTTCCCGAACACCTGCTTCGTGGTTACGAGTTCATAATAGATGTTGGAACCAAGATAGAAAGTGTTGGAGGA------------CGTCATGATGTAACGAAAATACCAGAAATGAATGCATATGACATCAAGCAGGAGAGCATCCGAACCGCATTATGGTATAATCCGATAAGAAATGATGGTTTTGTATTGCCGCGAGTGCTGGATATCACATTGAGGGGTTACGATGAAAGACGGGCGGTTGTTGAAAGTACGAGACACAAGAGTTTCCATACGAATGACCAGTGGGTGCAGTGGATGATGAAAGATTCGATGGACGCTCAGCCTTTAAAGGTTGGGTTAGATGATCAAAGTAGGAATGTAGCTCACTCGTTACATAACTGCGTAGTCAAAATCGATTCAAAGAAGGCTGATACTATGTCTTACCATGTAGAGCCGATAGAGGAC---GCGTCAAAGGGATGTTTGCATACGAGAACCATGATGTGGAACCACCTGGTACGAATAGAAACATTTCATGCGGCGCAGGAGGTGGCATATACTCTTAAACCTACTTATGACATCGTGGTCCACGCTGAAAGGAGAGATCGTAGTCAACCGTTTAGGCCAGGGGATCAGACATTAATTAATTTTGGGAGAGGTCAGAAGGTGGCAATGAACCACAATTCATATGATAAGATGGTTGAGGGATTAACACATTTAGTGATTAGAGGGAAAACTCCTGAGGTGATTAGAGATGATATTGCGAGCTTGGATGAGATATGTAATAGGTGGATACAGAGTAGGCACGACCCCGGAGAGATAAAAGCATATGAATTATGTAAAATATTATCAACGATTGGTCGGAAAGTCCTCGATCGAGAGAAAGAACCAGAGGACGAGGCGAATCTATCGATCCGATTTCAAGAGGCAATCGACAATAAGTTCCGACAACATGATCCTGAGCGCCTGAAGATATTTGAGCATAGGAATCAACGT---AGAGATGAGGACCGATTCTATATTCTGTTGATGATTGCAGCCTCCGATACTTTTAATACACGAGTGTGGTGGTCGAACCCATATCCATGTTTAAGAGGAACCTTAATCGCGTCAGAAACGAAGCTAGGTGACGTTTATTCGATGATGCGTTCATGGTATGATTGGAGTGTTCGACCAACCTATACGCCTTAC---GAGAAAACGAGAGAACAGGAAAAATATATTTATGGACGGGTTAACCTGTTTGACTTTGTC---GCGGAACCTGGGATTAAAATTGTTCATTGGGAATATAGGCTGAATCATTCCACCCGGGAGATAACCTATGCGCAAGGGAACCCATGTGATTTATACCCAGAG------GATGATGAT---GTAATAGTCACAAAGTTCGATGATGTCGCGTATGGCCAAATGATCAATGAGATGATAAATGGGGGTTGGAATCAAGAACAGTTCAAGATGCATAAAATTTTAAAATCGGAAGGTAATGTTCTAACGATAGATTTTGAAAAAGATGCAAAGCTAACAACCAATGAAGGCGTAACGATGCCAGAATATTTCAATAAGTGGATAATCGCTCCGATGTTCAACGCTAAGCTGCGTATAAAACATGAAGAGATTGCGCAGCGTCAAAGTGATGATCCGATGGTAAAACGTACTTTATCACCTATTACCGCAGATCCAATCGAATTGCAAAGGTTGACTTTGGCGCGGTTTTACGACATTCGTCCCGCTTTAAGAGGACAGGCGCTTTCGCGGCAACAGGCACAGTCCACTTACGATGAAGAAATATCGAAACAGCGGGATTATGCGGAAATATTGAAACGTCGTGGAATTGTGCAAATCCCAAAG---AAACCTTGCCCAACTGTG---ACAGCTCAGTATACGCTGGAGCGTTATGCTTTGTTCATTATAAACATCTTACAACAGCATGTAGCACGAGACTGCGAC------GAGGAGGCGATATACGAGCATCCGAAAGCAGATTATGAACTTGAAATATTTGGCGAGAGCATTGTGGATATCTCTCAAGTGATCGTTCTAGTTTTTGACTTGATATTTGAGAGAAGAAGGAGGGTAAGAGATGTGTATGAATCGCGGTACATAATTGCGCGCATTAGGAGGATGCGAGGTAAAGAGAGATTGAACGTGATCGCGGAGTTTTTCCCAACCTATGGGAGTCTTCTAAATGGATTAAACAGCGCTACCGTAGTACAGGATATTATGTAT---TTGAACTTTCTCCCATTGTATTTTTTAGCAGGCGATAACATGATATACTCTCATAGGCAGTGGTCTATTCCTTTACTTCTATACACTCATGAAGTGATGGTGGTCCCATTAGAAGTTGGTTCATACAATGATCGGTGCGGATTAATTGCGTACCTGGAATACATGGTTTTCTTTCCCTCCAAGGCGATTCGACTTAGCAAACTAAATGAAGCGCAGCCCAAGATTGCGCGCGAGATGCTTAAGTACTACGCTAATACTGCGGTATATGATGGGGGAGTCAACTACAACGTTGTGACGACGAAGCAGCTTCTATATGAGACATACCTTGCTTCGTTATGTGGGGGTATTTCTGACGGTATTGTCTGGTATTTGCCGATCACACATCCGAACAAATGCATCGTAGCGATCGAGGTATCTGATGAAAGGGTTCCGGCTAGCATTAGAGCGGGGCGTATAAGGCTAAGATTTCCGCTAAGCGCGCGACATCTAAAGGGGGTTGTAATCATACAAATTGACGAGGAGGGCGAATTTACAGTGTATAGCGAGGGAATTGTGTCTCATCGGGTGTGTAAAAAGAATTTACTCAAGTATATGTGCGATATTATATTACTGAAGTTTTCGGGGCACGTTTTTGGTAACGACGAGATGCTGACAAAACTTCTCAACGTA
>AFK91745
ATGGACGAGTTAGCAATTCCAATATACACG---GATGTATTCCCCGCGGAGTTGTTAGATGGCTATGATTATATTATCGACGTAAGCACACGTATCGATGAGCCCACGGGA------------CGTCATGATGTCACTCAAATTCCAAATTCGGCGATGTTTGATGTACAAAATGAGCACATTCGTGATGCCATTATATCTAAGCCTGTTAGCAATGACGGATATGTGTTACCACGAATATTAGATATTTCTTTGAGAGCGTTTGATGATCGGAAGAGGATAATAACGAGTGGAGGTCAGAGTGAATATCATACGAAAGCGGATTGGCTGCAATGGATGATCGACGACGCGATGGATGTGCAGCCGCTCAAAGTTGATACCGCGCACACGAGAACGCGAGTGAGCCACGCGTTATTTAACTGTACGGTTAGGTTGCATGCGAAAAAAGCGGACACCGCTTCATATCATGTTGAGTCCGTTGAAATC---GAACCGAATGGTTGCAATCATGCGTGGATTCAAAGAGTGCACCATTTAGTCAACATCGAAATGCTTCATTGCTCTCAGGAGGTTGCTTATACGCTGAAGCCTACATACGAAACGATTGTCCACGCCGAGCGCGCATCCATAGGTGACACTTTT---------AACGGAAGGACGATAGAATTGAACCGTGGCCACCGCGTGCAATTGGGAGATGCTGCGTACGAAAAGCTGAAAAATGGGTTAGTTCAAACACGGATTGAAGGGAAAAAACCACGATTGATCGAAAGCGAGATAAATTCTTTAAATGATATAAGACAGAGATGGATTAACAGCAGCCATGATCGAAGAGAGATTAAAGCTCTGGAACTTTGTAAGATCCTGTCTTCAATCGGACGAAAGATGCTCAATACGGAAGAGGAGCCAAAGAATGAAGCGGATTTGTCAGTTAAATTTCAGATGGAGTTGGATGAGATTTTCCGCCCAGGAAATAACGAGCGAACAAATATATTTGGAGGGGGTAACCATAGG---AAGGATGAGGATAGATTTTACGTGTTAGTCATGATAGCAGCCTCTGACACTTATAAGGGCCGTATATGGTGGAGTAACCCTTATCCATGTTTACGTGGTTCATTGATAGCTGCTGAAGCTCAGCTCGGGGATGTTTATAATACAATGAGAAATTGGTATCAGTGGAGTGTTAGGCCAACTTATACCCCATAC---GATAGAGACAGAGAGAGCGATAAATACATATATAGCCGAGTGAACCTGTTCGATTCAACG---CTTAGACCTGGCGATAAGATTATACATTGGGAGTATAAACTGCTCAACGATGTACGAGAAGTGTGCATAAAGGATGGTAATGAGTGTGATCTATTCCCTGAA------GATGAAGAG------ATGACCACCAAATTTAATGAAGAGAAATATACAGAGATGAAGGGTCAGATCATTCAGGATGGGTGGAATCATCGAGATTTTAAGATGCATAAAATCTTGCAAGATGGCGCTAACGTTTTGACAATTGATTTTGAAAAAGATGCACGCATAGGAAACGGGTCAGTCTTGACGTTACCCGAATATTATAACAAATGGATAGTCGCTCCAATGTTCAACGCGAAATTACGTATTTCTGAGACTGTAATTGCAAAAACGCACTCGGACGATCCTGCTGTAGCTAGGACAGCTAAATCGTTTGACCATGATTCCTTCAGCTTACAGCGGTATTGTTTAGCGAGATATTATGATGTACGACCGGGATTGATGGGACGAGCGTTATCTAAAGAGCAGGAAGGGTCGGCTATAGCGAGTAAAGTGGCTGCGCTTGAGGATTATCGGGATGTTATATCAAGACGTTTAGGATATGTCGAGCGTGAG---AAACGATGTCTAACTGAA---ACGGCGCAGTATATATTGGAGAAGACATCATTGTACCTGTTGAACTTACTGAGTATGCATGTTAAACCAACTATGGAT------ATGGATACTAAATTTAAGCACCCTTCGATTGACACACACCTTGATATTGATACCTGGAAAATCGCAGACATTTCCCAACTTATGGTGCTACTATTTGATTATTTGTTTGAAAGTCGTAAGGAGATTAGAGGTGTGACCGAAGCGAGGTGGATCTTGTTTAAGATCAGATCCGTTTCGGGACAAGAAAGACTAGATATAATTCAATCTTTCTTCCCACGGTTTGGACAGATTGTTAGGGATATCGCTAAAGCAAAAGTCACTCAGGATATTGCGCAT---CTTAACTTCTTTCCCTTATTTTTTATTATCGGCGACAACATGGCTTACGCTCATAGGCAGTGGAGTATACCTGTCCTGCTATACGCTCATGACATAAGGATAATACCGTTAGAGATCGGCGCGTATAATAATCGGTTTGGTTTTACATCCTATTTGGAGTATATGACGTTTTTTCCGTCGTACGCGACACGAGAAGCAGTGCTTGATGAATCGATTAAAGAGTGTTCGCTTGCACTAACTAATTTCTATTTAAATACCGACATCCATAGTGGAGGGATTATGCGCAATGTAGTGACAACGAAACGCTTGCTATATGAAACACACTTAGCGTCTTTATGTGGAGGGTATTCAGATGGGTTGTTATGGTATGTTCCTATAACGCACCCGTCAAAATGTTTAGTTGCCTTTGAGGTGGCGGATGACGTTGTGCCATATTCGGTCCGAAGAGAGAGGATCATTTCGAGGTTCCCTCTCAGCTCGAAGCATTTAAGAGGTATCGCGTTAATCGCAGTTAATCGGAATCAGAAGGTATCAGTGCAAACAGAGGGCATAGTCACGCATCGACTTTGTAAGAAGAATTTACTGAAGTATGTTTGCGATGTAGTTTTATTCAAATTCTCTGGCTACGTATTCGGGAATGATGAAATGCTAACAAAGTTGCTAAATGTA
>AAT48083
ATGGAGGAGTTCGTCATTCCAGTCTATTCAGAAGATGAGATTCCATACGCGTTACTGAGCAGATACCCTTTGGCGATACAGACAAATGTTAAAATAGAGGATGTTGAAGGA------------AAACATAATGTTGTAAAGATTCCTGAATCCGATATGATAGATATACCAAGATTAACAATTGTAGAGGCGATGAATTATAAACCAGCGAGAAACGATGGAATCGTTGTACCTAGATTACTTGATATAACATTACGTGCTTATGATGATAGAAAATCG---ACAAAAAGTGCTCGAGGGATAGAGTTCATGACGAACGCTAGATGGATGAAATGGGCCATAGATGATAGAATGGATATCCAACCGCTTAAAGTGACTTTA---GATCATTACTGTTCCGTCAACCATCAGCTCTTTAACTGCGTCGTCAAAGCGAATGCTGCCAACGCTGATACGATCTATTATGATTATTTCCCACTTGAAGAC---CATAAAAAGAGATGTAACCACACAAATCTTGATTTATTGAGAAGTTTGACTAATATGGAGTTGTTCCACGCGTTGCAAGGTGCTGCATACAGTATCAAATCAAGCTACGAATTAGTGGCAAACTCCGAAAGAGAAAGCTTGGAGGAGACTTATGCGGTGGGACAGCCAAAGTGGATACACTTGACTAGAGGAACGCGAATAGGCAATAGTGGATTACCTTATGAACGGTTTATCTCAAGTATGGTCCAGGTGATCGTAAATGGAAAGATTCCAAGCGAGATAGCGAACGAGGTCGCGCAACTGAATAGAATAAGGGCAGAGTGGATAGCGGCTACATACGATAGAGGCAGGATTAGAGCGCTAGAGCTATGCAAGATCCTTTCCACGATTGGGCGTAAGATACTGAACACGCATGAAGAGCCGAAAGATGAAATGGATCTATCAACAAGATTTCAGTTCAAACTTGACGAAAAATTTAACAGAGCAGATCCAGAACATGTTAATATTTTTGGTGTAAGAGCCCCAGCG---ACAGATGAAGGAAGATTTTACGCTCTGATTGCAATCGCAGCGACGGATACACAAAAGGGTAGAGTGTGGAGAACAAATCCGTATCCATGCTTGCGAGGTGCTTTAGTTGCAGCTGAGTGTGAATTGGGTGACGTTTACAGTACACTCCGACGTGTGTATAGATGGAGTCTAAGGCCGGAGTATGGACAACAC---GAGCGACAGTTAGAGAACAATAAATACGTCTTTAATCGTATAAATTTATTTGATTCAAAC---TTAGCGGTCGGCGACCAGATAATTCATTGGCGTTATGAGGTTAAAGCATCGGCG---GAGACGACTTATGACTGCGGATACATGTGTCGGCATGAGGCTGAG------GAGGATGAA------CTACTATGTAAAATCAATGAGGACAAATATAAAGACATGCTGGACAGAATGATTCAGGGTGGGTGGGATCAGGAAAGATTTAAACTTCATAACATACTGACGGACCCT---AACTTATTGACGATTGATTTTGAAAAAGATGCGTATCTGAATTTACGGTCCGAGTTAGTTTTGCCGGATTATTTCGACAAATGGATCAGTTCACCAATGTTTAACGCGCGCTTAAGAATTACTAAAGGGGAGATCGGAACATCGAAAAAGGATGATCCATGGAACAACCGCGCAGTACGTGGATACATCAAGTCCCCTGCGGAGTCGTTGGATTTTGTTCTCGGGCCTTACTACGATCTGCGGCTACTATTTTTTGGCGAGGCGTTGAGCTTAAAACAGGAACAATCCGCGGTTTTTCAATATTTGAGTCAGCTCGATGATTTTCCCGCGCTTACGCAG---------------CTAACAGGAGAT---GCCGTATGCCCACATTCAGGCGGAGCGCTATATACGTTTAGGAAAGTCGCGCTATTTTTAATCGGGAATTATGAAAAGTTAAGTCCGGATCTACATGAAGGTATGGAACATCAAACATATGTGCATCCGTCGACTGGTGGGACGTATCAAAAATGCGTGCTAGAGATGAAGGACCCTTGTCAACTTATGTGCTTTGTGATTGATTACATCTTTGAAAAACGTGAACAGCTACGTGATACCAAAGAGGCGAGGTACATCGTGTATCTAATTCAAAGTCTCACTGGGACACAACGGCTGGATGTTCTGAAATCGACGTTCCCGAATTTTTTCCAACGATTATTAATGCTGAAAGAGATCAAATTTGTGCGTGATCTGAATGTG---ATCAATTTCCTCCCTCTGATGTTCCTTGTTCATGATAACATCTCGTATTCGCATAGACAGTGGTCAATTCCAATGGTGCTGTTTGACGATACGATCAAGTTAATACCCGTAGAGGTTGGCGCGTACGCAAATAGATTTGGATTCAAAAGTTTTATGAACTTTACACGGTTTCACCCTGGTGAGTCAAAGAAAAAACAGATTGCCGAGGATATGCATAAGGAGTTTGGAGTGGTCGCTTTCGAATATTACACCAATACAAAAATTTCCCAGGGGAGTGTCCATACACCAGTAATGACTACGAAAATGGATGTATTGAAAATACATTTGTCTTCTTTATGTGCGGGTCTGGCGGATTCTATCGTATATACATTACCAGTTGCGCATCCTAAGAAATGCATCGTTCTAATAATTGTGGGAGATGACAAATTGGAACCGCATACGCGTTCAGAACAAATAGTTAGTCGGTATAATTACTCACGTAAGCACATTTGTGGAATTGTATCCGTCACCGTCGGGCAGAATAGTCAGTTGAGAGTTCATACCTCTGGAATTGTTAAACACCGTGTATGCGACAAATTCATTCTGAAACACAAGTGCAAGGTGATATTAGTGAGGATGCCGGGGTACGTTTTCGGAAATGATGAATTAATGACGAAACTATTGAATGTC
>AFN71141
ATGGAGGAGTTCGTCATACCCGTCTATTCGGAAACAGACATTCCGTACTCGTTGTTAAGCCACTACCCGTTAGCCATTCGTACAGATGTTAAAATAGCAGACACCGATGAG------------GGCCATGATGTAGTGAAGATACCAGAATCAGATATGATAGACGTCCCAAGAGTAGACATTGTGGAGGCCCTCGCCGCTAAGCCTATGAGGAATGACGGGATCGTGGTTCCTAGACTGCTTGATATTACTCTTCGAGCTTATGACGATAGAAAAGCA---ATAAAAAGCGCACGAGGTGTAGAGTTTATGACGAATGCTAAATGGATGAAGTGGGCGATCGACGATAGAATGGATATTCAGCCACTGAAAGTAGCCATA---GACCATTATAATGCTGTTAACCACCAACTTTTTAATTGTATTGTTAAGGCTAGGTCCGCAAACGCAGATACAATTTATTATGACTATTTTCCTCTCGAGAGT---AAAGTGAAGAAGTGTAATCATGCCAACCTGGACCTGTTAAGAAGTCTGACAAACACTGAGATGTTTCACATGTTGCAGGGGGCAGCTTATAGTTTAAAATCGAATTATGAACTGATCACAAATTCTGAGAGGAATAGTACCGAAGAAACTTACGCGCCTGGAGTGCACAATCAAATTCGCTTAGTGAGAGGCACGCGAATCGGGTATAAGGGTGAAGCATATAGCCGATTTGTTTCTAGTCTAGTACAAGTTAGGATACAAGGACGGACACCACCTGAGATAGTTGACGATATCGCGCGGCTAAATGTGATCAGGACGGAGTGGATCAACGCGCAATTTGATAGCACCAAGATACGAGCGTTGGAACTATGTAAAATACTTTCAGCGATTGGGCGTAAGATGTTAAACACACATGAGGAACCAAAAGATGAGATGGATTTATCCACAAAGTTTCAGTTCAAATTAGATGATAAATTTAAGAAGACGGATTCGGAACATATAAACATATTTAACGTCAGAGCACCGGCG---ACACATGAGGGTAGGTTTTACGCCTTAATAGCAATTGCGGCGACCGATACGCAGCGTGGTAGGATTTGGAGGACAAACCCGTATCCGTGTCTAAGAGGCGCGCTGATAGCAGCGGAATGTGAGCTCGGAGACGTATATCATACTTTGCGCCAAGTCTACAAATGGAGCTTGCGACAAGATTATGGTCGTACA---GAGGTCCCTCTAGAGAACAACAAATACGTATTCAGCCGAATTAATCTGTTTGATTCAAAT---CTGGATGTGGGCGATCAAGTAGTACATTGGATGTATGAAGTTGACGGCCCAGCT---GAGACAACGTATGACAACGGTTATATGTGTAAGACGGAGCGGGAG------GATGAAGAG------TTAGTGTGCAAAATTAGCGAAGAGAAATATAAGACAATGCTCGATAGAATGATCCAGGGTGGTTGGGATCAGGAAAGATTCAAGCTTTACAGTATACTGACAGATCCA---AATTTACTTACGATAGACTTTGAAAAGGATGCGCATCTGAATATTAGATCAGAATTCGTGCTCCCAAGTTATTTCGATCAATGGATCTACTCACCAATGTTTAACGCGCGGTTGCGAATAACTCATGGAGAGATTGCGACTAGAAAGTCAGCAGATCCGTGGAATAAGCGTGTCGTATTTGGATATATTAAAGCATCGACAGAGAGTCCTGAATACGCCCTAGGACAATATTTCGACATGCGTATACAATTTTATGGGGATGCGCTAAGCTCGAAGCAGAATCAATCAGCGGTCTTTCAGTATCTGAGCCAACAAGAGGACTTTCCTACGCTGACGAGC------------TATGCCAAAGGTGAT---GTGGTGTGTCCTCATTCAGGTGGCGCGCTGTATACTTTTCGGAGGGTGGCACTGATGCTGATGGCGAATTACGAAAAGTTGAGCCCGGACTTGCATGAAGGTATGGAAGATTACACTTATACGCATCCCAGTATCGGTGGCGCCTATCAAAAACGCATTCTTGAGATGAGAGATTTTTCGCAACTAATATGTTTCATAATCGATTATATATTTGAGAGGCATGATCAACTGCGTGATGCAAAGGAGGCGAGGAGGATTTTGTATTTAATTCAAAACTTGGACGAGCCGCAGCGACTAGAGATGTTAAATGTTACGTTTCCTAACTTCTTTCGTCATTTCTTGAAATTAAAGGATGTTCAGCTAATCAGTGATTTGAACGTG---ATAAACTTCTTACCGCTGTTGTTTCTAGTGCAGGATAATATATCCTATTGGCATAGGCAATGGGCGGTCCCAATGATACTATACGATGACGTAATCAGACTAATCCCTGTAGAGGTCGGAGCGTATGCGAACAGATTCGGAATAAAGAGTTTCTTCAACTTTACGAGATTTCACCCTGGCGATGCGAAAAAACGACAGAAAGCCGACGATACACACAAAGAGTTTGGATCGATCAGCTTTAATTATTACGCAAGTACTAAGATTGCGCAGGGAGGGGTGCATACGCCAGTAGTTACAACCAAGCTAGACACGCTGAAGATTCATCTGTCGTCTCTTTGCGCTGGCTTAGCGGATTCGATTGTTTACACGCTGCCGGTCGCACATCCTAAAAAATGCATTGTGCTAATAATCGTAGGAGATGATAAGCTAGAACCGCATGTGCGGTCGGAACAGGTCGTTAGTAAGTATTATTTCTCGCGTAGACACGTTAGCGGAATAGTGTCTATATGTGTCGGACAGGATAATCAACTAAAGGTATATTCATCAGGTATCGTCAGACATAGAGTATGTGAGAAATTTATCCTGAAGTATAAGTGTAAAGTGGTGTTAGTTAAGATGCCCGGATATGTATTCGGTAACGATGAATTAATGACGAAACTATTAAATGTT
>CAE51111
ATGGAGGAGTTTGTCATTCCAGTTTATTCGGAGAACGAAATTCCATATACGCTACTGAATAGATACTTGCTTGCGATACGAACTGATGTCAAGATTAATGATGTGGAGAAA------------AAGCACAATGTGATCAAAATACCTGATTCTGACATGATAGATATACCAAAAATCAGCATAGTAGACGCACTCAGTTACAGACCTACAAGGAACGATGGTATTGTTGTGCCAAGATTACTTGATATAACACTACGTGCGTATGATGATCGGAAGGCA---ACGAAGAATGCGAAAGGGGTAGAGTTTATGACTAATGCCAAGTGGATGAAGTGGGCGATTGATGACAGAATGGATATTCAACCTTTGAAAGTCACGTTG---GATGACCACTATTCTGTGAATCACCAGCTATTCAATTGTGTAGTAAAAGCAAAGCCAGCTAACGCCGATACGGTTTACTATGATTATTATCCACTAGAAAGT---AAGATGAAGAAATGCAACCACACGAATTTAGACATGTTACGTAGTTTAACGACTATGGAGATGTATCATATATTGCAAGGAGCGGCTTATGGTTTGAAATCGACTTATGAATTGAAAGCTCACGCGGAGCGGGAGAATACGGGTGAGAGTTATCCGATAGGG---GAAAGGTTGTTACAAATACCCAGAGGAACGAAGATAGGAAGTAGAGGAGAACCTTATAATAAATTCGTCGCTGGATTGGTAAAAGTGACTATAAAAGGTAAAGTTCCTGCTGAAATCGGGGAAGAGATGAATCAATTAAATCGAATCAAAGAGGAGTGGAAGAGCGCATCGCACGACAGAAGCAGGATACGTGCTTTAGAACTATGTAAAATTCTATCAACGATTGGCCGAAAAATGCTGGATGCGAAGGAAGAGCCGAAGGACGAGATGGATTTATCTACACGATTTCAATTCAAACTAGATGAGAAATTTACCAAAACTGACTCAGAACATATAAACATATTCAGAGCAGGTGGACCCGCT---ACAGATGACGGTAGATTCTACGCTTTAATCGCAATCGCGGCAACTGATACGCAAAAAGGTAGGGTGTGGAGGATGAATCCGTATCCGTGTTTACGCGGCGCAATAATAGCGGCCGAATGCGAACTAGGTGATGTGTATTTCACGCTGCGTCAGGTGTACAGTTGGAGTTTGCGGCCAGAGTATGGACAGAAG---GAAAAACCATTGGAAGTGAACAAGTATGTATTTAATCGGATTAATCTGTTTGATTCGGAC---CTAACAGTAGGAGATCAGATCGTACATTGGCGCTATGAGTTATATCCCCCGGTT---GAGACGACTTATGATGATGGGTATCTATGTGGATCAGATAAAGAG------GACGATGAG------TTATTATGTGAAGTTGACGAGGAGAAATATAAGAAGATGTTTGAAAATATGATCGAGGGTGGATGGGACCAAGAGAGATTTAAGCTTCATAGCATTTTAACTGACCCG---AATCTATTAACGATAGATTTTGAAAAGGATGCGTATCTCAATTCAAGGTCGGAGCTGGTATTTCCTGAATATTTCGATAAGTGGATCAATTCTCCTATGTTCAACGCGAAGTTACGACTAGCCCATGGAGAAATCGCAACGCGCAGAGCAAACGACCCATGGAACAATCGGGCGGTGCATGGATACATAAGAACATCCACTGAATCCCTTGGGTATGCTTTGGGTAGCTATTATGATCTAAGGCTACAGTTATTCGGTGACGCGTTAAGTTTGGAACAACGACAGTCGGCGGTCTTTGAACACTTGAATAAACAGGACGATTTCTTCACGCTAACCGGC------------TACGCAAAAGATCAA---GTTGTATGCCCTCATTCCGGCGGTGCGTTCTATACGTTCCGCAGGGTTGCGCTGGAGATCTTATCGAACTATGAGAAGCTTACGCCGGACTTACATGAAGGGCTGGAACATCAGACTTACACGCACCCGAAGATAAACGAATATTTTAATAGATTTGTTCTAGATATGAAAGACTTTTCGCAATTGATATGTTTTGTATTCGATCATTTTTTCGAAAGACACGAGCAGTTACGAGATGTGGCGGAAGCGAGAAGGTTGGTCTATTTGATCCAAAAATCTGACGGGCCTGAGCGGTTGGACGTCCTCCAGAGGAACTTTCCTAACTTTTTTCGACGTTTCATGAATTTGAAGGACGTCAAATATATATACGATTTAAATGTG---GTCAACTTTTTACCGCTTCTTTTCCTTATCCAAGATAACATATCATATTGGCATAGACAGTGGTCTGTCCCAGTGATACTTTATGGCGATATTATTAGGTTAATCCCGGTTGAAGTTGGAGCTTATGCGAACAGATTTGGGATGAAGAGCTTCTTTAATTTTACTCGATTTCACCCTGGAGATTCAAAGAAGAAGCAGAACGCGGATGATACACATAAGGAGTTTGGGCTGATATGCTTTGAGTATTACACAAAAACTAAGATTTCACAAGGTGGGGTTGATATATCCGTGGTCACAACGAAGATGGACACGTTAAAGGTACACTTAGCGTCGCTGTGTTCGGGAATCGCGGATTCGATTGTTTATACCCTACCAGTCGCACATCCCAAGAAATGCGTTGTATTAATAGTCATTGGGGACGACAACGTTGATATGCAAATTCGATCCGAGCAGGCGATTAGTCGGTATTATTACTCTCGTAGACATATCGCGGGTGTCGTGTCTATATGTATCAGCCAGGATGGTGGGTTAAAAGCATACTCAACTGGCATCGTCAAGCATCGTATCTGCGAAAAATCGATCCTGAAATATAAGTGTAAAGTCGTTTTAGTAAGAATGCCCGGCTATGTATTTGGAAATGATGAATTGATGACAAAACTACTTAACGTT
>AAA53427
ATGGAGGAGTTCGTCATACCGGTGTTTTCTGAAAGAGATATTCCATATTCACTGCTGAATCATTACCCACTAGCTATACGGATAGATGTTAAAGTTGATGATGAAGGTGGA------------AAACATAATCTTATCAAGATACCTGAATCGGATATGATCGACGTACCGAGGTCAAGTATCATAGAGGCTCTAAATTATAGACCGAGAAGGAACGATGGTGTGGTCGTGCCGAGATTGCTAGATATAACGCTACGCGCTTATGATAATAGGAAATCC---ACAAAGAACGCGAAAGGAGTTGAATTTATGACAGATGCCAAGTGGATGAAATGGGCGATTGATGACAAGATGGACATACAACCCCTTAAGGTTACTTTG---GATGATCACTGTTCTGTTAACCATCAACTCTTCAATTGTATCGTTAAAGCGAGGTCAGCAAATGCAGATACCATTTATTACGACTATTACCCATTGGAAAAT---GGAGCGAAAAAATGTAATCATACGAACCTGGATTTACTACGAAGTTTAACAACGACGGAGATGTTTCACGTCTTACAGGGAGCGGCTTACGCTTTAAAAACAACGCATGAGTTAGTAGCTTATTCTGAAAGGGAAAACACGAGCGAGAGTTACCAGGTTGGAACGCAGAGATGGATACAGCTGCGTAGGGGTACGAAAATTGGATATAGAGGGCAGCCGTACGAACAATTTATATCCAGCTTAGTTCAAGTAATCGTTAAAGGAAAAATTCCGGATGAGATTAGGAGCGAAATCGCTGAACTTAATAGGATAAGAGATGAGTGGAAAAACGCTGCATATGATAGAACCAAGATACGTGCATTGGAGCTCTGCAAGATACTTTCAGCGATCGGACGTAAAATGTTAGATGTTCAAGAAGAGCCGAAGGATGAGATGGCGTTATCTACTAAATTTCAGTTCAAGTTAGACGAGAAATTCATTAGGACTGATCAAGAACACGTAAATATATTTAAGGTAGGTGGTTCCGCA---ACAGATGATGGGAGATTTTACGCGCTAATCGCTATAGCAGCTACCGATACACAGCAAGGCCGTGTTTGGAGGACGAACCCTTATCCATGTTTGCGTGGTGCGCTAATTGCTGCTGAGTGTGAGCTCGGCGATGTGTACTTCACATTGCGTCAAACATATAAATGGAGTCTGCGTCCAGAATATGGTCAGCGT---GAGAGGCCGTTAGAGGACAATAAATATGTGTTCGCTCGCCTTAATCTATTTGATACTAAC---TTAGCCGTTGGGGATGAAATCATTCACTGGCGTTATGAAGTTTATCATTCTAAG---GAAACAACTCATGATGATGGATACATCTGTGTATCACAGAAAGGT------GATGATGAA------TTATTATGTGAGGTTGATGAAGATAGGTATAAGGAGATGTTTGACCGTATGATTCAAGGCGGATGGGATCAGGAACGGTTCAAATTGCACAACATATTGACTGAACCA---AACCTACTCACCATCGATTTCGAGAAGGATGCTTACCTTGGCGCGCGTTCTGAATTAGTATTCCCGCCCTACTATGACAAATGGATCAATTCGCCGATGTTTAATGCCCGGCTCAAAATTGCGCGTGGCGAGATTGCAACCTGGAAGGCGGATGATCCTTGGAGTAATCGGGCGGTCCATGGGTATATAAAAACGTCAGCAGAATCTTTAGAGTATGTGTTAGGGCCATACTATGACCTACGCCTACAGTTATTCGGCGACGCCCTCAGTTTGGAACAAAAACAGTCAGCTGTATTCGAATATATGGCTCAACAAGATGATTTTTCCACGCTAACGGAT------------TATACGAAAGGAGGA---ACAGTGTGCCCTCACTCAGGCGGGACTCTTTATACTTTCCGTAAGGTAGCGTTGATTATTTTGTCGAATTACGAACGATTGGACCCGAGTTTACATGAGGGGAGGGAGCATGAGACATACACGCATCCGGCGGTTAATGATATCTTTAGGCGACACGTTTTAGAAATGAAAGATTTCTCCCAGCTGATTTGTTTTGTGTTCGACTACATTTTTGAGAAACACGCACAGCTACGTAATGCCAAAGATGCGAGAAGGATTATATATTTAATACAGAATACGTCTGGTGCGTATCGATTAGATGTTTTACGCGAAGCTTTCCCCAACTTTTTTAAGCACGTTCTAAATCTACGTGATGTAAAACGTATATGCGATCTGAATGTG---ATTAATTTCTTTCCATTGTTATTTTTGGTTCAAGATAATATTTCATATTGGCATAGACAGTGGTCGATCCCAATGATTCTATTTGATGAAGTTATCAGATTAATTCCCGTCGAAGTTGGGGCGTACGCAAATAGATTTGGATTTAAGAGCTTCTTCAATTTCATTAGGTTTCACCCCGGCGATTCAAAGAAGAGACAGGATGCGGATGACACCCATAAAGAATTCGGCTCGATATGTTTCGAGTATTACACTACGACAAAGATCTCTCAGGGTGAGATAGACGTTCCGGTCGTTACATCTAAGTTAGATACACTTAAGTTGCACGTAGCTTCCTTATGCGCGGGGCTAGCTGACTCTCTGGTGTATACATTGCCTGTAGCGCACCCGAAGAAAAGTATCGTTCTAATTATTGTGGGAGATGATAAGCTTGAACCACAAATACGCTCAGAACAAATCGTAAATAAGTACTATTATTCGCGGAGGCACATCTCAGGGGTTGTTTCGATTTGCGTGAGCCAGGGTGGACAACTGAGGGTGCATTCTATGGGGATAACGAAACATCGGATATGTGATAAGTCGATATTGAAATATAAATGTAAGGTAGTATTAGTTAGGACGCCAGGACATGTCTTCGGAAATGATGAATTAATGACGAAACTATTAAATGTT
>AAA53426
ATGGAGGAATTCGTCATACCAGTGTTTTCTGAGAGAGATATTCCATATTCACTGCTGAATCATTACCCACTAGCTATACAGATAGATGTTAAAGTTGATGATGAAGGTGGG------------AAACATAATCTTATCAAGATACCTGAATCGGATATGATCGACGTACCGAGGTTAAGTATCATAGAGGCTCTAAATTATAGACCGAAAAGGAACGATGGTGTGGTTGTGCCGAGATTGCTAGATATAACGCTACGCGCTTATGATAATAGGAAATCC---GCAAAGAACGCGAAAGGAGTTGAATTTATGACAGATACTAAGTGGATGAAATGGGCAATTGACGACAAAATGGATATACAACCCCTTAAGGTTACTCTG---GATAACCACTGTTCCGTTAACCATCAACTCTTCAATTGTATCGTTAAGGCGAGGTCAGCAAATGCAGACACTATTTATTACGACTATTACCCATTGGAGAAT---GGAGCGAAAAGATGTAATCATACGAACCTGGATTTATTACGAAGTTTAACAACGACGGAGATGTTCCACATCTTACAGGGAGCGGCTTACGCCTTAAAAACAACGTATGAATTAGTAGCTCATTCCGAAAGAGAAAACATGAGCGAGAGTTATCAGGTTGGGACGCAGAGATGGATACAGCTGCGTAAAGGTACTAAAATTGAATATAGAGGGCAGCCGTACGAACGATTTATATCCAGCTTAGTTCAAGTAATCATTAAAGGGAAAATTCCGGATGAGATTAGAACCGAAATCGCTGAACTTAATAGAATAAAAGATGAGTGGAAAAACGCCGCGTATGACAGAACTAAGATACGTGCATTGGAGCTCTGCAAGATACTTTCGGCGATCGGACGTAAAATGTTAGATGTTCAAGAAGAGCCAAAGGATGAGATGGCGTTATCTACTAGATTTCAGTTCAAGTTAGACGAGAAATTTATTAGGACTGATCAAGAACACGTAAATATATTTAAAGTAGGTGGTTCCGCA---ACAGATGATGGGAGATTTTACGCGCTAATCGCTATAGCAGCTACCGATACGCAGCAAGGCCGTGTTTGGAGAACGAACCCTTATCCATGTTTGCGTGGTGCGCTAATTGCTGCTGAGTGTGAGCTCGGCGATGTGTACTTCACATTGCGTCAAACGTATAAATGGAGTCTGCGTCCAGAATATGGTCAGCGT---GAGAGGCCGTTAGAAGACAATAAATATGTGTTCGCTCGTCTTAATCTATTTGATACTAAC---TTAGCCGTTGGGGATGAAATCATTCACTGGCGTTATGAGGTTTATCAGCCTAAA---GAAACAACTCATGATGATGGATATATCTGTGTGTCACAGAAAGGT------GATGATGAA------TTATTATGTGAGGTTGATGAAGATAGGTATAAGGAGATGTTTGATCGTATGATTCAAGGCGGATGGGATCAGGAACGGTTCAAATTACACAACATATTGACTGAACCA---AACCTACTTACCATCGATTTCGAGAAGGATGCTTACCTTGGCGCGCGTTCTGAATTAGTATTCCCGCCCTATTATGACAAATGGATCAATTCACCGATGTTTAATGCCCGGCTTAAAATTGCGCGTGGCGAGATTGCAACCTGGAAGGCGGATGATCCTTGGAGTAATCGGGCGGTTCATGGGTATATAAAGACGTCAGCGGAATCTTTAGAGTATGCGTTAGGGCCATATTATGACCTACGTCTGCAGTTATTCGGCGACACCCTCAGTTTGGGACAAAGACAGTCAGCTGTATTCGAACATATGGCTCAACAAGATGATTTTTCTACGCTAACGGAT------------TATACGAAAGGAAAA---ACAGTGTGCCCTCACTCAGGCGGGACTTTTTACACTTTCCGCAAGGTAGCGTTGATTATTTTATCGAATTACGAACGATTGGACCCAAGTTTACATGAGGGGAGGGAACATGAGACATACATGCACCCGGCAGTTAATGATGTCTTTAGACGACACGTTTTAGAAATGAAAGATTTTTCCCAGCTGATTTGTTTTGTGTTCGACTACATTTTTGAGAAACATGCACAGCTACGTAATGCCAAAGAGGCGAGAAGGATTATATATTTAATACAGAATACGTCCGGTGCGTATCGATTAGATGTTTTACGCGAAGCTTTCCCCAATTTTTTAAAACACGTTATGAATTTACGTGATGTGAAACGTATATGCGATCTAAATGTG---ATTAATTTCTTTCCATTGTTATTTTTGGTTCAAGATAATATTTCATATTGGCATAGACAGTGGTCGATCCCAATGATTTTATTTGATCAAGTTATCAGATTAATTCCCGTCGAAGTCGGGGCATACGCAAATAGATTTGGACTTAAGAGCTTCTTCAATTTCATTAGGTTTCACCCCGGCGATTCAAAGAAGAGACAGGATGCGGATGACACCCATAAAGAATTCGGCTCAATATGTTTCGAGTATTACACTACGACAAAGATCTCTCAAGGTGAGATAGATGTTCCGGTCGTTACGTCTAAATTAGATACACTTAAGTTGCACGTAGCTTCCTTATGCGCGGGGCTAGCTGACTCTCTAGTGTATACGCTGCCTGTAGCGCACCCGAAGAAAAGTATCGTTCTAATTATTGTGGGGGATGATAAGCTTGAACCACAAATACGCTCAGAGCAAATCGTAAATAAGTACTATTATTCACGGAGGCACATCTCAGGGGTTGTTTCGATCTGCGTGTACCAGGGTGGACAACTGAAGGTGCATTCCATGGGGATAACGAGACATCGGATATGTGATAAGTCGATATTGAAATATAAATGCAAAGTAGTATTAGTTAGGATGCCAGGACATGTCTTTGGAAATGATGAATTAATGACGAAGCTACTAAATGTT
>ABB71694
ATGGATGAACTTGGCATTCCGATTTATGGA---CGTAACTACCCAGAGCATTTATTAAAAGGATATGAGTTTTTGATTAATACCGGCGTGAGATATCCAAGTCAAGGCGGA------------CGTCATGATGTTTCCAAGATTCCTGAGATGTTTGCTTACGATATCAAAGATGAGGGGATACGGGAAGCACTCAAATATATGCCAACACGAAATGATGGGGTGGTCCTGCCAAGGATCGTTGACATTAGCTTGAAGGGATATGATATACGGAAATCAGTTATTGAAGCGAATAAGAGTAACAGCTTCCATACTGACACAAACTGGGTTCAGTGGATGATTAAAGATAGTATGGATCAACAGCCGCTTAAGATATCGATTGACGAGGAACATAGCCGGGTTGTACACTCCCTATTTAATTGTCAAGTGAAGATTGATGCGAAAAAAGCAGATACCTTATCTTACCATCTCGAAGCAATTGAAGAT---GCAGAGAAAGCATGTTTGCACACGAGGGGTCAATTATGTAATCATCTGGCGAGGATGGATCTGTTACACGCGGCACAAGAAATTGCGTATGCAATTAAGCCGACGTATCAGTTAATAGTGCATTCAGAGAGAGCGTCAACTTCAGATAACTTCGAATTAGGGAGGCAGGATGTAATTACTTTGAGAAGGGGACATAGAATACAAATGGGTGACGAAGCGTATACTAAGCTGATGGAACGTTTAGTGAGGTTAACGGTGCAAGGGAATGTGCCGAGAAAGATACAAAGTGAGATAGAGCAGCTTGAGGCGATTCGAACTAGGTGGGCAACTGGCAGATATGATCCAGCTCATATCAATTCACAAGATCTGTGTCGGATATTGTCACGCATAGGCAGAATTATGTTGGACCAAGAAGCGGAACCGGTTGATGAAGATAGCTTATCTTTGCGGTTTCAGCGAGCTCTCGATGAGAAGTTCCGTCTTAACGATTCTGAGAGAAATAAGATATTTGAGCCCAAATCGCATAGG---AAGGATGAGGATAGGTTCTACGTTTTGTTAGCTATCGCTGCTTCCGACACTTACAATTCGAGAATTTGGTGGTCAAATCCGTATCCATGCTTGCGCGGCACATTGATTGCGGCGGAGACAAAATTAGGCGATGTTTACTTTACTCTACGATCTTGGTATGACTGGAGTGTTAGAAGTAGCTATGTACCGCGT---GAAAGAGAGCGGGAAACGGAGAAGTATATATTTAGTAAGATAAATCTATTTGATTACGAA---GCTGGTCCATCGAGCAAGGTCATACATTGGGAATATCAGTTATATAAACGAGAGCGGGTGGTTACCCTAGAGAAAGGCAATCCTTGTGACCTGTATCCTGAT------GAAGATGATGAAGTTATTATCACGAAATTTGATGACGCCAAATACTCTGAGATGGTCGGGGAAATTATAGATGGTGGATGGAATGATGAGGAATTTAAAATGTATAAGTTACTTCAGGAAAAAGGCAATGTTCTCACAATTGACTTCGAAAAGGATACGAAGCTGAATAGTACTTCAGAGGTGGTTTTACCGGATTATTATGGTAAGTGGATAGTTGCGCCGATGTTCAACTCTAAAATGAGAATTATTGAAACGGAGATCGCAACCAACAGAAGTGATGATCCCATGATTAAAAGGACGCTCAAACCGATGACTGATGATCCCGTTGAGCTACAGAGATATACTTTGGCCAGATACTATGATATTCGTCCCGGACTAATGGGTCGTTCGCTAAATAGGACACAGACTCAATCAACATTTGACGCGAAGGTGTCAGAATTGTCCGACTATGAAAAGGTGGTGTCACGGTTTGGTGTAATCAAGAAACCGACA---AGACCTTGCGTAACTTTG---ACTGGACGATACATCCTGGAGAAATATTCTTTACTTCTTATAGATATATTGAAGTATCATACTGAGGTTGAAGAGAAT------CCACAAGAAGAATTTACTCATCCGAGGATTGATTCACAGTTTAAATTCAACGGTAATACATTATCTGATCTGAATCAAACGGTCGTTTTCATAGTGGATTATTTGCATGAGAAGCGTAACTATGTACGATCGGTATACGAGGCGAGATACATTATATCTAGGATAAGGTCGTCTACCGGTGCGGCGCGTATGAGTATCCTCGAATTTTATTTCCCAACATTCGCACGCTTGATTTCGAATGCGCGGGAACCGACTTATGTGAAAGATCTGATGGCG---TTGAACTTCTTGCCGTTACTATTCATAGTAGGTGATAATATGATATATAAACATAGGCAGTGGTCGATACCATTATTACTGTATACAGACCGAGTGAAGGTGATTCCATTGGAAGTGGGCTCATCGAACAATAGACAGGGACTCGTATCCTATCTAGAGTATATGTTCTTTTTTCCATCGTTAGCTGATCGAACATCTAAGGTGGATGAATCGATGATTAAGGTGTCAAAGGAGGTGGTTAATTACTATATGAAAACAACAATATCGGAAGGGGGCGTGAATTTGAATGTTGTTTCCACCAAGTCATTGCTATATGACATCTATCTCTCATCAGTGTGCGGTGGTGTGTCGGATGGTGTAGTCTGGTACCTACCGATCACTCATCCATATAAATGTGTAGTCGCTATTGAGGTGTGCGACGATAGAGTGCCCGCGCGCTTACGTTGTGATAGATTGAGGTTGCGTTTCCCCTTAAGTGCACAGCATTTAAAGGGTATAGTAGTGATTCAAATAAATGAGGAGGGCGGATTTGATGTGTATACAGAGGGGATAGTAACGCATAGGGTTTGTAAGAAAAGTTTACTTAAACATGTATGCGACATTGTTCTACTAAAATTTCATGGGCACGTCTTTGGGAACGATGAAATGCTAACAAAGTTACTCAATGTA
>ABB71695
ATGGAGGAGTTCGTCATTCCTGTGTTTTCTGAGAGGGAGATCCCTTACGCCCTGATCAACCAATATCCCTTGGCAATTCAGACGGATGTTAGAGTTGTGGACGTAGATGGT------------AACCATAATTTAGTAAAGATTCCGGAATCGGACATGATCGATGTTCCGAAATTAGATATCGTAAGCGCGCTTAACTATAAACCAACGAGGAATGATGGTATAGTGGTACCAAGGCTGTTGGATATCACCCTAAAAGCTTACGATGATAGGAAGTCG---GTTAAGAACGCACGCGGCGTGGATTTCATGACGGATGCTAAATGGATGAAGTGGGCAATCGATGATAGGATGGACATTCAGCCGCTTAAAATCACCTTA---GACGAACATTACTCAGTCAATCACCAGCTGTTTAATTGTATAGTGAAAGCAAAAACTGCCAACGCTGACACTATATATTATGACTATTTTCCCCTCGAGGAT---AGAGCTAAGAAGTGCAACCACACAAATCTCGAATTATTGCGAAGTTTAACGACGATTGAGGCATTCCACATACTTCAAGGCGCTGCTTACAGTTTGAAATCAAACTATGATCTAATCGCGAACTCGGAGAGGGAGAGCTTAGAAGAAAGCTATCCGATAGGTTCAGAGAAATGGGTACACCTTACGAGACGGACCAAAATAGGAAATAGCGGCTTATCATACAATAGATTTATTTCTAGTATGGTGCAGGTGGTTGTTAGAGGAAAAGTACCAGATATAATAAGGGGAGAAATTACGCAACTCAACAGGATAAGAACAGAATGGATAGGCGCGTCATATGATAGAACTCGGATTAGGGCGCTGGAGCTGTGTAATATATTATCCGCCATTGGGCGTAAGATGATGGATACGCATGAGGAACCCAAGGATGAAATGGATTTATCCACTAGATTTCAGTTTAAGTTAGATGAGAAGTTCAACACATCGGATTCTGAACACGTGAACATATTCCGAACGAGTGGGGCTGCC---ACAAACGAGGGTAGATTTTATGCGCTTATCGCGATAGCCGCAACAGATACCCAGAAAGGTCGGGTTTGGCGAACAAATCCATACCCGTGTTTGCGTGGAGCGCTGATAGCATCCGAATGCGAGTTGGGAGATGTATATTATACTTTACGTCACGTGTATCAATGGAGTCTACGACCTGAATACGGTCAGCGG---GAACAACAATTAGAAGACAATAAATATGTGTTTGGTCGCGTGAATTTATTCGATTCAGAT---TTAGCCGTTGGAGATCAAATCATCCACTGGCAATATGAGATAACCGAACCAGTC---AAGACCACTTACGATGACGGCTACATATGTAATCCAGAGGAAGAG------GATGATGAA------TTACTTTGTAAGATAGATGATGAGAGATATAAAGAGATGATGGAAAGGTTGATCGAAGGCGGATGGGATCAGGAGCGGTTCAAACTCCACAGTATCCTCACGGAGCCA---AATTTACTGACGATTGATTTTGAGAAAGACGCGTACCTAAACTCTCGGTCGGAACTAGTGTTCCCAAACTACTTTGACAAATGGATAAACTCTCCTATGTTTAACGCTAGATTGAGGATAACTCATGGGGAAATCGGGTCGTCTAAAACGATTGATCCGTGGAATAGGCGCGTAGTTTATGGATATGTGAAAACATCTATAGAGTCACTTGATTACGCACTCGGGAGGTATTACGACATACGATTACAGCTCTTTGGTGATACCTTAAGTCAGAAGCAAACTCAGTCAGCCGTATTTACATACTTAAGTGAACAGGATGATTTCCCTGCATTGACCAAC------------TATTCAAAGGGTGAA---GCGGTATGCCCACACGCGGGTGGAGCGGTATACACTTTCCGTAAGGTGGCTTTATCTCTGATAGCTAATTATGAAAAACTGAGTCCTGAAATGCATGAGGGTTTAGAACACCAAATGTATGTACATCCCTCCGCGAATACAACCTACCAAAAGCAGGTTAAAGACATGAAGGATTTCTCTCAATTGATCTGCTTTATAATCGATTGTATTTTCGAGAAGCGTGTACAAATACGTGGAGTTGGAGAGGCTAGGCGCATCATTTACCTAATTCAGAACTCGACGGGATCGCAACGTCAAGAAGTGTTGAAGAAAACCTTTCCTAATTTTTTCATGCGCATATTTAAACTACGAGAAGTAAAACGTATCTGCGATTTGAGTGTG---ATCAACTTTTTGCCGTTATTATTTCTTGTTCAGGATAATATTTCTTATTGGCATAGGCAGTGGTCGGTTCCCATGATACTGTTTGACGACGCGGTCAGGTTGATACCGGTTGAAGTTGGAGCTTACGCAAATAGATTTGGTTTAAAAAGTTTCTACAACTTTGTTAGATTTCATCCCGGTGATTCTAAGAAGAAACAGGACGCCGACGATATGCATAAAGAGTACGGTGTCGCTTGTTTCAAGTATTACATGAACACGAAGATATCGCAGGGGGGAGTGAACGTACCTGTTGTGACATCCAAGTTGGACACATTGAAGATACATCTAGCTTCTTTATGCTTAGGACTCGCAGATTCGATCGTTTACACGCTCCCGGTTGCGCATCCGAAAAAGTGTATTGTTTTAATCGTTGTAGGAGACGATAAACTGGACCCGCAAGTGCGCTCGGAGCAGGTATTAAGTAAATACTATTACTCACGCAGACATATATGTGGGATTGTAGCTGTAAGTGTGGGTCAAGAGGGCCAGTTACAGGTGTATTCCTCTGGAATAGTAAGACATCGTATATGTGAGAAATCCATATTGAAGTATAAGTGCAAAGTCGTTTTGGTTAGGATGCCTGGACATGTGTTCGGAAACGACGAATTGATGACAAAATTACTCAACGTT
>ABB71692
ATGGATGAACTTGGCATTCCGATTTATGGA---CGTAACTACCCAGAGCATTTATTAAAAGGATATGAGTTTTTGATTAATACCGGCGTGAGATATCCAAGTCAAGGTGGA------------CGTCATGATGTTTCCAAGATTCCTGAGATGTTTGCTTACGATATCAAAGATGAGGGGATACGGGAAGCACTCAAATATATGCCAACACGAAATGATGGGGTGGTCCTGCCAAGGATCGTTGACATTAGCTTGAAGGGATATGATATACGGAAATCAGTTATTGAAGCGAATAAGAGTAACAGCTTCCATACTGACACAAACTGGGTTCAGTGGATGATTAAAGATAGTATGGATCAACAGCCGCTTAAGATATCGATTGACGAGGAACATAGCCGGGTTGTGCACTCCCTATTTAATTGTCAAGTGAAGATTGATGCGAAAAAAGCAGATACCTTATCTTACCATCTCGAAGCAATTGAAGAT---GCAGAGAAAGCATGTTTGCACACGAGGGGTCAATTATGTAATCATCTGGCGAGGATGGATCTGTTACACGCGGCACAAGAAATTGCGTATGCAATTAAGCCGACGTATCAGTTAATAGTGCATTCAGAGAGAGCGTCAACTTCAGATAACTTCGAATTAGGGAGGCAGGATGTAATTACTTTGAGAAGGGGACATAGAATACAAATGGGTGACGAAGCGTATACTAAGCTGATGGAACGTTTAGTGAGGTTAACGGTGCAAGGGAATGTGCCGAGAAAGATACAAAGTGAGATAGAGCAGCTTGAGGCGATTCGAACTAGGTGGGCAACTGGCAGATATGATCCAGCTCATATCAATTCACAAGATCTGTGTCGGATATTGTCACGCATAGGCAGAATTATGTTGGACCAAGAAGCGGAACCGGTTGATGAAGATAGCTTATCTTTGCGGTTTCAGCGAGCTCTCGATGAGAAGTTCCGTCTTAACGATTCTGAGAGAAATAAGATATTTGAGCCCAAATCGCATAGG---AAGGATGAGGATAGGTTCTACGTTTTGTTAGCTATCGCTGCTTCCGACACTTACAATTCGAGAATTTGGTGGTCAAATCCGTATCCATGCTTGCGCGGCACATTGATTGCGGCGGAGACAAAATTAGGCGATGTTTACTTTACTCTACGATCTTGGTATGACTGGAGTGTTAGAAGTAGCTATGTACCGCGT---GAAAGAGAGCGGGAAACGGAGAAGTATATATTTAGTAAGATAAATCTATTTGATTACGAA---GCTGGTCCATCGAGCAAGGTCATACATTGGGAATATCAGTTATATAAACGAGAGCGGGTGGTTACCCTAGAGAGAGGCAATCCTTGTGACCTGTATCCTGAT------GAAGATGATGAAGTTATTATCACGAAATTTGATGACGCCAAATACTCTGAGATGGTCGGGGAAATTATAGATGGTGGATGGAATGATGAGGAATTTAAAATGTATAAGTTACTTCAGGAAAAAGGCAATGTTCTCACAATTGACTTCGAAAAGGATACGAAGCTGAATAGTACTTCAGAGGTGGTTTTACCGGATTATTATGGTAAGTGGATAGTTGCGCCGATGTTCAATTCTAAAATGAGAATTATTGAAACGGAGATCGCAACCAACAGAAGTGATGATCCCATGATTAAAAGGACGCTCAAACCGATGACTGATGATCCCGTTGAGCTACAGAGATATACTTTGGCCAGATACTATGATATTCGTCCCGGACTAATGGGTCGTTCGCTAAATAGGACACAGACTCAATCAACATTTGACGCGAAGGTGTCAGAATTGTCCGACTATGAAAAGGTGGTGTCACGGTTTGGTGTAATCAAGAAACCGACA---AGACCTTGCGTAACTTTG---ACTGGACGATACATCCTGGAGAAATATTCTTTACTTCTTATAGATATATTGAGGTATCATACTGAGGTTGAAGAGAAT------CCACAAGAAGAATTTACTCATCCGAGGATTGATTCACAGTTTAAATTCAACGGTAATACATTATCTGATCTGAATCAAACGGTCGTTTTCATAGTGGATTATTTGCATGAGAAGCGTAACTATGTACGATCGGTATACGAGGCGAGATACATTATATCTAGGATAAGGTCGTCTACCGGTGCGGCGCGTATGAGTATCCTCGAATTTTATTTCCCAACATTCGCACGCTTGATTTCGAATGCGCGGGAACCGACTTATGTGAAAGATCTGATGGCG---TTGAACTTCTTGCCGTTACTATTCATAGTAGGTGATAATATGATATATAAACATAGGCAGTGGTCGATACCATTATTACTGTATACAGACCGAGTGAAGGTGATTCCATTGGAAGTGGGCTCATCGAACAATAGACAGGGACTCGTATCCTATCTAGAGTATATGTTCTTTTTTCCATCGTTAGCTGATCGAACATCTAAGGTGGATGAATCGATGATTAAGGTGTCAAAGGAGGTGGTTAATTACTATATGAAAACAACAATATCGGAAGGGGGCGTGAATTTGAATGTTGTTTCCACCAAGTCATTGCTATATGACATCTATCTCTCATCAGTGTGCGGTGGTGTGTCGGATGGTGTAGTCTGGTACCTACCGATCACTCATCCATATAAATGTGTAGTCGCTATTGAGGTGTGCGACGATAGAGTGCCCGCGCGCTTACGTTGTGATAGATTGAGGTTGCGTTTCCCCTTAAGTGCACAGCATTTAAAGGGTATAGTAGTGATTCAAATAAATGAGGAGGGCGGATTTGATGTGTATACAGAGGGGATAGTAACGCATAGGGTTTGTAAGAAAAGTTTACTTAAACATGTATGCGACATTGTTCTACTAAAATTTCATGGGCACGTCTTTGGGAACGATGAAATGCTAACAAAGTTACTCAATGTA
>ABB71693
ATGGATGAACTTGGCATTCCGATTTATGGA---CGTAACTACCCAGAGCATTTATTAAAAGGATATGAGTTTTTGATTAATACCGGCGTGAGATATCCAAGTCAAGGTGGA------------CGTCATGATGTTTCCAAGATTCCTGAGATGTTTGCTTACGATATCAAAGATGAGGGGATACGGGAAGCACTCAAATATATGCCAACACGAAATGATGGGGTGGTCCTGCCAAGGATCGTTGACATTAGCTTGAAGGGATATGATATACGGAAATCAGTTATTGAAGCGAATAAGAGTAACAGCTTCCATACTGACACAAACTGGGTTCAGTGGATGATTAAAGATAGTATGGATCAACAGCCGCTTAAGATATCGATTGACGAGGAACATAGCCGGGTTGTACACTCCCTATTTAATTGTCAAGTGAAGATTGATGCGAAAAAAGCAGATACCTTATCTTACCATCTCGAAGCAATTGAAGAT---GCAGAGAAAGCATGTTTGCACACGAGGGGTCAATTATGTAATCATCTGGCGAGGATGGATCTGTTACACGCGGCACAAGAAATTGCGTATGCAATTAAGCCGACGTATCAGTTAATAGTACATTCAGAGAGAGCGTCAACTTCAGATAACTTCGAATTAGGGAGGCAGGATGTAATTACTTTGAGAAGGGGACATAGAATACAAATGGGTGACGAAGCGTATACTAAGCTGATGGAACGTTTAGTGAGGTTAACGGTGCAAGGGAATGTGCCGAGAAAGATACAAAGTGAGATAGAGCAGCTTGAGGCGATTCGAACTAGGTGGGCAACTGGCAGATATGATCCAGCTCATATCAATTCACAAGATCTGTGTCGGATATTGTCACGCATAGGCAGAATTATGTTGGACCAAGAAGCGGAACCGGTTGATGAAGATAGCTTATCTTTGCGGTTTCAGCGAGCTCTCGATGAGAAGTTCCGTCTTAACGATTCTGAGAGAAATAAGATATTTGAGCCCAAATCGCATAGG---AAGGATGAGGATAGGTTCTACGTTTTGTTAGCTATCGCTGCTTCCGACACTTACAATTCGAGAATTTGGTGGTCAAATCCGTATCCATGCTTGCGCGGCACATTGATTGCGGCGGAGACAAAATTAGGCGATGTTTACTTTACTCTACGATCTTGGTATGACTGGAGTGTTAGAAGTAGCTATGTACCGCGT---GAAAGAGAGCGGGAAACGGAGAAGTATATATTTAGTAAGATAAATCTATTTGATTACGAA---GCTGGTCCATCGAGCAAGGTCATACATTGGGAATATCAGTTATATAAACGAGAGCGGGTGGTTACCCTAGAGAAAGGCAATCCTTGTGACCTGTATCCTGAT------GAAGATGATGAAGTTATTATCACGAAATTTGATGACGCCAAATACTCTGAGATGGTCGGGGAAATTATAGATGGTGGATGGAATGATGAGGAATTTAAAATGTATAAGTTACTTCAGGAAAAAGGCAATGTTCTCACAATTGACTTCGAAAAGGATACGAAGCTGAATAGTACTTCAGAGGTGGTTTTACCGGATTATTATGGTAAGTGGATAGTTGCGCCGATGTTCAACTCTAAAATGAGAATTATTGAAACGGAGATCGCAACCAACAGAAGTGATGATCCCATGATTAAAAGGACGCTCAAACCGATGACTGATGATCCCGTTGAGCTACAGAGATATACTTTGGCCAGATACTATGATATTCGTCCCGGACTAATGGGTCGTTCGCTAAATAGGACACAGACTCAATCAACATTTGACGCGAAGGTGTCAGAATTGTCCGACTATGAAAAGGTGGTGTCACGGTTTGGTGTAATCAAGAAACCGACA---AGACCTTGCGTAACTTTG---ACTGGACGATACATCCTGGAGAAATATTCTTTACTTCTTATAGATATATTGAAGTATCATACTGAGGTTGAAGAGAAT------CCACAAGAAGAATTTACTCATCCGAGGATTGATTCACAGTTTAAATTCAACGGTAATACATTATCTGATCTGAATCAAACGGTCGTTTTCATAGTGGATTATTTGCATGAGAAGCGTAACTATGTACGATCGGTATACGAGGCGAGATACATTATATCTAGGATAAGGTCGTCTACCGGTGCGGCGCGTATGAGTATCCTCGAATTTTATTTCCCAACATTCGCACGCTTGATTTCGAATGCGCGGGAACCGACTTATGTGAAAGATCTGATGGCG---TTGAACTTCTTGCCGTTACTATTCATAGTAGGTGATAATATGATATATAAACATAGGCAGTGGTCGATACCATTATTACTGTATACAGACCGAGTGAAGGTGATTCCATTGGAAGTGGGCTCATCGAACAATAGACAGGGACTCGTATCCTATCTAGAGTATATGTTCTTTTTTCCATCGTTAGCTGATCGAACATCTAAGGTGGATGAATCGATGATTAAGGTGTCAAAGGAGGTGGTTAATTACTATATGAAAACAACAATATCGGAAGGGGGCGTGAATTTGAATGTTGTTTCCACCAAGTCATTGCTATATGACATCTATCTCTCATCAGTGTGCGGTGGTGTGTCGGATGGTGTAGTCTGGTACCTACCGATCACTCATCCATATAAATGTGTAGTCGCTATTGAGGTGTGCGACGATAGAGTGCCCGCGCGCTTACGTTGTGATAGATTGAGGTTGCGTTTCCCCTTAAGTGCACAGCATTTAAAGGGTATAGTAGTGATTCAAATAAATGAGGAGGGCGGATTTGATGTGTATACAGAGGGGATAGTAACGCATAGGGTTTGTAAGAAAAGTTTACTTAAACATGTATGCGACATTGTTCTACTAAAATTTCATGGGCACGTCTTTGGGAACGATGAAATGCTAACAAAGTTACTCAATGTA
>AAA42838
ATGGAAGAGCTTGTGATACCCGTGATAACC---GAACGATTCGATAAAAGATTGGTGGGGCGTTATGATTATGTGATTGAGCTGGCGAGGCCAGAGGGCGATGAGTGGAGT------------GGCCACGATGTTACGCATATCCCAGATAGGCGAATGTTTGACATTAAGGTTCAGCCAATAAGAGATGCAATCGATTACAAGCCGGTTGAGAATGATGGGGAGGTCTTACCTCGTATTTTAGATATGTCGATTGCATGTTATGATATGAGGAAAAGA---ATGATGAAGAGAGATGGCGTAGATTTTGTTTCAGATACTAAATGGCTAGAGTGGATGATTCAAGATTCAATGGATGTGCAGCCTTTGAAGGTAGATATGAAAGAGGATCATAGTACGGTGCAATATGACATGTTTTCAGCAAAATTGCATGTCGATTCGAGGAAAGCGGATACCACATCATACAATATACTCGCTCTCGAGACGAAGGAAGGAGCACAGTGCCATCATGTGCATACCAACATTTGGAACCATATGATACGTAATCACTTATTTCACGCCGTACAAGAATCATGCTATATCTTCAAACCCACCTACAAATTGACCGTTAACTCTGAGCGGAGGACCCCTGATGAGGACTTTCAGATTGGTAATCCTCAGTTTCTAACGCTAAGGCGCAATCAGCAGATATTTCTAGGTGATGACGCGTATAAGAAAACTGCGAAAGGATTGGTCCAGGTTTTAGTCAATGGTGTTGTTCCGGATATAATACGTAATGAGATAGCTGCATTAGATGCAATACGTGATAAATGGATACAGGGAAATTATGAGCGCACTCACATTAAGTCTCTTGAACTATGCAATCTATTATCCGCCATTGGTAGGAAAATGGTCAACCTCGAAGAAGAACCGAAAGATGAGAGAGATTTATCCCTCAGATTTCAACATAAACTTGATGATAAATTTGCAAAGAATGATCAAGAGAGGAACGTCGTGTTTGCGCAAAAGAGCCAGCGT---AATGATCAGGATCGGTTCTATGTGCTGATGGTGATAGCCGCTTCAGGTACAAACAATAGTAGGGTTTGGTGGTCCAATCCATACCCCTGCTTGCGAGGCGCGTTAATTGCGGCTGAGTGTAAATTAGGTGACGTTTATTATAAATTGCGGTCATGGTATGAATGGAGCGTACGTGAGGGATATAAGCCTCGA---GATTTAGATCGCCAGTATGAGAAATACATCGTGGGACGTGTGAACCTATTTGATTTGGAA---GCGGAACCTGGAACAAAAGTGTTGCATTGGGAGTATGAGCTTATCTCAAAATTATATACTGTTAGCAATCACGAGGGCAACCAGTGCGATTTACATCCAGAT------GAGGGTGAG------ATCGTGACCAAGTTCGACGATACAAGATATAGTAATATGATTCAAACGATAATAAATGAAGGATGGAAGCAGAATGATTTTAAAATGTTTAAAATGTTGAAGGATGAAGGCAACCCATTACTATACGATTTAGAGAAGGACATAAAGTTGGATCGCGTTTCGCGAGTAGTATTTCCACCATATTTTGATCAATGGACCTACGTTCCTATGTTTAACGCTAGGATAAAGCCGTGTGAAGTAGAGGTGGGTGAGCGTAAGAATATCGATCCCTATGTAAAGCGGACGCATAGACCTCTGAAAGCGGATTGCATCGAGTTAATGCGTTATCATATGTCTCAGTACATGGATTTGAGAGTATCACTGCAAGGAACGAGTTTGAGCATTAAGCAAACTCCCTCAAGCATACACCAATCGCTTGCCCGAGATGCATCTTATGCAGAAATTCTCAGCCGACGTAGAGAGAACTTAGACTACAAA---TCCCAATGCCCGATCGTA---ACCAACCTTTTCCTATTAGAGAAATTCTTTCTGCTGATTTTTACTACGATGGAGAAACACTATTGGGAAATGGATGAT------GATGAGACGGAGTATGAACATCCTAAGATAGACCCATCAAAATTTGAAGTGGAGGGCACGCTACATGACGTTTCGCAGGTTATGGTTCATCTATTCGACAGGTTCTTTGAGAAGAGGCGTTTCCTGAGAACGGTTGATGAGTCTAGATGGATTCTACATTTGATCCGATCCGCGAGCGGCGCTAGAAGGCTCGAGGTGTTATCGAGATTTTTCCCTGCGTTTAGTGATGGATTACGC---ATTCGTGAATTTAAGAAAGTTAGGGATATAATGCTA---TTAAATTTCCTGCCTTTCTTATTTCTAACTGGCGACAACATAGCTTATGAACATAGGCAGTGGGCGGTCCCAGTTATTTTCTATGCAGATAAAATCATGATCATCCCGGCGGAAGTAGGCGCATACTATAATCGGTTCGGCTTAACGTGCATTCTGGAATTGATGATGTTCTTTCCTTCCTACGATACCCGAAATGAGAATCTCAGTGAAGACGTACGTGCATGTATAGGCCCAATTATCAATTACTATCTAGACACAACGATTTCGAATGGTGGCATTCAGACAAGCATCGTCTCTACGAAAGCGTTGCTTTACGAAACATATCTGTCTTCTATATGTGGTGGCTTTTCAGAAGCGATCCTGTGGTATTTACCAATTACCCATCCTTCTAAATGTTTGATCGCGCTTGAGGTTTCAGACGCGTTGACGAGTCCCGAACTGCGTATTGACAAAATTAAACGAAGATTTCCTTTATCGAGCAACCATTTAAAAGGGATTGTACAAATTTCCGTACGACCTGATCGTACGTTTAGTGTTGTCACACAAGGCATTGTTAAGCATAGAGTTTGCAAAAAGACACTGTTGAGATATAGGTGTGATGTGATCCTAATACAGACTCCGGGCTACGTCTTCGGTAACGACGAACTACTTACGAAACTCTTAAATATA
>ABB71691
ATGGATGAACTTGGCATTCCGATTTATGGA---CGTAACTACCCAGAGCATTTATTAAAAGGATATGAGTTTTTGATTAATACCGGCGTGAGATATCCAAGTCAAGGTGGA------------CGTCATGATGTTTCCAAGATTCCTGAGATGTTTGCTTACGATATCAAAGATGAGGGGATACGGGAAGCACTCAAATATATGCCAACACGAAATGATGGGGTGGTCCTGCCAAGGATCGTTGACATTAGCTTGAAGGGATATGATATACGGAAATCAGTTATTGAAGCGAATAAGAGTAACAGCTTCCATACTGACACAAACTGGGTTCAGTGGATGATTAAAGATAGTATGGATCAACAGCCGCTTAAGATATCGATTGACGAGGAACATAGCCGGGTTGTACACTCCCTATTTAATTGTCAAGTGAAGATTGATGCGAAAAAAGCAGATACCTTATCTTACCATCTCGAAGCAATTGAAGAT---GCAGAGAAAGCATGTTTGCACACGAGGGGTCAATTATGTAATCATCTGGCGAGGATGGATCTGTTACACGCGGCACAAGAAATTGCGTATGCAATTAAGCCGACGTATCAGTTAATAGTGCATTCAGAGAGAGCGTCAACTTCAGATAACTTCGAATTAGGGAGGCAGGATGTAATTACTTTGAGAAGGGGACATAGAATACAAATGGGTGACGAAGCGTATACTAAGCTGATGGAACGTTTAGTGAGGTTAACGGTGCAAGGGAATGTGCCGAGAAAGATACAAAGTGAGATAGAGCAGCTTGAGGCGATTCGAACTAGGTGGGCAACTGGCAGATATGATCCAGCTCATATCAATTCACAAGATCTGTGTCGGATATTGTCACGCATAGGCAGAATTATGTTGGACCAAGAAGCGGAACCGGTTGATGAAGATAGCTTATCTTTGCGGTTTCAGCGAGCTCTCGATGAGAAGTTCCGTCTTAACGATTCTGAGAGAAATAAGATATTTGAGCCCAAATCGCATAGG---AAGGATGAGGATAGGTTCTACGTTTTGTTAGCTATCGCTGCTTCCGACACTTACAATTCGAGAATTTGGTGGTCAAATCCGTATCCATGCTTGCGCGGCACGTTGATTGCGGCGGAGACAAAATTAGGCGATGTTTACTTTACTCTACGATCTTGGTATGACTGGAGTGTTAGAAGTAGCTATGTACCGCGT---GAAAGAGAGCGGGAAACGGAGAAGTATATATTTAGTAAGATAAATCTATTTGATTACGAA---GCTGGTCCATCGAGCAAGGTCATACATTGGGAATATCAGTTATATAAACGAGAGGGGGTGGTTACCCTAGAGAGAGGCAATCCTTGTGACCTGTATCCTGAT------GAAGATGATGAAGTTATTATCACGAAATTTGATGACGCCAAATACTCTGAGATGGTCGGGGAAATTATAGATGGTGGATGGAATGATGAGGAATTTAAAATGTATAAGTTACTTCAGGAAAAAGGCAATGTTCTCACAATTGACTTCGAAAAGGATACGAAGCTGAATAGTACTTCAGAGGTGGTTTTACCGGATTATTATGGTAAGTGGATAGTTGCGCCGATGTTCAACTCTAAAATGAGAATTATTGAAACGGAGATCGCAACCAACAGAAGTGATGATCCCATGATTAAAAGGACGCTCAAACCGATGACTGATGATCCCGTTGAGCTACAGAGATATACTTTGGCCAGATACTATGATATTCGTCCCGGACTAATGGGTCGTTCGCTAAATAGGACACAGACTCAATCAACATTTGACGCGAAGGTGTCAGAATTGTCTGACTATGAAAAGGTGGTGTCACGGTTTGGTGTAATCAAGAAACCGACA---AGACCTTGCGTAACTTTG---ACTGGACGATACATCCTGGAGAAATATTCTTTACTTCTTATAGATATATTGAAGTATCATACTGAGGTTGAAGAGAAT------CCACAAGAAGAATTTACTCATCCGAGGATTGATTCACAGTTTAAATTCAACGGTAATACATTATCTGATCTGAATCAAACGGTCGTTTTCATAGTGGATTATTTGCATGAGAAGCGTAACTATGTACGATCGGTATACGAGGCGAGATACATTATATCTAGGATAAGGTCGTCTACCGGTGCGGCGCGTATGAGTATCCTCGAATTTTATTTCCCAACATTTGCACGCTTGATTTCGAATGCGCGGGAACCGACTTATGTGAAAGATCTGATGGCG---TTGAACTTCTTGCCGTTACTATTCATAGTAGGTGATAATATGATATATAAACATAGGCAGTGGTCGATACCATTATTACTGTATACAGACCGAGTGAAGGTGATTCCATTGGAAGTGGGCTCATCGAACAATAGACAGGGACTCGTATCCTATCTAGAGTATATGTTCTTTTTTCCATCGTTAGCTGATCGAACATCTAAGGTGGATGAATCGATGATTAAGGTGTCAAAGGAGGTGGTTAATTACTATATGAAAACAACAATATCGGAAGGGGGCGTGAATTTGAATGTTATTTCCACCAAGTCATTGCTATATGACATCTATCTCTCATCAGTGTGCGGTGGTGTGTCGGATGGTGTAGTCTGGTACCTACCGATCACTCATCCATATAAATGTGTAGTCGCTATTGAGGTGTGCGACGATAGAGTGCCCGCGCGCTTACGTTGTGATAGATTGAGGTTGCGTTTCCCCTTAAGTGCACAGCATTTAAAGGGTATAGTAGTGATTCAAATAAATGAGGAGGGCGGATTTGATGTGTATACAGAGGGGATAGTAACGCATAGGGTTTGTAAGAAAAGTTTACTTAAACATGTATGCGACATTGTTCTACTAAAATTTCATGGGCACGTCTTTGGGAACGATGAAATGCTAACAAAGTTACTCAATGTA
>AFN71121
ATGGAGGAGTTCGTCATACCCGTCTATTCGGAAACAGACATTCCGTACTCGTTGTTAAGCCACTACCCGTTAGCCATTCGTACAGATGTTAAAATAGCAGACACCGATGAG------------GGCCATGATGTAGTGAAGATACCAGAATCAGATATGATAGACGTCCCAAGAGTAGACATTGTGGAGGCCCTCGCCGCTAAGCCTATGAGGAATGACGGGATCGTGGTTCCTAGACTGCTTGATATTACTCTTCGAGCTTATGACGATAGAAAAGCA---ATAAAAAGCGCACGAGGTGTAGAGTTTATGACGAATGCTAAATGGATGAAGTGGGCGATCGACGATAGAATGGATATTCAGCCACTGAAAGTAGCCATA---GACCATTATAATGCTGTTAACCACCAACTTTTTAATTGTATTGTTAAGGCTAGGTCCGCAAACGCAGATACAATTTATTATGACTATTTTCCTCTCGAGAGT---AAAGTGAAGAAGTGTAATCATGCCAACCTGGACCTGTTAAGAAGTCTGACAAACACTGAGATGTTTCACATGTTGCAGGGGGCAGCTTATAGTTTAAAATCGAATTATGAACTGATCACAAATTCTGAGAGGAATAGTACCGAAGAAACTTACGCGCCTGGAGTGCACAATCAAATTCGCTTAGTGAGAGGCACGCGAATCGGGTATAAGGGTGAAGCATATAGCCGATTTGTTTCTAGTCTAGTACAAGTTAGGATACAAGGACGGACACCACCTGAGATAGTTGACGATATCGCGCGGCTAAATGTGATCAGGACGGAGTGGATCAACGCGCAATTTGATAGCACCAAGATACGAGCGTTGGAACTATGTAAAATACTTTCAGCGATTGGGCGTAAGATGTTAAACACACATGAGGAACCAAAAGATGAGATGGATTTATCCACAAAGTTTCAGTTCAAATTAGATGATAAATTTAAGAAGACGGATTCGGAACATATAAACATATTTAACGTCAGAGCACCGGCG---ACACATGAGGGTAGGTTTTACGCCTTAATAGCAATTGCGGCGACCGATACGCAGCGTGGTAGGATTTGGAGGACAAACCCGTATCCGTGTCTAAGAGGCGCGCTGATAGCAGCGGAATGTGAGCTCGGAGACGTATATCATACTTTGCGCCAAGTCTACAAATGGAGCTTGCGACAAGATTATGGTCGTACA---GAGGTCCCTCTAGAGAACAACAAATACGTATTCAGCCGAATTAATCTGTTTGATTCAAAT---CTGGATGTGGGCGATCAAGTAGTACATTGGATGTATGAAGTTGACGGCCCAGCT---GAGACAACGTATGACAACGGTTATATGTGTAAGACGGAGCGGGAG------GATGAAGAG------TTAGTGTGCAAAATTAGCGAAGAGAAATATAAGACAATGCTCGATAGAATGATCCAGGGTGGTTGGGATCAGGAAAGATTCAAGCTTTACAGTATACTGACAGATCCA---AATTTACTTACGATAGACTTTGAAAAGGATGCGCATCTGAATATTAGATCAGAATTCGTGCTCCCAAGTTATTTCGATCAATGGATCTACTCACCAATGTTTAACGCGCGGTTGCGAATAACTCATGGAGAGATTGCGACTAGAAAGTCAGCAGATCCGTGGAATAAGCGTGTCGTATTTGGATATATTAAAGCATCGACAGAGAGTCCTGAATACGCCCTAGGACAATATTTCGACATGCGTATACAATTTTATGGGGATGCGCTAAGCTCGAAGCAGAATCAATCAGCGGTCTTTCAGTATCTGAGCCAACAAGAGGACTTTCCTACGCTGACGAGC------------TATGCCAAAGGTGAT---GTGGTGTGTCCTCATTCAGGTGGCGCGCTGTATACTTTTCGGAGGGTGGCACTGATGCTGATGGCGAATTACGAAAAGTTGAGCCCGGACTTGCATGAAGGTATGGAAGATTACACTTATACGCATCCCAGTATCGGTGGCGCCTATCAAAAACGCATTCTTGAGATGAGAGATTTTTCGCAACTAATATGTTTCATAATCGATTATATATTTGAGAGGCATGATCAACTGCGTGATGCAAAGGAGGCGAGGAGGATTTTGTATTTAATTCAAAACTTGGACGAGCCGCAGCGACTAGAGATGTTAAATGTTACGTTTCCTAACTTCTTTCGTCATTTCTTGAAATTAAAGGATGTTCAGCTAATCAGTGATTTGAACGTG---ATAAACTTCTTACCGCTGTTGTTTCTAGTGCAGGATAATATATCCTATTGGCATAGGCAATGGGCGGTCCCAATGATACTATACGATGACGTAATCAGACTAATCCCTGTAGAGGTCGGAGCGTATGCGAACAGATTCGGAATAAAGAGTTTCTTCAACTTTACGAGATTTCACCCTGGCGATGCGAAAAAACGACAGAAAGCCGACGATACACACAAAGAGTTTGGATCGATCAGCTTTAATTATTACGCAAGTACTAAGATTGCGCAGGGAGGGGTGCATACGCCAGTAGTTACAACCAAGCTAGACACGCTGAAGATTCATCTGTCGTCTCTTTGCGCTGGCTTAGCGGATTCGATTGTTTACACGCTGCCGGTCGCACATCCTAAAAAATGCATTGTGCTAATAATCGTAGGAGATGATAAGCTAGAACCGCATGTGCGGTCGGAACAGGTCGTTAGTAAGTATTATTTCTCGCGTAGACACGTTAGCGGAATAGTGTCTATATGTGTCGGACAGGATAATCAACTAAAGGTATATTCATCAGGTATCGTCAGACATAGAGTATGTGAGAAATTTATCCTGAAGTATAAGTGTAAAGTGGTGTTAGTTAAGATGCCCGGATATGTATTCGGTAACGATGAATTAATGACGAAACTATTAAATGTT
>AAA53429
ATGGAGGAATTCGTCATACCAGTGTTTTCTGAGAGAGATATTCCATATTCACTGCTGAATCATTACCCACTAGCTATACAGATAGATGTTAAAGTTGATGATGAAGGTGGG------------AAACATAATCTTATCAAGATACCTGAATCGGATATGATCGACGTACCGAGGTTAAGTATCATAGAGGCTCTAAATTATAGACCGAAAAGGAACGATGGTGTGGTTGTGCCGAGATTGCTAGATATAACGCTACGCGCTTATGATAATAGGAAATCC---GCAAAGAACGCGAAAGGAGTTGAATTTATGACAGATACTAAGTGGATGAAATGGGCAATTGACGACAAAATGGATATACAACCCCTTAAGGTTACTCTG---GATAACCACTGTTCCGTTAACCATCAACTCTTCAATTGTATCGTTAAGGCGAGGTCAGCAAATGCAGACACTATTTATTACGACTATTACCCATTGGAAAAT---GGAGCGAAAAGATGTAATCATACGAACCTGGATTTATTACGAAGTTTAACAACGACGGAGATGTTCCACATCTTACAGGGAGCGGCTTACGCCTTAAAAACAACGTATGAATTAGTAGCTCATTCCGAAAGAGAAAACATGAGCGAGAGTTATCAGGTTGGGACGCAGAGATGGATACAGCTGCGTAAAGGTACTAAAATTGAATATAGAGGGCAGCCGTACGAACGATTTATATCCAGCTTAGTTCAAGTAATCATTAAAGGGAAAATTCCGGATGAGATTAGAACCGAAATCGCTGAACTTAATAGAATAAAAGATGAGTGGAAAAACGCCGCGTATGACAGAACTAAGATACGTGCATTGGAGCTCTGCAAGATACTTTCGGCGATCGGACGTAAAATGTTAGATGTTCAAGAAGAGCCAAAGGATGAGATGGCGTTATCTACTAGATTTCAGTTCAAGTTAGACGAGAAATTCATTAGGACTGATCAAGAACACGTAAATATATTTAAAGTAGGTGGTTCCGCA---ACAGATGATGGGAGATTTTACGCGCTAATCGCTATAGCAGCTACCGATACGCAGCAAGGCCGTGTTTGGAGAACGAACCCTTATCCATGTTTGCGTGGTGCGCTAATTGCTGCTGAGTGTGAGCTCGGCGATGTGTACTTCACATTGCGTCAAACGTATAAATGGAGTCTGCGTCCAGAATATGGTCAGCGT---GAGAGGCCGTTAGAAGACAATAAATATGTGTTCGCTCGTCTTAATCTATTTGATACTAAC---TTAGCCGTTGGGGATGAAATCATTCACTGGCGTTATGAGGTTTATCAGCCTAAA---GAAACAACTCATGATGATGGATATATCTGTGTGTCACAGAAAGGT------GATGATGAA------TTATTATGTGAGGTTGATGAAGATAGGTATAAGGAGATGTTTGATCGTATGATTCAAGGCGGATGGGATCAGGAACGGTTCAAATTACACAACATATTGACTGAACCA---AACCTACTTACCATCGATTTCGAGAAGGATGCTTACCTTGGCGCGCGTTCTGAATTAGTATTCCCGCCCTATTATGACAAATGGATCAATTCACCGATGTTTAATGCCCGGCTTAAGATTGCGCGTGGCGAGATTGCAACCTGGAAGGCGGATGATCCTTGGAGTAATCGGGCGGTTCATGGGTATATAAAGACGTCAGCGGAATCTTTAGAGTATGCGTTAGGGCCATATTATGACCTACGTCTGCAGTTATTCGGCGACACCCTCAGTTTGGGACAAAGACAGTCAGCTGTATTCGAACATATGGCTCAACAAGATGATTTTTCTACGCTAACGGAT------------TATACGAAAGGAAAA---ACAGTGTGCCCTCACTCAGGCGGGACTTTTTACACTTTCCGCAAGGTAGCGTTGATTATTTTATCGAATTACGAACGATTGGACCCAAGTTTACATGAGGGGAGGGAACATGAGACATACATGCACCCGGCAGTTAATGATGTCTTTAGACGACACGTTTTAGAAATGAAAGATTTTTCCCAGCTGATTTGTTTTGTGTTCGACTACATTTTTGAGAAACATGCACAGCTACGTAATGCCAAAGAGGCGAGAAGGATTATATATTTAATACAGAATACGTCCGGTGCGTATCGATTAGATGTTTTACGCGAAGCTTTCCCCAATTTTTTAAAGCACGTTATGAATTTACGTGATGTGAAACGTATATGCGATCTAAATGTG---ATTAATTTCTTTCCATTGTTATTTTTGGTTCAAGATAATATTTCATATTGGCATAGACAGTGGTCGATCCCAATGATTTTATTTGATCAAGTTATCAGATTAATTCCCGTCGAAGTCGGGGCATACGCAAATAGATTTGGACTTAAGAGCTTCTTCAATTTCATTAGGTTTCACCCCGGCGATTCAAAGAAGAGACAGGATGCGGATGACACCCATAAAGAATTCGGCTCAATATGTTTCGAGTATTACACTACGACAAAGATCTCTCAAGGTGAGATAGATGTTCCGGTCGTTACGTCTAAATTAGATACACTTAAGTTGCACGTAGCTTCCTTATGCGCGGGGCTAGCTGACTCTCTAGTGTATACGCTGCCTGTAGCGCACCCGAAGAAAAGTATCGTTCTAATTATTGTGGGGGATGATAAGCTTGAACCACAAATACGCTCAGAGCAAATCGTAAATAAGTACTATTATTCACGGAGGCACATCTCAGGGGTTGTTTCGATCTGCGTGGACCAGGGTGGACAACTGAAGGTGCATTCCATGGGGATAACGAGACATCGGATATGTGATAAGTCGATATTGAAATATAAATGCAAAGTAGTATTAGTTAGGATGCCAGGACATGTCTTTGGAAATGATGAATTAATGACGAAGCTACTAAATGTT
>AAA53428
ATGGAGGAATTCGTCATACCAGTGTTTTCTGAGAGAGATATTCCATATTCACTGCTGAATCATTACCCACTAGCTATACAGATAGATGTTAAAGTTGATGATGAAGGTGGG------------AAACATAATCTTATCAAGATACCTGAATCGGATATGATCGACGTACCGAGGTTAAGTATCATAGAGGCTCTAAATTATAGACCGAAAAGGAACGATGGTGTGGTTGTGCCGAGATTGCTAGATATAACGCTACGCGCTTATGATAATAGGAAATCC---GCAAAGAACGCGAAAGGAGTTGAATTTATGACAGATACTAAGTGGATGAAATGGGCAATTGACGACAAAATGGATATACAACCCCTTAAGGTTACTCTG---GATAACCACTGTTCCGTTAACCATCAACTCTTCAATTGTATCGTTAAGGCGAGGTCAGCAAATGCAGACACTATTTATTACGACTATTACCCATTGGAAAAT---GGAGCGAAAAGATGTAATCATACGAACCTGGATTTATTACGAAGTTTAACAACGACGGAGATGTTCCACATCTTAGAGGGAGCGGCTTACGCCTTAAAAACAACGTATGAATTAGTAGCTCATTCCGAAAGAGAAAACATGAGCGAGAGTTATCAGGTTGGGACGCAGAGATGGATACAGCTGCGTAAAGGTACTAAAATTGAATATAGAGGGCAGCCGTACGAACGATTTATATCCAGCTTAGTTCAAGTAATCATTAAAGGGAAAATTCCGGATGAGATTAGAACCGAAATCGCTGAACTTAATAGAATAAAAGATGAGTGGAAAAACGCCGCGTATGACAGAACTAAGATACGTGCATTGGAGCTCTGCAAGATACTTTCGGCGATCGGACGTAAAATGTTAGATGTTCAAGAAGAGCCAAAGGATGAGATGGCGTTATCTACTAGATTTCAGTTCAAGTTAGACGAGAAATTCATTAGGACTGATCAAGAACACGTAAATATATTTAAAGTAGGTGGTTCCGCA---ACAGATGATGGGAGATTTTACGCGCTAATCGCTATAGCAGCTACCGATACGCAGCAAGGCCGTGTTTGGAGAACGAACCCTTATCCATGTTTGCGTGGTGCGCTAATTGCTGCTGAGTGTGAGCTCGGCGATGTGTACTTCACATTGCGTCAAACGTATAAATGGAGTCTGCGTCCAGAATATGGTCAGCGT---GAGAGGCCGTTAGAAGACAATAAATATGTGTTCGCTCGTCTTAATCTATTTGATACTAAC---TTAGCCGTTGGGGATGAAATCATTCACTGGCGTTATGAGGTTTATCAGCCTAAA---GAAACAACTCATGATGATGGATATATCTGTGTGTCACAGAAAGGT------GATGATGAA------TTATTATGTGAGGTTGATGAAGATAGGTATAAGGAGATGTTTGATCGTATGATTCAAGCCGGATGGGATCAGGAACGGTTCAAATTACACAACATATTGACTGAACCA---AACCTACTTACCATCGATTTCGAGAAGGATGCTTACCTTGGCGCGCGTTCTGAATTAGTATTCCCGCCCTATTATGACAAATGGATCAATTCACCGATGTTTAATGCCCGGCTTAAGATTGCGCGTGGCGAGATTGCAACCTGGAAGGCGGATGATCCTTGGAGTAATCGGGCGGTTCATGGGTATATAAAGACGTCAGCGGAATCTTTAGAGTATGCGTTAGGGCCATATTATGACCTACGTCTGCAGTTATTCGGCGACACCCTCAGTTTGGGACAAAGACAGTCAGCTGTATTCGAACATATGGCTCAACAAGATGATTTTTCTACGCTAACGGAT------------TATACGAAAGGAAAA---ACAGTGTGCCCTCACTCAGGCGGGACTTTTTACACTTTCCGCAAGGTAGCGTTGATTATTTTATCGAATTACGAACGATTGGACCCAAGTTTACATGAGGGGAGGGAACATGAGACATACATGCACCCGGCAGTTAATGATGTCTTTAGACGACACGTTTTAGAAATGAAAGATTTTTCCCAGCTGATTTGTTTTGTGTTCGACTACATTTTTGAGAAACATGTACAGCTACGTAATGCCAAAGAGGCGAGAAGGATTATATATTTAATACAGAATACGTCCGGTGCGTATCGATTAGATGTTTTACGCGAAGCTTTCCCCAATTTTTTAAAACACGTTATGAATTTACGTGATGTGAAACGTATATGCGATCTAAATGTG---ATTAATTTCTTTCCATTGTTATTTTTGGTTCAAGATAATATTTCATATTGGCATAGACAGTGGTCGATCCCAATGATTTTATTTGATCAAGTTATCAGATTAATTCCCGTCGAAGTCGGGGCATACGCAAATAGATTTGGACTTAAGAGCTTCTTCAATTTCATTAGGTTTCACCCCGGCGATTCAAAGAAGAGACAGGATGCGGATGACACCCATAAAGAATTCGGCTCAATATGTTTCGAGTATTACACTACGACAAAGATCTCTCAAGGTGAGATAGATGTTCCGGTCGTTACGTCTAAATTAGATACACTTAAGTTGCACGTAGCTTCCTTATGCGCGGGGCTAGCTGACTCTCTAGTGTATACGCTGCCTGTAGCGCACCCGAAGAAAAGTATCGTTCTAATTATTGTGGGGGATGATAAGCTTGAACCACAAATACGCTCAGAGCAAATCGTAAATAAGTACTATTATTCACGGAGGCACATCTCAGGGGTTGTTTCGATCTGCGTGGACCAGGGTGGACAACTGAAGGTGCATTCCATGGGGATAACGAGACATCGGATATGTGATAAGTCGATATTGAAATATAAATGCAAAGTAGTATTAGTTAGGATGCCAGGACATGTCTTTGGAAATGATGAATTAATGACGAAGCTACTAAATGTT
>CAE51104
ATGGAGGAGTTCGTCATTCCAGTCTATTCAGAAGATGAGATTCCATATGCGTTACTAAGCAGATACCCTCTGGCGATACAGACAAATGTTAAAATAGAGGATGTTGAAGGA------------AAACATAATGTTGTAAAGATTCCTGAATCCGATATGATAGATATACCAAAATTAACGATTGTAGAGGCGATGAATTATAAACCAGCGAGAAACGATGGGATCGTTGTACCTAGATTACTTGATATAACATTACGCGCTTATGATGATAGAAAATCG---ACGAAAAGCGCTCGAGGGATAGAGTTCATGACGAACGCTAGATGGATGAAATGGGCCATAGATGATAGAATGGATATCCAACCTCTTAAAGTGACTTTA---GATCATTATTGTTCCGTCAACCATCAACTCTTTAACTGCGTTGTTAAAGCGAATGCTGCCAACGCTGATACGATCTATTATGATTATTTCCCGCTTGAGGAC---TATAAAAAGAGATGTAACCATACAAATCTTGATTTATTGAGAAGTTTAACGAATATGGAGTTGTTCCACGCGTTGCAAGGTGCTGCGTACAGTATCAAATCAAGCTACGAATTAGTGGCATACTCCGAAAGAGGAAGCCTGGAGGAGACTTATGTGGTAGGACAGCCAAAATGGATACACTTGACTAGAGGAACGCGAATAGGCAATAGTGGATTATCCTATGAACGGTTCATTTCGAGCATGGTCCAGGTAAGCGTAAATGGAAAGATTCCAGACGAGATAGCGAACGAGATCGCGCAACTGAATAGAATAAGGGCAGAGTGGATAACAGCCACATACGATAGAGGCAGGATTAGAGCGCTAGAGCTATGCAATATCCTTTCCACGATTGGGCGTAAGATGCTAAATACGCATGAGGAGCCGAAAGATGAAATGGACCTATCGACGAGATTTCAGTTTAAACTTGATGAGAAATTTAACAGAGCGGATTCAGAACATGTTAATATTTTTGGTGTAAGAGGTCCAGCA---ACAGATGAAGGAAGATTCTACGCTCTGATCGCAATCGCAGCGACAGATACACAAAAGGGCAGAGTGTGGAGAACGAATCCGTATCCATGCTTGCGGGGTGCTTTAGTTGCAGCTGAGTGTGAATTAGGTGATGTTTACAGTACACTTCGACGTGTGTATAGATGGAGTCTAAGGCCAGAATATGGACAGCAC---GAGCGACAGTTAGAGAACAATAAATACGTCTTTAATCGTATAAATTTATTTGATTCAAAC---TTAGCAGTTGGTGACCAGATTATTCATTGGCGTTATGAGGTTAAAGCATCGGCG---GAGACGACCTATGACAGCGGATATATGTGTCGGCATGAAGCTGAG------GAGGATGAA------CTATTATGTAAAATTAATGAGGACAAATATAAAGAAATGCTGGACAGAATGATTCAGGGTGGGTGGGATCAGGAAAGATTTAAACTTCATAACATACTGACGGACCCA---AACTTATTGACGATTGATTTTGAAAAAGACGCGTATCTGAATTCACGGTCCGAGTTAGTTTTGCCGGATTATTTCGACAAATGGATCAGTTCACCAATGTTTAACGCGCGCTTAAGAATTACTAAAGGGGAGATCGGAACATCAAAAAAGGATGACCCATGGAACAACCGCGCGGTACGTGGATACATTAAGTCCCCTGCGGAGTCGTTAGATTTTGTTCTCGGGCCCTACTACGATCTGCGGCTTCTATTTTTTGGCGAGACGTTGAGCTTAAAACAGGAACAGTCCGCGGTTTTTCAATATTTGAGTCAGCTCGATGATTTTCCCGCGCTTACGCAG---------------CTAACAGGAGAT---GCCGTATGCCCACATTCAGGCGGAGCGTTATATACGTTTAGGAAAGTCGCGCTATTTTTGATCGGGAATTATGAAAAGTTAAGTCCGGATCTACATGAAGGTATGGAACACCAGAGATATGTGCATCCGTCGACTGGCGGGACGTATCAGAAACGCGTGCTAGAGATGAAGGATCCCTGCCAGCTTACGTGTTTTGTGATTGATTACATCTTTGAAAAACGTGAACAGCTACGTGATACCAAAGAGGCGAGGTACATTGTGTATCTAATTCAAAGTCTTACTGGGACACAACGGCTGAGTGTTTTAAGGTCGACGTTTCCGAATTTCTTCCAACGATTGTTGATGCTAAAAGAGATCAAATTTGTGCGCGATCTGAATGTG---ATTAACTTCCTCCCTCTGATGTTCCTTGTTCATGATAACATCTCGTATTGGCATAGACAGTGGTCGATTCCAATGGTACTGTTTGACGATACGATCAAGTTAATACCTGTAGAGGTTGGTGCATATGCGAATAGATTTGGGTTCAAAAGTTTTATGAACTTTACACGGTTTCACCCTGGTGAGTTGAAGAAAAAACAGATTGCCGAAGATATACATAAAGAGTTTGGTGTGGTCGCTTTCGAATATTACACCAATACAAAAATTTCCCAGGGGAATGTGCATACACCAGTAATGACTACGAAAATGGATGTATTGAGAGTACATTTATCTTCTTTATGTGCAGGTCTGGCGGACTCAGTCGTATATACATTACCAGTTGCGCATCCTAAAAAATGCATCGTTCTAATAATTGTGGGAGACGACAAATTGGAACCGCATACGCGTTCAGAACAGATAGTTAGTCGGTATAATTACTCACGTAAGCACATTTGTGGAATTGTATCCGTCACTATCGGGCAGAACAGTCAGTTGAGAGTTCATACATCTGGAATTGTAAAACACCGTGTATGCGACAAGTTCATTCTAAAACACAAGTGCAAGGTGATATTAGTGAGGATGCCGGGGTACGTTTTCGGAAATGATGAATTAATGACGAAACTATTGAATGTC
>AAA42830
ATGGAGGAGTTCGTCATTCCAGTCTATTCAGAAGATGAGATTCCATATGCGTTACTAAGCAGATACCCTCTGGCGATACAGACAAATGTTAAAATAGAGGATGTTGAAGGA------------AAACATAATGTTGTAAAGATTCCTGAATCCGATATGATAGATATACCAAAATTAACGATTGTAGAGGCGATGAATTATAAACCAGCGAGAAACGATGGGATCGTTGTACCTAGATTACTTGATATAACATTACGCGCTTATGATGATAGAAAATCG---ACGAAAAGCGCTCGAGGGATAGAGTTCATGACGAACGCTAGATGGATGAAATGGGCCATAGATGATAGAATGGATATCCAACCTCTTAAAGTGACTTTA---GATCATTATTGTTCCGTCAACCATCAACTCTTTAACTGCGTTGTTAAAGCGAATGCTGCCAACGCTGATACGATCTATTATGATTATTTCCCGCTTGAGGAC---TATAAAAAGAGATGTAACCATACAAATCTTGATTTATTGAGAAGTTTAACGAATATGGAGTTGTTCCACGCGTTGCAAGGTGCTGCGTACAGTATCAAATCAAGCTACGAATTAGTGGCATACTCCGAAAGAGGAAGCCTGGAGGAGACTTATGTGGTAGGACAGCCAAAATGGATACACTTGACTAGAGGAACGCGAATAGGCAATAGTGGATTATCCTATGAACGGTTCATTTCGAGCATGGTCCAGGTAAGCGTAAATGGAAAGATTCCAGACGAGATAGCGAACGAGATCGCGCAACTGAATAGAATAAGGGCAGAGTGGATAACAGCCACATACGATAGAGGCAGGATTAGAGCGCTAGAGCTATGCAGTATCCTTTCCACGATTGGGCGTAAGATGCTAAATACGCATGAGGAGCCGAAAGATGAAATGGACCTATCGACGAGATTTCAGTTTAAACTTGATGAGAAATTTAACAGAGCGGATTCAGAACATGTTAATATTTTTGGTGTAAGAGGTCCAGCA---ACAGATGAAGGAAGATTCTACGCTCTGATCGCAATCGCAGCGACAGATACACAAAAGGGCAGAGTGTGGAGAACGAATCCGTATCCATGCTTGCGGGGTGCTTTAGTTGCAGCTGAGTGTGAATTAGGTGATGTTTACAGTACACTTCGACGTGTGTATACATGGAGTCTAAGGCCAGAATATGGACAGCAC---GAGCGACAGTTAGAGAACAATAAATACGTCTTTAATCGTATAAATTTATTTGATTCAAAC---TTAGCAGTTGGTGACCAGATTATTCATTGGCGTTATGAGGTTAAAGCATCGGCG---GAGACGACCTATGACAGCGGATATATGTGTCGGCATGAAGCTGAG------GAGGATGAA------CTATTATGTAAAATTAATGAGGACAAATATAAAGAAATGCTGGACAGAATGATTCAGGGTGGGTGGGATCAGGAAAGATTTAAACTTCATAACATACTGACGGACCCA---AACTTATTGACGATTGATTTTGAAAAAGACGCGTATCTGAATTCACGGTCCGAGTTAGTTTTGCCGGATTATTTCGACAAATGGATCAGTTCACCAATGTTTAACGCGCGCTTAAGAATTACTAAAGGGGAGATCGGAACATCAAAAAAGGATGACCCATGGAACAACCGCGCGGTACGTGGATACATTAAGCCCCTTGCGGAATCGTTAGATTTTGTTCTCGGGCCCTACTACGATCTGCGGCTTCTATTTTTTGACGAGACGTTGAGCTTAAAACAGGAACAGTCCGCGGTTTTTCAATATTTGAGTCAGCTCGATGATTTTCCCGCGCTTACGCAG---------------CTAAGAGGAGAT---GCCGTATGCCCACATTCAGGCGGAGCGTTATATACGTTTAGGAAAGTCGCGCTATTTTTGATCGGGAATTATGAAAAGTTAAGTCCGGATCTACATGAAGGTATGGAACACCAGAGATATGTGCATCCGTCGACTGGCGGGACGTATCAGAAACGCGTGCTAGAGATGAAGGATTCCTGCCAGCTTACGTGTTTTGTGATTGATTACATCTTTGAAAAACGTGAACAGCTACGTGATACCAAAGAGGCGAGGTACATTGTGTATCTAATTCAAAGTCTTACTGGGACACAACGGCTGAGTGTTTTAAGGTCGACGTTTCCGAATTTCTTCCAACGATTGTTGATGCTAAAAGAGATCAAATTTGTGCGCGATCTGAATGTG---ATTAACTTCCTCCCTCTGATGTTCCTTGTTCATGATAACATCTCGTATTGGCATAGACAGTGGTCGATTCCAATGGTACTGTTTGACGATACGATCAAGTTAATACCTGTAGAGGTTGGTGCATATGCGAATAGATTTGGGTTCAAAAGTTTTATGAACTTTACACGGTTTCACCCTGGTGAGTTGAAGAAAAAACAGATTGCCGAAGATATACATAAAGAGTTTGGTGTGGTCGCTTTCGAATATTACACCAATACAAAAATTTCCCAGGGGAATGTGCATACACCAGTAATGACTACGAAAATGGATGTATTGAGAGTACATTTATCTTCTTTATGTGCAGGTCTGGCGGACTCAGTCGTATATACATTACCAGTTGCGCATCCTAAAAAATGCATCGTTCTAATAATTGTGGGAGACGACAAATTGGAACCGCATACGCGTTCAGAACAGATAGTTAGTCGGTATAATTACTCACGTAAGCACATTTGTGGAATTGTATCCGTCACTATCGGGCAGAACAGTCAGTTGAGAGTTCATACATCTGGAATTGTAAAACACCGTGTATGCGACAAGTTCATTCTAAAACACAAGTGCAAGGTGATATTAGTGAGGATGCCGGGGTACGTTTTCGGAAATGATGAATTAATGACGAAACTATTGAATGTC
>ABB71680
ATGGATGAACTTGGCATTCCGATTTATGGA---CGTAACTACCCAGAGCATTTATTAAAAGGATATGAGTTTTTGATTAATACCGGCGTGAGATATCCAAGTCAAGGTGGA------------CGTCATGATGTTTCCAAGATTCCTGAGATGTTTGCTTACGATATCAAAGATGAGGGGATACGGGAAGCACTCAAATATATGCCAACACGAAATGATGGGGTGGTCCTGCCAAGGATCGTTGACATTAGCTTGAAGGGATATGATATACGGAAATCAGTTATTGAAGCGAATAAGAGTAACAGCTTCCATACTGACACAAACTGGGTTCAGTGGATGATTAAAGATAGTATGGATCAACAGCCGCTTAAGATATCGATTGACGAGGAACATAGCCGGGTTGTACACTCCCTATTTAATTGTCAAGTGAAGATTGATGCGAAAAAAGCAGATACCTTATCTTACCATCTCGAAGCAATTGAAGAT---GCAGAGAAAGCATGTTTGCACACGAGGGGTCAATTATGTAATCATCTGGCGAGGATGGATCTGTTACACGCGGCACAAGAAATTGCGTATGCAATTAAGCCGACGTATCAGTTAATAGTGCATTCAGAGAGAGCGTCAACTTCAGATAACTTCGAATTAGGGAGGCAGGATGTAATTACTTTGAGAAGGGGACATAGAATACAAATGGGTGACGAAGCGTATACTAAGCTGATGGAACGTTTAGTGAGGTTAACGGTGCAAGGGAATGTGCCGAGAAAGATACAAAGTGAGATAGAGCAGCTTGAGGCGATTCGAACTAGGTGGGCAACTGGCAGATATGATCCAGCTCATATCAATTCACAAGATCTGTGTCGGATATTGTCACGCATAGGCAGAATTATGTTGGACCAAGAAGCGGAACCGGTTGATGAAGATAGCTTATCTTTGCGGTTTCAGCGAGCTCTCGATGAGAAGTTCCGTCTTAACGATTCTGAGAGAAATAAGATATTTGAGCCCAAATCGCATAGG---AAGGATGAGGATAGGTTCTACGTTTTGTTAGCTATCGCTGCTTCCGACACTTACAATTCGAGAATTTGGTGGTCAAATCCGTATCCATGCTTGCGCGGCACATTGATTGCGGCGGAGACAAAATTAGGCGATGTTTACTTTACTCTACGATCTTGGTATGACTGGAGTGTTAGAAGTAGCTATGTACCGCGT---GAAAGAGAGCGGGAAACGGAGAAGTATATATTTAGTAAGATAAATCTATTTGATTACGAA---GCTGGTCCATCGAGCAAGGTCATACATTGGGAATATCAGTTATATAAACGAGAGCGGGTGGTTACCCTAGAGAAAGGCAATCCTTGTGACCTGTATCCTGAT------GAAGATGATGAAGTTATTATCACGAAATTTGATGACGCCAAATACTCTGAGATGGTCGGGGAAATTATAGATGGTGGATGGAATGATGAGGAATTTAAAATGTATAAGTTACTTCAGGAAAAAGGCAATGTTCTCACAATTGACTTCGAAAAGGATACGAAGCTGAATAGTACTTCAGAGGTGGTTTTACCGGATTATTATGGTAAGTGGATAGTTGCGCCGATGTTCAACTCTAAAATGAGAATTATTGAAACGGAGATCGCAACCAACAGAAGTGATGATCCCATGATTAAAAGGACGCTCAAACCGATGACTGATGATCCCGTTGAGCTACAGAGATATACTTTGGCCAGATACTATGATATTCGTCCCGGACTAATGGGTCGTTCGCTAAATAGGACACAGACTCAATCAACATTTGACGCGAAGGTGTCAGAATTGTCCGACTATGAAAAGGTGGTGTCACGGTTTGGTGTAATCAAGAAACCGACA---AGACCTTGCGTAACTTTG---ACTGGACGATACATCCTGGAGAAATATTCTTTACTTCTTATAGATATATTGAAGTATCATACTGAGGTTGAAGAGAAT------CCACAAGAAGAATTTACTCATCCGAGGATTGATTCACAGTTTAAATTCAACGGTAATACATTATCTGATCTGAATCAAACGGTCGTTTTCATAGTGGATTATTTGCATGAGAAGCGTAACTATGTACGATCGGTATACGAGGCGAGATACATTATATCTAGGATAAGGTCGTCTACCGGTGCGGCGCGTATGAGTATCCTCGAATTTTATTTCCCAACATTCGCACGCTTGATTTCGAATGCGCGGGAACCGACTTATGTGAAAGATCTGATGGCG---TTGAACTTCTTGCCGTTACTATTCATAGTAGGTGATAATATGATATATAAACATAGGCAGTGGTCGATACCATTATTACTGTATACAGACCGAGTGAAGGTGATTCCATTGGAAGTGGGCTCATCGAACAATAGACAGGGACTCGTATCCTATCTAGAGTATATGTTCTTTTTTCCATCGTTAGCTGATCGAACATCTAAGGTGGATGAATCGATGATTAAGGTGTCAAAGGAGGTGGTTAATTACTATATGAAAACAACAATATCGGAAGGGGGCGTGAATTTGAATGTTGTTTCCACCAAGTCATTGCTATATGACATCTATCTCTCATCAGTGTGCGGTGGTGTGTCGGATGGTGTAGTCTGGTACCTACCGATCACTCATCCATATAAATGTGTAGTCGCTATTGAGGTGTGCGACGATAGAGTGCCCGCGCGCTTACGTTGTGATAGATTGAGGTTGCGTTTCCCCTTAAGTGCACAGCATTTAAAGGGTATAGTAGTGATTCAAATAAATGAGGAGGGCGGATTTGATGTGTATACAGAGGGGATAGTAACGCATAGGGTTTGTAAGAAAAGTTTACTTAAACATGTATGCGACATTGTTCTACTAAAATTTCATGGGCACGTCTTTGGGAACGATGAAATGCTAACAAAGTTACTCAATGTA
>ABB71699
ATGGAGGAGTTTGTCATTCCTGTGTTTTCTGAGAGGGAGATCCCTTACGCTTTGATTAATCGATATCCTTTGGCAATCCAGACGGATGTTAAGATTGCGGACGTGGAAGGT------------TATCATAATTTAGCGAAGATTCCAGAATCGGATATGGTTGATGTGCCTAAACTAGATATCGTTAGCGCGCTTAACTATAAACCAACGAGAAATGATGGTATAGTGGTTCCGAGGCTGTTGGATATTACCCTGAAGGCTTACGATGATAGAAAGTCG---GTTAAGAACGCACGCGGCGTGGATTTTATGACGGATGCTAAGTGGATGAAGTGGGCGATCGATGATAGGATGGACATTCAGCCACTCAAGATCACTCTA---GATGAACATTACGCAGTCAATCACCAGCTGTTTAATTGCATAGTGAAAGCAAAAACCGCTAACGCTGACACTATATATTATGACTATTTTCCCCTCGAAGAT---AGAGCTAAGAAGTGCAACCATACGAATCTTGAACTATTGAGAAGTTTAACAACGATTGAGGCGTTCCACGTACTTCAAGGCGCTGCTTATAGTCTGAAATCAAACTACGATCTAATCGCGAACTCAGAAAGGGAAAGCTTAGAAGAAAGTTATCCGATAGGTTCGGAAAAATGGGTACATCTCATAAGACGGACCAAAATAGGAAACAGCGGTCTATCATATAACAGATTCATCTCTAGCATGGTGCAAGTGGTTGTTAGGGGGAAAGTGCCAGATATAATAAGAGGAGAGATTACACAGCTCAACAGGATAAGGACGGAGTGGATAAGCGCGTCATATGATAGAACTCGGATTAGGGCGTTGGAGTTATGTAATATATTATCCGCCATTGGACGTAAGATGATGGACGCGCATGAGGAACCTAAGGATGAAATGGATTTATCTACTAGATTTCAATTTAAATTAGATGAGAAGTTCAATACATCGGACTCTGAACATGTGAACATATTTCGGACGAGTGGGGCTGCC---ACAAATGAGGGTAGATTCTATGCGCTTATCGCGATAGCCGCGACGGATACTCAGAAAGGCCGAGTTTGGCGAACAAATCCATACCCATGTCTGCGTGGAGCACTGATAGCATCCGAATGTGAGTTAGGAGACGTATATTATACCCTACGTCACGTGTATCGGTGGAGCTTGCGGCCGGAATACGGTCAACGG---GAACGGCAATTGGAGGACAATAAATACGTGTTCGGTCGCGTGAATTTATTCGATTCGGAT---TTAGCTGTTGGAGATCAGGTTATTCACTGGCGATATGAGATAACCGAACCAGTT---AAAACTACTTATGACAACGGCTACATATGTAATCCGGAGGAAAAA------GACGATGAG------CTACTGTGTAAAATAGATGATGAGCGATACAAAGAGATGATGGAGAGGTTGATCGAAGGTGGATGGGATCAGGAGCGGTTTAAACTACATAATATCCTCACGGAGCCG---AATCTATTGACAATCGATTTTGAGAAGGACGCGTACCTAAACTCTCGGTCGGAGCTAGTGTTCCCAAACTACTTTGACAAATGGATAAATTCTCCCATGTTTAACGCTAGGTTGAGGATAACTCATGGAGAGATTGGATCATCTAAAACGATCGATCCGTGGAATAGGCGCGTAGTTTATGGATATATTAAAACATCTATAGAGTCACTCGATTATACGCTTGGGAAGTACTACGACATACGGTTACAACTCTTTGGTGATACTTTGAGTCAGAAACAAACCCAATCAGCCGTATTTACGTACTTAAGTGGACAGGATGACTTCCCTGCATTGACTAAT------------TATTTGAAGGGTGAA---GCAGTGTGCCCACACGCGGGTGGCGCAGTATATACATTCCGTAAGATGGCTTTATCTCTGATAGCTAGTTATGAGAAGCTGAGTCCTGAAATGCACGAAGGCTTAGAACATCAGACGTATGTACATCCTTCCGTGAACACAGCCTACCAGAAGCAGGTTAAAGACATGAAGGATCTTTCTCAGTTGATCTGTTTCATAATCGATTGTATTTTCGAGAAGCGTGTACAAATACGCGGGGTTGGAGAGGCAAGGCGCATCGTTTACCTAATTCAGAACTCGACGGGGTTGCAACGTCAAGAAGTATTGAAGAGAACTTTTCCTAATTTTCTCATGCGTTTGTTCAAACTACGAGAAGTAAAGCGCATCTGTGACTTAAACGTG---ATCAACTTTCTGCCGTTACTATTTCTTGTTCAAGATAATATCTCTTATTGGCATAGGCAATGGTCAGTACCTATGATATTGTTTGACGACGCAGTCAGGTTGATACCGGTTGAGGTTGGAGCTTACGCGAATAGATTTGGATTTAAAAGTTTTTACAACTTTATTAGATTCCATCCCGGTGATTCTAAGAAGAAACAAGATGCCGACGACATGCATAAAGAGTACGGCGTTGCCTGCTTCGAATATTACATGAACACGAAGATATCGCAGGGTGGAGTGAATGTACCTGTTGTGACATCCAAGTTGGACACGCTGAAGATACATCTAGCTTCTCTATGCTCTGGGCTTGCTGATTCGATCGTTTACACGTTGCCGGTCGCGCATCCGAAGAAATGTATCGTTCTAATCGTCGTAGGAGATGATAAGCTCGACCCGCAGGTACGCTCGGAGCAGGTATTGAGTAAGTATTATTATTCACGCAGACATATATGCGGAGTTGTAGCTGTAAGTGTGGGTCAAGAGGGCCAGTTACAGGTGTATTCCACCGGTATAGTAAGACATCGTATATGTGAGAAATCCATATTGAAGTATAAGTGCAAAGTTGTTTTGGTTAGAATGCCTGGACATGTGTTCGGAAACGACGAACTGATGACGAAATTACTCAACGTT
>CAM57243
ATGGAGGAGCTAGCGATTCCGATTTATACG---AATGTATTCCCAGCGGAGCTTTTAGATGGATATGATTACATCATTGATGTTAGTAGTCGTGTTGAAGAGGAAGGTGATGAGCCCGTTAAGCGACACGATGTAACAGAGATTCCTAGGAATTCAATGTTCGATATTAAGGATGAACATATACGTGATGCGATTATATACAAACCAGTCAACAATGATGGGTACGTACTACCGAGAGTATTAGATATCACGCTGAAAGCCTTTGACGACCGGAAAAGAGTTGTTTTGAATGATGGTCATAGCGAATTTCATACGAAAACGAATTGGGTTCAGTGGATGATTGATGACGCAATGGATGTCCAACCTCTTAAGGTAGATATCGCTCACACGCGCTCGAGGATCAGCCACGCACTCTTTAACTGTACGGTGCGATTGCATTCAAAAAAGGCTGACACCGCATCTTATCACGTTGAACCAGTTGAAATT---GAATCGTGGGGATGTAACCACACATGGTTGAGTAGGATTCATCATCTAGTGAATGTTGAATTATTTCATTGTTCACAAGAGGCGGCGTATACATTGAAACCCACATATAAGATAATATCAAATGCGGAACGTGCATCAACGAGTGATTCCTTT---------AATGGAACTATGATCGAATTAGGTCGTAATCATCAAATTCAGATGGGTGACCAGGGATACCAGAAGTTGAAAGAAGGGTTGGTACAAGTTCGAATTGAAGGGAAGACGCCTTTGGTAATACAAGAGGAAATAACCGCTTTGAATAAAATAAGAGAACAATGGATCGCTCGAAATTTCGATCAAAGGGAAATCAAGGTTTTAGATCTGTGTAGGTTGTTGTCTACGATAGGTAGGAAGATGTGCAATACTGAAGAGGAACCTAAGAATGAAGCTGATCTTTCAGTGAAGTTCCAAATGGAGCTTGACGAAATATTTCGACCGGGAAATAACGAGCGTACCAACATCATGGGGGGCGGAGTACATCGG---AAAAACGAGGACAGATTTTACGTACTAATTATGATCGCTGCATCCGATACCAATAAAGGTCGTATATGGTGGAGCAATCCGTATCCCTGCCTGCGTGGAGCGTTAATCGCCGCTGAAGTCCAATTGGGTGATGTTTACAATCTTTTAAGGAATTGGTTCCAATGGAGCGTACGACCTACCTATGTACCTTAC---GATAGGAATAGAGAAAGTGATAAGTATATTTATAGTAGAATCAATTTATTTGATTCAACC---CTGAGACCAGGCGACAAAATAGTACATTGGGAGTATAAGTTGCTTAATGAAGTACGAGAGGTTAGCATCAACAAAGGTAATGAGTGCGATCTGTTCCCTGAG------GATGAAGAA------TTTACCACCAAGTTTCATGAGGCGCGGTATACGGAGATGAAGAACCAAATTATTCAAAGCGGGTGGAATCAACGAGATTTTAAAATGCATAAAATACTAGAGGATGGCGCAAATGTGTTAACGATTGATTTTGAGAAGGACGCGCACATCGGCACGGGTTCGGCCCTGAGTTTGCCGGATTACTATAACAAATGGATAATTGCTCCGATGTTTAACGCTAAGTTACGCATTACCGAGGTTGTGATTGGAACGGCTCACACCGACGATCCAGCTGTAGGGCGCAGCGCGAAGGCGTTCACACATGATCCTTTTGACCTGCAGCGATATTGTCTAGCAAGATACTATGATGTACGACCTGGTATGATGGGCCGCGCTCTCTCTAAGCAACAAAATATGTCGTCGATGACTGATAAACTCTCTAAGCAGGAGGATTACGCAGGGATTGTTTCAAGGCGTCTGGAATACAAGGAACGAGAG---AACAGATGCTTGACGGAG---ACAGCGCAGTATGTATTCGAGAAAACATGCTTATACGTACTAGAATTATTGAGCAGACATACGATGCCCTCGGAGGAT------TCTGAAGTAACGTTTGAACACCCAACAATTGATCCCAGCGTCGATATTGAAACGTGGAAAATAATTGATGTTTCGCAACTGATCATATTCGTATTTGACTATTTGTTTGAAAATCGGAAGATCGTGAGGGATACTACCGAGGCAAGGTGGACGCTTTTCAAAATAAGATCGGAAGTAGGACGAGCCAGGATTGACGCAATAGAGATGACTTTTCCTCGGTTTGGACGTATGCTAAGAAATGCGTCTCAGGCAAAGATAAATCAAGATATCGCGTGC---TTGAACTTCCTTCCACTACTTTTCATCATAGGCGATAATATATCTTACGCACATAGACAGTGGAGTATACCGGTGCTGCTGTATGCGCACGATATCCGAATTATACCTTTGGAAGTTGGAGCGTACAATAATCGTTTTGGGCTGACGTCATACCTAGAGTATATGGCTTTCTTTCCATCGTACGCTACTAGAGTAGCTAAAATTGACGAGTCGATCAAGGAGTGCGCGATCGCAATGGCTGAGTTTTATATGAACACCGATATCCACAGTGGGAGTGTGATGAGTAACGTGATAACGACCAAGCGGCTATTGTATGAAACATACTTAGCTTCGCTATGCGGCGGTTATTCGGATGGATTGCTTTGGTACCTGCCAATTACACATCCCTCGAAATGCTTAGTCGCCTTTGAGGTAGCTGATGACGTAGTTCCACTCTCAGTAAGGCGGGAACGTATTCTATCTAGGTTTCCTTTAAGCTCGAGACATGTCAAGGGGATTGCGTTGATTTCGGTGGATAGGAATCAAAAGGTATCGGTTCAAACAGAGGGTATTGTAACACATCGTCTCTGTAAAAAGAATCTGTTAAAATACGTGTGTGATGTTATTCTTTTTAAGTTTTCTGGACACGTTTTTGGGAATGATGAGATGTTAACTAAGCTGCTCAATGTA
>AFK91733
ATGGAGGAGCTAGTGATACCAGTAATTACG---CAGCAATTCGACAAAAAACTGATCGGACGGTATGATTACGTTGTCGAGTTAATGGAGGCGGAAAGCGAAGATTGGACA------------GGCCATGACGTTACTCAGATCCCAGATAGGCGAATGTTTGATGTTAAACAGCAGAAGATTAGAGAAGCGATTGAATACAAGCCGTTGGAAAATGATGGTGAAGTGCTTCCCCGAATTTTGGACATGTCGATTGCGTGCTATGATATGCGAAAATTA---GCAATGAAGAGAGAGGGAACGGAATTTTTATCGAACTCCAAATGGCTTGCCTGGATGATTGAGGATTCAATGGATGTTCAACCTCTCAGAGTTCAATTTAAGGAAGACCATAGCACGGTGCAGTATGAGATGTTCACTGCGAAGTTGCATATCGATTCAAGGAAAACAGATACCACAACCTATCATGTAGCCGCAATTGAATCACCAGAGGAAGGAGGGTGTAACCACATTCACTCCGGTCTATGGAATCATATGGTTCGCAATCACCTATTTCATGCGATACAAGAGTCCTGCTACATATTTAAGCCTACATATCAGTTGATTGTTAATTCCGAACGTCTAACACCAGAGGAGGAATTTAGGATAGGCGCACCTCAGTTTCATACGATACAGCGGAATCACAGGATGCGATTGGGTGATAATGCGTACGACAAATTCTCAAAAGGGTTAGTCCAGTTGCGAGTTGATGGCAATGTACCTAGAATTATACAGAACGAGATAGCAGCATTAGATGCAATTAGAGATAATTGGATACGCGGGAGCTTCAATCGTGCACATATTAAATCGCTCGAATTATGCAGACTATTATCCAGTATTGGTCGTAAAATGATTGATATGGAGGAGGAGCCGAAAGATGAAGGCAGTTTATCGGTTAAATTTCAGTTTAAGCTAGATGAGAAATTTTCACAGGATGATTCGGAGAGAGGTGTGATTTTTGCCTCGAAGAGCCACCGG---ACAAATGAGGAGCGCTTCTACGTACTGTTGATGATAGCTGCTTCAGATACTAATAATGGGCGGGTGTGGTGGTCTAACCCCTACCCCTGCCTCAGAGGTACGTTGATAGCATCGGAATGTAAATTGGGCGATGTGTACCATACATTGCGTAATAAATATGAGTGGAGTGTTCGCCCGGGATATAGTCCGAGA---GATTTGGATCGAGAGCGTGATAAATACATATTAGCGCGAACTAACCTATTCGATTTGGAT---GAAGGACCGGGAGGGAAGGTGATACATTGGGAATATGAGTTAATCTCGGAAGTATACGAGGTCAGCGATCATAAAGGTAACCATTGTGATTTATTTCCTGAT------GATGTTGAA------ATCACGACTAAGTTTGATGAAGTTAGATATAGCGAAATGATACAAGCGATTATTGATGGTGGATGGAAACAGAAAACATTTAAAATGTATAAGATCTTAAGCGATGACGGCAATCCCTTATTGTATGACCTTGAGAAGGATGTTAAGTTGGGTAGCGGATCACAAATTGTATTCCCATCGTACTATAATAAATGGACGTATGCTCCGATGTTTAATGCGAGAGTTAAACCTTGTGACGTAGAAATAGCGGAAGGTAGGAGCGATGATCCATTCGTTAAAAGAACTCTAAAGCCTGTACGAGCGGATTGCGTCGATCAACTTAGGCTTCACATGTCGCATTACGTGGATCTGAGACCATCCTTAAAAGGAATGAGTCTAGCTAAGAAACAGAGTCCTTCAACGATACATCAGATGTTAGCGCGAGATGAGTTATATGCACCACTGCTTAAACGGCGCAACGAAGATTTAAGTTACAGC---TCTACATGTCCCATCGTA---ACTAACTATTTTTTGCTGGAAAAATTGTGCGTTCTAATCCTAACCATCATGGAGAAACAGTATTGGGAGCTCGAGGAT------AGTGAAGATGTATATGAGTTTCCCAAAATTAATCCTGCTGCGTTTGAGACGGAAGGTACGCTCTGCGACGTATCGCAGATTGTGGTTCACCTTTTCGATCGATTTTTTGAGAAGCGGCGGGTACTACGTACGGTTGATGAGAGTAGGTGGATCATACACTTAATCAGATCCACCCAGGGTAGGCAAAGATTGGAGGTGATTACTCGCTTCTTCCCTAATTTCGGGAGTGGGTTGCATAGG---GAAAAGTTTGTTAGGGTAAAAGATATCATGCTA---CTAAATTTCCTACCTTTCCTTTTCCTGGTTGGTGATAACATGTCTTATGAACATAGACAATGGTCGATCCCCTTGATACTTTATGCGGACAAACTTCGAATTGTCCCAGCAGAGGTCGGCGCCTACTATAACAGATTTGGACTGGCGTGCATCTTAGAACTGCTCGTCTTCTTTCCATCATATGATTTACGTGAGGAGGCACTTGGCGAGGATATCGGCGTTTGTGCAGCCGCTATCTTAGACTTCTATCTAACTACCACCATATCGCAAGGAGGTATTCAGGCCAGCATCGTGTCAACTAAAGCTTTGCTTTATGAAGTATATCTATCATCATTATGTAACGGGTTATCAGAGGCGGTTTTGTGGTATTTACCGATTACGCACCCCGTCAAATGTTTGGTTGCTTTTGAGGTTTCAGACGCGCTAATAGACCCAGAAGTACGCATAGATAGGCTTAAACGGAGATTCCCCTTATCAAGCAAACATTTAAAAGGCATTGTTCAAATTTCGATTAACCCGAATCGCACCTTTCAAGTAATAACTCGTGGGATTGTACGACATAAAGTTTGTAAAAAGGTTGTACTGAAACAACAGTGTAACGTAATCTTAATTCAAACGCCAGGCTACGTTTTTGGAAATGATGAGCTCCTAACAAAGCTATTAAACATT
>AAA42829
ATGGAAGAGTTCGTCATACCTGTCTTTTCGGAAACCGAAATTCCATACTCATTGTTAAGCCACTATCCGTTAGCTGTTCGTACGAACGTTAAAATAGCGAACGTTGATGAA------------GGCCATGATGTAGTGAAAATACCGGAATCAGATATGATAGATGTCCCAAGGGTGAGCATTGTGGAGGCTCTCGCTGCTAAGCCTACGAGGAATGATGGGATCGTGGTTCCTAGGTTGCTTGACATTACTCTTCGAGCGTATGACGATAGAAAAGCG---ATGAAAAGCGCACGAGGTGTCGAATTTATGACGAATGCCAAATGGATGAAGTGGGCGATCGACGATAGGATGGATATTCAGCCATTGAAAGTAGCCATA---GATGATCATAACGCCGTTAATCACCAGCTTTTTAACTGTATTGTTAAGGCTAGGCCCGCGAACGCAGATACAGTTTATTACAGTTACTTTCCTCTTAGAGAT---AAGGTGAAAAAATGCAATCACACTAATTTGGACCTTTTAAGGGGTTTAACAACCACTGAAATGTTCCACATGCTACAGGGGGCAGCTTACTGTCTAAAATCAAGCTATGAACTAATTACAAATTCAGAGAGGAATAATACTGAGGAGACTTACGCACCTGGGGTACACAATCGAATACGCTTAGTGAGAGGGACGCGAATTGGATATAAGGGCGAAGCATATAGTCGATTCGTTTCAAGTCTAGTGCAAGTTAGAATACAAGGGCAAACACCACCTGAAATAGTTGATGATATCGCGCGGCTAAACGAGATCAGGACAGAATGGATCAATGCACAATTCGACAGTACTAAGATACGAGCATTAGAATTATGCAAAATACTTTCAGCAATCGGACGTAAGATGCTGAACACACATGAAGAGCCAAAAGATGAGATGGATTTGTCCACGAGGTTTCAATTCAAATTAGATGACAAGTTTAAGAAAACAGATTCAGAACATATAAACATATTTAATGTCGGAGCGCCCGCG---ACGCACGAGGGTAGATTTTATGCTTTGATAGCAATTGCGGCGACCGATACGCAACGAGGTAGGGTTTGGAGGACAAATCCGTACCCGTGTCTGAGAGGTGCGCTGATAGCAGCGGAATGTCAACTTGGGGATGTATATCACACCCTACGTCAGGTATATAAATGGAGCTTGCGGCAAGATTATGGTCGTACG---GAGGTTCCGCTAGAGAACAACAAATATGTGTTTAGTCGGATTAATCTGTTTGATTCAAAC---CTGGAAGTCGGTGATCAAGTAGTGCATTGGAAGTACGAAATTGATGGCCCAGCT---GAGACAACGTATGACAATGGCTATATATGCAAGACTGAACGAGAA------GATGGAGAA------TTGGTGTGCAAGATTAGCGAAGAAAAATATAAGACAATGCTTGATAGAATGATCCAAGGTGGTTGGGATCAGGAAAGATTCAAACTTTATAGCGTATTGACAGATCCA---AATTTGCTAACCATAGATTTTGAGAAGGATGCGTACTTGAATATTAGATCGGAGTTTGTGCTCCCAAGTTATTTCGATCAATGGATCTACTCGCCGATGTTTAATGCGCGACTGCGAATAACTCATGGAGAGATCGGGACCAGGAAGTCGGCGGATCCGTGGAATAAGCGCGTCGTATTCGGATATGTTAAAGCGTCAACGGAAAGCCCTGAATACGCTCTAGGACAATATTTCGACACGCGTATACAACTTTATGGGGATGCGTTGAGTTTGAAACAGAGCCAGTCGGCGGTATTTCAGCACCAGAGTCAACAAGAGGATTTTCCTGTGCTAACGAGT------------TATGCCAAAGGTGAT---GTGGTATGTCCCCATTCGGGTGGTGCGTTGTATACTTTTCGGAAGGTGGCTCTGATGTTGATGGCGAATTACGAAAGGTTGAGCCCAGATCTGCATGAGGGTATGGAAGATCATACTTATACGCACCCCAGCATCGGCGGCGCCAATCAAAAACGCATCCTTGAGATGAGAGATTTCTCGCAATTAATATGCTTTATAATCGATTATATATTTGAGAGGCATGATCAATTGCGCGATATGAGAGAGGCGAGGAGGATTTTATATTTAGTCCAGAGTTTAGGTGAACCGCAGCGATTGGATGTGTTAAGTGTCGCGTCCCCTAACTTTTCGCGCTATTTTTTGAAATTAAAGGACGTTCAGCGAATCAGTGATTTAAACGTA---ATAAACTTTTTACCGCTGCTGTTCTTGATACAGGATAACATATCCTATTGGCATAGGCAATGGGCAGTCCCGATGATACTATACGATGACACAATTAAATTGATTCCTGTGGAGGTTGGGGCATACGCGAATCGATTTGGGATAAAGAGCTTTTTCAATTTTACGAGGTTCCACCCTGGTGATGCGAAAAAACGACAGAAGGCGGATGACACACACAAAGAGTTTGGATTGATCAGTTTTAATTATTACGCAAACACTAAGATCGCGCAGGGAGGGGTACACACACCGGTAGTTACGACTAAATTAGATACGCTGAAGATTCATCTATCGTCCCTCTGTGCTGGTTTAGCGGATTCGGTTGTCTACACGCTGCCGGTCGCGCATCCTAAAAAGTGCATAGTGTTGATAATTGTGGGGGACGATAAACTGGAACCGCATGTACGATCGGAGCAAGTCGTTAGCAAGTATTATTTTTCACGTAAACATGTGAGTGGGGTAGTGTCTATATGCATAGGACAAAATGATCAACTAAAAGTATATTCATCAGGTATTGTCAGACATCGAATATGTGAAAAATTCATCTTGAGGTATAAGTGTAAGGTAGTACTGGTTAAGATGCCTGGATACGTATTCGGTAATGATGAATTAATGACGAAGCTATTAAATGTT
>AFN71131
ATGGAGGAGTTCGTCATACCCGTCTTTTCGGAAACTGAAATCCCGTACTCGTTGTTAAGCCATTATCCGTTAGCTATTCGTACGGATGTCAAAATAGCGGATGTTGATGAA------------GGCCATGATGTAGTGAAGATACCAGAATCAGATATGATAGACATCCCAAGGGTGAGCATCGTGGAAGCTCTTGCTGCTAAACCTACGAGGAATGACGGGATTGTGGTCCCTAGGTTACTTGACATCACTCTTCGAGCGTATGACGATAGAAAAGCA---ATGAAAAGCGCGCGAGGTGTTGAATTTATGACGAATGCCAAATGGATGAAGTGGGCGATCGACGATAGGATGGATATTCAGCCATTGAAAGTAGCTATT---GATGATCAAAACGCTGTTAATCACCAGCTTTTTAATTGTATTGTTAAAGCTAGGTCCGCGAACGCAGATACAATTTATTACGACTACTTTCCTCTCGAGAAT---AAAGTGAAGAAATGTAACCACACTAACTTGGACCTTTTAAGGAGTTTAACAACTACTGAGATGTTCCACATGTTACAGGGGACAGCTTATTGTCTAAAATCAAGCTATGAACTAATTACGAACTCTGAGAGGAATAATACTGAAGAGATTTACGCACCCGGGGTACACAATCAAATTCGCTTAGTGAGGGGGACGCGAATCGGATATAGGGGTGAAGCATATAGTCGATTCATTTCAAGCCTAGTACAAGTTAGAATACAAGGACGAATACCACCTGAAATAGTTGATGATATCGCACGGCTGAACGAAATCAGGACGGGATGGATCAATGCGCAATTTGATAGTACGAAGATTCGAGCGTTAGAACTGTGCAAAATACTTTCAGCGATTGGGCGTAAAATGCTGAATACACATGAAGAGCCAAAAGATGAGATGGATCTGTCTACAAGGTTTCAATTCAAACTAGATGACAAGTTTAAGAGAACGGATTCAGAACATATAAACATATTCAATGTTGGAGCGCCTGCA---ACGCACGAGGGTAGATTTTACGCCTTAATAGCAATCGCGGCGACTGATACGCAGCGAGGTAGGATTTGGAGGACAAATCCGTACCCGTGTCTGAGGGGCGCGCTGATAGCATCAGAGTGTCAACTTGGAGATGTATATCACACCTTACGTCACGTTTATAAATGGAGCTTGCGGCAGGATTATGGTCGTACA---GAGGTTCCGCTAGAGAACAACAAATATGTGTTTAGTCGGATTAATCTGTTTGATTCAAAC---CTGGATGTAGGTGATCAAATAGTACATTGGATGTATGAGATTGATGGCCCAGCT---GAGACAACGTACGACAACGGCTATATGTGCAAGACGGAACGAGAG------GATGAAGAG------TTGGTGTGCAAAATTAGCGAAGAAAAATATAAGATAATGCTCGATAGAATGATTCAGGGTGGTTGGGATCAGGAAAGATTTAAACTCTATAGCGTATTGACAGATCCA---AATTTACTTACCATAGATTTCGAAAAAGACGCACACTTAAATATTAGATCGGAGTTTGTGCTTCCAAGTTATTTCGATCAATGGATCTACTCCCCGATGTTTAACGCGCGGTTGCGAATAACTCATGGAGAGATCGCGACCAGGAAGTCAGCAGATCCATGGAATAAGCGCGTCGTATTCGGATATATTAAAGCGTCAACAGAGAGCCCTGAATACGCTTTAGGACAATATTTCGACATGCGTATACAATTTTTTGGGGATGCGTTGAGTTCGAAGCAGAGTCAGTCGACGGTATTTCAATACCAGAGTCAACAAGAGGACTTTCCCGTGCTAACGAAT------------TATGCCAAAGGTGAT---GTGGTTTGTCCCCATTCGGGTGGTGCGTTGTACACTTTTCGGAAGGTAGCTCTGATGCTGATAGCGAATTACGAAAAGTTGAGCCCGGATCTGCATGAGGGTATGGAAGATCACACTTATGCGCACCCCAGCGTCGGCAGCGCCTACCAGAAGCGTGTTCTTGAAATGAGAGACTTCTCGCAATTAATATGCTTTATAATCGATTACATATTTGAAAGACATGATCAACTGCGCGATATGAAAGAGGCAAGAAGAATTTTATACCTGATCCAAAATTTAGATGAACCGCAGCGATTGGAGATGTTAAATGTTACGTTTCCTAACTTTTTTCGCTACTTTTTAAAATTAAGAGATGTTCAACGAATCAGTGATTTGAACATA---ATAAATTTTTTACCATTGTTGTTTTTGATGCAGGATAATATATCTTATTGGCATAGGCAATGGGCAGTCCCGATGATACTATACGATGACACAATTAGATTGATTCCTGTAGAAGTTGGAGCGTACGCGAATCTATTTGGGATAAAGAGTTTTTTCAATTTTACGAGGTTCCACCCTGGTGACGCGAAAAAACGACAGAAAGCGGACGACACGCACAAAGAGTTTGGACTGATCAGTTTCAACTATTACGCGAGCACTAAGATCGCGCAGGGAGGGGTACACACGCCGGTAGTTACGACTAAATTAGATACGCTGAAGATTCATCTATCGTCCCTCTGCGCTGGCTTAGCGGATTCACTTGTCTATACGCTACCGGTTGCACATCCTAAAAAATGCATAGTGTTGATAATCGTAGGGGATGATAAGCTGGAACCACACATACGATCGGAGCAGGTCGTTAGCAAGTATTACTTTTCACGTAAACATGTGAGTGGGACAGTATCTATATGTTTAGGGCAAAATAATCAACTAAAAGTATATTCATCAGGCATTGTTAGACATCGAATATGTGAAAAATTCATTCTAAAGTATAAATGTAAGGTAGTGCTAGTTAAAATGCCTGGATATGTATTCGGTAATGATGAATTAATGACGAAGCTATTAAACGTT
>AEO19831
ATGGAGGAGTTTGTCATTCCTGTGTTTTCTGAGAGGGAGATCCCTTACGCTTTGATTAATCGATATCCTTTGGCAATCCAGACGGATGTTAAGATTGCGGACGTGGAAGGT------------TATCATAATTTAGCGAAGATTCCAGAATCGGATATGGTTGATGTGCCTAAACTAGATATCGTTAGCGCGCTTAACTATAAACCAACGAGAAATGATGGTATAGTGGTTCCGAGGCTGTTGGATATTACCCTGAAGGCTTACGATGATAGAAAGTCG---GTTAAGAACGCACGCGGCGTGGATTTTATGACGGATGCTAAGTGGATGAAGTGGGCGATCGATGATAGGATGGACATTCAGCCACTCAAGATCACTCTA---GATGAACATTACGCAGTCAATCACCAGCTGTTTAATTGCATAGTGAAAGCAAAAACCGCTAACGCTGACACTATATATTATGACTATTTTCCCCTCGAAGAT---AGAGCTAAGAAGTGCAACCATACGAATCTTGAACTATTGAGAAGTTTAACAACGATTGAGGCGTTCCACGTACTTCAAGGCGCTGCTTATAGTCTGAAATCAAACTACGATCTAATCGCGAACTCAGAAAGGGAAAGCTTAGAAGAAAGTTATCCGATAGGTTCGGAAAAATGGGTACATCTCATAAGACGGACCAAAATAGGAAACAGCGGTCTATCATATAACAGATTCATCTCTAGCATGGTGCAAGTGGTTGTTAGGGGGAAAGTGCCAGATATAATAAGAGGAGAGATTACACAGCTCAACAGGATAAGGACGGAGTGGATAAGCGCGTCATATGATAGAACTCGGATTAGGGCGTTGGAGTTATGTAATATATTATCCGCCATTGGACGTAAGATGATGGACGCGCATGAGGAACCTAAGGATGAAATGGATTTATCTACTAGATTTCAATTTAAATTAGATGAGAAGTTCAATACATCGGACTCTGAACATGTGAACATATTTCGGACGAGTGGGGCTGCC---ACAAATGAGGGTAGATTCTATGCGCTTATCGCGATAGCCGCGACGGATACTCAGAAAGGCCGAGTTTGGCGAACAAATCCATACCCATGTCTGCGTGGAGCACTGATAGCATCCGAATGTGAGTTAGGAGACGTATATTATACCCTACGTCACGTGTATCGGTGGAGCTTGCGGCCGGAATACGGTCAACGG---GAACGGCAATTGGAGGACAATAAATACGTGTTCGGTCGCGTGAATTTATTCGATTCGGAT---TTAGCTGTTGGAGATCAGGTTATTCACTGGCGATATGAGATAACCGAACCAGTT---AAAACTACTTATGACAACGGCTACATATGTAATCCGGAGGAAAAA------GACGATGAG------CTACTGTGTAAAATAGATGATGAGCGATACAAAGAGATGATGGAGAGGTTGATCGAAGGTGGATGGGATCAGGAGCGGTTTAAACTACATAATATCCTCACGGAGCCG---AATCTATTGACAATCGATTTTGAGAAGGACGCGTACCTAAACTCTCGGTCGGAGCTAGTGTTCCCAAACTACTTTGACAAATGGATAAATTCTCCCATGTTTAACGCTAGGTTGAGGATAACTCATGGAGAGATTGGATCATCTAAAACGATCGATCCGTGGAATAGGCGCGTAGTTTATGGATATATTAAAACATCTATAGAGTCACTCGATTATACGCTTGGGAAGTACTACGACATACGGTTACAACTCTTTGGTGATACTTTGAGTCAGAAACAAACCCAATCAGCCGTATTTACGTACTTAAGTGGACAGGATGACTTCCCTGCATTGACTAAT------------TATTTGAAGGGTGAA---GCAGTGTGCCCACACGCGGGTGGCGCAGTATATACATTCCGTAAGATGGCTTTATCTCTGATAGCTAGTTATGAGAAGCTGAGTCCTGAAATGCACGAAGGCTTAGAACATCAGACGTATGTACATCCTTCCGTGAACACAGCCTACCAGAAGCAGGTTAAAGACATGAAGGATCTTTCTCAGTTGATCTGTTTCATAATCGATTGTATTTTCGAGAAGCGTGTACAAATACGCGGGGTTGGAGAGGCAAGGCGCATCGTTTACCTAATTCAGAACTCGACGGGGTTGCAACGTCAAGAAGTATTGAAGAGAACTTTTCCTAATTTTCTCATGCGTTTGTTCAAACTACGAGAAGTAAAGCGCATCTGTGACTTAAACGTG---ATCAACTTTCTGCCGTTACTATTTCTTGTTCAAGATAATATCTCTTATTGGCATAGGCAATGGTCAGTACCTATGATATTGTTTGACGACGCAGTCAGGTTGATACCGGTTGAGGTTGGAGCTTACGCGAATAGATTTGGATTTAAAAGTTTTTACAACTTTATTAGATTCCATCCCGGTGATTCTAAGAAGAAACAAGATGCCGACGACATGCATAAAGAGTACGGCGTTGCCTGCTTCGAATATTACATGAACACGAAGATATCGCAGGGTGGAGTGAATGTACCTGTTGTGACATCCAAGTTGGACACGCTGAAGATACATCTAGCTTCTCTATGCTCTGGGCTTGCTGATTCGATCGTTTACACGTTGCCGGTCGCGCATCCGAAGAAATGTATCGTTCTAATCGTCGTAGGAGATGATAAGCTCGACCCGCAGGTACGCTCGGAGCAGGTATTGAGTAAGTATTATTATTCACGCAGACATATATGCGGAGTTGTAGCTGTAAGTGTGGGTCAAGAGGGCCAGTTACAGGTGTATTCCACCGGTATAGTAAGACATCGTATATGTGAGAAATCCATATTGAAGTATAAGTGCAAAGTTGTTTTGGTTAGAATGCCTGGACATGTGTTCGGAAACGACGAACTGATGACGAAATTACTCAACGTT
>AFM31251
ATGGATGAGCTCGGCATTCCAATCTATGGG---CGTAATTATCCAGAGCACCTCTTAAAAGGATATGAGTTTTTAATTAATACGGGCGTAAAATATCCGAGTCAAGGTGGA------------CGTCATGATGTTTCTAAGATTCCTGAAATGTTTGCTTATGATATTAAAGATGAGGGAATACGGGATGCACTCAAATATACCCCAACACGAAATGACGGAGTGGTTCTGCCAAGAATTGTTGACATCAGCCTAAGAGGATACGACATACGAAAATCGGTTATAGAAGCGAATAAGAACAATAGCTTTCATACTGACATAGATTGGGTTCAGTGGATGATTAAAGATAGCATGGATCAACAACCGCTTAAAATTTCTATCGATGAAGAGCACAGTCGGGTTGTACATTCTCTGTTTAATTGCCAGGTGAAGATTGATGCGAAAAAAGCGGATACCCTATCCTATCATGTTGAGGCGATTGAAGAC---GCTGAAAAAGCATGTTTGCATACTAGAGGCCAGCTATGTAATCATTTAGTAAGGATGGACTTGTTACACGCGGCGCAAGAAATCGCCTATGCGTTAAAGCCAACGTATCAACTGGTGGTGCATTCTGAGAGGGCATCGACTTCGGATAACTTTGAACTTGGAGGACAGGGGGTGATCACTTTGAGAAGGGGACATAGGGTGCAAATGGGAGATGAAGCATATACCAAACTGATGGAGCGTTTAGTACGATTGACGGTGCAAGGAAGTGTACCTAGAAGAATACAAAACGAGATTGAGCAGCTCGAAGCGATTCGAACCAAGTGGGCAGCAGGCAGATTCGATCCAGCCCACATTAACTCGCAGGACTTGTGTCGGATACTATCACGCATAGGAAGAATCATGCTAGATCAAGAAGCGGAACCGGTTGACGAAGATAGCTTATCTTTGCGATTTCAACAGGCGCTAGATGAAAAATTCCGCCTTAATGACTCAGAAAGGAACAAGATATTCGAGTTTAAAACGCATAGA---AAAGATGAAGATAGATTCTACGTTTTATTGGCTATCGCTGCCTCAGATACTTACAATTCGAGAATTTGGTGGTCGAATCCATATCCATGCTTGCGCGGCACGTTGATTGCGGCGGAAACAAAATTAGGCGATGTTTACTTTACCTTGCGATCTTGGTATGACTGGAGTGTTAGATCTAGCTATATACCGCGC---GAGAGGGAGCGGGAAACGGAAAAGTATATATTTAGTAAGATAAACTTGTTCGATTACGAG---GCTGATCCATCAAGCAAGATTATACACTGGGAGTATCAATTATATGAGCGAGAGCGGGTGGTTACTTTAGAGAGAGGTAACCCCTGTGATTTGTATCCGGAT------GAAGATGACGAGATCATTATCACAAAATTCGATGATGCTAAGTATTCTGAAATGGTTGGGGAGATTATAGATGGTGGATGGAATGAAAGGGAATTCAAGATGTATAAGTTGCTTCAAAAGAAGGGTAACGTTCTTACAATCGATTTCGAAAAAGATGCGAAGCTAAATAATACCTCAGAAGTGGTATTACCTGACTATTACGGCAAATGGATAATCGCGCCGATGTTTAACTCTAAGATGAGGATTATCGAGACGGAAATTGCCACTAGTAAGAGTGATGATCCTATGGTTAAAAGAACGCTCAAACCGATGATTGATGACCCTGTCGAGCTACAGAGATACACTTTAGCTAGATATTATGATATTCGTCCTGGGCTGATGGGTCGTTCACTGATGAGAGCACAAACCCAGTCGACATTCGATGCGAAGGCGTCGGAACTATCTGATTATGAAAAAGTGATTACTCGGTTCGGTGTAATCAAAAAACCAACG---AAGCCTTGCGTAACTCTG---ACTGGACGATACATCCTAGAGAAATATTCTTTACTTCTAATAGGTATGTTGGAGTGTCATACTGAGATTGAGAGGGAC------CCGCAAGATGAATTCACTCACCCAAAAGTCGATCTGCAGTTTAAGTTTAACGGTAATACGCTATCTGATTTAAATCAAACGATTGTTTTCATAATAGACTATTTGTATGAAAAACGCAATTACGTACGATCGGTATACGAAGCGAGGTACATCATATACAAAGTGAGGTCATCTATTGGCGCGGCGCGTATGAACATTCTCGAATTTTATTTTCCAACGTTTGCACGCTTGGTTTCGAATGCACGAAGACCGACTTATGTAAAGGATCTAATGGTG---GTGAATTTCCTGCCACTACTATTCATAACAGGTGATAATATGATATATAAGCATAGACAGTGGTCAATACCGTTATTACTGTATACAGACCAAGTAAAAGTAATTCCTTTAGAAGTAGGCTCATCGAATAACAGACAGGGACTCGTGTCTTATTTAGAGTATATGTACTTCTTTCCGTCATTAGCCGATCGAACATCGAAAGTAGATGAGTCGATGACTAAGGTGTCGAGAGAAATGGTCAATTATTATATGAGTACAACGATATCAGAGGGAGGTGTGAATTTTAACGTCGTTTCAACTAAATCCTTGTTGTTTGACCTCTATCTTTCGTCTGTATGTGGTGGCGTGTCAGATGGCGTGGTTTGGTACCTGCCAATCACTCATCCGTATAAATGCGTGGTCGCCATCGAGGTTTGTGATGATAGAACACCCGCGCGTTTACGCTGTGATAGGTTGAGACTGCGTTTCCCCTTAAGCACACGACACTTAAAGGGCATAGTAATAATTCAAATAAGTGAAGAGGGCGGATTTGAAGTGTATACCGAAGGAATAGTGACGCATAGAATCTGTAAGAAGAGCTTACTTAAACATGTATGTGACATTGTCTTACTTAAATTTCATGGCCACGTCTTTGGAAACGATGAAATGCTAACAAAACTGCTCAATGTA
>AED99447
ATGGAGGAATTTGTCATTCCCATATATTCGAGTAGAGACATGCCATTAGCGCTGATCAGTCAATATCCACTCGCGGTGCAAGTAGACGCGATTATGGCGGATATAGGGGAT------------GATCATAATTTAGCTTTAATTCCAGAGTTAAACATGATTGATATCTCTAAGCAAGGGATTATCGATGCGTTGGATTACCGACCAGCAAGAAACGATGGAGTGGTGGTACCAAGGTTACTGGATATTACGTTACACGCATATGACTGCAAAAGGTCG---ATGAGGACAGCACGGAATACTGAATTCGCGACGGATACTGAATGGATGAAGTGGGCGATAGAGGATAGAATGGACGTGCAACCACTAAAAATTTTAATT---GACGACCATTATTTTATTAACCACCAATTGTTTAATTGTAACGTTAAGGCAAAATTTGGTAATGTTGATACAATCTATTATGATTTGCACCCGCTCGAAAAG---AAGGAAAAGAAATGTAATCATATGAACATAGAGCTAATGCGGAGTTTGACTATGACTGAAATGTTCCATGTTCTGCAAGGAGCCGCATATACCCTAAAGACGAACTATACATTGACGGCRACAGCCGAAAGACAAGACATATCCCATAGCTTTGAAAACGTAGGTTTGAGATGGCAAAATCTGGCGCCGAATACGCGGATTGAAAATAGAGGATCTGCATACGACAAATTTATTGCCGGGTTGGTGCAAGTAAGGATTGACGGAAAGTGCCCAAATGAAATCACGGCAGAACTGAACCAGCTACGGAGTGTAAAAGAGAAATGGGTTGGGGCGCAATATCAAGGCAACGCAATATACGCTCATGAAATATGTAGTGTGATGTCCGCAATTGGCCGCAAGATGCTAAATGCACGTGAGGAGCCAGTTGATGAAGAAGGTATCTCTAGACGTTTTCAGCAGGAGATAGACGACGTATTCAGCCAGATGAATCGGGAAAACGTTGCCGTGCGCAGAGTCGCTGTCCACGCA---AACGACGAACAGAAATTTTTTGCCCTGATGGTTATCGCGGCTACTGACGTAAACCAGGGGAGAATCTGGAGGACGAACCCATATCCGTGCTTGCGAGGTACGTTAATTGCGGCGGAATGCGCGTTGGGTGATGTGTATTCAGCAATGCGTAGAATCTTCAGCTGGAGCGTACGCCCAACCTATGGAACGGGT---GAAAAGCAGTTGGAAAACAACAGATACGTGTACAGTCGCATAAACCTTTTTGAGTCGAAT---ATCTCAGTTGATGAGGAAGTTATTCATTGGCGCTATGAATTATTGGCTCCTGCC---GAGACCACATACGATAGGGGTTACATATGCTCGGTAGAACGGGGA------GATGACGAT------TTATTGTGTAAGATCGACGATGCCGCCTATAAATTGATGTTTGATGAAGCAGTGCGAGTGGGGTGGCAGCAACACACGTTTAAGCTCTATAAGATGCTAACTGAGCCG---AATTTACTTACAATAGACTTCGAAAAAGACGCTTATTTAGGACCGGATTCAAGCTTAGTGATGCCGGATTATTATAATAAGTGGATAAGGAGTCCAATGTTTAACGCACGACTACGATTGACGAAGGCGCGAATTAATGCAGAGAAGACGGGCGATCCGTGGAACGATCGAGTGGTGGGTGGGACTATTAAGACTCCAGTTGAGTCGTTAGGATACACGCTGGGAAGATTCTATGACTTACGCTTACAGTTCGTCGAAGATGTTTTGAGTTATAGGCAGCAGCAATCTGCAATTTTTCAGTACATGGGTGCACGAGAGGACTTCGCTATGCTAACACAT------------TACGCTAGAGGTGAAAGGGATATATGCCCGCATGCGGGGGGAACTCTATATATAACGCGCCGAGTGGCGCTAGAGGTGTTAACAAGTTATGAAAGACTTGATCCACAATATCACCACGGTCGTGAGCATTTAACTTACTGTCATCCATCCATTGATTATACGCGTCGGGAGCGCATTTTCGAGATAGAAGACCTGGCGCAGTTGATTTGCTATGTAATAGATTATATTTTTGAAAAACGAGATTCATTACGTGAGGTTGGAGAAGCGAGAAGAATCGTATATCTGATTCAGAGCGTTACTGGGATACGTCGACATGAAGTACTTAACCAGGCGTTTCCGAGATTCTTCGCATGGTTTCTCAGACTAAAAAACGTCGAGGTGATTCGTGATCTGAACATC---GTGAACTTCTTGCCTCTATTATTTTTGGTTCGCGATAACATATCATATCAACATCGACAGTGGTCGGTTCCGATGATCCTTTATGATCAAACGATTAAGTTAATACCTGTAGAGGTTGGTGCGTATGCGAATAGAGTAGGCTTTAAAAGTTTTTTCAACTTCGTTCAGTTCCATCCCGGCGACGCACAAAAACGGCAGGAGGCGGATGAATCACATAAGAAAATGGGCCAGATCTGTTACGCATACTATACTGATACTACGATTTCACAGGGCAAAGTAGATACGCCCGTGATTGCAACTAAGATGGACACGTTACGGGTGCATCTGGCAGCAGTGTGCGCAGGTCTGTCAGATTCGCTTGTTTACGCGCTGCCAGTTGCGCATCCCGAGAGATGTATTGTTTTAATAATTATAGGGGATGAAAAACTCGATCCAAATGTCCGCACCGAATTAGTAGTTAGTAGATACCGTTATTCACGTAAACACATACGAGGCGCGGTCTCAATATGCATGTATAAGAATGGTCAGTTTAGGGTGCATACGACTGGCATAGTAAGACACCGGATTTGCGAAAAAACGATACTTAACTTCAGATGCCGTGCGATATTAGTGAGGACACCGGGATATGTCTTTGGAAACGATGAATTGATGACAAAGTTGCTCAACGTG
>ADI49514
ATGGATGAGCTTGCGATTCCGATTATTAAT---GGGCATTTCCCCAAAGAAGCACTAATTGAATATGAGTGCATAGTAGAGTTGAACGCGCCGAGCGAAGATGACGAGGTC------------------GATGTAACCCAAATTCCCACGAAGAACATGATGGATATACCAGATGTTCCGATTCGTGAAGCGCTGAGGGTTTTACCTCAGAGGAATGATGGTCACGTGCTAACACGGATACTGGATATATCGTTAAGCGGATATGATAGGAGAAAATAT---TATAAGACAAATAAAGGTGGTGAGTTTGAATCACCGAAGGAGTGGCTAAATTGGATGATCCACGATTCAATGGACGTGCAACCTTTAAAGATTAGTTTG---GAAATGAGACCAACAGTTAAACATGAATTGTTCAGCTCAAACGTATATCTATCAGTGAAGAAGGCAGATACATCCTCATATCACATCGAGGCGATTGGTGAC---ACAGGTAAGGCGTGCGATCATTCGTATGTGTCTATGTGGAATAACTTAGTGAGGCACGAAGTAATGCACTGCGCGCAGGAGAGTGCTTATGTTCTTAAACCAACTATGGAGATAATTGTGCACTCTGAGAGAGCCTCGACTGATGTACCGTTTCAGCTGGTTGGACAGAATTACGTTTCGATCGGGAGAAATCATCGATTGGTATTAGGAGATGAGCCATACAAGAAGACATTACAGGGATTGACGAAATTGCGTGTGCAAGGCAAGGTGCCACCTCAGATACAGGATGAAATTCAGCAGCTAAATAGGATACGTGATGCGTGGATTGGTGATGCGTACAATCCGAGGCATATTCGCTCGCTGGAACTATGTCGGATTTTGTCAAGTGTCGGAAGGAAGGTGGTATGTATAGAGGAGGAGCCGAAGAATGAAAGTGATATATCGGTTAAGTTCCAATTTAAACTAGATGAAAAATTCAGATTAAATGATGGCGAGCGGGGAGTGATATTTACGTCGAAAAACCAAAGG---AATGATCAAGATCGGTTTTTTGTACTAATTATGATAGCCGCCTCTGACACTTATAATGGCAGAATATGGTGGACAAATCCGTACCCTTGCTTGCGTGGAGCATTAATCGCATCAGAAACGAGGTTGGGTGATGTTTACTGGACTCTAAGGCACACTTACGACTGGAGTGTTAGAATGACATACTCGCCGAGG---ATGAAAGAGCGTGAAGACGACAAGTACATATATGGACGCGTAAATTTATTCGATCTAGAT---GCATCACCTGGTGATAGAATCGTTCATTGGAGGTATGAGTTGATCTCACAGACGAAGAAGACTACATTTCATGATGGTAACCCTTGTGACTTATTTCCGGAT------GTAGAAGGA------ATCGTGACTAAATTTAACAAGACCGCATATTCGAACATGATCAACGAATTACTAAATGGGGGGTGGAATACACGCGAATTTAAGATGTATAAATTGTTGGAAGATGAGGGAAACGTTTTGACAATAGATTTCGAGAAAGATACGAAGCTTAACTCGAGATCGGAGTTCATTCTACCCAATTATTATGATAAATGGATATACGCTCCAATGTTTAACGCAAAATTGAAGATCACGGAGACCGAGATAGCGCAGGCAAAGAATGATGATCCATATGTCATAAGGACGCTTGCGCCCATAGGCTCAAATCCATTTACTCTACAACGGCTGTGTCTTGGAAATTACTATGATGTACGACCCGCTATGCATGGACGTGCGCTTTCTAAGAAACAGGAACAGTCAGCTTACCATGCAGCTCTCGTGAAAGAGAAGGATTATGAAGACATACTGACACGCCGGGGT---TTACGTAAAGCTGAT---AAGCCATGTCCATTAACC---ACGTGTGCTTACATCTTCGAGAAGACTGCTCTGTTGTGGATTGATGTGATGGAGAAGCACATTAGCGAAGTCACTGAT------GATTCAAACGAATTTGATTTTCCAAAAGCGCGCGTGGACTCACCAGTTGGGACTGACAGGATTATCGATGTTACACAGTTGATCGTACTTCTTATAGATTGGATTTATGAGAGACGTAAAGATGTTCGTAGTGTGGAAGAATCAAGATGGGTCATAGAAACGATTAGACGTGCTAGAGGTAGAAATAGGCTAGAGTCAATATCACGTGAGTTTCCTAACTTTGGTAGAGCAATTACACGCCTACAATCACCAAATACTGTCGGTGATGTTATGGTA---ATCAACTTTCTACCCTTCTTATTCTTGATGGGAGATAATGTCTCGTATGAACATAGGCAATGGTCTGTCCCGGTCATTCTGCACGCTGACGTTATGTGGTTTATTCCGGTTGAAGTTGGAGCTTTCTACAATCGCTTCGGCGTGACGTCGTTCCTAGAATATTTGATGTTCTTTCCCTCTTTCCACATGAGGACCGTTCGACTAGATGAGGCTGAAGTGAAAGTAAGCAAATTAATTTTAGACTTCTATCTTGATACGACAATATTCTCTGGTGGCATACAAAGTAGCGTGGTTTCGACTAAGCAGATCTTGTATGAAACATACTTATCCTCATTATGTGGTGGGTTCTCGGAGGGATTAGTTTGGTATCTTCCAATCACGCATCCTACAAAGTGTATAGTTGCGATCGAGTTCGCGGACAATAAAGTTAGCGCGGTTTATAGGTGCAATAGATTACGCGCGAGGTTCCCTTTGAGCTCCATACATTTAAGAGGCATTGCGATCCTTACGATCGGGAAGAATAGAATGGTTGACGCTTACACAGAAGGGATCGTTTCTCATCGTATATGTAAGAAGAACGTATTAGGGTACACGTGTCAGATCTTACTACTGAAATTCTCAGGCCACGTTTTTGGGAATGACGAGATGCTGACGAAGCTGCTCAATGTT
>AAK29085
ATGGATGAACTTGGCATTCCGATTTATGGA---CGTAACTACCCAGAGCATTTATTAAAAGGATATGAGTTTTTGATTAATACCGGCGTGAGATATCCAAGTCAAGGTGGA------------CGTCATGATGTTTCCAAGATTCCTGAGATGTTTGCTTACGATATCAAAGATGAGGGGATACGGGAAGCACTCAAATATATGCCAACACGAAATGATGGGGTGGTCCTGCCAAGGATCGTTGACATTAGCTTGAAGGGATATGATATACGGAAATCAGTTATTGAAGCGAATAAGAGTAACAGCTTCCATACTGACACAAACTGGGTTCAGTGGATGATTAAAGATAGTATGGATCAACAGCCGCTTAAGATATCGATTGACGAGGAACATAGCCGGGTTGTACACTCCCTATTTAATTGTCAAGTGAAGATTGATGCGAAAAAAGCAGATACCTTATCTTACCATCTCGAAGCAATTGAAGAT---GCAGAGAAAGCATGTTTGCACACGAGGGGTCAATTATGTAATCATCTGGCGAGGATGGATCTGTTACACGCGGCACAAGAAATTGCGTATGCAATTAAGCCGACGTATCAGTTAATAGTGCATTCAGAGAGAGCGTCAACTTCAGATAACTTCGAATTAGGGAGGCAGGATGTAATTACTTTGAGAAGGGGACATAGAATACAAATGGGTGACGAAGCGTATACTAAGCTGATGGAACGTTTAGTGAGGTTAACGGTGCAAGGGAATGTGCCGAGAAAGATACAAAGTGAGATAGAGCAGCTTGAGGCGATTCGAACTAGGTGGGCAACTGGCAGATATGATCCAGCTCATATCAATTCACAAGATCTGTGTCGGATATTGTCACGCATAGGCAGAATTATGTTGGACCAAGAAGCGGAACCGGTTGATGAAGATAGCTTATCTTTGCGGTTTCAGCGAGCTCTCGATGAGAAGTTCCGTCTTAACGATTCTGAGAGAAATAAGATATTTGAGCCCAAATCGCATAGG---AAGGATGAGGATAGGTTCTACGTTTTGTTAGCTATCGCTGCTTCCGACACTTACAATTCGAGAATTTGGTGGTCAAATCCGTATCCATGCTTGCGCGGCACGTTGATTGCGGCGGAGACAAAATTAGGCGATGTTTACTTTACTCTACGATCTTGGTATGACTGGAGTGTTAGAAGTAGCTATGTACCGCGT---GAAAGAGAGCGGGAAACGGAGAAGTATATATTTAGTAAGATAAATCTATTTGATTACGAA---GCTGGTCCATCGAGCAAGGTCATACATTGGGAATATCAGTTATATAAACGAGAGCGGGTGGTTACCCTAGAGAGAGGCAATCCTTGTGACCTGTATCCTGAT------GAAGATGATGAAGTTATTATCACGAAATTTGATGACGCCAAATACTCTGAGATGGTCGGGGAAATTATAGATGGTGGATGGAATGATGAGGAATTTAAAATGTATAAGTTACTTCAGGAAAAAGGCAATGTTCTCACAATTGACTTCGAAAAGGATACGAAGCTGAATAGTACTTCAGAGGTGGTTTTACCGGATTATTATGGTAAGTGGATAGTTGCGCCGATGTTCAACTCTAAAATGAGAATTATTGAAACGGAGATCGCAACCAACAGAAGTGATGATCCCATGATTAAAAGGACGCTCAAACCGATGACTGATGATCCCGTTGAGCTACAGAGATATACTTTGGCCAGATACTATGATATTCGTCCCGGACTAATGGGTCGTTCGCTAAATAGGACACAGACTCAATCAACATTTGACGCGAAGGTGTCAGAATTGTCCGACTATGAAAAGGTGGTGTCACGGTTTGGTGTAATCAAGAAACCGACA---AGACCTTGCGTAACTTTG---ACTGGACGATACATCCTGGAGAAATATTCTTTACTTCTTATAGATATATTGAAGTATCATACTGAGGTTGAAGAGAAT------CCACAAGAAGAATTTACTCATCCGAGGATTGATTCACAGTTTAAATTCAACGGTAATACATTATCTGATCTGAATCAAACGGTCGTTTTCATAGTGGATTATTTGCATGAGAAGCGTAACTATGTACGATCGGTATACGAGGCGAGATACATTATATCTAGGATAAGGTCGTCTACCGGTGCGGCGCGTATGAGTATCCTCGAATTTTATTTCCCAACATTCGCACGCTTGATTTCGAATGCGCGGGAACCGACTTATGTGAAAGATCTGATGGCG---TTGAACTTCTTGCCGTTACTATTCATAGTAGGTGATAATATGATATATAAACATAGGCAGTGGTCGATACCATTATTACTGTATACAGACCGAGTGAAGGTGATTCCATTGGAAGTGGGCTCATCGAACAATAGACAGGGACTCGTATCCTATCTAGAGTATATGTTCTTTTTTCCATCGTTAGCTGATCGAACATCTAAGGTGGATGAATCGATGATTAAGGTGTCAAAGGAGGTGGTTAATTACTATATGAAAACAACAATATCGGAAGGGGGCGTGAATTTGAATGTTGTTTCCACCAAGTCATTGCTATATGACATCTATCTCTCATCAGTGTGCGGTGGTGTGTCGGATGGTGTAGTCTGGTACCTACCGATCACTCATCCATATAAATGTGTAGTCGCTATTGAGGTGTGCGACGATAGAGTGCCCGCGCGCTTACGTTGTGATAGATTGAGGTTGCGTTTCCCCTTAAGTGCACAGCATTTAAAGGGTATAGTAGTGATTCAAATAAATGAGGAGGGCGGATTTGATGTGTATACAGAGGGGATAGTAACGCATAGGGTTTGTAAGAAAAGTTTACTTAAACATGTATGCGACATTGTTCTACTAAAATTTCATGGGCACGTCTTTGGGAACGATGAAATGCTAACAAAGTTACTCAATGTA
>AEO19735
ATGGACGAGTTCGGTATTCCATTGTATCGTTCGACTCATGTGCCTCATCACGTTTTAGAAGATTATGAACTTAGAATTGATTTGAGTGATCGGGTCGTACATGGAGGGGAT------------CGTCACGATCCGAAAAAACTGAAAGAGCGTAAAGCAATTGATGTGCCAGATGGTGATGTCAGGTTAGACTTAAACTACAACCCCACTGATAATGAAGGGAATCAGATACCTGGAGCTCTTGATATCGCCTTATGCGCTCGGATCACAAGGAAGAGC---GTTAAAACGAATGAGGGTGTTACGTTTACAACCAACCATAAGTGGATGGAATGGATGCTTTTAGACGCGATGGACGTTCAACCCCTGAAAATCGATTTTGCAGCGTTAGGAGGCGCGGTCAAGTGTGACTTGTTCAATTCAGCCATATATGTTAAAAAGAAACACGTTGATGCGATAATGTACAGATATATCGCGGTCGAAGAC---GAATCGAGAGGCTGCAACCATTCCAGGGTACAAGATGTGAACCATCTAATAAATAATGGGTTATATAATGTCGCTCAAGAGTGTGCCTATGCCTTTAAAGATACGTACGTATTAAGAGTACATTCACAACGCGAGAATGTTGAGGAGCCTTTTGAGATTGGCAGACCAAAAGTTGGAAGTCTAGGTCAAAACGCTGTGATAAGCATGGAAAACCCCGGATACCCACTGTTTCGCGCAGGATTACTTCAGATAACAGTAAGTGGAACAATACCAGCTGATATAAACGATGAAATGAATCGGTTGAATCAGATACGGTCCGCGTGGATTCGAGATAAA---GCCACTAGAGAGGTAAAAGCGATCGAGTTATGCACACTGCTCTCGCGGATAGGGAGGTTGAAGATGGATATGGAAGAGGAACCAAAAGATGAGGGAGCGATGTCTCTGAGATTTCAAGGAAAGATTGATACCATGTTCTTCTCGGAAAATACTGAGAAAACCAATATAATGTGCAATATTAGTGGGCGG---ACGGATGAAGAGAGGTTTTATGTGTTGTTATTGATCTGCGCAACGGATGCATATACGCGGCGTATATGGAGATCGAACCCGTACCCATGTTTACGTGGAACGTTGATCGCTACAGAATGCGTACTCGGAGATGCATATAAAACGCTTCGTCAGAAGTTTGACTGGAGTGTTCGCCATGCA---------GCG---GATAAGGCAATTGAGAATTTCTCGCATATTTTTACAAGAATTAACCTATTCGATACAGGG---AAGACTCCGGGAGCGCGGATTATACATTGGGTTCAGGAGATGACGATGGGCACG---AAAACGTCATGGGAAAGTGGATATCCTCTGAGGGATGAAGCTCCA------GATGATGAA------TTACACTGTAGAGTAGATCGGGATCAACACAGACAAATGGTTACGAGAATAATTGACGGTGGATGGGATCATGAAAATTTTAAGATACATAAACTCTTTCACGAACAAGGCAATATATTTCTAATGGATTTTGAAAAGGACGCGAGACTTACATCCAGATCGGAAGTTGAATATCCGTACTACTACGATCGATGGATTTATGCTCCGATCTTCGACACCCGTTATAAAATAATGGAAACCGAGATAGCCACAGCGAAAAACGCGGATCCAGCAATAAAGCGAACGTTGGCTCCTTTGATGGATGATCCGGTTATGCTTCAATTACGAACGATCGGAAACTTATATGACACTCGCCCTGCCATCATGGGCTCTACGTTATCAGCGCGGCAGGCACAGACATCCCTACATAAGACCCTCTTGGACGAGGCGGAGAATGGAAGATATTATAGATCGAGAGGT---CTCGAGAAGCATGCC---AATCCGTGCTCGGTTTGTTACACGTCATCCTTCGTCTTACAGAAGGTATCCGAGCTAGTCTTGAGTCTGATGATTTATCACGTTGACCATGATTGGGAG------CCGCTTAAGCAATACAACCATCCAGATGTTCTTTCAGAATTCTCCGAAACCGTTCGGGAAATTCATGATATATCTCAGCTGATTGTTTTATTAGTTGATTTATTCTTTGAGCAGAGGCGAACCGTTCGCCCAGTTGAAGAGGCAAGGTACGTCATTTATTCAATACGCGTGGCGAGGGGTGCTGATAGACTTGACACATTCCGGAGATTCTTTCCCGCGTTTGGAAGGGCTTTAGACGTAGTAAACAGGGCAACGGACGTCGCGCATATCACCGCG---CTTAATTTTCTGCCTTTTTTCTTCCTCTTAGGGGATAATATAATATATAAGCATAGAGAGTGGACGGTTCCTGTCCTCATCTATACGGAGGGAGTCATGATTTGGCCGGCGCAGGTTGGTGCTAATTTCAATAGGTTTGGATTCTGTGGATTTTTGAATTACATGCGATTTCACGCAGGCAGCCGTTTAAGAGCGAAGCCACTTGATGATGCTGAAAAGATAGTCACACGCGAAATGTTGCGTTATTATATGAAGACTGACATCTTTGATGGCGGGGTACAAAAGAATATACGAGTAACGAAATCATCTCAGATGGAGATCTATCATTCGTCACTATGTGGAGGACTTTCAGATGCGGTCGTTTATGTATTGCCAATCAGTTTTCCGATTAAGTGTTTAACTTTGATTATAGTTGGTGATGACCTGGTCGAGCCGCAGATGAGGTTTGGAAGGGTGATGGATTTCTTTAGGCATGTTGCGGAACATGTGCGCGGAGTCGCTTCGATATCAATCTCACGAAATGGTGACATTACAACACATTCGCAAGGTATTGTTAGGGTTGAATTATTGAAGAAAAATATCCTTAAGTATCAGTTTCAGGTCGCTTTGCTTAAAGTAAAGGGGTTCGTTTTCGGCAACGATGAGATCTTAATTAAACTACTGAACGTA
>AFK91721
ATGGATGAATTCGCAATTCCAATCGTGCATGGCAGAGTGATTCCATATGATTTAGTGCGCTCATATGACATTGTAGTAGATTTAGATGTGAAAATAGATGAAGAGGGAAAC------------AAACATGATACAACCAAGATACCAGAAGCATGTATGTGTGATGTTCCGGATATAGCAATGCAGGATGCGAATTCCGCAATATTAGGGAGGAATGATGGTTACGCCTTGCCCCGTATTTTAGATGTGTCTATAGCAGCATATGATACGAGGAAGGGA---TATTGGAAATACAAAGGTATAGAGAAGATGACAAATCAAACCTGGTTGAAGTGGGCTATCAAGGATTTTATGGATGTGCAGCCACTGAAGGTGGATCTGGCTGATCTTGAAGGTAAAGTAAGGTATGATATGTTTAATTGTTCCGCTCGAATAGATGCTAAAAAAGCCGAGGCGATTTATTATGGTTGGGCGGCTCAGGAGGTA---GTGAGCAAAGGTTGTAACCATGCAAAAAGCGAGATATTCCAGCATGTCGTAAGATGCGAGCTGTTGAATTGTTCGCAGGAAAGCGCGTACATTCTAAAGCCGACTCAAAAAATAGAACCCCTCGCTGAAAAGAATGATCTGGGTGAGAGACTCGGACCAGGCTCAAATAATTTAATTAATATGCGACGCGGGGATACATTTAGGATGGGGACAGACCAGTACAACCGCATGTTGCAGGGATGGTACCGGGTGAAGGTGAAAGGTCAAATTCCGAATATGGTTAGAGAAGAAATGGCTGAGCTGGTAAAGGTAAGGGATAGATGGAAAGTTGCAAAA---AACCCAAGAGAAATTAAATCCCTTGAGTTATGTAAATTGCTCTCCACAATAGGTAGGAGAATGTATAACATGTACGAGGAACCAAAAGATGAGGAAGCGGTTTCGTTAAGGTTTCAGTGGAACTTAGATGAGGTTTTCAAAACTGATAATAAAGAGCACGTTAACATCGCCGTCAATAAGAATGGAAGG---ACAGATGATGAGCGATTCTTTGCGCTTATCATGATAGCTGCGACCGATACGAATCGCGGAAGGATCTGGTGGTCAAATATGTTTCCGTGCCTACGAGGTGCTTTAATTGCGAGCGAAACTCAATTCGGCGATGTATATAAAATGCTAAGGGTGCGGTTCGAATGGAGCGTGCGGAATGAATATAGCTCTCAGGTCGACGTCGTGAGACAGAATGAAAATTACGTGTACGCTCGCGTCAATCTATTTGATCTAGTT---GCCGATCCAGCAACATCTGTGATCCACTGGGAATATAAATTGGATGAGCCCTTA---AAAACCTGTTACTCAGAAGGTCATCAATGTGACGAATACCCTGAT------GAATATGAT------TTAATTTGCTCTTTTGATGAAGCTAAATATAGCGAAATGGTTCAACGCATTATAGAGGGTGGATGGGATCATAAAAACTTTAAACATTACAAGATATTGAAAGAGGCTTCAAATGTGCTCACGATCGACTTTGAGAAAGATGCGAAGCTGAATGACAACTCAGAGATGGATTTGCCTTATTATTTCAACAAGGACATCGCAGCGCCTATGTTCAGATGTGTGTTGAAAATATGCGAGACGTCAATCTCAGAGCGCCACAATCTAGACCCGGCAGTGTCACGTACGATGAAGCCCATGAGAGCTAAAGCTGCGGACCTATTAGACTACTCTCTGGGTTCCTACTATGAGACCCGATCCGGCGTGATGGGCAGGACGTTAACAACGACGCAGAAGCAGAGCGATATGTATAAAATGATTCAAGATGAGGATAACTACCTATCACTGATGGCGGGACGAGGCATCACCGAAAAATTCGCG---AACCCATGTCCTATTACAACTGCTTGCCAGTACGCTCTACAAAAGACGTCAGTTATGATCTTTTCACGGGTTGAACATTATTTTGAAGAATATCTCAAAGAT---GACAAGGTAGAGTACTTGAGCCCATCTCTAAACCTTGAATGGGTTGAGATAACATCAAAAATAATGGACAGCTCGCAATTGATAGTACTGACGTTTGATGTATTTTTTGAGAAGCGTAGGCAGGTGCGTACTATCGATGAATCCCGGTTTATTCTCCATCAGATAAGGACGCGTAAAGGTGTGGATCGGCTTTCATATATTAGAGATCTGTTTCCTCAATTATATAGGTGGTGGGTG---------TCTCCAGAGCTCACATATGGTCACGCTCAGAAATTGAATCTTTTACCCTTGTTATTCATAATCGGCGATAACTTTATTTATGAGCATCGTCAATGGTCATATCCGGTAGTTTTAGTATCACATAAACTAAGATTCGTACCCGTTGAATCGGGGGCTTATTACAACAGATTTGGGCTTACGTCTTTACTCTCTTACTTAGTTTTCCACGTGGGGAAATCGAAATATGGGTTGGAGCTTGATGAAGCAGAGAAGAAAGTGCTACAGGCTGCGAAAGACTATTATACCGTGGCAACTATTTCGGAGGGAGGGGTCAATACGCATTCAACTATGACCAAAGATCCGATTTATCAAGTTTATCTATCAACGATATGTGGCGGATTACTCGATTCACTCATTTATCTGATGCCGATTACCCACCCTGTTAAGAGTATCGTCATGGTAATCATAAATGATGGGAAGGGGTCGGCCTCAGATTGCGTACGGCGTGCGATACGTCGATTAAGATATATTCAACGTCATATACGCGGCTCGGTTGTCGTCTCGATCTTGCAAGATGGCGCGATTAATACATACTCGGAGGGGATCGCCAAAGCCATGTTATGTGAGAAGAGTGTTCTGAAGTATAATTATAAGGTTGTGCTAGTTAAGGTGAAAGGATATGTGTTTGGCCATGACGAAATGCTAACTAAACTGCTGAATGTA
>CAE51098
ATGGAGGAGTTCGTCATACCCGTCTATTCGGAAACAGACATTCCGTACTCGTTGTTAAGCCACTACCCGTTAGCCATTCGTACAGATGTTAAAATAGCAGACACCGATGAG------------GGCCATGATGTAGTGAAGATACCAGAATCAGATATGATAGACGTCCCAAGAGTAGACATTGTGGAGGCCCTCGCCGCTAAGCCTATGAGGAATGACGGGATCGTGGTTCCTAGACTGCTTGATATTACTCTTCGAGCTTATGACGATAGAAAAGCA---ATAAAAAGCGCACGAGGTGTAGAGTTTATGACGAATGCTAAATGGATGAAGTGGGCGATCGACGATAGAATGGATATTCAGCCACTGAAAGTAGCCATA---GACCATTATAATGCTGTTAACCACCAACTTTTTAATTGTATTGTTAAGGCTAGGTCCGCAAACGCAGATACAATTTATTATGACTATTTTCCTCTCGAGAGT---AAAGTGAAGAAGTGTAATCATGCCAACCTGGACCTGTTAAGAAGTCTGACAAACACTGAGATGTTTCACATGTTGCAGGGGGCAGCTTATAGTTTAAAATCGAATTATGAACTGATCACAAATTCTGAGAGGAATAGTACCGAAGAAACTTACGCGCCTGGAGTGCACAATCAAATTCGCTTAGTGAGAGGCACGCGAATCGGGTATAAGGGTGAAGCATATAGCCGATTTGTTTCTAGTCTAGTACAAGTTAGGATACAAGGACGGACACCACCTGAGATAGTTGACGATATCGCGCGGCTAAATGTGATCAGGACGGAGTGGATCAACGCGCAATTTGATAGCACCAAGATACGAGCGTTGGAACTATGTAAAATACTTTCAGCGATTGGGCGTAAGATGTTAAACACACATGAGGAACCAAAAGATGAGATGGATTTATCCACAAAGTTTCAGTTCAAATTAGATGATAAATTTAAGAAGACAGATTCGGAACATATAAACATATTTAACGTCAGAGCACCGGCG---ACACATGAGGGTAGGTTTTACGCCTTAATAGCAATTGCGGCGACCGATACGCAGCGTGGTAGGATTTGGAGGACAAACCCGTATCCGTGTCTAAGAGGCGCGCTGATAGCAGCGGAATGTGAGCTCGGAGACGTATATCATACTTTGCGCCAAGTCTACAAATGGAGCTTGCGACAAGATTATGGTCGTACA---GAGGTCCCTCTAGAGAACAACAAATACGTATTCAGCCGAATTAATCTGTTTGATTCAAAT---CTGGATGTGGGCGATCAAGTAGTACATTGGATGTATGAAGTTGACGGCCCAGCT---GAGACAACGTATGACAACGGTTATATGTGTAAGACGGAGCGGGAG------GATGAAGAG------TTAGTGTGCAAAATTAGCGAAGAGAAATATAAGACAATGCTCGATAGAATGATCCAGGGTGGTTGGGATCAGGAAAGATTCAAGCTTTACAGTATACTGACAGATCCA---AATTTACTTACGATAGACTTTGAAAAGGATGCGCATCTGAATATTAGATCAGAATTCGTGCTCCCAAGTTATTTCGATCAATGGATCTACTCACCCATGTTTAACGCGCGGTTGCGAATAACTCATGGAGAGATTGCGACTAGAAAGTCAGCAGATCCGTGGAATAAGCGTGTCGTATTTGGATATATTAAAGCATCGACAGAGAGTCCTGAATACGCCCTTGGACAATATTTCGACATGCGTATACAATTTTATGGGGATGCGCTAAGCTCGAAGCAGAATCAATCAGCGGTCTTTCAGTATCTGAGCCAACAAGAGGACTTTCCTACGCTGACGAGC------------TATGCCAAAGGTGAT---GTGGTGTGTCCTCATTCAGGTGGCGCGCTGTATACTTTTCGGAGGGTGGCACTGATGCTGATGGCGAATTACGAAAAGTTGAGCCCGGACTTGCATGAAGGTATGGAAGATTACACTTATACGCATCCCAGTATCGGTGGCGCCTATCAAAAACGCATTCTTGAGATGAGAGATTTTTCGCAACTAATATGTTTCATAATCGATTATATATTTGAGAGGCATGATCAACTGCGTGATGCAAAGGAGGCGAGGAGGATTTTGTATTTAATTCAAAACTTGGACGAGCCGCAGCGACTAGAGATGTTAAATGTTACGTTTCCTAACTTCTTTCGTCATTTCTTGAAATTAAAGGATGTTCAGCTAATCAGTGATTTGAACGTG---ATAAACTTCTTACCGCTGTTGTTTCTAGTGCAGGATAATATATCCTATTGGCATAGGCAATGGGCGGTCCCCATGATACTATACGATGACGTAATCAGACTAATCCCTGTAGAGGTCGGAGCGTATGCGAACAGATTCGGAATAAAGAGTTTCTTCAACTTTACGAGATTTCACCCTGGCGATGCGAAAAAACGACAGAAAGCCGACGATACACACAAAGAGTTTGGATCGATCAGCTTTAATTATTACGCAAGTACTAAGATTGCGCAGGGAGGGGTGCATACGCCAGTAGTTACAACCAAGCTAGACACGCTGAAGATTCATCTGTCGTCTCTTTGCGCTGGCTTAGCGGATTCGATTGTTTACACGCTGCCGGTCGCACATCCTAAAAAATGCATTGTGCTAATAATCGTAGGAGATGATAAGCTAGAACCGCATGTGCGGTCGGAACAGGTCGTTAGTAAGTATTATTTCTCGCGTAGACACGTTAGCGGAATAGTGTCTATATGTGTCGGACAGGATAATCAACTAAAGGTATATTCATCAGGTATCGTCAGACATAGAGTATGTGAGAAATTTATCCTGAAGTATAAGTGTAAAGTGGTGTTAGTTAAGATGCCCGGATATGTATTCGGTAACGATGAATTAATGACGAAACTATTAAATGTT
>CAE51091
ATGGAGGAGTTTGTCATTCCTGTGTTTTCTGAGAGGGAGATCCCTTACGCTCTGATTAATCGATACCCTTTGGCAATCCAGACGGATGTTAAGATTGTGGACGTAGATGGT------------TATCATAATCTAGCGAAAATTCCGGAATCGGACATGGTTGATGTTCCCAAACTAGACATCGTTAGCGCGCTTAACTATAAACCAACGAGGAATGATGGTATAGTGGTACCGAGGCTGTTGGATATCACCCTAAAGGCTTACGATGACAGAAAGTCG---GTTAAGAACGCACGCGGCGTGGATTTTATGACGGATGCTAAGTGGATGAAGTGGGCGATCGATGATAGGATGGACATTCAGCCACTCAAGATCACCCTA---GATGAACACTACGCAGTCAATCACCAGCTGTTTAATTGTATAGTGAAGGCGAAAACTGCTAACGCTGATACCATATATTATGACTATTTTCCCCTCGAAGAT---AGAGCTAAAAAGTGCAACCATACAAATCTTGAACTATTGCGAAGTTTGACAACAATTGAAGCGTTCCACGTACTTCAAGGCGCTGCTTATAGTCTGAAATCAAACTATGATCTAATCGCGAACTCGGAGAGGGAAAGCTTAGAGGAAAGTTATCCGATAGGTTCGGAGAAATGGGTACACCTCACAAGACGGGCCAAAATAGGAAATAGCGGTCTATCATATAACAGATTCATCTCTAGTATGGTGCAAGTGGTTGTTAGAGGGAAAGTGCCAGATATAATAAGGGGGGAAATTACGCAGCTTAACAGGATAAGGACAGAATGGATAAACGCGTCATATGATAGAACTCGGATTAGGGCGTTGGAGTTGTGTAATATATTATCCGCTATTGGACGTAAGATGATGGACGCGCATGAGGAACCGAAGGACGAAATGGATTTATCTACTAGATTTCAATTTAAATTGGATGAGAAGTTCAATACATCGGATTCTGAACATGTGAACATATTTCGGACGAGTGGGGCTGCC---ACAAATGAGGGTAGATTTTATGCGCTTATCGCAATAGCTGCGACGGATACTCAGAAAGGTCGAGTTTGGCGAACAAATCCATACCCATGTCTGCGTGGAGCGCTGATAGCATCCGAATGTGAGTTAGGAGACGTATATTATACTCTGCGTCACGTGTATCGATGGAGCCTGCGACCTGAATACGGTCAGCGG---GAACGACAATTAGAAGACAATAAATATGTGTTCGGTCGCGTGAATTTATTCGATTCAGAT---TTAGCTGTTGGAGATCAGGTTATTCACTGGCGATATGAGATAACCGAACCAGTC---AAAACTACTTATGATAACGGCTACATATGCAATCCAGAGGAAAAG------GACGATGAG------CTACTGTGTAAGATAGATGATGAGCGCTATAAGGAAATGATGGAGAGGTTGATCGAAGGTGGATGGGATCAGGAGCGGTTTAAACTCCATAATATCCTCACGGAGCCA---AATCTGCTGACAATCGATTTTGAGAAAGACGCGTACCTAAATTCTCGGTCGGAACTAGTGTTCCCAAACTACTTTGATAAATGGATAAATTCTCCCATGTTTAACGCCAGGTTGAGGATAACTCATGGAGAAATTGGGTCGTCTAAAACGGCCGATCCGTGGAATAGGCGCGTAGTTTATGGGTATATCAAAACATCTATAGAGTCACTTGATTATACACTTGGGAAGTACTACGACATACGGTTACAGCTCTTTGGTGATACTTTGAGTCGGAAACAAACTCAATCAGCCGTATTCACGTACTTAAGCGGACAGGATGATTTCCCTACATTGACTAAT------------TATTTGAAGAGTGAA---GCAGTGTGCCCACACGCGGGGGGCGCGGTATATACCTTCCGTAAGATGGCTTTATCTCTGATAGCTAATTATGAGAAACTGAATCCTGAAATGCACGAAGGCTTAGAACATCAAACGTATGTACATCCTTCCGTGAACACAACCTACCAAAAGCAGGTTAAAGATATGAAGGATTTCTCTCAATTGATCTGCTTTATAATCGATTGTATTTTCGAGAAGCGTATACAAATACGCGGGGTCGGAGAAGCTAGGCGCATCATTTACCTAATTCAGAACTCGATAGGATTACAACGTCAAGAAGTGTTGAAGAGAACCTTTCCTAACTTTCTCATGCGTTTATTCAAACTACGAGAAGTAAAGCGCATCTGTGACTTGAGTGTG---ATCAACTTTCTGCCGTTACTATTTCTTGTTCAAGATAATATTTCTTATTGGCATAGGCAGTGGTCGGTCCCCATGATATTGTTTGACGACGCGGTCAGGTTGATACCGGTTGAGGTTGGGGCTTACGCGAATAGATTTGGATTTAAAAGCTTTTACAACTTTATTAGATTCCATCCCGGTGATTCTAAAAAGAAACAAGATGCCGATGACATGCATAAAGAGTACGGCGTCGCCTGCTTCGAATATTATATGAACACGAAGATATCGCAGGGTGGAGTGAATGTACCTGTTGTGACGTCCAAGTTGGACACGTTGAAGATACATCTAGCTTCTCTATGCTTAGGGCTCGCTGATTCAATCGTTTACACGCTGCCGGTTGCACATCCGAAAAAATGTATCGTTCTAATCGTCGTTGGAGATGATAAGCTCGACCCGCAGGTACGCTCGGAGCAGGTATTAAGCAAGTACTATTATTCACGCAGACATATTTGCGGAGTTGTAGCTGTAAGTGTAGGTCAAGAGGGCCAGTTACAGGTGTATTCCTCCGGTATAGTAAGACATCGTATATGTGAGAAATCTATATTGAAGTATAAATGCAAAGTTGTTTTGGTTAGAATGCCTGGACATGTGTTCGGAAACGACGAACTGATGACGAAATTACTCAACGTT
>CAE51097
ATGGAGGAGTTCGTCATACCAGTGTTCTCTGAGAGAGATATCCCATATTCACTGCTGAACCACTACCCATTGGCTATACGGATAGATGTTAAAGTTGATGACGAAGATGGA------------AGACATAACCTTATTAAGATACCTGAATCAGATATGATCGACGTACCAAAGTTGAGTGTCATAGAAGCTCTAAATTATAGGCCAAAAAGGAATGATGGAGTGGTTGTGCCGAGATTGCTAGATATAACACTACACGCTTATGACAAGAGGAAATCC---ACGAAAAGCGCGAAAGGGGTTGAATTTACAACAGATGCTAAGTGGATGAAATGGGCAATCGATGATAAGATGGATATACAACCTCTCAAGGTTACTTTG---GATAATCACTATTCCGTAAACCATCAGCTTTTCAATTGTATAGTTAAAGCGAGGTCAGCAAATGCGGACACCATCTATTACGACTATTATCCATTGGAAAAT---GGAGCAAAGAAATGTAACCATACAAACCTGGATTTATTACGAAGTTTAACAACGACAGAGATGTTCCACATCTTACAGGGAGCGGCTTATGCCTTAAAAACAACGCATGAACTAGTAGCTCATTCCGAAAGGGAAAGCACGAGCGAGACTTATCAGGTTGGGACGCAGAGATGGATACAGCTGCGTAAAGGTACAAAGATTGGGTATAGAGGGCAGCCGTACGAACGATTCATATCCAGCTTAGTTCAAGTAATCATTAAAGGAAGAGTTCCGGATGAGATTAGAGACGAAATCGCTGAACTTAATAGAATTAAAGATGAATGGAAAAACGCCGCGTATGATAGAACTAAAATACGCGCATTGGAGCTCTGCAAAATACTCTCGGCGATCGGACGTAAAATGTTAGATGTTCAAGAAGAGCCAAAGGATGAGATGGCACTATCCACTAGATTTCAGTTCAAATTAGACGAGAAATTCATTAGAACCGATCAAGAGCACGTAAACATATTTGAAGTAGGTGGTCCCGCA---ACAGATGATGGGAGATTTTACGCGCTGATCGCTATAGCGGCTACCGATACACAACAAGGTCGCGTGTGGAGGACGAATCCTTATCCGTGTCTACGCGGTGCGCTAATTGCTGCTGAGTGTGAGCTTGGCGACGTGTACTTCACATTGCGCCAAACATATAAGTGGAGTTTGCGTTCAGAATATGGTCAACGT---GAGAGGCCGCTAGAAGATAATAAATATGTATTCTCTCGTCTTAATCTGTTTGACACTAAC---CTAGCTATTGGAGATGAAATCATTCACTGGCGGTATGAAATTTATCGGCCTAAA---GAAACAACTCATGATGATGGATATATTTGTGTATCACAGAAGGAT------GATGACGAA------TTATTATGTGAAATTGACGGGGATAGGTATAAAGAGATGTTTGATCGTATGATTCAAGGCGGATGGGATCAGGAGCGATTTAAACTACACAATATATTAACTGAACCA---AACCTGCTTACTATCGACTTCGAGAAGGATGCCTATCTTGGTTCGCGCTCTGAATTAGTATTTCCACCTTATTATGACAAATGGATCAACTCGCCGATGTTTAATGCCAAGCTTAAGATTGCGCGTGGCGAGATCGCAACCCGGAAGGTGGATGACCCTTGGAACAATCGAGCGGTTCATGGGTACATTAAAACGTCAGCGGAGTCTCTAGGGTATGTGTTAGGGCCATATTATGACCTACGTCTGCAATTATTCGGCGACGCTCTCAGTCTGGAACAAAAACAGTCAGCCGTATTCGAATATATGGCTCAACAAGATGATTTCCCCGCGCTAACAGAT------------TATACGAAGGAGAAG---AACGGTTGCCCTCATTCAGGCGGAACCTTTTACACTTTCCGCAAGGTAGCGTTGATCATTTTATCGAGTTATGAACGATTGGACCCAAGTTTACATGAGGGGAGGGAGCATGAGACATACATGCACCCGGCAATCAATGATGTTTTCAGACGATACGCTTTAGAAATGAAAGAATTTTCTCAACTGATTTGTTTTGTGTTCGACTATATTTTCGAGAAGCATGTACAGCTACGCAACGCCAAAGAGGCGAGAAGAATTATATATTTGATACAAAACACGTCCGGTGTGCACCGATTGGATATTTTACGCGAAACTTTCCCCAACTTTCTTAGGCACGTTATGAATTTACGCGATGTCAAACGCATATGCGATCTGAATGTG---ATTAATTTCTTTCCATTGTTATTTCTGATTCAGGATAATATTTCGTATTGGCATAGACAGTGGTCGATCCCAATGATTTTGTTTGGTGAAGTCGTCAGGCTAATCCCTATCGAAGTTGGGGCGTATGCAAATAGATTTGGATTTAAGAGCTTCCTCAATTTCATTAGGTTTCACCCCGGCGACTCAAAGAAGAAGCAGGATGCGGATGATACCCATAAAGAGTTTGGCTCAATATGTTTTGAGTATTATACTACGACAAAAATTTCTCAAGGTGAGATAGATGTTCCGGTCATCACATCTAAATTAGACACACTTAAGTTGCATATAGCCTCTTTATGTGCGGGACTAGCTGATTCTCTTGTGTATACGCTGCCTGTAGCGCATCCTAAGAAAAGTATCGTTCTCATTATTGTAGGGGATGATAAGCTTGAGCCACAAGTACGCTCAGAGCAAATCGTAAATAAGTATCATTATTCGCGGAGGCATATCTCAGGGGTCGTTTCGATCTGCGTGGACCAGAACGGCCAACTGAAGGTACATTCTATGGGGATTACGAGACATCGAATATGTGATAAATCGATATTGAAATATAAATGTAAAGTGGTATTGGTTAGGATGCCCGGGCATGTCTTTGGAAATGACGAGCTAATGACGAAGCTACTAAATGTT
>AFK91793
ATGGAGGAGCTAGTTATACCAGTCATAACT---CGTCAGTTTGATAAAAAACTGGTCGGGCGTTACGATTACGTCATTGAACTGACGGAGCCAGAAGATAGCGAGTGGAGT------------GGCCACGATGTCACAGAGATTCCAAGTAGACGCATGTTTGACATAAAGCAGCAGAATATCAGAGAAGCGATAGAGTATAAACCTGTAGATAATGATGGAGAAGTTCTACCGCGCATTCTGGATATGTCTATCGCATGTTATGATATGAAGAAGAGT---CTGATGAAAAAGGATGGGGTCGATTTTGTATCCAACACGAGATGGTTAGAGTGGATGATAGGAGATTCGATGGACGTGCAACCTCTGAGAGTTCAGCTGAAGGAAGATCATAGTACAATACAATACGGGATGTTTTCAAACACGTTACACATCGATTCGAGGAAAGCAGATACTACGTCATATCATACAATCGCTGTAGAATCAAAAGGGGAGCGTGGGTGTTGTCACGTTCATACGGCGATTTGGAATCACATGGTACGTAACCACTTGTTTAACGCTGTCCAAGAGGCGTGCTACGTGTTTAAGCCCACTTATGATTTAATAGTGATTGGTGAAAAGCGAAATCGTGAGGATGAGTTTAGGATTGGCGAACATAATTTTTATACCATAACGCGGAATCACCGTATGCGTTTGGGCGATAACGCGTATAGTCAGTTTATGAAGGGTCTGGTTCAATTGCGCGTAGATGGAGTGATACCGAACGCGATACGGGGGGAGATGGCCGCTTTAGACGCGATAAGAGATACTTGGATAGGAGGGAACTTCGAGCGAACACATATCAAATCCCTTGAAATATGTAAGCTATTATCTAGTATTGGAAGAAAGATGGTTAATATGGAGGAAGAACCGAAGGATGAAAGAGACCTATCAGTTAAGTTTCAATTTAAACTCGACGACAAATTTTCGACAACCGATCCGGAGAGAAACGTCATTTTTACACACAAAACACACCGT---ACGAATCAAGATCGTTTTTATGTGTTGCTAATGATTGCGGCATCAGACACAAATAATGGTAGAGTATGGTGGTCAAATCCTTATCCATGTCTACGTGGCGCGCTGATCGCGTCTGAATGCAAGCTCGGTGACGTGTACCATAAATTAAGGGCGTGGTATGAGTGGAGCGTGAGACCTGAATATAAACCGCGA---GATTTGGAGCGGGAACAGGAAAAATACATCGTCGGACGTGTTAACCTCTTTGACTTAGAA---GGAGAGCCCGCAACGAAGGTATTTCACTGGGAGTACGAATTGATTAATAAAGTGTATCAGATATCAAATCATACAGGGAATCATTGTGATTTGTATCCTGAC------GATGTAGAG------ATAACGGCTAAATTTGATGAGGAGAAGTACGGAGAGATGATTCAAACGATAATAAATGAAGGATGGAAGCACAGAGACTTTAAGATGTTTAAGATTTTGAAGGAGGAAGGTAACCCCTTACTATATGATCTAGAGAAGGATATTAGGTTGGATAGTAGGTCACAAGTTATATTTCCACCATATTTCAACAAATGGACACACGCTCCAATGTTCAATGCAAAAGTGAAACCATGTGAAGTTGAGTTAGCACAACGAAAGAATGAAGACCCCTACGTAAAACGAACGATTAAGCCTATACGTGCGGATTGTATCGATCTGTTAAGGTATCATATGTCGCATTACATGGATGTGAGAGTATCGATGAAGGGGCTTAGTTTAGCGATTAAACAGACGCCATCCAGTATTCATCAAGAGTTGGCGAAAGATCCATTATATCCTGGTTTTTTGCGGAGAAGAGATGAGAATTTAGATCATAAA---TCAGTATGCCCGATCGTT---ACAAACTATTTCTTATTAGAGAAATTTTATACTTTAGTTCTGACCATAATGGAAAAGCATTATTGGGATTTAGATGAC------AGCGATGCTACGTATGAGTTCCCCACATTGGATGATTCAGCTTACAAAGCTGAGGGAACGTTGTATGATGTTTCGCAGGTGGTGGTTCATATGATTGATAGATTTTTTGAGAGAAGACGTTTCTTACGCTCAGTCGATGAGTGCAGGTGGATATTGCACTTAATAAGGTCCGCCCAAAATCGGGACAGGCTGAGTGTTTTTAGACGCTTTTTTCCGACCTTCGGTGAGGGACTGTGT---GCGAACAACTTTCGTAAAGTAAGAGATATTATGCTA---TTAAATTTTCTGCCTTTTTTCTTTTTAATCGGCGACAATATGGCGTACGAACATAGACAGTGGGCGGTACCTCTGCTCTTCTACGCAGACAAAATAAGGATCATACCCGCTGAGGTGGGCGCTTATTATAATCGTTTCGGATTGGTGAGCATTTTGGAGTTGCTAACATTTTTTCCCTCGTATGAAATGCGTGATAACAAGGTTGAGGAAGACGTGTACGCATGTGCGAGCGCGATCCTGGATTTCTATCTGGCGACAACTATTTCAAATGGAGGCATACAGGCTAGCATAGTTTCAACTAAGGCGTTACTTTATGAGGCGTATCTTTCCTCGGTGTGCGGCGGCTTTTCGGAGGCAATCCTGTGGTACCTCCCGATTACCCACCCAGTTAAGTGTTTAGTTGCGCTTGAAGTGTCGGACTCACTAGTAGACTCAAACGTACGCATCGACAAAATCAAACGAAGATTTCCTTTATCTCATAGACATTTACGAGGTGTTGTTCAGATCTCCGTACGGCCGGATCGCACCTTCGGCGTGACGACGTGTGGTATCGTAAAGCATAAAATATGTAAAAAGACTTTGTTGAAGCAGCGCTGTGATGTAATTTTAATTCAGATCCCGGGTTACGTTTTCGGTAATGACGAATTACTCACGAAGCTTCTAAATATT
>AEO19783
ATGGATGAGCTTGGCATTCCAATTTATGGA---CGTAATTACCCAGAGCATTTATTAAAAGGATATGAGTTTTTGATTAATACTGGTGTAAAATATCCAAGTCAAGGTGGA------------CGTCATGATGTTTCCAAGATTCCTGAGATGTTTGCTTACGATATCAAAGATGAGGGGATACGGGACGCACTCAAATATATGCCAACACGAAATGATGGGGTGGTCTTGCCAAGGATCGTTGACATTAGCTTGAAGGGATATGACATACGGAAATCAGTTATTGAAGCGAATAAGAGTAACAGCTTCCATACTGACACAAACTGGGTTCAGTGGATGATTAAAGATAGTATGGATCAACAGCCGCTTAAGATATCGATTGATGAGGAACATAGCCGGGTTGTACATTCCCTATTTAATTGTCAGGTGAAGATCGATGCGAAAAAAGCAGATACCTTATCTTACCATCTTGAAGCAATTGAGGAC---GCAGAGAAAGCATGTTTACATACGAGAGGTCAATTATGTAATCATCTGACGAGGATGGATCTGTTACATGCGGCACAGGAAATTGCGTATGCAATTAAGCCGACGTATCAGTTAATAGTGCATTCGGAGAGAGCGTCGACTTCAGATAACTTCGAATTAGGGAGGCAAGATGTAATCACTTTAAGAAGGGGACATAGAGTACAAATGGGCGACGAAGCGTATACTAAGCTGATGGAACGCTTAGTGAGGTTAACGGTGCAAGGAAATGTACCCAGAAAGATACAAAGTGAGATAGAGCAGCTTGAAGCGATTCGAACCAGATGGGCAACTGGCAGATACGACCCAGCTCATATCAATTCACAGGATCTGTGTCGGATATTGTCACGTATAGGCAGAATTATGTTGGATCAAGAAGCGGAACCGGTTGATGAAGATAGCTTATCTTTGCGATTTCAGCGAGCTCTCGATGAGAAGTTCCGTCTTAACGATTCTGAGAGAAATAAGATATTTGAGCACAAATCGCATAAG---AAGGATGAGGATAGGTTCTACGTTTTGTTGGCTATCGCTGCTTCCGACACTTACAATTCGAGGATTTGGTGGTCAAATCCGTACCCATGCTTGCGCGGCACGTTGATTGCGGCGGAGACAAAATTAGGCGATGTTTACTTTACTCTACGATCCTGGTATGATTGGAGTGTTAGAAGTAGCTATATACCGCGT---GAAAGGGAGCGGGAAACGGAGAAGTATATATTTAGTAAGATAAATCTATTTGATTACGAA---GCTGGTCCATCGAGCAAGGTTATACATTGGGAGTATCAATTATATAAACGAGAGCGGGTGGTTACCCTAGAGAGAGGCAATCCCTGTGACTTGTATCCTGAT------GAAGATGATGAAGTCATTATCACGAAATTTGATGACGCTAAATACTCTGAGATGGTCGGGGAAATTATAGATGGTGGATGGAATGATGAGGAATTTAAAATGTATAAGTTACTTCAGGAAAAAGGTAATGTTCTCACAATTGACTTCGAAAAGGATACGAAGCTGAATAATACTTCAGAGGTGGTTTTACCAGACTATTATGGTAAGTGGATAGTTGCGCCGATGTTCAACTCTAAAATGAGAATTATTGAAACGGAGATTGCAACCAACAAAAGTGATGATCCCATGATTAAAAGAACGCTCAAACCGATGACTGATGATCCCGTCGAGCTACAGAGATATACTTTAGCCAGATACTATGATATCCGTCCTGGACTAATGGGTCGTTCGCTAAATAGGACACAGACTCAATCAACATTTGACGCGAAGGTGTCAGAGTTGCCCGACTATGAAAAGGTGGTGTCACGGTTTGGTGTAATCAAGAAACCGACA---AGACCTTGCGTAACTTTA---ACCGGGCGATACATTCTGGAGAAATATTCTTTACTTCTTATAGATATATTGAAGTATCATACTGAGGTTGAAGGGAAT------CCACAAGAAGAATTTACCCATCCGAGGATTGATCCACAGTTTAAATTCAACGGTAATACATTATCTGATCTGAATCAAACGGTCGTTTTTATAGTGGATTATTTGCATGAAAAGCGTAACTATGTACGATCGATATACGAGGCGAGATACATTATATCTAGGATAAGGTCGTCTACCGGTGCGGCGCGTATGAGTATCATCGAATTTTATTTCCCAACATTTGCGCGCTTGATTTCGAACGCGCGGGAACCGACTTATGTGAAAGATCTGATGGCG---TTGAACTTCTTGCCGTTACTATTCATAGTAGGTGATAATATGATATATAAACATAGGCAGTGGTCGATACCATTATTGCTGTATACAGACCGAGTGAAGGTGATTCCATTGGAGGTGGGCTCATCGAACAATAGACAGGGATTCGTATCTTATCTAGAGTATATGTTCTTTTTTCCATCGTTAGCTGATCGAACATCTAAGGTGGATGAATCGATGATTAAGGTGTCAAAAGAGATGGTTAATTACTATATGAAAACAACGATATCGGAAGGGGGCGTGAATTTGAACGTTGTTTCCACCAAGTCATTACTATATGACATCTATCTCTCATCAGTGTGCGGTGGTGTGTCGGATGGTGTAGTCTGGTATCTACCGATCACTCATCCATATAAGTGTGTAGTCGCTATCGAGGTGTGCGACGATAGAGTACCCGCGCGTTTACGTTGTGATAGATTGAAGTTGCGTTTTCCCTTAAGTGCACAGCATTTAAAGGGTATAGTAGTAATTCAAATAAATGAGGAGGGCGGATTTGATGTGTATACAGAAGGGATAGTAACGCATAGGGTTTGTAAGAAAAGTTTACTTAAACATGTATGCGACATTGTTCTGCTAAAATTTCATGGGCACGTCTTTGGGAACGATGAAATGCTAACAAAGTTACTCAATGTA
>ABB71678
ATGGAGGAGCTAGTTATACCAGTCATAACT---CGTCAATTTGATAAAAAACTGGTTGGGCGTTACGATTACGTCATTGAACTGACGGAACCAGAGGACGGCGAGTGGAGT------------GGCCACGATGTCACAGAGATTCCAAATAGACGCATGTTTGACATTAAGCAGCAAAATATCAGAGAGGCAATAGAATACAAACCTGTAGATAACGATGGGGAAGTTTTGCCGCGCATCTTAGATATGTCTATTGCGTGTTACGACATGAAAAAGAGC---ATGATGAAGAAGGATGGAGTCGATTTTGTATCCAACACGAGATGGTTAGAATGGATGATAGGGGATTCGATGGACGTGCAACCTCTGAGAGTTCAACTGAAAGAAGATCACAGTACAATACAATACGGGATGTTCTCAAACACGTTACACATCGATTCGAGGAAAGCGGATACCACGTCATATCATACGATTGCTGTAGAATCAAAAGGGGAGCGTGGGTGTTGTCACGTTCACACGGCAATTTGGAATCACATGGTACGTAACCACTTGTTTAACGCCGTTCAAGAGGCGTGCTACGTGTTTAAACCGACGTATGATTTAATAGTGATTGGTGAAAAGCAAAATCGTGAGGATGAATTTAGGATTGGCGAACATAATTTTTACACCATAACACGGAATCACCACATGCGTTTAGGCGATAACGCGTATAATCAATTCATGAAGGGTTTGGTTCAGTTGCGCGTGGCGGGAGTGACACCGAACGCGATACGAGAGGAAATGGCCGCTTTAGACGCGATAAGAGATACTTGGATAGGAGGGAACTTCGAGCGAACACACATCAAGTCCCTTGAAATATGTAAGTTATTATCTAGCATTGGAAGAAAGATGGTTAACATGGAGGAAGAACCAAAGGATGAAAGAGACTTATCAGTTAAGTTTCAATTTAAACTCGACGACAAATTTTCAACAACCGATCCAGAAAGAAACGTTATTTTTACACACAAAACACACCGT---ACGAATCAAGATCGTTTTTATGTGTTGCTAATGATTGCGGCGTCGGACACAAATAATGGCAGAGTATGGTGGTCAAACCCTTATCCATGTTTACGTGGCGCGTTAATCGCGTCTGAATGCAAGCTTGGTGACGTGTACCATAAATTACGGGCGTGGTATGAGTGGAGCGTAAGACCTGAATATAAACCGCGA---GATTTGGAGCGAGAACAAGAAAAATACATCGTCGGGCGCGTTAACCTCTTTGACTTAGAA---GGAGAGCCTGCAACGAAGGTATTTCACTGGGAGTACGAATTGATTAATAAAGTGTATCAGATAACAAATCATACGGGAAATCATTGTGATTTGTATCCTGAT------GATGTAGAA------ATCACGGCTAAATTTGATGAGGAGAAATACGGAGAGATGATTCAAATGATAATCAACGAAGGATGGAAACACGGTGACTTTAAGATGTTTAAGATTCTGAAGGAGGAGGGTAACCCCTTACTATATGATCTAGAGAAGGACATTAGGTTAGATAGTAGATCACAAGTTATATTTCCACCATATTTTAACAAATGGACGCACGCTCCAATGTTTAATGCAAAAGTGAAACCATGCGAAGTCGAGTTAGCGCAACGAAAGAATGAAGACCCTTACGTAAAGCGAACGGTTAAGCCTATACGTGCGGATTGTATCGATCTGTTGAGGTATCACATGTCGCATTACATGGATGTGAGAGTGTCAATGAAGGGGCTTAGTTTAGCAGTTAAACAGACGCCATCCAGTATTCATCAAGAATTGGCGAAGGATCCATTATATCCAGGTTTTCTGCAGAGGAGAGATGAAAATTTAGATCATAAG---TCGGTATGTCCGATCGTC---ACAAACTATTTCTTGTTAGAGAAGTTCTATACTTTAGTTTTAACTATAATGGAAAAGCATTATTGGGATTTAGACGAT------AGTGATGTTACGTATGAGTTCCCCACATTGGATGATTCAGCTTACAAGATTGAGGGAACGTTGTATGATGTCTCGCAGGTGGTGGTTCATATGATTGATAGATTTTTTGAGAAGAGGCGTTTCTTACGCTCAGTCGATGAGTGCAGGTGGATATTGCATTTAATAAGGTCCACCCGAAGTCGGGACAGGCTGAGCGTTTTTAAACGCTTTTTCCCAACCTTTGGTGAGGGACTGTGT---GTGAACAACTTTCGTAAAGTGAAAGATATTATGCTA---TTAAATTTCCTGCCTTTTTTCTTTTTAATCGGCGACAATATGGCGTATGAACATAGACAGTGGGCGGTGCCTTTGCTCTTCTACGCAGATAAAATAAGGGTCATACCCGCTGAGGTGGGCGCTTATTATAATCGTTTCGGATTGGTGAGCATCTTAGAGCTGCTAACATTCTTTCCCTCGTATGAAATGCGTGATAATAAGGTTGAGGAGGATGTGCACGCGTGTGCGAGCGCGATCCTGGATTTCTATCTAACGACAACTATTTCAAATGGAGGTATACAGGCTAGCATAGTTTCAACTAAGGCGTTACTTTATGAGACGTATCTATCCTCGGTGTGTGGCGGTTTTTCTGAGGCGATTCTGTGGTACCTCCCGATTACCCATCCAGTTAAGTGTTTAGTTGCGCTTGAGGTGTCGGACTCGCTAGTAGACTCAAATGTACGTATCGACAAAATCAAACGAAGATTTCCCTTATCCCATAGACATTTACGAGGCATTGTCCAGATCTCTGTACGGCCAGATCGCACCTTCGGCGTGACGACGTGTGGTATTGTAAAGCATAAAATATGTAAAAAGACTCTGCTGAAGCAGCGGTGTGATGTAATTTTAATCCAGATCCCGGGTTACGTTTTCGGTAATGATGAATTACTCACGAAGCTTCTAAATATT
>ABB71679
ATGGAGGAGCTAGTTATACCAGTCATAACT---CGTCAATTTGATAAAAAACTGGTTGGGCGTTACGATTACGTCATTGAACTGACGGAACCAGAGGACGGCGAGTGGAGT------------GGCCACGATGTCACAGAGATTCCAAATAGACGCATGTTTGATATTAAGCAGCAAAATATCAGAGAGGCAATAGAATACAAACCTGTAGATAACGATGGGGAAGTTTTGCCGCGCATCTTAGATATGTCTATTGCGTGTTACGACATGAAAAAGAGC---ATGATGAAGAAGGATGGAGTCGATTTTGTATCCAACACGAGATGGTTAGAATGGATGATAGGGGATTCGATGGACGTGCAACCTCTGAGAGTTCAACTGAAAGAAGATCACAGTACAATACAATACGGGATGTTCTCAAACACGTTACACATCGATTCGAGGAAAGCGGATACCACGTCATATCATACGATTGCTGTAGAATCAAAAGGGGAGCGTGGGTGTTGTCACGTTCACACGGCAATTTGGAATCACATGGTACGTAACCACTTGTTTAACGCCGTTCAAGAGGCGTGCTACGTGTTTAAACCGACGTATGATTTAATAGTGATTGGTGAAAAGCAAAATCGTGAGGATGAATTTAGGATTGGCGAACATAATTTTTACACCATAACACGGAATCACCACATGCGTTTAGGCGATAACGCGTATAATCAATTCATGAAGGGTTTGGTTCAGTTGCGCGTGGCGGGAGTGACACCGAACGCGATACGAGAGGAAATGGCCGCTTTAGACGCGATAAGAGATACTTGGATAGGAGGGAACTTCGAGCGAACACACATCAAGTCCCTTGAAATATGTAAGTTATTATCTAGCATTGGAAGAAAGATGGTTAACATGGAGGAAGAACCAAAGGATGAAAGAGACTTATCAGTTAAGTTTCAATTTAAACTCGACGACAAATTTTCAACAACCGATCCAGAAAGAAACGTTATTTTTACACACAAAACACACCGT---ACGAATCAAGATCGTTTTTATGTGTTGCTAATGATTGCGGCGTCGGACACAAATAATGGCAGAGTATGGTGGTCAAACCCTTATCCATGTTTACGTGGCGCGTTAATCGCGTCTGAATGCAAGCTTGGTGACGTGTACCATAAATTACGGGCGTGGTATGAGTGGAGCGTAAGACCTGAATATAAACCGCGA---GATTTGGAGCGAGAACAAGAAAAATACATCGTCGGGCGCGTTAACCTCTTTGACTTAGAA---GGAGAGCCTGCAACGAAGGTATTTCACTGGGAGTACGAATTGATTAATAAAGTGTATCAGATAACAAATCATACGGGAAATCATTGTGATTTGTATCCTGAT------GATGTAGAA------ATCACGGCTAAATTTGATGAGGAGAAATACGGAGAGATGATTCAAATGATAATCAACGAAGGATGGAAACACGGTGACTTTAAGATGTTTAAGATTCTGAAGGAGGAGGGTAACCCCTTACTATATGATCTAGAGAAGGACATTAGGTTAGATAGTAGATCACAAGTTATATTTCCACCATATTTTAACAAATGGACGCACGCTCCAATGTTTAATGCAAAAGTGAAACCATGCGAAGTCGAGTTAGCGCAACGAAAGAATGAAGACCCTTACGTAAAGCGAACGGTTAAGCCTATACGTGCGGATTGTATCGATCTGTTGAGGTATCACATGTCGCATTACATGGATGTGAGAGTGTCAATGAAGGGGCTTAGTTTAGCAGTTAAACAGACGCCATCCAGTATTCATCAAGAATTGGCGAAGGATCCATTATATCCAGGTTTTCTGCAGAGGAGAGATGAAAATTTAGATCATAAG---TCGGTATGTCCGATCGTC---ACAAACTATTTCTTGTTAGAGAAGTTCTATACTTTAGTTTTAACTATAATGGAAAAGCATTATTGGGATTTAGACGAT------AGTGATGTTACGTATGAATTCCCCACATTGGATGATTCAGCTTACAAGATTGAGGGAACGTTGTATGATGTCTCGCAGGTGGTGGTTCATATGATTGATAGATTTTTTGAGAAGAGGCGTTTCTTACGCTCAGTCGATGAGTGCAGGTGGATATTGCATTTAATAAGGTCCACCCGAAGTCGGGACAGGCTGAGCGTTTTTAAACGCTTTTTCCCAACCTTTGGTGAGGGACTGTGT---GTGAACAACTTTCGTAAAGTGAAAGATATTATGCTA---TTAAATTTCCTGCCTTTTTTCTTTTTAATCGGCGACAATATGGCGTATGAACATAGACAGTGGGCGGTGCCTTTGCTCTTCTACGCAGATAAAATAAGGGTCATACCCGCTGAGGTGGGCGCTTATTATAATCGTTTCGGATTGGTGAGCATCTTAGAGCTGCTAACATTCTTTCCCTCGTATGAAATGCGTGATAATAAGGTTGAGGAGGATGTGCACGCGTGTGCGAGCGCGATCCTGGATTTCTATCTAACGACAACTATTTCAAATGGAGGTATACAGGCTAGCATAGTTTCAACTAAGGCGTTACTTTATGAGACGTATCTATCCTCGGTGTGTGGCGGTTTTTCTGAGGCGATTCTGTGGTACCTCCCGATTACCCATCCAGTTAAGTGTTTAGTTGCGCTTGAGGTGTCGGACTCGCTAGTAGACTCAAATGTACGTATCGACAAAATCAAACGAAGATTTCCCTTATCCCATAGACATTTACGAGGCATTGTCCAGATCTCTGTACGGCCAGATCGCACCTTCGGCGTGACGACGTGTGGTATTGTAAAGCATAAAATATGTAAAAAGACTCTGCTGAAGCAGCGGTGTGATGTAATTTTAATCCAGATCCCGGGTTACGTTTTCGGTAATGATGAATTACTCACGAAGCTTCTAAATATT
>ADI49562
ATGGATGAGCTTGCGATTCCGATTATTAAT---GGGCATTTCCCTAAAGAAGCACTAATTGAATACGACTGCATAGTAGAGCTGAATGCACCTAGCGAAGATGATGAGGCT------------------GATGTGACCCAAATTCCTATGAAAAACATGATGGACATATCGGATGTGCCAATTCGTGAAGCGCTAAGGGTTTTACCACAAAGGAATGATGGTCACGTGTTGACACGAATACTGGATATATCATTAAGCGGATACGATAGGAGAAAATAT---TATAAGACAAATAGAGGTGGGGAGTTTGAATCACCGAAGGAGTGGCTAAATTGGATGATCCACGATTCAATGGATGTGCAACCCTTAAAAATTAGTTTA---GAAATGAGACCAACAGTTAAACATGAATTATTCAGCTCAAATGTGTATCTATCGGTAAAGAAGGCTGATACATCCTCATATCACATTGAAGCGATTGGTGAT---GCGGGTAAGGCGTGCGATCACTCGCATGTATCTATGTGGAATAACTTAGTAAGGCACGAAGTAATGCATTGCGCACAGGAGAGCGCTTATATCTTAAAACCAACTTTGGAGATAATTGTACATTCAGAGAGGGCCTCTACTGATGTACCATTTCAGTTGGTAGGACAGAATTATGTTTCGATCGGAAGAAACCATCGATTGATATTAGGAGATGAGCCATATAGGAAAACATTACAGGGGTTAACGAAGTTGCGTGTGCAGGGTAAAGTGCCACCTCAGATACAGGATGAGATTCAGCAGCTAAATAGGATACGTGATGCGTGGATTGGGGACGCATACAATCCAAGGCATATTCGTTCGTTAGAATTATGTCGGGTTTTATCAAGTATCGGGAGAAAGGTTGTATGCATAGAGGAGGAGCCAAAGAATGAAAGTGACATTTCAGTTAAGTTCCAGTTTAAACTAGATGAAAAATTCAGATTAAATGACGGGGAGCGGGGAGTGATATTTACGTCGAAGAACCAAAGG---AATGATCAGGATCGATTTTTTGTACTGATCATGATAGCCGCCTCAGATACTTATAATGGCAGAATATGGTGGACAAATCCGTACCCCTGCTTGCGCGGAGCGCTAATCGCATCAGAGACAAGATTGGGCGATGTTTACTGGACTCTAAGGCATACTTACGACTGGAGTGTTAGAATGACATATTCACCCAGA---ATGAAAGAGCGTGAGGATGACAAGTACATATATGGACGTGTGAACTTATTTGATCTAGAT---GCGTCACCCGGCGATAAAGTTATTCATTGGAAGTATGAGTTGATCTCAGAGACAAAAAGGACAACGCTTCACGATGGTAACCCTTGCGACTTATTTCCGGAT------GTAGAAGGA------ATTGTGACCAAATTTAATAAGACTGCGTATTTGAACATGATTAGTGAATTGCTGAATGGAGGGTGGAATACACGCGAATTTAAAATGTATAAATTATTGGAAAATGAGGGGAACGTTTTGACAATTGATTTTGAGAAAGATACGAAGCTCAATTCGAGATCGGAATTCATTTTACCCAACTATTATGATAAATGGATATATGCACCGATGTTTAACGCGAAATTGAAAATCACAGAGACTGAAATAGCACAGAGAAAAAACGACGATCCATACATCATAAGAACGCTCGCTCCTATAGGCTCAGATCCGATCACTCTGCAACGATTGTGTCTCGGAAACTACTACGATGTACGACCCGCTATGCATGGACGCGCGCTTTCTAAGAAACAGGAACAGTCAGCTTATCATGCGGCCCTTGTGAAGGAGAGGGATTACGAAGACATACTGACACGTCGAGGT---TTGCGTAAAGTTGAC---AAGCCGTGTCCGTTAACC---ACGTGTGCTTACATTCTTGAAAAGACAGCTTTATTGTGGATTGACGTGATGGAGAAACACGTTGGTGAAGTCACTGAT------GATTTAGACGAATTTGATTTCCCAAAAGTACGTGTGGATTCACCGGTTAGAACTGATAAGATTGTCGATGTTACACAGTTGATCGTACTCCTTATAGATTGGACTTATGAAAGACGTAAAGATGTTCGTAGTGTGGATGAGTCAAGGTGGGTCATAGAAACGATTAGACGTGCTAGGGGCAGGAATAGATTAGAATCAATATTACGTGAGTTCCCTAATTTTGGAAGAGCGGTTGCGCGTCTACAATCACCAGATACTGTCGGTGATGTTATGGTA---ATTAACTTTTTACCTTTCTTATTCTTGATGGGAGATAACGTCTCGTATGAACATCGGCAATGGTCCGTCCCGGTCATTCTGCATGCTGACGTTATGTGGTTTATTCCGGTTGAGGTTGGAGCTTACTATAACCGCTTCGGCGTGACGTCATTCCTAGAGTATTTGATGTTCTTTCCCTCCTTCCACACAAGGACCGTTCGACTGGATGAGGCCGAAGTGAAGGTAAGCAAAACGATTCTAGATTTCTATCTTAACACGACGATATTCTCTGGCGGCGTACAAAGTAGCGTGGTCTCGACTAAGCAGATCCTATATGAAACATACTTATCTTCACTGTGTGGTGGGTTTTCGGAGGGATTGGTCTGGTATCTTCCAATCACGCATCCTACAAAATGTATAGTTGCGATCGAATTTGCGGATAATAAGGTTAGTGCAGTTTATAGATGCAATAGATTACGCGCGAGGTTCCCCTTGAGTTCTATACACCTAAAGGGCATAGCAATCCTTACGATTGGGAAAAATAGAATGGTTGATGCCTACACAGAGGGGATCGTCTCTCATCGTATATGCAAGAAGAACGTATTAGGGTATACATGCCAAATTCTATTACTGAAATTTTCAGGTCACGTTTTTGGAAATGATGAGATGCTGACGAAGCTGCTCAATGTT
>AEU03957
ATGGATGAACTAGGCATCCCAGTTTATAAG---AGAGGATTTCCCGAACACCTGCTTCGTGGTTACGAGTTCATAATAGATGTTGGAACCAAGATAGAAAGTGTTGGAGGA------------CGTCATGATGTAACGAAAATACCAGAAATGAATGCATATGACATCAAGCAGGAGAGCATCCGAACCGCATTATGGTATAATCCGATAAGAAATGATGGTTTTGTATTGCCGCGAGTGCTGGATATCACATTGAGGGGTTACGATGAAAGACGGGCGGTTGTTGAAAGTACGAGACACAAGAGTTTCCATACGAATGACCAGTGGGTGCAGTGGATGATGAAAGATTCGATGGACGCTCAGCCTTTAAAGGTTGGGTTAGATGATCAAAGTAGGAATGTAGCTCACTCGTTACATAACTGCGTAGTCAAAATCGATTCAAAGAAGGCTGATACTATGTCTTACCATGTAGAGCCGATAGAGGAC---GCGTCAAAGGGATGTTTGCATACGAGAACCATGATGTGGAACCACCTGGTACGAATAGAAACATTTCATGCGGCGCAGGAGGTGGCATATACTCTTAAACCTACTTATGACATCGTGGTCCACGCTGAAAGGAGAGATCGTAGTCAACCGTTTAGGCCAGGGGATCAGACATTAATTAATTTTGGGAGAGGTCAGAAGGTGGCAATGAACCACAATTCATATGATAAGATGGTTGAGGGATTAACACATTTAGTGATTAGAGGGAAAACTCCTGAGGTGATTAGAGATGATATTGCGAGCTTGGATGAGATATGTAATAGGTGGATACAGAGTAGGCACGACCCCGGAGAGATAAAAGCATATGAATTATGTAAAATATTATCAACGATTGGTCGGAAAGTCCTCGATCGAGAGAAAGAACCAGAGGACGAGGCGAATCTATCGATCCGATTTCAAGAGGCAATCGACAATAAGTTCCGACAACATGATCCTGAGCGCCTGAAGATATTTGAGCATAGGAATCAACGT---AGAGATGAGGACCGATTCTATATTCTGTTGATGATTGCAGCCTCCGATACTTTTAATACACGAGTGTGGTGGTCGAACCCATATCCATGTTTAAGAGGAACCTTAATCGCGTCAGAAACGAAGCTAGGTGACGTTTATTCGATGATGCGTTCATGGTATGATTGGAGTGTTCGACCAACCTATACGCCTTAC---GAGAAAACGAGAGAACAGGAAAAATATATTTATGGACGGGTTAACCTGTTTGACTTTGTC---GCGGAACCTGGGATTAAAATTGTTCATTGGGAATATAGGCTGAATCATTCCACCCGGGAGATAACCTATGCGCAAGGGAACCCATGTGATTTATACCCAGAG------GATGATGAT---GTAATAGTCACAAAGTTCGATGATGTCGCGTATGGCCAAATGATCAATGAGATGATAAATGGGGGTTGGAATCAAGAACAGTTCAAGATGCATAAAATTTTAAAATCGGAAGGTAATGTTCTAACGATAGATTTTGAAAAAGATGCAAAGCTAACAACCAATGAAGGCGTAACGATGCCAGAATATTTCAATAAGTGGATAATCGCTCCGATGTTCAACGCTAAGCTGCGTATAAAACATGAAGAGATTGCGCAGCGTCAAAGTGATGATCCGATGGTAAAACGTACTTTATCACCTATTACCGCAGATCCAATCGAATTGCAAAGGTTGACTTTGGCGCGGTTTTACGACATTCGTCCCGCTTTAAGAGGACAGGCGCTTTCGCGGCAACAGGCACAGTCCACTTACGATGAAGAAATATCGAAACAGCGGGATTATGCGGAAATATTGAAACGTCGTGGAATTGTGCAAATCCCAAAG---AAACCTTGCCCAACTGTG---ACAGCTCAGTATACGCTGGAGCGTTATGCTTTGTTCATTATAAACATCTTACAACAGCATGTAGCACGAGACTGCGAC------GAGGAGGCGATATACGAGCATCCGAAAGCAGATTATGAACTTGAAATATTTGGCGAGAGCATTGTGGATATCTCTCAAGTGATCGTTCTAGTTTTTGACTTGATATTTGAGAGAAGAAGGAGGGTAAGAGATGTGTATGAATCGCGGTACATAATTGCGCGCATTAGGAGGATGCGAGGTAAAGAGAGATTGAACGTGATCGCGGAGTTTTTCCCAACCTATGGGAGTCTTCTAAATGGATTAAACAGCGCTACCGTAGTACAGGATATTATGTAT---TTGAACTTTCTCCCATTGTATTTTTTAGCAGGCGATAACATGATATACTCTCATAGGCAGTGGTCTATTCCTTTACTTCTATACACTCATGAAGTGATGGTGGTCCCATTAGAAGTTGGTTCATACAATGATCGGTGCGGATTAATTGCGTACCTGGAATACATGGTTTTCTTTCCCTCCAAGGCGATTCGACTTAGCAAACTAAATGAAGCGCAGCCCAAGATTGCGCGCGAGATGCTTAAGTACTACGCTAATACTGCGGTATATGATGGGGGAGTCAACTACAACGTTGTGACGACGAAGCAGCTTCTATATGAGACATACCTTGCTTCGTTATGTGGGGGTATTTCTGACGGTATTGTCTGGTATTTGCCGATCACACATCCGAACAAATGCATCGTAGCGATCGAGGTATCTGATGAAAGAGTTCCGGCTAGCATTAGAGCGGGGCGTATAAGGCTAAGATTTCCGCTAAGCGCGCGACATCTAAAGGGGGTTGTAATCATACAAATTGACGAGGAGGGCGAATTTACAGTGTATAGCGAGGGAATTGTGTCTCATCGGGTGTGTAAAAAGAATTTACTCAAGTATATGTGCGATATTATATTACTGAAGTTTTCGGGGCACGTTTTTGGTAACGACGAGATGCTGACAAAACTTCTCAACGTA
>ABB71689
ATGGATGAGCTTGGCATTCCAATTTATGGA---CGTAATTACCCAGAGCATTTATTAAAAGGATATGAGTTTTTGATTAATACTGGTGTAAAATATCCAAGTCAAGGTGGA------------CGTCATGATGTTTCCAAGATTCCTGAGATGTTTGCTTACGATATCAAAGATGAGGGGATACGGGACGCACTCAAATATATGCCAACACGAAATGATGGGGTGGTCTTGCCAAGGATCGTTGACATTAGCTTGAAGGGATATGACATACGGAAATCAGTTATTGAAGCGAATAAGAGTAACAGCTTCCATACTGACACAAACTGGGTTCAGTGGATGATTAAAGATAGTATGGATCAACAGCCGCTTAAGATATCGATTGATGAGGAACATAGCCGGGTTGTACATTCCCTATTTAATTGTCAGGTGAAGATCGATGCGAAAAAAGCAGATACCTTATCTTACCATCTTGAAGCAATTGAGGAC---GCAGAGAAAGCATGCTTACATACGAGAGGTCAATTATGTAATCATCTGACGAGGATGGATCTGTTACATGCGGCACAGGAAATTGCGTATGCAATTAAGCCGACGTATCAGTTAATAGTGCATTCGGAGAGAGCGTCGACTTCAGATAACTTCGAATTAGGGAGGCAAGATGTAATCACTTTAAGAAGGGGACATAGAGTACAAATGGGCGACGAAGCGTATACTAAGCTGATGGAACGCTTAGTGAGGTTAACGGTGCAAGGAAATGTACCCAGAAAGATACAAAGTGAGATAGAGCAGCTTGAAGCGATTCGAACCAGATGGGCAACTGGCAGATACGACCCAGCTCATATCAATTCACAGGATCTGTGTCGGATATTGTCACGTATAGGCAGAATTATGTTGGATCAAGAAGCGGAACCGGTTGATGAAGATAGCTTATCTTTGCGATTTCAGCGAGCTCTCGATGAGAAGTTCCGTCTTAACGATTCTGAGAGAAATAAGATATTTGAGCACAAATCGCATAGG---AAGGATGAGGATAGGTTCTACGTTTTGTTGGCTATCGCTGCTTCCGACACTTACAATTCGAGGATTTGGTGGTCAAATCCGTACCCATGCTTGCGCGGCACGTTGATTGCGGCGGAGACAAAATTAGGCGATGTTTACTTTACTCTACGATCCTGGTATGATTGGAGTGTTAGAAGTAGCTATATACCGCGT---GAAAGGGAGCGGGAAACGGAGAAGTATATATTTAGTAAGATAAATCTATTTGATTACGAA---GCTGGTCCATCGAGCAAGGTTATACATTGGGAGTATCAATTATATAAACGAGAGCGGGTGGTTACCTTAGAGAGAGGCAATCCCTGTGACTTGTATCCTGAT------GAAGATGATGAAGTCATTATCACGAAATTTGATGACGCTAAATACTCTGAGATGGTCGGGGAAATTATAGATGGTGGATGGAATGATGAGGAATTTAAAATGTATAAGTTACTTCAGGAAAAAGGTAATGTTCTCACAATTGACTTCGAAAAGGATACGAAGCTGAATAATACTTCAGAGGTGGTTCTACCAGACTATTATGGTAAGTGGATAGTTGCGCCGATGTTCAACTCTAAAATGAGAATTATTGAAACGGAGATTGCAACCAACAAAAGTGATGATCCCATGATTAAAAGAACGCTCAAACCGATGACTGATGATCCCGTCGAGCTACAGAGATATACTTTAGCCAGATACTATGATATCCGTCCTGGACTAATGGGTCGTTCGCTAAATAGGACACAGACTCAATCAACATTTGACGCGAAGGTGTCAGAGTTGCCCGACTATGAAAAGGTGGTGTCACGGTTTGGTGTAATCAAGAAACCGACA---AGACCTTGCGTAACTTTA---ACCGGGCGATACATTCTGGAGAAATATTCTTTACTTCTTATAGATATATTGAAGTATCATACTGAGGTTGAAGGGAAT------CCACAAGAAGAATTTACCCATCCGAGGATTGATCCACAGTTTAAATTCAACGGTAATACATTATCTGATCTGAATCAAACGGTCGTTTTTATAGTGGATTATTTGCATGAAAAGCGTAACTATGTACGATCGATATACGAGGCGAGATACATTATATCTAGGATAAGGTCGTCTACCGGTGCGGCGCGTATGAGTATCATCGAATTTTATTTCCCAACATTTGCGCGCTTGATTTCGAACGCGCGGGAACCGACTTATGTGAAAGATCTGATGGCG---TTGAACTTCTTGCCGTTACTATTCATAGTAGGTGATAATATGATATATAAACATAGGCAGTGGTCGATACCATTATTGCTGTATACAGACCGAGTGAAGGTGATTCCATTGGAGGTGGGCTCATCGAACAATAGACAGGGATTCGTATCTTATCTAGAGTATATGTTCTTTTTTCCATCGTTAGCTGATCGAACATCTAAGGTGGATGAATCGATGATTAAGGTGTCAAAAGAGATGGTTAATTACTATATGAAAACAACGATATCAGAAGGGGGCGTGAATTTGAACGTTGTTTCCACCAAGTCATTACTATATGATATCTATCTCTCATCAGTGTGCGGCGGTGTGTCGGATGGTGTAGTCTGGTATCTACCGATCACTCATCCATATAAGTGTGTAGTCGCTATCGAGGTGTGCGACGATAGAGTACCCGCGCGTTTACGTTGTGATAGATTGAAGTTGCGTTTTCCCTTAAGTGCACAGCATTTAAAGGGTATAGTAGTAATTCAAATAAATGAGGAGGGCGGATTTGATGTGTATACAGAAGGGATAGTAACGCATAGGGTTTGTAAGAAAAGTTTACTTAAACATGTATGCGACATTGTTCTGCTAAAATTTCATGGGCACGTCTTTGGGAACGATGAAATGCTAACAAAGTTACTCAATGTA
>ABB71688
ATGGATGAACTTGGCATTCCGATTTATGGA---CGTAACTACCCAGAGCATTTATTAAAAGGATATGAGTTTTTGATTAATACCGGCGTGAGATATCCAAGTCAAGGTGGA------------CGTCATGATGTTTCCAAGATTCCTGAGATGTTTGCTTACGATATCAAAGATGAGGGGATACGGGAAGCACTCAAATATATGCCAACACGAAATGATGGGGTGGTCCTGCCAAGGATCGTTGACATTAGCTTGAAGGGATATGATATACGGAAATCAGTTATTGAAGCGAATAAGAGTAACAGCTTCCATACTGACACAAACTGGGTTCAGTGGATGATTAAAGATAGTATGGATCAACAGCCGCTTAAGATATCGATTGACGAGGAACATAGCCGGGTTGTACACTCCCTATTTAATTGTCAAGTGAAGATTGATGCGAAAAAAGCAGATACCTTATCTTACCATCTCGAAGCAATTGAAGAT---GCAGAGAAAGCATGTTTGCACACGAGGGGTCAATTATGTAATCATCTGGCGAGGATGGATCTGTTACACGCGGCACAAGAAATTGCGTATGCAATTAAGCCGACGTATCAGTTAATAGTGCATTCAGAGAGAGCGTCAACTTCAGATAACTTCGAATTAGGGAGGCAGGATGTAATTACTTTGAGAAGGGGACATAGAATACAAATGGGTGACGAAGCGTATACTAAGCTGATGGAACGTTTAGTGAGGTTAACGGTGCAAGGGAATGTGCCGAGAAAGATACAAAGTGAGATAGAGCAGCTTGAGGCGATTCGAACTAGGTGGGCAACTGGCAGATATGATCCAGCTCATATCAATTCACAAGATCTGTGTCGGATATTGTCACGCATAGGCAGAATTATGTTGGACCAAGAAGCGGAACCGGTTGATGAAGATAGCTTATCTTTGCGGTTTCAGCGAGCTCTCGATGAGAAGTTCCGTCTTAACGATTCTAAGAGAAATAAGATATTTGAGCCCAAATCGCATAGG---AAGGATGAGGATAGGTTCTACGTTTTGTTAGCTATCGCTGCTTCCGACACTTACAATTCGAGAATTTGGTGGTCAAATCCGTATCCATGCTTGCGCGGCACATTGATTGCGGCGGAGACAAAATTAGGCGATGTTTACTTTACTCTACGATCTTGGTATGACTGGAGTGTTAGAAGTAGCTATGTACCGCGT---GAAAGAGAGCGGGAAACGGAGAAGTATATATTTAGTAAGATAAATCTATTTGATTACGAA---GCTGGTCCATCGAGCAAGGTCATACATTGGGAATATCAGTTATATAAACGAGAGCGGGTGGTTACCCTAGAGAAAGGCAATCCTTGTGACCTGTATCCTGAT------GAAGATGATGAAGTTATTATCACGAAATTTGATGACGCCAAATACTCTGAGATGGTCGGGGAAATTATAGATGGTGGATGGAATGATGAGGAATTTAAAATGTATAAGTTACTTCAGGAAAAAGGCAATGTTCTCACAATTGACTTCGAAAAGGATACGAAGCTGAATAGTACTTCAGAGGTGGTTTTACCGGATTATTATGGTAAGTGGATAGTTGCGCCGATGTTCAACTCTAAAATGAGAATTATTGAAACGGAGATCGCAACCAACAGAAGTGATGATCCCATGATTAAAAGGACGCTCAAACCGATGACTGATGATCCCGTTGAGCTACAGAGATATACTTTGGCCAGATACTATGATATTCGTCCCGGACTAATGGGTCGTTCGCTAAATAGGACACAGACTCAATCAACATTTGACGCGAAGGTGTCAGAATTGTCCGACTATGAAAAGGTGGTGTCACGGTTTGGTGTAATCAAGAAACCGACA---AGACCTTGCGTAACTTTG---ACTGGACGATACATCCTGGAGAAATATTCTTTACTTCTTATAGATATATTGAAGTATCATACTGAGGTTGAAGAGAAT------CCACAAGAAGAATTTACTCATCCGAGGATTGATTCACAGTTTAAATTCAACGGTAATACATTATCTGATCTGAATCAAACGGTCGTTTTCATAGTGGATTATTTGCATGAGAAGCGTAACTATGTACGATCGGTATACGAGGCGAGATACATTATATCTAGGATAAGGTCGTCTACCGGTGCGGCGCGTATGAGTATCCTCGAATTTTATTTCCCAACATTCGCACGCTTGATTTCGAATGCGCGGGAACCGACTTATGTGAAAGATCTGATGGCG---TTGAACTTCTTGCCGTTACTATTCATAGTGGGTGATAATATGATATATAAACATAGGCAGTGGTCGATACCATTATTACTGTATACAGACCGAGTGAAGGTGATTCCATTGGAAGTGGGCTCATCGAACAATAGACAGGGACTCGTATCCTATCTAGAGTATATGTTCTTTTTTCCATCGTTAGCTGATCGAACATCTAAGGTGGATGAATCGATGATTAAGGTGTCAAAGGAGGTGGTTAATTACTATATGAAAACAACAATATCGGAAGGGGGCGTGAATTTGAATGTTGTTTCCACCAAGTCATTGCTATATGACATCTATCTCTCATCAGTGTGCGGTGGTGTGTCGGATGGTGTAGTCTGGTACCTACCGATCACTCATCCATATAAATGTGTAGTCGCTATTGAGGTGTGCGACGATAGAGTGCCCGCGCGCTTACGTTGTGATAGATTGAGGTTGCGTTTCCCCTTAAGTGCACAGCATTTAAAGGGTATAGTAGTGATTCAAATAAATGAGGAGGGCGGATTTGATGTGTATACAGAGGGGATAGTAACGCATAGGGTTTGTAAGAAAAGTTTACTTAAACATGTATGCGACATTGTTCTACTAAAATTTCATGGGCACGTCTTTGGGAACGATGAAATGCTAACAAAGTTACTCAATGTA
>BAA00108
ATGGAAGAGCTTGTGATACCCGTGATAACC---GAACGATTCGATAAAAGATTGGTGGGGCGTTATGATTATGTGATTGAGTTGGCGAGGCCAGAGGGCGATGAGTGGAGT------------GGCCACGATGTTACGCATATCCCAGATAGGCGAATGTTTGACATTAAGGTTCAGCCAATAAGAGATGCAATCGATTACAAGCCGGTTGAGAATGATGGGGAGGTTTTACCTCGTATTTTAGATATGTCGATTGCATGTTATGATATGAGGAAAAGA---ATGATGAAGAGAGATGGCGTAGATTTTGTTTCAGATACTAAATGGCTAGAGTGGATGATTCAAGATTCAATGGATGTGCAGCCTTTGAAGGTAGATATGAAAGAGGATCATAGTACGGTGCAATATGACATGTTTTCAGCAAAATTGCATGTCGATTCGAGGAAAGCGGATACCACATCATACAATATACTCGCTCTCGAGACGAAGGAAGGAGCACAGTGCCATCATGTGCATACCAACATTTGGAACCATATGATACGTAATCACTTATTTCACGCCGTACAAGAATCATGCTATATCTTCAAACCCACCTACAAATTGACCGTTAACTCTGAGCGGAGGACCCCTGATGAGGACTTTCAGATTGGTAATCCTCAGTTTCTAACGCTAAGGCGCAATCAGCAGATATTTCTAGGTGATGACGCGTATAAGAAAACTGCGAAAGGATTGGTCCAGGTTTTAGTCAATGGTGTTGTTCCGGATATAATACGTAATGAGATAGCTGCATTAGATGCAATACGTGATAAATGGATACAGGGAAATTATGAGCGCACTCACATTAAGTCTCTTGAACTATGCAATCTATTATCCGCCATTGGTAGGAAAATGGTCAACCTCGAAGAAGAACCGAAAGATGAGAGAGATTTATCCCTCAGATTTCAACATAAACTTGATGATAAATTTGCAAAGAATGATCAAGAGAGGAACGTCATATTTGCGCAAAAGAGCCAGCGT---AATGATCAGGATCGGTTCTATGTGCTGATGGTGATAGCCGCTTCAGATACAAACAATAGCAGGGTTTGGTGGTCCAATCCATACCCCTGCTTGCGAGGCGCGTTAATTGCGGCTGAGTGTAAATTAGGTGACGTTTATTATAAATTGCGGTCATGGTATGAATGGAGCGTACGTGAGGGATATAAGCCTCGA---GATTTAGATCGCCAGTATGAGAAATACATCGTGGGACGTGTGAACCTATTTGATTTGGAA---GCGGAACCTGGAACAAAAGTGTTGCATTGGGAGTATGAGCTTATCTCAAAATTATATACTGTTAGCAATCACGAGGGCAACCAGTGCGATTTACATCCAGAT------GAGGGTGAG------ATCGTGACCAAGTTCGACGATACAAGATATAGTGATATGATTCAAACGATAATAAATGAAGGATGGAAGCAGAATGATTTTAAAATGTTTAAAATGTTGAAGGATGAAGGCAACCCATTACTATACGATTTAGAGAAGGACATAAAGTTGGATCGCGTTTCGCGAGTAGTATTTCCACCATATTTTGATCAATGGACCTACGTTCCTATGTTTAACGCTAGGATAAAGCCGTGTGAAGTAGAGGTGGGTGAGCGTAAGAATATCGATCCCTATGTAAAGCGGACGCATAGACCTCTGAAAGCGGATTGCATCGAGTTAATGCGTTATCATATGTCTCAGTACATGGATTTGAGAGTATCACTGCAAGGAACGAGTTTGAGCATTAAGCAAACTCCCTCAAGCATACACCAATCGCTTGCCCGAGATGCATCTTATGCAGAAATTCTCAGCCGACGTAGAGAGAACTTAGACTACAAA---TCCCAATGCCCGATCGTA---ACCAACCTTTTCCTATTAGAGAAATTCTTTCTGCTGATTTTTACTACGATGGAGAAACACTATTGGGAAATGGATGAT------GATGAGACGGAGTATGAACATCCTAAGATAGACCCATCAAAATTTGAAGTGGAGGGCACGCTACATGACGTTTCGCAGGTTATGGTTCATCTATTCGACAGGTTCTTTGAGAAGAGGCGTTTCCTGAGAACGGTTGATGAGTCTAGATGGATTCTACATTTGATCCGATCCGCGAGCGGCGCTAGAAGGCTCGAGGTGTTATCGAGATTTTTCCCTGCGTTTAGTGATGGATTACGC---ATTCGTGAATTTAAGAAAGTTAGGGATATAATGCTA---TTAAATTTCCTGCCTTTCTTATTTCTAACTGGCGACAACATAGCTTATGAACATAGGCAGTGGGCGGTCCCAGTTATTTTCTATGCAGATAAAATCATGATCATCCCGGCGGAAGTAGGCGCATACTATAATCGGTTCGGCTTAACGTGCATTCTGGAATTGATGATGTTCTTTCCTTCCTACGATACCCGAAATGAGAATCTCAGTGAAGACGTACGTGCATGTATAGGCCCAATTATCAATTACTATCTAGACACAACGATTTCGAATGGTGGCATTCAGACAAGCATCGTCTCTACGAAAGCGTTGCTTTACGAAACATATCTGTCTTCTATATGTGGTGGCTTTTCAGAAGCGATCCTGTGGTATTTACCAATTACCCATCCTTCTAAATGTTTGATCGCGCTTGAGGTTTCAGACGCGTTGACGAGTCCCGAACTGCGTATTGACAAAATTAAACGAAGATTTCCTTTATCGAGCAACCATTTAAAAGGGATTGTACAAATTTCCGTACGACCTGGTCGTACGTTTAGTGTCGTCACACAGGGCATTGTTAAGCATAGAGTTTGCAAAAAGACGCTGTTGAGGTATAGGTGTGATGTGATCCTAATACAGACTCCGGGCTACGTCTTCGGTAACGACGAACTACTTACGAAACTCTTAAATATA
>ABB71681
ATGGATGAACTTGGCATTCCGATTTATGGA---CGTAACTACCCAGAGCATTTATTAAAAGGATATGAGTTTTTGATTAATACCGGCGTGAGATATCCAAGTCAAGGTGGA------------CGTCATGATGTTTCCAAGATTCCTGAGATGTTTGCTTACGATATCAAAGATGAGGGGATACGGGAAGCACTCAAATATATGCCAACACGAAATGATGGGGTGGTCCTGCCAAGGATCGTTGACATTAGCTTGAAGGGATATGATATACGGAAATCAGTTATTGAAGCGAATAAGAGTAACAGCTTCCATACTGACACAAACTGGGTTCAGTGGATGATTAAAGATAGTATGGATCAACAGCCGCTTAAGATATCGATTGACGAGGAACATAGCCGGGTTGTACACTCCCTATTTAATTGTCAAGTGAAGATTGATGCGAAAAAAGCAGATACCTTATCTTACCATCTCGAAGCAATTGAAGAT---GCAGAGAAAGCATGTTTGCACACGAGGGGTCAATTATGTAATCATCTGGCGAGGATGGATCTGTTACACGCGGCACAAGAAATTGCGTATGCAATTAAGCCGACGTATCAGTTAATAGTGCATTCAGAGAGAGCGTCAACTTCAGATAACTTCGAATTAGGGAGGCAGGATGTAATTACTTTGAGAAGGGGACATAGAATACAAATGGGTGACGAAGCGTATACTAAGCTGATGGAACGTTTAGTGAGGTTAACGGTGCAAGGGAATGTGCCGAGAAAGATACAAAGTGAGATAGAGCAGCTTGAGGCGATTCGAACTAGGTGGGCAACTGGCAGATATGATCCAGCTCATATCAATTCACAAGATCTGTGTCGGATATTGTCACGCATAGGCAGAATTATGTTGGACCAAGAAGCGGAACCGGTTGATGAAGATAGCTTATCTTTGCGGTTTCAGCGAGCTCTCGATGAGAAGTTCCGTCTTAACGATTCTGAGAGAAATAAGATATTTGAGCCCAAATCGCATAGG---AAGGATGAGGATAGGTTCTACGTTTTGTTAGCTATCGCTGCTTCCGACACTTACAATTCGAGAATTTGGTGGTCAAATCCGTATCCATGCTTGCGCGGCACGTTGATTGCGGCGGAGACAAAATTAGGCGATGTTTACTTTACTCTACGATCTTGGTATGACTGGAGTGTTAGAAGTAGCTATGTACCGCGT---GAAAGAGAGCGGGAAACGGAGAAGTATATATTTAGTAAGATAAATCTATTTGATTACGAA---GCTGGTCCATCGAGCAAGGTCATACATTGGGAATATCAGTTATATAAACGAGAGCGGGTGGTTACCCTAGAGAGAGGCAATCCTTGTGACCTGTATCCTGAT------GAAGATGATGAAGTTATTATCACGAAATTTGATGACGCCAAATACTCTGAGATGGTCGGGGAAATTATAGATGGTGGATGGAATGATGAGGAATTTAAAATGTATAAGTTACTTCAGGAAAAAGGCAATGTTCTCACAATTGACTTCGAAAAGGATACGAAGCTGAATAGTACTTCAGAGGTGGTTTTACCGGATTATTATGGTAAGTGGATAGTTGCGCCGATGTTCAACTCTAAAATGAGAATTATTGAAACGGAGATCGCAACCAACAGAAGTGATGATCCCATGATTAAAAGGACGCTCAAACCGATGACTGATGATCCCGTTGAGCTACAGAGATATACTTTGGCCAGATACTATGATATTCGTCCCGGACTAATGGGTCGTTCGCTAAATAGGACACAGACTCAATCAACATTTGACGCGAAGGTGTCAGAATTGTCCGACTATGAAAAGGTGGTGTCACGGTTTGGTGTAATCAAGAAACCGACA---AGACCTTGCGTAACTTTG---ACTGGACGATACATCCTGGAGAAATATTCTTTACTTCTTATAGATATATTGAAGTATCATACTGAGGTTGAAGAGAAT------CCACAAGAAGAATTTACTCATCCGAGGATTGATTTACAGTTTAAATTCAACGGTAATACATTATCTGATCTGAATCAAACGGTCGTTTTCATAGTGGATTATTTGCATGAGAAGCGTAACTATGTACGATCGGTATACGAGGCGAGATACATTATATCTAGGATAAGGTCGTCTACCGGTGCGGCGCGTATGAGTATCCTCGAATTTTATTTCCCAACATTCGCACGCTTGATTTCGAATGCGCGGGAACCGACTTATGTGAAAGATCTGATGGCG---TTGAACTTCTTGCCGTTACTATTCATAGTAGGTGATAATATGATATATAAACATAGGCAGTGGTCGATACCATTATTACTGTATACAGACCGAGTGAAGGTGATTCCATTGGAAGTGGGCTCATCGAACAATAGACAGGGACTCGTATCCTATCTAGAGTATATGTTCTTTTTTCCATCGTTAGCTGATCGAACATCTAAGGTGGATGAATCGATGATTAAGGTGTCAAAGGAGGTGGTTAATTACTATATGAAAACAACAATATCGGAAGGGGGCGTGAATTTGAATGTTGTTTCCACCAAGTCATTGCTATATGACATCTATCTCTCATCAGTGTGCGGTGGTGTGTCGGATGGTGTAGTCTGGTACCTACCGATCACTCATCCATATAAATGTGTAGTCGCTATTGAGGTGTGCGACGATAGAGTGCCCGCGCGCTTACGTTGTGATAGATTGAGGTTGCGTTTCCCCTTAAGTGCACAGCATTTAAAGGGTATAGTAGTGATTCAAATAAATGAGGAGGGCGGATTTGATGTGTATACAGAGGGGATAGTAACGCATAGGGTTTGTAAGAAAAGTTTACTTAAACATGTATGCGACATTGTTCTACTAAAATTTCATGGGCACGTCTTTGGGAACGATGAAATGCTAACAAAGTTACTCAATGTA
>AAR37357
ATGGAGGAGCTGGTAATACCTGTGATTTCA---CGACAATTCGATAAGAAATTAGTAGGACGTTATGAGTACGTAATAGAGTTAGCTGAACCGGAGCAGGATGAGTGGACG------------AATCATGACGTTACACAGATACCAGACAGGCGGATGTTTGATGTAGCGCAGCAAGGCATCAGGGAAGCAATCATTTATAAGCCGCTGGATAATGATGGTGAGGTTTTACCTCGCATCTTAGACATGTCAATCGCGTGTTATGACATGAGGAAAACC---ATGATGAAGAAGGAAGGTGTCGATTTTGTTTCGAACACGAGATGGCTTGAGTGGATGATTCAAGATTCGATGGATGTACAGCCATTGCGTGTTCAGATGAAGGAAGATCATAGTACAGTTCAATATGATATGTTTTCAGCGAAAGTGCACATCGATTCTAGAAAAGCAGACACCACATCGTACCACGCAATCGCTGTTGAGACGAAGGCCGAGCGTAAATGTTGCCATGTGCGCACAGAAGTATGGAATAGTGTAGTCCGCAACCACCTTTTCAATACCGCGCAGGAAGCTTGTTACACATTTAAGCAAACATATGAACTAATTGTCAATTCTGAACGGTTGTCAACGGAAGAGGAATTTAGAGTGGGTGCTCCGCAGTTTCATACAATACAGAGGAACCATCGTATGCAGTTAGGAGATAACGCTTATGATAAGTTTCTGAAGGGACTGGTTCAGCTAAGAGTGTCAGGTACGACGCCAGTTAAGATACGTGATGAGGTTGCAGCGCTTGATGTGATCAGAGATAATTGGATCCGTGGAGGTTTTGACCGTTCACATATAAAATCATTAGAACTATGTAGGTTGCTTTCGAGTATAGGTAGAAAGATGGTAAATATGGAGGAGGAGCCAAAAGATGAAAAGGATTTATCGGTCAAATTCCAATTCAAATTAGATGAAAAGTTCTCTCCCAACGATCCAGAGCGAAACGTAATATTTACCTCTAAAACTCACCGA---ACTAATGAGGACAGATTTTATGTGTTATTGGTAATTGCAGCATCTGACACGAATAACGGTCGAGTGTGGTGGTCTAACCCTTACCCGTGTTTACGAGGCGCGCTAATTGCGGCGGAGTGCAAATTGGGCGATGTATATCATACCTTAAGATCGAAGTATGAATGGAGTGTTCGTCCAACATACAAGCCTAGA---GATCTGGAACGCGAGAGAGAGAAGTACGTCGTTGGACGTGTCAATTTGTTTGACCTCGAA---GGTGAGCCAGTGAAGAAGGTCATACTTTGGGAGTACGAATTAATTTCGCCGAAGTACTCAGTGAGTAACCACAAGGGAAATCATTGTGCTTTATATCCGGAC------GACGTCGCA------ATCACGACTAAATTTAATGAAGATAGATATCGTGAGATGATCCAGACGGTAATTGATGATGGGTGGGACCAAAAGAATCTTAAAATGTATAAGATCCTTGAGGAAGAAGGTAACCCCTTACTATATGATCTTGAAAAAGACATTAAGCTGGATGGCCAATCGCAGGTTGTGTTCCCATCATACTATAATAAGTGGACGCATGCCCCGATGTTTAATGCTCGAGTTAAACCATGTGATATAGAGTTGGCGGAGAGAAAAAACGATGATCCATTCGTAAAAAGAACCTTGAAACCGATCAAAGCGGATTGCGTTGATTTGTTACGATACCATATGTCTCATTACTATGATTTAAGACCATCACTCAAGGGAGTGAGTTTATCGAATAAGCAGACGTCCTCAGGTATCCATCAGGCTCTCGCACAAGATGATTTATATTCAAAGTTATTGAGGCGGCGCGATGCGGATTTAGATTATAGT---TCGCCATGTCCTATTATA---ACGAACTATTTTCTGTTGGAGAAGTTTCATATTCTAATCTTGACCATTATGGAAAAACATTACTGGGAGTTAGATGAT------AGCGATGATGTATATGAATTCCCGAAAATTGATGCATCGGCGTTCGAAGTGGATGGCACACTATACGATATCTCGCAGACTATAGTTCACATGTATGACAGATTTTTTGAGAAGAGACGGGTACTGCGATCGATCGACGAAAGTAGATGGATCCTTCATCTGATCAGAATATCTCAGGGTAGGGAAAGGTTAGAGGTGATTGAGAGGTTCTTCCCGAATTATGGGAAAGCGATGCGTCAA---AGGGACTTCAAGAAAGTTAAAGATGTAATGTTC---TTGAATTTTCTACCCTTCTTTTTCCTGACTGGTGATAACATCTCGTATGAACATAGGCAGTGGTCGATACCAATAATATTATACGCTGATAAATTACGAATTTTACCAGTTGAGGTTGGTGCGTATTATAACAGGTTTGGAGTAACATGTATCTTGGAGCTACTGAACTTTTTTCCATCTTATGAAAAACGAGAGGAGAAGCTTGAAGAGGATATTGTGTCGTGTGCTGATGCGATCATGAACTTTTATCTTCAGACGACGATCTCAAATGGAGGTGTACAGACAAGTATCGTGTCGACTAAGGCGCTGCTTTATGAGATGTATTTATCTTCCATATGCGGCGGGTACTCTGAAGGTGTTTTGTGGTATCTTCCAATAACGCATCCCGTTAAGTGCCTAGTCGCTTTAGAAGTATCTGATGCATTAGTTGGAGCGGATGTACGTATTGATAAGATTAAGCGGCGATTCCCGCTATCATCTAAACATTTAAAAGGCATAGTTCAAATATCTGTTCACCCGAATCGTACTTTTAGCGTTACGACCTGTGGGATTGTGAGGCATAAGGTGTGTAAAAAGACTTTGCTGAAGCATCGATGTGACGTTATTCTGTTACAGACTCCTGGTTATGTTTTTGGAAATGATGAACTATTAACGAAGCTTCTGAACATA
>ABB71683
ATGGATGAACTTGGCATTCCGATTTATGGA---CGTAACTACCCAGAGCATTTATTAAAAGGATATGAGTTTTTGATTAATACCGGCGTGAGATATCCAAGTCAAGGTGGA------------CGTCATGATGTTTCCAAGATTCCTGAGATGTTTGCTTACGATATCAAAGATGAGGGGATACGGGAAGCACTCAAATATATGCCAACACGAAATGATGGGGTGGTCCTGCCAAGGATCGTTGACATTAGCTTGAAGGGATATGATATACGGAAATCAGTTATTGAAGCGAATAAGAGTAACAGCTTCCATACTGACACAAACTGGGTTCAGTGGATGATTAAAGATAGTATGGATCAACAGCCGCTTAAGATATCGATTGACGAGGAACATAGCCGGGTTGTACACTCCCTATTTAATTGTCAAGTGAAGATTGATGCGAAAAAAGCAGATACCTTATCTTACCATCTCGAAGCAATTGAAGAT---GCAGAGAAAGCATGTTTGCACACGAGGGGTCAATTATGTAATCATCTGGCGAGGATGGATCTGTTACACGCGGCACAAGAAATTGCGTATGCAATTAAGCCGACGTATCAGTTAATAGTGCATTCAGAGAGAGCGTCAACTTCAGATAACTTCGAATTAGGGAGGCAGGATGTAATTACTTTGAGAAGGGGACATAGAATACAAATGGGTGACGAAGCGTATACTAAGCTGATGGAACGTTTAGTGAGGTTAACGGTGCAAGGGAATGTGCCGAGAAAGATACAAAGTGAGATAGAGCAGCTTGAGGCGATTCGAACTAGGTGGGCAACTGGCAGATATGATCCAGCTCATATCAATTCACAAGATCTGTGTCGGATATTGTCACGCATAGGCAGAATTATGTTGGACCAAGAAGCGGAACCGGTTGATGAAGATAGCTTATCTTTGCGGTTTCAGCGAGCTCTCGATGAGAAGTTCCGTCTTAACGATTCTGAGAGAAATAAGATATTTGAGCCCAAATCGCATAGG---AAGGATGAGGATAGGTTCTACGTTTTGTTAGCTATCGCTGCTTCCGACACTTACAATTCGAGAATTTGGTGGTCAAATCCGTATCCATGCTTGCGCGGCACATTGATTGCGGCGGAGACAAAATTAGGCGATGTTTACTTTACTCTACGATCTTGGTATGACTGGAGTGTTAGAAGTAGCTATGTACCGCGT---GAAAGAGAGCGGGAAACGGAGAAGTATATATTTAGTAAGATAAATCTATTTGATTACGAA---GCTGGTCCATCGAGCAAGGTCATACATTGGGAATATCAGTTATATAAACGAGAGCGGGTGGTTACCCTAGAGAAAGGCAATCCTTGTGACCTGTATCCTGAT------GAAGATGATGAAGTTATTATCACGAAATTTGATGACGCCAAATACTCTGAGATGGTCGGGGAAATTATAGATGGTGGATGGAATGATGAGGAATTTAAAATGTATAAGTTACTTCAGGAAAAAGGCAATGTTCTCACAATTGACTTCGAAAAGGATACGAAGCTGAATAGTACTTCAGAGGTGGTTTTACCGGATTATTATGGTAAGTGGATAGTTGCGCCGATGTTCAACTCTAAAATGAGAATTATTGAAACGGAGATCGCAACCAACAGAAGTGATGATCCCATGATTAAAAGGACGCTCAAACCGATGACTGATGATCCCGTTGAGCTACAGAGATATACTTTGGCCAGATACTATGATATTCGTCCCGGACTAATGGGTCGTTCGCTAAATAGGACACAGACTCAATCAACATTTGACGCGAAGGTGTCAGAATTGTCCGACTATGAAAAGGTGGTGTCACGGTTTGGTGTAATCAAGAAACCGACA---AGACCTTGCGTAACTTTG---ACTGGACGATACATCCTGGAGAAATATTCTTTACTTCTTATAGATATATTGAAGTATCATACTGAGGTTGAAGAGAAT------CCACAAGAAGAATTTACTCATCCGAGGATTGATTCACAGTTTAAATTCAACGGTAATACATTATCTGATCTGAATCAAACGGTCGTTTTCATAGTGGATTATTTGCATGAGAGGCGTAACTATGTACGATCGGTATACGAGGCGAGATACATTATATCTAGGATAAGGTCGTCTACCGGTGCGGCGCGTATGAGTATCCTCGAATTTTATTTCCCAACATTCGCACGCTTGATTTCGAATGCGCGGGAACCGACTTATGTGAAAGATCTGATGGCG---TTGAACTTCTTGCCGTTACTATTCATAGTAGGTGATAATATGATATATAAACATAGGCAGTGGTCGATACCATTATTACTGTATACAGACCGAGTGAAGGTGATTCCATTGGAAGTGGGCTCATCGAACAATAGACAGGGACTCGTATCCTATCTAGAGTATATGTTCTTTTTTCCATCGTTAGCTGATCGAACATCTAAGGTGGATGAATCGATGATTAAGGTGTCAAAGGAGGTGGTTAATTACTATATGAAAACAACAATATCGGAAGGGGGCGTGAATTTGAATGTTGTTTCCACCAAGTCATTGCTATATGACATCTATCTCTCATCAGTGTGCGGTGGTGTGTCGGATGGTGTAGTCTGGTACCTACCGATCACTCATCCATATAAATGTGTAGTCGCTATTGAGGTGTGCGACGATAGAGTGCCCGCGCGCTTACGTTGTGATAGATTGAGGTTGCGTTTCCCCTTAAGTGCACAGCATTTAAAGGGTATAGTAGTGATTCAAATAAATGAGGAGGGCGGATTTGATGTGTATACAGAGGGGATAGTAACGCATAGGGTTTGTAAGAAAAGTTTACTTAAACATGTATGCGACATTGTTCTACTAAAATTTCATGGGCACGTCTTTGGGAACGATGAAATGCTAACAAAGTTACTCAATGTA
>ABB71682
ATGGATGAACTTGGCATTCCGATTTATGGA---CGTAACTACCCAGAGCATTTATTAAAAGGATATGAGTTTTTGATTAATACCGGCGTGAGATATCCAAGTCAAGGTGGA------------CGTCATGATGTTTCCAAGATTCCTGAGATGTTTGCTTACGATATCAAAGATGAGGGGATACGGGAAGCACTCAAATATATGCCAACACGAAATGATGGGGTGGTCCTGCCAAGGATCGTTGACATTAGCTTGAAGGGATATGATATACGGAAATCAGTTATTGAAGCGAATAAGAGTAACAGCTTCCATACTGACACAAACTGGGTTCAGTGGATGATTAAAGATAGTATGGATCAACAGCCGCTTAAGATATCGATTGACGAGGAACATAGCCGGGTTGTACACTCCCTATTTAATTGTCAAGTGAAGATTGATGCGAAAAAAGCAGATACCTTATCTTACCATCTCGAAGCAATTGAAGAT---GCAGAGAAAGCATGTTTGCACACGAGGGGTCAATTATGTAATCATCTGGCGAGGATGGATCTGTTACACGCGGCACAAGAAATTGCGTATGCAATTAAGCCGACGTATCAGTTAATAGTGCATTCAGAGAGAGCGTCAACTTCAGATAACTTCGAATTAGGGAGGCAGGATGTAATTACTTTGAGAAGGGGACATAGAATACAAATGGGTGACGAAGCGTATACTAAGCTGATGGAACGTTTAGTGAGGTTAACGGTGCAAGGGAATGTGCCGAGAAAGATACAAAGTGAGATAGAGCAGCTTGAGGCGATTCGAACTAGGTGGGCAACTGGCAGATATGATCCAGCTCATATCAATTCACAAGATCTGTGTCGGATATTGTCACGCATAGGCAGAATTATGTTGGACCAAGAAGCGGAACCGGTTGATGAAGATAGCTTATCTTTGCGGTTTCAGCGAGCTCTCGATGAGAAGTTCCGTCTTAACGATTCTGAGAGAAATAAGATATTTGAGCCCAAATCGCATAGG---AAGGATGAGGATAGGTTCTACGTTTTGTTAGCTATCGCTGCTTCCGACACTTACAATTCGAGAATTTGGTGGTCAAATCCGTATCCATGCTTGCGCGGCACGTTGATTGCGGCGGAGACAAAATTAGGCGATGTTTACTTTACTCTACGATCTTGGTATGACTGGAGTGTTAGAAGTAGCTATGTACCGCGT---GAAAGAGAGCGGGAAACGGAGAAGTATATATTTAGTAAGATAAATCTATTTGATTACGAA---GCTGGTCCATCGAGCAAGGTCATACATTGGGAATATCAGTTATATAAACGAGAGCGGGTGGTTACCCTAGAGAGAGGCAATCCTTGTGACCTGTATCCTGAT------GAAGATGATGAAGTTATTATCACGAAATTTGATGACGCCAAATACTCTGAGATGGTCGGGGAAATTATAGATGGTGGATGGAATGATGAGGAATTTAAAATGTATAAGTTACTTCAGGAAAAAGGCAATGTTCTCACAATTGACTTCGAAAAGGATACGAAGCTGAATAGTACTTCAGAGGTGGTTTTACCGGATTATTATGGTAAGTGGATAGTTGCGCCGATGTTCAACTCTAAAATGAGAATTATTGAAACGGAGATCGCAACCAACAGAAGTGATGATCCCATGATTAAAAGGACGCTCAAACCGATGACTGATGATCCCGTTGAGCTACAGAGATATACTTTGGCCAGATACTATGATATTCGTCCCGGACTAATGGGTCGTTCGCTAAATAGGACACAGACTCAATCAACATTTGACGCGAAGGTGTCAGAATTGTCCGACTATGAAAAGGTGGTGTCACGGTTTGGTGTAATCGAGAAACCGACA---AGACCTTGCGTAACTTTG---ACTGGACGATACATCCTGGAGAAATATTCTTTACTTCTTATAGATATATTGAAGTATCATACTGAGGTTGAAGAGAAT------CCACAAGAAGAATTTACTCATCCGAGGATTGATTCACAGTTTAAATTCAACGGTAATACATTATCTGATCTGAATCAAACGGTCGTTTTCATAGTGGATTATTTGCATGAGAAGCGTAACTATGTACGATCGGTATACGAGGCGAGATACATTATATCTAGGATAAGGTCGTCTACCGGTGCGGCGCGTATGAGTATCCTCGAATTTTATTTCCCAACATTCGCACGCTTGATTTCGAATGCGCGGGAACCGACTTATGTGAAAGATCTGATGGCG---TTGAACTTCTTGCCGTTACTATTCATAGTAGGTGATAATATGATATATAAACATAGGCAGTGGTCGATACCATTATTACTGTATACAGACCGAGTGAAGGTGATTCCATTGGAAGTGGGCTCATCGAACAATAGACAGGGACTCGTATCCTATCTAGAGTATATGTTCTTTTTTCCATCGTTAGCTGATCGAACATCTAAGGTGGATGAATCGATGATTAAGGTGTCAAAGGAGGTGGTTAATTACTATATGAAAACAACAATATCGGAAGGGGGCGTGAATTTGAATGTTGTTTCCACCAAGTCATTGCTATATGACATCTATCTCTCATCAGTGTGCGGTGGTGTGTCGGATGGTGTAGTCTGGTACCTACCGATCACTCATCCATATAAATGTGTAGTCGCTATTGAGGTGTGCGACGATAGAGTGCCCGCGCGCTTACGTTGTGATAGATTGAGGTTGCGTTTCCCCTTAAGTGCACAGCATTTAAAGGGTATAGTAGTGATTCAAATAAATGAGGAGGGCGGATTTGATGTGTATACAGAGGGGATAGTAACGCATAGGGTTTGTAAGAAAAGTTTACTTAAACATGTATGCGACATTGTTCTACTAAAATTTCATGGGCACGTCTTTGGGAACGATGAAATGCTAACAAAGTTACTCAATGTA
>ABB71685
ATGGATGAACTTGGCATTCCGATTTATGGA---CGTAACTACCCAGAGCATTTATTAAAAGGATATGAGTTTTTGATTAATACCGGCGTGAGATATCCAAGTCAAGGTGGA------------CGTCATGATGTTTCCAAGATTCCTGAGATGTTTGCTTACGATATCAAAGATGAGGGGATACGGGAAGCACTCAAATATATGCCAACACGAAATGATGGGGTGGTCCTGCCAAGGATCGTTGACATTAGCTTGAAGGGATATGATATACGGAAATCAGTTATTGAAGCGAATAAGAGTAACAGCTTCCATACTGACACAAACTGGGTTCAGTGGATGATTAAAGATAGTATGGATCAACAGCCGCTTAAGATATCGATTGACGAGGAACATAGCCGGGTTGTACACTCCCTATTTAATTGTCAAGTGAAGATTGATGCGAAAAAAGCAGATACCTTATCTTACCATCTCGAAGCAATTGAAGAT---GCAGAGAAAGCATGTTTGCACACGAGGGGTCAATTATGTAATCATCTGGCGAGGATGGATCTGTTACACGCGGCACAAGAAATTGCGTATGCAATTAAGCCGACGTATCAGTTAATAGTGCATTCAGAGAGAGCGTCAACTTCAGATAACTTCGAATTAGGGAGGCAGGATGTAATTACTTTGAGAAGGGGACATAGAATACAAATGGGTGACGAAGCGTATACTAAGCTGATGGAACGTTTAGTGAGGTTAACGGTGCAAGGGAATGTGCCGAGAAAGATACAAAGTGAGATAGAGCAGCTTGAGGCGATTCGAACTAGGTGGGCAACTGGCAGATATGATCCAGCTCATATCAATTCACAAGATCTGTGTCGGATATTGTCACGCATAGGCAGAATTATGTTGGACCAAGAAGCGGAACCGGTTGATGAAGATAGCTTATCTTTGCGGTTTCAGCGAGCTCTCGATGAGAAGTTCCGTCTTAACGATTCTGAGAGAAATAAGATATTTGAGCCCAAATCGCATAGG---AAGGATGAGGATAGGTTCTACGTTTTGTTAGCTATCGCTGCTTCCGACACTTACAATTCGAGAATTTGGTGGTCAAATCCGTATCCATGCTTGCGCGGCACATTGATTGCGGCGGAGACAAAATTAGGCGATGTTTACTTTACTCTACGATCTTGGTATGACTGGAGTGTTAGAAGTAGCTATGTACCGCGT---GAAAGAGAGCGGGAAACGGAGAAGTATATATTTAGTAAGATAAATCTATTTGATTACGAA---GCTGGTCCATCGAGCAAGGTCATACATTGGGAATATCAGTTATATAAACGAGAGCGGGTGGTTACCCTAGAGAAAGGCAATCCTTGTGACCTGTATCCTGAT------GAAGATGATGAAGTTATTATCACGAAATTTGATGACGCCAAATACTCTGAGATGGTCGGGGAAATTATAGATGGTGGATGGAATGATGAGGAATTTAAAATGTATAAGTTACTTCAGGAAAAAGGCAATGTTCTCACAATTGACTTCGAAAAGGATACGAAGCTGAATAGTACTTCAGAGGTGGTTTTACCGGATTATTATGGTAAGTGGATAGTTGCGCCGATGTTCAACTCTAAAATGAGAATTATTGAAACGGAGATCGCAACCAACAGAAGTGATGATCCCATGATTAAAAGGACGCTCAAACCGATGACTGATGATCCCGTTGAGCTACAGAGATATACTTTGGCCAGATACTATGATATTCGTCCCGGACTAATGGGTCGTTCGCTAAATAGGACACAGACTCAATCAACATTTGACGCGAAGGTGTCAGAATTGTCCGACTATGAAAAGGTGGTGTCACGGTTTGGTGTAATCAAGAAACCGACA---AGACCTTGCGTAACTTTG---ACTGGACGATACATCCTGGAGAAATATTCTTTACTTCTTATAGATATATTGAAGTATCATACTGAGGTTGAAGAGAAT------CCACAAGAAGAATTTACTCATCCGAGGATTGATTCACAGTTTAAATTCAACGGTAATACATTATCTGATCTGAATCAAACGGTCGTTTTCATAGTGGATTATTTGCATGAGAAGCGTAACTATGTACGATCGGTATACGAGGCGAGATACATTATATCTAGGATAAGGTCGTCTACCGGTGCGGCGCGTATGAGTATCCTCGAATTTTATTTCCCAACATTCGCACGCTTGATTTCGAATGCGCGGGAACCGACTTATGTGAAAGATCTGATGGCG---TTGAACTTCTTGCCGTTACTATTCATAGTAGGTGATAATATGATATATAAACATAGGCAGTGGTCGATACCATTATTACTGTATACAGACCGAGTGAAGGTGATTCCATTGGAAGTGGGCTCATCGAACAATAGACAGGGACTCGTATCCTATCTAGAGTATATGTTCTTTTTTCCATCGTTAGCTGATCGAACATCTAAGGTGGATGAATCGATGATTAAGGTGTCAAAGGAGGTGGTTAATTACTATATGAAAACAACAATATCGGAAGGGGGCGTGAATTTGAATGTTGTTTCCACCAAGTCATTGCTATATGACATCTATCTCTCATCAGTGTGCGGTGGTGTGTCGGATGGCGTAGTCTGGTACCTACCGATCACTCATCCATATAAATGTGTAGTCGCTATTGAGGTGTGCGACGATAGAGTGCCCGCGCGCTTACGTTGTGATAGATTGAGGTTGCGTTTCCCCTTAAGTGCACAGCATTTAAAGGGTATAGTAGTGATTCAAATAAATGAGGAGGGCGGATTTGATGTGTATACAGAGGGGATAGTAACGCATAGGGTTTGTAAGAAAAGTTTACTTAAACATGTATGCGACATTGTTCTACTAAAATTTCATGGGCACGTCTTTGGGAACGATGAAATGCTAACAAAGTTACTCAATGTA
>ABB71684
ATGGATGAACTTGGCATTCCGATTTATGGA---CGTAACTACCCAGAGCATTTATTAAAAGGATATGAGTTTTTGATTAATACCGGCGTGAGATATCCAAGTCAAGGTGGA------------CGTCATGATGTTTCCAAGATTCCTGAGATGTTTGCTTACGATATCAAAGATGAGGGGATACGGGAAGCACTCAAATATATGCCAACACGAAATGATGGGGTGGTCCTGCCAAGGATCGTTGACATTAGCTTGAAGGGATATGATATACGGAAATCAGTTATTGAAGCGAATAAGAGTAACAGCTTCCATACTGACACAAACTGGGTTCAGTGGATGATTAAAGATAGTATGGATCAACAGCCGCTTAAGATATCGATTGACGAGGAACATAGCCGGGTTGTACACTCCCTATTTAATTGTCAAGTGAAGATTGATGCGAAAAAAGCAGATACCTTATCTTACCATCTCGAAGCAATTGAAGAT---GCAGAGAAAGCATGTTTGCACACGAGGGGTCAATTATGTAATCATCTGGCGAGGATGGATCTGTTACACGCGGCACAAGAAATTGCGTATGCAATTAAGCCGACGTATCAGTTAATAGTGCATTCAGAGAGAGCGTCAACTTCAGATAACTTCGAATTAGGGAGGCAGGATGTAATTACTTTGAGAAGGGGACATAGAATACAAATGGGTGACGAAGCGTATACTAAGCTGATGGAACGTTTAGTGAGGTTAACGGTGCAAGGGAATGTGCCGAGAAAGATACAAAGTGAGATAGAGCAGCTTGAGGCGATTCGAACTAGGTGGGCAACTGGCAGATATGATCCAGCTCATATCAATTCACAAGATCTGTGTCGGATATTGTCACGCATAGGCAGAATTATGTTGGACCAAGAAGCGGAACCGGTTGATGAAGATAGCTTATCTTTGCGGTTTCAGCGAGCTCTCGATGAGAAGTTCCGTCTTAACGATTCTGAGAGAAATAAGATATTTGAGCCCAAATCGCATAGG---AAGGATGAGGATAGGTTCTACGTTTTGTTAGCTATCGCTGCTTCCGACACTTACAATTCGAGAATTTGGTGGTCAAATCCGTATCCATGCTTGCGCGGCACATTGATTGCGGCGGAGACAAAATTAGGCGATGTTTACTTTACTCTACGATCTTGGTATGACTGGAGTGTTAGAAGTAGCTATGTACCGCGT---GAAAGAGAGCGGGAAACGGAGAAGTATATATTTAGTAAGATAAATCTATTTGATTACGAA---GCTGGTCCATCGAGCAAGGTCATACATTGGGAATATCAGTTATATAAACGAGAGCGGGTGGTTACCCTAGAGAAAGGCAATCCTTGTGACCTGTATCCTGAT------GAAGATGATGAAGTTATTATCACGAAATTTGATGACGCCAAATACTCTGAGATGGTCGGGGAAATTATAGATGGTGGATGGAATGATGAGGAATTTAAAATGTATAAGTTACTTCAGGAAAAAGGCAATGTTCTCACAATTGACTTCGAAAAGGATACGAAGCTGAATAGTACTTCAGAGGTGGTTTTACCGGATTATTATGGTAAGTGGATAGTTGCGCCGATGTTCAACTCTAAAATGAGAATTATTGAAACGGAGATCGCAACCAACAGAAGTGATGATCCCATGATTAAAAGGACGCTCAAACCGATGACTGATGATCCCGTTGAGCTACAGAGATATACTTTGGCCAGATACTATGATATTCGTCCCGGACTAATGGGTCGTTCGCTAAATAGGACACAGACTCAATCAACATTTGACGCGAAGGTGTCAGAATTGTCCGACTATGAAAAGGTGGTGTCACGGTTTGGTGTAATCAAGAAACCGACA---AGACCTTGCGTAACTTTG---ACTGGACGATACATCCTGGAGAAATATTCTTTACTTCTTATAGATATATTGAAGTATCATACTGAGGTTGAAGAGAAT------CCACAAGAAGAATTTACTCATCCGAGGATTGATTCACAGTTTAAATTCAACGGTAATACATTATCTGATCTGAATCAAACGGTCGTTTTCATAGTGGATTATTTGCATGAGAAGCGTAACTATGTACGATCGGTATACGAGGCGAGATACATTATATCTAGGATAAGGTCGTCTACCGGTGCGGCGCGTATGAGTATCCTCGAATTTTATTTCCCAACATTCGCACGCTTGATTTCGAATGCGCGGAAACCGACTTATGTGAAAGATCTGATGGCG---TTGAACTTCTTGCCGTTACTATTCATAGTAGGTGATAATATGATATATAAACATAGGCAGTGGTCGATACCATTATTACTGTATACAGACCGAGTGAAGGTGATTCCATTGGAAGTGGGCTCATCGAACAATAGACAGGGACTCGTATCCTATCTAGAGTATATGTTCTTTTTTCCATCGTTAGCTGATCGAACATCTAAGGTGGATGAATCGATGATTAAGGTGTCAAAGGAGGTGGTTAATTACTATATGAAAACAACAATATCGGAAGGGGGCGTGAATTTGAATGTTGTTTCCACCAAGTCATTGCTATATGACATCTATCTCTCATCAGTGTGCGGTGGTGTGTCGGATGGTGTAGTCTGGTACCTACCGATCACTCATCCATATAAATGTGTAGTCGCTATTGAGGTGTGCGACGATAGAGTGCCCGCGCGCTTACGTTGTGATAGATTGAGGTTGCGTTTCCCCTTAAGTGCACAGCATTTAAAGGGTATAGTAGTGATTCAAATAAATGAGGAGGGCGGATTTGATGTGTATACAGAGGGGATAGTAACGCATAGGGTTTGTAAGAAAAGTTTACTTAAACATGTATGCGACATTGTTCTACTAAAATTTCATGGGCACGTCTTTGGGAACGATGAAATGCTAACAAAGTTACTCAATGTA
>ABB71687
ATGGATGAACTTGGCATTCCGATTTATGGA---CGTAACTACCCAGAGCATTTATTAAAAGGATATGAGTTTTTGATTAATACCGGCGTGAGATATCCAAGTCAAGGTGGA------------CGTCATGATGTTTCCAAGATTCCTGAGATGTTTGCTTACGATATCAAAGATGAGGGGATACGGGAAGCACTCAAATATATGCCAACACGAAATGATGGGGTGGTCCTGCCAAGGATCGTTGACATTAGCTTGAAGGGATATGAGATACGGAAATCAGTTATTGAAGCGAATAAGAGTAACAGCTTCCATACTGACACAAACTGGGTTCAGTGGATGATTAAAGATAGTATGGATCAACAGCCGCTTAAGATATCGATTGACGAGGAACATAGCCGGGTTGTACACTCCCTATTTAATTGTCAAGTGAAGATTGATGCGAAAAAAGCAGATACCTTATCTTACCATCTCGAAGCAATTGAAGAT---GCAGAGAAAGCATGTTTGCACACGAGGGGTCAATTATGTAATCATCTGGCGAGGATGGATCTGTTACACGCGGCACAAGAAATTGCGTATGCAATTAAGCCGACGTATCAGTTAATAGTGCATTCAGAGAGAGCGTCAACTTCAGATAACTTCGAATTAGGGAGGCAGGATGTAATTACTTTGAGAAGGGGACATAGAATACAAATGGGTGACGAAGCGTATACTAAGCTGATGGAACGTTTAGTGAGGTTAACGGTGCAAGGGAATGTGCCGAGAAAGATACAAAGTGAGATAGAGCAGCTTGAGGCGATTCGAACTAGGTGGGCAACTGGCAGATATGATCCAGCTCATATCAATTCACAAGATCTGTGTCGGATATTGTCACGCATAGGCAGAATTATGTTGGACCAAGAAGCGGAACCGGTTGATGAAGATAGCTTATCTTTGCGGTTTCAGCGAGCTCTCGATGAGAAGTTCCGTCTTAACGATTCTAAGAGAAATAAGATATTTGAGCCCAAATCGCATAGG---AAGGATGAGGATAGGTTCTACGTTTTGTTAGCTATCGCTGCTTCCGACACTTACAATTCGAGAATTTGGTGGTCAAATCCGTATCCATGCTTGCGCGGCACATTGATTGCGGCGGAGACAAAATTAGGCGATGTTTACTTTACTCTACGATCTTGGTATGACTGGAGTGTTAGAAGTAGCTATGTACCGCGT---GAAAGAGAGCGGGAAACGGAGAAGTATATATTTAGTAAGATAAATCTATTTGATTACGAA---GCTGGTCCATCGAGCAAGGTCATACATTGGGAATATCAGTTATATAAACGAGAGCGGGTGGTTACCCTAGAGAAAGGCAATCCTTGTGACCTGTATCCTGAT------GAAGATGATGAAGTTATTATCACGAAATTTGATGACGCCAAATACTCTGAGATGGTCGGGGAAATTATAGATGGTGGATGGAATGATGAGGAATTTAAAATGTATAAGTTACTTCAGGAAAAAGGCAATGTTCTCACAATTGACTTCGAAAAGGATACGAAGCTGAATAGTACTTCAGAGGTGGTTTTACCGGATTATTATGGTAAGTGGATAGTTGCGCCGATGTTCAACTCTAAAATGAGAATTATTGAAACGGAGATCGCAACCAACAGAAGTGATGATCCCATGATTAAAAGGACGCTCAAACCGATGACTGATGATCCCGTTGAGCTACAGAGATATACTTTGGCCAGATACTATGATATTCGTCCCGGACTAATGGGTCGTTCGCTAAATAGGACACAGACTCAATCAACATTTGACGCGAAGGTGTCAGAATTGTCCGACTATGAAAAGGTGGTGTCACGGTTTGGTGTAATCAAGAAACCGACA---AGACCTTGCGTAACTTTG---ACTGGACGATACATCCTGGAGAAATATTCTTTACTTCTTATAGATATATTGAAGTATCATACTGAGGTTGAAGAGAAT------CCACAAGAAGAATTTACTCATCCGAGGATTGATTCACAGTTTAAATTCAACGGTAATACATTATCTGATCTGAATCAAACGGTCGTTTTCATAGTGGATTATTTGCATGAGAAGCGTAACTATGTACGATCGGTATACGAGGCGAGATACATTATATCTAGGATAAGGTCGTCTACCGGTGCGGCGCGTATGAGTATCCTCGAATTTTATTTCCCAACATTCGCACGCTTGATTTCGAATGCGCGGGAACCGACTTATGTGAAAGATCTGATGGCG---TTGAACTTCTTGCCGTTACTATTCATAGTGGGTGATAATATGATATATAAACATAGGCAGTGGTCGATACCATTATTACTGTATACAGACCGAGTGAAGGTGATTCCATTGGAAGTGGGCTCATCGAACAATAGACAGGGACTCGTATCCTATCTAGAGTATATGTTCTTTTTTCCATCGTTAGCTGATCGAACATCTAAGGTGGATGAATCGATGATTAAGGTGTCAAAGGAGGTGGTTAATTACTATATGAAAACAACAATATCGGAAGGGGGCGTGAATTTGAATGTTGTTTCCACCAAGTCATTGCTATATGACATCTATCTCTCATCAGTGTGCGGTGGTGTGTCGGATGGTGTAGTCTGGTACCTACCGATCACTCATCCATATAAATGTGTAGTCGCTATTGAGGTGTGCGACGATAGAGTGCCCGCGCGCTTACGTTGTGATAGATTGAGGTTGCGTTTCCCCTTAAGTGCACAGCATTTAAAGGGTATAGTAGTGATTCAAATAAATGAGGAGGGCGGATTTGATGTGTATACAGAGGGGATAGTAACGCATAGGGTTTGTAAGAAAAGTTTACTTAAACATGTATGCGACATTGTTCTACTAAAATTTCATGGGCACGTCTTTGGGAACGATGAAATGCTAACAAAGTTACTCAATGTA
>ABB71686
ATGGATGAACTTGGCATTCCGATTTATGGA---CGTAACTACCCAGAGCATTTATTAAAAGGATATGAGTTTTTGATTAATACCGGCGTGAGATATCCAAGTCAAGGTGGA------------CGTCATGATGTTTCCAAGATTCCTGAGATGTTTGCTTACGATATCAAAGATGAGGGGATACGGGAAGCACTCAAATATATGCCAACACGAAATGATGGGGTGGTCCTGCCAAGGATCGTTGACATTAGCTTGAAGGGATATGATATACGGAAATCAGTTATTGAAGCGAATAAGAGTAACAGCTTCCATACTGACACAAACTGGGTTCAGTGGATGATTAAAGATAGTATGGATCAACAGCCGCTTAAGATATCGATTGACGAGGAACATAGCCGGGTTGTACACTCCCTATTTAATTGTCAAGTGAAGATTGATGCGAAAAAAGCAGATACCTTATCTTACCATCTCGAAGCAATTGAAGAT---GCAGAGAAAGCATGTTTGCACACGAGGGGTCAATTATGTAATCATCTGGCGAGGATGGATCTGTTACACGCGGCACAAGAAATTGCGTATGCAATTAAGCCGACGTATCAGTTAATAGTGCATTCAGAGAGAGCGTCAACTTCAGATAACTTCGAATTAGGGAGGCAGGATGTAATTACTTTGAGAAGGGGACATAGAATACAAATGGGTGACGAAGCGTATACTAAGCTGATGGAACGTTTAGTGAGGTTAACGGTGCAAGGGAATGTGCCGAGAAAGATACAAAGTGAGATAGAGCAGCTTGAGGCGATTCGAACTAGGTGGGCAACTGGCAGATATGATCCAGCTCATATCAATTCACAAGATCTGTGTCGGATATTGTCACGCATAGGCAGAATTATGTTGGACCAAGAAGCGGAACCGGTTGATGAAGATAGCTTATCTTTGCGGTTTCAGCGAGCTCTCGATGAGAAGTTCCGTCTTAACGATTCTGAGAGAAATAAGATATTTGAGCCCAAATCGCATAGG---AAGGATGAGGATAGGTTCTACGTTTTGTTAGCTATCGCTGCTTCCGACACTTACAATTCGAGAATTTGGTGGTCAAATCCGTATCCATGCTTGCGCGGCACATTGATTGCGGCGGAGACAAAATTAGGCGATGTTTACTTTACTCTACGATCTTGGTATGACTGGAGTGTTAGAAGTAGCTATGTACCGCGT---GAAAGAGAGCGGGAAACGGAGAAGTATATATTTAGTAAGATAAATCTATTTGATTACGAA---GCTGGTCCATCGAGCAAGGTCATACATTGGGAATATCAGTTATATAAACGAGAGCGGGTGGTTACCCTAGAGAAAGGCAATCCTTGTGACCTGTATCCTGAT------GAAGATGATGAAGTTATTATCACGAAATTTGATGACGCCAAATACTCTGAGATGGTCGGGGAAATTATAGATGGTGGATGGAATGATGAGGAATTTAAAATGTATAAGTTACTTCAGGAAAAAGGCAATGTTCTCACAATTGACTTCGAAAAGGATACGAAGCTGAATAGTACTTCAGAGGTGGTTTTACCGGATTATTATGGTAAGTGGATAGTTGCGCCGATGTTCAACTCTAAAATGAGAATTATTGAAACGGAGATCGCAACCAACAGAAGTGATGATCCCATGATTAAAAGGACGCTCAAACCGATGACTGATGATCCCGTTGAGCTACAGAGATATACTTTGGCCAGATACTATGATATTCGTCCCGGACTAATGGGTCGTTCGCTAAATAGGACACAGACTCAATCAACATTTGACGCGAAGGTGTCAGAATTGTCCGACTATGAAAAGGTGGTGTCACGGTTTGGTGTAATCAAGAAACCGACA---AGACCTTGCGTAACTTTG---ACTGGACGATACATCCTGGAGAAATATTCTTTACTTCTTATAGATATATTGAAGTATCATACTGAGGTTGAAGAGAAT------CCACAAGAAGAATTTACTCATCCGAGGATTGATTCACAGTTTAAATTCAACGGTAATACATTATCTGATCTGAATCAAACGGTCGTTTTCATAGTGGATTATTTGCATGAGAAGCGTAACTATGTACGATCGGTATACGAGGCGAGATACATTATATCTAGGATAAGGTCGTCTACCGGTGCGGCGCGTATGAGTATCCTCGAATTTTATTTCCCAACATTCGCACGCTTGATTTCGAATGCGCGGGAACCGACTTATGTGAAAGATCTGATGGCG---TTGAACTTCTTGCCGTTACTATTCATAGTAGGTGATAATATGATATATAAACATAGGCAGTGGTCGATACCATTATTACTGTATACAGACCGAGTGAAGGTGATTCCATTGGAAGTGGGCTCATCGAACAATAGACAGGGACTCGTATCCTATCTAGAGTATATGTTCTTTTTTCCATCGTTAGCTGATCGAACATCTAAGGTGGATGAATCGATGATTAAGGTGTCAAAGGAGGTGGTTAATTACTATATGAAAACAACAATATCGGAAGGGGGCGTGAATTTGAATGTTGTTTCCACCAAGTCATTGCTATATGACATCTATCTCTCATCAGTGTGCGGTGGTGTGTCGGATGGCGTAGTCTGGTACCTACCGATCACTCATCCATATAAATGTGTAGTCGCTATTGAGGTGTGCGACGATAGAGTGCCCGCGCGCTTACGTTGTGATAGATTGAGGTTGCGTTTCCCCTTAAGTGCACAGCATTTAAAGGGTATAGTAGTGATTCAAATAAATGAGGAGGGCGGATTTGATGTGTATACAGAGGGGATAGTAACGCATAGGGTTTGTAAGAAAAGTTTACTTAAACATGTATGCGACATTGTTCTACTAAAATTTCATGGGCACGTCTTTGGGAACGATGAAATGCTAACAAAGTTACTCAATGTA
>AFN71111
ATGGAGGAGTTCGTCATACCCGTCTATTCGGAAACAGACATTCCGTACTCGTTGTTAAGCCACTACCCGTTAGCCATTCGTACAGATGTTAAAATAGCAGACACCGATGAG------------GGCCATGATGTAGTGAAGATACCAGAATCAGATATGATAGACGTCCCAAGAGTAGACATTGTGGAGGCCCTCGCCGCTAAGCCTATGAGGAATGACGGGATCGTGGTTCCTAGACTGCTTGATATTACTCTTCGAGCTTATGACGATAGAAAAGCA---ATAAAAAGCGCACGAGGTGTAGAGTTTATGACGAATGCTAAATGGATGAAGTGGGCGATCGACGATAGAATGGATATTCAGCCACTGAAAGTAGCCATA---GACCATTATAATGCTGTTAACCACCAACTTTTTAATTGTATTGTTAAGGCTAGGTCCGCAAACGCAGATACAATTTATTATGACTATTTTCCTCTCGAGAGT---AAAGTGAAGAAGTGTAATCATGCCAACCTGGACCTGTTAAGAAGTCTGACAAACACTGAGATGTTTCACATGTTGCAGGGGGCAGCTTATAGTTTAAAATCGAATTATGAACTGATCACAAATTCTGAGGGGAATAGTACCGAAGAAACTTACGCGCCTGGAGTGCACAATCAAATTCGCTTAGTGAGAGGCACGCGAATCGGGTATAAGGGTGAAGCATATAGCCGATTTGTTTCTAGTCTAGTACAAGTTAGGATACAAGGACGGACACCACCTGAGATAGTTGACGATATCGCGCGGCTAAATGTGATCAGGACGGAGTGGATCAACGCGCAATTTGATAGCACCAAGATACGAGCGTTGGAACTATGTAAAATACTTTCAGCAATTGGGCGTAAGATGTTAAACACACATGAGGAACCAAAAGATGAGATGGATTTATCCACAAAGTTTCAGTTCAAATTAGATGATAAATTTAAGAAGACGGATTCGGAACATATAAACATATTTAACGTCAGAGCACCGGCG---ACACATGAGGGTAGGTTTTACGCCTTAATAGCAATTGCGGCGACCGATACGCAGCGTGGTAGGATTTGGAGGACAAACCCGTATCCGTGTCTAAGAGGCGCGCTGATAGCAGCGGAATGTGAGCTCGGAGACGTATATCATACTTTGCGCCAAGTCTACAAATGGAGCTTGCGACAAGATTATGGTCGTACA---GAGGTCCCTCTAGAGAACAACAAATACGTATTCAGCCGAATTAATCTGTTTGATTCAAAT---CTGGATGTGGGCGATCAAGTAGTACATTGGATGTATGAAGTTGACGGCCCAGCT---GAGACAACGTATGACAACGGTTATATGTGTAAGACGGAGCGGGAG------GATGAAGAG------TTAGTGTGCAAAATTAGCGAAGAGAAATATAAGACAATGCTCGATAGAATGATCCAGGGTGGTTGGGATCAGGAAAGATTCAAGCTTTACAGTATACTGACAGATCCA---AATTTACTTACGATAGACTTTGAAAAGGATGCGCATCTGAATATTAGATCAGAATTCGTGCTCCCAAGTTATTTCGATCAATGGATCTACTCACCAATGTTTAACGCGCGGTTGCGAATAACTCATGGAGAGATTGCGACTAGAAAGTCAGCAGATCCGTGGAATAAGCGTGTCGTATTTGGATATATTAAAGCATCGACAGAGAGTCCTGAATACGCCCTAGGACAATATTTCGACATGCGTATACAATTTTATGGGGATGCGCTAAGCTCGAAGCAGAATCAATCAGCGGTCTTTCAGTATCTGAGCCAACAAGAGGACTTTCCTACGCTGACGAGC------------TATGCCAAAGGTGAT---GTGGTGTGTCCTCATTCAGGTGGCGCGCTGTATACTTTTCGGAGGGTGGCACTGATGCTGATGGCGAATTACGAAAAGTTGAGCCCGGACTTGCATGAAGGTATGGAAGATTACACTTATACGCATCCCAGTATCGGTGGCGCCTATCAAAAACGCATTCTTGAGATGAGAGATTTTTCGCAACTAATATGTTTCATAATCGATTATATATTTGAGAGGCATGATCAACTGCGTGATGCAAAGGAGGCGAGGAGGATTTTGTATTTAATTCAAAACTTGGACGAGCCGCAGCGACTAGAGATGTTAAATGTTACGTTTCCTAACTTCTTTCGTCATTTCTTGAAATTAAAGGATGTTCAGCTAATCAGTGATTTGAACGTG---ATAAACTTCTTACCGCTGTTGTTTCTAGTGCAGGATAATATATCCTATTGGCATAGGCAATGGGCGGTCCCAATGATACTATACGATGACGTAATCAGACTAATCCCTGTAGAGGTCGGAGCGTATGCGAACAGATTCGGAATAAAGAGTTTCTTCAACTTTACGAGATTTCACCCTGGCGATGCGAAAAAACGACAGAAAGCCGACGATACACACAAAGAGTTTGGATCGATCAGCTTTAATTATTACGCAAGTACTAAGATTGCGCAGGGAGGGGTGCATACGCCAGTAGTTACAACCAAGCTAGACACGCTGAAGATTCATCTGTCGTCTCTTTGCGCTGGCTTAGCGGATTCGATTGTTTACACGCTGCCGGTCGCACATCCTAAAAAATGCATTGTGCTAATAATCGTAGGAGATGATAAGCTAGAACCGCATGTGCGGTCGGAACAGGTCGTTAGTAAGTATTATTTCTCGCGTAGACACGTTAGCGGAATAGTGTCTATATGTGTCGGACAGGATAATCAACTAAAGGTATATTCATCAGGTATCGTCAGACATAGAGTATGTGAGAAATTTATCCTGAAGTATAAGTGTAAAGTGGTGTTAGTTAAGATGCCCGGATATGTATTCGGTAACGATGAATTAATGACGAAACTATTAAATGTT
>AFJ79073
ATGGAGGAGCTAGTGATACCAGTAATTACG---CAGCAATTCGACAAGAAGCTGATCGGACGATATGATTACGTTGTCGAGTTAATGGAGGCGGAAAGCGAAGATTGGACC------------GGCCATGACATTACCCAAATCCCAGATAAGCGAATGTTTGATGTTAAGCAGCAAAAGATTAGAGAAGCGATTGAATACAAACCGTTGGAGAATGATGGTGAAGTGCTGCCCCGAATTTTGGACATGTCGATTGCGTGCTATGATATGCGAAAATCC---ACAATGAGGAGAGAGGGAACGGAATTCTTATCGAATTCCAAATGGCTTGCTTGGATGATTGAGGACTCAATGGATGTTCAACCTCTTAGAGTGCAGTTTAAGGAAGACCACAGCACGGTGCAGTATGAAATGTTCACTGCGAAGTTGCATATCGACTCTAGGAAAACAGATACCACGACTTATCATGTAGCCGCGATTGAATCATCAGGGGAAGGAGGGTGTAATCACATTCACTCCGGTCTATGGAATCATATGGTTCGCAATCATCTATTTCATGCGATACAAGAGTCATGCTATATATTTAAACCTACATATCAGCTGATTGTTAATTCCGAACGTTTGACGCCAGAGGAGGAATTCAGAATCGGCGCGCCTCAGTTTCATACGATACAGCGGAATCACAGGATGCGATTAGGTGATAATGCGTACGACAAATTTTCAAAAGGGTTAGTCCAGTTGCGAGTTGATGGCAATGTACCTAGAATTATACAGAATGAGATAGCGGCATTAGACGTAATTAGAGATAATTGGATACGCGGGAACTTCAATCGTACGCATATTAAATCGCTCGAACTATGTAAGCTATTATCCAGTATTGGTCGTAAGATGGTTGATATGGAAGAGGAACCGAAAGATGAAGGCAGTTTGTCGGTTAAATTCCAGTTTAAGCTAGATGAGAAATTTTCACAGGATGATTCGGAGAGGGGTGTGATTTTCGCCTCGAAGAGTCACCGG---ACAAATGAGGAGCGCTTCTACGTACTATTGATGATAGCCGCTTCGGATACTAATAATGGACGGGTGTGGTGGTCTAACCCCTACCCTTGCCTTAGAGGTACATTGATAGCGTCCGAATGTAAATTGGGCGATGTGTACCATACATTGCGTAATAAATATGAGTGGAGTGTCCGCCCGGGATATAGTCCAAGA---GATTTGGATCGAGAGCGTGATAAATACATATTGGCGCGAACCAACCTATTCGATTTAGAC---GAAGGACCGGGAGCGAAAGTGATACATTGGGAGTATGAGTTGATCTCGGAAGTATATGAGGTCAGCGATCATAAAGGTAACCATTGTGATTTGTTTCCTGAT------GATGTTGAA------ATCACGACTAAGTTTGATGAAGTCAAATATAGTGAAATGATACAAGCGATTATTGACGGTGGGTGGAAACAGGAAACATTTAAAATGTATAAGATCTTAAGCGATAATGGCAATCCCTTATTGTATGACCTTGAGAAAGATGTTAAATTGGATAGCAGATCGCAAATCGTATTCCCACCGTACTATAATAAATGGACGTATGCTCCGATGTTTAATGCGAGAGTTAAACCCTGTGACGTAGAAATAGCAGAAGGTAGGAGCGATGATCCATTTGTTAAAAGAACTCTAAAACCGGCACGAGCGGATTGCGTTGATCAACTTAGACTTCATATGTCGCATTACGTGGACCTGAGACCATCTTTAAAGGGAATGAGCTTAGCTAAGAAACAGAGTCCCTCAACAATACATCAGATGTTAGCGCGAGATGAGTTATACGCACCAATGCTTAAACGGCGCAACGAAGATTTGAGTTACAGT---TCTACATGTCCCATCGTA---ACTAACTATTTTTTGCTGGAAAAGTTATGCGTTCTAATCCTAACCATCATGGAAAAACAGTATTGGGAACTCGAGGAT------AGTGAAGATATATATGAATTTCCCAAAATTAATCCTGCTGCATTTGAAATGGAAGGTACGCTCTGCGACGTGTCGCAGATCGTGGTTCACCTTTTCGATCGATTTTTTGAGAAACGGCGGGTACTACGTACGGTTGATGAGAGTAGGTGGATCATACACTTAATCAGATCTACCCAGGGTAGGCAAAGATTGGAGGTGATTACTCGTTTCTTCCCTAATTACGGGAGTGGGTTGCATAGG---GAAAAGTTTGTTAGAATAAGAGATATTATGCTG---TTAAATTTCCTACCCTTCTTTTTCCTGGTTGGTGATAACATGTCTTATGAACATAGACAATGGTCGATTCCCTTGATACTTTATGCGGATAAACTTCGAATCGTCCCAGCAGAAGTTGGCGCCTACTATAACAGATTTGGACTGGCGTGTATCTTAGAGCTGCTCGTCTTCTTTCCATCATTTGATTTACGTGATGAGGTACTTGGCGAGGATATCGGTGTCTGTGCAGCCGCCATCTTAGATTTTTATCTTACTACCACCATATCACAAGGAGGTATTCAGGCTAGCATCGTGTCAACTAAAGCTCTGCTTTATGAAGTATATCTATCATCATTATGTAACGGGTTATCAGAAGCAGTTTTGTGGTATTTACCGATTACGCATCCCGTCAAATGTTTGGTTGCTTTCGAGGTTTCAGACGCGTTAATAGACCCAGAAGTGCGCATAGATAGGCTTAAACGGAGATTCCCCTTATCGAGCAGACATTTAAAAGGCGTTGTTCAAATATCGATTAACCCGAATCGTACCTTCCGAGTAATAACGCGTGGGATCGTACGACATAAAGTTTGTAAGAAGGTCGTCCTGAAACAACAGTGTAACGTAATCTTAATTCAAACGCCAGGCTACGTTTTTGGAAATGATGAGCTCCTAACAAAACTATTGAACATT
>AAA42844
ATGGATGAGTTAGGCATACCAATCTACAAA---CGAGGGGTTCCTGAGCATTTGCTGCACGGTTATGAGTTTACGATTGACTCCAGTACGAAGATACAAAGTGTTGGTGGC------------CGGCATGACGTTACAAAATTGCCTGAGATGAACGCCTATGATATCAAATCGGAAGGCATGCGGACCGCTTTATGGTATAACCCTGTGAGAAATGATGGATTTGTCGTACCGCGAGTGCTTGATATAACTTTACGAGGTTATGATGGGAAGCGAGCAGTGATAGACAGTTCAAGACATAAGAGCTTTCACACGGACGAGCGATGGGTACAATGGATGATGAAAGATTCAATGGACGCGCAACCTTTAAAGGTTGGATTAGATGACCAAACGCAAAAAATAGCGCACTCCTTACATAATTGTGTGGTGAAAATTGATTCAAAGAAAGCGGATACAATGTCTTATCATATTGAGCCGATTGAAGAC---TCGTTGAAAGGATGTTTACACACGAGAACGATGTTATGGAATCACTTAGTTCGTGTTGAGATGTCGCATGCAGCTCAAGAGATACTTACGCTCCTGAAGCCTACATATGATATCGTTGTGCACGCTGACAGGAGAGATCGGAGTCAACCCTTCCGGCCTGGTGATCAAACATTAATCAATTTTAGCAGGGGACAAAAGGTTCAGATGAATCACAATTCTTATGAAAAAATGGTAGAGGGGTTAGCGCACCTAGTAATAAGAGGCAAAACGCCCGAGCTGATTCGTGACGAAATAACTAAACTAGACGAGATATGTAATAGATGGATACGTAGCAGGTATGACCCTGGAGAAATTAAGGCCTATGAGTTATGTAAGGTATTGTCAACGGTTGGTCGGAAAATGTTAGATCAAGAAAAAGAACCCGCGGATGAAGCGAATCTATCAATCCGGTTTCAGGAGGCTATCGACAATAAATTTAGGCAGCACGATTCGGAGCGTTTAAAGATATTTGAGCACAGAAATCAACGT---AGAGATGAAGACCGATTCTATATCCTATTGATGATTGCCGCTTCGGATACATTCAATACGCGCGTGTGGTGGTCGAATCCATATCCGTGTTTAAGAGGGACGTTGATCGCCTCTGAGACGAAGCTAGGTGATGTTTATTCGATGATGCGATTATGGTATGATTGGAGTGTTAGGCCCACATATATCCCTTAT---GAAAAGTCAAGGGAACAAGAGAAATATATATATGGTAGAGTTAACCTATTTGATTATGTC---GCCGAACCTGGAACAAAGATAATACACTGGGAGTATAAGTTAAATCAACAAATTAAAGACATCACTTATGAACAGGGTAACCCCTGCGATCTATTTCCAGAT------GATGATGAA---GCCATTGTAACGAAGTTTGATGACGTAGCGTATGGACAAATGGTGAATGATTTGATAAATGGCGGCTGGGACCAGGAAAGGTTCAAAATGCATAAGATCCTCAAGTCACAAGGAAATGTTCTAACGATAGATTTCGAAAAGGATGCCAAGCTGACATCTAATGAAGGAGTCGCGATGCCTGAATATTTCGACAAGTGGATAATAGCACCAATGTTTAACGCTAAATTACGAATCAAACATGGCGAAATTGCACAACGACGGAATGATGACCCAATGGTGAAACGTACATTATCTCCCATCGCCTTTGATCCTATTGTGTTGCAGAGGTTAACATTAGCGCGTTTCTATGACATCCGTCCTGCTATAATGGGGCAGGCGCTTTCACGACAACAGGGACAATCCACATATGATGAAGAGATTTCAAAGATAGAAGGTTATGCGGAGATCTTGCAACGGCGTGGAATTGTTCAAATTCCTAAG---AAACCCTGTCCGACTGTT---ACAGCGCAATATACCCTAGAACGTTACGCATTGTTTCTGATCAATATCTTAGAGCAGCATATAATTCAGAGCACTGAT------GAGGATGTGATGTACTCGCACCCACGAGTTGATTATAAATTAGAAGTTCATGGCGAGAACATCATAGACATCTCCCAGATAGTTATATTTGTGTTTGACTTTCTATTTGAGAGGAGGCGAACGGTCAGAGGAGTATACGAATCACGATACATGGTGACACGTATAAGGGACGCACAGGGTCAGAACCGAATAAACGTTATAACCGAGTTTTTTCCAACGTTTGGATATCACTTAAGTCGCGTCAAGGAGGCCACTATCATACAGGAAATCATGTAT---CTTAATTTTCTACCTCTGTTCTTTCTGGTGAGCAATAATATTATATACACACACAAACAATGGTCTGTACCGTTATTCCTATACGCGCACGAACTTAAGGTTATTCCATTAGAGGTGGGTTCCTACAATGACCGATGCAGTTTGGTATCATACATTGAATATATGGTTTTCTTTCCGTCGAAGGCGTTCAGAACTAGCAAGCTAGATGAGGTGCAGCCTAAGATTGCGCGTGAGATGTTAAAATACTATATTAATACAAAGATTTTTGAGGGTGGGATTAATCTTAACGTTGTAACGACAAAGCAACTTCTTTACGAAACGTACCTTGCATCTATATGTGGGGGCTTATCTGATGGAATTGTATGGTATTTACCTATCACACACCCAAATAAATGCCTCGTTGCGATTGAAGTATCAGACGAGAGAGTCCCAGCGAGTATAAGGGCCAGCCATATCAAACTCAGATTTCCATTGAGTGTAAAACATCTAAAAGGAATCGTGATTATACAAGTTGATGAAGAAGGCAAATTTACAGTATATAGCGAAGGGATCGTCTCCCACAGAGTTTGCAAGAAGAATTTGCTAAAATATATGTGCGACATTGTTTTACTTAAGTTTTCGGGACATGTCTTCGGTAACGATGAAATGCTAACAAAACTTCTCAATGTA
>AAA42843
ATGGATGAGCTTGGCATTCCAATTTATGGA---CGTAATTACCCAGAGCATTTATTAAAAGGATATGAGTTTTTGATTAATACTGGTGTAAAATATCCAAGTCAAGGTGGA------------CGTCATGATGTTTCCAAGATTCCTGAGATGTTTGCTTACGATATCAAAGATGAGGGGATACGGGACGCACTCAAATATATGCCAACACGAAATGATGGGGTGGTCTTGCCAAGGATCGTTGACATTAGCTTGAAGGGATATGACATACGGAAATCAGTTATTGAAGCGAATAAGAGTAACAGCTTCCATACTGACACAAGCTGGGTTCAGTGGATGATTAAAGATAGTATGGATCAACAGCCGCTTAAGATATCGATTGATGAGGAACATAGCCGGGTTGTACATTCCCTATTTAATTGTCAGGTGAAGATCGATGCGAAAAAAGCAGATACCTTATCTTACCATCTTGAAGCAATTGAGGAC---GCAGAGAAAGCATGTTTACATACGAGAGGTCAATTATGTAATCATCTGACGAGGATGGATCTGTTACATGCGGCACAGGAAATTGCGTATGCAATTAAGCCGACGTATCAGTTAATAGTGCATTCGGAGAGAGCGTCGACTTCAGATAACTTCGAATTAGGGAGGCAAGATGTAATCACTTTAAGAAGGGGACATAGAGTACAAATGGGCGACGAAGCGTATACTAAGCTGATGGAACGCTTAGTGAGGTTAACGGTGCAAGGAAATGTACCCAGAAAGATACAAAGTGAGATAGAGCAGCTTGAAGCGATTCGAACCAGATGGGCAACTGGCAGATACGACCCAGCTCATATCAATTCACAGGATCTGTGTCGGATATTGTCACGTATAGGCAGAATTATGTTGGATCAAGAAGCGGAACCGGTTGATGAAGATAGCTTATCTTTGCGATTTCAGCGAGCTCTCGATGAGAAGTTCCGTCTTAACGATTCTGAGAGAAATAAGATATTTGAGCACAAATCGCATAAG---AAGGATGAGGATAGGTTCTACGTTTTGTTGCGTATCGCTGCTTCCGACACTTACAATTCGAGGATTTGGTGGTCAAATCCGTACCCATGCTTGCGCGGCACGTTGATTGCGGCGGAGACAAAATTAGGCGATGTTTACTTTACTCTACGATCCTGGTATGATTGGAGTGTTAGAAGTAGCTATATACCGCGT---GAAAGGGAGCGGGAAACGGAGAAGTATATATTTAGTAAGATAAACCTATTTGATTACGAA---GCTGGTCCATCGAGCAAGGTTATACATTGGGAGTATCAATTATATAAACGAGAGCGGGTGGTTACCCTAGAGAGAGGCAATCCCTGTGACTTGTATCCTGAT------GAAGATGATGAAGTCATTATCACGAAATTTGATGACGCTAAATACTCTGAGATGGTCGGGGAAATTATAGATGGTGGATGGAATGATGAGGAATTTAAAATGTATAAGTTACTTCAGGAAAAAGGTAATGTTCTCACAATTGACTTCGAAAAGGATACGAAGCTGTATAATACTTCAGAGGTGGTTTTACCAGACTATTATGGTAAGTGGATAGTTGCGCCGATGTTCAACTCTAAAATGAGAATTATTGAAACGGAGATTGCAACCAACAAAAGTGATGATCCCATGATTAAAAGAACGCTCAAACCGATGACTGATGATCCCGTCGAGCTACAGAGATATACTTTAGCCAGATACTATGATATCCGTCCTGGACTAATGGGTCGTTCGCTAAATAGGACACAGACTCAATCAACATTTGACGCGAAGGTGTCAGAGTTGCCCGACTATGAAAAGGTGGTGTCACGGTTTGGTGTAATCAAGAAACCGACA---AGACCTTGCGTAACTTTA---ACCGGGCGATACATTCTGGAGAAATATTCTTTACTTCTTATAGATATATTGAAGTATCATACTGAGGTTGAAGGGAAT------CCACAAGAAGAATTTACCCATCCGAGGATTGATCCACAGTTTAAATTCAACGGTAATACATTATCTGATCTGAATCAAACGGTCGTTTTTATAGTGGATTATTTGCATGAAAAGCGTAACTATGTACGATCGATATACGAGGCGAGATACATTATATCTAGGATAAGGTCGTCTACCGGTGCGGCGCGTATGAGTATCATCGAATTTTATTTCCCAACATTTGCGCGCTTGATTTCGAACGCGCGGGAACCGACTTATGTGAAAGATCTGATGGCG---TTGAACTTCTTGCCGTTACTATTCATAGTAGGTGATAATATGATATATAAACATAGGCAGTGGTCGATACCATTATTGCTGTATACAGACCGAGTGAAGGTGATTCCATTGGAGGTGGGCTCATCGAACAATAGACAGGGATTCGTATCTTATCTAGAGTATATGTTCTTTTTTCCATCGTTAGCTGATCGAACATCTAAGGTGGATGAATCGATGATTAAGGTGTCAAAAGAGATGGTTAATTACTATATGAAAACAACGATATCGGAAGGGGGCGTGAATTTGAACGTTGTTTCCACCAAGTCATTACTATATGACATCTATCTCTCATCAGTGTGCGGTGGTGTGTCGGATGGTGTAGTCTGGTATCTACCGATCACTCATCCATATAAGTGTGTAGTCGCTATCGAGGTGTGCGACGATAGAGTACCCGCGCGTTTACGTTGTGATAGATTGAAGTTGCGTTTTCCCTTAAGTGCACAGCATTTAAAGGGTATAGTAGTAATTCAAATAAATGAGGAGGGCGGATTTGATGTGTATACAGAAGGGATAGTAACGCATAGGGTTTGTAAGAAAAGTTTACTTAAACATGTATGCGACATTGTTCTGCTAAAATTTCATGGGCACGTCTTTGGGAACGATGAAATGCTAACAAAGTTACTCAATGTA
>AEO19795
ATGGATGAATTCGGAATACCCATTTATCTTTCGAGTAGCGTACCACACGACTTACTCAGCGATTACGATTTTATGATTGATCTGAGTGATAAAGTAGTGCACGCCGGAGAC------------CGACATGATCCGAAAAAATTGAAAGAGAGGAAAGCAATAGATGTGCCTGATGGTGAAGCGCGTACAGACTTAAATTATAATCCAACAGATAATGAAGGTAATCAACTACCACGAGCGCTAGATATCGCATTAAGTGCGCGTCTTACGAGAAAGAGC---GTGCGAAATAATGATGGCTTGGACTTTCTTACCGATGATAAATGGATGGAGTGGATGCTATCTGACGCTATGGATGTTCAGCCACTAAAAATTGATTTGAGTGCGCGAAATGGATTTGTTAAGTGCGACATTTTCAACTCATCTATATATATAAGGAGAAAATACGCTGATGCGATCGCGTATCGATATACGTCATTGGAAGAT---GAATCAAAGGGTTGCAACCATACGAGAGTGTGTATGGTTAACCATCTGATAAATAATGGGTTATATAACGCTGTGCAAGAGTGTGCTTACGCTTTAAAGGATACGTACGTTCTACGAGTGCATTCACAGAGGGAAAGGATCGATGAACCATTCGAGCCAGGTAGGCCGAAGATAGGTAGTTTGGGGAGGAATGCGAGAATAGATATGAGCGATCCGGGGTATTCGCTTTTTAAAGGTGGGATGTTACAGATTACGGTAAGTGGTGAGATACCGAATGACATACGCGTTGAGATGGAACGGCTAAACCAAATCCGTGCCACTTGGATACGTGATAAG---TCTTCAAGGGAGGTGAGGGCCATAGAGTTGTGCACACTATTATCAAGGATTGGGCGTGTAAAATGGAATGCAGAGGAAGAACCCAAGGATGAAGGTGCTATGTCATTGAGATTTCAGAACAAAATAGATTCAATGTTCCTCTCCGAGAATACAGAGAAAACCAATATCATGCAAAACACGAGTGGTCGC---ACAGATGAGGAAAGGTTTTATGCCTTGTTGCTGATATGTGCAACGGATGCGTACTCACGTCGTATATGGAGGTCCAATCCATATCCCTGTCTACGGGGCACGTTGATTGCAGCGGAATGTGTCTTAGGTGACCCGTATAAAACTTTGCGACGGAAATTTAATTGGAGTGTACGCCATGCG---------GCA---GACAAAGCGCTAGAGAATAACGCGTATATCTTTACAAGAATAAACCTGTTTGATACAGAA---AGAACACCAGGCATGCGGGTTGTACATTGGACGCAGGAGCTAACTATGGAGTCG---CAGACGACTTGGGACGAAGGATATCCATTGAAAGATGAAGCGCCC------GATGATGAG------ATGCACTGTAAGATTGATACAAACAAATATAAAGAAATGGTGACGCAGGTGATTGATGGTGGATGGGACCAGGAGAATTTCAAAATCCATAAACTCTTTCACGACGATGGGAATATATTTCTGATGGATTTCGAAAAAGATGCGAAGTTGACCGCACAGTCGGAGGTGCAATATCCTGACTACTATGATAAGTGGATTTATGCCCCAATCTTTGACACTAAGTACAAAATCACGGAGACGGAGATAGCGAATGCTAAAAATCTAGACCCGGCAATCAAGCGCACGATAGATCCTATGATGGATGACCCTGTCATGTTGCAATTGAGTACTATAGGGAATCTGTATGATACCAGGCCAGCGGTGATGGGATCAACCCTATCAATGAGACAACGCCAGACATCGCTTCATAAAACGCTATTGGATGATCCTCAAAATGAACGTTTCTATTCATCTAGATCA---ATCAAGAAAGTTGAC---GACCCTTGCCCGGTTTATTATACTGCATCTTTAGTGTTGCAGAAAATCTCTGAACTTGTAATGAGCTTGATGATCTACCATGTGGACCAGGATTGGGAG------TCACTTAAACAGTATAAACATCCTAGTATTCTGTCCGACTTTTCTTCGCTCGTGTCAAATATCCAGGACATCTCACAATTGGTTGTCCTCTTAGTTGATTTCTTCTTTGAACGAAGGAGCGTGTTAAGATCGGTTGAGGAGTCAAGATACATCATACACATCATTCGCTCGTCAAACGATGCGAATAGATTGAAGAGTTTTGAATTATATTTTCCACGATTTGGAGGGATATTACGAACGATCAAAGATGCTAAAGAGGTTTCTCACGTTACCGCT---TTAAACTTTTTACCTTATTTTTTCTTGCTGGGAGATAATATAATATATAAGCATAAGGAGTGGTCGGTTCCCGTGCTAATATATTCAGATGGCCTCATGATATGGCCTGCGCAGGTTGGAGCTAACTTTAATCGATTTGGCTTTTTTGGATTCTTGAATTATATGAGATTTCATCCCGGGATTAGATTGAGATCTAAAGTGCTCGATGATGCGGAAAAAGTTGTAGCGGTTGAAATGCTGAATTACTATATGCGTACCGATATATTCAAAGGAGGTATTCAGAAGAACGTACGAGTTACGAAACTGTCGCAAATGGAAATCTATCATTCATCATTATGTGGCGGTCTATCGGATGCTTTAATCTATGCATTGCCAATCAGTTTTCCCATCAAATGTCTTACTTTAATCATTGTCGGCGATGATTTAGCTGAGCCTCAACATAGGATCAGCAAGGCCTTGGAATTTTTTGAGCATGTCCGCGACCACGTGCGGGGAATCGCGTCAATATCTATATCTAGGAATGGAGATGTAACGACGCATTCGCAGGGTATTGTTAAAGTTGAGCTGTTAAAAAAGAATATCTTAAGGCATCAGTTCCGAGTTGCTTTATTGAAGGTGAAAGGATATGTATTTGGTAACGACGAAATGTTGACTAAACTTCTGAATGTA
>CAA39323
ATGGAGGAGCTTGTACTACCTGTGATTTCA---CGACAATTCGATAAGAAACTGTTGGGGCGTTACGAGTACGTGATAGAATTAGCTAAACCAGAGCAGGATGAGTGGACG------------AATCACGACGTTACACAGATACCAGGCAGGCGGATGTTTGATGTAGCGCAGCAAGGCATCAGGGATGCAATGCATTTGAAGCCGCTTGAGAATGATGGTGAGGTTTTACCTCGCATCTTAGATATGTCAATCGCGTGTTATGACATGAGGAAAACC---ATGATGAAGAAGGAAGGTGTCGATTTTGTTTCGAACACGAGATGGCTTGAGTGGATTATTCAAGATTCGATGGATGTACAGCCATTGCGTGTCCATATCAACGAAGATCATAGTACGGTTCAGTATGACATGTTTTCAGCGAAAGTGCACATCGATTCTAGAAAAGCGGACACCACATCGTACCACGCAATCGCTGTTGAGACGAAAGCCGAGCGTAAATGTTGCCATGTGCGTACAGAAGTGTGGAATAGTGTAGTCCGCAACCACCTTTTCAATACCGCGCAGGAATCTTGTTACACATTTAAACAAACATATGAACTGATTGTTAACTCTGAACGGTTGTCAACGGAAGAGGAATTTAGAGTGGGCGCTCCGCAGTTTCATACAATACAGAGGAACCATCGTATGCAGTTAGGAGATAACGCTTATGATAAATTTCTGAAGGGACTGGTTCAGCTAAGAGTATCAGGTACGACTCCAGCTAAGATACGTGATGAGGTCGCAGCGCTTGATGTTATCAGAGATAATTGGATCCGTGGAAGTTTTGACCGTTCACATATAAAATCATTAGAACTATGTAGATTACTTTCGAGTATAGGTAGAAAGATGGTAAATATGGAGGAAGAGCCAAAGGATGAAAAGGATTTATCGGTCAAATTCCAATTCAGATTAGACGAAAAATTCTCTCCCAACGATCCAGAGCGAAACGTAATATTTACCTCTAAAACCCACCGA---ACTAATGAGGACAGATTTTATGTATTATTGGTAATTGCGGCGTCTGACACGAATAACGGTCGAGTGTGGTGGTCCAACCCTTACCCGTGTTTACGAGGCGCGTTAATTGCGGCGGAGTGCAAATTGGGCGATGTGTATCACACCTTAAGATCGAAGTATGCCTGGGGTGTTCGACCAACCTACAAGCCAAAA---GATCTGGAACGCGAGAGAGAGAAGTACGTCGTTGGACGTGTCAATTTGTTTGACCTCGAA---GGTGAGCCGGCGACGAAGGTCATACATTGGGAGTACGAATTAATTTCGCCGACGTACTCAGTGAGTAACCACAAGGGAAATCAGTGTGATTTATATCCGGAC------GATGTCGAA------ATTACGACTAAATTTAATGAAGATAGATATCGTGAGATGATCCAGTCGGTAATTGATGATGGGTGGGACCAAAAGAATCTTAAAATGTATAAGATCCTTGAGGAAGAAGGTAATCCTTTACTATATGATCTTGAAAAAGATATTAACCTGGATAGCCAATCGCAGGTTGTGTTCCCATCATACTATAATAAGTGGACACATGCCCCGATGTTCAATGCTCGGGTTAAACCATGTGATATAGAGTTGGCGGAGAGAAAAAACGATGATCCATTCGTAAAAAGAACCTTGAAACCGATCAAAGCGGATTGCGTTGACTTGTTACGATACCATATGTCTCATTACTATGATTTAAGACCATGTGTGAAGGGAGTGAGTTTATCGATTAAGCAGACGCCCTCAGGTATCCATCAGGCTCTCGTACAAGATGATTCGTATTCAAGGCTATTGAGGCGGCGCGATGTGGATTTAGATTATAGT---TCGCCATGTCCTATTATA---ACGAACTATTTTCTGTTGGAGAAGTTTCATATTCTAATCTTGACCATCATGGAAAAACATTACTGGGAGTTAGATGAT------AGCGATGATGTATATGAGTTCCCGAAAATTGATGCATCGGCGTTCGAAGTGGATGGTACACTGTACGATATCTCGCAGACTATAGTTCACATGTATGACAGATTTTTTGAGAAGAGACGGGTGCTGCGATCGATCGACGAAAGTAGATGGATCCTTCATCTGATCAGAATATCTCAGGGTAGGGAAAGGTTGGAAGTGATTGAGAGGTTCTTCCCGAATTATGGGAAAGCAATGCGTCAA---AGGGACTTCAAGAAAGTTAGAGATGTAATGTTC---TTGAATTTTCTACCCTTCTTCTTCTTGACTGGTGATAACATCTCGTATGAACATAGGCAGTGGTCGATACCAATAATATTATACGCTGACAAATTACGAATTTTACCAATTGAAGTTGGTGCGCATTACAACAGGTTTGGAGTGACATGCATCTTGGAACTACTGAACTTTTTTCCATCCTATGAAAAACGAGAGGAGAAGCTTGAAGAGGATATTGTGTTGTGTGCTGATGCGATCGTGAATTTTTATCTTCAGACGACGATCTCAAATGGAGGTGTACAGACAAGTATCGTGTCGACTAAGGCGCTGCTTTATGAGATGTATTTATCTTCCATATGCGGCGGGTACTCTGAAGGTGTTTTGTGGTATCTTCCAATAACGCATCCCGTTAAGTGCTTAGTCGCTTTAGAAGTATCTGATGCATTAGTCGGAGCGGATGTACGTATTGATAAGATTAAGCGACGATTCCCGCTATCAGCTAAACATTTAAAAGGTATAGTTCAAATATCTGTTCACCCGAACCGTACTTTCAGCGTTACGACCTGTGGGATTGTGAAGCATAAGGTGTGTAAAAAGACTTTGCTGAAGCATCGATGTGACGTTATTCTATTACAGACCCCTGGTTATGTTTTTGGAAATGATGAACTATTAACGAAGCTCCTGAACATA
>ABB71700
ATGGAGGAGTTTGTCATTCCTGTGTTTTCTGAGAGGGAGATCCCTTACGCTTTGATTAATCGATATCCTTTGGCAATCCAGACGGATGTTAAGATTGCGGACGTGGAAGGT------------TATCATAATTTAGTGAAGATTCCAGAATCGGATATGGTTGATGTGCCTAAACTAGATATCGTTAGCGCGCTTAACTATAAACCAACGAGAAATGATGGTATAGTGGTTCCGAGGCTGTTGGATATTACCCTGAAGGCTTACGATGATAGAAAGTCG---GTTAAGAACGCACGCGGCGTGGATTTTATGACGGATGCTAAGTGGATGAAGTGGGCGATCGATGATAGGATGGACATTCAGCCACTCAAGATCACTCTA---GATGAACATTACGCAGTCAATCACCAGCTGTTTAATTGCATAGTGAAAGCAAAAACCGCTAACGCTGACACTATATATTATGACTATTTTCCCCTCGAAGAT---AGAGCTAAGAAGTGCAACCATACGAATCTTGAACTATTGAGAAGTTTAACAACGATTGAAGCGTTCCACGTACTTCAAGGCGCTGCTTATAGTCTGAAATCAAACTACGATCTAATCGCGAACTCAGAAAGGGAAAGCTTAGAAGAAAGTTATCCGATAGGTTCGGAAAAATGGGTACATCTCATAAGACGGACCAAAATAAGAAACAGCGGTCTATCATATAACAGATTCATCTCTAGCATGGTGCAAGTGGTTGTTAGGGGGAAAGTGCCAGATATAATAAGAGGAGAGATTACACAGCTCAACAGGATAAGGACGGAGTGGATAAGCGCGTCATATGATAGAACTCGGATTAGGGCGTTGGAGTTATGTAATATATTATCCGCCATTGGACGTAAGATGATGGACGCGCATGAGGAACCTAAGGATGAAATGGATTTATCTACTAGATTTCAATTTAAATTAGATGAGAAGTTCAATACATCGGACTCTGAACATGTGAACATATTTCGGACGAGTGGGGCTGCC---ACAAATGAGGGTAGATTCTATGCGCTTATCGCGATAGCCGCGACGGATACTCAGAAAGGCCGAGTTTGGCGAACAAATCCATACCCATGTCTGCGTGGAGCACTGATAGCATCCGAATGTGAGTTAGGAGACGTATATTATACCCTACGTCACGTGTATCGATGGAGCTTGCGGCCGGAATACGGTCAACGG---GAACGGCAATTGGAGGACAATAAATACGTGTTCGGTCGCGTGAATTTATTCGATTCGGAT---TTAGCTGTTGGAGATCAGGTTATTCACTGGCGATATGAGATAACCGAACCAGTT---AAAACTACTTATGACAACGGCTACATATGTAATCCGGAGGAAAAA------GACGATGAG------CTACTGTGTAAAATAGATGATGAGCGATACAAAGAGATGATGGAGAGGTTGATCGAAGGTGGATGGGATCAGGAGCGGTTTAAACTACATAATATCCTCACGGAGCCG---AATCTATTGACAATCGATTTTGAGAAGGACGCGTACCTAAACTCTCGGTCGGAGCTAGTGTTCCCAAACTACTTTGACAAATGGATAAATTCTCCCATGTTTAACGCTAGGTTGAGGATAACTCATGGAGAGATTGGATCATCTAAAACGATCGATCCGTGGAATAGGCGCGTAGTTTATGGATATATTAAAACATCTATAGAGTCACTCGATTATACGCTTGGGAAGTACTACGACATACGGTTACAACTCTTTGGTGATACTTTGAGTCAGAAACAAACCCAATCAGCCGTATTTACGTACTTAAGTGGACAGGATGACTTCCCTGCATTGACTAAT------------TATTTGAAGGGTGAA---GCAGTGTGCCCACACGCGGGTGGCGCAGTATATACATTCCGTAAGATGGCTTTATCTCTGATAGCTAGTTATGAGAAGCTGAGTCCTGAAATGCACGAAGGCTTAGAACATCAGACGTATGTACATCCTTCCGTGAACACAGCCTACCAGAAGCAGGTTAAAGACATGAAGGATCTTTCTCAGTTGATCTGTTTCATAATCGATTGTATTTTCGAGAAGCGTGTACAAATACGCGGGGTTGGAGAGGCAAGGCGCATCGTTTACCTAATTCAGAACTCGACGGGGTTGCAACGTCAAGAAGTATTGAAGAGAACTTTTCCTAATTTTCTCATGCGTTTGTTCAAACTACGAGAAGTAAAGCGCATCTGTGACTTAAACGTG---ATCAACTTTCTGCCGTTACTATTTCTTGTTCAAGATAATATCTCTTATTGGCATAGGCAATGGTCAGTACCTATGATATTGTTTGACGACGCAGTCAGGTTGATACCGGTTGAGGTTGGAGCTTACGCGAATAGATTTGGATTTAAAAGCTTTTACAACTTTATTAGATTCCATCCCGGTGATTCTAAGAAGAAACAAGATGCCGATGACATGCATAAAGAGTACGGCGTTGCCTGCTTCGAATATTACATGAACACGAAGATATCGCAGGGTGGAGTGAATGTACCTGTTGTGACATCCAAGTTGGACACGCTGAAGATACATCTAGCTTCTCTATGCTCAGGGCTTGCTGATTCGATCGTTTACACGTTGCCGGTCGCGCATCCGAAGAAATGTATCGTTCTAATCGTCGTAGGAGATGATAAGCTCGACCCGCAGGTACGCTCGGAGCAGGTATTGAGTAAGTATTATTATTCACGCAGACATATATGCGGAGTTGTAGCTGTAAGTGTGGGTCAAGAGGGCCAGTTACAGGTGTATTCCACCGGTATAGTAAGACATCGTATATGTGAGAAATCCATATTGAAGTATAAGTGCAAAGTTGTTTTGGTTAGAATGCCTGGACATGTGTTCGGAAACGACGAACTGATGACGAAATTACTCAACGTT
>AFK91781
ATGGATGAGTTCGCTATTCCAATTGATGGG---CGTGGCTATCCCGAGCATTTGTTGAAAGGTTATGAGTTCTTGATCAACATAGGAGATAAAATTCCAAGCCAAGATGGC------------CGACATGACGTATCGAAGATTCCAGAAATGTACGCATTTGATATCAAGGATGAGGGGATTCGTGATGCGTTTAGATATAACCCCGTGCGAAACGACGGGATAGTATTACCGAGGATTGTTGACATCAGCCTAAAGGGGTATGATATCAGAAAGTCCGTTATAGAAGCCTCGAAGCATAACAGCTTCCATACGGATGTAGATTGGGTACAGTGGATGATTAAGGATAGCACCGACCAGCAGCCATTAAAAATACTAATTGATGAAGACCACAGCCGCGTAGTTCATTCGCTTTTTAATTGTCAGGTGAAGATAGACGCGAAGAAGGCTGATACACTATCTTATCATGTTGAGGCGGTTGAGGAT---CAAACTAAGGCATGTCTGCATACAAAAGGTCATATTTGCCATCATCTAATGAGAATGGATTTATTTCATGCAGCGCAAGAGATTGCGTATGTGATCAAGCCAACATACCAATTAATAGTTCATTCAGAGAGAGCGTCAACGTCAGAGAATTTTGAAATCGCTAGGCAGAATGTGATCACTCTGAGGCGGGGGCATAGGGTGCAAATGGGGGATGAAGCATATGCAAAATTAATTCAACGACTAGTTCGACTTACTGTACAGGGTAACGTTCCGAGGGCTATTCAGAGCGAAATGGATCAACTCGAAGCGATTAGGTCCAGATGGGCATCGGGTAGATATGATCCTGTACATGTTAATTCGCAGGAGTTATGTCGGATATTGTCACGCATCGGAAGAATTATGTTGGATCAAGAAGCGGAACCCGTAGATGAAGGTAGTCTTTCACTTAGATTTCAGCAGGCGTTAGATGAAAAATTTCGTTTGAATGACTCAGAGAGAAATAAAATATTCGAGCCTAAGTCGCATCGA---AAAGACGAAGATAGATTTTATGTTTTGCTAGTTATTGCGGCATCCGACACTAATAACTCAAGAGTCTGGTGGTCAAACCCATACCCATGTCTGAGAGGAGCATTAATTGCGGCGGAGTCAAAGCTGGGAGATGTTTATTTTACATTACGTTCATGGTATGATTGGAGCGTTCGTAGTAACTACGCGCCTCGT---GAGAGAGAACGTGAAACAGAGAAATATATATTTAGTAGAATTAACCTTTTTGATTATGAT---GCGGAACCGTCAAGTAAAATAATACATTGGGAGTACCAGTTGTATAAGAGTGAATGGAAGGTTACCCTTGAGCGAGGAAACGCTTGTGACTTGTACCCAGAC------AGCGATGAGGACGTGATAGTTACAAAGTTTGATGAGGCAAAGTATACGGAAATGGTTGGGGAGATAATAGATGGTGGGTGGAATGAGGAAGAGTTCAAGATGTACAAATTACTTCGGAGTGACGGTAATGTTCTGACTATTGATTTTGAAAAGGATGCAAAGCTAAACAGCACATCAGAGGTAATCCTACCTGATTACTATAACAAGTGGATCATAGCACCAATGTTTAACGCTAAGTTACGGATAACTGAGACGGAGATTGCTACAATTAAAAGTGATGATCCCATGATCAAGAGGAGCCTTAAACCGATGACTAATGATCCAGTTGATCTGCAGAGATATACCTTGGCTCGTTATTACGATGTACGGCCAGGAATAATGGGTCGCTCGTTGGCTAGGAAGCAAACCCAATCAACATTTGATGCAAAGGTATCAGAAATTAAAGATTATGATGAAGTTATCGCGCGATTTGGTGTATTGCAAAAACCCACG---CACCCGTGCATGACTTTG---ACAGGAAGATACGTGCTAGAGAAGATCTCCCTGCTTCTGATCGGCATTTTGAAATACCATGTAGATGTGGAAGCGGAC------CCGTTGGAAGAGTTTACGCATCCTAAAATTGATTTACAGCATAAACTCAATGGCAGCCCACTCGTTGATTTAAGTCAAACGGTGATTTACCTAATCGATTATCTATACGAAAGACGCAGCCACGTGAGATCGGTATTCGAGGCGAGATATATCTTTTTTAAGGTGAGAAACGCGGCAGGTAGTGAACGGCTGGATCTGATTAGGTACTATTTTCCCACTTTTGCGCAAAGAATCGCTGCAGCTCGGAGGCCCTCTCAAATTAGAGATCTGATGGCT---TTAAATTTATTACCCCTATTCTTTCTCATAGGTGACAATATGATCTATAAACACAGACAGTGGTCCATCCCATTACTATTGTACGCTGATCAGGTGAAAGTGATTCCTTTGGAAGTTGGTTCCTCCAACAATAGACAAGGACTAGTATCCTACTTAGAGTACATGTGTTTCTTTCCATCGTTGTCGGATAGGGAATCAACTGTCGACGAGGCGATGGTTAAGGTGTCCGCTGAAATAGTTAATTATTATATGAAGACAACGATTTTTGATGGCGGTGTTAATTTTAACGTCGTTTCAACCAAATCGATGTTGCTCGATACGTTTCTTTCATCGATTTGCGGTGGGATCTCGGATGGGGTTGTATGGTATTTGCCTGTAACTCATCCATATAAATGTGTCGTTGCAATTGAGGTGTGTGATGATAAGGTGCCGGCTCGGCTACGCTGCGAACGGGTTAAATTACGATTTCCGCTGAGTTCGCAACATCTAAAAGGTATAGTGGTAATACGGGTAAGTGAGAATGGTAAGTTTGAAGTCTTCACTGAGGGAATTGTGACGCATAGAGTCTGTAAGAAAAGCCTGCTTAAACACGTATGTGACATCATATTACTTAAGTTTCACGGACACGTTTTCGGGAACGATGAAATGTTGACAAAGCTACTCAACGTA
>ACJ65032
ATGGATGAGCTAGGCATCCCAGTTTATAAG---AGAGGATTTCCCGAACATCTGCTTCGTGGTTATGAGTTTATAATAGATGTTGGAACTAAGATAGAAAGTGTTGGTGGA------------CGTCATGATGTAACGAAAATACCAGAAATGAATGCATATGACATCAAGCAGGAAAGTATCCGGACCGCATTATGGTATAACCCGATAAGAAATGATGGTTTTGTGTTGCCGCGAGTGTTGGATATCACATTGAGGGGTTACGATGAAAGACGGGCGGTTGTTGAAAGTACGAGACACAAGAGTTTCCACACGAATGACCAGTGGGTGCAGTGGATGATGAAAGATTCGATGGACGCTCAGCCTTTAAAGGTTGGGTTAGATGATCAAAGTAGGAATGTGGCTCACTCGTTACATAATTGCGTAGTCAAAATCGATTCGAAGAAGGCTGATACTATGTCTTATCATGTAGAGCCGATTGAGGAC---GCGTCAAAGGGGTGTTTGCATACGAGAACCATGATGTGGAATCACCTAGTACGAATAGAAACATTTCATGCAGCACAGGAGGTGGCATATACTCTTAAACCTACTTATGATATCGTGGTCCACGCTGAAAGGAGAGATCGTAGTCAACCGTTTAGGCCGGGGGATCAGACATTAATTAATTTTGGGAGAGGTCAGAAGGTGACGATGAACCACAATTCATATGATAAGATGGTTGAGGGATTAGCGCATTTAGTGATTAGAGGGAAAATTCCAGAGGTGATTAGAGATGATATCGCTAGCTTGGATGAGATATGTAATAGGTGGATACAGAGTAGGCACGACCCTGGAGAAATAAAGGCATATGAACTATGTAAAATATTATCAACGATCGGTCGAAAAGTTCTCGATCGAGAGAAAGAACCAGAGGATGAGGCAAGTCTATCGATCCGATTTCAAGAGGCGATCGACAATAAGTTCCGACAACATGATCCTGAGCGCCTGAAGATATTTGAGCATAGGAATCAGCGT---AGAGATGAGGATCGGTTCTATATTCTGTTGATGATTGCAGCCTCCGACACTTTTAACACACGAGTGTGGTGGTCAAACCCATATCCATGTTTAAGAGGAACCTTAATTGCATCGGAAACGAAACTAGGTGACGTTTATTCAATGATGCGCTCATGGTACGATTGGAGTGTTCGACCAACCTATACGCCTTAC---GAAAAAACGAGGGAACAGGAAAAATATATTTATGGACGGGTTAACCTGTTTGATTTCGTC---GCGGAACCTGGGATTAAAATCGTTCATTGGGAATATAGGCTGAATCATTCCACCCGGGAGATAACCTATGCACAAGGGAACCCATGTGATTTATACCCAGAG------GATGATGAT---GTAATAGTCACAAAGTTCGACGATGTCGCGTATGGTCAAATGATCAATGAGATGATAAATGGGGGTTGGAATCAAGAGCAGTTCAAGATGCATAAAATTTTAAAATCAGAAGGTAACGTTCTAACGATAGATTTTGAAAAGGATGCAAAGCTAACAACCAACGAAGGCGTAACAATGCCAGAATATTTCAATAAGTGGATAATCGCTCCGATGTTCAACGCTAAGCTACGTATAAAACATGAAGAGATTGCGCAGCGTCAAAGTGATGACCCGATGGTAAAACGTACTTTATCACCTATTACCGCAGATCCAATCGAATTACAAAGATTGACTTTGGCGCGATTTTACGACATTCGTCCCGCTTTAAGAGGACAGGCACTTTCGCGACAACAGGCACAGTCCACTTACGACGAAGAGATATCGAAAAGACAGGATTATGCAGAGATATTGAAACGTCGTGGAATTGTGCAAATTCCAAAG---AAACCTTGCCCAACAGTA---ACGGCCCAGTATACGTTGGAACGTTATGCCTTGTTCATTATCAGTATCCTACAACAGCATGTAGTACGAGATTGCGAC------GAGGAGGCGGTATACGAACATCCGAAAGCGGACCATGAACTTGAAATATTTGGCGAGAGCATTGTGGATATCTCTCAAGTGATTATTCTAGCTTTTGACTTGATATTCGAGAGAAGAAGGAGGGTTAGAGATGTGTATGAATCGCGGCACATAATTGCGCGTATTAGGAGAATGCGAGGTAAAGAAAGATTGAACGTGATCGCGGAGTTTTTCCCAACCTATGGGGGTCTTCTAAATGGGTTAAACAGCGCCACCGTAGTGCAGAATATTATGTAT---TTAAACTTTCTCCCATTGTATTTTTTGGTAGGCGATAACATGATATACTCTCATAGGCAGTGGTCTATTCCTTTACTTCTATATACTCATGAAGTGATGGTGGTCCCATTAGAAGTTGGTTCATACAATGATCGGTGCGGATTAATTGCGTACCTGGAATATATGGTTTTCTTTCCCTCAAAGGCGATTCGATTTAGCAAACTGAATGAAGCGCAGCCCAAGATTGCACGCGAGATGCTTAAGTACTACGCTAATACTACGGTATATGATGGGGGAGTCAACTACAACGTCGTGACGACGAAGCAGCTTCTATATGAGACATATCTCGCTTCGTTATGTGGGGGTATTTCTGATGGTATTGTCTGGTATTTACCGATCACACATCCGAACAAATGCATTGTAGCGATCGAGGTATCTGATGAAAGAGTTCCGGCTAGCATTAGAGCGGGGCGTATAAGGCTAAGATTTCCGCTGAGCGCGCGACATCTAAAAGGGGTTGTAATCATACAAATTGATGAGGAGGGCGAATTTACAGTGTATAGCGAGGGGATTGTGTCTCATCGGGTGTGTAAAAAGAATTTACTCAAGTATATGTGCGATATTATATTACTGAAGTTTTCGGGGCACGTTTTTGGTAACGACGAGATGCTGACAAAACTTCTCAACGTA
>ABB71702
ATGGATGAATTCGGAATACCCATTTATCTTTCGAGTAGCGTACCACACGACTTACTCAGCGATTACGATTTTATGATTGATCTGAGTGATAAAGTAGTGCACGCCGGAGAC------------CGACATGATCCGAAAAAATTGAAAGAGAGGAAAGCAATAGATGTGCCTGATGGTGAAGCGCGTACAGACTTAGATTATAATCCAACAGATAATGAAGGTAATCAACTACCACGAGCGCTAGATATCGCATTAAGTGCGCGTCTTACGAGAAAGAGC---GTGCGAAATAATGATGGCTTGGACTTTCTTACCGATGATAAATGGATGGAGTGGATGCTATCTGACGCTATGGATGTTCAGCCACTAAAAATTGATTTGAGTGCGCGAAATGGATTTGTTAAGTGCGACATTTTCAACTCATCTATATATATAAGGAGAAAATACGCTGATGCGATCGCGTATCGATATACGTCATTGGAAGAT---GAATCAAAGGGTTGCAACCATACGAGAGTGTGTATGGTTAACCATCTGATAAATAATGGGTTATATAACGCTGTGCAAGAGTGCGCTTACGCTTTAAAGGATACGTACGTTCTACGAGTGCATTCACAGAGGGAAAGGATCGATGAACCATTCGAGCCAGGTAGGCCGAAGATAGGTAGTTTGGGGAGGAATGCGAGAATAGATATGAGCGATCCGGGGTATTCGCTTTTTAAGGGTGGGATGTTACAGATTACGGTAAGTGGTGAGATACCGAATGACATACGCGTTGAGATGGAACGGCTAAACCAAATCCGTGCCACTTGGATACGTGATAAG---TCTTCAAGGGAGGTGAGGGCCATAGAGTTGTGCACACTATTATCAAGGATTGGGCGTGTAAAATGGAATGCAGAGGAAGAACCCAAGGATGAAGGTGCTATGTCATTGAGATTTCAGAACAAAATAGATTCAATGTTCCTCTCCGAGAATACAGAGAAAACCAATATCATGCAAAACACGAGTGGTCGC---ACAGATGAGGAAAGGTTTTATGCCTTGTTGCTGATATGTGCAACGGATGCGTACTCACGTCGTATATGGAGGTCCAATCCATATCCCTGTCTACGGGGCACGTTGATTGCAGCGGAATGTGTCTTAGGTGACCCGTATAAAACTTTGCGACGGAAATTTAATTGGAGTGTACGCCATGCG---------GCA---GACAAAGTGCTAGAGAATAACGCGTATATCTTTACAAGAATAAACCTGTTTGATACAGAA---AAAACACCAGGCATGCGGGTTGTACATTGGACGCAAGAGCTAACTATGGAGTCG---CAGACGACTTGGGACGAAGGATATCCATTGAAAGATGAAGCGCCC------GATGATGAG------ATGCACTGTAAGATTGATACAAACAAATATAAAGAAATGGTGACGCGGGTGATTGATGGTGGATGGGACCAGGAGAATTTCAAAATCCATAAACTCTTTCACGACGATGGGAATATATTTCTGATGGATTTCGAAAAAGATGCGAAGTTGACCGCGCAGTCGGAGGTGCAATACCCTGACTACTATGATAAGTGGATTTATGCCCCAATCTTTGACACTAAGTACAAAATCACGGAGACGGAGATAGCGAATGCTAAAAATCTAGACCCGGCAATCAAGCGCACGATAGATCCTATGATGGATGACCCTGTCATGTTGCAATTGAGTACTATAGGGAATCTGTATGATACCAGGCCAGCGGTGATGGGATCAACCCTATCAATGAGACAACGCCAGACATCGCTTCATAAAACGCTATTGGATGATCCTCAAAATGAACGTTTCTATTCATCTAGATCA---ATCAAAAAAGTTGAC---GACCCTTGCCCGGTTTATTATACTGCATCTTTAGTGTTGCAGAAAATCTCTGAACTTGTAATGAGCTTGATGATCTACCATGTGGACCAGGATTGGGAG------TCACTTAAACAGTATAAACATCCTAGTATTCTGTCCGACTTTTCTTCGCTCGTGTCAAATATCCAGGATATCTCACAATTGGTTGTCCTCTTAGTTGATTTCTTCTTTGAACGAAGGAGCGTGTTAAGATCGGTTGAGGAGTCAAGATACATCATACACATCATTCGCTCGTCAAACGATGCGAATAGATTGAAGAGTTTTGAATTATATTTTCCACGATTTGGAGGGATATTACGAACGATCAAAGATGCTAAAGAGGTTTCTCACGTTACCGCT---TTAAACTTTTTACCTTATTTTTTCTTGCTGGGAGATAATATAATATATAAGCATAAGGAGTGGTCGGTTCCCGTGTTAATATATTCAGATGGCCTCATGATATGGCCTGCGCAGGTTGGAGCTAACTTTAATCGATTTGGCTTTTTTGGATTCTTGAATTATATGAGATTTCATCCCGGGACTAGATTGAGATCTAAAGTGCTCGATGATGCGGAAAAAGTTGTAGCGGTTGAAATGCTGAATTACTATATGCGTACCGATATATTCAAAGGAGGTATTCAGAAGAACGTACGAGTTACGAAACTGTCGCAAATGGAAATCTATCATTCATCATTATGTGGCGGTCTATCGGATGCTTTAATCTATGCATTGCCAATCAGTTTTCCCATCAAATGTCTTACTTTAATCATTGTCGGCGATGATTTAGCTGAGCCTCAACATAGGATCAGCAAGGCCTTGGAATTTTTTGAGCATGTCCGCGATCACGTGCGGGGAATCGCGTCAATATCTATATCTAGGAATGGAGATGTAACGACGCATTCGCAGGGTATTGTTAAAGTTGAGCTGTTAAAAAAGAATATCTTAAGGCATCAGTTCCGAGTTGCTTTATTAAAGGTGAAAGGATATGTATTTGGTAACGACGAAATGTTGACTAAACTTCTGAATGTA
>ABB71703
ATGGATGAATTCGGAATACCCATTTATCTTTCGAGTAGCGTACCACACGACTTACTCAGCGATTACGATTTTATGATTGATCTGAGTGATAAAGTAGTGCACGCCGGAGAC------------CGACATGATCCGAAAAAATTGAAAGAGAGGAAAGCAATAGATGTGCCTGATGGTGAAGCGCGTACAGACTTAAATTATAATCCAACAGATAATGAAGGTAATCAACTACCACGAGCGCTAGATATCGCATTAAGTGCGCGTCTTACGAGAAAGAGC---GTGCGAAATAATGATGGCTTGGACTTTCTTACCGATGATAAATGGATGGAGTGGATGCTATCTGACGCTATGGATGTTCAGCCACTAAAAATTGATTTGAGTGCGCGAAATGGATTTGTTAAGTGCGACATTTTCAACTCATCTATATATATAAGGAGAAAATACGCTGATGCGATCGCGTATCGATATACGTCATTGGAAGAT---GAATCAAAGGGTTGCAACCATACGAGAGTGTGTATGGTTAACCATCTGATAAATAATGGGTTATATAACGCTGTGCAAGAGTGTGCTTACGCTTTAAAGGATACGTACGTTCTACGAGTGCATTCACAGAGGGAAAGGATCGATGAACCATTCGAGCCAGGTAGGCCGAAGATAGGTAGTTTGGGGAGGAATGCGAGAATAGATATGAGCGATCCGGGGTATTCGCTTTTTAAAGGTGGGATGTTACAGATTACGGTAAGTGGTGAGATACCGAATGACATACGCGTTGAGATGGAACGGCTAAACCAAATCCGTGCCACTTGGATACGTGATAAG---TCTTCAAGGGAGGTGAGGGCCATAGAGTTGTGCACACTATTATCAAGGATTGGGCGTGTAAAATGGAATGCAGAGGAAGAACCCAAGGATGAAGGTGCTATGTCATTGAGATTTCAGAACAAAATAGATTCAATGTTCCTCTCCGAGAATACAGAGAAAACCAATATCATGCAAAACACGAGTGGTCGC---ACAGATGAGGAAAGGTTTTATGCCTTGTTGCTGATATGTGCAACGGATGCGTACTCACGTCGTATATGGAGGTCCAATCCATATCCCTGTCTACGGGGCACGTTGATTGCAGCGGAATGTGTCTTAGGTGACCCGTATAAAACTTTGCGACGGAAATTTAATTGGAGTGTACGCCATGCG---------GCA---GACAAAGCGCTAGAGAATAACGCGTATATCTTTACAAGAATAAACCTGTTTGATACAGAA---AGAACACCAGGCATGCGGGTTGTACATTGGACGCAGGAGCTAACTATGGAGTCG---CAGACGACTTGGGACGAAGGATATCCATTGAAAGATGAAGCGCCC------GATGATGAG------ATGCACTGTAAGATTGATACAAACAAATATAAAGAAATGGTGACGCAGGTGATTGATGGTGGATGGGACCAGGAGAATTTCAAAATCCATAAACTCTTTCACGACGATGGGAATATATTTCTGATGGATTTCGAAAAAGATGCGAAGTTGACCGCACAGTCGGAGGTGCAATATCCTGACTACTATGATAAGTGGATTTATGCCCCAATCTTTGACACTAAGTACAAAATCACGGAGACGGAGATAGCGAATGCTAAAAATCTAGACCCGGCAATCAAGCGCACGATAGATCCTATGATGGATGACCCTGTCATGTTGCAATTGAGTACTATAGGGAATCTGTATGATACCAGGCCAGCGGTGATGGGATCAACCCTATCAATGAGACAACGCCAGACATCGCTTCATAAAACGCTATTGGATGATCCTCAAAATGAACGTTTCTATTCATCTAGATCA---ATCAAGAAAGTTGAC---GACCCTTGCCCGGTTTATTATACTGCATCTTTAGTGTTGCAGAAAATCTCTGAACTTGTAATGAGCTTGATGATCTACCATGTGGACCAGGATTGGGAG------TCACTTAAACAGTATAAACATCCTAGTATTCTGTCCGACTTTTCTTCGCTCGTGTCAAATATCCAGGACATCTCACAATTGGTTGTCCTCTTAGTTGATTTCTTCTTTGAACGAAGGAGCGTGTTAAGATCGGTTGAGGAGTCAAGATACATCATACACATCATTCGCTCGTCAAACGATGCGAATAGATTGAAGAGTTTTGAATTATATTTTCCACGATTTGGAGGGATATTACGAACGATCAAAGATGCTAAAGAGGTTTCTCACGTTACCGCT---TTAAACTTTTTACCTTATTTTTTCTTGCTGGGAGATAATATAATATATAAGCATAAGGAGTGGTCGGTTCCCGTGCTAATATATTCAGATGGCCTCATGATATGGCCTGCGCAGGTTGGAGCTAACTTTAATCGATTTGGCTTTTTTGGATTCTTGAATTATATGAGATTTCATCCCGGGATTAGATTGAGATCTAAAGTGCTCGATGATGCGGAAAAAGTTGTAGCGGTTGAAATGCTGAATTACTATATGCGTACCGATATATTCAAAGGAGGTATTCAGAAGAACGTACGAGTTACGAAACTGTCGCAAATGGAAATCTATCATTCATCATTATGTGGCGGTCTATCGGATGCTTTAATCTATGCATTGCCAATCAGTTTTCCCATCAAATGTCTTACTTTAATCATTGTCGGCGATGATTTAGCTGAGCCTCAACATAGGATCAGCAAGGCCTTGGAATTTTTTGAGCATGTCCGCGACCACGTGCGGGGAATCGCGTCAATATCTATATCTAGGAATGGAGATGTAACGACGCATTCGCAGGGTATTGTTAAAGTTGAGCTGTTAAAAAAGAATATCTTAAGGCATCAGTTCCGAGTTGCTTTATTGAAGGTGAAAGGATATGTGTTTGGTAACGACGAAATGTTGACTAAACTTCTGAATGTA
>ABB71704
ATGGATGAATTCGGAATACCCATTTATCTTTCGAGTAGCGTACCACACGACTTACTCAGCGATTACGATTTTATGATTGATCTGAGTGATAAAGTAGTGCACGCCGGAGAC------------CGACATGATCCGAAAAAATTGAAAGAGAGGAAAGCAATAGATGTGCCTGATGGTGAAGCGCGTACAGACTTAAATTATAATCCAACAGATAATGAAGGTAATCAACTACCACGAGCGCTAGATATCGCATTAAGTGCGCGTCTTACGAGAAAGAGC---GTGCGAAATAATGATGGCTTGGACTTTCTTACCGATGATAAATGGATGGAGTGGATGCTATCTGACGCTATGGATGTTCAGCCACTAAAAATTGATTTGAGTGCGCGAAATGGATTTGTTAAGTGCGACATTTTCAACTCATCTATATATATAAGGAGAAAATACGCCGATGCGATCGCGTATCGATATACGTCATTGGAAGAT---GAATCAAAGGGTTGCAACCATACGAGAGTGTGTATGGTTAACCATCTGATAAATAATGGGTTATATAACGCTGTGCAAGAGTGTGCTTACGCTTTAAAGGATACGTACGTTCTACGAGTGCATTCACAGAGGGAAAGGATCGATGAACCATTCGAGCCAGGTAGGCCGAAGATAGGTAGTTTGGGGAGGAATGCGAGAATAGATATGAGCGATCCGGGGTATTCGCTTTTTAAAGGTGGGATGTTACAGATTACGGTAAGTGGTGAGATACCGAATGACATACGCGTTGAGATGGAACGGCTAAACCAAATCCGTGCCACTTGGATACGTGATAAG---TCTTCAAGGGAGGTGAGGGCCATAGAGTTGTGCACACTATTATCAAGGATTGGGCGTGTAAAATGGAATGCAGAGGAAGAACCCAAGGATGAAGGTGCTATGTCATTGAGATTTCAGAACAAAATAGATTCAATGTTCCTCTCCGAGAATACAGAGAAAACCAATATCATGCAAAACACGAGTGGTCGC---ACAGATGAGGAAAGGTTTTATGCCTTGTTGCTGATATGTGCAACGGATGCGTACTCACGTCGTATATGGAGGTCCAATCCATATCCCTGTCTACGGGGCACGTTGATTGCAGCGGAATGTGTCTTAGGTGACCCGTATAAAACTTTGCGACGGAAATTTAATTGGAGTGTACGCCATGCG---------GCA---GACAAAGCGCTAGAGAATAACGCGTATATCTTTACAAGAATAAACCTGTTTGATACAGAA---AGAACACCAGGCATGCGGGTTGTACATTGGACGCAGGAGCTAACTATGGAGTCG---CAGACGACTTGGGACGAAGGATATCCATTGAAAGATGAAGCACCC------GATGATGAG------ATGCACTGTAAGATTGATACAAACAAATATAAAGAAATGGTGACGCAGGTGATTGATGGTGGATGGGACCAGGAGAATTTCAAAATCCATAAACTCTTTCACGACGATGGGAATATATTTCTGATGGATTTCGAAAAAGATGCGAAGTTGACCGCACAGTCGGAGGTGCAATATCCTGACTACTATGATAAGTGGATTTATGCCCCAATCTTTGACACTAAGTACAAAATCACGGAGACGGAGATAGCGAATGCTAAAAATCTAGACCCGGCAATCAAGCGCACGATAGATCCTATGATGGATGACCCTGTCATGTTGCAATTGAGTACTATAGGGAATCTGTATGATACCAGGCCAGCGGTGATGGGATCAACCCTATCAATGAGACAACGCCAGACATCGCTTCATAAAACGCTATTGGATGATCCTCAAAATGAACGTTTCTATTCATCTAGATCA---ATCAAGAAAGTTGAC---GACCCTTGCCCGGTTTATTATACTGCATCTTTAGTGTTGCAGAAAATCTCTGAACTTGTAATGAGCTTGATGATCTACCATGTGGACCAGGATTGGGAG------TCACTTAAACAGTATAAACATCCTAGTATTCTGTCCGACTTTTCTTCGCTCGTGTCAAATATCCAGGACATCTCACAATTGGTTGTCCTCTTAGTTGATTTCTTCTTTGAACGAAGGAGCGTGTTAAGATCGGTTGAGGAGTCAAGATACATCATACACATCATTCGCTCGTCAAACGATGCGAATAGATTGAAGAGTTTTGAATTATATTTTCCACGATTTGGAGGGATATTACGAACGATCAAAGATGCTAAAGAGGTTTCTCACGTTACCGCT---TTAAACTTTTTACCTTATTTTTTCTTGCTGGGAGATAATATAATATATAAGCATAAGGAGTGGTCGGTTCCCGTGCTAATATATTCAGATGGCCTCATGATATGGCCTGCGCAGGTTGGAGCTAACTTTAATCGATTTGGCTTTTTTGGATTCTTGAATTATATGAGATTTCATCCCGGGATTAGATTGAGATCTAAAGTGCTCGATGATGCGGAAAAAGTTGTAGCGGTTGAAATGCTGAATTACTATATGCGTACCGATATATTCAAAGGAGGTATTCAGAAGAACGTACGAGTTACGAAACTGTCGCAAATGGAAATCTATCATTCATCATTATGTGGCGGTCTATCGGATGCTTTAATCTATGCATTGCCAATCAGTTTTCCCATCAAATGTCTTACTTTAATCATTGTCGGCGATGATTTAGCTGAGCCTCAACATAGGATCAGCAAGGCCTTGGAATTTTTTGAGCATGTCCGCGACCACGTGCGGGGAATCGCGTCAATATCTATATCTAGGAATGGAGATGTAACGACGCATTCGCAGGGTATTGTTAAAGTTGAGCTGTTAAAAAAGAATATCTTAAGGCATCAGTTCCGAGTTGCTTTATTGAAGGTGAAAGGATATGTATTTGGTAACGACGAAATGTTGACTAAACTTCTGAATGTA
>AEO19819
ATGGAGGAGTTTGTCATTCCTGTGTTTTCTGAGAGGGAGATCCCTTACGCTTTGATTAATCGATATCCTTTGGCAATCCAGACGGATGTTAAGATTGCGGACGTGGAAGGT------------TATCATAATTTAGCGAAGATTCCAGAATCGGATATGGTTGATGTGCCTAAACTAGATATCGTTAGCGCGCTTAACTATAAACCAACGAGAAATGATGGTATAGTGGTTCCGAGGCTGTTGGATATTACCCTGAAGGCTTACGATGATAGAAAGTCG---GTTAAGAACGCACGCGGCGTGGATTTTATGACGGATGCTAAGTGGATGAAGTGGGCGATCGATGATAGGATGGACATTCAGCCACTCAAGATCACTCTA---GATGAACATTACGCAGTCAATCACCAGCTGTTTAATTGCATAGTGAAAGCAAAAACCGCTAACGCTGACACTATATATTATGACTATTTTCCCCTCGAAGAT---AGAGCTAAGAAGTGCAACCATACGAATCTTGAACTACTGAGAAGTTTAACAACGATTGAGGCGTTCCACGTACTTCAAGGCGCTGCTTATAGTCTGAAATCAAACTACGATCTAATCGCGAACTCAGAAAGGGAAAGCTTAGAAGAAAGTTATCCGATAGGTTCGGAAAAATGGGTACATCTCATAAGACGGACCAAAATAGGAAACAGCGGTCTATCATATAACAGATTCATCTCTAGCATGGTGCAAGTGGTTGTTAGGGGGAAAGTGCCAGATATAATAAGAGGAGAGATTACACAGCTCAACAGGATAAGGACGGAGTGGATAAGCGCGTCATATGATAGAACTCGGATTAGGGCGTTGGAGTTATGTAATATATTATCCGCCATCGGACGTAAGATGATGGACGCGCATGAGGAACCTAAGGATGAAATGGATTTATCTACTAGATTTCAATTTAAATTAGATGAGAAGTTCAATACATCGGACTCTGAACATGTGAACATATTTCAGACGAGTGGGGCTGCC---ACAAATGAGGGTAGATTCTATGCGCTTATCGCGATAGCCGCGACGGATACTCAGGAAGGCCGAGTTTGGCGAACAAATCCATACCCATGTCTGCGTGGAGCACTGATAGCATCCGAATGTGAGTTAGGAGACGTATATTATACCCTACGTCACGTGTATCGGTGGAGCTTGCGGCCGGAATACGGTCAACGG---GAACGGCAATTGGAGGACAATAAATACGTGTTCGGTCGCGTGAATTTATTCGATTCGGAT---TTAGCTGTTGGAGATCAGGTTATTCACTGGCGATATGAGATAACCGAACCAGTT---AAAACTACTTATGACAACGGCTACATATGTAATCCGGAGGAAAAA------GACGATGAG------CTACTGTGTAAAATAGATGATGAGCGATACAAAGAGATGATGGAGAGGTTGATCGAAGGTGGATGGGATCAGGAGCGGTTTAAACTACATAATATCCTCACGGAGCCG---AATCTATTGACAATCGATTTTGAGAAGGACGCGTACCTAAACTCTCGGTCGGAGCTAGTGTTCCCAAACTACTTTGACAAATGGATAAATTCTCCCATGTTTAACGCTAGGTTGAGGATAACTCATGGAGAGATTGGATCATCTAAAACGATCGATCCGTGGAATAGGCGCGTAGTTTATGGATATATTAAAACATCTATAGAGTCACTCGATTATACGCTTGGGAAGTACTACGACATACGGTTACAACTCTTTGGTGATACTTTGAGTCAGAAACAAACCCAATCAGCCGTATTTACGTACTTAAGTGGACAGGATGACTTCCCTGCATTGACTAAT------------TATTTGAAGGGTGAA---GCAGTGTGCCCACACGCGGGTGGCGCAGTATATACATTCCGTAAGATGGCTTTATCTCTGATAGCTAGTTATGAGAAGCTGAGTCCTGAAATGCACGAAGGCTTAGAACATCAGACGTATGTACATCCTTCCGTGAACACAGCCTACCAGAAGCAGGTTAAAGACATGAAGGATCTTTCTCAGTTGATCTGTTTCATAATCGATTGTATTTTCGAGAAGCGTGTACAAATACGCGGGGTTGGAGAGGCAAGGCGCATCGTTTACCTAATTCAGAACTCGACGGGGTTGCAACGTCAAGAAGTATTGAAGAGAACTTTTCCTAATTTTCTCATGCGTTTGTTCAAACTACGAGAAGTAAAGCGCATCTGTGACTTAAACGTG---ATCAACTTTCTGCCGTTACTATTTCTTGTTCAAGATAATATCTCTTATTGGCATAGGCAATGGTCAGTACCTATGATATTGTTTGACGACGCAGTCAGGTTGATACCGGTTGAGGTTGGAGCTTACGCGAATAGATTTGGATTTAAAAGTTTTTACAACTTTATTAGATTCCATCCCGGTGATTCTAAGAAGAAACAAGATGCCGACGACATGCATAAAGAGTACGGCGTTGCCTGCTTCGAATATTACATGAACACGAAGATATCGCAGGGTGGAGTGAATGTACCTGTTGTGACATCCAAGTTGGACACGCTGAAGATACATCTAGCTTCTCTATGCTCTGGGCTTGCTGATTCGATCGTTTACACGTTGCCGGTCGCGCATCCGAAGAAATGTATCGTTCTAATCGTCGTAGGAGATGATAAGCTCGACCCGCAGGTACGCTCGGAGCAGGTATTGAGTAAGTATTATTATTCACGCAGACATATATGCGGAGTTGTAGCTGTAAGTGTGGGTCAAGAGGGCCAGTTACAGGTGTATTCCACCGGTATAGTAAGACATCGTATATGTGAGAAATCCATATTGAAGTATAAGTGCAAAGTTGTTTTGGTTAGAATGCCTGGACATGTGTTCGGAAACGACGAACTGATGACGAAATTACTCAACGTT
>AFK91709
ATGGACGAATTCGGAATACCCATTTATCTTTCGAGCAACGTACCACACGATTTACTTTGCGATTACGATTTTATGATTGATCTGAGTGATAAAGTAGTGCACGCCGAAGAT------------CGACATGATCCGAAAAAATTGAAAGGGAGGAAAGCGATAGATGTGCCTGATGGTGAGGTGCGTACAGATTTAAATTATAATCCTACAGATAATGAGGGTAATCAACTACCACGAGCGCTAGATATCGCATTGAGTGCGCGCCTTACGAGGAAGAGC---GTGCGAAATAACGATGGCCTGGACTTCCTCACTGATGATAAATGGATGGAATGGATGTTATCAGACGCTATGGATGTTCAGCCACTAAAAATTGATTTTAATGCGCGAAATGGGTTTGTTAAGTGTGATACCTTCAACTCGTCCATATATATAAGGAGAAAAAACGCTGATGCGATCGCATACCGATATGTGTCATTAGAAGAT---GAATCGAAAGGTTGCAACCACACGAGGGTGCATATGGTTAATCACCTAATAAATAACGGATTATATAATGCTGTACAAGAGTGTGCTTACGCTTTAAAAGATACGTATGTTCTACGAGTGCACTCACAGAGGGAAAGAATCGATGAACCATTCGAGGCGGGCAGACCTAAGATTGGTAGTTTGGGAAGGAACGCGAGAATAGATATGAGCGAACCAGGGTATTCGCTTTTTAAAAGCGGGATGCTACAGATTACGGTAAGTGGTGAGGTGCCGAGTGATATACGCGTTGAGATGGAACGGCTAAACCAAATCCGTGCCATTTGGATACGTGATAAG---TCTTCTAGGGAGGTGAGAGCTACAGAATTATGTACGCTATTATCAAAGATTGGACGTATAAAATGGAATGCAGAGGAAGAACCCAAGGACGAAGGGGCCATGTCATTGAGGTTTCAAAACAAAATAGATTCAATGTTTTTCTCCGAAAATACAGAGAAAACCAACATCATGCAGAATGTGAGCGGTCGC---ACAGATGAGGAGAGGTTTTATGCTTTACTGTTGATATGTGCAACGGATGCGTACTCACGTCGCATATGGAGATCAAATCCATACCCTTGTCTGCGGGGCACGTTAATTGCGGCGGAATGCGTTTTAGGTGACCCGTATAAAACCTTGCGACGGAAGTTTAATTGGAGTGTACGCCATGCG---------GCG---GATAAAACGCTAGAGAATAATGCGTATGTCTTTGCTAGAATAAATCTGTTTGACACAGAG---AAAACACCAGGCGCGCGGGTCATACATTGGACTCGAGAGTTAACTATGGAATCG---CAAACGACTTGGGATGAGGGATATCCGCTGAGAGATGAAGCGCCT------GATGACGGG------ATGCACTGTAAGATTGATATGAACAAATATAAAGAGATGGTGACGCGGGTGATTGACGGTGGGTGGGACCAGGAAAATTTAAAAATTCATAAACTTTTTCATGATGATGGGAATATATTTTTAATGGATTTCGAGAAAGACGCGAAATTGACCGCACAGTCGGAAGTGCAATATCCTGACTACTATGACAAATGGATTTATGCCCCGATTTTTGATACTAAGTACAAGATCACAGAAACAGAGATAGCGAATGCTAAGAGTCCAGATCCAGCAGTTAAGCGCACGATAGATCCAATGATGGATGACCCTGTCATGTTACAATTGAATACTATAGGGAATTTATATGATACTAGGCCAGCGGTGATGGGGTCAACCCTATCAATGAGACAACGCCAGACATCGCTTCATAAAACGTTATTGGATGATCCTCAAAACGAACGCTTCTATTCATCAAGATCG---ATTAAAAAGGTCGAC---GACCCTTGTCCGGTTCATTATACTGCATCCTTAGTGTTACAGAAAGTTTCCGAGCTTGTACTGAGCTTGATGATCTACCATGTGAATCAGGATTGGGAG------CCACTCAAGCAGTATAGACATCCTAGTATTCTGTCCGATTTTTCTTTGCTCGTATCAAACATCCAAGATATCTCACAATTGGTTGTCTTCTTGGTTGATTTCTTCTACGAACGGAAGAGCGCGCTAAGATCGGTTGAGGAATCAAGATACATTATACATATCATTCGCTCATCAAGCGGTGCGAATAGATTGAAGAGTTTTGAATTACATTTTCCACGATTTGGAGGGATATTACGAACGATCAAAGATGCTAAAGAGGTTTCTCACGTCACCGCT---CTAAATTTCTTACCCTATTTCTTCTTACTGGGAGATAACATAATTTATAAGCATAAGGAGTGGTCAGTTCCCGTGTTAGTATATTCAGATGGTATCATGATATGGCCTGCGCAGGTAGGAGCTAACTTTAATCGATTCGGTTTCTTCGGATTCCTGAATTATATGAGATTTCATCCTGGGGTTAGATTAAGGTCTAAAGTGCTCGATGACGCAGAAAAAGTTATAGCGGTTGAAATACTGAACTACTATATGCGTACCGATATATTCAAAGGAGGCGTTCAGAAAAACGTACGAGTTACGAAGTTCTCGCAGATGGAAATCTATCACTCATCGTTATGTGGCGGTCTATCGGATGCTCTAATTTATGCACTGCCAATCAGTTTTCCCATTAAATGCTTAACATTAATTATCGTTGGAGATGATCTAGCTGAGCCTCACCATAGGATCAGCAAGGCCTTGGAATTTTTTGAGCATGTCCGCGACCACGTGCGTGGAATCGCGTCAATATCTATATCTAGGAATGGAGACGTAACAACGCATTCGCAGGGTATTGTTAAAGTTGAGCTGTTAAAGAAAAATATTTTAAGACATCAATTCCGAGTTGCCTTATTGAAAGTGAAAGGATACGTATTTGGTAACGACGAAATGTTGACTAAACTTCTGAATGTA
>ABG91357
ATGGAGGAGTTTGTCATTCCTGTGTTTTCAGAGAGGGAGATCCCTTACGCTCTGATTAATCGATACCCTTTGGCAATCCAGACGGATGTTAAGATTGTGGACGTAGATGGT------------TATCATAATCTAGCGAAAATTCCGGAATCGGACATGGTTGATGTTCCCAAACTAGACATCGTTAGCGCGCTTAACTATAAACCAACGAGGAATGATGGTATAGTGGTACCGAGGCTGTTGGATATCACCCTAAAGGCTTACGATGACAGAAAGTCG---GTTAAGAACGCACGCGGCGTGGATTTTATGACGGATGCTAAGTGGATGAAGTGGGCGATCGATGATAGGATGGACATTCAGCCACTCAAGATCACCCTA---GATGAACACTACGCAGTCAATCACCAGCTGTTTAATTGTATAGTGAAGGCGAAAACTGCTAACGCTGATACCATATATTATGACTATTTTCCCCTCGAAGAT---AGAGCTAAAAAGTGCAACCATACAAATCTTGAACTATTGCGAAGTTTGACAACGATTGAAGCGTACCACGTACTTCAAGGCGCTGCTTATAGTCTGAAATCAAACTATGATCTAATCGCGAACTCGGAGAGGGAAAGCTTAGAGGAAAGTTATCCGATAGGTTCGGAGAAATGGGTACACCTCACAAGACGGGCCAAAATAGGAAATAACGGTCTATCATATAACAGATTCATCTCTAGTATGGTGCAAGTGGTTGTTAGAGGGAAAGTGCCAGATATAATAAGGGGGGAAATTACGCAGCTTAACAGGATAAGGACGGAATGGATAAACGCGTCATATGATAGAACTCGGATTAGGGCGTTGGAGTTGTGTAATATATTATCCGCTATTGGACGTAAGATGATGGACGCGCATGAGGAACCGAAGGACGAAATGGATTTATCTACTAGATTTCAATTTAAATTGGATGAGAAGTTCAATACATCGGATTCTGAACATGTGAACATATTTCGGACGAGTGGGGCTGCC---ACAAATGAGGGTAGATTTTATGCGCTTATCGCAATAGCTGCGACGGATACTCAGAAAGGTCGAGTTTGGCGAACAAATCCATACCCATGTCTGCGTGGAGCGCTGATAGCATCCGAATGTGAGTTAGGAGACGTATATTATACTCTGCGTCACGTGTATCGATGGAGCCTGCGACCTGAATACGGTCAGCGG---GAACGACAATTAGAAGACAATAAATATGTGTTCGGTCGCGTGAATTTATTCGATTCAGAT---TTAGCTGTTGGAGATCAGGTTATTCACTGGCGATATGAGATAACCGAACCAGTC---AAAACTACTTATGATAACGGCTACATATGCAATCCAGAGGAAAAG------GACGATGAG------CTACTGTGTAAGATAGATGATGAGCGCTATAAGGAGATGATGGAAAGGTTGATCGAAGGTGGATGGGATCAGGAGCGGTTTAAACTCCATAATATCCTCACGGAGCCA---AATCTGCTGACAATCGATTTTGAGAAAGACGCGTACCTAAATTCTCGGTCGGAACTAGTGTTCCCAAACTACTTTGATAAATGGATAAATTCTCCCATGTTTAACGCCAGGTTGAGGATAACTCATGGAGAAATTGGGTCGTCTAAAACGGCCGATCCGTGGAATAAGCGCGTAGTTTATGGGTATATCAAAACATCTATAGAGTCACTTGATTATACACTTGGGAAGTACTACGATATACGGTTACAGCTCTTTGGTGATACTTTGAGTCGGAAACAAACTCAATCAGCCGTATTCACGTACTTAAGCGGACAGGATGATTTCCCTACATTGACTAAT------------TATTTGAAGAGTGAA---GCAGTGTGCCCACACGCGGGGGGCGCGGTATATACCTTCCGTAAGATGGCTTTATCTCTGATAGCTAATTATGAGAAACTGAATCCTGAAATGCACGAAGGCTTAGAACATCAAACGTATGTACATCCTTCCGTGAACACAACCTACCAAAAGCAGGTTAAAGATATGAAGGATTTCTCTCAATTGATCTGCTTTATAATCGATTGTATTTTCGAGAAGCGTATACAAATACGCGGGGTCGGAGAAGCTAGGCGCATCATTTACCTAATTCAGAACTCGATAGGATTACAACGTCAAGAAGTGTTGAAGAGAACCTTTCCTAACTTTCTCATGCATTTATTCAAACTACGAGAAGTAAAGCGCATCTGTGACTTGAGTGTG---ATCAACTTTCTGCCGTTACTATTTCTTGTTCAAGATAATATTTCTTATTGGCATAGGCAGTGGTCGGTCCCCATGATATTGTTTGACGACGCGGTCAGGTTGATACCGGTTGAGGTTGGGGCTTACGCGAATAGATTTGGATTTAAAAGCTTTTACAACTTTATTAGATTCCATCCCGGTGATTCTAAAAAGAAACAAGATGCCGATGACATGCATAAAGAGTACGGCGTCGCCTGCTTCGAATATTATATGAACACGAAGATATCGCAGGGTGGAGTGAATGTACCTGTTGTGACGTCCAAGTTGGACACGTTGAAGATACATCTAGCTTCTTTATGCTTAGGGCTCGCTGATTCAATCGTTTACACGTTGCCGGTTGCACATCCGAAAAAATGTATCGTTCTAATCGTCGTTGGAGATGATAAGCTCGACCCGCAGGTACGCTCGGAGCAGGTATTAAGCAAGTACTATTATTCACGCAGACATATATGCGGAGTTGTAGCTGTAAGTGTAGGTCAAGAGGGCCAGTTACAGGTGTATTCCTCCGGTATAGTAAGACATCGTATATGTGAGAAATCTATATTGAAGTATAAATGCAAAGTTGTTTTGATTAGAATGCCTGGACATGTGTTCGGAAACGACGAACTGATGACGAAATTACTCAACGTT
>AFI73125
ATGGAGGAATTCGTCATACCAGTGTTTTCTGAGAGAGATATTCCATATTTACTGCTAAATCATTACCCACTAGCTATACAGATAGATGTTAAAGTTGATGATGAAGGTGGG------------AAACATAATCTTATCAAGATACCTGAATCGGATATGATCGACGTACCGAGGTTAAGTATCATAGAGGCTCTAAATTATAGACCGAAAAGGAACGATGGTGTGGTCGTGCCGAGATTGCTAGATATAACGCTACGCGCTTATGATAATAGGAAATCC---GCAAAGAACGCGAAAGGAGTTGAATTTATGACAGATACTAAGTGGATGAAATGGGCAATTGACGACAAAATGGATATACAACCCCTTAAGGTTACTCTG---GATAACCACTGTTCCGTTAACCATCAACTCTTCAATTGTATCGTTAAGGCGAGGTCAGCAAATGCAGACACTATTTATTACGACTATTACCCATTGGAAAAT---GGAGCGAAAAGATGTAATCATACGAACCTGGATTTATTACGAAGTTTAACAACGACGGAGATGTTCCACATCTTACAGGGAGCGGCTTACGCCTTAAAAACAACGTATGAATTAGTAGCTCATTCCGAAAGAGAAAACATGAGCGAGAGTTATCAGGTTGGGACGCAGAGATGGATACAGCTGCGTAAAGGTACTAAAATTGGATATAGAGGGCAGCCGTACGAACGATTTATATCCAGCTTAGTTCAAGTAATCATTAAAGGGAAAATTCCGGATGAGATTAGAACCGAAATCGCTGAACTTAATAGAATAAAAGATGAGTGGAAAAACGCCGCGTATGACAGAACTAAGATACGTGCATTGGAGCTCTGCAAGATACTTTCGGCGATCGGACGTAAAATGTTAGATGTTCAAGAAGAGCCAAAGGATGAGATGGCGTTATCTACTAGATTTCAGTTCAAGTTAGACGAGAAATTCATTAGGACTGATCAAGAACACGTAAATATATTTGAAGCAGGTGGTTCCGCA---ACAGATGATGGGAGATTTTACGCGCTAATCGCTATAGCAGCTACCGATACGCAGCAAGGCCGTGTTTGGAGAACGAACCCTTATCCATGTTTGCGTGGTGCGCTAATTGCTGCTGAGTGTGAGCTCGGCGATGTGTACTTCACATTGCGTCAAACGTATAAATGGAGTCTGCGTCCAGAATATGGTCAGCGT---GAGAGGCCGTTAGAAGACAATAAATATGTGTTCGCTCGTCTTAATCTATTTGATACTAAC---TTAGCCGTTGGGGATGAAATCATTCACTGGCGTTATGAGGTTTATCAGCCTAAA---GAAACAACTCATGATGATGGATATATCTGTGTGTCACAGAAAGGT------GATGATGAA------TTATTATGTGAGGTTGATGAAGATAGGTATAAGGAGATGTTTGATCGTATGATTCAAGGCGGATGGGATCAGGAACGGTTCAAATTACACAACATATTGACTGAACCA---AACCTACTTACCATCGATTTCGAGAAGGATGCTTACCTTGGCGCGCGTTCTGAATTAGTATTCCCGCCCTATTATGACAAATGGATCAATTCACCGATGTTTAATGCCCGGCTTAAAATTGCGCGTGGCGAGATTGCAACCTGGAAGGCGGATGATCCTTGGAGTAATCGGGCGGTTCATGGGTATATAAAGACGTCAGCGGAATCTTTAGAGTATGCGTTAGGGCCATATTATGACCTACGTCTGCAGTTATTCGGCGACACCCTCAGTCTGGGACAAAGACAGTCAGCTGTATTCGAACATATGGCTCAACAAGATGATTTTTCTACGCTAACGGAT------------TATACGAAAGGAAGA---ACAGTGTGCCCTCACTCAGGCGGGACTTTTTACACTTTCCGCAAGGTAGCGTTGATTATTTTATCGAATTACGAACGATTGGACCCAAGTTTACATGAGGGGAGGGAACATGAGACATACATGCACCCGGCAGTTAATGATGTCTTTAGACGACACGTTTTAGAAATGAAAGATTTTTCCCAGCTGATTTGTTTTGTGTTCGACTACATTTTTGAGAAACATGTACAGCTACGTAATGCCAAAGAGGCGAGAAGGATTATATATTTAATACAGAATACGTCCGGTGCGTATCGATTAGATGTTTTACGCGAAGCTTTCCCCAACTTTTTAAAGCACGTTATGAATTTACGTGATGTGAAACGTATATGCGATCTGAATGTG---ATTAATTTCTTTCCATTGTTATTTTTGGTTCAAGATAATATTTCATATTGGCATAGACAGTGGTCGATCCCAATGATTTTATTTGATCAAGTTATCAGATTAATTCCCGTCGAAGTCGGGGCATACGCAAATAGATTTGGACTTAAGAGCTTCTTCAATTTCATTAGGTTTCACCCCGGCGATTCAAAGAAGAGACAGGATGCGGATGACACCCATAAAGAATTCGGCTCAATATGTTTCGAGTATTACACTACGACAAAGATCTCTCAAGGTGAGATAGATGTTCCGGTCGTTACGTCTAAATTAGATACACTTAAGTTGCACGTAGCTTCCTTATGCGCGGGGCTAGCTGACTCTCTAGTGTATACGCTGCCTGTAGCGCACCCGAAGAAAAGTATCGTTCTAATTATTGTGGGGGATGATAAGCTTGAACCACAAATACGCTCAGAGCAAATCGTAAATAAGTACTATTATTCACGGAGGCACATCTCAGGGGTTGTTTCGATCTGCGTGAACCAGGGTGGACAACTGAAGGTGCATTCCATGGGGATAACGAGACATCGGATATGTGATAAGTCGATATTGAAATATAAATGCAAAGTAGTATTAGTTAGGATGCCAGGACATGTCTTCGGAAATGATGAATTAATGACGAAGCTACTAAATGTT
>ADI49479
ATGGAGGAGCTAGCGATTCCGATTTATACG---AATGTATTCCCAGCGGAGCTTTTAGATGGATATGATTACATCATTGATGTTAGTAGTCGTGTTGAAGAGGAAGGTGATGAGCCCGTTAAGCGACACGATGTAACAGAGATTCCTAGGAATTCAATGTTCGATATTAAGGATGAACATATACGTGATGCGATTATATACAAACCAGTCAACAATGATGGGTACGTGCTACCGAGAGTATTAGATATCACGCTGAAAGCCTTTGACGACCGGAAAAGAGTTGTTTTGAATGATGGTCATAGCGAATTTCATACGAAAACGAATTGGGTTCAGTGGATGATTGATGACGCAATGGATGTCCAACCTCTTAAGGTAGATATCGCTCACACGCGCTCGAGGATCAGCCACGCACTCTTTAACTGTACGGTACGATTGCATTCAAAAAAGGCTGACACTGCATCTTATCACGTTGAACCAGTTGAAATT---GAATCGTGGGGATGTAACCACACATGGTTGAGTAGGATTCATCATCTAGTGAATGTTGAATTATTTCATTGTTCACAAGAGGCGGCGTATACATTGAAACCCACATATAAGATAATATCAAATGCGGAACGTGCATCAACGAGTGATTCCTTT---------AATGGAACTATGATCGAATTAGGTCGTAATCATCAAATTCAGATGGGTGACCAGGGATACCAGAAGTTGAAAGAAGGGTTGGTACAAGTTCGAATTGAAGGGAAGACGCCTTTGGTAATACAAGAGGAAATAACCGCTTTGAATAAAATAAGAGAACAATGGATCGCTCGAAATTTCGATCAAAGGGAAATCAAGGTTTTAGATCTGTGTAGGTTGTTGTCTACGATAGGTAGGAAGATGTGCAATACTGAAGAGGAACCTAAGAATGAAGCTGATCTTTCAGTGAAGTTCCAAATGGAGCTTGACGAAATATTTCGACCGGGAAATAACGAGCGTACCAACATCATGGGGGGAGGAGTACATCGG---AAAAACGAGGACAGATTTTACGTACTAATTATGATCGCTGCATCCGATACCAATAAAGGTCGTATATGGTGGAGCAATCCGTATCCCTGCCTGCGTGGAGCGTTAATCGCCGCTGAAGTCCAATTGGGTGATGTTTACAATCTTTTAAGGAATTGGTTCCAATGGAGCGTACGACCTACCTATGTACCTTAC---GATAGGAATAGAGAAAGTGATAAGTATATTTATAGTAGAATCAATTTATTTGATTCAACC---CTGAGACCAGGCGACAAAATAGTACATTGGGAGTATAAGTTGCTTAATGAAGTACGAGAGGTTAGCATCAACAAAGGTAATGAGTGCGATCTGTTCCCTGAG------GATGAAGAA------TTTACCACCAAGTTTCATGAGGCGCGGTATACGGAGATGAAGAACCAAATTATTCAAAGCGGGTGGAATCAACGAGATTTTAAAATGCATAAAATACTAGAGGATGGCGCAAATGTGTTAACGATTGATTTTGAGAAGGACGCGCACATCGGCACGGGTTCGGCCCTGAGTTTGCCGGATTACTATAACAAATGGATAATTGCTCCGATGTTTAACGCTAAGTTACGCATTACCGAGGTTGTGATTGGAACGGCTCACACCGACGATCCAGCTGTAGGGCGCAGCGCGAAGGCGTTCACACATGATCCTTTTGACCTGCAGCGATATTGTCTAGCAAGATACTATGATGTACGACCTGGTATGATGGGCCGCGCTCTCTCTAAGCAACAAAATATGTCGTCGATGACTGATAAACTCTCTAAGCAGGAGGATTACGCAGGGATTGTTTCAAGGCGTCTGGAATACAAGGAACGAGAG---AACAGATGCTTGACGGAG---ACAGCGCAGTATGTATTCGAGAAAACATGCTTATACGTACTAGAATTATTGAGCAGACATACGATGCCCTCGGAGGAT------TCTGAAGTAACGTTTGAACACCCAACAATTGATCCCAGCGTCGATATTGAAACGTGGAAAATAATTGATGTTTCGCAACTGATCATATTCGTATTTGACTATTTGTTTGAAAATCGGAAGATCGTGAGGGATACTACCGAGGCAAGGTGGACGCTTTTCAAAATAAGATCGGAAGTAGGACGAGCCAGGATTGACGCAATAGAGATGACTTTTCCTCGGTTTGGACGTATGCTAAGAAATGCGTCTCAGGCAAAGATAAATCAAGATATCGCGTGC---TTGAACTTCCTTCCACTACTTTTCATCATAGGCGATAATATATCTTACGCACATAGACAGTGGAGTATACCGGTGCTGCTGTATGCGCACGATATCCGAATTATACCTTTGGAAGTTGGAGCGTACAATAATCGTTTTGGGCTGACGTCATACCTAGAGTATATGGCTTTCTTTCCATCGTACGCTACTAGAGTAGCTAAAATTGACGAGTCGATCAAGGAGTGCGCGATCGCAATGGCTGAGTTTTATATGAACACCGATATCCACAGTGGGAGTGTGATGAGTAACGTGATAACGACCAAGCGGCTATTGTATGAAACATACTTAGCTTCGCTATGCGGCGGTTATTCGGATGGATTGCTTTGGTACCTGCCAATTACACATCCCTCGAAATGCTTAGTCGCCTTTGAGGTAGCTGATGACGTAGTTCCACTCTCAGTAAGGCGGGAACGTATTCTATCTAGGTTTCCTTTAAGCTCGAGACATGTCAAGGGGATTGCGTTGATTTCGGTGGATAGGAATCAAAAGGTATCGGTTCAAACAGAGGGTATTGTAACACATCGTCTCTGTAAAAAGAATCTGTTAAAATACGTGTGTGATGTTATTCTTTTTAAGTTTTCTGGACACGTTTTTGGGAATGATGAGATGTTAACTAAGCTGCTCAATGTA
>AAT48088
ATGGAGGAGTTCGTCATTCCAGTCTATTCAGAAGATGAGATTCCATATGCGTTACTAAGCAGATACCCTCTGGCGATACAGACAAATGTTAAAATAGAGGATGTTGAAGGA------------AAACATAATGTTGTAAAGATTCCTGAATCCGATATGATAGATATACCAAAATTAACGATTGTAGAGGCGATGAATTATAAACCAGCGAGAAACGATGGGATCGTTGTACCTAGATTACTTGATATAACATTACGCGCTTATGATGATAGAAAATCG---ACGAAAAGCGCTCGAGGGATAGAGTTCATGACGAACGCTAGATGGATGAAATGGGCCATAGATGATAGAATGGATATCCAACCTCTTAAAGTGACTTTA---GATCATTATTGTTCCGTCAACCATCAACTCTTTAACTGCGTTGTTAAAGCGAATGCTGCCAACGCTGATACGATCTATTATGATTATTTCCCGCTTGAGGAC---TATAAAAAGAGATGTAACCATACAAATCTTGATTTATTGAGAAGTTTAACGAATATGGAGTTGTTCCACGCGTTGCAAGGTGCTGCGTACAGTATCAAATCAAGCTACGAATTAGTGGCATACTCCGAAAGAGGAAGCCTGGAGGAGACTTATGTGGTAGGACAGCCAAAATGGATACACTTGACTAGAGGAACGCGAATAGGCAATAGTGGATTATCCTATGAACGGTTCATTTCGAGCATGGTCCAGGTAAGCGTAAATGGAAAGATTCCAGACGAGATAGCGAACGAGATCGCGCAACTGAATAGAATAAGGGCAGAGTGGATAACAGCCACATACGATAGAGGCAGGATTAGAGCGCTAGAGCTATGCAATATCCTTTCCACGATTGGGCGTAAGATGCTAAATACGCATGAGGAGCCGAAAGATGAAATGGACCTATCGACGAGATTTCAGTTTAAACTTGATGAGAAATTTAACAGAGCGGATTCAGAACATGTTAATATTTTTGGTGTAAGAGGTCCAGCA---ACAGATGAAGGAAGATTCTACGCTCTGATCGCAATCGCAGCGACAGATACACAAAAGGGCAGAGTGTGGAGAACGAATCCGTATCCATGCTTGCGGGGTGCTTTAGTTGCAGCTGAGTGTGAATTAGGTGATGTTTACAGTACACTTCGACGTGTGTATAGATGGAGTCTAAGGCCAGAATATGGACAGCAC---GAGCGACAGTTAGAGAACAATAAATACGTCTTTAATCGTATAAATTTATTTGATTCAAAC---TTAGCAGTTGGTGACCAGATTATTCATTGGCGTTATGAGGTTAAAGCATCGGCG---GAGACGACCTATGACAGCGGATATATGTGTCGGCATGAAGCTGAG------GAGGATGAA------CTATTATGTAAAATTAATGAGGACAAATATAAAGAAATGCTGGACAGAATGATTCAGGGTGGGTGGGATCAGGAAAGATTTAAACTTCATAACATACTGACGGACCCA---AACTTATTGACGATTGATTTTGAAAAAGACGCGTATCTGAATTCACGGTCCGAGTTAGTTTTGCCGGATTATTTCGACAAATGGATCAGTTCACCAATGTTTAACGCGCGCTTAAGAATTACTAAAGGGGAGATCGGAACATCAAAAAAGGATGACCCATGGAACAACCGCGCGGTACGTGGATACATTAAGTCCCCTGCGGAGTCGTTAGATTTTGTTCTCGGGCCCTACTACGATCTGCGGCTTCTATTTTTTGGCGAGACGTTGAGCTTAAAACAGGAACAGTCCGCGGTTTTTCAATATTTGAGTCAGCTCGATGATTTTCCCGCGCTTACGCAG---------------CTAACAGGAGAT---GCCGTATGCCCACATTCAGGCGGAGCGTTATATACGTTTAGGAAAGTCGCGCTATTTTTGATCGGGAATTATGAAAAGTTAAGTCCGGATCTACATGAAGGTATGGAACACCAGAGATATGTGCATCCGTCGACTGGCGGGACGTATCAGAAACGCGTGCTAGAGATGAAGGATCCCTGCCAGCTTACGTGTTTTGTGATTGATTACATCTTTGAAAAACGTGAACAGCTACGTGATACCAAAGAGGCGAGGTACATTGTGTATCTAATTCAAAGTCTTACTGGGACACAACGGCTGAGTGTTTTAAGGTCGACGTTTCCGAATTTCTTCCAACGATTGTTGATGCTAAAAGAGATCAAATTTGTGCGCGATCTGAATGTG---ATTAACTTCCTCCCTCTGATGTTCCTTGTTCATGATAACATCTCGTATTGGCATAGACAGTGGTCGATTCCAATGGTACTGTTTGACGATACGATCAAGTTAATACCTGTAGAGGTTGGTGCATATGCGAATAGATTTGGGTTCAAAAGTTTTATGAACTTTACACGGTTTCACCCTGGTGAGTTGAAGAAAAAACAGATTGCCGAAGATATACATAAAGAGTTTGGTGTGGTCGCTTTCGAATATTACACCAATACAAAAATTTCCCAGGGGAATGTGCATACACCAGTAATGACTACGAAAATGGATGTATTGAGAGTACATTTATCTTCTTTATGTGCAGGTCTGGCGGACTCAGTCGTATATACATTACCAGTTGCGCATCCTAAAAAATGCATCGTTCTAATAATTGTGGGAGACGACAAATTGGAACCGCATACGCGTTCAGAACAGATAGTTAGTCGGTATAATTACTCACGTAAGCACATTTGTGGAATTGTATCCGTCACTATCGGGCAGAACAGTCAGTTGAGAGTTCATACATCTGGAATTGTAAAACACCGTGTATGCGACAAGTTCATTCTAAAACACAAGTGCAAGGTGATATTAGTGAGGATGCCGGGGTACGTTTTCGGAAATGATGAATTAATGACGAAACTATTGAATGTC
>AAT48089
ATGGAGGAGTTCGTCATTCCAGTCTATTCAGAAGATGAGATTCCATATGCGTTACTAAGCAGATACCCTCTGGCGATACAGACAAATGTTAAAATAGAGGATGTTGAAGGA------------AAACATAATGTTGTAAAGATTCCTGAATCCGATATGATAGATATACCAAAATTAACGATTGTAGAGGCGATGAATTATAAACCAGCGAGAAACGATGGGATCGTTGTACCTAGATTACTTGATATAACATTACGCGCTTATGATGATAGAAAATCG---ACGAAAAGCGCTCGAGGGATAGAGTTCATGACGAACGCTAGATGGATGAAATGGGCCATAGATGATAGAATGGATATCCAACCTCTTAAAGTGACTTTA---GATCATTATTGTTCCGTCAACCATCAACTCTTTAACTGCGTTGTTAAAGCGAATGCTGCCAACGCTGATACGATCTATTATGATTATTTCCCGCTTGAGGAC---TATAAAAAGAGATGTAACCATACAAATCTTGATTTATTGAGAAGTTTAACGAATATGGAGTTGTTCCACGCGTTGCAAGGTGCTGCGTACAGTATCAAATCAAGCTACGAATTAGTGGCATACTCCGAAAGAGGAAGCCTGGAGGAGACTTATGTGGTAGGACAGCCAAAATGGATACACTTGACTAGAGGAACGCGAATAGGCAATAGTGGATTATCCTATGAACGGTTCATTTCGAGCATGGTCCAGGTAAGCGTAAATGGAAAGATTCCAGACGAGATAGCGAACGAGATCGCGCAACTGAATAGAATAAGGGCAGAGTGGATAACAGCCACATACGATAGAGGCAGGATTAGAGCGCTAGAGCTATGCAATATCCTTTCCACGATTGGGCGTAAGATGCTAAATACGCATGAGGAGCCGAAAGATGAAATGGACCTATCGACGAGATTTCAGTTTAAACTTGATGAGAAATTTAACAGAGCGGATTCAGAACATGTTAATATTTTTGGTGTAAGAGGTCCAGCA---ACAGATGAAGGAAGATTCTACGCTCTGATCGCAATCGCAGCGACAGATACACAAAAGGGCAGAGTGTGGAGAACGAATCCGTATCCATGCTTGCGGGGTGCTTTAGTTGCAGCTGAGTGTGAATTAGGTGATGTTTACAGTACACTTCGACGTGTGTATAGATGGAGTCTAAGGCCAGAATATGGACAGCAC---GAGCGACAGTTAGAGAACAATAAATACGTCTTTAATCGTATAAATTTATTTGATTCAAAC---TTAGCAGTTGGTGACCAGATTATTCATTGGCGTTATGAGGTTAAAGCATCGGCG---GAGACGACCTATGACAGCGGATATATGTGTCGGCATGAAGCTGAG------GAGGATGAA------CTATTATGTAAAATTAATGAGGACAAATATAAAGAAATGCTGGACAGAATGATTCAGGGTGGGTGGGATCAGGAAAGATTTAAACTTCATAACATACTGACGGACCCA---AACTTATTGACGATTGATTTTGAAAAAGACGCGTATCTGAATTCACGGTCCGAGTTAGTTTTGCCGGATTATTTCGACAAATGGATCAGTTCACCAATGTTTAACGCGCGCTTAAGAATTACTAAAGGGGAGATCGGAACATCAAAAAAGGATGACCCATGGAACAACCGCGCGGTACGTGGATACATTAAGTCCCCTGCGGAGTCGTTAGATTTTGTTCTCGGGCCCTACTACGATCTGCGGCTTCTATTTTTTGGCGAGACGTTGAGCTTAAAACAGGAACAGTCCGCGGTTTTTCAATATTTGAGTCAGCTCGATGATTTTCCCGCGCTTACGCAG---------------CTAACAGGAGAT---GCCGTATGCCCACATTCAGGCGGAGCGTTATATACGTTTAGGAAAGTCGCGCTATTTTTGATCGGGAATTATGAAAAGTTAAGTCCGGATCTACATGAAGGTATGGAACACCAGAGATATGTGCATCCGTCGACTGGCGGGACGTATCAGAAACGCGTGCTAGAGATGAAGGATCCCTGCCAGCTTACGTGTTTTGTGATTGATTACATCTTTGAAAAACGTGAACAGCTACGTGATACCAAAGAGGCGAGGTACATTGTGTATCTAATTCAAAGTCTTACTGGGACACAACGGCTGAGTGTTTTAAGGTCGACGTTTCCGAATTTCTTCCAACGATTGTTGATGCTAAAAGAGATCAAATTTGTGCGCGATCTGAATGTG---ATTAACTTCCTCCCTCTGATGTTCCTTGTTCATGATAACATCTCGTATTGGCATAGACAGTGGTCGATTCCAATGGTACTGTTTGACGATACGATCAAGTTAATACCTGTAGAGGTTGGTGCATATGCGAATAGATTTGGGTTCAAAAGTTTTATGAACTTTACACGGTTTCACCCTGGTGAGTTGAAGAAAAAACAGATTGCCGAAGATATACATAAAGAGTTTGGTGTGGTCGCTTTCGAATATTACACCAATACAAAAATTTCCCAGGGGAATGTGCATACACCAGTAATGACTACGAAAATGGATGTATTGAGAGTACATTTATCTTCTTTATGTGCAGGTCTGGCGGACTCAGTCGTATATACATTACCAGTTGCGCATCCTAAAAAATGCATCGTTCTAATAATTGTGGGAGACGACAAATTGGAACCGCATACGCGTTCAGAACAGATAGTTAGTCGGTATAATTACTCACGTAAGCACATTTGTGGAATTGTATCCGTCACTATCGGGCAGAACAGTCAGTTGAGAGTTCATACATCTGGAATTGTAAAACACCGTGTATGCGACAAGTTCATTCTAAAACACAAGTGCAAGGTGATATTAGTGAGGATGCCGGGGTACGTTTTCGGAAATGATGAATTAATGACGAAACTATTGAATGTC
>AAT48082
ATGGAGGAGTTCGTCATTCCAGTCTATTCAGAAGATGAGATTCCATACGCGTTACTGAGCAGATACCCTTTGGCGATACAGACAAATGTTAAAATAGAGGATGTTGAAGGA------------AAACATAATGTTGTAAAGATTCCTGAATCCGATATGATAGATATACCAAGATTAACAATTGTAGAGGCGATGAATTATAAACCAGCGAGAAACGATGGAATCGTTGTACCTAGATTACTTGATATAACATTACGTGCTTATGATGATAGAAAATCG---ACAAAAAGTGCTCGAGGGATAGAGTTCATGACGAACGCTAGATGGATGAAATGGGCCATAGATGATAGAATGGATATCCAACCGCTTAAAGTGACTTTA---GATCATTACTGTTCCGTCAACCATCAGCTCTTTAACTGCGTCGTCAAAGCGAATGCTGCCAACGCTGATACGATCTATTATGATTATTTCCCACTTGAAGAC---CATAAAAAGAGATGTAACCACACAAATCTTGATTTATTGAGAAGTTTGACTAATATGGAGTTGTTCCACGCGTTGCAAGGTGCTGCATACAGTATCAAATCAAGCTACGAATTAGTGGCAAACTCCGAAAGAGAAAGCTTGGAGGAGACTTATGCGGTGGGACAGCCAAAGTGGATACACTTGACTAGAGGAACGCGAATAGGCAATAGTGGATTACCTTATGAACGGTTTATCTCAAGTATGGTCCAGGTGATCGTAAATGGAAAGATTCCAAGCGAGATAGCGAACGAGGTCGCGCAACTGAATAGAATAAGGGCAGAGTGGATAGCGGCTACATACGATAGAGGCAGGATTAGAGCGCTAGAGCTATGCAAGATCCTTTCCACGATTGGGCGTAAGATACTGAACACGCATGAAGAGCCGAAAGATGAAATGGATCTATCAACAAGATTTCAGTTCAAACTTGACGAAAAATTTAACAGAGCAGATCCAGAACATGTTAATATTTTTGGTGTAAGAGCCCCAGCG---ACAGATGAAGGAAGATTTTACGCTCTGATTGCAATCGCAGCGACGGATACACAAAAGGGTAGAGTGTGGAGAACAAATCCGTATCCATGCTTGCGAGGTGCTTTAGTTGCAGCTGAGTGTGAATTGGGTGACGTTTACAGTACACTCCGACGTGTGTATAGATGGAGTCTAAGGCCGGAGTATGGACAACAC---GAGCGACAGTTAGAGAACAATAAATACGTCTTTAATCGTATAAATTTATTTGATTCAAAC---TTAGCGGTCGGCGACCAGATAATTCATTGGCGTTATGAGGTTAAAGCATCGGCG---GAGACGACTTATGACAGCGGATACATGTGTCGGCATGAGGCTGAG------GAGGATGAA------CTACTATGTAAAATCAATGAGGACAAATATAAAGACATGCTGGACAGAATGATTCAGGGTGGGTGGGATCAGGAAAGATTTAAACTTCATAACATACTGACGGACCCT---AACTTATTGACGATTGATTTTGAAAAAGATGCGTATCTGAATTTACGGTCCGAGTTAGTTTTGCCGGATTATTTCGACAAATGGATCAGTTCACCAATGTTTAACGCGCGCTTAAGAATTACTAAAGGGGAGATCGGAACATCGAAAAAGGATGATCCATGGAACAACCGCGCAGTACGTGGATACATCAAGTCCCCTGCGGAGTCGTTGGATTTTGTTCTCGGGCCTTACTACGATCTGCGGCTACTATTTTTTGGCGAGGCGTTGAGCTTAAAACAGGAACAATCCGCGGTTTTTCAATATTTGAGTCAGCTCGATGATTTTCCCGCGCTTACGCAG---------------CTAACAGGAGAT---GCCGTATGCCCACATTCAGGCGGAGCGCTATATACGTTTAGGAAAGTCGCGCTATTTTTAATCGGGAATTATGAAAAGTTAAGTCCGGATCTACATGAAGGTATGGAACATCAAACATATGTGCATCCGTCGACTGGTGGGACGTATCAAAAATGCGTGCTAGAGATGAAGGACCCTTGTCAACTTATGTGCTTTGTGATTGATTACATCTTTGAAAAACGTGAACAGCTACGTGATACCAAAGAGGCGAGGTACATCGTGTATCTAATTCAAAGTCTCACTGGGACACAACGGCTGGATGTTCTGAAATCGACGTTCCCGAATTTTTTCCAACGATTATTAATGCTGAAAGAGATCAAATTTGTGCGTGATCTGAATGTG---ATCAATTTCCTCCCTCTGATGTTCCTTGTTCATGATAACATCTCGTATTCGCATAGACAGTGGTCAATTCCAATGGTGCTGTTTGACGATACGATCAAGTTAATACCCGTAGAGGTTGGCGCGTACGCAAATAGATTTGGATTCAAAAGTTTTATGAACTTTACACGGTTTCACCCTGGTGAGTCAAAGAAAAAACAGATTGCCGAGGATATGCATAAGGAGTTTGGAGTGGTCGCTTTCGAATATTACACCAATACAAAAATTTCCCAGGGGAGTGTCCATACACCAGTAATGACTACGAAAATGGATGTATTGAAAATACATTTGTCTTCTTTATGTGCGGGTCTGGCGGATTCTATCGTATATACATTACCAGTTGCGCATCCTAAGAAATGCATCGTTCTAATAATTGTGGGAGATGACAAATTGGAACCGCATACGCGTTCAGAACAAATAGTTAGTCGGTATAATTACTCACGTAAGCACATTTGTGGAATTGTATCCGTCACCGTCGGGCAGAATAGTCAGTTGAGAGTTCATACCTCTGGAATTGTTAAACACCGTGTATGCGACAAATTCATTCTGAAACACAAGTGCAAGGTGATATTAGTGAGGATGCCGGGGTACGTTTTCGGAAATGATGAATTAATGACGAAACTATTGAATGTC
>AAB70533
ATGGAGGAGTTCGTCATTCCAGTCTATTCAGAAGATGAGATTCCATACGCGTTACTGAGCAGATACCCTTTGGCGATACAGACAAATGTTAAAATAGAGGATGTTGAAGGA------------AAACATAATGTTGTAAAGATTCCTGAATCCGATATGATAGATATACCAAGATTAACAATTGTAGAGGCGATGAATTATAAACCAGCGAGAAACGATGGAATCGTTGTACCTAGATTACTTGATATAACATTACGTGCTTATGATGATAGAAAATCG---ACAAAAAGTGCTCGAGGGATAGAGTTCATGACGAACGCTAGGTGGATGAAATGGGCCATAGATGATAGAATGGATATCCAACCGCTTAAAGTGACTTTA---GATCATTACTGTTCCGTCAACCATCAGCTCTTTAACTGCGTCGTCAAAGCGAATGCTGCCAACGCTGATACGATCTATTATGATTATTTCCCACTTGAAGAC---CATAAAAAGAGATGTAACCACACAAATCTTGATTTATTGAGAAGTTTGACTAATATGGAGTTGTTCCACGCGTTGCAAGGTGCTGCATACAGTATCAAATCAAGCTACGAATTAGTGGCAAACTCCGAAAGAGAAAGCTTGGAGGAGACTTATGCGGTGGGACAGCCAAAGTGGATACACTTGACTAGAGGAACGCGAATAGGCAATAGTGGATTACCTTATGAACGGTTTATCTCAAGTATGGTCCAGGTGATCGTAAATGGAAAGATTCCAAGCGAGATAGCGAACGAGGTCGCGCAACTGAATAGAATAAGGGCAGAGTGGATAGCGGCTACATACGATAGAGGCAGGATTAGAGCGCTAGAGCTATGCAAGATCCTTTCCACGATTGGGCGTAAGATACTGAACACGCATGAAGAGCCGAAAGATGAAATGGATCTATCAACAAGATTTCAGTTCAAACTTGACGAAAAATTTAACAGAGCAGATCCAGAACATGTTAATATTTTTGGTGTAAGAGCCCCAGCG---ACAGATGAAGGAAGATTTTACGCTCTGATTGCAATCGCAGCGACGGATACACAAAAGGGTAGAGTGTGGAGAACAAATCCGTATCCATGCTTGCGAGGTGCTTTAGTTGCAGCTGAGTGTGAATTGGGTGACGTTTACAGTACACTCCGACGTGTGTATAGATGGAGTCTAAGGCCGGAGTATGGACAACAC---GAGCGACAGTTAGAGAACAATAAATACGTCTTTAATCGTATAAATTTATTTGATTCAAAC---TTAGCGGTCGGCGACCAGATAATTCATTGGCGTTATGAGGTTAAAGCATCGGCG---GAGACGACTTATGACTGCGGATACATGTGTCGGCATGAGGCTGAG------GAGGATGAA------CTACTATGTAAAATCAATGAGGACAAATATAAAGACATGCTGGACAGAATGATTCAGGGTGGGTGGGATCAGGAAAGATTTAAACTTCATAACATACTGACGGACCCT---AACTTATTGACGATTGGTTTTGAAAAAGATGCGTATCTGAATTTACGGTCCGAGTTAGTTTTGCCGGATTATTTCGACAAATGGATCAGTTCACCAATGTTTAACGCGCGCTTAAGAATTACTAAAGGGGAGATCGGAACATCGAAAAAGGATGATCCATGGAACAGCCGCGCAGTACGTGGATACATCAAGTCCCCTGCGGAGTCGTTGGATTTTGTTCTCGGGCCTTACTACGATCTGCGGCTACTATTTTTTGGCGAGGCGTTGAGCTTAAAACAGGAACAATCCGCGGTTTTTCAATATTTGAGTCAGCTCGATGATTTTCCCGCGCTTACGCAG---------------CTAACAGGAGAT---GCCGTATGCCCACATTCAGGCGGAGCGCTATATACGTTTAGGAAAGTCGCGCTATTTTTAATCGGGAATTATGAAAAGTTAAGTCCGGATCTACATGAAGGTATGGAACATCAAACATATGTGCATCCGTCGACTGGTGGGACGTATCAAAAATGCGTGCTAGAGATGAAGGACCCTTGTCAACTTATGTGCTTTGTGATTGATTACATCTTTGAAAAACGTGAACAGCTACGTGATACCAAAGAGGCGAGGTACATCGTGTATCTAATTCAAAGTCTCACTGGGACACAACGGCTGGATGTTCTGAAATCGACGTTCCCGAATTTTTTCCAACGATTATTAATGCTGAAAGAGATCAAATTTGTGCGTGATCTGAATGTG---ATCAATTTCCTCCCTCTGATGTTCCTTGTTCATGATAACATCTCGTATTCGCATAGACAGTGGTCAATTCCAATGGTGCTGTTTGACGATACGATCAAGTTAATACCCGTAGAGGTTGGCGCGTACGCAAATAGATTTGGATTCAAAAGTTTTATGAACTTTACACGGTTTCACCCTGGTGAGTCAAAGAAAAAACAGATTGCCGAGGATATGCATAAGGAGTTTGGAGTGGTCGCTTTCGAATATTACACCAATACAAAAATTTCCCAGGGGAGTGTCCATACACCAGTAATGACTACGAAAATGGATGTATTGAAAATACATTTGTCTTCTTTATGTGCGGGTCTGGCGGATTCTATCGTATATACATTACCAGTTGCGCATCCTAAGAAATGCATCGTTCTAATAATTGTGGGAGATGACAAATTGGAACCGCATACGCGTTCAGAACAAATAGTTAGTCGGTATAATTACTCACGTAAGCACATTTGTGGAATTGTATCCGTCACCGTCGGGCAGAATAGTCAGTTGAGAGTTCATACCTCTGGAATTGTTAAACACCGTGTATGCGACAAATTCATTCTGAAACACAAGTGCAAGGTGATATTAGTGAGGATGCCGGGGTACGTTTTCGGAAATGATGAATTAATGACGAAACTATTGAATGTC
>AAB70532
ATGGAGGAGTTCGTCATTCCAGTCTATTCAGAAGATGAGATTCCATATGCGTTACTAAGCAGATACCCTCTGGCGATACAGACAAATGTTAAAATAGAGGATGTTGAAGGA------------AAACATAATGTTGTAAAGATTCCTGAATCCGATATGATAGATATACCAAAATTAACGATTGTAGAGGCGATGAATTATAAACCAGCGAGAAACGATGGGATCGTTGTACCTAGATTACTTGATATAACATTACGCGCTTATGATGATAGAAAATCG---ACGAAAAGCGCTCGAGGGATAGAGTTCATGACGAACGCTAGATGGATGAAATGGGCCATAGATGATAGAATGGATATCCAACCTCTTAAAGTGACTTTA---GATCATTATTGTTCCGTCAACCATCAACTCTTTAACTGCGTTGTTAAAGCGAATGCTGCCAACGCTGATACGATCTATTATGATTATTTCCCGCTTGAGGAC---TATAAAAAGAGATGTAACCATACAAATCTTGATTTATTGAGAAGTTTAACGAATATGGAGTTGTTCCACGCGTTGCAAGGTGCTGCGTACAGTATCAAATCAAGCTACGAATTAGTGGCATACTCCGTAAGAGGAAGCCTGGAGGAGACTTATGTGGTAGGACAGCCAAAATGGATACACTTGACTAGAGGAACGCGAATAGGCAATAGTGGATTATCCTATGAACGGTTCATTTCGAGCATGGTCCAGGTAAGCGTAAATGGAAAGATTCCAGACGAGATAGCGAACGAGATCGCGCAACTGAATAGAATAAGGGCAGAGTGGATAACAGCCACATACGATAGAGGCAGGATTAGAGCGCTAGAGCTATGCAATATCCTTTCCACGATTGGGCGTAAGATGCTAAATACGCATGAGGAGCCGAAAGATGAAATGGACCTATCGACGAGATTTCAGTTTAAACTTGATGAGAAATTTAACAGAGCGGATTCAGAACATGTTAATATTTTTGGTGTAAGAGGTCCAGCA---ACAGATGAAGGAAGATTCTACGCTCTGATCGCAATCGCAGCGACAGATACACAAAAGGGCAGAGTGTGGAGAACGAATCCGTATCCATGCTTGCGGGGTGCTTTAGTTGCAGCTGAGTGTGAATTAGGTGATGTTTACAGTACACTTCGACGTGTGTATAGATGGAGTCTAAGGCCAGAATATGGACAGCAC---GAGCGACAGTTAGAGAACAATAAATACGTCTTTAATCGTATAAATTTATTTGATTCAAAC---TTAGCAGTTGGTGACCAGATTATTCATTGGCGTTATGAGGTTAAAGCATCGGCG---GAGACGACCTATGACAGCGGATATATGTGTCGGCATGAAGCTGAG------GAGGATGAA------CTATTATGTAAAATTAATGAGGACAAATATAAAGAAATGCTGGACAGAATGATTCAGGGTGGGTGGGATCAGGAAAGATTTAAACTTCATAACATACTGACGGACCCA---AACTTATTGACGATTGATTTTGAAAAAGACGCGTATCTGAATTCACGGTCCGAGTTAGTTTTGCCGGATTATTTCGACAAATGGATCAGTTCACCAATGTTTAACGCGCGCTTAAGAATTACTAAAGGGGAGATCGGAACATCAAAAAAGGATGACCCATGGAACAACCGTGCGGTACGTGGATACATTAAGTCCCCTGCGGAGTCGTTAGATTTTGTTCTCGGGCCCTACTACGATCTGCGGCTTCTATTTTTTGGCGAGACGTTGAGCTTAAAACAGGAACAGTCCGCGGTTTTTCAATATTTGAGTCAGCTCGATGATTTTCCCGCGCTTACGCAG---------------CTAACAGGAGAT---GCCGTATGCCCACATTCAGGCGGAGCGTTATATACGTTTAGGAAAGTCGCGCTATTTTTGATCGGGAATTATGAAAAGTTAAGTCCGGATCTACATGAAGGTATGGAACACCAGAGATATGTGCATCCGTCGACTGGCGGGACGTATCAGAAACGCGTGCTAGAGATGAAGGATCCCTGCCAGCTTACGTGTTTTGTGATTGATTACATCTTTGAAAAACGTGAACAGCTACGTGATACCAAAGAGGCGAGGTACATTGTGTATCTAATTCAAAGTCTTACTGGGACACAACGGCTGAGTGTTTTAAGGTCGACGTTTCCGAATTTCTTCCAACGATTGTTGATGCTAAAAGAGATCAAATTTGTGCGCGATCTGAATGTG---ATTAACTTCCTCCCTCTGATGTTCCTTGTTCATGATAACATCTCGTATTGGCATAGACAGTGGTCGATTCCAATGGTACTGTTTGACGATACGATCAAGTTAATACCTGTAGAGGTTGGTGCATATGCGAATAGATTTGGGTTCAAAAGTTTTATGAACTTTACACGGTTTCACCCTGGTGAGTTGAAGAAAAAACAGATTGCCGAAGATATACATAAAGAGTTTGGTGTGGTCGCTTTCGAATATTACACCAATACAAAAATTTCCCAGGGGAATGTGCATACACCAGTAATGACTACGAAAATGGATGTATTGAGAGTACATTTATCTTCTTTATGTGCAGGTCTGGCGGACTCAGTCGTATATACATTACCAGTTGCGCATCCTAAAAAATGCATCGTTCTAATAATTGTGGGAGACGACAAATTGGAACCGCATACGCGTTCAGAACAGATAGTTAGTCGGTATAATTACTCACGTAAGCACATTTGTGGAATTGTATCCGTCACTATCGGGCAGAACAGTCAGTTGAGAGTTCATACATCTGGAATTGTAAAACACCGTGTATGCGACAAGTTCATTCTAAAACACAAGTGCAAGGTGATATTAGTGAGGATGCCGGGGTACGTTTTCGGAAATGATGAATTAATGACGAAACTATTGAATGTC
>AAT48086
ATGGAGGAGTTCGTCATTCCAGTCTATTCAGAAGATGAGATTCCATATGCGTTACTAAGCAGATACCCTCTGGCGATACAGACAAATGTTAAAATAGAGGATGTTGAAGGA------------AAACATAATGTTGTAAAGATTCCTGAATCCGATATGATAGATATACCAAAATTAACGATTGTAGAGGCGATGAATTATAAACCAGCGAGAAACGATGGGATCGTTGTACCTAGATTACTTGATATAACATTACGCGCTTATGATGATAGAAAATCG---ACGAAAAGCGCTCGAGGGATAGAGTTCATGACGAACGCTAGATGGATGAAATGGGCCATAGATGATAGAATGGATATCCAACCTCTTAAAGTGACTTTA---GATCATTATTGTTCCGTCAACCATCAACTCTTTAACTGCGTTGTTAAAGCGAATGCTGCCAACGCTGATACGATCTATTATGATTATTTCCCGCTTGAGGAC---TATAAAAAGAGATGTAACCATACAAATCTTGATTTATTGAGAAGTTTAACGAATATGGAGTTGTTCCACGCGTTGCAAGGTGCTGCGTACAGTATCAAATCAAGCTACGAATTAGTGGCATACTCCGAAAGAGGAAGCCTGGAGGAGACTTATGTGGTAGGACAGCCAAAATGGATACACTTGACTAGAGGAACGCGAATAGGCAATAGTGGATTATCCTATGAACGGTTCATTTCGAGCATGGTCCAGGTAAGCGTAAATGGAAAGATTCCAGACGAGATAGCGAACGAGATCGCGCAACTGAATAGAATAAGGGCAGAGTGGATAACAGCCACATACGATAGAGGCAGGATTAGAGCGCTAGAGCTATGCAATATCCTTTCCACGATTGGGCGTAAGATGCTAAATACGCATGAGGAGCCGAAAGATGAAATGGACCTATCGACGAGATTTCAGTTTAAACTTGATGAGAAATTTAACAGAGCGGATTCAGAACATGTTAATATTTTTGGTGTAAGAGGTCCAGCA---ACAGATGAAGGAAGATTCTACGCTCTGATCGCAATCGCAGCGACAGATACACAAAAGGGCAGAGTGTGGAGAACGAATCCGTATCCATGCTTGCGGGGTGCTTTAGTTGCAGCTGAGTGTGAATTAGGTGATGTTTACAGTACACTTCGACGTGTGTATAGATGGAGTCTAAGGCCAGAATATGGACAGCAC---GAGCGACAGTTAGAGAACAATAAATACGTCTTTAATCGTATAAATTTATTTGATTCAAAC---TTAGCAGTTGGTGACCAGATTATTCATTGGCGTTATGAGGTTAAAGCATCGGCG---GAGACGACCTATGACAGCGGATATATGTGTCGGCATGAAGCTGAG------GAGGATGAA------CTATTATGTAAAATTAATGAGGACAAATATAAAGAAATGCTGGACAGAATGATTCAGGGTGGGTGGGATCAGGAAAGATTTAAACTTCATAACATACTGACGGACCCA---AACTTATTGACGATTGATTTTGAAAAAGACGCGTATCTGAATTCACGGTCCGAGTTAGTTTTGCCGGATTATTTCGACAAATGGATCAGTTCACCAATGTTTAACGCGCGCTTAAGAATTACTAAAGGGGAGATCGGAACATCAAAAAAGGATGACCCATGGAACAACCGCGCGGTACGTGGATACATTAAGTCCCCTGCGGAGTCGTTAGATTTTGTTCTCGGGCCCTACTACGATCTGCGGCTTCTATTTTTTGGCGAGACGTTGAGCTTAAAACAGGAACAGTCCGCGGTTTTTCAATATTTGAGTCAGCTCGATGATTTTCCCGCGCTTACGCAG---------------CTAACAGGAGAT---GCCGTATGCCCACATTCAGGCGGAGCGTTATATACGTTTAGGAAAGTCGCGCTATTTTTGATCGGGAATTATGAAAAGTTAAGTCCGGATCTACATGAAGGTATGGAACACCAGAGATATGTGCATCCGTCGACTGGCGGGACGTATCAGAAACGCGTGCTAGAGATGAAGGATCCCTGCCAGCTTACGTGTTTTGTGATTGATTACATCTTTGAAAAACGTGAACAGCTACGTGATACCAAAGAGGCGAGGTACATTGTGTATCTAATTCAAAGTCTTACTGGGACACAACGGCTGAGTGTTTTAAGGTCGACGTTTCCGAATTTCTTCCAACGATTGTTGATGCTAAAAGAGATCAAATTTGTGCGCGATCTGAATGTG---ATTAACTTCCTCCCTCTGATGTTCCTTGTTCATGATAACATCTCGTATTGGCATAGACAGTGGTCGATTCCAATGGTACTGTTTGACGATACGATCAAGTTAATACCTGTAGAGGTTGGTGCATATGCGAATAGATTTGGGTTCAAAAGTTTTATGAACTTTACACGGTTTCACCCTGGTGAGTTGAAGAAAAAACAGATTGCCGAAGATATACATAAAGAGTTTGGTGTGGTCGCTTTCGAATATTACACCAATACAAAAATTTCCCAGGGGAATGTGCATACACCAGTAATGACTACGAAAATGGATGTATTGAGAGTACATTTATCTTCTTTATGTGCAGGTCTGGCGGACTCAGTCGTATATACATTACCAGTTGCGCATCCTAAAAAATGCATCGTTCTAATAATTGTGGGAGACGACAAATTGGAACCGCATACGCGTTCAGAACAGATAGTTAGTCGGTATAATTACTCACGTAAGCACATTTGTGGAATTGTATCCGTCACTATCGGGCAGAACAGTCAGTTGAGAGTTCATACATCTGGAATTGTAAAACACCGTGTATGCGACAAGTTCATTCTAAAACACAAGTGCAAGGTGATATTAGTGAGGATGCCGGGGTACGTTTTCGGAAATGATGAATTAATGACGAAACTATTGAATGTC
>AAT48087
ATGGAGGAGTTCGTCATTCCAGTCTATTCAGAAGATGAGATTCCATACGCGTTACTGAGCAGATACCCTTTGGCGATACAGACAAATGTTAAAATAGAGGATGTTGAAGGA------------AAACATAATGTTGTAAAGATTCCTGAATCCGATATGATAGATATACCAAGATTAACAATTGTAGAGGCGATGAATTATAAACCAGCGAGAAACGATGGAATCGTTGTACCTAGATTACTTGATATAACATTACGTGCTTATGATGATAGAAAATCG---ACAAAAAGTGCTCGAGGGATAGAGTTCATGACGAACGCTAGATGGATGAAATGGGCCATAGATGATAGAATGGATATCCAACCGCTTAAAGTGACTTTA---GATCATTACTGTTCCGTCAACCATCAGCTCTTTAACTGCGTCGTCAAAGCGAATGCTGCCAACGCTGATACGATCTATTATGATTATTTCCCACTTGAAGAC---CATAAAAAGAGATGTAACCACACAAATCTTGATTTATTGAGAAGTTTGACTAATATGGAGTTGTTCCACGCGTTGCAAGGTGCTGCATACAGTATCAAATCAAGCTACGAATTAGTGGCAAACTCCGAAAGAGAAAGCTTGGAGGAGACTTATGCGGTGGGACAGCCAAAGTGGATACACTTGACTAGAGGAACGCGAATAGGCAATAGTGGATTACCTTATGAACGGTTTATCTCAAGTATGGTCCAGGTGATCGTAAATGGAAAGATTCCAAGCGAGATAGCGAACGAGGTCGCGCAACTGAATAGAATAAGGGCAGAGTGGATAGCGGCTACATACGATAGAGGCAGGATTAGAGCGCTAGAGCTATGCAAGATCCTTTCCACGATTGGGCGTAAGATACTGAACACGCATGAAGAGCCGAAAGATGAAATGGATCTATCAACAAGATTTCAGTTCAAACTTGACGAAAAATTTAACAGAGCAGATCCAGAACATGTTAATATTTTTGGTGTAAGAGCCCCAGCG---ACAGATGAAGGAAGATTTTACGCTCTGATTGCAATCGCAGCGACGGATACACAAAAGGGTAGAGTGTGGAGAACAAATCCGTATCCATGCTTGCGAGGTGCTTTAGTTGCAGCTGAGTGTGAATTGGGTGACGTTTACAGTACACTCCGACGTGTGTATAGATGGAGTCTAAGGCCGGAGTATGGACAACAC---GAGCGACAGTTAGAGAACAATAAATACGTCTTTAATCGTATAAATTTATTTGATTCAAAC---TTAGCGGTCGGCGACCAGATAATTCATTGGCGTTATGAGGTTAAAGCATCGGCG---GAGACGACTTATGACWGCGGATACATGTGTCGGCATGAGGCTGAG------GAGGATGAA------CTACTATGTAAAATCAATGAGGACAAATATAAAGACATGCTGGACAGAATGATTCAGGGTGGGTGGGATCAGGAAAGATTTAAACTTCATAACATACTGACGGACCCT---AACTTATTGACGATTGATTTTGAAAAAGATGCGTATCTGAATTTACGGTCCGAGTTAGTTTTGCCGGATTATTTCGACAAATGGATCAGTTCACCAATGTTTAACGCGCGCTTAAGAATTACTAAAGGGGAGATCGGAACATCGAAAAAGGATGATCCATGGAACAACCGCGCAGTACGTGGATACATCAAGTCCCCTGCGGAGTCGTTGGATTTTGTTCTCGGGCCTTACTACGATCTGCGGCTACTATTTTTTGGCGAGGCGTTGAGCTTAAAACAGGAACAATCCGCGGTTTTTCAATATTTGAGTCAGCTCGATGATTTTCCCGCGCTTACGCAG---------------CTAACAGGAGAT---GCCGTATGCCCACATTCAGGCGGAGCGCTATATACGTTTAGGAAAGTCGCGCTATTTTTAATCGGGAATTATGAAAAGTTAAGTCCGGATCTACATGAAGGTATGGAACATCAAACATATGTGCATCCGTCGACTGGTGGGACGTATCAAAAATGCGTGCTAGAGATGAAGGACCCTTGTCAACTTATGTGCTTTGTGATTGATTACATCTTTGAAAAACGTGAACAGCTACGTGATACCAAAGAGGCGAGGTACATCGTGTATCTAATTCAAAGTCTCACTGGGACACAACGGCTGGATGTTCTGAAATCGACGTTCCCGAATTTTTTCCAACGATTATTAATGCTGAAAGAGATCAAATTTGTGCGTGATCTGAATGTG---ATCAATTTCCTCCCTCTGATGTTCCTTGTTCATGATAACATCTCGTATTCGCATAGACAGTGGTCAATTCCAATGGTGCTGTTTGACGATACGATCAAGTTAATACCCGTAGAGGTTGGCGCGTACGCAAATAGATTTGGATTCAAAAGTTTTATGAACTTTACACGGTTTCACCCTGGTGAGTCAAAGAAAAAACAGATTGCCGAGGATATGCATAAGGAGTTTGGAGTGGTCGCTTTCGAATATTACACCAATACAAAAATTTCCCAGGGGAGTGTCCATACACCAGTAATGACTACGAAAATGGATGTATTGAAAATACATTTGTCTTCTTTATGTGCGGGTCTGGCGGATTCTATCGTATATACATTACCAGTTGCGCATCCTAAGAAATGCATCGTTCTAATAATTGTGGGAGATGACAAATTGGAACCGCATACGCGTTCAGAACAAATAGTTAGTCGGTATAATTACTCACGTAAGCACATTTGTGGAATTGTATCCGTCACCGTCGGGCAGAATAGTCAGTTGAGAGTTCATACCTCTGGAATTGTTAAACACCGTGTATGCGACAAATTCATTCTGAAACACAAGTGCAAGGTGATATTAGTGAGGATGCCGGGGTACGTTTTCGGAAATGATGAATTAATGACGAAACTATTGAATGTC
>AEO19807
ATGGATGAATTCGGAATACCCATTTATCTTTCGAGTAGCGTACCACACGACTTACTCAGCGATTACGATTTTATGATTGATCTGAGTGATAAAGTAGTGCACGCCGGAGAC------------CGACATGATCCGAAAAAATTGAAAGAGAGGAAAGCAATAGATGTGCCTGATGGTGAAGCGCGTACAGACTTAAATTATAATCCAACAGATAATGAAGGTAATCAACTACCACGAGCGCTAGATATCGCATTAAGTGCGCGTCTTACGAGAAAGAGC---GTGCGAAATAATGATGGCTTGGACTTTCTTACCGATGATAAATGGATGGAGTGGATGCTATCTGACGCTATGGATGTTCAGCCACTAAAAATTGATTTGAGTGCGCGAAATGGATTTGTTAAGTGCGACATTTTCAACTCATCTATATATATAAGGAGAAAATACGCTGATGCGATCGCGTATCGATATACGTCATTGGAAGAT---GAATCAAAGGGTTGCAACCATACGAGAGTGTGTATGGTTAACCATCTGATAAATAATGGGTTATATAACGCTGTGCAAGAGTGTGCTTACGCTTTAAAGGATACGTACGTTCTACGAGTGCATTCACAGAGGGAAAGGATCGATGAACCATTCGAGCCAGGTAGGCCGAAGATAGGTAGTTTGGGGAGGAATGCGAGAATAGATATGAGCGATCCGGGGTATTCGCTTTTTAAAGGTGGGATGTTACAGATTACGGTAAGTGGTGAGATACCGAATGACATACGCGTTGAGATGGAACGGCTAAACCAAATCCGTGCCACTTGGATACGTGATAAG---TCTTCAAGGGAGGTGAGGGCCATAGAGTTGTGCACACTATTATCAAGGATTGGGCGTGTAAAATGGAATGCAGAGGAAGAACCCAAGGATGAAGGTGCTATGTCATTGAGATTTCAGAACAAAATAGATTCAATGTTCCTCTCCGAGAATACAGAGAAAACCAATATCATGCAAAACACGAGTGGTCGC---ACAGATGAGGAAAGGTTTTATGCCTTGTTGCTGATATGTGCAACGGATGCGTACTCACGTCGTATATGGAGGTCCAATCCATATCCCTGTCTACGGGGCACGTTGATTGCAGCGGAATGTGTCTTAGGTGACCCGTATAAAACTTTGCGACGGAAATTTAATTGGAGTGTACGCCATGCG---------GCA---GACAAAGCGCTAGAGAATAACGCGTATATCTTTACAAGAATAAACCTGTTTGATACAGAA---AGAACACCAGGCATGCGGGTTGTACATTGGACGCAGGAGCTAACTATGGAGTCG---CAGACGACTTGGGACGAAGGATATCCATTGAAAGATGAAGCGCCC------GATGATGAG------ATGCACTGTAAGATTGATACAAACAAATATAAAGAAATGGTGACGCAGGTGATTGATGGTGGATGGGACCAGGAGAATTTCAAAATCCATAAACTCTTTCACGACGATGGGAATATATTTCTGATGGATTTCGAAAAAGATGCGAAGTTGACCGCACAGTCGGAGGTGCAATATCCTGACTACTATGATAAGTGGATTTATGCCCCAATCTTTGACACTAAGTACAAAATCACGGAGACGGAGATAGCGAATGCTAAAAATCTAGACCCGGCAATCAAGCGCACGATAGATCCTATGATGGATGACCCTGTCATGTTGCAATTGAGTACTATAGGGAATCTGTATGATACCAGGCCAGCGGTGATGGGATCAACCCTATCAATGAGACAACGCCAGACATCGCTTCATAAAACGCTATTGGATGATCCTCAAAATGAACGTTTCTATTCATCTAGATCA---ATCAAGAAAGTTGAC---GACCCTTGCCCGGTTTATTATACTGCATCTTTAGTGTTGCAGAAAATCTCTGAACTTGTAATGAGCTTGATGATCTACCATGTGGACCAGGATTGGGAG------TCACTTAAACAGTATAAACATCCTAGTATTCTGTCCGACTTTTCTTCGCTCGTGTCAAATATCCAGGACATCTCACAATTGGTTGTCCTCTTAGTTGATTTCTTCTTTGAACGAAGGAGCGTGTTAAGATCGGTTGAGGAGTCAAGATACATCATACACATCATTCGCTCGTCAAACGATGCGAATAGATTGAAGAGTTTTGAATTATATTTTCCACGATTTGGAGGGATATTACGAACGATCAAAGATGCTAAAGAGGTTTCTCACGTTACCGCT---TTAAACTTTTTACCTTATTTTTTCTTGCTGGGAGATAATATAATATATAAGCATAAGGAGTGGTCGGTTCCCGTGCTAATATATTCAGATGGCCTCATGATATGGCCTGCGCAGGTTGGAGCTAACTTTAATCGATTTGGCTTTTTTGGATTCTTGAATTATATGAGATTTCATCCCGGGATTAGATTGAGATCTAAAGTGCTCGATGATGCGGAAAAAGTTGTAGCGGTTGAAATGCTGAATTACTATATGCGTACCGATATATTCAAAGGAGGTATTCAGAAGAACGTACGAGTTACGAAACTGTCGCAAATGGAAATCTATCATTCATCATTATGTGGCGGTCTATCGGATGCTTTAATCTATGCATTGCCAATCAGTTTTCCCATCAAATGTCTTACTTTAATCATTGTCGGCGATGATTTAGCTGAGCCTCAACATAGGATCAGCAAGGCCTTGGAATTTTTTGAGCATGTCCGCGACCACGTGCGGGGAATCGCGTCAATATCTATATCTAGGAATGGAGATGTAACGACGCATTCGCAGGGTATTGTTAAAGTTGAGCTGTTAAAAAAGAATATCTTAAGGCATCAGTTCCGAGTTGCTTTATTGAAGGTGAAAGGATATGTATTTGGTAACGACGAAATGTTGACTAAACTTCTGAATGTA
>AAT48085
ATGGAGGAGTTCGTCATTCCAGTCTATTCAGAAGATGAGATTCCATACGCGTTACTGAGCAGATACCCTTTGGCGATACAGACAAATGTTAAAATAGAGGATGTTGAAGGA------------AAACATAATGTTGTAAAGATTCCTGAATCCGATATGATAGATATACCAAGATTAACAATTGTAGAGGCGATGAATTATAAACCAGCGAGAAACGATGGAATCGTTGTACCTAGATTACTTGATATAACATTACGTGCTTATGATGATAGAAAATCG---ACAAAAAGTGCTCGAGGGATAGAGTTCATGACGAACGCTAGATGGATGAAATGGGCCATAGATGATAGAATGGATATCCAACCGCTTAAAGTGACTTTA---GATCATTACTGTTCCGTCAACCATCAGCTCTTTAACTGCGTCGTCAAAGCGAATGCTGCCAACGCTGATACGATCTATTATGATTATTTCCCACTTGAAGAC---CATAAAAAGAGATGTAACCACACAAATCTTGATTTATTGAGAAGTTTGACTAATATGGAGTTGTTCCACGCGTTGCAAGGTGCTGCATACAGTATCAAATCAAGCTACGAATTAGTGGCAAACTCCGAAAGAGAAAGCTTGGAGGAGACTTATGCGGTGGGACAGCCAAAGTGGATACACTTGACTAGAGGAACGCGAATAGGCAATAGTGGATTACCTTATGAACGGTTTATCTCAAGTATGGTCCAGGTGATCGTAAATGGAAAGATTCCAAGCGAGATAGCGAACGAGGTCGCGCAACTGAATAGAATAAGGGCAGAGTGGATAGCGGCTACATACGATAGAGGCAGGATTAGAGCGCTAGAGCTATGCAAGATCCTTTCCACGATTGGGCGTAAGATACTGAACACGCATGAAGAGCCGAAAGATGAAATGGATCTATCAACAAGATTTCAGTTCAAACTTGACGAAAAATTTAACAGAGCAGATCCAGAACATGTTAATATTTTTGGTGTAAGAGCCCCAGCG---ACAGATGAAGGAAGATTTTACGCTCTGATTGCAATCGCAGCGACGGATACACAAAAGGGTAGAGTGTGGAGAACAAATCCGTATCCATGCTTGCGAGGTGCTTTAGTTGCAGCTGAGTGTGAATTGGGTGACGTTTACAGTACACTCCGACGTGTGTATAGATGGAGTCTAAGGCCGGAGTATGGACAACAC---GAGCGACAGTTAGAGAACAATAAATACGTCTTTAATCGTATAAATTTATTTGATTCAAAC---TTAGCGGTCGGCGACCAGATAATTCATTGGCGTTATGAGGTTAAAGCATCGGCG---GAGACGACTTATGACAGCGGATACATGTGTCGGCATGAGGCTGAG------GAGGATGAA------CTACTATGTAAAATCAATGAGGACAAATATAAAGACATGCTGGACAGAATGATTCAGGGTGGGTGGGATCAGGAAAGATTTAAACTTCATAACATACTGACGGACCCT---AACTTATTGACGATTGATTTTGAAAAAGATGCGTATCTGAATTTACGGTCCGAGTTAGTTTTGCCGGATTATTTCGACAAATGGATCAGTTCACCAATGTTTAACGCGCGCTTAAGAATTACTAAAGGGGAGATCGGAACATCGAAAAAGGATGATCCATGGAACAACCGCGCAGTACGTGGATACATCAAGTCCCCTGCGGAGTCGTTGGATTTTGTTCTCGGGCCTTACTACGATCTGCGGCTACTATTTTTTGGCGAGGCGTTGAGCTTAAAACAGGAACAATCCGCGGTTTTTCAATATTTGAGTCAGCTCGATGATTTTCCCGCGCTTACGCAG---------------CTAACAGGAGAT---GCCGTATGCCCACATTCAGGCGGAGCGCTATATACGTTTAGGAAAGTCGCGCTATTTTTAATCGGGAATTATGAAAAGTTAAGTCCGGATCTACATGAAGGTATGGAACATCAAACATATGTGCATCCGTCGACTGGTGGGACGTATCAAAAATGCGTGCTAGAGATGAAGGACCCTTGTCAACTTATGTGCTTTGTGATTGATTACATCTTTGAAAAACGTGAACAGCTACGTGATACCAAAGAGGCGAGGTACATCGTGTATCTAATTCAAAGTCTCACTGGGACACAACGGCTGGATGTTCTGAAATCGACGTTCCCGAATTTTTTCCAACGATTATTAATGCTGAAAGAGATCAAATTTGTGCGTGATCTGAATGTG---ATCAATTTCCTCCCTCTGATGTTCCTTGTTCATGATAACATCTCGTATTCGCATAGACAGTGGTCAATTCCAATGGTGCTGTTTGACGATACGATCAAGTTAATACCCGTAGAGGTTGGCGCGTACGCAAATAGATTTGGATTCAAAAGTTTTATGAACTTTACACGGTTTCACCCTGGTGAGTCAAAGAAAAAACAGATTGCCGAGGATATGCATAAGGAGTTTGGAGTGGTCGCTTTCGAATATTACACCAATACAAAAATTTCCCAGGGGAGTGTCCATACACCAGTAATGACTACGAAAATGGATGTATTGAAAATACATTTGTCTTCTTTATGTGCGGGTCTGGCGGATTCTATCGTATATACATTACCAGTTGCGCATCCTAAGAAATGCATCGTTCTAATAATTGTGGGAGATGACAAATTGGAACCGCATACGCGTTCAGAACAAATAGTTAGTCGGTATAATTACTCACGTAAGCACATTTGTGGAATTGTATCCGTCACCGTCGGGCAGAATAGTCAGTTGAGAGTTCATACCTCTGGAATTGTTAAACACCGTGTATGCGACAAATTCATTCTGAAACACAAGTGCAAGGTGATATTAGTGAGGATGCCGGGGTACGTTTTCGGAAATGATGAATTAATGACGAAACTATTGAATGTC
>ADI49542
ATGGATGAGCTTGCGATTCCGATTATTAAT---GGGCATTTCCCCAAAGAAGCACTAATTGAATATGAGTGCATAGTAGAGTTGAACGCGCCGAGCGAAGATGACGAGGTC------------------GATGTGACCCAAATTCCCACGAAGAACATGATGGATATACCAGATGTTCCGATTCGTGAAGCGCTGAGGGTTTTACCTCAGAGGAATGATGGTCACGTGCTAACACGGATACTGGATATATCGTTAAGCGGATATGATAGAAGAAAATAT---TATAAGACAAATAAAGGTGGTGAGTTTGAATCACCGAAGGAGTGGCTAAATTGGATGATCCACGATTCAATGGACGTGCAACCTTTAAAGATTAGTTTG---GAAATGAGACCAACAGTAAAACATGAATTGTTCAGCTCAAACGTATATCTATCAGTGAAGAAGGCAGATACATCCTCATATCACATCGAGGCGATTGGTGAC---ACAGGTAAGGCGTGCGATCATTCGTATGTGTCTATGTGGAATAACTTAGTGAGGCACGAAATAATGCACTGCGCGCAGGAGAGTGCTTATGTTCTTAAACCAACTATGGAGATAATTGTGCACTCTGAGAGAGCCTCGACTGATGTACCGTTTCAGCTGGTTGGACAGAATTACGTTTCGATCGGGAGAAATCATCGATTGGTATTAGGAGATGAGCCATACAAGAAGACATTACAGGGATTGACGAAATTGCGTGTGCAAGGCAAGGTGCCACCTCAGATACAGGATGAAATTCAGCAGCTAAATAGGATACGTGATGCGTGGATTGGTGATGCGTACAATCCGAGGCATATTCGCTCGCTGGAACTATGTCGGATTTTGTCAAGCGTCGGAAGGAAGGTGGTATGTATAGAGGAGGAGCCGAAGAATGAAAGTGATATATCGGTTAAGTTCCAATTTAAACTAGATGAAAAATTCAGATTAAATGATGGCGAGCGGGGAGTGATATTTACGTCGAAAAACCAAAGG---AATGATCAAGATCGGTTTTTTGTACTAATTATGATAGCCGCCTCTGACACTTATAATGGCAGAATATGGTGGACAAATCCGTACCCTTGCTTGCGTGGAGCATTAATCGCATCAGAAACGAGGTTGGGTGATGTTTACTGGACTCTAAGGCACACTTACGATTGGAGTGTTAGAATGACATACTCGCCGAGG---ATGAAAGAGCGTGAAGACGACAAGTACATATATGGACGCGTAAATTTATTCGATCTAAAT---GCATCACCTGGTGATAAAATCGTTCATTGGAGGTATGAGTTGATCTCACAGACGAAGAAGACTACATTTCATGATGGTAACCCTTGTGACTTATTTCCGGAT------GTAGAAGGA------ATCGTGACTAAATTTAACAAGACCGCATATTCGAACATGATCAACGAATTACTAAATGGGGGGTGGAATACACGCGAATTTAAGATGTATAAATTGTTGGAAGATGAGGGAAACGTTTTGACAATAGATTTCGAGAAAGATACGAAGCTTAACTCGAGATCGGAGTTCATTCTACCCAATTATTATGATAAATGGATATACGCTCCAATGTTTAACGCAAAATTGAAGATCACGGAGACCGAGATAGCGCAGGCAAAGAATGATGATCCATATGTCATAAGGACGCTTGCGCCCATAGGCTCAAATCCATTTACTCTACAACGGCTGTGTCTTGGAAATTACTATGATGTACGACCCGCTATGCATGGACGTGCGCTTTCTAAGAAACAGGAACAGTCGGCTTATCATGCAGCTCTCGTGAAAGAGAAGGATTATGAAGACATACTGACACGCCGGGGT---TTACGTAAAGCTGAC---AAGCCATGTCCATTAACC---ACGTGTGCTTACATCTTCGAGAAGACTGCTCTGTTGTGGATTGATGTGATGGAGAAGCACATTAGCGAAGTCACTGAT------GATTCAAACGAATTCGATTTTCCAAAAGCGCGCGTGGACTCACCAGTTGGGACTGACAGGATTATCGATGTTACACAGTTGATCGTACTTCTTATAGATTGGATTTATGAGAGACGTAAAGATGTTCGTAGTGTGGAAGAATCAAGATGGGTCATAGAAACGATTAGACGTGCTAGAGGTAGAAATAGGCTAGAATCAATATCACGTGAGTTTCCTAACTTTGGTAGAGCAGTTACACGCCTACAATCACCAAATACTGTCGGTGATGTTATGGTA---ATCAACTTTCTACCCTTCTTATTCTTGATGGGAGATAATGTCTCGTATGAACATAGGCAATGGTCTGTCCCGGTCATTCTGCACGCTGACGTTATGTGGTTTATTCCGGTTGAAGTTGGAGCTTTCTACAATCGCTTCGGCGTGACGTCGTTCCTAGAATATTTGATGTTCTTTCCCTCTTTCCACATGAGGACCGTTCGACTAGATGAGGCTGAAGTGAAAGTAAGCAAATTAATTTTAGACTTCTATCTTGATACGACAATATTCTCTGGTGGCATACAAAGTAGCGTGGTTTCGACTAAGCAGATCTTGTATGAAACATACTTATCCTCATTATGTGGTGGGTTCTCGGAGGGATTAGTTTGGTATCTTCCAATCACGCATCCTACAAAGTGTGTAGTTGCGATCGAGTTCGCGGACAATAAAGTTAGCGCGGTTTATAGGTGCAATAGATTACGCGCGAGGTTCCCTTTGAGCTCCATACACTTAAGAGGCATTGCGATCCTTACGATCGGGAAGAATAGAATGGTTGACGCTTACACAGAGGGGATCGTTTCTCATCGTATATGTAAGAAGAACGTATTAGGGTATACGTGTCAGATTTTACTACTGAAATTCTCAGGCCACGTTTTTGGGAATGACGAGATGCTGACGAAGCTGCTCAATGTT
>AAW32482
ATGGAGGAGTTCGTCATTCCTGTGTTTTCTGAGAGGGAGATCCCTTACGCCCTGATCAACCAATATCCCTTGGCAATTCAGACGGATGTTAGAGTTGTGGACGTAGATGGT------------AACCATAATTTAGTAAAGATTCCGGAATCGGACATGATCGATGTTCCGAAATTAGATATCGTAAGCGCGCTTAACTATAAACCAACTAGTAATGATGGTATAGTGGTACCAAGGCTGTTGGATATCACCCTAAAAGCTTACGATGATAGGAAGTCG---GTTAAGAACGCACGCGGCGTGGATTTCATGACGGATGCTAAATGGATGAAGTGGGCAATCGATGATAGGATGGACATTCAGCCGCTTAAAATCACCTTA---GACGAACATTACTCAGTCAATCACCAGCTGTTTAATTGTATAGTGAAAGCAAAAACTGCCAACGCTGACACTATATATTATGACTATTTTCCCCTCGAGGAT---AGAGCTAAGAAGTGCAACCACACAAATCTCGAATTATTGCGAAGTTTAACGACGATTGAGGCATTCCACATACTTCAAGGCGCTGCTTACAGTTTGAAATCAAACTATGATCTAATCGCGAACTCGGAGAGGGAGAGCTTAGAAGAAAGCTATCCGATAGGTTCAGAGAAATGGGTACACCTTACGAGACGGACCAAAATAGGAAATAGCGGCTTATCATACAATAGATTTATTTCTAGTATGGTGCAGGTGGTTGTTAGAGGAAAAGTACCAGATATAATAAGGGGAGAAATTACGCAACTCAACAGGATAAGAACAGAATGGATAGGCGCGTCATATGATAGAACTCGGATTAGGGCGCTGGAGCTGTGTAATATATTATCCGCCATTGGGCGTAAGATGATGGATACGCATGAGGAACCCAAGGATGAAATGGATTTATCCACTAGATTTCAGTTTAAGTTAGATGAGAAGTTCAACACATCGGATTCTGAACACGTGAACATATTCCGAACGAGTGGGGCTGCC---ACAAACGAGGGTAGATTTTATGCGCTTATCGCGATAGCCGCAACAGATACCCAGAAAGGTCGGGTTTGGCGAACAAATCCATACCCGTGTTTGCGTGGAGCGCTGATAGCATCCGAATGCGAGTTGGGAGATGTATATTATACTTTACGTCACGTGTATCAATGGAGTCTACGACCTGAATACGGTCAGCGG---GAACAACAATTAGAAGACAATAAATATGTGTTTGGTCGCGTGAATTTATTCGATTCAGAT---TTAGCCGTTGGAGATCAAATCATCCACTGGCAATATGAGATAACCGAACCAGTC---AAGACCACTTACGATGACGGCTACATATGTAATCCAGAGGAAGAG------GATGATGAA------TTACTTTGTAAGATAGATGATGAGAGATATAAAGAGATGATGGAAAGGTTGATCGAAGGCGGATGGGATCAGGAGCGGTTCAAACTCCACAGTATCCTCACGGAGCCA---AATTTACTGACGATTGATTTTGAGAAAGACGCGTACCTAAACTCTCGGTCGGAACTAGTGTTCCCAAACTACTTTGACAAATGGATAAACTCTCCTATGTTTAACGCTAGATTGAGGATAACTCATGGGGAAATCGGGTCGTCTAAAACGATTGATCCGTGGAATAGGCGCGTAGTTTATGGATATGTGAAAACATCTATAGAGTCACTTGATTACGCACTCGGGAGGTATTACGACATACGATTACAGCTCTTTGGTGATACCTTAAGTCAGAAGCAAACTCAGTCAGCCGTATTTACATACTTAAGTGAACAGGATGATTTCCCTGCATTGACCAAC------------TATTCAAAGGGTGAA---GCGGTATGCCCACACGCGGGTGGAGCGGTATACACTTTCCGTAAGGTGGCTTTATCTCTGATAGCTAATTATGAAAAACTGAGTCCTGAAATGCATGAGGGTTTAGAACACCAAATGTATGTACATCCCTCCGCGAATACAACCTACCAAAAGCAGGTTAAAGACATGAAGGATTTCTCTCAATTGATCTGCTTTATAATCGATTGTATTTTCGAGAAGCGTGTACAAATACGTGGAGTTGGAGAGGCTAGGCGCATCATTTACCTAATTCAGAACTCGACGGGATCGCAACGTCAAGAAGTGTTGAAGAAAACCTTTCCTAATTTTTTCATGCGCATATTTAAACTACGAGAAGTAAAACGTATCTGCGATTTGAGTGTG---ATCAACTTTTTGCCGTTATTATTTCTTGTTCAGGATAATATTTCTTATTGGCATAGGCAGTGGTCGGTTCCCATGATACTGTTTGACGACGCGGTCAGGTTGATACCGGTTGAAGTTGGAGCTTACGCAAATAGATTTGGTTTAAAAAGTTTCTACAACTTTGTTAGATTTCATCCCGGTGATTCTAAGAAGAAACAGGATGCCGACGATATGCATAAAGAGTACGGTGTCGCTTGTTTCAAGTATTACATGAACACGAAGATATCGCAGGGGGGAGTGAACGTACCTGTTGTGACATCCAAGTTGGACACGTTGAAGATACATCTAGCTTCTCTATGCTTAGGGCTCGCTGATTCAATCGTTTACACGCTGCCGGTTGCACATCCGAAAAAATGTATCGTTCTAATCGTCGTTGGAGATGATAAGCTCGACCCGCAGGTACGCTCGGAGCAGGTATTAAGCAAGTACTATTATTCACGCAGACATATTTGCGGAGTTGTAGCTGTAAGTGTAGGTCAAGAGGGCCAGTTACAGGTGTATTCCTCCGGTATAGTAAGACATCGTATATGTGAGAAATCTATATTGAAGTATAAATGCAAAGTTGTTTTGGTTAGAATGCCTGGACATGTGTTCGGAAACGACGAACTGATGACGAAATTACTCAACGTT
>AAW32480
ATGGAGGAGTTTGTCATTCCTGTGTTTTCTGAGAGGGAGATCCCTTACGCTCTGATTAATCGATACCCTTTGGCAATCCAGACGGATGTTAAGATTGTGGACGTAGATGGT------------TATCATAATCTAGCGAAAATTCCGGAATCGGACATGGTTGATGTTCCCAAACTAGACATCGTTAGCGCGCTTAACTATAAACCAACGAGGAATGATGGTATAGTGGTACCGAGGCTGTTGGATATCACCCTAAAGGCTTACGATGACAGAAAGTCG---GTTAAGAACGCACGCGGCGTGGATTTTATGACGGATGCTAAGTGGATGAAGTGGGCGATCGATGATAGGATGGACATTCAGCCACTCAAGATCACCCTA---GATGAACACTACGCAGTCAATCACCAGCTGTTTAATTGTATAGTGAAGGCGAAAACTGCTAACGCTGATACCATATATTATGACTATTTTCCCCTCGAAGAT---AGAGCTAAAAAGTGCAACCATACAAATCTTGAACTATTGCGAAGTTTGACAACAATTGAAGCGTTCCACGTACTTCAAGGCGCTGCTTATAGTCTGAAATCAAACTATGATCTAATCGCGAACTCGGAGAGGGAAAGCTTAGAGGAAAGTTATCCGATAGGTTCGGAGAAATGGGTACACCTCACAAGACGGGCCAAAATAGGAAATAGCGGTCTATCATATAACAGATTCATCTCTAGTATGGTGCAAGTGGTTGTTAGAGGGAAAGTGCCAGATATAATAAGGGGGGAAATTACGCAGCTTAACAGGATAAGGACAGAATGGATAAACGCGTCATATGATAGAACTCGGATTAGGGCGTTGGAGTTGTGTAATATATTATCCGCTATTGGACGTAAGATGATGGACGCGCATGAGGAACCGAAGGACGAAATGGATTTATCTACTAGATTTCAATTTAAATTGGATGAGAAGTTCAATACATCGGATTCTGAACATGTGAACATATTTCGGACGAGTGGGGCTGCC---ACAAATGAGGGTAGATTTTATGCGCTTATCGCAATAGCTGCGACGGATACTCAGAAAGGTCGAGTTTGGCGAACAAATCCATACCCATGTCTGCGTGGAGCGCTGATAGCATCCGAATGTGAGTTAGGAGACGTATATTATACTCTGCGTCACGTGTATCGATGGAGCCTGCGACCTGAATACGGTCAGCGG---GAACGACAATTAGAAGACAATAAATATGTGTTCGGTCGCGTGAATTTATTCGATTCAGAT---TTAGCTGTTGGAGATCAGGTTATTCACTGGCGATATGAGATAACCGAACCAGTC---AAAACTACTTATGATAACGGCTACATATGCAATCCAGAGGAAAAG------GACGATGAG------CTACTGTGTAAGATAGATGATGAGCGCTATAAGGAAATGATGGAGAGGTTGATCGAAGGTGGATGGGATCAGGAGCGGTTTAAACTCCATAATATCCTCACGGAGCCA---AATCTGCTGACAATCGATTTTGAGAAAGACGCGTACCTAAATTCTCGGTCGGAACTAGTGTTCCCAAACTACTTTGATAAATGGATAAATTCTCCCATGTTTAACGCCAGGTTGAGGATAACTCATGGAGAAATTGGGTCGTCTAAAACGGCCGATCCGTGGAATAGGCGCGTAGTTTATGGGTATATCAAAACATCTATAGAGTCACTTGATTATACACTTGGGAAGTACTACGACATACGGTTACAGCTCTTTGGTGATACTTTGAGTCGGAAACAAACTCAATCAGCCGTATTCACGTACTTAAGCGGACAGGATGATTTCCCTACATTGACTAAT------------TATTTGAAGAGTGAA---GCAGTGTGCCCACACGCGGGGGGCGCGGTATATACCTTCCGTAAGATGGCTTTATCTCTGATAGCTAATTATGAGAAACTGAATCCTGAAATGCACGAAGGCTTAGAACATCAAACGTATGTACATCCTTCCGTGAACACAACCTACCAAAAGCAGGTTAAAGATATGAAGGATTTCTCTCAATTGATCTGCTTTATAATCGATTGTATTTTCGAGAAGCGTATACAAATACGCGGGGTCGGAGAAGCTAGGCGCATCATTTACCTAATTCAGAACTCGATAGGATTACAACGTCAAGAAGTGTTGAAGAGAACCTTTCCTAACTTTCTCATGCGTTTATTCAAACTACGAGAAGTAAAGCGCATCTGTGACTTGAGTGTG---ATCAACTTTCTGCCGTTACTATTTCTTGTTCAAGATAATATTTCTTATTGGCATAGGCAGTGGTCGGTCCCCATGATATTGTTTGACGACGCGGTCAGGTTGATACCGGTTGAGGTTGGGGCTTACGCGAATAGATTTGGATTTAAAAGCTTTTACAACTTTATTAGATTCCATCCCGGTGATTCTAAAAAGAAACAAGATGCCGATGACATGCATAAAGAGTACGGCGTCGCCTGCTTCGAATATTATATGAACACGAAGATATCGCAGGGTGGAATGAATGTACCTGTTGTGACGTCCAAGTTGGACACGTTGAAGATACATCTAGCTTCTCTATGCTTAGGGCTCGCTGATTCAATCGTTTACACGCTGCCGGTTGCACATCCGAAAAAATGTATCGTTCTAATCGTCGTTGGAGATGATAAGCTCGACCCGCAGGTACGCTCGGAGCAGGTATTAAGCAAGTACTATTATTCACGCAGACATATTTGCGGAGTTGTAGCTGTAAGTGTAGGTCAAGAGGGCCAGTTACAGGTGTATTCCTCCGGTATAGTAAGACATCGTATATGTGAGAAATCTATATTGAAGTATAAATGCAAAGTTGTTTTGGTTAGAATGCCTGGACATGTGTTCGGAAACGACGAACTGATGACGAAATTACTCAACGTT
>AAW32481
ATGGAGGAGTTTGTCATTCCTGTGTTTTCTGAGAGGGAGATCCCTTACGCTCTGATTAATCGATACCCTTTGGCAATCCAGACGGATGTTAAGATTGTGGACGTAGATGGT------------TATCATAATCTAGCGAAAATTCCGGAATCGGACATGGTTGATGTTCCCAAACTAGACATCGTTAGCGCGCTTAACTATAAACCAACGAGGAATGATGGTATAGTGGTACCGAGGCTGTTGGATATCACCCTAAAGGCTTACGATGACAGAAAGTCG---GTTAAGAACGCACGCGGCGTGGATTTTATGACGGATGCTAAGTGGATGAAGTGGGCGATCGATGATAGGATGGACATTCAGCCACTCAAGATCACCCTA---GATGAACACTACGCAGTCAATCACCAGCTGTTTAATTGTATAGTGAAGGCGAAAACTGCTAACGCTGATACCATATATTATGACTATTTTCCCCTCGAAGAT---AGAGCTAAAAAGTGCAACCATACAAATCTTGAACTATTGCGAAGTTTGACAACAATTGAAGCGTTCCACGTACTTCAAGGCGCTGCTTATAGTCTGAAATCAAACTATGATCTAATCGCGAACTCGGAGAGGGAAAGCTTAGAGGAAAGTTATCCGATAGGTTCGGAGAAATGGGTACACCTCACAAGACGGGCCAAAATAGGAAATAGCGGTCTATCATATAACAGATTCATCTCTAGTATGGTGCAAGTGGTTGTTAGAGGGAAAGTGCCAGATATAATAAGGGGGGAAATTACGCAGCTTAACAGGATAAGGACAGAATGGATAAACGCGTCATATGATAGAACTCGGATTAGGGCGTTGGAGTTGTGTAATATATTATCCGCTATTGGACGTAAGATGATGGACGCGCATGAGGAACCGAAGGACGAAATGGATTTATCTACTAGATTTCAATTTAAATTGGATGAGAAGTTCAATACATCGGATTCTGAACATGTGAACATATTTCGGACGAGTGGGGCTGCC---ACAAATGAGGGTAGATTTTATGCGCTTATCGCAATAGCTGCGACGGATACTCAGAAAGGTCGAGTTTGGCGAACAAATCCATACCCATGTCTGCGTGGAGCGCTGATAGCATCCGAATGTGAGTTAGGAGACGTATATTATACTCTGCGTCACGTGTATCGATGGAGCCTGCGACCTGAATACGGTCAGCGG---GAACGACAATTAGAAGACAATAAATATGTGTTCGGTCGCGTGAATTTATTCGATTCAGAT---TTAGCTGTTGGAGATCAGGTTATTCACTGGCGATATGAGATAACCGAACCAGTC---AAAACTACTTATGATAACGGCTACATATGCAATCCAGAGGAAAAG------GACGATGAG------CTACTGTGTAAGATAGATGATGAGCGCTATAAGGAAATGATGGAGAGGTTGATCGAAGGTGGATGGGATCAGGAGCGGTTTAAACTCCATAATATCCTCACGGAGCCA---AATCTGCTGACAATCGATTTTGAGAAAGACGCGTACCTAAATTCTCGGTCGGAACTAGTGTTCCCAAACTACTTTGATAAATGGATAAATTCTCCCATGTTTAACGCCAGGTTGAGGATAACTCATGGAGAAATTGGGTCGTCTAAAACGGCCGATCCGTGGAATAGGCGCGTAGTTTATGGGTATATCAAAACATCTATAGAGTCACTTGATTATACACTTGGGAAGTACTACGACATACGGTTACAGCTCTTTGGTGATACTTTGAGTCGGAAACAAACTCAATCAGCCGTATTCACGTACTTAAGCGGACAGGATGATTTCCCTACATTGACTAAT------------TATTTGAAGAGTGAA---GCAGTGTGCCCACACGCGGGGGGCGCGGTATATACCTTCCGTAAGATGGCTTTATCTCTGATAGCTAATTATGAGAAACTGAATCCTGAAATGCACGAAGGCTTAGAACATCAAACGTATGTACATCCTTCCGTGAACACAACCTACCAAAAGCAGGTTAAAGATATGAAGGATTTCTCTCAATTGATCTGCTTTATAATCGATTGTATTTTCGAGAAGCGTATACAAATACGCGGGGTCGGAGAAGCTAGGCGCATCATTTACCTAATTCAGAACTCGATAGGATTACAACGTCAAGAAGTGTTGAAGAGAACCTTTCCTAACTTTCTCATGCGTTTATTCAAACTACGAGAAGTAAAGCGCATCTGTGACTTGAGTGTG---ATCAACTTTCTGCCGTTACTATTTCTTGTTCAAGATAATATTTCTTATTGGCATAGGCAGTGGTCGGTCCCCATGATATTGTTTGACGACGCGGTCAGGTTGATACCGGTTGAGGTTGGGGCTTACGCGAATAGATTTGGATTTAAAAGCTTTTACAACTTTATTAGATTCCATCCCGGTGATTCTAAAAAGAAACAAGATGCCGATGACATGCATAAAGAGTACGGCGTCGCCTGCTTCGAATATTATATGAACACGAAGATATCGCAGGGTGGAATGAATGTACCTGTTGTGACGTCCAAGTTGGACACGTTGAAGATACATCTAGCTTCTCTATGCTTAGGGCTCGCTGATTCAATCGTTTACACGCTGCCGGTTGCACATCCGAAAAAATGTATCGTTCTAATCGTCGTTGGAGATGATAAGCTCGACCCGCAGGTACGCTCGGAGCAGGTATTAAGCAAGTACTATTATTCACGCAGACATATTTGCGGAGTTGTAGCTGTAAGTGTAGGTCAAGAGGGCCAGTTACAGGTGTATTCCTCCGGTATAGTAAGACATCGTATATGTGAGAAATCTATATTGAAGTATAAATGCAAAGTTGTTTTGGTTAGAATGCCTGGACATGTGTTCGGAAACGACGAACTGATGACGAAATTACTCAACGTT
>ABO34075
ATGGAGGAGTTTGTCATTCCTGTGTTTTCTGAGAGGGAGATCCCTTACGCTTTGATTAATCGATATCCTTTGGCAATCCAGACGGATGTTAAGATTGCGGACGTGGAAGGT------------TATCATAATTTAGCGAAGATTCCAGAATCGGATATGGTTGATGTGCCTAAACTAGATATCGTTAGCGCGCTTAACTATAAACCAACGAGAAATGATGGTATAGTGGTTCCGAGGCTGTTGGATATTACCCTGAAGGCTTACGATGATAGAAAGTCG---GTTAAGAACGCACGCGGCGTGGATTTTATGACGGATGCTAAGTGGATGAAGTGGGCGATCGATGATAGGATGGACATTCAGCCACTCAAGATCACTCTA---GATGAACATTACGCAGTCAATCACCAGCTGTTTAATTGCATAGTGAAAGCAAAAACCGCTAACGCTGACACTATATATTATGACTATTTTCCCCTCGAAGAT---AGAACTAAGAAGTGCAACCATACGAATCTTGAACTATTGAGAAGTTTAACAACGATTGAAGCGTTCCACGTACTTCAAGGCGCTGCTTATAGTCTGAAATCAAACTACGATCTAATCGCGAATTCAGAAAGGGAAAGCTTAGAAGAAAGTTATCCGATAGGTTCGGAAAAATGGGTACATCTCATAAGACGGACCAAAATAGGAAACAGCGGTCTATCATATAACAGATTCATCTCTAGCATGGTGCAAGTGGTTGTTAGGGGGAAAGTGCCAGATATAATAAGAGGAGAGATTACACAGCTCAACAGGATAAGGACGGAGTGGATAAGCGCGTCATATGATAGAACTCGGATTAGGGCGTTGGAGTTATGTAATATATTATCCGCCATTGGACGTAAAACGATGGACGCGCATGAGGAACCTAAGGATGAAATGGATTTATCTACTAGATTTCAATTTAAATTAGATGAGAAGTTCAATACATCGGACTCTGAACATGTGAACATATTTCGGACGAGTGGAGCTGCC---ACAAATGAGGGTAGATTCTATGCGCTTATCGCGATAGCTGCGACGGATACTCAGAAAGGCCGAGTTTGGCGAACAAATCCATACCCATGTCTGCGTGGAGCGCTGATAGCATCCGAATGTGAGTTAGGAGACGTATATTATACCCTACGTCACGTGTATCGATGGAGCTTGCGGCCGGAATACGGTCAACGG---GAACGGCAATTGGAGGACAATAAATACGTGTTCGGTCGCGTGAATTTATTCGATTCGGAT---TTAGCTGTTGGAGATCAGGTTATTCACTGGCGATATGAGATAACCGAACCAGTT---AAAACTACTTATGACAACGGCTACATATGTAATCCGGAGGAAAAA------GACGATGAG------CTACTGTGTAAAATAGATGATGAGCGATACAAAGAGATGATGGAGAGGTTGATCGAAGGTGGATGGGATCAGGAGCGGTTTAAACTACATAATATCCTCACGGAGCCG---AATCTATTGACAATCGATTTTGAGAAGGACGCGTACCTAAACTCTCGGTCGGAGCTAGTGTTCCCAAACTACTTTGACAAATGGATAAATTCTCCCATGTTTAACGCTAGGTTGAGGATAACTCATGGAGAGATTGGATCATCTAAAACGATCGATCCGTGGAATAGGCGCGTAGTTTATGGATATATTAAAACATCTATAGAGTCACTCGATTATACGCTTGGGAAGTACTACGACATACGGTTACAACTCTTTGGTGATACTTTGAGTCAGAAACAAACCCAATCAGCCGTATTTACGTACTTAAGTGGACAGGATGACTTCCCTGCATTGACTAAT------------TATTTGAAGGGTGAA---GCAGTGTGCCCACACGCGGGTGGCGCAGTATATACATTCCGTAAGATGGCTTTATCTCTGATAGCTAGTTATGAGAAGCTGAGTCCTGAAATGCACGAAGGCTTAGAACATCAGACGTATGTACATCCTTCCGTGAACACAGCCTACCAGAAGCAGGTTAAAGACATGAAGGATCTTTCTCAGTTGATCTGTTTCATAATCGATTGTATTTTCGAGAAGCGTGTACAAATACGCGGGGTTGGAGAGGCAAGGCGCATCGTTTACCTAATTCAGAACTCGACGGGGTTGCAACGTCAAGAAGTATTGAAGAGAACTTTTCCTAATTTTCTCATGCGTTTGTTCAAACTACGAGAAGTAAAGCGCATCTGTGACTTAAACGTG---ATCAACTTTCTGCCGTTACTATTTCTTGTTCAAGATAATATCTCTTATTGGCATAGGCAATGGTCAGTACCTATGATATTGTTTGACGACGCAGTCAGGTTGATACCGGTTGAGGTTGGAGCTTACGCGAATAGATTTGGATTTAAAAGCTTTTACAACTTTATTAGATTCCATCCCGGTGATTCTAAGAAGAAACAAGATGCCGATGACATGCATAAAGAGTACGGCGTTGCCTGCTTCGAATATTACATGAACACGAAGATATCGCAGGGTGGAGTGAATGTACCTGTTGTGACATCCAAGTTGGACACGCTGAAGATACATCTAGCTTCTCTATGCTCAGGGCTTGCTGATTCGATCGTTTACACGTTGCCGGTCGCGCATCCGAAGAAATGTATCGTTCTAATCGTCGTAGGAGATGATAAGCTCGACCCGCAGGTACGCTCGGAGCAGGTATTGAGTAAGTATTATTATTCACGCAGACATATATGCGGAGTTGTAGCTGTAAGTGTGGGTCAAGAGGGCCAGTTACAGGTGTATTCCACCGGTATAGTAAGACATCGTATATGTGAGAAATCCATATTGAAGTATAAGTGCAAAGTTGTTTTGGTTAGAATGCCTGGACATGTGTTCGGAAACGACGAACTGATGACGAAATTACTCAACGTT
>CAA39322
ATGGATGAGCTAGGCATCCCAGTTTATAAG---AGAGGATTTCCCGAACACCTGCTACGTGGTTACGAGTTCACAATAGATGTTGGAACTAAGATAGAAAGTGTTGGAGGA------------CGTCATGATGTAACGAAAATACCAGAAATGAACGCATATGACATCAAGCAGGAGAGCATCCGAACCGCATTATGGTATAATCCGATAAGAAATGATGGTATTGTATTGCCGCGAGTCTTGGATATCACATTGAGGGGTTACGATGAAAGACGGGCCGTTGTTGAAAGTACGAGACACAAGAGTTTCCATACGAATGACCAGTGGGTGCAGTGGATGATGAAAGATTCGATGGACGCTCAGCCTTTAAAGGTTGGGTTAGATGATCAAAGCAGGAATGTAGCTCACTCGTTACATAACTGCGTAGTCAAAATCGATTCAAAGAAGGCTGATACTATGTCTTACCATGTAGAGCCGATAGAGGAC---GCGTCGAAAGGATGTTTGCATACGAGGACCATGATGTGGAATCACCTGGTACGTATAGAAACATTTCATACGGCGCAGGAGGTGCATATACTCTTCAAACCTACTTATGACATCGTGGTCCACGCTGAAAGGAGAGATCGCAGTCAACCGTTTAGGCCGGGGGATCAGACATTAATTAATTTTGGGAGAGGTCAGAAGGTTCACATGAACCACAATTCATATGATAAGATGGTTGAGGGATTAACACATTTAGTGATGAGAGGGAAAATGCCTGAGGTGATTAGAGATGATATCGCGAGCTTGGATGAGATATGCAATAGGTGGATACAAAGCAGGCACGACCCCGGAGAGGTAAAAGCATATGAGTTATGTAAAATATTATCAACGATTGGTCGAAAAGTCCTCGATCGGGAGAAAGAACCAGAGGATGAGGCAAATCTATCGATCCGATTTCAAGAGGCGATCGACAATAAATTCCGACAACATGACCCCGAGCGCCTGAAGATATTTGAGCATGGGAATCAACGT---AGAGATGAGGATCGGTTCTATATTCTGTTGATGATTGCAGCCTCCGATACTTTTAATACACGAGTGTGGTGGTCGAACCCATATCCATGTTTAAGAGGAACCTTAATTGCGTCAGAAACGAAACTAGGTGACGTTTATTCGATGATGCGTTCATGGTATGATTGGAGTGTTCGACCGACCTATACGCCTTAC---GAGAAAACAAGAGAACAAGAAGAATATATTTATGGACGGGTTAACCTGTTTGACTTCGTT---GCGGAACCTGGGATTAAAATTGTTCATTGGGAATATAGGCTGAATCATTCTACCCGGGAGATAACGTATGCGCAAGGGAACCCATGTGATTTATACCCAGAG------GATGATGAT---GTAATAGTCACAAAGTTCGATGATGTTGCGTATGGTCAAATGATCAATGAGATGATAAATGGGGGTTGGAATCAAGAACAGTTCAAGATGCATAAAATTTTGAAAACGGAAGGTAATGTTCTTACGATAGACTTTGAAAAAGATGCAAAGCTAACAACCAATGAAGGCGTAACGATGCCAGAATATTTCAATAAGTGGATAATCGCTCCGATGTTCAATGCTAACGTCCGCATAAAACATGAAGAGATTGCGCAGCGTCAAAGTGATGATCCGATGGTAAAACGTACTTTATCACCTATTACTGCAGACCCAATCGAATTGCAAAGACTGACTTTGGCGCGATTTTACGACATTCGTCCCGCTTTAAGAGGACAGGCGCTTTCGCGGCAACAGGCACAGTCCACTTACGATGAAGAAATATCGAAAAAAGCAGGTTATGCGGAAGTATTGAAACGTCGCGGAATTGTGCAAATCCCAAAG---AAACCCTGCCCGACTGTA---ACAGCTCAGTATACGCTGGAACGTTACGCTTTATTCATTATAAACTACTTACAACAGCATGTAGCGCGAGATTGCGAC------GAGGAGGCGATATACGAACATCCGAAAGCAGACCATGAACTTGAAATATTTGGCGAGAGCATTGTGGATATCTCTCAAGTGATTGTTCTAGTTTTTGACTTGATATTTGAAAGAAGAAGGAGGGTTAGAGATGTGTATGAATCGCGGTACATAATTGCGCGGATTAGGGAAATGCGAGGTAAAGAAAAATTGAACGTGATCGCGGAGTTTTTCCCAACCTATGGGAGTCTTCTAAATGGATTAAGTGGCGCTACCGTAGTACAAGATATTATGTAT---TTGAATTTTCTTCCATTGTATTTTCTAGTAGGCGATAACATGATATACTCTCATAGGCAGTGGTCTATTCCTTTACTTCTATATACCCATGAGGTGATGGTGATCCCATTAGAAGTTGGTTCATACAATGATCGGTGTGGATTAATAGCGTACCTGGAATACATGGTTTTCTTTCCTTCCAAGGCGATTCGATTAAGCAAACTAAATGAAGCGCACGCCAAGATTGCGCGCGAGATGCTTAAGTACTACGCTAATACAACGGTATATGATGGGGGAGACAATTCCAACGTTGTGACGACGAAGCAGCTTTTATATGAAACCTATCTTGCTTCGTTATGTGGGGGATTTCTTGACGGAATTGTTTGGTATTTGCCGATCACACATCCGAACAAATGCATTGTAGCGATCGAGGTATCTGATGAAAGAGTTCCGGCTAGCGTAAGAGCGGGGCGTATAAGGCTAAGATTTCCACTAAGCGCGCGACATCTAAAAGGGGTTGTAATCATACAAGTTGATCTAGGAGGGCGATTTACAGTGTATAGCGAGGGAATTGTGTCTCATCGGGTATGTAAGAAGAATTTACTCAAGTATATGTGCGATATTATATTACTCAAGTTTTCCGGGCACGTTTTTGGTAACGACGAGATGCTAACAAAACTTCTCAACGTA
>AAX48784
ATGGAGGAGTTCGTCATTCCAGTCTATTCAGAAGATGACATTCCATATGCGTTATTAAGCAGATATCCTCTAGCGATACAGACAAATGTTAAAATAGAAGATGTTGAAGAA------------AGACATAATGTTGTAAAGATTCCTGAATCCGATATGATAGATATACCAAGATTAACGATAGTAGAGGCGATGAATTATAAGCCAGCGAGAAACGATGGGATCGTTGTACCTAGATTACTCGATATAACGTTGCGCGCTTATGATGATAGAAAATCG---ACAAAAAGCGCTCGAGGGATAGAGTTCATGACGAACGCTAGATGGATGAAGTGGGCCATAGATGACAGAATGGACATCCAACCGCTTAAAGTAACTTTA---GACCATTATTGTTCTGTCAACCATCAACTCTTTAACTGCGTCGTTAAAGCGAATGCCGCCAACGCTGATACGATCTATTATGACTATTTCCCACTTGAGGAT---CATAAAAAGAGATGTAACCATACGAATCTTGATTTGCTGAGAAGTTTAACGAATATGGAATTATTTCACGCGTTGCAAGGTGCCGCATACAGCATTAAATCAAGCTACGAGCTAGTGGCGAACTCCGAAAGGGAAAGCCTGGAGGAGAGTTACGCAGTAGGACAGCCCAAGTGGGTACGTTTGACTAGAGGAACGCGAATAGGCAATAGTGGATTGGCCTATGAACGGTTCATTTCAAGCATGGTCCAAGTAATCGTAAATGGGAGGGTTCCGAACGAGATAGCGAACGAGATTGCACAACTGAATAGAATAAGGACGGAGTGGCTAGCGGCTACGTACGATAGGGGCAGGATTAGAGCGCTGGAACTATGCAAAATCCTTTCCACGATTGGGCGTAAGATGCTGAACACGCATGAAGAGCCGAAAGATGAAATGGATCTATCGACGAAATTTCAGTTCAAACTTGATGAAAAATTTAACAGAGCGGACTCAGAACACGTTAATATCTTTGGTGTGAGGGCTCCTGCA---ACAGATGAAGGAAGATTCTATGCTTTGATCGCAATCGCGGCGACGGGCACACAAAAGGGCAGAGTGTGGAGGACAAATCAGTATCCATGCTTGCGAGGTGCTTTAGTTGCAGCTGAGTGTGAATTAGGTGATGTTTACAGTACGCTTCGACGCGTATATAGATGGAGTTTAAGGCCGGAATATGGACAGCAC---GAGAGGCAGTTAGAGAATAATAAATATGTTTTTAATCGTATAAATCTATTCGATTCAAAT---TTAGCAGTTGGTGACCAGATAATTCATTGGCATTATGAAGTCAAAGCATCGGTG---GAAACAACCTATGACAGCGGATACATGTGTCAGCATGAAGCTGAG------GAGGATGAG------TTACTATGCAAAATTAATGAGGATAAATATAAAGAGATGTTAGACAGAATGATTCAGGGCGGGTGGGATCAGGAAAGGTTTAAACTTCATAACATACTGACAGACCCT---AACTTATTGACAATTGATTTTGAAAAAGACGCGTATCTGAACTCGCGGTCCGAGTTAATCCTGCCGGATTATTTCGACAAATGGATCAGTTCACCAATGTTTAATGCGCGTTTAAGAATTGCCAAAGGAGAGATCGGAACATCAAAAAAGAATGACCCGTGGAACAAACGCGTAGTACATGGATACATTAAGTCTCCTGCAGAGTCGTTAGATTTCGTTCTTGGGCCCTACTACGATCTGCGGTTGTTATTTTTTGGCGAGGCGTTAAGCTTAAAACAGGAGCAATCCGCAGTTTTCCAGTATTTGAGTCAGCTCGATGATTTTCCCGCGCTTACACAG---------------CTGACAGGAGAT---GTCGTATGTCCACATTCGGGCGGAGCGTTATATACGTTTAGGAAAGTTGCATTACTCTTAATTGGGAATTACGAGAAATTAAGTCCGGACCTACATGAAGGTATGGAGCATCAAACATATGTGCATCCGTCTACTGGCGGGACATATCAGAAGCGCGTACTAGAGATGAAGGATCCCTGCCAGCTCGTGTGTTTTGTGATCGATTACATCTTTGAAAAACGCGAGCAGCTACGTGACGCTAAAGAGGCGAGGTACATCGTGTATCTGATTCAAAGTCTCACTGGGGCACAACGGCTGGAAGTTTTGAGGTCGACGTTTCCGAATTTCTTCCAACGATTGTTGACGCTGAAAGAGATCAAATTTGTACGCGATCTAAATGTG---ATCAATTTCCTCCCTCTGATGTTTCTTGTTCATGATAACATCTCGTATTGGCATAGGCAGTGGTCAATTCCAATGGTGCTGTTTGACGATACGATCAAGTTAATACCCATAGAGGTGGGCGCGTATGCGAATAGATTTGGGTTCAAAAGTTTTATGAATTTCACACGGTTTCATCCTGGTGAGTCGAAGAAAAAACAGATTGCTGAGGATACGCATAAGGAGCTTGGTATGGTCGCCTTCGAATATTATACCAATACAAGAATCTCCCAGGGAAATGTGCATACGCCAGTAGTAACTACAAAAATGGATGTATTGAAAGTGCATCTGTCCTCTTTATGTGCAGGTCTGGCGGATTCGGTTGTATATACGTTACCAGTTGCGCATCCTAAAAAGTGTATTGTTTTGATAATTGTCGGGGACGACAAGTTAGAACCGCATGCGCGTTCGGAACAGATAGTTAGTCGGTATAATTACTCACGTAAGCATATTTGTGGAATTGTATCCGTAGCAATCGGGCAGAGTGGTCAACTGAAAGTTCATACTTCTGGAATTGTAAAACACCGTGTATGCGACAAGTTCATTCTAAAACACAAGTGCAAGGTGATATTAGTGAGGATGCCGGGGTATGTTTTTGGAAATGATGAATTAATGACGAAACTATTGAACGTT
>AAB30550
ATGGAGGAGTTCGTCATTCCAGTCTATTCAGAAGATGAGATTCCATACGCGTTACTGAGCAGATACCCTTTGGCGATACAGACAAATGTTAAAATAGAGGATGTTGAAGGA------------AGACATAATGTTGTAGAGATTCCTGAATCCGATATGATAGATATACCAAGATTAAGAATTGTAGAGGCGATGAATTATAAACCAGCGAGAAACGATGGAATCGTTGTACCTAGATTACTTGATATAACATTACGTGCTTATGATGATAGAAAATCG---ACGAAAAGTGCTCGAGGGATAGAGTTCATGACGAACGCTAGATGGATGAAATGGGCCATAGATGATAGAATGGATATCCAACCGCTTAAAGTGACTTTA---GATCATTACTGTTCCGTCAACCATCAGCTCTTTAACTGCGTCGTCAAAGCGAATGCTGCCAACGCCGATACGATCTATTATGATTATTTCCCACTTGAAGAC---CATAAAAAGAGATGTAACCACACAAATCTTGATTTATTGAGAAGTTTGACTAATATGGAGTTGTTCCACGCGTTGCAAGGTGCTGCATACAGTATCAAATCAAGCTACGAATTAGTGGCAAACTCCGAAAGAGAAAGCTTGGAGGAGACTTATGCGGTGGGACAGCCAAAGTGGATACACTTGACTAGAGGAACGCGAATAGGCAATAGTGGATTAACCTATGAACGGTTCATTTCGAGCATGGTCCAGGTGATCGTAAATGGAAAGATTCCAAGCGTGATAGCGAACGAGGTCGCGCAACTGAATAGAATAAGGGCAGAGTGGATAACAGCCACATACGATAGAGGCAGGATTAGAGCGCTAGAGCTATGCAATATCCTTTCCACGATTGGGCGTAAGATACTGAACACGCATGAAGAGCCGAAAGATGAAATGGATCTATCGACAAGATTTCAGTTCAAACTTGACGAAAAATTTAACAGAGCAGATCCAGAACATGTTAATATTTTTGGTGTAAGAGGTCCAGCA---ACAGATGAAGGAAGATTTTATGCTCTGATTGCAATCGCAGCGACGGATACACAAAAGGGTAGAGTGTGGAGAACAAATCCGTATCCATGCTTGCGAGGTGCTTTAGTTGCAGCTGAGTGTGAATTAGGTGACGTTTACAGTACACTTCGACGTGTGTATAGATGGAGTCTAAGGCCGGAGTATGGACAACAC---GAGCGACAGTTAGAGAACAATAAATATGTCTTCAATCGTATAAATTTATTTGATTCAAAC---TTAGCGGTCGGCGACCAGATAATTCATTGGCGTTATGAGGTTAAAGCATCGGCG---GAGACGACTTATGACAGCGGATACATGTGTCGGCATGAAGCTGAG------GAGGATGAA------CTACTATGTAAAATCAATGAGGACAAATATAAAGACATGCTGGACAGAATGATTCAGGGTGGGTGGGATCAGGAAAGATTTAAACTTCATAACATACTGACGGACCCT---AACTTATTGACGATTGATTTTGAAAAAGATGCGTATCTGAATTTACGGTCCGAGTTAGTTTTGCCGGATTATTTCGATAAATGGATCAGTTCACCAATGTTTAACGCGCGCTTAAGAATTACTAAAGGGGAGATCGGAACATCGAAAAAGGATGATCCATGGAACAACCGCGCAGTACGTGGATACATTAAGTCCCTTGCGGAGTCGTTGGATTTTGTTCTCGGGCCTTACTACGATCTGCGGCTACTATTTTTTGGCGAGACGTTGAGCTTAAAACAGGAACAATCCGCGGTTTTTCAATATTTGAGTCAGCTCGATGATTTTCCCGCGCTTACGCAG---------------CTAAGAGGAGAT---GCCGTATGCCCACATTCAGGCGGAGCGCTATATACGTTTAGGAAAGTCGCGCTATTTTTAATCGGGAATTATGAAAAGTTAAGTCCGGATCTACATGAAGGTATGGAACATCAAGCATATGTGCATCCGTCGACTGGTGGGACGTATCAAAAATGCGTGCTAGAGATGAAGGACCCTTGTCAACTCATGTGCTTTGTGATTGATTACATCTTTGAAAAACGTGAACAGCTACGTGATACCAAAGAGGCGAGGTACATCGTGTATCTAATTCAAAGTCTCACTGGGACACAACGGCTGGATGTTCTGAAATCGACGTTCCCGAATTTTTTCCAACGATTATTAATGCTGAAAGAGATCAAATTTGTGCGTGATCTGAATGTG---ATCAATTTCCTCCCTCTGATGTTCCTTGTTCATGATAACATCTCGTATTGGCATAGACAGTGGTCAATTCCAATGGTGCTGTTTGACGATACGATCAAGTTAATACCCGTAGAGGTTGGTGCATATGCGAATAGATTTGGGTTCAAAAGTTTTATGAACTTTACACGGTTTCACCCTGGTGAGTCAAAGAAAAAACAGATTGCCGAGGATATACATAAGGAGTTTGGAGTGGTCGCTTTCGAATATTACACCAATACAAAAATTTCCCAGGGGAGTGTCCATACACCAGTAATGACTACGAAAATGGATGTATTGAAAATACATTTGTCTTCTTTATGTGCGGGTCTGGCGGATTCTATCGTATATACATTACCAGTTGCGCATCCTAAGAAATGCATCGTTCTAATAATTGTGGGAGATGACAAATTGGAACCGCATACGCGTTCAGAACAAATAGTTAGTCGGTATAATTACTCACGTAAGCATACTTGTGGAATTGTATCCGTCACCGTCGGGCAGAATAGTCAGTTGAGAGTTCATACCTCTGGAATTGTTAAACACCGTGTATGCGACAAGTTCATTCTAAAACACAAGTGCAAGGTGATATTAGTGAGGATGCCGGGGTACGTTTTCGGAAATGATGAATTAATGACGAAACTATTGAATGTC
>ABB71697
ATGGAGGAGTTTGTCATTCCTGTGTTTTCAGAGAGGGAGATCCCTTACGCTTTGATTAATCGATACCCTTTGGCAATCCAGACGGATGTTAAGATTGTGGACGTAGATGGT------------TATCATAATCTAGCGAAAATTCCAGAATCGGACATGGTTGATGTTCCTAAACTAGACATCGTTAGCGCGCTTAACTATAAACCAACGAGGAATGATGGTATAGTGGTGCCGAGGCTATTGGATATTACCCTAAAGGCTTACGATGACAGAAAGTCG---GTTAAGAACGCACGCGGCGTGGATTTTATGACGGATGCTAAGTGGATGAAGTGGGCGATCGATGATAGGATGGACATTCAGCCACTCAAGATCACCCTA---GATGAACACTACGCAGTCAATCACCAGCTGTTTAATTGTATAGTGAAGGCGAAAACTGCTAACGCTGATACCATATATTATGACTATTTTCCCCTCGAAGAT---AGAGCTAAAAAGTGCAATCATACAAATCTTGAACTATTGCGAAGTTTGACAACGATTGAAGCGTTCCACGTACTTCAAGGCGCTGCTTATAGTCTGAAATCAAACTATGATCTAATCGCGAACTCGGAGAGGGAAAGCTTAGAGGAAAGTTATCCGATAGGTTCGGAGAAATGGGTACACCTCACAAGACGGGCCAAAATAGGAAATAACGGTTTATCATATAACAGGTTCATCTCTGGTATGGTGCAAGTGGTTGTTAGAGGGAAAGTGCCAGATATAATAAGGGGGGAAATTACACAGCTTAACAGGATAAGAACAGAATGGATAAATGCGTCATATGATAGAACTCGGATTAGGGCGTTGGAGTTGTGTAATATATTATCCGCTATTGGACGTAAGATGATGGATGCGCATGAGGAACCGAAGGACGAAATGGATTTATCTACTAGATTTCAATTTAAATTGGATGAGAAGTTCAATACATCGGATTCTGAACATGTGAACATATTTCGGACGAGCGGGGCTGCC---ACAAATGAGGGTAGATTTTATGCGCTTATCGCAATAGCTGCGACGGATACTCAGAAAGGTCGAGTTTGGCGAACAAATCCATACCCATGTCTGCGTGGAGCACTGATAGCATCCGAATGTGAGTTAGGAGACGTATATTATACTCTGCGTCACGTGTATCGATGGAGCCTGCGACCTGAATACGGTCAGCGG---GAACGACAATTGGAAGACAACAAATATGTGTTTGGTCGCGTGAACTTATTCGATTCAGAT---TTAGCCGTTGGAGATCAGGTTATTCACTGGCGATATGAGATAACCGAACCAGTC---AAAACTACCTATGATAACGGCTACATATGCAATCCAGAGGAAAAG------GACGATGAG------CTACTGTGTAAGATAGATGATGAGCGCTATAAGGAGATGATGGAAAGGTTGATCGAAGGTGGATGGGATCAGGAGCGGTTTAAACTCCATAATATCCTCACGGAGCCA---AATCTGCTGACAATCGATTTTGAGAAAGACGCGTACCTAAATTCTCGGTCGGAACTAGTGTTCCCAAACTACTTTGATAAATGGATAAATTCTCCCATGTTTAACGCCAGGTTGAGGATAACTCATGGAGAAATTGGGTCGTCTAAAACGGCCGATCCGTGGAATAGGCGCGTAGTTTATGGGTATATCAAGACATCTATAGAGTCACTTGATTATACACTTGGGAAGTACTACGATATACGGTTACAGCTCTTTGGTGATACTTTGAGTCGGAAACAAACTCAATCAGCCGTATTCACGTACTTAAGCGGACAGGATGACTTCCCTACATTGACTAAT------------TATTTGAAGAGTGAA---GCAGTGTGCCCGCACGCGGGGGGCGCGGTATATACCTTCCGTAAGATGGCTTTATCTCTGATAGCTAATTATGAGAAACTGAATCCTGAAATGCACGAAGGCTTAGAACATCAAACGTATGTACATCCTTCCGTGAACACAACCTACCAAAAGCAGGTTAAAGATATGAAGGATTTCTCCCAATTGATCTGCTTTATAATCGATTGTATTTTCGAGAAGCGTATACAGATACGCGGGGTCGGAGAAGCTAGGCGCATCATTTACCTAATTCAGAACTCGACAGGATTACAACGTCAAGAAGTGTTGAAGAGAACCTTTCCTAACTTTCTCATGCGTTTATCCAAACTACGAGAAGTAAAGCGCATCTGTGACTTGAGTGTG---ATCAACTTTCTGCCGTTACTGTTTCTTGTTCAAGATAATATTTCTTATTGGCATAGGCAGTGGTCGGTCCCCATGATATTGTTTGATAACGCGGTCAGGTTGATACCGGTTGAGGTTGGGGCTTACGCGAATAGATTTGGATTTAAAAGCTTTTACAACTTTATTAGATTCCATCCCGGTGATTCTAAAAAGAAACAAGATGCAGATGACATGCATAAAGAGTACGGCGTCGCCTGCTTCGAATATTATATGAACACGAAGATATCGCAGGGTGGAGTGAATGTACCTGTTGTGACGTCCAAGTTGGACACGTTGAAGATACATCTAGCTTCTTTATGCTTAGGGCTCGCTGATTCAATCGTTTACACGTTGCCGGTTGCACATCCGAAAAAATGTATCGTTCTAATCGTCGTTGGAGATGATAAGCTCGACCCGCAGGTACGCTCGGAGCAGGTATTAAGCAAGTACTATTATTCACGCAGACATATATGCGGAGTTGTAGCTGTAAGTGTAAGTCAAGAGGGCCAGTTACAGGTGTATTCCTCCGGTATAGTAAAACATCGTATATGTGAGAAATCTATATTGAAGTATAAATGCAAAGTTGTTTTGGTTAGAATGCCTGGACATGTGTTCGGAAACGACGAACTAATGACGAAATTACTCAACGTT
