# Supplementary material for: FRESCo: finding regions of excess synonymous constraint in diverse viruses
Source: Genome Biol. 2015 Feb 17;16(1):38. doi: 10.1186/s13059-015-0603-7 (PMC4376164; doi:10.1186/s13059-015-0603-7)
Supplement: Additional file 4: — Sequence alignments (zip folder of FASTA alignments). [file 13059_2015_603_MOESM4_ESM.zip › alignments/bluetongue/VP3.fa.revtrans]

>AFN71142
ATGGCTGCTCAGAATGAGCAACGTCCGGAGCGAATAAAAACGACGCCGTATTTAGAAGGAGATGTGCTTTCAAGTGATTCGGGGCCATTACTTTCTGTGTTCGCGCTGCAAGAGATAATGCAGAAGGTAAGGCAAGTACAAGCTGATTATATGACAGCAACACGAGAAGTTGACTTCACAGTACCGGATGTACAAAAGATTCTTGATGACATTAAAGCGTTAGCCGCGGAGCAAGTATACAAAATCGTCAAAGTTCCGAGTATTTCGTTCAGACACATTGTGATGCAGTCAAGAGATCGAGTTTTACGAGTGGACACTTACTATGAGGAAATGTCGCAGGTTGGAGATGTTATAACGGAAGATGAACCAGAAAAGTTCTACTCAACTATAATTAAAAAGGTGCGGTTTATACGCGGAAAGGGATCCTTTATATTACACGATATTCCGACCAGAGATCATCGTGGTATGGAGGTCGCGGAGCCAGAAGTGTTAGGAGTTGAATTCAAAAATGTGTTACCTGTGCTAACCGCCGAGCATCGCGCGATGATCCAAAATGCATTGGATGGATCGATAATTGAGAATGGAAACGTAGCTACACGCGATGTCGACGTATTTATAGGTGCTTGTTCTGAACCGATCTATCGTATATATAATAGATTGCAGGGGTATATCGAAGCGGTGCAATTACAAGAGTTAAGGAATTCAATTGGGTGGTTAGAAAGGTTAGGGCAGAGAAAAAGAATTACGTATTCACAAGAAGTTCTGACTGATTTCAGGAGACAAGATACAATCTGGGTCTTAGCCTTACAATTACCAGTTAATCCGCAAGTAGTGTGGGATGTGCCGCGCAGCGCTATCGCCAACTTAATCATGAATATAGCGACGTGTCTACCTACAGGAGAATATATTGCGCCAAATCCGAGGATTTCATCGATTACGCTGACTCAAAGGATAACAACAACAGGGCCGTTCGCTATTCTGACAGGATCAACCCCAACCGCGCAACAACTTAATGATGTTAGGAAAATCTATTTGGCACTGATGTTCCCTGGACAGATTATACTCGATTTAAAAATTGATCCTGGTGAAAGGATGGATCCAGCGGTAAGAATGGTCGCTGGCGTTGTAGGTCATTTGCTCTTTACAGCGGGCGGAAGATTCACGAATTTGACACAAAATATGGCGAGACAGCTTGATATAGCTTTAAACGATTATCTACTTTACATGTATAACACTAGAGTTCAGGTCAACTATGGTCCAACTGGTGAACCATTAGATTTTCAGATCGGGAGAAATCAGTATGACTGTAATGTCTTTAGAGCAGATTTCGCGACTGGAACAGGATATAATGGATGGGCCACAATAGATGTTGAATATAGAGACCCGGCCCCTTATGTACATGCGCAGCGTTACATACGTTATTGTGGTATTGATTCGCGTGAGTTAATCAACCCGACTACATATGGCATTGGAATGACTTATCATTGCTACAACGAAATGTTGCGAATGCTAGTTGCCGCAGGAAAAGATTCTGAGGCGGCGTACTTCCGCAGCATGCTACCCTTTCATATGGTGAGATTTGCTAGGATAAATCAAATCATAAACGAAGATTTGCACTCTGTCTTTTCGTTGCCTGATGATATGTTCAACGCATTATTACCTGACCTAATTGCCGGAGCGCATCAGAATGCCGACCCCGTTGTGCTAGATGTAAGCTGGATATCACTTTGGTTTGCTTTCAACAGATCGTTTGAACCTACGCATAGAAATGAGATGCTCGAGATTGCTCCGTTGATCGAATCTGTTTATGCGTCTGAGCTATCCGTAATGAAAGTAGATATGCGACACCTATCATTGATGCAGAGAAGATTCCCAGATGTTTTGATCCAAGCAAGGCCGTCTCATTTTTGGAAAGCGGTTCTAAATGACAGTCCGGAGGCGGTAAAAGCGGTTATGAATTTGTCACATTCACATAATTTCATCAATATAAGGGATATGATGCGTTGGGTGCTGCTCCCATCACTACAGCCATCACTAAAGCTCGTATTAGAGGAGGAGGCATGGGCCGCTGCAAATGATTTCGAAGATCTGATGCTTACCGATCAAGTTTACATGCATCGAGATATGTTGCCAGAGCCGCGGTTGGATGATATTGAGAGGTTCAGACAGGAGGGCTTCTATTACACGAATATGCTTGAGGCGCCACCAGAGATAGATCGTGTGGTCCAGTACACCTATGAGATTGCACGCTTACAAGCGAACATGGGACAATTCCGAGCGGCTCTAAGACGTATTATGGATGACGATGATTGGGTAAGGTTCGGCGGTGTCTTACGCACCGTACGCGTTAAGTTCTTCGATGCGCGACCCCCAGACGATATTTTGCAAGGTTTACCTTTCAGTTATGATACGAACGAAAAGGGTGGATTATCATACGCGACGATTAAATATGCTACTGAGACCACAATTTTCTATCTGATATACAACGTTGAATTCTCAAATACACCTGATTCTTTGGTGTTGATTAACCCAACATATACAATGACAAAAGTTTTCATTAATAAGAGAATCGTTGAGCGCGTGCGGGTCGGACAGATTCTGGCTGTATTGAACAGAAGATTTGTGGCATATAAAGGAAAAATGAGAATCATGGACATCACCCAATCGCTCAAGATGGGCACCAAGCTGGCTGCGCCAACTGTG
>AFN71132
ATGGCTGCTCAGAACGAGCAACGTCCGGAACGAATAAAAACGACGCCGTATTTAGAGGGAGATGTGCTTTCGAGTGATTCAGGGCCACTGCTTTCAGTGTTTGCGTTGCAAGAGATAATGCAAAAGGTAAGACAAGTGCAAGCTGATTATATGACGGCAACACGAGAAGTTGATTTTACAGTACCGGATGTACAGAAGATTCTTGATGATATTAAGGCGTTAGCTGCAGAACAAGTGTACAAAATCGTTAAAGTTCCTAGTATTTCATTCAGACATATCGTAATGCAGTCAAGAGATCGAGTTTTACGAGTGGATACCTACTACGAAGAGATGTCGCAGGTTGGAGATGTTATAACGGAAGATGAGCCAGAGAAATTCTATTCAACTATAATCAAGAAGGTGCGGTTTATACGCGGAAAAGGATCCTTTATATTACATGATATCCCGACTAGAGATCACCGAGGCATGGAGGTTGCTGAACCAGAAGTGTTAGGAGTTGAATTTAAAAATGTGCTACCTGTGTTGACTGCCGAGCATCGCGCAATGATTCAGAATGCATTGGATGGATCGATAATTGAGAACGGAAACGTAGCAACACGAGACGTCGACGTATTCATAGGCGCTTGTTCGGAACCGATCTATCGCATATATAATAGGTTGCAAGGGTATATCGAGGCAGTGCAACTACAAGAGTTAAGGAATTCAATTGGGTGGTTAGAGAGGTTAGGGCAGAGGAAAAGGATTACGTATTCGCAAGAGGTTCTGACTGATTTTAGGAGACAAGATACGATTTGGGTTTTAGCTCTACAGTTACCGGTAAATCCGCAGGTAGTGTGGGATGTACCGCGCAGCTCTATCGCTAACTTAATCATGAATATAGCAACGTGTTTACCCACAGGGGAATACATTGCACCAAACCCAAGGATTTCATCAATTACGCTGACCCAAAGAATTACGACAACGGGGCCATTTGCTATTCTAACCGGATCAACCCCAACTGCACAACAACTTAATGATGTTAGGAAGATCTATTTAGCGCTAATGTTTCCTGGGCAGATTATACTTGATTTAAAGATCGATCCTGGCGAGAGGATGGATCCGGCGGTAAGAATGGTCGCTGGCGTTGTAGGCCATTTGCTCTTTACAGCGGGTGGAAGATTCACGAATTTAACGCAGAATATGGCAAGACAGCTTGATATAGCCCTAAACGATTATCTACTATATATGTATAATACCAGGGTCCAAGTCAATTATGGTCCAACGGGTGAGCCGCTAGATTTCCAGATTGGAAGAAATCAGTATGACTGTAATGTTTTTAGAGCAGATTTCGCGACAGGAACAGGATACAATGGATGGGCTACGATAGATGTTGAGTATAGAGACCCAGCCCCTTACGTGCATGCGCAGCGCTACATACGTTACTGTGGCATCGACTCGCGTGAGTTGATTAATCCGACAACCTATGGCATTGGGATGACTTATCATTGCTACAACGAGATGTTACGGATGCTGGTTGCCGCAGGAAAAGACTCTGAAGCGGCGTACTTTCGCAGCATGCTACCCTTTCATATGGTGAGGTTTGCTAGGATAAATCAAATCATAAATGAAGATTTACACTCTGTGTTTTCGTTACCAGATGATATGTTCAACGCATTATTACCTGACCTAATCGCCGGAGCACATCAGAATGCTGATCCAGTTGTGCTAGATGTGAGCTGGATATCGCTGTGGTTCGCTTTCAACAGATCGTTTGAACCAACGCATAGGAATGAGATGCTCGAAATCGCTCCACTGATCGAGTCCGTTTATGCATCGGAGCTTTCTGTGATGAAGGTAGATATGCGACATTTATCGTTGATGCAGAGAAGGTTTCCTGATGTTTTAATCCAAGCGAGGCCGTCTCACTTTTGGAAAGCGGTTCTGAATGATAGCCCGGAGGCGGTAAAGGCAGTTATGAATTTGTCGCATTCGCATAATTTTATCAATATAAGAGATATGATGCGCTGGGTATTGCTCCCATCACTGCAACCATCGTTAAAACTCGTATTAGAAGAGGAGGCGTGGGCCGCTGCGAATGATTTTGAAGATCTGATGCTCACTGATCAAGTTTATATGCATCGAGATATGTTGCCAGAGCCGCGATTGGATGATATTGAGAGGTTCAGACAGGAGGGTTTCTATTACACGAACATGCTGGAAGCCCCACCAGAAATAGATCGTGTGGTTCAGTACACCTATGAGATTGCACGCTTACAAGCGAATATGGGACAATTCCGAGCGGCTTTAAGACGTATCATGGATGATGACGACTGGGTGAGGTTTGGCGGTGTTTTACGCACCGTACGCGTTAAATTCTTCGATGCACGACCCCCAGACGACATCCTACAAGGCTTGCCTTTCAGTTATGATACGAACGAGAAGGGTGGATTATCATACGCGACAATTAAGTACGCTACCGAAACCACAATTTTCTATCTGATATATAATGTCGAATTCTCGAACACGCCTGATTCCCTAGTGTTGATTAATCCAACATATACAATGACTAAAGTTTTCATTAATAAGAGAATTGTTGAACGAGTACGGGTCGGACAGATTCTGGCTGTGTTAAACAGAAGATTTGTGGCATACAAAGGAAAAATGAGGATCATGGACATCACCCAATCGCTCAAGATGGGCACCAAGCTGGCTGCGCCAACTGTG
>AFN71122
ATGGCTGCTCAGAATGAGCAACGTCCGGAGCGAATAAAAACGACGCCGTATTTAGAAGGAGATGTGCTTTCAAGTGATTCGGGGCCATTACTTTCTGTGTTCGCGCTGCAAGAGATAATGCAGAAGGTAAGGCAAGTACAAGCTGATTATATGACAGCAACACGAGAAGTTGACTTCACAGTACCGGATGTACAAAAGATTCTTGATGACATTAAAGCGTTAGCCGCGGAGCAAGTATACAAAATCGTCAAAGTTCCGAGTATTTCGTTCAGACACATTGTGATGCAGTCAAGAGATCGAGTTTTACGAGTGGACACTTACTATGAGGAAATGTCGCAGGTTGGAGATGTTATAACGGAAGATGAACCAGAAAAGTTCTACTCAACTATAATTAAAAAGGTGCGGTTTATACGCGGAAAGGGATCCTTTATATTACACGATATTCCGACCAGAGATCATCGTGGTATGGAGGTCGCGGAGCCAGAAGTGTTAGGAGTTGAATTCAAAAATGTGTTACCTGTGCTAACCGCCGAGCATCGCGCGATGATCCAAAATGCATTGGATGGATCGATAATTGAGAATGGAAACGTAGCTACACGCGATGTCGACGTATTTATAGGTGCTTGTTCTGAACCGATCTATCGTATATATAATAGATTGCAGGGGTATATCGAAGCGGTGCAATTACAAGAGTTAAGGAATTCAATTGGGTGGTTAGAAAGGTTAGGGCAGAGAAAAAGAATTACGTATTCACAAGAAGTTCTGACTGATTTCAGGAGACAAGATACAATCTGGGTCTTAGCCTTACAATTACCAGTTAATCCGCAAGTAGTGTGGGATGTGCCGCGCAGCGCTATCGCCAACTTAATCATGAATATAGCGACGTGTCTACCTACAGGAGAATATATTGCGCCAAATCCGAGGATTTCATCGATTACGCTGACTCAAAGGATAACAACAACAGGGCCGTTCGCTATTCTGACAGGATCAACCCCAACCGCGCAACAACTTAATGATGTTAGGAAAATCTATTTGGCACTGATGTTCCCTGGACAGATTATACTCGATTTAAAAATTGATCCTGGTGAAAGGATGGATCCAGCGGTAAGAATGGTCGCTGGCGTTGTAGGTCATTTGCTCTTTACAGCGGGCGGAAGATTCACGAATTTGACACAAAATATGGCGAGACAGCTTGATATAGCTTTAAACGATTATCTACTTTACATGTATAACACTAGAGTTCAGGTCAACTATGGTCCAACTGGTGAACCATTAGATTTTCAGATCGGGAGAAATCAGTATGACTGTAATGTCTTTAGAGCAGATTTCGCGACTGGAACAGGATATAATGGATGGGCCACAATAGATGTTGAATATAGAGACCCGGCCCCTTATGTACATGCGCAGCGTTACATACGTTATTGTGGTATTGATTCGCGTGAGTTAATCAACCCGACTACATATGGCATTGGAATGACTTATCATTGCTACAACGAAATGTTGCGAATGCTAGTTGCCGCAGGAAAAGATTCTGAGGCGGCGTACTTCCGCAGCATGCTACCCTTTCATATGGTGAGATTTGCTAGGATAAATCAAATCATAAACGAAGATTTGCACTCTGTCTTTTCGTTGCCTGATGATATGTTCAACGCATTATTACCTGACCTAATTGCCGGAGCGCATCAGAATGCCGACCCCGTTGTGCTAGATGTAAGCTGGATATCACTTTGGTTTGCTTTCAACAGATCGTTTGAACCTACGCATAGAAATGAGATGCTCGAGATTGCTCCGTTGATCGAATCTGTTTATGCGTCTGAGCTATCCGTAATGAAAGTAGATATGCGACACCTATCATTGATGCAGAGAAGATTCCCAGATGTTTTGATCCAAGCAAGGCCGTCTCATTTTTGGAAAGCGGTTCTAAATGACAGTCCGGAGGCGGTAAAAGCGGTTATGAATTTGTCACATTCACATAATTTCATCAATATAAGGGATATGATGCGTTGGGTGCTGCTCCCATCACTACAGCCATCACTAAAGCTCGTATTAGAGGAGGAGGCATGGGCCGCTGCAAATGATTTCGAAGATCTGATGCTTACCGATCAAGTTTACATGCATCGAGATATGTTGCCAGAGCCGCGGTTGGATGATATTGAGAGGTTCAGACAGGAGGGCTTCTATTACACGAATATGCTTGAGGCGCCACCAGAGATAGATCGTGTGGTCCAGTACACCTATGAGATTGCACGCTTACAAGCGAACATGGGACAATTCCGAGCGGCTCTAAGACGTATTATGGATGACGATGATTGGGTAAGGTTCGGCGGTGTCTTACGCACCGTACGCGTTAAGTTCTTCGATGCGCGACCCCCAGACGATATTTTGCAAGGTTTACCTTTCAGTTATGATACGAACGAAAAGGGTGGATTATCATACGCGACGATTAAATATGCTACTGAGACCACAATTTTCTATCTGATATACAACGTTGAATTCTCAAATACACCTGATTCTTTGGTGTTGATTAACCCAACATATACAATGACAAAAGTTTTCATTAATAAGAGAATCGTTGAGCGCGTGCGGGTCGGACAGATTCTGGCTGTATTGAACAGAAGATTTGTGGCATATAAAGGAAAAATGAGAATCATGGACATCACCCAATCGCTCAAGATGGGCACCAAGCTGGCTGCGCCAACTGTG
>AFN71112
ATGGCTGCTCAGAATGAGCAACGTCCGGAGCGAATAAAAACGACGCCGTATTTAGAAGGAGATGTGCTTTCAAGTGATTCGGGGCCATTACTTTCTGTGTTCGCGCTGCAAGAGATAATGCAGAAGGTAAGGCAAGTACAAGCTGATTATATGACAGCAACACGAGAAGTTGACTTCACAGTACCGGATGTACAAAAGATTCTTGATGACATTAAAGCGTTAGCCGCGGAGCAAGTATACAAAATCGTCAAAGTTCCGAGTATTTCGTTCAGACACATTGTGATGCAGTCAAGAGATCGAGTTTTACGAGTGGACACTTACTATGAGGAAATGTCGCAGGTTGGAGATGTTATAACGGAAGATGAACCAGAAAAGTTCTACTCAACTATAATTAAAAAGGTGCGGTTTATACGCGGAAAGGGATCCTTTATATTACACGATATTCCGACCAGAGATCATCGTGGTATGGAGGTCGCGGAGCCAGAAGTGTTAGGAGTTGAATTCAAAAATGTGTTACCTGTGCTAACCGCCGAGCATCGCGCGATGATCCAAAATGCATTGGATGGATCGATAATTGAGAATGGAAACGTAGCTACACGCGATGTCGACGTATTTATAGGTGCTTGTTCTGAACCGATCTATCGTATATATAAYAGATTGCAGGGGTATATCGAAGCGGTGCAATTACAAGAGTTAAGGAATTCAATTGGGTGGTTAGAAAGGTTAGGGCAGAGAAAAAGAATTACGTATTCACAAGAAGTTCTGACTGATTTCAGGAGACAAGATACAATCTGGGTCTTAGCCTTACAATTACCAGTTAATCCGCAAGTAGTGTGGGATGTGCCGCGCAGCGCTATCGCCAACTTAATCATGAATATAGCGACGTGTCTACCTACAGGAGAATATATTGCGCCAAATCCGAGGATTTCATCGATTACGCTGACTCAAAGGATAACAACAACAGGGCCGTTCGCTATTCTGACAGGATCAACCCCAACCGCGCAACAACTTAATGATGTTAGGAAAATCTATTTGGCACTGATGTTCCCTGGACAGATTATACTCGATTTAAAAATTGATCCTGGTGAAAGGATGGATCCAGCGGTAAGAATGGTCGCTGGCGTTGTAGGTCATTTGCTCTTTACAGCGGGCGGAAGATTCACGAATTTGACACAAAATATGGCGAGACAGCTTGATATAGCTTTAAACGATTATCTACTTTACATGTATAACACTAGAGTTCAGGTCAACTATGGTCCAACTGGTGAACCATTAGATTTTCAGATCGGGAGAAATCAGTATGACTGTAATGTCTTTAGAGCAGATTTCGCGACTGGAACAGGATATAATGGATGGGCCACAATAGATGTTGAATATAGAGACCCGGCCCCTTATGTACATGCGCAGCGTTACATACGTTATTGTGGTATTGATTCGCGTGAGTTAATCAACCCGACTACATATGGCATTGGAATGACTTATCATTGCTACAACGAAATGTTGCGAATGCTAGTTGCCGCAGGAAAAGATTCTGAGGCGGCGTACTTCCGCAGCATGCTACCCTTTCATATGGTGAGATTTGCTAGGATAAATCAAATCATAAACGAAGATTTGCACTCTGTCTTTTCGTTGCCTGATGATATGTTCAACGCATTATTACCTGACCTAATTGCCGGAGCGCATCAGAATGCCGACCCCGTTGTGCTAGATGTAAGCTGGATATCACTTTGGTTTGCTTTCAACAGATCGTTTGAACCTACGCATAGAAATGAGATGCTCGAGATTGCTCCGTTGATCGAATCTGTTTATGCGTCTGAGCTATCCGTAATGAAAGTAGATATGCGACACCTATCATTGATGCAGAGAAGATTCCCAGATGTTTTGATCCAAGCAAGGCCGCCTCATTTTTGGAAAGCGGTTCTAAATGACAGTCCGGAGGCGGTAAAAGCGGTTATGAATTTGTCACATTCACATAATTTCATCAATATAAGGGATATGATGCGTTGGGTGCTGCTCCCATCACTACAGCCATCACTAAAGCTCGTATTAGAGGAGGAGGCATGGGCCGCTGCAAATGATTTCGAAGATCTGATGCTTACCGATCAAGTTTACATGCATCGAGATACGTTGCCAGAGCCGCGGTTGGATGATATTGAGAGGTTCAGACAGGAGGGCTTCTATTACACGAATATGCTTGAGGCGCCACCAGAGATAGATCGTGTGGTCCAGTACACCTATGAGATTGCACGCTTACAAGCGAACATGGGACAATTCCGAGCGGCTCTAAGACGTATTATGGATGACGATGATTGGGTAAGGTTCGGCGGTGTCTTACGCACCGTACGCGTTAAGTTCTTCGATGCGCGACCCCCAGACGATATTTTGCAAGGTTTACCTTTCAGTTATGATACGAACGAAAAGGGTGGATTATCATACGCGACGATTAAATATGCTACTGAGGCCACAATTTTCTATCTGATATACAACGTTGAATTCTCAAATACACCTGATTCTTTGGTGTTGATTAACCCAACATATACAATGACAAAAGTTTTCATTAATAAGAGAATCGTTGAGCGCGTGCGGGTCGGACAGATTCTGGCTGTATTGAACAGAAGATTTGTGGCATATAAAGGAAAAATGAGAATCATGGACATCACCCAATCGCTCAAGATGGGCACCAAGCTGGCTGCGCCAACTGTG
>AFO37728
ATGGCTGCTCAGAACGAGCAACGTCCGGAGAGAATAAAAACGACACCTTATTTGGAAGGAGATGTATTGTCGAGTGATTCAGGACCGTTGTTATCAGTGTTTGCGTTACAAGAAATCATGCAGAAAGTGAGACAGGTACAAGCGGATTATATGACGGCAACGCGCGAGGTTGATTTCACGGTACCAGATGTACAGAAGATTCTCGATGATATCAAAGCATTGGCTGCTGAGCAGGTGTACAAGATAGTTAAAGTACCGAGCATATCTTTCAGGCACATTGTTATGCAATCGAGAGATCGAGTACTACGGGTGGACACATACTACGAGGAGATGTCGCAGGTAGGTGATGTTATCACGGAGGATGAACCGGAGAAGTTCTACTCGACGATTATCAAGAAAGTTAGATTCATACGCGGAAAAGGATCCTTCATATTACATGACATTCCAACTAGAGATCATCGCGGGATGGAGGTTGCGGAACCAGAGGTATTAGGCGTGGAATTCAAGAATGTGCTGCCTGTGTTAACAGCCGAACATAGAGCGATGATTCAGAATGCTTTGGATGGGTCAATCATCGAAAATGGAAACGTTGCAACTCGCGATGTTGATGTATTCATCGGTGCATGCTCCGAGCCGGTTTATCGCATATACAACAGATTACAAGGTTACATAGAGGCCGTACAACTACAAGAACTTAGGAACTCGATTGGATGGTTAGAACGGTTAGGTCACAGGAAGAGGATCACCTATTCGCAAGAGGTGCTGACTGATTTCAGAAGGCAAGATACTATTTGGGTGCTGGCTCTGCAATTGCCCGTAAATCCTCAAGTAGTTTGGGACGTTCCTCGGAGTTCAATTGCGAATCTTATCATGAACATAGCGACGTGTTTGCCTACGGGAGAGTACATAGCACCAAACCCAAGGATTTCCTCAATCACGCTCACTCAACGAATCACGACGACTGGGCCTTTTGCGATATTGACTGGATCAACGCCAACCGCACAGCAGCTTAATGACGTAAGAAAGATTTACTTAGCTCTAATGTTCCCAGGACAAATTATACTTGATCTTAAGATTGATCCTGGTGAAAGGATGGATCCAGCAGTGAGAATGGTTGCGGGTGTTGTAGGCCATCTACTTTTCACGGCGGGAGGACGGTTTACGAACCTAACTCAAAATATGGCACGTCAGTTGGATATTGCGCTAAACGACTACTTATTATATATGTATAATACGCGTGTGCAGGTTAATTATGGCCCTACGGGGGAACCGTTGGATTTTCAGATCGGCAGGAATCAATATGATTGTAATGTATTCCGAGCAGATTTTGCTACGGGAACAGGATATAATGGATGGGCGACAATTGACGTTGAGTATAGAGAACCCGCGCCTTACGTACACGCTCAGCGCTATATACGGTACTGTGGCATTGATTCGCGAGAGTTGATCAATCCAACTACATATGGAATCGGTATGACTTATCATTGTTATAATGAGATGCTACGCATGCTGGTCGCCGCAGGTAAAGATTCGGAGGCAGCGTACTTCCGCAGTATGTTACCCTTCCACATGGTAAGGTTCGCTAGAATTAACCAGATTATAAATGAAGACTTGCATTCAGTGTTTTCGCTGCCAGATGATATGTTTAATGCGTTACTCCCCGATTTAATAGCCGGCGCTCATCAGAATGCAGATCCTGTCGTCCTAGATGTAAGCTGGATATCACTTTGGTTCGCCTTCAATCGGTCGTTCGAGCCAACGCATCGTAATGAAATGTTGGAAGTTGCCCCATTGATTGAGTCTGTTTACGCATCGGAGTTATCGGTAATGAAGGTGGATATGCGACATCTTTCGTTGATGCAGAGGAGATTCCCGGATGTTCTAATCCAAGCGAGACCTTCTCATTTCTGGAAGGCGGTGCTAAATGATAGTCCCGAAGCAGTCAAAGCCGTAATGAATTTATCGCATTCACATAATTTCATTAATATAAGAGATATGATGAGATGGGTTATGTTACCCTCGTTACAGCCGTCACTTAAGTTGGCGTTGGAAGAAGAAGCTTGGGCTGCGGCGAATGATTTTGAAGATTTGATGCTGACCGATCAAGTGTATATGCATAGAGATATGCTCCCAGAACCTCGACTTGATGACATCGAAAGATTTAGACAGGAGGGTTTCTATTATACTAATATGCTAGAGGCTCCTCCAGAAATCGATCGCGTTGTTCAGTACACATATGAAATTGCGCGACTTCAAGCAAATATGGGACAGTTTCGCGCGGCGTTACGGCGTATCATGGATGATGATGATTGGGTAAGATTTGGTGGCGTTTTACGAACGGTTCGCGTTAAATTCTATGATGCGCGACCCCCAGATGATGTTCTGCAAGGTTTACCCTTTAGTTATGACACTAACGAAAGAGGTGGGTTAGCGTATGCGACAATTAAGTATGCTACCGAGACAACTATTTTCTACCTAATATATAATGTCGAGTTTTCCAACACACCGGATTCCCTTGTTTTAATTAATCCGACGTATACGATGACTAAAGTCTTTATCAACAAGAGAATTGTTGAGCGAGTTAGAGTCGGACAAATCCTAGCCGTATTGAATAGAAGATTTGTCGCATATAAAGGTAAAATGAGAATTATGGACATTACACAATCGCTCAAGATGGGCACTAAGCTGGCTGCGCCGACTGTG
>AFN68304
ATGGCTGCTCAGAACGAGCAACGTCCRGAGAGAATAAARACGACRCCTTATTTGGAAGGAGATGTATTGTCGAGTGATTCAGGACCRTTGTTATCAGTGTTCGCGTTACAAGAAATCATGCAGAAAGTGAGACAGGTGCAAGCRGATTATATGACGGCAACGCGCGARGTTGAYTTCACGGTACCAGATGTACAGAAGATTCTYGATGATATCAAAGCATTGGCTGCTGAGCAGGTGTACAAGATAGTTAAAGTACCAAGCATATCTTTCAGGCACATYGTTATGCAATCAAGAGATCGAGTACTGCGGGTAGACACATACTATGAGGARATGTCGCAGGTAGGTGAYGTYATCACGGAAGATGAACCGGAGAAGTTTTATTCGACGATTATCAAGAAAGTTAGRTTYATACGCGGAAAAGGATCCTTCATAYTACAYGACATCCCAACTAGAGAYCAYCGCGGGATGGAGGTTGCGGARCCAGAGGTATTAGGCGTGGAATTCAAGAATGTGCTGCCTGTGTTAACRGCCGAACATAGAGCGATGATACARAATGCTTTGGAYGGGTCAATTATYGAAAAYGGAAACGTTGCAACTCGCGATGTTGATGTATTCATYGGTGCATGCTCCGAACCAGTTTATCGCATATACAACAGATTACAAGGTTACATAGAGGCCGTACAACTACAAGAACTTAGGAAYTCGATTGGATGGTTAGAACGGTTAGGTCACAGAAAGAGGATCACYTATTCGCAAGARGTGCTAACTGATTTYAGAAGRCAGGATACTATTTGGGTGCTGGCTCTGCAATTGCCCGTAAATCCTCARGTAGTTTGGGACGTTCCTCGGAGTTCAATTGCKAATCTTATTATGAACATAGCGACGTGTTTGCCTACGGGAGAATAYATAGCRCCAAACCCAAGGATTTCTTCAATYACGCTCACTCAACGAATCACGACGACTGGGCCYTTTGCGATATTGACTGGATCAACGCCAACCGCACAGCAGCTTAATGACGTTAGGAAGATYTACTTAGCTCTAATGTTYCCAGGACAAATTATACTTGATCTYAAGATTGATCCTGGTGAAAGGATGGATCCAGCAGTGAGAATGGTTGCGGGYGTTGTAGGCCATCTACTTTTCACGGCGGGAGGACGRTTTACTAACCTAACTCARAATATGGCWCGTCAGTTGGATATTGCGCTAAACGACTACTTATTATACATGTATAATACGCGTGTRCAGGTTAATTATGGCCCTACGGGGGAACCGTTGGATTTTCAGATYGGCAGGAATCAATATGATTGTAATGTATTYCGAGCAGATTTTGCYACGGGAACAGGATATAATGGATGGGCGACAATTGATGTTGAGTATAGAGAACCYGCRCCCTACGYACATGCTCAGCGTTATATACGGTACTGTGGCATTGATTCGCGAGAGTTGATCAATCCRACTACATATGGAATCGGTATGACYTATCATTGTTATAATGAGATGCTACGCATGCTGGTCGCCGCAGGTAAAGATTCGGAGGCGGCGTACTTCCGCAGTATGTTACCCTTCCACATGGTAAGGTTCGCYAGAATTAACCAGATTATAAATGAAGACTTGCATTCAGTGTTTTCRCTRCCAGATGATATGTTTAATRCGTTACTCCCYGATTTAATAGCTGGCGCTCATCAGAATGCAGAYCCTGTCGTCCTAGATGTAAGCTGGATATCACTTTGGTTCGCCTTTAATMGGTCGTTCGAGCCAACGCATCGTAATGAAATGTTGGAAGTTGCCCCATTGATTGAGTCWGTTTACGCGTCGGAGTTATCRGTAATGAAGGTGGATATGCGACATCTTTCGTTGATGCAGAGGAGATTCCCGGATGTTCTGATCCAAGCGAGACCCTCTCATTTYTGGAAGGCGGTRCTAAATGATAGCCCCGAAGCAGTCAAAGCCGTAATGAATTTATCGCATTCACATAATTTCATCAATATAAGAGATATGATGAGATGGGTTATGTTACCCTCGTTACAGCCGTCACTTAAGTTGGCGTTGGAAGAAGAAGCTTGGGCTGCGGCGAATGATTTTGAAGATTTGATGCTGACCGATCAAGTGTATATGCACAGAGAYATGCTCCCRGAACCTCGGCTTGATGACATYGAAAGATTTAGRCAGGAGGGTTTCTATTATACTAATATGCTRGAGGCTCCTCCAGRAATCGATCGCGTYGTTCAGTACACATACGAAATTGCGCGACTTCARGCAAATATGGGACAGTTTCGTGCGGCGTTACGGCGTATCATGGATGATGATGATTGGGTAAGATTTGGTGGCGTTTTACGAACGGTTCGCGTTAAATTCTATGAYGCGCGACCCCCAGATGATGTKCTGCAAGGTCTACCCTTTAGTTATGAYACTAACGAAAGAGGTGGGTTAGCGTATGCGACAATTAAGTACGCTACCGAGACAACTATTTTCTACCTAATATATAATGTCGAGTTYTCCAAYACACCRGATTCCCTTGTTTTAATTAATCCGACGTATACGATGACTAAAGTCTTYATTAACAAGAGAATTGTTGARCGAGTTAGAGTCGGACAAATCCTAGCCGTATTGAATAGAAGATTTGTCGCATATAAAGGTAAAATGAGAATTATGGACATTACACAATCGCTCAAAATGGGCACTAAGCTGGCTGCGCCGACTGTG
>AFK91806
ATGCCTGCTCAGAACGAGCAACGTCCGGAGAAAATTAAAACGACGCCGTATTTAGATGGAGATGTGCTATCAGGCGATTCAGGGCCGCTGTTATCAGTGTTTGCATTGCAAGAAATTATGCAGAAAGTGAGGCAGGTCCAGGCGGATTACATGACAGCCACACGTGAAGTTGATTTTACGATACCTGATGTACAAAAGGTCCTTGATGACATCAGGGCGCTGGCTGCAGAGCAGGTGTACAAAATCATGAAGATGCCGGGCGTGTCATTCCGACATATCGTCATGCAGTCGCGGGATCGAGTATTGCGTGTAGATACCTATTATGAGGAGATGTCGCAGGTGGGTGATGTTATCACGGAAGATGACCCGGAGAAGTTCTATTCTACGATAATTAAGAAGGTAAGGTTCATACGTGAAAAAGGTTCATTCATTCTACATGATATTCCAACTAGAGATCACCGAGGTATGGAAGTGGCTGAACCTGAGGTGTTGGGAGTTGAATTCAAAAACGTACTGCCCGTACTAACAGCCGAACATCGCGCAATGATACAGAATGCTCTGGATGGGTCGATTATTGAGAATGGAAATGTAGCAACACGCGATGTCGATGTATTTATTGGCGCGTGTTCCGATCCAATTTACCGCATATATAACAGGTTGCAGGGTTATATAGAGGCCGTACAATTACAAGAGCTGAGAAACTCGATCGGATGGCTGGAGAGATTAGGTCAAAGAAAGAGAATCACATATTCGCAAGAGGTGCTGACCGATTTCAGAAGACAAGACACAATATGGGTTTTGGCTTTACAGCTACCCGTAAACCCTCAGGTTGTGTGGGATGTCCCAAGAAGTTCCATTGCAAACTTAATTATGAACATCGCGACGTGTTTGCCCACAGGAGAGTATATCGCTCCGAACCCAAGAATCTCATCCATTACACTGACTCAAAGAATTACCACGACCGGGCCATTTGCTATACTGACGGGTTCGACACCAACCGCACAGCAACTTAATGACGTTAGGAAGATCTATTTAGCCCTAATGTTTCCGGGACAGATTATACTTGATTTGAAGATCGATCCAGGTGAGAGGATGGATCCAGCGGTGAGAATGGTCGCCGGAGTTGTTGGTCACTTACTCTTCACAGCTGGTGGACGGTTTACTAATTTGACTCAAAACATGGCGCGTCAATTAGATATCGCATTGAATGACTATCTGCTGTATATGTATAACACGCGTGTTCAAGTTAATTACGGACCTACAGGTGAACCCTTAGATTTTCAGATTGGTAGAAACCAGTATGATTGTAATGCATTTAGAGCGAACTTTGCGACAGGTACAGGATATAATGGATGGGCTACAATCGATGTTGAATATAGAGAGCCTGCTCCATATGCGCATGTTCAACGATACATACGCTATTGCGGCATCGATTCGCGGGAATTAATCAACCCGACAACATACGGAATTGGAATGACTTATCATTGTTATAATGAGATGTTGCGGATGCTAGTTGCTGCGGGTAAGGATTCAGAGGCGGCGTATTTTCGTAGCATGCTGCCCTTTCATATGGTGAGATTTGCGAGGATTAACCAGATCATAAACGAAGATTTACATTCAGTGTTTTCGCTACCTGATGATATGTTTAACACATTATTGCCTGACTTAATCGCTGGTGCTCATCAGAACGCGGATCCAGTCGTTTTAGACGTTAGCTGGATTTCGCTTTGGTTTGCTTTTAACCGGTCATTTGAACCGACACACCGAAACGAACTATTGGAGGTTGCACCGTTGATCGAGTCTGTTTATGCCTCAGAGTTATCTGTGATGAAAGTGGATATGCGACACTTGTCATTAATGCAGAGAAGGTTCCCCGATGTTCTAATTCAAGCGAGACCATCTCACTTCTGGAAGGCCGTACTTAACGATAGCCCTGAGGCGGTCAAAGCTGTTATGAACCTTTCACATTCACATAATTTCATCAACATACGAGATATGATGAGATGGGTTCTTCTACCAGCGTTGCAGCCGTCACTAAAATTGGCGTTAGAGGAAGAAGCGTGGGCGGCGGCGACTGATTTTGAGGATTTAATGCTTACTGATCAAGTATACATGCATAGAGATATGTTACCAGAGCCCCGGCTTGACGATATTGAAAGATTCAGGCAGGAGGGTTTCTACTACACGAATATGATGGATGCCCCACCGGAGATAGACCGTGTTGTACAGTACACGTATGAGATTGCGCGGTTGCAAGCCAACATGGGACAGTTCCGCGCGGCGCTAAGGCGTATTATGGATGATGACGATTGGGTGAGGTTCGGTGGCGTTCTACGGACGGTACGCGTTAAATTCTACGATGCACGCCCACCAGATGATGTTTTACAGGGACTGCCGTTTAGCTATGATACTAATGAGAAGGGGGGATTGGCGTATGCGACGATCAAATATGCGACCGAAACTACTATCTTCTATTTGATTTATAATGTTGAATTCTCGAACACGCCGGATTCACTTGTATTGATAAACCCGACGTATACCATGACTAAAGTGTTTATCAATAAAAGGATTGTTGAACGCGTCAGAGTGGGACAGATCTTAGCTGTATTGAACAGGCGGTTCGTTGCTTACAAGGGGAAAATGAGAATCATGGATATTACACAATCGCTCAAGATGGGCGTCAAGCTAGCTGCGCCAACTGTA
>AFK91794
ATGGCTGCTCAGAACGAGCAACGTCCGGAGAGAATAAAGACGACGCCTTATCTAGAAGGAGATGTGCTGTCGAGTGACTCAGGTCCGTTGCTATCAGTGTTCGCGTTACAAGAGATCATGCAGAAAGTGAGACAGGTGCAAGCGGATTATATGACGGCGACGCGCGAAGTTGATTTTACAGTACCTGATGTACAGAAGATTCTTGATGATATCAAAGCGTTAGCTGCTGAGCGGGTGTATAAAATAGTTAAAGTGCCAAGTATATCCTTTAGGCACATTGTTATGCAATCAAGAGATCGAGTATTGCGAGTAGATACATATTATGAGGAGATGTCACAGGTGGGTGATGTTATCACGGAAGATGAACCGGAGAAGTTTTATTCGACGATCATTAAAAAAGTTAGATTTATACGCGGGAAAGGATCCTTCATATTACATGATATCCCGACGAGAGATCATCGCGGGATGGAAGTTGCGGAACCAGAAGTGTTAGGCGTGGAATTCAAGAACGTACTGCCCGTGTTAACGGCCGAACACAGAGCAATGATACAGAATGCTTTAGATGGATCAATCATTGAAAATGGAAACGTTGCGACTCGCGATGTTGATGTCTTCATCGGTGCATGTTCCGAACCAGTTTATCGCATATATAACAGATTGCAAGGCTACATAGAAGCTGTACAACTACAAGAACTCAGGAACTCAGTCGGATGGTTAGAACGGTTAGGCCATAGGAAGCGAATTACTTATTCGCAAGAAGTACTTACTGATTTTAGAAGGCAGGATACTATTTGGGTACTGGCTCTGCAATTGCCCGTAAATCCACAAGTAGTTTGGGACGTTCCTCGGAGTTCGATTGCTAACCTCATTATGAACATAGCGACGTGCTTGCCAACGGGGGAATACATAGCACCAAACCCAAGGATTTCTTCAATCACGCTCACTCAACGAATCACAACGACCGGGCCCTTTGCGATATTGACTGGATCAACGCCAACCGCACAGCAGCTTAATGACGTTAGGAAAATCTACTTAGCCTTGATGTTTCCAGGACAAATCATACTTGATCTTAAGATTGACCCTGGTGAAAGGATGGATCCAGCAGTAAGGATGGTTGCAGGCGTTGTAGGTCATCTGCTTTTCACGGCGGGAGGAAGATTTACTAACCTGACTCAAAATATGGCTCGTCAGTTGGACATTGCGCTGAACGATTACCTATTGTATATGTATAATACGCGTGTGCAGGTTAATTACGGCCCAACGGGGGAGCCGTTGGATTTTCAGATCGGCAGGAATCAGTATGACTGCAACGTGTTTCGAGCAGATTTTGCAACGGGAACAGGATATAATGGTTGGGCGACGATCGATGTTGAGTATAGAGAACCCGCATCCTACGTACATGCTCAGCGTTACATACGCTATTGTGGCATCGATTCACGAGAGTTAATCAATCCAACCACTTATGGAATTGGTATGACCTATCATTGTTATAATGAGATGTTACGCATGCTGGTCGCCGCAGGTAAGGATTCAGAGGCTGCGTATTTTCGCAGTATGTTACCTTTCCATATGGTAAGATTCGCTAGAATTAACCAGATCATAAATGAGGATTTACATTCGGTGTTTTCGTTACCAGATGATATGTTCAACGCGTTACTTCCTGATTTAATAGCTGGCGTTCATCAGAATGCAGATCCTGTCGTCTTGGATGTGAGTTGGATATCGCTTTGGTTTGCCTTTAATCGATCGTTTGAGCCAACGCATCGTAATGAGATGTTAGAAGTTGCCCCATTAATTGAGTCCGTTTATGCGTCGGAGTTATCAGTGATGAAGGTAGACATGCGACATCTTTCGTTGATGCAGAGGAGATTCCCAGACGTCCTAATTCAAGCAAGACCGTCTCATTTCTGGAAGGCGGTACTGAATGATAGCCCTGAAGCAGTCAAAGCCGTGATGAACTTATCACACTCACATAATTTTATCAATATAAGAGATATGATGAGATGGGTCATGTTACCTTCGTTACAACCGTCACTTAAACTGGCATTGGAAGAAGAGGCTTGGGCTGCGGCGAATGATTTTGAAGATTTGATGCTGACTGATCAAGTATATATGCATAGAGACATGCTCCCAGAGCCTCGGCTTGATGACATCGAAAGATTTAGACAGGAGGGTTTCTATTACACTAATATGCTAGAGGCTCCTCCAGAGATTGATCGCGTTGTTCAATACACATATGAAATTGCGCGACTTCAGGCCAATATGGGACAGTTTCGCGCGGCGTTACGACGTATCATGGATGACGATGATTGGGTAAGATTTGGTGGTGTTTTACGAACGGTTCGCGTTAAATTTTATGATGCGCGACCTCCGGATGATGTTTTGCAGGGTTTACCCTTTAGTTATGACACTAACGAAAGAGGTGGGTTAGCGTATGCAACGATTAAGTACGCCACTGAGACAACTATTTTTTACCTGATATATAATGTCGAGTTTTCTAATACGCCAGATTCCCTTGTTCTAATTAACCCAACGTATACGATGACCAAAGTTTTTATCAACAAAAGAATTGTTGAGCGAGTTAGAGTTGGACAAATCCTAGCTGTATTGAATAGAAGATTTGTCGCATATAAAGGTAAAATGAGAATTATGGACATTACGCAATCGCTCAAAATGGGCACTAAGCTGGCTGCGCCGACTGTG
>AFK91782
ATGGCTGCTCAGAACGAGCAACGTCCGGAAAGAATAAAGACGACGCCTTATTTAGAGGGGGATGTACTGTCGAGTGATTCAGGACCGTTGTTGTCAGTGTTTGCGTTACAAGAGATCATGCAGAAAGTAAGACAGGTGCAAGCGGATTACATGACAGCGACGCGCGAAGTTGATTTTACAGTGCCAGATGTACAGAAGATTCTCGATGATATCAAAGCATTGGCTGCTGAGCAGGTGTACAAAATAGTCAAGGTACCAAGCGTATCATTCAGGCATATTGTTATGCAATCAAGAGATCGAGTGCTGCGGGTGGATACATATTATGAGGAGATGTCACAGGTGGGCGACGTTATCACGGAGGACGAACCGGAGAAGTTTTATTCGACGATCGTCAAAAAAGTTAGATTTATACGCGGGAAAGGATCCTTCATACTACACGACATTCCAACTAGAGATCATCGCGGAATGGAAGTTGCGGAACCAGAAGTGTTAGGCGTGGAGTTCAAGAACGTGCTGCCTGTGTTAACAGCTGAACATAGAGCAATGATACAGAATGCTTTGGATGGATCAATCATTGAGAATGGAAACGTTGCGACTCGCGATGTTGATGTGTTTATCGGTGCATGTTCCGAACCAGTTTACCGCATATATAACAGATTGCAGGGTTACATAGAGGCTGTACAGCTACAAGAACTCAGGAATTCAATTGGATGGTTAGAACGGTTAGGTCATAGGAAGAGAATTACTTATTCGCAAGAGGTACTTACTGATTTTAGAAGGCAGGACACTATTTGGGTGCTGGCTTTGCAATTGCCCGTAAATCCTCAAGTAGTTTGGGACGTTCCTCGGAGCTCGATTGCTAACCTTATCATGAACATAGCAACGTGTTTACCGACGGGGGAGTACATAGCACCAAACCCAAGGATTTCTTCAATCACGCTCACTCAACGAATCACAACGACCGGACCCTTCGCAATATTGACTGGATCAACGCCAACCGCGCAGCAGCTTAATGACGTTAGGAAAATCTATTTAGCCTTGATGTTTCCAGGACAAATTATACTTGATCTTAAGATCGACCCTGGTGAAAGGATGGATCCAGCAGTAAGAATGGTTGCAGGCGTTGTTGGTCATCTGCTTTTCACGGCGGGAGGACGATTTACTAACCTAACTCAGAACATGGCTCGTCAATTGGACATCGCGTTGAACGATTACCTATTGTATATGTATAATACGCGTGTACAGGTTAATTATGGCCCTACGGGGGAGCCGTTGGATTTCCAGATCGGCAGGAATCAATATGATTGCAATGTATTTCGAGCGGATTTCGCGACGGGAACAGGATATAATGGTTGGGCGACGATTGATGTTGAGTATAGAGAGCCTGCGCCCTACGTACATGCTCAGCGTTACATACGGTATTGTGGCATAGATTCACGAGAGTTAATCAACCCAACCACTTATGGTATTGGTATGACCTATCACTGTTATAATGAGATGCTACGCATGCTAGTTGCCGCAGGTAAGGATTCGGAGGCGGCGTATTTTCGCAGTATGTTACCCTTCCATATGGTAAGATTCGCTAGAATTAACCAGATCATAAACGAGGATTTACACTCGGTGTTTTCATTGCCAGACGATATGTTTAACGCGTTACTTCCCGATTTAATAGCAGGTGCACATCAGAATGCGGATCCTGTCGTTTTAGATGTAAGTTGGATATCGCTTTGGTTTGCTTTTAATCGGTCATTTGAGCCAACGCATCGTAATGAGATGCTGGAAGTTGCTCCATTGATTGAATCTGTTTATGCGTCAGAGTTATCAGTGATGAAGGTAGATATGCGACATCTTTCGTTGATGCAGAGGAGATTTCCAGATGTCTTAATCCAAGCGAGACCATCTCACTTCTGGAAGGCGGTACTAAACGATAGCCCCGAAGCAGTCAAGGCTGTAATGAACTTATCACATTCACATAATTTCATCAATATAAGAGATATGATGAGATGGGTCATGTTACCTTCGTTACAGCCGTCGCTTAAATTGGCGTTGGAAGAAGAAGCTTGGGCAGCGGCGAATGATTTTGAGGATTTGATGCTGACTGATCAAGTGTATATGCACAGAGATATGCTCCCAGAACCTCGGCTTGATGACATCGAAAGATTTAGGCAGGAGGGTTTCTATTACACTAATATGCTAGAAGCTCCTCCAGAAATTGATCGCGTTGTTCAATACACGTATGAAATTGCACGACTTCAGGCAAATATGGGACAGTTTCGCGCGGCGTTACGACGTATAATGGATGATGACGATTGGGTAAGATTCGGTGGCGTTCTACGAACGGTTCGTGTTAAATTCTATGACGCACGACCTCCCGATGATGTTTTGCAGGGCTTACCTTTTAGCTATGACACTAACGAGAGAGGTGGGTTAGCGTATGCAACAATTAAATACGCTACCGAGACAACTATTTTCTACCTGATATATAATGTCGAGTTTTCTAATACGCCAGATTCCCTTGTTTTAATTAATCCAACGTATACGATGACCAAGGTCTTTATCAATAAGAGGATCGTTGAGCGAGTCAGAGTTGGACAAATCCTAGCTGTATTGAATAGAAGATTTGTCGCGTATAAAAGTAAAATGAGAATCATGGACATTACACAATCGCTCAAAATGGGCACTAAGCTGGCTGCGCCGACTGTG
>AFK91770
ATGGCTGCTCAGAATGAGCAACGTCCGGAGAGAATAAAGACGACGCCTTATTTAGAAGGAGATGTACTGTCGAGTGACTCAGGTCCGTTGTTATCAGTGTTCGCGTTACAAGAAATCATGCAGAAAGTGAGACAGGTGCAAGCGGATTATATGACGGCGACGCGCGAAGTTGATTTTACAGTACCTGATGTACAGAAGATTCTTGATGATATCAAAGCGTTGGCTGCTGAGCAGGTGTATAAAATAGTTAAAGTGCCAAGCATATCCTTTAGGCACATTGTTATGCAATCAAGGGATCGAGTACTGCGGGTAGACACATATTATGAGGAGATGTCACAGGTGGGTGATGTTATCACGGAAGATGAACCGGAGAAGTTTTATTCGACGATCATTAAAAAAGTTAGATTTATACGCGGGAAAGGATCCTTCATATTACACGATATCCCGACGAGAGATCATCGCGGGATGGAAGTTGCGGAACCAGAAGTGTTAGGCGTGGAATTCAAGAACGTGCTGCCCGTGCTAACGGCTGAACACAGAGCGATGATACAGAATGCTTTGGATGGATCAATCATTGAAAATGGGAACGTTGCGACTCGCGATGTTGATGTCTTCATCGGTGCGTGTTCCGAACCAGTTTACCGCATATATAACAGGCTGCAAGGCTACGTAGAAGCCGTACAGCTACAAGAACTCAGGAACTCAATCGGATGGTTAGAACGGTTAGGCCATAGGAAGCGAATTACTTATTCGCAAGAGGTACTTACTGATTTTAGAAGGCAGGATACCATTTGGGTGCTGGCTTTGCAATTGCCCGTAAATCCACAAGTAGTTTGGGACGTTCCTCGCAGTTCTATTGCTAACCTCATTATGAACATAGCGACGTGCTTACCAACGGGGGAATACATAGCACCAAATCCAAGGATTTCTTCAATCACGCTCACCCAACGAATCACAACGACCGGGCCCTTTGCGATATTGACTGGATCAACGCCAACCGCACAGCAGCTTAATGACGTCAGGAAAATCTACTTAGCCCTGATGTTTCCAGGACAAATTATACTCGATCTTAAGATTGACCCTGGTGAAAGGATGGATCCAGCAGTAAGAATGGTTGCGGGCGTTGTAGGTCATCTGCTTTTCACGGCGGGAGGAAGATTCACTAACCTAACTCAAAATATGGCTCGTCAGTTGGACATTGCGTTGAACGATTACCTATTGTATATGTATAATACGCGTGTGCAGGTTAATTACGGCCCTACGGGAGAGCCGCTGGATTTCCAGATTGGCAGGAATCAGTATGATTGCAACGCATTTCGAGCAGATTTTGCAACGGGAACAGGATATAATGGTTGGGCGACGATTGATGTTGAGTATAGAGAACCTGCACCCTACGTACATGCTCAGCGTTACATACGCTATTGTGGCATTGATTCACGAGAGTTAATCAATCCAACCACTTATGGAATTGGTATGACCTATCATTGTTATAATGAGATGTTACGCATGCTGGTCGCCGCAGGTAAGGATTCGGAGGCTGCATATTTTCGCAGTATGTTACCTTTCCATATGGTAAGATTCGCTAGAATTAACCAGATTATAAATGAGGATTTACATTCGGTGTTCTCGTTACCGGATGATATGTTTAACGCGTTACTTCCCGATTTAATAGCCGGCGTTCATCAGAATGCAGATCCTGTCGTTTTGGATGTAAGTTGGATATCGCTTTGGTTTGCCTTTAATCGATCGTTTGAGCCAACGCATCGTAATGAGATGTTAGAAGTTGCTCCGTTAATTGAATCTGTTTATGCGTCGGAGTTGTCAGTGATGAAGGTAGACATGCGACATCTTTCGTTAATGCAGAGGAGATTCCCAGATGTCCTAATTCAAGCAAGACCGTCTCACTTCTGGAAGGCGGTACTAAATGATAGCCCCGAAGCAGTCAAGGCCGTGATGAACTTATCACACTCACATAATTTTATCAATATAAGAGATATGATGAGATGGGTTATGCTACCTTCGTTACAACCGTCGCTTAAACTGGCATTGGAAGAAGAAGCTTGGGCTGCGGCGAATGATTTTGAGGATCTGATGCTGACTGATCAAGTATATATGCATAGAGATATGCTCCCAGAGCCTCGGCTTGATGACATCGAAAGATTTAGACAAGAGGGCTTCTATTACACTAATATGCTAGAGGCTCCTCCAGAAATTGATCGCGTTGTTCAATACACATACGAAATTGCGCGACTACAGGCAAATATGGGACAGTTTCGCGCGGCGTTACGACGTATCATGGATGACGATGATTGGGTAAGATTTGGTGGTGTTTTACGAACGGTTCGCGTTAAATTTTATGATGCGCGACCTCCGGATGATATTTTACAGGGTTTACCCTTTAGCTATGACACTAACGAAAGAGGTGGGTTAGCGTATGCAACGATTAAGTACGCCACCGAGACAACTATTTTTTACCTGATATATAATGTCGAGTTTTCTAATACGCCAGATTCCCTCGTTTTAATTAACCCAACGTATACGATGACCAAAGTTTTTATCAACAAAAGAATTGTTGAGCGAGTTAGAGTTGGACAAATCTTAGCTGTACTGAATAGAAGATTTGTCGCATATAAAGGTAAAATGAGAATTATGGACATTACGCAATCGCTCAAAATGGGCACTAAGCTGGCTGCGCCGACTGTA
>AFK91758
ATGGCTGCTCAGAACGAGCAACGTCCGGAGAGAATAAAGACGACGCCTTATTTAGAGGGAGATGTACTGTCGAGTGATTCAGGCCCGTTGTTATCAGTGTTCGCGTTACAAGAAATCATGCAGAAAGTGAGACAGGTGCAAGCGGATTATATGACGGCGACGCGCGAAGTTGATTTTACAGTGCCTGATGTACAGAAGATTCTTGATGATATCAAAGCGTTGGCTGCTGAGCAGGTGTACAAAATAGTTAAAGTGCCAAGCATATCTTTTAGACACATTGTTATGCAATCAAGGGATCGAGTACTGCGAGTAGACACATATTATGAGGAGATGTCACAGGTGGGTGATGTTATCACGGAAGATGAACCGGAGAAGTTCTATTCGACGATCATCAAAAAAGTTAGATTTATACGCGGGAAAGGATCCTTCATATTACACGATATCCCGACGAGAGATCATCGCGGGATGGAAGTTGCGGAACCAGAAGTGTTAGGCGTGGAATTCAAGAACGTGCTGCCCGTGCTAACGGCTGAACACAGGGCAATGATACAGAATGCTTTGGATGGATCGATCATTGAAAATGGAAACGTTGCGACTCGCGATGTTGATGTCTTCATTGGTGCATGTTCCGAACCAGTTTACCGCATATATAACAGATTGCAAGGCTACATAGAAGCCGTACAACTACAAGAACTCAGGAACTCAATCGGGTGGTTAGAACGGTTAGGCCATAGGAAGCGAATTACTTATTCGCAAGAGGTACTTACTGATTTTAGAAGGCAGGATACTATTTGGGTGCTGGCTCTGCAATTGCCCGTAAATCCACAAGTAGTTTGGGACGTTCCTCGGAGCTCGATTGCTAACCTTATTATGAACATAGCGACGTGCTTACCAACGGGAGAATACATAGCGCCAAACCCAAGGATTTCTTCAATCACACTCACTCAACGAATCACAACGACCGGGCCCTTTGCGATATTGACTGGATCAACGCCAACCGCGCAGCAGCTTAATGATGTTAGGAAAATCTATTTAGCCCTGATGTTTCCAGGACAGATTATACTCGATCTAAAGATTGACCCTGGTGAAAGGATGGATCCAGCAGTAAGAATGGTTGCAGGCGTTGTAGGTCATTTGCTTTTTACGGCGGGAGGAAGATTTACTAACCTAACTCAAAATATGGCTCGTCAGTTGGACATTGCGTTGAATGATTACCTATTATATATGTATAATACGCGTGTGCAGGTTAATTATGGCCCTACGGGGGAGCCGTTGGATTTCCAGATCGGCAGAAATCAGTATGATTGCAACGTATTTCGAGCAGATTTTGCAACGGGAACGGGATATAATGGTTGGGCGACGATCGATGTTGAGTATAGAGAACCTGCACCTTACGTACATGTTCAGCGTTACATACGATATTGTGGCATTGATTCGCGAGAGTTAATCAATCCAACCACTTATGGAATCGGTATGACCTATCATTGTTATAATGAGATGTTACGCATGCTGGTCGCTGCAGGTAAGGATTCGGAGGCAGCGTACTTTCGCAGTATGTTACCTTTCCATATGGTAAGATTCGCTAGAATTAACCAGATTATAAATGAGGATTTACATTCGGTGTTTTCGTTGCCAGATGATATGTTTAACGCGTTACTTCCCGATTTGATAGCCGGCGCTCATCAGAATGCAGATCCTGTCGTCTTAGATGTAAGCTGGATATCGCTTTGGTTTGCCTTCAATCGATCGTTTGAGCCGACGCATCGTAATGAGATGTTAGAAGTTGCCCCATTGATTGAATCTGTTTATGCGTCGGAGTTATCGGTGATGAAGGTAGACATGCGACATCTTTCGTTGATGCAGAGGAGATTCCCAGATGTTCTAATTCAAGCAAGACCGTCTCATTTCTGGAAAGCGGTACTAAATGATAGCCCTGAAGCAATCAAGGCCGTAATGAATTTATCACACTCACATAATTTCATCAATATAAGAGATATGATGAGATGGGTTATGTTACCCTCGTTACAACCGTCGCTTAAACTGGCGCTGGAGGAAGAAGCTTGGGCTGCGGCGAATGATTTCGAGGATTTGATGCTGACTGATCAAGTATATATGCATAGAGATATGCTCCCAGAGCCTCGGCTTGATGACGTCGAAAGATTTAGGCAGGAGGGTTTCTATTACACTAATATGCTAGAAGCTCCTCCAGAAATTGATCGTGTTGTTCAATACACATACGAAATTGCGCGACTTCAGGCAAATATGGGACAGTTTCGCGCGGCGTTACGACGTATCATGGATGACGACGATTGGGTAAGATTTGGTGGCGTTTTACGAACGGTTCGCGTTAAATTCTATGACGCGCGACCTCCAGATGATGTTTTGCAAGGTTTACCCTTTAGCTATGACACTAACGAAAGAGGTGGGTTAGCGTATGCAACGATTAAGTATGCCACCGAGACAACTATTTTTTATCTGATATATAATGTCGAGTTTTCCAACACGCCAGATTCCCTTGTTTTAATTAACCCAACGTATACGATGACCAAAGTCTTTATCAACAAAAGGATTGTCGAGCGAGTTAGAGTTGGACAAATCCTAGCTGTATTGAATAGAAGATTTGTCGCATATAAAGGTAAAATGAGAATTATGGACATTACGCAATCGCTCAAAATGGGCACTAAGCTGGCTGCGCCGACTGTG
>AFK91746
ATGGCTGCTCAGAACGAGCAACGTCCGGAGAGAATAAAGACGACGCCTTATTTAGAAGGAGATGTACTGTCGAGTGATTCAGGTCCGTTGTTATCAGTGTTCGCGTTACAAGAAATCATGCAGAAAGTGAGACAGGTGCAAGCGGATTACATGACGGCGACGCGCGAAGTTGATTTTACAGTGCCTGATGTACAGAAGATTCTTGATGATATCAAAGCGTTGGCTGCTGAGCAGGTGTACAAAATAGTTAAAGTGCCAAGCATATCTTTTAGGCACATTGTTATGCAATCAAGGGATCGAGTACTGCGGGTAGACACATACTATGAGGAGATATCACAGGTCGGTGATGTTATCACGGAAGATGAACCGGAGAAGTTCTATTCGACGATCATCAAAAAAGTCAGATTTATACGCGGAAAAGGATCTTTCGTATTACACGATATCCCGACGAGAGATCATCGTGGGATGGAAGTTGCGGAACCAGAAGTGTTGGGCGTGGAATTCAAGAACGTGCTGCCCGTGCTAACGGCTGAACATAGAGCAATGATACAGAATGCTTTAGATGGATCAATCATTGAGAACGGAAACGTTGCGACTCGCGATGTCGATGTCTTCATCGGTGCATGTTCCGAACCAGTTTACCGTATATATAACAGATTGCAAGGCTACATAGAAGCTGTACAGCTACAAGAACTCAGGAACTCAATTGGATGGTTAGAACGGTTAGGCCATAGGAAACGAATTACTTATTCGCAAGAGGTACTTACTGATTTTAGAAGGCAGGATACCATTTGGGTGCTGGCTCTGCAATTGCCCGTGAATCCACAAGTAGTTTGGGACGTTCCTCGGAGTTCAATTGCTAACCTTATTATGAATATAGCGACGTGCTTACCAACGGGAGAATACATAGCACCAAACCCAAGGATTTCTTCAATCACGCTCACTCAACGAATCACAACGACCGGGCCCTTTGCGATATTGACTGGATCAACGCCAACCGCACAGCAGCTTAATGATGTTAGGAAAATCTACTTAGCCCTGATGTTTCCAGGACAAATTATACTTGATCTAAAGATTGACCCTGGTGAAAGGATGGATCCAGCAGTAAGAATGGTTGCAGGCGTTGTGGGTCATCTGCTTTTCACGGCGGGAGGAAGATTTACTAATCTAACTCAAAATATGGCTCGTCAGTTGGACATTGCGTTGAACGATTACCTATTGTATATGTACAATACGCGCGTGCAGGTTAATTATGGCCCTACGGGGGAGCCGTTGGATTTCCAGATCGGCAGAAATCAGTACGATTGCAACGTTTTTCGAGCAGATTTTGCAACGGGAACAGGATATAATGGTTGGGCGACGATCGATGTTGAGTATAGAGAGCCCGCGCCCTACGTACATGCTCAGCGTTACATACGATATTGTGGCATTGATTCGCGAGAGTTAATCAATCCAACCACTTATGGAATTGGTATGACCTATCATTGTTATAATGAGATGTTACGCATGCTGGTCGCCGCAGGTAAGGACTCGGAGGCAGCGTATTTTCGCAGTATGTTACCTTTCCATATGGTAAGATTCGCTAGAATTAATCAGATTATAAATGAGGATTTACATTCAGTGTTTTCGTTACCGGATGATATGTTTAACGCATTACTTCCCGATTTAATAGCCGGCGTTCATCAGAATGCAGATCCTGTCGTTTTAGATGTAAGTTGGATATCGCTTTGGTTTGCCTTTAATCGGTCGTTTGAGCCAACGCATCGTAATGAGATGTTGGAAGTTGCCCCATTAATTGAATCTGTTTATGCGTCGGAGTTATCAGTGATGAAGGTAGACATGCGACATCTTTCGTTGATGCAGAGGAGATTCCCAGATGTCCTAATTCAAGCAAGACCGTCTCATTTCTGGAAGGCGGTACTAAATGATAGCCCCGAAGCAGTCAAGGCCGTGATGAACTTATCACACTCACATAATTTTATCAATATAAGAGATATGATGAGATGGGTTATGTTACCCTCGTTACAACCGTCGCTTAAACTGGCGTTGGAGGAAGAAGCTTGGGCTGCGGCGAATGATTTTGAGGATTTGATGTTGACTGATCAAGTGTATATGCATAGAGATATGCTCCCAGAGCCTCGGCTTGATGACATCGAAAGATTTAGACAGGAGGGTTTCTATTACACTAATATGCTAGAAGCTCCTCCAGAAATTGACCGCGTCGTTCAATACACATACGAAATTGCGCGACTTCAGGCAAACATGGGGCAGTTTCGCGCGGCGTTACGACGTATCATGGATGACGATGATTGGGTAAGATTTGGTGGCGTTTTACGAACGGTTCGCGTTAAATTCTATGACGCACGACCTCCGGATGATGTTTTGCAAGGTTTACCCTTTAGCTATGACACTAACGAAAGAGGTGGGTTAGCGTATGCGACGATTAAGTACGCTACCGAGACAACTATTTTTTATCTGATATATAATGTCGAATTTTCCAATACGCCAGATTCCCTTGTTTTAATTAACCCAACGTATACGATGACCAAAGTCTTTATCAACAAAAGAATTGTTGAGCGAGTTAGAGTTGGACAAATCCTAGCTGTATTGAATAGGAGATTTGTCGCATATAAAGGTAAAATGAGAATTATGGACATTACGCAATCGCTCAAAATGGGCACTAAGCTGGCTGCGCCGACTGTG
>AFK91734
ATGGCTGCTCAGAACGAGCAACGTCCGGAAAGAATAAAGACGACGCCTTATTTAGAGGGAGATGTACTGTCGAGTGATTCAGGTCCGTTGTTATCAGTGTTCGCGTTACAAGAAATCATGCAGAAAGTGAGACAGGTGCAAGCGGATTATATGACGGCGACGCGCGAAGTTGATTTTACAGTGCCTGATGTACAGAAGATTCTTGATGATATCAAAGCGTTGGCTGCTGAGCAGGTGTACAAAATAGTTAAAGTGCCAAGCACATCTTTTAGGCACATTGTTATGCAATCAAGGGATCGAGTACTGCGGGTAGACACATACTATGAGGAGATATCACAGGTGGGTGATGTTATCACGGAAGATGAACCGGAGAAGTTCTATTCGACGATCATCAAAAAAGTCAGATTTATACGCGGAAAAGGATCTTTCGTATTACACGATATCCCGACGAGAGATCATCGTGGAATGGAAGTTGCGGAACCAGAAGTGTTGGGCGTGGAATTCAAGAACGTGCTGCCCGTGCTAACGGCTGAACATAGAGCAATGATACAGAATGCTTTAGATGGATCAATCATTGAGAACGGAAACGTTGCGACTCGCGATGTTGATGTCTTCATCGGTGCATGTTCCGAACCAGTTTACCGTATATATAACAGATTGCAAGGCTACATAGAAGCTGTACAGCTACAAGAACTCAGGAACTCGATTGGATGGTTAGAACGGTTAGGCCATAGGAAACGAATTACTTATTCGCAAGAGGTACTTACTGATTTTAGAAGGCAGGATACCATTTGGGTGCTGGCTCTGCAATTGCCCGTGAATCCACAAGTAGTTTGGGACGTTCCTCGGAGTTCAATTGCTAACCTTATTATGAATATAGCGACATGCTTACCAACGGGAGAATACATAGCACCAAACCCAAGGATTTCTTCAATCACGCTCACTCAACGAATCACAACGACCGGGCCCTTTGCGATCTTGACTGGATCAACGCCAACCGCACAGCAGCTTAATGATGTTAGGAAAATCTACTTAGCCCTGATGTTTCCAGGACAAATTATACTTGATCTAAAGATTGACCCTGGTGAAAGGATGGATCCGGCAGTAAGAATGGTTGCAGGCGTTGTGGGTCATCTGCTTTTCACGGCGGGAGGAAGATTTACTAACCTAACTCAGAATATGGCTCGTCAGTTGGACATTGCGTTGAACGATTACCTATTGTATATGTACAATACGCGTGTGCAGGTTAATTATGGCCCTACGGGGGAGCCGTTGGATTTCCAGATCGGCAGAAATCAGTACGATTGCAACGTTTTTCGAGCAGATTTTGCAACGGGAACAGGATATAATGGTTGGGCGACGATCGATGTTGAGTATAGAGAGCCCGCGCCCTACGTACATGCTCAGCGTTACATACGATATTGTGGCATTGATTCGCGAGAGTTAATCAATCCAACCACTTATGGAATTGGTATGACCTATCATTGTTATAATGAGATGTTACGCATGCTGGTCGCCGCAGGTAAGGACTCGGAGGCAGCGTATTTTCGCAGTATGTTACCTTTCCATATGGTAAGATTCGCTAGAATTAATCAGATTATAAATGAGGATTTACATTCAGTGTTTTCGTTACCGGATGATATGTTTAACGCATTACTTCCCGATTTAATAGCCGGCGCTCATCAGAATGCAGATCCTGTCGTTTTAGATGTAAGTTGGATATCGCTTTGGTTTGCCTTTAATCGGTCGTTTGAGCCAACGCATCGTAATGAGATGTTGGAAGTTGCCCCATTAATTGAATCTGTTTATGCGTCGGAGTTATCAGTGATGAAGGTAGACATGCGACATCTTTCGTTGATGCAGAGGAGATTCCCAGATGTCCTAATTCAAGCAAGACCGTCTCATTTCTGGAAGGCGGTACTAAATGATAGCCCCGAAGCAGTCAAGGCCGTGATGAACTTATCACACTCACATAATTTTATCAATATAAGAGATATGATGAGATGGGTTATGTTACCCTCGTTACAACCGTCGCTTAAACTGGCGTTGGAGGAAGAAGCTTGGGCTGCGGCGAATGATTTTGAGGATTTGATGTTGACTGATCAAGTATATATGCATAGAGATATGCTCCCAGAGCCTCGGCTTGATGACATCGAAAGATTTAGACAGGAGGGTTTCTATTACACTAATATGCTAGAAGCTCCTCCAGAAATTGACCGCGTCGTTCAATACACATACGAAATTGCGCGACTTCAGGCAAACATGGGGCAGTTTCGCGCGGCGTTACGACGTATCATGGATGACGATGATTGGGTAAGATTTGGTGGCGTTTTACGAACGGTTCGCGTTAAATTCTATGACGCACGACCTCCGGATGATGTTTTGCAAGGTTTACCCTTTAGCTATGACACTAACGAAAGAGGTGGGTTAGCGTATGCGACGATTAAGTACGCTACCGAGACAACTATTTTTTATCTGATATATAATGTCGAATTTTCCAATACGCCAGATTCCCTTGTTTTAATTAACCCAACGTATACGATGACCAAAGTCTTTATCAACAAAAGAATTGTTGAGCGAGTTAGAGTTGGACAAATCCTAGCTGTATTGAATAGGAGATTTGTCGCATATAAGGGTAAAATGAGAATTATGGACATTACGCAATCGCTCAAAATGGGCACTAAGCTGGCTGCGCCGACTGTG
>AFK91722
ATGGCTGCTCAGAACGAGCAACGTTCGGAGAAAATAAAGACGACGCCTTATCTAGAAGGAGATGTACTGTCGAGTGATTCAGGTCCGTTGTTATCAGTGTTCGCGCTACAAGAAATCATGCAGAAAGTGAGACAAGTGCAAGCGGATTATCTGACGGCGACGCGCGAAGTTGATTTTACAGTGCCTGATGTACAGAAGATTCTTGATGATATCAAAGCGTTGGCTGCTGAGCAGGTGTACAAAATAGTTAAAGTGCCAAGTATATCTTTTAGGCACATTGTTATGCAATCAAGGGATCGAGTATTGCGGGTAGACACATATTATGAGGAAATGTCACAGGTAGGTGATGTTATCACGGAAGATGAACCGGAGAAGTTCTATTCGACGATCATCAAGAAAGTTAGATTTATACGTGGGAAAGGATCCTTCATATTACACGATATCCCGACGAGAGATCATCGCGGGATGGAGGTTGCGGAACCAGAGGTGTTAGGCGTGGAATTCAAAAACGTGTTGCCCGTGCTAACGGCTGAACACAGAGCAATGATACAGAATGCTTTGGATGGATCGATCATTGAAAATGGAAACGTAGCGACTCGTGATGTTGACGTCTTTATTGGTGCATGTTCTGAACCGGTTTACCGCATATATAACAGATTGCAAGGCTACATAGAAGCCGTCCAACTGCAAGAACTCAGGAACTCAATCGGATGGTTAGAACGGTTAGGCCATAGGAAGCGAATTACTTATTCACAAGAGGTACTTACTGATTTTAGAAGGCAGGATACCATTTGGGTGCTAGCTTTGCAATTACCCGTAAATCCACAGGTAGTTTGGGACGTTCCTCGGAGTTCGATTGCTAACCTCATTATGAACATAGCGACGTGCTTACCAACAGGGGAATACATAGCGCCAAACCCAAGGATCTCGTCGATCACGCTCACTCAACGAATCACAACGACCGGGCCCTTTGCTATACTGACTGGATCAACGCCAACCGCGCAGCAGCTTAATGATGTTAGGAAAATCTATTTAGCCCTGATGTTTCCAGGACAGATCATACTCGATCTAAAGATTGACCCTGGTGAAAGGATGGATCCAGCAGTAAGAATGGTCGCAGGTGTTATAGGTCATTTGCTTTTCACGGCGGGAGGGAGATTTACTAACCTGACTCAAAATATGGCTCGTCAGTTGGACATTGCGTTAAATGATTATCTATTATATATGTATAATACGCGTGTGCAGGTTAATTATGGCCCTACGGGGGAGCCGTTGGATTTTCAGATCGGCAGAAATCAGTATGATTGCAATGTATTTCGAGCAGATTTTGCAACGGGAACAGGATATAATGGTTGGGCAACGATCGATGTTGAGTATAGAGAACCCGCACCCTACGTACATGCTCAGCGTTACATACGATATTGTGGCATTGATTCGCGAGAGTTAATCAATCCAACCACTTATGGAATTGGTATGACCTATCACTGTTATAATGAGATGTTACGCATGCTGGTCGCTGCAGGTAAGGATTCTGAGGCAGCGTACTTTCGCAGTATGTTACCTTTCCATATGGTAAGATTCGCTAGAATTAACCAGATTATAAATGAGGATTTACATTCGGTGTTTTCGTTACCAGATGATATGTTTAACGCGTTACTTCCCGACCTGATAGCCGGCGCTCATCAGAATGCAGATCCTGTTGTCTTAGATGTAAGCTGGATATCGCTTTGGTTTGCCTTTAATCGGTCGTTTGAGCCGACGCATCGTAATGAAATGTTAGAAGTCGCCCCGTTGATTGAATCTGTTTATGCGTCGGAGTTATCAGTGATGAAGGTAGACATGCGACATCTCTCGTTGATGCAGAGGAGATTCCCAGATGTTCTGATTCAAGCAAGACCGTCTCATTTCTGGAAGGCGGTACTGAATGATAGCCCCGAAGCAATCAAGGCCGTGATGAATTTATCACACTCACATAATTTCATCAATATAAGAGATATGATGAGATGGGTTATGTTACCCTCGTTACAACCGTCGCTTAAACTGGCGCTGGAAGAAGAAGCTTGGGCTGCGGCGAATGATTTCGAGGATTTGATGCTGACTGATCAAGTATATATGCATAGAGATATGCTCCCAGAGCCTCGGCTTGATGACATCGAAAGATTTAGACAGGAGGGTTTTTATTACACTAATATGCTGGAAGCTCCTCCAGAGATTGATCGCGTTGTTCAATACACATACGAAATTGCGCGACTTCAGGCGAATATGGGACAGTTTCGCGCGGCGTTACGACGTATCATGGATGACGATGATTGGGTAAGATTTGGTGGCGTTTTACGAACGGTTCGCGTTAAATTCTATGACGCGCGACCTCCGGATGATGTTTTACAAGGTTTACCCTTTAGCTATGACACTAACGAAAGAGGTGGGTTAGCGTATGCAACGATTAAGTACGCCACTGAGACAACCATTTTTTATCTGATATATAATGTCGAGTTTTCCAACACGCCAGACTCCCTTGTTTTAATTAACCCAACGTATACGATGACCAAAGTATTTATCAACAAAAGGATTGTCGAGCGAGTTAGAGTCGGACAAATCCTAGCTGTATTGAATAGAAGATTTGTCGCATATAAAGGTAAAATGAGAATTATGGATATTACGCAATCGCTCAAAATGGGCACTAAGCTAGCTGCGCCGACTGTG
>AFK91710
ATGGCTGCTCAGAACGAGCAACGTCCGGAGAGAATAAAGACGACGCCTTATTTAGAAGGAGATGTACTGTCGAGTGATTCAGGTCCGTTGTTATCAGTGTTCGCGTTACAAGAAATCATGCAGAAAGTGAGACAGGTGCAAGCGGATTACATGACGGCGACGCGCGAAGTTGATTTTACAGTGCCAGATGTACAGAAGATTCTTGATGATATCAAAGCGTTGGCTGCTGAGCAGGTGTACAAAATAGTTAAAGTGCCAAGCGTATCTTTTAGGCACATTGTTATGCAATCAAGGGATCGAGTACTACGGGTAGACACATACTATGAGGAGATATCACAGGTGGGTGATGTTATCACGGAAGATGAACCGGAGAAGTTCTACTCGACGATCATCAAAAAAGTCAGATTTATACGCGGAAAAGGATCTTTCATATTACACGATATCCCGACGAGAGATCATCGTGGAATGGAAGTTGCGGAACCAGAAGTGTTGGGCGTGGAATTCAAGAACGTGCTGCCCGTGCTAACGGCTGAACACAGAGCAATGATACAGAATGCTTTAGATGGATCGATCATTGAGAATGGAAACGTTGCGACTCGCGATGTTGATGTCTTCATCGGTGCATGTTCCGAACCAGTTTACCGTATATATAACAGATTGCAAGGCTACATAGAAGCTGTACAGCTACAAGAACTCAGGAACTCAATCGGATGGTTAGAACGGTTAGGCCATAGGAAACGAATTACTTATTCACAAGAGGTACTTACTGATTTTAGAAGGCAGGATACCATTTGGGTACTGGCTCTGCAATTGCCCGTAAATCCACAGGTAGTTTGGGACGTTCCTCGGAGTTCAATTGCTAACCTTATTATGAATATAGCGACGTGCTTACCAACGGGAGAATACATAGCACCAAACCCAAGGATTTCTTCAATCACGCTCACTCAACGAATTACAACGACCGGGCCCTTTGCGATATTGACTGGATCAACGCCAACCGCACAGCAGCTTAATGATGTTAGGAAAATTTACTTAGCCCTGATGTTTCCAGGACAAATTATACTCGATCTAAAGATTGACCCTGGTGAAAGGATGGATCCAGCAGTAAGAATGGTTGCAGGCGTTGTAGGTCATCTGCTTTTCACGGCGGGAGGAAGATTTACAAACCTAACTCAAAATATGGCTCGTCAGTTGGACATTGCGTTGAACGATTACCTATTGTATATGTATAATACGCGTGTGCAGGTTAATTATGGCCCTACGGGGGAGCCGTTGGATTTCCAGATCGGCAGAAATCAGTACGATTGCAACGTATTTCGAGCGGATTTTGCAACGGGAACAGGATATAATGGTTGGGCGACGATCGATGTTGAGTATAGAGAACCCGCACCCTACGTACATGCTCAGCGTTACATACGATATTGTGGCATTGATTCGCGAGAGTTAATCAATCCAACCACTTATGGAATTGGTATGACCTATCATTGTTATAACGAGATGTTACGCATGCTGGTCGCCGCAGGTAAGGACTCGGAGGCAGCGTATTTTCGCAGTATGTTACCTTTCCATATGGTAAGATTCGCTAGAATTAATCAGATTATAAATGAGGATTTACATTCAGTGTTTTCGTTACCAGATGATATGTTTAACGCATTACTTCCCGATTTAATAGCCGGCGCTCATCAAAATGCAGATCCTGTCGTTTTAGATGTAAGTTGGATATCGCTTTGGTTTGCCTTCAATCGGTCGTTTGAGCCAACGCATCGTAATGAGATGTTGGAAGTTGCTCCATTAATTGAATCTGTTTATGCGTCGGAGTTATCAGTGATGAAGGTAGACATGCGACATCTTTCGTTGATGCAGAGGAGATTCCCAGATGTCCTAATTCAAGCAAGACCGTTTCATTTCTGGAAGGCGGTACTAAATGATAGCCCCGAAGCAGTCAAGGCCGTGATGAACTTATCACACTCACATAATTTTATCAATATAAGAGATATGATGAGATGGGTTATGTTACCCTCGTTACAACCGTCGCTTAAACTGGCGTTGGAGGAAGAAGCTTGGGCTGCGGCGAATGATTTTGAGGATTTGATGCTGACTGATCAAGTATATATGCATAGAGATATGCTCCCAGAGCCTCGGCTTGATGACATCGAAAGATTTAGACAGGAAGGTTTCTATTACACTAATATGCTAGAAGCTCCTCCAGAAATTGACCGCGTCGTTCAATACACATACGAGATTGCACGACTTCAGGCAAACATGGGGCAGTTTCGCGCGGCATTACGACGTATCATGGATGACGATGATTGGGTAAGGTTTGGTGGCGTTTTACGAACGGTTCGCGTTAAATTCTATGACGCGCGACCTCCGGATGATGTTTTGCAAGGTCTACCCTTTAGCTATGACACTAACGAAAGAGGTGGGTTAGCGTATGCGACGATTAAGTACGCTACCGAGACAACTATTTTTTATCTGATATATAATGTCGAGTTTTCCAATACGCCAGATTCCCTTGTCTTAATTAACCCAACGTATACGATGACCAAAGTCTTTATCAACAAAAGAATTGTTGAGCGAGTTAGGGTTGGACAAATCCTCGCTGTATTGAATAGGAGATTTGTCGCATATAAGGGTAAAATGAGAATTATGGACATTACGCAATCGCTCAAAATGGGCACTAAGCTGGCTGCGCCGACTGTG
>AFK91698
ATGGCTGCTCAGAACGAGCAACGTCCGGAGAGAATAAAGACGACGCCTTATTTAGAAGGAGATGTACTCTCGAGTGATTCAGGTCCGTTGTTATCAGTGTTCGCGTTACAAGAAATCATGCAGAAAGTGAGACAGGTGCAAGCGGATTACATGACGGCGACGCGCGAAGTTGATTTTACAGTGCCTGATGTACAGAAGATTCTTGATGATATCAAAGCGTTGGCTGCTGAGCAGGTGTACAAAATAGTTAAAGTGCCAAGCATATCTTTTAGGCACATTGTTATGCAATCAAGGGATCGAGTACTGCGGGTAGACACATACTATGAGGAGATATCACAGGTGGGTGATGTTATCACGGAAGATGAACCGGAGAAGTTCTATTCGACGATCATCAAAAAAGTCAGATTTATACGCGGAAAAGGATCTTTCATATTACACGACATCCCGACGAGAGATCATCGTGGGATGGAAGTTGCGGAACCAGAAGTGTTGGGCGTGGAATTCAAGAACGTGCTGCCCGTGCTAACGGCTGAACACAGAGCAATGATACAGAATGCTTTAGATGGATCAATCATTGAGAATGGAAACGTTGCGACTCGCGATGTTGATGTCTTCATCGGTGCATGCTCCGAACCAGTTTACCGTATATATAACAGATTGCAAGGCTACATAGAAGCTGTACAGCTACAAGAACTCAGGAACTCAATCGGATGGTTAGAACGGTTAGGCCATAGGAAACGAATTACTTATTCGCAAGAGGTACTTACTGATTTTAGAAGGCAGGATACCATTTGGGTGCTGGCTCTGCAACTGCCCGTGAATCCACAAGTAGTTTGGGACGTCCCTCGGAGTTCAATTGCTAACCTTATTATGAATATAGCGACGTGCTTACCAACGGGAGAATACATAGCACCAAACCCAAGGATTTCTTCAATCACGCTTACCCAACGAATCACAACGACCGGGCCCTTTGCGATATTGACTGGATCAACGCCAACCGCACAGCAGCTTAATGATGTTAGGAAAATCTACTTAGCCCTGATGTTTCCAGGACAAATTATACTCGATCTAAAGATTGACCCTGGTGAAAGGATGGATCCAGCAGTAAGAATGGTTGCAGGCGTTGTAGGTCATCTGCTTTTCACGGCGGGAGGAAGATTTACTAACCTAACTCAAAATATGGCTCGTCAGTTGGACATTGCGTTGAACGATTACCTATTGTATATGTATAATACGCGTGTGCAGGTTAATTATGGCCCTACGGGGGAGCCGTTGGATTTCCAGATCGGCAGAAATCAGTACGATTGCAACGTATTTCGAGCAGATTTTGCAACGGGAACAGGATATAATGGTTGGGCGACGATCGATGTTGAGTATAGAGAACCCGCACCCTACGTACATGCTCAGCGTTACATACGATATTGTGGCATTGATTCGCGAGAGTTAATCAATCCAACCACTTATGGAATTGGTATGACCTATCATTGTTATAATGAGATGTTACGCATGCTGGTCGCCGCAGGTAAGGACTCGGAGGCAGCGTATTTTCGCAGTATGTTACCTTTCCATATGGTAAGATTCGCTAGAATTAATCAGATTATAAATGAGGATTTACATTCAGTGTTTTCGTTACCAGATGATATGTTTAACGCATTACTTCCCGATTTAATAGCCGGCGCACATCAGAATGCAGATCCTGTCGTTTTAGATGTAAGTTGGATATCGCTTTGGTTTGCCTTTAATCGGTCGTTTGAGCCAACGCATCGTAATGAGATGTTGGAAGTTGCCCCATTAATTGAATCTGTTTATGCGTCAGAGTTATCAGTGATGAAGGTAGACATGCGACATCTTTCGTTGATGCAGAGGAGATTCCCAGATGTCCTAATTCAAGCAAGACCGTCTCATTTCTGGAAGGCGGTACTAAATGATAGCCCCGAAGCAGTCAAGGCCGTGATGAACTTATCACACTCACATAATTTTATCAATATAAGAGATATGATGAGATGGGTTATGTTACCCTCGTTACAACCGTCGCTTAAGCTGGCGTTGGAGGAAGAAGCTTGGGCTGCGGCGAATGATTTTGAGGATTTGATGCTGACTGATCAAGTATATATGCATAGAGATATGCTCCCAGAGCCTCGGCTTGATGACATCGAAAGATTTAGACAGGAGGGTTTCTATTACACTAATATGCTAGAAGCTCCTCCAGAAATTGACCGCGTCGTTCAATACACATACGAAATTGCGCGACTTCAGGCAAACATGGGGCAGTTTCGCGCGGCGTTACGACGTATCATGGATGACGATGATTGGGTAAGATTTGGTGGCGTTTTACGAACGGTTCGCGTTAAATTCTATGACGCACGACCTCCGGATGATGTTTTGCAAGGTTTACCCTTTAGCTATGACACTAACGAAAGAGGTGGGTTAGCGTATGCGACGATTAAGTACGCTACCGAGACAACTATTTTTTATCTGATATATAATGTCGAGTTTTCCAATACGCCAGATTCCCTTGTTTTAATTAACCCAACGTATACGATGACTAAAGTCTTTATCAACAAAAGAATTGTTGAGCGAGTTAGAGTTGGACAAATCCTAGCTGTATTGAATAGGAGATTTGTCGCATATAAAGGTAAAATGAGAATTATGGACATTACGCAATCGCTCAAAATGGGCACTAAGCTGGCTGCGCCGACTGTG
>AFJ79074
ATGGCTGCTCAGAACGAGCAACGTCCGGAGAGAATAAAGACGACACCTTATTTGGAAGGAGATGTATTGTCGAGTGATTCAGGTCCGTTGTTATCAGTGTTCGCGTTACAAGAAATCATGCAGAAAGTGAGACAGGTACAAGCGGATTATATGACGGCAACGCGCGAGGTTGATTTCACGGTACCAGATGTTCAGAAGATTCTCGATGATATCAAAGCATTGGCTGCTGAGCAGGTGTACAAGATAGTTAAAGTACCAAGCATATCTTTCAGGCACATTGTTATGCAATCAAGAGATCGAGTACTGCGGGTAGATACATACTATGAGGAGATGTCGCAGGTAGGTGATGTTATCACGGAAGATGAGCCGGAGAAGTTTTATTCGACGATTATCAAGAAAGTTAGATTCATACGCGGAAAAGGATCCTTCATATTACATGACATCCCAACTAGAGATCATCGCGGGATGGAGGTTGCGGAACCAGAGGTATTAGGCGTGGAATTCAAGAATGTGCTGCCTGTGTTAACAGCCGAACATAGAGCGATGATACAAAATGCTTTGGATGGGTCAATTATCGAAAATGGAAACGTTGCAACTCGCGATGTTGATGTATTCATCGGTGCATGCTCCGAGCCAGTTTATCGCATATACAACAGATTACAAGGTTACATAGAAGCCGTACAACTACAAGAACTTAGGAACTCAATTGGATGGTTAGAACGGTTAGGTCACAGAAAGAGGATCACCTATTCGCAAGAGGTGCTAACTGATTTCAGAAGGCAGGATACTATTTGGGTGCTGGCTCTGCAATTGCCCGTAAATCCTCAAGTAGTTTGGGACGTTCCTCGGAGTTCAATTGCGAATCTTATTATGAACATAGCGACGTGTTTGCCTACGGGAGAATACATAGCACCAAACCCAAGGATTTCTTCAATTACGCTCACTCAACGAATCACGACGACTGGGCCTTTTGCGATATTGACTGGATCAACGCCAACCGCACAGCAGCTTAATGACGTTAGGAAGATTTACTTAGCTCTAATGTTCCCAGGACAAATTATACTTGATCTTAAGATTGATCCTGGTGAAAGGATGGATCCAGCAGTGAGAATGGTTGCGGGTGTTGTAGGCCATCTACTTTTCACGGCGGGAGGACGGTTTACGAACCTAACTCAGAATATGGCACGTCAGTTGGATATTGCGCTAAACGACTACTTATTATACATGTATAATACGCGTGTGCAGGTTAATTATGGCCCTACGGGGGAACCGTTGGATTTTCAGATCGGCAGGAATCAATATGATTGTAATGTATTCCGAGCAGATTTTGCTACGGGAACAGGATATAATGGATGGGCGACAATTGATGTTGAGTATAGAGAACCCGCACCCTACGTACATGCTCAGCGTTATATACGGTACTGTGGCATTGATTCGCGAGAGTTGATCAATCCAACTACATATGGAATCGGTATGACTTATCATTGTTATAATGAGATGCTACGCATGCTGGTCGCCGCAGGTAAAGATTCGGAGGCAGCGTACTTCCGCAGTATGTTACCCTTCCACATGGTAAGGTTCGCTAGAATTAACCAGATTATAAATGAAGACTTGCATTCAGTGTTTTCGCTGCCAGATGATATGTTTAATGCGTTACTCCCCGATTTAATAGCCGGCGCTCATCAGAATGCAGATCCTGTCGTCCTAGATGTAAGCTGGATATCACTTTGGTTCGCCTTTAATCGGTCGTTCGAGCCAACGCATCGTAATGAAATGTTGGAAGTTGCCCCATTGATTGAGTCTGTTTACGCGTCGGAGTTATCGGTAATGAAGGTGGATATGCGACATCTTTCGTTGATGCAGAGGAGATTCCCGGATGTTCTAATCCAAGCGAGACCCTCTCATTTCTGGAAGGCGGTGTTAAATGATAGCCCTGAAGCAGTCAAAGCCGTAATGAATTTATCGCATTCACATAATTTCATCAATATAAGAGATATGATGAGATGGGTTATGTTACCCTCGTTACAGCCGTCACTTAAGTTGGCGTTGGAAGAAGAAGCTTGGGCTGCGGCGAATGATTTTGAAGATTTGATGCTGACCGATCAAGTGTATATGCACAGAGACATGCTCCCAGAACCTCGACTTGATGACATCGAAAGATTTAGACAGGAGGGTTTCTATTATACTAATATGCTAGAGGCTCCTCCAGAAATCGATCGCGTTGTTCAGTACACATACGAAATTGCGCGACTTCAAGCAAATATGGGACAGTTTCGTGCGGCATTACGGCGTATCATGGATGATGATGATTGGGTAAGATTTGGTGGCGTTTTACGAACGGTTCGCGTTAAATTCTATGATGCGCGACCCCCAGATGATGTTCTGCAAGGTCTACCCTTTAGTTATGATACTAACGAAAGAGGTGGGTTAGCGTATGCGACAATTAAGTACGCTACCGAGACAACTATTTTCTACCTAATATATAATGTCGAGTTTTCCAACACACCGGATTCCCTTGTTTTAATTAATCCGACGTATACGATGACTAAAGTCTTTATTAACAAGAGAATTGTTGAGCGAGTTAGAGTCGGACAAATCCTAGCCGTATTGAATAGAAGATTTGTCGCATATAAGGGTAAAATGAGAATTATGGACATTACACAATCGCTCAAAATGGGCACTAAGCTGGCTGCGCCGACTGTG
>AFI73126
ATGGCTGCTCAGAATGAGCAACGTCCGGAACGAATAAAAACGACGCCGTATTTAGAAGGAGATGTGCTTTCGAGTGACTCAGGGCCACTGCTTTCTGTGTTCGCGTTACAAGAGATAATGCAAAAGGTGAGGCAAGTGCAAGCTGACTATATGACGGCAACACGAGAGGTTGATTTTACAGTACCGGATGTACAAAAGATTCTTGATGACATTAAAACGTTAGCTGCAGAACAAGTGTACAAAATCGTTAAAGTTCCTAGTATTTCATTCAGACATATCGTAATGCAGTCAAGAGATCGAGTTTTACGAGTGGATACCTACTATGAAGAGATGTCACAGGTTGGAGATGTTATAACGGAAGATGAACCAGAAAAATTCTATTCAACTATAATCAAGAAAGTGCGGTTCATACGCGGAAAAGGATCCTTTATATTACATGATATTCCGACCAGAGATCACCGCGGTATGGAGGTTGCTGAACCAGAGGTGTTAGGAGTTGAATTCAAGAATGTACTACCTGTGTTGACTGCCGAGCATCGCGCAATGATTCAGAACGCATTGGATGGATCGATAATCGAGAACGGAAACGTAGCTACACGAGACGTCGACGTATTCATAGGCGCTTGTTCGGAACCAATCTATCGTATATATAATAGATTGCAAGGGTATATTGAAGCGGTGCAGTTACAAGAGTTAAGGAACTCAATTGGGTGGTTAGAAAGGTTAGGGCAGAGGAAAAGAATCACGTATTCGCAAGAGGTTCTGACTGATTTTAGGAGGCAGGATACAATTTGGGTTTTAGCCTTACAGCTACCGGTTAATCCGCAGGTAGTGTGGGATGTGCCGCGCAGCTCTATCGCCAACTTAATCATGAATATAGCAACGTGCTTACCCACGGGGGAATACATCGCGCCAAACCCAAGAATTTCATCGATTACGCTGACCCAGAGAATAACGACAACTGGGCCATTTGCTATTCTAACAGGATCAACTCCAACCGCACAGCAACTTAATGATGTTAGGAAGATCTATTTAGCGCTAATGTTTCCTGGACAGATTATACTTGATCTAAAAATTGATCCTGGTGAGAGGATGGATCCGGCAGTAAGAATGGTCGCTGGCGTTGTAGGTCATTTGCTCTTTACAGCAGGTGGAAGATTCACGAATTTAACACAAAATATGGCGAGACAGCTTGATATAGCCTTAAACGATTATTTACTTTATATGTATAACACCAGAGTTCAAGTCAATTATGGTCCAACAGGTGAGCCGTTAGATTTCCAGATTGGAAGAAATCAGTATGACTGTAATGTTTTCAGAGCAGATTTTGCGACAGGAACGGGATACAATGGATGGGCTACGATAGATGTTGAGTATAGAGATCCGGCCCCTTACGTGCATGCGCAGCGCTACATACGTTATTGTGGTATCGATTCGCGTGAGTTAATTAATCCGACAACATATGGCATTGGGATGACTTATCATTGCTACAATGAGATGTTACGAATGCTGGTTGCTGCAGGGAAAGACTCTGAGGCGGCGTACTTTCGCAGCATGCTACCCTTTCACATGGTGAGGTTTGCTAGGATAAACCAAATCATAAACGAAGATTTACACTCCGTGTTTTCGTTGCCAGATGATATGTTCAACGCATTATTACCCGACCTAATTGCTGGGGCGCATCAGAACGCCGACCCAGTTGTGTTAGATGTGAGTTGGATATCACTGTGGTTTGCTTTCAACAGATCGTTTGAACCAACGCATAGGAATGAGATGCTTGAAATCGCCCCACTGATCGAGTCCGTTTATGCGTCGGAACTTTCAGTGATGAAGGTTGATATGCGACACTTGTCATTGATGCAGAGAAGATTTCCAGATGTTTTAATCCAAGCGAGGCCGTCCCATTTCTGGAAAGCGGTTCTGAATGATAGCCCGGAGGCGGTGAAAGCAGTCATGAACTTGTCGCATTCGCATAATTTCATCAATATAAGGGATATGATGCGTTGGGTACTGCTCCCATCACTACAACCATCGTTAAAGCTCGTATTAGAAGAGGAGGCATGGGCCGCTGCAAACGATTTCGAGGATCTGATGCTTACTGATCAAGTTTATATGCATCGAGATATGTTGCCAGAACCGCGGTTGGATGATATTGAGAGGTTCAGACAGGAAGGTTTCTATTACACGAATATGTTAGAAGCCCCACCAGAAATAGATCGTGTAGTTCAGTACACTTATGAGATTGCACGTTTACAAGCGAACATGGGCCAGTTTCGAGCGGCTTTAAGGCGCATTATGGATGATGACGACTGGGTGAGGTTTGGCGGTGTTTTACGCACTGTACGCGTTAAATTCTTTGATGCGCGACCCCCAGACGACATTCTACAAGGCTTACCTTTCAGCTATGATACAAATGAGAAAGGTGGATTATCATATGCGACAATTAAGTATGCTACTGAGACCACAATTTTCTATCTGATATATAATGTCGAATTCTCGAACACGCCTGATTCTTTGGTGTTGATTAATCCAACATACACGATGACTAAAGTTTTCATTAACAAGAGAATTGTTGAGCGGGTACGGGTCGGACAGATTCTGGCCGTATTGAACAGAAGATTTGTGGCATACAAAGGAAAAATGAGAATCATGGACGTCACCCAATCGCTCAAGATGGGCACCAAGCTGGCTGCGCCAACTGTG
>AFI73117
ATGGCTGCTCAGAACGAGCAACGTCCGGAGAGAATAAAGACGACGCCTTATTTGGAAGGAGATGTATTGTCGAGTGATTCAGGACCGTTGTTATCAGTGTTCGCGTTACAAGAGATCATGCAGAAAGTGAGACAGGTGCAGGCGGATTATATGACGGCAACGCGCGAGGTTGATTTCACGGTACCAGATGTACAGAAGATTCTCGATGATATCAAAGCATTGGCTGCTGAGCAGGTGTACAAGATAGTTAAAGTACCAAGCATATCTTTTAGGCACATTGTTATGCAATCAAGAGATCGAGTACTGCGGGTAGACACATACTATGAGGAGATGTCGCAGGTAGGTGATGTTATCACGGAAGATGAACCGGAGAGGTTTTATTCGACGATTATCAAAAAAGTTAGATTTATACGCGGAAAAGGATCCTTCATATTACATGATATCCCAACTAGAGATCATCGCGGGATGGAGGTTGCGGAACCAGAGGTATTAGGCGTGGAATTCAAGAATGTGCTGCCTGTGTTAACGGCCGAACATAGAGCGATGATACAGAACGCTTTGGATGGGTCAATTATCGAAAATGGAAACGTTGCAACTCGCGATGTTGATGTATTCATTGGTGCATGCTCTGAGCCAGTTTATCGCATATACAACAGATTACAAGGTTACATAGAGGCCGTACAACTACAAGAACTAAGGAACTCGATTGGATGGTTAGAACGGTTAGGTCACAGAAAGAGGATCACCTATTCGCAAGAGGTGCTAACTGATTTCAGAAGGCAGGATACTATTTGGGTGCTGGCTCTGCAATTGCCCGTAAATCCTCAAGTAGTTTGGGACGTTCCTCGGAGTTCAATTGCTAATCTTATTATGAACATAGCGACGTGCTTGCCTACGGGAGAATACATAGCGCCAAACCCAAGGATTTCTTCAATTACGCTCACTCAACGAATCACGACGACTGGGCCTTTTGCGATATTGACTGGATCAACACCAACCGCACAGCAGCTTAATGACGTTAGGAAGATTTACTTGGCTCTAATGTTCCCAGGACAAATTATACTTGATCTTAAGATTGATCCTGGTGAAAGGATGGACCCAGCAGTGAGAATGGTTGCGGGTGTTGTAGGCCATCTACTTTTCACGGCGGGAGGACGATTTACTAACCTAACTCAGAATATGGCTCGTCAGTTGGATATTGCGCTAAACGACTACTTATTATACATGTATAATACGCGTGTGCAGGTTAATTATGGCCCTACGGGGGAACCGTTGGATTTTCAGATCGGCAGGAATCAATATGATTGCAATGTATTCCGAGCAGATTTTGCTACGGGAACAGGATATAATGGATGGGCGACAATTGATGTTGAGTATAGAGAACCCGCACCCTACGTACATGCTCAGCGTTACATACGGTACTGTGGCATTGATTCGCGAGAATTGATCAATCCAACTACATATGGAATCGGCATGACTTATCATTGTTATAATGAGATGCTACGCATGCTGGTCGCCGCAGGTAAAGATTCGGAGGCAGCGTACTTCCGCAGTATGTTACCCTTCCACATGGTAAGGTTCGCTAGAATTAACCAGATCATAAATGAAGATTTGCATTCAGTGTTTTCACTGCCAGATGATATGTTTAATGCGTTACTCCCCGATTTAATAGCCGGCGCTCATCAGAATGCAGATCCTGTCGTCCTAGATGTAAGCTGGATATCACTTTGGTTCGCCTTTAATCGGTCGTTTGAGCCAACGCATCGTAATGAAATGTTGGAAGTTGCCCCATTGATTGAGTCTGTTTACGCGTCAGAGTTATCAGTAATGAAGGTGGATATGCGACATCTTTCGTTGATGCAGAGGAGATTCCCGGATGTTCTAATCCAAGCGAGACCCTCTCATTTCTGGAAGGCGGTACTAAATGATAGCCCCGAAGCAGTCAAAGCCGTAATGAACTTATCGCATTCACATAATTTCATCAATATCAGAGATATGATGAGATGGGTTATGTTACCCTCGTTACAGCCATCACTTAAGTTAGCGTTGGAAGAAGAAGCTTGGGCTGCGGCGAATGATTTTGAAGATTTGATGCTGACCGATCAAGTGTATATGCACAGAGATATGCTCCCAGAACCTCGGCTTGATGACATCGAAAGATTTAGACAGGAGGGTTTCTATTATACTAATATGCTAGAGGCTCCTCCAGAAATCGATCGCGTTGTTCAGTATACATACGAAATTGCGCGACTTCAAGCAAACATGGGACAGTTTCGTGCGGCGTTACGGCGTATCATGGATGACGATGATTGGGTAAGATTTGGTGGCGTTTTACGAACGGTTCGCGTTAAATTCTATGATGCGCGACCCCCAGATGATGTTCTGCAAGGTCTACCCTTTAGTTATGACACTAACGAGAGGGGTGGGTTAGCGTATGCGACAATTAAGTACGCTACCGAGACAACTATTTTCTACCTAATATATAATGTTGAGTTCTCCAACACACCAGATTCCCTTGTTTTAATTAATCCGACGTATACGATGACTAAAGTCTTTATTAATAAGAGAATTGTTGAGCGAGTTAGAGTCGGACAAATCCTAGCCGTATTGAATAGAAGATTTGTCGCATATAAAGGTAAAATGAGAATTATGGACATTACACAATCGCTCAAAATGGGCACTAAGCTGGCTGCGCCGACTGTG
>AFH57184
ATGGCTGCTCAGAATGAGCAACGTCCGGAACGAATAAAAACGACACCGTATTTAGAGGGAGATGTGCTTTCGAGTGATTCAGGACCGCTGCTTTCCGTGTTCGCGTTGCAGGAGATAATGCAGAAAGTGAGACAAGTGCAAGCTGATTATATGACCGCAACGCGAGAGGTTGACTTCACAGTGCCGGATGTGCAAAAGATTCTAGATGACATTAAAGCGTTAGCCGCAGAGCAGGTGTATAAAATCGTCAAAGTTCCCAGCATTTCGTTCAGACATATCGTAATGCAGTCTAGAGATCGAGTTTTACGAGTAGATACCTACTATGAAGAGATGTCGCAGGTTGGAGATGTTATAACGGAAGATGAGCCAGAAAAATTCTATTCAACCATAATTAAGAAGGTACGGTTCATACGCGGAAAAGGATCCTTTATATTGCACGATATTCCGACCAGAGATCATCGCGGTATGGAAGTTGCAGAACCGGAAGTGTTGGGAGTTGAATTTAAAAATGTGTTACCTGTGTTGACCGCTGAGCATCGCGCGATGATTCAGAACGCATTGGATGGATCGATAATCGAAAATGGAAATGTAGCCACACGAGATGTCGACGTATTCATGGGCGCTTGTTCTGAACCGATCTATCGCATATACAATAGGTTGCAAGGATATATAGAGGCGGTGCAGTTACAAGAGTTAAGGAATTCAATTGGTTGGTTAGAAAGGTTGGGACAGAGGAAAAGGATTACGTATTCACAAGAAGTTCTGACTGATTTTAGGAGACAGGATACGATTTGGGTTTTAGCTTTACAGCTACCGGTTAATCCGCAAGTAGTGTGGGATGTACCACGCAGTTCTATTGCCAACTTAATCATGAATATAGCGACGTGTCTACCTACAGGAGAGTACATCGCACCGAACCCAAGGATTTCATCGATTACGTTGACTCAAAGGATTACGACAACGGGGCCGTTCGCTATTCTGACCGGGTCAACCCCAACTGCGCAGCAACTTAATGATGTTAGGAAGATCTACTTGGCGCTAATGTTTCCTGGACAGATTATACTTGATCTAAAAATTGATCCAGGTGAAAGGATGGATCCGGCAGTAAGGATGGTCGCTGGTGTTGTAGGTCATTTACTCTTTACAGCAGGTGGAAGATTTACAAATTTGACACAAAATATGGCGAGACAGCTTGATATAGCTTTAAACGATTATCTACTTTATATGTATAACACTAGAGTCCAAGTCAATTATGGTCCAACAGGTGAACCGTTAGATTTCCAGATTGGAAGGAATCAATATGACTGCAATGTTTTCAGGGCAGATTTTGCGACAGGAACAGGATATAATGGATGGGCTACAATAGATGTTGAGTATAGAGATCCAGCCCCTTATGTGCATGCACAACGCTACATACGTTATTGTGGCATTGATTCGCGTGAGTTGATCAATCCAACAACATATGGCATTGGGATGACTTATCATTGCTACAACGAGATGTTACGAATGCTGGTTGCTGCAGGGAAAGATTCCGAAGCGGCGTACTTTCGCAGCATGCTACCCTTTCATATGGTAAGGTTCGCTAGAATAAACCAAATCATAAATGAGGATTTACACTCTGTGTTTTCGTTGCCAGACGATATGTTCAACGCATTATTACCCGACCTAGTTGCTGGGGCGCATCAGAACGCCGACCCAGTCGTGCTAGATGTGAGCTGGATATCGCTGTGGTTTGCTTTCAACAGATCGTTTGAACCTACGCATAGAAATGAGATGCTCGAGATTGCTCCGCTGATTGAATCTGTTTATGCGTCTGAGCTGTCCGTGATGAAGGTAGATATGCGACACTTATCATTGATGCAGAGAAGGTTTCCAGATGTCTTAATCCAAGCGAGGCCATCTCACTTCTGGAAAGCAGTTCTAAATGACAGTCCAGAGGCGGTGAAAGCAGTTATGAACTTGTCGCACTCGCATAATTTCATCAATATAAGGGATATGATGCGTTGGGTACTGCTCCCGTCGCTACAGCCATCGTTAAAGCTCGCATTGGAAGAGGAGGCATGGGCCGCTGCAAATGACTTCGAAGATCTAATGCTTACTGATCAAGTTTATATGCACCGAGATATGTTGCCAGAGCCACGGTTGGATGATATTGAGAGGTTTAGGCAGGAGGGCTTCTACTACACGAATATGTTAGAAGCGCCACCGGAGATAGATCGTGTGGTCCAGTACACTTATGAAATCGCACGTCTACAGGCAAACATGGGACAATTCCGAGCGGCTCTAAGACGTATTATGGATGATGACGACTGGGTAAGGTTTGGCGGTGTGCTACGCACTGTACGCGTTAAATTCTTTGATGCGCGACCCCCAGACGATATTTTGCAAGGCTTGCCTTTTAGTTATGATACGAATGAGAAGGGTGGATTATCATACGCGACAATCAAATACGCTACTGAGACCACGATTTTCTATCTGATATATAATGTTGAGTTCTCAAATACACCTGATTCCTTGGTATTGATAAACCCGACATATACGATGACTAAAGTTTTCATTAATAAGAGAATCGTTGAACGAGTACGGGTTGGACAGATTCTGGCTGTATTGAACAGAAGATTTGTGGCGTATAAAGGGAAAATGAGGATCATGGACATCACCCAATCGCTCAAGATGGGCACCAAGCTGGCTGCGCCAACTGTG
>AEZ03693
ATGGCTGCTCAGAACGAGCAACGTCCGGAGAGAATAAAGACGACACCCTATTTGGAAGGAGATGTATTGTCGAGTGATTCAGGACCGTTGTTATCAGTGTTCGCGTTACAAGAAATCATGCAGAAAGTGAGACAGGTACAAGCGGATTACATGACGGCAACGCGCGAGGTTGATTTCACGGTACCAGATGTACAGAAGATTCTCGATGATATCAAAGCATTGGCTGCTGAGCAGGTGTACAAGATAGTTAAAGTACCAAGCATATCTTTCAGGCACATTGTTATGCAATCAAGGGATCGAGTACTGCGGGTAGACGCATACTATGAGGAGATGTCGCAGGTAGGTGATGTTATCACTGAAGATGAACCGGAGAAGTTTTATTCGACGATTATCAAGAAAGTTAGATTCATACGCGGAAAAGGATCCTTCATATTACATGACATCCCAACTAGAGATCATCGCGGGATGGAGGTTGCGGAACCAGAGGTATTAGGCGTGGAATTCAAGAATGTGCTGCATGTGTTAACAGCCGAACATAGAGCGATGATACAGAATGCTTTGGATGGGTCGATTATCGAAAATGGAAATGTTGCAACTCGCGATGTTGATGTATTCATCGGTGCATGCTCTGAGCCAGTTTATCGCATATACAACAGATTACAAGGTTACATAGAGGCCGTACAACTACAAGAACTTAGGAACTCGATTGGATGGTTAGAACGGTTAGGTCACAGAAAGAGGATCACCTATTCGCAAGAGGTGCTAACTGATTTTAGAAGGCAGGATACTATTTGGGTGCTGGCTCTGCAATTGCCCGTAAACCCTCAAGTAGTTTGGGACGTTCCTCGGAGTTCAATTGCAAATCTTATTATGAACATAGCGACGTGTTTGCCTACGGGAGAATACATAGCACCAAACCCAAGGATTTCTTCAATCACGCTCACTCAACGAATCACRACGACTGGGCCCTTTGCGATATTGACTGGATCAACGCCAACCGCACAGCAGCTTAATGACGTTAGGAAGATTTACTTAGCTCTAATGTTCCCAGGACAAATTATACTCGATCTTAAGATTGATCCTGGTGAAAGGATGGATCCAGCAGTGAGAATGGTTGCGGGTGTTGTAGGCCATCTACTTTTCACGGCGGGAGGACGGTTTACTAACCTAACTCAGAATATGGCGCGTCGGCTGGATATTGCGCTAAACGACTACTTATTATACATGTATAATACGCGTGTGCAGGTTAATTATGGCCCTACGGGGGAACCGTTGGATTTTCAGATCGGCAGGAATCAATACGATTGTAATGTATTCCGAGCAGATTTTGCTACGGGAACAGGATATAATGGATGGGCGACAATTGATGTTGAGTATAGAGAACCCGCACCCTACGGACATGCTCAGCGTTATATACGGTACTGTGGCATTGATTCGCGAGAGTTGATCAATCCAACTACATATGGAATCGGTATGACTTATCATTGTTATAATGAGATGCTACGCATGCYGGTCGCCGCAGGTAAAGATTCGGAGGCGGCGTACTTCCGCAGTATGTTACCCTTCCACATGGTAAGGTTCGCTAGAATTAACCAGATTATAAATGAAGACTTGCATTCAGTGTTTTCGCTGCCAGATGATATGTTTAATGCATTACTCCCCGATTTAATAGCCGGCGCTCATCAGAATGCAGATCCTGTCGTCCTAGATGTAAGCTGGATATCACTTTGGTTCGCCTTTAATCGGTCATTCGAGCCAACGCATCGTAATGAAATGTTGGAAGTTGCCCCATTGATTGAGTCTGTTTACGCGTCGGAGTTATCAGTAATGAAGGTGGATATGCGACATCTTTCGTTAATGCAGAGGAGATTCCCGGATGTTCTAATCCAAGCGAGACCCTCTCATTTCTGGAAGGCGGTGCTAAATGATAGCCCCGAAGCAGTCAAAGCCGTAATGAATTTATCGCATTCACATAATTTCATCAATATAAGAGATATGATGAGATGGGTTATGTTACCCTCGTTACAGCCATCACTTAAGTTGGCGTTGGAAGAAGAAGCTTGGGCTGCGGCGAATGATTTTGAAGATTTGATGCTGACCGATCAAGTGTATATGCACAGGGACATGCTCCCAGAACCTCGACTTGATGACATCGAAAGATTTAGACAGGAGGGTTTCTATTATACTAATATGCTAGAGGCTCCTCCAGAAATCGATCGCGTTGTTCAGTACACATACGAGATTGCGCGACTTCAAGCAAATATGGGACAGTTTCGTGCGGCGTTACGGCGTATCATGGATGATGATGATTGGGTAAGATTTGGTGGCGTTTTACGAACGGTTCGCGTYAAATTCTATGACGCGCGACCTCCAGATGATGTTCTGCAAGGTCTACCCTTTAGTTATGACACTAACGAAAGAGGTGGGTTAGCGTATGCGACAATTAAGTACGCTACCGAGACAACTATTTTCTACCTAATATATAATGTCGAGTTTTCCAACACACCGGATTCCCTTGTTTTAATTAATCCGACGTATACGATGACTAAAGTCTTTATTAACAAGAGAATTGTTGAGCGAGTTAGGGTTGGACAAATTCTAGCCGTATTGAATAGAAGATTTGTCGCATATAAAGGTAAAATGAGAATTATGGACATTACACAAYCGCTCAAAATGGGCACTAAGCTGGCTGCGCCGACTGTG
>AEP83822
ATGGCTGCTCAGAACGAGCAACGTCCAGAGAGAATAAAAACGACACCTTATTTAGAAGGAGATGTACTGTCGAGTGATTCAGGACCGTTATTATCAGTGTTCGCGTTACAAGAGATCATGCAGAAAGTGAGACAGGTGCAAGCGGATTATATGACGGCGACGCGCGAAGTTGACTTTACAGTGCCAGATGTGCAGAAGATCCTTGATGATATCAAAGCATTAGCTGCTGAGCAGGTGTACAAAATAGTCAAAGTACCAAGCATATCTTTCAGGCACATTGTTATGCAATCAAGAGATCGAGTACTACGGGTAGACACATACTATGAAGAGATGTCACAGGTGGGCGATGTTATCACTGAAGATGAACCGGAGAAGTTCTATTCGACAATTATCAAGAAAGTTAGATTTATACGCGGAAAAGGATCCTTCATATTACACGACATTCCAACTAGAGATCATCGCGGGATGGAGGTTGCGGAACCTGAAGTGTTAGGTGTGGAATTCAAAAATGTGCTGCCCGTGTTAACGGCCGAACACAGAGCAATGATTCAGAATGCTTTGGATGGGTCGATTATTGAAAATGGAAATGTTGCGACTCGCGATGTTGATGTATTCATCGGTGCATGCTCTGAGCCAGTTTACCGTATATACAATAGATTACAAGGTTACATAGAAGCTGTACAGCTACAAGAGCTCAGGAACTCAATTGGATGGTTAGAACGATTAGGTCATAGGAAGAGAATTACCTATTCGCAAGAGGTACTTACTGATTTTAGAAGGCAGGATACTATCTGGGTGCTAGCTCTGCAGTTGCCCGTAAATCCTCAGGTAGTTTGGGATGTTCCTCGGAGCTCGATTGCTAACCTTATTATGAACATAGCAACGTGTTTACCTACGGGAGAATACATAGCACCAAACCCAAGGATTTCTTCAATTACGCTTACTCAGCGAATTACGACGACCGGGCCCTTTGCGATATTGACTGGATCAACGCCAACCGCACAGCAGCTTAATGACGTTAGAAAAATTTACTTAGCTTTGATGTTCCCAGGACAGATTATACTTGATCTTAAGATTGACCCCGGCGAGAGGATGGATCCAGCAGTAAGAATGGTTGCAGGTGTTGTAGGTCATCTACTTTTTACGGCGGGAGGACGATTTACCAATTTAACTCAAAATATGGCTCGTCAGTTGGATATTGCGTTGAACGACTACTTATTATATATGTACAATACGCGTGTGCAGGTTAATTACGGCCCTACGGGGGAGCCGTTGGATTTTCAGATCGGCAGGAATCAATATGATTGCAACGTATTTCGAGCGGATTTTGCTACTGGAACAGGATATAATGGTTGGGCGACGATTGATGTTGAGTATAGAGAACCCGCGCCTTACGTACACGCTCAGCGCTATATACGATATTGTGGCATTGACTCACGAGAGTTGATCAATCCGACCACTTATGGAATTGGTATGACCTATCATTGTTATAATGAGATGTTACGCATGCTGGTTGCCGCAGGTAAAGATTCGGAGGCAGCGTATTTCCGCAGTATGTTACCTTTCCATATGGTAAGATTCGCCAGAATTAACCAGATTATAAATGAAGATTTACATTCGGTATTTTCACTGCCGGACGATATGTTTAACGCGTTACTCCCTGATTTAATAGCTGGCGCTCATCAGAATGCAGATCCCGTCGTCCTAGATGTAAGTTGGATATCGCTTTGGTTTGCCTTTAATCGGTCGTTTGAGCCAACGCATCGTAATGAAATGTTGGAAGTTGCTCCATTGATTGAGTCTGTTTACGCGTCGGAGTTATCAGTAATGAAAGTAGATATGCGACATCTTTCGTTGATGCAGAGGAGATTCCCAGATGTTTTAATCCAAGCGAGACCGTCTCATTTCTGGAAGGCGGTGTTGAATGATAGCCCCGAAGCGGTCAAGGCCGTAATGAATTTATCGCACTCACATAATTTTATCAATATAAGAGATATGATGAGATGGGTTATGCTACCTTCGTTGCAACCATCACTTAAACTGGCGCTGGAAGAAGAAGCTTGGGCTGCGGCGAATGATTTTGAGGATTTGATGCTGACTGATCAAGTATATATGCACAGAGATATGCTCCCAGAACCTCGGCTTGATGACATCGAAAGGTTTAGACAGGAGGGTTTCTATTATACTAATATGCTAGAAGCTCCTCCAGAAATTGGCCGCGTCGTTCAGTACACATATGAAATTGCGCGACTTCAGGCAAATATGGGACAGTTTCGTGCGGCGCTACGACGTATCATGGATGATGATGACTGGGTAAGATTTGGTGGTGTTTTACGAACGGTTCGCGTTAAGTTCTATGACGCGCGACCTCCGGATGATATTCTGCAAGGTTTACCTTTTAGTTATGACACTAACGAAAGAGGTGGGTTAGCGTATGCAACAATTAAGTATGCTACCGAGACGACTATTTTCTACTTGATATATAATGTCGAGTTCTCCAACACGCCGGACTCTCTTGTTTTGATTAATCCAACGTATACGATGACTAAAGTCTTTATCAATAAAAGAATTGTCGAGCGAGTGAGAGTTGGACAAATCTTAGCTGTATTGAATAGGAGATTTGTCGCATATAAAGGTAAAATGAGAATTATGGACATTACACAATCGCTCAAAATGGGCACTAAGCTGGCTGCGCCGACTGTG
>AEU03958
ATGGCTGCTCAGAATGAGCAACGTCCGGAACGAATAAAAACGACACCGTATTTAGAGGGAGATGTGCTTTCGAGTGATTCAGGACCGCTGCTTTCTGTGTTCGCGTTGCAAGAGATAATGCAGAAAGTGAGACAAGTGCAAGCTGATTATATGACTGCGACGCGAGAGGTTGATTTCACAGTACCGGATGTACAAAAGATTCTAGATGACATTAAAGCGTTAGCCGCAGAACAGGTGTATAAAATTGTCAAAGTTCCCAGTATTTCGTTCAGACATATCGTAATGCAGTCAAGAGATCGAGTCTTACGAGTAGATACCTACTATGAAGAGATGTCGCAGGTTGGAGATGTTATAACGGAAGATGAGCCAGAAAAATTCTATTCAACCATAATTAAGAAGGTACGGTTCATACGCGGAAAAGGATCCTTTATATTGCATGATATTCCGACCAGAGATCATCGCGGTATGGAAGTTGCAGAACCAGAAGTGTTGGGAGTTGAATTTAAAAATGTGTTACCTGTGTTGACCGCCGAGCATCGCGCGATGATTCAGAACGCATTGGATGGATCGATAATCGAAAATGGAAACGTAGCCACACGAGATGTCGACGTATTCATAGGTGCTTGTTCTGAACCGATCTATCGCATATATAATAGGTTGCAAGGGTATATTGAGGCGGTGCAGTTACAAGAGTTAAGGAACTCAATTGGTTGGTTGGAAAGGTTAGGACAGAGGAAAAGGATTACATATTCACAAGAAGTTCTAACTGACTTTAGAAGACAGGACACGATTTGGGTTTTAGCTTTACAGCTACCGGTTAATCCGCAAGTAGTGTGGGATGTGCCACGCAGTTCTATTGCCAACTTAATCATGAATATAGCAACGTGTTTACCTACAGGAGAATACATCGCACCAAACCCAAGGATTTCATCGATTACGTTGACTCAAAGAATTACGACAACGGGGCCGTTCGCTATTCTGACCGGGTCGACCCCAACTGCGCAGCAACTTAATGATGTTAGGAAGATCTACTTAGCGCTAATGTTTCCTGGACAGATTATACTTGATCTAAAAATTGATCCCGGTGAGAGGATGGATCCGGCAGTAAGGATGGTCGCCGGTGTTGTAGGTCATTTACTCTTTACAGCAGGTGGAAGATTTACAAATCTGACACAGAATATGGCGAGACAGCTTGATATAGCTTTAAACGATTATCTACTTTATATGTACAACACTAGAGTCCAAGTCAATTATGGTCCAACAGGTGAACCGTTAGATTTCCAGATTGGAAGGAATCAATATGACTGTAATGTTTTCAGAGCAGATTTCGCGACAGGAACAGGATATAATGGATGGGCTACAATAGATGTTGAGTATAGAGATCCAGCCCCTTATGTGCATGCACAACGCTACATACGTTATTGTGGCATTGATTCGCGTGAGTTGATCAATCCAACAACATATGGCATTGGGATGACTTATCATTGCTACAACGAGATGTTGCGAATGCTAGTTGCTGCAGGGAAAGATTCTGAAGCGGCGTACTTTCGGAGCATGTTACCCTTTCATATGGTAAGGTTCGCTAGAATAAACCAAATCATAAATGAAGATTTACACTCTGTGTTCTCGTTGCCAGACGATATGTTCAACGCATTATTACCCGACCTAATCGCCGGGGCGCATCAGAACGCCGACCCAGTCGTGCTAGATGTGAGCTGGATATCGCTGTGGTTTGCTTTCAACAGATCATTTGAGCCTACGCATAGAAATGAGATGCTCGAGATTGCTCCGCTGATCGAATCCGTTTATGCGTCTGAGTTATCCGTGATGAAGGTAGATATGCGACACTTATCATTGATGCAGAGAAGGTTTCCAGATGTTTTAATCCAAGCGAGGCCATCTCACTTCTGGAAGGCAGTTCTAAATGATAGTCCAGAGGCGGTGAAAGCAGTTATGAACTTGTCGCATTCGCATAATTTCATCAATATAAGAGATATGATGCGTTGGGTGTTGCTCCCGTCGCTGCAGCCATCGTTAAAGCTCGTTTTGGAAGAGGAGGCATGGGCTGCTGCAAACGATTTCGAAGATCTAATGCTTACTGATCAAGTTTATATGCACCGAGATATGTTGCCGGAGCCACGGTTGGATGATATTGAGAGGTTTAGGCAGGAGGGCTTCTACTACACGAATATGTTAGAAGCGCCACCGGAGATAGATCGTGTGGTCCAGTATACTTATGAAATCGCACGTCTGCAGGCAAACATGGGGCAATTCCGAGCGGCTTTAAGACGTATTATGGATGATGATGACTGGGTAAGGTTTGGCGGTGTGCTACGCACTGTACGCGTTAAATTCTTCGATGCGCGACCCCCAGACGATATTTTGCAAGGCTTGCCTTTCAGTTATGATACGAATGAGAAGGGTGGATTATCATACGCGACAATCAAGTATGCTACTGAGACCACAATTTTTTATCTGATATATAATGTTGAGTTCTCAAATACACCCGACTCCTTGGTATTGATAAACCCGACATATACGATGACTAAAGTCTTCATTAATAAGAGAATCGTTGAGCGAGTACGGGTTGGACAGATTCTGGCTGTATTGAACAGAAGATTTGTGGCATATAAAGGAAAAATGAGGATCATGGACATCACCCAATCGCTCAAGATGGGCACCAAGCTGGCTGCGCCAACTGTG
>AEO19854
ATGGCTGCTCAGAATGAGCAACGTCCGGAACGAATAAAAACGACACCATATTTAGAGGGAGATGTGCTTTCGAGTGATTCAGGACCGCTGCTTTCCGTGTTTGCGTTGCAAGAAATAATGCAAAAAGTAAGACAGGTGCAAGCTGATTATATGACCGCAACACGAGAGGTTGACTTCACAGTGCCGGATGTACAAAAGATTCTAGATGACATTAAAGCGTTAGCCGCAGAGCAGGTGTATAAAATCGTCAAAGTTCCCAGTATTTCGTTCAGACACATCGTAATGCAGTCAAGAGATCGAGTCTTACGAGTAGATACCTACTATGAAGAGATGTCGCAGGTTGGAGATGTTATAACGGAAGATGAGCCAGAAAAATTCTATTCAACCATAATTAAGAAGGTACGATTTATACGCGGAAAAGGATCCTTTATATTGCATGACATTCCGACCAGAGATCATCGCGGCATGGAGGTTGCAGAGCCAGAAGTGCTGGGAGTTGAATTTAAAAATGTGTTGCCTGTGTTGACCGCCGAGCATCGTGCGATGATTCAGAACGCATTGGATGGATCAATAATCGAAAATGGAAATGTAGCCACACGAGATGTTGACGTTTTCATAGGTGCATGTTCTGAACCAATCTATCGCATATATAATAGGTTGCAAGGATATATTGAAGCAGTGCAGTTACAAGAATTAAGGAACTCAATTGGTTGGTTAGAAAGATTGGGACAGAGGAAAAGGATCACGTATTCGCAAGAAGTTCTGACTGACTTTAGGAGACAGGACACGATTTGGGTCTTAGCTTTACAGCTACCGGTTAATCCGCAAGTAGTGTGGGATGTGCCACGCAGTTCTATTGCCAACTTGATCATGAATATAGCGACGTGTTTACCTACAGGAGAATATATTGCACCAAATCCAAGAATTTCATCGATTACGTTGACTCAAAGAATCACAACAACGGGGCCGTTCGCTATTTTGACTGGGTCAACCCCGACTGCGCAGCAACTTAATGATGTTAGGAAGATCTACTTAGCTCTGATGTTTCCTGGACAGATTATACTTGATCTAAAAATTGATCCCGGTGAGAGGATGGATCCGGCGGTAAGGATGGTCGCTGGTGTTGTAGGTCATTTACTCTTTACAGCAGGCGGAAGATTTACAAATTTGACACAGAATATGGCGAGACAGCTTGATATAGCTTTAAATGATTATCTGCTTTATATGTATAATACTAGAGTCCAAGTCAATTATGGTCCAACAGGTGAACCGTTAGATTTCCAGATTGGAAGGAATCAATATGACTGTAATGTTTTTAGAGCAGATTTTGCGACAGGAACAGGATATAATGGATGGGCCACAATAGACGTTGAATATAGAGATCCAGCTCCTTATGTGCATGCACAACGCTACATACGTTATTGTGGCATTGATTCGCGTGAGTTGATCAATCCAACAACATATGGTATTGGGATGACCTATCATTGTTACAACGAGATGTTACGAATGCTAGTTGCCGCAGGAAAAGATTCTGAAGCGGCGTATTTTCGCAGCATGCTACCCTTTCATATGGTGAGGTTCGCTAGAATAAACCAAATCATAAATGAAGATTTACACTCTGTATTCTCGCTGCCAGACGATATGTTCAACGCATTATTACCCGACCTAATCGCTGGCGCGCATCAGAACGCCGATCCAGTCGTACTAGATGTAAGCTGGATATCGCTGTGGTTTGCTTTCAACAGATCATTTGAACCTACGCATAGAAATGAGATGCTCGAGATCGCTCCGCTGATCGAATCCGTTTATGCGTCTGAGTTATCCGTGATGAAGGTGGATATGCGACACTTATCATTGATGCAGAGAAGATTTCCAGATGTTTTAATCCAAGCGAGGCCATCTCATTTCTGGAAGGCAGTTCTAAATGATAGTCCAGAGGCAGTGAAAGCAGTTATGAATTTGTCGCATTCGCATAATTTCATCAATATAAGAGACATGATGCGTTGGGTGTTGCTTCCGTCGCTGCAGCCATCGTTAAAACTCGTGTTGGAGGAGGAGGCATGGGCAGCTGCAAACGACTTCGAAGATCTAATGCTTACTGATCAAGTTTACATGCACCGAGATATGCTGCCAGAGCCACGGTTGGATGACATTGAGAGGTTTAGGCAGGAGGGCTTCTATTACACGAATATGTTAGAGGCGCCACCGGAGATAGATCGTGTAGTTCAGTACACTTACGAAATCGCACGTCTACAGGCAAACATGGGGCAATTCCGAGCGGCTTTAAGACGTATTATGGATGATGATGACTGGGTAAGGTTTGGCGGTGTGTTACGCACTGTACGCGTTAAATTCTTCGATGCGCGGCCCCCAGACGACATTTTACAAGGCCTGCCTTTCAGTTATGATACGAATGAGAAAGGTGGATTATCATACGCGACAATCAAGTATGCTACTGAGACCACAATTTTCTATCTGATATATAATGTTGAGTTCTCAAATACACCCGACTCCTTGGTATTGATAAACCCGACATATACGATGACTAAAGTTTTCATTAATAAGAGAATCGTTGAGCGAGTAAGGGTTGGACAAATTCTGGCTGTATTGAACAGAAGATTTGTGGCATATAAAGGAAAAATGAGGATTATGGACATTACCCAATCGCTCAAGATGGGCACCAAGCTGGCTGCGCCAACTGTG
>AEO19842
ATGGCTGCTCAGAATGAGCAACGTCCGGAACGAATAAAAACGACACCATATTTAGAGGGAGATGTGCTTTCGAGTGATTCAGGACCGCTGCTTTCCGTGTTTGCGTTGCAAGAAATAATGCAAAAAGTAAGACAGGTGCAAGCTGATTATATGACCGCAACACGAGAGGTTGACTTCACAGTGCCGGATGTACAAAAGATTCTAGATGACATTAAAGCGTTAGCCGCAGAGCAGGTGTATAAAATCGTCAAAGTTCCCAGTATTTCGTTCAGACACATCGTAATGCAGTCAAGAGATCGAGTCTTACGAGTAGATACCTACTATGAAGAGATGTCGCAGGTTGGAGATGTTATAACGGAAGATGAGCCAGAAAAATTCTATTCAACCATAATTAAGAAGGTACGATTTATACGCGGAAAAGGATCCTTTATATTGCATGACATTCCGACCAGAGATCATCGCGGCATGGAGGTTGCAGAGCCAGAAGTGCTGGGAGTTGAATTTAAAAATGTGTTGCCTGTGTTGACCGCCGAGCATCGTGCGATGATTCAGAACGCATTGGATGGATCAATAATCGAAAATGGAAATGTAGCCACACGAGATGTTGACGTTTTCATAGGTGCATGTTCTGAACCAATCTATCGCATATATAATAGGTTGCAAGGATATATTGAAGCAGTACAGTTACAAGAATTAAGGAACTCAATTGGTTGGTTAGAAAGATTGGGACAGAGGAAAAGGATCACGTATTCGCAAGAAGTTCTGACTGACTTTAGGAGACAGGACACGATTTGGGTCTTAGCTTTACAGCTACCGGTTAATCCGCAAGTAGTGTGGGATGTGCCACGCAGTTCTATTGCCAACTTGATCATGAATATAGCGACGTGTTTACCTACAGGAGAATATATTGCACCAAATCCAAGAATTTCATCGATTACGTTGACTCAAAGAATCACAACAACGGGGCCGTTCGCTATTTTGACTGGGTCAACCCCGACTGCGCAGCAACTTAATGATGTTAGGAAGATCTACTTAGCTCTGATGTTTCCTGGACAGATTATACTTGATCTAAAAATTGATCCCGGTGAGAGGATGGATCCGGCGGTAAGGATGGTCGCTGGTGTTGTAGGTCATTTACTCTTTACAGCAGGCGGAAGATTTACAAATTTGACACAGAATATGGCGAGACAGCTTGATATAGCTTTAAATGATTATCTGCTTTATATGTATAATACTAGAGTCCAAGTCAATTATGGTCCAACAGGTGAACCGTTAGATTTCCAGATTGGAAGGAATCAATATGACTGTAATGTTTTTAGAGCAGATTTTGCGACAGGAACAGGATATAATGGATGGGCCACAATAGACGTTGAATATAGAGATCCAGCTCCTTATGTGCATGCACAACGCTACATACGTTATTGTGGCATTGATTCGCGTGAGTTGATCAATCCAACAACATATGGTATTGGGATGACCTATCATTGTTACAACGAGATGTTACGAATGCTAGTTGCCGCAGGAAAAGATTCTGAAGCGGCGTATTTTCGCAGCATGCTACCCTTTCATATGGTGAGGTTCGCTAGAATAAACCAAATCATAAATGAAGATTTACACTCTGTATTCTCGCTGCCAGACGATATGTTCAACGCATTATTACCCGACCTAATCGCTGGCGCGCATCAGAACGCCGATCCAGTCGTACTAGATGTAAGCTGGATATCGCTGTGGTTTGCTTTCAACAGATCTTTTGAACCTACGCATAGAAATGAGATGCTCGAGATCGCTCCGCTGATCGAATCCGTTTATGCGTCTGAGTTATCCGTGATGAAGGTGGATATGCGACACTTATCATTGATGCAGAGAAGATTTCCAGATGTTTTAATCCAAGCGAGGCCATCTCATTTCTGGAAGGCAGTTCTAAATGATAGTCCAGAGGCAGTGAAAGCAGTTATGAATTTGTCGCATTCGCATAATTTCATCAATATAAGAGACATGATGCGTTGGGTGTTGCTTCCGTCGCTGCAGCCATCGTTAAAACTCGTGTTGGAGGAGGAGGCATGGGCAGCTGCAAACGACTTCGAAGATCTAATGCTTACTGATCAAGTTTACATGCACCGAGATATGCTGCCAGAGCCACGGTTGGATGACATTGAGAGATTTAGGCAGGAGGGCTTCTATTACACGAATATGTTAGAGGCGCCACCGGAGATAGATCGTGTAGTTCAGTACACTTACGAAATCGCACGTCTACAGGCAAACATGGGGCAATTCCGAGCGGCTTTAAGACGTATTATGGATGATGATGACTGGGTAAGGTTTGGCGGTGTGTTACGCACTGTACGCGTTAAATTCTTCGATGCGCGGCCCCCAGACGACATTTTACAAGGCCTGCCTTTCAGTTATGATACGAATGAGAAAGGTGGATTATCATACGCGACAATCAAGTATGCTACTGAGACCACAATTTTCTATCTGATATATAATGTTGAGTTCTCAAATACACCCGACTCCTTGGTATTGATAAACCCGACATATACGATGACTAAAGTTTTCATTAATAAGAGAATCGTTGAGCGAGTAAGGGTTGGACAAATTCTGGCTGTATTGAACAGAAGATTTGTGGCATATAAAGGAAAAATGAGGATTATGGACATTACCCAATCGCTCAAGATGGGCACCAAGCTGGCTGCGCCAACTGTG
>AEO19830
ATGGCTGCTCAGAATGAGCAACGTCCGGAACGAATAAAAACGACACCGTATTTAGAGGGAGATGTGCTTTCGAGTGATTCAGGACCGCTGCTTTCCGTGTTTGCGTTGCAAGAAATAATGCAAAAAGTAAGACAGGTGCAAGCTGATTATATGACCGCAACACGAGAGGTTGACTTCACAGTGCCGGATGTACAAAAAATTCTAGATGACATTAAAGCGTTAGCCGCAGAGCAGGTGTATAAAATCGTCAAAGTTCCCAGTATTTCGTTCAGACACATCGTAATGCAGTCAAGAGATCGAGTCTTACGAGTAGATACCTACTATGAAGAGATGTCGCAGGTTGGAGATGTTATAACGGAAGATGAGCCAGAAAAATTCTATTCAACCATAATCAAGAAGGTACGATTTATACGCGGAAAAGGATCCTTTATATTGCATGACATTCCGACCAGAGATCATCGCGGCATGGAGGTTGCAGAGCCAGAAGTGCTGGGAGTTGAATTTAAAAATGTGTTGCCTGTGTTGACCGCCGAGCATCGTGCGATGATTCAGAACGCATTGGATGGATCAATAATCGAAAATGGAAATGTAGCCACACGAGATGTTGACGTTTTCATAGGTGCATGTTCTGAACCAATCTATCGCATATATAATAGGTTGCAAGGATATATTGAAGCAGTGCAGTTACAAGAATTAAGGAACTCAATTGGTTGGTTAGAAAAATTGGGACAGAGGAAAAGGATCACGTATTCGCAAGAAGTTCTGACTGACTTTAGGAGACAGGACACGATTTGGGTTTTAGCTTTACAGCTACCGGTTAATCCGCAAGTAGTGTGGGATGTGCCACGCAGTTCTATTGCCAACTTGATCATGAATATAGCAACGTGTTTACCTACAGGAGAATATATTGCACCAAATCCAAGAATTTCATCGATTACGTTGACTCAAAGAATCACAACAACGGGGCCGTTCGCTATTTTGACTGGGTCAACCCCGACTGCGCAGCAACTTAATGATGTTAGGAAGATCTACTTAGCTCTGATGTTTCCTGGACAGATTATACTTGATCTAAAAATTGATCCCGGTGAGAGGATGGATCCGGCGGTAAGGATGGTCGCTGGTGTTGTAGGTCATTTACTCTTTACAGCAGGTGGAAGATTTACAAATTTGACACAGAATATGGCGAGACAGCTTGATATAGCTTTAAACGATTATCTGCTTTATATGTATAATACTAGAGTCCAAGTCAATTATGGTCCAACAGGTGAACCGTTAGATTTCCAGATTGGAAGGAATCAATATGACTGTAATGTTTTTAGAGCAGATTTTGCGACAGGAACAGGATATAATGGATGGGCCACAATAGACGTTGAATATAGAGATCCAGCTCCTTATGTGCATGCACAACGCTACATACGTTATTGTGGCATTGATTCGCGTGAGTTGATCAATCCAACAACATATGGTATTGGGATGACCTATCATTGTTACAACGAGATGTTACGAATGCTAGTTGCCGCAGGAAAAGATTCTGAGGCGGCGTATTTTCGCAGCATGCTACCCTTTCATATGGTGAGGTTCGCTAGAATAAACCAAATCATAAATGAAGATTTACACTCTGTATTCTCGCTGCCAGACGATATGTTCAACGCATTATTACCCGACCTAATCGCTGGCGCGCATCAGAACGCCGATCCAGTCGTACTAGATGTAAGCTGGATATCGCTGTGGTTTGCTTTCAACAGATCATTTGAACCTACGCATAGAAATGAGATGCTCGAGATCGCTCCGCTGATCGAATCCGTTTATGCGTCTGAGTTATCCGTGATGAAGGTGGATATGCGACACTTATCATTGATGCAGAGAAGATTTCCAGATGTTTTAATCCAAGCGAGGCCATCTCATTTCTGGAAGGCAGTTCTAAATGATAGTCCAGAGGCAGTGAAAGCAGTTATGAATTTGTCGCATTCGCATAATTTCATCAATATAAGAGACATGATGCGTTGGGTGTTGCTTCCGTCGCTGCAGCCATCGTTAAAACTCGTGTTGGAGGAGGAGGCATGGGCAGCTGCAAACGACTTCGAAGATCTAATGCTTACTGATCAAGTTTACATGCACCGAGATATGCTGCCAGAGCCACGGTTGGATGACATTGAGAGGTTTAGGCAGGAGGGCTTCTATTACACGAATATGTTAGAGGCGCCACCGGAGATAGATCGTGTAGTTCAGTACACTTACGAAATCGCACGTCTACAGGCAAACATGGGGCAATTCCGAGCGGCTTTAAGACGTATTATGGATGATGATGACTGGGTAAGGTTTGGCGGTGTGTTACGCACTGTACGCGTTAAATTCTTCGATGCGCGGCCCCCAGACGACATTTTACAAGGCCTGCCTTTCAGTTATGATACGAATGAGAAAGGTGGATTATCATACGCGACAATCAAGTATGCTACTGAGACCACAATTTTCTATCTGATATATAATGTCGAGTTCTCAAATACACCCGACTCCTTGGTATTGATAAACCCGACATATACGATGACTAAAGTTTTCATTAATAAGAGAATCGTTGAGCGAGTAAGGGTTGGACAAATTCTGGCTGTATTGAACAGAAGATTTGTGGCATATAAAGGAAAAATGAGGATTATGGACATTACCCAATCGCTCAAGATGGGCACCAAGCTGGCTGCGCCAACTGTG
>AEO19818
ATGGCTGCTCAGAATGAGCAACGTCCGGAACGAATAAAAACGACACCGTATTTAGAGGGAGATGTGCTTTCGAGTGATTCAGGACCGCTGCTTTCCGTGTTTGCGTTGCAAGAAATAATGCAAAAAGTAAGACAGGTGCAAGCTGATTATATGACCGCAACACGAGAGGTTGACTTCACAGTGCCGGATGTACAAAAAATTCTAGATGACATTAAAGCGTTAGCCGCAGAGCAGGTGTATAAAATCGTCAAAGTTCCCAGTATTTCGTTCAGACACATCGTAATGCAGTCAAGAGATCGAGTCTTACGAGTAGATACCTACTATGAAGAGATGTCGCAGGTTGGAGATGTTATAACGGAAGATGAGCCAGAAAAATTCTATTCAACCATAATCAAGAAGGTACGATTTATACGCGGAAAAGGATCCTTTATATTGCATGACATCCCGACCAGAGATCATCGCGGCATGGAGGTTGCAGAGCCAGAAGTGCTGGGAGTTGAATTTAAAAATGTGTTGCCTGTGTTGACCGCCGAGCATCGTGCGATGATTCAGAACGCATTGGATGGATCAATAATCGAAAATGGAAATGTAGCCACACGAGATGTTGACGTTTTCATAGGTGCATGTTCTGAACCAATCTATCGCATATATAATAGGTTGCAAGGATATATTGAAGCAGTGCAGTTACAAGAATTAAGGAACTCAATTGGTTGGTTAGAAAAGTTGGGACAGAGGAAAAGGATCACGTATTCGCAAGAAGTTCTGACTGACTTTAGGAGACAGGACACGATTTGGGTTTTAGCTTTACAGCTACCGGTTAATCCGCAAGTAGTGTGGGATGTGCCACGCAGTTCTATTGCCAACTTGATCATGAATATAGCAACGTGTTTACCTACAGGAGAATATATTGCACCAAATCCAAGAATTTCATCGATTACGTTGACTCAAAGAATCACAACAACGGGGCCGTTCGCTATTTTGACTGGGTCAACCCCGACTGCGCAGCAACTTAATGATGTTAGGAAGATCTACTTAGCTCTGATGTTTCCTGGACAGATTATACTTGATCTAAAAATTGATCCCGGTGAGAGGATGGATCCGGCGGTAAGGATGGTCGCTGGTGTTGTAGGTCATTTACTCTTTACAGCAGGTGGAAGATTTACAAATTTGACACAGAATATGGCGAGACAGCTTGATATAGCTTTAAACGATTATCTGCTTTATATGTATAATACTAGAGTCCAAGTCAATTATGGTCCAACAGGTGAACCGTTAGATTTCCAGATTGGAAGGAATCAATATGACTGTAATGTTTTTAGAGCAGATTTTGCGACAGGAACAGGATATAATGGATGGGCCACAATAGACGTTGAATATAGAGATCCAGCTCCTTATGTGCATGCACAACGCTACATACGTTATTGTGGCATTGATTCGCGTGAGTTGATCAATCCAACAACATATGGTATTGGGATGACCTATCATTGTTACAACGAGATGTTACGAATGCTAGTTGCCGCAGGAAAAGACTCTGAGGCGGCGTATTTTCGCAGCATGCTACCCTTTCATATGGTGAGGTTCGCTAGAATAAACCAAATCATAAATGAAGATTTACACTCTGTATTCTCGCTGCCAGACGATATGTTCAACGCATTATTACCCGACCTAATCGCTGGCGCGCATCAGAACGCCGATCCAGTCGTACTAGATGTAAGCTGGATATCGCTGTGGTTTGCTTTCAACAGATCATTTGAACCTACGCATAGAAATGAGATGCTCGAGATCGCTCCGCTGATCGAATCCGTTTATGCGTCTGAGTTATCCGTGATGAAGGTGGATATGCGACACTTATCATTGATGCAGAGAAGATTTCCAGATGTTTTAATCCAAGCGAGGCCATCTCATTTCTGGAAGGCAGTTCTAAATGATAGTCCAGAGGCAGTGAAAGCAGTTATGAATTTGTCGCATTCGCATAATTTCATCAATATAAGAGACATGATGCGTTGGGTGTTGCTTCCGTCGCTGCAGCCATCGTTAAAACTCGTGTTGGAGGAGGAGGCATGGGCAGCTGCAAACGACTTCGAAGATCTAATGCTTACTGATCAAGTTTACATGCACCGAGATATGCTGCCAGAGCCACGGTTGGATGACATTGAGAGGTTTAGGCAGGAGGGCTTCTATTACACGAATATGTTAGAGGCGCCACCGGAGATAGATCGTGTAGTTCAGTACACTTACGAAATCGCACGTCTACAGGCAAACATGGGGCAATTCCGAGCGGCTTTAAGACGTATTATGGATGATGATGACTGGGTAAGGTTTGGCGGTGTGTTACGCACTGTACGCGTTAAATTCTTCGATGCGCGGCCCCCAGACGACATTTTACAAGGCCTGCCTTTCAGTTATGATACGAATGAGAAAGGTGGATTATCATACGCGACAATCAAGTATGCTACTGAGACCACAATTTTCTATCTGATATATAATGTCGAGTTCTCAAATACACCCGACTCCTTGGTATTGATAAACCCGACATATACGATGACTAAAGTTTTCATTAATAAGAGAATCGTTGAGCGAATAAGGGTTGGACAAATTCTGGCTGTATTGAACAGAAGATTTGTGGCATATAAAGGAAAAATGAGGATTATGGACATTACCCAATCGCTCAAGATGGGCACCAAGCTGGCTGCGCCAACTGTG
>AEO19806
ATGGCTGCTCAGAACGAGCAACGTCCAGAGAGAATAAAAACGACACCTTATTTAGAAGGAGATGTACTGTCGAGTGATTCAGGACCATTATTATCAGTGTTCGCATTACAAGAGATCATGCAGAAAGTGAGACAGGTGCAAGCAGATTATATGACGGCAACGCGCGAAGTTGACTTTACAGTGCCAGATGTGCAGAAGATCCTTGATGATATCAAAGCGTTAGCTGCTGAGCAGGTGTACAAAATAGTCAAAGTACCAAGCATATCTTTCAGGCACATTGTTATGCAATCAAGAGATCGAGTACTACGGGTGGACACATACTATGAAGAGATGTCACAGGTAGGCGATGTTATCACTGAAGATGAACCGGAGAAGTTCTATTCGACAATTATCAAGAAAGTTAGATTTATACGCGGAAAAGGATCCTTCATATTACACGACATTCCAACCAGAGATCATCGCGGGATGGAGGTTGCGGAACCTGAAGTGTTAGGTGTGGAATTCAAAAATGTGCTGCCCGTGTTAACGGCTGAACACAGAGCAATGATTCAGAATGCTTTGGATGGGTCGATTATTGAAAATGGAAATGTTGCAACTCGCGATGTTGATGTATTTATTGGTGCATGCTCTGAGCCAGTTTACCGTATATACAATAGATTACAAGGTTACATAGAAGCTGTACAGCTACAAGAGCTCAGGAACTCAGTTGGATGGTTAGAACGATTAGGTCATAGGAAGAGAATTACCTATTCGCAAGAGGTACTTACTGATTTTAGAAGGCAGGATACTATCTGGGTGCTAGCTCTGCAGTTGCCCGTGAATCCTCAGGTGGTTTGGGATGTTCCTCGGAGCTCGATTGCTAATCTTATTATGAACATAGCGACGTGTTTACCTACGGGAGAGTACATAGCACCAAACCCAAGGATTTCTTCAATTACGCTTACTCAGCGAATTACGACGACCGGGCCCTTTGCGATATTAACCGGATCAACGCCAACCGCACAGCAGCTTAATGACGTTAGAAAAATTTATTTAGCTTTGATGTTCCCAGGACAGATTATACTTGATCTTAAGATTGACCCCGGCGAGAGGATGGATCCAGCAGTAAGAATGGTTGCGGGTGTTGTAGGCCATCTACTTTTTACAGCGGGAGGACGATTTACCAATTTAACTCAAAATATGGCTCGTCAGTTGGATATTGCGTTGAACGACTACTTACTATATATGTACAATACGCGTGTGCAGGTTAATTACGGCCCTACGGGGGAGCCATTGGATTTTCAGATCGGCAGGAATCAATATGATTGCAACGTATTTCGAGCGGATTTTGCTACGGGAACGGGGTATAATGGTTGGGCGACGATTGATGTTGAGTATAGAGAGCCCGCGCCTTACGTGCACGCTCAGCGCTATATACGATATTGTGGCATCGACTCGCGAGAGTTGATCAATCCGACTACTTATGGGATCGGTATGACCTATCATTGTTATAATGAGATGTTACGCATGCTGGTTGCCGCAGGTAAAGATTCGGAGGCAGCGTATTTCCGCAGTATGTTACCTTTCCATATGGTAAGATTCGCCAGAATTAACCAAATTATAAATGAAGATTTACATTCGGTATTTTCACTGCCGGACGATATGTTTAACGCGTTACTCCCTGATTTAATAGCTGGCGCTCATCAGAATGCAGATCCCGTCGTCCTAGATGTAAGTTGGATATCGCTTTGGTTCGCCTTTAATCGGTCGTTTGAGCCAACGCATCGTAATGAAATGTTGGAAGTTGCTCCATTGATCGAGTCTGTTTACGCGTCGGAGTTATCAGTAATGAAAGTAGATATGCGACATCTTTCGTTGATGCAGAGGAGATTTCCAGATGTTTTAATCCAGGCGAGACCGTCTCATTTCTGGAAGGCGGTGTTGAATGATAGCCCCGAAGCGGTCAAGGCCGTAATGAATTTATCGCACTCACATAACTTTATCAATATAAGAGATATGATGAGATGGGTTATGCTACCTTCGTTGCAACCATCACTTAAATTGGCGCTGGAAGAAGAAGCTTGGGCTGCAGCGAATGATTTTGAGGATCTGATGCTGACTGATCAAGTATATATGCACAGAGATATGCTCCCAGAACCTCGGCTTGATGACATCGAAAGGTTTAGACAGGAGGGTTTCTATTATACTAATATGCTAGAAGCTCCTCCAGAAATTGACCGTGTCGTTCAGTACACATATGAAATTGCACGACTTCAGGCAAATATGGGACAGTTTCGTGCGGCGCTACGACGTATCATGGATGATGATGACTGGGTAAGATTTGGTGGTGTTTTACGAACGGTTCGCGTTAAGTTCTATGACGCGCGACCTCCGGATGATATTCTGCAAGGTTTACCTTTTAGTTATGACACTAACGAAAGAGGTGGATTAGCGTATGCAACAATTAAGTATGCTACCGAGACGACTATTTTCTACTTGATATATAATGTCGAGTTCTCCAACACGCCGGACTCTCTTGTTTTGATTAATCCAACGTATACGATGACTAAAGTCTTTATCAATAAAAGAATTGTTGAACGAGTAAGAGTTGGACAAATCTTAGCTGTATTGAATAGAAGATTTGTCGCATATAAAGGTAAAATGAGAATTATGGACATTACACAATCGCTCAAAATGGGCACCAAGCTGGCTGCGCCGACTGTG
>AEO19794
ATGGCTGCTCAGAACGAGCAACGTCCAGAGAGAATAAAAACGACACCTTATTTAGAAGGAGATGTACTGTCGAGTGATTCAGGACCATTATTATCAGTGTTCGCATTACAAGAGATCATGCAGAAAGTGAGACAGGTGCAAGCAGATTATATGACGGCAACGCGCGAAGTTGACTTTACAGTGCCAGATGTGCAGAAGATCCTTGATGATATCAAAGCGTTAGCTGCTGAGCAGGTGTACAAAATAGTCAAAGTACCAAGCATATCTTTCAGGCACATTGTTATGCAATCAAGAGATCGAGTACTACGGGTGGACACATACTATGAAGAGATGTCACAGGTAGGCGATGTTATCACTGAAGATGAACCGGAGAAGTTCTATTCGACAATTATCAAGAAAGTTAGATTTATACGCGGAAAAGGATCCTTCATATTACACGACATTCCAACCAGAGATCATCGCGGGATGGAGGTTGCGGAACCTGAAGTGTTAGGTGTGGAATTCAAAAATGTGCTGCCCGTGTTAACGGCTGAACACAGAGCAATGATTCAGAATGCTTTGGATGGGTCGATTATTGAAAATGGAAATGTTGCAACTCGCGATGTTGATGTATTTATTGGTGCATGCTCTGAGCCAGTTTACCGTATATACAATAGATTACAAGGTTACATAGAAGCTGTACAGCTACAAGAGCTCAGGAACTCAGTTGGATGGTTAGAACGATTAGGTCATAGGAAGAGAATTACCTATTCGCAAGAGGTACTTACTGATTTTAGAAGGCAGGATACTATCTGGGTGCTAGCTCTGCAGTTGCCCGTGAATCCTCAGGTGGTTTGGGATGTTCCTCGGAGCTCGATTGCTAATCTTATTATGAACATAGCGACGTGTTTACCTACGGGAGAGTACATAGCACCAAACCCAAGGATTTCTTCAATTACGCTTACTCAGCGAATTACGACGACCGGGCCCTTTGCGATATTAACCGGATCAACGCCAACCGCACAGCAGCTTAATGACGTTAGAAAAATTTATTTAGCTTTGATGTTCCCAGGACAGATTATACTTGATCTTAAGATTGACCCCGGCGAGAGGATGGATCCAGCAGTAAGAATGGTTGCGGGTGTTGTAGGCCATCTACTTTTTACAGCGGGAGGACGATTTACCAATTTAACTCAAAATATGGCTCGTCAGTTGGATATTGCGTTGAACGACTACTTACTATATATGTACAATACGCGTGTGCAGGTTAATTACGGCCCTACGGGGGAGCCATTGGATTTTCAGATCGGCAGGAATCAATATGATTGCAACGTATTTCGAGCGGATTTTGCTACGGGAACGGGGTATAATGGTTGGGCGACGATTGATGTTGAGTATAGAGAGCCCGCGCCTTACGTGCACGCTCAGCGCTATATACGATATTGTGGCATCGACTCGCGAGAGTTGATCAATCCGACTACTTATGGGATCGGTATGACCTATCATTGTTATAATGAGATGTTACGCATGCTGGTTGCCGCAGGTAAAGATTCGGAGGCAGCGTATTTCCGCAGTATGTTACCTTTCCATATGGTAAGATTCGCCAGAATTAACCAAATTATAAATGAAGATTTACATTCGGTATTTTCACTGCCGGACGATATGTTTAACGCGTTACTCCCTGATTTAATAGCTGGCGCTCATCAGAATGCAGATCCCGTCGTCCTAGATGTAAGTTGGATATCGCTTTGGTTCGCCTTTAATCGGTCGTTTGAGCCAACGCATCGTAATGAAATGTTGGAAGTTGCTCCATTGATCGAGTCTGTTTACGCGTCGGAGTTATCAGTAATGAAAGTAGATATGCGACATCTTTCGTTGATGCAGAGGAGATTTCCAGATGTTTTAATCCAGGCGAGACCGTCTCATTTCTGGAAGGCGGTGTTGAATGATAGCCCCGAAGCGGTCAAGGCCGTAATGAATTTATCGCACTCACATAACTTTATCAATATAAGAGATATGATGAGATGGGTTATGCTACCTTCGTTGCAACCATCACTTAAATTGGCGCTGGAAGAAGAAGCTTGGGCTGCAGCGAATGATTTTGAGGATCTGATGCTGACTGATCAAGTATATATGCACAGAGATATGCTCCCAGAACCTCGGCTTGATGACATCGAAAGGTTTAGACAGGAGGGTTTCTATTATACTAATATGCTAGAAGCTCCTCCAGAAATTGACCGTGTCGTTCAGTACACATATGAAATTGCACGACTTCAGGCAAATATGGGACAGTTTCGTGCGGCGCTACGACGTATCATGGATGATGATGACTGGGTAAGATTTGGTGGTGTTTTACGAACGGTTCGCGTTAAGTTCTATGACGCGCGACCTCCGGATGATATTCTGCAAGGTTTACCTTTTAGTTATGACACTAACGAAAGAGGTGGATTAGCGTATGCAACAATTAAGTATGCTACCGAGACGACTATTTTCTACTTGATATATAATGTCGAGTTCTCCAACACGCCGGACTCTCTTGTTTTGATTAATCCAACGTATACGATGACTAAAGTCTTTATCAATAAAAGAATTGTTGAACGAGTAAGAGTTGGACAAATCTTAGCTGTATTGAATAGAAGATTTGTCGCATATAAAGGTAAAATGAGAATTATGGACATTACACAATCGCTCAAAATGGGCACCAAGCTGGCTGCGCCGACTGTG
>AEO19782
ATGGCTGCTCAGAATGAGCAACGTCCGGAACGAATAAAAACGACACCGTATTTAGAGGGAGATGTGCTTTCGAGTGATTCAGGACCGCTGCTTTCCGTGTTCGCGTTGCAGGAGATAATGCAGAAAGTGAGACAAGTGCAAGCTGATTATATGACCGCAACGCGAGAGGTTGACTTCACAGTGCCGGATGTGCAAAAGATTCTAGATGACATTAAAGCGTTAGCCGCAGAGCAGGTGTATAAAATCGTCAAAGTTCCCAGCATTTCGTTCAGACATATCGTAATGCAGTCTAGAGATCGAGTTTTACGAGTAGATACCTACTATGAAGAGATGTCGCAGGTTGGAGATGTTATAACGGAAGATGAGCCAGAAAAATTCTATTCAACCATAATTAAGAAGGTACGGTTCATACGCGGAAAAGGATCCTTTATATTGCACGATATTCCGACCAGAGATCATCGCGGTATGGAAGTTGCAGAACCGGAAGTGTTGGGAGTTGAATTTAAAAATGTGTTACCTGTGTTGACCGCTGAGCATCGCGCGATGATTCAGAACGCATTGGATGGATCGATAATCGAAAATGGAAATGTAGCCACACGAGATGTCGACGTATTCATAGGCGCTTGTTCTGAACCGATCTATCGCATATACAATAGGTTGCAAGGATATATAGAGGCGGTGCAGTTACAAGAGTTAAGGAATTCAATTGGTTGGTTAGAAAGGTTGGGACAGAGGAAAAGGATTACGTATTCACAAGAAGTTCTGACTGATTTTAGGAGACAGGATACGATTTGGGTTTTAGCTTTACAGCTACCGGTTAATCCGCAAGTAGTGTGGGATGTACCACGCAGTTCTATTGCCAACTTAATCATGAATATAGCGACGTGTCTACCTACAGGAGAGTACATCGCACCGAACCCAAGGATTTCATCGATTACGTTGACTCAAAGGATTACGACAACGGGGCCGTTCGCTATTCTGACCGGGTCAACCCCAACTGCGCAGCAACTTAATGATGTTAGGAAGATCTACTTGGCGCTAATGTTTCCTGGACAGATTATACTTGATCTAAAAATTGATCCAGGTGAAAGGATGGATCCGGCAGTAAGGATGGTCGCTGGTGTTGTAGGTCATTTACTCTTTACAGCAGGTGGAAGATTTACAAATTTGACACAAAATATGGCGAGACAGCTTGATATAGCTTTAAACGATTATCTACTTTATATGTATAACACTAGAGTCCAAGTCAATTATGGTCCAACAGGTGAACCGTTAGATTTCCAGATTGGAAGGAATCAATATGACTGCAATGTTTTCAGGGCAGATTTTGCGACAGGAACAGGATATAATGGATGGGCTACAATAGATGTTGAGTATAGAGATCCAGCCCCTTATGTGCATGCACAACGCTACATACGTTATTGTGGCATTGATTCGCGTGAGTTGATCAATCCAACAACATATGGCATTGGGATGACTTATCATTGCTACAACGAGATGTTACGAATGCTGGTTGCTGCAGGGAAAGATTCCGAAGCGGCGTACTTTCGCAGCATGCTACCCTTTCATATGGTAAGGTTCGCTAGAATAAACCAAATCATAAATGAGGATTTACACTCTGTGTTTTCGTTGCCAGACGATATGTTCAACGCATTATTACCCGACCTAGTTGCTGGGGCGCATCAGAACGCCGACCCAGTCGTGCTAGATGTGAGCTGGATATCGCTGTGGTTTGCTTTCAACAGATCGTTTGAACCTACGCATAGAAATGAGATGCTCGAGATTGCTCCGCTGATTGAATCTGTTTATGCGTCTGAGCTGTCCGTGATGAAGGTAGATATGCGACACTTATCATTGATGCAGAGAAGGTTTCCAGATGTCTTAATCCAAGCGAGGCCATCTCACTTCTGGAAAGCAGTTCTAAATGACAGTCCAGAGGCGGTGAAAGCAGTTATGAACTTGTCGCACTCGCATAATTTCATCAATATAAGGGATATGATGCGTTGGGTACTGCTCCCGTCGCTACAGCCATCGTTAAAGCTCGCATTGGAAGAGGAGGCATGGGCCGCTGCAAATGACTTCGAAGATCTAATGCTTACTGATCAAGTTTATATGCACCGAGATATGTTGCCAGAGCCACGGTTGGATGATATTGAGAGGTTTAGGCAGGAGGGCTTCTACTACACGAATATGTTAGAAGCGCCACCGGAGATAGATCGTGTGGTCCAGTACACTTATGAAATCGCACGTCTACAGGCAAACATGGGACAATTCCGAGCGGCTCTAAGACGTATTATGGATGATGACGACTGGGTAAGGTTTGGCGGTGTGCTACGCACTGTACGCGTTAAATTCTTTGATGCGCGACCCCCAGACGATATTTTGCAAGGCTTGCCTTTTAGTTATGATACGAATGAGAAGGGTGGATTATCATACGCGACAATCAAATACGCTACTGAGACCACGATTTTCTATCTGATATATAATGTTGAGTTCTCAAATACACCTGATTCCTTGGTATTGATAAACCCGACATATACGATGACTAAAGTTTTCATTAATAAGAGAATCGTTGAGCGAGTACGGGTTGGACAGATTCTGGCTGTATTGAACAGAAGATTTGTGGCGTATAAAGGGAAAATGAGGATCATGGACATCACCCAATCGCTCAAGATGGGCACCAAGCTGGCTGCGCCAACTGTG
>AEO19770
ATGGCTGCTCAGAATGAGCAACGTCCGGAACGAATAAAAACGACACCGTATTTAGAGGGAGATGTGCTTTCGAGTGATTCAGGACCGCTGCTTTCCGTGTTCGCGTTGCAGGAGATAATGCAGAAAGTGAGACAAGTGCAAGCTGATTATATGACCGCAACGCGAGAGGTTGACTTCACAGTGCCGGATGTGCAAAAGATTCTAGATGACATTAAAGCGTTAGCCGCAGAGCAGGTGTATAAAATCGTCAAAGTTCCCAGCATTTCGTTCAGACATATCGTAATGCAGTCTAGAGATCGAGTTTTACGAGTAGATACCTACTATGAAGAGATGTCGCAGGTTGGAGATGTTATAACGGAAGATGAGCCAGAAAAATTCTATTCAACCATAATTAAGAAGGTACGGTTCATACGCGGAAAAGGATCCTTTATATTGCACGATATTCCGACCAGAGATCATCGCGGTATGGAAGTTGCAGAACCGGAAGTGTTGGGAGTTGAATTTAAAAATGTGTTACCTGTGTTGACCGCTGAGCATCGCGCGATGATTCAGAACGCATTGGATGGATCGATAATCGAAAATGGAAATGTAGCCACACGAGATGTCGACGTATTCATAGGCGCTTGTTCTGAACCGATCTATCGCATATACAATAGGTTGCAAGGATATATAGAGGCGGTGCAGTTACAAGAGTTAAGGAATTCAATTGGTTGGTTAGAAAGGTTGGGACAGAGGAAAAGGATTACGTATTCACAAGAAGTTCTGACTGATTTTAGGAGACAGGATACGATTTGGGTTTTAGCTTTACAGCTACCGGTTAATCCGCAAGTAGTGTGGGATGTACCACGCAGTTCTATTGCCAACTTAATCATGAATATAGCGACGTGTCTACCTACAGGAGAGTACATCGCACCGAACCCAAGGATTTCATCGATTACGTTGACTCAAAGGATTACGACAACGGGGCCGTTCGCTATTCTGACCGGGTCAACCCCAACTGCGCAGCAACTTAATGATGTTAGGAAGATCTACTTGGCGCTAATGTTTCCTGGACAGATTATACTTGATCTAAAAATTGATCCAGGTGAAAGGATGGATCCGGCAGTAAGGATGGTCGCTGGTGTTGTAGGTCATTTACTCTTTACAGCAGGTGGAAGATTTACAAATTTGACACAAAATATGGCGAGACAGCTTGATATAGCTTTAAACGATTATCTACTTTATATGTATAACACTAGAGTCCAAGTCAATTATGGTCCAACAGGTGAACCGTTAGATTTCCAGATTGGAAGGAATCAATATGACTGCAATGTTTTCAGGGCAGATTTTGCGACAGGAACAGGATATAATGGATGGGCTACAATAGATGTTGAGTATAGAGATCCAGCCCCTTATGTGCATGCACAACGCTACATACGTTATTGTGGCATTGATTCGCGTGAGTTGATCAATCCAACAACATATGGCATTGGGATGACTTATCATTGCTACAACGAGATGTTACGAATGCTGGTTGCTGCAGGGAAAGATTCCGAAGCGGCGTACTTTCGCAGCATGCTACCCTTTCATATGGTAAGGTTCGCTAGAATAAACCAAATCATAAATGAGGATTTACACTCTGTGTTTTCGTTGCCAGACGATATGTTCAACGCATTATTACCCGACCTAGTTGCTGGGGCGCATCAGAACGCCGACCCAGTCGTGCTAGATGTGAGCTGGATATCGCTGTGGTTTGCTTTCAACAGATCGTTTGAACCTACGCATAGAAATGAGATGCTCGAGATTGCTCCGCTGATTGAATCTGTTTATGCGTCTGAGCTGTCCGTGATGAAGGTAGATATGCGACACTTATCATTGATGCAGAGAAGGTTTCCAGATGTCTTAATCCAAGCGAGGCCATCTCACTTCTGGAAAGCAGTTCTAAATGACAGTCCAGAGGCGGTGAAAGCAGTTATGAACTTGTCGCACTCGCATAATTTCATCAATATAAGGGATATGATGCGTTGGGTACTGCTCCCGTCGCTACAGCCATCGTTAAAGCTCGCATTGGAAGAGGAGGCATGGGCCGCTGCAAATGACTTCGAAGATCTAATGCTTACTGATCAAGTTTATATGCACCGAGATATGTTGCCAGAGCCACGGTTGGATGATATTGAGAGGTTTAGGCAGGAGGGCTTCTACTACACGAATATGTTAGAAGCGCCACCGGAGATAGATCGTGTGGTCCAGTACACTTATGAAATCGCACGTCTACAGGCAAACATGGGACAATTCCGAGCGGCTCTAAGACGTATTATGGATGATGACGACTGGGTAAGGTTTGGCGGTGTGCTACGCACTGTACGCGTTAAATTCTTTGATGCGCGACCCCCAGACGATATTTTGCAAGGCTTGCCTTTTAGTTATGATACGAATGAGAAGGGTGGATTATCATACGCGACAATCAAATACGCTACTGAGACCACGATTTTCTATCTGATATATAATGTTGAGTTCTCAAATACACCTGATTCCTTGGTATTGATAAACCCGACATATACGATGACTAAAGTTTTCATTAATAAGAGAATCGTTGAGCGAGTACGGGTTGGACAGATTCTGGCTGTATTGAACAGAAGATTTGTGGCGTATAAAGGGAAAATGAGGATCATGGACATCACCCAATCGCTCAAGATGGGCACCAAGCTGGCTGCGCCAACTGTG
>AEO19758
ATGGCTGCTCAGAATGAGCAACGTCCGGAACGAATAAAAACGACGCCGTATTTAGAAGGAGATGTGCTTTCAAGTGATTCGGGACCATTACTTTCTGTGTTCGCGCTGCAAGAGATAATGCAAAAGGTAAGGCAAGTGCAAGCTGATTATATGACAGCAACACGAGAAGTTGACTTCACAGTACCGGATGTACAAAAGATTCTTGATGACATTAAAGCGTTAGCCGCGGAGCAAGTGTACAAAATCGTCAAAGTTCCGAGTATTTCGTTCAGACACATCGTAATGCAGTCAAGAGATCGAGTTTTACGAGTGAACACTTACTATGAGGAGATGTCGCAGGTTGGAGATGTTATAACGGAAGATGAACCAGAAAAGTTCTACTCAACTATAATTAAGAAGGTGCGGTTCATACGCGGAAAGGGATCCTTTATATTACACGATATTCCGACCAGAGATCATCGTGGTATGGAGGTCGCGGAGCCAGAAGTGTTAGGAGTTGAGTTCAAAAATGTGTTACCTGTGCTAACCGCCGAGCATCGCGCGATGATCCAAAATGCATTGGATGGATCGATAATTGAGAATGGAAACGTAGCTACGCGCGACGTCGACGTATTTATAGGTGCTTGTTCTGAACCGATCTATCGTATATATAATAGATTGCAGGGGTATATCGAAGCGGCGCAATTACAAGAGTTAAGGAATTCAATTGGGTGGTTAGAAAGGTTAGGGCAGAGAAAAAGAATTACGTATTCACAAGAAGTTCTGACTGATTTCAGGAGACAAGATACAATCTGGGTCTTAGCCTTACAATTACCAGTTAATCCGCAAGTAGTATGGGATGTGCCGCGCAGCGCTATTGCCAACTTAATCATGAATATAGCGACGTGTCTGCCTACAGGAGAATATATTGCGCCAAATCCGAGGATTTCATCGATTACGCTGACTCAAAGGATAACAACAACAGGGCCGTTCGCTATTCTGACAGGATCAACCCCAACCGCGCAACAACTTAATGATGTTAGGAAAATCTATTTGGCGTTGATGTTCCCTGGACAAATTATACTCGATTTAAAAATTGATCCCGGTGAAAGGATGGATCCAGCGGTAAGAATGGTCGCTGGCGTTGTAGGTCATTTGCTCTTTACAGCGGGCGGAAGATTCACGAATTTGACGCAAAATATGGCGAGACAGCTTGATATAGCTCTAAACGATTATCTACTTTACATGTATAACACTAGAGTTCAAGTTAACTATGGTCCAACTGGTGAACCATTAGATTTCCAGATCGGGAGAAATCAGTATGACTGTAATGTCTTTAGAGCAGATTTTGCGACTGGAACAGGATATAATGGATGGGCCACAATAGATGTTGAATATAGAGACCCGGCCCCTTACGCACATGCGCAGCGCTACATACGTTATTGTGGTATCGATTCGCGTGAGTTAATCAACCCGACTACATATGGCATTGGAATGACTTATCATTGCTACAACGAAATGTTGCGAATGCTAGTTGCCGCAGGAAAAGATTCTGAGGCAGCGTACTTCCGCAGCATGCTACCCTTTCATATGGTGAGATTTGCTAGGATAAATCAAATCATAAACGAAGATTTGCACTCTGTGTTTTCGTTGCCAGATGATATGTTCAACGCATTATTACCTGACCTAATTGCCGGAGCGCATCAGAATGCCGACCCCGTTGTGCTAGATGTGAGCTGGATATCACTCTGGTTTGCTTTCAACAGATCGTTTGAACCTACGCATAGAAATGAGATGCTCGAGATTGCTCCGTTGATCGAATCTGTTTATGCGTCTGAGCTATCCGTAATGAAGGTAGATATGCGACACCTATCATTGATGCAGAGAAGGTTCCCAGATGTCTTGATCCAAGCAAGGCCGTCTCATTTTTGGAAAGCGGTTCTAAATGACAGTCCGGAGGCAGTGAAAGCAGTTATGAATTTGTCACATTCACATAATTTTATCAATATAAGAGATATAATGCGTTGGGTACTGCTCCCATCACTACAGCCATCACTAAAACTCGTATTAGAGGAGGAGGCATGGGCCGCTGCAAATGATTTCGAAGATCTGATGCTTACTGATCAAGTTTACATGCATCGAGATATGTTGCCAGAGCCGCGGTTGGATGATATTGAGAGGTTCAGACAGGAGGGCTTCTATTACACGAATATGCTAGAGGCGCCACCAGAGATAGATCGTGTGGTCCAGTACACCTATGAGATTGCGCGCTTACAAGCGAACATGGGACAATTCCGAGCGGCTTTGAGACGTATTATGGATGACGATGATTGGGTAAGGTTCGGCGGTGTCTTACGCACTGTACGCGTTAAGTTCTTCGATGCGCGCCCCCCAGACGATATTTTGCAAGGTTTACCTTTCAGTTATGATACGAACGAAAAGGGTGGATTATCATACGCGACGATTAAATATGCTACTGAGACCACAATTTTCTATCTGATATACAACGTTGAATTCTCAAATACACCTGATTCTTTGGTGTTGATTAACCCAACATATACAATGACAAAAGTTTTCATTAATAAGAGAATCGTTGAGCGCGTACGGGTTGGACAGATTCTGGCTGTATTGAACAGAAGATTTGTGGCATATAAAGGAAAAATGAGAATCATGGACATCACCCAATCGCTCAAGATGGGCACCAAGCTGGCTGCGCCAACTGTG
>AEO19746
ATGGCTGCTCAGAATGAGCAACGTCCAGAACGAATAAAAACGACGCCGTATTTAGAAGGAGATGTGCTTTCAAGCGATTCAGGACCACTACTTTCTGTGTTTGCGCTGCAAGAGATAATGCAAAAGGTGAGGCAAGTGCAAGCTGATTATATGACAGCAACACGAGAGGTTGATTTCACGGTACCGGATGTACAAAAGATTCTTGATGACATTAAAGCGTTAGCTGCAGAGCAAGTGTACAAAATTGTTAAAGTTCCTAGTATTTCGTTTAGACATATCGTAATGCAATCAAGAGACCGAGTTTTACGAGTGGACACCTACTATGAAGAGATGTCGCAGGTTGGAGATGTTATAACGGAAGATGAGCCGGAAAAATTCTATTCGACTATAATCAAGAAGGTACGATTCATACGTGGAAAGGGATCCTTTATATTACACGATATTCCGACCAGAGATCATCGCGGTATGGAGGTCGCTGAACCAGAAGTGCTAGGAGTTGAGTTCAAAAATGTGTTACCCGTGCTGACTGCCGAGCATCGCGCGATGATTCAGAACGCATTAGATGGATCGATAATCGAAAATGGAAACGTAGCCACACGAGATGTCGACGTATTCATAGGTGCTTGTTCCGAACCAATCTATCGCATATACAATAGGTTGCAAGGGTATATTGAGGCGGTGCAATTACAAGAGCTAAGGAACTCGATCGGGTGGTTAGAAAGGTTAGGGCAGAGGAAAAGAATTACGTATTCACAAGAGGTTTTAACTGATTTCAGAAGACAGGATACAATTTGGGTTTTAGCCTTACAATTACCAGTTAATCCGCAAGTAGTGTGGGATGTGCCTCGCAGCTCGATTGCCAACTTAATCATGAATATAGCAACGTGCTTACCCACAGGAGAATACATTGCGCCAAACCCGAGGATTTCATCAATTACACTGACCCAAAGGATAACAACAACAGGGCCATTTGCCATTCTGACAGGATCAACTCCAACTGCGCAACAACTTAATGACGTCAGGAAAATCTATTTGGCACTGATGTTCCCTGGACAGATTATACTTGATTTAAAAATTGATCCTGGTGAGAGGATGGATCCGGCGGTAAGAATGGTCGCTGGCGTTGTAGGCCATTTGCTCTTTACGGCAGGTGGGAGATTCACGAATTTGACACAAAATATGGCGAGACAGCTTGATATAGCTTTAAATGATTATTTACTTTACATGTATAACACTAGGGTTCAAGTTAATTATGGTCCAACTGGTGAACCGTTAGATTTCCAGATTGGGAGAAATCAGTATGACTGTAATGTTTTCAGAGCGGATTTTGCGACAGGAACAGGATATAATGGATGGGCCACAATAGATGTTGAATATAGAGATCCGGCCCCTTATGTACACGCACAACGCTACATACGCTATTGTGGTATTGATTCGCGTGAGTTGATTAATCCAACAACATATGGCATTGGGATGACTTATCATTGCTATAACGAAATGTTACGAATGCTAGTTGCCGCAGGGAAAGATTCTGAGGCGGCGTACTTTCGCAGCATGCTACCCTTTCATATGGTAAGGTTTGCTAGGATAAATCAGATTATAAATGAAGATTTACACTCTGTGTTTTCGCTACCAGATGATATGTTCAACGCGCTATTACCTGACCTAATTGCCGGAGCGCATCAGAACGCCGACCCAGTAGTGCTAGATGTGAGCTGGATATCGCTGTGGTTTGCCTTTAACAGATCGTTTGAACCTACGCATAGGAATGAGATGCTCGAAATTGCTCCACTGATTGAGTCCGTTTACGCATCCGAGTTATCCGTGATGAAAGTAGATATGCGACACTTATCACTGATGCAGAGAAGGTTTCCAGATGTTCTAATCCAAGCAAGACCGTCCCATTTTTGGAAAGCGGTTCTAAATGACAGTCCGGAGGCGGTAAAAGCAGTCATGAATTTATCACATTCGCATAATTTCATCAATATAAGAGATATGATGCGCTGGGTACTGCTCCCGTCACTACAGCCATCGCTAAAGCTCGTATTAGAGGAGGAAGCATGGGCTGCGGCAAATGATTTCGAAGATCTGATGCTTACTGATCAAGTTTATATGCATCGAGATATGTTGCCAGAGCCGCGGTTAGATGATATTGAGAGGTTCAGACAGGAAGGCTTCTATTACACAAATATGTTGGAAGCGCCACCAGAAATAGACCGTGTGGTTCAATATACTTATGAGATTGCACGCTTACAAGCAAACATGGGACAATTCCGAGCGGCTTTAAGACGTATTATGGATGACGATGACTGGGTAAGGTTCGGTGGTGTTTTACGCACTGTACGCGTTAAGTTCTTCGATGCGCGACCCCCAGACGATATTCTGCAAGGTCTACCTTTCAGCTATGATACGAATGAGAAGGGTGGATTATCATACGCGACGATTAAGTACGCTACTGAGACCACAATTTTCTATCTGATATATAACGTTGAATTCTCGAATACACCTGATTCTCTGGTGTTGATTAACCCAACATATACAATGACTAAAGTTTTTATTAATAAGAGAATCGTTGAGCGAGTGCGAGTTGGACAGATTCTGGCTGTGTTGAACAGAAGATTTGTAGCGTATAAAGGAAAAATGAGAATTATGGACATCACCCAATCGCTCAAAATGGGCACCAAGCTGGCTGCGCCAACTGTG
>AEO19734
ATGGCTGCTCAGAATGAGCAACGTCCAGAACGAATAAAAACGACGCCGTATTTAGAAGGAGATGTGCTTTCAAGCGATTCAGGACCACTACTTTCTGTGTTTGCGCTGCAAGAGATAATGCAAAAGGTGAGGCAAGTGCAAGCTGATTATATGACAGCAACACGAGAGGTTGATTTCACGGTACCGGATGTACAAAAGATTCTTGATGACATTAAAGCGTTAGCTGCAGAGCAAGTGTACAAAATTGTTAAAGTTCCTAGTATTTCGTTTAGACATATCGTAATGCAATCAAGAGACCGAGTTTTACGAGTGGACACCTACTATGAAGAGATGTCGCAGGTTGGAGATGTTATAACGGAAGATGAGCCGGAAAAATTCTATTCGACTATAATCAAGAAGGTACGATTCATACGTGGAAAGGGATCCTTTATATTACACGATATTCCTACCAGAGATCATCGCGGTATGGAGGTCGCTGAACCAGAAGTGCTAGGAGTTGAGTTCAAAAATGTGTTACCCGTTCTGACTGCCGAGCATCGCGCGATGATTCAGAACGCATTAGATGGATCGATAATCGAAAATGGAAACGTAGCCACACGAGATGTCGACGTATTCATAGGTGCTTGTTCCGAACCAGTCTATCGCATATACAATAGGTTGCAAGGGTATATTGAGGCGGTGCAATTACAAGAGCTAAGGAACTCGATCGGGTGGTTAGAAAGGTTAGGGCAGAGGAAAAGAATTACGTATTCACAAGAGGTTTTAACTGATTTCAGAAGACAGGATACAATTTGGGTTTTAGCCTTACAATTACCAGTTAATCCGCAAGTAGTGTGGGATGTGCCTCGCAGCTCGATTGCCAACTTAATCATGAATATAGCAACGTGCTTACCCACAGGAGAATACATTGCGCCAAACCCGAGGATTTCATCAATTACACTGACCCAAAGGATAACAACAACAGGGCCATTTGCCATTCTGACAGGATCAACTCCAACTGCGCAACAACTTAATGACGTCAGGAAAATCTATTTGGCACTGATGTTCCCTGGACAGATTATACTTGATTTAAAAATTGATCCTGGTGAGAGGATGGATCCGGCGGTAAGAATGGTCGCTGGCGTTGTAGGCCATTTGCTCTTTACGGCAGGTGGGAGATTCACGAATTTGACACAAAATATGGCGAGACAGCTTGATATAGCTTTAAATGATTATTTACTTTACATGTATAACACTAGGGTTCAAGTTAATTATGGTCCAACTGGTGAACCGTTAGATTTCCAGATTGGGAGAAATCAGTATGACTGTAATGTTTTCAGAGCGGATTTTGCGACAGGAACAGGATATAATGGATGGGCCACAATAGATGTTGAATATAGAGATCCGGCCCCTTATGTACACGCACAACGCTACATACGCTATTGTGGTATTGATTCGCGTGAGTTGATTAATCCAACAACATATGGCATTGGGATGACTTATCATTGCTATAACGAAATGTTACGAATGCTAGTTGCCGCAGGGAAAGATTCTGAGGCGGCGTACTTTCGCAGCATGCTACCCTTTCATATGGTAAGGTTTGCTAGGATAAATCAGATTATAAATGAAGATTTACACTCTGTGTTTTCGCTACCAGATGATATGTTCAACGCGCTATTACCTGACCTAATTGCCGGAGCGCATCAGAACGCCGACCCAGTAGTGCTAGATGTGAGCTGGATATCGCTGTGGTTTGCCTTTAACAGATCGTTTGAACCTACGCATAGGAATGAGATGCTCGAAATTGCTCCACTGATTGAGTCCGTTTACGCATCCGAGTTATCCGTGATGAAAGTAGATATGCGACACTTATCACTGATGCAGAGAAGGTTTCCAGATGTTCTAATCCAAGCAAGACCGTCCCATTTTTGGAAAGCGGTTCTAAATGACAGTCCGGAGGCGGTAAAAGCAGTCATGAATTTATCACATTCGCATAATTTCATCAATATAAGAGATATGATGCGCTGGGTACTGCTCCCGTCACTACAGCCATCGCTAAAGCTCGTATTAGAGGAGGAAGCATGGGCTGCGGCAAATGATTTCGAAGATCTGATGCTTACTGATCAAGTTTATATGCATCGAGATATGTTGCCAGAGCCGCGGTTAGATGATATTGAGAGGTTCAGACAGGAAGGCTTCTATTACACAAATATGTTGGAAGCGCCACCAGAAATAGACCGTGTGGTTCAATATACTTATGAGATTGCACGCTTACAAGCAAACATGGGACAATTCCGAGCGGCTTTAAGACGTATTATGGATGACGATGACTGGGTAAGGTTCGGTGGTGTTTTACGCACTGTACGCGTTAAGTTCTTCGATGCGCGACCCCCAGACGATATTCTGCAAGGTCTACCTTTCAGCTATGATACGAATGAGAAGGGTGGATTATCATACGCGACGATTAAGTACGCTACTGAGACCACAATTTTCTATCTGATATATAACGTTGAATTCTCGAATACACCTGATTCTCTGGTGTTGATTAACCCAACATATACAATGACTAAAGTTTTTATTAATAAGAGAATCGTTGAGCGAGTGCGAGTTGGACAGATTCTGGCTGTGTTGAACAGAAGATTTGTAGCGTATAAAGGAAAAATGAGAATTATGGACATCACCCAATCGCTCAAAATGGGCACCAAGCTGGCCGCGCCAACTGTG
>AED99448
ATGGCTGCTCAAGATGAGCGCAAGACAGAGAATATTAAGACGACCCCGTATCTGGATGGTGATGTGTTGTCAAGCGACTCAGGACCATTGCTTTCGGTATTCGCGTTACAAGAGATCATGCAGAAGGTTAGACAAGTACAGGCGGATTACCTAGCAGCGACGAGGGAGGCGGATTTCACAGTGCCAGATGTTCAGAAAGTACTAGATGACATTAAAGCGTTGGCTGCCGAGCGCATATATGAGATCATTAAGAAGCCATGTGTATCATTCAGACATATCGTTATGCAATCGCATGATAGGGTGTTACGAGTAAGTACGTATTATGAAGAGATGTCGCAGGTTGGCGACGTGATCAATGAAAATGATCCAGAGACTTTTTACAACACAATTATTAAAAAGGTAAGATCTATACGCAAAAGAGGTTCTTTTATTTTACATGACATACCCACACGTGACCATCGTGGCATGGAGGTCGTAGATCCGGAGGCGTTGGGTATAGAGTTTAAGAATGTTTTGCCAGTCTTAACGGCTGAACACCGTGCTATGATTCAGAATATATTAGATGGGATTGTAGTCGAAAATGGTAATGTAGCGACACGAGACGTTGACGTGTATTTTGGGGCATGTTCGGAGCCTGTATATCGGATATACAGTAAGCTTCAGGGGTATATAGAGGCAGTGCAACTACAAGAATTAAGAAATTCGATTGAGTGGCTGGAGCGATTAGGCAGGAGGAAGAGGATTATATACTCGCACGAAATGTTGACTGATTTCAGAAGACAAGATACGATCTGGGTACTGGCCCTACAGCTTCCTATTAATCCTCAAGTCATATGGGACGTGCCGCGTAGCGCGGTGGCGAACTTGATCATGAATATCGCGACATGCTTACCAACAGGAGAGTACATAGCACCGAACCCAAGGATTTCATCGATCACGCTAACTCAAAGGATCACGACAACGGGACCGTTCGCGATTTTAACGGGCTCGACGCCGACTGCTCAACAACTAAATGACGTTAGGAAAATATATCTTGCACTTATGTTCCCTGGACAGATTCTGCTTGATCTCAAAGTTGATTCAAGCGAGAGAATGGACCCTGCGGTAAGGATGGTCGCGGGTGTAGTTGGACATCTGTTGTTCACGGCAGGAGGGCGCTTCACCAATATTACGGCTAATATGGCGAGACAGTTGGATATTGCATTAGCTGATTACTTGTTATATATGTATAATACACGCATTCAAGTAATACATGGACCGACCGGTGAACCTTTAGATTTTCAGATTGGTAGAAATCAGTATGATTGTAATGTATTTAGGACGAATTTCGCGACTGGGACCGGCTACAATGGCTGGGCCATCGCGGATGTAGAGTTTAGAGAACCGGCGCCTTATATCCATGCACAGCGTTACGTTCGATATTGTGGTATTGACTCACGTGAATTGATTAATCCAACAACGTATGGGATTGGTATGACATATCATTGCTATAACGAAATGCTACGCATGTTAGTTGCGGCAGGGAAGGACGCGGAGGCGGCTTTTTTCAGAAGTATGCTGCCGTTTCACATGGTCAGATTCGCTAGGATTAATCAGATCATAAATGAAGATTTGCATTCAGCTTTTACTTTGCCAGATGATCTGTTCGATGCGCTATTACCCGAACTAGTCGCAGGCGTGCACAGAGATGTAGATCCAGTTGTGTTAGATGTAAGTTGGATATCGTTATGGTTCGCCTTTAATAGATCGTTTGAACCTACACATAGAAACGACTCGCTGGAGGTTGCGCCGCTGATTGAATCAGTCTATGCGTCTGAATTATCGGTTATGAAGGTAGATATGAGACACCTCTCGTTGATGCAGAGACGGTTTCCGGACGTTTTGATACAAGCTAAGCCGTCGCATTTCTGGAAGGCTGTTCTAAATGATAGTTCCGAGGCAGTAAAGGCGATAATGAACCTGTCACACTCGCATAATTTTATTAACATCAGAGACATGATGAGGTGGGTTCACATGCCAGCATTACAGCCTTCGCTCAAATTAACGCTAGAGGAAGAAGCGTGGGCGGCGGCAAACGATTTTGAGGACTTAATGCTTACTGATCAGGTATTCATGCATAGGGATATGCTGCCCGAGCCACGGTTAGACGATATCGAGAGATTTAGACAAGAGGGGTTCTACTATACTAACATGTTAGATGCATCACCAGAAATCGGTCGTGTTGTCCAATATACATATGAGATTGCTCGGTTACAAGCGAATATGGGACAGTTTCGCGCGGCTCTGCGAAGGATCATGGATGACGGTGGATGGGTCAGGTTCGGCGGTGTATTGCGTACTGTCCGCGTTAAGTTTTATGATGCGCGACCACCGGATGATATTCTGCAAGGCTTACCGTTCACGTACAGTACGAATGACAGCGGTGGGTTGTCTTATGCAACGATAAAGTATGCGAATGAGACCACAATCTTCTATTTAATTTACAATGTTGAATTCTCGAATACGCCGGATTCTTTAGTTCTTATTAACCCGACGTATACGATGACTAAGGTGTTTATTAATAAAAGAATTGTTGAAAGGGTAAGAGTGAGCCAGATTTTAGCAGTTCTGAATAAGAGATTTGTTGCTTACAAGGGTAAAATGAGGATTATGGACATCACGCAATCGCTTAAAATGGGCACCAAGCTAGCTGCGCCGACTGCG
>ADD62089
ATGGCTGCTCAGAACGAGCAACGTCCGGAAAGAATAAAAACGACGCCCTATTTAGAGGGGGATGTACTGTCAAGTGATTCAGGACCGTTGTTATCGGTGTTTGCGCTACAAGAGATCATGCAGAAAGTAAGACAGGTACAAGCGGATTATATGACTGCGACGCGCGAAGTTGATTTTACAGTGCCAGATGTACAGAAGATTCTTGATGATATTAGAGCATTGGCTGCTGAGCAGGTGTACAAAATAGTTAAGGTACCAAGTATATCTTTCAGGCACATTGTTATGCAATCAAGAGATCGAGTACTGCGGGTAGACACATATTATGAGGAGATGTCACAGGTGGGTGATGTTATCACGGAAGATGAACCAGAGAAGTTTTATTCAACGATCATCAAGAAAGTTAGATTTATACGCGGGAAAGGATCCTTCATATTACACGATATCCCAACTAGAGATCATCGCGGGATGGAAGTTGCGGAACCAGAAGTGTTAGGTGTGGAATTTAAGAACGTGCTACCTGTATTAACAGCTGAACATAGAGCAATGATACAGAATGCTTTGGATGGATCAATCATTGAAAATGGAAACGTTGCGACTCGCGATGTTGATGTGTTTATCGGTGCGTGTTCCGAGCCAGTTTACCGCATATATAACAGATTGCAAGGCTATATAGAGGCCGTACAGCTACAAGAGCTCAGGAATTCAATTGGATGGTTAGAACGGTTAGGTCATAGGAAAAGAATTACTTATTCGCAAGAGGTACTTACCGATTTTAGAAGGCAAGATACTATTTGGGTGCTGGCTTTGCAATTGCCCGTAAACCCTCAAGTAGTTTGGGACGTTCCTCGGAGCTCGATTGCTAACCTTATTATGAACATAGCGACGTGTTTACCAACGGGAGAATACATAGCACCAAACCCAAGGATTTCTTCAATCACGCTCACGCAACGAATCACAACGACTGGACCTTTTGCTATATTGACTGGATCAACGCCAACCGCACAGCAGCTTAATGATGTTAGGAAAATCTATTTAGCCTTGATGTTTCCAGGACAAATTATACTTGATCTTAAGATTGACCCTGGTGAAAGGATGGATCCAGCAGTAAGAATGGTCGCGGGCGTTGTGGGTCATCTGCTTTTCACGGCGGGAGGACGATTTACTAACCTGACTCAGAACATGGCTCGTCAATTAGACATTGCGTTGAACGATTACCTATTATATATGTATAACACACGTGTGCAGGTTAATTATGGCCCTACGGGGGAGCCGTTGGATTTCCATATCGGCAGGAATCAATATGATTGCAACGTATTTCGAGCAGATTTCGCGACGGGAACAGGATATAATGGTTGGGCGACGATTGATGTCGAGTATAGAGAACCTGCGCCCTACGTACATGCTCAGCGTTACATACGGTATTGTGGCATTGATTCGCGAGAGTTAATCAATCCAACCACTTATGGAATTGGTATGACCTATCACTGTTATAACGAGATGTTACGCATGCTGGTTGCCGCAGGTAAAGATTCGGAGGCGGCGTATTTTCGCAGTATGTTACCTTTCCACATGGTGAGATTCGCTAGAATTAACCAGATCATAAATGAGGATTTACACTCGGTGTTTTCATTGCCAGATGACATGTTTAACGCGTTACTTCCCGATTTAATAGCCGGCGCGCATCAGAATGCAGATCCTGTCGTGTTAGATGTGAGTTGGATATCGCTTTGGTTTGCCTTTAATCGGTCATTTGAGCCAACGCATCGTAATGAGATGCTAGAAGTTGCCCCATTGATTGAATCTGTCTACGCGTCAGAACTATCAGTGATGAAGGTAGACATGCGACATCTCTCGTTGATGCAGAGAAGATTCCCAGATGTTTTAATCCAAGCGAGACCGTCCCATTTCTGGAAGGCGGTACTAAATGATAGCCCCGAAGCTGTCAAGGCCGTAATGAATTTATCGCATTCACATAATTTCATCAATATAAGGGATATGATGAGATGGGTTATGTTACCTTCGTTGCAACCGTCGCTTAAATTGGCGTTGGAGGAAGAAGCTTGGGCGGCGGCAAATGATTTTGAGGATTTGATGCTGACTGATCAGGTATATATGCACAGAGATATGCTCCCGGAACCTCGGCTTGACGACATCGAGAGATTCAGACAGGAGGGTTTATATTACACCAATATGCTAGAGGCTCCCCCAGAAATTGACCGCGTTGTTCAATACACATACGAAATTGCGCGACTTCAAGCAAATATGGGACAGTTTCGCGCGGCGTTACGACGTATTATGGACGATGATGATTGGGTAAGATTTGGTGGTGTTTTACGAACGGTTCGCGTCAAATTCTATGATGCACGACCTCCGGACGATGTTTTGCAGGGCTTACCCTTTAGCTATGACACTAACGAAGGAGGTGGGTTAGCGTATGCGACAATTAAGTACGCTACCGAGACAACTATTTTCTACCTGATATATAATGTTGAGTTTTCCAATACGCCAGATTCCCTTGTTTTAGTTAATCCAACGTATACGATGACCAAGGTCTTTATCAACAAGAGGATTGTTGAGCGAGTTAGAGTTGGACAAATCCTAGCTGTATTGAATAGAAGATTCGTCGCATATAAAGGTAAAATGAGAATTATGGATATTACACAATCGCTCAAAATGGGCACTAAGCTGGCTGCGCCGACTGTG
>AAB34633
ATGGCTGCTCAGAATGAGCAACGTCCGGAACGAATAAAAACGACACCGTATTTAGAGGGAGATGTGCTTTCGAGTGATTCAGGACCGCTGCTTTCCGTGTTCGCGTTGCAGGAGATAATGCAGAAAGTGAGACAAGTGCAAGCTGATTATATGACCGCAACGCGAGAGGTTGACTTCACAGTGCCGGATGTGCAAAAGATTCTAGATGACATTAAAGCGTTAGCCGCAGAGCAGGTGTATAAAATCGTCAAAGTTCCTAGCATTTCGTTCAGACATATCGTAATGCAGTCTAGAGATCGAGTTTTACGAGTAGATACCTACTATGAAGAGATGTCGAAGGTTGGAGATGTTATCACGAAAGATGAGCCAGAGAAGTTCTATTCAACGATCATTAAGAAGGTACGGTTCATACGCGGAAAAGGATCCTTTATATTGCACGATATTCCGACCAGAGATCATCGCGGTATGGAAGTTGCAGAACCGGAAGTGTTGGGAGTTGAATTTAAAAATGTGTTACCTGTGTTGACCGCTGAGCATCGCGCGATGATTCAGAAAGCATTGGATGGATCGATAATCGAAAATGGAAATGTAGCCACACGAGATGTCGACGTATTCATAGGCGCTTGTTCTGAACCGATCTATCGCATATACAATAGGTTGCAAGGATATATAGAGGCGGTGCAGTTACAAGAGTTAAGGAATTCAATTGGTTGGTTAGAAAGGTTGGGACAGAGGAAAAGGATTACGTATTCACAAGAAGTTCTGACTGATTTTAGGAGACAGGATACGATTTGGGTTTTAGCTTTACAGCTACCGGTTAATCCGCAAGTAGTGTGGGATGTACCACGCAGTTCTATTGCCAACCTTATCATGAATATAGCGACGTGTCTACCTACAGGAGAGTACATCGCGCCGAACCCAAGGATTTCATCGATTACGTTGACTCAAAGGATTACGACAACGGGGCCGTTCGCTATTCTGACCGGGTCAACCCCAACTGCGCAGCAACTTAATGATGTTAGGAAGATCTACTTGGCGCTAATGTTTCCTGGACAGATTATACTTGATCTAAAAATTGATCCAGGTGAAAGGATGGATCCAGCGGTAAGAGTGGTCGCTGGTGTTGTAGGTCATTTACTCTTTACAGCAGGTGGAAGATTTACAAATTTGACACAAAATATGGCGAGACAGCTTGATATAGCTTTAAACGATTATCTACTTTATATGTATAACACTAGAGTCCAAGTCAATTATGGTCCAACAGGTGAACCGTTAGATTTCCAGATTGGAAGGAATCAATATGACTGCAATGTTTTCAGGGCAGATTTTGCGACAGGAACAGGATATAATGGATGGGCTACAATAGATGTTGAGTATAGAGATCCAGCCCCTTATGCGCATGCACAACGCTACATACGTTATTGTTTCATTGATTCGCGTGCGTTGATCAATCCAACAACATATGGCATTGGGATGACTTATCATTGCTACAACGAGATGTTACGAATGCTGGTTGCTGCAGGGAAAGATTCCGAAGCGGCGTACTTTCGCAGCATGCTACCCTTTCATATGGTAAGGTTCGCTAGAATAAACCAAATCATAAATGAGGATTTACACTCTGTGTTTTCGTTGCCAGACGATATGTTCAACGCATTATTACCCGACCTAGTTGCTGGGGCGCATCAGAACGCCGACCCAGTCGTGCTAGATGTGAGCTGGATATCGCTGTGGTTTGCTTTCAACAGATCGTTTGAACCTACGCATAGAAATGACATGCTCGAGATTGCTCCGCTGATTGAATCTGTTTATGCGTCTGAGCTGTCCGTGATGAAGGTAGATATGCGACACTTATCATTGATGCAGAGAAGGTTTCCAGATGTCTTAATCCAAGCGAGGCCATCTCACTTCTGGAAAGCAGTTCTAAATGACAGTCCAGAGGCGGTGAAAGCAGTTATGAACTTGTCGCACTCGCATAATTTCATCAATATAAGGGATATGATGCGTTGGGTACTGCTCCCGTCGCTACAGCCATCGTTAAAGCTCGCATTGGAAGAGGAGGCATGGGCCGCTGCAAATGACTTCGAAGATCTAATGCTTACTGATCAAGTTTATATGCACCGAGATATGTTGCCAGAGCCACGGTTGGATGATATTGAGAGGTTTAGGCAGGAGGGCTTCTACTACACGAATATGTTAGAAGCGCCACCGGAGATAGATCGTGTGGTCCAGTACACTTATGAAATCGCACGTCTACAGGCAAACATGGGACAATTCCGAGCGGCTCTAAGACGTATTATGGATGATGACGACTGGGTAAGGTTTGGCGGTGTGCTACGCACTGTACGCGTTAAATTCTTTGATGCGCGACCCCCAGACGATATTTTGCAAGGCTTGCCTTTCAGTTATGATACGAATGAGAAGGGAGGATTATCATACGCGACAATCAAATACGCTACTGAGACCACGATTTTCTATCTGATATATAATGTTGAGTTCTCAAATACACCTGATTCCTTGGTATTGATAAACCCGACATATACGATGACTAAAGTTTTCATTAATAAGAGAATCGTTGAGCGAGTACGGGTTGGACAGATTCTGGCTGTATTGAACAGAAGATTTGTGGCGTATAAAGGGAAAATGAGGATCATGGACATCACCCAATCGCTCAAGATGGGCACCAAGCTGGCTGCGCCAACTGTG
>AAA42847
ATGGCTGCTCAGAATGAGCAACGTCCGGAACGAATAAAAACGACGCCGTATTTAGAAGGAGATGTGCTTTCGAATGACTCAGGGCCACTGCTTTCCGTGTTCGCGTTACAAGAGATAATGCAAAAGGTGAGGCAAGTGCAAGCTGACTATATGACGGCAACACGAGAGGTTGATTTTACAGTACCGGATGTACAAAAGATTCTTGATGACATTAAAACGTTAGCTGCAGAACAAGTGTACAAAATCGTTAAAATTCCTAGTATTTCATTCAGACATATCGTAATGCAGTCAAGAGATCGGGTTTTACGAGTGGATACCTACTATGAAGAGATGTCACAGGTTGGAGATGTTATAACGGAAGATGAACCAGAAAAATTCTATTCAACTATAATCAAGAAGGTGCGGTTCATACGCGAAAAAGGATCCTTTATATTACATGATATTCCGACCAGAGATCACCGCGGTATGGAGGTTGCTGAGCCAGAGGTGTTAGGAGTTGAATTCAAGAATGTATTACCTGTGTTGACTGCCGAGCATCGCGCAATGATTCAGAACGCATTAGATGGATCGATAATCGAGAACGGAAACGTAGCCACACGAGACGTCGACGTATTCATAGGCGCTTGTTCGGAACCAATCTATCGTATATATAATAGATTGCAAGGGTATATTGAAGCGGTGCAGTTACAAGAGTTAAGGAATTCAATTGGGTGGTTAGGAAGGTTAGGGCAGAGGAAAAGAATCACGTATTCGCAAGAGGTTCTGACTGATTTTAGGAGGCAGGATACAATTTGGGTTTTAGCTTTACAGCTACCGGTTAACCCACAGGTAGTGTGGGATGTGCCGCGCAGCTCTATCGCCAACTTAATCATGAATATAGCAACGTGCTTACCCACGGGGGAATACATCGCGCCGAACCCAAGAATTTCATCGATTACGCTGACCCAGAGAATAACGACAACTGGGCCTTTTGCTATACTAACGGGATCAACTCCAACCGCACAGCAACTTAATGATGTTAGGAAGATCTATTTAGCGCTAATGTTTCCTGGACAGATTATACTTGATCTAAAAATTGATCCTGGTGAGAGGATGGATCCGGCAGTAAGAATGGTCGCTGGCGTTGTAGGTCATTTGCTCTTTACAGCAGGTGGAAGATTCACGAATTTAACACAAGATATGGCGAGACAGCTTGATATAGCCTTAAACGATTATTTACTTTATATGTATAACACCAGAGTTCAAGTCAAGTATGGTCCAACGGGTGAGCCGTTAGATTTCCAGATGGGAAGAAATCAGTATGACTGTAATGTTTTCAGAGCAGATTTTGCGACAGGAACGGGATACAACGGATGGGCTACAATCGATGTTGAGTATAGAGATCCGGCCCCTTACGTGCATGCGCAGCGCTACATACGTTATTGTGGTATCGATTCGCGTGAGTTAATTAATCCGACAACATATGGCATTGGGATGACTTATCATTGCTACAATGAAATGTTACGAATGCTGGTTGCTGCAGGGAAAGACTCTGAGGCGGCGTACTTTCGCAGCATGCTACCCTTTCACATGGTGAGGTTTGCTAGGATAAACCAAATCATAAACGAAGATTTACACTCCGTGTTTTCGTTGCCAGATGATATGTTCAACGCATTATTACCCGACCTAATTGCTGGAGCGCATCAGAACGCCGACCCAGTTGTGTTAGATGTGAGTTGGATATCACTGTGGTTCGCTTTCAACAGATCGTTTGAACCAACGCATAGGAATGAGATGCTTGAAATCGCCCCACTGATCGAGTCTGTTTATGCGTCGGAACTTTCAGTGATGAAGGTTGATATGCGACACTTGTCATTGATGCAGAGAAGATTTCCAGATGTTTTAATCCAAGCGAGGCCGTCCCATTTCTGGAAAGCGGTTCTGAATGATAGCCCGGAGGCGGTGAAAGCAGTCATGAACTTATCGCATTCGCATAATTTCATCAATATAAGGGATATGATGCGTTGGGTACTGCTCCCATCACTACAACCATCGTTAAAGCTCGTATTAGAAGAGGAGGCATGGGCCGCTGCAAACGATTTCGAGGATCTGATGCTTACTGACCAAGTTTATATGCATCGAGATATGTTGCCAGAACCGCGGTTGGATGATATTGAGAGGTTCAGACAGGAAGGTTTCTACTACACGAATATGTTAGAAGCCCCCCCAGAAATAGATCGTGTAGATCAGAACACTTATGAGATTGCACGTTTACAAGCGAACATGGGCCAGTTTCGAGCGGCTTTAAGACGCATTATGGATGATGACGACTGGGTGAGGTTCGGCGGTGTCTTACGCACTGTACGCGTTAAATTCTTTGATGCGCGACCCCCAGACGATATTCTACAGGGCTTACCTTTCAGCTATGATACAAATGAGAAAGGTGGATTATCATATGCGACAATTAAGTATGCTACTGAGACCACAATTTTCTATCTGATATATAATGTCGAATTCTCGAACACGCCTGATTCCTTGGTGTTGATTAATCCAACATACACGATGACTAAAGTTTTCATTAACAAGAGAATTGTCGAGCGGGTACGGGTTGGACAGATTCTGGCCGTATTGAACAGAAGATTTGTGGCATACAAAGGAAAGATGAGAATCATGGACATCACCCAATCGCTCAAGATGGGCACCAAGCTGGCTGCGCCAACTGTG
>AAA42846
ATGGCTGCTCAGAATGAGCAACGTTCGGAACGAATAAAGACGACGCCGTATTTAGAAGGGGATGTGTTATCAAGCGACTCAGGGCCACTGCTTTCCGTGTTCGCGTTGCAAGAGATAATGCAAAAGGTGAGGCAAGTGCAAGCTGATTATATGACAGCAACACGAGAGGTTGATTTTACAGTACCGGATGTACAAAAGATTCTCGATGACATTAAAACGTTAGCTGCAGAACAAGTGTACAAAATCGTCAAAGTACCTAATATTTTATTCAGACATATCGTAATGCAGTCAAGAGATCGAGTTTTACGAGTGGATACCTACTACGAAGAGATGTCACAGGTTGGAGATGTTATAACGGAAGATGAACCAGAAAAATTCTATTCAACTATAATCAAGAAGGTGCGGTTCATACGCGGAAAAGGATCCTTTATATTACATGATATTCCAACCAGAGATCATCGCGGCATGGAGGTTGCTGAGCCAGAAGTGTTAGGAGTCGAATTCAAGAATGTACTACCTGTGTTGACAGCCGAGCATCGCGCAATGATTCAGAACGCATTGGATGGATCGATAATTGAGAACGGAAACGTAGCTACACGAGACGTCGACGTATTCATAGGCGCCTGTTCGGAACCAATCTATCGCATATACAATAGACTGCAAGGGTATATTGAGGCAGTGCAATTACAAGAGTTAAGGAATTCAATTGGGTGGTTAGAGAGGTTAGGGCTGAGGAAAAGAATCACGTATTCGCAAGAGGTTCTGACTGATTTTAGGAGGCAAGACACAATTTGGGTCTTAGCTTTACAGCTACCGGTCAATCCACAGGTAGTGTGGGATGTGCCGCGCAGCTCTATCGCCAACTTAATCATGAATATAGCAACGTGCTTACCCACAGGGGAATACATCGCGCCAAACCCAAGAATTTCATCGATTACGCTGACCCAAAGAATAACAACAACGGGGCCATTTGCTATTCTAACTGGATCAACCCCAACTGCACAGCAACTTAATGATGTTAGGAAGATCTATTTAGCGCTAATGTTTCCTGGACAGATTATACTTGATCTAAAAATTGATCCTGGCGAGAGGATGGATCCGGCAGTAAGAATGGTCGCTGGCGTTGTAGGTCATTTGCTCTTTACAGCGGGTGGAAGATTCACGAATTTAACACAAAATATGGCGAGACAGCTCGATATAGCCCTAAACGATTATTTACTTTATATGTATAACACCAGAGTTCAAGTCAATTATGGTCCAACGGGTGAGCCGTTAGATTTCCAGATTGGAAGGAATCAGTATGACTGTAATGTCTTTAGAGCAGATTTCGCGACAGGAACAGGATACAACGGATGGGCTACAATTGATGTTGAGTATAGAGACCCGGCCCCTTACGTGCATGCGCAGCGCTACATACGTTATTGTGGTATCGATTCGCGCGAGTTGATTAATCCGACAACATATGGCATTGGGATGACTTATCATTGTTACAATGAGATGTTACGAATGTTAGTTGCCGCAGGGAAAGATTCTGAGGCGGCGTACTTTCGCAGCATGCTACCCTTTCACATGGTAAGGTTTGCTAGGATAAATCAAATCATAAACGAAGATTTACACTCTGTGTTCTCGTTGCCGGATGATATGTTCAACGCATTATTACCCGACCTAATTGCTGGGGCGCATCAGAACGCCGACCCAGTTGTGCTAGATGTGAGTTGGATATCGCTGTGGTTCGCTTTCAACAGATCGTTTGAACCAACGCATAGGAATGAGATGCTCGAAATCGCTCCACTGATCGAGTCCGTTTATGCGTCGGAGCTTTCTGTGATGAAGGTAGATATGCGACACTTGTCATTAATGCAGAGAAGATTCCCAGATGTTTTAATCCAAGCGAGGCCGTCCCATTTTTGGAAAGCAGTTCTGAATGACAGCCCGGAGGCGGTGAAAGCAGTTATGAACTTATCGCATTCGCATAATTTCATCAATATAAGGGATATGATGCGTTGGGTAATGCTCCCATCACTGCAACCATCGTTAAAGCTCGTATTAGAAGAGGAGGCATGGGCCGCTGCAAACGATTTCGAAGATCTGATGCTTACTGATCAAGTTTATATGCATCGAGATATGTTGCCAGAACCACGGTTGGATGATGTTGAGAGGTTCAGACAGGAAGGTTTCTATTACACGAACATGTTAGAAGCCCCACCAGAAATAGATCGTGTAGTCCAGTATACTTATGAGATTGAACGTTTACAAGCGAACATGGGACAATTTCGGGCAGCTCTAAGACGCATTATGGATGATGATGACTGGGTGAGATTTGGCGGTGTCTTACGCACTGTACGCGTTAAATTCTTTGATGCGCGACCCCCAGACGATATTCTACAGGGCTTACCTTTCAGCTATGATACAAACGAGAAAGGTGGATTATCATATGCGACGATTAAGTATGCTACTGAGACCACAATTTTTTATCAGATATATAATGCCGAATTCTCGAACACGCCTGATTCTTTGGTGTTAATTAATCCAACATACACTATGACTAAAGTTTTCATTAACAAGAGAATTGTCGAGCGAGTACGGGTTGGACAAATTTTGGCCGTATTGAACAGAAGATTCGTGGCATACAAAGGAAAAATGAGAATTATGGACATCACTCAATCGCTCAAGATGGGCACCAAGCTGGCTGCGCCAACTGTG
>AAA88825
ATGGCTGCTCAGAATGAGCAACGTCCGGAACGAATAAAAACGACACCGTATTTAGAGGGAGATGTGCTTTCGAGTGACTCAGGGCCACTGCTTTCTGTGTTCGCGTTGCAAGAAATAATGCAAAAGGTAAGACAAGTGCAAGCTGATTATATGACAGCAACACGAGAGGTCGATTTCACAGTACCGGATGTGCAAAAGATTCTTGATGACATTAAAGCGTTAACGGTAGAGCAAGTGTACAAAATCGTTAAAGTTCCTAGTATTTCATTCAGACATATCGTGATGCAATCGAGAGACCGAGTTTTACGAGTGGATACCTACTACGAAGAGATGTCGCAGGTTGGAGATGTTATAACGGAAGATGAACCGGAAAAATTCTATTCAACTATAATCAAGAAGGTGCGGTTCATACGCGGAAAGGGATCCTTTATATTGCATGATATCCCGACCAGAGATCATCGCGGTATGGAGGCTGCTGAACCAGAAGTGTTAGGAGTTGAATTTAAGAATGTACCACCTGTGTTGACAGCCGAGCATCGCGCAATGATTCAGAGCGCATTGGATGGATCGATAATCGAGAATGGAAACGTAGCTACACGAGACGTCGACGTATTCATAGGCGCTTGTTCGGAACCGATCTATCGCATATATAATAGGTTGCAAGGGTACATTGAGGCAGTGCAACTACAAGAGTTAAGGAACTCAATTGGGTGGTTAGAAAGGTTAGGGCAAAGGAAAAGAATTACGTATTCACAAGAAGTTCTGACTGATTTTAGGAGACAGGATACGATTTGGGTTTTAGCTTTACAGCTACCGGTCAATCCACAAGTAGTGTGGGATGTACCGCGCAGTTCTATTGCCAACTTAATCATGAATATAGCAACGTGTCTACCTACAGGAGAGTACATCGCGCCAAACCCAAGAATTTCATCGATTACGTTGACCCAAAGAATAACAACAACGGGGCCGTTCGCTATTCTGACTGGATCAACCCCAACTGCGCAGCAACTTAATGATGTTAGGAAGATTTATTTAGCGCTAATGTTTCCTGGACAGATTATACTTGACCTAAAAATCGATCCCGGCGAGAGGATGGATCCGGCAGTAAGAATGGTCGCTGGCGTCGTAGGTCATTTGCTCTTTACAGCGGGCGGTAGATTTACGAATTTAACACAGAATATGGCGAGACAGCTCGATATAGCCTTAAACGATTATCTACTTTATATGTATAACACTAGAGTCCAAGTCAATTATGGTCCAACAGGTGAACCGTTAGATTTCCAGATTGGAAGGAATCAATATGACTGCAATGTTTTCAGGGCAGATTTTGCGACAGGAACAGGATATAATGGATGGGCTACAATAGATGTTGAGTATAGAGATCCAGCCCCTTATGTGCATGCACAACGCTACATACGTTATTGTGGCATTGATTCGCGTGAGTTGATCAATCCAACAACATATGGCATTGGGATGACTTATCATTGCTACAACGAGATGTTACGAATGCTGGTTGCTGCAGGGAAAGATTCCGAAGCGGCGTACTTTCGCAGCATGCTACCCTTTCATATGGTAAGGTTCGCTAGAATAAACCAAATCATAAATGAGGATTTACACTCTGTGTTTTCGTTGCCAGACGATATGTTCAACGCATTATTACCCGACCTAGTTGCTGGGGCGCATCAGAACGCCGACCCAGTCGTGCTAGATGTGAGCTGGATATCGCTGTGGTTTGCTTTCAACAGATCGTTTGAACCTACGCATAGAAATGAGATGCTCGAGATTGCTCCGCTGATTGAGTCTGTTTATGCGTCTGAGCTGTCCGTGATGAAGGTAGATATACGACACTTATCATTGATGCAGAGAAGGTTTCCAGATGTCTTAATCCAAGCGAGGCCATCTCACTTCTGGAAAGCAGTTCTAAATGACAGTCCAGAGGCGGTGAAAGCAGTTATGAACTTGTCGCACTCGCATAATTTCATCAATATAAGGGATATGATGCGTTGGGTACTGCTCCCGTCGCTACAGCCATCGTTAAAGCTCGCATTGGAAGAGGAGGCATGGGCCGCTGCAAATGACTTCGAAGATCTAATGCTTACTGATCAAGTTTATATGCACCGAGATATGTTGCCAGAGCCACGGTTGGATGATATTGAGAGGTTTAGGCAGGAAGGCTTCTACTACACGAATATGTTAGAAGCCCCACCGGAGATAGATCGTGTGGTCCAGTACACCTATGAAATCGCACGTCTACAGGCAGACATGGGACAATTCCGAGCGGCTCTAAGACGTATTATGGATGATGATGACTGGGTGAGGTCTGACGGTGTCTTACGCACTGTACGCGTTAAATTCTTTGACGCGCGGCCCCCGGATGATATTCTACAGGGCTTGCCTTTTAGTTATGATACGAATGAGAAGGGTGGATTATCATACGCGACAATCAAATACGCTACTGAGACCACGATTTTCTATCTGATATATAATGTTGAGTTCTCAAATACACCTGATTCCTTGGTATTGATAAACCCGACATATACGATGACTAAAGTTTTCATTAATAAGAGAATTGTTGAGCGAGTACGGGTTGGACAGATTCTGGCTGTATTGAACAGAAGATTTGTGGCGTATAAAGGGAAAATGAGGATCATGGACATCACCCAATCGCTCAAGATGGGCACCAAGCTGGCTGCGCCAACTGTG
>ADI49563
ATGGCTGCTCAGAATGAGCAACGTCCGGAACGAATAAAAACGACGCCGTATTTAGAAGGAGATGTGCTTTCGAGTGATTCAGGGCCACTGCTTTCTGTATTCGCGTTACAAGAAATAATGCAAAAGGTAAGGCAAGTGCAAGCTGATTATATGACGGCGACACGTGAGGTTGATTTCACGGTACCGGATGTGCAAAAGATTCTTGATGACATTAAAGCGTTAGCAGCAGAACAAGTGTACAAAATCGTTAAAGTTCCTAGTATTTCATTCAGACATATCGTGATGCAGTCGAGAGACCGGGTTTTACGAGTGGATACCTACTACGAAGAGATGTCGCAGGTTGGAGACGTTATAACGGAAGATGAACCGGAAAAATTCTATTCAACCATAATCAAGAAGGTGCGATTCATACGTGGAAAGGGATCCTTTATATTGCATGACATCCCGACCAGAGATCATCGCGGTATGGAGGTCGCTGAACCAGAAGTGTTAGGAGTTGAATTCAAGAATGTGCTACCTGTGTTGACTGCCGAGCATCGCGCAATGATTCAGAATGCCTTGGATGGATCGATAATCGAGAATGGAAACGTAGCTACACGAGACGTCGACGTATTCATAGGCGCTTGTTCAGAACCGATCTATCGCATATATAATAGGTTGCAAGGGTACATTGAGGCGGTGCAGTTACAAGAGTTAAGGAACTCAATTGGGTGGTTAGAGAGGTTAGGGCAAAGGAAAAGAATTACGTATTCACAAGAGGTTTTAACTGATTTTAGGAGACAAGATACAATATGGGTTTTAGCATTACAGTTACCAGTTAATCCGCAGGTAGTGTGGGATGTGCCGCGCAGCTCTATCGCCAACTTAATCATGAATATAGCAACATGTTTACCCACAGGAGAATATATTGCGCCAAACCCGAGGATTTCATCGATCACACTGACCCAAAGAATAACGACGACAGGGCCGTTTGCTATTCTAACTGGATCAACCCCAACTGCGCAGCAGCTTAATGATGTTAGGAAGATTTATTTGGCGTTAATGTTTCCTGGACAGATTATACTTGATCTAAAAATCGATCCCGGTGAGAGGATGGATCCGGCAGTTAGAATGGTCGCTGGCGTCGTGGGTCATTTGCTCTTTACAGCGGGCGGAAGATTTACGAATTTAACACAAAATATGGCGAGACAACTTGATATAGCCCTAAACGACTATTTACTTTATATGTATAACACTAGAGTTCAGGTCAATTATGGTCCAACGGGTGAGCCGTTAGACTTTCAGATTGGGAGAAATCAGTATGACTGTAATGTTTTCAGAGCGGATTTCGCGACGGGAACAGGATACAATGGATGGGCTACAATAGATGTTGAGTATAGAGATCCAGCCCCTTACGTGCATGCGCAGCGCTACATACGCTATTGTGGTATCGATTCACGTGAGTTGATTAATCCGACGACATATGGCATTGGGATGACTTATCATTGCTACAACGAGATGTTACGAATGTTGGTTGCCGCGGGAAAAGATTCTGAGGCGGCGTACTTTCGCAGCATGTTACCCTTTCATATGGTGAGGTTCGCTAGGATAAATCAGATTATAAATGAAGATTTACACTCTGTGTTTTCGCTGCCAGATGACATGTTCAACGCATTATTACCCGACCTAGTTGCTGGGGCGCATCAGAACGCCGACCCGGTTGTACTAGATGTGAGCTGGATATCGCTGTGGTTTGCTTTCAACAGATCGTTTGAGCCAACGCATAGAAATGAGATGCTCGAAATTGCCCCACTGATTGAGTCCGTTTATGCGTCGGAACTTTCTGTGATGAAGGTGGATATGCGACACTTATCGTTGATGCAGAGAAGGTTTCCAGATGTTTTAATCCAAGCGAGGCCGTCTCATTTCTGGAAAGCGGTTCTGAATGATAGCCCGGAGGCGGTGAGAGCAGTTATGAATTTGTCGCATTCGCATAATTTCATCAATATAAGGGATATGATGCGTTGGGTATTGCTCCCATCACTACAACCATCGCTGAAGCTCGTATTAGAGGAGGAGGCGTGGGCCGCCGCGGATGACTTCGAAGATCTAATGCTTACTGATCAGGTGTATATGCATCGAGACATGTTGCCAGAACCGCGGTTGGATGACATTGAGAGGTTTAGGCAGGAAGGTTTCTATTACACGAATATGTTAGAGGCCCCGCCGGAAATAGATCGTGTGGTTCAGTACACTTATGAGATCGCACGTTTACAGGCAAACATGGGACAGTTCCGAGCGGCTTTAAGACGTATTATGGATGATGATGACTGGGTGAGGTTTGGCGGTGTTTTACGCACTGTACGCGTTAAGTTCTTTGATGCTCGACCTCCAGACGACATTCTACAAGGCTTGCCTTTCAGTTATGATACGAACGAGAAGGGTGGTTTATCATACGCGACAATTAAGTATGCTACTGAGACCACAATTTTCTATCTGATATATAATGTCGAGTTTTCGAACACGCCTGATTCTTTGGTGTTGATTAATCCAACATATACAATGACTAAAGTTTTCATTAATAAAAGAATTGTTGAGCGAGTGCGGGTCGGACAGATTTTGGCTGTATTGAACAGAAGATTTGTGGCATACAAAGGAAAAATGAGAATCATGGACATCACCCAATCGCTCAAGATGGGCACCAAGCTGGCTGCGCCAACTGTG
>ADI49553
ATGGCTGCTCAGAATGAGCAACGTCCGGAACGAATAAAAACGACACCGTATTTAGAGGGAGATGTGCTTTCGAGTGATTCAGGACCACTGCTTTCCGTGTTCGCGTTGCAAGAGATAATGCAGAAAGTGAGACAAGTGCAAGCTGATTATATGACTGCAACACGAGAGGTTGACTTCACAGTGCCGGATGTACAAAAGATTCTAGATGACATTAAAGCGTTAGCCGCAGAGCAGGTGTATAAAATCGTCAAAGTTCCCAGTATTTCGTTCAGACATATCGTAATGCAGTCGAGAGATCGAGTTTTACGAGTAGATACCTACTATGAAGAGATGTCGCAGGTTGGAGATGTTATAACGGAGGATGAGCCAGAAAAATTCTATTCAACCATAATTAAGAAGGTACGGTTCATACGCGGAAAAGGATCCTTTATATTGCATGATATTCCGACCAGAGATCATCGCGGTATGGAAGTTGCAGAGCCGGAAGTGTTGGGGGTTGAATTTAAGAATGTGTTACCTGTGTTGACCGCCGAGCATCGCGCGATGATTCAGAACGCATTGGATGGATCAATAATCGAAAATGGAAATGTAGCCACACGAGATGTCGACGTATTCATAGGCGCTTGTTCTGAACCGATCTATCGCATATATAATAGGTTACAAGGGTATATTGAGGCGGTGCAGTTACAAGAGTTAAGGAACTCAATTGGTTGGTTAGAAAGGTTGGGACAGAGGAAAAGGATTACGTATTCACAAGAAGTTCTAACTGATTTTAGAAGACAGGATACAATTTGGGTTTTAGCTTTACAGTTACCGGTTAATCCGCAAGTAGTGTGGGATGTGCCACGCAGTTCTATTGCCAACTTAATCATGAATATAGCAACGTGTTTACCTACAGGAGAATACATCGCACCAAATCCAAGGATATCATCGATTACGTTGACTCAAAGGATTACGACAACAGGGCCATTCGCTATTCTGACTGGGTCAACCCCAACTGCGCAGCAACTTAATGATGTTAGGAAGATCTACTTGGCGCTAATGTTTCCTGGGCAGATTATACTTGATCTAAAGATTGATCCCGGTGAGAGGATGGATCCGGCAGTAAGGATGGTCGCTGGTGTTGTGGGTCATTTACTTTTTACAGCAGGTGGAAGATTTACAAATTTGACACAAAATATGGCGAGACAGCTTGATATAGCTCTAAACGATTATCTACTTTATATGTATAACACTAGAGTCCAAGTCAATTATGGTCCAACGGGTGAACCGTTAGATTTCCAGATTGGAAGGAATCAATATGACTGTAATGTTTTCAGAGCAGATTTTGCGACAGGAACGGGATATAATGGATGGGCTACAATAGATGTTGAGTATAGAGATCCAGCCCCTTATGTGCATGCACAACGCTACATACGTTATTGTGGCATTGATTCGCGTGAGTTAATCAATCCAACAACATATGGCATTGGGATGACTTATCACTGCTACAACGAGATGTTACGAATGCTGGTTGCTGCAGGGAAAGATTCTGAAGCGGCGTACTTTCGCAGTATGCTACCTTTTCATATGGTAAGGTTCGCTAGAATAAACCAAATCATAAATGAAGACTTACACTCTGTGTTTTCGTTGCCAGACGATATGTTCAACGCATTATTACCTGACCTAATTGCTGGGGCGCATCAGAACGCCGACCCAGTTGTGCTAGATGTAAGCTGGATATCGCTGTGGTTTGCTTTCAACAGATCATTTGAACCTACGCATAGAAATGAGATGCTCGAGATTGCTCCGTTGATCGAGTCCGTTTATGCGTCTGAGTTATCCGTGATGAAGGTAGATATGCGACATTTATCATTGATGCAGAGACGGTTCCCAGATGTTTTAATCCAAGCAAGACCATCTCATTTCTGGAAAGCGGTTCTAAATGACAGTCCAGAGGCAGTGAAAGCAGTTATGAACTTGTCGCATTCACATAATTTCATCAATATAAGAGATATGATGCGTTGGGTACTGCTCCCGTCACTACAGCCATCGTTAAAGCTCGTATTGGAAGAGGAGGCATGGGCCGCTGCAAACGACTTCGAAGATCTAATGCTTACTGATCAAGTTTATATGCATCGAGATATGTTGCCAGAGCCGCGATTGGATGATATTGAGAGGTTTAGGCAGGAGGGCTTCTACTACACGAATATGTTGGAAGCGCCACCGGAGATAGATCGTGTGGTCCAGTACACTTATGAAATCGCACGTTTACAGGCAAACATGGGGCAATTCCGAGCGGCTTTAAGGCGTATTATGGATGATGATGACTGGGTAAGGTTTGGCGGTGTGCTACGCACTGTACGCGTTAAATTCTTCGATGCGCGACCCCCAGACGATATTTTGCAGGGCTTGCCTTTCAGTTATGATACGAACGAGAAGGGTGGATTATCATACGCGACAATCAAGTATGCTACTGAAACCACAATTTTCTATCTGATATATAATGTTGAGTTCTCAAATACACCTGACTCCTTAGTATTGATAAACCCGACATATACGATGACTAAAGTTTTCATTAATAAGAGAATCGTTGAGCGAGTACGGGTTGGACAGATTCTGGCTGTATTGAACAGAAGATTTGTGGCATATAAAGGAAAAATGAGGATCATGGACATCACCCAGTCGCTCAAGATGGGCACCAAGCTGGCTGCGCCAACTGTG
>ADI49543
ATGGCTGCTCAGAATGAGCAACGTCCGGAGCGAATAAAAACGACACCATATTTAGAGGGAGATGTGCTTTCGAGTGATTCAGGACCGCTGCTTTCTGTGTTCGCGTTGCAAGAAATAATGCAAAAAGTGAGACAAGTGCAAGCTGATTATATGACTGCAACACGAGAGGTTGACTTCACAGTGCCGGATGTACAAAAGATTCTAGATGACATTAAAGCGTTAGCCGCAGAGCAGGTGTATAAAATCGTCAAAGTTCCCAGCATTTCGTTCAGACATATCGTAATGCAATCAAGAGATCGAGTCTTACGAGTAGATACCTACTATGAAGAGATGTCGCAGGTTGGAGACGTTATAACGGAAGATGAGCCAGAAAAATTCTATTCAACCATAATTAAGAAGGTACGGTTCATACGCGGAAAGGGATCCTTTATATTGCATGATATTCCAACCAGAGATCATCGCGGTATGGAAGTTGCAGAACCAGAAGTGTTGGGAGTTGAATTTAAAAATGTGTTACCTGTGTTGACCGCCGAGCATCGTGCGATGATTCAGAACGCATTGGATGGATCGATAATCGAAAATGGAAATGTAGCCACACGAGATGTCGACGTATTCATAGGTGCTTGTTCTGAGCCGATCTATCGCATATATAATAGGTTGCAAGGATACATTGAAGCGGTGCAGTTACAAGAGTTAAGAAACTCAATTGGCTGGTTAGAAAGATTGGGACAGAGGAAAAGGATTACGTATTCACAAGAGGTTCTGACTGACTTTAGGAGACAGGACACGATTTGGGTTTTAGCTTTACAGCTACCGGTTAATCCGCAAGTAGTGTGGGATGTGCCACGCAGTTCTATTGCCAACTTAATTATGAATATAGCGACGTGTTTACCTACAGGAGAATATATCGCACCAAATCCAAGGATTTCATCGATTACGCTGACTCAAAGAATTACGACAACGGGGCCGTTCGCTATTCTGACCGGATCAACCCCAACTGCGCAGCAACTCAATGATGTTAGGAAGATCTACTTAGCGCTAATGTTTCCCGGACAGATTATACTTGATCTCAAAATCGATCCCGGTGAGAGGATGGATCCGGCAGTAAGGATGGTCGCTGGTGTTGTAGGTCATTTACTCTTTACAGCAGGTGGAAGATTTACAAATTTGACACAGAATATGGCGAGACAGCTTGATATAGCTTTAAATGATTATCTACTTTATATGTATAACACTAGAGTCCAAGTCAATTATGGTCCGACAGGTGAACCGTTAGATTTCCAGATTGGAAGGAATCAATATGACTGTAATGTTTTCAGAACAGATTTTGCGACAGGAACAGGGTATAATGGATGGGCTACAATAGATGTCGAGTATAGAGATCCAGCCCCCTATGTGCATGCACAACGCTACATACGTTATTGTGGCATTGATTCGCGCGAGTTGATCAATCCAACAACATACGGCATTGGGATGACTTATCATTGCTACAACGAGATGTTACGAATGCTAGTTGCTGCAGGGAAAGATTCCGAAGCGGCGTATTTCCGTAGCATGCTACCCTTTCACATGGTGAGGTTCGCTAGAATAAACCAAATCATAAATGAAGATTTACACTCTGTGTTCTCGCTGCCAGACGATATGTTCAACGCATTATTACCCAACCTAATTGCTGGAGCGCATCAGAACGCCGACCCAGTCGTACTAGATGTTAGCTGGATATCGCTGTGGTTTGCTTTCAACAGATCATTTGAACCTACGCACAGAAATGAGATGCTCGAGATTGCTCCGCTGATCGAATCCGTTTATGCGTCCGAGTTATCCGTGATGAAGGTAGACATGCGACACTTATCCTTAATGCAGAGAAGGTTTCCAGATGTTCTAATCCAGGCGAGGCCATCTCATTTCTGGAAGGCAGTTCTAAATGATAGTCCAGAGGCAGTGAAAGCCGTTATGAATTTGTCGCATTCGCATAATTTCATCAATATAAGGGATATGATGCGTTGGGTGTTTCTCCCATCACTGCAGCCATCGTTAAAGCTCGTGTTGGAAGAGGAGGCATGGGCTGCCGCAAACGACTTCGAAGATCTAATGCTTACTGATCAAGTTTACATGCACCGAGATATGCTGCCAGAGCCGCGGTTGGATGATATTGAGAGGTTTAGGCAGGAGGGCTTCTACTACACGAATATGTTAGAAGCGCCACCGGAGATAGACCGTGTGGTTCAGTACACTTATGAAATCGCACGTCTACAGGCAAACATGGGGCAATTCCGAGCGGCTTTAAGACGTATTATGGATGATAACGACTGGGTAAGGTTTGGCGGTGTGTTACGCACTGTACGCGTTAAATTCTTCGACGCGCGGCCCCCAGACGACATTTTGCAAGGCTTGCCTTTCAGTTATGATACGAATGAGAAAGGTGGATTATCATACGCGACAATCAAGTACGCTACTGAGACCACAATTTTCTATCTGATATATAATGTTGAGTTCTCAAATACACCCGACTCTTTGGTATTGATAAACCCGACATATACGATGACTAAAGTTTTTATTAATAAGAGAATCGTTGAGCGAGTAAGGGTTGGACAGATTTTGGCTGTATTGAACAGAAGATTTGTGGCATATAAAGGAAAAATGAGGATTATGGACATCACCCAATCGCTTAAGATGGGCACCAAGCTGGCTGCGCCAACTGTG
>ADI49533
ATGGCTGCTCAGAATGAGCAACGTCCGGAACGAATAAAAACGACACCGTATTTAGAGGGAGATGTGCTTTCGAGTGATTCAGGACCACTGCTTTCCGTGTTCGCGTTGCAAGAGATAATGCAGAAAGTGAGACAAGTGCAAGCTGATTATATGACTGCAACACGAGAGGTTGACTTCACAGTGCCGGATGTACAAAAGATTCTAGATGACATTAAAGCGTTAGCCGCAGAGCAGGTGTATAAAATCGTCAAAGTTCCCAGTATTTCGTTCAGACATATCGTAATGCAGTCGAGAGATCGAGTTTTACGAGTAGATACCTACTATGAAGAGATGTCGCAGGTTGGAGATGTTATAACGGAGGATGAGCCAGAAAAATTCTATTCAACCATAATTAAGAAGGTACGGTTCATACGCGGAAAAGGATCCTTTATATTGCATGATATTCCGACCAGAGATCATCGCGGTATGGAAGTTGCAGAGCCGGAAGTGTTGGGGGTTGAATTTAAGAATGTGTTACCTGTGTTGACCGCCGAGCATCGCGCGATGATTCAGAACGCATTGGATGGATCAATAATCGAAAATGGAAATGTAGCCACACGAGATGTCGACGTATTCATAGGCGCTTGTTCTGAACCGATCTATCGCATATATAATAGGTTACAAGGGTATATTGAGGCGGTGCAGTTACAAGAGTTAAGGAACTCAATTGGTTGGTTAGAAAGGTTGGGACAGAGGAAAAGGATTACGTATTCACAAGAAGTTCTAACTGATTTTAGAAGACAGGATACAATTTGGATTTTAGCTTTACAGTTACCGGTTAATCCGCAAGTAGTGTGGGATGTGCCACGCAGTTCTATTGCCAACTTAATCATGAATATAGCAACGTGTTTACCTACAGGAGAATACATCGCACCAAATCCAAGGATATCATCGATTACGTTGACTCAAAGGATTACGACAACAGGGCCATTCGCTATTCTGACTGGGTCAACCCCAACTGCGCAGCAACTTAATGATGTTAGGAAGATCTACTTGGCGCTAATGTTTCCTGGGCAGATTATACTTGATCTAAAGATTGATCCCGGTGAGAGGATGGATCCGGCAGTAAGGATGGTCGCTGGTGTTGTGGGTCATTTACTTTTTACAGCAGGTGGAAGATTTACAAATTTGACACAAAATATGGCGAGACAGCTTGATATAGCTCTAAACGATTATCTACTTTATATGTATAACACTAGAGTCCAAGTCAATTATGGTCCAACGGGTGAACCGTTAGATTTCCAGATTGGAAGGAATCAATATGACTGTAATGTTTTCAGAGCAGATTTTGCGACAGGAACGGGATATAATGGATGGGCTACAATAGATGTTGAGTATAGAGATCCAGCCCCTTATGTGCATGCACAACGCTACATACGTTATTGTGGCATTGATTCGCGTGAGTTAATCAATCCAACAACATATGGCATTGGGATGACTTATCACTGCTACAACGAGATGTTACGAATGCTGGTTGCTGCAGGGAAAGATTCTGAAGCGGCGTACTTTCGCAGTATGCTACCTTTTCATATGGTAAGGTTCGCTAGAATAAACCAAATCATAAATGAAGACTTACACTCTGTGTTTTCGTTGCCAGACGATATGTTCAACGCATTATTACCTGACCTAATTGCTGGGGCGCATCAGAACGCCGACCCAGTTGTGCTAGATGTAAGCTGGATATCGCTGTGGTTTGCTTTCAACAGATCATTTGAACCTACGCATAGAAATGAGATGCTCGAGATTGCTCCGTTGATCGAGTCCGTTTATGCGTCTGAGTTATCCGTGATGAAGGTAGATATGCGACATTTATCATTGATGCAGAGACGGTTCCCAGATGTTTTAATCCAAGCAAGACCATCTCATTTCTGGAAAGCGGTTCTAAATGACAGTCCAGAGGCAGTGAAAGCAGTTATGAACTTGTCGCATTCACATAATTTCATCAATATAAGAGATATGATGCGTTGGGTACTGCTCCCGTCACTACAGCCATCGTTAAAGCTCGTATTGGAAGAGGAGGCATGGGCCGCTGCAAACGACTTCGAAGATCTAATGCTTACTGATCAAGTTTATATGCATCGAGATATGTTGCCAGAGCCGCGATTGGATGATATTGAGAGGTTTAGGCAGGAGGGCTTCTACTACACGAATATGTTGGAAGCGCCACCGGAGATAGATCGTGTGGTCCAGTACACTTATGAAATCGCACGTTTACAGGCAAACATGGGGCAATTCCGAGCGGCTTTAAGGCGTATTATGGATGATGATGACTGGGTAAGGTTTGGCGGTGTGCTACGCACTGTACGCGTTAAATTCTTCGATGCGCGACCCCCAGACGATATTTTGCAGGGCTTGCCTTTCAGTTATGATACGAACGAGAAGGGTGGATTATCATACGCGACAATCAAGTATGCTACTGAAACCACAATTTTCTATCTGATATATAATGTTGAGTTCTCAAATACACCTGACTCCTTAGTATTGATAAACCCGACATATACGATGACTAAAGTTTTCATTAATAAGAGAATCGTTGAGCGAGTACGGGTTGGACAGATTCTGGCTGTATTGAACAGAAGATTTGTGGCATATAAAGGAAAAATGAGGATCATGGACATCACCCAGTCGCTCAAGATGGGCACCAAGCTGGCTGCGCCAACTGTG
>ADI49524
ATGGCTGCTCAGAATGAGCAACGTCCGGAACGAATAAAAACGACACCGTATTTAGAGGGAGATGTGCTTTCGAGTGATTCAGGACCACTGCTTTCCGTGTTCGCGTTGCAAGAGATAATGCAGAAAGTGAGACAAGTGCAAGCTGATTATATGACTGCAACACGAGAGGTTGACTTCACAGTGCCGGATGTACAAAAGATTCTAGATGACATTAAAGCGTTAGCCGCAGAGCAGGTGTATAAAATCGTCAAAGTTCCCAGTATTTCGTTCAGACATATCGTAATGCAGTCGAGAGATCGAGTTTTACGAGTAGATACCTACTATGAAGAGATGTCGCAGGTTGGAGATGTTATAACGGAGGATGAGCCAGAAAAATTCTATTCAACCATAATTAAGAAGGTACGGTTCATACGCGGAAAAGGATCCTTTATATTGCATGATATTCCGACCAGAGATCATCGCGGTATGGAAGTTGCAGAGCCGGAAGTGTTGGGGGTTGAATTTAAGAATGTGTTACCTGTGTTGACCGCCGAGCATCGCGCGATGATTCAGAACGCATTGGATGGATCAATAATCGAAAATGGAAATGTAGCCACACGAGATGTCGACGTATTCATAGGCGCTTGTTCTGAACCGATCTATCGCATATATAATAGGTTACAAGGGTATATTGAGGCGGTGCAGTTACAAGAGTTAAGGAACTCAATTGGTTGGTTAGAAAGGTTGGGACAGAGGAAAAGGATTACGTATTCACAAGAAGTTCTAACTGATTTTAGGAGACAGGATACAATTTGGGTTTTAGCTTTACAGTTACCGGTTAATCCGCAAGTAGTGTGGGATGTGCCACGCAGTTCTATTGCCAACTTAATCATGAATATAGCAACGTGTTTACCTACAGGAGAATACATCGCACCAAATCCAAGGATATCATCGATTACGTTGACTCAAAGGATTACGACAACAGGGCCATTCGCTATTCTRACCGGGTCAACCCCAACTGCGCAGCAACTTAATGATGTTAGGAAGATCTACTTGGCGCTAATGTTTCCTGGGCAGATTATACTTGATCTAAAGATTGATCCCGGTGAGAGGATGGATCCGGCAGTAAGGATGGTCGCTGGTGTTGTGGGTCATTTACTTTTTACAGCAGGTGGAAGATTTACAAATTTGACACAAAATATGGCGAGACAGCTTGATATAGCTCTAAACGATTATCTACTTTATATGTATAACACTAGAGTCCAAGTCAATTATGGTCCAACGGGTGAACCGTTAGATTTCCAGATTGGAAGGAATCAATATGACTGTAATGTTTTCAGAGCAGATTTTGCGACAGGAACGGGATATAATGGATGGGCTACAATAGATGTTGAGTATAGAGATCCAGCCCCTTATGTGCATGCACAACGCTACATACGTTATTGTGGCATTGATTCGCGTGAGTTAATCAATCCAACAACATATGGCATTGGGATGACTTATCACTGCTACAACGAGATGTTACGAATGCTGGTTGCTGCAGGGAAAGATTCTGAAGCGGCGTACTTTCGCAGTATGCTACCTTTTCATATGGTAAGGTTCGCTAGAATAAACCAAATCATAAATGAAGACTTACACTCTGTGTTTTCGTTGCCAGACGATATGTTCAACGCATTATTACCTGACCTAATTGCTGGGGCGCATCAGAACGCCGACCCAGTTGTGCTAGATGTAAGCTGGATATCGCTGTGGTTTGCTTTCAACAGATCATTTGAACCTACGCATAGAAATGAGATGCTCGAGATTGCTCCGTTGATCGAGTCCGTTTATGCGTCTGAGTTATCCGTGATGAAGGTAGATATGCGACATTTATCATTGATGCAGAGAAGGTTCCCAGATGTTTTAATCCAAGCAAGACCATCTCATTTCTGGAAAGCGGTTCTAAATGACAGTCCAGAGGCAGTGAAAGCAGTTATGAACTTGTCGCATTCACATAATTTCATCAATATAAGAGATATGATGCGTTGGGTACTGCTCCCGTCACTACAGCCATCGTTAAAGCTCGTATTGGAAGAGGAGGCATGGGCTGCTGCAAACGACTTCGAAGATCTAATGCTTACTGATCAAGTTTATATGCATCGAGATATGTTGCCAGAGCCGCGATTGGATGATATTGAGAGGTTTAGGCAGGAGGGCTTCTACTACACGAATATGTTGGAAGCGCCACCGGAGATAGATCGTGTGGTCCAGTACACTTATGAAATCGCACGTTTACAGGCAAACATGGGGCAATTCCGAGCGGCTTTAAGGCGTATTATGGATGATGATGACTGGGTAAGGTTTGGCGGTGTGCTACGCACTGTACGCGTTAAATTCTTCGATGCGCGACCCCCAGACGATATTTTGCAGGGCTTGCCTTTCAGTTATGATACGAACGAGAAGGGTGGATTATCATACGCGACAATCAAGTATGCTACTGAAACCACAATTTTCTATCTGATATATAATGTTGAGTTCTCAAATACACCTGACTCCTTAGTATTGATAAACCCGACATATACGATGACTAAAGTTTTCATTAATAAGAGAATCGTTGAGCGAGTACGGGTTGGACAGATTCTGGCTGTATTGAACAGAAGATTTGTGGCATATAAAGGAAAAATGAGGATCATGGACATCACCCAGTCGCTCAAGATGGGCACCAAGCTGGCTGCGCCAACTGTG
>ADI49515
ATGGCTGCTCAGAATGAGCAACGTCCGGAACGAATAAAAACGACACCATATTTAGAGGGAGATGTGCTTTCGAGTGATTCAGGACCGCTGCTTTCTGTGTTCGCGTTGCAAGAAATAATGCAAAAAGTGAGACAAGTGCAAGCTGATTATATGACTGCAACACGAGAGGTTGACTTCACAGTGCCGGATGTACAAAAGATTCTAGATGACATTAAAGCGTTAGCCGCAGAGCAGGTGTATAAAATCGTCAAAGTTCCCAGCATTTCGTTCAGACATATCGTAATGCAATCAAGAGATCGAGTCTTACGAGTAGATACCTACTATGAAGAGATGTCGCAGGTTGGAGACGTTATAACGGAAGATGAGCCAGAAAAATTCTATTCAACCATAATTAAGAAGGTACGGTTCATACGCGGAAAGGGATCCTTTATATTGCATGATATTCCAACCAGAGATCATCGCGGTATGGAAGTTGCAGAACCAGAAGTGTTGGGAGTTGAATTTAAAAATGTGTTACCTGTGTTGACCGCCGAGCATCGTGCGATGATTCAGAACGCATTGGATGGATCGATAATCGAGAATGGAAATGTAGCCACACGAGACGTCGACGTATTCATAGGTGCTTGTTCTGAGCCGATCTATCGCATATATAATAGGTTGCAAGGATACATTGAAGCGGTGCAGTTACAAGAGTTAAGGAACTCAATTGGCTGGTTAGAAAGATTGGGACAGAGGAAAAGGATTACGTATTCACAAGAGGTTCTGACTGACTTTAGGAGACAGGACACGATTTGGGTTTTAGCTTTACAGCTACCGGTTAATCCGCAAGTAGTGTGGGATGTGCCACGCAGTTCTATTGCCAACTTAATTATGAATATAGCGACGTGTTTACCTACAGGAGAATATATCGCACCAAATCCAAGGATTTCATCGATTACGCTGACTCAAAGAATTACGACAACGGGGCCGTTCGCTATTCTGACCGGGTCAACCCCAACTGCGCAGCAACTCAATGATGTTAGGAAGATCTACTTAGCGCTAATGTTTCCCGGACAGATTATACTTGATCTCAAAATCGATCCCGGTGAGAGGATGGATCCGGCAGTAAGGATGGTCGCTGGTGTTGTAGGTCATTTACTCTTTACAGCAGGTGGAAGATTTACAAATTTGACACAGAATATGGCGAGACAGCTTGATATAGCTTTAAATGATTATCTACTTTATATGTATAACACTAGAGTCCAAGTCAATTATGGTCCGACAGGTGAACCGTTAGATTTCCAGATTGGAAGGAATCAATATGACTGTAATGTTTTCAGAGCAGACTTTGCGACAGGAACAGGGTATAATGGGTGGGCTACAATAGATGTCGAGTATAGAGATCCAGCCCCTTATGTGCATGCGCAACGCTACATACGTTATTGTGGTATTGATTCGCGCGAGTTGATCAATCCAACAACATACGGCATTGGGATGACTTATCATTGCTACAACGAGATGTTACGAATGCTAGTTGCTGCAGGGAAAGATTCCGAAGCGGCGTATTTCCGTAGCATGCTACCCTTTCATATGGTGAGGTTCGCTAGAATAAACCAAATCATAAATGAAGATTTACACTCTGTGTTCTCGCTGCCAGACGATATGTTCAACGCATTATTACCCGACCTAATTGCTGGAGCGCATCAGAACGCCGACCCAGTCGTACTAGATGTTAGCTGGATATCGCTGTGGTTTGCTTTCAACAGATCATTTGAACCTACGCACAGAAATGAGATGCTCGAGATTGCTCCGCTGATCGAATCCGTTTATGCGTCCGAGTTATCCGTGATGAAGGTAGACATGCGACACTTATCCTTAATGCAGAGAAGGTTTCCAGACGTTCTAATCCAGGCGAGGCCATCTCATTTCTGGAAGGCAGTCCTAAATGATAGTCCAGAGGCAGTGAAAGCCGTTATGAATTTGTCGCATTCGCATAATTTTATCAATATAAGGGATATGATGCGTTGGGTGTTTCTCCCATCACTGCAGCCATCGTTAAAGCTCGTGTTGGAAGAGGAGGCATGGGCTGCCGCAAACGACTTCGAAGATCTAATGCTTACTGATCAAGTTTACATGCACCGAGATATGCTGCCAGAGCCGCGGTTGGATGATATTGAGAGGTTTAGGCAGGAGGGCTTCTACTACACGAATATGTTAGAAGCGCCACCGGAGATAGACCGTGTGGTTCAGTACACTTATGAAATCGCACGTCTACAAGCAAACATGGGGCAATTCCGAGCGGCTTTAAGACGTATTATGGATGATAACGACTGGGTAAGGTTTGGCGGTGTGTTACGCACTGTACGCGTTAAATTCTTCGACGCGCGGCCCCCAGACGACATTTTGCAAGGCTTGCCTTTCAGTTATGATACGAATGAGAAAGGTGGATTATCATACGCGACAATCAAGTACGCTACTGAGACCACAATTTTCTATCTGATATATAATGTTGAGTTCTCAAATACACCCGACTCTTTGGTATTGATAAACCCGACATATACGATGACTAAAGTTTTTATTAATAAGAGAATCGTTGAGCGAGTAAGGGTTGGACAGATTTTGGCTGTATTGAGCAGAAGATTTGTGGCATATAAAGGAAAAATGAGGATTATGGACATCACCCAATCGCTTAAGATGGGCACCAAGCTGGCTGCGCCAACTGTG
>ADI49500
ATGGCTGCTCAGAATGAGCAACGTCCGGAACGAATAAAAACGACACCGTATTTAGAGGGAGATGTGCTTTCGAGTGATTCAGGACCACTGCTTTCCGTGTTCGCGTTGCAAGAGATAATGCAGAAAGTGAGACAAGTGCAAGCTGATTATATGACTGCAACACGAGAGGTTGACTTCACAGTGCCGGATGTACAAAAGATTCTAGATGACATTAAAGCGTTAGCCGCAGAGCAGGTGTATAAAATCGTCAAAGTTCCCAGTATTTCGTTCAGACATATCGTAATGCAGTCGAGAGATCGAGTTTTACGAGTAGATACCTACTATGAAGAGATGTCGCAGGTTGGAGATGTTATAACGGAGGATGAGCCAGAAAAATTCTATTCAACCATAATTAAGAAGGTACGGTTCATACGCGGAAAAGGATCCTTTATATTGCATGATATTCCGACCAGAGATCATCGCGGTATGGAAGTTGCAGAGCCGGAAGTGTTGGGGGTTGAATTTAAGAATGTGTTACCTGTGTTGACCGCCGAGCATCGCGCGATGATTCAGAACGCATTGGATGGATCAATAATCGAAAATGGAAATGTAGCCACACGAGATGTCGACGTATTCATAGGCGCTTGTTCTGAACCGATCTATCGCATATATAATAGGTTACAAGGGTATATTGAGGCGGTGCAGTTACAAGAGTTAAGGAACTCAATTGGTTGGTTAGAAAGGTTGGGACAGAGGAAAAGGATTACGTATTCACAAGAAGTTCTAACTGATTTTAGAAGACAGGATACAATTTGGATTTTAGCTTTACAGTTACCGGTTAATCCGCAAGTAGTGTGGGATGTGCCACGCAGTTCTATTGCCAACTTAATCATGAATATAGCAACGTGTTTACCTACAGGAGAATACATCGCACCAAATCCAAGGATATCATCGATTACGTTGACTCAAAGGATTACGACAACAGGGCCATTCGCTATTCTGACTGGGTCAACCCCAACTGCGCAGCAACTTAATGATGTTAGGAAGATCTACTTGGCGCTAATGTTTCCTGGGCAGATTATACTTGATCTAAAGATTGATCCCGGTGAGAGGATGGATCCGGCAGTAAGGATGGTCGCTGGTGTTGTGGGTCATTTACTTTTTACAGCAGGTGGAAGATTTACAAATTTGACACAAAATATGGCGAGACAGCTTGATATAGCTCTAAACGATTATCTACTTTATATGTATAACACTAGAGTCCAAGTCAATTATGGTCCAACGGGTGAACCGTTAGATTTCCAGATTGGAAGGAATCAATATGACTGTAATGTTTTCAGAGCAGATTTTGCGACAGGAACGGGATATAATGGATGGGCTACAATAGATGTTGAGTATAGAGATCCAGCCCCTTATGTGCATGCACAACGCTACATACGTTATTGTGGCATTGATTCGCGTGAGTTAATCAATCCAACAACATATGGCATTGGGATGACTTATCACTGCTACAACGAGATGTTACGAATGCTGGTTGCTGCAGGGAAAGATTCTGAAGCGGCGTACTTTCGCAGTATGCTACCTTTTCATATGGTAAGGTTCGCTAGAATAAACCAAATCATAAATGAAGACTTACACTCTGTGTTTTCGTTGCCAGACGATATGTTCAACGCATTATTACCTGACCTAATTGCTGGGGCGCATCAGAACGCCGACCCAGTTGTGCTAGATGTAAGCTGGATATCGCTGTGGTTTGCTTTCAACAGATCATTTGAACCTACGCATAGAAATGAGATGCTCGAGATTGCTCCGTTGATCGAGTCCGTTTATGCGTCTGAGTTATCCGTGATGAAGGTAGATATGCGACATTTATCATTGATGCAGAGACGGTTCCCAGATGTTTTAATCCAAGCAAGACCATCTCATTTCTGGAAAGCGGTTCTAAATGACAGTCCAGAGGCAGTGAAAGCAGTTATGAACTTGTCGCATTCACATAATTTCATCAATATAAGAGATATGATGCGTTGGGTACTGCTCCCGTCACTACAGCCATCGTTAAAGCTCGTATTGGAAGAGGAGGCATGGGCCGCTGCAAACGACTTCGAAGATCTAATGCTTACTGATCAAGTTTATATGCATCGAGATATGTTGCCAGAGCCGCGATTGGATGATATTGAGAGGTTTAGGCAGGAGGGCTTCTACTACACGAATATGTTGGAAGCGCCACCGGAGATAGATCGTGTGGTCCAGTACACTTATGAAATCGCACGTTTACAGGCAAACATGGGGCAATTCCGAGCGGCTTTAAGGCGTATTATGGATGATGATGACTGGGTAAGGTTTGGCGGTGTGCTACGCACTGTACGCGTTAAATTCTTCGATGCGCGACCCCCAGACGATATTTTGCAGGGCTTGCCTTTCAGTTATGATACGAACGAGAAGGGTGGATTATCATACGCGACAATCAAGTATGCTACTGAAACCACAATTTTCTATCTGATATATAATGTTGAGTTCTCAAATACACCTGACTCCTTAGTATTGATAAACCCGACATATACGATGACTAAAGTTTTCATTAATAAGAGAATCGTTGAGCGAGTACGGGTTGGACAGATTCTGGCTGTATTGAACAGAAGATTTGTGGCATATAAAGGAAAAATGAGGATCATGGACATCACCCAGTCGCTCAAGATGGGCACCAAGCTGGCTGCGCCAACTGTG
>ADI49495
ATGGCTGCTCAGAATGAGCAACGTCCGGAACGAATAAAAACGACACCGTATTTAGAGGGAGATGTGCTTTCGAGTGATTCAGGACCACTGCTTTCCGTGTTCGCGTTGCAAGAGATAATGCAGAAAGTGAGACAAGTGCAAGCTGATTATATGACTGCAACACGAGAGGTTGACTTCACAGTGCCGGATGTACAAAAGATTCTAGATGACATTAAAGCGTTAGCCGCAGAGCAGGTGTATAAAATCGTCAAAGTTCCCAGTATTTCGTTCAGACATATCGTAATGCAGTCGAGAGATCGAGTTTTACGAGTAGATACCTACTATGAAGAGATGTCGCAGGTTGGAGATGTTATAACGGAGGATGAGCCAGAAAAATTCTATTCAACCATAATTAAGAAGGTACGGTTCATACGCGGAAAAGGATCCTTTATATTGCATGATATTCCGACCAGAGATCATCGCGGTATGGAAGTTGCAGAGCCGGAAGTGTTGGGGGTTGAATTTAAGAATGTGTTACCTGTGTTGACCGCCGAGCATCGCGCGATGATTCAGAACGCATTGGATGGATCAATAATCGAAAATGGAAATGTAGCCACACGAGATGTCGACGTATTCATAGGCGCTTGTTCTGAACCGATCTATCGCATATATAATAGGTTACAAGGGTATATTGAGGCGGTGCAGTTACAAGAGTTAAGGAACTCAATTGGTTGGTTAGAAAGGTTGGGACAGAGGAAAAGGATTACGTATTCACAAGAAGTTCTAACTGATTTTAGAAGACAGGATACAATTTGGATTTTAGCTTTACAGTTACCGGTTAATCCGCAAGTAGTGTGGGATGTGCCACGCAGTTCTATTGCCAACTTAATCATGAATATAGCAACGTGTTTACCTACAGGAGAATACATCGCACCAAATCCAAGGATATCATCGATTACGTTGACTCAAAGGATTACGACAACAGGGCCATTCGCTATTCTGACTGGGTCAACCCCAACTGCGCAGCAACTTAATGATGTTAGGAAGATCTACTTGGCGCTAATGTTTCCTGGGCAGATTATACTTGATCTAAAGATTGATCCCGGTGAGAGGATGGATCCGGCAGTAAGGATGGTCGCTGGTGTTGTGGGTCATTTACTTTTTACAGCAGGTGGAAGATTTACAAATTTGACACAAAATATGGCGAGACAGCTTGATATAGCTCTAAACGATTATCTACTTTATATGTATAACACTAGAGTCCAAGTCAATTATGGTCCAACGGGTGAACCGTTAGATTTCCAGATTGGAAGGAATCAATATGACTGTAATGTTTTCAGAGCAGATTTTGCGACAGGAACGGGATATAATGGATGGGCTACAATAGATGTTGAGTATAGAGATCCAGCCCCTTATGTGCATGCACAACGCTACATACGTTATTGTGGCATTGATTCGCGTGAGTTAATCAATCCAACAACATATGGCATTGGGATGACTTATCACTGCTACAACGAGATGTTACGAATGCTGGTTGCTGCAGGGAAAGATTCTGAAGCGGCGTACTTTCGCAGTATGCTACCTTTTCATATGGTAAGGTTCGCTAGAATAAACCAAATCATAAATGAAGACTTACACTCTGTGTTTTCGTTGCCAGACGATATGTTCAACGCATTATTACCTGACCTAATTGCTGGGGCGCATCAGAACGCCGACCCAGTYGTRCTAGATGTRAGCTGGATATCGCTGTGGTTTGCTTTCAACAGATCATTTGAACCTACGCATAGAAATGAGATGCTCGAGATTGCTCCGTTGATCGAGTCCGTTTATGCGTCTGAGTTATCCGTGATGAAGGTAGATATGCGACATTTATCATTGATGCAGAGACGGTTCCCAGATGTTTTAATCCAAGCAAGACCATCTCATTTCTGGAAAGCGGTTCTAAATGACAGTCCAGAGGCAGTGAAAGCAGTTATGAACTTGTCGCATTCACATAATTTCATCAATATAAGAGATATGATGCGTTGGGTACTGCTCCCGTCACTACAGCCATCGTTAAAGCTCGTATTGGAAGAGGAGGCATGGGCCGCTGCAAACGACTTCGAAGATCTAATGCTTACTGATCAAGTTTATATGCATCGAGATATGTTGCCAGAGCCGCGATTGGATGATATTGAGAGGTTTAGGCAGGAGGGCTTCTACTACACGAATATGTTGGAAGCGCCACCGGAGATAGATCGTGTGGTCCAGTACACTTATGAAATCGCACGTTTACAGGCAAACATGGGGCAATTCCGAGCGGCTTTAAGGCGTATTATGGATGATGATGACTGGGTAAGGTTTGGCGGTGTGCTACGCACTGTACGCGTTAAATTCTTCGATGCGCGACCCCCAGACGATATTTTGCAGGGCTTGCCTTTCAGTTATGATACGAACGAGAAGGGTGGATTATCATACGCGACAATCAAGTATGCTACTGAAACCACAATTTTCTATCTGATATATAATGTTGAGTTCTCAAATACACCTGACTCCTTAGTATTGATAAACCCGACATATACGATGACTAAAGTTTTCATTAATAWGAGAATCGTTGAGCGAGTACGGGTTGGACAGATTCTGGCTGTATTGAACAGAAGATTTGTGGCATATAAAGGAAAAATGAGGATCATGGACATCACCCAGTCGCTCAAGATGGGCACCAAGCTGGCTGCGCCAACTGTG
>ADI49480
ATGGCTGCTCAGAATGAGCAACGTCCGGAGCGAATAAAAACGACACCGTATTTAGAGGGAGATGTGCTTTCAAGTGATTCAGGACCGCTGCTTTCTGTGTTCGCGTTACAAGAGATAATGCAAAAAGTGAGGCAAGTGCAAGCTGATTATATGACCGCGACACGAGAGGTTGATTTCACGGTGCCGGATGTACAAAAGATTCTAGATGACATTAAAGCGTTAGCCGCAGAGCAGGTGTATAAGATCGTCAAAGTTCCCAGTATTTCGTTCAGACATATCGTGATGCAGTCAAGAGATCGAGTCTTACGAGTAGATACCTACTATGAAGAGATGTCGCAGGTTGGAGATGTTATAACGGAAGATGAGCCAGAGAAATTCTATTCGACCATAATTAAGAAGGTACGGTTTATACGCGGAAAGGGATCTTTCATACTGCATGATATCCCGACCAGAGATCATCGCGGTATGGAAGTTGCAGAACCAGAAGTGTTGGGAGTTGAATTTAAAAATGTGTTACCTGTGTTGACCGCCGAACATCGTGCGATGATTCAGAATGCATTGGATGGATCGATAATCGAAAATGGAAACGTAGCTACACGAGACGTCGACGTATTCATAGGTGCTTGTTCTGAACCGATCTATCGCATATATAATAGGTTGCAAGGATATATTGAAGCGGTGCAGTTACAAGAATTAAGGAACTCAATTGGTTGGTTAGAAAGATTGGGACAGAGGAAAAGGATTACGTATTCACAAGAGGTTCTGACTGACTTTAGGAGACAAGATACGATTTGGGTTTTGGCTTTACAACTACCGGTTAATCCGCAAGTAGTGTGGGATGTGCCACGCAGTTCTATTGCCAACTTAATCATGAATATAGCAACGTGTTTACCTACAGGAGAATATATCGCACCAAATCCAAGGATTTCATCGATTACGTTGACTCAAAGAATTACAACAACGGGACCGTTCGCCATTCTAACCGGGTCAACCCCAACTGCGCAACAACTTAATGACGTTAGGAAGATCTACTTAGCGTTAATGTTTCCTGGACAGATTATACTTGATCTAAAAATTGATCCCGGTGAGAGGATGGATCCGGCAGTACGGATGGTCGCTGGTGTTGTAGGTCATCTACTCTTTACAGCAGGTGGAAGATTTACAAATTTGACACAAAATATGGCGAGACAGCTTGATATAGCTTTAAACGATTATCTACTTTATATGTATAACACTAGAGTCCAAGTCAATTATGGTCCAACAGGTGAACCGTTAGATTTCCAGATTGGAAGGAATCAATATGACTGTAACGTTTTTAGAGCAGATTTTGCGACAGGAACGGGATATAATGGATGGGCTACAATAGATGTTGAGTATAGAGATCCGGCCCCTTATGTGCATGCACAACGCTACATACGTTATTGTGGCATTGACTCACGTGAGTTGATCAATCCAACAACATATGGCATTGGGATGACTTATCATTGCTACAACGAGATGTTACGAATGTTAGTTGCTGCAGGGAAAGATTCTGAAGCGGCGTATTTTCGCAGCATGCTACCCTTTCATATGGTGAGGTTCGCTAGAATAAACCAAATCATAAATGAAGATTTGCACTCCGTGTTCTCGCTGCCAGACGATATGTTCAACGCATTATTACCCGACCTAATTGCTGGAGCGCATCAGAACGCCGACCCAGTCGTACTAGATGTGAGCTGGATATCGCTGTGGTTTGCCTTCAACAGATCATTTGAACCTACGCATAGGAATGAGATGCTCGAGATTGCTCCGCTGATCGAATCCGTTTATGCGTCTGAGTTATCCGTGATGAAGGTAGATATGCGACACTTATCATTGATGCAGAGAAGGTTTCCAGATGTTTTGATCCAAGCGAGGCCATCTCACTTCTGGAAGGCAGTTCTAAATGATAGTCCAGAGGCGGTGAAAGCGGTTATGAATTTGTCGCATTCGCATAATTTCATCAATATAAGGGACATGATGCGTTGGGTACTGCTCCCATCGCTGCAGCCATCGTTAAAGCTCGCGTTGGAAGAGGAGGCATGGGCTGCCGCAAACGACTTCGAAGATCTGATGCTTACTGATCAAGTTTATATGCACCGAGATATGCTGCCAGAGCCACGGTTGGATGATATTGAGAGGTTTAGGCAGGAGGGCTTCTACTACACGAATATGTTAGAAGCGCCACCAGAGATAGATCGTGTGGTTCAGTACACTTATGAAATCGCACGTCTACAGGCAAACATGGGGCAATTCCGAGCGGCTTTAAGACGTATTATGGATGATGACGACTGGGTAAGGTTTGGCGGTGTGTTACGCACTGTACGTGTTAAATTCTTCGATGCGCGGCCCCCAGACGACATTTTGCAAGGCTTGCCTTTTAGTTATGATACGAATGAAAAAGGTGGACTATCATACGCGACAATCAAGTACGCTACTGAAACCACAATTTTCTATCTGATATATAATGTTGAGTTCTCAAATACACCCGACTCCTTGGTATTGATAAACCCGACATATACAATGACTAAAGTTTTCATTAATAAGAGAATCGTTGAGCGAGTAAGGGTTGGACAGATTCTGGCTGTATTGAACAGAAGATTCGTGGCATATAAAGGAAAAATGAGGATTATGGACATCACCCAATCGCTCAAGATGGGCACCAAGCTGGCTGCGCCAACTGTG
>AAP84716
ATGGCTGCTCAGAACGAGCAACGTCCCGAGAGAATAAAGACGACGCCCTATTTAGAAGGAGATGTGCTATCGAGTGATTCAGGTCCGTTGTTATCAGTGTTCGCGTTACAAGAAATCATGCAGAAAGTGAGACAGGTGCAAGCGGATTACATGACGGCGACGCGCGAAGTTGATTTTACAGTGCCTGATGTACAGAAGATTCTTGATGATATCAAAGCGTTGGCTGCTGAGCAGGTCTCCAAAATAGTTAAAATGCCAAGCATATCTTTTAGGCACATTGTTATGCAAGCAAGGGATCGAGTACTACGGGTAGACACATACTATGAGGAGATGTCACAGGTGGGTGATGTTATCACGGAAGATGAACCGGAGAAGTTCTATTCGACGATCATCAAAAAAGTCCGATTTATACGCGGAAAAGGATCTTTCATATTACACGACATCCCGACGAGAGATCATCGTGGGATGGAAGTTGCGGAACCAGAAGTGTTGGGCGTGGAATTCAAGAACGTGCTGCCCGTGCTAACGGCTGAACACAGAGCAATGATACAGAATGCTTTAGATGGATCAATCATTGAGAATGGAAACGTTGCGACTCGCGATGTTGATGTCTTCATCGGTGCATGCTCCGAACCAGTTTACCGTATATATAACAGATTGCAAGGCTACATAGAAGCTGTACAGCTACAAGAACTCAGGAACTCAATCGGATGGTTAGAACGGTTAGGCCATAGGAAACGAATTACTTATTCGCAAGAGGTACTTACTGAATTTAGAAGGCAGGATACCATTTGGGTGCTGGCTCTGCAACTGCCCGTGAATCCACAAGTAGTTTGGGACGTTCCTCGGAGTTCAATTGCTAACCTTATTATGAATATAGCGACGTGCTTACCAACGGGAGAATACATAGCACCAAACCCAAGGATTTCTTCAATCACGCTTACCCAACGAATCACAACGACCGGGCCCTTTGCGATATTGACTGGATCAACGCCAACCGCACAGCAGCTTAATGATGTTAGCAAAATCTACTTAGCCCTGATGTTTCCAGGACAAATTATACTCGATCTAAAGATTGACCCTGGTGAAAGGATGGATCCAGCAGTAAGAATGGTTGCAGGCGTTGTAGGTCATCTGCTTTTCACGGCGGGAGGAAGATTTACTAACCTAACTCAAAATATGGCTCGTCAGTTGGACATTGCGTTGAACGATTACCTATTGTATATGTATAATACGCGTGTGCAGGTTAATTATGGCCCTACGGGGGAGCCGTTGGATTTCCAGATCGGCAGAAATCAGTACGATTGCAACGTATTTCGAGCAGATTTTGCAACGGGAACAGGATATAATGGTTGGGCGACGATCGATGTTGAGTATAGAGAACCCGCACCCTACGTACATGCTCAGCGTTACATACGATATTGTGGCATTGATTCGCGAGAGTTAATCAATCCAACCACTTATGGAATTGGTATGACCTATCATTGTTATAATGAGATGTTACGCATGCTGGTCGCTGCAGGTAAGGACTCGGAGGCAGCGTATTTTCGCAGTATGTTACCTTTCCATATGGTAAGATTCGCTAGAATTAATCAGATTATAAATGAGGATTTACATTCAGTGTTTTCGTTACCAGATGATATGTTTAACGCATTACTTCCCGATTTAATAGCCGGCGCGCATCAGAATGCAGATCCTGTCGTTTTAGATGTAAGTTGGATTTCGCTTTGGTTTGCCTTTAATCGGTCGTTTGAGCCAACGCATCGTAATGAGATGTTGGAAGTTGCCCCATTAATTGAATCTGTTTATGCGTCAGAGTTATCAGTGATGAAGGTAGACATGCGACATCTTTCGTTGATGCAGAGGAGATTCCCAGATGTCCTAATTCAAGCAAGACCGTCTCATTTCTGGAAGGCGGTACTAAATGATAGCCCCGAAGCAGTCAAGGCCGTGATGAACTTATCACAGTCACATAATTTTATCAATATAAGAGATATGATGAGATGGGTTATGTTACCCTCGTTACAACCGTCGCTTAAGCTGGTATTGGAGGAGGAAGCTTGGGCTGCGGCGAATGATTTTGAGGATTTGATGCTGACTGATCAAGTATATATGCATAGAGATATGTTCCCAGAGCCTCGGCTTGATGACGTCGAAAGATTTAGACAGGAGGGTTTCTATTACACTAATATGCTAGAAGCTCCTCCTGAAATTGACCGCGTCGTTCAATACACATACGAAATTGCGCGACTTCAGGCAAACATGGGGCAGTTTCGCGCGGCGTTACGACGTATCATGGATGACGATGATTGGGTAAGATTTGGTGGCGTTTTACGAACGGTTCGCGTTAAATTCTATGACGCACGACCTCCGGATGATGTTTTGCAAGGTTTACCCTTTAGCTATGACACTAACGAAAAGGGTGGGTTAGCGTATGCGACGATTAAGTACGCTACCGAGACAACTATTTTTTATCTGATATATAATGTCGAGTTTTCCAATACGCCAGATTCCCTTGTTTTAATTAACCCAACGTATACGATGACTAAAGTCTTTATCAACAAAAGAATTGTTGAGCGAGTTAGAGTTAGACAAATTCTAGCTGTATTGAATAGGAGATTTGTCGCATATAAAGGTAAAATGAGAATTATGGACATTACGCAATCGCTCAAAATGGGCACGAAGCTGGCAGCGCCGACTGTG
>AAM96017
ATGGCTGCTCAGAATGAGCAACGTCCAGAGAGAATAAAGACGACGCCCTATTTAGAAGGGGATGTATTGTCGAGTGATTCAGGACCGTTGTTATCAGTGTTCGCGTTACAAGAGATCATGCAGAAAGTAAGACAGGTGCAAGCGGATTATATGACGGCAACGCGCGAAGTTGATTTTACAGTACCAGATGTACAGAAGATTCTTGATGACATCAAAGCATTGGCTGCTGAACAGGTGTACAAGATAGTTAAGGTACCAAGCATATCTTTCAGACACATCGTTATGCAATCAAGAGATCGAGTGCTGCGGGTAGACACATACTATGAGGAGATGTCACAGGTAGGCGATGTTATCACAGAAGATGAACCGGAAAAGTTCTATTCGACTATTATTAAGAAAGTTAGATTTATACGCGGGAAGGGATCCTTTATATTACACGACATCCCAACTAGAGATCATCGCGGGATGGAGGTCGCAGAGCCGGAGGTGTTAGGCGTGGAGTTCAAGAATGTGCTACCTGTGTTAACGGCTGAACATAGAGCGATGATACAGAATGCTTTGGATGGGTCAATTATTGAAAACGGAAACGTTGCGACTCGCGATGTTGATGTATTTATCGGTGCATGCTCCGAGCCGGTTTATCGCATATACAACAGATTGCAAGGTTACATAGAGGCCGTACAGCTACAAGAACTCAGAAACTCGATTGGATGGTTAGAGCGGTTGGGTCATAGGAAGAGAATTACCTATTCGCAAGAGGTACTTACGGACTTTAGAAGACAAGATACTATTTGGGTGCTGGCTCTGCAATTGCCCGTAAACCCTCAAGTAGTTTGGGATGTTCCTCGGAGTTCGATTGCTAACCTTATTATGAACATAGCGACGTGTTTACCTACGGGGGAATACATAGCACCAAACCCAAGGATTTCTTCAATTACGCTCACTCAACGAATTACGACGACTGGGCCTTTTGCAATATTGACCGGATCAACGCCAACCGCACAGCAGCTTAATGATGTCAGGAAAATTTACTTAGCTTTGATGTTTCCAGGACAAATTATACTCGATCTTAAGATTGACCCTGGTGAGAGGATGGATCCAGCAGTAAGAATGGTTGCAGGTGTTGTAGGCCATCTACTCTTTACGGCGGGAGGACGATTTACTAACCTAACTCAAAATATGGCTCGTCAGTTGGATATCGCGCTGAATGACTACCTATTATACATGTATAATACACGTGTGCAGGTTAATTATGGCCCCACGGGGGAACCGTTGGACTTCCAGATCGGCAGGAACCAATATGATTGTAATGTATTTCGAGCAGATTTCGCCACGGGAACAGGATATAATGGTTGGGCGACGATTGATGTTGAGTATAGAGAACCCGCACCCTACGTACATGCTCAGCGTTATATACGGTACTGTGGCATTGATTCGCGAGAGTTGATCAATCCAACTACGTATGGAATCGGTATGACTTACCATTGTTATAATGAGATGCTACGCATGTTAGTTGCTGCAGGCAAAGATTCGGAAGCAGCGTATTTCCGCAGTATGTTACCCTTCCACATGGTAAGGTTCGCCAGAATTAACCAGATTATAAATGAAGATTTACATTCGGTGTTTTCACTGCCAGATGATATGTTTAACGCGTTACTTCCCGATTTAATAGCTGGCGCTCATCAAAATGCAGATCCTGTCGTTCTAGATGTAAGCTGGATATCGCTTTGGTTCGCTTTTAATCGGTCGTTTGAGCCAACGCATCGTAATGAAATGTTGGAGGTTGCTCCTTTGGTTGAATCTGTTTATGCGTCGGAGTTATCAGTAATGAAGGTGGATATGCGACATCTTTCGTTGATGCAGAGGAGATTCCCGGACGTTCTAATCCAGGCGAGACCGTCTCATTTTTGGAAAGCGGTACTAAATGATAGCCCCGAAGCGGTCAAAGCCGTAATGAATTTATCACACTCACATAATTTTATCAATATAAGAGATATGATGAGATGGGTTATGTTACCTTCGTTACAACCGTCACTGAAATTGGCATTGGAAGAAGAAGCTTGGGCTGCGGCGAATGATTTTGAAGATTTGATGCTGACTGATCAAGTATATATGCACAGAGATATGCTCCCAGAACCTCGACTTGATGACATCGAAAGATTTAGACAGGAGGGTTTCTATTACACAAATATGTTAGAGGCTCCTCCAGAAATCGATCGTGTTGTTCAGTACACATACGAGATTGCACGACTTCAGGCAAATATGGGGCAGTTTCGCGCGGCGTTGCGGCGCATCATGGATGATGATGATTGGGTAAGATTTGGTGGCGTTTTACGAACGGTTCGCGTTAAATTCTATGATGCGCGACCCCCAGATGATGTTTTGCAAGGCCTACCTTTTAGCTATGACACTAATGAAAGGGGTGGGTTAGCGTATGCAACGATTAAGTATGCTACCGAGACAACCATTTTCTACCTGATATATAATGTCGAATTCTCCAACACGCCAGATTCCCTTGTTTTAATTAATCCGACGTATACGATGACCAAAGTCTTTATTAACAAGAGGATTGTTGAGCGGGTTAGAGTTGGGCAGATCCTAGCCGTATTGAATAGAAGATTTGTCGCATATAAAGGTAAAATGAGAATTATGGACATTACACAATCGCTCAAAATGGGCACCAAGCTGGCTGCGCCGACTGTG
>AAM96016
ATGGCTGCTCAGAATGAGCAACGTCCGGAGAGAATAAAGACGACGCCTTATTTAGAGGGAGATGTACTGTCGAGTGATTCAGGACCGTTGTTATCAGTGTTCGCGTTACAAGAGATCATGCAGAAAGTAAGACAGGTGCAAGCGGATTATATGACGGCGACGCGCGAGGTTGATTTTACAGTGCCAGATGTGCAGAAGATTCTTGATGATATCAAAGCATTGGCTGCTGAGCAGGTGTACAAAATAGTCAAGGTACCAAGCATATCTTTTAGGCATATTGTTATGCAATCAAGGGACCGAGTGCTGCGGGTGGATACATATTATGAGGAGATGTCACAGGTGGGTGACGTTATCACGGAAGATGAACCGGAGAAATTTTATTCGACGATCGTCAAGAAAGTTAGATTTATACGCGGGAAAGGATCCTTCATATTACACGACATTCCAACTAGAGATCATCGCGGAATGGAAGTTGCGGAACCAGAAGTGTTAGGCGTGGAGTTCAAGAATGTGCTGCCTGTATTAACAGCTGAACATAGAGCAATGATACAGAATGCTTTGGATGGATCAATCATTGAAAATGGAAACGTTGCGACTCGCGAGGTTGATGTGTTTATCGGTGCATGTTCCGAACCAGTTTACCGCATATATAACAGATTGCAAGGTTACATAGAGGCTGTACAGCTACAAGAGCTCAGGAATTCAATTGGATGGTTAGAACGGTTAGGTCGTAGGAAGAGAATTACTTATTCGCAAGAGGTACTTACTGATTTTAGAAGGCAGGACACTATTTGGGTGCTAGCTTTGCAATTGCCCGTAAATCCTCAAGTAGTTTGGGACGTTCCTCGGAGCTCAATTGCTAACCTCATCATGAACATAGCGACGTGTTTACCGACGGGGGAATACATAGCACCAAACCCAAGGATTTCTTCAATCACGCTCACTCAACGAATTACAACGACCGGACCCTTTGCAATATTGACTGGATCAACGCCAACCGCGCAGCAGCTTAATGACGTTAGGAAAATCTATTTAGCTTTGATGTTTCCGGGACAAATTATACTTGATCTTAAGATTGACCCAGGTGAAAGGATGGATCCAGCAGTAAGAATGGTTGCAGGCGTTGTAGGTCATCTGCTTTTCACGGCGGGAGGACGGTTTACTAACCTAACTCAGAACATGGCTCGTCAACTGGACATCGCGTTGAACGATTACCTATTGTATATGTATAATACGCGTGTGCAGGTTAATTATGGCCCCACGGGGGAGCCGTTGGATTTCCAGATCGGCAGGAATCAATATGATTGCAATGTATTCCGAGCAGATTTCGCGACGGGAACAGGATATAATGGTTGGGCGACGATTGATGTCGAGTATAGAGAACCTGCGCCCTACGTACATGCTCAGCGTTACATACGGTATTGTGGCATTGATTCGCGAGAGTTAATCAATCCAACCACTTATGGAATTGGTATGACCTATCACTGTTATAATGAGATGCTACGCATGCTAGTTGCCGCAGGTAAGGATTCGGAGGCGGCGTATTTTCGTAGTATGTTACCCTTCCATATGGTAAGATTCGCTAGAATCAACCAGATCATAAATGAGGATTTACATTCGGTGTTTTCATTGCCAGACGATATGTTTAACGCGTTACTTCCCGATTTAATACGTGGCGCTCATCAGAATGCAGATCCTGTCGTTTTAGATGTAAGTTGGATATCGCTTTGGTTTGCCTTTAACCGGTCATTTGAGCCAACGCATCGTAATGAGATGCTGGAAGTTGCCCCATTGATTGAATCTGTTTATGCGTCGGAGTTATCAGTGATGAAGGTAGATATGCGACATCTTTCGTTGATGCAAAGGAAATTCCCAGATGTTTTAATCCAAGCGAGACCATCTCACTTTTGGAAGGCGGTACTAAATGATAGCCCCGAAGCAGTCAAGGCCGTAATGAACTTATCACATTCACATAATTTCATCAATATAAGGGATATGATGAGATGGGTTATGTTACCTTCGTTACAACCGTCGCTTAAATTGGCGTTGGAAGAAGAAGCTTGGGCAGCGGCGAATGATTTTGAGGATTTGATGCTGACTGATCAAGTATATATGCACAGAGATATGCTCCCAGAACCTCGGCTTGATGACATCGAAAGATTCAGACAGGAGGGTTTCTATTACACTAATATGCTAGAGGCTCCTCCAGAAATTGATCGCGTTGTTCAATACACGTATGAAATTGCACGACTTCAGGCAAATATGGGACAGTTTCGCGCGGCGTTACGACGTATAATGGATGATGACGATTGGGTAAGATTTGGTGGTGTTTTACGAACGGTTCGCGTTAAATTCTATGACGCACGACCTCCGGATGATGTTTTGCAGGGCTTACCTTTTAGCTATGACACTAACGAGAGAGGTGGGTTAGCGTATGCAACAATTAAGTACGCTACCGAGACAACTATTTTCTACCTGATATATAATGTCGAGTTTTCCAATACGCCAGATTCCCTTGTTTTAATTAATCCAACGTATACGATGACCAAGATCTTTATCAATAAGAGGATTGTTGAGCGAGTCAGAGTTGGACAAATCCTAGCTGTATTGAATAGAAGATTTGTCGCATATAAGGGTAAAATGAGAATCATGGATATTACGCAATCGCTCAAAATGGGCACTAAGCTGGCTGCGCCGACTGTG
>AAM96015
ATGGCTGCTCAGAACGAGCAACGTCCGGAAAGAATAAAGACGACCCCTTATTTAGAAGGAGATGTACTGTCGAGTGATTCAGGACCGTTGTTATCAGTGTTCGCGTTACAAGAAATCATGCAGAAAGTAAGACAGGTGCAAGCGGATTATATGACGGCAACGCGCGAAGTCGATTTTACAGTGCCTGATGTACAGAAGATTCTTGATGATATCAAAGCATTGGCTGCTGAGCAGGTGTATAAAATAGTTAAAGTACCAAGCGTATCTTTTAGGCACATTGTTATGCAATCAAGAGATCGAGTACTGCGGGTGGACACATATTATGAGGAGATGTCGCAGGTGGGTGACGTTATCACGGAAGATGAACCGGAGAAGTTCTATTCGACGATCATCAAAAAAGTTAGATTTATACGCGGGAAGGGATCCTTCATATTACACGATATCCCGACTAGAGATCATCGCGGGATGGAGGTTGCAGAACCAGAAGTGTTAGGCGTGGAATTCAAAAATGTATTGCCTGTGCTAACGGCTGAGCATAGAGCAATGATACAGAATGCTTTGGATGGATCGATCATTGAAAATGGGAACGTTGCGACTCGCGATGTTGATGTATTCATCGGTGCATGTTCCGAACCAGTTTACCGCATATATAATAGATTGCAAGGTTACATAGAAGCTGTACAACTACAAGAACTCAGAAACTCAATTGGATGGCTAGAACGGTTAGGTCATAGGAAGAGAATTACGTATTCGCAAGAGGTACTAACTGATTTTAGAAGGCAGGATACTATTTGGGTGCTGGCTCTGCAATTGCCCGTAAATCCACAAGTAGTTTGGGACGTTCCTAGGAGCTCGATTGCCAACCTTATTATGAACATAGCGACGTGTTTACCAACGGGGGAATATATAGCACCGAATCCAAGAATCTCTTCAATCACGCTCACTCAACGAATTACAACGACCGGGCCCTTTGCGATATTGACTGGATCAACGCCAACCGCACAACAGCTTAATGACGTTAGGAAAATCTACTTAGCTTTGATGTTTCCAGGACAGATTATACTTGATCTTAAGATTGATCCTGGTGAGAGAATGGACCCAGCAGTAAGAATGGTTGCAGGCGTCGTAGGTCATCTGCTTTTCACGGCGGGAGGACGATTCACTAACCTAACTCAAAACATGGCTCGTCAGTTGGATATTGCGCTGAACGATTACCTATTATATATGTATAATACGCGTGTGCAGGTTAATTATGGCCCCACGGGAGAGCCGTTGGATTTCCAGATCGGCAGGAATCAGTATGATTGCAACGTATTCCGAGCAGATTTTGCAACGGGAACAGGATATAATGGTTGGGCGACGATTGATGTCGAGTATAGAGAACCCGCACCTTACGTACATGCGCAGCGCTACATACGGTATTGTGGCATTGACTCGCGAGAATTAATCAATCCAACCACTTATGGAATCGGTATGACCTATCATTGTTATAATGAAATGCTGCGCATGCTGGTTGCTGCGGGTAAGGACTCGGAGGCAGCGTATTTTCGCAGTATGTTACCATTCCATATGGTGAGATTCGCTAGAATTAACCAGATTATAAATGAGGATTTACATTCGGTGTTTTCATTACCAGATGATATGTTTAACGCGTTACTTCCCGATTTAATAGCCGGCGCTCATCAGAATGCGGATCCTGTTGTTTTAGATGTAAGTTGGATATCGCTTTGGTTTGCCTTTAATCGGTCGTTTGAGCCAACGCATCGCAATGAGATGTTGGAAGTTGCCCCATTAGTTGAATCCGTTTATGCGTCGGAGTTATCAGTGATGAAGGTAGATATGCGACATCTTTCGTTGATGCAGAGGAGATTTCCAGATGTCTTAATCCAAGCAAGACCGTCTCATTTCTGGAAGGCGGTACTGAATGATAGCCCTGAAGCAGTCAAGGCTGTAATGAACTTATCACACTCGCATAATTTCATCAATATAAGAGATATGATGAGATGGGTTATGTTACCCTCGTTACAACCATCGCTTAAATTGGCGTTGGAAGAAGAAGCTTGGGCTGCGGCGAATGATTTTGAAGATTTGATGCTAACTGATCAAGTGTATATGCACAGAGATATGCTCCCAGAGCCTCGGCTTGACGACATTGAAAGATTTAGACAGGAAGGTTTCTATTACACTAATATGCTAGAAGCACCTCCGGAAATTGATCGCGTTGTTCAATACACATACGAAATTGCGCGACTTCAGGCAAACATGGGACAGTTCCGCGCGGCGTTACGCCGTATCATGGATGATGATGATTGGGTAAGATTCGGTGGTGTTTTACGAACGGTTCGCGTTAAATTCTATGACGCGCGACCCCCGGATGACGTTTTGCAAGGTTTACCCTTTAGCTATGATACTAACGAAAGAGGTGGATTAGCGTATGCAACGATTAAGTACGCCACCGAAACAACTATTTTCTACTTGATATATAATGTTGAATTCTCCAATACGCCAGATTCCCTTGTCTTAATTAATCCAACGTATACGATGACTAAAGTCTTTATCAATAAAAGAATTGTTGAGCGAGTTAGAATTGGACAAATTCTAGCTGTATTGAATAGAAGATTTGTTGCGTATAAAGGTAAAATGAGAATTATGGACATTACACAGTCGCTCAAAATGGGCACTAAGCTGGCTGCGCCGACTGTG
>AAM96014
ATGGCTGCTCAGAATGAGCAACGTCCAGAAAGAATAAAGACAACGCCCTATTTAGAAGGGGATGTATTGTCGAGTGATTCAGGACCGTTGTTATCAGTGTTCGCGTTACAAGAGATCATGCAGAAAGTAAGGCAGGTGCAAGCGGATTATATGACGGCAACACGCGAAGTTGATTTTACAGTACCAGACGTACAGAAGATTCTTGATGACATCAAAGCATTGGCTGCTGAACAGGTGTACAAGATAGTTAAGGTACCAAGCATATCTTTCAGGCACATCGTTATGCAATCAAGAGATCGAGTGCTGCGGGTAGACACATACTATGAGGAGATGTCACAGGTAGGCGATGTTATCACGGAAGATGAACCGGAAAAGTTCTATTCGACTATTATTAAGAAAGTTAGATTTATACGCGGGAAAGGATCCTTTATATTACACGACATCCCAACTAGAGATCATCGCGGGATGGAAGTCGCAGAGCCGGAAGTGTTAGGCGTGGAGTTCAAGAATGTGCTGCCTGTGTTAACGACTGAACATAGAGCAATGATACAGAATGCTTTGGATGGGTCAATTATTGAAAACGGAAACGTTGCGACTCGCGATGTTGATGTATTCATCGGTGCATGCTCCGAACCGGTTTATCGCATATATAATAGATTGCAGGGTTACATAGAAGCCGTACAGCTACAAGAACTCAGAAACTCGATTGGATGGTTAGAGCGGTTGGGTCATAGGAAGAGAATTACTTATTCGCAAGAGGTACTTACTGACTTTAGAAGACAAGATACCATTTGGGTGCTGGCTCTGCAATTGCCCGTAAATCCTCAAGTAGTTTGGGACGTTCCTCGGAGTTCGATTGCTAACCTTATTATGAACATAGCGACGTGTTTACCTACGGGGGAATACATAGCACCAAACCCGAGGATTTCTTCAATTACGCTCACTCAACGAATTACGACGACTGGGCCTTTTGCAATATTGACTGGATCAACGCCAACCGCACAGCAGCTTAATGATGTTAGGAAAATTTACTTAGCTTTGATGTTTCCAGGACAAATTATACTTGATCTTAAGATTGACCCTGGTGAGAGGATGGATCCAGCAGTAAGAATGGTTGCAGGTGTTGTAGGCCATTTACTCTTTACGGCGGGAGGACGATTTACTAACCTAACTCAAAATATGGCTCGTCAGTTGGACATTGCGCTGAACGACTACCTATTATACATGTATAATACCCGTGTGCAGGTTAATTATGGCCCCACGGGGGAACCGTTGGACTTTCAGATTGGCAGGAACCAATACGATTGTAATGTATTCCGAGCGGATTTCGCGACGGGAACAGGATATAATGGTTGGGCGACGATTGATGTCGAGTATAGAGAACCCGCACCCTACGTACATGCTCAGCGTTATATACGATACTGCGGCATTGATTCGCGAGAGTTGATCAATCCAACTACGTATGGAATCGGTATGACTTACCATTGTTATAATGAGATGCTACGCATGTTAGTTGCTGCAGGCAAAGATTCGGAGGCAGCGTATTTCCGCAGTATGTTACCTTTCCACATGGTAAGGTTCGCCAGAATTAACCAGATTATAAATGAAGATTTACATTCGGTGTTTTCGCTGCCAGATGATATGTTTAATGCGTTACTTCCCGATTTAATAGCTGGCGCTCATCAGAATGCAGATCCTGTCGTTCTGGATGTAAGTTGGATATGGCTTTGGTTGGCCTTTAATCGGTCGTTTGAGCCAACGCATCGGAATGAAATGTTGGAGGTTGCTCCCTTGGTTGAATCTGTTTATGCGTCGGAATTATCAGTAATGAAGGTGGATATGCGACATCTTTCGTTGATGCAGAGGAGATTCCCGGACGTTCTAATCCAAGCGAGACCGTCTCATTTTTGGAAAGCGGTACTAAATGATAGCCCCGAAGCGGTCAAAGCCGTAATGAATTTATCACACTCACATAATTTTATCAATATAAGAGATATGATGAGATGGGTTATGTTACCTTCGTTACAACCGTCACTGAAATTGGCATTGGAAGAAGAAGCTTGGGCTGCGGCGAATGATTTTGAAGATTTGATGCTGACTGATCAAGTATATATGCATAGAGATATGCTCCCAGAACCTCGGCTTGATGACATCGAAAGATTTAGACAGGAGGGTTTCTATTACACAAATATGCTAGAGGCTCCTCCAGAAATCGATCGTGTTGTTCAGTACACATACGAGATCGCACGACTTCAGGCAAATATGGGGCAGTTTCGTGCGGCGTTGCGGCGTATCATGGATGATGATGATTGGGTAAGATTTGGTGGCGTTTTACGAACGGTTCGCGTTAAATTCTATGATGCGCGACCCCCAGATGATGTTTTGCAAGGTCTACCTTTTAGCTATGACACTAATGAAAGGGGTGGGTTAGCGTATGCAACGGTTAAGTATGCTACCGAGACAACTATTTTCTACCTGATATATAATGTCGAATTCTCCAACACGCCAGATTCCCTTGTTTTAATTAATCCGACGTATACGATGACTAAAGTCTTTATTAACAAGAGGATTGTTGAGCGAGTTAGAGTTGGGCAGATTCTAGCCGTATTGAATAGAAGATTTGTCGCATATAAAGGTAAAATGAGAATTATGGACATTACACAATCGCTCAAAATGGGCACCAAGCTGGCTGCGCCGACTGTG
>AAM96013
ATGGCTGCTCAGACTGAGCAACGTCCAGAGAGAATAAAGACGACGCCTTATTTAGAAGGAGATGTACTGTCGAGTGACTCGGGTCCGTTATTATCAGTGTTCGCGTTACAAGAAATCATGCAGAAAGTGAGACAGGTGCAAGCGGATTATATGACGGCGACGCGCGAAGTTGACTTTACAGTACCTGATGTACAGAAGATTCTTGATGACATCAAGGCGTTGGCTGCTGAGCAGGTGTATAAAATAGTTAAAGCGCCAAGCATATCTTTTAGGCATATTGTTATGCAATCAAGGGATCGAGTACTGCGGGTAGACACATATTATGAGGAAATGTCACAGGTGGGTGATGTTATCACGGAAGATGAACCGGAGAAGTTTTATTCGACGATCATCAAAAAAGTTAGATTTATACGCGGAAAAGGATCCTTCATATTACATGATATCCCGACGAGAGATCATCGCGGGATGGAAGTTGCGGAACCAGAAGTGTTAGGCGTGGAATTCAAGAACGTGCTGCCCGTGCTAACGGCTGAACACAGAGCAATGATACAGAATGCTTTGGATGGATCAATCATTGAAAATGGAAACGTTGCGACTCGCGATGTTGATGTCTTCATCGGTGCATGTTCCGAACCAGTTTACCGTATATATAACAGATTGCAAGGCTACATAGAAGCCGTACAACTACAAGAACTCAGGAACTCAATCGGATGGTTAGAACGGTTAGGCCACAGGAAGCGAATTACTTATTCGCAAGAAGTACTTACTGATTTTAGAAGGCAGGATACTATTTGGGTGCTGGCTCTGCAATTGCCCGTAAATCCTCAAGTAGTTTGGGACGTTCCTCGGAGTTCGATTGCTAACCTCATTATGAACATAGCGACGTGCTTACCAACGGGGGAATACATAGCACCAAACCCAAGGATTTCTTCAATCACGCTCACTCAACGAATCACAACGACTGGGCCCTTTGCGATATTGACTGGATCAACGCCAACCGCACAGCAGCTTAATGACGTTAGAAAAATCTACTTAGCCCTGATGTTTCCAGGACAAATTATACTCGATCTTAAGATTGACCCTGGTGAAAGGATGGATCCAGCAGTAAGAATGGTTGCAGGCGTTGTAGGCCATCTGCTTTTCACGGCGGGAGGAAGATTTACTAACTTAACTCAGAATATGGCTCGTCAATTGGACATTGCGTTGAACGATTACCTATTGTATATGTATAATACGCGTGTGCAGGTTAATTACGGCCCTACGGGGGAGCCGCTGGACTTCCAGATTGGCAGGAATCAGTATGATTGCAACGTTTTTCGAGCAGATTTTGCGACGGGAACAGGATATAATGGTTGGGCGACGATCGACGTTGAGTACAGAGAACCCGCACCCTACGTACATGCTCAGCGTTACATACGCTATTGTGGCATTGATTCACGAGAGTTAATCAATCCAACCACTTATGGAATTGGTATGACCTATCATTGTTATAATGAGATGTTACGCATGCTGGTCGCTGCAGGTAAGGATTCGGAGGCTGCGTATTTTCGCAGTATGTTACCTTTCCATATGGTAAGATTCGCTAGAATTAACCAGATTATAAATGAGGATTTACATTCGGTGTTTTCGTTACCAGATGATATGTTCAACGCGTTGCTTCCCGATTTAATAGCCGGCGTTCATCAGAATGCGGATCCTGTCGTTTTGGATGTAAGTTGGATTTCGCTTTGGTTTGCCTTTAATCGATCGTTTGAGCCAACGCATCGTAATGAGATGTTAGAAGTTGCCCCGTTAATTGAATCTGTTTATGCGTCGGAGTTATCAGTAATGAAGGTAGACATGCGGCTTCTTTCGTTGATGCAGAGGAGATTCCCAGATGTCCTAATTCAAGCAAGACCGTCTCACTTCTGGAAGGCAGTATTAAATGATAGCCCCGAAGCAGTCAAGGCCGTGATGAACTTATCACACTCACATAATTTCATCAATATAAGAGATATGATGAGATGGGTTATGCTACCTTCGTTACAACCGTCGCTTAAACTGGCATTAGAAGAAGAAGCTTGGGCTGCGGCGAATGACTTTGAGGATTTGATGCTGACTGATCAAGTATATATGCATAGAGATATGCTCCCAGAGCCTCAGCTTGATGACATCGAAAGATTTAGACAGGAGGGTTTCTATTACACTAATATGCTAGAGGCTCCTCCAGAAATTGATCGCGTTGTTCAATACACATACGAAATTGCGCGACTACAGGCAAATATGGGACAGTTTCGCGCGGCGTTACGACGTATCATGGATGACGACGACTGGGTAAGATTTGGTGGTGTCTTACGAACAGTTCGCGTTAAATTTTATGATGCGCGACCCCCGGATGATGTTTTGCAGGGTTTACCCTTTAGCTATGACACTAACGAAAGGGGTGGGTTAGCGTATGCAACGATTAAGTACGCCACCGAGACAACTATTTTTTACCTGATATATAATGTCGAGTTTTCTAATACGCCAGATTCTCTCGTTTTAATTAACCCAACGTATACGATGACCAAAGTTTTTATTAACAAAAGAATTGTTGAGCGAGTTAGAGTTGGACAAATCCTAGCTGTATTGAATAGAAGATTTGTCGCATATAAAGGTAAAATGAGAATTATGGACATTACGCAATCGCTCAAAATGGGCACTAAGCTGGCTGCGCCGACTGTG
>AAM94161
ATGGCTGCTCAGAATGAGCAACGTCCGGAACGAATAAAAACGACACCATATTTAGAGGGAGATGTGCTTTCGAGTGATTCAGGACCGCTGCTTTCCGTGTTTGCGTTGCAAGAAATAATGCAAAAAGTAAGACAGGTGCAAGCTGATTATATGACCGCAACACGAGAGGTTGACTTCACAGTGCCGGATGTACAAAAGATTCTAGATGACATTAAAGCGTTAGCCGCAGAGCAGGTGTATAAAATCGTCAAAGTTCCCAGTATTTCGTTCAGACACATCGTAATGCAGTCAAGAGATCGAGTCTTACGAGTAGATACCTACTATGAAGAGATGTCGCAGGTTGGAGATGTTATAACGGAAGATGAGCCAGAAAAATTCTATTCAACCATAATTAAGAAGGTACGATTTATACGCGGAAAAGGATCCTTTATATTGCATGACATTCCGACCAGAGATCATCGCGGCATGGAGGTTGCAGAGCCAGAAGTGCTGGGAGTTGAATTTAAAAATGTGTTGCCTGTGTTGACCGCCGAGCATCGTGCGATGATTCAGAACGCATTGGATGGATCAATAATCGAAAATGGAAATGTAGCCACACGAGATGTTGACGTTTTCATAGGTGCATGTTCTGAACCAATCTATCGCATATATAATAGGTTGCAAGGATATATTGAAGCAGTGCAGTTACAAGAATTAAGGAACTCAATTGGTTGGTTAGAAAGATTGGGACAGAGGAAAAGGATCACGTATTCGCAAGAAGTTCTGACTGACTTTAGGAGACAGGACACGATTTGGGTCTTAGCTTTACAGCTACCGGTTAATCCGCAAGTAGTGTGGGATGTGCCACGCAGTTCTATTGCCAACTTGATCATGAATATAGCGACGTGTTTACCTACAGGAGAATATATTGCACCAAATCCAAGAATTTCATCGATTACGTTGACTCAAAGAATCACAACAACGGGGCCGTTCGCTATTTTGACTGGGTCAACCCCGACTGCGCAGCAACTTAATGATGTTAGGAAGATCTACTTAGCTCTGATGTTTCCTGGACAGATTATACTTGATCTAAAAATTGATCCCGGTGAGAGGATGGATCCGGCGGTAAGGATGGTCGCTGGTGTTGTAGGTCATTTACTCTTTACAGCAGGCGGAAGATTTACAAATTTGACACAGAATATGGCGAGACAGCTTGATATAGCTTTAAATGATTATCTGCTTTATATGTATAATACTAGAGTCCAAGTCAATTATGGTCCAACAGGTGAACCGTTAGATTTCCAGATTGGAAGGAATCAATATGACTGTAATGTTTTTAGAGCAGATTTTGCGACAGGAACAGGATATAATGGATGGGCCACAATAGACGTTGAATATAGAGATCCAGCTCCTTATGTGCATGCACAACGCTACATACGTTATTGTGGCATTGATTCGCGTGAGTTGATCAATCCAACAACATATGGTATTGGGATGACCTATCATTGTTACAACGAGATGTTACGAATGCTAGTTGCCGCAGGAAAAGATTCTGAAGCGGCGTATTTTCGCAGCATGCTACCCTTTCATATGGTGAGGTTCGCTAGAATAAACCAAATCATAAATGAAGATTTACACTCTGTATTCTCGCTGCCAGACGATATGTTCAACGCATTATTACCCGACCTAATCGCTGGCGCGCATCAGAACGCCGATCCAGTCGTACTAGATGTAAGCTGGATATCGCTGTGGTTTGCTTTCAACAGATCATTTGAACCTACGCATAGAAATGAGATGCTCGAGATCGCTCCGCTGATCGAATCCGTTTATGCGTCTGAGTTATCCGTGATGAAGGTGGATATGCGACACTTATCATTGATGCAGAGAAGATTTCCAGATGTTTTAATCCAAGCGAGGCCATCTCATTTCTGGAAGGCAGTTCTAAATGATAGTCCAGAGGCAGTGAAAGCAGTTATGAATTTGTCGCATTCGCATAATTTCATCAATATAAGAGACATGATGCGTTGGGTGTTGCTTCCGTCGCTGCAGCCATCGTTAAAACTCGTGTTGGAGGAGGAGGCATGGGCAGCTGCAAACGACTTCGAAGATCTAATGCTTACTGATCAAGTTTACATGCACCGAGATATGCTGCCAGAGCCACGGTTGGATGACATTGAGAGGTTTAGGCAGGAGGGCTTCTATTACACGAATATGTTAGAGGCGCCACCGGAGATAGATCGTGTAGTTCAGTACACTTACGAAATCGCACGTCTACAGGCAAACATGGGGCAATTCCGAGCGGCTTTAAGACGTATTATGGATGATGATGACTGGGTAAGGTTTGGCGGTGTGTTACGCACTGTACGCGTTAAATTCTTCGATGCGCGGCCCCCAGACGACATTTTACAAGGCCTGCCTTTCAGTTATGATACGAATGAGAAAGGTGGATTATCATACGCGACAATCAAGTATGCTACTGAGACCACAATTTTCTATCTGATATATAATGTTGAGTTCTCAAATACACCCGACTCCTTGGTATTGATAAACCCGACATATACGATGACTAAAGTTTTCATTAATAAGAGAATCGTTGAGCGAGTAAGGGTTGGACAAATTCTGGCTGTATTGAACAGAAGATTTGTGGCATATAAAGGAAAAATGAGGATTATGGACATTACCCAATCGCTCAAGATGGGCACCAAGCTGGCTGCGCCAACTGTG
>ABA60779
ATGGCTGCTCAGAATGAGCAACGTCCGGAGCGAATAAAGACGACACCGTATTTAGAGGGAGATGTGCTTTCGAGTGATTCAGGACCGCTGCTTTCCGTGTTCGCGTTGCAAGAAATAATGCAGAAAGTGAGGCAAGTGCAAGCTGATTACATGACTGCAACACGAGAGGTTGACTTCACTGTGCCGGATGTACAAAAGATTCTAGATGACATTAAAGCGTTAGCCGCAGAGCAAGTGTATAAAATCGTCAAAGTTCCCAGTATCTCATTCAGACATATCGTAATGCAGTCAAGAGATCGAGTCTTACGAGTAGATACGTACTATGAAGAGATGTCGCAGGTTGGAGATGTTATAACGGAAGATGAGCCAGAGAAATTCTATTCAACCATAATCAAGAAGGTACGGTTTATACGCGGAAAAGGATCCTTTATATTGCATGATATTCCGACCCGAGATCATCGCGGTATGGAAGTTGCGGAGCCAGAAGTGTTGGGAGTCGAATTTAAGAATGTGTTACCTGTGTTGACCGCCGAGCATCGTGCGATGATTCAGAACGCATTGGATGGATCAATAATTGAAAATGGAAATGTGGCCACACGAGATGTCGACGTATTCATAGGCGCCTGTTCTGAACCGATCTATCGCATATATAATAGGTTGCAAGGATATATAGAAGCGGTGCAGTTACAAGAATTAAGGAACTCAATTGGGTGGTTAGAAAGATTGGGACAGAGGAAAAGGATTACGTATTCACAAGAAGTCCTGACTGACTTTAGGAGACAGGACACGATTTGGGTTTTAGCTCTACAGCTACCGGTTAATCCGCAAGTAGTGTGGGATGTGCCACGCAGTTCTATTGCCAACTTAATCATGAATATAGCAACGTGTTTACCTACAGGAGAATATATCGCACCAAATCCAAGGATCTCATCGATTACGTTGACTCAAAGAATTACAACAACGGGGCCGTTCGCTATTCTGACCGGGTCAACCCCAACTGCGCAGCAACTTAATGATGTTAGGAAGATCTACTTAGCGCTAATGTTTCCTGGACAGATTATACTTGATCTAAAAATTGATCCCGGTGAGAGGATGGATCCAGCAGTAAGGATGGTCGCTGGTGTTGTAGGTCATTTACTCTTTACAGCAGGTGGAAGATTTACCAATTTGACACAGAATATGGCGAGACAGCTTGATATAGCTTTAAACGATTATCTACTTTATATGTATAACACTAGAGTCCAAGTCAATTATGGTCCAACAGGTGAACCGTTAGATTTTCAGATCGGAAGGAATCAATATGACTGTAATGTTTTCAGAGCAGATTTCGCGACAGGAACAGGATATAATGGATGGGCTACAATAGATGTTGAGTATAGAGATCCGGCCCCTTATGTGCATGCACAACGCTACATACGTTATTGTGGCATTGATTCGCGTGAGTTGATCAATCCAACAACATATGGCATTGGGATGACTTATCATTGCTACAACGAGATGTTACGAATGTTAGTTGCTGCAGGGAAAGATTCAGAAGCGGCGTATTTTCGCAGCATGCTACCCTTTCATATGGTGAGGTTCGCTAGAATAAACCAAATCATAAATGAAGATTTACACTCTGTGTTCTCGCTGCCAGACGATATGTTCAACGCATTACTACCCGATCTAATTGCTGGAGCGCATCAGAACGCCGACCCAGTCGTATTAGATGTGAGCTGGATATCGCTGTGGTTTGCTTTTAACAGATCATTTGAGCCCACGCATAGAAATGAGATGCTCGAGATTGCTCCGCTGATTGAATCCGTTTACGCATCAGAGTTATCCGTGATGAAGGTAGATATGCGACACTTATCATTGATGCAGAGAAGGTTTCCAGATGTTTTAATCCAAGCGAGGCCATCTCACTTCTGGAAGGCAGTTCTAAATGATAGTCCAGAGGCGGTGAAGGCAGTTATGAATTTGTCGCATTCGCATAATTTCATCAATATAAGGGATATGATGCGTTGGGTATTGCTCCCATCGCTGCAGCCATCGTTGAAGCTCGTATTGGAAGAGGAGGCATGGGCTGCCGCAAACGACTTTGAAGATCTAATGCTTACTGATCAAGTTTACATGCACCGAGATATGCTGCCAGAGCCACGGTTGGATGATATCGAGAGGTTTAGGCAGGAGGGCTTCTACTACACAAATATGTTAGAGGCGCCACCGGAGATAGATCGTGTGGTTCAGTACACCTATGAAATCGCACGTCTACAGGCAAATATGGGGCAATTCCGAGCGGCTTTAAGACGTATTATGGATGATGACGACTGGGTAAGGTTTGGCGGTGTGTTACGCACTGTACGCGTCAAATTCTTCGATGCGCGGCCCCCAGACGACATTTTACAAGGCTTGCCTTTCAGTTATGATACGAATGAGAAAGGTGGATTATCATACGCGACAATCAAGTACGCTACTGAGACCACAATTTTCTATCTGATATATAATGTTGAGTTCTCAAACACACCCGACTCCTTGGTATTGATAAACCCAACATATACGATGACTAAAGTTTTCATTAATAAGAGAATCGTTGAGCGAGTAAGGGTTGGACAGATTCTGGCCGTATTGAACAGAAGATTTGTAGCATATAAAGGAAAAATGAGGATCATGGACATTACCCAATCGCTCAAGATGGGCACCAAGCTGGCTGCGCCAACTGTG
>ABA60778
ATGGCTGCTCAGAACGAGCAACGTCCAGAGAGAATAAAAACGACACCTTATTTAGAAGGAGATGTACTGTCGAGTGATTCAGGACCATTATTATCAGTGTTCGCATTACAAGAGATCATGCAGAAAGTGAGACAGGTGCAAGCAGATTATATGACGGCAACGCGCGAAGTTGACTTTACAGTGCCAGATGTGCAGAAGATCCTTGATGATATCAAAGCGTTAGCTGCTGAGCAGGTGTACAAAATAGTCAAAGTACCAAGCATATCTTTCAGGCACATTGTTATGCAATCAAGAGATCGAGTACTACGGGTGGACACATACTATGAAGAGATGTCACAGGTAGGCGATGTTATCACTGAAGATGAACCGGAGAAGTTCTATTCGACAATTATCAAGAAAGTTAGATTTATACGCGGAAAAGGATCCTTCATATTACACGACATTCCAACCAGAGATCATCGCGGGATGGAGGTTGCGGAACCTGAAGTGTTAGGTGTGGAATTCAAAAATGTGCTGCCCGTGTTAACGGCTGAACACAGAGCAATGATTCAGAATGCTTTGGATGGGTCGATTATTGAAAATGGAAATGTTGCAACTCGCGATGTTGATGTATTTATTGGTGCATGCTCTGAGCCAGTTTACCGTATATACAATAGATTACAAGGTTACATAGAAGCTGTACAGCTACAAGAGCTCAGGAACTCAGTTGGATGGTTAGAACGATTAGGTCATAGGAAGAGAATTACCTATTCGCAAGAGGTACTTACTGATTTTAGAAGGCAGGATACTATCTGGGTGCTAGCTCTGCAGTTGCCCGTGAATCCTCAGGTGGTTTGGGATGTTCCTCGGAGCTCGATTGCTAATCTTATTATGAACATAGCGACGTGTTTACCTACGGGAGAGTACATAGCACCAAACCCAAGGATTTCTTCAATTACGCTTACTCAGCGAATTACGACGACCGGGCCCTTTGCGATATTAACCGGATCAACGCCAACCGCACAGCAGCTTAATGACGTTAGAAAAATTTATTTAGCTTTGATGTTCCCAGGACAGATTATACTTGATCTTAAGATTGACCCCGGCGAGAGGATGGATCCAGCAGTAAGAATGGTTGCGGGTGTTGTAGGCCATCTACTTTTTACAGCGGGAGGACGATTTACCAATTTAACTCAAAATATGGCTCGTCAGTTGGATATTGCGTTGAACGACTACTTACTATATATGTACAATACGCGTGTGCAGGTTAATTACGGCCCTACGGGGGAGCCATTGGATTTTCAGATCGGCAGGAATCAATATGATTGCAACGTATTTCGAGCGGATTTTGCTACGGGAACGGGGTATAATGGTTGGGCGACGATTGATGTTGAGTATAGAGAGCCCGCGCCTTACGTGCACGCTCAGCGCTATATACGATATTGTGGCATCGACTCGCGAGAGTTGATCAATCCGACTACTTATGGGATCGGTATGACCTATCATTGTTATAATGAGATGTTACGCATGCTGGTTGCCGCAGGTAAAGATTCGGAGGCAGCGTATTTCCGCAGTATGTTACCTTTCCATATGGTAAGATTCGCCAGAATTAATCAGATTATAAATGAAGATTTACATTCAGTATTCTCACTGCCGGACGATATGTTTAACGCGTTACTCCCTGATTTAATAGCTGGCGCTCATCAGAATGCAGATCCCGTCGTCCTAGATGTAAGTTGGATATCGCTTTGGTTCGCCTTTAATCGGTCGTTTGAGCCAACGCATCGTAATGAAATGTTGGAAGTTGCTCCATTGATCGAGTCTGTTTACGCGTCGGAGTTATCAGTAATGAAAGTAGATATGCGACATCTTTCGTTGATGCAGAGGAGATTTCCAGATGTTTTAATCCAGGCGAGACCGTCTCATTTCTGGAAGGCGGTGTTGAATGATAGCCCCGAAGCGGTCAAGGCCGTAATGAATTTGTCGCACTCACATAACTTTATCAATATAAGAGATATGATGAGATGGGTTATGCTACCTTCGTTGCAACCATCACTTAAATTGGCGCTGGAAGAAGAAGCTTGGGCTGCAGCGAATGATTTTGAGGATCTGATGCTGACTGATCAAGTATATATGCACAGAGATATGCTCCCAGAACCTCGGCTTGATGACATCGAAAGGTTTAGACAGGAGGGTTTCTATTATACTAATATGCTAGAAGCTCCTCCAGAAATTGACCGTGTCGTTCAGTACACATATGAAATTGCACGACTTCAGGCAAATATGGGACAGTTTCGTGCGGCGCTACGACGTATCATGGATGATGATGACTGGGTAAGATTTGGTGGTGTTTTACGAACGGTTCGCGTTAAGTTCTATGACGCGCGACCTCCGGATGATATTCTGCAAGGTTTACCTTTTAGTTATGACACTAACGAAAGAGGTGGATTAGCGTATGCAACAATTAAGTATGCTACCGAGACGACTATTTTCTACTTGATATATAATGTCGAGTTCTCCAACACGCCGGACTCTCTTGTTTTGATTAATCCAACGTATACGATGACTAAAGTCTTTATCAATAAAAGAATTGTTGAACGAGTAAGAGTTGGACAAATCTTAGCTGTATTGAATAGAAGATTTGTCGCATATAAAGGTAAAATGAGAATTATGGACATTACACAATCGCTCAAAATGGGCACCAAGCTGGCAGCGCCGACTGTG
>ABA60777
ATGGCTGCTCAGAATGAGCAACGTCCGGAACGAATAAAAACGACACCGTATTTAGAGGGAGATGTGCTTTCGAGTGATTCAGGACCGCTGCTTTCCGTGTTTGCGTTGCAAGAAATAATGCAAAAAGTAAGACAGGTGCAAGCTGATTATATGACCGCAACACGAGAGGTTGACTTCACAGTGCCGGATGTACAAAAGATTCTAGATGACATTAAAGCGTTAGCCGCAGAGCAGGTGTATAAAATCGTCAAAGTTCCCAGTATTTCGTTCAGACACATCGTAATGCAGTCAAGAGATCGAGTCTTACGAGTAGATACCTACTATGAAGAGATGTCGCAGGTTGGAGATGTTATAACGGAAGATGAGCCAGAAAAATTCTATTCAACCATAATTAAGAAGGTACGATTTATACGCGGAAAAGGATCCTTTATATTGCATGACATTCCGACCAGAGATCATCGCGGCATGGAGGTTGCAGAGCCAGAAGTGCTGGGAGTTGAATTTAAAAATGTGTTGCCTGTGTTGACCGCCGAGCATCGTGCGATGATTCAGAACGCATTGGATGGATCAATAATCGAAAATGGAAATGTAGCCACACGAGATGTTGACGTTTTCATAGGTGCATGTTCTGAACCAATCTATCGCATATATAATAGGTTGCAAGGATATATTGAAGCAGTGCAGTTACAAGAATTAAGGAACTCAATTGGTTGGTTAGAAAGATTGGGACAGAGGAAAAGGATCACGTATTCGCAAGAAGTTCTGACTGACTTTAGGAGACAGGACACGATTTGGGTCTTAGCTTTACAGCTACCGGTTAATCCGCAAGTAGTGTGGGATGTGCCACGCAGTTCTATTGCCAACTTGATCATGAATATAGCAACGTGTTTACCTACAGGAGAATATATTGCACCAAATCCAAGAATTTCATCGATTACGTTGACTCAAAGAATCACAACAACGGGGCCGTTCGCTATTTTGACTGGGTCAACCCCGACTGCGCAGCAACTTAATGATGTTAGGAAGATCTACTTAGCTCTGATGTTTCCTGGACAGATTATACTTGATCTAAAAATTGATCCCGGTGAGAGGATGGATCCGGCGGTAAGGATGGTCGCTGGTGTTGTAGGTCATTTACTCTTTACAGCAGGCGGAAGATTTACAAATTTGACACAGAATATGGCGAGACAGCTTGATATAGCTTTAAATGATTATCTGCTTTATATGTATAATACTAGAGTCCAAGTCAATTATGGTCCAACAGGTGAACCGTTAGATTTCCAGATTGGAAGGAATCAATATGACTGTAATGTTTTTAGAGCAGATTTTGCGACAGGAACAGGATATAATGGATGGGCCACAATAGACGTTGAATATAGAGATCCAGCTCCTTATGTGCATGCACAACGCTACATACGTTATTGTGGCATTGATTCGCGTGAGTTGATCAATCCAACAACATATGGTATTGGGATGACCTATCATTGTTACAACGAGATGTTACGAATGCTAGTTGCCGCAGGAAAAGATTCTGAAGCGGCGTATTTTCGCAGCATGCTACCCTTTCATATGGTGAGGTTCGCTAGAATAAACCAAATCATAAATGAAGATTTACACTCTGTATTCTCGCTGCCAGACGATATGTTCAACGCATTATTACCCGACCTAATCGCTGGCGCGCATCAGAACGCCGATCCAGTCGTACTAGATGTAAGCTGGATATCGCTGTGGTTTGCTTTCAACAGATCATTTGAACCTACGCATAGAAATGAGATGCTCGAGATCGCTCCGCTGATCGAATCCGTTTATGCGTCTGAGTTATCCGTGATGAAGGTGGATATGCGACACTTATCATTGATGCAGAGAAGATTTCCAGATGTTTTAATCCAAGCGAGGCCATCTCATTTCTGGAAGGCAGTTCTAAATGATAGTCCAGAGGCAGTGAAAGCAGTTATGAATTTGTCGCATTCGCATAATTTCATCAATATAAGAGACATGATGCGTTGGGTGTTGCTTCCGTCGCTGCAGCCATCGTTAAAACTCGTGTTGGAGGAGGAGGCATGGGCAGCTGCAAACGACTTCGAAGATCTAATGCTTACTGATCAAGTTTACATGCACCGAGATATGCTGCCAGAGCCACGGTTGGATGACATTGAGAGGTTTAGGCAGGAGGGCTTCTATTACACGAATATGTTAGAGGCGCCACCGGAGATAGATCGTGTAGTTCAGTACACTTACGAAATCGCACGTCTACAGGCAAACATGGGGCAATTCCGAGCGGCTTTAAGACGTATTATGGATGATGATGACTGGGTCAGGTTTGGCGGTGTGCTACGCACTGTACGCGTTAAATTCTTCGATGCACGGCCCCCAGACGACATTTTACAAGGCCTGCCTTTCAGTTATGATACGAATGAGAAAGGTGGATTATCATACGCGACAATCAAGTATGCTACTGAGACCACAATTTTCTATCTGATATATAATGTTGAGTTCTCAAATACACCCGACTCCTTGGTATTGATAAACCCGACATATACGATGACTAAAGTTTTCATTAATAAGAGAATCGTTGAGCGAGTAAGGGTTGGACAAATTCTGGCTGTATTGAACAGAAGATTTGTGGCCTATAAAGGAAAAATGAGGATTATGGACATTACCCAATCGCTCAAGATGGGCACCAAGCTGGCTGCGCCAACTGTG
>ABA60776
ATGGCTGCTCAGAATGAGCAACGTCCGGAGCGAATTAAAACGACACCGTATTTAGAGGGAGATGTGCTTTCAAGTGATTCAGGACCGCTGCTTTCCGTATTCGCATTGCAAGAAATAATGCAAAAAGTGAGACAAGTACAAGCTGATTATATGACCGCAACACGAGAGGTTGACTTCACAGTGCCAGATGTACAAAAGATTCTAGATGACATCAAAGCATTAGCCGCGGAGCAGGTGTATAAAATCGTCAAAGTTCCCAGTATTTCGTTCAGACATATCGTAATGCAGTCAAGAGATCGAGTCTTACGAGTAGACACCTACTATGAAGAGATGTCGCAGGTTGGGGATGTTATAACGGAAGATGAGCCAGAAAAATTCTATTCAACCATAATTAAGAAGGTACGGTTTATACGTGGAAAAGGATCCTTTATATTGCATGATATTCCGACCAGAGATCATCGCGGTATGGAAGTTGCAGAACCAGAAGTGTTGGGAGTTGAATTTAAAAATGTGTTACCCGTGTTGACCGCCGAGCATCGTGCGATGATTCAGAACGCATTGGATGGATCGATAATCGAAAATGGAAATGTAGCCACACGAGATGTCGATGTATTCATAGGTGCTTGTTCTGAACCGATCTACCGCATATATAATAGGTTGCAAGGATATATTGAAGCGGTGCAGTTACAAGAATTAAGAAACTCAATTGGTTGGTTAGAAAGATTGGGACAGAGGAAAAGGATTACGTATTCACAAGAAGTTCTGACTGACTTTAGGAGACAGGACACGATTTGGGTTTTAGCCTTACAGCTACCGGTAAATCCGCAAGTAGTGTGGGATGTGCCACGTAGCTCCATTGCCAACTTAATCATGAATATAGCAACATGTTTACCTACAGGAGAATATATCGCACCAAATCCGAGGATTTCATCGATTACGTTGACTCAAAGAATTACAACAACGGGGCCGTTCGCTATTCTGACCGGGTCAACCCCAACTGCGCAGCAACTTAATGATGTTAGAAAGATCTACTTAGCGCTAATGTTTCCTGGACAGATCATACTTGATCTGAAAATTGATCCCGGTGAAAGGATGGATCCGGCAGTAAGGATGGTCGCTGGTGTTGTAGGTCATTTACTCTTTACAGCAGGCGGAAGATTTACAAATTTGACACAGAATATGGCGAGACAGCTTGATATAGCTTTAAACGATTATCTACTCTATATGTATAACACTAGAGTCCAAGTTAATTATGGTCCAACAGGTGAACCGTTAGATTTCCAGATTGGAAGGAATCAATATGACTGTAATGTTTTTAGAGCAGATTTCGCGACAGGAACAGGATATAATGGATGGGCTACAATAGATGTTGAGTATAGAGATCCGGCCCCTTATGTGCATGCGCAACGCTACATACGTTATTGTGGCATTGATTCGCGTGAGTTGATCAATCCAACAACATATGGCATTGGGATGACTTATCATTGCTACAACGAGATGTTACGAATGCTAGTTGCTGCAGGGAAAGATTCTGAGGCGGCGTATTTTCGCAGTATGCTACCTTTTCATATGGTGAGGTTCGCTAGAATAAACCAAATCATAAATGAAGATTTACACTCTGTGTTCTCGTTGCCAGACGATATGTTCAACGCATTATTACCCGACCTAATTGCTGGAGCGCATCAGAACGCCGACCCAGTCGTACTAGATGTGAGTTGGATATCGCTGTGGTTTGCTTTCAACAGATCATTTGAGCCCACGCATAGGAATGAGATGCTCGAGATCGCTCCGTTGATCGAATCTGTTTATGCGTCTGAGTTATCCGTGATGAAGGTAGATATGCGACACTTATCATTGATGCAGAGAAGGTTTCCGGATGTTTTAATCCAAGCGAGGCCATCTCACTTCTGGAAGGCAGTTCTAAATGATAGTCCAGAGGCGGTGAAAGCAGTTATGAATTTGTCGCATTCGCATAATTTCATCAATATAAGGGATATGATGCGTTGGGTGTTGCTCCCGTCGCTGCAGCCATCATTAAAACTCGTGTTGGAAGAGGAAGCATGGGCCGCTGCAAACGACTTCGAAGATCTAATGCTTACTGATCAAGTGTACATGCACCGAGATATGCTGCCAGAGCCACGATTGGATGATATCGAGAGGTTTAGGCAGGAGGGCTTTTACTATACGAACATGTTAGAAGCGCCACCAGAGATAGATCGTGTGGTTCAGTACACCTATGAAATCGCACGTCTGCAAGCAAACATGGGGCAATTCCGAGCGGCTTTAAGACGTATTATGGATGATGACGACTGGGTAAGGTTTGGCGGTGTGCTACGCACTGTACGCGTTAAATTCTTCGATGCGCGGCCCCCAGATGACATTTTGCAAGGTTTGCCTTTCAGTTATGATACGAATGAGAAAGGTGGATTATCATACGCGACAATCAAGTACGCTACTGAGACCACAATTTTCTATCTGATATATAATGTTGAGTTCTCAAATACACCCGACTCCTTGGTATTGATAAACCCGACATATACGATGACTAAAGTTTTCATTAATAAGAGAATCGTTGAGCGGGTAAGGGTTGGACAGATCCTGGCTGTATTGAACAGAAGATTTGTGGCGTATAAAGGAAAAATGAGGATTATGGACATCACCCAATCGCTCAAGATGGGCACAAAGCTGGCTGCGCCAACTGTG
>ABA60775
ATGGCTGCTCAGAATGAGCAACGTCCGGAACGAATAAAAACGACACCGTATTTAGAGGGAGATGTGCTTTCGAGTGATTCAGGACCGCTGCTTTCCGTGTTTGCGTTGCAAGAAATAATGCAAAAAGTAAGACAGGTGCAAGCTGATTATATGACCGCAACACGAGAGGTTGACTTCACAGTGCCGGATGTACAAAAAATTCTAGATGACATTAAAGCGTTAGCCGCAGAGCAGGTGTATAAAATCGTCAAAGTTCCCAGTATTTCGTTCAGACACATCGTAATGCAGTCAAGAGATCGAGTCTTACGAGTAGATACCTACTATGAAGAGATGTCGCAGGTTGGAGATGTTATAACGGAAGATGAGCCAGAAAAATTCTATTCAACCATAATCAAGAAAGTACGATTTATACGCGGAAAAGGATCCTTTATATTGCATGACATTCCGACCAGAGATCATCGCGGCATGGAGGTTGCAGAGCCAGAAGTGCTGGGAGTTGAATTTAAAAATGTGTTGCCTGTGTTGACCGCCGAGCATCGTGCGATGATTCAGAACGCATTGGATGGATCAATAATCGAAAATGGAAATGTAGCCACACGAGATGTTGACGTTTTCATAGGTGCATGTTCTGAACCAATCTATCGCATATATAATAGGTTGCAAGGATATATTGAAGCAGTGCAGTTACAAGAATTAAGGAACTCAATTGGTTGGTTAGAAAGATTGGGACAGAGGAAAAGGATCACGTATTCGCAAGAAGTTCTGACTGACTTTAGGAGACAGGACACGATTTGGGTTTTAGCTTTACAGCTACCGGTTAATCCGCAAGTAGTGTGGGATGTGCCACGCAGTTCTATTGCCAACTTGATCATGAATATAGCAACGTGTTTACCTACAGGAGAATATATTGCACCAAATCCAAGAATTTCATCGATTACGTTGACTCAAAGAATCACAACAACGGGGCCGTTCGCTATTTTGACTGGGTCAACCCCGACTGCGCAGCAACTTAATGATGTTAGGAAGATCTACTTAGCTCTGATGTTTCCTGGACAGATTATACTTGATCTAAAAATTGATCCCGGTGAGAGGATGGATCCGGCGGTAAGGATGGTCGCTGGTGTTGTAGGTCATTTACTCTTTACAGCAGGTGGAAGATTTACAAATTTGACACAGAATATGGCGAGACAGCTTGATATAGCTTTAAACGATTATCTGCTTTATATGTATAATACTAGAGTCCAAGTCAATTATGGTCCAACAGGTGAACCGTTAGATTTCCAGATTGGAAGGAATCAATATGACTGTAATGTTTTTAGAGCAGATTTTGCGACAGGAACAGGATATAATGGATGGGCCACAATAGACGTTGAATATAGAGATCCAGCTCCTTATGTGCATGCACAACGCTACATACGTTATTGTGGCATTGATTCGCGTGAGTTGATCAATCCAACAACATATGGTATTGGGATGACCTATCATTGTTACAACGAGATGTTACGAATGCTAGTTGCCGCAGGAAAAGATTCTGAGGCGGCGTATTTTCGCAGCATGCTACCCTTTCATATGGTGAGGTTCGCTAGAATAAACCAAATCATAAATGAAGATTTACACTCTGTATTCTCGCTGCCAGACGATATGTTCAACGCATTATTACCCGACCTAATCGCTGGCGCGCATCAGAACGCCGATCCAGTCGTACTAGATGTAAGCTGGATATCGCTGTGGTTTGCTTTCAACAGATCATTTGAACCTACGCATAGAAATGAGATGCTCGAGATCGCTCCGCTGATCGAATCCGTTTATGCGTCTGAGTTATCCGTGATGAAGGTGGATATGCGACACTTATCATTGATGCAGAGAAGATTTCCAGATGTTTTAATCCAAGCGAGGCCATCTCATTTCTGGAAGGCAGTTCTAAATGATAGTCCAGAGGCAGTGAAAGCAGTTATGAATTTGTCGCATTCGCATAATTTCATCAATATAAGAGACATGATGCGTTGGGTGTTGCTTCCGTCGCTGCAGCCATCGTTAAAACTCGTGTTGGAGGAGGAGGCATGGGCAGCTGCAAACGACTTCGAAGATCTAATGCTTACTGATCAAGTTTACATGCACCGAGATATGCTGCCAGAGCCACGGTTGGATGACATTGAGAGGTTTAGGCAGGAGGGCTTCTATTACACGAATATGTTAGAGGCGCCACCGGAGATAGATCGTGTAGTTCAGTACACTTACGAAATCGCACGTCTACAGGCAAACATGGGGCAATTCCGAGCGGCTTTAAGACGTATTATGGATGATGATGACTGGGTAAGGTTTGGCGGTGTGTTACGCACTGTACGCGTTAAATTCTTCGATGCGCGGCCCCCAGACGACATTTTACAAGGCCTGCCTTTCAGTTATGATACGAATGAGAAAGGTGGATTATCATACGCGACAATCAAGTATGCTACTGAGACCACAATTTTCTATCTGATATATAATGTCGAGTTCTCAAATACACCCGACTCCTTGGTATTGATAAACCCGACATATACGATGACTAAAGTTTTCATTAATAAGAGAATCGTTGAGCGAGTAAGGGTTGGACAAATTCTGGCTGTATTGAACAGAAGATTTGTGGCATATAAAGGAAAAATGAGGATTATGGACATTACCCAATCGCTCAAGATGGGCACCAAGCTGGCTGCGCCAACTGTG
>ABA60774
ATGGCTGCTCAGAATGAGCAACGTCCGGAACGAATAAAAACGACACCGTATTTAGAGGGAGATGTGCTATCGAGTGATTCAGGACCGCTGCTTTCAGTGTTCGCGTTGCAAGAGATAATGCAGAAAGTGAGACAAGTGCAAGCTGATTATATGACTGCGACGCGAGAGGTTGACTTCACAGTACCGGATGTACAAAAGATTCTAGATGACATTAAAGCATTAGCCGCAGAGCGGGTGTATAAAATTGTCAAGGTTCCCAGTATTTCGTTCAGACATATCGTAATGCAATCAAGAGACCGAGTCTTACGAGTAGATACCTACTATGAAGAGATGTCGCAGGTTGGAGATGTTATAACGGAAGATGAGCCAGAAAAATTCTATTCGACCATAATTAAGAAGGTACGGTTCATACGCGGAAAAGGATCCTTTATATTGCATGATATTCCGACCAGAGATCATCGCGGTATGGAAGTTGCAGAGCCAGAAGTGTTGGGAGTTGAATTTAAAAATGTGTTACCCGTGTTGACCGCCGAGCATCGCGCGATGATTCAGAACGCATTGGATGGATCGATAATCGAAAATGGAAACGTAGCCACACGAGATGTCGACGTATTCATAGGTGCTTGTTCTGAACCGATCTATCGCATATATAATAGGTTGCAAGGATATATTGAGGCGGTGCAGTTACAAGAGTTAAGGAACTCAATTGGTTGGTTGGAAAGGTTAGGACAGAGGAAAAGGATTACATATTCACAAGAAGTTCTGACTGACTTTAGAAGACAGGACACGATTTGGGTTTTAGCCTTGCAGCTACCGGTTAATCCGCAAGTAGTGTGGGATGTGCCACGCAGTTCTATTGCCAACTTAATCATGAATATAGCAACGTGTTTACCTACAGGAGAATACATCGCACCAAACCCGAGGATTTCATCGATTACGTTGACTCAAAGAATTACGACAACAGGGCCGTTCGCTATTCTGACCGGGTCAACCCCAACCGCGCAGCAACTTAATGATGTTAGAAAGATCTACTTAGCGCTAATGTTTCCTGGACAGATTATACTTGATCTAAAAATTGATCCCGGTGAGAGGATGGATCCGGCAGTAAGGATGGTCGCTGGTGTTGTAGGTCATTTACTCTTTACAGCAGGTGGAAGATTTACAAATTTGACACAGAATATGGCGAGACAGCTTGATATAGCTTTAAACGATTATCTACTTTATATGTATAACACTAGAGTCCAAGTTAATTATGGTCCAACAGGCGAACCGTTGGATTTCCAGATTGGAAGGAATCAATATGACTGTAATGTCTTCAGAGCAGATTTTGCGACAGGAACAGGATATAATGGATGGGCTACAATAGATGTTGAGTATAGAGATCCAGCCCCTTATGTGCATGCACAACGCTACATACGTTATTGTGGCATTGATTCGCGTGAGTTGATCAATCCAACAACATATGGCATTGGGATGACTTATCATTGCTACAACGAGATGTTACGAATGCTGGTTGCTGCAGGGAAAGATTCCGAAGCGGCGTACTTTCGGAGCATGCTACCCTTTCATATGGTAAGGTTCGCTAGAATAAACCAAATCATCAATGAAGATTTACACTCTGTGTTCTCGTTGCCAGACGATATGTTTAACGCATTATTACCCGACCTAATCGCTGGGGCGCATCAGAACGCTGACCCAGTCGTGCTAGATGTGAGCTGGATATCGCTGTGGTTTGCTTTCAACAGATCGTTTGAACCCACGCATAGAAATGAGATGCTCGAGATTGCTCCGCTAATCGAATCCGTTTATGCGTCTGAGTTGTCTGTGATGAAGGTAGATATGCGACACTTATCATTGATGCAGAGAAGGTTTCCAGATGTTTTAATCCAAGCGAGGCCATCTCACTTCTGGAAGGCAGTTCTAAATGACAGTCCAGAGGCAGTGAAAGCAGTTATGAATTTGTCGCATTCGCATAATTTCATCAATATAAGGGATATGATGCGTTGGGTGTTGCTCCCGTCGCTGCAGCCATCGTTAAAGCTCGTTTTGGAAGAAGAGGCATGGGCTGCCGCAAACGACTTCGAAGATCTAATGCTTACTGATCAAGTTTATATGCACCGAGATATGTTGCCAGAGCCACGGTTGGATGATATTGAGAGGTTTAGGCAGGAGGGCTTCTACTACACGAATATGTTAGAAGCACCACCGGAGATAGATCGTGTGGTCCAGTATACCTATGAAATCGCACGTCTGCAGGCAAACATGGGGCAATTCCGAGCGGCTTTAAGACGTATTATGGATGATGATGATTGGGTAAGGTTTGGCGGTGTGCTGCGCACTGTACGCGTTAAATTCTTCGATGCACGACCCCCAGACGATATTTTGCAAGGCTTGCCTTTCAGTTATGATACGAATGAGAAGGGTGGATTATCATACGCGACAATCAAGTATGCTACTGAGACCACAATTTTCTATCTGATATATAATGTTGAATTCTCAAATACACCCGACTCCTTGGTATTGATAAACCCGACATATACGATGACTAAAGTTTTCATTAATAAGAGAATCGTTGAGCGAGTACGGGTCGGACAGATTCTAGCTGTATTGAACAGAAGATTTGTGGCATATAAAGGAAAAATGAGGATCATGGACATCACCCAATCGCTCAAGATGGGCACCAAGCTGGCTGCGCCAACTGTG
>ABA60773
ATGGCTGCTCAGAACGAGCAACGTCCAGAGAGAATAAAGACGACGCCTTATTTAGAGGGAGATGTACTGTCGAGTGATTCAGGACCGTTGTTATCAGTGTTCGCGTTACAAGAGATCATGCAGAAAGTAAGACAGGTACAAGCGGATTATATGACGGCAACGCGCGAGGTTGATTTCACGGTACCAGATGTACAGAAGATTCTTGATGACATCAAAGCGTTGGCCGCAGAGCGGGTATACAAGATAGTTAAAGTACCAAGCATATCCTTCAGGCACATTGTTATGCAATCAAGAGATCGAGTACTGCGGGTAGACACATACTATGAGGAGATGTCGCAGGTGGGTGATGTTATCACGGAAGATGAACCAGAGAAGTTCTATTCGACGATTATCAAGAAAGTTAGGTTTATACGCGGAAAAGGATCCTTCATATTACACGACATTCCGACTAGAGATCATCGCGGGATGGAAGTTGCGGAGCCGGAGGTATTGGGTGTGGAATTCAAGAATGTGCTGCCTGTATTGACAGCTGAACATAGAGCAATGATACAGAACGCTTTGGATGGGTCAATTATTGAGAATGGAAACGTTGCAACTCGCGACGTTGATGTATTCATCGGCGCATGTTCCGAGCCAGTTTACCGTATATACAACAGATTACAAGGTTACATAGAAGCCGTACAGCTACAAGAACTTAGGAATTCGATTGGATGGTTAGAGCGGTTAGGTCACAGAAAGAGAATCACTTATTCGCAAGAGGTGCTTACTGATTTTAGAAGGCAGGATACTATTTGGGTGCTGGCACTGCAGTTGCCCGTAAATCCTCAAGTAGTCTGGGACGTTCCTCGGAGTTCAATTGCTAACCTTATTATGAATATAGCGACGTGTTTGCCTACGGGGGAATACATAGCGCCAAACCCAAGGATTTCCTCAATTACGCTCACTCAGCGAATCACGACAACTGGGCCTTTTGCGATTTTGACTGGATCAACGCCAACTGCGCAACAGCTTAATGACGTTAGGAAAATTTACTTAGCTCTGATGTTTCCAGGACAAATCATACTCGATCTTAAGATTGATCCAGGTGAAAGGATGGATCCAGCAGTAAGAATGGTTGCGGGTGTTGTAGGCCATCTACTTTTCACGGCGGGAGGACGATTTACTAACCTAACTCAGAATATGGCGCGTCAGCTGGATATTGCGCTAAATGACTACTTACTATACATGTACAATACGCGCGTCCAGGTTAATTATGGCCCTACGGGGGAACCGTTGGATTTCCAGATTGGCAGGAATCAATATGATTGTAATGTATTCCGAGCAGATTTTGCCACGGGAACAGGATATAATGGTTGGGCAACAATTGATGTTGAGTATAGAGAACCCGCGCCTTACGTACATGCTCAGCGTTATATACGGTACTGTGGCATTGATTCGCGAGAGTTGATCAATCCAACCACATATGGAATTGGTATGACTTATCACTGTTATAACGAGATGCTACGCATGCTGGTTGCCGCAGGTAAAGATTCGGAGGCAGCGTATTTCCGCAGTATGTTGCCTTTTCACATGGTAAGGTTCGCTAGAATTAACCAGATTATAAATGAAGACTTGCATTCCGTGTTTTCACTGCCCGATGATATGTTTAATGCGTTACTCCCCGATTTAATAGCCGGCGCTCATCAGAATGCAGATCCTGTCGTCCTAGATGTAAGCTGGATATCACTTTGGTTCGCCTTTAATCGGTCGTTTGAGCCAACGCATCGTAATGAAATGTTGGAAGTTGCTCCATTGATTGAATCTGTTTACGCGTCGGAGTTATCAGTAATGAAGGTGGATATGCGACATCTTTCGTTGATGCAGAGGAGATTCCCGGATGTTCTAATCCAAGCGAGGCCGTCTCATTTCTGGAAGGCGGTACTAAATGATAGCCCCGAAGCGGTCAAAGCCGTAATGAATTTATCACACTCACATAATTTCATCAATATAAGAGATATGATGAGATGGGTTATGTTACCCTCGTTACAGCCGTCACTTAAATTAGCGTTGGAAGAAGAAGCTTGGGCTGCGGCGAATGATTTTGAAGATTTGATGCTGACTGATCAAGTGTATATGCACAGAGATATGCTCCCAGAACCTCGGCTTGATGACATCGAAAGATTTAGACAAGAGGGTTTCTATTACACTAATATGCTAGAGGCTCCTCCAGAAATCGATCGCGTTGTTCAGTATACATACGAAATTGCGCGACTCCAGGCAAATATGGGGCAGTTTCGTGCAGCGTTACGGCGTATCATGGATGATGATGATTGGGTAAGATTTGGTGGCGTTTTACGAACGGTACGTGTTAAATTCTATGACGCGCGACCCCCAGATGATATTTTACAAGGTCTACCCTTTAGCTATGACACTAACGAAAGAGGTGGGTTAGCGTATGCAACAATTAAGTATGCTACTGAGACAACTATTTTCTACCTGATATATAATGTCGAGTTCTCCAACACACCAGATTCCCTTGTTTTAATTAATCCGACGTATACGATGACTAAAGTCTTTATTAATAAGAGAATTGTTGAACGGGTCCGAGTCGGACAAATCTTAGCCGTATTAAATAGAAGATTTGTCGCATATAAAGGTAAAATGAGAATTATGGACATTACACAATCGCTCAAAATGGGCACTAAGCTGGCTGCGCCGACTGTG
>ABA60772
ATGGCTGCTCAGAACGAGCAACGTCCAGAGAGAATAAAAACGACACCTTATTTAGAAGGAGATGTACTGTCGAGTGATTCAGGACCATTATTATCAGTGTTCGCATTACAAGAGATCATGCAGAAAGTGAGACAGGTGCAAGCAGATTATATGACGGCAACGCGCGAAGTTGACTTTACAGTGCCAGATGTGCAGAAGATCCTTGATGATATCAAAGCGTTAGCTGCTGAGCAGGTGTACAAAATAGTCAAAGTACCAAGCATATCTTTCAGGCACATTGTTATGCAATCAAGAGATCGAGTACTACGGGTGGACACATACTATGAAGAGATGTCACAGGTAGGCGATGTTATCACAGAAGATGAACCGGAGAAGTTCTATTCGACAATTATCAAGAAAGTTAGATTTATACGCGGAAAAGGATCCTTCATATTACACGACATTCCAACCAGAGATCATCGCGGGATGGAGGTTGCGGAACCTGAAGTGTTAGGTGTGGAATTCAAAAATGTGCTGCCCGTGTTAACGGCTGAACACAGAGCAATGATTCAGAATGCTTTGGATGGGTCGATTATTGAAAATGGAAATGTTGCAACTCGCGATGTTGATGTATTTATTGGTGCATGCTCTGAGCCAGTTTACCGTATATACAATAGATTACAAGGTTACATAGAAGCTGTACAGCTACAAGAGCTCAGGAACTCAGTTGGATGGTTAGAACGATTAGGTCATAGGAAGAGAATTACCTATTCGCAAGAGGTACTTACTGATTTTAGAAGGCAGGATACTATCTGGGTGCTAGCTCTGCAGTTGCCCGTGAATCCTCAGGTGGTTTGGGACGTTCCTCGGAGCTCGATTGCTAATCTTATTATGAACATAGCGACGTGTTTACCTACGGGAGAGTACATAGCACCAAACCCAAGGATTTCTTCAATTACGCTTACTCAGCGAATTACGACGACCGGGCCCTTTGCGATATTAACCGGATCAACGCCAACCGCACAGCAGCTTAATGACGTTAGAAAAATTTATTTAGCTTTGATGTTCCCAGGACAGATTATACTTGATCTTAAGATTGACCCCGGCGAGAGGATGGATCCAGCAGTAAGAATGGTTGCGGGTGTTGTAGGCCATCTACTTTTCACGGCGGGAGGACGATTTACCAATTTAACTCAAAATATGGCTCGTCAGTTGGATATTGCGTTGAACGACTACTTACTATATATGTACAATACGCGTGTGCAGGTTAATTACGGCCCTACGGGGGAGCCATTGGATTTTCAGATCGGCAGGAATCAATATGATTGCAACGTATTTCGAGCGGATTTTGCTACGGGAACGGGGTATAATGGTTGGGCGACGATTGATGTTGAGTATAGAGAGCCCGCGCCTTACGTGCACGCTCAGCGCTATATACGATATTGTGGCATCGACTCGCGAGAGTTGATCAATCCGACTACTTATGGGATCGGTATGACCTATCATTGTTATAATGAGATGCTACGCATGCTGGTTGCCGCAGGTAAAGATTCGGAGGCTGCGTATTTCCGCAGTATGTTACCTTTCCATATGGTAAGATTCGCCAGAATTAACCAAATTATAAATGAAGATTTACATTCGGTATTTTCACTGCCGGACGATATGTTTAACGCGTTACTCCCTGATTTAATAGCTGGCGCTCATCAGAATGCAGATCCCGTCGTCCTAGATGTAAGTTGGATATCGCTTTGGTTCGCCTTTAATCGGTCGTTTGAGCCAACGCATCGTAATGAAATGTTGGAAGTTGCTCCATTGATAGAGTCTGTTTACGCGTCGGAGTTATCAGTAATGAAAGTAGATATGCGACATCTTTCGTTGATGCAGAGGAGATTTCCAGATGTCCTAATCCAGGCGAGACCGTCTCATTTCTGGAAGGCGGTTTTGAATGATAGCCCCGAAGCGGTCAAGGCCGTAATGAATTTATCGCACTCACATAACTTTATCAATATAAGAGATATGATGAGATGGGTTATGCTACCTTCGTTGCAACCATCACTTAAACTGGCGCTGGAAGAAGAAGCTTGGGCTGCAGCGAATGATTTTGAGGATCTGATGCTGACTGATCAAGTATATATGCACAGAGATATGCTCCCAGAACCTCGGCTTGATGACATCGAAAGGTTTAGACAGGAGGGTTTCTATTATACTAATATGCTAGAAGCTCCTCCAGAAATTGACCGTGTCGTTCAGTACACATATGAAATTGCACGACTTCAGGCAAATATGGGACAGTTTCGCGCGGCGCTACGACGTATCATGGATGATGATGACTGGGTAAGATTTGGTGGTGTTTTACGAACGGTTCGCGTTAAGTTCTATGACGCGCGACCTCCGGATGATATTCTGCAAGGTTTACCTTTTAGTTATGACACTAACGAAAGAGGTGGGTTAGCGTATGCAACAATTAAGTATGCTACCGAGACGACTATTTTCTACTTGATATATAATGTCGAATTCTCCAACACGCCGGACTCTCTTGTTTTGATTAATCCAACGTATACGATGACTAAAGTCTTTATCAATAAAAGAATTGTTGAACGAGTAAGAGTTGGACAAATCTTAGCTGTATTGAATAGAAGATTTGTCGCATATAAAGGTAAAATGAGAATTATGGACATTACACAATCGCTCAAAATGGGCACCAAGCTGGCTGCGCCGACTGTG
>ABA60771
ATGGCTGCTCAGAACGAGCAACGTCCAGAGAGAATAAAGACGACGCCTTATTTAGAGGGAGATGTACTGTCGAGTGATTCAGGACCGTTGTTATCAGTGTTCGCGTTACAAGAGATCATGCAGAAAGTAAGACAGGTACAAGCGGATTATATGACGGCAACGCGCGAGGTGGATTTCACGGTACCAGATGTACAGAAGATTCTTGATGACATCAAAGCGTTGGCCGCAGAGCGGGTATACAAGATAGTTAAAGTACCAAGCATATCTTTCAGGCACATTGTTATGCAATCAAGAGATCGAGTACTGCGGGTAGACACATACTATGAGGAGATGTCGCAGGTGGGTGATGTTATCACGGAAGATGAACCAGAGAAGTTCTATTCGACGATTATCAAGAAAGTTAGGTTTATACGCGGAAAAGGATCCTTCATATTACACGACATTCCGACTAGAGATCATCGCGGGATGGAAGTTGCGGAGCCGGAGGTATTGGGTGTGGAATTCAAGAATGTGCTGCCTGTATTGACAGCTGAACATAGAGCAATGATACAGAACGCTTTGGATGGGTCAATTATTGAGAATGGAAACGTTGCAACTCGCGACGTTGATGTATTCATCGGCGCATGTTCCGAGCCAGTTTACCGTATATACAACAGATTACAAGGTTACATAGAAGCCGTACAGCTACAAGAACTTAGGAATTCGATTGGATGGTTAGAGCGGTTAGGTCACAGAAAGAGAATCACTTATTCGCAAGAGGTGCTTACTGATTTTAGAAGGCAGGATACTATTTGGGTGCTGGCACTGCAGTTGCCCGTAAATCCTCAAGTAGTCTGGGACGTTCCTCGGAGTTCAATTGCTAACCTTATTATGAATATAGCGACGTGTTTGCCTACGGGGGAATACATAGCGCCAAACCCAAGGATTTCCTCAATTACGCTCACTCAGCGAATCACGACAACTGGGCCTTTTGCGATTTTGACTGGATCAACGCCAACTGCGCAACAGCTTAATGACGTTAGGAAAATTTACTTAGCTCTGATGTTTCCAGGACAAATCATACTCGATCTTAAGATTGATCCAGGTGAAAGGATGGATCCAGCAGTAAGAATGGTTGCGGGTGTTGTAGGCCATCTACTTTTCACGGCGGGAGGACGATTTACTAACCTAACTCAGAATATGGCGCGTCAGCTGGATATTGCGCTAAATGACTACTTACTATACATGTACAATACGCGCGTCCAGGTTAATTATGGCCCTACGGGGGAACCGTTGGATTTCCAGATTGGCAGGAATCAATATGATTGTAATGTATTCCGAGCAGATTTTGCCACGGGAACAGGATATAATGGTTGGGCAACAATTGATGTTGAATATAGAGAACCCGCGCCTTACGTACATGCTCAGCGTTATATACGGTACTGTGGCATTGATTCGCGAGAGTTGATCAATCCAACCACATATGGAATTGGTATGACTTATCACTGTTATAACGAGATGCTACGCATGCTGGTTGCCGCAGGTAAAGATTCGGAGGCAGCGTATTTCCGCAGTATGTTGCCTTTTCACATGGTAAGGTTCGCTAGAATTAACCAGATTATAAATGAAGACTTGCATTCGGTGTTTTCACTGCCCGATGATATGTTTAATGCGTTACTCCCCGATTTAATAGCCGGCGCTCATCAGAATGCAGATCCTGTCGTCCTAGATGTAAGCTGGATATCACTTTGGTTCGCCTTTAATCGGTCGTTTGAGCCAACGCATCGTAATGAAATGTTGGAAGTTGCTCCATTGATTGAATCTGTTTACGCGTCGGAGTTATCAGTAATGAAGGTGGATATGCGACATCTTTCGTTGATGCAGAGGAGATTCCCGGATGTTCTAATCCAAGCGAGGCCGTCTCATTTCTGGAAGGCGGTACTAAATGATAGCCCCGAAGCGGTCAAAGCCGTAATGAATTTATCACACTCACATAATTTCATCAATATAAGAGATATGATGAGATGGGTTATGTTACCCTCGTTACAGCCGTCACTTAAATTAGCGTTGGAAGAAGAAGCTTGGGCTGCGGCGAATGATTTTGAAGATTTGATGCTGACTGATCAAGTGTATATGCACAGAGATATGCTCCCAGAACCTCGGCTTGATGACATCGAAAGATTTAGACAAGAGGGTTTCTATTACACTAATATGCTAGAGGCTCCTCCAGAAATCGATCGCGTTGTTCAGTATACATACGAAATTGCGCGACTCCAGGCAAATATGGGGCAGTTTCGTGCAGCGTTACGGCGTATCATGGATGATGATGATTGGGTAAGATTTGGTGGCGTTTTACGAACGGTACGTGTTAAATTCTATGACGCGCGACCCCCAGATGATATTTTACAAGGTCTACCCTTTAGCTATGACACTAACGAAAGAGGTGGGTTAGCGTATGCAACAATTAAGTATGCTACTGAGACAACTATTTTCTACCTGATATATAATGTCGAATTCTCCAACACACCAGATTCCCTTGTTTTAATTAATCCGACGTATACGATGACTAAAGTCTTTATTAATAAGAGAATTGTTGAACGGGTCCGAGTCGGACAAATCTTAGCCGTATTAAATAGAAGATTTGTCGCATATAAAGGTAAAATGAGAATTATGGACATTACACAATCGCTCAAAATGGGCACTAAGCTGGCTGCGCCGACTGTG
>ABA60770
ATGGCTGCTCAGAATGAGCAACGTCCGGAGCGAATAAAAACGACACCGTATTTAGAGGGAGATGTGCTTTCGAGTGATTCAGGACCGCTGCTTTCCGTGTTCGCGTTGCAAGAAATAATGCAAAAAGTGAGACAAGTGCAAGCTGATTATATGACCGCAACACGAGAGGTTGACTTCACAGTGCCAGATGTACAAAAGATTCTAGATGACATTAAAGCGTTAGCCGCAGAGCAGGTGTATAAAATCGTCAAAGTTCCCAGTATTTCGTTCAGACATATCGTAATGCAGTCAAGAGATCGAGTCTTACGAGTAGATACCTACTATGAAGAGATGTCGCAGGTTGGAGATGTTATAACGGAAGATGAGCCCGAAAAGTTCTATTCAACCATAATTAAGAAGGTACGGTTTATACGCGGAAAAGGATCCTTTATATTGCATGATATTCCGACCAGAGATCATCGCGGTATGGAAGTTGCAGAACCAGAAGTGTTGGGAGTTGAATTTAAAAATGTGTTACCTGTGTTGACCGCTGAGCATCGTGCGATGATTCAGAACGCATTGGATGGATCGATAATCGAAAATGGAAATGTAGCCACACGAGATGTCGACGTATTCATAGGTGCTTGCTCTGAACCGATCTATCGCATATACAATAGGTTGCAAGGATATATTGAAGCGGTACAGTTGCAAGAATTAAGGAACTCAATTGGTTGGTTAGAAAGATTGGGACAGAGGAAAAGGATTACGTATTCACAAGAAGTACTGACTGATTTTAGAAGACAGGATACGATTTGGGTTTTAGCTTTACAGCTACCGGTTAATCCGCAAGTAGTGTGGGATGTGCCACGCAGTTCTATTGCCAACTTAATCATGAATATAGCAACGTGTTTACCTACAGGAGAATATATCGCACCAAATCCAAGGATTTCATCGATTACGTTGACTCAAAGAATTACAACAACGGGGCCGTTTGCTATTCTGACCGGGTCAACTCCAACTGCGCAGCAACTTAATGATGTTAGGAAGATCTACTTAGCGCTAATGTTTCCTGGACAAATTATACTTGATCTAAAAATTGATCCCGGCGAGAGGATGGATCCGGCAGTGAGGATGGTCGCTGGTGTTGTAGGTCATTTACTCTTTACAGCAGGTGGAAGATTTACAAATCTGACACAAAATATGGCGAGACAGCTTGATATAGCTTTAAACGATTATCTACTTTATATGTATAACACTAGAGTCCAAGTCAATTATGGTCCAACAGGTGAACCGTTAGATTTCCAGATTGGAAGGAATCAATATGACTGTAATGTTTTCAGGGCAGATTTTGCGACAGGAACAGGATATAATGGATGGGCTACAATAGATGTTGAGTACAGAGATCCAGCCCCTTATGTGCATGCACAGCGCTACATACGTTATTGTGGCATTGATTCGCGTGAGTTGATCAATCCAACAACATATGGCATTGGGATGACTTATCATTGCTACAACGAGATGTTACGAATGCTAGTCGCTGCAGGGAAAGATTCTGAAGCGGCGTATTTTCGCAGCATGCTACCCTTTCATATGGTGAGGTTCGCTAGAATAAACCAAATCATAAATGAAGATTTACACTCTGTGTTCTCGCTGCCAGACGATATGTTCAACGCATTATTACCCGACCTAATTGCTGGAGCGCATCAGAACGCCGACCCAGTCGTACTAGATGTGAGCTGGATATCGCTGTGGTTTGCTTTCAACAGATCATTTGAACCTACGCATAGAAATGAGATGCTCGAGATTGCTCCACTGATTGAATCCGTTTATGCGTCTGAGTTATCCGTGATGAAGGTAGATATGCGACACTTATCATTGATGCAGAGAAGGTTTCCAGATGTTTTAATCCAAGCGAGACCATCTCATTTCTGGAAGGCGGTTCTAAATGATAGTCCAGAGGCAGTGAAAGCAGTCATGAACTTGTCGCATTCACATAATTTCATCAATATAAGGGATATGATGCGTTGGGTATTGCTCCCATCACTGCAGCCATCGTTAAAGCTCGTGTTGGAGGAGGAGGCATGGGCTGCTGCAAACGATTTTGAAGATCTAATGCTTACTGATCAAGTTTACATGCACCGAGATATGCTGCCAGAGCCACGATTGGATGATATTGAGAGGTTTAGGCAGGAGGGCTTCTACTACACGAATATGTTAGAAGCGCCACCAGAGATAGATCGTGTGGTTCAGTACACTTATGAAATCGCACGCCTGCAAGCAAACATGGGGCAATTCCGAGCGGCTTTAAGACGTATTATGGATGATGACGATTGGGTAAGGTTTGGCGGTGTGTTACGCACTGTACGCGTTAAATTCTTCGACGCGCGGCCCCCAGACGACATTTTGCAAGGCTTGCCTTTCAGTTATGATACGAATGAGAAAGGTGGATTATCATACGCAACAATCAAGTACGCTACTGAGACCACAATTTTCTATCTGATATATAATGTTGAGTTCTCAAATACACCCGACTCCTTGGTATTGATAAACCCGACATATACGATGACTAAAGTCTTCATTAATAAGAGAATCGTTGAGCGAGTAAGGGTTGGACAGATTCTGGCTGTATTGAACAGAAGATTTGTGGCATATAAAGGAAAAATGAGGATTATGGACATCACCCAATCGCTCAAGATGGGCACAAAGCTGGCTGCGCCAACTGTG
>ABA60769
ATGGCTGCTCAGAATGAGCAACGTCCGGAACGAATAAAAACGACGCCGTATTTAGAAGGAGATGTGCTTTCGAGTGATTCAGGACCGCTGCTTTCAGTGTTCGCGTTGCAGGAGATAATGCAGAAAGTGAGACAAGTGCAAGCTGATTATATGACCGCAACGCGAGAGGTTGACTTTACAGTGCCGGATGTACAAAAGATTCTAGATGACATTAAAGCGTTAGCCGCAGAGCAGGTGTATAAAATCGTCAAAGTTCCCAGCATTTCGTTCAGACATATCGTAATGCAGTCTAGAGATCGAGTTTTACGAGTAGATACCTACTATGAAGAGATGTCGCAGGTTGGAGATGTTATAACGGAGGATGAGCCAGAAAAATTCTATTCAACCATAATTAAGAAGGTGCGGTTCATACGCGGAAAAGGATCCTTTATATTGCATGATATTCCGACCAGAGACCATCGCGGTATGGAAGTTGCAGAACCGGAAGTGTTGGGAGTTGAGTTTAAGAATGTGTTACCTGTGTTGACCGCTGAGCATCGCGCGATGATTCAGAACGCATTGGATGGATCGATAATCGAAAATGGAAATGTAGCCACACGAGATGTCGACGTATTCATAGGCGCTTGTTCTGAACCGATTTATCGCATATATAATAGGTTGCAAGGATATATAGAGGCGGTGCAGTTACAAGAGTTAAGGAACTCAATTGGTTGGTTAGAAAGGTTGGGACAGAGGAAAAGGATTACGTATTCACAAGAAGTTCTGACTGATTTTAGGAGACAGGATACGATTTGGGTTTTAGCTTTACAGCTACCGGTTAATCCGCAAGTAGTGTGGGATGTGCCACGCAGTTCTATCGCCAACTTAATCATGAATATAGCGACATGCTTGCCTACAGGAGAGTACATTGCACCAAACCCAAGGATTTCATCGATTACGTTGACTCAAAGGATTACAACAACGGGGCCGTTCGCTATTCTGACCGGGTCGACTCCAACTGCGCAGCAACTTAATGATGTTAGGAAGATCTACTTGGCGCTAATGTTTCCTGGACAGATTATACTTGATCTGAAGATTGATCCTGGTGAAAGAATGGATCCAGCAGTAAGGATGGTCGCTGGTGTTGTAGGTCACTTACTCTTTACAGCGGGTGGAAGATTTACAAATTTGACACAAAATATGGCGAGACAGCTTGACATAGCTCTAAACGATTATCTACTTTATATGTATAACACTAGAGTCCAAGTTAATTATGGTCCAACAGGTGAACCGTTAGATTTCCAGATTGGAAGGAATCAATATGACTGTAATGTTTTCAGAGCAGATTTTGCGACAGGAACAGGATATAATGGATGGGCTACAATAGATGTTGAATATAGAGATCCAGCCCCTTATGTGCATGCGCAACGCTACATACGTTATTGTGGCATTGATTCGCGTGAGTTGATCAATCCAACAACATATGGCATTGGGATGACTTATCATTGCTACAACGAGATGTTACGAATGCTGGTTGCTGCAGGGAAAGATTCCGAAGCGGCGTACTTTCGCAGCATGCTACCTTTTCATATGGTAAGGTTCGCAAGAATAAACCAAATCATAAATGAGGATTTACACTCTGTGTTTTCGTTGCCAGACGATATGTTCAACGCATTATTACCCGACCTAATTGCTGGGGCGCATCAGAACGCCGACCCAGTCGTGCTAGACGTGAGCTGGATATCGCTGTGGTTTGCTTTCAACAGGTCATTTGAACCTACGCATAGAAATGAGATGCTCGAGATTGCTCCGCTGATTGAGTCCGTTTATGCGTCTGAGTTGTCCGTGATGAAGGTGGATATGCGACACTTATCATTGATGCAGAGAAGGTTTCCAGACGTTTTAATCCAAGCGAGGCCATCTCACTTCTGGAAAGCAGTTCTAAATGACAGTCCAGAGGCGGTGAAAGCAGTTATGAATTTGTCGCACTCGCATAATTTCATCAATATAAGGGATATGATGCGTTGGGTACTTCTTCCGTCGCTGCAGCCATCGTTAAAGCTCGTATTGGAAGAGGAGGCATGGGCTGCTGCAAATGACTTTGAAGATCTAATGCTTACTGATCAAGTTTATATGCACCGAGATATGTTGCCAGAGCCACGGTTGGATGATATTGAGAGGTTTAGACAGGAGGGCTTCTACTATACGAATATGTTAGAAGCGCCACCGGAGATAGATCGTGTGGTCCAGTACACCTATGAAATCGCCCGTCTACAGGCAAACATGGGACAATTCCGAGCGGCTCTAAGACGCATTATGGATGATGACGACTGGGTAAGGTTTGGCGGTGTGCTACGCACTGTACGCGTTAAATTCTTTGATGCGCGACCCCCAGACGACATTTTGCAAGGCCTGCCTTTTAGTTATGATACGAATGAGAAGGGTGGATTATCATACGCGACAATCAAATATGCTACTGAGACCACGATTTTCTATCTGATATATAATGTCGAGTTCTCAAATACACCTGACTCCCTGGTGTTGATAAACCCGACATATACGATGACTAAAGTTTTCATTAATAAGAGAATCGTTGAGCGAGTACGGGTTGGGCAGATTTTGGCTGTATTGAACAGAAGATTTGTGGCGTATAAAGGGAAAATGAGGATCATGGACATCACCCAATCGCTCAAGATGGGCACCAAGCTGGCTGCGCCAACTGTG
>ABA60768
ATGGCTGCTCAGAATGAGCAACGTCCGGAACGAATAAAAACGACACCGTATTTAGAGGGAGATGTGCTTTCGAGTGATTCAGGACCGCTGCTTTCCGTGTTTGCGTTGCAAGAAATAATGCAAAAAGTAAGACAGGTGCAAGCTGATTATATGACCGCAACACGAGAGGTTGACTTCACAGTGCCGGATGTACAGAAAATTCTAGATGACATTAAAGCGTTAGCCGCAGAGCAGGTGTATAAAATCGTCAAAGTTCCCAGTATTTCGTTCAGACACATCGTAATGCAGTCAAGAGATCGAGTCTTACGAGTAGATACCTACTATGAAGAGATGTCGCAGGTTGGAGATGTTATAACGGAAGATGAGCCAGAAAAATTCTATTCAACCATAATCAAGAAGGTACGATTTATACGCGGAAAAGGATCCTTTATATTGCATGACATTCCGACCAGAGATCATCGCGGCATGGAGGTCGCAGAGCCAGAAGTGCTGGGAGTGGAATTTAAAAATGTGTTGCCTGTGTTGACCGCCGAGCATCGTGCGATGATTCAGAACGCATTGGATGGATCAATAATCGAAAATGGAAATGTAGCCACACGAGATGTTGACGTTTTCATAGGTGCATGTTCTGAACCAATCTATCGCATATATAATAGGTTGCAAGGATATATTGAAGCAGTGCAGTTACAAGAATTAAGGAACTCAATTGGTTGGTTAGAAAGATTGGGACAGAGGAAAAGGATCACGTATTCACAAGAAGTTCTGACTGACTTTAGGAGACAGGACACGATCTGGGTTTTAGCTTTACAGCTACCGGTTAATCCGCAAGTAGTGTGGGATGTGCCACGCAGTTCTATTGCCAACTTAATCATGAATATAGCAACGTGTTTACCTACAGGAGAATATATTGCACCAAATCCCAGAATTTCATCGATTACGTTGACTCAAAGAATCACAACAACGGGGCCGTTCGCTATTTTGACTGGATCAACCCCGACTGCGCAGCAACTTAATGATGTTAGGAAGATCTACTTAGCTCTGATGTTTCCTGGACAGATTATACTTGATCTAAAAATTGATCCCGGTGAGAGGATGGATCCGGCGGTAAGGATGGTCGCTGGTGTTGTAGGTCATTTACTCTTTACAGCAGGTGGAAGATTTACAAATTTGACACAGAATATGGCGAGACAGCTTGATATAGCTTTAAATGATTATCTGCTTTATATGTATAATACTAGAGTCCAAGTCAATTATGGTCCAACAGGTGAACCGTTAGATTTCCAGATTGGAAGGAATCAATATGACTGTAATGTTTTTAGAGCAGATTTTGCGACAGGAACAGGATATAATGGATGGGCCACAATAGACGTTGAATATAGAGATCCAGCTCCTTATGTGCATGCACAACGCTACATACGTTATTGTGGCATTGATTCGCGTGAGTTGATCAATCCAACAACATATGGTATTGGGATGACCTATCATTGTTACAACGAGATGTTACGAATGCTAGTTGCCGCAGGAAAAGATTCTGAGGCGGCGTATTTTCGCAGCATGCTACCCTTTCATATGGTGAGGTTCGCTAGAATAAACCAAATCATAAATGAAGATTTACACTCTGTATTCTCGCTGCCAGACGATATGTTCAACGCATTATTACCCGACCTAATCGCTGGCGCGCATCAGAACGCCGATCCAGTCGTACTAGATGTAAGCTGGATATCGCTGTGGTTTGCTTTCAACAGATCATTTGAACCTACGCATAGAAATGAGATGCTCGAGATCGCTCCGCTGATCGAATCCGTTTATGCGTCTGAGTTATCCGTGATGAAGGTGGATATGCGACACTTATCATTGATGCAGAGAAGATTTCCAGATGTTTTAATCCAAGCGAGGCCATCTCATTTCTGGAAGGCAGTTCTAAATGATAGTCCAGAGGCAGTGAAAGCAGTTATGAATTTGTCGCATTCGCATAATTTCATCAATATAAGAGACATGATGCGTTGGGTGTTGCTTCCGTCGCTGCAGCCATCGTTAAAACTCGTGTTGGAGGAGGAGGCATGGGCAGCTGCAAACGACTTCGAAGATCTAATGCTTACCGATCAAGTTTACATGCACCGAGATATGCTGCCAGAGCCACGGTTGGATGACATTGAGAGGTTTAGGCAGGAGGGCTTCTATTACACGAATATGTTAGAGGCGCCACCGGAGATAGATCGTGTAGTTCAGTACACTTACGAAATCGCACGTCTACAGGCAAACATGGGGCAATTCCGAGCGGCTTTAAGACGTATTATGGATGATGATGACTGGGTAAGGTTTGGCGGTGTGTTACGCACTGTACGCGTTAAATTCTTTGATGCGCGGCCCCCAGACGACATTTTACAAGGCCTGCCTTTCAGTTATGATACGAATGAGAAAGGTGGATTATCATACGCGACAATCAAGTATGCTACTGAGACCACAATTTTCTATCTGATATATAATGTCGAGTTCTCAAATACACCCGACTCCTTGGTATTGATAAACCCGACATATACGATGACTAAAGTTTTCATTAATAAGAGAATCGTTGAGCGAGTAAGGGTTGGACAAATTCTGGCTGTATTGAACAGAAGATTTGTGGCATATAAAGGAAAAATGAGGATTATGGACATTACCCAATCGCTCAAGATGGGCACCAAGCTGGCTGCGCCAACTGTG
>ABA60767
ATGGCTGCTCAGAACGAGCAACGTCCGGAGAGAATAAAAACGACGCCTTATTTAGAGGGAGATGTACTGTCGAGTGATTCAGGACCGTTGTTATCAGTGTTCGCGTTACAAGAGATCATGCAGAAAGTAAGACAGGTGCAAGCGGATTATATGACGGCGACGCGCGAGGTTGATTTTACAGTGCCAGATGTGCAGAAGATTCTTGATGATATCAAAGCATTGGCTGCTGAGCAGGTGTACAAAATAGTCAAGGTACCAAGCATATCTTTTAGGCATATTGTTATGCAATCAAGGGATCGAGTGCTGCGGGTGGATACATATTATGAGGAGATGTCACAGGTGGGTGACGTTATCACGGAAGATGAACCGGAGAAGTTTTATTCGACGATCGTCAAGAAAGTTAGATTTATACGCGGGAAAGGATCCTTCATATTACACGACATTCCAACTAGAGATCATCGCGGAATGGAAGTTGCGGAACCAGAAGTGTTAGGCGTGGAGTTCAAGAACGTGCTGCCTGTATTAACAGCTGAACATAGAGCAATGATACAGAATGCTTTGGATGGATCAATCATTGAAAATGGAAACGTTGCGACTCGCGATGTTGATGTGTTTATCGGTGCATGTTCCGAACCAGTTTACCGCATATATAACAGATTGCAAGGTTACATAGAGGCTGTACAGCTACAAGAGCTCAGGAATTCAATTGGATGGTTAGAACGGTTAGGTCATAGGAAGAGAATTACTTATTCGCAAGAGGTACTTACTGATTTTAGAAGGCAGGACACTATTTGGGTGCTAGCTTTGCAACTGCCCGTAAATCCTCAAGTAGTTTGGGACGTTCCTCGGAGCTCGATTGCTAACCTCATCATGAACATAGCGACGTGTTTACCGACGGGGGAATACATAGCACCAAACCCAAGGATTTCTTCAATCACGCTCACTCAACGAATCACAACGACCGGACCCTTCGCAATATTGACTGGATCAACGCCAACCGCGCAGCAGCTTAATGACGTTAGGAAAATCTATTTAGCCTTGATGTTTCCAGGACAAATTATACTTGATCTTAAGATTGACCCAGGTGAAAGGATGGATCCAGCAGTAAGAATGGTTGCAGGCGTTGTAGGTCATCTGCTTTTCACGGCGGGAGGACGATTTACTAACCTAACTCAGAACATGGCTCGTCAATTGGACATCGCGTTGAACGATTACCTATTGTATATGTATAATACGCGTGTGCAGGTTAATTATGGCCCTACAGGGGAGCCGTTGGATTTCCAGATCGGCAGGAATCAATATGATTGCAATGTATTCCGAGCAGATTTCGCGACGGGAACAGGATATAATGGTTGGGCGACGATTGATGTCGAGTATAGAGAACCTGCGCCCTACGTACATGCTCAGCGTTACATACGGTATTGTGGCATTGATTCACGAGAGTTAATCAATCCAACCACTTATGGAATTGGTATGACCTATCACTGTTATAATGAGATGCTACGCATGCTAGTTGCCGCAGGTAAGGATTCGGAGGCGGCGTATTTTCGTAGTATGTTACCTTTCCATATGGTAAGATTCGCTAGAATCAACCAGATCATAAATGAGGATTTACATTCGGTGTTTTCATTGCCAGACGATATGTTTAACGCGTTACTTCCCGATTTAATAGCTGGCGCACATCAGAATGCAGATCCTGTCGTTTTAGATGTAAGTTGGATATCGCTTTGGTTTGCCTTTAACCGGTCATTTGAGCCAACGCATCGTAATGAGATGCTGGAAGTTGCCCCATTGATTGAATCTGTTTACGCGTCGGAGTTATCAGTGATGAAGGTAGATATGCGACATCTTTCGTTGATGCAGAGGAGATTCCCAGATGTCTTAATCCAAGCGAGACCATCTCACTTCTGGAAGGCGGTACTAAATGATAGCCCCGAAGCAGTCAAGGCCGTAATGAACTTATCACATTCACATAATTTCATCAATATAAGGGATATGATGAGATGGGTTATGTTACCTTCGTTACAACCGTCGCTTAAATTGGCATTGGAAGAAGAAGCTTGGGCAGCGGCGAATGATTTTGAGGATTTGATGCTGACTGATCAAGTATATATGCACAGAGATATGCTCCCAGAACCTCGGCTTGATGACATCGAAAGATTCAGACAGGAGGGTTTCTATTACACTAATATGCTAGAGGCTCCTCCAGAAATTGATCGCGTTGTTCAATACACGTATGAAATTGCACGACTTCAGGCAAATATGGGACAGTTTCGCGCGGCGTTACGACGTATAATGGATGATGACGATTGGGTAAGATTTGGTGGTGTTTTACGAACGGTTCGCGTTAAATTCTATGACGCACGACCTCCGGATGATGTTTTACAGGGCTTACCTTTTAGCTATGACACTAACGAGAGAGGTGGGTTAGCGTATGCAACAATTAAGTACGCTACCGAGACAACTATTTTCTACCTGATATATAATGTCGAGTTTTCCAATACGCCAGATTCCCTTGTTTTAATTAATCCAACGTATACGATGACCAAGGTCTTTATCAATAAGAGGATTGTTGAGCGAGTCAGAGTTGGACAAATCCTAGCTGTATTGAATAGAAGATTTGTCGCATATAAGGGTAAAATGAGAATCATGGATATTACGCAATCGCTCAAAATGGGCACTAAGCTGGCTGCGCCGACTGTG
>ABA60766
ATGGCTGCTCAGAATGAGCAACGTCCGGAACGAATAAAAACGACACCGTATTTAGAGGGAGATGTGCTTTCGAGTGATTCAGGACCGCTGCTTTCCGTGTTTGCGTTGCAAGAAATAATGCAAAAAGTAAGACAGGTGCAAGCTGATTATATGACCGCAACACGAGAGGTTGACTTCACAGTGCCGGATGTACAAAAGATTCTAGATGACATTAAAGCGTTAGCCGCAGAGCAGGTGTATAAAATCGTCAAAGTTCCCAGTATTTCGTTCAGACACATCGTAATGCAGTCAAGAGATCGAGTCTTACGAGTAGATACCTACTATGAAGAGATGTCGCAGGTTGGAGATGTTATAACGGAAGATGAGCCAGAAAAATTCTATTCAACCATAATTAAGAAGGTACGATTTATACGCGGAAAAGGATCCTTTATATTGCATGACATTCCGACCAGAGATCATCGCGGCATGGAGGTTGCAGAGCCAGAAGTGCTGGGAGTTGAATTTAAAAATGTGTTGCCTGTGTTGACCGCCGAGCATCGTGCGATGATTCAGAACGCATTGGATGGGTCAATAATCGAAAATGGAAATGTAGCCACACGAGATGTTGACGTTTTCATAGGTGCATGTTCTGAACCAATCTATCGCATATATAATAGGTTGCAAGGATATATTGAAGCAGTGCAGTTACAAGAATTAAGGAACTCAATTGGTTGGTTAGAAAGATTGGGACAGAGGAAAAGGATCACGTATTCGCAAGAAGTTCTGACTGACTTTAGGAGACAGGACACGATTTGGGTCTTAGCTTTACAGCTGCCGGTTAATCCGCAAGTAGTGTGGGATGTGCCACGCAGTTCTATTGCCAACTTGATCATGAATATAGCGACGTGTTTACCTACAGGAGAATATATTGCACCAAATCCAAGAATTTCATCGATTACGTTGACTCAAAGAATCACAACAACGGGGCCGTTCGCTATTTTGACTGGGTCAACCCCGACTGCGCAGCAACTTAATGATGTTAGGAAGATCTACTTAGCTCTGATGTTTCCTGGACAGATTATACTTGATCTAAAAATTGATCCCGGTGAGAGGATGGATCCGGCGGTAAGGATGGTCGCTGGTGTTGTAGGTCATTTACTCTTTACAGCAGGCGGAAGATTTACAAATTTGACACAGAATATGGCGAGACAGCTTGATATAGCTTTAAATGATTATCTGCTTTATATGTATAATACTAGAGTCCAAGTCAATTATGGTCCAACAGGTGAACCGTTAGATTTCCAGATTGGAAGGAATCAATATGACTGTAATGTTTTTAGAGCAGATTTTGCGACAGGAACAGGATATAATGGATGGGCCACAATAGACGTTGAATATAGAGATCCAGCTCCTTATGTGCATGCACAACGCTACATACGTTATTGTGGCATTGATTCGCGTGAGTTGATCAATCCAACAACATATGGTATTGGGATGACCTATCATTGTTACAACGAGATGTTACGAATGCTAGTTGCCGCAGGAAAAGATTCTGAAGCGGCGTATTTTCGCAGCATGCTACCCTTTCATATGGTGAGGTTCGCTAGAATAAACCAAATCATAAATGAAGATTTACACTCTGTATTCTCGCTGCCAGACGATATGTTCAACGCATTATTACCCGACCTAATCGCTGGCGCGCATCAGAACGCCGATCCAGTCGTACTAGATGTAAGCTGGATATCGCTGTGGTTTGCTTTCAACAGATCATTTGAACCTACGCATAGAAATGAGATGCTCGAGATCGCTCCGCTGATCGAATCCGTTTATGCGTCTGAGTTATCCGTGATGAAGGTGGATATGCGACACTTATCATTGATGCAGAGAAGATTTCCAGATGTTTTAATCCAAGCGAGGCCATCTCATTTCTGGAAGGCAGTTCTAAATGATAGTCCAGAGGCAGTGAAAGCAGTTATGAATTTGTCGCATTCGCATAATTTCATCAATATAAGAGACATGATGCGTTGGGTGTTGCTTCCGTCGCTGCAGCCATCGTTAAAACTCGTGTTGGAGGAGGAGGCATGGGCAGCTGCAAACGACTTCGAAGATCTAATGCTTACTGATCAAGTTTACATGCACCGAGATATGCTGCCAGAGCCACGGTTGGATGACATTGAGAGGTTTAGGCAGGAGGGCTTCTATTACACGAATATGTTAGAGGCGCCACCGGAGATAGATCGTGTAGTTCAGTACACTTACGAAATCGCACGTCTACAGGCAAACATGGGGCAATTCCGAGCGGCTTTAAGACGTATTATGGATGATGATGACTGGGTAAGGTTTGGCGGTGTGTTACGCACTGTACGCGTTAAATTCTTCGATGCGCGGCCCCCAGACGACATTTTACAAGGCCTGCCTTTCAGTTATGATACGAATGAGAAAGGTGGATTATCATACGCGACAATCAAGTATGCTACTGAGACCACAATTTTCTATCTGATATATAATGTTGAGTTCTCAAATACACCCGACTCCTTGGTATTGATAAACCCGACATATACGATGACTAAAGTTTTCATTAATAAGAGAATCGTTGAGCGAGTAAGGGTTGGACAAATTCTGGCTGTATTGAACAGAAGATTTGTGGCATATAAAGGAAAAATGAGGATCATGGACATTACCCAATCGCTCAAGATGGGCACCAAGCTGGCTGCGCCAACTGTG
>ABA60765
ATGGCTGCTCAGAACGAGCAACGTCCAGAGAGAATAAAAACGACACCTTATTTAGAAGGAGATGTACTGTCGAGTGATTCAGGACCGTTATTATCAGTGTTCGCGTTACAAGAGATCATGCAGAAAGTGAGACAGGTGCAAGCGGATTATATGACGGCGACGCGCGAAGTTGACTTTACAGTGCCAGATGTGCAGAAGATCCTTGATGATATCAAAGCATTAGCTGCTGAGCAGGTGTACAAAATAGTCAAAGTACCAAGCATATCTTTCAGGCACATTGTTATGCAATCAAGAGATCGAGTACTACGGGTAGACACATACTATGAAGAGATGTCACAGGTGGGCGATGTTATCACTGAAGATGAACCGGAGAAGTTCTATTCGACAATTATCAAGAAAGTTAGATTTATACGCGGAAAAGGATCCTTCATATTACACGACATTCCAACTAGAGATCATCGCGGGATGGAGGTTGCGGAACCTGAAGTGTTAGGTGTGGAATTCAAAAATGTGCTGCCCGTGTTAACGGCCGAACACAGAGCAATGATTCAGAATGCTTTGGATGGGTCGATTATTGAAAATGGAAATGTTGCGACTCGCGATGTTGATGTATTCATCGGTGCATGCTCTGAGCCAGTTTACCGTATATACAATAGATTACAAGGGTACATAGAAGCTGTACAGCTACAAGAGCTCAGGAACTCAATTGGATGGTTAGAACGATTAGGTCATAGGAAGAGAATTACCTATTCGCAAGAGGTACTTACTGATTTTAGAAGGCAGGATACTATCTGGGTGCTAGCTCTGCAGTTGCCCGTAAATCCTCAGGTAGTTTGGGATGTTCCTCGGAGCTCGATTGCTAACCTTATTATGAACATAGCAACGTGTTTACCTACGGGAGAATACATAGCACCAAACCCAAGGATTTCTTCAATTACGCTTACTCAGCGAATTACGACGACCGGGCCCTTTGCGATATTGACTGGATCAACGCCAACCGCACAGCAGCTTAATGACGTTAGAAAAATTTACTTAGCTTTGATGTTCCCAGGACAGATTATACTTGATCTTAAGATTGACCCCGGCGAGAGGATGGATCCAGCAGTAAGAATGGTTGCAGGTGTTGTAGGTCATCTACTTTTTACGGCGGGAGGACGATTTACCAATTTAACTCAAAATATGGCTCGTCAGTTGGATATTGCGTTGAACGACTACTTATTATATATGTACAATACGCGTGTGCAGGTTAATTACGGCCCTACGGGGGAGCCGTTGGATTTTCAGATCGGCAGGAATCAATATGATTGCAACGTATTTCGAGCGGATTTTGCTACTGGAACAGGATATAATGGTTGGGCGACGATTGATGTTGAGTATAGAGAACCCGCGCCTTACGTACACGCTCAGCGCTATATACGATATTGTGGCATTGACTCACGAGAGTTGATCAATCCGACCACTTATGGAATTGGTATGACCTATCATTGTTATAATGAGATGTTACGCATGCTGGTTGCCGCAGGTAAAGATTCGGAGGCAGCGTATTTTCGCAGTATGTTACCTTTCCATATGGTAAGATTCGCCAGAATTAACCAGATTATAAATGAAGATTTACATTCGGTATTTTCACTGCCGGACGATATGTTTAACGCGTTACTCCCTGATTTAATAGCTGGCGCTCATCAGAATGCAGATCCCGTCGTCCTAGATGTAAGTTGGATATCGCTTTGGTTTGCCTTTAATCGGTCGTTTGAGCCAACGCATCGTAATGAAATGTTGGAAGTTGCTCCATTGATTGAGTCTGTTTACGCGTCGGAGTTATCAGTAATGAAAGTAGATATGCGACATCTTTCGTTGATGCAGAGGAGATTCCCAGATGTTTTAATCCAAGCGAGACCGTCTCATTTCTGGAAGGCGGTGTTGAATGATAGCCCCGAAGCGGTCAAGGCCGTAATGAATTTATCGCACTCACATAATTTTATCAATATAAGAGATATGATGAGATGGGTTATGCTACCTTCGTTGCAACCATCACTTAAACTGGCGCTGGAAGAAGAAGCTTGGGCTGCGGCGAATGATTTTGAGGATTTGATGCTGACTGATCAAGTATATATGCACAGAGATATGCTCCCAGAACCTCGGCTTGATGACATCGAAAGGTTTAGACAGGAGGGTTTCTATTATACTAATATGCTAGAAGCTCCTCCAGAAATTGGCCGCGTCGTTCAGTACACATATGAAATTGCGCGACTTCAGGCAAATATGGGACAGTTTCGTGCGGCGCTACGACGTATCATGGATGATGATGACTGGGTAAGATTTGGTGGTGTTTTACGAACGGTTCGCGTTAAGTTCTATGACGCGCGACCTCCGGATGATATTCTGCAAGGTTTACCTTTTAGTTATGACACTAACGAAAGAGGTGGGTTAGCGTATGCAACAATTAAGTATGCTACCGAGACGACTATTTTCTACTTGATATATAATGTCGAGTTCTCCAACACGCCGGACTCTCTTGTTTTGATTAATCCAACGTATACGATGACTAAAGTCTTTATCAATAAAAGAATTGTCGAGCGAGTGAGAGTTGGACAAATCTTAGCTGTATTGAATAGGAGATTTGTCGCATATAAAGGTAAAATGAGAATTATGGACATTACACAATCGCTCAAAATGGGCACTAAGCTGGCTGCGCCGACTGTG
>ABA60764
ATGGCTGCTCAGAATGAGCAACGTCCGGAACGAATAAAAACGACACCGTATTTAGAGGGAGATGTGCTTTCGAGTGATTCAGGACCGCTGCTTTCCGTGTTCGCGTTGCAAGAGATAATGCAGAAAGTAAGACAGGTACAAGCTGATTATATGACTGCGACACGAGAGGTTGACTTCACAGTACCGGATGTACAAAAGATTCTAGATGACATTAAAGCGTTAGCCGCAGAGCAGGTGTATAAAATTGTCAAAGTTCCTAGTATTTCGTTCAGACATATTGTGATGCAATCAAGAGATCGAGTCTTACGAGTAGATACCTACTATGAAGAGATGTCGCAGGTTGGAGATGTTATAACGGAGGATGAGCCAGAAAAATTCTATTCAACCATAATTAAGAAGGTACGGTTCATACGCGGAAAAGGATCTTTTATATTGCATGATATTCCGACCAGAGATCATCGTGGTATGGAAGTTGCAGAACCAGAAGTGTTGGGAGTTGAATTTAAAAATGTGTTACCTGTGTTGACCGCCGAGCATCGCGCGATGATTCAGAACGCATTGGATGGATCGATAATCGAAAATGGAAATGTAGCTACACGGGATGTCGACGTATTCATAGGTGCTTGTTCTGAGCCGATATATCGCATATATAATAGGTTGCAAGGGTATATTGAAGCGGTGCAGTTACAAGAGTTAAGGAACTCAATTGGTTGGTTAGAAAGGTTGGGACAGAGGAAGAGGATTACGTATTCACAAGAAGTTCTTACTGACTTTAGAAGACAGGACACGATTTGGGTTTTAGCTTTACAGCTACCGGTTAATCCGCAAGTAGTGTGGGATGTGCCACGCAGTTCTATTGCCAATTTAATCATGAATATAGCAACGTGTTTACCTACAGGAGAATACATTGCACCAAACCCAAGGATTTCATCGATTACGCTGACTCAAAGAATTACGACAACGGGACCGTTCGCTATTTTGACCGGGTCAACTCCAACCGCACAGCAACTTAATGATGTTAGGAAGATCTACTTAGCGCTAATGTTTCCTGGGCAAATTATACTTGATCTAAAAATTGATCCCGGTGAGAGGATGGATCCGGCAGTAAGGATGGTCGCTGGTGTTGTAGGTCATTTACTCTTTACGGCAGGTGGAAGGTTTACAAATTTGACACAGAATATGGCAAGACAGCTTGATATAGCTTTAAATGATTATCTACTTTATATGTATAACACTAGAGTCCAAGTCAATTATGGTCCAACAGGTGAACCGTTAGATTTTCAGATTGGAAGGAATCAATATGACTGTAATGTTTTCAGAGCAGATTTTGCGACAGGAACAGGATATAATGGATGGGCTACAATAGATGTTGAGTATAGAGATCCAGCCCCTTATGTGCATGCACAACGCTACATACGTTATTGTGGCATTGATTCACGTGAATTGATCAATCCAACAACATATGGCATCGGGATGACTTATCATTGCTACAACGAGATGTTACGAATGCTGGTTGCTGCAGGGAAAGATTCTGAAGCGGCGTACTTTCGAAGCATGCTACCCTTTCACATGGTAAGGTTCGCTAGAATAAACCAAATCATAAATGAAGATTTGCACTCTGTGTTCTCGTTGCCAGACGATATGTTCAACGCATTATTACCCGACTTAATTGCTGGGGCGCATCAGAACGCCGACCCAGTCGTGCTAGATGTGAGCTGGATATCGCTGTGGTTTGCTTTCAACAGATCATTTGAGCCTACGCATAGAAATGAGATGCTCGAGATCGCTCCGCTGATCGAATCCGTTTATGCGTCTGAGTTATCAGTGATGAAGGTAGATATGCGACACTTATCATTGATGCAGAGAAGGTTTCCAGATGTTTTAATCCAAGCGAGGCCATCTCACTTCTGGAAGGCGGTTCTAAATGACAGTCCAGAGGCGGTGAAAGCAGTTATGAACCTGTCGCATTCGCATAATTTCATCAATATAAGGGATATGATGCGTTGGGTGTTACTCCCGTCACTGCAGCCATCGTTAAAGCTCGTATTGGAGGAGGAAGCGTGGGCTGCCGCAAACGACTTCGAAGATCTGATGCTTACTGATCAGGTTTATATGCACCGAGATATGTTGCCAGAGCCACGGTTGGACGATATTGAGAGGTTTAGGCAGGAGGGCTTCTACTACACGAATATGTTAGAAGCGCCACCGGAAATAGATCGTGTGGTCCAGTATACTTATGAAATCGCACGTCTACAAGCGAACATGGGGCAATTCCGGGCGGCCTTAAGACGTATAATGGATGATGACGACTGGGTAAGATTTGGCGGTGTGCTACGCACTGTACGCGTTAAATTCTTCGATGCACGACCCCCAGACGATATTTTGCAAGGCTTGCCTTTCAGTTATGATACGAATGAGAAGGGTGGATTATCGTATGCAACAATAAAGTACGCTACTGAGACCACAATTTTCTATCTGATATATAATGTTGAGTTCTCAAATACACCCGACTCCTTGGTATTGATAAACCCGACATATACGATGACTAAAGTTTTCATTAATAAAAGAATCGTTGAGCGAGTACGGGTTGGACAGATTCTAGCTGTATTGAACAGAAGATTTGTGGCATATAAAGGGAAGATGAGGATCATGGACATCACCCAATCGCTCAAGATGGGCACCAAGCTGGCTGCGCCAACTGTG
>ABA60763
ATGGCTGCTCAGAACGAGCAACGTCCGGAAAGAATAAAGACGACACCTTATTTAGAGGGAGATGTACTGTCGAGTGATTCAGGGCCGTTGTTATCAGTGTTCGCGCTGCAAGAGATCATGCAGAAAGTAAGACAGGTACAAGCGGATTATATGACGGCAACGCGCGAAGTTGATTTTACAGTGCCAGATGTACAGAAGATTCTTGATGATATTAAAGCATTGGCTGCTGAGCAGGTGTACAAAATAGTCAAGGTACCAAGTATATCTTTTAGGCACATCGTTATGCAATCGAGAGATCGAGTATTGCGGGTAGACACATATTATGAGGAGATGTCACAGGTGGGTGACGTTATCACGGAAGATGAACCAGAGAAGTTTTATTCAACGATCATCAAGAAAGTTAGATTTATACGCGGGAAAGGATCCTTCATATTACACGACATCCCAACTAGGGATCATCGCGGGATGGAAGTTGCGGAGCCAGAAGTATTAGGCGTGGAATTCAAGAACGTGCTGCCTGTATTAACAGCTGAACATAGAGCAATGATACAGAATGCTTTGGATGGATCAATCATTGAAAATGGAAACGTTGCGACTCGTGATGTTGATGTGTTCATCGGTGCGTGTTCCGAACCAGTTTACCGCATATATAACAGATTGCAAGGTTATATAGAGGCCGTACAGCTACAAGAACTCAGGAATTCAATTGGATGGTTAGAACGGTTAGGTCATAGGAAGAGGATTACTTATTCGCAAGAGGTACTTACCGATTTTAGAAGGCAGGATACTATTTGGGTGCTAGCTTTGCAATTGCCCGTAAACCCTCAAGTAGTTTGGGACGTTCCTCGGAGCTCGATTGCTAACCTTATTATGAACATAGCGACGTGTCTACCGACGGGAGAATACATAGCACCAAACCCAAGGATTTCTTCAATCACACTCACTCAACGAATCACAACGACTGGACCCTTTGCTATATTGACTGGATCAACGCCAACCGCACAGCAGCTTAATGATGTTAGGAAAATCTATTTAGCCTTGATGTTTCCAGGACAAATTATACTTGATCTTAAGATTGACCCTGGTGAAAGGATGGATCCGGCAGTAAGAATGGTCGCGGGCGTTGTAGGTCATCTGCTTTTCACGGCGGGAGGACGATTTACTAACCTGACTCAGAACATGGCTCGTCAATTAGACATCGCGTTGAACGATTACCTATTATATATGTATAATACGCGTGTGCAAGTTAATTATGGCCCTACGGGGGAGCCGTTGGATTTCCAGATCGGCAGGAATCAATATGATTGCAACGTATTTCGAGCAGATTTTGCGACGGGAACAGGATATAATGGTTGGGCGACGATTGATGTCGAGTATAGAGAACCTGCGCCCTACGTACATGCTCAGCGTTACATACGGTATTGTGGCATTGATTCGCGAGAGTTAATTAATCCAACCACTTATGGAATTGGTATGACTTATCACTGCTATAATGAGATGCTACGTATGCTGGTTGCCGCAGGTAAAGATTCGGAGGCGGCGTATTTTCGCAGTATGTTACCTTTCCATATGGTAAGATTCGCTAGAATTAACCAGATCATAAATGAGGATTTACATTCGGTGTTTTCATTGCCAGATGATATGTTTAACGCGTTACTTCCCGATTTAATAGCCGGCGCGCATCAGAATGCAGATCCTGTCGTGTTAGATGTAAGTTGGATATCGCTTTGGTTTGCCTTTAATCGGTCATTTGAGCCAACGCATCGTAATGAGATGCTGGAAGTCGCCCCATTGATTGAGTCTGTCTACGCGTCAGAGTTATCAGTGATGAAGGTAGACATGCGACATCTTTCATTGATGCAGAGAAGATTCCCAGATGTTTTAATCCAAGCGAGACCGTCTCATTTCTGGAAGGCGGTACTAAATGATAGCCCCGAAGCAGTCAAAGCCGTAATGAACTTATCACATTCACATAATTTCATTAATATAAGAGATATGATGAGATGGGTTATGTTACCTTCGTTGCAACCGTCGCTTAAATTGGCGTTGGAAGAAGAAGCTTGGGCGGCGGCGAATGATTTCGAGGATTTAATGCTGACTGATCAGGTATATATGCACAGAGATATGCTTCCGGAACCTCGGCTTGATGACATCGAAAGATTTAGACAGGAGGGTTTCTATTATACTAATATGCTAGAAGCTCCTCCAGAAATTGATCGCGTTGTTCAATACACATACGAAATTGCACGACTTCAGGCAAATATGGGACAGTTCCGCGCGGCATTACGACGTATTATGGACGATGATGATTGGGTAAGATTTGGTGGTGTTTTACGAACGGTTCGCGTCAAATTCTATGACGCACGACCTCCGGATGATGTTTTGCAGGGCTTACCCTTTAGCTATGACACTAACGAAAAGGGTGGGTTAGCATATGCAACAATTAAGTACGCCACCGAGACAACTATTTTCTACCTGATATATAATGTCGAGTTTTCCAATACGCCAGATTCCCTCGTCTTAATTAATCCAACATATACGATGACCAAGGTCTTTATTAACAAGAGGATCGTTGAGCGAGTTAGAGTTGGACAAATCCTAGCTGTATTGAATAGAAGATTTGTCGCATATAAAGGTAAAATGAGAATTATGGACATCACACAATCGCTCAAAATGGGCACGAAGCTGGCTGCGCCGACTGTG
>ABA60762
ATGGCTGCTCAGAACGAGCAACGTCCAGAGAGAATAAAGACGACGCCTTATTTGGAAGGAGATGTATTGTCGAGTGATTCAGGACCGTTGTTATCAGTGTTCGCGTTACAAGAAATCATGCAGAAAGTGAGACAGGTGCAAGCGGATTATATGACGGCAACGCGCGAAGTTGACTTCACGGTACCAGATGTACAGAAGATTCTCGATGATATCAAAGCATTGGCTGCTGAGCAGGTGTACAAGATAGTTAAAGTACCAAGCATATCTTTCAGGCACATCGTTATGCAATCAAGAGATCGAGTACTGCGGGTAGACACATACTATGAGGAAATGTCGCAGGTAGGTGACGTTATCACGGAAGATGAACCGGAGAAGTTTTATTCGACGATTATCAAGAAAGTTAGGTTTATACGCGGAAAAGGATCCTTCATATTACATGACATCCCAACTAGAGATCACCGCGGGATGGAGGTTGCGGAACCAGAGGTATTAGGCGTGGAATTCAAGAATGTGCTGCCTGTGTTAACGGCCGAACATAGAGCGATGATACAGAATGCTTTGGACGGGTCAATTATTGAAAATGGAAACGTTGCAACTCGCGATGTTGATGTATTCATTGGTGCATGCTCCGAACCAGTTTATCGCATATACAACAGATTACAAGGTTACATAGAGGCCGTACAACTACAAGAACTTAGGAACTCGATTGGATGGTTAGAACGGTTAGGTCACAGAAAGAGGATCACTTATTCGCAAGAGGTGCTAACTGATTTTAGAAGGCAGGATACTATTTGGGTGCTGGCTCTGCAATTGCCCGTAAATCCTCAGGTAGTTTGGGACGTTCCTCGGAGTTCAATTGCTAATCTTATTATGAACATAGCGACGTGTTTGCCTACGGGAGAATATATAGCGCCAAACCCAAGGATTTCTTCAATCACGCTCACTCAACGAATCACGACGACTGGGCCCTTTGCGATATTGACTGGATCAACGCCAACCGCACAGCAGCTTAATGACGTTAGGAAGATCTACTTAGCTCTAATGTTTCCAGGACAAATTATACTTGATCTCAAGATTGATCCTGGTGAAAGGATGGATCCAGCAGTGAGAATGGTTGCGGGCGTTGTAGGCCATCTACTTTTCACGGCGGGAGGACGATTTACTAACCTAACTCAAAATATGGCTCGTCAGTTGGATATTGCGCTAAACGACTACTTATTATACATGTATAATACGCGTGTGCAGGTTAATTATGGCCCTACGGGGGAACCGTTGGATTTTCAGATTGGCAGGAATCAATATGATTGTAATGTATTTCGAGCAGATTTTGCCACGGGAACAGGATATAATGGATGGGCGACAATTGATGTTGAGTATAGAGAACCTGCGCCCTACGTACATGCTCAGCGTTATATACGGTACTGTGGCATTGATTCGCGAGAGTTGATCAATCCAACTACATATGGAATCGGTATGACCTATCATTGTTATAATGAGATGCTACGCATGCTGGTCGCCGCAGGTAAAGATTCGGAGGCGGCGTACTTCCGCAGTATGTTACCCTTCCACATGGTAAGGTTCGCTAGAATTAACCAGATTATAAATGAAGACTTGCATTCAGTGTTTTCACTACCAGATGATATGTTTAATGCGTTACTCCCCGATTTAATAGCTGGCGCTCATCAGAATGCAGACCCTGTCGTCCTAGATGTAAGCTGGATATCACTTTGGTTCGCCTTTAATAGGTCGTTCGAGCCAACGCATCGTAATGAAATGTTGGAAGTTGCCCCATTGATTGAGTCAGTTTACGCGTCGGAGTTATCGGTAATGAAGGTGGATATGCGACATCTTTCGTTGATGCAGAGGAGATTCCCGGATGTTCTGATCCAAGCGAGACCCTCTCATTTTTGGAAGGCGGTACTAAATGATAGCCCCGAAGCAGTCAAAGCCGTAATGAATTTATCGCATTCACATAATTTCATCAATATAAGAGATATGATGAGATGGGTTATGTTACCCTCGTTACAGCCGTCACTTAAGTTGGCGTTGGAAGAAGAAGCTTGGGCTGCGGCGAATGATTTTGAAGATTTGATGCTGACCGATCAAGTGTATATGCACAGAGATATGCTCCCGGAACCTCGGCTTGATGACATTGAAAGATTTAGGCAGGAGGGTTTCTATTATACTAATATGCTAGAGGCTCCTCCAGAAATCGATCGCGTTGTTCAGTACACATACGAAATTGCGCGACTTCAGGCAAATATGGGACAGTTTCGTGCGGCGTTACGGCGTATCATGGATGATGATGATTGGGTAAGATTTGGTGGCGTTTTACGAACGGTTCGCGTTAAATTCTATGATGCGCGACCCCCAGATGATGTGCTGCAAGGTCTACCCTTTAGTTATGATACTAACGAAAGAGGTGGGTTAGCGTATGCGACAATTAAGTACGCTACCGAGACAACTATTTTCTACCTAATATATAATGTCGAGTTCTCCAATACACCAGATTCCCTTGTTTTAATTAATCCGACGTATACGATGACTAAAGTCTTCATTAACAAGAGAATTGTTGAGCGAGTTAGAGTCGGACAAATCCTAGCCGTATTGAATAGAAGATTTGTCGCATATAAAGGTAAAATGAGAATTATGGACATTACACAATCGCTCAAAATGGGCACTAAGCTGGCTGCGCCGACTGTG
>ABA60761
ATGGCTGCTCAGAACGAGCAACGTCCAGAGAGAATAAAGACGACACCTTATTTGGAAGGAGATGTATTGTCGAGTGATTCAGGACCGTTGTTATCAGTGTTCGCATTACAAGAAATCATGCAGAAAGTGAGACAGGTGCAAGCGGATTATATGACGGCAACGCGCGAAGTTGACTTCACGGTACCAGATGTACAGAAGATTCTCGATGATATCAAAGCATTGGCTGCTGAGCAGGTGTACAAGATAGTTAAAGTACCAAGCATATCTTTCAGGCACATCGTTATGCAATCAAGAGATCGAGTACTGCGGGTAGACACATATTATGAGGAAATGTCGCAGGTAGGTGACGTTATCACGGAAGATGAACCGGAGAAGTTTTATTCGACGATTATCAAGAAAGTTAGGTTTATACGCGGAAAAGGATCCTTCATATTACATGACATCCCAACTAGAGATCATCGCGGGATGGAGGTTGCGGAACCAGAGGTATTAGGCGTGGAATTCAAAAATGTGCTGCCTGTGTTAACGGCCGAACATAGAGCGATGATACAGAATGCTTTGGATGGGTCAATTATTGAAAATGGAAACGTTGCAACTCGCGATGTTGATGTATTCATCGGTGCATGCTCTGAACCAGTTTATCGCATATACAACAGATTACAAGGTTACATAGAGGCCGTACAACTACAAGAACTTAGGAACTCGATTGGATGGTTAGAACGGTTAGGTCACAGAAAGAGGATCACCTATTCGCAAGAGGTGCTAACTGATTTTAGAAGGCAGGATACTATTTGGGTGTTGGCTCTGCAATTGCCCGTAAATCCTCAAGTAGTTTGGGACGTTCCTCGGAGTTCAATTGCTAATCTTATTATGAACATAGCGACGTGTTTGCCTACGGGAGAATATATAGCACCAAATCCAAGGATTTCTTCAATCACGCTCACCCAACGAATCACGACGACTGGGCCCTTTGCGATATTGACTGGATCAACGCCAACCGCACAGCAGCTTAATGACGTTAGGAAGATCTACTTAGCCCTAATGTTTCCAGGACAAATTATACTTGATCTTAAGATTGATCCTGGTGAAAGGATGGATCCAGCAGTGAGAATGGTTGCGGGTGTTGTAGGCCATCTACTTTTCACGGCGGGAGGACGATTTACTAACCTAACTCAAAATATGGCTCGTCAGTTGGATATTGCGCTAAACGACTACTTATTATACATGTATAATACGCGTGTGCAGGTTAATTATGGCCCTACGGGGGAACCGTTGGATTTCCAGATCGGCAGGAATCAATATGATTGTAATGTATTTCGAGCAGATTTTGCCACGGGAACAGGATATAATGGATGGGCGACAATTGATGTTGAGTATAGAGAACCCGCGCCCTACGTACATGCTCAGCGTTATATACGGTACTGTGGCATTGATTCGCGAGAGTTGATCAACCCAACTACATACGGAATCGGTATGACCTATCATTGTTATAATGAGATGCTACGCATGCTGGTCGCCGCAGGTAAAGATTCGGAGGCAGCGTACTTCCGCAGTATGTTACCCTTCCACATGGTAAGGTTCGCTAGAATTAATCAGATCATAAATGAGGATTTGCATTCAGTGTTTTCACTGCCAGATGATATGTTTAATGCGTTACTCCCCGATTTAATAGCCGGCGCTCATCAGAATGCAGATCCTGTCGTCCTAGATGTAAGCTGGATATCACTTTGGTTCGCCTTTAATAGGTCGTTTGAGCCAACGCATCGTAATGAAATGTTGGAAGTTGCCCCATTGATTGAGTCTGTTTACGCATCGGAGTTATCGGTAATGAAGGTGGATATGCGACATCTTTCGTTGATGCAGAGGAGATTCCCGGATGTTTTGATCCAAGCGAGACCCTCTCATTTCTGGAAGGCGGTACTAAATGATAGCCCCGAAGCAGTCAAAGCCGTAATGAATTTATCGCATTCACATAATTTCATCAATATAAGAGATATGATGAGATGGGTTATGTTACCCTCGTTACAGCCGTCACTTAAGTTGGCGCTGGAAGAAGAAGCTTGGGCTGCGGCGAATGATTTTGAAGATTTGATGCTGACCGATCAAGTGTATATGCACAGAGATATGCTCCCGGAACCTCGGCTTGATGACATCGAAAGATTCAGGCAGGAGGGTTTCTATTATACTAATATGCTAGAGGCTCCTCCAGAAATCGATCGCGTTGTTCAGTACACATACGAAATTGCGCGACTTCAGGCAAATATGGGACAGTTTCGTGCGGCGTTACGGCGTATCATGGATGATGATGATTGGGTAAGATTTGGTGGCGTTTTACGAACGGTTCGCGTTAAATTCTATGATGCGCGACCCCCAGATGATGTTCTGCAAGGTTTACCCTTCAGTTATGATACTAACGAAAGAGGTGGGTTAGCGTATGCGACAATTAAGTACGCTACCGAGACAACTATTTTCTACCTAATATATAATGTCGAGTTCTCCAATACACCAGATTCCCTTGTCTTAATTAATCCGACGTATACGATGACTAAAGTCTTTATTAATAAGAGAATTGTTGAGCGAGTTAGAGTCGGACAAATCCTAGCCGTATTGAATAGAAGATTTGTCGCATATAAAGGTAAAATGAGAATTATGGACATTACACAATCGCTCAAAATGGGCACAAAGCTGGCTGCGCCGACTGTG
>ABA60760
ATGGCTGCTCAGAATGAGCAACGTCCGGAACGAATAAAAACGACACCGTATTTAGAGGGAGATGTGCTATCGAGTGATTCAGGACCGCTGCTTTCAGTGTTCGCGTTGCAAGAGATAATGCAGAAAGTGAGACAAGTGCAAGCTGATTATATGACTGCGACGCGAGAGGTTGACTTCACAGTACCGGATGTACAAAAGATTCTAGATGACATTAAAGCATTAGCCGCAGAGCGGGTGTATAAAATTGTCAAGGTTCCCAGTATTTCGTTCAGACATATCGTAATGCAATCAAGAGACCGAGTCTTACGAGTAGATACCTACTATGAAGAGATGTCGCAGGTTGGAGATGTTATAACGGAAGATGAGCCAGAAAAATTCTATTCGACCATAATTAAGAAGGTACGGTTCATACGCGGAAAAGGATCCTTTATATTGCATGATATTCCGACCAGAGATCATCGCGGTATGGAAGTTGCAGAGCCAGAAGTGTTGGGAGTTGAATTTAAAAATGTGTTACCCGTGTTGACCGCCGAGCATCGCGCGATGATTCAGAACGCATTGGATGGATCGATAATCGAAAATGGAAACGTAGCCACACGAGATGTCGACGTATTCATAGGTGCTTGTTCTGAACCGATCTATCGCATATATAATAGGTTGCAAGGATATATTGAGGCGGTGCAGTTACAAGAGTTAAGGAACTCAATTGGTTGGTTGGAAAGGTTAGGACAGAGGAAAAGGATTACATATTCACAAGAAGTTCTGACTGACTTTAGAAGACAGGACACGATTTGGGTTTTAGCTTTGCAGCTACCGGTTAATCCGCAAGTAGTGTGGGATGTGCCACGCAGTTCTATTGCCAACTTAATCATGAATATAGCAACGTGTTTACCTACAGGAGAATACATCGCACCAAACCCGAGGATTTCATCGATTACGTTGACTCAAAGAATTACGACAACAGGGCCGTTCGCTATTCTGACCGGGTCAACCCCAACCGCGCAGCAACTTAATGATGTTAGAAAGATCTACTTAGCGCTAATGTTTCCTGGACAGATTATACTTGATCTAAAAATTGATCCCGGTGAGAGGATGGATCCGGCAGTAAGGATGGTCGCTGGTGTTGTAGGTCATTTACTCTTTACAGCAGGTGGAAGATTTACAAATTTGACACAGAATATGGCGAGACAGCTTGATATAGCTTTAAACGATTATCTACTTTATATGTATAACACTAGAGTCCAAGTTAATTATGGTCCAACAGGCGAACCGTTGGATTTCCAGGTTGGAAGGAATCAATATGACTGTAATGTTTTCAGAGCAGATTTTGCGACAGGAACAGGATATAATGGATGGGCTACAATAGATGTTGAGTATAGAGATCCAGCCCCTTATGTGCATGCACAACGCTACATACGTTATTGTGGCATTGATTCGCGTGAGTTGATCAATCCAACAACATATGGCATTGGGATGACTTATCATTGCTACAACGAGATGTTACGAATGCTGGTTGCTGCAGGGAAAGATTCCGAAGCGGCGTACTTTCGGAGCATGCTACCCTTTCATATGGTAAGGTTCGCTAGAATAAACCAAATCATCAATGAAGATTTACACTCTGTGTTCTCGTTGCCAGACGATATGTTTAACGCATTATTACCCGACCTAATTGCTGGGGCGCATCAGAACGCTGACCCAGTCGTGCTAGATGTGAGCTGGATATCGCTGTGGTTTGCTTTCAACAGATCGTTTGAACCCACGCATAGAAATGAGATGCTCGAGATTGCTCCGCTAATCGAATCCGTTTATGCGTCTGAGTTGTCTGTGATGAAGGTAGATATGCGACACTTATCATTGATGCAGAGAAGGTTTCCAGATGTTTTAATCCAAGCGAGGCCATCTCACTTCTGGAAGGCAGTTCTAAATGACAGTCCAGAGGCAGTGAAAGCAGTTATGAATTTGTCGCATTCGCATAATTTCATCAATATAAGGGATATGATGCGTTGGGTGTTGCTCCCGTCGCTGCAGCCATCGTTAAAGCTCGTTTTGGAAGAAGAGGCATGGGCTGCCGCAAACGACTTCGAAGATCTAATGCTTACTGATCAAGTTTATATGCACCGAGATATGTTGCCAGAGCCACGGTTGGATGATATTGAGAGGTTTAGGCAGGAGGGCTTCTACTACACGAATATGTTAGAAGCACCACCGGAGATAGATCGTGTGGTCCAGTATACCTATGAAATCGCACGTCTGCAGGCAAACATGGGGCAATTCCGAGCGGCTTTAAGACGTATTATGGATGATGATGATTGGGTAAGGTTTGGCGGTGTGCTGCGCACTGTACGCGTTAAATTCTTCGATGCACGACCCCCAGACGATATTTTGCAAGGCTTGCCTTTCAGTTATGATACGAATGAGAAGGGTGGATTATCATACGCGACAATCAAGTATGCTACTGAGACCACAATTTTCTATCTGATATATAATGTTGAATTCTCAAATACACCCGACTCCTTGGTATTGATAAACCCGACATATACGATGACTAAAGTTTTCATTAATAAGAGAATCGTTGAGCGAGTACGGGTCGGACAGATTCTAGCTGTATTGAACAGAAGATTTGTGGCATATAAAGGAAAAATGAGGATCATGGACATCACCCAATCGCTCAAGATGGGCACCAAGCTGGCTGCGCCAACTGTG
>ABA60759
ATGGCTGCTCAGAACGAGCAACGTCCAGAGAGAATAAAAACGACACCTTATTTAGAAGGAGATGTACTGTCGAGTGATTCAGGACCATTATTATCAGTGTTCGCATTACAAGAGATCATGCAGAAAGTGAGACAGGTGCAAGCAGATTATATGACGGCAACGCGCGAAGTTGACTTTACAGTGCCAGATGTGCAGAAGATCCTTGATGATATCAAAGCGTTAGCTGCTGAGCAGGTGTACAAAATAGTCAAAGTACCAAGCATATCTTTCAGGCACATTGTTATGCAATCAAGAGATCGAGTACTACGGGTGGACACATACTATGAAGAGATGTCACAGGTAGGCGATGTTATCACTGAAGATGAACCGGAGAAGTTCTATTCGACAATTATCAAGAAAGTTAGATTTATACGCGGAAAAGGATCCTTCATATTACACGACATTCCAACCAGAGATCATCGCGGGATGGAGGTTGCGGAACCTGAAGTGTTAGGTGTGGAATTCAAAAATGTGCTGCCCGTGTTAACGGCTGAACACAGAGCAATGATTCAGAATGCTTTGGATGGGTCGATTATTGAAAATGGAAATGTTGCAACTCGCGATGTTGATGTATTTATTGGTGCATGCTCTGAGCCAGTTTACCGTATATACAATAGATTACAAGGTTACATAGAAGCTGTACAGCTACAAGAGCTCAGGAACTCAGTTGGATGGTTAGAACGATTAGGTCATAGGAAGAGAATTACCTATTCGCAAGAGGTACTTACTGATTTTAGAAGGCAGGATACTATCTGGGTGCTAGCTCTGCAGTTGCCCGTGAATCCTCAGGTGGTTTGGGATGTTCCTCGGAGCTCGATTGCTAATCTTATTATGAACATAGCGACGTGTTTACCTACGGGAGAGTACATAGCACCAAACCCAAGGATTTCTTCAATTACGCTTACTCAGCGAATTACGACGACCGGGCCCTTTGCGATATTAACCGGATCAACGCCAACCGCACAGCAGCTAAATGACGTTAGAAAAATTTATTTAGCTTTGATGTTCCCAGGACAGATTATACTTGATCTAAAGATTGACCCCGGCGAGAGGATGGATCCAGCAGTAAGAATGGTTGCGGGTGTTGTAGGCCATCTACTTTTTACAGCGGGAGGACGATTTACCAATTTAACTCAAAATATGGCTCGTCAGTTGGATATTGCGTTGAACGACTACTTACTATATATGTACAATACGCGTGTGCAGGTTAATTACGGCCCTACGGGGGAGCCATTGGATTTTCAGATCGGCAGGAATCAATATGATTGCAACGTATTTCGAGCGGATTTTGCTACGGGAACGGGGTATAATGGTTGGGCGACGATTGATGTTGAGTATAGAGAGCCCGCGCCTTACGTGCACGCTCAGCGCTATATACGATATTGTGGCATCGACTCGCGAGAGTTGATCAATCCGACTACTTATGGGATCGGTATGACCTATCATTGTTATAATGAGATGTTACGCATGCTGGTTGCCGCAGGTAAAGATTCGGAGGCTGCGTATTTCCGCAGTATGTTACCTTTCCATATGGTAAGATTCGCCAGAATTAACCAAATTATAAATGAAGATTTACATTCGGTATTTTCACTGCCGGACGATATGTTTAACGCGTTACTCCCTGATTTAATAGCTGGCGCTCATCAGAATGCAGATCCCGTCGTCCTAGATGTAAGTTGGATATCGCTTTGGTTCGCCTTTAATCGGTCGTTTGAGCCAACGCATCGTAATGAAATGTTGGAAGTTGCTCCATTGATAGAGTCTGTTTACGCGTCGGAGTTATCAGTAATGAAAGTAGATATGCGACATCTTTCGTTGATGCAGAGGAGATTTCCAGATGTTTTAATCCAGGCGAGACCGTCTCATTTCTGGAAGGCGGTGTTGAATGATAGCCCCGAAGCGGTCAAGGCCGTAATGAATTTATCGCACTCACATAACTTTATCAATATAAGAGATATGATGAGATGGGTTATGCTACCTTCGTTGCAACCATCACTTAAACTGGCGCTGGAAGAAGAAGCTTGGGCTGCAGCGAATGATTTTGAGGATCTGATGCTGACTGATCAAGTGTATATGCACAGAGATATGCTCCCAGAACCTCGGCTTGATGACATCGAAAGGTTTAGACAGGAGGGTTTCTATTATACTAATATGCTAGAAGCCCCTCCAGAAATTGACCGTGTTGTTCAGTACACATATGAAATTGCACGACTTCAGGCAAATATGGGACAGTTTCGTGCGGCGCTACGACGTATCATGGATGATGATGACTGGGTAAGATTTGGTGGTGTTTTACGAACGGTTCGCGTTAAGTTCTATGACGCGCGACCTCCGGATGATATTCTGCAAGGTTTACCTTTTAGTTATGACACTAACGAAAGAGGTGGGTTAGCGTATGCAACAATTAAGTATGCTACCGAGACGACTATTTTCTACTTGATATATAATGTCGAGTTCTCCAACACGCCGGACTCTCTTGTTTTGATTAATCCAACGTATACGATGACTAAAGTCTTCATCAATAAAAGAATTGTTGAACGAGTAAGAGTTGGACAAATCTTAGCTGTATTGAATAGAAGATTTGTCGCATATAAAGGTAAAATGAGAATTATGGACATTACACAATCGCTCAAAATGGGCACCAAGCTGGCTGCGCCGACTGTG
>ABA60758
ATGGCTGCTCAGAACGAGCAACGTCCAGAGAGAATAAAGACGACGCCTTATTTAGAGGGAGATGTACTGTCGAGTGATTCAGGACCGTTGTTATCAGTGTTCGCGTTACAAGAGATCATGCAGAAAGTAAGACAGGTACAAGCGGATTATATGACGGCAACGCGCGAGGTGGATTTCACGGTACCAGATGTACAGAAGATTCTTGATGACATCAAAGCGTTGGCCGCAGAGCGGGTATACAAGATAGTTAAAGTACCAAGCATATCCTTCAGGCACATTGTTATGCAATCAAGAGATCGAGTACTGCGGGTAGACACATACTATGAGGAGATGTCGCAGGTGGGTGATGTTATCACGGAAGATGAACCAGAGAAGTTCTATTCGACGATTATCAAGAAAGTTAGGTTTATACGCGGAAAAGGATCCTTCATATTACACGACATTCCGACTAGAGATCATCGCGGGATGGAAGTTGCGGAGCCGGAGGTATTGGGTGTGGAATTCAAGAATGTGCTGCCTGTATTGACAGCTGAACATAGAGCAATGATACAGAACGCTTTGGATGGGTCAATTATTGAGAATGGAAACGTTGCAACTCGCGACGTTGATGTATTCATCGGCGCATGTTCCGAGCCAGTTTACCGTATATACAACAGATTACAAGGTTACATAGAAGCCGTACAGCTACAAGAACTTAGGAATTCGATTGGATGGTTAGAGCGGTTAGGTCACAGAAAGAGAATCACTTATTCGCAAGAGGTGCTTACTGATTTTAGAAGGCAGGATACTATTTGGGTGCTGGCACTGCAGTTGCCCGTAAATCCTCAAGTAGTCTGGGACGTTCCTCGGAGTTCAATTGCTAACCTTATTATGAATATAGCGACGTGTTTGCCTACGGGGGAATACATAGCGCCAAACCCAAGGATTTCCTCAATTACGCTCACTCAGCGAATCACGACAACTGGGCCTTTTGCGATTTTGACTGGATCAACGCCAACTGCGCAACAGCTTAATGACGTTAGGAAAATTTACTTAGCTCTGATGTTTCCAGGACAAATCATACTCGATCTTAAGATTGATCCAGGTGAAAGGATGGATCCAGCAGTAAGAATGGTTGCGGGTGTTGTAGGCCATCTACTTTTCACGGCGGGAGGACGATTTACTAACCTAACTCAGAATATGGCGCGTCAGCTGGATATTGCGCTAAATGACTACTTACTATACATGTACAATACGCGCGTCCAGGTTAATTATGGCCCTACGGGGGAACCGTTGGATTTCCAGATTGGCAGGAATCAATATGATTGTAATGTATTCCGAGCAGATTTTGCCACGGGAACAGGATATAATGGTTGGGCAACAATTGATGTTGAGTATAGAGAACCCGCGCCTTACGTACATGCTCAGCGTTATATACGGTACTGTGGCATTGATTCGCGAGAGTTGATCAATCCAACCACATATGGAATTGGTATGACTTATCACTGTTATAACGAGATGCTACGCATGCTGGTTGCCGCAGGTAAAGATTCGGAGGCAGCGTATTTCCGCAGTATGTTGCCTTTTCACATGGTAAGGTTCGCTAGAATTAACCAGATTATAAATGAAGACTTGCATTCGGTGTTTTCACTGCCCGATGATATGTTTAATGCGTTACTCCCCGATTTAATAGCCGGCGCTCATCAGAATGCAGATCCTGTCGTCCTAGATGTAAGCTGGATATCACTTTGGTTCGCCTTTAATCGGTCGTTTGAGCCAACGCATCGTAATGAAATGTTGGAAGTTGCTCCATTGATTGAATCTGTTTACGCGTCGGAGTTATCAGTAATGAAGGTGGATATGCGACATCTTTCGTTGATGCAGAGGAGATTCCCGGATGTTCTAATCCAAGCGAGGCCGTCTCATTTCTGGAAGGCGGTACTAAATGATAGCCCCGAAGCGGTCAAAGCCGTAATGAATTTATCACACTCACATAATTTCATCAATATAAGAGATATGATGAGATGGGTTATGTTACCCTCGTTACAGCCGTCACTTAAATTAGCGTTGGAAGAAGAAGCTTGGGCTGCGGCGAATGATTTTGAAGATTTGATGCTGACTGATCAAGTGTATATGCACAGAGATATGCTCCCAGAACCTCGGCTTGATGACATCGAAAGATTTAGACAAGAGGGTTTCTATTACACTAATATGCTAGAGGCTCCTCCAGAAATCGATCGCGTTGTTCAGTATACATACGAAATTGCGCGACTCCAGGCAAATATGGGGCAGTTTCGTGCAGCGTTACGGCGTATCATGGATGATGATGATTGGGTAAGATTTGGTGGCGTTTTACGAACGGTACGTGTTAAATTCTATGACGCGCGACCCCCAGATGATATTTTACAAGGTCTACCCTTTAGCTATGACACTAACGAAAGAGGTGGGTTAGCGTATGCAACAATTAAGTATGCTACTGAGACAACTATTTTCTACCTGATATATAATGTCGAATTCTCCAACACACCAGATTCCCTTGTTTTAATTAATCCGACGTATACGATGACTAAAGTCTTTATTAATAAGAGAATTGTTGAACGGGTCCGAGTCGGACAAATCTTAGCCGTATTAAATAGAAGATTTGTCGCATATAAAGGTAAAATGAGAATTATGGACATTACACAATCGCTCAAAATGGGCACTAAGCTGGCTGCGCCGACTGTG
>ABA60757
ATGGCTGCTCAGAATGAGCAACGTCCGGAACGAATAAAAACGACACCGTATTTAGAGGGAGATGTGCTATCGAGTGATTCAGGACCGCTGCTTTCAGTGTTCGCGTTGCAAGAGATAATGCAGAAAGTGAGACAAGTGCAAGCTGATTATATGACTGCGACGCGAGAGGTTGACTTCACAGTACCGGATGTACAAAAGATTCTAGATGACATTAAAGCATTAGCCGCAGAGCGGGTGTATAAAATTGTCAAGGTTCCCAGTATTTCGTTCAGACATATCGTAATGCAATCAAGAGACCGAGTCTTACGAGTAGATACCTACTATGAAGAGATGTCGCAGGTTGGAGATGTTATAACGGAAGATGAGCCAGAAAAATTCTATTCGACCATAATTAAGAAGGTACGGTTCATACGCGGAAAAGGATCCTTTATATTGCATGATATTCCGACCAGAGATCATCGCGGTATGGAAGTGGCAGAGCCAGAAGTGTTGGGAGTTGAATTTAAAAATGTGTTACCCGTGTTGACCGCCGAGCATCGCGCGATGATTCAAAACGCATTGGATGGATCGATAATCGAAAATGGAAACGTAGCCACACGAGATGTCGACGTATTCATAGGTGCTTGTTCTGAACCGATCTATCGCATATATAATAGGTTGCAAGGATATATTGAGGCGGTGCAGTTACAAGAGTTAAGGAACTCAATTGGTTGGTTGGAAAGGTTAGGACAGAGGAAAAGGATTACATATTCACAAGAAGTTCTGACTGACTTTAGGAGACAGGACACGATTTGGGTTTTAGCTTTGCAGCTACCGGTTAATCCGCAAGTAGTGTGGGATGTGCCACGCAGTTCTATTGCCAACTTAATCATGAATATAGCAACGTGTTTACCTACAGGAGAATACATCGCACCAAACCCGAGGATTTCATCGATTACGTTGACTCAAAGAATTACGACAACAGGGCCGTTCGCTATTCTGACCGGGTCAACCCCAACCGCGCAGCAACTTAATGATGTTAGAAAGATCTACTTAGCGCTAATGTTTCCTGGACAGATTATACTTGATCTAAAAATTGATCCCGGTGAGAGGATGGATCCGGCAGTAAGGATGGTCGCTGGTGTTGTAGGTCATTTACTCTTTACAGCAGGTGGAAGATTTACAAATTTGACACAGAATATGGCGAGACAGCTTGATATAGCTTTAAACGATTATCTACTTTATATGTATAACACTAGAGTCCAAGTTAATTATGGTCCAACAGGCGAACCGTTGGATTTCCAGGTTGGAAGGAATCAATATGACTGTAATGTCTTCAGAGCAGATTTTGCGACAGGAACAGGATATAATGGATGGGCTACAATAGATGTTGAGTATAGAGATCCAGCCCCTTATGTGCATGCACAACGCTACATACGTTATTGTGGCATTGATTCGCGTGAGTTGATCAATCCAACAACATATGGCATTGGGATGACTTATCATTGCTACAACGAGATGTTACGAATGCTGGTTGCTGCAGGGAAAGATTCCGAAGCGGCGTACTTTCGGAGCATGCTACCCTTTCATATGGTAAGGTTCGCTAGAATAAACCAAATCATCAATGAAGATTTACACTCTGTGTTCTCGTTGCCAGACGATATGTTTAACGCATTATTACCCGACCTAATCGCTGGGGCGCATCAGAACGCTGACCCAGTCGTGCTAGATGTGAGCTGGATATCGCTGTGGTTTGCTTTCAACAGATCGTTTGAACCCACGCATAGAAATGAGATGCTCGAGATTGCTCCGCTAATCGAATCCGTTTATGCGTCTGAGTTGTCTGTGATGAAGGTAGATATGCGACACTTATCATTGATGCAGAGAAGGTTTCCAGATGTTTTAATCCAAGCGAGGCCATCTCACTTCTGGAAGGCAGTTCTAAATGACAGTCCAGAGGCAGTGAAAGCAGTTATGAATTTGTCGCATTCGCATAATTTCATCAATATAAGGGATATGATGCGTTGGGTGTTGCTCCCGTCGCTGCAGCCATCGTTAAAGCTCGTTTTGGAAGAAGAGGCATGGGCTGCCGCAAACGACTTCGAAGATCTAATGCTTACTGATCAAGTTTATATGCACCGAGATATGTTGCCAGAGCCACGGTTGGATGATATTGAGAGGTTTAGGCAGGAGGGCTTCTACTACACGAATATGTTAGAAGCACCACCGGAGATAGATCGTGTGGTCCAGTATACCTATGAAATCGCACGTCTGCAGGCAAACATGGGGCAATTCCGAGCGGCTTTAAGACGTATTATGGATGATGATGATTGGGTAAGGTTTGGCGGTGTGCTGCGCACTGTACGCGTTAAATTCTTCGATGCACGACCCCCAGACGATATTTTGCAAGGCTTGCCTTTCAGTTATGATACGAATGAGAAGGGTGGATTATCATACGCGACAATCAAGTATGCTACTGAGACCACAATTTTCTATCTGATATATAATGTTGAATTCTCAAATACACCCGACTCCTTGGTATTGATAAACCCGACATATACGATGACTAAAGTTTTCATTAATAAGAGAATTGTTGAGCGAGTACGGGTCGGACAGATTTTAGCTGTATTGAACAGAAGATTTGTGGCATATAAAGGAAAAATGAGGATTATGGACATCACCCAATCGCTCAAGATGGGCACCAAGCTGGCTGCGCCAACTGTG
>ABA60756
ATGGCTGCTCAGAACGAGCAACGTCCAGAGAGAATAAAAACGACACCTTATTTAGAAGGAGATGTACTGTCGAGTGATTCAGGACCATTATTATCAGTGTTCGCATTACAAGAGATCATGCAGAAAGTGAGACAGGTGCAAGCAGATTATATGACGGCAACGCGCGAAGTTGACTTTACAGTGCCAGATGTGCAGAAGATCCTTGATGATATCAAAGCGTTAGCTGCTGAGCAGGTGTACAAAATAGTCAAAGTACCAAGCATATCTTTCAGGCACATTGTTATGCAATCAAGAGATCGAGTACTACGGGTGGACACATACTATGAAGAGATGTCACAGGTAGGCGATGTTATCACTGAAGATGAACCGGAGAAGTTCTATTCGACAATTATCAAGAAAGTTAGATTTATACGCGGAAAAGGATCCTTCATATTACACGACATTCCAACCAGAGATCATCGCGGGATGGAGGTTGCGGAACCTGAAGTGTTAGGTGTGGAATTCAAAAATGTGCTGCCCGTGTTAACGGCTGAACACAGAGCAATGATTCAGAATGCTTTGGATGGGTCGATTATTGAAAATGGAAATGTTGCAACTCGCGATGTTGATGTATTTATTGGTGCATGCTCTGAGCCAGTTTACCGTATATACAATAGATTACAAGGTTACATAGAAGCTGTACAGCTACAAGAGCTCAGGAACTCAGTTGGATGGTTAGAACGATTAGGTCATAGGAAGAGAATTACCTATTCGCAAGAGGTACTTACTGATTTTAGAAGGCAGGATACTATCTGGGTGCTAGCTCTGCAGTTGCCCGTGAATCCTCAGGTGGTTTGGGATGTTCCTCGGAGCTCGATTGCTAATCTTATTATGAACATAGCGACGTGTTTACCTACGGGAGAGTACATAGCACCAAACCCAAGGATTTCTTCAATTACGCTTACTCAGCGAATTACGACGACCGGGCCCTTTGCGATATTAACCGGATCAACGCCAACCGCACAGCAGCTTAATGACGTTAGAAAAATTTATTTAGCTTTGATGTTCCCAGGACAGATTATACTTGATCTTAAGATTGACCCCGGCGAGAGGATGGATCCAGCAGTAAGAATGGTTGCGGGTGTTGTAGGCCATCTACTTTTTACAGCGGGAGGACGATTTACCAATTTAACTCAAAATATGGCTCGTCAGTTGGATATTGCGTTGAACGACTACTTACTATATATGTACAATACGCGTGTGCAGGTTAATTACGGCCCTACGGGGGAGCCATTGGATTTTCAGATCGGCAGGAATCAATATGATTGCAACGTATTTCGAGCGGATTTTGCTACGGGAACGGGGTATAATGGTTGGGCGACGATTGATGTTGAGTATAGAGAGCCCGCGCCTTACGTGCACGCTCAGCGCTATATACGATATTGTGGCATCGACTCGCGAGAGTTGATCAATCCGACTACTTATGGGATCGGTATGACCTATCATTGTTATAATGAGATGTTACGCATGCTGGTTGCCGCAGGTAAAGATTCGGAGGCAGCGTATTTCCGCAGTATGTTACCTTTCCATATGGTAAGATTCGCCAGAATTAACCAGATTATAAATGAAGATTTACATTCAGTATTTTCACTGCCGGACGATATGTTTAACGCGTTACTCCCTGATTTAATAGCTGGCGCGCATCAGAATGCAGATCCCGTCGTCCTAGATGTAAGTTGGATATCGCTTTGGTTCGCCTTTAATCGGTCGTTTGAGCCAACGCATCGTAATGAAATGTTGGAAGTTGCTCCATTGATCGAGTCTGTTTACGCGTCGGAGTTATCAGTAATGAAAGTAGATATGCGACATCTTTCGTTGATGCAGAGGAGATTTCCAGATGTTTTAATCCAGGCGAGACCGTCTCATTTCTGGAAGGCGGTGTTGAATGATAGCCCCGAAGCGGTCAAGGCCGTAATGAATTTATCGCACTCACATAACTTTATCAATATAAGAGATATGATGAGATGGGTTATGCTACCTTCGTTGCAACCATCACTTAAATTGGCGCTGGAAGAAGAAGCTTGGGCTGCAGCGAATGATTTTGAGGATCTGATGCTGACTGATCAAGTATATATGCACAGAGATATGCTCCCAGAACCTCGGCTTGATGACATCGAAAGGTTTAGACAGGAGGGTTTCTATTATACTAATATGCTAGAAGCTCCTCCAGAAATTGACCGTGTCGTTCAGTACACGTATGAAATTGCACGACTTCAGGCAAATATGGGACAGTTTCGTGCGGCGCTACGACGTATCATGGATGATGATGACTGGGTAAGATTTGGTGGTGTTTTACGAACGGTTCGCGTTAAGTTCTATGACGCGCGACCTCCGGATGATATTCTGCAAGGTTTACCTTTTAGTTATGACACTAACGAAAGAGGTGGATTAGCGTATGCAACAATTAAGTATGCTACCGAGACGACTATTTTCTACTTGATATATAATGTCGAGTTCTCCAACACGCCGGACTCTCTTGTTTTGATTAATCCAACGTATACGATGACTAAAGTCTTTATCAATAAAAGAATTGTTGAACGAGTAAGAGTTGGACAAATCTTAGCTGTATTGAATAGAAGATTTGTCGCATATAAAGGTAAAATGAGAATTATGGACATTACACAATCGCTCAAAATGGGCACCAAGCTGGCTGCGCCGACTGTG
>ABA60755
ATGGCTGCTCAGAATGAGCAACGTCCGGAACGAATAAAAACGACACCGTATTTAGAGGGAGATGTGCTATCGAGTGATTCAGGACCGCTGCTTTCAGTGTTCGCGTTGCAAGAGATAATGCAGAAAGTGAGACAAGTGCAAGCTGATTATATGACTGCGACGCGAGAGGTTGACTTCACAGTACCGGATGTACAAAAGATTCTAGATGACATTAAAGCATTAGCCGCAGAGCGGGTGTATAAAATTGTCAAGGTTCCCAGTATTTCGTTCAGACATATCGTAATGCAATCAAGAGACCGAGTCTTACGAGTAGATACCTACTATGAAGAGATGTCGCAGGTTGGAGATGTTATAACGGAAGATGAGCCAGAAAAATTCTATTCGACCATAATTAAGAAGGTACGGTTCATACGCGGAAAAGGATCCTTTATATTGCATGATATTCCGACCAGAGATCATCGCGGTATGGAAGTTGCAGAGCCAGAAGTGTTGGGAGTTGAATTTAAAAATGTGTTACCCGTGTTGACCGCCGAGCATCGCGCGATGATTCAGAACGCATTGGATGGATCGATAATCGAAAATGGAAACGTAGCCACACGAGATGTCGACGTATTCATAGGTGCTTGTTCTGAACCGATCTATCGCATATATAATAGGTTGCAAGGATATATTGAGGCGGTGCAGTTACAAGAGTTAAGGAACTCAATTGGTTGGTTGGAAAGGTTAGGACAGAGGAAAAGGATTACATATTCACAAGAAGTTCTGACTGACTTTAGAAGACAGGACACGATTTGGGTTTTAGCTTTGCAGCTACCGGTTAATCCGCAAGTAGTGTGGGATGTGCCACGCAGTTCTATTGCCAACTTAATCATGAATATAGCAACGTGTTTACCTACAGGAGAATACATCGCACCAAACCCGAGGATTTCATCGATTACGTTGACTCAAAGAATTACGACAACAGGGCCGTTCGCTATTCTGACCGGGTCAACCCCAACCGCGCAGCAACTTAATGATGTTAGAAAGATCTACTTAGCGCTAATGTTTCCTGGACAGATTATACTTGATCTAAAAATTGATCCCGGTGAGAGGATGGATCCGGCAGTAAGGATGGTCGCTGGTGTTGTAGGTCATTTACTCTTTACAGCAGGTGGAAGATTTACAAATTTGACACAGAATATGGCGAGACAGCTTGATATAGCTTTAAACGATTATCTACTTTATATGTATAACACTAGAGTCCAAGTTAATTATGGTCCAACAGGCGAACCGTTGGATTTCCAGGTTGGAAGGAATCAATATGACTGTAATGTTTTCAGAGCAGATTTTGCGACAGGAACAGGATATAATGGATGGGCTACAATAGATGTTGAGTATAGAGATCCAGCCCCTTATGTGCATGCACAACGCTACATACGTTATTGTGGCATTGATTCGCGTGAGTTGATCAATCCAACAACATATGGCATTGGGATGACTTATCATTGCTACAACGAGATGTTACGAATGCTGGTTGCTGCAGGGAAAGATTCCGAAGCGGCGTACTTTCGGAGCATGCTACCCTTTCATATGGTAAGGTTCGCTAGAATAAACCAAATCATCAATGAAGATTTACACTCTGTGTTCTCGTTGCCAGACGATATGTTTAACGCATTATTACCCGACCTAATCGCTGGGGCGCATCAGAACGCTGACCCAGTCGTGCTAGATGTGAGCTGGATATCGCTGTGGTTTGCTTTCAACAGATCGTTTGAACCCACGCATAGAAATGAGATGCTCGAGATTGCTCCGCTAATCGAATCCGTTTATGCGTCTGAGTTGTCTGTGATGAAGGTAGATATGCGACACTTATCATTGATGCAGAGAAGGTTTCCAGATGTTTTAATCCAAGCGAGGCCATCTCACTTCTGGAAGGCAGTTCTAAATGACAGTCCAGAGGCAGTGAAAGCAGTTATGAATTTGTCGCATTCGCATAATTTCATCAATATAAGGGATATGATGCGTTGGGTGTTGCTCCCGTCGCTGCAGCCATCGTTAAAGCTCGTTTTGGAAGAAGAGGCATGGGCTGCCGCAAACGACTTCGAAGATCTAATGCTTACTGATCAAGTTTATATGCACCGAGATATGTTGCCAGAGCCACGGTTGGATGATATTGAGAGGTTTAGGCAGGAGGGCTTCTACTACACGAATATGTTAGAAGCACCACCGGAGATAGATCGTGTGGTCCAGTATACCTATGAAATCGCACGTCTGCAGGCAAACATGGGGCAATTCCGAGCGGCTTTAAGACGTATTATGGATGATGATGATTGGGTAAGGTTTGGCGGTGTGCTGCGCACTGTACGCGTTAAATTCTTTGATGCACGACCCCCAGACGATATTTTGCAAGGCTTGCCTTTCAGTTATGATACGAATGAGAAGGGTGGATTATCATACGCGACAATCAAGTATGCTACTGAGACCACAATTTTCTATCTGATATATAATGTTGAATTCTCAAATACACCCGACTCCTTGGTATTGATAAACCCGACATATACGATGACTAAAGTTTTCATTAATAAGAGAATCGTTGAGCGAGTACGGGTCGGACAGATTCTAGCTGTATTGAACAGAAGATTTGTGGCATATAAAGGAAAAATGAGGATCATGGACATCACCCAATCGCTCAAGATGGGCACCAAGCTGGCTGCGCCAACTGTG
>ABA60754
ATGGCTGCTCAGAATGAGCAACGTCCGGAACGAATAAAAACGACACCGTATTTAGAGGGAGATGTGCTATCGAGTGATTCAGGACCGCTGCTTTCAGTGTTCGCGTTGCAAGAGATAATGCAGAAAGTGAGACAAGTGCAAGCTGATTATATGACTGCGACGCGAGAGGTTGACTTCACAGTACCGGATGTACAAAAGATTCTAGATGACATTAAAGCATTAGCCGCAGAGCGGGTGTATAAAATTGTCAAGGTTCCCAGTATTTCGTTCAGACATATCGTAATGCAATCAAGAGACCGAGTCTTACGAGTAGATACCTACTATGAAGAGATGTCGCAGGTTGGAGATGTTATAACGGAAGATGAGCCAGAAAAATTCTATTCGACCATAATTAAGAAGGTACGGTTCATACGCGGAAAAGGATCCTTTATATTGCATGATATTCCGACCAGAGATCATCGCGGTATGGAAGTTGCAGAGCCAGAAGTGTTGGGAGTTGAATTTAAAAATGTGTTACCCGTGTTGACCGCCGAGCATCGCGCGATGATTCAGAACGCATTGGATGGATCGATAATCGAAAATGGAAACGTAGCCACACGAGATGTCGACGTATTCATAGGTGCTTGTTCTGAACCGATCTATCGCATATATAATAGGTTGCAAGGATATATTGAGGCGGTGCAGTTACAAGAGTTAAGGAACTCAATTGGTTGGTTGGAAAGGTTAGGACAGAGGAAAAGGATTACATATTCACAAGAAGTTCTGACTGACTTTAGAAGACAGGACACGATTTGGGTTTTAGCTTTGCAGCTACCGGTTAATCCGCAAGTAGTGTGGGATGTACCACGCAGTTCTATTGCCAACTTAATCATGAATATAGCAACGTGTTTACCTACAGGAGAATACATCGCACCAAACCCGAGGATTTCATCGATTACGTTGACTCAAAGAATTACGACAACAGGGCCGTTCGCTATTCTGACCGGGTCAACCCCAACCGCGCAGCAACTTAATGATGTTAGAAAGATCTACTTAGCGCTAATGTTTCCTGGACAGATTATACTTGATCTAAAAATTGATCCCGGTGAGAGGATGGATCCGGCAGTAAGGATGGTCGCTGGTGTTGTAGGTCATTTACTCTTTACAGCAGGTGGAAGATTTACAAATTTGACACAGAATATGGCGAGACAGCTTGATATAGCTTTAAACGATTATCTACTTTATATGTATAACACTAGAGTCCAAGTTAATTATGGTCCAACAGGCGAACCGTTGGATTTCCAGGTTGGAAGGAATCAATATGACTGTAATGTTTTCAGAGCAGATTTTGCGACAGGAACAGGATATAATGGATGGGCTACAATAGATGTTGAGTATAGAGATCCAGCCCCTTATGTGCATGCACAACGCTACATACGTTATTGTGGCATTGATTCGCGTGAGTTGATCAATCCAACAACATATGGCATTGGGATGACTTATCATTGCTACAACGAGATGTTACGAATGCTGGTTGCTGCAGGGAAAGATTCCGAAGCGGCGTACTTTCGGAGCATGCTACCCTTTCATATGGTAAGGTTCGCTAGAATAAACCAAATCATCAATGAAGATTTACACTCTGTGTTCTCGTTGCCAGACGATATGTTTAACGCATTATTACCCGACCTAATCGCTGGGGCGCATCAGAACGCTGACCCAGTCGTGCTAGATGTGAGCTGGATATCGCTGTGGTTTGCTTTCAACAGATCGTTTGAACCCACGCATAGAAATGAGATGCTCGAGATTGCTCCGCTAATCGAATCCGTTTATGCGTCTGAGTTGTCTGTGATGAAGGTAGATATGCGACACTTATCATTGATGCAGAGAAGGTTTCCAGATGTTTTAATCCAAGCGAGGCCATCTCACTTCTGGAAGGCAGTTCTAAATGACAGTCCAGAGGCAGTGAAAGCAGTTATGAATTTGTCGCATTCGCATAATTTCATCAATATAAGGGATATGATGCGTTGGGTGTTGCTCCCGTCGCTGCAGCCATCGTTAAAGCTCGTTTTGGAAGAAGAGGCATGGGCTGCCGCAAACGACTTCGAAGATCTAATGCTTACTGATCAAGTTTATATGCACCGAGATATGTTGCCAGAGCCACGGTTGGATGATATTGAGAGGTTTAGGCAGGAGGGCTTCTACTACACGAATATGTTAGAAGCACCACCGGAGATAGATCGTGTGGTCCAGTATACCTATGAAATCGCACGTCTGCAGGCAAACATGGGGCAATTCCGAGCGGCTTTAAGACGTATTATGGATGATGATGATTGGGTAAGGTTTGGCGGTGTGCTGCGCACTGTACGCGTTAAATTCTTCGATGCACGACCCCCAGACGATATTTTGCAAGGCTTGCCTTTCAGTTATGATACGAATGAGAAGGGTGGATTATCATACGCGACAATCAAGTATGCTACTGAGACCACAATTTTCTATCTGATATATAATGTTGAATTCTCAAATACACCCGACTCCTTGGTATTGATAAACCCGACATATACGATGACTAAAGTTTTCATTAATAAGAGAATCGTTGAGCGAGTACGGGTCGGACAGATTCTAGCTGTATTGAACAGAAGATTTGTGGCATATAAAGGAAAAATGAGGATCATGGACATCACCCAATCGCTCAAGATGGGCACCAAGCTGGCTGCGCCAACTGTG
>ABA60753
ATGGCTGCTCAGAATGAGCAACGTCCGGAACGAATAAAAACGACACCGTATTTAGAGGGAGATGTGCTATCGAGTGATTCAGGACCGCTGCTTTCAGTGTTCGCGTTGCAAGAGATAATGCAGAAAGTGAGACAAGTGCAAGCTGATTATATGACTGCGACGCGAGAGGTTGACTTCACAGTACCGGATGTACAAAAGATTCTAGATGACATTAAAGCATTAGCCGCAGAGCGGGTGTATAAAATTGTCAAGGTTCCCAGTATTTCGTTCAGACATATCGTAATGCAATCAAGAGACCGAGTCTTACGAGTAGATACCTACTATGAAGAGATGTCACAGGTCGGAGATGTAATAACGGAAGATGAGCCAGAAAAATTCTATTCGACCATAATTAAGAAGGTACGGTTCATACGCGGAAAAGGATCCTTTATATTGCATGATATTCCGACCAGAGATCATCGCGGTATGGAAGTTGCAGAGCCAGAAGTGTTGGGAGTTGAATTTAAAAATGTGTTACCCGTGTTGACCGCCGAGCATCGCGCGATGATTCAGAACGCATTGGATGGATCGATAATCGAAAATGGAAACGTAGCCACACGAGATGTCGACGTATTCATAGGTGCTTGTTCTGAACCGATCTATCGCATATATAATAGGTTGCAAGGATATATTGAGGCGGTGCAGTTACAAGAGTTAAGGAACTCAATTGGTTGGTTGGAAAGGTTAGGACAGAGGAAAAGGATTACATATTCACAAGAAGTTCTGACTGACTTTAGAAGACAGGACACGATTTGGGTTTTAGCTTTGCAGCTACCGGTTAATCCGCAAGTAGTGTGGGATGTGCCACGCAGTTCTATTGCCAACTTAATCATGAATATAGCAACGTGTTTACCTACAGGAGAATACATCGCACCAAACCCGAGGATTTCATCGATTACGTTGACTCAAAGAATTACGACAACAGGGCCGTTCGCTATTCTGACCGGGTCAACCCCAACCGCGCAGCAACTTAATGATGTTAGAAAGATCTACTTAGCGCTAATGTTTCCTGGACAGATTATACTTGATCTAAAAATTGATCCCGGTGAGAGGATGGATCCGGCAGTAAGGATGGTCGCTGGTGTTGTAGGTCATTTACTCTTTACAGCAGGTGGAAGATTTACAAATTTGACACAGAATATGGCGAGACAGCTTGATATAGCTTTAAACGATTATCTACTTTATATGTATAACACTAGAGTCCAAGTTAATTATGGTCCAACAGGCGAACCGTTGGATTTCCAGGTTGGAAGGAATCAATATGACTGTAATGTTTTCAGAGCAGATTTTGCGACAGGAACAGGATATAATGGATGGGCTACAATAGATGTTGAGTATAGAGATCCAGCCCCTTATGTGCATGCACAACGCTACATACGTTATTGTGGCATTGATTCGCGTGAGTTGATCAATCCAACAACATATGGCATTGGGATGACTTATCATTGCTACAACGAGATGTTACGAATGCTGGTTGCTGCAGGGAAAGATTCCGAAGCGGCGTACTTTCGGAGCATGCTACCCTTTCATATGGTAAGGTTCGCTAGAATAAACCAAATCATCAATGAAGATTTACACTCTGTGTTCTCGTTGCCAGACGATATGTTTAACGCATTATTACCCGACCTAATCGCTGGGGCGCATCAGAACGCTGACCCAGTCGTGCTAGATGTGAGCTGGATATCGCTGTGGTTTGCTTTCAACAGATCGTTTGAACCCACGCATAGAAATGAGATGCTCGAGATTGCTCCGCTAATCGAATCCGTTTATGCGTCTGAGTTGTCTGTGATGAAGGTAGATATGCGACACTTATCATTGATGCAGAGAAGGTTTCCAGATGTTTTAATCCAAGCGAGGCCATCTCACTTCTGGAAGGCAGTTCTAAATGACAGTCCAGAGGCAGTGAAAGCAGTTATGAATTTGTCGCATTCGCATAATTTCATCAATATAAGGGATATGATGCGTTGGGTGTTGCTCCCGTCGCTGCAGCCATCGTTAAAGCTCGTTTTGGAAGAAGAGGCATGGGCTGCCGCAAACGACTTCGAAGATCTAATGCTTACTGATCAAGTTTATATGCACCGAGATATGTTGCCAGAGCCACGGTTGGATGATATTGAGAGGTTTAGGCAGGAGGGCTTCTACTACACGAATATGTTAGAAGCACCACCGGAGATAGATCGTGTGGTCCAGTATACCTATGAAATCGCACGTCTGCAGGCAAACATGGGGCAATTCCGAGCGGCTTTAAGACGTATTATGGATGATGATGATTGGGTAAGGTTTGGCGGTGTGCTGCGCACTGTACGCGTTAAATTCTTCGATGCACGACCCCCAGACGATATTTTGCAAGGCTTGCCTTTCAGTTATGATACGAATGAGAAGGGTGGATTATCATACGCGACAATCAAGTATGCTACTGAGACCACAATTTTCTATCTGATATATAATGTTGAATTCTCAAATACACCCGACTCCTTGGTATTGATAAACCCGACATATACGATGACTAAAGTTTTCATTAATAAGAGAATCGTTGAGCGAGTACGGGTCGGACAGATTCTAGCTGTATTGAACAGAAGATTTGTGGCATATAAAGGAAAAATGAGGATCATGGACATCACCCAATCGCTCAAGATGGGCACCAAGCTGGCTGCGCCAACTGTG
>ABA60752
ATGGCTGCTCAGAATGAGCAACGTCCGGAACGAATAAAAACGACACCGTATTTAGAGGGAGATGTGCTATCAAGTGATTCAGGACCGCTGCTTTCAGTGTTCGCGTTGCAAGAGATAATGCAGAAAGTGAGACAAGTGCAAGCTGATTATATGACTGCGACGCGAGAGGTTGACTTCACAGTACCGGATGTACAAAAGATTCTAGATGACATTAAAGCATTAGCCGCAGAGCGGGTGTATAAAATTGTCAAGGTTCCCAGTATTTCGTTCAGACATATCGTAATGCAATCAAGAGACCGAGTCTTACGAGTAGATACCTACTATGAAGAGATGTCGCAGGTTGGAGATGTTATAACGGAAGATGAGCCAGAAAAATTCTATTCGACCATAATTAAGAAGGTACGGTTCATACGCGGAAAAGGATCCTTTATATTGCATGATATTCCGACCAGAGATCATCGCGGTATGGAAGTTGCAGAGCCAGAAGTGTTGGGAGTTGAATTTAAAAATGTGTTACCCGTGTTGACCGCCGAGCATCGCGCGATGATTCAGAACGCATTGGATGGATCGATAATCGAAAATGGAAACGTAGCCACACGAGATGTCGACGTATTCATAGGTGCTTGTTCTGAACCGATCTATCGCATATATAATAGGTTGCAAGGATATATTGAGGCGGTGCAGTTACAAGAGTTAAGGAACTCAATTGGTTGGTTGGAAAGGTTAGGACAGAGGAAAAGGATTACATATTCACAAGAAGTTCTGACTGACTTTAGGAGACAGGACACGATTTGGGTTTTAGCTTTGCAGCTACCGGTTAATCCGCAAGTAGTGTGGGATGTGCCACGCAGTTCTATTGCCAACTTAATCATGAATATAGCAACGTGTTTACCTACAGGAGAATACATCGCACCAAACCCGAGGATTTCATCGATTACGTTGACTCAAAGAATTACGACAACAGGGCCGTTCGCTATTCTGACCGGGTCAACCCCAACCGCGCAGCAACTTAATGATGTTAGAAAGATCTACTTAGCGCTAATGTTTCCTGGACAGATTATACTTGATCTAAAAATTGATCCCGGTGAGAGGATGGATCCGGCAGTAAGGATGGTCGCTGGTGTTGTAGGTCATTTACTCTTTACAGCAGGTGGAAGATTTACAAATTTGACACAGAATATGGCGAGACAGCTTGATATAGCTTTAAACGATTATCTACTTTATATGTATAACACTAGAGTCCAAGTTAATTATGGTCCAACAGGCGAACCGTTGGATTTCCAGGTTGGAAGGAATCAATATGACTGTAATGTTTTCAGAGCAGATTTTGCGACAGGAACAGGATATAATGGATGGGCTACAATAGATGTTGAGTATAGAGATCCAGCCCCTTATGTGCATGCACAACGCTACATACGTTATTGTGGCATTGATTCGCGTGAGTTGATCAATCCAACAACATATGGCATTGGGATGACTTATCATTGCTACAACGAGATGTTACGAATGCTGGTTGCTGCAGGGAAAGATTCCGAAGCGGCGTACTTTCGGAGCATGCTACCCTTTCATATGGTAAGGTTCGCTAGAATAAACCAAATCATCAATGAAGATTTACACTCTGTGTTCTCGTTGCCAGACGATATGTTTAACGCATTATTACCCGACCTAATCGCTGGGGCGCATCAGAACGCTGACCCAGTCGTGCTAGATGTGAGCTGGATATCGCTGTGGTTTGCTTTCAACAGATCGTTTGAACCTACGCATAGAAATGAGATGCTCGAGATTGCTCCGCTAATCGAATCCGTTTATGCGTCTGAGTTGTCTGTGATGAAGGTAGATATGCGACACTTATCATTGATGCAGAGAAGGTTTCCAGATGTTTTAATCCAAGCGAGGCCATCTCACTTCTGGAAGGCAGTTCTAAATGACAGTCCAGAGGCAGTGAAAGCAGTTATGAATTTGTCGCATTCGCATAATTTTATCAATATAAGGGATATGATGCGTTGGGTGTTGCTCCCGTCGCTGCAGCCATCGTTAAAGCTCGTTTTGGAAGAAGAGGCATGGGCTGCCGCAAACGACTTTGAAGATCTAATGCTTACTGATCAAGTTTATATGCACCGAGATATGTTGCCAGAGCCACGGTTGGATGATATTGAGAGGTTTAGGCAGGAGGGCTTCTACTACACGAATATGTTAGAAGCACCACCGGAGATAGATCGTGTGGTCCAGTATACCTATGAAATCGCACGTCTGCAGGCAAACATGGGGCAATTCCGAGCGGCTTTAAGACGTATTATGGATGATGATGATTGGGTAAGGTTTGGCGGTGTGCTGCGCACTGTACGCGTTAAATTCTTTGATGCACGACCCCCAGACGATATTTTGCAAGGCTTGCCTTTCAGTTATGATACGAATGAGAAGGGTGGATTATCATACGCGACAATCAAGTATGCTACTGAGACCACAATTTTCTATCTGATATATAATGTTGAATTCTCAAATACACCCGACTCCTTGGTATTGATAAACCCGACATATACGATGACTAAAGTTTTCATTAATAAGAGAATCGTTGAGCGAGTACGGGTCGGACAGATTCTAGCTGTATTGAACAGAAGATTTGTGGCATATAAAGGAAAAATGAGGATCATGGACATCACCCAATCGCTCAAGATGGGCACCAAGCTGGCTGCGCCAACTGTG
>ABA60751
ATGGCTGCTCAGAATGAGCAACGTCCGGAACGAATAAAAACGACACCGTATTTAGAGGGAGATGTGCTATCGAGTGATTCAGGACCGCTGCTTTCAGTGTTCGCGTTGCAAGAGATAATGCAGAAAGTGAGACAAGTGCAAGCTGATTATATGACTGCGACGCGAGAGGTTGACTTCACAGTACCGGATGTACAAAAGATTCTAGATGACATTAAAGCATTAGCCGCAGAGCGGGTGTATAAAATTGTCAAGGTTCCCAGTATTTCGTTCAGACATATCGTAATGCAATCAAGAGACCGAGTCTTACGAGTAGATACCTACTATGAAGAGATGTCGCAGGTTGGAGATGTTATAACGGAAGATGAGCCAGAAAAATTCTATTCGACCATAATTAAGAAGGTACGGTTCATACGCGGAAAAGGATCCTTTATATTGCATGATATTCCGACCAGAGATCATCGCGGTATGGAAGTTGCAGAGCCAGAAGTGTTGGGAGTTGAATTTAAAAATGTGTTACCCGTGTTGACCGCCGAGCATCGCGCGATGATTCAGAACGCATTGGATGGATCGATAATCGAAAATGGAAACGTAGCCACACGAGATGTCGACGTATTCATAGGTGCTTGTTCTGAACCGATCTATCGCATATATAATAGGTTGCAAGGATATATTGAGGCGGTGCAGTTACAAGAGTTAAGGAACTCAATTGGTTGGTTGGAAAGGTTAGGACAGAGGAAAAGGATTACATATTCACAAGAAGTTCTGACTGACTTTAGAAGACAGGACACGATTTGGGTTTTAGCTTTGCAGCTACCGGTAAATCCGCAAGTAGTGTGGGATGTGCCACGCAGTTCTATCGCCAACCTTATCATGAATATAGCAACGTGTTTACCTACAGGAGAATACATCGCACCAAACCCGAGGATTTCATCGATTACGTTGACTCAAAGAATTACGACAACAGGGCCGTTCGCTATTCTGACCGGGTCAACCCCAACCGCGCAGCAACTTAATGATGTTAGAAAGATCTACTTAGCGCTAATGTTTCCTGGACAGATTATACTTGATCTAAAAATTGATCCCGGTGAGAGGATGGATCCGGCAGTAAGGATGGTCGCTGGTGTTGTAGGTCATTTACTCTTTACAGCAGGTGGAAGATTTACAAATTTGACACAGAATATGGCGAGACAGCTTGATATAGCTTTAAACGATTATCTACTTTATATGTATAACACTAGAGTCCAAGTTAATTATGGTCCAACAGGCGAACCGTTGGATTTCCAGGTTGGAAGGAATCAATATGACTGTAATGTCTTCAGAGCAGATTTTGCGACAGGAACAGGATATAATGGATGGGCTACAATAGATGTTGAGTATAGAGATCCAGCCCCTTATGTGCATGCACAACGCTACATACGTTATTGTGGCATTGATTCGCGTGAGTTGATCAATCCAACAACATATGGCATTGGGATGACTTATCATTGCTACAACGAGATGTTACGAATGCTGGTTGCTGCAGGGAAAGATTCCGAAGCGGCGTACTTTCGGAGCATGCTACCCTTTCATATGGTAAGGTTCGCTAGAATAAACCAAATCATCAATGAAGATTTACACTCTGTGTTCTCGTTGCCAGACGATATGTTTAACGCATTATTACCCGACCTAATCGCTGGGGCGCATCAGAACGCTGACCCAGTCGTGCTAGATGTGAGCTGGATATCGCTGTGGTTTGCTTTCAACAGATCGTTTGAACCCACGCATAGAAATGAGATGCTCGAGATTGCTCCGCTAATCGAATCCGTTTATGCGTCTGAGTTGTCTGTGATGAAGGTAGATATGCGACACTTATCATTGATGCAGAGAAGGTTTCCAGATGTTTTAATCCAAGCGAGGCCATCTCACTTCTGGAAGGCAGTTCTAAATGACAGTCCAGAGGCAGTGAAAGCAGTTATGAATTTGTCGCATTCGCATAATTTCATCAATATAAGGGATATGATGCGTTGGGTGTTGCTCCCGTCGCTGCAGCCATCGTTAAAGCTCGTTTTGGAAGAAGAGGCATGGGCTGCCGCAAACGACTTCGAAGATCTAATGCTTACTGATCAAGTTTATATGCACCGAGATATGTTGCCAGAGCCACGGTTGGATGATATTGAGAGGTTTAGGCAGGAGGGCTTCTACTACACGAATATGTTAGAAGCACCACCGGAGATAGATCGTGTGGTCCAGTATACCTATGAAATCGCACGTCTGCAGGCAAACATGGGGCAATTCCGAGCGGCTTTAAGACGTATTATGGATGATGATGATTGGGTAAGGTTTGGCGGTGTGCTGCGCACTGTACGCGTTAAATTCTTCGATGCACGACCCCCAGACGATATTTTGCAAGGCTTGCCTTTCAGTTATGATACGAATGAGAAGGGTGGATTATCATACGCGACAATCAAGTATGCTACTGAGACCACAATTTTCTATCTGATATATAATGTTGAATTCTCAAATACACCCGACTCCTTGGTATTGATAAACCCGACATATACGATGACTAAAGTTTTCATTAATAAGAGAATCGTTGAGCGAGTACGGGTCGGACAGATTCTAGCTGTATTGAACAGAAGATTTGTGGCATATAAAGGAAAAATGAGGATCATGGACATCACCCAATCGCTCAAGATGGGCACCAAGCTGGCTGCGCCAACTGTG
>ABA60750
ATGGCTGCTCAGAATGAGCAACGTCCGGAACGAATAAAAACGACACCGTATTTAGAGGGAGATGTGCTATCGAGTGATTCAGGACCGCTGCTTTCAGTGTTCGCGTTGCAAGAGATAATGCAGAAAGTGAGACAAGTGCAAGCTGATTATATGACTGCGACGCGAGAGGTTGACTTCACAGTACCGGATGTACAAAAGATTCTAGATGACATTAAAGCATTAGCCGCAGAGCGGGTGTATAAAATTGTCAAGGTTCCCAGTATTTCGTTCAGACATATCGTAATGCAATCAAGAGACCGAGTCTTACGAGTAGATACCTACTATGAAGAGATGTCGCAGGTTGGAGATGTTATAACGGAAGATGAGCCAGAAAAATTCTATTCGACCATAATTAAGAAGGTACGGTTCATACGCGGAAAAGGATCCTTTATATTGCATGATATTCCGACCAGAGATCATCGCGGTATGGAAGTTGCAGAGCCAGAAGTGTTGGGAGTTGAATTTAAAAATGTGTTACCCGTGTTGACCGCCGAGCATCGCGCGATGATTCAGAACGCATTGGATGGATCGATAATCGAAAATGGAAACGTAGCCACACGAGATGTCGACGTATTCATAGGTGCTTGTTCTGAACCGATCTATCGCATATATAATAGGTTGCAAGGATATATTGAGGCGGTGCAGTTACAAGAGTTAAGGAACTCAATTGGTTGGTTGGAAAGGTTAGGACAGAGGAAAAGGATTACATATTCACAAGAAGTTCTGACTGACTTTAGAAGACAGGACACGATTTGGGTTTTAGCTTTGCAGCTACCGGTTAATCCGCAAGTAGTGTGGGATGTGCCACGCAGTTCTATTGCCAACTTAATCATGAATATAGCAACGTGTTTACCTACAGGAGAATACATCGCACCAAACCCGAGGATTTCATCGATTACGTTGACTCAAAGAATTACGACAACAGGGCCGTTCGCTATTCTGACCGGGTCAACCCCAACCGCGCAGCAACTTAATGATGTTAGAAAGATCTACTTAGCGCTAATGTTTCCTGGACAGATTATACTTGATCTAAAAATTGATCCCGGTGAGAGGATGGATCCGGCAGTAAGGATGGTCGCTGGTGTTGTAGGTCATTTACTCTTTACAGCAGGTGGAAGATTTACAAATTTGACACAGAATATGGCGAGACAGCTTGATATAGCTTTAAACGATTATCTACTTTATATGTATAACACTAGAGTCCAAGTTAATTATGGTCCAACAGGCGAACCGTTGGATTTCCAGGTTGGAAGGAATCAATATGACTGTAATGTCTTCAGAGCAGATTTTGCGACAGGAACAGGATATAATGGATGGGCTACAATAGATGTTGAGTATAGAGATCCAGCCCCTTATGTGCATGCACAACGCTACATACGTTATTGTGGCATTGATTCGCGTGAGTTGATCAATCCAACAACATATGGCATTGGGATGACTTATCATTGCTACAACGAGATGTTACGAATGCTGGTTGCTGCAGGGAAAGATTCCGAAGCGGCGTACTTTCGGAGCATGCTACCCTTTCATATGGTAAGGTTCGCTAGAATAAACCAAATCATCAATGAAGATTTACACTCTGTGTTCTCGTTGCCAGACGATATGTTTAACGCATTATTACCCGACCTTATCGCTGGGGCGCATCAGAACGCTGACCCAGTTGTGCTAGATGTGAGCTGGATATCGCTGTGGTTTGCTTTCAACAGATCGTTTGAACCCACGCATAGAAATGAGATGCTCGAGATTGCTCCGCTAATCGAATCCGTTTATGCGTCTGAGTTGTCTGTGATGAAGGTAGATATGCGACACTTATCATTGATGCAGAGAAGGTTTCCAGATGTTTTAATCCAAGCGAGGCCATCTCACTTCTGGAAGGCAGTTCTAAATGACAGTCCAGAGGCAGTGAAAGCAGTTATGAATTTGTCGCATTCGCATAATTTCATCAATATAAGGGATATGATGCGTTGGGTGTTGCTCCCGTCGCTGCAGCCATCGTTAAAGCTCGTTTTGGAAGAAGAGGCATGGGCTGCCGCAAACGACTTCGAAGATCTAATGCTTACTGATCAAGTTTATATGCACCGAGATATGTTGCCAGAGCCACGGTTGGATGATATTGAGAGGTTTAGGCAGGAGGGCTTCTACTACACGAATATGTTAGAAGCACCACCGGAGATAGATCGTGTGGTCCAGTATACCTATGAAATCGCACGTCTGCAGGCAAACATGGGGCAATTCCGAGCGGCTTTAAGACGTATTATGGATGATGATGATTGGGTAAGGTTTGGCGGTGTGCTGCGCACTGTACGCGTTAAATTCTTCGATGCACGACCCCCAGACGATATTTTGCAAGGCTTGCCTTTCAGTTATGATACGAATGAGAAGGGTGGATTATCATACGCGACAATCAAGTATGCTACTGAGACCACAATTTTCTATCTGATATATAATGTTGAATTCTCAAATACACCCGACTCCTTGGTATTGATAAACCCGACATATACGATGACTAAAGTTTTCATTAATAAGAGAATCGTTGAGCGAGTACGGGTCGGACAGATTCTAGCTGTATTGAACAGAAGATTTGTGGCATATAAAGGAAAAATGAGGATCATGGACATCACCCAATCGCTCAAGATGGGCACCAAGCTGGCTGCGCCAACTGTG
>ABA60749
ATGGCTGCTCAGAACGAGCAACGTCCAGAGAGAATAAAAACGACACCTTATTTAGAAGGAGATGTACTGTCGAGTGATTCAGGACCATTATTATCAGTGTTCGCATTACAAGAGATCATGCAGAAAGTGAGACAGGTGCAAGCAGATTATATGACGGCGACGCGCGAAGTTGACTTTACAGTGCCAGATGTGCAGAAGATCCTTGATGATATCAAAGCGTTAGCCGCTGAGCAGGTGTACAAAATAGTCAAAGTACCAAGCATATCCTTCAGGCACATTGTTATGCAATCAAGAGATCGAGTACTACGGGTGGACACATACTATGAAGAGATGTCACAGGTAGGCGATGTTATCACAGAAGATGAACCGGAGAAGTTCTATTCGACAATTATCAAGAAAGTTAGATTTATACGCGGAAAAGGATCCTTCATATTACACGACATTCCAACCAGAGATCATCGCGGGATGGAGGTTGCGGAACCTGAAGTGTTAGGTGTGGAATTCAAAAATGTGCTGCCCGTGTTAACGGCTGAACACAGAGCAATGATTCAGAATGCTTTGGATGGGTCGATTATTGAAAATGGAAATGTTGCAACTCGCGATGTTGATGTATTTATTGGTGCATGCTCTGAGCCAGTTTACCGTATATACAATAGATTACAAGGCTACATAGAAGCTGTACAGCTACAAGAGCTCAGGAACTCAGTTGGATGGTTAGAACGATTAGGTCATAGGAAGAGAATTACCTATTCGCAAGAGGTACTTACTGATTTTAGAAGGCAGGATACCATATGGGTGCTAGCTCTGCAGTTGCCCGTGAATCCTCAGGTGGTTTGGGATGTTCCTCGGAGCTCGATTGCTAATCTTATTATGAACATAGCGACGTGTTTACCTACGGGAGAGTACATAGCACCAAACCCAAGGATTTCTTCAATTACGCTTACTCAGCGAATTACGACGACCGGGCCCTTTGCGATATTAACCGGATCAACGCCAACCGCACAGCAGCTTAATGATGTTAGAAAAATTTATTTAGCTTTGATGTTCCCAGGACAGATTATACTTGATCTTAAGATTGACCCCGGCGAAAGGATGGATCCAGCAGTAAGAATGGTTGCGGGTGTTGTAGGCCATCTACTTTTTACAGCGGGAGGACGATTTACCAATTTAACTCAAAATATGGCTCGTCAGTTGGATATTGCGTTGAACGACTACTTACTATATATGTACAATACGCGTGTGCAGGTTAATTACGGCCCTACGGGGGAGCCATTGGATTTTCAGATCGGCAGGAATCAATATGATTGCAACGTATTTCGAGCGGATTTTGCTACGGGAACGGGGTATAATGGTTGGGCGACGATTGATGTTGAGTATAGAGAGCCCGCGCCTTACGTGCACGCTCAGCGCTATATACGATATTGTGGCATCGACTCGCGAGAGTTGATCAATCCGACTACTTATGGGATCGGTATGACCTATCATTGTTATAATGAGATGCTACGCATGCTGGTTGCCGCAGGTAAAGATTCGGAGGCTGCGTATTTCCGCAGTATGTTACCTTTCCATATGGTAAGATTCGCCAGAATTAACCAAATTATAAATGAAGATTTACATTCGGTATTTTCACTGCCGGACGATATGTTTAACGCGTTACTCCCTGATTTAATAGCTGGCGCTCATCAGAATGCAGATCCCGTCGTCCTAGATGTAAGTTGGATATCGCTTTGGTTCGCCTTTAATCGGTCGTTTGAGCCAACGCATCGTAATGAAATGTTGGAAGTTGCTCCATTGATAGAGTCTGTTTACGCGTCGGAGTTATCAGTAATGAAAGTAGATATGCGACATCTTTCGTTGATGCAGAGGAGATTTCCAGATGTTTTAATCCAGGCGAGACCGTCTCATTTCTGGAAGGCGGTGTTGAATGATAGCCCCGAAGCGGTCAAGGCCGTAATGAATTTATCGCACTCACATAACTTTATCAATATAAGAGATATGATGAGATGGGTTATGCTACCTTCGTTGCAACCATCACTTAAACTGGCGCTGGAAGAAGAAGCTTGGGCTGCAGCGAATGATTTTGAGGATCTGATGCTGACTGATCAAGTATATATGCACAGAGATATGCTCCCAGAACCTCGGCTTGATGACATCGAAAGGTTTAGACAGGAGGGTTTCTATTATACTAATATGCTAGAAGCTCCTCCAGAAATTGACCGTGTCGTTCAGTACACATATGAAATTGCACGACTTCAGGCAAATATGGGACAGTTTCGTGCGGCGCTACGACGTATCATGGATGATGATGACTGGGTAAGATTTGGTGGTGTTTTACGAACGGTTCGCGTTAAGTTCTATGACGCGCGACCTCCGGATGATATTCTGCAAGGTTTACCTTTTAGTTATGACACTAACGAAAGAGGTGGGTTAGCGTATGCAACAATTAAGTATGCTACCGAGACGACTATTTTCTACTTGATTTATAATGTCGAGTTCTCCAACACGCCGGACTCTCTTGTTTTGATTAATCCAACGTATACGATGACTAAAGTCTTTATCAATAAAAGAATTGTTGAACGAGTAAGAGTTGGACAAATCTTAGCTGTATTGAATAGAAGATTTGTCGCATATAAAGGTAAAATGAGAATTATGGACATTACACAATCGCTCAAAATGGGCACCAAGCTGGCTGCGCCGACTGTG
>ABA60748
ATGGCTGCTCAGAACGAGCAACGTCCAGAGAGAATAAAAACGACACCTTATTTAGAAGGAGATGTACTGTCGAGTGATTCAGGACCATTATTATCAGTGTTCGCATTACAAGAGATCATGCAGAAAGTGAGACAGGTGCAAGCAGATTATATGACGGCAACGCGCGAAGTTGACTTTACAGTGCCAGATGTGCAGAAGATCCTTGATGATATCAAAGCGTTAGCTGCTGAGCAGGTGTACAAAATAGTCAAAGTACCAAGCATATCTTTCAGGCACATTGTTATGCAATCAAGAGATCGAGTACTACGGGTGGACACATACTATGAAGAGATGTCACAGGTAGGCGATGTTATCACTGAAGATGAACCGGAGAAGTTCTATTCGACAATTATCAAGAAAGTTAGATTTATACGCGGAAAAGGATCCTTCATATTACACGACATTCCAACCAGAGATCATCGCGGGATGGAGGTTGCGGAACCTGAAGTGTTAGGTGTGGAATTCAAAAATGTGCTGCCCGTGTTAACGGCTGAACACAGAGCAATGATTCAGAATGCTTTGGATGGGTCGATTATTGAAAATGGAAATGTTGCAACTCGCGATGTTGATGTATTTATTGGTGCATGCTCTGAGCCAGTTTACCGTATATACAATAGATTACAAGGTTACATAGAAGCTGTACAGCTACAAGAGCTCAGGAACTCAGTTGGATGGTTAGAACGATTAGGTCATAGGAAGAGAATTACCTATTCGCAAGAGGTACTTACTGATTTTAGAAGGCAGGATACTATCTGGGTGCTAGCTCTGCAGTTGCCCGTGAATCCTCAGGTGGTTTGGGATGTTCCTCGGAGCTCGATTGCTAATCTTATTATGAACATAGCGACGTGTTTACCTACGGGAGAGTACATAGCACCAAACCCAAGGATTTCTTCAATTACGCTTACTCAGCGAATTACGACGACCGGGCCCTTTGCGATATTAACCGGATCAACGCCAACCGCACAGCAGCTTAATGACGTTAGAAAAATTTATTTAGCTTTGATGTTCCCAGGACAGATTATACTTGATCTTAAGATTGACCCCGGCGAGAGGATGGATCCAGCAGTAAGAATGGTTGCGGGTGTTGTAGGCCATCTACTTTTTACAGCGGGAGGACGATTTACCAATTTAACTCAAAATATGGCTCGTCAGTTGGATATTGCGTTGAACGACTACTTACTATATATGTACAATACGCGTGTGCAGGTTAATTACGGCCCTACGGGGGAGCCATTGGATTTTCAGATCGGCAGGAATCAATATGATTGCAACGTATTTCGAGCGGATTTTGCTACGGGAACGGGGTATAATGGTTGGGCGACGATTGATGTTGAGTATAGAGAGCCCGCGCCTTACGTGCACGCTCAGCGCTATATACGATATTGTGGCATCGACTCGCGAGAGTTGATCAATCCGACTACTTATGGGATCGGTATGACCTATCATTGTTATAATGAGATGTTACGCATGCTGGTTGCCGCAGGTAAAGATTCGGAGGCAGCGTATTTCCGCAGTATGTTACCTTTCCATATGGTAAGATTCGCCAGAATTAACCAAATTATAAATGAAGATTTACATTCGGTATTTTCACTGCCGGACGATATGTTTAACGCGTTACTCCCTGATTTAATAGCTGGCGCTCATCAGAATGCAGATCCCGTCGTCCTAGATGTAAGTTGGATATCGCTTTGGTTCGCCTTTAATCGGTCGTTTGAGCCAACGCATCGTAATGAAATGTTGGAAGTTGCTCCATTGATCGAGTCTGTTTACGCGTCGGAGTTATCAGTAATGAAAGTAGATATGCGACATCTTTCGTTGATGCAGAGGAGATTTCCAGATGTTTTAATCCAGGCGAGACCGTCTCATTTCTGGAAGGCGGTGTTGAATGATAGCCCCGAAGCGGTCAAGGCCGTAATGAATTTATCGCACTCACATAACTTTATCAATATAAGAGATATGATGAGATGGGTTATGCTACCTTCGTTGCAACCATCACTTAAATTGGCGCTGGAAGAAGAAGCTTGGGCTGCAGCGAATGATTTTGAGGATCTGATGCTGACTGATCAAGTATATATGCACAGAGATATGCTCCCAGAACCTCGGCTTGATGACATCGAAAGGTTCAGACAGGAGGGTTTCTATTATACTAATATGCTAGAAGCTCCTCCAGAAATTGACCGTGTCGTTCAGTACACATATGAAATTGCACGACTTCAGGCAAATATGGGACAGTTTCGTGCGGCGCTACGACGTATCATGGATGATGATGACTGGGTAAGATTTGGTGGTGTTTTACGAACGGTTCGCGTTAAGTTCTATGACGCGCGACCTCCGGATGATATTCTGCAAGGTTTACCTTTTAGTTATGACACTAACGAAAGAGGTGGATTAGCGTATGCAACAATTAAGTATGCTACCGAGACGACTATTTTCTACTTGATATATAATGTCGAGTTCTCCAACACGCCGGACTCTCTTGTTTTGATTAATCCAACGTATACGATGACTAAAGTCTTTATCAATAAAAGAATTGTTGAACGAGTAAGAGTTGGACAAATCTTAGCTGTATTGAATAGAAGATTTGTCGCATATAAAGGTAAAATGAGAATTATGGACATTACACAATCGCTCAAAATGGGCACCAAGCTGGCTGCGCCGACTGTG
>ABA60747
ATGGCTGCTCAGAACGAGCAACGTCCAGAGAGAATAAAAACGACACCTTATTTAGAAGGAGATGTACTGTCGAGTGATTCAGGACCGTTATTATCAGTGTTCGCGTTACAAGAGATCATGCAGAAAGTGAGACAGGTGCAAGCGGATTATATGACGGCGACGCGCGAAGTTGACTTTACAGTGCCAGATGTGCAGAAGATCCTTGATGATATCAAAGCATTAGCTGCTGAGCAGGTGTACAAAATAGTCAAAGTACCAAGCATATCTTTCAGGCACATTGTTATGCAATCAAGAGATCGAGTACTACGGGTAGACACATACTATGAAGAGATGTCACAGGTGGGCGATGTTATCACTGAAGATGAACCGGAGAAGTTCTATTCGACAATTATCAAGAAAGTTAGATTTATACGCGGAAAAGGATCCTTCATATTACACGACATTCCAACTAGAGATCATCGCGGGATGGAGGTTGCGGAACCTGAAGTGTTAGGTGTGGAATTCAAAAATGTGCTGCCCGTGTTAACGGCCGAACACAGAGCAATGATTCAGAATGCTTTGGATGGGTCGATTATTGAAAATGGAAATGTTGCGACTCGCGATGTTGATGTATTCATCGGTGCATGCTCTGAGCCAGTTTACCGTATATACAATAGATTACAAGGTTACATAGAAGCTGTACAGCTACAAGAGCTCAGGAACTCAATTGGATGGTTAGAACGATTAGGTCATAGGAAGAGAATTACCTATTCGCAAGAGGTACTTACTGATTTTAGAAGGCAGGATACTATCTGGGTGCTAGCTCTGCAGTTGCCCGTAAATCCTCAGGTAGTTTGGGATGTTCCTCGGAGCTCGATTGCTAACCTTATTATGAACATAGCAACGTGTTTACCTACGGGAGAATACATAGCACCAAACCCAAGGATTTCTTCAATTACGCTTACTCAGCGAATTACGACGACCGGGCCCTTTGCGATATTGACTGGATCAACGCCAACCGCACAGCAGCTTAATGACGTTAGAAAAATTTACTTAGCTTTGATGTTCCCAGGACAGATTATACTTGATCTTAAGATTGACCCCGGCGAGAGGATGGATCCAGCAGTAAGAATGGTTGCAGGTGTTGTAGGTCATCTACTTTTTACGGCGGGAGGACGATTTACCAATTTAACTCAAAATATGGCTCGTCAGTTGGATATTGCGTTGAACGACTACTTATTATATATGTACAATACGCGTGTGCAGGTTAATTACGGCCCTACGGGGGAGCCGTTGGATTTTCAGATCGGCAGGAATCAATATGATTGCAACGTATTTCGAGCGGATTTTGCTACTGGAACAGGATATAATGGTTGGGCGACGATTGATGTTGAGTATAGAGAACCCGCGCCTTACGTACACGCTCAGCGCTATATACGATATTGTGGCATTGACTCACGAGAGTTGATCAATCCGACCACTTATGGAATTGGTATGACCTATCATTGTTATAATGAGATGTTACGCATGCTGGTTGCCGCAGGTAAAGATTCGGAGGCAGCGTATTTTCGCAGTATGTTACCTTTCCATATGGTAAGATTCGCCAGAATTAACCAGATTATAAATGAAGATTTACATTCGGTATTTTCACTGCCGGACGATATGTTTAACGCGTTACTCCCTGATTTAATAGCTGGCGCTCATCAGAATGCAGATCCCGTCGTCCTAGATGTAAGTTGGATATCGCTTTGGTTTGCCTTTAATCGGTCGTTTGAGCCAACGCATCGTAATGAAATGTTGGAAGTTGCTCCATTGATTGAGTCTGTTTACGCGTCGGAGTTATCAGTAATGAAAGTAGATATGCGACATCTTTCGTTGATGCAGAGGAGATTCCCAGATGTTTTAATCCAAGCGAGACCGTCTCATTTCTGGAAGGCGGTGTTGAATGATAGCCCCGAAGCGGTCAAGGCCGTAATGAATTTATCGCACTCACATAATTTTATCAATATAAGAGATATGATGAGATGGGTTATGCTACCTTCGTTGCAACCATCACTTAAACTGGCGCTGGAAGAAGAAGCTTGGGCTGCGGCGAATGATTTTGAGGATTTGATGCTGACTGATCAAGTATATATGCACAGAGATATGCTCCCAGAACCTCGGCTTGATGACATCGAAAGGTTTAGACAGGAGGGTTTCTATTATACTAATATGCTAGAAGCTCCTCCAGAAATTGGCCGCGTCGTTCAGTACACATATGAAATTGCGCGACTTCAGGCAAATATGGGACAGTTTCGTGCGGCGCTACGACGTATCATGGATGATGATGACTGGGTAAGATTTGGTGGTGTTTTACGAACGGTTCGCGTTAAGTTCTATGACGCGCGACCTCCGGATGATATTCTGCAAGGTTTACCTTTTAGTTATGACACTAACGAAAGAGGTGGGTTAGCGTATGCAACAATTAAGTATGCTACCGAGACGACTATTTTCTACTTGATATATAATGTCGAGTTCTCCAACACGCCGGACTCTCTTGTTTTGATTAATCCAACGTATACGATGACTAAAGTCTTTATCAATAAAAGAATAGTCGAGCGAGTGAGAGTTGGACAAATCTTAGCTGTATTGAATAGGAGATTTGTCGCATATAAAGGTAAAATGAGAATTATGGACATTACACAATCGCTCAAAATGGGCACTAAGCTGGCTGCGCCGACTGTG
>ABA60746
ATGGCTGCTCAGAATGAGCAACGTCCAGAACGAATAAAAACGACGCCGTATTTAGAAGGAGATGTGCTTTCAAGCGATTCAGGACCACTACTTTCTGTGTTTGCGCTGCAAGAGATAATGCAAAAGGTGAGGCAAGTGCAAGCTGATTATATGACAGCAACACGAGAGGTTGATTTCACGGTACCGGATGTACAAAAGATTCTTGATGACATTAAAGCGTTAGCTGCAGAGCAAGTGTACAAAATTGTTAAAGTTCCTAGTATTTCGTTTAGACATATCGTAATGCAATCAAGAGACCGAGTTTTACGAGTGGACACCTACTATGAAGAGATGTCGCAGGTTGGAGATGTTATAACGGAAGATGAGCCGGAAAAATTCTATTCGACTATAATCAAGAAGGTACGATTCATACGTGGAAAGGGATCCTTTATATTACACGATATTCCGACCAGAGATCATCGCGGTATGGAGGTCGCTGAACCAGAAGTGCTAGGAGTTGAGTTCAAAAATGTGTTACCCGTGCTGACTGCCGAGCATCGCGCGATGATTCAGAACGCATTAGATGGATCGATAATCGAAAATGGAAACGTAGCCACACGAGATGTCGACGTATTCATAGGTGCTTGTTCCGAACCAATCTATCGCATATACAATAGGTTGCAAGGGTATATTGAGGCGGTGCAATTACAAGAGCTAAGGAACTCGATCGGGTGGTTAGAAAGGTTAGGGCAGAGGAAAAGAATTACGTATTCACAAGAGGTTTTAACTGATTTCAGAAGACAGGATACAATTTGGGTTTTAGCCTTACAATTACCAGTTAATCCGCAAGTAGTGTGGGATGTGCCTCGCAGCTCGATTGCCAACTTAATCATGAATATAGCAACGTGCTTACCCACAGGAGAATACATTGCGCCAAACCCCAGGATTTCATCAATTACACTGACCCAAAGGATAACAACAACAGGGCCATTTGCCATTCTGACAGGATCAACTCCAACTGCGCAACAACTTAATGACGTCAGGAAAATCTATTTGGCACTGATGTTCCCTGGACAGATTATACTTGATTTAAAAATTGATCCTGGTGAGAGGATGGATCCGGCGGTAAGAATGGTCGCTGGCGTTGTAGGCCATTTGCTCTTTACGGCAGGTGGGAGATTCACGAATTTGACACAAAATATGGCGAGACAGCTTGATATAGCTTTAAATGATTATTTACTTTACATGTATAACACTAGGGTTCAAGTTAATTATGGTCCAACTGGTGAACCGTTAGATTTCCAGATTGGGAGAAATCAGTATGACTGTAATGTTTTCAGAGCGGATTTTGCGACAGGAACAGGATATAATGGATGGGCCACAATAGATGTTGAATATAGAGATCCGGCCCCTTATGTACACGCACAACGCTACATACGCTATTGTGGTATTGATTCGCGTGAGTTGATTAATCCAACAACATATGGCATTGGGATGACTTATCATTGCTATAACGAAATGTTACGAATGCTAGTTGCCGCAGGGAAAGATTCTGAGGCGGCGTACTTTCGCAGCATGCTACCCTTTCATATGGTAAGGTTTGCTAGGATAAATCAGATTATAAATGAAGATTTACACTCTGTGTTTTCGCTACCAGATGATATGTTCAACGCGCTATTACCTGACCTAATTGCCGGAGCGCATCAGAACGCCGACCCAGTAGTGCTAGATGTGAGCTGGATATCGCTGTGGTTTGCCTTTAACAGATCGTTTGAACCTACGCATAGGAATGAGATGCTCGAAATTGCTCCACTGATTGAGTCCGTTTACGCATCCGAGTTATCCGTGATGAAAGTAGATATGCGACACTTATCACTGATGCAGAGAAGGTTTCCAGATGTTCTAATCCAAGCAAGACCGTCCCATTTTTGGAAAGCGGTTCTAAATGACAGTCCGGAGGCGGTAAAAGCAGTCATGAATTTATCACATTCGCATAATTTCATCAATATAAGAGATATGATGCGCTGGGTACTGCTCCCGTCACTACAGCCATCGCTAAAGCTCGTATTAGAGGAGGAAGCATGGGCTGCGGCAAATGATTTCGAAGATCTGATGCTTACTGATCAAGTTTATATGCATCGAGATATGTTGCCAGAGCCGCGGTTAGATGATATTGAGAGGTTCAGACAGGAAGGCTTCTATTACACAAATATGTTGGAAGCGCCACCAGAAATAGACCGTGTGGTTCAATATACTTATGAGATTGCACGCTTACAAGCAAACATGGGACAATTCCGAGCGGCTTTAAGACGTATTATGGATGACGATGACTGGGTAAGGTTCGGTGGTGTTTTACGCACTGTACGCGTTAAGTTCTTCGATGCGCGACCCCCAGACGATATTCTGCAAGGTCTACCTTTCAGCTATGATACGAATGAGAAGGGTGGATTATCATACGCGACGATTAAGTACGCTACTGAGACCACAATTTTCTATCTGATATATAACGTTGAATTCTCGAATACACCTGATTCTCTGGTGTTGATTAACCCAACATATACAATGACTAAAGTTTTTATTAATAAGAGAATCGTTGAGCGAGTGCGAGTTGGACAGATTCTGGCTGTGTTGAACAGAAGATTTGTAGCGTATAAAGGAAAAATGAGAATTATGGACATCACCCAATCGCTCAAAATGGGCACCAAGCTGGCTGCGCCAACTGTG
>ABA60745
ATGGCTGCTCAGAATGAGCAACGTCCGGAACGAATAAAAACGACACCGTATTTAGAGGGAGATGTGCTATCGAGTGATTCAGGACCGCTGCTTTCAGTGTTCGCGTTGCAAGAGATAATGCAGAAAGTGAGACAAGTGCAAGCTGATTATATGACTGCGACGCGAGAGGTTGACTTCACAGTACCGGATGTACAAAAGATTCTAGATGACATTAAAGCATTAGCCGCAGAGCGGGTGTATAAAATAGTCAAGGTTCCTAGTATTTCGTTCAGACATATCGTAATGCAATCAAGAGACCGAGTCTTACGAGTAGATACCTACTATGAAGAAATGTCGCAGGTTGGAGATGTTATAACGGAAGATGAGCCAGAAAAATTCTATTCGACCATAATTAAGAAGGTACGGTTCATACGCGGAAAAGGATCCTTTATATTGCATGATATTCCGACCAGAGATCATCGCGGTATGGAAGTTGCAGAGCCAGAAGTGTTGGGAGTTGAATTTAAAAATGTGTTACCCGTGTTGACCGCCGAGCATCGCGCGATGATTCAAAACGCATTGGATGGATCGATAATCGAAAATGGAAACGTAGCCACACGAGATGTCGACGTATTCATAGGTGCTTGTTCTGAACCGATCTATCGCATATATAATAGGTTGCAAGGATATATAGAGGCGGTGCAGTTACAAGAGTTAAGGAACTCAATTGGTTGGTTGGAAAGGTTAGGACAGAGGAAAAGGATTACATATTCACAAGAAGTTCTGACTGACTTTAGAAGACAGGACACGATTTGGGTTTTAGCTTTGCAGCTACCGGTTAATCCGCAAGTAGTGTGGGATGTGCCACGCAGTTCTATTGCCAACCTTATCATGAATATAGCAACGTGTCTACCTACAGGAGAATACATCGCACCAAACCCGAGGATTTCATCGATTACGTTGACTCAAAGAATTACGACAACAGGGCCGTTCGCTATTCTGACCGGGTCAACCCCAACCGCGCAGCAACTTAATGATGTTAGAAAGATCTACTTAGCGCTAATGTTTCCTGGACAGATTATACTTGATCTAAAAATTGATCCCGGTGAGAGGATGGATCCGGCAGTAAGGATGGTCGCTGGTGTTGTAGGTCATTTACTCTTTACAGCAGGTGGAAGATTTACAAATTTGACACAGAATATGGCGAGACAGCTTGATATAGCTTTAAACGATTATCTACTTTATATGTATAACACTAGAGTCCAAGTTAATTATGGTCCAACAGGCGAACCGTTGGATTTCCAGGTTGGAAGGAATCAATATGACTGTAATGTCTTCAGAGCAGATTTTGCGACAGGAACAGGATATAATGGATGGGCTACAATAGATGTTGAGTATAGAGATCCAGCCCCTTATGTGCATGCACAACGCTACATACGTTATTGTGGCATTGATTCGCGTGAGTTGATCAATCCAACAACATATGGCATTGGGATGACTTATCATTGCTACAACGAGATGTTACGAATGCTGGTTGCTGCAGGGAAAGATTCCGAAGCGGCGTACTTTCGGAGCATGCTACCCTTTCATATGGTAAGGTTCGCTAGAATAAACCAAATCATCAATGAAGATTTACACTCTGTGTTCTCGTTGCCAGACGATATGTTTAACGCATTATTACCCGACCTAATCGCTGGGGCGCATCAGAACGCTGACCCAGTCGTGCTAGATGTGAGCTGGATATCGCTGTGGTTTGCTTTCAACAGATCGTTTGAACCCACGCATAGAAATGAGATGCTCGAGATTGCTCCGCTAATCGAATCCGTTTATGCGTCTGAGTTGTCTGTGATGAAGGTAGATATGCGACACTTATCATTGATGCAGAGAAGGTTTCCAGATGTTTTAATCCAAGCGAGGCCATCTCACTTCTGGAAGGCAGTTCTAAATGACAGTCCAGAGGCAGTGAAAGCAGTTATGAATTTGTCGCATTCGCATAATTTCATCAATATAAGGGATATGATGCGTTGGGTGTTGCTCCCGTCGCTGCAGCCATCGTTAAAGCTCGTTTTGGAAGAAGAGGCATGGGCTGCCGCAAACGACTTTGAAGATCTAATGCTTACTGATCAAGTTTATATGCACCGAGATATGTTGCCAGAGCCACGGTTGGATGATATTGAGAGGTTTAGGCAGGAGGGCTTCTACTACACGAATATGTTAGAAGCACCACCGGAGATAGATCGTGTGGTCCAGTATACCTATGAAATCGCACGTCTGCAGGCAAACATGGGGCAATTCCGAGCGGCTTTAAGACGTATTATGGATGATGATGATTGGGTAAGGTTTGGCGGTGTGCTGCGCACTGTACGCGTTAAATTCTTTGATGCACGACCCCCAGACGATATTTTGCAAGGCTTGCCTTTCAGTTATGATACGAATGAGAAGGGTGGATTATCATACGCGACAATCAAGTATGCTACTGAGACCACAATTTTCTATCTGATATATAATGTTGAATTCTCAAATACACCCGACTCCTTGGTATTGATAAACCCGACATATACGATGACTAAAGTTTTCATTAATAAGAGAATCGTTGAGCGAGTACGGGTCGGACAGATTCTAGCTGTATTGAACAGAAGATTTGTGGCATATAAAGGAAAAATGAGGATCATGGACATCACCCAATCGCTCAAGATGGGCACCAAGCTGGCTGCGCCAACTGTG
>ABA60744
ATGGCTGCTCAGAATGAGCAACGTCCGGAACGAATAAAAACGACACCGTATTTAGAGGGAGATGTGCTTTCGAGTGATTCAGGACCGCTGCTTTCCGTGTTCGCGTTGCAGGAGATAATGCAGAAAGTGAGACAAGTGCAAGCTGATTATATGACCGCAACGCGAGAGGTTGACTTCACAGTGCCGGATGTGCAAAAGATTCTAGATGACATTAAAGCGTTAGCCGCAGAGCAGGTGTATAAAATCGTCAAAGTTCCCAGCATTTCGTTCAGACATATCGTAATGCAGTCTAGAGATCGAGTTTTACGAGTAGATACCTACTATGAAGAGATGTCGCAGGTTGGAGATGTTATAACGGAAGATGAGCCAGAAAAATTCTATTCAACCATAATTAAGAAGGTACGGTTCATACGCGGAAAAGGATCCTTTATATTGCACGATATTCCGACCAGAGATCATCGCGGTATGGAAGTTGCAGAACCGGAAGTGTTGGGAGTTGAATTTAAAAATGTGTTACCTGTGTTGACCGCTGAGCATCGCGCGATGATTCAGAACGCATTGGATGGATCGATAATCGAAAATGGAAATGTAGCCACACGAGATGTCGACGTATTCATAGGCGCTTGTTCTGAACCGATCTATCGCATATACAATAGGTTGCAAGGATATATAGAGGCGGTGCAGTTACAAGAGTTAAGGAATTCAATTGGTTGGTTAGAAAGGTTGGGACAGAGGAAAAGGATTACGTATTCACAAGAAGTTCTGACTGATTTTAGGAGACAGGATACGATTTGGGTTTTAGCTTTACAGCTACCGGTTAATCCGCAAGTAGTGTGGGATGTACCACGCAGTTCTATTGCCAACTTAATCATGAATATAGCGACGTGTCTACCTACAGGAGAGTACATCGCACCGAACCCAAGGATTTCATCGATTACGTTGACTCAAAGGATTACGACAACGGGGCCGTTCGCTATTCTGACCGGGTCAACCCCAACTGCGCAGCAACTTAATGATGTTAGGAAGATCTACTTGGCGCTAATGTTTCCTGGACAGATTATACTTGATCTAAAAATTGATCCAGGTGAAAGGATGGATCCGGCAGTAAGGATGGTCGCTGGTGTTGTAGGTCATTTACTCTTTACAGCAGGTGGAAGATTTACAAATTTGACACAAAATATGGCGAGACAGCTTGATATAGCTTTAAACGATTATCTACTTTATATGTATAACACTAGAGTCCAAGTCAATTATGGTCCAACAGGTGAACCGTTAGATTTCCAGATTGGAAGGAATCAATATGACTGCAATGTTTTCAGGGCAGATTTTGCGACAGGAACAGGATATAATGGATGGGCTACAATAGATGTTGAGTATAGAGATCCAGCCCCTTATGTGCATGCACAACGCTACATACGTTATTGTGGCATTGATTCGCGTGAGTTGATCAATCCAACAACATATGGCATTGGGATGACTTATCATTGCTACAACGAGATGTTACGAATGCTGGTTGCTGCAGGGAAAGATTCCGAAGCGGCGTACTTTCGCAGCATGCTACCCTTTCATATGGTAAGGTTCGCTAGAATAAACCAAATCATAAATGAGGATTTACACTCTGTGTTTTCGTTGCCAGACGATATGTTCAACGCATTATTACCCGACCTAGTTGCTGGGGCGCATCAGAACGCCGACCCAGTCGTGCTAGATGTGAGCTGGATATCGCTGTGGTTTGCTTTCAACAGATCGTTTGAACCTACGCATAGAAATGAGATGCTCGAGATTGCTCCGCTGATTGAATCTGTTTATGCGTCTGAGCTGTCCGTGATGAAGGTAGATATGCGACACTTATCATTGATGCAGAGAAGGTTTCCAGATGTCTTAATCCAAGCGAGGCCATCTCACTTCTGGAAAGCAGTTCTAAATGACAGTCCAGAGGCGGTGAAAGCAGTTATGAACTTGTCGCACTCGCATAATTTCATCAATATAAGGGATATGATGCGTTGGGTACTGCTCCCGTCGCTACAGCCATCGTTAAAGCTCGCATTGGAAGAGGAGGCATGGGCCGCTGCAAATGACTTCGAAGATCTAATGCTTACTGATCAAGTTTATATGCACCGAGATATGTTGCCAGAGCCACGGTTGGATGATATTGAGAGGTTTAGGCAGGAGGGCTTCTACTACACGAATATGTTAGAAGCGCCACCGGAGATAGATCGTGTGGTCCAGTACACTTATGAAATCGCACGTCTACAGGCAAACATGGGACAATTCCGAGCGGCTCTAAGACGTATTATGGATGATGACGACTGGGTAAGGTTTGGCGGTGTGCTACGCACTGTACGCGTTAAATTCTTTGATGCGCGACCCCCAGACGATATTTTGCAAGGCTTGCCTTTTAGTTATGATACGAATGAGAAGGGTGGATTATCATACGCGACAATCAAATACGCTACTGAGACCACGATTTTCTATCTGATATATAATGTTGAGTTCTCAAATACACCTGATTCCTTGGTATTGATAAACCCGACATATACGATGACTAAAGTTTTCATTAATAAGAGAATCGTTGAGCGAGTACGGGTTGGACAGATTCTGGCTGTATTGAACAGAAGATTTGTGGCGTATAAAGGGAAAATGAGGATCATGGACATCACCCAATCGCTCAAGATGGGCACCAAGCTGGCTGCGCCAACTGTG
>ABA60743
ATGGCTGCTCAGAATGAGCAACGTCCGGAACGAATAAAAACGACACCGTATTTAGAGGGAGATGTGCTTTCGAGTGATTCAGGACCGCTGCTTTCTGTGTTCGCGTTGCAAGAGATAATGCAGAAAGTGAGACAAGTGCAAGCTGATTATATGACTGCGACGCGAGAGGTTGATTTCACAGTACCGGATGTACAAAAGATTCTAGATGACATTAAAGCGTTAGCCGCAGAACAGGTGTATAAAATTGTCAAAGTTCCCAGTATTTCGTTCAGACATATCGTAATGCAGTCAAGAGATCGAGTCTTACGAGTAGATACCTACTATGAAGAGATGTCGCAGGTTGGAGATGTTATAACGGAAGATGAGCCAGAAAAATTCTATTCAACCATAATTAAGAAGGTACGGTTCATACGCGGAAAAGGATCCTTTATATTGCATGATATTCCGACCAGAGATCATCGCGGTATGGAAGTTGCAGAACCAGAAGTGTTGGGAGTTGAATTTAAAAATGTGTTACCTGTGTTGACCGCCGAGCATCGCGCGATGATTCAGAACGCATTGGATGGATCGATAATCGAAAATGGAAACGTAGCCACACGAGATGTCGACGTATTCATAGGTGCTTGTTCTGAACCGATCTATCGCATATATAATAGGTTGCAAGGGTATATTGAGGCGGTGCAGTTACAAGAGTTAAGGAACTCAATTGGTTGGTTGGAAAGGTTAGGACAGAGGAAAAGGATTACATATTCACAAGAAGTTCTAACTGACTTTAGAAGACAGGACACGATTTGGGTTTTAGCTTTACAGCTACCGGTTAATCCGCAAGTAGTGTGGGATGTGCCACGCAGTTCTATTGCCAACTTAATCATGAATATAGCAACGTGTTTACCTACAGGAGAATACATCGCACCAAACCCCAGGATTTCATCGATTACGTTGACTCAAAGAATTACGACAACGGGGCCGTTCGCTATTCTGACCGGGTCGACCCCAACTGCGCAGCAACTTAATGATGTTAGGAAGATCTACTTAGCGCTAATGTTTCCTGGACAGATTATACTTGATCTAAAAATTGATCCCGGTGAGAGGATGGATCCGGCAGTAAGGATGGTCGCCGGTGTTGTAGGTCATTTACTCTTTACAGCAGGTGGAAGATTTACAAATCTGACACAGAATATGGCGAGACAGCTTGATATAGCTTTAAACGATTATCTACTTTATATGTACAACACTAGAGTCCAAGTCAATTATGGTCCAACAGGTGAACCGTTAGATTTCCAGATTGGAAGGAATCAATATGACTGTAATGTTTTCAGAGCAGATTTCGCGACAGGAACAGGATATAATGGATGGGCTACAATAGATGTTGAGTATAGAGATCCAGCCCCTTATGTGCATGCACAACGCTACATACGTTATTGTGGCATTGATTCGCGTGAGTTGATCAATCCAACAACATATGGCATTGGGATGACTTATCATTGCTACAACGAGATGTTGCGAATGCTAGTTGCTGCAGGGAAAGATTCTGAAGCGGCGTACTTTCGGAGCATGTTACCCTTTCATATGGTAAGGTTCGCTAGAATAAACCAAATCATAAATGAAGATTTACACTCTGTGTTCTCGTTGCCAGACGATATGTTCAACGCATTATTACCCGACCTAATCGCCGGGGCGCATCAGAACGCCGACCCAGTCGTGCTAGATGTGAGCTGGATATCGCTGTGGTTTGCTTTCAACAGATCATTTGAGCCTACGCATAGAAATGAGATGCTCGAGATTGCTCCGCTGATCGAATCCGTTTATGCGTCTGAGTTATCCGTGATGAAGGTAGATATGCGACACTTATCATTGATGCAGAGAAGGTTTCCAGATGTTTTAATCCAAGCGAGGCCATCTCACTTCTGGAAGGCAGTTCTAAATGATAGTCCAGAGGCGGTGAAAGCAGTTATGAACTTGTCGCATTCGCATAATTTCATCAATATAAGAGATATGATGCGTTGGGTGTTGCTCCCGTCGCTGCAGCCATCGTTAAAGCTCGTTTTGGAAGAGGAGGCATGGGCTGCTGCAAACGATTTCGAAGATCTAATGCTTACTGATCAAGTTTATATGCACCGAGATATGTTGCCGGAGCCACGGTTGGATGATATTGAGAGGTTTAGGCAGGAGGGCTTCTACTACACGAATATGTTAGAAGCGCCACCGGAGATAGATCGTGTGGTCCAGTATACTTATGAAATCGCACGTCTGCAGGCAAACATGGGGCAATTCCGAGCGGCTTTAAGACGTATTATGGATGATGATGACTGGGTAAGGTTTGGCGGTGTGCTACGCACTGTACGCGTTAAATTCTTCGATGCGCGACCCCCAGACGATATTTTGCAAGGCTTGCCTTTCAGTTATGATACGAATGAGAAGGGTGGATTATCATACGCGACAATCAAGTATGCTACTGAGACCACAATTTTTTATCTGATATATAATGTTGAGTTCTCAAATACACCCGACTCCTTGGTATTGATAAACCCGACATATACGATGACTAAAGTCTTCATTAATAAGAGAATCGTTGAGCGAGTACGGGTTGGACAGATTCTGGCTGTATTGAACAGAAGATTTGTGGCATATAAAGGAAAAATGAGGATCATGGACATCACCCAATCGCTCAAGATGGGCACCAAGCTGGCTGCGCCAACTGTG
>ABA60742
ATGGCTGCTCAGAACGAGCAACGTCCGGAGAGAATAAAGACGACGCCTTATTTAGAAGGAGATGTGCTGTCGAGTGACTCAGGTCCGTTGCTATCAGTGTTCGCGTTACAAGAGATCATGCAGAAAGTGAGACAGGTGCAAGCGGATTATATGACGGCGACGCGCGAAGTTGATTTTACAGTACCTGATGTACAGAAGATTCTTGATGATATCAAAGCGTTAGCTGCTGAGCGGGTGTATAAAATAGTTAAAGTGCCAAGTATATCCTTTAGGCACATTGTTATGCAATCAAGAGATCGAGTATTGCGAGTAGATACATATTATGAGGAGATGTCACAGGTGGGTGATGTTATCACGGAAGATGAACCGGAGAAGTTTTATTCGACGATCATTAAAAAAGTTAGATTTATACGCGGGAAAGGATCCTTCATATTACATGATATCCCGACGAGAGATCATCGCGGGATGGAAGTTGCGGAACCAGAAGTGTTAGGCGTGGAATTCAAGAACGTACTGCCCGTGTTAACGGCCGAACACAGAGCAATGATACAGAATGCTTTAGATGGATCAATCATTGAAAATGGAAACGTTGCGACTCGCGATGTTGATGTCTTCATCGGTGCATGTTCCGAACCAGTTTATCGCATATATAACAGATTGCAAGGCTACATAGAAGCTGTACAACTACAAGAACTCAGGAACTCAGTCGGATGGTTAGAACGGTTAGGCCATAGGAAGCGAATTACTTATTCGCAAGAAGTACTTACTGATTTTAGAAGGCAGGATACTATTTGGGTACTGGCTCTGCAATTGCCCGTAAATCCACAAGTAGTTTGGGACGTTCCTCGGAGTTCGATTGCTAACCTCATTATGAACATAGCGACGTGCTTGCCAACGGGGGAATACATAGCACCAAACCCAAGGATTTCTTCAATCACGCTCACTCAACGAATCACAACGACCGGGCCCTTTGCGATATTGACTGGATCAACGCCAACCGCACAGCAGCTTAATGACGTTAGGAAAATCTACTTAGCCTTGATGTTTCCAGGACAAATCATACTTGATCTTAAGATTGACCCTGGTGAAAGGATGGATCCAGCAGTAAGGATGGTTGCAGGCGTTGTAGGTCATCTGCTTTTCACGGCGGGAGGAAGATTTACTAACCTGACTCAAAATATGGCTCGTCAGTTGGACATTGCGCTGAACGATTACCTATTGTATATGTATAATACGCGTGTGCAGGTTAATTACGGCCCAACGGGGGAGCCGTTGGATTTTCAGATCGGCAGGAATCAGTATGACTGCAACGTGTTTCGAGCAGATTTTGCAACGGGAACAGGATATAATGGTTGGGCGACGATCGATGTTGAGTATAGAGAACCCGCACCCTACGTACATGCTCAGCGTTACATACGCTATTGTGGCATCGATTCACGAGAGTTAATCAATCCAACCACTTATGGAATTGGTATGACCTATCATTGTTATAATGAGATGTTACGCATGCTGGTCGCCGCAGGTAAGGATTCAGAGGCTGCGTATTTTCGCAGTATGTTACCTTTCCATATGGTAAGATTCGCTAGAATTAACCAGATCATAAATGAGGATTTACATTCGGTGTTTTCGTTACCAGATGATATGTTCAACGCGTTACTTCCTGATTTAATAGCTGGCGCTCATCAGAATGCAGATCCCGTCGTCTTGGATGTGAGTTGGATATCGCTTTGGTTTGCCTTTAATCGATCGTTTGAGCCAACGCATCGTAATGAGATGTTAGAAGTGGCCCCATTAATTGAGTCCGTTTATGCGTCGGAGTTATCAGTGATGAAGGTAGACATGCGACATCTTTCGTTGATGCAGAGGAGATTCCCAGACGTCCTAATTCAAGCAAGACCGTCTCATTTCTGGAAGGCGGTACTGAATGATAGCCCTGAAGCAGTCAAAGCCGTGATGAACTTATCACACTCACATAATTTTATCAATATAAGAGATATGATGAGATGGGTCATGTTACCTTCGTTACAACCGTCACTTAAACTGGCATTGGAAGAAGAGGCTTGGGCTGCGGCGAATGATTTTGAAGATTTGATGCTGACTGATCAAGTATATATGCATAGAGACATGCTCCCAGAGCCTCGGCTTGATGACATCGAAAGATTTAGACAGGAGGGTTTCTATTACACTAATATGCTAGAGGCTCCTCCAGAGATTGATCGCGTTGTTCAATACACATATGAAATTGCGCGACTTCAGGCCAATATGGGACAGTTTCGCGCGGCGTTACGACGTATCATGGATGACGATGATTGGGTAAGATTTGGTGGTGTTTTACGAACGGTTCGCGTTAAATTTTATGATGCGCGACCTCCGGATGATGTTTTGCAGGGTTTACCCTTTAGTTATGACACTAACGAAAGAGGTGGGTTAGCGTATGCAACGATTAAGTACGCCACTGAGACAACTATTTTTTACCTGATATATAATGTCGAGTTTTCTAATACGCCAGATTCCCTTGTTTTAATTAACCCAACGTATACGATGACCAAAGTTTTTATCAACAAAAGAATTGTTGAGCGAGTGAGAGTTGGACAAATCCTAGCTGTATTGAATAGAAGATTTGTCGCATATAAAGGTAAAATGAGAATTATGGACATTACGCAATCGCTCAAAATGGGCACTAAGCTGGCTGCGCCGACTGTG
>ABA60741
ATGGCTGCTCAAAACGAGCAACGTCCGGAGAGAATAAAGACGACGCCTTATTTAGAAGGAGATGTACTGTCGAGTGATTCAGGTCCGTTGTTATCAGTGTTCGCGTTACAAGAAATCATGCAGAAAGTGAGACAGGTGCAAGCGGATTACATGACGGCGACGCGCGAAGTTGATTTTACAGTGCCAGATGTACAGAAGATTCTTGATGATATTAAAGCGTTGGCTGCTGAGCAGGTGTACAAAATAGTTAAAGTGCCAAGCATATCTTTTAGGCACATTGTTATGCAATCAAGGGATCGAGTACTACGGGTAGACACATACTATGAGGAGATGTCACAGGTGGGTGATGTTATCACGGAAGATGAACCGGAGAAGTTCTACTCGACGATCATCAAAAAAGTCAGATTTATACGCGGAAAAGGATCTTTCATATTACACGATATCCCGACGAGAGATCATCGTGGAATGGAAGTTGCGGAACCAGAAGTGTTGGGCGTGGAATTCAAGAACGTGCTGCCCGTGCTAACGGCTGAACACAGAGCAATGATACAGAATGCTTTAGATGGATCGATCATTGAGAATGGAAACGTTGCGACTCGCGATGTTGATGTCTTCATCGGTGCATGTTCCGAACCAGTTTACCGTATATATAACAGATTGCAAGGCTACATAGAAGCTGTACAGCTACAAGAACTCAGGAACTCAATCGGATGGTTAGAACGGTTAGGCCATAGGAAACGAATTACTTATTCACAAGAGGTACTTACTGATTTTAGAAGGCAGGATACCATTTGGGTACTGGCTCTGCAATTGCCCGTAAATCCACAGGTAGTTTGGGACGTTCCTCGGAGTTCAATTGCTAACCTTATTATGAATATAGCGACGTGCTTACCAACGGGAGAATACATAGCACCAAACCCAAGGATTTCTTCAATCACGCTCACTCAACGAATTACAACGACCGGGCCCTTTGCGATATTGACTGGATCAACGCCAACCGCACAGCAGCTTAATGATGTTAGGAAAATTTACTTAGCCCTGATGTTTCCAGGACAAATTATACTCGATCTAAAGATTGACCCTGGTGAAAGGATGGATCCAGCAGTAAGAATGGTTGCAGGCGTTGTAGGTCATCTGCTTTTCACGGCGGGAGGAAGATTTACAAACCTAACTCAAAATATGGCTCGTCAGTTGGACATTGCGTTGAACGATTACCTATTGTATATGTATAATACGCGTGTGCAGGTTAATTATGGCCCTACGGGGGAGCCGTTGGATTTCCAGATCGGCAGAAATCAGTACGATTGCAACGTATTTCGAGCGGATTTTGCAACGGGAACAGGATATAATGGTTGGGCGACGATCGATGTTGAGTATAGAGAACCCGCACCCTACGTACATGCTCAGCGTTACATACGATATTGTGGCATTGATTCGCGAGAGTTAATCAATCCAACCACTTATGGAATTGGTATGACCTATCATTGTTATAACGAGATGTTACGCATGCTGGTCGCCGCAGGTAAGGACTCGGAGGCAGCGTATTTTCGCAGTATGTTACCTTTCCATATGGTAAGATTCGCTAGAATTAATCAGATTATAAATGAGGATTTACATTCAGTGTTTTCGTTACCAGATGATATGTTTAACGCATTACTTCCCGATTTAATAGCCGGCGCTCATCAAAATGCAGATCCTGTCGTTTTAGATGTAAGTTGGATATCGCTTTGGTTTGCCTTCAATCGGTCGTTTGAGCCAACGCATCGTAATGAGATGTTGGAAGTGGCTCCATTAATTGAATCTGTTTATGCGTCGGAGTTATCAGTGATGAAGGTAGACATGCGACATCTTTCGTTGATGCAGAGGAGATTCCCAGATGTCCTAATTCAAGCAAGACCGTCTCATTTCTGGAAGGCGGTACTAAATGATAGCCCCGAAGCAGTCAAGGCCGTGATGAACTTATCACACTCACATAATTTTATCAATATAAGAGATATGATGAGATGGGTTATGTTACCCTCGTTACAACCGTCGCTTAAACTGGCGTTGGAGGAAGAAGCTTGGGCTGCGGCGAATGATTTTGAGGATTTGATGCTGACTGATCAAGTATATATGCATAGAGATATGCTCCCAGAGCCTCGGCTTGATGACATCGAAAGATTTAGACAGGAAGGTTTCTATTACACTAATATGCTAGAAGCTCCTCCAGAAATTGACCGCGTCGTTCAATACACATACGAGATTGCACGACTTCAGGCAAACATGGGGCAGTTTCGCGCGGCATTACGACGTATCATGGATGACGATGATTGGGTAAGGTTTGGTGGCGTGTTACGAACGGTTCGCGTTAAATTCTATGACGCGCGACCTCCGGATGATGTTTTGCAAGGTCTACCCTTTAGCTATGACACTAACGAAAGAGGTGGGTTAGCGTATGCGACGATTAAGTACGCTACCGAGACAACTATTTTTTATCTGATATATAATGTCGAGTTTTCCAATACGCCAGATTCCCTTGTCTTAATTAACCCAACGTATACGATGACCAAAGTCTTTATCAACAAAAGAATTGTTGAGCGAGTGAGGGTTGGACAAATCCTCGCTGTATTGAATAGGAGATTTGTCGCATATAAGGGTAAAATGAGAATTATGGACATTACGCAATCGCTCAAAATGGGCACTAAGCTGGCTGCGCCGACTGTG
>AAB70535
ATGGCTGCTCAGAATGAGCAACGTCCGGAACGAATAAAAACGACGCCGTATTTAGAAGGAGATGTGCTTTCGAGTGACTCAGGGCCACTGCTTTCTGTGTTCGCGTTACAAGAGATAATGCAAAAGGTGAGGCAAGTGCAAGCTGATTATATGACGGCAACACGAGAGGTTGATTTTACAGTGCCGGATGTACAAAAGATTCTTGATGACATTAAAACGTTAGCTGCAGAACAAGTGTACAAAATCGTTAAAGTTCCCAGTATTTCATTCAGACACATCGTAATGCAGTCAAGAGATCGAGTTTTACGAGTGGATACCTACTATGAAGAGATGTCACAGATTGGAGATGTTATAACAGAAGATGAACCAGAAAAATTCTATTCAACTATAATCAAGAAAGTGCGGTTCATACGCGGAAAAGGATCCTTTATATTACATGATATTCCGACCAGGGATCACCGCGGTATGGAGGTTGCTGAACCAGAGGTGTTAGGAGTTGAATTCAAGAATGTACTACCTGTGTTGACTGCCGAGCATCGCGCAATGATTCAGAACGCATTGGATGGGTCGATAATCGAGAACGGAAACGTAGCTACACGAGACGTCGACGTATTCATAGGCGCTTGTTCGGAACCAATCTATCGTATATATAATAGATTGCAAGGGTATATTGAAGCGGTGCAGTTACAAGAGTTGAGGAACTCAATTGGGTGGTTAGAAAGGTTAGGGCAGAGGAAAAGAATCACATATTCGCAGGAGGTTCTGACTGATTTTAGGAGGCAGGATACAATTTGGGTTTTAGCCTTACAGCTACCGGTTAATCCGCAGGTAGTGTGGGATGTGCCGCGCAGCTCTATCGCCAACTTAATCATGAATATAGCAACGTGCTTACCCACGGGGGAATATATCGCACCAAACCCAAGAATTTCATCGATTACGCTGACCCAGAGAATAACGACAACTGGGCCATTTGCTATTCTAACAGGATCAACTCCAACCGCACAGCAACTTAATGATGTTAGGAAGATCTATTTAGCGCTAATGTTCCCTGGACAGATTATACTTGATCTAAAAATTGATCCTGGTGAGAGGATGGATCCGGCAGTAAGAATGGTCGCCGGCGTTGTAGGTCATTTGCTCTTTACAGCAGGTGGAAGATTCACGAATTTAACACAAAATATGGCGAGACAGCTTGATATAGCCTTAAACGATTATTTACTTTATATGTATAACACCAGAGTTCAAGTCAATTATGGTCCAACAGGTGAGCCGTTAGACTTTCAGATTGGAAGAAATCAGTATGACTGTAATGTTTTCAGAGCAGATTTTGCGACAGGAACGGGATACAATGGATGGGCTACGATAGATGTTGAGTATAGAGATCCGGCCCCTTACGTGCATGCGCAGCGCTACATACGTTATTGTGGTATCGATTCGCGTGAGTTAATTAATCCGACAACATATGGCATTGGGATGACTTATCATTGCTACAATGAGATGTTACGAATGCTGGTTGCTGCAGGGAAAGACTCTGAGGCGGCGTATTTTCGCAGCATGCTACCCTTTCACATGGTAAGGTTTGCTAGGATAAATCAAATCATAAACGAAGATTTACACTCCGTGTTTTCGTTGCCAGATGATATGTTCAACGCATTATTACCCGACCTAATTGCTGGGGCGCATCAGAACGCCGACCCAGTTGTGCTAGATGTGAGTTGGATATCATTGTGGTTTGCTTTCAACAGATCGTTTGAACCAACGCATAGGAATGAGATGCTTGAAATCGCCCCACTGATCGAGTCCGTTTATGCGTCGGAACTTTCAGTGATGAAGGTTGATATGCGACACTTGTCATTGATGCAGAGAAGATTTCCAGATGTTTTAATTCAAGCGAGGCCGTCCCATTTCTGGAAAGCGGTTCTGAATGATAGCCCGGAGGCAGTGAAAGCAGTCATGAACTTGTCGCATTCGCATAATTTCATCAATATAAGGGATATGATGCGTTGGGTACTGCTCCCATCACTACAACCATCGTTAAAGCTCGTATTAGAAGAGGAGGCGTGGGCCGCTGCAAACGATTTCGAGGATTTGATGCTTACTGATCAAGTTTATATGCATCGAGATATGTTGCCAGAACCGCGGTTGGATGATATTGAGAGGTTCAGACAGGAAGGTTTCTATTACACGAATATGTTAGAAGCCCCGCCGGAAATAGATCGTGTAGTTCAGTACACTTATGAGATTGCACGTTTACAAGCGAACATGGGCCAGTTTCGAGCGGCTTTAAGGCGCATTATGGATGATGACGACTGGGTGAGGTTTGGCGGTGTTTTACGCACTGTACGCGTTAAATTCTTTGATGCGCGACCTCCAGACGACATTCTACAAGGCTTACCTTTCAGCTATGATACAAATGAGAAAGGTGGATTATCATATGCGACAATTAAGTATGCTACTGAGACCACAATTTTCTATTTGATATATAATGTCGAATTCTCGAACACGCCTGATTCTTTGGTGTTGATTAATCCAACATACACGATGACTAAAGTTTTCATTAACAAGAGAATTGTTGAGCGGGTACGGGTCGGACAGATTCTGGCCGTATTGAACAGAAGATTTGTGGCATACAAAGGAAAAATGAGAATCATGGACATCACCCAATCGCTCAAGATGGGCACCAAGCTGGCTGCGCCAACTGTG
>AAB70534
ATGGCTGCTCAGAATGAGCAACGTCCGGAACGAATAAAGACGACGCCGTATTTAGAAGGGGATGTGTTATCAAGCGACTCAGGGCCACTGCTTTCCGTGTTCGCGTTGCAAGAGATAATGCAAAAGGTGAGGCAAGTGCAAGCTGATTATATGACAGCAACACGAGAGGTTGATTTTACAGTACCGGATGTACAAAAGATTCTCGATGACATTAAAACGTTAGCTGCAGAACAAGTGTACAAAATCGTCAAAGTACCTAATATTTCATTCAGACATATCGTAATGCAGTCAAGAGATCGAGTTTTACGAGTGGATACCTACTACGAAGAGATGTCACAGGTTGGAGATGTTATAACGGAAGATGAACCAGAAAAATTCTATTCAACTATAATCAAGAAGGTGCGGTTCATACGCGGAAAAGGATCCTTTATATTACATGATATTCCAACCAGAGATCATCGCGGCATGGAGGTTGCTGAACCAGAAGTGTTAGGAGTCGAATTCAAGAATGTACTACCTGTGTTGACGGCCGAGCATCGCGCAATGATTCAGAACGCATTGGATGGATCGATAATTGAGAACGGAAACGTAGCTACACGAGACGTCGACGTATTCATAGGCGCCTGTTCGGAACCAATCTATCGCATATACAACAGACTGCAAGGGTATATTGAGGCAGTGCAATTACAAGAGTTAAGGAATTCAATTGGGTGGTTAGAGAGGTTAGGGCAGAGGAAAAGAATCACGTATTCGCAAGAGGTTCTGACTGATTTTAGGAGGCAAGACACAATTTGGGTCTTAGCTTTACAGCTACCGGTCAATCCACAGGTAGTGTGGGATGTGCCGCGCAGCTCTATCGCCAACTTAATCATGAATATAGCAACGTGCTTACCCACAGGGGAATACATCGCGCCAAACCCAAGAATTTCATCGATTACGCTGACCCAAAGAATAACAACAACGGGGCCATTTGCTATTCTAACTGGATCAACCCCAACTGCACAGCAACTTAATGATGTTAGGAAGATCTATTTAGCGCTAATGTTTCCTGGACAGATTATACTTGATCTAAAAATTGATCCTGGCGAGAGGATGGATCCGGCAGTAAGAATGGTCGCTGGCGTTGTAGGTCATTTGCTCTTTACAGCGGGTGGAAGATTCACGAATTTAACACAAAATATGGCGAGACAGCTCGATATAGCCCTAAACGATTATTTACTTTATATGTATAACACCAGAGTTCAAGTCAATTATGGTCCAACGGGTGAGCCGTTAGATTTCCAGATTGGAAGGAATCAGTATGACTGTAATGTTTTTAGAGCAGATTTCGCGACAGGAACAGGATACAACGGATGGGCTACAATTGATGTTGAGTATAGAGACCCGGCCCCTTACGTGCATGCGCAGCGCTACATACGTTATTGTGGTATCGATTCGCGCGAGTTGATTAATCCGACAACATATGGCATTGGGATGACTTATCATTGTTACAATGAGATGTTACGAATGTTAGTTGCCGCAGGGAAAGATTCTGAGGCGGCGTACTTTCGCAGCATGCTACCCTTTCACATGGTAAGGTTTGCTAGGATAAATCAAATCATAAACGAAGATTTACACTCTGTGTTCTCGTTGCCGGATGATATGTTCAACGCATTATTACCCGACCTAATTGCTGGGGCGCATCAGAACGCCGACCCAGTTGTGCTAGATGTGAGTTGGATATCGCTGTGGTTCGCTTTCAACAGATCGTTTGAACCAACGCATAGGAATGAGATGCTCGAAATCGCTCCACTGATCGAGTCCGTTTATGCGTCGGAGCTTTCTGTGATGAAGGTAGATATGCGACACTTGTCATTAATGCAGAGAAGATTCCCAGATGTTTTAATCCAAGCGAGGCCGTCCCATTTTTGGAAAGCAGTTCTGAATGACAGCCCGGAGGCGGTGAAAGCAGTTATGAACTTATCGCATTCGCATAATTTCATCAATATAAGGGATATGATGCGTTGGGTAATGCTCCCATCACTGCAACCATCGTTAAAGCTCGTATTAGAAGAGGAGGCATGGGCCGCTGCAAACGATTTCGAAGATCTGATGCTTACTGATCAAGTTTATATGCATCGAGATATGTTGCCAGAACCACGGTTGGATGATGTTGAGAGGTTCAGACAGGAAGGTTTCTATTACACGAACATGTTAGAAGCCCCACCAGAAATAGATCGTGTAGTTCAGTATACTTATGAGATTGCACGTTTACAAGCGAACATGGGACAATTTCGGGCAGCTCTAAGACGCATTATGGATGATGATGACTGGGTGAGATTTGGCGGTGTCTTACGCACTGTACGCGTTAAATTCTTTGATGCGCGACCCCCAGACGATATTCTACAGGGCTTACCTTTCAGCTATGATACAAACGAGAAGGGTGGATTATCATATGCGACGATTAAGTATGCTACTGAGACCACAATTTTTTATCTGATATATAATGTCGAATTCTCGAACACGCCTGATTCTTTGGTGTTGATTAATCCAACATACACGATGACTAAAGTTTTCATTAACAAGAGAATTGTTGAGCGAGTACGGGTTGGACAAATTTTGGCCGTATTGAACAGAAGATTCGTGGCATACAAAGGAAAAATGAGAATTATGGACATCACTCAATCGCTCAAGATGGGCACCAAGCTGGCTGCGCCAACTGTG
>ACY02807
ATGGCTGCTCGAAACGAGCAGAGAGCAGAAGATGTCAGAACGACGCCGTATCTGGATGGAGACGTGTTGTCTAACGACTCAGGTCCACTATTATCGGTGTTTGCATTGCAGGAGATTATGCAAAAAGTTAGACAGGTTCAGGCAGATTACGTAGCGGCAACACGAGAGGCTGATTTTACCATCCCAGATGTACAGAAAATTCTTGATGATGTTAAGGCTTTGGCGGCGGAACAGGTATATGGAATCGTTAGGAAACCAGGCACATCTTTTAGACATATCGTTATGCAGTCGCGTGACAGGGTTCTACGTGTAAATACGTATTATGAAGAAATGTCACAAGTGGGAGACGTGATATCTGAGGGTGAACCTGAGACTTTCTATACAACGATAATTAAAAAGGTGAGGTATATAAGGGGTAAAGGTTCTTTTATTTTACATGACATACCGACGAGGGATCATCGTGGGACGGAGGTTGTCGAGTCGGAGGTACTGGGAGTAGAATTTAAAAATGTTCTACCTGTTTTGACGGCTGAGCACCGCGCGATGATACAGAATGTTTTAGACGGCTCGGTAGTCGAAAATGGGAATGTTGCGACGCGCGATGTCGATGTGTTCTTCGGAGCGTGTTCAGAGCCGATATATCGTGTTTATAATAGGTTACAAGGTTATATTGAGGCGGTCCAATTGCAGGAATTAAGAAATTCAATTGGATGGCTAGAAAGACTAGGTCAAAGGAAAAGAATCGTGTATTCGCAGGAGGTGTTGACCGATTTCAGACGGCAGGATACGATATGGGTGCTCGCCTTACAATTACCAGTTAACCCGCAAGTGATTTGGGATGTGCCACGTAGCTTCATAGCAAATTTAGTTATGAATATTGCAACGTGTCTGCCAACTGGGGAATATATCGCGCCGAATCCGCGAATCTCGTCAATCACGTTAACGCAGAGAATAACGACGACTGGACCGTTTGCCATTTTAACTGGTTCAACGCCGACTGCACAACAGTTAAATGATGTTAGGAAAGTTTATCTAGCATTAATGTTTCCAGGGCAGATACTTCTAGATTTGAAGATTGACTCAAGCGAAAGGATGGATCCCGCTGTCAGGATGGTTGCGGGAGTTGTTGGTCATCTACTTTTTACGGCTGGGGGACGATTCACTAATATTACCGCTAATATGGCCCGACAACTAGACATCGCCCTAAACGATTATCTATTATATATGTATAATACGCGTATCCACGTAATTTATGGACCGACCGGCGAACCGTTAGACTTTCAGATCGGTAGGAACCAATATGATTGTAACGCATTCAGAACAAACTTTGCCACTGGCACAGGGTACAATGGTTGGGCGATTGTCGATGTAGAATTTAGAGATCCAGCGCCGTACGCGCATGTTCAACGTTACATACGGTACTGCGGAATTGACTCACGTGGGTTGATTAATCCTACGACGTACGGCATTGGCATGACTTATCACTGTTATAATGAAATGTTACGTATGCTAGTTGCGGCGGGTAAAGATGCTGAGGCGGCGTTTTTTCGAAGCATGCTGCCTTTTCATATGGTTAGATTCGCAAGGATCAATCAGATAATAAATGAGGACTTACATTCTGCTTTTACCTTGCCCGATGATCTATTTAACGCATTATTACCAGAAATGGTTGCGGGTGTACATCGAGATGTTGATCCCATAATTTTAGACGTAAGCTGGATATCATTATGGTTCGCTTTTAATAGATCATTCGAGCCGACACATAGGAACGATGCATTAGAAGTTGCACCGTTAATTGAGTCCGTGTATGCTTCGGAGCTCTCAGTTATGAAGGCTGATATGAGACACTTGTCATTGATGCAAAGGCGCTTTCCAGATGTTTTGATTCAAGCGAAACCTTCACATTTTTGGAAGGCGGTGTTGAACAATAGTCCTGGGGCGGTTAAAGCAGTAATGGATTTGTCGCATTCACATAGCTTCATTAATATAAGGGATATAATGCGATGGACACAGCTGCCCGCGTTACAGCCTTCGCTTAAGTTGGCGTTAGAGGAGGAAGCTTGGGCAGCGGCGAATGATTTTGAAGATTTAATGCTAACCGATCAAGTTTATATGCACAGAGATATGCTTCCGGAACCCAGGCTAGACGATGTAGAGAGATTTAGACAGGAAGGCTTCTACTATACAAATATGTTAGATGCACCACCAGGAATGGATCGCGTGGTTCAGTATACGTACGAGATAGCGCGGTTGCAAGCGAATATGGGACAATTTCGCGCAGCTCTGAGGCGAGTTATGGATGATGATGGTTGGGTAAGATTTGGTGGTGTTTTGCGAACAGTACGTATTAAGTTCTTTGATGCACGGCCATCTGACGATATATTACAGGAGCTGCCTTTTATTTATAATACAAACGAGAAAGGTGGATTATCTTATGCTACTATTAAATACGCTACGGAGACGACAATCTACTACTTAATTTATAATGTAGAGTTCTCAAACACCCCAGATTCATTGGTCCTGATTAATCCAACGTATACGATGACTAAAGTTTTTATTAATAAAAGGATAGTCGAAAGGGTAAGAGTGGGTCAAATTCTCGCGGTGCTGAATAAAAGATTCGTCGCATATAAGGGGAAAATGAGGATTATGGATATCACACAATCGCTCAAAGTGGGCGCCAAGCTAGCCGCGCCGACTGCG
>ACR58460
ATGGCTGCTCAGAATGAGCAACGTCCGGAACGAATAAAAACGACACCGTATTTAGAGGGAGATGTGCTTTCGAGTGATTCAGGACCGCTGCTTTCTGTGTTCGCGTTGCAAGAGATAATGCAGAAAGTGAGACAAGTGCAAGCTGATTATATGACTGCGACGCGAGAGGTTGATTTCACAGTACCGGATGTACAAAAGATTCTAGATGACATTAAAGCGTTAGCCGCAGAACAGGTGTATAAAATTGTCAAAGTTCCCAGTATTTCGTTCAGACATATCGTAATGCAGTCAAGAGATCGAGTCTTACGAGTAGATACCTACTATGAAGAGATGTCGCAGGTTGGAGATGTTATAACGGAAGATGAGCCAGAAAAATTCTATTCAACCATAATTAAGAAGGTACGGTTCATACGCGGAAAAGGATCCTTTATATTGCATGATATTCCGACCAGAGATCATCGCGGTATGGAAGTTGCAGAACCAGAAGTGTTGGGAGTTGAATTTAAAAATGTGTTACCTGTGTTGACCGCCGAGCATCGCGCGATGATTCAGAACGCATTGGATGGATCGATAATCGAAAATGGAAACGTAGCCACACGAGATGTCGACGTATTCATAGGTGCTTGTTCTGAACCGATCTATCGCATATATAATAGGTTGCAAGGGTATATTGAGGCGGTGCAGTTACAAGAGTTAAGGAACTCAATTGGTTGGTTGGAAAGGTTAGGACAGAGGAAAAGGATTACATATTCACAAGAAGTTCTAACTGACTTTAGAAGACAGGACACGATTTGGGTTTTAGCTTTACAGCTACCGGTTAATCCGCAAGTAGTGTGGGATGTGCCACGCAGTTCTATTGCCAACTTAATCATGAATATAGCAACGTGTTTACCTACAGGAGAATACATCGCACCAAACCCAAGGATTTCATCGATTACGTTGACTCAAAGAATTACGACAACGGGGCCGTTCGCTATTCTGACCGGGTCGACCCCAACTGCGCAGCAACTTAATGATGTTAGGAAGATCTACTTAGCGCTAATGTTTCCTGGACAGATTATACTTGATCTAAAAATTGATCCCGGTGAGAGGATGGATCCGGCAGTAAGGATGGTCGCCGGTGTTGTAGGTCATTTACTCTTTACAGCAGGTGGAAGATTTACAAATCTGACACAGAATATGGCGAGACAGCTTGATATAGCTTTAAACGATTATCTACTTTATATGTACAACACTAGAGTCCAAGTCAATTATGGTCCAACAGGTGAACCGTTAGATTTCCAGATTGGAAGGAATCAATATGACTGTAATGTTTTCAGAGCAGATTTCGCGACAGGAACAGGATATAATGGATGGGCTACAATAGATGTTGAGTATAGAGATCCAGCCCCTTATGTGCATGCACAACGCTACATACGTTATTGTGGCATTGATTCGCGTGAGTTGATCAATCCAACAACATATGGCATTGGGATGACTTATCATTGCTACAACGAGATGTTGCGAATGCTAGTTGCTGCAGGGAAAGATTCTGAAGCGGCGTACTTTCGGAGCATGTTACCCTTTCATATGGTAAGGTTCGCTAGAATAAACCAAATCATAAATGAAGATTTACACTCTGTGTTCTCGTTGCCAGACGATATGTTCAACGCATTATTACCCGACCTAATCGCCGGGGCGCATCAGAACGCCGACCCAGTCGTGCTAGATGTGAGCTGGATATCGCTGTGGTTTGCTTTCAACAGATCATTTGAGCCTACGCATAGAAATGAGATGCTCGAGATTGCTCCGCTGATCGAATCCGTTTATGCGTCTGAGTTATCCGTGATGAAGGTAGATATGCGACACTTATCATTGATGCAGAGAAGGTTTCCAGATGTTTTAATCCAAGCGAGGCCATCTCACTTCTGGAAGGCAGTTCTAAATGATAGTCCAGAGGCGGTGAAAGCAGTTATGAACTTGTCGCATTCGCATAATTTCATCAATATAAGAGATATGATGCGTTGGGTGTTGCTCCCGTCGCTGCAGCCATCGTTAAAGCTCGTTTTGGAAGAGGAGGCATGGGCTGCTGCAAACGATTTCGAAGATCTAATGCTTACTGATCAAGTTTATATGCACCGAGATATGTTGCCGGAGCCACGGTTGGATGATATTGAGAGGTTTAGGCAGGAGGGCTTCTACTACACGAATATGTTAGAAGCGCCACCGGAGATAGATCGTGTGGTCCAGTATACTTATGAAATCGCACGTCTGCAGGCAAACATGGGGCAATTCCGAGCGGCTTTAAGACGTATTATGGATGATGATGACTGGGTAAGGTTTGGCGGTGTGCTACGCACTGTACGCGTTAAATTCTTCGATGCGCGACCCCCAGACGATATTTTGCAAGGCTTGCCTTTCAGTTATGATACGAATGAGAAGGGTGGATTATCATACGCGACAATCAAGTATGCTACTGAGACCACAATTTTTTATCTGATATATAATGTTGAGTTCTCAAATACACCCGACTCCTTGGTATTGATAAACCCGACATATACGATGACTAAAGTCTTCATTAATAAGAGAATCGTTGAGCGAGTACGGGTTGGACAGATTCTGGCTGTATTGAACAGAAGATTTGTGGCATATAAAGGAAAAATGAGGATCATGGACATCACCCAATCGCTCAAGATGGGCACCAAGCTGGCTGCGCCAACTGTG
>AAS72884
ATGGCTGCTCAGAACGAGCAACGTCCGGAAAGAATAAAAACGACGCCCTATTTAGAGGGAGATGTACTGTCAAGTGATTCAGGACCGTTGTTATCGGTGTTTGCGCTACAAGAGATCATGCAGAAAGTAAGACAGGTGCAAGCGGATTATATGACTGCGACGCGCGAAGTTGATTTTACAGTGCCAGATGTACAGAAGATTCTTGATGATATTAAAGCATTGGCTGCTGAGCAGGTGTACAAAATAGTTAAGGTACCAAGTATATCTTTCAGGCACATTGTTATGCAATCAAGAGATCGGGTACTGCGGGTAGACACATATTATGAGGAGATGTCACAGGTGGGCGATGTCGTCACGGAAGATGAACCAGAGAAGTTTTATTCAACGATCATCAAGAAAGTTAGATTTATACGCGGGAAAGGATCCTTCATATTACACGATATCCCAACTAGAGATCATCGCGGGATGGAAGTTGCGGAACCAGAAGTATTAGGTGTGGAATTCAAGAACGTGCTGCCTGTATTAACAGCTGAACATAGAGCAATGATACAGAATGCTTTGGATGGATCAATCATTGAAAATGGAAACGTTGCGACTCGCGATGTTGATGTGTTTATCGGTGCGTGTTCCGAGCCAGTTTACCGCATATATAATAGATTGCAGGGCTATATAGAGGCCGTACAGCTACAAGAGCTCAGGAATTCAATTGGATGGTTAGAACGGTTAGGTCATAGGAAAAGAATTACTTATTCGCAAGAGGTACTTACCGATTTTAGAAGGCAAGATACTATTTGGGTGCTGGCTTTGCAATTGCCCGTAAACCCTCAAGTAGTTTGGGACGTTCCTCGGAGCTCGATTGCTAACCTTATCATGAACATAGCGACGTGTTTACCGACGGGAGAATACATAGCACCAAACCCAAGGATTTCTTCAATCACGCTCACGCAACGGATCACAACGACTGGACCCTTTGCCATATTGACTGGATCAACGCCAACCGCACAGCAGCTTAATGATGTTAGGAAAATCTATTTAGCCTTGATGTTTCCAGGACAAATTATACTTGATCTTAAGATTGACCCTGGTGAAAGGATGGATCCAGCAGTAAGAATGGTCGCGGGCGTTGTGGGTCATCTGCTTTTCACGGCGGGAGGACGATTTACTAACCTGACTCAGAACATGGCTCGTCAGTTAGACATTGCGTTGAACGATTACCTATTATATATGTATAACACACGTGTGCAGGTTAATTATGGCCCTACGGGGGAGCCGTTGGATTTCCATATCGGCAGGAATCAATATGATTGCAACGTATTTCGAGCAGATTTCGCGACGGGAACAGGATATAATGGTTGGGCGACGATTGATGTTGAGTATAGAGAACCTGCGCCCTACGTACATGCTCAGCGTTACATACGGTATTGTGGCATTGATTCGCGAGAGTTAATCAATCCAACCACTTATGGAATTGGTATGACCTATCACTGTTATAACGAGATGTTACGCATGCTGGTTGCCGCAGGTAAAGATTCGGAGGCGGCGTATTTTCGCAGTATGTTACCTTTCCACATGGTAAGATTCGCTCGGATTAACCAGATCATAAATGAGGATTTACACTCGGTGTTTTCATTGCCAGATGACATGTTTAACGCGTTACTTCCCGATTTAATAGCTGGCGCGCATCAGAATGCAGATCCTGTCGTGTTAGATGTGAGTTGGATATCGCTTTGGTTTGCCTTTAATCGGTCATTTGAGCCAACGCATCGTAATGAGATGCTAGAAGTTGCCCCATTGATTGAATCTGTCTACGCGTCAGAGTTATCAGTAATGAAGGTAGACATGCGACATCTCTCGTTGATGCAGAGAAGATTCCCAGATGTTTTAATCCAAGCGAGACCGTCCCATTTCTGGAAGGCGGTACTAAATGATAGCCCCGAAGCTGTCAAGGCCGTAATGAATTTATCGCATTCACATAATTTCATCAATATAAGAGATATGATGAGATGGGTTATGTTACCTTCGTTGCAACCGTCGCTTAAATTGGCGTTGGAGGAAGAAGCTTGGGCGGCGGCGAATGATTTTGAGGATTTGATGCTGACTGATCAGGTATATATGCACAGAGATATGCTCCCGGAACCTCGGCTTGACGACATCGAGAGATTTAGACAGGAGGGTTTCTATTACACCAATATGCTAGAGGCTCCCCCAGAAATTGACCGCGTTGTCCAATACACATACGAAATTGCACGACTTCAAGCAAATATGGGACAGTTTCGCGCGGCGTTACGACGTATTATGGACGATGATGATTGGGTAAGATTTGGTGGTGTTTTACGAACGGTTCGCGTCAAATTCTACGATGCACGACCTCCGGATGATGTTTTGCAGGGCTTACCCTTTAGCTATGACACTAACGAAAGAGGTGGGTTAGCGTATGCGACAATTAAGTACGCTACTGAGACAACTATTTTCTACCTGATATATAATGTTGAGTTTTCCAATACGCCAGATTCCCTTGTTTTAATTAATCCAACGTATACGATGACCAAGGTCTTTATCAACAAGAGGATTGTTGAGCGAGTTAGAGTTGGACAAATCCTAGCTGTATTGAATAGAAGATTCGTCGCGTATAAAGGTAAAATGAGAATTATGGACATTACACAATCGCTCAAAATGGGTACTAAGCTGGCTGCGCCGACTGTG
>ACJ06226
ATGGCTGCTCAGAATGAGCAACGTCCGGAGCGAATAAAAACGACACCGTATTTAGAGGGAGATGTGCTTTCAAGTGATTCAGGACCGCTGCTTTCCGTGTTCGCGTTACAAGAGATAATGCAAAAAGTGAGGCAAGTGCAAGCTGATTATATGACCGCGACACGAGAGGTTGATTTCACGGTGCCGGATGTACAAAAGATTCTAGATGACATTAAAGCGTTAGCCGCAGAGCAGGTGTATAAGATCGTCAAAGTTCCCAGTATTTCGTTCAGACATATCGTGATGCAGTCAAGAGATCGAGTCTTACGAGTAGATACCTACTATGAAGAGATGTCGCAGGTTGGAGATGTTATAACGGAAGATGAGCCAGAGAAATTCTATTCGACCATAATTAAGAAGGTACGGTTTATACGCGGAAAGGGATCTTTCATACTGCATGATATCCCGACCAGAGATCATCGCGGTATGGAAGTTGCAGAACCAGAAGTGTTGGGAGTTGAATTTAAAAATGTGTTACCTGTGTTGACCGCCGAACATCGTGCGATGATTCAGAATGCATTGGATGGATCGATAATCGAAAATGGAAACGTAGCTACACGAGACGTCGACGTATTCATAGGTGCTTGTTCTGAACCGATCTATCGCATATATAATAGGTTGCAAGGATATATTGAAGCGGTGCAGTTACAAGAATTAAGGAACTCAATTGGTTGGTTAGAAAGATTGGGACAGAGGAAAAGGATTACGTATTCACAAGAGGTTCTGACTGACTTTAGGAGACAAGATACGATTTGGGTTTTGGCTTTACAACTACCGGTTAATCCGCAAGTAGTGTGGGATGTGCCACGCAGTTCTATTGCCAACTTAATCATGAATATAGCAACGTGTTTACCTACAGGAGAATATATCGCACCAAATCCAAGGATTTCATCGATTACGTTGACTCAAAGAATTACAACAACGGGACCGTTCGCCATTCTAACCGGGTCAACCCCAACTGCGCAACAACTTAATGACGTTAGGAAGATCTACTTAGCGTTAATGTTTCCTGGACAGATTATACTTGATCTAAAAATTGATCCCGGTGAGAGGATGGATCCGGCAGTACGGATGGTCGCTGGTGTTGTAGGTCATCTACTCTTTACAGCAGGTGGAAGATTTACAAATTTGACACAAAATATGGCGAGACAGCTTGATATAGCTTTAAACGATTATCTACTTTATATGTATAACACTAGAGTCCAAGTCAATTATGGTCCAACAGGTGAACCGTTAGATTTCCAGATTGGAAGGAATCAATATGACTGTAATGTTTTTAGAGCAGATTTTGCGACAGGAACGGGATATAATGGATGGGCTACAATAGATGTTGAGTATAGAGATCCGGCCCCTTATGTGCATGCACAACGCTACATACGTTATTGTGGCATTGACTCACGTGAGTTGATCAATCCAACAACATATGGCATTGGGATGACTTATCATTGCTACAACGAGATGTTACGAATGTTAGTTGCTGCAGGGAAAGATTCTGAAGCGGCGTATTTTCGCAGCATGCTACCCTTTCATATGGTGAGGTTCGCTAGAATAAACCAAATCATAAATGAAGATTTGCACTCCGTGTTCTCGCTGCCAGACGATATGTTCAACGCATTATTACCCGACCTAATTGCTGGAGCGCATCAGAACGCCGACCCAGTCGTACTAGATGTGAGCTGGATATCGCTGTGGTTTGCCTTCAACAGATCATTTGAACCTACGCATAGGAATGAGATGCTCGAGATTGCTCCGCTGATCGAATCCGTTTATGCGTCTGAGTTATCCGTGATGAAGGTAGATATGCGACACTTATCATTGATGCAGAGAAGGTTTCCAGATGTTTTGATCCAAGCGAGGCCATCTCACTTCTGGAAGGCAGTTCTAAATGATAGTCCAGAGGCGGTGAAAGCGGTTATGAATTTGTCGCATTCGCATAATTTCATCAATATAAGGGACATGATGCGTTGGGTACTGCTCCCATCGCTGCAGCCATCGTTAAAGCTCGCGTTGGAAGAGGAGGCATGGGCTGCCGCAAACGACTTCGAAGATCTGATGCTTACTGATCAAGTTTATATGCACCGAGATATGCTGCCAGAGCCACGGTTGGATGATATTGAGAGGTTTAGGCAGGAGGGCTTCTACTACACGAATATGTTAGAAGCGCCACCAGAGATAGATCGTGTGGTTCAGTACACTTATGAAATCGCACGTCTACAGGCAAACATGGGGCAATTCCGAGCGGCTTTAAGACGTATTATGGATGATGACGACTGGGTAAGGTTTGGCGGTGTGTTACGCACTGTACGTGTTAAATTCTTCGATGCGCGGCCCCCAGACGACATTTTGCAAGGCTTGCCTTTTAGTTATGATACGAATGAAAAAGGTGGACTATCATACGCGACAATCAAGTACGCTACTGAAACCACAATTTTCTATCTGATATATAATGTTGAGTTCTCAAATACACCCGACTCCTTGGTATTGATAAACCCGACATATACAATGACTAAAGTTTTCATTAATAAGAGAATCGTTGAGCGAGTAAGGGTTGGACAGATTCTGGCTGTATTGAACAGAAGATTCGTGGCATATAAAGGAAAAATGAGGATTATGGACATCACCCAATCGCTCAAGATGGGCACCAAGCTGGCTGCGCCAACTGTG
>CAM57244
ATGGCTGCTCAGAATGAGCAGCGTCCGGAGCGAATAAAAACGACTCCGTATTTAGAGGGAGATGTGCTTTCAAGTGATTCAGGACCGCTGCTTTCCGTGTTCGCGTTACAAGAGATAATGCAAAAAGTGAGGCAAGTGCAAGCTGATTATATGACCGCGACACGAGAGGTTGATTTCACGGTGCCGGATGTACAAAAGATTCTAGATGACATTAAAGCGTTAGCCGCAGAGCAGGTGTATAAGATCGTCAAAGTTCCCAGTATTTCGTTCAGACATATCGTGATGCAGTCAAGAGATCGAGTCTTACGAGTAGATACCTACTATGAAGAGATGTCGCAGGTTGGAGATGTTATAACGGAAGATGAGCCAGAGAAATTCTATTCGACCATAATTAAGAAGGTACGGTTTATACGCGGAAAGGGATCTTTCATACTGCATGATATCCCGACCAGAGATCATCGCGGTATGGAAGTTGCAGAACCAGAAGTGTTGGGAGTTGAATTTAAAAATGTGTTACCTGTGTTGACCGCCGAACATCGTGCGATGATTCAGAATGCATTGGATGGATCGATAATCGAAAATGGAAACGTAGCTACACGAGACGTCGACGTATTCATAGGTGCTTGTTCTGAACCGATCTATCGCATATATAATAGGTTGCAAGGATATATTGAAGCGGTGCAGTTACAAGAATTAAGGAACTCAATTGGTTGGTTAGAAAGATTGGGACAGAGGAAAAGGATTACGTATTCACAAGAGGTTCTGACTGACTTTAGGAGACAAGATACGATTTGGGTTTTGGCTTTACAACTACCGGTTAATCCGCAAGTAGTGTGGGATGTGCCACGCAGTTCTATTGCCAACTTAATCATGAATATAGCAACGTGTTTACCTACAGGAGAATATATCGCACCAAATCCAAGGATTTCATCGATTACGTTGACTCAAAGAATTACAACAACGGGACCGTTCGCCATTCTAACCGGGTCAACCCCAACTGCGCAACAACTTAATGACGTTAGGAAGATCTACTTAGCGTTAATGTTTCCTGGACAGATTATACTTGATCTAAAAATTGATCCCGGTGAGAGGATGGATCCGGCAGTACGGATGGTCGCTGGTGTTGTAGGTCATCTACTCTTTACAGCAGGTGGAAGATTTACAAATTTGACACAAAATATGGCGAGACAGCTTGATATAGCTTTAAACGATTATCTACTTTATATGTATAACACTAGAGTCCAAGTCAATTATGGTCCAACAGGTGAACCGTTAGATTTCCAGATTGGAAGGAATCAATATGACTGTAATGTTTTTAGAGCAGATTTTGCGACAGGAACGGGATATAATGGATGGGCTACAATAGATGTTGAGTATAGAGATCCGGCCCCTTATGTGCATGCACAACGCTACATACGTTATTGTGGCATTGACTCACGTGAGTTGATCAATCCAACAACATATGGCATTGGGATGACTTATCATTGCTACAACGAGATGTTACGAATGTTAGTTGCTGCAGGGAAAGATTCTGAAGCGGCGTATTTTCGCAGCATGCTACCCTTTCATATGGTGAGGTTCGCTAGAATAAACCAAATCATAAATGAAGATTTGCACTCCGTGTTCTCGCTGCCAGACGATATGTTCAACGCATTATTACCCGACCTAATTGCTGGAGCGCATCAGAACGCCGACCCAGTCGTACTAGATGTGAGCTGGATATCGCTGTGGTTTGCCTTCAACAGATCATTTGAACCTACGCATAGGAATGAGATGCTCGAGATTGCTCCGCTGATCGAATCCGTTTATGCGTCTGAGTTATCCGTGATGAAGGTAGATATGCGACACTTATCATTGATGCAGAGAAGGTTTCCAGATGTTTTGATCCAAGCGAGGCCATCTCACTTCTGGAAGGCAGTTCTAAATGATAGTCCAGAGGCGGTGAAAGCGGTTATGAATTTGTCGCATTCGCATAATTTCATCAATATAAGGGACATGATGCGTTGGGTACTGCTCCCATCGCTGCAGCCATCGTTAAAGCTCGCGTTGGAAGAGGAGGCATGGGCTGCCGCAAACGACTTCGAAGATCTGATGCTTACTGATCAAGTTTATATGCACCGAGATATGCTGCCAGAGCCACGGTTGGATGATATTGAGAGGTTTAGGCAGGAGGGCTTCTACTACACGAATATGTTAGAAGCGCCACCAGAGATAGATCGTGTGGTTCAGTACACTTATGAAATCGCACGTCTACAGGCAAACATGGGGCAATTCCGAGCGGCTTTAAGACGTATTATGGATGATGACGACTGGGTAAGGTTTGGCGGTGTGTTACGCACTGTACGTGTTAAATTCTTCGATGCGCGGCCCCCAGACGACATTTTGCAAGGCTTGCCTTTTAGTTATGATACGAATGAAAAAGGTGGACTATCATACGCGACAATCAAGTACGCCACTGAAACCACAATTTTCTATCTGATATATAATGTTGAGTTCTCAAATACACCCGACTCCTTGGTATTGATAAACCCGACATATACAATGACTAAAGTTTTCATTAATAAGAGAATCGTTGAGCGAGTAAGGGTTGGACAGATTCTGGCTGTATTGAACAGAAGATTCGTGGCATATAAAGGAAAAATGAGGATTATGGACATCACCCAATCGCTCAAGATGGGCACCAAGCTGGCTGCGCCAACTGTG
