# Supplementary material for: FRESCo: finding regions of excess synonymous constraint in diverse viruses
Source: Genome Biol. 2015 Feb 17;16(1):38. doi: 10.1186/s13059-015-0603-7 (PMC4376164; doi:10.1186/s13059-015-0603-7)
Supplement: Additional file 4: — Sequence alignments (zip folder of FASTA alignments). [file 13059_2015_603_MOESM4_ESM.zip › alignments/bluetongue/VP4.fa.revtrans]

>AGT51098
ATGCCTGAGCCACACGCAGTACTCTATGTCACAAACGAGCTCTCTCATATCGTCAAGAGTGGATTTTTGCCGATATGGAGATTAACTGGAGATGAGAGTCTAAACGATTTATGGCTTGAAAATGGGAAATATGCGACAGATGTATATGCATACGGAGATGTATCAAAATGGACGATACGACAACTACGAGGTCATGGGTTCATCTTCATAAGTACACACAAGAATATACAGCTGGCTGATATCATTAAAACGGTCGATGTTCGTATTCCTCGGGAAGTCGCAAAAAGTCAAGATATGAAAGCATTTGAAAATGAAATTGGTAGACGCAGAATCCGTATGCGTAAGGGATTTGGTGATGCGCTGAGGAATTACGCCTTTAAGATGGCTATCGAATTTCACGGGTCGGAAGCGGAGACGTTGAACGATGCAAATCCTCGATTGCATAAAGTTTATGGAATGCCAGAGATACCGCCGCTATACATGGAGTATGCGGAGATCGGGACTAGATTTGACGATGAGCCAACTGATGAAAAGTTAGTATCGATGCTTGATTATATCGTTTATAGCGCAGAGGAGGTGCACTACGTTGGATGCGGTGACCTACGCACTTTGATGCAGTTTAAAAAACGTTCACCAGGACGGTTTAGAAGAGTATTATGGCACGTATATGATCCAATAGCACCAGAATCTTCAGATCCAAACGTTATAGTTCATAAAGTCATGGTAGATTCAAAGAAAGACATTTTGAAACATATGAACTTTTTAAAACGTGTTGAAAGACTTTTCATATGGGATGTGTCATCAGATCGATCGCAGATGGATGATGATGAATGGGAATCGACCAGATTCGCAGAGGATAGGTTGGGTGAGGAGATAGCTTATGAAATGGGCGGTGCGTTTTCCAGTGCATTGATTAAACATAGGATACCAAATTCAAGAGACGAGTATCACTGCATTTCGACTTACCTACTCCCCCAGCCGGGGGCCGATGCGGATATGTACGAATTAAGGAATTTTATGAGATTGAAAGGTTACTCACATGTGGATCGTCACATGCATCCAGATGCCTCCGTAATGAAAGTTGTTTCGCGTGATGTACGCAAAATGGTTGAATTGTATCACGGTCGCGATCGTGGCAGATTTCTAAAGAAGAGGCTATTTGAACACCTTCATATCGTACGTAAAAATGGGTTGCTGCATGAAAGTGATGAACCACGAGCAGATCTGTTTTATTTGACCAATCGGTGCAACATGGGATTGGAACCAAGCATTTATGAAGTAATGAAGAAGTCGGTGATCGCTACAGCCTGGGTAGGCCGTGCTCCCCTATATGATTATGATGATTACGCGTTACCCCGATCTACTGTTATGCTTAATGGATCTTACCGTGATATCAGAATTCTAGATGGTAATGGCGCAATCCTATTTCTAATGTGGAAGTACCCAGATATTGTGAAGAAAGATTTAACATATGATCCAGCGTGGGCGATGAATTTTGCCGTCTCGTTAAAGGAGCCGATACCCGATCCCCCTGTGCCTGATATCTCCCTATGTAGATTCATCGGACTGCGCGTTGAGTCATCTGTGTTGAGGGTCCGAAATCCAACATTACATGAAACGGCTGATGAACTAAAACGGATGGGGTTGGATTTGTCTGGTCATCTATATGTCACATTGATGTCCGGCGCTTATGTCACGGATCTGTTCTGGTGGTTTAAGATGATTCTCGACTGGTCTGCGCAAAGCAAGGAACAAAAATTACGTGATTTAAAGAGGTCTGCCGCGGAGGTAATCGAATGGAAGGAGCAGATGGCCGAGCGTCCATGGCACGTGAGAAATGATCTAATTGCAGCGCTGAGGGAATACAAACGGAAAATGGGGATGAGAGAGGGAGCCTCGATCGATTCGTGGCTAGAATTACTGCGTCACTTA
>AFN71143
ATGCCTGAGCCACACGCAGTACTCTATGTCACAAACGAGCTCTCTCACATCGTTAAGAATGGATTTTTGCCAATATGGAGATTAACTGGAGATGAGAGTCTAAATGATTTATGGCTTGAAAATGGAAAATATGCGACAGATGTATATGCATACGGAGATGTATCAAAATGGACGATACGACAGCTACGAGGTCATGGGTTCATTTTCATAAGTACACACAAGAATATACAACTGGCTGATATCATTAAAACCGTCGATGTTCGTATCCCTCGGGAAGTCGCAAAAAGTCAGGATATGAAAGCATTTGAAAATGAAATCGGCAGACGTAGAATCCGTATGCGTAAGGGATTTGGTGATGCGCTGAGAAATTACGCCTTTAAGATGGCCATCGAGTTTCACGGATCGGAGGCAGAGACGTTAAACGACGCGAATCCTCGATTGCATAAAATTTATGGAATGCCAGAGATACCGCCGCTATATATGGAGTATGCGGAAATTGGGACCAGATTTGACGATGAGCCAACTGATGAGAAGTTAGTATCGATGCTTGATTATATCGTTTACAGCGCAGAAGAGGTACATTACGTTGGATGCGGTGACCTACGTACCTTGATGCAGTTCAAAAAACGATCACCAGGACGGTTTAGAAGAGTGTTATGGCACGTATATGATCCAATAGCACCAGAATCTTTAGATCCAAACGTTATAGTTCATAACGTAATGGTAGATTCAAAGAAAGACATTTTGAAACATATGAACTTTTTAAAACGCGTTGAAAGACTTTTTATATGGGATGTGTCATCAGATCGATCGCAGATGGATGATGATGAGTGGGAATCGACCAGATTCGCAGAGGATAGGTTGGGTGAAGAAATAGCTTATGAAATGGGCGGCGCATTTTCCAGTGCATTGATTAAACATAGGATACCGAATTCGAGAGACGAGTATCACTGCATTTCGACTTACCTACTCCCCCAGCCGGGGGCTGATGCGGATATGTACGAATTAAGGAATTTCATGAGATTGAAAGGTTACTCACACGTAGATCGTCACATGCATCCAGATGCCTCCGTAATGAAAGTTGTTTCGCGTGATGTACGCAAAATGGTCGAATTGTATCATGGCCGCGATCGCGGCAGATTTCTAAAAAAGAGGCTATTTGAACACCTTCATATCGTACGTAAGAATGGGTTGCTGCATGAAAGTGATGAACCACGAGCGGATCTGTTTTATTTGACCAATCGGTGCAACATGGGATTGGAGCCAAGCATTTATGAAGTAATGAAGAAGTCGGTGATCGCTACAGCTTGGGTAGGCCGTGCTCCTCTATATGATTATGATGATTACGCGTTACCCAGATCCACTGTCATGCTCAATGGATCATACCGTGATATCAGAATTCTAGATGGTAATGGCGCAATCCTATTCCTAATGTGGAAGTACCCAGATATTGTGAAGAAAGATTTAACATATGATCCAGCATGGGCGATGAATTTCGCCGTTTCGTTAAAAGAGCCGATACCCGATCCCCCTGTGCCCGATATCTCTTTGTGTAGATTCATCGGATTGCGCGTTGAATCATCTGTGTTGAGAGTCCGAAACCCAACATTACATGAGACGGCTGATGAGCTAAAACGGATGGGATTAGACTTATCTGGTCATCTATACGTCACATTGATGTCCGGCGCTTATGTCACAGATTTGTTCTGGTGGTTTAAGATGATTCTTGATTGGTCTGCGCAAAGCAAGGAACAAAAATTACGTGATTTAAAGAGGTCTGCAGCGGAAGTAATTGAATGGAAGGAACAGATGGCCGAACGTCCATGGCACGTGAGAAATGATCTGATTGCAGCGCTAAGGGAATACAAACGGAAAATGGGGATGAGAGAGGGAGCCTCGATCGATTCGTGGCTAGAATTACTGCGTCACTTA
>AFN71133
ATGCCTGAGCCACACGCAGTACTCTATGTCACAAACGAGCTCTCTCATATCGTTAAGAATGGATTTTTGCCGATATGGAAACTAACTGGAGATGAGAGTCTAAATGATCTATGGCTTGAAAATGGAAAATATGCGACAGACGTATATGCATACGGAGATGTTTCAAAGTGGACGATACGACAGTTACGAGGTCACGGATTCATTTTCATAAGTACACATAAAAGCATACAGCTAGCTGATATCATTAAGACGGTCGATGTCCGCATTCCTCGGGAAGTCGCAAAAAGTCAAGATATGAAAGCGTTTGAAAATGAAATTGGCAGACGCAGAATCCGTATGCGCAAAGGGTTTGGTGATGCGCTAAGAAACTATGCTTTCAAGATGGCTATCGAGTTTCACGGATCGGAGGCAGAAACGTTAAACGATGCAAATCCTCGATTACACAGAATTTATGGAATGCCAGAAATACCGCCGCTATATATGGAGTATGCGGAGATAGGGACTAGATTCGACGATGAGCCAACTGATGAGAAGCTAGTATCAATGCTTGATTATATCATTTACAGCGCTGAAGAGGTACACTACGTTGGATGTGGTGACCTACGTACATTAATGCAGTTTAAGAAACGATCACCGGGACGGTTTAGAAGAGTGTTGTGGCACGTATATGATCCAATAGCGCCAGAATGTTTAGATCCAAACGTCGTAGTCCACAACGTTATGGTAGATTCAAAGAAAGACATTCTAAAGCATATGAACTTCTTAAAACGTGTCGAGAGACTTTTCATATGGGATGTGTCATCAGATCGATCGCAAATGAATGATGATGAGTGGGAATCGACCAGATTTGCGGAGGATAGGTTGGGTGAAGAGATAGCTTATGAAATGGGCGGCGCATTTTCTAGTGCATTGATTAAGCACAGGATACCGAATTCGAGAGATGAGTATCACTGCATTTCGACTTATCTACTCCCCCAGCCGGGGGCTGACGCAGATATGTACGAATTAAGGAATTTCATGAGATTAAAGGGTTATTCACACGTAGATCGTTACATGCATCCAGACGCTTCCGTGATGAAAGTTGTTTCACGTGACGTGCGCAGAATGGTCGAATTGTATCACGGTCGCGATCGAGGCAGATTTCTAAAAAAGAGACTGTTCGAACACCTTCATATTGTACGTAAGAATGGGTTGCTGCATGAGAGTGATGAACCGCGAGCGGATCTGTTCTACTTAACCAATCGGTGCAACATGGGGTTGGAATCTAGTATTTATGAAGTAATGAAAAAGTCGGTGATAGCCACAGCTTGGGTAGGTCGTGCGCCCCTATATGATTATGATGATTACGCATTGCCCAGATCAACTGTTATGCTTAACGGATCCTACCGTGATATCAGAATCTTAGATGGTAATGGCGCAATCTTATTCTTAATGTGGAAGTATCCGGATATTGTAAAGAGAGATTTAACATATGATCCAGCGTGGGCGATGAATTTTGCTGTTTCATTAAAAGAGCCGATACCTGATCCTCCTGTGCCTGACATCTCCTTGTGTAGATTCATTGGGCTACGCGTTGAATCATCTGTGTTGAGGGTTCGAAACCCAACATTGCATGAAACGGCTGATGAGCTAAAGCGGATGGGACTGGATTTATCTGGTCACTTATATGTTACGTTGATGTCCGGCGCTTATGTCACGGATTTGTTTTGGTGGTTTAAGATGATTCTCGATTGGTCTGCGCAGAGCAAGGAGCAAAAACTACGTGATCTAAAGAGGTCTGCGGCGGAAGTAATAGAGTGGAAGGAGCAGATGGCCGAGCGTCCATGGCATGTGAGAAACGATCTAATTGCAGCGCTGAGGGAGTACAAACGAAAAATGGGGATAAGAGAGGGAGCCTCGATTGATTCGTGGCTAGAATTACTGCGTCACTTA
>AFN71123
ATGCCTGAGCCACACGCAGTACTCTATGTCACAAACGAGCTCTCTCACATCGTTAAGAATGGATTTTTGCCAATATGGAGATTAACTGGAGATGAGAGTCTAAATGATTTATGGCTTGAAAATGGAAAATATGCGACAGATGTATATGCATACGGAGATGTATCAAAATGGACGATACGACAGCTACGAGGTCATGGGTTCATTTTCATAAGTACACACAAGAATATACAACTGGCTGATATCATTAAAACCGTCGATGTTCGTATCCCTCGGGAAGTCGCAAAAAGTCAGGATATGAAAGCATTTGAAAATGAAATCGGCAGACGTAGAATCCGTATGCGTAAGGGATTTGGTGATGCGCTGAGAAATTACGCCTTTAAGATGGCCATCGAGTTTCACGGATCGGAGGCAGAGACGTTAAACGACGCGAATCCTCGATTGCATAAAATTTATGGAATGCCAGAGATACCGCCGCTATATATGGAGTATGCGGAAATTGGGACCAGATTTGACGATGAGCCAACTGATGAGAAGTTAGTATCGATGCTTGATTATATCGTTTACAGCGCAGAAGAGGTACATTACGTTGGATGCGGTGACCTACGTACCTTGATGCAGTTCAAAAAACGATCACCAGGACGGTTTAGAAGAGTGTTATGGCACGTATATGATCCAATAGCACCAGAATCTTTAGATCCAAACGTTATAGTTCATAACGTAATGGTAGATTCAAAGAAAGACATTTTGAAACATATGAACTTTTTAAAACGCGTTGAAAGACTTTTTATATGGGATGTGTCATCAGATCGATCGCAGATGGATGATGATGAGTGGGAATCGACCAGATTCGCAGAGGATAGGTTGGGTGAAGAAATAGCTTATGAAATGGGCGGCGCATTTTCCAGTGCATTGATTAAACATAGGATACCGAATTCGAGAGACGAGTATCACTGCATTTCGACTTACCTACTCCCCCAGCCGGGGGCTGATGCGGATATGTACGAATTAAGGAATTTCATGAGATTGAAAGGTTACTCACACGTAGATCGTCACATGCATCCAGATGCCTCCGTAATGAAAGTTGTTTCGCGTGATGTACGCAAAATGGTCGAATTGTATCATGGCCGCGATCGCGGCAGATTTCTAAAAAAGAGGCTATTTGAACACCTTCATATCGTACGTAAGAATGGGTTGCTGCATGAAAGTGATGAACCACGAGCGGATCTGTTTTATTTGACCAATCGGTGCAACATGGGATTGGAGCCAAGCATTTATGAAGTAATGAAGAAGTCGGTGATCGCTACAGCTTGGGTAGGCCGTGCTCCTCTATATGATTATGATGATTACGCGTTACCCAGATCCACTGTCATGCTCAATGGATCATACCGTGATATCAGAATTCTAGATGGTAATGGCGCAATCCTATTCCTAATGTGGAAGTACCCAGATATTGTGAAGAAAGATTTAACATATGATCCAGCATGGGCGATGAATTTCGCCGTTTCGTTAAAAGAGCCGATACCCGATCCCCCTGTGCCCGATATCTCTTTGTGTAGATTCATCGGATTGCGCGTTGAATCATCTGTGTTGAGAGTCCGAAACCCAACATTACATGAGACGGCTGATGAGCTAAAACGGATGGGATTAGACTTATCTGGTCATCTATACGTCACATTGATGTCCGGCGCTTATGTCACAGATTTGTTCTGGTGGTTTAAGATGATTCTTGATTGGTCTGCGCAAAGCAAGGAACAAAAATTACGTGATTTAAAGAGGTCTGCAGCGGAAGTAATTGAATGGAAGGAACAGATGGCCGAACGTCCATGGCACGTGAGAAATGATCTGATTGCAGCGCTAAGGGAATACAAACGGAAAATGGGGATGAGAGAGGGAGCCTCGATCGATTCGTGGCTAGAATTACTGCGTCACTTA
>AFN71113
ATGCCTGAGCCACACGCAGTACTCTATGTCACAAACGAGCTCTCTCACATCGTTAAGAATGGATTTTTGCCAATATGGAGATTAACTGGAGATGAGAGTCTAAATGATTTATGGCTTGAAAATGGAAAATATGCGACAGATGTATATGCATACGGAGATGTATCAAAATGGACGATACGACAGCTACGAGGTCATGGGTTCATTTTCATAAGTACACACAAGAATATACAACTGGCTGATATCATTAAAACCGTCGATGTTCGTATCCCTCGGGAAGTCGCAAAAAGTCAGGATATGAAAGCATTTGAAAATGAAATCGGCAGACGTAGAATCCGTATGCGTAAGGGATTTGGTGATGCGCTGAGAAATTACGCCTTTAAGATGGCCATCGAGTTTCACGGATCGGAGGCAGAGACGTTAAACGACGCGAATCCTCGATTGCATAAAATTTATGGAATGCCAGAGATACCGCCGCTATATATGGAGTATGCGGAAATTGGGACCAGATTTGACGATGAGCCAACTGATGAGAAGTTAGTATCGATGCTTGATTATATCGTTTACAGCGCAGAAGAGGTACATTACGTTGGATGCGGTGACCTACGTACCTTGATGCAGTTCAAAAAACGATCACCAGGACGGTTTAGAAGAGTGTTATGGCACGTATATGATCCAATAGCACCAGAATCTTTAGATCCAAACGTTATAGTTCATAACGTAATGGTAGATTCAAAGAAAGACATTTTGAAACATATGAACTTTTTAAAACGCGTTGAAAGACTTTTTATATGGGATGTGTCATCAGATCGATCGCAGATGGATGATGATGAGTGGGAATCGACCAGATTCGCAGAGGATAGGTTGGGTGAAGAAATAGCTTATGAAATGGGCGGCGCATTTTCCAGTGCATTGATTAAACATAGGATACCGAATTCGAGAGACGAGTATCACTGCATTTCGACTTACCTACTCCCCCAGCCGGGGGCTGATGCGGATATGTACGAATTAAGGAATTTCATGAGATTGAAAGGTTACTCACACGTAGATCGTCACATGCATCCAGATGCCTCCGTAATGAAAGTTGTTTCGCGTGATGTACGCAAAATGGTCGAATTGTATCATGGCCGCGATCGCGGCAGATTTCTAAAAAAGAGGCTATTTGAACACCTTCATATCGTACGTAAGAATGGGTTGCTGCATGAAAGTGATGAACCACGAGCGGATCTGTTTTATTTGACCAATCGGTGCAACATGGGATTGGAGCCAAGCATTTATGAAGTAATGAAGAAGTCGGTGATCGCTACAGCTTGGGTAGGCCGTGCTCCTCTATATGATTATGATGATTACGCGTTACCCAGATCCACTGTCATGCTCAATGGATCATACCGTGATATCAGAATTCTAGATGGTAATGGCGCAATCCTATTCCTAATGTGGAAGTACCCAGATATTGTGAAGAAAGATTTAACATATGATCCAGCATGGGCGATGAATTTCGCCGTTTCGTTAAAAGAGCCGATACCCGATCCCCCTGTGCCCGATATCTCTTTGTGTAGATTCATCGGATTGCGCGTTGAATCATCTGTGTTGAGAGTCCGAAACCCAACATTACATGAGACGGCTGATGAGCTAAAACGGATGGGATTAGACTTATCTGGTCATCTATACGTCACATTGATGTCCGGCGCTTATGTCACAGATTTGTTCTGGTGGTTTAAGATGATTCTTGATTGGTCTGCGCAAAGCAAGGAACAAAAATTACGTGATTTAAAGAGGTCTGCAGCGGAAGTAATTGAATGGAAGGAACAGATGGCCGAACGTCCATGGCACGTGAGAAATGATCTGATTGCAGCGCTAAGGGAATACAAACGGAAAATGGGGATGAGAGAGGGAGCCTCGATCGATTCGTGGCTAGAATTACTGCGTCACTTA
>AFM31252
ATGCCTGAGCCACACGCAGTACTCTATGTCACAAACGAGCTCTCTCATATTATCAAGAATGGATTTTTGCCGATATGGAAGCTTACTGGAAATGAGAGTTTAAATGATTTATGGCTTGAAAATGGAAAATATGCGACAGATGTGTACGCCTACGGGGATGTTTCAAAGTGGACGATACGACAATTACGAGGTCATGGATTCATTTTTATAAGTACACATAAAAACATACAGCTAGCTGATGTCATTAAGACGGTTGATGTTCGCATTCCTCGGGAAGTTGCAAAAGGTCAAGATATGAAAGCATTTGAAAATGAGATTGGCAGACGTAGAATCCGTATGCGTAAGGGATTTGGTGACGCGCTAAGAAATTATGCCTTTAAGATGGCTATCGAATTTCACGGATCGGAGGCAGAAACGTTAAACGATGCAAATCCTCGACTGCATAAAATTTATGGAATGCCAGAAATACCGCCGCTATATATGGAATATGCGGAGATAGGGACTAGATTCGACGATGAGCCGACTGATGAGAAGTTAGTATCGATGCTTGATTATATCATCTATAGCGCAGAAGAGGTGCACTACGTTGGATGTGGTGACCTGCGTACCTTAATGCAGTTTAAGAAACGATCACCAGGACGGTTTAGAAGAGTGTTATGGCACGTATATGATCCGATAGCGCCAGAATGTCTAGATCCAAACGTTATAGTTCATAATGTTATGGTAGACTCAAAGAAAGACATTTTAAAACATATGAACTTTTTAAAACGCGTCGAAAGACTTTTCATATGGGATGTGTCGTCAGATCGATCGCAGATGGATGATGATGAGTGGGAGTCGACCAGATTCGCAGAGGATAGGTTGGGTGAAGAGATAGCTTACGAAATGGGTGGTGCATTCTCTAGTGCATTGATTAAACATAGGATACCGAATTCAAGAGACGAGTATCACTGCATTTCAACTTACCTATTTCCCCAGCCGGGGGCTGATGCGGATATGTATGAATTAAGGAATTTCATGAAATTGAAGGGTTATTCACACGTAGATCGTCACATGCATCCAGACGCCTCCGTGATGAAAGTTGTTTCGCGTGACGTGCGCAAAATGGTTGAATTGTATCACGGTCGCGATCGTGGTAGATTTTTGAAAAAGAGACTGTTTGAACACCTTCATATTGTGCGTAAAAATGGGTTGTTGCACGAGAGTGATGAGCCACGAGCGGATCTGTTCTATTTAACCAACCGATGCAATATGGGATTGGAACCTAGCATTTATGAGGTAATGAAGAAGTCGGTGATAGCTACAGCTTGGGTTGGTCGTGCGCCCCTATATGATTATGATGATTATGCATTACCCAGGTCAACTGTTATGCTCAACGGATCCTACCGTGATATCAGAATCCTGGATGGTAATGGCGCAATCCTATTCCTAATGTGGAAGTATCCTGATATTGTGAAGAAAGATTTGACATATGATCCAGCGTGGGCGATGAATTTTGCTGTTTCGTTAAAGGAGCCGATACCTGATCCTCCTGTGCCTGACATCTCCTTGTGTAGATTCATCGGGCTGCGCGTTGAATCATCTGTGTTGAGGGTTCGAAACCCAACATTACATGAGACTGCCGATGAGCTAAAACGGATGGGATTGGATTTATCTGGTCATTTATATGTTACGTTGATGTCTGGTGCTTATGTCACAGATTTGTTTTGGTGGTTTAAGATGATTCTAGACTGGTCCGCGCAGAGCAAGGAACAAAAATTACGTGATCTAAAGAGGTCTGCGGCGGAAGTAATAGAATGGAAGGAGCAAATGGCCGAGCGCCCATGGCATGTGAGAAACGATCTAATTGCAGCGCTAAGGGAATACAAACGAAAAATGGGAATAAGAGAGGGAGCCTCGATCGACTCGTGGCTGGAATTACTGCGTCACTTA
>AFV68253
ATGCCTGAGCCACACGCAGTACTCTATGTCACAAACGAGCTCTCTCATATCGTCAAGAGTGGATTTTTGCCAATATGGAGATTAACTGGAGACGAGAGTTTAAACGATTTATGGCTTGAAAATGGAAAATATGCGACAGATGTATATGCATACGGAGATGTATCAAAATGGACGATACGACAGCTACGAGGTCATGGGTTCATTTTCATAAGTACACACAAGAATATACAGCTGGCGGATATCATTAAGACGGTCGATGTCCGCATTCCTCGGGAAGTCGTAAAAAGTCAAGATATGAAAGCATTTGAAAATGAAATCGGTAGACGCAGAATCCGTATGCGTAAGGGATTTGGTGATGCGTTGAGGAATTATGCCTTTAAGATGGCTATTGAATTTCACGGGTCGGAAGCGGAGACGTTGAACGATGCAAATCCTCGATTGCATAAAGTTTATGGAATGCCAGAGATACCACCGCTATACATGGAATATGCAGAGATCGGAGCTAAATTTGACGATGAGCCAACTGATGAAAAGTTAGTATCGATGCTTGATTATATCGTTTACAGCGCGGAGGAAGTGCACTATGTTGGATGCGGTGACTTACGTACCTTGATGCAGTTTAAAAAACGTTCACCAGGACGGTTTAGAAGAGTATTATGGCACGTATATGATCCAATAGCACCAGAATCTTCAGATCCAAACGTTATAGTTCATAATGTCATGGTAGGTTCAAAGAAAGACATTTTAAAACATATGAACTTTCTAAAACGTGTTGAAAGACTTTTCATATGGGATGTGTCATCAGATCGATCGCAGATGGATGATGATGAATGGGAATCGACCAGGTTCGCAGAGGATAGGTTGGGTGAAGAGATAGCGTATGAGATGGGCGGCGCGTTTTCCAGTGCATTGATTAAACATAGGATACCAAATTCAAGAGACGAGTATCACTGCATTTCGACTTACCTTCTCCCCCAGCCGGGGGCTGATGCGGATATGTACGAATTAAGAAATTTTATGAGATTGAAAGGTTACTCACATGTGGATCGCCACATGCATCCAGATGCTTCCGTAATGAAAGTTGTTTCGCGTGATGTACGCAAAATGGTCGAATTGTATCATGGTCGCGATCGTGGCAGATTTCTAAAGAAGAGGCTATTTGAGCACCTTCATATCGTACGTAAGAATGGGTTGTTGCATGAAAGTGATGAACCACGAGCAGATCTGTTTTATTTGACCAATCGGTGCAACATGGGATTGGAACCAAGCATTTATGAAGTAATGAAGAAGTCGGTGATCGCTACGGCCTGGGTAGGTCGCGCTCCTCTATATGATTATGATGATTACGCGTTACCCCGATCAACTGTTATGCTCAATGGATCTTACCGTGATATCAGAATTCTAGATGGCAATGGCGCAATCCTATTTCTAATGTGGAAGTACCCAGATATCGTGAAGAAAGATTTAACATATGATCCAGCGTGGGCGATGAATTTTGCTGTCTCGTTGAAGGAGCCGATACCCGATCCCCCTGTGCCCGATATTTCCCTATGTAGATTCATCGGACTGCGCGTTGAGTCATCTGTGTTGAGGGTCCGAAACCCAACATTACATGAGACGGCTGATGAACTAAAACGGATGGGGTTGGATTTGTCTGGTCATCTATACGTCACATTGATGTCTGGCGCTTATGTCACAGATTTGTTCTGGTGGTTTAAGATGATTCTCGACTGGTCTGCGCAAAGCAAGGAACAAAAATTACGTGATTTAAAGAGGTCTGCAGCGGAGGTAATCGAATGGAAGGAGCAGATGGCTGAACGTCCATGGCACGTGAGGAATGATCTAATTGCAGCGCTGAGGGAATATAAACGGAAAATGGGGATGAGAGAGGGAGCCTCGATCGATTCGTGGCTAGAATTACTGCGTCACTTA
>AFO37729
ATGCCTGAGCCACACGCAGTGCTTTATGTCACAAACGAGCTCTCTCACCTCGTTAAGAGCGGTTATTTGCCTATATGGCACCTGACAGGAGATGAAAGTTTAAACGACTTATGGTTAGAGAATGGGAAGTACGCGACAGATGTTTATGCATATGGAGATGTGTCGAAGTGGACGATAAGACAACTTCGAGGCCATGGGTTTATTTTTATCAGTACACATAAGAGTGTCCAACTTGCTGACATTATTAAGACAGTCGACGTTCGCGTATCGCGCGAAGTTGTTAAAAGCCAAGATATGAAAATGTTTGAAAATGAAATAGGTCGGCGTCGAATTAGGATGCGGAAAGGTTTTGGTGACGCGCTGAGGAGCTATGCTTTTAAGGTCGCAATCGAGTTTCATGGATCGGAGGCGGAAACGTTAAACGATGCAAATCCCCGGTTACATAGAGTGTATGGGATGCCAGAAGCCCCTCCGTTGTATATGGAATATGCTGAAATTGGAAATAAATTTGACGATGAACCGACTGATGAAAAGTTAGTCTCAATGTTGGATTACATAATCTATAGTGCAGAAGAAATACACTATGTTGGATGCGGCGATTTACGCACTTTGATGCAGTTTAAGAAACGTTCGCCTGGGCGGTTTAAGAGAGTGTTGTGGCACGTTTATGATCCAATTGCGCCGCAGTGTCCAGATACGAACGTCATCGTACATAATATTATGGTTGATTCCAAGAAGGACATTCTAAAACATATGAATTTCTTAAAGCGTGTTGAAAGATTATTTATATGGGATGTATCATCTGATCGAAATCAAATGGATGATGACGAATGGGAGTCGACGAGATTCGCAGAGGATAGGCTGGGTGAAGAAATAGCGTATGAGATGGGCGGAGCTTTCTCTAGCGCCTTAATCAAACATAGGATACCGGCTAAGAGAGATGAATACCACTGTATATCAACTTACTTGCTCCCACAACCGGGAGCGGATACGGATATGTATGAGCTAAGAAATTTTATGAAGCTAAAGGGTTACTCACACGTAGATCGTCATATGCATCCCGATGCGGCAGTGATGAAAGTTGTGTCCCGTGATGTGCGTAGAATGGTCGAGATGTTTCACGGTAAGGATCGTGGGCGATTCCTTAAGAAAAGAATTTTTGAACACCTACACATTATACGCAAGAATGGATTGTTTCATGAGAGTGATGAGCCTCGAGCGGATCTATTTTACTTAACCAATAGATGCAACATGGGTTTGGAGTCTAGCATTTATGAGGTGATGAAAAAGTCAACAATAGCTACGGTATGGGTGGGTCGCACACCACTGTATGATTATGATGATTATTCCTTACCAAGATCTACCGTCATGCTAAACGGGTCGTATCGTGACATAAGAGTTTTGGATGGCAATGGCGCGATATTATTCTTGATGTGGAAGTACCCAGATATAATAAAGAAGGATTTGACGTATGACCCTGCGTGGGCGATGAACTTTGCCGTATCATTGAAGGAACCCATACCGGACCCACCAGTACCAGATATCTCACTATGTAGATTTATTGGATTACGTGTCGAATCTTCCGTGTTAAGGGTCCGGAATCCTACACTTCACGAGACAGCGGATGAGCTTAAACGTATGGGGTTAGATCTCTCAGGACACCTATATGTGACGTTAATGTCCGGTGCTTATGTCACAGATCTGTTCTGGTGGTTTAAAATGATTTTAGAGTGGTCGTCACAAGGGAAGGAACAGAAGATTCGTGATTTGAAGAGATCAGCGGCTGAGGTTATTGAATGGAAGGAACAAATGGCTGAGCGTCCGTGGCATGTTAGAAATGATTTAATCGCTGCACTAAGGGAGTATAAGCGTAAAATGGGGACGAGAGAGGGGGCCTCGGTTGATTCGTGGCTTGAATTACTGCGTCACTTA
>AFK91807
ATGCCTGAGCCACACGCAGTACTTTATGTCACAAACGAGCTCTCTCACCTCGTTAAGGGCGGCTATTTACCTATATGGCATCTGACAGGAGACGAAAGCTTAAACGACTTGTGGTTGGAGAATGGAAAGTACGCGACGGATGTTTATGCATATGGAGATGTGTCGAGGTGGACAATAAGACAGCTACGAGGCCATGGATTTATTTTTATTAGCACACATAAAAATGTTCAGCTTGCAGACATCATTAAAACAGTTGATGTTCGCGTATCACGTGAAGTTGTTAGAAGCCAGGATATGAAAATGTTTGAAAATGAAGTAGGTCGGCGTCGAATTAGGATGCGGAAAGGCTTTGGTGACGCACTAAGAAGCTATGCCTTCAAGGTCGCAATCGAGTTTCATGGATCAGAGGCGGAAACACTAAATGACGCAAATCCCCGATTACATAAGGTGTATGGGATGCCGGAAATCCCTCCGTTGTATATGGAATATGCTGAAATCGGAAATAAATTTGACGATGAACCAACTGATGAGAAGTTAGTCTCCATGCTGGATTACATAATTTATAGTGCGGAGGAGGTACATTATGTAGGATGCGGCGATTTACGCACTTTGATGCAGTTTAAGAAACGTTCACCTGGGCGGTTTAAGAGAGTGTTGTGGCACGTCTATGACCCGATTGCACCGCAGTGTCCAGATACGAATGTTATCGTACATAATGTTATAGTTGACTCCAAGAGAGACATTTTAAAGCATATGAATTTTTTAAAACGTGTTGAAAGATTATTCATATGGGATGTATCATCGGATCGAAATCAAATGAATGATGATGAATGGGAGTCGACGAGGTTCACAGAAGATAGGTTGGGTGAGGAAATAGCGTATGAGATGGGCGGAGCTTTTTCTAGCGCCTTAATCAAACATAGGATACCAGCCAAGAGGGATGAATATCACTGTATATCGACTTACTTGCTCCCACAACCGGGAGCGGATACGGAGATGTATGAGTTAAGAAATTTCATGAAACTAAAGGGTTATTCACATGTAGATCGTCACATGCATCCTGATGCGGCGGTGATGAAAGTTGTGTCTCGTGATGTACGTAGAATGGTCGAGATGTTTCATGGTAAAGATCGTGGGCGATTCCTTAAGAAGAGAATTTTCGAACATCTACACATCATACGCAAGAACGGATTGTTTCATGAGAGCGACGAGCCTCGAGCAGACCTATTCTACTTAACCAATAGGTGCAATATGGGCTTGGAGCCTAGCATTTATGAGGTGATGAAGAAGTCAACAATAGCCACAGTATGGGTGGGTCGCACACCTTTGTATGATTATGACGACTATTCCTTACCAAGATCTACCGTCATGCTAAATGGGTCGTATCGTGATATAAGAGTTTTGGATGGTAATGGCGCGATATTGTTCTTAATGTGGAAGTACCCGGATATAATAAAGAAGGATTTAACGTATGACCCTGCGTGGGCGATGAACTTTGCCGTATCATTGAAAGAGCCCATACCAGACCCACCAGTGCCGGACATTTCGTTATGTAGATTTATCGGATTACGTGTTGAATCTTCTGTGTTAAGGGTTCGGAATCCCACGCTTCATGAGACTGCGGATGAGCTTAAGCGAATGGGGCTGGATCTCTCAGGACACCTATACGTGACGTTGATGTCTGGCGCTTACGTCACAGATCTGTTTTGGTGGTTTAAGATGATCTTAGAGTGGTCGTCGCAGGGGAAGGAACAAAAAATACGTGATTTGAAGAGGTTAGCGGCTGAGGTTATTGAGTGGAAGGAGCAGATGGCGGAGCGTCCGTGGCATGTTAGAAATGATTTAATTGCTGCGCTAAGGGAGTATAAACGTAAAATGGGAGCGAGAGAGGGGGCCTCGATTGACTCGTGGCTTGAATTACTGCGTCACTTA
>AFK91795
ATGCCTGAGCCACACGCAGTACTTTATGTCACAAACGAGCTCTCTCACCTCGTTAGGGGCGGCTATTTACCTATATGGCATCTGACAGGAGACGAAAGCTTAAACGATCTGTGGTTGGAGAATGGAAAGTACGCGACGGACGTTTATGCATATGGAGATGTGTCGAGATGGACGATAAGACAGCTACGAGGCCATGGATTTATTTTTATTAGCACACATAAGAGCGTTCAGCTTGCAGACATCATTAAAACAGTTGATGTTCGCGTATCACGTGAAGTTGTTAGAAGCCAAGATATGAAAATGTTTGAAAATGAAGTAGGTCGGCGTCGAATTAGGATGCGGAAAGGCTTTGGTGACGCACTAAGAAGCTATGCCTTCAAGGTCGCAATCGAGTTTCATGGATCAGAGGCGGAAACACTAAATGACGCAAATCCCCGATTACATAAGGTATATGGGATGCCGGAAATCCCTCCGTTGTATATGGAATATGCTGAAATTGGAAATAAATTTGACGATGAACCAACTGATGAGAAGTTAGTCTCCATGCTGGATTACATAATTTATAGTGCGGAGGAGGTACATTATGTAGGATGCGGCGATTTACGCACTTTGATGCGGTTTAAGAAACGTTCACCTGGGCGGTTTAAGAGAGTGTTGTGGCACGTCTATGACCCGATTGCACCGCAGTGTTCAGATGCGAATGTCATCGTACATAATGTTATGGTTGACTCCAAGAGAGACATTTTAAAGCATATGAATTTTTTAAAACGTGTTGAAAGATTATTCATATGGGATGTATCATCGGATCGAAATCAAATGGATGACGATGAATGGGAATCGACGAGGTTCGCAGAAGATAGGTCGGGTGAGGAAATAGCGTATGAGATGGGCGGGGCTTTTTCTAGCGCCTTAATCAAACATAGGATACCAGCCAAGAGGGATGAATATCACTGTATATCGACTTACTTGCTCCCACAACCGGGAGCGGATACGGAAATGTATGAGTTAAGAAATTTCATGAAACTAAAGGGTTATTCACATGTAGATCGTCACATGCATCCTGATGCGGCGGTGATGAAGGTTGTGTCTCGTGATGTACGTAGAATGGTCGAGATGTTTCATGGTAAAGATCGTGGGCGATTCCTTAAGAAAAGAATCTTCGAACATCTACACATCATACGCAAGAATGGATTGTTTCATGAGAGCGACGAGCCTCGAGCAGACCTATTCTACTTAACTAATAGGTGCAATATGGGCTTGGAGCCTAGCATTTATGAGGTGATGAAGAAGTCGACAATAGCCACAGTATGGGTGGGTCGCACACCTTTGTATGATTATGACGACTATTCCTTACCAAGATCTACCGTCATGCTAAATGGGTCGTATCGTGATATAAGAGTTTTGGATGGTAATGGCGCGATATTGTTCTTAATGTGGAAGTACCCGGATATAATAAAGAAGGATTTGACGTATGACCCTGCGTGGGCGATGAACTTTGCTGTATCATTGAAAGAGCCCATACCAGACCCACCAGTGCCGGACATTTCATTATGTAGATTTATTGGATTACGTGTTGAATCTTCTGTGTTAAGGGTTCGGAATCCCACGCTTCATGAGACTGCGGATGAGCTTAAGCGAATGGGGCTGGATCTATCAGGACACCTATACGTGACGTTGATGTCTGGCGCTTACGTCACAGATCTGTTTTGGTGGTTTAAGATGATCTTAGAGTGGTCATCGCAGGGGAAGGAGCAAAAAATACGTGATTTGAAGAGGTCAGCGGCTGAGGTTATTGAGTGGAAGGAGCAGATGGCGGAGCGTCCGTGGCATGTTAGAAATGATTTAATTGCTGCGCTAAGGGAGTATAAACGTAAAATGGGAGCGAGAGAGGGGGCCTCGATTGACTCGTGGCTTGAATTACTGCGTCACTTA
>AFK91783
ATGCCTGAGCCACACGCGGTACTTTATGTCACAAACGAGCTCGCTCACCTCGTTAAGAGTGGTTATTTGCCTATATGGCACTTGACGGGAGATGAAAGTTTAAATGATTTATGGTTAGAGAATGGGAAGTACGCGACAGATGTTTATGCATATGGAGATGTATCAAAGTGGACGATAAGACAGCTTCGAGGCCATGGATTTATTTTCATTAGTACACATAAGAGTGTTCAACTTGCAGATATCATCAAGACAGTCGACGTTCGCATATCGCGTGAAGTTGTCAAAAGCCAAGATATGAAAATGTTTGAAAATGAAATAGGTCGGCGTCGAATTAGGATGCGGAAGGGTTTTGGTGACGCGCTAAGGAGCTACGCTTTTAAGGTTGCGATCGAGTTTCATGGATCAGAGGCGGAAACATTAAACGATGCAAATCCCCGGTTACATAAAGTGTATGGGATGCCAGAAGCGCCTCCGTTGTATATGGAATATGGTGAAATTGGAAATAAATTTGATGATGAACCCACTGATGAGAAGTTAGTCTCAATGTTGGATTACATAATTTATAGTGCGGAGGAAATACACTATGTTGGATGCGGCGATTTACGTACTTTGATGCAGTTTAAGAAGCGTTCGCCTGGGAGGTTTAAGAGGGTGTTGTGGCACGTCTATGATCCAATTGCGCCGCAGTGTTCAGATACGAATGTCATCGTACATAATGTTATGGTTGATTCCAAGAAAGACATCCTAAAGCATATGAACTTCTTAAAGCGTGTTGAAAGGTTATTTATATGGGATGTATCATCTGATCGAAATCAAATGGGCGATGACGAATGGGAATCGACGAGATTCGCAGAAGATAGGTTGGGTGAAGAAATCGCGTACGAGATGGGCGGAGCTTTCTCTAGCGCCTTGATCAAACATAGGATACCAGCTATGAGAGATGAATACCACTGCATATCGACTTACTTGCTCCCACAACCGGGAGCGGATACGGATATGTATGAGTTAAGAAATTTTATGAAACTAAAGGGCTACTCACATGTAGATCGTCACATGCATCCTGACGCAGCGGTGATGAAAGTTGTGTCCCGTGATGTACGTAGAATGGTCGAGATGTTCCACGGTAAGGATCGTGGGCGATTCCTTAAGAAAAGAATTTTTGAACATCTACACATTATACGTAAGAATGGACTGTTCCATGAGAGCGATGAGCCTCGAGCAGATTTATTTTACTTAACTAATAGATGCAATATGGGTTTGGAGCCTAGTATTTATGAGGTGATGAAGAAATCAACGATAGCTACGGTATGGGTGGGTCGTACACCATTGTATGATTATGATGATTATTCCTTACCAAGATCTACCGTCATGCTAAATGGGTCGTATCGTGATATAAGAGTTTTGGATGGCAATGGCGCGATATTATTCTTGATGTGGAAGTACCCAGATATAATAAAGAAGGATTTGACGTATGATCCTGCGTGGGCGATGAACTTTGCCGTATCATTGAAGGAACCCATACCAGACCCACCAGTACCAGATATTTCGCTATGTAGATTTATTGGATTACGTGTCGAATCTTCCGTGTTAAGGGTTCGGAATCCTACACTTCACGAGACAGCGGATGAACTTAAGCGAATGGGGTTAGATCTCTCAGGACACCTATATGTGACGTTAATGTCCGGTGCCTACGTCACAGACTTGTTTTGGTGGTTTAAGATGATTTTAGAATGGTCATCGCAGGGGAAGGAACAGAAAATACGTGATTTGAAGAGGTCAGCAGCTGAGGTTATTGAGTGGAAGGAGCAAATGGCTGAGCGTCCGTGGCACGTTAGAAATGATTTAATTGCCGCGCTAAGGGAGTATAAACGTAAAATGGGAACGAGAGAGGGGGCCTCGATTGATTCGTGGCTTGAATTACTGCGTCACTTA
>AFK91771
ATGCCTGAGCCACACGCAGTACTTTATGTCACAAACGAGCTCTCTCACCTTGTTAAGAGTGGTTATTTACCCATATGGCATCTGACAGGAGATGAAAGCTTAAACGATTTATGGCTGGAGAATGGAAAGTACGCGACGGACGTCTATGCATATGGAGATGTGTCGAAGTGGACGATAAGACAGCTTCGAGGTCATGGATTTATTTTTATTAGCACACATAAGAATGTTCAACTTGCAGACATCATTAAAACAGTTGATGTTCGCGTATCACGTGAAGTTGTTAGAAGCCAAGATATGAAAATGTTTGAAAATGAAGTAGGTCGGCGTCGAATTAGGATGCGGAAAGGTTTTGGTGACGCACTAAGAAACTATGCCTTCAAGGTCGCAATCGAGCTTCATGGATCAGAGGCGGAAACGCTAAATGACGCAAATCCCCGATTACATAAGGTGTATGGGATGCCAGAAATCCCTCCGTTGTACATGGAGTACGCTGAAGTTGGAGATAAATTTGATGATGAACCAACTGATGAGAAGTTAGTCTCTATGTTGGATTACATAATTTATAGTGCGGAGGAGGTACATTATGTAGGATGCGGCGATTTACGCACCTTGATGCTGTTTAAGAAACGTTCACCTGGGCGGTTTAAGAGAGTGTTGTGGCATGTTTATGACCCGATTGCACCGCAGTGTTCGGATACGAACGTCATCGTACATAATGTTATAGTTGATTCCAAAAAAGACGTTTTGAAGCATATGAATTTTTTAAAACGCGTTGAGAGATTATTTGTATGGGATGTCTCATCGGACCGAAATCAAATGGATGATGATGAATGGGAATCGACAAGATTCGCAGAAGATAGGTTGGGTGAGGAAATAGCGTATGAGATGGGCGGAGCTTTTTCTAGCGCTTTAATCAAACATAGGATACCAGCCAAGAAGGATGAATATCACTGCATATCGACTTACCTGCTCCCACAACCGGGAGCGGATACGGATATGTATGAGTTAAGAAATTTCATGAAACTAAAGGGTTATTCACATATAGATCGCCACATGCATCCTGATGCAGCAGTGATGAAAGTTGTGTCTCGTGATGTACGTAGAATGGTCGAGACGTTTCATGGCAAGGATCGTGGGCGATTCCTTAAGAAAAGAATTTTTGAACATTTACACATCATGCGCAAGAATGGATTGTTTCATGAGAGCGACGAGCCTCGAGCAGATCTATTCTACTTAACCAATAGGCGCAATATGGGCTTGGAGCCTAGCATTTATGAGGTGATGAAGAAGTCAACAATAGCCACAGTATGGGTAGGTCGCACACCTTTGTATGATTATGACGATTATTCTTTACCAAGATCTACTGTTATGCTAAACGGGTCGTATCGTGATATAAGAGTTTTGGATGGTAATGGCGCGATATTGTTCTTAATGTGGAAGTACCCGGATATAATAAAGAAGGATTTGACGTATGATCCCGCGTGGGCGATGAACTTTGCCGTATCATTGAAAGAGCCCATACCGGACCCGCCAGTACCGGATATCTCATTGTGTAGATTTATCGGATTACGCGTCGAATCTTCTGTGTTAAGGGTTCGGAACCCCACGCTTCATGAGACAGCGGATGAGCTTAAGCGAATGGGACTAGACCTCTCGGGACACCTATACGTGACGTTGATGTCAGGCGCTTATGTCACAGATCTGTTTTGGTGGTTTAAGATGATCTTAGAGTGGTCATCGCAGGGGAAGGAACAGAAAATACGTGACTTGAAGAGGTCAGCGGCTGAGGTTATTGAATGGAAGGAGCAGATGGCGGAACGTCCGTGGCATGTTAGAAATGATTTAATTGCTGCACTAAGGGAGTATAAACGTAAAATGGGAACGAGAGAGGGGGCTTCGATTGACTCGTGGCTTGAGTTACTGCGTCACTTA
>AFK91759
ATGCCTGAGCCACACGCAGTACTTTATGTCACAAACGAGCTCTCTCACCTCATTAAAGGTGGCTATTTGCCCATATGGCACCTGACAGGAGACGAAAGTTTAAACGACTTGTGGTTGGAGAATGGAAAGTACGCAACGGATGTTTATGCATATGGAGATGTGTCGAGGTGGACGATAAGACAGCTTCGAGGCCATGGGTTTATTTTTATTAGTACACATAAGAGTGTCCAACTTGCAGACATCATCAAAACAGTCGATGTTCGCGTGTCGCGTGAAATTGTCAAAAGCCAAGATATGAAAACGTTTGAAAATGAAATAGGTCGGCGTCGAATTAAGATGCGAAAAGGTTTTGGTGATGCACTAAGGAGCTACGCTTTCAAGGTCGCAATCGAGTTTCATGGATCAGAGGCGGAAACATTAAATGATGCGAATCCCCGGTTACATAGAGTGTATGGGATGCCAGAAGCTCCTCCGCTGTATATGGAATATGCTGAAATTGGAAATAAATTTGACGACGAACCAACTGATGAAAAGTTAGTTTCCATGCTAGATTACATGATTTATAGCGCAGAGGAAATACATTATGTTGGATGCGGCGATTTACGTACTTTGATGCAGTTTAAGAAACGTTCGCCTGGGCGGTTTAAGAGAGTGTTGTGGCACGTCTATGATCCGATTGCACCACAGTGTCCAGATACGAATGTCATCGTACATAATGTTATGGTTGATTCCAAGAAAGACATTCTAAAGCATATGAATTTCTTAAAACGTGTTGAAAGATTGTTTATATGGGATGTATCATCTGACCGAAATCAGATGGATGATGACGAATGGGAATCGACGAGATTCGCAGAAGATAGGCTGGGTGAAGAAATAGCGTATGAGATGGGTGGGGCTTTCTCTAGCGCCTTAATCAAACATAGGATACCAGCTAAGAGGGATGAATATCACTGTATATCAACTTATCTGCTCCCACAGCCGGGGGCGGATACGGATATGTATGAGTTAAGGAATTTTATGAAACTAAAAGGTCATTCACACGTAGATCGTCATATGCATCCTGATGCAGCGGTGATGAAAATAGTGTCCCGTGATGTACGTAGAATGGTCGAGATGTTTCATGGTAAGGATCGTGGGCGATTCCTTAAGAAAAGAATTTTTGAACATCTACACATTATGCGCAAGAATGGACTGTTTCATGAGAGTGATGAGCCTCGAGCAGATTTATTTTACTTGACCAATAGATGTAATATCGGCCTGGAATCTAGCATTTATGAGGTGATGAGGAAGTCAACAATAGCCACAGTATGGGTGGGTCGCACACCGTTGTATGATTATGACGACTATCCCTTACCAAGATCTACCGTCATGCTAAACGGGTCGTATCGTGATATGAGAGTTTTGGATGGCAATGGCGCGATATTATTCTTGATGTGGAAGTACCCAGATATAATAAAGAAGGATTTGACGTATGATCCTGCGTGGGCTATGAACTTTGCCGTATCATTGAAGGAACCCATACCGGACCCACCAGTACCAGATATTTCATTATGTAGATTTATCGGATTGCGCGTTGAATCTTCTGTGTTAAGAGTCCGGAACCCAACACTCCACGAGACTGCAGATGAGCTTAAGCGAATGGGGTTGGATCTTTCAGGACACCTATACGTGACGTTAATGTCTGGCGCTTATGTCACGGATTTGTTCTGGTGGTTCAAGATGATTTTAGAGTGGTCATCGCAGGGAAGGGAACAGAAAATACGTGATTTGAAGGGGTCAGCGGCTGAGGTTATTGAGTGGAAGGAACAAATGGCTGAGCGTCCGTGGCATGTTAGAAATGATTTAATTGCTGCGCTAAGGGAGTATAAGCGTAAGATGGGAACGAGAGAGGGGGCCTCGATCGATTCATGGCTTGAATTACTGCGTCACTTA
>AFK91747
ATGCCTGAGCCACACGCAGTACTTTATGTCACAAACGAGCTCTCTCACCTCGTTAAGGGCGGCTATTTACCTATATGGCATCTGACAGGAGATGAAAGCTTAAACGACTTGTGGTTGGAGAATGGAAAGTACGCGACGGATGTTTATGCATATGGAGATGTGTCGAGGTGGACGATAAGACAGCTACGAGGCCATGGATTTATTTTTATTAGCACACATAAGAATGTTCAGCTTGCAGACATCATTAAAACAGTTGATGTTCGCGTATCACGTGAAGTTGTTAGAAGCCAAGATATGAAAATGTTTGAAAATGAAGTAGGTCGGCGTCGAATTAGGATGCGGAAAGGCTTTGGTGACGCACTAAGAAGCTATGCCTTCAAGGTCGCAATCGAGTTTCATGGATCAGAGGCGGAAACACTAAATGACGCAAATCCCCGACTACATAAGGTGTATGGGATGCCGGAAATCCCTCCGTTGTATATGGAATATGCTGAAATTGGAAATAAATTTGACGATGAACCAACTGATGAGAAGTTAGTCTCCATGCTGGATTACATAATTTATAGTGCGGAGGAGGTACATTATGTAGGATGCGGCGATTTACGCACTTTGATGCAGTTTAAGAAACGTTCACCTGGGCGGTTTAAGAGAGTGTTGTGGCACGTCTATGACCCGATTGCACCGCAGTGTCCAGATACGAATGTTATCGTACATAATGTTATGGTTGACTCCAAGAGAGACATTTTAAAGCATATGAATTTTTTAAAACGTGTTGAAAGATTATTCATATGGGATGTATCATCGGATCGAAATCAAATGGATGATGATGAATGGGAGTCGATGAGGTTCGCAGAAGATAGGTTGGGTGAGGAAATAGCGTATGAGATGGGCGGAGCTTTTTCTAGCGCCCTAATCAAACATAGGATACCAGCCAAGAGGGATGAATATCACTGTATATCGACTTACTTGCTCCCACAACCGGGAGCGGATACGGAGATGTATGAGTTAAGAAATTTCATGAAACTAAAGGGTTATTCACATGTAGATCGTCACATGCATCCTGATGCGGCGGTGATGAAGGTTGTGTCTCGTGATGTACGTAGAATGGTCGAGATGTTTCATGGTAAAGATCGTGGGCGATTCCTTAAGAAAAGAATTTTCGAACATCTACACATCATACGCAAGAACGGATTGTTTCATGAGAGCGACGAGCCTCGAGCAGACCTATTCTACTTAACCAATAGGTGCAATATGGGCTTGGAGCCTAGCATTTATGAGGTGATGAAGAAGTCAACAATAGCCACAGTATGGGTGGGTCGCACACCTTTGTATGATTATGACGACTATTCCTTACCAAGATCTACCGTCATGCTAAATGGGTCGTATCGTGATATAAGAGTTTTGGATGGTAATGGCGCGATATTGTTCTTAATGTGGAAGTACCCGGATATAATAAAGAAGGATTTGACGTATGACCCTGCGTGGGCGATGAACTTTGCCGTATCATTGAAAGAGCCCATACCAGACCCGCCAGTGCCGGACATTTCATTATGTAGATTTATCGGATTACGTGTTGAATCTTCTGTTTTAAGGGTTCGGAATCCCACGCTTCATGAGACTGCGGATGAGCTTAAGCGAATGGGGCTGGATCTCTCAGGACACCTATACGTGGCGTTGATGTCTGGCGCTTACGTCACAGATCTGTTTTGGTGGTTTAAGATGATCTTAGAGTGGTCATCGCAGGGGAAGGAACAAAAAATACGTGATTTGAAGAGGTCAGCGGCTGAGGTTATTGAGTGGAAGGAGCAGATGGCGGAACGTCCGTGGCATGTTAGAAATGATTTAATTGCTGCGTTAAGGGAGTATAAACGTAAAATGGGAGCGAGAGAGGGGGCCTCGATTGACTCGTGGCTTGAATTACTGCGTCACTTA
>AFK91735
ATGCCTGAGCCACACGCAGTACTTTATGTCACAAACGAGCTCTCTCACCTCGTTAAGGGCGGCTATTTACCTATATGGCATCTGACAGGAGATGAAAGCTTAAACGACTTGTGGTTGGAGAATGGAAAGTACGCGACGGATGTTTATGCATATGGAGATGTGTCGAGGTGGACGATAAGACAACTACGAGGCCATGGATTTATTTTTATTAGCACACATAAGAATGTTCAGCTTGCAGACATCATTAAAACAGTTGATGTTCGCGTATCACGTGAAGTTGTTAGAAGCCAAGATATGAAAATGTTTGAAAATGAAGTAGGTCGGCGTCGAATTAGGATGCGGAAAGGCTTTGGTGACGCACTAAGAAGCTATGCCTTCAAGGTCGCAATCGAGTTTCATGGATCAGAGGCGGAAACACTAAATGACGCAAATCCCCGACTACATAAGGTGTATGGAATGCCGGAAATCCCTCCGTTGTATATGGAATATGCTGAAATTGGAAATAAATTTGACGATGAACCAACTGATGAGAAGTTAGTCTCCATGCTGGATTACATAATTTATAGTGCGGAGGAGGTACATTATGTAGGATGCGGCGATTTACGCACTTTGATGCAGTTTAAGAAACGTTCACCTGGGCGGTTTAAGAGAGTGTTGTGGCACGTCTATGACCCGATTGCACCGCAGTGTCCAGATACGAATGTTATCGTACATAATGTTATGGTTGACTCCAAGAGAGACATTTTAAAGCATATGAATTTTTTAAAACGTGTTGAAAGATTATTCATATGGGATGTATCATCGGATCGAAATCAAATGGATGATGATGAATGGGAGTCGATGAGGTTCGCAGAAGATAGGTTGGGTGAGGAAATAGCGTATGAGATGGGCGGAGCTTTTTCTAGCGCCTTAATCAAACATAGGATACCAGCCAAGAGGGATGAATATCACTGTATATCGACTTACTTGCTCCCACAACCGGGAGCGGATACGGAGATGTATGAGTTGAGAAATTTCATGAAACTAAAGGGTTATTCACATGTAGATCGTCACATGCATCCTGATGCGGCGGTGATGAAGGTTGTGTCTCGTGATGTACGTAGAATGGTCGAGATGTTTCATGGTAAAGATCGTGGGCGATTCCTTAAGAAAAGAATTTTCGAACATCTACACATCATACGCAAGAACGGATTGTTTCATGAGAGCGACGAGCCTCGAGCAGACCTATTCTACTTAACCAATAGGTGCAATATGGGCTTGGAGCCTAGCATTTATGAGGTGATGAAGAAGTCAACAATAGCCACAGTATGGGTGGGTCGCACACCTTTGTATGATTATGACGACTATTCCTTACCAAGATCTACCGTCATGCTAAATGGGTCGTATCGTGATATAAGAGTTTTGGATGGTAATGGCGCGATATTGTTCTTAATGTGGAAGTACCCGGATATAATAAAGAAGGATTTGACGTATGACCCTGCGTGGGCGATGAACTTTGCCGTATCATTGAAAGAGCCCATACCAGACCCGCCAGTGCCGGACATTTCATTATGTAGATTTATCGGATTACGTGTTGAATCTTCTGTTTTAAGGGTTCGGAATCCCACGCTTCATGAGACTGCGGATGAGCTTAAGCGAATGGGGCTGGATCTCTCAGGACACCTATACGTGACGTTGATGTCTGGCGCTTACGTCACAGATCTGTTTTGGTGGTTTAAGATGATCTTAGAGTGGTCATCGCAGGGGAAGGAACAAAAAATACGTGATTTGAAGAGGTCAGCGGCTGAGGTTATTGAGTGGAAGGAGCAGATGGCGGAACGTCCGTGGCATGTTAGAAATGATTTAATTGCTGCGTTAAGGGAGTATAAACGTAAAACGGGAGCGAGAGAGGGGGCCTCGATTGACTCGTGGCTTGAATTACTGCGTCACTTA
>AFK91723
ATGCCTGAGCCACACGCAGTACTTTATGTCACAAACGAGCTCTCTCACCTCGTTAAGGGCGGCTATTTGCCCATATGGCATTTGACAGGAGACGAAAGCCTAAACGACTTGTGGTTGGAGAATGGAAAGTACGCGACGGATGTTTATGCATATGGAGATGTGTCGAGGTGGACGATAAGACAGTTACGAGGCCATGGATTTATTTTTATTAGCACACATAAGAATGTTCAGCTTGCAGACATTATTAAAACAGTTGATGTTCGCGTATCACGTGAAGTTGTTAGTAGCCAAGATATGAAAATGTTTGAAAATGAAATAGGTCGGCGTCGAATTAGGATGCGGAAAGGCTTTGGTGACGCACTAAGAAGCTATGCCTTCAAGGTCGCAATCGAGTTTCATGGATCGGAGGCGGAAACACTAAATGACGCAAATCCCCGATTACATAAGGTGTATGGGATGCCGGAAATCCCTCCGTTGTATATGGAATATGCTGAAACTGGAAATAAATTTGACGATGAACCAACTGATGAAAAGTTAGTTTCCATGTTGGATTACATAATCTATAGTGCGGAGGAGGTACATTACGTCGGATGCGGCGATTTACGCACTTTGATGCAGTTTAAGAAACGTTCACCCGGGCGGTTTAAGAGAGTGTTGTGGCACGTCTATGACCCGATTGCACCGCAGTGTTCAGATTCGAATGTTATCGTACATAATGTTATGGTTGACTCCAAGAGGGATATTTTAAAGCATATGAATTTTTTAAAACGTGTTGAAAGATTATTCATATGGGATGTATCATCGGATCGAAATCAAATGGATGATGATGAATGGGAGTCGACGAGGTTCGCAGAAGATAGGTTGGGTGAGGAAATAGCGTATGAGATGGGCGGAGCTTTTTCTAGCGCCTTAATCAAACATAGGATACCAGCCAAGAGGGATGAATATCACTGTATATCGACTTACCTGCTCCCACAACCGGGAGCGGATACGGAGATGTATGAGTTAAGAAATTTCATGAGACTAAAGGGTTACTCACATGTAGATCGTCACATGCATCCTGATGCGGCGGTGATGAAGGTTGTGTCTCGTGATGTACGTAGAATGGTCGAGATGTTTCATGGTAAAGATCGTGGGCGATTCCTTAAGAAAAGAATTTTCGAACATCTACACATCATACGCAAGAACGGATTGTTTCATGAGAGCGATGAGCCTCGAGCAGACTTATTCTACTTAACCAATAGGTGCAATATGGGCTTGGAGCCTAGCATTTATGAGGTGATGAAGAAGTCAACAATAGCCACAGTATGGGTGGGTCGCACACCTTTGTATGATTATGACGACTATTCCTTATCAAGGTCTACCGTCATGCTAAATGGGTCGTATCGTGATATAAGAGTTTTGGATGGTAATGGCGCAATACTGTTCTTAATGTGGAAGTACCCGGATATAATAAAGAAGGACTTGACGTATGATCCTGCGTGGGCGATGAACTTTGCTGTATCATTGAAGGAGCCCATACCAGATCCACCAGTACCGGACATTTCATTGTGTAGATTTATCGGATTACGTGTTGAATCTTCTGTGTTAAGGGTTCGGAATCCCACGCTTCATGAGACTGCGGATGAGCTTAAGCGAATGGGGCTGGATCTCTCAGGACACCTATACGTGACGTTGATGTCTGGCGCTTACGTCACAGATCTGTTTTGGTGGTTTAAAATGATCTTAGAGTGGTCATCGCAGGGGAAGGAACAAAAAATACGTGATTTGAAGAGGTCAGCGGCTGAGGTTATCGAGTGGAAGGAGCAGATGGCGGAACGTCCGTGGCATGTTAGAAATGATTTAATTGCTGCGCTAAGGGAGTATAAACGTAAAATGGGAGCGAGAGAGGGGGCCTCGATTGACTCGTGGCTTGAATTACTGCGTCACTTA
>AFK91711
ATGCCTGAGCCACACGCAGTACTTTATGTCACAAACGAGCTCTCTCACCTTGTTAAGAGTGGTTATTTACCTATATGGCATCTGACAGGAAACGAAAGCTTAAACGACTTGTGGCTGGAGAATGGAAAGTACGCGACGGATGTCTATGCATATGGAGATGTGTCGAAGTGGACGATAAGACAGCTTCGGGGTCATGGATTTATTTTTATTAGCACACATAAGAATGTTCAACTTGCAGACATCATTAAAACAGTCGATGTTCGCGTATCACGTGAAGTTGTTAGAAGCCAAGATATGAAAATGTTTGAAAATGAAGTAGGTCGGCGTCGAATTAGGATGCGGAAAGGTTTTGGTGACGCACTAAGAAGCTATGCCTTCAAGGTCGCAATCGAGTTTCATGGATCAGAGGCGGAAACGCTAAACGACGCAAATCCCCGATTACATAAGGTGTATGGGATGCCAGAAATCCCTCCGTTGTACATGGAGTACGCTGAAGTGGGAGATAAATTTGATGATGAACCAACTGATGAAAAGTTAGTCTCTATGTTGGATTACATAATTTATAGTGCGGAGGAAGTACATTATGTAGGATGCGGCGATTTACGCACCTTGATGCTGTTTAAGAAACGTTCACCTGGGCGGTTTAAGAGAGTGTTGTGGCATGTCTATGACCCGATTGCACCGCAGTGTTCGGATACGAACGTCATCGTACATAATGTTATAGTTGATTCCAAAAAAGACGTTTTAAAGCATATGAATTTTTTAAAACGCGTCGAGAGATTATTTGTATGGGATGTCTCATCGGACCGAAATCAAATGGATGATGATGAATGGGAATTGACGAGATTCGCAGAAGATAGGTTGGGTGAGGAAATAGCGTATGAGATGGGCGGAGCTTTTTCTAGCGCTTTAATCAAACATAGGATACCAGCCAAGAGGGATGAATATCACTGTATATCGACTTACTTGCTCCCACAACCGGGAGCGGATACGGACATGTATGAGTTAAGAAATTTCATGAAACTAAAGGGTTATTCACATGTAGATCGCCACATGCATCCTGATGCAGCAGTGATGAAAGTTGTGTCTCGTGATGTACGTAGAATGGTCGAGACGTTTCATGGCAAGGATCGTGGGCGATTCCTTAAGAAAAGAATTTTTGAACATTTACACATCATGCGCAAGAATGGATTGTTTCATGAGAGCGACGAGCCTCGAGCAGATCTATTCTACTTAACCAATAGGCGCAATATGGGCTTGGAGCCTAGCATTTATGAGGTGATGAAGAAGTCAACAATAGCCACAGTATGGGTAGGTCGCACACCTTTGTATGATTATGACGATTATTCTTTACCAAGATCTACTGTCATGCTAAACGGGTCGTATCGTGATATAAGAGTTTTGGATGGTAATGGCGCGATATTGTTCTTAATGTGGAAGTACCCGGATATAATAAAGAAGGATTTGACGTATGATCCCGCGTGGGCGATGAACTTTGCCGTATCATTGAAAGAGCCCATACCGGACCCGCCAGTACCGGATATTTCATTGTGTAGATTTATCGGATTACGCGTCGAGTCTTCTGTGTTAAGGGTTCGGAACCCCACGCTTCATGAGACAGCGGATGAGCTTAAGCGAATGGGACTAGACCTCTCAGGACATCTATACGTGACGTTGATGTCAGGCGCTTATGTCACAGATCTGTTTTGGTGGTTTAAGATGATCTTAGAGTGGTCATCGCAGGGGAAGGAACAGAAAATACGTGACTTGAAGAGGTCAGCGGCTGAGGTTATTGAATGGAAGGAGCAGATGGCGGAACGTCCGTGGCATGTTAGAAATGATTTAATTGCTGCACTAAGGGAGTATAAACGTAAAATGGGAACGAGAGAGGGGGCTTCGATTGACTCGTGGCTTGAGTTACTGCGTCACTTA
>AFK91699
ATGCCTGAGCCACACGCAGTACTTTATGTCACAAACGAGCTCTCTCACCTTGTTAAGAGTGGTTATTTACCCATATGGCATCTGACAGGAGACGAAAGCTTAAACGATTTGTGGCTGGAGAATGGAAAGTACGCGACGGATGTCTATGCATATGGAGATGTGTCGAAGTGGACGATAAGACAGCTTCGAGGTCATGGATTTATTTTTATTAGCACACATAAGAATGTTCAACTTGCAGACATCATTAAAACAGTTGATGTTCGCGTATCACGTGAAGTTGTTAGAAGCCAAGATATGAAAATGTTTGAAAATGAAGTAGGTCGGCGTCGAATTAGGATGCGGAAAGGTTTTGGTGACGCACTAAGAAGCTATGCCTTCAAGGTCGCAATCGAGTTTCATGGATCAGAGGCGGAAACGCTAAATGACGCAAATCCCCGATTACATAAGGTGTATGGGATGCCAGAAATCCCTCCGTTGTACATGGAGTACGCTGAAGTTGGAGATAAATTTGATGATGAACCAACTGATGAGAAGTTAGTCTCTATGTTGGATTATATAATTTATAGTGCGGAGGAGGTACATTATGTAGGATGCGGCGATTTACGCACCTTGATGCTGTTTAAGAAACGTTCGCCTGGGCGGTTTAAGAGAGTGTTGTGGCATGTCTATGACCCGATTGCACCGCAGTGTTCGGATACGAACGTCATCGTACATAATGTTATAGTTGATTCCAAAAAAGACGTTTTAAAGCATATGAATTTTTTAAAACGCGTTGAGAGATTATTTGTATGGGATGTCTCATCGGACCGAAATCAAATGGATGATGATGAATGGGAATCGACGAGATTCGCAGAAGATAGGTTGGGTGAGGAAATAGCGTATGAGATGGGCGGAGCTTTTTCTAGCGCTTTAATCAAACATAGGATACCAGCCAAGAGGGATGAATATCACTGCATATCGACTTACTTGCTCCCACAACCGGGAGCGGATACGGATATGTATGAGTTAAGAAATTTCATGAAACTAAAGGGTTATTCACATGTAGATCGCCACATGCATCCTGATGCAGCAGTGATGAAAGTTGTGTCTCGTGATGTACGTAGAATGGTCGAGACGTTTCATGGCAAGGATCGTGGGCGATTCCTTAAGAAAAGAATTTTTGAACATTTACACATCATGCGCAAGAATGGATTGTTTCATGAGAGCGACGAGCCTCGAGCAGATCTATTCTACTTAACCAATAGGCGCAATATGGGCTTGGAGCCTAGCATTTATGAGGTGATGAAGAAGTCAACAATAGCCACAGTATGGGTAGGTCGCACACCTTTGTATGATTATGACGATTATTCTTTACCAAGATCTACTGTCATGCTAAACGGGTCGTATCGTAATATAAGAGTTTTGGATGGTAATGGCGCGATATTGTTCTTAATGTGGAAGTACCCGGATATAATAAAGAAGGATTTGACGTATGATCCCGCGTGGGCGATGAACTTTGCCGTATCATTGAAAGAGCCCATACCGGACCCGCCAGTACCGGATATTTCATTGTGTAGATTTATCGGATTACGCGTCGAATCTTCTGTGTTAAGGGTTCGGAACCCCACGCTTCATGAGACAGCGGATGAGCTTAAGCGAATGGGACTAGACCTCTCAGGACACCTATACGTGACGTTAATGTCAGGCGCTTATGTCACAGATCTGTTTTGGTGGTTTAAGATGATCTTAGAGTGGTCATCGCAGGGGAAGGAACAGAAAATACGTGACTTGAAGAGGTCAGCGGCTGAGGTCATTGAATGGAAGGAGCAGATGGCGGAACGTCCGTGGCATGTTAGAAATGATTTAATTGCTGCACTAAGGGAGTATAAACGTAAAATGGGAACGAGAGAGGGGGCTTCGATTGACTCGTGGCTTGAGTTACTGCGTCACTTA
>AFK32284
ATGCCTGAGCCACACGCGGTACTTTATGTCACAAACGAGCTCGCTCACCTCGTTAAGAGTGGTTATTTGCCTATATGGCACTTGACGGGAGATGAAAGTTTAAATGATTTATGGTTAGAGAATGGGAAGTACGCGACAGATGTTTATGCATATGGAGATGTATCAAAGTGGACGATAAGACAGCTTCGAGGCCATGGATTTATTTTCATTAGTACACATAAGAGTGTTCAACTTGCAGATATCATCAAAACAGTCGACGTTCGCATATCGCGTGAAGTTGTCAAAAGCCAAGATATGAAAATGTTTGAAAATGAAATAGGTCGGCGTCGAATTAGGATGCGGAAGGGTTTTGGTGACGCGCTAAGGAGCTACGCTTTTAAGGTTGCGATCGAGTTTCATGGATCAGAGGCGGAAACATTAAACGATGCAAATCCCCGGTTACATAAAGTGTATGGGATGCCAGAAGCGCCTCCGTTGTATATGGAATATGGTGAAATTGGAAATAAATTTGATGATGAACCCACTGATGAGAAGTTAGTCTCAATGTTGGATTACATAATTTATAGTGCGGAGGAGATACACTATGTTGGATGCGGCGATTTACGTACTTTGATGCAGTTTAAGAAGCGTTCGCCTGGGAGGTTTAAGAGGGTGTTGTGGCACGTCTATGATCCAATTGCGCCGCAGTGTTCAGATACGAATGTCATCGTACATAATGTTATGGTTGATTCCAAGAAAGACATCCTAAAGCATATGAACTTCTTAAAGCGTGTTGAAAGGTTATTTATATGGGATGTATCATCTGATCGAAATCAAATGGGCGATGACGAATGGGAATCGACGAGATTCGCAGAAGATAGGTTGGGTGAAGAAATCGCGTACGAGATGGGCGGAGCTTTCTCTAGCGCCTTGATCAAACATAGGATACCAGCTATGAGAGATGAATACCACTGCATATCGACTTACTTGCTCCCACAACCGGGAGCAGATACGGATATGTATGAGTTAAGAAATTTTATGAAACTAAAGGGCTACTCACATGTAGATCGTCACATGCATCCTGACGCAGCGGTGATGAAAGTTGTGTCCCGTGATGTACGTAGAATGGTCGAGATGTTCCACGGTAAGGATCGTGGGCGATTCCTTAAGAAAAGAATTTTTGAACATCTACACATTATACGTAAGAATGGACTGTTCCATGAGAGCGATGAGCCTCGAGCAGATTTATTTTACTTAACTAATAGATGCAATATGGGTTTGGAGCCTAGTATTTATGAGGTGATGAAGAAATCAACGATAGCTACGGTATGGGTGGGTCGTACACCATTGTATGATTATGATGATTATTCCTTACCAAGATCTACCGTCATGCTAAATGGGTCGTATCGTGATATAAGAGTTTTGGATGGCAATGGCGCGATATTATTCTTGATGTGGAAGTACCCAGATATAATAAAGAAGGATTTGACGTATGATCCTGCGTGGGCGATGAACTTTGCCGTATCATTGAAGGAACCCATACCAGACCCACCAGTACCAGATATTTCGCTATGTAGATTTATTGGATTACGTGTCGAATCTTCCGTGTTAAGGGTTCGGAATCCTACACTTCACGAGACAGCGGATGAACTTAAGCGAATGGGGTTAGATCTCTCAGGACACCTATATGTGACGTTAATGTCCGGTGCCTACGTCGCAGACTTGTTTTGGTGGTTTAAGATGATTTTAGAATGGTCATCGCAGGGGAAGGAACAGAAAATACGTGATTTGAAGAGGTCAGCAGCTGAGGTTATTGAGTGGAAGGAGCAAATGGCTGAGCGTCCGTGGCACGTTAGAAATGATTTAATTGCTGCACTAAGGGAGTATAAACGTAAAATGGGAACGAGAGAGGGGGCCTCGATTGATTCGTGGCTTGAATTACTGCGTCACTTA
>AFJ79075
ATGCCTGAGCCACACGCAGTGCTTTATGTCACAAACGAGCTCTCTCACCTCGTTAAGAGTGGTTATTTACCTATATGGCACCTGACAGGAGATGAAAGTTTAAACGACTTATGGTTGGAGAATGGGAAGTACGCGACAGATGTTTATGCATATGGAGATGTGTCGAAGTGGACGATAAGACAACTTCGAGGCCATGGGTTTATTTTTATTAGTACACATAAGAGTGTCCAACTTGCTGACATCATTAAGACAGTCGACGTTCGCGTATCGCGCGAAGTTGTTAAAAGCCAAGATATGAAAATGTTTGAAAATGAAATAGGTCGGCGTCGAATTAGGATGCGGAAAGGTTTTGGTGACGCACTAAGGAGCTACGCTTTTAAGGTCGCAATCGAGTTTCATGGATCGGAGGCGGAAACGTTAAACGATGCAAATCCCCGGTTACATAGAGTATATGGGATGCCAGAAGCCCCTCCGTTGTATATGGAATATGCTGAAATTGGAAATAAATTTGACGATGAACCGACTGATGAAAAGTTAGTCTCAATGTTGGATTACATAATTTATAGTGCAGAAGAAATACACTATGTTGGATGCGGCGATTTACGCACTTTGATGCAGTTTAAGAAACGTTCGCCTGGGCGGTTTAAGAGAGTGTTGTGGCACGTTTATGATCCAATTGCGCCGCAGTGTCCAGATACGAATGTCATCGTACATAATGTTATGGTTGATTCCAAGAAGGACATTCTAAAACATATGAATTTCTTAAAGCGCGTTGAAAGATTATTTATATGGGATGTATCATCTGATCGAAATCAAATGGATGATGACGAATGGGAGTCGACGAGATTCGCAGAGGATAGGCTGGGTGAAGAAATAGCGTATGAGATGGGCGGAGCTTTCTCTAGCGCCTTAATCAAACATAGGATACCGGCTAAGAGAGATGAATACCACTGTATTTCGACTTACTTGCTCCCACAACCGGGAGCGGATACGGATATGTATGAGCTAAGAAATTTTATGAAGCTAAAGGGTTACTCACACGTAGATCGTCATATGCATCCCGATGCGGCAGTGATGAAAGTTGTGTCCCGTGATGTGCGTAGAATGGTCGAGATGTTTCACGGTAAGGATCGTGGGCGATTCCTTAAGAAAAGAATTTTTGAACATCTACACATTATACGCAAGAATGGATTGTTTCATGAGAGTGATGAGCCTCGAGCGGATCTATTTTACTTAACCAATAGATGCAACATGGGTTTGGAGCCTAACATTTATGAGGTGATGAAAAAGTCAACAATAGCTACGGTATGGGTGGGTCGCACACCACTGTATGATTATGATGATTACTCCTTACCGAGATCTACCGTCATGCTAAACGGGTCGTATCGTGACATAAGAGTTTTGGATGGCAATGGCGCGATATTATTCTTGATGTGGAAGTACCCAGATATAATAAAGAAGGATTTGACGTATGATCCTGCGTGGGCGATGAACTTTGCCGTATCATTGAAGGAACCCATACCGGACCCACCAGTACCAGATATCTCACTATGTAGATTTATTGGATTACGTGTCGAATCTTCCGTGTTAAGGGTCCGGAATCCTACACTTCACGAGACAGCGGATGAGCTCAAACGAATGGGGTTAGACCTCTCAGGACACCTATATGTGACGTTAATGTCCGGTGCTTATGTCACAGATCTGTTCTGGTGGTTTAAGATGATTTTGGAGTGGTCGTCACAAGGGAAGGAACAGAAGATTCGTGATTTGAAGAGGTCAGCGGCTGAGGTTATTGAGTGGAAGGAACAAATGGCCGAGCGTCCGTGGCACGTTAGAAATGATTTAATTGCTGCGCTAAGGGAGTATAAGCGTAAAATGGGAACGAGAGAGGGGGCCTCGATTGATTCGTGGCTTGAATTACTGCGTCACTTA
>AFI73127
ATGCCTGAGCCACACGCAGTACTCTATGTCACAAATGAGCTCTCTCATATCGTTAAGGATGGATTTTTGCCAATATGGAAACTAACTGGAGATGAGAGTTTAAATGACTTATGGCTTGAAAATGGAAAGTACGCGACAGACGTATATGCGTACGGAGACGTTTCAAAGTGGACGATACGACAATTACGGGGTCATGGATTCATTTTTATAAGCACGCACAAGAACGTACAGCTAGCTGACATTATTAAGACGGTTGACGTCCGTATTCCTCGGGAGGTGCAAGAAGTCCAAGATATGAAAGCTTTTGAAAATGAGATCGGCAGACGCAGGATCCGTATGCGCAAGGGATTTGGTGATGCATTGAGAAATTACGCCTTTAAGATGGCTATCGAATTTCACGGGTCGGAGGCGGAAACGTTGAACGATGCAAATCCTCGGTTACATAAAATTTATGGAATGCCGGAAATACCGCCATTATACATGGAATATGCGGAAATAGGGACTAGATTTGACGATGAGCCGACTGATGAAAAGTTAGTATCAATGCTTGATTATATCGTTTACAGTGCCGAAGAGGTGCACTATGTTGGATGTGGTGACTTACGTACCCTAATGCAGTTCAAGAAACGATCACCAGGACGGTTTAGAAGGGTGTTATGGCACGTATATGACCCAATAGCACCTGAGTGTTCAGATCCAAACGTTATAGTTCATAATATTATGGTGGATTCAAAGAAAGACATTTTGAAACATATGAATTTTTTGAAACGTGTTGAGAGACTTTTCATATGGGATGTATCGTCAGATCGATCGCAGATGAATGATCATGAGTGGGAGACGACCAGGTTTGCGGAGGATAGATTGGGTGAGGAAATAGCTTATGAAATGGGTGGTGCATTTTCCAGTGCATTGATCAAGCACAGGATACCGAATTCAAAAGACGAATATCACTGCATTTCGACCTACTTATTCCCCCAACCGGGGGCCGATGCGGATATGTATGAATTAAGGAATTTCATGAGATTGAGAGGTTACTCACACGTGGATCGCCACATGCATCCAGACGCTTCCGTGACGAAAGTTGTTTCACGTGATGTGCGCAAAATGGTCGAATTGTATCACGGTCGCGATCGTGGTAGATTTCTAAAAAAGAGACTATTTGAACACCTTCATATTGTACGTAAGAATGGATTTTTACACGAAAGTGATGAGCCACGAGCGGATCTGTTTTATTTGACCAATCGGTGCAATATGGGATTGGAGCCTAGTATTTATAAGGTAATGAAGAAGTCGGTGATAGCTACTGCTTGGGTGGGCCGTGCGCCTTTATATGATTATGATGATTTCGCGTTACCCAGATCTACCGTTATGCTCAACGGATCCTACCGCGATATCAGAATTCTAGATGGCAATGGCGCAATCCTATTCCTAATGTGGAGGTACCCGGATATCGTAAAGAAAGATTTGACGTATGACCCTGCGTGGGCGATGAATTTTGCTGTTTCGCTAAAGGAGCCGATACCTGATCCTCCTGTGCCTGATATTTCTTTGTGTAGGTTCATCGGACTGCGCGTCGAATCATCCGTGCTGAGGGTCCGAAACCCAACATTACATGAGACGGCTGACGAACTGAAACGGATGGGATTGGATTTGTCTGGTCATTTATATGTCACATTAATGTCCGGCGCTTATGTCACAGATCTGTTTTGGTGGTTTAAGATGATTCTAGATTGGTCTGCGCAAAACAGGGAGCAAAAACTACGCGATCTAAAGAGGTCTGCGGCGGAAGTAATTGAGTGGAAGGAGCAGATGGCCGAGCGTCCATGGCATGTGAGAAATGATCTGATCGCTGCGCTAAGGGAATACAAACGGAAAATGGGGATGAGAGAGGGAGCCTCGAATGATTCGTGGCTAGAATTACAGCGTCACTTA
>AFI73118
ATGCCTGAGCCACACGCAGTGCTTTATGTCACAAACGAGCTCTCTCACCTCGTTAAGGGTGGTTATTTACCTATATGGCACCTGACAGGAGATGAAAGTTTAAACGACTTATGGTTGGAGAATGGGAAGTACGCGACAGATGTTTATGCGTATGGAGATGTGTCGAGGTGGACGATAAGACAACTTCGAGGCCATGGGTTTATTTTTATTAGTACACATAAGAGTATCCAACTTGCTGACATCATTAAGACAGTCGATGTTCGCGTATCGCGTGAAGTTGTCAAAAGCCAAGATATGAAAATGTTTGAAAATGAAATAGGCCGGCGTCGAATTAGGATGCGGAAAGGTTTTGGTGATGCACTAAGGAGCTACGCTTTTAAGGTCGCAATCGAGTTTCATGGATCGGAGGCGGAAACATTAAACGACGCAAATCCCCGGTTACATAGAGTGTATGGGATGCCAGAAGCCCCTCCGTTGTATATGGAATATGCTGAAATCGGAAATAAATTTGATGATGAACCGACTGATGAGAAGTTAGTCTCAATGTTGGATTACATAATTTATAGTGCAGAAGAAATACACTATGTTGGATGCGGCGATTTGCGCACTTTGATGCAATTTAAAAAACGTTCGCCTGGGCGGTTTAGGAGAGTGTTGTGGCACGTTTATGATCCAATTGCGCCGCAGTGTTCAGATACGAATGTCATCGTACATAATGTTATGGTTGATTCCAAGAAGGACATTCTAAAGCATATGAATTTCTTAAAGCGCGTAGAAAGATTATTTATATGGGATGTATCATCTGATCGAAATCAAATGGATGATGACGAATGGGAATCAACGAGATTCGCAGAAGATAGGCTGGGTGAAGAAATAGCGTATGAAATGGGCGGAGCTTTTTCTAGCGCTTTAATCAAACATAGGATACCAGCTAAGAGAGATGAATACCACTGTATATCGACTTACTTGCTCCCCCAACCGGGAGCGGATACGGATATGTATGAGTTAAGAAATTTTATGAAACTAAAGGGTTACTCGCACGTAGATCGTCACATGCATCCCGATGCGGCGGTGATGAAAGTTGTGTCCCGTGATGTACGTAGAATGGTCGAGATGTTTCACGGTAAGGATCGTGGGCGATTCCTTAAGAAAAGAATTTTTGAACATTTACACATTATACGCAAGAATGGATTGTTTCATGAGAGCGATGAGCCTCGAGCGGATCTATTTTACTTAACCAACAGATGCAATATGGGTTTGGAGCCTAGCATTTATGAAGTGATGAAAAAGTCAACGATAGCTACGGTATGGGTGGGTCGCACGCCACTGTATGATTATGATGATTATTCCTTACCAAGATCTACCGTCATGCTAAACGGGTCGTATCGTGATATAAGAGTTTTGGATGGCAATGGCGCGATATTATTCTTGATGTGGAAGTACCCAGATATAATAAAGAAGGATTTGACGTATGATCCCGCGTGGGCGATGAACTTTGCCGTATCATTGAAGGAACCCATACCAGACCCACCGGTACCAGATATCTCACTATGTAGGTTTATTGGATTACGTGTCGAATCTTCCGTGTTAAGGGTTCGGAATCCTACACTTCACGAGACAGCGGATGAGCTTAAGCGAATGGGGTTAGATCTCTCAGGACACCTATATGTGACGTTAATGTCCGGTGCCTATGTCACAGATCTGTTCTGGTGGTTTAAGATGATTCTAGAATGGTCATCGCAAGGAAAGGAACAGAAAATACGTGATTTGAAGAGGTCAGCGGCTGAGGTTATTGAGTGGAAGGAGCAAATGGCTGAGCGTCCGTGGCACGTTCGAAATGATTTAATCGCTGCGCTAAGGGAGTATAAGCGTAAAATGGGAACGAGAGAGGGGGCCTCGATTGATTCGTGGCTTGAATTACTGCGTCACTTA
>AFH57185
ATGCCTGAGCCACACGCAGTACTCTATGTCACAAACGAGCTCTCTCACATCGTTAAGAGTGGATTTTTGCCAATATGGAGATTAACTGGAGATGAGAGTCTAAATGATCTATGGCTTGAAAATGGAAAATATGCGACTGATGTATATGCATACGGAGATGTATCAAAGTGGACGATACGGCAACTACGGGGTCATGGATTCATTTTCATAAGTACACACAAGAATATACAACTGGCTGATATCATTAAAACGGTCGATGTCCGTATTCCTCGGGAAGTCGCAAAAAGTCAAGATATGAAAGCATTTGAAAATGAAATTGGTAGACGCAGAATCCGTATGCGTAAGGGATTTGGTGATGCGCTGAGGAATTACGCCTTTAAGATGGCTATCGAGTTTCACGGGTCGGAAGCGGAGACGTTAAACGATGCAAATCCTCGATTGCATAAAATGTATGGAATGCCAGAGATACCGCCGCTATATATGGAATATGCGGAGATTGGAACTAGATTTGACGATGAGCCAACTGATGAAAAGTTAGTATCGATGCTTGATTATATCGTTTACAGCGCAGAGGAGGTACACTACGTAGGATGCGGTGACCTACGTACCTTGATGCAGTTCAAAAAACGTTCACCAGGACGGTTTAGAAGGGTATTATGGCACGTATATGATCCAATAGCACCGGAATCTTCAGATCCAAACGTTATAGTTCATAATGTTATGGTGGATTCAAAGAAAGACATTTTGAAACATATGAACTTTTTAAAACGTGTTGAAAGGCTCTTCATATGGGATGTGTCATCAGATCGATCGCAGATGGATGATGATGAATGGGAATCGACCAGATTCGCAGAGGATAGGTTGGGTGAGGAGATAGCTTATGAAATGGGCGGTGCGTTCTCCAGTGCATTGATAAAACATAGGATACCAAATTCAAGAGACGAGTATCACTGCATTTCGACTTACCTTCTGCCCCAGCCGGGGGCTGATGCGGATATGTACGAATTAAGGAATTTCATGAGATTGAAAGGTTACTCACATGTAGATCGCCATATGCACCCAGATGCATCCGTAATGAAAGTTGTTTCGCGTGATGTACGCAAAATGGTCGAATTGTATCATGGTTGCGATCGTGGCAGATTTCTGAAGAAGAGGCTATTTGAACACCTTCATATCGTACGTAAGAATGGATTTTTGCATGAAAGTGATGAACCACGAGCAGATCTGTTTTATTTGACCAATCGGTGCAACATGGGACTGGAACCAAGCATTTATGAAGTAATGAAGAAGTCGGTGATCGCTACAGCCTGGGTAGGCCGTGCTCCTCTATATGATTATGATGATTACGCGTTACCCCGATCTACTGTCATGTTCAATGGATCTTACCGTGATATCAGAATTCTAGATGGTAATGGCGCAATCCTATTTCTAATGTGGAAGTACCCAGACATTGTGAAGAAAGATTTAACATATGATCCAGCGTGGGCAATGAATTTCGCTGTCTCGTTAAAGGAGCCGATACCCGATCCCCCTGTGCCCGATATCTCCCTATGCAGATTTATCGGACTGCGCGTTGAGTCATCTGTGTTGAGGGTCCGAAACCCAACATTACATGAAACGGCTGATGAACTAAAACGGATGGGATTGGATTTATCTGGTCATCTATACGTCACATTGATGTCCGGCGCTTATGTCACAGATCTGTTCTGGTGGTTCAAGATGATTCTCGATTGGTCTGCGCAAAGCAAGGAGCAAAAATTACGTGATTTAAAGAGGTCTGCAGCGGAGGTAATCGAATGGAAGGAGCAGATGGCCGAGCGTCCATGGCACGTAAGAAATGATCTAATTGCAGCGTTGAGGGAGTACAAACGGAAAATGGGGACAAGAGAGGGAGCCTCGATCGATTCGTGGCTAGAATTACTGCGTCACTTA
>AEZ03692
ATGCCTGAGCCACACGCAGTACTTTACGTCACAAACGAGCTCTCTCACCTCGTTAAGAGTGGTTATTTACCTATATGGCACCTGACAGGAGATGAAAGTTTAAACGACTTATGGTTGGAGAATGGGAAGTACGCGACAGATGTTTATGCATATGGAGATGTGTCGAGGTGGACGATAAGACAACTTCGAGGCCATGGGTTTATTTTTATCAGTACACATAAGAGCGTCCAACTTGCTGATATCATTAAGACAGTCGACGTTCGCGTATCGCGTGAAGTTGTCAAAAGCCAAGATATGAAAATGTTTGAAAATGAAATAGGTCGGCGTCGGATTAGGATGCGGAAAGGTTTTGGTGACGCACTAAGGAGCTACGCTTTTAAGGTCGCAATCGAGTTTCATGGATCGGAGGCGGAAACATTAAACGATGCAAATCCCCGGTTACATAGAGTGTATGGAATGCCAGAAGCCCCTCCGTTGTATATGGAATATGCTGAAATTGGAAATAAATTTGATGATGAACCGACTGATGAAAAGTTAGTCTCGATGTTGGATTACATAATTTATAGTGCAGAAGAAATACACTATGTTGGATGCGGCGATTTACGCACTTTGATGCAGTTTAAGAAACGTTCACCTGGGCGGTTTAAGAGAGTGTTGTGGCATGTTTATGATCCAATTGCGCCGCAGTGTTCAGATACGAATGTCATCGTACATAATGTTATGGTTGATTCCAAGAAGGACATTCTAAAGCATATGAATTTCTTAAAGCGCGTTGAAAGATTATTTATATGGGATGTATCATCTGATCGAAATCAAATGGATGACGACGAATGGGAGTCGACGAGATTCGCGGAGGATAGGCTGGGTGAAGAAATTGCGTATGAGATGGGCGGAGCTTTCTCTAGCGCGTTAATTAAACACAGGATACCAGCTAAAAGAGATGAATACCACTGTATATCGACTTACTTGCTCCCACAACCGGGGGCGGATACGGATATGTATGAGCTAAGAAATTTTATGAAGCTAAAGGGTTACTCACACGTAGATCGTCACATGCATCCCGATGCGGCAGTGATGAAAGTTGTGTCCCGCGATGTGCGTAGAATGGTCGAGATGTTTCACGGTAAGGATCGTGGACGGTTCCTTAAGAAAAGAATTTTTGAACATTTGCACATCATACGCAAGAATGGACTGTTTCATGAGAGTGATGAGCCTCGAGCGGATCTATTTTACTTAACCAATAGATGCAATATGGGTTTGGAGTCTAGCATTTATGAGGTGATGAAAAAGTCAACGATAGCTACGGTATGGGTGGGTCGCGCACCACTGTATGATTATGATGATTATTCCCTATCAAGATCTACCGTCATGCTAAACGGGTCGTATCGTGATGTAAGAGTTTTGGATGGCAATGGCGCGATATTATTCTTGATGTGGAAGTACCCAGATATAATAAAGAAGGATTTGACGTATGATCCTGCGTGGGCGATGAACTTCGCCGTATCATTGAAGGAACCTATACCAGACCCACCAGTACCAGATATCTCACTATGCAGATTTATTGGATTGCGCGTCGAATCTTCCGTGTTAAGGGTTCGGAATCCTACACTTCACGAGACGGCGGATGAGCTTAAACGAATGGGGTTAGATCTCTCAGGACACCTATATGTGACGTTAATGTCCGGTGCTTATGTCACAGATCTGTTCTGGTGGTTTAAGATGATTTTAGAGTGGTCATCACAAGGGAAGGAACAAAAGATTCGCGACTTAAAGAGGTCAGCGGCTGAGGTTATTGAGTGGAAGGAACAAATGGCCGAGCGTCCGTGGCACGTTAGAAATGATTTAATTGCTGCGCTAAGGGAGTATAAACGCAAAATGGGAATGAGAGAGGGGGCCTCGATTGATTCGTGGCTTGAACTACTGCGTCACTTA
>AEP83823
ATGCCTGAGCCACACGCAGTACTTTATGTCACAAACGAGCTCTCTCACCTCGTTAAGAGTGGTTATTTACCTATATGGCACCTGACAGGAGATGAAAGTTTAAACGACTTGTGGTTGGAGAATGGGAAGTACGCGACAGATGTTTATGCATATGGAGATGTGTCGAGGTGGACGATAAGACAACTTCGAGGCCATGGATTTATTTTTATTAGTACACATAAGAGTGTCCAGCTTGCGGATATCATTAAGACAGTCGACGTTCGCATATCGCGTGAAGTTGTTAAAAGCCAAGATATGAAAATGTTTGAAAATGAAATAGGTCGGCGTCGAATTAGGATGCGGAAAGGTTTTGGTGACGCACTAAGGAGCTACGCTTTTAAGGTCGCAATCGAGTTTCATGGATCAGAGGCGGAAACATTAAACGATGCAAATCCTCGGTTACATAGAGTGTATGGGATGCCAGAAGCCCCTCCGTTGTATATGGAATATGCTGAAATCGGAAATAAATTTGATGATGAACCGACTGATGAGAAGTTAGTCTCAATGCTGGATTACATAATTTATAGTGCAGAAGAAATACACTATGTTGGATGCGGCGATTTACGCACTTTGATGCAGTTTAAGAAACGTTCGCCTGGGCGGTTTAAGAGAGTGTTGTGGCATGTCTATGATCCAATTGCGCCGCAGTGTTCAGATACGAATGTCGTCGTACATAATGTTATGGTTGATTCCAAGAAGGACATTCTAAAGCATATGAATTTCTTAAAGCGCGTTGAAAGATTATTTATATGGGATGTATCATCTGATCGAAATCAAATGGATGATGACGAATGGGAATCGACGAGGTTCGCAGAAGATAGGCTGGGTGAAGAAATAGCGTATGATATGGGCGGAGCTTTCTCTAGCGCTTTAATCAAACATAGGATACCAGCTATGAGAGATGAATACCACTGTATATCGACTTACTTGCTCCCACAACCGGGAGCGGATACGGATATGTATGAGTTAAGAAATTTTATGAAACTAAAAGGTTACTCACATGTTGATCGTCACATGCATCCTGATGCGGCGGTGATGAAAGTTGTGTCCCGTGATGTACGTAGAATGGTCGAGATGTTTCACGGTAAGGATCGTGGGCGATTCCTTAAGAAAAGAATTTTTGAACATCTACACATTATACGTAAGAATGGACTGTTTCATGAGAGCGATGAGCCTCGAGCGGATTTATTTTACTTAACCAATAGATGCAATATGGGTTTGGAGCCTAGCATTTATGAGGTAATGAAAAAATCAACAATAGCTACGGTATGGGTGGGTCGCACACCATTGTATGATTATGATGATTATTCCTTACCAAGATCTACCGTCATGCTAAACGGATCGTATCGTGATATAAGAGTCTTGGATGGCAATGGCGCGATATTATTCTTGATGTGGAAGTACCCAGATTTAATAAAGAAGGATTTGACGTATGATCCTGCGTGGGCGATGAACTTTGCCGTATCATTGAAGGAACCCATACCAGACCCACCAGTACCAGATATTTCACTATGTAGATTTATTGGATTACGTGTCGAATCTTCCGTGTTGAGGGTTCGAAATCCTACACTTCACGAGACAGCGGATGAGCTTAAGCGAATGGGGTTAGATCTCTCAGGACACCTATATGTAACATTAATGTCCGGTGCTTATGTCACAGATTTGTTCTGGTGGTTTAAGATGATTTTAGAGTGGTCATCGCAAGGGAAGGAACAGAAAATACGTGATTTGAGGAGGTCAGCGGCTGAGGTTATTGAGTGGAAGGAGCAAATGGCTGAGCGTCCGTGGCACGTTAGAAATGATTTAATTGCTGCACTAAGGGAGTATAAGCGTAAAATGGGAACGAGAGAGGGGGCCTCGATTGATTCGTGGCTTGAATTACTGCGTCACTTA
>AEU03959
ATGCCTGAGCCACACGCAGTACTCTATGTCACAAACGAGCTCTCTCATATCGTCAAGAGTGGATTTTTGCCAATATGGAGATTAACTGGAGATGAGAGTCTGAACGATTTATGGCTTGAAAATGGAAAATATGCGACAGATGTATATGCATACGGAGATGTATCAAAATGGACGATACGACAACTACGAGGTCATGGGTTCATTTTCGTAAGTACACACAAGAATATACAGCTGGCTGATATCATTAAAACGGTCGATGTTCGTATTCCTCGGGAAGTCGCAAAAAGTCAAGATATGAAAGCATTTGAAAATGAAATTGGTAGACGCAGAATCCGTATGCGTAAAGGATTTGGTGATGCGCTGAGGAATTACGCCTTTAAGATGGCTATCGAATTTCACGGGTCGGAAGCGGAGACGTTGAACGATGCAAATCCTCGATTGCATAAAGTTTACGGAATGCCAGAGATACCGCCGCTATACATGGAATATGCGGAGATTGGAACTAGATTTGACGATGAGCCAACTGATGAAAAGTTAGTATCGATGCTTGATTATATCGTTTACAGCGCAGAGGAGGTGCACTACGTTGGATGCGGTGACTTACGTACCTTGATGCAGTTTAAAAAACGTTCACCAGGACGGTTTAGAAGAGTATTATGGCACGTATATGATCCAATAGCGCCAGAATCTTCAGATCCAAACGTTATAGTTCATAACGTTATGGTAGATTCAAAGAAAGACATTTTGAAACATATGAACTTTTTAAAACGTGTTGAAAGACTTTTCATATGGGATGTGTCATCAGATCGATCGCAGATGGATGATGACGAATGGGAATCGACCAGATTCGCAGAGGACAGGTTGGGTGAGGAGATAGCTTATGAGATGGGTGGTGCGTTTTCCAGTGCATTGATTAAACATAGGATACCAAATTCAAGAGACGAGTATCACTGCATTTCGACTTACCTTCTCCCCCAGCCGGGGGCTGATGCGGATATGTACGAATTAAGAAATTTTATGAGATTGAAAGGTTACTCACATGTAGATCGCCACATGCATCCAGATGCCTCCGTGATGAAAGTTGTTTCGCGTGATGTACGCAAAATGGTCGAATTGTATCATGGCCGCGATCGTGGCAGATTTCTAAAGAAAAGGCTATTTGAGCACCTCCATATCGTACGTAAGAATGGGTTGCTGCATGAAAGTGATGAACCACGAGCAGATCTGTTTTATTTGACCAATCGGTGTAACATGGGATTGGAACCAAGCATTTATGAAGTAATGAAGAAGTCGGTGATCGCTACAGCCTGGGTAGGCCGTGCTCCTCTATATGATTATGATGATTACGCGTTACCCCGATCTACTGTCATGCTCAATGGATCTTACCGTGATATCAGAGTTCTAGATGGTAATGGCGCAATCCTATTTCTAATGTGGAAGTACCCAGATATTGTGAAGAAAGATTTAACATATGATCCAGCGTGGGCGATGAATTTTGCCGTCTCGTTAAAGGAGCCGATACCTGACCCCCCTGTGCCCGATATCTCCCTATGTAGATTCATCGGACTGCGCGTTGAGTCATCTGTGTTGAGGGTCCGAAACCCAACATTACATGAAACGGCTGATGAACTAAAGCGGATGGGATTGGATTTGTCTGGTCATCTATACGTCACATTGATGTCCGGCGCTTATGTCACAGATCTGTTCTGGTGGTTTAAGATGATTCTCGACTGGTCTGCGCAAAGCAAGGAACAAAAATTACGTGATTTAAAGAGGTCTGCAGCGGAGGTAATCGAATGGAAGGAGCAGATGGCCGAGCGTCCATGGCACGTGAGAAATGATCTAATTGCAGCGCTGAGGGAGTACAAACGGAAAATGGGGATGAGAGAGGGAGCCTCGATCGATTCGTGGCTAGAATTACTGCGTCACTTA
>AER60534
ATGCCTGAGCCACACGCAGTACTGTACGTGACCGACGAGCTCTCTCCTCTCGTTCAAGACGCTTTTCTGCCTGTATGGAGATTGACTGGGAATGAGAGTTTAAACGACTTATGGCTGAGTAATGGAAAGTATGCAACGGATGTGTATGCACTCGGGGATGTATCAAGGTGGTCAATAAGACAATTGCGAGGTCATGGATTCATTTTTATTAGTACTTATAAAAGCGTACAGTTGGCTGACATAATTAAGACTRTTGACGTACGCATTCCAAGAGATATTTTGAAGAACAAGGATATAAAAGCCTTCGAGAACGAGATTGGGCGACGACGTATTCGGATGCGGAAAAGTTTTGGTGATGCGCTACGGAGTTACGCATTTAAAGTTGCGATTGAGTTCCATGGATCGGAAGCGGAAACGTTGAATGATGCGAACCCCCGGTTGCATAAGATATATGGGCTGCCGAGAATTCCGCCATTCTATGTAGAATATTCAGATCAAAATGAAAGGTTTGAAGATGAATCGACAGACGAGAAGTTGGTGTCAATGCTTGATTATATTGTTTATAGCGCAGATGAGGTGCATTACGTGGGATGTGGCGACTTGCGTACTTTAATGCAATTCAAGAAGCGAGCACCAACACGGTTTAAAAGAACACAGTGGTTCGTTTATGACCCGATCGCACCACAATGCTCAGACATTAATGTAAAAGTGTATAATGTGCTTGTCGGTTCTAAGAGAGATATTCTGAGCAATATCAATTTCTCAAGGCGGGTTGAGAGATTGCTGATATGGGACGTGTCGTCAGATCGGGGACAGATGAGTGAAGAGGAGTGGGAATTCACGCGATTTGCGGAGGATAGAATGGGTGAAGAGATCGCAAATGAAATGGGCGGTGTGTTTTCTAGCGCACTAATCAAGCATAGGATTCCAAGAACGCGTGACGAATACCATTGCGTGTCAACGTACCTGTTCCCCCAGCCCGGAGCGGATGCGGACATGTATGAACTGAGGAACTTCATGCGGTTACAGGGCTTCTCGCACGTAGATCGCAGCGGACATCCAGAAGCTGCTATAATGAAGGTGGCATCGCATGCAGTCCGTAGGATGGTCGAGATGTTTCACGGCAGGGATCGGGGTAGGTTTTTAAAGAAACGATTGTTCGAATTCTTACATATTGTGAGACAAAATGGGCTGTTCCACGAGGGTGATGAGCCGAGAGCTGATATGTTTTATCTTACGAATAAATGTAATATGGGAATGGATGACAGCATATTCGAAGTAATGCGTAAATCTGTGATTTCGACTGTATGGATAGGTCGTACGCCACTATATGATTATGATGATTTTGCGATGCCACGCGCTACCGTGATGCTTACATGCTCCTACAAAGATATTAGAATGTTGGATGGAAATGGAGCGATCCTGTTTCTTATGTGGAAGTACCCAGGGTTAATAAAGAAAGACTTATCGTATGACCCAGCGTGGGCGATGAATTTTGCAGTCTCGCTGCGCGAACCGATACCAGAACCTCCGGTGCCAGATATTTCACTGTGTAGGTTCATTGGATTGCGCGTCGAATCTTCAGTGTTGAGGGTAAGGAATCCTACGTTACATGAGACGGCGGATGAACTGAAACGTATGGGCTTAGACTTGTCTGGTCATCTTTATGTGACGTTGATGTCGGGCGCCTATGTTACTGATTTGTTTTGGTGGTTTAGAATGATTTTGGAGTGGTCAGCACAGGGGCGTGAGCAAAAGCTGTACGATCTAACCAGATCAAATGCAGAAGTGATAGAGTGGAAGGAACAGGTGGCGGCAGGTCCGTGGCATGTTAGAAACGACCTCATAGCCGCGTTACGTGAATATAAACGAAGGATGGGAACGAGAGAGAGAGCCTCAGTGGATTCATGGCTAGAGTTACTGCGTCACCTG
>AEO19853
ATGCCTGAGCCACACGCGGTACTCTATGTCACAAACGAGCTCTCTCATATCGTCAAGAGTGGATTTCTGCCGATATGGAGATTAACTGGAGATGAGAGTTTAAACGATTTATGGCTTGAAAATGGAAAATATGCAACAGATGTATATGCATACGGAGATGTATCAAAGTGGACGATACGGCAATTACGAGGTCATGGGTTCATTTTCATAAGTACACACAAGAGTATACAGCTGGCGGATATCATCAAAACGGTCGATGTTCGTATTCCTCGGGAAGTTGCAAAAAGTCAGGATATGAAAGCATTTGAAAATGAAATTGGTAGACGCAGAATCCGTATGCGTAAGGGATTTGGTGATGCGCTGAGGAATTATGCCTTTAAGATGGCTATCGAATTTCATGGGTCGGAAGCGGAGACGTTGAACGATGCAAATCCTCGATTACATAAAGTTTATGGAATGCCAGAGATACCACCGCTATACATGGAATATGCAGAAATTGGAACTAGATTTGACGATGAGCCAACTGATGAAAAGTTAGTATCGATGCTTGATTATATCGTTTACAGTGCAGAGGAGGTGCACTACGTTGGATGCGGTGACCTACGTACCTTGATGCAGTTTAAAAAACGTTCACCGGGGCGGTTTAGAAGAGTATTATGGCACGTATATGATCCAATAGCACCGGAATCTTCAGATCCAAATGTTATAGTCCATAATGTCATGGTAGATTCGAAGAAAGACATTTTGAAACATATGAACTTTCTAAAACGTGTTGAAAGACTTTTCATATGGGATGTGTCCTCAGATCGATCGCAGATGGATGATGATGAATGGGAATCGACCAGATTCGCAGAGGACAGGTTGGGTGAGGAGATAGCTTATGAAATGGGTGGTGCGTTTTCCAGTGCATTGATTAAACATAGGATACCAAATTCAAGAGACGAGTATCACTGCATTTCGACTTACCTTCTCCCCCAGCCGGGGGCTGATGCGGATATGTACGAATTAAGGAATTTTATGAGATTAAAAGGTTACTCACATGTGGATCGCCACATGCATCCAGATGCCTCCGTAATGAAAGTTGTTTCGCGTGATGTGCGCAAAATGGTCGAATTGTATCATGGTCGCGATCGTGGCAGATTTCTAAAGAAGAGGCTATTTGAACACCTTCACATCGTACGTAAGAATGGGCTGCTGCATGAAAGTGATGAACCACGAGCAGATCTGTTTTATTTGACCAATCGGTGCAACATGGGATTGGAGCCAAGCATTTATGAAGTAATGAAGAAGTCGGTGATCGCTACAGCCTGGGTAGGCCGTGCTCCTCTATATGATTATGATGATTACGCGTTACCCAGATCTACCGTTATGCTCAATGGTTCTTACCGTGATATCAGAATTCTAGATGGCAATGGCGCAATCCTATTTCTAATGTGGAAGTACCCAGATATCGTGAAGAAAGATTTAACATATGATCCAGCGTGGGCGATGAATTTTGCTGTTTCGTTGAAGGAGCCGATACCTGATCCCCCTGTGCCCGATATCTCCCTATGTAGATTCATCGGACTGCGTGTTGAGTCATCTGTGTTGAGGGTCCGAAATCCGACATTACATGAAACGGCTGATGAACTAAAACGGATGGGATTGGATTTGTCTGGTCATCTGTACGTCACATTGATGTCCGGCGCTTATGTCACAGATCTGTTCTGGTGGTTTAAGATGATTCTTGACTGGTCCGCGCAAAGCAAGGAACAAAAATTACGTGATTTAAAGAGGTCTGCAGCGGAGGTGATCGAATGGAAGGAGCAGATGGCCGAGCGTCCATGGCACGTGAGAAATGATCTAATTGCAGCGCTGAGGGAATACAAACGGAAGATGGGGATGAGAGAGGGAGCCTCGATCGATTCGTGGCTAGAATTACTGCGTCACTTA
>AEO19841
ATGCCTGAGCCACACGCGGTACTCTATGTCACAAACGAGCTCTCTCATATCGTCAAGAGTGGATTTCTGCCGATATGGAGATTAACTGGAGATGAGAGTTTAAACGATTTATGGCTTGAAAATGGAAAATATGCAACAGATGTATATGCATACGGAGATGTATCAAAGTGGACGATACGGCAATTACGAGGTCATGGGTTCATTTTCATAAGTACACACAAGAGTATACAGCTGGCGGATATCATCAAAACGGTCGATGTTCGTATTCCTCGGGAAGTTGCAAAAAGTCAGGATATGAAAGCATTTGAAAATGAAATTGGTAGACGCAGAATCCGTATGCGTAAGGGATTTGGTGATGCGCTGAGGAATTATGCCTTTAAGATGGCTATCGAATTTCATGGGTCGGAAGCGGAGACGTTGAACGATGCAAATCCTCGATTACATAAAGTTTATGGAATGCCAGAGATACCACCGCTATACATGGAATATGCAGAAATTGGAACTAGATTTGACGATGAGCCAACTGATGAAAAGTTAGTATCGATGCTTGATTATATCGTTTACAGTGCAGAGGAGGTGCACTACGTTGGATGCGGTGACCTACGTACCTTGATGCAGTTTAAAAAACGTTCACCGGGGCGGTTTAGAAGAGTATTATGGCACGTATATGATCCAATAGCACCGGAATCTTCAGATCCAAATGTTATAGTCCATAATGTCATGGTAGATTCGAAGAAAGACATTTTGAAACATATGAACTTTCTAAAACGTGTTGAAAGACTTTTCATATGGGATGTGTCCTCAGATCGATCGCAGATGGATGATGATGAATGGGAATCGACCAGATTCGCAGAGGACAGGTTGGGTGAGGAGATAGCTTATGAAATGGGTGGTGCGTTTTCCAGTGCATTGATTAAACATAGGATACCAAATTCAAGAGACGAGTATCACTGCATTTCGACTTACCTTCTCCCCCAGCCGGGGGCTGATGCGGATATGTACGAATTAAGGAATTTTATGAGATTAAAAGGTTACTCACATGTGGATCGCCACATGCATCCAGATGCCTCCGTAATGAAAGTTGTTTCGCGTGATGTGCGCAAAATGGTCGAATTGTATCATGGTCGCGATCGTGGCAGATTTCTAAAGAAGAGGCTATTTGAACACCTTCACATCGTACGTAAGAATGGGCTGCTGCATGAAAGTGATGAACCACGAGCAGATCTGTTTTATTTGACCAATCGGTGCAACATGGGATTGGAGCCAAGCATTTATGAAGTAATGAAGAAGTCGGTGATCGCTACAGCCTGGGTAGGCCGTGCTCCTCTATATGATTATGATGATTACGCGTTACCCAGATCTACCGTTATGCTCAATGGTTCTTACCGTGATATCAGAATTCTAGATGGCAATGGCGCAATCCTATTTCTAATGTGGAAGTACCCAGATATCGTGAAGAAAGATTTAACATATGATCCAGCGTGGGCGATGAATTTTGCTGTTTCGTTGAAGGAGCCGATACCTGATCCCCCTGTGCCCGATACCTCCCTATGTAGATTCATCGGACTGCGTGTTGAGTCATCTGTGTTGAGGGTCCGAAATCCGACATTACATGAAACGGCTGATGAACTAAAACGGATGGGATTGGATTTGTCTGGTCATCTGTACGTCACATTGATGTCCGGCGCTTATGTCACAGATCTGTTCTGGTGGTTTAAGATGATTCTTGACTGGTCCGCGCAAAGCAAGGAACAAAAATTACGTGATTTAAAGAGGTCTGCAGCGGAGGTGATCGAATGGAAGGAGCAGATGGCCGAGCGTCCATGGCACGTGAGAAATGATCTAATTGCAGCGCTGAGGGAATACAAACGGAAGATGGGGATGAGAGAGGGAGCCTCGATCGATTCGTGGCTAGAATTACTGCGTCACTTA
>AEO19829
ATGCCTGAGCCACACGCGGTACTCTATGTCACAAACGAGCTCTCTCATATCGTCAAGAGTGGATTTCTGCCGATATGGAGATTAACTGGAGATGAGAGTTTAAACGATTTATGGCTTGAAAATGGAAAATATGCAACAGATGTATATGCATACGGAGATGTATCAAAGTGGACGATACGGCAATTACGAGGTCATGGGTTCATTTTCATAAGTACACACAAGAGTATACAGCTGGCGGATATCATCAAAACGGTCGATGTTCGTATTCCTCGGGAAGTTGCAAAAAGTCAGGATATGAAAGCATTTGAAAATGAAATTGGTAGACGCAGAATCCGTATGCGTAAGGGATTTGGTGATGCGCTGAGGAATTATGCCTTTAAGATGGCTATCGAATTTCATGGGTCGGAAGCGGAGACGTTGAACGATGCAAATCCTCGATTACATAAAGTTTATGGAATGCCAGAGATACCACCGCTATACATGGAATATGCAGAAATTGGAACTAGATTTGACGATGAGCCAACTGATGAAAAGTTAGTATCGATGCTTGATTATATCGTTTACAGTGCAGAGGAGGTGCACTACGTTGGATGCGGTGACCTACGTACCTTGATGCAGTTTAAAAAACGTTCACCAGGGCGGTTTAGAAGAGTATTATGGCACGTATATGATCCAATAGCACCGGAATCTTCAGATCCAAATGTTATAGTCCATAATGTCATGGTAGATTCGAAGAAAGACATTTTGAAGCATATGAACTTTCTAAAACGTGTTGAAAGACTTTTCATATGGGATGTGTCCTCAGATCGATCGCAGATGGATGATGATGAATGGGAATCGACCAGATTCGCAGAGGACAGGTTGGGTGAGGAGATAGCTTATGAAATGGGTGGTGCGTTTTCCAGTGCGTTGGTTAAACATAGGATACCAAATTCAAGAGACGAGTATCACTGCATTTCGACTTACCTTCTCCCCCAGCCGGGGGCTGATGCGGATATGTACGAATTAAGGAATTTTATGAGATTAAAAGGTTACTCACATGTGGATCGCCACATGCATCCAGATGCTTCCGTAATGAAAGTTGTTTCGCGTGATGTGCGCAAAATGGTCGAATTGTATCATGGTCGCGATCGTGGCAGATTTCTAAAGAAGAGGCTATTTGAACACCTTCACATCGTACGTAAGAATGGGCTGCTGCATGAAAGTGATGAACCACGAGCAGATCTGTTTTATTTGACCAATCGGTGCAACATGGGATTGGAGCCAAGCATTTATGAAGTAATGAAGAAGTCGGTGATCGCTACAGCCTGGGTAGGCCGTGCTCCTCTATATGATTATGATGATTACGCGTTACCCAGATCTACCGTTATGCTCAATGGTTCTTACCGTGATATCAGAATTCTAGATGGCAATGGTGCAATCCTATTTCTAATGTGGAAGTACCCAGATATCGTGAAGAAAGATTTAACATATGATCCAGCGTGGGCGATGAATTTTGCTGTTTCGTTGAAGGAGCCAATACCTGATCCCCCTGTGCCCGATATCTCCCTATGTAGATTCATCGGACTGCGTGTTGAGTCATCTGTGTTGAGGGTCCGAAATCCGACATTACATGAAACGGCTGATGAACTAAAACGGATGGGATTGGATTTGTCTGGTCATCTGTACGTCACATTGATGTCCGGCGCTTATGTCACAGATCTGTTCTGGTGGTTTAAGATGATTCTTGACTGGTCCGCGCAAAGCAAGGAACAAAAATTACGTGATTTAAAGAGGTCTGCAGCGGAGGTAATCGAATGGAAGGAGCAGATGGCCGAGCGTCCATGGCACGTGAGAAATGATCTAATTGCAGCGCTGAGGGAATACAAACGGAAGATGGGGATGAGAGAGGGAGCCTCGATCGATTCGTGGCTAGAATTACTGCGTCACTTA
>AEO19817
ATGCCTGAGCCACACGCGGTACTCTATGTCACAAACGAGCTCTCTCATATCGTCAAGAGTGGATTTCTGCCGATATGGAGATTAACTGGAGATGAGAGTTTAAACGATCTATGGCTTGAAAATGGAAAATATGCAACAGATGTATATGCATACGGAGATGTATCAAAGTGGACGATACGGCAATTACGAGGTCATGGGTTCATTTTCATAAGTACACACAAGAGTATACAGCTGGCGGATATCATCAAAACGGTCGATGTTCGTATTCCTCGGGAAGTTGCAAAAAGTCAGGATATGAAAGCATTTGAAAATGAAATTGGTAGACGCAGAATCCGTATGCGTAAGGGATTTGGTGATGCGCTGAGGAATTATGCCTTTAAGATGGCTATCGAATTTCATGGGTCGGAAGCGGAGACGTTGAACGATGCAAATCCTCGATTACATAAAGTTTATGGAATGCCAGAGATACCACCGCTATACATGGAATATGCAGAAATTGGAACTAGATTTGACGATGAGCCAACTGATGAAAAGTTAGTATCGATGCTTGATTATATCGTTTACAGTGCAGAGGAGGTGCACTACGTTGGATGCGGTGACCTACGTACCTTGATGCAGTTTAAAAAACGTTCACCAGGGCGGTTTAGAAGAGTATTATGGCACGTATATGATCCAATAGCACCGGAATCTTCAGATCCAAATGTTATAGTCCATAATGTCATGGTAGATTCGAAGAAAGACATTTTGAAGCATATGAACTTTCTAAAACGTGTTGAAAGACTTTTCATATGGGATGTGTCCTCAGATCGATCGCAGATGGATGATGATGAATGGGAATCGACCAGATTCGCAGAGGACAGGTTGGGTGAGGAGATAGCTTATGAAATGGGTGGTGCGTTTTCCAGTGCGTTGGTTAAACATAGGATACCAAATTCAAGAGACGAGTATCACTGCATTTCGACTTACCTTCTCCCCCAGCCGGGGGCTGATGCGGATATGTACGAATTAAGGAATTTTATGAGATTAAAAGGTTACTCACATGTGGATCGCCACATGCATCCAGATGCTTCCGTAATGAAAGTTGTTTCGCGTGATGTGCGCAAAATGGTCGAATTGTATCATGGTCGCGATCGTGGCAGATTTCTAAAGAAGAGGCTATTTGAACACCTTCACATCGTACGTAAGAATGGGCTGCTGCATGAAAGTGATGAACCACGAGCAGATCTGTTTTATTTGACCAATCGGTGCAACATGGGATTGGAGCCAAGCATTTATGAAGTAATGAAGAAGTCGGTGATCGCTACAGCCTGGGTAGGCCGTGCTCCTCTATATGATTATGATGATTACGCGTTACCCAGATCTACCGTTATGCTCAATGGTTCTTACCGTGATATCAGAATTCTAGATGGCAATGGTGCAATCCTATTTCTAATGTGGAAGTACCCAGATATCGTGAAGAAAGATTTAACATATGATCCAGCGTGGGCGATGAATTTTGCTGTTTCGTTGAAGGAGCCAATACCTGATCCCCCTGTGCCCGATATCTCCCTATGTAGATTCATCGGACTGCGTGTTGAGTCATCTGTGTTGAGGGTCCGAAATCCGACATTACATGAAACGGCTGATGAACTAAAACGGATGGGATTGGATTTGTCTGGTCATCTGTACGTCACATTGATGTCCGGCGCTTATGTCACAGATCTGTTCTGGTGGTTTAAGATGATTCTTGACTGGTCCGCGCAAAGCAAGGAACAAAAATTACGTGATTTAAAGAGGTCTGCAGCGGAGGTAATCGAATGGAAGGAGCAGATGGCCGAGCGTCCATGGCACGTGAGAAATGATCTAATTGCAGCGCTGAGGGAATACAAACGGAAGATGGGGATGAGAGAGGGAGCCTCGATCGATTCGTGGCTAGAATTACTGCGTCACTTA
>AEO19805
ATGCCTGAGCCACACGCAGTACTTTATGTCACAAACGAGCTCTCTCACCTCGTTAAAAGTGGTTATTTACCTATATGGCACCTGACAGGAGATGAAAGTTTAAACGACTTGTGGTTGGAGAACGGGAAGTACGCGACAGATGTTTATGCATATGGAGATGTGTCGAGGTGGACGATAAGACAACTTCGAGGCCATGGATTTATTTTTATTAGTACACATAAGAGTGTCCAGCTTGCGGATATCATTAAGACAGTCGACGTTCGCATTCCGCGTGAAGTTGCTAAAAGTCAAGATATGAAAATGTTTGAAAATGAAATAGGTCGGCGTCGAATTAGGATGCGGAAAGGTTTTGGTGACGCACTAAGGAGCTACGCTTTTAAAGTCGCAATCGAGTTTCATGGATCAGAGGCGGAAACATTAAACGAAGCAAACCCTCGGTTACATAGAGTGTATGGGATGCCAGAGGCCCCTCCGTTGTATATGGAATATGCTGAAATCGGAAATAAATTTGACGATGAGCCGACCGATGAGAAGTTAGTCTCAATGCTGGATTACATAATTTATAGTGCAGAAGAGATACACTACGTTGGATGCGGCGATTTACGTACTTTGATGCAGTTTAAGAAACGTTCGCCTGGGCGGTTTAAGAGAGTGTTGTGGCATGTCTATGATCCAATTGTGCCGCAGTGTTCAGATACGAATGTCATCGTACATAATATTATGGTTGATTCCAAGAAGGACATTCTAAAGCATATGAATTTCTTAAAGCGCGTTGAAAGATTATTTATATGGGATGTATCATCTGATCGAAACCAAATGGATGATGACGAATGGGAATCGACGAGGTTCGCAGAAGATAGGCTGGGTGAAGAAATAGCGTATGATATGGGCGGAGCTTTCTCTAGTGCTTTAATCAAACATAGGATACCAGCTATGAAAGATGAATACCACTGTATATCGACTTACTTGCTTCCACAACCGGGAGCGGATACGGATATGTATGAACTAAGAAACTTCATGAGACTAAAAGGTTACTCACATGTTGATCGTCACATGCATCCTGATGCGGCGGTGATGAAAGTTGTGTCCCGTGATGTGCGTAGAATGGTCGAGATGTTTCATGGTAAGGATCGTGGGCGATTCCTTAAGAAAAGAATTTTTGAACATCTACACATTATACGTAAGAATGGACTGTTTTATGAGAGCGATGAGCCTCGAGCGGATTTATTTTACTTAACCAATAGATGCAATATGGGTTTAGAGCCTAGCATTTATGAGGTAATGAAAAAATCAACAATAGCTACGGTATGGGTGGGTCGCACACCATTGTATGATTATGATGACTATTCCTTACCAAGATCTACCGTTATGCTAAACGGATCGTATCGTGATATAAGAGTCTTGGATGGCAATGGCGCGATATTATTCTTGATGTGGAAGTACCCAGATTTAATTAAGAAGGATTTGACGTATGATCCTGCGTGGGCGATGAATTTTGCCGTATCATTGAAGGAACCCGTACCAGACCCACCAGTACCAGATATTTCACTATGTAGATTTATTGGATTACGTGTCGAGTCTTCTGTGTTAAGGGTTCGGAATCCTACACTTCACGAAACAGCGGATGAGCTTAAGCGAATGGGGTTAGATCTCTCAGGACACCTATATGTGACGTTAATGTCCGGTGCTTATGTCACAGATTTGTTCTGGTGGTTTAAGATGATTTTAGAGTGGTCATCGCAAGGGAAAGAACAGAAAATACGTGATTTGAAGAGATCAGCGGCTGAGGTTATTGAGTGGAAGGAGCAAATGGCTGAGCGTCCGTGGCACGTTAGAAATGATTTAATTGCTGCACTAAGGGAGTATAAGCGTAGAATGGGGACGAGAGAGGGGGCCTCGATTGATTCGTGGCTTGAATTACTGCGTCACTTA
>AEO19793
ATGCCTGAGCCACACGCAGTACTTTATGTCACAAACGAGCTCTCTCACCTCGTTAAAAGTGGTTATTTACCTATATGGCACCTGACAGGAGATGAAAGTTTAAACGACTTGTGGTTGGAGAACGGGAAGTACGCGACAGATGTTTATGCATATGGAGATGTGTCGAGGTGGACGATAAGACAACTTCGAGGCCATGGATTTATTTTTATTAGTACACATAAGAGTGTCCAGCTTGCGGATATCATTAAGACAGTCGACGTTCGCATTCCGCGTGAAGTTGCTAAAAGTCAAGATATGAAAATGTTTGAAAATGAAATAGGTCGGCGTCGAATTAGGATGCGGAAAGGTTTTGGTGACGCACTAAGGAGCTACGCTTTTAAAGTCGCAATCGAGTTTCATGGATCAGAGGCGGAAACATTAAACGAAGCAAACCCTCGGTTACATAGAGTGTATGGGATGCCAGAGGCCCCTCCGTTGTATATGGAATATGCTGAAATCGGAAATAAATTTGACGATGAGCCGACCGATGAGAAGTTAGTCTCAATGCTGGATTACATAATTTATAGTGCAGAAGAGATACACTACGTTGGATGCGGCGATTTACGTACTTTGATGCAGTTTAAGAAACGTTCGCCTGGGCGGTTTAAGAGAGTGTTGTGGCATGTCTATGATCCAATTGTGCCGCAGTGTTCAGATACGAATGTCATCGTACATAATATTATGGTTGATTCCAAGAAGGACATTCTAAAGCATATGAATTTCTTAAAGCGCGTTGAAAGATTATTTATATGGGATGTATCATCTGATCGAAACCAAATGGATGATGACGAATGGGAATCGACGAGGTTCGCAGAAGATAGGCTGGGTGAAGAAATAGCGTATGATATGGGCGGAGCTTTCTCTAGTGCTTTAATCAAACATAGGATACCAGCTATGAAAGATGAATACCACTGTATATCGACTTACTTGCTTCCACAACCGGGAGCGGATACGGATATGTATGAACTAAGAAACTTCATGAGACTAAAAGGTTACTCACATGTTGATCGTCACATGCATCCTGATGCGGCGGTGATGAAAGTTGTGTCCCGTGATGTGCGTAGAATGGTCGAGATGTTTCATGGTAAGGATCGTGGGCGATTCCTTAAGAAAAGAATTTTTGAACATCTACACATTATACGTAAGAATGGACTGTTTTATGAGAGCGATGAGCCTCGAGCGGATTTATTTTACTTAACCAATAGATGCAATATGGGTTTAGAGCCTAGCATTTATGAGGTAATGAAAAAATCAACAATAGCTACGGTATGGGTGGGTCGCACACCATTGTATGATTATGATGACTATTCCTTACCAAGATCTACCGTTATGCTAAACGGATCGTATCGTGATATAAGAGTCTTGGATGGCAATGGCGCGATATTATTCTTGATGTGGAAGTACCCAGATTTAATTAAGAAGGATTTGACGTATGATCCTGCGTGGGCGATGAATTTTGCCGTATCATTGAAGGAACCCGTACCAGACCCACCAGTACCAGATATTTCACTATGTAGATTTATTGGATTACGTGTCGAGTCTTCTGTGTTAAGGGTTCGGAATCCTACACTTCACGAAACAGCGGATGAGCTTAAGCGAATGGGGTTAGATCTCTCAGGACACCTATATGTGACGTTAATGTCCGGTGCTTATGTCACAGATTTGTTCTGGTGGTTTAAGATGATTTTAGAGTGGTCATCGCAAGGGAAAGAACAGAAAATACGTGATTTGAAGAGATCAGCGGCTGAGGTTATTGAGTGGAAGGAGCAAATGGCTGAGCGTCCGTGGCACGTTAGAAATGATTTAATTGCTGCACTAAGGGAGTATAAGCGTAGAATGGGGACGAGAGAGGGGGCCTCGATTGATTCGTGGCTTGAATTACTGCGTCACTTA
>AEO19781
ATGCCTGAGCCACACGCAGTACTCTATGTCACAAACGAGCTCTCTCACATCGTTAAGAGTGGATTTTTGCCAATATGGAGATTAACTGGAGATGAGAGTCTAAATGATCTATGGCTTGAAAATGGAAAATATGCGACTGATGTATATGCATACGGAGATGTATCAAAGTGGACGATACGGCAACTACGGGGTCATGGATTCATTTTCATAAGTACACACAAGAATATACAACTGGCTGATATCATTAAAACGGTCGATGTCCGTATTCCTCGGGAAGTCGCAAAAAGTCAAGATATGAAAGCATTTGAAAATGAAATTGGTAGACGCAGAATCCGTATGCGTAAGGGATTTGGTGATGCGCTGAGGAATTACGCCTTTAAGATGGCTATCGAGTTTCACGGGTCGGAAGCGGAGACGTTAAACGATGCAAATCCTCGATTGCATAAAATTTATGGAATGCCAGAGATACCGCCGCTATATATGGAATATGCGGAGATTGGAACTAGATTTGACGATGAGCCAACTGATGAAAAGTTAGTATCGATGCTTGATTATATCGTTTACAGCGCAGAGGAGGTACACTACGTAGGATGCGGTGACCTACGTACCTTGATGCAGTTCAAAAAACGTTCACCAGGACGGTTTAGAAGGGTATTATGGCACGTATATGATCCAATAGCACCGGAATCTTCAGATCCAAACGTTATAGTTCATAATGTTATGGTGGATTCAAAGAAAGACATTTTGAAACATATGAACTTTTTAAAACGTGTTGAAAGGCTCTTCATATGGGATGTGTCATCAGATCGATCGCAGATGGATGATGATGAATGGGAATCGACCAGATTCGCAGAGGATAGGTTGGGTGAGGAGATAGCTTATGAAATGGGCGGTGCGTTCTCCAGTGCATTGATAAAACATAGGATACCAAATTCAAGAGACGAGTATCACTGCATTTCGACTTACCTTCTCCCCCAGCCGGGGGCTGATGCGGATATGTACGAATTAAGGAATTTCATGAGATTGAAAGGTTACTCACATGTAGATCGCCATATGCACCCAGATGCATCCGTAATGAAAGTTGTTTCGCGTGATGTACGCAAAATGGTCGAATTGTATCATGGTCGCGATCGTGGCAGATTTCTGAAGAAGAGGCTATTTGAACACCTTCATATCGTACGTAAGAATGGATTGCTGCATGAAAGTGATGAACCACGAGCAGATCTGTTTTATTTGACCAATCGGTGCAACATGGGACTGGAACCAAGCATTTATGAAGTAATGAAGAAGTCGGTGATCGCTACAGCCTGGGTAGGCCGTGCTCCTCTATATGATTATGATGATTACGCGTTACCCCGATCTACTGTCATGCTCAATGGATCTTACCGTGATATCAGAATTCTAGATGGTAATGGCGCAATCCTATTTCTAATGTGGAAGTACCCAGACATTGTGAAGAAAGATTTAACATATGATCCAGCGTGGGCAATGAATTTCGCTGTCTCGTTAAAGGAGCCGATACCCGATCCCCCTGTGCCCGATATCTCCCTATGCAGATTTATCGGACTGCGCGTTGAGTCATCTGTGTTGAGGGTCCGAAACCCAACATTACATGAAACGGCTGATGAACTAAAACGGATGGGATTGGATTTATCTGGTCATCTATACGTCACATTGATGTCCGGCGCTTATGTCACAGATCTGTTCTGGTGGTTCAAGATGATTCTCGATTGGTCTGCGCAAAGCAAGGAGCAAAAATTACGTGATTTAAAGAGGTCTGCAGCGGAGGTAATCGAATGGAAGGAGCAGATGGCCGAGCGTCCATGGCACGTAAGAAATGATCTAATTGCAGCGTTGAGGGAGTACAAACGGAAAATGGGGATAAGAGAGGGAGCCTCGATCGATTCGTGGCTAGAATTACTGCGTCACTTA
>AEO19769
ATGCCTGAGCCACACGCAGTACTCTATGTCACAAACGAGCTCTCTCACATCGTTAAGAGTGGATTTTTGCCAATATGGAGATTAACTGGAGATGAGAGTCTAAATGATCTATGGCTTGAAAATGGAAAATATGCGACTGATGTATATGCATACGGAGATGTATCAAAGTGGACGATACGGCAACTACGGGGTCATGGATTCATTTTCATAAGTACACACAAGAATATACAACTGGCTGATATCATTAAAACGGTCGATGTCCGTATTCCTCGGGAAGTCGCAAAAAGTCAAGATATGAAAGCATTTGAAAATGAAATTGGTAGACGCAGAATCCGTATGCGTAAGGGATTTGGTGATGCGCTGAGGAATTACGCCTTTAAGATGGCTATCGAGTTTCACGGGTCGGAAGCGGAGACGTTAAACGATGCAAATCCTCGATTGCATAAAATTTATGGAATGCCAGAGATACCGCCGCTATATATGGAATATGCGGAGATTGGAACTAGATTTGACGATGAGCCAACTGATGAAAAGTTAGTATCGATGCTTGATTATATCGTTTACAGCGCAGAGGAGGTACACTACGTAGGATGCGGTGACCTACGTACCTTGATGCAGTTCAAAAAACGTTCACCAGGACGGTTTAGAAGGGTATTATGGCACGTATATGATCCAATAGCACCGGAATCTTCAGATCCAAACGTTATAGTTCATAATGTTATGGTGGATTCAAAGAAAGACATTTTGAAACATATGAACTTTTTAAAACGTGTTGAAAGGCTCTTCATATGGGATGTGTCATCAGATCGATCGCAGATGGATGATGATGAATGGGAATCGACCAGATTCGCAGAGGATAGGTTGGGTGAGGAGATAGCTTATGAAATGGGCGGTGCGTTCTCCAGTGCATTGATAAAACATAGGATACCAAATTCAAGAGACGAGTATCACTGCATTTCGACTTACCTTCTCCCCCAGCCGGGGGCTGATGCGGATATGTACGAATTAAGGAATTTCATGAGATTGAAAGGTTACTCACATGTAGATCGCCATATGCACCCAGATGCATCCGTAATGAAAGTTGTTTCGCGTGATGTACGCAAAATGGTCGAATTGTATCATGGTCGCGATCGTGGCAGATTTCTGAAGAAGAGGCTATTTGAACACCTTCATATCGTACGTAAGAATGGATTGCTGCATGAAAGTGATGAACCACGAGCAGATCTGTTTTATTTGACCAATCGGTGCAACATGGGACTGGAACCAAGCATTTATGAAGTAATGAAGAAGTCGGTGATCGCTACAGCCTGGGTAGGCCGTGCTCCTCTATATGATTATGATGATTACGCGTTACCCCGATCTACTGTCATGCTCAATGGATCTTACCGTGATATCAGAATTCTAGATGGTAATGGCGCAATCCTATTTCTAATGTGGAAGTACCCAGACATTGTGAAGAAAGATTTAACATATGATCCAGCGTGGGCAATGAATTTCGCTGTCTCGTTAAAGGAGCCGATACCCGATCCCCCTGTGCCCGATATCTCCCTATGCAGATTTATCGGACTGCGCGTTGAGTCATCTGTGTTGAGGGTCCGAAACCCAACATTACATGAAACGGCTGATGAACTAAAACGGATGGGATTGGATTTATCTGGTCATCTATACGTCACATTGATGTCCGGCGCTTATGTCACAGATCTGTTCTGGTGGTTCAAGATGATTCTCGATTGGTCTGCGCAAAGCAAGGAGCAAAAATTACGTGATTTAAAGAGGTCTGCAGCGGAGGTAATCGAATGGAAGGAGCAGATGGCCGAGCGTCCATGGCACGTAAGAAATGATCTAATTGCAGCGTTGAGGGAGTACAAACGGAAAATGGGGATAAGAGAGGGAGCCTCGATCGATTCGTGGCTAGAATTACTGCGTCACTTA
>AEO19757
ATGCCTGAGCCACACGCAGTACTCTATGTCACAAACGAGCTCTCTCACATCGTTAAGAATGGATTTTTGCCAATATGGAGATTAACTGGAGATGAGAGTTTAAATGATTTATGGCTCGAAAATGGAAAACATGCGACAGATGTATATGCATACGGAGATGTATCAAAGTGGACGATACGACAACTACGAGGTCATGGGTTCATTTTCATAAGTACACACAAGAATATACAGCTGGCTGATATCATTAAAACGGTCGATGTCCGTATTCCTCGGGAGGTCGCAAAAAGTCAGGATATGAAAGCATTTGAAAATGAAATTGGCAGACGCAGAATCCGTATGCGTAAGGGATTTGGTGATGCGCTGAGAAATTACGCCTTTAAGATGGCTATCGAGTTTCACGGGTCGGAGGCAGAGACGTTAAACGATGCAAATCCTCGATTGCATAAAATTTATGGAATGCCAGAAATACCGCCGCTATATGTGGAGTATGCGGAGATTGGGACTAGATTTGACGATGAGCCAACTGATGAAAAGTTAGTATCGATGCTTGATTATATCGTTTACAGCGCAGAAGAGGTGCACTACGTTGGATGCGGTGACCTACGTACCTTAATGCGGTTCAAAAAACGATCACCAGGACGGTTTAGAAGAGTGTTGTGGCACGTATATGATCCAATAGCACCAGAATCTTTAGATTCAAACGTTATAGTTCATAATATTATGGTAGATTCAAAGAAAGACATTTTGAAACATATGAACTTTTTAAAACGTGTTGAAAGACTCTTCATATGGGATGTGTCATCAGATCGATCGCAGATGGATGATGATGAGTGGGAATCAACCAGATTCGCAGAGGATAGGTTGGGTGAAGAGATAGCTTACGAAATGGGCGGTGCATTTTCCAGTGCATTGATTAAACATAGGATACCGAATTCAAGAGACGAGTATCACTGCATTTCGACTTACCTTCTCCCCCAGCCGGGGGCTGATGCGGATATGTACGAATTAAGGAATTTCATGAGATTGAAAGGTTACTCACACGTAGATCGTCACATGCATCCAGATGCCTCCGTAATGAAGGTTGTTTCGCGTGATGTACGCAAGATGGTCGAATTGTATCATGGTCGCGATCGTGGCAGATTTCTAAAAAAGAGGCTATTTGAACACCTTCATATCGTACGTAAGAATGGGTTGTTGCATGAGAGTGATGAACCACGAGCGGATCTGTTTTATTTGACCAATCGGTGCAACATGGGATTGGAGCCAAGCATTTATGAAGTAATGAGGAAGTCGGTGATCGCTACAGCTTGGGTAGGCCGTGCTCCTCTATATGATTACGATGATTACGCGTTGCCCAGATCTACTGTCATGCTCAATGGATCTTACCGTGATATCAGAATTCTAGATGGTAATGGCGCAATCCTATTCCTAATGTGGAAGTACCCAGATATTGTGAAGAAAGATTTAACATATGATCCAGCATGGGCGATGAATTTCGCCGTCTCGTTAAAAGAGCCGATACCCGATCCTCCTGTGCCCGATATCTCTTTGTGTAGATTCATCGGACTGCGCGTTGAATCATCTGTGTTGAGAGTCCGAAACCCAACATTACATGAGACGGCTGATGAGCTAAAACGGATGGGGTTGGATTTATCTGGTCATCTATATGTCACATTGATGTCCGGCGCTTACGTTACAGATTTGTTCTGGTGGTTTAAGATGATTCTCGATTGGTCTGCGCAAAGCAAGGAACAAAAATTACGTGATCTAAAGAGGTCCGCAGCGGAAGTAATTGAATGGAAGGAACAGATGGCCGAGCGCCCATGGCACGTAAGAAATGATCTGATTGCAGCGCTAAGGGAATACAAACGGAAAATGGGGATGAGAGAGGGAGCCTCGATCGATTCGTGGCTGGAATTACTGCGTCACTTA
>AEO19745
ATGCCTGAGCCACACGCAGTACTCTATGTCACAAACGAGCTCTCTCATATCGTTAAGAATGGATTTTTGCCAATATGGAGATTAACTGGAGATGAGAGTCTAAATGATTTATGGCTTGAGAATGGAAAGTATGCGACGGATGTATATGCATACGGAGATGTATCAAAGTGGACGATACGACAACTACGAGGTCATGGGTTCATTTTCATAAGTACACACAAGAATATACAGCTGGCTGATATCATTAAAACGGTCGATGTCCGTATTCCTCGGGAAGTCGCAAAAAGTCAAGATATGAAAGCATTTGAAAATGAAATTGGCAGGCGCAGAATCCGTATGCGTAAGGGATTTGGTGATGCGCTGAGGAATTACGCCTTTAAGATGGCTATCGAGTTTCACGGGTCGGAAGCGGAGACGTTAAACGATGCAAATCCTCGACTACATAAAATTTATGGAATGCCAGAAATACCGCCGCTATATATGGAATATGCGGAGATTGGGACTAGATTTGACGATGAGCCAACTGATGAAAAGTTAGTATCGATGCTTGATTATATCGTTTACAGCGCAGAGGAGGTGCACTACGTTGGATGCGGTGACTTACGTACCTTGATGCAGTTTAAAAAACGTTCACCGGGACGGTTTAGAAGAGTGTTATGGCACGTATATGATCCAATAGCACCAGAATCTTTAGATCCAAACGTTATAGTCCATAATGTTATGGTGGATTCAAAGAAAGACATTTTGAAACATATGAACTTTTTAAAGCGCGTTGAAAGACTTTTCATATGGGACGTGTCATCAGATCGGTCGCAGATGGACAATGATGAGTGGGAGTCGACCAGATTCGCAGAGGATAGGTTGGGTGAGGAGATAGCTTATGAAATGGGTGGTGCATTTTCCAGTGCATTGATTAAACATAGGATACCGAATTCAAGAGACGAGTATCACTGCATTTCGACTTACCTTCTCCCCCAGCCGGGGGCTGATGCGGATATGTACGAATTAAGGAATTTCATGAGATTGGAAGGTTACTCACACGTAGATCGTCACATGCATCCAGATGCCTCCGTAATGAAAGTTGTTTCGCGTGATGTACGTAAAATGGTCGAATTGTACCATGGTCGCGATCGTGGCAGGTTTCTAAAAAAGAGGCTATTTGAACACCTTCATATCGTACGTAAGAATGGGTTGCTGCACGAAAGTGATGAACCACGAGCGGATCTGTTTTATTTAACCAATCGGTGCAACATGGGATTGGAGCCAAGCATTTATGAAGTAATGAAGAAGGCGGTGATCGCTACAGCTTGGGTAGGCCGTGCTCCTCTATATGATTATGATGATTACGCGTTACCCAGATCTACTGTCATGCTCAATGGATCTTACCGTGATATCCGAATTCTAGATGGCAATGGCGCAATCCTATTCCTAATGTGGAAGTACCCAGATATTGTGAAGAAAGATTTAACATATGATCCGGCGTGGGCGATGAATTTTGCTGTCTCGTTAAAAGAGCCGATACCCGATCCCCCCGTGCCCGATATATCTTTGTGTAGATTTATCGGACTGCGCGTTGAATCATCTGTGTTGAGGGTCCGAAATCCAACATTACATGAAACGGCTGATGAACTAAAACGGATGGGATTGGATTTATCTGGTCATCTATATGTCACATTGATGTCCGGCGCTTATGTCACAGATTTGTTCTGGTGGTTTAAGATGATTCTCGATTGGTCTGCGCAAAGCAAGGAGCAAAAATTACGTGATCTAAAGAGGTCTGCAGCGGAAGTAATCGAATGGAAGGAGCAGATGGCCGAGCGTCCATGGCACGTAAGAAATGATCTAATTGCAGCGCTGAGGGAATACAAACGGAAAATGGGGATGAGAGAGGGAGCCTCGATCGATTCGTGGCTAGAATTACTGCGTCACTTA
>AEO19733
ATGCCTGAGCCACACGCAGTACTCTATGTCACAAACGAGCTCTCTCATATCGTTAAGAATGGATTTTTGCCAATATGGAGATTAACTGGAGATGAGAGTCTAAATGATTTATGGCTTGAGAATGGAAAGTATGCGACGGATGTATATGCATACGGAGATGTATCAAAATGGACGATACGACAACTACGAGGTCATGGGTTCATTTTCATAAGTACACACAAGAATATACAGCTGGCTGATATCATTAAAACGGTCGATGTCCGTATTCCTCGGGAAGTCGCAAAAAGTCAAGATATGAAAGCATTTGAAAATGAAATTGGCAGGCGCAGAATCCGTATGCGTAAGGGATTTGGTGATGCGCTGAGGAATTACGCCTTTAAGATGGCTATCGAGTTTCACGGGTCGGAAGCGGAGACGTTAAACGATGCAAATCCTCGACTACATAAAATTTATGGAATGCCAGAAATACCGCCGCTATATATGGAATATGCGGAGATTGGGACTAGATTTGACGATGAGCCAACTGATGAAAAGTTAGTATCGATGCTTGATTATATCGTTTACAGCGCAGAGGAGGTGCACTACGTTGGATGCGGTGACTTACGTACCTTGATGCAGTTTAAAAAACGTTCACCGGGACGGTTTAGAAGAGTGTTATGGCACGTATATGATCCAATAGCACCAGAATCTTTAGATCCAAACGTTATAGTCCATAATGTTATGGTGGATTCAAAGAAAGACATTTTGAAACATATGAACTTTTTAAAGCGCGTTGAAAGACTTTTCATATGGGACGTGTCATCAGATCGGTCGCAGATGGACAATGATGAGTGGGAGTCGACCAGATTCGCAGAGGATAGGTTGGGTGAGGAGATAGCTTATGAAATGGGTGGTGCATTTTCCAGTGCATTGATTAAACATAGGATACCGAATTCAAGAGATGAGTATCACTGCATTTCGACTTACCTTCTCCCCCAGCCGGGGGCTGATGCGAATATGTACGAATTAAGGAATTTCATGAGATTGGAAGGTTACTCACACGTAGATCGTCACATGCATCCAGATGCCTCCGTAATGAAAGTTGTTTCGCGTGATGTACGTAAAATGGTCGAATTGTACCATGGTCGCGATCGTGGCAGGTTTCTAAAAAAGAGGCTATTTGAACACCTTCATATCGTACGTCAGAATGGGTTGCTGCACGAAAGTGATGAACCACGAGCGGATCTGTTTTATTTAACCAATCGGTGCAACATGGGATTGGAGCCAAGCATTTATGAAGTAATGAAGAAGGCGGTGATCGCTACAGCTTGGGTAGGCCGTGCTCCTCTATATGATTATGATGATTACGCGTTACCCAGATCTACTGTCATGCTCAATGGATCTTACCGTGATATCCGAATTCTAGATGGCAATGGCGCAATCCTATTCCTAATGTGGAAGTACCCAGATATTGTGAAGAAAGATTTAGCATATGATCCGGCGTGGGCGATGAATTTTGCTGTCTCGTTAAAAGAGCCGATACCCGATCCCCCCGTGCCCGATATATCTTTGTGTAGATTTATCGGACTGCGCGTTGAATCATCTGTGTTGAGGGTCCGAAATCCAACATTACATGAAACGGCTGATGAACTAAAACGGATGGGATTGGATTTATCTGGTCATCTATATGTCACATTGATGTCCGGCGCTTATGTCACAGATTTGTTCTGGTGGTTTAAGATGATTCTCGATTGGTCTGCGCAAAGCAAGGAGCAAAAATTACGTGATCTAAAGAGGTCTGCAGCGGAAGTAATCGAATGGAAGGAGCAGATGGCCGAGCGTCCATGGCACGTAAGAAATGATCTAATTGCAGCGCTGAGGGAATACAAACGGAAAATGGGGATGAGAGAGGGAGCCTCGATCGATTCGTGGCTAGAATTACTGCGTCACTTA
>ADD62090
ATGCCTGAGCCACACGCAGTACTTTATGTCACAAACGAGCTCACTCACCTCGTTAAGAGTGGTTATTTACCTATATGGCACTTGACAGGAGATGAAAGTTTAAACGACTTGTGGTTGGAGAATGGAAAGTACGCGACGGATGTTTATGCATATGGAGACGTATCAAAGTGGACGATAAGACAACTTCGAGGCCATGGATTTATTTTCATTAGTACACATAAAAGTGTCCAACTTGCAGACATCATCAAGACAGTCGATGTTCGCATATCGCGTGAAGTTGTCAAAAGCCAAGATATGAAAATGTTTGAAAATGAAATAGGTCGGCGTCGAATTAGGATGCGGAAAGGTTTTGGTGACGCGCTAAGGAGCTACGCTTTTAAGGTCGCGATCGAGTTTCATGGATCAGAGGCGGAAACATTAAACGATGCAAATCCTCGGTTACATAGAGTGTATGGGATACCAGAAGCTCCTCCGTTGTATATGGAATATGCTGAAATTGGAAATAAATTTGACGATGAACCGACCGATGAGAAGTTAGTCTCAATGTTGGATTACATAATTTATAGCGCGGAGGAGATACACTATGTTGGATGCGGTGATTTACGCACTTTGATGCAGTTTAAGAAACGTTCGCCTAGGCGGTTTAAAAGAGTGTTGTGGCACGTCTATGATCCAATTGCACCGCAGTGTTCAGATACGAATGTCATCGTACATAATGTTATGGTTGATTCCAAGAAGGACATTCTAAAGCATATGAATTTCTTAAAGCGCGTTGAAAGATTATTTATATGGGATGTATCATCTGATCGGAATCAAATGGATGATGACGAATGGGAATCGACGAGATTCGCAGAAGATAGGTTGGGTGAAGAAATTGCGTATGAGATGGGCGGAGCTTTCTCTAGCGCCTTAATCAAACATAGGATACCAGCTATGAGAGATGAATACCACTGTATATCGACTTACTTGCTCCCACAACCGGGAGCGGATACGGATATGTATGAGTTAAGGAATTTTATGAAACTAAAGGGTTACTCACATGTGGATCGTCACATGCATCCCGATGCGGCGGTGATGAAAGTTGTGTCCCGTGATGTGCGTAGAATGGTCGAGATGTTTCACGGTAAGGATCGTGGGCGATTCCTTAAGAAAAGAATTTTTGAACATCTACACATTATACGTAAGAATGGACTGTTTCATGAGAGCGATGAGCCTCGAGCGGATCTATTCTACTTAACTAATAGATGCAATATGGGTTTGGAGCCTAGCATTTATGAGGTGATGAAAAAATCAACAATAGCTACGGTATGGGTAGGTCGTACACCGTTGTATGATTATGATGATTATTCCTTACCAAGATCTACCGTCATGCTAAACGGGTCGTATCGTGATATAAGAGTCTTGGATGGCAACGGCGCGATATTATTCTTGATGTGGAAGTACCCAGATATAATAAAGAAGGATTTAACGTACGATCCTGCGTGGGCGATGAACTTTGCCGTATCATTGAAGGAACCCATACCGGACCCACCAGTACCAGATATTTCACTATGTAGATTTATTGGATTACGTGTCGAATCTTCTGTGTTAAGGGTTCGGAATCCTACACTTCACGAGACAGCGGATGAGCTTAAGCGAATGGGGTTAGATCTCTCAGGACACCTATATGTGACGTTAATGTCCGGTGCTTACGTCACAGACTTGTTCTGGTGGTTTAAGATGATTTTAGAATGGTCATCGCAGGGGAGGGAACAGAAGATACGTGATTTGAAGAGGTCAGTAGCTGAGGTTATTGAGTGGAAGGAGCAAATGGCTGAGCGTCCGTGGCACGTTAGAAATGATTTAATTGCTGCGCTAAGGGAGTATAAGCGTAAAATGGGAACGAGAGAGAGAGCCTCGATTGATTCGTGGCTTGAATTACTGCGTCACTTA
>AAN11293
ATGCCTGAGCCACACGCAGTACTCTATGTCACAAACGAGCTCTCTCACATCGTTAAGAGTGGATTTTTGCCAATATGGAGATTAACTGGAGATGAGAGTCTAAATGATCTATGGCTTGAAAATGGAAAATATGCGACTGATGTATATGCATACGGAGATGTATCAAAGTGGACGATACGGCAACTACGGGGTCATGGATTCATTTTCATAAGTACACACAAGAATATACAACTGGCTGATATCATTAAAACGGTCGATGTCCGTATTCCTCGGGAAGTCGCAAAAAGTCAAGATATGAAAGCATTTGAAAATGAAATTGGTAGGCGCAGAATCCGTATGCGTAAGGGATTTGGTGATGCGCTGAGGAATTACGCCTTTAAGATGGCTATCGAGTTTCACGGGTCGGAAGCGGAGACGTTAAACGATGCAGATCCTCGATTGCATAAAATTTATGGAATGCCAGAGATACCGCCGCTATATATGGAATATGCGGAGATTGGAACTAGATTTGACGATGAGCCAACTGATGAAAAGTTAGTATCGATGCTTGATTATATCGTTTACAGCGCAGAGGAGGTACACTACGTAGGATGCGGTGACCTACGTACCTTGATGCAGTTCAAAAAACGTTCACCAGGACGGTTTAGAAGGGTATTATGGCACGTATATGATCCAATAGCACCGGAATCTTCAGATTCAAACGTTATAGTTCATAATGTTATGGTGGATTCAAAGAAAGACATTTTGAAACATATGAACTTTTTAAAACGTGTTGAAAGGCTCTTCATATGGGATGTGTCATCAGATCGATCGCAGATGGATGATGATGAATGGGAATCGACCAGATTCGCAGAGGATAGGTTGGGTGAGGAGATAGCTTATGAAATGGGCGGTGCGTTCTCCAGTGCATTGATAAAACATAGGATACCAAATTCAAGAGACGAGTATCACTGCATTTCGACTTACCTTCTCCCCCAGCCGGGGGCTGATGCGGATATGTACGAATTAAGGAATTTCATGAGATTGAAAGGTTACTCACATGTAGATCGCCATATGCACCCAGATGCATCCGTAATGAAAGTTGTTTCGCGTGATGTACGCAAAATGGTCGAATTGTATCATGGTCGCGATCGTGGCAGATTTCTGAAGAAGAGGCTATTTGAACACCTTCATATCGTACGTAAGAATGGATTGCTGCATGAAAGTGATGAACCACGAGCAGATCTGTTTTATTTGACCAATCGGTGCAACATGGGACTGGAACCAAGCATTTATGAAGTAATGAAGAAGTCGGTGATCGCTACAGCCTGGGTAGGCCGTGCTCCTCTATATGATTATGATGATTACGCGTTACCCCGATCTACTGTCATGCTCAATGGATCTTACCGTGATATCAGAATTCTAGATGGTAATGGCGCAATCCTATTTCTAATGTGGAAGTACCCAGACATTGTGAAGAAAGATTTAACATATGATCCAGCGTGGGCAATGAATTTCGCTGTCTCGTTAAAGGAGCCGATACCCGATCCCCCTGTGCCCGATATCTCCCTATGCAGATTTATCGGACTACGCGTTGAGTCATCTGTGTTGAGGGTCCGAAACCCAACATTACATGAAGCGGCTGATGAACTAAAACGGATGGGATTGGATTTATCTGGTCATCTATACGTCACATTGATGTCCGGCGCTTATGTCACAGATCTGTTCTGGTGGTTCAAGATGATTCTCGATTGGTCTGCGCAAAGCAAGGAGCAAAAATTACGTGATTTAAAGAGGTCTGCAGCGGAGGTAATCGAATGGAAGGAGCAGATGGCCGAGCGTCCATGGCACGTAAGAAATGATCTAATTGCAGCGTTGAGGGAGTACAAACGGAAAATGGGGATAAGAGAGGGTGCCTCGATCGATTCGTGGCTAGAATTACTGCGTCACTTA
>AAA42827
ATGCCTGAGCCACACGCAGTACTCTATGTCACAAATGAGCTCTCTCATATCGTTAAGAATGGATTTTTGCCAATATGGAAACTAACTGGAGATGAGAGTTTAAATGACTTATGGCTTGAAAATGGAAAGTACGCGACAGACGTATATGCATACGGAGACGTTTCAAAGTGGACGATACGACAATTACGGGGTCATGGATTCATTTTTATAAGCACGCACAAGAACGTACAGCTAGCTGACATTATTAAGACGGTTGACGTCCGTATTCCTCGGGAAGTTGCAAGAAGTCATGATATGAAAGCTTTTGAAAATGAGATCGGCAGACGCAGGATCCGTATGCGCAAGGGATTTGGTGATGCATTGAGAAATTACGCCTTTAAGATGGCTATCGAATTTCACGGATCGGAGGCGGAAACGTTGAACGATGCAAATCCTCGGCTACATAAAGTTTATGGAATGCCGGAAATACCGCCATTATACATGGAATATGCGGAAATAGGGGCTAGATTTGACGATGAGCCGACTGATGAAAAGTTAGTATCAATGCTTGATTATATCGTTTACAGTGCCGAAGAGGTGCACTATGTCGGATGTGGTGACCTACGTACCCTAATGCAGTTCAAGAAACGATCACCAGGACGGTTTAGAAGGGTGTTATGGCACGTATATGACCCAATAGCACCTGAGTGTTCAGATCCAAACGTTATAGTTCATAATATTATGGTGGATTCAAAGAAAGACATTTTGAAATATATGAATTTTTTGAAACGTGTTGAGAGACTTTTCATATGGGATGTATCGTCAGATCGATCGCAGATGAATGATCATGAGTGGGAAACAACCAGGTTTGCGGAGGATAGATTGGGTGAGGAAATAGCTTATGAAATGGGTGGTGCATTTTCCAGCGCATTGATTAAACACAGGATACCGAATTCAAAAGACGAATATCACTGCATTTCGACCTACTTATTCCCCCAACCGGGGGCCGATGCGGATATGTATGAATTAAGGAATTTCATGAGATTGAGAGGTTACTCACACGTGGATCGCCACATGCATCCAGACGCTTCCGTGACGAAAGTCGTTTCTCGTGATGTGCGCAAAATGGTCGAATTGTATCACGGTCGCGATCGTGGTACATTTCTAAAAAAGAGACTATTTGAACACCTTCATATTGTACGTAAGAATGGATTGTTACACGAAAGTGATGAGCCACGAGCGGATCTGTTTTATTTGACCAATCGGTGCAACATGGGATTGGAGCCTAGTATTTACGAGGTAATGAAGAAGTCGGTGATAGCTACTGCTTGGGTGGGCCGTGCGCCTTTATATGATTATGATGATTTCGCGTTACCCAGATCTACCGTTATGCTCAACGGATCCTACCGCGATATCAGTATTCTAGATGGCAATGGCGCAATCCTATACCTAATGTGGAGGTACCCAGATATCGTAAAGAAAGATTTGACGTATGACCCTGCATGGGCGATGAATTTTGCTGTTTCGCTAAAGGAGCCGATACCTGATCCTCCTGTGCCTGATATCTCTTTGTGTAGGTTCATCGGACTGCGCGTTGAATCATCCGTGCTGAGGGTCCGAAACCCAACATTACATGAAACGGCTGACGAACTGAAACGGATGGGATTGGATTTGTCTGGTCATTTATATGTCACATTAATGTCCGGCGCTTATGTCACAGATCTGTTTTGGTGGTTTAACATCATTCTAGATTGGTCTGCGCAAAACAAGGAACAAAAACTACGCGATCTAAAGAGGTCTGCGGCGGAAGTAATTGAGTGGAAGGAGCAGATGGCCGAGCGTCCATGGCATGTGAGAAATGATCTGATTCGTGCGCTAAGGGAATACAAACGGAAAATGGGGATGAGAGAGGGAGCCTCGATTGATTCGTGGCTAGAATTACTGCGTCACTTA
>AAA42826
ATGCCTGAGCCACACGCAGTACTCTATGTCACAAATGAGCTCTCTCATATCGTTAAGAATGGATTTTTGCCAATATGGAAACTAACTGGAGATGAGAGTTTAAATGACTTATGGCTTGAAAATGGAAAGTACGCGACAGACGTATATGCATACGGAGACGTTTCAAAGTGGACGATACGACAATTACGGGGTCATGGATTCATTTTTATAAGCACGCACAAGAATGTACAGCTAGCTGACATTATTAAGACGGTTGACGTCCGTATTCCTCGGGAGGTTGCAAGGAGCCATGATATGAAAGCTTTTGAAAATGAGATCAGCAGACGCAGGATCCGTATGCGCAAGGGATTTGGTGATGCATTGAGAAATTACGCCTTTAAGATGGCTATCGAATTTCACGGGTCGGAGGCGGAAACGTTGAACGATGCAAATCCTCGGCTACATAAAATTTATGGAATGCCGGAAATACCGCCATTATACATGGAATATGCGGAAATAGGGACTAGATTTGACGATGAGCCTACTGATGAAAAGTTAGTATCAATGCTTGATTATATCGTTTACAGCGCCGAAGAGGTGCACTATGTTGGATGTGGTGACCTACGTACCCTAATGCAGTTCAAGAAACGATCACCAGGACGGTTTAGAAGAGTGTTATGGCACGTATATGACCCAATAGCACCTGAGTGTTCAGATCCGAACGTTATAGTTCATAATATTATGGTGGATTCAAAGAAAGACATTTTGAAACATATGAATTTTTTGAAACGTGTTGAGAGACTTTTCATATGGGATGTATCGTCAGATCGATCGCAGATGAATGATCATGAGTGGGAGACAACCAGGTTTGCGGAGGATAGATTGGGTGAGGAAATAGCTTATGAAATGGGTGGTGCATTTTCCAGTGCATTGATTAAGCACAGGATACCGAATTCAAAAGACGAGTATCACTGCATTTCGACTTACTTATTCCCCCAACCGGGGGCCGATGCGGATATGTATGAATTAAGGAATTTCATGAGATTGAGAGGTTACTCACACGTGGATCGCCACATGCATCCAGACGCTTCCGTGACGAAAGTTGTTTCGCGTGATGTGCGCAAAATGGTCGAATTGTATCACGGTCGCGATCGTGGTAGATTTCTAAAAAAGAGACTATTTGAACACCTTCATATTGTGCGTAAAAATGGATTGTTACACGAAAGTGATGAGCCACGAGCGGATCTGTTTTATTTGACCAATCGGTGCAACATGGGATTGGAGCCTAGTATTTATGAGGTAATGAAGAAGTCGGTGATAGCTACTGCTTGGGTGGGCCGTGCGCCTTTATATGATTATGATGATTTCGCGTTACCCAGATCTACCGTTATGCTCAACGGATCCTACCGCGACATCAGAATTCTAGATGGCAATGGCGCAATCCTATTCCTAATGTGGAGGTACCCAGATATCGTAAAGAAAGATTTGACGTATGACCCTGCGTGGGCGATGAATTTTGCTGTTTCGCTAAAGGAACCGATACCTGATCCTCCTGTGCCTGATATTTCTTTGTGTAGGTTCATCGGACTGCGCGTGGAATCATCCGTGCTGAGGGTCCGAAATCCAACATTACACGAAACGGCTGACGAACTGAAACGGATGGGATTGGATTTGTCTGGTCATTTATATGTCACATTAATGTCCGGCGCTTATGTCACAGATCTGTTTTGGTGGTTTAAGATGATTCTAGATTGGTCTGCGCAAAACAAGGAACAAAAACTACGCGATCTAAAGAGGTCTGCGGCGGAGGTAATTGAGTGGAAGGAGCAGATGGCCGAGCGTCCATGGCATGTGAGAAATGATCTGATTCGTGCGCTAAGGGAATACAAACGGAAAATGGGGATGAGAGAGGGAGCCTCGATTGATTCGTGGCTAGAATTACTGCGTCACTTA
>AAA42825
ATGCCTGAGCCACACGCAGTACTCTATGTCACAAATGAGCTCTCTCATATCGTTAAGAATGGATTTTTGCCAATATGGAAACTAACTGGAGATGAGAGTTTAAATGACTTATGGCTTGAAAATGGAAAGTACGCGACAGACGTATATGCATACGGAGACGTTTCAAAGTGGACGATACGACAATTACGGGGTCATGGATTCATTTTTATAAGCACGCACAAGAATGTACAGCTAGCTGACATTATTAAGACGGTTGACGTCCGTATTCCTCGGGAGGTTGCAAGGAGTCATGATATGAAAGCTTTTGAAAATGAGATCGGCAGACGCAGGATCCGTATGCGCAAGGGATTTGGTGATGCATTGAGAAATTACGCCTTTAAGATGGCTATCGAATTTCACGGGTCGGAGGCGGAAACGTTGAACGATGCAAATCCTCGGCTACATAAAATTTATGGAATGCCGGAAATGCCGCCATTATACATGGAATATGCGGAAATAGGGACTAGATTTGACGATGAGCCTACTGATGAAAAGTTAGTATCAATGCTTGATTATATCGTTTACAGTGCCGAAGAGGTGCACTATGTTGGATGTGGTGACCTACGTACCCTAATGCAGTTCAAGAAACGATCACCAGGACGGTTTAGAAGAGTGTTATGGCACGTATATGACCCAATAGCGCCTGAGTGTTCAGATCCGAACGTTATAGTTCATAATATTATGGTGGATTCAAAGAAAAACATTTTGAAACATATGAATTTTTTGAAACGTGTTGAGAGACTTTTCATATGGGATGTATCGTCAGATCGATCGCAGATGAATGATCATGAGTGGGAGACAACCAGGTTTGCGGAGGATAGATTGGGTGAGGAAATAGCTTATGAAATGGGTGGTGCATTTTCCAGTGCATTGATTAAGCACAGGATACCGAATTCAAAAGACGAGTATCACTGCATTTCGACTTACTTATTCCCCCAACCGGGGGCCGATGCGGATATGTATGAATTAAGGAATTTCATGAGATTGAGAGGTTACTCACACGTGGATCGCCACATGCATCCAGACGCTTCCGTGACGAAAGTTGTTTCGCGTGATGTGCGCAAAATGGTCGAATTGTATCACGGTCGCGATCGTGGTAGATTTCTAAAAAAGAGACTATTTGAACACCTTCATATTGTACGTAAGAATGGATTGTTACACGAAAGTGATGAGCCACGAGCGGATCTGTTTTATTTGACCAATCGGTGCAACATGGGATTGGAGCCTAGTATTTATGAGGTAATGAAGAAGTCGGTGATAGCTACTGCTTGGGTGGGCCGTGCGCCTTTATATGATTATGATGATTTCGCGTTACCCAGATCTACCGTTATGCTCAACGGATCCTACCGCGACATCAGAATTCTAGATGGCAATGGCGCAATCCTATTCCTAATGTGGAGGTACCCAGATATCGTAAAGAAAGATTTGACGTATGACCCTGCGTGGGCGATGAATTTTGCTGTTTCGCTAAAGGAGCCGATACCTGATCCTCCTGTGCCTGATATTTCTTTGTGTAGGTTCATCGGACTGCGCGTTGAATCATCCGTGCTGAGGGTCCGAAATCCAACATTACATGAAACGGCTGACGAACTGAAACGGATGGGATTGGATTTGTCTGGTCATTTATATGTCACATTAATGTCCGGCGCTTATGTCACAGATCTGTTTTGGTGGTTTAAGATGATTCTAGATTGGTCTGCGCAAAACAAGGAACAAAAACTACGCGATCTAAAGAGGTCTGCGGCGGAGGTAATTGAGTGGAAGGAGCAGATGGCCGAGCGTCCATGGCATGTGAGAAATGATCTGATTCGTGCGCTAAGGGAATACAAACGGAAAATGGGGATGAGAGAGGGAGCCTCGATTGATTCGTGGCTAGAATTACTGCGTCACTTA
>AAA42824
ATGCCTGAGCCACACGCAGTACTCTATGTCACAAACGAGCTCTCTCACATCGTTAAGAGTGGATTTTTGCCAATATGGAGATTAACTGGAGTAGAGAGTCTAAATGTACTATGGCTTGAAAATGGAAAATATGCGACTGATGTATATGCATACGGAGATGTATCAAAGTGGACGATACGGCAACTACGGGGTCATGGATTCATTTTCATAAGTACACACAAGAATATACAACTGGCTGACATCATTAAAACGGTCGATGTCCGTATTCCTCGGGAAGTCGCAAAAAGTCAAGATATGAAAGCATTTGAAAATGAAATTGGTAGACGCAGAATCCGTATGCGTAAGGGATTTGGTGATGCGCTGAGGAATAAGCTCTTTAAGATGGCTATCGAGTTTCACGGGTCGGAAGCGGAGACGTTAAACGATGCAAATCCTCGATTGCATAAAATTTATGGAATGCCGGAAATGCCGCCACTATACATTGAATATGCGGAAATAGGGACTAGATTTGACGATGAGCCTACTGATGAAAAGTTAGTATCGATGCTTGATTATATCGTTTACAGCGCAGAGGAGGTACACTATGTAGGATGCGGTGACCTACGTACCATTATGCAGTTCAAAAAACGTTCACCAGGACGGTTTAGAAGGGTATTATGGCACGTATATCATCCAATAGCACCGGAATCTTCAGATCCAAACGTTATAGTTCATAATGTTATGGTGGATTCAAAGAAAGACATTTTGAAACATATGAACTTTTTAAAACGTGTTGAAAGGCTCTTCATATGGGATGTGTCATCAGATCGATCGCAGATGGATGATGATGAATGGGAATCGACCAGATTCGCAGAGGATAGGTTGGGTGAGGAGATAGCTTATGAAATGGGCGGTGCGTTCTCCAGTGCATTGATAAAACATAGGATACCAAATTCAAGAGACGAGTATCACTGCATTTCGACTTACCTTCTCCCCCAGCCGGGGGCTGATGCGGATATGTACGAATTAAGGAATTTCATGAGATTGAAAGGTTACTCACATGTAGATCGCCATATGCACCCAGATGCATCCGTAATGAAAGTTGTTTCGCGTGATGTACGCAAAATGGTCGAATTGTATCATGGTCGCGATCGTGGCAGATTTGTGAAGAACAGGCTATTTGAACACCTTCATATCGTACGTAAGAATGGATTGCTGCATGAAAGTGATGAACCACGAGCAGATCTGTTTTATTTGACCAATCGGTGCAACATGGGACTGGAACCAAGCATTTATGAAGTAATGAAGAAGTCGGTGATCGCTACAGCCTGGGTAGGCCGTGCTCCTCTATATGATTATGATGATTTCGCGTTACCCAGATCTACTGTCATGCTCAATGGATCTTACCATGATATCAGAATTCTAGATGGTAATGGCGCAATCCTATTTCTAATGTGGAAGTACCCAGACATTGTGAAGAAAGATTTAACATATGACCATGCGTGGGCAATGAATTTCGCTGTCTCGTTAAAGGAGCCGATACCCGATCCCCCTGTGCCCGATATCTCCCTATGCAGATTTATCGGACTGCGCGTTGAGTCATCTGTGTTGAGGGTCCGAAACCCAACATTACATGAAACGGCTGATGAACTAAAACGGATGGGATTGGATTTATCTGGTCATCTATACGTCACATTGATGTCCGGCGCTTATGTCACAGATCTGTTCTGGTGGTTCAAGATGATTCTCGATTGGTCTGCGCAAAGCAAGGAGCAAAAATTACGTGATTTAAAGAGGTCTGCAGCGGAGGTAATCGAATGGAAGGAGCAGATGGCCGAGCGTCCATGGCACGTGAGAAATAGTCTAATTGCAGCGTTGAGGGAGTACAAACGGAAAATGGGGATAAGAGAGGGAGCCTCGATCGATTCGTGGCTAGAATTACTGCGTCACTTA
>AAA02768
ATGCCTGAGCCACACGCAGTACTCTATGTCACAAATGAGCTCTCTCATATCGTTAAGGATGGATTTTTGCCAATATGGAAACTAACTGGAGATGAGAGTTTAAATGACTTATGGCTTGAAAATGGAAAGTACGCGACAGACGTATATGCGTACGGAGACGTTTCAAAGTGGACGATACGACAATTACGGGGTCATGGATTCATTTTTATAAGCACGCACAAGAACGTACAGCTAGCTGACATTATTAAGACGGTTGACGTCCGTATTCCTCGGGAGGTTGCAAGAAGTCATGATATGAAAGCTTTTGAAAATGAGATCGGCAGACGCAGGATCCGTATGCGCAAGGGATTTGGTGATGCATTGAGAAATTACGCCTTTAAGATGGCTATCGAATTTCACGGGTCGGAGGCGGAAACGTTGAACGATGCAAATCCTCGGTTACATAAAATTTATGGAATGCCGGAAATACCGCCATTATACATGGAATATGCGGAAATAGGGACTAGATTTGACGATGAGCCGACTGATGAAAAGTTAGTATCAATGCTTGATTATATCGTTTACAGTGCCGAAGAGGTGCACTATGTTGGATGTGGTGACCTACGTACCCTAATGCAGTTCAAGAAACGATCACCAGGACGGTTTAGAAGGGTGTTATGGCACGTATATGACCCAATAGCACCTGAGTGTTCAGATCCAAACGTTATAGTTCATAATATTATGGTGGATTCAAAGAAAGACATTTTGAAACATATGAATTTTTTGAAACGTGTTGAGAGACTTTTCATATGGGATGTATCGTCAGATCGATCGCAGATGAATGATCATGAGTGGGAGACGACCAGGTTTGCGGAGGATAGATTGGGTGAGGAAATAGCTTATGAAATGGGTGGTGCATTTTCCAGTGCATTGATCAAGCACAGGATACCGAATTCAAAAGACGAATATCACTGCATTTCGACCTACTTATTCCCCCAACCGGGGGCCGATGCGGATATGTATGAATTAAGGAATTTCATGAGATTGAGAGGTTACTCACACGTGGATCGCCACATGCATCCAGACGCTTCCGTGACGAAAGTTGTTTCACGTGATGTGCGCAAAATGGTCGAATTGTATCACGGTCGCGATCGTGGTAGATTTCTAAAAAAGAGACTATTTGAACACCTTCATATTGTACGTAAGAATGGATTGTTACACGAAAGTGATGAGCCACGAGCGGATCTGTTTTATTTGACCAATCGGTGCAATATGGGATTGGAGCCTAGTATTTATGAGGTAATGAAGAAGTCGGTGATAGCTACTGCTTGGGTGGGCCGTGCGCCTTTATATGATTATGATGATTTCGCGTTACCCAGATCTACCGTTATGCTCAACGGATCCTACCGCGATATCAGAATTCTAGATGGCAATGGCGCAATCCTATTCCTAATGTGGAGGTACCCGGATATCGTAAAGAAAGATTTGACGTATGACCCTGCGTGGGCGATGAATTTTGCTGTTTCGCTAAAGGAGCCGATACCTGATCCTCCTGTGCCTGATATTTCTTTGTGTAGGTTCATCGGACTGCGCGTCGAATCATCCGTGCTGAGGGTCCGAAACCCAACATTACATGAGACGGCTGACGAACTGAAACGGATGGGATTGGATTTGTCTGGTCATTTATATGTCACATTAATGTCCGGCGCTTATGTCACAGATCTGTTTTGGTGGTTTAAGATGATTCTAGATTGGTCTGCGCAAAACAGGGAGCAAAAACTACGCGATCTAAAGAGGTCTGCGGCGGAAGTAATTGAGTGGAAGGAGCAGATGGCCGAGCGTCCATGGCATGTGAGAAATGATCTGACTCGTGCGCTAAGGGAATACAAACGGAAAATGGGGATGAGAGAGGGAGCCTCGATTGATTCGTGGCTAGAATTACTGCGTCACTTA
>ADI49564
ATGCCTGAGCCACACGCGGTACTCTATGTCACAAACGAGCTCTCTCATATCGTTAAGAGTGGATTTCTGCCGATATGGAGACTGACTGGAGATGAGAGTCTGAATGATCTATGGCTTGAAAATGGGAAATATGCAACGGATGTATACGCGTATGGAGATGTCTCAAAATGGACGATACGACAATTACGAGGTCATGGATTCATCTTCATAAGCACACACAAAAATATACAGCTAGCTGATATTATTAAGACGGTTGATGTCCGCATTCCTCGAGAAATCGTAAAAAGTCAAGATATGAAAGCATTCGAAAATGAAATTGGCAGACGTAGAATCCGTATGCGTAAGGGATTTGGTGATGCACTGAGGAATTACGCCTTCAAGATGGCTATCGAATTTCACGGGTCTGAGGCGGAGACGTTAAACGATGCAAATCCTCGACTGCATAAAGTTTATGGAATGCCAGGAATACCGCCACTATATATGGAATATGCGGAAATCGGGATTAGGTTTGATGATGAGCCAACTGATGAAAAGTTAGTATCGATGCTTGATTATATCGTTTACAGCGCCGAAGAGGTGCACTACGTTGGATGCGGTGACCTACGTACCTTGATGCAGTTTAAAAAACGATCACCGGGACGGTTTAGAAGAGTGTTATGGCATGTATATGATCCAATAGCGCCGGAATGTTTAGATCCAAACGTCATAGTTCATAATGTTATGGTAGATTCAAAGAAAGATATTTTGAAACATATGAACTTCCTAAAGCGTGTCGAGAGACTCCTTATATGGGATGTATCATCAGATCGATCGCAGATGGATGATGATGAGTGGGAGTCGACCAGATTTGCAGAAGATAGGTTGGGTGAAGAAATAGCTTACGAAATGGGCGGTGCGTTCTCCAGTGCGTTGATCAAACACAGAATACCGAATTCAAGGGATGAATATCACTGCATTTCAACTTACCTGCTGCCCCAGCCGGGGGCCGACGCGGATATGTACGAATTAAGGAATTTTATGAGATTGAAAGGTTATTCGCACGTAGATCGTCACATGCATCCAGACGCTTCCGTGATGAAAGTTGTTTCACGTGATGTGCGTAGAATGGTCGAATTATATCACGGTCGCGATCGTGGCAGATTTCTAAAAAAGAAATTGTTTGAGCACCTTCATATCGTGCGTAAGAATGGATTGTTGCATGAAAGCGATGAACCACGAGCGGATCTGTTTTATTTGACCAACCGGTGTAACATGGGGTTAGAACCTAGCATTTATGAAGTAATGAAGAAGTCGGTGATAGCTACAGCCTGGGTAGGTCGTGCGCCCTTATATGATTATGATGATTACGCATTACCTAGATCAACCGTTATGCTTAATGGATCCTATCGTGATATCAGGATCTTAGATGGTAATGGTGCAATCTTATTCCTAATGTGGAAGTATCCGGATATCGTCAAAAAAGATTTGACATATGATCCGGCGTGGGCGATGAATTTTGCCGTTTCGTTGAGAGAGCCGATACCCGATCCTCCTGTACCCGACATTTCTTTGTGTAGATTCATTGGATTGCGTGTTGAATCATCTGTTTTGAGGGTTCGGAATCCAACATTACATGAGACGGCTGATGAGTTAAAGCGGATGGGATTGGATTTATCTGGCCACCTATATGTTACATTGATGTCCGGTGCTTATGTCACAGATTTGTTTTGGTGGTTTAAGATGATTCTCGATTGGTCAGCGCAAAGCAAGGAACAGAAACTACGTGATCTAAAGAGGTCAGCGGCGGAAGTAATTGAATGGAAGGAACAGATGGCCGAGCGCCCATGGCACGTGAGAAATGATTTAATTGCAGCGCTAAGGGAATACAAACGAAAAATGGGGACGAGGGAGGGAGCCTCGATCGATTCGTGGCTAGAATTACTGCGTCACTTA
>ADI49554
ATGCCTGAGCCACACGCAGTACTCTATGTCACAAACGAGCTCTCTCACATCGTTAAGAATGGATTTTTGCCAATATGGAGATTAACTGGAGATGAGAGTCTAAATGATTTATGGCTTGAAAATGGAAAATATGCGACAGATGTATATGCATACGGAGATATATCAAAGTGGACGATACGACAACTACGAGGTCATGGGTTCATTTTCATAAGTACACACAAGAGTGTGCAGCTGGCTGATATCGTTAAAACGGTCGATGTCCGTATTCCTCGGGAAGTTGCAAAAAGTCAGGACATGAAAGCATTTGAAAATGAGATTGGCAGACGCAGAATCCGTATGCGTAAGGGATATGGTGATGCGCTGAGAAATTACGCCTTTAAGATGGCTATCGAGTTTCACGGGTCGGAGGCGGAGACGTTAAACGATGCAAATCCTCGATTGCATAAAGTTTATGGAATGCCAGAAATACCGCCACTATATATGGAGTATGCAGAAACTGGAACTAGATTTGACGATGAGCCAACTGATGAAAAGTTAGTATCGATGCTTGATTATATCGTTTATAGCGCAGAAGAGGTGCACTACGTTGGATGCGGTGACCTACGTACCTTAATGCAGTTCAAAAAACGATCACCAGGACGGTTTAGAAGAGTGTTATGGCACGTATATGATCCAATAGCGCCAGAATCTTTAGATTCAAACGTTATAGTTCATAATGTCATGGTAGACTCAAAGAAAGACATTTTGAAACATATGAACTTTTTAAAACGCGTTGAAAGACTTTTCATATGGGATGTGTCATCAGATCGATCGCAGATGGATGATGATGAGTGGGAATCGACCAGATTCGCAGAGGATAGGTTGGGTGAAGAAATAGCTTATGAAATGGGCGGTGCATTTTCCAGTGCGTTGATTAAACATAGGATACCGAATTCGAGAGACGAGTATCACTGCATTTCGACTTACCTTCTCCCCCAGCCGGGGGCTGATGCGGATATGTACGAATTAAGGAATTTCATGAGATTGAAGGGTTACTCACACGTAGATCGTCACATGCATCCAGATGCCTCCGTAATGAAAGTTGTTTCGCGTGATGTACGCAAAATGGTCGAATTGTATCATGGTCGCGATCGCGGCAGATTTCTAAAAAAGAGGCTATTTGAACACCTTCATATCGTACGTAAGAATGGGTTGCTGCATGAGAGTGATGAACCACGAGCGGATCTGTTTTATTTAACCAATCGGTGCAACATGGGATTGGAGCCAAGCATTTATGAAGTAATGAAGAAGTCGGTGATCGCTACAGCTTGGGTAGGCCGTGCTCCTCTATATGATTATGATGATTACGCGTTACCCAGATCTACTGTCATGCTCAATGGATCTTACCGTGATATCAGAATTCTAGATGGTAATGGCGCAATCCTATTCCTAATGTGGAAGTACCCAGATATTGTGAAAAAAGATTTAACATATGATCCGGCATGGGCGATGAATTTCGCTGTCTCGTTAAAAGAGCCGATACCTGACCCTCCTGTGCCAGATATCTCTTTGTGTAGATTCATCGGACTGCGCGTTGAATCATCTGTGTTGAGAGTCCGAAACCCAACATTACATGAGACGGCCGATGAGCTAAAGCGGATGGGATTGGACTTATCTGGTCATCTATATGTTACATTGATGTCTGGCGCTTATGTCACGGATTTGTTCTGGTGGTTTAAGATGATTCTCGATTGGTCTGCGCAAAGCAAGGAACAAAAATTACGTGATCTAAAGAGGTCTGCAGCGGAAGTAATTGAATGGAAGGAGCAGATGGCCGAACGTCCATGGCACGTAAGAAATGATCTGATTGCAGCGTTAAGGGAATACAAACGGAAAATGGGGATGAGAGAGGGAGCCTCGATCGATTCGTGGCTAGAATTACTGCGTCACTTA
>ADI49544
ATGCCTGAGCCACACGCAGTACTCTATGTCACAAACGAGCTCTCTCATATCGTTAAGAGTGGATTCTTGCCAATATGGAGATTAACTGGAGATGAGAGTCTAAATGATTTATGGCTTGAAAATGGAAAATATGCGACAGATGTATATGCATATGGAGATGTGTCAAAGTGGACGATACGACAACTACGAGGTCATGGGTTCATTTTCATAAGTACACACAAAAATATACAGCTGGCTGATGTCGTTAAAACGGTCGATGTCCGTATTCCCCGGGAAGTCGCAAAAAGTCAAGATATGAAAGCATTCGAGAATGAAATTGGTAGACGCAGAATCCGTATGCGTAAGGGGTTTGGTGATGCACTGAGGAATTATGCCTTTAAGATGGCTATCGAATTTCACGGGTCGGAAGCGGAGACGTTAAACGACGCAAATCCTCGATTGCATAAAATTTATGGAATGCCAGAGATACCGCCGCTATATATGGAATATGCGGAGATTGGAACTAGATTTGATGATGAGCCAACTGATGAAAAATTAGTATCGATGCTTGATTATATCGTTTACAGCGCAGAGGAGGTGCACTACGTTGGGTGCGGTGATTTACGTACCTTGATGCAGTTTAAAAAACGCTCACCGGGACGGTTTAGAAGAGTATTATGGCACGTATATGATCCAATAGCACCAGAATCTTCAGATCCAAACGTTATAGTTCATAATGTTATGGTAGATTCAAAGAAAGACATTTTGAGACATATGAACTTTTTAAAACGTGTTGAAAGACTCTTCATATGGGATGTGTCATCAGATCGATCGCAGATGGATGATGATGAATGGGAATCGACCAGATTCGCAGAGGACAGGTTAGGTGAGGAGATAGCTTATGAAATGGGCGGTGCGTTTTCCAGTGCATTGATTAAGCATAGGATACCAAATTCAAGAGACGAGTATCACTGCATTTCGACTTACCTTCTCCCCCAGCCGGGGGCTGATGCGGATATGTACGAATTAAGGAATTTCATGAGATTGAAAGGTTACTCACATGTAGATCGCCACATGCATCCAGATGCCTCCGTAATGAAAGTTGTTTCGCGTGACGTACGCAAAATGGTCGAATTGTACCATGGTCGCGATCGTGGCAGATTCCTAAAGAAGAGGCTATTTGAGTACCTTCATATCGTACGTAAGAATGGGTTGCTGCATGAAAGTGATGAACCACGAGCAGATCTGTTTTATTTAACCAATCGGTGCAACATGGGATTGGAGCCTAGCATTTATGAGGTAATGAAGAAGTCGGTGATCGCTACAGCTTGGGTAGGCCGTGCTCCTCTATATGATTATGATGACTACGCGTTACCTCGATCTACTGTCATGCTCAATGGATCTTATCGTGATATCAGAATTCTAGATGGTAATGGTGCAATCCTATTTCTAATGTGGAAGTACCCAGATATTGTGAAGAAAGATTTAACATATGATCCAGCGTGGGCGATGAATTTTGCTGTCTCGTTAAAGGAGCCGATACCCGATCCCCCTGTGCCCGATATCTCTTTATGTAGATTTATCGGACTGCGCGTTGAGTCATCTGTGTTGAGAGTCCGAAACCCAACATTACATGAAACGGCTGATGAACTAAAACGGATGGGATTGGATTTATCTGGTCATCTATACGTCACATTGATGTCCGGCGCTTATGTCACGGATCTGTTCTGGTGGTTTAAGATGATTCTCGATTGGTCTGCGCAAAGCAAGGAGCAAAAGTTACGTGATTTAAAGAGGTCTGCAGCAGAGGTAATCGAATGGAAGGAGCAGATGGCTGAGCGTCCATGGCATGTAAGAAATGATCTAATTGCAGCGCTGAGGGAATACAAACGAAAAATGGGGATAAGAGAGGGAGCCTCGATTGATTCGTGGCTAGAATTACTGCGTCACTTA
>ADI49534
ATGCCTGAGCCACACGCAGTACTCTATGTCACAAACGAGCTCTCTCACATCGTTAAGAATGGATTTTTGCCAATATGGAGATTAACTGGAGATGAGAGTCTAAATGATTTATGGCTTGAAAATGGAAAATATGCGACAGATGTATATGCATACGGAGATATATCAAAGTGGACGATACGACAACTACGAGGTCATGGGTTCATTTTCATAAGTACACACAAGAGTGTGCAGCTGGCTGATATCGTTAAAACGGTCGATGTCCGTATTCCTCGGGAAGTTGCAAAAAGTCAGGACATGAAAGCATTTGAAAATGAGATTGGCAGACGCAGAATCCGTATGCGTAAGGGATATGGTGATGCGCTGAGAAATTACGCCTTTAAGATGGCTATCGAGTTTCACGGGTCGGAGGCGGAGACGTTAAACGATGCAAATCCTCGATTGCATAAAGTTTATGGAATGCCAGAAATACCGCCACTATATATGGAGTATGCAGAAACTGGAACTAGATTTGACGATGAGCCAACTGATGAAAAGTTAGTATCGATGCTTGATTATATCGTTTATAGCGCAGAAGAGGTGCACTACGTTGGATGCGGTGACCTACGTACCTTAATGCAGTTCAAAAAACGATCACCAGGACGGTTTAGAAGAGTGTTATGGCACGTATATGATCCAATAGCGCCAGAATCTTTAGATTCAAACGTTATAGTTCATAATGTCATGGTAGACTCAAAGAAAGACATTTTGAAACATATGAACTTTTTAAAACGCGTTGAAAGACTTTTCATATGGGATGTGTCATCAGATCGATCGCAGATGGATGATGATGAGTGGGAATCGACCAGATTCGCAGAGGATAGGTTGGGTGAAGAAATAGCTTATGAAATGGGCGGTGCATTTTCCAGTGCGTTGATTAAACATAGGATACCGAATTCGAGAGACGAGTATCACTGCATTTCGACTTACCTTCTCCCCCAGCCGGGGGCTGATGCGGATATGTACGAATTAAGGAATTTCATGAGATTGAAGGGTTACTCACACGTAGATCGTCACATGCATCCAGATGCCTCCGTAATGAAAGTTGTTTCGCGTGATGTACGCAAAATGGTCGAATTGTATCATGGTCGCGATCGCGGCAGATTTCTAAAAAAGAGGCTATTTGAACACCTTCATATCGTACGTAAGAATGGGTTGCTGCATGAGAGTGATGAACCACGAGCGGATCTGTTTTATTTAACCAATCGGTGCAACATGGGATTGGAGCCAAGCATTTATGAAGTAATGAAGAAGTCGGTGATCGCTACAGCTTGGGTAGGCCGTGCTCCTCTATATGATTATGATGATTACGCGTTACCCAGATCTACTGTCATGCTCAATGGATCTTACCGTGATATCAGAATTCTAGATGGTAATGGCGCAATCCTATTCCTAATGTGGAAGTACCCAGATATTGTGAAAAAAGATTTAACATATGATCCGGCATGGGCGATGAATTTCGCTGTCTCGTTAAAAGAGCCGATACCTGACCCTCCTGTGCCAGATATCTCTTTGTGTAGATTCATCGGACTGCGCGTTGAATCATCTGTGTTGAGAGTCCGAAACCCAACATTACATGAGACGGCCGATGAGCTAAAGCGGATGGGATTGGACTTATCTGGTCATCTATATGTTACATTGATGTCTGGCGCTTATGTCACGGATTTGTTCTGGTGGTTTAAGATGATTCTCGATTGGTCTGCGCAAAGCAAGGAACAAAAATTACGTGATCTAAAGAGGTCTGCAGCGGAAGTAATTGAATGGAAGGAGCAGATGGCCGAACGTCCATGGCACGTAAGAAATGATCTGATTGCAGCGTTAAGGGAATACAAACGGAAAATGGGGATGAGAGAGGGAGCCTCGATCGATTCGTGGCTAGAATTACTGCGTCACTTA
>ADI49525
ATGCCTGAGCCACACGCAGTACTCTATGTCACAAACGAGCTCTCTCACATCGTTAAGAATGGATTTTTGCCAATATGGAGATTAACTGGAGATGAGAGTCTAAATGATTTATGGCTTGAAAATGGAAAATATGCGACAGATGTATATGCATACGGAGATATATCAAAGTGGACGATACGACAACTACGAGGTCATGGGTTCATTTTCATAAGTACACACAAGAGTGTGCAGCTGGCTGATATCGTTAAAACGGTCGATGTCCGTATTCCTCGGGAAGTTGCAAAAAGTCAGGACATGAAAGCATTTGAAAATGAGATTGGCAGACGCAGAATCCGTATGCGTAAGGGATATGGTGATGCGCTGAGAAATTACGCCTTTAAGATGGCTATCGAGTTTCACGGGTCGGAGGCGGAGACGTTAAACGATGCAAATCCTCGATTGCATAAAGTTTATGGAATGCCAGAAATACCGCCACTATATATGGAGTATGCAGAAACTGGAACTAGATTTGACGATGAGCCAACTGATGAAAAGTTAGTATCGATGCTTGATTATATCGTTTATAGCGCAGAAGAGGTGCACTACGTTGGATGCGGTGACCTACGTACCTTAATGCAGTTCAAAAAACGATCACCAGGACGGTTTAGAAGAGTGTTATGGCACGTATATGATCCAATAGCGCCAGAATCTTTAGATTCAAACGTTATAGTTCATAATGTCATGGTAGACTCAAAGAAAGACATTTTGAAACATATGAACTTTTTAAAACGCGTTGAAAGACTTTTCATATGGGATGTGTCATCAGATCGATCGCAGATGGATGATGATGAGTGGGAATCGACCAGATTCGCAGAGGATAGGTTGGGTGAAGAAATAGCTTATGAAATGGGCGGTGCATTTTCCAGTGCGTTGATTAAACATAGGATACCGAATTCGAGAGACGAGTATCACTGCATTTCGACTTACCTTCTCCCCCAGCCGGGGGCTGATGCGGATATGTACGAATTAAGGAATTTCATGAGATTGAAGGGTTACTCACACGTAGATCGTCACATGCATCCAGATGCCTCCGTAATGAAAGTTGTTTCGCGTGATGTACGCAAAATGGTCGAATTGTATCATGGTCGCGATCGCGGCAGATTTCTAAAAAAGAGGCTATTTGAACACCTTCATATCGTACGTAAGAATGGGTTGCTGCATGAGAGTGATGAACCACGAGCGGATCTGTTTTATTTAACCAATCGGTGCAACATGGGATTGGAGCCAAGCATTTATGAAGTAATGAAGAAGTCGGTGATCGCTACAGCTTGGGTAGGCCGTGCTCCTCTATATGATTATGATGATTACGCGTTACCCAGATCTACTGTCATGCTCAATGGATCTTACCGTGATATCAGAATTCTAGATGGTAATGGCGCAATCCTATTCCTAATGTGGAAGTACCCAGATATTGTGAAAAAAGATTTAACATATGATCCGGCATGGGCGATGAATTTCGCTGTCTCGTTAAAAGAGCCGATACCTGACCCTCCTGTGCCCGATATCTCTTTGTGTAGATTCATCGGACTGCGCGTTGAATCATCTGTGTTGAGAGTCCGAAACCCAACATTACATGAGACGGCCGATGAGCTAAAGCGGATGGGATTGGACTTATCTGGTCATCTATATGTTACATTGATGTCTGGCGCTTATGTCACGGATTTGTTCTGGTGGTTTAAGATGATTCTCGATTGGTCTGCGCAAAGCAAGGAACAAAAATTACGTGATCTAAAGAGGTCTGCAGCGGAAGTAATTGAATGGAAGGAGCAGATGGCCGAACGTCCATGGCACGTAAGAAATGATCTGATTGCAGCGTTAAGGGAATACAAACGGAAAATGGGGATGAGAGAGGGAGCCTCGATCGATTCGTGGCTAGAATTACTGCGTCACTTA
>ADI49516
ATGCCTGAGCCACACGCAGTACTCTATGTCACAAACGAGCTCTCTCATATCGTTAAGAGTGGATTCTTGCCAATATGGAGATTAACTGGAGATGAGAGTCTAAATGATTTATGGCTTGAAAATGGAAAATATGCGACAGATGTATATGCATATGGAGATGTGTCAAAGTGGACGATACGACAACTACGAGGTCATGGGTTCATTTTCATAAGTACGCACAAAAATATACAGCTGGCTGATGTCATTAAAACGGTCGATGTCCGTATTCCCCGGGAAGTCGCAAAAAGTCAAGATATGAAAGCATTCGAGAATGAAATTGGTAGACGCAGAATCCGTATGCGTAAGGGGTTTGGTGATGCACTGAGGAATTATGCCTTTAAGATGGCTATCGAATTTCACGGGTCGGAAGCGGAGACGTTAAACGATGCAAATCCTCGATTGCATAAAATTTATGGAATGCCAGAGATACCGCCGCTATATATGGAATATGCGGAGATTGGAACTAGATTTGATGATGAGCCAACTGATGAAAAATTAGTATCGATGCTTGATTATATCGTTTACAGCGCAGAGGAGGTGCACTACGTTGGATGCGGTGATTTACGTACCTTGATGCAGTTTAAAAAACGCTCACCGGGACGGTTTAGAAGAGTATTATGGCACGTATATGATCCAATAGCACCAGAATCTTCAGATCCAAACGTTATAGTTCATAATGTTATGGTAGATTCAAAGAAAGACATTTTGAGACATATGAACTTTTTAAAACGTGTTGAAAGACTCTTCATATGGGATGTGTCATCAGATCGATCGCAGATGGATGATGATGAATGGGAATCGACCAGATTCGCAGAGGACAGGTTAGGTGAGGAGATAGCTTATGAAATGGGCGGTGCGTTTTCCAGTGCATTGATTAAGCATAGGATACCAAATTCAAGAGACGAGTATCACTGCATTTCGACTTACCTTCTCCCCCAGCCGGGGGCTGATGCGGATATGTACGAATTAAGGAATTTCATGAGATTGAAAGGTTACTCACATGTAGATCGCCACATGCATCCAGATGCCTCCGTAATGAAAGTTGTTTCGCGTGACGTACGCAAAATGGTCGAATTGTACCATGGTCGCGATCGTGGCAGATTCCTAAAGAAGAGGCTATTTGAGCACCTTCATATCGTACGTAAGAATGGGTTGCTGCATGAAAGTGATGAACCACGAGCAGATCTGTTTTATTTAACCAATCGGTGCAACATGGGATTGGAGCCTAGCATTTATGAGGTAATGAAGAAGTCGGTGATCGCTACAGCCTGGGTAGGCCGTGCTCCTCTATATGATTATGATGACTACGCGTTACCTCGATCTACTGTCATGCTCAATGGATCTTATCGTGATATCAGAATTCTAGATGGTAATGGTGCAATCCTATTTCTAATGTGGAAGTACCCGGATATAGTGAAGAAAGATTTAACATATGATCCAGCGTGGGCGATGAATTTTGCTGTTTCGTTAAAGGAGCCGATACCCGATCCCCCTGTGCCCGATATCTCTTTATGTAGATTTATCGGACTGCGCGTTGAGTCATCTGTGTTGAGGGTCCGAAACCCAACATTACATGAAACGGCTGATGAACTAAAACGGATGGGATTGGATTTATCTGGTCATCTATACGTCACATTGATGTCCGGCGCTTATGTCACGGATCTGTTCTGGTGGTTTAAGATGATTCTCGATTGGTCTGCGCAAAGCAAGGAGCAAAAGTTACGTGATTTAAAGAGGTCTGCAGCAGAGGTAATCGAATGGAAGGAGCAGATGGCTGAGCGTCCATGGCATGTAAGAAATGATCTAATTGCAGCGCTGAGGGAATACAAACGGAAAATGGGGATAAGAGAGGGAGCCTCGATTGATTCGTGGCTAGAATTACTGCGTCACTTA
>ADI49501
ATGCCTGAGCCACACGCAGTACTCTATGTCACAAACGAGCTCTCTCACATCGTTAAGAATGGATTTTTGCCAATATGGAGATTAACTGGAGATGAGAGTCTAAATGATTTATGGCTTGAAAATGGAAAATATGCGACAGATGTATATGCATACGGAGATATATCAAAGTGGACGATACGACAACTACGAGGTCATGGGTTCATTTTCATAAGTACACACAAGAGTGTGCAGCTGGCTGATATCGTTAAAACGGTCGATGTCCGTATTCCTCGGGAAGTTGCAAAAAGTCAGGACATGAAAGCATTTGAAAATGAGATTGGCAGACGCAGAATCCGTATGCGTAAGGGATATGGTGATGCGCTGAGAAATTACGCCTTTAAGATGGCTATCGAGTTTCACGGGTCGGAGGCGGAGACGTTAAACGATGCAAATCCTCGATTGCATAAAGTTTATGGAATGCCAGAAATACCGCCACTATATATGGAGTATGCAGAAACTGGAACTAGATTTGACGATGAGCCAACTGATGAAAAGTTAGTATCGATGCTTGATTATATCGTTTATAGCGCAGAAGAGGTGCACTACGTTGGATGCGGTGACCTACGTACCTTAATGCAGTTCAAAAAACGATCACCAGGACGGTTTAGAAGAGTGTTATGGCACGTATATGATCCAATAGCGCCAGAATCTTTAGATTCAAACGTTATAGTTCATAATGTCATGGTAGACTCAAAGAAAGACATTTTGAAACATATGAACTTTTTAAAACGCGTTGAAAGACTTTTCATATGGGATGTGTCATCAGATCGATCGCAGATGGATGATGATGAGTGGGAATCGACCAGATTCGCAGAGGATAGGTTGGGTGAAGAAATAGCTTATGAAATGGGCGGTGCATTTTCCAGTGCGTTGATTAAACATAGGATACCGAATTCGAGAGACGAGTATCACTGCATTTCGACTTACCTTCTCCCCCAGCCGGGGGCTGATGCGGATATGTACGAATTAAGGAATTTCATGAGATTGAAGGGTTACTCACACGTAGATCGTCACATGCATCCAGATGCCTCCGTAATGAAAGTTGTTTCGCGTGATGTACGCAAAATGGTCGAATTGTATCATGGTCGCGATCGCGGCAGATTTCTAAAAAAGAGGCTATTTGAACACCTTCATATCGTACGTAAGAATGGGTTGCTGCATGAGAGTGATGAACCACGAGCGGATCTGTTTTATTTAACCAATCGGTGCAACATGGGATTGGAGCCAAGCATTTATGAAGTAATGAAGAAGTCGGTGATCGCTACAGCTTGGGTAGGCCGTGCTCCTCTATATGATTATGATGATTACGCGTTACCCAGATCTACTGTCATGCTCAATGGATCTTACCGTGATATCAGAATTCTAGATGGTAATGGCGCAATCTTATTCCTAATGTGGAAGTACCCAGATATTGTGAAAAAAGATTTAACATATGATCCGGCATGGGCGATGAATTTCGCTGTCTCGTTAAAAGAGCCGATACCTGACCCTCCTGTGCCAGATATCTCTTTGTGTAGATTCATCGGACTGCGCGTTGAATCATCTGTGTTGAGAGTCCGAAACCCAACATTACATGAGACGGCTGATGAGCTAAAGCGGATGGGATTGGACTTATCTGGTCATCTATATGTTACATTGATGTCTGGCGCTTATGTCACGGATTTGTTCTGGTGGTTTAAGATGATTCTCGATTGGTCTGCGCAAAGCAAGGAACAAAAATTACGTGATCTAAAGAGGTCTGCAGCGGAAGTAATTGAATGGAAGGAGCAGATGGCCGAACGTCCATGGCACGTAAGAAATGATCTGATTGCAGCGTTAAGGGAATACAAACGGAAAATGGGGATGAGAGAGGGAGCCTCGATCGATTCGTGGCTAGAATTACTGCGTCACTTA
>ADI49496
ATGCCTGAGCCACACGCAGTACTCTATGTCACAAACGAGCTCTCTCACATCGTTAAGAATGGATTTTTGCCAATATGGAGATTAACTGGAGATGAGAGTCTAAATGATTTATGGCTTGAAAATGGAAAATATGCGACAGATGTATATGCATACGGAGATATATCAAAGTGGACGATACGACAACTACGAGGTCATGGGTTCATTTTCATAAGTACACACAAGAGTGTGCAGCTGGCTGATATCGTTAAAACGGTCGATGTCCGTATTCCTCGGGAAGTTGCAAAAAGTCAGGACATGAAAGCATTTGAAAATGAGATTGGCAGACGCAGAATCCGTATGCGTAAGGGATATGGTGATGCGCTGAGAAATTACGCCTTTAAGATGGCTATCGAGTTTCACGGGTCGGAGGCGGAGACGTTAAACGATGCAAATCCTCGATTGCATAAAGTTTATGGAATGCCAGAAATACCGCCACTATATATGGAGTATGCAGAAACTGGAACTAGATTTGACGATGAGCCAACTGATGAAAAGTTAGTATCGATGCTTGATTATATCGTTTATAGCGCAGAAGAGGTGCACTACGTTGGATGCGGTGACCTACGTACCTTAATGCAGTTCAAAAAACGATCACCAGGACGGTTTAGAAGAGTGTTATGGCACGTATATGATCCAATAGCGCCAGAATCTTTAGATTCAAACGTTATAGTTCATAATGTCATGGTAGACTCAAAGAAAGACATTTTGAAACATATGAACTTTTTAAAACGCGTTGAAAGACTTTTCATATGGGATGTGTCATCAGATCGATCGCAGATGGATGATGATGAGTGGGAATCGACCAGATTCGCAGAGGATAGGTTGGGTGAAGAAATAGCTTATGAAATGGGCGGTGCATTTTCCAGTGCGTTGATTAAACATAGGATACCGAATTCGAGAGACGAGTATCACTGCATTTCGACTTACCTTCTCCCCCAGCCGGGGGCTGATGCGGATATGTACGAATTAAGGAATTTCATGAGATTGAAGGGTTACTCACACGTAGATCGTCACATGCATCCAGATGCCTCCGTAATGAAAGTTGTTTCGCGTGATGTACGCAAAATGGTCGAATTGTATCATGGTCGCGATCGCGGCAGATTTCTAAAAAAGAGGCTATTTGAACACCTTCATATCGTACGTAAGAATGGGTTGCTGCATGAGAGTGATGAACCACGAGCGGATCTGTTTTATTTAACCAATCGGTGCAACATGGGATTGGAGCCAAGCATTTATGAAGTAATGAAGAAGTCGGTGATCGCTACAGCTTGGGTAGGCCGTGCTCCTCTATATGATTATGATGATTACGCGTTACCCAGATCTACTGTCATGCTCAATGGATCTTACCGTGATATCAGAATTCTAGATGGTAATGGCGCAATCTTATTCCTAATGTGGAAGTACCCAGATATTGTGAAAAAAGATTTAACATATGATCCGGCATGGGCGATGAATTTCGCTGTCTCGTTAAAAGAGCCGATACCTGACCCTCCTGTGCCAGATATCTCTTTGTGTAGATTCATCGGACTGCGCGTTGAATCATCTGTGTTGAGAGTCCGAAACCCAACATTACATGAGACGGCTGATGAGCTAAAGCGGATGGGATTGGACTTATCTGGTCATCTATATGTTACATTGATGTCTGGCGCTTATGTCACGGATTTGTTCTGGTGGTTTAAGATGATTCTCGATTGGTCTGCGCAAAGCAAGGAACAAAAATTACGTGATCTAAAGAGGTCTGCAGCGGAAGTAATTGAATGGAAGGAGCAGATGGCCGAACGTCCATGGCACGTAAGAAATGATCTGATTGCAGCGTTAAGGGAATACAAACGGAAAATGGGGATGAGAGAGGGAGCCTCGATCGATTCGTGGCTAGAATTACTGCGTCACTTA
>ADI49489
ATGCCTGAGCCACACGCAGTACTCTATGTCACAAACGAGCTCTCTCACATCGTTAAGAATGGATTTTTGCCAATATGGAGATTAACTGGAGATGAGAGTCTAAATGATTTATGGCTTGAAAATGGAAAATATGCGACAGATGTATATGCATACGGAGATATATCAAAGTGGACGATACGACAACTACGAGGTCATGGGTTCATTTTCATAAGTACACACAAGAGTGTGCAGCTGGCTGATATCGTTAAAACGGTCGATGTCCGTATTCCTCGGGAAGTTGCAAAAAGTCAGGACATGAAAGCATTTGAAAATGAGATTGGCAGACGCARAATCCGTATGCGTAAGGGATATGGTGATGCGCTGAGAAATTACGCCTTTAAGATGGCTATCGAGTTTCACGGGTCGGAGGCGGAGACGTTAAACGATGCAAATCCTCGATTGCATAAAGTTTATGGAATGCCAGAAATACCGCCACTATATATGGAGTATGCAGAAACTGGAACTAGATTTGACGATGAGCCAACTGATGAAAAGTTAGTATCGATGCTTGATTATATCGTTTATAGCGCAGAAGAGGTGCACTACGTTGGATGCGGTGACCTACGTACCTTAATGCAGTTCAAAAAACGATCACCAGGACGGTTTAGAAGAGTGTTATGGCACGTATATGATCCAATAGCGCCAGAATCTTTAGATTCAAACGTTATAGTTCATAATGTCATGGTAGACTCAAAGAAAGACATTTTGAAACATATGAACTTTTTAAAACGCGTTGAAAGACTTTTCATATGGGATGTGTCATCAGATCGATCGCAGATGGATGATGATGAGTGGGAATCGACCAGATTCGCAGAGGATAGGTTGGGTGAAGAAATAGCTTATGAAATGGGCGGTGCATTTTCCAGTGCGTTGATTAAACATAGGATACCGAATTCGAGAGACGAGTATCACTGCATTTCGACTTACCTTCTCCCCCAGCCGGGGGCTGATGCGGATATGTACGAATTAAGGAATTTCATGAGATTGAAGGGTTACTCACACGTAGATCGTCACATGCATCCAGATGCCTCCGTAATGAAAGTTGTTTCGCGTGATGTACGCAAAATGGTCGAATTGTATCATGGTCGCGATCGCGGCAGATTTCTAAAAAAGAGGCTATTTGAACACCTTCATATCGTACGTAAGAATGGGTTGCTGCATGAGAGTGATGAACCACGAGCGGATCTGTTTTATTTAACCAATCGGTGCAACATGGGATTGGAGCCAAGCATTTATGAAGTAATGAAGAAGTCGGTGATCGCTACAGCTTGGGTAGGCCGTGCTCCTCTATATGATTATGATGATTACGCGTTACCCAGATCTACTGTCATGCTCAATGGATCTTACCGTGATATCAGAATTCTAGATGGTAATGGCGCAATCTTATTCCTAATGTGGAAGTACCCAGATATTGTGAAAAAAGATTTAACATATGATCCGGCATGGGCGATGAATTTCGCTGTCTCGTTAAAAGAGCCGATACCTGACCCTCCTGTGCCAGATATCTCTTTGTGTAGATTCATCGGACTGCGCGTTGAATCATCTGTGTTGAGAGTCCGAAACCCAACATTACATGAGACGGCCGATGAGCTAAAGCGGATGGGATTGGACTTATCTGGTCATCTATATGTTACATTGATGTCTGGCGCTTATGTCACGGATTTGTTCTGGTGGTTTAAGATGATTCTCGATTGGTCTGCGCAAAGCAAGGAACAAAAATTACGTGATCTAAAGAGGTCTGCAGCGGAAGTAATTGAATGGAAGGAGCAGATGGCCGAACGTCCATGGCACGTAAGAAATGATCTGATTGCAGCGTTAAGGGAATACAAACGGAAAATGGGGATGAGAGAGGGAGCCTCGATCGATTCGTGGCTAGAATTACTGCGTCACTTA
>ADI49481
ATGCCTGAGCCACACGCAGTACTCTATGTCACAAACGAGCTCTCTCATATCGTCAAGAGTGGATTTTTGCCAATATGGAGATTAACTGGAGACGAGAGTTTAAACGATTTATGGCTTGAAAATGGAAAATATGCGACAGATGTATATGCATACGGAGATGTATCAAAATGGACGATACGACAGCTACGAGGTCATGGGTTCATTTTCATAAGTACACACAAGAATATACAGCTGGCGGATATCATTAAGACGGTCGATGTCCGCATTCCTCGGGAAGTCGTAAAAAGTCAAGATATGAAAGCATTTGAAAATGAAATCGGTAGACGCAGAATCCGTATGCGTAAGGGATTTGGTGATGCGTTGAGGAATTATGCCTTTAAGATGGCTATTGAATTTCACGGGTCGGAAGCGGAGACGTTGAACGATGCAAATCCTCGATTGCATAAAGTTTATGGAATGCCAGAGATACCACCGCTATACATGGAATATGCAGAGATCGGAGCTAAATTTGACGATGAGCCAACTGATGAAAAGTTAGTATCGATGCTTGATTATATCGTTTACAGCGCGGAGGAAGTGCACTATGTTGGATGCGGTGACTTACGTACCTTAATGCAGTTTAAAAAACGTTCACCAGGACGGTTTAGAAGAGTATTATGGCACGTATATGATCCAATAGCACCAGAATCTTCAGATCCAAACGTTATAGTTCATAATGTCATGGTAGGTTCAAAGAAAGACATTTTAAAACATATGAACTTTCTAAAACGTGTTGAAAGACTTTTCATATGGGATGTGTCATCAGATCGATCGCAGATGGATGATGATGAATGGGAATCGACCAGGTTCGCAGAGGATAGGTTGGGTGAAGAGATAGCGTATGAGATGGGCGGCGCGTTTTCCAGTGCATTGATTAAACATAGGATACCAAATTCAAGAGACGAGTATCACTGCATTTCGACTTACCTTCTCCCCCAGCCGGGGGCTGATGCGGATATGTACGAATTAAGAAATTTTTTGAGATTGAAAGGTTACTCACATGTGGATCGCCACATGCATCCAGATGCTTCCGTAATGAAAGTTGTTTCGCGTGATGTACGCAAAATGGTCGAATTGTATCATGGTCGCGATCGTGGCAGATTTCTAAAGAAGAGGCTATTTGAGCACCTTCATATCGTACGTAAGAATGGGTTGTTGCATGAAAGTGATGAACCACGAGCAGATCTGTTTTATTTGACCAATCGGTGCAACATGGGATTGGAACCAAGCATTTATGAAGTAATGAAGAAGTCGGTGATCGCTACGGCCTGGGTAGGTCGCGCTCCTCTATATGATTATGATGATTACGCGTTACCCCGATCAACTGTTATGCTCAATGGATCTTACCGTGATATCAGAATTCTAGATGGCAATGGCGCAATCCTATTTCTAATGTGGAAGTACCCAGATATCGTGAAGAAAGATTTAACATATGATCCAGCGTGGGCGATGAATTTTGCTGTCTCGTTGAAGGAGCCGATACCCGATCCCCCTGTGCCCGATATTTCCCTATGTAGATTCATCGGACTGCGCGTTGAGTCATCTGTGTTGAGGGTCCGAAACCCAACATTACATGAGACGGCTGATGAACTAAAACGGATGGGGTTGGATTTGTCTGGTCATCTATACGTCACATTGATGTCTGGCGCTTATGTCACAGATTTGTTCTGGTGGTTTAAGATGATTCTCGACTGGTCTGCGCAAAGCAAGGAACAAAAATTACGTGATTTAAAGAGGTCTGCAGCGGAGGTAATCGAATGGAAGGAGCAGATGGCTGAACGTCCATGGCACGTGAGGAATGATCTAATTGCAGCGCTGAGGGAATATAAACGGAAAATGGGGATGAGAGAGGGAGCCTCGATCGATTCGTGGCTAGAATTACTGCGTCACTTA
>AAN07784
ATGCCTGAGCCACACGCGGTACTCTATGTCACAAACGAGCTCTCTCATATCGTCAAGAGTGGATTTCTGCCGATATGGAGATTAACTGGAGATGAGAGTTTAAACGATTTATGGCTTGAAAATGGAAAATATGCAACAGATGTATATGCATACGGAGATGTATCAAAGTGGACGATACGGCAATTACGAGGTCATGGGTTCATTTTCATAAGTACACACAAGAGTATACAGCTGGCGGATATCATCAAAACGGTCGATGTTCGTATTCCTCGGGAAGTTGCAAAAAGTCAGGATATGAAAGCATTTGAAAATGAAATTGGTAGACGCAGAATCCGTATGCGTAAGGGATTTGGTGATGCGCTGAGGAATTATGCCTTTAAGATGGCTATCGAATTTCATGGGTCGGAAGCGGAGACGTTGAACGATGCAAATCCTCGATTACATAAAGTTTATGGAATGCCAGAGATACCACCGCTATACATGGAATATGCAGAAATTGGAACTAGATTTGACGATGAGCCAACTGATGAAAAGTTAGTATCGATGCTTGATTATATCGTTTACAGTGCAGAGGAGGTGCACTACGTTGGATGCGGTGACCTACGTACCTTGATGCAGTTTAAAAAACGTTCACCGGGGCGGTTTAGAAGAGTATTATGGCACGTATATGATCCAATAGCACCGGAATCTTCAGATCCAAATGTTATAGTCCATAATGTCATGGTAGATTCGAAGAAAGACATTTTGAAACATATGAACTTTCTAAAACGTGTTGAAAGACTTTTCATATGGGATGTGTCCTCAGATCGATCGCAGATGGATGATGATGAATGGGAATCGACCAGATTCGCAGAGGACAGGTTGGGTGAGGAGATAGCTTATGAAATGGGTGGTGCGTTTTCCAGTGCATTGATTAAACATAGGATACCAAATTCAAGAGACGAGTATCACTGCATTTCGACTTACCTTCTCCCCCAGCCGGGGGCTGATGCGGATATGTACGAATTAAGGAATTTTATGAGATTAAAAGGTTACTCACATGTGGATCGCCACATGCATCCAGATGCCTCCGTAATGAAAGTTGTTTCGCGTGATGTGCGCAAAATGGTCGAATTGTATCATGGTCGCGATCGTGGCAGATTTCTAAAGAAGAGGCTATTTGAACACCTTCACATCGTACGTAAGAATGGGCTGCTGCATGAAAGTGATGAACCACGAGCAGATCTGTTTTATTTGACCAATCGGTGCAACATGGGATTGGAGCCAAGCATTTATGAAGTAATGAAGAAGTCGGTGATCGCTACAGCCTGGGTAGGCCGTGCTCCTCTATATGATTATGATGATTACGCGTTACCCAGATCTACCGTTATGCTCAATGGTTCTTACCGTGATATCAGAATTCTAGATGGCAATGGCGCAATCCTATTTCTAATGTGGAAGTACCCAGATATCGTGAAGAAAGATTTAACATATGATCCAGCGTGGGCGATGAATTTTGCTGTTTCGTTGAAGGAGCCGATACCTGATCCCCCTGTGCCCGATATCTCCCTATGTAGATTCATCGGACTGCGTGTTGAGTCATCTGTGTTGAGGGTCCGAAATCCGACATTACATGAAACGGCTGATGAACTAAAACGGATGGGATTGGATTTGTCTGGTCATCTGTACGTCACATTGATGTCCGGCGCTTATGTCACAGATCTGTTCTGGTGGTTTAAGATGATTCTTGACTGGTCCGCGCAAAGCAAGGAACAAAAATTACGTGATTTAAAGAGGTCTGCAGCGGAGGTGATCGAATGGAAGGAGCAGATGGCCGAGCGTCCATGGCACGTGAGAAATGATCTAATTGCAGCGCTGAGGGAATACAAACGGAAGATGGGGATGAGAGAGGGAGCCTCGATCGATTCGTGGCTAGAATTACTGCGTCACTTA
>ACY02808
ATGCCTGAGCCACATGCAGTGTTGTTCGTCACCAGTGAGCTCTCTCATATCGTTAAAGAGGGCTATTTACCGATATGGCAGCTGACTGGAAATGAGAGTCTGAATGATTTATGGTTGGATAATGGGAAATATGCTACGGATATCTATGCGTATGGAGATATTTCGAAATGGACTGTGAGGCAATTGCGTGGACATGGATTTATTTTCATCAGCACGTATAAAACGATACAATTAGCAGACATCACCAAAACTGTTGATGTTCGCATTCCACATGAGATATTGAAAAGTCGGGATATTAAAGCCTTCGAAAATGAAATTGGGCGAAGGCGGATTAGAATGCGTAAAAGCTTTGGTGATGCGTTAAGGAAGTATGCTTATAGAGTTGCGATTGAGTTCCATGGATCAGAAGCGGAGACATTAAATGATGCGAACCCACGACTACATAGAGTTTATGGATTACCTAAGGTTCCACCGATGTATGTCGAGTTTGCGGAAATAAGTGGTAGATTTGATGATGAACCGACGGATGAAAAATTAGTTTCCATGCTTGATTATATAATTTATAGCGCTGAGGAGGTTCATTACGTTGGATGTGGTGATCTGCGTACATTAATTCAATTTAAAAACGCTCTATACACGCGTTTCAAAAGAATACAGTGGCACGTTTATGATCCAATTGCGCCACAATGTTCTGAGCCGAACGTAGTTGTGTACAACGTTCTAGTGAGCTCAAAAAGAGATATTCTTAAGCATATAAACTTTTGTAAACGCACTGAGAGGTTGTTAATTTGGGATGTATCATCCGATCGTGGACAGATGAGTGAAGAGGAATGGGAACTTACGAGGTTTGCGGAAGATCGAATGGGTGAGGAAATAGCGTATGAAATGGGCGGGGTGTTTTCATGCGCGTTAGTTAAGCATAGAATTCCGAAACAGCGAGGAGAATATCATTGCATATCAACATATCTATTCCCTCAACCTGGGGCGGATGTCGATATGTATGAACTGAGGAACTTTATGAGATTACAGGGGTATTCATATGTTGATCGTCAGGGACATCCAGATGCTTCGATTATGAAGGTCGTGTCACACGAAGTCCGTAAGCTGGTAGAGATGTTTCATGGAAAAGATCGCGGCCGGTTTCTTAAAAAGAGATTGTTTGAATTTTTGCACATCATCAGGCAGAATGGCTTATTTCACAGTAGTGATGATCCTCGGGCGGACTTATTCTATTTAACTAACAGATGTAATAGTGGATTGGAGGAGAGTATATTTAGTGTAATGAGGAAATCATCGATTGCCACGGCGTGGGTAGGGCGGACGCCATTATATGATTATGATGATTTCTCATTGTCGCGTGCAACCGTTATGTTGACAGGTTCGTATAAGGATATAAGAATATTGGATGGTAATGGGGCGGTATTATTCTTGATGTGGAAGTATCCAGAGTTGATTAAGAAAGATTTATCGTATGATCCAGCGTGGGCTATGAACTTTGCGGTTTCAATGAGGGAGCCGATTCCAGATCCGCCGGTGCCAGACATCTCGCTGTGTCGGTTCGTTGGACTACGCGTGGAGTCGTCCGTGCTGCGGGTACGAAATCCAACATTACATGAGACCGCAGACGAATTGAAGCGCATGGGATTAGATTTATCAGGCCATCTGTACGTCACACTCATGTCAGGCGCGTATGTTACGGATTTATTTTGGTGGTTCAGAATGATCTTAGAATGGTCGGCACAAGGACGAGAACAGAAGATACATGACTTGACTAGGTCTGGTGCGGAAGTGATTGAATGGAAAGATCAGATGGCGGAACGACCCTGGCATGTAAGGAACGACCTTATTGCTGCATTGAGGGAATATAAGCGGAAGATGGGTGCAAAGGAGAGGGCTCCAATAGATTCGTGGCTAGAACTGCTGCGTCACCTG
>ACR58461
ATGCCTGAGCCACACGCAGTACTCTATGTCACAAACGAGCTCTCTCATATCGTCAAGAGTGGATTTTTGCCAATATGGAGATTAACTGGAGATGAGAGTCTGAACGATTTATGGCTTGAAAATGGAAAATATGCGACAGATGTATATGCATACGGAGATGTATCAAAATGGACGATACGACAACTACGAGGTCATGGGTTCATTTTCGTAAGTACACACAAGAATATACAGCTGGCTGATATCATTAAAACGGTCGATGTTCGTATTCCTCGGGAAGTCGCAAAAAGTCAAGATATGAAAGCATTTGAAAATGAAATTGGTAGACGCAGAATCCGTATGCGTAAAGGATTTGGTGATGCGCTGAGGAATTACGCCTTTAAGATGGCTATCGAATTTCACGGGTCGGAAGCGGAGACGTTGAACGATGCAAATCCTCGATTGCATAAAGTTTACGGAATGCCAGAGATACCGCCGCTATACATGGAATATGCGGAGATTGGAACTAGATTTGACGATGAGCCAACTGATGAAAAGTTAGTATCGATGCTTGATTATATCGTTTACAGCGCAGAGGAGGTGCACTACGTTGGATGCGGTGACTTACGTACCTTGATGCAGTTTAAAAAACGTTCACCAGGACGGTTTAGAAGAGTATTATGGCACGTATATGATCCAATAGCGCCAGAATCTTCAGATCCAAACGTTATAGTTCATAACGTTATGGTAGATTCAAAGAAAGACATTTTGAAACATATGAACTTTTTAAAACGTGTTGAAAGACTTTTCATATGGGATGTGTCATCAGATCGATCGCAGATGGATGATGACGAATGGGAATCGACCAGATTCGCAGAGGACAGGTTGGGTGAGGAGATAGCTTATGAGATGGGTGGTGCGTTTTCCAGTGCATTGATTAAACATAGGATACCAAATTCAAGAGACGAGTATCACTGCATTTCGACTTACCTTCTCCCCCAGCCGGGGGCTGATGCGGATATGTACGAATTAAGAAATTTTATGAGATTGAAAGGTTACTCACATGTAGATCGCCACATGCATCCAGATGCCTCCGTGATGAAAGTCGTTTCGCGTGATGTACGCAAAATGGTCGAATTGTATCATGGCCGCGATCGTGGCAGATTTCTAAAGAAAAGGCTATTTGAGCACCTCCATATCGTACGTAAGAATGGGTTGCTGCATGAAAGTGATGAACCACGAGCAGATCTGTTTTATTTGACCAATCGGTGTAACATGGGATTGGAACCAAGCATTTATGAAGTAATGAAGAAGTCGGTGATCGCTACAGCCTGGGTAGGCCGTGCTCCTCTATATGATTATGATGATTACGCGTTACCCCGATCTACTGTCATGCTCAATGGATCTTACCGTGATATCAGAGTTCTAGATGGTAATGGCGCAATCCTATTTCTAATGTGGAAGTACCCAGATATTGTGAAGAAAGATTTAACATATGATCCAGCGTGGGCGATGAATTTTGCCGTCTCGTTAAAGGAGCCGATACCTGACCCCCCTGTGCCCGATATCTCCCTATGTAGATTCATCGGACTGCGCGTTGAGTCATCTGTGTTGAGGGTCCGAAACCCAACATTACATGAAACGGCTGATGAACTAAAGCGGATGGGATTGGATTTGTCTGGTCATCTATACGTCACATTGATGTCCGGCGCTTATGTCACAGATCTGTTCTGGTGGTTTAAGATGATTCTCGACTGGTCTGCGCAAAGCAAGGAACAAAAATTACGTGATTTAAAGAGGTCTGCAGCGGAGGTAATCGAATGGAAGGAGCAGATGGCCGAGCGTCCATGGCACGTGAGAAATGATCTAATTGCAGCGCTGAGGGAGTACAAACGGAAAATGGGGATGAGAGAGGGAGCCTCGATCGATTCGTGGCTAGAATTACTGCGTCACTTA
>AAX48790
ATGCCTGAGCCACACGCAGTACTCTACGTCACAAACGAGCTCTCTCATATCGTTAAGAGTGGATTTCTGCCGATATGGAGACTGACTGGAGATGAGAGTCTAAATGATCTATGGCTTGAAAATGGGAAATATGCGACGGATGTATACGCGTATGGAGATGTCTCAAAATGGACGATACGACAATTACGAGGTCATGGATTCATTTTCATAAGCACACACAAAAATATACAGCTAGCTGATATCATTAAGACGGTTGATGTCCGCATTCCTCGAGAAATCGTAAAAAGTCAGGATATGAAAGCATTCGAAAATGAAATTGGCAGACGTAGAATCCGTATGCGTAAGGGATTTGGTGACGCACTGAGGAATTACGCCTTCAAGATGGCTATCGAATTTCACGGATCTGAGGCGGAGACGTTAAACGATGCAAATCCTCGACTGCATAAAGTTTATGGAATGCCAGAAATACCGCCACTATATATGGAATATGCGGAAATCGGGACTAGGTTTGATGATGAGCCAACTGACGAGAAGTTAGTATCGATGCTTGATTATATCGTTTACAGCGCCGAAGAGGTGCACTACGTCGGATGCGGTGATCTACGTACCTTGATGCAGTTTAAGAAACGATCACCGGGACGATTTAGAAGAGTGTTATGGCATGTATATGATCCAATAGCGCCGGAATGTTTAGATCCAAACGTCATAGTTCATAATGTTATGGTAGATTCAAAGAAAGATATTTTGAAACATATGAACTTCCTAAAGCGTGTCGAAAGACTCCTTATATGGGATGTATCGTCAGATCGATCGCAGATGGGTGATGATGAGTGGGAGTCGACCAGATTTGCAGAAGATAGGTTGGGTGAAGAAATAGCTTACGAAATGGGCGGTGCGTTCTCCAGTGCGTTGATCAAACACAGAATACCGAATTCAAGGGATGAATATCACTGCATTTCGACTTACCTGCTGCCCCAGCCGGGGGCCGATGCGGATATGTACGAATTAAGGAATTTTATGAGATTGAAAGGTTATTCGCACGTAGACCGTCACATGCATCCAGATGCTTCCGTGATGAAAGTTGTTTCACGTGATGTGCGTAGAATGGTCGAATTATATCACGGTCGCGATCGTGGCAGATTTCTAAAAAAGAGATTGTTTGAGCACCTTCATATCGTGCGTAAGAATGGATTGCTGCATGAAAGCGATGAACCACGAGCGGATCTGTTTTACTTGACCAACCGGTGTAACATGGGATTAGAGCCTAGCATTTATGAAGTAATGAAGAAGTCGGTGATAGCTACAGCTTGGGTAGGCCGTGCGCCCTTATATGATTATGATGATTACGCATTACCTAGATCAACCGTTATGCTTAATGGATCCTATCGTGATATCAGGATCTTAGATGGTAATGGTGCAATCTTATTCCTAATGTGGAAGTATCCGGATATCGTCAAAAAAGATTTGACATATGATCCGGCGTGGGCGATGAATTTTGCCGTTTCGTTGAGAGAGCCGATACCCGATCCTCCTGTACCCGACATTTCTTTGTGTAGATTCATTGGATTGCGTGTTGAATCATCTGTTTTGAGGGTTCGAAATCCAACCTTACATGAGACGGCCGATGAGTTAAAGCGGATGGGATTGGATTTATCTGGCCACTTATATGTTACGTTGATGTCCGGTGCTTATGTCACAGATTTGTTTTGGTGGTTTAAGATGATTCTCGGTTGGTCAGCGCAAAGCAAGGAACAGAAACTACGTGATCTAAAGAGGTCTGCGGCGGAAGTAATTGAATGGAAGGAGCAAATGGCTGAGCGCCCATGGCACGTGAGAAATGATCTAATTGCGGCGCTGAGGGAATACAAACGAAAAATGGGGACGAGAGAGGGAGCCTCGATCGATTCGTGGCTAGAATTACTGCGTCACTTA
>AAX48789
ATGCCTGAGCCACACGCAGTACTCTATGTCACAAACGAGCTCTCTCACATCGTTAAGAATGGATTTCTGCCGATATGGAAACTAACTGGAGATGAGAGTCTAAATGATCTATGGCTTGAAAACGGAAAATATGCGACAGATGTATACGCATACGGAGATGTTTCAAAGTGGACGATACGACAGTTACGAGGTCATGGGTTCATTTTCATAAGTACACATAAAAACATACAGTTAGCTGATGTCATAAAGACGGTTGACGTCCGCATTCCTCGGGAAGTTGCAAAAAGTCAGGATATGAAAGCATTTGAAAATGAAATTGGTAGACGCAGAATCCGTATGCGCAAAGGATTTGGTGACGCACTAAGAAACTACGCCTTCAAGATGGCTATCGAATTTCACGGATCAGAGGCAGAAACGCTAAACGATGCGAATCCTCGACTGCATAAAGTTTATGGAATGCCAGAAATACCGCCACTGTATATGGAGTATGCGGAGATAGGAACCAGATTCGACGATGAACCAACCGATGAGAAGTTAGTATCGATGCTTGATTATATCGTTTACAGCGCTGAAGAGGTGCATTACGTTGGATGCGGTGACTTACGTACCTTAATGCAGTTTAAAAAACGATCACCAGGACGGTTTAGGAGAGTGTTATGGCACGTATATGATCCGATAGCACCGGAATGTTTAGATCCAAACGTCATAGTTCATAATGTTATGGTAGACTCAAAGAAAGATATCTTAAAACATATGAACTTCTTAAAACGTGTTGAAAGACTTTTCATATGGGATGTATCGTCAGATCGATCGCAGATGGACGATGATGAGTGGGAGTCGACCAGATTCGCAGAAGATAGGTTGGGTGAGGAGATAGCTTATGAAATGGGCGGTGCATTCTCTAGTGCATTGATCAAACATAGGATACCGAATTCAAGGGACGAGTATCACTGCATTTCGACTTATCTACTCCCCCAGCCTGGGGCTGATGCGGATATGTACGAATTAAGGAATTTCATGAGATTGAAGGGTTATTCACACGTAGATCGTCACATGCATCCAGATGCCTCTGTGATGAAAGTTGTTTCACGTGATGTGCGTAGAATGGTCGAATTGTATCATGGTCGCGATCGTGGCAGATTCCTAAAAAAGAGACTGTTTGAACACCTTCATATTGTACGTAAGAATGGGTTGCTGCATGAGAGTGATGAGCCGCGGGCGGATTTGTTCTATTTAACCAATCGGTGTAATATGGGGTTGGAACCTAGCATTTATGAAGTAATGAAGAAGTCAGTGATAGCTACAGCTTGGGTAGGCCGCGCGCCCTTATATGATTACGATGATTACGCATTGCCCAGATCAACTGTTATGCTTAACGGATCTTACCGTGACATCAGAATTTTAGATGGTAATGGCGCAATCTTATTCCTAATGTGGAGATACCCGGATATCGTAAAGAAAGACTTGACATATGATCCAGCGTGGGCGATGAATTTTGCTGTATCGTTAAAGGAGCCGATACCTGACCCTCCCGTGCCTGACATCTCTTTGTGTAGATTCATTGGGCTGCGCGTTGAATCATCTGTGTTGAGGGTTCGAAACCCAACGTTACATGAGACGGCTGATGAGCTAAAACGGATGGGATTAGATTTATCTGGTCATTTATATGTCACGTTGATGTCCGGCGCTTATGTCACAGATTTGTTTTGGTGGTTTAAGATGATTCTTGACTGGTCTGCGCAGAGTAAGGAGCAAAAATTACGTGATCTAAAGAGGTCTGCGGCGGAAGTAATAGAATGGAAGGAGCAGATGGCCGAACGTCCATGGCATGTGCGAAACGATCTAATTGCAGCGCTAAGGGAATACAAACGGAAAATGGGGATAAGAGAGGGGGCCTCGATCGATTCGTGGCTGGAATTACTGCGTCACTTG
>AAX48788
ATGCCTGAGCCACACGCAGTACTCTATGTCACAAACGAGCTCTCTCACATCGTTAAGAATGGATTTCTGCCGATATGGAAACTAACTGGAGATGAGAGTCTAAATGATCTATGGCTTGAAAACGGAAAATATGCGACAGATGTATACGCATACGGAGATGTTTCAAAGTGGACGATACGACAGTTACGAGGTCATGGGTTCATTTTCATAAGTACACATAAAAACATACAGTTAGCTGATGTCATTAAGACGGTTGACGTCCGCATTCCTCGGGAAGTTGCAAAAAGTCAGGATATGAAAGCATTTGAAAATGAAATTGGTAGACGCAGAATCCGTATGCGCAAAGGATTTGGTGACGCACTAAGAAACTACGCCTTCAAGATGGCTATCGAATTTCACGGATCAGAGGCAGAAACGCTAAACGATGCGAATCCTCGACTGCATAAAGTTTATGGAATGCCAGAAATACCGCCGCTGTATATGGAGTATGCGGAGATAGGAGCCAGATTCGACGATGAACCAACCGATGAGAAGTTAGTATCGATGCTTGATTATATCGTTTACAGCGCTGAAGAGGTGCATTACGTTGGATGCGGTGACTTACGTACCTTAATGCAGTTTAAAAAACGATCACCAGGACGGTTTAGGAGAGTGTTATGGCACGCATATGATCCGATAGCACCGGAATGTTTAGATCCAAACGTCATAGTTCATAATGTTATGGTAGACTCAAAGAAAGATATCTTAAAACATATGAACTTCTTAAAACGTGTTGAAAGACTTTTCATATGGGATGTATCGTCAGATCGATCGCAGATGGACGATGATGAGTGGGAATCGACCAGATTCGCAGAAGATAGGTTGGGTGAAGAGATAGCTTATGAAATGAGCGGTGCATTCTCTAGTGCATTGATCAAACATAGGATACCGAATTCAAGGGACGAGTATCACTGCATTTCGACTTATCTACTCCCCCAGCCTGGGGCTGATGCGGATATGTACGAATTAAGGAATTTCATGAGATTGAAGGGTTATTCACACGTAGATCGTTACATGCATCCAGATGCCTCTGTGATGAAAGTTGTTTCACGTGATGTGCGTAGAATGGTCGAATTGTATCATGGTCGCGATCGTGGCAGATTCCTAAAAAAGAGATTGTTTGAACACCTTCATATTGTACGTAAGAATGGGTTGCTGCATGAGAGTGATGAGCCGCGGGCGGATTTGTTCTATTTAACCAATCGGTGTAATATGGGGTTGGAACCTAGCATTTATGAAGTAATGAAGAAGTCAGTGATAGCTACAGCTTGGGTAGGCCGCGCGCCCCTATATGATTACGATGATTACGCATTGCCCAGATCAACTGTTATGCTTAACGGATCTTACCGTGACATCAGAATTTTAGATGGTAATGGCGCAATCTTATTCCTAATGTGGAGATACCCGGATATCGTAAAGAAAGACTTGACATATGATCCAGCGTGGGCGATGAATTTTGCTGTATCGTTAAAGGAGCCGATACCTGACCCTCCCGTGCCTGACATCTCTTTGTGTAGATTCATTGGGCTGCGCGTTGAATCATCTGTGTTGAGGGTTCGAAACCCAACGTTACATGAGACGGCTGATGAGCTAAAACGGATGGGATTGGATTTATCTGGTCATTTATATGTCACGTTGATGTCCGGCGCTTATGTCACAGATTTGTTTTGGTGGTTTAAGATGATTCTTGACTGGTCTGCGCAAAGTAAGGAGCAAAAATTACGTGATCTAAAGAGGTCTGCGGCGGAAGTAATAGAATGGAAGGAGCAGATGGCCGAACGTCCATGGCATGTGCGAAACGATCTAATTGCAGCGCTAAGGGAATACAAACGGAAAATGGGGATAAGAGAGGGAGCCTCGATCGATTCGTGGCTGGAATTACTGCGTCACTTG
>AAX48787
ATGCCTGAGCCACACGCAGTACTCTATGTCACAAACGAGCTCTCTCATATTATCAAGAATGGATTTTTGCCGATATGGAAGCTTACTGGAAATGAGAGTTTAAATGATTTATGGCTTGAAAATGGAAAATATGCGACAGATGTGTACGCCTACGGGGATGTTTCAAAGTGGACGATACGACAATTACGAGGTCATGGATTCATTTTTATAAGTACACATAAAAACATACAGCTAGCTGATGTCATTAAGACGGTTGATGTTCGCATTCCTCGGGAAGTTGCAAAAGGTCAAGATATGAAAGCATTTGAAAATGAGATTGGCAGACGTAGAATCCGTATGCGTAAGGGATTTGGTGACGCGCTAAGAAATTATGCCTTTAAGATGGCTATCGAATTTCACGGATCGGAGGCAGAAACGTTAAACGATGCAAATCCTCGACTGCATAAAATTTATGGAATGCCAGAAATACCGCCGCTATATATGGAATATGCGGAGATAGGGACTAGATTCGACGATGAGCCGACTGATGAGAAGTTAGTATCGATGCTTGATTATATCATCTATAGCGCAGAAGAGGTGCACTACGTTGGGTGTGGTGACCTGCGTACCTTAATGCAGTTTAAGAAACGATCACCAGGACGGTTTAGAAGAGTGTTATGGCACGTATATGATCCGATAGCGCCAGAATGTCTAGATCCAAACGTTATAGTTCATAATGTTATGGTAGACTCAAAGAAAGACATTTTAAAACATATGAACTTTTTAAAACGCGTCGAAAGACTTTTCATATGGGATGTGTCGTCAGATCGATCGCAGATGGATGATGATGAGTGGGAGTCGACCAGATTCGCAGAGGATAGGTTGGGTGAAGAGATAGCTTACGAAATGGGTGGTGCATTCTCTAGTGCATTGATTAAACATAGGATACCGAATTCAAGAGACGAGTATCACTGCATTTCAACTTACCTATTTCCCCAGCCGGGGGCTGATGCGGATATGTATGAATTAAGGAATTTCATGAAATTGAAGGGTTATTCACACGTAGATCGTCACATGCATCCAGACGCCTCCGTGATGAAAGTTGTTTCGCGTGACGTGCGCAAAATGGTTGAATTGTATCACGGTCGCGATCGTGGTAGATTTTTGAAAAAGAGACTGTTTGAACACCTTCATATTGTGCGTAAAAATGGGTTGTTGCACGAGAGTGATGAGCCACGAGCGGATCTGTTCTATTTAACCAACCGATGCAATATGGGATTGGAACCTAGCATTTATGAGGTAATGAAGAAGTCGGTGATAGCTACAGCTTGGGTTGGTCGTGCGCCCCTATATGATTATGATGATTATGCATTACCCAGGTCAACTGTTATGCTCAACGGATCCTACCGTGATATCAGAATCCTGGATGGTAATGGCGCAATCCTATTCCTAATGTGGAAGTATCCTGATATTGTGAAGAAAGATTTGACATATGATCCAGCGTGGGCGATGAATTTTGCTGTTTCGTTAAAGGAGCCGATACCTGATCCTCCTGTGCCTGACATCTCCTTGTGTAGATTCATCGGGCTGCGCGTTGAATCATCTGTGTTGAGGGTTCGAAACCCAACATTACATGAGACTGCCGATGAGCTAAAACGGATGGGATTGGATTTATCTGGTCATTTATATGTTACGTTGATGTCTGGTGCTTATGTCACAGATTTGTTTTGGTGGTTTAAGATGATTCTAGACTGGTCCGCGCAGAGCAAGGAACAAAAATTACGTGATCTAAAGAGGTCTGCGGCGGAAGTAATAGAATGGAAGGAGCAAATGGCCGAGCGCCCATGGCATGTGAGAAACGATCTAATTGCAGCGCTAAGGGAATACAAACGAAAAATGGGAATAAGAGAGGGAGCCTCGATCGACTCGTGGCTGGAATTACTGCGTCACTTA
>AAX48786
ATGCCTGAGCCACACGCAGTACTCTATGTCACAAACGAGCTCTCTCACATCGTTAAGAGTGGATTTTTGCCAATATGGAGATTAACTGGAGATGAGAGTCTAAATGATCTATGGCTTGAAAATGGAAAATATGCGACTGATGTATATGCATACGGAGATGTATCAAAGTGGACGATACGGCAACTACGGGGTCATGGATTCATTTTCATAAGTACACACAAGAATATACAACTGGCTGATATCATTAAAACGGTCGATGTCCGTATTCCTCGGGAAGTCGCAAAAAGTCAAGATATGAAAGCATTTGAAAATGAAATTGGTAGACGCAGAATCCGTATGCGTAAGGGATTTGGTGATGCGCTGAGGAATTACGCCTTTAAGATGGCTATCGAGTTTCACGGGTCGGAAGCGGAGACGTTAAACGATGCAAATCCTCGATTGCATAAAATTTATGGAATGCCAGAGATACCGCCGCTATATATGGAATATGCGGAGATTGGAACTAGATTTGACGATGAGCCAACTGATGAAAAGTTAGTATCGATGCTTGATTATATCGTTTACAGCGCAGAGGAGGTACACTACGTAGGATGCGGTGACCTACGTACCTTGATGCAGTTCAAAAAACGTTCACCAGGACGGTTTAGAAGGGTATTATGGCACGTATATGATCCAATAGCACCGGAATCTTCAGATCCAAACGTTATAGTTCATAATGTTATGGTGGATTCAAAGAAAGACATTTTGAAACATATGAACTTTTTAAAACGTGTTGAAAGGCTCTTCATATGGGATGTGTCATCAGATCGATCGCAGATGGATGATGATGAATGGGAATCGACCAGATTCGCAGAGGATAGGTTGGGTGAGGAGATAGCTTATGAAATGGGCGGTGCGTTCTCCAGTGCATTGATAAAACATAGGATACCAAATTCAAGAGACGAGTATCACTGCATTTCGACTTACCTTCTCCCCCAGCCGGGGGCTGATGCGGATATGTACGAATTAAGGAATTTCATGAGATTGAAAGGTTACTCACATGTAGATCGCCATATGCACCCAGATGCATCCGTAATGAAAGTTGTTTCGCGTGATGTACGCAAAATGGTCGAATTGTATCATGGTCGCGATCGTGGCAGATTTCTGAAGAAGAGGCTATTTGAACACCTTCATATCGTACGTAAGAATGGATTGCTGCATGAAAGTGATGAACCACGAGCAGATCTGTTTTATTTGACCAATCGGTGCAACATGGGACTGGAACCAAGCATTTATGAAGTAATGAAGAAGTCGGTGATCGCTACAGCCTGGGTAGGCCGTGCTCCTCTATATGATTATGATGATTACGCGTTACCCCGATCTACTGTCATGCTCAATGGATCTTACCGTGATATCAGAATTCTAGATGGTAATGGCGCAATCCTATTTCTAATGTGGAAGTACCCAGACATTGTGAAGAAAGATTTAACATATGATCCAGCGTGGGCAATGAATTTCGCTGTCTCGTTAAAGGAGCCGATACCCGATCCCCCTGTGCCCGATATCTCCCTATGCAGATTTATCGGACTGCGCGTTGAGTCATCTGTGTTGAGGGTCCGAAACCCAACATTACATGAAACGGCTGATGAACTAAAACGGATGGGATTGGATTTATCTGGTCATCTATACGTCACATTGATGTCCGGCGCTTATGTCACAGATCTGTTCTGGTGGTTCAAGATGATTCTCGATTGGTCTGCGCAAAGCAAGGAGCAAAAATTACGTGATTTAAAGAGGTCTGCAGCGGAGGTAATCGAATGGAAGGAGCAGATGGCCGAGCGTCCATGGCACGTAAGAAATGATCTAATTGCAGCGTTGAGGGAGTACAAACGGAAAATGGGGATAAGAGAGGGAGCCTCGATCGATTCGTGGCTAGAATTACTGCGTCACTTA
>AAX48785
ATGCCTGAGCCACACGCAGTACTCTATGTCACAAACGAGCTCTCTCACATCGTTAAGAGTGGATTTTTGCCAATATGGAGATTAACTGGAGATGAGAGTCTAAATGATCTATGGCTTGAAAATGGAAAATATGCGACTGATGTATATGCATACGGAGATGTATCAAAGTGGACGATACGGCAACTACGGGGTCATGGATTCATTTTCATAAGTACACACAAGAATATACAACTGGCTGATATCATTAAAACGGTCGATGTCCGTATTCCTCGGGAAGTCGCAAAAAGTCAAGATATGAAAGCATTTGAAAATGAAATTGGTAGACGCAGAATCCGTATGCGTAAGGGATTTGGTGATGCGCTGAGGAATTACGCCTTTAAGATGGCTATCGAGTTTCACGGGTCGGAAGCGGAGACGTTAAACGATGCAAATCCTCGATTGCATAAAATTTATGGAATGCCAGAGATACCGCCGCTATATATGGAATATGCGGAGATTGGAACTAGATTTGACGATGAGCCAACTGATGAAAAGTTAGTATCGATGCTTGATTATATCGTTTACAGCGCAGAGGAGGTACACTACGTAGGATGCGGTGACCTACGTACCTTGATGCAGTTCAAAAAACGTTCACCAGGACGGTTTAGAAGGGTATTATGGCACGTATATGATCCAATAGCACCGGAATCTTCAGATCCAAACGTTATAGTTCATAATGTTATGGTGGATTCAAAGAAAGACATTTTGAAACATATGAACTTTTTAAAACGTGTTGAAAGGCTCTTCATATGGGATGTGTCATCAGATCGATCGCAGATGGATGATGATGAATGGGAATCGACCAGATTCGCAGAGGATAGGTTGGGTGAGGAGATAGCTTATGAAATGGGCGGTGCGTTCTCCAGTGCATTGATAAAACATAGGATACCAAATTCAAGAGACGAGTATCACTGCATTTCGACTTACCTTCTCCCCCAGCCGGGGGCTGATGCGGATATGTACGAATTAAGGAATTTCATGAGATTGAAAGGTTACTCACATGTAGATCGCCATATGCACCCAGATGCATCCGTAATGAAAGTTGTTTCGCGTGATGTACGCAAAATGGTCGAATTGTATCATGGTCGCGATCGTGGCAGATTTCTGAAGAAGAGGCTATTTGAACACCTTCATATCGTACGTAAGAATGGATTGCTGCATGAAAGTGATGAACCACGAGCAGATCTGTTTTATTTGACCAATCGGTGCAACATGGGACTGGAACCAAGCATTTATGAAGTAATGAAGAAGTCGGTGATCGCTACAGCCTGGGTAGGCCGTGCTCCTCTATATGATTATGATGATTACGCGTTACCCCGATCTACTGTCATGCTCAATGGATCTTACCGTGATATCAGAATTCTAGATGGTAATGGCGCAATCCTATTTCTAATGTGGAAGTACCCAGACATTGTGAAGAAAGATTTAACATATGATCCAGCGTGGGCAATGAATTTCGCTGTCTCGTTAAAGGAGCCGATACCCGATCCCCCTGTGCCCGATATCTCCCTATGCAGATTTATCGGACTGCGCGTTGAGTCATCTGTGTTGAGGGTCCGAAACCCAACATTACATGAAACGGCTGATGAACTAAAACGGATGGGATTGGATTTATCTGGTCATCTATACGTCACATTGATGTCCGGCGCTTATGTCACAGATCTGTTCTGGTGGTTCAAGATGATTCTCGATTGGTCTGCGCAAAGCAAGGAGCAAAAATTACGTGATTTAAAGAGGTCTGCAGCGGAGGTAATCGAATGGAAGGAGCAGATGGCCGAGCGTCCATGGCACGTAAGAAATGATCTAATTGCAGCGTTGAGGGAGTACAAACGGAAAATGGGGATAAGAGAGGGAGCCTCGATCGATTCGTGGCTAGAATTACTGCGTCACTTA
>AAS72885
ATGCCTGAGCCACACGCAGTACTTTATGTCACAAACGAGCTCATTCACCTCGTTAAGAGTGGTTATTTACCTATATGGCACTTGACAGGAGATGAAAGTTTAAACGACTTGTGGTTGGAGAATGGAAAGTACGCGACGGATGTTTATGCATATGGAGACGTATCAAAGTGGACGATAAGACAACTTCGAGGCCATGGATTTATTTTCATTAGTACACATAAAAATGTCCAGCTTGCAGACATCATCAAGACAGTCGACGTTCGCATATCGCGTGAAGTTGTCAAAAGCCAAGATATGAAAATGTTTGAAAATGAAATAGGTCGGCGTCGAATTAGGATGCGGAAAGGTTTTGGTGACGCGCTAAGGAGCTACGCTTCTAAGGTCGCGATCGAGTTTCATGGATCAGAGGCGGAAACATTAAACGATGCAAATCCTCGGTTACATAGAGTGTATGGGATACCAGAAGCTCCTCCGTTGTATATGGAATATGCTGAAATTGGAAATAAATTTGACGATGAACCGACCGATGAGAAGTTAGTCTCAATGTTGGATTACATAATTTATAGTGCGGAGGAGATACACTATGTTGGATGCGGTGATTTACGCACTTTGATGCAGTTTAAGAAACGTTCGCCTGGGCGGTTTAAAAGAGTGTTGTGGCACGTCTATGATCCAATTGCACCGCAGTGTTCAGATACGAATGTCATCGTACATAATGTTATGGTTGATTCCAAGAAGGACATTCTAAAGCATATGAATTTCTTAAAGCGCGTTGAAAGATTATTTATATGGGATGTATCATCTGATCGAAATCAAATGGATGATGACGAATGGGAATCGACGAGATTCGCAGAAGATAGGTTGGGTGAAGAAATCGCGTATGAGATGGGCGGAGCTTTCTCTAGCGCCTTAATCAAACATAGGATACCAGCTATGAGAGATGAATACCACTGTATATCGACTTACTTGCTCCCACAACCGGGAGCGGATACGGATATGTATGAGTTAAGGAATTTTATGAAACTAAAGGGTTACTCACATGTGGATCGTCACATGCATCCCGATGCGGCGGTGATGAAAGTTGTGTCCCGTGATGTGCGTAGAGTGGTCGAGATGTTTCACGGTAAGGATCGTGGGCGATTCCTTAAGAAAAGAATTTTTGAACATCTACACATTATACGTAAGAATGGACTGTTTCATGAGAGCGATGAGCCTCGAGCGGATCTATTCTACTTAACCAATAGATGCAATATGGGTTTGGAGCCTAGCATTTATGAGGTGATGAAAAAATCAACAATAGCTACGGTATGGGTAGGTCGCACACCGTTGTATGATTATGATGATTATTCCTTGCCAAGGTCTACCGTCATGCTAAACGGGTCGTATCGTGATATAAGAGTCTTGGATGGCAACGGCGCGATATTATTCTTGATGTGGAAGTACCCAGATATAATAAAGAAGGATTTAACGTACGATCCTGCGTGGGCGATGAACTTTGCCGTATCATTGAAGGAACCCATACCGGACCCACCAGTACCAGATATTTCACTATGTAGATTTATTGGATTACGTGTCGAATCTTCTGTGTTAAGGGTTCGGAATCCTACACTTCACGAGACAGCGGATGAGCTTAAGCGAATGGGGTTAGATCTCTCAGGACACCTATATGTGGCGTTAATGTCAGGTGCTTACGTCACAGACTTGTTCTGGTGGTTTAAGATGATTTTAGAATGGTCATCGCAGGGGAGGGAACAGAAGATACGTGATTTGAAGAGGTCAGCGGCTGAGGTTATTGAGTGGAAGGAGCAAATGGCTGAGCGTCCGTGGCACGTTAGAAATGATTTAATTGCTGCGCTAAGGGAGTATAAGCGTAAAATGGGAACGAGAGAGAGAGCCTCGATTGATTCGTGGCTTGAATTACTGCGTCACTTA
>ACJ06227
ATGCCTGAGCCACACGCAGTACTCTATGTCACAAACGAGCTCTCTCATATCGTCAAGAGTGGATTTTTGCCAATATGGAGATTAACTGGAGACGAGAGTTTAAACGATTTATGGCTTGAAAATGGAAAATATGCGACAGATGTATATGCATACGGAGATGTATCAAAATGGACGATACGACAGCTACGAGGTCATGGGTTCATTTTCATAAGTACACACAAGAATATACAGCTGGCGGATATCATTAAGACGGTCGATGTCCGCATTCCTCGGGAAGTCGTAAAAAGTCAAGATATGAAAGCATTTGAAAATGAAATCGGTAGACGCAGAATCCGTATGCGTAAGGGATTTGGTGATGCGTTGAGGAATTATGCCTTTAAGATGGCTATTGAATTTCACGGGTCGGAAGCGGAGACGTTGAACGATGCAAATCCTCGATTGCATAAAGTTTATGGAATGCCAGAGATACCACCGCTATACATGGAATATGCAGAGATCGGAGCTAAATTTGACGATGAGCCAACTGATGAAAAGTTAGTATCGATGCTTGATTATATCGTTTACAGCGCGGAGGAAGTGCACTATGTTGGATGCGGTGACTTACGTACCTTGATGCAGTTTAAAAAACGTTCACCAGGACGGTTTAGAAGAGTATTATGGCACGTATATGATCCAATAGCACCAGAATCTTCAGATCCAAACGTTATAGTTCATAATGTCATGGTAGGTTCAAAGAAAGACATTTTAAAACATATGAACTTTCTAAAACGTGTTGAAAGACTTTTCATATGGGATGTGTCATCAGATCGATCGCAGATGGATGATGATGAATGGGAATCGACCAGGTTCGCAGAGGATAGGTTGGGTGAAGAGATAGCGTATGAGATGGGCGGCGCGTTTTCCAGTGCATTGATTAAACATAGGATACCAAATTCAAGAGACGAGTATCACTGCATTTCGACTTACCTTCTCCCCCAGCCGGGGGCTGATGCGGATATGTACGAATTAAGAAATTTTATGAGATTGAAAGGTTACTCACATGTGGATCGCCACATGCATCCAGATGCTTCCGTAATGAAAGTTGTTTCGCGTGATGTACGCAAAATGGTCGAATTGTATCATGGTCGCGATCGTGGCAGATTTCTAAAGAAGAGGCTATTTGAGCACCTTCATATCGTACGTAAGAATGGGTTGTTGCATGAAAGTGATGAACCACGAGCAGATCTGTTTTATTTGACCAATCGGTGCAACATGGGATTGGAACCAAGCATTTATGAAGTAATGAAGAAGTCGGTGATCGCTACGGCCTGGGTAGGTCGCGCTCCTCTATATGATTATGATGATTACGCGTTACCCCGATCAACTGTTATGCTCAATGGATCTTACCGTGATATCAGAATTCTAGATGGCAATGGCGCAATCCTATTTCTAATGTGGAAGTACCCAGATATCGTGAAGAAAGATTTAACATATGATCCAGCGTGGGCGATGAATTTTGCTGTCTCGTTGAAGGAGCCGATACCCGATCCCCCTGTGCCCGATATTTCCCTATGTAGATTCATCGGACTGCGCGTTGAGTCATCTGTGTTGAGGGTCCGAAACCCAACATTACATGAGACGGCTGATGAACTAAAACGGATGGGGTTGGATTTGTCTGGTCATCTATACGTCACATTGATGTCTGGCGCTTATGTCACAGATTTGTTCTGGTGGTTTAAGATGATTCTCGACTGGTCTGCGCAAAGCAAGGAACAAAAATTACGTGATTTAAAGAGGTCTGCAGCGGAGGTAATCGAATGGAAGGAGCAGATGGCTGAACGTCCATGGCACGTGAGGAATGATCTAATTGCAGCGCTGAGGGAATATAAACGGAAAATGGGGATGAGAGAGGGAGCCTCGATCGATTCGTGGCTAGAATTACTGCGTCACTTA
>CAM57245
ATGCCTGAGCCACACGCAGTACTCTATGTCACAAACGAGCTCTCTCATATCGTCAAGAGTGGATTTTTGCCAATATGGAGATTAACTGGAGACGAGAGTTTAAACGATTTATGGCTTGAAAATGGAAAATATGCGACAGATGTATATGCATACGGAGATGTATCAAAATGGACGATACGACAGCTACGAGGTCATGGGTTCATTTTCATAAGTACACACAAGAATATACAGCTGGCGGATATCATTAAGACGGTCGATGTCCGCATTCCTCGGGAAGTCGTAAAAAGTCAAGATATGAAAGCATTTGAAAATGAAATCGGTAGACGCAGAATCCGTATGCGTAAGGGATTTGGTGATGCGTTGAGGAATTATGCCTTTAAGATGGCTATTGAATTTCACGGGTCGGAAGCGGAGACGTTGAACGATGCAAATCCTCGATTGCATAAAGTTTATGGAATGCCAGAGATACCACCGCTATACATGGAATATGCAGAGATCGGAGCTAAATTTGACGATGAGCCAACTGATGAAAAGTTAGTATCGATGCTTGATTATATCGTTTACAGCGCGGAGGAAGTGCACTATGTTGGATGCGGTGACTTACGTACCTTGATGCAGTTTAAAAAACGTTCACCAGGACGGTTTAGAAGAGTATTATGGCACGTATATGATCCAATAGCACCAGAATCTTCAGATCCAAACGTTATAGTTCATAATGTCATGGTAGGTTCAAAGAAAGACATTTTAAAACATATGAACTTTCTAAAACGTGTTGAAAGACTTTTCATATGGGATGTGTCATCAGATCGATCGCAGATGGATGATGATGAATGGGAATCGACCAGGTTCGCAGAGGATAGGTTGGGTGAAGAGATAGCGTATGAGATGGGCGGCGCGTTTTCCAGTGCATTGATTAAACATAGGATACCAAATTCAAGAGACGAGTATCACTGCATTTCGACTTACCTTCTCCCCCAGCCGGGGGCTGATGCGGATATGTACGAATTAAGAAATTTTATGAGATTGAAAGGTTACTCACATGTGGATCGCCACATGCATCCAGATGCTTCCGTAATGAAAGTTGTTTCGCGTGATGTACGCAAAATGGTCGAATTGTATCATGGTCGCGATCGTGGCAGATTTCTAAAGAAGAGGCTATTTGAGCACCTTCATATCGTACGTAAGAATGGGTTGTTGCATGAAAGTGATGAACCACGAGCAGATCTGTTTTATTTGACCAATCGGTGCAACATGGGATTGGAACCAAGCATTTATGAAGTAATGAAGAAGTCGGTGATCGCTACGGCCTGGGTAGTTCGCGCTCCTCTATATGATTATGATGATTACGCGTTACCCCGATCAACTGTTATGCTCAATGGATCTTACCGTGATATCAGAATTCTAGATGGCAATGGCGCAATCCTATTTCTAATGTGGAAGTACCCAGATATCGTGAAGAAAGATTTAACATATGATCCAGCGTGGGCGATGAATTTTGCTGTCTCGTTGAAGGAGCCGATACCCGATCCCCCTGTGCCCGATATTTCCCTATGTAGATTCATCGGACTGCGCGTTGAGTCATCTGTGTTGAGGGTCCGAAACCCAACATTACATGAGACGGCTGATGAACTAAAACGGATGGGGTTGGATTTGTCTGGTCATCTATACGTCACATTGATGTCTGGCGCTTATGTCACAGATTTGTTCTGGTGGTTTAAGATGATTCTCGACTGGTCTGCGCAAAGCAAGGAACAAAAATTACGTGATTTAAAGAGGTCTGCAGCGGAGGTAATCGAATGGAAGGAGCAGATGGCTGAACGTCCATGGCACGTGAGGAATGATCTAATTGCAGCGCTGAGGGAATATAAACGGAAAATGGGGATGAGAGAGGGAGCCTCGATCGATTCGTGGCTAGAATTACTGCGTCACTTA
