# Supplementary material for: FRESCo: finding regions of excess synonymous constraint in diverse viruses
Source: Genome Biol. 2015 Feb 17;16(1):38. doi: 10.1186/s13059-015-0603-7 (PMC4376164; doi:10.1186/s13059-015-0603-7)
Supplement: Additional file 4: — Sequence alignments (zip folder of FASTA alignments). [file 13059_2015_603_MOESM4_ESM.zip › alignments/bluetongue/VP5.fa.revtrans]

>AFN71145
---------------------ATGGGGAAGATAATTAAATCGCTAAGTAGATTTGGAAAGAAAGTTGGAAGCGCATTGTCGTCAAACACAGCGAAGAAAATTTATTCAACTATTGGAAAGGCAGCGGAGCGTTTTGCTGAAAGCGAGATCGGTGCGGCGACAATAGATGGGTTGGTGCAGGGTAGCGTTCATTCCATAATCACAGGTGAATCGTATGGAGAGTCAGTTAAGCAGGCGGTTCTTCTCAACGTGTTAGGTACAGGTGAAGAGTTACCAGACCCACTGAGCCCTGGCGAACGTGGCATGCAAACGAAAATAAAGGAGTTGGAAGACGAGCAGCGGAATGAGCTTGTCCGATTGAAATATAATAAAGAGATAACAAAAGAGTTTGGGAAGGAGCTAGAAGAGGTGTACGACTTCATGAATGGCGAGGCGAAAGAGGAGGAAGTGGTTCAGGAACAATACTCAATGCTATGCAAAGCAGTAGATTCATATGAGAAAATATTAAAAGCAGAGGACTCGAAAATGGCAATATTAGCACGCGCATTGCAGCGGGAGGCTTCAGAAAGAAGTCAAGATGAAATCAAAATGGTGAAGGAGTACAGACAGAAAATTGATGCGCTTAAAAATGCGATCGAGATTGAACGAGACGGAATGCAGGAGGAGGCGATCCAGGAGATTGCCGGAATGACCGCTGACGTCTTAGAAGCGGCATCGGAGGAGGTGCCTTTAATCGGCGCAGGTATGGCCACAGCTGTAGCGACCGGTAGGGCGATAGAGGGCGCATATAAATTGAAAAAAGTCATAAACGCGTTAAGTGGGATTGATTTATCGCATATGAGGAGTCCAAAGATTGAACCCACTATTATCGCCACGACATTGGAGCAT---CGATTTAAAGAGATACCGGACGAGCAGCTAGCGGTAAGTGTTTTGAATAAAAAGACAGCTGTAACTGATAATTGCAATGAGATCGCGCATATCAAACAAGAAATATTACCCAAGTTTAAACAAATTATGGATGAGGAGAAGGAG---ATTGAGGGAATAGAGGATAAAGTGATTCATCCGCGTGTGATGATGAGGTTCAAAATTCCTAGAACGCAGCAACCGCAAATCCACATTTATGCAGCCCCCTGGGATTCTGATGATGTGTTTTTCTTTCATTGCGTTTCACACCATCATCGGAACGAATCTTTTTTCCTGGGATTTGATCTAGGAATCGATGTCGTTCACTTTGAAGATTTAACTAGTCATTGGCACGCATTGGGATTAGCGCAAGAGGCGAGCGGGCGTACGTTAACGGAGGCGTATCGTGAGTTTCTCAACTTATCAATTTCAAGCACATATAGCAGCGCTATACATGCGAGGCGTATGATCAGGTCGCGAGCAGTACACCCAATTTTTCTAGGATCGATGCACTACGATATTACGTATGAAGCTTTAAAAAACAACGCGCAGAGAATAGTCTATGATGAGGAGCTGCAAATGCATATTCTAAGGGGACCTTTGCACTTTCAGCGTCGAGCCATCCTGGGGGCGTTGAAATTTGGAGTTAAAATATTAGGCGATAAAATTGATGTTCCCCTCTTCTTACGAAATGCA
>AFN71135
---------------------ATGGGGAAGATAATTAAATCGCTAAGTAGATTTGGGAAGAAGGTTGGAAATGCGTTATCGTCAAACACAGCAAAGAAGATTTATTCAACCATTGGAAAGGCAGCAGAGCGATTTGTTGAGAGTGAAATCGGTGCAGCGGCAATAGATGGTTTGGTGCAAGGTAGCGTTCACTCCATAATTACAGGTGAATCGTATGGAGAATCTGTTAAACAAGCAGTTCTTCTTAATGTGTTAGGTACAGGTGAAGAGTTGCCGGATCCGCTGAGCCCCGGCGAACGTGGCATGCAAACGAAAATTAAGGAATTAGAAGATGAGCAGCGAAATGAGCTTGTCCGATTGAAGTACAATAAAGAGATAACAAAAGAGTTTGGGAAGGAGTTAGAGGAGGTTTACGATTTCATGAATGGCGAGGCGAAGGAGGAGGAAGTAGTTCAGGAACAATACTCGATGCTATGCAAAGCCGTGGATTCTTACGAGAAGATATTAAAAGCAGAAGATTCAAAAATGGCGACACTGGCGCGCGCGTTGCAGCGGGAGGCTTCAGAGAGGAGTCAGGACGAGATTAAAATGGTAAAGGAGTACAGACAAAAGATTGATGCGCTTAAAAATGCAATTGAGATTGAACGAGACGGGATGCAGGAGGAGGCGATCCAGGAAATCGCGGGAATGACCGCAGACGTCTTAGAAGCGGCTTCGGAGGAGGTACCCTTAATTGGCGCGGGCATGGCCACAGCAGTAGCAACTGGCAGAGCAATAGAGGGCGCATATAAATTGAAGAAAGTTATAAACGCGTTAAGTGGGATCGATTTGTCGCATATGAGGAGTCCAAAGATTGAACCAACTATCATCGCTACAACACTAGAACAT---CGGTTTAAAGAGATACCGGACGAACAGTTAGCGGTAAGTGTGTTGAATAAAAAGACAGCTGTAACTGATAACTGCAACGAAATTGCGCACATTAGACAAGAAATATTGCCTAAATTTAAACAGATTATGGAAGAGGAGAAAGAG---ATTGAAGGAATAGAGGACAAAGTGATTCATCCGCGAGTGATGATGAGGTTCAAAATTCCCAGAACGCAGCAGCCCCAAATTCATATTTATGCGGCCCCGTGGGATTCTGACGACGTGTTTTTCTTTCACTGTGTTTCACACCATCATCGGAACGAATCTTTTTTCCTGGGATTTGATCTAGGAATCGATGTTGTTCACTTTGAAGATTTAACCAGCCATTGGCATGCATTGGGGTTAGCGCAAGAAGCGAGTGGGCGTACGTTAACAGAGGCGTATCGTGAGTTTCTTAATCTATCAATCTCAAATACGTATAGTAGCGCGATACACGCGAGACGCATGATTAGATCGCGAGCGGTACACCCAATCTTTTTAGGATCGATGCACTACGACATTACATATGAGGCTTTAAAAAATAATGCGCAGAGAATAGTTTACGATGAGGAGCTGCAAATGCATATTTTAAGGGGACCTTTGCATTTCCAACGTCGAGCCATTCTGGGGGCGCTGAAATTTGGAGTTAAGATATTAGGCGATAAAATTGATGTTCCCCTCTTCTTACGAAATGCA
>AFN71125
---------------------ATGGGGAAGATAATTAAATCGCTAAGTAGATTTGGAAAGAAAGTTGGAAGCGCATTGTCGTCAAACACAGCGAAGAAAATTTATTCAACTATTGGAAAGGCAGCGGAGCGTTTTGCTGAAAGCGAGATCGGTGCGGCGACAATAGATGGGTTGGTGCAGGGTAGCGTTCATTCCATAATCACAGGTGAATCGTATGGAGAGTCAGTTAAGCAGGCGGTTCTTCTCAACGTGTTAGGTACAGGTGAAGAGTTACCAGACCCACTGAGCCCTGGCGAACGTGGCATGCAAACGAAAATAAAGGAGTTGGAAGACGAGCAGCGGAATGAGCTTGTCCGATTGAAATATAATAAAGAGATAACAAAAGAGTTTGGGAAGGAGCTAGAAGAGGTGTACGACTTCATGAATGGCGAGGCGAAAGAGGAGGAAGTGGTTCAGGAACAATACTCAATGCTATGCAAAGCAGTAGATTCATATGAGAAAATATTAAAAGCAGAGGACTCGAAAATGGCAATATTAGCACGCGCATTGCAGCGGGAGGCTTCAGAAAGAAGTCAAGATGAAATCAAAATGGTGAAGGAGTACAGACAGAAAATTGATGCGCTTAAAAATGCGATCGAGATTGAACGAGACGGAATGCAGGAGGAGGCGATCCAGGAGATTGCCGGAATGACCGCTGACGTCTTAGAAGCGGCATCGGAGGAGGTGCCTTTAATCGGCGCAGGTATGGCCACAGCTGTAGCGACCGGTAGGGCGATAGAGGGCGCATATAAATTGAAAAAAGTCATAAACGCGTTAAGTGGGATTGATTTATCGCATATGAGGAGTCCAAAGATTGAACCCACTATTATCGCCACGACATTGGAGCAT---CGATTTAAAGAGATACCGGACGAGCAGCTAGCGGTAAGTGTTTTGAATAAAAAGACAGCTGTAACTGATAATTGCAATGAGATCGCGCATATCAAACAAGAAATATTACCCAAGTTTAAACAAATTATGGATGAGGAGAAGGAG---ATTGAGGGAATAGAGGATAAAGTGATTCATCCGCGTGTGATGATGAGGTTCAAAATTCCTAGAACGCAGCAACCGCAAATCCACATTTATGCAGCCCCCTGGGATTCTGATGATGTGTTTTTCTTTCATTGCGTTTCACACCATCATCGGAACGAATCTTTTTTCCTGGGATTTGATCTAGGAATCGATGTCGTTCACTTTGAAGATTTAACTAGTCATTGGCACGCATTGGGATTAGCGCAAGAGGCGAGCGGGCGTACGTTAACGGAGGCGTATCGTGAGTTTCTCAACTTATCAATTTCAAGCACATATAGCAGCGCTATACATGCGAGGCGTATGATCAGGTCGCGAGCAGTACACCCAATTTTTCTAGGATCGATGCACTACGATATTACGTATGAAGCTTTAAAAAACAACGCGCAGAGAATAGTCTATGATGAGGAGCTGCAAATGCATATTCTAAGGGGACCTTTGCACTTTCAGCGTCGAGCCATCCTGGGGGCGTTGAAATTTGGAGTTAAAATATTAGGCGATAAAATTGATGTTCCCCTCTTCTTACGAAATGCA
>AFN71115
---------------------ATGGGGAAGATAATTAAATCGCTAAGTAGATTTGGAAAGAAAGTTGGAAGCGCATTGTCGTCAAACACAGCGAAGAAAATTTATTTAACTATTGGAAAGGCAGCGGAGCGTTTTGCTGAAAGCGAGATCGGTGCGGCGACAATAGATGGGTTGGTGCAGGGTAGCGTTCATTCCATAATCACAGGTGAATCGTATGGAGAGTCAGTTAAGCAGGCGGTTCTTCTCAACGTGTTAGGTACAGGTGAAGAGTTACCAGACCCACTGAGCCCTGGCGAACGTGGCATGCAAACGAAAATAAAGGAGTTGGAAGACGAGCAGCGGAATGAGCTTGTCCGATTGAAATATAATAAAGAGATAACAAAAGAGTTTGGGAAGGAGCTAGAAGAGGTGTACGACTTCATGAATGGCGAGGCGAAAGAGGAGGAAGTGGTTCAGGAACAATACTCAATGCTATGCAAAGCAGTAGATTCATATGAGAAAATATTAAAAGCAGAGGACTCGAAAATGGCAATATTAGCACGCGCATTGCAGCGGGAGGCTTCAGAAAGAAGTCAAGATGAAATCAAAATGGTGAAGGAGTACAGACAGAAAATTGATGCGCTTAAAAATGCGATCGAGATTGAACGAGACGGAATGCAGGAGGAGGCGATCCAGGAGATTGCCGGAATGACCGCTGACGTCTTAGAAGCGGCATCGGAGGAGGTGCCTTTAATCGGCGCAGGTATGGCCACAGCTGTAGCGACCGGTAGGGCGATAGAGGGCGCATATAAATTGAAAAAGGTCATAAACGCGTTAAGTGGGATTGATTTATCGCATATGAGGAGTCCAAAGATTGAACCCACTATTATCGCCACGACATTGGAGCAT---CGATTTAAAGAGATACCGGACGAGCAGCTAGCGGTAAGTGTTTTGAATAAAAAGACAGCTGTAACTGATAATTGCAATGAGATCGCGCATATCAAACAAGAAATATTACCCAAGTTTAAACAAATTATGGATGAGGAGAAGGAG---ATTGAGGGAATAGAGGATAAAGTGATTCATCCGCGTGTGATGATGAGGTTCAAAATTCCTAGAACGCAGCAACCGCAAATCCACATTTATGCAGCCCCCTGGGATTCTGATGATGTGTTTTTCTTTCATTGCGTTTCACACCATCATCGGAACGAATCTTTTTTCCTGGGATTTGATCTAGGAATCGATGTCGTTCACTTTGAAGATTTAACTAGTCATTGGCACGCATTGGGATTAGCGCAAGAGGCGAGCGGGCGTACGTTAACGGAGGCGTATCGTGAGTTTCTCAACTTATCAATTTCAAGCACATATAGCAGCGCTATACATGCGAGGCGTATGATCAGGTCGCGAGCAGTACACCCAATTTTTCTAGGATCGATGCACTACGATATTACGTATGAAGCTTTAAAAAACAACGCGCAGAGAATAGTCTATGATGAGGAGCTGCAAATGCATATTCTAAGGGGACCTTTGCACTTTCAGCGTCGAGCCATCCTGGGGGCGTTGAAATTTGGAGTTAAAATATTAGGCGATAAAATTGATGTTCCCCTCTTCTTACGAAATGCA
>AFM31253
---------------------ATGGGTAAAATCATACGATCTCTGAGCAGATTTGGGAAGAAAGTGGGTAATGCGCTCACATCAAACACAGCTAAAAAGATCTATAGCACAATTGGTAAAGCGGCTGAGAGATTCGCAGAAAGTGAAATCGGTTCAGCGGCGATCGATGGATTAGTACAGGGCAGCGTGCACTCAATATTGACAGGTGAATCTTACGGCGAATCGGTCAAGCAGGCGGTTCTATTGAATGTTTTGGGTAGTGGTGAAGAAATTCCAGATCCATTGAGTCCGGGAGAGCAGGGTATACAGACTAAGTTGAAAGAACTAGAAGAGGAACAGAGGAACGAACTCGTACGATTGAAGTATAATGATAAGATTAAGGAAAAGTTTGGAGAAGAGCTGGAGCAGGTATATGAGTTTATGAATGGCGCGGCAAAAGAAGAAGCCGGAGATGAAAAGCAGTTTGACATCTTAAGTAAGGCAGTTAGCTCGTACAACAAAATATTAACTGAAGAAGATCAACAGATGCGACGGCTTGCGATTGCTTTACAGAAAGAAATTGGTGAGAGAACACACGCGGAAACATCCATGGTGAAGGAATATCGGGATAAGATTGACGCTCTTAGAAGTGCTATAGAAATTGAAAGAGATGGTATGCAGGAAGAAGCGATACAGGAGATAGCGGGAATGACCGCTGATGTATTAGAGGCGGCGTCTGAAGAAGTGCCTTTAATTGGAGCAGGTATGGCGACAGCTGTCGCGACTGGGAGAGCAATCGAGGGGGCATATAAGTTGAAGAAAGTAATTAATGCCTTAAGCGGGATAGATCTAACACATTTGCGTACGCCGAAAATTGAGCCGAGTGTAGTCTCTACAATCCTGGAGTAC---CGTACGAGGGATATTCCGGATAATGCGCTCGCGGTTAGCGTTCTGTCAAAGAATCGCGCGATACAAGAGAACCATAAGGAGTTAATGCATATTAAAGATGAGATTCTCCCACGTTTTAAGAAAGCAATGGACGAGGAGAAGGAA---ATATGCGGAATCGAGGATAAAACAATACATCCCAAAGTGATGATGAAATTTAAGATCCCGAGGTCGCAACAACCACAGATTCATGTTTATACGGCACCGTGGGATTCTGATGATGTGTTTTTCTTCCATTGTATCTCACATCATCATGCGAATGAATCATTCTTTATAGGATTCGACTTAAGTATCGATTTAGTCCATTACGAAGATTTGACGGCTCATTGGCACGCATTAGGGGCGGCTCAAATGGCTGTGGGACGTACACTAGTCGAAGCGTACAAAGAGTTCTTAAATTTAGCTATTTCAAGTGCGTATGGGACGCAAATGCACACACGAAGGTTAATTAGATCGAAGACGGTACACCCTATTTATTTAGGCTCTCTCCACTATGATATTTCTTTTGCTGATTTACGAGGGAATGCCCAACGTATCGTATATGATGATGAATTACAAATGCACATTCTACGCGGTCCACTACATTTCCAAAGGCGAGCTATATTGGGTGCGTTAAAGTTTGGATGCAAAATACTTGGAGATCGATTGGACGTACCCCTCTTCTTACGAAATGCA
>AFO37731
---------------------ATGGGTAAAATCATCAAATCACTAAGCCGTTTCGGCAAGAAGGTTGGGAGCGCGTTAACGTCTAATACAGCGAAGAAAATCTATAGCACCATAGGGAAGGCGGCGGAAAGGTTCGCGGAAAGTGAGATTGGGTCCGCGGCAATTGATGGACTAGTCCAAGGTAGCGTTCACTCGATCATGACCGGGGAGTCGTATGGCGAATCGGTGAAACAGGCTGTACTGCTGAACGTTCTAGGGGCGGGAGACGAGATTCCTGATCCGTTAAGCCCAGGGGAACGCGGCATCCAGATGAAGATCAAGGAAATTGAAGAAGAGCAGAGAAACGAATTGGTAAGGCTGAAGCATGGGAAGGAGATTACAAAGAAATTTGGTGAAGAACTAGAGGAGATATATCAATTTATGAATGGTGAGGTGAAGGATGAGGAAGAGCAAGAAGAGCAATATAAAGTGCTATGTAAGGCGGTTAACTCGTACGAGAAACTACTTATAGCTGAAAATGATAAGATGCACATATTAGCTCGTGCATTGCAGAGGGAGGCAGCTGAAAGGACTGAAGCTGAATCAACAATGGTTAAAGAGTACAGGCAGAAAATTGATGCATTAAAGGCCGCCATCGAAATCGAACGGGACGGGATGCAGGAGGAAGCGATTCAAGAAATTGCCGGAATGACCGCGGATGTGTTGGAAGCGGCTTCAGAGGAAGTACCTTTAGTTGGTTCGGGGATGGCGACCGCGATTGCAACAGGAAGAGCGATCGAGGGCGCGTATAAACTAAAAAAGGTGATAAACGCATTAAGTGGAATTGATTTATCTCATTTGCGTACACCGAAGATAGAACCTACGATGGTTGCGACTACGTTGGAACAT---AGATTTGAAGATATACCAGACAAAAAACTTGCTATGAGCATACTAGCCAAGAATAACGCGATAACGGCGAACACGAGAGAGATCCAACATATTAAAGAGGAGATTTTACCAAAGTTCAAGAAGGTGATGGATGAAGAAAAAGAG---CTTGAAGGAATTGATGATAAGAAGATCCACCCAAGAGTAATGATGAGGTTCAAAGTGCCACGGTCACAGCAGCCGCAAATACATATATATAGTGCACCATGGGATTCAGATGATGTTTTCTTCTTTCATTGTGTTTCACATTTCCATGCCAATGAATCTTTCTTCCTAGGCTTTGATTTAGGAATCGATGTAGTTCATTTTGAGGATTTGGCGGCTCATTGGCACGCTTTAGGCGCGGCGCAGGAAGCTAAAGGACGTACCTTGAACGAAGCGTATCGCGAGTTCTTAAATTTAGCAATCGGTAGTACCTACACTTCTCCAATGCACGCCCGACGTATGATTCGATCGAAAACGGTACATCCAATCTATTTAGGATCGATGCATTATGATATAACGTACGATACTTTGAAGTCGAATGCGCAGAGGATTGTATATGATGATGAGTTGCAAATGCACATATTAAGGGGTCCGTTGCATTTCCAACGGCGCGCAATACTGGGCGCGTTAAAGTTTGGAGTTAAGGTTCTTGGTGATAAAATTGATGTCCCGCTCTTCCTAAAAAACGCG
>AFK91809
---------------------ATGGGTAAAATCATCAAATCCCTCGGGAAGTTTGGAAAAAAGGTTGGTAATGTATTGAGCTCTAACACGGCAAAGAAGATTTACTCAACAATCGGAAAAGCGGCAGAACGATTCGTTGAAAGCGAACTCGGGAGCGCTACCATAGATGGCATTATTCAGGGCAGTGTCCATTCAGCATTAACCGGTGAGTCCTATGGAGAAAGTGTGAAGCAAGCGGTAATTTTGAACGTCGTGGGCGGGGGAGATTCGATTGCTGACCCGTTGAGTCCAGGGGAGAATGATATGGTTCATCGGTTGAAGCGGCTTGAGGATGAGCAGAGAGGGGAGATCATCCGTACGAAGCATAACGCGCAGGTGATTGCAAAATTTGGACGAGACCTTGAGGATGTCTATAAATTTGCGTCGCGTGAGCATAAAGTTGGGGAAGAGGAAGAAGATCAAATTCAGATGCTGGAAAAAGCGTTGCGAGCGTATGGCAAAGTGGTGAAAGTTGAAGGTGAGAGCGTTCAAAAGTTGGCTAGGGCGCTTAGAGCGGAAGAGGAAGAACGCACTGATGAAGAGACGCGTATGATAGGGGAGTATCGTGATAAAATTGACGCACTGTCGAAAGCAATAGAAATTGAACGTGAGGGATTGCAAGATGAAGCAATACAGGAAATAGCAGGGATGAGTGCAGAGGTGCTAGAAGCGGCCGCGGAGGAGGTTCCGATTTTTGGCGCCGGAGTTGCAACCAGCATAGCTACCGCGCGCGCGATAGAGGGCGCGTATAAGCTAAAGGCGGTTATTACCGCTCTAACGGGGATCGATCTAAGTCATATGACCACTCCAAAGATACAGCCCAAAACACTAGAGGCGATATTGGATGCA---CCAAGGGGGGATATTACTGATTTAATGTTAACTCAAGGGCTGGATTCCAAAATCGACAAAATCAATGAAAATCTGGCGGAGGTGGAGCACATGCAAACATCAATCTTACCCCGTATTAAGAAGGCGATAGAGGAAGATAGGGATGAAATTACAAACTGGTCACCTAAGAGAATTCACCCAAAATGCGTTCAGCGATTTCGCGTACCACGAATGCAGACCCCCTCAATACACATCTATGCGGCTCCATGGGATTCGGATAGCGTATTCATATTTCACGTGATCTCACCTCACCACCTGAATGAATCTTTCTTTCTAGGATTCGATCTGGAAATCGAATATGTTTATTATGAAGATTTGGCGCAGCATTGGCATTCGTTAGGTGCAGCTCAGGAAGTAATAGGGCGGACCTTCCGGGAAGCGTACAGAGAATTTTTCAACCTCGCCTCAAGGTCAGTTATGGCTAGTGAAATTCATAAGAAACGTCTACAGCGTTCGCGTGTATCTCATCCGATTTATTTGGGAGTCCATAATTATGAGCTCTCTTATGGCGCGATTAAAAATAATGCAATGCAATTGGTTACTGATGAGGATCTCCAAAAGCATATTCTGAGGGGACCATTGCATTTCCAACGGCGTGTGATTATGGCGGCGCTGAAATATGGAGTCAAGATCATGTCGAGGGCGGATGACATAGCCATGATGCTCAGAGACGCG
>AFK91797
---------------------ATGGGTAAAATCATCAAATCACTAAGCCGTTTCGGCAAGACGGTTGGGAACGCGTTAACGTCTAATACAGCGAAGAAAATCTATAGTACCATAGGGAAGGCGGCGGAAAGGTTCGCGGAGAGTGAAATTGGATCTGCGGCGATTGACGGAATAGTTCAAGGTAGCGTTCACTCAATCATGACCGGGGAGTCATACGGCGAATCGGTGAAACAAGCTGTGCTACTGAACGTTCTGGGGACAGGGGACGAGATTCCTGATCCGTTAAGCCCAGGGGAACGTGGCATACAGATGAAGATCAAGGAGATTGAAGAAGAGCAGAGAAATGAGTTGGTAAGATTAAAACATGGGAAAGAGATTACAAAGAAATTTGGTGAAGAACTAGAGGAGATATATCAATTTATGAATGGCGAAGTGAAGGACGAGGAGGAGCAGGAAGAGCAATATAAAGTGCTATGTAAGGCGGTAAATTCGTATGAGAAATTACTTATAGCCGAGAATGATAAAATGCACATATTAGCGCGTGCATTACAGAGGGAGGCGGCTGAAAGAACTGAAGCTGAGTCGACAATGGTTAAGGAATACAGACAGAAGATTGATGCACTAAAAACTGCCATTGAGATCGAACGGGGTGGGATGCAGGAAGAAGCGATTCAAGAAATTGCTGGGATGACGGCAGATGTGTTAGAGGCGGCTTCAGAGGAGGTACCTTTAGTTGGCTCAGGGATGGCGACCGCAATTGCAACAGGAAGAGCAATTGAGGGCGCATATAAATTAAAAAAGGTGATAAATGCATTAAGTGGAATTGATTTATCTCATCTACGTACACCAAAGATAGAACCTACGATGGTTGCGACTACGCTGGAACAT---AGATTTGAAGACATACCGGATAAAAGACTTGCTATGAGCATTCTAGCCAAAAATAATGCGATAACGGCTAACACGAGAGAGATCCAGCATATCAAAGAGGAGATTTTACCAAAGTTCAAGAAGGTAATGGATGAAGAAAAAGAG---CTTGAAGGAATTGATGATAAGAAGATCCACCCGAGAGTGATGATGAGGTTCAAAGTGCCACGGTCGCAACAACCACAAATACACATATATAGCGCGCCATGGGATTCAGATGATGTCTTCTTCTTCCACTGTGTTTCACACTTCCATGCTAATGAATCTTTCTTTTTAGGTTTTGATTTAGGAATCGATGTAGTTCATTTTGAGGATCTGGCGGCCCATTGGCACGCTTTAGGTGCGGCGCAGGAGGCTAAAGGACGCACCCTGAACGAAGCATATCGCGAATTCTTAAATTTGGCAATCGGTAGCACCTATACCTCTCCAATGCACGCCCGACGCATGATCCGATCGAAAACGGTACATCCAATCTATTTAGGATCAATGCATTACGATATAACATATGATGCTTTGAAGTCGAATGCGCAGAGGATTGTATATGATGACGAGTTGCAAATGCACATATTGAGGGGTCCGTTGCATTTCCAACGACGCGCAATACTAGGCGCGTTAAAGTTTGGGGTAAAGGTTCTTGGTGATAAAATTGATGTCCCGCTCTTCCTAAAAAACGCG
>AFK91785
---------------------ATGGGTAAAGTCATACGATCTCTAAGCCGATTCGGCAAAAAGGTGGGTAACGCTCTGACGTCAAACACGGCGAAGAAGATTTACAGTACGATTGGGAAAGCAGCTGAGAGGTTCGCAGAGAGTGAGATCGGTTCAGCCGCGATTGATGGCCTTGTACAAGGAAGCGTACACTCTATATTAACTGGTGAATCGTACGGCGAGTCCGTCAAGCAGGCGGTTCTACTGAATGTGTTGGGAAGCGGTGAAGAACTTCCAGATCCACTAAGTCCAGGAGAGCGGGGCATGCAGGTTAAACTAAAAGAGCTGGAAGATGAACAACGCAACGAACTTGTGCGGCTCAAATATAATGACAAAATTAAGGAGAAGTTTGGAAAGGAACTCGAGGAGATTTATGAGTTCATGAATGGGGAAGCGAAAGTGGAAGCCGAAGATGAGAAGCAATTTGATATACTTAATAAGGCGGTGACCTCTTACAATAAAATCTTAACGGAAGAAGATTTGCAGATGCGGCGATTGGCAACGGCGTTACAGAAAGAGGTTAGTGAGAGGACGCACGCTGAGACGGTGATGGTAAAGGAATATCGAAATAAGATTGATGCGCTTAAAAGTGCAATAGAAATTGAGAGAGATGGTATGCAGGAAGAGGCTATACAAGAGATCGCGGGGATGACCGCCGATGTATTAGAGGCGGCATCGGAAGAGGTACCATTAATAGGTGCTGGAATGGCGACGGCGGTAGCTACTGGAAGAGCAATAGAGGGAGCTTACAAGCTGAAGAAAGTAATTAACGCTTTAAGTGGAATTGATCTAACGCATCTACGTACACCAAAGATTGAGCCAAGCGTAGTATCCACTATTTTGGAGTAT---CGTACCAAGGAGATTCCAGATAATGCATTAGCGGTCAGCATCCTGTCGAAAAACCGAGCCATCCAGGAAAATCACAAGGAGTTAATGCATATAAAGGATGAGATTTTACCTCGGTTTAAAAAAGCTATGGATGAAGAGAAAGAA---ATTTGCGGAATCGAGGATAAAACTATACACCCTAAAGTTATGATGAAATTTAAGATTCCGAGAGCGCAGCAGCCACAGATTCATGTCTACAGCGCGCCTTGGGATTCAGATGATGTATTCTTTTTCCATTGTATCTCGCATCATCATACGAATGAGTCATTCTTCTTAGGATTTGATCTAAGTATTGATTTAGTGCACTATGAAGACCTAACAGCGCATTGGCATGCGTTAGGTGCGGCACAGATGGCTGCTGGGCGTACGTTAACCGAGGCGTATAAAGAGTTTTTGAATATGGCAATTTCGAATGTTTCAGGAACGCAGATGCATACGAAAAGGTTGGTGAGATCGAAAACGGTACACCCCATCTATCTAGGTTCAATGCATTATGACATATCTTTCTCAGATCTGCGTGGAAACGCGCAACGGATTGTTTATGATGATGAATTACAGATGCATATTTTACGTGGACCAATACATTTCCAGAGGCGGGCAATTTTGGGAGCGTTAAAGTTTGGTTGCAAGGTGTTAGGAGATCGTTTGGACGTACCACTCTTCTTACGAAATGCT
>AFK91773
---------------------ATGGGGAAGATTATAAAATCGCTAAGTAGGTTTGGTAAGAAGGTAGGTAACGCGCTGACATCAAATACCGCGAAGAAGATTTACTCAACGATCGGAAAGGCGGCGGAACGTTTCGCGGAAAGTGAGATAGGTGCGGCGGCTATTGATGGACTAGTACAGGGAAGTGTTCATTCAATTATCACAGGAGAATCATATGGTGAATCCGTAAAGCAGGCGGTACTATTGAATGTATTGAGCGCAGGTGAAGAACTACCAGACCCCTTGAGTCCGGGTGAAAGGGGCATGCAAGCGAAAATTAAGGAGCTAGAGGATGAGCAGCGAAATGAATTAATTCGATTAAAATATAATAAGGAGATAACGGATGCGTTCGGAAAGGAGTTGAATGAAGTCTATGAATTTATGAATGGCGAAACAAAAGAGGAAGAAGTCGTACAAGAGCAGTACTCGATGCTATGTAAGGCGGTTGATTCATATGAAAAAATACTAAAAGCTGAGGACTCAAAAATGGCTGTCTTAGCGCGCGCTCTACAGCGAGAGGCTTCGGAGAGAAGCGAGGATGAAATCAAAATGGTGAAAGAGTATAGACATAAAATAGATGCGCTGAAGAATGCGATTGAGGTCGAACGTGACGGAATGCAAGAGGAGGCGATCCAAGAAATAGCGGGAATGACTGCCGACGTTTTAGAGGCGGCGTCAGAAGAGGTACCATTGGTTGGCGCGGGCATGGCGACCGCCGTTGCTACGGGAAGAGCTATCGAGGGCGCGTATAAATTAAAGAAAGTTATAAATGCGTTAAGTGGGATTGATTTATCACACATGAGGACCCCAAAAATCGAGCCTACTATCATCGCTACAACACTTGAGCAT---CGATTCAAAGACATACCTGATGATCGATTAGCTATAAGTGTGCTGAACAAGAAAGCTGCAGTTGCCGATAACTGTAATGAGATATCTCATATAAAACAGGAGATTCTACCAAAATTTAGAAAAATTATGGATGAAGAGAAAGAG---ATCGAAGGGATTGAAGACAAAGTTATTCACCCACGGGTAATGATGAGGTTTAAGATCCCGAGAACGCAACAACCACAAATCCACATCTATGCTGCTCCCTGGGATTCCGACGAGGTTTTCTTCTTCCACTGCGTGTCACATCACCACCGTAATGAGTCCTTTTTTCTGGGTTTTGATTTAGGTATAGACGTAGTACATTTTGAGGATCTTACCAGTCATTGGCATGCATTAGGAAATGCGCAAGAGGCAACAGGACGTACGCTTACGGAAGCATATAGGGAATTCTTAAATTTGTCTGCGACGAGTATGTTCAGCAGCGTAATACATACGAGACGTATGATAAGATCGAGAGCAGTTCACCCTATATTTCTTGGCTCGATGCACTATGATGTTACGTACGAGGTTCTTAAGAACAACGCTCAGCGTATCGTTTATGATGATGAGCTACAGATGCATATTCTGAGAGGACCATTGCATTTTCAACGTCGAGCTATATTGGGGGCGTTGAAGTTTGGTGTGAAGATTCTTGGCGATAAATTGGATGTTCCCCTCTTCTTACGAAATGCA
>AFK91761
---------------------ATGGGTAAAATTATCAAATCACTAAGCCGTTTCGGCAAGAAGGTTGGGAACGCGTTAACGTCTAACACAGCGAAGAAAATCTATAGTACCATAGGGAAGGCGGCGGAAAGGTTCGCGGAGAGTGAAATTGGATCTGCGGCGATTGACGGAATAGTTCAAGGTAGCGTTCACTCAATCATGACTGGGGAGTCATACGGCGAATCAGTGAAACAAGCCGTGCTACTGAACGTTCTGGGGGCAGGGGATGAGATTCCAGATCCGTTAAGCCCAGGGGAACGTGGCATCCAGATGAAGATCAAGGAGATTGAAGAAGAGCAGAGAAATGAATTGGTAAGACTAAAATATGGGAAAGAGATTACAAAGAAATTTGGTGAAGAATTAGAGGAGATATATCAATTTATGAATGGCGAAGTGAAGGACGAGGAGGAGCAGGAGGAGCAGTATAAAGTACTATGTAAGGCGGTGAACTCATATGAGAAATTACTTATAGCTGAGAATGATAAAATGCGCATACTGGCGCGTGCATTACAGAGGGAGGCGGCAGAAAGAACTGAAGCTGAGTCAACAATGGTTAAGGAATACAGACAGAAAATTGATGCACTAAAAGCTGCCATTGAGATCGAACGGGATGGGATGCAGGAAGAAGCGATTCAAGAGATTGCTGGGATGACGGCAGATGTGTTAGAGGCGGCTTCGGAAGAGGTACCTTTAGTCGGCTCGGGGATGGCAACTGCAATTGCAACAGGAAGAGCAATTGAGGGCGCATATAAATTGAAAAAGGTGATAAATGCGTTAAGTGGAATTGATTTATCTCATCTACGTACACCAAAGATAGAACCTACGATGGTTGCGACTACACTGGAACAT---AGATTTGAAGACATACCAGATAAAAAACTCGCTATGAGCATTCTAGCCAAAAATAACGCGATAACGGCTAACACGAGAGAGATCCAGCATATCAAAGAGGAGATTTTACCAAAGTTCAAGAAAGTAATGGATGAAGAAAAAGAG---CTTGAAGGTATTGACGATAAGAAGATCCACCCGAGAGTGATGATGAGGTTCAAAGTGCCACGGTCGCAACAACCACAAATACACATATATAGTGCGCCATGGGATTCAGATGATGTCTTCTTTTTCCACTGTGTCTCACACTTCCACGCCAATGAATCTTTCTTCTTAGGTTTTGATTTAGGGATCGATGTAGTTCATTTTGAGGATCTGGCGGCCCATTGGCACGCTTTAGGTGCGGCGCAGGAAGCTAAAGGGCGTACCTTGAACGAAGCATATCGCGAATTCTTAAATTTAGCAATCGGTAGTACCTATACCTCTCCAATGCACGCCCGACGCATGATCCGATCGAAAACGGTATATCCAATCTATTTAGGATCAATGCATTATGATATAACATACGATACTTTGAAGTCGAATGCGCAGAGGATTGTGTATGATGACGAGTTGCAAATGCATATATTAAGGGGTCCGCTGCATTTCCAAAGACGCGCAATACTAGGCGCGTTAAAGTTTGGGGTAAAGGTTCTTGGTGATAAGATTGATGTCCCGCTCTTCCTAAAAAACGCG
>AFK91749
---------------------ATGGGTAAGGTCATACGATCCCTAAGCCGATTTGGCAAAAAAGTAGGTAACGCGTTAACTTCAAACACCGCAAAGAAAATCTACAGTACGATTGGGAAGGCAGCTGAAAGATTCGCTGAAAGTGAAATTGGATCAGCGACTATAGACGGATTAGTGCAGGGTAGTGTACACTCGATAATAACGGGTGAATCATATGGTGAATCGGTTAAACAGGCCGTGCTATTAAATGTGTTAGGTAGTGGTGAAGAGATTCCAGATCCGCTAAGTCCTGGGGAGCGAGGTATTCAAGCTAAACTCAAAGAGTTAGAGGATGAGCAGCGAAATGAACTTGTTCGTCTGAAGTACAATGACGAAATTAAGAAAAAATTTGGAGAAGAATTGGAACAAGTTTACGATTTTATGAGTGGGGCTGCAAAAGAGGAAGCCGGTGATGAAAAGCAATTCGACATTTTGAATAAAGCGGTTAGTTCATATAATAAGATATTAGCTGAAGAAGACTTGCAGATGCGGCGGCTCGCGACGGCTTTACAGAAGGAAGTAGGCGAGAGAACACGCGTAGAAACTACTATGGTGAAGGAGTATAGGGATAAGATCGATGCTCTACGAAGTGCAATTGAGGTTGAGAGGGATGGAATGCAGGAGGAAGCAATACAAGAGATAGCTGGGATGACCGCCGATGTGTTGGAGGCGGCGTCAGAAGAGGTTCCTCTAATAGGAGCGGGGATGGCGACAGCGGTTGCGACTGGGAGAGCTATCGAGGGAGCGTACAAGCTTAAAAAAGTGATAAATGCTCTAAGTGGGATTGATTTAACACACCTACGGACCCCGAAGATAGAACCAACCGTTGTATCCACTATTTTAGAACAT---CGGACGAGGGATATCCCGGATAATACGTTGGCGGTAAGCGTTCTATCGAAGAATCGTGTCATACAAGAAAATCATAAAGAACTCATGCATATTAAGGAAGAGATATTGCCACGTTTTAAGAAGGCGATGGACGAAGAGAAGGAA---ATATGTGGAATAGAAGATAAGGTTATACATCCGAAGGTTATGATGAAATTTAAGATTCCGAGAGCACAGCAACCACACATTCATATTTATAGCGCACCATGGGATTCAGATGACGTGTTTTTCTTTCATTGCGTTTCACACCACCATATGAATGAATCATTCTTCTTAGGATTTGACCTGAGCATTGATTTGGTTCACTATGAAGATCTGACAGCTCATTGGCACGCGTTGGGTGCTGCGCAAATAGCGGTAGGACGTACGCTAACCGAAGCGTATAAGGAATTCCTTAACCTAGCAATTTCTAATGCCTACGGCACGCAAATGCATACGAGACGTTTGGTTAGATCGAAGACCGTACACCCAATCTACCTAGGATCGCTTCACTATGATATTTCGTTCACAGATTTACGAGGGAATGCTCAACGGATTGTGTATGATGACGAATTACAAATGCATATACTACGTGGGCCGCTCCATTTTCAGAGGCGAGCGATATTAGGTGCGTTGAAATTCGGGTGCAAAATACTTGGGGATCGTTTGGACGTACCACTCTTCTTACGAAATGCT
>AFK91737
---------------------ATGGGAAAAATCATCAAATCACTGAGCCGATTCGGCAAAAAAGTCGGGAGTGCGCTGACATCCAACACCGCAAAAAAGATCTATAACACAATAGGGAAGGCGGCTGAACGGTTTGCTGAGAGTGAGATCGGATCAGCGGCGATAGACGGAATAGTTCAGGGAAGTGTGCACTCCATTATAACAGGGGAATCTTATGGCGAATCTGTGAAACAAGCTGTATTACTTAATGTTCTAGGAGCAGGGGATGAAATCCCTGATCCGTTAAGCCCAGGGGAGCGTGGTATTCAGATGAAAATAAAAGAAATTGAAGAAGAACAGAGAAACGAATTGGTGAGGTTGAAGCATGGAAAGGAGATTACGGAAAAGTTCGGGAAAGAATTAGAAGAGGTGTATCAATTCATGAATGGCGAAGTGAAAGGCGAAGAGGAGCAAGAAGAGCAGTATGAAGTATTATGTAAAGCGGTTAATTCCTACGAAAAGCTGCTTATGGCAGAAAATGATCAAATGCGAACGTTGGCGCGTGCCTTGCAGAGAGAAACATTCGAGAGATCCGAAACTGAATCAAAAATGGTTAAAGAATATAGGCAGAAGGTCGATGCTTTGAAAGCAGCTATTGAAGTTGAAAGGGACGGAATGCAGGAGGAAGCGATTCAAGAGATCGCGGGGATGACGGCGGATGTGTTGGAGGCGGCGTCGGAAGAGGTGCCTTTAGTCGGCTCTGGAATGGCGACCGCGATCGCGACGGGGAGGGCAATTGAGGGAGCGTATAAACTGAAGAAGGTGATAAACGCTCTAAGTGGAATTGATCTTTCTCATTTACGAACACCAAAAATAGAACCTACGATGGTCGCTACCACGTTAGAACAC---AGATTTGAAGATATACCAGACAAAAAGCTCGCACTAAGTGTTTTAGCTAAAAACAATGCAATCGCGGCGAATACAAAAGAAATTCAGCATATAAAAGAAGAAATTCTACCGAAATTTAAAAAAGCAATGGACGAGGAAAAAGAA---CTTGAGGGCATTGATGATAAGAAGATTCACCCTAGGGTCATGATGAGATTTAAGGTACCTCGATCGCAACAACCACAAATGCACATATATAGCGCCCCGTGGGATTCTGATGATGTTTTCTTTTTTCACTGCGTTTCACATTTTCATGCTAACGAGTCCTTCTTCTTAGGGTTTGATTTGGGAATCGACGTCGTACATTTCGAAGATTTAGCGGCTCATTGGCATGCACTAGGAGCAGCGCAAGAGGTGAAGGGTCGTACTCTGAGTGAGGCATATCGTGAATTTCTTAATTTAGCTATAGGAAACACTTATGCGTCGCCAATGCATGCTCGACGTATGATTCGATCTAAAACGGTGCACCCAATTTACTTAGGATCTATGCACTATGATATAACGTATGAAACCTTAAAGTCAAATGCGCAGAGGATTGTGTATGATGATGAGTTGCAAATGCACATACTGAGGGGCCCATTACATTTTCAGCGACGAGCTATATTAGGTGCGCTCAAATTCGGGATCAAGGTCTTGGGTGATAAGATAGACGTCCCACTCTTCCTAAAAAATGCG
>AFK91725
---------------------ATGGGCAAGATCATCAAATCATTAAGTAGATTCGGAAAGAAAGTGGGGAACGTTCTGACGTCAAATACGGCAAAAAAGATTTATAGTACAATTGGGAGAGCGGCTGAGCGTTTCGCTGAGAGTGAGGTGGGTGCAGCTACGATAGATGGAATCGTTCAGGGAAGCGTTCACTCGATCATGACGGGCGAGTCCTATGGTGAATCGGTAAAACAGGCGGTACTGCTTAATGTGTTAGGCGGTGGTGAAGAATTACCTGACCCTCTAAGTCCAGGAGAACGTGGAATACAGACCAAACTAAAAGAGTTAGAGGATGAGCAACGCAATGAGCTGGTCCGTTTGAAATTGAATAAGAAAATAGTTGATAAATTCGGGACTGAGTTGGAGGAGGTTTATGATTTTATGAATGGGGCGGCAAAAGACGACGAGAATGAAATCAAACAATACGATATTTTATGTAAAGCTGTAGACTCATACGGGAAGATCTTGCGAGAGGAAGACAAGAAAATGTTGGAATTAGCGAGAGCGTTACAGTGTGAGTCGGAGTCGAGAAGTGACGAGGAGACCAAGATGGTGCGGGAATATCGTTCGAAAATCGACGCGTTACGCGATGCTGTTGACGTCGAACGTGAGAGTATGACTGAAGAGGCGATACAAGAGATAGCAGGGATGACGTCCGATGTTCTAGAAGCGGCGGCGGAGGAGGTTCCCTTGGTTGGGTCGGGGATGGCGACAGCAATAGCGACAGGACGCGCGATTGAAGGCGCGTATAAATTGAAGAAAGTGATAAACGCACTAAGCGGCATCGATTTGACTCATTTACGTACGCCTAAGATAGAGCCCAGCTTAATTGCTACAACATTAGAATAT---AGAGATAGGCCAATTCCCGATAACTCACTAGCAGTCAGCGTACTCGAGAAGAGGAGGGTGATAGAAGAGAATAAAAATGAAATCGAGCATATTAAAAACGAAATTTTACCCCGTTTTAAAAAAGCGATGGAGGAAGAAAAAGAG---ATTTCTGGAATCGAGGAGTCTGTGATACATCCCAAAGTGATGATGAGATTCAAGATCCCCAGATCTCAGCAGCCTCAGATTCACATTTATTGTTCACCGTGGGACTCAGACACCGTTTTCTTTTTTCATTGTGTATCACATCATCATATGAATGAGTCCTTCTTTATCGGTTTCGATTTAGAACTAGATTTAGTGCATTTTGAAGATTTGACTGCACATTGGCACGCTCTAGGCGCCGCGCAAGCGGTTGTTGGGCGTACGTTCCAAGAGGCGTACCGAGAGTTTTTAGGTCGTGCGATGATGGATCCCTCGAGCGGAGCAATGCATAAGAGAAGAGTATCACGATCCCGTGGTGTGCATCCCATTTATCTTGGATCGATGCATTATGATATATCCTACGCTACCTTGAAGAGTAACGCACAGCGGATAGTTTATGATGATGAGTTGCAGATGCACGTGCTACGTGGGCCGATACACTTTCAGCGCAGGGCAATCTTAGGTGCGCTTAAACATGGTATTAAGATACTTAATGATAAAATTGATCTCACATCTCTTCTTAGAAATGCG
>AFK91713
---------------------ATGGGCAAAATCATCAAGTCACTAAGCCGTTTTGGCAAGAAAGTTGGAGGCGCGTTAACGTCTAACACGGCGAAAAAGATCTACAGTACAATAGGGAAGGCGGCGGAAAGATTCGCAGAAAGCGAAATAGGATCAGCAACGATAGATGGATTGGTTCAGGGCAGTGTACATTCCATCATAACAGGCGAATCTTATGGAGAGTCCGTTAAACAAGCAGTGCTACTCAATGTCCTAGGTGCAGGTGACGAAATTCCTGATCCATTGAGCCCGGGTGAGCGTGGAATTCAAATGAAAATTAAGGAGATTGAAGAGGAACAGAGGAATGAGTTAGTGAGGTTAAAGCACGGTAAGGAGATTACAAGAAAGTTTGGGCGGGAGCTAGAAGAAATATATCAATTCATGAATGGTGAAGTGCGGGAAGAAGCGGAGCAGGAGGAACAATATAAAGTGTTGTGTAAAGCTGTGGATTCATACGAGAAGCTGCTTGTTGCTGAGGACGAGCAGATGCGGACTCTGGCGCGTGCTTTACAGAGGGAGACAACTGAGAGGACAGAAACAGAATCAACGATGGTGAAGGAGTACAGACAGAAGATTGATGCTTTAAAGGCGGCTATCGAAGTTGAGAGAGATGGCATGCAGGAGGAAGCTATTCAGGAGATTGCAGGTATGACCGCTGACGTACTAGAAGCGGCATCGGAAGAGGTGCCTCTAGTTGGATCCGGTATGGCTACCGCGATCGCGACTGGAAGAGCAATCGAAGGAGCATATAAACTCAAGAAAGTAATAAATGCCTTGAGTGGAATTGACCTATCGCATTTACGAACGCCGAAGATCGAACCCACGATGGTTGCAACAACGTTAGAGCAT---AGGTTTGATGAGATACCGGATAAAGAGTTAGCGGTTAGCATATTAGCAAAAAATAACGCGATAGCTGCAAATACAAGGGAAGTCCAGCACATTAAGGAAGAAATTCTACCAAAATTCAAAAAGATAATGGATGAGGAAAAGGAA---TTGGAAGGTATAGATGATAAGAAGATCCATCCTAGGGTAATGATGAGATTTAAGGTACCGCGGTCGCAGCAGCCACAGATACACATTTACAGTGCGCCGTGGGATTCGGATGATGTATTCTTTTTCCACTGCGTGTCGCATTTCCATGCAAACGAGTCGTTCTTCCTAGGGTTTGATTTGGGTATCGATGTCGTTCATTTCGAGGATCTCGCTGCTCATTGGCACGCTCTTGGCGCTGCACAAGAGGTGAAAGGACGCACTCTGAACGAAGCGTATCGTGAATTTCTTAACTTGGCAATTGGTAGTACGTATACATCTCCGATGCACACTAGACGTATGATAAGATCAAAAACGGTACATCCTATCTACTTGGGTTCGATGCATTATGATATAACGTATGAGGCGTTGAAGTCTAACGCGCAAAGGATTGTATACGATGATGAACTACAGATGCATATATTAAGAGGCCCATTACATTTTCAGCGGCGTGCGATATTGGGTGCGCTTAAATTTGGAATTACGGTTCTGGGTGACAAGATTGATGTCCCACTCTTCTTACGAAACGCA
>AFK91701
---------------------ATGGGTAAAGTCATACGATCTCTAAGCCGATTCGGAAAAAAGGTAGGTAACGCATTGACATCAAATACGGCGAAGAAAATATATAGTACGATCGGGAAGGCGGCCGAAAGATTTGCGGAGAGCGAAATTGGATCGGCAGCAATTGATGGGCTTGTACAAGGAAGTGTACACTCGATATTAACAGGTGAATCATATGGCGAATCCGTTAAACAGGCAGTCTTACTGAATGTTTTAGGTAGTGGTGAAGAAATTCCAGATCCGTTAAGCCCAGGGGAACGGGGGATCCAGGCAAAATTAAGGGAGCTAGAAGATGAACAAAGGAATGAGCTTGTACGATTAAAATACAATGATAAGATAAAAGAAAAATTTGGTGAAGAACTCGAGGAGGTATATGAATTTATGAATGGCGCAGCGAAAGCAGAGGTGGAGGACGAAAAGCAATTTGACATACTCAATAAAGCGGTGACCTCATACAATAAGATTTTAACAGAAGAAGATTTGCAGATGAGGCGATTAGCTAATGCACTGCAGAAGGAAATTGGCGAGAGGACGCATGCGGAGACAGTTATGGTGAAGGAGTATCGTAATAAGATTGATGCACTAAAGAATGCAATCGAGATTGAAAGGGATGGCATGCAGGAAGAAGCCATACAAGAAATAGCCGGGATGACCGCGGATGTTTTAGAAGCAGCATCGGAAGAAGTCCCCCTGATTGGAGCGGGCATGGCTACCGCGGTTGCAACAGGAAGGGCGATTGAGGGAGCTTATAAGCTCAAAAAAGTTATTAACGCTTTGAGCGGAATTGATTTAACGCATTTGCGCACGCCTAAAATAGAGCCAAGTGTAGTTTCTACTATCTTAGAGTAT---CGCACTAGAGCTATTCCTGATAGCGCGTTAGCAGTAAGTGTCCTGTCGAAGAATCGTGCAATCCAGGAAAATCATAAAGAGCTAATACACATAAAAGATGAGATATTACCTCGTTTTAAAAAAGCAATGGATGAAGAGAAGGAG---ATATGCGGGATAGAAGATAAAACCATACATCCGAAGGTTATGATGAGATTCAAGATCCCAAGAGCTCAACAGCCTCAAATCCACGTGTATAGCGCTCCATGGGACTCAGATGACGTATTCTTCTTTCATTGTATATCGCACCATCACGCCAACGAATCATTTTTCCTTGGTTTTGATTTAAGCATCGACCTAGTTCATTACGAGGACCTCACAGCACATTGGCACGCGTTAGGTGCGGCACAAATGGCGATGGGACGTACGCTATCCGAGGCATATAAGGAGTTTTTAAATATGGCGATATCAAACGCTTATGGGACGCAAATGCATACGAGGAGGTTGGTGAGATCAAAGATGGTGCACCCAATTTACTTGGGCTCTTTACATTATGATATTTCTTTTCTAGATTTACGTGGGAACGCGCAAAGAATAGTATATGATGATGAGTTACAGATGCATATACTGCGTGGGCCCATACATTTTCAAAGACGGGCGATCCTGGGAGCGTTAAAGTTTGGCTGTAAGGTTTTAGGAGATCGTCTGGACGTACCACTCTTCTTACGAAATGCT
>AFK32286
---------------------ATGGGTAAAGTCATACGATCTCTAAGCCGATTCGGCAAAAAGGTGAGTAACGCTCTGACGTCAAACACGGCGAAGAAGATTTACAGTACGATTGGGAAAGCAGCTGAGAGGTTCGCAGAGAGTGAGATCGGTTCAGCCGCGATTGATGGCCTTGTACAAGGAAGCGTACACTCTATATTAACTGGTGAATCGTACGGCGAGTCCGTCAAGCAGGCGGTTCTACTGAATGTGTTGGGAAGCGGTGAAGAACTTCCAGATCCACTAAGTCCAGGAGAGCGGGGTATGCAGGTTAAACTAAAAGAGCTGGAAGATGAACAACGCAACGAACTTGTGCGGCTCAAATATAATGACAGAATTAAGGAGAAGTTTGGAAAGGAACTCGAGGAGATTTATGAGTTCATGAATGGGGAAGCGAAAGTGGAAGCCGAAGATGAGAAGCAATTTGATATACTTAATAAGGCGGTGACCTCTTACAATAAAATCTTAACGGAAGAAGATTTGCAGATGCGGCGATTGGCAACGGCGTTACAGAAAGAGGTTAGTGAGAGGACGCACGCTGAGACGGTGATGGTAAAGGAATATCGAAATAAGATTGATGCGCTTAAAAGTGCAATAGAAATTGAGAGAGATGGTATGCAGGAAGAGGCTATACAAGAGATCGCGGGGATGACCGCCGATGTATTAGAGGCGGCATCGGAAGAGGTACCATTAATAGGTGCTGGAATGGCGACGGCGGTAGCTACTGGAAGAGCAATAGAGGGAGCTTACAAGCTGAAGAAAGTAATTAACGCTTTAAGTGGAATTGATCTAACGCATCTACGTACACCAAAGATTGAGCCAAGCGTAGTATCCACTATTTTGGAGTAT---CGTACCAAGGAGATTCCAGATAATGCATTAGCGGTCAGCATCCTGTCGAAAAACCGAGCCATCCAGGAAAATCACAAGGAGTTAATGCATATAAAGGATGAGATTTTACCTCGGTTTAAAAAAGCTATGGATGAAGAGAAAGAA---ATTTGCGGAATCGAGGATAAAACTATACACCCTAAAGTTATGATGAAATTTAAGATTCCGAGAGCGCAGCAGCCACAGATTCATGTCTACAGCGCGCCTTGGGATTCAGATGATGTATTCTTTTTCCATTGTATCTCGCATCATCATACGAATGAGTCATTCTTCTTAGGATTTGATCTAAGTATTGATTTAGTGCACTATGAAGACCTAACAGCGCATTGGCATGCGTTAGGTGCGGCACAGATGGCTGCTGGGCGTACGTTAACCGAGGCGTATAAAGAGTTTTTGAATATGGCAATTTCGAATGTTTCAGGAACGCAGATGCATACGAAAAGGTTGGTGAGATCGAAAACGGTACACCCCATCTATCTAGGTTCAATGCATTATGACATATCTTTCTCAGATCTGCGTGGAAACGCGCAACGGATTGTTTACGATGATGAATTACAGATGCATATTTTACGTGGACCAATACATTTCCAGAGGCGGGCAATTTTGGGAGCGTTAAAGTTTGGTTGCAAGGTGTTAGGAGATCGTTTAGACGTACCACTCTTCTTACGAAATGCT
>AFJ79077
---------------------ATGGGTAAAATCATCAAATCACTAAGCCGATTCGGCAAAAAAGTTGGGAGTGCGCTGACATCCAACACTGCAAAAAAGATCTATAATACAATTGGGAAGGCGGCTGAACGGTTTGCTGAGAGTGAGATTGGATCAGCGGCAATTGATGGGATAGTTCAAGGAAGTGTGCACTCCATCATAACAGGGGAATCTTATGGCGAATCTGTGAAACAAGCTGTATTACTCAATGTTTTAGGCGCAGGAGATGAAATTCCTGATCCGCTAAGCCCAGGAGAGCGTGGTATTCAGATGAAAATAAAAGAAATTGAAGAAGAACAGAGAAACGAGTTGGTGAGGTTGAAACATGGAAAGGAGATTACGGAAAAGTTCGGGAAAGAATTAGAAGAGGTGTATCAATTCATGAATGGCGAAGTGAAAGGCGAGGAGGAGCAAGAAGAGCAGTATAAAGTATTATGCAAAGCGGTGGATTCCTACGAAAAGCTGCTTATGGCAGAAAACGATCAAATGCGGACGTTGGCGCGTGCTTTGCAGAGAGAGACCTCTGAGGATTCTAAACTGGATCCCTCAATGGTTAAAGAATATAGGCAGAAGATCGACGCTTTGAAAGCAGCAATTGAAGTTGAAAGGGACGGAATGCAGGAGGAGGCGATTCAAGAGATCGCGGGGATGACGGCGGATGTGTTGGAAGCGGCGTCGGAAGAGGTGCCTTTAGTCGGCTCTGGAATGGCGACCGCGATCGCAACGGGGAGGGCAATTGAGGGAGCGTATAAACTGAAGAAGGTGATAAATGCTTTAAGTGGAATTGATCTTTCTCATTTACGAACACCGAAAATAGAACCTACGATGGTAGCTACCACGTTAGAACAC---AGATTTGAAGATATACCGGACAAAAAACTCGCGCTAAGCGTCTTGGCTAAAAACAATGCAATTGCGGCGAATACAAAAGAAATTCAGCATATAAAAGAAGAAATTYTACCGAAATTTAAGAAAGCAATGGATGAGGAAAAAGAA---CTTGAAGGCATTGATGATAAGAAGATTCACCCTAGGGTCATGATGAGATTCAAGGTACCTCGGTCGCAACAACCACAAATGCACATATATAGTGCTCCATGGGATTCAGATGATGTTTTCTTTTTTCATTGCGTTTCACATTTTCACGCCAACGAGTCCTTCTTCTTAGGGTTCGATTTAGGAATCGATGTCGTACATTTTGAAGATCTAGCGGCTCATTGGCATGCGTTAGGAGCGGCGCAAGAAGTGAAGGGACGTACTCTGAATGAGGCATACCGTGAATTTCTTAATCTAGCTATAGGAAACACTTATGCATCGCCAATGCACGCTCGACGTATGATTCGATCTAAAACGGTGCACCCAATTTACTTGGGATCTATGCACTATGATATAACATATGAAACTTTAAAGTCAAATGCGCAGAGGATTGTGTATGATGATGAGCTGCAAATGCACATACTGAGGGGCCCATTACATTTTCAGCGGCGAGCTATATTAGGTGCGCTCAAATTCGGAATCAAGGTTTTGGGTGATAAGATAGATGTCCCACTCTTCCTAAAAAATGCG
>AFI73129
---------------------ATGGGGAAGATAATCAAATCGCTTAGTCGTTTTGGAAAAAAGGTCGGGAATGCTTTGACATCGAATACAGCGAAAAAGATTTACTCAACGATTGGAAAAGCAGCGGAACGTTTTGCAGAAAGTGAAATAGGTGCGGCAACGATTGATGGGTTAGTACAAGGAAGCGTTCACTCAATTATAACAGGAGAATCGTATGGGGAATCGGTGAAACAGGCGGTCCTATTGAATGTGTTGGGTACAGGCGAAGAATTGCCTGATCCCCTCAGCCCTGGTGAGCGCGGCATGCAGACGAGGATAAAGGAATTGGAAGATGAGCAACGTAACGAACTTGTTAGGCTTAAATATAATAAAGAGATCACCGAGAAATTCGGTAAAGAGCTCGGAGAAGTTTATGACTTCATGAATGGGGAGGCAAAAGAAGTGGAGGCGGTTGAAGAACAGTATACTATGCTATGTAAGGCTGTTGATTCGTATGAGAAAATCCTGAAGGAGGAAGATTCGAAGATGGCTATTTTAGCGCGTGCGTTACAACGAGAGGCAGCGGAAAGAAGTGAAGATGAAATCAAAATGGTAAAAGAGTATAGACAGAAGATTGATGCGCTTAAAAGTGCGATAGAGATTGAGCGTGAYGGAATGCAGGAAGAGGCTATACAAGAGATCGCTGGAATGACAGCAGACGTGCTAGAGGCGGCATCAGAAGAAGTGCCTTTGATAGGTGCCGGTATGGCAACGGCTGTCGCAACGGGACGAGCAATAGAGGGGGCGTATAAATTAAAGAAGGTCATCAATGCACTCAGCGGAATTGACTTATCACATATGCGAAGCCCCAAGATCGAACCTACTATTATCGCCACAACTCTTGAGCAT---AGGTTTAAAGATATACCAGATGAACAATTGGCTRTTAGCGTATTAAATAAAAAGACGGCTGTGGCTGATAATTGCAACGAGATTGCTCATATTAAACAAGAGATACTACCAAAGTTTAAACAGATAATGAATGAAGAGAAGGAG---ATTGAGGGGATAGAGGATAAAGTCATACACCCGAGAGTAATGATGAGGTTTAAGATCCCACGTACGCAGCAGCCCCAAATTCATATCTATGCAGCCCCATGGGATTCGGACGATGTCTTCTTCTTTCACTGTGTGTCTTACCATCATCGGAATGAATCATTCTTTCTAGGCTTTGATTTAGGAATTGATGTAGTTCATTTTGAAGATTTAACCAGTCACTGGCAYGCGTTAGGGATGGCACAAGAGGCCAGTGGACGGACTTTAACGGAGGCTTATAGAGAGTTCCTCAATCTTTCGATTTCGAGCACGTTCAGTAGCGCAATACATGCGAGGCGTATGATAAGATCACGCGCTGTACACCCTATCTTTTTAGGTTCAATGCATTACGATATAACTTATGAAGCTCTGAAGAATAATGCGCAGCGGATAGTTTACGATGATGAATTGCAAATGCATATACTTAGAGGACCGTTACACTTCCAGCGCCGAGCAATATTAGGTGCGTTAAAATTCGGAGTTAAGATATTAGGCGATAAGATAGATGTTCCCCTCTTCTTACGAAATGCT
>CAH04356
---------------------ATGGGTAAAGTCATACGATCTCTGAGTAGATTCGGGAAGAAAGTAGGTAGCGCACTCACATCAAATGCGGCTAAAAAGATTTATAGTACAATAGGCAAAGCAGCTGAAAGATTCGCGGAAAGTGAAATTGGTTCAGCGGCGATTGATGGCTTAGTGCAGGGTAGCGTACATTCAATATTGACAGGCGAGTCTTACGGCGAATCGGTTAAACAGGCAGTCCTACTGAATGTTCTAGGTAGTGGTGAGGAGATTCCGGACCCGTTGAGCCCGGGTGAGCAAGGTATGCAAACTAAGTTAAAAGAGTTAGAAGAGGAACAAAGGAATGAGCTAGTGCGATTGAAGTATAACGATAAAATTAAAGAAAAATTTGGAGAAGAGCTGGAGCAGGTGTATGAGTTTATGAACGGTGCGGCGAAGGAAGAAGTCGGAGATGAGAAGCAGTTTGATATCTTAAGTAAGGCAGTTAATTCATACAATAAGATATTAACCGAAGAAGACCAACAAATGCGTCGACTTGCGATTGCTCTACAGAAAGAGATTGGTGAGAGGACACATGTAGAAACAGCTATGGTAAAAGAATATCGGAATAAGATCGACGCTCTTAAAAGTGCAATAGAGATTGAAAGAGACGGCATGCAGGAAGAGGCGATACAAGAAATAGCGGGGATGACTGCTGATGTGTTAGAGGCAGCATCTGAGGAGGTGCCCCTAATCGGAGCGGGTATGGCGACAGCCGTCGCAACGGGAAGAGCGATTGAGGGGGCGTATAAGTTGAAGAAAGTAATTAATGCATTAAGCGGGATAGATCTAACACATTTGCGTACGCCGAAAATTGAACCGAGTGTAGTTTCTACGATTTTGGAGTAT---CGTGCAAAGGACATTCCAGACAATGCACTCGCGGTCAGCGTGTTGTCGAAGAATCGTGCAATTCAAGAAAACCATAAGGAGTTAATGCATATTAAAGATGAAATTTTACCGCGTTTTAAGAAGGCAATGGACGAGGAGAAAGAG---ATATGTGGAATTGAGGATAAAACAATACATCCTAAAGTGATGATGAAATTTAAGATCCCGAGGTCACAGCAACCGCAGATTCATATTTATACGGCGCCATGGGATTCTGATGATGTATTCTTCTTCCATTGTATTTCACATCATCATGCGAATGAATCATTTTTTATAGGATTCGATCTGAGTATCGACTTAGTTCACTATGAGGATTTAACGGCTCATTGGCATGCATTGGGAGCGGCTCAGATGGCTGTAGGACGTACGTTAACCGAAGCGTATAAAGAATTCTTAAAACTGGCTATTTCTAGTACATATGGAACACAAATGCATACTCGAAGGTTGATTAGGTCGAAAACGGTGCATCCGATTTATTTGGGATCTCTCCACTATGACGTCTCTTTCGCTGATCTACGAGGGAACGCTCAACGTATCGTATACGATGACGAATTACAGATGCACATTTTGCGCGGTCCGCTACATTTCCAGAGACGAGCTATATTAGGCGCGTTAAAGTTTGGGTGCCAGATACTTGGAGATCGGTTGGACGTGCCCCTCTTCTTA---------
>CAE52975
---------------------ATGGGTAAAGTCATACGATCTCTAAGCCGATTCGGCAAAAAGGTGGGTAACGCACTGACATCCAATACGGCGAAGAAAATATATAGCACGATCGGGAAGGCGGCCGAAAGATTTGCAGAAAGTGAAATCGGGTCAGCTGCAATCGATGGGCTTGTACAAGGAAGTGTACATTCAATATTAACAGGTGAATCGTATGGCGAATCCGTTAAACAGGCGGTTCTACTCAACGTTTTGGGCAGTGGTGAAGAGATTCCGGATCCGTTAAGCCCAGGAGAACGAGGGATCCAAGCAAAATTAAGGGAGCTGGAAGATGAACAGAGGAATGAACTTGTACGGTTAAAATACAATGATAAAATAAAAGAGAAATTTGGTGAAGAACTTGAGGAGGTATACGAATTCATGAACGGCGCAGCGAAGGCAGAAGTGGAAGATGAAAAACAATTTGATATACTCAATAAAGCGGTGACCTCATACAACAAGATCTTAACAGAGGAAGATTTGCAAATGAGGCGGTTAGCTAATGCTTTACAGAAGGAAATTGGCGAGAGAACACATGCGGAGACGGTTATGGTGAAAGAATATCGTAATAAAATTGATGCACTAAAGAATGCAATCGAGATTGAGAGGGATGGCATGCAGGAAGAAGCCATACAGGAAATAGCCGGGATGACTGCGGATGTGTTAGAGGCGGCATCAGAAGAGGTCCCTTTGATTGGAGCAGGTATGGCCACCGCAGTAGCGACGGGAAGGGCGATTGAGGGAGCTTATAAGCTCAAAAAAGTCATCAACGCCTTGAGCGGAATTGATTTGACGCACTTGCGCACGCCAAAAATAGAGCCGAGTGTAGTTTCTACTATTTTAGAGTAT---CGCACCAAAGATATTCCCGATAGCGCATTAGCAGTGAGTGTTTTATCGAAAAATCGTGCAATCCAGGAAAATCATAAAGAGCTAGTGCACATAAAGGACGAAATATTACCTCGCTTTAAAAAAGCAATGGATGAAGAAAAAGAA---ATATGCGGAATAGAAGATAAAGTCATACATCCGAAGGTTATGATGAGATTCAAAATTCCAAGAGCTCAACAGCCTCAAATCCACGTGTATAGTGCTCCATGGGATTCAGACGACGTATTCTTCTTTCATTGTATATCGCACCACCACGCCAACGAATCATTCTTCCTTGGTTTTGATTTAAGTATTGACCTAGTTCACTACGAAGACCTCACAGCACATTGGCACGCGTTAGGGGCGGCGCAAATGGCGATGGGACGTACGTTATCCGAGGCATATAAGGAGTTTTTGAATATGGCGATATCGAACTCTTATGGGACGCAAATGCATACAAGAAGATTGGTAAGATCAAAGACGGTGCATCCGATTTACTTGGGTTCTTTACACTATGATATTTCTTTTCCGGATTTACGGGGAAACGCGCAAAAGATAGTATATGATGATGAGTTACAGATGCATATACTACGTGGACCTATACACTTTCAAAGACGAGCGATCCTGGGAGCGTTAAAGTTCGGCTGTAAGGTTTTAGGAGATCGTTTAGACGTACCACTCTTCTTACGAAATGCT
>AEZ03691
---------------------ATGGGCAAAATCATCAAGTCACTAAGCCGTTTCGGCAAAAAAGTTGGAGGTGCGTTAACATCTAACACGGCGAAAAAGATCTACAGCACAATAGGGAAAGCGGCGGAGAGGTTCGCAGAAAGCGAAATAGGATCAGCAGCCATAGATGGATTGGTTCRGGGCAGCGTACATYCCATCATAACTGGCGAGTCTTATGGGGAGTCCGTTAAACAGGCGGTGTTACTCAATGTTCTGGGTGCCGGTGRTGAAATTCCTGATCCATTGAGCCCAGGTGAGCGTGGAATTCAAATGAAAATTAAGGAGATTGAAGAAGAACAAAGAAACGAGTTAGTAAGGTTAAAACATGGTAAAGAGATTACAAAAAAGTTTGGGCGGGAGTTAGAGGAGATATATCAATTCATGAATGGTGAAGTGCGGGAGGAGGCGGAACAGGAGGAACAATACAAGGTGTTGYGCAAAGCTGTGGATTCGTATGAGAAGCTATTAGTAGCTGAAAACGAGCARATGCGGACTCTAGCACGCGCATTACAGCGGGAAACAACAGAGAGAACGGAGATAGAGTCAACGATGGTGAAGGAGTACAGACAAAAGATTGATGCCTTGAAGGCGGCTATCGAAGTTGAGAGAGATGGTACGCAGGAAGAAGCTATTCAAGAAATTGCGGGTATGACCGCTGACGTATTGGAGGCGGCATCGGAGGAGGTGCCTTTAGTTGGTTCTGGTATGACTACCGCGATTGCGACTGGGAGAGCAATCGAAGGAGCATATAAGCTCAAGAAAGTAATAAACGCCTTGAGTGGAATCGACCTGTCACATCTGCGAACGCCGAAGATCGAACCTACGATGGTCGCGACGACGTTAGAGCAT---AGGTTTGATGAAATACCGGATAAAGAGTTAGCGGTGAGCATACTAGCAAAGAATAACGCGATAGCTGCGAATACGAGGGAGGTCCAGCATATTAAGGAAGAAATTCTACCAAAATTCAAAAAGATAATGGATGAGGAAAAGGAA---TTGGAGGGTATAGATGACAAGAAAATCCATCCTAGAGTAATGATGAGATTTAAGGTACCGCGGTCGCAGCAGCCGCAGATACATATTTACAGTGCGCCATGGGATTCGGATGACGTGTTCTTTTTTCACTGCGTGTCGCATTTCCACGCTAACGAGTCGTTCTTTCTAGGGTTCGATTYGGGTATCGATGTCGTTCATTTCGAGGATCTTGCTGCCCACTGGCACGCTTTGGGCGCTGCACAAGAAGTGAAAGGACGTACCCTGAACGAGGCGTATCGCGAATTTCTTAATCTGGCGATTAGCAATACGTATACATCTCCGATGCATGCTAGACGTATGATAAGATCAAAAACAGTACATCCCATTTACTTGGGTTCGATGCATTATGRTATAACGTATGRAGCATTGAAATCTAACGCACAAAGAATTGTATACGATGACGAATTGCAGATGCACATATTGAGAGGCCCATTACATTTTCAGCGACGTGCGATATTGGGTGCGCTTAAATTTGGAATTAAGGTTCTGGGTGACAAAATTGATGTCCCACTCTTCCTACGAAACGCG
>AEP83825
---------------------ATGGGTAAAATCATCAAATCACTAAGCCGTTTCGGCAAGAAGGTTGGGAACGCGTTAACGTCTAATACAGCGAAGAAAATCTATAGCACCATAGGGAAGGCGGCGGAAAGGTTCGCGGAGAGTGAGATTGGGTCCGCGGCAATTGATGGACTAGTTCAAGGTAGCGTTCACTCAATCATGACCGGGGAGTCATATGGCGAATCGGTGAAACAAGCTGTGCTGCTGAACGTTCTGGGGGCGGGGGACGAGATTCCTGATCCGTTAAGCCCAGGGGAACGCGGCATCCAGATGAAGATCAAGGAGATTGAAGAAGAGCAGAGAAACGAATTGGTAAGGCTGAAGCATGGGAAGGAGATTACAAAGAAATTTGGTGAAGAACTAGAGGAGATATATCAATTTATGAATGGTGAGGTGAAGGATGAGGAAGAGCAGGAAGAGCAATATAAAGTGCTATGTAAGGCGGTTAACTCGTACGAGAAATTACTTATAGCTGAAAATGACAAGATGCACATATTAGCTCGTGCATTACAGAGGGAGGCAGCTGAAAGGACTGAAGCTGAATCAACAATGGTTAAAGAGTACAGGCAGAAAATTGATGCACTAAAGGCCGCCATCGAAATCGAACGGGATGGGATGCAGGAGGAAGCGATTCAAGAAATTGCTGGAATGACAGCGGATGTGTTGGAAGCGGCTTCAGAGGAAGTACCTTTAGTTGGTTCGGGGATGGCGTCCGCGATTGCAACAGGAAGAGCGATCGAGGGCGCGTATAAACTAAAAAAGGTGATAAACGCATTAAGTGGAATTGATTTATCTCATTTGCGTACACCGAAGATAGAACCTACGATGGTTGCGACTACGTTGGAACAT---AGATTTGAAGATATACCAGACAAAAAACTTGCTATGAGCATTCTAGCCAAAAATAACGCGATAACGGCAAACACGAGAGAGATCCAGCATATTAAAGAGGAGATTTTACCAAAGTTCAAGAAGGTAATGGATGAAGAAAAAGAG---CTTGAAGGAATTGATGATAAGAAGATCCACCCAAGAGTAATGATGAGGTTCAAAGTGCCACGGTCGCAACAGCCGCAAATACACATATATAGTGCACCATGGGACTCAGATGATGTTTTCTTCTTTCATTGTATTTCACATTTCCATGCCAATGAATCTTTCTTCTTAGGTTTTGATTTAGGAATCGATGTAGTTCATTTTGAGGATTTGGCGGCCCATTGGCACGCTTTAGGCGCGGCGCAGGAAGCTAAAGGACGTACCTTGAACGAAGCATATCGCGAATTCTTAAATTTAGCAATCGGTAGTACCTATACTTCTCCAATGCACGCCCGACGTATGATTCGATCGAAAACGGTACATCCAATCTATTTAGGATCGATGCATTATGATATAACGTACGATACTTTGAAGTCGAATGCGCAGAGGATTGTATATGATGATGAGTTGCAAATGCACATATTAAGGGGTCCGTTGCATTTCCAACGGCGCGCAATACTGGGCGCGTTAAAGTTTGGAGTTAAGGTTCTTGGTGATAAAATTGATGTCCCGCTCTTCCTAAAAAACGCG
>AEU03961
---------------------ATGGGTAAAGTCATACGGTCCTTAAGCCGATTTGGCAAAAAGGTAGGCAACGCGTTAACTTCTAATACCGCAAAAAAGATCTATAGTACAATTGGAAAAGCGGCGGAGCGATTTGCTGAGAGTGAGATAGGTTCAGCGGCGATCGATGGATTAGTACAGGGAAGCGTACATTCAATCATAACGGGCGAATCTTACGGCGAATCTGTGAAACAAGCTGTGTTGTTAAATGTGTTGGGGAGTGGTGAGGAAATTCCTGATCCGCTAAGTCCAGGAGAGCGAGGGATACAAGCTAAGTTGAAAGAGTTAGAGGACGAGCAACGCAATGAATTAGTTCGCTTAAAATATAATGATAAGATTAAGGAAAAATTTGGAAAAGAGCTTGAAGAGGTTTACAATTTTATGAATGGAGAGGCGAATGCTGAGATTGAAGATGAGAAGCAGTTTGATATACTGAACAAGGCGGTGACCTCGTATAACAAAATTCTTACGGAGGAAGATCTACAGATGCGCCGGTTAGCTACGGCGCTGCAGAAAGAGATCGGAGAAAGAACACATGCGGAGACGGTCATGGTGAAAGAATACCGCGATAAAATTGACGCTTTAAAAAATGCGATTGAGGTAGAAAGAGATGGCATGCAAGAGGAGGCGATACAGGAGATCGCGGGGATGACCGCAGATGTGTTAGAGGCGGCATCGGAGGAGGTTCCGCTGATTGGTGCGGGGATGGCCACAGCTGTGGCGACAGGGAGGGCTATTGAGGGAGCGTACAAACTCAAAAAAGTGATCAATGCTTTAAGCGGGATCGATTTAACGCATTTACGCACTCCGAAAATCGAACCTAGTGTTGTTTCAACTATTCTTGAGTAC---CGCGCAAAGGAGATTCCTGATAACGCTCTGGCTGTTAGTGTTCTATCAAAGAATCGTGCGATTCAAGAAAACCACAAAGAACTGATGCATATTAAGAATGAGATATTACCGAGATTTAAGAAAGCGATGGATGAAGAAAAGGAA---ATATGCGGGATAGAAGACAAAGTGATCCACCCGAAGGTCATGATGAAGTTTAAGATTCCAAGAGCTCAACAGCCGCAGATTCATGTATACAGTGCCCCATGGGATTCTGATGATGTGTTTTTCTTTCATTGCATCTCACACCATCATGCAAATGAGTCGTTCTTCTTAGGTTTCGATTTGAGCATTGACTTAGTTCATTATGAAGATCTCACCGCCCATTGGCATGCATTGGGAGCAGCTCAAACGGCAGCGGGACGTACGCTAACTGAAGCATATAGAGAGTTTCTAAATTTGGCGATTTCAAATGCATTTGGCACGCAAATGCACACGAGAAGATTGGTTAGGTCGAAAACGGTACATCCGATTTACTTAGGTTCCTTGCACTACGATATTTCCTTTTCGGATCTGCGTGGAAACGCTCAGAGAATTGTTTATGACGATGAACTGCAGATGCACATACTTCGTGGGCCGATACATTTTCAGAGACGGGCAATACTAGGGGCTTTGAAATTTGGATGTAAGGTTTTGGGGGACCGTTTAGACGTACCACTCTTCTTACGAAATGCT
>AER60536
---------------------ATGGGGAAAATCATAAAGTCGCTGAGTAGGTTCGGCAAAAAGATTGGGAGTGCACTGACATCAAATGCGGCAAAGAAAATTTACGCCACCGTTGGGAAAGCGGCGGAACGCCTCGCGACTAGTGAGTTGGGGACAGCAGCGATTGATGGGCTATTGCAAGGCAGTGTACATTCAATGATAACGGGGGAATCTTACGGCGAGTCAGTGAAACAGGCTGTTTTACTGAACGTATTAGGTACTGGGGAGGAGCTACCAGACCCATTGAGTCCGGGAGAACGGGGAATGCAGATGAAAATTCAAGAGCTCGAAGATGAGCAGCGTAGTGAATTGATCCGATTGAAATATGATGATGAAATTACACGCGCGTTCGGCAATGAGCTACGGGAGGTTTATCAATTCATGAATGGTCAAGTTCGTGCGGATCTG---------GATCAATATGATGTGCTACGCAAGGCAGTAGATTCGTACGAAAAACTTCTAGACGCAGAAGATGCGAAGATGGCGATATTAGCACGTGCATTACAAAAAGAAATGCGGGAAAGGAGTGCCGAGGAAGCAAAGATGGTTCGAGAGTATAGGAGTAAAATAGATGCACTTAAAGAAGCAATTGAGGTTGAACGTGATGGGATGCAAGAAGAGGCGATTCAGGAAATTGCGGGGATGACTGCGGATGTTTTGGAGGCAACGGCAGAGGAAGTCCCACTTATAGGCGCAGGCGCGGCTGCAGCGATCGCTTCAGGGCGAGCAATCGAGGGGGCGTATAAGTTGAAGAAAGTGATAAATGCACTTAGCGGTATTGACTTATCACATATGCGTACGCCGAAAATAGAGCCTACCGTTATCTCTACGGTACTTGAACAT---CGTTTTAAGAGTATACCCGATAACCTATTGGCGAATGGCGTTTTAAGCAAGAAGATTTCGATTATGGATAACCAAAACGAAATAAGGCACATAAAGCGAGAAATATTGCCTAGGTTTAAGCGCATTATGGATGAGGAAAGAGCA---GCGGCTAACAGGGAACATAAAGTAATTCATCCAACGGTAATGATGAAATTCAAGGTACCAAGGGCGCAACAGCCCCAGATACATATATATGCGGCGCCGTGGGATTCGGATGAAGTGTTCTTTTTCCATTGTGTCTCACATCACCATCGTAATGAATCTTTCTTCTTGGGATTCGACCTGGGAATTGATATTGTTCATTTTGAAGATCTGACGAATCATTGGCACGCCCTAGGAGTTGCGCAAGAAGCTAAAGGCCGCACCTTAGGTGAAGCGTATAAAGAATTTCTGAATCTCCCAATATCAAGCTCTTTTAGTTCAAGGATACATGCTCGACGTATGGTCAGATCACGGTTAGTCCACCCAATTTTCTTAGGATCGATGCATTACGATGTGACCTACGAAACGTTGAAAAACAACGCGCAGAGAATAGTATATGATGAGGAGCTGCAAATGCATATATTGCGTGGACCTCTACACTTCCAACGTCGCGCAATATTAGGAGCGCTGAAGTTTGGGGTGAAGATACTAGGCGACAAAATTGATATCCCCCTCTTCTTAAGAAATGCC
>AEO19851
---------------------ATGGGTAAAGTCATACGATCTCTGAGCAGATTTGGAAAGAAAGTAGGTAGCGCGCTCACGTCTAACACGGCAAAAAAGATCTATAGTACGATAGGCAAAGCAGCCGAGAGATTTGCGGAGAGCGAGATCGGTTCAGCAGCGATCGATGGTTTAGTACAGGGCAGTGTACACTCGATATTGACAGGTGAGTCTTACGGTGAATCAGTCAAACAGGCGGTCCTACTAAATGTTCTGGGTAGCGGCGAAGAGATTCCAGATCCGCTAAGCCCGGGGGAACAAGGTATACAGACTAAATTGAAAGAATTAGAGGAGGAACAGAGAAATGAGCTGGTACGATTAAAATATAATGATAAAATTAAAGAAAAGTTTGGAGAGGAGCTGGAGCAGGTATATGAATTTATGAGTGGTGCGGCAAAAGAAGAGGCGGGGGATGAGAAGCAGTTCGATATCTTAAGTAAGGCGGTGAATTCGTACAATAAGATATTAACTGAAGAGGACCTACAAATGCGTCGGCTCGCGATCGCTTTACAGAAGGAGATTGGTGAGAGGACACACGCGGAGACAACTATGGTAAAAGAGTATCGGAATAAGATTGACGCTCTTAAGAGCGCTATAGAAATTGAAAGAGACGGCATGCAGGAAGAAGCGATACAAGAAATAGCGGGGATGACTGCTGATGTCTTAGAGGCAGCATCTGAAGAGGTGCCTCTGATCGGAGCGGGCATGGCAACGGCTGTTGCGACGGGAAGAGCGATTGAGGGAGCGTATAAGTTGAAGAAGGTAATTAACGCATTAAGCGGGATAGATCTAACACATCTTCGTACGCCGAAAATCGAGCCTAGCGTAGTCTCTACAATTTTGGAGTAT---CGCGCGAAGGATATCCCGGATAATGCGCTTGCAGTTAGCGTGCTGTCGAAAAATCGCGCGATTCAAGAAAATCATAAGGAGTTAATGCATATCAAAGATGAGATCTTACCCCGTTTTAAGAAAGCGATGGATGAAGAGAAGGAG---ATCTGTGGAATTGAGGATAAAGTAATACATCCTAAAGTAATGATGAAATTTAAAATTCCAAGATCACAGCAACCGCAAATTCATATTTATACGGCGCCATGGGATTCTGATGATGTATTCTTTTTCCATTGTATTTCACATCACCACGCCAATGAATCATTTTTTATCGGGTTTGATTTGAGCATTGATTTGGTTCATTATGAAGATTTGACGGCTCATTGGCACGCACTGGGGGCGGCTCAGATGGCCGTAGGACGCACGCTAACCGAAGCGTATAAAGAATTCTTAAATTTGGCCATTTCTAGCACGTATGGGACGCAAATGCACACTCGAAGGTTAATTAGGTCGAAAACGGTGCATCCGATTTATTTGGGTTCTCTCCATTACGATATTTCTTTTGCTGACTTACGGGGAAACGCTCAACGCATCGTATACGATGATGAATTACAAATGCATATCTTGCGTGGTCCGCTACATTTTCAAAGACGAGCTATACTAGGTGCGCTAAAGTTTGGGTGCAAGATACTTGGAGATCGATTGGACGTGCCCCTCTTCTTACGAAATGCT
>AEO19839
---------------------ATGGGTAAAGTCATACGATCTCTGAGCAGATTTGGAAAGAAAGTAGGTAGCGCGCTCACGTCTAACACGGCAAAAAAGATCTATAGTACGATAGGCAAAGCAGCCGAGAGATTTGCGGAGAGCGAGATCGGTTCAGCAGCGATCGATGGTTTAGTACAGGGCAGTGTACACTCGATATTGACAGGTGAGTCTTACGGTGAATCAGTCAAACAGGCGGTCCTACTAAATGTTCTGGGTAGCGGCGAAGAGATTCCAGATCCGCTAAGCCCGGGGGAACAAGGTATACAGACTAAATTGAAAGAATTAGAGGAGGAACAGAGAAATGAGCTGGTACGATTAAAACATAATGATAAAATTAAAGAAAAGTTTGGAGAGGAGCTGGAGCAGGTATATGAATTTATGAGTGGTGCGGCAAAAGAAGAGGCGGGGGATGAGAAGCAGTTCGATATCTTAAGTAAGGCGGTGAATTCGTACAATAAGATATTAACTGAAGAGGACCTACAAATGCGTCGGCTCGCGATCGCTTTACAGAAGGAGATTGGTGAGAGGACACACGCGGAGACAACTATGGTAAGAGAGTATCGGAATAAGATTGACGCTCTTAAGAGCGCTATAGAAATTGAAAGAGACGGCATGCAGGAAGAAGCGATACAAGAAATAGCGGGGATGACTGCTGATGTCTTAGAGGCAGCATCTGAAGAGGTGCCTCTGATCGGAGCGGGCATGGCAACGGCTGTTGCGACGGGAAGAGCGATTGAGGGAGCGTATAAGTTGAAGAAGGTAATTAACGCATTAAGCGGGATAGATCTAACACATCTTCGTACGCCGAAAATCGAGCCTAGCGTAGTCTCTACAATTTTGGAGTAT---CGCGCGAAGGATATCCCGGATAATGCGCTTGCAGTTAGCGTGCTGTCGAAAAATCGCGCGATTCAAGAAAATCATAAGGAGTTAATGCATATCAAAGATGAGATCTTACCCCGTTTTAAGAAAGCGATGGATGAAGAGAAGGAG---ATCTGTGGAATTGAGGATAAAGTAATACATCCTAAAGTAATGATGAAATTTAAAATTCCAAGATCACAGCAACCGCAAATTCATATTTATACGGCGCCATGGGATTCTGATGATGTATTCTTTTTCCATTGTATTTCACATCACCACGCCAATGAATCATTTTTTATCGGGTTTGATTTGAGCATTGATTTGGTTCATTATGAAGATTTGACGGCTCATTGGCACGCACTGGGGGCGGCTCAGATGGCCGTAGGACGCACGCTAACCGAAGCGTATAAAGAATTCTTAAATTTGGCCATTTCTAGCACGTATGGGACGCAAATGCACACTCGAAGGTTAATTAGGTCGAAAACGGTGCATCCGATTTATTTGGGTTCTCTCCATTACGATATTTCTTTTGCTGACTTACGGGGAAACGCTCAACGCATCGTATACGATGATGAATTACAAATGCATATCTTGCGTGGTCCGCTACATTTTCAAAGACGAGCTATACTAGGTGCGCTAAAGTTTGGGTGCAAGATACTTGGAGATCGATTGGACGTGCCCCTCTTCTTA---------
>AEO19827
---------------------ATGGGGAAGATAATTAAATCGCTAAGTAGATTTGGAAAAAAGGTCGGAAATGCATTGTCGTCAAACACAGCGAAGAAAATTTATTCAACCATTGGGAAGGCGGCAGAGCGGTTTGCTGAAAGTGAGATCGGTGCGGCGACAATAGATGGTTTGGTGCAGGGTAGCGTTCATTCCATAATTACGGGTGAATCTTATGGAGAGTCAGTTAAACAGGCGGTTCTCCTCAACGTGTTGGGTACAGGTGAAGAATTACCAGACCCACTGAGCCCTGGCGAGCGTGGTATGCAAACAAAATTAAAAGAATTAGAAGATGAGCAACGAAGTGAACTTGTCCGATTAAAGTATAATAAGGAGATAACAAAAGAGTTTGGGAGGGAGCTAGAGGAAGTTTACGACTTCATGAATGGTGAGGCGAAAGAGGAAGAGGTAGTTCAGGAACAATACTCAATGCTATGCAAAGCAGTAGATTCATACGAGAAAATATTAAAAGCAGAGGACTCGAAAATGGCGATATTGGCGCGCGCGTTGCAGCGAGAGGCTTCAGAGAGAAGTCAAGATGAAATTAAAATGGTAAAGGAATACAGACAGAAGATCGACGCGCTTAAGAATGCGATTGAGATTGAGCGGGATGGAATGCAGGAGGAGGCGATCCAGGAGATCGCCGGAATGACTGCGGACGTCTTAGAAGCAGCATCGGAGGAGGTACCTCTAATCGGCGCGGGCATGGCCGCAGCTGTAGCGACCGGTAGAGCAATAGAGGGCGCATATAAATTGAAGAAAGTTATAAATGCATTAAGCGGGATTGATTTATCGCATATGAGGAGCCCGAAGATTGAGCCCACTATTATCGCCACAACATTAGAGCAT---CGATTTAAAGAGATACCAGATGAGCAGCTAGCGGTAAGTGTGCTGAATAAAAAGACAGCCGTGGCCGATAACTGTAATGAAATTGCGCATATCAAACAGGAGATATTACCAAAGTTTAAGCAGATCATGGATGAGGAGAAAGAG---ATTGAAGGAATAGAAGACAAAGTGATTCATCCGCGAGTGATGATGAGGTTTAAAATTCCTAGAACGCAGCAGCCGCAAATTCACATTTATGCGGCCCCGTGGGATTCTGATGACGTATTTTTCTTTCATTGTGTGTCACACCATCATCGGAATGAATCTTTTTTCTTGGGATTCGATTTAGGAATCGATGTCGTTCACTTTGAAGATTTAACTAGTCATTGGCACGCGTTGGGATTAGCGCAAGAGGTGAGCGGGCGTACGTTAACGGAGGCGTATCGTGAATTTCTCAATCTATCAATCTCAAACACGTATAGCAGCGCCATACATGCGAGGCGTATGATCAGGTCGCGGGCAGTACACCCTATTTTTCTAGGATCGATGCATTATGATATCACGTATGAAGCTTTAAAGAATAATGCGCAGAGAATAGTTTATGATGAGGAGCTGCAAATGCATATTCTAAGAGGGCCTTTGCACTTCCAGCGTCGAGCCATTCTAGGGGCGCTGAAATTTGGAGTTAAAATACTAGGCGATAAAATTGATGTTCCCCTCTTCTTACGAAATGCT
>AEO19815
---------------------ATGGGGAAGATAATTAAATCGCTAAGTAGATTTGGAAAAAAGGTCGGAAATGCATTGTCGTCAAACACAGCGAAGAAAATTTATTCAACCATTGGGAAGGCGGCAGAGCGGTTTGCTGAAAGTGAGATCGGTGCGGCGACAATAGATGGTTTGGTGCAGGGTAGCGTTCATTCCATAATTACGGGTGAATCTTATGGAGAGTCAGTTAAACAGGCGGTTCTCCTCAACGTGTTGGGTACAGGTGAAGAATTACCAGACCCACTGAGCCCTGGCGAGCGTGGTATGCAAACAAAATTAAAAGAATTAGAAGATGAGCAACGAAGTGAACTTGTCCGATTAAAGTATAATAAGGAGATAACAAAAGAGTTTGGGAGGGAGCTAGAGGAAGTTTACGACTTCATGAATGGTGAGGCGAAAGAGGAAGAGGTAGTTCAGGAACAATACTCAATGCTATGCAAAGCAGTAGATTCATACGAGAAAATATTAAAAGCAGAGGACTCGAAAATGGCGATATTGGCGCGCGCGTTGCAGCGAGAGGCTTCAGAGAGAAGTCAAGATGAAATTAAAATGGTAAAGGAATACAGACAGAAGATCGACGCGCTTAAGAATGCGATTGAGATTGAGCGGGATGGAATGCAGGAGGAGGCGATCCAGGAGATCGCCGGAATGACTGCGGACGTCTTAGAAGCAGCATCGGAGGAGGTACCTCTAATCGGCGCGGGCATGGCTGCAGCTGTAGCGACCGGTAGAGCAATAGAGGGCGCATATAAATTGAAGAAAGTTATAAATGCATTAAGCGGGATTGATTTATCGCATATGAGGAGCCCGAAGATTGAGCCCACTATTATCGCCACAACATTAGAGCAT---CGATTTAAAGAGATACCAGATGAGCAGCTAGCGGTAAGTGTGCTGAATAAAAAGACAGCCGTGGCCGATAACTGTAATGAAATTGCGCATATCAAACAGGAGATATTACCAAAGTTTAAGCAGATCATGGATGAGGAGAAAGAG---ATTGAAGGAATAGAAGACAAAGTGATTCATCCGCGAGTGATGATGAGGTTTAAAATTCCTAGAACGCAGCAGCCGCAAATTCACATTTACGCGGCCCCGTGGGATTCTGATGACGTATTTTTCTTTCATTGTGTGTCACACCATCATCGGAATGAATCTTTTTTCTTGGGATTCGATTTAGGAATCGATGTCGTTCACTTTGAAGATTTAACTAGTCATTGGCACGCGTTGGGATTAGCGCAAGAGGTGAGCGGGCGTACGTTAACGGAGGCGTATCGTGAATTTCTCAATCTATCAATCTCAAACACGTATAGCAGCGCCATACATGCGAGGCGTATGATCAGGTCGCGGGCAGTACACCCTATTTTTCTAGGATCGATGCATTATGATATCACGTATGAAGCTTTAAAGAATAATGCGCAGAGAATAGTTTATGATGAGGAGCTGCAAATGCATATTCTAAGAGGGCCTTTGCACTTCCAGCGTCGAGCCATTCTAGGGGCACTGAAATTTGGAGTTAAAATACTAGGCGATAAAATTGATGTTCCCCTCTTCTTACGAAATGCT
>AEO19803
---------------------ATGGGCAAAATCATCAAGTCACTGAGCCGTTTTGGCAAAAAAGTTGGAGGTGCGTTAACATCTAACACGGCAAAAAAGATCTACAGCACAATAGGGAAAGCAGCGGAGAGGTTCGCAGAAAGCGAAATAGGATCAGCAGCCATAGATGGATTAGTTCAGGGCAGCGTACATTCCATCATAACTGGCGAGTCTTATGGGGAATCCGTTAAACAGGCGGTGTTGCTCAATGTTCTGGGTGCCGGTGATGAAATTCCTGATCCATTGAGTCCAGGTGAGCGTGGGATTCAAATGAAAATTAAGGAGATTGAAGAAGAACAGAGAAATGAGTTAGTAAGGTTAAAACATGGTAAAGAGATTACAAAAAAGTTTGGGCGGGAATTAGAGGAGATATATCAATTCATGAATGGTGAAGTGCGGGAGGAGGCGGAACAGGAGGAACAGTACAAGGTGCTGTGCAAAGCTGTGGATTCGTACGAGAAGCTATTAGTAGCTGAAAACGAGCAGATGCGAACTCTAGCGCGCGCATTACAGAGGGAAACAACAGAGAGAACAGAGACGGAGTCAACGATGGTGAAGGAGTACAGACAAAAGATTGATGCCTTGAAGGCGGCTATCGAAGTTGAGAGAGATGGTATGCAGGAAGAAGCTATTCAAGAAATTGCGGGTATGACTGCTGACATATTGGAGGCGGCATCGGAGGAGGTGCCTTTAGTTGGTTCTGGTATGGCTACCGCGATTGCGACTGGGAGAGCAATCGAAGGAGCATATAAACTCAAGAAAGTAATAAACGCCTTGAGTGGAATCGATCTGTCACATCTGCGAACGCCGAAGATCGAACCTACGATGGTCGCGACGACGTTAGAACAT---AGGTTTGATGAAATACCGGATAAAGAGTTAGCGGTGAGCATACTAGCAAAGAATAACGCGATAGCTGCGAATACGAGGGAGGTCCAGCATATTAAGGAAGAAATTCTACCAAAATTCAAAAAGATAATGGATGAGGAAAAGGAA---TTGGAGGGTATAGATGACAAGAAAATCCATCCTAGAGTAATGATGAGATTTAAGGTACCGCGGTCGCAGCAACCGCAGATACATATTTACAGTGCGCCATGGGATTCGGATGACGTGTTCTTTTTTCACTGCGTGTCGCATTTCCACGCCAACGAGTCGTTCTTTCTAGGGTTCGATTTGGGTATTGATGTCGTTCATTTCGAGGATCTTGCTGCCCACTGGCACGCTCTGGGCGCCGCACAAGAAGTGAAAGGACGTACCTTGAACGAGGCGTATCGCGAATTTCTTAATCTGGCGATTAGCAATACGTATACATCTCCAATGCATGCTAGACGTATGATAAGGTCGAAAACAGTACACCCCATTTACTTGGGTTCGATGCATTATGATATAACGTATGAAGCATTGAAATCTAACGCACAAAGAATTGTATACGATGACGAATTGCAGATGCACATATTGAGAGGCCCATTACATTTTCAGCGACGTGCGATATTGGGTGCGCTTAAATTTGGAATTAAGGTTCTGGGTGACAAAATTGATGTCCCACTCTTCCTACGAAACGCG
>AEO19791
---------------------ATGGGCAAAATCATCAAGTCACTGAGCCGTTTTGGCAAAAAAGTTGGAGGTGCGTTAACATCTAACACGGCAAAAAAGATCTACAGCACAATAGGGAAAGCAGCGGAGAGGTTCGCAGAAAGCGAAATAGGATCAGCAGCCATAGATGGATTAGTTCAGGGCAGCGTACATTCCATCATAACTGGCGAGTCTTATGGGGAATCCGTTAAACAGGCGGTGTTGCTCAATGTTCTGGGTGCCGGTGATGAAATTCCTGATCCATTGAGTCCAGGTGAGCGTGGGATTCAAATGAAAATTAAGGAGATTGAAGAAGAACAGAGAAATGAGTTAGTAAGGTTAAAACATGGTAAAGAGATTACAAAAAAGTTTGGGCGGGAATTAGAGGAGATATATCAATTCATGAATGGTGAAGTGCGGGAGGAGGCGGAACAGGAGGAACAGTACAAGGTGCTGTGCAAAGCTGTGGATTCGTACGAGAAGCTATTAGTAGCTGAAAACGAGCAGATGCGAACTCTAGCGCGCGCATTACAGAGGGAAACAACAGAGAGAACAGAGACGGAGTCAACGATGGTGAAGGAGTACAGACAAAAGATTGATGCCTTGAAGGCGGCTATCGAAGTTGAGAGAGATGGTATGCAGGAAGAAGCTATTCAAGAAATTGCGGGTATGACTGCTGACATATTGGAGGCGGCATCGGAGGAGGTGCCTTTAGTTGGTTCTGGTATGGCTACCGCGATTGCGACTGGGAGAGCAATCGAAGGAGCATATAAACTCAAGAAAGTAATAAACGCCTTGAGTGGAATCGATCTGTCACATCTGCGAACGCCGAAGATCGAACCTACGATGGTCGCGACGACGTTAGAACAT---AGGTTTGATGAAATACCGGATAAAGAGTTAGCGGTGAGCATACTAGCAAAGAATAACGCGATAGCTGCGAATACGAGGGAGGTCCAGCATATTAAGGAAGAAATTCTACCAAAATTCAAAAAGATAATGGATGAGGAAAAGGAA---TTGGAGGGTATAGATGACAAGAAAATCCATCCTAGAGTAATGATGAGATTTAAGGTACCGCGGTCGCAGCAACCGCAGATACATATTTACAGTGCGCCATGGGATTCGGATGACGTGTTCTTTTTTCACTGCGTGTCGCATTTCCACGCCAACGAGTCGTTCTTTCTAGGGTTCGATTTGGGTATTGATGTCGTTCATTTCGAGGATCTTGCTGCCCACTGGCACGCTCTGGGCGCCGCACAAGAAGTGAAAGGACGTACCTTGAACGAGGCGTATCGCGAATTTCTTAATCTGGCGATTAGCAATACGTATACATCTCCAATGCATGCTAGACGTATGATAAGGTCGAAAACAGTACACCCCATTTACTTGGGTTCGATGCATTATGATATAACGTATGAAGCATTGAAATCTAACGCACAAAGAATTGTATACGATGACGAATTGCAGATGCACATATTGAGAGGCCCATTACATTTTCAGCGACGTGCGATATTGGGTGCGCTTAAATTTGGAATTAAGGTTCTGGGTGACAAAATTGATGTCCCACTCTTCCTACGAAACGCG
>AEO19779
---------------------ATGGGTAAAGTCATACGATCTCTGAGTAGATTCGGGAAGAAAGTAGGTAGCGCACTCACATCAAATGCGGCTAAAAAGATTTATAGTACAATAGGCAAAGCAGCTGAAAGATTCGCGGAAAGTGAAATTGGTTCAGCGGCGATTGATGGCTTAGTGCAGGGTAGCGTACATTCAATATTGACAGGCGAGTCTTACGGCGAATCGGTTAAACAGGCAGTCCTACTGAATGTTCTAGGTAGTGGTGAGGAGATTCCGGACCCGTTGAGCCCGGGTGAGCAAGGTATGCAAACTAAGTTAAAAGAGTTAGAAGAGGAACAAAGGAATGAGCTAGTGCGATTGAAGTATAACGATAAAATTAAAGAAAAATTTGGAGAAGAGCTGGAGCAGGTGTATGAGTTTATGAACGGTGCGGCGAAGGAAGAAGTCGGAGATGAGAAGCAGTTTGATATCTTAAGTAAGGCAGTTAATTCATACAATAAGATATTAACCGAAGAAGACCAACAAATGCGTCGACTTGCGATTGCTCTACAGAAAGAGATTGGTGAGAGGACACATGTAGAAACAGCTATGGTAAAAGAATATCGGAATAAGATCGACGCTCTTAAAAGTGCAATAGAGATTGAAAGAGACGGCATGCAGGAAGAGGCGATACAAGAAATAGCGGGGATGACTGCTGATGTGTTAGAGGCAGCATCTGAGGAGGTGCCCCTAATCGGAGCGGGTATGGCGACAGCCGTCGCAACGGGAAGAGCGATTGAGGGGGCGTATAAGTTGAAGAAAGTAATTAATGCATTAAGCGGGATAGATCTAACACATTTGCGTACGCCGAAAATTGAACCGAGTGTAGTTTCTACGATTTTGGAGTAT---CGTGCAAAGGACATTCCAGACAATGCACTCGCGGTCAGCGTGTTGTCGAAGAATCGTGCAATTCAAGAAAACCATAAGGAGTTAATGCATATTAAAGATGAAATTTTACCGCGTTTTAAGAAGGCAATGGACGAGGAGAAAGAG---ATATGTGGAATTGAGGATAAAACAATACATCCTAAAGTGATGATGAAATTTAAGATCCCGAGGTCACAGCAACCGCAAATTCATATTTATACGGCGCCATGGGATTCTGATGATGTATTCTTCTTCCATTGTATTTCACATCATCATGCGAATGAATCATTTTTTATAGGATTCGATCTGAGTATCGACTTAGTTCACTATGAGGATTTAACGGCTCATTGGCATGCATTGGGAGCGGCTCAGATGGCTGTAGGACGTACGTTAACCGAAGCGTATAAAGAATTCTTAAAACTGGCTATTTCTAGTACATATGGAACACAAATGCATACTCGAAGGTTGATTAGGTCGAAAACGGTGCATCCGATTTATTTGGGATCTCTCCACTATGACATCTCTTTCGCTGATCTACGAGGGAACGCTCAACGTATCGTATACGATGACGAATTACAGATGCACATTTTGCGCGGTCCGCTACATTTCCAGAGACGAGCTATATTAGGCGCGTTAAAGTTTGGGTGCAAGATACTTGGAGATCGGTTGGACGTGCCCCTCTTCTTACGAAATGCT
>AEO19767
---------------------ATGGGTAAAGTCATACGATCTCTGAGTAGATTCGGGAAGAAAGTAGGTAGCGCACTCACATCAAATGCGGCTAAAAAGATTTATAGTACAATAGGCAAAGCAGCTGAAAGATTCGCGGAAAGTGAAATTGGTTCAGCGGCGATTGATGGCTTAGTGCAGGGTAGCGTACATTCAATATTGACAGGCGAGTCTTACGGCGAATCGGTTAAACAGGCAGTCCTACTGAATGTTCTAGGTAGTGGTGAGGAGATTCCGGACCCGTTGAGCCCGGGTGAGCAAGGTATGCAAACTAAGTTAAAAGAGTTAGAAGAGGAACAAAGGAATGAGCTAGTGCGATTGAAGTATAACGATAAAATTAAAGAAAAATTTGGAGAAGAGCTGGAGCAGGTGTATGAGTTTATGAACGGTGCGGCGAAGGAAGAAGTCGGAGATGAGAAGCAGTTTGATATCTTAAGTAAGGCAGTTAATTCATACAATAAGATATTAACCGAAGAAGACCAACAAATGCGTCGACTTGCGATTGCTCTACAGAAAGAGATTGGTGAGAGGACACATGTAGAAACAGCTATGGTAAAAGAATATCGGAATAAGATCGACGCTCTTAAAAGTGCAATAGAGATTGAAAGAGACGGCATGCAGGAAGAGGCGATACAAGAAATAGCGGGGATGACTGCTGATGTGTTAGAGGCAGCATCTGAGGAGGTGCCCCTAATCGGAGCGGGTATGGCGACAGCCGTCGCAACGGGAAGAGCGATTGAGGGGGCGTATAAGTTGAAGAAAGTAATTAATGCATTAAGCGGGATAGATCTAACACATTTGCGTACGCCGAAAATTGAACCGAGTGTAGTTTCTACGATTTTGGAGTAT---CGTGCAAAGGACATTCCAGACAATGCACTCGCGGTCAGCGTGTTGTCGAAGAATCGTGCAATTCAAGAAAACCATAAGGAGTTAATGCATATTAAAGATGAAATTTTACCGCGTTTTAAGAAGGCAATGGACGAGGAGAAAGAG---ATATGTGGAATTGAGGATAAAACAATACATCCTAAAGTGATGATGAAATTTAAGATCCCGAGGTCACAGCAACCGCAAATTCATATTTATACGGCGCCATGGGATTCTGATGATGTATTCTTCTTCCATTGTATTTCACATCATCATGCGAATGAATCATTTTTTATAGGATTCGATCTGAGTATCGACTTAGTTCACTATGAGGATTTAACGGCTCATTGGCATGCATTGGGAGCGGCTCAGATGGCTGTAGGACGTACGTTAACCGAAGCGTATAAAGAATTCTTAAAACTGGCTATTTCTAGTACATATGGAACACAAATGCATACTCGAAGGTTGATTAGGTCGAAAACGGTGCATCCGATTTATTTGGGATCTCTCCACTATGACATCTCTTTCGCTGATCTACGAGGGAACGCTCAACGTATCGTATACGATGACGAATTACAGATGCACATTTTGCGCGGTCCGCTACATTTCCAGAGACGAGCTATATTAGGCGCGTTAAAGTTTGGGTGCAAGATACTTGGAGATCGGTTGGACGTGCCCCTCTTCTTACGAAATGCT
>AEO19755
---------------------ATGGGGAAGATAATTAAATCGCTAAGTAGATTTGGAAAGAAAGTTGGAAACGCATTGTCGTCAAACACAGCGAAGAAAATTTATTCAACTATTGGGAAGGCAGCGGAGCGTTTTGCTGAAAGCGAGATCGGTGCGGCGACAATAGATGGGTTGGTGCAGGGTAGCGTTCATTCCATAATCACAGGTGAATCGTATGGAGAGTCAGTTAAACAGGCAGTTCTTCTCAACGTGTTAGGTACAGGTGAAGAGTTACCAGATCCACTGAGCCCTGGCGAACGTGGCATGCAAATGAAAATAAAGGAGTTGGAAGATGAGCAGCGGAATGAGCTTGTCCGATTGAAATACAATAAAGAGATAACAAAAGAGTTTGGGAACGAGCTAGAAGAAGTGTACGATTTCATGAATGGCGAGGCGAAAGAGGAGGAAGTGGTTCAGGAACAATACTCAATGCTATGCAAAGCGGTAGATTCATATGAGAAAATATTAAAAGCAGAGGACTCGAAAATGGGAATATTAGCACGCGCATTGCAGCGGGAGGCTTCAGAGAGAAGTCAAGATGAAATCAAAATGGTGAAGGAGTACAGACAGAAGATTGATGCGCTTAAAAATGCGATCGAGATTGAACGAGACGGAATGCAGGAGGAGGCGATCCAGGAGATTGCCGGAATGACCGCTGACGTCTTAGAGGCGGCATCGGAGGAGGTGCCATTAATCGGCGCAGGTATGGCCACAGCTGTAGCGACCGGTAGGGCGATAGAAGGCGCATATAAATTGAAGAAGGTCATAAACGCGTTAAGTGGGATTGATTTATCGCATATGAGGAGTCCGAAGATCGAACCCACTATCATCGCCACGACATTGGAGCAT---CGATTTAAAGAGATACCGGACGAGCAGCTGGCGGTAAGTGTTTTGAATAAAAAGACAGCGGTAACTGATAACTGCAATGAGATCGCGCATATCAAACAAGAGATATTACCAAAGTTTAAACGGATTATGGATGAGGAGAAGGAG---ATTGAAGGAATAGAGGATAAAGTGATTCATCCGCGTGTGATGATGAGGTTCAAAATTCCTAGAACGCAGCAACCGCAAATCCACATTTATGCAGCCCCCTGGGATTCTGATGATGTGTTTTTCTTTCATTGCGTTTCACACCATCATCGGAACGAATCTTTTTTCCTGGGATTTGATCTAGGAATCGATGTCGTTCACTTTGAAGATTTAACCAGCCATTGGCACGCATTGGGACTAGCGCAAGAGGCGAGCGGGCGTACGTTAACGGAGGCGTATCGTGAGTTTCTCAATTTATCAATTTCAAGCACATATAGCAGCGCTATACATGCGAGGCGTATGATTAGGTCACGAGCAGTACACCCAATTTTTCTAGGATCGATGCACTACGATATTACGTATGAAGCTTTGAAAAACAACGCGCAGAGAATAGTCTATGATGAGGAACTGCAAATGCATATTCTGAGGGGACCTTTGCACTTTCAGCGTCGAGCCATTCTGGGGGCGTTGAAATTTGGAGTTAAAATATTAGGCGATAAAATTGATGTTCCCCTCTTCTTACGAAATGCA
>AEO19743
---------------------ATGGGTAAAGTCATACGATCCCTAAGTCGGTTTGGTAAGAAAGTTGGAAATGCGCTAACGTCGAATACAGCAAAAAAGATTTACAGCACGATTGGAAAGGCGGCTGAACGGTTTGCAGAAAGTGAAATCGGGTCCGCAGCGATAGATGGCTTAGTGCAAGGGAGCGTTCATTCAATAATAACTGGTGAATCATATGGGGAGTCAGTAAAGCAAGCGGTGTTATTAAATGTTTTAGGAAGTGGTGAGGAAATTCCTGACCCATTGAGCCCAGGCGAACGTGGAATTCAAACGAAGTTAAGAGAATTAGAGGATGAGCAGAGAAACGAGTTGGTTCGTCTTAAATATAATGATGAAATTAAAAGGAAATTTGGGGAAGAGTTAGAACAAGTTTACGACTTTATGAATGGGGTTGCGAAGGACGAGGAGGGCGAAGAGAAACAGTTTGATATATTGAACAAGGCAGTGAACTCATATGACAAAATCCTAGCGGAGGAAGATACGCAAATGAGGCGTTTGGCGACAGCTCTACAGAAAGAGATTGGAGATAGAACGCACACGGAGACGACGATGGTGAAGGAATATAGAAGTAAGATCGAGGCTTTGAAGAACGCGATTGAAGTTGAGCGAGATGGGATGCAAGAAGAAGCAATACAGGAGATTGCGGGTATGACCGCTGATGTGTTAGAGGCTGCTTCAGAGGAGGTTCCATTGATTGGAGCAGGAATGGCGACAGCCGTAGCTACGGGGAGAGCGATTGAGGGAGCTTATAAGCTCAAAAAAGTTATAAATGCGCTGAGCGGAATTGATTTGACTCATCTACGCACTCCGAAGATCGAACCGAGCGTTGTATCTACCATACTTGAGTAT---CGTGCAAGGGATGTACCGGATAAAGCGTTGGCTGTAAGTGTTTTATCGAAAAATCGGACAATTCAAGAGAACCACAAAGAACTAATACATATAAAGGACGAAATCTTGCCAAGATTCAAAAAAGCGATGGAAGAAGAGAAGGAG---ATTTGTGGGATAGAGGATAAAACGATCCATCCAAAAGTCATGATGAAATTTAAAATACCTAGAACGCAACAACCCCAGATACACATATATAGTGCGCCGTGGGATTCAGATGATGTCTTCTTTTTCCATTGTATCTCACATCATCATGCGAATGAATCTTTCTTTCTTGGATTTGATTTAAGTATTGATCTAGTTCACTATGAGGACCTGACCGCGCATTGGCACGCTTTAGGGGCAGCTCAAACAGCGGCAGGACGTACGCTTACGGAGGCGTATAAAGAATTCTTAAACTTGGCAATTTCAAATAATTACGGTACTCAGATGCACACGCGGAGGATGATAAGATCTAAGACGGTGCACCCCATTTATTTGGGATCGCTCCATTACGATGTGTCTTTCGCAGACTTACGTGGAAACGCGCAGCGTATAGTATACGATGATGAATTGCAGATGCACATATTACGGGGACCACTACACTTTCAAAGGCGAGCGATCCTGGGTGCGTTAAAGTTTGGATGTAAGATCTTAGGGGATCAAATAGACATACCACTCTTCTTAAGAAATGCT
>AEO19731
---------------------ATGGGTAAAGTCATACGATCCCTAAGTCGGTTTGGTAAGAAAGTTGGAAATGCGCTAACGTCGAATACAGCAAAAAAGATTTACAGCACGATTGGAAAGGCGGCTGAACGGTTTGCAGAAAGTGAAATCGGGTCCGCAGCGATAGATGGCTTAGTGCAAGGGAGCGTTCATTCAATAATAACTGGTAAATCATATGGGGAGTCAGTAAAGCAAGCGGTGTTATTAAATGTTTTAGGAAGTGGTGAGGAAATTCCTGACCCATTGAGCCCAGGCGAACGTGGAATTCAAACGAAGTTAAGAGAATTAGAGGATGAGCAGAGAAACGAGTTGGTTCGTCTTAAATATAATGATGAAATTAAAAGGAAATTTGGGGAAGAGTTAGAACAAGTTTACGACTTTATGAATGGGGTTGCGAAGGACGAGGAGGGCGAAGAGAAACAGTTTGATATATTGAACAAGGCAGTGAACTCATATGACAAAATCCTAGCGGAGGAAGATACGCAAATGAGGCGTTTGGCGACAGCTCTACAGAAAGAGATTGGAGATAGAACGCACACGGAGACGACGATGGTGAAGGAATATAGAAGTAAGATCGAGGCTTTGAAGAACGCGATTGAAGTTGAGCGAGATGGGATGCAAGAAGAAGCAATACAGGAGATTGCGGGTATGACCGCTGATGTGTTAGAGGCTGCTTCAGAGGAGGTTCCATTGATTGGAGCGGGAATGGCGACAGCCGTAGCTACGGGGAGAGCGATTGAGGGAGCTTATAAGCTCAAAAAAGTTATAAATGCGCTGAGCGGAATTGATTTGACTCATCTACGCACTCCGAAGATCGAACCGAGCGTTGTATCTACCATACTTGAGTAT---CGTGCAAGGGATGTACCGGATAAAGCGTTGGCTGTAAGTGTTTTATCGAAAAATCGGACAATTCAAGAGAACCACAAAGAACTAATACATATAAAGGACGAAATCTTGCCAAGATTCAAAAAAGCGATGGAAGAAGAGAAGGAG---ATTTGTGGGATAGAGGATAAAACGATCCATCCAAAAGTCATGATGAAATTTAAAATACCTAGAACGCAACAACCCCAGATACACATATATAGTGCGCCGTGGGATTCAGATGATGTCTTCTTTTTCCATTGTATCTCACATCATCATGCGAATGAATCTTTCTTTCTTGGATTTGATTTAAGTATTGATCTAGTTCACTATGAGGACCTGACCGCGCATTGGCACGCTTTAGGGGCAGCTCAAACAGCGGCAGGACGTACGCTTACGGAGGCGTATAAAGAATTCTTAAACTTGGCAATTTCAAATAATTACGGTACTCAGATGCACACGCGGAGGATGATAAGATCTAAGACGGTGCACCCCATTTATTTGGGATCGCTCCATTACGATGTGTCTTTCGCAGACTTACGTGGAAACGCGCAGCGTATAGTATACGATGATGAATTGCAGATGCACATATTACGGGGACCACTACACTTTCAAAGGCGAGCGATCCTGGGTGCGTTAAAGTTTGGATGTAAGATCTTAGGGGATCCAATAGACATACCACTCTTCTTAAGAAATGCT
>ADD62095
---------------------ATGGGTAAAGTCATACGATCTCTAAGCCGATTCGGCAAAAAGGTGGGTAGCGCTCTGACATCAAACACAGCGAAGAAGATCTACAGTACGATCGGGAAAGCAGCTGAGAGGTTCGCAGAGAGTGAGATCGGTTCAGCCGCGATTGATGGTCTTGTACAAGGAAGCGTACATTCCATATTAACTGGTGAATCGTACGGCGAGTCCGTCAAGCAGGCGGTTCTACTAAATGTGTTGGGAAGCGGTGAAGAGCTTCCAGATCCACTAAGTCCAGGAGAGCGAGGTATGCAGGTTAAGCTGAAAGAGCTGGAGGATGAACAACGCAATGAACTTGTGCGACTTAAATATAATGACAAAATTAAGGAGAAGTTTGGGAAGGAACTCGAGGAGGTTTATGAGTTCATGAATGGGGAAGCGAAAGTAGAAGCCGAAGATGAGAAGCAATTTGATATACTTAATAAGGCGGTGGCCTCTTACAATAAAATCTTAACGGAAGAAGATCTACAGATGCGGCGATTGGCAACGGCGTTACAGAAAGAGGTTAGTGAGAGGACGCACGCGGAGACGGTGATGGTAAAGGAATACCGAAATAAGATTGATGCGCTTAAAAGTGCGATAGAAGTTGAAAGAGATGGTATGCAGGAAGAGGCCATACAAGAGATCGCGGGGATGACCGCCGATGTATTAGAGGCGGCATCGGAAGAGGTACCATTAATAGGTGCTGGAATGGCAACGGCGGTAGCTACTGGAAGAGCAATAGAGGGAGCTTATAAGCTGAAGAAAGTGATTAATGCTTTAAGTGGAATTGATTTAACGCACCTACGTACACCAAGGATTGAGCCAAGCGTAGTATCCACTATTTTGGAGTAT---CGTACGAAGGAGATTCCAGATAATGCATTAGCGGTTAGCATCTTATCGAAAAACCGTGCCATCCAGGAAAATCACAAGGAGTTAATGCATATAAAAGATGAGATCTTACCTCGATTTAAAAAAGCTATGGATGAAGAGAAAGAA---ATTTGCGGAACCGAGGATAAGACTATACACCCTAAAGTTATGATGAAATTTAAAATTCCGAGAGCGCAGCAGCCACAGATTCATGTCTACAGCGCGCCTTGGGATTCAGATGATGTGTTCTTTTTTCACTGCATCTCGCATCACCATGCAAACGAGTCATTCTTCTTAGGGTTTGATCTAAGCATTGATTTAGTGCACTATGAAGACCTAACAGCGCATTGGCATGCGTTAGGTGCGGCGCAGATGGCTGCTGGACGTACGTTAACCGAGGCGTATAAAGAGTTTTTGAATATGGCGATTTCGAATGTTTCAGGAACGCAGATGCATACGAAAAGGTTGGTGAGATCGAAAACGGTACACCCCATCTATCTAGGTTCTATGCATTATGACATATCTTTCTCAGATCTGCGTGGAAACGCGCAACGGATTGTTTATGATGATGAATTACAGATGCATATTTTGCGTGGACCGATACATTTCCAGAGGCGAGCAATTTTGGGAGCGTTAAAGTTCGGTTGCAAGGTATTAGGAGATCGTTTAGACGTACCACTCTTCTTACGAAATGCT
>AAA03474
---------------------ATGGGGAAGATAATCAAATCGCTTAGTCGTTTTGGGAAAAAGGTCGGGAATGCTTTGACGTCGAATACAGCGAAAAAGATTTACTCGACGATTGGAAAAGCAGCAGAACGTTTTGCAGAAAGTGAAATAGGTGCGGCAACGATTGACGGGTTAGTACAAGGAAGCGTTCACTCAATTATAACAGGAGAATCGTATGGGGAATCGGTGAAACAGGCGGTCCTACTGAATGTGTTGGGTACAGGCGAAGAATTGCCAGATCCCCTCAGCCCTGGTGAGCGCGGCATGCAGACGAAGATTAAGGAATTGGAAGATGAGCAACGTAACGAACTTGTTAGGCTTAAGTATAATAAAGAGATCACCGAGAAATTCGGTAAAGAACTCGGAGAAGTTTATGACTTCATGAATGGGGAGGCAAAAGAAGTGGAGGCGGTTGAAGAACAGTATACATTGCTATGTAAGGCTGTTGATTCGTATGAGAAAATCCTGAAGGAGGAAGATTCGAAGATGGCTATTTTAGCGCGTGCGTTACAACGAGAGGCGGCGGAAAGAAGTGAAGATGAAATCAAAATGGTAAAAGAGTATAGACAGAAGATTGATGCGCTTAAGAGTGCGATAGAGATTGAGCGTGATGGAATGCAGGAAGAGGCTATACAAGAGATCGCTGGAATGACAGCAGACGTGCTAGAGGCGGCATCAGAAGAAGTGCCTTTGATAGGTGCCGGTATGGCAACGGCTGTCGCAACTGGACGAGCAATAGAAGGGGCGTATAAATTAAAGAAAGTCATCAATGCACTCAGGGGAATTGACTTATCACATATGCGAAGCCCCAAGATCGAACCTACTATTATCGCCACAACTCTTGAGCAT---AGGTTTAAAGATATACCAGATGAACAATTGGCCATTAGCGTATTAAATAAAAAGACGGCTGTGGCTGATAATTGCAACGAGATTGCTCATATTAAACAAGAGATACTACCAAAGTTTAAACAGATAATGAATGAAGAGAAGGAG---ATTGAGGGGATAGAGGATAAAGTCATACACCCGAGAGTAATGATGAGGTTTAAGATCCCACGTACGCAGCAGCCCCAAATTCATATCTATGCAGCCCCATGGGATTCGGACGATGTCTTCTTCTTTCACTGTGTGTCTCACCATCATCGGAATGAATCATTCTTTCTAGGCTTTGATTTAGGAATTGATGTAGTTCATTTTGAAGATTTAACCAGTCACTGGCACGCGTTAGGGATGGCACAAGAGGCCAGTGGACGGACTTTAACGGAGGCTTATAGAGAGTTCCTCAATCTTTCGATTTCGAGCACGTTCAGTAGCGCAATACATGCGAGGCGTATGATAAGATCACGCGCTGTACACCCTATCTTTTTAGGTTCAATGCATTACGATATAACTTATGAACGTCTGAAGAATAATGCGCAGCGGATAGTTTACGATGATGAATTGCAAATGCATATACTTAGAGGACCGTTACACTTCCAGCGCCGAGCAATATTAGGTGCGTTAAAATTCGGAGTTAAGATATTAGGCGATAAGATAGATGTTCCCCTCTTCTTACGAAATGCT
>AAA03473
---------------------ATGGGGAAGATAATTAAATCGCTAAGTAGATTTGGGAAGAAGGTTGGAAATGCATTGACGTCGAACACAGCGAAGAAGATTTATTCAACCATTGGGAAAGCAGCGGAACGATTTGCTGAAAGCGAAATCGGTGCGGCAGCAATAGACGGTTTGGTGCAGGGCAGTGTCATTTCCATAATTACAGGTGAATCGTATGGAGAGTCAGTTAAACAAGCGGTTCTTCTCAACGTGTTAGGTACAGGTGAAGAGTTACCAGATCCTCTGAGCCCCGGCGAACGTGGTATCCAAACGAAAATAAAGGAATTAGAAGATGAACAGCGAAATGAACTTGTTCGATTGAAGTATAACAAAGAGATAACAAAGGAGTTTGGGAAGGAGTTAGAGGAAGTCTACGACTTCATGAATGGCGAGGCGAAGGAGGAGGAAGTGGTTCAGGAACAATACTCAATGTTATGCAAAGCAGTGGAGTCTTACGAGAAAATATTAAAGGCTGAAGACTCGAAAATGGCAACGTTGGCGCGCGCACTGCAACGGGAGGCTTCAGAGAGAAGTCAGGACGAGATCAAAATGGTAAAGGAGTACAGACAGAAGATTGATGCGCTTAAAAATGCGATCGAGATTGAACGAGACGGAATACAGGAGGAGGCGATCCAGGAGATTGCTGGAATGACCGCTGACGTCTTAGAAGCAGCTTCGGAGGAGGTGCCCTTAATCGGCGCAGGTATGGCCACCGCTGTAGCAACCGGCCGAGCAATAGAAGGCGCATATAAATTGAAGAAAGTTATAAATGCATTAAGTGGAATCGATTTGTCGCATATGAGGAGTCCAAAGATCGAACCAACTATTATCGCTACAACACTGGAGCAC---CGATTTAAAGAGATACCAGATGGGCAGCTAGCAGTGAGTGTGTTGAATAAGAGGACAGCCGTAACCGATAACTGCAATGAAATCGCGCATATTAAACAAGAAATATTACCAAAGTTTAAGCAGATTATGGATGAGGAGAAGGAG---ATTGAAGGAATAGAGGACAAAGTGATTCATCCGCGGGTGATGATGAGGTTCAAGATTCCTAGAACGCAGCAACCGCAAATCCACATTTATGCGGCTCCGTGGGATTCTGATGACGTATTTTTCTTTCATTGCGTTTCACACCATCATCGGAATGAATCTTTCTTCTTGGGGTTTGATTTAGGAATCGATGTCGTTCACTTTGAAGACTTAACCAGCCATTGGCACGCATTAGGGCTAGCGCAAGAAGCGAGCGGGCGTACGTTAACGGAGGCGTATCGTGAATTTCTCAATCTATCAATTTCAAGCACGTATAGCAGCGCGATACATGCGAGACGCATGATCAGGTCACGAGCAGTACATCCGATCTTTTTAGGATCAATGCATTACGATATTACATATGAAGCTTTAAAGAATAATGCGCAGAGAATAGTCTATGATGAGGAACTGCAAATGCATATTCTAAGGGGACCTTTGCATTTTCAACGCCGAGCCATTCTGGGAGCGCTGAAATTTGGAATTAAAATATTAGGCGATAAAATTGATGTTCCCCTCTTCTTACGAAATGCA
>AAA42849
---------------------ATGGGTAAAGTCATACGATCTCTAAGCCGATTCGGAAAAAAGGTAGGTAACGCATTGACATCAAATACGGCGAAGAAAATATATAGTACGATCGGGAAGGCGGCCGAAAGATTTGCGGAGAGCGAAATTGGATCGGCAGCAATTGATGGGCTTGTACAAGGAAGTGTACACTCGATATTAACAGGTGAATCATATGGCGAATACGTTAAACAGGCAGTCTTACTGAATGTTTTAGGTAGTGGTGAAGAAATTCCAGATCCGTTAAGCCAAGGGGAAACGGAAATCCAGGCCAAATTAAGGGAGCTAGAAGATGAACAAAGGAATGAGCTTGTACGATTAAAATACAATGATAAGATAAAAGAAAAATTTGGTGAAGAACTCGAGGAGGTATATGAATTTATGAATGGCGCAGCCAAAGCAGAGGTGGAGGACGAAAAGCAATTTGACATACTCAATAAAGCGGTTACCTCATACAATAAGATTTTAACAGAAGAAGATTTGCAGATGAGGCGATTAGCTAATGCACTGCAGAAGGAAATTGGCGAGAGGACGCATGCGGAAACAGTTATGGTGAAGGAGTATCGTAATAAGATTGATGCACTAAAGAATGCAATCGAGATTGAAAGGGATGGCATGCAGGAAGAAGCCATACAAGAAATAGCCGGGATGACGCGCGGTGTTTTAGAAGCAGCATCGGAAGAAGTCCCCCTGATTGGAGCGGGCATGGCTACCGCGGTTGCAACAGGAAGGGCGATTGAGGGAGCTTATAAGCTCAAAAAAGTTATTAACGCTTTGAGCGGAATTGATTTAACGCATTTGCGCACGCCTAAAATAGAGCCAAGTGTAGTTTCTACTATCTTAGAGTAT---CGCACTAGAGCTATTCCTGATAGCGCGTTAGCAGTAAGTGTCCTGTCGAAGAATCGTGCAATCCAGGAAAATCATAAAGAGCTAATACACATAAAAGATGAGATATTACCTCGTTTTAAAAAAGCAATGGATGAAGAGAAGGAG---ATATGCGGGATAGAAGATAAAACCATACATCCGAAGGTTATGATGAGATTCAAGATCCCAAGAGCTCAACAGCCTCAAATCCACGTGTATAGCGCTCCATGGGACTCAGATGACGTATTCTTCTTTCATTGTATATCGCACCATCACGCCAACGAATCATTTTTCCTTGGTTTTGATTTAAGCATCGACCTAGTTCATTACGAGGACCTCACAGCACATTGGCACGCGTTAGGTGCGGCACAAATGGCGATGGGACGTACGCTATCCGAGGCATATAAGGAGTTTTTAAATATGGCGATATCAAACGCTTATGGGACGCAAATGCATACGAGGAGGTTGGTGAGATCAAAGATGGTGCACCCAATTTACTTGGGCTCTTTACATTATGATATTTCTTTTCTAGATTTACGTGGGAACGCGCAAAGAATAGTATATGATGATGAGTTACAGATGCATATACTGCGTGGGCCCATACATTTTCAAAGACGGGCGATCCTGGGAGCGTTAAAGTTTGGCTGTAAGGTTTTAGGAGATCGTCTGGACGTACCACTCTTCTTACGAAATGCT
>AAA42823
---------------------ATGGGGAAGATAATTAAATCGCTAAGTAGATTTGGGAAGAAGGTTGGAAATGCATTGACGTCAAACACAGCGAAGAAGATTTATTCAACCATTGGGAAAGCAGCGGAACGATTTGCTGAAAGCGAAATCGGTGCGGCAACAATAGACGGTTTGGTGCAGGGCAGTGTCCATTCCATAATTACAGGTGAATCGTATGGAGAGTCAGTTAAACAAGCAGTTCTTCTCAACGTGTTAGGTACAGGTGAAGAGTTACCAGACCCTCTGAGCCCCGGCGAACGTGGTATCCAAACGAAAATAAAGGAATTAGAAGATGAGCAGCGAAATGAACTTGTTCGATTGAAGTATAACAAAGAGATAACAAAGGAGTTTGGGAAGGAGTTAGAGGAAGTCTACGACTTCATGAATGGCGAGGCGAAGGAGGAGGAAGTGGTTCAGGAACAATACTCAATGTTATGCAAGGCAGTGGATTCTTACGAGAAAATATTAAAGGCAGAGGACTCGAAAATGGCAATGTTGGCACGCGCACTGCAGCGGGAGGCTTCAGAGAGAAGTCAAGACGAGATCAAAATGGTAAAGGAGTACAGACAGAAGATTGATGCGCTTAAAAATGCGATCGAGATTGAACGAGACGGAATGCAGGAGGAGGCGATCCAGGAGATTGCTGGAATGACCGCTGACGTCTTAGAAGCGGCTTCGGAGGAGGTGCCCTTAATCGGCGCAGGTATGGCCACTGCTGTAGCAACCGGCAGGGCAATAGAAGGCGCATATAAATTGAAGAAAGTTATAAATGCGTTAAGTGGAATCGATTTGTCGCATATGAGGAGTCCAAAGATTGAACCAACTATTATCGCTACAACATTGGAGCAC---CGATTTAAAGAGATACCAGATGAGCAGCTAGCAGTAAGTGTGTTGAATAAGAAGACAGCCGTAACCGATAACTGCAATGAAATCGCGCATATTAAACAAGAAATATTACCAAAGTTTAAGCAGATTATGGATGAGGAGAAGGAG---ATTGAAGGAATAGAGGACAAAGTGATTCATCCGCGGGTGATGATGAGGTTCAAGATTCCTAGAACGCAGCAACCGCAAATCCACATTTATGCGGCTCCGTGGGATTCTGATGACGTGTTTTTCTTTCATTGCGTTTCACACCATCATCGGAATGAATCCTTCTTCTTGGGATTTGATTTAGGAATCGATGTCGTTCACTTTGAAGACTTAACCAGCCATTGGCACGCATTAGGGTTAGCGCAAGAGGCGAGCGGGCGTACGTTAACGGAGGCGTATCGTGAATTTCTCAATCTATCAATTTCAAGCACGTATAGTAGTGCGATACATGCGAGACGCATGATCAGGTCACGAGCAGTACATCCGATCTTTTTAGGATCAATGCACTACGATATTACATATGAAGCTTTAAAGAATAATGCGCAGAGAATAGTCTATGATGAGGAACTGCAAATGCATATTCTAAGGGGACCTTTGCACTTTCAACGCCGAGCCATTCTGGGAGCGCTGAAATTTGGAGTTAAAATATTAGGCGATAAAATTGATGTTCCCCTCTTCTTACGAAATGCA
>ADI49566
---------------------ATGGGCAAAATAATCAAGTCGCTAAGCCGTTTTGGCAAAAAGGTGGGCAACGCATTAACTTCAAATACAGCAAAAAAGATTTATAGTACGATCGGAAAAGCAGCGGAGCGATTTGCTGAAAGTGAGATCGGATCAGCCGCAATCGATGGGCTAGTTCAAGGCAGTGTACATTCGATTATGACGGGAGAGTCTTACGGTGAGTCGGTCAAACAAGCAGTATTGCTAAATATATTGGGAGCAGGAGATGAGATTCCGGATCCATTGAGTCCAGGAGAGCGTGGCATCCAAATGAAGATCAAGGAGATAGAGGAGGAGCAGAGGAATGAGTTAGTGAGATTAAAGCATGGGAAAGAGATTACAAAAAAGTTTGGTGATGAGTTGGAGGAAATATATCAGTTTATGAATGGTGAAGTAAAAGAGGAGGTCCAGCAAGAGGAACAATACAAAGTGCTCTGTAAAGCAGTTAATTCGTATGAGAAAATACTTCTAGCTGAAAATGATGAGATGCATACGTTAGCACGCGCGTTACAACGAGAAGCTACTGAGAGAACTGAGACTGAATCCAAGATGGTGAAAGAGTATAGGCAAAAAATAGATGCGTTAAAAGCGGCAATCGAAGTGGAGAGGGATGGAATGCAAGAAGAAGCCATTCAAGAAATTGCTGGTATGACGGCTGACGTATTGGAAGCAGCTTCTGAAGAAGTGCCATTGGTGGGTTCGGGAATGGCGACGGCGATAGCGACAGGGCGAGCGATTGAAGGCGCATATAAGCTTAAGAAAGTTATAAACGCGTTGAGCGGAATTGATCTCTCGCATCTACGAACCCCAAAGATAGAGCCGACAATGGTCGCGACCACTCTAGAACAT---AGGTTCGAAGACATACCGGATAAAGAGTTAGCCGTAAGCATCTTAGCAAAGAATAATGCGATTGTAGCGAACACAAAAGAGGTTCAGCACATTAAGGAGGAGATTTTACCCAAATTCAAGAAAATAATGGATGAAGAGAAGGAA---TTGGAAGGGATCGATGATAAAAAGATACATCCGAGGGTGATGATGAGGTTCAAGGTCCCACGATCACAACAGCCTCAAATTCATATCTACAGTGCACCATGGGATTCAGATGATGTTTTCTTTTTTCATTGCGTATCGCATTTTCATGTTAATGAATCTTTCTTTCTAGGTTTTGATCTGGGAATCGATGTTGTTCATTTTGAGGATCTAGCTGCCCATTGGCATGCTCTGGGAGCCGCTCAAGAAGCGAAAGGACGTACTTTGAACGAAGCATATAAGGAGTTTCTGAACTTATCTATTGGTAGCGCATATACGTCACCAATGCACGCAAGGCGCATGATTAGATCAAAAACGGTTCACCCAATCTACCTAGGGTCCATGCATTATGACATCACTTATGAAACGCTGAAGTCGAATGCGCAAAGGATTGTTTATGATGATGAGCTGCAGATGCACATATTAAGAGGGCCTCTACACTTTCAGCGACGTGCGATATTAGGTGCGCTCAAATTTGGAGTGAAGGTTCTTGGCGACAAGATAGATGTGCCACTCTTTCTAAAAAACGCG
>ADI49556
---------------------ATGGGCAAAATAATCAAATCGCTAAGCCGTTTTGGCAAAAAAGTGGGCAATGCTTTAACCTCAAATACGGCGAAAAAGATTTATAGTACAATTGGAAAGGCGGCGGAGCGGTTTGCTGAGAGTGAGATCGGATCAGCCGCGATCGATGGGCTAGTTCAAGGCAGTGTGCACTCAATTATGACGGGAGAGTCTTACGGTGAATCGGTCAAACAGGCAGTACTGTTGAATGTACTAGGAGCAGGGGATGAGATTCCAGACCCGTTGAGTCCGGGTGAGCGCGGCATTCAAATGAAGATTAAGGAGATAGAGGAAGAGCAGAGGAACGAGTTAGTGAGACTGAAGCATGGGAAAGAGATCGCGAAGAAATTTGGCGATGAGTTGGAGGAAATATATCAGTTTATGAACGGCGAGGTGAAAGAGGAAGTTCAGCAGGAGGAGCAATATAAGGTGCTCTGTAAAGCGGTTAACTCGTATGAAAAATTGCTTCTAGCCGAAAATGACGAGATGCGTACGCTAGCACGGGCGCTACAACGTGAAGCCACTGAAAGAACTGAGACCGAATCCAAGATGGTGAAAGAGTATAGGCAAAAGATAGATGCATTAAAAGCGGCAATCGAAGTGGAGAGGGATGGGATGCAAGAGGAAGCCATCCAGGAGATCGCGGGTATGACAGCTGACGTATTGGAAGCAGCTTCTGAAGAGGTACCGTTAGTAGGTTCAGGAATGGCGACGGCCATAGCAACGGGACGAGCGATTGAAGGTGCATATAAACTCAAGAAAGTCATAAATGCGTTAAGCGGAATAGATCTTTCGCACTTACGAACCCCGAAGATAGAGCCGACGATGGTTGCAACCACTTTAGAACAT---AGATTCAGAGATATACCAGATAAAGAATTAGCTGTAAGTATCCTGGCAAAGAATAATGCGATCGTAGCGAATACAAGAGAGGTTCAACATATTAAGGAAGAAATTCTACCGAAATTCAAGAAAATAATGGATGAGGAGAAAGAA---TTAGAAGGGATCGATGATAAGAAGATACATCCGAGAGTAATGATGAGGTTCAAGGTTCCACGATCGCAACAGCCTCAAATTCACATCTACAGTGCACCATGGGACTCTGATGATGTTTTCTTTTTTCATTGCGTGTCGCATTTTCATGTTAATGAGTCTTTCTTTCTAGGTTTTGATCTGGGAATCGATGTTGTTCACTTTGAGGACTTAGCTGCTCATTGGCACGCTTTGGGAGCCGCTCAAGAGGCGAAAGGACGTACTTTGAATGAAGCGTACAAGGAATTTTTGAACTTATCTATCTGCAGCGCTTATACGTCACCAATGCATGCGAGGCGTATGATTAGATCAAAAACAGTTCACCCGATCTACCTAGGATCCATGCATTATGACATCACTTATGAGACGTTGAAATCGAATGCGCAAAGGATTGTTTATGATGATGAATTGCAGATGCACATATTGAGAGGACCCCTACATTTCCAGCGACGCGCAATATTGGGCGCGCTCAAATTCGGAGTGAAAGTGCTTGGCGACAAGATAGATGTGCCACTCTTTCTAAAAAACGCG
>ADI49546
---------------------ATGGGCAAAATAATCAAATCGCTAAGCCGTTTTGGCAAAAAAGTGGGCAACGCTTTAACCTCAAATACGGCGAAAAAGATTTATAGCACAATCGGAAAGGCGGCGGAGCGGTTTGCTGAGAGTGAGATCGGATCAGCCGCAATCGATGGGCTAGTTCAAGGCAGTGTGCACTCAATTATGACGGGAGAGTCTTACGGTGAATCGGTCAAGCAGGCGGTACTGTTGAATGTACTAGGAGCAGGAGATGAGATTCCAGACCCGTTGAGTCCAGGAGAGCGCGGCATTCAAATGAAGATTAAGGAGATAGAGGAGGAGCAGAGGAATGAGTTAGTGAGATTGAAGCATGGGAAAGAGATTGCGAAAAAGTTTGGCAATGAGTTGGAGGAAATATATCAGTTTATGAATGGCGAGGTGAAAGAGGAAGTTCAGCAGGAGGAGCAATATAAGGTGCTCTGTAAAGCGGTTAACTCGTATGAGAAGTTACTTCTAGCCGAAAATGACGAGATGCGTACGCTAGCGCGGGCACTACAACGTGAAACCACTGAAAGAACTGAGACCGAATCCAAGATGGTGAAGGAGTATAGGCAAAAGATAGATGCTTTAAAAGCAGCAATCGAAGTGGAGAGAGATGGGATGCAGGAAGAGGCCATCCAAGAGATCGCTGGTATGACAGCTGACGTATTGGAAGCAGCTTCTGAAGAAGTACCATTGGTGGGTTCAGGAATGGCGACGGCCATAGCAACGGGACGAGCGATCGAAGGCGCATATAAACTCAAGAAAGTCATAAACGCGCTAAGCGGAATAGATCTTTCGCATTTGCGAACCCCGAAGATAGAACCAACGATGGTCGCAACCACTTTGGAGCAT---AGATTCAGAGATATACCAGATAAAGAGTTAGCCGTGAGTATTTTGGCGAAGAATAACGCTATCGTAGCGAATACAAGAGAGGTTCAGCATATTAAGGAAGAAATTCTACCGAAATTCAAGAAAATAATGGATGAGGAGAAAGAA---TTGGAAGGGATTGATGATAAGAAGATACATCCGAGAGTAATGATGAGGTTCAAGGTTCCACGATCGCAGCAGCCTCAAATTCATATCTACAGTGCACCATGGGACTCTGATGATGTTTTCTTTTTCCACTGTGTATCGCATTTCCATGTTAATGAGTCCTTCTTTCTAGGTTTTGATCTAGGAATCGACGTTGTTCATTTTGAGGACTTAGCCGCTCATTGGCACGCTTTGGGAGCCGCTCAAGAGGCGAAAGGGCGTACTCTGAATGAAGCGTATAAGGAGTTTTTGAACTTATCTATCGGTAGCGCTTATACGTCACCAATGCATGCGAGGCGTATGATTAGATCAAAGACAGTTCATCCAATCTACCTAGGATCCATGCATTATGATATTACTTATGAGACGTTGAAATCGAATGCGCAAAGGATTGTTTATGATGATGAACTGCAGATGCACATATTAAGAGGACCTCTACATTTCCAGCGACGCGCGATATTAGGCGCGCTCAAATTCGGAGTGAAGGTGCTTGGCGACAAGATTGATGTGCCACTCTTTCTAAAAAACGCG
>ADI49536
---------------------ATGGGCAAAATAATCAAATCGCTAAGCCGTTTTGGCAAAAAAGTGGGCAATGCTTTAACCTCAAATACGGCGAAAAAGATTTATAGTACAATTGGAAAGGCGGCGGAGCGGTTTGCTGAGAGTGAGATCGGATCAGCCGCGATCGATGGGCTAGTTCAAGGCAGTGTGCACTCAATTATGACGGGAGAGTCTTACGGTGAATCGGTCAAACAGGCAGTACTGTTGAATGTACTAGGAGCAGGGGATGAGATTCCAGACCCGTTGAGTCCGGGTGAGCGCGGCATTCAAATGAAGATTAAGGAGATAGAGGAAGAGCAGAGGAACGAGTTAGTGAGACTGAAGCATGGGAAAGAGATCGCGAAGAAATTTGGCGATGAGTTGGAGGAAATATATCAGTTTATGAACGGCGAGGTGAAAGAGGAAGTTCAGCAGGAGGAGCAATATAAGGTGCTCTGTAAAGCGGTTAACTCGTATGAAAAATTGCTTCTAGCCGAAAATGACGAGATGCGTACGCTAGCACGGGCGCTACAACGTGAAGCCACTGAAAGAACTGAGACCGAATCCAAGATGGTGAAAGAGTATAGGCAAAAGATAGATGCATTAAAAGCGGCAATCGAAGTGGAGAGGGATGGGATGCAAGAGGAAGCCATCCAGGAGATCGCGGGTATGACAGCTGACGTATTGGAAGCAGCTTCTGAAGAGGTACCGTTAGTAGGTTCAGGAATGGCGACGGCCATAGCAACGGGACGAGCGATTGAAGGTGCATATAAACTCAAGAAAGTCATAAATGCGTTAAGCGGAATAGATCTTTCGCACTTACGAACCCCGAAGATAGAGCCGACGATGGTTGCAACCACTTTAGAACAT---AGATTCAGAGATATACCAGATAAAGAATTAGCTGTAAGTATCCTGGCAAAGAATAATGCGATCGTAGCGAATACAAGAGAGGTTCAACATATTAAGGAAGAAATTCTACCGAAATTCAAGAAAATAATGGATGAGGAGAAAGAA---TTAGAAGGGATCGATGATAAGAAGATACATCCGAGAGTAATGATGAGGTTCAAGGTTCCACGATCGCAACAGCCTCAAATTCACATCTACAGTGCACCATGGGACTCTGATGATGTTTTCTTTTTTCATTGCGTGTCGCATTTTCATGTTAATGAGTCTTTCTTTCTAGGTTTTGATCTGGGAATCGATGTTGTTCACTTTGAGGACTTAGCTGCTCATTGGCACGCTTTGGGAGCCGCTCAAGAGGCGAAAGGACGTACTTTGAATGAAGCGTACAAGGAATTTTTGAACTTATCTATCTGCAGCGCTTATACGTCACCAATGCATGCGAGGCGTATGATTAGATCAAAAACAGTTCACCCGATCTACCTAGGATCCATGCATTATGACATCACTTATGAGACGTTGAAATCGAATGCGCAAAGGATTGTTTATGATGATGAATTGCAGATGCACATATTGAGAGGACCCCTACATTTCCAGCGACGCGCAATATTGGGCGCGCTCAAATTCGGAGTGAAAGTGCTTGGCGACAAGATAGATGTGCCACTCTTTCTAAAAAACGCG
>ADI49518
---------------------ATGGGCAAAATAATCAAATCGCTAAGCCGTTTTGGCAAAAAAGTGGGCAACGCTTTAACCTCAAATACGGCGAAAAAGATTTATAGCACAATCGGAAAGGCGGCGGAGCGGTTTGCTGAGAGTGAGATCGGATCAGCCGCAATCGATGGGCTAGTTCAAGGCAGTGTACACTCAATTATGACGGGAGAGTCTTACGGTGAATCGGTCAAGCAGGCGGTACTGTTGAATGTACTAGGAGCAGGAGATGAGATTCCAGACCCGTTGAGTCCAGGAGAGCGCGGCATTCAAATGAAGATTAAGGAGATAGAGGAGGAGCAGAGGAATGAGTTAGTGAGATTGAAGCATGGGAAAGAGATTGCGAAAAAGTTTGGCAATGAGTTGGAGGAAATATATCAGTTTATGAATGGCGAGGTGAAAGAGGAAGTTCAGCAGGAGGAGCAATATAAGGTGCTCTGTAAAGCGGTTAACTCGTATGAGAAGTTACTTCTAGCCGAAAATGACGAGATGCGTACGCTAGCGCGGGCACTACAACGTGAAACCACTGAAAGAACTGAGACCGAATCCAAGATGGTGAAGGAGTATAGGCAAAAGATAGATGCATTAAAAGCAGCAATCGAAGTGGAGAGAGATGGGATGCAGGAAGAGGCCATCCAAGAGATCGCTGGTATGACAGCTGACGTATTGGAAGCAGCTTCTGAAGAAGTACCATTGGTGGGTTCAGGAATGGCGACGGCCATAGCAACGGGACGAGCGATCGAAGGCGCATATAAACTCAAGAAAGTCATAAACGCGCTAAGCGGAATAGATCTTTCGCATTTGCGAACCCCGAAGATAGAACCAACGATGGTTGCAACCACTTTGGAGCAT---AGATTCAGAGATATACCAGATAAAGAGTTAGCCGTGAGTATTTTGGCGAAGAATAACGCTATCGTAGCGAATACAAGAGAGGTTCAGCATATTAAGGAAGAAATTCTACCGAAATTCAAGAAAATAATGGATGAGGAGAAAGAA---TTGGAAGGGATTGATGATAAGAAGATACATCCGAGAGTAATGATGAGGTTCAAGGTTCCACGATCGCAGCAGCCTCAAATTCATATCTACAGTGCACCATGGGACTCTGATGATGTTTTCTTTTTCCACTGTGTATCGCATTTCCATGTTAATGAGTCCTTCTTTCTAGGTTTTGATCTGGGAATCGACGTTGTTCATTTTGAGGACTTAGCCGCTCATTGGCACGCTTTGGGAGCCGCTCAAGAGGCGAAAGGACGTACTCTGAATGAAGCGTATAAGGAGTTTTTGAACTTATCTATCGGTAGCGCTTATACGTCACCAATGCATGCGAGGCGTATGATTAGATCAAAGACAGTTCATCCAATCTACCTAGGATCCATGCATTATGATATTACTTATGAGACGTTGAAATCGAATGCGCAAAGGATTGTTTATGATGATGAACTGCAGATGCACATATTAAGAGGACCTCTACATTTCCAGCGACGCGCGATATTAGGCGCGCTCAAATTCGGAGTGAAGGTGCTTGGCGACAAGATTGATGTGCCACTCTTTCTAAAAAACGCG
>ADI49509
---------------------ATGGGCAAAATAATCAAATCGCTAAGCCGTTTTGGCAAAAAAGTGGGCAATGCTTTAACCTCAAATACGGCGAAAAAGATTTATAGTACAATTGGAAAGGCGGCGGAGCGGTTTGCTGAGAGTGAGATCGGATCAGCCGCGATCGATGGGCTAGTTCAAGGCAGTGTGCACTCAATTATGACGGGAGAGTCTTACGGTGAATCGGTCAAACAGGCAGTACTGTTGAATGTACTAGGAGCAGGGGATGAGATTCCAGACCCGTTGAGTCCGGGTGAGCGCGGCATTCAAATGAAGATTAAGGAGATAGAGGAAGAGCAGAGGAACGAGTTAGTGAGACTGAAGCATGGGAAAGAGATCGCGAAGAAATTTGGCGATGAGTTGGAGGAAATATATCAGTTTATGAACGGCGAGGTGAAAGAGGAAGTTCAGCAGGAGGAGCAATATAAGGTGCTCTGTAAAGCGGTTAACTCGTATGAAAAATTGCTTCTAGCCGAAAATGACGAGATGCGTACGCTAGCACGGGCGCTACAACGTGAAGCCACTGAAAGAACTGAGACCGAATCCAAGATGGTGAAAGAGTATAGGCAAAAGATAGATGCATTAAAAGCGGCAATCGAAGTGGAGAGGGATGGGATGCAAGAGGAAGCCATCCAGGAGATCGCGGGTATGACAGCTGACGTATTGGAAGCAGCTTCTGAAGAGGTACCGTTAGTAGGTTCAGGAATGGCGACGGCCATAGCAACGGGACGAGCGATTGAAGGTGCATATAAACTCAAGAAAGTCATAAATGCGTTAAGCGGAATAGATCTTTCGCACTTACGAACCCCGAAGATAGAGCCGACGATGGTTGCAACCACTTTAGAACAT---AGATTCAGAGATATACCAGATAAAGAATTAGCTGTAAGTATCCTGGCAAAGAATAATGCGATCGTAGCGAATACAAGAGAGGTTCAACATATTAAGGAAGAAATTCTACCGAAATTCAAGAAAATAATGGATGAGGAGAAAGAA---TTAGAAGGGATCGATGATAAGAAGATACATCCGAGAGTAATGATGAGGTTCAAGGTTCCACGATCGCAACAGCCTCAAATTCACATCTACAGTGCACCATGGGACTCTGATGATGTTTTCTTTTTTCATTGCGTGTCGCATTTTCATGTTAATGAGTCTTTCTTTCTAGGTTTTGATCTGGGAATCGATGTTGTTCACTTTGAGGACTTAGCTGCTCATTGGCACGCTTTGGGAGCCGCTCAAGAGGCGAAAGGACGTACTTTGAATGAAGCGTACAAGGAATTTTTGAACTTATCTATCTGCAGCGCTTATACGTCACCAATGCATGCGAGGCGTATGATTAGATCAAAAACAGTTCACCCGATCTACCTAGGATCCATGCATTATGACATCACTTATGAGACGTTGAAATCGAATGCGCAAAGGATTGTTTATGATGATGAATTGCAGATGCACATATTGAGAGGACCCCTACATTTCCAGCGACGCGCAATATTGGGCGCGCTCAAATTCGGAGTGAAAGTGCTTGGCGACAAGATAGATGTGCCACTCTTTCTAAAAAACGCG
>ADI49503
---------------------ATGGGCAAAATAATCAAATCGCTAAGCCGTTTTGGCAAAAAAGTGGGCAATGCTTTAACCTCAAATACGGCGAAAAAGATTTATAGTACAATTGGAAAGGCGGCGGAGCGGTTTGCTGAGAGTGAGATCGGATCAGCCGCGATCGATGGGCTAGTTCAAGGCAGTGTGCACTCAATTATGACGGGAGAGTCTTACGGTGAATCGGTCAAACAGGCAGTACTGTTGAATGTACTAGGAGCAGGGGATGAGATTCCAGACCCGTTGAGTCCGGGTGAGCGCGGCATTCAAATGAAGATTAAGGAGATAGAGGAAGAGCAGAGGAACGAGTTAGTGAGACTGAAGCATGGGAAAGAGATCGCGAAGAAATTTGGCGATGAGTTGGAGGAAATATATCAGTTTATGAACGGCGAGGTGAAAGAGGAAGTTCAGCAGGAGGAGCAATATAAGGTGCTCTGTAAAGCGGTTAACTCGTATGAAAAATTGCTTCTAGCCGAAAATGACGAGATGCGTACGCTAGCACGGGCGCTACAACGTGAAGCCACTGAAAGAACTGAGACCGAATCCAAGATGGTGAAAGAGTATAGGCAAAAGATAGATGCATTAAAAGCGGCAATCGAAGTGGAGAGGGATGGGATGCAAGAGGAAGCCATCCAGGAGATCGCGGGTATGACAGCTGACGTATTGGAAGCAGCTTCTGAAGAGGTACCGTTAGTAGGTTCAGGAATGGCGACGGCCATAGCAACGGGACGAGCGATTGAAGGTGCATATAAACTCAAGAAAGTCATAAATGCGTTAAGCGGAATAGATCTTTCGCACTTACGAACCCCGAAGATAGAGCCGACGATGGTTGCAACCACTTTAGAACAT---AGATTCAGAGATATACCAGATAAAGAATTAGCTGTAAGTATCCTGGCAAAGAATAATGCGATCGTAGCGAATACAAGAGAGGTTCAACATATTAAGGAAGAAATTCTACCGAAATTCAAGAAAATAATGGATGAGGAGAAAGAA---TTAGAAGGGATCGATGATAAGAAGATACATCCGAGAGTAATGATGAGGTTCAAGGTTCCACGATCGCAACAGCCTCAAATTCACATCTACAGTGCACCATGGGACTCTGATGATGTTTTCTTTTTTCATTGCGTGTCGCATTTTCATGTTAATGAGTCTTTCTTTCTAGGTTTTGATCTGGGAATCGATGTTGTTCACTTTGAGGACTTAGCTGCTCATTGGCACGCTTTGGGAGCCGCTCAAGAGGCGAAAGGACGTACTTTGAATGAAGCGTACAAGGAATTTTTGAACTTATCTATCTGCAGCGCTTATACGTCACCAATGCATGCGAGGCGTATGATTAGATCAAAAACAGTTCACCCGATCTACCTAGGATCCATGCATTATGACATCACTTATGAGACGTTGAAATCGAATGCGCAAAGGATTGTTTATGATGATGAATTGCAGATGCACATATTGAGAGGACCCCTACATTTCCAGCGACGCGCAATATTGGGCGCGCTCAAATTCGGAGTGAAAGTGCTTGGCGACAAGATAGATGTGCCACTCTTTCTAAAAAACGCG
>ADI49491
---------------------ATGGGCAAAATAATCAAATCGCTAAGCCGTTTTGGCAAAAAAGTGGGCAATGCTTTAACCTCAAATACGGCGAAAAAGATTTATAGTACAATTGGAAAGGCGGCGGAGCGGTTTGCTGAGAGTGAGATCGGATCAGCCGCGATCGATGGGCTAGTTCAAGGCAGTGTGCACTCAATTATGACGGGAGAGTCTTACGGTGAATCGGTCAAACAGGCAGTACTGTTGAATGTACTAGGAGCAGGGGATGAGATTCCAGACCCGTTGAGTCCGGGTGAGCGCGGCATTCAAATGAAGATTAAGGAGATAGAGGAAGAGCAGAGGAACGAGTTAGTGAGACTGAAGCATGGGAAAGAGATCGCGAAGAAATTTGGCGATGAGTTGGAGGAAATATATCAGTTTATGAACGGCGAGGTGAAAGAGGAAGTTCAGCAGGAGGAGCAATATAAGGTGCTCTGTAAAGCGGTTAACTCGTATGAAAAATTGCTTCTAGCCGAAAATGACGAGATGCGTACGCTAGCACGGGCGCTACAACGTGAAGCCACTGAAAGAACTGAGACCGAATCCAAGATGGTGAAAGAGTATAGGCAAAAGATAGATGCATTAAAAGCGGCAATCGAAGTGGAGAGGGATGGGATGCAAGAGGAAGCCATCCAGGAGATCGCGGGTATGACAGCTGACGTATTGGAAGCAGCTTCTGAAGAGGTACCGTTAGTAGGTTCAGGAATGGCGACGGCCATAGCAACGGGACGAGCGATTGAAGGTGCATATAAACTCAAGAAAGTCATAAATGCGTTAAGCGGAATAGATCTTTCGCACTTACGAACCCCGAAGATAGAGCCGACGATGGTTGCAACCACTTTAGAACAT---AGATTCAGAGATATACCAGATAAAGAATTAGCTGTAAGTATCCTGGCAAAGAATAATGCGATCGTAGCGAATACAAGAGAGGTTCAACATATTAAGGAAGAAATTCTACCGAAATTCAAGAAAATAATGGATGAGGAGAAAGAA---TTAGAAGGGATCGATGATAAGAAGATACATCCGAGAGTAATGATGAGGTTCAAGGTTCCACGATCGCAACAGCCTCAAATTCACATCTACAGTGCACCATGGGACTCTGATGATGTTTTCTTTTTTCATTGCGTGTCGCATTTTCATGTTAATGAGTCTTTCTTTCTAGGTTTTGATCTGGGAATCGATGTTGTTCACTTTGAGGACTTAGCTGCTCATTGGCACGCTTTGGGAGCCGCTCAAGAGGCGAAAGGACGTACTTTGAATGAAGCGTACAAGGAATTTTTGAACTTATCTATCTGCAGCGCTTATACGTCACCAATGCATGCGAGGCGTATGATTAGATCAAAAACAGTTCACCCGATCTACCTAGGATCCATGCATTATGACATCACTTATGAGACGTTGAAATCGAATGCGCAAAGGATTGTTTATGATGATGAATTGCAGATGCACATATTGAGAGGACCCCTACATTTCCAGCGACGCGCAATATTGGGCGCGCTCAAATTCGGAGTGAAAGTGCTTGGCGACAAGATAGATGTGCCACTCTTTCTAAAAAACGCG
>ADI49483
---------------------ATGGGGAAAATCATAAAGTCCCTAAGCCGATTCGGAAAGAAAGTTGGAAACGCCTTAACATCAAACACAGCAAAAAAGATTTATAGCACAATTGGAAAAGCGGCTGAACGATTTGCGGAAAGTGAAATCGGCTCAGCGGCTATTGATGGGTTAGTTCAGGGGAGTGTACATTCGTTGATGACGGGAGAGTCTTACGGCGAGTCGGTAAAACAAGCTGTGCTATTAAATGTAATGGGAAGTGGTGAAGAGCTTCCAGATCCACTAAGTCCGGGTGAACGTGGAATGCAGACAAAGATCCGTGAATTGGAGGATGAACAGCGTAATGAGTTGATTCGGTTGAAGTATAATGATAAGATAAAGCAAAAATTTGGGAAAGAATTAGAAGAGGTATATGAGTTTATGAATGGGGTTGCGAAGCAGGAGGAAGACGAAGAGAAACATTATGATGTTCTCAAAAAAGCGGTAAACTCGTACGATAAAATCTTAACCGAGGAGGAAAAACAAATGAGGATTTTAGCGACAGCGTTACAAAAGGAGGTGAAGGAGCGGACGGGGACGGAGGCCGTCATGGTAAAAGAGTATCGAAATAAGATCGATGCGTTAAAAGAGGCCATAGAGGTAGAGCGTGATGGAATGCAGGAAGAGGCGATTCAGGAGATAGCTGGAATGACGGCGGACGTATTGGAGGCGGCTTCGGAGGAAGTGCCACTAATAGGTGCGGGGATGGCGACAGCTGTAGCTACAGGTAGGGCCATCGAAGGAGCTTACAAATTAAAGAAGGTTATAAACGCTCTCAGCGGAATCGATTTGACTCACTTAAGAACACCGAAGATTGAGCCTACGATAGTATCGACTGTGTTGGATCAT---AAGTTTAAGGATATTCCTGATGAGATGCTCGCGGTAAGCGTTTTATCAAAGAATAGAGCCATCGAAGAGAACCATAAAGAGATTATACATCTTAAGAACGAGATATTGCCTAGATTTAAGAAGGCGATGGACGAGGAGAAGGAG---ATATGTGGAATCGAAGACAAAAAGATACATCCGAAAGTCATGATGAAATTCAAAATTCCGCGAACTCAACAGCCCCAAATCCATATATATAGTGCACCGTGGGATTCCGACGACGTTTTCTTTTTTCATTGTATATCGCATCACCACGCGAATGAATCATTTTTTATTGGATTTGACTTAGGCATCGATCTGGTTCACTACGAAGATTTGACTGCTCATTGGCACGCTTTGGGTGCGGCGCAGGCGGCGGTTGGGAGGAGTCTGAATGAAGTGTACAAAGAATTTTTGAACCTAGCGATTAATAACACGTATAGCTCGCAAATGCATGCTCGGAGGATGATACGGTCGAAGACTGTACACCCCATATATCTAGGCTCACTCCATTATGATATTTCGTTTTCGACATTACGGAGCAATGCGCAGAGAATTGTGTATGATGAGGAATTACAGATGCACATATTGAGGGGACCACTACATTTCCAAAGGCGGGCGATACTAGGCGCGATAAAACATGGAGTTAAAATCTTAGGGACGGAGGTTGATATCCCACTCTTCTTAAGAAATGCC
>AAN07783
---------------------ATGGGTAAAGTCATACGATCTCTGAGTAGATTCGGGAAGAAAGTAGGTAGCGCACTCACATCAAATGCGGCTAAAAAGATTTATAGTACAATAGGCAAAGCAGCTGAAAGATTCGCGGAAAGTGAAATTGGTTCAGCGGCGATTGATGGCTTAGTGCAGGGTAGCGTACATTCAATATTGACAGGCGAGTCTTACGGCGAATCGGTTAAACAGGCAGTCCTACTGAATGTTCTAGGTAGTGGTGAGGAGATTCCGGACCCGTTGAGCCCGGGTGAGCAAGGTATGCAAACTAAGTTAAAAGAGTTAGAAGAGGAACAAAGGAATGAGCTAGTGCGATTGAAGTATAACGATAAAATTAAAGAAAAATTTGGAGAAGAGCTGGAGCAGGTGTATGAGTTTATGAACGGTGCGGCGAAGGAAGAAGTCGGAGATGAGAAGCAGTTTGATATCTTAAGTAAGGCAGTTAATTCATACAATAAGATATTAACCGAAGAAGACCAACAAATGCGTCGACTTGCGATTGCTCTACAGAAAGAGATTGGTGAGAGGACACATGTAGAAACAGCTATGGTAAAAGAATATCGGAATAAGATCGACGCTCTTAAAAGTGCAATAGAGATTGAAAGAGACGGCATGCAGGAAGAGGCGATACAAGAAATAGCGGGGATGACTGCTGATGTGTTAGAGGCAGCATCTGAGGAGGTGCCCCTAATCGGAGCGGGTATGGCGACAGCCGTCGCAACGGGAAGAGCGATTGAGGGGGCGTATAAGTTGAAGAAAGTAATTAATGCATTAAGCGGGATAGATCTAACACATTTGCGTACGCCGAAAATTGAACCGAGTGTAGTTTCTACGATTTTGGAGTAT---CGTGCAAAGGACATTCCAGACAATGCACTCGCGGTCAGCGTGTTGTCGAAGAATCGTGCAATTCAAGAAAACCATAAGGAGTTAATGCATATTAAAGATGAAATTTTACCGCGTTTTAAGAAGGCAATGGACGAGGAGAAAGAG---ATATGTGGAATTGAGGATAAAACAATACATCCTAAAGTGATGATGAAATTTAAGATCCCGAGGTCACAGCAACCGCAAATTCATATTTATACGGCGCCATGGGATTCTGATGATGTATTCTTCTTCCATTGTATTTCACATCATCATGCGAATGAATCATTTTTTATAGGATTCGATCTGAGTATCGACTTAGTTCACTATGAGGATTTAACGGCTCATTGGCATGCATTGGGAGCGGCTCAGATGGCTGTAGGACGTACGTTAACCGAAGCGTATAAAGAATTCTTAAATCTGGCTATTTCTAGTACATATGGAACACAAATGCATACTCGAAGGTTGATTAGGTCGAAAACGGTGCATCCGATTTATTTGGGATCTCTCCACTATGACATCTCTTTCGCTGATCTACGAGGGAACGCTCAACGTATCGTATACGATGACGAATTACAGATGCACATTTTGCGCGGTCCGCTACATTTCCAGAGACGAGCTATATTAGGCGCGTTAAAGTTTGGGTGCAAGATACTTGGAGATCGGTTGGACGTGCCCCTCTTCTTACGAAATGCT
>AAN07782
---------------------ATGGGTAAAGTCATACGATCTCTGAGCAGATTTGGAAAGAAAGTAGGTAGCGCGCTCACGTCTAACACGGCAAAAAAGATCTATAGTACGATAGGCAAAGCAGCCGAGAGATTTGCGGAGAGCGAGATCGGTTCAGCAGCGATCGATGGTTTAGTACAGGGCAGTGTACACTCGATATTGACAGGTGAGTCTTACGGTGAATCAGTCAAACAGGCGGTCCTACTAAATGTTCTGGGTAGCGGCGAAGAGATTCCAGATCCGCTAAGCCCGGGGGAACAAGGTATACAGACTAAATTGAAAGAATTAGAGGAGGAACAGAGAAATGAGCTGGTACGATTAAAATATAATGATAAAATTAAAGAAAAGTTTGGAGAGGAGCTGGAGCAGGTATATGAATTTATGAGTGGTGCGGCAAAAGAAGAGGCGGGGGATGAGAAGCAGTTCGATATCTTAAGTAAGGCGGTGAATTCGTACAATAAGATATTAACTGAAGAGGACCTACAAATGCGTCGGCTCGCGATCGCTTTACAGAAGGAGATTGGTGAGAGGACACACGCGGAGACAACTATGGTAAAAGAGTATCGGAATAAGATTGACGCTCTTAAGAGCGCTATAGAAATTGAAAGAGACGGCATGCAGGAAGAAGCGATACAAGAAATAGCGGGGATGACTGCTGATGTCTTAGAGGCAGCATCTGAAGAGGTGCCTCTGATCGGAGCGGGCATGGCAACGGCTGTTGCGACGGGAAGAGCGATTGAGGGAGCGTATAAGTTGAAGAAGGTAATTAACGCATTAAGCGGGATAGATCTAACACATCTTCGTACGCCGAAAATNGAGCCTAGCGTAGTCTCTACAATTTTGGAGTAT---CGCGCGAAGGATATCCCGGATAATGCGCTTGCAGTTAGCGTGCTGTCGAAAAATCGCGCGATTCAAGAAAATCATAAGGAGTTAATGCATATCAAAGATGAGATCTTACCCCGTTTTAAGAAAGCGATGGATGAAGAGAAGGAG---ATCTGTGGAATTGAGGATAAAGTAATACATCCTAAAGTAATGATGAAATTTAAAATTCCAAGATCACAGCAACCGCAAATTCATATTTATACGGCGCCATGGGATTCTGATGATGTATTCTTTTTCCATTGTATTTCACATCACCACGCCAATGAATCATTTTTTATCGGGTTTGATTTGAGCATTGATTTGGTTCATTATGAAGATTTGACGGCTCATTGGCACGCACTGGGGGCGGCTCAGATGGCCGTAGGACGCACGCTAACCGAAGCGTATAAAGAATTCTTAAATTTGGCCATTTCTAGCACGTATGGGACGCAAATGCACACTCGAAGGTTAATTAGGTCGAAAACGGTGCATCCGATTTATTTGGGTTCTCTCCATTACGATATTTCTTTTGCTGACTTACGGGGAAACGCTCAACGCATCGTATACGATGATGAATTACAAATGCATATCTTGCGTGGTCCGCTACATTTTCAAAGACGAGCTATACTAGGTGCGCTAAAGTTTGGGTGCAAGATACTTGGAGATCGATTGGACGTGCCCCTCTTCTTACGAAATGCT
>AAY84577
ATGTTCTCCTACTCGCAGAAGATGGGGAAGATAATTAAATCGCTAAGTAGATTTGGGAAGAAGGTTGGAAATGCATTGACGTCAAACACAGCGAAGAAGATTTATTCAACCATTGGGAAAGCAGCGGAACGATTTGCTGAAAGCGAAATCGGTGCGGCAACAATAGACGGTTTGGTGCAGGGCAGTGTCCATTCCATAATTACAGGTGAATCGTATGGAGAGTCAGTTAAACAAGCAGTTCTTCTCAACGTGTTAGGTACAGGTGAAGAGTTACCAGACCCTCTGAGCCCCGGCGAACGTGGTATCCAAACGAAAATAAAGGAATTAGAAGATGAGCAGCGAAATGAACTTGTTCGATTGAAGTATAACAAAGAGATAACAAAGGAGTTTGGGAAGGAGTTAGAGGAAGTCTACGACTTCATGAATGGCGAGGCGAAGGAGGAGGAAGTGGTTCAGGAACAATACTCAATGTTATGCAAAGCAGTGGATTCTTACGAGAAAATATTAAAGGCAGAGGACTCGAAAATGGCAATGTTGGCACGCGCACTGCAGCGGGAGGCTTCAGAGAGAAGTCAGGACGAGATCAAAATGGTAAAGGAGTACAGACAGAAGATTGATGCGCTTAAAAATGCGATCGAGATTGAACGAGACGGAATGCAGGAGGAGGCGATCCAGGAGATTGCTGGAATGACCGCTGACGTCTTAGAAGCGGCTTCGGAGGAGGTGCCCTTAATCGGCGCAGGTATGGCCACTGCTGTAGCAACCGGCAGGGCAATAGAAGGCGCATATAAATTGAAGAAAGTTATAAATGCGTTAAGTGGAATCGATTTGTCGCATATGAGGAGTCCAAAGATTGAACCAACTATTATCGCTACAACATTGGAGCAC---CGATTTAAAGAGATACCAGATGAGCAGCTAGCAGTAAGTGTGTTGAATAAGAAGACAGCCGTAACCGATAACTGCAATGAAATCGCGCATATTAAACAAGAAATATTACCAAAGTTTAAGCAGATTATGGATGAGGAGAAGGAG---ATTGAAGGAATAGAGGACAAAGTGATTCATCCGCGGGTGATGATGAGGTTCAAGATTCCTAGAACGCAGCAGCCGCAAATCCACATTTATGCGGCTCCGTGGGATTCTGATGACGTGTTTTTCTTTCATTGCGTTTCACACCATCATCGGAATGAATCCTTCTTCTTGGGATTTGATTTAGGAATCGATGTCGTTCACTTTGAAGACTTAACCAGCCATTGGCACGCATTAGGGTTAGCGCAAGAGGCGAGCGGGCGTACGTTAACGGAGGCGTATCGTGAATTTCTCAATCTATCAATTTCAAGCACGTATAGTAGTGCGATACATGCGAGACGCATGATCAGGTCACGAGCAGTACATCCGATCTTTTTAGGATCAATGCACTACGATATTACATATGAAGCTTTAAAGAATAATGCGCAGAGAATAGTCTATGATGAGGAACTGCAAATGCATATTCTAAGGGGACCTTTGCACTTTCAACGCCGAGCCATTCTGGGAGCGCTGAAATTTGGAGTTAAAATATTAGGCGATAAAATTGATGTTCCCCTCTTCTTACGAAATGCA
>AAY84576
ATGTTCTCCTACTCGCAGAAGATGGGGAAGATAATTAAATCGCTAAGTAGATTTGGGAAGAAGGTTGGAAATGCATTGACGTCAAACACAGCGAAGAAGATTTATTCAACCATTGGGAAAGCAGCGGAACGATTTGCTGAAAGCGAAATCGGTGCGGCAACAATAGACGGTTTGGTGCAGGGCAGTGTCCATTCCATAATTACAGGTGAATCGTATGGAGAGTCAGTTAAACAAGCAGTTCTTCTCAACGTGTTAGGTACAGGTGAAGAGTTACCAGACCCTCTGAGCCCCGGCGAACGTGGTATCCAAACGAAAATAAAGGAATTAGAAGATGAGCAGCGAAATGAACTTGTTCGATTGAAGTATAACAAAGAGATAACAAAGGAGTTTGGGAAGGAGTTAGAGGAAGTCTACGACTTCATGAATGGCGAGGCGAAGGAGGAGGAAGTGGTTCAGGAACAATACTCAATGTTATGCAAAGCAGTGGATTCTTACGAGAAAATATTAAAGGCAGAGGACTCGAAAATGGCAATGTTGGCACGCGCACTGCAGCGGGAGGCTTCAGAGAGAAGTCAGGACGAGATCAAAATGGTAAAGGAGTACAGACAGAAGATTGATGCGCTTAAAAATGCGATCGAGATTGAACGAGACGGAATGCAGGAGGAGGCGATCCAGGAGATTGCTGGAATGACCGCTGACGTCTTAGAAGCGGCTTCGGAGGAGGTGCCCTTAATCGGCGCAGGTATGGCCACTGCTGTAGCAACCGGCAGGGCAATAGAAGGCGCATATAAATTGAAGAAAGTTATAAATGCGTTAAGTGGAATCGATTTGTCGCATATGAGGAGTCCAAAGATTGAACCAACTATTATCGCTACAACATTGGAGCAC---CGATTTAAAGAGATACCAGATGAGCAGCTAGCAGTAAGTGTGTTGAATAAGAAGACAGCCGTAACCGATAACTGCAATGAAATCGCGCATATTAAACAAGAAATATTACCAAAGTTTAAGCAGATTATGGATGAGGAGAAGGAG---ATTGAAGGAATAGAGGACAAAGTGATTCATCCGCGGGTGATGATGAGGTTCAAGATTCCTAGAACGCAGCAGCCGCAAATCCACATTTATGCGGCTCCGTGGGATTCTGATGACGTGTTTTTCTTTCATTGCGTTTCACACCATCATCGGAATGAATCCTTCTTCTTGGGATTTGATTTAGGAATCGATGTCGTTCACTTTGAAGACTTAACCAGCCATTGGCACGCATTAGGGTTAGCGCAAGAGGCGAGCGGGCGTACGTTAACGGAGGCGTATCGTGAATTTCTCAATCTATCAATTTCAAGCACGTATAGTAGTGCGATACATGCGAGACGCATGATCAGGTCACGAGCAGTACATCCGATCTTTTTAGGATCAATGCACTACGATATTACATATGAAGCTTTAAAGAATAATGCGCAGAGAATAGTCTATGATGAGGAACTGCAAATGCATATTCTAAGGGGACCTTTGCACTTTCAACGCCGAGCCATTCTGGGAGCGCTGAAATTTGGAGTTAAAATATTAGGCGATAAAATTGATGTTCCCCTCTTCTTACGAAATGCA
>AAY84575
ATGTTCTCCTACTCGCAGAAGATGGGGAAGATAATTAAATCGCTAAGTAGATTTGGGAAGAAGGTTGGAAATGCATTGACGTCGAACACAGCGAAGAAGATTTATTCAACCATTGGGAAAGCAGCGGAGCGATTTGCTGAAAGCGAAATCGGTGCGGCAACAATAGACGGTTTGGTGCAGGGCAGTGTCCATTCCATAATTACAGGTGAATCGTATGGAGAGTCAGTTAAACAAGCGGTTCTTCTCAACGTGTTAGGTACAGGTGAAGAGTTACCAGATCCTCTGAGCCCCGGCGAACGTGGTATCCAAACGAAAATAAAGGAATTAGAAGATGAGCAGCGAAATGAACTTGTTCGATTGAAGTATAACAAAGAGATAACAAAGGAGTTTGGGAAGGAGTTAGAGGAAGTCTACGACTTCATGAATGGCGAGGCGAAGGAGGAGGAAGTGGTTCAGGAACAATACTCAATGTTATGCAAAGCAGTGGATTCTTACGAGAAAATATTAAAGGCAGAAGACTCGAAAATGGCAATGTTGGCGCGCGCACTGCAACGGGAGGCTTCAGAGAGAAGTCAGGACGAGATCAAAATGGTAAAGGAGTACAGACAGAAGATTGATGCGCTTAAAAATGCGATCGAGATTGAACGAGACGGAATGCAGGAGGAGGCGATCCAGGAGATTGCTGGAATGACCGCTGACGTCTTAGAAGCGGCTTCGGAGGAGGTGCCATTAATCGGCGCAGGTATGGCCACTGCTGTAGCAACCGGCAGAGCGATAGAAGGCGCATATAAATTGAAGAAAGTTATAAATGCGTTAAGTGGAATCGATTTGTCGCATATGAGGAGTCCAAAGATCGAACCAACTATTATCGCTACAACACTGGAGCAC---CGATTTAAAGAGATACCAGATGAGCAGCTAGCAGTAAGTGTGTTAAATAAGAAGACAGCCGTAACCGATAACTGCAATGAAATCGCGCATATTAAACAAGAAATATTACCAAAGTTTAAGCAGATTATGGATGAGGAGAAGGAG---ATTGAAGGAATAGAGGACAAAGTGATTCATCCGCGGGTGATGATGAGGTTCAAGATTCCTAGAACGCAGCAACCGCAAATCCACATTTATGCGGCTCCGTGGGATTCTGATGACGTATTTTTCTTTCATTGCGTTTCACACCATCATCGGAATGAATCTTTCTTCTTGGGATTTGATTTAGGAATCGATGTCGTTCACTTTGAAGACTTAACCAGCCATTGGCACGCATTAGGGTTAGCGCAAGAGGCGAGCGGGCGTACGTTAACGGAGGCGTATCGTGAATTTCTCAATCTATCAATTTCAAGCACGTATAGTAGCGCGATACATGCGAGACGCATGATCAGGTCACGAGCAGTACATCCGATCTTTTTAGGATCAATGCACTACGATATTACATATGAAGCTTTAAAGAATAATGCGCAGAGAATAGTCTATGATGAGGAACTGCAAATGCATATTCTAAGGGGACCTTTGCATTTTCAACGCCGAGCCATTCTGGGAGCGCTGAAATTTGGAATTAAAATATTAGGCGATAAAATTGATGTTCCCCTCTTCTTACGAAATGCA
>AAY84574
ATGTTCTCCTACTCGCAGAAGATGGGGAAGATAATTAAATCGCTAAGTAGATTTGGGAAGAAGGTTGGAAATGCATTGACGTCGAACACAGCGAAGAAGATTTATTCAACCATTGGGAAAGCAGCGGAGCGATTTGCTGAAAGCGAAATCGGTGCGGCAACAATAGACGGTTTGGTGCAGGGCAGTGTCCATTCCATAATTACAGGTGAATCGTATGGAGAGTCAGTTAAACAAGCGGTTCTTCTCAACGTGTTAGGTACAGGTGAAGAGTTACCAGATCCTCTGAGCCCCGGCGAACGTGGTATCCAAACGAAAATAAAGGAATTAGAAGATGAGCAGCGAAATGAACTTGTTCGATTGAAGTATAACAAAGAGATAACAAAGGAGTTTGGGAAGGAGTTAGAGGAAGTCTACGACTTCATGAATGGCGAGGCGAAGGAGGAGGAAGTGGTTCAGGAACAATACTCAATGTTATGCAAAGCAGTGGATTCTTACGAGAAAATATTAAAGGCAGAAGACTCGAAAATGGCAATGTTGGCGCGCGCACTGCAACGGGAGGCTTCAGAGAGAAGTCAGGACGAGATCAAAATGGTAAAGGAGTACAGACAGAAGATTGATGCGCTTAAAAATGCGATCGAGATTGAACGAGACGGAATGCAGGAGGAGGCGATCCAGGAGATTGCTGGAATGACCGCTGACGTCTTAGAAGCGGCTTCGGAGGAGGTGCCATTAATCGGCGCAGGTATGGCCACTGCTGTAGCAACCGGCAGAGCGATAGAAGGCGCATATAAATTGAAGAAAGTTATAAATGCGTTAAGTGGAATCGATTTGTCGCATATGAGGAGTCCAAAGATCGAACCAACTATTATCGCTACAACACTGGAGCAC---CGATTTAAAGAGATACCAGATGAGCAGCTAGCAGTAAGTGTGTTAAATAAGAAGACAGCCGTAACCGATAACTGCAATGAAATCGCGCATATTAAACAAGAAATATTACCAAAGTTTAAGCAGATTATGGATGAGGAGAAGGAG---ATTGAAGGAATAGAGGACAAAGTGATTCATCCGCGGGTGATGATGAGGTTCAAGATTCCTAGAACGCAGCAACCGCAAATCCACATTTATGCGGCTCCGTGGGATTCTGATGACGTATTTTTCTTTCATTGCGTTTCACACCATCATCGGAATGAATCTTTCTTCTTGGGATTTGATTTAGGAATCGATGTCGTTCACTTTGAAGACTTAACCAGCCATTGGCACGCATTAGGGTTAGCGCAAGAGGCGAGCGGGCGTACGTTAACGGAGGCGTATCGTGAATTTCTCAATCTATCAATTTCAAGCACGTATAGTAGCGCGATACATGCGAGACGCATGATCAGGTCACGAGCAGTACATCCGATCTTTTTAGGATCAATGCACTACGATATTACATATGAAGCTTTAAAGAATAATGCGCAGAGAATAGTCTATGATGAGGAACTGCAAATGCATATTCTAAGGGGACCTTTGCATTTTCAACGCCGAGCCATTCTGGGAGCGCTGAAATTTGGAATTAAAATATTAGGCGATAAAATTGATGTTCCCCTCTTCTTACGAAATGCA
>AAY84573
ATGTTCTCCTACTCGCAGAAGATGGGGAAGATAATTAAATCGCTAAGTAGATTTGGGAAGAAGGTTGGAAATGCATTGACGTCAAACACAGCGAAGAAGATTTATTCAACCATTGGGAAAGCAGCGGAACGATTTGCTGAAAGCGAAATCGGTGCGGCAACAATAGACGGTTTGGTGCAGGGCAGTGTCCATTCCATAATTACAGGTGAATCGTATGGAGAGTCAGTTAAACAAGCAGTTCTTCTCAACGTGTTAGGTACAGGTGAAGAGTTACCAGACCCTCTGAGCCCCGGCGAACGTGGTATCCAAACGAAAATAAAGGAATTAGAAGATGAGCAGCGAAATGAACTTGTTCGATTGAAGTATAACAAAGAGATAACAAAGGAGTTTGGGAAGGAGTTAGAGGAAGTCTACGACTTCATGAATGGCGAGGCGAAGGAGGAGGAAGTGGTTCAGGAACAATACTCAATGTTATGCAAAGCAGTGGATTCTTACGAGAAAATATTAAAGGCAGAGGACTCGAAAATGGCAATGTTGGCACGCGCACTGCAGCGGGAGGCTTCAGAGAGAAGTCAGGACGAGATCAAAATGGTAAAGGAGTACAGACAGAAGATTGATGCGCTTAAAAATGCGATCGAGATTGAACGAGACGGAATGCAGGAGGAGGCGATCCAGGAGATTGCTGGAATGACCGCTGACGTCTTAGAAGCGGCTTCGGAGGAGGTGCCCTTAATCGGCGCAGGTATGGCCACTGCTGTAGCAACCGGCAGGGCAATAGAAGGCGCATATAAATTGAAGAAAGTTATAAATGCGTTAAGTGGAATCGATTTGTCGCATATGAGGAGTCCAAAGATTGAACCAACTATTATCGCTACAACATTGGAGCAC---CGATTTAAAGAGATACCAGATGAGCAGCTAGCAGTAAGTGTGTTGAATAAGAAGACAGCCGTAACCGATAACTGCAATGAAATCGCGCATATTAAACAAGAAATATTACCAAAGTTTAAGCAGATTATGGATGAGGAGAAGGAG---ATTGAAGGAATAGAGGACAAAGTGATTCATCCGCGGGTGATGATGAGGTTCAAGATTCCTAGAACGCAGCAGCCGCAAATCCACATTTATGCGGCTCCGTGGGATTCTGATGACGTGTTTTTCTTTCATTGCGTTTCACACCATCATCGGAATGAATCCTTCTTCTTGGGATTTGATTTAGGAATCGATGTCGTTCACTTTGAAGACTTAACCAGCCATTGGCACGCATTAGGGTTAGCGCAAGAGGCGAGCGGGCGTACGTTAACGGAGGCGTATCGTGAATTTCTCAATCTATCAATTTCAAGCACGTATAGTAGTGCGATACATGCGAGACGCATGATCAGGTCACGAGCAGTACATCCGATCTTTTTAGGATCAATGCACTACGATATTACATATGAAGCTTTAAAGAATAATGCGCAGAGAATAGTCTATGATGAGGAACTGCAAATGCATATTCTAAGGGGACCTTTGCACTTTCAACGCCGAGCCATTCTGGGAGCGCTGAAATTTGGAGTTAAAATATTAGGCGATAAAATTGATGTTCCCCTCTTCTTACGAAATGCA
>AAY84572
ATGTTCTCCTACTCGCAGAAGATGGGGAAGATAATTAAATCGCTAAGTAGATTTGGGAAGAAGGTTGGAAATGCATTGACGTCGAACACAGCGAAGAAGATTTATTCAACCATTGGGAAAGCAGCGGAGCGATTTGCTGAAAGCGAAATCGGTGCGGCAACAATAGACGGTTTGGTGCAGGGCAGTGTCCATTCCATAATTACAGGTGAATCGTATGGAGAGTCAGTTAAACAAGCGGTTCTTCTCAACGTGTTAGGTACAGGTGAAGAGTTACCAGATCCTCTGAGCCCCGGCGAACGTGGTATCCAAACGAAAATAAAGGAATTAGAAGATGAGCAGCGAAATGAACTTGTTCGATTGAAGTATAACAAAGAGATAACAAAGGAGTTTGGGAAGGAGTTAGAGGAAGTCTACGACTTCATGAATGGCGAGGCGAAGGAGGAGGAAGTGGTTCAGGAACAATACTCAATGTTATGCAAAGCAGTGGATTCTTACGAGAAAATATTAAAGGCAGAAGACTCGAAAATGGCAATGTTGGCGCGCGCACTGCAACGGGAGGCTTCAGAGAGAAGTCAGGACGAGATCAAAATGGTAAAGGAGTACAGACAGAAGATTGATGCGCTTAAAAATGCGATCGAGATTGAACGAGACGGAATGCAGGAGGAGGCGATCCAGGAGATTGCTGGAATGACCGCTGACGTCTTAGAAGCGGCTTCGGAGGAGGTGCCATTAATCGGCGCAGGTATGGCCACTGCTGTAGCAACCGGCAGAGCGATAGAAGGCGCATATAAATTGAAGAAAGTTATAAATGCGTTAAGTGGAATCGATTTGTCGCATATGAGGAGTCCAAAGATCGAACCAACTATTATCGCTACAACACTGGAGCAC---CGATTTAAAGAGATACCAGATGAGCAGCTAGCAGTAAGTGTGTTAAATAAGAAGACAGCCGTAACCGATAACTGCAATGAAATCGCGCATATTAAACAAGAAATATTACCAAAGTTTAAGCAGATTATGGATGAGGAGAAGGAG---ATTGAAGGAATAGAGGACAAAGTGATTCATCCGCGGGTGATGATGAGGTTCAAGATTCCTAGAACGCAGCAACCGCAAATCCACATTTATGCGGCTCCGTGGGATTCTGATGACGTATTTTTCTTTCATTGCGTTTCACACCATCATCGGAATGAATCTTTCTTCTTGGGATTTGATTTAGGAATCGATGTCGTTCACTTTGAAGACTTAACCAGCCATTGGCACGCATTAGGGTTAGCGCAAGAGGCGAGCGGGCGTACGTTAACGGAGGCGTATCGTGAATTTCTCAATCTATCAATTTCAAGCACGTATAGTAGCGCGATACATGCGAGACGCATGATCAGGTCACGAGCAGTACATCCGATCTTTTTAGGATCAATGCACTACGATATTACATATGAAGCTTTAAAGAATAATGCGCAGAGAATAGTCTATGATGAGGAACTGCAAATGCATATTCTAAGGGGACCTTTGCATTTTCAACGCCGAGCCATTCTGGGAGCGCTGAAATTTGGAATTAAAATATTAGGCGATAAAATTGATGTTCCCCTCTTCTTACGAAATGCA
>ACR58462
---------------------ATGGGTAAAGTCATACGGTCCTTAAACCGATTTGGCAAAAAGGTAGGCAACGCGTTAACTTCTAATACCGCAAAAAAGATCTATAGTACAATTGGAAAAGCGGCGGAGCGATTTGCTGAGAGTGAGATAGGTTCAGCGGCGATCGATGGATTAGTACAGGGAAGCGTACATTCAATCATAACGGGCGAATCTTACGGCGAATCTGTGAAACAAGCTGTGTTGTTAAATGTGTTGGGGAGTGGTGAGGAAATTCCTGATCCGCTAAGTCCAGGAGAGCGAGGGATACAAGCTAAGTTGAAAGAGTTAGAGGACGAGCAACGCAATGAATTAGTTCGCTTAAAATATAATGATAAGATTAAGGAAAAATTTGGAAAAGAGCTTGAAGAGGTTTACAATTTTATGAATGGAGAGGCGAATGCTGAGATTGAAGATGAGAAGCAGTTTGATATACTGAACAAGGCGGTGACCTCGTATAACAAAATTCTTACGGAGGAAGATCTACAGATGCGCCGGTTAGCTACGGCGCTGCAGAAAGAGATCGGAGAAAGAACACATGCGGAGACGGTCATGGTGAAAGAATACCGCGATAAAATTGACGCTTTAAAAAATGCGATTGAGGTAGAAAGAGATGGCATGCAAGAGGAGGCGATACAGGAGATCGCGGGGATGACCGCAGATGTGTTAGAGGCGGCATCGGAGGAGGTTCCGCTGATTGGTGCGGGGATGGCCACAGCTGTGGCGACAGGGAGGGCTATTGAGGGAGCGTACAAACTCAAAAAAGTGATCAATGCTTTAAGCGGGATCGATTTAACGCATTTACGCACTCCGAAAATCGAACCTAGTGTTGTTTCAACTATTCTTGAGTAC---CGCGCAAAGGAGATTCCTGATAACGCTCTGGCTGTTAGTGTTCTATCAAAGAATCGTGCGATTCAAGAAAACCACAAAGAACTGATGCATATTAAGAATGAGATATTACCGAGATTTAAGAAAGCGATGGATGAAGAAAAGGAA---ATATGCGGGATAGAAGACAAAGTGATCCACCCGAAGGTCATGATGAAGTTTAAGATTCCAAGAGCTCAACAGCCGCAGATTCATGTATACAGTGCCCCATGGGATTCTGATGATGTGTTTTTCTTTCATTGCATCTCACACCATCATGCAAATGAGTCGTTCTTCTTAGGTTTCGATTTGAGCATTGACTTAGTTCATTATGAAGATCTCACCGCCCATTGGCATGCATTGGGAGCAGCTCAAACGGCAGCGGGACGTACGCTAACTGAAGCATATAGAGAGTTTCTAAATTTGGCGATTTCAAATGCATTTGGCACGCAAATGCACACGAGAAGATTGGTTAGGTCGAAAACGGTACATCCGATTTACTTAGGTTCCTTGCACTACGATATTTCCTTTTCGGATCTGCGTGGAAACGCTCAGAGAATTGTTTATGACGATGAACTGCAGATGCACATACTTCGTGGGCCGATACATTTTCAGAGACGGGCAATACTAGGGGCTTTGAAATTTGGATGTAAGGTTTTGGGGGACCGTTTAGACGTACCACTCTTCTTACGAAATGCT
>AAX48796
ATGTTCTCCTACTCGCAGAAGATGGGGAAGATAATTAAATCGCTAAGTAGATTTGGAAAGAAAGTTGGAAATGCATTGTCGTCAAACACAGCGAAGAAAATTTATTCAACCATTGGGAAAGCAGCGGAGCGATTTGCTGAGAGTGAAATCGGTGCGGCGACAATAGATGGTTTGGTGCAGGGCAGTGTTCATTCCATAATTACAGGTGAATCATATGGAGAATCGGTTAAACAAGCAGTTCTTCTCAACGTGTTAGGTACAGGTGAGGAGTTGCCAGATCCACTGAGCCCCGGCGAACGTGGTATCCAAACGAAAATAAAGGAATTAGAAGATGAGCAGCGAAATGAACTTATCCGATTGAAGTATAACAAAGAGATAACGAAAGAGTTTGGGAAGGAGCTAGAGGAAGTCTACGACTTCATGAATGGCGAGGCGAAGGAAGAGGAGGTGGTTCAAGAACAATACTCAATGTTATGCAAAGCGGTAGACTCTTACGAGAAGATATTAAAGGCAGAGGATTCGAAAATGGCGATGTTGGCGCGCGCACTGCAGCGGGAAGCTTCAGAAAGAAGTCAGGACGAGATCAAAATGGTAAAGGAGTACAGACAGAAGATCGATGCGCTTAAAAATGCGATTGAGATTGAACGAGATGGAATGCAGGAGGAGGCGATCCAGGAGATTGCTGGAATGACTGCCGACGTCTTGGAAGCGGCTTCGGAGGAGGTGCCCCTAATTGGTGCAGGTATGGCTACTGCTGTAGCGACCGGCAGGGCAATAGAAGGCGCATATAAATTGAAGAAGGTTATAAACGCGCTAAGTGGAATCGATTTGTCGCATATGAGGAGCCCAAAGATTGAACCAACTATTATCGCTACGACATTGGAGCAC---CGATTTAGAGAAATACCAGATGAACAGCTAGCAGTAAGTGTGTTGAATAAAAAGACAGCCGTGACTGATAACTGCAATGAGATCGCGCATATTAAGCAAGAAATATTACCAAAGTTTAAGCAGATTATGGATGAGGAGAAGGAG---ATCGAAGGAATAGAGGACAAAGTGATTCATCCGCGGGTGATGATGAGGTTCAAAATTCCTAGGACGCAGCAACCGCAAATTCATATTTATGCGGCTCCGTGGGATTCTGATGACGTGTTTTTCTTTCATTGTGTTTCACACCACCATCGGAATGAATCTTTTTTCTTAGGATTTGATTTGGGAATCGATGTCGTTCACTTTGAAGACTTAACCAGCCATTGGCACGCATTGGGGTTAGCGCAAGAGGCGAGCGGGCGTACGTTAACGGAGGCGTATCGTGAATTTCTCAATCTATCGATTTCAAGCACGTATAGTAGCACGATACATGCGAGACGCATGATCAGGTCACGAGCAGTACACCCAATCTTTCTAGGATCAATGCACTACGATATTACATATGAAGCTTTAAAAAATAATGCGCAGAGGATAGTCTATGATGAGGAGCTGCAAATGCATATTTTAAGGGGACCTTTGCATTTTCAACGTCGAGCCATTCTGGGAGCGCTGAAATTTGGAGTTAAAATATTAGGCGATAAAATTGATGTTCCCCTCTTCTTACGAAATGCA
>AAX48795
---------------------ATGGGGAAGATCATAAAATCACTTAGCCGTTTTGGCAAAAAAGTGGGTAACGCGTTAACCTCGAATACAGCTAAAAAGATTTATAGCACAATCGGCAAGGCAGCAGAGCGTCTTGCTGAGAGTGAGATCGGTTCAGCCGCGATTGATGGGTTAGTTCAAGGAAGTGTTCATTCGATCATGACGGGGGAATCCTATGGTGAGTCAGTTAAGCAGGCAGTATTGTTGAATGTACTAGGCGTAGGAGATGAGATCCCGGACCCGCTCAGTCCTGGAGAGCGTGGCATCCAGACGAAAATTAAGGAGATTGAGGAAGAACAGAGAAACGAATTAGTGAGAATAAAATACGGAAAAGAAATAAGAGAGAAATTTGGTGAACAATTGGAGGAAATATACCAATTCATGAACGGCGAAGTTAAGGGTGAAGAAGAGCAAGAGGAGCAATATAAAGTCTTATGTAAGGCTGTTGATTCATATGAAAACCTACTCGTCACAGAGAATGAACAAATGCGCACGTTAGCACGCGCGTTACAGCGAGAAGCGACTGAACGAACTGAAAACGAATCGAAGATGGTTAAAGAATATAGGCAGAAAATAGACGCCTTAAAAGCCGCAATAGAAGTGGAGAGGGACGGTATGCAAGAGGAGGCAATCCAAGAGATCGCAGGTATGACGGCGGATGTTCTGGAGGCGGCATCGGAAGAAGTTCCTCTAGTGGGATCGGGAATGGCAACGGCTATTGCAACAGGTAGAGCGATCGAGGGCGCGTACAAACTTAAGAAAGTGATAAACGCTTTAAGCGGTATTGATCTATCACATTTACGCACTCCGAAAATCGAACCAACCATGGTTGCGACAACGTTAGAACAT---AGATTCAAAGATATACCGGACAAGGAGCTAGCTGTGAGCGTCTTGGCAAAAAATGATGCGATAGCGGCGAATACTAAAGAGATTAGGCACATAAAAGAGGAGATTTTACCAAAATTCAAAAAGATCATGGAAGAAGAGAAAGAG---CTGGAAGGTATAGATGATAAAAAGATACATCCAAGGGTAATGATGAGATTTAAGGTGCCTAGATCACAGCAGCCGCAAATTCACATATACAGTGCGCCGTGGGACTCAGACGACGTATTTTTCTTTCACTGCGTGTCGCACTTCCACGCGAATGAATCATTCTTTTTGGGCTTCGACTTGGGAATTGACGTTGTTCATTTCGAAGATCTCGCTGCACATTGGCATGCGTTAGGCGCAGCTCAAGAAGCAAAGGGACGCACACTGAACGAGGCGTACAGAGAATTTCTTAATTTGTCTATTGGAAGCACGTTCACATCACTAATGCACGCGCGGCGTATGATTAGATCAAAAACTGTGCACCCCATTTACTTAGGCTCGATGCATTACGATATTACTTATGAGACGTTAAAGATGAACGCACAGAGGCTTGTATATGATGAAGATCTACAAATGCACATACTGAGAGGGCCCCTACACTTCCAGCGGCGCGCTATATTGGGTGCGTTGAAGTTTGGCGTAAAAGTGTTAGGTGATAAAATTGATGTCCCGCTCTTCCTAAAAAACGCG
>AAX48794
---------------------ATGGGTAAAATCATACGATCTCTGAGCAGATTTGGGAAGAAAGTAGGTAACGCGCTCACATCAAACACAGCGAAAAAGATCTATAGCACGATTGGTAAAGCGGCTGAAAGATTTGCGGAAAGCGAAATCGGTTCAGCGGCGATCGATGGATTGGTACAGGGCAGCGTGCACTCGATATTGACAGGCGAATCTTACGGCGAGTCGGTCAAGCAGGCGGTTCTTCTGAATGTTCTGGGTAGTGGTGAAGAAATTCCAGACCCATTGAGTCCGGGAGAGCAGGGTATACAGACTAAGTTGAAAGAGTTAGAAGAAGAACAGAGGAACGAACTCGTACGATTGAAGTATAATGATAAAATTAAGGAAAAATTTGGAGAAGAGCTAGAGCAGGTATATGAGTTTATGAATGGCACGGCAAAAGAAGAAGCTGGAGATGAAAAGCAGTTTGATATCTTAAGTAAGGCAGTTAGCTCGTACAACAAGATATTAACTGAAGAAGATCAGCAGATGCGTCGGCTTGCGATCGCTTTACAGAAAGAAATCGGTGAAAGAACACACGCGGAAACATCCATGGTGAAGGAATATCGGAATAAGATTGACGCTCTTAGAAGCGCTATTGAAATTGAAAGAGATGGTATGCAGGAAGAGGCGATACAGGAAATAGCGGGAATGACCGCTGATGTATTAGAGGCGGCGTCTGAAGAGGTGCCTTTAATTGGAGCAGGTATGGCGACGGCTGTCGCGACTGGGAGAGCAATCGAGGGGGCATATAAGTTGAAGAAAGTAATTAATGCCTTAAGCGGGATAGATCTAACACATTTACGTACGCCGAAAATTGAGCCGAGTGTAGTTTCTACAATCCTAGAGTAC---CGTACGAGAGATATTCCAGATAACGCGCTTGCGGTTAGCGTTTTGTCAAAGAATCGCGCGATACAAGAGAATCATAAGGAATTAATGCATATTAAAGATGAGATTCTCCCGCGTTTTAAGAAAGCAATGGATGAGGAGAAGGAA---ATATGTGGAATCGAGGATAAAACAATACATCCCAAAGTGATGATGAAATTTAAGATCCCAAGGTCGCAACAACCGCAAATTCATGTCTATACGGCGCCGTGGGATTCTGATGATGTATTTTTCTTCCATTGTATCTCACATCATCACGCAAATGAATCATTTTTTATAGGATTCGATTTAAGTATCGATTTAGTCCATTACGAAGATTTGACGGCTCATTGGCACGCATTAGGGGCGGCTCAAATGGCTGTAGGACGTACACTAGTCGAAGCGTACAAAGAGTTCTTAAATTTAGCTATTTCAAGTACGTACGGGACGCAAATGCACACACGCAGGTTGATTAGATCGAAGACAGTACATCCAATTTATTTAGGCTCTCTCCACTATGACATTTCTTTTGCTGATTTACGAGGAAATGCCCAACGTATCGTATATGATGATGAACTACAAATGCACATTCTACGTGGTCCACTACATTTCCAAAGACGTGCTATACTGGGTGCGTTGAAGTTTGGATGCAAAATACTTGGAGATCGATTGGACGTACCCCTCTTCTTACGAAATGCA
>AAX48793
---------------------ATGGGTAAAATCATACGATCTCTGAGCAGATTTGGGAAGAAAGTGGGTAATGCGCTCACATCAAACACAGCTAAAAAGATCTATAGCACAATTGGTAAAGCGGCTGAGAGATTCGCAGAAAGTGAAATCGGTTCAGCGGCGATCGATGGATTAGTACAGGGCAGCGTGCACTCAATATTGACAGGTGAATCTTACGGCGAATCGGTCAAGCAGGCGGTTCTATTGAATGTTTTGGGTAGTGGTGAAGAAATTCCAGATCCATTGAGTCCGGGAGAGCAGGGTATACAGACTAAGTTGAAAGAACTAGAAGAGGAACAGAGGAACGAACTCGTACGATTGAAGTATAATGATAAGATTAAGGAAAAGTTTGGAGAAGAGCTGGAGCAGGTATATGAGTTTATGAATGGCGCGGCAAAAGAAGAAGCCGGAGATGAAAAGCAGTTTGACATCTTAAGTAAGGCAGTTAGCTCGTACAACAAAATATTAACTGAAGAAGATCAACAGATGCGACGGCTTGCGATTGCTTTACAGAAAGAAATTGGTGAGAGAACACACGCGGAAACATCCATGGTGAAGGAATATCGGGATAAGATTGACGCTCTTAGAAGTGCTATAGAAATTGAAAGAGATGGTATGCAGGAAGAAGCGATACAGGAGATAGCGGGAATGACCGCTGATGTATTAGAGGCGGCGTCTGAAGAAGTGCCTTTAATTGGAGCAGGTATGGCGACAGCTGTCGCGACTGGGAGAGCAATCGAGGGGGCATATAAGTTGAAGAAAGTAATTAATGCCTTAAGCGGGATAGATCTAACACATTTGCGTACGCCGAAAATTGAGCCGAGTGTAGTCTCTACAATCCTGGAGTAC---CGTACGAGGGATATTCCGGATAATGCGCTCGCGGTTAGCGTTCTGTCAAAGAATCGCGCGATACAAGAGAACCATAAGGAGTTAATGCATATTAAAGATGAGATTCTCCCACGTTTTAAGAAAGCAATGGACGAGGAGAAGGAA---ATATGCGGAATCGAGGATAAGACAATACATCCCAAAGTGATGATGAAATTTAAGATCCCGAGGTCGCAACAACCACAGATTCATGTTTATACGGCACCGTGGGATTCTGATGATGTGTTTTTCTTCCATTGTATCTCACATCATCATGCGAATGAATCATTCTTTATAGGATTCGACTTAAGTATCGATTTAGTCCATTACGAAGATTTGACGGCTCATTGGCACGCATTAGGGGCGGCTCAAATGGCTGTGGGACGTACACTAGTCGAAGCGTACAAAGAGTTCTTAAATTTAGCTATTTCAAGTGCGTATGGGACGCAAATGCACACACGAAGGTTAATTAGATCGAAGACGGTACACCCTATTTATTTAGGCTCTCTCCACTATGATATTTCTTTTGCTGATTTACGAGGGAATGCCCAACGTATCGTATATGATGATGAATTACAAATGCACATTCTACGCGGTCCACTACATTTCCAAAGGCGAGCTATATTGGGTGCGTTAAAGTTTGGATGCAAAATACTTGGAGATCGATTGGACGTACCCCTCTTCTTACGAAATGCA
>AAX48792
---------------------ATGGGTAAAGTCATACGATCTCTGAGTAGATTCGGGAAGAAAGTAGGTAGCGCACTCACATCAAATGCGGCTAAAAAGATTTATAGTACAATAGGCAAAGCAGCTGAAAGATTCGCGGAAAGTGAAATTGGTTCAGCGGCGATTGATGGCTTAGTGCAGGGTAGCGTACATTCAATATTGACAGGCGAGTCTTACGGCGAATCGGTTAAACAGGCAGTCCTACTGAATGTTCTAGGTAGTGGTGAGGAGATTCCGGACCCGTTGAGCCCGGGTGAGCAAGGTATGCAAACTAAGTTAAAAGAGTTAGAAGAGGAACAAAGGAATGAGCTAGTGCGATTGAAGTATAACGATAAAATTAAAGAAAAATTTGGAGAAGAGCTGGAGCAGGTGTATGAGTTTATGAACGGTGCGGCGAAGGAAGAAGTCGGAGATGAGAAGCAGTTTGATATCTTAAGTAAGGCAGTTAATTCATACAATAAGATATTAACCGAAGAAGACCAACAAATGCGTCGACTTGCGATTGCTCTACAGAAAGAGATTGGTGAGAGGACACATGTAGAAACAGCTATGGTAAAAGAATATCGGAATAAGATCGACGCTCTTAAAAGTGCAATAGAGATTGAAAGAGACGGCATGCAGGAAGAGGCGATACAAGAAATAGCGGGGATGACTGCTGATGTGTTAGAGGCAGCATCTGAGGAGGTGCCCCTAATCGGAGCGGGTATGGCGACAGCCGTCGCAACGGGAAGAGCGATTGAGGGGGCGTATAAGTTGAAGAAAGTAATTAATGCATTAAGCGGGATAGATCTAACACATTTGCGTACGCCGAAAATTGAACCGAGTGTAGTTTCTACGATTTTGGAGTAT---CGTGCAAAGGACATTCCAGACAATGCACTCGCGGTCAGCGTGTTGTCGAAGAATCGTGCAATTCAAGAAAACCATAAGGAGTTAATGCATATTAAAGATGAAATTTTACCGCGTTTTAAGAAGGCAATGGACGAGGAGAAAGAG---ATATGTGGAATTGAGGATAAAACAATACATCCTAAAGTGATGATGAAATTTAAGATCCCGAGGTCACAGCAACCGCAAATTCATATTTATACGGCGCCATGGGATTCTGATGATGTATTCTTCTTCCATTGTATTTCACATCATCATGCGAATGAATCATTTTTTATAGGATTCGATCTGAGTATCGACTTAGTTCACTATGAGGATTTAACGGCTCATTGGCATGCATTGGGAGCGGCTCAGATGGCTGTAGGACGTACGTTAACCGAAGCGTATAAAGAATTCTTAAAACTGGCTATTTCTAGTACATATGGAACACAAATGCATACTCGAAGGTTGATTAGGTCGAAAACGGTGCATCCGATTTATTTGGGATCTCTCCACTATGACATCTCTTTCGCTGATCTACGAGGGAACGCTCAACGTATCGTATACGATGACGAATTACAGATGCACATTTTGCGCGGTCCGCTACATTTCCAGAGACGAGCTATATTAGGCGCGTTAAAGTTTGGGTGCAAGATACTTGGAGATCGGTTGGACGTGCCCCTCTTCTTACGAAATGCT
>AAX48791
---------------------ATGGGTAAAGTCATACGATCTCTGAGTAGATTCGGGAAGAAAGTAGGTAGCGCACTCACATCAAATGCGGCTAAAAAGATTTATAGTACAATAGGCAAAGCAGCTGAAAGATTCGCGGAAAGTGAAATTGGTTCAGCGGCGATTGATGGCTTAGTGCAGGGTAGCGTACATTCAATATTGACAGGCGAGTCTTACGGCGAATCGGTTAAACAGGCAGTCCTACTGAATGTTCTAGGTAGTGGTGAGGAGATTCCGGACCCGTTGAGCCCGGGTGAGCAAGGTATGCAAACTAAGTTAAAAGAGTTAGAAGAGGAACAAAGGAATGAGCTAGTGCGATTGAAGTATAACGATAAAATTAAAGAAAAATTTGGAGAAGAGCTGGAGCAGGTGTATGAGTTTATGAACGGTGCGGCGAAGGAAGAAGTCGGAGATGAGAAGCAGTTTGATATCTTAAGTAAGGCAGTTAATTCATACAATAAGATATTAACCGAAGAAGACCAACAAATGCGTCGACTTGCGATTGCTCTACAGAAAGAGATTGGTGAGAGGACACATGTAGAAACAGCTATGGTAAAAGAATATCGGAATAAGATCGACGCTCTTAAAAGTGCAATAGAGATTGAAAGAGACGGCATGCAGGAAGAGGCGATACAAGAAATAGCGGGGATGACTGCTGATGTGTTAGAGGCAGCATCTGAGGAGGTGCCCCTAATCGGAGCGGGTATGGCGACAGCCGTCGCAACGGGAAGAGCGATTGAGGGGGCGTATAAGTTGAAGAAAGTAATTAATGCATTAAGCGGGATAGATCTAACACATTTGCGTACGCCGAAAATTGAACCGAGTGTAGTTTCTACGATTTTGGAGTAT---CGTGCAAAGGACATTCCAGACAATGCACTCGCGGTCAGCGTGTTGTCGAAGAATCGTGCAATTCAAGAAAACCATAAGGAGTTAATGCATATTAAAGATGAAATTTTACCGCGTTTTAAGAAGGCAATGGACGAGGAGAAAGAG---ATATGTGGAATTGAGGATAAAACAATACATCCTAAAGTGATGATGAAATTTAAGATCCCGAGGTCACAGCAACCGCAAATTCATATTTATACGGCGCCATGGGATTCTGATGATGTATTCTTCTTCCATTGTATTTCACATCATCATGCGAATGAATCATTTTTTATAGGATTCGATCTGAGTATCGACTTAGTTCACTATGAGGATTTAACGGCTCATTGGCATGCATTGGGAGCGGCTCAGATGGCTGTAGGACGTACGTTAACCGAAGCGTATAAAGAATTCTTAAAACTGGCTATTTCTAGTACATATGGAACACAAATGCATACTCGAAGGTTGATTAGGTCGAAAACGGTGCATCCGATTTATTTGGGATCTCTCCACTATGACATCTCTTTCGCTGATCTACGAGGGAACGCTCAACGTATCGTATACGATGACGAATTACAGATGCACATTTTGCGCGGTCCGCTACATTTCCAGAGACGAGCTATATTAGGCGCGTTAAAGTTTGGGTGCAAGATACTTGGAGATCGGTTGGACGTGCCCCTCTTCTTACGAAATGCT
>AAV65182
---------------------ATGGGTAAGGTCATACGATCCCTAAGCCGATTTGGCAAAAAAGTAGGTAACGCGTTAACTTCGAACACCGCGAAGAAAATCTACAGTACGATTGGGAGGGCAGCGGAAAGATGCGCTGAAAGTGAAATTGGATCAGCGGCTATAGATGGATTAGTGCAAGGTAGTGTACACTCGATAATAACGGGTGAATCGTATGGTGAATCGGTTAAACAGGCTGTGCTATTAAACGTGCTAGGTAGCGGTGAAGAGATTCCAGATCCACTAAGCCCAGGGGAGCGGGGTATCCAGGCAAAACTCAAAGAGTTGGAAGATGAGCAGCGAAACGAACTTGTTCGTCCGAAGTATAATGACGAAATTAAGAAAAAATTTGGAGAAGAATTGGAACAAGTTTACGATTTCATGAGTTGGGCTGCAAAAGAGGAAGCTGGAGATGAAAAACAATTTGATATTCTGAATAAAGCGATTAATTCATATAATAAGATATTAGCTGAAGAAGACTTGCAGATGCGGCGACTTGCGACGGCTTTACAGAAAGAAGTCGGCGAGAGGACACGTGTAGAAACTACTATGGTGAAGCAGTGTAGGGATAAGATCGATGCTTTACGAAGCGCAATTGAGGTTGAAAGGGATGGAATGCAGGAGGGAGCAATACAAGAGATAGCTGGGATGACCGCCGATGTGTTGGAGGCGGCGTCGGAAGAAGTTCCTCTAATAGGAGCGGGGATGGCGACAGCGGTCGCGACTGGGAGAGCTATCGAGGGAGCATACAAGTTAAGAAAAGTGATAAATGCTCTAAGTGGGATTGATTTAACACATCTACGGACCCCGAAGATAGAACCAACTGTTGTATCCACTATATTAGAACAT---CGTACAAGGGATATCCCGGATAATACGTTGGCGGTAAGCGTTCTATCGAAGAATCGTGTCATACAAGAAAATCATAAGGAACTCATGCATATTAAGGAAGAGATATTGCCACGTTTTAAAAAGGCAATGGACGAAGAGAAGGAA---ATATGTGGAATAGAGGATAAGGTTATACATCCGAAAGTTATGATGAAATTTAAGATTCCGAGAGCACAACAACCACATATTCATATTTATAGCGCGCCATGGGACTCAGATGACGTGTTTTTCTTTCATTGCGTCTCGCACCACCATATGAACGAATCATTTTTCTTAGGATTTGATCTGAGCATTGATTTGGTTCACTATGAAGATCTGACAGCTCATTGGCACGCTTTGGGCGCAGCGCAGATGGCGGTAGGACGCACGCTAACTGAAGCGTATAAGGAGTTTCTTAACCTGGCGATTTCTAACGCCTACGGCACACAAATGCATACGAGACGTTTGATCAGATCGGAGACCGTACACCCAATTTACCTGGGATCGCTTCACTATGATATTTCGTTCGCGGATTTGCGAGGGAATGCTCAACGGATTGTGTATGATGACGAATTACAGATGCATATACTACGTGGGCCGCTCCATTTTCAGAGGCGAGCAATATTAGGTGCGTTGAAATTCGGATGCAAAATACTTGGGGATCGATTGGACGTACCACTCTTCTTACGAAATGCT
>AAV65181
---------------------ATGGGTAAGGTCATACGATCCCTAAGCCGATTTGGCAAAAAAGTAGGTAACGCGTTAACTTCGAACACCGCGAAGAAAATCTACAGTACGATTGGGAGGGCAGCGGAAAGATGCGCTGAAAGTGAAATTGGATCAGCGGCTATAGATGGATTAGTGCAAGGTAGTGTACACTCGATAATAACGGGTGAATCGTATGGTGAATCGGTTAAACAGGCTGTGCTATTAAACGTGCTAGGTAGCGGTGAAGAGATTCCAGATCCACTAAGCCCAGGAGAGCGGGGTATCCAGGCAAAACTCAAAGAGTTGGAAGATGAGCAGCGAAACGAACTTGTTCGTCCGAAGTATAATGACGAAATTAAGAAAAAATTTGGAGAAGAATTGGAACAAGTTTACGATTTCATGAGTGGGGCTGCAAAAGAGGAAGCTGGAGATGAAAAACAATTTGATATTCTGAATAAAGCGATTAATTCATATAATAAGATATTAGCTGAAGAAGACTTGCAGATGCGGCGACTTGCGACGGCTTTACAGAAAGAAGTGGGCGAGAGGACACGTGTAGAAACTACTATGGTGAAGGAGTGTAGGGATAAGATCGATGCTTTACGAAGCGCAATTGAGGTTGAAAGGGATGGAATGCAGGAGGGAGCAATACAAGAGATAGCTGGGATGACCGCCGATGTGTTGGAGGCGGCGTCGGAAGAAGTTCCTCTAATAGGAGCGGGGATGGCGACAGCGGTCGCGACTGGGAGAGCTATCGAGGGAGCATACAAGCTTAAAAAAGTGATAAATGCTCTAAGTGGGATTGATTTAACACATCTACGGACCCCGAAGATAGAACCAACTGTTGTATCCACTATATTAGACCAT---CGGTACAAGGGATATCCCGNNAATACGTTGGCGGTAAGCGTTCTATCGAAGAATCGTGTCATACAAGACAATCATAAGGAACTCATGCATATTAAGGAAGAGATATTGCCACGTTTTAAAAAGGCAATGGACGAAGAGAAGGAA---ATATGTGGAATAGAGGATAAGGTTATACATCCGAAAGTTATGATGAAATTTAAGATTCCGAGAGCACAACAACCACATATTCATATTTATAGCGCGCCATGGGACTCAGATGACGTGTTTTTCTTTCATTGCGTCTCGCACCACCATATGAACGAATCATTTTTCTTAGGATTTGATCTGAGCATTGATTTGGTTCACTATGAAGATCTGACAGCTCATTGGCACGCTTTGGGCGCAGCGCAGATGGCGGTAGGACGCACGCTAACTGAAGCGTATAAGGAGTTTCTTAACCTGGCGATTTCTAACGCCTACGGCACACAAATGCATACGAGACGTTTGATCAGATCGGAGACCGTACACCCAATTTACCTGGGATCGCTTCACTATGATATTTCGTTCGCGGATTTGCGAGGGAATGCTCAACGGATTGTGTATGATGACGAATTACAGATGCATATACTACGTGGGCCGCTCCATTTTCAGAGGCGAGCAATATTAAGTGCGTTGAAATTCGGATGCAAAATACTTGGGGATCGATTGGACGTACCACTCTTCTTACGAAATGCT
>AAV65180
---------------------ATGGGTAAGGTCATACGATCCCTAAGCCGTTTTGGCAAAAAAGTAGGTAACGCGTTAACTTCGAACACCGCGAAGAAAATCTACAGTACGATTGGGAGGGCAGCGGAAAGATTCGCTGAAAGTGAAATTGGCTCAGCGGCTATAGATGGATTAGTGCAAGGTAGTGTACACTCGATAATAACGGGTGAATCGTATGGTGAGTCGGTTAAACAGGCTGTGCTATTAAACGTGCTAGGTAGCGGTGAAGAGATTCCAGATCCACTAAGCCCAGGGGAGCGGGGTATCCAGGCAAAACTCAAAGAGTTGGAAGATGAGCAGCGAAACGAACTTGTTCGTCCGAAGTATAATGACGAAATTAAGAAAAAATTTGGAGAAGAATTGGAACAAGTTTACGATTTCATGAGTGGGGCTGCAAAAGAGGAAGCTGGAGATGAAAAACAATTTGATATTCTGAATAAAGCGATTAATTCATATAATAAGATATTAGCTGAAGAAGACTTGCAGATGCGGCGACTTGCGACGGCTTTACAGAAAGAAGTGGGCGAGAGGACACGTGTAGAAACTACTATGGTGAAGGAGTGTAGGGATAAGATCGATGCTTTACGAAGCGCAATTGAGGTTGAAAGGGATGGAATGCAGGAGGGAGCAATACAAGAGATAGCTGGGATGACCGCCGATGTGTTGGAGGCGGCGTCGGAAGAAGTTCCTCTAATAGGAGCGGGGATGGCGACAGCGGTCGCGACTGGGAGAGCTATCGAGGGAGCATACAAGTTAAAAAAAGTGATAAATGCTCTAAGTGGGATTGATTTAACACATCTACGGACCCCGAAGATAGAACCAACTGTTGTATCCACTATATTAGAACAT---CGTACAAGGGATATCCCGGATAATACGTTGGCGGTAAGCGTTCTATCGAAGAATCGTGTCATACAAGAAAATCATAAGGAACTCATGCATATTAAGGAAGAGATATTGCCACGTTTTAAAAAGCCAATGGACGAAGAGAAGGAA---ATATGTGGAATAGAGGATAAGGTTATACATCCGAAAGTTATGATGAAATTTAAGATTCCGAGAGCACAACAACCACATATTCATATTTATAGCGCGCCATGGGACTCAGATGACGTGTTTTTCTTTCATTGCGTCTCGCACCACCATATGAACGAATCATTTCTCTTAGGATTTGATCTGAGCATTGATTTGGTTCACTATGAAGATCTGACAGCTCATTGGCACGCTTTGGGCGCAGCGCAGATGGCGGTAGGACGCACGCTAACTGAAGCGTATAAGGAGTTTCTTAACCTGGCGATTTCTAACGCCTACGGCACACAAATGCATACGAGCCGTTTGATCAGATCGGAGACCGTACACCCAATTTACCTGGGATCGCTTCACTATGATATTTCGTTCGCGGATTTGCGAGGGAATGCTCAACGGATTGTGTATGATGACGAATTACAGATGCATATACTACGTGGGCCGCTCCATTTTCAGAGGCGAGCAATATTAGGTGCGTTGAAATTCGGATGCAAAATACTTGGGGATCGATTGGACGTACCACTCTTCTTACGAAATGCT
>AAS72886
---------------------ATGGGTAAAGTCATACGATCTCTAAGCCGATTCGGCAAAAAGGTGGGTAGCGCTCTGACATCAAACACAGCGAAGAAGATCTACAGTACGATCGGGAAAGCAGCTGAGAGGTTCGCAGAGAGTGAGATCGGTTCAGCCGCGATTGATGGTCTTGTACAAGGAAGCGTACATTCCATATTAACTGGTGAATCGTACGGCGAGTCCGTCAAGCAGGCGGTTCTACTAAATGTGTTGGGAAGCGGTGAAGAGCTTCCAGATCCACTAAGTCCAGGAGAGCGAGGTATGCAGGTTAAGCTGAAAGAGCTGGAGGATGAACAACGCAATGAACTTGTGCGACTTAAATATAATGACAAAATTAAGGAGAAGTTTGGGAAGGAACTCGAGGAGGTTTATGAGTTCATGAATGGGGAAGCGAAAGTAGAAGCCGAAGATGAGAAGCAATTTGATATACTTAATAAGGCGGTGGCCTCTTACAATAAAATCTTAACGGAAGAAGATCTACAGATGCGGCGATTGGCAACGGCGTTACAGAAAGAGGTTAGTGAGAGGACGCACGCGGAGACGGTGATGGTAAAGGAATACCGAAATAAGATTGATGCGCTTAAAAGTGCGATAGAAGTTGAAAGAGATGGTATGCAGGAAGAGGCCATACAAGAGATCGCGGGGATGACCGCCGATGTATTAGAGGCGGCATCGGAAGAGGTACCATTAATAGGTGCTGGAATGGCAACGGCGGTAGCTACTGGAAGAGCAATAGAGGGAGCTTATAAGCTGAAGAAAGTGATTAATGCTTTAAGTGGAATTGATTTAACGCACCTACGTACACCAAGGATTGAGCCAAGCGTAGTATCCACTATTTTGGAGTAT---CGTACGAAGGAGATTCCAGATAATGCATTAGCGGTTAGCATCTTATCGAAAAACCGTGCCATCCAGGAAAATCACAAGGAGTTAATGCATATAAAAGATGAGATCTTACCTCGATTTAAAAAAGCTATGGATGAAGAGAAAGAA---ATTTGCGGAACCGAGGATAGGACTATACACCCTAAAGTTATGATGAAATTTAAAATTCCGAGAGCGCAGCAGCCACAGATTCATGTCTACAGCGCGCCTTGGGATTCAGATGATGTGTTCTTTTTTCACTGCATCTCGCATCACCATGCAAACGAGTCATTCTTCTTAGGGTTTGATCTAAGCATTGATTTAGTGCACTATGAAGACCTAACAGCGCATTGGCATGCGTTAGGTGCGGCGCAGATGGCTGCTGGACGTACGTTAACCGAGGCGTATAAAGAGTTTTTGAATATGGCGATTTCGAATGTTTCAGGAACGCAGATGCATACGAAAAGGTTGGTGAGATCGAAAACGGTACACCCCATCTATCTAGGTTCTATGCATTATGACATATCTTTCTCAGATCTGCGTGGAAACGCGCAACGGATTGTTTATGATGATGAATTACAGATGCATATTTTGCGTGGACCGATACATTTCCAGAGGCGAGCAATTTTGGGAGCGTTAAAGTTCGGTTGCAAGGTATTAGGAGATCGTTTAGACGTACCACTCTTCTTACGAAATGCT
>AAO23982
---------------------ATGGGTAAAGTCATACGATCTCTGAGCAGATTCGGAAAGAAAGTAGGTAGCGCGCTCACGTCTAACACGGCAAAAAAGATCTATAGTACGATAGGCAAAGCAGCCGAGAGATTTGCGGAGAGCGAGATCGGTTCAGCAGCGATCGATGGTTTAGTACAGGGCAGTGTACACTCGATATTGACAGGTGAGTCTTACGGTGAATCAGTCAAACAGGCGGTCCTACTAAATGTTCTGGGTAGCGGCGAAGAGATTCCAGATCCGCTAAGCCCGGGGGAACAAGGTATACAGACTAAATTGAAAGAATTAGAGGAGGAACAGAGAAATGAGCTGGTACGATTAAAATATAATGATAAAATTAAAGAAAAGTTTGGAGAGGAGCTGGAGCAGGTATATGAATTTATGAGTGGTGCGGCAAAAGAAGAGGCGGGGGATGAGAAGCAGTTCGATATCTTAAGTAAGGCGGTGAATTCGTACAACAAGATATTAACTGAAGAGGACCTACAAATGCGTCGGCTCGCGATCGCTTTACAGAAGGAGATTGGTGAGAGGACACACGCGGAGACAACTATGGTAAAAGAGTATCGGAATAAGATTGACGCTCTTAAGAGCGCTATAGAAATTGAAAGAGACGGCATGCAGGAAGAAGCGATACAAGAAATAGCGGGGATGACTGCTGATGTCTTAGAGGCAGCATCTGAAGAGGTGCCTCTGATCGGAGCGGGCATGGCAACGGCTGTTGCGACGGGAAGAGCGATTGAGGGAGCGTATAAGTTGAAGAAGGTAATTAACGCATTAAGCGGGATAGATCTAACACATCTTCGTACGCCGAAAATTGAGCCTAGCGTAGTCTCTACAATTTTGGAGTAT---CGCGCGAAGGATATCCCGGATAATGCGCTTGCAGTTAGCGTGCTGTCGAAAAATCGCGCGATTCAAGAAAATCATAAGGAGTTAATGCATATCAAAGATGAGATCTTACCCCGTTTTAAGAAAGCGATGGATGAAGAGAAGGAG---ATCTGTGGAATTGAGGATAAAGTAATACATCCTAAAGTAATGATGAAATTTAAAATTCCAAGATCACAGCAACCGCAAATTCATATTTATACGGCGCCATGGGATTCTGATGATGTATTCTTTTTCCATTGTATTTCACATCACCACGCCAATGAATCATTTTTTATCGGGTTTGATTTGAGCATTGATTTGGTTCATTATGAAGATTTGACGGCTCATTGGCACGCACTGGGGGCGGCTCAGATGGCCGTAGGACGCACGCTAACCGAAGCGTATAAAGAATTCTTAAATTTGGCCATTTCTAGCACGTATGGGACGCAAATGCACACTCGAAGGTTAATTAGGTCGAAAACGGTGCATCCGATTTATTTGGGTTCTCTCCATTACGATATTTCTTTTGCTGACTTACGGGGAAACGCTCAACGCATCGTATACGATGATGAATTACAAATGCATATCTTGCGTGGTCCGCTACATTTTCAAAGACGAGCTATACTAGGTGCGCTAAAGTTTGGGTGCAAGATACTTGGAGATCGATTGGACGTGCCCCTCTTCTTACGAAATGCT
>AAA42848
---------------------ATGGGTAAAGTCATACGGTCCTTAAACCGATTTGGCAAAAAGGTAGGCAACGCGTTAACTTCTAATACCGCAAAAAAGATCTATAGTACAATTGGAAAAGCGGCGGACGAATTTCTTGAGAGTGAAATAGGTTCAGCGGCGATCGATGGATTAGTACAGGGAAGCGTACATTCAATCATAACGGGCGAATCTTACGGCGAATCTGTGAAACAAGCTGTGTTGTTAAATGTGTTGGGGAGTGGTGAGGAAATTCCTGATCCGCTAAGTCCAGGAGAGCGAGGGATACAAGCTAAGTTGAAAGAGTTAGAGGACGAGCAACGCAATGAATTAGTTCGCTTAAAATATAATGATAAGATTAAGGAAAAATTTGAAAAGGAGCTTGAGGAGGTTTACAATTTTTATAATGGAGAGGCGAATGCTGAGATTGAAGATGAGAAGCAGTTTGATATACTGAACAAGGCGGTGACCTCGTATAACAAAATTCTTACGGAGGAAGATCTACAGAATCGCCGGTTAGCTACGCGCCTGCAGAAAGAGATCGGAGAAAGAACACATGCGGAGACGGTCATGGTGAAAGAATACCGCGATAAAATTGACGCTTTAAAAAATGCGATTGAGGTAGAAAGAGATGGCATGCAAGAGGAGGCGATACAGGAGATCGCGGGGATGACCGCAGATGTGTTAGAGGCGGCATCGGAGGAGGTTCCGCTGATTGGTGCGGGGATGGCCACAGCTGTGGCGACAGGGAGGGCTATTGAGGGAGCGTACAAACTCAAAAAAGTGATCAATGCTTTAAGCGGGATCGATTTAACGCATTTTACGCACTACGAAAATCGACCTAGTGTTGTTTCAACTATTCTTGAGTAC---CGCGCAAAGGAGATTCCTGATAACGCTCTGGCTGTTAGTGTTCTGATCAAAGAACGTGCGATTCAAGAAAACCACAAAGAACTGATGCATATTAAGAATGAGATATTACCGAGATTTAAGAAAGCGATGGATGAAGAAAAGGAA---ATAATGCGGGATAGAAGACAAATGATCCACCCGAAGGTCATGATGAAGTTTAAGATTCCAAGAGCTCAACAGCCGCAGATTCATGTATACAGTGCCCCATGGGATTCTGATGATGTGTTTTTCTTTCATTGCATCTCACACCATCATGCAAATGACTCGTTCTTCTTAGGTTTCGATTTGAGCATTGACTTAGTTCATTATGAAGATCTCACCGCCCATGCTCATGCCATTGGAGCAGCTCAAACGGCAGCGGGACGTACGCTAACGGAAGCATATAGAGAGTTTCTAAATTTGGCTATTTCAAAGGCATTTGGCACGCAAATGCACACGAGAAGATTGGTTAGGTCGAAAACGGTACATCCGATTTACTTAGGTTCCTTGCACTACGATATTTCCTTTTCGGATCTGCGTGGAAACGCTCAGAGAATTGTTTATGACGATGAACTGCAGATGCACATACTTCGTGGGCCGATACATTTTCAGAGACGGGCAATACTAGGGGCTTTGAAATTTGGATGTAAGGTTTTGGGGGACCGTTTAGACGTACCACTCTTCTTACGAAATGCT
>CAQ77228
---------------------ATGGGTAAAATCATCAAATCACTAAGCCGTTTCGGCAAGAAGGTTGGGAACGCGTTAACGTCTAATACAGCGAAGAAAATCTATAGCACCATAGGGAAGGCGGCGGAAAGGTTCGCGGAGAGTGAGATTGGGTCCGCGGCAATTGATGGACTAGTTCAAGGTAGCGTTCACTCAATCATGACCGGGGAGTCATATGGCGAATCGGTGAAACAAGCTGTGCTGCTGAACGTTCTGGGGGCGGGGGACGAGATTCCTGATCCGTTAAGCCCAGGGGAACGCGGCATCCAGATGAAGATCAAGGAGATTGAAGAAGAGCAGAGAAACGAATTGGTAAGGCTGAAGCATGGGAAGGAGATTACAAAGAAATTTGGTGAAGAACTAGAGGAGATATATCAATTTATGAATGGTGAGGTGAAGGATGAGGAAGAGCAGGAAGAGCAATATAAAGTGCTATGTAAGGCGGTTAACTCGTACGAGAAATTACTTATAGCTGAAAATGACAAGATGCACATATTAGCTCGTGCATTACAGAGGGAGGCAGCTGAAAGGACTGAAGCTGAATCAACAATGGTTAAAGAGTACAGGCAGAAAATTGATGCACTAAAGGCCGCCATCGAAATCGAACGGGATGGGATGCAGGAGGAAGCGATTCAAGAAATTGCTGGAATGACAGCGGATGTGTTGGAAGCGGCTTCAGAGGAAGTGCCTTTAGTTGGTTCGGGGATGGCGACCGCGATTGCAACAGGAAGAGCGATCGAGGGCGCGTATAAACTAAAAAAGGTGATAAACGCATTAAGTGGAATTGATTTATCTCATTTGCGTACACCGAAGATAGAACCTACGATGGTTGCGACTACGTTGGAACAT---AGATTTGAAGATATACCAGACAAAAAACTTGCTATGAGCATTCTAGCCAAAAATAACGCGATAACGGCAAACACGAGAGAGATCCAGCATATTAAAGAGGAGATTTTACCAAAGTTCAAGAAGGTAATGGATGAAGAAAAAGAG---CTTGAAGGAATTGATGATAAGAAGATCCACCCAAGAGTAATGATGAGGTTCAAAGTGCCACGGTCGCAACAGCCGCAAATACACATATATAGTGCACCATGGGACTCAGATGATGTTTTCTTCTTTCATTGTATTTCACATTTCCATGCCAATGAATCTTTCTTCTTAGGTTTTGATTTAGGAATCGATGTAGTTCATTTTGAGGATTTGGCGGCCCATTGGCACGCTTTAGGCGCGGCGCAGGAAGCTAAAGGACGTACCTTGAACGAAGCATATCGCGAATTCTTAAATTTAGCAATCGGTAGTACCTATACTTCTCCAATGCACGCCCGACGTATGATTCGATCGAAAACGGTACATCCAATCTATTTAGGATCGATGCATTATGATATAACGTACGATACTTTGAAGTCGAATGCGCAGAGGATTGTATATGATGATGAGTTGCAAATGCACATATTAAGGGGTCCGTTGCATTTCCAACGGCGCGCAATACTGGGCGCGTTAAAGTTTGGAGTTAAGGTTCTTGGTGATAAAATTGATGTCCCGCTCTTCCTAAAAAACGCG
>CAQ77227
---------------------ATGGGTAAAATCATCAAATCACTAAGCCGTTTCGGCAAGAAGGTTGGGAACGCGTTAACGTCTAATACAGCGAAGAAAATCTATAGCACCATAGGGAAGGCGGCGGAAAGGTTCGCGGAGAGTGAGATTGGGTCCGCGGCAATTGATGGACTAGTTCAAGGTAGCGTTCACTCAATCATGACCGGGGAGTCATATGGCGAATCGGTGAAACAAGCTGTGCTGCTGAACGTTCTGGGGGCGGGGGACGAGATTCCTGATCCGTTAAGCCCAGGGGAACGCGGCATCCAGATGAAGATCAAGGAGATTGAAGAAGAGCAGAGAAACGAATTGGTAAGGCTGAAGCATGGGAAGGAGATTACAAAGAAATTTGGTGAAGAACTAGAGGAGATATATCAATTTATGAATGGTGAGGTGAAGGATGAGGAAGAGCAGGAAGAGCAATATAAAGTGCTATGTAAGGCGGTTAACTCGTACGAGAAATTACTTATAGCTGAAAATGACAAGATGCACATATTAGCTCGTGCATTACAGAGGGAGGCAGCTGAAAGGACTGAAGCTGAATCAACAATGGTTAAAGAGTACAGGCAGAAAATTGATGCACTAAAGGCCGCCATCGAAATCGAACGGGATGGGATGCAGGAGGAAGCGATTCAAGAAATTGCTGGAATGACAGCGGATGTGTTGGAAGCGGCTTCAGAGGAAGTACCTTTAGTTGGTTCGGGGATGGCGACCGCGATTGCAACAGGAAGAGCGATCGAGGGCGCGTATAAACTAAAAAAGGTGATAAACGCATTAAGTGGAATTGATTTATCTCATTTGCGTACACCGAAGATAGAACCTACGATGGTTGCGACTACGTTGGAACAT---AGATTTGAAGATATACCAGACAAAAAACTTGCTATGAGCATTCTAGCCAAAAATAACGCGATAACGGCAAACACGAGAGAGATCCAGCATATTAAAGAGGAGATTTTACCAAAGTTCAAGAAGGTAATGGATGAAGAAAAAGAG---CTTGAAGGAATTGATGATAAGAAGATCCACCCAAGAGTAATGATGAGGTTCAAAGTGCCACGGTCGCAACAGCCGCAAATACACATATATAGTGCACCATGGGACTCAGATGATGTTTTCTTCTTTCATTGTATTTCACATTTCCATGCCAATGAATCTTTCTTCTTAGGTTTTGATTTAGGAATCGATGTAGTTCATTTTGAGGATTTGGCGGCCCATTGGCACGCTTTAGGCGCGGCGCAGGAAGCTAAAGGACGTACCTTGAACGAAGCATATCGCGAATTCTTAAATTTAGCAATCGGTAGTACCTATACTTCTCCAATGCACGCCCGACGTATGATTCGATCGAAAACGGTACATCCAATCTATTTAGGATCGATGCATTATGATATAACGTACGATACTTTGAAGTCGAATGCGCAGAGGATTGTATATGATGATGAGTTGCAAATGCACATATTAAGGGGTCCGTTGCATTTCCAACGGCGCGCAATACTGGGCGCGTTAAAGTTTGGAGTTAAGGTTCTTGGTGATAAAATTGATGTCCCGCTCTTCCTAAAAAACGCG
>ACJ06229
---------------------ATGGGGAAAATCATAAAGTCCCTAAGCCGATTCGGAAAGAAAGTTGGAAACGCCTTAACATCAAACACAGCAAAAAAGATTTATAGCACAATTGGAAAAGCGGCTGAACGATTTGCAGAAAGTGAAATCGGCTCAGCGGCTATTGATGGGTTAGTTCAGGGGAGTGTACATTCGTTGATGACGGGAGAGTCTTACGGCGAGTCGGTAAAACAAGCTGTGCTATTAAATGTAATGGGAAGTGGTGAAGAGCTTCCAGATCCACTAAGTCCGGGTGAACGTGGAATGCAGACAAAGATCCGTGAATTGGAGGATGAACAGCGTAATGAGTTGATTCGGTTGAAGTATAATGATAAGATAAAGCAAAAATTTGGGAAAGAATTAGAAGAGGTATATGAGTTTATGAATGGGGTTGCGAAGCAGGAGGAAGACGAAGAGAAACATTATGATGTTCTCAAAAAAGCGGTAAACTCGTACGATAAAATCTTAACCGAGGAGGAAAAACAAATGAGGATTTTAGCAACAGCGTTACAAAAGGAGGTGAAGGAGCGGACGGGGACGGAGGCCGTCATGGTAAAAGAGTATCGAAATAAGATCGATGCGTTAAAAGAGGCCATAGAGGTAGAGCGTGATGGAATGCAGGAAGAGGCGATTCAGGAGATAGCTGGAATGACGGCGGACGTATTGGAGGCGGCTTCGGAGGAAGTGCCACTAATAGGTGCGGGGATGGCGACAGCTGTAGCTACAGGTAGGGCCATCGAAGGAGCTTACAAATTAAAGAAGGTTATAAACGCTCTCAGCGGAATCGATTTGACTCACTTAAGAACACCGAAGATTGAGCCTACGATAGTATCGACTGTGTTGGATCAT---AAGTTTAAGGATATTCCTGATGAGATGCTCGCGGTAAGCGTTTTATCAAAGAATAGAGCCATCGAAGAGAACCATAAAGAGATTATACATCTTAAGAACGAGATATTGCCTAGATTTAAGAAGGCGATGGACGAGGAGAAGGAG---ATATGTGGAATCGAAGACAAAAAGATACATCCGAAAGTCATGATGAAATTCAAAATTCCGCGAACTCAACAGCCCCAAATCCATATATATAGTGCACCGTGGGATTCCGACGACGTTTTCTTTTTTCATTGTATATCGCATCACCACGCGAATGAATCATTTTTTATTGGATTTGACTTAGGCATCGATCTGGTTCACTACGAAGATTTGACTGCTCATTGGCACGCTTTGGGTGCGGCGCAGGCGGCGGTTGGGAGGAGTCTGAATGAAGTGTACAAAGAATTTTTGAACCTAGCGATTAATAACACGTATAGCTCGCAAATGCACGCTCGGAGGATGATACGGTCGAAGACTGTACACCCCATATATCTAGGCTCACTCCATTATGATATTTCGTTTTCGACATTACGGAGCAATGCGCAGAGAATTGTGTATGATGAGGAATTACAGATGCACATATTGAGGGGACCACTACATTTCCAAAGGCGGGCGATACTAGGCGCGATAAAACATGGAGTTAAAATCTTAGGGACGGAGGTTGATATCCCACTCTTCTTAAGAAATGCC
>ACJ06704
---------------------ATGGGAAAGATCATTAGATCGCTAAGTCGTTTCGGAAAGAAGGTGGGAAGTGCGCTAACATCGAATACAGCGAAAAAGATTTATGCGACAATTGGAAGGGCAGCAGAACGTTTAGCCGAGAGTGAGATCGGATCGGCGACAATAGACGGATTATTACAGGGTAGCGTACACTCGCTCGTAACTGGAGAATCATACGGCGAGTCAGTGAAACAAGCAGTATTATTAAACGTATTAGGTACTGGAGAGGAGTTGCCGGACCCTCTAAGTCCAGGAGAGCGTGGATTGCAAGTTAAGCTAAAGGAGCTGGAAGATGAGCAGAGAAATGACCTAGTTCGGTTAAGATATGGCGAACAGATTAGAGCCAAGTTTGGGGCCGAGCTGGATGAGATCTATCAATTTATGACTAGCGCGATCAGAAATGATGGAGAAGCGAAGGAAGAGTATGAGATACTAAATAAGGCTATCAACTCATATGAGAAGATACTCAAGGCAGAGGAGACGCAAATCTCAACCCTAGCACGCGCACTACAGCGTGAGGCATCTGAAAGAAGCGAAAATGAGATTACGATGGTGAAGGAGTATAGGCAAAAAATCGATGCTTTAAGGGATGCAATAGAAGTTGAACGTGATGGTATGCAGGAGGAAGCGATTCAGGAAATTGCAGGGATGACAGCGGATGTTCTTGAGGCGACATCAGAAGAAGTGCCCTTGGTTGGGGCGGGCGTGGCGGCGACAATCGCGACGGGACGTGCAATCGAGGGCGCTTACAAATTAAAAAAGGTAATTAGCGCGTTAAGTGGCATCGATTTGTCTCATATGCGCACCCCAAGGGTTGAACCGACAACCCTTGCAACTACGTTAGATCGG---CGGTTCGGCGAGATATCGGACAAAGACCTAGCGATAGGTGTGCTGAACAAGAGGACGTCGGTTCTTGACAATTATAGTGAAATAGCACATATAAAACAGGAAATAATGCCGAGGTTCAAGCGAATTCTAGATGAAGAAAGGAAG---ATTGAGGGTGCTAATAAAAAGTATATACATCCAAGGGTTATGATGAAATTTAAGATTCCAAGGACGCAGCAGCCGCATATTCATATATATTCTGCTCCGTGGGATTCTGATGATGTTTTCTTTTTCCATTGCGTTTCACATCATCACCGAAACGAGTCATTCTTTCTTGGCTTTGATTTGGGAATTGATGTTGTTCATTTTGAAGATTTGGCGAGCCATTGGCATGCTCTAGGTTCAGCGCAGGAGGCGAGTGGTCGGACCCTGACTGAGGCGTACAAAGAGTTCTTAAATTTATCCATTTCAAGTGCGTTTAGTTCACCAATACATGCAAAGCGCATGATTAGATCACGAACCGTACACCCCATCTATTTGGGTTCTATGCATTATGATGTAACGTATGAAGTATTGAAAAATAACGCCCAGAGAATTGTATACGATGATGAGCTGCAGATGCACATACTACGGGGACCACTGCACTTCCAAAGACGCGCAATCCTGGGGGCACTAAAGTTTGGCGTTAAGATATTAGGCGAGAAAATCGATATTTCCCTCTTCTTACGAAATGCC
>CAM57247
---------------------ATGGGGAAAATCATAAAGTCCCTAAGCCGATTCGGAAAGAAAGTTGGAAACGCCTTAACATCAAACACAGCAAAAAAGATTTATAGCACAATTGGAAAAGCGGCTGAACGATTTGCAGAAAGTGAAATCGGCTCAGCGGCTATTGATGGGTTAGTTCAGGGGAGTGTACATTCGTTGATGACGGGAGAGTCTTACGGCGAGTCGGTAAAACAAGCTGTGCTATTAAATGTAATGGGAAGTGGTGAAGAGCTTCCAGATCCACTAAGTCCGGGTGAACGTGGAATGCAGACAAAGATCCGTGAATTGGAGGATGAACAGCGTAATGAGTTGATTCGGTTGAAGTATAATGATAAGATAAAGCAAAAATTTGGGAAAGAATTAGAAGAGGTATATGAGTTTATGAATGGGGTTGCGAAGCAGGAGGAAGACGAAGAGAAACATTATGATGTTCTCAAAAAAGCGGTAAACTCGTACGATAAAATCTTAACCGAGGAGGAAAAACAAATGAGGATTTTAGCAACAGCGTTACAAAAGGAGGTGAAGGAGCGGACGGGGACGGAGGCCGTCATGGTAAAAGAGTATCGAAATAAGATCGATGCGTTAAAAGAGGCCATAGAGGTAGAGCGTGATGGAATGCAGGAAGAGGCGATTCAGGAGATAGCTGGAATGACGGCGGACGTATTGGAGGCGGCTTCGGAGGAAGTGCCACTAATAGGTGCGGGGATGGCGACAGCTGTAGCTACAGGTAGGGCCATCGAAGGAGCTTACAAATTAAAGAAGGTTATAAACGCTCTCAGCGGAATCGATTTGACTCACTTAAGAACACCGAAGATTGAGCCTACGATAGTATCGACTGTGTTGGATCAT---AAGTTTAAGGATATTCCTGATGAGATGCTCGCGGTAAGCGTTTTATCAAAGAATAGAGCCATCGAAGAGAACCATAAAGAGATTATACATCTTAAGAACGAGATATTGCCTAGATTTAAGAAGGCGATGGACGAGGAGAAGGAG---ATATGTGGAATCGAAGACAAAAAGATACATCCGAAAGTCATGATGAAATTCAAAATTCCGCGAACTCAACAGCCCCAAATCCATATATATAGTGCACCGTGGGATTCCGACGACGTTTTCTTTTTTCATTGTATATCGCATCACCACGCGAATGAATCATTTTTTATTGGATTTGACTTAGGCATCGATCTGGTTCACTACGAAGATTTGACTGCTCATTGGCACGCTTTGGGTGCGGCGCAGGCGGCGGTTGGGAGGAGTCTGAATGAAGTGTACAAAGAATTTTTGAACCTAGCGATTAATAACACGTATAGCTCGCAAATGCACGCTCGGAGGATGATACGATCGAAGACTGTACACCCCATATATCTAGGCTCACTCCATTATGATATTTCGTTTTCGACATTACGGAGCAATGCGCAGAGAATTGTGTATGATGAGGAATTACAGATGCACATATTGAGGGGACCACTACATTTCCAAAGGCGGGCGATACTAGGCGCGATAAAACATGGAGTTAAAATCTTAGGGACGGAGGTTGATATCCCACTCTTCTTAAGAAATGCC
>ACB59234
---------------------ATGGGTAAAGTCATACGGTCCTTAAGCCGATTTGGCAAGAAGGTGGGCAACGCGTTAACCTCTAATACCGCAAAAAAGATCTATAGTACAATCGGAAAAGCGGCGGAACGATTCGCTGAGAGTGAGATAGGTTCAGCGGCGATCGATGGATTGGTACAGGGGAGCGTACATTCAATCATAACGGGCGAATCTTACGGCGAATCTGTGAAACAAGCTGTGTTGTTAAATGTGTTGGGGAGTGGTGAGGAAATTCCTGATCCGCTAAGCCCAGGAGAGCGGGGGATACAAGCTAAGTTGAAAGAGTTAGAGGATGAGCAACGTAATGAATTAGTTCGCTTGAAATATAATGATAAGATTAAGGAGAAATTTGGAAAAGAGCTTGAGGAGGTGTACAATTTTATGAATGGGGAGGCGAATGCTGAGATTGAAGATGAGAAGCAGTTTGATATATTGAACAGGGCGGGGACCTCGTATAACAAAATCCTTACGGAAGAAGATCTACAGATGCGCCGGCTAGCTACGGCGTTACAGAAAGAGATCGGAGAAAGAACACATGCGGAGACGGTCATGGTAAAAGAATACCGAGATAAAATTGACGCTTTAAAAAATGCGATTGAGGTAGAAAGAGATGGCATGCAAGAGGAGGCAATACAGGAGATTGCGGGGATGACCGCAGATGTGTTAGAGGCGGCATCGGAGGAGGTTCCGCTGATTGGTGCGGGGATGGCTACGGCTGTAGCGACAGGAAGAGCTATAGAAGGAGCGTATAAACTCAAAAAGGTGATTAACGCTCTAAGCGGGATCGATCTAACGCATTTGCGCACCCCGAAAATCGAACCTAGTGTTGTTTCAACTATTCTTGAGTAC---CGCACAAAGGAAATTCCTGATAACGCTCTAGCTGTTAGTGTTCTATCAAAAAATCGCGCGATTCAAGAAAACCACAAAGAACTGATGCATATCAAGAATGAGATATTACCTAGGTTTAAGAAAGCGATGGATGAAGAAAAGGAA---ATATGTGGGATAGAAGACAAAGTGATCCACCCGAAGGTCATGATGAAGTTCAAGATTCCGAGAGCTCAACAGCCGCAGATTCATGTATACAGTGCTCCATGGGATTCTGATGATGTGTTCTCCTTTCATTGTATCTCGCACCATCATGCAAATGAGTCGTTCTTTATAGGTTTCGAATCGAGCATTGATTTAGTTCATTATGAAGATCTTACCGCCCATGGGCATGCATTGGGAGCAGCTCAAGCAGCGGCGGGACGTACGTTGACTGAAGCGTATAGAGAATTTTTAAATTTGGCGATCTCAAATGCATTCGGCACGCAAATGCACACGAGAAGATTGGTTAGGTCAAAAACGGTACATCCAATTTATTTAGGTTCCTTGCATTACGATATTTCCTTTTCGGATCTGCGTGGAAACGCTCAGAGAATAGTTTATGATGATGAGCTGCAAATGCACATACTCCGTGGGCCGATACACTTTCAAAGACGTGCAATACTGGGAGCTTTGAAATTTGGATGTAAGGTTTTGGGGGACCGTTTAGACGTACCACTCTTCTTACGAAATGCT
>ACB59233
---------------------ATGGGTAAAGTCATACGGTCCTTAAGCCGATTTGGCAAGAAGGTGGGCAACGCGTTAACCTCTAATACCGCAAAAAAGATCTATAGTACAATCGGAAAAGCGGCGGAACGATTCGCTGAGAGTGAGATAGGTTCAGCGGCGATCGATGGATTGGTACAGGGGAGCGTACATTCAATCATAACGGGCGAATCTTACGGCGAATCTGTGAAACAAGCTGTGTTGTTAAATGTGTTGGGGAGTGGTGAGGAAATTCCTGATCCGCTAAGCCCAGGAGAGCGGGGGATACAAGCTAAGTTGAAAGAGTTAGAGGATGAGCAACGTAATGAATTAGTTCGCTTGAAATATAATGATAAGATTAAGGAGAAATTTGGAAAAGAGCTTGAGGAGGTGTACAATTTTATGAATGGGGAGGCGAATGCTGAGATTGAAGATGAGAAGCAGTTTGATATATTGAACAGGGCGGTGACCTCGTATAACAAAATCCTTACGGAAGAAGATCTACAGATGCGCCGGCTAGCTACGGCGTTACAGAAAGAGATCGGAGAAAGAACACATGCGGAGACAGTCATGGTAAAAGAATACCGAGATAAAATTGACGCTTTAAAAAATGCGATTGAGGTAGAAAGAGATGGCATGCAAGAGGAGGCAATACAGGAGATTGCGGGGATGACCGCAGATGTGTTAGAGGCGGCATCGGAGGAGGTTCCGCTGATTGGTGCGGGGATGGCTACGGCTGTAGCGACAGGAAGAGCTATAGAAGGAGCGTATAAACTCAAAAAGGTGATTAACGCTCTAAGCGGGATCGATCTAACGCATTTGCGCACCCCGAAAATCGAACCTAGTGTTGTTTCAACTATTCTTGAGTAC---CGCACAAAGGAAATTCCTGATAACGCTCTAGCTGTTAGTGTTCTATCAAAAAATCGCGCGATTCAAGAAAACCACAAAGAACTGATGCATATCAAGAATGAGATATTACCTAGGTTTAAGAAAGCGATGGATGAAGAAAAGGAA---ATATGTGGGATAGAAGACAAAGTGATCCACCCGAAGGTCATGATGAAGTTCAAGATTCCGAGAGCTCAACAGCCGCAGATTCATGTATACAGTGCTCCATGGGATTCTGATGATGTGTTCTTCTTTCATTGTATCTCGCACCATCATGCAAATGAGTCGTTCTTTTTAGGTTTCGATTTGAGCATTGATTTAGTTCATTATGAAGATCTTACCGCCCATGGGCATGCATTGGGAGCAGCTCAAGCAGCGGCGGGACGTACGTTGACTGAAGCGTATAGAGAATTTTTAAATTTGGCGATCTCAAATGCATTCGGCACGCAAATGCACACGAGAAGATTGGTTAGGTCAAAAACGGTACATCCAATTTATTTAGGTTCCTTGCATTACGATATTTCCTTTTCGGATCTGCGTGGAAACGCTCAGAGAATAGTTTATGATGATGAGCTGCAAATGCACATACTCCGTGGGCCGATACACTTTCAAAGACGTGCAATACTGGGAGCTTTGAAATTTGGATGTAAGGTTTTGGGGGACCGTTTAGACGTACCACTCTTCTTACGAAATGCT
>CAH04360
---------------------ATGGGGAAGATAATTAAATCGCTAAGTAGATTTGGAAAAAAGGTCGGAAATGCATTGTCGTCAAACACAGCGAAGAAAATTTATTCAACCATTGGGAAGGCGGCAGAGCGGTTTGCTGAAAGTGAGATCGGTGCGGCGACAATAGATGGTTTGGTGCAGGGTAGCGTTCATTCCATAATTACGGGTGAATCTTATGGAGAGTCAGTTAAACAGGCGGTTCTCCTCAACGTGTTGGGTACAGGTGAAGAATTACCAGACCCACTGAGCCCTGGCGAGCGTGGTATGCAAACAAAATTAAAAGAATTAGAAGATGAGCAACGAAGTGAACTTGTCCGATTAAAGTATAATAAGGAGATAACAAAAGAGTTTGGGAGGGAGCTAGAGGAAGTTTACGACTTCATGAATGGTGAGGCGAAAGAGGAAGAGGTAGTTCAGGAACAATACTCAATGCTATGCAAAGCAGTAGATTCATACGAGAAAATATTAAAAGCAGAGGACTCGAAAATGGCGATATTGGCGCGCGCGTTGCAGCGAGAGGCTTCAGAGAGAAGTCAAGATGAAATTAAAATGGTAAAGGAATACAGACAGAAGATCGACGCGCTTAAGAATGCGATTGAGATTGAGCGGGATGGAATGCAGGAGGAGGCGATCCAGGAGATCGCCGGAATGACTGCGGACGTCTTAGAAGCAGCATCGGAGGAGGTACCTCTAATCGGCGCGGGCATGGCCGCAGCTGTAGCGACCGGTAGAGCAATAGAGGGCGCATATAAATTGAAGAAAGTTATAAATGCATTAAGCGGGATTGATTTATCGCATATGAGGAGCCCGAAGATTGAGCCCACTATTATCGCCACAACATTAGAGCAT---CGATTTAAAGAGATACCAGATGAGCAGCTAGCGGTAAGTGTGCTGAATAAAAAGACAGCCGTGGCCGATAACTGTAATGAAATTGCGCATATCAAACAGGAGATATTACCAAAGTTTAAGCAGATCATGGATGAGGAGAAAGAG---ATTGAAGGAATAGAAGACAAAGTGATTCATCCGCGAGTGATGATGAGGTTTAAAATTCCTAGAACGCAGCAGCCGCAAATTCACATTTATGCGGCCCCGTGGGATTCTGATGACGTATTTTTCTTTCATTGTGTGTCACACCATCATCGGAATGAATCTTTTTTCTTGGGATTCGATTTAGGAATCGATGTCGTTCACTTTGAAGATTTAACTAGTCATTGGCACGCGTTGGGATTAGCGCAAGAGGTGAGCGGGCGTACGTTAACGGAGGCGTATCGTGAATTTCTCAATCTATCAATCTCACACACGTATAGCAGCGCCATACATGCGAGGCGTATGATCAGGTCGCGGGCAGTACACCCTATTTTTCTAGGATCGATGCATTATGATATCACGTATGAAGCTTTAAAGAATAATGCGCAGAGAATAGTTTATGATGAGGAGCTGCAAATGCATATTCTAAGAGGGCCTTTGCACTTCCAGCGTCGAGCCATTCTAGGGGCGCTGAAATTTGGAGTTCAAATACTAGGCGATAAAATTGATGTTCCCCTCTTCTTACGAAATGCT
>CAH04359
---------------------ATGGGGAAGATAATTAAATCGCTAAGTAGATTTGGAAAAAAGGTCGGAAATGCATTGTCGTCAAACACAGCGAAGAAAATTTATTCAACCATTGGGAAGGCGGCAGAGCGGTTTGCTGAAAGTGAGATCGGTGCGGCGACAATAGATGGTTTGGTGCAGGGTAGCGTTCATTCCATAATTACGGGTGAATCTTATGGAGAGTCAGTTAAACAGGCGGTTCTCCTCAACGTGTTGGGTACAGGTGAAGAATTACCAGACCCACTGAGCCCTGGCGAGCGTGGTATGCAAACAAAATTAAAAGAATTAGAAGATGAGCAACGAAGTGAACTTGTCCGATTAAAGTATAATAAGGAGATAACAAAAGAGTTTGGGAGGGAGCTAGAGGAAGTTTACGACTTCATGAATGGTGAGGCGAAAGAGGAAGAGGTAGTTCAGGAACAATACTCAATGCTATGCAAAGCAGTAGATTCATACGAGAAAATATTAAAAGCAGAGGACTCGAAAATGGCGATATTGGCGCGCGCGTTGCAGCGAGAGGCTTCAGAGAGAAGTCAAGATGAAATTAAAATGGTAAAGGAATACAGACAGAAGATCGACGCGCTTAAGAATGCGATTGAGATTGAGCGGGATGGAATGCAGGAGGAGGCGATCCAGGAGATCGCCGGAATGACTGCGGACGTCTTAGAAGCAGCATCGGAGGAGGTACCTCTAATCGGCGCGGGCATGGCCGCAGCTGTAGCGACCGGTAGAGCAATAGAGGGCGCATATAAATTGAAGAAAGTTATAAATGCATTAAGCGGGATTGATTTATCGCATATGAGGAGCCCGAAGATTGAGCCCACTATTATCGCCACAACATTAGAGCAT---CGATTTAAAGAGATACCAGATGAGCAGCTAGCGGTAAGTGTGCTGAATAAAAAGACAGCCGTGGCCGATAACTGTAATGAAATTGCGCATATCAAACAGGAGATATTACCAAAGTTTAAGCAGATCATGGATGAGGAGAAAGAG---ATTGAAGGAATAGAAGACAAAGTGATTCATCCGCGAGTGATGATGAGGTTTAAAATTCCTAGAACGCAGCAGCCGCAAATTCACATTTATGCGGCCCCGTGGGATTCTGATGACGTATTTTTCTTTCATTGTGTGTCACACCATCATCGGAATGAATCTTTTTTCTTGGGATTCGATTTAGGAATCGATGTCGTTCACTTTGAAGATTTAACTAGTCATTGGCACGCGTTGGGATTAGCGCAAGAGGTGAGCGGGCGTACGTTAACGGAGGCGTATCGTGAATTTCTCAATCTATCAATCTCACACACGTATAGCAGCGCCATACATGCGAGGCGTATGATCAGGTCGCGGGCAGTACACCCTATTTTTCTAGGATCGATGCATTATGATATCACGTATGAAGCTTTAAAGAATAATGCGCAGAGAATAGTTTATGATGAGGAGCTGCAAATGCATATTCTAAGAGGGCCTTTGCACTTCCAGCGTCGAGCCATTCTAGGGGCGCTGAAATTTGGAGTTCAAATACTAGGCGATAAAATTGATGTTCCCCTCTTCTTACGAAATGCT
>CAH04358
---------------------ATGGGTAAGGTCATACAATCCCTAAGCCGTTTTGGCAAAAAAGTAGGTAACGCGTTAACTTCGAACACCGCGAAGAAAATCTACAGTACGATTGGGAGGGCAGCGGAAAGATTCGCTGAAAGTGAAATTGGATCAGCGGCTATAGATGGATTAGTGCAAGGTAGTGTACACTCGATAATAACGGGTGAATCGTATGGTGAATCGGTTAAACAGGCTGTGCTATTAAACGTGCTAGGTAGCGGTGAAGAGATTCCAGATCCACTAAGCCCAGGGGAGCGGGGTATCCAGGCAAAACTCAAAGAGTTGGAAGATGAGCAGCGAAACGAACTTGTTCGTCTGAAGTATAATGACGAAATTAAGAAAAAATTTGGAGAAGAATTGGAACAAGTTTACGATTTCATGAGTGGGGCTGCAAAAGAGGAAGCTGGAGATGAAAAACAATTTGATATTCTGAATAAAGCGGTTAATTCATATAATAAGATATTAGCTGAAGAAGACTTGCAGATGCGGCGACTTGCGACGGCTTTACAGAAAGAAGTGGGCGAGAGGACACGTGTAGAAACTACTATGGTGAAGGAGTATAGGGATAAGATCGATGCTTTACGAAGCGCAATTGAGGTTGAAAGGGATGGAATGCAGGAGGAAGCAATACAAGAGATAGCTGGGATGACCGCCGATGTGTTGGAGGCGGCGTCGGAAGAAGTTCCTCTAATAGGAGCGGGGATGGCGACAGCGGTCGCGACTGGGAGAGCTATCGAGGGAGCATACAAGCTTAAAAAAGTGATAAATGCTCTAAGTGGGATTGATTTAACACATCTACGGACCCCGAAGATAGAACCAACTGTTGTATCCACTATATTAGAACAT---CGTACAAGGGATATCCCGGATAATACGTTGGCGGTAAGCGTTCTATCGAAGAATCGTGTCATACAAGAAAATCATAAGGAACTCATGCATATTAAGGAAGAGATATTGCCACGTTTTAAAAAGGCAATGGACGAAGAGAAGGAA---ATATGTGGAATAGAGGATAAGGTTATACATCCGAAAGTTATGATGAAATTTAAGATTCCGAGAGCACAACAACCACATATTCATATTTATAGCGCGCCATGGGACTCAGATGACGTGTTTTTCTTTCATTGCGTCTCGCACCACCATATGAACGAATCATTTTTCTTAGGATTTGATCTGAGCATTGATTTGGTTCACTATGAAGATCTGACAGCTCATTGGCACGCTTTGGGCGCAGCGCAGATGGCGGTAGGACGCACGCTAACTGAAGCGTATAAGGAGTTTCTTAACCTGGCGATTTCTAACGCCTACGGCACACATATGCATACGAGACGTTTGATCAGATCGAAGACCGTACACCCAATTTACCTGGGATCGCTTCACTATGATATTTCGTTCGCGGATTTGCGAGGGAATGCTCAACGGATTGTGTATGATGACGAATTACAGATGCATATACTACGTGGGCCGCTCCATTTTCAGAGGCGAGCAATATTAGGTGCGTTGAAATTCGGATGCAAAATACTTGGGGATCGATTGGACGTACCACTCTTCTTACGAAATGCT
>CAH04357
---------------------ATGGGTAAAGTCATACGATCTCTGAGTAGATTCGGGAAGAAAGTAGGTAGCGCACTCACATCAAATGCGGCTAAAAAGATTTATAGTACAATAGGCAAAGCAGCTGAAAGATTCGCGGAAAGTGAAATTGGTTCAGCGGCGATTGATGGCTTAGTGCAGGGTAGCGTACATTCAATATTGACAGGCGAGTCTTACGGCGAATCGGTTAAACAGGCAGTCCTACTGAATGTTCTAGGTAGTGGTGAGGAGATTCCGGACCCGTTGAGCCCGGGTGAGCAAGGTATGCAAACTAAGTTAAAAGAGTTAGAAGAGGAACAAAGGAATGAGCTAGTGCGATTGAAGTATAACGATAAAATTAAAGAAAAATTTGGAGAAGAGCTGGAGCAGGTGTATGAGTTTATGAACGGTGCGGCGAAGGAAGAAGTCGGAGATGAGAAGCAGTTTGATATCTTAAGTAAGGCAGTTAATTCATACAATAAGATATTAACCGAAGAAGACCAACAAATGCGTCGACTTGCGATTGCTCTACAGAAAGAGATTGGTGAGAGGACACATGTAGAAACAGCTATGGTAAAAGAATATCGGAATAAGATCGACGCTCTTAAAAGTGCAATAGAGATTGAAAGAGACGGCATGCAGGAAGAGGCGATACAAGAAATAGCGGGGATGACTGCTGATGTGTTAGAGGCAGCATCTGAGGAGGTGCCCCTAATCGGAGCGGGTATGGCGACAGCCGTCGCAACGGGAAGAGCGATTGAGGGGGCGTATAAGTTGAAGAAAGTAATTAATGCATTAAGCGGGATAGATCTAACACATTTGCGTACGCCGAAAATTGAACCGAGTGTAGTTTCTACGATTTTGGAGTAT---CGTGCAAAGGACATTCCAGACAATGCACTCGCGGTCAGCGTGTTGTCGAAGAATCGTGCAATTCAAGAAAACCATAAGGAGTTAATGCATATTAAAGATGAAATTTTACCGCGTTTTAAGAAGGCAATGGACGAGGAGAAAGAG---ATATGTGGAATTGAGGATAAAACAATACATCCTAAAGTGATGATGAAATTTAAGATCCCGAGGTCACAGCAACCGCAAATTCATATTTATACGGCGCCATGGGATTCTGATGATGTATTCTTCTTCCATTGTATTTCACATCATCATGCGAATGAATCATTTTTTATAGGATTCGATCTGAGTATCGACTTAGTTCACTATGAGGATTTAACGGCTCATTGGCATGCATTGGGAGCGGCTCAGATGGCTGTAGGACGTACGTTAACCGAAGCGTATAAAGAATTCTTAAAACTGGCTATTTCTAGTACATATGGAACACAAATGCATACTCGAAGGTTGATTAGGTCGAAAACGGTGCATCCGATTTATTTGGGATCTCTCCACTATGACATCTCTTTCGCTGATCTACGAGGGAACGCTCAACGTATCGTATACGATGACGAATTACAGATGCACATTTTGCGCGGTCCGCTACATTTCCAGAGACGAGCTATATTAGGCGCGTTAAAGTTTGGGTGCCAGATACTTGGAGATCGGTTGGACGTGCCCCTCTTCTTA---------
>CAH04355
---------------------ATGGGTAAAGTCATACGATCTCTGAGTAGATTCGGGAAGAAAGTAGGTAGCGCACTCACATCAAATGCGGCTAAAAAGATTTATAGTACAATAGGCAAAGCAGCTGAAAGATTCGCGGAAAGTGAAATTGGTTCAGCGGCGATTGATGGCTTAGTGCAGGGTAGCGTACATTCAATATTGACAGGCGAGTCTTACGGCGAATCGGTTAAACAGGCAGTCCTACTGAATGTTCTAGGTAGTGGTGAGGAGATTCCGGACCCGTTGAGCCCGGGTGAGCAAGGTATGCAAACTAAGTTAAAAGAGTTAGAAGAGGAACAAAGGAATGAGCTAGTGCGATTGAAGTATAACGATAAAATTAAAGAAAAATTTGGAGAAGAGCTGGAGCAGGTGTATGAGTTTATGAACGGTGCGGCGAAGGAAGAAGTCGGAGATGAGAAGCAGTTTGATATCTTAAGTAAGGCAGTTAATTCATACAATAAGATATTTACCGAAGAAGACCAACAAATGCGTCGACTTGCGATTGCTCTACAGAAAGAGATTGGTGAGAGGACACATGTAGAAACAGCTATGGTAAAAGAATATCGGAATAAGATCGACGCTCTTAAAAGTGCAATAGAGATTGAAAGAGACGGCATGCAGGAAGAGGCGATACAAGAAATAGCGGGGATGACTGCTGATGTGTTAGAGGCAGCATCTGAGGAGGTGCCCCTAATCGGAGCGGGTATGGCGACAGCCGTCGCAACGGGAAGAGCGATTGAGGGGGCGTATAAGTTGAAGAAAGTAATTAATGCATTAAGCGGGATAGATCTAACACATTTGCGTACGCCGAAAATTGAACCGAGTGTAGTTTCTACGATTTTGGAGTAT---CGTGCAAAGGACATTCCAGACAATGCACTCGCGGTCAGCGTGTTGTCGAAGAATCGTGCAATTCAAGAAAACCATAAGGAGTTAATGCATATTAAAGATGAAATTTTACCGCGTTTTAAGAAGGCAATGGACGAGGAGAAAGAG---ATATGTGGAATTGAGGATAAAACAATACATCCTAAAGTGATGATGAAATTTAAGATCCCGAGGTCACAGCAACCGCAGATTCATATTTATACGGCGCCATGGGATTCTGATGATGTATTCTTCTTCCATTGTATTTCACATCATCATGCGAATGAATCATTTTTTATAGGATTCGATCTGAGTATCGACTTAGTTCACTATGAGGATTTAACGGCTCATTGGCATGCATTGGGAGCGGCTCAGATGGCTGTAGGACGTACGTTAACCGAAGCGTATAAAGAATTCTTAAAACTGGCTATTTCTAGTACATATGGAACACAAATGCATACTCGAAGGTTGATTAGGTCGAAAACGGTGCATCCGATTTATTTGGGATCTCTCCACTATGACATCTCTTTCGCTGATCTACGAGGGAACGCTCAACGTATCGTATACGATGACGAATTACAGATGCACATTTTGCGCGGTCCGCTACATTTCCAGAGACGAGCTATATTAGGCGCGTTAAAGTTTGGGTGCCAGATACTTGGAGATCGGTTGGACGTGCCCCTCTTCTTA---------
>CAH04354
---------------------ATGGGTAAAGTCATACGATCTCTAAGCCGATTCGGCAAAAAGGTGGGTAACGCACTGACATCCAATACGGCGAAGAAAATATATAGCACGATCGGGAAGGCGGCCGAAAGATTTGCAGAAAGTGAAATCGGGTCAGCTGCAATCGATGGGCTTGTACAAGGAAGTGTACATTCAATATTAACAGGTGAATCGTATGGCGAATCCGTTAAACAGGCGGTTCTACTCAACGTTTTGGGCAGTGGTGAAGAGATTCCGGATCCGTTAAGCCCAGGAGAACGAGGGATCCAAGCAAAATTAAGGGAGCTGGAAGATGAACAGAGGAATGAACTTGTACGGTTAAAATACAATGATAAAATAAAAGAGAAATTTGGTGAAGAACTTGAGGAGGTATACGAATTCATGAACGGCGCAGCGAAGGCAGAAGTGGAAGATGAAAAACAATTTGATATACTCAATAAAGCGGTGACCTCATACAACAAGATCTTAACAGAGGAAGATTTGCAAATGAGGCGGTTAGCTAATGCTTTACAGAAGGAAATTGGCGAGAGAACACATGCGGAGACGGTTATGGTGAAAGAATATCGTAATAAAATTGATGCACTAAAGAATGCAATCGAGATTGAGAGGGATGGCATGCAGGAAGAAGCCATACAGGAAATAGCCGGGATGACTGCGGATGTGTTAGAGGCGGCATCAGAAGAGGTCCCTTTGATTGGAGCAGGTATGGCCACCGCAGTAGCGACGGGAAGGGCGATTGAGGGAGCTTATAAGCTCAAAAAAGTCATCAACGCCTTGAGCGGAATTGATTTGACGCACTTGCGCACGCCAAAAATAGAGCCGAGTGTAGTTTCTACTATTTTAGAGTAT---CGCACCAAAGATATTCCCGATAGCGCATTAGCAGTGAGTGTTTTATCGAAGAATCGTGCAATCCAGGAAAATCATAAAGAGCTAGTGCACATAAAGGACGAAATATTACCTCGCTTTAAAAAAGCAATGGATGAAGAAAAAGAA---ATATGCGGAATAGAAGATAAAGTCATACATCCGAAGGTTATGATGAGATTCAAAATTCCAAGAGCTCAACAGCCTCAAATCCACGTGTATAGTGCTCCATGGGATTCAGACGACGTATTCTTCTTTCATTGTATATCGCACCACCACGCCAACGAATCATTCTTCCTTGGTTTTGATTTAAGTATTGACCTAGTTCACTACGAAGACCTCACAGCACATTGGCACGCGTTAGGGGCGGCGCAAATGGCGATGGGACGTACGTTATCCGAGGCATATAAGGAGTTTTTGAATATGGCGATATCGAACTCTTATGGGACGCAAATGCATACAAGAAGATTGGTAAGATCAAAGACGGTGCATCCGATTTACTTGGGTTCTTTACACTATGATATTTCTTTTCCGGATTTACGGGGAAACGCGCAAAAGATAGTATATGATGATGAGTTACAGATGCATATACTACGTGGACCTATACACTTTCAAAGACGAGCGATCCTGGGAGCGTTAAAGTTCGGCTGTAAGGTTTTAGGAGATCGTTTAGACGTACCACTCTTCTTACGAAATGCT
>CAH04353
---------------------ATGGGTAAAGTCATACGATCTCTAAGCCGATTCGGCAAAAAGGTGGGTAACGCACTGACATCCAATACGGCGAAGAAAATATATAGCACGATCGGGAAGGCGGCCGAAAGATTTGCAGAAAGTGAAATCGGGTCAGCTGCAATCGATGGGCTTGTACAAGGAAGTGTACATTCAATATTAACAGGTGAATCGTATGGCGAATCCGTTAAACAGGCGGTTCTACTCAACGTTTTGGGCAGTGGTGAAGAGATTCCGGATCCGTTAAGCCCAGGAGAACGAGGGATCCAAGCAAAATTAAGGGAGCTGGAAGATGAACAGAGGAATGAACTTGTACGGTTAAAATACAATGATAAAATAAAAGAGAAATTTGGTGAAGAACTTGAGGAGGTATACGAATTCATGAACGGCGCAGCGAAGGCAGAAGTGGAAGATGAAAAACAATTTGATATACTCAATAAAGCGGTGACCTCATACAACAAGATCTTAACAGAGGAAGATTTGCAAATGAGGCGGTTAGCTAATGCTTTACAGAAGGAAATTGGCGAGAGAACACATGCGGAGACGGTTATGGTGAAAGAATATCGTAATAAAATTGATGCACTAAAGAATGCAATCGAGATTGAGAGGGATGGCATGCAGGAAGAAGCCATACAGGAAATAGCCGGGATGACTGCGGATGTGTTAGAGGCGGCATCAGAAGAGGTCCCTTTGATTGGAGCAGGTATGGCCACCGCAGTAGCGACGGGAAGGGCGATTGAGGGAGCTTATAAGCTCAAAAAAGTCATCAACGCCTTGAGCGGAATTGATTTGACGCACTTGCGCACGCCAAAAATAGAGCCGAGTGTAGTTTCTACTATTTTAGAGTAT---CGCACCAAAGATATTCCCGATAGCGCATTAGCAGTGAGTGTTTTATCGAAGAATCGTGCAATCCAGGAAAATCATAAAGAGCTAGTGCACATAAAGGACGAAATATTACCTCGCTTTAAAAAAGCAATGGATGAAGAAAAAGAA---ATATGCGGAATAGAAGATAAAGTCATACATCCGAAGGTTATGATGAGATTCAAAATTCCAAGAGCTCAACAGCCTCAAATCCACGTGTATAGTGCTCCATGGGATTCAGACGACGTATTCTTCTTTCATTGTATATCGCACCACCACGCCAACGAATCATTCTTCCTTGGTTTTGATTTAAGTATTGACCTAGTTCACTACGAAGACCTCACAGCACATTGGCACGCGTTAGGGGCGGCGCAAATGGCGATGGGACGTACGTTATCCGAGGCATATAAGGAGTTTTTGAATATGGCGATATCGAACTCTTATGGGACGCAAATGCATACAAGAAGATTGGTAAGATCAAAGACGGTGCATCCGATTTACTTGGGTTCTTTACACTATGATATTTCTTTTCCGGATTTACGGGGAAACGCGCAAAAGATAGTATATGATGATGAGTTACAGATGCATATACTACGTGGACCTATACACTTTCAAAGACGAGCGATCCTGGGAGCGTTAAAGTTCGGCTGTAAGGTTTTAGGAGATCGTTTAGACGTACCACTCTTCTTACGAAATGCT
>CAA39042
ATGTTCTCCTACTCGCAGAAGATGGGGAAGATAATTAAATCGCTAAGTAGATTTGGGAAGAAGGTTGGAAATGCATTGACGTCAAACACAGCGAAGAAGATTTATTCAACCATTGGGAAAGCAGCGGAACGATTTGCTGAAAGCGAAATCGGTGCGGCAACAATAGACGGTTTGGTGCAGGGCAGTGTCCATTCCATAATTACAGGTGAATCGTATGGAGAGTCAGTTAAACAAGCAGTTCTTCTCAACGTGTTAGGTACAGGTGAAGAGTTACCAGACCCTCTGAGCCCCGGCGAACGTGGTATCCAAACGAAAATAAAGGAATTAGAAGATGAGCAGCGAAATGAACTTGTTCGATTGAAGTATAACAAAGAGATAACAAAGGAGTTTGGGAAGGAGTTAGAGGAAGTCTACGACTTCATGAATGGCGAGGCGAAGGAGGAGGAAGTGGTTCAGGAACAATACTCAATGTTATGCAAAGCAGTGGATTCTTACGAGAAAATATTAAAGGCAGAGGACTCGAAAATGGCAATGTTGGCACGCGCACTGCAGCGGGAGGCTTCAGAGAGAAGTCAGGACGAGATCAAAATGGTAAAGGAGTACAGACAGAAGATTGATGCGCTTAAAAATGCGATCGAGATTGAACGAGACGGAATGCAGGAGGAGGCGATCCAGGAGATTGCTGGAATGACCGCTGACGTCTTAGAAGCGGCTTCGGAGGAGGTGCCCTTAATCGGCGCAGGTATGGCCACTGCTGTAGCAACCGGCAGGGCAATAGAAGGCGCATATAAATTGAAGAAAGTTATAAATGCGTTAAGTGGAATCGATTTGTCGCATATGAGGAGTCCAAAGATTGAACCAACTATTATCGCTACAACATTGGAGCAC---CGATTTAAAGAGATACCAGATGAGCAGCTAGCAGTAAGTGTGTTGAATAAGAAGACAGCCGTAACCGATAACTGCAATGAAATCGCGCATATTAAACAAGAAATATTACCAAAGTTTAAGCAGATTATGGATGAGGAGAAGGAG---ATTGAAGGAATAGAGGACAAAGTGATTCATCCGCGGGTGATGATGAGGTTCAAGATTCCTAGAACGCAGCAGCCGCAAATCCACATTTATGCGGCTCCGTGGGATTCTGATGACGTGTTTTTCTTTCATTGCGTTTCACACCATCATCGGAATGAATCCTTCTTCTTGGGATTTGATTTAGGAATCGATGTCGTTCACTTTGAAGACTTAACCAGCCATTGGCACGCATTAGGGTTAGCGCAAGAGGCGAGCGGGCGTACGTTAACGGAGGCGTATCGTGAATTTCTCAATCTATCAATTTCAAGCACGTATAGTAGTGCGATACATGCGAGACGCATGATCAGGTCACGAGCAGTACATCCGATCTTTTTAGGATCAATGCACTACGATATTACATATGAAGCTTTAAAGAATAATGCGCAGAGAATAGTCTATGATGAGGAACTGCAAATGCATATTCTAAGGGGACCTTTGCACTTTCAACGCCGAGCCATTCTGGGAGCGCTGAAATTTGGAGTTAAAATATTAGGCGATAAAATTGATGTTCCCCTCTTCTTACGAAATGCA
>CAA39043
---------------------ATGGGGAAGATAATTAAATCGCTAAGTAGATTTGGGAAGAAGGTTGGAAATGCATTGACGTCAAACACAGCGAAGAAGATTTATTCAACCATTGGGAAAGCAGCGGAACGATTTGCTGAAAGCGAAATCGGTGCGGCAACAATAGACGGTTTGGTGCAGGGCAGTGTCCATTCCATAATTACAGGTGAATCGTATGGAGAGTCAGTTAAACAAGCAGTTCTTCTCAACGTGTTAGGTACAGGTGAAGAGTTACCAGACCCTCTGAGCCCCGGCGAACGTGGTATCCAAACGAAAATAAAGGAATTAGAAGATGAGCAGCGAAATGAACTTGTTCGATTGAAGTATAACAAAGAGATAACAAAGGAGTTTGGGAAGGAGTTAGAGGAAGTCTACGACTTCATGAATGGCGAGGCGAAGGAGGAGGAAGTGGTTCAGGAACAATACTCAATGTTATGCAAAGCAGTGGATTCTTACGAGAAAATATTAAAGGCAGAGGACTCGAAAATGGCAATGTTGGCACGCGCACTGCAGCGGGAGGCTTCAGAGAGAAGTCAGGACGAGATCAAAATGGTAAAGGAGTACAGACAGAAGATTGATGCGCTTAAAAATGCGATCGAGATTGAACGAGACGGAATGCAGGAGGAGGCGATCCAGGAGATTGCTGGAATGACCGCTGACGTCTTAGAAGCGGCTTCGGAGGAGGTGCCCTTAATCGGCGCAGGTATGGCCACTGCTGTAGCAACCGGCAGGGCAATAGAAGGCGCATATAAATTGAAGAAAGTTATAAATGCGTTAAGTGGAATCGATTTGTCGCATATGAGGAGTCCAAAGATTGAACCAACTATTATCGCTACAACATTGGAGCAC---CGATTTAAAGAGATACCAGATGAGCAGCTAGCAGTAAGTGTGTTGAATAAGAAGACAGCCGTAACCGATAACTGCAATGAAATCGCGCATATTAAACAAGAAATATTACCAAAGTTTAAGCAGATTATGGATGAGGAGAAGGAG---ATTGAAGGAATAGAGGACAAAGTGATTCATCCGCGGGTGATGATGAGGTTCAAGATTCCTAGAACGCAGCAGCCGCAAATCCACATTTATGCGGCTCCGTGGGATTCTGATGACGTGTTTTTCTTTCATTGCGTTTCACACCATCATCGGAATGAATCCTTCTTCTTGGGATTTGATTTAGGAATCGATGTCGTTCACTTTGAAGACTTAACCAGCCATTGGCACGCATTAGGGTTAGCGCAAGAGGCGAGCGGGCGTACGTTAACGGAGGCGTATCGTGAATTTCTCAATCTATCAATTTCAAGCACGTATAGTAGTGCGATACATGCGAGACGCATGATCAGGTCACGAGCAGTACATCCGATCTTTTTAGGATCAATGCACTACGATATTACATATGAAGCTTTAAAGAATAATGCGCAGAGAATAGTCTATGATGAGGAACTGCAAATGCATATTCTAAGGGGACCTTTGCACTTTCAACGCCGAGCCATTCTGGGAGCGCTGAAATTTGGAGTTAAAATATTAGGCGATAAAATTGATGTTCCCCTCTTCTTACGAAATGCA
>CAE53025
---------------------ATGGGGAAGATAATCAAATCGCTTAGTCGTTTTGGGAAAAAGGTTGGAAATGCTTTAACATCGAATACAGTGAAAAAGATTTATTCAACGATTGGTAAGGCGGCGGAGCGTTTTGCGGAGAGTGAGATAGGTGCGGCGACGATTGATGGATTAGTGCAGGGAAGCGTTCACTCGATAATAACGGGGGAATCATATGGGGAATCGGTGAAACAGGCGGTCCTACTGAATGTATTGGGTACGGGCGAAGAGCTGCCTGATCCCCTCAGCCCAGGTGAGCGCGGCATGCAGATGAAGATAAAAGAGCTAGAAGATGAGCAACGTAACGAACTTGTGAGGCTTAAATATAATAAAGAGATTACCGAGAAATTTGGCAAAGAGCTTGGAGAGGTGTATGACTTCATGAACGGCGAGGCAAAAGAAGTGGAAGCTGTTGAAGAACAGTATACTATGCTATGCAAGGCCGTCGATTCTTATGAGAAAATTCTGAAGGAAGAGGACTCAAAGATGGCTATTTTGGCACGAGCGTTACAGCGAGAAGCAGCAGAAAGAAGTGAAGATGAAATCAAAATGGTGAAAGAGTATAGACAAAAGATTGATGCACTCAAGAGCGCGATAGAGATTGAGCGTGACGGGATGCAGGAGGAAGCTATACAAGAGATCGCTGGAATGACAGCGGACGTGTTAGAAGCAGCATCAGAAGAAGTGCCATTGATAGGTGCTGGCATGGCAACGGCCGTCGCGACGGGGCGGGCGATAGAAGGAGCGTATAAATTAAAGAAAGTCATCAATGCACTCAGCGGAATTGATCTTTCACATATGCGAAGCCCTAAGATTGAGCCTACCATTATCGCCACAACTCTCGAACAT---AGGTTTAAAGATATACCTGATGAACAGCTGGCTGTTAGCGTATTAAATAAGAAGACGGCTGTAGCTGATAATTGCAGCGAGATCGCTCATATTAAGCAAGAGATATTACCCAAGTTTAAACAAATAATGAATGAAGAGAAGGAA---ATAGAGGGCATAGAGGATAAAGTTATACACCCGAGAGTAATGATGAGGTTTAAGATCCCACGTACGCAACAGCCTCAAATTCATATCTATGCGGCTCCATGGGATTCAGACGATGTCTTCTTTTTCCACTGTGTGTCCCATCATCATCGGAATGAATCATTCTTCCTCGGCTTTGATCTGGGAATTGATGTAGTTCACTTTGAGGACTTGACCAGCCACTGGCACGCGTTAGGAATGGCACAAGAAGCTAGTGGACGGACTTTAACGGAGGCCTATAGAGAGTTCCTCAATCTTTCGATTTCGAGTACGTTTAGCAGCGCGATACATGCGAGGCGTATGATAAGGTCACGCGCGGTACACCCCATCTTTCTAGGCTCAATGCATTACGATATAACCTATGAAGCTCTGAAGAACAACGCGCAGCGGATAGTTTACGATGATGAATTGCAGATGCATATACTTAGAGGGCCGTTACATTTTCAGCGTCGAGCGATATTGGGTGCGTTAAAATTCGGAGTTAAAATCTTAGGTGATAAAATAGATGTTCCCCTCTTCTTACGGAATGCT
>CAF74878
---------------------ATGGGTAAGGTCATACGATCCCTAAGCCGTTTTGGCAAAAAAGTAGGTAACGCGTTAACTTCGAACACCGCGAAGAAAATCTACAGTACGATTGGGAGGGCAGCGGAAAGATTCGCTGAAAGTGAAGTTGGATCAGCGGCTATAGATGGATTAGTGCAAGGTAGTGTACACTCGATAATAACGGGTGAATCGTATGGTGAATCGGTTAAACAGGCTGTGCTATTAAACGTGCTAGGTAGCGGTGAAGAGATTCCAGATCCACTAAGCCCAGGGGAGCGGGGTATCCAGGCAAAACTCAAAGAGTTGGAAGATGAGCAGCGAAACGAACTTGTTCGTCTGAAGTATAATGACGAAATTAAGAAAAAATTTGGAGAAGAATTGGAACAAGTTTACGATTTCATGAGTGGGGCTGCAAAAGAGGAAGCTGGAGATGAAAAACAATTTGATATTCTGAATAAAGCGGTTAATTCATATAATAAGATATTAGCTGAAGAAGACTTGCAGATGCGGCGACTTGCGACGGCTTTACAGAAAGAAGTGGGCGAGAGGACACGTGTAGAAACTACTATGGTGAAGGAGTATAGGGATAAGATCGATGCTTTACGAAGCGCAATTGAGGTTGAAAGGGATGGAATGCAGGAGGAAGCAATACAAGAGATAGCTGGGATGACCGCCGATGTGTTGGAGGCGGCGTCGGAAGAAGTTCCTCTAATAGGAGCGGGGATGGCGACAGCGGTCGCGACTGGGAGAGCTATCGAGGGAGCATACAAGCTTAAAAAAGTGATAAATGCTCTAAGTGGGATTGATTTAACACATCTACGGACCCCGAAGATAGAACCAACTGTTGTATCCACTATATTAGAACAT---CGTACAAGGGATATCCCGGATAATACGTTGGCGGTAAGCGTTCTGTCGAAGAATCGTGTCATACAAGAAAATCATAAGGAACTCATGCATATTAAGGAAGAGATATTGCCACGTTTTAAAAAGGCAATGGACGAAGAGAAGGAA---ATATGTGGAATAGAGGATAAGGTTATACATCCGAAAGTTATGATGAAATTTAAGATTCCGAGAGCACAACAACCACATATTCATATTTATAGCGCGCCATGGGACTCAGATGACGTGTTTTTCTTTCATTGCGTCTCGCACCACCATATGAACGAATCATTTTTCTTAGGATTTGATCTGAGCATTGATTTGGTTCACTATGAAGATCTGACAGCTCATTGGCACGCATTGGGCGCAGCGCAGATGGCGGTAGGACGCACGCTAACTGAAGCGTATAAGGAGTTTCTTAACCTGGCGATTTCTAACGCCTACGGCACACAAATGCATACGAGACGTTTGATCAGATCGAAGACCGTACACCCAATTTACCTGGGATCGCTTCACTATGATATTTCGTTCGCGGATTTGCGAGGGAATGCTCAACGGATTGTGTATGATGACGAATTACAGATGCATATACTACGTGGGCCGCTCCATTTTCAGAGGCGAGCAATATTAGGTGCGTTGAAATTCGGATGCAAAATACTTGGGGATCGATTGGACGTACCACTCTTCTTACGAAATGCT
>CAF74877
---------------------ATGGGTAAGGTCATACGATCCCTAAGCCGATTTGGCAAAAAAGTAGGTAACGCGTTAACTTCGAACACCGCGAAGAAAATCTACAGTACGATTGGGAGGGCAGCGGAAAGATTCGCTGAAAGTGAAATTGGATCAGCGGCTATAGATGGATTAGTGCAAGGTAGTGTACACTCGATAATAACGGGTGAATCGTATGGTGAATCGGTTAAACAGGCTGTGCTATTAAACGTGCTAGGTAGCGGTGAAGAGATTCCAGATCCACTAAGCCCAGGGGAGCGGGGTATCCAGGCAAAACTCAAAGAGTTGGAAGATGAGCAGCGAAACGAACTTGTTCGTCTGAAGTATAATGACGAAATTAAGAAAAAATTTGGAGAAGAATTGGAACAAGTTTACGATTTCATGAGTGGGGCTGCAAAAGAGGAAGCTGGAGATGAAAAACAATTTGATATTCTGAATAAAGCGGTTAATTCATATAATAAGATATTAGCTGAAGAAGACTTGCAGATGCGGCGACTTGCGACGGCTTTACAGAAAGAAGTGGGCGAGAGGACACGTGTAGAAACTACTATGGTGAAGGAGTATAGGGATAAGATCGATGCTTTACGAAGCGCAATTGAGGTTGAAAGGGATGGAATGCAGGAGGAAGCAATACAAGAGATAGCTGGGATGACCGCCGATGTGTTGGAGGCGGCGTCGGAAGAAGTTCCTCTAATAGGAGCGGGGATGGCGACAGCGGTCGCGACTGGGAGAGCTATCGAGGGAGCATACAAGCTTAAAAAAGTGATAAATGCTCTAAGTGGGATTGATTTAACACATCTACGGACCCCGAAGATAGAACCAACTGTTGTATCCACTATATTAGAACAT---CGTACAAGGGATATCCCGGATAATACGTTGGCGGTAAGCGTTCTATCGAAGAATCGTGTCATACAAGAAAATCATAAGGAACTCATGCATATTAAGGAAGAGATATTGCCACGTTTTAAAAAGGCAATGGACGAAGAGAAGGAA---ATATGTGGAATAGAGGATAAGGTTATACATCCGAAAGTTATGATGAAATTTAAGATTCCGAGAGCACAACAACCACATATTCATATTTATAGCGCGCCATGGGACTCAGATGACGTGTTTTTCTTTCATTGCGTCTCGCACCACCATATGAACGAATCATTTTTCTTAGGATTTGATCTGAGCATTGATTTGGTTCACTATGAAGATCTGACAGCTCATTGGCACGCATTGGGCGCAGCGCAGATGGCGGTAGGACGCACGCTAACTGAAGCGTATAAGGAGTTTCTTAACCTGGCGATTTCTAACGCCTACGGCACACAAATGCATACGAGACGTTTGATCAGATCGAAGACCGTACACCCAATTTACCTGGGATCGCTTCACTATGATATTTCGTTCGCGGATTTGCGAGGGAATGCTCAACGGATTGTGTATGATGACGAATTACAGATGCATATACTACGTGGGCCGCTCCATTTTCAGAGGCGAGCAATATTAGGTGCGTTGAAATTCGGATGCAAAATACTTGGGGATCGATTGGACGTACCACTCTTCTTACGAAATGCT
>CAF74876
---------------------ATGGGTAAAGTCATACGATCCCTAAGTCGGTTTGGTAAGAAAGTTGGAAATGCGCTAACGTCGAATACAGCAAAAAAGATTTACAGCACGATTGGAAAGGCGGCTGAACGGTTTGCAGAAAGTGAAATCGGGTCCGCAGCGATAGATGGCTTAGTGCAAGGGAGCGTTCATTCAATAATAACTGGTAAATCATATGGGGAGTCAGTAAAGCAAGCGGTGTTATTAAATGTTTTAGGAAGTGGTGAGGAAATTCCTGACCCATTGAGCCCAGGCGAACGTGGAATTCAAACGAAGTTAAGAGAATTAGAGGATGAGCAGAGAAACGAGTTGGTTCGTCTTAAATATAATGATGAAATTAAAAGGAAATTTGGGGAAGAGTTAGAACAAGTTTACGACTTTATGAATGGGGTTGCGAAGGACGAGGAGGGCGAAGAGAAACAGTTTGATATATTGAACAAGGCAGTGAACTCATATGACAAAATCCTAGCGGAGGAAGATACGCAAATGAGGCGTTTGGCGACAGCTCTACAGAAAGAGATTGGAGATAGAACGCACACGGAGACGACGATGGTGAAGGAATATAGAAGTAAGATCGAGGCTTTGAAGAACGCGATTGAAGTTGAGCGAGATGGGATGCAAGAAGAAGCAATACAGGAGATTGCGGGTATGACCGCTGATGTGTTAGAGGCTGCTTCAGAGGAGGTTCCATTGATTGGAGCGGGAATGGCGACAGCCGTAGCTACGGGGAGAGCGATTGAGGGAGCTTATAAGCTCAAAAAAGTTATAAATGCGCTGAGCGGAATTGATTTGACTCATCTACGCACTCCGAAGATCGAACCGAGCGTTGTATCTACCATACTTGAGTAT---CGTGCAAGGGATGTACCGGATAAAGCGTTGGCTGTAAGTGTTTTATCGAAAAATCGGACAATTCAAGAGAACCACAAAGAACTAATACATATAAAGGACGAAATCTTGCCAAGATTCAAAAAAGCGATGGAAGAAGAGAAGGAG---ATTTGTGGGATAGAGGATAAAACGATCCATCCAAAAGTCATGATGAAATTTAAAATACCTAGAACGCAACAACCCCAGATACACATATATAGTGCGCCGTGGGATTCAGATGATGTCTTCTTTTTCCATTGTATCTCACATCATCATGCGAATGAATCTTTCTTTCTTGGATTTGATTTAAGTATTGATCTAGTTCACTATGAGGACCTGACCGCGCATTGGCACGCTTTAGGGGCAGCTCAAACAGCGGCAGGACGTACGCTTACGGAGGCGTATAAAGAATTCTTAAACTTGGCAATTTCAAATAATTACGGTACTCAGATGCACACGCGGAGGATGATAAGATCTAAGACGGTGCACCCCATTTATTTGGGATCGCTCCATTACGATGTGTCTTTCGCAGACTTACGTGGAAACGCGCAGCGTATAGTATACGATGATGAATTGCAGATGCACATATTACGGGGACCACTACACTTTCAAAGGCGAGCGATCCTGGGTGCGTTAAAGTTTGGATGTAAGATCTTAGGGGATCCAATAGACATACCACTCTTCTTAAGAAATGCC
>CAF74875
---------------------ATGGGTAAAGTCATACGATCTCTAAGCCGATTCGGAAAAAAGGTAGGTAACGCATTGACATCAAATACGGCGAAGAAAATATATAGTACGATCGGGAAGGCGGCCGAAAGATTTGCGGAGAGCGAAATTGGATCGGCAGCAATTGATGGGCTTGTACAAGGAAGTGTACACTCGATATTAACAGGTGAATCATATGGCGAATCCGTTAAACAGGCAGTCTTACTGAATGTTTTAGGTAGTGGTGAAGAAATTCCAGATCCGTTAAGCCCAGGGGAACGGGGGATCCAGGCAAAATTAAGGGAGCTAGAAGATGAACAAAGGAATGAGCTTGTACGATTAAAATACAATGATAAGATAAAAGAAAAATTTGGTGAAGAACTCGAGGAGGTATATGAATTTATGAATGGCGCAGCGAAAGCAGAGGTGGAGGACGAAAAGCAATTTGACATACTCAATAAAGCGGTGACCTCATACAATAAGATTTTAACAGAAGAAGATTTGCAGATGAGGCGATTAGCTAATGCACTGCAGAAGGAAATTGGCGAGAGGACGCATGCGGAGACAGTTATGGTGAAGGAGTATCGTAATAAGATTGATGCACTAAAGAATGCAATCGAGATTGAAAGGGATGGCATGCAGGAAGAAGCCATACAAGAAATAGCCGGGATGACCGCGGATGTTTTAGAAGCAGCATCGGAAGAAGTCCCCCTGATTGGAGCGGGCATGGCTACCGCGGTTGCAACAGGAAGGGCGATTGAGGGAGCTTATAAGCTCAAAAAAGTTATTAACGCTTTGAGCGGAATTGATTTAACGCATTTGCGCACGCCTAAAATAGAGCCAAGTGTAGTTTCTACTATCTTAGAGTAT---CGCACTAGAGCTATTCCTGATAGCGCGTTAGCAGTAAGTGTCCTGTCGAAGAATCGTGCAATCCAGGAAAATCATAAAGAGCTAATACACATAAAAGATGAGATATTACCTCGTTTTAAAAAAGCAATGGATGAAGAGAAGGAG---ATATGCGGGATAGAAGATAAAACCATACATCCGAAGGTTATGATGAGATTCAAGATCCCAAGAGCTCAACAGCCTCAAATCCACGTGTATAGCGCTCCATGGGACTCAGATGACGTATTCTTCTTTCATTGTATATCGCACCATCACGCCAACGAATCATTTTTCCTTGGTTTTGATTTAAGCATCGACCTAGTTCATTACGAGGACCTCACAGCACATTGGCACGCGTTAGGTGCGGCACAAATGGCGATGGGACGTACGCTATCCGAGGCATATAAGGAGTTTTTAAATATGGCGATATCAAACGCTTATGGGACGCAAATGCATACGAGGAGGTTGGTGAGATCAAAGATGGTGCACCCAATTTACTTGGGCTCTTTACATTATGATATTTCTTTTCTAGATTTACGTGGGAACGCGCAAAGAATAGTATATGATGATGAGTTACAGATGCATATACTGCGTGGGCCCATACATTTTCAAAGACGGGCGATCCTGGGAGCGTTAAAGTTTGGCTGTAAGGTTTTAGGAGATCGTCTGGACGTACCACTCTTCTTACGAAATGCT
>CAE53046
---------------------ATGGGGAAGATAATTAAATCGCTAAGTAGATTTGGAAAAAAGGTTGGAAATGCATTGTCGTCAAACACAGCGAAGAAAATTTATTCAACCATTGGGAAAGCAGCAGAGCGGTTTGCTGAAAGCGAGATCGGTGCGGCGACAATAGATGGTTTGGTGCAGGGTAGCGTTCATTCCATAATTACAGGTGAATCTTATGGAGAGTCAGTTAAACAGGCGGTTCTCCTCAACGTGTTAGGTACAGGTGAAGAATTACCAGACCCACTGAGCCCTGGCGAGCGTGGTATGCAAACAAAAATAAAAGAATTAGAAGATGAGCAGCGAAATGAACTTGTCCGATTAAAGTATAACAAAGAGATAACAAAAGAGTTTGGGAAGGAGCTAGAAGAAGTTTACGACTTCATGAATGGTGAGGCGAAAGAGGAGGAAGTAGTTCAGGAACAATACTCAATGCTATGCAAAGCAGTAGATTCATATGAAAAAATATTAAAAGCAGAGGACTCGAAAATGGCAATATTGGCGCGCGCGTTGCAGCGGGAGGCTTCAGAGAGGAGTCAAGATGAAATCAAAATGGTGAAAGAATACAGACAGAAGATCGATGCGCTAAAAAATGCGATCGAGATTGAGCGAGATGGAATGCAGGAGGAGGCGATCCAGGAGATTGCCGGAATGACTGCGGATGTCTTAGAAGCAGCATCGGAGGAGGTGCCCTTAATTGGCGCGGGTATGGCCACAGCCGTAGCGACCGGTAGAGCAATAGAGGGCGCGTATAAGTTGAAGAAAGTCATAAATGCATTAAGCGGGATTGATTTATCGCATATGAGGAGCCCGAAGATTGAGCCCACTATTATCGCTACGACATTGGAACAT---CGATTTAAAGAGATACCAGATGAACAGTTGGCAGTAAGTGTGCTGAATAAAAAGACAGCTGTGACCGATAACTGTAATGAAATTGCGCATATCAAACAAGAAATATTACCAAAGTTTAAGCAGATTATGGATGAAGAGAGAGAG---ATTGAAGGAATAGAGGATAAAGTGATTCATCCGCGAGTGATGATGAGGTTCAAAATTCCTAGAACGCAGCAACCGCAAATTCACATTTATGCGGCCCCGTGGGATTCTGATGACGTATTCTTCTTTCATTGCGTTTCACACCATCATCGGAATGAGTCTTTTTTCCTGGGATTCGATTTGGGAATCGATGTCGTTCACTTTGAAGATTTGACTAGCCATTGGCACGCGTTGGGATTAGCGCAAGAGGCGAGCGGGCGTACGTTAACGGAGGCGTATCGCGAATTTCTCAATCTATCAATCTCAAATACGTATAGTAGCGCTATACATGCGAGACGTATGATCAGGTCGCGGGCAGTACACCCTATTTTTCTAGGATCGATGCATTATGATATCACGTATGAAGCTCTAAAAAATAATGCGCAGAGAATAGTTTATGATGAGGAGTTGCAGATGCATATTCTGAGGGGACCTTTGCACTTCCAGCGTCGAGCCATTCTAGGGGCGCTGAAATTTGGAGTTAAAATATTAGGCGATAAAATTGATGTTCCCCTCTTCTTACGAAATGCT
>CAE53045
---------------------ATGGGTAAGGTCATACGATCCCTAAGTCGATTTGGCAAAAAAGTAGGTAACGCATTAACCTCGAATACCGCAAAGAAGATCTATAGTACGATAGGGAAGGCAGCTGAGAGATTCGCTGAAAGTGAAATTGGATCAGCGGCTATAGACGGATTAGTGCAGGGTAGTGTACATTCGATAATAACGGGTGAATCGTATGGTGAATCAGTCAAACAGGCTGTGCTATTAAATGTGTTAGGTAGTGGTGAAGAGATTCCAGATCCGCTAAGCCCTGGGGAGCGGGGTATCCAGGCAAAACTCAAAGAGCTAGAGGATGAGCAACGCAACGAACTTGTTCGTCTGAAGTACAATGATGAAATTAAGAAAAAATTTGGAGAGGAATTGGAACAAGTTTACGATTTTATGAGTGGGGCTGCAAAAGAGGAAGCCGGAGATGAAAAGCAATTCGATATTCTGAATAAAGCGGTTAATTCGTATAATAAGATATTAGCTGAAGAAGATTTGCAGATGCGGCGACTTGCGACGGCTTTACAGAAGGAAGTAGGCGAGAGGACACGCGTAGAAACCACTATGGTGAAGGAGTATAGGGATAAGATCGATGCTCTACGGAGCGCAATTGAAGTTGAGAGGGATGGAATGCAGGAGGAGGCAATACAAGAGATAGCCGGGATGACCGCTGATGTGCTGGAAGCGGCATCTGAAGAGGTTCCTCTAATAGGAGCGGGGATGGCGACAGCAGTTGCGACTGGGAGAGCTATCGAGGGAGCATACAAGCTTAAAAAAGTGATAAATGCTCTAAGTGGGATTGATTTAACACACCTACGGACCCCGAAGGTAGAACCAACTGTTGTATCCACTATTTTGGAACAT---CGCACAAGGGATATCCCAGATAATACGTTGGCGGTAAGTGTTCTATCAAAAAATCGTGTCATACAAGAAAATCATAAAGAACTCATACATATTAAGGACGAGATATTGCCACGTTTTAAAAAGGCGATGGATGAAGAGAAGGAA---ATATGTGGAATAGAGGATAAGGTTATACATCCGAAGGTTATGATGAAATTTAAGATTCCGAGAGCGCAGCAGCCGCATATTCATATTTATAGCGCACCATGGGATTCAGATGACGTGTTTTTCTTCCATTGCGTTTCGCACCACCATATGAATGAATCATTTTTCTTAGGATTTGACCTAAGCATTGACTTGGTTCACTATGAAGACCTCACAGCTCATTGGCACGCGCTGGGTGCAGCGCAGATGGCGGTGGGACGCACGCTCGCTGAAGCGTATAAGGAGTTTCTTAACTTAGCGATTTCTAACGTCTACGGCACGCAAATGCATACGAGACGTTTGATCAGATCGAAGACCGTACATCCAATCTACCTAGGATCGCTTCACTATGATATTTCGTTCGCGGATCTGCGAGGGAATGCTCAGCGGATTGTGTATGATGACGAATTACAAATGCATATACTACGTGGGCCGCTCCATTTTCAGAGGCGAGCGATATTGGGTGCGTTGAAATTCGGATGCAAAATACTAGGGGATCGATTGGACGTACCACTCTTCTTACGAAATGCT
>CAE53044
---------------------ATGGGTAAGGTCATACGATCCCTAAGCCGATTTGGCAAAAAAGTAGGTAACGCGTTAACTTCGAACACCGCGAAGAAAATCTACAGTACGATTGGGAGGGCAGCGGAAAGATTCGCTGAAAGTGAAATTGGATCAGCGGCTATAGATGGATTAGTGCAAGGTAGTGTACACTCGATAATAACGGGTGAATCGTATGGTGAATCGGTTAAACAGGCTGTGCTATTAAACGTGCTAGGTAGCGGTGAAGAGATTCCAGATCCACTAAGCCCAGGGGAGCGGGGTATCCAGGCAAAACTCAAAGAGTTGGAAGATGAGCAGCGAAACGAACTTGTTCGTCTGAAGTATAATGACGAAATTAAGAAAAAATTTGGAGAAGAATTGGAACAAGTTTACGATTTCATGAGTGGGGCTGCAAAAGAGGAAGCTGGAGATGAAAAACAATTTGATATTCTGAATAAAGCGGTTAATTCATATAATAAGATATTAGCTGAAGAAGACTTGCAGATGCGGCGACTTGCGACGGCTTTACAGAAAGAAGTGGGCGAGAGGACACGTGTAGAAACTACTATGGTGAAGGAGTATAGGGATAAGATCGATGCTTTACGAAGCGCAATTGAGGTTGAAAGGAATGGAATGCAGGAGGAAGCAATACAAGAGATAGCTGGGATGACCGCCGATGTGTTGGAGGCGGCGTCGGAAGAAGTTCCTCTAATAGGAGCGGGGATGGCGACAGCGGTCGCGACTGGGAGAGCTATCGAGGGAGCATACAAGCTTAAAAAAGTGATAAATGCTCTAAGTGGGATTGATTTAACACATCTACGGACCCCGAAGATAGAACCAACTGTTGTATCCACTATATTAGAACAT---CGTACAAGGGATATCCCGGATAATACGTTGGCGGTAAGCGTTCTATCGAAGAATCGTGTCATACAAGAAAATCATAAGGAACTCATGCATATTAAGGAAGAGATATTGCCACGTTTTAAAAAGGCAATGGACGAAGAGAAGGAA---ATATGTGGAATAGAGGATAAGGTTATACATCCGAAAGTTATGATGAAATTTAAGATTCCGAGAGCACAACAACCACATATTCATATTTATAGCGCGCCATGGGACTCAGATGACGTGTTTTTCTTTCATTGCGTCTCGCACCACCATATGAACGAATCATTTTTCTTAGGATTTGATCTGAGCATTGATTTGGTTCACTATGAAGATCTGACAGCTCATTGGCACGCATTGGGCGCAGCGCAGATGGCGGTAGGACGCACGCTAACTGAAGCGTATAAGGAGTTTCTTAACCTGGCGATTTCTAACGCCTACGGCACACAAATGCATACGAGACGTTTGATCAGATCGAAGACCGTACACCCAATTTACCTGGGATCGCTTCACTATGATATTTCGTTCGCGGATTTGCGAGGGAATGCTCAACGGATTGTGTATGATGACGAATTACAGATGCATATACTACGTGGGCCGCTCCATTTTCAGAGGCGAGCAATATTAGGTGCGTTGAAATTCGGATGCAAAATACTTGGGGATCGATTGGACGTACCACTCTTCTTACGAAATGCT
>CAE53043
---------------------ATGGGTAAGGTCATACGATCCCTAAGCCGATTTGGCAAAAAAGTAGGTAACGCGTTAACTTCAAACACTGCAAAGAAAATCTACAGTACGATTGGGAAGGCAGCTGAAAGATTCGCTGAAAGTGAAATTGGATCAGCAGCTATAGATGGATTAGTGCAGGGTAGTGTACACTCGATAATAACGGGTGAATCATATGGTGAATCGGTTAAACAGGCTGTGCTATTAAACGTGCTAGGTAGCGGTGAAGAGATTCCAGATCCTCTAAGCCCAGGGGAGCGGGGTATCCAGGCAAAACTCAAAGAGTTGGAGGATGAGCAGCGAAACGAACTTGTTCGTTTAAAGTACAATGACGAAATTAAGAAAAAATTTGGAGAAGAGTTGGAACAAGTTTACGATTTCATGAGTGGGGCTGCAAAAGAGGAAGCTGGAGATGAAAAACAATTTGATATTCTGAATAAAGCGGTTAATTCATATAATAAGATATTAGCTGAAGAAGACTTGCAGATGCGACGACTTGCAACGGCTTTACAGAAGGAAGTAGGCGAGAGAACACGTGTAGAAACTACTATGGTGAAGGAGTATAGGGATAAGATCGATGCTCTACGAAGCGCAATTGAGGTTGAGAGGGATGGAATGCAGGAGGAAGCAATACAAGAGATAGCTGGGATGACCGCCGATGTGTTGGAGGCGGCGTCGGAAGAAGTTCCTCTAATAGGAGCGGGGATGGCGACAGCGGTTGCGACTGGGAGAGCTATCGAGGGAGCATACAAGCTCAAAAAAGTGATAAATGCTCTAAGTGGGATTGATTTGACACATCTACGGACCCCGAAGATAGAACCAACTGTTGTATCCACTATATTAGAACAT---CGTACAAGGGATATCCCGGATAATGCGTTGGCGGTAAGCGTTCTATCGAAGAACCGTGTCATACAAGAAAATCATAAGGAACTCATGCATATTAAGGAAGAGATATTGCCACGTTTTAAAAAGGCGATGGACGAAGAGAAGGAA---ATATGTGGAATAGAGGATAAGGTTATACACCCGAAAGTTATGATGAAATTTAAGATTCCGAGAGCACAGCAACCACATATTCATATTTATAGCGCACCATGGGACTCAGATGACGTGTTCTTCTTTCATTGCGTTTCACACCACCATATGAATGAATCATTTTTCTTAGGATTTGATCTGAGCATCGATTTGGTTCACTATGAAGATTTGACAGCTCATTGGCACGCATTGGGCGCAGCGCAGATGGCGGTAGGACGCACGCTAACTGAAGCGTATAAGGAGTTTCTTAACCTGGCGATCTCTAACGCCTACGGCACGCAAATGCATACGAGACGTTTGATCAGATCGAAGACCGTACACCCAATCTACCTGGGATCGCTTCACTATGATGTTTCGTTCGCGGATTTGCGAGGGAATGCTCAACGGATTGTGTATGATGACGAACTACAGATGCATATACTACGTGGGCCGCTCCATTTTCAGAGACGAGCAATATTGGGTGCGTTGAAATTCGGATGCAAAATACTTGGGGATCGGTTGGACGTACCACTCTTCTTACGAAATGCT
>CAE53042
------------------ATGATGGGGAAGATCATCAAGTCGTTGGGCAAATTTGGCAAAAAGGTCGGGAATGCGTTGACATCGAAGACAGCGCAAAAAATTTATAAAACTATCGGAAATGCAGCTGAAAGATTTGCCGAAAGTGAGATTGGAAGCGCGGCGATTGACGGATTAATACAGGGAAGCGTACACTCAATCATGACGGGAGAGTCGTATGGCGAGAGTGTCAAGCAGGCGGTGATATTGAATGTTTTGGGAGGAGGCGATACGATAGCTGACCCGCTGAGCCCAGGTGAGAATGAAATTTATAGAAAATTGAGACAGCTCGAGGAGGAACAGAAAGGTGAAGTAGTGAGAACAAAACATAACACGGAGATATTGGATAAGTTCGGAAGGGATCTCGATGAGGTTTATAAGTTTGCGACCCAGGAGCATAAGGTTGGCGAAGATGAGGAGGATCAGATTAAAATGCTCGAGAAAGCGTTGAAGTCTTATGTGGGTGTCTTTAAGGCGGAAAATGAGAGTATTAACAAACTCAAACAGGCTTTGTACCTCGAATCAACAGAACGTACGGATGAAGAGACGAAAATGATTAGCGAATATCGCGACAAAATTGATGCCTTACGGGGGGCGATTGAGGTCGAGAAAGAGGGGTTACAGGAGGAGGCAATCCAAGAAATTGCCGGTATGAGCGCGGATGTTTTAGAAGCAGCGGCAGAAGAAGTACCGTTATTTGGAGCGGGTGTTGCTACGAGCATTGCAACTGCTCGCGCAATTGAAGGCGCGTACAAAATTAAGGCTGTGATAAGTGCTCTGTCTGGAATCGATTTGACTCATCTGAGTGTGCCTAAAGTTCAGCCCAAAACGTTGGAGGCGATTCTAGATACTCCAAAGGGGAAAGACATATCTGATTTACGATTGACCGAAGGTTTGATAGCGAAAATGGATAAGATATCTGAAAACATCTCAGAGGTTGATCATATACAGAACGTGATTGTTCCGAAACTTAAAAAAGCAGTAGAGGAGGATAAAGAAAACATAACAAATTGGTCTGAAAAACGCATTCATCCCAAAACGGTGCAACGTTTTAAGATACCACAGGCTCAAAGGCCTTCAATGCATATATATGCGGCGCCATGGGATTCAGATGAAGTGTTTATCTTTCACATAATTTCACCTCATCATAAGAATGAGTCTTTCTTTTTAGGGTTTGATTTGGAGATTGAATACGTTTTTTATGAAGATCTGACTCAGCACTGGCACGCGCTGGGGGCGGCGCAATCGGCGTATGGACGTACTTTCCGCGAGGCGTATAGGGAATTTTTCATGCTCGCATCGAATGTGGCTGGACAAGGAGCGATTCATCAAAAAAGGTTATTGAGGTCGAGGAGTAGTCATCCTATCTATTTGGGGATGCACGACTACGAAGTTTCATACGAGCAGATCAAAATGAATGCGATGGCATTAGTTAGTAACGAAGATTTACAAATGCATGTACTGCGCGGCCCTGTGCATTTTCAAAGGAGGACGATTGTGGCGGCACTAAAGTATGGAATTAAAATACTTACCCAACCGGATGATGTTTCCGTCATGCTTAGAAACGCG
>CAE53041
------------------ATGATGGGGAAGATCATCAAGTCGTTGGGCAAATTTGGCAAAAAAGTCGGGAACGCGTTGACATCGAAGACAGCGCAAAAAATTTATAAAACTATCGGAAATGCAGCTGAAAGATTCGCCGAAAGTGAGATTGGAAGCGCGGCGATCGACGGATTAATACAGGGAAGTGTACATTCAATCATGACAGGAGAGTCGTATGGCGAGAGTGTCAAGCAGGCGGTGATATTGAATGTTTTAGGAGGAGGCGACACGATAGCTGACCCGCTGAGCCCAGGTGAGAATGAAATTTATAGAAAGTTGAGACAGCTCGAGGAGGAACAGAAAGGTGAAGTAGTGAGAACAAAACATAACACGGAGATATTGGATAAGTTCGGAAGGGATCTCGATGAGGTTTATAAGTTTGCGACCCAGGAGCATAAGGTTGGCGAAGATGAGGAGGATCAGATTAAAATGCTCGAGAAGGCGTTGAAGTCTTATGTGGGCGTCTTTAAGGCGGAAAATGAGAGCATTAATAAACTCAAACAGGCTTTGTACCTCGAATCAACAGAACGTACGGATGAGGAGACGAAAATGATTAGCGAATATCGCGACAAAATTGATGCCCTACGGGGGGCGATTGAGGTCGAGAAAGAGGGGTTACAGGAGGAAGCAATCCAAGAAATTGCTGGTATGAGCGCGGATGTTTTAGAAGCAGCGGCAGAAGAAGTACCGTTATTTGGAGCGGGTGTTGCTACGAGCATTGCGACTGCTCGCGCAATTGAAGGCGCGTACAAAATTAAGGCTGTGATAAGCGCTCTGTCTGGAATTGACTTAACCCATCTGAGTGTGCCTAAGGTCCAGCCCAAAACGTTGGAAGCGATCCTAGATACTCCAAAGGGGAAAGACATATCTGATTTACGATTGACCGAAGGCTTGATAGCGAAAATGGATAAGATATCTGAAAATATCTCAGAGGTTGATCATATACAGAACGTGATTGTTCCGAAACTTAAAAAAGCAGCAGAGGAGGATAAAGAAAACATAACAAATTGGTCTGAAAAACGCATTCATCCCAAAACGGTGCAACGTTTTAAGATACCACAGGCCCAAAGGCCTTCAATGCATATATATGCGGCGCCCTGGGATTCAGATGAAGTGTTTATCTTTCACATAATTTCACCTCATCATAAGAATGAGTCTTTCTTTTTAGGGTTCGATTTGGAAATTGAATACGTTTTTTATGAGGATCTGACTCAGCACTGGCACGCGTTGGGGGCGGCGCAATCGGCGTATGGACGTACTTTCCGCGAGGCGTATAGGGAATTTTTCATGCTTGCATCGAATGTGGCTGGACAAGGGGCGATTCATCAAAAAAGGTTATTGAGGTCGAGGAGTAGTCATCCTATCTATTTGGGGATGCATGATTACGAAGTTTCATACGAGCAGATCAAAATGAACGCGATGGCATTGGTTAGCAACGAAGATTTACAGATGCATGTACTGCGCGGCCCTGTGCATTTTCAGAGGAGGACGATTGTGGCGGCACTGAAGTATGGGATTAAAATACTTACCCAACCGGATGACGTTTCCGTCATGCTTAGAAACGCG
>CAE53040
---------------------ATGGGTAAAATTATCAAATCACTAAGCCGTTTCGGCAAGAAGGTTGGGAACGCGTTAACGTCTAACACAGCGAAGAAAATCTATAGTACCATAGGGAAGGCGGCGGAAAGGTTCGCGGAGAGTGAAATTGGATCTGCGGCGATTGACGGAATAGTTCAAGGTAGCGTTCACTCAATCATGACTGGGGAGTCATACGGCGAATCAGTGAAACAAGCCGTGCTACTGAACGTTCTGGGGGCAGGGGATGAGATTCCAGATCCGTTAAGCCCAGGGGAACGTGGCATCCAGATGAAGATCAAGGAGATTGAAGAAGAGCAGAGAAATGAATTGGTAAGACTAAAATATGGGAAAGAGATTACAAAGAAATTTGGTGAAGAATTAGAGGAGATATATCAATTTATGAATGGCGAAGTGAAGGACGAGGAGGAGCAGGAGGAGCAGTATAAAGTACTATGTAAGGCGGTGAACTCATATGAGAAATTACTTATAGCTGAGAATGATAAAATGCGCATACTGGCGCGTGCATTACAGAGGGAGGCGGCAGAAAGAACTGAAGCTGAGTCAACAATGGTTAAGGAATACAGACAGAAAATTGATGCACTAAAAGCTGCCATTGAGATCGAACGGGATGGGATGCAGGAAGAAGCGATTCAAGAGATTGCTGGGATGACGGCAGATGTGTTAGAGGCGGCTTCGGAAGAGGTACCTTTAGTCGGCTCGGGGATGGCAACTGCAATTGCAACAGGAAGAGCAATTGAGGGCGCATATAAATTGAAAAAGGTGATAAATGCGTTAAGTGGAATTGATTTATCTCATCTACGTACACCAAAGATAGAACCTACGATGGTTGCGACTACACTGGAACAT---AGATTTGAAGACATACCAGATAAAAAACTCGCTATGAGCATTCTAGCCAAAAATAACGCGATAACGGCTAACACGAGAGAGATCCAGCATATCAAAGAGGAGATTTTACCAAAGTTCAAGAAAGTAATGGATGAAGAAAAAGAG---CTTGAAGGTATTGACGATAAGAAGATCCACCCGAGAGTGATGATGAGGTTCAAAGTGCCACGGTCGCAACAACCACAAATACACATATATAGTGCGCCATGGGATTCAGATGATGTCTTCTTTTTCCACTGTGTCTCACACTTCCACGCCAATGAATCTTTCTTCTTAGGTTTTGATTTAGGGATCGATGTAGTTCATTTTGAGGATCTGGCGGCCCATTGGCACGCTTTAGGTGCGGCGCAGGAAGCTAAAGGGCGTACCTTGAACGAAGCATATCGCGAATTCTTAAATTTAGCAATCGGTAGTACCTATACCTCTCCAATGCACGCCCGACGCATGATCCGATCGAAAACGGTATATCCAATCTATTTAGGATCAATGCATTATGATATAACATACGATACTTTGAAGTCGAATGCGCAGAGGATTGTGTATGATGACGAGTTGCAAATGCATATATTAAGGGGTCCGCTGCATTTCCAAAGACGCGCAATACTAGGCGCGTTAAAGTTTGGGGTAAAGGTTCTTGGTGATAAGATTGATGTCCCGCTCTTCCTAAAAAACGCG
>CAE53039
---------------------ATGGGGAAGATTATAAAATCGCTAAGTAGGTTTGGTAAGAAGGTAGGTAACGCGCTGACATCAAATACCGCGAAGAAGATTTACTCAACGATCGGAAAGGCGGCGGAACGTTTCGCGGAAAGTGAGATAGGTGCGGCGGCTATTGATGGACTAGTACAGGGAAGTGTTCATTCAATTATCACAGGAGAATCATATGGTGAATCCGTAAAGCAGGCGGTACTATTGAATGTATTGAGCGCAGGTGAAGAACTACCAGACCCCTTGAGTCCGGGTGAAAGGGGCATGCAAGCGAAAATTAAGGAGCTAGAGGATGAGCAGCGAAATGAATTAATTCGATTAAAATATAATAAGGAGATAACGGATGCGTTCGGAAAGGAGTTGAATGAAGTCTATGAATTTATGAATGGCGAAACAAAAGAGGAAGAAGTCGTACAAGAGCAGTACTCGATGCTATGTAAGGCGGTTGATTCATATGAAAAAATACTAAAAGCTGAGGACTCAAAAATGGCTGTCTTAGCGCGCGCTCTACAGCGAGAGGCTTCGGAGAGAAGCGAGGATGAAATCAAAATGGTGAAAGAGTATAGACATAAAATAGATGCGCTGAAGAATGCGATTGAGGTCGAACGTGACGGAATGCAAGAGGAGGCGATCCAAGAAATAGCGGGAATGACTGCCGACGTTTTAGAGGCGGCGTCAGAAGAGGTACCATTGGTTGGCGCGGGCATGGCGACCGCCGTTGCTACGGGAAGAGCTATCGAGGGCGCGTATAAATTAAAGAAAGTTATAAATGCGTTAAGTGGGATTGATTTATCACACATGAGGACCCCAAAAATCGAGCCTACTATCATCGCTACAACACTTGAGCAT---CGATTCAAAGACATACCTGATGATCGATTAGCTATAAGTGTGCTGAACAAGAAAGCTGCAGTTGCCGATAACTGTAATGAGATATCTCATATAAAACAGGAGATTCTACCAAAATTTAGAAAAATTATGGATGAAGAGAAAGAG---ATCGAAGGGATTGAAGACAAAGTTATTCACCCACGGGTAATGATGAGGTTTAAGATCCCGAGAACGCAACAACCACAAATCCACATCTATGCTGCTCCCTGGGATTCCGACGAGGTTTTCTTCTTCCACTGCGTGTCACATCACCACCGTAATGAGTCCTTTTTTCTGGGTTTTGATTTAGGTATAGACGTAGTACATTTTGAGGATCTTACCAGTCATTGGCATGCATTAGGAAATGCGCAAGAGGCAACAGGACGTACGCTTACGGAAGCATATAGGGAATTCTTAAATTTGTCTGCGACGAGTATGTTCAGCAGCGTAATACATACGAGACGTATGATAAGATCGAGAGCAGTTCACCCTATATTTCTTGGCTCGATGCACTATGATGTTACGTACGAGGTTCTTAAGAACAACGCTCAGCGTATCGTTTATGATGATGAGCTACAGATGCATATTCTGAGAGGACCATTGCATTTTCAACGTCGAGCTATATTGGGGGCGTTGAAGTTTGGTGTGAAGATTCTTGGCGATAAATTGGATGTTCCCCTCTTCTTACGAAATGCA
>CAE53038
---------------------ATGGGCAAGATCATTAAATCATTAAGTAGATTCGGAAAGAAAGTGGGGAACGTTCTGACGTCAAATACGGCAAAGAAGATTTACAGTACGATTGGGAGGGCGGCAGAGCGTTTCGCTGAGAGTGAGGTGGGTGCAGCCACGATAGATGGATTCGTTCAGGGAAGCGTTCACTCGATCATGACGGGCGAGTCTTATGGTGAATCGGTAAAACAAGCAGTACTGCTTAATGTGCTAGGCAGTGGTGAAGAGTTACCTGATCCCCTAAGTCCAGGAGAACGCGGGATACAGACCAAACTAAAAGAGTTGGAGGATGAGCAACGCAATGAGCTGGTCCGTTTGAAACTGAATAAGAAAATAGTTGACAAATTCGGAACTGAATTGGAGGAGGTTTATGATTTTATGAACGGGGCGGCGAAAGATGATGAGAATGAAATTAAACAATACGATATTTTGTGTAAAGCTGTAGACTCATACGGAAAGATCTTGCGAGAGGAAGACAAGAAAATGTTGGAATTAGCGAGAGCGTTGCAGCGTGAGTCGGAGTCGAGAAGTGACGAGGAGACCAAGATGGTGCGGGAATATCGTTCGAAAATCGATGCGTTACGCGATGCGGTTGACGTTGAACGTGAAAGCATGACCGAAGAAGCGATACAAGAAATAGCAGGAATGACATCAGATGTCCTAGAGGCGGCGGCGGAGGAAGTTCCCTTGGTTGGGTCGGGAATGGCGACGGCAATAGCGACGGGACGCGCGATTGAAGGCGCGTATAAATTGAAGAAGGTAATAAACGCACTAAGCGGTATTGACTTGACTCATTTACGTACGCCAAAGATAGAACCCAGCTTAATCGCTACAACATTAGAGTAT---AGAGATAGGCCAATTCCGGATGACTCACTAGCAGTCAGCGTACTCGAGAAGAGGAGGGCGATAGAAGAAAATAAAAATGAGATCGAACATATTAAAAATGAGATTTTACCCCGGTTTAAAAAAGCGATGGAGGAAGAGAAGGAG---ATTTCTGGAATCGAGGAGTCTGTGATACATCCTAAAGTGATGATGAGATTCAAGATCCCCAGATCTCAGCAGCCTCAGATTCACATTTATTGTTCACCGTGGGATTCAGACACTGTTTTCTTTTTCCATTGTGTATCACATCATCATATGAACGAGTCCTTTTTTATCGGTTTCGACTTAGAGCTAGATTTAGTGCATTTTGAAGATTTGACTGCGCATTGGCACGCTTTAGGCGCCGCGCAAACGGTTGTTGGACGCACGTTCCAAGAGGCGTACCGAGAGTTTTTAGGTCGTGCGATGATGGATCCTTCAAGCGGAGCGATGCATAAGAGAAGAATGTCACGATCCCGTAGTGTACATCCCATTTATCTTGGGTCGATGCATTATGATATATCCTACGCTACCTTGAAGAGTAACGCACAGCGGATAGTTTATGATGATGAGTTGCAGATGCACGTGCTGCGTGGGCCGATACACTTTCAGCGCAGGGCAATCTTAGGTGCGCTTAAACATGGCATTAAAATACTTAATGATAAAATTGATCTCACATCTCTTCTTAGAAATGCG
>CAE53037
---------------------ATGGGGAAAATCATAAAGTCCCTAAGCCGATTCGGAAAGAAAGTTGGGAACGCCTTAACATCAAACACAGCAAAAAAGATTTATAGCACAATTGGGAAAGCGGCTGAACGATTTGCAGAGAGCGAAATTGGCTCAGCGGCTATTGATGGGTTAGTTCAGGGGAGCGTACATTCGTTGATGACGGGAGAGTCTTACGGCGAGTCGGTAAAACAGGCTGTGCTATTAAATGTAATGGGAAGTGGTGAAGAGCTTCCAGATCCACTAAGCCCGGGTGAACGTGGAATGCAGACGAAGATCCGTGAGTTGGAGGATGAACAGCGCAATGAGTTGATTCGGTTGAAGTATAATGATAAGATAAAGCAAAAATTTGGAAAAGAATTAGAAGAGGTATATGAGTTTATGAATGGGGTCGCGAAGCAGGAGGAAGATGAAGAGAAACATTATGATGTTCTCAAAAAAGCGGTAAACTCGTACGATAAAATCTTAACCGAGGAGGAAAAACAAATGAGGATTTTAGCAACAGCGTTACAGAAGGAGGTGAAGGAGCGGACGGGGACGGAGGCCGTCATGGTAAAAGAGTATCGAAATAAGATCGACGCATTAAAAGAGGCTATAGAGGTAGAGCGTGATGGAATGCAGGAAGAGGCGATTCAGGAGATAGCTGGAATGACGGCGGATGTGTTGGAGGCAGCTTCGGAGGAGGTGCCACTAATAGGTGCAGGAATGGCGACAGCTGTAGCCACGGGTAGGGCTATCGAGGGAGCTTACAAATTGAAGAAGGTCATAAACGCTCTCAGCGGAATCGATTTGACCCACTTAAGAACACCGAAGATTGAGCCTACGATAGTATCGACTGTGCTGGATCAT---AAGTTTAAGGATATTCCCGATGAAATGCTCGCTGTAAGTGTTTTATCAAAGAATAGAGCCATCGAAGAGAACCATAAAGAGATTATACATCTTAAGAACGAGATATTGCCTAGATTTAAGAAGGCAATGGACGAGGAGAAGGAG---ATATGTGGAATTGAAGACAAAAAGATACATCCGAAAGTCATGATGAAATTCAAAATTCCGCGAACTCAACAGCCCCAAATTCATATATATAGTGCACCGTGGGATTCTGACGACGTTTTCTTCTTCCATTGTATATCGCATCACCACGCGAATGAATCATTTTTTATTGGATTCGATTTAGGTATCGATCTGGTTCACTACGAAGATTTGACTGCTCATTGGCACGCCTTAGGTGCGGCGCAGGCGGCGGTTGGGAGGAGTCTGAACGAAGTGTACAAAGAATTTTTGAACTTAGCGATTAATAACACGTATAGCTCGCAGATGCACGCTCGGAGGATGATACGGTCGAAGACTGTACACCCCATATATTTGGGCTCACTCCATTATGATATTTCGTTTTCGACATTACGGAGCAATGCGCAGAGAATTGTGTATGATGAGGAATTACAGATGCACATATTAAGAGGACCACTACACTTCCAAAGGCGGGCGATACTAGGCGCGATAAAACATGGAGTTAAAATCTTAGGGACGGAGGTTGATATCCCACTCTTCTTAAGAAATGCC
>CAE53036
---------------------ATGGGGAAGATAATTAAATCGCTAAGTAGATTTGGGAAGAAGGTTGGAAATGCATTGACGTCAAACACAGCGAAGAAGATTTATTCAACCATTGGGAAAGCAGCGGAACGATTTGCTGAAAGCGAAATCGGTGCGGCAACAATAGACGGTTTGGTGCAGGGCAGTGTCCATTCCATAATTACAGGTGAATCGTATGGAGAGTCAGTTAAACAAGCAGTTCTTCTCAACGTGTTAGGTACAGGTGAAGAGTTACCAGACCCTCTGAGCCCCGGCGAACGTGGTATCCAAACGAAAATAAAGGAATTAGAAGATGAGCAGCGAAATGAACTTGTTCGATTGAAGTATAACAAAGAGATAACAAAGGAGTTTGGGAAGGAGTTAGAGGAAGTCTACGACTTCATGAATGGCGAGGCGAAGGAGGAGGAAGTGGTTCAGGAACAATACTCAATGTTATGCAAAGCAGTGGATTCTTACGAGAAAATATTAAAGGCAGAGGACTCGAAAATGGCAATGTTGGCACGCGCACTGCAGCGGGAGGCTTCAGAGAGAAGTCAGGACGAGATCAAAATGGTAAAGGAGTACAGACAGAAGATTGATGCGCTTAAAAATGCGATCGAGATTGAACGAGACGGAATGCAGGAGGAGGCGATCCAGGAGATTGCTGGAATGACCGCTGACGTCTTAGAAGCGGCTTCGGAGGAGGTGCCCTTAATCGGCGCAGGTATGGCCACTGCTGTAGCAACCGGCAGGGCAATAGAAGGCGCATATAAATTGAAGAAAGTTATAAATGCGTTAAGTGGAATCGATTTGTCGCATATGAGGAGTCCAAAGATTGAACCAACTATTATCGCTACAACATTGGAGCAC---CGATTTAAAGAGATACCAGATGAGCAGCTAGCAGTAAGTGTGTTGAATAAGAAGACAGCCGTAACCGATAACTGCAATGAAATCGCGCATATTAAACAAGAAATATTACCAAAGTTTAAGCAGATTATGGATGAGGAGAAGGAG---ATTGAAGGAATAGAGGACAAAGTGATTCATCCGCGGGTGATGATGAGGTTCAAGATTCCTAGAACGCAGCAGCCGCAAATCCACATTTATGCGGCTCCGTGGGATTCTGATGACGTGTTTTTCTTTCATTGCGTTTCACACCATCATCGGAATGAATCCTTCTTCTTGGGATTTGATTTAGGAATCGATGTCGTTCACTTTGAAGACTTAACCAGCCATTGGCACGCATTAGGGTTAGCGCAAGAGGCGAGCGGGCGTACGTTAACGGAGGCGTATCGTGAATTTCTCAATCTATCAATTTCAAGCACGTATAGTAGTGCGATACATGCGAGACGCATGATCAGGTCACGAGCAGTACATCCGATCTTTTTAGGATCAATGCACTACGATATTACATATGAAGCTTTAAAGAATAATGCGCAGAGAATAGTCTATGATGAGGAACTGCAAATGCATATTCTAAGGGGACCTTTGCACTTTCAACGCCGAGCCATTCTGGGAGCGCTGAAATTTGGAGTTAAAATATTAGGCGATAAAATTGATGTTCCCCTCTTCTTACGAAATGCA
>CAE53035
---------------------ATGGGTAAAATCATCAAATCACTAAGCCGTTTCGGCAAGAAGGTTGGGAACGCGTTAACGTCTAATACAGCGAAGAAAATCTATAGCACCATAGGGAAGGCGGCGGAAAGGTTCGCGGAGAGTGAGATTGGGTCCGCGGCAATTGATGGACTAGTTCAAGGTAGCGTTCACTCAATCATGACCGGGGAGTCATATGGCGAATCGGTGAAACAAGCTGTGCTGCTGAACGTTCTGGGGGCGGGGGACGAGATTCCTGATCCGTTAAGCCCAGGGGAACGCGGCATCCAGATGAAGATCAAGGAGATTGAAGAAGAGCAGAGAAACGAATTGGTAAGGCTGAAGCATGGGAAGGAGATTACAAAGAAATTTGGTGAAGAACTAGAGGAGATATATCAATTTATGAATGGTGAGGTGAAGGATGAGGAAGAGCAGGAAGAGCAATATAAAGTGCTATGTAAGGCGGTTAACTCGTACGAGAAATTACTTATAGCTGAAAATGACAAGATGCACATATTAGCTCGTGCATTACAGAGGGAGGCAGCTGAAAGGACTGAAGCTGAATCAACAATGGTTAAAGAGTACAGGCAGAAAATTGATGCACTAAAGGCCGCCATCGAAATCGAACGGGATGGGATGCAGGAGGAAGCGATTCAAGAAATTGCTGGAATGACAGCGGATGTGTTGGAAGCGGCTTCAGAGGAAGTACCTTTAGTTGGTTCGGGGATGGCGACCGCGATTGCAACAGGAAGAGCGATCGAGGGCGCGTATAAACTAAAAAAGGTGATAAACGCATTAAGTGGAATTGATTTATCTCATTTGCGTACACCGAAGATAGAACCTACGATGGTTGCGACTACGTTGGAACAT---AGATTTGAAGATATACCAGACAAAAAACTTGCTATGAGCATTCTAGCCAAAAATAACGCGATAACGGCAAACACGAGAGAGATCCAGCATATTAAAGAGGAGATTTTACCAAAGTTCAAGAAGGTAATGGATGAAGAAAAAGAG---CTTGAAGGAATTGATGATAAGAAGATCCACCCAAGAGTAATGATGAGGTTCAAAGTGCCACGGTCGCAACAGCCGCAAATACACATATATAGTGCACCATGGGACTCAGATGATGTTTTCTTCTTTCATTGTATTTCACATTTCCATGCCAATGAATCTTTCTTCTTAGGTTTTGATTTAGGAATCGATGTAGTTCATTTTGAGGATTTGGCGGCCCATTGGCACGCTTTAGGCGCGGCGCAGGAAGCTAAAGGACGTACCTTGAACGAAGCATATCGCGAATTCTTAAATTTAGCAATCGGTAGTACCTATACTTCTCCAATGCACGCCCGACGTATGATTCGATCGAAAACGGTACATCCAATCTATTTAGGATCGATGCATTATGATATAACGTACGATACTTTGAAGTCGAATGCGCAGAGGATTGTATATGATGATGAGTTGCAAATGCACATATTAAGGGGTCCGTTGCATTTCCAACGGCGCGCAATACTGGGCGCGTTAAAGTTTGGAGTTAAGGTTCTTGGTGATAAAATTGATGTCCCGCTCTTCCTAAAAAACGCG
>CAE53034
---------------------ATGGGAAAAATCATTAAATCCCTCGGAAAGTTCGGGAAGAAGATCGGTAGTGCGTTGGGTTCCAGTACAGCAAAGAAAATTTATTCAACGATTGGGAAAGCAGCTGAAAGGTTCGTAGAGAGTGATCTCGGCAGCGCAACTATAGATGGCATTATACAAGGCAGTGTGCATTCAGCGTTGACGGGCGAGTCGTATGGGGAGAGCGTGAAACAGGCGGTTATTCTAAATGTAGTGGGTGGAGGCGATTCAATAGCTGATCCCTTAAGTCCGGGTGAGAACGACATGGTGCATCGTTTGAAGAGGTTGGAGGATGAGCAGAAAGGAGAAATTATACGTACGAAGCACAATGCGCAGGTAATCGCTAAATTCGGGCGCGATCTTGAAGATGTCTACAAATTTGCGTCGCGAGAACATAAAGTTGGAGAGGAGGAGGAGGACCAGATCCAGATGCTGGAAAAGGCTTTGCGCGCATACGGGAATGTAGTGAAGGTCGAAGGAGAAAGCGTTCAGAAATTAGCGAAGGCCTTACGCGCGGAGGAGGAGGAACGCACCGATGAAGAGACACGTATGATTGGAGAGTACCGTGATAAAATTGATGCGCTATCAAAAGCTATAGAGATAGAACGTGAAGGTTTACAGGATGAAGCAATACAGGAGATTGCAGGGATGAGCGCGGAGGTACTTGAAGCGGCGGCAGAGGAAGTTCCGATTTTTGGCGCTGGGGTGGCGACAAGTATTGCAACGGCGCGAGCGATAGAAGGTGCCTATAAATTGAAAGCGGTGATAACCGCCTTGACCGGGATTGACCTAAGTCATATGACAACTCCAAAGATCCAACCTAAAACGTTAGAGGCTATATTGGATGCG---CCAGGAGGGAATGTAACGGATTTGATGCTAACGCGGGGGTTGGACTCAAAAATTGACAAGATCAACGAGAATTTGGCTGAAGTAGAACATATGCAGACGTCAATTTTACCACGCATCAAGAAAGCGATTGAAGAGGATAGAGATGAAATCACGAATTGGTCACCGAAGCGGATACATCCGAAAAGCGTCCAAAGGTTTCGCGTGCCTCGAATGCAAACGCCATCGATTCATATTTATGCAGCTCCATGGGATTCGGACAGCGTATTCATCTTTCACGTAATCTCGCCACATCATTTGAACGAATCATTCTTCTTGGGCTTTGATTTAGAAATCGAGTATGTGCATTATGAAGATCTGGCGCAACATTGGCATTCGTTGGGGGCTGCACAAGAAGTTACGGGCAGGACTTTCCGCGAGGCGTATCGAGAGTTCTTTAACCTGGCGTCGAGATCAACTATGGCGAGTGACGTTCACAAGAAACGTTTACAGCGCTCCCGCATGTCCCATCCTATTTATCTAGGTGTTCATAATTATGAGCTTTCATACATCGCGATTAAAAGTAATGCGATGCAATTGGTGACGGATGAAGATCTTCAAAAACATGTCCTGAGAGGGCCGCTACACTTCCAGCGACGTGTGATTATGGCGGCTTTAAAATATGGTGTGAAGGTGATGTCGAGGGCGGATGATATCGCCATGATGCTCAGAGACGCG
>CAE53033
---------------------ATGGGAAAAATCATTAAATCCCTCGGAAAGTTCGGGAAGAAGATCGGTAGTGCGTTGGGTTCCAGTACAGCAAAGAAAATTTATTCAACGATTGGGAAAGCAGCTGAAAGGTTCGTAGAGAGTGATCTCGGCAGCGCAACTATAGATGGCATTATACAAGGCAGTGTGCATTCAGCGTTGACGGGCGAGTCGTATGGGGAGAGCGTGAAACAGGCGGTTATTCTAAATGTAGTGGGTGGAGGCGATTCAATAGCTGATCCCTTAAGTCCGGGTGAGAACGACATGGTGCATCGTTTGAAGAGGTTGGAGGATGAGCAGAAAGGAGAAATTATACGTACGAAGCACAATGCGCAGGTAATCGCTAAATTCGGGCGCGATCTTGAAGATGTCTACAAATTTGCGTCGCGAGAACATAAAGTTGGAGAGGAGGAGGAGGACCAGATCCAGATGCTGGAAAAGGCTTTGCGCGCATACGGGAATGTAGTGAAGGTCGAAGGAGAAAGCGTTCAGAAATTAGCGAAGGCCTTACGCGCGGAGGAGGAGGAACGCACCGATGAAGAGACACGTATGATTGGAGAGTACCGTGATAAAATTGATGCGCTATCAAAAGCTATAGAGATAGAACGTGAAGGTTTACAGGATGAAGCAATACAGGAGATTGCAGGGATGAGCGCGGAGGTACTTGAAGCGGCGGCAGAGGAAGTTCCGATTTTTGGCGCTGGGGTGGCGACAAGTATTGCAACGGCGCGAGCGATAGAAGGTGCCTATAAATTGAAAGCGGTGATAACCGCCTTGACCGGGATTGACCTAAGTCATATGACAACTCCAAAGATCCAACCTAAAACGTTAGAGGCTATATTGGATGCG---CCAGGAGGGAATGTAACGGATTTGATGCTAACGCGGGGGTTGGACTCAAAAATTGACAAGATCAACGAGAATTTGGCTGAAGTAGAACATATGCAGACGTCAATTTTACCACGCATCAAGAAAGCGATTGAAGAGGATAGAGATGAAATCACGAATTGGTCACCGAAGCGGATACATCCGAAAAGCGTCCAAAGGTTTCGCGTGCCTCGAATGCAAACGCCATCGATTCATATTTATGCAGCTCCATGGGATTCGGACAGCGTATTCATCTTTCACGTAATCTCGCCACATCATTTGAACGAATCATTCTTCTGGGGCTTTGATTTAGAAATCGAGTATGTGCATTATGAAGATCTGGCGCAACATTGGCATTCGTTGGGGGCTGCACAAGAAGTTACGGGCAGGACTTTCCGCGAGGCGTATCGAGAGTTCTTTAACCTGGCGTCGAGATCAACTATGGCGAGTGACGTTCACAAGAAACGTTTACAGCGCTCCCGCATGTCCCATCCTATTTATCTAGGTGTTCATAATTATGAGCTTTCATACATCGCGATTAAAAGTAATGCGATGCAATTGGTGACGGATGAAGATCTTCAAAAACATGTCCTGAGAGGGCCGCTACACTTCCAGCGACGTGTGATTATGGCGGCTTTAAAATATGGTGTGAAGGTGATGTCGAGGGCGGATGATATCGCCATGATGCTCAGAGACGCG
>CAE53032
---------------------ATGGGAAAAATCATTAAGTCCCTCGGAAAGTTCGGAAAGAAGATCAGTAGTGCATTGGGTTCCAGTACAGCAAAGAAAATTTATTCAACGATTGGGAAAGCAGCTGAAAGGTTCGTAGAAAGTGATCTCGGCAGCGCAACTATAGATGGCATTATACAGGGCAGTGTGCATTCAGCGTTGACGGGCGAGTCGTATGGGGAGAGCGTAAAACAGGCGGTAATTCTAAATGTAGTGGGTGGAGGCGATTCAATAGCTGACCCCTTAAGTCCGGGTGAGAACGACATGGTGCATCGTCTGAAGAGGTTGGAGGATGAGCAGAAGGGAGAAATTATACGTACGAAGCACAATGCGCAGGTAATCGCTAAATTCGGGCGCGATCTTGAAGATGTCTACAAATTTGCGTCACGAGAACATAAAGTCGGAGAGGAGGAGGAGGACCAGATCCAGATGCTGGAAAAAGCGTTGCGAGCGTACGGGAACGTAGTGAAGGTCGAAGGAGAAAGCGTTCAGAAATTAGCGAAGGCCTTACGCGTGGATGAGGAGGAACGCACCGATGAAGAGACACGTATGATTGGAGAGTACCGTGATAAAATTGATGCGCTATCAAAAGCCATAGAGATAGAACGTGAAGGTTTACAGGATGAAGCAATACAGGAGATTGCGGGGATGAGCGCGGAAGTACTTGAAGCGGCGGCAGAGGAAGTTCCGATTTTTGGCGCTGGGGTGGCGACAAGTATCGCAACAGCGCGAGCGATAGAAGGTGCTTATAAATTGAAAGCGGTAATAACCGCCTTGACCGGGATTGATCTAAGTCATATGACAACTCCAAAGATCCAACCTAAAACGTTAGAAGCCATATTGGATGCG---CCGGGGGGGAATGTAACGGACTTGATGCTGACGCGGGGGTTGGACTCAAAAATTGACAAGATCAACGAGAATCTGGCTGAAGTGGAACATATGCAGACGTCAATTTTACCACGCATCAAAAAAGCGATTGAAGAGGATAGAGATGAAATTACGAATTGGTCACCGAAGCGGATACATCCGAAAAGCGTCCAAAGGTTTCGCGTGCCTCGAATGCAAACGCCATCGATTCATATTTATGCGGCTCCATGGGATTCGGACAGCGTATTCATCTTTCACGTAATCTCGCCACATCATTTGAACGAATCATTCTTCTTGGGCTTTGATTTAGAAATCGAATATGTGCATTACGAAGATCTGGCGCAACACTGGCATTCGTTGGGAGCTGCACAGGAAGTTACGGGCAGGACTTTCCGCGAGGCGTATCGAGAGTTCTTTAACCTGGCGTCGAGATCAACTATGGCGAGTGACATTCACAAGAAACGTTTACAACGCTCCCGCATGTCCCATCCTATTTATCTAGGTGTTCATAATTATGAGCTTTCATACATCGCGATTAAAAGTAATGCGATGCAATTGGTGACGGATGAAGACCTTCAAAAACATGTCCTCAGAGGGCCGCTACACTTCCAGCGACGTGTGATTATGGCAGCTTTAAAATATGGTGTAAAGGTGATGTCGAGGGCGGATGATATCGCCATGATGCTCAGAGACGCG
>CAE53031
---------------------ATGGGCAAAATAATCAAGTCGCTGAGCCGTTTCGGCAAAAAAGTAGGTAACGCTTTAACATCAAATACAGCGAAGAAGATTTACAGTACTATTGGAAAGGCGGCGGAGCGGTTCGCTGAGAGTGAAATCGGGTCGGCTGCAATTGATGGGTTAGTTCAGGGTAGCGTTCACTCGATTATGACGGGCGAATCCTATGGTGAGTCGGTCAAACAAGCGGTGCTGCTGAACGTGTTAGGAGCGGGGGATGAGATTCCAGATCCGTTAAGCCCAGGTGAGCGTGGCATTCAGATGAAGATAAAAGAGATGGAAGAGGAACAGAGAAATGAGTTAGTAAGATTGAAGCATGGGAAAGAGATCACGAAGAAATTTGGTGAGGAGCTAGAAGAAATATATCAATTCATGAATGGGGAAGTTAAGGATGAGGATGAGCAGAAAAAACAATATGAGATGCTTTGCAAAGCCGTCGATTCATATGAGAAACTACTCGTGGCGGAGAATGACGAGATGCGCACGTTGGCTCGTGCCCTACAGCGGGAAACAACTGAACGAACGGAGATCGAATCTAAGATGGTGAAAGAATATAGACAAAAAATAGACGCCCTGAAAGCGGCGATTGAGGTAGAAAGAGATGGGATGCAGGAGGAAGCAATTCAAGAGATTGCGGGTATGACAGCTGATGTGTTAGAAGCTGCCTCAGAGGAGGTACCATTAGTTGGATCGGGGATGGCGACTGCCATTGCGACCGGACGAGCGATTGAGGGTGCATATAAATTAAAGAAAGTGATAAATGCACTAAGCGGTATTGATCTTTCGCATCTACGAACACCGAAAATAGAACCCACGATGGTCGCAACCACCTTAGAACAC---AGATTTAGAGATATACCTGATAAAGAGCTAGCAGTCAGTATTCTAGCAAAAAATAATGCAATTGTGGCGAATACGAGGGAAGTTCAGCACATAAAGGAGGAAATTCTGCCTAAGTTCAAGAAGATAATGGACGAAGAGAAAGAG---CTGGAGGGTATTGACGATAAGAGAATACATCCAAGGGTTATGATGAGGTTCAAAGTGCCACGATCGCAGCAGCCTCAGATCCATATCTATAGCGCACCTTGGGATTCAGATGATGTGTTTTTCTTTCATTGCGTTTCGCACTTTCATATGAATGAATCTTTCTTTTTAGGTTTTGATCTAGGAATTGATGTTGTCCATTTTGAGGACCTAGCCGCTCACTGGCACGCACTCGGGGCTGCTCAGGAGGCGAAGGGACGTACTCTAAACGAGGCGTACAAGGAATTTCTTAACCTATCGATTGGTAGCACCTATACATCACCGATGCATGCGAGACGTATGATTAGATCTAAAACTGTCCACCCTATCTACCTAGGTTCGATGCACTATGATATCACTTACGAGACGTTAAAGTCAAACGCGCAAAGGATCGTTTATGATGATGAATTACAGATGCATATACTAAGAGGGCCATTACACTTTCAACGGCGTGCAATATTGGGGGCGCTTAAATTCGGAGTAAAAGTGCTGGGCGACAAGATTGATGTACCACTCTTTCTAAAAAACGCG
>CAE53030
---------------------ATGGGCAAAATAATCAAGTCGCTGAGCCGTTTTGGCAAAAAAGTAGGCAATGCTTTGACATCAAATACAGCAAAGAAGATTTACAGTACGATTGGAAAGGCAGCGGAGCGGTTCGCTGAGAGTGAAATCGGGTCGGCTGCAATTGATGGGTTAGTCCAGGGTAGCGTTCACTCAATTATGACGGGCGAATCCTATGGAGAGTCGGTCAAGCAAGCGGTGCTGCTGAACGTGTTAGGGGCGGGGGATGAGATTCCGGATCCGTTAAGTCCAGGTGAGCGTGGCATCCAGATGAAGATAAAAGAGTTGGAAGAAGAACAGAGAAATGAGTTAGTTAGGTTGAAGCACGGGAAAGAGATCACGAAGAAGTTTGGCGAGGAGCTAGAAGAAATATATCAATTCATGAATGGGGAGGTTAAGGATGAGGATGAGCAGAAAAAACAGTATGAGATGCTTTGCAAGGCTGTCGATTCATATGAGAAGTTACTCGTGGCGGAGAATGACGAGATGCGCACGTTGGCTCGCGCTCTGCGACGGGAAACGACTGAACGAACGGAGGTTGAATCTAAGATGGTGAAAGAATATAGACAAAAGATAGACGCCCTAAAAGCGGCGATTGAGGTACAAAGAGATGGGATGCAGGAGGAGGGAATTCAAGAGATCGCGGGTATGACAGCTGATGTGTTAGAAGCCGCCTCAGAGGAAGTACCATTAGTGGGATCGGGGATGGCAACCGCCATAGCGACCGGACGAGCGATAGAGGGCGCGTATAAATTAAAGAAAGTGATAAACGCGTTAAGCGGTATCGATCTTTCACATCTACGAACACCGAAAATAGAGCCCACCATGTTCGCGACCACCTTAGAACAC---AGATTTAGAGATATACCTGATAAGGAGCTAGCAGTCAGCATTCTAGCGAAGAACAACGCAATTGTGGCGAATACGAGGGAAGTTCAGCACATAAAAGAAGAAATTCTGCCTAAATTCAAGAAGATAATGGACGAAGAGAAAGAG---TTGGAAGGTATTGATGATAAGAGAATACACCCAAGGGTTATGATGAGGTTCAAAGTGCCACGATCGCAGCAACCTCAGATCCATATCTACAGCGCGCCGTGGGATTCAGATGATGTGTTTTTCTTTCATTGCGTTTCGCATTTTCATATGAATGAATCTTTCTTTTTAGGTTTTGATCTGGGGATTGATGTTGTCCACTTTGAGGATCTAGCCGCTCACTGGCACGCGCTCGGGGCTGCTCAGGAAGCAAAGGGACGTACTCTAAACGAGGCGTACAAGGAATTTCTTAACCTATCAATTGGCAGCACCTATACATCACCAATGCATGCGAGACGTATGATTAGATCTAAAACTGTCCACCCTATCTACTTAGGCTCGATGCACTATGATATCACTTACGAGACGTTAAAATCAAACGCACAAAGGATCGTTTATGATGATGAACTTCAGATGCATATACTGAGAGGGCCGTTACACTTTCAACGGCGCGCAATACTAGGAGCGCTTAAATTCGGAGTAAAAGTGCTAGGCGACAAGATTGATGTGCCACTCTTTCTAAAAAACGCG
>CAE53029
---------------------ATGGGGAAGATCATAAAATCACTTAGCCGTTTTGGCAAAAAAGTGGGTAATGCATTGACCTCGAATACAGCTAAAAAGATTTATAACACAATCGGGAAGGCGGCGGAACGTTTTGCTGAGAGTGAGATCGGTTCGGCCGCGATTGATGGGCTGGTTCAAGGAAGCGTTCATTCAATCATGACGGGGGAATCCTATGGTGAATCAGTTAAGCAGGCGGTGCTGTTGAATGTGCTTGGTGCAGGAGATGAAATCCCGGATCCACTCAGTCCTGGAGAGCGTGGTATCCAGATGAAAATCAAGGAGATCGAGGAAGAGCAGAGGAACGAGTTAGTGAGAATAAAATACGGAAAAGAGATAAGAGAGAAATTTGGTGAGCAATTGGAAGAAATATACCAATTCATGAACGGCGAAGTTAAGGGAGAAGAAGAGCAAGAGGAGCAATATAAAGTCTTATGTAAGGCCGTTGACTCATATGAAAACCTACTCGTCACAGAGAATGAGCAGATGCGTACGTTAGCGCGCGCGTTACAGCGGGAAGCGACTGAACGAACAGAAAACGAATCGAAGATGGTCAAGGAATATAGGCAGAAAATAGACGCCTTAAAGGCTGCAATAGAGGTGGAAAGGGATGGTATGCAAGAGGAGGCAATCCAAGAGATCGCGGGCATGACGGCGGACGTTTTGGAAGCAGCATCGGAAGAAGTCCCTCTTGTAGGATCGGGAATGGCGACGGCTATTGCAACAGGTAGAGCGATTGAGGGTGCGTACAAACTTAAGAAAGTGATAAACGCTTTAAGTGGCATTGACTTATCGCATTTACGTACTCCAAAGATTGAGCCAACCATGGTTGCGACAACGTTAGAGCAT---AGATTCAAAGAAATACCGGATAAAGAACTAGCTGTGAGCGTCTTAGCGAAAAACGATGCGATAGTAGCGAATACTAAGGAGATTAAACACATAAAAGAGGAGATTCTACCAAAATTTAAGAAGATCATGGAAGAAGAGAAAGAA---TTGGAGGGTATAGACGACAAGAAGATACATCCGAGGGTGATGATGAGATTTAAGGTACCTAGATCACAGCAGCCGCAAATTCACATATACAGTGCGCCGTGGGACTCAGACGATGTATTTTTCTTTCACTGTGTGTCGCACTTCCATGCGAATGAATCATTCTTTCTGGGCTTCGATTTGGGAATTGATGTTGTTCATTTCGAGGATCTCGCTGCGCACTGGCATGCGTTAGGCGCAGCTCAAGAAGCAAAGGGACGTACACTAAATGAGGCGTACAGAGAATTTCTTAATCTGTCCATTGGAAGCACGTTCACATCGCCAATGCATGCACGGCGTATGATTAGGTCGAAAACTGTTCACCCCATTTATTTAGGCTCGATGCATTACGATATTACTTATGAAACGTTAAAGACGAACGCGCAGAAGCTTGTATATGACGAAGATTTACAAATGCACATATTAAGGGGGCCCTTACACTTTCAGCGACGCGCTATATTAGGTGCGTTGAAGTTTGGTGTAAAAGTGTTAGGTGATAAAATTGATGTTCCGCTCTTCCTAAAAAACGCG
>CAE53028
------------------ATGATGGGGAAGATCATTAAATCGCTGGGGAAGTTCGGGAAAAAGGTAGGCAATGCGTTGACTTCGAAGACGGCGCAAAAGATTTACAGGACGATCGGAAGTGCGGCTGAAAGGTTTGCTGAGAGTGAGATTGGCAGCGCAGCCATCGATGGATTAATTCAGGGTAGTGTTCACTCAATAATGACAGGTGATTCGTATGGTGAAAGTGTGAAGCAAGCGGTTATTCTAAATGTCTTAGGAGGGGGAGATACGATTGCGGACCCACTAAGCCCCGGAGAGAATGAGATATATAGGAAACTGAAACAACTTGAGGATGAGCAGAAGGGGGAGATAGTTAGGACAAAACATAATACAGAAATTCTGAAGAAGTTCGGAAACGATTTGGATGAAGTGTACAAATTTGCAACACAAGAACATAAAGTTGGCGAGCATGAAGAAGATCAAATAAAAATGCTGGAGAAGGCGCTAAAATCATATATTGGGGTTTTCAAGGCTGAAAACGATAGCATTGACAAATTGAAGAAAGCGTTGTATGTCGAATCGACGGAGCGGACGGAAGAAGAAACTAAGATGATAAGTGAATACCGTGATAAAATTGATGCGTTGCGAAGTGCAATTGAGGTTGAGAAGGAAGGGTTGCAAGAAGAAGCAATTCAGGAAATTGCAGGTATGAGCGCAGAAGTATTAGAAGCGGCGGCAGAAGAGGTTCCGTTATTTGGGGCGGGCGTAGCTACGAGCATCGCGACGGCGAGGGCGATAGAAGGCGCATATAAGATTAAGGCTGTAATTAGTGCATTAACCGGCATAGATTTAACTCATCTTAACGTGCCTAAAGTTCAACCTAAGACGCTAGAAGCGATCCTCGATGTACCAAAAGGTGTAGATATTCCAGATCTGCGTTTAACGGAGGGACTCATCGCGAAAATGGATAAAATTTCAGAGAATATATCTGAAGTTGATCACATACAGAACGTCATCGTTCCGAAGCTAAAGAAAGCGGTTGAGGAGGATAAAGAAAACATTACGGATTGGTCTGAAAAGCGCATTCATCCGAAAACAGCGCAACGGTTTAAGATACCACAGACGCAGAAGCCTTCGATGCACATATATGCGGCTCCCTGGGACTCGGATGAAGTTTTCATCTTTCATGTAATTTCACCTCATCATAAGAATGAATCATTCTTCTTGGGATTCGATCTTGAGATTGAATATGTTTTTTATGAAGATTTGACTCAACATTGGCACGCATTAGGGACAGCTCAATCTACCTATGGCAGAACTTTCCGTGAGGCGTATAAGGAGTTCTTCTTACTTGCCTCTAACGTCGCAGGACAAACAGCAATCCATCAGCGTAGGTTGCTAAGATCCAGAAGTAACCATCCGATTTATTTAGGAATGCATGATTATGAAGTTTCGTACGCTCAAATGAAGATGAACGCGATGGCGTTGGTTAGCAATGAGGATTTGCAGATGCACATATTGCGTGGACCCATACACTTTCAAAGACGTACAATCGTTGCGGCATTGAAATATGGGATTAAGATTTTAACCCAGCCTGATGACGTCTCCATCATGCTTCGAAACGCG
>CAE53027
------------------ATGATGGGGAAGATCATTAAATCGCTGGGGAAGTTCGGGAAAAAGGTAGGCAATGCGTTGACTTCGAAGACGGCGCAAAAGATTTACAGGACGATCGGAAGTGCGGCTGAAAGGTTTGCTGAGAGTGAGATTGGCAGCGCAGCCATCGATGGATTAATTCAGGGTAGTGTTCACTCAATAATGACAGGTGATTCGTATGGTGAAAGTGTGAAGCAAGCGGTTATTCTAAATGTCTTAGGAGGGGGAGATACGATTGCGGACCCACTAAGCCCCGGAGAGAATGAGATATATAGGAAACTGAAACAACTTGAGGATGAGCAGAAGGGGGAGATAGTTAGGACAAAACATAATACAGAAATTCTGAAGAAGTTCGGAAACGATTTGGATGAAGTGTACAAATTTGCAACACAAGAACATAAAGTTGGCGAGCATGAAGAAGATCAAATAAAAATGCTGGAGAAGGCGCTAAAATCATATATTGGGGTTTTCAAGGCTGAAAACGATAGCATTGACAAATTGAAGAAAGCGTTGTATGTCGAATCGACGGAGCGGACGGAAGAAGAAACTAAGATGATAAGTGAATACCGTGATAAAATTGATGCGTTGCGAAGTGCAATTGAGGTTGAGAAGGAAGGGTTGCAAGAAGAAGCAATTCAGGAAATTGCAGGTATGAGCGCAGAAGTATTAGAAGCGGCGGCAGAAGAGGTTCCGTTATTTGGGGCGGGCGTAGCTACGAGCATCGCGACGGCGAGGGCGATAGAAGGCGCATATAAGATTAAGGCTGTAATTAGTGCATTAACCGGCATAGATTTAACTCATCTTAACGTGCCTAAAGTTCAACCTAAGACGCTAGAAGCGATCCTCGATGTACCAAAAGGTGTAGATATTCCAGATCTGCGTTTAACGGAGGGACTCATCGCGAAAATGGATAAAATTTCAGAGAATATATCTGAAGTTGATCACATACAGAACGTCATCGTTCCGAAGCTAAAGAAAGCGGTTGAGGAGGATAAAGAAAACATTACGGATTGGTCTGAAAAGCGCATTCATCCGAAAACAGCGCAACGGTTTAAGATACCACAGACGCAGAAGCCTTCGATGCACATATATGCGGCTCCCTGGGACTCGGATGAAGTTTTCATCTTTCATGTAATTTCACCTCATCATAAGAATGAATCATTCTTCTTGGGATTCGATCTTGAGATTGAATATGTTTTTTATGAAGATTTGACTCAACATTGGCACGCATTAGGGACAGCTCAATCTACCTATGGCAGAACTTTCCGTGAGGCGTATAAGGAGTTCTTCTTACTTGCCTCTAACGTCGCAGGACAAACAGCAATCCATCAGCGTAGGTTGCTAAGATCCAGAAGTAACCATCCGATTTATTTAGGAATGCATGATTATGAAGTTTCGTACGCTCAAATGAAGATGAACGCGATGGCGTTGGTTAGCAATGAGGATTTGCAGATGCACATATTGCGTGGACCCATACACTTTCAAAGACGTACAATCGTTGCGGCATTGAAATATGGGATTAAGATTTTAACCCAGCCTGATGACGTCTCCATCATGCTTCGAAACGCG
>CAE53026
---------------------ATGGGGAAGATAATTAAATCGCTAAGTAGATTTGGAAAGAAAGTTGGAAGCGCATTGTCGTCAAACACAGCGAAGAAAATTTATTCAACTATTGGAAAGGCAGCGGAGCGTTTTGCTGAAAGCGAGATCGGTGCGGCGACAATAGATGGGTTGGTGCAGGGTAGCGTTCATTCCATAATCACAGGTGAATCGTATGGAGAGTCAGTTAAGCAGGCGGTTCTTCTCAACGTGTTAGGTACAGGTGAAGAGTTACCAGACCCACTGAGCCCTGGCGAACGTGGCATGCAAACGAAAATAAAGGAGTTGGAAGACGAGCAGCGGAATGAGCTTGTCCGATTGAAATATAATAAAGAGATAACAAAAGAGTTTGGGAAGGAGCTAGAAGAGGTGTACGACTTCATGAATGGCGAGGCGAAAGAGGAGGAAGTGGTTCAGGAACAATACTCAATGCTATGCAAAGCAGTAGATTCATATGAGAAAATATTAAAAGCAGAGGACTCGAAAATGGCAATATTAGCACGCGCATTGCAGCGGGAGGCTTCAGAAAGAAGTCAAGATGAAATCAAAATGGTGAAGGAGTACAGACAGAAAATTGATGCGCTTAAAAATGCGATCGAGATTGAACGAGACGGAATGCAGGAGGAGGCGATCCAGGAGATTGCCGGAATGACCGCTGACGTCTTAGAAGCGGCATCGGAGGAGGTGCCTTTAATCGGCGCAGGTATGGCCACAGCTGTAGCGACCGGTAGGGCGATAGAGGGCGCATATAAATTGAAAAAAGTCATAAACGCGTTAAGTGGGATTGATTTATCGCATATGAGGAGTCCAAAGATTGAACCCACTATTATCGCCACGACATTGGAGCAT---CGATTTAAAGAGATACCGGACGAGCAGCTAGCGGTAAGTGTTTTGAATAAAAAGACAGCTGTAACTGATAATTGCAATGAGATCGCGCATATCAAACAAGAAATATTACCCAAGTTTAAACAAATTATGGATGAGGAGAAGGAG---ATTGAGGGAATAGAGGATAAAGTGATTCATCCGCGTGTGATGATGAGGTTCAAAATTCCTAGAACGCAGCAACCGCAAATCCACATTTATGCAGCCCCCTGGGATTCTGATGATGTGTTTTTCTTTCATTGCGTTTCACACCATCATCGGAACGAATCTTTTTTCCTGGGATTTGATCTAGGAATCGATGTCGTTCACTTTGAAGATTTAACTAGTCATTGGCACGCATTGGGATTAGCGCAAGAGGCGAGCGGGCGTACGTTAACGGAGGCGTATCGTGAGTTTCTCAACTTATCAATTTCAAGCACATATAGCAGCGCTATACATGCGAGGCGTATGATCAGGTCGCGAGCAGTACACCCAATTTTTCTAGGATCGATGCACTACGATATTACGTATGAAGCTTTAAAAAACAACGCGCAGAGAATAGTCTATGATGAGGAGCTGCAAATGCATATTCTAAGGGGACCTTTGCACTTTCAGCGTCGAGCCATCCTGGGGGCGTTGAAATTTGGAGTTAAAATATTAGGCGATAAAATTGATGTTCCCCTCTTCTTACGAAATGCA
>CAE53024
---------------------ATGGGTAAAGTCATACGATCCCTAAGTCGGTTTGGTAAGAAAGTTGGAAATGCGCTAACGTCGAATACAGCAAAAAAGATTTACAGCACGATTGGAAAGGCGGCTGAACGGTTTGCAGAAAGTGAAATCGGGTCCGCAGCGATAGATGGCTTAGTGCAAGGGAGCGTTCATTCAATAATAACTGGTGAATCATATGGGGAGTCAGTAAAGCAAGCGGTGTTATTAAATGTTTTAGGAAGTGGTGAGGAAATTCCTGACCCATTGAGCCCAGGCGAACGTGGAATTCAAACGAAGTTAAGAGAATTAGAGGATGAGCAGAGAAACGAGTTGGTTCGTCTTAAATATAATGATGAAATTAAAAGGAAATTTGGGGAAGAGTTAGAACAAGTTTACGACTTTATGAATGGGGTTGCGAAGGACGAGGAGGGCGAAGAGAAACAGTTTGATATATTGAACAAGGCAGTGAACTCATATGACAAAATCCTAGCGGAGGAAGATACGCAAATGAGGCGTTTGGCGACAGCTCTACAGAAAGAGATTGGAGATAGAACGCACACGGAGACGACGATGGTGAAGGAATATAGAAGTAAGATCGAGGCTTTGAAGAACGCGATTGAAGTTGAGCGAGATGGGATGCAAGAAGAAGCAATACAGGAGATTGCGGGTATGACCGCTGATGTGTTAGAGGCTGCTTCAGAGGAGGTTCCATTGATTGGAGCAGGAATGGCGACAGCCGTAGCTACGGGGAGAGCGATTGAGGGAGCTTATAAGCTCAAAAAAGTTATAAATGCGCTGAGCGGAATTGATTTGACTCATCTACGCACTCCGAAGATCGAACCGAGCGTTGTATCTACCATACTTGAGTAT---CGTGCAAGGGATGTACCGGATAAAGCGTTGGCTGTAAGTGTTTTATCGAAAAATCGGACAATTCAAGAGAACCACAAAGAACTAATACATATAAAGGACGAAATCTTGCCAAGATTCAAAAAAGCGATGGAAGAAGAGAAGGAG---ATTTGTGGGATAGAGGATAAAACGATCCATCCAAAAGTCATGATGAAATTTAAAATACCTAGAACGCAACAACCCCAGATACACATATATAGTGCGCCGTGGGATTCAGATGATGTCTTCTTTTTCCATTGTATCTCACATCATCATGCGAATGAATCTTTCTTTCTTGGATTTGATTTAAGTATTGATCTAGTTCACTATGAGGACCTGACCGCGCATTGGCACGCTTTAGGGGCAGCTCAAACAGCGGCAGGACGTACGCTTACGGAGGCGTATAAAGAATTCTTAAACTTGGCAATTTCAAATAATTACGGTACTCAGATGCACACGCGGAGGATGATAAGATCTAAGACGGTGCACCCCATTTATTTGGGATCGCTCCATTACGATGTGTCTTTCGCAGACTTACGTGGAAACGCGCAGCGTATAGTATACGATGATGAATTGCAGATGCACATATTACGGGGACCACTACACTTTCAAAGGCGAGCGATCCTGGGTGCGTTAAAGTTTGGATGTAAGATCTTAGGGGATCAAATAGACATACCACTCTTCTTAAGAAATGCT
>CAE53023
---------------------ATGGGGAAAATCATAAAGTCCCTAAGCCGATTCGGAAAGAAAGTTGGGAACGCCCTAACATCAAACACAGCAAAAAAGATTTATAGCACAATTGGAAAAGCGGCTGAACGATTTGCAGATAGCGAGATTGGCTCAGCGGCTATTGATGGGTTAGTTCAGGGGAGCGTACATTCGTTAATGACTGGGGAGTCCTACGGCGAGTCGGTAAAACAGGCTGTGCTATTAAATGTAATGGGAAGTGGTGAAGAGCTTCCAGATCCATTGAGTCCGGGTGAACGCGGAATGCAAACGAAGATCCGTGAGTTAGAAGATGAACAGCGTAGTGAGTTAATTCGGTTGAAGTATAATGATAAGATAAAGCAAAAATTTGGGAAAGAATTGGAAGAGGTATATGAGTTTATGAATGGGGTCGCGAAGCAGGAGGAAGATGAAGAGAAACATTATGATGTTCTCAAAAAAGCGGTAAACTCGTACGACAAAATCTTAACCGAGGAGGAAAAACAAATGAGAATTCTAGCGACAGCGTTACAAAAGGAGGTGAAGGAGCGGACGGGGACGGAGGCCGTCATGGTAAAAGAGTATCGAAACAAAATCGACGCATTAAAAGAGGCCATAGAGGTAGAACGTGATGGAATGCAGGAAGAGGCGATTCAGGAGATAGCTGGAATGACGGCAGACGTATTGGAGGCAGCCTCGGAGGAGGTGCCACTAATAGGTGCAGGGATGGCGACAGCTGTGGCCACGGGTAGGGCCATCGAGGGAGCTTACAAATTAAAGAAGGTCATAAACGCCCTCAGTGGAATCGATTTGACCCACTTAAGAACACCGAAGATCGAGCCTACGATAGTATCGACTGTGCTTGATCAT---AAATTCAAGGATATTCCCGATGAGATGCTCGCGGTAAGTGTTTTATCAAAGAATAGAGCCATCGAAGAGAACCATAAAGAGATTATACATCTTAAGAACGAGATATTGCCTAGATTTAAGAAAGCGATGGACGAGGAGAAGGAG---ATATGTGGAATCGAAGACAAAAAGATACATCCGAAAGTCATGATGAAGTTCAAAATTCCGCGAACTCAACAGCCTCAAATTCATATATATAGTGCACCGTGGGATTCTGACGACGTTTTCTTTTTCCATTGCATATCGCATCACCACGCGAATGAATCATTTTTCATTGGATTTGATTTGGGTATTGACCTGGTTCATTACGAAGATTTGACTGCTCATTGGCACGCTTTAGGCGCGGCGCAGGCGGCGGTTGGGAGGAGTCTGAACGAAGTGTATAAAGAATTTTTGAACCTAGCGATTAATAACACGTATAGCTCGCAGATGCACGCTCGGAGAATGATACGGTCGAAGACTGTACACCCCATATACTTAGGCTCACTCCACTATGATATTTCGTTTTCGACATTACGAAGCAATGCGCAGAGAATTGTGTATGATGAAGAGTTACAGATGCACATATTAAGAGGACCACTACATTTCCAAAGGCGGGCGATACTAGGCGCGATAAAACATGGAGTTAAAATCTTAGGGACGGAGGTTGATATCCCACTCTTCTTAAGAAATGCC
>CAE53022
---------------------ATGGGGAAAATCATAAAGTCCCTAAGCCGATTCGGAAAGAAAGTTGGAAACGCCTTAACATCAAACACAGCAAAAAAGATTTATAGCACAATTGGAAAAGCGGCTGAACGATTTGCAGAGAGTGAAATTGGCTCAGCGGCTATTGATGGGTTAGTTCAGGGGAGCGTACATTCGTTGATGACGGGAGAGTCTTACGGCGAGTCGGTAAAACAGGCTGTGCTATTAAATGTAATGGGAAGTGGTGAAGAGCTTCCAGATCCACTAAGTCCGGGTGAACGTGGAATGCAGACGAAGATCCGTGAATTGGAGGATGAACAGCGTAATGAGTTGATTCGGTTGAAGTATAATGATAAGATAAAGCAAAAATTTGGAAAAGAATTAGAAGAGGTATATGAGTTTATGAATGGGGTCGCGAAGCAGGAGGAAGATGAAGAGAAACATTATGATGTTCTCAAAAAAGCAGTAAACTCGTACGATAAAATCTTAACCGAGGAGGAAAAACAAATGAGGATTTTAGCAACAGCGTTACAAAAGGAGGTGAAGGAGCGGACGGGGACGGAGGCCGTCATGGTAAAAGAGTATCGAAATAAGATTGACGCATTAAAAGAGGCTATAGAGGTAGAGCGTGACGGAATGCAGGAAGAGGCGATTCAGGAGATAGCTGGAATGACAGCGGACGTATTGGAGGCGGCTTCGGAGGAAGTGCCACTAATAGGTGCGGGGATGGCGACAGCCGTAGCCACGGGTAGGGCTATCGAAGGAGCCTACAAGTTAAAGAAGGTTATAAACGCTCTCAGCGGAATTGATTTGACTCACTTAAGAACACCGAAGATTGAGCCTACGATAGTATCGACTGTGCTGGATCAT---AAGTTTAAGGATATTCCTGATGAAATGCTCGCGGTAAGCGTTTTATCAAAGAATAGAGCCATCGAAGAGAACCATAAAGAGATTATACATCTTAAGAACGAGATATTGCCTAGATTTAAGAAGGCGATGGACGAGGAGAAGGAG---ATATGTGGAATCGAAGACAAAAAGATACATCCGAAAGTCATGATGAAATTCAAAATCCCGCGAACTCAACAGCCCCAAATCCATATATATAGTGCACCGTGGGATTCTGATGACGTTTTCTTTTTCCATTGTATATCGCATCACCACGCGAATGAATCATTTTTTATTGGATTTGACTTAGGCATCGACCTGGTTCACTACGAAGATTTGACTGCTCACTGGCACGCTTTGGGTGCGGCGCAGGCGGCGGTTGGGAGGAGTCTGAATGAAGTGTACAAAGAATTTTTGAACCTAGCGATTAATAACACGTATAGCTCGCAAATGCATGCTCGGAGGATGATGCGGTCGAAGACCGTACACCCCATATATCTAGGCTCACTCCATTATGATATTTCGTTTTCGACATTGCGGAGCAATGCGCAGAGAATTGTGTATGATGAGGAATTACAGATGCACATATTAAGGGGACCACTACATTTCCAAAGGCGGGCGATACTAGGCGCGATAAAACATGGAGTTAAAATCTTAGGGACGGAGGTTGATATCCCACTCTTCTTAAGAAATGCC
>CAE53021
---------------------ATGGGGAAAATCATAAAGTCCCTAAGCCGATTCGGAAAGAAAGTTGGGAACGCCCTAACATCAAACACAGCAAAAAAGATTTATAGCACAATTGGAAAAGCGGCTGAACGATTTGCAGAGAGCGAGATTGGCTCAGCGGCTATTGATGGGTTAGTTCAGGGGAGCGTACATTCGTTAATGACTGGGGAGTCCTACGGCGAGTCGGTAAAACAGGCTGTGCTATTAAATGTAATGGGAAGTGGTGAAGAGCTTCCAGATCCATTGAGTCCGGGTGAACGCGGAATGCAAACGAAGATCCGTGAGTTAGAAGATGAACAGCGTAGTGAGTTAATTCGGTTGAAGTATAATGATAAGATAAAGCAAAAATTTGGGAAAGAATTGGAAGAGGTATATGAGTTTATGAATGGGGTCGCGAAGCAGGAGGAAGATGAAGAGAAACATTATGATGTTCTCAAAAAAGCGGTAAACTCGTACGACAAAATCTTAACCGAGGAGGAAAAACAAATGAGAATTCTAGCGACAGCGTTACAAAAGGAGGTGAAGGAGCGGACGGGGACGGAGGCCGTCATGGTAAAAGAGTATCGAAACAAAATCGACGCATTAAAAGAGGCCATAGAGGTAGAACGTGATGGAATGCAGGAAGAGGCGATTCAGGAGATAGCTGGAATGACGGCAGACGTATTGGAGGCAGCCTCGGAGGAGGTGCCACTAATAGGTGCAGGGATGGCGACAGCTGTGGCCACGGGTAGGGCCATCGAGGGAGCTTACAAATTAAAGAAGGTCATAAACGCCCTCAGTGGAATCGATTTGACCCACTTAAGAACACCGAAGATCGAGCCTACGATAGTATCGACTGTGCTTGATCAT---AAATTCAAGGATATTCCCGATGAGATGCTCGCGGTAAGTGTTTTATCAAAGAATAGAGCCATCGAAGAGAACCATAAAGAGATTATACATCTTAAGAACGAGATATTGCCTAGATTTAAGAAAGCGATGGACGAGGAGAAGGAG---ATATGTGGAATCGAAGACAAAAAGATACATCCGAAAGTCATGATGAAGTTCAAAATTCCGCGAACTCAACAGCCTCAAATTCATATATATAGTGCACCGTGGGATTCTGACGACGTTTTCTTTTTCCATTGCATATCGCATCACCACGCGAATGAATCATTTTTCATTGGATTTGATTTGGGTATTGACCTGGTTCATTACGAAGATTTGACTGCTCATTGGCACGCTTTAGGCGCGGCGCAGGCGGCGGTTGGGAGGAGTCTGAACGAAGTGTATAAAGAATTTTTGAACCTAGCGATTAATAACACGTATAGCTCGCAGATGCACGCTCGGAGAATGATACGGTCGAAGACTGTACACCCCATATACTTAGGCTCACTCCACTATGATATTTCGTTTTCGACATTACGAAGCAATGCGCAGAGAATTGTGTATGATGAAGAGTTACAGATGCACATATTAAGAGGACCACTACATTTCCAAAGGCGGGCGATACTAGGCGCGATAAAACATGGAGTTAAAATCTTAGGGACGGAGGTTGATATCCCACTCTTCTTAAGAAATGCC
>CAE53020
---------------------ATGGGCAAGATCATTAAATCATTAAGTAGATTCGGAAAGAAAGTGGGGAACGTTCTGACGTCAAATACGGCGAAAAAGATTTATAGTACGATTGGGAGGGCGGCTGAACGTTTCGCCGAGAGTGAGGTGGGTGCAGCCACGATAGATGGAATTGTTCAGGGAAGCGTTCACTCGATCATGACGGGCGAGTCCTATGGTGAATCGGTAAAACAGGCAGTACTGCTTAATGTGCTAGGCAGTGGTGAAGAATTACCTGACCCCCTAAGTCCAGGAGAACGCGGAATACAGACCAAACTAAAAGAGTTGGAGGATGAGCAACGCAATGAGCTGGTCCGTTTGAAATTGAATAAGAAAATAGTCGACAAATTCGGAACAGAATTGGAGGAGGTTTATGATTTTATGAATGGGGCGGCGAAAGATGATGAGAATGAAATTAAACAATACGATATTTTGTGTAAAGCTGTAGACTCATACGGAAAGATCTTGCGAGAGGAAGACAAGAAAATGTTGGAATTAGCGAGAGCGTTGCAGCGTGAGTCGGAGTCGAGAAGTGACGAGGAGACCAAGATGGTGCGGGAATATCGTTCGAAAATCGATGCGTTACGCGATGCGGTTGACGTTGAACGTGAAAGCATGACCGAGGAAGCGATACAAGAGATAGCAGGAATGACGTCAGATGTCCTAGAGGCGGCGGCGGAGGAAGTTCCCTTGGTTGGGTCGGGAATGGCGACGGCAATAGCAACGGGACGCGCGATTGAAGGCGCGTATAAATTGAAGAAGGTAATAAACGCGCTAAGCGGCATCGACTTGACTCATTTACGCACGCCTAAGATAGAGCCCAGCTTAATTGCTACAACATTAGAGTAT---AGAGATAGGCCAATTCCAGATGATTCACTAGCAGTCAGCGTACTTGAGAAGAGGAGGGCGATAGAAGAAAATAAAAATGAGATCGAACATATTAAAAATGAGATTTTACCCCGGTTTAAAAAAGCGATGGAGGAAGAGAAGGAG---ATTTCTGGAATCGAGGAGTCTGTGATACACCCTAAAGTAATGATGAGATTCAAGATCCCCAGATCTCAGCAGCCCCAGATTCACATTTATTGTTCACCGTGGGATTCAGACACTGTTTTCTTTTTTCATTGTGTATCACATCATCATATGAACGAGTCCTTTTTTATCGGTTTCGACTTAGAGCTAGATTTAGTGCATTTTGAAGATTTGACCGCGCATTGGCATGCTTTAGGCGCCGCGCAAATGGTTGTTGGACGCACGTTCCAAGAGGCGTATCGAGAGTTTTTAGGTCGTGCGATGATGGATCCCTCGAGCGGAGCGATGCATAAGAGAAGAATGTCACGATCCCGTAGTGTGCATCCCATTTATCTTGGATCGATGCACTATGATATATCCTACGCTACCTTGAAGAGTAACGCACAGCGGATAGTTTATGATGATGAGTTGCAGATGCACGTGCTGCGTGGGCCGATACATTTTCAGCGCAGGGCAATCTTAGGTGCACTTAAACATGGCATTAAAATACTTAATGATAAAATTGATCTCACATCTCTTCTTAGAAATGCG
>CAE53019
---------------------ATGGGCAAAATAATCAAATCGCTAAGCCGTTTTGGCAAAAAAGTGGGCAATGCTTTAACCTCAAATACGGCGAAAAAGATTTATAGTACAATTGGAAAGGCGGCGGAGCGGTTTGCTGAGAGTGAGATCGGATCAGCCGCGATCGATGGGCTAGTTCAAGGCAGTGTGCACTCAATTATGACGGGAGAGTCTTACGGTGAATCGGTCAAACAGGCAGTACTGTTGAATGTACTAGGAGCAGGGGATGAGATTCCAGACCCGTTGAGTCCGGGTGAGCGCGGCATTCAAATGAAGATTAAGGAGATAGAGGAAGAGCAGAGGAACGAGTTAGTGAGACTGAAGCATGGGAAAGAGATCGCGAAGAAATTTGGCGATGAGTTGGAGGAAATATATCAGTTTATGAACGGCGAGGTGAAAGAGGAAGTTCAGCAGGAGGAGCAATATAAGGTGCTCTGTAAAGCGGTTAACTCGTATGAAAAATTGCTTCTAGCCGAAAATGACGAGATGCGTACGCTAGCGCGGGCGCTACAACGTGAAGCCACTGAAAGAACTGAGACCGAATCCAAGATGGTGAAAGAGTATAGGCAAAAGATAGATGCATTAAAAGCGGCAATCGAAGTGGAGAGGGATGGGATGCAAGAGGAAGCCATCCAGGAGATCGCGGGTATGACAGCTGACGTATTGGAAGCAGCTTCTGAAGAGGTACCGTTAGTGGGTTCAGGAATGGCGACGGCCATAGCAACGGGACGAGCGATTGAAGGTGCATATAAACTCAAGAAAGTCATAAATGCGTTAAGCGGAATAGATCTTTCGCACTTACGAACCCCGAAGATAGAGCCGACGATGGTTGCAACCACTTTAGAACAT---AGATTCAGAGATATACCAGATAAAGAATTAGCTGTAAGTATCCTGGCAAAGAATAATGCGATCGTAGCGAATACAAGAGAGGTTCAACATATTAAGGAAGAAATTCTACCGAAATTCAAGAAAATAATGGATGAGGAGAAAGAA---TTAGAAGGGATCGATGATAAGAAGATACATCCGAGAGTAATGATGAAGTTCAAGGTTCCACGATCGCAACAGCCTCAAATTCACATTTACAGTGCACCATGGGACTCTGATGATGTTTTCTTTTTTCATTGCGTGTCGCATTTTCATGTTAATGAGTCTTTCTTTCTAGGTTTTGATCTGGGAATCGATGTTGTTCACTTTGAGGACTTAGCTGCTCATTGGCACGCTTTGGGAGCCGCTCAAGAGGCGAAAGGACGTACTTTGAATGAAGCGTACAAGGAATTTTTGAACTTATCTATCGGCAGCGCTTATACGTCACCAATGCATGCGAGGCGTATGATTAGATCAAAAACAGTTCACCCGATCTACCTAGGATCCATGCATTATGACATCACTTATGAGACGTTGAAATCGAATGCGCAAAGGATTGTTTATGATGATGAATTGCAGATGCACATATTGAGAGGACCCCTACATTTCCAGCGACGCGCAATATTGGGCGCGCTCAAATTCGGAGTGAAAGTGCTTGGCGACAAGATAGATGTGCCACTCTTTCTAAAAAACGCG
>CAE53018
---------------------ATGGGCAAAATCATAAAGTCATTGAGCCGCTTTGGCAAAAAGGTGGGGAACGCGTTGACATCGAATACAGCGAAGAAAATTTACAGCACAATCGGGAAGGCGGCGGAGCGGTTCGCGGAAAGTGAAATTGGATCAGCGGCAATCGATGGGTTAGTTCAAGGTAGCGTACATTCAATTATGACAGGAGAATCATACGGTGAATCAGTCAAGCAGGCGGTGCTATTAAACGTGTTAGGTGCAGGAGATGAGATACCAGACCCACTAAGTCCTGGCGAGCGCGGAATTCAGATGAAAATCAAAGAAATCGAAGAGGAGCAGAGGAACGAATTAGTGAGATTAAAGCATGGAAAAGAAATAACAAGGAAATTCGGCGCAGAGTTAGAGGAAATTTACCAATTTATGAATGGTGAAGTGCGAGAAGAGGCGGAGCAGGAGGAACAGTATAAGGTATTGTGCAAAGCTGTTAATTCATACGAAAAATTACTCGTCGCAGAGAATGACCAGATGCGCGCACTGGCACGAGCATTACAGCGTGAAGCGACTGAAAGAACAGAAGCGGAATCAACGATGGTAAAGGAGTATAGACAAAAGATTGACGCATTAAAGGCGGCTATTGAGGTCGAGAGAGATGGGATGCAGGAGGAGGCGATCCAAGAGATAGCGGGAATGACTGCAGATGTACTTGAAGCTGCATCAGAGGAGGTACCGTTGGTAGGCTCCGGAATGGCGACAGCCATAGCGACGGGTAGAGCGATAGAGGGAGCGTACAAGCTCAAGAAAGTAATAAACGCGTTGAGCGGGATTGATCTATCGCACTTGCGCACGCCGAAGATTGAGCCAACTATGGTTGCGACTACATTGGAGCAC---AGGTTCGATGAGATACCCGATAAAGAATTGGCGGTCAGTATATTAGCCAAAAATAACGCAATCGTCGCAAATACGAGAGAAGTGCAGCACATAAAGGACGAGATATTACCTAAATTTAAAAAGATCATGGATGAGGAGAAGGAG---CTTGAAGGTATTGATGACAAGAAGATCCACCCGAGGGTAATGATGAGATTCAAGGTGCCTCGCTCCCAGCAGCCTCAGATACATATATATAGTGCACCGTGGGATTCAGACGATGTTTTCTTCTTTCACTGTGTGTCTCACTTTCACGCAAACGAGTCATTCTTCTTGGGATTTGATCTGGGCATCGACGTCGTACACTTTGAGGATTTGGCCGCTCATTGGCATGCACTGGGCGCGGCGCAAGAGGCGAAAGGGCGTACGCTCAGCGAAGCGTATCGTGAGTTTTTAAATCTGTCTATTGGTAGCGCATATACATCCCCGATGCATGCTCGACGCATGATCAGATCAAAAACGGTACATCCTATATATTTAGGTTCGATGCACTATGACATAACGTATGAGACTTTGAAATCAAACGCGCAAAGGATTGTATATGATGACGAGTTGCAAATGCATATCTTAAGAGGTCCACTGCATTTTCAAAGGCGCGCGATCTTAGGTGCGCTTAAATTTGGGGTTAAGGTTCTCGGTGACAAAATTGATGTGCCACTCTTCCTCAGAAACGCG
>CAE53017
---------------------ATGGGCAAAATCATAAAGTCACTGAGCCGCTTTGGCAAAAAGGTGGGGAATGCGTTGACATCGAATACAGCAAAGAAAATTTATAGTACAATCGGGAAGGCAGCGGAGCGGTTTGCGGAAAGTGAGATTGGATCAGCGACTATCGATGGATTAGTTCAGGGTAGCGTACACTCGATCATGACGGGAGAATCATACGGTGAATCAGTTAAACAGGCGGTGCTGCTGAATGTGTTAGGTGCAGGGGATGAAATTCCAGACCCACTAAGTCCCGGCGAGCGTGGGATTCAAATGAAAATTAAAGAAATCGAGGAAGAACAAAGAAATGAGTTAGTGAGATTAAAGCATGGGAAAGAAATAACAAGGAAGTTCGGTGCAGAGTTGGAGGAGATTTACCAATTTATGAATGGCGAAATGCGAGAAGAGGCGGAGCAGGAGGAACAGTATAAGGTGTTGTGCAAAGCTGTCAATTCATACGAAAAATTACTCGTCGCGGAGAATGATCAGATGCGCGCGTTAGCACGAGCGTTACAGCGTGAAGCGACTGAAAGAACAGAAGCGGAGTCTACGATGGTAAAGGAGTATAGACAAAAGATCGATGCATTAAAAGCGGCTATTGAAGTTGAGAGAGACGGGATGCAGGAGGAGGCGATCCAAGAAATAGCGGGAATGACCGCGGATGTGCTTGAAGCCGCGTCTGAGGAAGTACCGTTAGTTGGTTCTGGGATGGCGACGGCTATAGCAACAGGCAGAGCAATAGAGGGGGCGTATAAATTAAAAAAGGTAATAAACGCGTTGAGTGGGATTGATTTGTCGCACCTGCGTACGCCGAAAATTGAACCGACCATGGTTGCGACTACATTAGAGCAC---AGATTTGATGAGATACCCGATAAAGAATTGGCAGTGAGCATATTAGCTAAAAATAATGCGATTGTCGCTAATACAAGAGAAGTGCAACATATAAAGGATGAGATATTACCGAAATTTAAGAAAATTATGGATGAGGAGAAAGAG---CTTGAAGGCATTGATGATAAAAAGATTCACCCGAGGGTGATGATGAGATTCAAGGTGCCTCGTTCCCAGCAGCCTCAGATACACATATATAGCGCACCGTGGGATTCAGACGATGTCTTCTTTTTTCACTGTGTGTCCCACTTTCACGCAAACGAGTCATTCTTTTTGGGATTCGATCTAGGCATCGATGTCGTACACTTTGAAGATTTAGCCGCTCACTGGCACGCGCTAGGTGCGGCGCAAGAGGCGAAGGGGCGTACGCTCAGTGAGGCATATCGTGAGTTTTTGAATTTATCTATTGGTAGCGCGTACACATCCCCGATGCACGCTCGACGTATGATTAGGTCGAAAACAGTACATCCTATATATCTCGGTTCGATGCACTATGATATAACGTATGAAACTTTGAAATCAAACGCGCAGAGGATCGTATATGATGACGAATTGCAAATGCATATCTTGAGAGGTCCGCTACACTTTCAAAGGCGCGCGATTTTAGGTGCACTTAAATTTGGGGTTAAGGTTCTCGGTGACAGGATTGATGTGCCACTCTTCCTCAGAAACGCG
>CAE53016
---------------------ATGGGCAAAATCATAAAGTCATTGAGCCGCTTTGGCAAAAAGGTGGGGAATGCGTTGACATCGAATACAGCAAAGAAAATCTATAGTACAATCGGGAAGGCAGCGGAGCGGTTTGCAGAAAGTGAGATTGGATCAGCGGCAATCGACGGATTAGTTCAGGGTAGCGTACACTCGATCATGACGGGAGAATCATACGGTGAATCAGTTAAACAGGCGGTACTGCTAAACGTGTTAGGTGCAGGAGATGAAATTCCAGACCCACTAAGTCCTGGCGAGCGTGGGATTCAAATGAAAATTAAAGAAATCGAAGAAGAACAGAGAAATGAGTTAGTGAGATTAAAGCATGGGAAAGAAATAACAAGAAAGTTCGGTGCAGAGTTAGAGGAGATTTACCAATTTATGAATGGCGAAATGCGAGAAGAGGCGGAGCAGGAGGAACAGTATAAGGTGTTGTGCAAAGCTGTCAATTCATACGAAAAATTACTCGTCGCGGAGAATGATCAGATGCGCGCGTTAGCACGAGCGTTACAGCGTGAAGCGACTGAAAGAACAGAAGCGGAATCTACGATGGTAAAGGAATATAGACAAAAGATCGATGCATTAAAAGCGGCTATTGAAGTCGAGAGAGACGGGATGCAGGAGGAGGCGATCCAAGAGATAGCAGGAATGACCGCGGATGTACTTGAAGCCGCGTCTGAGGAAGTACCGTTAGTTGGTTCTGGGATGGCGACGGCCATAGCGACAGGTAGAGCAATAGAGGGAGCGTATAAACTAAAAAAGGTAATAAACGCGTTGAGTGGGATTGATCTGTCGCACTTGCGCACGCCGAAAATTGAACCGACCATGGTTGCGACTACATTAGAGCAC---AGATTTGATGAGATACCCGATAAAGAATTGGCGGTGAGCATATTAGCCAAAAATAACGCGATTGTTGCGAATACAAGAGAAGTGCAACACATAAAGGACGAAATATTACCAAAATTTAAGAAGATTATGGATGAGGAGAAAGAG---CTTGAAGGCATTGATGATAAAAAGATTCACCCGAGGGTGATGATGAGATTCAAGGTGCCTCGCTCCCAGCAGCCTCAGATACATATATATAGCGCACCGTGGGATTCAGACGATGTCTTCTTCTTTCACTGTGTGTCCCACTTTCACGCAAACGAGTCATTCTTTTTGGGATTTGATCTGGGCATCGATGTCGTACATTTTGAAGATTTGGCCGCTCACTGGCATGCGCTAGGTGCGGCGCAAGAGGCGAAGGGGCGTACGCTCAGTGAGGCTTATCGTGAGTTTTTGAATTTATCTATTGGTAGCGCGTACACATCCCCGATGCACGCTCGACGCATGATTAGGTCGAAAACAGTACATCCTATATATCTCGGTTCGATGCACTATGACATAACGTATGAAACTTTGAAATCAAACGCGCAGAGGATCGTATATGATGACGAATTGCAAATGCATATCTTGAGAGGTCCGTTACACTTTCAAAGGCGCGCGATTTTAGGTGCACTTAAATTTGGGGTTAAGGTTCTCGGTGACAAGATTGATGTGCCACTCTTCCTCAGAAACGCG
>CAE53015
---------------------ATGGGGAAGATAATTAAATCGCTAAGTAGATTTGGAAAAAAGGTTGGAAACGCATTGTCGTCAAACACAGCGAAGAAAATTTACTCAACCATTGGGAAGGCTGCGGAGCGGTTTGCTGAAAGCGAGATCGGTGCGGCGACAATAGATGGCTTAGTGCAGGGTAGCGTTCATTCCATAATTACAGGTGAATCTTATGGAGAGTCAGTTAAACAGGCGGTTCTCCTCAACGTGCTAGGTACAGGTGAAGAATTACCAGACCCACTGAGCCCCGGCGAGCGTGGTATGCAGACAAAAATAAAAGAGTTAGAAGACGAGCAGCGAAATGAACTTGTTCGATTAAAGTATAATAAAGAGATAACAAAGGAGTTTGGGAAGGAGCTAGAAGAAGTTTACGACTTCATGAATGGTGAGGCGAAGGAGGAGGAAGTAGTTCAGGAACAATACTCAATGCTATGCAAAGCAGTAGATTCATATGAGAAAATATTAAAAGCAGAGGACTCGAAAATGGCAATATTGGCGCGCGCGTTGCAGCGGGAGGCTTCAGAGAGAAGTCAAGATGAAATCAAAATGGTGAAAGAGTACAGACAGAAGATCGATGCGCTTAAAGATGCGATCGAGATTGAGCGAGATGGAATGCAGGAGGAGGCGATCCAGGAGATTGCCGGAATGACTGCGGACGTCTTAGAAGCGGCATCGGAGGAGGTGCCCCTAATTGGCGCGGGTATGGCCACAGCTGTAGCGACCGGTAGAGCAATAGAAGGCGCATATAAATTGAAGAAAGTCATAAACGCATTGAGCGGGATTGATTTATCACATATGAGGAGCCCGAAGATTGAGCCTACTATCATAGCTACAACATTGGAGCAT---CGATTTAAAGAGATACCAGATGAGCAGCTTGCGGTAAGTGTGCTGAATAAAAAGACAGCCGTGACCGATAACTGCAATGAAATTGCGCACATCAAACAGGAAATATTACCAAAGTTTAAGCAGATTATGGATGAAGAGAAGGAG---ATTGAAGGAATAGAAGATAAAGTGATTCATCCGCGGGTGATGATGAGGTTCAAAATTCCTAGAACGCAGCAACCGCAAATTCACATTTATGCGGCCCCGTGGGATTCTGACGATGTATTTTTCTTTCATTGCGTTTCGCACCATCATCGGAATGAATCTTTTTTCCTGGGATTCGATCTAGGAATCGATGTCGTTCACTTTGAAGATTTAACCAGCCATTGGCACGCGTTGGGACTAGCACAAGAAGCGAGCGGGCGTACGTTAACGGAGGCGTATCGTGAATTTCTCAATTTATCAATCTCAAATACGTATAGTAGCGCTATACATGCGAGGCGTATGATCAGGTCGCGGGCAGTACACCCTATTTTTCTAGGATCGATGCATTATGATATTACGTATGAAGCTTTAAAAAATAATGCGCAGAGAATAGTTTATGATGAGGAACTGCAAATGCATATACTAAGGGGACCTTTGCACTTCCAGCGTCGAGCTATTTTAGGGGCGCTGAAATTTGGAGTTAAAATATTAGGCGATAAAATTGATGTCCCCCTCTTCTTACGAAATGCT
>CAE53014
---------------------ATGGGCAAAATAATCAAATCGCTAAGCCGTTTTGGCAAAAAAGTGGGCAATGCTTTAACTTCAAATACAGCGAAAAAGATTTATAGTACAATTGGAAAGGCGGCGGAGCGGTTTGCTGAGAGTGAGATCGGATCAGCCGCGATCGATGGGCTAGTTCAAGGCAGTGTGCACTCAATTATGACAGGAGAGTCTTACGGTGAATCGGTCAAACAGGCAGTACTGTTGAATGTACTAGGAGCAGGAGATGAGATCCCAGACCCGCTGAGCCCGGGTGAACGCGGTATTCAAATGAAGATTAAGGAGATAGAGGAAGAGCAGAGAAATGAGTTAGTGAGACTGAAGCATGGGAAAGAGATCGCGAAGAAGTTTGGCGATGAGTTGGAGGAAATATATCAGTTTATGAACGGCGAGGTGAAAGAGGAGGTTCAGCAGGAGGAGCAATATAAGGTGCTTTGTAAAGCGGTTAACTCGTATGAGAAATTACTTCTAGCCGAAAACGACGAAATGCGTACGTTAGCGCGGGCATTACAACGAGAAGCCACTGAAAGAACCGAGACTGAATCTAAGATGGTGAAAGAGTATAGGCAAAAGATAGATGCATTAAAAGCGGCAATCGAAGTGGAAAGAGATGGGATGCAAGAGGAAGCCATCCAAGAGATCGCGGGTATGACAGCTGACGTATTGGAAGCAGCTTCTGAAGAAGTACCGTTAGTAGGTTCAGGAATGGCGACGGCCATAGCAACGGGACGAGCGATTGAAGGTGCATATAAACTCAAGAAAGTTATAAACGCATTAAGCGGAATAGATCTCTCGCATTTACGAACCCCGAAGATAGAACCGACGATGGTTGCAACCACTTTAGAGCAT---AGATTCAGAGATATACCAGATAAAGAACTAGCTGTAAGTATCCTGGCAAAGAATAATGCAATCGTGGCGAATACAAGAGAGGTCCAACATATTAAGGAAGAAATTCTACCGAAGTTCAAGAAGATAATGGATGAGGAGAAAGAA---TTAGAAGGGATCGATGATAAGAAGATACATCCGAGAGTAATGATGAGATTCAAGGTTCCACGATCGCAGCAGCCCCAAATTCATATCTACAGCGCGCCATGGGATTCTGATGACGTTTTCTTTTTCCATTGCGTGTCACACTTTCATGTTAATGAGTCTTTCTTTCTAGGTTTTGATCTGGGAATAGATGTTGTTCACTTTGAGGATTTAGCTGCCCATTGGCACGCTTTGGGAGCCGCTCAAGAGGCGAAAGGACGTACTTTGAATGAAGCATACAAGGAGTTTTTGAATTTATCTATCGGTAGCGCTTATACGTCACCAATGCATGCGAGGCGTATGATTAGATCAAAGACGGTCCATCCCATCTACCTAGGATCCATGCATTATGACATCACTTATGAGACGTTGAAATCGAATGCGCAAAGGATTGTTTATGATGATGAATTGCAGATGCACATATTGAGAGGACCCCTACATTTTCAACGACGTGCGATATTGGGCGCACTCAAATTCGGAGTGAAAGTGCTTGGCGACAAGATTGATGTGCCACTCTTTCTAAAAAACGCG
>CAE53013
---------------------ATGGGCAAAATAATCAAGTCGCTAAGCCGTTTTGGCAAAAAAGTAGGCAACGCTTTAACCTCAAATACAGCGAAAAAGATTTATAGTACAATCGGAAAGGCGGCGGAGCGGTTTGCTGAGAGTGAGATCGGATCAGCCGCAATCGATGGGCTAGTTCAAGGCAGTGTGCACTCAATTATGACGGGAGAGTCTTACGGTGAATCGGTCAAACAGGCAGTACTGTTGAATGTACTAGGAGCAGGAGATGAGATTCCGGACCCGTTGAGTCCGGGAGAGCGCGGCATTCAAATGAAGATTAAGGAGATAGAGGAGGAGCAGAGGAATGAGTTAGTGAGACTGAAGCATGGGAAAGAGATTGCGAAAAAGTTTGGCGATGAGTTGGAGGAAATATATCAGTTTATGAACGGCGAGGTGAAAGAGGAAGTTCAGCAGGAGGAGCAATATAAGGTGCTCTGTAAAGCGGTTAACTCGTATGAGAAATTACTTCTAGCCGAAAATGACGAGATGCGTACGCTAGCGCGGGCACTACAACGTGAAGCCACTGAAAGAACTGAGACCGAATCCAAGATGGTGAAAGAGTATAGGCAAAAGATAGATGCATTAAAAGCGGCAATCGAAGTGGAGAGAGATGGGATGCAAGAGGAGGCCATCCAAGAGATCGCGGGTATGACAGCTGACGTATTGGAAGCAGCTTCTGAAGAAGTGCCATTAGTGGGTTCAGGAATGGCAACGGCCATAGCAACGGGACGAGCGATTGAAGGTGCATATAAACTCAAGAAAGTCATAAACGCGTTAAGCGGAATAGACCTTTCGCACTTGCGAACCCCGAAGATAGAACCAACGATGGTTGCAACCACTTTAGAACAT---AGATTCAGAGATATACCAGATAAAGAATTAGCCGTGAGTATCCTGGCGAAGAATAACGCGATCGTAGCGAATACAAGAGAGGTTCAACATATTAAGGAAGAAATTCTACCGAAATTCAAGAAAATAATGGATGAGGAGAAAGAA---TTAGAAGGGATCGATGATAAGAAGATACATCCGAGAGTAATGATGAGGTTCAAGGTTCCACGACCGCAGCAGCCTCAAATTCATATCTACAGTGCACCATGGGACTCTGACGATGTTTTCTTTTTTCATTGTGTGTCGCATTTTCATGTTAATGAGTCCTTCTTTCTAGGTTTTGATCTGGGAATCGACGTTGTTCACTTTGAGGACTTAGCTGCTCATTGGCACGCTTTGGGAGCCGCTCAAGAGGCGAAAGGGCGTACTCTGAATGAAGCGTATAAGGAGTTTTTGAACTTATCTATCGGTAGCGCTTATACGTCACCAATGCATGCGAGGCGTATGATTAGATCAAAGACAGTCCATCCGATCTACCTAGGATCCATGCATTATGACATCACTTACGAAACGTTAAAATCGAATGCGCAAAGGATTGTTTATGATGATGAATTGCAGATGCACATATTGAGAGGACCCCTACATTTCCAGCGACGCGCGATATTGGGCGCACTCAAATTCGGAGTGAAGGTGCTTGGCGACAAGATAGATGTGCCACTCTTTCTAAAAAACGCG
>CAE53012
---------------------ATGGGTAAAGTCATACGATCTCTGAGTAGATTCGGGAAGAAAGTAGGTAGCGCACTCACATCAAATGCGGCTAAAAAGATTTATAGTACAATAGGCAAAGCAGCTGAAAGATTCGCGGAAAGTGAAATTGGTTCAGCGGCGATTGATGGCTTAGTGCAGGGTAGCGTACATTCAATATTGACAGGCGAGTCTTACGGCGAATCGGTTAAACAGGCAGTCCTACTGAATGTTCTAGGTAGTGGTGAGGAGATTCCGGACCCGTTGAGCCCGGGTGAGCAAGGTATGCAAACTAAGTTAAAAGAGTTAGAAGAGGAACAAAGGAATGAGCTAGTGCGATTGAAGTATAACGATAAAATTAAAGAAAAATTTGGAGAAGAGCTGGAGCAGGTGTATGAGTTTATGAACGGTGCGGCGAAGGAAGAAGTCGGAGATGAGAAGCAGTTTGATATCTTAAGTAAGGCAGTTAATTCATACAATAAGATATTAACCGAAGAAGACCAACAAATGCGTCGACTTGCGATTGCTCTACAGAAAGAGATTGGTGAGAGGACACATGTAGAAACAGCTATGGTAAAAGAATATCGGAATAAGATCGACGCTCTTAAAAGTGCAATAGAGATTGAAAGAGACGGCATGCAGGAAGAGGCGATACAAGAAATAGCGGGGATGACTGCTGATGTGTTAGAGGCAGCATCTGAGGAGGTGCCCCTAATCGGAGCGGGTATGGCGACAGCCGTCGCAACGGGAAGAGCGATTGAGGGGGCGTATAAGTTGAAGAAAGTAATTAATGCATTAAGCGGGATAGATCTAACACATTTGCGTACGCCGAAAATTGAACCGAGTGTAGTTTCTACGATTTTGGAGTAT---CGTGCAAAGGACATTCCAGACAATGCACTCGCGGTCAGCGTGTTGTCGAAGAATCGTGCAATTCAAGAAAACCATAAGGAGTTAATGCATATTAAAGATGAAATTTTACCGCGTTTTAAGAAGGCAATGGACGAGGAGAAAGAG---ATATGTGGAATTGAGGATAAAACAATACATCCTAAAGTGATGATGAAATTTAAGATCCCGAGGTCACAGCAACCGCAAATTCATATTTATACGGCGCCATGGGATTCTGATGATGTATTCTTCTTCCATTGTATTTCACATCATCATGCGAATGAATCATTTTTTATAGGATTCGATCTGAGTATCGACTTAGTTCACTATGAGGATTTAACGGCTCATTGGCATGCATTGGGAGCGGCTCAGATGGCTGTAGGACGTACGTTAACCGAAGCGTATAAAGAATTCTTAAAACTGGCTATTTCTAGTACATATGGAACACAAATGCATACTCGAAGGTTGATTAGGTCGAAAACGGTGCATCCGATTTATTTGGGATCTCTCCACTATGACATCTCTTTCGCTGATCTACGAGGGAACGCTCAACGTATCGTATACGATGACGAATTACAGATGCACATTTTGCGCGGTCCGCTACATTTCCAGAGACGAGCTATATTAGGCGCGTTAAAGTTTGGGTGCAAGATACTTGGAGATCGGTTGGACGTGCCCCTCTTCTTACGAAATGCT
>CAE53011
---------------------ATGGGTAAAGTCATACGGTCCTTAAGCCGATTTGGCAAAAAGGTAGGCAACGCGTTAACTTCTAATACCGCAAAAAAGATCTATAGTACAATTGGAAAAGCGGCGGAGCGATTTGCTGAGAGTGAGATAGGTTCAGCGGCGATCGATGGATTAGTACAGGGAAGCGTACATTCAATCATAACGGGCGAATCTTACGGCGAATCTGTGAAACAAGCTGTGTTGTTAAATGTGTTGGGGAGTGGTGAGGAAATTCCTGATCCGCTAAGTCCAGGAGAGCGAGGGATACAAGCTAAGTTGAAAGAGTTAGAGGACGAGCAACGCAATGAATTAGTTCGCTTAAAATATAATGATAAGATTAAGGAAAAATTTGGAAAAGAGCTTGAAGAGGTTTACAATTTTATGAATGGAGAGGCGAATGCTGAGATTGAAGATGAGAAGCAGTTTGATATACTGAACAAGGCGGTGACCTCGTATAACAAAATTCTTACGGAGGAAGATCTACAGATGCGCCGGTTAGCTACGGCGCTGCAGAAAGAGATCGGAGAAAGAACACATGCGGAGACGGTCATGGTGAAAGAATACCGCGATAAAATTGACGCTTTAAAAAATGCGATTGAGGTAGAAAGAGATGGCATGCAAGAGGAGGCGATACAGGAGATCGCGGGGATGACCGCAGATGTGTTAGAGGCGGCATCGGAGGAGGTTCCGCTGATTGGTGCGGGGATGGCCACAGCTGTGGCGACAGGGAGGGCTATTGAGGGAGCGTACAAACTCAAAAAAGTGATCAATGCTTTAAGCGGGATCGATTTAACGCATTTACGCACTCCGAAAATCGAACCTAGTGTTGTTTCAACTATTCTTGAGTAC---CGCGCAAAGGAGATTCCTGATAACGCTCTGGCTGTTAGTGTTCTATCAAAGAATCGTGCGATTCAAGAAAACCACAAAGAACTGATGCATATTAAGAATGAGATATTACCGAGATTTAAGAAAGCGATGGATGAAGAAAAGGAA---ATATGCGGGATAGAAGACAAAGTGATCCACCCGAAGGTCATGATGAAGTTTAAGATTCCAAGAGCTCAACAGCCGCAGATTCATGTATACAGTGCCCCATGGGATTCTGATGATGTGTTTTTCTTTCATTGCATCTCACACCATCATGCAAATGAGTCGTTCTTCTTAGGTTTCGATTTGAGCATTGACTTAGTTCATTATGAAGATCTCACCGCCCATTGGCATGCATTGGGAGCAGCTCAAACGGCAGCGGGACGTACGCTAACTGAAGCATATAGAGAGTTTCTAAATTTGGCGATTTCAAATGCATTTGGCACGCAAATGCACACGAGAAGATTGGTTAGGTCGAAAACGGTACATCCGATTTACTTAGGTTCCTTGCACTACGATATTTCCTTTTCGGATCTGCGTGGAAACGCTCAGAGAATTGTTTATGACGATGAACTGCAGATGCACATACTTCGTGGGCCGATACATTTTCAGAGACGGGCAATACTAGGGGCTTTGAAATTTGGATGTAAGGTTTTGGGGGACCGTTTAGACGTACCACTCTTCTTACGAAATGCT
>CAE53010
---------------------ATGGGCAAAATAATCAAATCGCTAAGCCGTTTTGGCAAAAAAGTGGGCAATGCTTTAACCTCAAATACAGCGAAAAAGATTTATAGTACAATTGGAAAGGCGGCGGAGCGGTTTGCTGAGAGTGAGATCGGATCAGCCGCGATCGATGGGCTAGTTCAAGGTAGTGTGCACTCAATTATGACAGGAGAGTCTTACGGTGAATCGGTCAAACAGGCAGTACTGTTGAATGTACTAGGAGCAGGAGATGAGATCCCAGACCCGCTGAGTCCGGGTGAGCGCGGCATTCAAATGAAGATTAAGGAGATAGAGGAGGAGCAGAGGAATGAGTTAGTGAGACTGAAGCATGGGAAAGAGATCGCGAAGAAGTTTGGCGATGAGTTGGAGGAAATATATCAGTTTATGAACGGCGAGGTGAAAGAGGAGGTTCAGCAGGAGGAGCAATATAAGGTGCTCTGTAAAGCGGTTAACTCGTATGAGAAATTGCTTCTAGCCGAAAACGACGAAATGCGTACGTTAGCACGGGCATTACAACGAGAAGCCACTGAAAGAACCGAGACTGAATCTAAGATGGTGAAAGAGTATAGGCAAAAGATAGATGCATTAAAAGCGGCAATCGAAGTGGAAAGAGATGGGATGCAAGAGGAAGCCATCCAAGAGATCGCGGGTATGACAGCTGACGTATTGGAAGCAGCTTCTGAAGAAGTACCGTTAGTAGGTTCAGGAATGGCGACGGCCATAGCAACGGGACGAGCGATTGAAGGTGCATATAAACTCAAGAAAGTTATAAACGCATTAAGCGGAATAGATCTCTCGCATTTGCGAACCCCGAAGATAGAACCGACGATGGTTGCAACTACTTTAGAACAT---AGATTCAGAGATATACCAGATAAAGAACTAGCTGTAAGTATCCTGGCAAAGAATAACGCGATCGTGGCGAATACAAGAGAGGTCCAACATATTAAGGAAGAAATTCTACCGAAGTTCAAGAAGATAATGGATGAGGAGAAAGAA---TTAGAAGGGATCGATGATAAGAAGATACATCCGAGAGTAATGATGAGGTTCAAGGTTCCACGATCGCAGCAGCCCCAAATTCATATCTACAGCGCGCCATGGGATTCTGATGACGTTTTCTTTTTCCATTGCGTGTCGCATTTTCATGTTAATGAGTCTTTCTTTCTAGGTTTTGATCTGGGAATAGATGTTGTTCACTTTGAGGACTTAGCCGCTCATTGGCACGCTTTGGGAGCCGCTCAAGAGGCGAAAGGACGTACTTTGAATGAAGCATACAAGGAGTTTTTGAATTTATCTATCGGTAGCGCTTATACGTCACCAATGCATGCGAGGCGTATGATTAGATCAAAGACAGTTCATCCCATCTACCTAGGATCCATGCATTATGATATCACTTATGAGACGTTGAAATCGAATGCGCAAAGGATTGTTTATGATGATGAATTGCAGATGCACATATTGAGAGGACCCCTACATTTTCAGCGACGTGCGATATTGGGCGCGCTCAAATTCGGAGTGAAGGTGCTTGGCGACAAGATAGATGTGCCACTCTTTCTAAAAAACGCG
>CAE53009
---------------------ATGGGTAAAATCATCAAATCACTAAGCCGTTTCGGCAAGAAGGTTGGGAACGCGTTAACGTCTAATACAGCGAAGAAAATCTATAGCACCATAGGAAAGGCGGCGGAAAGGTTCGCGGAAAGTGAGATTGGGTCCGCAGCAATTGATGGACTAGTTCAAGGTAGCGTTCACTCAATCATGACCGGGGAATCATATGGCCAATCGGTGAAACAAGCTGTACTGCTGAACGTTCTGGGGGCGGGGGACGAGATTCCTGATCCGTTAAGCCCAGGGGAACGTGGCATTCAGATGAAGATCAAGGAGATTGAAGAAGAGCAGAGAAACGAATTGGTAAGGCTGAAGCATGGGAAGGAAATTACAAAGAAATTTGGTGAAGAACTAGAGGAGATATATCAATTTATGAATGGTGAGGTGAAGGATGAGGAAGAGCAAGAAGAGCAATATAAAGTGCTATGTAAGGCGGTTAACTCGTACGAGAAATTACTTATAGCTGAAAATGATAAGATGCACATATTAGCTCGTGCATTACAGAGGGAGGCAGCTGAAAGGACTGAAGCTGAATCAACAATGGTTAAAGAGTACAGGCAGAAAATTGATGCATTAAAGGCCGCCATCGAAATCGAGCGGGACGGGATGCAGGAGGAAGCGATTCAAGAAATTGCTGGAATGACAGCGGATGTGTTGGAAGCGGCTTCAGAGGAAGTACCTTTAGTTGGTTCGGGGATGGCGACCGCGATTGCGACAGGAAGAGCGATCGAGGGCGCGTATAAACTAAAAAAGGTGATAAACGCATTAAGTGGAATTGATTTATCTCATTTGCGTACACCGAAGATAGAACCTACGATGGTTGCGACTACGTTGGAACAT---AGATTTGAAGATATACCAGACAAAAAACTTGCTATAAGCATACTAGCCAAGAATAACGCGATAACGGCAAACGCGAGAGAGATCCAGCATATTAAAGAGGAGATTTTACCAAAGTTCAAGAAGGTGATGGATGAAGAAAAAGAG---CTTGAAGGAATTGATGATAAGAAGATCCACCCAAGAGTAATGATGAGGTTCAAAGTGCCACGGTCGCAACAGCCGCAAATACATATATATAGTGCACCATGGGACTCAGATGATGTTTTCTTCTTTCATTGTGTTTCACATTTCCATGCCAATGAATCTTTCTTCTTAGGTTTTGATTTAGGAATCGATGTAGTTCATTTTGAGGATTTGGCGGCCCATTGGCACGCTTTAGGCGCGGCGCAGGAAGCTAAAGGACGTACCTTGAACGAAGCGTATCGCGAATTCTTAAATTTAGCAATCGGTAGTACCTACACTTCTCCAATGCACGCCCGACGTATGATTCGATCGAAAGCGGTGCATCCAATCTATTTAGGATCGATGCATTATGATATAACGTACGATACTTTGAAGTCGAATGCGCAGAGGATCGTATATGATGATGAGTTGCAAATGCACATATTAAGGGGTCCGTTGCATTTCCAACGGCGCGCAATACTGGGCGCGTTAAAGTTTGGAGTTAAGGTTCTTGGTGATAAGATTGATGTCCCGCTCTTCCTAAAAAACGCG
>CAE53008
---------------------ATGGGTAAAATCATCAAATCACTAAGCCGTTTCGGCAAGAAGGTTGGGAACGCGTTAACGTCTAATACAGCGAAGAAAATCTATAGCACCATAGGAAAGGCGGCGGAAAGGTTCGCGGAAAGTGAGATTGGGTCCGCAGCAATTGATGGACTAGTTCAAGGTAGCGTTCACTCAATCATGACCGGGGAATCATATGGCGAATCGGTGAAACAAGCTGTACTGCTGAACGTTCTGGGGGCGGGGGACGAGATTCCTGATCCGTTAAGCCCAGGGGAACGTGGCATTCAGATGAAGATCAAGGAGATTGAAGAAGAGCAGAGAAACGAATTGGTAAGGCTGAAGCATGGGAAGGAAATTACAAAGAAATTTGGTGAAGAACTAGAGGAGATATATCAATTTATGAATGGTGAGGTGAAGGATGAGGAAGAGCAAGAAGAGCAATATAAAGTGCTATGTAAGGCGGTTAACTCGTACGAGAAATTACTTATAGCTGAAAATGATAAGATGCACATATTAGCTCGTGCATTACAGAGGGAGGCAGCTGAAAGGACTGAAGCTGAATCAACAATGGTTAAAGAGTACAGGCAGAAAATTGATGCATTAAAGGCCGCCATCGAAATCGAGCGGGACGGGATGCAGGAGGAAGCGATTCAAGAAATTGCTGGAATGACAGCGGATGTGTTGGAAGCGGCTTCAGAGGAAGTACCTTTAGTTGGTTCGGGGATGGCGACCGCGATTGCAACAGGAAGAGCGATCGAGGGCGCGTATAAACTAAAAAAGGTGATAAACGCATTAAGTGGAATTGATTTATCTCATTTGCGTACACCGAAGATAGAACCTACGATGGTTGCGACTACGTTGGAACAT---AGATTTGAAGATATACCAGACAAAAAACTTGCTATAAGCATACTAGCCAAGAATAACGCGATAACGGCAAACACGAGAGAGATCCAGCATATTAAAGAGGAGATTTTACCAAAGTTCAAGAAGGTGATGGATGAAGAAAAAGAG---CTTGAAGGAATTGATGATAAGAAGATCCACCCAAGAGTAATGATGAGGTTCAAAGTGCCACGGTCGCAACAGCCGCAAATACATATATATAGTGCACCATGGGACTCAGATGATGTTTTCTTCTTTCATTGTGTTTCACATTTCCATGCCAATGAATCTTTCTTCTTAGGTTTTGATTTAGGAATCGATGTAGTTCATTTTGAGGATTTGGCGGCCCATTGGCACGCTTTAGGCGCGGCGCAGGAAGCTAAAGGACGTACCTTGAACGAAGCGTATCGCGAATTCTTAAATTTAGCAATCGGTAGTACCTACACTTCTCCAATGCACGCCCGACGTATGATTCGATCGAAAGCGGTGCATCCAATCTATTTAGGATCGATGCATTATGATATAACGTACGATACTTTGAAGTCGAATGCGCAGAGGATCGTATATGATGATGAGTTGCAAATGCACATATTAAGGGGTCCGTTGCATTTCCAACGGCGCGCAATACTGGGCGCGTTAAAGTTTGGAGTTAAGGTTCTTGGTGATAAGATTGATGTCCCGCTCTTCCTAAAAAACGCG
>CAE53007
---------------------ATGGGTAAAATCATCAAATCACTAAGCCGTTTCGGCAAGAAGGTTGGGAACGCGTTAACGTCTAATACAGCGAAGAAAATCTATAGCACCATAGGAAAGGCGGCGGAAAGGTTCGCGGAAAGTGAGATTGGGTCCGCAGCAATTGATGGACTAGTTCAAGGTAGCGTTCACTCAATCATGACCGGGGAATCATATGGCGAATCGGTGAAACAAGCTGTACTGCTGAACGTTCTGGGGGCGGGGGACGAGATTCCTGATCCGTTAAGCCCAGGGGAACGTGGCATTCAGATGAAGATCAAGGAGATTGAAGAAGAGCAGAGAAACGAATTGGTAAGGCTGAAGCATGGGAAGGAAATTACAAAGAAATTTGGTGAAGAACTAGAGGAGATATATCAATTTATGAATGGTGAGGTGAAGGATGAGGAAGAGCAAGAAGAGCAATATAAAGTGCTATGTAAGGCGGTTAACTCGTACGAGAAATTACTTATAGCTGAAAATGATAAGATGCACATATTAGCTCGTGCATTACAGAGGGAGGCAGCTGAAAGGACTGAAGCTGAATCAACAATGGTTAAAGAGTACAGGCAGAAAATTGATGCATTAAAGGCCGCCATCGAAATCGAGCGGGACGGGATGCAGGAGGAAGCGATTCAAGAAATTGCTGGAATGACAGCGGATGTGTTGGAAGCGGCTTCAGAGGAAGTACCTTTAGTTGGTTCGGGGATGGCGACCGCGATTGCGACAGGAAGAGCGATCGAGGGCGCGTATAAACTAAAAAAGGTGATAAACGCATTAAGTGGAATTGATTTATCTCATTTGCGTACACCGAAGATAGAACCTACGATGGTTGCGACTACGTTGGAACAT---AGATTTGAAGATATACCAGACAAAAAACTTGCTATAAGCATACTAGCCAAGAATAACGCGATAACGGCAAACGCGAGAGAGATCCAGCATATTAAAGAGGAGATTTTACCAAAGTTCAAGAAGGTGATGGATGAAGAAAAAGAG---CTTGAAGGAATTGATGATAAGAAGATCCACCCAAGAGTAATGATGAGGTTCAAAGTGCCACGGTCGCAACAGCCGCAAATACATATATATAGTGCACCATGGGACTCAGATGATGTTTTCTTCTTTCATTGTGTTTCACATTTCCATGCCAATGAATCTTTCTTCTTAGGTTTTGATTTAGGAATCGATGTAGTTCATTTTGAGGATTTGGCGGCCCATTGGCACGCTTTAGGCGCGGCGCAGGAAGCTAAAGGACGTACCTTGAACGAAGCGTATCGCGAATTCTTAAATTTAGCAATCGGTAGTACCTACACTTCTCCAATGCACGCCCGACGTATGATTCGATCGAAAGCGGTGCATCCAATCTATTTAGGATCGATGCATTATGATATAACGTACGATACTTTGAAGTCGAATGCGCAGAGGATCGTATATGATGATGAGTTGCAAATGCACATATTAAGGGGTCCGTTGCATTTCCAACGGCGCGCAATACTGGGCGCGTTAAAGTTTGGAGTTAAGGTTCTTGGTGATAAGATTGATGTCCCGCTCTTCCTAAAAAACGCG
>CAE53006
---------------------ATGGGTAAAATCATCAAATCACTAAGCCGTTTCGGCAAGAAGGTTGGGAACGCGTTAACGTCTAATACAGCGAAGAAAATCTATAGCACCATTGGGAAGGCGGCGGAGAGGTTCGCGGAGAGTGAAATTGGGTCCGCGGCGATTGATGGAATAGTTCAAGGTAGCGTTCACTCAATCATGACCGGAGAGTCGTACGGCGAATCGGTGAAACAAGCTGTACTGCTGAACGTTTTGGGGGCGGGGGACGAAATTCCCGATCCGTTAAGCCCAGGGGAACGCGGTATCCAGATGAAGATCAAGGAGATTGAAGAAGAGCAGAGAAATGAATTGGTAAGACTGAAACATGGAAAAGAGATTACAAAGAAATTTGGTGAAGAACTAGAGGAGATATATCAATTTATGAATGGTGAGGTGAAGGATGAAGAGGAGCAGGAAGAACAGTATAAGGTACTATGTAAAGCAGTTAACTCGTATGAGAAGTTACTTATAGCTGAGAATGATAAGATGCACACATTAGCGCGTGCGCTACAGAGGGAAGCGGCTGAAAGGACTGAAGCTGAATCAACAATGGTTAAAGAGTACAGGCAGAAAATTGATGCACTAAAGGCTGCCATTGAAATCGAACGGGATGGGATGCAGGAAGAAGCGATTCAAGAAATTGCTGGAATGACAGCGGACGTGTTAGAGGCGGCTTCAGAGGAAGTACCTTTGGTTGGCTCGGGGATGGCGACCGCGATTGCGACAGGAAGAGCGATCGAAGGCGCATATAAATTGAAAAAGGTGATAAACGCGTTAAGTGGAATTGATTTATCTCATTTGCGTACACCGAAGATAGAGCCCACGATGGTTGCAACCACGTTGGAACAT---AGATTTGAAGACATACCAGATAAAAAACTTGCCATGAGCATTTTAGCCAAAAATAACGCGATAACGGCTAACACGAGAGAGATCCAGCATATTAAAGAGGAGATTTTACCGAAGTTCAAGAAAGTAATGGATGAAGAGAAAGAG---CTTGAAGGAATCGATGACAAGAAGATCCACCCGAGAGTAATGATGAGGTTCAAAGTGCCACGGTCGCAACAACCACAGATACACATATACAGTGCGCCATGGGATTCAGATGACGTCTTCTTCTTCCACTGTATTTCACATTTCCATGCCAATGAATCTTTCTTCCTAGGTTTTGATTTAGGGATCGATGTAGTTCATTTTGAGGATTTGGCGGCCCATTGGCACGCTCTAGGCGCAGCGCAAGAAGCTAAAGGACGCACTTTGAATGAGGCATATCGCGAATTCTTAAATTTAGCGATCAGTAGCACCTATACTTCTCCAATGCATGCCCGACGTATGATTCGATCGAAAACGGTACATCCAATTTATTTAGGATCGATGCATTATGATATAACGTACGACACTTTGAAGTCGAATGCACAGAGGATCGTATATGATGATGAGTTGCAAATGCATATACTGAGGGGTCCACTACATTTCCAACGGCGCGCAATACTAGGCGCGCTAAAGTTTGGAGTAAAGGTTCTTGGTGATAAAATTGATGTCCCGCTCTTCCTAAAAAACGCG
>CAE53005
---------------------ATGGGTAAAATCATCAAATCACTAAGCCGTTTCGGCAAGAAGGTTGGGAACGCGTTAACGTCTAATACAGCGAAGAAAATCTATAGCACCATAGGGAAGGCGGCGGAAAGGTTCGCGGAGAGTGAGATTGGGTCCGCGGCAATTGATGGACTAGTTCAAGGTAGCGTTCACTCAATCATGACCGGGGAGTCATATGGCGAATCGGTGAAACAAGCTGTGCTGCTGAACGTTCTGGGGGCGGGGGACGAGATTCCTGATCCGTTAAGCCCAGGGGAACGCGGCATCCAGATGAAGATCAAGGAGATTGAAGAAGAGCAGAGAAACGAATTGGTAAGGCTGAAGCATGGGAAGGAGATTACAAAGAAATTTGGTGAAGAACTAGAGGAGATATATCAATTTATGAATGGTGAGGTGAAGGATGAGGAAGAGCAGGAAGAGCAATATAAAGTGCTATGTAAGGCGGTTAACTCGTACGAGAAATTACTTATAGCTGAAAATGACAAGATGCACATATTAGCTCGTGCATTACAGAGGGAGGCAGCTGAAAGGACTGAAGCTGAATCAACAATGGTTAAAGAGTACAGGCAGAAAATTGATGCACTAAAGGCCGCCATCGAAATCGAACGGGATGGGATGCAGGAGGAAGCGATTCAAGAAATTGCTGGAATGACAGCGGATGTGTTGGAAGCGGCTTCAGAGGAAGTACCTTTAGTTGGTTCGGGGATGGCGACCGCGATTGCAACAGGAAGAGCGATCGAGGGCGCGTATAAACTAAAAAAGGTGATAAACGCATTAAGTGGAATTGATTTATCTCATTTGCGTACACCGAAGATAGAACCTACGATGGTTGCGACTACGTTGGAACAT---AGATTTGAAGATATACCAGACAAAAAACTTGCTATGAGCATTCTAGCCAAAAATAACGCGATAACGGCAAACACGAGAGAGATCCAGCATATTAAAGAGGAGATTTTACCAAAGTTCAAGAAGGTAATGGATGAAGAAAAAGAG---CTTGAAGGAATTGATGATAAGAAGATCCACCCAAGAGTAATGATGAGGTTCAAAGTGCCACGGTCGCAACAGCCGCAAATACACATATATAGTGCACCATGGGACTCAGATGATGTTTTCTTCTTTCATTGTATTTCACATTTCCATGCCAATGAATCTTTCTTCTTAGGTTTTGATTTAGGAATCGATGTAGTTCATTTTGAGGATTTGGCGGCCCATTGGCACGCTTTAGGCGCGGCGCAGGAAGCTAAAGGACGTACCTTGAACGAAGCATATCGCGAATTCTTAAATTTAGCAATCGGTAGTACCTATACTTCTCCAATGCACGCCCGACGTATGATTCGATCGAAAACGGTACATCCAATCTATTTAGGATCGATGCATTATGATATAACGTACGATACTTTGAAGTCGAATGCGCAGAGGATTGTATATGATGATGAGTTGCAAATGCACATATTAAGGGGTCCGTTGCATTTCCAACGGCGCGCAATACTGGGCGCGTTAAAGTTTGGAGTTAAGGTTCTTGGTGATAAAATTGATGTCCCGCTCTTCCTAAAAAACGCG
>CAE53004
---------------------ATGGGCAAAATCATCAAATCACTGAGCCGTTTTGGCAAAAAAGTTGGAGGTGCGTTAACATCTAACACGGCAAAAAAGATCTACAGCACAATAGGGAAAGCAGCGGAGAGGTTCGCAGAAAGCGAAATAGGATCAGCAGCCATAGATGGATTAGTTCAGGGCAGCGTACATTCCATCATAACTGGCGAGTCTTATGGGGAATCCGTTAAACAGGCGGTGTTGCTCAATGTTCTGGGTGCCGGTGATGAAATTCCTGATCCATTGAGTCCAGGTGAGCGTGGGATTCAAATGAAAATTAAGGAGATTGAAGAAGAACAGAGAAATGAGTTAGTAAGGTTAAAACATGGTAAAGAGATTACAAAAAAGTTTGGGCGGGAATTAGAGGAGATATATCAATTCATGAATGGTGAAGTGCGGGAGGAGGCGGAACAGGAGGAACAGTACAAGGTGCTGTGCAAAGCTGTGGATTCGTACGAGAAGCTATTAGTAGCTGAAAACGAGCAGATGCGAACTCTAGCGCGCGCATTACAGAGGGAAACAACAGAGAGAACAGAGACGGAGTCAACGATGGTGAAGGAGTACAGACAAAAGATTGATGCCTTGAAGGCGGCTATCGAAGTTGAGAGAGATGGTATGCAGGAAGAAGCTATTCAAGAAATTGCGGGTATGACTGCTGACATATTGGAGGCGGCATCGGAGGAGGTGCCTTTAGTTGGTTCTGGTATGGCTACCGCGATTGCGACTGGGAGAGCAATCGAAGGAGCATATAAACTCAAGAAAGTAATAAACGCCTTGAGTGGAATCGATCTGTCACATCTGCGAACGCCGAAGATCGAACCTACGATGGTCGCGACGACGTTAGAACAT---AGGTTTGATGAAATACCGGATAAAGAGTTAGCGGTGAGCATACTAGCAAAGAATAACGCGATAGCCGCGAATACGAGGGAGGTCCAGCATATTAAGGAAGAAATTCTACCAAAATTCAAAAAGATAATGGATGAGGAAAAGGAA---TTGGAGGGTATAGATGACAAGAAAATCCATCCTAGAGTAATGATGAGATTTAAGGTACCGCGGTCGCAGCAACCGCAGATACATATTTACAGTGCGCCATGGGATTCGGATGACGTGTTCTTTTTTCACTGCGTGTCGCATTTCCACGCCAACGAGTCATTCTTTCTAGGGTTCGATTTGGGTATTGATGTCGTTCATTTCGAGGATCTTGCTGCCCACTGGCACGCTCTGGGCGCCGCACAAGAAGTGAAAGGACGTACCTTGAACGAGGCGTATCGCGAATTTCTTAATCTGGCGATTAGCAATACGTATACATCTCCAATGCATGCTAGACGTATGATAAGGTCGAAAACAGTACACCCCATTTACTTGGGTTCGATGCATTATGATATAACGTATGAAGCATTGAAATCTAACGCACAAAGAATTGTATACGATGACGAATTGCAGATGCACATATTGAGAGGCCCATTACATTTTCAGCGACGTGCGATATTGGGTGCGCTTAAATTTGGAATTAAGGTTCTGGGTGACAAAATTGATGTCCCACTCTTCCTACGAAACGCG
>CAE53003
---------------------ATGGGCAAAATCATCAAATCACTGAGCCGTTTTGGCAAAAAAGTTGGAGGTGCGTTAACATCTAACACGGCAAAAAAGATCTACAGCACAATAGGGAAAGCAGCGGAGAGGTTCGCAGAAAGCGAAATAGGATCAGCAGCCATAGATGGATTAGTTCAGGGCAGCGTACATTCCATCATAACTGGCGAGTCTTATGGGGAATCCGTTAAACAGGCGGTGTTGCTCAATGTTCTGGGTGCCGGTGATGAAATTCCTGATCCATTGAGTCCAGGTGAGCGTGGGATTCAAATGAAAATTAAGGAGATTGAAGAAGAACAGAGAAATGAGTTAGTAAGGTTAAAACATGGTAAAGAGATTACAAAAAAGTTTGGGCGGGAATTAGAGGAGATATATCAATTCATGAATGGTGAAGTGCGGGAGGAGGCGGAACAGGAGGAACAGTACAAGGTGCTGTGCAAAGCTGTGGATTCGTACGAGAAGCTATTAGTAGCTGAAAACGAGCAGATGCGAACTCTAGCGCGCGCATTACAGAGGGAAACAACGGAGAGAACAGAGACGGAGTCAACGATGGTGAAGGAGTACAGACAAAAGATTGATGCCTTGAAGGCGGCTATCGAAGTTGAGAGAGATGGTATGCAGGAAGAAGCTATTCAAGAAATTGCGGGTATGACTGCTGACATATTGGAGGCGGCATCGGAGGAGGTGCCTTTAGTTGGTTCTGGTATGGCTACCGCGATTGCGACTGGAAGAGCAATCGAAGGAGCATATAAACTCAAGAAAGTAATAAACGCCTTGAGTGGAATCGATCTGTCACATCTGCGAACGCCGAAGATCGAACCTACGATGGTCGCGACGACGTTAGAACAT---AGGTTTGATGAAATACCGGATAAAGAGTTAGCGGTGAGCATACTAGCAAAGAATAACGCGATAGCTGCGAATACGAGGGAGGTCCAGCATATTAAGGAAGAAATTCTACCAAAATTCAAAAAGATAATGGATGAGGAAAAGGAA---TTGGAGGGTATAGATGACAAGAAAATCCATCCTAGAGTAATGATGAGATTTAAGGTACCGCGGTCGCAGCAACCGCAGATACATATTTACAGTGCGCCATGGGATTCGGATGACGTGTTCTTTTTTCACTGCGTGTCGCATTTCCACGCCAACGAGTCGTTCTTTCTAGGGTTCGATTTGGGTATTGATGTCGTTCATTTCGAGGATCTTGCTGCCCACTGGCACGCTCTGGGCGCCGCACAAGAAGTGAAAGGACGTACCTTGAACGAGGCGTATCGCGAATTTCTTAATCTGGCGATTAGCAATACGTATACATCTCCAATGCATGCTAGACGTATGATAAGGTCGAAAACAGTACACCCCATTTACTTGGGTTCGATGCATTATGATATAACGTATGAAGCATTGAAATCTAACGCACAAAGAATTGTATACGATGACGAATTGCAGATGCACATATTGAGAGGCCCATTACATTTTCAGCGACGTGCGATATTGGGTGCGCTTAAATTTGGAATTAAGGTTCTGGGTGACAAAATTGATGTCCCACTCTTCCTACGAAACGCG
>CAE53002
---------------------ATGGGCAAAATCATCAAATCACTGAGCCGTTTTGGCAAAAAAGTTGGAGGTGCGTTAACATCTAACACGGCAAAAAAGATCTATAGCACAATAGGGAAAGCAGCGGAGAGGTTCGCAGAAAGCGAAATAGGATCAGCAGCCATAGATGGATTAGTTCAGGGCAGCGTACATTCCATCATAACTGGCGAGTCTTATGGGGAATCCGTTAAACAGGCGGTGTTGCTCAATGTTCTGGGTGCCGGTGATGAAATTCCTGATCCATTGAGTCCAGGTGAGCGTGGGATTCAAATGAAAATTAAGGAGATTGAAGAAGAACAGAGAAATGAGTTAGTAAGGTTAAAACATGGTAAAGAGATTACAAAAAAGTTTGGGCGGGAATTAGAGGAGATATATCAATTCATGAATGGTGAAGTGCGGGAGGAGGCGGAACAGGAGGAACAGTACAAGGTGCTGTGCAAAGCTGTGAATTCGTACGAGAAGCTATTAGTAGCTGAAAACGAGCAGATGCGAACTCTAGCGCGCGCATTACAGAGGGAAACAACAGAGAGAACAGAGACGGAGTCAACGATGGTGAAGGAGTACAGACAAAAGATTGATGCCTTGAAGGCGGCTATCGAAGTTGAGAGAGATGGTATGCAGGAAGAAGCTATTCAAGAAATTGCGGGTATGACTGCTGACATATTGGAGGCGGCATCGGAGGAGGTGCCTTTAGTTGGTTCTGGTATGGCTACCGCGATTGCGACTGGGAGAGCAATCGAAGGAGCATATAAACTCAAGAAAGTAATAAACGCCTTGAGTGGAATCGATCTGTCACATCTGCGAACGCCGAAGATCGAACCTACGATGGTCGCGACGACGTTAGAACAT---AGGTTTGATGAAATACCGGATAAAGAGTTAGCGGTGAGCATACTAGCAAAGAATAACGCGATAGCTGCGAATACGAGGGAGGTCCAGCATATTAAGGAAGAAATTCTACCAAAATTCAAAAAGATAATGGATGAGGAAAAGGAA---TTGGAGGGTATAGATGACAAGAAAATCCATCCTAGAGTAATGATGAGATTTAAGGTACCGCGGTCGCAGCAACCGCAGATACATATTTACAGTGCGCCATGGGATTCGGATGACGTGTTCTTTTTTCACTGCGTGTCGCATTTCCACGCCAACGAGTCGTTCTTTCTAGGGTTCGATTTGGGTATTGATGTCGTTCATTTCGAGGATCTTGCTGCCCACTGGCACGCTCTGGGCGCCGCACAAGAAGTGAAAGGACGTACCTTGAACGAGGCGTATCGCGAATTTCTTAATCTGGCGATTAGCAATACGTATACATCTCCAATGCATGCTAGACGTATGATAAGGTCAAAAACAGTACACCCCATTTACTTGGGTTCGATGCATTATGATATAACGTATGAAGCATTGAAATCTAACGCACAAAGAATTGTATACGATGACGAATTGCAGATGCACATATTGAGAGGCCCATTACATTTTCAGCGACGTGCGATATTGGGTGCGCTTAAATTTGGAATTAAGGTTCTGGGTGACAAAATTGATGTCCCACTCTTCCTACGAAACGCG
>CAE53001
---------------------ATGGGCAAAATCATCAAATCACTGAGCCGTTTTGGCAAAAAAGTTGGAGGTGCGTTAACATCTAACACGGCAAAAAAGATCTACAGCACAATAGGGAAAGCAGCGGAGAGGTTCGCAGAAAGCGAAATAGGATCAGCAGCCATAGATGGATTAGTTCAGGGCAGCGTACATTCCATCATAACTGGCGAGTCTTATGGGGAATCCGTTAAACAGGCGGTGTTGCTCAATGTTCTGGGTGCCGGTGATGAAATTCCTGATCCATTGAGTCCAGGTGAGCGTGGGATTCAAATGAAAATTAAGGAGATTGAAGAAGAACAAAGAAATGAGTTAGTAAGGTTAAAACATGGTAAAGAGATTACAAAAAAGTTTGGGCGGGAATTAGAGGAGATATATCAATTCATGAATGGTGAAGTGCGGGAGGAGGCGGAACAGGAGGAACAGTACAAGGTGCTGTGCAAAGCTGTGGATTCGTACGAGAAGCTATTAGTAGCTGAAAACGAGCAGATGCGAACTCTAGCGCGCGCATTACAGAGGGAAACAACAGAGAGAACAGAGACGGAGTCAACGATGGTGAAGGAGTACAGACAAAAGATTGATGCCTTGAAGGCGGCTATCGAAGTTGAGAGAGATGGTATGCAGGAAGAAGCTATTCAAGAAATTGCGGGTATGACTGCTGACATATTGGAGGCGGCATCGGAGGAGGTGCCTTTAGTTGGTTCTGGTATGGCTACCGCGATTGCGACTGGGAGAGCAATCGAAGGAGCATATAAACTCAAGAAAGTAATAAACGCCTTGAGCGGAATCGATCTGTCACATCTGCGAACGCCGAAGATCGAACCTACGATGGTCGCGACGACGTTAGAACAT---AGGTTTGATGAAATACCGGATAAAGAGTTAGCGGTGAGCATACTAGCAAAGAATAACGCGATAGCTGCGAATACGAGGGAGGTCCAGCATATTAAGGAAGAAATTCTACCAAAATTCAAAAAGATAATGGATGAGGAAAAGGAA---TTGGAGGGTATAGATGACAAGAAAATCCATCCTAGAGTAATGATGAGATTTAAGGTACCGCGGTCGCAGCAACCGCAGATACATATTTACAGTGCGCCATGGGATTCGGATGACGTGTTCTTTTTTCACTGCGTGTCGCATTTCCACGCCAACGAGTCGTTCTTTCTAGGGTTCGATTTGGGTATTGATGTCGTTCATTTCGAGGATCTTGCTGCCCACTGGCACGCTCTGGGCGCCGCACAAGAAGTGAAAGGACGTACCTTGAACGAGGCGTATCGCGAATTTCTTAATCTGGCGATTAGCAATACGTATACATCTCCAATGCATGCTAGACGTATGATAAGGTCAAAAACAGTACACCCCATTTACTTGGGTTCGATGCATTATGATATAACGTATGAAGCATTGAAATCTAACGCACAAAGAATTGTATACGATGACGAATTGCAGATGCACATATTGAGAGGCCCATTACATTTTCAGCGACGTGCGATATTGGGTGCGCTTAAATTTGGAATTAAGGTTCTGGGTGACAAAATTGATGTCCCACTCTTCCTACGAAACGCG
>CAE53000
---------------------ATGGGCAAAATCATCAAATCACTGAGCCGTTTTGGCAAAAAAGTTGGAGGTGCGTTAACATCTAACACGGCAAAAAAGATCTATAGCACAATAGGGAAAGCAGCGGAGAGGTTCGCAGAAAGCGAAATAGGATCAGCAGCCATAGATGGATTAGTTCAGGGCAGCGTACATTCCATCATAACTGGCGAGTCTTATGGGGAATCCGTTAAACAGGCGGTGTTGCTCAATGTTCTGGGTGCCGGTGATGAAATTCCTGATCCATTGAGTCCAGGTGAGCGTGGGATTCAAATGAAAATTAAGGAGATTGAAGAAGAACAGAGAAATGAGTTAGTAAGGTTAAAACATGGTAAAGAGATTACAAAAAAGTTTGGGCGGGAATTAGAGGAGATATATCAATTCATGAATGGTGAAGTGCGGGAGGAGGCGGAACAGGAGGAACAGTACAAGGTGCTGTGCAAAGCTGTGGATTCGTACGAGAAGCTATTAGTAGCTGAAAACGAGCAGATGCGAACTCTAGCGCGCGCATTACAGAGGGAAACAACAGAGAGAACAGAGACGGAGTCAACGATGGTGAAGGAGTACAGACAAAAGATTGATGCCTTGAAGGCGGCTATCGAAGTTGAGAGAGATGGTATGCAGGAAGAAGCTATTCAAGAAATTGCGGGTATGACTGCTGACATATTGGAGGCGGCATCGGAGGAGGTGCCTTTAGTTGGTTCTGGTATGGCTACCGCGATTGCGACTGGGAGAGCAATCGAAGGAGCATATAAACTCAAGAAAGTAATAAACGCCTTGAGTGGAATCGATCTGTCACATCTGCGAACGCCGAAGATCGAACCTACGATGGTCGCGACGACGTTAGAACAT---AGGTTTGATGAAATACCGGATAAAGAGTTAGCGGTGAGCATACTAGCAAAGAATAACGCGATAGCTGCGAATACGAGGGAGGTCCAGCATATTAAGGAAGAAATTCTACCAAAATTCAAAAAGATAATGGATGAGGAAAAGGAA---TTGGAGGGTATAGATGACAAGAAAATCCATCCTAGAGTAATGATGAGATTTAAGGTACCGCGGTCGCAGCAACCGCAGATACATATTTACAGTGCGCCATGGGATTCGGATGACGTGTTCTTTTTTCACTGCGTGTCGCATTTCCACGCCAACGAGTCGTTCTTTCTAGGGTTCGATTTGGGTATTGATGTCGTTCATTTCGAGGATCTTGCTGCCCACTGGCACGCTCTGGGCGCCGCACAAGAAGTGAAAGGACGTACCTTGAACGAGGCGTATCGCGAATTTCTTAATCTGGCGATTAGCAATACGTATACATCTCCAATGCATGCTAGACGTATGATAAGGTCAAAAACAGTACACCCCATTTACTTGGGTTCGATGCATTATGATATAACGTATGAAGCATTGAAATCTAACGCACAAAGAATTGTATACGATGACGAATTGCAGATGCACATATTGAGAGGCCCATTACATTTTCAGCGACGTGCGATATTGGGTGCGCTTAAATTTGGAATTAAGGTTCTGGGTGACAAAATTGATGTCCCACTCTTCCTACGAAACGCG
>CAE52999
---------------------ATGGGTAAAGTCATACGATCCCTAAGTCGGTTTGGTAAGAAAGTTGGAAATGCGCTAACGTCGAATACAGCAAAAAAGATTTACAGCACGATTGGAAAGGCGGCTGAACGGTTTGCAGAAAGTGAAATCGGGTCCGCAGCGATAGATGGCTTAGTGCAAGGGAGCGTTCATTCAATAATAACTGGTAAATCATATGGGGAGTCAGTAAAGCAAGCGGTGTTATTAAATGTTTTAGGAAGTGGTGAGGAAATTCCTGACCCATTGAGCCCAGGCGAACGTGGAATTCAAACGAAGTTAAGAGAATTAGAGGATGAGCAGAGAAACGAGTTGGTTCGTCTTAAATATAATGATGAAATTAAAAGGAAATTTGGGGAAGAGTTAGAACAAGTTTACGACTTTATGAATGGGGTTGCGAAGGACGAGGAGGGCGAAGAGAAACAGTTTGATATATTGAACAAGGCAGTGAACTCATATGACAAAATCCTAGCGGAGGAAGATACGCAAATGAGGCGTTTGGCGACAGCTCTACAGAAAGAGATTGGAGATAGAACGCACACGGAGACGACGATGGTGAAGGAATATAGAAGTAAGATCGAGGCTTTGAAGAACGCGATTGAAGTTGAGCGAGATGGGATGCAAGAAGAAGCAATACAGGAGATTGCGGGTATGACCGCTGATGTGTTAGAGGCTGCTTCAGAGGAGGTTCCATTGATTGGAGCGGGAATGGCGACAGCCGTAGCTACGGGGAGAGCGATTGAGGGAGCTTATAAGCTCAAAAAAGTTATAAATGCGCTGAGCGGAATTGATTTGACTCATCTACGCACTCCGAAGATCGAACCGAGCGTTGTATCTACCATACTTGAGTAT---CGTGCAAGGGATGTACCGGATAAAGCGTTGGCTGTAAGTGTTTTATCGAAAAATCGGACAATTCAAGAGAACCACAAAGAACTAATACATATAAAGGACGAAATCTTGCCAAGATTCAAAAAAGCGATGGAAGAAGAGAAGGAG---ATTTGTGGGATAGAGGATAAAACGATCCATCCAAAAGTCATGATGAAATTTAAAATACCTAGAACGCAACAACCCCAGATACACATATATAGTGCGCCGTGGGATTCAGATGATGTCTTCTTTTTCCATTGTATCTCACATCATCATGCGAATGAATCTTTCTTTCTTGGATTTGATTTAAGTATTGATCTAGTTCACTATGAGGACCTGACCGCGCATTGGCACGCTTTAGGGGCAGCTCAAACAGCGGCAGGACGTACGCTTACGGAGGCGTATAAAGAATTCTTAAACTTGGCAATTTCAAATAATTACGGTACTCAGATGCACACGCGGAGGATGATAAGATCTAAGACGGTGCACCCCATTTATTTGGGATCGCTCCATTACGATGTGTCTTTCGCAGACTTACGTGGAAACGCGCAGCGTATAGTATACGATGATGAATTGCAGATGCACATATTACGGGGACCACTACACTTTCAAAGGCGAGCGATCCTGGGTGCGTTAAAGTTTGGATGTAAGATCTTAGGGGATCCAATAGACATACCACTCTTCTTAAGAAATGCT
>CAE52998
---------------------ATGGGGAAGATAATTAAATCGCTAAGTAGATTTGGAAAGAAAGTTGGAAGCGCGCTGTCGTCAAACACAGCGAAGAAAATTTATTCGACTATTGGGAAGGCAGCAGAGCGATTTGCTGAAAGCGAGATCGGTGCGGCGACAATAGATGGCTTGGTGCAGGGTAGCGTTCATTCTATAATTACAGGTGAATCTTATGGGGAGTCAGTTAAACAGGCAGTTCTCCTCAACGTGTTAGGTACAGGCGAAGAATTACCAGACCCACTGAGCCCTGGTGAGCGTGGCATGCAAACAAAAATAAAGGAGTTAGAAGATGAGCAGCGGAATGAACTCGTTCGATTAAAGTATAACAAAGAGATAACAAAAGAATTTGGGAAGGAGCTAGAAGAAGTTTACGATTTCATGAATGGCGAGGCGAAAGAAGAGGAGGTGGTTCAGGAACAATACTCAATGCTGTGTAAAGCAGTAGATTCATATGAGAAAATATTAAAAGCAGAGGACTCGAAAATGGCGACATTAGCACGCGCGTTGCAGCGGGAGGCCTCAGAGAGAAGTCAAGATGAAATTAAAATGGTGAAGGAGTACAGACAGAAGATCGACGCGCTTAAAGATGCGATCGAAATTGAGCGAGACGGGATGCAGGAGGAGGCGATCCAGGAGATTGCTGGAATGACCGCTGATGTCTTAGAGGCAGCATCGGAGGAGGTGCCCTTAATTGGCGCTGGTATGGCCACAGCTGTGGCGACTGGTAGAGCGATAGAGGGCGCATATAAATTGAAGAAGGTCATAAACGCGTTAAGCGGGATTGATTTATCGCATATGAGGAGTCCGAAGATTGAGCCTACTATCATCGCTACAACATTAGAGCAT---CGATTTAAAGAGATACCGGATGAACAGCTAGCAGTAAGTGTGTTGAATAAAAAGACGGCTGTAACCGATAACTGCAATGAAATCGCGCACATCAAACAAGAAATATTACCAAAGTTTAAGCAGATTATGGATGAGGAGAAAGAG---ATTGAAGGGATAGAAGATAAAGTGATTCATCCGCGAGTGATGATGAGGTTCAAAATTCCTAGAACGCAGCAGCCGCAAATTCACATTTACGCGGCCCCGTGGGATTCTGATGACGTGTTTTTCTTTCATTGCGTTTCACACCATCATCGGAACGAATCTTTTTTCTTGGGATTTGATTTAGGAATCGATGTCGTTCATTTTGAAGATTTAACCAGCCATTGGCACGCATTGGGGCAAGCGCAAGAGGCGAGCGGGCGTACGTTAACGGAGGCGTATCGTGAATTTCTCAATCTATCAATCTCAAACACATATAGTAGCGCTATACATACGAGACGCATGATCAGGTCGCGAGCAGTACACCCCATTTTTCTAGGATCGATGCATTATGATATTACGTATGAAGCTTTAAAAAACAATGCGCAGAGAATAGTTTATGATGAGGAGCTGCAAATGCACATTCTGAGGGGGCCCTTGCACTTTCAACGTCGGGCTATTCTGGGAGCGCTGAAATTTGGAGTTAAAATATTAGGCGATAAAATTGATGTTCCCCTCTTCTTACGAAATGCA
>CAE52997
---------------------ATGGGGAAGATAATTAAATCGCTAAGTAGATTTGGAAAAAAGGTTGGAAACGCATTGTCGTCAAACACAGCGAAGAAAATTTACTCAACCATTGGGAAGGCTGCGGAGCGGTTTGCTGAAAGCGAGATCGGTGCGGCGACAATAGATGGCTTAGTGCAGGGTAGCGTTCATTCCATAATTACAGGTGAATCTTATGGAGAGTCAGTTAAACAGGCGGTTCTCCTCAACGTGCTAGGTACAGGTGAAGAATTACCAGACCCACTGAGCCCCGGCGAGCGTGGTATGCAGACAAAAATAAAAGAGTTAGAAGACGAGCAGCGAAATGAACTTGTTCGATTAAAGTATAATAAAGAGATAACAAAGGAGTTTGGGAAGGAGCTAGAAGAAGTTTACGACTTCATGAATGGTGAGGCGAAGGAGGAGGAAGTAGTTCAGGAACAATACTCAATGCTATGCAAAGCAGTAGATTCATATGAGAAAATATTAAAAGCAGAGGACTCGAAAATGGCAATATTGGCGCGCGCGTTGCAGCGGGAGGCTTCAGAGAGAAGTCAAGATGAAATCAAAATGGTGAAAGAGTACAGACAGAAGATCGATGCGCTTAAAGATGCGATCGAGATTGAGCGAGATGGAATGCAGGAGGAGGCGATCCAGGAGATTGCCGGAATGACTGCGGACGTCTTAGAAGCGGCATCGGAGGAGGTGCCCCTAATTGGCGCGGGTATGGCCACAGCTGTAGCGACCGGTAGAGCAATAGAAGGCGCATATAAATTGAAGAAAGTCATAAACGCATTGAGCGGGATTGATTTATCACATATGAGGAGCCCGAAGATTGAGCCTACTATCATAGCTACAACATTGGAGCAT---CGATTTAAAGAGATACCAGATGAGCAGCTTGCGGTAAGTGTGCTGAATAAAAAGACAGCCGTGACCGATAACTGCAATGAAATTGCGCACATCAAACAGGAAATATTACCAAAGTTTAAGCAGATTATGGATGAAGAGAAGGAG---ATTGAAGGAATAGAAGATAAAGTGATTCATCCGCGGGTGATGATGAGGTTCAAAATTCCTAGAACGCAGCAACCGCAAATTCACATTTATGCGGCCCCGTGGGATTCTGACGATGTATTTTTCTTTCATTGCGTTTCGCACCATCATCGGAATGAATCTTTTTTCCTGGGATTCGATCTAGGAATCGATGTCGTTCACTTTGAAGATTTAACCAGCCATTGGCACGCGTTGGGACTAGCACAAGAAGCGAGCGGGCGTACGTTAACGGAGGCGTATCGTGAATTTCTCAATTTATCAATCTCAAATACGTATAGTAGCGCTATACATGCGAGGCGTATGATCAGGTCGCGGGCAGTACACCCTATTTTTCTAGGATCGATGCATTATGATATTACGTATGAAGCTTTAAAAAATAATGCGCAGAGAATAGTTTATGATGAGGAACTGCAAATGCATATACTAAGGGGACCTTTGCACTTCCAGCGTCGAGCTATTTTAGGGGCGCTGAAATTTGGAGTTAAAATATTAGGCGATAAAATTGATGTCCCCCTCTTCTTACGAAATGCT
>CAE52996
---------------------ATGGGGAAGATAATTAAATCGCTAAGTAGATTTGGAAAGAAAGTTGGAAACGCATTGTCGTCAAACACAGCGAAGAAAATTTATTCAACTATTGGGAAGGCAGCGGAGCGTTTTGCTGAAAGCGAGATCGGTGCGGCGACAATAGATGGGTTGGTGCAGGGTAGCGTTCATTCCATAATCACAGGTGAATCGTATGGAGAGTCAGTTAAACAGGCAGTTCTTCTCAACGTGTTAGGTACAGGTGAAGAGTTACCAGATCCACTGAGCCCTGGCGAACGTGGCATGCAAACGAAAATAAAGGAGTTGGAAGATGAGCAGCGGAATGAGCTTGTCCGATTGAAATACAATAAAGAGATAACAAAAGAGTTTGGGAAGGAGCTAGAAGAAGTGTACGATTTCATGAATGGCGAGGCGAAAGAGGAGGAAGTGGTTCAGGAACAATACTCAATGCTATGCAAAGCGGTAGATTCATATGAGAAAATATTAAAAGCAGAGGACTCGAAAATGGGAATATTAGCACGCGCATTGCAGCGGGAGGCTTCAGAGAGAAGTCAAGATGAAATCAAAATGGTGAAGGAGTACAGACAGAAGATTGATGCGCTTAAAAATGCGATCGAGATTGAACGAGACGGAATGCAGGAGGAGGCGATCCAGGAGATTGCCGGAATGACCGCTGACGTCTTAGAGGCGGCATCGGAGGAGGTGCCATTAATCGGCGCAGGTATGGCCACAGCTGTAGCGACCGGTAGGGCGATAGAAGGCGCATATAAATTGAAGAAGGTCATAAACGCGTTAAGTGGGATTGATTTATCGCATATGAGGAGTCCGAAGATTGAACCCACTATCATCGCCACGACATTGGAGCAT---CGATTTAAAGAGATACCGGACGAGCAGCTGGCGGTAAGTGTTTTGAATAAAAAGACAGCGGTAACTGATAACTGCAATGAGATCGCGCATATCAAACAAGAGATATTACCAAAGTTTAAACAGATTATGGATGAGGAGAAGGAG---ATTGAAGGAATAGAGGATAAAGTGATTCATCCGCGTGTGATGATGAGGTTCAAAATTCCTAGAACGCAGCAACCGCAAATCCACATTTATGCAGCCCCCTGGGATTCTGATGATGTGTTTTTCTTTCATTGCGTTTCACACCATCATCGGAACGAATCTTTTTTCCTGGGATTTGATCTAGGAATCGATGTCGTTCACTTTGAAGATTTAACCAGCCATTGGCACGCATTGGGACTAGCGCAAGAGGCGAGCGGGCGTACGTTAACGGAGGCGTATCGTGAGTTTCTCAATTTATCAATTTCAAGCACATATAGCAGCGCTATACATGCGAGGCGTATGATTAGGTCACGAGCAGTACACCCAATTTTTCTAGGATCGATGCACTACGATATTACGTATGAAGCTTTGAAAAACAACGCGCAGAGAATAGTCTATGATGAGGAACTGCAAATGCATATTCTGAGGGGACCTTTGCACTTTCAGCGTCGAGCCATTCTGGGGGCGTTGAAATTTGGAGTTAAAATATTAGGCGATAAAATTGATGTTCCCCTCTTCTTACGAAATGCA
>CAE52995
---------------------ATGGGGAAGATAATTAAATCGCTAAGTAGATTTGGAAAAAAGGTTGGAAACGCATTGTCGTCAAACACAGCGAAGAAAATTTACTCAACCATTGGGAAGGCTGCGGAGCGGTTTGCTGAAAGCGAGATCGGTGCGGCGACAATAGATGGCTTAGTGCAGGGTAGCGTTCATTCTATAATTACAGGTGAATCTTATGGAGAGTCAGTTAAACAGGCGGTTCTTCTCAACGTGCTAGGTACAGGCGAAGAATTACCAGACCCACTGAGCCCCGGCGAGCGTGGTATGCAAACAAAAATAAAAGAGTTAGAAGACGAGCAGCGAAATGAACTTGTCCGATTAAAGTATAATAAAGAGATAACAAAGGAGTTCGGGAAGGAGCTAGAAGAAGTTTACGACTTCATGAATGGTGAGGCGAAGGAGGAGGAAGTAGTTCAGGAACAATACTCAATGCTATGCAAAGCAGTAGATTCATATGAGAAAATATTAAAAGCAGAGGACTCGAAAATGGCAATATTGGCGCGCGCGTTGCAGCGGGAGGCTTCAGAGAGAAGTCAAGATGAAATCAAAATGGTGAAAGAGTACAGACAGAAGATCGATGCGCTTAAAAATGCGATCGAGATTGAGCGAGATGGGATGCAGGAGGAGGCGATCCAGGAGATTGCCGGAATGACTGCGGACGTCTTAGAAGCGGCATCGGAGGAGGTGCCCCTAATTGGCGCGGGTATGGCCACAGCTGTAGCGACCGGTAGAGCAATAGAAGGCGCATATAAGTTGAAGAAAGTCATAAACGCATTGAGCGGGATTGATTTATCACATATGAGGAGCCCGAAGATTGAGCCTACTATCATAGCTACAACATTGGAGCAT---CGATTTAAAGAGATACCAGATGAGCAGCTTGCGGTAAGTGTGCTGAATAAAAAGACAGCCGTGACCGATAACTGCAATGAAATTGCGCACATTAAACAGGAAATATTACCAAAGTTTAAGCAGATTATGGATGAAGAGAAGGAG---ATTGAAGGAATAGAAGATAAAGTGATTCATCCGCGGGTGATGATGAGGTTCAAAATTCCTAGAACGCAGCAACCGCAAATTCACATTTATGCGGCCCCGTGGGATTCTGACGATGTATTTTTCTTTCATTGCGTTTCGCACCATCATCGGAATGAATCTTTTTTCCTGGGATTCGATCTAGGAATCGATGTCGTTCACTTTGAAGATTTAACCAGCCATTGGCACGCGTTGGGACTAGCACAAGAAGCGAGCGGGCGTACGTTAACGGAGGCGTATCGTGAATTTCTCAATTTATCAATCTCAAATACGTATAGTAGCGCTATACATGCGAGGCGTATGATCAGGTCGCGGGCAGTACACCCTATTTTTCTAGGATCGATGCATTATGATATAACGTATGAAGCTTTAAAAAATAATGCGCAGAGAATAGTTTATGATGAGGAACTGCAAATGCATATACTAAGGGGACCTTTGCACTTCCAGCGTCGAGCTATTTTAGGGGCGCTGAAATTTGGAGTTAAAATATTAGGCGATAAAATTGATGTTCCCCTCTTCTTACGAAATGCT
>CAE52994
---------------------ATGGGGAAGATAATTAAATCGCTAAGTAGATTTGGAAAAAAGGTTGGAAACGCATTGTCGTCAAACACAGCGAAGAAAATTTACTCAACCATTGGGAAGGCTGCGGAGCGGTTTGCTGAAAGCGAGATCGGTGCGGCGACAATAGATGGCTTAGTGCAGGGTAGCGTTCATTCCATAATTACAGGTGAATCTTATGGAGAGTCAGTTAAACAGGCGGTTCTCCTCAACGTGCTAGGTACAGGTGAAGAATTACCAGACCCACTGAGCCCCGGCGAGCGTGGTATGCAGACAAAAATAAAAGAGTTAGAAGACGAGCAGCGAAATGAACTTGTTCGATTAAAGTATAATAAAGAGATAACAAAGGAGTTTGGGAAGGAGCTAGAAGAAGTTTACGACTTCATGAATGGTGAGGCGAAGGAGGAGGAAGTAGTTCAGGAACAATACTCAATGCTATGCAAAGCAGTAGATTCATATGAGAAAATATTAAAAGCAGAGGACTCGAAAATGGCAATATTGGCGCGCGCGTTGCAGCGGGAGGCTTCAGAGAGAAGTCAAGATGAAATCAAAATGGTGAAAGAGTACAGACAGAAGATCGATGCGCTTAAAGATGCGATCGAGATTGAGCGAGATGGAATGCAGGAGGAGGCGATCCAGGAGATTGCCGGAATGACTGCGGACGTCTTAGAAGCGGCATCGGAGGAGGTGCCCCTAATTGGCGCGGGTATGGCCACAGCTGTAGCGACCGGTAGAGCAATAGAAGGCGCATATAAATTGAAGAAAGTCATAAACGCATTGAGCGGGATTGATTTATCACATATGAGGAGCCCGAAGATTGAGCCTACTATCATAGCTACAACATTGGAGCAT---CGATTTAAAGAGATACCAGATGAGCAGCTTGCGGTAAGTGTGCTGAATAAAAAGACAGCCGTGACCGATAACTGCAATGAAATTGCGCACATCAAACAGGAAATATTACCAAAGTTTAAGCAGATTATGGATGAAGAGAAGGAG---ATTGAAGGAATAGAAGATAAAGTGATTCATCCGCGGGTGATGATGAGGTTCAAAATTCCTAGAACGCAGCAACCGCAAATTCACATTTATGCGGCCCCGTGGGATTCTGACGATGTATTTTTCTTTCATTGCGTTTCGCACCATCATCGGAATGAATCTTTTTTCCTGGGATTCGATCTAGGAATCGATGTCGTTCACTTTGAAGATTTAACCAGCCATTGGCACGCGTTGGGACTAGCACAAGAAGCGAGCGGGCGTACGTTAACGGAGGCGTATCGTGAATTTCTCAATTTATCAATCTCAAATACGTATAGTAGCGCTATACATGCGAGGCGTATGATCAGGTCGCGGGCAGTACACCCTATTTTTCTAGGATCGATGCATTATGATATTACGTATGAAGCTTTAAAAAATAATGCGCAGAGAATAGTTTATGATGAGGAACTGCAAATGCATATACTAAGGGGACCTTTGCACTTCCAGCGTCGAGCTATTTTAGGGGCGCTGAAATTTGGAGTTAAAATATTAGGCGATAAAATTGATGTCCCCCTCTTCTTACGAAATGCT
>CAE52993
---------------------ATGGGGAAAATAATTAAATCGCTAAGTAGATTTGGAAAAAAGGTTGGAAATGCATTGTCGTCAAACACAGCGAAGAAAATTTATTCAACCATTGGGAAGGCAGCAGAGCGGTTTGCTGAAAGTGAGATCGGTGCGGCGACAATAGATGGTTTGGTGCAGGGCAGCGTTCATTCCATAATTACAGGTGAATCTTATGGAGAGTCAGTTAAACAGGCGGTTCTCCTCAATGTGTTGGGTACGGGTGAAGAATTACCAGACCCACTGAGCCCTGGCGAGCGTGGTATGCAAACAAAAATAAAAGAATTAGAAGATGAGCAGCGAAATGAACTTGTCCGATTAAAGTATAATAAGGAGATAACAAAAGAGTTTGGGAGGGAGCTAGAAGAAGTTTACGACTTCATGAATGGTGAGGCGAAAGAGGAGGAGGTAGTTCAGGAACAATACTCAATGCTATGCAAAGCAGTAGATTCATACGAAAAAATATTAAAAGCAGAGGACTCGAAAATGGCGATATTGGCGCGCGCGTTGCAGCGAGAGGCTTCAGAGAGAAGTCAAGATGAAATCAAAATGGTGAAGGAATACAGACAGAAGATCGACGCGCTTAAAAATGCGATTGAGATTGAGCGAGATGGAATGCAGGAAGAGGCGATCCAGGAGATTGCCGGAATGACTGCAGACGTCTTAGAAGCAGCATCGGAGGAGGTGCCCCTAATTGGCGCGGGCATGGCCACAGCCGTAGCGACCGGTAGAGCAATAGAAGGCGCATATAAATTGAAGAAAGTTATAAATGCATTAAGCGGGATTGATTTATCGCATATGAGGAGCCCGAAGATCGAACCCACTATCATCGCTACGACATTGGAGCAT---CGATTTAAAGAGATACCAGATGAGCAACTAGCGGTAAGTGTACTGAATAAAAAGACAGCCGTAGCCGATAACTGTAATGAAATTGCGCATATCAAACAAGAAATATTACCAAAGTTTAAGCAGATTATGGATGAGGAGAAAGAG---ATTGAAGGAATAGAAGATAAAGTGATTCATCCGCGAGTGATGATGAGGTTCAAAATTCCTAGAACGCAGCAACCGCAAATTCACATTTATGCGGCCCCGTGGGATTCTGATGACGTATTTTTCTTTCATTGCGTGTCACACCATCATCGGAATGAATCTTTTTTCTTGGGATTCGATTTAGGAATCGATGTCGTTCACTTTGAAGATTTAACTAGTCATTGGCACGCGTTGGGATTAGCGCAAGAGGCGAGCGGGCGTACGTTAACGGAGGCGTATCGTGAATTTCTCAATCTATCAATCTCAAACACGTATAGTAGCGCTATACATGCAAGGCGTATGATCAGGTCGCGGGCAGTACACCCTATTTTTCTAGGATCGATGCATTATGATATTACGTATGAAGCTTTAAAAAATAACGCACAGAGAATAGTTTATGATGAGGAACTGCAAATGCATATTCTAAGGGGACCTTTGCACTTCCAGCGTCGAGCCATTCTTGGGGCGCTGAAATTTGGAGTTAAAATACTAGGCGATAAAATTGATGTTCCCCTCTTCTTACGAAATGCT
>CAE52992
---------------------ATGGGGAAGATAATTAAATCGCTAAGTAGATTTGGAAAGAAAGTTGGAAACGCATTGTCGTCAAACACAGCGAAGAAAATTTATTCAACTATTGGGAAGGCAGCGGAGCGTTTTGCTGAAAGCGAGATCGGTGCGGCGACAATAGATGGGTTGGTGCAGGGTAGCGTTCATTCCATAATCACAGGTGAATCGTATGGAGAGTCAGTTAAACAGGCAGTTCTTCTCAACGTGTTAGGTACAGGTGAAGAGTTACCAGATCCACTGAGCCCTGGCGAACGTGGCATGCAAACGAAAATAAAGGAGTTGGAAGATGAGCAGCGGAATGAGCTTGTCCGATTGAAATACAATAAAGAGATAACAAAAGAGTTTGGGAAGGAGCTAGAAGAAGTGTACGATTTCATGAATGGCGAGGCGAAAGAGGAGGAAGTGGTTCAGAGACAATACTCAATGCTATGCAAAGCGGTAGATTCATATGAGAAAATATTAAAAGCAGAGGACTCGAAAATGGGAATATTAGCACGCGCATTGCAGCGGGAGGCTTCAGAGAGAAGTCAAGATGAAATCAAAATGGTGAAGGAGTACAGACAGAAGATTGATGCGCTTAAAAATGCGATCGAGATTGAACGAGACGGAATGCAGGAGGAGGCGATCCAGGAGATTGCCGGAATGACCGCTGACGTCTTAGAGGCGGCATCGGAGGAGGTGCCATTAATCGGCGCAGGTATGGCCACAGCTGTAGCGACCGGTAGGGCGATAGAAGGCGCATATAAATTGAAGAAGGTCATAAACGCGTTAAGTGGGATTGATTTATCGCATATGAGGAGTCCGAAGATTGAACCCACTATCATCGCCACGACATTGGAGCAT---CGATTTAAAGAGATACCGGACGAGCAGCTGGCGGTAAGTGTTTTGAATAAAAAGACAGCGGTAACTGATAACTGCAATGAGATCGCGCATATCAAACAAGAGATATTACCAAAGTTTAAACAGATTATGGATGAGGAGAAGGAG---ATTGAAGGAATAGAGGATAAAGTGATTCATCCGCGTGTGATGATGAGGTTCAAAATTCCTAGAACGCAGCAACCGCAAATCCACATTTATGCAGCCCCCTGGGATTCTGATGATGTGTTTTTCTTTCATTGCGTTTCACACCATCATCGGAACGAATCTTTTTTCCTGGGATTTGATCTAGGAATCGATGTCGTTCACTTTGAAGATTTAACCAGCCATTGGCACGCATTGGGACTAGCGCAAGAGGCGAGCGGGCGTACGTTAACGGAGGCGTATCGTGAGTTTCTCAATTTATCAATTTCAAGCACATATAGCAGCGCTATACATGCGAGGCGTATGATTAGGTCACGAGCAGTACACCCAATTTTTCTAGGATCGATGCACTACGATATTACGTATGAAGCTTTGAAAAACAACGCGCAGAGAATAGTCTATGATGAGGAACTGCAAATGCATATTCTGAGGGGACCTTTGCACTTTCAGCGTCGAGCCATTCTGGGGGCGTTGAAATTTGGAGTTAAAATATTAGGCGATAAAATTGATGTTCCCCTCTTCTTACGAAATGCA
>CAE52991
---------------------ATGGGTAAAGTCATACGATCTCTAAGCCGATTCGGCAAAAAAGTGGGTAGCGCTCTGACATCGAATACAGCGAAGAAGATTTACAGTACGATCGGGAAAGCGGCAGAGAGGTTCGCAGAGAGCGAGATCGGTTCAGCCGCGATTGATGGTCTAGTACAAGGGAGCGTACACTCCATATTAACCGGCGAATCGTACGGTCAATCCGTCAAGCAGGCAGTTTTATTAAATGTGTTAGGAAACGGTGAAGAGCTTCCAGATCCGTTGAGTCCAGGAGAGCGAGGCATGCAGGTTAAATTGAAAGAGCTGGAGGATGAACAACGTAATGAGCTTGTGCGACTCAAATATAATGACAAGATCAAGGAAAAATTTGGAAAGGAACTTGAAGAAATCTATGAGTTCATGAATGGGGAAGCGAAAGTGGAAGCCGAGGATGAGAAACAATTTGATATACTCAATAAGGCAGTAACTTCTTATAATAAGATCTTAACGGAAGAAGATTTGCAGATGCGGCGATTGGCAACGGCGTTACAGAAAGAGGTTAGTGAGAGGACACATGCGGAGACGGTGATGGTGAAGGAATATCGAAATAAGATCGATGCACTTAAAAGTGCGATAGAAATTGAGAGAGATGGTATGCAGGAAGAAGCCATACAGGAGATCGCGGGGATGACCGCCGATGTATTGGAGGCGGCATCGGAAGAGGTACCGCTAATAGGTGCTGGGATGGCGACCGCGGTAGCCACTGGGAGGGCAATAGAAGGAGCTTACAAACTGAAAAAGGTGATTAATGCTTTAAGTGGAATTGATTTAACGCACTTACGTACGCCTAAGATTGAGCCAAGTGTGGTATCCACTATTTTGGAATAT---CGTACGAAAGAGATTCCAGATAATGCATTAGCGGTCAGCATTTTATCGAAAAATCGAGCTATCCAAGAGAATCATAAGGAGTTAATGCATATAAAGGATGAGATCTTACCTCGGTTTAAAAAAGCTATGGATGAAGAAAAAGAG---ATTTGCGGAATCGAAGATAAGACTATACACCCTAAAGTTATGATGAAATTTAAGATTCCGAGAGCACAGCAGCCACAGATTCATGTTTATAGCGCGCCTTGGGATTCAGATGACGTATTCTTTTTCCATTGCATCTCGCATCATCATGCAAACGAGTCATTCTTTTTAGGGTTTGATCTAAGTATTGATTTAGTACATTATGAAGACCTTACAGCGCATTGGCATGCGCTGGGTGCAGCGCAGATGGCTGCAGGGCGCACGTTAACTGAAGCGTATAAAGAGTTTTTGAATATGGCAATTTCGAACGTTTTGGGAACGCAGATGCATACGAGAAGGTTGGTGAGATCAAAAACAGTACATCCCATTTATCTAGGTTCTATGCATTATGACATATCTTTCTCAGATTTGCGTGGAAATGCGCAACGGATTGTCTATGATGATGAATTGCAGATGCACATTTTGCGTGGACCGATACATTTCCAGAGGCGAGCAATCTTGGGAGCGTTAAAGTTCGGTTGCAAGGTATTAGGAGATCGTTTAGACGTACCACTCTTCTTACGAAATGCT
>CAE52990
---------------------ATGGGTAAAGTCATACGATCTCTGAGCAGATTCGGAAAGAAAGTAGGTAGCGCGCTCACGTCTAACACGGCAAAAAAGATCTATAGTACGATAGGCAAAGCAGCCGAGAGATTTGCGGAGAGCGAGATCGGTTCAGCAGCGATCGATGGTTTAGTACAGGGCAGTGTACACTCGATATTGACAGGTGAGTCTTACGGTGAATCAGTCAAACAGGCGGTCCTACTAAATGTTCTGGGTAGCGGCGAAGAGATTCCAGATCCGCTAAGCCCGGGGGAACAAGGTATACAGACTAAATTGAAAGAATTAGAGGAGGAACAGAGAAATGAGCTGGTACGATTAAAATATAATGATAAAATTAAAGAAAAGTTTGGAGAGGAGCTGGAGCAGGTATATGAATTTATGAGTGGTGCGGCAAAAGAAGAGGCGGGGGATGAGAAGCAGTTCGATATCTTAAGTAAGGCGGTGAATTCGTACAACAAGATATTAACTGAAGAGGACCTACAAATGCGTCGGCTCGCGATCGCTTTACAGAAGGAGATTGGTGAGAGGACACACGCGGAGACAACTATGGTAAAAGAGTATCGGAATAAGATTGACGCTCTTAAGAGCGCTATAGAAATTGAAAGAGACGGCATGCAGGAAGAAGCGATACAAGAAATAGCGGGGATGACTGCTGATGTCTTAGAGGCAGCATCTGAAGAGGTGCCTCTGATCGGAGCGGGCATGGCAACGGCTGTTGCGACGGGAAGAGCGATTGAGGGAGCGTATAAGTTGAAGAAGGTAATTAACGCATTAAGCGGGATAGATCTAACACATCTTCGTACGCCGAAAATTGAGCCCAGCGTAGTCTCTACAATTTTGGAGTAT---CGCGCGAAGGATATCCCGGATAATGCGCTTGCAGTTAGCGTGCTGTCGAAAAATCGCGCGATTCAAGAAAATCATAAGGAGTTAATGCATATCAAAGATGAGATCTTACCCCGTTTTAAGAAAGCGATGGATGAAGAGAAGGAG---ATCTGTGGAATTGAGGATAAAGTAATACATCCTAAAGTAATGATGAAATTTAAAATTCCAAGATCACAGCAACCGCAAATTCATATTTATACGGCGCCATGGGATTCTGATGATGTATTCTTTTTCCATTGTATTTCACATCACCACGCCAATGAATCATTTTTTATCGGGTTTGATTTGAGCATTGATTTGGTTCATTATGAAGATTTGACGGCTCATTGGCACGCACTGGGGGTGGCTCAGATGGCCGTAGGACGCACGCTAACCGAAGCGTATAAAGAATTCTTAAATTTGGCCATTTCTAGCACGTATGGGACGCAAATGCACACTCGAAGGTTAATTAGGTCGAAAACGGTGCATCCGATTTATTTGGGTTCTCTCCATTACGATATTTCTTTTGCTGACTTACGGGGAAACGCTCAACGCATCGTATACGATGATGAATTACAAATGCATATCTTGCGTGGTCCGCTACATTTTCAAAGACGAGCTATACTAGGTGCGCTAAAGTTTGGGTGCAAGATACTTGGAGATCGATTGGACGTGCCCCTCTTCTTACGAAATGCT
>CAE52989
---------------------ATGGGTAAAGTCATACGATCTCTGAGCAGATTCGGAAAGAAAGTAGGTAGCGCGCTCACGTCTAACACGGCAAAAAAGATCTATAGTACGATAGGCAAAGCAGCCGAGAGATTTGCGGAGAGCGAGATCGGTTCAGCAGCGATCGATGGTTTAGTACAGGGCAGTGTACACTCGATATTGACAGGTGAGTCTTACGGTGAATCAGTCAAACAGGCGGTCCTACTAAATGTTCTGGGTAGCGGCGAAGAGATTCCAGATCCGCTAAGCCCGGGGGAACAAGGTATACAGACTAAATTGAAAGAATTAGAGGAGGAACAGAGAAATGAGCTGGTACGATTAAAATATAATGATAAAATTAAAGAAAAGTTTGGAGAGGAGCTGGAGCAGGTATATGAATTTATGAGTGGTGCGGCAAAAGAAGAGGCGGGGGATGAGAAGCAGTTCGATATCTTAAGTAAGGCGGTGAATTCGTACAACAAGATATTAACTGAAGAGGACCTACAAATGCGTCGGCTCGCGATCGCTTTACAGAAGGAGATTGGTGAGAGGACACACGCGGAGACAACTATGGTAAAAGAGTATCGGAATAAGATTGACGCTCTTAAGAGCGCTATAGAAATTGAAAGAGACGGCATGCAGGAAGAAGCGATACAAGAAATAGCGGGGATGACTGCTGATGTCTTAGAGGCAGCATCTGAAGAGGTGCCTCTGATCGGAGCGGGCATGGCAACGGCTGTTGCGACGGGAAGAGCGATTGAGGGAGCGTATAAGTTGAAGAAGGTAATTAACGCATTAAGCGGGATAGATCTAACACATCTTCGTACGCCGAAAATTGAGCCCAGCGTAGTCTCTACAATTTTGGAGTAT---CGCGCGAAGGATATCCCGGATAATGCGCTTGCAGTTAGCGTGCTGTCGAAAAATCGCGCGATTCAAGAAAATCATAAGGAGTTAATGCATATCAAAGATGAGATCTTACCCCGTTTTAAGAAAGCGATGGATGAAGAGAAGGAG---ATCTGTGGAATTGAGGATAAAGTAATACATCCTAAAGTAATGATGAAATTTAAAATTCCAAGATCACAGCAACCGCAAATTCATATTTATACGGCGCCATGGGATTCTGATGATGTATTCTTTTTCCATTGTATTTCACATCACCACGCCAATGAATCATTTTTTATCGGGTTTGATTTGAGCATTGATTTGGTTCATTATGAAGATTTGACGGCTCATTGGCACGCACTGGGGGTGGCTCAGATGGCCGTAGGACGCACGCTAACCGAAGCGTATAAAGAATTCTTAAATTTGGCCATTTCTAGCACGTATGGGACGCAAATGCACACTCGAAGGTTAATTAGGTCGAAAACGGTGCATCCGATTTATTTGGGTTCTCTCCATTACGATATTTCTTTTGCTGACTTACGGGGAAACGCTCAACGCATCGTATACGATGATGAATTACAAATGCATATCTTGCGTGGTCCGCTACATTTTCAAAGACGAGCTATACTAGGTGCGCTAAAGTTTGGGTGCAAGATACTTGGAGATCGATTGGACGTGCCCCTCTTCTTACGAAATGCT
>CAE52988
---------------------ATGGGTAAAGTCATACGATCTCTGAGCAGATTCGGAAAGAAAGTAGGTAGCGCGCTCACGTCTAACACGGCAAAAAAGATCTATAGTACGATAGGCAAAGCAGCCGAGAGATTTGCGGAGAGCGAGATCGGTTCAGCAGCGATCGATGGTTTAGTACAGGGCAGTGTACACTCGATATTGACAGGTGAGTCTTACGGTGAATCAGTCAAACAGGCGGTCCTACTAAATGTTCTGGGTAGCGGCGAAGAGATTCCAGATCCGCTAAGCCCGGGGGAACAAGGTATACAGACTAAATTGAAAGAATTAGAGGAGGAACAGAGAAATGAGCTGGTACGATTAAAATATAATGATAAAATTAAAGAAAAGTTTGGAGAGGAGCTGGAGCAGGTATATGAATTTATGAGTGGTGCGGCAAAAGAAGAGGCGGGGGATGAGAAGCAGTTCGATATCTTAAGTAAGGCGGTGAATTCGTACAACAAGATATTAACTGAAGAGGACCTACAAATGCGTCGGCTCGCGATCGCTTTACAGAAGGAGATTGGTGAGAGGACACACGCGGAGACAACTATGGTAAAAGAGTATCGGAATAAGATTGACGCTCTTAAGAGCGCTATAGAAATTGAAAGAGACGGCATGCAGGAAGAAGCGATACAAGAAATAGCGGGGATGACTGCTGATGTCTTAGAGGCAGCATCTGAAGAGGTGCCTCTGATCGGAGCGGGCATGGCAACGGCTGTTGCGACGGGAAGAGCGATTGAGGGAGCGTATAAGTTGAAGAAGGTAATTAACGCATTAAGCGGGATAGATCTAACACATCTTCGTACGCCGAAAATTGAGCCCAGCGTAGTCTCTACAATTTTGGAGTAT---CGCGCGAAGGATATCCCGGATAATGCGCTTGCAGTTAGCGTGCTGTCGAAAAATCGCGCGATTCAAGAAAATCATAAGGAGTTAATGCATATCAAAGATGAGATCTTACCCCGTTTTAAGAAAGCGATGGATGAAGAGAAGGAG---ATCTGTGGAATTGAGGATAAAGTAATACATCCTAAAGTAATGATGAAATTTAAAATTCCCAGATCACAGCAACCGCAAATTCATATTTATACGGCGCCATGGGATTCTGATGATGTATTCTTTTTCCATTGTATTTCACATCACCACGCCAATGAATCATTTTTTATCGGGTTTGATTTGAGCATTGATTTGGTTCATTATGAAGATTTGACGGCTCATTGGCACGCACTGGGGGTGGCTCAGATGGCCGTAGGACGCACGCTAACCGAAGCGTATAAAGAATTCTTAAATTTGGCCATTTCTAGCACGTATGGGACGCAAATGCACACTCGAAGGTTAATTAGGTCGAAAACGGTGCATCCGATTTATTTGGGTTCTCTCCATTACGATATTTCTTTTGCTGACTTACGGGGAAACGCTCAACGCATCGTATACGATGATGAATTACAAATGCATATCTTGCGTGGTCCGCTACATTTTCAAAGACGAGCTATACTAGGTGCGCTAAAGTTTGGGTGCAAGATACTTGGAGATCGATTGGACGTGCCCCTCTTCTTACGAAATGCT
>CAE52987
---------------------ATGGGTAAAGTCATACGATCTCTGAGCAGATTCGGAAAGAAAGTAGGTAGCGCGCTCACGTCTAACACGGCAAAAAAGATCTATAGTACGATAGGCAAAGCAGCCGAGAGATTTGCGGAGAGCGAGATCGGTTCAGCAGCGATCGATGGTTTAGTACAGGGCAGTGTACACTCGATATTGACAGGTGAGTCTTACGGTGAATCAGTCAAACAGGCGGTCCTACTAAATGTTCTGGGTAGCGGCGAAGAGATTCCAGATCCGCTAAGCCCGGGGGAACAAGGTATACAGACTAAATTGAAAGAATTAGAGGAGGAACAGAGAAATGAGCTGGTACGATTAAAATATAATGATAAAATTAAAGAAAAGTTTGGAGAGGAGCTGGAGCAGGTATATGAATTTATGAGTGGTGCGGCAAAAGAAGAGGCGGGGGATGAGAAGCAGTTCGATATCTTAAGTAAGGCGGTGAATTCGTACAACAAGATATTAACTGAAGAGGACCTACAAATGCGTCGGCTCGCGATCGCTTTACAGAAGGAGATTGGTGAGAGGACACACGCGGAGACAACTATGGTAAAAGAGTATCGGAATAAGATTGACGCTCTTAAGAGCGCTATAGAAATTGAAAGAGACGGCATGCAGGAAGAAGCGATACAAGAAATAGCGGGGATGACTGCTGATGTCTTAGAGGCAGCATCTGAAGAGGTGCCTCTAATCGGAGCGGGCATGGCAACGGCTGTTGCGACGGGAAGAGCGATTGAGGGAGCGTATAAGTTGAAGAAGGTAATTAACGCATTAAGCGGGATAGATCTAACACATCTTCGTACGCCGAAAATTGAGCCCAGCGTAGTCTCTACAATTTTGGAGTAT---CGCGCGAAGGATATCCCGGATAATGCGCTTGCAGTTAGCGTGCTGTCGAAAAATCGCGCGATTCAAGAAAATCATAAGGAGTTAATGCATATCAAAGATGAGATCTTACCCCGTTTTAAGAAAGCGATGGATGAAGAGAAGGAG---ATCTGTGGAATTGAGGATAAAGTAATACATCCTAAAGTAATGATGAAATTTAAAAATCCAAGATCACAGCAACCGCAAATTCATATTTATACGGCGCCATGGGATTCTGATGATGTATTCTTTTTCCATTGTATTTCACATCACCACGCCAATGAATCATTTTTTATCGGGTTTGATTTGAGCATTGATTTGGTTCATTATGAAGATTTGACGGCTCATTGGCACGCACTGGGGGTGGCTCAGATGGCCGTAGGACGCACGCTAACCGAAGCGTATAAAGAATTCTTAAATTTGGCCATTTCTAGCACGTATGGGACGCAAATGCACACTCGAAGGTTAATTAGGTCGAAAACGGTGCATCCGATTTATTTGGGTTCTCTCCATTACGATATTTCTTTTGCTGACTTACGGGGAAACGCTCAACGCATCGTATACGATGATGAATTACAAATGCATATCTTGCGTGGTCCGCTACATTTTCAAAGACGAGCTATACTAGGTGCGCTAAAGTTTGGGTGCAAGATACTTGGAGATCGATTGGACGTGCCCCTCTTCTTACGAAATGCT
>CAE52986
---------------------ATGGGTAAAGTCATACGATCTCTGAGCAGATTCGGAAAGAAAGTAGGTAGCGCGCTCACGTCTAACACGGCAAAAAAGATCTATAGTACGATAGGCAAAGCAGCCGAGAGATTTGCGGAGAGCGAGATCGGTTCAGCAGCGATCGATGGTTTAGTACAGGGCAGTGTACACTCGATATTGACAGGTGAGTCTTACGGTGAATCAGTCAAACAGGCGGTCCTACTAAATGTTCTGGGTAGCGGCGAAGAGATTCCAGATCCGCTAAGCCCGGGGGAACAAGGTATACAGACTAAATTGAAAGAATTAGAGGAGGAACAGAGAAATGAGCTGGTACGATTAAAATATAATGATAAAATTAAAGAAAAGTTTGGAGAGGAGCTGGAGCAGGTATATGAATTTATGAGTGGTGCGGCAAAAGAAGAGGCGGGGGATGAGAAGCAGTTCGATATCTTAAGTAAGGCGGTGAATTCGTACAACAAGATATTAACTGAAGAGGACCTACAAATGCGTCGGCTCGCGATCGCTTTACAGAAGGAGATTGGTGAGAGGACACACGCGGAGACAACTATGGTAAAAGAGTATCGGAATAAGATTGACGCTCTTAAGAGCGCTATAGAAATTGAAAGAGACGGCATGCAGGAAGAAGCGATACAAGAAATAGCGGGGATGACTGCTGATGTCTTAGAGGCAGCATCTGAAGAGGTGCCTCTAATCGGAGCGGGCATGGCAACGGCTGTTGCGACGGGAAGAGCGATTGAGGGAGCGTATAAGTTGAAGAAGGTAATTAACGCATTAAGCGGGATAGATCTAACACATCTTCGTACGCCGAAAATTGAGCCCAGCGTAGTCTCTACAATTTTGGAGTAT---CGCGCGAAGGATATCCCGGATAATGCGCTTGCAGTTAGCGTGCTGTCGAAAAATCGCGCGATTCAAGAAAATCATAAGGAGTTAATGCATATCAAAGATGAGATCTTACCCCGTTTTAAGAAAGCGATGGATGAAGAGAAGGAG---ATCTGTGGAATTGAGGATAAAGTAATACATCCTAAAGTAATGATGAAATTTAAAATTCCAAGATCACAGCAACCGCAAATTCATATTTATACGGCGCCATGGGATTCTGATGATGTATTCTTTTTCCATTGTATTTCACATCACCACGCCAATGAATCATTTTTTATCGGGTTTGATTTGAGCATTGATTTGGTTCATTATGAAGATTTGACGGCTCATTGGCACGCACTGGGGGTGGCTCAGATGGCCGTAGGACGCACGCTAACCGAAGCGTATAAAGAATTCTTAAATTTGGCCATTTCTAGCACGTATGGGACGCAAATGCACACTCGAAGGTTAATTAGGTCGAAAACGGTGCATCCGATTTATTTGGGTTCTCTCCATTACGATATTTCTTTTGCTGACTTACGGGGAAACGCTCAACGCATCGTATACGATGATGAATTACAAATGCATATCTTGCGTGGTCCGCTACATTTTCAAAGACGAGCTATACTAGGTGCGCTAAAGTTTGGGTGCAAGATACTTGGAGATCGATTGGACGTGCCCCTCTTCTTACGAAATGCT
>CAE52985
---------------------ATGGGTAAAGTCATACGATCTCTGAGCAGATTCGGAAAGAAAGTAGGTAGCGCGCTCACGTCTAACACGGCAAAAAAGATCTATAGTACGATAGGCAAAGCAGCCGAGAGATTTGCGGAGAGCGAGATCGGTTCAGCAGCGATCGATGGTTTAGTACAGGGCAGTGTACACTCGATATTGACAGGTGAGTCTTACGGTGAATCAGTCAAACAGGCGGTCCTACTAAATGTTCTGGGTAGCGGCGAAGAGATTCCAGATCCGCTAAGCCCGGGGGAACAAGGTATACAGACTAAATTGAAAGAATTAGAGGAGGAACAGAGAAATGAGCTGGTACGATTAAAATATAATGATAAAATTAAAGAAAAGTTTGGAGAGGAGCTGGAGCAGGTATATGAATTTATGAGTGGTGCGGCAAAAGAAGAGGCGGGGGATGAGAAGCAGTTCGATATCTTAAGTAAGGCGGTGAATTCGTACAACAAGATATTAACTGAAGAGGACCTACAAATGCGTCGGCTCGCGATCGCTTTACAGAAGGAGATTGGTGAGAGGACACACGCGGAGACAACTATGGTAAAAGAGTATCGGAATAAGATTGACGCTCTTAAGAGCGCTATAGAAATTGAAAGAGACGGCATGCAGGAAGAAGCGATACAAGAAATAGCGGGGATGACTGCTGATGTCTTAGAGGCAGCATCTGAAGAGGTGCCTCTAATCGGAGCGGGCATGGCAACGGCTGTTGCGACGGGAAGAGCGATTGAGGGAGCGTATAAGTTGAAGAAGGTAATTAACGCATTAAGCGGGATAGATCTAACACATCTTCGTACGCCGAAAATTGAGCCCAGCGTAGTCTCTACAATTTTGGAGTAT---CGCGCGAAGGATATCCCGGATAATGCGCTTGCAGTTAGCGTGCTGTCGAAAAATCGCGCGATTCAAGAAAATCATAAGGAGTTAATGCATATCAAAGATGAGATCTTACCCCGTTTTAAGAAAGCGATGGATGAAGAGAAGGAG---ATCTGTGGAATTGAGGATAAAGTAATACATCCTAAAGTAATGATGAAATTTAAAATTCCAAGATCACAGCAACCGCAAATTCATATTTATACGGCGCCATGGGATTCTGATGATGTATTCTTTTTCCATTGTATTTCACATCACCACGCCAATGAATCATTTTTTATCGGGTTTGATTTGAGCATTGATTTGGTTCATTATGAAGATTTGACGGCTCATTGGCACGCACTGGGGGTGGCTCAGATGGCCGTAGGACGCACGCTAACCGAAGCGTATAAAGAATTCTTAAATTTGGCCATTTCTAGCACGTATGGGACGCAAATGCACACTCGAAGGTTAATTAGGTCGAAAACGGTGCATCCGATTTATTTGGGTTCTCTCCATTACGATATTTCTTTTGCTGACTTACGGGGAAACGCTCAACGCATCGTATACGATGATGAATTACAAATGCATATCTTGCGTGGTCCGCTACATTTTCAAAGACGAGCTATACTAGGTGCGCTAAAGTTTGGGTGCAAGATACTTGGAGATCGATTGGACGTGCCCCTCTTCTTACGAAATGCT
>CAE52984
---------------------ATGGGTAAAGTCATACGATCTCTGAGCAGATTCGGAAAGAAAGTAGGTAGCGCGCTCACGTCTAACACGGCAAAAAAGATCTATAGTACGATAGGCAAAGCAGCCGAGAGATTTGCGGAGAGCGAGATCGGTTCAGCAGCGATCGATGGTTTAGTACAGGGCAGTGTACACTCGATATTGACAGGTGAGTCTTACGGTGAATCAGTCAAACAGGCGGTCCTACTAAATGTTCTGGGTAGCGGCGAAGAGATTCCAGATCCGCTAAGCCCGGGGGAACAAGGTATACAGACTAAATTGAAAGAATTAGAGGAGGAACAGAGAAATGAGCTGGTACGATTAAAATATAATGATAAAATTAAAGAAAAGTTTGGAGAGGAGCTGGAGCAGGTATATGAATTTATGAGTGGTGCGGCAAAAGAAGAGGCGGGGGATGAGAAGCAGTTCGATATCTTAAGTAAGGCGGTGAATTCGTACAACAAGATATTAACTGAAGAGGACCTACAAATGCGTCGGCTCGCGATCGCTTTACAGAAGGAGATTGGTGAGAGGACACACGCGGAGACAACTATGGTAAAAGAGTATCGGAATAAGATTGACGCTCTTAAGAGCGCTATAGAAATTGAAAGAGACGGCATGCAGGAAGAAGCGATACAAGAAATAGCGGGGATGACTGCTGATGTCTTAGAGGCAGCATCTGAAGAGGTGCCTCTGATCGGAGCGGGCATGGCAACGGCTGTTGCGACGGGAAGAGCGATTGAGGGAGCGTATAAGTTGAAGAAGGTAATTAACGCATTAAGCGGGATAGATCTAACACATCTTCGTACGCCGAAAATTGAGCCTAGCGTAGTCTCTACAATTTTGGAGTAT---CGCGCGAAGGATATCCCGGATAATGCGCTTGCAGTTAGCGTGCTGTCGAAAAATCGCGCGATTCAAGAAAATCATAAGGAGTTAATGCATATCAAAGATGAGATCTTACCCCGTTTTAAGAAAGCGATGGATGAAGAGAAGGAG---ATCTGTGGAATTGAGGATAAAGTAATACATCCTAAAGTAATGATGAAATTTAAAATTCCAAGATCACAGCAACCGCAAATTCATATTTATACGGCGCCATGGGATTCTGATGATGTATTCTTTTTCCATTGTATTTCACATCACCACGCCAATGAATCATTTTTTATCGGGTTTGATTTGAGCATTGATTTGGTTCATTATGAAGATTTGACGGCTCATTGGCACGCACTGGGGGCGGCTCAGATGGCCGTAGGACGCACGCTAACCGAAGCGTATAAAGAATTCTTAAATTTGGCCATTTCTAGCACGTATGGGACGCAAATGCACACTCGAAGGTTAATTAGGTCGAAAACGGTGCATCCGATTTATTTGGGTTCTCTCCATTACGATATTTCTTTTGCTGACTTACGGGGAAACGCTCAACGCATCGTATACGATGATGAATTACAAATGCATATCTTGCGTGGTCCGCTACATTTTCAAAGACGAGCTATACTAGGTGCGCTAAAGTTTGGGTGCAAGATACTTGGAGATCGATTGGACGTGCCCCTCTTCTTACGAAATGCT
>CAE52983
---------------------ATGGGTAAAGTCATACGATCTCTGAGCAGATTCGGAAAGAAAGTAGGTAGCGCGCTCACATCTAACACGGCAAAAAAGATCTATAGTACGATAGGCAAAGCAGCCGAGAGATTTGCGGAGAGCGAGATCGGTTCAGCAGCAATCGATGGTTTAGTACAGGGCAGTGTACATTCGATATTGACAGGTGAGTCTTACGGTGAATCAGTTAAACAGGCGGTCCTACTAAATGTTCTGGGTAGCGGCGAAGAGATTCCAGATCCGCTAAGCCCGGGGGAACAGGGTATACAGACTAAATTGAAAGAATTAGAGGAAGAACAGAGAAATGAGCTGGTACGATTAAAATACAATGATAAAATTAAAGAAAAGTTTGGAGAGGAGCTGGAACAGGTATATGAGTTTATGAGTGGTGCGGCAAAAGAAGAGGCGGGGGATGAGAAGCAGTTCGATATCTTAAGTAAGGCGGTGAATTCGTACAACAAGATATTAACTGAAGAGGACCTACAAATGCGTCGGCTCGCGATCGCTTTACAGAAGGAGATTGGTGAGAGGACACACGCGGAGACAACTATGGTGAAAGAGTATCGGAATAAGATTGACGCTCTTAAGAGCGCTATAGAAATTGAAAGAGACGGCATGCAGGAAGAAGCGATACAAGAAATAGCGGGAATGACTGCTGATGTCTTAGAGGCGGCATCTGAAGAGGTGCCTCTGATCGGAGCGGGCATGGCAACGGCTGTTGCGACAGGAAGAGCGATTGAAGGAGCGTATAAGTTGAAGAAGGTAATTAACGCATTAAGCGGGATAGATCTAACACACCTTCGTACGCCGAAAATTGAGCCTAGCGTAGTCTCTACAATTTTGGAGTAT---CGCGCGAGGGATATCCCGGATAATGCGCTTGCAGTTAGCGTGCTGTCGAAAAATCGCGCGATTCAAGAAAACCATAAGGAATTAATGCATATCAAAGATGAGATCTTACCACGTTTTAAGAAAGCGATGGATGAAGAGAAGGAG---ATCTGTGGAATTGAGGATAAAGTAATACATCCTAAAGTGATGATGAAATTTAAAATTCCAAGGTCACAGCAACCGCAAATTCATATTTATACGGCGCCATGGGACTCTGATGATGTATTCTTTTTCCATTGTATTTCACATCACCACGCTAATGAATCATTTTTTATCGGGTTTGATTTGAGCATTGATTTGGTTCATTATGAAGATTTAACGGCTCATTGGCACGCATTGGGGGCGGCTCAGATGGCCGTAGGACGCACGCTAACCGAAGCGTATAAAGAGTTCTTAAATTTGGCCATTTCTAGCACGTATGGGACGCAAATGCACACTCGAAGGTTAATTAGGTCGAAAACGGTGCATCCGATTTATTTAGGTTCTCTCCACTACGATATTTCTTTTGCTGACTTACGGGGAAACGCTCAACGCATCGTATACGATGATGAATTACAAATGCATATCTTGCGTGGTCCGCTACATTTTCAAAGACGAGCTATACTAGGTGCGCTTAAGTTTGGGTGCAAGATACTTGGAGATCGATTGGACGTGCCCCTCTTCTTACGAAATGCT
>CAE52982
---------------------ATGGGTAAAGTCATACGATCTCTGAGCAGATTCGGAAAGAAAGTAGGTAGCGCGCTCACGTCTAACACGGCAAAAAAGATCTATAGTACGATAGGCAAAGCAGCCGAGAGATTTGCGGAGAGCGAGATCGGTTCAGCAGCGATCGATGGTTTAGTACAGGGCAGTGTACACTCGATATTGACAGGTGAGTCTTACGGTGAGTCAGTTAAACAGGCGGTCCTACTAAATGTTCTGGGTAGCGGCGAAGAGATTCCAGATCCGCTAAGCCCGGGGGAACAAGGTATACAGACTAAATTGAAAGAATTAGAGGAGGAACAGAGAAATGAGCTGGTACGATTAAAATATAATGATAAAATTAAAGAAAAGTTTGGAGAGGAGCTGGAGCAGGTATATGAGTTTATGAGTGGTGCGGCAAAAGAAGAGGCGGGGGATGAGAAGCAGTTCGATATCTTAAGTAAGGCGGTGAATTCGTACAACAAGATATTAACTGAAGAGGACCTACAAATGCGTCGGCTCGCGATCGCTTTACAGAAGGAGATTGGTGAGAGGACACACGCGGAGACAACTATGGTAAAAGAGTATCGGAATAAGATCGACGCTCTTAAGAGCGCTATAGAAATTGAAAGAGACGGCATGCAGGAAGAAGCGATACAAGAAATAGCGGGGATGACTGCTGATGTCTTAGAGGCGGCATCTGAAGAGGTGCCTCTGATCGGAGCGGGCATGGCAACGGCTGTTGCGACGGGAAGAGCGATTGAGGGAGCGTATAAGTTGAAGAAGGTAATTAACGCATTAAGCGGGATAGATCTAACACACCTTCGTACGCCGAAAATTGAGCCTAGCGTAGTCTCTACAATTTTGGAGTAT---CGCGCGAAGGATATCCCGGATAATGCGCTTGCAGTTAGCGTGCTGTCGAAAAATCGCGCGATTCAAGAAAATCATAAGGAATTAATGCATATCAAAGATGAGATCTTACCCCGTTTTAAGAAAGCGATGGATGAAGAGAAGGAG---ATCTGTGGAATTGAGGATAAAGTAATACATCCTAAAGTGATGATGAAATTTAAAATTCCAAGATCACAGCAACCGCAAATTCATATTTATACGGCGCCATGGGATTCTGATGATGTATTCTTTTTCCATTGTATTTCACATCACCACGCCAATGAATCATTTTTTATCGGGTTTGATTTGAGCATTGATTTGGTTCATTATGAAGATTTGACGGCTCATTGGCACGCACTGGGGGCGGCTCAGATGGCTGTAGGACGCACGCTAACCGAAGCGTATAAAGAGTTCTTAAATTTGGCCATTTCTAGCACGTATGGGACGCAAATGCACACTCGAAGGTTAATTAGGTCGAAAACGGTGCATCCGATTTATTTGGGTTCTCTCCACTACGATATTTCTTTTGCTGACTTACGGGGAAACGCTCAACGTATCGTATACGATGATGAATTACAAATGCATATCTTGCGTGGTCCGCTACATTTTCAAAGACGAGCTATACTAGGTGCGCTAAAGTTTGGGTGCAAGATACTTGGAGATCGATTGGACGTGCCCCTCTTCTTACGAAATGCT
>CAE52981
---------------------ATGGGTAAAGTCATACGATCTCTGAGTAGATTCGGGAAGAAAGTAGGTAGCGCACTCACATCAAATGCGGCTAAAAAGATTTATAGTACAATAGGCAAAGCAGCTGAAAGATTCGCGGAAAGTGAAATTGGTTCAGCGGCGATTGATGGCTTAGTGCAGGGTAGCGTACATTCAATATTGACAGGCGAGTCTTACGGCGAATCGGTTAAACAGGCAGTCCTACTGAATGTTCTAGGTAGTGGTGAGGAGATTCCGGACCCGTTGAGCCCGGGTGAGCAAGGTATGCAAACTAAGTTAAAAGAGTTAGAAGAGGAACAAAGGAATGAGCTAGTGCGATTGAAGTATAACGATAAAATTAAAGAAAAATTTGGAGAAGAGCTGGAGCAGGTGTATGAGTTTATGAACGGTGCGGCGAAGGAAGAAGTCGGAGATGAGAAGCAGTTTGATATCTTTAGTAAGGCAGTTAATTCATACAATAAGATATTAACCGAAGAAGACCAACAAATGCGTCGACTTGCGATTGCTCTACAGAAAGAGATTGGTGAGAGGACACATGTAGAAACAGCTATGGTAAAAGAATATCGGAATAAGATCGACGCTCTTAAAAGTGCAATAGAGATTGAAAGAGACGGCATGCAGGAAGAGGCGATACAAGAAATAGCGGGGATGACTGCTGATGTGTTAGAGGCAGCATCTGAGGAGGTGCCCCTAATCGGAGCGGGTATGGCGACAGCCGTCGCAACGGGAAGAGCGATTGAGGGGGCGTATAAGTTGAAGAAAGTAATTAATGCATTAAGCGGGATAGATCTAACACATTTGCGTACGCCGAAAATTGAACCGAGTGTAGTTTCTACGATTTTGGAGTAT---CGTGCAAAGGACATTCCAGACAATGCACTCGCGGTCAGCGTGTTGTCGAAGAATCGTGCAATTCAAGAAAACCATAAGGAGTTAATGCATATTAAAGATGAAATTTTACCGCGTTTTAAGAAGGCAATGGACGAGGAGAAAGAG---ATATGTGGAATTGAGGATAAAACAATACATCCTAAAGTGATGATGAAATTTAAGATCCCGAGGTCACAGCAACCGCAAATTCATATTTATACGGCGCCATGGGATTCTGATAATGTATTCTTCTTCCATTGTATTTCACATCATCATGCGAATGAATCATTTTTTATAGGATTCGATCTGAGTATCGACTTAGTTCACTATGAGGATTTAACGGCTCATTGGCATGCATTGGGAGCGGCTCAGATGGCTGTAGGACGTACGTTAACCGAAGCGTATAAAGAATTCTTAAATCTGGCTATTTCTAGTACATATGGAACACAAATGCATACTCGAAGGTTGATTAGGTCGAAAACGGTGCATCCGATTTATTTGGGATCTCTCCACTATGACATCTCTTTCGCTGATCTACGAGGGAACGCTCAACGTATCGTATACGATGACGAATTACAGATGCACATTTTGCGCGGTCCGCTACATTTCCAGAGACGAGCTATATTAGGCGCGTTAAAGTTTGGGTGCAAGATACTTGGAGATCGGTTGGACGTGCCCCTCTTCTTACGAAATGCT
>CAE52980
---------------------ATGGGTAAAGTCATACGATCTCTAAGCCGATTCGGCAAAAAGGTGGGTAACGCACTGACGTCAAATACGGCGAGGAAGATATATAGCACGATCGGGAAGGCGGCTGAAAGATTTGCAGAAAGTGAAATCGGGTCAGCTGCAATCGATGGACTCGTACAAGGAAGTGTACATTCAATATTAACAGGTGAATCGTATGGCGAATCCGTTAAACAGGCAGTTCTACTCAACGTTTTGGGCAGTGGTGAAGAGATTCCAGATCCGTTAAGCCCAGGAGAACGAGGGATCCAAGCAAAATTAAGGGAGCTGGAAGATGAACAGAGGAATGAACTTGTACGGTTAAAATACAATGATAAAATAAAAGAGAAATTTGGTGAAGAACTTGAGGAGGTATACGAATTCATGAACGGCGCAGCGAAGGCAGAAGTGGAAGATGAAAAACAATTTGATATACTCAATAAAGCGGTGACCTCATACAACAAGATCTTAACAGAGGAAGATTTGCAAATGAGGCGGTTAGCTAATGCTTTACAGAAGGAAATTGGCGAGAGAACACATGCGGAGACGGTTATGGTGAAAGAATATCGTAATAAAATTGATGCACTAAAGAATGCAATCGAGATTGAGAGGGATGGCATGCAGGAAGAAGCCATACAGGAAATAGCCGGGATGACTGCGGATGTGTTAGAGGCGGCATCAGAAGAGGTCCCTTTGATTGGAGCAGGTATGGCCACCGCAGTAGCGACGGGAAGGGCGATTGAGGGAGCTTATAAGCTCAAAAAAGTCATCAACGCCTTGAGCGGAATTGATTTGACGCACTTGCGCACGCCAAAAATAGAGCCGAGTGTAGTTTCTACTATTTTAGAGTAT---CGCACCAAAGATATTCCCGATAGCGCATTAGCAGTGAGTGTTTTATCGAAGAATCGTGCAATTCAGGAAAATCATAAAGAGCTAGTGCACATAAAGGACGAAATATTACCTCGCTTTAAAAAAGCAATGGATGAAGAAAAAGAA---ATATGCGGAATAGAAGATAAAGTCATACATCCGAAGGTTATGATGAGATTCAAAATTCCAAGAGCTCAACAACCTCAAATCCACGTGTATAGTGCTCCATGGGACTCGGACGACGTGTTCTTCTTTCATTGTATATCGCACCACCACGCTAACGAATCATTCTTCCTTGGTTTTGATTTAAGTATTGACCTAGTTCACTACGAAGACCTCACAGCACATTGGCACGCGTTAGGGGCGGCGCAAATGGCGATGGGACGTACGTTATCCGAGGCATATAAGGAGTTTTTGAATATGGCGATATCGAACTCTTATGGGACGCAAATGCATACAAGAAGATTGGTGAGATCGAAGACGGTGCATCCGATTTACTTGGGTTCTTTACATTATGATATTTCTTTTCCGGATTTACGGGGAAACGCGCAAAAGATAGTATATGATGATGAGTTACAGATGCATATACTACGTGGACCTATACATTTTCAGAGACGAGCGATTCTGGGAGCGTTAAAGTTCGGCTGTAAGGTTTTAGGAGATCGTTTAGACGTACCACTCTTCTTACGAAATGCT
>CAE52979
---------------------ATGGGTAAAGTCATACGATCTCTAAGCCGATTCGGCAAAAAGGTGGGTAACGCACTGACATCCAATACGGCGAAGAAAATATATAGCACGATCGGGAAGGCGGCCGAAAGATTTGCAGAAAGTGAAATCGGGTCAGCTGCAATCGATGGGCTTGTACAAGGAAGTGTACATTCAATATTAACAGGTGAATCGTATGGCGAATCCGTTAAACAGGCGGTTCTACTCAACGTTTTGGGCAGTGGTGAAGAGATTCCGGATCCGTTAAGCCCAGGAGAACGAGGGATCCAAGCAAAATTAAGGGAGCTGGAAGATGAACAGAGGAATGAACTTGTACGGTTAAAATACAATGATAAAATAAAAGAGAAATTTGGTGAAGAACTTGAGGAGGTATACGAATTCATGAACGGCGCAGCGAAGGCAGAAGTGGAGGATGAAAAACAATTTGATATACTCAATAAAGCGGTGACCTCATACAACAAGATCTTAACAGAGGAAGATTTGCAAATGAGGCGGTTAGCTAATGCTTTACAGAAGGAAATTGGCGAGAGAACACATGCGGAGACGGTTATGGTGAAAGAATATCGTAATAAAATTGATGCACTAAAGAATGCAATCGAGATTGAGAGGGATGGCATGCAGGAAGAAGCCATACAGGAAATAGCCGGGATGACTGCGGATGTGTTAGAGGCGGCATCAGAAGAGGTCCCTTTGATTGGAGCAGGTATGGCCACCGCAGTAGCGACGGGAAGGGCGATTGAGGGAGCTTATAAGCTCAAAAAAGTCATCAACGCCTTGAGCGGAATTGATTTGACGCACTTGCGCACGCCAAAAATAGAGCCGAGTGTAGTTTCTACTATTTTAGAGTAT---CGCACCAAAGATATTCCCGATAGCGCATTAGCAGTGAGTGTTTTATCGAAGAATCGTGCAATCCAGGAAAATCATAAAGAGCTAGTGCACATACAGGACGAAATATTACCTCGCTTTAAAAAAGCAATGGATGAAGAAAAAGAA---ATATGCGGAATAGAAGATAAAGTCATACATCCGAAGGTTATGATGAGATTCAAAATTCCAAGAGCTCAACAGCCTCAAATCCACGTGTATAGTGCTCCATGGGATTCAGACGACGTATTCTTCTTTCATTGTATATCGCACCACCACGCCAACGAATCATTCTTCCTTGGTTTTGATTTAAGTATTGACCTAGTTCACTACGAAGACCTCACAGCACATTGGCACGCGTTAGGGGCGGCGCAAATGGCGATGGGACGTACGTTATCCGAGGCATATAAGGAGTTTTTGAATATGGCGATATCGAACTCTTATGGGACGCAAATGCATACAAGAAGATTGGTAAGATCAAAGACGGTGCATCCGATTTACTTGGGTTCTTTACACTATGATATTTCTTTTCCGGATTTACGGGGAAACGCGCAAAAGATAGTATATGATGATGAGTTACAGATGCATATACTACGTGGACCTATACACTTTCAAAGACGAGCGATCCTGGGAGCGTTAAAGTTCGGCTGTAAGGTTTTAGGAGATCGTTTAGACGTACCACTCTTCTTACGAAATGCT
>CAE52978
---------------------ATGGGTAAAGTCATACGATCTCTAAGCCGATTCGGCAAAAAGGTGGGTAACGCACTGACATCCAATACGGCGAAGAAAATATATAGCACGATCGGGAAGGCGGCCGAAAGATTTGCAGAAAGTGAAATCGGGTCAGCTGCAATCGATGGGCTTGTACAAGGAAGTGTACATTCAATATTAACAGGTGAATCGTATGGCGAATCCGTTAAACAGGCGGTTCTACTCAACGTTTTGGGCAGTGGTGAAGAGATTCCGGATCCGTTAAGCCCAGGAGAACGAGGGATCCAAGCAAAATTAAGGGAGCTGGAAGATGAACAGAGGAATGAACTTGTACGGTTAAAATACAATGATAAAATAAAAGAGAAATTTGGTGAAGAACTTGAGGAGGTATACGAATTCATGAACGGCGCAGCGAAGGCAGAAGTGGAAGATGAAAAACAATTTGATATACTCAATAAAGCGGTGACCTCATACAACAAGATCTTAACAGAGGAAGATTTGCAAATGAGGCGGTTAGCTAATGCTTTACAGAAGGAAATTGGCGAGAGAACACATGCGGAGACGGTTATGGTGAAAGAATATCGTAATAAAATTGATGCACTAAAGAATGCAATCGAGATTGAGAGGGATGGCATGCAGGAAGAAGCCATACAGGAAATAGCCGGGATGACTGCGGATGTGTTAGAGGCGGCATCAGAAGAGGTCCCTTTGATTGGAGCAGGTATGGCCACCGCAGTAGCGACGGGAAGGGCGATTGAGGGAGCTTATAAGCTCAAAAAAGTCATCAACGCCTTGAGCGGAATTGATTTGACGCACTTGCGCACGCCAAAAATAGAGCCGAGTGTAGTTTCTACTATTTTAGAGTAT---CGCACCAAAGATATTCCCGATAGCGCATTAGCAGTGAGTGTTTTATCGAAGAATCGTGCAATCCAGGAAAATCATAAAGAGCTAGTGCACATAAAGGACGAAATATTACCTCGCTTTAAAAAAGCAATGGATGAAGAAAAAGAA---ATATGCGGAATAGAAGATAAAGTCATACATCCGAAGGTTATGATGAGATTCAAAATTCCAAGAGCTCAACAGCCTCAAATCCACGTGTATAGTGCTCCATGGGATTCAGACGACGTATTCTTCTTTCATTGTATATCGCACCACCACGCCAACGAATCATTCTTCCTTGGTTTTGATTTAAGTATTGACCTAGTTCACTACGAAGACCTCACAGCACATTGGCACGCGTTAGGGGCGGCGCAAATGGCGATGGGACGTACGTTATCCGAGGCATATAAGGAGTTTTTGAATATGGCGATATCGAACTCTTATGGGACGCAAATGCATACAAGAAGATTGGTAAGATCAAAGACGGTGCATCCGATTTACTTGGGTTCTTTACACTATGATATTTCTTTTCCGGATTTACGGGGAAACGCGCAAAAGATAGTATATGATGATGAGTTACAGATGCATATACTACGTGGACCTATACACTTTCAAAGACGAGCGATCCTGGGAGCGTTAAAGTTCGGCTGTAAGGTTTTAGGAGATCGTTTAGACGTACCACTCTTCTTACGAAATGCT
>CAE52977
---------------------ATGGGTAAAGTCATACGATCTCTAAGCCGATTCGGCAAAAAGGTGGGTAACGCACTGACATCCAATACGGCGAAGAAAATATATAGCACGATCGGGAAGGCGGCCGAAAGATTTGCAGAAAGTGAAATCGGGTCAGCTGCAATCGATGGGCTTGTACAAGGAAGTGTACATTCAATATTAACAGGTGAATCGTATGGCGAATCCGTTAAACAGGCGGTTCTACTCAACGTTTTGGGCAGTGGTGAAGAGATTCCGGATCCGTTAAGCCCAGGAGAACGAGGGATCCAAGCAAAATTAAGGGAGCTGGAAGATGAACAGAGGAATGAACTTGTACGGTTAAAATACAATGATAAAATAAAAGAGAAATTTGGTGAAGAACTTGAGGAGGTATACGAATTCATGAACGGCGCAGCGAAGGCAGAAGTGGAAGATGAAAAACAATTTGATATACTCAATAAAGCGGTGACCTCATACAACAAGATCTTAACAGAGGAAGATTTGCAAATGAGGCGGTTAGCTAATGCTTTACAGAAGGAAATTGGCGAGAGAACACATGCGGAGACGGTTATGGTGAAAGAATATCGTAATAAAATTGATGCACTAAAGAATGCAATCGAGATTGAGAGGGATGGCATGCAGGAAGAAGCCATACAGGAAATAGCCGGGATGACTGCGGATGTGTTAGAGGCGGCATCAGAAGAGGTCCCTTTGATTGGAGCAGGTATGGCCACCGCAGTAGCGACGGGAAGGGCGATTGAGGGAGCTTATAAGCTCAAAAAAGTCATCAACGCCTTGAGCGGAATTGATTTGACGCACTTGCGCACGCCAAAAATAGAGCCGAGTGTAGTTTCTACTATTTTAGAGTAT---CGCACCAAAGATATTCCCGATAGCGCATTAGCAGTGAGTGTTTTATCGAAGAATCGTGCAATCCAGGAAAATCATAAAGAGCTAGTGCACATAAAGGACGAAATATTACCTCGCTTTAAAAAAGCAATGGATGAAGAAAAAGAA---ATATGCGGAATAGAAGATAAAGTCATACATCCGAAGGTTATGATGAGATTCAAAATTCCAAGAGCTCAACAGCCTCAAATCCACGTGTATAGTGCTCCATGGGATTCAGACGACGTATTCTTCTTTCATTGTATATCGCACCACCACGCCAACGAATCATTCTTCCTTGGTTTTGATTTAAGTATTGACCTAGTTCACTACGAAGACCTCACAGCACATTGGCACGCGTTAGGGGCGGCGCAAATGGCGATGGGACGTACGTTATCCGAGGCATATAAGGAGTTTTTGAATATGGCGATATCGAACTCTTATGGGACGCAAATGCATACAAGAAGATTGGTAAGATCAAAGACGGTGCATCCGATTTACTTGGGTTCTTTACACTATGATATTTCTTTTCCGGATTTACGGGGAAACGCGCAAAAGATAGTATATGATGATGAGTTACAGATGCATATACTACGTGGACCTATACACTTTCAAAGACGAGCGATCCTGGGAGCGTTAAAGTTCGGCTGTAAGGTTTTAGGAGATCGTTTAGACGTACCACTCTTCTTACGAAATGCT
>CAE52976
---------------------ATGGGTAAAGTCATACGATCTCTAAGCCGATTCGGCAAAAAGGTGGGTAACGCACTGACATCCAATACGGCGAAGAAAATATATAGCACGATCGGGAAGGCGGCCGAAAGATTTGCAGAAAGTGAAATCGGGTCAGCTGCAATCGATGGGCTTGTACAAGGAAGTGTACATTCAATATTAACAGGTGAATCGTATGGCGAATCCGTTAAACAGGCGGTTCTACTCAACGTTTTGGGCAGTGGTGAAGAGATTCCGGATCCGTTAAGCCCAGGAGAACGAGGGATCCAAGCAAAATTAAGGGAGCTGGAAGATGAACAGAGGAATGAACTTGTACGGTTAAAATACAATGATAAAATAAAAGAGAAATTTGGTGAAGAACTTGAGGAGGTATACGAATTCATGAACGGCGCAGCGAAGGCAGAAGTGGAAGATGAAAAACAATTTGATATACTCAATAAAGCGGTGACCTCATACAACAAGATCTTAACAGAGGAAGATTTGCAAATGAGGCGGTTAGCTAATGCTTTACAGAAGGAAATTGGCGAGAGAACACATGCGGAGACGGTTATGGTGAAAGAATATCGTAATAAAATTGATGCACTAAAGAATGCAATCGAGATTGAGAGGGATGGCATGCAGGAAGAAGCCATACAGGAAATAGCCGGGATGACTGCGGATGTGTTAGAGGCGGCATCAGAAGAGGTCCCTTTGATTGGAGCAGGTATGGCCACCGCAGTAGCGACGGGAAGGGCGATTGAGGGAGCTTATAAGCTCAAAAAAGTCATCAACGCCTTGAGCGGAATTGATTTGACGCACTTGCGCACGCCAAAAATAGAGCCGAGTGTAGTTTCTACTATTTTAGAGTAT---CGCACCAAAGATATTCCCGATAGCGCATTAGCAGTGAGTGTTTTATCGAAGAATCGTGCAATCCAGGAAAATCATAAAGAGCTAGTGCACATAAAGGACGAAATATTACCTCGCTTTAAAAAAGCAATGGATGAAGAAAAAGAA---ATATGCGGAATAGAAGATAAAGTCATACATCCGAAGGTTATGATGAGATTCAAAATTCCAAGAGCTCAACAGCCTCAAATCCACGTGTATAGTGCTCCATGGGATTCAGACGACGTATTCTTCTTTCATTGTATATCGCACCACCACGCCAACGAATCATTCTTCCTTGGTTTTGATTTAAGTATTGACCTAGTTCACTACGAAGACCTCACAGCACATTGGCACGCGTTAGGGGCGGCGCAAATGGCGATGGGACGTACGTTATCCGAGGCATATAAGGAGTTTTTGAATATGGCGATATCGAACTCTTATGGGACGCAAATGCATACAAGAAGATTGGTAAGATCAAAGACGGTGCATCCGATTTACTTGGGTTCTTTACACTATGATATTTCTTTTCCGGATTTACGGGGAAACGCGCAAAAGATAGTATATGATGATGAGTTACAGATGCATATACTACGTGGACCTATACACTTTCAAAGACGAGCGATCCTGGGAGCGTTAAAGTTCGGCTGTAAGGTTTTAGGAGATCGTTTAGACGTACCACTCTTCTTACGAAATGCT
>CAE52974
---------------------ATGGGTAAAGTCATACGGTCCTTAAGCCGATTTGGCAAAAAGGTGGGCAACGCGTTAACTTCTAATACTGCAAAAAAGATCTATAGTACAATTGGAAAAGCGGCAGAGCGATTCGCTGAAAGTGAGATAGGCTCAGCGGCGATCGATGGGTTGGTACAGGGAAGCGTACATTCAATCATAACAGGCGAGTCTTACGGCGAATCTGTGAAACAAGCTGTGTTGTTAAATATGTTGGGGAATGGCGAGGAAATCCCTGATCCACTAAGCCCGGGGGAGCGAGGGATACAAGCTAAGTTGAAAGAGTTAGAGGATGAGCAACGCAATGAACTAGTTCGTTTGAAATATAATGATAAGATTAAGGAGAAATTTGGAAAAGAGCTTGAAGAGGTGTACAATTTTATGAATGGAGAGGCGAATGCTGAGATTGAAGATGAGAAGCAGTTTGATATACTGAACAAGGCGGTGACCTCGTATAACAAAATTCTCACGGAAGAGGATCTACAGATGCGCCGGCTTGCTACGGCGTTGCAGAAAGAGATCGGAGAAAGAACACATGCGGAGACGGTCATGGTGAAAGAATACCGAGATAAAATTGACGCTTTAAAAAATGCGATAGAGGTAGAGAGAGATGGCATGCAAGAGGAGGCGATACAAGAGATTGCGGGGATGACCGCAGATGTGTTAGAGGCGGCATCGGAGGAGGTCCCTCTGATTGGCGCGGGGATGGCTACGGCTGTGGCGACAGGTAGGGCTATAGAGGGAGCGTATAAGCTCAAGAAGGTGATTAACGCTTTAAGCGGGATCGATTTAACGCATTTGCGCACTCCGAAGATCGAACCTAGCGTTGTTTCAACTATCCTTGAGTAC---CGTACAAAGGAAATTCCTGATAACGCACTAGCTGTTAGTGTTCTATCAAAGAATCGCGCGATTCAAGAAAACCACAAAGAACTGATGCATATTAAGAATGAGATATTACCGAGGTTTAAGAAAGCGATGGATGAAGAAAAGGAG---ATATGCGGGATAGAAGACAAAGTGATCCACCCGAAGGTCATGATGAAGTTTAAGATTCCAAGAGCTCAACAGCCGCAGATTCATGTATATAGTGCCCCATGGGATTCTGATGATGTATTCTTCTTTCATTGCATCTCACACCATCATGCAAATGAGTCGTTCTTCTTAGGTTTCGATTTGAGCATTGACTTAGTTCATTATGAAGATCTTACCGCCCATTGGCATGCATTGGGAGCAGCACAAACAGCGGCAGGACGGACATTAACTGAAGCGTATAGAGAGTTCCTGAACTTGGCGATTTCAAATGCATTTGGCACGCAAATGCATACGAGAAGATTGGTTAGGTCAAAAACAGTACATCCAATTTACTTAGGTTCTTTGCATTATGATATTTCTTTTTCGGATTTGCGTGGAAACGCTCAGAGAATAGTTTATGATGATGAGCTGCAGATGCATATACTCCGTGGGCCGATACACTTTCAGAGGCGAGCGATCCTAGGAGCTTTGAAATTTGGATGTAAGGTCTTGGGGGACCGTTTAGACGTACCACTCTTCTTACGAAATGCT
>CAE52973
---------------------ATGGGTAAAGTCATACGGTCCTTAAGCCGATTTGGCAAGAAGGTGGGCAACGCGTTAACCTCTAATACCGCAAAAAAGATCTATAGTACAATCGGAAAAGCGGCGGAGCGATTCGCTGAGAGTGAGATAGGTTCAGCGGCGATTGATGGATTGGTACAGGGGAGCGTACATTCAATCATAACGGGCGAATCTTATGGCGAATCTGTGAAACAAGCTGTGTTGTTAAATGTGTTGGGGAGTGGCGAGGAAATTCCTGATCCGCTAAGCCCAGGAGAACGGGGGATACAAGCTAAGTTGAAAGAGTTAGAGGATGAGCAACGTAATGAATTAGTTCGCTTGAAATATAATGATAAGATTAAGGAGAAATTTGGAAAGGAGCTTGAGGAGGTGTACAATTTTATGAATGGGGAGGCGAATGCTGAGATTGAAGATGAGAAGCAGTTTGATATATTGAACAAGGCGGTAACTTCGTATAATAAAATCCTTACGGAAGAAGATCTACAGATGCGCCGGCTTGCTACGGCGTTGCAGAAAGAGATTGGAGAAAGAACACATGCGGAGACGGTCATGGTGAAAGAATACCGAGATAAAATTGATGCTTTAAAAAATGCGATTGAGGTAGAAAGAGATGGCATGCAAGAGGAAGCAATACAGGAGATTGCGGGGATGACCGCGGATGTGTTAGAGGCGGCATCGGAGGAGGTTCCGCTGATTGGTGCGGGGATGGCTACGGCTGTAGCGACAGGAAGAGCTATAGAGGGAGCATATAAACTCAAAAAGGTGATTAACGCTCTAAGCGGGATCGATTTAACGCATTTGCGCACCCCGAAAATCGAACCTAGTGTTGTTTCAACTATTCTTGAGTAC---CGCACAAAGGAGATTCCTGATAACGCTCTAGCTGTTAGTGTTCTATCAAAAAATCGCGCGATTCAAGAAAACCACAAAGAGCTGATGCATATCAAGAATGAGATATTACCGAGATTTAAGAAAGCGATGGATGAAGAAAAGGAA---ATATGTGGGATAGAGGACAAAGTGATCCACCCGAAGGTCATGATGAAGTTTAAGATTCCGAGAGCTCAGCAGCCGCAGATTCATGTATACAGTGCTCCATGGGATTCTGATGATGTGTTTTTCTTTCATTGCATCTCACACCATCATGCAAATGAGTCGTTCTTCTTAGGTTTCGATTTGAGCATTGATTTAGTTCATTATGAAGATCTTACCGCCCATTGGCATGCATTGGGAGCAGCTCAAACAGCAGCGGGACGTACGCTGACTGAAGCGTATAGAGAGTTTCTAAATTTGGCGATCTCAAATGCATTTGGCACGCAAATGCACACGAGAAGATTGGTTAGGTCAAAAACGGTACATCCAATTTATTTAGGTTCCTTGCACTACGATATTTCTTTTTCGGATCTGCGTGGAAACGCTCAGAGAATAGTTTATGATGATGAGCTGCAGATGCACATACTCCGTGGGCCAATACACTTTCAGAGACGTGCAATACTAGGGGCTTTGAAATTTGGATGTAAGGTTTTGGGGGACCGTTTAGACGTACCACTCTTCTTACGAAATGCT
>CAE52972
---------------------ATGGGTAAAGTCATACGGTCCTTAAGCCGATTTGGCAAAAAGGTGGGCAACGCGTTAACTTCTAATACCGCAAAAAAGATCTATAGTACAATTGGAAAAGCGGCGGAGCGATTCGCTGAGAGTGAGATAGGTTCAGCGGCGATCGATGGATTGGTACAGGGGAGCGTACATTCAATCATAACGGGCGAATCTTACGGCGAATCTGTGAAACAAGCTGTATTGTTAAATGTGTTGGGGAGTGGCGAGGAAATTCCTGATCCGCTAAGCCCAGGAGAGCGAGGGATACAAGCCAAGTTGAAAGAGTTAGAGGATGAGCAACGCAACGAATTAGTTCGCTTAAAATATAATGATAAGATTAAGGAAAAATTTGGGAAAGAGCTTGAAGAGGTTTACAATTTTATGAATGGAGAGGCAGATGCTGAGATTGAAGATGAGAAGCAGTTTGATATACTGAACAAGGCGGTGACCTCGTATAACAAAATTCTTACGGAAGAAGATCTACAGATGCGCCGGTTAGCTACGGCGTTGCAGAAAGAGATCGGAGAAAGAACACATGCAGAGACGGTCATGGTAAAGGAATACCGAGATAAAATTGATGCTTTAAAAAACGCGATTGAGGTAGAAAGAGATGGCATGCAAGAGGAGGCGATACAGGAAATCGCGGGGATGACCGCAGATGTATTAGAGGCGGCATCGGAGGAGGTTCCGCTGATTGGGGCGGGGATGGCTACGGCTGTGGCGACAGGGAGGGCTATAGAGGGAGCGTATAAACTCAAAAAGGTGATTAACGCTTTAAGCGGGATTGATTTAACGCATTTACGCACTCCGAAAATCGAACCTAGTGTTGTTTCAACTATTCTTGAGTAC---CGCACAAAGGAGATTCCTGATAACGCTCTAGCTGTTAGTGTTCTATCGAAGAATCGTGCGATTCAAGAAAACCACAAAGAACTGATGCATATTAAGAATGAGATATTACCGAGATTTAAGAAAGCGATGGATGAAGAAAAGGAA---ATATGTGGGATAGAAGACAAGGTAATCCACCCGAAGGTCATGATGAAGTTTAAGATTCCGAGAGCTCAGCAGCCGCAGATTCATGTATACAGTGCCCCATGGGATTCTGATGATGTGTTCTTCTTTCATTGCATCTCACACCATCATGCAAATGAGTCGTTTTTCTTAGGTTTCGACTTGAGCATTGACTTAGTTCATTATGAAGATCTTACCGCCCATTGGCATGCATTGGGAGCAGCTCAAACAGCAGCGGGACGTACGCTGACTGAAGCGTATAGAGAGTTTCTAAATTTTGCGATTTCAAACGCATTTGGCACGCAAATGCACACGAGAAGATTGGTTAGGTCAAAAACGGTACATCCAATTTATTTAGGTTCCTTGCACTACGATATTTCCTTTTCGGATCTGCGTGGAAACGCTCAGAGAATTGTTTATGACGATGAACTGCAGATGCACATACTCCGTGGGCCGATACATTTTCAGAGACGGGCAATACTAGGAGCTTTGAAATTTGGATGTAAGGTTTTGGGGGACCGTTTAGACGTACCACTCTTCTTACGAAATGCT
>CAA44172
---------------------ATGGGTAAAGTCATACGATCTCTGAGTAGATTCGGGAAGAAAGTAGGTAGCGCACTCACATCAAATGCGGCTAAAAAGATTTATAGTACAATAGGCAAAGCAGCTGAAAGATTCGCGGAAAGTGAAATTGGTTCAGCGGCGACTGATGGCTTAGTGCAGGGTAGCGTACATTCAATATTGACAGGCGAGTCTTACGGCGAATCGGTTAAACAGGCAGTCCTACTGAATGTTCTAGGTAGTGGTGAGGAGATTCCGGACCCGTTGAGCCCGGGTGAGCAAGGTATGCAAACTAAGTTAAAAGAGTTAGAAGAGGAACAAAGGAATGAGCTAGTGCGATTGAAGTATAACGATAAAATTAAAGAAAAATTTGGAGAAGAGCTGGAGCAGGTGTATGAGTTTATGAACGGTGCGGCGAAGGAAGAAGTCGGAGCTGAGAAGCAGTTTGATATCTTAAGTAAGGCAGTTAATTCATACAATAAGATATTAACCGAAGAAGACCAACAAATGCGTCGACTTGCGATTGCTCTACAGAAAGAGATTGGTGAGAGGACACATGTAGAAACAGCTATGGTAAAAGAATATCGGAATAAGATCGACGCTCTTAAAAGTGCAATAGAGATTGAAAGAGACGGCATGCAGGAAGAGGCGATACAAGAAATAGCGGGGATGACTGCTGATGTGTTAGAGGCAGCATCTGAGGAGGTGCCCCTAATCGGAGCGGGTATGGCGACAGCCGTCGCAACGGGAAGAGCGATTGAGGGGGCGTATAAGTTGAAGAAAGTAATTAATGCATTAAGCGGGATAGATCTAACACATTTGCGTACGCCGAAAATTGAACCGAGTGTAGTTTCTACGATTTTGGAGTAT---CGTGCAAAGGACATTCCAGACAATGCACTCGCAGTCAGCGTGTTGTCGAAGAATCGTGCAATTCAAGAAAACCATAAGGAGTTAATGCATATTAAAGATGAAATTTTACCGCGTTTTAAGAAGGCAATGGACGAGGAGAAAGAG---ATATGTGGAATTGAGGATAAAACAATACATCCAAAAGTGATGATGAAATTTAAGATCCCGAGGTCACAGCAACCGCAAATTCATATTTATACGGCGCCATGGGATTCTGATGATGTATTCTTCTTCCATTGTATTTCACATCATCATGCGAATGAATCATTTTTTATAGGATTCGATCTGAGTATCGACTTAGTTCACTATGAGGATTTAACGGCTCATTGGCATGCATTGGGAGCGGCTCAGATGGCTGTAGGACGTACGTTAACCGAAGCGTATAAAGAATTCTTAAAACTGGCTATTTCTAGTACATATGGAACACAAATGCATACTCGAAGGTTGATTAGGTCGAAAACGGTGCATCCGATTTATTTGGGATCTCTCCACTATGACATCTCTTTCGCTGATCTACGAGGGAACGCTCAACGTATCGTATACGATGACGAATTACAGATGCACATTTTGCGCGGTCCGCTACATTTCCAGAGACGAGCTATATTAGGCGCGTTAAAGTTTGGGTGCAAGATACTTGGAGATCGGTTGGACGTGCCCCTCTTCTTACGAAATCCT
>CAA38205
---------------------ATGGGGAAGATCATAAAATCACTTAGCCGTTTTGGCAAAAAAGTAGGTAATGCGTTAACCTCGAATACAGCTAAGAAGATTTATAATACAATCGGGAAGGCAGCGGAGCGTTTTGCTGAAAGTGAGATTGGTTCGGCCGCGATTGATGGACTGGTTCAAGGAAGCGTTCATTCGATTATCACGGGGGAATCCTACGGTGAATCAGTTAAGCAAGCGGTGCTATTGAATGTGCTCGGCGCAGGAGATGAGATCCCGGACCCACTTAGTCCTGGAGAGCGTGGCATCCAGACAAAAATCAAGGAGATCGAGGAAGAGCAGAGGAATGAGTTAGTAAGAATAAAATACGGAAAAGAGATAAGAGAGAAATTTGGTGAACAATTGGAGGAAATATACCAATTCATGAACGGCGAAGTTAAGGGCGAAGAAGAACAAGAGGAACAATATAAAGTTTTATGCAAGGCTGTTGATTCATATGAAAACCTACTCGTCACAGAGAATGAGCAAATGCGTACGTTGGCGCGCGCGTTACAGCGAGAAGCGACTGAACGAACAGAAAACGAATCGAAGATGGTTAAAGAATATAGGCAGAAAATAGATGCCTTAAAGGTTGCAATAGAGGTAGAAAGAGATGGTATGCAAGAGGAAGCAATCCAAGAGATCGCGGGTATGACGGCGGATGTTCTGGAGGCGGCTTCGGAAGAAGTTCCTCTAGTAGGATCGGGAATGGCAACGGCTATTGCAACAGGTAGAGCGATTGAAGGTGCGTACAAACTTAAGAAAGTGATAAACGCTTTAAGCGGCATTGATTTATCCCATTTGCGCACTCCGAAAATTGAGCCAACTATGGTTGCGACAACGTTAGAGCAT---AGATTCAAGGAGATACCGGATAAGGAATTGGCTGTAAGCGTTTTGGCGAAAAACGATGCGATAGTAGCGAATACTAAAGAGATTAAGCACATAAAAGAGGAGATTCTACCAAAATTTAAGAAGATCATGGAAGAAGAGAAGGAG---TTAGAAGGTATAGACGATAAAAAGATACATCCGAGAGTGATGATGAGATTTAAGGTGCCTAGATCACAACAGCCGCAAATTCACATATACAGTGCTCCGTGGGATTCAGACGATGTATTTTTCTTTCACTGTGTGTCGCACTTCCACGCGAATGAATCATTCTTTTTAGGCTTCGATTTGGGAATTGACGTTGTTCATTTCGAGGACCTCGCTGCGCACTGGCATGCGTTAGGCGCAGCTCAAGAAGCAAAGGGACGTACACTGAATGAGGCGTACAGAGAATTTCTTAATTTGTCTATTGGAAGCGCGTTCACATCGCCAATGCATGCGCGGCGTATGATTAGATCAAAAACTGTGCACCCCATTTATTTAGGCTCGATGCATTACGATATTACTTATGAAACGTTAAAGACGAACGCCACAGAGGCTCGATATGATGAAGATTTACAAATGCATATACTGAGGGGGCCCTTACACTTTCAGCGACGCGCTATATTAGGTGCGTTGAAGTTTGGTGTAAAAGTGTTAGGTGATAAAGTTGATGTTCCGCTCTTCCTAAAAAACGCG
