# Supplementary material for: FRESCo: finding regions of excess synonymous constraint in diverse viruses
Source: Genome Biol. 2015 Feb 17;16(1):38. doi: 10.1186/s13059-015-0603-7 (PMC4376164; doi:10.1186/s13059-015-0603-7)
Supplement: Additional file 4: — Sequence alignments (zip folder of FASTA alignments). [file 13059_2015_603_MOESM4_ESM.zip › alignments/bluetongue/VP6.fa.revtrans]

>AAA42821
------------ATGCTTCTTGCACCCGGTGACGTGATCAAGCGTTCATCCGAGGAGTTAAAACAGAGGCAGATTCAGATTAACTTGGTTGATTGGGCGGAGAGTGAGGGCGGAAAAGAGGATAAAACAGAACCAAAAGAGGAGAGCAAAGCAGAAGGA---TCAAAGGATGGTGAGGGGACGCAATCGGAGAGCGGCCAGAAGGAAGAGGGCGGCAAAGAGACTAAAGATGCAGATGTGGATAGACGCATACATACTGCAGTGGGATCTGGATCAAGCACAAAAGGACTTGGAGAACGCGCGAACGAGAATGCTGACAGAGGAGATGGAAAGGTTGGAGGAGGAGGTGGAGATGCTGATGCGGGAGTTGGAGCTACTGGAACGAATGGAAGAAGATGGGTAGTTCTAACGGAAGAGATTGCTCGCGCGATTGAATCTAAATACGGTACGAAGATTGATGTTTACAGGGATGAGGTTCCAGCTCAGATTATCGAAGTGGAACGCAGTCTCCAGAAAGAGTTGGGAATTTCCCGTGAGGGAGTGGCCGAGCAGACGGAGAGATTGAGAGATCTGCGGCGAAAAGAGAAGAATGGGACGCATGCTAAAGCCGTTGAGAGAGGGGGACGCAAGCAGAGGAAGAAAACCCATGGTGACGCGCAGAGAGAAGGTGTCGAGGAAGAAAAAACATCTGAGGAGCCGGCACGCATTGGAATTACTATAGAGGGGGTCATGAGTCAAAAGAAACTGCTAAGCATGATTGGTGGTGTGGAGAGGAAGATGGCTCCGATAGGGGCGCGAGAGAGCGCGGTTATGTTAGTTTCAAACAGTATAAAAGATGTGATGCGAGCAACGGCATATTTCACAGCGCCAACTGGAGATCCGCATTGGAAAGAAGTGGCTCGCGAAGCTTCGAAAAAGAAGAACATATTAGCTTATACGAGTACAGGGGGTGATGCGAAAACGGAGTTTCTACATTTGATCGATCACCTC
>AAA42820
------------ATGCTTCTTGCACCCGGTGACGTGATCAAGCGTTCATCCGAGGAGTTAAAACAGAGGCAGATTCAGATTAATTTGGTTGATTGGACGGAGAGTGAGGGCGGAAAAGAGAATAAAACAGAACCTAAAGAGGAGAGCAAAGCAGAAGGA---TCAAAGGATGGTGAGGGGACGCAATCGGAGAGCGGCCAGAAGGAAGAGGGCGGCAAAGAGACTAAAGATGCAGATGTGGATAGACGCATACATACTGCAGTGGGATCTGGATCAAGCACAAAAGGACCTGGAGAACGCGCGAACGAGAATGCTGACAGAGGAGATGGAAAGGTTGGAGGAGGAGGTGGAGATGCTGATGCGGGAGTTGGAGCTACTGGAACGAATGGAAGAAGATGGGTAGTTCTAACGGAAGAGATTGCTCGCGCGATTGAATCTAAATACGGTACGAAGATTGATGTTTACAGGGATGAGGTTCCAGCTCAGATCATCGAAGTGGAACGCAGTCTCCAGAAAGAGTTGGGAATTTCCCGTGAGGGAGTGGCCGAGCAGACGGAGAGATCGAGAGATCTGCGGCGAAAAGAGAAGAATGGCACGCATGCTAAAGCCGTTGAGAGAGGGGGACGCAAGCAGAGGAAGGAAAGCCATGGTGACGCGCAGAGAGAAGGTGTCGAGGAAGAAAAAACGTCTGAGGAGCCGGCACGCATTGGAATTACTATAGAGGGGGTCATGAGTCAAAATAAATTGCTAAGCATGATTGGTGGTGTAGAGAGGAAGATGGCTCCGATAGGGGCGCGAGAGAGCGCGGTTATGTTAGTTTCAAACAGTATAAAAGATGTGGTGCGAGCAACGGCATATTTCACAGCGCCAACTGGAGATCCGCATTGGAAAGAAGTGGCTCGCGAAGCTTCGAAAAAGAAGAACATATTAGCTTATACGAGTACAGGGGGTGATGCGAAAACGGAGTTTCTACATTTGATCGATCACCTC
>AAM94163
ATGTCAGCTGCGATACTTCTTGCACCCGGTGACGTGATCAAGCGTTCATCCGAGGAGTTAAAACAGAGGCAGATTCAAATTAATTTAGTCGATTGGACAGAGAGTGAGAACGGAAAAGAGGGTAAAGCGGAACCCAAAGAGGAAGACAAAGCAGAAGAA---TTAAAGGATGGTGAGGGGGCGCAGTCGGAGAGCAGCCAGAAGAAAGAGAGCGGCAAAGAGGCTAAAGATGCAGATGTGGATAGACGCATACATACTGCAGTGGGATCTGGATCAGGCGCAAAGGGACCTGGAGAACGCGCGAACGAGAATGTTGACAGAGGAGATGGAAAGGTTGGAGGAGGAGGTGGAGATGCTGATGCGGGAGTTGGAACTACTGGAGCGAATGGAGGAAGATGGGTAGTTCTAACAGAAGAGATCGCTCGCGCGATCGAATCTAAATACGGTACGAAAGTTGATGTTTACAGAGATGAGGTTCCAGCACAGATCATCGAAGTAGAACGCAGTCTCCAGAAAGAGCTGGGGATTTCGCGTGAGGGAGTGGCTGAGCAGACGGAGAGATTGAGAGATCTGCGGCGAAAAGAGAAGAGTGGGGCGCATGCAAAGGCTGCTGAGAGAGGAAGGCGTAAACAAGGGAAGAAGCCTCATGGCGATGCGCAGAAAGAGGGTACCGAGGAGGAGAAGACGTCTGAAGAACCAGCGAGTATCGGGATCACTATAGAGGGGGTCATGAGTCAAAAGAAACTCTTGAGCATGATTGGCGGTGTGGAGAGAAAGATGGCTCCAATTGGCGCACGGGAGAGCGCAGTTATGTTAGTTTCAAACAGTATTAAAGATGTGGTGCGAGCTACAGCGTATTTCACAGCGCCAACAGGAGATCCACATTGGAAGGAAGTGGCTCGCGAAGCTTCAAAAAAGAAGAACATATTAGCCTACACGAGCACGGGAGGGAATGTAAAAACGGAGTTCCTGCATTTGATCGATCACCTC
>AAC55327
ATGTCAGCTGCGATGCTTCTTGCACCCGGTGACGTGATCAAGCGTTCATCCGAGGAGTTAAAACAGAGACAGATTCAAATTAATTTAATTGATTGGATAGAGAGCGAGAGCGAAAAAGAGAGTAAAGCGGAACCCAAAGAGGGAGACAAAGCAGAGGAA---TCAAAGGATGGTCAGGGGACGCAATCGGAGAGCAGCCAGAAGAAAGAGAGCAGCAAAGAGGCTAAAGATGCAGATGTGGATAGACGCATACATACTGCAGTGGGATCTGGATCAAGCGCAAAAGGACCTGGAGAACGCGCGAACGAGAATGTTGACAGAGGAGATGGAAAGGTTGGAGGAGGAGGTGGAGATGCTGATGCGGGAGTTGGAACTATTGGAGCGAATGGAGGAAGATGGGTGGTTCTAACAGAAGAGATTGCTCGCGCGATCGAATCTAAATACGGTACGAAGATTGATGTTTACAGAGATGAGGTTCCAGCACAAATCATCGAAGTAGAACGCAGTCTCCAGAAAGAGCTGGGAATTTCCCGTGAGGGAGTGGCCGAGCAGACAGAGAGATTGAGAGATCTGCGACGAAAAGAGAAGAGTGGGGCGCATGCAAAGGCTGCTGAGAGAGGGAGACGTAAACAAGGGAAGAAGCCTCATGGTGATGTGCAGAAAGAGGGTACTGAGGAAGAGAAGACGTCTGAAGAACCAGCGAGTGTCGGGATCACCATAGAGGGGGTCATGAGTCAGAAGAAACTCTTGAGCATGATTGGCGGTGTAGAGAGAAAGATGGCTCCAATAGGCGCGCGGGAGAGTGCAGTTATGTTAGTTTCAAACAGTATTAAAGATGTGGTGCGAGCTACAGCGTATTTCACAGCGCCAACCGGAGATCCACATTGGAAGGAGGTGGCTCGCGAAGCTTCAAAAAAGAAGAACATATTAGCTTACACGAGTACGGGAGGAGATGTGAAAACGGAGTTCCTGCATTTGATCGATCACCTC
>ACJ06707
ATGTCAGCTGCGATACTTCTTGCACCCGGTGACGTGATCAAGCGTTCATCCGAGGAACTAAAACAGAGGCAAATTCAGATTAATCTAATAGATTGGGCGGAA---GACGGACGGGAGACGAAACAGTGTGAGACAGATAGCAAGGAAACAGAGGAGAAAGGTACAGAAAATGGTGAGGAGACAGAATCGCAGAGCGGCAAGGAGAAAAAGAGCGGCGAAAAAATTAAAGATGCAAATGTGGATGGACGCGTACATACTGCAGTGGGATTTGGATCAGGCGCAGAGGGAATTAGAGGAAGCGCAAACGAGAATGCAGACGGAGGAGATGGAGCGACTACAAGACGAGATAGAGCTGCTGATGAGAGAAATGGAACTGATGGAGCAGATGAGAGAAGATGGGTAGTACTAACTGAGGAAATCGCACGAGCGATCGAGTCTAAATACGGTACGAAAGTGGAGGTGTACATGGACGAACCAACGGCGCAAATAATTGAAGTAGAACGGAGTCTGCAGAAGGAATTGGGACTGACCCGGGAGGGTATTGCGGAACAAACGGAGCGGTTGAGGGATTTGAAGCGTCGAGAAAGAGGAGAACATGTGAAAAAAGCAGGTGAGAAACGTAAACAGGAATCTAAGGGAAAGAAAAAGGATGGAAGTTTGAAGCAGGAAGCTCAACCGCAGCAACCACAGGAGAAAACTACGAACGGTGGAATTGTGATCGAAGGGGTGATGAGCCAAAAGAAATTGTTAAGTATGATCGGAGGCGTGGAGAGGAAAGCCAGACTAGTTGGAGCGCGTGAGAGCGCGGTAATGCTTGTTTCGAATAGTTTGAAAGATGTAAGCCGTGCGACTGCATATTTTACATCACCGACGGGAGATCCGAACTGGAAAGAGGTTGCACGCGAGGCTTCAAAGAAGAAGAACATTTTGGCTTATACGAGCGCAGGAGGGGATGTTAAGATTGAATTCCTGCATTTAATCGATCACCTC
>ACJ06232
ATGTCAGCTGCGATRCTTCTTGCACCCGGTGACGTGATCAAGCGTTCATCCGAGGAGTTAAAACAGAGGCAGATTCAAATTAATTTGGTTGATTGGACAGAGAGTGAGAACGGAAAAGAGGGTAAAGCGGAACCCAAAGAGGAAGACAAAGCAGAAAAA---TTAAAGGATGGTGAGGGGGCGCAGTCGGAGAGCAGCCAGAAGAAAGAGAGCAGCAAAGAGGCTAAAGATGCAGATGTGGATAGACGCATACATACTGCAGTGGGATCTGGATCAGGCGCAAAAGGACCTGGAGAACGCGCGAACGAGAATGTTGACAGAGGAGATGGAAAGGTTGGAGGAGGAGGTGGAGATGCTAATGCGGGAGTTGGAACTACTGGAGCGAATGGAGGAAGATGGGTAGTTCTAACAGAAGAGATTGCTCGCGCGATCGAATCTAAATACGGTACGAAAGTTGATGTTTACAGAGATGAGGTCCCAGTACAGATCATCGAAGTAGAGCGCAGTCTCCAGAAAGAGCTGGGGATTTCGCGTGAGGGAGTGGCTGAGCAGACGGAGAGATTGAGAGATCTGCGGCGAAAAGAGAAGAGTGGGGCGCATGCGAAGGCTGCTGAGAGAGGAAGGCGTAAACAAGGGAAGAAGCCTCAAGGCGATGCGCAGAAAGAGGACACCGAAAAGGAGAAGATGTCTGAAGAACCAGCGAGTATCGGGATCACTATAGAGGGGGTCATGAGTCAAAAGAAACTCTTGAGCATGATTGGCGGTGTGGAGAGAAAGATGGCTCCAATTGGCGCGCGGGAGAGCGCAGTTATGTTAGTTTCAAACAGTATTAAAGATGTGGTGCGAGCTACAGCGTATTTCACGGCGCCAACCGGAGATCCACATTGGAAGGAGGTGGCTCGCGAAGCTTCAAAAAAGAAGAACATATTAGCTTACACGAGCACGGGAGGGGATGTAAAAACGGAGTTCCTGCATTTGATCGATCACCTC
>ADI49559
ATGTCAGCTGCGATACTTCTTGCACCCGGTGACGTGATCAAGCGTTCATCCGAGGAATTAAAACAGAGACAGATTCAAATTAATTTAGTTGATTGGACAGAGGATGAGAGCGGAAAAGAGGGTAAAGCGGAACCTAAAGAGGAAGACAAAACAGAAGAA---TTGAAGGATGGTGAGGGGACGCAATCGGAGAGCAGCCAGAAGAAAGAGAGCGGCAAAGAGGCTAAAGATGCAGATGTGGATAGACGCATACATACTACAGTGGGATCTGGATCAGGCGCAAAAGGACCTCGAGAACGCGCGAACGAGAATGTTGACAGAGGAGATGGAAAGGTTGGAGGAGGAGGTGGAGATGCTGATGCGGGAGTTGGAACTACTGGAGCGAATGGAGGAAGATGGGTAGTTCTAACAGAAGAGATTGCTCGCGCGATCGAATCTAAATACGGTACGAAGATTGATGTTTACAGAGATGAGGTCCCAGCACAGATCATCGAAGTAGAACGCAGTCTCCAGAAAGAGTTGGGGATTTCGCGTGAGGGAGTGGCCGAGCAGACAGAGAGGTTGAGGGACCTGCGGCGAAAAGAGAAGAGTGGGGCGCATGCAAAGGCCGCTGAGAAGGGGAAGCGTAAACAAGGGAAGAAGCTTCATGGTGATGCGCAGAAAGAGGGTACCGAAGAAGAGAAGACGTCTGAAGAACCAGCAAGTATCGGGATCACTATAGAGGGGGTCATGAGTCAAAAGAAACTCTTAAGCATGATTGGCGGTGTAGAGAGAAAGATGGCTCCAATAGGTGCGCGGGAGAGCGCAGTTATGTTAGTTTCAAACAGCATTAAGGATGTGGTGCGAGCTACAGCGTATTTCACAGCGCCAACCGGAGATCCACATTGGAAGGAGGTGGCTCGCGAAGCTTCAAAAAAGAAGAACATATTAGCTTACACGAGTACGGGAGGAGATGTAAAAACGGAGTTCCTGCATTTGATCGATCACCTC
>AEO19775
ATGTCAGCTGCGATACTTCTTGCACCCGGTGACGTGATCAAGCGTTCATCCGAGGAGTTAAAACAGAGACAGATTCAAATTAATTTAATTGATTGGATGGAGAGCGAGAGCGAAAAAGAGAGTAAAGCGGAACCCAAAGAGGGAGACAAAGCAGAGGAA---TCAAAGGATGGTCAGGGGACGCAATCGGAGAGCAGCCAGAAGAAAGAGAGCAGCAAAGAGGCTAAAGATGCAGATGTGGATAGACGCATACATACTGCAGTGGGATCTGGATCAAGCGCAAAAGGACCTGGAGAACGCGCGAACGAGAATGTTGACAGAGGAGATGGAAAGGTTGGAGGAGGAGGTGGAGATGCTGATGCGGGAGTTGGAACTATTGGAGCGAATGGAGGAAGATGGGTGGTTCTAACAGAAGAGATTGCTCGCGCGATCGAATCTAAATACGGTACGAAGATTGATGTTTACAGAGATGAGGTTCCAGCACAAATCATCGAAGTAGAACGCAGTCTCCAGAAAGAGCTGGGAATTTCGCGTGAGGGAGTGGCCGAGCAGACAGAGAGATTGAGAGATCTGCGACGAAAAGAGAAGAGTGGGGCGCATGCAAAGGCTGCTGAGAGAGGGAGACGTAAACAAGGGAAGAAGCCTCATGGTGATGTGCAGAAAGAGGGTACTGAGGAAGAGAAGACGTCTGAAGAACCAGCGAGTGTCGGGATCACCATAGAGGGGGTCATGAGTCAGAAGAAACTCTTGAGCATGATTGGCGGTGTAGAGAGAAAGATGGCTCCAATAGGCGCGCGGGAGAGTGCAGTTATGTTAGTTTCAAACAGTATTAAAGATGTGGTGCGAGCTACAGCGTATTTCACAGCGCCAACCGGAGATCCACATTGGAAGGAGGTGGCTCGCGAAGCTTCAAAAAAGAAGAACATATTAGCTTACACGAGTACGGGAGGAGATGTGAAAACGGAGTTCCTGCATTTGATCGATCACCTC
>AFK91740
ATGTCAGCTGCGATACTACTTGCACCCGGTGACGTGATTAAACGTTCATCCGAGGAGTTAAAACAGAGGCAAATTCAGATGAACTTAGTTGATTGGACTGAAAACGAAAGTGAGAAGGAAGAAGAACCAAAAGTAGAAGGAGAGAATAAGGAACAAGACAACTTGAAAGATGGTGAGGGGACACAACAGAAGGATGGCAAGAAGGAAAAGGGCGGCGAAGAAGCTCAAGATGCAAATGTGGATAGACGCGTACATACTACAGTGGGATCTGGATCAAGCGCAAAAGGATCTGGAGAACGCACGAACAAGGATGCTGACGGAGGAGATGGAAAGACTAGAAGAGGAGGTGGAGATGCTGATGAGGGAGCTGGAGTTGTTGGAGCGGGCAGAGGAGGATGGGTAGTGTTAACTGATGAGATCGCTCGCGCGATTGAATCTAAATACGGTACGAAGGTTGATGTTTACAGGGATGAGGCGTCAGCGCAGATAATCGAGATCGAGCGAAGCTTACAAAAGGAGCTGGGGATCACCCGAGAAGGAGTGGCGGAGCAAACGGAAAAGCTGAGAGATCTGCGACGTAAAGAGAAAGGTGAACCACGAGCTAAGGCAGTGATGAAAGGAGATCGGAAACATGGAAGGAATAGCCGAGACGGCCCCTCAAAAAAGGAAGGTATTGGAGAGGGAGCACAGGAGGAAACTACCAAAATTGGCGTAACAATCGAAGGAGTCATGAGTCAAAAGAAGCTTCTAAGTATGATCGGTGGTGTTGAGAGGAAGGCGGCGCCGATAGGGGCGCGGGAGAGTGCCGTTATGCTAGTGTCGAATAACATTAAGGATGTGGCGCGTGCAACAGCATACTTCACTTCGCCCACGGGAGACCCAAATTGGAAGAAGGTGGCGCGCGAGGCCTCAAAGAAAAAGAATATTTTGGCATATTCGAGCACGGGTGGAGATACTAAGATGGAGTTCCTTCATTTAATTGATCACCTC
>CAM57250
ATGTCACTAGCGATACTTCTTGCACCCGGTGACGTGATCAAGCGTTCATCCGAGGAGTTAAAACAGAGGCAGATTCAAATTAATTTGGTTGATTGGACAGAGAGTGAGAACGGAAAAGAGGGTAAAGCGGAACCCAAAGAGGAAGACAAAGCAGAAAAA---TTAAAGGATGGTGAGGGGGCGCAGTCGGAGAGCAGCCAGAAGAAAGAGAGCAGCAAAGAGGCTAAAGATGCAGATGTGGATGACCGCATACATACTGCAGTGGGATCTGGATCAGGCGCAAAAGGACCTGGAGAACGCGCGAACGAGAATGTTGACAGAGGAGATGGAAAGGTTGGAGGAGGAGGTGGAGATGCTAATGCGGGAGTTGGAACTACTGGAGCGAATGGAGGAAGATGGGTAGTTCTAACAGAAGAGATTGCTCGCGCGATCGAATCTAAATACGGTACGAAAGTTGATGTTTACAGAGATGAGGTCCCAGTACAGATCATCGAAGTAGAGCGCAGTCTCCAGAAAGAGCTGGGGATTTCGCGTGAGGGAGTGGCTGAGCAGACGGAGAGATTGAGAGATCTGCGGCGAAAAGAGAAGAGTGGGGCGCATGCGAAGGCTGCTGAGAGAGGAAGGCGTAAACAAGGGAAGAAGCCTCAAGGCGATGCGCAGAAAGAGGACACCGAAAAGGAGAAGATGTCTGAAGAACCAGCGAGTATCGGGATCACTATAGAGGGGGTCATGAGTCAAAAGAAACTCTTGAGCATGATTGGCGGTGTGGAGAGAAAGATGGCTCCAATTGGCGCGCGGGAGAGCGCAGTTATGTTAGTTTCAAACAGTATTAAAGATGTGGTGCGAGCTACGGCGTATTTCACGGCGCCAACCGGAGATCCACATTGGAAGGAGGTGGCTCGCGAAGCTTCAAAAAAGAAGAACATATTAGCTTACACGAGCACGGGAGGGGATGTAAAAACGGAGTTCCTGCATTTGATCGATCACCTC
>AAC55319
ATGTCAGCTGCGATACTTCTTGCACCCGGTGACGTGATCAAGCGTTCATCCGAGGAGTTAAAACAGAGGCAGATTCAGATTAATTTGGTTGATTGGATGGAGAGTGAGGGCGGAAAAGAGGATAAAACAGAACCTAAAGAGGAGAGCAAAGCAGAAGGA---TCAAAGGATGGTGAGGGGACGCAATCGGAGAGCGGCCAGAAGGAAGAGGGCGGCAAAGAGACTAAAGATGCAGATGTGGATAGACGCATACATACTGCAGTGGGATCTGGATCAGGCACAAAAGGATCTGGAGAACGCGCGAACGAGAATGCTAACAGAGGAGATGGAAAGGTTGGAGGAGGAGGTGGAGATGCTGATGCGGGAGTTGGAGCTACTGGAACGAATGGAGGAAGATGGGTAGTTCTAACGGAAGAGATTGCTCGCGCGATTGAATCTAAATACGGTACGAAGATTGATGTTTACAGGGATGACGTTCCAGCTCAGATCATCGAGGTGGAACGCAGTCTCCAGAAAGAGTTGGGAATTTCCCGTGAGGGAGTGGCCGAGCAGACCGAGAGATTGAGAGATCTGCGGCGGAAAGAGAAGAATGGGACGCATGCTAAAGCCGTTGAGAGAGGAGGACGCAAGCAGAGGAAGAAAGCCCATGGTGACGCGCAGAGAGAAGGTGTCGAGGAAGAAAAGACGTCTGAGGAGCCGGCACGCATTGGAATTACTATAGAAGGGGTCATGAGTCAAAAGAAACTGCTAAGCATGATTGGTGGTGTGGAGAGGAAGATGGCTCCGATAGGAGCGCGGGAGAGCGCGGTTATGTTAGTTTCAAACAGTATAAAAGATGTGGTGCGAGCAACGGCATATTTCACAGCGCCAACTGGAGATCCGCATTGGAAAGAAGTGGCTCGCGAAGCTTCGAAAAAGAAGAACATATTAGCTTATACGAGTACAGGGGGTGATGTGAAAACGGAGTTTCTACATTTGATCGATCACCTC
>AAC55318
ATGTCAGCTGCGATACTTCTTGCACCCGGTGACGTGATCAAGCGTTCATCCGAGGAATTAAAACAGAGACAGATTCAGATTAATTTGGTTGATTGGATGGAGAGTGAGGGCGGAAAAGAGGATAAAACAGTACCAAAAGAGGAGAGCAAAGCAGAAGGA---TCAAAGGATGGTGAGGGGACGCAATCGGAGAGCGGCCAGAAGGAAGAGAGCGGCAAAGAGACTAAAGATGCAGATGTGGATAGACGCGTACATACTGCAGTGGGATCTGGATCAAGCACAAAAGGACCTGGAGAACGCGCGAACGAGAATGCTGACAGAGGAGATGGAAAGGTTGGAAGAGGAGGTGGAGATGCTGATGCGGGAGTTGGAGCTACTGGAACGGATGGAAGAAGATGGGTAGTTCTAACGGAGGAGATCGCTCGCGCGATTGAATCTAAATACGGTACGAAGATTGATGTTTACAGGGATGAGGTTCCAGCCCAGATCATCGAAGTGGAACGCAGTCTCCAGAAAGAGTTGGGAATTTCCCGTGAGGGAGTGGCCGAGCAGACGGAGAGATTGAGAGATCTGCGGCGAAAAGAGAAGAATGGGACGCATGCTAAAGCCGTTGAGAGAGGGGGACGCAAGCAGAGGAAGAAAACCCATGGTGACGCGCAGAGAGAAGGTGTCGAGGAAGAAAAAACGTCTGAGGAGCCGGCGTGCATTGGAATTACAATAGAAGGGGTCATGAGTCAAAAGAAATTGCTAAGCATGATTGGTGGTGTAGAGAGGAAGATGGCTCCGATAGGGGCGCGAGAGAGCGCGGTTATGTTGGTTTCAAACAGTATAAAAGATGTGGTGCGAGCAACGGCATATTTCACGGCGCCAACTGGAGATCCGCATTGGAAAGAAGTAGCTCGCGAAGCTTCGAAAAAGAAGAACATATTAGCTTATACAAGTACAGGGGGTGATGTGAAAACAGAGTTTCTACATTTGATCGATCACCTC
>AAC55315
ATGTCAGCTGCGATGCTTCTTGCACCCGGTGACGTGATCAAGCGTTCATCCGAGGAGTTAAAACAGAGGCAGATTCAGATTAATTTGGTTGATTGGACGGAGAGTAAGGACGGAAAAGAGGATAAAACAGAACCTAAAGAGGAGAGCAAAGCAGAAGGA---TCAAAGGATGGTGAGGGGACGCAATCGGAGAGCGGCCAGAAGGAAGAGGGCGGCAAAGAGACTAAAGATGCAGATGTGGATAGACGCATACATACTGCAGTGGGATCTGGATCAGGCACAAAAGGATCTGGAGAACGCGCGGACGAGAATGTTAACAGAGGAGATGGAAAGGCTGGAGGAGGAGGTGGAGATGTTGATGCGGGAGTTGGAGCTACTGGAGCGAATGGAGGAAGATGGGTAGTTCTAACAGAAGAGATTGCTCGCGCGATTGAATCTAAATACGGTACGAAGATCGATGTTTACAGGGATGAGGTTCCAGCTCAGATCATCGAGGTGGAACGCAGTCTCCAGAAAGAGTTGGGAATCTCCCGTGAGGGGGTGGCCGAGCAGACGGAGAGATTGAGAGATCTGCGGCGGAAGGAGAAGAATGGGACGCATGCTAAAGCCGTTGAGAGAGGAGGACGCAAGCAGAGGAAGAAAGCCCATGGTGACGCGCAGAGAGAAGGTGTCGAGGAAGAAAAGACGTCTGAGGAGCCGGCACGCATTGGAATTACTATAGAAGGGGTCATGAGTCAAAAGAAACTGCTAAGCATGATTGGTGGTGTGGAGAGAAAGATGGCTCCGATAGGAGCGCGGGAGAGCGCGGTTATGTTAGTTTCAAACAGTATAAAAGATGTGGTGCGAGCAACGGCATATTTCACAGCGCCAACTGGAGATCCGCATTGGAAAGAAGTGGCTCGCGAAGCTTCGAAAAAGAAGAACATATTAGCTTATACGAGTACGGGGGGTGATGTGAAAACGGAGTTTCTACATCTGATCGATCACCTC
>AAC55314
ATGTCAGCTGCGATACTTCTTGCACCCGGTGACGTGATCAAGCGTTCATCCGAGGAGTTAAAACAGATGCAGATTCAGATTAATTTGGTTGATTGGACGGAGAGTGAGGGCGGAAAAGAGGATAAAACAGAACCAAAAGAGGAGAGCAAAGCAGAAGGA---TCAAGGGATGGTGAGGGGACGCAATCGGAGAGCGGCCAGAAGGAAGAGGGCGGCAAAGAGACTAAAGATGCAGATGTGGATAGACGCGTACATACTGCAGTGGGATCTGGATCAAGCACAAAAGGACCTGGAGAACGCGCGAACGAGAATGCTGACAGAGGAGATGGAAAGGTTGGAGGAGGAGGTGGAGATGCTGATGCGGGAGTTGGAGCTATTGGAGCGAATGGAAGAAGATGGGTAGTTCTAACGGAGGAGATCGCTCGCGCGATTGAATCTAAATACGGTACGAAGATTGATGTTTACAGGGACGAGGTTCCAGCTCAGATCATCGAAGTGGAACGCAGTCTCCAGAAAGAGTTGGGAATTTCCCGTGAGGGAGTGGCCGAGCAGACGGAGAGATTGAGAGATCTGCGGCGAAAAGAGAAGAATGGGACGCATGCTAAAGTCGTTGAGAGAGGGGGACGCAAGCAGAGGAAGAAAGCCCATGGTGACGCGCAGAGAGAAGGTGTCGAGGAAGAAAAAACGTCTGAGGAGCCAGCATGCATTGGAATTACTATAGAGGGGGTTATGAGTCAAAAGAAATTGCTAAGCATGATTGGTGGTGTAGAGAGGAAGATGGCTCCGATAGGGGCGCGAGAGAGCGCGGTTATGTTAGTTTCAAACAGTATAAAAGATGTGGCGCGAGCAACGGCATATTTCACAGCGCCAACTGGGGATCCGCATTGGAAAGAAGTGGCTCGCGAAGCTTCGAAAAAGAAGAACATATTAGCTTATACGAGTACAGGGGGTGATGTGAAAACGGAGTTTCTACATTTGATCGATCACCTC
>AAC55317
ATGTCAGCTGCGATACTTCTTGCACCCGGTGACGTGATCAAGCGTTCATCCGAGGAGTTAAAACAGAGGCAGATTCAGATTAATTTGGTTGATTGGATGGAGAGTAAGGGCGGAAAAGAGGATAAAACAGAACCTAAAGAGGAGAGCAAAGCAGAAGGA---TCAAAGGATGGTGAGGGGACGCAATCGGAGAGCGGCCAGAAGGAAGAGGGCGGCAAAGAGACTAAAGATGCAGATGTGGATAGACGCATACATACTGCAGTGGGATCTGGATCAGGCACAAAAGGATCTGGAGAACGCGCGGACGAGAATGTTAACAGAGGAGATGGAAAGGTTGGAGGAGGAGGTGGAGATGTTGATGCGGGAGTTGGAGCTACTGGAGCGAATGGAGGAAGATGGGTAGTTCTAACGGAAGAGATTGCTCGCGCGATTGAATCTAAATACGGTACGAAGATCGATGTTTACAGGGATGAGGTTCCAGCTCAGATTATCGAGGTGGAACGCAGTCTCCAGAAAGAGTTGGGGATTTCCCGTGAGGGGGTGGCCGAGCAGACGGAGAGATTGAGAGATCTGCGGCGGAAGGAGAAGAATGGGACGCATGCTAAAGCCGTTGAGAGAGGAGGACGCAAGCAGAGGAAGAAAGCCCATGGTGACGCGCAGAGAGAAGGCGTCGAGGAAGAAAAGACGTCTGAGGAGCCGGCACGCATTGGAATTACTATAGAAGGGGTCATGAGTCAAAAGAAACTGCTAAGCATGATTGGTGGTGTGGAGAGAAAGATGGCTCCGATAGGAGCGCGGGAGAGCGCGGTTATGTTAGTTTCAAACAGTATAAAAGATGTGGTGCGAGCAACGGCATATTTCACAGCGCCAACTGGAGATCCGCATTGGAAAGAAGTAGCTCGCGAAGCCTCGAAAAAGAAGAACATATTAGCTTATACGAGTACGGGGGGTGATGTGAAAACGGAGTTTCTACATCTGATCGATCACCTC
>AAC55316
ATGTCAGCTGCGATACTTCTTGCACCCGGTGACGTGATCAAGCGTTCATCCGAGGAGTTAAAACAGAGGCAGATTCAGATTAATTTGGTTGATTGGATGGAGAGTAAGGGCGGAAAAGAGGATAAAACAGAACCTAAAGAGGAGAGCAAAGCAGAAGGA---TCAAAGGATGGTGAGGGGACGCAATCGGAGAGCGGCCAGAAGGAAGAGGGCGGCAAAGAGACTAAAGATGCAGATGTGGATAGACGCATACATACTGCAGTGGGATCTGGATCAGGCACAAAAGGATCTGGAGAACGCGCGGACGAGAATGTTAACAGAGGAGATGGAAAGGTTGGAGGAGGAGGTGGAGATGTTGATGCGGGAGTTGGAGCTACTGGAGCGAATGGAGGAAGATGGGTAGTTCTAACGGAAGAGATTGCTCGCGCGATTGAATCTAAATACGGTACGAAGATCGATGTTTACAGGGATGAGGTTCCAGCTCAGATTATCGAGGTGGAACGCAGTCTCCAGAAAGAGTTGGGGATTTCCCGTGAGGGGGTGGCCGAGCAGACGGAGAGATTGAGAGATCTGCGGCGGAAGGAGAAGAATGGGACGCATGCTAAAGCCGTTGAGAGAGGAGGACGCAAGCAGAGGAAGAAAGCCCATGGTGACGCGCAGAGAGAAGGCGTCGAGGAAGAAAAGACGTCTGAGGAGCCGGCACGCATTGGAATTACTATAGAAGGGGTCATGAGTCAAAAGAAACTGCTAAGCATGATTGGTGGTGTGGAGAGAAAGATGGCTCCGATAGGAGCGCGGGAGAGCGCGGTTATGTTAGTTTCAAACAGTATAAAAGATGTGGTGCGAGCAACGGCATATTTCACAGCGCCAACTGGAGATCCGCATTGGAAAGAAGTAGCTCGCGAAGCCTCGAAAAAGAAGAACATATTAGCTTATACGAGTACGGGGGGTGATGTGAAAACGGAGTTTCTACATCTGATCGATCACCTC
>AAC55311
ATGTCAGCTGCGATACTTCTTGCACCCGGTGACGTGATCAAGCGTTCATCCGAGGAGTTAAAACAGAGACAGATTCAGATTAATTTGGTTGATTGGATGGAGAGTGAGGACGGAAAAGAGGATAAAACAGAACCAAAAGAGGAGAGCAAAGCAGAGGGA---TCAAAGGATGGTGAGGGGGCGCAATCGGAGAGCGGCCAGAAGGAAGAGGGCGGCAAAGAGACTAAAGATGCAGATGTGGATAGACGCGTACATACTGCAGTGGGATCTGGATCAAGCACAAAAGGACCTGGAGAACGCGCGAACGAGAATGCTGACAGAGGAGATGGAAAGGTTGGAGGAGGAGGTGGAGATGCTCATGCGGGAGTTGGAGCTACTGGAACGAATGGAAGAGGATGGGTAGTTCTGACGGAGGAGATCGCTCGCGCGATTGAATCTAAATACGGTACGAAAATTGATGTTTACAGGGATGAGGTTCCAGCTCAGATCATCGAAGTGGAACGCAGTCTCCAGAAAGAGTTGGGAATTTCCCGTGAGGGAGTGGCCGAGCAGACGGAGAGATTGAGAGATCTGCGGCGAAAAGAGAAGAATGGGACGCATGCTAAAGCCGTTGAGAGAGGGGGACGCAAGCAGAGGAAGAAAGCCCATGGTGACGCGCAGAGAGAAGGTGTCGAGGAAGAAAAAACGTCTGAGGAGCCGGCATGCATTGGAATTACTATAGAGGGGGTCATGAGTCAAAAGAAATTGCTAAGCATGATTGGTGGTGTAGAGAGGAAGATGGCTCCGATAGGGGCGCGAGAGAGCGCGGTTATGTTAGTTTCAAACAGTATAAAAGATGTGGCGCGAGCAACGGCATATTTCACAGCGCCAACTGGAGATCCGCATTGGAAAGAAGTGGCTCGCGAAGCTTCGAAAAAGAAGAACATATTAGCTTATACGAGTACAGGGGGTGATGTGAAAACGGAATTTCTACATTTGATCGATCACCTC
>AAC55310
ATGTCAGCTGCGATACTTCTTGCACCCGGTGACGTGATCAAGCGTTCATCCGAGGAATTAAAACAGAGACAGATTCAGATTAATTTGGTTGATTGGATGGAGAGTGAGGGCGGAAAAGAGGATAAAACAGAACCAAAAGAGGAGAGCAAAGCAGAAGGA---TCAAAGGATGGTGAGGGGACGCAATCGGAGAGCGGCCAGAAGGAAGAGAGCGGCAAAGAGACTAAAGATGCAGATGTGGATAGACGCGTACATACTGCAGTGGGATCTGGATCAAGCACAAAAGGACCTGGAGAACGCGCGAACGAGAATGCTGACAGAGGAGATGGAAAGGTTGGAGGAGGAGGTGGAGATGCTGATGCGGGAGTTGGAGCTACTGGAACGGATGGAAGAAGATGGGTAGTTCTAACGGAGGAGATCGCTCGCGCGATTGAATCTAAATACGGTACGAAGATTGATGTTTACAGGGATGAGGTTCCAGCCCAGATCATCGAAGTAGAACGCAGTCTCCAGAAAGAGTTGGGAATTTCCCGTGAGGGAGTGGCCGAGCAGACGGAGAGATTGAGAGATCTGCGGCGAAAAGAGAAGAATGGGACGCATGCTAAAGCCGTTGAGAGAGGGGGACGCAAGCAGAGGAAGAAAGCCCATGGTGACGCGCAGAGAGAAGGTGTCGAGGAAGAAAAAACGTCTGAGGAGCCGGCGCGCATTGGAATTACTATAGAAGGGGTCATGAGTCAAAAGAAATTGCTAAGCATGATTGGTGGTGTAGAGAGGAAGATCGCTCCGATAGGGGCGCGAGAGAGCGCGGTTATGTTGGTTTCAAACAGTATAAAAGATGTGGTGCGAGCAACGGCATATTTCACGGCGCCAACTGGAGATCCGCATTGGAAAGAAGTAGCTCGCGAAGCTTCGAAAAAGAAGAACATATTAGCTTATACGAGTACAGGGGGTGATGTGAAAACGGAGTTTCTACATTTGATCGATCACCTC
>AAC55313
ATGTCAGCTGCGATGCTTCTTGCACCCGGTGACGTGATCAAGCGTTCATCCGAGGAGTTAAAACAGAGGCAGATTCAGATTAACTTGGTTGATTGGACGGAGAGTGAGGGGGGAAAAGGAGATAAAACAGAATCTAAAGGGGAGAGCAAAGCAGAAGGA---TCAAAGGATGGTGAGGGGACGCAATCGGAGAGCGGCCAGAAGGAAGAGGGCGGCAAAGAGACTAAAGATGCAGATGTGGATAGACGCATACATACTGCAGTGGGATCTGGATCAGGCACAAAAGGACCTGGAGAACGCGCGAACAAGAATGCTAACAGAGGAGATGGAAAGGTTGGAGGAGGAGGTGGAGATGCTGATGCGGGAGTTGGAGCTACTGGAACGAATGGAGGAAGATGGGTAGTTCTGACGGAAGAGATTGCTCGCGCGATCGAATCTAAATACGGTACGAAGATTGATGTTTACAGGGATGAGGTTCCAGCTCAGATCATCGAGGTGGAACGCAGTCTCCAGAAAGAGTTGGGAATTTCCCGTGAGGGAGTGGCTGAGCAGACGGAGAGATTGAGAGATCTGCGGCGAAAAGAGAAGAATGGGACGCATGCTAAAGCTGTTGAGAGAGGAGGACGCAAGCAGAAGAAGAGAGCTCATGGTGACGCGCAGAGAGAGGGCGTCGAGGAAGAAAAGACGTCTGAGGAGCCGGCAAGCATTGGAATTACTATAGAGGGGGTCATGAGCCAAAAGAAACTGCTAAGCATGATTGGTGGTGTGGAGAGGAAGATGGCTCCGATAGGGGCGCGGGAGAGCGCGGTTATGTTAGTTTCAAACAGTATAAAAGATGTGGTGCGAGCAACGGCATATTTCACAGCGCCAACTGGAGATCCGCATTGGAAAGAAGTGGCTCGCGAAGCTTCGAAAAAGAAGAACATATTAGCTTATACGAGTGCAGGGGGTGATGTGAAAACGGAGTTTCTACATTTGATCGATCACCTC
>AAC55312
ATGTCAGCTGCGATACTTCTTGCACCCGGTGACGTGATCAAGCGTTCATCCGAGGAGTTAAAACAGAGGCAGATTCAGATTAATATGGTTGATTGGACGGAGAGTAAGGGCGGAAAAGAGGATAAAACAGAACCTAAAGAGGAGAGCAAAGCAGAAGGA---TCAAAGGATGGTGAGGGGACGCAATCGGAGAGCGGCCAGAAGGAAGAGGGCGGCAAAGAGACTAAAGATGCAGATGTGGATAGACGCATACATACTGCAGTGGGATCTGGATCAGGCACAAAAGGATCTGGAGAACGCGCGGACGAGAATGTTAACAGAGGAGATGGAAAGGTTGGAGGAGGAGGTGGAGATGTTGATGCGGGAGTTGGAGCTACTGGAGCGAATGGAGGAAAATGGGTAGTTCTAACGGAAGAGATTGCTCGCGCGATTGAATCTAAATACGGTACGAAGATCGATGTTTACAGGGATGAGGTTCCAGCTCAGATCGTCGAGGTGGAACGCAGTCTCCAGAAAGAGTTGGGGATTTCCCGTGAGGGGGTGGCCGAGCAGACGGAGAGATTGAGAGATCTGCGGCGGAAGGAGAAGAATGGGACGCATGCTAAAGCCGTTGAGAGAGGAGGACGCAAGCAGAGGAAGAAAGCCCATGGTGACGCGCAGAGAGAAGGCGTCGAGGAAGAAAAGACGTCTGAGGAGCCGGCACGCATTGGAATTACTATAGAAGGGGTCATGAGTCAAAAGAAACTGCTAAGCATGATTGGTGGTGTGGAGAGAAAGATGGCTCCGATAGGAGCGCGGGAGAGCGCGGTTATGTTAGTTTCAAACAGTATAAAAGATGTGGTGCGAGCAACGGCATATTTCACAGCGCCAACTGGAGATCCGCATTGGAAAGAAGTGGCTCGCGAAGCCTCGAAAAAGAAGAACATATTAGCTTATACGAGTACGGGGGGTGATGTGAAAACGGAGTTTCTACATCTGATCGATCACCTC
>AAA42818
------------ATGCTTCTTGCACCCGGTGACGTGATCAAGCGTTCATCCGAGGAGTTAAAACAGAGACAGATTCAAATTAATTTAATTGATTGGATAGAGAGCGAGAGCGGAAAAGAGGATAAAGCGGAACCCAAAGAGGAGAGCAAAGCAGAGGAA---TCAAAGGATGGTCAGGGGACGCAATCGGAGAGCAGCCAGAAGAAAGAGGGCAGCAAAGAGGCTAAAGATGCAGATGTGGATAGACGCATACATACTGCAGTGGGATCTGGATCAAGCGCAAAAGGACCTGGAGTACGCGCGAACGAGAATGTTGACAGAGGAGATGGAAAGGTTGGAGGAGGAGGTGGAAATGCTGATGCGGGAGTTGGAACTATTGGAGCGAATGGAGGAAGATGGGTGGTTCTAACAGAAGAGATTGCTCGCGCGATCGAATCTAAATACGGTACGAAGATTGATGTTTACAGAGATAAGGTTCCAGCACAAATCATCGAAGTAGAACGCAGTCTCCAGAAAGAGCTGGGAATTTCGCGTGAGGGAGTGGCCGAGCAGACAGAGAGATTGAGAGATCTGCGACGAAAAGAGAAGAGTGGGGCGCATGCAAAGGCTGCTGAGAGAGGGAGACGTAAACAAGGGAAGAAGCCTCATGGTGATGTGCAGAAAGAGGGTACTGAGGAAGAGAAGACGTCTGAAGAACAGGCGAGTGTCGGGATCGCCATAGAGGGGGTCATGAGTCAGAAGAAACTCTTGAGCATGATTGGCGGTGTAGAGAGAAAGATGGCTCCAATAGGCGCGCGGGAGAGTGCAGTTATGTTAGTTTCAAACAGTATTAAAGATGTGGTGCGAGCTACAGCGTATTTCACAGCGCCAACCGGAGATCCACATTGGAAGGAGGTGGCTCGCGAAGCTTCAAAAAAGAAGAACATATTAGCTTACACGAGTACGGGAGGAGATGTGAAAACGGAGTTCCTGCATTTGATCGATCACCTC
>AAA42819
------------ATGCTTCTTGCACCCGGTGACGTGATCAAGCGTTCATCCGAGGAGTTAAAACAGAGGCAGATTCAGATTAATTTGGTTGATTGGACGGAGAGTGAGGGCGGAAAAGAGGATAAAACAGAACCAAAAGAGGAGAGCAAAGCAGAAGGA---TCAAAGGATGGTGAGGGGACGCAATCGGAGAGCGGCCAGAAGGAAGAGGGCGGCAAAGAGACTAAAGATGCAGATGTGGATAGACGCATACATACTGCAGTGGGATCTGGATCAAGCACAAAAGGACCTGGAGAACGCGCGAACGAGAATGCTGACAGAGGAGATGGAAAGGTTGGAGGAGGAGGTGGAGATGCTGATGCGGGAGTTGGAGCTACTGGAACGAATGGAAGAAGATGGGTAGTTCTAACGGAGGAGATTGCTCGCGCGATTGAATCTAAATACGGTACGAAGATTGATGTTTACAGGGATGAGGTTCCAGCTCAGATCATCGAAGTGGAACGCAGTCTCCAGAAAGAGTTGGGAATTTCCCGTGAGGGAGTGGCCGAGCAGACGGAGAGATTGAGAGATCTGCGGCGAAAAGAGAAGAATGGGACGCATGCTAAAGCCGTTGAGAGAGGGGGACGCAAGCAGAGGAAGGAAAGCCATGGTGACGCGCAGAGAGAAGGTGTCGAGGAAGAAAAAACGTCTGAGGAGCCGGCACGCATTGGAATTACTATAGAGGGGGTCATGAGTCAAAAGAAATTGCTAAGCATGATTGGTGGTGTAGAGAGGAAGATGGCTCCGATAGGGGCGCGAGAGAGCGCGGTTATGTTAGTTTCAAACAGTATAAAAGATGTGATGCGAGCAACGGCATATTTCACAGCGCCAACTGGAGATCCGCATTGGAAAGAAGTGGCTCGCGAAGCTTCGAAAAAGAAGAACATATTAGCTTATACGAGTACAGGGGGTGATGCGAAAACGGAGTTTCTACGTTTGTTCGATCACCTC
>AEP83828
ATGTCAGCTGCGATACTACTTGCACCCGGTGACGTGATTATGCGTTCATCCGAGGAGTTAAAACAGAGACAAATCCAGATTAATTTAGTTGATTGGACTGAAAGTGAAAGTGGGAAGAAAGAAGAACCAAAAGTAGAAGGAGAGAATAGAGAACAAGACAATTTGAACGATGGTGAGGGGACACAACAGAAGGATGGCAAGAAGAAAGAGGGCGGCGAAGAAGCTCAAGATGCAAATGTGGATAGACGCTTACATACTACAGTGGGATCTGGATCAAGCACAAAAGGATCTGGAGAACGCACGGACAAGGATGTTGACGGAGGAGATGGAAAGACTAGAGGAGGAGGTGGAAATGTTGATGAGGGAGCTGGAGTTGCTGGAGCGAGCAGAGGAGGATGGGTAGTGTTAACTGATGAGATCGCTCGCGCGATTGAATCTAAATACGGTACGAAGGTTGATGTTTACAGGGATGAGACGTCAGCGCAGATAATCGAGATCGAGCGGAGCTTACAAAAAGAACTGGGAATCACCCGAGAAGGAGTGGCGGAACAAACGGAAAAGCTGAGAGATCTGCGACGTAAAGAGAAAGGTGAGCCACGAACTAAGGCGGTGGCGAAAGGAGATCGGAAACATGGAAAGAATAGCCGAGATAGCTCTTCAAAAAAGGAGGGTGCTGGAGAGGAGGTGCAGGAGGAAACCACCAAAGTTGGCATAACGATCGAAGGAGTCATGAGTCAAAAGAAACTTTTAAGTATGATTGGTGGTGTTGAGAGGAAGGCGGCACCGATAGGGGCGCGAGAGAGTGCCGTTATGTTAGTGTCAAATAACATTAAAGATGTAGCGCGTGCAACAGCATACTTTACCTCGCCTACGGGAGACCCAAAATGGAAGGAGGTGGCGCGCGAGGCTTCAAAGAAAAAGAACATTTTGGCGTATTCGAGCACGGGTGGAGATACTAAGACGGAGTTCCTTCATTTAATTGATCACCTC
>ADI49521
ATGTCAGCTGCGATACTTCTTGCACCCGGTGACGTGATCAAGCGTTCATCCGAGGAGTTAAAACAGAGGCAGATTCAAATTAATTTAGTTGATTGGACAGAGAGTGAGAGCGGAAAAGAGGGTAAAGTGGAACCCAAAGAGGAAGACAAAGCGGAAGGA---TTAAAGGATGGTGAGGGGGCGCAATCGGAGAGCAGCCAGAAGAAAGAGAGCAGCAAAGAGGCTAAAGATGCAGATGTGGATAGACGCGTACATACTGCAGTGGGATCTGGATCAGGCGCAAAAGGACCTGGAGAACGCGCGAACGAGAATGTTGACAGAGGAGATGGAACGGTTGGAGGAGGAGGTGGAGATGCTGATGCGGGAGTTGGAACTACTGGAGCGAATGGAGGAAGATGGGTAGTTCTAACAGAAGAGATTGCTCGCGCGATCGAATCTAAATACGGTACGAAAGTTGATGTTTACAGAGATGAGGTCCCAGCACAGATTATCGAAGTAGAACGCAGTCTCCAGAAAGAGCTGGGGATTTCGCGTGAGGGAGTGGCTGAGCAGACGGAGAGATTGAGAGATCTGCGGCGAAAAGAGAGGAGTGGGGCGCATGCAAAGGCTGCTGAGAGAGGGAAGCGTAAACAAGGGAAGAAGCCTCATGGCGATGCGCAGAAAAAGGGTACTGAGGAGGAGAAGACGTCTGAAGAACCAACGAATATCGGGATCACCATAGAGGGGGTCATGAGTCAAAAGAAACTCTTGAGCATGATTGGCGGTGTAGAAAGAAAGATGGCTCCAATTGGCGCGCGGGAGAGCGCAGTTATGTTAGTTTCAAATAGTATTAAAGATGTGGTGCGAGCTACAGCGTATTTCACAGCGCCAACCGGAGATCCACATTGGAAGGAGGTGGCTCGCGAGGCTTCAAAAAAGAAGAACATATTAGCTTACACGAGCACGGGAGGAGATGTGAAAACGGAGTTCCTGCATTTGATCGATCACCTC
>ADI49529
ATGTCAGCTGCGATGCTTCTTGCACCCGGTGACGTGATCAAGCGTTCATCCGAGGAATTAAAACAGAGACAGATTCAAATTAATTTAGTTGATTGGACAGAGGGTGAGAGCGGAAAAGAGGGTAAAGCGGAACCTAAAGAGGAAGACAAAACAGAAGAA---TTGAAGGATGGTGAGGGGACGCAATCGGAGAGCAGCCAGAAGAAAGAGAGCGGCAAAGAGGCTAAAGATGCAGATGTGGATAGACGCATACATACTACAGTGGGATCTGGATCAGGCGCAAAAGGACCTCGAGAACGCGCGAACGAGAATGTTGACAGAGGAGATGGAAAGGTTGGAGGAGGAGGTGGAGATGCTGATGCGGGAGTTGGAACTACTGGAGCGAATGGAGGAAGATGGGTAGTTCTAACAGAAGAGATTGCTCGCGCGATCGAATCTAAATACGGTACGAAGATTGATGTTTACAGAGATGAGGTCCCAGCACAGATCATCGAAGTAGAACGCAGTCTCCAGAAAGAGTTGGGGATTTCGCGTGAGGGAGTGGCCGAGCAGACAGAGAGGTTGAGGGACCTGCGGCGAAAAGAGAAGAGTGGGGCGCATGCAAAGGCCGCTGAGAAGGGGAAGCGTAAACAAGGGAAGAAGCTTCATGGTGATGCGCAGAAAGAGGGTACCGAAGAAGAGAAGACGTCTGAAGAACCAGCAAGTATCGGGATCACTATAGAGGGGGTCATGAGTCAAAAGAAACTCTTAAGCATGATTGGCGGTGTAGAGAGAAAGATGGCTCCAATAGGTGCGCGGGAGAGCGCAGTTATGTTAGTTTCAAACAGCATTAAGGATGTGGTGCGAGCTACAGCGTATTTCACAGCGCCAACCGGAGATCCACATTGGAAGGAGGTGGCTCGCGAAGCTTCAAAAAAGAAGAACATATTAGCTTACACGAGTACGGGAGGAGATGTGAAAACGGAGTTCCTGCATTTGATCGATCACCTC
>AFJ79080
ATGTCAGCTGCGATACTACTTGCACCCGGTGACGTGATTAAACGTTCATCCGAGGAGTTAAAACAGAGACAAATTCAGATTAATTTAGTTGATTGGACTGAAAGCGAAAGTGAGATGAAAGAAGAACCAAAAGTAGAAGGAGAGAATAAAGAACAAGACAATTCGAACGATGGTGAGGGGACACAACAGAAGAATGGCAAGAAGGAAGAGGGCGGCGAAGAAGCTCAAGATGCAAATGTGGATAGACGCTTACATACTACAGTGGGATCTGGATCAAGCGCAAAAGGATCTGGAGAACGCGCGGACAAGGATGTTGACAGAGGAGATGGAAAGACTAGAAGAGGAGGTGGAAATGCTGATGAGGGAGCTGGAGTTGCTGGAGCGAGCGGAGGAGGATGGGTAGTGTTAACAGATGAGATCGCTCGCGCGATTGAATCTAAATACGGTACGAAGGTTGATGTTTACAGGGATGAAACGTCAGCACAGATAATTGAGATTGAGCGGAGCTTACAAAAGGAGCTGGGGATCACCCGAGAAGGAGTGGCGGAACAAACGGAAAAGCTGAGAGATCTGCGACGTAAAGAGAAAGGTGAACCGCGGACTAAGGCGGTGATGAAAGGGGATCGGAAACATGGAAGGAATAGCCGAGATAGCTCTTCAAAAAAGGAGGGTGTTGGAGAGGAGGTGCAGGAGAAGACTACCAAAGTTGGCATAACGATCGAAGGAGTCATGAGTCAAAAGAAGCTTTTAAGTATGATTGGTGGTGTTGAGAGAAAGGCGGCACCGATAGGGGCGCGGGAGAGTGCCGTTATGTTAGTGTCAAATAATATTAAGGATGTGGCGCGTGCAACAGCATACTTCACCTCGCCTACGGGAGACCCTAATTGGAAGGAGGTGGCGCGCGAGGCCTCAAAGAAGAAGAACATCTTGGCGTATTCGAGTACGGGTGGGGATACTAAGACGGAGTTCCTTCATTTAATTGATCACCTC
>AFO37734
ATGTCAGCTGCGATGCTACTTGCACCCGGTGACGTGATTAAACGTTCATCCGAGGAGTTAAAACAGAGACAAATTCAGATTAATTTAGTTGATTGGACTGAAAGCGAAAGTGAGAAGAAAGAAGAACTAAAAGTAGAAGGAGAGAATAAAGAACAAGACAATTTGAACGATGGTGAGGGGACACAACAGAAGAATGGCAAGAAGGAAGAGGGCGGCGAAGAAGCTCAAGATGCAAATGTGGATAGACGCTTACATACTACAGTGGGATCTGGATCAAGCGCAAAAGGATCTGGAGAACGCGCGGACAAGGATGTTGACAGAGGAGATGGAAAGACTAGAAGAGGAGGTGGAAATGCTGATGAGGGAGCTGGAGTTGCTGGAGCGAGCGGAGGAGGATGGGTAGTGTTAACGGATGAGATCGCTCGCGCGATTGAATCTAAATACGGTACGAAGGTTGATGTTTACAGGGATGAAACGTCAGCACAGATAATTGAGATTGAGCGGAGCTTACAAAAGGAGCTGGGGATCACCCGAGAAGGAGTGGCGGAACAAACGGAAAAACTGAGAGATCTGCGACGTAAAGAGAAAGGTGAACCACGGACTAAGGCGGTGATGAAAGGGGATCGGAAACATGGAAGGAATAGCCGAGATAGCTCTTCAAAAAAGGAGGGTGTTGGAGAGGAGGTGCAGGAGGAAACTACCAAAGTTGGCATAACGATCGAAGGAGTCATGAGTCAAAAGAAGCTTTTAAGCATGATTGGTGGTGTTGAGAGAAAGGCGGCACCGATAGGGGCGCGGGAGAGTGCCGTTATGTTGGTGTCAAATAATATTAAGGATGTGGCGCGTGCAACAGCATACTTCACCTCGCCTACGGGAGACCCTAATTGGAAGGAGGTGGCGCGCGAGGCTTCAAAGAAGAAGAACATCTTGGCGTATTCGAGTACGGGTGGGGATACTAAGACGGAGTTCCTTCATTTAATTGATCACCTC
>ADI49486
ATGTCAGCTGCGATACTTCTTGCACCCGGTGACGTGATCAAGCGTTCATCCGAGGAGTTAAAACAGAGGCAGATTCAAATTAATTTGGTTGATTGGACAGAGAGTGAGAACGGAAAAGAGGGTAAAACGGAACCCAAAGAGGAAGACAAAGCAGAAAAA---TTAAAGGATGGTGAGGGGGCGCAGTCGGAGAGCAGCCAGAAGAAAGAGAGCAGCAAAGAGGCTAAAGATGCAGATGTGGATAGACGCATACATACTGCAGTGGGATCTGGATCAGGCGCAAAAGGACCTGGAGAACGCGCGAACGAGAATGTTGACAGAGGAGATGGAAAGGTTGGAGGAGGAGGTGGAGATGCTAATGCGGGAGTTGGAACTACTGGAGCGAATGGAGGAAGATGGGCAGTTCTAACAGAAGAGATTGCTCGCGCGATCGAATCTAAATACGGTACGAAAGTTGATGTTTACAGAGATGAGGTCCCAGTACAGATCATCGAAGTAGAGCGCAGTCTCCAGAAAGAGCTGGGGATTTCGCGTGAGGGAGTGGCTGAGCAGACGGAGAGATTGAGAGATCTGCGGCGAAAAGAGAAGAGTGGGGCGCATGCGAAGGCTGCTGAGAGAGGAAGGCGTAAACAAGGGAAGAAGCCTCAAGGCGATGCGCAGAAAGAGGACACCGAAAAGGAGAAGATGTCTGAAGAACCAGCGAGTATCGGGATCACTATAGAGGGGGTCATGAGTCAAAAGAAACTCTTGAGCATGATTGGCGGTGTGGAGAGAAAGATGGCTCCAATTGGCGCGCGGGAGAGCGCAGTTATGTTAGTTTCAAACAGTATTAAAGATGTGGTGCGAGCTACAGCGTATTTCACGGCGCCAACCGGAGATCCACATTGGAAGGAGGTGGCTCGCGAAGCTTCAAAAAAGAAGAACATATTAGCTTACACGAGCACGGGAGGGGATGTAAAAACGGAGTTCCTGCATTTGATCGATCACCTC
>AFK91752
ATGTCAGCTGCGATGCTACTTGCACCCGGTGACGTGATTAAACGTTCATCCGAGGAGTTAAAACAGAGGCAAATTCAGATAAACTTAGTTGATTGGACTGAAAACGAAAGTGAGAAGGAAGAAGAACCAAAAGTAGAAAGAGAGAATAAGGAACAAGACAACATGAAAGATGGTGAGGGGACACAACAGAAGGATGGCAAGAAGGAAAAGGGCGGCGAAGAAGCTCAAGATGCAAATGTGGATAGACGCGTACATACTACAGTGGGATCTGGATCAAGCGCAAAAGGATCTGGAGAACGCACGAACAAGGATGCTGACGGAGGAGATGGAAAGACTAGAAGAGGAGGTGGAGATGCTGATGAGGGAGCTGGAGTTGTTGGAGCGGGCAGAGGAGGATGGGTAGTGTTAACTGATGAGATCGCTCGCGCGATTGAATCTAAATACGGTACGAAGGTCGATGTTTACAGGGATGAGGCGTCAGCGCAGATAATCGAGATCGAGCGAAGCTTACAAAAGGAGCTGGGGATCACCCGAGAAGGAGTGGCGGAGCAAACGGAAAAGCTGAGAGATCTGCGACGTAAAGAGAAAGGTGAACCACGGGCTAAGGCAGTGATGAAAGGAGATCGGAAACATGGAAGGAATAGCCGAGACGGCTCCTCAAAAAAGGAAGGTATTGGAGAGGGAGCACAGGAGGAAACCACCAAAATTGGCGTAACAATCGAAGGAGTCATGAGTCAAAAGAAGCTTCTAAGTATGATCGGTGGTGTTGAGAGGAAGGCGGCGCCGATAGGGGCGCGGGAGAGTGCCGTTATGCTAGTGTCGAATAACATTAAGGATGTGGCGCGTGCAACAGCATACTTCACTTCGCCCACGGGAGACCCAAATTGGAAGGAGGTGGCGCGCGAGGCCTCAAAGAAAAAGAATATTTTGGCATATTCGAGCACGGGTGGAGATACTAAGATGGAGTTCCTTCATTTAATTGATCACCTC
>ADD62091
ATGTCAGCTGCGATACTACTTGCACCCGGTGACGTGATTAAACGTTCATCCGAGGAGTTAAAACAGAGACAAATTCAGATTAATTTAGTTGATTGGACCGAAAGCAAAAGTGAGAAGGAGGAAGAACCAAAACTAGAAGGAGAGAGTGAAAAACAAGACAAATTAAGCGATGGTGAGGGGGCACAACAGAAGGATGGCAAGAAGAAAGAGAGCAGCAAAGAAACCCAAGATACAAATGTGGATAGACGCTTACATACTACAGTGGGATCTGGATCAAGCGCAAAAGGATCTGGAGAACGCGCGGACAAGGATGCTGACGGAGGAGATGGAAAGACTAGAGGAGGAGGTGGAGATGCTGATGAGGGAGCTGGAGCTGCTGGAGCGAGCAGAGGAGGATGGGTAGTATTAACTGATGAGATCGCTCGCGCGATTGAATCTAAATACGGTACGAAAGTTGATGTTTACAGAGATGAGGCGTCAGCGCAGATAATCGAAATCGAACGGAGCTTACAAAAGGAACTGGGAATCACCCGAGAGGGAGTGGCGGAACAAACGGAAAAGCTGAGAGACCTGCGACGCAAAGAAAGAGGTGAGCCACGGATCAAGGCAGTGGTGAAAGGAGATCGGAAGCGTGGAAGAAGTAGCCGGGATAGCTCCTCAAAGAAGGAAAGTGTTGGAGAGGAGGTGCAGGAGGAAACCACTAAGGTTGGCATAACAATCGAAGGAGTTATGAGTCAAAAGAAACTTTTAAGCATGATAGGTGGTGTTGAGAGGAAGACGGCGCCGATAGGGGCGCGGGAGAGTGCCGTTATGCTGGTGTCAAATAATATTAAGGATGTGCCGCGTGCAACAGCATATTTCACTTCACCCACGGGAGACCCAAATTGGAAGGAGGTGGCGCGCGAGGCTTCAAAGAAAAAGAACATCTTGGCATATTCGAGCACGGGTGGAGATACTAAGACGGAATTCCTTCATTTAATTGATCACCTC
>AAK95350
ATGTCAGCTGCGATACTTCTTGCACCCGGTGACGTGATCAAGCGTTCATCCGAGGAGTTAAAACAGAGACAGATTCAAATTAATATGATTGATTGGGCGGAGAGTGAAAGTGGAAAAGGGAGTAAAGTAGAACCCAAAGAAGAGAACGAAGCTGAAGAA---TCAAAAGATGGTGAGGGGACGCAATCGGAGAGCGGCCAGAAGAAAGAGAGCAGCAAAGAGGCTGAAGATGCAGATGTGGATAGACGCGTACATACTACAGTGGGATCTGGATCAGGCGCAAAAGGATTTAGAGAACGCGCGAACGAGAATGTTGACAGAGGAGATGGAAAGGTTGGAGGAGGAGGTGGAGATGTTGATGCGGGAGTTGGAACTACTGGAACGAATGGAGGAAGATGGGTAGTTCTAACGGAAGAGATTGCTCGTGCGATCGAGTCTAAATACGGTACGAAGATTGATGTTTACAGAGATGAGGTTCCAGCTCAGATCATCGAGGTGGAACGCAGTCTCCAGAAGGAGCTGGGGATCTCGCGTGAAGGAGTGGCTGAGCAAACGGAAAGATTAAGAGACCTGCGGCGAAAAGAGAAGAGTGAGACGCATGCAAGGGTTGCTGAGAAAGGAAGACGCAAACAAGGGAAGAGAGTTCATGGTGACGCGCAGAAGGAGAGTACCGAGGATGAGAAAACACCCGAGGAGCCAACGAGTGTGGGAATTACTATAGAAGGGGTCATGAGTCAAAAGAAGCTCTTGAGCATGATAGGTGGCGTGGAGAGAAAGATGGCTCCAATAGGTGCGCGAGAGAGTGCAGTTATGTTAGTTTCGAATAGCATTAAAGATGTGGCGCGAGCTACAGCATATTTTACGGCGCCAACTGGAGATCCGCATTGGAAGGAAGTGGCTCGCGAAGCTTCAAAGAAGAAGAATATATTAGCTTACACGAGCACGGGGGGAGATGTAAAGACGGAGTTTCTGCATTTGATCGATCACCTC
>AEZ03690
ATGTCAGCTGCGCTACTACTTGCACCCGGTGACGTGATTAAACGTTCATCCGAGGAGTTAAAACAGAGACAAATGCAGATTAATTTAGTTGATTGGACTGAAAGCGAAAGTGAGAAGAAAGAAGAACCAAAAGTAGAAGGAGAGAATAAAGAACAAGATAATTTGAACGATGGTGAGGGGACACAACAGAAGAATGGCAAGAAGGAAGAGGGCGGCGAAGAAGCTCAAGATGCAAATGTGGATAGACGCTTACATACTACAGTGGGATCTGGATCAAGCGCAAAAGGATCTGGAGAACGCGCGGACAAGGATGTTGACAGAGGAGATGGAAAGACTAGAAGAGGAGGTGGAAATGCTGATGAGGGAGCTGGAGTTGCTGGAGCGAGCGGAGGAGGATGGGTAGTGTTAACGGATGAGATCGCTCGCGCGATTGAATCTAAATACGGTACGAAGGTTGATGTTTACAGGGATGAAACGTCAGCACAGATAATGGAGATTGAGCGGAGCTTACAAAAGGAGCTGGGGATCACCCGAGAAGGAGTGGCGGAACAAACGGAAAAGCTGAGAGATCTGCGACGTAAAGAGAAAGGTGAACCGCGGACTAAGGCGGTGATGAAAGGGGATCGGAAACATGGAAGGAATAGCCGAGATAGCTCTTCAAAAAAGGAGGATGTTGGAGAGGAGGTGCAGGAGCAGACTACCAAAGTTGGCATAACGATTGAGGGAGTCATGAGTCAAAAGAAGCTTTTAAGTATGATTGGTGGCGTTGAGAGAAAGGCGGCACCGATAGGGGCGCGGGAGAGTGCCGTCATGTTAGTGTCAAATAACATTAAGGATGTGGCGCGTGCAACAGCATACTTCACCTCGCCTACGGGAGACCCTAATTGGAAGGAGGTGGCGCGCGAAGCCTCAAAGAAGAAGAACATCTTGGCGTATTCGAGTTCGGGTGGGGATACTAAGACGGAGTTCCTTCATTTAATTGATCACCTC
>AEO19751
ATGTCAGCTGCGATACTTCTTGCACCCGGTGACGTGATCAAGCGTTCATCCGAGGAGTTAAAACAAAGGCAGATTCAAATTAACTTGGTTGATTGGATGGAGAGCGAGAGCGAAAAAGAGGATAAAACAGGATCCAAAGAGGAGGACAAGGTTGAGGAG---TCAAAAGATGGTGAGGGGACGCAATCGGAGAGCGGCCAGAAGAAAGAGAGCGGCAAAGAGGCTAAAGATGCAGATGTGGATAGACGCATACATACTACAGTGGGATCTGGATCAGGCGCAAAAGGATCTGGAGAACGCGCGAACGAGGATGTTGACAGAGGAGATGGAAAGGTTGGAGGAGGAGGTGGAGATGCTGATGCGGGAGTTGGAGCTGCTGGAGCGAATGGAGGAAGATGGGTAGTTCTAACGGAAGAGATTGCTCGCGCGATCGAATCTAAATACGGTACGAAGATTGATGTTTACAGAGATGAGGTTCCAGCTCAGATCATCGAGGTGGAACGCAGTCTCCAGAAAGAGCTGGGGATTTCGCGTGAGGGAGTGGCCGAGCAAACGGAAAGATTGAGAGATCTGCGGCGAAAAGAAAAGAGTGGGGCGCACGCTAGGGCCGCTGAGAAAGGAAGGCGCAAACAAGGGAAGAAAGCCCATGGTGACGCGCAGAAAGAGAGTACCGAGGAAGACAAGACGTCTGAGGAACCAGCGAGTGTTGGAATCACTATAGAGGGGGTCATGAGTCAAAAGAAGCTCTTAAGCATGATAGGCGGTGTAGAGAGAAAGATGGCTCCGATAGGGGCACGGGAGAGCGCAGTTATGTTAGTTTCTAACAGTATTAAAGATGTGGTGCGAGCTACGGCGTATTTTACAGCGCCAACCGGAGATTCACATTGGAAGGAAGTGGCTCGCGAAGCTTCAAAAAAGAAGAACATATTAGCTTACACGAGTACGGGAGGAGACGTGAAAACGGAGTTTTTGCATTTGATCGATCACCTC
>ADI49539
ATGTCAGCTGCGATACTTCTTGCACCCGGTGACGTGATCAAGCGTTCATCCGAGGAATTAAAACAGAGACAGATTCAAATTAATTTAGTTGATTGGACAGAGGATGAGAGCGGAAAAGAGGGTAAAGCGGAACCTAAAGAGGAAGACAAAACAGAAGAA---TTGAAGGATGGTGAGGGGACGCAATCGGAGAGCAGCCAGAAGAAAGAGAGCGGCAAAGAGGCTAAAGATGCAGATGTGGATAGACGCATACATACTACAGTGGGATCTGGATCAGGCGCAAAAGGACCTCGAGAACGCGCGAACGAGAATGTTGACAGAGGAGATGGAAAGGTTGGAGGAGGAGGTGGAGATGCTGATGCGGGAGTTGGAACTACTGGAGCGAATGGAGGAAGATGGGTAGTTCTAACAGAAGAGATTGCTCGCGCGATCGAATCTAAATACGGTACGAAGATTGATGTTTACAGAGATGAGGTCCCAGCACAGATCATCGAAGTAGAACGCAGTCTCCAGAAAGAGTTGGGGATTTCGCGTGAGGGAGTGGCCGAGCAGACAGAGAGGTTGAGGGACCTGCGGCGAAAAGAGAAGAGTGGGGCGCATGCAAAGGCCGCTGAGAAGGGGAAGCGTAAACAAGGGAAGAAGCTTCATGGTGATGCGCAGAAAGAGGGTACCGAAGAAGAGAAGACGTCTGAAGAACCAGCAAGTATCGGGATCACTATAGAGGGGGTCATGAGTCAAAAGAAACTCTTAAGCATGATTGGCGGTGTAGAGAGAAAGATGGCTCCAATAGGTGCGCGGGAGAGCGCAGTTATGTTAGTTTCAAACAGCATTAAGGATGTGGTGCGAGCTACAGCGTATTTCACAGCGCCAACCGGAGATCCACATTGGAAGGAGGTGGCTCGCGAAGCTTCAAAAAAGAAGAACATATTAGCTTACACGAGTACGGGAGGAGATGTAAAAACGGAGTTCCTGCATTTGATCGATCACCTC
>AGT51102
ATGTCAGCTGCGATGCTTCTTGCACCCGGTGACGTGATCAAGCGTTCATCCGAGGAGTTAAAACAGAGGCAGATTCAAATTAATTTAGTTGATTGGACAGAGAGTGAGAACGGAAAAGAGGGTAAAGCGGAACCCAAAGAGGAAGACAAAGCAGAAGAA---TTAAAGGATGGTGAGGGGACGCAATCGGAGAGCAGCCAGAAGAAAGAGAGCGGCAAAGAGGCTAAAGATGCAGATGTGGATAGACGCATACATACTACAGTGGGATCTGGATCAGGCGCAAAAGGACCTGGAGAACGCGCGAACGAGAATGTTGACAGAGGAGATGGAAAGGTTGGAGGAGGAGGTGGAGATGCTGATGCGGGAGTTGGAACTACTGGAGCGAATGGAGGAAGATGGGTAGTTCTAACAGAAGAGATTGCTCGCGCGATCGAATCTAAATACGGTACGAAAGTTGATGTTTACAGAGACGAGGTCCCAGCACAGATCATCGAAGTAGAACGCAGTCTCCAGAAAGAGCTGGGGATTTCGCGTGAAGGAGTGGCTGAGCAGACGGAGAGGTTGAGAGATCTGCGGCGAAAAGAGAAGAGTGGGGCGCATGCAAAGGCTGCTGAGAGAGGAAAGCGTAAACAAGGGAAGAAGCCTCATRGCGATGCGCAGAAAGAGGGTACCGAGGAGGAGAAGACGTCTGAAGAACCGGCGAGTATCGGGATCACTATAGAGGGGGTCATGAGTCAAAAGAAACTCTTGAGCATGATTGGCGGTGTRGAGAGAAAGATGGCTCCAATTGGCGCGCGGGAGAGCGCAGTTATGTTAGTTTCAAACAGTATTAAAGATGTGGTGCGAGCTACAGCGTATTTCACAGCGCCAACCGGAGATCCGCATTGGAAGGAGGTGGCTCGCGAAGCTTCAAAAAAGAAGAACATATTAGCTTACACGAGCACGGGGGGAGATGTGAAAACGGAGTTCCTGCATTTGATCGATCACCTC
>AFN71148
ATGTCAGCTGCGATACTTCTTGCACCCGGTGACGTGATCAAGCGTTCATCCGAGGAGTTAAAACAGATGCAGATTCAAATTAATTTGGTTGATTGGGTGGAAAGCGAAAGCGAAAAAGAGGATAAAACAGAATCTAAAGAGGAAGACAAAGCCGAGGAG---TCAAAAGATGGTGAGGGGACGCAATCGGAGAGCGGCCAGAAGAAAGAGAGCGGCAAAGAGGCTAAAGATGCAGATGTGGATAGACGCATACATACTACAGTGGGATCTGGATCAGGCGCAAAAGGATCTGGAGAACGCACGAACGAGAATGTTGACAGAGGAGATGGAAAGGTTGGAGGAGGAGGTGGAGATGCTAATGCGGGAGTTGGAACTACTGGAGCGAATGGAGGAAGATGGGTAGTTCTAACGGAAGAGATTGCTCGCGCGATCGAATCTAAATACGGTACGAAGGTTGATGTTTACAGGGATGAGGTTCCAGCTCAGATCATCGAGGTGGAACGCAGTCTCCAGAAAGAGCTGGGGATTTCGCRTGAAGGAGTGGCCGAGCAAACAGAAAGATTGAGAGATCTGCGGCGAAGAGAGAGGAGTGGGGCGCATGCTAAGGCTGCTGAGAAAGGAAGGCGCAAACAAGGGAAGAAAGCTCACGGTGATGCGCAGAAAGAGGGCACCGAGGAAGACAAGATGTCTGAGGAGCCGGCAAGCGTCGGGATCACTATAGAGGGGGTCATGAGTCAAAAGAAGCTCTTAAGCATGATAGGCGGTGTAGAGAGAAAGATGGCTCCAATTGGTGCGCGGGAGAGTGCAGTTATGTTAGTTTCGAACAGTATCAAAGATGTGGTGCGAGCCACAGCGTATTTTACAGCACCAACCGGAGATCCGCACTGGAAGGAGGTGGCTCGCGAAGCTTCAAAAAAGAAGAATATATTAGCTTACACGAGCACGGGAGGAGACGTGAAGACGGAGTTTTTACATTTGATCGATCACCTC
>AFN71128
ATGTCAGCTGCGATACTTCTTGCACCCGGTGACGTGATCAAGCGTTCATCCGAGGAGTTAAAACAGATGCAGATTCAAATTAATTTGGTTGATTGGGTGGAAAGCGAAAGCGAAAAAGAGGATAAAACAGAATCTAAAGAGGAAGACAAAGCCGAGGAG---TCAAAAGATGGTGAGGGGACGCAATCGGAGAGCGGCCAGAAGAAAGAGAGCGGCAAAGAGGCTAAAGATGCAGATGTGGATAGACGCATACATACTACAGTGGGATCTGGATCAGGCGCAAAAGGATCTGGAGAACGCACGAACGAGAATGTTGACAGAGGAGATGGAAAGGTTGGAGGAGGAGGTGGAGATGCTAATGCGGGAGTTGGAACTACTGGAGCGAATGGAGGAAGATGGGTAGTTCTAACGGAAGAGATTGCTCGCGCGATCGAATCTAAATACGGTACGAAGGTTGATGTTTACAGGGATGAGGTTCCAGCTCAGATCATCGAGGTGGAACGCAGTCTCCAGAAAGAGCTGGGGATTTCGCGTGAAGGAGTGGCCGAGCAAACAGAAAGATTGAGAGATCTGCGGCGAAGAGAGAGGAGTGGGGCGCATGCTAAGGCTGCTGAGAAAGGAAGGCGCAAACAAGGGAAGAAAGCTCACGGTGATGCGCAGAAAGAGGGCACCGAGGAAGACAAGATGTCTGAGGAGCCGGCAAGCGTCGGGATCACTATAGAGGGGGTCATGAGTCAAAAGAAGCTCTTAAGCATGATAGGCGGTGTAGAGAGAAAGATGGCTCCAATTGGTGCGCGGGAGAGTGCAGTTATGTTAGTTTCGAACAGTATCAAAGATGTGGTGCGAGCCACAGCGTATTTTACAGCACCAACCGGAGATCCGCACTGGAAGGAGGTGGCTCGCGAAGCTTCAAAAAAGAAGAATATATTAGCTTACACGAGCACGGGAGGAGACGTGAAGACGGAGTTTTTACATTTGATCGATCACCTC
>AEO19847
ATGTCAGCTGCGATACTTCTTGCACCCGGTGACGTGATCATGCGTTCATCCGAGGAGTTAAAACAGAGGCAGATTCAAATTAATTTAGTCGATTGGACAGAGAGTGAGAACGGAAAAGAGGGTAAAGCGGAACCCAAAGAGGAAGACAAAGCAGAAGAA---TTAAAGGATGGTGAGGGGGCGCAGTCGGAGAGCAGCCAGAAGAAAGAGAGCGGCAAAGAGGCTAAAGATGCAGATGTGGATAGACGCATACATACTGCAGTGGGATCTGGATCAGGCGCAAAGGGACCTGGAGAACGCGCGAACGAGAATGTTGACAGAGGAGATGGAAAGGTTGGAGGAGGAGGTGGAGATGCTGATGCGGGAGTTGGAACTACTGGAGCGAATGGAGGAAGATGGGTAGTTCTAACAGAAGAGATCGCTCGCGCGATCGAATCTAAATACGGTACGAAAGTTGATGTTTACAGAGATGAGGTTCCAGCACAGATCATCGAAGTAGAACGCAGTCTCCAGAAAGAGCTGGGGATTTCGCGTGAGGGAGTGGCTGAGCAGACGGAGAGATTGAGAGATCTGCGGCGAAAAGAGAAGAGTGGGGCGCATGCAAAGGCTGCTGAGAGAGGAAGGCGTAAACAAGGGAAGAAGCCTCATAGCGATGCGCAGAAAGAGGGTACCGAGGAGGAGAAGACGTCTGAAGAACCAGCGAGTATCGGGATCACTATAGAGGGGGTCATGAGTCAAAAGAAACTCTTGAGCATGATTGGCGGTGTGGAGAGAAAGATGGCTCCAATTGGCGCACGGGAGAGCGCAGTTATGTTAGTTTCAAACAGTATTAAAGATGTGGTGCGAGCTACAGCGTATTTCACAGCGCCAACAGGAGATCCACATTGGAAGGAAGTGGCTCGCGAAGCTTCAAAAAAGAAGAACATATTAGCCTACACGAGCACGGGAGGGAATGTAAAAACGGAGTTCCTGCATTTGATCGATCACCTC
>AAK95349
ATGTCAGCTGCGATGCTTCTTGCACCCGGTGACGTGATCAAGCGTTCATCCGAGGAGTTAAAACAGAGACAGATCCAAATTAATTTAATTGATTGGACAGAGGGCGAGAGCGAAAAAGAGAGTAAAGCGGAAGCCAAAGAGGGAGACAAAGCAGAGGAA---TTAAAAGATGGTGAGGGGACGCAATCGGAGAGCAGCCAGAAGAAAGAGAGCAGCAAAGAGACTAAAGATGCAGATGTGGATAGACGCATACATACTGCAGTGGGATCTGGATCAAGCGCAAAAGGACCTGGAGAACGCGCGAACGAGAATGTTGACAGAGGAGATGGAAAGGTTGGAGGAGGAGGTGGAGATGCTGATGCGGGAGTTGGAACTACTGGAGCGAATGGAGGAAGATGGGTAGTTCTAACAGAAGAGATTGCTCGCGCGATCGAATCTAAATACGGTACGAAGATTGATGTTTACAGAGATGAGGTCCCAGCACAAATCATCGAAGTAGAACGCAGTCTCCAGAAAGAGCTAGGGATTTCGCGTGAGGGAGTGGCCGAGCAGACAGAGAGATTGAGAGATCTGCGACGAAAAGAGAAGAGTGGGGCACATGCAAAGGCTGCTGAGAGAGGGAGGCGTAAACAAGGGAAGAAGCCTCATGGTGATGCGCAGAGAGAGGGTACCGAGGAAGAGAAGACGTCCGAAGAACCAGCGAGTGTCGGGATCACTATAGAGGGGGTCATGAGTCAGAAGAAACTCTTGAGCATGATTGGCGGTGTAGAGAGAAAGATGGCTCCAATAGGCGCGCGGGAGAGCGCAGTTATGTTAGTTTCAAACAGTATTAAAGATGTGGTGCGAGCTACAGCGTATTTCACAGCGCCAACCGGAGATCCACATTGGAAGGAGGTGGCTCGCGAAGCTTCAAAAAAGAAGAACATATTAGCATACACGAGTACGGGAGGAGATGTGAAAACGGAGTTCCTGCATTTGATCGATCACCTC
>ADI49506
ATGTCAGCTGCGATACTTCTTGCACCCGGTGACGTGATCAAGCGTTCATCCGAGGAATTAAAACAGAGACAGATTCAAATTAATTTAGTTGATTGGACAGAGGATGAGAGCGGAAAAGAGGGTAAAGCGGAACCTAAAGAGGAAGACAAAACAGAAGAA---TTGAAGGATGGTGAGGGGACGCAATCGGAGAGCAGCCAGAAGAAAGAGAGCGGCAAAGAGGCTAAAGATGCAGATGTGGATAGACGCATACATACTACAGTGGGATCTGGATCAGGCGCAAAAGGACCTCGAGAACGCGCGAACGAGAATGTTGACAGAGGAGATGGAAAGGTTGGAGGAGGAGGTGGAGATGCTGATGCGGGAGTTGGAACTACTGGAGCGAATGGAGGAAGATGGGTAGTTCTAACAGAAGAGATTGCTCGCGCGATCGAATCTAAATACGGTACGAAGATTGATGTTTACAGAGATGAGGTCCCAGCACAGATCATCGAAGTAGAACGCAGTCTCCAGAAAGAGTTGGGGATTTCGCGTGAGGGAGTGGCCGAGCAGACAGAGAGGTTGAGGGACCTGCGGCGAAAAGAGAAGAGTGGGGCGCATGCAAAGGCCGCTGAGAAGGGGAAGCGTAAACAAGGGAAGAAGCTTCATGGTGATGCGCAGAAAGAGGGTACCGAAGAAGAGAAGACGTCTGAAGAACCAGCAAGTATCGGGATCACTATAGAGGGGGTCATGAGTCAAAAGAAACTCTTAAGCATGATTGGCGGTGTAGAGAGAAAGATGGCTCCAATAGGTGCGCGGGAGAGCGCAGTTATGTTAGTTTCAAACAGCATTAAGGATGTGGTGCGAGCTACAGCGTATTTCACAGCGCCAACCGGAGATCCACATTGGAAGGAGGTGGCTCGCGAAGCTTCAAAAAAGAAGAACATATTAGCTTACACGAGTACGGGAGGAGATGTAAAAACGGAGTTCCTGCATTTGATCGATCACCTC
>AEO19727
ATGTCAGCTGCGATACTTCTAGCACCCGGTGACGTGATCATGCGTTCATCCGAGGAGTTAAAACAGAGGCAGATTCAAATTAATTTGGTTGATTGGACGGAAAGCGAGAGTGAAAAAGAGGATAAAACAGAACCTAAAGAGGAAGACAAAGCCGAGGAG---TCAAAAGATGGTGAGGGGACGCAATCGGAGAGCAGCCAGAAGAAAGAGAGCAGCAAAGAGACTAAAGATGCAGATGTGGATAGACGCATACATACTACAGTGGGATCTGGATCAGGCGCAAAAGGATCTGGAGAACGCACGAACGAGAATGTTGACAGAGGAGATGGAAAGGTTGGAGGAGGAGGTGGAGATGCTAATGCGGGAGTTGGAACTACTGGAGCGAATGGAGGAGGATGGGTAGTTCTAACGGAAGAGATTGCTCGCGCGATCGAATCTAAATACGGTACGAAGATTGATGTTTACAGGGATGAGGTTCCAGCTCAGATCATCGAGGTGGAACGCAGTCTCCAGAAAGAGCTGGGGGTTTCGCGTGAAGGAGTGGCCGAGCAAACAGAAAGATTGAGAGATCTGCGGCGAAGAGAGAAGAGTGGGACGCATGCTAAGGCCGCTGAGAAAGGAAGGCGCAGACAAGGGAAGAAAGCTCATGGTGATGCGCAGAAAGAAGGTACCGAGGAAGACAAGACGTCTGAGGAGCCAGCAAGCGTCGGGATCACTATAGAAGGGGTCATGAGTCAAAAGAAGCTCTTAAGCATGATAGGCGGTGTAGAGAGAAAGATGGCTCCAATTGGTGCGCGGGAGAGCGCAGTTATGTTAGTTTCGAACAGTATCAAAGATGTGGTGCGAGCTACAGCGTATTTTACAGCACCAACCGGAGATCCGCACTGGAAGGAGGTGGCTCGCGAAGCTTCAAAAAAGAAGAATATATTAGCTTACACGAGCACGGGAGGAGACGTGAAGACGGAGTTTCTACATTTGATCGATCACCTC
>AAC55324
ATGTCAGCTGCGATGCTTCTTGCACCCGGTGACGTGATCAAGCGTTCATCCGAGGAGTTAAAACAGAGGCAGATTCAGATTAATTTGGTTGATTGGACGGAGAGTGAGGGCGGAAAAGAGGATAAAACAGAACCAAAAGAGGAGAGCAAAGCAGAAGGA---TCAAAGGATGGTGAGGGGACGCAATCGGAGAGCGGCCAGAAGGAAGAGGGCGGCAAAGAGACTAAAGATGCAGATGTGGATAGACGCATACATACTGCAGTGGGATCTGGATCAAGCACAAAAGGACCTGGAGAACGCGCGAACGAGAATGCTGACAGAGGAGATGGAAAGGTTGGAGGAGGAGGTGGAGATGCTGATGCGGGAGTTGGAGCTACTGGAACGAATGGAAGAAGATGGGTAGTTCTAACGGAGGAGATCGCTCGCGCGATTGAATCTAAATACGGTACGAAGATTGATGTTTACAGGGATGAGGTTCCAGCTCAGATCATCGAAGTGGAACGCAGTCTCCAGAAAGAGTTGGGAATTTCCCGTGAGGGAGTGGCCGAGCAGACGGAGAGATTGAGAGATCTGCGGCGAAAAGAGAAGAATGGGACGCATGCTAAAGCCGTTGAGAGAGGGGGACGCAAGCAGAGGAAGAAAGCCCATGGTGACGCGCAGAGAGAAGGTGTCGAGGAAGAAAAAACGTCTGAGGAGCCGGCACGCATTGGAATTACTATAGAGGGGGTCATGAGTCAAAAGAAATTGCTAAGCATGATTGGTGGTGTAGAGAGGAAGATGGCTCCGATAGGGGCGCGAGAGAGCGCGGTTATGTTAGTTTCAAACAGTATAAAAGATGTGGTGCGAGCAACGGCATATTTCACAGCGCCAACTGGAGATCCGCATTGGAAAGAAGTGGCTCGCGAAGCTTCGAAAAAGAAGAACATATTAGCTTATACGAGTACAGGGGGTGATGCGAAAACGGAGTTTCTACATTTGATCGATCACCTC
>AAC55325
ATGTCAGCTGCGATGCTTCTTGCACCCGGTGACGTGATCAAGCGTTCATCCGAGGAGTTAAAACAGAGGCAGATTCAGATTAATTTGGTTGATTGGACGGAGAGTGAGGGCGGAAAAGAGAATAAAACAGAACCTAAAGAGGAGAGCAAAGCAGAAGGA---TCAAAGGATGGTGAGGGGACGCAATCGGAGAGCGGCCAGAAGGAAGAGGGCGGCAAAGAGACTAAAGATGCAGATGTGGATAGACGCATACATACTGCAGTGGGATCTGGATCAGGCACAAAAGGATCTGGAGAACGCGCGAACGAGAATGCTAACAGAGGAGATGGAAAGGTTGGAGGAGGAGGTGGAGATGCTGATGCGGGAGTTGGAGCTACTGGAACGAATGGAGGAAGATGGGTAGTTCTGACGGAAGAGATTGCTCGCGCGATTGAATCTAAATACGGTACGAAGATTGATGTTTACAGGGATGAGGTTCCAGCTCAGATCATCGAGGTGGAACGCAGTCTCCAGAAAGAGTTGGGAATTTCCCGTGAGGGAGTGGCCGAGCAGACGGAGAGATTGAGAGATCTGCGGCGGAAAGAGAAGAATGGGACGTATGCTAAAGCCGTTGAGAGAGGAGGACGCAAGCAGAGGAAGAAAGCCCATGGTGACGCGCAGAGAGAAGGTGTCGAGGAAGAAAAGACGTCTGAGGAGCCGGCACGCATTGGAATTACTATAGAAGGGGTCATGAGTCAAAAGAAACTGCTAAGCATGATTGGTGGTGTGGAGAGGAAGATGGCTCCGATAGGAGCGCGGGAGAGCGCGGTTATGTTAGTTTCAAACAGTATAAAAGATGTGGTGCGAGCAACGGCATATTTCACAGCGCCAACTGGAGATCCGCATTGGAAAGAAGTGGCTCGCGAAGCTTCGAAAAAGAAGAACATATTAGCTTATACGAGTACAGGGGGTGATGTGAAAACGGAGTTTCTACATTTGATCGATCACCTC
>AAC55326
ATGTCAGCTGCGATACTTCTTGCACCCGGTGACGTGATCAAGCGTTCATCCGAGGAGTTAAAACAGAGGCAGATTCAGATTAACTTGGTTAATTGGGCGGAGAGTGAGGGCGGAAAAGAGGATAAAACAGAACCAAAAGAGGAGAGCAAAGCAGAAGGA---TCAAAGGATGGTGAGGGGACGCAATCGGAGAGCGGCCAGAAGGAAGAGGGCGGCAAAGAGACTAAAGATGCAGATGTGGATAGACGCATACATACTGCAGTGGGATCTGGATCAAGCACAAAAGGACTTGGAGAACGCGCGAACGAGAATGCTGACAGAGGAGATGGAAAGGTTGGAGGAGGAGGTGGAGATGCTGATGCGGGAGTTGGAGCTACTGGAACGAATGGAAGAAGATGGGTAGTTCTAACGGAAGAGATTGCTCGCGCGATTGAATCTAAATACGGTACGAAGATTGATGTTTACAGGGATGAGGTTCCAGCTCAGATTATCGAAGTGGAACGCAGTCTCCAGAAAGAGTTGGGAATTTCCCGTGAGGGAGTGGCCGAGCAGACGGAGAGATTGAGAGATCTGCGGCGAAAAGAGAAGAATGGGACGCATGCTAAAGCCGTTGAGAGAGGGGGACGCAAGCAGAGGAAGAAAACCCATGGTGACGCGCAGAGAGAAGGTGTCGAGGAAGAAAAAACATCTGAGGAGCCGGCACGCATTGGAATTACTATAGAGGGGGTCATGAGTCAAAAGAAACTGCTAAGCATGATTGGTGGTGTGGAGAGGAAGATGGCTCCGATAGGGGCGCGAGAGAGCGCGGTTATGTTAGTTTCAAACAGTATAAAAGATGTGATGCGAGCAACGGCATATTTCACAGCGCCAACTGGAGATCCGCATTGGAAAGAAGTGGCTCGCGAAGCTTCGAAAAAGAAGAACATATTAGCTTATACGAGTACAGGGGGTGATGCGAAAACGGAGTTTCTACATTTGATCGATCACCTC
>AFN71138
ATGTCAGCTGCGATACTTCTTGCACCCGGTGACGTGATCAAGCGTTCATCCGAGGAATTGAAACAGAGACAGATTCAAATTAATTTGATTGATTGGATGGAGAGTGAGAGCGGAGAAGGGGGTAGAGCGGAACCCAAAGAGGAGGAAAAAACAGAAGAA---TCAAAAGATGGTGAGGGGACGCAATCGGAGAGCAGCCAGAAGAAAGAGAGCGGCAAAGAGGCTAAAGATGCAGATGTGGATAGACGCATACATACTACAGTGGGACCTGGATCAGGCGCAAAAGGATCTGGAGAACGCGCGAACGAGAATGTTGTCGGAGGAGATGGAAAGGTTGGAGGAGGAAGTGGAGATGCTGATGCGGGAGTTGGAACTACTGGAGCGAATGGAGGAAGATGGGTAGTTCTAACGGAAGAGATTGCTCGCGCGATCGAATCTAAATACGGTACGAAGATTGATGTTTACAGAGATGAAGTTCCAGCTCAAATCATCGAGGTAGAACGCAGTCTCCAAAAAGAACTGGGGATTTCGCGTGAAGGAGTGGCTGAGCAAACGGAGAGATTGAGAGATTTGCGGCGACAAGAGAAGAGCGGGACGCATGCAAGGGCTGCGGAAAAAGCAAGGCGTAAGCAAGGAAAGAAAGCCCATGGTGATGCACAGAAAGAGAGTACCGAGAAGGATAGAACGTTTGAGGAGCCAGCGAGTGTAGGGATTACTATAGAGGGGGTCATGAGTCAAAAGAAGCTCTTGAGCATGATAGGCGGCGTAGAGAGAAAGATGGCTCCGATAGGTGCGCGGGAGAGCGCAGTTATGTTAGTTTCGAACAGCATCAAGGATGTGGCGCGAGCTACAGCATATTTTACAGCGCCGACCGGAGATCCGCATTGGAAAGAGGTGGCTCGCGAAGCTTCGAAAAAGAAAAATATATTGGCTTACACGAGCACGGGGGGAGACGTGAAAACGGAGTTTCTGCATTTGATCGATCACCTC
>AAC55320
ATGTCAGCTGCGATACTTCTTGCACCCGGTGACGTGATCAAGCGTTCATCCGAGGAGTTAAAACAGAGGCAGATTCAGATTAATTTGGTTGATTGGATGGAGAGTGAGGGCGGAAAAGAGGATAAAACAGAACCTAAAGAGGAGAGCAAAGCAGAAGGA---TCAAAGGATGGTGAGGGGACGCAATCGGAGAGCGGCCAGAAGGAAGAGGGCGGCAAAGAGACTAAAGATGCAGATGTGGATAGACGCATACATACTGCAGTGGGATCTGGATCAGGCACAAAAGGATCTGGAGAACGCGCGGACGAGAATGTTAACAGAGGAGATGGAAAGGTTGGAGGAGGAGGTGGAGATGTTGATGCGGGAGTTGGAGCTACTGGAGCGAATGGAGGAAGATGGGTAGTTCTAACGGAAGAGATTGCTCGCGCGATTGAATCTAAATACGGTACAAAGATCGATGTTTACAGGGATGAGGTTCCAGCTCAGATCATCGAGGTGGAACGCAGTCTCCAGAAAGAGTTGGGGATTTCCCGTGAGGGGGTGGCCGAGCAGACGGAGAGATTGAGAGATCTGCGGCGGAAGGAGAAGAATGGGACGCATGCTAAAGCCGTTGAGAGAGGAGGACGCAAGCAGAGGAAGAAAGCCCATGTTGACGCGCAGAGAGAAGGTGTCGAGGAAGAAAAGACGTCTGAGGAGCCGGCACGCATTGGAATTACTATAGAAGGGGTCATGAGTCAAAAGAAACTGCTAAGCATGATTGGTGGTGTGGAGAGAAAGATGGCTCCGATAGGAGCGCGGGAGAGCGCGGTTATGTTAGTTTCAAATAGTATAAAAGATGTGGTGCGAGCAACGGCATATTTCACAGCGCCAACTGGAGATCCGCATTGGAAAGAAGTGGCTCGCGAAGCCTCGAAAAAGAAGAACATATTAGCTTATACGAGTACGGGGGGTGATGTGAAAACGGAGTTTCTACATCTGATCGATCACCTC
>AAC55321
ATGTCAGCTGCGATACTTCTTGCACCCGGTGACGTGATCAAGCGTTCATCCGAGGAGTTAAAACAGAGGCAGATTCAGATTAATTTGGTTGATTGGATGGAGAGTAAGGGCGGAAAAGAGGATAAAGCAGAACCTAAAGAGGAGAGCAAAGCAGAAGGA---TCAAAGGATGGTGAGGGGACGCAATCGGAGAGCGGCCAGAAGGAAGAGGGCGGCAAAGAGACTAAAGATGCAGATGTGGATAGACGCATACATACTGCAGTGGGATCTGGATCAGGCACAAAAGGATCTGGAGAACGCGCGGACGAGAATGTTAACAGAGGAGATGGAAAGGTTGGAGGAGGAGGTGGAGATGTTGATGCGGGAGTTGGAGCTACTGGAGCGAATGGAGGAAGATGGGTAGTTCTAACGGAAGAGATTGCTCGCGCGATTGAATCTAAATACGGTACGAAGATCGATGTTTACAGGGATGAGGTTCCAGCTCAGATCATCGAGGTGGAACGCAGTCTTCAGAAAGAGTTGGGAATTTCCCGTGAGGGAGTGGCCGAGCAGACGGAGAGATTGAGAGATCTCCGGCGGAAGGAGAAGAATGGGACGCATGCTAAAGCCGTTGAGAGAGGAGGACGCAAGCAGAGGAAGAAAGCCCATGGCGACGCGCACAGAGAAGGTGTCGAGGAAGAAAAGACGTCTGAGGAGCCGGCACGCATTGGAATTACTATAGAAGGGGTCATGAGTCAAAAGAAACTACTAAGCATGATTGGTGGTGTGGAGAGAAAGATGGCTCCGATAGGAGCGCGGGAGAGCGCGGTTATGTTAGTTTCAAACAGTATAAAAGATGTGGTGCGTGCAACGGCATATTTCACAGCGCCAACTGGAGATCCGCATTGGAAAGAGGTGGCTCGCGAAGCCTCGAAAAAGAAGAACATATTAGCTTATACGAGTACGGGGGGTGATGTGAAAACGGAGTTTCTACATCTGATCGATCACCTC
>AAC55322
ATGTCAGCTGCGATACTTCTTGCACCCGGTGACGTGATCAAGCGTTCATCCGAGGAGTTAAAACAGAGGCAGATTCAGATTAATTTGGTTGATTGGATGGAGAGTAAGGGCGGAAAAGAGGATAAAACAGAACCTAAAGAGGAGAGCAAAGCAGAAGGA---TCAAAGGATGGTGAGGGGACGCAATCGGAGAGCGGCCAGAAGGAAGAGGGCGGCAAAGAGACTAAAGATGCAGATGTGGATAGACGCATACATACTGCAGTGGGATCTGGATCAGGCACAAAAGGATCTGGAGAACGCGCGGACGAGAATGTTAACAGAGGAGATGGAAAGGTTGGAGGAGGAGGTGGAGATGTTGATGCGGGAGTTGGAGCTACTGGAGCGAATGGAGGAAGATGGGTAGTTCTAACGGAAGAGATTGCTCGCGCGATTGAATCTAAATACGGTACGAAGATCGATGTTTACAGGGATGAGGTTCCAGCTCAGATCATCGAGGTGGAACGCAGTCTTCAGAAAGAGTTGGGAATTTCCCGTGAGGGGGTGGCCGAGCAGACGGAGAGATTGAGAGATCTGCGGCGGAAGGAGAAGAATGGGACGCATGCTAAAGCCGTTGAGAGAGGAGGACGCAAGCAGAGGAAGAAAGCCCATGGCGACGCGCAGAGAGAAGGTGTCGAGGAAGAAAAGACGTCTGAGGAGCCGGCACGCATTGGAATTACTATAGAAGGGGTCATGAGTCAAAAGAAACTACTAAGCATGATTGGTGGTGTGGAGAGAAAGATGGCTCCGATAGGAGCGCGGGAGAGCGCGGTTATGTTAGTTTCAAACAGTATAAAAGATGTGGTGCGAGCAACGGCATATTTCACAGCGCCAACTGGAGATCCGCATTGGAAAGAGGTGGCTCGCGAAGCCTCGAAAAAGAAGAACATATTAGCTTATACGAGTACGGGGGGTGATGTGAAAACGGAGTTTCTACATCTGATCGATCACCTC
>AAC55323
ATGTCAGCTGCGATACTTCTTGCACCCGGTGACGTGATCAAGCGTTCATCCGAGGAGTTAAAACAGAGGCAGATTCAGATTAATTTGGTTGATTGGATGGAGAGTGAGGGCGGAAAAGAGGATAAAACAGAACCTAAAGAGGAGAGCAAAGCAGAAGGA---TCAAAGGATGGTGAGGGGACGCAATCGGAGAGCGGCCAGAAGGAAGAGGGCGGCAAAGAGACTAAAGATGCAGATGTGGATAGACGCATACATACTGCAGTGGGATCTGGATCAGGCACAAAAGGATCTGGAGAACGCGCGGACGAGAATGTTAACAGAGGAGATGGAAAGGTTGGAGGAGGAGGTGGAGATGTTGATGCGGGAGTTGGAGCTACTGGAGCGAATGGAGGAAGATGGGTAGTTCTAACGGAAGAGATTGCTCGCGCGATTGAATCTAAATACGGTACAAAGATCGATGTTTACAGGGATGAGGTTCCAGCTCAGATCATCGAGGTGGAACGCAGTCTCCAGAAAGAGTTGGGAATTTCCCGTGAGGGGGTGGCCGAGCAGACGGAGAGATTGAGAGATCTGCGGCGGAAGGAGAAGAATGGGACGCATGCTAAAGCCGTTGAGAGAGGAGGACGCAAGCAGAGGAAGAAAGCCCATGTTGACGCGCAGAGAGAAGGTGTCGAGGAAGAAAAGACGTCTGAGGAGCCGGCACGCATTGGAATTACTATAGAAGGGGTCATGAGTCAAAAGAAACTGCTAAGCATGATTGGTGGTGTGGAGAGAAAGATGGCTCCGATAGGAGCGCGGGAGAGCGCGGTTATGTTAGTTTCAAACAGTATAAAAGATGTGGTGCGAGCAACGGCATATTTCACAGCGCCAACTGGAGATCCGCATTGGAAAGAAGTGGCTCGCGAAGCCTCGAAAAAGAAGAACATATTAGCTTATACGAGTACGGGGGGTGATGTGAAAACGGAGTTTCTACATCTGATCGATCACCTC
>AAC55328
ATGTCAGCTGCGATGCTTCTTGCACCCGGTGACGTGATCAAGCGTTCATCCGAGGAGTTAAAACAGAGGCAGATTCAGATTAATTTGGTTGATTGGACGGAGAGTGAGGGCGGAAAAGAGGATAAAACAGAACCTAAAGAGGAGAGCAAAGCAGAAGGA---TCAAAGGATGGTGAGGGGACGCAATCGGAGAGCGGCCAGAAGGAAGAGGGCGGCAAAGAGACTAAAGATGCAGATGTGGATAGACGCATACATACTGCAGTGGGATCTGGATCAGGCACAAAAGGATCTGGAGAACGCGCGAACGAGAATGCTAACAGAGGAGATGGAAAGGTTGGAGGAGGAGGTGGAGATGCTGATGCGGGAGTTGGAGCTACTGGAACGAATGGAGGAAGATGGGTAGTTCTAACGGAAGAGATTGCTCGCGCGATTGAATCTAAATACGGTACGAAGATTGATGTTTACAGGGATGAGGTTCCAGCTCAGATCATCGAGGTGGAACGCAGTCTCCAGAAAGAGTTGGGAATTTCCCGTGAGGGAGTGGCCGAGCAGACGGAGAGATTGAGAGATCTGCGGCGGAAAGAGAAGAATGGGACGCATGCTAAAGCCGTTGAGAGAGGAGGACGCAAGCAGAGGAAGAAAGCCCATGGTGACGCGCAGAGAGAAGGTGTCGAGGAAGAAAAGACGTCTGAGGAGCCGGCACGCATTGGAATTACTATAGAAGGGGTCATGAGTCAAAAGAAACTGCTAAGCATGATTGGTGGTGTGGAGAGGAAGATGGCTCCGATAGGAGCGCGGGAGAGCGCGGTTATGTTAGTTTCAAACAGTATAAAAGATGTGGTGCGAGCAACGGCATATTTCACAGCGCCAACCGGAGATCCGCATTGGAAAGAAGTGGCTCGCGAAGCTTCGAAAAAGAAGAACATATTAGCTTATACGAGTACAGGGGGTGATGTGAAAACGGAGTTTCTACATTTGATCGATCACCTC
>AAC55329
ATGTCAGCTGCGATACTTCTTGCACCCGGTGACGTGATCAAGCGTTCATCCGAGGAGTTAAAACAGAGGCAGATTCAGATTAATTTGGTTGATTGGATGGAGAGTGAGGGCGGAAAAGAGGATAAAACAGAACCTAAAGAGGAGAGCAAAGCAGAAGGA---TCAAAGGATGGTGAGGGGACGCAATCGGAGAGCGGCCAGAAGGAAGAGGGCGGCAAAGAGACTAAAGATGCAGATGTGGATAGACGCATACATACTGCAGTGGGATCTGGATCAGGCACAAAAGGATCTGGAGAACGCGCGAACGAGAATGCTAACAGAGGAGATGGAAAGGTTGGAGGAGGAGGTGGAGATGCTGATGCGGGAGTTGGAGCTACTGGAACGAATGGAGGAAGATGGGTAGTTCTAACGGAAGAGATTGCTCGCGCGATTGAATCTAAATACGGTACGAAGATTGATGTTTACAGGGATGAGGTTCCAGCTCAGATCATCGAGGTGGAACGCAGTCTCCAGAAAGAGTTGGGAATTTCCCGTGAGGGAGTGGCCGAGCAGACGGAGAGATTGAGAGATCTGCGGCGGAAAGAGAAGAATGGGACGCATGCTAAAGCCGTTGAGAGAGGAGGACGCAAGCAGAGGAAGAAAGCCCATGGTGACGCGCAGAGAGAAGGTGTCGAGGAAGAAAAGACGTCTGAGGAGCCGGCACGCATTGGAATTACTATAGAAGGGGTCATGAGTCAAAAGAAACTGCTAAGCATGATTGGTGGTGTGGAGAGGAAGATGGCTCCGATAGGAGCGCGGGAGAGCGCGGTTATGTTAGTTTCAAACAGTATAAAAGATGTGGTGCGAGCAACGGCATATTTCACAGCGCCAACTGGAGATCCGCATTGGAAAGAAGTGGCTCGCGAAGCTTCGAAAAAGAAGAACATATTAGCTTATACGAGTACAGGGGGTGATGTGAAAACGGAGTTTCTACATTTGATCGATCACCTC
>AAK95351
ATGTCAGCTGCGATACTTCTTGCACCCGGTGACGTGATCAAGCGTTCATCCGAGGAGTTAAAACAAAGGCAGATTCAAATTAACTTGGTTGATTGGATGGAGAGCGAGAGCGAAAAAGAGGATAAAACAGGATCCAAAGAGGAGGACAAGGTTGAGGAG---TCAAAAGATGGTGAGGGGACGCAATCGGAGAGCGGCCAGAAGAAAGAGAGCGGCAAAGAGGCTAAAGATGCAGATGTGGATAGACGCATACATACTACAGTGGGATCTGGATCAGGCGCAAAAGGATCTGGAGAACGCGCGAACGAGGATGTTGACAGAGGAGATGGAAAGGTTGGAGGAGGAGGTGGAGATGCTGATGCGGGAGTTGGAGCTGCTGGAGCGAATGGAGGAAGATGGGTAGTTCTAACGGAAGAGATTGCTCGCGCGATCGAATCTAAATACGGTACGAAGATTGATGTTTACAGAGATGAGGTTCCAGCTCAGATCATCGAGGTGGAACGCAGTCTCCAGAAAGAGCTGGGGATTTCGCGTGAGGGAGTGGCCGAGCAAACGGAAAGATTGAGAGATCTGCGGCGAAAAGAAAAGAGTGGGGCGCACGCTAGGGCCGCTGAGAAAGGAAGGCGCAAACAAGGGAAGAAAGCCCATGGTGACGCGCAGAAAGAGAGTACCGAGGAAGACAAGACGTCTGAGGAACCAGCGAGTGTTGGAATCACTATAGAGGGGGTCATGAGTCAAAAGAAGCTCTTAAGCATGATAGGCGGTGTAGAGAGAAAGATGGCTCCGATAGGGGCACGGGAGAGCGCAGTTATGTTAGTTTCTAACAGTATTAAAGATGTGGTGCGAGCTACGGCGTATTTTACAGCGCCAACCGGAGATTCACATTGGAAGGAAGTGGCTCGCGAAGCTTCAAAAAAGAAGAACATATTAGCTTACACGAGTACGGGAGGAGACGTGAAAACGGAGTTTTTGCATTTGATCGATCACCTC
>AEO19835
ATGTCAGCTGCGATACTTCTTGCACCCGGTGACGTGATCATGCGTTCATCCGAGGAGTTAAAACAGAGGCAGATTCAAATTAATTTAGTCGATTGGACAGAGAGTGAGAACGGAAAAGAGGGTAAAGCGGAACCCAAAGAGGAAGACAAAGCAGAAGAA---TTAAAGGATGGTGAGGGGGCGCAGTCGGAGAGCAGCCAGAAGAAAGAGAGCGGCAAAGAGGCTAAAGATGCAGATGTGGATAGACGCATACATACTGCAGTGGGATCTGGATCAGGCGCAAAGGGACCTGGAGAACGCGCGAACGAGAATGTTGACAGAGGAGATGGAAAGGTTGGAGGAGGAGGTGGAGATGCTGATGCGGGAGTTGGAACTACTGGAGCGAATGGAGGAAGATGGGTAGTTCTAACAGAAGAGATCGCTCGCGCGATCGAATCTAAATACGGTACGAAAGTTGATGTTTACAGAGATGAGGTTCCAGCACAGATCATCGAAGTAGAACGCAGTCTCCAGAAAGAGCTGGGGATTTCGCGTGAGGGAGTGGCTGAGCAGACGGAGAGATTGAGAGATCTGCGGCGAAAAGAGAAGAGTGGGGCGCATGCAAAGGCTGCTGAGAGAGGAAGGCGTAAACAAGGGAAGAAGCCTCATAGCGATGCGCAGAAAGAGGGTACCGAGGAGGAGAAGACGTCTGAAGAACCAGCGAGTATCGGGATCACTATAGAGGGGGTCATGAGTCAAAAGAAACTCTTGAGCATGATTGGCGGTGTGGAGAGAAAGATGGCTCCAATTGGCGCACGGGAGAGCGCAGTTATGTTAGTTTCAAACAGTATTAAAGATGTGGTGCGAGCTACAGCGTATTTCACAGCGCCAACAGGAGATCCACATTGGAAGGAAGTGGCTCGCGAAGCTTCAAAAAAGAAGAACATATTAGCCTACACGAGCACGGGAGGGAATGTAAAAACGGAGTTCCTGCATTTGATCGATCACCTC
>AEO19739
ATGTCAGCTGCGATACTTCTAGCACCCGGTGACGTGATCAAGCGTTCATCCGAGGAGTTAAAACAGAGGCAGATTCAAATTAATTTGGTTGATTGGATGGAAAGCGAGAGTGAAAAAGAGGATAAAACAGAACCTAAAGAGGAAGACAAAGCCGAGGAG---TCAAAAGATGGTGAGGGGACGCAATCGGAGAGCAGCCAGAAGAAAGAGAGCAGCAAAGAGACTAAAGATGCAGATGTGGATAGACGCATACATACTACAGTGGGATCTGGATCAGGCGCAAAAGGATCTGGAGAACGCACGAACGAGAATGTTGACAGAGGAGATGGAAAGGTTGGAGGAGGAGGTGGAGATGCTAATGCGGGAGTTGGAACTACTGGAGCGAATGGAGGAGGATGGGTAGTTCTAACGGAAGAGATTGCTCGCGCGATCGAATCTAAATACGGTACGAAGATTGATGTTTACAGGGATGAGGTTCCAGCTCAGATCATCGAGGTGGAACGCAGTCTCCAGAAAGAGCTGGGGATTTCGCGTGAAGGAGTGGCCGAGCAAACAGAAAGATTGAGAGATCTGCGGCGAAGAGAGAAGAGTGGGACGCATGCTAAGGCCGCTGAGAAAGGAAGGCGCAGACAAGGGAAGAAAGCTCATGGTGATGCGCAGAAAGAAGGTACCGAGGAAGACAAGACGTCTGAGGAGCCAGCAAGCGTCGGGATCACTATAGAAGGGGTCATGAGTCAAAAGAAGCTCTTAAGCATGATAGGCGGTGTAGAGAGAAAGATGGCTCCAATTGGTGCGCGGGAGAGCGCAGTTATGTTAGTTTCGAACAGTATCAAAGATGTGGTGCGAGCTACAGCGTATTTTACAGCACCAACCGGAGATCCGCACTGGAAGGAGGTGGCTCGCGAAGCTTCAAAAAAGAAGAATATATTAGCTTACACGAGCACGGGAGGAGACGTGAAGACGGAGTTTCTACATTTGATCGATCACCTC
>AFM31256
ATGTCAGCTGCGATACTTCTTGCACCCGGTGACGTGATCAAGCGTTCATCCGAGGAGTTAAAACAGAGACAGATTCAAATTAATATGATTGATTGGGCGGAGAGTGAAAGTGGAAAAGGGAGTAAAGTAGAACCCAAAGAAGAGAACGAAGCTGAAGAA---TCAAAAGATGGTGAGGGGACGCAATCGGAGAGCGGCCAGAAGAAAGAGAGCAGCAAAGAGGCTGAAGATGCAGATGTGGATAGACGCGTACATACTACAGTGGGATCTGGATCAGGCGCAAAAGGATTTAGAGAACGCGCGAACGAGAATGTTGACAGAGGAGATGGAAAGGTTGGAGGAGGAGGTGGAGATGTTGATGCGGGAGTTGGAACTACTGGAACGAATGGAGGAAGATGGGTAGTTCTAACGGAAGAGATTGCTCGTGCGATCGAGTCTAAATACGGTACGAAGATTGATGTTTACAGAGATGAGGTTCCAGCTCAGATCATCGAGGTGGAACGCAGTCTCCAGAAGGAGCTGGGGATCTCGCGTGAAGGAGTGGCTGAGCAAACGGAAAGATTAAGAGACCTGCGGCGAAAAGAGAAGAGTGAGACGCATGCAAGGGTTGCTGAGAAAGGAAGACGCAAACAAGGGAAGAGAGTTCATGGTGACGCGCAGAAGGAGAGTACCGAGGATGAGAAAACACCCGAGGAGCCAACGAGTGTGGGAATTACTATAGAAGGGGTCATGAGTCAAAAGAAGCTCTTGAGCATGATAGGTGGCGTGGAGAGAAAGATGGCTCCAATAGGTGCGCGAGAGAGTGCAGTTATGTTAGTTTCGAATAGCATTAAAGATGTGGCGCGAGCTACAGCATATTTTACGGCGCCAACTGGAGATCCGCATTGGAAGGAAGTGGCTCGCGAAGCTTCAAAGAAGAAGAATATATTAGCTTACACGAGCACGGGGGGAGATGTAAAGACGGAGTTTCTGCATTTGATCGATCACCTC
>AEU03964
ATGTCAGCTGCGATGCTTCTTGCACCCGGTGACGTGATCAAGCGTTCATCCGAGGAGTTAAAACAGAGACAGATCCAAATTAATTTAATTGATTGGACAGAGGGCGAGAGCGAAAAAGAGAGTAAAGCGGAAGCCAAAGAGGGAGACAAAGCAGAGGAA---TTAAAAGATGGTGAGGGGACGCAATCGGAGAGCAGCCAGAAGAAAGAGAGCAGCAAAGAGACTAAAGATGCAGATGTGGATAGACGCATACATACTGCAGTGGGATCTGGATCAAGCGCAAAAGGACCTGGAGAACGCGCGAACGAGAATGTTGACAGAGGAGATGGAAAGGTTGGAGGAGGAGGTGGAGATGCTGATGCGGGAGTTGGAACTACTGGAGCGAATGGAGGAAGATGGGTAGTTCTAACAGAAGAGATTGCTCGCGCGATCGAATCTAAATACGGTACGAAGATTGATGTTTACAGAGATGAGGTCCCAGCACAAATCATCGAAGTAGAACGCAGTCTCCAGAAAGAGCTAGGGATTTCGCGTGAGGGAGTGGCCGAGCAGACAGAGAGATTGAGAGATCTGCGACGAAAAGAGAAGAGTGGGGCACATGCAAAGGCTGCTGAGAGAGGGAGGCGTAAACAAGGGAAGAAGCCTCATGGTGATGCGCAGAGAGAGGGTACCGAGGAAGAGAAGACGTCCGAAGAACCAGCGAGTGTCGGGATCACTATAGAGGGGGTCATGAGTCAGAAGAAACTCTTGAGCATGATTGGCGGTGTAGAGAGAAAGATGGCTCCAATAGGCGCGCGGGAGAGCGCAGTTATGTTAGTTTCAAACAGTATTAAAGATGTGGTGCGAGCTACAGCGTATTTCACAGCGCCAACCGGAGATCCACATTGGAAGGAGGTGGCTCGCGAAGCTTCAAAAAAGAAGAACATATTAGCATACACGAGTACGGGAGGAGATGTGAAAACGGAGTTCCTGCATTTGATCGATCACCTC
>AFK91728
ATGTCAGCTGCGATACTACTTGCACCCGGTGACGTGATTAAACGTTCATCCGAGGAGTTAAAACAGAGACAAATTCAGATTAACTTAGTTGATTGGACTGAAAGCGAAAGTGAGAAGGGAGAAGAACCAAAAGCAGAAGGGGAGAATAAAGAACAAGACAATTTGAAAGATGGTGAGGGGACACAACAGAAGGATGGCGAGGAGAAAAAGGGCAGCAAAGAAGCTCAAAATGCAAATGTGGATAGACGCTTACATACTACAGTGGGATCTGGATCAAGCGCAAAAGGATCTGGAGAACGCACGGACAAGGATGCTGACGGAGGAGATGCAAAGACTAGAAGAGGAGGTGGAGATGCTGATGAGGGAGCTGGAGTTGTTGGAGCGAGCAGAGGAGGATGGGTAGTGTTAACTGATGAGATCGCTCGCGCGATTGAATCTAAATACGGTACGAAGGTTGATGTTTACAGAGATGAGGCGTCAGCGCAGATAATCGAGATCGAACGGAGCTTACAAAAGGAGCTGGGGATCACCCGAGAAGGAGTGGCGGAGCAAACGGAAAAGCTGAGAGATTTGCGGCGTAAAGAGAAAGGTGAACCACGGGCTAAGGTAGTGATGAAAGGAGATCGGAAACATGGAAAGAATAGCCGAGATGGCTCTTCAAAAAAGGAAGGTGTTGGAGAGGAAGTACAGGAGGAAACCACTAAAATTGGCATAACAATTGAAGGAGTCATGAGTCAAAAGAAACTTTTAAGCATGATTGGTGGTGTTGAGAGGAGGGCAGCGCCAATAGGAGCGCGAGAGAGTGCCGTTATGTTAGTGTCGAATAATATTAAGGATGTGGCGCGTGCAACAGCATACTTCACTTCGCCCACGGGAGACCCAAATTGGAAGGAGGTGGCGCGCGAAGCTTCAAAGAAAAAGAACATTTTGGCATATTCGAGCACGGGTGGAGACACTAAGACGGAGTTCCTTCATTTAATTGATCACCTC
>AFK91800
ATGTCAGCTGCGATGCTACTTGCACCCGGTGACGTGATTAAACGTTCATCCGAGGAGTTAAAACAGAGGCAAATTCAGATTAACTTAGTTGACTGGACTGAAAGCGAGAGTGAGAAGGGAGAAGAACCAAAAGTAGAAGGAGAGAATAAAGAACAAGACAATTTGAAAGATGGTGAGGGGACACAACAGAAGGATGGCAAGAAGAAAAAGGGCAGCGAAGAAGCTCAAAATGCAAATGTGGATAGACGCTTACATACTACAGTGGGATCTGGATCAAGCGCAAAAGGATCTGGAAAACGCACGGACAAGGATGCTGACGGAGGAGATGCAAAGACTAGAAGAGGAGGTGGAGATGCTGATGAGGGAGCTGGAGTTGTTGGAGCGAGCAGAGGAGGATGGGTAGTGTTAACTGATGAGATCGCTCGCGCGATTGAATCTAAATACGGTACGAAGGTTGATGTTTACAGAGATGAGGCGTCAGCGCAGATAATCGAGATCGAGCGGAGCTTACAAAAGGAGCTGGGGATCACCCGAGAAGGAGTGGCGGAGCAAACGGAAAAGCTGAGAGATTTGCGGCGTAAAGAAAAAGGTGAACCACGGGCTAAGGTAGTGATGAAAGGAGATCGGAAACATGGAAAGAATAGCCGAGATGGCTCTTCAAAAAAGGAAGGTGTTGGAGAGGAAGTACAGGAGGAAACCACTAAGATTGGCATAACAATCGAAGGAGTCATGAGTCAAAAGAAACTTTTAAGTATGATTGGTGGTGTTGAGAGGAGGGCGGCGCCGATAGGGGCGCGAGAGAGTGCCGTTATGTTAGTGTCGAATAATATTAAGGATGTGGCGCGTGCAACAGCATACTTCACTTCGCCCACGGGAGACCCAAATTGGAAGGAGGTGGCGCGCGAGGCTTCAAAGAAAAAGAACATTTTGGCATATTCGAGCACGGGTGGAGACACTAAGACGGAGTTCCTTCATTTAATTGATCACCTC
>CAA01600
ATGTCAGCTGCGATACTTCTTGCACCCGGTGACGTGATCAAGCGTTCATCCGAGGAGTTAAAACAGAGGCAGATTCAGATTAATTTGGTTGATTGGATGGAGAGTGAGGGCGGAAAAGAGGATAAAACAGAACCTAAAGAGGAGAGCAAAGCAGAAGGA---TCAAAGGATGGTGAGGGACGCAATCGGAGAGCGGCCAGAAGGAAGAGGGCGGGCAAAGAGACTAAAGATGCAGAATGTGATAGACGCATACATACTGCAGTGGGATCTGGATCAGGCACAAAAGGATCTGGAGAACGCGCGAACGAGAATGCTAACAGAGGAGATGGAAAGGTTGGAGGAGGAGGTGGAGATGCTGATGCGGGAGTTGGAGCTACTGGAACGAATGGAGGAAGATGGGTAGTTCTAACGGAAGAGATTGCTCGCGCGATTGAATCTAAATACGGTACGAAGATTGATGTTTACAGGGATGACGTTCCAGCTCAGATCATCGAGGTGGAACGCAGTCTCCAGAAAGAGTTGGGAATTTCCCGTGAGGGAGTGGCCGAGCAGACCGAGAGATTGAGAGATCTGCGGCGGAAAGAGAAGAATGGGACGCATGCTAAAGCCGTTGAGAGAGGAGGACGCAAGCAGAGGAAGAAAGCCCATGGTGACGCGCAGAGAGAAGGTGTCGAGGAAGAAAAGACGTCTGAGGAGCCGGCACGCATTGGAATTACTATAGAAGGGGTCATGAGTCAAAAGAAACTGCTAAGCATGATTGGTGGTGTGGAGAGGAAGATGGCTCCGATAGGAGCGCGGGAGAGCGCGGTTATGTTAGTTTCAAACAGTATAAAAGATGTGGTGCGAGCAACGGCATATTTCACAGCGCCAACTGGAGATCCGCATTGGAAAGAAGTGGCTGCGAAGCTTCGAAAAAGAAGAAATATT---AGTTATACGAGTACAGGGGGTGATGTGAAAACGGAGTTTCTACATTTGATCGATCACCTC
>AEO19823
ATGTCAGCTGCGATACTTCTTGCACCCGGTGACGTGATCAAGCGTTCATCCGAGGAGTTAAAACAGAGGCAGATTCAAATTAATTTAGCTGATTGGACAGAGAGTGAGGACGGAAAAGAGGGTAAGGCGGAACCCAAAGAGGAAGACAAAGTGGAAGAA---TTAAAGGATGGTGAGGGGACGCAGTCGGAGAGCAGCCAGAAGAAAGAGAGCAGCAAAGAGGCTAAAGATGCAGATGTGGATAGACGCATACATACTGCAGTGGGATCTGGATCAGGCGCAAAAAGACCTGGAGAACGCGCGAACGAGAATGTTGACAGAGGAGATGGAAAGGTTGGAGGAGGAGGTGGAGATGCTGATGCGGGAGTTGGAACTACTGGAGCGAATGGAGGAAGATGGGTAGTTCTAACAGAAGAGATTGCTCGCGCGATCGAATCTAAATACGGTACGAAAGTTGATGTTTACAGAGATGAGGTCCCAGCACAGATCATCGAGGTAGAACGCAGTCTCCAGAAAGAGCTGGGGATTTCGCGTGAGGGAGTGGCTGAACAGACGGAGAGATTGAGAGATCTGCGGCGAAAGGAGAAGAGCGGGGCGCATGCTAAGGCTGCTGAGAAGGGAAGGCGTAAACAGGGGAAGAAGCCTCATGGCGATGCGCAGAAAGAGGGTACCGAAGAGGAGAAGACGTCTGAAGAACCAGCGAGTATCGGGATCACTATAGAGGGGGTCATGAGTCAAAAGAAACTCTTGAGCATGATTGGCGGTGTGGAGAGAAAGATGGCTCCGATTGGCGCGCGGGAGAGTGCAGTTATGTTAGTTTCGAACAGTATTAAAGATGTGGTGCGAGCTACAGCGTATTTCACAGCGCCAACCGGAGATCCACATTGGAAGGAGGTGGCTCGCGAAGCTTCGAAAAAGAAGAACATATTAGCTTACACGAGCACGGGAGGGGATGTAAAGACGGAGTTCCTGCATTTGATCGATCACCTC
>AEO19787
ATGTCAGCTGCGATGCTACTTGCACCCGGTGACGTGATTAAACGTTCATCCGAGGAGTTAAAACAGAGACAAATTCAGATTAATTTAGTTGATTGGACTGAAAGCGAAAGTGAGAAGAAAGAAGAACCAAAAGTAGAAGGAGAGAATAAAGAACAAGACAATTCGAACGATGGTGAGGGGACACAACAGAAGAATGGCAAGAAGAAAGAGGGCGGCGAAGAAGCTCAAGATGCAAATGTGGATAGACGCTTACATACTACAGTGGGATCTGGATCAAGCGCAAAAGGATCTGGAGAACGCGCGGACAAGGATGTTGACAGAGGAGATGGAAAGACTAGAAGAAGAGGTGGAAATGCTGATGAGGGAGCTGGAGTTGCTGGAGCGAGCAGAGGAGGATGGGTAGTGTTAACAGATGAGATCGCTCGCGCGATTGAATCTAAATACGGTACGAAGGTTGATGTTTACAGGGATGAAACGTCAGCACAAATAATTGAGATTGAGCGGAGCTTACAAAAGGAGCTGGGGATCACCCGAGAAGGAGTGGCGGAACAAACGGAAAAGCTGAGAGATCTGCGACGTAAAGAGAAAGGTGAAGCGCGGACTAAGGCAGTGATGAAAGGGGATCGGAAACATGGAAGAAATAGCCGAGATAGTTCTTCAAAAAAGGAGGGTGTTGAAGAGGAGGTGCAGGAGGAGACTACCAAAGCTGGCATAACGATCGAAGGAGTCATGAGTCAAAAGAAACTTTTAAGTATGATTGGTGGTGTTGAGAGGAAGGCGGCACCGATAGGGGCGCGGGAGAGTGCCGTTATGTTAGTGTCAAATAATATTAAGGATGTGGCGCGTGCAACGGCATACTTCACCTCGCCTACGGGAGACCCTAATTGGAAGGAGGTGGCGCGCGAGGCCTCAAAGAAGAAGAACATCTTGGCGTATTCGAGTACGGGCGGGGATACTAAGACGGAGTTCCTTCATTTAATTGATCACCTC
>AAM94619
ATGTCAGCTGCGATGCTTCTTGCACCCGGTGACGTGATCAAGCGTTCATCCGAGGAGTTAAAACAGAGACAGATTCAAATTAATTTAATTGATTGGATAGAGAGCGAGAGCGAAAAAGAGAGTAAAGCGGAACCCAAAGAGGGAGACAAAGCAGAGGAA---TCAAAGGATGGTCAGGGGACGCAATCGGAGAGCAGCCAGAAGAAAGAGAGCAGCAAAGAGGCTAAAGATGCAGATGTGGATAGACGCATACATACTGCAGTGGGATCTGGATCAAGCGCAAAAGGACCTGGAGAACGCGCGAACGAGAATGTTGACAGAGGAGATGGAAAGGTTGGAGGAGGAGGTGGAGATGCTGATGCGGGAGTTGGAACTATTGGAGCGAATGGAGGAAGATGGGTGGTTCTAACAGAAGAGATTGCTCGCGCGATCGAATCTAAATACGGTACGAAGATTGATGTTTACAGAGATGAGGTTCCAGCACAAATCATCGAAGTAGAACGCAGTCTCCAGAAAGAGCTGGGAATTTCGCGTGAGGGAGTGGCCGAGCAGACAGAGAGATTGAGAGATCTGCGACGAAAAGAGAAGAGTGGGGCGCATGCAAAGGCTGCTGAGAGAGGGAGACGTAAACAAGGGAAGAAGCCTCATGGTGATGTGCAGAAAGAGGGTACTGAGGAAGAGAAGACGTCTGAAGAACCAGCGAGTGTCGGGATCACCATAGAGGGGGTCATGAGTCAGAAGAAACTCTTGAGCATGATTGGCGGTGTAGAGAGAAAGATGGCTCCAATAGGCGCGCGGGAGAGTGCAGTTATGTTAGTTTCAAACAGTATTAAAGATGTGGTGCGAGCTACAGCGTATTTCACAGCGCCAACCGGAGATCCACATTGGAAGGAGGTGGCTCGCGAAGCTTCAAAAAAGAAGAACATATTAGCTTACACGAGTACGGGAGGAGATGTGAAAACGGAGTTCCTGCATTTGATCGATCACCTC
>ADI49569
ATGTCAGCTGCGATACTTCTTGCACCCGGTGACGTGATCATGCGTTCATCCGAGGAGTTAAAACAGAGACAGATTCAAATTAATTTGGTTGATTGGACGGAGAGTGAGAGTGGAAAAGAGGGTAAAACAGAACTCAAAGGGGGGGACGAAGCCGAAGAA---TCAAAAGATGGTGAGGGGACGCAATCGGAGAGCAGCCAGAAGAAAGAGAGCGGCAAAGAGGCTAAAGATGCAGATGTGGATAGACGCGTACATACTACAGTGGGATCTGGATCAAGCGCAAAAGGACTTGGAGAACGCGCGAACGAGAATGTTGACAGAGGAGATGGAAAGGTTGGAGGAGGAGGTGGAGATGCTGATGCGGGAGTTGGAACTACTGGAACGAATGGAGGAAGATGGGTAGTTTTAACGGAAGAGATTGCTCGCGCGATCGAGTCTAAATACGGTACGAAGATTGATGTTTACAGGGATGAGGTTCCAGCTCAGATCATCGAGGTGGAACGCAGTCTTCAGAAGGAGCTGGGGATCACGCGTGAAGGAGTGGCTGAGCAAACGGAAAAACTGAGAGATCTGCGGCGAAAAGAGAAGAGTGGAACGCATGCAAGGACTGCTGAGAAAGGAAGACACAAACAAGGGAAGAGAGCCCATGGTAACGCGCAGAAAGAGAGTACCGAG---GAAAAATCACCCGAGGAACCAGCGAGTGTAGGAATTACTATAGAAGGGGTCATGAGTCAAAAGAAACTCTTGAGCATGATTGGTGGTGTAGAGAGAAAGATGGCTCCGATAGGCGCGCGGGAGAGTGCAGTCATGTTAGTTTCGAACAGCATTAAAGATGTGGCGCGAGCTACGGCATATTTTACCGCACCGACCGGAGATCCGCATTGGAAGGAAGTGGCTCGCGAAGCTTCAAAAAAGAAGAATATATTAGCTTACACGAGCACGGGGGGAGATGTGAAAACGGAGTTTCTGCATTTGATCGATCACCTC
>AFK91716
ATGTCAGCTGCGATACTACTTGCACCCGGTGACGTGATTAAACGTTCATCCGAGGAGTTAAAACAGAGGCAAATTCAGATTAACTTAGTTGATTGGACTGAAAACGAAAGTGAGATGGAAGAAGAACCAAAAGTAGAAGGAGAGAATAGGGAACAAGACAATTTGAAAGATGGTGAGGGGACACAACAGAAGGATGGCAAGAAGAAAAAGGGCGGCGAAGAAGCTCAAGATGCAAATGTGGATAGACGCTTACATACTACAGTGGGATCTGGATCAAGCGCAAAAGGATCTGGAGAACGCACGAACAAGGATGCTGACGGAGGAGATGGAAAGACTAGAAGAGGAGGTGGAGATGCTGATGAGGGAGCTAGAGTTGTTGGAGCGAGCAGAGGAGGATGGGTAGTGTTAACTGATGAGATCGCTCGCGCGATTGAATCTAAATACGGTACGAAGGTCGATGTTTACAGGGATGAGGCGTCAGCGCAGATAATCGAGATCGAGCGGAGCTTACAAAAGGAGCTGGGGATCACCCGAGAAGGAGTGGCGGAGCAAACGGAAAAGCTGAGAGATCTGCGACGTAAAGAGAAAGGTGAACCACGGGCTAAGGTAGTGATGAAAGGAGATCGGAAACATGGAAGGAATAGCCGAGACGGCTCCTCAAAAAAGGAAGGTGTTGGAGAGGAAGTACAGGAGGAAACCACCAAGGTAGGCGTAACAATCGAAGGAGTCATGAGTCAAAAGAAACTTTTAAGTATGATTGGTGGTGTTGAGAGGAAGGCGGCGCCGATAGGGGCGCGGGAGAGTGCCGTTATGCTAGTGTCGAATAACATTAAGGATGTGGCGCGTGCAACAGCATACTTCACTTCGCCCACGGGGGACCCAAATTGGAAGGAGGTGGCGCGCGAGGCCTCAAAGAAAAAGAATATTTTGGCATATTCGAGCACGGGTGGAGATACTAAGATGGAGTTCCTTCATTTAATTGATCACCTC
>ABY67717
ATGTCAGCTGCGATACTTCTAGCACCCGGTGACGTGATCATGCGTTCATCCGAGGAGTTAAAACAGAGGCAGATTCAAATTAATTTGGTTGATTGGACGGAAAGCGAGAGTGAAAAAGAGGATAAAACAGAACCTAAAGAGGAAGACAAAGCCGAGGAG---TCAAAAGATGGTGAGGGGACGCAATCGGAGAGCAGCCAGAAGAAAGAGAGCAGCAAAGAGACTAAAGATGCAGATGTGGATAGACGCATACATACTACAGTGGGATCTGGATCAGGCGCAAAAGGATCTGGAGAACGCACGAACGAGAATGTTGACAGAGGAGATGGAAAGGTTGGAGGAGGAGGTGGAGATGCTAATGCGGGAGTTGGAACTACTGGAGCGAATGGAGGAGGATGGGTAGTTCTAACGGAAGAGATTGCTCGCGCGATCGAATCTAAATACGGTACGAAGATTGATGTTTACAGGGATGAGGTTCCAGCTCAGATCATCGAGGTGGAACGCAGTCTCCAGAAAGAGCTGGGGGTTTCGCGTGAAGGAGTGGCCGAGCAAACAGAAAGATTGAGAGATCTGCGGCGAAGAGAGAAGAGTGGGACGCATGCTAAGGCCGCTGAGAAAGGAAGGCGCAGACAAGGGAAGAAAGCTCATGGTGATGCGCAGAAAGAAGGTACCGAGGAAGACAAGACGTCTGAGGAGCCAGCAAGCGTCGGGATCACTATAGAAGGGGTCATGAGTCAAAAGAAGCTCTTAAGCATGATAGGCGGTGTAGAGAGAAAGATGGCTCCAATTGGTGCGCGGGAGAGCGCAGTTATGTTAGTTTCGAACAGTATCAAAGATGTGGTGCGAGCTACAGCGTATTTTACAGCACCAACCGGAGATCCGCACTGGAAGGAGGTGGCTCGCGAAGCTTCAAAAAAGAAGAATATATTAGCTTACACGAGCACGGGAGGAGACGTGAAGACGGAGTTTCTACATTTGATCGATCACCTC
>ACR58466
ATGTCAGCTGCGATGCTTCTTGCACCCGGTGACGTGATCAAGCGTTCATCCGAGGAGTTAAAACAGAGACAGATCCAAATTAATTTAATTGATTGGACAGAGGGCGAGAGCGAAAAAGAGAGTAAAGCGGAAGCCAAAGAGGGAGACAAAGCAGAGGAA---TTAAAAGATGGTGAGGGGACGCAATCGGAGAGCAGCCAGAAGAAAGAGAGCAGCAAAGAGACTAAAGATGCAGATGTGGATAGACGCATACATACTGCAGTGGGATCCGGATCAAGCGCAAAAGGACCTGGAGAACGCGCGAACGAGAATGTTGACAGAGGAGATGGAAAGGTTGGAGGAGGAGGTGGAGATGCTGATGCGGGAGTTGGAGCTACTGGAGCGAATGGAGGAAGATGGGTAGTTCTAACAGAAGAGATTGCTCGCGCGATCGAATCTAAATACGGTACGAAGATTGATGTTTACAGAGATGAGGTCCCAGCACAAATCATCGAAGTAGAACGCAGTCTCCAGAAAGAGCTAGGGATTTCGCGTGAGGGAGTGGCCGAGCAGACAGAGAGATTGAGAGATCTGCGACGAAAAGAGAAGAGTGGGGCACATGCAAAGGCTGCTGAGAGAGGGAGGCGTAAACAAGGGAAGAAGCCTCATGGTGATGCGCAGAGAGAGGGTACCGAGGAAGAGAAGACGTCCGAAGAACCAGCGAGTGTCGGGATCACTATAGAGGGGGTCATGAGTCAGAAGAAACTCTTGAGCATGATTGGCGGTGTAGAGAGAAAGATGGCTCCAATAGGCGCGCGGGAGAGCGCAGTTATGTTAGTTTCAAACAGTATTAAAGATGTGGTGCGAGCTACAGCGTATTTCACAGCGCCAACCGGAGATCCACATTGGAAGGAGGTGGCTCGCGAAGCTTCAAAAAAGAAGAACATATTAGCATACACGAGTACGGGAGGAGATGTGAAAACGGAGTTCCTGCATTTGATCGATCACCTC
>AFK91764
ATGTCAGCTGCGATGCTACTTGCACCCGGTGACGTGATTAAACGTTCATCCGAGGAGTTAAAACAGAGACAAATTCAGATTAATTTAGTTGATTGGACTGAGAACAAAAGTGAGAAGGAAAAAGAACCGAAACTAGAAGGAGAGAGTGGAAAACAAGACAATTTAAACGATGGTGAGGGGACACAACAGAAGGATGGCGAGAAGGAAAAGGACGGCGAAGAAACTCAAGATGCAAATGTGGATAGACGCTTACATACTACAGTGGGATCTGGATCAAGCGCGAAAGGATCTGGAGAACGCGCGGACAAGAATGCTGACGGAAGAGATGGAAAGACTAGAAGAGGAGGTGGAGATGCTGATGAGGGAGCTGGAGTTGCTGGAGCGAGCAGAAGAGGATGGGTAGTATTAACTGATGAGATTGCTCGCGCGATTGAATCTAAATACGGTACGAAGGTTGATGTTTACAGGGAAGAGGCGTCAGCGCAGATAATCGAGATTGAGCGGAGCTTACAAAAGGAGCTGGGGATCACCAGAGAAGGAGCGGCGGAACAAACAGAAAAGCTGAGAGATCTGCGACGCAAAGAAAGAGGTGAGCTACGGACTAAAACAGTGGTGAAAGGAAATCGGAAGCATGGGGGGAATAGCCGAGACTGCTCTTCAAAAAAGGAAAGTGTTGGAGAGGAGGTGCAGGAGGAAACCACCAAAGTGGGTATAACGATCGAGGGAGTCATGAGTCAAAAGAAACTTTTAAGTATGATTGGTGGCGTTGAGAGGAAGGCAGCGCCGATAGGGGCGCGGGAGAGTGCCGTTATGCTGGTGTCAAATAACATTAAGGATGTAGCGCGTGCAACAGCGTACTTCACCTCACCCACGGGAGATCCAAATTGGAAGGAGGTGGCGCGTGAGGCTTCAAAGAAAAAGAACATTTTGGCATATTCGAGCACGGGTGGAGATACCAAGACGGAGTTCCTTCATTTAATTGATCACCTC
>AEO19799
ATGTCAGCTGCGATGCTACTTGCACCCGGTGACGTGATTAAACGTTCATCCGAGGAGTTAAAACAGAGACAAATTCAGATTAATTTAGTTGATTGGACTGAAAGCGAAAGTGAGAAGAAAGAAGAACCAAAAGTAGAAGGAGAGAATAAAGAACAAGACAATTCGAACGATGGTGAGGGGACACAACAGAAGAATGGCAAGAAGAAAGAGGGCGGCGAAGAAGCTCAAGATGCAAATGTGGATAGACGCTTACATACTACAGTGGGATCTGGATCAAGCGCAAAAGGATCTGGAGAACGCGCGGACAAGGATGTTGACAGAGGAGATGGAAAGACTAGAAGAAGAGGTGGAAATGCTGATGAGGGAGCTGGAGTTGCTGGAGCGAGCAGAGGAGGATGGGTAGTGTTAACAGATGAGATCGCTCGCGCGATTGAATCTAAATACGGTACGAAGGTTGATGTTTACAGGGATGAAACGTCAGCACAAATAATTGAGATTGAGCGGAGCTTACAAAAGGAGCTGGGGATCACCCGAGAAGGAGTGGCGGAACAAACGGAAAAGCTGAGAGATCTGCGACGTAAAGAGAAAGGTGAAGCGCGGACTAAGGCAGTGATGAAAGGGGATCGGAAACATGGAAGAAATAGCCGAGATAGTTCTTCAAAAAAGGAGGGTGTTGAAGAGGAGGTGCAGGAGGAGACTACCAAAGCTGGCATAACGATCGAAGGAGTCATGAGTCAAAAGAAACTTTTAAGTATGATTGGTGGTGTTGAGAGGAAGGCGGCACCGATAGGGGCGCGGGAGAGTGCCGTTATGTTAGTGTCAAATAATATTAAGGATGTGGCGCGTGCAACGGCATACTTCACCTCGCCTACGGGAGACCCTAATTGGAAGGAGGTGGCGCGCGAGGCCTCAAAGAAGAAGAACATCTTGGCGTATTCGAGTACGGGCGGGGATACTAAGACGGAGTTCCTTCATTTAATTGATCACCTC
>BAA01713
ATGTCAGCTGCGATGCTTCTTGCACCCGGTGACGTGATCAAGCGTTCATCCGAGGAGTTAAAACAGAGACAGATCCAAATTAATTTAACTGATTGGACAGAGGGCGAGACGAACAAAGAGAGTAAAGCGGAACGCAAAGAGGGAGACAAAGCAGAGGAA---TTAAAAGATGGTGAGGGACGCAATCGGAGAGCAGCCAGAAGAAAGAGAGCAGCCAAAGAGACTAAAGATGCCAGATGTGATAGACGCATACACACTGCAGTGGGATCTGGATCAAGCGCAAAAGGACCTGGAGAACGCGCGAACGAGAATGTTGACAGAGGAGATGGAAAGGTTGGAGGAGGAGGTGGAGATGCTGATGCGGGAGTTGGAACTACTGGAGCGAATGGAGGAAGATGGGTAGTTCTAACAGAAGAGATTCGTCGCGCGATCGAATCTAAATACGGTACGAAGATTGATGTTTACAGAGATGAGGTCCCAGCACAAATCATCGAAGTAGAACGCAGTCTCCAGAAAGAGCTAGGGATTTCGCGTGAGGGAGTGGCCGAGCAGACAGAGAGATTGAGAGATCTGCGACGAAAAGAGAAGAGTGGGGCACATGCAAAGGCTGCTGAGAGAGGGAGGCGTAAACAAGGGAAGAAGCCTCATGGTGATGCGCAGAGAGAGGGTCCCGAGGAAGAGAAGACGTCCGAAGAACCAGCGAGTGTCGGGATCACTATAGAGGGGGTCATGAGTCAGAAGAAACTCTTGAGCATGATTGGCGGTGTAGAGAGAAAGATGGCTCCAATAGGCGCGCGGGAGAGCGCAGTTATGTTAGTTTCAAACAGTATTAAAGATGTGGTGCGAGCTACAGCGTATTTCACAGCGCCAACCGGAGATCCACATTGGAAGGAGGTGGCTGCGAAGCTTCAAAAAAGAAGAACTATT---AGATACACGAGTACGGGAGGAGATGTGAAAACGGAGTTCCTGCATTTGATCGATCACCTC
>AFN71118
ATGTCAGCTGCGATACTTCTTGCACCCGGTGACGTGATCAAGCGTTCATCCGAGGAGTTAAAACAGAGGCAGATTCAAATTAATTTGGTTGATTGGATGGAAAGCGAAAGCGAAAAAGAGGATAAAACAGAATCTAAAGAGGAAGACAAAGCCGAGGAG---TCAAAAGATGGTGAGGGGACGCAATCGGAGAGCGGCCAGAAGAAAGAGAGCGGCAAAGAGGCTAAAGATGCAGATGTGGATAGACGCATACATACTACAGTGGGATCTGGATCAGGCGCAAAAGGATCTGGAGAACGCACGAACGAGAATGTTGACAGAGGAGATGGAAAGGTTGGAGGAGGAGGTGGAGATGCTAATGCGGGAGTTGGAACTACTGGAGCGAATGGAGGAAGATGGGTAGTTCTAACGGAAGAGATTGCTCGCGCGATCGAATCTAAATACGGTACGAAGGTTGATGTTTACAGGGATGAGGTTCCAGCTCAGATCATCGAGGTGGAACGCAGTCTCCAGAAAGAGCTGGGGATTTCGCGTGAAGGAGTGGCCGAGCAAACAGAAAGATTGAGAGATCTGCGGCGAAGAGAGAGGAGTGGGGCGCATGCTAAGGCTGCTGAGAAAGGAAGGCGCAAACAAGGGAAGAAAGCTCACGGTGATGCGCAGAAAGAGGGCACCGAGGAAGACAAGATGTCTGAGGAGCCGGCAAGCGTCGGGATCACTATAGAGGGGGTCATGAGTCAAAAGAAGCTCTTAAGCATGATAGGCGGTGTAGAGAGAAAGATGGCTCCAATTGGTGCGCGGGAGAGTGCAGTTATGTTAGTTTCGAACAGTATCAAAGATGTGGTGCGAGCCACAGCGTATTTTACAGCACCAACCGGAGATCCGCACTGGAAGGAGGTGGCTCGCGAAGCTTCAAAAAAGAAGAATATATTAGCTTACACGAGCACGGGAGGAGACGTGAAGACGGAGTTTTTACATTTGATCGATCACCTC
>AFK91812
ATGTCAGCTGCGATACTACTTGCACCCGGTGACGTGATTAAACGTTCATCCGAGGAGTTAAAACAGAGACAAATTCAGATTAATGTAGTTGATTGGACTGAAAGCAGGAGTGAGGAGGAAGAAGAACCGAAATTAGAAGGAAAGAGTGGAAAACAAGACAATTTAAACGATGGTGAGGGGACACAACAGAAGGATGGCGAGAAGAAAGAGGGCGGCGAAGAAACTCAAGATGCAAATGTGGATAGACGCTTACATACTACAGTGGGATCTGGATCAAGCGCAAAAGGATCTGGAGAACGCACGAACAAGGATGCTGACGGAGGAGATGGAGAGACTAGAAGAGGAGGTGGAGATGCTAATGAGGGAACTGGAGCTGCTAGAGCGAGCAGAGGAGGATGGGTTGTATTAACTGATGAGATCGCTCGCGCGATTGAATCTAAATACGGTACAAAGGTCGATGTTTACAAGGATGAGGCGTCAGCGCAGATAATTGAGGTCGAGCGGAGCCTACAAAAGGAGCTGGGGATCACCCGAGAAGGAGTGGCGGAACAAACGGAAAAGTTGAGAGATCTGCGACGCAAAGAGAGAAGTGAGCCGCGAACTAAAACAGTGGCAAGGGGAGATCGGAAGCATGGAAGGAGTAGCCGAGATAACTCTTCAAAAAAGGAAGGTGCTGGAGAGGAGGTGCAGGGGGAGACCACCAAAGTTGGCATAACGATCGAAGGAGTTATGAGTCAAAAGAAACTTTTAAGCATGATTGGTGGTGTTGAGAGGAGGGCGGCGCCGATAGGGGCGCGGGAGAGTGCCGTTATGCTGGTGTCAAATAACGTTAAGGATGTGGCGCGTGCAACGGCGTACTTTACTTCACCTACGGGAGACCCAAATTGGAAAGAGGTGGCGCGCGAGGCTTCAAAGAAAAAGAACATTTTGGCATATTCGAGCACGGGTGGAGATACTAAGACGGAGTTCCTCCACTTAATTGATCACCTC
>ABY67714
ATGTCTGCTGCGATACTTCTTGCACCCGGTGACGTGATCAAGCGTTCATCCGAGGAGTTAAAACAAAGGCAGATTCAAATTAACTTGGTTGATTGGATGGAGAGCGAGAGCGAAAAAGAGGATAAAACAGGATCCAAAGAGGAGGACAAGGTTGAGGAG---TCAAAAGATGGTGAGGGGACGCAATCGGAGAGCGGCCAGAAGAAAGAGAGCGGCAAAGAGGCTAAAGATGCAGATGTGGATAGACGCATACATACTACAGTGGGATCTGGATCAGGCGCAAAAGGATCTGGAGAACGCGCGAACGAGAATGTTGACAGAGGAGATGGAAAGGTTGGAGGAGGAGGTGGAGATGCTGATGCGGGAGTTGGAGCTGCTGGAGCGAATGGAGGAAGATGGGTAGTTCTAACGGAAGAGATTGCTCGCGCGATCGAATCTAAATACGGTACGAAGATTGATGTTTACAGAGATGAGGTTCCAGCTCAGATCATCGAGGTGGAACGCAGTCTCCAGAAAGAGCTGGGGATTTCGCGTGAGGGAGTGGCCGAGCAAACGGAAAGATTGAGAGATCTGCGGCGAAAAGAAAAGAGTGGGGCGCACGCTAGGGCCGCTGAGAAAGGAAGGCGCAAACAAGGGAAGAAAGCCCATGGTGACGCGCAGAAAGAGAGTACCGAGGAAGACAAGACGTCTGAGGAACCAGCGAGTGTTGGAATCACTATAGAGGGGGTCATGAGTCAAAAGAAGCTCTTAAGCATGATAGGCGGTGTAGAGAGAAAGATGGCTCCGATAGGGGCACGGGAGAGCGCAGTTATGTTAGTTTCTAACAGTATTAAAGATGTGGTGCGAGCTACGGCGTATTTTACAGCGCCAACCGGAGATTCACATTGGAAGGAAGTGGCTCGCGAAGCTTCAAAAAAGAAGAACATATTAGCTTACACGAGTACGGGAGGAGACGTGAAAACGGAGTTTTTGCATTTGATCGATCACCTC
>ACJ65038
ATGTCAGCTGCGATGCTTCTTGCACCCGGTGACGTGATCAAGCGTTCATCCGAGGAGTTAAAACAGAGGCAGATTCAAATTAATTTAGTTGATTGGACAGAAAGTGAGAACGGAAAAGAGGGTAAAGCGGAACCAAAAGAGGAAGACAAAGCAGAAGAA---TTAAAGGATGGTGAGGGGACGCAGTCGGAGAGCAGCCAGAAGAAAGAGAGCAGCAAAGAGGCTAAAGATGCAGATGTGGATAGACGCATACATACTGCAGTGGGATCTGGATCAGGCGCAAAAGGACCTGGAGAACGCGCGAACGAGAATGTTGACAGAGGAGATGGAAAGGTTGGAGGAGGAGGTGGAGATGCTGATGCGGGAGTTGGAACTACTGGAGCGAATGGAGGAAGATGGGTAGTTCTAACAGAAGAGATTGCTCGCGCGATCGAATCTAAATACGGTACGAAAGTGGATGTTTACAGAGATGAGGTCCCAGCACAGATCATCGAAGTAGAACGCAGTCTCCAGAAAGAGCTGGGGATTTCGCGTGAGGGAGTGGCTGAACAGACGGAGAGATTGAGAGATCTGCGGCGAAAAGAGAAAAGCGGGGCGCATGCGAAGGCTGCTGAGAAAGGAAGGCGTAAACAGGGGAAGAAGCCTCATGGCGACGCGCAGAAAGAGGGTACCGAAGAGGAGAAGACGTCTGAAGAATCAGCGAGTATCGGGATCACTATAGAAGGGGTCATGAGTCAAAAGAAACTCTTGAGCATGATTGGCGGTGTGGAGAGGAAGATGGCTCCAATCGGCGCGCGGGAGAGCGCAGTTATGTTAGTTTCAAACAGTATTAAAGATGTGGTGCGAGCTACAGCGTATTTCACAGCGCCAACCGGAGATCCACATTGGAAGGAGGTGGCTCGCGAAGCTTCGAAAAAGAAGAACATATTAGCTTACACGAGCACGGGAGGGGATGTGAAAACGGAGTTTCTGCATTTGATCGATCACCTC
>ABY67716
ATGTCAGCTGCGATGCTACTTGCACCCGGTGACGTGATTAAACGTTCATCCGAGGAGTTAAAACAGAGACAAATTCAGATTAATTTAGTTGATTGGACTGAAAGCGAAAGTGAGAAGAAAGAAGAACCAAAAGTAGAAGGAGAGAATAAAGAACAAGACAATTCGAACGATGGTGAGGGGACACAACAGAAGAATGGCAAGAAGAAAGAGGGCGGCGAAGAAGCTCAAGATGCAAATGTGGATAGACGCTTACATACTACAGTGGGATCTGGATCAAGCGCAAAAGGATCTGGAGAACGCGCGGACCAGAATGTTGACAGAGGAGATGGAAAGACTAGAAGAAGAGGTAGAAATGCTGATGAGGGAGCTGGAGTTGCTGGAGCGAGCAGAGGAGGATGGGTAGTGTTAACAGATGAGATCGCTCGCGCGATTGAATCTAAATACGGTACGAAGGTTGATGTTTACAGGGATGAAACGTCAGCACAAATAATTGAGATTGAGCGGAGCTTACAAAAGGAGCTGGGGATCACCCGAGAAGGAGTGGCGGAACAAACGGAAAAGCTGAGAGATCTGCGACGTAAAGAGAAAGGTGAAGCGCGGACTAAGGCAGTGATGAAAGGGGATCGGAAACATGGAAGAAATAGCCGAGATAGTTCTTCAAAAAAGGAGGGTGTTGAAGAGGAGGTGCAGGAGGAGACTACCAAAGCTGGCATAACGATCGAAGGAGTCATGAGTCAAAAGAAACTTTTAAGTATGATTGGTGGTGTTGAGAGGAAGGCGGCACCGATAGGGGCGCGGGAGAGTGCCGTTATGTTAGTGTCAAATAATATTAAGGATGTGGCGCGTGCAACGGCATACTTCACCTCGCCTACGGGAGACCCTAATTGGAAGGAGGTGGCGCGCGAGGCCTCAAAGAAGAAGAACATCTTGGCGTATTCGAGTACGGGCGGGGATACTAAGACGGAGTTCCTTCATTTAATTGATCACCTC
>ABY67711
ATGTCAGCTGCGATGCTACTTGCACCCGGTGACGTGATTAAGCGTTCATCCGAGGAGTTAAAACAGAGGCAAATTCAGATTAATTTAGTTGATTGGACCGAAAGTAAAAGTGGGAAGAAAGAAGAACCAAAAGCAGAGGGAGAGAATAGAGAACAAGACAATTTGAACGATGGTGAGGGGACACAACAGAAGGATGGCAAGAAGGAAAAGGGCGGCGAAGAAGCTCAAGATGCAAATGTGGATAGACGCTTACATACTACAGTGGGATCTGGATCAAGCACAAAAGGATCTGGAGAACGCACGGACAAGGATGTTGACGGAGGAGATGGAAAGACTAGAGGAGGAAGTGGAGATGCTGATGAGGGAGCTGGAGTTACTGGAGCGAGCAGAGGAGGATGGGTAGTGTTAACTGATGAGATCGCTCGCGCGATTGAATCTAAATACGGTACGAAGGTTGATGTTTACAGGGATGAGACGTCAGCGCAGATAATTGAGATTGAGCGGAGCTTACAAAAAGAACTGGGAATCACCCGAGAAGGAGTGGCGGAACAGACGGAAAAGCTGAGAGATCTGCGACGTAAAGAGAAAGGTGAACCACGAACTAAGGCAGTGATGAAAGGAGATCGGAAACATGGAAGGAATAGCCGAGACAGCTCTTCAAAAAGGGAGGGTGCTGGAGAGGAGGTACAGGAGGAGACCACCAAAGTTGGCATAACGATCGAAGGAGTCATGAGTCAAAAGAAACTTTTAAGTATGATTGGTGGTGTTGAGAGGAAGGCGGCACCGATAGGGGCGCGAGAGAGTGCCGTTATGTTAGTGTCAAATAACATTAAAGATGTAGCGCGTGCAACAGCATACTTTACCTCGCCTACGGGAGACCCAAATTGGAAGGAGGTGGCGCGCGAGGCTTCAAAGAAAAAGAACATTTTGGCGTATTCGAGCACGGGTGGAGATACTAAGACGGAGTTCCTTCATTTAATCGATCACCTC
>ABY67713
ATGTCAGCTGCGATACTTCTTGCACCCGGTGACGTGATCAAGCGTTCATCCGAGGAGTTAAAACAGAGACAGATTCAGATTAATCTGATTGATTGGATGGAAAGTGAGAACGGAAAAGAGGGTGAAACAGAACCCAAAGGAGAGGACAAAGCCGCAGAA---TCAAAAGATGGTGAGGGGACGCAATCGGAGGGCAGCCAGAAGAAAGAGAGCGGCAAAGAGATTAAAGATGCAGATGTGGATAGACGCATACATACTACAGTGGGATCTGGACCAGGCGCAAAAGGATCTGGAGAACGCGCGAACGAGAATGTTGACAGAGGAGATGGAAGGTTTGAGGAGGAGGGTGGAGATGCTGATGCGGGAGTTGGAATTACTGGAACGCATGGAGGAAGATGGGTAGTCCTAACGGAAGAGATTGCTCGCGCGATCGAATCTAAATACGGTACGAAGATTGATGTTTACAGGGATGAGGTTCCAGCCCAGATCATCGAGGTGGAACGCAGTCTCCAGAAGGAGCTGGGGATTTCGCGTGAAGGAGTGGCTGAGCAGACGGAGAGACTGAGAGATCTGCGGCGAAAAGAGAAGAGTGGGACGCATGCCAAAGCTGCTGAGAAAGGAAGGCGTAAACAGGGGAAGAAAGCCCATGGTGATGCGCAGGAAGAAGGTACCGAGAGGGAGAAGACATCTGAGGAGCCAGCGAGTGTTGGGATCACTATAGAAGGGGTCATGAGTCAAAAGAAACTTTTGAGCATGATAGGTGGTGTAGAGAGAAAGATGGCTCCAATAGGTGCGCGGGAGAGTGCAGTTATGTTAGTTTCAAATAGCATTAAGGATGTGGCGCGAGCTACAGCATATTTTACGGCGCCAACCGGAGATCCGCATTGGAAAGAAGTGGCTCGCGAAGCTTCAAAAAAGAAGAATATATTAGCTTACACGAGCACGGGGGGAGATGTGAAAACGGAGTTTCTGCATCTGATCGATCACCTC
>AEO19811
ATGTCAGCTGCGATGCTTCTTGCACCCGGTGACGTGATCAAGCGTTCATCCGAGGAGTTAAAACAGAGACAGATTCAAATTAATTTAGCTGATTGGACAGAGAGTGAGGACGGAAAAAAGGGTAAGGCGGAACCCAAAGAGGAAGACAAAGTGGAAGAA---TTAAAGGATGGTGAGGGGACGCAGTCGGAGAGCAGCCAGAAGAAAGAGAGCAGCAAAGAGGCTAAAGATGCAGATGTGGATAGACGCATACATACTGCAGTGGGATCTGGATCAGGCGCAAAAAGACCTGGAGAACGCGCGAACGAGAATGTTGACAGAGGAGATGGAAAGGTTGGAGGAGGAGGTGGAGATGCTGATGCGGGAGTTGGAACTACTGGAGCGAATGGAGGAAGATGGGTAGTTCTAACAGAAGAGATTGCTCGCGCGATCGAATCTAAATACGGTACGAAAGTTGATGTTTACAGAGATGAGGTCCCAGCACAGATCATCGAGGTAGAACGCAGTCTCCAGAAAGAGCTGGGGATTTCGCGTGAGGGAGTGGCTGAACAGACGGAGAGATTGAGAGATCTGCGGCGAAAGGAGAAGAGCGGGGCGCATGCTAAGGCTGCTGAGAAGGGAAGGCGTAAACAGGGGAAGAAGCCTCATGGCGATGCGCAGAAAGAGGGTACCGAAGAGGAGAAGACGTCTGAAGAACCAGCGAGTATCGGGATCACTATAGAGGGGGTCATGAGTCAAAAGAAACTCTTGAGCATGATTGGCGGTGTGGAGAGAAAGATGGCTCCGATTGGCGCGCGGGAGAGTGCAGTTATGTTAGTTTCGAACAGTATTAAAGATGTGGTGCGAGCTACAGCGTATTTCACAGCGCCAACCGGAGATCCACATTGGAAGGAGGTGGCTCGCGAAGCCTCGAAAAAGAAGAACATATTAGCTTACACGAGCACGGGAGGGGATGTAAAGACGGAGTTCCTGCATTTGATCGATCACCTC
>ABY67719
ATGTCAGCTGCGCTACTACTTGCACCCGGTGACGTGATTAAGCGTTCATCCGAGGAGTTAAAACAGAGACAAATTCAGATTAATTTAGTTGACTGGACTGAAAGTGAAAGTGGGAAGAAAGAAGAACCAAAAATGGAGGGAGAGAACAGAGAACAAGACAATTTGAACGATGGTGAGGGGACACAGCAGAAGGATGGCAAGAAGAAAGAGGGCGGCGAAGAAGCTCAAGATGCAAATGTGGATAGACGCTTACATACTACAGTGGGATCTGGATCAAGCACAAAAGGATCTGGAGAACGCACGGACAAGGATGTTGACGGAGGAGATGGAAAGACTAGAGGAGGAGGTGGAAATGCTGATGAGGGAGCTGGAGTTGCTGGAGCGAGCAGAAGAGGATGGGTAGTGTTAACTGATGAGATCGCTCGCGCGATTGAATCTAAATACGGTACGAAGGTTGATGTTTACAGGGATGAGACGTCAGCGCAGATAATTGAAATCGAGCGGAGCTTACAAAAAGAACTGGGAATTACCCGAGAGGGAGTGGCGGAGCAAACGGAAAAGCTGAGGGATCTGCGGCGTAAAGAGAAAGGTGAACCACGGACTAAGGCAGTGATGAAAGGAGATCGGAAACATGGAAAGAATAGCCGAGATAGCTCTTCAAAGAGGGAGGGTGCTGGAGAGGAGGTGCAGGAGGAGACCACCAAAGTTGGTATAACGATCGAAGGAGTCATGAGTCAAAAGAAACTTCTAAGTATGATTGGTGGTGTTGAGAGGAAGGCGGCACCGATAGGAGCGCGAGAGAGTGCCGTTATGTTGGTGTCAAATAACATTAAAGATGTAGCGCGTGCAACAGCATACTTTACCTCGCCTACGGGAGATCCAAATTGGAAGGAGGTGGCGCGCGAGGCTTCAAAGAAAAAGAACATCTTGGCGTATTCGAGCACGGGTGGAGATACTAAAACGGAGTTCCTTCATTTAATTGATCACCTC
>AFK91788
ATGCCAGCTGCGATGCTACTTGCACCCAGTGACGTGATTAAACGCTCATCCGAGGAATTAAAACAGAGACAAATTCAGATTAACTTAGTTGATTGGATTGAAGGCAAAAGTGAGAAGGAGGAAGAACCAAAACTAGAAGGAGAGAGTGGAAAACAAGACAGTTTAAGCGATGGTGAGGGGACACAACAGAAGGATGGCAAGAAGAAAGAGAGCGGCGAAGAAACTCAAGATGCAAATGTGGATAGACGCTTACATATTACAGTGGGATCTGGATCAAGCGCAAAAGGATCTGGAGAACGCGCGGACAAGAATGCTGACGGAGGAGATGGAAAGACTAGAGGAGGAGGTGGAGATGCTGATGAGGGAGCTGGAACTGCTGGAGCGAGCGGAGGAGGATGGGTAGTATTAACTGATGAGATCGCTCGCGCGATTGAATCTAAATACGGTACGAAGGTTGATGTTTACAGAGATGAAGCGTCAGCGCAGATAATCGAGATCGAACGGAGCTTACAAAAGGAGCTGGGAATCACCCGAGAAGGAGTGGCGGAACAAACGGAAAAGCTGAGAGATCTGCGACGCAAAGAAAGAGGTGAGCCACGGACTAAAGCAGAGGTAAAAGGATCTCGGAAGCGTGGAGGAAGTAACCGAGACAGCTCCTCAAAAAAGGAAGGTGTTGGAGGGGAGGTGCAGGAGGAAACCACTAAAGTTGGCATAATAATTGAAGGAGTTATGAGTCAAAAGAAACTTTTAAGCATGATAGGTGGTATTGAGAGGAAGGCGGCGCCGATAGGGGCGCGGGAGAGTGCCGTTATGCTGGTGTCAAATAACATTAAGGATGTGGCGCGTGCAACAGCATATTTCACTTCACCCACGGGAGACCCAAATTGGAAGGAAGTGGCGCGCGAGGCTTCGAAGAAAAAGAACATTTTGGCATATTCGAGTACGGGTGGAGATACTAAGACGGAGTTCCTTCATTTAATTGATCACCTC
>ACJ65035
ATGTCAGCTGCGATACTTCTTGCACCCGGTGACGTGATCAAGCGTTCATCCGAGGAGTTAAAACAGAGGCAGATTCAAATTAATTTGGTTGATTGGATGGAAAGCGAGAGCGAAAAAGAGGATAAAACAGGATCCAAAGAGGAGGATAAAGCTGAGGAG---TCAAAAGATGGTGAGGGGACGCAATCGGAGAGCGGCCAGAAGAAAGAGAGCGGCAAAGAGGCTAAAGATGCAGATGTGGATAGACGCATACATACTACAGTGGGATCTGGATCAAGCGCAAAAGGATCTGGAGAACGCGCGAACGAGAATGTTGACAGAGGAGATGGAAAGGCTGGAAGAGGAGGTGGAGATGTTAATGCGGGAGTTGGAACTACTGGAGCGAATGGAGGAAGATGGGTAGTTCTAACGGATGAGATCGCTCGCGCGATCGAGTCTAAATACGGTACGAAGATTGATGTTTACAGAGATGAGATCCCAGCTCAGATCATCGAAGTGGAACGCAGCCTCCAGAAAGAACTGGGGATTTCGCGTGAGGGCGTGGCTGAGCAAACAGAGAGATTGAGAGATCTGCGGCGGAAAGAGAAGAGTGGGGCGCATGCTAAGGCTGCTGAGAAAGGAAGGCGTAAACAGGGGAAGAGAGCTCAAGGTGACGCGCAGAAGGAAGGTACTGAGGAAGACAGGACATCTGAGGAACCAGCAAGCGTCGGGATTACAATAGAGGGGGTCATGAGTCAAAAGAAGCTCTTAAGCATGATAGGCGGTGTAGAAAGAAAGATGGCTCCAATAGGTGCGCGAGAGAGTGCAGTTATGCTAGTTTCCAACAGTATCAAGGATGTAGCACGAGCTACGGCATATTTTACGGCGCCGACCGGAGATCCGCATTGGAAGGAAGTGGCTCGCGAGGCCTCAAAGAAGAAGAATATATTAGCTTACACGAGTACGGGAGGAGATGTGAAAATGGAGTTTTTGCATTTGATCGATCACCTC
>ABG91356
ATGTCAGCTGCGATACTTCTTGCACCCGGTGACGTGATCAAGCGTTCATCCGAGGAGTTAAAACAGAGACAGATTCAAATTAATTTAGTTGATTGGACAGAAGGTGAGAGCGGAAAAGAGGGTAAAGCGGAACCCAAAGAGGAAGACAAAGCAGAGGAA---CTGAAGGATGGTGAGGGGACGCAATCGGAGAGCAGCCAGAAGAAAGAGAGCAGCAAAGAGACTAAAGATGCAGATGTGGATAGACGCATACATACTGCAATGGGATCTGGATCAGGCGCAAAAGGACCTGGAGAACGCGCGAACGAGAATGTTGACAGAGGAGATGGAAAGGTTGGAGGAGGAGGTGGAGATGCTGATGCGGGAGTTGGAACTACTGGAGCGAATGGAGGAAGATGGGTAGTTCTAACAGAAGAGATTGCTCGCGCGATCGAATCTAAATACGGTACGAAGATTGATGTTTACAGAGATGAGGTCCCAGCACAGATCATTGAAGTAGAACGCAGTCTCCAGAAAGAGTTGGGGATTTCGCGTGAGGGAGTGGCCGAGCAGACAGAGAGATTGAGGGACCTGCGGCGAAAAGAGAAGAGTGGGGCGCATGCAAGGGTTGCTGAGAGAGGGAAGCGTAAACAAGGGAAGAAGCCTCATGGTGATGCGCAGAAAGAAGGCACCGAGGAAGAGAAGACGTCTGAAGAACCAGCGAATATCGGGATCACTATAGAGGGGGTTATGAGTCAAAAGAAACTCTTGAGCATGATTGGCGGTGTAGAGAGAAAGATGGCTCCAATAGGTGCGCGGGAGAGCGCAGTTATGTTAGTTTCAAACAGTATTAAGGATGTGGTGCGAGCTACAGCGTACTTCACAGCGCCAACCGGAGATCCACATTGGAAAGAGGTGGCTCGCGAAGCTTCAAAAAAGAAGAACATATTAGCTTACACGAGTACGGGAGGAGATGTGAAAACGGAGTTCCTGCATTTGATCGATCACCTC
>ABG91355
ATGTCAGCTGCGATGCTTCTTGCACCCGGTGACGTGATCAAGCGTTCATCCGAGGAGTTAAAACAGAGGCAGATTCAAATTAATTTAGCTGATTGGACAGAGAGTGAGGACGGAAAAGAGGGTAAGGCGGAACCCAAAGAGGAAGACAAAGTAGAAGAA---TTAAAGGATGGTGAGGGGACGCAGTCGGAGAGCAGCCAGAAGAAAGAGAGCAGCAAAGAGGCTAAAGATGCAGATGTGGATAGACGCATACATACTGCAGTGGGATCTGGATCAGGCGCAAAAAGACCTGGAGAACGCGCGAACGAGAATGTTGACAGAGGAGATGGAAAGGTTGGAGGAGGAGGTGGAGATGCTGATGCGGGAGTTGGAACTACTGGAGCGAGTGGAGGAAGATGGGTAGTTCTAACAGAAGAGATTGCTCGCGCGATCGAATCTAAATACGGTACGAAAGTTGATGTTTACAGAGATGAGGTCCCAGCACAGATCATCGAGGTAGAACGCAGTCTCCAGAAAGAGCTGGGGATTTCGCGTGAGGGAGTGGCTGAACAGACGGAGAGATTGAGAGATCTGCGGCGAAAGGAGAAGAGCGGGGCGCATGCTAAGGCTGCTGAGAAGGGAAGGCGTAAACAGGGGAAGAAGCCTCATGGCGATGCGCAGAAAGAGGGTACCGAAGAGGAGAAGACGTCTGAAGAACCAGCGAGTATCGGGATCACTATAGAGGGGGTCATGAGTCAAAAGAAACTCTTGAGCATGATTGGCGGTGTGGAGAGAAAGATGGCTCCGATTGGCGCGCGGGAGAGTGCAGTTATGTTAGTTTCGAACAGTATTAAAGATGTGGTGCGAGCTACAGCGTATTTCACAGCGCCAACCGGAGATCCACATTGGAAGGAGGTGGCTCGCGAAGCTTCGAAAAAGAAGAACATATTAGCTTACACGAGCACGGGAGGGGATGTAAAGACGGAGTTCCTGCATTTGATCGATCACCTC
>AFK91704
ATGTCAGCTGCGATGCTACTTGCACCCGGTGACGTGATTAAACGTTCATCCGAGGAGTTAAAACAGAGGCAAATTCAGATAAACTTAGTTGATTGGACTGAAAACGAAAGTGAGAAGGAAGAAGAACCAAAAGTAGGAGGAGAGAATAAGGAACAAGACAACTTGAAAGATGGTGAGGGGACACAACAGAAGGATGGCAAGAAGGAAAAGGGCGGCGAAGAAGCTCAAGATGCAAATGTGGATAGACGCTTACATACTACAGTGGGATCTGGATCAAGCGCAAAAGGATCTGGAGAGCGCACGAACAAGGATGCTGACGGAGGAGATGGAAAGACTAGAAGAGGAGGTGGAGATGCTGATGAGGGAGCTGGAGTTGTTGGAGCGGGCAGAGGAGGATGGGTAGTGTTAACTGATGAGATCGCTCGCGCGATTGAATCTAAATACGGTACGAAGGTCGATGTTTACAGGGATGAGGCGTCAGCGCAGATAATCGAGATCGAGCGAAGCTTACAAAAGGAGCTGGGGATCACCCGAGAAGGAGTGGCGGAGCAAACGGAAAAGCTGAGAGATCTGCGACGTAAAGAGAAAGGTGAACCTCGGGCTAAGGCAGTGATGAAAGGAGATCGGAAACATGGAAGGAATAGCCGAGACGGCTCCTCAAAAAAGGAAGGTATTGGAGAGGAAGCACAGGAGGAAACCACCAAAATTGGCGTAACAATCGAAGGAGTCATGAGTCAAAAGAAGCTTCTAAGTATGATCGGTGGTGTTGAGAGGAAGGCGGCGCCGATAGGGGCGCGGGAGAGTGCCGTTATGCTAGTGTCGAATAACATTAAGGATGTGGCGCGTGCAACAGCATACTTCACTTCGCCCACGGGAGACCCAAATTGGAAGGAGGTGGCGCGCGAGGCCTCAAAGAAAAAGAATATTTTGGCATATTCGAGCACGGGTGGAGATACTAAGATGGAGTTCCTTCATTTAATTGATCACCTC
>ABG91358
ATGTCAGCTGCGATACTTCTTGCACCCGGTGACGTGATCAAGCGTTCATCCGAGGAGTTAAAACAGAGGCAGATTCAAATTAATTTAGTTGATTGGACAGAGAGCGAGGGCGAAAAAGAGAGTAAAGCGGAACCCGAAGAGGGAGACAAAGCAGAGGAA---TTAAAGGATGGTGAGGGGACGCAATCGGAGAGCAGCCAGAAGAAAGAGAGCAGCAAAGAGGTTAAAGATGCAAATGTGGATAGACGCGTACATACTGCAGTGGGACCTGGATCAAGCGCAAAAGGACCTGGAGAACGCGCGAACGAGAATGCTGACAGAGGAGATGGAAAGGTTGGAGGAGGAGGTGGAGATGCTGATGCGGGAGTTGGAACTACTGGAACGAATGGAGGAAGATGGGTAGTTCTAACAGAAGAGATTGCTCGCGCGATCGAATCTAAATACGGTACGAAGATTGATGTTTACAGAGATGAGGTCCCAGCACAAATCATCGAAGTAGATCGCAGTCTCCAGAAAGAGCTGGGGATTTCGCGTGAGGGAGTGGCTGAGCAGACAGAGAGATTGAGAGATCTGCGACGAAAAGAGAAGAGTGGGGCGCATGCAAAGGCTGCTGAGAGAGGGAGGCGTAAACAAGGGAAGAAGCCTCATGGTGATGCGCAGAAAGAGGGAACCGAAGAAGATAAGACGTCTGAAGAACCAGCGAGTATCGGGATCACTATAGAGGGGGTTATGAGTCAGAAGAAACTCTTGAGCATGATCGGCGGTGTAGAGAGAAAGATGGCTCCAATAGGCGCGCGGGAGAGTGCGGTTATGTTAGTTTCAAACAGTATTAAAGATGTGGTGCGAGCTACAGCGTATTTCACAGCGCCAACCGGAGATCCACATTGGAAGGAGGTGGCTCGCGAAGCTTCAAAAAAGAAGAACATATTAGCTTACACGAGTACGGGAGGAGATGTGAAAACGGAATTCCTGCATTTGATCGATCACCTC
>BAA01714
------------ATGCTTCTTGCACCCGGTGACGTGATCAAGCGTTCATCCGAGGAGTTAAAACAGAGACAGATCCAAATTAATTTAACTGATTGGACAGAGGGCGAGACGAACAAAGAGAGTAAAGCGGAACGCAAAGAGGGAGACAAAGCAGAGGAA---TTAAAAGATGGTGAGGGACGCAATCGGAGAGCAGCCAGAAGAAAGAGAGCAGCCAAAGAGACTAAAGATGCCAGATGTGATAGACGCATACACACTGCAGTGGGATCTGGATCAAGCGCAAAAGGACCTGGAGAACGCGCGAACGAGAATGTTGACAGAGGAGATGGAAAGGTTGGAGGAGGAGGTGGAGATGCTGATGCGGGAGTTGGAACTACTGGAGCGAATGGAGGAAGATGGGTAGTTCTAACAGAAGAGATTCGTCGCGCGATCGAATCTAAATACGGTACGAAGATTGATGTTTACAGAGATGAGGTCCCAGCACAAATCATCGAAGTAGAACGCAGTCTCCAGAAAGAGCTAGGGATTTCGCGTGAGGGAGTGGCCGAGCAGACAGAGAGATTGAGAGATCTGCGACGAAAAGAGAAGAGTGGGGCACATGCAAAGGCTGCTGAGAGAGGGAGGCGTAAACAAGGGAAGAAGCCTCATGGTGATGCGCAGAGAGAGGGTCCCGAGGAAGAGAAGACGTCCGAAGAACCAGCGAGTGTCGGGATCACTATAGAGGGGGTCATGAGTCAGAAGAAACTCTTGAGCATGATTGGCGGTGTAGAGAGAAAGATGGCTCCAATAGGCGCGCGGGAGAGCGCAGTTATGTTAGTTTCAAACAGTATTAAAGATGTGGTGCGAGCTACAGCGTATTTCACAGCGCCAACCGGAGATCCACATTGGAAGGAGGTGGCTGCGAAGCTTCAAAAAAGAAGAACTATT---AGATACACGAGTACGGGAGGAGATGTGAAAACGGAGTTCCTGCATTTGATCGATCACCTC
>AFI73121
ATGTCAGCTGCGATACTACTTGCACCCGGTGACGTGATTAAACGTTCATCCGAGGAGTTAAAACAGAGACAAATTCAGATTAATTTAGTTGATTGGACTGAAAGCAAAAGTGAGAAGAAAGAAGAACCAGAAGTAGAAGGAGAGAATAAAGAACAAGACAATTCGAACGATGGTGAGGGGACACAACAGAAGGATGGCAAGAAGGAAGAGGGCGGCGAAGAAGCTCAAGATGCAAATGTGGATAGACGCTTACATACTACAGTGGGATCTGGATCAAGCGCAAAAGGATCTGGAGAACGCGCGGACAGGAATGTTGACAGAGGAAATGGAAAGACTAGAAGAGGAGGTGGAAATGCTGATGAGGGAGCTGGAGTTGCTGGAGCGAGCAGAGGAGGATGGGTAGTGTTAACAGATGAGATCGCTCGCGCGATTGAATCTAAATACGGTACGAAGGTTGATGTTTACAGGGATGAGACGTCAGCACAGATAATTGAGATTGAGCGGAGCTTACAAAAGGAGCTGGGGATCACCCGAGAAGGAGTGGCGGAACAAACGGAAAAGCTGAGAGATCTGCGACGTAAAGAGAAAGGTGAACCACGGACTAAGGCGGTGATGAAAGGGGATCGGAAACATGGAAGGAATAGCCGAGATAGCTCTTCAAAAAAGGAGGGTGTTGGAGAGGAGGTGCAGGAGGAGACTACCAAAGTTGGCATAACGATCGAAGGAGTCATGAGTCAAAAGAAGCTTTTAAGTATGATTGGTGGTGTCGAGAGAAAGGCGGCACCGATAGGGGCGCGGGAGAGTGCCGTTATGTTAGTGTCAAATAATATTAAGGATGTGGCGCGTGCAACAGCATACTTCACCTCGCCTACGGGAGACCCTAATTGGAAGGAGGTGGCGCGCGAGGCTTCAAAGAAGAAGAACATCTTGGCGTATTCGAGTACGGGTGGGGATACTAAGACGGAGTTCCTTCATTTAATTGATCACCTC
>ABY67718
ATGTCAGCTGCGATGCTACTTGCACCCGGTGACGTGATTAAACGTTCATCCGAGGAGTTAAAACAGAGACAAATTCAGATTAATTTAGTTGATTGGACTGAAAGCGAAAGTGAGAAGAAAGAAGAACCAAAAGTAGAAGGAGAGAATAAAGAACAAGACAATTCGAACGATGGTGAGGGGACACAACAGAAGAATGGCAAGAAGAAAGAGGGCGGCGAAGAAGCTCAAGATGCAAATGTGGATAGACGCTTACATACTACAGTGGGATCTGGATCAAGCGCAAAAGGATCTGGAGAACGCGCGGACAAGGATGTCGACAGAGGAGAGGTAAAGACTAGAAGAGGAGGTGGAAATGCTGATGAGGGAGCTGGAGTTGCTGGAGCGAGCAGAGGAGGATGGGTAGTGTTAACAGATGAGATCGCTCGCGCGATTGAATCTAAATACGGTACGAAGGTTGATGTTTACAGGGATGAAACGTCAGCACAGATAATTGAGATTGAGCGGAGCTTACAAAAGGAGCTGGGGATCACCCGAGAAGGAGTGGCGGAACAAACGGAAAAGCTGAGAGATCTGCGACGTAGAGAGAAAGGTGAAGCGCGGACTAAGGCAGTGATGAAAGGGGATCGGAAACATGGAAGAAATAGCCGAGATAGTTCTTCAAAAAAGGAGGGTGTTGAAGAGGAGGTGCAGGAGGAGACTACCAAAGTTGGCATAACGATCGAAGGAGTCATGAGTCAAAAGAAACTTTTAAGTATGATTGGTGGTGTTGAGAGGAAGGCGGCACCGATAGGGGCGCGGGAGAGTGCCGTTATGTTAGTGTCAAATAATATTAAGGATGTGGCGCGTGCAACGGCATACTTCACCTCGCCTACGGGAGACCCTAATTGGAAGGAGGTGGCGCGCGAGGCCTCAAAGAAGAAGAACATCTTGGCGTATTCGAGTACGGGTGGGGATGCTAAGACGGAGTTCCTTCATTTAATTGATCACCTC
>AAK95526
ATGTCAGCTGCGATGCTTCTTGCACCCGGTGACGTGATCAAGCGTTCATCCGAGGAGTTAAAACAGAGACAGATTCAAATTAATTTAATTGATTGGATAGAGAGCGAGAGCGAAAAAGAGAGTAAAGCGGAACCCAAAGAGGGAGACAAAGCAGAGGAA---TCAAAGGATGGTCAGGGGACGCAATCGGAGAGCAGCCAGAAGAAAGAGAGCAGCAAAGAGGCTAAAGATGCAGATGTGGATAGACGCATACATACTGCAGTGGGATCTGGATCAAGCGCAAAAGGACCTGGAGAACGCGCGAACGAGAATGTTGACAGAGGAGATGGAAAGGTTGGAGGAGGAGGTGGAGATGCTGATGCGGGAGTTGGAACTATTGGAGCGAATGGAGGAAGATGGGTGGTTCTAACAGAAGAGATTGCTCGCGCGATCGAATCTAAATACGGTACGAAGATTGATGTTTACAGAGATGAGGTTCCAGCACAAATCATCGAAGTAGAACGCAGTCTCCAGAAAGAGCTGGGAATTTCGCGTGAGGGAGTGGCCGAGCAGACAGAGAGATTGAGAGATCTGCGACGAAAAGAGAAGAGTGGGGCGCATGCAAAGGCTGCTGAGAGAGGGAGACGTAAACAAGGGAAGAAGCCTCATGGTGATGTGCAGAAAGAGGGTACTGAGGAAGAGAAGACGTCTGAAGAACCAGCGAGTGTCGGGATCACCATAGAGGGGGTCATGAGTCAGAAGAAACTCTTGAGCATGATTGGCGGTGTAGAGAGAAAGATGGCTCCAATAGGCGCGCGGGAGAGTGCAGTTATGTTAGTTTCAAACAGTATTAAAGATGTGGTGCGAGCTACAGCGTATTTCACAGCGCCAACCGGAGATCCACATTGGAAGGAGGTGGCTCGCGAAGCTTCAAAAAAGAAGAACATATTAGCTTACACGAGTACGGGAGGAGATGTGAAAACGGAGTTCCTGCATTTGATCGATCACCTC
>AAK95524
ATGTCAGCTGCGATACTTCTTGCACCCGGTGACGTGATCAAGCGTTCATCCGAGGAGTTAAAACAGAGGCAGATTCAGATTAACTTGGTTAATTGGGCGGAGAGTGAGGGCGGAAAAGAGGATAAAACAGAACCAAAAGAGGAGAGCAAAGCAGAAGGA---TCAAAGGATGGTGAGGGGACGCAATCGGAGAGCGGCCAGAAGGAAGAGGGCGGCAAAGAGACTAAAGATGCAGATGTGGATAGACGCATACATACTGCAGTGGGATCTGGATCAAGCACAAAAGGACTTGGAGAACGCGCGAACGAGAATGCTGACAGAGGAGATGGAAAGGTTGGAGGAGGAGGTGGAGATGCTGATGCGGGAGTTGGAGCTACTGGAACGAATGGAAGAAGATGGGTAGTTCTAACGGAAGAGATTGCTCGCGCGATTGAATCTAAATACGGTACGAAGATTGATGTTTACAGGGATGAGGTTCCAGCTCAGATTATCGAAGTGGAACGCAGTCTCCAGAAAGAGTTGGGAATTTCCCGTGAGGGAGTGGCCGAGCAGACGGAGAGATTGAGAGATCTGCGGCGAAAAGAGAAGAATGGGACGCATGCTAAAGCCGTTGAGAGAGGGGGACGCAAGCAGAGGAAGAAAACCCATGGTGACGCGCAGAGAGAAGGTGTCGAGGAAGAAAAAACATCTGAGGAGCCGGCACGCATTGGAATTACTATAGAGGGGGTCATGAGTCAAAAGAAACTGCTAAGCATGATTGGTGGTGTGGAGAGGAAGATGGCTCCGATAGGGGCGCGAGAGAGCGCGGTTATGTTAGTTTCAAACAGTATAAAAGATGTGATGCGAGCAACGGCATATTTCACAGCGCCAACTGGAGATCCGCATTGGAAAGAAGTGGCTCGCGAAGCTTCGAAAAAGAAGAACATATTAGCTTATACGAGTACAGGGGGTGATGCGAAAACGGAGTTTCTACATTTGATCGATCACCTC
>AAK95525
ATGTCAGCTGCGATGCTTCTTGCACCCGGTGACGTGATCAAGCGTTCATCCGAGGAGTTAAAACAGAGACAGATTCAAATTAATTTAATTGATTGGATAGAGAGCGAGAGCGAAAAAGAGAGTAAAGCGGAACCCAAAGAGGGAGACAAAGCAGAGGAA---TCAAAGGATGGTCAGGGGACGCAATCGGAGAGCAGCCAGAAGAAAGAGAGCAGCAAAGAGGCTAAAGATGCAGATGTGGATAGACGCATACATACTGCAGTGGGATCTGGATCAAGCGCAAAAGGACCTGGAGAACGCGCGAACGAGAATGTTGACAGAGGAGATGGAAAGGTTGGAGGAGGAGGTGGAGATGCTGATGCGGGAGTTGGAACTATTGGAGCGAATGGAGGAAGATGGGTGGTTCTAACAGAAGAGATTGCTCGCGCGATCGAATCTAAATACGGTACGAAGATTGATGTTTACAGAGATGAGGTTCCAGCACAAATCATCGAAGTAGAACGCAGTCTCCAGAAAGAGCTGGGAATTTCGCGTGAGGGAGTGGCCGAGCAGACAGAGAGATTGAGAGATCTGCGACGAAAAGAGAAGAGTGGGGCGCATGCAAAGGCTGCTGAGAGAGGGAGACGTAAACAAGGGAAGAAGCCTCATGGTGATGTGCAGAAAGAGGGTACTGAGGAAGAGAAGACGTCTGAAGAACCAGCGAGTGTCGGGATCACCATAGAGGGGGTCATGAGTCAGAAGAAACTCTTGAGCATGATTGGCGGTGTAGAGAGAAAGATGGCTCCAATAGGCGCGCGGGAGAGTGCAGTTATGTTAGTTTCAAACAGTATTAAAGATGTGGTGCGAGCTACAGCGTATTTCACAGCGCCAACCGGAGATCCACATTGGAAGGAGGTGGCTCGCGAAGCTTCAAAAAAGAAGAACATATTAGCTTACACGAGTACGGGAGGAGATGTGAAAACGGAGTTCCTGCATTTGATCGATCACCTC
>AAS72887
------------ATGCTACTTGCACCCGGTGACGTGATTAAACGTTCATCCGAGGGGTTAAAACAGAGACAAATTCAGATTAATTTAGTTGATTGGACCGAAAGCAAAAGTGAGAAGGAGGAAGAACCAAAACTAGAAGGAGAGAGTGAAGAACAAGACAAATTAAGCGATGGTGAGGGGGCACAACAGAAGGATGGCAAGAAGAAAGAGAGCAGCAAAGAAACTCAAGATGCAAATGTGGATAGACGCTTACATACTACAGTGGGATCTGGATCAAGCGCAAAAGGATCTGGAGAACGCGCGGACAAGGATGCTGACGGAGGAGATGGAAAGACTAGAGGAGGAGGTGGAGATGCTGATGAGGGAGCTGGAGCTGCTGGAGCGAGCAGAGGAGGATGGGTAGTATTAACTGATGAGATCGCTCGCGCGATTGAATCTAAATACGGTACGAAAGTTGATGTTTACAGAGATGAGGCGTCAGCGCAGATAATCGAGATCGAGCGGAGCTTACAAAAGGAGCTGGGAATCACCCGAGAGGGAGTGGCGGAACAAACGGAAAAGCTGAGAGACCTGCGACGCAAAGAAAGAGGTGAGCCACGGATCAAAGCAGTGGTGAAAGGAGATCGGAAGCGTGGAAGAAGTAGCCGGGATAGCTCCTCAAAGAAGGAAGGTGTTGGAGAGGAGGTGCAGGAGGAAACCACTAAGGTCGGCATAACAATCGAAGGAGTTATGAGTCAAAAGAAGCTTTTAAGCATGATAGGTGGTGTTGAGAGGAAGACGGCGCCGATAGGGGCGCGGGAGAGTGCCGTTATGCTGGTGTCAAATAATATTAAGGATGTGGCGCGTGCAACAGCATATTTCACTTCACCCACGGGAGACCCAAATTGGAAGGAGGTGGCGCGCGAGGCTCCAAAGAAAAAGAACATCTTGGCATATTCGAGCACGGGTGGAGATACTAAGACGGAATTCCTTCATTTAATTGATCACCTC
>ADI49549
ATGTCAGCTGCGATACTTCTTGCACCCGGTGACGTGATCAAGCGTTCATCCGAGGAGTTAAAACAGAGGCAGATTCAAATTAATTTAGTTGATTGGACAGAGAGTGAGAGCGGAAAAGAGGGTAAAGCGGAACCCAAAGAGGAAGACAAAGCAGAAGAG---TTAAAGGATGGTGAGGGGGCGCAATCGGAGAGCGGCCAGAAGAAAGAGAGCAGCAAAGAGGTTAAAGATGCAGATGTGGATAGACGCGTACATACTGCAGTGGGATCTGGATCAGGCGCAAAAGGACCTGGAGAACGCGCGAACGAGAATGTTGACAGAGGAGATGGAAAGGTTGGAAGAGGAGGTCGAGATGCTGATGCGGGAGTTGGAACTACTGGAGCGAATGGAGGAAGATGGGTAGTTCTAACAGAAGAGATTGCTCGCGCGATCGAATCTAAATACGGTACGAAAGTTGATGTTTACAAAGATGAGGTCCCAGCACAGATTATCGAAGTAGAACGCAGTCTCCAGAAAGAGCTGGGGATTTCGCGTGAGGGAGTGGCTGAGCAGACGGAGAGATTGAGAGATCTGCGGCGAAAAGAGAAGAGTGGAGCGCATGCGAAAGCTGCTGAGAGAGGAAAGCGTAAACAAGGGAAGAAGCCTCATGGCGATGCGCAGAAAGAGAGTGCCGAGGAGGAGAAGACGTCTGAAGAACCAGCGAATATCGGGATCGCCATAGAGGGGGTCATGAGTCAAAAGAAACTCTTGAGCATGATTGGCGGTGTAGAAAGAAAGATGGCTCCAATTGGCGCGCGGGAGAGCGCAGTTATGTTAGTTTCAAATAGTATTAAAGACGTGGTGCGAGCTACAGCGTATTTCACAGCGCCAACCGGAGATCCACATTGGAAGGAGGTGGCTCGCGAGGCTTCAAAAAAGAAGAACATATTAGCTTATACGAGCACGGGAGGAAATGTGAAAACGGAGTTCCTGCATTTGATCGATCACCTC
>ABH04282
ATGTCAGCTGCGATACTTCTAGCACCCGGTGACGTGATCAAGCGTTCATCCGAGGAGTTAAAACAGAGGCAGATTCAAATTAACTTGGTTGATTGGACGGAGAGCGAGAGCGAAAAAGAGGATAAAACAGGATCCAAAGAGGAGGACAAGGTTGAGGAG---TCAAAAGATGGTGAGGGGACGCAATCGGAGAGCGGCCAGAAGAAAGAGAGCGGCAAAGAGGCTAAAGATGCAGATGTGGATAGACGCATACATACTACAGTGGGATCTGGATCAGGCGCAAAAGGATCTGGAGAACGCGCGAACGAGAATGTTGACAGAGGAGATGGAAAGGTTGGAGGAGGAGGTGGAGATGCTGATGCGGGAGTTGGAGCTGCTGGAGCGAATGGAGGAAGATGGGTAGTTCTAACGGAAGAGATTGCTCGCGCGATCGAATCTAAATACGGTACGAAGATTGATGTTTACAGAGATGAGGTTCCAGCTCAGATCATCGAGGTGGAACGCAGTCTCCAGAAAGAGCTGGGGATTTCGCGTGAGGGAGTGGCCGAGCAAACGGAAAGATTGAGAGATCTGCGGCGAAAAGAAAAGAGTGGGGCGCACGCTAGGGCCGCTGAGAAAGGAAGGCGCAAACAAGGGAAGAAAGCCCATGGTGACGCGCAGAAAGAGAGTACCGAGGAAGACAAGACGTCTGAGGAACCAGCGAGTGTTGGAATCACTATAGAGGGGGTCATGAGTCAAAAGAAGCTCTTAAGCATGATAGGCGGTGTAGAGAGAAAGATGGCTCCGATAGGGGCACGGGAGAGCGCAGTTATGTTAGTTTCTAACAGTATTAAAGATGTGGTGCGAGCTACGGCGTATTTTACAGCGCCAACCGGAGATTCACATTGGAAGGAAGTGGCTCGCGAAGCTTCAAAAAAGAAGAACATATTAGCTTACACGAGTACGGGAGGAGACGTGAAAACGGAGTTTTTGCATTTGATCGATCACCTC
>AEO19763
ATGTCAGCTGCGATACTTCTTGCACCCGGTGACGTGATCAAGCGTTCATCCGAGGAGTTAAAACAGAGACAGATTCAAATTAATTTAATTGATTGGATGGAGAGCGAGAGCGAAAAAGAGAGTAAAGCGGAACCCAAAGAGGGAGACAAAGCAGAGGAA---TCAAAGGATGGTCAGGGGACGCAATCGGAGAGCAGCCAGAAGAAAGAGAGCAGCAAAGAGGCTAAAGATGCAGATGTGGATAGACGCATACATACTGCAGTGGGATCTGGATCAAGCGCAAAAGGACCTGGAGAACGCGCGAACGAGAATGTTGACAGAGGAGATGGAAAGGTTGGAGGAGGAGGTGGAGATGCTGATGCGGGAGTTGGAACTATTGGAGCGAATGGAGGAAGATGGGTGGTTCTAACAGAAGAGATTGCTCGCGCGATCGAATCTAAATACGGTACGAAGATTGATGTTTACAGAGATGAGGTTCCAGCACAAATCATCGAAGTAGAACGCAGTCTCCAGAAAGAGCTGGGAATTTCGCGTGAGGGAGTGGCCGAGCAGACAGAGAGATTGAGAGATCTGCGACGAAAAGAGAAGAGTGGGGCGCATGCAAAGGCTGCTGAGAGAGGGAGACGTAAACAAGGGAAGAAGCCTCATGGTGATGTGCAGAAAGAGGGTACTGAGGAAGAGAAGACGTCTGAAGAACCAGCGAGTGTCGGGATCACCATAGAGGGGGTCATGAGTCAGAAGAAACTCTTGAGCATGATTGGCGGTGTAGAGAGAAAGATGGCTCCAATAGGCGCGCGGGAGAGTGCAGTTATGTTAGTTTCAAACAGTATTAAAGATGTGGTGCGAGCTACAGCGTATTTCACAGCGCCAACCGGAGATCCACATTGGAAGGAGGTGGCTCGCGAAGCTTCAAAAAAGAAGAACATATTAGCTTACACGAGTACGGGAGGAGATGTGAAAACGGAGTTCCTGCATTTGATCGATCACCTC
>AAC55308
ATGTCAGCTGCGATACTTCTTGCACCCGGTGACGTGATCAAGCGTTCATCCGAGGAGTTAAAACAGAGGCAGATTCAGATTAATTTGGTTGATTGGATGGAGAGTGAGGGCGGAAAAGAGGATAAAACAGAACCTAAAGAGGAGAGCAAAGCAGAAGGA---TCAAAGGATGGTGAGGGGACGCAATCGGAGAGCGGCCAGAAGGAAGAGGGCGGCAAAGAGACTAAAGATGCAGATGTGGATAGACGCATACATACTGCAGTGGGATCTGGATCAGGCACAAAAGGATCTGGAGAACGCGCGAACGAGAATGCTAACAGAGGAGATGGAAAGGTTGGAGGAGGAGGTGGAGATGCTGATGCGGGAGTTGGAACTACTGGAACGAATGGAGGAGGATGGGTAGTTCTAACGGAAGAGATTGCTCGCGCGATTGAATCTAAATACGGTACGAAGATTGATGTTTACAGGGATGAGGTTCCAGCTCAGATCATCGAGGTGGAACGCAGTCTCCAGAAAGAGTTGGGAATTTCCCGTGAGGGAGTGGCCGAGCAGACGGAGAGATTGAGAGATCTGCGGCGGAAAGAGAAGAATGGGACGCATGCTAAAGCCGTTGAGAGAGGAGGACGCAAGCAGAGGAAGAAAGCCCATGGTGACGCGCAGAGAGAAGGTGTCGAGGAAGAAAAGACGTCTGAGGAGCCGGCACGCATTGGAATTACTATAGAAGGGGTCATGAGTCAAAAGAAACTGCTAAGTATGATTGGTGGTGTGGAGAGGAAGATGGCTCCGATAGGAGCGCGGGAGAGCGCGGTTATGTTAGTTTCAAACAGTATAAAAGATGTGGTGCGAGCAACGGCATATTTCACAGCGCCAACTGGAGATCCGCATTGGAAAGAAGTGGCTCGCGAAGCTTCGAAAAAGAAGAACATATTAGCTTATACGAGTACAGGGGGTGATGTGAAAACGGAGTTTCTACATTTGATCGATCACCTC
>AAC55309
ATGTCAGCTGCGATACTTCTTGCACCCGGTGACGTGATCAAGCGTTCATCCGAGGAGTTAAAACAGAGGCAGATTCAGATTAATTTGGTTGATTGGATGGAGAGTGAGGGCGGAAAAGAGGATAAAACAGAACCTAAAGAGGAGAGCAAAGCAGAAGGA---TCAAAGGATGGTGAGGGGACGCAATCGGAGAGCGGCCAGAAGGAAGAGGGCGGCAAAGAGACTAAAGATGCAGATGTGGATAGACGCATACATACTGCAGTGGGATCTGGATCAGGCACAAAAGGATCTGGAGAACGCGCGAACGAGAATGCTAACAGAGGAGATGGAAAGGTTGGAGGAGGAGGTGGAGATGCTGATGCGGGAGTTGGAGCTACTGGAACGAATGGAGGAAGATGGGTAGTTCTAACGGAAGAGATTGCTCGCGCGATTGAATCTAAATACGGTACGAAGATTGATGTTTACAGGGATGAGGTTCCAGCTCAGATCATCGAGGTGGAACGCAGTCTCCAGAAAGAGTTGGGAATTTCCCGTGAGGGAGTGGCCGAGCAGACGGAGAGATTGAGAGATCTGCGGCGGAAAGAGAAGAATGGGACGCATGCTAAAGCCGTTGAGAGAGGAGGACGCAAGCAGAGGAAGAAAGCCCATGGTGACGCGCAGAGAGAAGGTGTCGAGGAAGAAAAGACGTCTGAGGAGCCGGCACGCATTGGAATTACTATAGAAGGGGTCATGAGTCAAAAGAAACTGCTAAGTATGATTGGTGGTGTGGAGAGGAAGATGGCTCCGATAGGAGCGCGGGAGAGCGCGGTTATGTTAGTTTCAAACAGTATAAAAGATGTGGTGCGAGCAACGGCATATTTCACAGCGCCAACTGGAGATCCGCATTGGAAAGAAGTGGCTCGCGAAGCTTCGAAAAAGAAGAACATATTAGCTTATACGAGTACAGGGGGTGATGTGAAAACGGAGTTTCTACATTTGATCGATCACCTC
>AAC55306
ATGTCAGCTGCGATACTTCTTGCACCCGGTGACGTGATCAAGCGTTCATCCGAGGAGTTAAAACAGAGGCAGATTCAGATTAATTTGGTTGATTGGATGGAGAGTAAGGGCGGAAAAGAGGATAAAACAGAACCTAAAGAGGAGAGCAAAGCAGAAGGA---TCAAAGGATGGTGAGGGGACGCAATCGGAGAGCGGCCAGAAGGAAGAGGGCGGCAAAGAGACTAAAGATGCAGATGTGGATAGACGCATACATACTGCAGTGGGATCTGGATCAGGCACAAAAGGATCTGGAGAACGCGCGAACGAGAATGTTAACAGAGGAGATGGAAAGGTTGGAGGAGGAGGTGGAGATGTTGATGCGGGAGTTGGAGCTACTGGAGCGAATGGAGGAAGATGGGTAGTTCTAACGGAAGAGATTGCTCGCGCGATTGAATCTAAATACGGTACGAAGATCGATGTTTACAGGGATGAGGTTCCAGCTCAGATCATCGAGGTGGAACGCAGTCTTCAGAAAGAGTTGGGAATTTCCCGTGAGGGGGTGGCCGAGCAGACGGAGAGATTGAGAGATCTGCGGCGGAAGGAGAAGAATGGGACGCATGCTAAAGCCGTTGAGAGAGGAGGACGCAAGCAGAGGAAGAAAGCCCATGGCGACGCGCAGAGAGAAGGTGTCGAGGAAGAAAAGACGTCTGAGGAGCCGGCACGCATTGGAATTACTATAGAAGGGGTCATGAGTCAAAAGAAACTACTAAGCATGATTGGTGGTGTGGAGAGAAAGATGGCTCCGATAGGAGCGCGGGAGAGCGCGGTTATGTTAGTTTCAAACAGTATAAAAGATGTGGTGCGTGCAACGGCATATTTCACAGCGCCAACTGGAGATCCGCATTGGAAAGAAGTGGCTCGCGAAGCCTCGAAAAAGAAGAACATATTAGCTTATACGAGTACGGGGAGTGATGTGAAAACGGAGTTTCTACATCTGATCGATCACCTC
>AAC55307
ATGTCAGCTGCGATACTTCTTGCACCCGGTGACGTGATCAAGCGTTCATCCGAGGAGTTAAAACAGAGACAGATTCAGATTAATTTGGTTGATTGGATGGAGAGTGAGGACGGAAAAGAGGATAAAACAGAACCAAAAGAGGAGAGCAAAGCAGAGGGA---TCAAAGGATGGTGAGGGGGCGCAATCGGAGAGCGGCCAGAAGGAAGAGGGCGGCAAAGAGACTAAAGATGCAGATGTGGATAGACGCGTACATACTGCAGTGGGATCTGGATCAAGCACAAAAGGACCTGGAGAACGCGCGAACGAGAATGCTGACAGAGGAGATGGAAAGGTTGGAGGAGGAGGTGGAGATGCTCATGCGGGAGTTGGAGCTACTGGAACGAATGGAAGAGGATGGGTAGTTCTGACGGAGGAGATCGCTCGCGCGATTGAATCTAAATACGGTACGAAAATTGATGTTTACAGGGATGAGGTTCCAGCTCAGATCATCGAAGTGGAACGCAGTCTCCAGAAAGAGTTGGGAATTTCCCGTGAGGGAGTGGCCGAGCAGACGGAGAGATTGAGAGATCTGCGGCGAAAAGAGAAGAATGGGACGCATGCTAAAGCCGTTGAGAGAGGGGGACGCAAGCAGAGGAAGAAAGCCCATGGTGACGCGCAGAGAGAAGGTGTCGAGGAAGAAAAAACGTCTGAGGAGCCGGCATGCATTGGAATTACTATAGAGGGGGTCATGAGTCAAAAGAAATTGCTAAGCATGATTGGTGGTGTAGAGAGGAAGATGGCTCCGATAGGGGCGCGAGAGAGCGCGGTTATGTTAGTTTCAAACAGTATAAAAGATGTGGCGCGAGCAACGGCATATTTCACAGCGCCAACTGGAGATCCGCATTGGAAAGAAGTGGCTCGCGAAGCTTCGAAAAAGAAGAACATATTAGCTTATACGAGTACAGGGGGTGATGTGAAAACGGAATTTCTACATTTGATCGATCACCTC
>AFK91776
ATGTCAGCTGCGATACTACTTGCACCCGGTGACGTGATTAAACGTTCATCCGAGGAGTTAAAACAGATGCAAATTCAGATGAACTTAGTTGATTGGACTGAAAGCGAAAGTGAGGAAAAAGGAGAACCAAAAGTAGAAGGAGAGAATAAAGAACAAGACAATTTGAACGATGGTGAGGGGACACAACAGAAGGATGGCAAGAAGAAAGAGGGCGGCGAAGAAGCTCAAGATGCAAATGTGGATAGACGCTTACATACTACAGTGGGATTTGGATCAAGCGCAAAAGGATCTGGAGAACGCACGGACAAGGATGCTGACGGAGGAGATGGAAAGACTAGAAGAGGAGGTGGAGATGCTGATGAGGGAGCTGGAGTTGCTGGAGCGAGCAGAGGAAGATGGGTAGTGTTAACTGATGAGATCGCTCGCGCGATTGAATCTAAATACGGTACGAAGGTTGATGTTTACAGGAATGAGGCGTCAGCGCAGATAATCGAGATCGAGCGGAGTTTACAAAAGGAGCTGGGGATCACCCGAGAAGGAGCGGCGGAGCAAACGGAAAAGCTGAGAGATCTTCGGCGTAAAGAGAAAGGCGAATCACGGGCTAAGTCAGTGATGAAAGGAGATCGGAAACATGGAAGAAATAGCAGAGACAGCTCTTCAAAAAAGGAAGGTGTTGGAGAGGAGGTACAGGAGGAAACTACCAAAGTTGGTATAACGATCGAAGGAGTCATGAGTCAAAAGAAACTTTTAAGTATGATTGGTGGTGTTGAGAGGAAGGCGGCACCGATAGGGGCGCGGGAGAGTGCTGTTATGTTAGTGTCGAATAACATTAAGGATGTGGTGCGTGCAACAGCATATTTCACTTCGCCCACGGGAGACCCAAATTGGAAGGAGGTGGCGCGCGAGGCTTCAAAGAAAAAGAACATTTTGGCGTATTCGAGCACGGGAGGAGATACAAAGACGGAATTCCTTCATTTGATTGATCACCTC
