# Supplementary material for: FRESCo: finding regions of excess synonymous constraint in diverse viruses
Source: Genome Biol. 2015 Feb 17;16(1):38. doi: 10.1186/s13059-015-0603-7 (PMC4376164; doi:10.1186/s13059-015-0603-7)
Supplement: Additional file 4: — Sequence alignments (zip folder of FASTA alignments). [file 13059_2015_603_MOESM4_ESM.zip › alignments/bluetongue/VP7.fa.revtrans]

>ACR25203
ATGGACACTATCGCTGCAAGAGCACTCACTGTGATGCGAGCATGTGCTACGCTTCAAGAGGCAAGAATTGTGTTGGAAGCCAATGTGATGGAAATTCTGGGGATTGCTATCAATAGGTACAATGGACTTACTCTACGAGGAGTGACGATGCGCCCAACCTCGTTAGCACAAAGAAATGAGATGTTTTTCATGTGTTTGGATATGATGCTGTCTGCTACTGGGATAAATGTCGGACCGATATCGCCAGACTATACTCAACATATGGCTACGATTGGTGTGCTAGCAACACCGGAAATACCTTTTACAACGGAAGCGGCGAATGAAATAGCTCGAGTGACTGGGGAGACTTCGACATGGGGGCCAGCGCGTCAGCCTTATGGTTTTTTCCTTGAAACTGAGGAAACCTTCCAACCTGGGAGATGGTTCATGCGCGCCGCTCAAGCAGTAACTGCAGTAGTGTGCGGTCCGGATATGATTCAGGTGTCACTCAATGCTGGAGCGAGGGGGGATGTACAACAGATATTTCAGGGTCGTAATGATCCTATGATGATATATTTAGTGTGGAGGAGAATCGAAAACTTTGCGATGGCGCAAGGTAATTCACAACAAACTCAAGCGGGTGTGACTGTCAGTGTTGGTGGAGTTGACATGAGGGCGGGACGCATTATAGCGTGGGATGGGCAGGCCGCGCTGCACGTGCATAACCCAACACAACAGAATGCGATGGTGCAAATACAGGTTGTGTTCTATATATCTATGGATAAGACTTTAAACCAGTACCCCGCTTTGACTGCTGAGATTTTTAATGTTTACAGCTTCAGGGATCACACATGGCATGGGCTAAGAACGGCAATATTAAACAGAACCACACTGCCAAACATGCTGCCACCAATTTTCCCACCAAACGATCGAGATAGTATCTTAACTCTCCTACTTTTATCTACACTTGCTGATGTTTACACTGTTTTAAGGCCGGAATTTGCGATTCACGGCGTAAATCCGATGCCAGGGCCGCTCACACGTGCTATTGCACGCGCCGCCTATGTG
>AEO19742
ATGGACACTATCGCTGCAAGAGCACTCACTGTGATGCGAGCATGTGCTACGCTTCAAGAAGCAAGAATTGTATTGGAAGCTAATGTGATGGAAATATTAGGGATAGCAATCAACAGATATAATGGATTAACTTTACGAGGAGTGACGATGCGCCCAACCTCATTGGCGCAGAGAAATGAGATGTTTTTTATGTGTTTGGATATGATGCTGTCTGCGGCTGGGATAAACGTTGGACCGATATCCCCAGATTATACCCAACATATGGCTACAATCGGTGTACTAGCAACGCCAGAGATACCTTTTACGACGGAAGCAGCGAATGAAATAGCTCGCGTGACTGGGGAGACTTCAACGTGGGGACCGGCGCGTCAGCCCTATGGTTTTTTCCTTGAGACGGAGGAGACCTTCCAACCTGGGAGATGGTTTATGCGTGCCGCTCAAGCAGTGACTGCGGTAGTGTGCGGTCCGGATATGATTCAAGTGTCACTGAATGCTGGGGCGAGAGGAGATGTGCAGCAGATATTTCAAGGTCGTAATGATCCTATGATGATATATCTAGTGTGGAGAAGAATTGAAAACTTCGCGATGGCGCAAGGTAACTCACAGCAAACTCAAGCAGGCGTGACCGTTAGCGTTGGCGGAGTAGACATGCGGGCGGGACGTATTATAGCGTGGGACGGACAGGCCGCTCTACATGTACATAATCCCACACAACAGAATGCGATGGTTCAGATACAAGTCGTGTTTTACATTTCCATGGATAAGACTTTAAATCAATACCCCGCCTTGACTGCTGAAATCTTTAACGTTTATAGCTTCAGAGACCATACATGGCACGGATTGAGGACGGCCATACTAAACAGAACTACACTGCCAAACATGCTGCCACCTATTTTCCCACCAAATGATCGAGATAGTATCCTGACTCTTTTGCTTTTGTCTACGCTTGCTGATGTTTATACCGTTTTGAGACCAGAGTTCGCGATTCACGGCGTAAACCCAATGCCTGGGCCGCTCACACGTGCTATTGCACGCGCCGCCTATGTG
>ADI49557
ATGGACACTATCGCAGCAAGAGCGCTCACTGTAATGCGGGCATGTGCCACTTTACAAGAAGCAAGAATTGTTTTGGAGGCAAATGTGATGGAGATATTAGGAATAGCAATCAATAGATATAATGGACTAACTCTACGTGGAGTCACGATGAGACCAACTTCATTAGCTCAAAGAAATGAAACGTTTTTTATGTGTTTAGATATGATGCTATCAGCAGCAGGAATCAATGTTGGTCCAATCTCGCCTGACTATACGCAACACATGGCTACCATAGGTGTGCTGGCGACGCCTGAGATACCGTTCACGACTGAGGCCGCGAATGAGATTGCGCGTGTTACCGGAGAGACTTCAACTTGGGGACCAGCGCGCCAGCCTTACGGTTTTTTCCTTGAAACTGAAGAGGTTTATCAGCCTGGAAGATGGTTTATGCGAGCCGCTCAAGTTGTTACACCAGTGGTTTGTGGACCAGATATGGTTCAGGTTTCGTTGAATGCGGGCGCGAGAGGTGACGTGCAGCAGATCTTTCAAGGCCGCAATGATCCTATGATGATTTATTTAGTCTGGAGACGGATCGAGAATTTCTCTATGCCGCAGGGTAACTCACAGCGTACGCTGGCTGGTGTCACTGTGAGCGTAGGTGGTGTGGACATGAGAGCGGGGCGCATAATCGCATGGGATGGACAGGCAGTACTACAAATTCACAATCCGACCCAGCAAAATGCTATGGTGCAAATTCAGGTGGTATTCTACGTTTCTATGGATAAAACGCTTAACCAGTACCCTGCATTGACGGCAGAAATATTTAATGTGTACAGCTTTAGAGATCACACTTGGCATGGACTAAGGACCGCTATACTAAACAGAACAACCCTTCCAAACATGTTACCCCCAATCTTTCCGCCGAATGATCGCGATAGTGTACTCACGATCCTACTACTGTCAACGCTCGCAGATGTTTATTCAGTTTTGAGACCTGAGTTCGCAATCCACGGCGTAAATCCAATGCCTGGCCCGCTTACACGTGCGATTGCTCGCGCCGCTTACGCA
>ACJ06705
ATGGACACTATCGCAGCGAGGGCGCTAACCGTAATGCGGGCATGTTCGACCCTGCAAGAGGCTAGGATCGTATTAGAGGCAAACGTTATGGAGATATTAGGAATCGCAATTAATAGATATAATGGGTTGACTTTACGTGGTGTAACTATGCGGCCGACTTCGCTTGCTCAGAGGAACGAGATGTTTTTCATGTGCTTGGATATGATGTTATCAGCAGCAGGGATTAATGTGGGACCAATTTCGCCGGATTATGTGCAACATATGGCAACAATCGGAGTGTTGGCTACTCCGGAGATCCCATTTACGACTGAGGCTGCAAATGAGATAGCGCGTGTGACTGGCGAGACGACAACATGGGGACCAGCGCGTCAGCCTTATGGTTTCTTCCTTGAGACTGAGGAAACGTTTCAACCTGGGAGGTGGTTCATGCGGGCGGGACAGAACGTTACCGCGGTGGTGAGTGGATCAGACACGGTTCAAGTGTCTTTGAACGCAGGTGCCCGGGGTGATATACAACAAATTTTTCAAGGTCGTAATGATCCAATGATGATTTACTTGATTTGGAGGAGAATTGAGAATTTTGCCATGCCGCAAGGTAATTCACAGCAAACAATGGCTGGTGTGACCGTAAGTGTGGGCGGAGTCGACATGCGGGCGGGTCGGATAATCGCGTGGGATGGCCAAGCCGCACTACAAGTTCATAACCCAACTCAACAGAATGCGATGATCCAGCTCCAAGTCGCATTTTATGTATCGATGGATAAGACATTAAACCAATTCCCCTCGCTCGCAGCAGAGATCTTCAATGTATATAGCTTTAGAGACCACACGTGGCATGGATTAAGAACAGCAATTTTGAACAGAACGACGTTACCAAATATGCTGCCACCGATTTTTCCGCCGAATGACAGAGAGAGTATACTTACAATTTTGCTATTGTCCACTCTCGCAGATGTTTACACAGTATTGAAACCAGAATTTGCAATTCATGGTGTGAATGCTATGCCGGGTCCGCTTACGCGGGCGATTGCTCGTGCCGCTTATGTG
>AFK91702
ATGGACACTATCGCAGCAAGAGCGCTCACTGTGATGCGAGCATGTGCTACTTTACAAGAAGCAAGAATTGTGTTAGAAGCTAATGTAATGGAAATTTTGGGTATTGCGATTAACAGGTATAATGGATTGACGCTTCGTGGAGTTACGATGCGCCCGACATCTTTGGCTCAAAGAAATGAAATGTTTTTTATGTGTTTGGATATGATGTTATCAGCAGCCGGGATAAATGTTGGACCAATATCACCAGATTACACACAGCATATGGCGACGATTGGAGTGTTAGCAACGCCAGAGATTCCTTTCACAACAGAAGCTGCGAATGAGATCGCGCGTGTAACAGGAGAGACGTCAACGTGGGGACCAGCGCGTCAACCATATGGGTTCTTTCTTGAAACGGAGGAAACGTATCAGCCCGGTCGTTGGTTTATGCGAGCTGCGCAGGCTGTGACTGCCGTGGTGTGTGGCCCAGATATGATCCAAGTGTCATTGAATGCTGGTGCTAGAGGTGACGTGCAACAAATCTTTCAGGGTCGTAATGATCCCATGATGATATACTTGGTTTGGAGAAGGATAGAGAATTTTGCGATGGCTCAAGGGAATTCACAACAAACGCTGGCCGGCGTGACAGTTAGCGTCGGAGGTGTTGACATGAGGGCAGGACGCATAATCGCGTGGGATGGGCAGGCCGCTCTACAAATTCATAACCCTACTCAGCAGAATGCAATGGTGCAGATACAGGTGGTTTTCTATATCTCGATGGATAAGACTTTGAATCAATACCCCGCTTTGACTGCAGAGATATTTAACGTTTATAGCTTTAGAGATCACACTTGGCATGGATTAAGAACCGCTATATTAAACAGAACTACTCTGCCAAATATGTTACCACCTATATTTCCTCCAAATGATCGAGATAGCATATTGACTCTTTTGTTGTTGTCAACGTTAGCTGATGTATATACTGTACTGCGACCGGAATTCGCTATACATGGTGTGAATCCAATGCCGGGCCCGCTCACGCGAGCGATCGCGCGCGCCGCTTATGTG
>AED99449
ATGGACACTATCGCAGCGAGGGCGCTCACCGTGATGCGGGCATGTTCGACTTTACAGGAAGCGAGGATTGTGCTCGAGGCCAATGTGATGGAGATACTGGGGATAGCAATAAACAGATACAATGGGTTGACCCTGCGAGGCGTAACAATGCGGCCGACTTCGTTAGCCCAGAGGAATGAAATGTTTTTTATGTGCCTAGATATGATGCTCTCGGCGGCGGGTATTAATGTTGGACCGATTTCACCAGATTATGTTCAACATATGGCTACTATTGGGGTACTAGCAACACCAGAAATACCCTTCACTACAGAGGCGGCGAATGAAATCGCACGCGTTACTGGTGAGACAACAACGTGGGGACCAGCGCGCCAGCCCTATGGCTTTTTCCTCGAGACTGAAGAGACGTTTCAGCCTGGAAGGTGGTTCATGAGAGCGGGTCAGAACGTAACCGCGGTAGTATGTGGATCAGACATGATTCAGGTGTCCTTAAATGCAGGAGCCCGAGGAGACATACAACAGATCTTTCAAGGTCGTAATGACCCAATGATGATATATTTAGTTTGGAGAAGGATTGAGAATTTTGCAATGCCCCAAGGTAACTCACAGCAGACCATGGCGGGTGTTACAGTTAGTGTCGGTGGTGTGGATATGCGAGCGGGCCGGATTATTGCGTGGGATGGGCAAGCGGCATTACAGGTACATAACCCAACACAGCAGAATGCTATGATCCAGATTCAAGTTGCGTTCTATGTGTCAATGGATAAAACGCTGAATCAATACCCCTCTTTAGCCGCTGAGATTTTCAATGTTTACAGTTTCAGAGATCACACATGGCATGGATTAAGGACAGCGATTCTGAATCGAACCACATTGCCAAATATGTTACCTCCAATTTTTCCGCCGAGTGACAGGGAGAGCATTCTGACGATTTTGCTGCTGTCGACGTTGGCGGACGTTTATACGGTGCTGAGACCAGAATTCGCTATACATGGTGTGAATGCTATGCCTGGCCCGCTAACGCGGGCGATTGCTCGTGCCGCTTATGTA
>AAF97688
ATGGACACTATCGCAGCAAGAGCGCTCACTGTGATGCGGGCATGTGCCACTTTACAAGAAGCAAGAATTGTGTTAGAAGCTAATGTGATGGAGATCTTGGGTATTGCGATTAACAGGTATAATGGATTAACGCTTCGTGGGGTTACAATGCGCCCGACATCTTTAGCTCAAAGAAATGAAATGTTTTTTATGTGTTTAGACATGATGTTATCAGCAGCCGGGATAAATGTTGGACCAATATCACCGGATTACACACAGCATATGGCGACGATTGGAGTGCTAGCAACGCCAGAGATCCCTTTCACGACGGAGGCTGCGAATGAGATCGCGCGTGTAACAGGAGAGACGTCAACGTGGGGGCCGGCGCGCCAACCATATGGCTTCTTTCTAGAAACAGAGGAAACGTATCAGCCCGGTCGTTGGTTTATGCGAGCTGCGCAGGCTGTAACAGCCGTGGTGTGTGGCCCAGATATGATCCAAGTGTCGTTGAATGCCGGTGCTAGAGGTGATGTACAACAGATTTTTCAGGGCCGTAATGATCCTATGATGATATATTTGGTTTGGAGAAGGATCGAGAATTTTGCGATGGCGCAGGGGAATTCACAACAAACGCTGGCTGGTGTAACGGTTAGTGTCGGAGGTGTTGACATGAGGGCGGGGCGTATAATTGCGTGGGATGGACAGGCCGCATTACAAATTCACAACCCTACACAGCAGAATGCAATGGTGCAGATACAAGTGGTTTTTTATATTTCAATGGATAAGACTTTGAATCAATACCCCGCCTTGACTGCAGAGATATTTAACGTCTATAGCTTCAGAGATCATACTTGGCATGGACTAAGGACCGCTATATTAAATAGAACTACTCTGCCAAATATGTTGCCACCAATATTTCCTCCAAACGATCGAGATAGCATATTGACTCTTTTGTTGTTGTCAACTCTGGCTGATGTCTATACTGTACTGCGACCGGAGTTTGCTATACATGGTGTAAATCCAATGCCGGGTCCGCTCACGCGAGCAATCGCGCGCGCCGCTTATGTG
>AAF97689
ATGGACACTATCGCAGCAAGAGCGCTCACTGTGATGCGGGCATGTGCCACCTTACAAGAAGCAAGAATTGTGTTAGAAGCTAATGTGATGGAGATTTTGGGTATTGCGATTAACAGGTATAATGGATTAACGCTCCGTGGAGTCACAATGCGCCCGACATCTTTAGCTCAAAGAAATGAAATGTTTTTCATGTGTTTAGACATGATGTTATCAGCAGCCGGGATAAATGTTGGACCAATATCACCGGATTACACACAGCACATGGCGACGATTGGAGTGCTAGCAACGCCAGAGATCCCTTTCACGACGGAGGCTGCGAATGAGATCGCGCGTGTAACAGGAGAGACGTCAACGTGGGGGCCGGCGCGCCAGCCATACGGCTTTTTTCTAGAAACAGAAGAGACGTATCAGCCCGGTCGTTGGTTTATGCGAGCTGCGCAGGCTGTAACCGCTGTGGTGTGTGGCCCGGATATGATCCAGGTGTCGTTGAATGCCGGTGCCAGAGGTGATGTACAACAGATTTTTCAGGGCCGTAACGATCCTATGATGATATATTTGGTTTGGAGAAGGATAGAGAATTTCGCGATGGCTCAGGGGAATTCACAACAAACGCTGGCTGGTGTAACGGTTAGCGTCGGAGGTGTTGACATGAGGGCGGGACGTATAATTGCGTGGGATGGACAGGCCGCATTACAAATTCACAACCCTACACAGCAGAATGCGATGGTGCAGATACAGGTGGTTTTCTATATTTCAATGGATAAGACTTTGAATCAATACCCCGCCTTGACTGCAGAGATATTTAACGTCTATAGCTTCAGAGATCATACTTGGCATGGACTAAGGACCGCTATATTAAATAGAACTACTCTGCCAAATATGCTGCCACCTATATTTCCTCCAAACGATCGAGATAGCATATTGACCCTTTTGTTGCTGTCAACTCTGGCTGATGTCTATACTGTACTGCGACCGGAGTTTGCTATACATGGTGTAAATCCAATGCCTGGCCCGCTCACGCGAGCAATCGCGCGCGCCGCTTATGTG
>AAL88628
ATGGACACTATCGCGGCAAGAGCACTTACTGTAATGCGGGCATGTGCCACTTTACAAGAAGCAAGAATCGTTTTGGAAGCAAATGTGATGGAAATATTGGGCATTGCAATTAACAGATATAATGGATTAACATTGCGTGGAGTTACAATGAGACCCACATCATTAGCGCAGAGGAATGAAATGTTTTTCATGTGCTTAGATATGATGTTGTCAGCAGCAGGGATTAATGTGGGGCCAATATCACCAGATTATACGCAGCACATGGCAACCATAGGAGTATTAGCAACACCAGAAATACCATTCACAACTGAGGCAGCAAATGAAATCGCACGTGTTACGGGTGAAACTTCAACATGGGGCCCTGCGCGCCAACCGTATGGTTTTTTCTTAGAAACGGAAGAGGTTTACCAGCCGGGGAGATGGTTTATGCGAGCTGCACAGGCGGTAACGGCCGTTGTGTGTGGACCTGACATGATACAAGTATCATTGAACGCGGGGGCGCGAGGAGATGTACAACAAATGTTCCAGGGTCGTAATGATCCCATGATGATATATCTAGTTTGGAGAAGGATTGAGAACTTTGCTATGCCCCAAGGTAATTCGCAGCAAACGCTAGCTGGCGTTACTGTGAGCGTTGGTGGTGTTGACATGAGGGCTGGACGTATTATAGCGTGGGATGGTCAGGCTGCGCTACAAATTCACAACCCGACACAGCAGAATGCGATGGTTCAAATTCAGGTGGTTTTTTACATTTCGATGGACAAGACCTTAAACCAATATCCGTCTCTAACGGCAGAGATTTTCAACGTGTATAGTTTCAGGGATCACACATGGCATGGATTGAGAACTGCGATTTTGAATAGAACCACTTTACCAAATATGCTACCACCAATCTTCCCACCAAACGATCGAGATAGCATCTTAACCTTACTTTTACTGTCTACTTTAGCGGATGTGTATACTGTTCTTCGACCCGAATTCGCGATACACGGCGTAAATCCAATGCCCGGCCCGCTTACACGTGCGATTGCGCGCGCCGCTTATGTG
>AEO19778
ATGGACACTATCGCGGCAAGAGCACTTACTGTAATGCGGGCATGTGCCACTTTACAAGAAGCAAGAATCGTTTTGGAAGCAAATGTGATGGAAATATTGGGCATTGCAATTAACAGATATAATGGATTAACATTGCGTGGAGTTACAATGAGACCCACATCATTAGCGCAGAGGAATGAAATGTTTTTCATGTGCTTAGATATGATGTTGTCAGCAGCAGGGATTAATGTGGGGCCAATATCACCAGATTATACGCAGCACATGGCAACCATAGGAGTATTAGCAACACCAGAAATACCATTCACAACTGAGGCAGCAAATGAAATCGCACGTGTTACGGGTGAAACTTCAACATGGGGCCCTGCGCGCCAACCGTATGGTTTTTTCTTAGAAACGGAAGAGGTTTACCAGCCGGGGAGATGGTTTATGCGAGCTGCACAGGCGGTAACGGCCGTTGTGTGTGGACCTGACATGATACAAGTATCATTGAACGCGGGGGCGCGAGGAGATGTACAACAAATGTTCCAGGGTCGTAATGATCCCATGATGATATATCTAGTTTGGAGAAGGATTGAGAACTTTGCTATGCCCCAAGGTAATTCGCAGCAAACGCTAGCTGGCGTTACTGTGAGCGTTGGTGGTGTTGACATGAGGGCTGGACGTATTATAGCGTGGGATGGTCAGGCTGCGCTACAAATTCACAACCCGACACAGCAGAATGCGATGGTTCAAATTCAGGTGGTTTTTTACATTTCGATGGACAAGACCTTAAACCAATATCCGTCTCTAACGGCAGAGATTTTCAACGTGTATAGTTTCAGGGATCACACATGGCATGGATTGAGAACTGCGATTTTGAATAGAACCACTTTACCAAATATGCTACCACCAATCTTCCCACCAAACGATCGAGATAGCATCTTAACCTTACTTTTACTGTCTACTTTAGCGGATGTGTATACTGTTCTTCGACCCGAATTCGCGATACACGGCGTAAATCCAATGCCCGGCCCGCTTACACGTGCGATTGCGCGCGCCGCTTATGTG
>ADI49497
ATGGACACTATCGCAGCAAGAGCGCTCACTGTAATGCGGGCATGTGCCACTTTACAAGAAGCAAGAATTGTTTTGGAGGCAAATGTGATGGAGATATTAGGAATAGCAATCAATAGATATAATGGACTAACTCTACGTGGAGTCACGATGAGACCAACTTCATTAGCTCAAAGAAATGAAACGTTTTTTATGTGTTTAGATATGATGCTATCAGCAGCAGGAATCAATGTTGGTCCAATCTCGCCTGACTATACGCAACACATGGCTACCATAGGTGTGCTGGCGACGCCTGAGATACCGTTCACGACTGAGGCCGCGAATGAGATTGCGCGTGTTACCGGAGAGACTTCAACTTGGGGACCAGCGCGCCAGCCTTACGGTTTTTTCCTTGAAACTGAAGAGGTTTATCAGCCTGGAAGATGGTTTATGCGAGCCGCTCAAGTTGTTACACCAGTGGTTTGTGGACCAGATATGGTTCAGGTTTCGTTGAATGCGGGCGCGAGAGGTGACGTGCAGCAGATCTTTCAAGGCCGCAATGATCCTATGATGATTTATTTAGTCTGGAGACGGATCGAGAATTTCTCTATGCCGCAGGGTAACTCACAGCGTACGCTGGCTGGTGTCACTGTGAGCGTAGGTGGTGTGGACATGAGAGCGGGGCGCATAATCGCATGGGATGGACAGGCAGTACTACAAATTCACAATCCGACCCAGCAAAATGCTATGGTGCAAATTCAGGTGGTATTCTACGTTTCTATGGATAAAACGCTTAACCAGTACCCTGCATTGACGGCAGAAATATTTAATGTGTACAGCTTTAGAGATCACACTTGGCATGGACTAAGGACCGCTATACTAAACAGAACAACCCTTCCAAACATGTTACCCCCAATCTTTCCGCCGAATGATCGCGATAGTGTACTCACGATCCTACTACTGTCAACGCTCGCAGATGTTTATTCAGTTTTGAGACCTGAGTTCGCAATCCACGGCGTAAATCCAATGCCTGGCCCGCTTACACGTGCGATTGCTCGCGCCGCTTACGCA
>ADI49492
ATGGACACTATCGCAGCAAGAGCGCTCACTGTAATGCGGGCATGTGCCACTTTACAAGAAGCAAGAATTGTTTTGGAGGCAAATGTGATGGAGATATTAGGAATAGCAATCAATAGATATAATGGACTAACTCTACGTGGAGTCACGATGAGACCAACTTCATTAGCTCAAAGAAATGAAACGTTTTTTATGTGTTTAGATATGATGCTATCAGCAGCAGGAATCAATGTTGGTCCAATCTCGCCTGACTATACGCAACACATGGCTACCATAGGTGTGCTGGCGACGCATGAGATACCGTTCACGACTGAGGCCGCGAATGAGATTGCGCGTGTTACCGGAGAGACTTCAACTTGGGGACCAGCGCGCCAGCCTTACGGTTTTTTCCTTGAAACTGAAGAGGTTTATCAGCCTGGAAGATGGTTTATGCGAGCCGCTCAAGTTGTTACACCAGTGGTTTGTGGACCAGATATGGTTCAGGTTTCGTTGAATGCGGGCGCGAGAGGTGACGTGCAGCAGATCTTTCAAGGCCGCAATGATCCTATGATGATTTATTTAGTCTGGAGACGGATCGAGAATTTCTCTATGCCGCAGGGTAACTCACAGCGTACGCTGGCTGGTGTCACTGTGAGCGTAGGTGGTGTGGACATGAGAGCGGGGCGCATAATCGCATGGGATGGACAGGCAGTACTACAAATTCACAATCCGACCCAGCAAAATGCTATGGTGCAAATTCAGGTGGTATTCTACGTTTCTATGGATAAAACGCTTAACCAGTACCCTGCATTGACGGCAGAAATATTTAATGTGTACAGCTTTAGAGATCACACTTGGCATGGACTAAGGACCGCTATACTAAACAGAACAACCCTTCCAAACATGTTACCCCCAATCTTTCCGCCGAATGATCGCGATAGTGTACTCACGATCCTACTACTGTCAACGCTCGCAGATGTTTATTCAGTTTTGAGACCTGAGTTCGCAATCCACGGCGTAAATCCAATGCCTGGCCCGCTTACACGTGCGATTGCTCGCGCCGCTTACGCA
>AFK91762
ATGGACACTATCGCAGCAAGAGCGCTCACTGTGATGCGAGCATGTGCCACTTTACAAGAAGCAAGAATTGTGTTAGAGGCTAATGTAATGGAAATTTTGGGTATTGCGATTAACAGGTATAATGGATTGACGCTTCGCGGAGTTACGATGCGCCCGACATCTTTGGCTCAAAGAAATGAAATGTTTTTTATGTGTTTGGATATGATGTTATCAGCAGCCGGGATAAATGTCGGACCAATATCACCAGATTACACACAGCATATGGCGACGATTGGAGTGTTAGCGACGCCAGAGATTCCTTTCACGACAGAGGCTGCGAATGAGATCGCGCGCGTGACAGGAGAGACGTCAACGTGGGGACCAGCGCGCCAGCCATATGGGTTCTTTCTTGAGACAGAGGAAACGTATCAGCCCGGTCGTTGGTTTATGCGAGCTGCGCAGGCTGTAACTGCCGTAGTGTGTGGCCCGGATATGGTCCAAGTGTCATTGAATGCTGGTGCTAGAGGTGATGTGCAACAAATCTTTCAGGGTCGTAATGATCCCATGATGATATATTTGGTTTGGAGAAGGATAGAGAATTTTGCGATGGCTCAAGGGAATTCACAACAAACGCTGGCCGGCGTGACGGTTAGCGTCGGAGGTGTTGACATGAGGGCAGGACGCATAATCGCGTGGGATGGGCAGGCCGCACTGCAAATTCATAACCCTACTCAGCAGAATGCGATGGTGCAGATACAAGTGGTTTTCTATATCTCGATGGATAAGACTTTAAATCAATACCCCGCCTTGACTGCAGAGATATTTAACGTCTATAGCTTTAGAGATCATACTTGGCATGGACTAAGAACCGCTATACTAAATAGAACAACTCTGCCAAATATGTTACCACCTATATTTCCTCCAAATGATCGAGATAGCATATTGACTCTTTTGTTGTTATCAACTTTAGCTGATGTATATACTGTACTGCGACCGGAATTCGCTATACATGGTGTGAATCCAATGCCGGGCCCGCTCACGCGAGCGATCGCGCGCGCCGCTTATGTG
>CAK12842
ATGGACACTATCGCAGCAAGAGCGCTCACCGTGATGCGGGCATGTGCCACTTTACAAGAAGCAAGAATCGTGTTAGAGGCTAATGTAATGGAAATTTTAGGTATTGCGATTAACAGATATAATGGATTAACGCTTCGTGGAGTTACAATGCGCCCGACATCCTTGGCTCAAAGAAATGAAATGTTTTTTATGTGTTTGGATATGATGTTATCAGCGGCTGGGATAAATGTCGGACCAATATCACCAGATTACACGCAGCATATGGCGACAATTGGAGTGCTAGCAACGCCAGAGATTCCTTTCACAACAGAGGCTGCGAATGAGATCGCGCGTGTGACAGGGGAGACGTCGACGTGGGGACCGGCGCGCCAACCATATGGGTTCTTTCTTGAGACAGAGGAAACGTATCAGCCTGGTCGTTGGTTTATGCGAGCTGCGCAGGCCGTAACTGCTGTGGTGTGTGGCCCAGACATGATCCAAGTGTCATTGAATGCTGGTGCTAGAGGTGATGTGCAACAGATTTTTCAGGGCCGTAATGATCCTATGATGATATATTTGGTTTGGAGAAGGATAGAGAATTTCGCGATGGCTCAAGGGAATTCACAACAAACGCTGGCTGGCGTGACTGTTAGGGTCGGAGGTGTTGATATGAGGGCGGGACGCATAATCGCGTGGGATGGGCAAGCCGCACTACAAATTCACAACCCTACTCAGCAGAATGCAATGGTGCAGATACAAGTGGTTTTCTATATCTCAATGGGTAAGACTTTAAATCAATACCCCGCCTTGACTGCAGAGATATTTAACGTCTATAGCTTTAGAGATCATACTTGGCATGGATTGAGAACCGCTATATTAAATAGAACTACTTTGCCAAATATGTTACCACCTATATTTCCTCCAAACGACCGAGATAGCATATTGACTCTTTTGTTGTTGTCTACTTTAGCTGATGTATATACCGTACTACGACCGGAGTTCGCTATACATGGTGTAAATCCTATGCCGGGCCCGCTCACGCGAGCGATCGCGCGCGCCGCTTATGTG
>CAK12843
ATGGACACTATCGCAGCAAGAGCGCCCACCGTGATGCGGGCATGTGCCACTTTACAAGAAGCAAGAATCGTGTTAGAGGCTAATGTAATGGAAATTTTAGGTATTGCGATTAACAGATATAATGGATTAACGCTTCGTGGAGTTACAATGCGCCCGACATCTTTGGCTCAAAGAAATGAAATGTTTTTTATGTGTTTGGATATGATGTTATCAGCGGCTGGGATAAATGTCGGACCAACATCACCAGATTACACGCAGCATATGGCGACAATTGGAGTGCTAGCAACGCCAGAGATTCCTTTCACAACAGAGGCTGCGAATGAGATCGCGCGTGTGACAGGGGAGACGTCGACGTGGGGACCGGCGCGCCAACCATATGGGTTCTTTCTTGAAACAGAGGAAACGTATCAGCCTGGTCGTTGGTTTATGCGAGCTGCGCAGGCCGTAACTGCTGTGGTGTGTGGCCCAGACATGATCCAAGTGTCATTGAATGCTGGTGCTAGAGGTGATGTGCAACAGATTTTTCAGGGCCGTAATGATCCTATGATGATATATTCGGTTTGGAGAAGGATAGAGAATTTCGCGATGGCTCAAGGGAATTCACAACAAACGCTGGCCGGCGTGACTGTTAGCGTCGGAGGTGTTGATATGAGGGCGGGACGCATAATCGCGTGGGATGGGCAAGCCGCACTACAAATTCACAACCCTACTCAGCAGAATGCAATGGTGCAGATACAAGTGGTTTTCTATATCTCAATGGATAAGACTTTAAATCAATACCCCGCCTTGACTGCAGAGATATTTAACGTCTATAGCTTTAGAGATCATACTTGGCATGGATTGAGAACCGCTATATTAAATAGAACTACTTTGCCAAATATGTTACCACCTATATTTCCTCCAAACGACCGAGATAGCATATTGACTCTTTTGTTGTTGTCAACTTTAGCTGATGTATATACCGTACTACGACCGGAGTTCGCTATACATGGTGTAAATCCTATGCCGGGCCCGCTCACGCGAGCGATCGCGCGCGCCGCTTATGTG
>CAK12840
ATGGACACTATCGCAGCAAGAGCGCTCACCGTGATGCGGGCATGTGCCACTTTACAAGAAGCAAGAATCGTGTTAGAGGCTAATGTAATGGAAATTTTAGGTATTGCGATTAACAGATATAATGGATTAACGCTTCGTGGAGTTACAATGCGCCCGACATCTTTGGCTCAAAGAAATGAAATGTTTTTTATGTGTTTGGATATGATGTTATCAGCGGCTGGGATAAATGTCGGACCAATATCACCAGATTACACGCAGCATATGGCGACAATTGGAGTGCTAGCAACGCCAGAGATCCCTTTCACAACAGAGGCTGCGAATGAGATCGCGCGTGTGACAGGGGAGACGTCGACGTGGGGACCGGCGCGCCAACCATATGGGTTCTTTCTTGAGACAGAGGAAACGTATCAGCCTGGTCGTTGGTTTATGCGAGCTGCGCAGGCCGTAACTGCTGTGGTGTGTGGCCCAGACATGATCCAAGTGCCATTGAATGCTGGTGCTAGAGGTGATGTGCAACAGATTTTTCAGGGCCGTAATGATCCTATGATGATATATTTGGTTTGGAGAAGGATAGAGAATTTCGCGATGGCTCAAGGGAATTCACGACAAACGCTGGCTGGCGTGACTGTTAGGGTCGGAGGTGTTGATATGAGGGCGGGACGCATAATCGCGTGGGATGGGCAAGCCGCACTACAAATTCACAACCCTACTCAGCAGAATGCAATGGTGCAGATACAAGTGGTTTTCTATATCTCAATGGATAAGACTTTAAATCAATACCCCGCCTTGACTGCAGAGATATTTAACGTCTATAGCTTTAGAGATCATACTTGGCATGGATTGAGAACCGCTATATTAAATAGAACTACTTTGCCAAATATGTTACCACCTATATTTCCTCCAAACGACCGAGATAGCATATTGACTCTTTTGTTGTTGTCTACTTTAGCTGATGTATATACCGTACTACGACCGGAGTTCGCTATACATGGTGTAAATCCTATGCCGGGCCCGCTCACGCGAGCGATCGCGCGCGCCGCTTATGTG
>CAK12841
ATGGACACTATCGCAGCAAGAGCGCTCACCGTGATGCGGGCATGTGCCGCTTTACAAGAAGCAAGAATCGTGTTAGAGGCTAATGTAATGGAAATTTTAGGTATTGCGATTAACAGATATAATGGATTAACGCTTCGTGGAGTTACAATGCGCCCGACATCTTTGGCTCAAAGAAATGAAATGTTTTTTATGTGTTTGGATATGATGTTATCAGCGGCTGGGATAAATGTCGGACCAATATCACCAGATTACACGCAGCATATGGCGACAATTGGAGTGCTAGCAACGCCGGAGATTCCTTTCACAACAGAGGCTGCGAATGAGATCGCGCGTGTGACAGGGGAGACGTCGACGTGGGGACCGGCGCGCCAACCATATGGGTTCTTTCTTGAAACAGAGGAAACGTATCAGCCTGGTCGTTGGTTTATGCGAGCTGCGCAGGCCGTAACTGCTGTGGTGTGTGGCCCAGACATGATCCAAGTGTCATTGAATGCTGGTGCTAGAGGTGATGTGCAACAGATTTTTCAGGGCCGTAATGATCCTATGATGATATATTCGGTTTGGAGAAGGATAGAGAATTTCGCGATGGCTCAAGGGAATTCACAACAAACGCTGGCCGGCGTGACTGTTAGCGTCGGAGGTGTTGATATGAGGGCGGGACGCATAATCGCGTGGGATGGGCAAGCCGCACTACAAATTCACAACCCTACTCAGCAGAATGCAATGGTGCAGATACAAGTGGTTTTCTATATCTCAATGGATAAGACTTTAAATCAATACCCCGCCTTGACTGCAGAGATATTTAACGTCTATAGCTTTAGAGATCATACTTGGCATGGATTGAGAACCGCTATATTAAATAGAACTACTTTGCCAAATATGTTACCACCTATATTTCCTCCAAACGACCGAGATAGCATATTGACTCTTTTGTTGTTGTCAACTTTAGCTGATGTATATACCGTACTACGACCGGAGTTCGCTATACATGGTGTAAATCCTATGCCGGGCCCGCTCACGCGAGCGATCGCGCGCGCCGCTTATGTG
>CAK12844
ATGGACACTATCGCAGCAAGAGCACTCACTGTGATGCGGGCATGTGCCACGTTACAAGAGGCAAGAATCGTATTAGAAGCGAATGTAATGGAAATTTTGGGAATAGCTATCAATAGGTATAATGGATTGACTTTGCGTGGAGTCACGATGAGGCCCACCTCTCTAGCTCAAAGGAATGAGATGTTTTTCATGTGTTTAGACATGATGTTGTCGGCTGCTGGAATTAACGTTGGACCAATATCGCCGGATTATACCCAGCATATGGCTACCATCGGTGTTCTAGCGACTCCAGAGATACCATTTACAACTGAGGCAGCGAATGAGACTGCGCGTGTAACTGGAGAAACTTCAACTTGGGGACCGGCCCGTCAGCCGTATGGCTTCTTTCTCGAGACAGAGGAGGTGTATCAACCGGGAAGATGGTTCATGAGAGCGGCTCAAGTGGTTACGCCTGTGGTTTGCGGCCCGGATATGATCCAGGTTTCATTGAACGCAGGAGCAAGAGGTGACGTACAGCAGATTTTTCAAGGTCGAAACGACCCGATGATGATTTATCTGGTTTGGAGAAGGATTGAAAATTTTTCTATGCCTCAAGGTAACTCACAGCGGACGTTAGCTGGAGTGACGGTGAGTGTAGGGGGTGTGGATATGAGGGCAGGACGGATAATTGCGTGGGATGGACAAGCGGTTCTGCAGATACATAATCCTACTCAACAGAATGCAATGGTACAGATCCAAGTTGTGTTTTATATTTCAATGGATAAGACGCTAAATCAATATCCAGCTCTGACAGCGGAGATTTTCAATGTATATAGTTTTAGAGATCACACATGGCATGGACTAAGAACGGCAATACCAAATAGAACAACCTTACCAAATATGCTTCCACCGATTTTTCCACCAAATGATAGAGATAGCATCTTAACAATTTTACTACTGTCGACGCTCGCGGATGTTTGTTCGGTGTTGAGGCCTGAGTTTGCAATACACGGTGTAAATCCAATGCCTGGCCCGCTCACACGTGCAATTGCACGCGCCGCTTGCGCA
>AAF05554
ATGGACACTATCGCAGCAAGAGCGCTCACCGTAATGCGGGCATGTGCCACCTTACAAGAAGCAAGAATTGTACTAGAAGCAAATGTGATGGAGATACTAGGAATAGCAATCAATAGATATAATGGATTAACTCTACGTGGAGTTACGATGAGACCAACTTCATTAGCTCAAAGAAATGAAATGTTTTTCATGTGTTTAGATATGATGTTATCAGCAGCAGGAATTAATGTTGGACCAATCTCACCTGACTATACGCAACATATGGCTACTATAGGTGTGCTGGCAACGCCCGAGATACCGTTCACAACTGAGGCGGCAAATGAGATTGCTCGTGTTACAGGAGAGACTTCAACATGGGGACCGGCGCGTCAGCCTTACGGATTTTTCCTTGAAACTGAAGAGGTTTATCAACCTGGAAGATGGTTTATGCGAGCTGCTCAGGTTGTTACACCAGTTGTTTGTGGACCAGATATGGTTCAGGTTTCACTGAACGCAGGTGCGAGAGGTGACGTGCAGCAGATCTTTCAAGGTCGCAATGATCCCATGATGATTTATCTAGTTTGGAGACGGATCGAGAACTTCTCCATGCCGCAGGGTAATTCACAGCGCACGTTAGCTGGCGTCACTGTGAGTGTGGGTGGTGTGGATATGAGAGCGGGACGCATAATCGCATGGGACGGGCAGGCGGTGCTACAAATTCACAATCCGACTCAGCAAAATGCTATGGTACAAATTCAGGTGGTATTTTACGTTTCCATGGATAAGACACTTAACCAGTACCCTGCATTAACGGCGGAAATATTTAATGTGTACAGCTTTAGAGATCACACTTGGCATGGACTGAGGACCGCAATACTGAACAGAACAACGCTTCCAAATATGTTACCTCCAATCTTTCCGCCGAATGACCGGGACAGTGTGCTCACGATCCTGTTACTGTCGACGCTCGCAGATGTTTATTCAGTTCTAAGACCTGAGTTCGCGATCCACGGCGTAAATCCAATGCCTGGCCCGCTTACACGTGCGATTGCTCGCGCCGCTTACGCA
>AAF05560
ATGGACACTATCGCTGCAAGAGCACTCACTGTGATGCGAGCATGTGCTACGCTTCAAGAAGCAAGAATTGTGTTGGAAGCTAATGTGATGGAAATACTGGGGATAGCTATCAACAGGTACAATGGACTAACTTTACGTGGGGTAACGATGCGCCCGACTTCGTTAGCGCAAAGAAATGAGATGTTTTTTATGTGTCTTGATATGATGTTGTCTGCTGCGGGAATAAATGTTGGACCGATATCGCCAGATTATACTCAACATATGGCTACAATTGGTGTACTAGCAACGCCGGAAATCCCTTTTACAACAGAAGCGGCGAATGAAATAGCACGCGTGACTGGGGAGACTTCGACATGGGGGCCGGCGCGTCAGCCTTATGGTTTTTTCCTTGAAACTGAGGAGACTTTCCAACCTGGAAGATGGTTCATGCGCGCCGCTCAAGCGGTGACTGCAGTGGTGTGCGGTCCGGATATGATTCAGGTGTCACTAAATGCTGGAGCGAGAGGGGATGTACAACAGATATTTCAGGGTCGTAATGATCCCATGATGATATATTTGGTATGGAGAAGAATCGAAAACTTTGCGATGGCGCAAGGTAATTCACAGCAAACTCAAGCAGGTGTGACCGTTAGCGTTGGTGGAGTTGACATGAGAGCGGGACGCATTATAGCGTGGGATGGACAGGCCGCATTGCATGTGCATAACCCTACACAACAGAATGCGATGGTGCAGATACAGGTTGTGTTCTATATATCTATGGATAAAACTTTAAACCAGTACCCAGCTTTGACTGCCGAAATTTTTAATGTTTACAGCTTCAGGGATCATACATGGCATGGATTAAGAACGGCAATATTAAACAGAACCACACTGCCTAACATGCTGCCACCAATCTTCCCACCAAATGATCGTGATAGTATCTTAACCCTTCTACTTTTATCTACACTCGCTGATGTTTACACTGTGTTAAGACCAGAGTTTGCGATTCACGGCGTAAATCCGATGCCAGGGCCGCTCACACGTGCTATTGCACGCGCCGCCTATGTG
>AAF05561
ATGGACACTATCGCTGCAAGGGCACTCACTGTGATGCGAGCATGCGCTACGCTTCAAGAGGCGAGAATTGTGTTGGAAGCCAATGTGATGGAAATTTTGGGGATAGCTATCAACAGGTACAATGGACTAACTCTACGAGGAGTGACGATGCGCCCGACTTCGCTAGCCCAAAGAAATGAGATGTTTTTTATGTGTCTAGATATGATGTTATCCGCTGCGGGAATAAATGTTGGACCGATATCGCCAGACTATACTCAACATATGGCTACAATTGGTGTACTAGCAACACCGGAAATCCCTTTTACAACGGAAGCGGCGAATGAAATAGCACGTGTGACTGGGGAGACTTCGACGTGGGGGCCAGCACGTCAGCCTTATGGTTTTTTCCTTGAAACTGAGGAGACCTTTCAACCTGGAAGATGGTTTATGCGCGCCGCTCAAGCAGTGACTGCAGTAGTGTGTGGTCCGGATATGATTCAGGTGTCACTAAACGCTGGGGCGAGAGGGGATGTACAACAGATATTTCAGGGTCGTAATGATCCCATGATGATATACTTAGTATGGAGAAGAATCGAAAACTTTGCGATGGCGCAAGGTAATTCGCAACAAACCCAAGCAGGTGTGACCGTTAGTGTTGGTGGAGTTGACATGAGGGCGGGACGCATTATAGCGTGGGATGGACAGGCTGCATTGCATGTGCATAACCCAACACAACAGAACGCGATGGTACAGATACAGGTCGTGTTCTATATATCTATGGATAAAACTTTAAACCAGTACCCAGCTCTGACTGCCGAGATTTTTAATGTTTACAGCTTCAGGGATCATACATGGCATGGATTGAGAACGGCAATATTAAACAGAACTACACTGCCAAACATGCTGCCGCCAATCTTCCCACCAAATGACCGAGATAGTATCTTAACCCTTTTACTTTTATCTACACTCGCCGATGTTTACACTGTGTTAAGACCAGAGTTTGCGATTCACGGCGTAAATCCGATGCCAGGGCCGCTCACACGTGCTATTGCACGCGCCGCCTATGTG
>AAF05562
ATGGACACTATCGCTGCAAGAGCACTCACTGTGATGCGAGCATGCGCTACGCTCCAAGAAGCAAGAATTGTGTTAGAAGCCAATGTGATGGAAATATTAGGAATAGCTATCAATAGATATAATGGACTTACTCTACGAGGAGTGACGATGCGCCCAACCTCGTTAGCACAGAGAAATGAGATGTTTTTTATGTGTTTAGATATGATGTTGTCTGCTGCCGGGATAAATGTTGGACCGATATCGCCGGATTATACCCAACATATGGCTACGATTGGTGTGCTAGCAACACCGGAAATACCTTTTACGACGGAAGCGGCGAATGAAATAGCTCGCGTGACTGGGGAGACCTCGACATGGGGGCCGGCGCGTCAGCCTTATGGTTTTTTCCTTGAAACTGAGGAGACCTTCCAACCTGGGAGATGGTTCATGCGTGCCGCTCAAGCGGTGACTGCAGTAGTGTGCGGTCCGGATATGATTCAAGTATCACTAAATGCTGGAGCGAGAGGGGATGTACAACAGATATTTCAGGGTCGTAACGATCCCATGATGATATATCTGGTGTGGAGAAGAATTGAAAACTTTGCAATGGCGCAAGGTAATTCACAGCAAACTCAAGCAGGCGTAACTGTTAGCGTTGGTGGAGTCGACATGAGGGCGGGACGCATTATAGCATGGGATGGACAGGCCGCGTTGCATGTGCATAACCCTACACAACAGAATGCGATGGTGCAGATACAGGTTGTGTTCTATATATCTATGGACAAAACCTTAAACCAGTACCCTGCTTTGACCGCTGAGATTTTTAATGTTTACAGCTTCAGGGATCACACATGGCATGGATTAAGAACGGCAATATTAAACAGAACCACACTGCCAAACATGCTGCCACCAATTTTTCCACCAAATGATCGAGATAGTATCTTAACTCTTCTACTTTTATCTACACTTGCTGATGTTTACACTGTTTTAAGGCCAGAGTTTGCGATTCACGGCGTAAATCCGATGCCTGGGCCGCTCACACGTGCTATTGCACGCGCCGCCTATGTG
>AAF05563
ATGGACACTATCGCTGCAAGAGCACTCACTGTGATGCGAGCATGCGCTACGCTTCAAGAAGCAAGAATTGTGTTGGAAGCCAATGTGATGGAAATTCTAGGGATAGCTATCAACAGGTACAATGGACTAACTTTGCGAGGAGTGACGATGCGCCCGACCTCGTTAGCACAGAGAAATGAGATGTTTTTTATGTGTTTAGATATGATGTTGTCCGCGGCTGGGATAAATGTTGGACCGATATCGCCAGATTATACTCAACATATGGCTACAATTGGTGTGCTAGCAACACCGGAAATACCTTTTACAACGGAGGCGGCGAATGAGATAGCTCGCGTGACTGGGGAGACCTCAACATGGGGGCCAGCGCGTCAGCCTTATGGTTTTTTCCTTGAAACTGAGGAGACCTTCCAACCTGGGAGATGGTTCATGCGCGCTGCTCAAGCGGTGACTGCAGTAGTATGTGGTCCGGATATGATTCAGGTGTCACTAAATGCTGGAGCGAGAGGGGATGTACAACAGATATTTCAGGGTCGTAATGATCCTATGATGATATATTTGGTGTGGAGAAGAATCGAAAACTTTGCAATGGCGCAAGGTAATTCACAGCAAACTCAAGCAGGCGTGACTGTTAGTGTTGGTGGAGTCGATATGAGGGCGGGACGCATTATAGCATGGGACGGACAGGCCGCGTTGCATGTGCATAACCCCACACAACAGAATGCGATGGTGCAGATACAGGTTGTGTTCTATATATCTATGGACAAAACTTTAAACCAGTACCCTGCCTTGACCGCCGAGATTTTTAATGTTTATAGTTTCAGGGATCACACATGGCATGGATTAAGAACGGCGATATTAAACAGAACTACACTGCCAAACATGTTGCCACCGATTTTCCCACCGAATGATCGGGATAGTATCTTAACTCTTCTACTTTTATCTACACTTGCCGATGTTTACACTGTTTTGAGACCAGAGTTTGCGATTCACGGCGTAAATCCGATGCCGGGGCCGCTCACACGTGCTATTGCACGCGCCGCCTATGTG
>AAF05564
ATGGACACTATCGCTGCAAGAGCACTTACTGTGATGCGAGCATGTGCTACGCTTCAAGAGGCAAGAATTGTGTTGGAAGCCAATGTGATGGAAATTCTGGGGATAGCTATCAATAGGTACAATGGACTGACTCTACGAGGTGTGACGATGCGCCCGACTTCGTTAGCACAAAGAAATGAGATGTTTTTTATGTGTTTGGATATGATGCTGTCCGCTGCTGGGATAAATGTTGGACCGATATCGCCAGACTATACTCAGCATATGGCTACGATTGGTGTGCTAGCAACACCGGAAATACCTTTTACAACGGAAGCGGCGAATGAAATAGCTCGAGTGACTGGGGAGACTTCAACATGGGGGCCAGCGCGTCAGCCTTATGGTTTTTTCCTTGAAACTGAGGAGACCTTCCAACCTGGGAGATGGTTCATGCGCGCCGCTCAAGCAGTAACTGCAGTAGTATGCGGTCCGGATATGATCCAGGTGTCACTTAATGCTGGAGCGAGAGGGGATATACAACAGATATTTCAGGGTCGTAATGATCCCATGATGATATATTTAGTGTGGAGGAGAATCGAAAACTTTGCGATGGCGCAAGGTAATTCACAGCAAACTCAAGCGGGTGTGACTGTCAGTGTTGGTGGAGTTGACATGAGGGCGGGACGCATTATAGCGTGGGATGGACAGGCCGCGCTGCATGTACATAACCCAACACAACAGAATGCGATGGTGCAAATACAGGTTGTATTCTATATATCTATGGATAAAACTTTAAACCAGTACCCTGCTTTGACTGCTGAGATTTTTAATGTTTACAGCTTCAGGGATCACACATGGCATGGCCTAAGGACGGCGATATTAAACAGAACCACACTGCCAAACATGCTGCCACCAATCTTTCCACCAAATGATCGAGATAGTATCTTAACTCTTCTACTTTTATCTACACTTGCCGATGTTTACACTGTTTTAAGGCCGGAGTTTGCGATTCACGGCGTAAATCCGATGCCAGGGCCGCTCACACGTGCTATTGCACGCGCCGCCTATGTG
>AAF05565
ATGGACACTATCGCTGCAAGAGCACTTACTGTGATGCGAGCATGTGCTACGCTTCAAGAGGCAAGAATTGTGTTGGAAGCCAATGTGATGGAAATTCTGGGGATAGCTATCAATAGGTACAATGGACTGACTCTACGAGGTGTGACGATGCGCCCGACTTCGTTAGCACAAAGAAATGAGATGTTTTTTATGTGTTTGGATATGATGCTGTCCGCTGCTGGGATAAATGTTGGACCGATATCGCCAGACTATACTCAGCATATGGCTACGATTGGTGTGCTAGCAACACCGGAAATACCTTTTACAACGGAAGCGGCGAATGAAATAGCTCGAGTGACTGGGGAGACTTCAACATGGGGGCCAGCGCGTCAGCCTTATGGTTTTTTCCTTGAAACTGAGGAGACCTTCCAACCTGGGAGATGGTTCATGCGCGCCGCTCAAGCAGTAACTGCAGTAGTATGCGGTCCGGATATGATCCAGGTGTCACTTAATGCTGGAGCGAGAGGGGATATACAACAGATATTTCAGGGTCGTAATGATCCCATGATGATATATTTAGTGTGGAGGAGAATCGAAAACTTTGCGATGGCGCAAGGTAATTCACAGCAAACTCAAGCGGGTGTGACTGTCAGTGTTGGTGGAGTTGACATGAGGGCGGGACGCATTATAGCGTGGGATGGACAGGCCGCGCTGCATGTACATAACCCAACACAACAGAATGCGATGGTGCAAATACAGGTTGTATTCTATATATCTATGGATAAAACTTTAAACCAGTACCCTGCTTTGACTGCTGAGATTTTTAATGTTTACAGCTTCAGGGATCACACATGGCATGGCCTAAGGACGGCGATATTAAACAGAACCACACTGCCAAACATGCTGCCACCAATCTTTCCACCAAATGATCGAGATAGTATCTTAACTCTTCTACTTTTATCTACACTTGCCGATGTTTACACTGTTTTAAGGCCGGAGTTTGCGATTCACGGCGTAAATCCGATGCCAGGGCCGCTCACACGTGCTATTGCACGCGCCGCCTATGTG
>AAF05566
ATGGACACTATCGCTGCAAGAGCACTCACTGTGATGCGAGCATGTGCTACGCTTCAAGAGGCAAGAATTGTGTTGGAAGCCAATGTGATGGAAATTCTGGGGATTGCTATCAATAGGTACAATGGACTTACTCTACGAGGAGTGACGATGCGCCCAACCTCGTTAGCACAAAGAAATGAGATGTTTTTTATGTGTTTGGATATGATGCTGTCTGCTACTGGGATAAATGTCGGACCGATATCGCCAGACTATACTCAACATATGGCTACGATTGGTGTGCTAGCAACACCGGAAATACCTTTTACAACGGAAGCGGCGAATGAAATAGCTCGAGTGACTGGGGAGACTTCGACATGGGGGCCAGCGCGTCAGCCTTATGGTTTTTTCCTTGAAACTGAGGAAACCTTCCAACCTGGGAGATGGTTCATGCGCGCCGCTCAAGCAGTAACTGCAGTAGTGTGCGGTCCGGATATGATTCAGGTGTCACTCAATGCTGGAGCGAGAGGGGATGTACAACAGATATTTCAGGGTCGTAATGATCCTATGATGATATATTTAGTGTGGAGGAGAATCGAAAACTTTGCGATGGCGCAAGGTAATTCACAACAAACTCAAGCGGGTGTGACTGTCAGTGTTGGTGGAGTTGACATGAGGGCGGGACGCATTATAGCGTGGGATGGGCAGGCCGCGCTGCACGTGCATAACCCAACACAACAGAATGCGATGGTGCAAATACAGGTTGTGTTCTATATATCTATGGATAAGACTTTAAACCAGTACCCCGCTTTGACTGCTGAGATTTTTAATGTTTACAGCTTCAGGGATCACACATGGCATGGGCTAAGAACGGCAATATTAAACAGAACCACACTGCCAAACATGCTGCCACCAATTTTCCCACCAAACGATCGAGATAGTATCTTAACTCTCCTACTTTTATCTACACTTGCTGATGTTTACACTGTTTTAAGGCCGGAATTTGCGATTCACGGCGTAAATCCGATGCCAGGGCCGCTCACACGTGCTATTGCACGCGCCGCCTATGTG
>AAF05567
ATGGACACTATCGCTGCAAGAGCACTCACTGTGATGCGAGCATGTGCTACGCTTCAAGAAGCAAGAATCGTATTGGAAGCTAATGTGATGGAGATATTGGGGATAGCAATCAACAGATATAATGGATTAACTTTACGAGGGGTGACCATGCGCCCAACTTCATTGGCGCAGAGAAATGAGATGTTCTTTATGTGTTTAGATATGATGCTGTCTGCGGCTGGGATAAACGTTGGACCGATATCCCCAGATTATACCCAACATATGGCTACGATTGGTGTGCTAGCGACGCCAGAGATACCATTTACAACAGAAGCAGCGAATGAGATAGCTCGTGTGACTGGGGAGACTTCGACGTGGGGACCAGCGCGTCAGCCCTATGGTTTTTTCCTCGAAACTGAAGAGACTTTCCAACCTGGGAGATGGTTTATGCGTGCCGCCCAAGCGGTGACTGCGGTAGTGTGCGGTCCGGACATGATTCAAGTGTCACTGAATGCTGGAGCAAGAGGAGATGTACAGCAAATATTCCAGGGTCGTAATGACCCCATGATGATATATCTAGTATGGAGAAGAATTGAGAACTTCGCAATGGCGCAGGGTAACTCACAGCAAACTCAAGCAGGCGTGACTGTTAGCGTTGGCGGAGTTGACATGCGGGCGGGACGTATTATAGCGTGGGATGGACAAGCCGCTCTACATGTGCATAATCCAACACAACAGAATGCGATGGTTCAGATACAAGTTGTGTTTTACATTTCCATGGATAAGACTTTAAATCAATACCCCGCTTTGACTGCCGAGATTTTTAACGTTTATAGCTTCAGGGACCACACATGGCACGGATTGAGGACGGCCATACTGAACAGAACTACACTGCCAAACATGCTGCCTCCTATTTTCCCGCCAAATGATCGAGATAGTATCTTAACTCTTTTGCTTTTGTCGACGCTTGCTGATGTTTATACTGTTTTAAGACCTGAGTTCGCAATCCACGGCGTAAACCCAATGCCTGGGCCGCTCACACGTGCTATTGCACGCGCCGCCTATGTG
>AAF05568
ATGGACACTATCGCTGCAAGAGCACTCACTGTGATGCGAGCATGTGCTACGCTTCAAGAAGCAAGAATCGTATTGGAAGCTAATGTGATGGAGATATTGGGGATAGCAATCAACAGATATAATGGATTAACTTTACGAGGGGTGACCATGCGCCCAACTTCATTGGCGCAGAGAAATGAGATGTTCTTTATGTGTTTAGATATGATGCTGTCTGCGGCTGGGATAAACGTTGGACCGATATCCCCAGATTATACCCAACATATGGCTACGATTGGTGTGCTAGCGACGCCAGAGATACCATTTACAACAGAAGCAGCGAATGAGATAGCTCGTGTGACTGGGGAGACTTCGACGTGGGGACCAGCGCGTCAGCCCTATGGTTTTTTCCTCGAAACTGAAGAGACTTTCCAACCTGGGAGATGGTTTATGCGTGCCGCCCAAGCGGTGACTGCGGTAGTGTGCGGTCCGGACATGATTCAAGTGTCACTGAATGCTGGAGCAAGAGGAGATGTACAGCAAATATTCCAGGGTCGTAATGACCCCATGATGATATATCTAGTATGGAGAAGAATTGAGAACTTCGCAATGGCGCAGGGTAACTCACAGCAAACTCAAGCAGGCGTGACTGTTAGCGTTGGCGGAGTTGACATGCGGGCGGGACGTATTATAGCGTGGGATGGACAAGCCGCTCTACATGTGCATAATCCAACACAACAGAATGCGATGGTTCAGATACAAGTTGTGTTTTACATTTCCATGGATAAGACTTTAAATCAATACCCCGCTTTGACTGCCGAGATTTTTAACGTTTATAGCTTCAGGGACCACACATGGCACGGATTGAGGACGGCCATACTGAACAGAACTACACTGCCAAACATGCTGCCTCCTATTTTCCCGCCAAATGATCGAGATAGTATCTTAACTCTTTTGCTTTTGTCGACGCTTGCTGATGTTTATACTGTTTTAAGACCTGAGTTCGCAATCCACGGCGTAAACCCAATGCCTGGGCCGCTCACACGTGCTATTGCACGCGCCGCCTATGTG
>AAF05569
ATGGACACTATCGCTGCAAGAGCACTTACTGTGATGCGAGCATGTGCTACGCTTCAAGAAGCAAGAATTGTGTTGGAAGCTAACGTGATGGAGATACTGGGGATAGCAATCAACAGATATAATGGATTAACTTTACGAGGGGTGACGATGCGCCCGACCTCATTGGCGCAGAGAAATGAGATGTTTTTTATGTGTTTAGATATGATGCTGTCCGCGGCTGGGATAAACGTAGGACCGATATCTCCAGATTATACCCAACATATGGCTACAATTGGTGTACTAGCGACGCCAGAGATACCTTTTACAACGGAAGCGGCGAATGAGATTGCTCGCGTGACTGAGGAGACTTCGACGTGGGGACCAGCGCGTCAGCCCTATGGTTTTTTCCTTGAAACTGAAGAGACTTTCCAACCCGGGAGATGGTTCATGCGTGCCGCTCAAGCAGTAACTGCGGTAGTGTGTGGTCCGGATATGATTCAAGTGTCACTGAATGCTGGAGCAAGAGGAGATGTGCAGCAGATATTTCAGGGTCGTAACGACCCCATGATGATATATCTAGTTTGGAGAAGAATTGAAAACTTCGCGATGGCGCAGGGTAACTCACAGCAAACTCAAGCAGGCGTGACTGTTAGCGTTGGTGGAGTAGATATGCGGGCGGGGCGTATCATAGCGTGGGATGGACAGGCTGCTCTACATGTGCACAATCCAACACAACAGAATGCGATGGTTCAGATACAAGTCGTGTTCTACATTTCTATGGATAAGACCTTAAATCAATACCCTGCCTTGACTGCTGAAATCTTTAATGTTTATAGCTTCAGAGATCACACATGGCACGGGTTGAGGACGGCTATACTGAACAGAACTATACTGCCGAATATGCTGCCACCCATCTTTCCACCAAACGATCGAGATAGTATCCTGACTCTTTTGCTTTTGTCTACGCTTGCTGATGTTTATACTGTTTTAAGACCTGAGTTCGCGATCCACGGCGTAAACCCAATGCCTGGGCCGCTCACACGTGCTATTGCACGCGCCGCCTATGTG
>AAF97694
ATGGACACTATCGCTGCAAGAGCACTCACTGTGATGCGGGCATGTGCCACGTTACAGGAAGCAAGAATTGTATTAGAAGCGAATGTAATGGAAATTTTGGGAATAGCTATCAACAGGTATAATGGATTGACTTTGCGTGGAGTTACGATGAGACCCACCTCTCTAGCTCAAAGGAATGAGATGTTTTTCATGTGTTTAGACATGATGTTGTCAGCTGCTGGAATTAATGTTGGACCAATATCGCCAGATTATACCCAACATATGGCTACTATCGGCGTTTTGGCGACTCCAGAGATACCATTTACAACTGAGGCAGCGAATGAGATTGCGCGTGTAACTGGAGAGACCTCAACTTGGGGACCGGCCCGTCAGCCGTATGGCTTCTTTCTCGAGACAGAGGAGGTGTATCAACCGGGAAGATGGTTCATGAGAGCAGCTCAAGTGGTCACGCCTGTGGTTTGCGGCCCGGATATGATCCAGGTTTCATTGAACGCAGGAGCAAGAGGTGATGTACAGCAGATCTTTCAAGGTCGAAACGACCCAATGATGATTTATCTCGTTTGGAGAAGGATTGAAAATTTTTCTATGCCTCAAGGTAACTCACAGCGGACGTTAGCAGGAGTGACAGTGAGTGTGGGAGGTGTGGATATGAGGGCGGGACGGATAATCGCGTGGGATGGACAAGCGGTTCTGCAGATACATAATCCTACCCAACAGAATGCAATGGTACAGATTCAAGTTGTGTTTTATATTTCAATGGATAAGACACTAAATCAATATCCAGCTCTGACAGCGGAGATTTTCAATGTATATAGTTTTAGAGACCACACATGGCATGGACTAAGAACAGCAATACTAAATAGAACGACCTTACCGAATATGCTTCCGCCGATTTTCCCACCAAATGATAGAGACAGCATCTTAACAATTTTACTACTGTCGACGCTCGCGGATGTTTATTCGGTGTTGAGACCTGAGTTTGCAATACACGGTGTAAATCCAATGCCTGGCCCGCTCACACGTGCAATTGCACGCGCCGCTTACGCA
>AAF97691
ATGGACACTATCGCAGCAAGAGCGCTCACTGTGATGCGGGCATGTGCCACTTTACAGGAAGCAAGAATTGTGTTAGAAGCTAATGTAATGGAGATTTTAGGTATTGCGATTAATAGGTATAATGGATTAACGCTTCGTGGAGTTACAATGCGCCCGACATCTTTAGCTCAAAGAAATGAAATGTTTTTTATGTGTTTAGATATGATGTTATCAGCAGCCGGGATAAATGTCGGACCAATATCACCGGATTACACACAGCATATGGCGACGATTGGAGTGCTAGCGACGCCAGAAATCCCTTTCACGACGGAGGCTGCGAATGAGATCGCACGTGTAACAGGAGAGACGTCAACGTGGGGACCGGCGCGCCAACCATATGGCTTCTTTCTAGAAACGGAGGAAACGTATCAGCCCGGTCGTTGGTTTATGCGAGCCGCGCAAGCTGTAACTGCCGTGGTTTGTGGCCCAGACATGATCCAGGTGTCATTGAATGCCGGTGCCAGAGGTGATGTACAACAGATTTTTCAGGGTCGTAATGATCCCATGATGATATATTTGGTTTGGAGAAGGATAGAGAATTTTGCGATGGCTCAGGGGAATTCACAACAAACGTTGGCTGGTGTAACGGTTAGTGTCGGAGGTGTTGACATGAGGGCGGGACGTATAATCGCGTGGGATGGACAAGCCGCATTGCAAATTCATAACCCTACACAGCAAAATGCAATGGTGCAGATACAAGTGGTTTTCTATATTTCAATGGATAAAACTTTGAATCAATACCCCGCCTTGACTGCAGAGATATTTAACGTCTATAGCTTCAGAGACCATACCTGGCATGGACTAAGGACCGCTATATTAAATAGAACTACTCTACCAAATATGTTACCACCTATATTTCCTCCAAACGATCGAGATAGCATATTGACTCTTTTGTTGTTGTCAACTTTAGCTGATGTCTATACTGTACTGCGACCGGAGTTTGCTATACATGGTGTAAATCCAATGCCGGGCCCGCTCACGCGAGCAATCGCGCGCGCCGCTTATGTG
>AAF97690
ATGGACACTATCGCTGCAAGAGCACTCACTGTGATGCGGGCATGTGCCACGTTACAGGAAGCAAGAATTGTATTAGAAGCGAATGTAATGGAAATTTTGGGAATAGCTATCAACAGGTATAATGGATTGACTTTGCGTGGAGTTACGATGAGACCCACCTCTCTAGCTCAAAGGAATGAGATGTTTTTCATGTGTTTAGACATGATGTTGTCAGCTGCTGGAATTAATGTTGGACCAATATCGCCAGATTATACCCAACATATGGCTACTATCGGCGTTTTGGCGACTCCAGAGATACCATTTACAACTGAGGCAGCGAATGAGATTGCGCGTGTAACTGGAGAGACTTCAACTTGGGGACCGGCCCGTCAGCCGTATGGCTTCTTTCTCGAGACAGAGGAGGTGTATCAACCGGGAAGATGGTTCATGAGAGCGGCTCAAGTGGTCACGCCTGTGGTTTGCGGCCCGGATATGATCCAGGTTTCATTGAACGCAGGAGCAAGAGGTGATGTACAGCAGATCTTTCAAGGTCGAAACGACCCAATGATGATTTATCTCGTTTGGAGAAGGATTGAAAATTTTTCTATGCCTCAAGGTAACTCACAGCGGACGTTAGCAGGAGTGACAGTGAGTGTGGGAGGTGTGGATATGAGGGCAGGACGGATAATCGCGTGGGATGGACAAGCGGTTCTGCAGATACATAATCCTACCCAACAGAACGCAATGGTACAAATTCAAGTTGTGTTTTATATTTCAATGGATAAGACACTAAATCAATATCCAGCTCTGACAGCGGAGATTTTCAATGTATATAGTTTTAGAGACCACACATGGCATGGACTAAGAACAGCAATACTAAATAGAACGACCTTACCGAATATGCTTCCGCCGATTTTCCCACCAAATGATAGAGACAGCATCTTAACAATTTTACTACTGTCGACGCTCGCGGATGTTTATTCGGTGTTGAGACCAGAGTTTGCAATACACGGTGTAAATCCAATGCCTGGCCCGCTCACACGTGCAATTGCACGCGCCGCTTACGCA
>ADI49527
ATGGACACTATCGCAGCAAGAGCGCTCACTGTAATGCGGGCATGTGCCACTTTACAAGAAGCAAGAATTGTTTTGGAGGCAAATGTGATGGAGATATTAGGAATAGCAATCAATAGATATAATGGACTAACTCTACGTGGAGTCACGATGAGACCAACTTCATTAGCTCAAAGAAATGAAATGTTTTTTATGTGTTTAGATATGATGCTATCAGCAGCAGGAATCAATGTTGGTCCAATCTCGCCTGACTATACGCAACACATGGCTACCATAGGTGTGCTGGCGACGCCTGAGATACCGTTCACGACTGAGGCCGCGAATGAGATTGCGCGTGTTACCGGAGAGACTTCAACTTGGGGACCAGCGCGCCAGCCTTACGGTTTTTTCCTTGAAACTGAAGAGGTTTATCAGCCTGGAAGATGGTTTATGCGAGCCGCTCAAGTTGTTACACCAGTGGTTTGTGGACCAGATATGGTTCAGGTTTCGTTGAATGCGGGCGCGAGAGGTGACGTGCAGCAGATCTTTCAAGGCCGCAATGATCCTATGATGATTTATTTAGTCTGGAGACGGATCGAGAATTTCTCTATGCCGCAGGGTAACTCACAGCGTACGCTGGCTGGTGTCACTGTGAGCGTGGGTGGTGTGGACATGAGAGCGGGGCGCATAATCGCATGGGATGGACAGGCAGTACTACAAATTCACAATCCGACCCAGCAAAATGCTATGGTGCAAATTCAGGTGGTATTCTACGTTTCTATGGATAAAACGCTTAACCAGTACCCTGCATTGACGGCAGAAATATTTAATGTGTACAGCTTTAGAGATCACACTTGGCATGGACTAAGGACCGCTATACTAAACAGAACAACCCTTCCAAACATGTTACCCCCAATCTTTCCGCCGAATGATCGCGATAGTGTACTCACGATCCTACTACTGTCAACGCTCGCAGATGTTTATTCAGTTTTGAGACCTGAGTTCGCAATCCACGGCGTAAATCCAATGCCTGGCCCGCTTACACGTGCGATTGCTCGCGCCGCTTACGCA
>AAF97692
ATGGACACTATCGCTGCAAGAGCACTCACTGTGATGCGAGCATGTGCTACGCTTCAAGAAGCAAGAATTGTATTGGAAGCTAATGTGATGGAAATATTGGGGATAGCAATCAACAGATATAATGGATTAACTTTACGAGGGGTGACGATGCGCCCAACCTCGTTAGCGCAGAGAAATGAGATGTTTTTTATGTGTTTGGATATGATGCTGTCTGCGGCTGGGATAAACGTTGGGCCGATATCCCCAGATTATACCCAACATATGGCTACAATCGGTGTACTAGCGACGCCTGAGATACCTTTTACAACAGAAGCAGCGAATGAAATAGCTCGCGTGACTGGGGAGACTTCAACGTGGGGACCAGCGCGTCAGCCTTATGGTTTTTTCCTTGAGACGGAGGAGACTTTTCAACCTGGGAGATGGTTTATGCGTGCCGCTCAAGCAGTGACAGCGGTAGTGTGCGGTCCGGATATGATTCAAGTGTCACTGAATGCTGGGGCAAGAGGAGATGTGCAGCAGATATTTCAAGGTCGTAATGATCCCATGATGATATATCTAGTGTGGAGAAGAATTGAAAACTTTGCGATGGCGCAAGGTAATTCACAGCAAACTCAAGCAGGCGTGACCGTTAGCGTTGGCGGAGTAGACATGCGGGCGGGACGTATTATAGCGTGGGATGGACAAACTGCTCTACATGTGCATAATCCCACACAACAGAATGCGATGGTTCAGATACAAGTTGTGTTTTATATTTCCATGGATAAGACTTTGAACCAATACCCCGCCTTGACTGCTGAAATCTTTAATGTTTATAGCTTCAGAGATCATACATGGCACGGGTTGAGGACGGCCATACTAAATAGAACTACACTGCCAAACATGCTGCCACCTATTTTCCCACCAAATGATCGAGATAGTATCCTGACTCTTTTGCTTTTGTCTACGCTCGCCGATGTTTATACCGTTTTGAGACCGGAGTTCGCGATTCACGGCGTAAACCCAATGCCTGGGCCGCTCACACGTGCTATTGCACGCGCCGCCTATGTG
>AEP83826
ATGGACACTATCGCTGCAAGAGCACTCACTGTGATGCGGGCATGTGCCACGTTACAAGAAGCAAGAATCGTATTAGAAGCGAATGTAATGGAAATTTTGGGAATAGCAATCAATAGGTATAATGGGTTGACTTTGCGTGGAGTCACGATGAGGCCCACCTCTCTAGCTCAAAGGAATGAGATGTTTTTCATGTGTCTAGACATGATGTTGTCAGCTGCTGGAATTAATGTTGGACCAATATCGCCAGATTATACCCAACATATGGCTACCATCGGTGTTTTAGCGACTCCAGAGATACCATTTACAACTGAGGCGGCGAATGAGATTGCGCGTGTGACTGGAGAAACTTCGACTTGGGGACCGGCCCGTCAGCCGTATGGCTTCTTTCTCGAGACAGAGGAGGTGTATCAACCAGGAAGATGGTTCATGAGAGCAGCTCAAGTGGTCACGCCTGTGGTCTGCGGCCCAGATATGATCCAGGTTTCATTGAACGCAGGTGCAAGAGGTGATGTACAGCAGATTTTTCAAGGTCGAAACGACCCGATGATGATTTATCTGGTTTGGAGAAGGATTGAAAATTTTTCTATGCCTCAAGGTAACTCACAGCGGACGTTAGCAGGAGTGACAGTGAGTGTAGGGGGTGTGGATATGAGGGCAGGACGGATAATCGCGTGGGATGGACAAGCGGTTCTGCAGATACATAATCCTACCCAACAGAATGCAATGGTACAGATTCAAGTTGTGTTTTATATTTCAATGGATAAAACACTGAATCAATATCCAGCTCTGACAGCGGAGATTTTCAATGTATATAGTTTTAGAGACCACACATGGCATGGACTAAGAACGGCAATACTAAATAGAACAACCTTACCAAATATGCTTCCACCGATTTTCCCACCAAATGATAGAGACAGCATTTTAACAATTTTACTACTGTCGACTCTCGCGGATGTTTATTCGGTGTTGAGGCCTGAGTTTGCAATACACGGTGTAAATCCAATGCCTGGCCCGCTCACACGTGCAATTGCACGCGCCGCTTACGCA
>ADI49484
ATGGACACTATCGCTGCAAGAGCACTCACTGTGATGCGAGCATGTGCTACGCTTCAAGAAGCAAGAATTGTGTTGGAAGCTAACGTGATGGAGATACTAGGGATAGCAATCAACAGATATAATGGATTAACTTTACGAGGGGTGACGATGCGTCCGACTTCATTGGCGCAGAGAAATGAGATGTTTTTTATGTGTTTAGACATGATGCTGTCCGCTGCTGGAATAAACGTAGGACCGATATCTCCAGATTATACCCAACATATGGCTACAATTGGTGTGCTAGCGACGCCAGAGATACCCTTTACAACGGAAGCGGCGAATGAGATTGCTCGCGTGACAGGGGAGACTTCAACATGGGGACCAGCGCGCCAGCCCTATGGTTTTTTCCTTGAAACTGAAGAGACTTTCCAACCCGGGAGATGGTTCATGCGTGCCGCTCAAGCGGTAACTGCAGTAGTGTGTGGTCCGGATATGATTCAAGTGTCACTGAATGCTGGAGCAAGAGGAGATGTACAGCAGATATTTCAGGGTCGTAACGACCCCATGATGATATATCTAGTTTGGAGAAGAATTGAAAACTTCGCGATGGCGCAGGGTAACTCACAGCAAACTCAAGCAGGTGTGACTGTTAGTGTTGGCGGAGTAGATATGCGGGCGGGGCGTATTATAGCGTGGGATGGACAGGCCGCTCTACATGTGCACAATCCAACACAACAGAATGCAATGGTCCAGATACAAGTTGTGTTTTACATTTCTATGGATAAGACCTTAAATCAATACCCTGCCTTGACTGCTGAAATCTTTAATGTTTATAGCTTCAGAGATCACACATGGCACGGGTTGAGGACGGCTATACTAAACAGAACTACACTGCCGAATATGCTGCCACCTATCTTTCCACCAAACGATCGGGATAGTATTCTGACTCTTTTGCTTTTGTCTACGCTTGCTGACGTTTATACTGTTTTGAGACCTGAGTTTGCGATTCATGGCGTAAACCCAATGCCTGGGCCGCTCACACGTGCTATTGCACGCGCCGCCTATGTG
>AFO37732
ATGGACACTATCGCTGCAAGAGCACTCACTGTGATGCGGGCATGTGCCACGTTACAAGAAGCAAGAATTGTATTAGAAGCGAATGTAATGGAAATTTTGGGAATAGCTATCAATAGGTATAATGGATTGACTTTGCGTGGAGTCACGATGAGGCCCACCTCTCTAGCTCAAAGGAATGAGATGTTTTTCATGTGTTTAGACATGATGTTGTCAGCTGCTGGAATTAATGTTGGACCAATATCGCCAGATTATACCCAACATATGGCTACCATCGGTGTTTTAGCGACTCCAGAGATACCATTTACAACTGAGGCGGCGAATGAGATTGCGCGTGTAACTGGAGAAACTTCAACTTGGGGACCGGCTCGTCAGCCGTATGGTTTCTTCCTCGAGACGGAGGAGGTGTATCAACCGGGAAGATGGTTCATGAGAGCAGCTCAAGTGGTCACGCCTGTGGTTTGCGGCCCGGATATGATCCAGGTTTCATTGAACGCAGGAGCAAGAGGTGATGTACAGCAGATTTTTCAAGGTCGAAACGACCCGATGATGATTTATCTGGTTTGGAGAAGGATTGAAAATTTTTCTATGCCTCAAGGTAACTCACAGCGGACGTTAGCAGGAGTGACAGTAAGTGTAGGGGGTGTGGATATGAGGGCAGGACGGATAATTGCATGGGATGGACAGGCGGTTCTGCAGATACATAATCCTACTCAACAGAATGCAATGGTACAGATTCAAGTTGTGTTTTATATTTCAATGGATAAGACGCTAAATCAATATCCAGCTCTGACAGCAGAGATTTTTAATGTATATAGTTTCAGAGACCACACATGGCATGGATTAAGAACGGCAATACTGAATAGAACAACCTTACCAAACATGCTTCCACCGATTTTTCCACCAAATGATAGAGATAGCATCCTAACAATCTTACTACTGTCGACGCTCGCGGATGTTTATTCGGTGTTGAGGCCTGAGTTTGCAATACACGGTGTAAATCCAATGCCTGGCCCGCTCACACGTGCAATTGCACGCGCCGCTTACGCA
>ADD62092
ATGGACACTATCGCAGCAAGAGCGCTCACTGTAATGCGGGCATGTGCTACCTTACAAGAAGCAAGAATTGTGTTAGAAGCCAATGTGATGGAAATTTTGGGTATTGCGATTAACAGGTATAATGGATTAACGCTTCGTGGAGTTACAATGCGCCCGACGTCTTTAGCTCAAAGAAATGAAATGTTTTTTATGTGTTTAGACATGATGTTATCAGCAGCCGGGATAAACGTTGGACCGATATCACGAGATTACACACAGCATATGGCGACGATTGGAGTGCTAGCAACGCCGGAGATCCCTTTCACAACGGAGGCTGCAAATGAGATCGCGCGTGTGACGGGAGAAACGTCGACGTGGGGACCCGCGCGTCAACCATATGGCTTCTTTCTAGAAACGGAGGAGACGTATCAGCCCGGTCGTTGGTTTATGCGAGCTGCGCAGGCTGTAACTGCTGTGGTGTGCGGCCCGGATATGATTCAAGTATCGTTGAATGCTGGCGCTAGAGGTGATGTGCAACAGATTTTTCAGGGCCGTAATGATCCCATGATGATATATTTGGTTTGGAGAAGGATAGAAAATTTCGCGATGGCTCAGGGGAATTCACAACAAACGCAGGCTGGTGTAACAGTTAGCGTCGGGGGCGTCGACATGAGGGCAGGACGTATAATTGCGTGGGATGGACAGGCCGCATTGCAAATCCATAACCCTACACAGCAGAATGCAGTGGTACAGATACAGGTGGTTTTCTACATCTCAATGGATAAGACTTTGAATCAATACCCCGCTTTGACTGCAGAGATATTTAACGTCTATAGCTTCAGAGATCATACCTGGCATGGACTGAGAACCGCTATATTAAATAGAACTACTCTGCCAAATATGTTACCGCCTATACTCCCTCCAAACGATCGAGATAGCATATTGACTCTTTTGTTGTTGCCAACTTTGGCTGATGTCTATACTGTACTGCGACCGGAGTTCGATATACATGGTGTAAATCCAATACAGGGCCCGCTTACGCGAGCAATCGCGCGCGCCGCTTATGTG
>AEO19850
ATGGACACTATCGCGGCAAGAGCACTCACTGTAATGCGGGCATGTGCCACTTTACAGGAAGCAAGAATCGTTTTGGAGGCAAATGTGATGGAAATACTGGGCATTGCAATTAACAGGTATAATGGATTAACATTGCGTGGAGTTACAATGAGACCCACATCATTGGCGCAAAGGAATGAAATGTTCTTCATGTGCTTAGACATGATGCTATCAGCTGCGGGGATTAATGTGGGACCAATATCACCAGATTACACACAGCATATGGCGACCATAGGAGTATTGGCAACACCAGAAATACCATTCACGACTGAGGCAGCGAATGAGATCGCTCGCGTTACGGGTGAGACTTCAACATGGGGACCTGCACGCCAACCGTATGGTTTTTTCTTAGAAACAGAAGAGGTTTACCAGCCTGGGAGATGGTTTATGCGAGCTGCACAGGCAGTAACGGCTGTTGTGTGTGGGCCCGACATGATACAAGTATCGTTGAACGCAGGGGCGCGAGGAGATGTACAACAAATGTTTCAGGGTCGTAACGACCCCATGATGATATATCTGGTTTGGAGAAGGATTGAGAACTTCGCTATGCCTCAAGGTAATTCGCAGCAAACGCTAGCCGGCGTTACTGTGAGCGTTGGTGGCGTCGACATGAGGGCTGGACGTATAATAGCGTGGGATGGTCAGGCTGCGTTACAAATTCATAACCCGACACAGCAGAATGCTATGGTTCAGATTCAGGTAGTTTTTTACATTTCGATGGATAAGACCTTAAACCAGTATCCAGCTCTAACGGCGGAGATTTTTAACGTGTATAGTTTCAGGGACCACACTTGGCATGGTTTGAGAACTGCGATTTTGAACAGAACCACCTTACCAAACATGTTGCCGCCAATTTTCCCGCCAAACGATCGAGATAGCATCTTAACCTTACTTCTACTGTCTACTTTAGCAGATGTGTATACTGTTCTTCGACCCGAATTCGCAATACACGGCGTAAATCCAATGCCCGGCCCGCTAACACGTGCAATTGCGCGCGCCGCTTATGTG
>AAF05573
ATGGACACTATCGCGGCAAGAGCACTTACTGTAATGCGGGCATGTGCCACTTTACAAGAAGCAAGAATCGTTTTGGAAGCAAATGTGATGGAAATATTGGGCATTGCAATTAACAGATATAATGGATTAACATTGCGTGGAGTTACAATGAGACCCACATCATTAGCGCAGAGGAATGAAATGTTTTTCATGTGCTTAGATATGATGTTGTCAGCAGCAGGGATTAATGTGGGGCCAATATCACCAGATTATACGCAGCACATGGCAACCATAGGAGTATTAGCAACACCAGAAATACCATTCACAACTGAGGCAGCAAATGAAATCGCACGTGTTACGGGTGAAACTTCAACATGGGGCCCTGCGCGCCAACCGTATGGTTTTTTCTTAGAAACGGAAGAGGTTTACCAGCCGGGGAGATGGTTTATGCGAGCTGCACAGGCGGTAACGGCCGTTGTGTGTGGACCTGACATGATACAAGTATCATTGAACGCGGGGGCGCGAGGAGATGTACAACAAATGTTCCAGGGTCGTAATGATCCCATGATGATATATCTAGTTTGGAGAAGGATTGAGAACTTTGCTATGCCCCAAGGTAATTCGCAGCAAACGCTAGCTGGCGTTACTGTGAGCGTTGGTGGTGTTGACATGAGGGCTGGACGTATTATAGCGTGGGATGGTCAGGCTGCGCTACAAATTCACAACCCGACACAGCAGAATGCGATGGTTCAAATTCAGGTGGTTTTTTACATTTCGATGGACAAGACCTTAAACCAATATCCGTCTCTAACGGCAGAGATTTTCAACGTGTATAGTTTCAGGGATCACACATGGCATGGATTGAGAACTGCGATTTTGAATAGAACCACTTTACCAAATATGCTACCACCAATCTTCCCACCAAACGATCGAGATAGCATCTTAACCTTACTTTTACTGTCTACTTTAGCGGATGTGTATACTGTTCTTCGACCCGAATTCGCGATACACGGCGTAAATCCAATGCCCGGCCCGCTTACACGTGCGATTGCGCGCGCCGCTTATGTG
>AAF05572
ATGGACACTATCGCGGCAAGAGCACTTACTGTAATGCGGGCATGTGCCACTTTACAAGAAGCAAGAATCGTTTTGGAAGCAAATGTGATGGAAATATTGGGCATTGCAATTAACAGATATAATGGATTAACATTGCGTGGAGTTACAATGAGACCCACATCATTAGCGCAGAGGAATGAAATGTTTTTCATGTGCTTAGATATGATGTTGTCAGCAGCAGGGATTAATGTGGGGCCAATATCACCAGATTATACGCAGCACATGGCAACCATAGGAGTATTAGCAACACCAGAAATACCATTCACAACTGAGGCAGCAAATGAAATCGCACGTGTTACGGGTGAAACTTCAACATGGGGCCCTGCGCGCCAACCGTATGGTTTTTTCTTAGAAACGGAAGAGGTTTACCAGCCGGGGAGATGGTTTATGCGAGCTGCACAGGCGGTAACGGCCGTTGTGTGTGGACCTGACATGATACAAGTATCATTGAACGCGGGGGCGCGAGGAGATGTACAACAAATGTTCCAGGGTCGTAATGATCCCATGATGATATATCTAGTTTGGAGAAGGATTGAGAACTTTGCTATGCCCCAAGGTAATTCGCAGCAAACGCTAGCTGGCGTTACTGTGAGCGTTGGTGGTGTTGACATGAGGGCTGGACGTATTATAGCGTGGGATGGTCAGGCTGCGCTACAAATTCACAACCCGACACAGCAGAATGCGATGGTTCAAATTCAGGTGGTTTTTTACATTTCGATGGACAAGACCTTAAACCAATATCCGTCTCTAACGGCAGAGATTTTCAACGTGTATAGTTTCAGGGATCACACATGGCATGGATTGAGAACTGCGATTTTGAATAGAACCACTTTACCAAATATGCTACCACCAATCTTCCCACCAAACGATCGAGATAGCATCTTAACCTTACTTTTACTGTCTACTTTAGCGGATGTGTATACTGTTCTTCGACCCGAATTCGCGATACACGGCGTAAATCCAATGCCCGGCCCGCTTACACGTGCGATTGCGCGCGCCGCTTATGTG
>AAF05571
ATGGACACTATCGCTGCAAGAGCACTCACTGTGATGCGAGCATGTGCTACGCTTCAGGAAGCAAGAATCGTATTGGAAGCTAATGTGATGGAGATATTGGGGATAGCGATCAATAGATATAATGGGTTAACCTTACGAGGAGTAACGATGCGCCCAACCTCATTGGCACAGAGAAATGAGATGTTTTTTATGTGTTTGGATATGATGCTGTCTGCAGCTGGGATAAATGTTGGACCGATATCTCCAGATTATACCCAACATATGGCAACAATTGGTGTACTAGCAACGCCAGAGATACCTTTTACAACAGAAGCAGCAAATGAAATAGCTCGCGTGACTGGGGAGACTTCGACGTGGGGACCAGCGCGTCAGCCTTATGGTTTTTTCCTTGAGACTGAAGAGACCTTTCAACCTGGGAGATGGTTTATGCGCGCCGCTCAGGCGGTAACCGCGGTGGTGTGTGGTCCGGATATGATACAAGTGTCACTGAATGCTGGAGCGAGAGGAGATGTGCAACAGATATTCCAGGGTCGTAACGATCCCATGATGATATATCTAGTATGGAGAAGAATTGAAAACTTCGCGATGGCGCAGGGTAACTCACAGCAGACTCAAGCAGGCGTGACGGTCAGCGTTGGCGGAGTAGATATGCGAGCGGGACGTATTATAGCGTGGGACGGACAGGCTGCTCTACATGTGCATAATCCAACGCAACAGAATGCGATGGTCCAGATACAAGTTGTGTTTTATGTTTCCATGGATAAGACTCTAAATCAATACCCCGCTTTGACCGCTGAAATCTTCAACGTTTATAGCTTCAGAGACCACACATGGCACGGATTAAGGACGGCCATACTGAATAGAACTACACTGCCAAATATGCTGCCACCTATTTTCCCACCGAATGATCGAGATAGTATCCTAACTCTTTTGCTGTTGTCTACGCTTGCAGATGTTTATACTGTTTTGAGACCTGAGTTCGCGATTCATGGCGTAAACCCGATGCCTGGGCCGCTCACACGTGCTATTGCACGCGCCGCCTATGTG
>AAF05570
ATGGACACTATCGCTGCAAGAGCACTTACTGTGATGCGAGCATGTGCTACGCTTCAAGAAGCAAGAATTGTGTTGGAAGCTAACGTGATGGAGATACTGGGGATAGCAATCAACAGATATAATGGATTAACTTTACGAGGGGTGACGATGCGCCCGACCTCATTGGCGCAGAGAAATGAGATGTTTTTTATGTGTTTAGATATGATGCTGTCCGCGGCTGGGATAAACGTAGGACCGATATCTCCAGATTATACCCAACATATGGCTACAATTGGTGTACTAGCGACGCCAGAGATACCTTTTACAACGGAAGCGGCGAATGAGATTGCTCGCGTGACTGGGGAGACTTCGACGTGGGGACCAGCGCGTCAGCCCTATGGTTTTTTCCTTGAAACTGAAGAGACTTTCCACCCCGGGAGATGGTTCATGCGTGCCGCTCAAGCAGTAACTGCGGTAGTGTGTGGTCCGGATATGATTCAAGTGTCACTGAATGCTGGAGCAAGAGGAGATGTGCAGCAGATATTTCAGGGTCGTAACGACCCCATGATGATATATCTAGTTTGGAGAAGAATTGAAAACTTCGCGATGGCGCAGGGTAACTCACAGCAAACTCAAGCAGGCGTGACTGTTAGCGTTGGTGGAGTAGATATGCGGGCGGGGCGTATCATAGCGTGGGATGGACAGGCTGCTCTACATGTGCACAATCCAACACAACAGAATGCGATGGTTCAGATACAAGTCGTGTTCTACATTTCTATGGATAAGACCTTAAATCAATACCCTGCCTTGACTGCTGAAATCTTTAATGTTTATAGCTTCAGAGATCACACATGGCACGGGTTGAGGACGGCTATACTGAACAGAACTACACTGCCGAATATGCTGCCACCCATCTTTCCACCAAACGATCGAGATAGTATCCTGACTCTTTTGCTTTTGTCTACGCTTGCTGATGTTTATACTGTTTTAAGACCTGAGTTCGCGATCCACGGCGTAAACCCAATGCCTGGGCCGCTCACACGTGCTATTGCACGCGCCGCCTATGTG
>AAF05574
ATGGACACTATCTCGGCAAGAGCACTTACTGTAATGCGGGCATGTGCCACTTTACAAGAAGCAAGAATCGTTTTGGAAGCAAATGTGATGGAAATATTGGGCATTGCAATTAACAGATATAATGGATTAACATTGCGTGGAGTTACGATGAGACCCACATCATTAGCGCAGAGGAATGAAATGTTTTTCATGTGCTTAGATATGATGTTGTCAGCAGCAGGGATTAATGTGGGGCCAATATCACCAGATTATACGCAGCACATGGCAACCATAGGAGTATTAGCAACACCAGAAATACCATTCACAACTGAGGCAGCAAATGAAATCGCACGTGTTACGGGTGAAACTTCAACATGGGGCCCTGCGCGCCAACCGTATGGTTTTTTCTTAGAAACGGAAGAGGTTTACCAGCCGGGGAGATGGTTTATGCGAGCTGCACAGGCGGTAACGGCCGTTGTGTGTGGACCTGACATGATACAAGTATCATTGAACGCGGGGGCGCGAGGAGATGTACAACAAATGTTCCAGGGTCGTAATGATCCCATGATGATATATCTAGTTTGGAGAAGGATTGAGAACTTTGCTATGCCCCAAGGTAATTCGCAGCAAACGCTAGCTGGCGTTACTGTGAGCGTTGGTGGTGTTGACATGAGGGCTGGACGTATTATAGCGTGGGATGGTCAGGCTGCGCTACAAATTCACAACCCGACACAGCAGAATGCGATGGTTCAAATTCAGGTGGTTTTTTACATTTCGATGGACAAGACCTTAAACCAATATCCGTCTCTAACGGCAGAGATTTTCAACGTGTATAGTTTCAGGGATCACACATGGCATGGATTGAGAACTGCGATTTTGAATAGAACCACTTTACCAAATATGCTACCACCAATCTTCCCACCAAACGATCGAGATAGCATCTTAACCTTACTTTTACTGTCTACTTTAGCGGATGTGTATACTGTTCTTCGACCCGAATTCGCGATACACGGCGTAAATCCAATGCCCGGCCCGCTTACACGTGCGATTGCGCGCGCCGCTTATGTG
>AEO19754
ATGGACACTATCGCTGCAAGAGCACTCACTGTGATGCGAGCATGTGCTACGCTTCAAGAAGCAAGAATCGTATTGGAAGCTAATGTGATGGAGATATTGGGGATAGCAATCAACAGATATAATGGATTAACTTTACGAGGGGTGACCATGCGCCCAACTTCATTGGCGCAGAGAAATGAGATGTTCTTTATGTGTTTAGATATGATGCTGTCTGCGGCTGGGATAAACGTTGGACCGATATCCCCAGATTATACCCAACATATGGCTACGATTGGTGTGCTAGCGACGCCAGAGATACCATTTACAACAGAAGCAGCGAATGAGATAGCTCGTGTGACTGGGGAGACTTCGACGTGGGGACCAGCGCGTCAGCCCTATGGTTTTTTCCTCGAAACTGAAGAGACTTTCCAACCTGGGAGATGGTTTATGCGTGCCGCCCAAGCGGTGACTGCGGTAGTGTGCGGTCCGGACATGATTCAAGTGTCACTGAATGCTGGAGCAAGAGGAGATGTACAGCAAATATTCCAGGGTCGTAATGACCCCATGATGATATATCTAGTATGGAGAAGAATTGAGAACTTCGCAATGGCGCAGGGTAACTCACAGCAAACTCAAGCAGGCGTGACTGTTAGCGTTGGCGGAGTTGACATGCGGGCGGGACGTATTATAGCGTGGGATGGACAAGCCGCTCTACATGTGCATAATCCAACACAACAGAATGCGATGGTTCAGATACAAGTTGTGTTTTACATTTCCATGGATAAGACTTTAAATCAATACCCCGCTTTGACTGCCGAGATTTTTAACGTTTATAGCTTCAGGGACCACACATGGCACGGATTGAGGACGGCCATACTGAACAGAACTACACTGCCAAACATGCTGCCTCCTATTTTCCCGCCAAATGATCGAGATAGTATCTTAACTCTTTTGCTTTTGTCGACGCTTGCTGATGTTTATACTGTTTTAAGACCTGAGTTCGCAATCCACGGCGTAAACCCAATGCCTGGGCCGCTCACACGTGCTATTGCACGCGCCGCCTATGTG
>ACJ06230
ATGGACACTATCGCTGCAAGAGCACTCACTGTGATGCGAGCATGTGCTACGCTTCAAGAAGCAAGAATTGTGTTGGAAGCTAACGTGATGGAGATACTAGGGATAGCAATCAACAGATATAATGGATTAACTTTACGAGGGGTGACGATGCGTCCGACTTCATTGGCGCAGAGAAATGAGATGTTTTTTATGTGTTTAGACATGATGCTGTCCGCTGCTGGAATAAACGTAGGACCGATATCTCCAGATTATACCCAACATATGGCTACAATTGGTGTGCTAGCGACGCCAGAGATACCCTTTACAACGGAAGCGGCGAATGAGATTGCTCGCGTGACAGGGGAGACTTCAACATGGGGACCAGCGCGCCAGCCCTATGGTTTTTTCCTTGAAACTGAAGAGACTTTCCAACCCGGGAGATGGTTCATGCGTGCCGCTCAAGCGGTAACTGCAGTAGTGTGTGGTCCGGATATGATTCAAGTGTCACTGAATGCTGGAGCAAGAGGAGATGTACAGCAGATATTTCAGGGTCGTAACGACCCCATGATGATATATCTAGTTTGGAGAAGAATTGAAAACTTCGCGATGGCGCAGGGTAACTCACAGCAAACTCAAGCAGGTGTGACTGTTAGTGTTGGCGGAGTAGATATGCGGGCGGGGCGTATTATAGCGTGGGATGGACAGGCCGCTCTACATGTGCACAATCCAACACAACAGAATGCAATGGTCCAGATACAAGTTGTGTTTTACATTTCTATGGATAAGACCTTAAATCAATACCCTGCCTTGACTGCTGAAATCTTTAATGTTTATAGCTTCAGAGATCACACATGGCACGGGTTGAGGACGGCTATACTAAACAGAACTACACTGCCGAATATGCTGCCACCTATCTTTCCACCAAACGATCGGGATAGTATTCTGACTCTTTTGCTTTTGTCTACGCTTGCTGACGTTTATACTGTTTTGAGACCTGAGTTTGCGATTCATGGCGTAAACCCAATGCCTGGGCCGCTCACACGTGCTATTGCACGCGCCGCCTATGTG
>ADI49537
ATGGACACTATCGCAGCAAGAGCGCTCACTGTAATGCGGGCATGTGCCACTTTACAAGAAGCAAGAATTGTTTTGGAGGCAAATGTGATGGAGATATTAGGAATAGCAATCAATAGATATAATGGACTAACTCTACGTGGAGTCACGATGAGACCAACTTCATTAGCTCAAAGAAATGAAACGTTTTTTATGTGTTTAGATATGATGCTATCAGCAGCAGGAATCAATGTTGGTCCAATCTCGCCTGACTATACGCAACACATGGCTACCATAGGTGTGCTGGCGACGCCTGAGATACCGTTCACGACTGAGGCCGCGAATGAGATTGCGCGTGTTACCGGAGAGACTTCAACTTGGGGACCAGCGCGCCAGCCTTACGGTTTTTTCCTTGAAACTGAAGAGGTTTATCAGCCTGGAAGATGGTTTATGCGAGCCGCTCAAGTTGTTACACCAGTGGTTTGTGGACCAGATATGGTTCAGGTTTCGTTGAATGCGGGCGCGAGAGGTGACGTGCAGCAGATCTTTCAAGGCCGCAATGATCCTATGATGATTTATTTAGTCTGGAGACGGATCGAGAATTTCTCTATGCCGCAGGGTAACTCACAGCGTACGCTGGCTGGTGTCACTGTGAGCGTAGGTGGTGTGGACATGAGAGCGGGGCGCATAATCGCATGGGATGGACAGGCAGTACTACAAATTCACAATCCGACCCAGCAAAATGCTATGGTGCAAATTCAGGTGGTATTCTACGTTTCTATGGATAAAACGCTTAACCAGTACCCTGCATTGACGGCAGAAATATTTAATGTGTACAGCTTTAGAGATCACACTTGGCATGGACTAAGGACCGCTATACTAAACAGAACAACCCTTCCAAACATGTTACCCCCAATCTTTCCGCCGAATGATCGCGATAGTGTACTCACGATCCTACTACTGTCAACGCTCGCAGATGTTTATTCAGTTTTGAGACCTGAGTTCGCAATCCACGGCGTAAATCCAATGCCTGGCCCGCTTACACGTGCGATTGCTCGCGCCGCTTACGCA
>AGT51100
ATGGACACTATCGCAGCAAGAGCGCTCACTGTAATGCGGGCATGTGCCACTTTACAAGAAGCAAGAATCGTTTTAGAAGCAAATGTGATGGAGATATTAGGAATAGCAATCAATAGATATAATGGATTAACTCTACGTGGAGTTACGATGAGACCAACTTCATTAGCTCAAAGAAATGAAATGTTTTTTATGTGTTTGGATATGATGCTATCGGCAGCAGGAATCAATGTTGGCCCAATCTCACCTGACTATACGCAACACATGGCCACCATAGGTGTGCTGGCGACGCCTGAGATACCGTTCACGACTGAGGCCGCGAATGAAATTGCGCGCGTTACCGGAGAGACTTCAACTTGGGGACCAGCACGTCAGCCCTACGGTTTTTTCCTTGAAACTGAAGAAGTTTATCAGCCTGGAAGATGGTTTATGCGAGCAGCTCAGGTTGTTACACCAGTGGTTTGTGGACCAGATATGGTTCAGGTTTCGCTGAATGCGGGTGCGAGAGGTGATGTGCAGCAGATCTTTCAAGGCCGCAATGATCCTATGATGATTTATTTAGTCTGGAGACGGATTGAGAACTTCTCTATGCCGCAGGGTAACTCACAGCGTACTTTAGCTGGTGTCACCGTGAGCGTGGGTGGTGTGGACATGAGAGCGGGGCGCATAATCGCATGGGATGGGCAAGCAGTGCTACAAATTCACAACCCAACCCAGCAAAATGCTATGGTGCAAATTCAGGTGGTATTCTACGTTTCTATGGATAAGACGCTTAACCAGTACCCTGCATTAACGGCAGAAATATTTAATGTATACAGCTTTAGAGATCACACTTGGCATGGACTAAGGACCGCTATACTAAACAGAACAACCCTTCCAAATATGTTACCCCCAATCTTTCCGCCGAATGATCGGGACAGTGTACTTACGATCCTACTACTGTCAACGCTCGCAGATGTTTATTCAGTTTTGAGACCTGAGTTCGCAATCCACGGCGTAAATCCAATGCCTGGCCCGCTTACACGTGCGATTGCTCGCGCCGCTTACGCA
>AEO50703
ATGGACACTATCGCAGCAAGAGCGCTCACCGTGATGCGGGCATGTGCCACTTTACAAGAAGCAAGAATCGTGTTAGAGGCTAATGTAATGGAAATTTTAGGTATTGCGATTAACAGATATAATGGATTGACGCTTCGTGGAGTTACAATGCGCCCGACATCTTTGGCTCAAAGAAATGAAATGTTTTTTATGTGTTTGGATATGATGTTATCAGCGGCTGGGATAAATGTCGGACCAATATCACCAGATTACACGCAGCATATGGCGACAATTGGAGTGCTAGCAACGCCAGAGATTCCTTTCACAACAGAGGCTGCGAATGAGATCGCGCGTGTGACAGGGGAGACGTCGACGTGGGGACCGGCGCGCCAACCATATGGGTTCTTTCTTGAAACAGAGGAAACGTATCAGCCTGGTCGTTGGTTTATGCGAGCTGCGCAGGCCGTAACTGCTGTGGTGTGTGGCCCAGACATGATCCAAGTGTCATTGAATGCTGGTGCTAGAGGTGATGTGCAACAGATTTTTCAGGGCCGTAATGATCCCATGATGATATATTTGGTTTGGAGAAGGATAGAGAATTTCGCGATGGCTCAAGGGAATTCACAACAAACGCTGGCCGGCGTGACTGTTAGCGTCGGAGGTGTTGATATGAGGGCGGGACGCATAATCGCGTGGGATGGGCAAGCCGCACTACAAATTCACAACCCTACTCAGCAGAATGCAATGGTGCAGATACAAGTGGTTTTCTATATCTCAATGGATAAGACTTTGAATCAATACCCCGCCTTGACTGCAGAGATATTTAACGTCTATAGCTTTAGAGATCATACTTGGCATGGATTGAGAACCGCTATATTAAATAGAACTACTTTGCCAAATATGTTACCACCTATATTTCCTCCAAACGACCGAGATAGCATATTGACTCTTTTGTTGTTGTCAACTTTAGCTGATGTATATACCGTACTACGACCGGAGTTCGCTATACATGGTGTAAATCCAATGCCGGGCCCACTCACGCGAGCGATCGCGCGCGCCGCTTATGTG
>AFN71146
ATGGACACTATCGCTGCAAGAGCACTCACTGTGATGCGAGCATGTGCTACGCTTCAAGAAGCAAGAATTGTATTGGAAGCTAATGTGATGGAAATATTGGGGATAGCAATCAACAGATATAATGGATTAACTTTACGAGGAGTGACGATGCGCCCAACCTCATTAGCGCAGAGAAATGAGATGTTTTTTATGTGTTTGGATATGATGCTGTCTGCGGCTGGGATAAACGTTGGACCGATATCCCCAGATTATACCCAACATATGGCTACAATCGGTGTACTAGCGACGCCAGAGATACCTTTTACGACGGAAGCAGCGAATGAAATAGCTCGCGTGACTGGGGAGACTTCAACGTGGGGACCGGCGCGTCAGCCCTATGGTTTTTTCCTTGAGACGGAGGAAACTTTCCAACCTGGAAGATGGTTTATGCGTGCCGCTCAAGCAGTGACTGCGGTAGTGTGCGGTCCGGATATGATTCAAGTGTCACTGAATGCTGGGGCGAGAGGAGATGTGCAGCAGATATTTCAAGGTCGTAATGATCCTATGATGATATATCTAGTGTGGAGGAGAATTGAAAACTTCGCGATGGCGCAAGGTAACTCACAGCAAACTCAAGCAGGCGTGACCGTTAGCGTTGGCGGAGTAGATATGCGGGCGGGACGTATTATAGCGTGGGATGGACAGGCCGCTCTACACGTACATAATCCCACACAACAGAATGCGATGGTTCAGATACAAGTTGTGTTTTACATTTCCATGGATAAGACTTTAAATCAATACCCCGCCTTGACCGCTGAAATCTTTAACGTTTATAGCTTCAGAGACCATACATGGCACGGATTGAGGACGGCCATACTAAACAGAACTACACTGCCGAACATGCTGCCACCTATTTTCCCACCAAATGATCGAGATAGTATCCTGACTCTTTTGCTTTTGTCTACGCTTGCTGATGTTTATACCGTTTTGAGACCAGAGTTCGCGATTCACGGCGTAAACCCAATGCCTGGGCCGCTCACACGTGCTATTGCACGCGCCGCCTATGTG
>AAK26385
ATGGACACTATCGCGGCAAGAGCACTCACTGTAATGCGGGCATGTGCCACTTTACAGGAAGCAAGAATCGTTTTGGAGGCAAATGTGATGGAAATACTGGGCATTGCAATTAACAGGTATAATGGATTAACATTGCGTGGAGTTACAATGAGACCCACATCATTGGCGCAAAGGAATGAAATGTTCTTCATGTGCTTAGACATGATGCTATCAGCTGCGGGGATTAATGTGGGACCAATATCACCAGATTACACACAGCATATGGCGACCATAGGAGTATTGGCAACACCAGAAATACCATTCACGACTGAGGCAGCGAATGAGATCGCTCGCGTTACGGGTGAGACTTCAACATGGGGACCTGCACGCCAACCGTATGGTTTTTTCTTAGAAACAGAAGAGGTTTACCAGCCTGGGAGATGGTTTATGCGAGCTGCACAGGCAGTAACGGCTGTTGTGTGTGGGCCCGACATGATACAAGTATCGTTGAACGCAGGGGCGCGAGGAGATGTACAACAAATGTTTCAGGGTCGTAACGACCCCATGATGATATATCTGGTTTGGAGAAGGATTGAGAACTTCGCTATGCCTCAAGGTAATTCGCAGCAAACGCTAGCCGGCGTTACTGTGAGCGTTGGTGGCGTCGACATGAGGGCTGGACGTATAATAGCGTGGGATGGTCAGGCTGCGTTACAAATTCATAACCCGACACAGCAGAATGCTATGGTTCAGATTCAGGTAGTTTTTTACATTTCGATGGATAAGACCTTAAACCAGTATCCAGCTCTAACGGCGGAGATTTTTAACGTGTATAGTTTCAGGGACCACACTTGGCATGGTTTGAGAACTGCGATTTTGAACAGAACCACCTTACCAAACATGTTGCCGCCAATTTTCCCGCCAAACGATCGAGATAGCATCTTAACCTTACTTCTACTGTCTACTTTAGCAGATGTGTATACTGTTCTTCGACCCGAATTCGCAATACACGGCGTAAATCCAATGCCCGGCCCGCTAACACGTGCAATTGCGCGCGCCGCTTATGTG
>AEZ03688
ATGGACACTATCGCTGCAAGAGCACTCACTGTGATGCGGGCATGCGCCACGTTACAAGAAGCAAGAATTGTATTAGAAGCGAATGTAATGGAAATTTTGGGAATAGCTATCAATAGATATAATGGATTGACTTTGCGTGGAGTCACGATGAGGCCCACCTCTCTAGCTCAAAGGAATGAGATGTTTTTCATGTGTTTAGACATGATGTTGTCAGCTGCTGGAATTAATGTTGGACCAATATCGCCAGATTATACCCAACATATGGCTACCATCGGTGTTTTAGCGACTCCAGAGATACCATTCACAACTGAGGCAGCGAATGAGATTGCGCGTGTAACTGGAGAAACTTCAACTTGGGGACCGGCTCGTCAGCCGTATGGTTTTTTCCTCGAGACAGAGGAGGTGTATCAACCGGGAAGATGGTTCATGAGAGCAGCTCAAGTGGTCACGCCTGTGGTTTGCGGCCCGGATATGATCCAGGTTTCATTGAACGCAGGAGCAAGAGGTGATGTACAGCAGATTTTTCAAGGTCGAAACGACCCGATGATGATTTATCTGGTTTGGAGAAGGATTGAAAATTTTTCTATGCCTCAAGGTAACTCACAGCGGACGTTAGCAGGAGTGACAGTAAGTGTAGGGGGTGTGGATATGAGGGCAGGACGGATAATCGCATGGGATGGACAAGCGGTTCTGCAGATACATAATCCTACTCAACAGAATGCAATGGTACAGATTCAAGTTGTGTTTTACATTTCAATGGATAAGACGCTAAATCAATATCCAGCTCTGACAGCAGAGATTTTTAATGTATATAGTTTCAGAGACCACACATGGCATGGATTAAGGACGGCAATACTGAATAGAACAACCTTACCAAATATGCTTCCACCGATTTTTCCACCAAATGATAGAGATAGCATCCTAACAATCTTACTACTGTCGACGCTCGCGGATGTTTATTCGGTGTTGAGGCCTGAGTTTGCAATACACGGTGTAAATCCAATGCCTGGCCCGCTCACACGTGCAATTGCACGCGCCGCTTACGCA
>AAA42833
ATGGACACTATCGCAGCAAGAGCTCTCACTGTGATGCGGGTATGTGCTACCTTACAAGAGGCCCGAATTGTCCTAGAACCCAATGTAATGGAGATACTGGGAATAGCAATCAATAGATATAATGGATTAACTCTACGTGGAGTTACGATGAGACCCACTTCATTAGCTCAAAGAAATGAAATGTTTTTCATGTGTTTAGATATGATGGTGTCAGCAGCGGGAATAAATGTCGGACCAATCTCACCCGATTATACGCAACATATGGCTACTATAGGTGTGCTGGCAACGCCTGAGATACCGTTCACAACTGAGGCAGCGAATGAGATTGCTCGTGTTACAGGAGAGACTTCAACATGGGGACCGGCGCGTCAGCCTTACGGATTTTTCCTTGAAACTGAAGAGGTTTATCAACCTGGAAGATGGTTCATGCGAGCTGCTCAAGTTGTTACACCAGTGGTTTGTGGACCAAATATGGTTCAGGTTTCACTTAATGCTGGAGCGATAGGTGATGTGCAGCAGATCTTTCAAGGTCGTAATGATCCCATGATGATTTATTTAGTTTGGAGACGGATCGAGAACTTCTCCATGCCGCAGGGTAATTCACAGCGCACGTTAGCTGGCGTCACTGTGAGTGTGGGTGGTGTGGATATGAGAGCGGGGCGCATAATCGCATGGGATGGGCAGGCGGTGCTACAAATTCACAATCCGACTCAACAAAATGCTATGGTACAAATTCAGGTGGTGTTTTACGTTTCCATGGATAAGACCCTCAACCAGTACCCCGCACTAACGGCAGAAATATTTAATGTGTACAGCTTTAGAGACCACACTTGGCATGGACTGAGGACCGCTATACTAAACAGAACAACGCTTCCAAATATGTTACCTCCAATCTTTCCGCCGAATGACCGGGACAGTGTACTCACGATTCTGCTACTGTCGACGCTCGCAGATGTTTATTCAGTTTTGAGACCTGAGTTTGCAATCCACGGCGTAAATCCAATGCCTGGCCCGCTTACACGTGCGATTGCTCGCGCCGCTTACGCA
>AFN71126
ATGGACACTATCGCTGCAAGAGCACTCACTGTGATGCGAGCATGTGCTACGCTTCAAGAAGCAAGAATTGTATTGGAAGCTAATGTGATGGAAATATTGGGGATAGCAATCAACAGATATAATGGATTAACTTTACGAGGAGTGACGATGCGCCCAACCTCATTAGCGCAGAGAAATGAGATGTTTTTTATGTGTTTGGATATGATGCTGTCTGCGGCTGGGATAAACGTTGGACCGATATCCCCAGATTATACCCAACATATGGCTACAATCGGTGTACTAGCGACGCCAGAGATACCTTTTACGACGGAAGCAGCGAATGAAATAGCTCGCGTGACTGGGGAGACTTCAACGTGGGGACCGGCGCGTCAGCCCTATGGTTTTTTCCTTGAGACGGAGGAAACTTTCCAACCTGGAAGATGGTTTATGCGTGCCGCTCAAGCAGTGACTGCGGTAGTGTGCGGTCCGGATATGATTCAAGTGTCACTGAATGCTGGGGCGAGAGGAGATGTGCAGCAGATATTTCAAGGTCGTAATGATCCTATGATGATATATCTAGTGTGGAGGAGAATTGAAAACTTCGCGATGGCGCAAGGTAACTCACAGCAAACTCAAGCAGGCGTGACCGTTAGCGTTGGCGGAGTAGATATGCGGGCGGGACGTATTATAGCGTGGGATGGACAGGCCGCTCTACACGTACATAATCCCACACAACAGAATGCGATGGTTCAGATACAAGTTGTGTTTTACATTTCCATGGATAAGACTTTAAATCAATACCCCGCCTTGACCGCTGAAATCTTTAACGTTTATAGCTTCAGAGACCATACATGGCACGGATTGAGGACGGCCATACTAAACAGAACTACACTGCCGAACATGCTGCCACCTATTTTCCCACCAAATGATCGAGATAGTATCCTGACTCTTTTGCTTTTGTCTACGCTTGCTGATGTTTATACCGTTTTGAGACCAGAGTTCGCGATTCACGGCGTAAACCCAATGCCTGGGCCGCTCACACGTGCTATTGCACGCGCCGCCTATGTG
>AAF05546
ATGGACACTATCGCAGCAAGAGCGCTCACTGTAATGCGGGCATGTGCCACTTTACAAGAAGCAAGAATTGTTCTAGAGGCAAATGTGATGGAGATACTAGGAATAGCAATCAATAGATATAATGGACTAACTTTACGTGGAGTTACGATGAGACCAACTTCATTAGCTCAAAGAAATGAAATGTTTTTTATGTGTTTAGATATGATGCTATCAGCAGCGGGAATCAATGTTGGCCCAATCTCACCTGACTATACACAACACATGGCTACCATAGGTGTGCTGGCGACGCCTGAGATACCGTTTACGACCGAAGCTGCGAATGAGATTGCGCGTGTTACCGGAGAGACCTCAACTTGGGGACCAGCGCGCCAGCCTTACGGTTTTTTCCTTGAAACCGAAGAAGTTTATCAACCTGGAAGATGGTTTATGCGAGCCGCTCAAGTTGTTACACCAGTGGTTTGTGGGCCAGATATGGTTCAGGTTTCGCTGAATGCGGGCGCGAGAGGTGACGTGCAGCAGATATTTCAAGGTCGCAATGACCCGATGATGATTTATTTAGTTTGGAGACGGATCGAGAACTTCTCTATGCCGCAGGGTAACTCACAGCGTACGTTGGCTGGTGTCACTGTGAGCGTGGGTGGTGTGAACATGAGAGCGGGGCGCATAATCGCATGGGATGGGCAGGCAGTGCTACAAATTCATAATCCGACCCAACAAAATGCTATGGTGCAAATTCAGGTGGTATTCTACGTTTCCATGGATAAGACGCTCAACCAGTACCCTGCATTGACGGCAGAAATATTTAATGTGTACAGCTTTAGAGATCACACTTGGCATGGACTGAGGACCGCTATACTAAACAGAACAACCCTTCCCAACATGTTACCCCCAATCTTTCCTCCGAATGATCGGGACAGTGTACTAACGATCCTACTACTGTCAACGCTCGCAGATGTTTATTCAGTTTTGAGACCTGAGTTCGCAATCCACGGCGTGAATCCAATGCCTGGCCCGCTTACACGTGCGATTGCTCGCGCCGCTTACGCA
>AAF05547
ATGGACACTATCGCAGCAAGAGCGCTCACTGTAATGCGGGCATGTGCCACTTTACAAGAAGCAAGAATTGTTCTAGAGGCAAATGTGATGGAGATACTAGGAATAGCAATCAATAGATATAATGGACTAACTTTACGTGGAGTTACGATGAGACCAACTTCATTAGCTCAAAGAAATGAAATGTTTTTTATGTGTTTAGATATGATGCTATCAGCAGCGGGAATCAATGTTGGCCCAATCTCACCTGACTATACACAACACATGGCTACCATAGGTGTGCTGGCGACGCCTGAGATACCGTTTACGACCGAAGCTGCGAATGAGATTGCGCGTGTTACCGGAGAGACCTCAACTTGGGGACCAGCGCGCCAGCCTTACGGTTTTTTCCTTGAAACCGAAGAAGTTTATCAACCTGGAAGATGGTTTATGCGAGCCGCTCAAGTTGTTACACCAGTGGTTTGTGGGCCAGATATGGTTCAGGTTTCGCTGAATGCGGGCGCGAGAGGTGACGTGCAGCAGATATTTCAAGGTCGCAATGACCCGATGATGATTTATTTAGTTTGGAGACGGATCGAGAACTTCTCTATGCCGCAGGGTAACTCACAGCGTACGTTGGCTGGTGTCACTGTGAGCGTGGGTGGTGTGGACATGAGAGCGGGGCGCATAATCGCATGGGATGGGCAGGCAGTGCTACAAATTCATAATCCGACCCAACAAAATGCTATGGTGCAAATTCAGGTGGTATTCTACGTTTCCATGGATAAGACGCTCAACCAGTACCCTGCATTGACGGCAGAAATATTTAATGTGTACAGCTTTAGAGATCACACTTGGCATGGACTGAGGACCGTTATACTAAACAGAACAACCCTTCCCAACATGTTACCCCCAATCTTTCCTCCGAATGATCGGGACAGTGTACTAACGATCCTACTACTGTCAACGCTCGCAGATGTTTATTCAGTTTTGAGACCTGAGTTCGCAATCCACGGCGTGAATCCAATGCCTGGCCCGCTTACACGTGCGATTGCTCGCGCCGCTTACGCA
>AAF05544
ATGGACACTATCGCAGCAAGAGCGCTCACTGTAATGCGGGCATGTGCCACTTTACAAGAAGCAAGAATTGTTCTAGAGGCAAATGTGATGGAGATACTAGGAATAGCAATCAATAGATATAATGGACTAACTTTACGTGGAGTTACGATGAGACCAACTTCATTAGCTCAAAGAAATGAAATGTTTTTTATGTGTTTAGATATGATGCTATCAGCAGCGGGAATCAATGTTGGCCCAATCTCACCTGACTATACACAACACATGGCTACCATAGGTGTGCTGGCGACGCCTGAGATACCGTTTACGACCGAAGCTGCGAATGAGATTGCGCGTGTTACCGGAGAGACCTCAACTTGGGGACCAGCGCGCCAGCCTTACGGTTTTTTCCTTGAAACCGAAGAAGTTTATCAACCTGGAAGATGGTTTATGCGAGCCGCTCAAGTTGTTACACCAGTGGTTTGTGGGCCAGATATGGTTCAGGTTTCGCTGAATGCGGGCGCGAGAGGTGACGTGCAGCAGATATTTCAAGGTCGCAATGACCCGATGATGATTTATTTAGTTTGGAGACGGATCGAGAACTTCTCTATGCCGCAGGGTAACTCACAGCGTACGTTGGCTGGTGTCACTGTGAGCGTGGGTGGTGTGGACATGAGAGCGGGGCGCATAATCGCATGGGATGGGCAGGCAGTGCTACAAATTCATAATCCGACCCAACAAAATGCTATGGTGCAAATTCAGGTGGTATTCTACGTTTCCATGGATAAGACGCTCAACCAGTACCCTGCATTGACGGCAGAAATATTTAATGTGTACAGCTTTAGAGATCACACTTGGCATGGACTGAGGACCGCTATACTAAACAGAACAACCCTTCCCAACATGTTACCCCCAATCTTTCCTCCGAATGATCGGGACAGTGTACTAACGATCCTACTACTGTCAACGCTCGCAGATGTTTATTCAGTTTTGAGACCTGAGTTCGCAATCCACGGCGTGAATCCAATGCCTGGCCCGCTTACACGTGCGATTGCTCGCGCCGCTTACGCA
>AAF05545
ATGGACACTATCGCAGCAAGAGCGCTCACTGTAATGCGGGCATGTGCCACTTTACAAGAAGCAAGAATTGTTCTAGAGGCAAATGTGATGGAGATACTAGGAATAGCAATCAATAGATATAATGGACTAACTTTACGTGGAGTTACGATGAGACCAACTTCATTAGCTCAAAGAAATGAAATGTTTTTTATGTGTTTAGATATGATGCTATCAGCAGCGGGAATCAATGTTGGCCCAATCTCACCTGACTATACACAACACATGGCTACCATAGGTGTGCTGGCGACGCCTGAGATACCGTTTACGACCGAAGCTGCGAATGAGATTGCGCGTGTTACCGGAGAGACCTCAACTTGGGGACCAGCGCGCCAGCCTTACGGTTTTTTCCTTGAAACCGAAGAAGTTTATCAACCTGGAAGATGGTTTATGCGAGCCGCTCAAGTTGTTACACCAGTGGTTTGTGGGCCAGATATGGTTCAGGTTTCGCTGAATGCGGGCGCGAGAGGTGACGTGCAGCAGATATTTCAAGGTCGCAATGACCCGATGATGATTTATTTAGTTTGGAGACGGATCGAGAACTTCTCTATGCCGCAGGGTAACTCACAGCGTACGTTGGCTGGTGTCACTGTGAGCGTGGGTGGTGTGGACATGAGAGCGGGGCGCATAATCGCATGGGATGGGCAGGCAGTGCTACAAATTCATAATCCGACCCAACAAAATGCTATGGTGCAAATTCAGGTGGTATTCTACGTTTCCATGGATAAGACGCTCAACCAGTACCCTGCATTGACGGCAGAAATATTTAATGTGTACAGCTTTAGAGATCACACTTGGCATGGACTGAGGACCGCTATACTAAACAGAACAACCCTTCCCAACATGTTACCCCCAATCTTTCCTCCGAATGATCGGGACAGTGTACTAACGATCCTACTACTGTCAACGCTCGCAGATGTTTATTCAGTTTTGAGACCTGAGTTCGCAATCCACGGCGTGAATCCAATGCCTGGCCCGCTTACACGTGCGATTGCTCGCGCCGCTTACGCA
>AAV52250
ATGGACACTATCGCTGCAAGAGCACTTACTGTGATGCGAGCATGTGCTACGCTTCAAGAAGCAAGAATTGTGTTGGAAGCTAACGTGATGGAGATACTGGGGATAGCAATCAACAGATATAATGGATTAACTTTACGAGGGGTGACGATGCGCCCGACCTCATTGGCGCAGAGAAATGAGATGTTTTTTATGTGTTTAGATATGATGCTGTCCGCGGCTGGGATAAACGTAGGACCGATATCTCCAGATTATACCCAACATATGGCTACAATTGGTGTACTAGCGACGCCAGAGATACCTTTTACAACGGAAGCGGCGAATGAGATTGCTCGCGTGACTGGGGAGACTTCGACGTGGGGACCAGCGCGTCAGCCCTATGGTTTTTTCCTTGAAACTGAAGAGACTTTCCAACCCGGGAGATGGTTCATGCGTGCCGCTCAAGCAGTAACTGCGGTAGTGTGTGGTCCGGATATGATTCAAGTGTCACTGAATGCTGGAGCAAGAGGAGATGTGCAGCAGATATTTCAGGGTCGTAACGACCCCATGATGATATATCTAGTTTGGAGAAGAATTGAAAACTTCGCGATGGCGCAGGGTAACTCACAGCAAACTCAAGCAGGCGTGACTGTTAGCGTTGGTGGAGTAGATATGCGGGCGGGGCGTATCATAGCGTGGGATGGACAGGCTGCTCTACATGTGCACAATCCAACACAACAGAATGCGATGGTTCAGATACAAGTCGTGTTCTACATTTCTATGGATAAGACCTTAAATCAATACCCTGCCTTGACTGCTGAAATCTTTAATGTTTATAGCTTCAGAGATCACACATGGCACGGGTTGAGGACGGCTATACTGAACAGAACTACACTGCCGAATATGCTGCCACCCATCTTTCCACCAAACGATCGAGATAGTATCCTGACTCTTTTGCTTTTGTCTACGCTTGCTGATGTTTATACTGTTTTAAGACCTGAGTTCGCGATCCACGGCGTAAACCCAATGCCTGGGCCGCTCACACGTGCTATTGCACGCGCCGCCTATGTG
>AAF05548
ATGGACACTATCGCAGCAAGAGCGCTCACTGTAATGCGGGCATGTGCCACTTTACAAGAAGCAAGAATTGTTCTAGAGGCAAATGTGATGGAGATACTAGGAATAGCAATCAATAGATATAATGGACTAACTTTACGTGGAGTTACGATGAGACCAACTTCATTAGCTCAAAGAAATGAAATGTTTTTTATGTGTTTAGATATGATGCTATCAGCAGCGGGAATCAATGTTGGCCCAATCTCACCTGACTATACACAACACATGGCTACCATAGGTGTGCTGGCGACGCCTGAGATACCGTTTACGACCGAAGCTGCGAATGAGATTGCGCGTGTTACCGGAGAGACCTCAACTTGGGGACCAGCGCGCCAGCCTTACGGTTTTTTCCTTGAAACCGAAGAAGTTTATCAACCTGGAAGATGGCTTATGCGAGCCGCTCAAGTTGTTACACCAGTGGTTTGTGGGCCAGATATGGTTCAGGTTTCGCTGAATGCGGGCGCGAGAGGTGACGTGCAGCAGATATTTCAAGGTCGCAATGACCCGATGATGATTTATTTAGTTTGGAGACGGATCGAGAACTTCTCTATGCCGCAGGGTAACTCACAGCGTACGTTGGCTGGTGTCACTGTGAGCGTGGGTGGTGTGGACATGAGAGCGGGGCGCATAATCGCATGGGATGGGCAGGCAGTGCTACAAATTCATAATCCGACCCAACAAAATGCTATGGTGCAAATTCAGGTGGTATTCTACGTTTCCATGGATAAGACGCTCAACCAGTACCCTGCATTGACGGCAGAAATATTTAATGTGTACAGCTTTAGAGATCACACTTGGCATGGACTGAGGACCGCTATACTAAACAGAACAACCCTTCCCAACATGTTACCCCCAATCTTTCCTCCGAATGATCGGGACAGTGTACTAACGATCCTACTACTGTCAACGCTCGCAGATGTTTATTCAGTTTTGAGACCTGAGTTCGCAATCCACGGCGTGAATCCAATGCCTGGCCCGCTTACACGTGCGATTGCTCGCGCCGCTTACGCA
>AAF05549
ATGGACACTATCGCAGCAAGAGCGCTCACTGTAATGCGGGCATGTGCCACTTTACAAGAAGCAAGAATTGTTCTAGAGGCAAATGTGATGGAGATACTAGGAATAGCAATCAATAGATATAATGGACTAACTTTACGTGGAGTTACGATGAGACCAACTTCATTAGCTCAAAGAAATGAAATGTTTTTTATGTGTTTAGATATGATGCTATCAGCAGCGGGAATCAATGTTGGCCCAATCTCACCTGACTATACACAACACATGGCTACCATAGGTGTGCTGGCGACGCCTGAGATACCGTTTACGACCGAAGCTGCGAATGAGATTGCGCGTGTTACCGGAGAGACCTCAACTTGGGGACCAGCGCGCCAGCCTTACGGTTTTTTCCTTGAAACCGAAGAAGTTTATCAACCTGGAAGATGGTTTATGCGAGCCGCTCAAGTTGTTACACCAGTGGTTTGTGGGCCAGATATGGTTCAGGTTTCGCTGAATGCGGGCGCGAGAGGTGACGTGCAGCAGATATTTCAAGGTCGCAATGACCCGATGATGATTTATTTAGTTTGGAGACGGATCGAGAACTTCTCTATGCCGCAGGGTAACTCACAGCGTACGTTGGCTGGTGTCACTGTGAGCGTGGGTGGTGTGGACATGAGAGCGGGGCGCATAATCGCATGGGATGGGCAGGCAGTGCTACAAATTCATAATCCGACCCAACAAAATGCTATGGTGCAAATTCAGGTGGTATTCTACGTTTCCATGGATAAGACGCTCAACCAGTACCCTGCATTGACGGCAGAAATATTTAATGTGTACAGCTTTAGAGATCACACTTGGCATGGACTGAGGACCGCCATACTAAACAGAACAACCCTTCCCAACATGTTACCCCCAATCTTTCCTCCGAATGATCGGGACAGTGTACTAACGATCCTACTACTGTCAACGCTCGCAGATGTTTATTCAGTTTTGAGACCTGAGTTCGCAATCCACGGCGTGAATCCAATGCCTGGCCCGCTTACACGTGCGATTGCTCGCGCCGCTTACGCA
>ADI49504
ATGGACACTATCGCAGCAAGAGCGCTCACTGTAATGCGGGCATGTGCCACTTTACAAGAAGCAAGAATTGTTTTGGAGGCAAATGTGATGGAGATATTAGGAATAGCAATCAATAGATATAATGGACTAACTCTACGTGGAGTCACGATGAGACCAACTTCATTAGCTCAAAGAAATGAAACGTTTTTTATGTGTTTAGATATGATGCTATCAGCAGCAGGAATCAATGTTGGTCCAATCTCGCCTGACTATACGCAACACATGGCTACCATAGGTGTGCTGGCGACGCCTGAGATACCGTTCACGACTGAGGCCGCGAATGAGATTGCGCGTGTTACCGGAGAGACTTCAACTTGGGGACCAGCGCGCCAGCCTTACGGTTTTTTCCTTGAAACTGAAGAGGTTTATCAGCCTGGAAGATGGTTTATGCGAGCCGCTCAAGTTGTTACACCAGTGGTTTGTGGACCAGATATGGTTCAGGTTTCGTTGAATGCGGGCGCGAGAGGTGACGTGCAGCAGATCTTTCAAGGCCGCAATGATCCTATGATGATTTATTTAGTCTGGAGACGGATCGAGAATTTCTCTATGCCGCAGGGTAACTCACAGCGTACGCTGGCTGGTGTCACTGTGAGCGTAGGTGGTGTGGACATGAGAGCGGGGCGCATAATCGCATGGGATGGACAGGCAGTACTACAAATTCACAATCCGACCCAGCAAAATGCTATGGTGCAAATTCAGGTGGTATTCTACGTTTCTATGGATAAAACGCTTAACCAGTACCCTGCATTGACGGCAGAAATATTTAATGTGTACAGCTTTAGAGATCACACTTGGCATGGACTAAGGACCGCTATACTAAACAGAACAACCCTTCCAAACATGTTACCCCCAATCTTTCCGCCGAATGATCGCGATAGTGTACTCACGATCCTACTACTGTCAACGCTCGCAGATGTTTATTCAGTTTTGAGACCTGAGTTCGCAATCCACGGCGTAAATCCAATGCCTGGCCCGCTTACACGTGCGATTGCTCGCGCCGCTTACGCA
>AFK91750
ATGGACACTATCGCAGCAAGAGCGCTCACTGTGATGCGAGCATGTGCTACTTTACAAGAAGCAAGAATTGTGTTAGAAGCTAATGTAATGGAAATTTTGGGTATTGCGATTAACAGGTATAATGGATTGACGCTTCGTGGAGTTACGATGCGCCCGACATCTTTGGCTCAAAGAAATGAAATGTTTTTTATGTGTTTGGATATGATGTTATCAGCAGCCGGGATAAATGTTGGACCAATATCACCAGATTACACACAGCATATGGCGACGATTGGAGTGTTAGCAACGCCAGAGATTCCTTTCACAACAGAAGCTGCGAATGAGATCGCGCGTGTAACAGGAGAGACGTCAACGTGGGGACCAGCGCGCCAACCATATGGGTTCTTTCTTGAAACGGAGGAAACGTATCAGCCCGGTCGTTGGTTTATGCGAGCTGCGCAGGCTGTGACTGCCGTGGTGTGTGGCCCAGATATGGTCCAAGTGTCATTGAATGCTGGTGCTAGAGGTGACGTGCAGCAAATCTTTCAGGGTCGTAATGATCCCATGATGATATACTTGGTTTGGAGAAGGATAGAGAATTTTGCGATGGCTCAAGGGAATTCACAACAAACGCTGGCCGGCGTGACAGTTAGCGTCGGAGGTGTTGACATGAGGGCAGGACGCATAATCGCGTGGGATGGGCAGGCCGCTCTACAAATTCATAACCCTACTCAGCAGAATGCAATGGTGCAGATACAGGTGGTTTTCTATATCTCGATGGATAAGACTTTGAATCAATACCCCGCTTTGACTGCAGAGATATTTAACGTTTATAGTTTTAGAGATCACACTTGGCATGGATTAAGAACCGCTATATTAAACAGAACTACTTTGCCAAATATGTTACCACCTATATTTCCTCCAAATGATCGAGATAGCATATTGACTCTTTTGTTGTTGTCAACGTTAGCTGATGTATATACTGTACTGCGACCGGAATTCGCTATACATGGTGTGAATCCAATGCCGGGCCCGCTCACGCGAGCGATCGCGCGCGCCGCTTATGTG
>AFK91738
ATGGACACTATCGCTGCAAGAGCACTTACTGTGATGCGGGCATGTGCCACATTACAAGAAGCAAGAATCGTATTAGAAGCGAATGTGATGGAAATTTTGGGGATAGCTATCAATAGGTATAATGGACTGACCTTGCGTGGAGTAACGATGAGGCCCACCTCCCTAGCTCAAAGAAATGAGATGTTTTTCATGTGTCTAGATATGATGTTATCAGCTGCCGGGATTAATGTCGGACCGATTTCGCCAGATTATACCCAACATATGGCTACAATCGGTGTCTTAGCAACCCCAGAGATACCGTTTACAACTGAGGCGGCAAATGAGATTGCGCGTGTGACTGGAGAGACCTCGACCTGGGGACCAGCTCGCCAGCCGTATGGATTCTTTCTTGAGACAGAAGAGGTATATCAACCAGGAAGGTGGTTTATGAGAGCGGCACAAGTGGTTACTCCTGTGGTTTGTGGCCCGGATATGGTTCAAGTTTCATTGAACGCGGGGGCGAGAGGCGACGTACAGCAGATCTTTCAGGGTCGAAACGATCCGATGATGATTTACTTAGTTTGGAGAAGGATTGAGAACTTTTCTATGCCTCAAGGTAACTCGCAGCGGACGCTGGCTGGCGTGACGGTGAGTGTAGGAGGCGTTGACATGAGGGCGGGACGGATAATCGCGTGGGATGGACAGGCAGTACTGCAGATACATAATCCTACCCAACAGAATGCGATGGTGCAGATTCAAGTCGTGTTTTATATTTCAATGGATAAGACGCTAAATCAATATCCAGCTTTAACAGCGGAAATTTTTAATGTATATAGCTTTAGAGACCACACATGGCATGGTTTAAGAACGGCAATACTGAATAGGACAACCTTACCGAATATGCTTCCGCCGATCTTCCCACCAAATGATAGAGATAGCGTTTCAACAATTTTGCTGCTGTCAACGCTCGCGGATGTTTACTCGGTATTGAGACCCGAGTTTGCAATACATGGTGTGAATCCAATGCCTGGCCCGCTCACACGTGCAATTGCGCGCGCCGCCTACGCA
>CAM57248
ATGGACACTATCGCTGCAAGAGCACTCACTGTGATGCGAGCATGTGCTACGCTTCAAGAAGCAAGAATTGTGTTGGAAGCTAACGTGATGGAGATACTAGGGATAGCAATCAACAGATATAATGGATTAACTTTACGAGGGGTGACGATGCGTCCGACTTCATTGGCGCAGAGAAATGAGATGTTTTTTATGTGTTTAGACATGATGCTGTCCGCTGCTGGAATAAACGTAGGACCGATATCTCCAGATTATACCCAACATATGGCTACAATTGGTGTGCTAGCGACGCCAGAGATACCCTTTACAACGGAAGCGGCGAATGAGATTGCTCGCGTGACAGGGGAGACTTCAACATGGGGACCAGCGCGCCAGCCCTATGGTTTTTTCCTTGAAACTGAAGAGACTTTCCAACCCGGGAGATGGTTCATGCGTGCCGCTCAAGCGGTAACTGCAGTAGTGTGTGGTCCGGATATGATTCAAGTGTCACTGAATGCTGGAGCAAGAGGAGATGTACAGCAGATATTTCAGGGTCGTAACGACCCCATGATGATATATCTAGTTTGGAGAAGAATTGAAAACTTCGCGATGGCGCAGGGTAACTCACAGCAAACTCAAGCAGGTGTGACTGTTAGTGTTGGCGGAGTAGATATGCGGGCGGGGCGTATTATAGCGTGGGATGGACAGGCCGCTCTACATGTGCACAATCCAACACAACAGAATGCAATGGTCCAGATACAAGTTGTGTTTTACATTTCTATGGATAAGACCTTAAATCAATACCCTGCCTTGACTGCTGAAATCTTTAATGTTTATAGCTTCAGAGATCACACATGGCACGGGTTGAGGACGGCTATACTAAACAGAACTACACTGCCGAATATGCTGCCACCTATCTTTCCACCAAACGATCGGGATAGTATTCTGACTCTTTTGCTTTTGTCTACGCTTGCTGACGTTTATACTGTTTTGAGACCTGAGTTTGCGATTCATGGCGTAAACCCAATGCCTGGGCCGCTCACACGTGCTATTGCACGCGCCGCCTATGTG
>AAF05559
ATGGACACTATCGCAGCAAGAGCGCTCACTGTAATGCGGGCATGTGCCACTTTACAGGAAGCAAGAATTGTTCTAGAAGCTAATGTGATGGAAATACTAGGAATAGCAATCAATAGATATAATGGGTTAACTCTACGTGGAGTTACGATGAGACCAACTTCATTAGCTCAAAGAAATGAAATGTTTTTTATGTGCTTAGATATGATGTTATCAGCAGCAGGAATTAACGTTGGCCCAATTTCACCTGACTATACGCAACATATGGCTACTATAGGCGTGCTGGCTACGCCCGAGATACCGTTCACAACTGAGGCGGCTAATGAGATTGCTCGTGTTACTGGAGAGACTTCAACCTGGGGACCAGCGCGTCAGCCTTACGGATTTTTCCTTGAAACTGAAGAGGTTTATCAACCTGGAAGGTGGTTTATGCGAGCTGCTCAAGTCGTTACTCCAGTGGTTTGTGGACCGGATATGGTTCAGGTTTCACTGAACGCGGGCGCGAGAGGTGACGTGCAGCAGATCTTTCAAGGTCGCAATGATCCTATGATGATTTACTTAGTTTGGAGACGGATCGAGAATTTCTCTATGCCACAGGGTAATTCACAGCGCACATTGGCTGGTGTCACCGTGAGTGTGGGTGGTGTGGATATGAGAGCGGGGCGCATAATCGCGTGGGATGGGCAGGCGGTGCTACAAATTCACAATCCAACTCAGCAAAACGCTATGGTGCAAATTCAGGTAGTGTTTTATGTTTCCATGGATAAGACGCTTAACCAGTACCCTGCATTGACGGCTGAAATATTTAATGTGTACAGCTTTAGAGACCACACTTGGCATGGACTGAGGACCGCTATACTAAACAGAACGACGCTTCCAAATATGTTACCCCCAATCTTCCCGCCAAATGATCGGGACAGTGTACTTACGATTCTACTGTTGTCGACGCTTGCAGATGTTTATTCAGTTTTGAGACCTGAGTTTGCGATTCACGGTGTAAATCCAATGCCTGGTCCGCTTACACGTGCGATTGCTCGCGCCGCTTACGCA
>AAF05558
ATGGACACTATCGCAGCAAGAGCGCTCACTGTAATGCGGGCATGTGCCACTTTACAAGAAGCAAGAATTGTCCTAGAAGCAAATGTGATGGAGATATTAGGAATAGCAATCAATAGATATAATGGATTGACTCTACGCGGAGTTACGATGAGACCAACTTCACTAGCTCAAAGAAATGAAATGTTTTTCATGTGTTTAGATATGATGTTATCAGCAGCGGGAATTAATGTTGGACCAATCTCACCCGACTATACGCAACATATGGCTACCATAGGTGTGCTGGCGACACCCGAGATACCATTCACAACTGAAGCGGCAAATGAGATTGCTCGTGTTACTGGAGAGACTTCAACGTGGGGACCAGCGCGTCAGCCTTACGGATTTTTCCTTGAAACTGAAGAGGTTTATCAACCTGGAAGATGGTTTATGCGAGCTGCTCAGGTTGTTACACCAGTGGTTTGTGGACCAGATATGGTTCAGGTTTCATTGAACGCAGGTGCGAGAGGTGATGTGCAGCAGATCTTTCAAGGTCGTAATGATCCTATGATGATTTACCTAGTTTGGAGGCGGATCGAGAACTTCTCTATGCCACAGGGTAATTCACAGCGCACGTTAGCTGGTGTTACCGTGAGTGTGGGTGGTGTGGATATGAGAGCGGGCCGCATAATCGCATGGGATGGGCAGGCGGTGCTACAGATTCACAACCCGACCCAGCAAAATGCTATGGTACAAATTCAGGTGGTATTCTACGTTTCCATGGATAAGACGCTTAACCAGTACCCTGCGCTAACGGCAGAGATATTTAATGTGTACAGTTTTAGAGATCACACTTGGCATGGGCTGAGGACCGCTATACTAAACAGAACAACGCTTCCAAATATGTTACCTCCAATCTTTCCGCCGAATGATCGGGACAGTGTACTCACGATCCTGCTACTGTCAACGCTCGCAGATGTTTATTCAGTTTTGAGACCTGAGTTCGCAATCCACGGTGTAAATCCAATGCCTGGCCCGCTTACACGTGCGATTGCTCGCGCCGCTTACGCA
>AFM31254
ATGGACACTATCGCTGCAAGAGCACTCACTGTGATGCGAGCATGTGCTACGCTTCAAGAAGCAAGAATTGTGTTGGAAGCTAATGTGATGGAAATACTGGGGATAGCTATCAACAGGTACAATGGACTAACTCTACGTGGGGTAACGATGCGCCCGACCTCGTTAGCGCAAAGAAATGAGATGTTTTTTATGTGTCTTGATATGATGTTGTCTGCTGCGGGAATAAATGTTGGACCGATATCGCCAGATTATACTCAACATATGGCTACAATTGGTGTACTAGCAACGCCGGAAATCCCTTTTACAACAGAAGCGGCGAATGAAATAGCACGCGTGACTGGGGAGACTTCGACATGGGGGCCGGCGCGTCAGCCTTATGGTTTTTTCCTTGAAACTGAGGAGACTTTCCAACCTGGAAGATGGTTCATGCGCGCCGCTCAAGCGGTGACTGCAGTGGTGTGCGGTCCGGATATGATTCAGGTGTCACTAAATGCTGGAGCGAGAGGGGATGTACAACAGATATTTCAGGGTCGTAATGATCCCATGATGATATATTTGGTATGGAGAAGAATCGAAAACTTTGCGATGGCGCAAGGTAATTCACAGCAAACTCAAGCAGGTGTGACCGTTAGCGTTGGTGGAGTTGACATGAGAGCGGGACGCATTATAGCGTGGGATGGACAGGCCGCATTGCATGTGCATAACCCTACACAACAGAATGCGATGGTGCAGATACAGGTTGTGTTCTATATATCTATGGATAAAACTTTAAACCAGTACCCAGCTTTGACTGCCGAAATTTTTAATGTTTACAGCTTCAGGGATCATACATGGCATGGATTAAGAACGGCAATATTAAACAGAACCACACTGCCTAACATGCTGCCACCAATCTTCCCACCAAATGATCGTGATAGTATCTTAACCCTTCTACTTTTATCTACACTCGCTGATGTTTACACTGTGTTAAGACCAGAGTTTGCGATTCACGGCGTAAATCCGATGCCAGGGCCGCTCACACGTGCTATTGCACGCGCCGCCTATGTG
>AAP20873
ATGGACACTATCGCTGCAAGAGCACTCACTGTGATGCGAGCATGCGCTACGCTTCAAGAGGCAAGAATTGTGTTGGAAGCCAATGTGATGGAAATTCTAGGGATAGCTATCAACAGGTACAATGGATTAACTTTACGAGGGGTGATGATGCGCCCGACCTCGTTAGCGCAGAGAAATGAGATGTTCTTTATGTGTTTGGATATGATGTTGTCTGCTGCTGGTATAAATGTTGGACCGATATCGCCAGACTATACTCAACATATGGCTACAATTGGTGTGCTAGCGACGCCGGAAATACCTTTCACAACAGAAGCGGCGGATGAGATAGCTCGCGTGACTGGGGAGACATCGACATGGGGACCAGCGCGTCAGCCTTATGGTTTTTTCCTTGAAACTGAGGAGACCTTCCAACCGGGGAGATGGTTTATGCGCGCCGCTCAAGCGGTGACTGCAGTAGTGTGCGGTCCAGATATGATTCAGGTGTCACTAAATGCTGGAGCGAGAGGGGATGTACAACAGATATTTCAGGGTCGTAATGACCCCATGATGATATACCTAGTATGGAGAAGGATCGAAAACTTTGCGATGGCACAAGGTAATTCACAGCAAACTCAAGCAGGTGTAACTGTTAGCGTTGGTGGAGTTGACATGAGAGCGGGACGCATTATAGCGTGGGATGGACAGGCCGCGTTGCATGTACATAACCCAACACAACAGAACGCGATGGTCCAGATACAAGTTGTGTTCTATATATCTATGGATAAAACTTTAGACCAGTACTCCGCTCTGACTGCTGAGATTTTTAATGTTTACAGTTTTAGGGACCATACATGGCATGGGTTGAAGTCGGCGATATTAAACAGAACCACACTGCCAAACATGCTGCCACCAATTTTCCCACCAAATGATCGAGATAGTATTTTAACCCTTCTGCTCTTATCTACGCTTGCTGATGTTTACACTGTTTTAAGACCAGAGTTTGCGATTCATGGCGTAAATCCGATGCCGGGGCCGCTCACACGTGCTATTGCACGCGCCGCCTATGTG
>AAF05551
ATGGACACTATCGCAGCAAGAGCGCTCACTGTAATGCGGGCATGTGCCACTTTACAAGAAGCAAGAATTGTTCTAGAGGCAAATGTGATGGAGATACTAGGAATAGCAATCAATAGATATAATGGACTAACTTTACGTGGAGTTACGATGAGACCAACTTCATTAGCTCAAAGAAATGAAATGTTTTTTATGTGTTTAGATATGATGCTATCAGCAGCGGGAATCAATGTTGGCCCAATCTCACCTGACTATACACAACACATGGCTACCATAGGTGTGCTGGCGACGCCTGAGATACCGTTTACGACCGAAGCTGCGAATGAGATTGCGCGTGTTACCGGAGAGACCTCAACTTGGGGACCAGCGCGCCAGCCTTACGGTTTTTTCCTTGAAACCGAAGAAGTTTATCAACCTGGAAGATGGTTTATGCGAGCCGCTCAAGTTGTTACACCAGTGGTTTGTGGGCCAGATATGGTTCAGGTTTCGCTGAATGCGGGCGCGAGAGGTGACGTGCAGCAGATATTTCAAGGTCGCAATGACCCGATGATGATTTATTTAGTTTGGAGACGGATCGAGAACTTCTCTATGCCGCAGGGTAACTCACAGCGTACGTTGGCTGGTGTCACTGTGAGCGTGGGTGGTGTGGACATGAGAGCGGGGCGCATAATCGCATGGGATGGGCAGGCAGTGCTACAAATTCATAATCCGACCCAACAAAATGCTATGGTGCAAATTCAGGTGGTATTCTACGTTTCCATGGATAAGACGCTCAACCAGTACCCTGCATTGACGGCAGAAATATTTAATGTGTACAGCTTTAGAGATCACACTTGGCATGGACTGAGGACCGCTATACTAAACAGAACAACCCTTCCCAACATGTTACCCCCAATCTTTCCTCCGAATGATCGGGACAGTGTACTAACGATCCTACTACTGTCAACGCTCGCAGATGTTTATTCAGTTTTGAGACCTGAGCTCGCAATCCACGGCGTGAATCCAATGCCTGGCCCGCTTACACGTGCGATTGCTCGCGCCGCTTACGCA
>AAF05550
ATGGACACTATCGCAGCAAGAGCGCTCACTGTAATGCGGGCATGTGCCACTTTACAAGAAGCAAGAATTGTTCAAGAGGCAAATGTGATGGAGATACTAGGAATAGCAATCAATAGATATAATGGACTAACTTTACGTGGAGTTACGATGAGACCAACTTCATTAGCTCAAAGAAATGAAATGTTTTTTATGTGTTTAGATATGATGCTATCAGCAGCGGGAATCAATGTTGGCCCAATCTCACCTGACTATACACAACACATGGCTACCATAGGTGTGCTGGCGACGCCTGAGATACCGTTTACGACCGAAGCTGCGAATGAGATTGCGCGTGTTACCGGAGAGACCTCAACTTGGGGACCAGCGCGCCAGCCTTACGGTTTTTTCCTTGAAACCGAAGAAGTTTATCAACCTGGAAGATGGTTTATGCGAGCCGCTCAAGTTGTTACACCAGTGGTTTGTGGGCCAGATATGGTTCAGGTTTCGCTGAATGCGGGCGCGAGAGGTGACGTGCAGCAGATATTTCAAGGTCGCAATGACCCGATGATGATTTATTTAGTTTGGAGACGGATCGAGAACTTCTCTATGCCGCAGGGTAACTCACAGCGTACGTTGGCTGGTGTCACTGTGAGCGTGGGTGGTGTGGACATGAGAGCGGGGCGCATAATCGCATGGGATGGGCAGGCAGTGCTACAAATTCATAATCCGACCCAACAAAATGCTATGGTGCAAATTCAGGTGGTATTCTACGTTTCCATGGATAAGACGCTCAACCAGTACCCTGCATTGACGGCAGAAATATTTAATGTGTACAGCTTTAGAGATCACACTTGGCATGGACTGAGGACCGCTATACTAAACAGAACAACCCTTCCCAACATGTTACCCCCAATCTTTCCTCCGAATGATCGGGACAGTGTACTAACGATCCTACTACTGTCAACGCTCGCAGATGTTTATTCAGTTTTGAGACCTGAGTTCGCAATCCACGGCGTGAATCCAATGCCTGGCCCGCTTACACGTGCGATTGCTCGCGCCGCTTACGCA
>AAF05553
ATGGACACTATCGCAGCAAGAGCGCTCACTGTAATGCGGGCATGTGCCACTTTACAAGAAGCAAGAATTGTTTTGGAGGCAAATGTGATGGAGATATTAGGAATAGCAATCAATAGATATAATGGACTAACTCTACGTGGAGTCACGATGAGACCAACTTCATTAGCTCAAAGAAATGAAATGTTTTTTATGTGTTTAGATATGATGCTATCAGCAGCAGGAATCAATGTTGGTCCAATCTCGCCTGACTATACGCAACACATGGCTACCATAGGTGTGCTGGCGACGCCTGAGATACCGTTCACGACTGAGGCCGCGAATGAGATTGCGCGTGTTACCGGAGAGACTTCAACTTGGGGGCCAGCGCGCCAGCCTTACGGTTTTTTCCTTGAAACTGAAGAGGTTTATCAGCCTGGAAGATGGTTTATGCGAGCCGCTCAAGTTGTTACACCAGTGGTTTGTGGACCAGATATGGTTCAGGTTTCGTTGAATGCGGGCGCGAGAGGTGACGTGCAGCAGATCTTTCAAGGCCGCAATGATCCTATGATGATTTATTTAGTCTGGAGACGGATCGAGAATTTCTCTATGCCGCAGGGTAACTCACAGCGTACGCTGGCTGGTGTCACTGTGAGCGTGGGTGGTGTGGACATGAGAGCGGGGCGCATAATCGCATGGGATGGACAGGCAGTACTACAAATTCACAATCCGACCCAGCAAAATGCTATGGTGCAAATTCAGGTGGTATTCTACGTTTCTATGGATAAAACGCTTAACCAGTACCCTGCATTGACGGCAGAAATATTTAATGTGTACAGCTTTAGAGATCACACTTGGCATGGACTAAGGACCGCTATACTAAACAGAACAACCCTTCCAAACATGTTACCCCCAATCTTTCCGCCGAATGATCGCGATAGTGTACTCACGATCCTACTACTGTCAACGCTCGCAGATGTTTATTCAGTTTTGAGACCTGAGTTCGCAATCCACGGCGTAAATCCAATGCCTGGCCCGCTTACACGTGCGATTGCTCGCGCCGCTTACGCA
>AAF05552
ATGGACACTATCGCAGCAAGAGCGCTCACTGTAATGCGGGCATGTGCCACTTTACAAGAAGCAAGAATTGTTCTAGAGGCAAATGTGATGGAGATACTAGGAATAGCAATCAATAGATATAATGGACTAACTTTACGTGGAGTTACGATGAGACCAACTTCATTAGCTCAAAGAAATGAAATGTTTCTTATGTGTTTAGATATGATGCTATCAGCAGCGGGAATCAATGTTGGCCCAATCTCACCTGACTATACACAACACATGGCTACCATAGGTGTGCTGGCGACGCCTGAGATACCGTTTACGACCGAAGCTGCGAATGAGATTGCGCGTGTTACCGGAGAGACCTCAACTTGGGGACCAGCGCGCCAGCCTTACGGTTTTTTCCTTGAAACCGAAGAAGTTTATCAACCTGGAAGATGGTTTATGCGAGCCGCTCAAGTTGTTACACCAGTGGTTTGTGGGCCAGATATGGTTCAGGTTTCGCTGAATGCGGGCGCGAGAGGTGACGTGCAGCAGATATTTCAAGGTCGCAATGACCCGATGATGATTTATTTAGTTTGGAGACGGATCGAGAACTTCTCTATGCCGCAGGGTAACTCACAGCGTACGTTGGCTGGTGTCACTGTGAGCGTGGGTGGTGTGGACATGAGAGCGGGGCGCATAATCGCATGGGATGGGCAGGCAGTGCTACAAATTCATAATCCGACCCAACAAAATGCTATGGTGCAAATTCAGGTGGTATTCTACGTTTCCATGGATAAGACGCTCAACCAGTACCCTGCATTGACGGCAGAAATATTTAATGTGTACAGCTTTAGAGATCACACTTGGCATGGACTGAGGACCGCTATACTAAACAGAACAACCCTTCCCAACATGTTACCCCCAATCTTTCCTCCGAATGATCGGGACAGTGTACTAACGATCCTACTACTGTCAACGCTCGCAGATGTTTATTCAGTTTTGAGACCTGAGTTCGCAATCCACGGCGTGAATCCAATGCCTGGCCCGCTTACACGTGCGATTGCTCGCGCCGCTTACGCA
>AAF05555
ATGGACACTATCGCAGCAAGAGCGCTCACCGTAATGCGGGCATGTGCCACCTTACAAGAAGCAAGAATTGTACTAGAAGCAAATGTGATGGAGATACTAGGAATAGCAATCAATAGATATAATGGATTAACTCTACGTGGAGTTACGATGAGACCAACTTCATTAGCTCAAAGAAATGAAATGTTTTTCATGTGTTTAGATATGATGTTATCAGCAGCAGGAATTAATGTTGGACCAATCTCACCTGACTATACGCAACATATGGCTACTATAGGTGTGCTGGCAACGCCCGAGATACCGTTCACAACTGAGGCGGCAAATGAGATTGCTCGTGTTACAGGAGAGACTTCAACATGGGGACCGGCGCGTCAGCCTTACGGATTTTTCCTTGAAACTGAAGAGGTTTATCAACCTGGAAGATGGTTTATGCGAGCTGCTCAGGTTGTTACACCAGTTGTTTGTGGACCAGATATGGTTCAGGTTTCACTGAACGCAGGTGCGAGAGGTGACGTGCAGCAGATCTTTCAAGGTCGCAATGATCCCATGATGATTTATCTAGTTTGGAGACGGATCGAGAACTTCTCCATGCCGCAGGGTAATTCACAGCGCACGTTAGCTGGCGTCACTGTGAGTGTGGGTGGTGTGGATATGAGAGCGGGACGCATAATCGCATGGGACGGGCAGGCGGTGCTACAAATTCACAATCCGACTCAGCAAAATGCTATGGTACAAATTCAGGTGGTATTTTACGTTTCCATGGATAAGACACTTAACCAGTACCCTGCATTAACGGCGGAAATATTTAATGTGTACAGCTTTAGAGATCACACTTGGCATGGACTGAGGACCGCAATACTGAACAGAACAACGCTTCCAAATATGTTACCTCCAATCTTTCCGCCGAATGACCGGGACAGTGTGCTCACGATCCTGTTACTGTCGACGCTCGCAGATGTTTATTCAGTTCTAAGACCTGAGTTCGCGATCCACGGCGTAAATCCAATGCCTGGCCCGCTTACACGTGCGATTGCTCGCGCCGCTTACGCA
>AFN71136
ATGGACACTATCGCTGCAAGGGCACTCACTGTGATGCGAGCATGTGCTACGCTTCAAGAAGCAAGAATTGTGTTGGAGGCCAATGTGATGGAAATTCTAGGGATAGCTATCAACAGGTATAATGGATTAACATTACGAGGAGTAACGATGCGTCCGACTTCGTTAGCACAAAGGAATGAGATGTTTTTTATGTGTCTAGATATGATGTTGTCTGCTGCGGGAATAAATGTTGGACCGATATCGCCAGATTACACTCAACATATGGCTACAATAGGTGTACTAGCGACGCCAGAAATACCTTTTACAACGGAAGCGGCGAATGAAATAGCACGCGTGACTGGAGAGACTTCGACATGGGGGCCAGCGCGTCAGCCCTATGGTTTTTTCCTTGAGACTGAAGAGACCTTCCAACCTGGCAGATGGTTCATGCGCGCCGCTCAAGCGGTGACTGCAGTAGTATGCGGTCCGGATATGATTCAAGTGTCACTAAATGCTGGAGCGAGAGGGGATGTACAGCAGATATTTCAGGGTCGTAATGATCCCATGATGATATATTTGGTATGGAGAAGAATTGAAAACTTTGCGATGGCGCAAGGTAATTCACAGCAAACGCAAGCAGGTGTGACCGTTAGTGTTGGCGGAGTTGACATGAGGGCGGGACGTATTATAGCGTGGGATGGACAGGCCGCATTGCATGTGCATAACCCTACACAACAGAATGCGATGGTGCAGATACAGGTTGTGTTCTATATATCTATGGATAAAACTCTAAATCAGTACCCAGCTTTGACTGCCGAGATTTTTAATGTTTACAGTTTCAGGGATCATACGTGGCATGGATTGAGAACGGCTATATTAAACAGAACCACACTGCCAAACATGCTGCCACCAATCTTCCCACCAAATGATCGAGACAGTATCTTAACTCTCCTACTTTTATCAACGCTCGCTGACGTTTACACTGTGTTAAGACCAGAGTTCGCGATTCACGGCGTAAATCCGATGCCAGGGCCGCTCACACGTGCTATTGCACGCGCCGCCTATGTG
>AAF05557
ATGGACACTATCGCAGCAAGAGCGCTCACTGTAATGCGGGCATGTGCCACTTTACAAGAAGCAAGAATTGTCCTAGAAGCAAATGTGATGGAGATATTAGGAATAGCAATCAATAGATATAATGGACTGACTCTACGCGGAGTTACGATGAGACCAACTTCATTAGCTCAAAGAAATGAAATGTTTTTCATGTGTTTAGACATGATGTTATCAGCAGCGGGAATTAATGTTGGACCAATCTCACCCGACTACACGCAACATATGGCTACCATAGGTGTGCTGGCGACACCCGAGATACCATTCACAACTGAGGCGGCAAATGAGATTGCTCGTGTTACTGGAGAGACTTCAACGTGGGGGCCAGCGCGTCAGCCTTACGGATTTTTCCTTGAAACTGAAGAGGTTTATCAACCTGGAAGATGGTTTATGCGAGCTGCTCAGGTTGTTACACCAGTGGTTTGTGGACCAGATATGGTTCAGGTTTCATTGAACGCAGGTGCGAGAGGTGATGTGCAGCAGATCTTTCAAGGTCGCAATGATCCTATGATGATTTACCTAGTTTGGAGGCGGATCGAGAACTTCTCTATGCCGCAGGGTAATTCACAGCGCACGTTAGCTGGTGTTACCGTGAGTGTGGGTGGTGTGGATATGAGAGCGGGGCGCATAATCGCATGGGATGGGCAGGCGGTGCTACAGATTCACAACCCGACCCAGCAAAATGCTATGGTACAAATTCAGGTGGTATTTTACGTTTCCATGGATAAGACGCTTAACCAGTACCCTGCACTAACGGCAGAGATATTTAATGTGTACAGCTTTAGAGATCACACTTGGCATGGACTGAGGACCGCTATACTAAACAGAACAACGCTTCCAAATATGTTACCTCCAATCTTTCCGCCGAATGATCGGGATAGTGTACTCACGATCCTGCTACTGTCAACGCTCGCAGATGTTTATTCAGTTTTGAGACCTGAGTTCGCAATCCACGGTGTAAATCCAATGCCTGGCCCGCTTACACGTGCGATTGCTCGCGCCGCTTACGCA
>AAF05556
ATGGACACTATCGCAGCAAGGGCGCTCACCGTAATGCGGGCATGTGCCACCTTACAAGAAGCAAGAATTGTACTAGAAGCAAATGTGATGGAGATACTAGGAATAGCAATCAATAGATATAATGGATTAACTCTACGTGGAGTTACGATGAGACCAACTTCATTAGCTCAAAGAAATGAAATGTTTTTCATGTGTTTAGACATGATGTTATCAGCAGCAGGAATTAATGTTGGACCAATCTCACCTGACTATACGCAACATATGGCTACTATAGGTGTGCTGGCAACGCCCGAGATACCGTTCACAACTGAGGCGGCAAATGAGATTGCTCGTGTTACAGGAGAGACTTCAACATGGGGACCGGCGCGTCAGCCTTACGGATTTTTCCTTGAAACTGAAGAGGTTTATCAACCTGGAAGATGGTTTATGCGAGCTGCTCAAGTTGTTACACCAGTTGTTTGTGGACCAGATATGGTTCAGGTTTCACTGAACGCAGGTGCGAGAGGTGATGTGCAGCAGATCTTTCAAGGTCGCAATGATCCCATGATGATTTATCTAGTTTGGAGACGGATCGAGAACTTCTCCATGCCGCAGGGTAATTCACAGCGCACGTTAGCTGGCGTCACTGTGAGTGTGGGTGGTGTGGATATGAGAGCGGGACGCATAATCGCATGGGACGGGCAGGCGGTGCTACAAATTCACAATCCGACTCAGCAAAATGCTATGGTACAAATTCAGGTGGTATTTTACGTTTCCATGGATAAGACACTTAACCAGTACCCTGCACTAACGGCGGAAATATTTAATGTGTACAGCTTTAGAGATCACACTTGGCATGGACTGAGGACCGCTATACTGAACAGAACAACGCTTCCAAATATGTTACCTCCAATCTTTCCGCCGAATGACCGGGACAGTGTGCTCACGATCCTGTTACTGTCGACGCTCGCAGATGTTTATTCAGTTCTGAGACCTGAGTTCGCGATCCACGGCGTAAATCCAATGCCTGGCCCGCTTACACGTGCGATTGCTCGCGCCGCTTACGCA
>ADI49519
ATGGACACTATCGCAGCAAGAGCGCTCACTGTAATGCGGGCATGTGCCACTTTACAAGAAGCAAGAATTGTTTTAGAAGCAAATGTGATGGAGATATTAGGAATAGCAATCAATAGATATAATGGATTAACTCTACGTGGAGTTACGATGAGACCAACTTCATTAGCTCAAAGAAATGAAATGTTTTTTATGTGTTTGGATATGATGCTATCGGCAGCAGGAATCAATGTTGGCCCAATCTCACCTGACTATACGCAACACATGGCCACCATAGGTGTGCTGGCGACGCCTGAGATACCGTTCACGACTGAGGCCGCGAATGAAATTGCGCGTGTTACCGGAGAGACTTCAACTTGGGGACCAGCACGCCAGCCCTACGGTTTTTTCCTTGAAACTGAAGAAGTTTATCAGCCTGGAAGATGGTTTATGCGAGCAGCTCAGGTTGTTACACCAGTGGTTTGTGGACCAGATATGGTTCAGGTTTCGCTGAATGCGGGAGCGAGAGGTGATGTGCAGCAGATCTTTCAAGGCCGCAATGATCCGATGATGATTTATTTAGTCTGGAGACGGATCGAGAACTTCTCAATGCCGCAGGGTAACTCACAGCGTACTTTAGCTGGTGTCACCGTGAGCGTGGGTGGTGTGGACATGAGAGCGGGGCGCATAATTGCATGGGATGGACAGGCAGTGCTACAAATTCACAACCCAACCCAGCAAAATGCTATGGTGCAAATTCAGGTGGTATTCTACGTTTCCATGGATAAGACACTAAACCAGTACCCTGCATTAACGGCAGAAATATTTAATGTGTACAGCTTTAGAGATCACACTTGGCATGGACTAAGGACTGCTATACTAAACAGAACAACCCTTCCAAATATGTTACCCCCAATCTTTCCGCCGAATGATCGGGACAGTGTACTCACGATCCTACTACTGTCGACGCTCGCAGATGTTTATTCAGTTTTGAGACCTGAATTCGCGATCCACGGCGTAAATCCAATGCCCGGCCCGCTTACACGTGCGATTGCTCGCGCCGCTTACGCA
>CAK12839
ATGGACACTATCGCAGCAAGAGCGCTCACCGTGATGCGGGCATGTGCTACTTTACAAGAAGCAAGAATCGTGTTAGAGGCTAATGTAATGGAAATTTTAGGTATTGCGATTAACAGGTATAATGGATTGACGCTTCGCGGAGTTACGATGCGCCCGACATCTTTGGCTCAAAGAAATGAAATGTTTTTTATGTGCTTGGATATGATGTTATCAGCAGCTGGGATAAATGTCGGACCAATATCACCAGATTACACGCAGCATATGGCGACGATTGGAGTGCTAGCAACGCCAGAGATTCCTTTCACAACGGAAGCTGCGAACGAGATTGCGCGTGTAACAGGGGAAACGTCGACGTGGGGACCGGCGCGCCAACCATATGGGTTCTTTCTTGAAACAGAGGAAACGTATCAGCCTGGTCGTTGGTTTATGCGAGCTGCGCAGGCCGTAACTGCCGGGGTGTGTGGCCCAGATATGATCCAAGTGTCATTGAATGCTGGTGCTAGAGGTGATGTGCAACAAATTTTTCAGGGTCGTAATGATCCTATGATGATATACTTGGTTTGGAGAAGGATAGAGAATTTTGCGATGGCTCAAGGGAATTCACAACAAACGCTGGCTGGCGTGACAGTTAGCGTCGGAGGTGTTGATATGAGGGCAGGACGCATAATCGCGTGGGATGGGCAAGCCGCGCTACAAATTCACAACCCTACTCAGCAGAATGCGATGGTGCAGATACAAGTGGTCTTCTACATCTCAATGGATAAGACTTTGAATCAATACCCCGCTTTAACTGCAGAAATATTTAACGTCTATAGCTTTAGAGATCATACTTGGCATGGATTGAGAACCGCTATATTAAATAGAACTACTTTGCCAAATATGTTACCACCTATATTTCCTCCAAACGACCGAGATAGTATATTGACCCTTTTGTTGCTGTCGACTTTAGCTGATGTATATACTGTGCTACGACCGGTATTTGCTATACATGGGGTAAATCCAATGCCTGGCCCGCTTACGCGAGCGATCGCGCGCGCCGCTTATGTG
>CAK12838
ATGGACACTATCGCCGCAAGAGCACTCACTGTGATGCGAGCATGTGCTACGCTTCAAGAGGCAAGAATTGTGTTGGAAGCCAATGTGATGGAAATTTTGGGGATAGCTATCAATAGGTACAATGGACTCACTTTACGAGGAGTGACGATGCGCCCGACCTCGTTAGCACATAGAAATGAGATGCTTTTTATGTGTTTGGATATGATGCTGTCTGCTGCTGGGATAAATGTTGGACCGATATCGCCAGACTATACTCAACATATGGCTACGATTGGTGTACTAGCAACACCGGAAATACCTTTTACAACGGAAGCGGCGAATGAAATAGCTCGAGTGACTGGGGAGACTTCGACATGGGGGCCAGCGCGTCAGCCTTATGGTTTCTTCCTTGAAACTGAGGAAACCTTCCAACCAGGGAGGTGGTTCATGCGCGCCGCTCAAGCAGTAACTGCAGTAGTGTGCGGTCCGGATATGATTCAAGTGTCACTTAATGCTGGAGCGAGAGGAGATGTACAACAGATATTTCAGGGTCGTAATGATCCCATGATGATATATTTAGTGTGGAGGAGAATCGAAAACTTTGCGATGGCGCAAGGTAATTCACAGCAAACTCAAGCGGGTGTGACTGTCAGTGTTGGTGGAGTTGACATGAGGGCGGGACGCATTATAGCGTGGGATGGACAGGCCGCGCTGCATGTGCATAATCCGACACAACAGAATGCGATGGTGCAAATACAGGTTGTGTTCTATATATCTATGGATAAAACTTTAAACCAGTACCCCGCTTTGACTGCTGAGATTTTCAATGTTTACAGCTTCAGGGACCACACATGGCATGGGCTAAGAACGGCGATATTAAACAGAACCACACTGCCAAACATGCTGCCACCAATCTTCCCACCAAATGATCGAGATAGCATCTTAACTCTTCTACTTTTATCTACACTTGCTGATGTTTACACTGTTTTAAGGCCAGAGTTTGCGATTCACGGCGTAAATCCGATGCCAGGGCCGCTCACACGTGCTATTGCGCGCGCCGCCTATGTG
>AEO19838
ATGGACACTATCGCGGCAAGAGCACTTACTGTAATGCGGGCATGTGCCACTTTACAAGAAGCAAGAATCGTTTTGGAGGCAAATGTGATGGAAATATTGGGCATTGCAATTAACAGGTATAATGGATTAACATTGCGTGGAGTTACAATGAGACCCACATCATTGGCGCAAAGGAATGAAATGTTCTTCATGTGCTTAGACATGATGCTATCAGCTGCGGGGATTAATGTGGGGCCAATATCACCAGATTATACACAGCATATGGCGACCATAGGAGTATTGGCAACACCAGAAATACCATTCACGACTGAGGCAGCGAATGAGATCGCTCGCGTTACGGGTGAGACTTCAACATGGGGACCTGCACGCCAACCGTATGGTTTTTTCTTAGAAACAGAAGAGGTTTACCAGCCTGGGAGATGGTTTATGCGAGCTGCACAGGCAGTAACGGCTGTTGTGTGTGGGCCTGACATGATACAAGTATCGTTGAACGCAGGGGCGCGAGGAGATGTACAACAAATGTTTCAGGGTCGTCACGACCCCATGATGATATATCTGGTTTGGAGAAGGATTGAGAACTTCGCTATGCCTCAAGGTAATTCGCAGCAAACGCTAGCCGGCGTTACTGTGAGCGTTGGTGGCGTCGACATGAGGGCTGGACGTATAATAGCGTGGGATGGTCAGGCTGCGTTACAAATTCATAACCCGACACAGCAGAATGCTATGGTTCAGATTCAGGTAGTTTTTTACATTTCGATGGACAAGACCTTAAACCAGTATCCAGCTCTAACGGCAGAGATTTTCAACGTGTATAGTTTCAGGGATCACACATGGCATGGATTGAGAACTGCGATTTTGAATAGAACCACTTTACCAAATATGCTACCACCAATCTTCCCACCAAACGATCGAGATAGCATCTTAACCTTACTTCTACTGTCTACTTTAGCGGATGTGTATACTGTTCTTCGACCCGAATTCGCGATACACGGCGTAAATCCAATGCCCGGCCCGCTAACACGTGCAATTGCGCGCGCCGCTTATGTG
>ADI49510
ATGGACACTATCGCTGCAAGAGCACTCACTGTGATGCGAGCATGTGCTACGCTTCAAGAAGCAAGAATTGTGTTGGAAGCTAACGTGATGGAGATACTAGGGATAGCAATCAACAGATATAATGGATTAACTTTACGAGGGGTGACGATGCGTCCGACTTCATTGGCGCAGAGAAATGAGATGTTTTTTATGTGTTTAGACATGATGCTGTCCGCTGCTGGAATAAACGTAGGACCGATATCTCCAGATTATACCCAACATATGGCTACAATTGGTGTGCTAGCGACGCCAGAGATACCCTTTACAACGGAAGCGGCGAATGAGATTGCTCGCGTGACAGGGGAGACTTCAACATGGGGACCAGCGCGCCAGCCCTATGGTTTTTTCCTTGAAACTGAAGAGACTTTCCAACCCGGGAGATGGTTCATGCGTGCCGCTCAAGCGGTAACTGCAGTAGTGTGTGGTCCGGATATGATTCAAGTGTCACTGAATGCTGGAGCAAGAGGAGATGTACAGCAGATATTTCAGGGTCGTAACGACCCCATGATGATATATCTAGTTTGGAGAAGAATTGAAAACTTCGCGATGGCGCAGGGTAACTCACAGCAAACTCAAGCAGGTGTGACTGTTAGTGTTGGCGGAGTAGATATGCGGGCGGGGCGTATTATAGCGTGGGATGGACAGGCCGCTCTACATGTGCACAATCCAACACAACAGAATGCAATGGTCCAGATACAAGTTGTGTTTTACATTTCTATGGATAARACCTTAAATCAATACCCTSCCTTGACTGCTGAAATCTTTAATGTTTATAGCTTCAGAGATCACACATGGCACGGGTTGAGGACGGCTATACTAAACAGAACTACACTGCCGAATATGCTGCCACCTATCTTTCCACCAAACGATCGGGATAGTATTCTGACTCTTTTGCTTTTGTCTACGCTTGCTGACGTTTATACTGTTTTGAGACCTGAGTTTGCGATTCATGGCGTAAACCCAATGCCTGGGCCGCTCACACGTGCTATTGCACGCGCCGCCTATGTG
>AEU03962
ATGGACACTATCGCTGCAAGAGCACTTACTGTGATGCGAGCATGTGCTACGCTTCAAGAAGCAAGAATTGTGTTGGAAGCTAACGTGATGGAGATACTGGGGATAGCAATCAACAGATATAATGGATTAACTTTACGAGGGGTGACGATGCGCCCGACCTCATTGGCGCAGAGAAATGAGATGTTTTTTATGTGTTTAGATATGATGCTGTCCGCGGCTGGGATAAACGTAGGACCGATATCTCCAGATTATACCCAACATATGGCTACAATTGGTGTACTAGCGACGCCAGAGATACCTTTTACAACGGAAGCGGCGAATGAGATTGCTCGCGTGACTGGGGAGACTTCGACGTGGGGACCAGCGCGTCAGCCCTATGGTTTTTTCCTTGAAACTGAAGAGACTTTCCAACCCGGGAGATGGTTCATGCGTGCCGCTCAAGCAGTAACTGCGGTAGTGTGTGGTCCGGATATGATTCAAGTGTCACTGAATGCTGGAGCAAGAGGAGATGTGCAGCAGATATTTCAGGGTCGTAACGACCCCATGATGATATATCTAGTTTGGAGAAGAATTGAAAACTTCGCGATGGCGCAGGGTAACTCACAGCAAACTCAAGCAGGCGTGACTGTTAGCGTTGGTGGAGTAGATATGCGGGCGGGGCGTATCATAGCGTGGGATGGACAGGCTGCTCTACATGTGCACAATCCAACACAACAGAATGCGATGGTTCAGATACAAGTCGTGTTCTACATTTCTATGGATAAGACCTTAAATCAATACCCTGCCTTGACTGCTGAAATCTTTAATGTTTATAGCTTCAGAGATCACACATGGCACGGGTTGAGGACGGCTATACTGAACAGAACTACACTGCCGAATATGCTGCCACCCATCTTTCCACCAAACGATCGAGATAGTATCCTGACTCTTTTGCTTTTGTCTACGCTTGCTGATGTTTATACTGTTTTAAGACCTGAGTTCGCGATCCACGGCGTAAACCCAATGCCTGGGCCGCTCACACGTGCTATTGCACGCGCCGCCTATGTG
>AEO19730
ATGGACACTATCGCTGCAAGAGCACTCACTGTGATGCGAGCATGTGCTACGCTTCAAGAAGCAAGAATTGTATTGGAAGCTAATGTGATGGAAATATTAGGGATAGCAATCAACAGATATAATGGATTAACTTTACGAGGAGTGACGATGCGCCCAACCTCATTGGCGCAGAGAAATGAGATGTTTTTTATGTGTTTGGATATGATGCTGTCTGCGGCTGGGATAAATGTTGGACCGATATCCCCAGATTATACCCAACATATGGCTACAATCGGTGTACTAGCAACGCCAGAGATACCTTTTACGACGGAAGCAGCGAATGAAATAGCTCGCGTGACTGGGGAGACTTCAACGTGGGGACCGGCGCGTCAGCCCTATGGTTTTTTCCTTGAGACGGAGGAGACCTTCCAACCTGGGAGATGGTTTATGCGTGCCGCTCAAGCAGTGACTGCGGTAGTGTGCGGTCCGGATATGATTCAAGTGTCACTGAATGCTGGGGCGAGAGGAGATGTGCAGCAGATATTTCAAGGTCGTAATGATCCTATGATGATATATCTAGTGTGGAGAAGAATTGAAAACTTCGCGATGGCGCAAGGTAACTCACAGCAAACTCAAGCAGGCGTGACCGTTAGCGTTGGCGGAGTAGACATGCGGGCGGGACGTATTATAGCGTGGGACGGACAGGCCGCTCTACATGTACATAATCCCACACAACAGAATGCGATGGTTCAGATACAAGTCGTGTTTTACATTTCCATGGATAAGACTTTAAATCAATACCCCGCCTTGACTGCTGAAATCTTTAACGTTTATAGCTTCAGAGACCATACATGGCACGGATTGAGGACGGCCATACTAAACAGAACTACACTGCCAAACATGCTGCCACCTATTTTCCCACCAAATGATCGAGATAGTATCCTGACTCTTTTGCTTTTGTCTACGCTTGCTGATGTTTATACCGTTTTGAGACCAGAGTTCGCGATTCACGGCGTAAACCCAATGCCTGGGCCGCTCACACGTGCTATTGCACGCGCCGCCTATGTG
>AFK91726
ATGGACACAATCGTTGCGCGAGCGCTCACTGTAATGAGATCATGTGTTACACTACAAGATGCAAGAATAGTGTTAGAAGCAAATGTTATGGAAATACTGGGGATAGCAATTAACAGATATAATGGATTGACACTACGGGGAGTAACAATGAGACCCACCTCGCAAGCCCAGAGAAACGATATGTTTTTCATGTGCTTAGATATGATGTTGTCTGCCGCGGGAATTAATCTCGGTCCTATATCGCCTGATTATCAACAGCATATGGGTACAATCGGAGTGTTAGCAACGCCTGAAGTTCCATTTACCACCGAGTGTGCGAATGAAATTGCGCGTGTTACGGGTGAGACATCAACATGGGGCCCAGCACGCCAGGCGTACGGTTTCTTTTTAGAGAGTGAGGAGGTTTTCCAACCGGGTAGATGGTTTATGCGGCCCGCTCAAGCGGTTACTCCAGTAATTAGTGGTCCTGATATGGTTCAAGTTTCTATGAATGCGGGGGCGCGCGCAGATATACAGCAATTCTTTCAAGGACGGAATGACCCAATGATGATTTATATAGTTTGGCGCCGGATAGAGATTTTTTCGAACGCACAAGGGAACTCAATGCAGACACAGGCTGGTGTAGTAGTGAGCATTGGTGGTGTAAATATAAGAGCGGGAAGGATCACGGCGTGGGATGGACAGGCAGCGTTAAATGTTCATAATCCAACGGCGGCGAACGCAATGATTCAGATCCAAGTTGTCTTCTATGTGTCGATGGATAAAACCTTAAATCAATATCCCGCGTTGGCGGCGGAAATTTACAATGTGTACAGCTTCAGAGATCCAACATGGCACGCTTTGCGTACGGCGATCTTGAATCGAACGGCGTTGCCTGGAATTATGCCGCCCATCTTCCCCCCTGCGGATAGAGATAGTGTTATTGTCTTGCTGCTTTTGTCAACACTCGCTGATGCTTATACGGTGTTGAGACCTGAATTTGTCATCCACGGTGTCGCTCCAATTGTTGGCCAGATCACTAGAGCGATCGCGCGCGCTGCGTATGTC
>BAH03439
ATGGACACTATCGCAGCAAGAGCGCTCACTGTAATGCGGGCATGTGCTACTTTACAAGAAGCGAGAATTGTGTTAGAAGCCAATGTGATGGAAATTTTGGGTATTGCGATTAACAGGTATAATGGATTAACACTTCGTGGAGTTACAATGCGCCCGACGTCTTTAGCTCAAAGAAATGAAATGTTTTTTATGTGTTTAGACATGATGTTATCAGCAGCCGGGATAAACGTTGGACCAATATCACGAGATTACACACAGCATATGGCGACGATTGGAGTGCTAGCAACGCCGGAGATCCCTTTCACAACGGAGGCTGCGAATGAAATCGCGCGTGTGACGGGAGAAACGTCGACGTGGGGACCCGCGCGCCAACCATATGGCTTCTTTCTAGAAACAGAGGAGACGTATCAGTCCGGTCGTTGGTTTATGCGAGCTGCGCAGGCTGTAACTGCTGTGGTGTGCGGCCCGGATATGATTCAAGTATCATTGAATGCTGGCGCTAGAGGTGATGTGCAACAGATTTTTCAGGGCCGTAATGATCCCATGATGATATATTTGGTTTGGAGAAGGATAGAAAATTTCGCGATGGCTCAGGGGAATTCACAACAAACGCAGGCTGGTGTAACAGTTAGCGTCGGAGGTGTTGACATGAGGGCAGGACGTATAATTGCGTGGGATGGACAGGCCGCATTGCAAATCCATAATCCTACACAGCAGAATGCAATGGTACAGATACAGGTAGTTTTCTATATCTCAATGGATAAGACTTTGAATCAATACCCCGCTTTGACTGCGGAGATATTTAACGTCTATAGCTTCAGAGATCATACTTGGCATGGACTAAGAACCGCTATATTAAATAGGACTACTCTGCCAAATATGTTACCGCCTATATTTCCTCCAAACGATCGAGATAGCATATTGACTCTTTTGTTGTTGTCGACTTTGGCCGATGTCTATACTGTACTGCGACCGGAGTTCGATATACATGGTGTAAATCCAATACAGGGCCCGCTTACGCGAGCAATCGCGCGCGCCGCTTATGTG
>CAB90208
ATGGACACTATCGCAGCAAGAGCGCTCACCGTGATGCGAGCATGTGCCACTTTACAAGAAGCAAGAATCGTGTTAGAAGCTAATGTAATGGAAATTTTAGGTATTGCAATTAACAGATATAATGGATTAACCCTTCGTGGAGTTACAATGCGCCCGACATCTTTGGCTCAAAGAAATGAAATGTTTTTTATGTGTTTGGATATGATGTTATCAGCGGCTGGGATAAATGTTGGACCAATATCACCAGATTACACGCAGCATATGGCGACAATTGGAGTGCTAGCAACGCCAGAGATTCCTTTCACAACAGAAGCTGCGAATGAGATCGCACGTGTAACTGGAGAGACGTCAACGTGGGGACCGGCGCGTCAACCATATGGTTTCTTTCTTGAAACAGAGGAAACGTATCAGCCTGGTCGTTGGTTTATGCGAGCTGCGCAGGCCGTAACTGCTGTGGTGTGTGGCCCAGACATGATCCAAGTGTCATTGAATGCTGGTGCTAGAGGTGATGTGCAACAGATTTTTCAGGGCCGTAATGATCCTATGATGATATATTTGGTTTGGAGAAGGATAGAGAATTTCGCGATGGCTCAAGGGAATTCACAGCAAACGCTGGCCGGCGTGACAGTTAACGTCGGAGGTGTTGACATGAGGGCGGGACGCATAATCGCGTGGGATGGGCAAGCCGCACTACAAATTCACAACCCTACTCAGCAGAATGCAATGGTGCAGATACAAGTGGTTTTCTATATCTCGATGGATAAGACTTTAAATCAATACCCCGCCTTGACTGCAGAGATATTTAACGTCTATAGCTTTAGAGATCATACTTGGCATGGATTGAGAACCGCTATATTAAATAGAACTACTTTGCCAAATATGTTACCACCTATATTTCCTCCAAACGACCGAGATAGCATATTGACTCTTTTGTTGTTGTCAACTTTAGCAGATGTATATACCGTACTACGACCGGAGTTCGCTATACATGGTGTAAATCCTATGCCGGGGCCGCTCACGCGTGCGATCGCGCGCGCCGCTTATGTG
>AAA42850
ATGGACACTATCGCAGCAAGAGCGCTCACTGTGATGCGAGCATGTGCTACTTTACAAGAAGCAAGAATTGTGTTAGAAGCTAATGTAATGGAAATTTTGGGTATTGCGATTAACAGGTATAATGGATTGACGCTTCGTGGAGTTACGATGCGCCCGACATCTTTGGCTCAAAGAAATGAAATGTTTTTTATGTGTTTGGATATGATGTTATCAGCAGCCGGGATAAACGTTGGACCAATATCGCCAGATTACACACAGCATATGGCGACGATTGGAGTGCTAGCAACGCCAGAGATTCCTTTCACAACAGAAGCTGCGAATGAGATCGCGCGTGTAACAGGAGAGACGTCAACGTGGGGACCAGCGCGTCAACCATATGGGTTCTTTCTTGAAACGGAGGAAACGTATCAGCCCGGTCGTTGGTTTATGCGAGCTGCGCAGGCTGTGACTGCCGTGGTGTGTGGCCCAGATATGATCCAAGTGTCATTGAATGCTGGTGCTAGAGGTGACGTGCAACAAATCTTTCAGGGTCGTAATGATCCCATGATGATATACTTGGTTTGGAGAAGGATAGAGAATTTTGCGATGGCTCAAGGGAATTCACAACAAACGCTGGCCGGCGTGACAGTTAGCGTCGGAGGTGTTGACATGAGGGCAGGACGCATAATCGCGTGGGATGGGCAGGCCGCTCTACAAATTCATAACCCTACTCAGCAGAATGCAATGGTGCAGATACAGGTGGTTTTCTATATCTCGATGGATAAGACTTTGAATCAATACCCCGCTTTGACTGCAGAGATATTTAACGTTTATAGCTTTAGAGATCACACTTGGCATGGATTAAGAACCGCTATATTAAACAGAACTACTCTGCCAAATATGTTACCACCTATATTTCCTCCAAATGATCGAGATAGCATATTGACTCTTTTGTTGTTGTCAACGTTAGCTGATGTATATACTGTACTGCGACCGGAGTTCGCTATCCATGGTGTGAATCCAATGTCGGGGCCGCTCACGCGAGCGACCGCGCGCGCCGCTTATGTG
>AAA42851
ATGGACACTATCGCAGCAAGAGCACTTACTGTAATGCGGGCATGTGCCACTTTACAAGAAGCAAGAATCGTTTTGGAAGCAAATGTGATGGAAATATTGGGCATTGCAATTAACAGATATAATGGATTAACATTGCGTGGAGTTACAATGAGACCCACATCATTAGCGCAGAGGAATGAAATGTTTTTCATGTGCTTAGATATGATGTTGTCAGCAGCAGGGATTAATGTGGGGCCAATATCACCAGATTATACGCAGCACATGGCAACCACAGGAGTATTAGCAACACCAGAAATACCATTCACAACTGAGGCAGCAAATGAAATCGCACGTGTTACGGGTGAAACTTCAACATGGGGCCCTGCGCGCCAACCGTATGGTTTTTTCTTAGAAACGGAAGAGGTTTACCAGCCGGGGAGATGGTTTATGCGAGCCGCACAGGCGGTAACGGCCGTTGTGTGTGGACCTAACATGATACAAGTATCATTGAACGCCGGGGCGCGAGGAGATGTACAACAAATGTTCCAGGGTCGTAATGATCCCATGATGATATATCTAGTTTGGAGAAGGATTGAGAACTTTGCTATGCCCCAAGGTAATTCGCAGCAAACGCTAGCTGGCGTTACTGTGAGCGTTGGTGGTGTTGACATGAGGGCTGGACGTATTATAGCGTGGGATGGTCAGCGTGCGCTACAAATTCACAACCCGACACAGCAGAATGCGATGGTTCAAATTCAGGTGGTTTTTTACATTTCGATGGACAAGACCTTAAACCAATATCCGTCTCTAACGGCAGAGATTTTCAACGTGTATAGTTTCAGGGATCACACATGGCATGGATTGAGAACTGCGATCTTGAAGAGAACCACTTTACCAAATATGCTACCACCAATCTTCCCACCAAACGATCGAGATAGCATCTTAACCTTACTTTTACTGTCTACTTTAGCGGATGTGTATACTGTTCTTCGACCCGAATTCGCGATACACGGCGTAAATCCAATGCCCGGCCCGCTTACACGTGCGATTGCGCGCGCCGCTTATGTG
>AAA42852
ATGGACACTATCGCTGCAAGAGCACTCACTGTGATGCGAGCATGTGCTACGCTTCAAGAAGCAAGAATTGTGTTGGAAGCTAATGTGATGGAAATACTGGGGATAGCTATCAACAGGTACAATGGACTAACTCTACGTGGGGTAACGATGCGCCCGACCTCGTTAGCGCAAAGAAATGAGATGTTTTTTATGTGTCTTGATATGATGTTGTCTGCTGCGGGAATAAATGTTGGACCGATATCGCCAGATTATACTCAACATATGGCTACAATTGGTGTACTAGCAACGCCGGAAATCCCTTTTACAACAGAAGCGGCGAATGAAATAGCACGCGTGACTGGGGAGACTTCGACATGGGGGCCGGCGCGTCAGCCTTATGGTTTTTTCCTTGAAACTGAGGAGACTTTCCAACCTGGAAGATGGTTCATGCGCGCCGCTCAAGCGGTAGCTGCAGTGGTGTGCGGTCCGGATATGATTCAGGTGTCACTAAATGCTGGAGCGAGAGGGGATGTACAACAGATATTTCAGGGTCGTAATGATCCCATGATGATATATTTGGTATGGAGAAGAATCGAAAACTTTGCGATGGCGCAAGGTAATTCACAGCAAACTCAAGCAGGTGTGACCGTTAGCGTTGGTGGAGTTGACATGAGAGCGGGACGCATTATAGCGTGGGATGGACAGGCCGCATTGCATGTGCATAACCCTACACAACAGAATGCGATGGTGCAGATACAGGTTGTGTTCTATATATCTATGGATAAAACTTTAAACCAGTACCCAGCTTTGACTGCCGAAATTTTTAATGTTTACAGCTTCAGGGATCATACATGGCATGGATTAAGAACGGCAATATTAAACAGAACCACACTGCCTAACATGCTGCCACCAATCTTCCCACCAAATGATCGTGATAGTATCTTAACCCTTCTACTTTTATCTACACTCGCTGATGTTTACACTGTGTTAAGACCAGAGTTTGCGATTCACGGCGTAAATCCGATGCCAGGGCCGCTCACACGTGCTATTGCACGCGCCGCCTATGTG
>AAA42853
ATGGACACTATCGCTGCAAGAGCGCTCACTGTGATGCGAGCATGCGCTACGCTTCAAGAAGCAAGAATTGTGTTGGAAGCCAATGTGATGGAAATTCTAGGGATAGCTATCAACAGGTACAATGGGCTCACTCTACGAGGAGTGACGATGCGCCCGACCTCGTTGGCACAGAGAAATGAGATGTTTTTTATGTGTTTGGATATGATGCTGTCTGCTGCTGGGATAAATGTTGGACCGATATCACCAGACTATACTCAACATATGGCTACAATTGGTGTGTTAGCGACACCGGAAATACCTTTTACAACGGAAGCGGCGAATGAAATAGCACGGGTGACTGGGGAGACTTCGACATGGGGGCCAGCGCGTCAGCCTTATGGTTTTTTCCTTGAAACTGAAGAAACCTTTCAACCTGGGAGATGGTTCATGCGTGCCGCTCAAGCGGTAACTGCAGTAGTGTGCGGTCCGGATATGATCCAGGTGTCACTAAATGCTGGAGCGAGAGGGGATGTGCAACAAATATTTCAGGGTCGTAATGATCCTATGATGATATATTTAGTGTGGAGGAGAATCGAAAATTTCGCTATGGCGCAAGGTAATTCACAGCAAACTCAAGCGGGTGTGACTGTTAGTGTTGGTGGGGTAGACATGAGGGCGGGACGCATTATAGCGTGGGATGGACAGGCCGCGTTACATGTGCATAACCCAACACAACAGAATGCGATGGTGCAAATACAGGTTGTGTTCTATATATCTATGGATAAAACTTTAAATCAGTACCCCGCTTTGACTGCCGAGATTTTTAATGTTTACAGCTTCAGGGATCACACATGGCATGGGCTAAGAACGGCGATATTAAACAGAACCACACTGCCGAACATGCTGCCACCAATCTTCCCACCAAATGATCGAGATAGTATCTTAACTCTTCTACTTTTATCTACACTTGCTGATGTTTACACTGTTTTGAGGCCGGAATTTGCGATTCACGGCGTAAATCCGATGCCGGGGCCGCTCACACGTGCTATTGCACGCGCCGCCTATGTG
>AAT36637
ATGGACACTATCGCAGCAAGAGCGCTCACCGTGATGCGGGCATGTGCCGCTTTACAAGAAGCAAGAATCGTGTTAGAGGCTAATGTAATGGAAATTTTAGGTATTGCGATTAACAGATATAATGGATTAACGCTTCGTGGAGTTACAATGCGCCCGACATCTTTGGCTCAAAGAAATGAAATGTTTTTTATGTGTTTGGATATGATGTTATCAGCGGCTGGGATAAATGTCGGACCAATATCACCAGATTACACGCAGCATATGGCGACAATTGGAGTGCTAGCAACGCCAGAGATTCCTTTCACAACAGAGGCTGCGAATGAGATCGCGCGTGTGACAGGGGAGACGTCGACGTGGGGACCGGCGCGCCAACCATATGGGTTCTTTCTTGAAACAGAGGAAACGTATCAGCCTGGTCGTTGGTTTATGCGAGCTGCGCAGGCCGTAACTGCTGTGGTGTGTGGCCCAGACATGATCCAAGTGTCATTGAATGCTGGTGCTAGAGGTGATGTGCAACAGACCTTTCAGGGTCGTAATGATCCCATGATGATATACTTGGTTTGGAGAAGGATAGAGAATTTTGCGATGGCTCAAGGGAATTCACAACAAACGCTGGCCGGCGTGACTGTTAGCGTCGGAGGTGTTGATATGAGGGCGGGACGCATAATCGCGTGGGATGGGCAAGCCGCACTACAAATTCACAACCCTACTCAGCAGAATGCAATGGTGCAGATACAAGTGGTTTTCTATATCTCAATGGATAAGACTTTAAATCAATACCCCGCCTTGACTGCAGAGATATTTAACGTCTATAGCTTTAGAGATCATACTTGGCATGGATTGAGAACCGCTATATTAAATAGAACTACTTTGCCAAATATGTTACCACCTATATTTCCTCCAAACGACCGAGATAGCATATTGACTCTTTTGTTGTTGTCAACTTTAGCTGATGTATATACCGTACTACGACCGGAGTTCGCTATACATGGTGTAAATCCTATGCCGGGCCCGCTCACGCGAGCGATCGCGCGCGCCGCTTATGTG
>AEO19826
ATGGACACTATCGCTGCAAGAGCACTCACTGTGATGCGAGCATGTGCTACGCTTCAAGAAGCAAGAATTGTATTGGAAGCTAACGTGATGGAGATACTGGGGATAGCAATCAACCGATATAATGGATTAACTTTACGGGGAGTGACGATGCGCCCGACCTCATTGGCGCAGAGAAATGAGATGTTTTTTATGTGTCTAGACATGATGCTGTCCGCGGCTGGGATAAACGTTGGACCGATATCTCCAGATTATACCCAACATATGGCTACAATTGGTGTACTAGCAACGCCAGAGATACCCTTTACAACGGAAGCGGCGAACGAAATTGCTCGCGTGACTGGGGAGACTTCGACGTGGGGACCAGCACGTCAGCCCTATGGTTTTTTCCTTGAAACTGAAGAGACTTTCCAACCTGGGAGATGGTTCATGCGTGCCGCTCAAGCAGTAACTGCGGTAGTGTGTGGTCCGGATATGATTCAAGTGTCGCTGAATGCTGGAGCGAGGGGAGATGTGCAGCAGATATTTCAAGGTCGTAATGATCCCATGATGATATATCTAGTTTGGAGAAGAATTGAAAACTTCGCAATGGCGCAGGGTAACTCACAGCAAACTCAAGCAGGCGTGACTGTTAGCGTTGGCGGAGTAGACATGCGGGCAGGGCGTATCATAGCGTGGGATGGACAAGCTGCTCTTCATGTGCATAATCCAACACAACAGAATGCGATGGTCCAGATACAAGTTGTATTTTACATCTCCATGGATAAGACCTTAAATCAATACCCCGCCTTGACTGCTGAAATCTTTAATGTTTATAGCTTCAGAGATCACACATGGCACGGGTTGAGGACGGCTATATTAAATAGGACTACATTGCCGAATATGCTGCCACCTATTTTTCCACCAAATGATCGAGATAGTATCCTAACTCTTTTGCTTTTGTCTACGCTCGCTGATGTTTATACCGTTTTGAGACCTGAGTTCGTAATCCATGGCGTAAACCCAATGCCTGGGCCGCTCACACGTGCTATTGCACGCGCCGCCTATGTG
>AFK91798
ATGGACACTATCGCTGCAAGAGCACTCACTGTTATGCGGGCATGTGCCACGTTACAAGAGGCAAGAATCGTATTAGAAGCGAATGTGATGGAAATTTTGGGAATAGCTATCAATAGGTATAATGGATTGACTTTGCGTGGAGTGACGATGAGGCCCACTTCTCTAGCTCAAAGGAATGAGATGTTTTTCATGTGTTTAGATATGATGTTGTCGGCTGCTGGAATTAATGTTGGACCGATATCGCCTGATTATACTCAACATATGGCAACCATCGGTGTTTTAGCGACTCCAGAAATACCGTTTACAACTGAGGCAGCGAATGAGATTGCGCGTGTAACAGGAGAAACCTCAACGTGGGGGCCGGCCCGTCAGCCGTATGGCTTTTTCCTCGAGACAGAGGAGGTGTATCAACCAGGAAGATGGTTCATGAGAGCAGCTCAAGTGGTCACGCCTGTGGTTTGCGGCCCAGATATGATCCAGGTTTCACTGAACGCGGGAGCAAGAGGTGACATACAGCAGATCTTTCAAGGTCGAAACGACCCGATGATGATTTATCTGGTTTGGAGAAGGATTGAAAATTTCTCTATGCCCCAAGGTAACTCGCAGCGGACGCTAGCAGGAGTGACAGTGAGTGTAGGGGGTGTGGATATGAGGGCGGGACGGATAATCGCGTGGGATGGGCAGGCGGTCCTACAGATACATAACCCTACTCAACAGAATGCAATGGTACAGATTCAAGTTGTGTTCTATATTTCAATGGATAAGACACTAAATCAATATCCAGCTCTGACAGCAGAGATTTTTAATGTATATAGTTTTAGAGACCATACATGGCACGGACTAAGAACAGCGATACTGAATAGAACAACTCTACCAAATATGCTTCCGCCGATCTTCCCACCAAATGATAGAGATAGTGTTTTAACAATTTTGCTGCTGTCGACGCTCGCGGATGTTTATTCAGTGTTGAGGCCTGAGTTTGCAATACACGGTATAAATCCAATGCCTGGCCCGCTTACACGTGCAATTGCACGCGCCGCTTACGCA
>ADI49567
ATGGACACTATCGCAGCAAGAGCGCTCACTGTCATGCGGGCATGTGCCACTTTACAAGAAGCAAGAATTGTTCTCGAGGCAAACGTGATGGAAATACTAGGAATAGCAATCAATAGATATAATGGACTAACTCTACGTGGAGTTACAATGAGACCAACTTCATTAGCTCAAAGAAACGAAATGTTTTTCATGTGTTTAGACATGATGTTATCAGCAGCAGGAATTAATGTCGGACCAATCTCACCTGATTACACGCAACATATGGCTACTATAGGTGTGCTAGCAACGCCCGAGATACCGTTCACAACTGAGGCGGCAAATGAGATCGCTCGTGTCACTGGAGAGACTTCAACATGGGGACCAGCGCGTCAGCCTTACGGATTTTTTCTTGAGACCGAAGAGGTTTATCAACCTGGAAGATGGTTTATGCGAGCAGCTCAAGTAGTTACACCAGTGGTTTGTGGACCGGATATGGTTCAGGTTTCGCTGAACGCGGGTGCGAGAGGTGACGTGCAGCAGATCTTTCAAGGTCGCAATGACCCTATGATGATTTACCTAGTTTGGAGGCGGATCGAGAACTTCTCCATGCCGCAGGGTAATTCACAGCGCACGTTAGCTGGTGTCACTGTGAGTGTAGGTGGCGTGGACATGAGAGCGGGACGTATAATCGCATGGGATGGGCAGGCGGTGCTACAAATTCATAATCCAACTCAGCAAAATGCTATGGTACAAATTCAGGTAGTATTTTATGTTTCCATGGATAAGACGCTTAACCAGTACCCCGCACTAACGGCAGAGATATTTAATGTGTACAGCTTTAGAGACCACACTTGGCATGGACTGAGGACCGCTATACTAAACAGAACAACGCTTCCAAATATGTTACCTCCAATCTTCCCGCCGAATGATCGGGATAGTGTACTTACGATCCTACTACTGTCGACGCTCGCAGATGTTTATTCGGTTTTAAGACCTGAGTTTGCGATCCACGGCGTAAATCCAATGCCTGGCCCGCTTACACGTGCGATTGCTCGCGCCGCTTACGCA
>AFI73130
ATGGACACTATCGCGGCAAGAGCACTCACTGTGATGCGAGCATGTGCTACGCTTCAAGAGGCAAGAATTGTGTTGGAAGCCAATGTGATGGAAATTTTGGGGATAGCTATCAATAGGTACAATGGACTCACTTTACGAGGAGTGACGATGCGCCCGACCTCGTTAGCACAAAGAAATGAGATGTTTTTTATGTGTTTGGATATGATGCTGTCTGCTGCTGGGATAAATGTTGGACCGATATCGCCAGACTATACTCAACATATGGCTACGATTGGTGTACTAGCAACACCGGAAATACCTTTTACAACGGAAGCGGCGAATGAAATAGCTCGAGTGACTGGGGAGACTTCGACATGGGGGCCAGCGCGTCAGCCTTATGGTTTCTTCCTTGAAACTGAGGAAACCTTCCAACCAGGGAGGTGGTTCATGCGCGCCGCTCAAGCAGTAACTGCAGTAGTGTGCGGTCCGGATATGATTCAAGTGTCACTTAATGCTGGAGCGAGAGGAGATGTACAACAGATATTTCAGGGTCGTAATGATCCCATGATGATATATTTAGTGTGGAGGAGAATCGAAAACTTTGCGATGGCGCAAGGTAATTCACAGCAAACTCAAGCGGGTGTGACTGTCAGTGTTGGTGGAGTTGACATGAGGGCGGGACGCATTATAGCGTGGGATGGACAGGCCGCGCTGCATGTGCATAATCCGACACAACAGAATGCGATGGTGCAAATACAGGTTGCGTTCTATATATCTATGGATAAAACTTTAAACCAGTACCCCGCTTTGACTGCTGAGATTTTCAATGTTTACAGCTTCAGGGACCACACATGGCATGGGCTAAGAACGGCGATATTAAACAGAACCACACTGCCAAACATGCTGCCACCAATCTTCCCACCAAATGATCGAGATAGCATCTTAACTCTTCTACTTTTATCTACACTTGCTGATGTTTACACTGTTTTAAGGCCAGAGTTTGCGATTCACGGCGTAAATCCGATGCCAGGGCCGCTCACACGTGCTATTGCGCGCGCCGCCTATGTG
>AFK91714
ATGGACACTATCGCAGCAAGAGCGCTCACTGTGATGCGAGCATGTGCTACTTTACAAGAAGCAAGAATTGTGTTAGAAGCTAATGTAATGGAAATTTTGGGTATTGCGATTAACAGGTATAATGGATTGACGCTTCGTGGAGTTACGATGCGTCCGACATCTTTGGCTCAAAGAAATGAAATGTTTTTTATGTGTTTGGATATGATGTTATCAGCAGCCGGGATAAATGTTGGACCAATATCACCAGATTACACACAGCATATGGCGACGATTGGAGTGTTAGCAACGCCAGAGATTCCTTTCACAACAGAAGCTGCGAATGAGATCGCGCGTGTAACAGGAGAGACGTCAACGTGGGGACCAGCGCGCCAACCATATGGGTTCTTTCTTGAAACGGAGGAAACGTATCAGCCCGGTCGTTGGTTTATGCGAGCTGCGCAGGCTGTGACTGCCGTGGTGTGTGGCCCAGATATGATCCAAGTGTCATTGAATGCTGGTGCTAGAGGTGACGTGCAACAAATCTTTCAGGGTCGTAATGATCCCATGATGATATACTTGGTTTGGAGAAGGATAGAGAATTTTGCGATGGCTCAAGGGAATTCACAACAAACGCTGGCCGGCGTGACAGTTAGCGTCGGAGGTGTTGACATGAGGGCAGGACGCATAATCGCGTGGGATGGGCAGGCCGCTCTACAAATTCATAACCCTACTCAGCAGAATGCAATGGTGCAGATACAGGTGGTTTTCTATATCTCGATGGATAAGACTTTGAATCAATACCCCGCTTTGACTGCAGAGATATTTAACGTTTATAGCTTTAGAGATCACACTTGGCATGGATTAAGAACCGCTATATTAAACAGAACTACTTTGCCAAATATGTTACCACCTATATTTCCTCCAAATGATCGAGATAGCATATTGACTCTTTTGTTGTTGTCAACGTTAGCTGATGTATATACTGTACTGCGACCGGAATTCGCTATACATGGTGTGAATCCAATGCCGGGCCCGCTCACGCGAGCGATCGCGCGCGCCGCTTATGTG
>AAL85954
ATGGACACTATCGCGGCAAGAGCACTCACTGTAATGCGGGCATGTGCCACTTTACAGGAAGCAAGAATCGTTTTGGAGGCAAATGTGATGGAAATACTGGGCATTGCAATTAACAGGTATAATGGATTAACATTGCGTGGAGTTACAATGAGACCCACATCATTGGCGCAAAGGAATGAAATGTTCTTCATGTGCTTAGACATGATGCTATCAGCTGCGGGGATTAATGTGGGACCAATATCACCAGATTACACACAGCATATGGCGACCATAGGAGTATTGGCAACACCAGAAATACCATTCACGACTGAGGCAGCGAATGAGATCGCTCGCGTTACGGGTGAGACTTCAACATGGGGACCTGCACGCCAACCGTATGGTTTTTTCTTAGAAACAGAAGAGGTTTACCAGCCTGGGAGATGGTTTATGCGAGCTGCACAGGCAGTAACGGCTGTTGTGTGTGGGCCCGACATGATACAAGTATCGTTGAACGCAGGGGCGCGAGGAGATGTACAACAAATGTTTCAGGGTCGTAACGACCCCATGATGATATATCTGGTTTGGAGAAGGATTGAGAACTTCGCTATGCCTCAAGGTAATTCGCAGCAAACGCTAGCCGGCGTTACTGTGAGCGTTGGTGGCGTCGACATGAGGGCTGGACGTATAATAGCGTGGGATGGTCAGGCTGCGTTACAAATTCATAACCCGACACAGCAGAATGCTATGGTTCAGATTCAGGTAGTTTTTTACATTTCGATGGATAAGACCTTAAACCAGTATCCAGCTCTAACGGCGGAGATTTTTAACGTGTATAGTTTCAGGGACCACACTTGGCATGGTTTGAGAACTGCGATTTTGAACAGAACCACCTTACCAAACATGTTGCCGCCAATTTTCCCGCCAAACGATCGAGATAGCATCTTAACCTTACTTCTACTGTCTACTTTAGCAGATGTGTATACTGTTCTTCGACCCGAATTCGCAATACACGGCGTAAATCCAATGCCCGGCCCGCTAACACGTGCAATTGCGCGCGCCGCTTATGTG
>AFH57187
ATGGACACTATCGCGGCAAGAGCACTTACTGTAATGCGGGCATGTGCCACTTTACAAGAAGCAAGAATCGTTTTGGAAGCAAATGTGATGGAAATATTGGGCATTGCAATTAACAGATATAATGGATTAACATTGCGTGGAGTTACAATGAGACCCACATCATTAGCGCAGAGGAATGAAATGTTTTTCATGTGCTTAGATATGATGTTGTCAGCAGCAGGGATTAATGTKGGGCCAATATCACCAGATTATACGCAGCACATGGCAACCATAGGAGTATTAGCAACACCAGAAATACCATTCACAACTGAGGCAGCAAATGAAATCGCACGTGTTACGGGTGAAACTTCAACATGGGGCCCTGCGCGCCAACCGTATGGTTTTTTCTTAGAAACGGAAGAGGTTTACCAGCCGGGGAGATGGTTTATGCGAGCTGCACAGGCGGTAACGGCCGTTGTGTGTGGACCTGACATGATACAAGTATCATTGAACGCGGGGGCGCGAGGAGATGTACAACAAATGTTCCAGGGTCGTAATGATCCCATGATGATATATCTAGTTTGGAGAAGGATTGAGAACTTTGCTATGCCCCAAGGTAATTCGCAGCAAACGCTAGCTGGCGTTACTGTGAGCGTTGGTGGTGTTGACATGAGGGCTGGACGTATTATAGCGTGGGATGGTCAGGCTGCGCTACAAATTCACAACCCGACACAGCAGAATGCGATGGTTCAAATTCAGGTGGTTTTTTACATTTCGATGGACAAGACCTTAAACCAATATCCGTCTCTAACGGCAGAGATTTTCAACGTGTATAGTTTCAGGGATCACACATGGCATGGATTGAGAACTGCGATTTTGAATAGAACCACTTTACCAAATATGCTACCACCAATCTTCCCACCAAACGATCGAGATAGCATCTTAACCTTACTTTTACTGTCTACTTTAGCGGATGTGTATACTGTTCTTCGACCCGAATTCGCGATACACGGCGTAAATCCAATGCCCGGCCCGCTTACACGTGCGATTGCGCGCGCCGCTTATGTG
>ACR58464
ATGGACACTATCGCTGCAAGAGCACTTACTGTGATGCGAGCATGTGCTACGCTTCAAGAAGCAAGAATTGTGTTGGAAGCTAACGTGATGGAGATACTGGGGATAGCAATCAACAGATATAATGGATTAACTTTACGAGGGGTGACGATGCGCCCGACCTCATTGGCGCAGAGAAATGAGATGTTTTTTATGTGTTTAGATATGATGCTGTCCGCGGCTGGGATAAACGTAGGACCGATATCTCCAGATTATACCCAACATATGGCTACAATTGGTGTACTAGCGACGCCAGAGATACCTTTTACAACGGAAGCGGCGAATGAGATTGCTCGCGTGACTGGGGAGACTTCGACGTGGGGACCAGCGCGTCAGCCCTATGGTTTTTTCCTTGAAACTGAAGAGACTTTCCAACCCGGGAGATGGTTCATGCGTGCCGCTCAAGCAGTAACTGCGGTAGTGTGTGGTCCGGATATGATTCAAGTGTCACTGAATGCTGGAGCAAGAGGAGATGTGCAGCAGATATTTCAGGGTCGTAACGACCCCATGATGATATATCTAGTTTGGAGAAGAATTGAAAACTTCGCGATGGCGCAGGGTAACTCACAGCAAACTCAAGCAGGCGTGACTGTTAGCGTTGGTGGAGTAGATATGCGGGCGGGGCGTATCATAGCGTGGGATGGACAGGCTGCTCTACATGTGCACAATCCAACACAACAGAATGCGATGGTTCAGATACAAGTCGTGTTCTACATTTCTATGGATAAGACCTTAAATCAATACCCTGCCTTGACTGCTGAAATCTTTAATGTTTATAGCTTCAGAGATCACACATGGCACGGGTTGAGGACGGCTATACTGAACAGAACTACACTGCCGAATATGCTGCCACCCATCTTTCCACCAAACGATCGAGATAGTATCCTGACTCTTTTGCTTTTGTCTACGCTTGCTGATGTTTATACTGTTTTAAGACCTGAGTTCGCGATCCACGGCGTAAACCCAATGCCTGGGCCGCTCACACGTGCTATTGCACGCGCCGCCTATGTG
>AAR37355
ATGGACACTATCGCAGCAAGAGCGCTCACTGTAATGCGGCATGTGCCACATTTACAAGAAGCAAGAATTGTTTTAGAAGCAAATGTGATGGAGATATTAGGAATTGCAATTAATAGATATAATGGACTAACTCTACGTGGAGTTACGATGAGACCAACTTCGTTAGCTCAAAGAAATGAAATGTTTTTCATGTGTTTAGACATGATGCTATCAGCAGCGGGAATCAATGTTGGCCCAATTTCACCTGACTATACGCAACACATGGCCACCATAGGTGTGCTGGCGACGCCTGAGATACCGTTCACGACTGAGGCCGCGAATGAGATTGCGCGTGTTACCGGAGAGACTTCAACTTGGGGACCAGCGCGCCAGCCCTACGGTTTTTTCCTTGAAACTGAGGAGGTTTATCAGCCTGGAAGATGGTTTATGCGAGCAGCTCAAGTTGTTACACCAGTGGTTTGCGGACCGGATATGGTTCAGGTTTCGCTGAATGCGGGCGCGAGAGGCGACGTGCAGCAGATCTTTCAAGGCCGCAACGATCCCATGATGATTTATTTAGTTTGGAGACGGATCGAGAACTTCTCTATGCCGCAGGGTAACTCACAGCGTACGTTGGCTGGCGTCACCGTGAGCGTGGGTGGTGTGGACATGAGAGCGGGACGTATAATCGCGTGGGATGGGCAGGCGGTGCTACAAATTCACAATCCAACCCAGCAAAACGCTATGGTACAAATTCAGGTAGTATTCTACGTTTCCATGGACAAGACGCTTAACCAGTACCCTGCATTAACGGCAGAAATATTTAATGTGTACAGCTTTAGAGATCACACTTGGCATGGACTGAGGACCGCTATACTAAACAGAACGACCCTTCCAAACATGTTACCCCCAATCTTTCCGCCGAATGATCGAGACAGTGTACTCACGATCCTACTACTGTCGACGCTCGCAGATGTTTATTCAGTTTTGAGACCTGAGTTCGCAATCCACGGCGTAAATCCAATGCCTGGCCCGCTTACACGTGCGATTGCTCGCGCCGCTTACGCA
>AFN71116
ATGGACACTATCGCTGCAAGAGCACTCACTGTGATGCGAGCATGTGCTACGCTTCAAGAAGCAAGAATTGTATTGGAAGCTAATGTGATGGAAATATTGGGGATAGCAATCAACAGATATAATGGATTAACTTTACGAGGAGTGACGATGCGCCCAACCTCATTAGCGCAGAGAAATGAGATGTTTTTTATGTGTTTGGATATGATGCTATCTGCGGCTGGGATAAACGTTGGACCGATATCCCCAGATTATACCCAACATATGGCTACAATCGGTGTACTAGCGACGCCAGAGATACCTTTTACGACGGAAGCAGCGAATGAAATAGCTCGCGTGACTGGGGAGACTTCAACGTGGGGACCGGCGCGTCAGCCCTATGGTTTTTTCCTTGAGACGGAGGAAACTTTCCAACCTGGAAGATGGTTTATGCGTGCCGCTCAAGCAGTGACTGCGGTAGTGTGCGGTCCGGATATGATTCAAGTGTCACTGAATGCTGGGGCGAGAGGAGATGTGCAGCAGATATTTCAAGGTCGTAATGATCCTATGATGATATATCTAGTGTGGAGGAGAATTGAAAACTTCGCGATGGCGCAAGGTAACTCACAGCAAACTCAAGCAGGCGTGACCGTTAGCGTTGGCGGAGTAGATATGCGGGCGGGACGTATTATAGCGTGGGATGGACAGGCCGCTCTACACGTACATAATCCCACACAACAGAATGCGATGGTTCAGATACAAGTTGTGTTTTACATTTCCATGGATAAGACTTTAAATCAATACCCCGCCTTGACCGCTGAAATCTTTAACGTTTATAGCTTCAGAGACCATACATGGCACGGATTGAGGACGGCCATACTAAACAGAACTACACTGCCGAACATGCTGCCACCTATTTTCCCACCAAATGATCGAGATAGTATCCTGACTCTTTTGCTTTTGTCTACGCTTGCTGATGTTTATACCGTTTTGAGACCAGAGTTCGCGATTCACGGCGTAAACCCAATGCCTGGGCCGCTCACACGTGCTATTGCACGCGCCGCCTATGTG
>AEO19790
ATGGACACTATCGCTGCAAGAGCACTCACTGTGATGCGGGCATGTGCCACGTTACAAGAAGCAAGAATCGTATTAGAAGCGAATGTAATGGAAATTTTAGGAATAGCTATCAATAGGTATAATGGGTTGACTTTGCGTGGAGTTACGATGAGGCCCACCTCTCTAGCTCAAAGGAATGAGATGTTTTTCATGTGCTTAGACATGATGTTGTCAGCTGCTGGAATTAATGTTGGACCAATATCGCCAGATTATACCCAGCATATGGCTACCATCGGTGTTCTAGCGACTCCAGAGATACCATTTACAACTGAGGCAGCGAATGAGATTGCGCGTGTAACTGGGGAAACTTCAACTTGGGGACCGGCCCGTCAGCCGTATGGCTTCTTTCTCGAGACAGAAGAGGTGTATCAACCGGGAAGATGGTTCATGAGAGCAGCTCAAGTGGTCACGCCTGTGGTTTGCGGCCCGGATATGATCCAGGTTTCATTGAACGCAGGAGCAAGAGGCGACGTACAGCAGATTTTTCAAGGTCGAAATGACCCTATGATGATTTATCTGGTTTGGAGAAGGATTGAGAATTTTTCTATGCCTCAAGGTAACTCACAGCGGACGTTAGCAGGAGTGACGGTGAGTGTAGGGGGTGTGGATATGAGGGCAGGACGGATAATCGCGTGGGATGGACAAGCGGTTCTGCAGATACACAATCCTACTCAACAGAACGCAATGGTACAGATTCAAGTTGTGTTTTATATTTCAATGGATAAGACACTAAATCAATATCCGGCTCTGACAGCGGAGATTTTCAATGTATATAGTTTTAGAGACCACACATGGCATGGACTAAGAACGGCAATACTAAATAGAACAACCTTACCAAATATGCTTCCACCGATTTTTCCACCAAATGATAGAGATAGCATCTTAACAATTTTGCTACTGTCGACGCTCGCGGATGTTTATTCGGTGTTGAGGCCTGAGTTTGCAATACACGGTGTAAATCCAATGCCTGGCCCGCTCACACGTGCAATTGCACGCGCCGCTTACGCA
>AFJ79078
ATGGACACTATCGCTGCAAGAGCACTCACTGTGATGCGGGCATGTGCCACGTTACAAGAGGCAAGAATCGTATTAGAAGCGAATGTAATGGAAATTTTGGGAATAGCTATCAATAGGTATAATGGATTGACTTTGCGTGGAGTCACGATGAGGCCCACCTCTCTAGCTCAAAGGAATGAGATGTTTTTCATGTGTTTAGACATGATGTTGTCGGCTGCTGGAATTAACGTTGGACCAATATCGCCGGATTATACCCAACATATGGCTACCATCGGTGTTCTAGCGACTCCAGAGATACCATTTACAACTGAGGCAGCGAATGAGATTGCGCGTGTAACTGGAGAAACTTCAACTTGGGGACCGGCCCGTCAGCCGTATGGCTTCTTTCTCGAGACAGAGGAGGTGTATCAACCGGGAAGATGGTTCATGAGAGCGGCTCAAGTGGTTACGCCTGTGGTTTGCGGCCCGGATATGATCCAGGTTTCATTGAACGCAGGAGCAAGAGGTGACGTACAGCAGATTTTTCAAGGTCGAAACGACCCGATGATGATTTATCTGGTTTGGAGAAGGATTGAAAATTTTTCTATGCCTCAAGGTAACTCACAGCGGACGTTAGCTGGAGTGACGGTGAGTGTAGGGGGTGTGGATATGAGGGCAGGACGGATAATTGCGTGGGATGGACAAGCGGTTCTGCAGATACATAATCCTACTCAACAGAATGCAATGGTACAGATCCAAGTTGTGTTTTATATTTCAATGGATAAGACGCTAAATCAATATCCAGCTCTGACAGCGGAGATTTTCAATGTATATAGTTTTAGAGATCACACATGGCATGGACTAAGAACGGCAATACTAAATAGAACAACCTTACCAAATATGCTTCCACCGATTTTTCCACCAAATGATAGAGATAGCATCTTAACAATTTTACTACTGTCGACGCTCGCGGATGTTTATTCGGTGTTGAGGCCTGAGTTTGCAATACACGGTGTAAATCCAATGCCTGGCCCGCTCACACGTGCAATTGCACGCGCCGCTTACGCA
>AFK91810
ATGGACACAATCGCTGCACGAGCGCTCACCGTTATGAGATCTTGCGTCACGCTACAGGATGCGAGAATAGTGTTGGAAGCAAATGTGATGGAGATTCTAGGTATAGCGATCAATAGATACAATGGACTCACATTAAGAGGAGTTACAATGAGGCCAACATCCCAGGCTCAGAAGAATGACATGTTCTTTATGTGCTTAGATATGATGCTGTCGGCAGCGGGGATTAATCTAGGGCCAATATCTCCAGACTATCAACAACATATGGGTACGATCGGTGTTTTAGCGACGCCTGAGGTTCCGTTTACTACTGAGTGTGCCAATGAGGTTGCGCGAGTGGCAGGTGAGACGTCAACGTGGGGACCGGCGCGCCAGGCTTACGGATTCTTCCTAGAGAGTGAAGAAGTGTTTCAGCCAGGGAGATGGTTCATGAGACCCGCTCAGGCCGTAACGCCAGTAATCTGTGGGCCAGACATGATCCAAGTTTCGATGAATGCGGGTGCGAGGGCGGATATACAACAAATTTTTCAAGGACGGAACGATCCGATGATGATTTACATCATCTGGAGACGGATTGAAATCTTCGCAAATGCTCAGGGAAATTCAGTTCAGACACAGGCAGGAGTTACGGTGAGCATCGGGGGTGTGAATATTAGAGCAGGAAGGATTACAGCTTGGGATGGCCAGGCGGCGCTGAACGTTCACAACCCAACAGCAGCGAACGCAATGATTCAGATTCAAGTCGTGTTCTATGTCTCGATGGACAAAACTTTGAACCAATACCCAGCGTTGGCGTCTGAGATTTATAACATTTACAGTTTTAGAGATCCGACTTGGCACGCGCTGCGCACGGCAATTCTGAATCGTACGACTTTACCTGGTGTGCTACCTCCCATATTTCCCCCCGCGGATCGAGAGAGCGTTATCGTGTTGTTGTTGCTGTCTACGTTGGCGGATGTTTACACTGTGTTGAAGCCGGAGTTCATCATTCATGGGGTAGCTCCAATTGTGGGGCAGATAACAAGGGCGATCGCGCGCGCAGCGTATGTC
>AEO19814
ATGGACACTATCGCTGCAAGAGCACTCACTGTGATGCGAGCATGTGCTACGCTTCAAGAAGCAAGAATTGTATTGGAAGCTAACGTGATGGAGATACTGGGGATAGCAATCAACCGATATAATGGATTAACTTTACGGGGAGTGACGATGCGCCCGACCTCATTGGCGCAGAGAAATGAGATGTTTTTTATGTGTCTAGACATGATGCTGTCCGCGGCTGGGATAAACGTTGGACCGATATCTCCAGATTATACCCAACATATGGCTACAATTGGTGTACTAGCAACGCCAGAGATACCCTTTACAACGGAAGCGGCGAACGAAATTGCTCGCGTGACTGGGGAGACTTCGACGTGGGGACCAGCACGTCAGCCCTATGGTTTTTTCCTTGAAACTGAAGAGACTTTCCAACCTGGGAGATGGTTCATGCGTGCCGCTCAAGCAGTAACTGCGGTAGTGTGTGGTCCGGATATGATTCAAGTGTCGCTGAATGCTGGAGCGAGGGGAGATGTGCAGCAGATATTTCAAGGTCGTAATGATCCCATGATGATATATCTAGTTTGGAGAAGAATTGAAAACTTCGCAATGGCGCAGGGTAACTCACAGCAAACTCAAGCAGGCGTGACTGTTAGCGTTGGCGGAGTAGACATGCGGGCAGGGCGTATCATAGCGTGGGATGGACAAGCTGCTCTTCATGTGCATAATCCAACACAACAGAATGCGATGGTCCAGATACAAGTTGTATTTTACATCTCCATGGATAAGACCTTAAATCAATACCCCGCCTTGACTGCTGAAATCTTTAATGTTTATAGCTTCAGAGATCACACATGGCACGGGTTGAGGACGGCTATATTAAATAGGACTACATTGCCGAATATGCTGCCACCTATTTTTCCACCAAATGATCGAGATAGTATCCTAACTCTTTTGCTTTTGTCTACGCTCGCTGATGTTTATACCGTTTTGAGACCTGAGTTCGTAATCCATGGCGTAAACCCAATGCCTGGGCCGCTCACACGTGCTATTGCACGCGCCGCCTATGTG
>AFK91786
ATGGACACTATCGCAGCAAGAGCGCTCACTGTGATGCGGGCATGTGCTACTTTACAAGAGGCAAGAATCGTGTTAGAGGCTAATGTGATGGAGATTTTGGGTATTGCGATTAATAGGTATAATGGATTAACGCTTCGTGGAGTCACAATGCGCCCAACCTCTTTAGCTCAAAGAAATGAAATGTTCTTTATGTGTTTAGATATGATGTTATCAGCAGCTGGGATAAATGTTGGACCGATATCACCGGATTACACACAGCATATGGCGACAATTGGAGTGCTAGCCACGCCAGAGATCCCTTTCACGACGGAGGCTGCGAATGAGATCGCGCGTGTAACAGGAGAGACGTCAACGTGGGGGCCGGCGCGCCAACCATATGGCTTCTTTCTAGAGACAGAGGAAACGTATCAGCCCGGCCGTTGGTTTATGCGAGCTGCGCAGGCTGTAACCGCTGTGGTGTGTGGCCCGGACATGATTCAAGTGTCGTTGAATGCCGGTGCCAGAGGTGATGTACAACAGATTTTTCAGGGCCGTAATGATCCTATGATGATATATTTGGTTTGGAGAAGAATAGAGAATTTCGCGATGGCTCAGGGGAATTCACAACAAACGCTGGCTGGTGTAACGGTTAGTGTCGGAGGTGTCGACATGAGAGCGGGACGTATAATTGCGTGGGATGGACAGGCCGCATTACAAATTCACAACCCTACACAGCAGAATGCGATGGTGCAGATACAAGTGGTTTTCTATATTTCGATGGATAAAACTTTGAATCAATATCCCGCCTTGACTGCAGAGATATTTAACGTCTATAGCTTCAGAGATCATACTTGGCATGGACTAAGGACCGCTATATTAAATAGAACTACTCTGCCAAATATGCTACCACCTATATTTCCTCCAAATGACCGAGATAGCATATTGACTCTTTTGTTGTTGTCAACTCTAGCTGATGTTTATACCGTACTGCGACCGGAGTTTGCTATACATGGCGTAAACCCAATGCCGGGCCCGCTCACGCGAGCAATCGCGCGCGCCGCTTATGTG
>ACJ65033
ATGGACACTATCGCTGCAAGAGCGCTCACTGTGATGCGAGCATGTGCTACGCTTCAAGAAGCAAGAATTGTGTTGGAAGCTAACGTGATGGAGATACTGGGGATAGCAATCAACAGATATAATGGATTAACTTTACGAGGGGTGACGATGCGTCCGACTTCATTGGCGCAGAGAAATGAGATGTTTTTTATGTGTTTAGATATGATGCTGTCTGCTGCTGGGATAAACGTAGGACCGATATCTCCAGATTATACCCAACATATGGCTACAATTGGTGTACTAGCGACGCCAGAGATACCCTTTACAACGGAGGCGGCGAATGAGATTGCTCGCGTGACAGGTGAGACTTCGACGTGGGGACCAGCGCGCCAGCCCTATGGTTTTTTCCTTGAAACCGAAGAGACTTTCCAACCGGGGAGATGGTTCATGCGTGCCGCTCAAGCAGTAACTGCGGTAGTGTGTGGTCCGGATATGGTTCAAGTGTCACTGAATGCTGGAGCAAGAGGAGATGTACAGCAGATATTTCAGGGTCGTAATGACCCCATGATGATATATCTAGTTTGGAGAAGAATTGAAAACTTCGCGATGGCGCAAGGTAACTCACAGCAAACCCAAGCAGGTGTAACTGTTAGCGTTGGCGGAGTAGATATGCGGGCAGGGCGCATCATTGCGTGGGATGGACAGGCCGCTCTACATGTACACAATCCAACACAACAGAATGCGATGGTTCAGATACAGGTTGTGTTTTACATTTCCATGGATAAGACCTTGAATCAATATCCTGCCTTGACTGCTGAAATCTTTAATGTTTATAGCTTCAGAGATCACACATGGCACGGGTTGAGGACGGCTATACTAAACAGAACTACACTGCCGAATATGTTGCCACCTATCTTTCCACCAAACGATCGGGATAGTATCCTGACTCTTTTGCTTTTGTCTACGCTTGCTGATGTTTATACTGTTTTGAGACCTGAGTTCGCGATTCATGGCGTAAACCCAATGCCTGGGCCGCTCACACGTGCTATTGCACGCGCCGCCTATGTG
>ACJ65037
ATGGACACTATCGCTGCAAGAGCACTCACTGTGATGCGAGCATGTGCTACGCTTCAAGAAGCAAGAATTGTGTTGGAAGCTAACGTGATGGAGATACTGGGGATAGCAATCAACAGATATAATGGATTAACTTTACGAGGGGTGACGATGCGTCCGACTTCATTGGCGCAGAGAAATGAGATGTTTTTTATGTGTTTAGATATGATGCTGTCTGCTGCTGGGATAAACGTAGGACCGATATCCCCAGATTATACCCAACATATGGCTACAATTGGTGTACTAGCGACGCCAGAGATACCCTTTACAACGGAGGCGGCGAATGAGATTGCTCGCGTGACAGGTGAGACTTCGACGTGGGGACCAGCGCGCCAGCCCTATGGTTTTTTCCTTGAAACCGAAGAGACTTTCCAACCGGGGAGATGGTTCATGCGTGCCGCTCAAGCAGTAACTGCGGTAGTGTGTGGTCCGGATATGATTCAAGTGTCACTGAATGCTGGAGCAAGAGGAGATGTACAGCAGATATTTCAGGGTCGTAATGACCCCATGATGATATATCTAGTTTGGAGAAGAATTGAAAACTTCGCGATGGCGCAAGGTAACTCACAGCAAACCCAAGCAGGTGTAACTGTTAGCGTTGGCGGAGTAGATATGCGGGCAGGGCGCATCATTGCGTGGGATGGACAGGCCGCTCTACATGTACACAATCCAACACAACAGAATGCGATGGTTCAGATACAGGTTGTGTTTTACATTTCCATGGATAAGACCTTGAATCAATATCCTGCCTTGACTGCTGAAATCTTTAATGTTTATAGTTTCAGAGATCACACATGGCACGGGTTGAGGACGGCTATACTAAACAGAACTACACTGCCGAATATGCTGCCACCTATCTTTCCACCAAACGATCGGGATAGTATCCTGACTCTTTTGCTTTTGTCTACGCTTGCTGATGTTTATACTGTTTTGAGACCTGAGTTCGCGATTCATGGCGTAAACCCAATGCCTGGGCCGCTCACACGTGCTATTGCACGCGCCGCCTATGTG
>AAV65184
ATGGACACTATCGCAGCAAGAGCGCTCACCGTGATGCGGGCATGTGCCACTTTACAAGAAGCAAGAATCGTGTTGGAGGCTAATGTAATGGAAATTTTAGGTATTGCGATTAACAGATATAATGGATTAACGCTTCGTGGAGTTACAATGCGCCCGACATCTTTGGCTCAAAGAAATGAAACGTTTTTTACGTGTTTGGATATGATGTTATCAGCGGCTGGGATAAATGTCGGACCAATATCACCAGATTACGCGCAGCATATGGCGACAATTGGAGTGCTAGCAACGCCAGAGATTCCTTTCACAACAGAGGCTGCGAATGAGATCGCGCGTGTGACAGGGGAGACGTCGACGTGGGACCCGGCGCGCCAACCATATGGGTTCTTTCTTGAAACAGAGGAAACGTATCAGCCTGGTCGTTGGTTTATGCGAGCTGCGCAGGCCGTAACTGCTGTGGTGTGTGGCCCAGACATGATCCAAGTGTCATTGAATGCTGGTGCTAGAGGTGATGTGCAACAGATTTTTCAGGGCCGTAATGATCCTATGATGATATATTTGATTTGGAGAAGGATAGAGAATTTCGCGATGGCTCAAGGGAATTCACAACAAACGCTGGCCGGCGTGACTGTTAGCGACGGAGGTGTTGATATGAGGGCGGGACGCATAATCGCGTGGGATGGGCAAGCCGCACTACAAATTCACAACCCTACTCAGCAGAATGCAATGGTGCAGATACAAGTGGTTTTCTATATCTCAATGGATAAGACTTTAAATCAATACCCCGCCTTGACTGCAGAGATATTTAACGTCTATAGCTTTAGAGATCATACTTGGCATGGGTTGAGAACCGCTATATTAAATAGAACTACTTTGCCAAATGTGTTACCACCTATATTTCCTCCAAACGACCGAGATAGCATATTGACTCTTATGTTGTTGTCAACTTTAGCTGATGTATATACCGTACTACGACCGGAGTTCGCTATACATGGTGTAAATCCTATGCCGGGCCCGCTCACGCGAGCGATCGCGCGCGCCGCTTATGTG
>ADI49477
ATGGACACTATCGCAGCAAGAGCGCTCACCGTGATGCGGGCATGTGCCACTTTACAAGAAGCAAGAATTGTGTTAGAAGCTAATGTAATGGAAATTTTGGGTATTGCGATTAACAGGTATAATGGATTAACGCTCCGCGGAGTTACGATGCGCCCGACATCTTTAGCTCAAAGAAATGAAATGTTTTTTATGTGTTTGGATATGATGCTATCAGCAGCCGGGATTAATGTTGGACCAATATCACCAGATTACACACAGCATATGGCGACGATTGGAGTGCTAGCGACGCCAGAGATTCCTTTCACAACGGAGGCTGCGAATGAAATCGCGCGTGTAACAGGAGAAACGTCAACGTGGGGACCGGCGCGCCAACCGTACGGGTTCTTTCTAGAAACAGAGGAAACGTTTCAGCCCGGTCGTTGGTTTATGCGGGCTGCGCAGGCTGTAACCGCCGTGGTGTGTGGCCCAGATATGATCCAAGTGTCATTGAACGCTGGTGCTAGAGGTGATGTGCAACAAATTTTTCAGGGCCGCAACGATCCTATGATGATATATTTGGTTTGGAGAAGGATAGAAAACTTTGCGATGGCTCAAGGGAATTCACAACAGACGCAAGCCGGCGTGACAGTTAGCGTTGGAGGTGTTGACATGAGAGCGGGACGTATAATCGCGTGGGATGGGCAAGCCGCACTGCAAGTTCACAATCCTACCCAGCAGAACGCAATGGTGCAGATACAAGTGGTTTTCTATATCTCAATGGACAAGACTTTGAATCAATACCCCTCCCTGACAGCAGAGATATTTAACGTTTATAGCTTTAGAGATCATACTTGGCATGGATTAAGAACCGCTATATTAAATAGAACCACTCTGCCAAATATGTTACCACCAATATTCCCTCCAAACGATCGAGATAGCATATTGACTCTTCTGTTGTTGTCAACTTTAGCTGATGTATATACTGTATTGCGACCAGAATTTGCTATACATGGTGTAAATCCAATGCCGGGCCCGCTCACGCGAGCGATCGCGCGCGCCGCTTATGTG
>AAV65183
ATGGACACTATCGCAGCAAGAGCGCTCACCGTGATGCGGGCATGTGCCACTTTACAAGAAGCAAGAATCGTGTTAGAGGCTAATGTAATGGAAATTTTAGGTATTGCGATTAACAGATATAATGGATTAACGCTTCGTGGAGTTACAATGCGCCCGACATCTTTGGCTCAAAGAAATGAAATGTTTTTTATGTGTTTGGATATGATGTTATCAGCGGCTGGGATAAATGTCGGACCAATATCACCAGATTACACGCAGCATATGGCGACAATTGGAGTGCTAGCAACGCCAGAGATTCCTTTCACAACAGAGGCTGCGAATGAGATCGCGCGTGTGACAGGGGAGACGTCGACGTGGGGACCGGCGCGCCAACCATATGGGTTCTTTCTTGAAACAGAGGAAACGTATCAGCCTGGTCGTTGGTTTATGCGAGCTGCGCAGGCCGTAACTGCTGTGGTGTGTGGCCAGACAATGATCCAAGTGTCATTGAATGCTGGAGCTAGAGGTGATGTGCAACAAGTTTTTCAGGGCCGTAATGACCCTATGATGATATATTTGGTTTGGAGAAGGATCGAGAATTTCGCGATGGCTCAAGGGAATTCACAACAAACGCTGGCCGCCGTGACTGTTACCGTCGGAGGTGTTGATATGAGGGCGGGACGCATAACCGCGTGGGATGGGCAAGCCGCACTACAAATTCACAACCCTACTCAGCAGAATGCAATGGTGCAGATACAAGTGGTTTTCTATATCTCAATGGATAAGACTTTAAATCAATACCCCGCCTTGACTGCAGAGATATTTAACGTCTATAGCTTTAGAGATCATACTTGGCATGGATTGAGAACCGCTATATTAAATAGAACTACTTTGCCAAATATGCTACCACCTATATTTCCTCCAAACGACCGAGATAGCATATTGACTCTTTTGTTGTTGTCAACTTTAGCTGATGTATATACCGTACTACGACCGGAGTTCGCTATACATGGTGTAAATCCTATGCCGGGCCCGCTCACGCGAGCGATCGCGCGCGCCGCTTATGTG
>ABG91359
ATGGACACTATCGCTGCAAGAGCACTCACTGTGATGCGAGCATGTGCTACGCTTCAAGAAGCAAGAATTGTATTGGAAGCTAATGTGATGGAAATATTAGGGATAGCAATCAACAGATATAATGGATTAACTTTACGAGGAGTGACGATGCGCCCAACCTCATTGGCGCAGAGAAATGAGATGTTTTTTATGTGTTTGGATATGATGCTGTCTGCGGCTGGGATAAATGTTGGACCGATATCCCCAGATTATACCCAACATATGGCTACAATCGGTGTACTAGCAACGCCAGAGATACCTTTTACGACGGAAGCAGCGAATGAAATAGCTCGCGTGACTGGGGAGACTTCAACGTGGGGACCGGCGCGTCAGCCCTATGGTTTTTTCCTTGAGACGGAGGAGACCTTCCAACCTGGGAGATGGTTTATGCGTGCCGCTCAAGCAGTGACTGCGGTAGTGTGCGGTCCGGATATGATTCAAGTGTCACTGAATGCTGGGGCGAGAGGAGATGTGCAGCAGATATTTCAAGGTCGTAATGATCCTATGATGATATATCTAGTGTGGAGAAGAATTGAAAACTTCGCGATGGCGCAAGGTAACTCACAGCAAACTCAAGCAGGCGTGACCGTTAGCGTTGGCGGAGTAGACATGCGGGCGGGACGTATTATAGCGTGGGACGGACAGGCCGCTCTACATGTACATAATCCCACGCAACAGAATGCGATGGTTCAGATACAAGTCGTGTTTTACATTTCCATGGATAAGACTTTAAATCAATACCCCGCCTTGACTGCTGAAATCTTTAACGTTTATAGCTTCAGAGACCATACATGGCACGGATTGAGGACGGCCATACTAAACAGAACTACACTGCCAAACATGCTGCCACCTATTTTCCCACCAAATGATCGAGATAGTATCCTGACTCTTTTGCTTTTGTCTACGCTTGCTGATGTTTATACCGTTTTGAGACCTGAGTTCGCGATTCACGGCGTAAACCCAATGCCTGGGCCGCTCACACGTGCTATTGCACGCACCGCCTATGTG
>AFI73120
ATGGACACTATCGCAGCAAGAGCGCTCACCGTGATGCGGGCATGTGCCACTTTGCAAGAAGCAAGAATCGTGTTAGAAGCTAATGTAATGGAAGTTTTAGGTATTGCGATTAACAGGTATAATGGATTGACGCTTCGTGGAGTTACGATGCGCCCGACATCTTTGGCCCAAAGAAATGAAATGTTTTTTATGTGTTTGGATATGATGTTATCAGCGGCTGGGATAAATGTCGGACCGATATCACCAGATTACACGCAGCATATGGCAACGATTGGAGTGCTAGCAACGCCAGAGATTCCTTTCACAACAGAGGCTGCGAATGAGATCGCGCGTGTAACTGGGGAAACGTCGACGTGGGGACCGGCGCGCCAACCATATGGGTTCTTTCTTGAAACAGAGGAAACGTATCAGCCTGGTCGTTGGTTTATGCGAGCAGCGCAGGCCGTAACTGCTGTGGTGTGTGGCCCGGACATGATCCAAGTGTCATTGAATGCTGGTGCTAGAGGTGATGTGCAACAAATCTTTCAGGGCCGTAATGATCCTATGATGATATATTTGGTTTGGAGAAGGATAGAGAATTTCGCGATGGCTCAGGGGAATTCACAACAAACGCTGGCCGGCGTGACAGTTAGCGTCGGAGGTGTTGACATGAGGGCAGGACGCATAATCGCATGGGATGGGCAAGCCGCACTACAAATTCACAACCCTACTCAGCAGAATGCAATGGTGCAGATACAAGTGGTTTTCTATATCTCAATGGATAAGACTTTGAATCAATACCCTGCCTTGACTGCAGAGATATTTAACGTCTATAGCTTTAGAGATCATACTTGGCATGGATTGAGAACCGCTATATTAAATAGAACTACTTTGCCAAATATGTTGCCACCTATATTTCCTCCAAACGACCGAGATAGCATATTGACTCTTTTGTTGTTGTCAACTTTAGCTGATGTATATACCGTACTACGACCGGAATTCGCTATACATGGTGTAAATCCAATGCCGGGCCCGCTCACGCGAGCGATCGCGCGCGCCGCTTATGTG
>AAX48797
ATGGACACTATCGCTGCAAGGGCACTCACTGTGATGCGAGCATGTGCTACGCTTCAAGAAGCAAGAATTGTGTTGGAAGCTAATGTGATGGAAATTCTAGGAATAGCTATCAACAGGTACAATGGACTAACTCTACGTGGAGTAACGATGCGCCCGACCTCGTTAGCGCAAAGGAATGAGATGTTTTTTATGTGTCTAGATATGATGTTGTCTGCCGCGGGAATAAATGTTGGACCGATATCACCAGATTATACTCAACATATGGCTACAATTGGTGTACTAGCAACACCGGAAATCCCTTTTACAACGGAAGCGGCGAATGAAATAGCACGCGTGACTGGGGAGACTTCGACATGGGGACCGGCGCGTCAGCCTTATGGTTTTTTCCTTGAAACTGAGGAGACTTTCCAACCTGGAAGATGGTTCATGCGCGCCGCTCAAGCGGTAGCTGCAGTGGTGTGCGGTCCGGATATGATTCAGGTGTCACTAAATGCTGGAGCGAGAGGGGATGTACAACAGATATTTCAGGGTCGTAATGATCCCATGATGATATACTTGGTATGGAGAAGAATCGAGAACTTTGCGATGGCGCAAGGTAATTCACAGCAAACTCAAGCAGGTGTGACCGTTAGCGTTGGTGGAGTTGATATGAGAGCGGGACGCATTATAGCGTGGGATGGACAGGCCGCATTGCATGTGCATAACCCTACACAACAGAATGCGATGGTACAAATACAGGTTGTGTTCTATATATCTATGGATAAAACTTTAAACCAGTACCCAGCTTTGACTGCCGAAATTTTTAATGTTTACAGCTTCAGGGATCATACATGGCATGGATTAAGAACGGCAATATTAAACAGAACCACACTGCCTAACATGCTGCCACCAATCTTCCCACCAAATGATCGTGATAGTATCTTAACCCTTCTACTTTTATCTACACTCGCTGATGTCTACACTGTGTTAAGACCAGAGTTTGCGATTCACGGCGTAAATCCGATGCCAGGGCCGCTCACACGTGCTATTGCACGCGCCGCCTATGTG
>AAX48798
ATGGACACTATCGCAGCAAGAGCGCTCACTGTGATGCGGGCATGTGCTACCTTACAAGAAGCAAGAATTGTCCTGGAGGCAAATGTGATGGAAATACTGGGAATAGCAATCAATAGATATAATGGATTAACTCTACGCGGAGTCACAATGAGACCAACTTCATTAGCCCAAAGAAACGAAATGTTTTTCATGTGTTTAGACATGATGTTGTCAGCAGCAGGAATTAATGTCGGACCAATCTCACCTGACTATACGCAACATATGGCTACTATAGGTGTGCTGGCAACGCCCGAGATACCGTTCACAACTGAGGCGGCGAATGAGATTGCTCGTGTTACTGGAGAGACTTCAACATGGGGACCAGCGCGTCAGCCTTACGGTTTTTTCCTTGAGACTGAGGAGGTTTATCAACCTGGAAGATGGTTTATGCGAGCTGCTCATGTTGTTACACCAGTGGTTTGTGGACCAGATATGGTTCAGGTTTCACTGAACGCAGGTGCGAGAGGTGATGTGCAGCAGATCTTTCAAGGTCGCAATGACCCTATGATGATTTACCTAGTTTGGAGGCGGATCGAGAACTTTTCTATGCCGCAGGGTAATTCACAGCGCACGTTAGCTGGTGTCACCGTGAGTGTGGGTGGTGTGGATATGAGAGCGGGGCGCATAATCGCATGGGATGGGCAGGCGGTGCTACAAATTCATAATCCGACCCAGCAAAATGCTATGGTGCAAATTCAAGTGGTATTTTATGTTTCCATGGATAAAACGCTTAACCAGTATCCTGCATTAACGGCAGAGATATTTAATGTGTACAGCTTTAGAGACCACACATGGCATGGACTGAGGACCGCTATACTAAACAGAACAACGCTTCCGAATATGTTACCTCCAATCTTTCCGCCGAATGATCGGGACAGCGTACTCACGATCCTGCTACTGTCGACACTCGCAGATGTTTATTCAGTTTTGAGACCTGAGTTTGCGATCCATGGCGTAAATCCAATGCCTGGCCCGCTTACACGTGCGATTGCTCGCGCCGCTTACGCA
>AAX48799
ATGGACACTATCGCTGCAAGAGCACTCACTGTGATGCGAGCATGTGCTACGCTTCAAGAAGCAAGAATTGTGTTGGAAGCTAATGTGATGGAAATACTGGGGATAGCAATCAACAGGTACAATGGACTAACTCTACGTGGGGTAACGATGCGCCCGACCTCGTTGGCGCAAAGAAATGAGATGTTTTTTATGTGTCTTGATATGGTGTTGTCTGCTGCGGGAATAAATGTTGGACCGATATCGCCAGATTATACTCAACATATGGCTACAATTGGTGTACTAGCAACGCCGGAAATCCCTTTTACAACAGAAGCGGCGAATGAAATAGCACGCGTGACTGGGGAAACTTCGACATGGGGGCCGGCGCGTCAGCCTTATGGTTTTTTCCTTGAAACTGAGGAGACTTTTCAACCTGGAAGATGGTTCATGCGCGCCGCTCAAGCGGTAGCTGCAGTGGTGTGTGGTCCGGATATGATTCAGGTGTCACTAAATGCTGGAGCGAGAGGGGATGTACAACAGATATTTCAGGGTCGTAATGATCCCATGATGATATATTTGGTATGGAGAAGAATCGAAAACTTTGCGATGGCGCAAGGTAATTCACAGCAAACCCAAGCAGGTGTGACCGTTAGCGTTGGTGGAGTTGACATGAGAGCGGGACGCATTATAGCGTGGGATGGACAGGCCGCATTGCATGTGCATAACCCTACACAACAGAATGCGATGGTGCAGATACAGGTTGTGTTCTATATATCTATGGATAAAACTTTAAACCAGTACCCAGCTTTGACTGCCGAAATTTTTAATGTTTACAGCTTCAGGGATCATACATGGCATGGATTAAGAACGGCAATATTAAACAGAACCACACTGCCTAACATGCTGCCACCAATTTTCCCACCAAATGATCGTGATAGTATCTTAACCCTTCTACTTTTATCTACACTCGCTGATGTTTACACTGTGTTAAGACCAGAGTTTGCGATTCACGGCGTAAATCCGATGCCAGGGCCGCTCACACGTGCTATTGCACGCGCCGCCTATGTG
>AEO19802
ATGGACACTATCGCTGCAAGAGCACTCACTGTGATGCGGGCATGTGCCACGTTACAAGAAGCAAGAATCGTATTAGAAGCGAATGTAATGGAAATTTTAGGAATAGCTATCAATAGGTATAATGGGTTGACTTTGCGTGGAGTTACGATGAGGCCCACCTCTCTAGCTCAAAGGAATGAGATGTTTTTCATGTGCTTAGACATGATGTTGTCAGCTGCTGGAATTAATGTTGGACCAATATCGCCAGATTATACCCAGCATATGGCTACCATCGGTGTTCTAGCGACTCCAGAGATACCATTTACAACTGAGGCAGCGAATGAGATTGCGCGTGTAACTGGGGAAACTTCAACTTGGGGACCGGCCCGTCAGCCGTATGGCTTCTTTCTCGAGACAGAAGAGGTGTATCAACCGGGAAGATGGTTCATGAGAGCAGCTCAAGTGGTCACGCCTGTGGTTTGCGGCCCGGATATGATCCAGGTTTCATTGAACGCAGGAGCAAGAGGCGACGTACAGCAGATTTTTCAAGGTCGAAATGACCCTATGATGATTTATCTGGTTTGGAGAAGGATTGAGAATTTTTCTATGCCTCAAGGTAACTCACAGCGGACGTTAGCAGGAGTGACGGTGAGTGTAGGGGGTGTGGATATGAGGGCAGGACGGATAATCGCGTGGGATGGACAAGCGGTTCTGCAGATACACAATCCTACTCAACAGAACGCAATGGTACAGATTCAAGTTGTGTTTTATATTTCAATGGATAAGACACTAAATCAATATCCGGCTCTGACAGCGGAGATTTTCAATGTATATAGTTTTAGAGACCACACATGGCATGGACTAAGAACGGCAATACTAAATAGAACAACCTTACCAAATATGCTTCCACCGATTTTTCCACCAAATGATAGAGATAGCATCTTAACAATTTTGCTACTGTCGACGCTCGCGGATGTTTATTCGGTGTTGAGGCCTGAGTTTGCAATACACGGTGTAAATCCAATGCCTGGCCCGCTCACACGTGCAATTGCACGCGCCGCTTACGCA
>AAS72888
ATGGACACTATCGCAGCGAGAGCGCTCACTGTAATGCGGGCATGTGCTACTTTACAAGAAGCAAGAATTGTGTTAGAAGCCAATGTGATGGAAATTTTGGGTATTGCGATTAACAGGTATAATGGATTAACGCTTCGTGGAGTTACAATGCGCCCGACGTCTTTAGCTCAAAGAAATGAAATGTTTTTTATGTGTTTAGACATGATGTTATCAGCAGCCGGGATAAACGTTGGACCAATATCACGAGATTACACACAGCATATGGCGACGATTGGAGTGCTAGCAACGCCGGAGATCCCTTTCACAACGGAGGCTGCGAACGAGATCGCGCGTGTGACGGGAGAAACGTCGACGTGGGGACCCGCACGCCAACCATATGGCTTCTTCCTAGAGACAGAGGAAACGTATCAGCCTGGTCGTTGGTTTATGCGAGCTGCGCAGGCTGTAACCGCTGTGGTGTGCGGCCCGGATATGATTCAAGTATCGTTGAATGCTGGTGCTAGAGGTGATGTGCAACAGATTTTTCAGGGCCGTAACGATCCCATGATGATATATTTGGTTTGGAGAAGGATAGAAAATTTCGCGATGGCTCAGGGGAATTCACAACAAACGCTGGCTGGTGTAACAGTTAGCGTCGGAGGTGTTGACATGAGGGCAGGACGTATAATTGCGTGGGATGGACAGGCCGCATTGCAAATCCATAATCCTACACAGCAGAATGCAATGGTACAGATACAAGTAGTTTTCTATATCTCAATGGATAAGACTTTGAATCAATACCCCGCTTTGACTGCAGAGATATTCAACGTCTATAGCTTCAGAGATCATACTTGGCATGGACTAAGAACCGCTATATTAAATAGAACTACTCTGCCAAATATGTTACCGCCTATATTTCCTCCAAACGATCGAGATAGCATATTGACTCTTTTGTTGTTGTCAACTTTGGCTGATGTTTATACTGTACTGCGACCGGAGTTCGATATACATGGTGTAAATCCAATGCAGGGCCCGCTTACGCGAGCAATCGCGCGCGCTGCTTATGTG
>AAA60955
ATGGACACAATCGCTGCACGAGCGCTCACCGTTATGAGATCTTGCGTCACGCTACAGGATGCGAGAATAGTGTTGGAAGCAAATGTGATGGAGATTCTAGGTATAGCGATCAATAGATACAATGGACTCACATTAAGAGGAGTTACAATGAGGCCAACATCCCAGGCTCAGAAGAATGACATGTTCTTTATGTGCTTAGATATGATGCTGTCGGCAGCGGGGATTAATCTAGGGCCAATATCTCCAGACTATCAACAACATATGGGTACGATCGGTGTTTTAGCAACGCCTGAGGTTCCGTTTACTACTGAGTGTGCCAATGAGGTTGCGCGAGTGGCAGGTGAGACGTCAACGTGGGGACCGGCGCGCCAGGCTTACGGATTCTTCCTAGAGAGTGAAGAAGTGTTTCAGCCAGGGAGATGGTTCATGAGACCCGCTCAGGCCGTAACGCCAGTAATCTGTGGGCCAGACATGATCCAAGTTTCGATGAATGCGGGTGCGAGGGCGGATATACAACAAATTTTTCAAGGACGGAACGATCCGATGATGATTTACATCATCTGGAGACGGATTGAAATCTTCGCAAATGCTCAGGGAAATTCAGTTCAGACACAGGCAGGAGTTACGGTGAGCATCGGGGGTGTGAATATTAGAGCAGGAAGGATTACAGCTTGGGATGGCCAGGCGGCGCTGAACGTTCACAACCCAACAGCAGCGAACGCAATGATTCAGATTCAAGTCGTGTTCTATGTCTCGATGGACAAAACTTTGAACCAATACCCAGCGTTGGCGTCTGAGATTTATAACATTTACAGTTTTAGAGATCCGACTTGGCACGCGCTGCGCATGGCAATTCTGAATCGTACGACTTTACCTGGTGTGCTACCTCCCATATTTCCCCCCGCGGATCGAGAGAGCGTTATCGTGTTGTTGTTGCTGTCTACGTTGGCGGATGTTTACACTGTGTTGAAGCCGGAGTTCATCATTCATGGGGTAGCTCCAATTGTGGGGCAGATAACAAGGGCGATCGCGCGCGCAGCGTATGTC
>ADI49547
ATGGACACTATCGCAGCAAGAGCGCTCACTGTAATGCGGGCATGTGCCACTTTACAAGAAGCAAGAATTGTTTTAGAAGCAAATGTGATGGAGATATTAGGAATAGCAATCAATAGATATAATGGATTAACTCTACGTGGAGTTACGATGAGACCAACTTCATTAGCTCAAAGAAATGAAATGTTTTTTATGTGTTTGGATATGATGCTATCGGCAGCAGGAATCAATGTTGGCCCAATCTCACCTGACTATACGCAACACATGGCCACCATAGGTGTGCTGGCAACGCCTGAGATACCGTTCACGACTGAGGCCGCGAATGAAATTGCGCGTGTTACCGGAGAGACTTCAACTTGGGGACCAGCACGCCAGCCCTACGGTTTTTTCCTCGAAACTGAAGAAGTTTATCAGCCTGGAAGATGGTTTATGCGAGCAGCTCAGGTTGTTACACCAGTGGTTTGTGGACCAGATATGGTTCAGGTTTCGCTGAATGCGGGAGCGAGAGGTGATGTGCAGCAAATCTTTCAAGGCCGCAATGATCCGATGATGATTTATTTAGTCTGGAGACGGATCGAGAACTTCTCAATGCCGCAGGGTAACTCACAGCGTACTTTAGCTGGTGTCACCGTGAGCGTGGGTGGTGTGGACATGAGAGCGGGGCGCATAATCGCATGGGATGGACAGGCAGTGCTACAAATTCACAACCCAACCCAGCAAAATGCTATGGTGCAAATTCAGGTGGTATTCTACGTTTCCATGGATAAGACACTAAACCAGTACCCTGCATTAACGGCAGAAATATTTAATGTGTACAGCTTTAGAGATCACACTTGGCATGGACTAAGGACTGCTATACTAAACAGAACAACCCTTCCAAATATGTTACCCCCAATCTTTCCGCCGAATGATCGGGACAGTGTACTCACGATCCTACTACTGTCGACGCTCGCAGATGTTTATTCAGTTTTGAGACCTGAATTCGCGATCCACGGCGTAAATCCAATGCCCGGCCCGCTTACACGTGCGATTGCTCGCGCCGCTTACGCA
>AAW32483
ATGGACACTATCGCTGCAAGAGCACTCACTGTGATGCGAGCATGTGCTACGCTTCAAGAAGCAAGAATTGTATTGGAAGCTAACGTGATGGAGATACTGGGGATAGCAATCAACCGATATAATGGATTAACTTTACGGGGAGTGACGATGCGCCCGACCTCATTGGCGCAGAGAAATGAGATGTTTTTTATGTGTCTAGACATGATGCTGTCCGCGGCTGGGATAAACGTTGGACCGATATCTCCAGATTATACCCAACATATGGCTACAATTGGTGTACTAGCAACGCCAGAGATACCCTTTACAACGGAAGCGGCGAACGAAATTGCTCGCGTGACTGGGGAGACTTCGACGTGGGGACCAGCACGTCAGCCCTATGGTTTTTTCCTTGAAACTGAAGAGACTTTCCAACCTGGGAGATGGTTCATGCGTGCCGCTCAAGCAGTAACTGCGGTAGTGTGTGGTCCGGATATGATTCAAGTGTCGCTGAATGCTGGAGCGAGGGGAGATGTGCAGCAGATATTTCAAGGTCGTAATGATCCCATGATGATATATCTAGTTTGGAGAAGAATTGAAAACTTCGCAATGGCGCAGGGTAACTCACAGCAAACTCAAGCAGGCGTGACTGTTAGCGTTGGCGGAGTAGACATGCGGGCAGGGCGTATCATAGCGTGGGATGGACAAGCTGCTCTTCATGTGCATAATCCAACACAACAGAATGCGATGGTCCAGATACAAGTTGTATTTTACATCTCCATGGATAAGACCTTAAATCAATACCCCGCCTTGACTGCTGAAATCTTTAATGTTTATAGCTTCAGAGATCACACATGGCACGGGTTGAGGACGGCTATATTAAATAGGACTACATTGCCGAATATGCTGCCACCTATTTTTCCACCAAATGATCGAGATAGTATCCTAACTCTTTTGCTTTTGTCTACGCTCGCTGATGTTTATACCGTTTTGAGACCTGAGTTCGTAATCCACGGCGTAAACCCAATGCCTGGGCCGCTCACACGTGCTATTGCACGCGCCGCCTATGTG
>AEO19766
ATGGACACTATCGCGGCAAGAGCACTTACTGTAATGCGGGCATGTGCCACTTTACAAGAAGCAAGAATCGTTTTGGAAGCAAATGTGATGGAAATATTGGGCATTGCAATTAACAGATATAATGGATTAACATTGCGTGGAGTTACAATGAGACCCACATCATTAGCGCAGAGGAATGAAATGTTTTTCATGTGCTTAGATATGATGTTGTCAGCAGCAGGGATTAATGTGGGGCCAATATCACCAGATTATACGCAGCACATGGCAACCATAGGAGTATTAGCAACACCAGAAATACCATTCACAACTGAGGCAGCAAATGAAATCGCACGTGTTACGGGTGAAACTTCAACATGGGGCCCTGCGCGCCAACCGTATGGTTTTTTCTTAGAAACGGAAGAGGTTTACCAGCCGGGGAGATGGTTTATGCGAGCTGCACAGGCGGTAACGGCCGTTGTGTGTGGACCTGACATGATACAAGTATCATTGAACGCGGGGGCGCGAGGAGATGTACAACAAATGTTCCAGGGTCGTAATGATCCCATGATGATATATCTAGTTTGGAGAAGGATTGAGAACTTTGCTATGCCCCAAGGTAATTCGCAGCAAACGCTAGCTGGCGTTACTGTGAGCGTTGGTGGTGTTGACATGAGGGCTGGACGTATTATAGCGTGGGATGGTCAGGCTGCGCTACAAATTCACAACCCGACACAGCAGAATGCGATGGTTCAAATTCAGGTGGTTTTTTACATTTCGATGGACAAGACCTTAAACCAATATCCGTCTCTAACGGCAGAGATTTTCAACGTGTATAGTTTCAGGGATCACACATGGCATGGATTGAGAACTGCGATTTTGAATAGAACCACTTTACCAAATATGCTACCACCAATCTTCCCACCAAACGATCGAGATAGCATCTTAACCTTACTTTTACTGTCTACTTTAGCGGATGTGTATACTGTTCTTCGACCCGAATTCGCGATACACGGCGTAAATCCAATGCCCGGCCCGCTTACACGTGCGATTGCGCGCGCCGCTTATGTG
>ABG35247
ATGGACACAATCGTTGCGCGAGCGCTCACTGTAATGAGATCATGTGTTACATTACAAGATGCAAGGATAGTGTTAGAAGCAAATGTTATGGAAATACTAGGAATAGCAATCAACAGATATAATGGATTGACATTACGGGGAGTAACAATGAGACCTGCCTCGCAAGCCCAAAGAAACGACATGTTCTTCATGTGCTTGGATATGATGTTGTCTGCTGCGGGAATTAACCTCGGTCCTATATCGCCAGATTATCAACAGCATATGGGTACAATCGGAGTGTTAGCGACTCCTGAAGTTCCATTTACCACTGAGTGTGCAAATGAGGTCGCGCKTGTTACAKGCGAAACATCGACATGGGGCCCAGCACGCCAAGCGTACGGTTTCTTTTTAGAGAGTGAGGAGGTTTTCCAACCAGGTAGATGGTTTATGCGGCCTGCTCAAGCGGTTACTCCTGTAATTAGTGGTCCCGACATGGTTCAAGTTTCTATGAATGCGGGGGCGCGCGCGGATATACAGCAATTCTTCCAAGGACGGAATGACCCAATGATGATTTATATAGTTTGGCGCCGGATTGAGATTTTTTCGAACGCACAAGGGAACTCAATGCAGACGCAGGCTGGCGTAGTAGTGAGCATTGGCGGTGTGAATATAAGAGCAGGAAGGATCACGGCATGGGATGGACAAGCAGCGTTAAACGTTCATAACCCGACGGCGGCGAACGCGATGATTCAAATCCAGGTCGTTTTCTATGTCTCGATGGACAAAACCTTAAATCAATACCCCGCGTTGGCAGCAGAAATTTATAACGTATATAGCTTCAGAGATCCTACATGGCACGCCTTGCGTACAGCGATTTTGAATCGAACAGCGTTGCCCGGAGTTATGCCGCCCATCTTTCCCCCTGCAGATAGAGATAGTGTCATTGTCTTACTGCTTTTGTCAACGCTCGCTGATGCTTACACGGTGTTGAGACCCGAATTTGTCATCCACGGTGTCGCTCCAATTGTTGGCCAGATCACCAGGGCGATCGCGCGCGCTGCGTATGTC
>AAW32487
ATGGACACTATCGCTGCAAGAGCACTCACTGTGATGCGAGCATGTGCTACGCTCCAAGAAGCAAGGATTGTATTGGAAGCTAACGTAATGGAGATACTAGGGATAGCAATCAACAGATATAATGGATTAACTTTACGAGGAGTGACGATGCGCCCGACTTCATTGGCGCAGAGAAATGAGATGTTTTTTATGTGTTTAGATATGATGCTGTCCGCGGCTGGGATTAATGTTGGACCGATATCTCCAGATTATACCCAACATATGGCTACAATTGGTGTGCTAGCGACGCCAGAGATACCTTTTACAACGGAAGCGGCGAATGAAATTGCTCGCGTGACTGGGGAGACTTCGACGTGGGGACCAGCGCGTCAGCCCTATGGTTTTTTCCTTGAAACTGAAGAGACTTTCCAACCTGGGAGATGGTTCATGCGCGCCGCTCAAGCAGTGACTGCGGTAGTGTGTGGTCCAGATATGATTCAAGTGTCACTGAATGCTGGAGCAAGAGGAGATGTGCAGCAGATATTTCAGGGTCGTAATGATCCCATGATGATATATCTAGTTTGGAGGAGAATTGAAAACTTCGCGATGGCGCAGGGTAACTCACAGCAAACTCAAGCAGGCGTGACTGTTAGCGTTGGCGGAGTAGACATGCGGGCGGGGCGTATCATAGCGTGGGATGGGCAAGCTGCTCTACATGTGCATAATCCCACACAACAGAATGCGATGGTCCAAATACAAGTTGTGTTTTATATTTCCATGGATAAGACCTTAAATCAATACCCTGCCTTGACTGCTGAAATCTTTAATGTTTATAGCTTCAGAGATCACACATGGCACGGGTTGAGGACGGCTATACTAAACAGAACCACACTGCCGAATATGCTGCCACCTATTTTTCCACCAAATGACCGAGATAGTATCCTGACTCTTTTGCTTTTGTCTACGCTTGCTGATGTTTATACTGTTTTGAGACCTGAGTTCGTAATCCACGGCGTAAACCAAATGCCTGGGCCGCTCACACGTGCTATTGCACGCGCCGCCTATGTG
>AAW32488
ATGGACACTATCGCTGCAAGAGCACTCACTGTGATGCGAGCATGTGCTACGCTCCAAGAAGCAAGGATTGTATTGGAAGCTAACGTAATGGAGATACTAGGGATAGCAATCAACAGATATAATGGATTAACTTTACGAGGAGTGACGATGCGCCCGACTTCATTGGCGCAGAGAAATGAGATGTTTTTTATGTGTTTAGATATGATGCTGTCCGCGGCTGGGATTAATGTTGGACCGATATCTCCAGATTATACCCAACATATGGCTACAATTGGTGTGCTAGCGACGCCAGAGATACCTTTTACAACGGAAGCGGCGAATGAAATTGCTCGCGTGACTGGGGAGACTTCGACGTGGGGACCAGCGCGTCAGCCCTATGGTTTTTTCCTTGAAACTGAAGAGACTTTCCAACCTGGGAGATGGTTCATGCGCGCCGCTCAAGCAGTGACTGCGGTAGTGTGTGGTCCAGATATGATTCAAGTGTCACTGAATGCTGGAGCAAGAGGAGATGTGCAGCAGATATTTCAGGGTCGTAATGATCCCATGATGATATATCTAGTTTGGAGGAGAATTGAAAACTTCGCGATGGCGCAGGGTAACTCACAGCAAACTCAAGCAGGCGTGACTGTTAGCGTTGGCGGAGTAGACATGCGGGCGGGGCGTATCATAGCGTGGGATGGGCAAGCTGCTCTACATGTGCATAATCCCACACAACAGAATGCGATGGTCCAAATACAAGTTGTGTTTTATATTTCCATGGATAAGACCTTAAATCAATACCCTGCCTTGACTGCTGAAATCTTTAATGTTTATAGCTTCAGAGATCACACATGGCACGGGTTGAGGACGGCTATACTAAACAGAACCACACTGCCGAATATGCTGCCACCTATTTTTCCACCAAATGACCGAGATAGTATCCTGACTCTTTTGCTTTTGTCTACGCTTGCTGATGTTTATACTGTTTTGAGACCTGAGTTCGTAATCCACGGCGTAAACCAAATGCCTGGGCCGCTCACACGTGCTATTGCACGCGCCGCCTATGTG
>AAW32489
ATGGACACTATCGCTGCAAGAGCACTCACTGTGATGCGAGCATGTGCTACGCTTCAAGAAGCAAGAATCGTATTGGAAGCTAATGTGATGGAGATATTGGGGATAGCAATCAACAGATATAATGGATTAACTTTACGAGGAGTGACGATGCGCCCAACTTCATTGGCGCAGAGAAATGAGATGTTCTTTATGTGTTTGGATATGATGCTGTCTGCGGCTGGGATAAACGTTGGACCGATATCCCCAGATTATACCCAACATATGGCTACGATCGGTGTGCTAGCGACGCCAGAGATACCTTTTACAACAGAAGCAGCGAATGAGATAGCTCGCGTGACTGGGGAGACTTCGACGTGGGGACCGGCGCGTCAGCCCTATGGTTTTTTCCTCGAAACTGAAGAGACTTTCCAACCTGGGAGATGGTTTATGCGTGCCGCCCAAGCGGTGACTGCGGTAGTGTGCGGTCCGGACATGATTCAAGTGTCACTGAATGCTGGAGCAAGAGGAGATGTACAGCAAATATTCCAGGGTCGTAATGACCCCATGATGATATATCTAGTATGGAGAAGAATTGAGAACTTCGCAATGGCGCAGGGTAACTCACAGCAAACTCAAGCAGGCGTGACTGTTAGCGTTGGCGGAGTTGACATGCGGGCGGGACGTATTATAGCGTGGGATGGACAAGCCGCTCTACATGTGCATAATCCAACACAACAGAATGCGATGGTTCAGATACAAGTTGTGTTTTACATTTCCATGGATAAGACTTTAAATCAATACCCCGCTTTGACTGCCGAGATTTTTAACGTTTATAGCTTCAGGGACCACACATGGCACGGATTGAGGACGGCCATACTGAACAGAACTACACTGCCAAACATGCTGCCTCCTATTTTCCCGCCAAATGATCGAGATAGTATCTTAACTCTTTTGCTTTTGTCGACGCTTGCTGATGTTTATACTGTTTTAAGACCTGAGTTCGCAATCCACGGCGTAAACCCAATGCCTGGGCCGCTCACACGTGCTATTGCACGCGCCGCCTATGTG
>ABG35248
ATGGACACAATCGTTGCGCGAGCGCTCACTGTCATGAGATCCTGCGTTACACTACAGGAAGCAAGGATTGTACTGGAAGCAAATGTTATGGAAATATTGGGTATAGCAATTAATAGATACAATGGGTTAACACTGAGGGGAGTAACAATGAGGCCGACATCGCAAGCGCAGAAAAATGACATGTTCTTTATGTGTTTGGACATGATGCTATCCGCGGCTGGGATCAATCTAGGCCCAATTTCACCTGACTATCAGCAGCATATGGGAACAATTGGCGTGTTGGCGACACCTGAGGTGCCATTTACAACGGAGTGCGCTAATGAAGTCGCACGAGTCACGGGAGAGACATCAACGTGGGGTCCAGCTCGTCAGGCGTACGGTTTCTTCCTAGAGAGTGAGGAGGTGTTTCAGCCGGGAAGATGGTTTATGAGACCTGCACAAGCGGTTACGCCTGTCATATGCGGACCGGATATGATCCAGGTATCGCTGAATGCCGGCGCAAGAGCAGATATACAGCAAATCTTCCAGGGACGAAATGACCCAATGATGATATATATCATTTGGAGGCGTATTGAAATTTTCGCGAATGCCCAGGGTAATTCGGTTCAAACTCAAGCGGGAGTGGCCGTCAGCATTGGTGGCGTGAATATTAGAGCAGGAAGGATAACAGCCTGGGATGGTCAAGCAGCACTTAACGTTCATAATCCGACTGCTGCTAATGCAATGATTCAGATACAGGTTGTTTTTTATGTTTCCATGGATAAGACCCTGAATCAATATCCGGCGCTAGCGTCTGAAATTTATAACGTTTATAGTTTTAGAGATCCCACTTGGCACGCGCTGCGTACGGCTATTCTAAATCGAACTACGCTGCCTGGTGTCTTGCCCCCTATCTTCCCTCCGGCGGATCGGGAAAGTATAATTGTTTTGCTGCTGCTGTCAACTTTAGCTGATGTTTATACGGTATTAAAACCCGAGTTTGTGATTCATGGAGTAGCTCCAATCGTCGGGCAGATCACTCGGGCGATCGCGCGCGCTGCGTATGTC
>ABG35249
ATGGACACAATCGTTGCGCGAGCGCTCACTGTAATAAGATCATGTGTTACATTACAAGATGCAAGAATAGTGTTAGAGGCAAATGTTATGGAAATACTAGGAATAGCAATCAACAGATATAATGGATTGACGTTACGGGGAGTAACAATGAGACCTACCTCGCAGGCCCAAAGAAATGACATGTTCTTTATGTGTTTAGATATGATGTTGTCCGCCGCGGGAATTAACCTCGGCCCTATATCGCCAGATTATCAACAGCATATGGGTACAATCGGAGTGTTAGCGACCCCAGAAGTTCCATTTACCACTGAGTGTGCGAATGAGGTCGCGCGTGTTACAGGCGAGACATCAACATGGGGCCCAGCACGCCAGGCGTACGGTTTCTTTTTAGAGAGTGAAGAAGTTTTTCAACCAGGTAGATGGTTTATGCGGCCTGCTCAAGCAGTTACTCCTGTAATTAGTGGTCCTGATATGGTTCAAGTTTCTATGAACGCGGGGGCGCGTGCGGATATACAGCAATTCTTCCAAGGACGGAATGACCCAATGATGATTTATATAGTTTGGCGTCGGATTGAGATTTTTTCGAACGCTCAAGGGAACTCAATGCAGACACAGGCTGGCGTAGTAGTAAGTATTGGTGGTGTAAATATAAGAGCAGGAAGGATCACGGCATGGGATGGACAGGCGGCGTTAAACGTTCATAATCCGACGGCAGCGAACGCAATGATTCAAATCCAGGTTGTTTTCTATGTCTCGATGGATAAAACCTTAAATCAATACCCCGCGTTGGCAGCAGAAATTTACAACGTGTATAGCTTCAGAGACCCCACATGGCATGCCTTGCGTACGGCGATTTTGAATCGAACAGCGTTGCCCGGAGTTATGCCGCCCATCTTTCCCCCTGCAGATAGAGATAGTGTTATTGTCTTACTGCTTTTGTCAACGCTCGCTGATGCTTATACAGTGTTGAGACCCGAATTTGTCATCCATGGCATCGCTCCCATCGTTGGGCAGATCACTAGAGCGATCGCACGCGCTGCGTATGTC
>AAQ90012
ATGGACACTATCGCTGCAAGAGCACTCACTGTGATGCGAGCATGTGCTACGCTTCAAGAGGCAAGAATTGTGTTGGAAGCCAATGTGATGGAAATTTTGGGGATAGCTATCAATAGGTACAATGGACTCACTTTACGAGGAGTGACGATGCGCCCGACCTCGTTAGCACAAAGAAATGAGATGTTTTTTATGTGTTTGGATATGATGCTGTCTGCTGCTGGGATAAATGTTGGACCGATATCGCCAGACTATACTCAACATATGGCTACGATTGGTGTACTAGCAACACCGGAAATACCTTTTACAACGGAAGCGGCGAATGAAATAGCTCGAGTGACTGGGGAGACTTCGACATGGGGGCCAGCGCGTCAGCCTTATGGTTTCTTCCTTGAAACTGAGGAAACCTTCCAACCAGGGAGGTGGTTCATGCGCGCCGCTCAAGCAGTAACTGCAGTAGTGTGCGGTCCGGATATGATTCAAGTGTCACTTAATGGCGGAGCGAGAGGAGATGTACAACAGATATTTCAGGGTCGTAATGATCCCATGATGATATATTTAGTGTGGAGGAGAATCGAAAACTTTGCGATGGCGCAAGGTAATTCACAGCAAACTCAAGCGGGTGTGACTGTCAGTGTTGGTGGAGTTGACATGAGGGCGGGACGCATTATAGCATGGGATGGACAGGCCGCGCTGCATGTGCATAATCCGACACAACAGAATGCGATGGTGCAAATACAGGTTGTGTTCTATATATCTATGGATAAAACTTTAAACCAGTACCCCGCTTTAACTGCTGAGATTTTCAATGTTTACAGCTTCAGGGACCACACATGGCATGGGCTAAGAACGGCGATATTAAACAGAACCACACTGCCAAACATGCTGCCACCAATCTTCCCACCAAATGATCGAGATAGCATCTTAACTCTTCTACTTTTATCTACACTTGCTGATGTTTACACTGTTTTAAGGCCAGAGTTTGCGATTCACGGTGTAAATCCGATGCCAGGGCCGCTCACACGTGCTATTGCACGCGCCGCCTATGTG
>AFK91774
ATGGACACTATCGCAGCAAGAGCGCTCACTGTGATGCGAGCATGTGCTACTTTACAAGAAGCAAGAATTGTGTTAGAAGCTAATGTAATGGAAATTTTAGGTATTGCGATTAACAGGTATAATGGATTGACGCTTCGTGGAGTCACGATGCGCCCAACATCTTTGGCTCAAAGAAATGAAATGTTTTTTATGTGTTTGGATATGATGTTATCAGCAGCCGGGATAAATGTCGGACCAATATCGCCAGATTACACACAGCATATGGCGACGATTGGAGTGTTAGCAACGCCAGAGATTCCTTTCACAACAGAAGCTGCGAATGAGATCGCACGTGTAACAGGAGAGACGTCAACGTGGGGACCAGCGCGCCAACCATATGGGTTCTTTCTTGAAACAGAGGAAACGTATCAGCCCGGTCGTTGGTTTATGCGAGCTGCGCAGGCTGTGACTGCCGTGGTGTGTGGCCCGGATATGATCCAAGTGTCTTTGAATGCTGGTGCTAGAGGTGATGTGCAGCAAATCTTTCAGGGTCGTAATGATCCCATGATGATATACTTGGTTTGGAGAAGGATAGAGAATTTTGCGATGGCTCAAGGGAATTCACAACAAACGCTGGCCGGCGTGACAGTTAGCGTCGGAGGTGTTGACATGAGGGCAGGACGCATAATCGCGTGGGATGGGCAGGCCGCACTACAAATTCATAACCCTACTCAGCAGAATGCAATGGTGCAGATACAGGTGGTTTTCTATATCTCGATGGATAAGACTTTGAATCAATACCCCGCTTTGACCGCAGAGATATTTAACGTTTATAGCTTTAGAGACCATACTTGGCATGGATTAAGAACCGCTATATTAAACAGAACTACTCTGCCAAATATGTTACCACCTATATTTCCTCCAAACGATCGAGACAGTGTATTGACTCTTTTGTTGTTGTCAACGTTAGCTGATGTATATACTGTACTGCGACCGGAATTCGCTATACATGGTGTGAATCCAATGCCGGGCCCGCTCACGCGAGCGATCGCGCGCGCCGCTTATGTG
