# Supplementary material for: FRESCo: finding regions of excess synonymous constraint in diverse viruses
Source: Genome Biol. 2015 Feb 17;16(1):38. doi: 10.1186/s13059-015-0603-7 (PMC4376164; doi:10.1186/s13059-015-0603-7)
Supplement: Additional file 4: — Sequence alignments (zip folder of FASTA alignments). [file 13059_2015_603_MOESM4_ESM.zip › alignments/bocavirus/ns.fa.revtrans]

>BAH56358
ATGGCTTTCAATCCTCCTGTGATTAGAGCT---------------------------------------TTTTCTCAACCTGCTTTTACTTATGTCTTCAAATTTCCATATCCACAATGGAAAGAAAAAGAATGGCTGCTTCATGCACTTTTAGCTCATGGAACTGAACAATCTATGATACAATTAAGAAACTGCGCTCCTCAT---------CCGGATGAAGAC---ATAATCCGTGATGACTTGCTTATTTCTTTAGAAGATCGCCATTTTGGG------GCTGTTCTCTGCAAGGCTGTTTACATGGCAACAACTACTCTCATGTCACACAAACAAAGGAATATGTTTCCTCGTTGTGACATCATAGTTCAGTCTGAGCTAGGAGAGAAAAACTTACACTGCCATATTATAGTTGGGGGAGAAGGACTAAGCAAGAGGAATGCTAAATCATCCTGT---------GCTCAGTTCTATGGTTTAATACTAGCTGAGATAATTCAACGCTGCAAATCTCTTCTGGCTACACGTCCTTTTGAACCTGAGGAGGCTGACATATTTCACACTCTA------------AAAAAGGCTGAGCGAGAGGCATGGGGTGGAGTTACTGGCGGCAACATGCAGATCCTTCAATATAGAGATCGCAGAGGAGACCTTCATGCACAAACAGTGGATCCTCTTCGCTTCTTCAAAAACTACCTTTTACCTAAAAATAGATGTATTTCATCTTACAGCAAACCTGATGTTTGTACTTCTCCTGACAACTGGTTCATTTTAGCTGAAAAAACTTACTCTCACACTCTTATTAACGGGCTGCCGCTTCCAGAACATTACAGAAAAAAC---TACCACGCAACCCTAGATAACGAAGTCATTCCAGGGCCTCAAACAATGGCCTATGGAGGACGTGGTCCGTGGGAACATCTTCCTGAGGTAGGAGATCAGCGCCTAGCTGCGTCTTCTGTTAGCACTACT---TATAAACCTAACAAAAAAGAAAAACTTATGCTAAACTTGCTAGACAAATGTAAAGAGCTAAATCTATTAGTTTATGAAGACTTAGTAGCTAATTGTCCTGAACTACTCCTTATGCTTGAAGGTCAACCAGGAGGGGCACGCCTTATAGAACAAGTCTTGGGCATGCACCATATTAATGTTTGTTCTAACTTTACAGCTCTCACATATCTTTTTCATCTACATCCTGTTACTTCG---CTTGACTCAGACAATAAAGCTTTACAGCTTTTGTTGATTCAAGGCTATAATCCTCTAGCCGTTGGTCACGCCCTGTGCTGTGTCCTGAACAAACAATTCGGGAAACAAAACACTGTTTGCTTTTACGGGCCTGCCTCAACAGGTAAAACAAATATGGCCAAGGCAATCGTCCAAGGGATTAGACTTTATGGGTGTGTTAATCATTTGAACAAAGGATTTGTATTTAATGACTGCAGACAACGCCTAGTTGTTTGGTGGGAGGAGTGCTTAATGCACCAGGATTGGGTGGAACCTGCAAAGTGTATCTTGGGCGGGACAGAATGCAGAATTGACGTCAAGCATAGAGACAGTGTACTTTTAACTCAAACACCTGTAATTATATCCACTAACCACGATATCTACGCGGTTGTTGGTGGCAATTCTGTTTCTCATGTTCACGCGGCTCCATTAAAAGAAAGAGTGATTCAGCTAAATTTTATGAAACAACTTCCTCAAACATTTGGAGAAATCACTGCTACTGAGATTGCAGCTCTTCTACAGTGGTGTTTCAATGAGTACGACTGTACTCTGACAGGATTTAAACAAAAATGGAATTTAGATAAAATTCCAAACTCATTTCCTCTTGGGGTCCTTTGTCCTACTCATTCACAGGACTTTACACTTCACGAAAACGGATACTGCACTGATTGCGGTGGTTACCTTCCTCATAGTGCTGAC---AATTCTATGTACACTGATCGCGCAAGCGAAACTAGC---------------ACAGGAGACATCACACCAAGTAAG---------------------------------------------------
>BAH56354
ATGGCTTTCAATCCTCCTGTGATTAGAGCT---------------------------------------TTTTCTCAACCTGCTTTTACTTATGTCTTCAAATTTCCATATCCACAATGGAAAGAAAAAGAATGGCTGCTTCATGCACTTTTAGCTCATGGAACTGAACAATCTATGATACAATTAAGAAACTGCGCTCCTCAT---------CCGGATGAAGAC---ATAATCCGTGATGACTTGCTTATTTCTTTAGAAGATCGCCATTTTGGG------GCTGTTCTCTGCAAGGCTGTTTACATGGCAACAACTACTCTCATGTCACACAAACAAAGGAATATGTTTCCTCGTTGTGACATCATAGTTCAGTCTGAGCTAGGAGAGAAAAACTTACACTGCCATATTATAGTTGGGGGAGAAGGACTAAGCAAGAGGAATGCTAAATCATCCTGT---------GCTCAGTTCTATGGTTTAATACTAGCTGAGATAATTCAACGCTGCAAATCTCTTCTGGCTACACGTCCTTTTGAACCTGAGGAGGCTGACATATTTCACACTCTA------------AAAAAGGCTGAGCGAGAGGCATGGGGTGGAGTTACTGGCGGCAACATGCAGATCCTTCAATATAGAGATCGCAGAGGAGACCTTCATGCACAAACAGTGGATCCTCTTCGCTTCTTCAAAAACTACCTTTTACCTAAAAATAGATGTATTTCATCTTACAGCAAACCTGATGTTTGTACTTCTCCTGACAACTGGTTCATTTTAGCTGAAAAAACTTACTCTCACACTCTTATTAACGGGCTGCCGCTTCCAGAACATTACAGAAAAAAC---TACCACGCAACCCTAGATAACGAAGTCATTCCAGGGCCTCAAACAATGGCCTATGGAGGACGTGGTCCGTGGGAACATCTTCCTGAGGTAGGAGATCAGCGCCTAGCTGCGTCTTCTGTTAGCACTACT---TATAAACCTAACAAAAAAGAAAAACTTATGCTAAACTTGCTAGACAAATGTAAAGAGCTAAATCTATTAGTTTATGAAGACTTAGTAGCTAATTGTCCTGAACTACTCCTTATGCTTGAAGGTCAACCAGGAGGGGCACGCCTTATAGAACAAGTCTTGGGCATGCACCATATTAATGTTTGTTCTAACTTTACAGCTCTCACATATCTTTTTCATCTACATCCTGTTACTTCG---CTTGACTCAGACAATAAAGCTTTACAGCTTTTGTTGATTCAAGGCTATAATCCTCTAGCCGTTGGTCACGCCCTGTGCTGTGTCCTGAACAAACAATTCGGGAAACAAAACACTGTTTGCTTTTACGGGCCTGCCTCAACAGGTAAAACAAATATGGCCAAGGCAATCGTCCAAGGGATTAGACTTTATGGGTGTGTTAATCATTTGAACAAAGGATTTGTATTTAATGACTGCAGACAACGCCTAGTTGTTTGGTGGGAGGAGTGCTTAATGCACCAGGATTGGGTGGAACCTGCAAAATGTATCTTGGGCGGGACAGAATGCAGAATTGACGTCAAGCATAGAGACAGTGTACTTTTAACTCAAACACCTGTAATTATATCCACTAACCACGATATCTACGCGGTTGTTGGTGGCAATTCTGTTTCTCATGTTCACGCGGCTCCATTAAAAGAAAGAGTGATTCAGCTAAATTTTATGAAACAACTTCCTCAAACATTTGGAGAAATCACTGCTACTGAGATTGCAGCTCTTCTACAGTGGTGTTTCAATGAGTACGACTGTACTCTGACAGGATTTAAACAAAAATGGAATTTAGATAAAATTCCAAACTCATTTCCTCTTGGGGTCCTTTGTCCTACTCATTCACAGGACTTTACACTTCACGAAAACGGATACTGCACTGATTGCGGTGGTTACCTTCCTCATAGTGCTGAC---AATTCTATGTACACTGATCGCGCAAGCGAAACTAGC---------------ACAGGAGACATCACACCAAGTAAG---------------------------------------------------
>ADD39265
ATGGCTTTCAATCCACCTGTTATTAGAGCA---------------------------------------TTCTCTTCACCTGCTTTTACTTATGTCTTCAAATTTCCATATCCATCATGGAAAGAAAAAGAATGGCTTCTTCATGCACTTCTGGCTCATGGTACCGAGCAAGCCATGATCCAGCTGAGAAACTGTGTTCCTCAT---------CCGGATGAAGAT---ATAATCCGTGATGACTTACTACTTTCTCTAGAAGATCGCCATTTTGGG------GCAATTCTCTGCAAGGCTGTCTATATGGCTACTACTACTTTTATGTCACAGAAACAAAGAAATATGTTTCCTCGCTGTGACATAATAGTCCAATCTGAGCTTGGGGAGACAAACCTACACTGCCATATTATAGTTGGGGGAGAAGGCTTAAGCAAGAGAAATGCAAAAACATCATGT---------CCTCAACTATATGGACTGATACTAGGGGAATTAATCCAACGCTGCAAAACTCTTCTGGCTACGCGTCCTTTTGAACCGGAAGAGGCAGAAATTTATCATGCTTTA------------AAACGAGCTGAGCGAGAAGCTTGGGGTGGAGTTACTAGCGGCAACCTACAAATTCTCCAATACAGAGATCGCAGAGGAGACCTTCACGCACAACAAGTGGATGCTCTTCGCTTCTTCAAAAACTACCTATTGCCTAAAAATAGATGCATTACATCTTACAGCAGACCTGATGTCTGTACTTCTCCAGAAAACTGGTTTGTTTTAGCTGAAAAAACTTACTGTCACACTCTTGTTAACGGGCTGCCGCTTCCAGAACATTACAGAAAACAC---TACCACGCAACCCTAGATAACGAAGTTCTACCAGGGCCTCAGACAATGGCCTTTGGGGGACGTGGTCCGTGGGAACATCTTCCTGAGGTAGGAGATCAACGTTTAGCTGCTTCTTCTGTTAGTACAACA---TATAAACCAAACAAAAAAGAGAAACTTATGCTTAACTTACTAGATAAATGCAGCGAATTAAATCTTTTAGTTTATGAAGACTTAGTAGCTAACTGTCCTGAACTTTTGCTTATGCTTGAAGGTCAACCAGGGGGGGCACGCTTAATAGAACAAGTCCTAGGCATGCACCATATTAATGTTTGCTCTAACTTTACTGCTCTTAGTTATCTCTTTCACCTTTACCCTGGCACAACC---TTATCTTCAGATAACAAGGCTTTGCAGCTGTTGTTGATACAAGGTTACAACCCATTAATGGTTGGTCACGCCTTGTGCTGTGTACTCAACAAGCAATTTGGCAAACAAAACACTGTTTGCTTTTATGGACCAGCTTCTACTGGTAAAACAAACATGGCAAAGGCCATAGTCCAAGGCATTAGACTATATGGCTGTGTTAATCATTTAAACAAAGGGTTTGTCTTTAATGATTGCAGACAACGCCTAGTTGTTTGGTGGGAGGAGTGCTTAATGCACCAGGATTGGGTAGAACCAGCAAAGTGTATCTTGGGTGGAACTGAGTGTAGAATTGACGTCAAACACAGAGATAGTGTATTATTGACACAAACTCCAGTAATTATTTCCACTAACCACGATATCTACGCGGTTGTTGGTGGTAATTCTGTTTCTCATGTTCATGCGGCTCCATTAAAAGAAAGAGTGATTCAGCTAAATTTTATGAAACAACTTCCTCAAACATTTGGAGAGATCACTCCAGAAGAAATTGCAGCTCTACTGCAATGGTGTTTCAATGAGTACGAATGTACTCTGACAGGCTTTAAAACAAAATGGAGCCTAGATAAAATTCCAAACTCATTTCCTCTTGGGGTCCTTTGTCCTACTCATTCACAGGACTTCATACTCCACGAAAACGGATACTGCACTGATTGTGGTGGTTACCTTGCTCATAGCGCTGAC---GATTCTGTGTACACTGATCGTGCAAGCGACACTAGCAAAGAAGCCATCGACGCAGGTAAGTTTACGTTCTCCAGGCACTTTATATATATCCTATACACAACACTAAAACATATGTTTAATTACAGG
>AFH96902
ATGGCTCTTGCTCTGGCCGGGGTCGACGAT------------------------------ATCATTCACTTTGCTCGTCCTGCCTATACCTATGTTCTCAAATTTCCTTACGCTGAGTGGCGGCGGGATGAGGCTCGTATTCAGAGCGCTCTGGGGTACCCGCATCATGATTTA---------CTCAAGGACTCGACTCCGTTCCTTACTATGCCGGGGCAAGATTCTCCGGCCGAGCAGGCTTCCTTTTTGGAGTCTAAGGGTCCTCAGTACGGATATGCCTTATTACTGGCACGCACGGCTCACGCTGTTGCATATTCTATATTCTCGCAGAAGCAGGGTAAATATCCTCCTGCTGCTAGCATATATGTTCAGTGTGAGCTGGGCATTAAGTACCTTCACGTACACGTCGTGATGGGCGGTGACGGCTTGAACCGGTACAACGCCAAGGCCACTTGC---------TCTAACCTGGCCTATAAGTGGCTGGACAATATT------CAGTCTCAGCTCGAGATTAACGTCAAGACCGGTCACAACACCGACCTTGACATGTGCAATTCTCTCATTGGCTGCGTCTACCAGGCCAAGAGAGAGTGTTTTGACATGAGGACCGAG---ATTTGTACCATCCTGCAGTACAAGTGCCGGAACGGCGAGATGTACGCCTGCCGGGTCGATCCTATCGAGTTTATCTGTAACTACCTGTTGTGCAAAAACTTGAAATTCTTTTCTATGGTCGACCCTGACAGAGCAACTCCGTTTGTCTCTCACTTTGCCTGTTCTGGTAAAACGTACGCGGCTACGTTTGTCAATGGGAAGTGGGTCTTGCCTCAGGTTAGGAAGCAG---TGGCTAAATTATCTTCGAGACTCTGTCTGTCAGAAGGCCGATCCCGTCTTTTCCGGCGACATG------TTTGAAAACCTACCTAAGGTACCTCGCGCGACCTGGTCGGCAGACGTTTCCTCTAATAAG---TCTAAAATCACTAAAAAGGAAACTCTGATGATTGACTGTATCGATCGCTGCGAAAAGAATCATTTGCTTACCTATGAAGATTTGGTCAATGAATGTTCTGATCTTGTAATCATGCTCGGCTCTCAGCCGGGCGGAACTAAACTGATTGAGACCTTGCTTCAGATGGTTCACATTAAGATTTGTCAGAAATATACGGCCTTGTCTTATGTCTTGTCGCGGTACTCGTCGATCGAG---CTGCTGCCTGAAAATAAGGCTATACAGCTCTTGATCTTTCAGGGATACAATCCCTGGCAGGTCGGCCACTGGCTGTGCTGCGTGCTGCACAAGACGGCCGGTAAACAGAATACCGTGTGCTTTTTCGGGCCGGCCAGCACCGGCAAGACCAATTTTGCCAAGGCTATAGTAAATGCCGTTAAGCTGTACGGATGTGTGAACCATCAGAATAAGAATTTTGTGTTTAACGACTGCGCGTCCAAGCTGGTCAATTGGTGGGAAGAGTGCCTCATGCACAACGATTGGGTGGAGCAGGCCAAGTGTCTGCTGGGAGGAACGGAGTTTAGGATCGACCGTAAGCATAAAGACTCTCAGCTGCTGCCGCAGACTCCTGTTGTGATCAGTACCAATCACGACGTGTACACCGTGGTCGGTGGGAACACCACTACTATGGTTCACGCTAAACCGCTTCGGGAGAGGATCGTTCAGTTTAATTTCATGAAACAACTGTCTTCCACATTTGGGGAGATTGATCCTATGGATGTGGTGGCTCTGTTGCAAGCCTGCTCCTCTCGATTCGATGCGTCGCTCGACTCGTTTTACGCTCAATGGCAGCTTCAGTGCACTCCTAACGATTTTCCTCTCGCTTCGTTCTGTGACGGCCATTCGCAGGATTTCGTCCTTCACGAGGTGGGCTTCTGCGACACGTGCGGTGGCTACGCTCCTCTGGAGACTACG---GACCGCAGTCAGCCGCTGCCGGCTCGACCTACTTCG---------------TCCAGTGAGTCTTTACTCTCTGCC---------------------------------------------------
>ADD39261
ATGGCCTTTTCTGCTCCTGTAATTAGAGCT---------------------------------------TTTTCTCAACCTGCTTTCACTTATGTTGTTAAATTTCCATATGATAACTGGAAAGAGGAAGAACACTTACTATGGAGCTTACTTGCTCCTGGGACTGAACGTCTCATGATCCAACTAAGAAACTGCGCACCACAT---------CCTGAAGATGAT---CCTGTCAGGGAAGATATTTTATGCTCACTAGCAGACCAACACTATGCT------GCTATTTTCACCAAGGCTTGCTACATGGCTGTAACTTCACTCATGGGGCAGAAACAGAGAACACACTTTCCACGATGCGACATAATATGCCAGGCTGAGATCGGCTCAGAATATCTACACTGTCACATACTTGTTGGAGGAGCAGGTCTGAGCAAGAGAAATGCTAAAATTTCATGT---------GCTACGCTCCTAGGCCTTGTGATGGCTGAATTAACACAACGCTGCAAACTACTTCTTGCACAGCGTCCATTTGAACCAGATGAAGCTAGAATATTCCATCTACTC------------AGACGCGTTGAACGCGAAGCATGGTCAGGGCACACTGGTAACTGGGTTCAAATTCTTCAATACAGAGACAAGCGAGGTGACCTTCATGCTCAACACATTGATCCTTTACGCTTTTTCAAACACTACCTGCTGCCAAAAAATCGATTGATCTCTCCTTCCAGCAAGCCTGACGTCTGCACTACTCCAGATAACTGGTTTGTCCTAGCTGATAAAACATACGCTCACACTATTGTTAATGGGCTTCCGCTGCTAGAACATAACAGAAAGGCC---TATCTACAAGAGTTAGAGAGTGAAGTCATCCCGGGGCCTTCTACCATGGCCTTTGGGGGACGTGGTGCGTGGGAACATCTGCCTGAGGTAGGAGAACAACGCCTAATTACTTCTAATACTTCTACTGCT---TATAAAGCTAACAAAAAAGAAAAACTAATGCTAAACTTACTTGATAAATGTGATGAACTTAACTTACTTGTATATGAAGACTTAGTTAGTGCTTGTCCTGACCTTTTACTTATGCTTGAAGGTCAGCCAGGTGGTGCACGCCTAATTGAACAGGTGCTAGGCATGCATCATATTAAAGTATGTGCTAATTATACAGCTCTATCATTCCTATTTCATTTACATCCTAATCAATTA---TTAACTTCTAGCAATAAAGCACTAAAACTATTGTTGATTCAAGGGTACAACCCATTACAGGTAGGGCACGCCATCTGCTGTGTACTTAACAAACAGATGGGCAAGCAGAACACTATCTGCTTTTATGGTCCTGCTTCAACAGGTAAAACAAATATTGCAAAGGCCATAGTCCAAGGCGTTCGCCTTTATGGCTGTGTTAATCATCTAAACAAAGGGTTTGTCTTTAACGATTGCAGACAACGCCTTATAATTTGGTGGGAGGAATGTTTAATGCATCAAGATTGGGTTGAACCTGCTAAATGCATTTTAGGTGGAACCGAATGTAGAATTGATGTTAAACACAAAGACAGTGTTCTTCTTCAACAAACACCAGTAATTATTTCCACTAACCATGACATCTACTCTGTAGTTGGTGGCAATACTGTATCTCATGTTCATGCAGCGCCCTTAAAAGAGCGAATTCTTCAACTAAATTTTATGAAACAACTGCCACAAACATTTGGAGAGATTTCTCCAGTTGAAATTGCAGAGTTGCTGCAATGGTGCTTTAATGAGTACGAATGTACTCTTACTGGCTTTAAACAAAAATGGAACTTAGATAAAGTTCCAAACTCATTTCCTCTTGGGGACCTTTGTCCTACACATTCACAGGACTACGTGCTTCACGAAAACGGATTCTGCACTGACTGCGGCGGCTATATTCCTCATAGTGCTGAC---GACTCTGTGTATACTGACGTGGCTAGCGAGACATCA---------------ATCAGCAGCTGCGACCCAGGTAGGCAT------------------------------------------------
>ABK32027
ATGGCTTTCAATCCTCCTGTGATTAGAGCT---------------------------------------TTTTCTCAACCTGCTTTTACTTATGTCTTCAAATTTCCATATCCACAATGGAAAGAAAAAGAATGGCTGCTTCATGCACTTTTAGCTCATGGAACTGAACAATCTATGATACAATTAAGAAACTGCGCTCCTCAT---------CCGGATGAAGAC---ATAATCCGTGATGACTTGCTTATTTCTTTAGAAGATCGCCATTTTGGG------GCTGTTCTCTGCAAGGCTGTTTACATGGCAACAACTACTCTCATGTCACACAAACAAAGGAATATGTTTCCTCGTTGTGACATCATAGTTCAGTCTGAGCTAGGAGAGAAAAACTTACACTGCCATATTATAGTTGGGGGAGAAGGACTAAGCAAGAGGAATGCTAAATCATCCTGT---------GCTCAGTTCTATGGTTTAATACTAGCTGAGATAATTCAACGCTGCAAATCTCTTCTGGCTACACGTCCTTTTGAACCTGAGGAGGCTGACATATTTCACACTCTA------------AAAAAGGCTGAGCGAGAGGCATGGGGTGGAGTTACTGGCGGCAACATGCAGATCCTTCAATATAGAGATCGCAGAGGAGACCTTCATGCACAAACAGTGGATCCTCTTCGCTTCTTCAAAAACTACCTTTTACCTAAAAATAGATGTATTTCATCTTACAGCAAACCTGATGTTTGTACTTCTCCTGACAACTGGTTCATTTTAGCTGAAAAAACTTACTCTCACACTCTTATTAACGGGCTGCCGCTTCCAGAACATTACAGAAAAAAC---TACCACGCAACCCTAGATAACGAAGTCATTCCAGGGCCTCAAACAATGGCCTATGGAGGACGTGGTCCGTGGGAACATCTTCCTGAGGTAGGAGATCAGCGCCTAGCTGCGTCTTCTGTTAGCACTACT---TATAAACCTAACAAAAAAGAAAAACTTATGCTAAACTTGCTAGACAAATGTAAAGAGCTAAATCTATTAGTTTATGAAGACTTAGTAGCTAATTGTCCTGAACTACTCCTTATGCTTGAAGGTCAACCAGGAGGGGCACGCCTTATAGAACAAGTCTTGGGCATGCACCATATTAATGTTTGTTCTAACTTTACAGCTCTCACATATCTTTTTCATCTACATCCTGTTACTTCG---CTTGACTCAGACAATAAAGCTTTACAGCTTTTGTTGATTCAAGGCTATAATCCTCTAGCCGTTGGTCACGCCCTGTGCTGTGTCCTGAACAAACAATTCGGGAAACAAAACACTGTTTGCTTTTACGGGCCTGCCTCAACAGGTAAAACAAATATGGCCAAGGCAATCGTCCAAGGGATTAGACTTTATGGGTGTGTTAATCATTTGAACAAAGGATTTGTATTTAATGACTGCAGACAACGCCTAGTTGTTTGGTGGGAGGAGTGCTTAATGCACCAGGATTGGGTGGAACCTGCAAAGTGTATCTTGGGCGGGACAGAATGCAGAATTGACGTCAAGCATAGAGACAGTGTACTTTTAACTCAAACACCTGTAATTATATCCACTAACCACGATATCTACGCGGTTGTTGGTGGCAATTCTGTTTCTCATGTTCACGCGGCTCCATTAAAAGAAAGAGTGATTCAGCTAAATTTTATGAAACAACTTCCTCAAACATTTGGAGAAATCACTGCTACTGAAATTGCAGCTCTTCTACAGTGGTGTTTCAATGAGTACGACTGTACTCTGACAGGATTTAAACAAAAATGGAATTTAAATAAAATTCCAAACTCATTTCCTCTTGGGGTCCTTTGTCCTACTCATTCACAGGACTTTACACTTCACGAAAACGGATACTGCACTGATTGCGGTGGTTACCTTCCTCATAGTGCTGAC---AATTCTATGTACACTGATCGCGCAAGCGAAACTAGC---------------ACAGGAAACATCACACCAAGTAAG---------------------------------------------------
>ACX47175
ATGGCTTTCAATCCTCCTGTGATTAGAGCT---------------------------------------TTTTCTCAACCTGCTTTTACTTATGTCTTCAAATTTCCATATCCACAATGGAAAGAAAAAGAATGGCTGCTTCATGCACTTTTAGCTCATGGAACTGAACAATCTATGATACAATTAAGAAACTGCGCTCCTCAT---------CCGGATGAAGAC---ATAATCCGTGATGACTTGCTTATTTCTTTAGAAGATCGCCATTTTGGG------GCTGTTCTCTGCAAGGCTGTTTACATGGCAACAACTACTCTCATGTCACACAAACAAAGGAATATGTTTCCTCGTTGTGACATCATAGTTCAGTCTGAGCTAGGAGAGAAAAACTTACACTGCCATATTATAGTTGGGGGAGAAGGACTAAGCAAGAGGAATGCTAAATCATCCTGT---------GCTCAGTTCTATGGTTTAATACTAGCTGAGATAATTCAACGCTGCAAATCTCTTCTGGCTACACGTCCTTTTGAACCTGAGGAGGCTGACATATTTCACACTCTA------------AAAAAGGCTGAGCGAGAGGCATGGGGTGGAGTTACTGGCGGCAACATGCAGATCCTTCAATATAGAGATCGCAGAGGAGACCTTCATGCACAAACAGTGGATCCTCTTCGCTTCTTCAAAAACTACCTTTTACCTAAAAATAGATGTATTTCATCTTACAGCAAACCTGATGTTTGTACTTCTCCTGACAACTGGTTCATTTTAGCTGAAAATACTTACTCTCACACTCTTATTAACGGGCTGCCGCTTCCAGAACATTACAGAAAAAAC---TACCACGCAACCCTAGATAACGAAGTCATTCCAGGGCCTCAAACAATGGCCTATGGAGGACGTGGTCCGTGGGAACATCTTCCTGAGGTAGGAGATCAGCGCCTAGCTGCGTCTTCTGTTAGCACTACT---TATAAACCTAACAAAAAAGAAAAACTTATGCTAAACTTGCTAGACAAATGTAAAGAGCTAAATCTATTAGTTTATGAAGACTTAGTAGCTAATTGTCCTGAACTACTCCTTATGCTTGAAGGTCAACCAGGAGGGGCACGCCTTATAGAACAAGTCTTGGGCATGCACCATATTAATGTTTGTTCTAACTTTACAGCTCTCACATATCTTTTTCATCTACATCCTGTTACTTCG---CTTGACTCAGACAATAAAGCTTTACAGCTTTTGTTGATTCAAGGCTATAATCCTCTAGCCGTTGGTCACGCCCTGTGCTGTGTCCTGAACAAACAATTCGGGAAACAAAACACTGTTTGCTTTTACGGGCCTGCCTCAACAGGTAAAACAAATATGGCCAAGGCAATCGTCCAAGGGATTAGACTTTATGGGTGTGTTAATCATTTGAACAAAGGATTTGTATTTAATGACTGCAGACAACGCCTAGTTGTTTGGTGGGAGGAGTGCTTAATGCACCAGGATTGGGTGGAACCTGCAAAGTGTATCTTGGGCGGGACAGAATGCAGAATTGACGTCAAGCATAGAGACAGTGTACTTTTAACTCAAACACCTGTAATTATATCCACTAACCACGATATCTACGTGGTTGTTGGTGGCAATTCTGTTTCCCATGTTCACGCGGCTCCATTAAAAGAAAGAGTGATTCAGCTAAATTTTATGAAACAACTTCCTCAAACATTTGGAGAAATCACTGCTACTGAGATTGCAGCTCTTCTACAGTGGTGTTTCAATGAGTACGACTGTACTCTGACAGGATTTAAACAAAAATGGAATTTAGATAAAATTCCAAACTCATTTCCTCTTGGGGTCCTTTGTCCTACTCATTCACAGGACTTTACACTTCACGAAAACGGATACTGCACTGATTGCGGTGGTTACCTTCCTCATAGTGCTGAC---AATTCTATGTACACCGATCGCGCAAGCGAAACTAGC---------------ACAGGAGACATCACACCAAGTAAG---------------------------------------------------
>ABR26268
ATGGCTTTCAATCCTCCTGTGATTAGAGCT---------------------------------------TTTTCTCAACCTGCTTTTACTTATGTCTTCAAATTTCCATATCCACAATGGAAAGAAAAAGAATGGCTGCTTCATGCACTTTTAGCTCATGGAACTGAACAATCTATGATACAATTAAGAAACTGCGCTCCTCAT---------CCGGATGAAGAC---ATAATCCGTGATGACTTGCTTATTTCTTTAGAAGATCGCCATTTTGGG------GCTGTTCTCTGCAAGGCTGTTTACATGGCAACAACTACTCTCATGTCACACAAACAAAGGAATATGTTTCCTCGTTGTGACATCATAGTTCAGTCTGAGCTAGGAGAGAAAAACTTACACTGCCATATTATAGTTGGGGGAGAAGGACTAAGCAAGAGGAATGCTAAATCATCCTGT---------GCTCAGTTCTATGGTTTAATACTAGCTGAGATAATTCAACGCTGCAAATCTCTTCTGGCTACACGTCCTTTTGAACCTGAGGAGGCTGACATATTTCACACTCTA------------AAAAAGGCTGAGCGAGAGGCATGGGGTGGAGTTACTGGCGGCAACATGCAGATCCTTCAATATAGAGATCGCAGAGGAGACCTTCATGCACAAACAGTGGATCCTCTTCGCTTCTTCAAAAACTACCTTTTACCTAAAAATAGATGTATTTCATCTTACAGCAAACCTGATGTTTGTACTTCTCCTGACAACTGGTTCATTTTAGCTGAAAAAACTTACTCTCACACTCTTATTAACGGGCTGCCGCTTCCAGAACATTACAGAAAAAAC---TACCACGCAACCCTAGATAACGAAGTCATTCCAGGGCCTCAAACAATGGCCTATGGAGGACGTGGTCCGTGGGAACATCTTCCTGAGGTAGGAGATCAGCGCCTAGCTGCGTCTTCTGTTAGCACTACT---TATAAACCTAACAAAAAAGAAAAACTTATGCTAAACTTGCTAGACAAATGTAAAGAGCTAAATCTATTAGTTTATGAAGACTTAGTAGCTAATTGTCCTGAACTACTCCTTATGCTTGAAGGTCAACCAGGAGGGGCACGCCTTATAGAACAAGTCTTGGGCATGCACCATATTAATGTTTGTTCTAACTTTACAGCTCTCACATATCTTTTTCATCTACATCCTGTTACTTCG---CTTGACTCAGACAATAAAGCTTTACAGCTTTTGTTGATTCAAGGCTATAATCCTCTAGCCGTTGGTCACGCCCTGTGCTGTGTCCTGAACAAACAATTCGGGAAACAAAACACTGTTTGCTTTTACGGGCCTGCCTCAACAGGTAAAACAAATATGGCCAAGGCAATCGTCCAAGGGATTAGACTTTATGGGTGTGTTAATCATTTGAACAAAGGATTTGTATTTAATGACTGCAGACAACGCCTAGTTGTTTGGTGGGAGGAGTGCTTAATGCACCAGGATTGGGTGGAACCTGCAAAGTGTATCTTGGGCGGGACAGAATGCAGAATTGACGTCAAGCATAGAGACAGTGTACTTTTAACTCAAACACCTGTAATTATATCCACTAACCACGATATCTACGCGGTTGTTGGTGGCAATTCTGTTTCTCATGTTCACGCGGCTCCATTAAAAGAAAGAGTGATTCAGCTAAATTTTATGAAACAACTTCCTCAAACATTTGGAGAAATCACTGCTACTGAGATTGCAGCTCTTCTACAGTGGTGTTTCAATGAGTACGACTGTACTCTGACAGGATTTAAACAAAAATGGAATTTAGATAAAATTCCAAACTCATTTCCTCTTGGGGTCCTTTGTCCTACTCATTCACAGGACTTTACACTTCACGAAAACGGATACTGCACTGATTGCGGTGGTTACCTTCCTCATAGTGCTGAC---AATTCTATGTACACTGATCGCGCAAGCGAAACTAGC---------------ACAGGAGACATCACACCAAGTAAG---------------------------------------------------
>AEX15185
ATGGCTTTCAATCCTCCTGTGATTAGAGCT---------------------------------------TTTTCTCAACCTGCTTTTACTTATGTCTTCAAATTTCCATATCCACAATGGAAAGAAAAAGAATGGCTGCTTCATGCACTTTTAGCTCATGGAACTGAACAATCTATGATACAATTAAGAAACTGCGCTCCTCAT---------CCGGATGAAGAC---ATAATCCGTGATGACTTGCTTATTTCTTTAGAAGATCGCCATTTTGGG------GCTGTTCTCTGCAAGGCTGTTTACATGGCAACAACTACTCTCATGTCACACAAACAAAGGAATATGTTTCCTCGTTGTGACATCATAGTTCAGTCTGAGCTAGGAGAGAAAAACTTACACTGCCATATTATAGTTGGGGGAGAAGGACTAAGCAAGAGGAATGCTAAATCATCCTGT---------GCTCAGTTCTATGGTTTAATACTAGCTGAGATAATTCAACGCTGCAAATCTCTTCTGGCTACACGTCCTTTTGAACCTGAGGAGGCTGACATATTTCACACTCTA------------AAAAAGGCTGAGCGAGAGGCATGGGGTGGAGTTACTGGCGGCAACATGCAGATCCTTCAATATAGAGATCGCAGAGGAGACCTTCATGCACAAACAGTGGATCCTCTTCGCTTCTTCAAAAACTACCTTTTACCTAAAAATAGATGTATTTCATCTTACAGCAAACCTGATGTTTGTACTTCTCCTGACAACTGGTTCATTTTAGCTGAAAAAACTTACTCTCACACTCTTATTAACGGGCTGCCGCTTCCAGAACATTACAGAAAAAAC---TACCACGCAACCCTAGATAACGAAGTCATTCCAGGGCCTCAAACAATGGCCTATGGAGGACGTGGTCCGTGGGAACATCTTCCTGAGGTAGGAGATCAGCGCCTAGCTGCGTCTTCTGTTAGCACTACT---TATAAACCTAACAAAAAAGAAAAACTTATGCTAAACTTGCTAGACAAATGTAAAGAGCTAAATCTATTAGTTTATGAAGACTTAGTAGCTAATTGTCCTGAACTACTCCTTATGCTTGAAGGTCAACCAGGAGGGGCACGCCTTATAGAACAAGTCTTGGGCATGCACCATATTAATGTTTGTTCTAACTTTACAGCTCTCACATATCTTTTTCATCTACATCCTGTTACTTCG---CTTGACTCAGACAATAAAGCTTTACAGCTTTTGTTGATTCAAGGCTATAATCCTCTAGCCGTTGGTCACGCCCTGTGCTGTGTCCTGAACAAACAATTCGGGAAACAAAACACTGTTTGCTTTTACGGGCCTGCCTCAACAGGTAAAACAAATATGGCCAAGGCAATCGTCCAAGGGATTAGACTTTATGGGTGTGTTAATCATTTGAACAAAGGATTTGTATTTAATGACTGCAGACAACGCCTAGTTGTTTGGTGGGAGGAGTGCTTAATGCACCAGGATTGGGTGGAACCTGCAAAGTGTATCTTGGGCGGGACAGAATGCAGAATTGACGTCAAGCATAGAGACAGTGTACTTTTAACTCAAACACCTGTAATTATATCCACTAACCACGATATCTACGCGGTTGTTGGTGGCAATTCTGTTTCTCATGTTCACGCGGCTCCATTAAAAGAAAGAGTGATTCAGCTAAATTTTATGAAACAACTTCCTCAAACATTTGGAGAAATCACTGCTACTGAGATTGCAGCTCTTCTACAGTGGTGTTTCAATGAGTACGACTGTACTCTGACAGGATTTAAACAAAAATGGAATTTAGATAAAATTCCAAACTCATTTCCTCTTGGGGTCCTTTGTCCTACTCATTCACAGGACTTTACACTTCACGAAAACGGATACTGCACTGATTGCGGTGGTTACCTTCCTCATAGTGCTGAC---AATTCTATGTACACTGATCGCGCAAGCGAAACTAGC---------------ACAGGAGACATCACACCAAGTAAG---------------------------------------------------
>AEX15189
ATGGCTTTCAATCCTCCTGTGATTAGAGCT---------------------------------------TTTTCTCAACCTGCTTTTACTTATGTCTTCAAATTTCCATATCCACAATGGAAAGAAAAAGAATGGCTGCTTCATGCACTTTTAGCTCATGGAACTGAACAATCTATGATACAATTAAGAAACTGCGCTCCTCAT---------CCGGATGAAGAC---ATAATCCGTGATGACTTGCTTATTTCTTTAGAAGATCGCCATTTTGGG------GCTGTTCTCTGCAAGGCTGTTTACATGGCAACAACTACTCTCATGTCACACAAACAAAGGAATATGTTTCCTCGTTGTGACATCATAGTTCAGTCTGAGCTAGGAGAGAAAAACTTACACTGCCATATTATAGTTGGGGGAGAAGGACTAAGCAAGAGGAATGCTAAATCATCCTGT---------GCTCAGTTCTATGGTTTAATACTAGCTGAGATAATTCAACGCTGCAAATCTCTTCTGGCTACACGTCCTTTTGAACCTGAGGAGGCTGACATATTTCACACTCTA------------AAAAAGGCTGAGCGAGAGGCATGGGGTGGAGTTACTGGCGGCAACATGCAGATCCTTCAATATAGAGATCGCAGAGGAGACCTTCATGCACAAACAGTGGATCCTCTTCGCTTCTTCAAAAACTACCTTTTACCTAAAAATAGATGTATTTCATCTTACAGCAAACCTGATGTTTGTACTTCTCCTGACAACTGGTTCATTTTAGCTGAAAAAACTTACTCTCACACTCTTATTAACGGGCTGCCGCTTCCAGAACATTACAGAAAAAAC---TACCACGCAACCCTAGATAACGAAGTCATTCCAGGGCCTCAAACAATGGCCTATGGAGGACGTGGTCCGTGGGAACATCTTCCTGAGGTAGGAGATCAGCGCCTAGCTGCGTCTTCTGTTAGCACTACT---TATAAACCTAACAAAAAAGAAAAACTTATGCTAAACTTGCTAGACAAATGTAAAGAGCTAAATCTATTAGTTTATGAAGACTTAGTAGCTAATTGTCCTGAACTACTCCTTATGCTTGAAGGTCAACCAGGAGGGGCACGCCTTATAGAACAAGTCTTGGGCATGCACCATATTAATGTTTGTTCTAACTTTACAGCTCTCACATATCTTTTTCATCTACATCCTGTTACTTCG---CTTGACTCAGACAATAAAGCTTTACAGCTTTTGTTGATTCAAGGCTATAATCCTCTAGCCGTTGGTCACGCCCTGTGCTGTGTCCTGAACAAACAATTCGGGAAACAAAACACTGTTTGCTTTTACGGGCCTGCCTCAACAGGTAAAACAAATATGGCCAAGGCAATCGTCCAAGGGATTAGACTTTATGGGTGTGTTAATCATTTGAACAAAGGATTTGTATTTAATGACTGCAGACAACGCCTAGTTGTTTGGTGGGAGGAGTGCTTAATGCACCAGGATTGGGTGGAACCTGCAAAGTGTATCTTGGGCGGGACAGAATGCAGAATTGACGTCAAGCATAGAGACAGTGTACTTTTAACTCAAACACCTGTAATTATATCCACTAACCACGATATCTACGCGGTTGTTGGTGGCAATTCTGTTTCTCATGTTCACGCGGCTCCATTAAAAGAAAGAGTGATTCAGCTAAATTTTATGAAACAACTTCCTCAAACATTTGGAGAAATCACTGCTACTGAGATTGCAGCTCTTCTACAGTGGTGTTTCAATGAGTACGACTGTACTCTGACAGGATTTAAACAAAAATGGAATTTAGATAAAATTCCAAACTCATTTCCTCTTGGGGTCCTTTGTCCTACTCATTCACAGGACTTTACACTTCACGAAAACGGATACTGCACTGATTGCGGTGGTTACCTTCCTCATAGTGCTGAC---AATTCTATGTACACTGATCGCGCAAGCGAAACTAGC---------------ACAGGAGACATCACACCAAGTAAG---------------------------------------------------
>ABR26260
ATGGCTTTCAATCCTCCTGTGATTAGAGCT---------------------------------------TTTTCTCAACCTGCTTTTACTTATGTCTTCAAATTTCCATATCCACAATGGAAAGAAAAAGAATGGCTGCTTCATGCACTTTTAGCTCATGGAACTGAACAATCTATGATACAATTAAGAAACTGCGCTCCTCAT---------CCGGATGAAGAC---ATAATCCGTGATGACTTGCTTATTTCTTTAGAAGATCGCCATTTTGGG------GCTGTTCTCTGCAAGGCTGTTTACATGGCAACAACTACTCTCATGTCACACAAACAAAGGAATATGTTTCCTCGTTGTGACATCATAGTTCAGTCTGAGCTAGGAGAGAAAAACTTACACTGCCATATTATAGTTGGGGGAGAAGGACTAAGCAAGAGGAATGCTAAATCATCCTGT---------GCTCAGTTCTATGGTTTAATACTAGCTGAGATAATTCAACGCTGCAAATCTCTTCTGGCTACACGTCCTTTTGAACCTGAGGAGGCTGACATATTTCACACTCTA------------AAAAAGGCTGAGCGAGAGGCATGGGGTGGAGTTACTGGCGGCAACATGCAGATCCTTCAATATAGAGATCGCAGAGGAGACCTTCATGCACAAACAGTGGATCCTCTTCGCTTCTTCAAAAACTACCTTTTACCTAAAAATAGATGTATTTCATCTTACAGCAAACCTGATGTTTGTACTTCTCCTGACAACTGGTTCATTTTAGCTGAAAAAACTTACTCTCACACTCTTATTAACGGGCTGCCGCTTCCAGAACATTACAGAAAAAAC---TACCACGCAACCCTAGATAACGAAGTCATTCCAGGGCCTCAAACAATGGCCTATGGAGGACGTGGTCCGTGGGAACATCTTCCTGAGGTAGGAGATCAGCGCCTAGCTGCGTCTTCTGTTAGCACTACT---TATAAACCTAACAAAAAAGAAAAACTTATGCTAAACTTGCTAGACAAATGTAAAGAGCTAAATCTATTAGTTTATGAAGACTTAGTAGCTAATTGTCCTGAACTACTCCTTATGCTTGAAGGTCAACCAGGAGGGGCACGCCTTATAGAACAAGTCTTGGGCATGCACCATATTAATGTTTGTTCTAACTTTACAGCTCTCACATATCTTTTTCATCTACATCCTGTTACTTCG---CTTGACTCAGACAATAAAGCTTTACAGCTTTTGTTGATTCAAGGCTATAATCCTCTAGCCGTTGGTCACGCCCTGTGCTGTGTCCTGAACAAACAATTCGGGAAACAAAACACTGTTTGCTTTTACGGGCCTGCCTCAACAGGTAAAACAAATATGGCCAAGGCAATCGTCCAAGGGATTAGACTTTATGGGTGTGTTAATCATTTGAACAAAGGATTTGTATTTAATGACTGCAGACAACGCCTAGTTGTTTGGTGGGAGGAGTGCTTAATGCACCAGGATTGGGTGGAACCTGCAAAGTGTATCTTGGGCGGGACAGAATGCAGAATTGACGTCAAGCATAGAGACAGTGTACTTTTAACTCAAACACCTGTAATTATATCCACTAACCACGATATCTACGCGGTTGTTGGTGGCAATTCTGTTTCTCATGTTCACGCGGCTCCATTAAAAGAAAGAGTGATTCAGCTAAATTTTATGAAACAACTTCCTCAAACATTTGGAGAAATCACTGCTACTGAGATTGCAGCTCTTCTACAGTGGTGTTTCAATGAGTACGACTGTACTCTGACAGGATTTAAACAAAAATGGAATTTAGATAAAATTCCAAACTCATTTCCTCTTGGGGTCCTTTGTCCTACTCATTCACAGGACTTTACACTTCACGAAAACGGATACTGCACTGATTGCGGTGGTTACCTTCCTCATAGTGCTGAC---AATTCTATGTACACTGATCGCGCAAGCGAAACTAGC---------------ACAGGAGACATCACACCAAGTAAG---------------------------------------------------
>ABR26308
ATGGCTTTCAATCCTCCTGTGATTAGAGCT---------------------------------------TTTTCTCAACCTGCTTTTACTTATGTCTTCAAATTTCCATATCCACAATGGAAAGAAAAAGAATGGCTGCTTCATGCACTTTTAGCTCATGGAACTGAACAATCTATGATACAATTAAGAAACTGCGCTCCTCAT---------CCGGATGAAGAC---ATAATCCGTGATGACTTGCTTATTTCTTTAGAAGATCGCCATTTTGGG------GCTGTTCTCTGCAAGGCTGTTTACATGGCAACAACTACTCTCATGTCACACAAACAAAGGAATATGTTTCCTCGTTGTGACATCATAGTTCAGTCTGAGCTAGGAGAGAAAAACTTACACTGCCATATTATAGTTGGGGGAGAAGGACTAAGCAAGAGGAATGCTAAATCATCCTGT---------GCTCAGTTCTATGGTTTAATACTAGCTGAGATAATTCAACGCTGCAAATCTCTTCTGGCTACACGTCCTTTTGAACCTGAGGAGGCTGACATATTTCACACTCTA------------AAAAAGGCTGAGCGAGAGGCATGGGGTGGAGTTACTGGCGGCAACATGCAGATCCTTCAATATAGAGATCGCAGAGGAGACCTTCATGCACAAACAGTGGATCCTCTTCGCTTCTTCAAAAACTACCTTTTACCTAAAAATAGATGTATTTCATCTTACAGCAAACCTGATGTTTGTACTTCTCCTGACAACTGGTTCATTTTAGCTGAAAAAACTTACTCTCACACTCTTATTAACGGGCTGCCGCTTCCAGAACATTACAGAAAAAAC---TACCACGCAACCCTAGATAACGAAGTCATTCCAGGGCCTCAAACAATGGCCTATGGAGGACGTGGTCCGTGGGAACATCTTCCTGAGGTAGGAGATCAGCGCCTAGCTGCGTCTTCTGTTAGCACTACT---TATAAACCTAACAAAAAAGAAAAACTTATGCTAAACTTGCTAGACAAATGTAAAGAGCTAAATCTATTAGTTTATGAAGACTTAGTAGCTAATTGTCCTGAACTACTCCTTATGCTTGAAGGTCAACCAGGAGGGGCACGCCTTATAGAACAAGTCTTGGGCATGCACCATATTAATGTTTGTTCTAACTTTACAGCTCTCACATATCTTTTTCATCTACATCCTGTTACTTCG---CTTGACTCAGACAATAAAGCTTTACAGCTTTTGTTGATTCAAGGCTATAATCCTCTAGCCGTTGGTCACGCCCTGTGCTGTGTCCTGAACAAACAATTCGGGAAACAAAACACTGTTTGCTTTTACGGGCCTGCCTCAACAGGTAAAACAAATATGGCCAAGGCAATCGTCCAAGGGATTAGACTTTATGGGTGTGTTAATCATTTGAACAAAGGATTTGTATTTAATGACTGCAGACAACGCCTAGTTGTTTGGTGGGAGGAGTGCTTAATGCACCAGGATTGGGTGGAACCTGCAAAGTGTATCTTGGGCGGGACAGAATGCAGAATTGACGTCAAGCATAGAGACAGTGTACTTTTAACTCAAACACCTGTAATTATATCCACTAACCACGATATCTACGCGGTTGTTGGTGGCAATTCTGTTTCTCATGTTCACGCGGCTCCATTAAAAGAAAGAGTGATTCAGCTAAATTTTATGAAACAACTTCCTCAAACATTTGGAGAAATCACTGCTACTGAGATTGCAGCTCTTCTACAGTGGTGTTTCAATGAGTACGACTGTACTCTGACAGGATTTAAACAAAAATGGAATTTAGATAAAATTCCAAACTCATTTCCTCTTGGGGTCCTTTGTCCTACTCATTCACAGGACTTTACACTTCACGAAAACGGATACTGCACTGATTGCGGTGGTTACCTTCCTCATAGTGCTGAC---AATTCTATGTACACTGATCGCGCAAGCGAAACTAGC---------------ACAGGAGACATCACACCAAGTAAG---------------------------------------------------
>ACR15773
ATGGCCTTTTCTGCTCCTGTAATTAGAGCT---------------------------------------TTTTCTCAACCTGCTTTCACTTATGTTGTTAAATTTCCATATGATAACTGGAAAGAGGAAGAGCACTTACTATGGAGCTTACTTGCTCCTGGGACTGAACGTCTCATGATCCAACTAAGAAACTGCGCACCACAT---------CCTGAAGATGAT---CCTGTCAGGGAAGATATTTTATGCTCACTAGCAGACCAACACTATGCT------GCTATTTTCACCAAAGCTTGCTACATGGCTGTAACTTCACTCATGGGGCAGAAACAGAGAACACACTTTCCACGATGCGACATAATTTGCCAGGCTGAGATCGGCTCAGAATATCTACACTGTCACATACTTGTTGGAGGAGCAGGTCTGAGCAAGAGAAATGCTAAAATTTCATGT---------GCTACGCTCCTAGGCCTTGTGATGGCTGAATTAACACAACGCTGCAAACTACTTCTTGCACAGCGTCCATTTGAACCAGATGAAGCTAGAATATTTCATCTACTC------------AGACGCGTTGAACGCGAAGCATGGTCAGGGCACACTGGTAACTGGGTTCAAATTCTTCAATACAGAGACAAGCGAGGTGACCTTCATGCTCAACACATTGATCCTTTACGCTTTTTCAAACACTACCTGCTGCCAAAAAATCGGTTGATCTCTCCTTCCAGCAAGCCTGACGTCTGCACTACTCCAGATAACTGGTTTGTCCTAGCTGAAAAAACATACGCTCACACTATTGTTAATGGGCTTCCGCTGCTAGAACATAACAGAAAGGCC---TATCTACAAGAGTTAGAAAGTGAAGTCATCCCAGGGCCTTCTACCATGGCCTTTGGGGGACGTGGTGCGTGGGAACATCTGCCTGAGGTAGGAGAACAACGCCTAATAACTTCTAATACTTCTACTGCT---TATAAAGCTAACAAAAAAGAAAAATTAATGCTAAACTTACTTGATAAATGTGATGAACTTAACTTACTTGTGTATGAAGACTTAGTTAGTGCTTGTCCTGACCTTTTACTTATGCTTGAAGGTCAGCCAGGTGGTGCACGCCTAATTGAACAGGTGCTTGGCATGCATCATATTAAAGTGTGTGCTAATTACACAGCGTTATCTTTCTTGTTTCATCTACATCCTGATCAATTA---TTAACTTCTAGCAATAAAGCACTAAAACTATTGTTGATTCAAGGGTACAACCCATTGCAAGTAGGCCACGCCATCTGTTGTGTTCTTAACAAACAGATGGGCAAGCAGAACACAATTTGCTTTTATGGCCCTGCTTCAACAGGCAAAACAAATATTGCAAAGGCCATAGTTCAAGGCGTTCGTCTGTATGGCTGTGTTAATCATTTAAACAAAGGGTTTGTCTTTAACGATTGCAGACAACGCCTCATAATCTGGTGGGAGGAGTGTTTAATGCACCAAGACTGGGTGGAACCTGCTAAATGCATTCTAGGTGGAACTGAATGTAGAATTGATGTTAAACATAAGGACAGTGTTCTTCTTCAACAAACACCAGTAATTATTTCCACTAACCATGACATCTACTCTGTAGTTGGTGGCAATACTGTATCTCATGTTCATGCAGCGCCCTTAAAAGAGCGAATCCTTCAGCTAAATTTTATGAAACAACTGCCACAAACATTTGGAGAAATTTCTCCAGTTGAGATTGCAGAATTACTGCAATGGTGCTTTAATGAGTACGACTGTACTCTTACTGGCTTTAAACAAAAATGGAACTTAGATAAAGTTCCAAACTCATTTCCTCTTGGGGACCTTTGTCCTACACATTCACAGGACTACGTGCTTCACGAAAACGGATTCTGCACTGACTGCGGCGGCTATATTCCTCATAGTGCTGAC---GACTCTGTGTACACTGACGTGGCTAGCGAAACATCA---------------ATCAGCAGCGACGACCCAGGTAGGCAT------------------------------------------------
>ABR26264
ATGGCTTTCAATCCTCCTGTGATTAGAGCT---------------------------------------TTTTCTCAACCTGCTTTTACTTATGTCTTCAAATTTCCATATCCACAATGGAAAGAAAAAGAATGGCTGCTTCATGCACTTTTAGCTCATGGAACTGAACAATCTATGATACAATTAAGAAACTGCGCTCCTCAT---------CCGGATGAAGAC---ATAATCCGTGATGACTTGCTTATTTCTTTAGAAGATCGCCATTTTGGG------GCTGTTCTCTGCAAGGCTGTTTACATGGCAACAACTACTCTCATGTCACACAAACAAAGGAATATGTTTCCTCGTTGTGACATCATAGTTCAGTCTGAGCTAGGAGAGAAAAACTTACACTGCCATATTATAGTTGGGGGAGAAGGACTAAGCAAGAGGAATGCTAAATCATCCTGT---------GCTCAGTTCTATGGTTTAATACTAGCTGAGATAATTCAACGCTGCAAATCTCTTCTGGCTACACGTCCTTTTGAACCTGAGGAGGCTGACATATTTCACACTCTA------------AAAAAGGCTGAGCGAGAGGCATGGGGTGGAGTTACTGGCGGCAACATGCAGATCCTTCAATATAGAGATCGCAGAGGAGACCTTCATGCACAAACAGTGGATCCTCTTCGCTTCTTCAAAAACTACCTTTTACCTAAAAATAGATGTATTTCATCTTACAGCAAACCTGATGTTTGTACTTCTCCTGACAACTGGTTCATTTTAGCTGAAAAAACTTACTCTCACACTCTTATTAACGGGCTGCCGCTTCCAGAACATTACAGAAAAAAC---TACCACGCAACCCTAGATAACGAAGTCATTCCAGGGCCTCAAACAATGGCCTATGGAGGACGTGGTCCGTGGGAACATCTTCCTGAGGTAGGAGATCAGCGCCTAGCTGCGTCTTCTGTTAGCACTACT---TATAAACCTAACAAAAAAGAAAAACTTATGCTAAACTTGCTAGACAAATGTAAAGAGCTAAATCTATTAGTTTATGAAGACTTAGTAGCTAATTGTCCTGAACTACTCCTTATGCTTGAAGGTCAACCAGGAGGGGCACGCCTTATAGAACAAGTCTTGGGCATGCACCATATTAATGTTTGTTCTAACTTTACAGCTCTCACATATCTTTTTCATCTACATCCTGTTACTTCG---CTTGACTCAGACAATAAAGCTTTACAGCTTTTGTTGATTCAAGGCTATAATCCTCTAGCCGTTGGTCACGCCCTGTGCTGTGTCCTGAACAAACAATTCGGGAAACAAAACACTGTTTGCTTTTACGGGCCTGCCTCAACAGGTAAAACAAATATGGCCAAGGCAATCGTCCAAGGGATTAGACTTTATGGGTGTGTTAATCATTTGAACAAAGGATTTGTATTTAATGACTGCAGACAACGCCTAGTTGTTTGGTGGGAGGAGTGCTTAATGCACCAGGATTGGGTGGAACCTGCAAAGTGTATCTTGGGCGGGACAGAATGCAGAATTGACGTCAAGCATAGAGACAGTGTACTTTTAACTCAAACACCTGTAATTATATCCACTAACCACGATATCTACGCGGTTGTTGGTGGCAATTCTGTTTCTCATGTTCACGCGGCTCCATTAAAAGAAAGAGTGATTCAGCTAAATTTTATGAAACAACTTCCTCAAACATTTGGAGAAATCACTGCTACTGAGATTGCAGCTCTTCTACAGTGGTGTTTCAATGAGTACGACTGTACTCTGACAGGATTTAAACAAAAATGGAATTTAGATAAAATTCCAAACTCATTTCCTCTTGGGGTCCTTTGTCCTACTCATTCACAGGACTTTACACTTCACGAAAACGGATACTGCACTGATTGCGGTGGTTACCTTCCTCATAGTGCTGAC---AATTCTATGTACACTGATCGCGCAAGCGAAACTAGC---------------ACAGGAGACATCACACCAAGTAAG---------------------------------------------------
>AGL10839
ATGGCTTTCAATCCTCCTGTGATTAGAGCT---------------------------------------TTTTCTCAACCTGCTTTTACTTATGTCTTCAAATTTCCATATCCACAATGGAAAGAAAAAGAATGGCTGCTTCATGCACTTTTAGCTCATGGAACTGAACAATCTATGATACAATTAAGAAACTGCGCTCCTCAT---------CCGGATGAAGAC---ATAATCCGTGATGACTTGCTTATTTCTTTAGAAGATCGCCATTTTGGG------GCTGTTCTCTGCAAGGCTGTTTACATGGCAACAACTACTCTCATGTCACACAAACAAAGGAATATGTTTCCTCGTTGTGACATCATAGTTCAGTCTGAGCTAGGAGAGAAAAACTTACACTGCCATATTATAGTTGGGGGAGAAGGACTAAGCAAGAGGAATGCTAAATCATCCTGT---------GCTCAGTTCTATGGTTTAATACTAGCTGAAATAATTCAACGCTGCAAATCTCTTCTGGCTACACGTCCTTTTGAACCTGAAGAGGCTGACATATTTCACACTTTA------------AAAAAGGCTGAGCGAGAGGCATGGGGTGGAGTTACTGGCGGCAACATGCAAATCCTTCAATATAGAGATCGCAGAGGAGACCTTCATGCACAAACAGTGGATCCTCTTCGCTTCTTCAAAAACTACCTTTTACCTAAAAATAGATGTATTTCATCTTACAGCAAACCTGATGTTTGTACTTCTCCTGACAACTGGTTCATTTTAGCTGAAAAAACTTACTCTCACACTCTTATTAACGGGCTGCCGCTTCCAGAACATTACAGAAAAAAC---TACCACGCAACCCTAGATAACGAAGTCATTCCAGGGCCTCAAACAATGGCCTATGGAGGACGTGGTCCGTGGGAACATCTTCCTGAGGTAGGAGATCAGCGCCTAGCTGCGTCTTCTGTTAGCACTACT---TATAAACCTAACAAAAAAGAAAAACTTATGCTAAACTTGCTAGACAAATGTAAAGAGCTAAATCTATTAGTTTATGAAGACTTAGTAGCTAATTGTCCTGAACTACTCCTTATGCTTGAAGGTCAACCAGGAGGGGCACGCCTTATAGAACAAGTCTTGGGCATGCACCATATTAATGTTTGTTCTAACTTTACAGCTCTCACATATCTTTTTCATCTACATCCTGTTACTTCG---CTTGACTCAGACAATAAAGCTTTACAGCTTTTGTTGATTCAAGGCTATAATCCTCTAGCCGTTGGTCACGCCCTGTGCTGTGTCCTGAACAAACAATTCGGGAAACAAAACACTGTTTGCTTTTACGGGCCTGCCTCAACAGGTAAAACAAATATGGCCAAGGCAATCGTCCAAGGGATTAGACTTTATGGGTGTGTTAATCATTTGAACAAAGGATTTGTATTTAATGACTGCAGACAACGCCTAGTTGTTTGGTGGGAGGAGTGCTTAATGCACCAGGATTGGGTGGAACCTGCAAAGTGTATCTTGGGCGGGACAGAATGCAGAATTGACGTCAAGCATAGAGACAGTGTACTTTTAACTCAAACACCTGTAATTATATCCACTAACCACGATATCTACGCGGTTGTTGGTGGCAATTCTGTTTCTCATGTTCACGCGGCTCCATTAAAAGAAAGAGTGATTCAGCTAAATTTTATGAAACAACTTCCTCAAACATTTGGAGAAATCACTGCTACTGAGATTGCAGCTCTTCTACAGTGGTGTTTCAATGAGTACGACTGTACTCTGACAGGATTTAAACAAAAATGGAATTTAGATAAAATTCCAAACTCATTTCCTCTTGGGGTCCTTTGTCCTACTCATTCACAGGACTTTACACTTCACGAAAACGGATACTGCACTGATTGCGGTGGTTACCTTCCTCATAGTGCTGAC---AATTCTATGTACACTGATCGCGCAAGCGAAACTAGC---------------ACAGGAGACATCACACCAAGTAAG---------------------------------------------------
>ACJ38935
ATGGCCTTTTCTGCTCCTGTAATTAGAGCT---------------------------------------TTTTCTCAACCTGCTTTCACTTATGTTGTTAAATTTCCATATGATAACTGGAAAGAGGAAGAGCACTTACTATGGAGCTTACTTGCTCCTGGGACTGAACGTCTCATGATCCAACTAAGAAACTGCGCACCACAT---------CCTGAAGATGAT---CCTGTCAGGGAAGATATTTTATGCTCACTAGCAGACCAACACTATGCT------GCTATTTTCACCAAAGCTTGCTACATGGCTGTAACTTCACTTATGGGGCAGAAACAGAGAACACACTTTCCACGATGCGACATAATTTGCCAGGCTGAGATCGGCTCAGAATATCTACACTGTCACATACTTGTTGGAGGAGCAGGTCTGAGCAAGAGAAATGCTAAAATTTCATGT---------GCTACGCTCCTAGGCCTTGTGATGGCTGAATTAACACAACGCTGCAAACTACTTCTTGCACAGCGTCCATTTGAACCAGATGAAGCTAGAATATTTCATCTACTC------------AGACGCGTTGAACGCGAAGCATGGTCAGGGCACACTGGTAACTGGGTTCAAATTCTTCAATACAGAGACAAGCGAGGTGACCTTCATGCTCAACACATTGATCCTTTACGCTTTTTCAAACACTACCTGCTGCCAAAAAATCGGTTGATCTCTCCTTCCAGCAAGCCTGACGTCTGCACTACTCCAGATAACTGGTTTGTCCTAGCTGAAAAAACATACGCTCACACTATTGTTAATGGGCTTCCGCTGCTAGAACATAACAGAAAGGCC---TATCTACAAGAGTTAGAAAGTGAAGTCATCCCAGGGCCTTCTACCATGGCCTTTGGGGGACGTGGTGCGTGGGAACATCTGCCTGAGGTAGGAGAACAACGCCTAATAACTTCTAATACTTCTACTGCT---TATAAAGCTAACAAAAAAGAAAAATTAATGCTAAACTTACTTGATAAATGTGATGAACTTAACTTACTTGTGTATGAAGACTTAGTTAGTGCTTGTCCTGACCTTTTACTTATGCTTGAAGGTCAGCCAGGTGGTGCACGCCTAATTGAACAGGTGCTCGGCATGCATCATATTAAAGTGTGTGCTAATTACACAGCGTTATCTTTCCTATTTCATTTACATCCTGATCAATTA---TTAACTTCTAGCAATAAAGCACTAAAACTATTGTTGATTCAAGGGTACAACCCATTGCAAGTGGGCCACGCCATCTGTTGTGTCCTTAACAAACAGATGGGCAAGCAGAACACAATTTGCTTTTATGGCCCTGCTTCAACAGGCAAAACAAATATTGCAAAGGCCATAGTTCAAGGCGTTCGTCTGTATGGCTGTGTTAATCATTTAAACAAAGGGTTTGTCTTTAACGATTGCAGACAACGCCTTATAATCTGGTGGGAGGAGTGTTTAATGCACCAAGACTGGGTGGAACCTGCTAAATGCATTCTAGGCGGAACTGAATGTAGAATTGATGTTAAACATAAAGACAGTGTTCTTCTTCAACAAACACCAGTAATTATTTCCACTAACCATGACATCTACTCTGTAGTTGGTGGCAATACTGTATCTCATGTTCATGCAGCGCCCTTAAAAGAGCGAATCCTTCAGCTAAATTTTATGAAACAACTGCCACAAACATTTGGAGAAATTTCTCCAGTTGAAATTGCAGAATTACTGCAATGGTGCTTTAATGAGTACGACTGTACTCTTACTGGCTTTAAACAAAAATGGAACTTAGATAAAGTTCCAAACTCATTTCCTCTTGGGGACCTTTGTCCTACACATTCACAGGACTACGTGCTTCACGAAAACGGATTCTGCACTGACTGCGGCGGCTATATTCCTCATAGTGCTGAC---GACTCTGTGTACACTGACGTGGCTAGCGAGACATCA---------------ATCAGCAGCGACGACCCAGGTAGGCAT------------------------------------------------
>ADD39253
ATGGCCTTTTCTGCTCCTGTAATTAGAGCT---------------------------------------TTTTCTCAACCTGCTTTCACTTATGTTGTTAAATTTCCATATGATAACTGGAAAGAGGAAGAGCACTTACTATGGAGCTTACTTGCTCCTGGGACTGAACGTCTCATGATCCAACTAAGAAACTGCGCACCACAT---------CCTGAAGATGAT---CCTGTCAGGGAAGATATTTTATGCTCACTAGCAGACCAACACTATGCT------GCTATTTTCACCAAAGCTTGCTACATGGCTGTAACTTCACTCATGGGGCAGAAACAGAGAACACACTTTCCACGATGCGACATAATATGCCAGGCTGAGATCGGCTCAGAATATCTACACTGTCACATACTTGTTGGAGGAGCAGGTCTGAGCAAGAGAAATGCTAAAATTTCATGT---------GCTACGCTCCTAGGCCTTGTGATGGCTGAATTAACACAACGCTGCAAACTACTTCTTGCACAGCGTCCATTTGAACCAGATGAAGCTAGAATATTTCATCTACTC------------AGACGCGTTGAACGCGAAGCATGGTCAGGGCACACTGGTAACTGGGTTCAAATTCTTCAATACAGAGACAAGCGAGGTGACCTTCATGCTCAACACATTGATCCTTTACGCTTTTTCAAACACTACCTGCTGCCAAAAAATCGGTTGATCTCTCCTTCCAGCAAGCCTGACGTCTGCACTACTCCAGATAACTGGTTTGTCCTAGCTGAAAAAACATACGCTCACACTATTGTTAATGGGCTTCCGCTGCTAGAACATAACAGAAAGGCC---TATCTACAAGAGTTAGAAAGTGAAGTCATCCCAGGGCCTTCTACCATGGCCTTTGGGGGACGTGGTGCGTGGGAACATCTGCCTGAGGTAGGAGAACAACGCCTAATAACTTCTAATACTTCTACTGCT---TATAAAGCTAACAAAAAAGAAAAATTAATGCTAAACTTACTCGATAAATGTGATGAACTTAACTTACTTGTGTATGAAGACTTAGTTAGTGCTTGTCCTGACCTTTTACTTATGCTTGAAGGTCAGCCAGGTGGTGCACGCCTAATTGAACAGGTGCTTGGCATGCATCATATTAAAGTGTGTGCTAATTACACAGCGTTATCTTTCTTATTTCATCTACATCCTGATCAATTA---TTAACTTCTAGCAATAAAGCACTAAAACTATTGTTGATTCAAGGGTACAACCCATTGCAAGTAGGCCACGCCATCTGTTGTGTCCTTAACAAACAGATGGGCAAGCAGAACACAATTTGCTTTTATGGCCCTGCTTCAACAGGCAAAACAAATATTGCAAAGGCCATAGTTCAAGGCGTTCGTCTATATGGCTGTGTTAATCATTTAAACAAAGGGTTTGTCTTTAACGATTGCAGACAACGCCTCATAATTTGGTGGGAGGAGTGTTTAATGCACCAAGACTGGGTGGAACCTGCTAAATGCATTCTAGGTGGAACTGAATGTAGAATTGATGTTAAACATAAAGACAGTGTTCTTCTTCAACAAACACCAGTAATTATTTCCACTAACCATGACATCTACTCTGTAGTTGGTGGCAATACTGTATCTCATGTTCATGCAGCGCCCTTAAAAGAGCGAATCCTTCAGCTAAATTTTATGAAACAACTGCCACAAACATTTGGAGAAATTTCTCCAGTTGAAATTGCAGAATTACTGCAATGGTGCTTTAATGAGTACGACTGTACTCTTACTGGCTTTAAACAAAAATGGAACTTAGATAAAGTTCCAAACTCATTTCCTCTTGGGGACCTTTGTCCTACACATTCACAGGACTACGTGCTTCACGAAAACGGATTCTGCACTGACTGCGGCGGCTATATTCCTCATAGTGCTGAC---GACTCTGTGTACACTGACGTGGCTAGCGAGACATCA---------------ATCAGCAGCGACGACCCAGGTAGGCAT------------------------------------------------
>ACL50976
ATGGCTTTCAATCCTCCTGTGATTAGAGCT---------------------------------------TTTTCTCAACCTGCTTTTACTTATGTCTTCAAATTTCCATATCCACAATGGAAAGAAAAAGAATGGCTGCTTCATGCACTTTTAGCTCATGGAACTGAACAATCTATGATACAATTAAGAAACTGCGCTCCTCAT---------CCGGATGAAGAC---ATAATCCGTGATGACTTGCTTATTTCTTTAGAAGATCGCCATTTTGGG------GCTGTTCTCTGCAAGGCTGTTTACATGGCAACAACTACTCTCATGTCACACAAACAAAGGAATATGTTTCCTCGTTGTGACATCATAGTTCAGTCTGAGCTAGGAGAGAAAAACTTACACTGCCATATTATAGTTGGGGGAGAAGGACTAAGCAAGAGGAATGCTAAATCATCCTGT---------GCTCAGTTCTATGGTTTAATACTAGCTGAGATAATTCAACGCTGCAAATCTCTTCTGGCTACACGTCCTTTTGAACCTGAAGAGGCTGACATATTTCACACTCTA------------AAAAAGGCTGAGCGAGAGGCATGGGGTGGAGTTACTGGCGGCAACATGCAGATCCTTCAATATAGAGATCGCAGAGGAGACCTTCATGCACAAACAGTGGATCCTCTTCGCTTCTTCAAAAACTACCTTTTACCTAAAAATAGATGTATTTCATCTTACAGCAAACCTGATGTTTGTACTTCTCCTGACAACTGGTTCATTTTAGCTGAAAAAACTTACTCTCACACTCTTATTAACGGGCTGCCGCTTCCAGAACATTACAGAAAAAAC---TACCACGCAACCCTAGATAACGAAGTCATTCCAGGGCCTCAAACAATGGCCTATGGAGGACGTGGTCCGTGGGAACATCTTCCTGAGGTAGGAGATCAGCGCCTAGCTGCGTCTTCTGTTAGCACTACT---TATAAACCTAACAAAAAAGAAAAACTTATGCTAAACTTGCTAGACAAATGTAAAGAGCTAAATCTATTAGTTTATGAAGACTTAGTAGCTAATTGTCCTGAACTACTCCTTATGCTTGAAGGTCAACCAGGAGGGGCACGCCTTATAGAACAAGTCTTGGGCATGCACCATATTAATGTTTGTTCTAACTTTACAGCTCTTACATATCTTTTTCATCTACATCCTGTTACTTCG---CTTGACTCAGACAATAAAGCTTTACAGCTTTTGTTGATTCAAGGCTATAATCCTCTAGCCGTTGGTCACGCCCTGTGCTGTGTCCTGAACAAACAATTCGGGAAACAAAACACTGTTTGCTTTTACGGGCCTGCCTCAACAGGTAAAACAAATATGGCCAAGGCAATCGTCCAAGGGATTAGACTTTATGGGTGTGTTAATCATTTGAACAAAGGATTTGTATTTAATGACTGCAGACAACGCCTAGTTGTTTGGTGGGAGGAGTGCTTAATGCACCAGGATTGGGTGGAACCTGCAAAGTGTATCTTGGGCGGGACAGAATGCAGAATTGACGTCAAGCATAGAGACAGTGTACTTTTAACTCAAACACCTGTAATTATATCCACTAACCACGATATCTACGCGGTTGTTGGTGGCAATTCTGTTTCTCATGTTCACGCGGCTCCATTAAAAGAAAGAGTGATTCAGCTAAATTTTATGAAACAACTTCCTCAAACATTTGGAGAAATCACTGCTACTGAGATTGCAGCTCTTCTACAGTGGTGTTTCAATGAGTACGACTGTACTCTGACAGGATTTAAACAAAAATGGAATTTAGATAAAATTCCAAACTCATTTCCTCTTGGGGTCCTTTGTCCTACTCATTCACAGGACTTTACACTTCACGAAAACGGATACTGCACTGATTGCGGTGGTTACCTTCCTCATAGTGCTGAC---AATTCTATGTACACTGATCGCGCAAGCGAAACTAGC---------------ACAGGAGACATCACACCAAGTAAG---------------------------------------------------
>ADD39257
ATGGCCTTTTCTGCTCCTGTAATTAGAGCT---------------------------------------TTTTCTCAACCTGCTTTTACTTATGTTGTTAAGTTTCCATATGATAACTGGAAAGAGGAAGAGCACTTACTATGGAGCTTACTTGCTCCTGGGACTGAACGTCTCATGATCCAACTAAGAAACTGCGCACCACAT---------CCTGAAGATGAT---CCTGTCAGGGAAGATATTTTATGCTCACTAGCAGACCAACACTATGCT------GCTATTTTCACCAAGGCTTGCTACATGGCTGTAACTTCACTCATGGGGCAGAAACAGAGAACACACTTTCCACGATGCGACATAATATGCCAGGCTGAGATCGGCTCAGAATATCTACACTGTCACATACTTGTTGGAGGAGCAGGTCTGAGCAAGAGAAATGCTAAAATTTCATGT---------GCTACGCTCCTAGGCCTTGTGATGGCTGAATTAACACAACGTTGCAAACTACTTCTTGCACAGCGTCCATTTGAACCAGATGAAGCTAGAATATTTCATCTACTC------------AGACGCGTTGAACGCGAAGCATGGTCAGGGCACACTGGTAACTGGGTTCAAATTCTTCAATACAGAGACAAGCGAGGTGACCTTCATGCTCAACACATTGATCCTTTACGCTTTTTCAAACACTACCTGCTGCCAAAAAATCGGTTGATCTCTCCTTCCAGCAAGCCTGACGTCTGCACTACTCCAGATAACTGGTTTGTCCTAGCTGAAAAAACATACGCTCACACTATTGTTAATGGGCTTCCGCTGCTAGAACATAACAGAAAGGCC---TATCTACAAGAGTTAGAAAGTGAAGTCATCCCAGGGCCTTCTACCATGGCCTTTGGGGGACGTGGTGCGTGGGAACATCTGCCTGAGGTAGGAGAACAACGCCTAATAACTTCTAATACTTCTACTGCT---TATAAAGCTAACAAAAAAGAAAAATTAATGCTAAACTTACTTGATAAATGTGATGAACTTAACTTACTTGTGTATGAAGACTTAGTTAGTGCTTGTCCTGACCTTTTACTTATGCTTGAAGGTCAGCCAGGTGGTGCACGCCTAATTGAACAGGTGCTTGGCATGCATCATATTAAAGTGTGTGCTAATTACACAGCGTTATCATTTCTATTTCATTTACATCCTAATCAATTA---TTAACTTCTAGCAATAAAGCACTAAAACTCTTGTTGATTCAAGGGTACAACCCATTGCAAGTAGGGCACGCCATCTGCTGTGTACTTAACAAACAGATGGGCAAGCAAAACACTATCTGCTTTTATGGTCCTGCTTCAACAGGTAAAACAAATATTGCAAAGGCCATAGTCCAAGGCGTTCGCCTTTATGGCTGTGTTAATCATCTAAACAAAGGGTTTGTCTTTAACGATTGCAGACAACGCCTTATAATTTGGTGGGAGGAGTGTTTAATGCATCAAGATTGGGTTGAACCTGCTAAATGCATTTTAGGTGGAACCGAATGTAGAATTGATGTTAAACACAAAGACAGTGTTCTTCTTCAACAAACACCAGTAATTATTTCCACTAACCATGACATCTACTCTGTAGTTGGTGGCAATACTGTATCTCATGTTCATGCAGCGCCCTTAAAAGAGCGAATTCTTCAACTAAATTTTATGAAACAACTGCCACAAACATTTGGAGAAATTTCTCCAGTTGAAATTGCAGAGTTGCTGCAATGGTGCTTTAATGAGTACGAATGTACTCTTACTGGCTTTAAACAAAAATGGAACTTAGATAAAGTTCCAAACTCATTTCCTCTTGGAGACCTTTGTCCTACACATTCACAGGACTACACGCTTCACGAAAACGGATTCTGCACTGACTGCGGCGGCTATATTCCTCATAGTGCTGAC---GACTCTGTGTATACTGACGTGGCTAGCGAGACATCA---------------ATCAGCAGCTGCGACCCAGGTAGGCAT------------------------------------------------
>AGJ52191
ATGGCTTCTACTGGAGTTGGGCTGTCTGATCAGGAATGGCTTAGTTATTGGCACGGAGCTATTACTGGTTTCAAGAATCCCAGCTTTAGTTATGTCATCAGAATTGATATTAAGGATTGGAGAATGGCTGAGCGTGCCATTATGGACATTTTTTCTAAAGATCTACCGGCCATCATTGATGACATTGTAGATTCTGAGAAAGAGATGCTGCTCTGCGATCTCAATTATGACTGGAAAGGCAGTCTGAGCATGAAGCTCAAGAAT---CATCACGGGCTCGGTCAGGTCCTCTGTGAGGCTGGGGACATGGCCGCGAAGCGGCTGTTCCAGCTGAAGCAGCAGAGTCACAATCCGGTCTACAGCTGCTTCACTCAGGCAGAGATAGGTGACACCTATATGCACGTCCATCTGGTGCTGGGAGGAGACGGGCTGACCAAGTGCAACGCTAAAAAGAGCGCTTGGGTCCTGGCTAAATACTTCTGGAATTATATGCTCGATCTCTGGAAGCACTACGAGAGC---------------TGTCACGATCCGACCAATATGCAGTACACCGTCTCGGTG---------CAGCTGCGTCTACTCTGCGAGAGGGTCAGGGCTCATCAGGACGCGACCGTCACCTGTCTGACCTATCGAGACCGGCACAACGAGGCTCACGCTCAGCGGGTCGATCCTTGCAGCTTCATCACCAACTATCTCTTGCCGAAGAATAGATCGCTGTGTACCTGGCTGGGTCCAGATATCTGCACTCCGAGCGTAGCTCAGTTTGAG---TCCAACAAGACCTACATGTGCAGTCACATTGACAGGCAGCCGATCACTCACTATCTCAGGAAGGCTCTCTATGACCGGCTGGTCATGAACAGCGCCGAGGAGACAGGGGAGCCTGTCCATAAGGCGGCGCGC------TGGAGCGATCTGCCTGAGGTGGGTGAGAACTCGCTAGCTAGACAGAATACAGCCACTAGGCCGACGAAGCTGACCAGAAAGCAGCATGTGATGTTAGATACTCTACAGAGATGTCAGGAGGAGTTTATCTGTACCAAGGAAGAGTTAACAATGTTGCATCCAGATCTAGTCATTATGTTTGAGAGTACTCCGAGCGGGTCTCGAACGCTCGAAGAGGTGCTCGAGATGCATCGGGTGAGGATAACTAGGACAGAGACGGCTCTGAGTTACATCAGGCGGCAGTTTCCAGACAGCAAGTTTATCAAGCCGGAGAATAAGGTGGTCAGGCTTTTGAACATCCAGGGCTACAATCCTATCCAGGCCGGCCACTGGGTGGCGACCGTGCTCTCTAAGAAGGCCGGGAAACAGAACACCATCTGTTTCTTTGGTCCGGCTAGTACGGGGAAGACCGACTTGGCTAAGGCTATCGCGAACGCGGTCAAGGTGTATGGTTGTGTCAATCACCTCAACAAGAGCTTCGTCTTTAACGATTGCCAGAACAAGCTCATATGTTGGTGGGAGGAGGCGGTGATGCACAACGATTGGGTAGAGCCGGCTAAGTGTCTGATGGGAGGGACGAGCTTCAGAGTAGATAGGAAACACAAGGATAGCGCGGAGCAGCCTCACACACCTTTGATTCTGAGTACCAATCATGACATCTACACCGTGGTGGGTGGGAACACAGTCTCTACCGTTCATGAGAAGCCGATTAGAGATAGAGTAGTTCAGTTCAATTTCATGAAAACGCTGCCTCAGAACTTTGGAGAGATTTCTGTGGCTGATGTGGCTGACTGGCTCGGCTGGTGCGCCGAGGACTTTGACTGCAGTCTCGACGGGTTCAAGAAGGAATGGGAGCTTGACCGTGTTCCCAACAGTTCTCCTCTAGCGAGCTACTGTGATGGTCATTTGCAGGATTTTGTGCTCTACGCTCAAGGACCTTGTTGTCGCTGTGGTGGTTACCTGCCTCACACTACTACCAGCGACGGTGATTGGAGCGAGCCTGCTGCTGAAGGTAGGCCTTGGCGCATGCGCGATAGGGAGACACCTATCGGGCGGGGAGGGATGTGCTCA------------------------------------
>ACJ38939
ATGGCCTTTTCTGCTCCTGTAATTAGAGCT---------------------------------------TTTTCTCAACCTGCTTTCACTTATGTTGTTAAATTTCCATATGATAACTGGAAAGAGGAAGAACACTTACTATGGAGCTTACTTGCTCCTGGGACTGAACGTCTCATGATCCAACTAAGAAACTGCGCACCACAT---------CCTGAAGATGAT---CCTGTCAGGGAAGATATTTTATGCTCACTAGCAGACCAACACTATGCT------GCTATTTTCACCAAGGCTTGCTACATGGCTGTAACTTCACTCATGGGGCAGAAACAGAGAACACACTTTCCACGATGCGACATAATATGCCAGGCTGAGATCGGCTCAGAATATCTACACTGTCACATACTTGTTGGAGGAGCAGGTCTAAGCAAGAGAAATGCTAAAATTTCATGT---------GCTACGCTCCTAGGCCTTGTGATGGCTGAATTAACACAACGCTGCAAACTACTTCTTGCACAGCGTCCATTTGAACCAGATGAAGCTAGAATATTCCATCTACTC------------AGACGCGTTGAACGCGAAGCATGGTCAGGGCACACTGGTAACTGGGTTCAAATTCTTCAATACAGAGACAAGCGAGGTGACCTTCATGCTCAACACATTGATCCTTTACGCTTTTTCAAACACTACCTGCTGCCAAAAAATCGATTGATCTCTCCTTCCAGCAAGCCTGACGTCTGCACTACTCCAGATAACTGGTTTGTCCTAGCTGATAAAACATACGCTCACACTATTGTTAATGGGCTTCCGCTGCTAGAACATAACAGAAAGGCC---TATCTACAAGAGTTAGAGAGTGAAGTCATCCCGGGGCCTTCTACCATGGCCTTTGGGGGACGTGGTGCGTGGGAACATCTGCCTGAGGTAGGAGAACAACGCCTAATTACTTCTAATACTTCTACTGCT---TATAAAGCTAACAAAAAAGAAAAACTAATGCTAAACTTACTTGATAAATGTGATGAACTTAACTTACTTGTATATGAAGACTTAGTTAGTGCTTGTCCTGACCTTTTACTTATGCTTGAAGGTCAGCCAGGTGGTGCACGCCTAATTGAACAGGTGCTAGGCATGCATCATATTAAAGTGTGTGCTAATTATACAGCTCTATCATTCCTATTTCATTTACATCCTAATCAATTA---TTAACTTCTAGCAATAAAGCACTAAAACTATTGTTGATTCAAGGATACAACCCATTGCAGGTAGGGCACGCCATCTGCTGTGTACTTAACAAACAGATGGGCAAGCAGAACACTATCTGCTTTTATGGTCCTGCTTCAACAGGCAAAACAAATATTGCAAAGGCCATAGTCCAAGGCGTTCGCCTTTATGGCTGTGTTAATCATCTAAACAAAGGGTTTGTCTTTAACGATTGCAGACAACGCCTTATAATTTGGTGGGAGGAATGTTTAATGCATCAAGATTGGGTTGAACCTGCTAAATGCATTTTAGGTGGAACCGAATGTAGAATTGATGTTAAACACAAAGACAGTGTTCTTCTTCAACAAACACCAGTAATTATTTCCACTAACCATGACATCTACTCTGTAGTTGGTGGCAATACTGTATCTCATGTTCATGCAGCGCCCTTAAAAGAGCGAATTCTTCAACTAAATTTTATGAAACAACTGCCACAAACATTTGGAGAGATTTCTCCAGTTGAAATTGCAGAGTTGCTGCAATGGTGCTTTAATGAGTACGAATGTACTCTTACTGGCTTTAAACAAAAATGGAACTTAGATAAAGTTCCAAACTCATTTCCTCTTGGGGACCTTTGTCCTACACATTCACAGGACTACGTGCTTCACGAAAACGGATTCTGCACTGACTGCGGCGGCTATATTCCTCATAGTGCTGAC---GACTCTGTGTATACTGACGTGGCTAGCGAGACATCA---------------ATCAGCAGCTGCGACCCAGGTAGGCAT------------------------------------------------
>AFY23238
ATGGCTTTCAATCCTCCTGTGATTAGAGCT---------------------------------------TTTTCTCAACCTGCTTTTACTTATGTCTTCAAATTTCCATATCCACAATGGAAAGAAAAAGAATGGCTGCTTCATGCACTTTTAGCTCATGGAACTGAACAATCTATGATACAATTAAGAAACTGCGCTCCTCAT---------CCGGATGAAGAC---ATAATCCGTGATGACTTGCTTATTTCTTTAGAAGATCGCCATTTTGGG------GCTGTTCTCTGCAAGGCTGTTTACATGGCAACAACTACTCTCATGTCACACAAACAAAGGAATATGTTTCCTCGTTGTGACATCATAGTTCAGTCTGAGCTAGGAGAGAAAAACTTACACTGCCATATTATAGTTGGGGGAGAAGGACTAAGCAAGAGGAATGCTAAATCATCCTGT---------GCTCAGTTCTATGGTTTAATACTAGCTGAGATAATTCAACGCTGCAAATCTCTTCTGGCTACACGTCCTTTTGAACCTGAGGAGGCTGACATATTTCACACTCTA------------AAAAAGGCTGAGCGAGAGGCATGGGGTGGTGTTACTGGCGGCAACATGCAGATCCTTCAATATAGAGATCGCAGAGGAGACCTTCATGCACAAACAGTGGATCCTCTTCGCTTCTTCAAAAACTACCTTTTACCTAAAAATAGATGTATTTCATCTTACAGCAAACCTGATGTTTGTACTTCTCCTGACAACTGGTTCATTTTAGCTGAAAAAACTTACTCTCACACTCTTATTAACGGGCTGCCGCTTCCAGAACATTACAGAAAAAAC---TACCACGCAACCCTAGATAACGAAGTCATTCCAGGGCCTCAAACAATGGCCTATGGAGGACGTGGTCCGTGGGAACATCTTCCTGAGGTAGGAGATCAGCGCCTAGCTGCGTCTTCTGTTAGCACTACT---TATAAACCTAACAAAAAAGAAAAACTTATGCTAAACTTGCTAGACAAATGTAAAGAGCTAAATCTATTAGTTTATGAAGACTTAGTAGCTAATTGTCCTGAACTACTCCTTATGCTTGAAGGTCAACCAGGAGGGGCACGCCTTATAGAACAAGTCTTGGGCATGCACCATATTAATGTTTGTTCTAACTTTACAGCTCTCACATATCTTTTTCATCTACATCCTGTTACTTCG---CTTGACTCAGACAATAAAGCTTTACAGCTTTTGTTGATTCAAGGCTATAATCCTCTAGCCGTTGGTCACGCCCTGTGCTGTGTCCTGAACAAACAATTCGGGAAACAAAACACTGTTTGCTTTTACGGGCCTGCCTCAACAGGTAAAACAAATATGGCCAAGGCAATCGTCCAAGGGATTAGACTTTATGGGTGTGTTAATCATTTGAACAAAGGATTTGTATTTAATGACTGCAGACAACGCCTAGTTGTTTGGTGGGAGGAGTGCTTAATGCACCAGGATTGGGTGGAACCTGCAAAGTGTATCTTGGGCGGGACAGAATGCAGAATTGACGTCAAGCATAGAGACAGTGTACTTTTAACTCAAACACCTGTAATTATATCCACTAACCACGATATCTACGCGGTTGTTGGTGGCAATTCTGTTTCTCATGTTCACGCGGCTCCATTAAAAGAAAGAGTGATTCAGCTAAATTTTATGAAACAACTTCCTCAAACATTTGGAGAAATCACTGCTACTGAGATTGCAGCTCTTCTACAGTGGTGTTTCAATGAGTACGACTGTACTCTGACAGGATTTAAACAAAAATGGAATTTAGATAAAATTCCAAACTCATTTCCTCTTGGGGTCCTTTGTCCTACTCATTCACAGGACTTTACACTTCACGAAAACGGATACTGCACTGATTGCGGTGGTTACCTTCCTCATAGTGCTGAC---AATTCTATGTACACTGATCGCGCAAGCGAAACTAGC---------------ACAGGAGACATCACACCAAGTAAG---------------------------------------------------
>ABR26300
ATGGCTTTCAATCCTCCTGTGATTAGAGCT---------------------------------------TTTTCTCAACCTGCTTTTACTTATGTCTTCAAATTTCCATATCCACAATGGAAAGAAAAAGAATGGCTGCTTCATGCACTTTTAGCTCATGGAACTGAACAATCTATGATACAATTAAGAAACTGCGCTCCTCAT---------CCGGATGAAGAC---ATAATCCGTGATGACTTGCTTATTTCTTTAGAAGATCGCCATTTTGGG------GCTGTTCTCTGCAAGGCTGTTTACATGGCAACAACTACTCTCATGTCACACAAACAAAGGAATATGTTTCCTCGTTGTGACATCATAGTTCAGTCTGAGCTAGGAGAGAAAAACTTACACTGCCATATTATAGTTGGGGGAGAAGGACTAAGCAAGAGGAATGCTAAATCATCCTGT---------GCTCAGTTCTATGGTTTAATACTAGCTGAGATAATTCAACGCTGCAAATCTCTTCTGGCTACACGTCCTTTTGAACCTGAGGAGGCTGACATATTTCACACTCTA------------AAAAAGGCTGAGCGAGAGGCATGGGGTGGAGTTACTGGCGGCAACATGCAGATCCTTCAATATAGAGATCGCAGAGGAGACCTTCATGCACAAACAGTGGATCCTCTTCGCTTCTTCAAAAACTACCTTTTACCTAAAAATAGATGTATTTCATCTTACAGCAAACCTGATGTTTGTACTTCTCCTGACAACTGGTTCATTTTAGCTGAAAAAACTTACTCTCACACTCTTATTAACGGGCTGCCGCTTCCAGAACATTACAGAAAAAAC---TACCACGCAACCCTAGATAACGAAGTCATTCCAGGGCCTCAAACAATGGCCTATGGAGGACGTGGTCCGTGGGAACATCTTCCTGAGGTAGGAGATCAGCGCCTAGCTGCGTCTTCTGTTAGCACTACT---TATAAACCTAACAAAAAAGAAAAACTTATGCTAAACTTGCTAGACAAATGTAAAGAGCTAAATCTATTAGTTTATGAAGACTTAGTAGCTAATTGTCCTGAACTACTCCTTATGCTTGAAGGTCAACCAGGAGGGGCACGCCTTATAGAACAAGTCTTGGGCATGCACCATATTAATGTTTGTTCTAACTTTACAGCTCTCACATATCTTTTTCATCTACATCCTGTTACTTCG---CTTGACTCAGACAATAAAGCTTTACAGCTTTTGTTGATTCAAGGCTATAATCCTCTAGCCGTTGGTCACGCCCTGTGCTGTGTCCTGAACAAACAATTCGGGAAACAAAACACTGTTTGCTTTTACGGGCCTGCCTCAACAGGTAAAACAAATATGGCCAAGGCAATCGTCCAAGGGATTAGACTTTATGGATGTGTTAATCATTTGAACAAAGGATTTGTATTTAATGACTGCAGACAACGCCTAGTTGTTTGGTGGGAGGAGTGCTTAATGCACCAGGATTGGGTGGAACCTGCAAAGTGTATCTTGGGCGGGACAGAATGCAGAATTGACGTCAAGCATAGAGACAGTGTACTTTTAACTCAAACACCTGTAATTATATCCACTAACCACGATATCTACGCGGTTGTTGGTGGCAATTCTGTTTCTCATGTTCACGCGGCTCCATTAAAAGAAAGAGTGATTCAGCTAAATTTTATGAAACAACTTCCTCAAACATTTGGAGAAATCACTGCTACTGAGATTGCAGCTCTTCTACAGTGGTGTTTCAATGAGTACGACTGTACTCTGACAGGATTTAAACAAAAATGGAATTTAGATAAAATTCCAAACTCATTTCCTCTTGGGGTCCTTTGTCCTACTCATTCACAGGACTTTACACTTCACGAAAACGGATACTGCACTGATTGCGGTGGTTACCTTCCTCATAGTGCTGAC---AATTCTATGTACACTGATCGCGCAAGCGAAACTAGC---------------ACAGGAGACATCACACCAAGTAAG---------------------------------------------------
>ABR26312
ATGGCTTTCAATCCTCCTGTGATTAGAGCT---------------------------------------TTTTCTCAACCTGCTTTTACTTATGTCTTCAAATTTCCATATCCACAATGGAAAGAAAAAGAATGGCTGCTTCATGCACTTTTAGCTCATGGAACTGAACAATCTATGATACAATTAAGAAACTGCGCTCCTCAT---------CCGGATGAAGAC---ATAATCCGTGATGACTTGCTTATTTCTTTAGAAGATCGCCATTTTGGG------GCTGTTCTCTGCAAGGCTGTTTACATGGCAACAACTACTCTCATGTCACACAAACAAAGGAATATGTTTCCTCGTTGTGACATCATAGTTCAGTCTGAGCTAGGAGAGAAAAACTTACACTGCCATATTATAGTTGGGGGAGAAGGACTAAGCAAGAGGAATGCTAAATCATCCTGT---------GCTCAGTTCTATGGTTTAATACTAGCTGAGATAATTCAACGCTGCAAATCTCTTCTGGCTACACGTCCTTTTGAACCTGAGGAGGCTGACATATTTCACACTCTA------------AAAAAGGCTGAGCGAGAGGCATGGGGTGGAGTTACTGGCGGCAACATGCAGATCCTTCAATATAGAGATCGCAGAGGAGACCTTCATGCACAAACAGTGGATCCTCTTCGCTTCTTCAAAAACTACCTTTTACCTAAAAATAGATGTATTTCATCTTACAGCAAACCTGATGTTTGTACTTCTCCTGACAACTGGTTCATTTTAGCTGAAAAAACTTACTCTCACACTCTTATTAACGGGCTGCCGCTTCCAGAACATTACAGAAAAAAC---TACCACGCAACCCTAGATAACGAAGTCATTCCAGGGCCTCAAACAATGGCCTATGGAGGACGTGGTCCGTGGGAACATCTTCCTGAGGTAGGAGATCAGCGCCTAGCTGCGTCTTCTGTTAGCACTACT---TATAAACCTAACAAAAAAGAAAAACTTATGCTAAACTTGCTAGACAAATGTAAAGAGCTAAATCTATTAGTTTATGAAGACTTAGTAGCTAATTGTCCTGAACTACTCCTTATGCTTGAAGGTCAACCAGGAGGGGCACGCCTTATAGAACAAGTCTTGGGCATGCACCATATTAATGTTTGTTCTAACTTTACAGCTCTCACATATCTTTTTCATCTACATCCTGTTACTTCG---CTTGACTCAGACAATAAAGCTTTACAGCTTTTGTTGATTCAAGGCTATAATCCTCTAGCCGTTGGTCACGCCCTGTGCTGTGTCCTGAACAAACAATTCGGGAAACAAAACACTGTTTGCTTTTACGGGCCTGCCTCAACAGGTAAAACAAATATGGCCAAGGCAATCGTCCAAGGGATTAGACTTTATGGGTGTGTTAATCATTTGAACAAAGGATTTGTATTTAATGACTGCAGACAACGCCTAGTTGTTTGGTGGGAGGAGTGCTTAATGCACCAGGATTGGGTGGAACCTGCAAAGTGTATCTTGGGCGGGACAGAATGCAGAATTGACGTCAAGCATAGAGACAGTGTACTTTTAACTCAAACACCTGTAATTATATCCACTAACCACGATATCTACGCGGTTGTTGGTGGCAATTCTGTTTCTCATGTTCACGCGGCTCCATTAAAAGAAAGAGTGATTCAGCTAAATTTTATGAAACAACTTCCTCAAACATTTGGAGAAATCACTGCTACTGAGATTGCAGCTCTTCTACAGTGGTGTTTCAATGAGTACGACTGTACTCTGACAGGATTTAAACAAAAATGGAATTTAGATAAAATTCCAAACTCATTTCCTCTTGGGGTCCTTTGTCCTACTCATTCACAGGACTTTACACTTCACGAAAACGGATACTGCACTGATTGCGGTGGTTACCTTCCTCATAGTGCTGAC---AATTCTATGTACACTGATCGCGCAAGCGAAACTAGC---------------ACAGGAGACATCACACCAAGTAAG---------------------------------------------------
>ABR26316
ATGGCTTTCAATCCTCCTGTGATTAGAGCT---------------------------------------TTTTCTCAACCTGCTTTTACTTATGTCTTCAAATTTCCATATCCACAATGGAAAGAAAAAGAATGGCTGCTTCATGCACTTTTAGCTCATGGAACTGAACAATCTATGATACAATTAAGAAACTGCGCTCCTCAT---------CCGGATGAAGAC---ATAATCCGTGATGACTTGCTTATTTCTTTAGAAGATCGCCATTTTGGG------GCTGTTCTCTGCAAGGCTGTTTACATGGCAACAACTACTCTCATGTCACACAAACAAAGGAATATGTTTCCTCGTTGTGACATCATAGTTCAGTCTGAGCTAGGAGAGAAAAACTTACACTGCCATATTATAGTTGGGGGAGAAGGACTAAGCAAGAGGAATGCTAAATCATCCTGT---------GCTCAGTTCTATGGTTTAATACTAGCTGAGATAATTCAACGCTGCAAATCTCTTCTGGCTACACGTCCTTTTGAACCTGAGGAGGCTGACATATTTCACACTCTA------------AAAAAGGCTGAGCGAGAGGCATGGGGTGGAGTTACTGGCGGCAACATGCAGATCCTTCAATATAGAGATCGCAGAGGAGACCTTCATGCACAAACAGTGGATCCTCTTCGCTTCTTCAAAAACTACCTTTTACCTAAAAATAGATGTATTTCATCTTACAGCAAACCTGATGTTTGTACTTCTCCTGACAACTGGTTCATTTTAGCTGAAAAAACTTACTCTCACACTCTTATTAACGGGCTGCCGCTTCCAGAACATTACAGAAAAAAC---TACCACGCAACCCTAGATAACGAAGTCATTCCAGGGCCTCAAACAATGGCCTATGGAGGACGTGGTCCGTGGGAACATCTTCCTGAGGTAGGAGATCAGCGCCTAGCTGCGTCTTCTGTTAGCACTACT---TATAAACCTAACAAAAAAGAAAAACTTATGCTAAACTTGCTAGACAAATGTAAAGAGCTAAATCTATTAGTTTATGAAGACTTAGTAGCTAATTGTCCTGAACTACTCCTTATGCTTGAAGGTCAACCAGGAGGGGCACGCCTTATAGAACAAGTCTTGGGCATGCACCATATTAATGTTTGTTCTAACTTTACAGCTCTCACATATCTTTTTCATCTACATCCTGTTACTTCG---CTTGACTCAGACAATAAAGCTTTACAGCTTTTGTTGATTCAAGGCTATAATCCTCTAGCCGTTGGTCACGCCCTGTGCTGTGTCCTGAACAAACAATTCGGGAAACAAAACACTGTTTGCTTTTACGGGCCTGCCTCAACAGGTAAAACAAATATGGCCAAGGCAATTGTCCAAGGGATTAGACTTTATGGGTGTGTTAATCATTTAAACAAAGGATTTGTATTTAATGACTGCAGACAACGCCTAGTTGTTTGGTGGGAGGAGTGCTTAATGCACCAGGATTGGGTGGAACCTGCAAAGTGTATCTTGGGCGGGACAGAATGCAGAATTGACGTCAAGCATAGAGACAGTGTACTCTTAACTCAAACACCTGTAATTATATCCACTAACCACGATATCTACGCGGTTGTTGGTGGCAATTCTGTTTCTCATGTTCACGCGGCTCCATTAAAAGAAAGAGTGATTCAGCTAAATTTTATGAAACAACTTCCTCAAACATTTGGAGAAATCACTGCTACTGAGATTGCAGCTCTTCTACAGTGGTGTTTCAATGAGTACGACTGTACTCTGACAGGATTTAAACAAAAATGGAATTTAGATAAAATTCCAAACTCATTTCCTCTTGGGGTCCTTTGTCCTACTCATTCACAGGACTTTACACTTCACGAAAACGGATACTGCACTGATTGCGGTGGTTACCTTCCTCATAGTGCTGAC---AATTCTATGTACACTGATCGCGCAAGCGAAACTAGC---------------ACAGGAGACATCACACCAAGTAAG---------------------------------------------------
>ACG75864
ATGGCTTTCAATCCTCCTGTGATTAGAGCT---------------------------------------TTTTCTCAACCTGCTTTTACTTATGTCTTCAAATTTCCATATCCACAATGGAAAGAAAAAGAATGGCTGCTTCATGCACTTTTAGCTCATGGAACTGAACAATCTATGATACAATTAAGAAACTGCGCTCCTCAT---------CCGGATGAAGAC---ATAATCCGTGATGACTTGCTTATTTCTTTAGAAGATCGCCATTTTGGG------GCTGTTCTCTGCAAGGCTGTTTACATGGCAACAACTACTCTCATGTCACACAAACAAAGGAATATGTTTCCTCGTTGTGACATCATAGTTCAGTCTGAGCTAGGAGAGAAAAACTTACACTGCCATATTATAGTTGGGGGAGAAGGACTAAGCAAGAGGAATGCTAAATCATCCTGT---------GCTCAGTTCTATGGTTTAATACTAGCTGAAATAATTCAACGCTGCAAATCTCTTCTGGCTACACGTCCTTTTGAACCTGAAGAGGCTGACATATTTCACACTTTA------------AAAAAAGCTGAGCGAGAGGCATGGGGTGGAGTTACTGGCGGCAACATGCAAATCCTTCAATATAGAGATCGCAGAGGAGACCTTCATGCACAAACAGTGGATCCTCTTCGCTTCTTCAAAAACTACCTTTTACCTAAAAATAGATGTATTTCATCTTACAGCAAACCTGATGTTTGTACTTCTCCTGACAACTGGTTCATTTTAGCTGAAAAAACTTACTCTCACACTCTTATTAACGGGCTGCCGCTTCCAGAACATTACAGAAAAAAC---TACCACGCAACCCTAGATAACGAAGTCATTCCAGGGCCTCAAACAATGGCCTATGGAGGACGTGGTCCGTGGGAACATCTTCCTGAGGTAGGAGATCAGCGCCTAGCTGCGTCTTCTGTTAGCACTACT---TATAAACCTAACAAAAAAGAAAAACTTATGCTAAACTTGCTAGACAAATGTAAAGAGCTAAATCTATTAGTTTATGAAGACTTAGTAGCTAATTGTCCTGAACTACTCCTTATGCTTGAAGGTCAACCAGGAGGGGCACGCCTTATAGAACAAGTCTTGGGCATGCACCATATTAATGTTTGTTCTAACTTTACAGCTCTCACATATCTTTTTCATCTACATCCTGTTACTTCG---CTTGACTCAGACAATAAAGCTTTACAGCTTTTGTTGATTCAAGGCTATAATCCTCTAGCCGTTGGTCACGCCCTGTGCTGTGTCCTGAACAAACAATTCGGGAAACAAAACACTGTTTGCTTTTACGGGCCTGCCTCAACAGGTAAAACAAATATGGCCAAGGCAATCGTCCAAGGAATTAGACTTTATGGGTGTGTTAATCATTTGAACAAAGGATTTGTATTTAATGACTGCAGACAACGCCTAGTTGTTTGGTGGGAGGAGTGCTTAATGCACCAGGATTGGGTGGAACCTGCAAAGTGTATCTTGGGCGGGACAGAATGCAGAATTGACGTCAAGCATAGAGACAGTGTACTTTTAACTCAAACACCTGTAATTATATCCACTAACCACGATATCTACGCGGTTGTTGGTGGCAATTCTGTTTCTCATGTTCACGCGGCTCCATTAAAAGAAAGAGTGATTCAGCTAAATTTTATGAAACAACTTCCTCAAACATTTGGAGAAATCACTGCTACTGAGATTACAGCTCTTCTACAGTGGTGTTTCAATGAGTACGACTGTACTCTGACAGGATTTAAACAAAAATGGAATTTAGATAAAATTCCAAACTCATTTCCTCTTGGGGTCCTTTGTCCTACTCATTCACAGGACTTTACACTTCACGAAAACGGATACTGCACTGATTGCGGTGGTTACCTTCCTCATAGTGCTGAC---AATTCTATGTACACTGATCGCGCAAGCGAAACTAGC---------------ACAGGAGACATCACACCAAGTAAG---------------------------------------------------
>AER93229
ATGGCTTTCAATCCTCCTGTGATTAGAGCT---------------------------------------TTTTCTCAACCTGCTTTTACTTATGTCTTCAAATTTCCATATCCACAATGGAAAGAAAAAGAATGGCTGCTTCATGCACTTTTAGCTCATGGAACTGAACAATCTATGATACAATTAAGAAACTGCGCTCCTCAT---------CCGGATGAAGAC---ATAATCCGTGATGACTTGCTTATTTCTTTAGAAGATCGCCATTTTGGG------GCTGTTCTCTGCAAGGCTGTTTACATGGCAACAACTACTCTCATGTCACACAAACAAAGGAATATGTTTCCTCGTTGTGACATCATAGTTCAGTCTGAGCTAGGAGAGAAAAACTTACACTGCCATATTATAGTTGGGGGAGAAGGACTAAGCAAGAGGAATGCTAAATCATCCTGT---------GCTCAGTTCTATGGTTTAATACTAGCTGAGATAATTCAACGCTGCAAATCTCTTCTGGCTACACGTCCTTTTGAACCTGAGGAGGCTGACATATTTCACACTCTA------------AAAAAGGCTGAGCGAGAGGCATGGGGTGGAGTTACTGGCGGCAACATGCAGATCCTTCAATATAGAGATCGCAGAGGAGACCTTCATGCACAAACAGTGGATCCTCTTCGCTTCTTCAAAAACTACCTTTTACCTAAAAATAGATGTATTTCATCTTACAGCAAACCTGATGTTTGTACTTCTCCTGACAACTGGTTCATTTTAGCTGAAAAAACTTACTCTCACACTCTTATTAACGGGCTGCCGCTTCCAGAACATTACAGAAAAAAC---TACCACGCAACCCTAGATAACGAAGTCATTCCAGGGCCTCAAACAATGGCCTATGGAGGACGTGGTCCGTGGGAACATCTTCCTGAGGTAGGAGATCAGCGCCTAGCTGCGTCTTCTGTTAGCACTACT---TATAAACCTAACAAAAAAGAAAAACTTATGCTAAACTTGCTAGACAAATGTAAAGAGCTAAATCTATTAGTTTATGAAGACTTAGTAGCTAATTGTCCTGAACTACTCCTTATGCTTGAAGGTCAACCAGGAGGGGCACGCCTTATAGAACAAGTCGTGGGCATGCACCCTATTAATGTTTGTTCTAACTTTACTGCTCTCACATATCTTTTTCATCGACATCCTGTTACTTCG---CTTGCCTCATACAATAAAGCTTTACAGCTTTTGTTGATTCAAGGCTATAATCCTCTAACCGTTGGTCACGCCCTGTGCTGTGTCCTGAACAAACAATTCGGGAAACAAAACACTGTTTGCTTTTACGGGCCTGCCTCAACAGGTAAAACAAATATGGCCAAGGCAATCGTCCAAGGAATTAGACTTTATGGGTGTGTTAATCATTTGAACAAAGGATTTGTATTTAATGACTGCAGACAACGCCTACTTGTTTGGTGGGAGGAGTGCTTAATGCACCACGATTGGGTGGAACCTGCAAAGTGTATCTTGGGCGGGACAGAATGCATAATTGACGTCAAGCATAGAGACAGTGTACTTTTAACTCAAACACCTGTAATTATATCCACTAACCACGATATCTACACGGTTGTTGGTGGCAATTCTGTTTCTCATGTTCACGCGGCTCCATTAAAAGAAAGAGTGATTCAGCTAAATTTTATGAAACAACTTCCTCAAACATTTGGAGAAATCACTGCTACTGAGATTGCAGCTCTTCTACAGTGGTGTTTCAATGAGTACGACTGTACTCTGACAGGATTTAAACAAAAATGGAATTTAGATAAAATTCCAAACTCATTTCCTCTTGGGGTCCTTTGTCCTACTCATTCACAGGACTTTACACTTCACGAAAACGGATACTGCACTGATTGCGGTGGTTACCTTCCTCATAGTGCTGAC---AATTCTATGTACACTGATCGCGCAAGCGAAACTAGC---------------ACAGGAGACATCACACCAAGTAAG---------------------------------------------------
>ACR15767
ATGGCCTTTTCTGCTCCTGTAATTAGAGCT---------------------------------------TTTTCTCAACCTGCTTTCACTTATGTTGTTAAATTTCCATATGATAACTGGAAAGAGGAAGAACACTTACTATGGAGCTTACTTGCTCCTGGGACTGAACGTCTCATGATCCAACTAAGAAACTGCGCACCACAT---------CCTGAAGATGAT---CCTGTCAGGGAAGATATTTTATGCTCACTAGCAGACCAACACTATGCT------GCTATTTTCACCAAGGCTTGCTACATGGCTGTAACTTCACTCATGGGGCAGAAACAGAGAACACACTTTCCACGATGCGACATAATATGCCAGGCTGAGATCGGCTCAGAATATCTACACTGTCACATACTTGTTGGAGGAGCAGGTCTGAGCAAGAGAAATGCTAAAATTTCATGT---------GCTACGCTCTTAGGCCTTGTGATGGCTGAATTAACACAACGCTGCAAACTACTTCTTACACAGCGTCCATTTGAACCAGATGAAGCTAGAATATTCCATCTACTC------------AGACGCGTTGAACGCGAAGCATGGTCAGGGCACACTGGTAACTGGGTTCAAATTCTTCAATACAGAGACAAGCGAGGTGACCTTCATGCTCAACACATTGATCCTTTACGCTTTTTCAAACACTACCTGCTGCCAAAAAATCGATTGATCTCTCCTTCCAGCAAGCCTGACGTCTGCACTACTCCAGATAACTGGTTTGTCCTAGCTGATAAAACATACGCTCACACTATTGTTAATGGGCTTCCGCTGCTAGAACATAACAGAAAGGCC---TATCTACAAGAGTTAGAGAGTGAAGTCATCCCGGGGCCTTCTACCATGGCCTTTGGGGGACGTGGTGCGTGGGAACATCTGCCTGAGGTAGGAGAACAACGCCTAATTACTTCTAATACTTCTACTGCT---TATAAAGCTAACAAAAAAGAAAAATTAATGCTAAACTTACTTGATAAATGTGATGAACTTAACTTACTTGTGTATGAAGACTTAGTTAGTGCTTGTCCTGACCTTTTACTTATGCTTGAAGGTCAACCAGGTGGTGCACGCCTAATTGAACAGGTGCTTGGCATGCATCATATTAAAGTATGTGCTAATTACACAGCATTATCTTTCTTATTTCATTTACATCCTAATCAATTA---TTAACTTCTAGCAATAAAGCACTAAAACTATTGTTGATTCAAGGGTACAACCCATTACAGGTAGGGCACGCCATCTGCTGTGTACTTAACAAACAGATGGGCAAGCAGAACACTATCTGCTTTTATGGTCCTGCTTCAACAGGTAAAACAAATATTGCAAAGGCCATAGTCCAAGGCGTTCGCCTTTATGGCTGTGTTAATCATCTAAACAAAGGGTTTGTCTTTAACGATTGCAGACAACGCCTTATAATTTGGTGGGAGGAATGTTTAATGCATCAAGATTGGGTTGAACCTGCTAAATGCATTTTAGGTGGAACTGAATGTAGAATTGATGTTAAACACAAAGACAGTGTTCTTCTTCAACAAACACCAGTAATTATTTCCACTAACCATGACATCTACTCTGTAGTTGGTGGCAATACTGTATCTCATGTTCATGCAGCGCCCTTAAAAGAGCGAATTCTTCAACTAAATTTTATGAAACAACTGCCACAAACATTTGGAGAGATTTCTCCAGTTGAAATTGCAGAGTTGCTGCAATGGTGCTTTAATGAGTACGAATGTACTCTTACTGGCTTTAAACAAAAATGGAACTTAGATAAAGTTCCAAACTCATTTCCTCTTGGGGACCTTTGTCCTACACATTCACAGGACTACGTGCTTCACGAAAACGGATTCTGCACTGACTGCGGCGGCTATATTCCTCATAGTGCTGAC---GACTCTGTGTATACTGACGTGGCTAGCGAGACATCA---------------ATCAGCAGCTGCGACCCAGGTAGGCAT------------------------------------------------
>ACG75860
ATGGCTTTCAATCCTCCTGTGATTAGAGCT---------------------------------------TTTTCTCAACCTGCTTTTACTTATGTCTTCAAATTTCCATATCCACAATGGAAAGAAAAAGAATGGCTGCTTCATGCACTTTTAGCTCATGGAACTGAACAATCTATGATACAATTAAGAAACTGCGCTCCTCAT---------CCGGATGAAGAC---ATAATCCGTGATGACTTGCTTATTTCTTTAGAAGATCGCCATTTTGGG------GCTGTTCTCTGCAAGGCTGTTTACATGGCAACAACTACTCTCATGTCACACAAACAAAGGAATATGTTTCCTCGTTGTGACATCATAGTTCAGTCTGAGCTAGGAGAGAAAAACTTACACTGCCATATTATAGTTGGGGGAGAAGGACTAAGCAAGAGAAATGCTAAATCATCCTGT---------GCTCAGTTCTATGGTTTAATACTAGCTGAGATAATTCAACGCTGCAAATCTCTTCTGGCTACACGTCCTTTTGAACCTGAGGAGGCTGACATATTTCACACTCTA------------AAAAAGGCTGAGCGAGAGGCATGGGGTGGAGTTACTGGCGGCAACATGCAGATCCTTCAATATAGAGATCGCAGAGGAGACCTTCATGCACAAACAGTGGATCCTCTTCGCTTCTTCAAAAACTACCTTTTACCTAAAAATAGATGTATTTCATCTTACAGCAAACCTGATGTTTGTACTTCTCCTGACAACTGGTTCATTTTAGCTGAAAAAACTTACTCTCACACTCTTATTAACGGGCTGCCGCTTCCAGAACATTACAGAAAAAAC---TACCACGCAACCCTAGATAACGAAGTCATTCCAGGGCCTCAAACAATGGCCTATGGAGGACGTGGTCCGTGGGAACATCTTCCTGAGGTAGGAGATCAGCGCCTAGCTGCGTCTTCTGTTAGCACTACT---TATAAACCTAACAAAAAAGAAAAACTTATGCTAAACTTGCTAGACAAATGTAAAGAGCTAAATCTATTAGTTTATGAAGACTTAGTAGCTAATTGTCCTGAACTACTCCTTATGCTTGAAGGTCAACCAGGAGGGGCACGCCTTATAGAACAAGTCTTGGGCATGCACCATATTAATGTTTGTTCTAACTTTACAGCTCTCACATATCTTTTTCATCTACATCCTGTTACTTCG---CTTGACTCAGACAATAAAGCTTTACAGCTTTTGTTGATTCAAGGCTATAATCCTCTAGCCGTTGGTCACGCCCTGTGCTGTGTCCTGAACAAACAATTCGGGAAACAAAACACTGTTTGCTTTTACGGGCCTGCCTCAACAGGTAAAACAAATATGGCCAAGGCAATCGTCCAAGGGATTAGACTTTATGGGTGTGTTAATCATTTGAACAAAGGATTTGTATTTAATGACTGCAGACAACGCCTAGTTGTTTGGTGGGAGGAGTGCTTAATGCACCAGGATTGGGTGGAACCTGCAAAGTGTATCTTGGGCGGGACAGAATGCAGAATTGACGTCAAGCATAGAGACAGTGTACTTTTAACTCAAACACCTGTAATTATATCCACTAACCACGATATCTACGCGGTTGTTGGTGGCAATTCTGTTTCTCATGTTCACGCGGCTCCATTAAAAGAAAGAGTGATTCAGCTAAATTTTATGAAACAACTTCCTCAAACATTTGGAGAAATCACTGCTACTGAGATTGCAGCTCTTCTACAGTGGTGTTTCAATGAGTACGACTGTACTCTGACAGGATTTAAACAAAAATGGAATTTAGATAAAATTCCAAACTCATTTCCTCTTGGGGTCCTTTGTCCTACTCATTCACAGGACTTTACACTTCACGAAAACGGATACTGCACTGATTGCGGTGGTTACCTTCCTCATAGTGCTGAC---AATTCTATGTACACTGATCGCGCAAGCGAAACTAGC---------------ACAGGAGACATCACACCAAGTAAG---------------------------------------------------
>AER93225
ATGGCTTTCAATCCTCCTGTGATTAGAGCT---------------------------------------TTTTCTCAACCTGCTTTTACTTATGTCTTCAAATTTCCATATCCACAATGGAAAGAAAAAGAATGGCTGCTTCATGCACTTTTAGCTCATGGAACTGAACAATCTATGATACAATTAAGAAACTGCGCTCCTCAT---------CCGGATGAAGAC---ATAATCCGTGATGACTTGCTTATTTCTTTAGAAGATCGCCATTTTGGG------GCTGTTCTCTGCAAGGCTGTTTACATGGCAACAACTACTCTCATGTCACACAAACAAAGGAATATGTTTCCTCGTTGTGACATCATAGTTCAGTCTGAGCTAGGAGAGAAAAACTTACACTGCCATATTATAGTTGGGGGAGAAGGACTAAGCAAGAGGAATGCTAAATCATCCTGT---------GCTCAGTTCTATGGTTTAATACTAGCTGAGATAATTCAACGCTGCAAATCTCTTCTGGCTACACGTCCTTTTGAACCTGAGGAGGCTGACATATTTCACACTCTA------------AAAAAGGCTGAGCGAGAGGCATGGGGTGGAGTTACTGGCGGCAACATGCAGATCCTTCAATATAGAGATCGCAGAGGAGACCTTCATGCACAAACAGTGGATCCTCTTCGCTTCTTCAAAAACTACCTTTTACCTAAAAATAGATGTATTTCATCTTACAGCAAACCTGATGTTTGTACTTCTCCTGACAACTGGTTCATTTTAGCTGAAAAAACTTACTCTCACACTCTTATTAACGGGCTGCCGCTTCCAGAACATTACAGAAAAAAC---TACCACGCAACCCTAGATAACGAAGTCATTCCAGGGCCTCAAACAATGGCCTATGGAGGACGTGGTCCGTGGGAACATCTTCCTGAGGTAGGAGATCAGCGCCTAGCTGCGTCTTCTGTTAGCACTACT---TATAAACCTAACAAAAAAGAAAAACTTATGCTAAACTTGCTAGACAAATGTAAAGAGCTAAATCTATTAGTTTATGAAGACTTAGTAGCTAATTGTCCTGAACTACTCCTTATGCTTGAAGGTCAACCAGGAGGGGCACGCCTTATAGAACAAGTCTTGGGCATGCACCATATTAATGTTTGTTCTAACTTTACAGCTCTCACATATCTTTTTCATCTACATCCTGTTACTTCG---CTTGACTCAGACAATAAAGCTTTACAGCTTTTGTTGATTCAAGGCTATAATCCTCTAGCCGTTGGTCACGCCCTGTGCTGTGTCCTGAACAAACAATTCGGGAAACAAAACACTGTTTGCTTTTACGGGCCTGCCTCAACAGGTAAAACAAATATGGCCAAGGCAATCGTCCAAGGGATTAGACTTTATGGGTGTGTTAATCATTTGAACAAAGGATTTGTATTTAATGACTGCAGACAACGCCTAGTTGTTTGGTGGGAGGAGTGCTTAATGCACCAGGATTGGGTGGAACCTGCAAAGTGTATCTTGGGCGGGACAGAATGCAGAATTGACGTCAAGCATAGAGACAGTGTACTTTTAACTCAAACACCTGTAATTATATCCACTAACCACGATATCTACGCGGTTGTTGGTGGCAATTCTGTTTCTCATGTTCACGCGGCTCCATTAAAAGAAAGAGTGATTCAGCTAAATTTTATGAAACAACTTCCTCAAACATTTGGAGAAATCACTGCTACTGAGATTGCAGCTCTTCTACAGTGGTGTTTCAATGAGTACGACTGTACTCTGACAGGATTTAAACAAAAATGGAATTTAGATAAAATTCCAAACTCATTTCCTCTTGGGGTCCTTTGTCCTACTCATTCACAGGACTTTACACTTCACGAAAACGGATACTGCACTGATTGCGGTGGTTACCTTCCTCATAGTGCTGAC---AATTCTATGTACACTGATCGCGCAAGCGAAACTAGC---------------ACAGGAGACATCACACCAAGTAAG---------------------------------------------------
>AER93221
ATGGCTTTCAATCCTCCTGTGATTAGAGCT---------------------------------------TTTTCTCAACCTGCTTTTACTTATGTCTTCAAATTTCCATATCCACAATGGAAAGAAAAAGAATGGCTGCTTCATGCACTTTTAGCTCATGGAACTGAACAATCTATGATACAATTAAGAAACTGCGCTCCTCAT---------CCGGATGAAGAC---ATAATCCGTGATGACTTGCTTATTTCTTTAGAAGATCGCCATTTTGGG------GCTGTTCTCTGCAAGGCTGTTTACATGGCAACAACTACTCTCATGTCACACAAACAAAGGAATATGTTTCCTCGTTGTGACATCATAGTTCAGTCTGAGCTAGGAGAGAAAAACTTACACTGCCATATTATAGTTGGGGGAGAAGGACTAAGCAAGAGGAATGCTAAATCATCCTGT---------GCTCAGTTCTATGGTTTAATACTAGCTGAGATAATTCAACGCTGCAAATCTCTTCTGGCTACACGTCCTTTTGAACCTGAGGAGGCTGACATATTTCACACTCTA------------AAAAAGGCTGAGCGAGAGGCATGGGGTGGAGTTACTGGCGGCAACATGCAGATCCTTCAATATAGAGATCGCAGAGGAGACCTTCATGCACAAACAGTGGATCCTCTTCGCTTCTTCAAAAACTACCTTTTACCTAAAAATAGATGTATTTCATCTTACAGCAAACCTGATGTTTGTACTTCTCCTGACAACTGGTTCATTTTAGCTGAAAAAACTTACTCTCACACTCTTATTAACGGGCTGCCGCTTCCAGAACATTACAGAAAAAAC---TACCACGCAACCCTAGATAACGAAGTCATTCCAGGGCCTCAAACAATGGCCTATGGAGGACGTGGTCCGTGGGAACATCTTCCTGAGGTAGGAGATCAGCGCCTAGCTGCGTCTTCTGTTAGCACTACT---TATAAACCTAACAAAAAAGAAAAACTTATGCTAAACTTGCTAGACAAATGTAAAGAGCTAAATCTATTAGTTTATGAAGACTTAGTAGCTAATTGTCCTGAACTACTCCTTATGCTTGAAGGTCAACCAGGAGGGGCACGCCTTATAGAACAAGTCTTGGGCATGCACCATATTAATGTTTGTTCTAACTTTACAGCTCTCACATATCTTTTTCATCTACATCCTGTTACTTCG---CTTGACTCAGACAATAAAGCTTTACAGCTTTTGTTGATTCAAGGCTATAATCCTCTAGCCGTTGGTCACGCCCTGTGCTGTGTCCTGAACAAACAATTCGGGAAACAAAACACTGTTTGCTTTTACGGGCCTGCCTCAACAGGTAAAACAAATATGGCCAAGGCAATCGTCCAAGGGATTAGACTTTATGGGTGTGTTAATCATTTGAACAAAGGATTTGTATTTAATGACTGCAGACAACGCCTAGTTGTTTGGTGGGAGGAGTGCTTAATGCACCAGGATTGGGTGGAACCTGCAAAGTGTATCTTGGGCGGGACAGAATGCAGAATTGACGTCAAGCATAGAGACAGTGTACTTTTAACTCAAACACCTGTAATTATATCCACTAACCACGATATCTACGCGGTTGTTGGTGGCAATTCTGTTTCTCATGTTCACGCGGCTCCATTAAAAGAAAGAGTGATTCAGCTAAATTTTATGAAACAACTTCCTCAAACATTTGGAGAAATCACTGCTACTGAGATTGCAGCTCTTCTACAGTGGTGTTTCAATGAGTACGACTGTACTCTGACAGGATTTAAACAAAAATGGAATTTAGATAAAATTCCAAACTCATTTCCTCTTGGGGTCCTTTGTCCTACTCATTCACAGGACTTTACACTTCACGAAAACGGATACTGCACTGATTGCGGTGGTTACCTTCCTCATAGTGCTGAC---AATTCTATGTACACTGATCGCGCAAGCGAAACTAGC---------------ACAGGAGACATCACACCAAGTAAG---------------------------------------------------
>ACG75868
ATGGCTTTCAATCCTCCTGTGATTAGAGCT---------------------------------------TTTTCTCAACCTGCTTTTACTTATGTCTTCAAATTTCCATATCCACAATGGAAAGAAAAAGAATGGCTGCTTCATGCACTTTTAGCTCATGGAACTGAACAATCTATGATACAATTAAGAAACTGCGCTCCTCAT---------CCGGATGAAGAC---ATAATCCGTGATGACTTGCTTATTTCTTTAGAAGATCGCCATTTTGGG------GCTGTTCTCTGCAAGGCTGTTTACATGGCAACAACTACTCTCATGTCACACAAACAAAGGAATATGTTTCCTCGTTGTGACATCATAGTTCAGTCTGAGCTAGGAGAGAAAAACTTACACTGCCATATTATAGTTGGGGGAGAAGGACTAAGCAAGAGGAATGCTAAATCATCCTGT---------GCTCAGTTCTATGGTTTAATACTAGCTGAGATAATTCAACGCTGCAAATCTCTTCTGGCTACACGTCCTTTTGAACCTGAGGAGGCTGACATATTTCACACTCTA------------AAAAAGGCTGAGCGAGAGGCATGGGGTGGAGTTACTGGCGGCAACATGCAGATCCTTCAATATAGAGATCGCAGAGGAGACCTTCATGCACAAACAGTGGATCCTCTTCGCTTCTTCAAAAACTACCTTTTACCTAAAAATAGATGTATTTCATCTTACAGCAAACCTGATGTTTGTACTTCTCCTGACAACTGGTTCATTTTAGCTGAAAAAACTTACTCTCACACTCTTATTAACGGGCTGCCGCTTCCAGAACATTACAGAAAAAAC---TACCACGCAACCCTAGATAACGAAGTCATTCCAGGGCCTCAAACAATGGCCTATGGAGGACGTGGTCCGTGGGAACATCTTCCTGAGGTAGGAGATCAGCGCCTAGCTGCGTCTTCTGTTAGCACTACT---TATAAACCTAACAAAAAAGAAAAACTTATGCTAAACTTGCTAGACAAATGTAAAGAGCTAAATCTATTAGTTTATGAAGACTTAGTAGCTAATTGTCCTGAACTACTCCTTATGCTTGAAGGTCAACCAGGAGGGGCACGCCTTATAGAACAAGTCTTGGGCATGCACCATATTAATGTTTGTTCTAACTTTACAGCTCTCACATATCTTTTTCATCTACATCCTGTTACTTCA---CTTGACTCAGACAATAAAGCTTTACAGCTTTTGTTGATTCAAGGCTATAATCCTCTAGCCGTTGGTCACGCCCTGTGCTGTGTCCTAAACAAACAATTCGGGAAACAAAACACTGTTTGCTTTTACGGGCCTGCCTCAACAGGTAAAACAAATATGGCCAAGGCAATCGTCCAAGGGATTAGACTTTATGGGTGTGTTAATCATTTGAACAAAGGATTTGTATTTAATGACTGCAGACAACGCCTAGTTGTTTGGTGGGAGGAGTGCTTAATGCACCAGGATTGGGTGGAACCTGCAAAGTGTATCTTGGGCGGGACAGAATGCAGAATTGACGTCAAGCATAGAGACAGTGTACTTTTAACTCAAACACCTGTAATTATATCCACTAACCACGATATCTACGCGGTTGTTGGTGGCAATTCTGTTTCTCATGTTCACGCGGCTCCATTAAAAGAAAGAGTGATTCAGCTAAATTTTATGAAACAACTTCCTCAAACATTTGGAGAAATCACTGCTACTGAGATTGCAGCTCTTCTACAGTGGTGTTTCAATGAGTACGACTGTACTCTGACAGGATTTAAACAAAAATGGAATTTAGATAAAATTCCAAACTCATTTCCTCTTGGGGTCCTTTGTCCTACTCATTCACAGGACTTTACACTTCACGAAAACGGATACTGCACTGATTGCGGTGGTTACCTTCCTCATAGTGCTGAC---AATTCTATGTACACTGATCGCGCAAGCGAAACTAGC---------------ACAGGAGACATCACACCAAGTAAG---------------------------------------------------
>BAH22695
ATGGCTTTCAATCCTCCTGTGATTAGAGCT---------------------------------------TTTTCTCAACCTGCTTTTACTTATGTCTTCAAATTTCCATATCCACAATGGAAAGAAAAAGAATGGCTGCTTCATGCACTTTTAGCTCATGGAACTGAACAATCTATGATACAATTAAGAAACTGCGCTCCTCAT---------CCGGATGAAGAC---ATAATCCGTGATGACTTGCTTATTTCTTTAGAAGATCGCCATTTTGGG------GCTGTTCTCTGCAAGGCTGTTTACATGGCAACAACTACTCTCATGTCACACAAACAAAGGAATATGTTTCCTCGTTGTGACATCATAGTTCAGTCTGAGCTAGGAGAGAAAAACTTACACTGCCATATTATAGTTGGGGGAGAAGGACTAAGCAAGAGGAATGCTAAATCATCCTGT---------GCTCAGTTCTATGGTTTAATACTAGCTGAGATAATTCAACGCTGCAAATCTCTTCTGGCTACACGTCCTTTTGAACCTGAGGAGGCTGACATATTTCACACTCTA------------AAAAAGGCTGAGCGAGAGGCATGGGGTGGAGTTACTGGCGGCAACATGCAGATCCTTCAATATAGAGATCGCAGAGGAGACCTTCATGCACAAACAGTGGATCCTCTTCGCTTCTTCAAAAACTACCTTTTACCTAAAAATAGATGTATTTCATCTTACAGCAAACCTGATGTTTGTACTTCTCCTGACAACTGGTTCATTTTAGCTGAAAAAACTTACTCTCACACTCTTATTAACGGGCTGCCGCTTCCAGAACATTACAGAAAAAAC---TACCACGCAACCCTAGATAACGAAGTCATTCCAGGGCCTCAAACAATGGCCTATGGAGGACGTGGTCCGTGGGAACATCTTCCTGAGGTAGGAGATCAGCGCCTAGCTGCGTCTTCTGTTAGCACTACT---TATAAACCTAACAAAAAAGAAAAACTTATGCTAAACTTGCTAGACAAATGTAAAGAGCTAAATCTATTAGTTTATGAAGACTTAGTAGCTAATTGTCCTGAACTACTCCTTATGCTTGAAGGTCAACCAGGAGGGGCACGCCTTATAGAACAAGTCTTGGGCATGCACCATATTAATGTTTGTTCTAACTTTACAGCTCTCACATATCTTTTTCATCTACATCCTGTTACTTCG---CTTGACTCAGACAATAAAGCTTTACAGCTTTTGTTGATTCAAGGCTATAATCCTCTAGCCGTTGGTCACGCCCTGTGCTGTGTCCTGAACAAACAATTCGGGAAACAAAACACTGTTTGCTTTTACGGGCCTGCCTCAACAGGTAAAACAAATATGGCCAAGGCAATCGTCCAAGGGATTAGACTTTATGGGTGTGTTAATCATTTGAACAAAGGATTTGTATTTAATGACTGCAGACAACGCCTAGTTGTTTGGTGGGAGGAGTGCTTAATGCACCAAGATTGGGTGGAACCTGCAAAGTGTATCTTGGGCGGGACAGAATGCAGAATTGACGTCAAGCATAGAGACAGTGTACTTTTAACTCAAACACCTGTAATTATATCCACTAACCACGATATCTACGCGGTTGTTGGTGGCAATTCTGTTTCTCATGTTCACGCGGCTCCATTAAAAGAAAGAGTGATTCAGCTAAATTTTATGAAACAACTTCCTCAAACATTTGGAGAAATCACTGCTACTGAGATTGCAGCTCTTCTACAGTGGTGTTTCAATGAGTACGACTGTACTCTGACAGGATTTAAACAAAAATGGAATTTAGATAAAATTCCAAACTCATTTCCTCTTGGGGTCCTTTGTCCTACTCATTCACAGGACTTTACACTTCACGAAAACGGATACTGCACTGATTGCGGTGGTTACCTTCCTCATAGTGCTGAC---AATTCTATGTACACTGATCGCGCAAGCGAAACTAGC---------------ACAGGAGACATCACACCAAGTAAG---------------------------------------------------
>BAH22691
ATGGCTTTCAATCCTCCTGTGATTAGAGCT---------------------------------------TTTTCTCAACCTGCTTTTACTTATGTCTTCAAATTTCCATATCCACAATGGAAAGAAAAAGAATGGCTGCTTCATGCACTTTTAGCTCATGGAACTGAACAATCTATGATACAATTAAGAAACTGCGCTCCTCAT---------CCGGATGAAGAC---ATAATCCGTGATGACTTGCTTATTTCTTTAGAAGATCGCCATTTTGGG------GCTGTTCTCTGCAAGGCTGTTTACATGGCAACAACTACTCTCATGTCACACAAACAAAGGAATATGTTTCCTCGTTGTGACATCATAGTTCAGTCTGAGCTAGGAGAGAAAAACTTACACTGCCATATTATAGTTGGGGGAGAAGGACTAAGCAAGAGGAATGCTAAATCATCCTGT---------GCTCAGTTCTATGGTTTAATACTAGCTGAAATAATTCAACGCTGCAAATCTCTTCTGGCTACACGTCCTTTTGAACCTGAGGAGGCTGACATATTTCACACTTTA------------AAAAAGGCTGAGCGAGAGGCATGGGGTGGAGTTACTGGCGGCAACATGCAGATCCTTCAATATAGAGATCGCAGAGGAGACCTTCATGCACAAACAGTGGATCCTCTTCGCTTCTTCAAAAACTACCTTTTACCTAAAAATAGATGTATTTCATCTTACAGCAAACCTGATGTTTGTACTTCTCCTGACAACTGGTTCATTTTAGCTGAAAAAACTTACTCTCACACTCTTATTAACGGGCTGCCGCTTCCAGAACATTACAGAAAAAAC---TACCACGCAACCCTAGATAACGAAGTCATTCCAGGGCCTCAAACAATGGCCTATGGAGGACGTGGTCCGTGGGAACATCTTCCTGAGGTAGGAGATCAGCGCCTAGCTGCGTCTTCTGTTAGCACTACT---TATAAACCTAACAAAAAAGAAAAACTTATGCTAAACTTGCTAGACAAATGTAAAGAGCTAAATCTATTAGTTTATGAAGACTTAGTAGCTAATTGTCCTGAACTACTCCTTATGCTTGAAGGTCAACCAGGAGGGGCACGCCTTATAGAACAAGTCTTGGGCATGCACCATATTAATGTTTGTTCTAACTTTACAGCTCTCACATATCTTTTTCATCTACATCCTGTTACTTCG---CTTGACTCAGACAATAAAGCTTTACAGCTTTTGTTGATTCAAGGCTATAATCCTCTAGCCGTTGGTCACGCCCTGTGCTGTGTCCTGAACAAACAATTCGGGAAACAAAACACTGTTTGCTTTTACGGGCCTGCCTCAACAGGTAAAACAAATATGGCCAAGGCAATCGTCCAAGGGATTAGACTTTATGGGTGTGTTAATCATTTGAACAAAGGATTTGTATTTAATGACTGCAGACAACGCCTAGTTGTTTGGTGGGAGGAGTGCTTAATGCACCAGGATTGGGTGGAACCTGCAAAGTGTATCTTGGGCGGGACAGAATGCAGAATTGACGTCAAGCATAGAGACAGTGTACTTTTAACTCAAACACCTGTAATTATATCCACTAACCACGATATCTACGCGGTTGTTGGTGGCAATTCTGTTTCTCATGTTCACGCGGCTCCATTAAAAGAAAGAGTGATTCAGCTAAATTTTATGAAACAACTTCCTCAAACATTTGGAGAAATCACTGCTACTGAGATTGCAGCTCTTCTACAGTGGTGTTTCAATGAGTACGACTGTACTCTGACAGGATTTAAACAAAAATGGAATTTAGATAAAATTCCAAACTCATTTCCTCTTGGGGTCCTTTGTCCTACTCATTCACAGGACTTTACACTTCACGAAAACGGATACTGCACTGATTGCGGTGGTTACCTTCCTCATAGTGCTGAC---AATTCTATGTACACTGATCGCGCAAGCGAAACTAGC---------------ACAGGAGACATCACACCAAGTAAG---------------------------------------------------
>BAH22699
ATGGCTTTCAATCCTCCTGTGATTAGAGCT---------------------------------------TTTTCTCAACCTGCTTTTACTTATGTCTTCAAATTTCCATATCCACAATGGAAAGAAAAAGAATGGCTGCTTCATGCACTTTTAGCTCATGGAACTGAACAATCTATGATACAATTAAGAAACTGCGCTCCTCAT---------CCGGATGAAGAC---ATAATCCGTGATGACTTGCTTATTTCTTTAGAAGATCGCCATTTTGGG------GCTGTTCTCTGCAAGGCTGTTTACATGGCAACAACTACTCTCATGTCACACAAACAAAGGAATATGTTTCCTCGTTGTGACATCATAGTTCAGTCTGAGCTAGGAGAGAAAAACTTACACTGCCATATTATAGTTGGGGGAGAAGGACTAAGCAAGAGGAATGCTAAATCATCCTGT---------GCTCAGTTCTATGGTTTAATACTAGCTGAAATAATTCAACGCTGCAAATCTCTTCTGGCTACACGTCCTTTTGAACCTGAAGAGGCTGACATATTTCACACTTTA------------AAAAAGGCTGAGCGAGAGGCATGGGGTGGAGTTACTGGCGGCAACATGCAAATCCTTCAATATAGAGATCGCAGAGGAGACCTTCATGCACAAACAGTGGATCCTCTTCGCTTCTTCAAAAACTACCTTTTACCTAAAAATAGATGTATTTCATCTTACAGCAAACCTGATGTTTGTACTTCTCCTGACAACTGGTTCATTTTAGCTGAAAAAACTTACTCTCACACTCTTATTAACGGGCTGCCGCTTCCAGAACATTACAGAAAAAAC---TACCACGCAACCCTAGATAACGAAGTCATTCCAGGGCCTCAAACAATGGCCTATGGAGGACGTGGTCCGTGGGAACATCTTCCTGAGGTAGGAGATCAGCGCCTAGCTGCGTCTTCTGTTAGCACTACT---TATAAACCTAACAAAAAAGAAAAACTTATGCTAAACTTGCTAGACAAATGTAAAGAGCTAAATCTATTAGTTTATGAAGACTTAGTAGCTAATTGTCCTGAACTACTCCTTATGCTTGAAGGTCAACCAGGAGGGGCACGCCTTATAGAACAAGTCTTGGGCATGCACCATATTAATGTTTGTTCTAACTTTACAGCTCTCACATATCTTTTTCATCTACATCCTGTTACTTCG---CTTGACTCAGACAATAAAGCTTTACAGCTTTTGTTGATTCAAGGCTATAATCCTCTAGCCGTTGGTCACGCCCTGTGCTGTGTCCTGAACAAACAATTCGGGAAACAAAACACTGTTTGCTTTTACGGGCCTGCCTCAACAGGTAAAACAAATATGGCCAAGGCAATCGTCCAAGGAATTAGACTTTATGGGTGTGTTAATCATTTGAACAAAGGATTTGTATTTAATGACTGCAGACAACGCCTAGTTGTTTGGTGGGAGGAGTGCTTAATGCACCAGGATTGGGTGGAACCTGCAAAGTGTATCTTGGGCGGGACAGAATGCAGAATTGACGTCAAGCATAGAGACAGTGTACTTTTAACTCAAACACCTGTAATTATATCCACTAACCACGATATCTACGCGGTTGTTGGTGGCAATTCTGTTTCTCATGTTCACGCGGCTCCATTAAAAGAAAGAGTGATTCAGCTAAATTTTATGAAACAACTTCCTCAAACATTTGGAGAAATCACTGCTACTGAGATTGCAGCTCTTCTACAGTGGTGTTTCAATGAGTACGACTGTACTCTGACAGGATTTAAACAAAAATGGAATTTAGATAAAATTCCAAACTCATTTCCTCTTGGGGTCCTTTGTCCTACTCATTCACAGGACTTTACACTTCACGAAAACGGATACTGCACTGATTGCGGTGGTTACCTTCCTCATAGTGCTGAC---AATTCTATGTACACTGATCGCGCAAGCGAAACTAGC---------------ACAGGAGACATCACACCAAGTAAG---------------------------------------------------
>BAH22675
ATGGCTTTCAATCCTCCTGTGATTAGAGCT---------------------------------------TTTTCTCAACCTGCTTTTACTTATGTCTTCAAATTTCCATATCCACAATGGAAAGAAAAAGAATGGCTGCTTCATGCACTTTTAGCTCATGGAACTGAACAATCTATGATACAATTAAGAAACTGCGCTCCTCAT---------CCGGATGAAGAC---ATAATCCGTGATGACTTGCTTATTTCTTTAGAAGATCGCCATTTTGGG------GCTGTTCTCTGCAAGGCTGTTTACATGGCAACAACTACTCTCATGTCACACAAACAAAGGAATATGTTTCCTCGTTGTGACATCATAGTTCAGTCTGAGCTAGGAGAGAAAAACTTACACTGCCATATTATAGTTGGGGGAGAAGGACTAAGCAAGAGGAATGCTAAATCATCCTGT---------GCTCAGTTCTATGGTTTAATACTAGCTGAGATAATTCAACGCTGCAAATCTCTTCTGGCTACACGTCCTTTTGAACCTGAGGAGGCTGACATATTTCACACTCTA------------AAAAAGGCTGAGCGAGAGGCATGGGGTGGAGTTACTGGCGGCAACATGCAGATCCTTCAATATAGAGATCGCAGAGGAGACCTTCATGCACAAACAGTGGATCCTCTTCGCTTCTTCAAAAACTACCTTTTACCTAAAAATAGATGTATTTCATCTTACAGCAAACCTGATGTTTGTACTTCTCCTGACAACTGGTTCATTTTAGCTGAAAAAACTTACTCTCACACTCTTATTAACGGGCTGCCGCTTCCAGAACATTACAGAAAAAAC---TACCACGCAACCCTAGATAACGAAGTCATTCCAGGGCCTCAAACAATGGCCTATGGAGGACGTGGTCCGTGGGAACATCTTCCTGAGGTAGGAGATCAGCGCCTAGCTGCGTCTTCTGTTAGCACTACT---TATAAACCTAACAAAAAAGAAAAACTTATGCTAAACTTGCTAGACAAATGTAAAGAGCTAAATCTATTAGTTTATGAAGACTTAGTAGCTAATTGTCCTGAACTACTCCTTATGCTTGAAGGTCAACCAGGAGGGGCACGCCTTATAGAACAAGTCTTGGGCATGCACCATATTAATGTTTGTTCTAACTTTACAGCTCTCACATATCTTTTTCATCTACATCCTGTTACTTCG---CTTGACTCAGACAATAAAGCTTTACAGCTTTTGTTGATTCAAGGCTATAATCCTCTAGCCGTTGGTCACGCCCTGTGCTGTGTCCTGAACAAACAATTCGGGAAACAAAACACTGTTTGCTTTTACGGGCCTGCCTCAACAGGTAAAACAAATATGGCCAAGGCAATCGTCCAAGGGATTAGACTTTATGGGTGTGTTAATCATTTGAACAAAGGATTTGTATTTAATGACTGCAGACAACGCCTAGTTGTTTGGTGGGAGGAGTGCTTAATGCACCAAGATTGGGTGGAACCTGCAAAGTGTATCTTGGGCGGGACAGAATGCAGAATTGACGTCAAGCATAGAGACAGTGTACTTTTAACTCAAACACCTGTAATTATATCCACTAACCACGATATCTACGCGGTTGTTGGTGGCAATTCTGTTTCTCATGTTCACGCGGCTCCATTAAAAGAAAGAGTGATTCAGCTAAATTTTATGAAACAACTTCCTCAAACATTTGGAGAAATCACTGCTACTGAGATTGCAGCTCTTCTACAGTGGTGTTTCAATGAGTACGACTGTACTCTGACAGGATTTAAACAAAAATGGAATTTAGATAAAATTCCAAACTCATTTCCTCTTGGGGTCCTTTGTCCTACTCATTCACAGGACTTTACACTTCACGAAAACGGATACTGCACTGATTGCGGTGGTTACCTTCCTCATAGTGCTGAC---AATTCTATGTACACTGATCGCGCAAGCGAAACTAGC---------------ACAGGAGACATCACACCAAGTAAG---------------------------------------------------
>BAH56370
ATGGCTTTCAATCCTCCTGTGATTAGAGCT---------------------------------------TTTTCTCAACCTGCTTTTACTTATGTCTTCAAATTTCCATATCCACAATGGAAAGAAAAAGAATGGCTGCTTCATGCACTTTTAGCTCATGGAACTGAACAATCTATGATACAATTAAGAAACTGCGCTCCTCAT---------CCGGATGAAGAC---ATAATCCGTGATGACTTGCTTATTTCTTTAGAAGATCGCCATTTTGGG------GCTGTTCTCTGCAAGGCTGTTTACATGGCAACAACTACTCTCATGTCACACAAACAAAGGAATATGTTTCCTCGTTGTGACATCATAGTTCAGTCTGAGCTAGGAGAGAAAAACTTACACTGCCATATTATAGTTGGGGGAGAAGGACTAAGCAAGAGGAATGCTAAATCATCCTGT---------GCTCAGTTCTATGGTTTAATACTAGCTGAGATAATTCAACGCTGCAAATCTCTTCTGGCTACACGTCCTTTTGAACCTGAGGAGGCTGACATATTTCACACTCTA------------AAAAAGGCTGAGCGAGAGGCATGGGGTGGAGTTACTGGCGGCAACATGCAGATTCTTCAATATAGAGATCGCAGAGGAGACCTTCATGCACAAACAGTGGATCCTCTTCGCTTCTTCAAAAACTACCTTTTACCTAAAAATAGATGTATTTCATCTTACAGCAAACCTGATGTTTGTACTTCTCCTGACAACTGGTTCATTTTAGCTGAAAAAACTTACTCTCACACTCTTATTAACGGGCTGCCGCTTCCAGAACATTACAGAAAAAAC---TACCACGCAACCCTAGATAACGAAGTCATTCCAGGGCCTCAAACAATGGCCTATGGAGGACGTGGTCCGTGGGAACATCTTCCTGAGGTAGGAGATCAGCGCCTAGCTGCGTCTTCTGTTAGCACTACT---TATAAACCTAACAAAAAAGAAAAACTTATGCTAAACTTGCTAGACAAATGTAAAGAGCTAAATCTATTAGTTTATGAAGACTTAGTAGCTAATTGTCCTGAACTACTCCTTATGCTTGAAGGTCAACCAGGAGGGGCACGCCTTATAGAACAAGTCTTGGGCATGCACCATATTAATGTTTGTTCTAACTTTACAGCTCTCACATATCTTTTTCATCTACATCCTGTTACTTCG---CTTGACTCAGACAATAAAGCTTTACAGCTTTTGTTGATTCAAGGCTATAATCCTCTAGCCGTTGGTCACGCCCTGTGCTGTGTCCTGAACAAACAATTCGGGAAACAAAACACTGTTTGCTTTTACGGGCCTGCCTCAACAGGTAAAACAAATATGGCCAAGGCAATCGTCCAAGGGATTAGACTTTATGGGTGTGTTAATCATTTGAACAAAGGATTTGTATTTAATGACTGCAGACAACGCCTAGTTGTTTGGTGGGAGGAGTGCTTAATGCACCAGGATTGGGTGGAACCTGCAAAGTGTATCTTGGGCGGGACAGAATGCAGAATTGACGTCAAGCATAGAGACAGTGTACTTTTAACTCAAACACCTGTAATTATATCCACTAACCACGATATCTACGCGGTTGTTGGTGGCAATTCTGTTTCTCATGTTCACGCGGCTCCATTAAAAGAAAGAGTGATTCAGCTAAATTTTATGAAACAACTTCCTCAAACATTTGGAGAAATCACTGCTACTGAGATTGCAGCTCTTCTACAGTGGTGTTTCAATGAGTACGACTGTACTCTGACAGGATTTAAACAAAAATGGAATTTAGATAAAATTCCAAACTCATTTCCTCTTGGGGTCCTTTGTCCTACTCATTCACAGGACTTTACACTTCACGAAAACGGATACTGCACTGATTGCGGTGGTTACCTTCCTCATAGTGCTGAC---AATTCTATGTACACTGATCGCGCAAGCGAAACTAGC---------------ACAGGAGACATCACACCAAGTAAG---------------------------------------------------
>ADB77893
ATGGCCTTTTCTGCTCCTGTAATTAGAGCT---------------------------------------TTTTCTCAACCTGCTTTTACTTATGTTGTTAAGTTTCCATATGATAACTGGAAAGAGGAAGAGCACTTACTATGGAGCTTACTTGCTCCTGGGACTGAACGTCTCATGATCCAACTAAGAAACTGCGCACCACAT---------CCTGAAGATGAT---CCTGTCAGGGAAGATATTTTATGCTCACTAGCAGACCAACACTATGCT------GCTATTTTCACCAAGGCTTGCTACATGGCTGTAACTTCACTCATGGGGCAGAAACAGAGAACACACTTTCCACGATGCGACATAATATGCCAGGCTGAGATCGGCTCAGAATATCTACACTGTCACATACTTGTTGGAGGAGCAGGTCTGAGCAAGAGAAATGCTAAAATTTCATGT---------GCTACGCTCCTAGGCCTTGTGATGGCTGAATTAACACAACGCTGCAAACTACTTCTTGCACAGCGTCCATTTGAACCAGATGAAGCTAGAATATTTCATCTACTC------------AGACGCGTTGAACGCGAAGCATGGTCAGGGCACACTGGTAACTGGGTTCAAATTCTTCAATACAGAGACAAGCGAGGTGACCTTCATGCTCAACACATTGATCCTTTACGCTTTTTCAAACACTACCTGCTGCCAAAAAATCGGTTGATTTCTCCTTCCAGCAAGCCTGACGTCTGCACTACTCCAGATAACTGGTTTGTCCTAGCTGAAAAAACATACGCTCACACTATTGTTAATGGGCTTCCGCTGCTAGAACATAACAGAAAGGCC---TATCTACAAGAGTTAGAAAGTGAAGTCATCCCAGGGCCTTCTACCATGGCCTTTGGGGGACGTGGTGCGTGGGAACATCTGCCTGAGGTAGGAGAACAACGCCTAATAACTTCTAATACTTCTACTGCT---TATAAAGCTAACAAAAAAGAAAAATTAATGCTAAACTTACTTGATAAATGTGATGAACTTAACTTACTTGTGTATGAAGACTTAGTTAGTGCTTGTCCTGACCTTTTACTTATGCTTGAAGGTCAGCCAGGTGGTGCACGCCTAATTGAACAGGTGCTTGGCATGCATCATATTAAAGTGTGTGCTAATTACACAGCGTTATCTTTCTTATTTCATTTACATCCTGATCAATTA---TTAACTTCTAGCAATAAAGCACTAAAACTATTGTTGATTCAAGGGTACAACCCATTGCAAGTGGGCCACGCCATCTGTTGTGTCCTTAACAAACAGATGGGCAAGCAGAACACAATTTGCTTTTATGGCCCTGCTTCAACAGGCAAAACAAATATTGCAAAGGCCATAGTTCAAGGCGTTCGTCTATATGGCTGTGTTAATCATTTAAACAAAGGGTTTGTCTTTAACGATTGCAGACAACGCCTTATAATTTGGTGGGAGGAATGTTTAATGCACCAAGACTGGGTGGAACCTGCTAAATGCATTCTAGGTGGAACTGAATGTAGAATTGATGTTAAACATAAGGACAGTGTTCTTCTTCAACAAACACCAGTAATTATTTCCACTAACCATGACATCTACTCTGTAGTTGGTGGCAATACTGTATCTCATGTTCATGCAGCGCCCTTAAAAGAGCGAATCCTTCAGCTAAATTTTATGAAACAACTGCCACAAACATTTGGAGAAATTTCTCCAGTTGAAATTGCAGAATTACTGCAATGGTGCTTTAATGAGTACGACTGTACTCTTACTGGCTTTAAACAAAAATGGAACTTAGATAAAGTTCCAAACTCATTTCCTCTTGGGGACCTTTGTCCTACACATTCACAGGACTACGTGCTTCACGAAAACGGATTCTGCACTGACTGCGGCGGCTATATTCCTCATAGTGCTGAC---GACTCTGTGTATACTGACGTGGCTAGCGAGACATCA---------------ATCAGCAGCTGCGACCCAGGTAGGCAT------------------------------------------------
>BAH22671
ATGGCTTTCAATCCTCCTGTGATTAGAGCT---------------------------------------TTTTCTCAACCTGCTTTTACTTATGTCTTCAAATTTCCATATCCACAATGGAAAGAAAAAGAATGGCTGCTTCATGCACTTTTAGCTCATGGAACTGAACAATCTATGATACAATTAAGAAACTGCGCTCCTCAT---------CCGGATGAAGAC---ATAATCCGTGATGACTTGCTTATTTCTTTAGAAGATCGCCATTTTGGG------GCTGTTCTCTGCAAGGCTGTTTACATGGCAACAACTACTCTCATGTCACACAAACAAAGGAATATGTTTCCTCGTTGTGACATCATAGTTCAGTCTGAGCTAGGAGAGAAAAACTTACACTGCCATATTATAGTTGGGGGAGAAGGACTAAGCAAGAGGAATGCTAAATCATCCTGT---------GCTCAGTTCTATGGTTTAATACTAGCTGAGATAATTCAACGCTGCAAATCTCTTCTGGCTACACGTCCTTTTGAACCTGAGGAGGCTGACATATTTCACACTCTA------------AAAAAGGCTGAGCGAGAGGCATGGGGTGGAGTTACTGGCGGCAACATGCAGATCCTTCAATATAGAGATCGCAGAGGAGACCTTCATGCACAAACAGTGGATCCTCTTCGCTTCTTCAAAAACTACCTTTTACCTAAAAATAGATGTATTTCATCTTACAGCAAACCTGATGTTTGTACTTCTCCTGACAACTGGTTCATTTTAGCTGAAAAAACTTACTCTCACACTCTTATTAACGGGCTGCCGCTTCCAGAACATTACAGAAAAAAC---TACCACGCAACCCTAGATAACGAAGTCATTCCAGGGCCTCAAACAATGGCCTATGGAGGACGTGGTCCGTGGGAACATCTTCCTGAGGTAGGAGATCAGCGCCTAGCTGCGTCTTCTGTTAGCACTACT---TATAAACCTAACAAAAAAGAAAAACTTATGCTAAACTTGCTAGACAAATGTAAAGAGCTAAATCTATTAGTTTATGAAGACTTAGTAGCTAATTGTCCTGAACTACTCCTTATGCTTGAAGGTCAACCAGGAGGGGCACGCCTTATAGAACAAGTCTTGGGCATGCACCATATTAATGTTTGTTCTAACTTTACAGCTCTCACATATCTTTTTCATCTACATCCTGTTACTTCG---CTTGACTCAGACAATAAAGCTTTACAGCTTTTGTTGATTCAAGGCTATAATCCTCTAGCCGTTGGTCACGCCCTGTGCTGTGTCCTGAACAAACAATTCGGGAAACAAAACACTGTTTGCTTTTACGGGCCTGCCTCAACAGGTAAAACAAATATGGCCAAGGCAATCGTCCAAGGGATTAGACTTTATGGGTGTGTTAATCATTTGAACAAAGGATTTGTATTTAATGACTGCAGACAACGCCTAGTTGTTTGGTGGGAGGAGTGCTTAATGCACCAAGATTGGGTGGAACCTGCAAAGTGTATCTTGGGCGGGACAGAATGCAGAATTGACGTCAAGCATAGAGACAGTGTACTTTTAACTCAAACACCTGTAATTATATCCACTAACCACGATATCTACGCGGTTGTTGGTGGCAATTCTGTTTCTCATGTTCACGCGGCTCCATTAAAAGAAAGAGTGATTCAGCTAAATTTTATGAAACAACTTCCTCAAACATTTGGAGAAATCACTGCTACTGAGATTGCAGCTCTTCTACAGTGGTGTTTCAATGAGTACGACTGTACTCTGACAGGATTTAAACAAAAATGGAATTTAGATAAAATTCCAAACTCATTTCCTCTTGGGGTCCTTTGTCCTACTCATTCACAGGACTTTACACTTCACGAAAACGGATACTGCACTGATTGCGGTGGTTACCTTCCTCATAGTGCTGAC---AATTCTATGTACACTGATCGCGCAAGCGAAACTAGC---------------ACAGGAGACATCACACCAAGTAAG---------------------------------------------------
>BAH56374
ATGGCTTTCAATCCTCCTGTGATTAGAGCT---------------------------------------TTTTCTCAACCTGCTTTTACTTATGTCTTCAAATTTCCATATCCACAATGGAAAGAAAAAGAATGGCTGCTTCATGCACTTTTAGCTCATGGAACTGAACAATCTATGATACAATTAAGAAACTGCGCTCCTCAT---------CCGGATGAAGAC---ATAATCCGTGATGACTTGCTTATTTCTTTAGAAGATCGCCATTTTGGG------GCTGTTCTCTGCAAGGCTGTTTACATGGCAACAACTACTCTCATGTCACACAAACAAAGGAATATGTTTCCTCGTTGTGACATCATAGTTCAGTCTGAGCTAGGAGAGAAAAACTTACACTGCCATATTATAGTTGGGGGAGAAGGACTAAGCAAGAGGAATGCTAAATCATCCTGT---------GCTCAGTTCTATGGTTTAATACTAGCTGAAATAATTCAACGCTGCAAATCTCTTCTGGCTACACGTCCTTTTGAACCTGAGGAGGCTGACATATTTCACACTTTA------------AAAAAGGCTGAGCGAGAGGCATGGGGTGGAGTTACTGGCGGCAACATGCAGATCCTTCAATATAGAGATCGCAGAGGAGACCTTCATGCACAAACAGTGGATCCTCTTCGCTTCTTCAAAAACTACCTTTTACCTAAAAATAGATGTATTTCATCTTACAGCAAACCTGATGTTTGTACTTCTCCTGACAACTGGTTCATTTTAGCTGAAAAAACTTACTCTCACACTCTTATTAACGGGCTGCCGCTTCCAGAACATTACAGAAAAAAC---TACCACGCAACCCTAGATAACGAAGTCATTCCAGGGCCTCAAACAATGGCCTATGGAGGACGTGGTCCGTGGGAACATCTTCCTGAGGTAGGAGATCAGCGCCTAGCTGCGTCTTCTGTTAGCACTACT---TATAAACCTAACAAAAAAGAAAAACTTATGCTAAACTTGCTAGACAAATGTAAAGAGCTAAATCTATTAGTTTATGAAGACTTAGTAGCTAATTGTCCTGAACTACTCCTTATGCTTGAAGGTCAACCAGGAGGGGCACGCCTTATAGAACAAGTCTTGGGCATGCACCATATTAATGTTTGTTCTAACTTTACAGCTCTCACATATCTTTTTCATCTACATCCTGTTACTTCG---CTTGACTCAGACAATAAAGCTTTACAGCTTTTGTTGATTCAAGGCTATAATCCTCTAGCCGTTGGTCACGCCCTGTGCTGTGTCCTGAACAAACAATTCGGGAAACAAAACACTGTTTGCTTTTACGGGCCTGCCTCAACAGGTAAAACAAATATGGCCAAGGCAATCGTCCAAGGGATTAGACTTTATGGGTGTGTTAATCATTTGAACAAAGGATTTGTATTTAATGACTGCAGACAACGCCTAGTTGTTTGGTGGGAGGAGTGCTTAATGCACCAGGATTGGGTGGAACCTGCAAAGTGTATCTTGGGCGGGACAGAATGCAGAATTGACGTCAAGCATAGAGACAGTGTACTTTTAACTCAAACACCTGTAATTATATCCACTAACCACGATATCTACGCGGTTGTTGGTGGCAATTCTGTTTCTCATGTTCACGCGGCTCCATTAAAAGAAAGAGTGATTCAGCTAAATTTTATGAAACAACTTCCTCAAACATTTGGAGAAATCACTGCTACTGAGATTGCAGCTCTTCTACAGTGGTGTTTCAATGAGTACGACTGTACTCTGACAGGATTTAAACAAAAATGGAATTTAGATAAAATTCCAAACTCATTTCCTCTTGGGGTCCTTTGTCCTACTCATTCACAGGACTTTACACTTCACGAAAACGGATACTGCACTGATTGCGGTGGTTACCTTCCTCATAGTGCTGAC---AATTCTATGTACACTGATCGCGCAAGCGAAACTAGC---------------ACAGGAGACATCACACCAAGTAAG---------------------------------------------------
>ADB77897
ATGGCCTTTTCTGCTCCTGTAATTAGAGCT---------------------------------------TTCTCTCAACCTGCTTTCACTTATGTTGTTAAATTTCCATATGATAACTGGAAAGAGGAAGAGCACTTACTATGGAGCTTACTTGCTCCTGGGACTGAACGTCTCATGATCCAACTAAGAAACTGCGCACCACAT---------CCTGAAGATGAT---CCTGTCAGGGAAGATATTTTATGCTCACTAGCAGACCAACACTATGCT------GCTATTTTCGCCAAAGCTTGCTACATGGCTGTAACTTCACTTATGGGGCAGAAACAGAGAACACACTTTCCACGATGCGACATAATTTGCCAGGCTGAAATCGGCTCAGAATATCTACACTGTCACATACTTGTTGGAGGAGCAGGTCTGAGCAAGAGAAATGCTAAAATTTCATGT---------GCTACGCTCCTAGGCCTTGTGATGGCTGAATTAACACAACGCTGCAAACTACTTCTTGCACAGCGTCCATTTGAACCAGATGAAGCTAGAATATTTCATCTACTC------------AGACGCGTTGAACGCGAAGCATGGTCAGGGCACACTGGTAACTGGGTTCAAATTCTTCAATACAGAGACAAGCGAGGTGACCTTCATGCTCAACACATTGATCCTTTACGCTTTTTCAAACACTACCTGCTACCAAAAAATCGGTTGATCTCTCCTTCCAGCAAGCCTGACGTCTGCACTACTCCAGATAACTGGTTTGTCCTAGCTGAAAAAACATACGCTCACACTATTGTTAATGGGCTTCCGCTGCTAGAACATAACAGAAAGGCC---TATCTACAAGAGTTAGAAAGTGAAGTCATCCCAGGGCCTTCTACCATGGCCTTTGGGGGACGTGGTGCGTGGGAACATCTGCCTGAGGTAGGAGAACAACGCCTAATAACTTCTAATACTTCTACTGCT---TATAAAGCTAACAAAAAAGAAAAATTAATGCTAAACTTACTTGATAAATGTGATGAACTTAACTTACTTGTGTATGAAGACTTAGTTAGTGCTTGTCCTGACCTTTTACTTATGCTTGAAGGTCAGCCAGGTGGTGCACGCCTAATTGAACAGGTGCTTGGCATGCATCATATTAAAGTGTGTGCTAATTACACAGCGTTATCTTTCTTATTTCATTTACATCCTGATCAATTA---TTAACTTCTAGCAATAAAGCACTAAAACTATTATTGATTCAAGGGTACAACCCATTGCAAGTGGGCCACGCCATCTGTTGTGTCCTTAACAAACAGATGGGCAAGCAGAACACAATTTGCTTTTATGGCCCTGCTTCAACAGGCAAAACAAATATTGCAAAGGCCATAGTTCAAGGCGTTCGTCTATATGGCTGTGTTAATCATTTAAACAAAGGGTTTGTCTTTAACGATTGCAGACAACGCCTTATAATTTGGTGGGAAGAGTGTTTAATGCACCAAGACTGGGTGGAACCTGCTAAATGCATTCTAGGTGGAACTGAATGTAGAATTGATGTTAAACATAAAGACAGTGTTCTTCTTCAACAAACACCAGTAATTATTTCCACTAACCATGACATCTACTCTGTAGTTGGTGGCAATACTGTATCTCATGTTCATGCAGCGCCCTTAAAAGAGCGAATCCTTCAGCTAAATTTTATGAAACAACTGCCACAAACATTTGGAGAAATTTCTCCAGTTGAAATTGCAGAATTACTGCAATGGTGCTTTAATGAGTACGACTGTACTCTTACTGGCTTTAAACAAAAATGGAACTTAGATAAAGTTCCAAACTCATTTCCTCTTGGAGACCTTTGTCCTACACATTCACAGGACTACGTGCTTCACGAAAACGGATTCTGCACTGACTGCGGCGGCTATATTCCTCATAGTGCTGAT---GACTCTGTGTACACTGACGTGGCTAGCGAGACATCA---------------ATCAGCAGCGACGACCCAGGTAGGCAT------------------------------------------------
>BAH56378
ATGGCTTTCAATCCTCCTGTGATTAGAGCT---------------------------------------TTTTCTCAACCTGCTTTTACTTATGTCTTCAAATTTCCATATCCACAATGGAAAGAAAAAGAATGGCTGCTTCATGCACTTTTAGCTCATGGAACTGAACAATCTATGATACAATTAAGAAACTGCGCTCCTCAT---------CCGGATGAAGAC---ATAATCCGTGATGACTTGCTTATTTCTTTAGAAGATCGCCATTTTGGG------GCTGTTCTCTGCAAGGCTGTTTACATGGCAACAACTACTCTCATGTCACACAAACAAAGGAATATGTTTCCTCGTTGTGACATCATAGTTCAGTCTGAGCTAGGAGAGAAAAACTTACACTGCCATATTATAGTTGGGGGAGAAGGACTAAGCAAGAGGAATGCTAAATCATCCTGT---------GCTCAGTTCTATGGTTTAATACTAGCTGAGATAATTCAACGCTGCAAATCTCTTCTGGCTACACGTCCTTTTGAACCTGAGGAGGCTGACATATTTCACACTCTA------------AAAAAGGCTGAGCGAGAGGCATGGGGTGGAGTTACTGGCGGCAACATGCAGATCCTTCAATATAGAGATCGCAGAGGAGACCTTCATGCACAAACAGTGGATCCTCTTCGCTTCTTCAAAAACTACCTTTTACCTAAAAATAGATGTATTTCATCTTACAGCAAACCTGATGTTTGTACTTCTCCTGACAACTGGTTCATTTTAGCTGAAAAAACTTACTCTCACACTCTTATTAACGGGCTGCCGCTTCCAGAACATTACAGAAAAAAC---TACCACGCAACCCTAGATAACGAAGTCATTCCAGGGCCTCAAACAATGGCCTATGGAGGACGTGGTCCGTGGGAACATCTTCCTGAGGTAGGAGATCAGCGCCTAGCTGCGTCTTCTGTTAGCACTACT---TATAAACCTAACAAAAAAGAAAAACTTATGCTAAACTTGCTAGACAAATGTAAAGAGCTAAATCTATTAGTTTATGAAGACTTAGTAGCTAATTGTCCTGAACTACTCCTTATGCTTGAAGGTCAACCAGGAGGGGCACGCCTTATAGAACAAGTCTTGGGCATGCACCATATTAATGTTTGTTCTAACTTTACAGCTCTCACATATCTTTTTCATCTACATCCTGTTACTTCG---CTTGACTCAGACAATAAAGCTTTACAGCTTTTGTTGATTCAAGGCTATAATCCTCTAGCCGTTGGTCACGCCCTGTGCTGTGTCCTGAACAAACAATTCGGGAAACAAAACACTGTTTGCTTTTACGGGCCTGCCTCAACAGGTAAAACAAATATGGCCAAGGCAATCGTCCAAGGGATTAGACTTTATGGGTGTGTTAATCATTTGAACAAAGGATTTGTATTTAATGACTGCAGACAACGCCTAGTTGTTTGGTGGGAGGAGTGCTTAATGCACCAAGATTGGGTGGAACCTGCAAAGTGTATCTTGGGCGGGACAGAATGCAGAATTGACGTCAAGCATAGAGACAGTGTACTTTTAACTCAAACACCTGTAATTATATCCACTAACCACGATATCTACGCGGTTGTTGGTGGCAATTCTGTTTCTCATGTTCACGCGGCTCCATTAAAAGAAAGAGTGATTCAGCTAAATTTTATGAAACAACTTCCTCAAACATTTGGAGAAATCACTGCTACTGAGATTGCAGCTCTTCTACAGTGGTGTTTCAATGAGTACGACTGTACTCTGACAGGATTTAAACAAAAATGGAATTTAGATAAAATTCCAAACTCATTTCCTCTTGGGGTCCTTTGTCCTACTCATTCACAGGACTTTACACTTCACGAAAACGGATACTGCACTGATTGCGGTGGTTACCTTCCTCATAGTGCTGAC---AATTCTATGTACACTGATCGCGCAAGCGAAACTAGC---------------ACAGGAGACATCACACCAAGTAAG---------------------------------------------------
>BAH22679
ATGGCTTTCAATCCTCCTGTGATTAGAGCT---------------------------------------TTTTCTCAACCTGCTTTTACTTATGTCTTCAAATTTCCATATCCACAATGGAAAGAAAAAGAATGGCTGCTTCATGCACTTTTAGCTCATGGAACTGAACAATCTATGATACAATTAAGAAACTGCGCTCCTCAT---------CCGGATGAAGAC---ATAATCCGTGATGACTTGCTTATTTCTTTAGAAGATCGCCATTTTGGG------GCTGTTCTCTGCAAGGCTGTTTACATGGCAACAACTACTCTCATGTCACACAAACAAAGGAATATGTTTCCTCGTTGTGACATCATAGTTCAGTCTGAGCTAGGAGAGAAAAACTTACACTGCCATATTATAGTTGGGGGAGAAGGACTAAGCAAGAGGAATGCTAAATCATCCTGT---------GCTCAGTTCTATGGTTTAATACTAGCTGAGATAATTCAACGCTGCAAATCTCTTCTGGCTACACGTCCTTTTGAACCTGAGGAGGCTGACATATTTCACACTCTA------------AAAAAGGCTGAGCGAGAGGCATGGGGTGGAGTTACTGGCGGCAACATGCAGATCCTTCAATATAGAGATCGCAGAGGAGACCTTCATGCACAAACAGTGGATCCTCTTCGCTTCTTCAAAAACTACCTTTTACCTAAAAATAGATGTATTTCATCTTACAGCAAACCTGATGTTTGTACTTCTCCTGACAACTGGTTCATTTTAGCTGAAAAAACTTACTCTCACACTCTTATTAACGGGCTGCCGCTTCCAGAACATTACAGAAAAAAC---TACCACGCAACCCTAGATAACGAAGTCATTCCAGGGCCTCAAACAATGGCCTATGGAGGACGTGGTCCGTGGGAACATCTTCCTGAGGTAGGAGATCAGCGCCTAGCTGCGTCTTCTGTTAGCACTACT---TATAAACCTAACAAAAAAGAAAAACTTATGCTAAACTTGCTAGACAAATGTAAAGAGCTAAATCTATTAGTTTATGAAGACTTAGTAGCTAATTGTCCTGAACTACTCCTTATGCTTGAAGGTCAACCAGGAGGGGCACGCCTTATAGAACAAGTCTTGGGCATGCACCATATTAATGTTTGTTCTAACTTTACAGCTCTCACATATCTTTTTCATCTACATCCTGTTACTTCG---CTTGACTCAGACAATAAAGCTTTACAGCTTTTGTTGATTCAAGGCTATAATCCTCTAGCCGTTGGTCACGCCCTGTGCTGTGTCCTGAACAAACAATTCGGGAAACAAAATACTGTTTGCTTTTACGGGCCTGCCTCAACAGGTAAAACAAATATGGCCAAGGCAATCGTCCAAGGGATTAGACTTTATGGGTGTGTTAATCATTTAAACAAAGGATTTGTATTTAATGACTGCAGACAACGCCTAGTTGTTTGGTGGGAGGAGTGCTTAATGCACCAGGATTGGGTGGAACCTGCAAAGTGTATCTTGGGCGGGACAGAATGCAGAATTGACGTCAAGCATAGAGACAGTGTACTTTTAACTCAAACACCTGTAATTATATCCACTAACCACGATATCTACGCGGTTGTTGGTGGCAATTCTGTTTCTCATGTTCACGCGGCTCCATTAAAAGAAAGAGTGATTCAGCTAAATTTTATGAAACAACTTCCTCAAACATTTGGAGAAATCACTGCTACTGAGATTGCAGCTCTTCTACAGTGGTGTTTCAATGAGTACGACTGTACTCTGACAGGATTTAAACAAAAATGGAATTTAGATAAAATTCCAAACTCATTTCCTCTTGGGGTCCTTTGTCCTACTCATTCACAGGACTTTACACTTCACGAAAACGGATACTGCACTGATTGCGGTGGTTACCTTCCTCATAGTGCTGAC---AATTCTATGTACACTGATCGCGCAAGCGAAACTAGC---------------ACAGGAGACATCACACCAAGTAAG---------------------------------------------------
>ABR26328
ATGGCTTTCAATCCTCCTGTGATTAGAGCT---------------------------------------TTTTCTCAACCTGCTTTTACTTATGTCTTCAAATTTCCATATCCACAATGGAAAGAAAAAGAATGGCTGCTTCATGCACTTTTAGCTCATGGAACTGAACAATCTATGATACAATTAAGAAACTGCGCTCCTCAT---------CCGGATGAAGAC---ATAATCCGTGATGACTTGCTTATTTCTTTAGAAGATCGCCATTTTGGG------GCTGTTCTCTGCAAGGCTGTTTACATGGCAACAACTACTCTCATGTCACACAAACAAAGGAATATGTTTCCTCGTTGTGACATCATAGTTCAGTCTGAGCTAGGAGAGAAAAACTTACACTGCCATATTATAGTTGGGGGAGAAGGACTAAGCAAGAGGAATGCTAAATCATCCTGT---------GCTCAGTTCTATGGTTTAATACTAGCTGAGATAATTCAACGCTGCAAATCTCTTCTGGCTACACGTCCTTTTGAACCTGAGGAGGCTGACATATTTCACACTCTA------------AAAAAGGCTGAGCGAGAGGCATGGGGTGGAGTTACTGGCGGCAACATGCAGATCCTTCAATATAGAGATCGCAGAGGAGACCTTCATGCACAAACAGTGGATCCTCTTCGCTTCTTCAAAAACTACCTTTTACCTAAAAATAGATGTATTTCATCTTACAGCAAACCTGATGTTTGTACTTCTCCTGACAACTGGTTCATTTTAGCTGAAAAAACTTACTCTCACACTCTTATTAACGGGCTGCCGCTTCCAGAACATTACAGAAAAAAC---TACCACGCAACCCTAGATAACGAAGTCATTCCAGGGCCTCAAACAATGGCCTATGGAGGACGTGGTCCGTGGGAACATCTTCCTGAGGTAGGAGATCAGCGCCTAGCTGCGTCTTCTGTTAGCACTACT---TATAAACCTAACAAAAAAGAAAAACTTATGCTAAACTTGCTAGACAAATGTAAAGAGCTAAATCTATTAGTTTATGAAGACTTAGTAGCTAATTGTCCTGAACTACTCCTTATGCTTGAAGGTCAACCAGGAGGGGCACGCCTTATAGAACAAGTCTTGGGCATGCACCATATTAATGTTTGTTCTAACTTTACAGCTCTCACATATCTTTTTCATCTACATCCTGTTACTTCG---CTTGACTCAGACAATAAAGCTTTACAGCTTTTGTTGATTCAAGGCTATAATCCTCTAGCCGTTGGTCACGCCCTGTGCTGTGTCCTGAACAAACAATTCGGGAAACAAAACACTGTTTGCTTTTACGGGCCTGCCTCAACAGGTAAAACAAATATGGCCAAGGCAATCGTCCAAGGGATTAGACTTTATGGGTGTGTTAATCATTTGAACAAAGGATTTGTATTTAATGACTGCAGACAACGCCTAGTTGTTTGGTGGGAGGAGTGCTTAATGCACCAGGATTGGGTGGAACCTGCAAAGTGTATCTTGGGCGGGACAGAATGCAGAATTGACGTCAAGCATAGAGACAGTGTACTTTTAACTCAAACACCTGTAATTATATCCACTAACCACGATATCTACGCGGTTGTTGGTGGCAATTCTGTTTCTCATGTTCACGCGGCTCCATTAAAAGAAAGAGTGATTCAGCTAAATTTTATGAAACAACTTCCTCAAACATTTGGAGAAATCACTGCTACTGAGATTGCAGCTCTTCTACAGTGGTGTTTCAATGAGTACGACTGTACTCTGACAGGATTTAAACAAAAATGGAATTTAGATAAAATTCCAAACTCATTTCCTCTTGGGGTCCTTTGTCCTACTCATTCACAGGACTTTACACTTCACGAAAACGGATACTGCACTGATTGCGGTGGTTACCTTCCTCATAGTGCTGAC---AATTCTATGTACACTGATCGCGCAAGCGAAACTAGC---------------ACAGGAGACATCACACCAAGTAAG---------------------------------------------------
>AEY75564
ATGGCTTTCAATCCTCCTGTGATTAGAGCT---------------------------------------TTTTCTCAACCTGCTTTTACTTATGTCTTCAAATTTCCATATCCACAATGGAAAGAAAAAGAATGGCTGCTTCATGCACTTTTAGCTCATGGAACTGAACAATCTATGATACAATTAAGAAACTGCGCTCCTCAT---------CCGGATGAAGAC---ATAATCCGTGATGACTTGCTTATTTCTTTAGAAGATCGCCATTTTGGG------GCTGTTCTCTGCAAGGCTGTTTACATGGCAACAACTACTCTCATGTCACACAAACAAAGGAATATGTTTCCTCGTTGTGACATCATAGTTCAGTCTGAGCTAGGAGAGAAAAACTTACACTGCCATATTATAGTTGGGGGAGAAGGACTAAGCAAGAGGAATGCTAAATCATCCTGT---------GCTCAGTTCTATGGTTTAATACTAGCTGAGATAATTCAACGCTGCAAATCTCTTCTGGCTACACGTCCTTTTGAACCTGAGGAGGCTGACATATTTCACACTCTA------------AAAAAGGCTGAGCGAGAGGCATGGGGTGGAGTTACTGGCGGCAACATGCAGATCCTTCAATATAGAGATCGCAGAGGAGACCTTCATGCACAAACAGTGGATCCTCTTCGCTTCTTCAAAAACTACCTTTTACCTAAAAATAGATGTATTTCATCTTACAGCAAACCTGATGTTTGTACTTCTCCTGACAACTGGTTCATTTTAGCTGAAAAAACTTACTCTCACACTCTTATTAACGGGCTGCCGCTTCCAGAACATTACAGAAAAAAC---TACCACGCAACCCTAGATAACGAAGTCATTCCAGGGCCTCAAACAATGGCCTATGGAGGACGTGGTCCGTGGGAACATCTTCCTGAGGTAGGAGATCAGCGCCTAGCTGCGTCTTCTGTTAGCACTACT---TATAAACCTAACAAAAAAGAAAAACTTATGCTAAACTTGCTAGACAAATGTAAAGAGCTAAATCTATTAGTTTATGAAGACTTAGTAGCTAATTGTCCTGAACTACTCCTTATGCTTGAAGGTCAACCAGGAGGGGCACGCCTTATAGAACAAGTCTTGGGCATGCACCATATTAATGTTTGTTCTAACTTTACAGCTCTCACATATCTTTTTCATCTACATCCTGTTACTTCG---CTTGACTCAGACAATAAAGCTTTACAGCTTTTGTTGATTCAAGGCTATAATCCTCTAGCCGTTGGTCACGCCCTGTGCTGTGTCCTGAACAAACAATTCGGGAAACAAAACACTGTTTGCTTTTACGGGCCTGCCTCAACAGGTAAAACAAATATGGCCAAGGCAATCGTCCAAGGGATTAGACTTTATGGGTGTGTTAATCATTTGAACAAAGGATTTGTATTTAATGACTGCAGACAACGCCTAGTTGTTTGGTGGGAGGAGTGCTTAATGCACCAGGATTGGGTGGAACCTGCAAAGTGTATCTTGGGCGGGACAGAATGCAGAATTGACGTCAAGCATAGAGACAGTGTACTTTTAACTCAAACACCTGTAATTATATCCACTAACCACGATATCTACGCGGTTGTTGGTGGCAATTCTGTTTCTCATGTTCACGCGGCTCCATTAAAAGAAAGAGTGATTCAGCTAAATTTTATGAAACAACTTCCTCAAACATTTGGAGAAATCACTGCTACTGAGATTGCAGCTCTTCTACAGTGGTGTTTCAATGAGTACGACTGTACTCTGACAGGATTTAAACAAAAATGGAATTTAGATAAAATTCCAAACTCATTTCCTCTTGGGGTCCTTTGTCCTACTCATTCACAGGACTTTACACTTCACGAAAACGGATACTGCACTGATTGCGGTGGTTACCTTCCTCATAGTGCTGAC---AATTCTATGTACACTGATCGCGCAAGCGAAACTAGC---------------ACAGGAGACATCACACCAAGTAAG---------------------------------------------------
>ACG75852
ATGGCTTTCAATCCTCCTGTGATTAGAGCT---------------------------------------TTTTCTCAACCTGCTTTTACTTATGTCTTCAAATTTCCATATCCACAATGGAAAGAAAAAGAATGGCTGCTTCATGCACTTTTAGCTCATGGAACTGAACAATCTATGATACAATTAAGAAACTGCGCTCCTCAT---------CCGGATGAAGAC---ATAATCCGTGATGACTTGCTTATTTCTTTAGAAGATCGCCATTTTGGG------GCTGTTCTCTGCAAGGCTGTTTACATGGCAACAACTACTCTCATGTCACACAAACAAAGGAATATGTTTCCTCGTTGTGACATCATAGTTCAGTCTGAGCTAGGAGAGAAAAACTTACACTGCCATATTATAGTTGGGGGAGAAGGACTAAGCAAGAGGAATGCTAAATCATCCTGT---------GCTCAGTTCTATGGTTTAATACTAGCTGAGATAATTCAACGCTGCAAATCTCTTCTGGCTACACGTCCTTTTGAACCTGAGGAGGCTGACATATTTCACACTCTA------------AAAAAGGCTGAGCGAGAGGCATGGGGTGGAGTTACTGGCGGCAACATGCAGATCCTTCAATATAGAGATCGCAGAGGAGACCTTCATGCACAAACAGTGGATCCTCTTCGCTTCTTCAAAAACTACCTTTTACCTAAAAATAGATGTATTTCATCTTACAGCAAACCTGATGTTTGTACTTCTCCTGACAACTGGTTCATTTTAGCTGAAAAAACTTACTCTCACACTCTTATTAACGGGCTGCCGCTTCCAGAACATTACAGAAAAAAC---TACCACGCAACCCTAGATAACGAAGTCATTCCAGGGCCTCAAACAATGGCCTATGGAGGACGTGGTCCGTGGGAACATCTTCCTGAGGTAGGAGATCAGCGCCTAGCTGCGTCTTCTGTTAGCACTACT---TATAAACCTAACAAAAAAGAAAAACTTATGCTAAACTTGCTAGACAAATGTAAAGAGCTAAATCTATTAGTTTATGAAGACTTAGTAGCTAATTGTCCTGAACTACTCCTTATGCTTGAAGGTCAACCAGGAGGGGCACGCCTTATAGAACAAGTCTTGGGCATGCACCATATTAATGTTTGTTCTAACTTTACAGCTCTCACATATCTTTTTCATCTACATCCTGTTACTTCA---CTTGACTCAGACAATAAAGCTTTACAGCTTTTGTTGATTCAAGGCTATAATCCTCTAGCCGTTGGTCACGCCCTGTGCTGTGTCCTGAACAAACAATTCGGGAAACAAAACACTGTTTGCTTTTACGGGCCTGCCTCAACAGGTAAAACAAATATGGCCAAGGCAATCGTCCAAGGGATTAGACTTTATGGGTGTGTTAATCATTTGAACAAAGGATTTGTATTTAATGACTGCAGACAACGCCTAGTTGTTTGGTGGGAGGAGTGCTTAATGCACCAGGATTGGGTGGAACCTGCAAAGTGTATCTTGGGCGGGACAGAATGCAGAATTGACGTCAAGCATAGAGACAGTGTACTTTTAACTCAAACACCTGTAATTATATCCACTAACCACGATATCTACGCGGTTGTTGGTGGCAATTCTGTTTCTCATGTTCACGCGGCTCCATTAAAAGAAAGAGTGATTCAGCTAAATTTTATGAAACAACTTCCTCAAACATTTGGAGAAATCACTGCTACTGAGATTGCAGCTCTTCTACAGTGGTGTTTCAATGAGTACGACTGTACTCTGACAGGATTTAAACAAAAATGGAATTTAGATAAAATTCCAAACTCATTTCCTCTTGGGGTCCTTTGTCCTACTCATTCACAGGACTTTACACTTCACGAAAACGGATACTGCACTGATTGCGGTGGTTACCTTCCTCATAGTGCTGAC---AATTCTATGTACACTGATCGCGCAAGCGAAACTAGC---------------ACAGGAGACATCACACCAAGTAAG---------------------------------------------------
>ABR26320
ATGGCTTTCAATCCTCCTGTGATTAGAGCT---------------------------------------TTTTCTCAACCTGCTTTTACTTATGTCTTCAAATTTCCATATCCACAATGGAAAGAAAAAGAATGGCTGCTTCATGCACTTTTAGCTCATGGAACTGAACAATCTATGATACAATTAAGAAACTGCGCTCCTCAT---------CCGGATGAAGAC---ATAATCCGTGATGACTTGCTTATTTCTTTAGAAGATCGCCATTTTGGG------GCTGTTCTCTGCAAGGCTGTTTACATGGCAACAACTACTCTCATGTCACACAAACAAAGGAATATGTTTCCTCGTTGTGACATCATAGTTCAGTCTGAGCTAGGAGAGAAAAACTTACACTGCCATATTATAGTTGGGGGAGAAGGACTAAGCAAGAGGAATGCTAAATCATCCTGT---------GCTCAGTTCTATGGTTTAATACTAGCTGAGATAATTCAACGCTGCAAATCTCTTCTGGCTACACGTCCTTTTGAACCTGAGGAGGCTGACATATTTCACACTCTA------------AAAAAGGCTGAGCGAGAGGCATGGGGTGGAGTTACTGGCGGCAACATGCAGATCCTTCAATATAGAGATCGCAGAGGAGACCTTCATGCACAAACAGTGGATCCTCTTCGCTTCTTCAAAAACTACCTTTTACCTAAAAATAGATGTATTTCATCTTACAGCAAACCTGATGTTTGTACTTCTCCTGACAACTGGTTCATTTTAGCTGAAAAAACTTACTCTCACACTCTTATTAACGGGCTGCCGCTTCCAGAACATTACAGAAAAAAC---TACCACGCAACCCTAGATAACGAAGTCATTCCAGGGCCTCAAACAATGGCCTATGGAGGACGTGGTCCGTGGGAACATCTTCCTGAGGTAGGAGATCAGCGCCTAGCTGCGTCTTCTGTTAGCACTACT---TATAAACCTAACAAAAAAGAAAAACTTATGCTAAACTTGCTAGACAAATGTAAAGAGCTAAATCTATTAGTTTATGAAGACTTAGTAGCTAATTGTCCTGAACTACTCCTTATGCTTGAAGGTCAACCAGGAGGGGCACGCCTTATAGAACAAGTCTTGGGCATGCACCATATTAATGTTTGTTCTAACTTTACAGCTCTCACATATCTTTTTCATCTACATCCTGTTACTTCG---CTTGACTCAGACAATAAAGCTTTACAGCTTTTGTTGATTCAAGGCTATAATCCTCTAGCCGTTGGTCACGCCCTGTGCTGTGTCCTGAACAAACAATTCGGGAAACAAAACACTGTTTGCTTTTACGGGCCTGCCTCAACAGGTAAAACAAATATGGCCAAGGCAATCGTCCAAGGGATTAGACTTTATGGGTGTGTTAATCATTTGAACAAAGGATTTGTATTTAATGACTGCAGACAACGCCTAGTTGTTTGGTGGGAGGAGTGCTTAATGCACCAGGATTGGGTGGAACCTGCAAAGTGTATCTTGGGCGGGACAGAATGCAGAATTGACGTCAAGCATAGAGACAGTGTACTTTTAACTCAAACACCTGTAATTATATCCACTAACCACGATATCTACGCGGTTGTTGGTGGCAATTCTGTTTCTCATGTTCACGCGGCTCCATTAAAAGAAAGAGTGATTCAGCTAAATTTTATGAAACAACTTCCTCAAACATTTGGAGAAATCACTGCTACTGAGATTGCAGCTCTTCTACAGTGGTGTTTCAATGAGTACGACTGTACTCTGACAGGATTTAAACAAAAATGGAATTTAGATAAAATTCCAAACTCATTTCCTCTTGGGGTCCTTTGTCCTACTCATTCACAGGACTTTACACTTCACGAAAACGGATACTGCACTGATTGCGGTGGTTACCTTCCTCATAGTGCTGAC---AATTCTATGTACACTGATCGCGCAAGCGAAACTAGC---------------ACAGGAGACATCACACCAAGTAAG---------------------------------------------------
>ACG75856
ATGGCTTTCAATCCTCCTGTGATTAGAGCT---------------------------------------TTTTCTCAACCTGCTTTTACTTATGTCTTCAAATTTCCATATCCACAATGGAAAGAAAAAGAATGGCTACTTCATGCACTTTTAGCTCATGGAACTGAACAATCTATGATACAATTAAGAAACTGCGCTCCTCAT---------CCGGATGAAGAC---ATAATCCGTGATGACTTGCTTATTTCTTTAGAAGATCGCCATTTTGGG------GCTGTTCTCTGCAAGGCTGTTTACATGGCAACAACTACTCTCATGTCACACAAACAAAGGAATATGTTTCCTCGTTGTGACATCATAGTTCAGTCTGAGCTAGGAGAGAAAAACTTACACTGCCATATTATAGTTGGGGGAGAAGGACTAAGCAAGAGGAATGCTAAATCATCCTGT---------GCTCAGTTCTATGGTTTAATACTAGCTGAGATAATTCAACGCTGCAAATCTCTTCTGGCTACACGTCCTTTTGAACCTGAGGAGGCTGACATATTTCACACTCTA------------AAAAAGGCTGAGCGAGAGGCATGGGGTGGAGTTACTGGCGGCAACATGCAGATCCTTCAATATAGAGATCGCAGAGGAGACCTTCATGCACAAACAGTGGATCCTCTTCGCTTCTTCAAAAACTACCTTTTACCTAAAAATAGATGTATTTCATCTTACAGCAAACCTGATGTTTGTACTTCTCCTGACAACTGGTTCATTTTAGCTGAAAAAACTTACTCTCACACTCTTATTAACGGGCTGCCGCTTCCAGAACATTACAGAAAAAAC---TACCACGCAACCCTAGATAACGAAGTCATTCCAGGGCCTCAAACAATGGCCTATGGAGGACGTGGTCCGTGGGAACATCTTCCTGAGGTAGGAGATCAGCGCCTAGCTGCGTCTTCTGTTAGCACTACT---TATAAACCTAACAAAAAAGAAAAACTTATGCTAAACTTGCTAGACAAATGTAAAGAGCTAAATCTATTAGTTTATGAAGACTTAGTAGCTAATTGTCCTGAACTACTCCTTATGCTTGAAGGTCAACCAGGAGGGGCACGCCTTATAGAACAAGTCTTGGGCATGCACCATATTAATGTTTGTTCTAACTTTACAGCTCTCACATATCTTTTTCATCTACATCCTGTTACTTCA---CTTGACTCAGACAATAAAGCTTTACAGCTTTTGTTGATTCAAGGCTATAATCCTCTAGCCGTTGGTCACGCCCTGTGCTGTGTCCTAAACAAACAATTCGGGAAACAAAACACTGTTTGCTTTTACGGGCCTGCCTCAACAGGTAAAACAAATATGGCCAAGGCAATCGTCCAAGGGATTAGACTTTATGGGTGTGTTAATCATTTGAACAAAGGATTTGTATTTAATGACTGCAGACAACGCCTAGTTGTTTGGTGGGAGGAGTGCTTAATGCACCAGGATTGGGTGGAACCTGCAAAGTGTATCTTGGGCGGGACAGAATGCAGAATTGACGTCAAGCATAGAGACAGTGTACTTTTAACTCAAACACCTGTAATTATATCCACTAACCACGATATCTACGCGGTTGTTGGTGGCAATTCTGTTTCTCATGTTCACGCGGCTCCATTAAAAGAAAGAGTGATTCAGCTAAATTTTATGAAACAACTTCCTCAAACATTTGGAGAAATCACTGCTACTGAGATTGCAGCTCTTCTACAGTGGTGTTTCAATGAGTACGACTGTACTCTGACAGGATTTAAACAAAAATGGAATTTAGATAAAATTCCAAACTCATTTCCTCTTGGGGTCCTTTGTCCTACTCATTCACAGGACTTTACACTTCACGAAAACGGATACTGCACTGATTGCGGTGGTTACCTTCCTCATAGTGCTGAC---AATTCTATGTACACTGATCGCGCAAGCGAAACTAGC---------------ACAGGAGACATCACACCAAGTAAG---------------------------------------------------
>ADB93927
ATGGCTTTCAATCCTCCTGTGATTAGAGCT---------------------------------------TTTTCTCAACCTGCTTTTACTTATGTCTTCAAATTTCCATATCCACAATGGAAAGAAAAAGAATGGCTGCTTCATGCACTTTTAGCTCATGGAACTGAACAATCTATGATACAATTAAGAAACTGCGCTCCTCAT---------CCGGATGAAGAC---ATAATCCGTGATGACTTGCTTATTTCTTTAGAAGATCGCCATTTTAGG------GCTGTTCTCTGCAAGGCTGTTTACATGGCAACAACTACTCTCATGTCACACAAACAAAGGAATATGTTTCCTCGTTGTGACATCATAGTTCAGTCTGAGCTAGGAGAAAAAAACTTACACTGCCATATTATAGTTGGGGGAGAAGGACTAAGCAAGAGGAATGCTAAATCATCCTGT---------GCTCAGTTCTATGGTTTAATACTAGCTGAAATAATTCAACGCTGCAAATCTCTTCTGGCTACACGTCCTTTTGAACCTGAAGAGGCTGACATATTTCACACTTTA------------AAAAAGGCTGAGCGAGAGGCATGGGGTGGAGTTACTGGCGGCAACATGCAAATCCTTCAATATAGAGATCGCAGAGGAGACCTTCATGCACAAACAGTGGATCCTCTTCGCTTCTTCAAAAACTACCTTTTACCTAAAAATAGATGTATTTCATCTTACAGCAAACCTGATGTTTGTACTTCTCCTGACAACTGGTTCATTTTAGCTGAAAAAACTTACTCTCACACTCTTATTAACGGGCTGCCGCTTCCAGAACATTACAGAAAAAAC---TACCACGCAACCCTAGATAACGAAGTCATTCCAGGGCCTCAAACAATGGCCTATGGAGGACGTGGTCCGTGGGAACATCTTCCTGAGGTAGGAGATCAGCGCCTAGCTGCGTCTTCTGTTAGCACTACT---TATAAACCTAACAAAAAAGAAAAACTTATGCTAAACTTGCTAGACAAATGTAAAGAGCTAAATCTATTAGTTTATGAAGACTTAGTAGCTAATTGTCCTGAACTACTCCTTATGCTTGAAGGTCAACCAGGAGGGGCACGCCTTATAGAACAAGTCTTGGGCATGCACCATATTAATGTTTGTTCTAACTTTACAGCTCTCACATATCTTTTTCATCTACATCCTGTTACTTCG---CTTGACTCAGACAATAAAGCTTTACAGCTTTTGTTGATTCAAGGCTATAATCCTCTAGCCGTTGGTCACGCCCTGTGCTGTGTCCTGAACAAACAATTCGGGAAACAAAACACTGTTTGCTTTTACGGGCCTGCCTCAACAGGTAAAACAAATATGGCCAAGGCAATCGTCCAAGGGATTAGGCTTTATGGGTGTGTTAATCATTTAAACAAAGGATTTGTTTTTAATGACTGCAGACAACGCCTAGTTGTTTGGTGGGAGGAGTGCTTAATGCACCAGGATTGGGTGGAACCTGCAAAGTGTATCTTGGGCGGGACAGAATGCAGAATTGACGTCAAGCATAGAGACAGTGTACTCTTAACTCAAACACCTGTAATTATATCCACTAACCACGATATCTATGCGGTTGTTGGTGGCAATTCTGTTTCTCATGTTCACGCGGCTCCATTAAAAGAAAGAGTGATTCAGCTAAATTTTATGAAACAACTTCCTCAAACATTTGGAGAAATCACTGCTACTGAGATTGCAGCTCTTCTACAGTGGTGTTTCAATGAGTACGACTGTACTCTGACAGGATTTAAACAAAAATGGAATTTAGATAAAATTCCAAACTCATTTCCTCTTGGGGTCCTTTGTCCTACTCATTCACAGGACTTTACACTTCACGAAAACGGATACTGCACTGATTGCGGTGGTTACCTTCCTCATAGTGCTGAC---AATTCTATGTACACTGATCGCGCAAGCGAAACTAGC---------------ACAGGAGACATCACACCAAGTAAG---------------------------------------------------
>ABN46902
ATGGCTTTCAATCCTCCTGTGATTAGAGCT---------------------------------------TTTTCTCAACCTGCTTTTACTTATGTCTTCAAATTTCCATATCCACAATGGAAAGAAAAAGAATGGCTGCTTCATGCACTTTTAGCTCATGGAACTGAACAATCTATGATACAATTAAGAAACTGCGCTCCTCAT---------CCGGATGAAGAC---ATAATCCGTGATGACTTGCTTATTTCTTTAGAAGATCGCCATTTTGGG------GCTGTTCTCTGCAAGGCTGTTTACATGGCAACAACTACTCTCATGTCACACAAACAAAGGAATATGTTTCCTCGTTGTGACATCATAGTTCAGTCTGAGCTAGGAGAGAAAAACTTACACTGCCATATTATAGTTGGGGGAGAAGGACTAAGCAAGAGGAATGCTAAATCATCCTGT---------GCTCAGTTCTATGGTTTAATACTAGCTGAGATAATTCAACGCTGCAAATCTCTTCTGGCTACACGTCCTTTTGAACCTGAAGAGGCTGACATATTTCACACTCTA------------AAAAAGGCTGAGCGAGAGGCATGGGGTGGAGTTACTGGCGGCAACATGCAGATCCTTCAATATAGAGATCGCAGAGGAGACCTTCATGCACAAACAGTGGATCCTCTTCGCTTCTTCAAAAACTACCTTTTACCTAAAAATAGATGTATTTCATCTTACAGCAAACCTGATGTTTGTACTTCTCCTGACAACTGGTTCATTTTAGCTGAAAAAACTTACTCTCACACTCTTATTAACGGGCTGCCGCTTCCAGAACATTACAGAAAAAAC---TACCACGCAACCCTAGATAACGAAGTCATTCCAGGGCCTCAAGCAATGGCCTATGGAGGACGTGGTCCGTGGGAACATCTTCCTGAGGTAGGAGATCAGCGCCTAGCTGCATCTTCTGTTAGCACTACT---TATAAACCTAACAAAAAAGAAAAACTTATGCTAAACTTGCTAGACAAATGTAAAGAGCTAAATCTATTAGTTTATGAAGACTTAGTAGCTAATTGTCCTGAACTACTCCTTATGCTTGAAGGTCAACCAGGAGGGGCACGCCTTATAGAACAAGTCTTGGGCATGCACCATATTAATGTTTGTTCTAACTTTACAGCTCTCACATATCTTTTTCATCTACATCCTGTTACTTCG---CTTGACTCAGACAATAAAGCTTTACAGCTTTTGTTGATTCAAGGCTATAATCCTCTAGCCGTTGGTCACGCCCTGTGCTGTGTCCTGAACAAACAATTCGGGAAACAAAACACTGTTTGCTTTTACGGGCCTGCCTCAACAGGTAAAACAAATATGGCCAAGGCAATCGTCCAAGGGATTAGACTTTATGGGTGTGTTAATCATTTAAACAAAGGATTTGTATTTAATGACTGCAGACAACGCCTAGTTGTTTGGTGGGAGGAGTGCTTAATGCACCAGGATTGGGTGGAACCTGCAAAGTGTATATTGGGCGGGACAGAATGCAGAATTGACGTCAAGCATAGAGACAGTGTACTCTTAACTCAAACACCTGTAATTATATCCACTAACCACGATATCTATGCGGTTGTTGGTGGCAATTCTGTTTCTCATGTTCACGCGGCTCCATTAAAAGAAAGAGTGATTCAGCTAAATTTTATGAAACAACTTCCTCAAACATTTGGAGAAATCACTGCTACTGAGATTGCAGCTCTTCTACAGTGGTGTTTCAATGAGTACGACTGTACTCTGACAGGATTTAAACAAAAATGGAATTTAGATAAAATTCCAAACTCATTTCCTCTTGGGGTCCTTTGTCCTACTCATTCACAGGACTTTACACTTCACGAAAACGGATACTGCACTGATTGCGGTGGTTACCTTCCTCATAGTGCTGAC---AATTCTATGTACACTGATCGCGCAAGCGAAACTAGC---------------ACAGGAGACATCACACCAAGTAAG---------------------------------------------------
>AFH96884
ATGGCTCTTGCTCTGGCCGGGGTCGACGAT------------------------------ATTATTCACTTTGCTCGTCCTGCCTATACCTATGTTCTCAAATTTCCTTATGCTGAGTGGCGGCGGGATGAGGCTCGTCTTCAGAGCGCTCTGGGGTACCCGCATCATGATTTA---------CTCAAGGACTCGACTCCGTTCCTTACTATGCCGGGGCAAGATTCTCCGGCCGAGCAGGCTTCCTTTTTGGAGTCTAAGGGTCCTCAATACGGATATGCCTTATTACTGGCACGCACGGCTCACGCTGCTGCATATTCTATATTCTCGCAGAAGCAGGGTAAATATCCTCCTGCTGCTAGCATATATGTTCAGTGTGAGCTGGGCATTAAGTACCTTCACGTACACGTCGTGATGGGCGGTGACGGCTTGAACCGGTACAACGCCAAGGCCACTTGC---------TCTAACCTGGCCTATAAGTGGCTGGACAATATT------CAGTCTCAGCTCGAGATTAACGTCAAGACCGGTCACAATACAGACCTTGACATGTGCAATTCTCTCATTGGCTGCGTTTACCAGGCCAAGAGAGAGTGCTTTGACATGAGGACCGAG---ATTTGTACCATCCTGCAGTACAAGTGCCGGAACGGCGAGATGTACGCCTGCCGGGTCGATCCTATCGAGTTTATCTGTAACTACCTGTTGTGCAAAAACTTGAAATTCTTTTCTATGGTCGACCCTGACAGAGCAACTCCGTTTGTCTCTCACTTTGCCTGTTCTGGTAAAACATACGCGGCTACGTTTGTGAATGGGAAGTGGGTCTTGCCTCAGGTTAGGAAGCAG---TGGCTAAATTATCTTCGAGACTCTGTCTGTCAGAAGGCCGATCCCGTCTTTTCCGGCGACATG------TTTGAAAATCTACCTAAGGTACCTCGCGCGACCTGGTCGGCAGACGTTTCCTCTAATAAG---TCTAAAATCACTAAAAAGGAAACTCTGATGATTGACTGTATCGATCGCTGCGAAAAGAATCACTTGCTTACCTATGAAGATTTGGTCAATGAGTGTTCTGATCTTGTAATCATGCTCGGCTCACAGCCGGGCGGGACTAAACTGATTGAGACCTTGCTTCAGATGGTTCACATTAAGATTTGTCAGAAATACACGGCCTTGTCTTATGTCTTGTCGCGGTACTCGTCGATCGAG---CTGCTGCCTGAGAATAAGGCTATACAGCTCTTGATCTTTCAGGGATACAATCCCTGGCAGGTCGGCCACTGGCTGTGCTGCGTGCTACACAAGACGGCCGGTAAACAGAATACCGTGTGCTTTTTCGGTCCGGCCAGCACCGGCAAGACAAATTTTGCCAAGGCTATAGTGAATGCCGTTAAGCTGTACGGATGTGTGAACCATCAGAATAAGAATTTTGTGTTTAACGACTGCGCGTCCAAGCTGGTCAATTGGTGGGAAGAGTGCCTCATGCACAACGATTGGGTAGAGCAGGCCAAGTGTCTGCTGGGAGGAACAGAGTTTAGGATCGACCGTAAGCATAAAGACTCTCAGCTACTGCCGCAGACTCCTGTTGTGATCAGTACCAATCACGACGTGTACACCGTGGTCGGTGGGAACACCACTACTATGGTTCACGCTAAACCGCTTCGGGAGAGGATCGTTCAATTTAATTTCATGAAACAACTCTCTTCCACGTTTGGGGAGATTGATCCTATGGATGTGGTGGCTCTGTTGCAAGCCTGCTCTTCTCGATTCGATGCGTCGCTCGACTCGTTTTACGCTCAGTGGCAGCTTCAGTGCACTCCTAACGATTTTCCTCTCGCTTCGTTCTGTGACGGCCATTCGCAGGATTTTGTCCTTCACGAGGTGGGCTTCTGCGACACGTGCGGTGGCTACGCTCCTCTGGAGACTACG---GACCGCAGTCAGCCGCTGCCGGCTCGACCTACTTCG---------------TCCGGTAAGTCTTTACTCTTTACCTGTATACTGCCT---------------------------------------
>ADV58353
ATGGCTTTCAATCCTCCTGTGATTAGAGCT---------------------------------------TTTTCTCAACCTGCTTTTACTTATGTCTTCAAATTTCCATATCCACAATGGAAAGAAAAAGAATGGCTGCTTCATGCACTTTTAGCTCATGGAACTGAACAATCTATGATACAATTAAGAAACTGCGCTCCTCAT---------CCGGATGAAGAC---ATAATCCGTGATGACTTGCTTATTTCTTTAGAAGATCGCCATTTTGGG------GCTGTTCTCTGCAAGGCTGTTTACATGGCAACAACTACTCTCATGTCACACAAACAAAGGAATATGTTTCCTCGTTGTGACATCATAGTTCAGTCTGAGCTAGGAGAGAAAAACTTACACTGCCATATTATAGTTGGGGGAGAAGGACTAAGCAAGAGGAATGCTAAATCATCCTGT---------GCTCAGTTCTATGGTTTAATACTAGCTGAGATAATTCAACGCTGCAAATCTCTTCTGGCTACACGTCCTTTTGAACCTGAGGAGGCTGACATATTTCACACTCTA------------AAAAAGGCTGAGCGAGAGGCATGGGGTGGAGTTACTGGCGGCAACATGCAGATCCTTCAATATAGAGATCGCAGAGGAGACCTTCATGCACAAACAGTGGATCCTCTTCGCTTCTTCAAAAACTACCTTTTACCTAAAAATAGATGTATTTCATCTTACAGCAAACCTGATGTTTGTACTTCTCCTGACAACTGGTTCATTTTAGCTGAAAAAACTTACTCTCACACTCTTATTAACGGGCTGCCGCTTCCAGAACATTACAGAAAAAAC---TACCACGCAACCCTAGATAACGAAGTCATTCCAGGGCCTCAAACAATGGCCTATGGAGGACGTGGTCCGTGGGAACATCTTCCTGAGGTAGGAGATCAGCGCCTAGCTGCGTCTTCTGTTAGCACTACT---TATAAACCTAACAAAAAAGAAAAACTTATGCTAAACTTGCTAGACAAATGTAAAGAGCTAAATCTATTAGTTTATGAAGACTTAGTAGCTAATTGTCCTGAACTACTCCTTATGCTTGAAGGTCAACCAGGAGGGGCACGCCTTATAGAACAAGTCTTGGGCATGCACCATATTAATGTTTGTTCTAACTTTACAGCTCTCACATATCTTTTTCATCTACATCCTGTTACTTCG---CTTGACTCAGACAATAAAGCTTTACAGCTTTTGTTGATTCAAGGCTATAATCCTCTAGCCGTTGGTCACGCCCTGTGCTGTGTCCTGAACAAACAATTCGGGAAACAAAACACTGTTTGCTTTTACGGGCCTGCCTCAACAGGTAAAACAAATATGGCCAAGGCAATCGTCCAAGGGATTAGACTTTATGGGTGTGTTAATCATTTGAACAAAGGATTTGTATTTAATGACTGCAGACAACGCCTAGTTGTTTGGTGGGAGGAGTGCTTAATGCACCAGGATTGGGTGGAACCTGCAAAGTGTATCTTGGGCGGGACAGAATGCAGAATTGACGTCAAGCATAGAGACAGTGTACTTTTAACTCAAACACCTGTAATTATATCCACTAACCACGATATCTACGCGGTTGTTGGTGGCAATTCTGTTTCTCATGTTCACGCGGCTCCATTAAAAGAAAGAGTGATTCAGCTAAATTTTATGAAACAACTTCCTCAAACATTTGGAGAAATCACTGCTACTGAGATTGCAGCTCTTCTACAGTGGTGTTTCAATGAGTACGACTGTACTCTGACAGGATTTAAACAAAAATGGAATTTAGATAAAATTCCAAACTCATTTCCTCTTGGGGTCCTTTGTCCTACTCATTCACAGGACTTTACACTTCACGAAAACGGATACTGCACTGATTGCGGTGGTTACCTTCCTCATAGTGCTGAC---AATTCTATGTACACTGATCGCGCAAGCGAAACTAGC---------------ACAGGAGACATCACACCAAGTAAG---------------------------------------------------
>BAH22687
ATGGCTTTCAATCCTCCTGTGATTAGAGCT---------------------------------------TTTTCTCAACCTGCTTTTACTTATGTCTTCAAATTTCCATATCCACAATGGAAAGAAAAAGAATGGCTGCTTCATGCACTTTTAGCTCATGGAACTGAACAATCTATGATACAATTAAGAAACTGCGCTCCTCAT---------CCGGATGAAGAC---ATAATCCGTGATGACTTGCTTATTTCTTTAGAAGATCGCCATTTTGGG------GCTGTTCTCTGCAAGGCTGTTTACATGGCAACAACTACTCTCATGTCACACAAACAAAGGAATATGTTTCCTCGTTGTGACATCATAGTTCAGTCTGAGCTAGGAGAGAAAAACTTACACTGCCATATTATAGTTGGGGGAGAAGGACTAAGCAAGAGGAATGCTAAATCATCCTGT---------GCTCAGTTCTATGGTTTAATACTAGCTGAGATAATTCAACGCTGCAAATCTCTTCTGGCTACACGTCCTTTTGAACCTGAGGAGGCTGACATATTTCACACTCTA------------AAAAAGGCTGAGCGAGAGGCATGGGGTGGAGTTACTGGCGGCAACATGCAGATCCTTCAATATAGAGATCGCAGAGGAGACCTTCATGCACAAACAGTGGATCCTCTTCGCTTCTTCAAAAACTACCTTTTACCTAAAAATAGATGTATTTCATCTTACAGCAAACCTGATGTTTGTACTTCTCCTGACAACTGGTTCATTTTAGCTGAAAAAACTTACTCTCACACTCTTATTAACGGGCTGCCGCTTCCAGAACATTACAGAAAAAAC---TACCACGCAACCCTAGATAACGAAGTCATTCCAGGGCCTCAAACAATGGCCTATGGAGGACGTGGTCCGTGGGAACATCTTCCTGAGGTAGGAGATCAGCGCCTAGCTGCGTCTTCTGTTAGCACTACT---TATAAACCTAACAAAAAAGAAAAACTTATGCTAAACTTGCTAGACAAATGTAAAGAGCTAAATCTATTAGTTTATGAAGACTTAGTAGCTAATTGTCCTGAACTACTCCTTATGCTTGAAGGTCAACCAGGAGGGGCACGCCTTATAGAACAAGTCTTGGGCATGCACCATATTAATGTTTGTTCTAACTTTACAGCTCTCACATATCTTTTTCATCTACATCCTGTTACTTCG---CTTGACTCAGACAATAAAGCTTTACAGCTTTTGTTGATTCAAGGCTATAATCCTCTAGCCGTTGGTCACGCCCTGTGCTGTGTCCTGAACAAACAATTCGGGAAACAAAACACTGTTTGCTTTTACGGGCCTGCCTCAACAGGTAAAACAAATATGGCCAAGGCAATCGTCCAAGGGATTAGACTTTATGGGTGTGTTAATCATTTGAACAAAGGATTTGTATTTAATGACTGCAGACAACGCCTAGTTGTTTGGTGGGAGGAGTGCTTAATGCACCAAGATTGGGTGGAACCTGCAAAGTGTATCTTGGGCGGGACAGAATGCAGAATTGACGTCAAGCATAGAGACAGTGTACTTTTAACTCAAACACCTGTAATTATATCCACTAACCACGATATCTACGCGGTTGTTGTTGGCAATTCTGTTTCTCATGTTCACGCGGCTCCATTAAAAGAAAGAGTGATTCAGCTAAATTTTATGAAACAACTTCCTCAAACATTTGGAGAAATCACTGCTACTGAGATTGCAGCTCTTCTACAGTGGTGTTTCAATGAGTACGACTGTACTCTGACAGGATTTAAACAAAAATGGAATTTAGATAAAATTCCAAACTCATTTCCTCTTGGGGTCCTTTGTCCTACTCATTCACAGGACTTTACACTTCACGAAAACGGATACTGCACTGATTGCGGTGGTTACCTTCCTCATAGTGCTGAC---AATTCTATGTACACTGATCGCGCAAGCGAAACTAGC---------------ACAGGAGACATCACACCAAGTAAG---------------------------------------------------
>ABG77282
ATGGCTTTCAATCCTCCTGTGATTAGAGCT---------------------------------------TTTTCTCAACCTGCTTTTACTTATGTCTTCAAATTTCCATATCCACAATGGAAAGAAAAAGAATGGCTGCTTCATGCACTTTTAGCTCATGGAACTGAACAATCTATGATACAATTAAGAAACTGCGCTCCTCAT---------CCGGATGAAGAC---ATAATCCGTGATGACTTGCTTATTTCTTTAGAAGATCGCCATTTTGGG------GCTGTTCTCTGCAAGGCTGTTTACATGGCAACAACTACTCTCATGTCACACAAACAAAGGAATATGTTTCCTCGTTGTGACATCATAGTTCAGTCTGAGCTAGGAGAGAAAAACTTACACTGCCATATTATAGTTGGGGGAGAAGGACTAAGCAAGAGGAATGCTAAATCATCCTGT---------GCTCAGTTCTATGGTTTAATACTAGCTGAGATAATTCAACGCTGCAAATCTCTTCTGGCTACACGTCCTTTTGAACCTGAGGAGGCTGACATATTTCACACTCTA------------AAAAAGGCTGAGCGAGAGGCATGGGGTGGAGTTACTGGCGGCAACATGCAGATCCTTCAATATAGAGATCGCAGAGGAGACCTTCATGCACAAACAGTGGATCCTCTTCGCTTCTTCAAAAACTACCTTTTACCTAAAAATAGATGTATTTCATCTTACAGCAAACCTGATGTTTGTACTTCTCCTGACAACTGGTTCATTTTAGCTGAAAAAACTTACTCTCACACTCTTATTAACGGGCTGCCGCTTCCAGAACATTACAGAAAAAAC---TACCACGCAACCCTAGATAACGAAGTCATTCCAGGGCCTCAAACAATGGCCTATGGAGGACGTGGTCCGTGGGAACATCTTCCTGAGGTAGGAGATCAGCGCCTAGCTGCGTCTTCTGTTAGCACTACT---TATAAACCTAACAAAAAAGAAAAACTTATGCTAAACTTGCTAGACAAATGTAAAGAGCTAAATCTATTAGTTTATGAAGACTTGGTAGCTAATTGTCCTGAACTACTCCTTATGCTTGAAGGTCAACCAGGAGGGGCACGCCTTATAGAACAAGTCTTGGGCATGCACCGTATTAATGTTTGTTCTAACTTTACAGCTCTCACATATCTTTTTCATCTACATCCTGTTACTTCG---CTTGACTCAGACAATAAAGCTTTACAGCTTTTGTTGATTCAAGGCTATAATCCTCTAGCCGTTGGTCACGCCCTGTGCTGTGTCCTGAACAAACAATTCGGGAAACAAAACACTGTTTGCTTTTACGGGCCTGCCTCAACAGGTAAAACAAATATGGCCAAGGCAATCGTCCAAGGGATTAGACTTTATGGGTGTGTTAATCATTTGAACAAAGGATTTGTATTTAATGACTGCAGACAACGCCTAGTTGTTTGGTGGGAGGAGTGCTTAATGCACCAGGATTGGGTGGAACCTGCAAAGTGTATCTTGGGCGGGACAGAATGCAGAATTGACGTCAAGCATAGAGACAGTGTACTTTTAACTCAAACACCTGTAATTATATCCACTAACCACGATATCTACGCGGTTGTTGGTGGCAATTCTGTTTCTCATGTTCACGCGGCTCCATTAAAAGAAAGAGTGATTCAGCTAAATTTTATGAAACAACTTCCTCAAACATTTGGAGAAATCACTGCTACTGAGATTGCAGCTCTTCTACAGTGGTGTTTCAATGAGTACGACTGTACTCTGACAGGATTTAAACAAAAATGGAATTTAGATAAAATTCCAAACTCATTTCCTCTTGGGGTCCTTTGTCCTACTCATTCACAGGACTTTACACTTCACGAAAACGGATACTGCACTGATTGCGGTGGTTACCTTCCTCATAGTGCTGAC---AATTCTATGTACACTGATCGCGCAAGCGAAACTAGC---------------ACAGGAGACATCACACCAAGTAAG---------------------------------------------------
>BAH22667
ATGGCTTTCAATCCTCCTGTGATTAGAGCT---------------------------------------TTTTCTCAACCTGCTTTTACTTATGTCTTCAAATTTCCATATCCACAATGGAAAGAAAAAGAATGGCTGCTTCATGCACTTTTAGCTCATGGAACTGAACAATCTATGATACAATTAAGAAACTGCGCTCCTCAT---------CCGGATGAAGAC---ATAATCCGTGATGACTTGCTTATTTCTTTAGAAGATCGCCATTTTGGG------GCTGTTCTCTGCAAGGCTGTTTACATGGCAACAACTACTCTCATGTCACACAAACAAAGGAATATGTTTCCTCGTTGTGACATCATAGTTCAGTCTGAGCTAGGAGAGAAAAACTTACACTGCCATATTATAGTTGGGGGAGAAGGACTAAGCAAGAGGAATGCTAAATCATCTTGT---------GCTCAGTTCTATGGTTTAATACTAGCTGAGATAATTCAACGCTGCAAATCTCTTCTGGCTACACGTCCTTTTGAACCTGAGGAGGCTGACATATTTCACACTCTA------------AAAAAAGCTGAGCGAGAGGCATGGGGTGGAGTTACTGGCGGCAACATGCAGATCCTTCAATATAGAGATCGCAGAGGAGACCTTCATGCACAAACAGTGGATCCTCTTCGCTTCTTCAAAAACTACCTTTTACCTAAAAATAGATGTATTTCATCTTACAGCAAACCTGATGTTTGTACTTCTCCTGACAACTGGTTCATTTTAGCTGAAAAAACTTACTCTCACACTCTTATTAACGGGCTGCCGCTTCCAGAACATTACAGAAAAAAC---TACCACGCAACCCTAGATAACGAAGTCATTCCAGGGCCTCAAACAATGGCCTATGGAGGACGTGGTCCGTGGGAACATCTTCCTGAGGTAGGAGATCAGCGCCTAGCTGCGTCTTCTGTTAGCACTACT---TATAAACCTAACAAAAAAGAAAAACTTATGCTAAACTTGCTAGACAAATGTAAAGAGCTAAATCTATTAGTTTATGAAGACTTAGTAGCTAATTGTCCTGAACTACTCCTTATGCTTGAAGGTCAACCAGGAGGGGCACGCCTTATAGAACAAGTCTTGGGCATGCACCATATTAATGTTTGTTCTAACTTTACAGCTCTCACATATCTTTTTCATCTACATCCTGTTACTTCG---CTTGACTCAGACAATAAAGCTTTACAGCTTTTGTTGATTCAAGGCTATAATCCTCTAGCCGTTGGTCACGCCCTGTGCTGTGTCCTGAACAAACAATTCGGGAAACAAAACACTGTTTGCTTTTACGGGCCTGCCTCAACAGGTAAAACAAATATGGCCAAGGCAATCGTCCAAGGGATTAGACTTTATGGGTGTGTTAATCATTTGAACAAAGGATTTGTATTTAATGACTGCAGACAACGCCTAGTTGTTTGGTGGGAGGAGTGCTTAATGCACCAGGATTGGGTGGAACCTGCAAAGTGTATCTTGGGCGGGACAGAATGCAGAATTGACGTCAAGCATAGAGACAGTGTACTTTTAACTCAAACACCTGTAATTATATCCACTAACCACGATATCTACGCGGTTGTTGGTGGCAATTCTGTTTCTCATGTTCACGCGGCTCCATTAAAAGAAAGAGTGATTCAGCTAAATTTTATGAAACAACTTCCTCAAACATTTGGAGAAATCACTGCTACTGAGATTGCAGCTCTTCTACAGTGGTGTTTCAATGAGTACGACTGTACTCTGACAGGATTTAAACAAAAATGGAATTTAGATAAAATTCCAAACTCATTTCCTCTTGGGGTCCTTTGTCCTACTCATTCACAGGACTTTACACTTCACGAAAACGGATACTGCACTGATTGCGGTGGTTACCTTCCTCATAGTGCTGAC---AATTCTATGTACACTGATCGCGCAAGCGAAACTAGC---------------ACAGGAGACATCACACCAAGTAAG---------------------------------------------------
>AEX15181
ATGGCTTTCAATCCTCCTGTGATTAGAGCT---------------------------------------TTTTCTCAACCTGCTTTTACTTATGTCTTCAAATTTCCATATCCACAATGGAAAGAAAAAGAATGGCTGCTTCATGCACTTTTAGCTCATGGAACTGAACAATCTATGATACAATTAAGAAACTGCGCTCCTCAT---------CCGGATGAAGAC---ATAATCCGTGATGACTTGCTTATTTCTTTAGAAGATCGCCATTTTGGG------GCTGTTCTCTGCAAGGCTGTTTACATGGCAACAACTACTCTCATGTCACACAAACAAAGGAATATGTTTCCTCGTTGTGACATCATAGTTCAGTCTGAGCTAGGAGAGAAAAACTTACACTGCCATATTATAGTTGGGGGAGAAGGACTAAGCAAGAGGAATGCTAAATCATCCTGT---------GCTCAGTTCTATGGTTTAATACTAGCTGAGATAATTCAACGCTGCAAATCTCTTCTGGCTACACGTCCTTTTGAACCTGAGGAGGCTGACATATTTCACACTCTA------------AAAAAGGCTGAGCGAGAGGCATGGGGTGGAGTTACTGGCGGCAACATGCAGATCCTTCAATATAGAGATCGCAGAGGAGACCTTCATGCACAAACAGTGGATCCTCTTCGCTTCTTCAAAAACTACCTTTTACCTAAAAATAGATGTATTTCATCTTACAGCAAACCTGATGTTTGTACTTCTCCTGACAACTGGTTCATTTTAGCTGAAAAAACTTACTCTCACACTCTTATTAACGGGCTGCCGCTTCCAGAACATTACAGAAAAAAC---TACCACGCAACCCTAGATAACGAAGTCATTCCAGGGCCTCAAACAATGGCCTATGGAGGACGTGGTCCGTGGGAACATCTTCCTGAGGTAGGAGATCAGCGCCTAGCTGCGTCTTCTGTTAGCACTACT---TATAAACCTAACAAAAAAGAAAAACTTATGCTAAACTTGCTAGACAAATGTAAAGAGCTAAATCTATTAGTTTATGAAGACTTAGTAGCTAATTGTCCTGAACTACTCCTTATGCTTGAAGGTCAACCAGGAGGGGCACGCCTTATAGAACAAGTCTTGGGCATGCACCATATTAATGTTTGTTCTAACTTTACAGCTCTCACATATCTTTTTCATCTACATCCTGTTACTTCG---CTTGACTCAGACAATAAAGCTTTACAGCTTTTGTTGATTCAAGGCTATAATCCTCTAGCCGTTGGTCACGCCCTGTGCTGTGTCCTGAACAAACAATTCGGGAAACAAAACACTGTTTGCTTTTACGGGCCTGCCTCAACAGGTAAAACAAATATGGCCAAGGCAATCGTCCAAGGGATTAGACTTTATGGGTGTGTTAATCATTTGAACAAAGGATTTGTATTTAATGACTGCAGACAACGCCTAGTTGTTTGGTGGGAGGAGTGCTTAATGCACCAGGATTGGGTGGAACCTGCAAAGTGTATCTTGGGCGGGACAGAATGCAGAATTGACGTCAAGCATAGAGACAGTGTACTTTTAACTCAAACACCTGTAATTATATCCACTAACCACGATATCTACGCGGTTGTTGGTGGCAATTCTGTTTCTCATGTTCACGCGGCTCCATTAAAAGAAAGAGTGATTCAGCTAAATTTTATGAAACAACTTCCTCAAACATTTGGAGAAATCACTGCTACTGAGATTGCAGCTCTTCTACAGTGGTGTTTCAATGAGTACGACTGTACTCTGACAGGATTTAAACAAAAATGGAATTTAGATAAAATTCCAAACTCATTTCCTCTTGGGGTCCTTTGTCCTACTCATTCACAGGACTTTACACTTCACGAAAACGGATACTGCACTGATTGCGGTGGTTACCTTCCTCATAGTGCTGAC---AATTCTATGTACACTGATCGCGCAAGCGAAACTAGC---------------ACAGGAGACATCACACCAAGTAAG---------------------------------------------------
>ADH44719
ATGGCTTTCAATCCACCTATTATTAGAGCA---------------------------------------TTCTCTTCACCTGCTTTCACTTATGTCTTCAAATTTCCATATCAATCATGGAAAGAAAAAGAATGGCTTCTTCACGCGCTTCTAGCTCATGGCACCGAACAAGCCATGATCCAACTAAGAAACTGTGTTCCTCAT---------CCGGATGAAGAT---ATAATCCGTGATGACTTATTACTTTCTCTAGAAGATCGCCATTTTGGG------GCAATTCTCTGCAAGGCTGTCTATATGGCTACTACTACATTTATGTCACAGAAACAAAGAAATATGTTTCCTCGCTGTGACATCATAGTCCAATCTGAGCTTGGGGAGACAAACCTACACTGCCATATTATAGTTGGGGGAGAAGGCTTAAGCAAGAGAAATGCAAAAACATCATGT---------CCTCAACTATATGGACTGATACTAGGGGAATTAATCCAACGCTGCAAAACTCTTCTGGCTACGCGTCCTTTTGAACCGGAAGAGGCAGAAATTTATCATGCTTTA------------AAGCGAGCTGAGAGAGAAGCTTGGGGTGGAGTTACTAGCGGCAACCTACAAATTCTTCAATACAGAGATCGCAGAGGAGACCTTCACGCACAACAAGTGGATGCTCTTCGCTTCTTCAAAAACTACCTATTACCAAAAAATAGATGCATTACCTCTTACAGCAGACCTGATGTCTGTACTTCTCCAGAAAACTGGTTTGTTTTAGCTGAAAAAACTTACTGTCACACTCTTGTTAACGGGCTGCCGCTTCCAGAACATTACAGAAAACAC---TACCACGCAACCCTAGATAACGAAGTTCTACCAGGGCCTCAGACAATGGCCTTTGGGGGACGTGGTCCGTGGGAACATCTTCCTGAGGTAGGAGATCAACGTTTAGCTGCTTCTTCTGTTAGTACAACA---TATAAACCAAACAAAAAAGAAAAACTTATGCTTAACTTGCTAGATAAATGCAGCGAATTAAATCTTCTAGTGTATGAAGACTTAGTAGCTAACTGTCCTGAGCTTTTGCTTATGCTTGAAGGTCAACCAGGTGGGGCACGCCTAATAGAACAAGTTCTAGGCATGCACCATATCAATGTTTGCTCTAACTTTACTGCTCTCAGTTATCTCTTTCACCTTTACCCTAGCACAACC---TTATCTCCAGATAACAAGGCTTTGCAGCTGTTGTTGATACAAGGTTACAACCCATTAATGGTTGGTCACGCCTTGTGCTGTGTGCTCAACAAACAGTTCGGCAAACAGAACACTGTTTGCTTTTATGGGCCAGCTTCTACTGGTAAAACAAACATGGCAAAGGCCATAGTCCAAGGCATTCGACTATATGGCTGTGTTAATCATTTGAACAAAGGGTTTGTCTTTAATGATTGCAGACAACGCCTAGTTGTTTGGTGGGAGGAGTGCTTAATGCACCAGGATTGGGTGGAACCAGCAAAGTGTATCTTGGGCGGAACTGAATGTAGAATTGACGTCAAACACAGAGATAGTGTGTTATTGACACAAACTCCAGTAATTATTTCCACTAACCACGATATCTACGCGGTTGTTGGTGGTAATTCTGTTTCTCATGTTCATGCGGCTCCATTAAAAGAAAGAGTGATTCAGCTAAATTTTATGAAACAACTTCCTCAAACATTTGGAGAGATCACTCCAGAAGAAATTGCAGCTCTACTGCAATGGTGTTTCAATGAGTACGAATGTACTCTGACAGGCTTTAAAACAAAATGGAGCCTAGATAAAATTCCAAACTCATTTCCTCTTGGGGTCCTTTGTCCTACTCATTCACAGGACTTCATACTTCACGAAAACGGATACTGCACTGATTGTGGTGGTTACCTTGCTCATAGCGCTGAC---GATTCTGTGTACACTGATCGTGCAAGCGACACTAGCAAAGAAGCCATCGACGCAGGTGAGTTTACATTCTCCAGGCACTCCATATATATCCTATACACAACACTAAAACATATCTTTAATTACAGG
>BAH56366
ATGGCTTTCAATCCTCCTGTGATTAGAGCT---------------------------------------TTTTCTCAACCTGCTTTTACTTATGTCTTCAAATTTCCATATCCACAATGGAAAGAAAAAGAATGGCTGCTTCATGCACTTTTAGCTCATGGAACTGAACAATCTATGATACAATTAAGAAACTGCGCTCCTCAT---------CCGGATGAAGAC---ATAATCCGTGATGACTTGCTTATTTCTTTAGAAGATCGCCATTTTGGG------GCTGTTCTCTGCAAGGCTGTTTACATGGCAACAACTACTCTCATGTCACACAAACAAAGGAATATGTTTCCTCGTTGTGACATCATAGTTCAGTCTGAGCTAGGAGAGAAAAACTTACACTGCCATATTATAGTTGGGGGAGAAGGACTAAGCAAGAGGAATGCTAAATCATCCTGT---------GCTCAGTTCTATGGTTTAATACTAGCTGAGATAATTCAACGCTGCAAATCTCTTCTGGCTACACGTCCTTTTGAACCTGAGGAGGCTGACATATTTCACACTCTA------------AAAAAGGCTGAGCGAGAGGCATGGGGTGGAGTTACTGGCGGCAACATGCAGATTCTTCAATATAGAGATCGCAGAGGAGACCTTCATGCACAAACAGTGGATCCTCTTCGCTTCTTCAAAAACTACCTTTTACCTAAAAATAGATGTATTTCATCTTACAGCAAACCTGATGTTTGTACTTCTCCTGACAACTGGTTCATTTTAGCTGAAAAAACTTACTCTCACACTCTTATTAACGGGCTGCCGCTTCCAGAACATTACAGAAAAAAC---TACCACGCAACCCTAGATAACGAAGTCATTCCAGGGCCTCAAACAATGGCCTATGGAGGACGTGGTCCGTGGGAACATCTTCCTGAGGTAGGAGATCAGCGCCTAGCTGCGTCTTCTGTTAGCACTACT---TATAAACCTAACAAAAAAGAAAAACTTATGCTAAACTTGCTAGACAAATGTAAAGAGCTAAATCTATTAGTTTATGAAGACTTAGTAGCTAATTGTCCTGAACTACTCCTTATGCTTGAAGGTCAACCAGGAGGGGCACGCCTTATAGAACAAGTCTTGGGCATGCACCATATTAATGTTTGTTCTAACTTTACAGCTCTCACATATCTTTTTCATCTACATCCTGTTACTTCG---CTTGACTCAGACAATAAAGCTTTACAGCTTTTGTTGATTCAAGGCTATAATCCTCTAGCCGTTGGTCACGCCCTGTGCTGTGTCCTGAACAAACAATTCGGGAAACAAAACACTGTTTGCTTTTACGGGCCTGCCTCAACAGGTAAAACAAATATGGCCAAGGCAATCGTCCAAGGGATTAGACTTTATGGGTGTGTTAATCATTTGAACAAAGGATTTGTATTTAATGACTGCAGACAACGCCTAGTTGTTTGGTGGGAGGAGTGCTTAATGCACCAGGATTGGGTGGAACCTGCAAAGTGTATCTTGGGCGGGACAGAATGCAGAATTGACGTCAAGCATAGAGACAGTGTACTTTTAACTCAAACACCTGTAATTATATCCACTAACCACGATATCTACGCGGTTGTTGGTGGCAATTCTGTTTCTCATGTTCACGCGGCTCCATTAAAAGAAAGAGTGATTCAGCTAAATTTTATGAAACAACTTCCTCAAACATTTGGAGAAATCACTGCTACTGAGATTGCAGCTCTTCTACAGTGGTGTTTCAATGAGTACGACTGTACTCTGACAGGATTTAAACAAAAATGGAATTTAGATAAAATTCCAAACTCATTTCCTCTTGGGGTCCTTTGTCCTACTCATTCACAGGACTTTACACTTCACGAAAACGGATACTGCACTGATTGCGGTGGTTACCTTCCTCATAGTGCTGAC---AATTCTATGTACACTGATCGCGCAAGCGAAACTAGC---------------ACAGGAGACATCACACCAAGTAAG---------------------------------------------------
>BAH22663
ATGGCTTTCAATCCTCCTGTGATTAGAGCT---------------------------------------TTTTCTCAACCTGCTTTTACTTATGTCTTCAAATTTCCATATCCACAATGGAAAGAAAAAGAATGGCTGCTTCATGCACTTTTAGCTCATGGAACTGAACAATCTATGATACAATTAAGAAACTGCGCTCCTCAT---------CCGGATGAAGAC---ATAATCCGTGATGACTTGCTTATTTCTTTAGAAGATCGCCATTTTGGG------GCTGTTCTCTGCAAGGCTGTTTACATGGCAACAACTACTCTCATGTCACACAAACAAAGGAATATGTTTCCTCGTTGTGACATCATAGTTCAGTCTGAGCTAGGAGAGAAAAACTTACACTGCCATATTATAGTTGGGGGAGAAGGACTAAGCAAGAGGAATGCTAAATCATCCTGT---------GCTCAGTTCTATGGTTTAATACTAGCTGAGATAATTCAACGCTGCAAATCTCTTCTGGCTACACGTCCTTTTGAACCTGAGGAGGCTGACATATTTCACACTCTA------------AAAAAGGCTGAGCGAGAGGCATGGGGTGGAGTTACTGGCGGCAACATGCAGATCCTTCAATATAGAGATCGCAGAGGAGACCTTCATGCGCAAACAGTGGATCCTCTTCGCTTCTTCAAAAACTACCTTTTACCTAAAAATAGATGTATTTCATCTTACAGCAAACCTGATGTTTGTACTTCTCCTGACAACTGGTTCATTTTAGCTGAAAAAACTTACTCTCACACTCTTATTAACGGGCTGCCGCTTCCAGAACATTACAGAAAAAAC---TACCACGCAACCCTAGATAACGAAGTCATTCCAGGGCCTCAAACAATGGCCTATGGAGGACGTGGTCCGTGGGAACATCTTCCTGAGGTAGGAGATCAGCGCCTAGCTGCGTCTTCTGTTAGCACTACT---TATAAACCTAACAAAAAAGAAAAACTTATGCTAAACTTGCTAGACAAATGTAAAGAGCTAAATCTATTAGTTTATGAAGACTTAGTAGCTAATTGTCCTGAACTACTCCTTATGCTTGAAGGTCAACCAGGAGGGGCACGCCTTATAGAACAAGTCTTGGGCATGCACCATATTAATGTTTGTTCTAACTTTACAGCTCTCACATATCTTTTTCATCTACATCCTGTTACTTCG---CTTGACTCAGACAATAAAGCTTTACAGCTTTTGTTGATTCAAGGCTATAATCCTCTAGCCGTTGGTCACGCCCTGTGCTGTGTCCTGAACAAACAATTCGGGAAACAAAACACTGTTTGCTTTTACGGGCCTGCCTCAACAGGTAAAACAAATATGGCCAAGGCAATCGTCCAAGGGATTAGACTTTATGGGTGTGTTAATCATTTGAACAAAGGATTTGTATTTAATGACTGCAGACAACGCCTAGTTGTTTGGTGGGAGGAGTGCTTAATGCACCAAGATTGGGTGGAACCTGCAAAGTGTATCTTGGGCGGGACAGAATGCAGAATTGACGTCAAGCATAGAGACAGTGTACTTTTAACTCAAACACCTGTAATTATATCCACTAACCACGATATCTACGCGGTTGTTGGTGGCAATTCTGTTTCTCATGTTCACGCGGCTCCATTAAAAGAAAGAGTGATTCAGCTAAATTTTATGAAACAACTTCCTCAAACATTTGGAGAAATCACTGCTACTGAGATTGCAGCTCTTCTACAGTGGTGTTTCAATGAGTACGACTGTACTCTGACAGGATTTAAACAAAAATGGAATTTAGATAAAATTCCAAACTCATTTCCTCTTGGGGTCCTTTGTCCTACTCATTCACAGGACTTTACACTTCACGAAAACGGATACTGCACTGATTGCGGTGGTTACCTTCCTCATAGTGCTGAC---AATTCTATGTACACTGATCGCGCAAGCGAAACTAGC---------------ACAGGAGACATCACACCAAGTAAG---------------------------------------------------
>BAH56362
ATGGCTTTCAATCCTCCTGTGATTAGAGCT---------------------------------------TTTTCTCAACCTGCTTTTACTTATGTCTTCAAATTTCCATATCCACAATGGAAAGAAAAAGAATGGCTGCTTCATGCACTTTTAGCTCATGGAACTGAACAATCTATGATACAATTAAGAAACTGCGCTCCTCAT---------CCGGATGAAGAC---ATAATCCGTGATGACTTGCTTATTTCTTTAGAAGATCGCCATTTTGGG------GCTGTTCTCTGCAAGGCTGTTTACATGGCAACAACTACTCTCATGTCACACAAACAAAGGAATATGTTTCCTCGTTGTGACATCATAGTTCAGTCTGAGCTAGGAGAGAAAAACTTACACTGCCATATTATAGTTGGGGGAGAAGGACTAAGCAAGAGGAATGCTAAATCATCCTGT---------GCTCAGTTCTATGGTTTAATACTAGCTGAGATAATTCAACGCTGCAAATCTCTTCTGGCTACACGTCCTTTTGAACCTGAGGAGGCTGACATATTTCACACTCTA------------AAAAAGGCTGAGCGAGAGGCATGGGGTGGAGTTACTGGCGGCAACATGCAGATCCTTCAATATAGAGATCGCAGAGGAGACCTTCATGCACAAACAGTGGATCCTCTTCGCTTCTTCAAAAACTACCTTTTACCTAAAAATAGATGTATTTCATCTTACAGCAAACCTGATGTTTGTACTTCTCCTGACAACTGGTTCATTTTAGCTGAAAAAACTTACTCTCACACTCTTATTAACGGGCTGCCGCTTCCAGAACATTACAGAAAAAAC---TACCACGCAACCCTAGATAACGAAGTCATTCCAGGGCCTCAAACAATGGCCTATGGAGGACGTGGTCCGTGGGAACATCTTCCTGAGGTAGGAGATCAGCGCCTAGCTGCGTCTTCTGTTAGCACTACT---TATAAACCTAACAAAAAAGAAAAACTTATGCTAAACTTGCTAGACAAATGTAAAGAGCTAAATCTATTAGTTTATGAAGACTTAGTAGCTAATTGTCCTGAACTACTCCTTATGCTTGAAGGTCAACCAGGAGGGGCACGCCTTATAGAACAAGTCTTGGGCATGCACCATATTAATGTTTGTTCTAACTTTACAGCTCTCACATATCTTTTTCATCTACATCCTGTTACTTCG---CTTGACTCAGACAATAAAGCTTTACAGCTTTTGTTGATTCAAGGCTATAATCCTCTAGCCGTTGGTCACGCCCTGTGCTGTGTCCTGAACAAACAATTCGGGAAACAAAACACTGTTTGCTTTTACGGGCCTGCCTCAACAGGTAAAACAAATATGGCCAAGGCAATCGTCCAAGGGATTAGACTTTATGGGTGTGTTAATCATTTGAACAAAGGATTTGTATTTAATGACTGCAGACAACGCCTAGTTGTTTGGTGGGAGGAGTGCTTAATGCACCAGGATTGGGTGGAACCTGCAAAGTGTATCTTGGGCGGGACAGAATGCAGAATTGACGTCAAGCATAGAGACAGTGTACTTTTAACTCAAACACCTGTAATTATATCCACTAACCACGATATCTACGCGGTTGTTGGTGGCAATTCTGTTTCTCATGTTCACGCGGCTCCATTAAAAGAAAGAGTGATTCAGCTAAATTTTATGAAACAACTTCCTCAAACATTTGGAGAAATCACTGCTACTGAGATTGCAGCTCTTCTACAGTGGTGTTTCAATGAGTACGACTGTACTCTGACAGGATTTAAACAAAAATGGAATTTAGATAAAATTCCAAACTCATTTCCTCTTGGGGTCCTTTGTCCTACTCATTCACAGGACTTTACACTTCACGAAAACGGATACTGCACTGATTGCGGTGGTTACCTTCCTCATAGTGCTGAC---AATTCTATGTACACTGATCGCGCAAGCGAAACTAGC---------------ACAGGAGACATCACACCAAGTAAG---------------------------------------------------
>ADJ37021
ATGGCTTTCAATCCACCTGTTATTAGAGCA---------------------------------------TTCTCTTCACCTGCTTTTACTTATGTCTTCAAATTTCCATATCCATCATGGAAAGAAAAAGAATGGCTTCTTCATGCACTTCTGGCTCATGGTACCGAGCAAGCCATGATCCAGCTGAGAAACTGTGTTCCTCAT---------CCGGATGAAGAT---ATAATCCGTGATGACTTACTACTTTCTCTAGAAGATCGCCATTTTGGG------GCAATTCTCTGCAAGGCTGTCTATATGGCTACTACTACTTTTATGTCACAGAAACAAAGAAATATGTTTCCTCGCTGTGACATAATAGTCCAATCTGAGCTTGGGGAGACAAACCTACACTGCCATATTATAGTTGGGGGAGAAGGCTTAAGCAAAAGAAATGCAAAAACATCATGT---------CCTCAACTATATGGACTGATACTAGGGGAATTAATCCAACGCTGCAAAACTCTTCTGGCTACGCGTCCTTTTGAACCGGAAGAGGCAGAAATTTATCATGCTTTA------------AAACGAGCTGAGCGAGAAGCTTGGGGTGGAGTTACTAGCGGCAACCTACAAATTCTCCAATACAGAGATCGCAGAGGAGACCTTCACGCACAACAAGTGGATGCTCTTCGCTTCTTCAAAAACTACCTATTGCCTAAAAATAGATGCATTACATCTTACAGCAGACCTGATGTCTGTACTTCTCCAGAAAACTGGTTTGTTTTAGCTGAAAAAACTTACTGTCACACTCTTGTTAACGGGCTGCCGCTTCCAGAACATTACAGAAAACAC---TACCACGCAACCCTAGATAACGAAGTTCTACCAGGGCCTCAGACAATGGCCTTTGGGGGACGTGGTCCGTGGGAACATCTTCCTGAGGTAGGAGATCAACGTTTAGCTGCTTCTTCTGTTAGTACAACA---TATAAACCAAACAAAAAAGAGAAACTTATGCTTAACTTACTAGATAAATGCAGCGAATTAAATCTTTTAGTTTATGAAGACTTAGTAGCTAACTGTCCTGAACTTTTGCTTATGCTTGAAGGTCAACCAGGTGGGGCACGCTTAATAGAACAAGTCCTAGGCATGCACCATATTAATGTTTGCTCTAACTTTACTGCTCTTAGTTATCTCTTTCACCTTTACCCTGGCACAACC---TTATCTTCAGATAACAAGGCTTTGCAGCTGTTGTTGATACAAGGTTACAACCCATTAATGGTTGGTCACGCCTTGTGCTGTGTACTCAACAAGCAATTTGGCAAACAAAACACTGTTTGCTTTTATGGACCAGCTTCTACTGGTAAAACAAACATGGCAAAGGCCATAGTCCAAGGCATTAGACTATATGGCTGTGTTAATCATTTAAACAAAGGGTTTGTCTTTAATGATTGCAGACAACGCCTAGTTGTTTGGTGGGAGGAGTGCTTAATGCACCAGGATTGGGTGGAACCAGCAAAGTGTATCTTGGGTGGAACTGAGTGTAGAATTGACGTCAAACACAGAGATAGTGTATTATTGACACAAACTCCAGTAATTATTTCCACTAACCACGATATCTACGCGGTTGTTGGTGGTAATTCTGTTTCTCATGTTCATGCGGCTCCATTAAAAGAAAGAGTGATTCAGCTAAATTTTATGAAACAACTTCCTCAAACATTTGGAGAGATCACTCCAGAAGAAATTGCAGCTCTACTGCAATGGTGTTTCAATGAGTACGAATGTACTCTGACAGGCTTTAAAACAAAATGGAGCCTAGATAAAATTCCAAACTCATTTCCTCTTGGGGTCCTTTGTCCTACTCATTCACAGGACTTCATACTCCACGAAAACGGATACTGCACTGATTGTGGTGGTTACCTTGCTCATAGCGCTGAC---GATTCTGTGTACACTGATCGTGCAAGCGACACTAGCAAAGAAGCCATCGACACAGGTAAGTTTACGTTCTCCAGGCACTTTATATATATCCTATACACAACACTAAAACATATGTTTAATTACAGG
>ACR15783
ATGGCTTTCAATCCACCTGTTATTAGAGCA---------------------------------------TTCTCTTCACCTGCTTTTACTTATGTCTTCAAATTTCCATATCCATCATGGAAAGAAAAAGAATGGCTTCTTCATGCACTTCTGGCTCATGGTACCGAGCAAGCCATGATCCAGCTGAGAAACTGTGTTCCTCAT---------CCGGATGAAGAT---ATAATCCGTGATGACTTACTACTTTCTCTAGAAGATCGCCATTTTGGG------GCAATTCTCTGCAAGGCTGTCTATATGGCTACTACTACTTTTATGTCACAGAAACAAAGAAATATGTTTCCTCGCTGTGACATAATAGTCCAATCTGAGCTTGGGGAGACAAACCTACACTGCCATATTATAGTTGGGGGAGAAGGCTTAAGCAAGAGAAATGCAAAAACATCATGT---------CCTCAACTATATGGACTGATACTAGGGGAATTAATCCAACGCTGCAAAACTCTTCTGGCTACGCGTCCTTTTGAACCGGAAGAGGCAGAAATTTATCATGCTTTA------------AAACGAGCTGAGCGAGAAGCTTGGGGTGGAGTTACTAGCGGCAACCTACAAATTCTCCAATACAGAGATCGCAGAGGAGACCTTCACGCACAACAAGTGGATGCTCTTCGCTTCTTCAAAAACTACCTATTGCCTAAAAATAGATGCATTACATCTTACAGCAGACCTGATGTCTGTACTTCTCCAGAAAACTGGTTTGTTTTAGCTGAAAAAACTTACTGTCACACTCTTGTTAACGGGCTGCCGCTTCCAGAACATTACAGAAAACAC---TACCACGCAACCCTAGATAACGAAGTTCTACCAGGGCCTCAGACAATGGCCTTTGGGGGACGTGGTCCGTGGGAACATCTTCCTGAGGTAGGAGATCAACGTTTAGCTGCTTCTTCTGTTAGTACAACA---TATAAACCAAACAAAAAAGAAAAACTTATGCTTAACTTACTAGATAAATGCAGCGAATTAAATCTTTTAGTTTATGAAGACTTAGTAGCTAACTGTCCTGAACTTTTGCTTATGCTTGAAGGTCAACCAGGTGGGGCACGCTTAATAGAACAAGTCCTAGGCATGCACCATATTAATGTTTGCTCTAACTTTACTGCTCTTAGTTATCTCTTTCACCTTTACCCTGGCACAACC---TTATCTTCAGATAACAAGGCTTTGCAGCTGTTGTTGATACAAGGTTACAACCCATTAATGGTTGGTCACGCCTTGTGCTGTGTACTCAACAAGCAATTTGGCAAACAAAACACTGTTTGCTTTTATGGACCAGCTTCTACTGGTAAAACAAACATGGCAAAGGCCATAGTCCAAGGCATTAGACTATATGGCTGTGTTAATCATTTAAACAAAGGGTTTGTCTTTAATGATTGCAGACAACGCCTAGTTGTTTGGTGGGAGGAGTGCTTAATGCACCAGGATTGGGTGGAACCAGCAAAGTGTATCTTGGGTGGAACTGAGTGTAGAATTGACGTCAAACACAGAGATAGTGTATTATTGACACAAACTCCAGTAATTATTTCCACTAACCACGATATCTACGCGGTTGTTGGTGGTAATTCTGTTTCTCATGTTCATGCGGCTCCATTAAAAGAAAGAGTGATTCAGCTAAATTTTATGAAACAACTTCCTCAAACATTTGGAGAGATCACTCCAGAAGAAATTGCAGCTCTACTGCAATGGTGTTTCAATGAGTACGAATGTACTCTGACAGGCTTTAAAACAAAATGGAGCCTAGATAAAATTCCAAACTCATTTCCTCTTGGGGTCCTTTGTCCTACTCATTCACAGGACTTCATACTCCACGAAAACGGATACTGCACTGATTGTGGTGGTTACCTTGCTCATAGCGCTGAC---GATTCTGTGTACACTGATCGTGCAAGCGACACTAGCAAAGAAGCCATCGACGCAGGTAAGTTTACGTTCTCCAGGCACTTTATATATATCCTATACACAACACTAAAACATATGTTTAATTACAGG
>ACG75848
ATGGCTTTCAATCCTCCTGTGATTAGAGCT---------------------------------------TTTTCTCAACCTGCTTTTACTTATGTCTTCAAATTTCCATATCCACAATGGAAAGAAAAAGAATGGCTGCTTCATGCACTTTTAGCTCATGGAACTGAACAATCTATGATACAATTAAGAAACTGCGCTCCTCAT---------CCGGATGAAGAC---ATAATCCGTGATGACTTGCTTATTTCTTTAGAAGATCGCCATTTTGGG------GCTGTTCTCTGCAAGGCTGTTTACATGGCAACAACTACTCTCATGTCACACAAACAAAGGAATATGTTTCCTCGTTGTGACATCATAGTTCAGTCTGAGCTAGGAGAGAAAAACTTACACTGCCATATTATAGTTGGGGGAGAAGGACTAAGCAAGAGGAATGCTAAATCATCCTGT---------GCTCAGTTCTATGGTTTAATACTAGCTGAGATAATTCAACGCTGCAAATCTCTTCTGGCTACACGTCCTTTTGAACCTGAGGAGGCTGACATATTTCACACTCTA------------AAAAAGGCTGAGCGAGAGGCATGGGGTGGAGTTACTGGCGGCAACATGCAGATCCTTCAATATAGAGATCGCAGAGGAGACCTTCATGCACAAACAGTGGATCCTCTTCGCTTCTTCAAAAACTACCTTTTACCTAAAAATAGATGTATTTCATCTTACAGCAAACCTGATGTTTGTACTTCTCCTGACAACTGGTTCATTTTAGCTGAAAAAACTTACTCTCACACTCTTATTAACGGGCTGCCGCTTCCAGAACATTACAGAAAAAAC---TACCACGCAACCCTAGATAACGAAGTCATTCCAGGGCCTCAAACAATGGCCTATGGAGGACGTGGTCCGTGGGAACATCTTCCTGAGGTAGGAGATCAGCGCCTAGCTGCGTCTTCTGTTAGCACTACT---TATAAACCTAACAAAAAAGAAAAACTTATGCTAAACTTGCTAGACAAATGTAAAGAGCTAAATCTATTAGTTTATGAAGACTTAGTAGCTAATTGTCCTGAACTACTCCTTATGCTTGAAGGTCAACCAGGAGGGGCACGCCTTATAGAACAAGTCTTGGGCATGCACCATATTAATGTTTGTTCTAACTTTACAGCTCTCACATATCTTTTTCATCTACATCCTGTTACTTCA---CTTGACTCAGACAATAAAGCTTTACAGCTTTTGTTGATTCAAGGCTATAATCCTCTAGCCGTTGGTCACGCCCTGTGCTGTGTCCTGAACAAACAATTCGGGAAACAAAACACTGTTTGCTTTTACGGGCCTGCCTCAACAGGTAAAACAAATATGGCCAAGGCAATCGTCCAAGGGATTAGACTTTATGGGTGTGTTAATCATTTGAACAAAGGATTTGTATTTAATGACTGCAGACAACGCCTAGTTGTTTGGTGGGAGGAGTGCTTAATGCACCAGGATTGGGTGGAACCTGCAAAGTGTATCTTGGGCGGGACAGAATGCAGAATTGACGTCAAGCATAGAGACAGTGTACTTTTAACTCAAACACCTGTAATTATATCCACTAACCACGATATCTACGCGGTTGTTGGTGGCAATTCTGTTTCTCATGTTCACGCGGCTCCATTAAAAGAAAGAGTGATTCAGCTAAATTTTATGAAACAACTTCCTCAAACATTTGGAGAAATCACTGCTACTGAGATTGCAGCTCTTCTACAGTGGTGTTTCAATGAGTACGACTGTACTCTGACAGGATTTAAACAAAAATGGAATTTAGATAAAATTCCAAACTCATTTCCTCTTGGGGTCCTTTGTCCTACTCATTCACAGGACTTTACACTTCACGAAAACGGATACTGCACTGATTGCGGTGGTTACCTTCCTCATAGTGCTGAC---AATTCTATGTACACTGATCGCGCAAGCGAAACTAGC---------------ACAGGAGACATCACACCAAGTAAG---------------------------------------------------
>ACG75844
ATGGCTTTCAATCCTCCTGTGATTAGAGCT---------------------------------------TTTTCTCAACCTGCTTTTACTTATGTCTTCAAATTTCCATATCCACAATGGAAAGAAAAAGAATGGCTGCTTCATGCACTTTTAGCTCATGGAACTGAACAATCTATGATACAATTAAGAAACTGCGCTCCTCAT---------CCGGATGAAGAC---ATAATCCGTGATGACTTGCTTATTTCTTTAGAAGATCGCCATTTTGGG------GCTGTTCTCTGCAAGGCTGTTTACATGGCAACAACTACTCTCATGTCACACAAACAAAGGAATATGTTTCCTCGTTGTGACATCATAGTTCAGTCTGAGCTAGGAGAGAAAAACTTACACTGCCATATTATAGTTGGGGGAGAAGGACTAAGCAAGAGGAATGCTAAATCATCCTGT---------GCTCAGTTCTATGGTTTAATACTAGCTGAGATAATTCAACGCTGCAAATCTCTTCTGGCTACACGTCCTTTTGAACCTGAGGAGGCTGACATATTTCACACTCTA------------AAAAAGGCTGAGCGAGAGGCATGGGGTGGAGTTACTGGCGGCAACATGCAGATCCTTCAATATAGAGATCGCAGAGGAGACCTTCATGCACAAACAGTGGATCCTCTTCGCTTCTTCAAAAACTACCTTTTACCTAAAAATAGATGTATTTCATCTTACAGCAAACCTGATGTTTGTACTTCTCCTGACAACTGGTTCATTTTAGCTGAAAAAACTTACTCTCACACTCTTATTAACGGGCTGCCGCTTCCAGAACATTACAGAAAAAAC---TACCACGCAACCCTAGATAACGAAGTCATTCCAGGGCCTCAAACAATGGCCTATGGAGGACGTGGTCCGTGGGAACATCTTCCTGAGGTAGGAGATCAGCGCCTAGCTGCGTCTTCTGTTAGCACTACT---TATAAACCTAACAAAAAAGAAAAACTTATGCTAAACTTGCTAGACAAATGTAAAGAGCTAAATCTATTAGTTTATGAAGACTTAGTAGCTAATTGTCCTGAACTACTCCTTATGCTTGAAGGTCAACCAGGAGGGGCACGCCTTATAGAACAAGTCTTGGGCATGCACCATATTAATGTTTGTTCTAACTTTACAGCTCTCACATATCTTTTTCATCTACATCCTGTTACTTCA---CTTGACTCAGACAATAAAGCTTTACAGCTTTTGTTGATTCAAGGCTATAATCCTCTAGCCGTTGGTCACGCCCTGTGCTGTGTCCTGAACAAACAATTCGGGAAACAAAACACTGTTTGCTTTTACGGGCCTGCCTCAACAGGTAAAACAAATATGGCCAAGGCAATCGTCCAAGGGATTAGACTTTATGGGTGTGTTAATCATTTGAACAAAGGATTTGTATTTAATGACTGCAGACAACGCCTAGTTGTTTGGTGGGAGGAGTGCTTAATGCACCAGGATTGGGTGGAACCTGCAAAGTGTATCTTGGGCGGGACAGAATGCAGAATTGACGTCAAGCATAGAGACAGTGTACTTTTAACTCAAACACCTGTAATTATATCCACTAACCACGATATCTACGCGGTTGTTGGTGGCAATTCTGTTTCTCATGTTCACGCGGCTCCATTAAAAGAAAGAGTGATTCAGCTAAATTTTATGAAACAACTTCCTCAAACATTTGGAGAAATCACTGCTACTGAGATTGCAGCTCTTCTACAGTGGTGTTTCAATGAGTACGACTGTACTCTGACAGGATTTAAACAAAAATGGAATTTAGATAAAATTCCAAACTCATTTCCTCTTGGGGTCCTTTGTCCTACTCATTCACAGGACTTTACACTTCACGAAAACGGATACTGCACTGATTGCGGTGGTTACCTTCCTCATAGTGCTGAC---AATTCTATGTACACTGATCGCGCAAGCGAAACTAGC---------------ACAGGAGACATCACACCAAGTAAG---------------------------------------------------
>ABR26336
ATGGCTTTCAATCCTCCTGTGATTAGAGCT---------------------------------------TTTTCTCAACCTGCTTTTACTTATGTCTTCAAATTTCCATATCCACAATGGAAAGAAAAAGAATGGCTGCTTCATGCACTTTTAGCTCATGGAACTGAACAATCTATGATACAATTAAGAAACTGCGCTCCTCAT---------CCGGATGAAGAC---ATAATCCGTGATGACTTGCTTATTTCTTTAGAAGATCGCCATTTTGGG------GCTGTTCTCTGCAAGGCTGTTTACATGGCAACAACTACTCTCATGTCACACAAACAAAGGAATATGTTTCCTCGTTGTGACATCATAGTTCAGTCTGAGCTAGGAGAGAAAAACTTACACTGCCATATTATAGTTGGGGGAGAAGGACTAAGCAAGAGGAATGCTAAATCATCCTGT---------GCTCAGTTCTATGGTTTAATACTAGCTGAGATAATTCAACGCTGCAAATCTCTTCTGGCTACACGTCCTTTTGAACCTGAGGAGGCTGACATATTTCACACTCTA------------AAAAAGGCTGAGCGAGAGGCATGGGGTGGAGTTACTGGCGGCAACATGCAGATCCTTCAATATAGAGATCGCAGAGGAGACCTTCATGCACAAACAGTGGATCCTCTTCGCTTCTTCAAAAACTACCTTTTACCTAAAAATAGATGTATTTCATCTTACAGCAAACCTGATGTTTGTACTTCTCCTGACAACTGGTTCATTTTAGCTGAAAAAACTTACTCTCACACTCTTATTAACGGGCTGCCGCTTCCAGAACATTACAGAAAAAAC---TACCACGCAACCCTAGATAACGAAGTCATTCCAGGGCCTCAAACAATGGCCTATGGAGGACGTGGTCCGTGGGAACATCTTCCTGAGGTAGGAGATCAGCGCCTAGCTGCGTCTTCTGTTAGCACTACT---TATAAACCTAACAAAAAAGAAAAACTTATGCTAAACTTGCTAGACAAATGTAAAGAGCTAAATCTATTAGTTTATGAAGACTTAGTAGCTAATTGTCCTGAACTACTCCTTATGCTTGAAGGTCAACCAGGAGGGGCACGCCTTATAGAACAAGTCTTGGGCATGCACCATATTAATGTTTGTTCTAACTTTACAGCTCTCACATATCTTTTTCATCTACATCCTGTTACTTCG---CTTGACTCAGACAATAAAGCTTTACAGCTTTTGTTGATTCAAGGCTATAATCCTCTAGCCGTTGGTCACGCCCTGTGCTGTGTCCTGAACAAACAATTCGGGAAACAAAACACTGTTTGCTTTTACGGGCCTGCCTCAACAGGTAAAACAAATATGGCCAAGGCAATCGTCCAAGGGATTAGACTTTATGGGTGTGTTAATCATTTGAACAAAGGATTTGTATTTAATGACTGCAGACAACGCCTAGTTGTTTGGTGGGAGGAGTGCTTAATGCACCAGGATTGGGTGGAACCTGCAAAGTGTATCTTGGGCGGGACAGAATGCAGAATTGACGTCAAGCATAGAGACAGTGTACTTTTAACTCAAACACCTGTAATTATATCCACTAACCACGATATCTACGCGGTTGTTGGTGGCAATTCTGTTTCTCATGTTCACGCGGCTCCATTAAAAGAAAGAGTGATTCAGCTAAATTTTATGAAACAACTTCCTCAAACATTTGGAGAAATCACTGCTACTGAGATTGCAGCTCTTCTACAGTGGTGTTTCAATGAGTACGACTGTACTCTGACAGGATTTAAACAAAAATGGAATTTAGATAAAATTCCAAACTCATTTCCTCTTGGGGTCCTTTGTCCTACTCATTCACAGGACTTTACACTTCACGAAAACGGATACTGCACTGATTGCGGTGGTTACCTTCCTCATAGTGCTGAC---AATTCTATGTACACTGATCGCGCAAGCGAAACTAGC---------------ACAGGAGACATCACACCAAGTAAG---------------------------------------------------
>ACG75840
ATGGCTTTCAATCCTCCTGTGATTAGAGCT---------------------------------------TTTTCTCAACCTGCTTTTACTTATGTCTTCAAATTTCCATATCCACAATGGAAAGAAAAAGAATGGCTGCTTCATGCACTTTTAGCTCATGGAACTGAACAATCTATGATACAATTAAGAAACTGCGCTCCTCAT---------CCGGATGAAGAC---ATAATCCGTGATGACTTGCTTATTTCTTTAGAAGATCGCCATTTTGGG------GCTGTTCTCTGCAAGGCTGTTTACATGGCAACAACTACTCTCATGTCACACAAACAAAGGAATATGTTTCCTCGTTGTGACATCATAGTTCAGTCTGAGCTAGGAGAGAAAAACTTACACTGCCATATTATAGTTGGGGGAGAAGGACTAAGCAAGAGGAATGCTAAATCATCCTGT---------GCTCAGTTCTATGGTTTAATACTAGCTGAGATAATTCAACGCTGCAAATCTCTTCTGGCTACACGTCCTTTTGAACCTGAGGAGGCTGACATATTTCACACTCTA------------AAAAAGGCTGAGCGAGAGGCATGGGGTGGAGTTACTGGCGGCAACATGCAGATCCTTCAATATAGAGATCGCAGAGGAGACCTTCATGCACAAACAGTGGATCCTCTTCGCTTCTTCAAAAACTACCTTTTACCTAAAAATAGATGTATTTCATCTTACAGCAAACCTGATGTTTGTACTTCTCCTGACAACTGGTTCATTTTAGCTGAAAAAACTTACTCTCACACTCTTATTAACGGGCTGCCGCTTCCAGAACATTACAGAAAAAAC---TACCACGCAACCCTAGATAACGAAGTCATTCCAGGGCCTCAAACAATGGCCTATGGAGGACGTGGTCCGTGGGAACATCTTCCTGAGGTAGGAGATCAGCGCCTAGCTGCGTCTTCTGTTAGCACTACT---TATAAACCTAACAAAAAAGAAAAACTTATGCTAAACTTGCTAGACAAATGTAAAGAGCTAAATCTATTAGTTTATGAAGACTTAGTAGCTAATTGTCCTGAACTACTCCTTATGCTTGAAGGTCAACCAGGAGGGGCACGCCTTATAGAACAAGTCTTGGGCATGCACCATATTAATGTTTGTTCTAACTTTACAGCTCTCACATATCTTTTTCATCTACATCCTGTTACTTCG---CTTGACTCAGACAATAAAGCTTTACAGCTTTTGTTGATTCAAGGCTATAATCCTCTAGCCGTTGGTCACGCCCTGTGCTGTGTCCTGAACAAACAATTCGGGAAACAAAACACTGTTTGCTTTTACGGGCCTGCCTCAACAGGTAAAACAAATATGGCCAAGGCAATCGTCCAAGGGATTAGACTTTATGGGTGTGTTAATCATTTGAACAAAGGATTTGTATTTAATGACTGCAGACAACGCCTAGTTGTTTGGTGGGAGGAGTGCTTAATGCACCAGGATTGGGTGGAACCTGCAAAGTGTATCTTGGGCGGGACAGAATGCAGAATTGACGTCAAGCATAGAGACAGTGTACTTTTAACTCAAACACCTGTAATTATATCCACTAACCACGATATCTACGCGGTTGTTGGTGGCAATTCTGTTTCTCATGTTCACGCGGCTCCATTAAAAGAAAGAGTGATTCAGCTAAATTTTATGAAACAACTTCCTCAAACATTTGGAGAAATCACTGCTACTGAGATTGCAGCTCTTCTACAGTGGTGTTTCAATGAGTACGACTGTACTCTGACAGGATTTAAACAAAAATGGAATTTAGATAAAATTCCAAACTCATTTCCTCTTGGGGTCCTTTGTCCTACTCATTCACAGGACTTTACACTTCACGAAAACGGATACTGCACTGATTGCGGTGGTTACCTTCCTCATAGTGCTGAC---AATTCTATGTACACTGATCGCGCAAGCGAAACTAGC---------------ACAGGAGACATCACACCAAGTAAG---------------------------------------------------
>ABR26332
ATGGCTTTCAATCCTCCTGTGATTAGAGCT---------------------------------------TTTTCTCAACCTGCTTTTACTTATGTCTTCAAATTTCCATATCCACAATGGAAAGAAAAAGAATGGCTGCTTCATGCACTTTTAGCTCATGGAACTGAACAATCTATGATACAATTAAGAAACTGCGCTCCTCAT---------CCGGATGAAGAC---ATAATCCGTGATGACTTGCTTATTTCTTTAGAAGATCGCCATTTTGGG------GCTGTTCTCTGCAAGGCTGTTTACATGGCAACAACTACTCTCATGTCACACAAACAAAGGAATATGTTTCCTCGTTGTGACATCATAGTTCAGTCTGAGCTAGGAGAGAAAAACTTACACTGCCATATTATAGTTGGGGGAGAAGGACTAAGCAAGAGGAATGCTAAATCATCCTGT---------GCTCAGTTCTATGGTTTAATACTAGCTGAGATAATTCAACGCTGCAAATCTCTTCTGGCTACACGTCCTTTTGAACCTGAGGAGGCTGACATATTTCACACTCTA------------AAAAAGGCTGAGCGAGAGGCATGGGGTGGAGTTACTGGCGGCAACATGCAGATCCTTCAATATAGAGATCGCAGAGGAGACCTTCATGCACAAACAGTGGATCCTCTTCGCTTCTTCAAAAACTACCTTTTACCTAAAAATAGATGTATTTCATCTTACAGCAAACCTGATGTTTGTACTTCTCCTGACAACTGGTTCATTTTAGCTGAAAAAACTTACTCTCACACTCTTATTAACGGGCTGCCGCTTCCAGAACATTACAGAAAAAAC---TACCACGCAACCCTAGATAACGAAGTCATTCCAGGGCCTCAAACAATGGCCTATGGAGGACGTGGTCCGTGGGAACATCTTCCTGAGGTAGGAGATCAGCGCCTAGCTGCGTCTTCTGTTAGCACTACT---TATAAACCTAACAAAAAAGAAAAACTTATGCTAAACTTGCTAGACAAATGTAAAGAGCTAAATCTATTAGTTTATGAAGACTTAGTAGCTAATTGTCCTGAACTACTCCTTATGCTTGAAGGTCAACCAGGAGGGGCACGCCTTATAGAACAAGTCTTGGGCATGCACCATATTAATGTTTGTTCTAACTTTACAGCTCTCACATATCTTTTTCATCTACATCCTGTTACTTCG---CTTGACTCAGACAATAAAGCTTTACAGCTTTTGTTGATTCAAGGCTATAATCCTCTAGCCGTTGGTCACGCCCTGTGCTGTGTCCTGAACAAACAATTCGGGAAACAAAACACTGTTTGCTTTTACGGGCCTGCCTCAACAGGTAAAACAAATATGGCCAAGGCAATCGTCCAAGGGATTAGACTTTATGGGTGTGTTAATCATTTGAACAAAGGATTTGTATTTAATGACTGCAGACAACGCCTAGTTGTTTGGTGGGAGGAGTGCTTAATGCACCAGGATTGGGTGGAACCTGCAAAGTGTATCTTGGGCGGGACAGAATGCAGAATTGACGTCAAGCATAGAGACAGTGTACTTTTAACTCAAACACCTGTAATTATATCCACTAACCACGATATCTACGCGGTTGTTGGTGGCAATTCTGTTTCTCATGTTCACGCGGCTCCATTAAAAGAAAGAGTGATTCAGCTAAATTTTATGAAACAACTTCCTCAAACATTTGGAGAAATCACTGCTACTGAGATTGCAGCTCTTCTACAGTGGTGTTTCAATGAGTACGACTGTACTCTGACAGGATTTAAACAAAAATGGAATTTAGATAAAATTCCAAACTCATTTCCTCTTGGGGTCCTTTGTCCTACTCATTCACAGGACTTTACACTTCACGAAAACGGATACTGCACTGATTGCGGTGGTTACCTTCCTCATAGTGCTGAC---AATTCTATGTACACTGATCGCGCAAGCGAAACTAGC---------------ACAGGAGACATCACACCAAGTAAG---------------------------------------------------
>AFH96890
ATGGCTCTTGCTCTGGCCGGGGTCGACGAT------------------------------ATTATTCACTTTGCTCGTCCTGCCTATACCTATGTTCTCAAATTTCCTTATGCTGAGTGGCGGCGGGATGAGGCTCGTCTTCAGAGCGCTCTGGGGTACCCGCATCATGATTTA---------CTCAAGGACTCGACTCCGTTCCTTACTATGCCGGGGCAAGATTCTCCGGCCGAGCAGGCTTCCTTTTTGGAGTCTAAGGGTCCTCAATACGGATATGCCTTATTACTGGCACGCACGGCTCACGCTGCTGCATATTCTATATTCTCGCAGAAGCAGGGTAAATATCCTCCTGCTGCTAGCATATATGTTCAGTGTGAGCTGGGCATTAAGTACCTTCACGTACACGTCGTGATGGGCGGTGACGGCTTGAACCGGTACAACGCCAAGGCCACTTGC---------TCTAACCTGGCCTATAAGTGGCTGGACAATATT------CAGTCTCAGCTCGAGATTAACGTCAAGACCGGTCACAATACAGACCTTGACATGTGCAATTCTCTCATTGGCTGCGTTTACCAGGCCAAGAGAGAGTGCTTTGACATGAGGACCGAG---ATTTGTACCATCCTGCAGTACAAGTGCCGGAACGGCGAGATGTACGCCTGCCGGGTCGATCCTATCGAGTTTATCTGTAACTACCTGTTGTGCAAAAACTTGAAATTCTTTTCTATGGTCGACCCTGACAGAGCAACTCCGTTTGTCTCTCACTTTGCCTGTTCTGGTAAAACATACGCGGCTACGTTTGTGAATGGGAAGTGGGTCTTGCCTCAGGTTAGGAAGCAG---TGGCTAAATTATCTTCGAGACTCTGTCTGTCAGAAGGCCGATCCCGTCTTTTCCGGCGACATG------TTTGAAAATCTACCTAAGGTACCTCGCGCGACCTGGTCGGCAGACGTTTCCTCTAATAAG---TCTAAAATCACTAAAAAGGAAACTCTGATGATTGACTGTATCGATCGCTGCGAAAAGAATCACTTGCTTACCTATGAAGATTTGGTCAATGAGTGTTCTGATCTTGTAATCATGCTCGGCTCACAGCCGGGCGGGACTAAACTGATTGAGACCTTGCTTCAGATGGTTCACATTAAGATTTGTCAGAAATACACGGCCTTGTCTTATGTCTTGTCGCGGTACTCGTCGATCGAG---CTGCTGCCTGAGAATAAGGCTATACAGCTCTTGATCTTTCAGGGATACAATCCCTGGCAGGTCGGCCACTGGCTGTGCTGCGTGCTACACAAGACGGCCGGTAAACAGAATACCGTGTGCTTTTTCGGTCCGGCCAGCACCGGCAAGACAAATTTTGCCAAGGCTATAGTGAATGCCGTTAAGCTGTACGGATGTGTGAACCATCAGAATAAGAATTTTGTGTTTAACGACTGCGCGTCCAAGCTGGTCAATTGGTGGGAAGAGTGCCTCATGCACAACGATTGGGTAGAGCAGGCCAAGTGTCTGCTGGGAGGAACAGAGTTTAGGATCGACCGTAAGCATAAAGACTCTCAGCTACTGCCGCAGACTCCTGTTGTGATCAGTACCAATCACGACGTGTACACCGTGGTCGGTGGGAACACCACTACTATGGTTCACGCTAAACCGCTTCGGGAGAGGATCGTTCAATTTAATTTCATGAAACAACTCTCTTCCACGTTTGGGGAGATTGATCCTATGGATGTGGTGGCTCTGTTGCAAGCCTGCTCTTCTCGATTCGATGCGTCGCTCGACTCGTTTTACGCTCAGTGGCAGCTTCAGTGCACTCCTAACGATTTTCCTCTCGCTTCGTTCTGTGACGGCCATTCGCAGGATTTTGTCCTTCACGAGGTGGGCTTCTGCGACACGTGCGGTGGCTACGCTCCTCTGGAGACTACG---GACCGCAGTCAGCCGCTGCCGGCTCGACCTACTTCG---------------TCCGGTAAGTCTTTACTCTTTACCTGTATACTGCCT---------------------------------------
>ACS74733
ATGGCCTTTTCTGCTCCTGTAATTAGAGCT---------------------------------------TTTTCTCAACCTGCTTTTACTTATGTTGTTAAATTTCCATATGAAAACTGGAAAGAGGAAGAGCACTTACTATGGAGCTTACTTGCTCCTGGGACTGAACGTCTCATGATTCAACTAAGAAACTGCGCACCACAT---------CCTGAAGATGAT---CCTGTCAGGGAAGATATTTTATGCTCACTAGCAGATCAACACTATGGT------GCTATTTTTGCTAAAGCTTGCTACATAGCTACAACTACACTAATGGGGCAGAAACAGAGAACACCTTTTCCACGCTGCGACATTATATGCCAATCTGAAATTGGTTCAGAACATCTACATTGTCACATACTTGTTGGAGGAGCCGGTCTCAGCAAAAGAAATGCTAAAATTTCACGT---------GCTACACTTCTGGGTCTTGTGATGGCTGAACTAACACAACGCTGCAAACAGCTTCTTGCGCTTCGTCCATTTGAACCAGCTGAGGCTAATATTTTTCATCTCCTC------------AAGCGCATTGAACGCGAAGCATGGTCAGGGCATACTGGTAACTGGGTTCAAATTCTTCAATACAAAGATAAGCGAGGTGATCTTCACGCTCAACCAATTGATCCTTTACGCTTTTTAAAGCATTACATACTACCAAAAAATCGATTGATTTCTCCTTCCAGCAAACCTGACGTCTGCACTACTCCAGATAACTGGTTCATTCTAGCTGACAAAACATACGCTCACACTATTATTAATGGGCTTCCGCTGCTAGAACATAACAGAAAAGCC---TATCTACAAGAGTTAGAAAGTGAAGTCATCCCGGGGCCTTCTACCATGGCCTTTGGGGGACGTGGTGCGTGGGAACAACTTCCTGAGGTAGGAGAACAACGCTTAATTACTTCTAATGCTTCTACTGCT---TATAAAGCTAACAAAAAAGAAAAATTAATGCTAAATTTACTTGATAAATGTGATGAACTTAATTTACTTGTTTATGAAGACTTAGTTAGTGCTTGTCCTGACCTTTTACTTATGCTTGAAGGTCAGCCAGGTGGTGCACGCCTAATTGAACAGGTGCTTGGCATGCATCATATTAAGGTGTGTGCTAAATACACTGCATTAACATTTTTATTTCATTTACATCCGGATCAATTA---TTAACTTCTAACAATAAAGCTTTAAAACTACTGTTGATTCAAGGGTACAACCCACTTCAAGTAGGGCATGCCATCTGTTGTGTACTTAACAAACAGATGGGCAAGCAGAACACTATCTGCTTTTATGGTCCTGCTTCAACAGGCAAAACAAACTTTGCAAAAGCAATAGTTCAAGGTGTTCGCCTTTATGGCTGTGTTAATCATTTAAACAAAGGGTTTGTCTTTAACGATTGCAGACAACGCCTTATAATTTGGTGGGAAGAGTGTTTAATGCACCAAGATTGGGTGGAACCTGCTAAATGCATTTTAGGCGGAACTGAATGTAGAATTGATGTTAAACATAAAGACAGTGTTCTTCTTCAACAAACACCAGTAATTATTTCCACTAACCATGACATCTACTCTGTAGTTGGTGGCAATACTGTTTCTCATGTTCATGCAGCACCATTAAAAGAGCGAGTCCTTCAGCTAAATTTTATGAAACAACTGCCACAAACATTTGGAGAAATTTCTCCAGTTGAAATTGCAGAACTATTGCAATGGTGCTTTAATGAGTACGAATGTACTCTTACTGGCTTTAAACAAAAATGGAACTTAGATAAAGTTCCAAACTCATTTCCTCTTGGAGACCTTTGTCCTACACATTCACAGGACTACACGCTTCACGAAAACGGATTCTGCACTGACTGTGGCGGCTATCTTCCTCATAGTGCTGAC---GATTTTGTCTACACTGACGTGGCTAGCGAAACAACA---------------AGCGGAGACTGCGACCCAGGTAGGCTT------------------------------------------------
>AEY75544
ATGGCTTTCAATCCTCCTGTGATTAGAGCT---------------------------------------TTTTCTCAACCTGCTTTTACTTATGTCTTCAAATTTCCATATCCACAATGGAAAGAAAAAGAATGGCTGCTTCATGCACTTTTAGCTCATGGAACTGAACAATCTATGATACAATTAAGAAACTGCGCTCCTCAT---------CCGGATGAAGAC---ATAATCCGTGATGACTTGCTTATTTCTTTAGAAGATCGCCATTTTGGG------GCTGTTCTCTGCAAGGCTGTTTACATGGCAACAACTACTCTCATGTCACACAAACAAAGGAATATGTTTCCTCGTTGTGACATCATAGTTCAGTCTGAGCTAGGAGAGAAAAACTTACACTGCCATATTATAGTTGGGGGAGAAGGACTAAGCAAGAGGAATGCTAAATCATCCTGT---------GCTCAGTTCTATGGTTTAATACTAGCTGAGATAATTCAACGCTGCAAATCTCTTCTGGCTACACGTCCTTTTGAACCTGAGGAGGCTGACATATTTCACACTCTA------------AAAAAGGCTGAGCGAGAGGCATGGGGTGGAGTTACTGGCGGCAACATGCAGATCCTTCAATATAGAGATCGCAGAGGAGACCTTCATGCACAAACAGTGGATCCTCTTCGCTTCTTCAAAAACTACCTTTTACCTAAAAATAGATGTATTTCATCTTACAGCAAACCTGATGTTTGTACTTCTCCTGACAACTGGTTCATTTTAGCTGAAAAAACTTACTCTCACACTCTTATTAACGGGCTGCCGCTTCCAGAACATTACAGAAAAAAC---TACCACGCAACCCTAGATAACGAAGTCATTCCAGGGCCTCAAACAATGGCCTATGGAGGACGTGGTCCGTGGGAACATCTTCCTGAGGTAGGAGATCAGCGCCTAGCTGCGTCTTCTGTTAGCACTACT---TATAAACCTAACAAAAAAGAAAAACTTATGCTAAACTTGCTAGACAAATGTAAAGAGCTAAATCTATTAGTTTATGAAGACTTAGTAGCTAATTGTCCTGAACTACTCCTTATGCTTGAAGGTCAACCAGGAGGGGCACGCCTTATAGAACAAGTCTTGGGCATGCACCATATTAATGTTTGTTCTAACTTTACAGCTCTCACATATCTTTTTCATCTACATCCTGTTACTTCG---CTTGACTCAGACAATAAAGCTTTACAGCTTTTGTTGATTCAAGGCTATAATCCTCTAGCCGTTGGTCACGCCCTGTGCTGTGTCCTGAACAAACAATTCGGGAAACAAAACACTGTTTGCTTTTACGGGCCTGCCTCAACAGGTAAAACAAATATGGCCAAGGCAATCGTCCAAGGGATTAGACTTTATGGGTGTGTTAATCATTTGAACAAAGGATTTGTATTTAATGACTGCAGACAACGCCTAGTTGTTTGGTGGGAGGAGTGCTTAATGCACCAGGATTGGGTGGAACCTGCAAAGTGTATCTTGGGCGGGACAGAATGCAGAATTGACGTCAAGCATAGAGACAGTGTACTTTTAACTCAAACACCTGTAATTATATCCACTAACCACGATATCTACGCGGTTGTTGGTGGCAATTCTGTTTCTCATGTTCACGCGGCTCCATTAAAAGAAAGAGTGATTCAGCTAAATTTTATGAAACAACTTCCTCAAACATTTGGAGAAATCACTGCTACTGAGATTGCAGCTCTTCTACAGTGGTGTTTCAATGAGTACGACTGTACTCTGACAGGATTTAAACAAAAATGGAATTTAGATAAAATTCCAAACTCATTTCCTCTTGGGGTCCTTTGTCCTACTCATTCACAGGACTTTACACTTCACGAAAACGGATACTGCACTGATTGCGGTGGTTACCTTCCTCATAGTGCTGAC---AATTCTATGTACACTGATCGCGCAAGCGAAACTAGC---------------ACAGGAGACATCACACCAAGTAAG---------------------------------------------------
>ACM17825
ATGGCTTTCAATCCTCCTGTGATTAGAGCT---------------------------------------TTTTCTCAACCTGCTTTTACTTATGTCTTCAAATTTCCATATCCACAATGGAAAGAAAAAGAATGGCTGCTTCATGCACTTTTAGCTCATGGAACTGAACAATCTATGATACAATTAAGAAACTGCGCTCCTCAT---------CCGGATGAAGAC---ATAATCCGTGATGACTTGCTTATTTCTTTAGAAGATCGCCATTTTGGG------GCTGTTCTCTGCAAGGCTGTTTACATGGCAACAACTACTCTCATGTCACACAAACAAAGGAATATGTTTCCTCGTTGTGACATCATAGTTCAGTCTGAGCTAGGAGAGAAAAACTTACACTGCCATATTATAGTTGGGGGAGAAGGACTAAGCAAGAGGAATGCTAAATCATCCTGT---------GCTCAGTTCTATGGTTTAATACTAGCTGAGATAATTCAACGCTGCAAATCTCTTCTGGCTACACGTCCTTTTGAACCTGAGGAGGCTGACATATTTCACACTCTA------------AAAAAGGCTGAGCGAGAGGCATGGGGTGGAGTTACTGGCGGCAACATGCAGATCCTTCAATATAGAGATCGCAGAGGAGACCTTCATGCACAAACAGTGGATCCTCTTCGCTTCTTCAAAAACTACCTTTTACCTAAAAATAGATGTATTTCATCTTACAGCAAACCTGATGTTTGTACTTCTCCTGACAACTGGTTCATTTTAGCTGAAAAAACTTACTCTCACACTCTTATTAACGGGCTGCCGCTTCCAGAACATTACAGAAAAAAC---TACCACGCAACCCTAGATAACGAAGTCATTCCAGGGCCTCAAACAATGGCCTATGGAGGACGTGGTCCGTGGGAACATCTTCCTGAGGTAGGAGATCAGCGCCTAGCTGCGTCTTCTGTTAGCACTACT---TATAAACCTAACAAAAAAGAAAAACTTATGCTAAACTTGCTAGACAAATGTAAAGAGCTAAATCTATTAGTTTATGAAGACTTAGTAGCTAATTGTCCTGAACTACTCCTTATGCTTGAAGGTCAACCAGGAGGGGCACGCCTTATAGAACAAGTCTTGGGCATGCACCATATTAATGTTTGTTCTAACTTTACAGCTCTCACATATCTTTTTCATCTACATCCTGTTACTTCG---CTTGACTCAGACAATAAAGCTTTACAGCTTTTGTTGATTCAAGGCTATAATCCTCTAGCCGTTGGTCACGCCCTGTGCTGTGTCCTGAACAAACAATTCGGGAAACAAAACACTGTTTGCTTTTACGGGCCTGCCTCAACAGGTAAAACAAATATGGCCAAGGCAATCGTCCAAGGGATTAGACTTTATGGGTGTGTTAATCATTTGAACAAAGGATTTGTATTTAATGACTGCAGACAACGCCTAGTTGTTTGGTGGGAGGAATGCTTAATGCACCAGGATTGGGTGGAACCTGCAAAGTGTATCTTGGGCGGGACAGAATGCAGAATTGACGTCAAGCATAGAGACAGTGTACTTTTAACTCAAACACCTGTAATTATATCCACTAACCACGATATCTACGCGGTTGTTGGTGGCAATTCTGTTTCTCATGTTCACGCGGCTCCATTAAAAGAAAGAGTGATTCAGCTAAATTTTATGAAACAACTTCCTCAAACATTTGGAGAAATCACTGCTACTGAGATTGCAGCTCTTCTACAGTGGTGTTTCAATGAGTACGACTGTACTCTGACAGGATTTAAACAAAAATGGAATTTAGATAAAATTCCAAACTCATTTCCTCTTGGGGTCCTTTGTCCTACTCATTCACAGGACTTTACACTTCACGAAAACGGATACTGCACTGATTGCGGTGGTTACCTTCCTCATAGTGCTGAC---AATTCTATGTACACTGATCGCGCAAGCGAAACTAGC---------------ACAGGAGACATCACACCAAGTAAG---------------------------------------------------
>ACY82519
ATGGCTTTCAATCCTCCTGTGATTAGAGCT---------------------------------------TTTTCTCAACCTGCTTTTACTTATGTCTTCAAATTTCCATATCCACAATGGAAAGAAAAAGAATGGCTGCTTCATGCACTTTTAGCTCATGGAACTGAACAATCTATGATACAATTAAGAAACTGCGCTCCTCAT---------CCGGATGAAGAC---ATAATCCGTGATGACTTGCTTATTTCTTTAGAAGATCGCCATTTTGGG------GCTGTTCTCTGCAAGGCTGTTTACATGGCAACAACTACTCTCATGTCACACAAACAAAGGAATATGTTTCCTCGTTGTGACATCATAGTTCAGTCTGAGCTAGGAGAGAAAAACTTACACTGCCATATTATAGTTGGGGGAGAAGGACTAAGCAAGAGGAATGCTAAATCATCCTGT---------GCTCAGTTCTATGGTTTAATACTAGCTGAGATAATTCAACGCTGCAAATCTCTTCTGGCTACACGTCCTTTTGAACCTGAGGAGGCTGACATATTTCACACTCTA------------AAAAAGGCTGAGCGAGAGGCATGGGGTGGAGTTACTGGCGGCAACATGCAGATCCTTCAATATAGAGATCGCAGAGGAGACCTTCATGCACAAACAGTCCATCCTCTTCGCTTCTTCAAAAACTACCTTTTACCTAAAAATAGATGTATTTCATCTTACAGCAAACCTGATGTTTGTACTTCTCCTGACAACTGGTTCATTTTAGCTGAAAAAACTTACTCTCACACTCTTATTAGCGGGCTGCCGCTTCCAGAACATTACAGAAAAAAC---TACCACGCAACCCTAGATAACGAAGTCATTCCAGGGCCTCAAACAATGGCCTATGGAGGACGTGGTCCGTGGGAACATCTTCCTGAGGTAGGAGATCAGCGCCTAGCTGCGTCTTCTGTTAGCACTACT---TATAAACCTAACAAAAAAGAAAAACTTATGCTAAACTTGCTAGACAAATGTAAAGAGCTAAATCTATTAGTTTATGAAGACTTAGTAGCTAATTGTCCTGAACTACTCCTTATGCTTGAAGGTCAACCAGGAGGGGCACGCCTTATAGAACAAGTCTTGGGCATGCACCATATTAATGTTTGTTCTAACTTTACAGCTCTCACATATCTTTTTCATCTACATCCTGTTACTTCG---CTTGACTCAGACAATAAAGCTTTACAGCTTTTGTTGATTCAAGGCTATAATCCTCTAGCCGTTGGTCACGCCCTGTGCTGTGTCCTGAACAAACAATTCGGGAAACAAAACACTGTTTGCTTTTACGGGCCTGCCTCAACAGGTAAAACAAATATGGCCAAGGCAATCGTCCAAGGGATTAGACTTTATGGGTGTGTTAATCATTTGAACAAAGGATTTGTATTTAATGACTGCAGACAACGCCTAGTTGTTTGGTGGGAGGAGTGCTTAATGCACCAGGATTGGGTGGAACCTGCAAAGTGTATCTTGGGCGGGACAGAATGCAGAATTGACGTCAAGCATAGAGACAGTGTACTTTTAACTCAAACACCTGTAATTATATCCACTAACCACGATATCTACGCGGTTGTTGGTGGCAATTCTGTTTCTCATGTTCACGCGGCTCCATTAAAAGAAAGAGTGATTCAGCTAAATTTTATGAAACAACTTCCTCAAACATTTGGAGAAATCACTGCTACTGAGATTGCAGCTCTTCTACAGTGGTGTTTCAATGAGTACGACTGTACTCTGACAGGATTTAAACAAAAATGGAATTTAGATAAAATTCCAAACTCATTTCCTCTTGGGGTCCTTTGTCCTACTCATTCACAGGACTTTACACTTCGCGAAAACGGATACTGCACTGATTGCGGTGGTTACCTTCCTCATAGTGCTGAC---AATTCTATGTACACTGATCGCGCAAGCGAAACTAGC---------------ACAGGAGACATCACACCAAGTAAG---------------------------------------------------
>AEY75548
ATGGCTTTCAATCCTCCTGTGATTAGAGCT---------------------------------------TTTTCTCAACCTGCTTTTACTTATGTCTTCAAATTTCCATATCCACAATGGAAAGAAAAAGAATGGCTGCTTCATGCACTTTTAGCTCATGGAACTGAACAATCTATGATACAATTAAGAAACTGCGCTCCTCAT---------CCGGATGAAGAC---ATAATCCGTGATGACTTGCTTATTTCTTTAGAAGATCGCCATTTTGGG------GCTGTTCTCTGCAAGGCTGTTTACATGGCAACAACTACTCTCATGTCACACAAACAAAGGAATATGTTTCCTCGTTGTGACATCATAGTTCAGTCTGAGCTAGGAGAGAAAAACTTACACTGCCATATTATAGTTGGGGGAGAAGGACTAAGCAAGAGGAATGCTAAATCATCCTGT---------GCTCAGTTCTATGGTTTAATACTAGCTGAGATAATTCAACGCTGCAAATCTCTTCTGGCTACACGTCCTTTTGAACCTGAGGAGGCTGACATATTTCACACTCTA------------AAAAAGGCTGAGCGAGAGGCATGGGGTGGAGTTACTGGCGGCAACATGCAGATCCTTCAATATAGAGATCGCAGAGGAGACCTTCATGCACAAACAGTGGATCCTCTTCGCTTCTTCAAAAACTACCTTTTACCTAAAAATAGATGTATTTCATCTTACAGCAAACCTGATGTTTGTACTTCTCCTGACAACTGGTTCATTTTAGCTGAAAAAACTTACTCTCACACTCTTATTAACGGGCTGCCGCTTCCAGAACATTACAGAAAAAAC---TACCACGCAACCCTAGATAACGAAGTCATTCCAGGGCCTCAAACAATGGCCTATGGAGGACGTGGTCCGTGGGAACATCTTCCTGAGGTAGGAGATCAGCGCCTAGCTGCGTCTTCTGTTAGCACTACT---TATAAACCTAACAAAAAAGAAAAACTTATGCTAAACTTGCTAGACAAATGTAAAGAGCTAAATCTATTAGTTTATGAAGACTTAGTAGCTAATTGTCCTGAACTACTCCTTATGCTTGAAGGTCAACCAGGAGGGGCACGCCTTATAGAACAAGTCTTGGGCATGCACCATATTAATGTTTGTTCTAACTTTACAGCTCTCACATATCTTTTTCATCTACATCCTGTTACTTCG---CTTGACTCAGACAATAAAGCTTTACAGCTTTTGTTGATTCAAGGCTATAATCCTCTAGCCGTTGGTCACGCCCTGTGCTGTGTCCTGAACAAACAATTCGGGAAACAAAACACTGTTTGCTTTTACGGGCCTGCCTCAACAGGTAAAACAAATATGGCCAAGGCAATCGTCCAAGGGATTAGACTTTATGGGTGTGTTAATCATTTGAACAAAGGATTTGTATTTAATGACTGCAGACAACGCCTAGTTGTTTGGTGGGAGGAGTGCTTAATGCACCAGGATTGGGTGGAACCTGCAAAGTGTATCTTGGGCGGGACAGAATGCAGAATTGACGTCAAGCATAGAGACAGTGTACTTTTAACTCAAACACCTGTAATTATATCCACTAACCACGATATCTACGCGGTTGTTGGTGGCAATTCTGTTTCTCATGTTCACGCGGCTCCATTAAAAGAAAGAGTGATTCAGCTAAATTTTATGAAACAACTTCCTCAAACATTTGGAGAAATCACTGCTACTGAGATTGCAGCTCTTCTACAGTGGTGTTTCAATGAGTACGACTGTACTCTGACAGGATTTAAACAAAAATGGAATTTAGATAAAATTCCAAACTCATTTCCTCTTGGGGTCCTTTGTCCTACTCATTCACAGGACTTTACACTTCACGAAAACGGATACTGCACTGATTGCGGTGGTTACCTTCCTCATAGTGCTGAC---AATTCTATGTACACTGATCGCGCAAGCGAAACTAGC---------------ACAGGAGACATCACACCAAGTAAG---------------------------------------------------
>AEW07384
ATGGCTTTCAATCCTCCTGTGATTAGAGCT---------------------------------------TTTTCTCAACCTGCTTTTACTTATGTCTTCAAATTTCCATATCCACAATGGAAAGAAAAAGAATGGCTGCTTCATGCACTTTTAGCTCATGGAACTGAACAATCTATGATACAATTAAGAAACTGCGCTCCTCAT---------CCGGATGAAGAC---ATAATCCGTGATGACTTGCTTATTTCTTTAGAAGATCGCCATTTTGGG------GCTGTTCTCTGCAAGGCTGTTTACATGGCAACAACTACTCTCATGTCACACAAACAAAGGAATATGTTTCCTTGTTGTGACATCATAGTTCAGTCTGAGCTAGGAGAGAAAAACTTACACTGCCATATTATAGTTGGGGGAGAAGGACTAAGCAAGAGGAATGCTAAATCATCCTGT---------GCTCAGTTCTATGGTTTAATACTAGCTGAAATAATTCAACGCTGCAAATCTCTTCTGGCTACACGTCCTTTTGAACCTGAAGAGGCTGACATATTTCACACTTTA------------AAAAAGGCTGAGCGAGAGGCATGGGGTGGAGTTACTGGCGGCAACATGCAAATCCTTCAATATAGAGATCGCAGAGGAGACCTTCATGCACAAACAGTGGATCCTCTTCGCTTCTTCAAAAACTACCTTTTACCTAAAAATAGATGTATTTCATCTTACAGCAAACCTGATGTTTGTACTTCTCCTGACAACTGGTTCATTTTAGCTGAAAAAACTTACTCTCACACTCTTATTAACGGGCTGCCGCTTCCAGAACATTACAGAAAAAAC---TACCACGCAACCCTAGATAACGAAGTCATTCCAGGGCCTCAAACAATGGCCTATGGAGGACGTGGTCCGTGGGAACATCTTCCTGAGGTAGGAGATCAGCGCCTAGCTGCGTCTTCTGTTAGCACTACT---TATAAACCTAACAAAAAAGAAAAACTTATGCTAAACTTGCTAGACAAATGTAAAGAGCTAAATCTATTAGTTTATGAAGACTTAGTAGCTAATTGTCCTGAACTACTCCTTATGCTTGAAGGTCAACCAGGAGGGGCACGCCTTATAGAACAAGTCTTGGGCATGCACCATATTAATGTTTGTTCTAACTTTACAGCTCTCACATATCTTTTTCATCTACATCCTGTTACTTCG---CTTGACTCAGACAATAAAGCTTTACAGCTTTTGTTGATTCAAGGCTATAATCCTCTAGCCGTTGGTCACGCCCTGTGCTGTGTCCTGAACAAACAATTCGGGAAACAAAACACTGTTTGCTTTTACGGGCCTGCCTCAACAGGTAAAACAAATATGGCCAAGGCAATCGTCCAAGGGATTAGGCTTTATGGGTGTGTTAATCATTTAAACAAAGGATTTGTATTTAATGACTGCAGACAACGCCTAGTTGTTTGGTGGGAGGAGTGCTTAATGCACCAGGATTGGGTGGAACCTGCAAAGTGTATCTTGGGCGGGACAGAATGCAGAATTGACGTCAAGCATAGAGACAGTGTACTTTTAACTCAAACACCTGTAATTATATCCACTAACCACGATATCTACGCGGTTGTTGGTGGCAATTCTGTTTCTCATGTTCACGCGGCTCCATTAAAAGAAAGAGTGATTCAGCTAAATTTTATGAAACAACTTCCTCAAACATTTGGAGAAATCACTGCTACTGAGATTGCAGCTCTTCTACAGTGGTGTTTCAATGAGTACGACTGTACTCTGACAGGATTTAAACAAAAATGGAATTTAGATAAAATTCCAAACTCATTTCCTCTTGGGGTCCTTTGTCCTACTCATTCACAGGACTTTACACTTCACGAAAACGGATACTGCACTGATTGCGGTGGTTACCTTCCTCATAGTGCTGAC---AATTCTATGTACACTGATCGCGCAAGCGAAACTAGC---------------ACAGGAGACATCACACCAAGTAAG---------------------------------------------------
>ACR15772
ATGGCCTTTTCTGCTCCTGTAATTAGAGCT---------------------------------------TTTTCTCAACCTGCTTTCACTTATGTTGTTAAATTTCCATATGATAACTGGAAAGAGGAAGAGCACTTACTATGGAGCTTACTTGCTCCTGGGACTGAACGTCTCATGATCCAACTAAGAAACTGCGCACCACAT---------CCTGAAGATGAT---CCTGTCAGGGAAGATATTTTATGCTCACTAGCAGACCAACACTATGCT------GCTATTTTCACCAAAGCTTGCTACATGGCTGTAACTTCACTCATGGGGCAGAAACAGAGAACACACTTTCCACGATGCGACATAATTTGCCAGGCTGAGATCGGCTCAGAATATCTACACTGTCACATACTTGTTGGAGGAGCAGGTCTGAGCAAGAGAAATGCTAAAATTTCATGT---------GCTACGCTCCTAGGCCTTGTGATGGCTGAATTAACACAACGCTGCAAACTACTTCTTGCACAGCGTCCATTTGAACCAGATGAAGCTAGAATATTTCATCTACTC------------AGACGCGTTGAACGCGAAGCATGGTCAGGGCACACTGGTAACTGGGTTCAAATTCTTCAATACAGAGACAAGCGAGGTGACCTTCATGCTCAACACATTGATCCTTTACGCTTTTTCAAACACTACCTGCTGCCAAAAAATCGGTTGATCTCTCCTTCCAGCAAGCCTGACGTCTGCACTACTCCAGATAACTGGTTTGTCCTAGCTGAAAAAACATACGCTCACACTATTGTTAATGGGCTTCCGCTGCTAGAACATAACAGAAAGGCC---TATCTACAAGAGTTAGAAAGTGAAGTCATCCCAGGGCCTTCTACCATGGCCTTTGGGGGACGTGGTGCGTGGGAACATCTGCCTGAGGTAGGAGAACAACGCCTAATAACTTCTAATACTTCTACTGCT---TATAAAGCTAACAAAAAAGAAAAATTAATGCTAAACTTACTTGATAAATGTGATGAACTTAACTTACTTGTGTATGAAGACTTAGTTAGTGCTTGTCCTGACCTTTTACTTATGCTTGAAGGTCAGCCAGGTGGTGCACGCCTAATTGAACAGGTGCTTGGCATGCATCATATTAAAGTGTGTGCTAATTACACAGCGTTATCTTTCTTATTTCATCTACATCCTGATCAATTA---TTAACTTCTAGCAATAAAGCACTAAAACTATTGTTGATTCAAGGGTACAACCCATTGCAAGTAGGCCACGCCATCTGTTGTGTCCTTAACAAACAGATGGGCAAACAGAACACAATTTGCTTTTATGGCCCTGCTTCAACAGGCAAAACAAATATTGCAAAGGCCATAGTTCAAGGCGTTCGTCTGTATGGCTGTGTTAATCATTTAAACAAAGGGTTTGTCTTTAACGATTGCAGACAACGCCTCATAATCTGGTGGGAGGAGTGTTTAATGCACCAAGACTGGGTAGAACCTGCTAAATGCATTCTAGGTGGAACTGAATGTAGAATTGATGTTAAACATAAGGACAGTGTTCTTCTTCAACAAACACCAGTAATTATTTCCACTAACCATGACATCTACTCTGTAGTTGGTGGCAATACTGTATCTCATGTTCATGCAGCGCCCTTAAAAGAGCGAATCCTTCAGCTAAATTTTATGAAACAACTGCCACAAACATTTGGAGAAATTTCTCCAGTTGAAATTGCAGAATTACTGCAATGGTGCTTTAATGAGTACGACTGTACTCTTACTGGCTTTAAACAAAAATGGAACTTAGATAAAGTTCCAAACTCATTTCCTCTTGGGGACCTTTGTCCTACACATTCACAGGACTACGTGCTTCACGAAAACGGATTCTGCACTGACTGCGGCGGCTATATTCCTCATAGTGCTGAC---GACTCTGTGTACACTGACGTGGCTAGCGAGACATCA---------------ATCAGCAGCGACGACCCAGGTAGGCAT------------------------------------------------
>AGC92302
ATGGCCTTTTCTGCTCCTGTAATTAGAGCT---------------------------------------TTTTCTCAACCTGCTTTCACTTATGTTGTTAAATTTCCATATGATAACTGGAAAGAGGAAGAACACTTACTATGGAGCTTACTTGCTCCTGGGACTGAACGTCTCATGATCCAACTAAGAAACTGCGCACCACAT---------CCTGAAGATGAT---CCTGTCAGGGAAGATATTTTATGCTCACTAGCAGACCAACACTATGCT------GCTATTTTCACCAAGGCTTGCTACATGGCTGTAACTTCACTCATGGGGCAGAAACAGAGAACACACTTTCCACGATGCGACATAATATGCCAGGCTGAGATCGGCTCAGAATATCTACACTGTCACATACTTGTTGGAGGAGCAGGTCTGAGCAAAAGAAATGCTAAAATTTCATGT---------GCTACGCTCCTAGGCCTTGTGATGGCTGAATTAACACAACGCTGCAAACTACTTCTTGCACAGCGTCCATTTGAACCAGATGAAGCTAGAATATTCCATCTACTC------------AGACGCGTTGAACGCGAAGCATGGTCAGGGCACACTGGTAACTGGGTTCAAATTCTTCAATACAGAGACAAGCGAGGTGACCTTCATGCTCAACACATTGATCCTTTACGCTTTTTCAAACACTACCTGCTGCCAAAAAATCGATTGATCTCTCCTTCCAGCAAGCCTGACGTCTGCACTACTCCAGATAACTGGTTTGTCCTAGCTGATAAAACATACGCTCACACTATTGTTAATGGGCTTCCGCTGCTAGAACATAACAGAAAGGCC---TATCTACAAGAGTTAGAGAGTGAAGTCATCCCGGGGCCTTCTACCATGGCCTTTGGGGGACGTGGTGCGTGGGAACATCTGCCTGAGGTAGGAGAACAACGCCTAATTACTTCTAATACTTCTACTGCT---TATAAAGCTAACAAAAAAGAAAAACTAATGCTAAACTTACTTGATAAATGTGATGAACTTAACTTACTTGTATATGAAGACTTAGTTAGTGCTTGTCCTGACCTTTTACTTATGCTTGAAGGTCAGCCAGGTGGTGCACGCCTAATTGAACAGGTGCTAGGCATGCATCATATTAAAGTGTGTGCTAATTATACAGCTCTATCATTCCTATTTCATTTACATCCTAATCAATTA---TTAACTTCTAGCAATAAAGCACTAAAACTATTGTTGATTCAAGGGTACAACCCATTGCAAGTAGGGCACGCCATCTGCTGTGTACTTAACAAACAGATGGGCAAGCAGAACACTATCTGCTTTTATGGTCCTGCTTCAACAGGTAAAACAAATATTGCAAAGGCCATAGTCCAAGGCGTTCGCCTTTATGGCTGTGTTAATCATTTAAACAAAGGGTTTGTCTTTAACGATTGCAGACAACGCCTTATAATTTGGTGGGAGGAGTGTTTAATGCATCAAGATTGGGTTGAACCTGCTAAATGCATTTTAGGTGGAACCGAATGTAGAATTGATGTTAAACACAAAGACAGTGTTCTTCTTCAACAAACACCAGTAATTATTTCCACTAACCATGACATCTACTCTGTAGTTGGTGGCAATACTGTATCTCATGTTCATGCAGCGCCCTTAAAAGAGCGAATTCTTCAACTAAATTTTATGAAACAACTGCCACAAACATTTGGAGAAATTTCTCCAGTTGAAATTGCAGAGTTGCTGCAATGGTGCTTTAATGAGTACGAATGTACTCTTACTGGCTTTAAACAAAAATGGAACTTAGATAAAGTTCCAAACTCATTTCCTCTTGGGGACCTTTGTCCTACACATTCACAGGACTACGTGCTTCACGAAAACGGATTCTGCACTGACTGCGGCGGCTATATTCCTCATAGTGCTGAC---GACTCTGTGTATACTGACGTGGCTAGCGAAACATCA---------------ATCAGCAGCTGCGACCCAGGTAGGCAT------------------------------------------------
>ADH44723
ATGGCTTTCAATCCACCTATTATTAGAGCA---------------------------------------TTCTCTTCACCTGCTTTCACTTATGTCTTCAAATTTCCATATCAATCATGGAAAGAAAAAGAATGGCTTCTTCACGCGCTTCTAGCTCATGGCACCGAACAAGCCATGATCCAGCTAAGAAACTGTGTTCCTCAT---------CCGGATGAAGAT---ATAATCCGTGATGACTTATTGCTTTCTCTAGAAGATCGCCATTTTGGG------GCAATTCTCTGCAAGGCTGTCTATATGGCTACTACTACACTTATGTCACAGAAACAAAGAAATATGTTTCCTCGCTGTGACATCATAGTCCAATCTGAGCTTGGGGAGACAAACCTACACTGCCATATTATAGTTGGGGGAGAAGGCTTAAGCAAGAGAAATGCAAAAACATCATGT---------CCTCAACTATATGGACTGATACTAGGGGAATTAATCCAACGCTGCAAAACTCTTCTGGCTACGCGTCCTTTTGAACCGGAAGAGGCAGAAATTTATCATGCTTTA------------AAGCGAGCTGAGAGAGAAGCTTGGGGTGGAGTTACTAGCGGCAACCTACAAATTCTCCAATACAGAGATCGCAGAGGAGACCTTCACGCACAACAAGTGGATGCTCTTCGCTTCTTCAAAAACTACCTATTGCCTAAAAATAGATGCATTACATCTTACAGCAGACCTGATGTCTGTACTTCTCCAGAAAACTGGTTTGTTTTAGCTGAAAAAACTTACTGTCACACTCTTGTTAACGGGCTGCCGCTTCCAGAACATTACAGAAAACAC---TACCACGCAACCCTAGATAACGAAGTTCTACCAGGGCCTCAGACAATGGCCTTTGGGGGACGTGGTCCGTGGGAACATCTTCCTGAGGTAGGAGATCAACGTTTAGCTGCTTCTTCTGTTAGTACAACA---TATAAACCAAACAAAAAAGAAAAACTTATGCTTAACTTGCTAGATAAATGCAGCGAATTAAATCTTCTAGTGTATGAAGACTTAGTAGCTAGCTGTCCTGAGCTTTTGCTTATGCTTGAAGGTCAACCAGGTGGGGCACGCCTAATAGAACAAGTTCTAGGCATGCACCATATCAATGTTTGCTCTAACTTTACTGCTCTCAGTTATCTCTTTCACCTTTACCCTAGCACAACC---TTATCTCCAGATAACAAGGCTTTGCAGCTGTTGTTGATACAAGGTTACAACCCATTAATGGTTGGTCACGCCTTGTGCTGTGTGCTCAACAAACAGTTCGGCAAACAAAACACTGTTTGCTTTTATGGGCCAGCTTCTACTGGTAAAACAAACATGGCAAAGGCCATAGTCCAAGGCATTCGACTATATGGCTGTGTTAATCATTTGAACAAAGGGTTTGTCTTTAACGATTGCAGACAACGCCTAGTTGTTTGGTGGGAGGAGTGCTTAATGCACCAGGATTGGGTGGAACCAGCAAAGTGTATCTTGGGCGGAACTGAATGTAGAATTGACGTCAAACACAGAGATAGTGTATTATTGACACAAACTCCAGTAATTATTTCCACTAACCACGATATCTACGCGGTTGTTGGTGGTAATTCTGTTTCTCATGTTCATGCGGCTCCATTAAAAGAAAGAGTGATTCAGCTAAATTTTATGAAACAACTTCCTCAAACATTTGGAGAGATCACTCCAGAAGAAATTGCAGCTCTACTGCAATGGTGTTTCAATGAGTACGAATGTACTCTGACAGGCTTTAAAACAAAATGGAGCCTAGATAAAATTCCAAACTCATTTCCTCTTGGGGTCCTTTGTCCTACTCATTCACAGGACTTCATACTTCACGAAAACGGATACTGCACTGATTGTGGTGGTTACCTTGCTCATAGCGCTGAC---GATTCTGTGTACACTGATCGTGCAAGCGACACTAGCAAAGAAGCCATCGACGCAGGTGAGTTTACATTCTCCAAGCACTCTATATATATCCTATACACAACACTAAAACATATCTTTAATTACAGG
>AFY23246
ATGGCTTTCAATCCTCCTGTGATTAGAGCT---------------------------------------TTTTCTCAACCTGCTTTTACTTATGTCTTCAAATTTCCATATCCACAATGGAAAGAAAAAGAATGGCTGCTTCATGCACTTTTAGCTCATGGAACTGAACAATCTATGATACAATTAAGAAACTGCGCTCCTCAT---------CCGGATGAAGAC---ATAATCCGTGATGACTTGCTTATTTCTTTAGAAGATCGCCATTTTGGG------GCTGTTCTCTGCAAGGCTGTTTACATGGCAACAACTACTCTCATGTCACACAAACAAAGGAATATGTTTCCTCGTTGTGACATCATAGTTCAGTCTGAGCTAGGAGAGAAAAACTTACACTGCCATATTATAGTTGGGGGAGAAGGACTAAGCAAGAGGAATGCTAAATCATCCTGT---------GCTCAGTTCTATGGTTTAATACTAGCTGAGATAATTCAACGCTGCAAATCTCTTCTGGCTACACGTCCTTTTGAACCTGAGGAGGCTGACATATTTCACACTCTA------------AAAAAGGCTGAGCGAGAGGCATGGGGTGGAGTTACTGGCGGCAACATGCAGATCCTTCAATATAGAGATCGCAGAGGAGACCTTCATGCACAAACAGTGGATCCTCTTCGCTTCTTCAAAAACTACCTTTTACCTAAAAATAGATGTATTTCATCTTACAGCAAACCTGATGTTTGTACTTCTCCTGACAACTGGTTCATTTTAGCTGAAAAAACTTACTCTCACACTCTTATTAACGGGCTGCCGCTTCCAGAACATTACAGAAAAAAC---TACCACGCAACCCTAGATAACGAAGTCATTCCAGGGCCTCAAACAATGGCCTATGGAGGACGTGGTCCGTGGGAACATCTTCCTGAGGTAGGAGGTCAGCGCCTAGCTGCGTCTTCTGTTAGCACTACT---TATAAACCTAACAAAAAAGAAAAACTTATGCTAAACTTGCTAGACAAATGTAAAGAGCTAAATCTATTAGTTTATGAAGACTTAGTAGCTAATTGTCCTGAACTACTCCTTATGCTTGAAGGTCAACCAGGAGGGGCACGCCTTATAGGACAAGTCTTGGGCATGCACCATATTAATGTTTGTTCTAACTTTACAGCTCTCACATATCTTTTTCATCTACATCCTGTTACTTCG---CTTGACTCAGACAATAAAGCTTTACAGCTTTTGTTGATTCAAGGCTATAATCCTCTAGCCGTTGGTCACGCCCTGTGCTGTGTCCTGAACAAGCAATTCGGGAAACAAAACACTGTTTGCTTTTACGGGCCTGCCTCAACAGGTAAAACAAATATGGCCAAGGCAATCGTCCAAGGGATTAGACTTTATGGGTGTGTTAATCATTTGAACAAAGGATTTGTATTTAATGACTGCAGACAACGCCTAGTTGTTTGGTGGGAGGAGTGCTTAATGCACCAGGATTGGGTGGAACCTGCAAAGTGTATCTTGGGCGGGACAGAATGCAGAATTGACGTCAAGCATAGAGACAGTGTACTTTTAACTCAAACACCTGTAATTATATCCACTAACCACGATATCTACGCGGTTGTTGGTGGCAATTCTGTTTCTCATGTTCACGCGGCTCCATTAAAAGAAAGAGTGATTCAGCTAAATTTTATGAAACAACTTCCTCAAACATTTGGAGAAATCACTGCTACTGAGATTGCAGCTCTTCTACAGTGGTGTTTCAATGAGTACGACTGTACTCTGACAGGATTTAAACAAAAATGGAATTTAGATAAAATTCCAAACTCATTTCCTCTTGGGGTCCTTTGTCCTACTCATTCACAGGACTTTACACTTCACGAAAACGGATACTGCACTGATTGCGGTGGTTACCTTCCTCATAGTGCTGAC---AATTCTATGTACACTGATCGCGCAAGCGAAACTAGC---------------ACAGGAGACATCACACCAAGTAAG---------------------------------------------------
>AFY23242
ATGGCTTTCAATCCTCCTGTGATTAGAGCT---------------------------------------TTTTCTCAACCTGCTTTTACTTATGTCTTCAAATTTCCATATCCACAATGGAAAGAAAAAGAATGGCTGCTTCATGCACTTTTAGCTCATGGAACTGAACAATCTATGATACAATTAAGAAACTGCGCTCCTCAT---------CCGGATGAAGAC---ATAATCCGTGATGACTTGCTTATTTCTTTAGAAGATCGCCATTTTGGG------GCTGTTCTCTGCAAGGCTGTTTACATGGCAACAACTACTCTCATGTCACACAAACAAAGGAATATGTTTCCTCGTTGTGACATCATAGTTCAGTCTGAGCTAGGAGAGAAAAACTTACACTGCCATATTATAGTTGGGGGAGAAGGACTAAGCAAGAGGAATGCTAAATCATCCTGT---------GCTCAGTTCTATGGTTTAATACTAGCTGAGATAATTCAACGCTGCAAATCTCTTCTGGCTACACGTCCTTTTGAACCTGAGGAGGCTGACATATTTCACACTCTA------------AAAAAGGCTGAGCGAGAGGCATGGGGTGGAGTTACTGGCGGCAACATGCAGATCCTTCAATATAGAGATCGCAGAGGAGACCTTCATGCACAAACAGTGGATCCTCTTCGCTTCTTCAAAAACTACCTTTTACCTAAAAATAGATGTATTTCATCTTACAGCAAACCTGATGTTTGTACTTCTCCTGACAACTGGTTCATTTTAGCTGAAAAAACTTACTCTCACACTCTTATTAACGGGCTGCCGCTTCCAGAACATTACAGAAAAAAC---TACCACGCAACCCTAGATAACGAAGTCATTCCAGGGCCTCAAACAATGGCCTATGGAGGACGTGGTCCGTGGGAACATCTTCCTGAGGTAGGAGATCAGCGCCTAGCTGCGTCTTCTGTTAGCACTACT---TATAAACCTAACAAAAAAGAAAAACTTATGCTAAACTTGCTAGACAAATGTAAAGAGCTAAATCTATTAGTTTATGAAGACTTAGTAGCTAATTGTCCTGAACTACTCCTTATGCTTGAAGGTCAACCAGGAGGGGCACGCCTTATAGAACAAGTCTTGGGCATGCACCATATTAATGTTTGTTCTAACTTTACAGCTCTCACATATCTTTTTCATCTACATCCTGTTACTTCG---CTTGACTCAGACAATAAAGCTTTACAGCTTTTGTTGATTCAAGGCTATAATCCTCTAGCCGTTGGTCACGCCCTGTGCTGTGTCCTGAACAAACAATTCGGGAAACAAAACACTGTTTGCTTTTACGGGCCTGCCTCAACAGGTAAAACAAATATGGCCAAGGCAATCGTCCAAGGGATTAGACTTTATGGGTGTGTTAATCATTTAAACAAAGGATTTGTATTTAATGACTGCAGACAACGCCTAGTTGTTTGGTGGGAGGAGTGCTTAATGCACCAGGATTGGGTGGAACCTGCAAAGTGTATCTTGGGCGGGACAGAATGCAGAATTGACGTCAAGCATAGAGACAGTGTACTTTTAACTCAAACACCTGTAATTATATCCACTAACCACGATATCTACGCGGTTGTTGGTGGCAATTCTGTTTCTCATGTTCACGCGGCTCCATTAAAAGAAAGAGTGATTCAGCTAAATTTTATGAAACAACTTCCTCAAACATTTGGAGAAATCACTGCTACTGAGATTGCAGCTCTTCTACAGTGGTGTTTCAATGAGTACGACTGTACTCTGACAGGATTTAAACAAAAATGGAATTTAGATAAAATTCCAAACTCATTTCCTCTTGGGGTCCTTTGTCCTACTCATTCACAGGACTTTACACTTCACGAAAACGGATACTGCACTGATTGCGGTGGTTACCTTCCTCATAGTGCTGAC---AATTCTATGTACACTGATCGCGCAAGCGAAACTAGC---------------ACAGGAGACATCACACCAAGTAAG---------------------------------------------------
>ACS74764
ATGGCTTTCAATCCTCCTGTGATTAGAGCT---------------------------------------TTTTCTCAACCTGCTTTTACTTATGTCTTCAAATTTCCATATCCACAATGGAAAGAAAAAGAATGGCTGCTTCATGCACTTTTAGCTCATGGAACTGAACAATCTATGATACAATTAAGAAACTGCGCTCCTCAT---------CCGGATGAAGAC---ATAATCCGTGATGACTTGCTTATTTCTTTAGAAGATCGCCATTTTGGG------GCTGTTCTCTGCAAGGCTGTTTACATGGCAACAACTACTCTCATGTCACACAAACAAAGGAATATGTTTCCTCGTTGTGACATCATAGTTCAGTCTGAGCTAGGAGAGAAAAACTTACACTGCCATATTATAGTTGGGGGAGAAGGACTAAGCAAGAGGAATGCTAAATCATCCTGT---------GCTCAGTTCTATGGTTTAATACTAGCTGAGATAATTCAACGCTGCAAATCTCTTCTGGCTACACGTCCTTTTGAACCTGAGGAGGCTGACATATTTCACACTCTA------------AAAAAGGCTGAGCGAGAGGCATGGGGTGGAGTTACTGGCGGCAACATGCAGATCCTTCAATATAGAGATCGCAGAGGAGACCTTCATGCACAAACAGTGGATCCTCTTCGCTTCTTCAAAAACTACCTTTTACCTAAAAATAGATGTATTTCATCTTACAGCAAACCTGATGTTTGTACTTCTCCTGACAACTGGTTCATTTTAGCTGAAAAAACTTACTCTCACACTCTTATTAACGGGCTGCCGCTTCCAGAACATTACAGAAAAAAC---TACCACGCAACCCTAGATAACGAAGTCATTCCAGGGCCTCAAACAATGGCCTATGGAGGACGTGGTCCGTGGGAACATCTTCCTGAGGTAGGAGATCAGCGCCTAGCTGCGTCTTCTGTTAGCACTACT---TATAAACCTAACAAAAAAGAAAAACTTATGCTAAACTTGCTAGACAAATGTAAAGAGCTAAATCTATTAGTTTATGAAGACTTAGTAGCTAATTGTCCTGAACTACTCCTTATGCTTGAAGGTCAACCAGGAGGGGCACGCCTTATAGAACAAGTCTTGGGCATGCACCATATTAATGTTTGTTCTAACTTTACAGCTCTCACATATCTTTTTCATCTACATCCTGTTACTTCG---CTTGACTCAGACAATAAAGCTTTACAGCTTTTGTTGATTCAAGGCTATAATCCTCTAGCCGTTGGTCACGCCCTGTGCTGTGTCCTGAACAAACAATTCGGGAAACAAAACACTGTTTGCTTTTACGGGCCTGCCTCAACAGGTAAAACAAATATGGCCAAGGCAATTGTCCAAGGGATTAGACTTTATGGGTGTGTTAATCATTTGAACAAAGGATTTGTATTTAATGACTGCAGACAACGCCTAGTTGTTTGGTGGGAGGAGTGCTTAATGCACCAGGATTGGGTGGAACCTGCAAAGTGTATCTTGGGCGGGACAGAATGCAGAATTGACGTCAAGCATAGAGACAGTGTACTTTTAACTCAAACACCTGTAATTATATCCACTAACCACGATATCTACGCGGTTGTTGGTGGCAATTCTGTTTCTCATGTTCACGCGGCTCCATTAAAAGAAAGAGTGATTCAGCTAAATTTTATGAAACAACTTCCTCAAACATTTGGAGAAATCACTGCTACTGAGATTGCAGCTCTTCTACAGTGGTGTTTCAATGAGTACGACTGTACTCTGACAGGATTTAAACAAAAATGGAATTTAGATAAAATTCCAAACTCATTTCCTCTTGGGGTCCTTTGTCCTACTCATTCACAGGACTTTACACTTCACGAAAACGGATACTGCACTGATTGCGGTGGTTACCTTCCTCATAGTGCTGAC---AATTCTATGTACACTGATCGCGCAAGCGAAACTAGC---------------ACAGGAGACATCACACCAAGTAAG---------------------------------------------------
>AEW07380
ATGGCTTTCAATCCTCCTGTGATTAGAACT---------------------------------------TTTTCTCAACCTGCTTTTACTTATGTCTTCAAATTTCCATATCCACAATGGAAAGAAAAAGAATGGCTGCTTCATGCACTTTTAGCTCATGGAACTGAACAATCTATGATACAATTAAGAAACTGCGCTCCTCAT---------CCGGATGAAGAC---ATAATCCGTGATGACTTGCTTATTTCTTTAGAAGATCGCCATTTTGGG------GCTGTTCTCTGCAAGGCTGTTTACATGGCAACAACTACTCTCATGTCACACAAACAAAGGAATATGTTTCCTCGTTGTGACATCATAGTTCAGTCTGAGCTAGGAGAGAAAAACTTACACTGCCATATTATAGTTGGGGGAGAAGGACTAAGCAAGAGGAATGCTAAATCATCCTGT---------GCTCAGTTCTATGGTTTAATACTAGCTGAGATAATTCAACGCTGCAAATCTCTTCTGGCTACACGTCCTTTTGAACCTGAGGAGGCTGACATATTTCACACTCTA------------AAAAAGGCTGAGCGAGAGGCATGGGGTGGAGTTACTGGCGGCAACATGCAGATCCTTCAATATAGAGATCGCAGAGGAGACCTTCATGCACAAACAGTGGATCCTCTTCGCTTCTTCAAAAACTACCTTTTACCTAAAAATAGATGTATTTCATCTTACAGCAAACCTGATGTTTGTACTTCTCCTGACAACTGGTTCATTTTAGCTGAAAAAACTTACTCTCACACTCTTATTAACGGGCTGCCGCTTCCAGAACATTACAGAAAAAAC---TACCACGCAACCCTAGATAACGAAGTCATTCCAGGGCCTCAAACAATGGCCTATGGAGGACGTGGTCCGTGGGAACATCTTCCTGAGGTAGGAGATCAGCGCCTAGCTGCGTCTTCTGTTAGCACTACT---TATAAACCTAACAAAAAAGAAAAACTTATGCTAAACTTGCTAGACAAATGTAAAGAGCTAAATCTATTAGTTTATGAAGACTTAGTAGCTAATTGTCCTGAACTACTCCTTATGCTTGAAGGTCAACCAGGAGGGGCACGCCTTATAGAACAAGTCTTGGGCATGCACCATATTAATGTTTGTTCTAACTTTACAGCTCTCACATATCTTTTTCATCTACATCCTGTTACTTCG---CTTGACTCAGACAATAAAGCTTTACAGCTTTTGTTGATTCAAGGCTATAATCCTCTAGCCGTTGGTCACGCCCTGTGCTGTGTCCTAAACAAACAATTCGGGAAACAAAACACTGTTTGCTTTTACGGGCCTGCCTCAACAGGTAAAACAAATATGGCCAAGGCAATCGTCCAAGGGATTAGACTTTATGGGTGTGTTAATCATTTGAACAAAGGATTTGTATTTAATGACTGCAGACAACGCCTAGTTGTTTGGTGGGAGGAGTGCTTAATGCACCAGGATTGGGTGGAACCTGCAAAGTGTATCTTGGGCGGGACAGAATGCAGAATTGACGTCAAGCATAGAGACAGTGTACTTTTAACTCAAACACCTGTAATTATATCCACTAACCACGATATCTACGCGGTTGTTGGTGGCAATTCTGTTTCTCATGTTCACGCGGCTCCATTAAAAGAAAGAGTGATTCAGCTAAATTTTATGAAACAACTTCCTCAAACATTTGGAGAAATCACTGCTACTGAGATTGCAGCTCTTCTACAGTGGTGTTTCAATGAGTACGACTGTACTCTGACAGGATTTAAACAAAAATGGAATTTAGATAAAATTCCAAACTCATTTCCTCTTGGGGTCCTTTGTCCTACTCATTCACAGGACTTTACACTTCACGAAAACGGATACTGCACTGATTGCGGTGGTTACCTTCCTCATAGTGCTGAC---AATTCTATGTACACTGATCGCGCAAGCGAAACTAGC---------------ACAGGAGACATCACACCAAGTAAG---------------------------------------------------
>ABR26348
ATGGCTTTCAATCCTCCTGTGATTAGAGCT---------------------------------------TTTTCTCAACCTGCTTTTACTTATGTCTTCAAATTTCCATATCCACAATGGAAAGAAAAAGAATGGCTGCTTCATGCACTTTTAGCTCATGGAACTGAACAATCTATGATACAATTAAGAAACTGCGCTCCTCAT---------CCGGATGAAGAC---ATAATCCGTGATGACTTGCTTATTTCTTTAGAAGATCGCCATTTTGGG------GCTGTTCTCTGCAAGGCTGTTTACATGGCAACAACTACTCTCATGTCACACAAACAAAGGAATATGTTTCCTCGTTGTGACATCATAGTTCAGTCTGAGCTAGGAGAGAAAAACTTACACTGCCATATTATAGTTGGGGGAGAAGGACTAAGCAAGAGGAATGCTAAATCATCCTGT---------GCTCAGTTCTATGGTTTAATACTAGCTGAGATAATTCAACGCTGCAAATCTCTTCTGGCTACACGTCCTTTTGAACCTGAGGAGGCTGACATATTTCACACTCTA------------AAAAAGGCTGAGCGAGAGGCATGGGGTGGAGTTACTGGCGGCAACATGCAGATCCTTCAATATAGAGATCGCAGAGGAGACCTTCATGCACAAACAGTGGATCCTCTTCGCTTCTTCAAAAACTACCTTTTACCTAAAAATAGATGTATTTCATCTTACAGCAAACCTGATGTTTGTACTTCTCCTGACAACTGGTTCATTTTAGCTGAAAAAACTTACTCTCACACTCTTATTAACGGGCTGCCGCTTCCAGAACATTACAGAAAAAAC---TACCACGCAACCCTAGATAACGAAGTCATTCCAGGGCCTCAAACAATGGCCTATGGAGGACGTGGTCCGTGGGAACATCTTCCTGAGGTAGGAGATCAGCGCCTAGCTGCGTCTTCTGTTAGCACTACT---TATAAACCTAACAAAAAAGAAAAACTTATGCTAAACTTGCTAGACAAATGTAAAGAGCTAAATCTATTAGTTTATGAAGACTTAGTAGCTAATTGTCCTGAACTACTCCTTATGCTTGAAGGTCAACCAGGAGGGGCACGCCTTATAGAACAAGTCTTGGGCATGCACCATATTAATGTTTGTTCTAACTTTACAGCTCTCACATATCTTTTTCATCTACATCCTGTTACTTCG---CTTGACTCAGACAATAAAGCTTTACAGCTTTTGTTGATTCAAGGCTATAATCCTCTAGCCGTTGGTCACGCCCTGTGCTGTGTCCTGAACAAACAATTCGGGAAACAAAACACTGTTTGCTTTTACGGGCCTGCCTCAACAGGTAAAACAAATATGGCCAAGGCAATCGTCCAAGGGATTAGACTTTATGGGTGTGTTAATCATTTGAACAAAGGATTTGTATTTAATGACTGCAGACAACGCCTAGTTGTTTGGTGGGAGGAGTGCTTAATGCACCAGGATTGGGTGGAACCTGCAAAGTGTATCTTGGGCGGGACAGAATGCAGAATTGACGTCAAGCATAGAGACAGTGTACTTTTAACTCAAACACCTGTAATTATATCCACTAACCACGATATCTACGCGGTTGTTGGTGGCAATTCTGTTTCTCATGTTCACGCGGCTCCATTAAAAGAAAGAGTGATTCAGCTAAATTTTATGAAACAACTTCCTCAAACATTTGGAGAAATCACTGCTACTGAGATTGCAGCTCTTCTACAGTGGTGTTTCAATGAGTACGACTGTACTCTGACAGGATTTAAACAAAAATGGAATTTAGATAAAATTCCAAACTCATTTCCTCTTGGGGTCCTTTGTCCTACTCATTCACAGGACTTTACACTTCACGAAAACGGATACTGCACTGATTGCGGTGGTTACCTTCCTCATAGTGCTGAC---AATTCTATGTACACTGATCGCGCAAGCGAAACTAGC---------------ACAGGAGACATCACACCAAGTAAG---------------------------------------------------
>AER93217
ATGGCTTTCAATCCTCCTGTGATTAGAGCT---------------------------------------TTTTCTCAACCTGCTTTTACTTATGTCTTCAAATTTCCATATCCACAATGGAAAGAAAAAGAATGGCTGCTTCATGCACTTTTAGCTCATGGAACTGAACAATCTATGATACAATTAAGAAACTGCGCTCCTCAT---------CCGGATGAAGAC---ATAATCCGTGATGACTTGCTTATTTCTTTAGAAGATCGCCATTTTGGG------GCTGTTCTCTGCAAGGCTGTTTACATGGCAACAACTACTCTCATGTCACACAAACAAAGGAATATGTTTCCTCGTTGTGACATCATAGTTCAGTCTGAGCTAGGAGAGAAAAACTTACACTGCCATATTATAGTTGGGGGAGAAGGACTAAGCAAGAGGAATGCTAAATCATCCTGT---------GCTCAGTTCTATGGTTTAATACTAGCTGAGATAATTCAACGCTGCAAATCTCTTCTGGCTACACGTCCTTTTGAACCTGAGGAGGCTGACATATTTCACACTCTA------------AAAAAGGCTGAGCGAGAGGCATGGGGTGGAGTTACTGGCGGCAACATGCAGATCCTTCAATATAGAGATCGCAGAGGAGACCTTCATGCACAAACAGTGGATCCTCTTCGCTTCTTCAAAAACTACCTTTTACCTAAAAATAGATGTATTTCATCTTACAGCAAACCTGATGTTTGTACTTCTCCTGAAAACTGGTTCATTTTAGCTGAAAAAACTTACTCTCACACTCTTATTAACGGGCTGCCGCTTCCAGAACATTACAGAAAAAAC---TACCACGCAACCCTAGATAACGAAGTCATTCCAGGGCCTCAAACAATGGCCTATGGAGGACGTGGTCCGTGGGAACATCTTCCTGAGGTAGGAGATCAGCGCCTAGCTGCGTCTTCTGTTAGCACTACT---TATAAACCTAACAAAAAAGAAAAACTTATGCTAAACTTGCTAGACAAATGTAAAGAGCTAAATCTATTAGTTTATGAAGACTTAGTAGCTAATTGTCCTGAACTACTCCTTATGCTTGAAGGTCAACCAGGAGGGGCACGCCTTATAGAACAAGTCTTGGGCATGCACCATATTAATGTTTGTTCTAACTTTACAGCTCTCACATATCTTTTTCATCTACATCCTGTTACTTCG---CTTGACTCAGACAATAAAGCTTTACAGCTTTTGTTGATTCAAGGCTATAATCCTCTAGCCGTTGGTCACGCCCTGTGCTGTGTCCTGAACAAACAATTCGGGAAACAAAACACTGTTTGCTTTTACGGGCCTGCCTCAACAGGTAAAACAAATATGGCCAAGGCAATCGTCCAAGGGATTAGACTTTATGGGTGTGTTAATCATTTGAACAAAGGATTTGTATTTAATGACTGCAAACAACGCCTACTTGTTTGGTGGGAGGAGTGCTTAATGCACCACGATTGGGTGGAACCTGCAAAGTGTATCTTGGGCGGGACAGAATGCAGAATTGACGTCAAGCATAGAGACAGTGTACTTTTAACTCAAACACCTGTAATTATATCCACTAACCACGATATCTACACGGTTGTTGGTGGCAATTCTGTTTCTCATGTTCACGCGGCTCCATTAAAAGAAAGAGTGATTCAACTAAATTTTATGAAACAACTTCCTCAAACATTTGGAGAAATCACTGCTACTGAGATTGCATCTCTTCTACAGTGGTGTTTCAATGAGTACAACTGTACTCTGACAGGATTTAAACAAAAATGGAATTTAGATAAAATTCCAAACTCATTTCCTCTTGGGGTCCTTTGTCCTACTCATTCACAGGACTTTACACTTCACGAAAACGGATACTGCACTGATTGCGGTGGTTACCTTCCTCATAGTGCTGAC---AATTCTATGTACACTGATCGCGCAAGCGAAACTAGC---------------ACAGGAGACATCACACCAAGTAAG---------------------------------------------------
>ABR26340
ATGGCTTTCAATCCTCCTGTGATTAGAGCT---------------------------------------TTTTCTCAACCTGCTTTTACTTATGTCTTCAAATTTCCATATCCACAATGGAAAGAAAAAGAATGGCTGCTTCATGCACTTTTAGCTCATGGAACTGAACAATCTATGATACAATTAAGAAACTGCGCTCCTCAT---------CCGGATGAAGAC---ATAATCCGTGATGACTTGCTTATTTCTTTAGAAGATCGCCATTTTGGG------GCTGTTCTCTGCAAGGCTGTTTACATGGCAACAACTACTCTCATGTCACACAAACAAAGGAATATGTTTCCTCGTTGTGACATCATAGTTCAGTCTGAGCTAGGAGAGAAAAACTTACACTGCCATATTATAGTTGGGGGAGAAGGACTAAGCAAGAGGAATGCTAAATCATCCTGT---------GCTCAGTTCTATGGTTTAATACTAGCTGAGATAATTCAACGCTGCAAATCTCTTCTGGCTACACGTCCTTTTGAACCTGAGGAGGCTGACATATTTCACACTCTA------------AAAAAGGCTGAGCGAGAGGCATGGGGTGGAGTTACTGGCGGCAACATGCAGATCCTTCAATATAGAGATCGCAGAGGAGACCTTCATGCACAAACAGTGGATCCTCTTCGCTTCTTCAAAAACTACCTTTTACCTAAAAATAGATGTATTTCATCTTACAGCAAACCTGATGTTTGTACTTCTCCTGACAACTGGTTCATTTTAGCTGAAAAAACTTACTCTCACACTCTTATTAACGGGCTGCCGCTTCCAGAACATTACAGAAAAAAC---TACCACGCAACCCTAGATAACGAAGTCATTCCAGGGCCTCAAACAATGGCCTATGGAGGACGTGGTCCGTGGGAACATCTTCCTGAGGTAGGAGATCAGCGCCTAGCTGCGTCTTCTGTTAGCACTACT---TATAAACCTAACAAAAAAGAAAAACTTATGCTAAACTTGCTAGACAAATGTAAAGAGCTAAATCTATTAGTTTATGAAGACTTAGTAGCTAATTGTCCTGAACTACTCCTTATGCTTGAAGGTCAACCAGGAGGGGCACGCCTTATAGAACAAGTCTTGGGCATGCACCATATTAATGTTTGTTCTAACTTTACAGCTCTCACATATCTTTTTCATCTACATCCTGTTACTTCG---CTTGACTCAGACAATAAAGCTTTACAGCTTTTGTTGATTCAAGGCTATAATCCTCTAGCCGTTGGTCACGCCCTGTGCTGTGTCCTGAACAAACAATTCGGGAAACAAAACACTGTTTGCTTTTACGGGCCTGCCTCAACAGGTAAAACAAATATGGCCAAGGCAATCGTCCAAGGGATTAGACTTTATGGGTGTGTTAATCATTTGAACAAAGGATTTGTATTTAATGACTGCAGACAACGCCTAGTTGTTTGGTGGGAGGAGTGCTTAATGCACCAGGATTGGGTGGAACCTGCAAAGTGTATCTTGGGCGGGACAGAATGCAGAATTGACGTCAAGCATAGAGACAGTGTACTTTTAACTCAAACACCTGTAATTATATCCACTAACCACGATATCTACGCGGTTGTTGGTGGCAATTCTGTTTCTCATGTTCACGCGGCTCCATTAAAAGAAAGAGTGATTCAGCTAAATTTTATGAAACAACTTCCTCAAACATTTGGAGAAATCACTGCTACTGAGATTGCAGCTCTTCTACAGTGGTGTTTCAATGAGTACGACTGTACTCTGACAGGATTTAAACAAAAATGGAATTTAGATAAAATTCCAAACTCATTTCCTCTTGGGGTCCTTTGTCCTACTCATTCACAGGACTTTACACTTCACGAAAACGGATACTGCACTGATTGCGGTGGTTACCTTCCTCATAGTGCTGAC---AATTCTATGTACACTGATCGCGCAAGCGAAACTAGC---------------ACAGGAGACATCACACCAAGTAAG---------------------------------------------------
>ACG75832
ATGGCTTTCAATCCTCCTGTGATTAGAGCT---------------------------------------TTTTCTCAACCTGCTTTTACTTATGTCTTCAAATTTCCATATCCACAATGGAAAGAAAAAGAATGGCTGCTTCATGCACTTTTAGCTCATGGAACTGAACAATCTATGATACAATTAAGAAACTGCGCTCCTCAT---------CCGGATGAAGAC---ATAATCCGTGATGACTTGCTTATTTCTTTAGAAGATCGCCATTTTGGG------GCTGTTCTCTGCAAGGCTGTTTACATGGCAACAACTACTCTCATGTCACACAAACAAAGGAATATGTTTCCTCGTTGTGACATCATAGTTCAGTCTGAGCTAGGAGAGAAAAACTTACACTGCCATATTATAGTTGGGGGAGAAGGACTAAGCAAGAGGAATGCTAAATCATCCTGT---------GCTCAGTTCTATGGTTTAATACTAGCTGAGATAATTCAACGCTGCAAATCTCTTCTGGCTACACGTCCTTTTGAACCTGAGGAGGCTGACATATTTCACACTCTA------------AAAAAGGCTGAGCGAGAGGCATGGGGTGGAGTTACTGGCGGCAACATGCAGATCCTTCAATATAGAGATCGCAGAGGAGACCTTCATGCACAAACAGTGGATCCTCTTCGCTTCTTCAAAAACTACCTTTTACCTAAAAATAGATGTATTTCATCTTACAGCAAACCTGATGTTTGTACTTCTCCTGACAACTGGTTCATTTTAGCTGAAAAAACTTACTCTCACACTCTTATTAACGGGCTGCCGCTTCCAGAACATTACAGAAAAAAC---TACCACGCAACCCTAGATAACGAAGTCATTCCAGGGCCTCAAACAATGGCCTATGGAGGACGTGGTCCGTGGGAACATCTTCCTGAGGTAGGAGATCAGCGCCTAGCTGCGTCTTCTGTTAGCACTACT---TATAAACCTAACAAAAAAGAAAAACTTATGCTAAACTTGCTAGACAAATGTAAAGAGCTAAATCTATTAGTTTATGAAGACTTAGTAGCTAATTGTCCTGAACTACTCCTTATGCTTGAAGGTCAACCAGGAGGGGCACGCCTTATAGAACAAGTCTTGGGCATGCACCATATTAATGTTTGTTCTAACTTTACAGCTCTCACATATCTTTTTCATCTACATCCTGTTACTTCA---CTTGACTCAGACAATAAAGCTTTACAGCTTTTGTTGATTCAAGGCTATAATCCTCTAGCCGTTGGTCACGCCCTGTGCTGTGTCCTGAACAAACAATTCGGGAAACAAAACACTGTTTGCTTTTACGGGCCTGCCTCAACAGGTAAAACAAATATGGCCAAGGCAATCGTCCAAGGGATTAGACTTTATGGGTGTGTTAATCATTTGAACAAAGGATTTGTATTTAATGACTGCAGACAACGCCTAGTTGTTTGGTGGGAGGAGTGCTTAATGCACCAGGATTGGGTGGAACCTGCAAAGTGTATCTTGGGCGGGACAGAATGCAGAATTGACGTCAAGCATAGAGACAGTGTACTTTTAACTCAAACACCTGTAATTATATCCACTAACCACGATATCTACGCGGTTGTTGGTGGCAATTCTGTTTCTCATGTTCACGCGGCTCCATTAAAAGAAAGAGTGATTCAGCTAAATTTTATGAAACAACTTCCTCAAACATTTGGAGAAATCACTGCTACTGAGATTGCAGCTCTTCTACAGTGGTGTTTCAATGAGTACGACTGTACTCTGACAGGATTTAAACAAAAATGGAATTTAGATAAAATTCCAAACTCATTTCCTCTTGGGGTCCTTTGTCCTACTCATTCACAGGACTTTACACTTCACGAAAACGGATACTGCACTGATTGCGGTGGTTACCTTCCTCATAGTGCTGAC---AATTCTATGTACACTGATCGCGCAAGCGAAACTAGC---------------ACAGGAGACATCACACCAAGTAAG---------------------------------------------------
>ABR26344
ATGGCTTTCAATCCTCCTGTGATTAGAGCT---------------------------------------TTTTCTCAACCTGCTTTTACTTATGTCTTCAAATTTCCATATCCACAATGGAAAGAAAAAGAATGGCTGCTTCATGCACTTTTAGCTCATGGAACTGAACAATCTATGATACAATTAAGAAACTGCGCTCCTCAT---------CCGGATGAAGAC---ATAATCCGTGATGACTTGCTTATTTCTTTAGAAGATCGCCATTTTGGG------GCTGTTCTCTGCAAGGCTGTTTACATGGCAACAACTACTCTCATGTCACACAAACAAAGGAATATGTTTCCTCGTTGTGACATCATAGTTCAGTCTGAGCTAGGAGAGAAAAACTTACACTGCCATATTATAGTTGGGGGAGAAGGACTAAGCAAGAGGAATGCTAAATCATCCTGT---------GCTCAGTTCTATGGTTTAATACTAGCTGAGATAATTCAACGCTGCAAATCTCTTCTGGCTACACGTCCTTTTGAACCTGAGGAGGCTGACATATTTCACACTCTA------------AAAAAGGCTGAGCGAGAGGCATGGGGTGGAGTTACTGGCGGCAACATGCAGATCCTTCAATATAGAGATCGCAGAGGAGACCTTCATGCACAAACAGTGGATCCTCTTCGCTTCTTCAAAAACTACCTTTTACCTAAAAATAGATGTATTTCATCTTACAGCAAACCTGATGTTTGTACTTCTCCTGACAACTGGTTCATTTTAGCTGAAAAAACTTACTCTCACACTCTTATTAACGGGCTGCCGCTTCCAGAACATTACAGAAAAAAC---TACCACGCAACCCTAGATAACGAAGTCATTCCAGGGCCTCAAACAATGGCCTATGGAGGACGTGGTCCGTGGGAACATCTTCCTGAGGTAGGAGATCAGCGCCTAGCTGCGTCTTCTGTTAGCACTACT---TATAAACCTAACAAAAAAGAAAAACTTATGCTAAACTTGCTAGACAAATGTAAAGAGCTAAATCTATTAGTTTATGAAGACTTAGTAGCTAATTGTCCTGAACTACTCCTTATGCTTGAAGGTCAACCAGGAGGGGCACGCCTTATAGAACAAGTCTTGGGCATGCACCATATTAATGTTTGTTCTAACTTTACAGCTCTCACATATCTTTTTCATCTACATCCTGTTACTTCG---CTTGACTCAGACAATAAAGCTTTACAGCTTTTGTTGATTCAAGGCTATAATCCTCTAGCCGTTGGTCACGCCCTGTGCTGTGTCCTGAACAAACAATTTGGGAAACAAAACACTGTTTGCTTTTACGGGCCTGCCTCAACAGGTAAAACAAATATGGCCAAGGCAATCGTCCAAGGGATTAGACTTTATGGGTGTGTTAATCATTTGAACAAAGGATTTGTATTTAATGACTGCAGACAACGCCTAGTTGTTTGGTGGGAGGAGTGCTTAATGCACCAGGATTGGGTGGAACCTGCAAAGTGTATCTTGGGCGGGACAGAATGCAGAATTGACGTCAAGCATAGAGACAGTGTACTTTTAACTCAAACACCTGTAATTATATCCACTAACCACGATATCTACGCGGTTGTTGGTGGCAATTCTGTTTCTCATGTTCACGCGGCTCCATTAAAAGAAAGAGTGATTCAGCTAAATTTTATGAAACAACTTCCTCAAACATTTGGAGAAATCACTGCTACTGAAATTGCAGCTCTTCTACAGTGGTGTTTCAATGAGTACGACTGTACTCTGACAGGATTTAAACAAAAATGGAATTTAGATAAAATTCCAAACTCATTTCCTCTTGGGGTCCTTTGTCCTACTCATTCACAGGACTTTACACTTCACGAAAACGGATACTGCACTGATTGCGGTGGTTACCTTCCTCATAGTGCTGAC---AATTCTATGTACACTGATCGCGCAAGCGAAACTAGC---------------ACAGGAGACATCACACCAAGTAAG---------------------------------------------------
>ACG75836
ATGGCTTTCAATCCTCCTGTGATTAGAGCT---------------------------------------TTTTCTCAACCTGCTTTTACTTATGTCTTCAAATTTCCATATCCACAATGGAAAGAAAAAGAATGGCTGCTTCATGCACTTTTAGCTCATGGAACTGAACAATCTATGATACAATTAAGAAACTGCGCTCCTCAT---------CCGGATGAAGAC---ATAATCCGTGATGACTTGCTTATTTCTTTAGAAGATCGCCATTTTGGG------GCTGTTCTCTGCAAGGCTGTTTACATGGCAACAACTACTCTCATGTCACACAAACAAAGGAATATGTTTCCTCGTTGTGACATCATAGTTCAGTCTGAGCTAGGAGAGAAAAACTTACACTGCCATATTATAGTTGGGGGAGAAGGACTAAGCAAGAGGAATGCTAAATCATCCTGT---------GCTCAGTTCTATGGTTTAATACTAGCTGAAATAATTCAACGCTGCAAATCTCTTCTGGCTACACGTCCTTTTGAACCTGAAGAGGCTGACATATTTCACACTTTA------------AAAAAGGCTGAGCGAGAGGCATGGGGTGGAGTTACTGGCGGCAACATGCAAATCCTTCAATATAGAGATCGCAGAGGAGACCTTCATGCACAAACAGTGGATCCTCTTCGCTTCTTCAAAAACTACCTTTTACCTAAAAATAGATGTATTTCATCTTACAGCAAACCTGATGTTTGTACTTCTCCTGACAACTGGTTCATTTTAGCTGAAAAAACTTACTCTCACACTCTTATTAACGGGCTGCCGCTTCCAGAACATTACAGAAAAAAC---TACCACGCAACCCTAGATAACGAAGTCATTCCAGGGCCTCAAACAATGGCCTATGGAGGACGTGGTCCGTGGGAACATCTTCCTGAGGTAGGAGATCAGCGCCTAGCTGCGTCTTCTGTTAGCACTACT---TATAAACCTAACAAAAAAGAAAAACTTATGCTAAACTTGCTAGACAAATGTAAAGAGCTAAATCTATTAGTTTATGAAGACTTAGTAGCTAATTGTCCTGAACTACTCCTTATGCTTGAAGGTCAACCAGGAGGGGCACGCCTTATAGAACAAGTCTTGGGCATGCACCATATTAATGTTTGTTCTAACTTTACAGCTCTCACATATCTTTTTCATCTACATCCTGTTACTTCG---CTTGACTCAGACAATAAAGCTTTACAGCTTTTGTTGATTCAAGGCTATAATCCTCTAGCCGTTGGTCACGCCCTGTGCTGTGTCCTGAACAAACAATTCGGGAAACAAAACACTGTTTGCTTTTACGGGCCTGCCTCAACAGGTAAAACAAATATGGCCAAGGCAATCGTCCAAGGGATTAGACTTTATGGGTGTGTTAATCATTTGAACAAAGGATTTGTATTTAATGACTGCAGACAACGCCTAGTTGTTTGGTGGGAGGAGTGCTTAATGCACCAGGATTGGGTGGAACCTGCAAAGTGTATCTTGGGCGGGACAGAATGCAGAATTGACGTCAAGCATAGAGACAGTGTACTTTTAACTCAAACACCTGTAATTATATCCACTAACCACGATATCTACGCGGTTGTTGGTGGCAATTCTGTTTCTCATGTTCACGCGGCTCCATTAAAAGAAAGAGTGATTCAGCTAAATTTTATGAAACAACTTCCTCAAACATTTGGAGAAATCACTGCTACTGAGATTGCAGCTCTTCTACAGTGGTGTTTCAATGAGTACGACTGTACTCTGACAGGATTTAAACAAAAATGGAATTTAGATAAAATTCCAAACTCATTTCCTCTTGGGGTCCTTTGTCCTACTCATTCACAGGACTTTACACTTCACGAAAACGGATACTGCACTGATTGCGGTGGTTACCTTCCTCATAGTGCTGAC---AATTCTATGTACACTGATCGCGCAAGCGAAACTAGC---------------ACAGGAGACATCACACCAAGTAAG---------------------------------------------------
>ABE73066
ATGGCTTTCAATCCTCCTGTGATTAGAGCT---------------------------------------TTTTCTCAACCTGCTTTTACTTATGTCTTCAAATTTCCATATCCACAATGGAAAGAAAAAGAATGGCTGCTTCATGCACTTTTAGCTCATGGAACTGAACAATCTATGATACAATTAAGAAACTGCGCTCCTCAT---------CCGGATGAAGAC---ATAATCCGTGATGACTTGCTTATTTCTTTAGAAGATCGCCATTTTGGG------GCTGTTCTCTGCAAGGCTGTTTACATGGCAACAACTACTCTCATGTCACACAAACAAAGGAATATGTTTCCTCGTTGTGACATCATAGTTCAGTCTGAGCTAGGAGAGAAAAACTTACACTGCCATATTATAGTTGGGGGAGAAGGACTAAGCAAGAGGAATGCTAAATCATCCTGT---------GCTCAGTTCTATGGTTTAATACTAGCTGAAATAATTCAACGCTGCAAATCTCTTCTGGCTACACGTCCTTTTGAACCTGAGGAGGCTGACATATTTCACACTCTA------------AAAAAGGCTGAGCGAGAGGCATGGGGTGGAGTTACTGGCGGCAACATGCAGATCCTTCAATATAGAGATCGCAGAGGAGACCTTCATGCACAAACAGTGGATCCTCTTCGCTTCTTCAAAAACTACCTTTTACCTAAAAATAGATGTATTTCATCTTACAGCAAACCTGATGTTTGTACTTCTCCTGACAACTGGTTCATTTTAGCTGAAAAAACTTACTCTCACACTCTTATTAACGGGCTGCCGCTTCCAGAACATTACAGAAAAAAC---TACCACGCAACCCTAGATAACGAAGTCATTCCAGGGCCTCAAACAATGGCCTATGGAGGACGTGGTCCGTGGGAACATCTTCCTGAGGTAGGAGATCAGCGCCTAGCTGCGTCTTCTGTTAGCACTACT---TATAAACCTAACAAAAAAGAAAAACTTATGCTAAACTTGCTAGACAAATGTAAAGAGCTAAATCTATTAGTTTATGAAGACTTAGTAGCTAATTGTCCTGAACTACTCCTTATGCTTGAAGGTCAACCAGGAGGGGCACGCCTTATAGAACAAGTCTTGGGCATGCACCATATTAATGTTTGTTCTAACTTTACAGCTCTCACATATCTTTTTCATCTACATCCTGTTACTTCG---CTTGACTCAGACAATAAAGCTTTACAGCTTTTGTTGATTCAAGGCTATAATCCTCTAGCCGTTGGTCACGCCCTGTGCTGTGTCCTGAACAAACAATTCGGGAAACAAAACACTGTTTGCTTTTACGGGCCTGCCTCAACAGGTAAAACAAATATGGCCAAGGCAATCGTCCAAGGGATTAGACTTTATGGGTGTGTTAATCATTTAAACAAAGGATTTGTATTTAATGACTGCAGACAACGCCTAGTTGTTTGGTGGGAGGAGTGCTTAATGCACCAGGATTGGGTGGAACCTGCAAAGTGTATCTTGGGCGGGACAGAATGCAGAATTGACGTCAAGCATAGAGACAGTGTACTTTTAACTCAAACACCTGTAATTATATCCACTAACCACGATATCTACGCGGTTGTTGGTGGCAATTCTGTTTCTCATGTTCACGCGGCTCCATTAAAAGAAAGAGTGATTCAGCTAAATTTTATGAAACAACTTCCTCAAACATTTGGAGAAATCACTGCTACTGAGATTGCAGCTCTTCTACAGTGGTGTTTCAATGAGTACGACTGTACTCTGACAGGATTTAAACAAAAATGGAATTTAGATAAAATTCCAAACTCATTTCCTCTTGGGGTCCTTTGTCCTACTCATTCACAGGACTTTACACTTCACGAAAACGGATACTGCACTGATTGCGGTGGTTACCTTCCTCATAGTGCTGAC---AATTCTATGTACACTGATCGCGCAAGCGAAACTAGC---------------ACAGGAGACATCACACCAAGTAAG---------------------------------------------------
>AEY75556
ATGGCTTTCAATCCTCCTGTGATTAGAGCT---------------------------------------TTTTCTCAACCTGCTTTTACTTATGTCTTCAAATTTCCATATCCACAATGGAAAGAAAAAGAATGGCTGCTTCATGCACTTTTAGCTCATGGAACTGAACAATCTATGATACAATTAAGAAACTGCGCTCCTCAT---------CCGGATGAAGAC---ATAATCCGTGATGACTTGCTTATTTCTTTAGAAGATCGCCATTTTGGG------GCTGTTCTCTGCAAGGCTGTTTACATGGCAACAACTACTCTCATGTCACACAAACAAAGGAATATGTTTCCTCGTTGTGACATCATAGTTCAGTCTGAGCTAGGAGAGAAAAACTTACACTGCCATATTATAGTTGGGGGAGAAGGACTAAGCAAGAGGAATGCTAAATCATCCTGT---------GCTCAGTTCTATGGTTTAATACTAGCTGAGATAATTCAACGCTGCAAATCTCTTCTGGCTACACGTCCTTTTGAACCTGAGGAGGCTGACATATTTCACACTCTA------------AAAAAGGCTGAGCGAGAGGCATGGGGTGGAGTTACTGGCGGCAACATGCAGATCCTTCAATATAGAGATCGCAGAGGAGACCTTCATGCACAAACAGTGGATCCTCTTCGCTTCTTCAAAAACTACCTTTTACCTAAAAATAGATGTATTTCATCTTACAGCAAACCTGATGTTTGTACTTCTCCTGACAACTGGTTCATTTTAGCTGAAAAAACTTACTCTCACACTCTTATTAACGGGCTGCCGCTTCCAGAACATTACAGAAAAAAC---TACCACGCAACCCTAGATAACGAAGTCATTCCAGGGCCTCAAACAATGGCCTATGGAGGACGTGGTCCGTGGGAACATCTTCCTGAGGTAGGAGATCAGCGCCTAGCTGCGTCTTCTGTTAGCACTACT---TATAAACCTAACAAAAAAGAAAAACTTATGCTAAACTTGCTAGACAAATGTAAAGAGCTAAATCTATTAGTTTATGAAGACTTAGTAGCTAATTGTCCTGAACTACTCCTTATGCTTGAAGGTCAACCAGGAGGGGCACGCCTTATAGAACAAGTCTTGGGCATGCACCATATTAATGTTTGTTCTAACTTTACAGCTCTCACATATCTTTTTCATCTACATCCTGTTACTTCG---CTTGACTCAGACAATAAAGCTTTACAGCTTTTGTTGATTCAAGGCTATAATCCTCTAGCCGTTGGTCACGCCCTGTGCTGTGTCCTGAACAAACAATTCGGGAAACAAAACACTGTTTGCTTTTACGGGCCTGCCTCAACAGGTAAAACAAATATGGCCAAGGCAATCGTCCAAGGGATTAGACTTTATGGGTGTGTTAATCATTTGAACAAAGGATTTGTATTTAATGACTGCAGACAACGCCTAGTTGTTTGGTGGGAGGAGTGCTTAATGCACCAGGATTGGGTGGAACCTGCAAAGTGTATCTTGGGCGGGACAGAATGCAGAATTGACGTCAAGCATAGAGACAGTGTACTTTTAACTCAAACACCTGTAATTATATCCACTAACCACGATATCTACGCGGTTGTTGGTGGCAATTCTGTTTCTCATGTTCACGCGGCTCCATTAAAAGAAAGAGTGATTCAGCTAAATTTTATGAAACAACTTCCTCAAACATTTGGAGAAATCACTGCTACTGAGATTGCAGCTCTTCTACAGTGGTGTTTCAATGAGTACGACTGTACTCTGACAGGATTTAAACAAAAATGGAATTTAGATAAAATTCCAAACTCATTTCCTCTTGGGGTCCTTTGTCCTACTCATTCACAGGACTTTACACTTCACGAAAACGGATACTGCACTGATTGCGGTGGTTACCTTCCTCATAGTGCTGAC---AATTCTATGTACACTGATCGCGCAAGCGAAACTAGC---------------ACAGGAGACATCACACCAAGTAAG---------------------------------------------------
>AEY75552
ATGGCTTTCAATCCTCCTGTGATTAGAGCT---------------------------------------TTTTCTCAACCTGCTTTTACTTATGTCTTCAAATTTCCATATCCACAATGGAAAGAAAAAGAATGGCTGCTTCATGCACTTTTAGCTCATGGAACTGAACAATCTATGATACAATTAAGAAACTGCGCTCCTCAT---------CCGGATGAAGAC---ATAATCCGTGATGACTTGCTTATTTCTTTAGAAGATCGCCATTTTGGG------GCTGTTCTCTGCAAGGCTGTTTACATGGCAACAACTACTCTCATGTCACACAAACAAAGGAATATGTTTCCTCGTTGTGACATCATAGTTCAGTCTGAGCTAGGAGAGAAAAACTTACACTGCCATATTATAGTTGGGGGAGAAGGACTAAGCAAGAGGAATGCTAAATCATCCTGT---------GCTCAGTTCTATGGTTTAATACTAGCTGAGATAATTCAACGCTGCAAATCTCTTCTGGCTACACGTCCTTTTGAACCTGAGGAGGCTGACATATTTCACACTCTA------------AAAAAGGCTGAGCGAGAGGCATGGGGTGGAGTTACTGGCGGCAACATGCAGATCCTTCAATATAGAGATCGCAGAGGAGACCTTCATGCACAAACAGTGGATCCTCTTCGCTTCTTCAAAAACTACCTTTTACCTAAAAATAGATGTATTTCATCTTACAGCAAACCTGATGTTTGTACTTCTCCTGACAACTGGTTCATTTTAGCTGAAAAAACTTACTCTCACACTCTTATTAACGGGCTGCCGCTTCCAGAACATTACAGAAAAAAC---TACCACGCAACCCTAGATAACGAAGTCATTCCAGGGCCTCAAACAATGGCCTATGGAGGACGTGGTCCGTGGGAACATCTTCCTGAGGTAGGAGATCAGCGCCTAGCTGCGTCTTCTGTTAGCACTACT---TATAAACCTAACAAAAAAGAAAAACTTATGCTAAACTTGCTAGACAAATGTAAAGAGCTAAATCTATTAGTTTATGAAGACTTAGTAGCTAATTGTCCTGAACTACTCCTTATGCTTGAAGGTCAACCAGGAGGGGCACGCCTTATAGAACAAGTCTTGGGCATGCACCATATTAATGTTTGTTCTAACTTTACAGCTCTCACATATCTTTTTCATCTACATCCTGTTACTTCG---CTTGACTCAGACAATAAAGCTTTACAGCTTTTGTTGATTCAAGGCTATAATCCTCTAGCCGTTGGTCACGCCCTGTGCTGTGTCCTGAACAAACAATTCGGGAAACAAAACACTGTTTGCTTTTACGGGCCTGCCTCAACAGGTAAAACAAATATGGCCAAGGCAATCGTCCAAGGGATTAGACTTTATGGGTGTGTTAATCATTTGAACAAAGGATTTGTATTTAATGACTGCAGACAACGCCTAGTTGTTTGGTGGGAGGAGTGCTTAATGCACCAGGATTGGGTGGAACCTGCAAAGTGTATCTTGGGCGGGACAGAATGCAGAATTGACGTCAAGCATAGAGACAGTGTACTTTTAACTCAAACACCTGTAATTATATCCACTAACCACGATATCTACGCGGTTGTTGGTGGCAATTCTGTTTCTCATGTTCACGCGGCTCCATTAAAAGAAAGAGTGATTCAGCTAAATTTTATGAAACAACTTCCTCAAACATTTGGAGAAATCACTGCTACTGAGATTGCAGCTCTTCTACAGTGGTGTTTCAATGAGTACGACTGTACTCTGACAGGATTTAAACAAAAATGGAATTTAGATAAAATTCCAAACTCATTTCCTCTTGGGGTCCTTTGTCCTACTCATTCACAGGACTTTACACTTCACGAAAACGGATACTGCACTGATTGCGGTGGTTACCTTCCTCATAGTGCTGAC---AATTCTATGTACACTGATCGCGCAAGCGAAACTAGC---------------ACAGGAGACATCACACCAAGTAAG---------------------------------------------------
>AAY45696
ATGGCTTTCAATCCTCCTGTGATTAGAGCT---------------------------------------TTTTCTCAACCTGCTTTTACTTATGTCTTCAAATTTCCATATCCACAATGGAAAGAAAAAGAATGGCTGCTTCATGCACTTTTAGCTCATGGAACTGAACAATCTATGATACAATTAAGAAACTGCGCTCCTCAT---------CCGGATGAAGAC---ATAATCCGTGATGACTTGCTTATTTCTTTAGAAGATCGCCATTTTGGG------GCTGTTCTCTGCAAGGCTGTTTACATGGCAACAACTACTCTCATGTCACACAAACAAAGGAATATGTTTCCTCGTTGTGACATCATAGTTCAGTCTGAGCTAGGAGAGAAAAACTTACACTGCCATATTATAGTTGGGGGAGAAGGACTAAGCAAGAGGAATGCTAAATCATCCTGT---------GCTCAGTTCTATGGTTTAATACTAGCTGAAATAATTCAACGCTGCAAATCTCTTCTGGCTACACGTCCTTTTGAACCTGAAGAGGCTGACATATTTCACACTTTA------------AAAAAGGCTGAGCGAGAGGCATGGGGTGGAGTTACTGGCGGCAACATGCAAATCCTTCAATATAGAGATCGCAGAGGAGACCTTCATGCACAAACAGTGGATCCTCTTCGCTTCTTCAAAAACTACCTTTTACCTAAAAATAGATGTATTTCATCTTACAGCAAACCTGATGTTTGTACTTCTCCTGACAACTGGTTCATTTTAGCTGAAAAAACTTACTCTCACACTCTTATTAACGGGCTGCCGCTTCCAGAACATTACAGAAAAAAC---TACCACGCAACCCTAGATAACGAAGTCATTCCAGGGCCTCAAACAATGGCCTATGGAGGACGTGGTCCGTGGGAACATCTTCCTGAGGTAGGAGATCAGCGCCTAGCTGCGTCTTCTGTTAGCACTACT---TATAAACCTAACAAAAAAGAAAAACTTATGCTAAACTTGCTAGACAAATGTAAAGAGCTAAATCTATTAGTTTATGAAGACTTAGTAGCTAATTGTCCTGAACTACTCCTTATGCTTGAAGGTCAACCAGGAGGGGCACGCCTTATAGAACAAGTCTTGGGCATGCACCATATTAATGTTTGTTCTAACTTTACAGCTCTCACATATCTTTTTCATCTACATCCTGTTACTTCG---CTTGACTCAGACAATAAAGCTTTACAGCTTTTGTTGATTCAAGGCTATAATCCTCTAGCCGTTGGTCACGCCCTGTGCTGTGTCCTGAACAAACAATTCGGGAAACAAAACACTGTTTGCTTTTACGGGCCTGCCTCAACAGGTAAAACAAATATGGCCAAGGCAATCGTCCAAGGGATTAGACTTTATGGGTGTGTTAATCATTTGAACAAAGGATTTGTATTTAATGACTGCAGACAACGCTTAGTTGTTTGGTGGGAGGAGTGCTTAATGCACCAGGATTGGGTGGAACCTGCAAAGTGTATCTTGGGCGGGACAGAATGCAGAATTGACGTCAAGCATAGAGACAGTGTACTTTTAACTCAAACACCTGTAATTATATCCACTAACCACGATATCTACGCGGTTGTTGGTGGCAATTCTGTTTCTCATGTTCACGCGGCTCCATTAAAAGAAAGAGTGATTCAGCTAAATTTTATGAAACAACTTCCTCAAACATTTGGAGAAATCACTGCTACTGAGATTGCAGCTCTTCTACAGTGGTGTTTCAATGAGTACGACTGTACTCTGACAGGATTTAAACAAAAATGGAATTTAGATAAAATTCCAAACTCATTTCCTCTTGGGGTCCTTTGTCCTACTCATTCACAGGACTTTACACTTCACGAAAACGGATACTGCACTGATTGCGGTGGTTACCTTCCTCATAGTGCTGAC---AATTCTATGTACACTGATCGCGCAAGCGAAACTAGC---------------ACAGGAGACATCACACCAAGTAAG---------------------------------------------------
>ABR26292
ATGGCTTTCAATCCTCCTGTGATTAGAGCT---------------------------------------TTTTCTCAACCTGCTTTTACTTATGTCTTCAAATTTCCATATCCACAATGGAAAGAAAAAGAATGGCTGCTTCATGCACTTTTAGCTCATGGAACTGAACAATCTATGATACAATTAAGAAACTGCGCTCCTCAT---------CCGGATGAAGAC---ATAATCCGTGATGACTTGCTTATTTCTTTAGAAGATCGCCATTTTGGG------GCTGTTCTCTGCAAGGCTGTTTACATGGCAACAACTACTCTCATGTCACACAAACAAAGGAATATGTTTCCTCGTTGTGACATCATAGTTCAGTCTGAGCTAGGAGAGAAAAACTTACACTGCCATATTATAGTTGGGGGAGAAGGACTAAGCAAGAGGAATGCTAAATCATCCTGT---------GCTCAGTTCTATGGTTTAATACTAGCTGAGATAATTCAACGCTGCAAATCTCTTCTGGCTACACGTCCTTTTGAACCTGAGGAGGCTGACATATTTCACACTCTA------------AAAAAGGCTGAGCGAGAGGCATGGGGTGGAGTTACTGGCGGCAACATGCAGATCCTTCAATATAGAGATCGCAGAGGAGACCTTCATGCACAAACAGTGGATCCTCTTCGCTTCTTCAAAAACTACCTTTTACCTAAAAATAGATGTATTTCATCTTACAGCAAACCTGATGTTTGTACTTCTCCTGACAACTGGTTCATTTTAGCTGAAAAAACTTACTCTCACACTCTTATTAACGGGCTGCCGCTTCCAGAACATTACAGAAAAAAC---TACCACGCAACCCTAGATAACGAAGTCATTCCAGGGCCTCAAACAATGGCCTATGGAGGACGTGGTCCGTGGGAACATCTTCCTGAGGTAGGAGATCAGCGCCTAGCTGCGTCTTCTGTTAGCACTACT---TATAAACCTAACAAAAAAGAAAAACTTATGCTAAACTTGCTAGACAAATGTAAAGAGCTAAATCTATTAGTTTATGAAGACTTAGTAGCTAATTGTCCTGAACTACTCCTTATGCTTGAAGGTCAACCAGGAGGGGCACGCCTTATAGAACAAGTCTTGGGCATGCACCATATTAATGTTTGTTCTAACTTTACAGCTCTCACATATCTTTTTCATCTACATCCTGTTACTTCG---CTTGACTCAGACAATAAAGCTTTACAGCTTTTGTTGATTCAAGGCTATAATCCTCTAGCCGTTGGTCACGCCCTGTGCTGTGTCCTGAACAAACAATTCGGGAAACAAAACACTGTTTGCTTTTACGGGCCTGCCTCAACAGGTAAAACAAATATGGCCAAGGCAATCGTCCAAGGGATTAGACTTTATGGGTGTGTTAATCATTTGAACAAAGGATTTGTATTTAATGACTGCAGACAACGCCTAGTTGTTTGGTGGGAGGAGTGCTTAATGCACCAGGATTGGGTGGAACCTGCAAAGTGTATCTTGGGCGGGACAGAATGCAGAATTGACGTCAAGCATAGAGACAGTGTACTTTTAACTCAAACACCTGTAATTATATCCACTAACCACGATATCTACGCGGTTGTTGGTGGCAATTCTGTTTCTCATGTTCACGCGGCTCCATTAAAAGAAAGAGTGATTCAGCTAAATTTTATGAAACAACTTCCTCAAACATTTGGAGAAATCACTGCTACTGAGATTGCAGCTCTTCTACAGTGGTGTTTCAATGAGTACGACTGTACTCTGACAGGATTTAAACAAAAATGGAATTTAGATAAAATTCCAAACTCATTTCCTCTTGGGGTCCTTTGTCCTACTCATTCACAGGACTTTACACTTCACGAAAACGGATACTGCACTGATTGCGGTGGTTACCTTCCTCATAGTGCTGAC---AATTCTATGTACACTGATCGCGCAAGCGAAACTAGC---------------ACAGGAGACATCACACCAAGTAAG---------------------------------------------------
>ABQ57490
ATGGCTTTCAATCCTCCTGTGATTAGAGCT---------------------------------------TTTTCTCAACCTGCTTTTACTTATGTCTTCAAATTTCCATATCCACAATGGAAAGAAAAAGAATGGCTGCTTCATGCACTTTTAGCTCATGGAACTGAACAATCTATGATACAATTAAGAAACTGCGCTCCTCAT---------CCGGATGAAGAC---ATAATCCGTGATGACTTGCTTATTTCTTTAGAAGATCGCCATTTTGGG------GCTGTTCTCTGCAAGGCTGTTTACATGGCAACAACTACTCTCATGTCACACAAACAAAGGAATATGTTTCCTCGTTGTGACATCATAGTTCAGTCTGAGCTAGGAGAGAAAAACTTACACTGCCATATTATAGTTGGGGGAGAAGGACTAAGCAAGAGGAATGCTAAATCATCCTGT---------GCTCAGTTCTATGGTTTAATACTAGCTGAGATAATTCAACGCTGCAAATCTCTTCTGGCTACACGTCCTTTTGAACCTGAGGAGGCTGACATATTTCACACTCTA------------AAAAAGGCTGAGCGAGAGGCATGGGGTGGAGTTACTGGCGGCAACATGCAGATCCTTCAATATAGAGATCGCAGAGGAGACCTTCATGCACAAACAGTGGATCCTCTTCGCTTCTTCAAAAACTACCTTTTACCTAAAAATAGATGTATTTCATCTTACAGCAAACCTGATGTTTGTACTTCTCCTGACAACTGGTTCATTTTAGCTGAAAAAACTTACTCTCACACTCTTATTAACGGGCTGCCGCTTCCAGAACATTACAGAAAAAAC---TACCACGCAACCCTAGATAACGAAGTCATTCCAGGGCCTCAAACAATGGCCTATGGAGGACGTGGTCCGTGGGAACATCTTCCTGAGGTAGGAGATCAGCGCCTAGCTGCGTCTTCTGTTAGCACTACT---TATAAACCTAACAAAAAAGAAAAACTTATGCTAAACTTGCTAGACAAATGTAAAGAGCTAAATCTATTAGTTTATGAAGACTTAGTAGCTAATTGTCCTGAACTACTCCTTATGCTTGAAGGTCAACCAGGAGGGGCACGCCTTATAGAACAAGTCTTGGGCATGCACCATATTAATGTTTGTTCTAACTTTACAGCTCTCACATATCTTTTTCATCTACATCCTGTTACTTCG---CTTGACTCAGACAATAAAGCTTTACAGCTTTTGTTGATTCAAGGCTATAATCCTCTAGCCGTTGGTCACGCCCTGTGCTGTGTCCTGAACAAACAATTCGGGAAACAAAACACTGTTTGCTTTTACGGGCCTGCCTCAACAGGTAAAACAAATATGGCCAAGGCAATCGTCCAAGGGATTAGACTTTATGGGTGTGTTAATCATTTGAACAAAGGATTTGTATTTAATGACTGCAGACAACGCCTAGTTGTTTGGTGGGAGGAGTGCTTAATGCACCAGGATTGGGTGGAACCTGCAAAGTGTATCTTGGGCGGGACAGAATGCAGAATTGACGTCAAGCATAGAGACAGTGTACTTTTAACTCAAACACCTGTAATTATATCCACTAACCACGATATCTACGCGGTTGTTGGTGGCAATTCTGTTTCTCATGTTCACGCGGCTCCATTAAAAGAAAGAGTGATTCAGCTAAATTTTATGAAACAACTTCCTCAAACATTTGGAGAAATCACTGCTACTGAGATTGCAGCTCTTCTACAGTGGTGTTTCAATGAGTACGACTGTACTCTGACAGGATTTAAACAAAAATGGAATTTAGATAAAATTCCAAACTCATTTCCTCTTGGGGTCCTTTGTCCTACTCATTCACAGGACTTTACACTTCACGAAAACGGATACTGCACTGATTGCGGTGGTTACCTTCCTCATAGTGCTGAC---AATTCTATGTACACTGATCGCGCAAGCGAAACTAGC---------------ACAGGAGACATCACACCAAGTAAG---------------------------------------------------
>ABR26296
ATGGCTTTCAATCCTCCTGTGATTAGAGCT---------------------------------------TTTTCTCAACCTGCTTTTACTTATGTCTTCAAATTTCCATATCCACAATGGAAAGAAAAAGAATGGCTGCTTCATGCACTTTTAGCTCATGGAACTGAACAATCTATGATACAATTAAGAAACTGCGCTCCTCAT---------CCGGATGAAGAC---ATAATCCGTGATGACTTGCTTATTTCTTTAGAAGATCGCCATTTTGGG------GCTGTTCTCTGCAAGGCTGTTTACATGGCAACAACTACTCTCATGTCACACAAACAAAGGAATATGTTTCCTCGTTGTGACATCATAGTTCAGTCTGAGCTAGGAGAGAAAAACTTACACTGCCATATTATAGTTGGGGGAGAAGGACTAAGCAAGAGGAATGCTAAATCATCCTGT---------GCTCAGTTCTATGGTTTAATACTAGCTGAGATAATTCAACGCTGCAAATCTCTTCTGGCTACACGTCCTTTTGAACCTGAGGAGGCTGACATATTTCACACTCTA------------AAAAAGGCTGAGCGAGAGGCATGGGGTGGAGTTACTGGCGGCAACATGCAGATCCTTCAATATAGAGATCGCAGAGGAGACCTTCATGCACAAACAGTGGATCCTCTTCGCTTCTTCAAAAACTACCTTTTACCTAAAAATAGATGTATTTCATCTTACAGCAAACCTGATGTTTGTACTTCTCCTGACAACTGGTTCATTTTAGCTGAAAAAACTTACTCTCACACTCTTATTAACGGGCTGCCGCTTCCAGAACATTACAGAAAAAAC---TACCACGCAACCCTAGATAACGAAGTCATTCCAGGGCCTCAAACAATGGCCTATGGAGGACGTGGTCCGTGGGAACATCTTCCTGAGGTAGGAGATCAGCGCCTAGCTGCGTCTTCTGTTAGCACTACT---TATAAACCTAACAAAAAAGAAAAACTTATGCTAAACTTGCTAGACAAATGTAAAGAGCTAAATCTATTAGTTTATGAAGACTTAGTAGCTAATTGTCCTGAACTACTCCTTATGCTTGAAGGTCAACCAGGAGGGGCACGCCTTATAGAACAAGTCTTGGGCATGCACCATATTAATGTTTGTTCTAACTTTACAGCTCTCACATATCTTTTTCATCTACATCCTGTTACTTCG---CTTGACTCAGACAATAAAGCTTTACAGCTTTTGTTGATTCAAGGCTATAATCCTCTAGCCGTTGGTCACGCCCTGTGCTGTGTCCTGAACAAACAATTCGGGAAACAAAACACTGTTTGCTTTTACGGGCCTGCCTCAACAGGTAAAACAAATATGGCCAAGGCAATCGTCCAAGGGATTAGACTTTATGGGTGTGTTAATCATTTGAACAAAGGATTTGTATTTAATGACTGCAGACAACGCCTAGTTGTTTGGTGGGAGGAGTGCTTAATGCACCAGGATTGGGTGGAACCTGCAAAGTGTATCTTGGGCGGGACAGAATGCAGAATTGACGTCAAGCATAGAGACAGTGTACTTTTAACTCAAACACCTGTAATTATATCCACTAACCACGATATCTACGCGGTTGTTGGTGGCAATTCTGTTTCTCATGTTCACGCGGCTCCATTAAAAGAAAGAGTGATTCAGCTAAATTTTATGAAACAACTTCCTCAAACATTTGGAGAAATCACTGCTACTGAGATTGCAGCTCTTCTACAGTGGTGTTTCAATGAGTACGACTGTACTCTGACAGGATTTAAACAAAAATGGAATTTAGATAAAATTCCAAACTCATTTCCTCTTGGGGTCCTTTGTCCTACTCATTCACAGGACTTTACACTTCACGAAAACGGATACTGCACTGATTGCGGTGGTTACCTTCCTCATAGTGCTGAC---AATTCTATGTACACTGATCGCGCAAGCGAAACTAGC---------------ACAGGAGACATCACACCAAGTAAG---------------------------------------------------
>AEK66110
ATGGCTTTCAATCCACCTGTTATTAGAGCA---------------------------------------TTCTCTTCACCTGCTTTTACTTATGTCTTCAAATTTCCATATCCATCATGGAAAGAAAAAGAATGGCTTCTTCATGCACTTCTGGCTCATGGTACCGAGCAAGCCATGATCCAGCTGAGAAACTGTGTTCCTCAT---------CCGGATGAAGAT---ATAATCCGTGATGACTTACTACTTTCTCTAGAAGATCGCCATTTTGGG------GCAATTCTCTGCAAGGCTGTCTATATGGCTACTACTACTTTTATGTCACAGAAACAAAGAAATATGTTTCCTCGCTGTGACATAATAGTCCAATCTGAGCTTGGGGAGACAAACCTACACTGCCATATTATAGTTGGGGGAGAAGGCTTAAGCAAGAGAAATGCAAAAACATCATGT---------CCTCAACTATATGGACTGATACTAGGGGAATTAATCCAACGCTGCAAAACTCTTCTGGCTACGCGTCCTTTTGAACCGGAAGAGGCAGAAATTTATCATGCTTTA------------AAACGAGCTGAGCGAGAAGCTTGGGGTGGAGTTACTAGCGGCAACCTACAAATTCTCCAATACAGAGATCGCAGAGGAGACCTTCACGCACAACAAGTGGATGCTCTTCGCTTCTTCAAAAACTACCTATTGCCTAAAAATAGATGCATTACATCTTACAGCAGACCTGATGTCTGTACTTCTCCAGAAAACTGGTTTGTTTTAGCTGAAAAAACTTACTGTCACACTCTTGTTAACGGGCTGCCGCTTCCAGAACATTACAGAAAACAC---TACCACGCAACCCTAGATAACGAAGTTCTACCAGGGCCTCAGACAATGGCCTTTGGGGGACGTGGTCCGTGGGAACATCTTCCTGAGGTAGGAGATCAACGTTTAGCTGCTTCTTCTGTTAGTACAACA---TATAAACCAAACAAAAAAGAGAAACTTATGCTTAACTTACTAGATAAATGCAGCGAATTAAATCTTTTAGTTTATGAAGACTTAGTAGCTAACTGTCCTGAACTTTTGCTTATGCTTGAAGGTCAACCAGGTGGGGCACGCTTAATAGAACAAGTCCTAGGCATGCACCATATTAATGTTTGCTCTAACTTTACTGCTCTTAGTTATCTCTTTCACCTTTACCCTGGCACAACC---TTATCTTCAGATAACAAGGCTTTGCAGCTGTTGTTGATACAAGGTTACAACCCATTAATGGTTGGTCACGCCTTGTGCTGTGTACTCAACAAGCAATTTGGCAAACAAAACACTGTTTGCTTTTATGGACCAGCTTCTACTGGTAAAACAAACATGGCAAAGGCCATAGTCCAAGGCATTAGACTATATGGCTGTGTTAATCATTTAAACAAAGGGTTTGTCTTTAATGATTGCAGACAACGCCTAGTTGTTTGGTGGGAGGAGTGCTTAATGCACCAGGATTGGGTGGAACCAGCAAAGTGTATCTTGGGTGGAACTGAGTGTAGAATTGACGTCAAACACAGAGATAGTGTATTATTGACACAAACTCCAGTAATTATTTCCACTAACCACGATATCTACGCGGTTGTTGGTGGTAATTCTGTTTCTCATGTTCATGCGGCTCCATTAAAAGAAAGAGTGATTCAGCTAAATTTTATGAAACAACTTCCTCAAACATTTGGAGAGATCACTCCAGAAGAAATTGCAGCTCTACTGCAATGGTGTTTCAATGAGTACGAATGTACTCTGACAGGCTTTAAAACAAAATGGAGCCTAGATAAAATTCCAAACTCATTTCCTCTTGGGGTCCTTTGTCCTACTCATTCACAGGACTTCATACTCCACGAAAACGGATACTGCACTGATTGTGGTGGTTACCTTGCTCATAGCGCTGAC---GATTCTGTGTACACTGATCGTGCAAGCGACACTAGCAAAGAAGCCATCGACGCAGGTAAGTTTACGTTCTCCAGGCACTTTATATATATCCTATACACAACACTAAAACATATGTTTAATTACAGG
>ABC67800
ATGGCTTTCAATCCTCCTGTGATTAGAGCT---------------------------------------TTTTCTCAACCTGCTTTTACTTATGTCTTCAAATTTCCATATCCACAATGGAAAGAAAAAGAATGGCTGCTTCATGCACTTTTAGCTCATGGAACTGAACAATCTATGATACAATTAAGAAACTGCGCTCCTCAT---------CCGGATGAAGAC---ATAATCCGTGATGACTTGCTTATTTCTTTAGAAGATCGCCATTTTGGG------GCTGTTCTCTGCAAGGCTGTTTACATGGCAACAACTACTCTCATGTCACACAAACAAAGGAATATGTTTCCTCGTTGTGACATCATAGTTCAGTCTGAGCTAGGAGAGAAAAACTTACACTGCCATATTATAGTTGGGGGAGAAGGACTAAGCAAGAGGAATGCTAAATCATCCTGT---------GCTCAGTTCTATGGTTTAATACTAGCTGAGATAATTCAACGCTGCAAATCTCTTCTGGCTACACGTCCTTTTGAACCTGAGGAGGCTGACATATTTCACACTCTA------------AAAAAGGCTGAGCGAGAGGCATGGGGTGGAGTTACTGGCGGCAACATGCAGATCCTTCAATATAGAGATCGCAGAGGAGACCTTCATGCACAAACAGTGGATCCTCTTCGCTTCTTCAAAAACTACCTTTTACCTAAAAATAGATGTATTTCATCTTACAGCAAACCTGATGTTTGTACTTCTCCTGACAACTGGTTCATTTTAGCTGAAAAAACTTACTCTCACACTCTTATTAACGGGCTGCCGCTTCCAGAACATTACAGAAAAAAC---TACCACGCAACCCTAGATAACGAAGTCATTCCAGGGCCTCAAACAATGGCCTATGGAGGACGTGGTCCGTGGGAACATCTTCCTGAGGTAGGAGATCAGCGCCTAGCTGCGTCTTCTGTTAGCACTACT---TATAAACCTAACAAAAAAGAAAAACTTATGCTAAACTTGCTAGACAAATGTAAAGAGCTAAATCTATTAGTTTATGAAGACTTAGTAGCTAATTGTCCTGAACTACTCCTTATGCTTGAAGGTCAACCAGGAGGGGCACGCCTTATAGAACAAGTCTTGGGCATGCACCATATTAATGTTTGTTCTAACTTTACAGCTCTCACATATCTTTTTCATCTACATCCTGTTACTTCA---CTTGACTCAGACAATAAAGCTTTACAGCTTTTGTTGATTCAAGGCTATAATCCTCTAGCCGTTGGTCACGCCCTGTGCTGTGTCCTGAACAAACAATTCGGGAAACAAAACACTGTTTGCTTTTACGGGCCTGCCTCAACAGGTAAAACAAATATGGCCAAGGCAATCGTCCAAGGGATTAGACTTTATGGGTGTGTTAATCATTTGAACAAAGGATTTGTATTTAATGACTGCAGACAACGCCTAGTTGTTTGGTGGGAGGAGTGCTTAATGCACCAGGATTGGGTGGAACCTGCAAAGTGTATCTTGGGCGGGACAGAATGCAGAATTGACGTCAAGCATAGAGACAGTGTACTTTTAACTCAAACACCTGTAATTATATCCACTAACCACGATATCTACGCGGTTGTTGGTGGCAATTCTGTTTCTCATGTTCACGCGGCTCCATTAAAAGAAAGAGTGATTCAGCTAAATTTTATGAAACAACTTCCTCAAACATTTGGAGAAATCACTGCTACTGAGATTGCAGCTCTTCTACAGTGGTGTTTCAATGAGTACGACTGTACTCTGACAGGATTTAAACAAAAATGGAATTTAGATAAAATTCCAAACTCATTTCCTCTTGGGGTCCTTTGTCCTACTCATTCACAGGACTTTACACTTCACGAAAACGGATACTGCACTGATTGCGGTGGTTACCTTCCTCATAGTGCTGAC---AATTCTATGTACACTGATCGCGCAAGCGAAACTAGC---------------ACAGGAGACATCACACCAAGTAAG---------------------------------------------------
>ACP39931
ATGGCTTTCAATCCTCCTGTGATTAGAGCT---------------------------------------TTTTCTCAACCTGCTTTTACTTATGTCTTCAAATTTCCATATCCACAATGGAAAGAAACAGAATGGCTGCTTCATGCACTTTTAGCTCATGGAACTGAACAATCTATGATACAACTAAGAAACTGCGCTCCTCAT---------CCGGATGAAGAC---ATAATCCGTGATGACTTGCTTATTTCTTTAGAAGATCGCCATTTTGGG------GCTGTTCTCTGCAAGGCTGTTTACATGGCAACAACTACTCTCATGTCACACAAACAAAGGAATATGTTTCCTCGTTGTGACATCATAGTTCAGTCTGAGCTAGGAGAGAAAAACTTACACTGCCATATTATAGTTGGGGGAGAAGGACTAAGCAAGAGGAATGCTAAATCATCCTGT---------GCTCAGTTCTATGGTTTAATACTAGCTGAGATAATTCAACGCTGCAAATCTCTTCTGGCTACACGTCCTTTTGAACCTGAGGAGGCTGACATATTTCACACTCTA------------AAAAAGGCTGAGCGAGAGGCATGGGGTGGAGTTACTGGCGGCAACATGCAGATCCTTCAATATAGAGATCGCAGAGGAGACCTTCATGCACAAACAGTGGATCCTCTTCGCTTCTTCAAAAACTACCTTTTACCTAAAAATAGATGTATTTCATCTTACAGCAAACCTGATGTTTGTACTTCTCCTGACAACTGGTTCATTTTAGCAGAAAAAACTTACTCTCACACTCTTATTAACGGGCTGCCGCATCCAGAACATTACAGAAAAAAC---TACCACGCAACCCTAGATAACGAAGTCATTCCAGGGCCTCAAACAATGGCCTATGGAGGACGTGGTCCGTGGGAACATCTTCCTGAGGTAGGAGATCAGCGCCTAGCTGCGTCTTCTGTTAGCACTACT---TATAAACCTAACAAAAAAGAAAAACTTATGCTAAACTTGCTAGACAAATGTAAAGAGCTAAATCTATTAGTTTATGAAGACTTAGTAGCTAATTGTCCTGAACTACTCCTTATGCTTGAAGGTCAACCAGGAGGGGCACGCCTTATAGAACAAGTCTTGGGCATGCACCATATTAATGTTTGTTCTAACTTTACAGCTCTCACATATCTTTTTCATCTACATCCTGTTACTTCG---CTTGACTCAGACAATAAAGCTTTACAGCTTTTGTTGATTCAAGGCTATAATCCTCTAGCCGTTGGTCACGCCCTGTGCTGTGTCCTGTACAAACAATTCGGGAAACAAAACACTGTTTGCTTTTACGGGCCTGCCTCGACAGGTAAAACAAATATGGCCAAGGCAATCGTCCAAGGGATTAGACTTTATGGGTGTGTTAATCATTTGAACAAAGGATTTGTATTTAATGACTGCAGACAACGCCTAGTTGTTTGGTGGGAGGAGTGCTTAATGCACCAGGATTGGGTGGAACCTGCAAAGTGTATCTTGGGCGGGACAGAATGCAGAATTGACGTCAAGCACAGAGACAGTGTACTTTTAACTCAAACACCTGTAATTATATCCACTAACCACGATATCTACGCGGTTGTTGGTGGCAATTCTGTTTCTCATGTTCACGCGGCTCCATTAAAAGAAAGAGTGATTCAGCTAAATTTTATGAATCAACTTCCTCAAACATTTGGAGAAATCACTGCTACTGAGATTGCAGCTCTTCTACAGTGGTGTTTCAATGAGTACGACTGTACTCTGACAGGATTTAAACAAAAATGGAATTTAGATAAAATTCCAAACTCATTTCCTCTTGGGGTCCTTTGTCCTACTCATTCACAGGACTTTACACTTCACGAAAACGGATACTGCACTGATTGCGGTGGTTACCTTCCTCATAGTGCTGAC---AATTCTATGTACACTGATCGCGCAAGCGAAACTAGC---------------ACAGGAGACATCACACCAAGTAAG---------------------------------------------------
>AEY75568
ATGGCTTTCAATCCTCCTGTGATTAGAGCT---------------------------------------TTTTCTCAACCTGCTTTTACTTATGTCTTCAAATTTCCATATCCACAATGGAAAGAAAAAGAATGGCTGCTTCATGCACTTTTAGCTCATGGAACTGAACAATCTATGATACAATTAAGAAACTGCGCTCCTCAT---------CCGGATGAAGAC---ATAATCCGTGATGACTTGCTTATTTCTTTAGAAGATCGCCATTTTGGG------GCTGTTCTCTGCAAGGCTGTTTACATGGCAACAACTACTCTCATGTCACACAAACAAAGGAATATGTTTCCTCGTTGTGACATCATAGTTCAGTCTGAGCTAGGAGAGAAAAACTTACACTGCCATATTATAGTTGGGGGAGAAGGACTAAGCAAGAGGAATGCTAAATCATCCTGT---------GCTCAGTTCTATGGTTTAATACTAGCTGAGATAATTCAACGCTGCAAATCTCTTCTGGCTACACGTCCTTTTGAACCTGAGGAGGCTGACATATTTCACACTCTA------------AAAAAGGCTGAGCGAGAGGCATGGGGTGGAGTTACTGGCGGCAACATGCAGATCCTTCAATATAGAGATCGCAGAGGAGACCTTCATGCACAAACAGTGGATCCTCTTCGCTTCTTCAAAAACTACCTTTTACCTAAAAATAGATGTATTTCATCTTACAGCAAACCTGATGTTTGTACTTCTCCTGACAACTGGTTCATTTTAGCTGAAAAAACTTACTCTCACACTCTTATTAACGGGCTGCCGCTTCCAGAACATTACAGAAAAAAC---TACCACGCAACCCTAGATAACGAAGTCATTCCAGGGCCTCAAACAATGGCCTATGGAGGACGTGGTCCGTGGGAACATCTTCCTGAGGTAGGAGATCAGCGCCTAGCTGCGTCTTCTGTTAGCACTACT---TATAAACCTAACAAAAAAGAAAAACTTATGCTAAACTTGCTAGACAAATGTAAAGAGCTAAATCTATTAGTTTATGAAGACTTAGTAGCTAATTGTCCTGAACTACTCCTTATGCTTGAAGGTCAACCAGGAGGGGCACGCCTTATAGAACAAGTCTTGGGCATGCACCATATTAATGTTTGTTCTAACTTTACAGCTCTCACATATCTTTTTCATCTACATCCTGTTACTTCG---CTTGACTCAGACAATAAAGCTTTACAGCTTTTGTTGATTCAAGGCTATAATCCTCTAGCCGTTGGTCACGCCCTGTGCTGTGTCCTGAACAAACAATTCGGGAAACAAAACACTGTTTGCTTTTACGGGCCTGCCTCAACAGGTAAAACAAATATGGCCAAGGCAATCGTCCAAGGGATTAGACTTTATGGGTGTGTTAATCATTTGAACAAAGGATTTGTATTTAATGACTGCAGACAACGCCTAGTTGTTTGGTGGGAGGAGTGCTTAATGCACCAGGATTGGGTGGAACCTGCAAAGTGTATCTTGGGCGGGACAGAATGCAGAATTGACGTCAAGCATAGAGACAGTGTACTTTTAACTCAAACACCTGTAATTATATCCACTAACCACGATATCTACGCGGTTGTTGGTGGCAATTCTGTTTCTCATGTTCACGCGGCTCCATTAAAAGAAAGAGTGATTCAGCTAAATTTTATGAAACAACTTCCTCAAACATTTGGAGAAATCACTGCTACTGAGATTGCAGCTCTTCTACAGTGGTGTTTCAATGAGTACGACTGTACTCTGACAGGATTTAAACAAAAATGGAATTTAGATAAAATTCCAAACTCATTTCCTCTTGGGGTCCTTTGTCCTACTCATTCACAGGACTTTACACTTCACGAAAACGGATACTGCACTGATTGCGGTGGTTACCTTCCTCATAGTGCTGAC---AATTCTATGTACACTGATCGCGCAAGCGAAACTAGC---------------ACAGGAGACATCACACCAAGTAAG---------------------------------------------------
>ACG75828
ATGGCTTTCAATCCTCCTGTGATTAGAGCT---------------------------------------TTTTCTCAACCTGCTTTTACTTATGTCTTCAAATTTCCATATCCACAATGGAAAGAAAAAGAATGGCTGCTTCATGCACTTTTAGCTCATGGAACTGAACAATCTATGATACAATTAAGAAACTGCGCTCCTCAT---------CCGGATGAAGAC---ATAATCCGTGATGACTTGCTTATTTCTTTAGAAGATCGCCATTTTGGG------GCTGTTCTCTGCAAGGCTGTTTACATGGCAACAACTACTCTCATGTCACACAAACAAAGGAATATGTTTCCTCGTTGTGACATCATAGTTCAGTCTGAGCTAGGAGAGAAAAACTTACACTGCCATATTATAGTTGGGGGAGAAGGACTAAGCAAGAGGAATGCTAAATCATCCTGT---------GCTCAGTTCTATGGTTTAATACTAGCTGAGATAATTCAACGCTGCAAATCTCTTCTGGCTACACGTCCTTTTGAACCTGAGGAGGCTGACATATTTCACACTCTA------------AAAAAGGCTGAGCGAGAGGCATGGGGTGGAGTTACTGGCGGCAACATGCAGATCCTTCAATATAGAGATCGCAGAGGAGACCTTCATGCACAAACAGTGGATCCTCTTCGCTTCTTCAAAAACTACCTTTTACCTAAAAATAGATGTATTTCATCTTACAGCAAACCTGATGTTTGTACTTCTCCTGACAACTGGTTCATTTTAGCTGAAAAAACTTACTCTCACACTCTTATTAACGGGCTGCCGCTTCCAGAACATTACAGAAAAAAC---TACCACGCAACCCTAGATAACGAAGTCATTCCAGGGCCTCAAACAATGGCCTATGGAGGACGTGGTCCGTGGGAACATCTTCCTGAGGTAGGAGATCAGCGCCTAGCTGCGTCTTCTGTTAGCACTACT---TATAAACCTAACAAAAAAGAAAAACTTATGCTAAACTTGCTAGACAAATGTAAAGAGCTAAATCTATTAGTTTATGAAGACTTAGTAGCTAATTGTCCTGAACTACTCCTTATGCTTGAAGGTCAACCAGGAGGGGCACGCCTTATAGAACAAGTCTTGGGCATGCACCATATTAATGTTTGTTCTAACTTTACAGCTCTCACATATCTTTTTCATCTACATCCTGTTACTTCG---CTTGACTCAGACAATAAAGCTTTACAGCTTTTGTTGATTCAAGGCTATAATCCTCTAGCCGTTGGTCACGCCCTGTGCTGTGTCCTGAACAAACAATTCGGGAAACAAAACACTGTTTGCTTTTACGGGCCTGCCTCGACAGGTAAAACAAATATGGCCAAGGCAATCGTCCAAGGGATTAGACTTTATGGGTGTGTTAATCATTTGAACAAAGGATTTGTATTTAATGACTGCAGACAACGCCTAGTTGTTTGGTGGGAGGAGTGCTTAATGCACCAGGATTGGGTGGAACCTGCAAAGTGTATCTTGGGCGGGACAGAATGCAGAATTGACGTCAAGCATAGAGACAGTGTACTTTTAACTCAAACACCTGTAATTATATCCACTAACCACGATATCTACGCGGTTGTTGGTGGCAATTCTGTTTCTCATGTTCACGCGGCTCCATTAAAAGAAAGAGTGATTCAGCTAAATTTTATGAAACAACTTCCTCAAACATTTGGAGAAATCACTGCTACTGAGATTGCAGCTCTTCTACAGTGGTGTTTCAATGAGTACGACTGTACTCTGACAGGATTTAAACAAAAATGGAATTTAGATAAAATTCCAAACTCATTTCCTCTTGGGGTCCTTTGTCCTACTCATTCACAGGACTTTACACTTCACGAAAACGGATACTGCACTGATTGCGGTGGTTACCTTCCTCATAGTGCTGAC---AATTCTATGTACACTGATCGCGCAAGCGAAACTAGC---------------ACAGGAGACATCACACCAAGTAAG---------------------------------------------------
>ACP39935
ATGGCCTTTTCTGCTCCTGTAATTAGAGCT---------------------------------------TTCTCTCAACCTGCTTTCACTTATGTTGTTAAATTTCCATATGATAACTGGAAAGAGGAAGAGCACTTACTATGGAGCTTACTTGCTCCTGGGACTGAACGTCTCATGATCCAACTAAGAAACTGCGCACCACAT---------CCTGAAGATGAT---CCTGTCAGGGAAGATATTTTATGCTCACTAGCAGACCAACACTATGCT------GCTATTTTCGCCAAAGCTTGCTACATGGCTGTAACTTCACTTATGGGGCAGAAACAGAGAACACACYTTCCACGATGCGACATAATTTGCCAGGCTGAGATCGGCTCAGAATATCTACACTGTCACATACTTGTTGGAGGAGCAGGTCTGAGCAAGAGAAATGCTAAAATTTCATGT---------GCTACGCTCCTAGGCCTTGTGATGGCTGAATTAACACAACGCTGCAAACTACTTCTTGCACAGCGTCCATTTGAACCAGATGAAGCTAGAATATTTCATCTACTC------------AGACGCGTTGAACGCGAAGCATGGTCAGGGCACACTGGTAACTGGGTTCAAATTCTTCAATACAGAGACAAGCGAGGTGACCTTCATGCTCAACACATTGATCCTTTACGCTTTTTCAAACACTACCTGCTGCCAAAAAATCGGTTGATCTCTCCTTCCAGCAAGCCTGACGTCTGCACTACTCCAGATAACTGGTTTGTCCTAGCTGAAAAAACATACGCTCACACTATTGTTAATGGGCTTCCGCTGCTAGAACATAACAGAAAGGCC---TATCTACAAGAGTTAGAAAGTGAAGTCATCCCAGGGCCTTCTACCATGGCCTTTGGGGGACGTGGTGCGTGGGAACATCTGCCTGAGGTAGGAGAACAACGCCTAATAACTTCTAATACTTCTACTGCT---TATAAAGCTAACAAAAAAGAAAAATTAATGCTAAACTTACTTGATAAATGTGATGAACTTAACTTACTTGTGTATGAAGACTTAGTTAGTGCTTGTCCTGACCTTTTACTTATGCTTGAAGGTCAGCCAGGTGGTGCACGCCTAATTGAACAGGTGCTTGGCATGCATCATATTAAAGTGTGTGCTAATTACACAGCGTTATCTTTCTTATTTCATTTACATCCTGATCAATTA---TTAACTTCTAGCAATAAAGCACTAAAACTATTATTGATTCAAGGGTACAACCCATTGCAAGTGGGCCACGCCATCTGCTGTGTCCTTAACAAACAGATGGGCAAACAGAACACAATTTGCTTTTATGGCCCTGCTTCAACAGGCAAAACAAATATTGCAAAGGCCATAGTTCAAGGCGTTCGTCTATATGGCTGTGTTAATCATTTAAACAAAGGGTTTGTCTTTAACGATTGCAGACAACGCCTTATAATTTGGTGGGAGGAGTGTTTAATGCACCAAGACTGGGTGGAACCTGCTAAATGCATTCTAGGTGGAACTGAATGTAGAATTGATGTTAAACATAAGGACAGTGTTCTTCTTCAACAAACACCAGTAATTATTTCCACTAACCATGACATCTACTCTGTAGTTGGTGGCAATACTGTATCTCATGTTCATGCAGCGCCCTTAAAAGAGCGAATCCTTCAGCTAAATTTTATGAAACAACTGCCACAAACATTTGGAGAAATTTCTCCAGTTGAAATTGCAGAATTACTGCAATGGTGCTTTAATGAGTACAACTGTACTCTTACTGGCTTTAAACAAAAATGGAACTTAGATAAAGTTCCAAACTCATTTCCTCTTGGGGACCTTTGTCCTACACATTCACAGGACTACGTGCTTCACGAAAACGGATTCTGCACTGACTGCGGCGGCTATATTCCTCATAGTGCTGAC---GACTCTGTGTACACTGACGTGGCTAGCGAGACATCA---------------ATCAGCAGCGACGACCCAGGTAGGCAT------------------------------------------------
>ABR26352
ATGGCTTTCAATCCTCCTGTGATTAGAGCT---------------------------------------TTTTCTCAACCTGCTTTTACTTATGTCTTCAAATTTCCATATCCACAATGGAAAGAAAAAGAATGGCTGCTTCATGCACTTTTAGCTCATGGAACTGAACAATCTATGATACAATTAAGAAACTGCGCTCCTCAT---------CCGGATGAAGAC---ATAATCCGTGATGACTTGCTTATTTCTTTAGAAGATCGCCATTTTGGG------GCTGTTCTCTGCAAGGCTGTTTACATGGCAACAACTACTCTCATGTCACACAAACAAAGGAATATGTTTCCTCGTTGTGACATCATAGTTCAGTCTGAGCTAGGAGAGAAAAACTTACACTGCCATATTATAGTTGGGGGAGAAGGACTAAGCAAGAGGAATGCTAAATCATCCTGT---------GCTCAGTTCTATGGTTTAATACTAGCTGAGATAATTCAACGCTGCAAATCTCTTCTGGCTACACGTCCTTTTGAACCTGAGGAGGCTGACATATTTCACACTCTA------------AAAAAGGCTGAGCGAGAGGCATGGGGTGGAGTTACTGGCGGCAACATGCAGATCCTTCAATATAGAGATCGCAGAGGAGACCTTCATGCACAAACAGTGGATCCTCTTCGCTTCTTCAAAAACTACCTTTTACCTAAAAATAGATGTATTTCATCTTACAGCAAACCTGATGTTTGTACTTCTCCTGACAACTGGTTCATTTTAGCTGAAAAAACTTACTCTCACACTCTTATTAACGGGCTGCCGCTTCCAGAACATTACAGAAAAAAC---TACCACGCAACCCTAGATAACGAAGTCATTCCAGGGCCTCAAACAATGGCCTATGGAGGACGTGGTCCGTGGGAACATCTTCCTGAGGTAGGAGATCAGCGCCTAGCTGCGTCTTCTGTTAGCACTACT---TATAAACCTAACAAAAAAGAAAAACTTATGCTAAACTTGCTAGACAAATGTAAAGAGCTAAATCTATTAGTTTATGAAGACTTAGTAGCTAATTGTCCTGAACTACTCCTTATGCTTGAAGGTCAACCAGGAGGGGCACGCCTTATAGAACAAGTCTTGGGCATGCACCATATTAATGTTTGTTCTAACTTTACAGCTCTCACATATCTTTTTCATCTACATCCTGTTACTTCG---CTTGACTCAGACAATAAAGCTTTACAGCTTTTATTGATTCAAGGCTATAATCCTCTAGCCGTTGGTCACGCCCTGTGCTGTGTCCTGAACAAACAATTCGGGAAACAAAACACTGTTTGCTTTTACGGGCCTGCCTCAACAGGTAAAACAAATATGGCCAAGGCAATCGTCCAAGGGATTAGACTTTATGGGTGTGTTAATCATTTAAACAAAGGATTTGTATTTAATGACTGCAGACAACGCCTAGTTGTTTGGTGGGAGGAGTGCTTAATGCACCAGGATTGGGTGGAACCTGCAAAGTGTATCTTGGGCGGGACAGAATGCAGAATTGACGTCAAGCATAGAGACAGTGTACTTTTAACTCAAACACCTGTAATTATATCCACTAACCACGATATCTACGCGGTTGTTGGTGGCAATTCTGTTTCTCATGTTCACGCGGCTCCATTAAAAGAAAGAGTGATTCAGCTAAATTTTATGAAACAACTTCCTCAAACATTTGGAGAAATCACTGCTACTGAGATTGCAGCTCTTCTACAGTGGTGTTTCAATGAGTACGACTGTACTCTGACAGGATTTAAACAAAAATGGAATTTAGATAAAATTCCAAACTCATTTCCTCTTGGGGTCCTTTGTCCTACTCATTCACAGGACTTTACACTTCACGAAAACGGATACTGCACTGATTGCGGTGGTTACCTTCCTCATAGTGCTGAC---AATTCTATGTACACTGATCGCGCAAGCGAAACTAGC---------------ACAGGAGACATCACACCAAGTAAG---------------------------------------------------
>AEY75560
ATGGCTTTCAATCCTCCTGTGATTAGAGCT---------------------------------------TTTTCTCAACCTGCTTTTACTTATGTCTTCAAATTTCCATATCCACAATGGAAAGAAAAAGAATGGCTGCTTCATGCACTTTTAGCTCATGGAACTGAACAATCTATGATACAATTAAGAAACTGCGCTCCTCAT---------CCGGATGAAGAC---ATAATCCGTGATGACTTGCTTATTTCTTTAGAAGATCGCCATTTTGGG------GCTGTTCTCTGCAAGGCTGTTTACATGGCAACAACTACTCTCATGTCACACAAACAAAGGAATATGTTTCCTCGTTGTGACATCATAGTTCAGTCTGAGCTAGGAGAGAAAAACTTACACTGCCATATTATAGTTGGGGGAGAAGGACTAAGCAAGAGGAATGCTAAATCATCCTGT---------GCTCAGTTCTATGGTTTAATACTAGCTGAGATAATTCAACGCTGCAAATCTCTTCTGGCTACACGTCCTTTTGAACCTGAGGAGGCTGACATATTTCACACTCTA------------AAAAAGGCTGAGCGAGAGGCATGGGGTGGAGTTACTGGCGGCAACATGCAGATCCTTCAATATAGAGATCGCAGAGGAGACCTTCATGCACAAACAGTGGATCCTCTTCGCTTCTTCAAAAACTACCTTTTACCTAAAAATAGATGTATTTCATCTTACAGCAAACCTGATGTTTGTACTTCTCCTGACAACTGGTTCATTTTAGCTGAAAAAACTTACTCTCACACTCTTATTAACGGGCTGCCGCTTCCAGAACATTACAGAAAAAAC---TACCACGCAACCCTAGATAACGAAGTCATTCCAGGGCCTCAAACAATGGCCTATGGAGGACGTGGTCCGTGGGAACATCTTCCTGAGGTAGGAGATCAGCGCCTAGCTGCGTCTTCTGTTAGCACTACT---TATAAACCTAACAAAAAAGAAAAACTTATGCTAAACTTGCTAGACAAATGTAAAGAGCTAAATCTATTAGTTTATGAAGACTTAGTAGCTAATTGTCCTGAACTACTCCTTATGCTTGAAGGTCAACCAGGAGGGGCACGCCTTATAGAACAAGTCTTGGGCATGCACCATATTAATGTTTGTTCTAACTTTACAGCTCTCACATATCTTTTTCATCTACATCCTGTTACTTCG---CTTGACTCAGACAATAAAGCTTTACAGCTTTTGTTGATTCAAGGCTATAATCCTCTAGCCGTTGGTCACGCCCTGTGCTGTGTCCTGAACAAACAATTCGGGAAACAAAACACTGTTTGCTTTTACGGGCCTGCCTCAACAGGTAAAACAAATATGGCCAAGGCAATCGTCCAAGGGATTAGACTTTATGGGTGTGTTAATCATTTGAACAAAGGATTTGTATTTAATGACTGCAGACAACGCCTAGTTGTTTGGTGGGAGGAGTGCTTAATGCACCAGGATTGGGTGGAACCTGCAAAGTGTATCTTGGGCGGGACAGAATGCAGAATTGACGTCAAGCATAGAGACAGTGTACTTTTAACTCAAACACCTGTAATTATATCCACTAACCACGATATCTACGCGGTTGTTGGTGGCAATTCTGTTTCTCATGTTCACGCGGCTCCATTAAAAGAAAGAGTGATTCAGCTAAATTTTATGAAACAACTTCCTCAAACATTTGGAGAAATCACTGCTACTGAGATTGCAGCTCTTCTACAGTGGTGTTTCAATGAGTACGACTGTACTCTGACAGGATTTAAACAAAAATGGAATTTAGATAAAATTCCAAACTCATTTCCTCTTGGGGTCCTTTGTCCTACTCATTCACAGGACTTTACACTTCACGAAAACGGATACTGCACTGATTGCGGTGGTTACCTTCCTCATAGTGCTGAC---AATTCTATGTACACTGATCGCGCAAGCGAAACTAGC---------------ACAGGAGACATCACACCAAGTAAG---------------------------------------------------
>AFH96896
ATGGCTCTTGCTCTGGCCGGGGTCGACGAT------------------------------ATTATTCACTTTGCTCGTCCTGCCTATACCTATGTTCTCAAATTTCCTTATGCTGAGTGGCGGCGGGATGAGGCTCGTCTTCAGAGCGCTCTGGGGTACCCGCATCATGATTTA---------CTCAAGGACTCGACTCCGTTCCTTACTATGCCGGGGCAAGATTCTCCGGCCGAGCAGGCTTCCTTTTTGGAGTCTAAGGGTCCTCAATACGGATATGCCTTATTACTGGCACGCACGGCTCACGCTGCTGCATATTCTATATTCTCGCAGAAGCAGGGTAAATATCCTCCTGCTGCTAGCATATATGTTCAGTGTGAGCTGGGCATTAAGTACCTTCACGTACACGTCGTGATGGGCGGTGACGGCTTGAACCGGTACAACGCCAAGGCCACTTGC---------TCTAACCTGGCCTATAAGTGGCTGGACAATATT------CAGTCTCAGCTCGAGATTAACGTCAAGACCGGTCACAATACAGACCTTGACATGTGCAATTCTCTCATTGGCTGCGTTTACCAGGCCAAGAGAGAGTGCTTTGACATGAGGACCGAG---ATTTGTACCATCCTGCAGTACAAGTGCCGGAACGGCGAGATGTACGCCTGCCGGGTCGATCCTATCGAGTTTATCTGTAACTACCTGTTGTGCAAAAACTTGAAATTCTTTTCTATGGTCGACCCTGACAGAGCAACTCCGTTTGTCTCTCACTTTGCCTGTTCTGGTAAAACATACGCGGCTACGTTTGTGAATGGGAAGTGGGTCTTGCCTCAGGTTAGGAAGCAG---TGGCTAAATTATCTTCGAGACTCTGTCTGTCAGAAGGCCGATCCCGTCTTTTCCGGCGACATG------TTTGAAAATCTACCTAAGGTACCTCGCGCGACCTGGTCGGCAGACGTTTCCTCTAATAAG---TCTAAAATCACTAAAAAGGAAACTCTGATGATTGACTGTATCGATCGCTGCGAAAAGAATCACTTGCTTACCTATGAAGATTTGGTCAATGAGTGTTCTGATCTTGTAATCATGCTCGGCTCACAGCCGGGCGGGACTAAACTGATTGAGACCTTGCTTCAGATGGTTCACATTAAGATTTGTCAGAAATACACGGCCTTGTCTTATGTCTTGTCGCGGTACTCGTCGATCGAG---CTGCTGCCTGAGAATAAGGCTATACAGCTCTTGATCTTTCAGGGATACAATCCCTGGCAGGTCGGCCACTGGCTGTGCTGCGTGCTACACAAGACGGCCGGTAAACAGAATACCGTGTGCTTTTTCGGTCCGGCCAGCACCGGCAAGACAAATTTTGCCAAGGCTATAGTGAATGCCGTTAAGCTGTACGGATGTGTGAACCATCAGAATAAGAATTTTGTGTTTAACGACTGCGCGTCCAAGCTGGTCAATTGGTGGGAAGAGTGCCTCATGCACAACGATTGGGTAGAGCAGGCCAAGTGTCTGCTGGGAGGAACAGAGTTTAGGATCGACCGTAAGCATAAAGACTCTCAGCTACTGCCGCAGACTCCTGTTGTGATCAGTACCAATCACGACGTGTACACCGTGGTCGGTGGGAACACCACTACTATGGTTCACGCTAAACCGCTTCGGGAGAGGATCGTTCAATTTAATTTCATGAAACAACTCTCTTCCACGTTTGGGGAGATTGATCCTATGGATGTGGTGGCTCTGTTGCAAGCCTGCTCTTCTCGATTCGATGCGTCGCTCGACTCGTTTTACGCTCAGTGGCAGCTTCAGTGCACTCCTAACGATTTTCCTCTCGCTTCGTTCTGTGACGGCCATTCGCAGGATTTTGTCCTTCACGAGGTGGGCTTCTGCGACACGTGCGGTGGCTACGCTCCTCTGGAGACTACG---GACCGCAGTCAGCCGCTGCCGGCTCGACCTACTTCG---------------TCCGGTAAGTCTTTACTCTTTACCTGTATACTGCCT---------------------------------------
>ABO32638
ATGGCTTTCAATCCTCCTGTGATTAGAGCT---------------------------------------TTTTCTCAACCTGCTTTTACTTATGTCTTCAAATTTCCATATCCACAATGGAAAGAAAAAGAATGGCTGCTTCATGCACTTTTAGCTCATGGAACTGAACAATCTATGATACAATTAAGAAACTGCGCTCCTCAT---------CCGGATGAAGAC---ATAATCCGTGATGACTTGCTTATTTCTTTAGAAGATCGCCATTTTGGG------GCTGTTCTCTGCAAGGCTGTTTACATGGCAACAACTACTCTCATGTCACACAAACAAAGGAATATGTTTCCTCGTTGTGACATCATAGTTCAGTCTGAGCTAGGAGAGAAAAACTTACACTGCCATATTATAGTTGGGGGAGAAGGACTAAGCAAGAGGAATGCTAAATCATCCTGT---------GCTCAGTTCTATGGTTTAATACTAGCTGAGATAATTCAACGCTGCAAATCTCTTCTGGCTACACGTCCTTTTGAACCTGAGGAGGCTGACATATTTCACACTCTA------------AAAAAGGCTGAGCGAGAGGCATGGGGTGGAGTTACTGGCGGCAACATGCAGATCCTTCAATATAGAGATCGCAGAGGAGACCTTCATGCACAAACAGTGGATCCTCTTCGCTTCTTCAAAAACTACCTTTTACCTAAAAATAGATGTATTTCATCTTACAGCAAACCTGATGTTTGTACTTCTCCTGACAACTGGTTCATTTTAGCTGAAAAAACTTACTCTCACACTCTTATTAACGGGCTGCCGCTTCCAGAACATTACAGAAAAAAC---TACCACGCAACCCTAGATAACGAAGTCATTCCAGGGCCTCAAACAATGGCCTATGGAGGACGTGGTCCGTGGGAACATCTTCCTGAGGTAGGAGATCAGCGCCTAGCTGCGTCTTCTGTTAGCACTACT---TATAAACCTAACAAAAAAGAAAAACTTATGCTAAACTTGCTAGACAAATGTAAAGAGCTAAATCTATTAGTTTATGAAGACTTAGTAGCTAATTGTCCTGAACTACTCCTTATGCTTGAAGGTCAACCAGGAGGGGCACGCCTTATAGAACAAGTCTTGGGCATGCACCATATTAATGTTTGTTCTAACTTTACAGCTCTCACATATCTTTTTCATCTACATCCTGTTACTTCG---CTTGACTCAGACAATAAAGCTTTACAGCTTTTGTTGATTCAAGGCTATAATCCTCTAGCCGTTGGTCACGCCCTGTGCTGTGTCCTGAACAAACAATTCGGGAAACAAAACACTGTTTGCTTTTACGGGCCTGCCTCAACAGGTAAAACAAATATGGCCAAGGCAATCGTCCAAGGGATTAGACTTTATGGGTGTGTTAATCATTTGAACAAAGGATTTGTATTTAATGACTGCAGACAACGCCTGGTTGTTTGGTGGGAGGAGTGCTTAATGCACCAGGATTGGGTGGAACCTGCAAAGTGTATCTTGGGCGGGACAGAATGCAGAATTGACGTCAAGCATAGAGACAGTGTACTTTTAACTCAAACACCTGTAATTATATCCACTAACCACGATATCTACGCGGTTGTTGGTGGCAATTCTGTTTCTCATGTTCACGCGGCTCCATTAAAAGAAAGAGTGATTCAGCTAAATTTTATGAAACAACTTCCTCAAACATTTGGAGAAATCACTGCTACTGAGATTGCAGCTCTTCTACAGTGGTGTTTCAATGAGTACGACTGTACTCTGACAGGATTTAAACAAAAATGGAATTTAGATAAAATTCCAAACTCATTTCCTCTTGGGGTCCTTTGTCCTACTCATTCACAGGACTTTACACTTCACGAAAACGGATACTGCACTGATTGCGGTGGTTACCTTCCTCATAGTGCTGAC---AATTCTATGTACACTGATCGCGCAAGCGAAACTAGC---------------ACAGGAGACATCACACCAAGTAAG---------------------------------------------------
>ACG75824
ATGGCTTTCAATCCTCCTGTGATTAGAGCT---------------------------------------TTTTCTCAACCTGCTTTTACTTATGTCTTCAAATTTCCATATCCACAATGGAAAGAAAAAGAATGGCTGCTTCATGCACTTTTAGCTCATGGAACTGAACAATCTATGATACAATTAAGAAACTGCGCTCCTCAT---------CCGGATGAAGAC---ATAATCCGTGATGACTTGCTTATTTCTTTAGAAGATCGCCATTTTGGG------GCTGTTCTCTGCAAGGCTGTTTACATGGCAACAACTACTCTCATGTCACACAAACAAAGGAATATGTTTCCTCGTTGTGACATCATAGTTCAGTCTGAGCTAGGAGAGAAAAACTTACACTGCCATATTATAGTTGGGGGAGAAGGACTAAGCAAGAGGAATGCTAAATCATCCTGT---------GCTCAGTTCTATGGTTTAATACTAGCTGAAATAATTCAACGCTGCAAATCTCTTCTGGCTACACGTCCTTTTGAACCTGAAGAGGCTGACATATTTCACACTTTA------------AAAAAGGCTGAGCGAGAGGCATGGGGTGGAGTTACTGGCGGCAACATGCAAATCCTTCAATATAGAGATCGCAGAGGAGACCTTCATGCACAAACAGTGGATCCTCTTCGCTTCTTCAAAAACTACCTTTTACCTAAAAATAGATGTATTTCATCTTACAGCAAACCTGATGTTTGTACTTCTCCTGACAACTGGTTCATTTTAGCTGAAAAAACTTACTCTCACACTCTTATTAACGGGCTGCCGCTTCCAGAACATTACAGAAAAAAC---TACCACGCAACCCTAGATAACGAAGTCATTCCAGGGCCTCAAACAATGGCCTATGGAGGACGTGGTCCGTGGGAACATCTTCCTGAGGTAGGAGATCAGCGCCTAGCTGCGTCTTCTGTTAGCACTACT---TATAAACCTAACAAAAAAGAAAAACTTATGCTAAACTTGCTAGACAAATGTAAAGAGCTAAATCTATTAGTTTATGAAGACTTAGTAGCTAATTGTCCTGAACTACTCCTTATGCTTGAAGGTCAACCAGGAGGGGCACGCCTTATAGAACAAGTCTTGGGCATGCACCATATTAATGTTTGTTCTAACTTTACAGCTCTCACATATCTTTTTCATCTACATCCTGTTACTTCG---CTTGACTCAGACAATAAAGCTTTACAGCTTTTGTTGATTCAAGGCTATAATCCTCTAGCCGTTGGTCACGCCCTGTGCTGTGTCCTGAACAAACAATTCGGGAAACAAAACACTGTTTGCTTTTACGGGCCTGCCTCAACAGGTAAAACAAATATGGCCAAGGCAATCGTCCAAGGGATTAGACTTTATGGGTGTGTTAATCATTTGAACAAAGGATTTGTATTTAATGACTGCAGACAACGCCTAGTTGTTTGGTGGGAGGAGTGCTTAATGCACCAGGATTGGGTGGAACCTGCAAAGTGTATCTTGGGCGGGACAGAATGCAGAATTGACGTCAAGCATAGAGACAGTGTACTTTTAACTCAAACACCTGTAATTATATCCACTAACCACGATATCTACGCGGTTGTTGGTGGCAATTCTGTTTCTCATGTTCACGCGGCTCCATTAAAAGAAAGAGTGATTCAGCTAAATTTTATGAAACAACTTCCTCAAACATTTGGAGAAATCACTGCTACTGAGATTGCAGCTCTTCTACAGTGGTGTTTCAATGAGTACGACTGTACTCTGACAGGATTTAAACAAAAATGGAATTTAGATAAAATTCCAAACTCATTTCCTCTTGGGGTCCTTTGTCCTACTCATTCACAGGACTTTACACTTCACGAAAACGGATACTGCACTGATTGCGGTGGTTACCTTCCTCATAGTGCTGAC---AATTCTATGTACACTGATCGCGCAAGCGAAACTAGC---------------ACAGGAGACATCACACCAAGTAAG---------------------------------------------------
>BAH22659
ATGGCTTTCAATCCTCCTGTGATTAGAGCT---------------------------------------TTTTCTCAACCTGCTTTTACTTATGTCTTCAAATTTCCATATCCACAATGGAAAGAAAAAGAATGGCTGCTTCATGCACTTTTAGCTCATGGAACTGAACAATCTATGATACAATTAAGAAACTGCGCTCCTCAT---------CCGGATGAAGAC---ATAATCCGTGATGACTTGCTTATTTCTTTAGAAGATCGCCATTTTGGG------GCTGTTCTCTGCAAGGCTGTTTACATGGCAACAACTACTCTCATGTCACACAAACAAAGGAATATGTTTCCTCGTTGTGACATCATAGTTCAGTCTGAGCTAGGAGAGAAAAACTTACACTGCCATATTATAGTTGGGGGAGAAGGACTAAGCAAGAGGAATGCTAAATCATCCTGT---------GCTCAGTTCTATGGTTTAATACTAGCTGAGATAATTCAACGCTGCAAATCTCTTCTGGCTACACGTCCTTTTGAACCTGAGGAGGCTGACATATTTCACACTTTA------------AAAAAGGCTGAGCGAGAGGCATGGGGTGGAGTTACTGGCGGCAACATGCAGATCCTTCAATATAGAGATCGCAGAGGAGACCTTCATGCACAAACAGTGGATCCTCTTCGCTTCTTCAAAAACTACCTTTTACCTAAAAATAGATGTATTTCATCTTACAGCAAACCTGATGTTTGTACTTCTCCTGACAACTGGTTCATTTTAGCTGAAAAAACTTACTCTCACACTCTTATTAACGGGCTGCCGCTTCCAGAACATTACAGAAAAAAC---TACCACGCAACCCTAGATAACGAAGTCATTCCAGGGCCTCAAACAATGGCCTATGGAGGACGTGGTCCGTGGGAACATCTTCCTGAGGTAGGAGATCAGCGCCTAGCTGCGTCTTCTGTTAGCACTACT---TATAAACCTAACAAAAAAGAAAAACTTATGCTAAACTTGCTAGACAAATGTAAAGAGCTAAATCTATTAGTTTATGAAGACTTAGTAGCTAATTGTCCTGAACTACTCCTTATGCTTGAAGGTCAACCAGGAGGGGCACGCCTTATAGAACAAGTCTTGGGCATGCACCATATTAATGTTTGTTCTAACTTTACAGCTCTCACATATCTTTTTCATCTACATCCTGTTACTTCG---CTTGACTCAGACAATAAAGCTTTACAGCTTTTGTTGATTCAAGGCTATAATCCTCTAGCCGTTGGTCACGCCCTGTGCTGTGTCCTGAACAAACAATTCGGGAAACAAAACACTGTTTGCTTTTACGGGCCTGCCTCAACAGGTAAAACAAATATGGCCAAGGCAATCGTCCAAGGGATTAGACTTTATGGGTGTGTTAATCATTTGAACAAAGGATTTGTATTTAATGACTGCAGACAACGCCTAGTTGTTTGGTGGGAGGAGTGCTTAATGCACCAGGATTGGGTGGAACCTGCAAAGTGTATCTTGGGCGGGACAGAATGCAGAATTGACGTCAAGCATAGAGACAGTGTACTTTTAACTCAAACACCTGTAATTATATCCACTAACCACGATATCTACGCGGTTGTTGGTGGCAATTCTGTTTCTCATGTTCACGCGGCTCCATTAAAAGAAAGAGTGATTCAGCTAAATTTTATGAAACAACTTCCTCAAACATTTGGAGAAATCACTGCTACTGAGATTGCAGCTCTTCTACAGTGGTGTTTCAATGAGTACGACTGTACTCTGACAGGATTTAAACAAAAATGGAATTTAGATAAAATTCCAAACTCATTTCCTCTTGGGGTCCTTTGTCCTACTCATTCACAGGACTTTACACTTCACGAAAACGGATACTGCACTGATTGCGGTGGTTACCTTCCTCATAGTGCTGAC---AATTCTATGTACACTGATCGCGCAAGCGAAACTAGC---------------ACAGGAGACATCACACCAAGTAAG---------------------------------------------------
>BAH22651
ATGGCTTTCAATCCTCCTGTGATTAGAGCT---------------------------------------TTTTCTCAACCTGCTTTTACTTATGTCTTCAAATTTCCATATCCACAATGGAAAGAAAAAGAATGGCTGCTTCATGCACTTTTAGCTCATGGAACTGAACAATCTATGATACAATTAAGAAACTGCGCTCCTCAT---------CCGGATGAAGAC---ATAATCCGTGATGACTTGCTTATTTCTTTAGAAGATCGCCATTTTGGG------GCTGTTCTCTGCAAGGCTGTTTACATGGCAACAACTACTCTCATGTCACACAAACAAAGGAATATGTTTCCTCGTTGTGACATCATAGTTCAGTCTGAGCTAGGAGAGAAAAACTTACACTGCCATATTATAGTTGGGGGAGAAGGACTAAGCAAGAGGAATGCTAAATCATCCTGT---------GCTCAGTTCTATGGTTTAATACTAGCTGAGATAATTCAACGCTGCAAATCTCTTCTGGCTACACGTCCTTTTGAACCTGAGGAGGCTGACATATTTCACACTCTA------------AAAAAGGCTGAGCGAGAGGCATGGGGTGGAGTTACTGGCGGCAACATGCAGATCCTTCAATATAGAGATCGCAGAGGAGACCTTCATGCACAAACAGTGGATCCTCTTCGCTTCTTCAAAAACTACCTTTTACCTAAAAATAGATGTATTTCATCTTACAGCAAACCTGATGTTTGTACTTCTCCTGACAACTGGTTCATTTTAGCTGAAAAAACTTACTCTCACACTCTTATTAACGGGCTGCCGCTTCCAGAACATTACAGAAAAAAC---TACCACGCAACCCTAGATAACGAAGTCATTCCAGGGCCTCAAACAATGGCCTATGGAGGACGTGGTCCGTGGGAACATCTTCCTGAGGTAGGAGATCAGCGCCTAGCTGCGTCTTCTGTTAGCACTACT---TATAAACCTAACAAAAAAGAAAAACTTATGCTAAACTTGCTAGACAAATGTAAAGAGCTAAATCTATTAGTTTATGAAGACTTAGTAGCTAATTGTCCTGAACTACTCCTTATGCTTGAAGGTCAACCAGGAGGGGCACGCCTTATAGAACAAGTCTTGGGCATGCACCATATTAATGTTTGTTCTAACTTTACAGCTCTCACATATCTTTTTCATCTACATCCTGTTACTTCG---CTTGACTCAGACAATAAAGCTTTACAGCTTTTGTTGATTCAAGGCTATAATCCTCTAGCCGTTGGTCACGCCCTGTGCTGTGTCCTGAACAAACAATTCGGGAAACAAAACACTGTTTGCTTTTACGGGCCTGCCTCAACAGGTAAAACAAATATGGCCAAGGCAATCGTCCAAGGGATTAGACTTTATGGGTGTGTTAATCATTTGAACAAAGGATTTGTATTTAATGACTGCAGACAACGCCTAGTTGTTTGGTGGGAGGAATGCTTAATGCACCAGGATTGGGTGGAACCTGCAAAGTGTATCTTGGGCGGGACAGAATGCAGAATTGACGTCAAGCATAGAGACAGTGTACTTTTAACTCAAACACCTGTAATTATATCCACTAACCACGATATCTACGCGGTTGTTGGTGGCAATTCTGTTTCTCATGTTCACGCGGCTCCATTAAAAGAAAGAGTGATTCAGCTAAATTTTATGAAACAACTTCCTCAAACATTTGGAGAAATCACTGCTACTGAGATTGCAGCTCTTCTACAGTGGTGTTTCAATGAGTACGACTGTACTCTGACAGGATTTAAACAAAAATGGAATTTAGATAAAATTCCAAACTCATTTCCTCTTGGGGTCCTTTGTCCTACTCATTCACAGGACTTTACACTTCACGAAAACGGATACTGCACTGATTGCGGTGGTTACCTTCCTCATAGTGCTGAC---AATTCTATGTACACTGATCGCGCAAGCGAAACTAGC---------------ACAGGAGACATCACACCAAGTAAG---------------------------------------------------
>AEO37425
ATGGCTTCTCTTGGAGTTGGGCTGTCTGATCAGGAATGGCTTGGTTTTTGGCACGGAGCTATTACTGGTTTCAAGAATCCCAGCTTTAGTTATGTCATCAGAATTGATATTAAGGATTGGAGAGTCGCTGAGCGTGCCATTATGGACATTTTTTCTAAAGATCTACCGTCCATCTTGGATGATCTGGTAGATTCTGAGAAGGAGTTTCTGCTCTGCGACGTCAACTATGACTGGAAAGGCAGTTTGAGCATGAAGCTCAAGAAT---CATCACGGGCTCGGTCAGGTCCTCTGTGAGGCTGGGGACATGGCCGCGAAGCGGCTGTTCCAACTGAAGCAGCAGAGTCACAATCCGGTCTACAGCTGCTTCACTCAGGCAGAGATAGGTGACACCTATATGCACGTCCATCTGGTGCTGGGAGGAGACGGGCTGACCAAGTGCAACGCTAAAAAGAGCGCTTGGGTCCTGGCTAAATATTTCTGGAATTATATGCTCGATCTCTGGAAGCACTATGAGAGC---------------TGTCACGATCCGACCAATCTGCAGTACACCGTCTCGGTG---------CAGCTGCGTCTGCTCTGCGAGAGGGTCAGGGCTCATCAGGACGCGACCGTCACCTGTCTGACCTATCGAGACCGACACAACGAGTCTCACGCTCAGCGCATCGACGCTTCCAGCTTCATCACCAACTATCTCTTGCCGAAGAATAGATCGCTGTGTACCTGGCTGGGTCCAGATATCTGCACTCCGAGCGTAGCTCAGTTTGAG---TCCAACAAGACCTACATGTGCAGTCACATTGACAGGCAGCCGATCACTCACTATCTCAGAAAGGCTCTCTATGACCGGCTGGTCATGAACAGCGCCGAGGAGACAGGGGAACCTGTCCATAAGGCGGCGCGC------TGGAGCGATCTGCCTGAGGTGGGTGAGAACTCGCTGGCTAGACAGAATACAGCCACTAGGCCGACTAAGCTGACGAGAAAGCAGCATGTCATGTTAGATACACTGCAGAGATGTCAGGAAGAGTTTATCTGTACCAAAGAGGAGTTAACTATGTTACATCCAGATCTAGTGATTATGTTTGAAAGTACTCCGAGCGGGTCTCGAACGCTCGAAGAGGTGCTCGAGATGCATCGGGTGAGAATAACTAGAACAGAGACGGCTCTAAGTTATGTAAGAAGACAGTTTCCAGACAGCAAATTTATCAAGCCGGAGAATAAGGTAGTCAGGCTCTTGAACATTCAGGGCTACAATCCTATACAAGTCGGCCACTGGGTGGCGACCGTGCTCTCTAAGAAGGCCGGGAAACAGAACACCATCTGTTTCTTTGGTCCGGCTAGTACAGGGAAAACCAACTTGGCTAAGGCGATCGCGAACGCGGTCAAGGTGTATGGTTGTGTCAATCACCTCAACAAGAGCTTTGTCTTTAACGATTGCCAGAACAAGCTCATATGTTGGTGGGAAGAGGCGGTGATGCACAACGATTGGGTAGAGCCGGCTAAATGTCTGATGGGAGGGACGAGCTTCAGAGTAGATAGGAAACACAAGGATAGCGCGGAGCAGCCTCACACACCTTTGATCCTGAGTACTAACCATGACATCTACACAGTGGTGGGTGGAAACACAGTAACTACCGTTCATGAGAAGCCGATTAGAGATAGAGTAGTTCAGTTCAATTTCATGAAAACGCTGCCTCAGAACTTTGGAGAGATTTCTGTGGCTGATGTGGCTGACTGGCTCGGCTGGTGCGCCGAGGACTTTGACTGCAGTCTCGACGGGTTCAAGAAGGAATGGGAGCTTGACCGTGTTCCCAACAGTTTTCCTCTAGCGAGCTACTGTGATGGTCATTTGCAGGATTTTGTGCTCTACGCTCAAGGACCTTGTTGTCGCTGTGGTGGTTACCTGCCTCACACTACTACCAGCGACGGTGATTGGAGCGAGCCTGCTGCTGAAGGTATGCCTTGGCGCATGCGCGATAGGGAGACACCTATCGGGCGGGGAGGGATGTGCTCA------------------------------------
>BAH22655
ATGGCTTTCAATCCTCCTGTGATTAGAGCT---------------------------------------TTTTCTCAACCTGCTTTTACTTATGTCTTCAAATTTCCATATCCACAATGGAAAGAAAAAGAATGGCTGCTTCATGCACTTTTAGCTCATGGAACTGAACAATCTATGATACAATTAAGAAACTGCGCTCCTCAT---------CCGGATGAAGAC---ATAATCCGTGATGACTTGCTTATTTCTTTAGAAGATCGCCATTTTGGG------GCTGTTCTCTGCAAGGCTGTTTACATGGCAACAACTACTCTCATGTCACACAAACAAAGGAATATGTTTCCTCGTTGTGACATCATAGTTCAGTCTGAGCTAGGAGAGAAAAACTTACACTGCCATATTATAGTTGGGGGAGAAGGACTAAGCAAGAGGAATGCTAAATCATCCTGT---------GCTCAGTTCTATGGTTTAATACTAGCTGAGATAATTCAACGCTGCAAATCTCTTCTGGCTACACGTCCTTTTGAACCTGAGGAGGCTGACATATTTCACACTCTA------------AAAAAGGCTGAGCGAGAGGCATGGGGTGGAGTTACTGGCGGCAACATGCAGATCCTTCAATATAGAGATCGCAGAGGAGACCTTCATGCACAAACAGTGGATCCTCTTCGCTTCTTCAAAAACTACCTTTTACCTAAAAATAGATGTATTTCATCTTACAGCAAACCTGATGTTTGTACTTCTCCTGACAACTGGTTCATTTTAGCTGAAAAAACTTACTCTCACACTCTTATTAACGGGCTGCCGCTTCCAGAACATTACAGAAAAAAC---TACCACGCAACCCTAGATAACGAAGTCATTCCAGGGCCTCAAACAATGGCCTATGGAGGACGTGGTCCGTGGGAACATCTTCCTGAGGTAGGAGATCAGCGCCTAGCTGCGTCTTCTGTTAGCACTACT---TATAAACCTAACAAAAAAGAAAAACTTATGCTAAACTTGCTAGACAAATGTAAAGAGCTAAATCTATTAGTTTATGAAGACTTAGTAGCTAATTGTCCTGAACTACTCCTTATGCTTGAAGGTCAACCAGGAGGGGCACGCCTTATAGAACAAGTCTTGGGCATGCACCATATTAATGTTTGTTCTAACTTTACAGCTCTCACATATCTTTTTCATCTACATCCTGTTACTTCG---CTTGACTCAGACAATAAAGCTTTACAGCTTTTGTTGATTCAAGGCTATAATCCTCTAGCCGTTGGTCACGCCCTGTGCTGTGTCCTGAACAAACAATTCGGGAAACAAAACACTGTTTGCTTTTACGGGCCTGCCTCAACAGGTAAAACAAATATGGCCAAGGCAATCGTCCAAGGGATTAGACTTTATGGGTGTGTTAATCATTTGAACAAAGGATTTGTATTTAATGACTGCAGACAACGCCTAGTTGTTTGGTGGGAGGAATGCTTAATGCACCAGGATTGGGTGGAACCTGCAAAGTGTATCTTGGGCGGGACAGAATGCAGAATTGACGTCAAGCATAGAGACAGTGTACTTTTAACTCAAACACCTGTAATTATATCCACTAACCACGATATCTACGCGGTTGTTGGTGGCAATTCTGTTTCTCATGTTCACGCGGCTCCATTAAAAGAAAGAGTGATTCAGCTAAATTTTATGAAACAACTTCCTCAAACATTTGGAGAAATCACTGCTACTGAGATTGCAGCTCTTCTACAGTGGTGTTTCAATGAGTACGACTGTACTCTGACAGGATTTAAACAAAAATGGAATTTAGATAAAATTCCAAACTCATTTCCTCTTGGGGTCCTTTGTCCTACTCATTCACAGGACTTTACACTTCACGAAAACGGATACTGCACTGATTGCGGTGGTTACCTTCCTCATAGTGCTGAC---AATTCTATGTACACTGATCGCGCAAGCGAAACTAGC---------------ACAGGAGACATCACACCAAGTAAG---------------------------------------------------
>ABR26284
ATGGCTTTCAATCCTCCTGTGATTAGAGCT---------------------------------------TTTTCTCAACCTGCTTTTACTTATGTCTTCAAATTTCCATATCCACAATGGAAAGAAAAAGAATGGCTGCTTCATGCACTTTTAGCTCATGGAACTGAACAATCTATGATACAATTAAGAAACTGCGCTCCTCAT---------CCGGATGAAGAC---ATAATCCGTGATGACTTGCTTATTTCTTTAGAAGATCGCCATTTTGGG------GCTGTTCTCTGCAAGGCTGTTTACATGGCAACAACTACTCTCATGTCACACAAACAAAGGAATATGTTTCCTCGTTGTGACATCATAGTTCAGTCTGAGCTAGGAGAGAAAAACTTACACTGCCATATTATAGTTGGGGGAGAAGGACTAAGCAAGAGGAATGCTAAATCATCCTGT---------GCTCAGTTCTATGGTTTAATACTAGCTGAGATAATTCAACGCTGCAAATCTCTTCTGGCTACACGTCCTTTTGAACCTGAGGAGGCTGACATATTTCACACTCTA------------AAAAAGGCTGAGCGAGAGGCATGGGGTGGAGTTACTGGCGGCAACATGCAGATCCTTCAATATAGAGATCGCAGAGGAGACCTTCATGCACAAACAGTGGATCCTCTTCGCTTCTTCAAAAACTACCTTTTACCTAAAAATAGATGTATTTCATCTTACAGCAAACCTGATGTTTGTACTTCTCCTGACAACTGGTTCATTTTAGCTGAAAAAACTTACTCTCACACTCTTATTAACGGGCTGCCGCTTCCAGAACATTACAGAAAAAAC---TACCACGCAACCCTAGATAACGAAGTCATTCCAGGGCCTCAAACAATGGCCTATGGAGGACGTGGTCCGTGGGAACATCTTCCTGAGGTAGGAGATCAGCGCCTAGCTGCGTCTTCTGTTAGCACTACT---TATAAACCTAACAAAAAAGAAAAACTTATGCTAAACTTACTAGATAAATGTAAAGAGCTAAATCTATTAGTTTATGAAGACTTAGTAGCTAATTGTCCTGAACTACTCCTTATGCTTGAAGGTCAACCAGGAGGGGCACGCCTTATAGAACAAGTCTTGGGCATGCACCATATTAATGTTTGTTCTAACTTTACAGCTCTCACATATCTTTTTCATCTACATCCTGTTACTTCG---CTTGACTCAGACAATAAAGCTTTACAGCTTTTGTTGATTCAAGGCTATAATCCTCTAGCCGTTGGTCACGCCCTGTGCTGTGTCCTGAACAAACAATTCGGGAAACAAAACACTGTTTGCTTTTACGGGCCTGCCTCAACAGGTAAAACAAATATGGCCAAGGCAATCGTCCAAGGGATTAGACTTTATGGGTGTGTTAATCATTTGAACAAAGGATTTGTATTTAATGACTGCAGACAACGCCTAGTTGTTTGGTGGGAGGAGTGCTTAATGCACCAGGATTGGGTGGAACCTGCAAAGTGTATCTTGGGCGGGACAGAATGCAGAATTGACGTCAAGCATAGAGACAGTGTACTTTTAACTCAAACACCTGTAATTATATCCACTAACCACGATATCTATGCGGTTGTTGGTGGCAATTCTGTTTCTCATGTTCACGCGGCTCCATTAAAAGAAAGAGTGATTCAGCTAAATTTTATGAAACAACTTCCTCAAACATTTGGAGAAATCACTGCTACTGAGATTGCAGCTCTTCTACAGTGGTGTTTCAATGAGTACGACTGTACTCTGACAGGATTTAAACAAAAATGGAATTTAGATAAAATTCCAAACTCATTTCCTCTTGGGGTCCTTTGTCCTACTCATTCACAGGACTTTACACTTCACGAAAACGGATACTGCACTGATTGCGGTGGTTACCTTCCTCATAGTGCTGAC---AATTCTATGTACACTGATCGCGCAAGCGAAACTAGC---------------ACAGGAGACATCACACCAAGTAAG---------------------------------------------------
>AEX15201
ATGGCTTTCAATCCTCCTGTGATTAGAGCT---------------------------------------TTTTCTCAACCTGCTTTTACTTATGTCTTCAAATTTCCATATCCACAATGGAAAGAAAAAGAATGGCTGCTTCATGCACTTTTAGCTCATGGAACTGAACAATCTATGATACAATTAAGAAACTGCGCTCCTCAT---------CCGGATGAAGAC---ATAATCCGTGATGACTTGCTTATTTCTTTAGAAGATCGCCATTTTGGG------GCTGTTCTCTGCAAGGCTGTTTACATGGCAACAACTACTCTCATGTCACACAAACAAAGGAATATGTTTCCTCGTTGTGACATCATAGTTCAGTCTGAGCTAGGAGAGAAAAACTTACACTGCCATATTATAGTTGGGGGAGAAGGACTAAGCAAGAGGAATGCTAAATCATCCTGT---------GCTCAGTTCTATGGTTTAATACTAGCTGAGATAATTCAACGCTGCAAATCTCTTCTGGCTACACGTCCTTTTGAACCTGAGGAGGCTGACATATTTCACACTCTA------------AAAAAGGCTGAGCGAGAGGCATGGGGTGGAGTTACTGGCGGCAACATGCAGATCCTTCAATATAGAGATCGCAGAGGAGACCTTCATGCACAAACAGTGGATCCTCTTCGCTTCTTCAAAAACTACCTTTTACCTAAAAATAGATGTATTTCATCTTACAGCAAACCTGATGTTTGTACTTCTCCTGACAACTGGTTCATTTTAGCTGAAAAAACTTACTCTCACACTCTTATTAACGGGCTGCCGCTTCCAGAACATTACAGAAAAAAC---TACCACGCAACCCTAGATAACGAAGTCATTCCAGGGCCTCAAACAATGGCCTATGGAGGACGTGGTCCGTGGGAACATCTTCCTGAGGTAGGAGATCAGCGCCTAGCTGCGTCTTCTGTTAGCACTACT---TATAAACCTAACAAAAAAGAAAAACTTATGCTAAACTTGCTAGACAAATGTAAAGAGCTAAATCTATTAGTTTATGAAGACTTAGTAGCTAATTGTCCTGAACTACTCCTTATGCTTGAAGGTCAACCAGGAGGGGCACGCCTTATAGAACAAGTCTTGGGCATGCACCATATTAATGTTTGTTCTAACTTTACAGCTCTCACATATCTTTTTCATCTACATCCTGTTACTTCG---CTTGACTCAGACAATAAAGCTTTACAGCTTTTGTTGATTCAAGGCTATAATCCTCTAGCCGTTGGTCACGCCCTGTGCTGTGTCCTGAACAAACAATTCGGGAAACAAAACACTGTTTGCTTTTACGGGCCTGCCTCAACAGGTAAAACAAATATGGCCAAGGCAATCGTCCAAGGGATTAGGCTTTATGGGTGTGTTAATCATTTAAACAAAGGATTTGTATTTAATGACTGCAGACAACGCCTAGTTGTTTGGTGGGAGGAGTGCTTAATGCACCAGGATTGGGTGGAACCTGCAAAGTGTATCTTGGGCGGGACAGAATGCAGAATTGACGTCAAGCATAGAGACAGTGTACTTTTAACTCAAACACCTGTAATTATATCCACTAACCACGATATCTACGCGGTTGTTGGTGGCAATTCTGTTTCTCATGTTCACGCGGCTCCATTAAAAGAAAGAGTGATTCAGCTAAATTTTATGAAACAACTTCCTCAAACATTTGGAGAAATCACTGCTACTGAGATTGCAGCTCTTCTACAGTGGTGTTTCAATGAGTACGACTGTACTCTGACAGGATTTAAACAAAAATGGAATTTAGATAAAATTCCAAACTCATTTCCTCTTGGGGTCCTTTGTCCTACTCATTCACAGGACTTTACACTTCACGAAAACGGATACTGCACTGATTGCGGTGGTTACCTTCCTCATAGTGCTGAC---AATTCTATGTACACTGATCGCGCAAGCGAAACTAGC---------------ACAGGAGACATCACACCAAGTAAG---------------------------------------------------
>ABR26280
ATGGCTTTCAATCCTCCTGTGATTAGAGCT---------------------------------------TTTTCTCAACCTGCTTTTACTTATGTCTTCAAATTTCCATATCCACAATGGAAAGAAAAAGAATGGCTGCTTCATGCACTTTTAGCTCATGGAACTGAACAATCTATGATACAATTAAGAAACTGCGCTCCTCAT---------CCGGATGAAGAC---ATAATCCGTGATGACTTGCTTATTTCTTTAGAAGATCGCCATTTTGGG------GCTGTTCTCTGCAAGGCTGTTTACATGGCAACAACTACTCTCATGTCACACAAACAAAGGAATATGTTTCCTCGTTGTGACATCATAGTTCAGTCTGAGCTAGGAGAGAAAAACTTACACTGCCATATTATAGTTGGGGGAGAAGGACTAAGCAAGAGGAATGCTAAATCATCCTGT---------GCTCAGTTCTATGGTTTAATACTAGCTGAGATAATTCAACGCTGCAAATCTCTTCTGGCTACACGTCCTTTTGAACCTGAGGAGGCTGACATATTTCACACTCTA------------AAAAAGGCTGAGCGAGAGGCATGGGGTGGAGTTACTGGCGGCAACATGCAGATCCTTCAATATAGAGATCGCAGAGGAGACCTTCATGCACAAACAGTGGATCCTCTTCGCTTCTTCAAAAACTACCTTTTACCTAAAAATAGATGTATTTCATCTTACAGCAAACCTGATGTTTGTACTTCTCCTGACAACTGGTTCATTTTAGCTGAAAAAACTTACTCTCACACTCTTATTAACGGGCTGCCGCTTCCAGAACATTACAGAAAAAAC---TACCACGCAACCCTAGATAACGAAGTCATTCCAGGGCCTCAAACAATGGCCTATGGAGGACGTGGTCCGTGGGAACATCTTCCTGAGGTAGGAGATCAGCGCCTAGCTGCGTCTTCTGTTAGCACTACT---TATAAACCTAACAAAAAAGAAAAACTTATGCTAAACTTGCTAGACAAATGTAAAGAGCTAAATCTATTAGTTTATGAAGACTTAGTAGCTAATTGTCCTGAACTACTCCTTATGCTTGAAGGTCAACCAGGAGGGGCACGCCTTATAGAACAAGTCTTGGGCATGCACCATATTAATGTTTGTTCTAACTTTACAGCTCTCACATATCTTTTTCATCTACATCCTGTTACTTCG---CTTGACTCAGACAATAAAGCTTTACAGCTTTTGTTGATTCAAGGCTATAATCCTCTAGCCGTTGGTCACGCCCTGTGCTGTGTCCTGAACAAACAATTTGGGAAACAAAACACTGTTTGCTTTTACGGGCCTGCCTCAACAGGTAAAACAAATATGGCCAAGGCAATCGTCCAAGGGATTAGACTTTATGGGTGTGTTAATCATTTGAACAAAGGATTTGTATTTAATGACTGCAGACAACGCCTAGTTGTTTGGTGGGAGGAGTGCTTAATGCACCAGGATTGGGTGGAACCTGCAAAGTGTATCTTGGGCGGGACAGAATGCAGAATTGACGTCAAGCATAGAGACAGTGTACTTTTAACTCAAACACCTGTAATTATATCCACTAACCACGATATCTACGCGGTTGTTGGTGGCAATTCTGTTTCTCATGTTCACGCGGCTCCATTAAAAGAAAGAGTGATTCAGCTAAATTTTATGAAACAACTTCCTCAAACATTTGGAGAAATCACTGCTACTGAGATTGCAGCTCTTCTACAGTGGTGTTTCAATGAGTACGACTGTACTCTGACAGGATTTAAACAAAAATGGAATTTAGATAAAATTCCAAACTCATTTCCTCTTGGGGTCCTTTGTCCTACTCATTCACAGGACTTTACACTTCACGAAAACGGATACTGCACTGATTGCGGTGGTTACCTTCCTCATAGTGCTGAC---AATTCTATGTACACTGATCGCGCAAGCGAAACTAGC---------------ACAGGAGACATCACACCAAGTAAG---------------------------------------------------
>AEX15205
ATGGCTTTCAATCCTCCTGTGATTAGAGCT---------------------------------------TTTTCTCAACCTGCTTTTACTTATGTCTTCAAATTTCCATATCCACAATGGAAAGAAAAAGAATGGCTGCTTCATGCACTTTTAGCTCATGGAACTGAACAATCTATGATACAATTAAGAAACTGCGCTCCTCAT---------CCGGATGAAGAC---ATAATCCGTGATGACTTGCTTATTTCTTTAGAAGATCGCCATTTTGGG------GCTGTTCTCTGCAAGGCTGTTTACATGGCAACAACTACTCTCATGTCACACAAACAAAGGAATATGTTTCCTCGTTGTGACATCATAGTTCAGTCTGAGCTAGGAGAGAAAAACTTACACTGCCATATTATAGTTGGGGGAGAAGGACTAAGCAAGAGGAATGCTAAATCATCCTGT---------GCTCAGTTCTATGGTTTAATACTAGCTGAGATAATTCAACGCTGCAAATCTCTTCTGGCTACACGTCCTTTTGAACCTGAGGAGGCTGACATATTTCACACTCTA------------AAAAAGGCTGAGCGAGAGGCATGGGGTGGAGTTACTGGCGGCAACATGCAGATCCTTCAATATAGAGATCGCAGAGGAGACCTTCATGCACAAACAGTGGATCCTCTTCGCTTCTTCAAAAACTACCTTTTACCTAAAAATAGATGTATTTCATCTTACAGCAAACCTGATGTTTGTACTTCTCCTGACAACTGGTTCATTTTAGCTGAAAAAACTTACTCTCACACTCTTATTAACGGGCTGCCGCTTCCAGAACATTACAGAAAAAAC---TACCACGCAACCCTAGATAACGAAGTCATTCCAGGGCCTCAAACAATGGCCTATGGAGGACGTGGTCCGTGGGAACATCTTCCTGAGGTAGGAGATCAGCGCCTAGCTGCGTCTTCTGTTAGCACTACT---TATAAACCTAACAAAAAAGAAAAACTTATGCTAAACTTGCTAGACAAATGTAAAGAGCTAAATCTATTAGTTTATGAAGACTTAGTAGCTAATTGTCCTGAACTACTCCTTATGCTTGAAGGTCAACCAGGAGGGGCACGCCTTATAGAACAAGTCTTGGGCATGCACCATATTAATGTTTGTTCTAACTTTACAGCTCTCACATATCTTTTTCATCTACATCCTGTTACTTCG---CTTGACTCAGACAATAAAGCTTTACAGCTTTTGTTGATTCAAGGCTATAATCCTCTAGCCGTTGGTCACGCCCTGTGCTGTGTCCTGAACAAACAATTCGGGAAACAAAACACTGTTTGCTTTTACGGGCCTGCCTCAACAGGTAAAACAAATATGGCCAAGGCAATCGTCCAAGGGATTAGACTTTATGGGTGTGTTAATCATTTGAACAAAGGATTTGTATTTAATGACTGCAGACAACGCCTAGTTGTTTGGTGGGAGGAGTGCTTAATGCACCAGGATTGGGTGGAACCTGCAAAGTGTATCTTGGGCGGGACAGAATGCAGAATTGACGTCAAGCATAGAGACAGTGTACTTTTAACTCAAACACCTGTAATTATATCCACTAACCACGATATCTACGCGGTTGTTGGTGGCAATTCTGTTTCTCATGTTCACGCGGCTCCATTAAAAGAAAGAGTGATTCAGCTAAATTTTATGAAACAACTTCCTCAAACATTTGGAGAAATCACTGCTACTGAGATTGCAGCTCTTCTACAGTGGTGTTTCAATGAGTACGACTGTACTCTGACAGGATTTAAACAAAAATGGAATTTAGATAAAATTCCAAACTCATTTCCTCTTGGGGTCCTTTGTCCTACTCATTCACAGGACTTTACACTTCACGAAAACGGATACTGCACTGATTGCGGTGGTTACCTTCCTCATAGTGCTGAC---AATTCTATGTACACTGATCGCGCAAGCGAAACTAGC---------------ACAGGAGACATCACACCAAGTAAG---------------------------------------------------
>ACG75820
ATGGCTTTCAATCCTCCTGTGATTAGAGCT---------------------------------------TTTTCTCAACCTGCTTTTACTTATGTCTTCAAATTTCCATATCCACAATGGAAAGAAAAAGAATGGCTGCTTCATGCACTTTTAGCTCATGGAACTGAACAATCTATGATACAATTAAGAAACTGCGCTCCTCAT---------CCGGATGAAGAC---ATAATCCGTGATGACTTGCTTATTTCTTTAGAAGATCGCCATTTTGGG------GCTGTTCTCTGCAAGGCTGTTTACATGGCAACAACTACTCTCATGTCACACAAACAAAGGAATATGTTTCCTCGTTGTGACATCATAGTTCAGTCTGAGCTAGGAGAGAAAAACTTACACTGCCATATTATAGTTGGGGGAGAAGGACTAAGCAAGAGAAATGCTAAATCATCCTGT---------GCTCAGTTCTATGGTTTAATACTAGCTGAGATAATTCAACGCTGCAAATCTCTTCTGGCTACACGTCCTTTTGAACCTGAAGAGGCTGACATATTTCACACTCTA------------AAAAAGGCTGAGCGAGAGGCATGGGGTGGAGTTACTGGCGGCAACATGCAGATCCTTCAATATAGAGATCGCAGAGGAGACCTTCATGCACAAACAGTGGATCCTCTTCGCTTCTTCAAAAACTACCTTTTACCTAAAAATAGATGTATTTCATCTTACAGCAAACCTGATGTTTGTACTTCTCCTGACAACTGGTTCATTTTAGCTGAAAAAACTTACTCTCACACTCTTATTAACGGGCTGCCGCTTCCAGAACATTACAGAAAAAAC---TACCACGCAACCCTAGATAACGAAGTCATTCCAGGGCCTCAAACAATGGCCTATGGAGGACGTGGTCCGTGGGAACATCTTCCTGAGGTAGGAGATCAGCGCCTAGCTGCGTCTTCTGTTAGCACTACT---TATAAACCTAACAAAAAAGAAAAACTTATGCTAAACTTGCTAGACAAATGTAAAGAGCTAAATCTATTAGTTTATGAAGACTTAGTAGCTAATTGTCCTGAACTACTCCTTATGCTTGAAGGTCAACCAGGAGGGGCACGCCTTATAGAACAAGTCTTGGGCATGCACCATATTAATGTTTGTTCTAACTTTACAGCTCTCACATATCTTTTTCATCTACATCCTGTTACTTCG---CTTGACTCAGACAATAAAGCTTTACAGCTTTTGTTGATTCAAGGCTATAATCCTCTAGCCGTTGGTCACGCCCTGTGCTGTGTCCTGAACAAACAATTCGGGAAACAAAACACTGTTTGCTTTTACGGGCCTGCCTCAACAGGTAAAACAAATATGGCCAAGGCAATCGTCCAAGGGATTAGACTTTATGGGTGTGTTAATCATTTAAACAAAGGATTCGTATTTAATGACTGCAGACAACGCCTAGTTGTTTGGTGGGAGGAGTGCTTAATGCACCAGGATTGGGTGGAACCTGCAAAGTGTATATTGGGCGGGACAGAATGCAGAATTGACGTCAAGCATAGAGACAGTGTACTCTTAACTCAAACACCTGTAATTATATCCACTAACCACGATATCTATGCGGTTGTTGGTGGCAATTCTGTTTCTCATGTTCACGCGGCTCCATTAAAAGAAAGAGTGATTCAGCTAAATTTTATGAAACAACTTCCTCAAACATTTGGAGAAATCACTGCTACTGAGATTGCAGCTCTTCTACAGTGGTGTTTCAATGAGTACGACTGTACTCTGACAGGATTTAAACAAAAATGGAATTTAGATAAAATTCCAAACTCATTTCCTCTTGGGGTCCTTTGTCCTACTCATTCACAGGACTTTACACTTCACGAAAACGGATACTGCACTGATTGCGGTGGTTACCTTCCTCATAGTGCTGAC---AATTCTATGTACACTGATCGCGCAAGCGAAACTAGC---------------ACAGGAGACATCACACCAAGTAAG---------------------------------------------------
>ABR26288
ATGGCTTTCAATCCTCCTGTGATTAGAGCT---------------------------------------TTTTCTCAACCTGCTTTTACTTATGTCTTCAAATTTCCATATCCACAATGGAAAGAAAAAGAATGGCTGCTTCATGCACTTTTAGCTCATGGAACTGAACAATCTATGATACAATTAAGAAACTGCGCTCCTCAT---------CCGGATGAAGAC---ATAATCCGTGATGACTTGCTTATTTCTTTAGAAGATCGCCATTTTGGG------GCTGTTCTCTGCAAGGCTGTTTACATGGCAACAACTACTCTCATGTCACACAAACAAAGGAATATGTTTCCTCGTTGTGACATCATAGTTCAGTCTGAGCTAGGAGAGAAAAACTTACACTGCCATATTATAGTTGGGGGAGAAGGACTAAGCAAGAGAAATGCTAAATCATCCTGT---------GCTCAGTTCTATGGTTTAATACTAGCTGAGATAATTCAACGCTGCAAATCTCTTCTGGCTACACGTCCTTTTGAACCTGAGGAGGCTGACATATTTCACACTCTA------------AAAAAGGCTGAGCGAGAGGCATGGGGTGGAGTTACTGGCGGCAACATGCAGATCCTTCAATATAGAGATCGCAGAGGAGACCTTCATGCACAAACAGTGGATCCTCTTCGCTTCTTCAAAAACTACCTTTTACCTAAAAATAGATGTATTTCATCTTACAGCAAACCTGATGTTTGTACTTCTCCTGACAACTGGTTCATTTTAGCTGAAAAAACTTACTCTCACACTCTTATTAACGGGCTGCCGCTTCCAGAACATTACAGAAAAAAC---TACCACGCAACCCTAGATAACGAAGTCATTCCAGGGCCTCAAACAATGGCCTATGGAGGACGTGGTCCGTGGGAACATCTTCCTGAGGTAGGAGATCAGCGCCTAGCTGCGTCTTCTGTTAGCACTACT---TATAAACCTAACAAAAAAGAAAAACTTATGCTAAACTTGCTAGACAAATGTAAAGAGCTAAATCTATTAGTTTATGAAGACTTAGTAGCTAATTGTCCTGAACTACTCCTTATGCTTGAAGGTCAACCAGGAGGGGCACGCCTTATAGAACAAGTCTTGGGCATGCACCATATTAATGTTTGTTCTAACTTTACAGCTCTCACATATCTTTTTCATCTACATCCTGTTACTTCG---CTTGACTCAGACAATAAAGCTTTACAGCTTTTGTTGATTCAAGGCTATAATCCTCTAGCCGTTGGTCACGCCCTGTGCTGTGTCCTAAACAAACAATTCGGGAAACAAAACACTGTTTGCTTTTACGGGCCTGCCTCAACAGGTAAAACAAATATGGCCAAGGCAATCGTCCAAGGAATTAGACTTTATGGGTGTGTTAATCATTTGAACAAAGGATTTGTATTTAATGACTGCAGACAACGCCTAGTTGTTTGGTGGGAGGAGTGCTTAATGCACCAGGATTGGGTGGAACCTGCAAAGTGTATCTTGGGCGGGACAGAATGCAGAATTGACGTCAAGCATAGAGACAGTGTACTTTTAACTCAAACACCTGTAATTATATCCACTAACCACGATATCTACGCGGTTGTTGGTGGCAATTCTGTTTCTCATGTTCACGCGGCTCCATTAAAAGAAAGAGTGATTCAGCTAAATTTTATGAAACAACTTCCTCAAACATTTGGAGAAATCACTGCTACTGAGATTGCAGCTCTTCTACAGTGGTGTTTCAATGAGTACGACTGTACTCTGACAGGATTTAAACAAAAATGGAATTTAGATAAAATTCCAAACTCATTTCCTCTTGGGGTCCTTTGTCCTACTCATTCACAGGACTTTACACTTCACGAAAACGGATACTGCACTGATTGTGGTGGTTACCTTCCTCATAGTGCTGAC---AATTCTATGTACACTGATCGCGCAAGCGAAACTAGC---------------ACAGGAGACATCACACCAAGTAAG---------------------------------------------------
>AEX15193
ATGGCTTTCAATCCTCCTGTGATTAGAGCT---------------------------------------TTTTCTCAACCTGCTTTTACTTATGTCTTCAAATTTCCATATCCACAATGGAAAGAAAAAGAATGGCTGCTTCATGCACTTTTAGCTCATGGAACTGAACAATCTATGATACAATTAAGAAACTGCGCTCCTCAT---------CCGGATGAAGAC---ATAATCCGTGATGACTTGCTTATTTCTTTAGAAGATCGCCATTTTGGG------GCTGTTCTCTGCAAGGCTGTTTACATGGCAACAACTACTCTCATGTCACACAAACAAAGGAATATGTTTCCTCGTTGTGACATCATAGTTCAGTCTGAGCTAGGAGAGAAAAACTTACACTGCCATATTATAGTTGGGGGAGAAGGACTAAGCAAGAGGAATGCTAAATCATCCTGT---------GCTCAGTTCTATGGTTTAATACTAGCTGAGATAATTCAACGCTGCAAATCTCTTCTGGCTACACGTCCTTTTGAACCTGAGGAGGCTGACATATTTCACACTCTA------------AAAAAGGCTGAGCGAGAGGCATGGGGTGGAGTTACTGGCGGCAACATGCAGATCCTTCAATATAGAGATCGCAGAGGAGACCTTCATGCACAAACAGTGGATCCTCTTCGCTTCTTCAAAAACTACCTTTTACCTAAAAATAGATGTATTTCATCTTACAGCAAACCTGATGTTTGTACTTCTCCTGACAACTGGTTCATTTTAGCTGAAAAAACTTACTCTCACACTCTTATTAACGGGCTGCCGCTTCCAGAACATTACAGAAAAAAC---TACCACGCAACCCTAGATAACGAAGTCATTCCAGGGCCTCAAACAATGGCCTATGGAGGACGTGGTCCGTGGGAACATCTTCCTGAGGTAGGAGATCAGCGCCTAGCTGCGTCTTCTGTTAGCACTACT---TATAAACCTAACAAAAAAGAAAAACTTATGCTAAACTTGCTAGACAAATGTAAAGAGCTAAATCTATTAGTTTATGAAGACTTAGTAGCTAATTGTCCTGAACTACTCCTTATGCTTGAAGGTCAACCAGGAGGGGCACGCCTTATAGAACAAGTCTTGGGCATGCACCATATTAATGTTTGTTCTAACTTTACAGCTCTCACATATCTTTTTCATCTACATCCTGTTACTTCG---CTTGACTCAGACAATAAAGCTTTACAGCTTTTGTTGATTCAAGGCTATAATCCTCTAGCCGTTGGTCACGCCCTGTGCTGTGTCCTGAACAAACAATTCGGGAAACAAAACACTGTTTGCTTTTACGGGCCTGCCTCAACAGGTAAAACAAATATGGCCAAGGCAATCGTCCAAGGGATTAGACTTTATGGGTGTGTTAATCATTTGAACAAAGGATTTGTATTTAATGACTGCAGACAACGCCTAGTTGTTTGGTGGGAGGAGTGCTTAATGCACCAGGATTGGGTGGAACCTGCAAAGTGTATCTTGGGCGGGACAGAATGCAGAATTGACGTCAAGCATAGAGACAGTGTACTTTTAACTCAAACACCTGTAATTATATCCACTAACCACGATATCTACGCGGTTGTTGGTGGCAATTCTGTTTCTCATGTTCACGCGGCTCCATTAAAAGAAAGAGTGATTCAGCTAAATTTTATGAAACAACTTCCTCAAACATTTGGAGAAATCACTGCTACTGAGATTGCAGCTCTTCTACAGTGGTGTTTCAATGAGTACGACTGTACTCTGACAGGATTTAAACAAAAATGGAATTTAGATAAAATTCCAAACTCATTTCCTCTTGGGGTCCTTTGTCCTACTCATTCACAGGACTTTACACTTCACGAAAACGGATACTGCACTGATTGCGGTGGTTACCTTCCTCATAGTGCTGAC---AATTCTATGTACACTGATCGCGCAAGCGAAACTAGC---------------ACAGGAGACATCACACCAAGTAAG---------------------------------------------------
>AEO12103
ATGGCTTTCAATCCTCCTGTGATTAGAGCT---------------------------------------TTTTCTCAACCTGCTTTTACTTATGTCTTCAAATTTCCATATCCACAATGGAAAGAAAAAGAATGGCTGCTTCATGCACTTTTAGCTCATGGAACTGAACAATCTATGATACAATTAAGAAACTGCGCTCCTCAT---------CCGGATGAAGAC---ATAATCCGTGATGACTTGCTTATTTCTTTAGAAGATCGCCATTTTGGG------GCTGTTCTCTGCAAGGCTGTTTACATGGCAACAACTACTCTCATGTCACACAAACAAAGGAATATGTTTCCTCGTTGTGACATCATAGTTCAGTCTGAGCTAGGAGAGAAAAACTTACACTGCCATATTATAGTTGGGGGAGAAGGACTAAGCAAGAGGAATGCTAAATCATCCTGT---------GCTCAGTTCTATGGTTTAATACTAGCTGAAATAATTCAACGCTGCAAATCTCTTCTGGCTACACGTCCTTTTGAACCTGAAGAGGCTGACATATTTCACACTTTA------------AAAAAGGCTGAGCGAGAGGCATGGGGTGGAGTTACTGGCGGCAACATGCAAATCCTTCAATATAGAGATCGCAGAGGAGACCTTCATGCACAAACAGTGGATCCTCTTCGCTTCTTCAAAAACTACCTTTTACCTAAAAATAGATGTATTTCATCTTACAGCAAACCTGATGTTTGTACTTCTCCTGACAACTGGTTCATTTTAGCTGAAAAAACTTACTCTCACACTCTTATTAACGGGCTGCCGCTTCCAGAACATTACAGAAAAAAC---TACCACGCAACCCTAGATAACGAAGTCATTCCAGGGCCTCAAACAATGGCCTATGGAGGACGTGGTCCGTGGGAACATCTTCCTGAGGTAGGAGATCAGCGCCTAGCTGCGTCTTCTGTTAGCACTACT---TATAAACCTAACAAAAAAGAAAAACTTATGCTAAACTTGCTAGACAAATGTAAAGAGCTAAATCTATTAGTTTATGAAGACTTAGTAGCTAATTGTCCTGAACTACTCCTTATGCTTGAAGGTCAACCAGGAGGGGCACGCCTTATAGAACAAGTCTTGGGCATGCACCATATTAATGTTTGTTCTAACTTTACAGCTCTTACATATCTTTTTCATCTACATCCTGTTACTTCG---CTTGACTCAGACAATAAAGCTTTACAGCTTTTGTTGATTCAAGGCTATAATCCTCTAGCCGTTGGTCACGCCCTGTGCTGTGTCCTGAACAAACAATTCGGGAAACAAAACACTGTTTGCTTTTACGGGCCTGCCTCAACAGGTAAAACAAATATGGCCAAGGCAATCGTCCAAGGGATTAGACTTTATGGGTGTGTTAATCATTTGAACAAAGGATTTGTATTTAATGACTGCAGACAACGCCTAGTTGTTTGGTGGGAGGAGTGCTTAATGCACCAGGATTGGGTGGAACCTGCAAAGTGTATCTTGGGCGGGACAGAATGCAGAATTGACGTCAAGCATAGAGACAGTGTACTCTTAACTCAAACACCTGTAATTATATCCACTAACCACGATATCTACGCGGTTGTTGGTGGCAATTCTGTTTCTCATGTTCACGCGGCTCCATTAAAAGAAAGAGTGATTCAGCTAAATTTTATGAAACAACTTCCTCAAACATTTGGAGAAATCACTGCTACTGAGATTGCAGCTCTTCTACAGTGGTGTTTCAATGAGTACGACTGTACTCTGACAGGATTTAAACAAAAATGGAATTTAGATAAAATTCCAAACTCATTTCCTCTTGGGGTCCTTTGTCCTACTCATTCACAGGACTTTACACTTCACGAAAACGGATACTGCACTGATTGCGGTGGTTACCTTCCTCATAGTGCTGAC---AATTCTATGTACACTGATCGCGCAAGCGAAACTAGC---------------ACAGGAGACATCACACCAAGTAAG---------------------------------------------------
>ABN46894
ATGGCTTTCAATCCTCCTGTGATTAGAGCT---------------------------------------TTTTCTCAACCTGCTTTTACTTATGTCTTCAAATTTCCATATCCACAATGGAAAGAAAAAGAATGGCTGCTTCATGCACTTTTAGCTCATGGAACTGAACAATCTATGATACAATTAAGAAACTGCGCTCCTCAT---------CCGGATGAAGAC---ATAATCCGTGATGACTTGCTTATTTCTTTAGAAGATCGCCATTTTGGG------GCTGTTCTCTGCAAGGCTGTTTACATGGCAACAACTACTCTCATGTCACACAAACAAAGGAATATGTTTCCTCGTTGTGACATCATAGTTCAGTCTGAGCTAGGAGAGAAAAACTTACACTGCCATATTATAGTTGGGGGAGAAGGACTAAGCAAGAGGAATGCTAAATCATCCTGT---------GCTCAGTTCTATGGTTTAATACTAGCTGAGATAATTCAACGCTGCAAATCTCTTCTGGCTACACGTCCTTTTGAACCTGAGGAGGCTGACATATTTCACACTCTA------------AAAAAGGCTGAGCGAGAGGCATGGGGTGGAGTTACTGGCGGCAACATGCAGATCCTTCAATATAGAGATCGCAGAGGAGACCTTCATGCACAAACAGTGGATCCTCTTCGCTTCTTCAAAAACTACCTTTTACCTAAAAATAGATGTATTTCATCTTACAGCAAACCTGATGTTTGTACTTCTCCTGACAACTGGTTCATTTTAGCTGAAAAAACTTACTCTCACACTCTTATTAACGGGCTGCCGCTTCCAGAACATTACAGAAAAAAC---TACCACGCAACCCTAGATAACGAAGTCATTCCAGGGCCTCAAACAATGGCCTATGGAGGACGTGGTCCGTGGGAACATCTTCCTGAGGTAGGAGATCAGCGCCTAGCTGCGTCTTCTGTTAGCACTACT---TATAAACCTAACAAAAAAGAAAAACTTATGCTAAACTTGCTAGACAAATGTAAAGAGCTAAATCTATTAGTTTATGAAGACTTAGTAGCTAATTGTCCTGAACTACTCCTTATGCTTGAAGGTCAACCAGGAGGAGCACGCCTTATAGAACAAGTCTTGGGCATGCACCATATTAATGTTTGTTCTAACTTTACAGCTCTCACATATCTTTTTCATCTACATCCTGTTACTTCG---CTTGACTCAGACAATAAAGCTTTACAGCTTTTGTTGATTCAAGGCTATAATCCTCTAGCCGTTGGTCACGCCCTGTGCTGTGTCCTGAACAAACAATTCGGGAAACAAAACACTGTTTGCTTTTACGGGCCTGCCTCAACAGGTAAAACAAATATGGCCAAGGCAATCGTCCAAGGGATTAGACTTTATGGGTGTGTTAATCATTTGAACAAAGGATTTGTATTTAATGACTGCAGACAACGCCTAGTTGTTTGGTGGGAGGAGTGCTTAATGCACCAGGATTGGGTGGAACCTGCAAAGTGTATCTTGGGCGGGACAGAATGCAGAATTGACGTCAAACATAGAGACAGTGTACTTTTAACTCAAACACCTGTAATTATATCCACTAACCACGATATCTACGCGGTTGTTGGTGGCAATTCTGTTTCTCATGTTCACGCGGCTCCATTAAAAGAAAGAGTGATTCAGCTAAATTTTATGAAACAACTTCCTCAAACATTTGGAGAAATCACTGCTACTGAGATTGCAGCTCTTCTACAGTGGTGTTTCAATGAGTACGACTGTACTCTGACAGGATTTAAACAAAAATGGAATTTAGATAAAATTCCAAACTCATTTCCTCTTGGGGTCCTTTGTCCTACTCATTCACAGGACTTTACACTTCACGAAAACGGATACTGCACTGATTGCGGTGGTTACCTTCCTCATAGTGCTGAC---AATTCTATGTACACTGATCGCGCAAGCGAAACTAGC---------------ACAGGAGACATCACACCAAGTAAG---------------------------------------------------
>ACP39927
ATGGCTTTCAATCCTCCTGTGATTAGAGCT---------------------------------------TTTTCTCAACCTGCTTTTACTTATGTCTTCAAATTTCCATATCCACAATGGAAAGAAAAAGAATGGCTGCTTCATGCACTTTTAGCTCATGGAACTGAACAATCTATGATACAATTAAGAAACTGCGCTCCTCAT---------CCGGATGAAGAC---ATAATCCGTGATGACTTGCTTATTTCTTTAGAAGATCGCCATTTTGGG------GCTGTTCTCTGCAAGGCTGTTTACATGGCAACAACTACTCTCATGTCACACAAACAAAGGAATATGTTTCCTCGTTGTGACATCATAGTTCAGTCTGAGCTAGGAGAGAAAAACTTACACTGCCATATTATAGTTGGGGGAGAAGGACTAAGCAAGAGGAATGCTAAATCATCCTGT---------GCTCAGTTCTATGGTTTAATACTAGCTGAGATAATTCAACGCTGCAAATCTCTTCTGGCTACACGTCCTTTTGAACCTGAGGAGGCTGACATATTTCACACTCTA------------AAAAAGGCTGAGCGAGAGGCATGGGGTGGAGTTACTGGCGGCAACATGCAGATCCTTCAATATAGAGATCGCAGAGGAGACCTTCATGCACAAACAGTGGATCCTCTTCGCTTCTTCAAAAACTACCTTTTACCTAAAAATAGATGTATTTCATCTTACAGCAAACCTGATGTTTGTACTTCTCCTGACAACTGGTTCATTTTAGCTGAGAAAACTTACTCTCACACTCTTATTAACGGGCTGCCGCTTCCAGAACATTACAGAAAAAAC---TACCACGCAACCCTAGATAACGAAGTCATTCCAGGGCCTCAAACAATGGCCTATGGAGGACGTGGTCCGTGGGAACATCTTCCTGAGGTAGGAGATCAGCGCCTAGCTGCGTCTTCTGTTAGCACCACT---TATAAACCTAACAAAAAAGAAAAACTTATGCTAAACTTGCTAGACAAATGTAAAGAGCTAAATCTATTAGTTTATGAAGACTTAGTAGCTAATTGTCCTGAACTACTCCTTATGCCTGAAGGTCAACCAGGAGGGGCACGCCTTATAGAACAAGTCTTGGGCATGCACCATATTAATGTTTGTTCTAACTTTACAGCTCTCACATATCTTTTTCATCTACATCCTGTTACTTCG---CTTGACTCAGACAATAAAGCTTTACAGCTTTTGTTGATTCAAGGCTATAATCCTCTAGCCGTTGGTCACGCCCTGTGCTGTGTCCTGAACAAACAATTCGGGAAACAAAACACTGTTTGCTTTTACGGGCCTGCCTCAACAGGTAAAACAAATATGGCCAAGGCAATCGTCCAAGGGATTAGACTTTATGGGTGTGTTAATCATTTGAACAAAGGATTTGTATTTAATGACTGCAGACAACGCCTAGTTGTTTGGTGGGAGGAGTGCTTAATGCACCAGGATTGGGTGGAACCTGCAAAGTGTATCTTGGGCGGGACAGAATGCAGAATTGACGTCAAGCATAGAGACAGTGTACTTTTAACTCAAACACCTGTAATTATATCCACTAACCACGATATCTACGCGGTTGTTGGTGGCAATTCTGTTTCTCATGTTCACGCGGCTCCATTAAAGGAAAGAGTGATTCAGCTAAATTTTATGAAACAACTTCCTCAAACATTTGGAGAAATCACTGCTACTGAGATTGCAGCTCTTCTACAGTGGTGTTTCAATGAGTACGACCGTACTCTGACAGGATTTAAACAAAAATGGAATTTAGATAAAATTCCAAACTCATTTCCTCTTGGGGTCCTTTGTCCTACTCATTCACAGGACTTTACACTTCACGAAAACGGATACTGCACTGATTGCGGTGGTTACCTTCCTCATAGTGCTGAC---AATTCTATGTACACTGATCGCGCAAGCGAAACCAGC---------------ACAGGAGACATCACACCAAGTAAG---------------------------------------------------
>ABK32023
ATGGCTTTCAATCCTCCTGTGATTAGAGCT---------------------------------------TTTTCTCAACCTGCTTTTACTTATGTCTTCAAATTTCCATATCCACAATGGAAAGAAAAAGAATGGCTGCTTCATGCACTTTTAGCTCATGGAACTGAACAATCTATGATACAATTAAGAAACTGCGCTCCTCAT---------CCGGATGAAGAC---ATAATCCGTGATGACTTGCTTATTTCTTTAGAAGATCGCCATTTTGGG------GCTGTTCTCTGCAAGGCTGTTTACATGGCAACAACTACTCTCATGTCACACAAACAAAGGAATATGTTTCCTCGTTGTGACATCATAGTTCAGTCTGAGCTAGGAGAGAAAAACTTACACTGCCATATTATAGTTGGGGGAGAAGGACTAAGCAAGAGGAATGCTAAATCATCCTGT---------GCTCAGTTCTATGGTTTAATACTAGCTGAGATAATTCAACGCTGCAAATCTCTTCTGGCTACACGTCCTTTTGAACCTGAGGAGGCTGACATATTTCACACTCTA------------AAAAAGGCTGAGCGAGAGGCATGGGGTGGAGTTACTGGCGGCAACATGCAGATCCTTCAATATAGAGATCGCAGAGGAGACCTTCATGCACAAACAGTGGATCCTCTTCGCTTCTTCAAAAACTACCTTTTACCTAAAAATAGATGTATTTCATCTTACAGCAAACCTGATGTTTGTACTTCTCCTGACAACTGGTTCATTTTAGCTGAAAAAACTTACTCTCACACTCTTATTAACGGGCTGCCGCTTCCAGAACATTACAGAAAAAAC---TACCACGCAACCCTAGATAACGAAGTCATTCCAGGGCCTCAAACAATGGCCTATGGAGGACGTGGTCCGTGGGAACATCTTCCTGAGGTAGGAGATCAGCGCCTAGCTGCGTCTTCTGTTAGCACTACT---TATAAACCTAACAAAAAAGAAAAACTTATGCTAAACTTGCTAGACAAATGTAAAGAGCTAAATCTATTAGTTTATGAAGACTTAGTAGCTAATTGTCCTGAACTACTCCTTATGCTTGAAGGTCAACCAGGAGGGGCACGCCTTATAGAACAAGTCTTGGGCATGCACCATATTAATGTTTGTTCTAACTTTACAGCTCTCACATATCTTTTTCATCTACATCCTGTTACTTCG---CTTGACTCAGACAATAAAGCTTTACAGCTTTTGTTGATTCAAGGCTATAATCCTCTAGCCGTTGGTCACGCCCTGTGCTGTGTCCTGAACAAACAATTCGGGAAACAAAACACTGTTTGCTTTTACGGGCCTGCCTCAACAGGTAAAACAAATATGGCCAAGGCAATCGTCCAAGGGATTAGACTTTATGGGTGTGTTAATCATTTGAACAAAGGATTTGTATTTAATGACTGCAGACAACGCCTAGTTGTTTGGTGGGAGGAGTGCTTAATGCACCAGGATTGGGTGGAACCTGCAAAGTGTATCTTGGGCGGGACAGAATGCAGAATTGACGTCAAGCATAGAGACAGTGTACTTTTAACTCAAACACCTGTAATTATATCCACTAACCACGATATCTACGCGGTTGTTGGTGGCAATTCTGTTTCTCATGTTCACGCGGCTCCATTAAAAGAAAGAGTGATTCAGCTAAATTTTATGAAACAACTTCCTCAAACATTTGGAGAAATCACTGCTACTGAGATTGCAGCTCTTCTACAGTGGTGTTTCAATGAGTACGACTGTACTCTGACAGGATTTAAACAAAAATGGAATTTAGATAAAATTCCAAACTCATTTCCTCTTGGGGTCCTTTGTCCTACTCATTCACAGGACTTTACACTTCACGAAAACGGATACTGCACTGATTGCGGTGGTTACCTTCCTCATAGTGCTGAC---AATTCTATGTACACTGATCGCGCAAGCGAAACTAGC---------------ACAGGAGACATCACACCAAGTAAG---------------------------------------------------
>ACG75816
ATGGCTTTCAATCCTCCTGTGATTAGAGCT---------------------------------------TTTTCTCAACCTGCTTTTACTTATGTCTTCAAATTTCCATATCCACAATGGAAAGAAAAAGAATGGCTGCTTCATGCACTTTTAGCTCATGGAACTGAACAATCTATGATACAATTAAGAAACTGCGCTCCTCAT---------CCGGATGAAGAC---ATAATCCGTGATGACTTGCTTATTTCTTTAGAAGATCGCCATTTTGGG------GCTGTTCTCTGCAAGGCTGTTTACATGGCAACAACTACTCTCATGTCACACAAACAAAGGAATATGTTTCCTCGTTGTGACATCATAGTTCAGTCTGAGCTAGGAGAGAAAAACTTACACTGCCATATTATAGTTGGGGGAGAAGGACTAAGCAAGAGGAATGCTAAATCATCCTGT---------GCTCAGTTCTATGGTTTAATACTAGCTGAGATAATTCAACGCTGCAAATCTCTTCTGGCTACACGTCCTTTTGAACCTGAGGAGGCTGACATATTTCACACTCTA------------AAAAAAGCTGAGCGAGAGGCATGGGGTGGAGTTACTGGCGGCAACATGCAGATCCTTCAATATAGAGATCGCAGAGGAGACCTTCATGCACAAACAGTGGATCCTCTTCGCTTCTTCAAAAACTACCTTTTACCTAAAAATAGATGTATTTCATCTTACAGCAAACCTGATGTTTGTACTTCTCCTGACAACTGGTTCATTTTAGCTGAAAAAACTTACTCTCACACTCTTATTAACGGGCTGCCGCTTCCAGAACATTACAGAAAAAAC---TACCACGCAACCCTAGATAACGAAGTCATTCCAGGGCCTCAAACAATGGCCTATGGAGGACGTGGTCCGTGGGAACATCTTCCTGAGGTAGGAGATCAGCGCCTAGCTGCGTCTTCTGTTAGCACTACT---TATAAACCTAACAAAAAAGAAAAACTTATGCTAAACTTGCTAGACAAATGTAAAGAGCTAAATCTATTAGTTTATGAAGACTTAGTAGCTAATTGTCCTGAACTACTCCTTATGCTTGAAGGTCAACCAGGAGGGGCACGCCTTATAGAACAAGTCTTGGGCATGCACCATATTAATGTTTGTTCTAACTTTACAGCTCTCACATATCTTTTTCATCTACATCCTGTTACTTCG---CTTGACTCAGACAATAAAGCTTTACAGCTTTTGTTGATTCAAGGCTATAATCCTCTAGCCGTTGGTCACGCCCTGTGCTGTGTCCTGAACAAACAATTCGGGAAACAAAACACTGTTTGCTTTTACGGGCCTGCCTCAACAGGTAAAACAAATATGGCCAAGGCAATCGTCCAAGGGATTAGACTTTATGGGTGTGTTAATCATTTAAACAAAGGATTTGTATTTAATGACTGCAGACAACGCCTAGTTGTTTGGTGGGAGGAGTGCTTAATGCACCAGGATTGGGTGGAACCTGCAAAGTGTATCTTGGGCGGGACAGAATGCAGAATTGACGTCAAGCATAGAGACAGTGTACTTTTAACTCAAACACCTGTAATTATATCCACTAACCACGATATCTACGCGGTTGTTGGTGGCAATTCTGTTTCTCATGTTCACGCGGCTCCATTAAAAGAAAGAGTGATTCAGCTAAATTTTATGAAACAACTTCCTCAAACATTTGGAGAAATCACTGCTACTGAGATTGCAGCTCTTCTACAGTGGTGTTTCAATGAGTACGACTGTACTCTGACAGGATTTAAACAAAAATGGAATTTAGATAAAATTCCAAACTCATTTCCTCTTGGGGTCCTTTGTCCTACTCATTCACAGGACTTTACACTTCACGAAAACGGATACTGCACTGATTGCGGTGGTTACCTTCCTCATAGTGCTGAC---AATTCTATGTACACTGATCGCGCAAGCGAAACTAGC---------------ACAGGAGACATCACACCAAGTAAG---------------------------------------------------
>AEY75576
ATGGCTTTCAATCCTCCTGTGATTAGAGCT---------------------------------------TTTTCTCAACCTGCTTTTACTTATGTCTTCAAATTTCCATATCCACAATGGAAAGAAAAAGAATGGCTGCTTCATGCACTTTTAGCTCATGGAACTGAACAATCTATGATACAATTAAGAAACTGCGCTCCTCAT---------CCGGATGAAGAC---ATAATCCGTGATGACTTGCTTATTTCTTTAGAAGATCGCCATTTTGGG------GCTGTTCTCTGCAAGGCTGTTTACATGGCAACAACTACTCTCATGTCACACAAACAAAGGAATATGTTTCCTCGTTGTGACATCATAGTTCAGTCTGAGCTAGGAGAGAAAAACTTACACTGCCATATTATAGTTGGGGGAGAAGGACTAAGCAAGAGGAATGCTAAATCATCCTGT---------GCTCAGTTCTATGGTTTAATACTAGCTGAGATAATTCAACGCTGCAAATCTCTTCTGGCTACACGTCCTTTTGAACCTGAGGAGGCTGACATATTTCACACTCTA------------AAAAAGGCTGAGCGAGAGGCATGGGGTGGAGTTACTGGCGGCAACATGCAGATCCTTCAATATAGAGATCGCAGAGGAGACCTTCATGCACAAACAGTGGATCCTCTTCGCTTCTTCAAAAACTACCTTTTACCTAAAAATAGATGTATTTCATCTTACAGCAAACCTGATGTTTGTACTTCTCCTGACAACTGGTTCATTTTAGCTGAAAAAACTTACTCTCACACTCTTATTAACGGGCTGCCGCTTCCAGAACATTACAGAAAAAAC---TACCACGCAACCCTAGATAACGAAGTCATTCCAGGGCCTCAAACAATGGCCTATGGAGGACGTGGTCCGTGGGAACATCTTCCTGAGGTAGGAGATCAGCGCCTAGCTGCGTCTTCTGTTAGCACTACT---TATAAACCTAACAAAAAAGAAAAACTTATGCTAAACTTGCTAGACAAATGTAAAGAGCTAAATCTATTAGTTTATGAAGACTTAGTAGCTAATTGTCCTGAACTACTCCTTATGCTTGAAGGTCAACCAGGAGGGGCACGCCTTATAGAACAAGTCTTGGGCATGCACCATATTAATGTTTGTTCTAACTTTACAGCTCTCACATATCTTTTTCATCTACATCCTGTTACTTCG---CTTGACTCAGACAATAAAGCTTTACAGCTTTTGTTGATTCAAGGCTATAATCCTCTAGCCGTTGGTCACGCCCTGTGCTGTGTCCTGAACAAACAATTCGGGAAACAAAACACTGTTTGCTTTTACGGGCCTGCCTCAACAGGTAAAACAAATATGGCCAAGGCAATCGTCCAAGGGATTAGACTTTATGGGTGTGTTAATCATTTGAACAAAGGATTTGTATTTAATGACTGCAGACAACGCCTAGTTGTTTGGTGGGAGGAGTGCTTAATGCACCAGGATTGGGTGGAACCTGCAAAGTGTATCTTGGGCGGGACAGAATGCAGAATTGACGTCAAGCATAGAGACAGTGTACTTTTAACTCAAACACCTGTAATTATATCCACTAACCACGATATCTACGCGGTTGTTGGTGGCAATTCTGTTTCTCATGTTCACGCGGCTCCATTAAAAGAAAGAGTGATTCAGCTAAATTTTATGAAACAACTTCCTCAAACATTTGGAGAAATCACTGCTACTGAGATTGCAGCTCTTCTACAGTGGTGTTTCAATGAGTACGACTGTACTCTGACAGGATTTAAACAAAAATGGAATTTAGATAAAATTCCAAACTCATTTCCTCTTGGGGTCCTTTGTCCTACTCATTCACAGGACTTTACACTTCACGAAAACGGATACTGCACTGATTGCGGTGGTTACCTTCCTCATAGTGCTGAC---AATTCTATGTACACTGATCGCGCAAGCGAAACTAGC---------------ACAGGAGACATCACACCAAGTAAG---------------------------------------------------
>ACG75812
ATGGCTTTCAATCCTCCTGTGATTAGAGCT---------------------------------------TTTTCTCAACCTGCTTTTACTTATGTCTTCAAATTTCCATATCCACAATGGAAAGAAAAAGAATGGCTGCTTCATGCACTTTTAGCTCATGGAACTGAACAATCTATGATACAATTAAGAAACTGCGCTCCTCAT---------CCGGATGAAGAC---ATAATCCGTGATGACTTGCTTATTTCTTTAGAAGATCGCCATTTTGGG------GCTGTTCTCTGCAAGGCTGTTTACATGGCAACAACTACTCTCATGTCACACAAACAAAGGAATATGTTTCCTCGTTGTGACATCATAGTTCAGTCTGAGCTAGGAGAGAAAAACTTACACTGCCATATTATAGTTGGGGGAGAAGGACTAAGCAAGAGGAATGCTAAATCATCCTGT---------GCTCAGTTCTATGGTTTAATACTAGCTGAGATAATTCAACGCTGCAAATCTCTTCTGGCTACACGTCCTTTTGAACCTGAGGAGGCTGACATATTTCACACTCTA------------AAAAAGGCTGAGCGAGAGGCATGGGGTGGAGTTACTGGCGGCAACATGCAGATCCTTCAATATAGAGATCGCAGAGGAGACCTTCATGCACAAACAGTGGATCCTCTTCGCTTCTTCAAAAACTACCTTTTACCTAAAAATAGATGTATTTCATCTTACAGCAAACCTGATGTTTGTACTTCTCCTGACAACTGGTTCATTTTAGCTGAAAAAACTTACTCTCACACTCTTATTAACGGGCTGCCGCTTCCAGAACATTACAGAAAAAAC---TACCACGCAACCCTAGATAACGAAGTCATTCCAGGGCCTCAAACAATGGCCTATGGAGGACGTGGTCCGTGGGAACATCTTCCTGAGGTAGGAGATCAGCGCCTAGCTGCGTCTTCTGTTAGCACTACT---TATAAACCTAACAAAAAAGAAAAACTTATGCTAAACTTGCTAGACAAATGTAAAGAGCTAAATCTATTAGTTTATGAAGACTTAGTAGCTAATTGTCCTGAACTACTCCTTATGCTTGAAGGTCAACCAGGAGGGGCACGCCTTATAGAACAAGTCTTGGGCATGCACCATATTAATGTTTGTTCTAACTTTACAGCTCTCACATATCTTTTTCATCTACATCCTGTTACTTCA---CTTGACTCAGACAATAAAGCTTTACAGCTTTTGTTGATTCAAGGCTATAATCCTCTAGCCGTTGGTCACGCCCTGTGCTGTGTCCTGAACAAACAATTCGGGAAACAAAACACTGTTTGCTTTTACGGGCCTGCCTCAACAGGTAAAACAAATATGGCCAAGGCAATCGTCCAAGGGATTAGACTTTATGGGTGTGTTAATCATTTGAACAAAGGATTTGTATTTAATGACTGCAGACAACGCCTAGTTGTTTGGTGGGAGGAGTGCTTAATGCACCAGGATTGGGTGGAACCTGCAAAGTGTATCTTGGGCGGGACAGAATGCAGAATTGACGTCAAGCATAGAGACAGTGTACTTTTAACTCAAACACCTGTAATTATATCCACTAACCACGATATCTACGCGGTTGTTGGTGGCAATTCTGTTTCTCATGTTCACGCGGCTCCATTAAAAGAAAGAGTGATTCAGCTAAATTTTATGAAACAACTTCCTCAAACATTTGGAGAAATCACTGCTACTGAGATTGCAGCTCTTCTACAGTGGTGTTTCAATGAGTACGACTGTACTCTGACAGGATTTAAACAAAAATGGAATTTAGATAAAATTCCAAACTCATTTCCTCTTGGGGTCCTTTGTCCTACTCATTCACAGGACTTTACACTTCACGAAAACGGATACTGCACTGATTGCGGTGGTTACCTTCCTCATAGTGCTGAC---AATTCTATGTACACTGATCGCGCAAGCGAAACTAGC---------------ACAGGAGACATCACACCAAGTAAG---------------------------------------------------
>AEY75572
ATGGCTTTCAATCCTCCTGTGATTAGAGCT---------------------------------------TTTTCTCAACCTGCTTTTACTTATGTCTTCAAATTTCCATATCCACAATGGAAAGAAAAAGAATGGCTGCTTCATGCACTTTTAGCTCATGGAACTGAACAATCTATGATACAATTAAGAAACTGCGCTCCTCAT---------CCGGATGAAGAC---ATAATCCGTGATGACTTGCTTATTTCTTTAGAAGATCGCCATTTTGGG------GCTGTTCTCTGCAAGGCTGTTTACATGGCAACAACTACTCTCATGTCACACAAACAAAGGAATATGTTTCCTCGTTGTGACATCATAGTTCAGTCTGAGCTAGGAGAGAAAAACTTACACTGCCATATTATAGTTGGGGGAGAAGGACTAAGCAAGAGGAATGCTAAATCATCCTGT---------GCTCAGTTCTATGGTTTAATACTAGCTGAGATAATTCAACGCTGCAAATCTCTTCTGGCTACACGTCCTTTTGAACCTGAGGAGGCTGACATATTTCACACTCTA------------AAAAAGGCTGAGCGAGAGGCATGGGGTGGAGTTACTGGCGGCAACATGCAGATCCTTCAATATAGAGATCGCAGAGGAGACCTTCATGCACAAACAGTGGATCCTCTTCGCTTCTTCAAAAACTACCTTTTACCTAAAAATAGATGTATTTCATCTTACAGCAAACCTGATGTTTGTACTTCTCCTGACAACTGGTTCATTTTAGCTGAAAAAACTTACTCTCACACTCTTATTAACGGGCTGCCGCTTCCAGAACATTACAGAAAAAAC---TACCACGCAACCCTAGATAACGAAGTCATTCCAGGGCCTCAAACAATGGCCTATGGAGGACGTGGTCCGTGGGAACATCTTCCTGAGGTAGGAGATCAGCGCCTAGCTGCGTCTTCTGTTAGCACTACT---TATAAACCTAACAAAAAAGAAAAACTTATGCTAAACTTGCTAGACAAATGTAAAGAGCTAAATCTATTAGTTTATGAAGACTTAGTAGCTAATTGTCCTGAACTACTCCTTATGCTTGAAGGTCAACCAGGAGGGGCACGCCTTATAGAACAAGTCTTGGGCATGCACCATATTAATGTTTGTTCTAACTTTACAGCTCTCACATATCTTTTTCATCTACATCCTGTTACTTCG---CTTGACTCAGACAATAAAGCTTTACAGCTTTTGTTGATTCAAGGCTATAATCCTCTAGCCGTTGGTCACGCCCTGTGCTGTGTCCTGAACAAACAATTCGGGAAACAAAACACTGTTTGCTTTTACGGGCCTGCCTCAACAGGTAAAACAAATATGGCCAAGGCAATCGTCCAAGGGATTAGACTTTATGGGTGTGTTAATCATTTGAACAAAGGATTTGTATTTAATGACTGCAGACAACGCCTAGTTGTTTGGTGGGAGGAGTGCTTAATGCACCAGGATTGGGTGGAACCTGCAAAGTGTATCTTGGGCGGGACAGAATGCAGAATTGACGTCAAGCATAGAGACAGTGTACTTTTAACTCAAACACCTGTAATTATATCCACTAACCACGATATCTACGCGGTTGTTGGTGGCAATTCTGTTTCTCATGTTCACGCGGCTCCATTAAAAGAAAGAGTGATTCAGCTAAATTTTATGAAACAACTTCCTCAAACATTTGGAGAAATCACTGCTACTGAGATTGCAGCTCTTCTACAGTGGTGTTTCAATGAGTACGACTGTACTCTGACAGGATTTAAACAAAAATGGAATTTAGATAAAATTCCAAACTCATTTCCTCTTGGGGTCCTTTGTCCTACTCATTCACAGGACTTTACACTTCACGAAAACGGATACTGCACTGATTGCGGTGGTTACCTTCCTCATAGTGCTGAC---AATTCTATGTACACTGATCGCGCAAGCGAAACTAGC---------------ACAGGAGACATCACACCAAGTAAG---------------------------------------------------
>AEA41847
ATGGCTTTCAATCCTCCTGTGATTAGAGCT---------------------------------------TTTTCTCAACCTGCTTTTACTTATGTCTTCAAATTTCCATATCCACAATGGAAAGAAAAAGAATGGCTGCTTCATGCACTTTTAGCTCATGGAACTGAACAATCTATGATACAATTAAGAAACTGCGCTCCTCAT---------CCGGATGAAGAC---ATAATCCGTGATGACTTGCTTATTTCTTTAGAAGATCGCCATTTTGGG------GCTGTTCTCTGCAAGGCTGTTTACATGGCAACAACTACTCTCATGTCACACAAACAAAGGAATATGTTTCCTCGTTGTGACATCATAGTTCAGTCTGAGCTAGGAGAGAAAAACTTACACTGCCATATTATAGTTGGGGGAGAAGGACTAAGCAAGAGGAATGCTAAATCATCCTGT---------GCTCAGTTCTATGGTTTAATACTAGCTGAGATAATTCAACGCTGCAAATCTCTTCTGGCTACACGTCCTTTTGAACCTGAGGAGGCTGACATATTTCACACTCTA------------AAAAAGGCTGAGCGAGAGGCATGGGGTGGAGTTACTGGCGGCAACATGCAGATCCTTCAATATAGAGATCGCAGAGGAGACCTTCATGCACAAACAGTGGATCCTCTTCGCTTCTTCAAAAACTACCTTTTACCTAAAAATAGATGTATTTCATCTTACAGCAAACCTGATGTTTGTACTTCTCCTGACAACTGGTTCATTTTAGCTGAAAAAACTTACTCTCACACTCTTATTAACGGGCTGCCGCTTCCAGAACATTACAGAAAAAAC---TACCACGCAACCCTAGATAACGAAGTCATTCCAGGGCCTCAAACAATGGCCTATGGAGGACGTGGTCCGTGGGAACATCTTCCTGAGGTAGGAGATCAGCGCCTAGCTGCGTCTTCTGTTAGCACTACT---TATAAACCTAACAAAAAAGAAAAACTTATGCTAAACTTGCTAGACAAATGTAAAGAGCTAAATCTATTAGTTTATGAAGACTTAGTAGCTAATTGTCCTGAACTACTCCTTATGCTTGAAGGTCAACCAGGAGGGGCACGCCTTATAGAACAAGTCTTGGGCATGCACCATATTAATGTTTGTTCTAACTTTACAGCTCTCACATATCTTTTTCATCTACATCCTGTTACTTCG---CTTGACTCAGACAATAAAGCTTTACAGCTTTTGTTGATTCAAGGCTATAATCCTCTAGCCGTTGGTCACGCCCTGTGCTGTGTCCTGAACAAACAATTCGGGAAACAAAACACTGTTTGCTTTTACGGGCCTGCCTCAACAGGTAAAACAAATATGGCCAAGGCAATCGTCCAAGGGATTAGACTTTATGGGTGTGTTAATCATTTGAACAAAGGATTTGTATTTAATGACTGCAGACAACGCCTAGTTGTTTGGTGGGAGGAGTGCTTAATGCACCAGGATTGGGTGGAACCTGCAAAGTGTATCTTGGGCGGGACAGAATGCAGAATTGACGTCAAGCATAGAGACAGTGTACTTTTAACTCAAACACCTGTAATTATATCCACTAACCACGATATCTACGCGGTTGTTGGTGGCAATTCTGTTTCTCATGTTCACGCGGCTCCATTAAAAGAAAGAGTGATTCAGCTAAATTTTATGAAACAACTTCCTCAAACATTTGGAGAAATCACTGCTACTGAGATTGCAGCTCTTCTACAGTGGTGTTTCAATGAGTACGACTGTACTCTGACAGGATTTAAACAAAAATGGAATTTAGATAAAATTCCAAACTCATTTCCTCTTGGGGTCCTTTGTCCTACTCATTCACAGGACTTTACACTTCACGAAAACGGATACTGCACTGATTGCGGTGGTTACCTTCCTCATAGTGCTGAC---AATTCTATGTACACTGATCGCGCAAGCGAAACTAGC---------------ACAGGAGACATCACACCAAGTAAG---------------------------------------------------
>ABR26324
ATGGCTTTCAATCCTCCTGTGATTAGAGCT---------------------------------------TTTTCTCAACCTGCTTTTACTTATGTCTTCAAATTTCCATATCCACAATGGAAAGAAAAAGAATGGCTGCTTCATGCACTTTTAGCTCATGGAACTGAACAATCTATGATACAATTAAGAAACTGCGCTCCTCAT---------CCGGATGAAGAC---ATAATCCGTGATGACTTGCTTATTTCTTTAGAAGATCGCCATTTTGGG------GCTGTTCTCTGCAAGGCTGTTTACATGGCAACAACTACTCTCATGTCACACAAACAAAGGAATATGTTTCCTCGTTGTGACATCATAGTTCAGTCTGAGCTAGGAGAGAAAAACTTACACTGCCATATTATAGTTGGGGGAGAAGGACTAAGCAAGAGGAATGCTAAATCATCCTGT---------GCTCAGTTCTATGGTTTAATACTAGCTGAGATAATTCAACGCTGCAAATCTCTTCTGGCTACACGTCCTTTTGAACCTGAGGAGGCTGACATATTTCACACTCTA------------AAAAAGGCTGAGCGAGAGGCATGGGGTGGAGTTACTGGCGGCAACATGCAGATCCTTCAATATAGAGATCGCAGAGGAGACCTTCATGCACAAACAGTGGATCCTCTTCGCTTCTTCAAAAACTACCTTTTACCTAAAAATAGATGTATTTCATCTTACAGCAAACCTGATGTTTGTACTTCTCCTGACAACTGGTTCATTTTAGCTGAAAAAACTTACTCTCACACTCTTATTAACGGGCTGCCGCTTCCAGAACATTACAGAAAAAAC---TACCACGCAACCCTAGATAACGAAGTCATTCCAGGGCCTCAAACAATGGCCTATGGAGGACGTGGTCCGTGGGAACATCTTCCTGAGGTAGGAGATCAGCGCCTAGCTGCGTCTTCTGTTAGCACTACT---TATAAACCTAACAAAAAAGAAAAACTTATGCTAAACTTGCTAGACAAATGTAAAGAGCTAAATCTATTAGTTTATGAAGACTTAGTAGCTAATTGTCCTGAACTACTCCTTATGCTTGAAGGTCAACCAGGAGGGGCACGCCTTATAGAACAAGTCTTGGGCATGCACCATATTAATGTTTGTTCTAACTTTACAGCTCTCACATATCTTTTTCATCTACATCCTGTTACTTCG---CTTGACTCAGACAATAAAGCTTTACAGCTTTTGTTGATTCAAGGCTATAATCCTCTAGCCGTTGGTCACGCCCTGTGCTGTGTCCTGAACAAACAATTCGGGAAACAAAACACTGTTTGCTTTTACGGGCCTGCCTCAACAGGTAAAACAAATATGGCCAAGGCAATCGTCCAAGGGATTAGACTTTATGGGTGTGTTAATCATTTGAACAAAGGATTTGTATTTAATGACTGCAGACAACGCCTAGTTGTTTGGTGGGAGGAGTGCTTAATGCACCAGGATTGGGTGGAACCTGCAAAGTGTATCTTGGGCGGGACAGAATGCAGAATTGACGTCAAGCATAGAGACAGTGTACTTTTAACTCAAACACCTGTAATTATATCCACTAACCACGATATCTACGCGGTTGTTGGTGGCAATTCTGTTTCTCATGTTCACGCGGCTCCATTAAAAGAAAGAGTGATTCAGCTAAATTTTATGAAACAACTTCCTCAAACATTTGGAGAAATCACTGCTACTGAGATTGCAGCTCTTCTACAGTGGTGTTTCAATGAGTACGACTGTACTCTGACAGGATTTAAACAAAAATGGAATTTAGATAAAATTCCAAACTCATTTCCTCTTGGGGTCCTTTGTCCTACTCATTCACAGGACTTTACACTTCACGAAAACGGATACTGCACTGATTGCGGTGGTTACCTTCCTCATAGTGCTGAC---AATTCTATGTACACTGATCGCGCAAGCGAAACTAGC---------------ACAGGAGACATCACACCAAGTAAG---------------------------------------------------
>ABR26304
ATGGCTTTCAATCCTCCTGTGATTAGAGCT---------------------------------------TTTTCTCAACCTGCTTTTACTTATGTCTTCAAATTTCCATATCCACAATGGAAAGAAAAAGAATGGCTGCTTCATGCACTTTTAGCTCATGGAACTGAACAATCTATGATACAATTAAGAAACTGCGCTCCTCAT---------CCGGATGAAGAC---ATAATCCGTGATGACTTGCTTATTTCTTTAGAAGATCGCCATTTTGGG------GCTGTTCTCTGCAAGGCTGTTTACATGGCAACAACTACTCTCATGTCACACAAACAAAGGAATATGTTTCCTCGTTGTGACATCATAGTTCAGTCTGAGCTAGGAGAGAAAAACTTACACTGCCATATTATAGTTGGGGGAGAAGGACTAAGCAAGAGGAATGCTAAATCATCCTGT---------GCTCAGTTCTATGGTTTAATACTAGCTGAGATAATTCAACGCTGCAAATCTCTTCTGGCTACACGTCCTTTTGAACCTGAGGAGGCTGACATATTTCACACTCTA------------AAAAAGGCTGAGCGAGAGGCATGGGGTGGAGTTACTGGCGGCAACATGCAGATCCTTCAATATAGAGATCGCAGAGGAGACCTTCATGCACAAACAGTGGATCCTCTTCGCTTCTTCAAAAACTACCTTTTACCTAAAAATAGATGTATTTCATCTTACAGCAAACCTGATGTTTGTACTTCTCCTGACAACTGGTTCATTTTAGCTGAAAAAACTTACTCTCACACTCTTATTAACGGGCTGCCGCTTCCAGAACATTACAGAAAAAAC---TACCACGCAACCCTAGATAACGAAGTCATTCCAGGGCCTCAAACAATGGCCTATGGAGGACGTGGTCCGTGGGAACATCTTCCTGAGGTAGGAGATCAGCGCCTAGCTGCGTCTTCTGTTAGCACTACT---TATAAACCTAACAAAAAAGAAAAACTTATGCTAAACTTGCTAGACAAATGTAAAGAGCTAAATCTATTAGTTTATGAAGACTTAGTAGCTAATTGTCCTGAACTACTCCTTATGCTTGAAGGTCAACCAGGAGGGGCACGCCTTATAGAACAAGTCTTGGGCATGCACCATATTAATGTTTGTTCTAACTTTACAGCTCTCACATATCTTTTTCATCTACATCCTGTTACTTCG---CTTGACTCAGACAATAAAGCTTTACAGCTTTTGTTGATTCAAGGCTATAATCCTCTAGCCGTTGGTCACGCCCTGTGCTGTGTCCTGAACAAACAATTCGGGAAACAAAACACTGTTTGCTTTTACGGGCCTGCCTCAACAGGTAAAACAAATATGGCCAAGGCAATCGTCCAAGGGATTAGACTTTATGGGTGTGTTAATCATTTGAACAAAGGATTTGTATTTAATGACTGCAGACAACGCCTAGTTGTTTGGTGGGAGGAGTGCTTAATGCACCAGGATTGGGTGGAACCTGCAAAGTGTATCTTGGGCGGGACAGAATGCAGAATTGACGTCAAGCATAGAGACAGTGTACTTTTAACTCAAACACCTGTAATTATATCCACTAACCACGATATCTACGCGGTTGTTGGTGGCAATTCTGTTTCTCATGTTCACGCGGCTCCATTAAAAGAAAGAGTGATTCAGCTAAATTTTATGAAACAACTTCCTCAAACATTTGGAGAAATCACTGCTACTGAGATTGCAGCTCTTCTACAGTGGTGTTTCAATGAGTACGACTGTACTCTGACAGGATTTAAACAAAAATGGAATTTAGATAAAATTCCAAACTCATTTCCTCTTGGGGTCCTTTGTCCTACTCATTCACAGGACTTTACACTTCACGAAAACGGATACTGCACTGATTGCGGTGGTTACCTTCCTCATAGTGCTGAC---AATTCTATGTACACTGATCGCGCAAGCGAAACTAGC---------------ACAGGAGACATCACACCAAGTAAG---------------------------------------------------
>BAH22647
ATGGCTTTCAATCCTCCTGTGATTAGAGCT---------------------------------------TTTTCTCAACCTGCTTTTACTTATGTCTTCAAATTTCCATATCCACAATGGAAAGAAAAAGAATGGCTGCTTCATGCACTTTTAGCTCATGGAACTGAACAATCTATGATACAATTAAGAAACTGCGCTCCTCAT---------CCGGATGAAGAC---ATAATCCGTGATGACTTGCTTATTTCTTTAGAAGATCGCCATTTTGGG------GCTGTTCTCTGCAAGGCTGTTTACATGGCAACAACTACTCTCATGTCACACAAACAAAGGAATATGTTTCCTCGTTGTGACATCATAGTTCAGTCTGAGCTAGGAGAGAAAAACTTACACTGCCATATTATAGTTGGGGGAGAAGGACTAAGCAAGAGGAATGCTAAATCATCCTGT---------GCTCAGTTCTATGGTTTAATACTAGCTGAGATAATTCAACGCTGCAAATCTCTTCTGGCTACACGTCCTTTTGAACCTGAGGAGGCTGACATATTTCACACTCTA------------AAAAAGGCTGAGCGAGAGGCATGGGGTGGAGTTACTGGCGGCAACATGCAGATCCTTCAATATAGAGATCGCAGAGGAGACCTTCATGCACAAACAGTGGATCCTCTTCGCTTCTTCAAAAACTACCTTTTACCTAAAAATAGATGTATTTCATCTTACAGCAAACCTGATGTTTGTACTTCTCCTGACAACTGGTTCATTTTAGCTGAAAAAACTTACTCTCACACTCTTATTAACGGGCTGCCGCTTCCAGAACATTACAGAAAAAAC---TACCACGCAACCCTAGATAACGAAGTCATTCCAGGGCCTCAAACAATGGCCTATGGAGGACGTGGTCCGTGGGAACATCTTCCTGAGGTAGGAGATCAGCGCCTAGCTGCGTCTTCTGTTAGCACTACT---TATAAACCTAACAAAAAAGAAAAACTTATGCTAAACTTGCTAGACAAATGTAAAGAGCTAAATCTATTAGTTTATGAAGACTTAGTAGCTAATTGTCCTGAACTACTCCTTATGCTTGAAGGTCAACCAGGAGGGGCACGCCTTATAGAACAAGTCTTGGGCATGCACCATATTAATGTTTGTTCTAACTTTACAGCTCTCACATATCTTTTTCATCTACATCCTGTTACTTCG---CTTGACTCAGACAATAAAGCTTTACAGCTTTTGTTGATTCAAGGCTATAATCCTCTAGCCGTTGGTCACGCCCTGTGCTGTGTCCTGAACAAACAATTCGGGAAACAAAACACTGTTTGCTTTTACGGGCCTGCCTCAACAGGTAAAACAAATATGGCCAAGGCAATCGTCCAAGGGATTAGACTTTATGGGTGTGTTAATCATTTGAACAAAGGATTTGTATTTAATGACTGCAGACAACGCCTAGTTGTTTGGTGGGAGGAGTGCTTAATGCACCAGGATTGGGTGGAACCTGCAAAGTGTATCTTGGGCGGAACAGAATGCAGAATTGACGTCAAGCATAGAGACAGTGTACTTTTAACTCAAACACCTGTAATTATATCCACTAACCACGATATCTACGCGGTTGTTGGTGGCAATTCTGTTTCTCATGTTCACGCGGCTCCATTAAAAGAAAGAGTGATTCAGCTAAATTTTATGAAACAACTTCCTCAAACATTTGGAGAAATCACTGCTACTGAGATTGCAGCTCTTCTACAGTGGTGTTTCAATGAGTACGACTGTACTCTGACAGGATTTAAACAAAAATGGAATTTAGATAAAATTCCAAACTCATTTCCTCTTGGGGTCCTTTGTCCTACTCATTCACAGGACTTTACACTTCACGAAAACGGATACTGCACTGATTGCGGTGGTTACCTTCCTCATAGTGCTGAC---AATTCTATGTACACTGATCGCGCAAGCGAAACTAGC---------------ACAGGAGACATCACACCAAGTAAG---------------------------------------------------
>BAH22643
ATGGCTTTCAATCCTCCTGTGATTAGAGCT---------------------------------------TTTTCTCAACCTGCTTTTACTTATGTCTTCAAATTTCCATATCCACAATGGAAAGAAAAAGAATGGCTGCTTCATGCACTTTTAGCTCATGGAACTGAACAATCTATGATACAATTAAGAAACTGCGCTCCTCAT---------CCGGATGAAGAC---ATAATCCGTGATGACTTGCTTATTTCTTTAGAAGATCGCCATTTTGGG------GCTGTTCTCTGCAAGGCTGTTTACATGGCAACAACTACTCTCATGTCACACAAACAAAGGAATATGTTTCCTCGTTGTGACATCATAGTTCAGTCTGAGCTAGGAGAGAAAAACTTACACTGCCATATTATAGTTGGGGGAGAAGGACTAAGCAAGAGGAATGCTAAATCATCCTGT---------GCTCAGTTCTATGGTTTAATACTAGCTGAGATAATTCAACGCTGCAAATCTCTTCTGGCTACACGTCCTTTTGAACCTGAGGAGGCTGACATATTTCACACTTTA------------AAAAAGGCTGAGCGAGAGGCATGGGGTGGAGTTACTGGCGGCAACATGCAGATCCTTCAATATAGAGATCGCAGAGGAGACCTTCATGCACAAACAGTGGATCCTCTTCGCTTCTTCAAAAACTACCTTTTACCTAAAAATAGATGTATTTCATCTTACAGCAAACCTGATGTTTGTACTTCTCCTGACAACTGGTTCATTTTAGCTGAAAAAACTTACTCTCACACTCTTATTAACGGGCTGCCGCTTCCAGAACATTACAGAAAAAAC---TACCACGCAACCCTAGATAACGAAGTCATTCCAGGGCCTCAAACAATGGCCTATGGAGGACGTGGTCCGTGGGAACATCTTCCTGAGGTAGGAGATCAGCGCCTAGCTGCGTCTTCTGTTAGCACTACT---TATAAACCTAACAAAAAAGAAAAACTTATGCTAAACTTGCTAGACAAATGTAAAGAGCTAAATCTATTAGTTTATGAAGACTTAGTAGCTAATTGTCCTGAACTACTCCTTATGCTTGAAGGTCAACCAGGAGGGGCACGCCTTATAGAACAAGTCTTGGGCATGCACCATATTAATGTTTGTTCTAACTTTACAGCTCTCACATATCTTTTTCATCTACATCCTGTTACTTCG---CTTGACTCAGACAATAAAGCTTTACAGCTTTTGTTGATTCAAGGCTATAATCCTCTAGCCGTTGGTCACGCCCTGTGCTGTGTCCTGAACAAACAATTCGGGAAACAAAACACTGTTTGCTTTTACGGGCCTGCCTCAACAGGTAAAACAAATATGGCCAAGGCAATCGTCCAAGGGATTAGACTTTATGGGTGTGTTAATCATTTGAACAAAGGATTTGTATTTAATGACTGCAGACAACGCCTAGTTGTTTGGTGGGAGGAGTGCTTAATGCACCAGGATTGGGTGGAACCTGCAAAGTGTATCTTGGGCGGGACAGAATGCAGAATTGACGTCAAGCATAGAGACAGTGTACTTTTAACTCAAACACCTGTAATTATATCCACTAACCACGATATCTACGCGGTTGTTGGTGGCAATTCTGTTTCTCATGTTCACGCGGCTCCATTAAAAGAAAGAGTGATTCAGCTAAATTTTATGAAACAACTTCCTCAAACATTTGGAGAAATCACTGCTACTGAGATTGCAGCTCTTCTACAGTGGTGTTTCAATGAGTACGACTGTACTCTGACAGGATTTAAACAAAAATGGAATTTAGATAAAATTCCAAACTCATTTCCTCTTGGGGTCCTTTGTCCTACTCATTCACAGGACTTTACACTTCACGAAAACGGATACTGCACTGATTGCGGTGGTTACCTTCCTCATAGTGCTGAC---AATTCTATGTACACTGATCGCGCAAGCGAAACTAGC---------------ACAGGAGACATCACACCAAGTAAG---------------------------------------------------
>ACX47171
ATGGCTTTCAATCCTCCTGTGATTAGAGCT---------------------------------------TTTTCTCAACCTGCTTTTACTTATGTCTTCAAATTTCCATATCCACAATGGAAAGAAAAAGAATGGCTGCTTCATGCACTTTTAGCTCATGGAACTGAACAATCTATGATACAATTAAGAAACTGCGCTCCTCAT---------CCGGATGAAGAC---ATAATCCGTGATGACTTGCTTATTTCTTTAGAAGATCGCCATTTTGGG------GCTGTTCTCTGCAAGGCTGTTTACATGGCAACAACTACTCTCATGTCACACAAACAAAGGAATATGTTTCCTCGTTGTGACATCATAGTTCAGTCTGAGCTAGGAGAGAAAAACTTACACTGCCATATTATAGTTGGGGGAGAAGGACTAAGCAAGAGGAATGCTAAATCATCCTGT---------GCTCAGTTCTATGGTTTAATACTAGCTGAGATAATTCAACGCTGCAAATCTCTTCTGGCTACACGTCCTTTTGAACCTGAGGAGGCTGACATATTTCACACTCTA------------AAAAAGGCTGAGCGAGAGGCATGGGGTGGAGTTACTGGCGGCAACATGCAGATCCTTCAATATAGAGATCGCAGAGGAGACCTTCATGCACAAACAGTGGATCCTCTTCGCTTCTTCAAAAACTACCTTTTACCTAAAAATAGATGTATTTCATCTTACAGCAAACCTGATGTTTGTACTTCTCCTGACAACTGGTTCATTTTAGCTGAAAAAACTTACTCTCACACTCTTATTAACGGGCTGCCGCTTCCAGAACATTACAGAAAAAAC---TACCACGCAACCCTAGATAACGAAGTCATTCCAGGGCCTCAAACAATGGCCTATGGAGGACGTGGTCCGTGGGAACATCTTCCTGAGGTAGGAGATCAGCGCCTAGCTGCGTCTTCTGTTAGCACTACT---TATAAACCTAACAAAAAAGAAAAACTTATGCTAAACTTGCTAGACAAATGTAAAGAGCTAAATCTATTAGTTTATGAAGACTTAGTAGCTAATTGTCCTGAACTACTCCTTATGCTTGAAGGTCAACCAGGAGGGGCACGCCTTATAGAACAAGTCTTGGGCATGCACCATATTAATGTTTGTTCTAACTTTACAGCTCTCACATATCTTTTTCATCTACATCCTGTTACTTCG---CTTGACTCAGACAATAAAGCTTTACAGCTTTTGTTGATTCAAGGCTATAATCCTCTAGCCGTTGGTCACGCCCTGTGCTGTGTCCTGAACAAACAATTCGGGAAACAAAACACTGTTTGCTTTTACGGGCCTGCCTCAACAGGTAAAACAAATATGGCCAAGGCAATCGTCCAAGGGATTAGACTTTATGGGTGTGTTAATCATTTGAACAAAGGATTTGTATTTAATGACTGCAGACAACGCCTAGTTGTTTGGTGGGAGGAGTGCTTAATGCACCAGGATTGGGTGGAACCTGCAAAGTGTATCTTGGGCGGGACAGAATGCAGAATTGACGTCAAGCATAGAGACAGTGTACTTTTAACTCAAACACCTGTAATTATATCCACTAACCACGATATCTACGCGGTTGTTGGTGGCAATTCTGTTTCTCATGTTCACGCGGCTCCATTAAAAGAAAGAGTGATTCAGCTAAATTTTATGAAACAACTTCCTCAAACATTTGGAGAAATCACTGCTACTGAGATTGCAGCTCTTCTACAGTGGTGTTTCAATGAGTACGACTGTACTCTGACAGGATTTAAACAAAAATGGAATTTAGATAAAATTCCAAACTCATTTCCTCTTGGGGTCCTTTGTCCTACTCATTCACAGGACTTTACACTTCACGAAAACGGATACTGCACTGATTGCGGTGGTTACCTTCCTCATAGTGCTGAC---AATTCTATGTACACTGATCGCGCAAGCGAAACTAGC---------------ACAGGAGACATCACACCAAGTAAG---------------------------------------------------
>BAL42426
ATGGCTTTCAATCCTCCTGTGATTAGAGCT---------------------------------------TTTTCTCAACCTGCTTTTACTTATGTCTTCAAATTTCCATATCCACAATGGAAAGAAAAAGAATGGCTGCTTCATGCACTTTTAGCTCATGGAACTGAACAATCTATGATACAATTAAGAAACTGCGCTCCTCAT---------CCGGATGAAGAC---ATAATCCGTGATGACTTGCTTATTTCTTTAGAAGATCGCCATTTTGGG------GCTGTTCTCTGCAAGGCTGTTTACATGGCAACAACTACTCTCATGTCACACAAACAAAGGAATATGTTTCCTCGTTGTGACATCATAGTTCAGTCTGAGCTAGGAGAGAAAAACTTACACTGCCATATTATAGTTGGGGGAGAAGGACTAAGCAAGAGGAATGCTAAATCATCCTGT---------GCTCAGTTCTATGGTTTAATACTAGCTGAGATAATTCAACGCTGCAAATCTCTTCTGGCTACACGTCCTTTTGAACCTGAGGAGGCTGACATATTTCACACTCTA------------AAAAAGGCTGAGCGAGAGGCATGGGGTGGAGTTACTGGCGGCAACATGCAGATCCTTCAATATAGAGATCGCAGAGGAGACCTTCATGCACAAACAGTGGATCCTCTTCGCTTCTTCAAAAACTACCTTTTACCTAAAAATAGATGTATTTCATCTTACAGCAAACCTGATGTTTGTACTTCTCCTGACAACTGGTTCATTTTAGCTGAAAAAACTTACTCTCACACTCTTATTAACGGGCTGCCGCTTCCAGAACATTACAGAAAAAAC---TACCACGCAACCCTAGATAACGAAGTCATTCCAGGGCCTCAAACAATGGCCTATGGAGGACGTGGTCCGTGGGAACATCTTCCTGAGGTAGGAGATCAGCGCCTAGCTGCGTCTTCTGTTAGCACTACT---TATAAACCTAACAAAAAAGAAAAACTTATGCTAAACTTGCTAGACAAATGTAAAGAGCTAAATCTATTAGTTTATGAAGACTTAGTAGCTAATTGTCCTGAACTACTCCTTATGCTTGAAGGTCAACCAGGAGGGGCACGCCTTATAGAACAAGTCTTGGGCATGCACCATATTAATGTTTGTTCTAACTTTACAGCTCTCACATATCTTTTTCATCTACATCCTGTTACTTCG---CTTGACTCAGACAATAAAGCTTTACAGCTTTTGTTGATTCAAGGCTATAATCCTCTAGCCGTTGGTCACGCCCTGTGCTGTGTCCTGAACAAACAATTCGGGAAACAAAACACTGTTTGCTTTTACGGGCCTGCCTCAACAGGTAAAACAAATATGGCCAAGGCAATCGTCCAAGGGATTAGACTTTATGGGTGTGTTAATCATTTGAACAAAGGATTTGTATTTAATGACTGCAGACAACGCCTAGTTGTTTGGTGGGAGGAGTGCTTAATGCACCAGGATTGGGTGGAACCTGCAAAGTGTATCTTGGGCGGGACAGAATGCAGAATTGACGTCAAGCATAGAGACAGTGTACTTTTAACTCAAACACCTGTAATTATATCCACTAACCACGATATCTACGCGGTTGTTGGTGGCAATTCTGTTTCTCATGTTCACGCGGCTCCATTAAAAGAAAGAGTGATTCAGCTAAATTTTATGAAACAACTTCCTCAAACATTTGGAGAAATCACTGCTACTGAGATTGCAGCTCTTCTACAGTGGTGTTTCAATGAGTACGACTGTACTCTGACAGGATTTAAACAAAAATGGAATTTAGATAAAATTCCAAACTCATTTCCTCTTGGGGTCCTTTGTCCTACTCATTCACAGGACTTTACACTTCACGAAAACGGATACTGCACTGATTGCGGTGGTTACCTTCCTCATAGTGCTGAC---AATTCTATGTACACTGATCGCGCAAGCGAAACTAGC---------------ACAGGAGACATCACACCAAGTAAG---------------------------------------------------
>ABX57867
ATGGCTTTCAATCCTCCTGTGATTAGAGCT---------------------------------------TTTTCTCAACCTGCTTTTACTTATGTCTTCAAATTTCCATATCCACAATGGAAAGAAAAAGAATGGCTGCTTCATGCACTTTTAGCTCATGGAACTGAACAATCTATGATACAATTAAGAAACTGCGCTCCTCAT---------CCGGATGAAGAC---ATAATCCGTGATGACTTGCTTATTTCTTTAGAAGATCGCCATTTTGGG------GCTGTTCTCTGCAAGGCTGTTTACATGGCAACAACTACTCTCATGTCACACAAACAAAGGAATATGTTTCCTCGTTGTGACATCATAGTTCAGTCTGAGCTAGGAGAGAAAAACTTACACTGCCATATTATAGTTGGGGGAGAAGGACTAAGCAAGAGGAATGCTAAATCATCCTGT---------GCTCAGTTCTATGGTTTAATACTAGCTGAGATAATTCAACGCTGCAAATCTCTTCTGGCTACACGTCCTTTTGAACCTGAAGAGGCTGACATATTTCACACTCTA------------AAAAAGGCTGAGCGAGAGGCATGGGGTGGAGTTACTGGCGGCAACATGCAGATCCTTCAATATAGAGATCGCAGAGGAGACCTTCATGCACAAACAGTGGATCCTCTTCGCTTCTTCAAAAACTACCTTTTACCTAAAAATAGATGTATTTCATCTTACAGCAAACCTGATGTTTGTACTTCTCCTGACAACTGGTTCATTTTAGCTGAAAAAACTTACTCTCACACTCTTATTAACGGGCTGCCGCTTCCAGAACATTACAGAAAAAAC---TACCACGCAACCCTAGATAACGAAGTCATTCCAGGGCCTCAAGCAATGGCCTATGGAGGACGTGGTCCGTGGGAACATCTTCCTGAGGTAGGAGATCAGCGCCTAGCTGCATCTTCTGTTAGCACTACT---TATAAACCTAACAAAAAAGAAAAACTTATGCTAAACTTGCTAGACAAATGTAAAGAGCTAAATCTATTAGTTTATGAAGACTTAGTAGCTAATTGTCCTGAACTACTCCTTATGCTTGAAGGTCAACCAGGAGGGGCACGCCTTATAGAACAAGTCTTGGGCATGCACCATATTAATGTTTGTTCTAACTTTACAGCTCTCACATATCTTTTTCATCTACATCCTGTTACTTCG---CTTGACTCAGACAATAAAGCTTTACAGCTTTTGTTGATTCAAGGCTATAATCCTCTAGCCGTTGGTCACGCCCTGTGCTGTGTCCTGAACAAACAATTCGGGAAACAAAACACTGTTTGCTTTTACGGGCCTGCCTCAACAGGTAAAACAAATATGGCCAAGGCAATCGTCCAAGGGATTAGACTTTATGGGTGTGTTAATCATTTAAACAAAGGATTTGTATTTAATGACTGCAGACAACGCCTAGTTGTTTGGTGGGAGGAGTGCTTAATGCACCAGGATTGGGTGGAACCTGCAAAGTGTATATTGGGCGGGACAGAATGCAGAATTGACGTCAAGCATAGAGACAGTGTACTCTTAACTCAAACACCTGTAATTATATCCACTAACCACGATATCTATGCGGTTGTTGGTGGCAATTCTGTTTCTCATGTTCACGCGGCTCCATTAAAAGAAAGAGTGATTCAGCTAAATTTTATGAAACAACTTCCTCAAACATTTGGAGAAATCACTGCTACTGAGATTGCAGCTCTTCTACAGTGGTGTTTCAATGAGTACGACTGTACTCTGACAGGATTTAAACAAAAATGGAATTTAGATAAAATTCCAAACTCATTTCCTCTTGGGGTCCTTTGTCCTACTCATTCACAGGACTTTACACTTCACGAAAACGGATACTGCACTGATTGCGGTGGTTACCTTCCTCATAGTGCTGAC---AATTCTATGTACACTGATCGCGCAAGCGAAACTAGC---------------ACAGGAGACATCACACCAAGTAAG---------------------------------------------------
>ABX57863
ATGGCTTTCAATCCTCCTGTGATTAGAGCT---------------------------------------TTTTCTCAACCTGCTTTTACTTATGTCTTCAAATTTCCATATCCACAATGGAAAGAAAAAGAATGGCTGCTTCATGCACTTTTAGCTCATGGAACTGAACAATCTATGATACAATTAAGAAACTGCGCTCCTCAT---------CCGGATGAAGAC---ATAATCCGTGATGACTTGCTTATTTCTTTAGAAGATCGCCATTTTGGG------GCTGTTCTCTGCAAGGCTGTTTACATGGCAACAACTACTCTCATGTCACACAAACAAAGGAATATGTTTCCTCGTTGTGACATCATAGTTCAGTCTGAGCTAGGAGAGAAAAACTTACACTGCCATATTATAGTTGGGGGAGAAGGACTAAGCAAGAGGAATGCTAAATCATCCTGT---------GCTCAGTTCTATGGTTTAATACTAGCTGAAATAATTCAACGCTGCAAATCTCTTCTGGCTACACGTCCTTTTGAACCTGAAGAGGCTGACATATTTCACACTTTA------------AAAAAGGCTGAGCGAGAGGCATGGGGTGGAGTTACTGGCGGCAACATGCAAATCCTTCAATATAGAGATCGCAGAGGAGACCTTCATGCACAAACAGTGGATCCTCTTCGCTTCTTCAAAAACTACCTTTTACCTAAAAATAGATGTATTTCATCTTACAGCAAACCTGATGTTTGTACTTCTCCTGACAACTGGTTCATTTTAGCTGAAAAAACTTACTCTCACACTCTTATTAACGGGCTGCCGCTTCCAGAACATTACAGAAAAAAC---TACCACGCAACCCTAGATAACGAAGTCATTCCAGGGCCTCAAACAATGGCCTATGGAGGACGTGGTCCGTGGGAACATCTTCCTGAGGTAGGAGATCAGCGCCTAGCTGCGTCTTCTGTTAGCACTACT---TATAAACCTAACAAAAAAGAAAAACTTATGCTAAACTTGCTAGACAAATGTAAAGAACTAAATCTATTAGTTTATGAAGACTTAGTAGCTAATTGTCCTGAACTACTCCTTATGCTTGAAGGTCAACCAGGAGGGGCACGCCTTATAGAACAAGTCTTGGGCATGCACCATATTAATGTTTGTTCTAACTTTACAGCTCTCACATATCTTTTTCATCTACATCCTGTTACTTCG---CTTGACTCAGACAATAAAGCTTTACAGCTTTTGTTGATTCAAGGCTATAATCCTCTAGCCGTTGGTCACGCCCTGTGCTGTGTCCTGAACAAACAATTCGGGAAACAAAACACTGTTTGCTTTTACGGGCCTGCCTCAACAGGTAAAACAAATATGGCCAAGGCAATCGTCCAAGGGATTAGACTTTATGGGTGTGTTAATCATTTAAACAAAGGATTTGTATTTAATGACTGCAGACAACGCCTAGTTGTTTGGTGGGAGGAGTGCTTAATGCACCAGGATTGGGTGGAACCTGCAAAGTGTATCTTGGGCGGGACAGAATGCAGAATTGACGTCAAGCATAGAGACAGTGTACTTTTAACTCAAACACCTGTAATTATATCCACTAACCACGATATCTACGCGGTTGTTGGTGGCAATTCTGTTTCTCATGTTCACGCGGCTCCATTAAAAGAAAGAGTGATTCAGCTAAATTTTATGAAACAACTTCCTCAAACATTTGGAGAAATCACTGCTACTGAGATTGCAGCTCTTCTACAGTGGTGTTTCAATGAGTACGACTGTACTCTGACAGGATTTAAACAAAAATGGAATTTAGATAAAATTCCAAACTCATTTCCTCTTGGGGTCCTTTGTCCTACTCATTCACAGGACTTTACACTTCACGAAAACGGATACTGCACTGATTGCGGTGGTTACCTTCCTCATAGTGCTGAC---AATTCTATGTACACTGATCGCGCAAGCGAAACTAGC---------------ACAGGAGACATCACACCAAGTAAG---------------------------------------------------
>AEA41859
ATGGCTTTCAATCCTCCTGTGATTAGAGCT---------------------------------------TTTTCTCAACCTGCTTTTACTTATGTCTTCAAATTTCCATATCCACAATGGAAAGAAAAAGAATGGCTGCTTCATGCACTTTTAGCTCATGGAACTGAACAATCTATGATACAATTAAGAAACTGCGCTCCTCAT---------CCGGATGAAGAC---ATAATCCGTGATGACTTGCTTATTTCTTTAGAAGATCGCCATTTTGGG------GCTGTTCTCTGCAAGGCTGTTTACATGGCAACAACTACTCTCATGTCACACAAACAAAGGAATATGTTTCCTCGTTGTGACATCATAGTTCAGTCTGAGCTAGGAGAGAAAAACTTACACTGCCATATTATAGTTGGGGGAGAAGGACTAAGCAAGAGGAATGCTAAATCATCCTGT---------GCTCAGTTCTATGGTTTAATACTAGCTGAAATAATTCAACGCTGCAAATCTCTTCTGGCTACACGTCCTTTTGAACCTGAAGAGGCTGACATATTTCACACTTTA------------AAAAAGGCTGAGCGAGAGGCATGGGGTGGAGTTACTGGCGGCAACATGCAAATCCTTCAATATAGAGATCGCAGAGGAGACCTTCATGCACAAACAGTGGATCCTCTTCGCTTCTTCAAAAACTACCTTTTACCTAAAAATAGATGTATTTCATCTTACAGCAAACCTGATGTTTGTACTTCTCCTGACAACTGGTTCATTTTAGCTGAAAAAACTTACTCTCACACTCTTATTAACGGGCTGCCGCTTCCAGAACATTACAGAAAAAAC---TACCACGCAACCCTAGATAACGAAGTCATTCCAGGGCCTCAAACAATGGCCTATGGAGGACGTGGTCCGTGGGAACATCTTCCTGAGGTAGGAGATCAGCGCCTAGCTGCGTCTTCTGTTAGCACTACT---TATAAACCTAACAAAAAAGAAAAACTTATGCTAAACTTGCTAGACAAATGTAAAGAGCTAAATCTATTAGTTTATGAAGACTTAGTAGCTAATTGTCCTGAACTACTCCTTATGCTTGAAGGTCAACCAGGAGGGGCACGCCTTATAGAACAAGTCTTGGGCATGCACCATATTAATGTTTGTTCTAACTTTACAGCTCTCACATATCTTTTTCATCTACATCCTGTTACTTCG---CTTGACTCAGACAATAAAGCTTTACAGCTTTTGTTGATTCAAGGCTATAATCCTCTAGCCGTTGGTCACGCCCTGTGCTGTGTCCTGAACAAACAATTCGGGAAACAAAACACTGTTTGCTTTTACGGGCCTGCCTCAACAGGTAAAACAAATATGGCCAAGGCAATCGTCCAAGGGATTAGACTTTATGGGTGTGTTAATCATTTGAACAAAGGATTTGTATTTAATGACTGCAGACAACGCCTAGTTGTTTGGTGGGAGGAGTGCTTAATGCACCAGGATTGGGTGGAACCTGCAAAGTGTATCTTGGGCGGGACAGAATGCAGAATTGACGTCAAGCATAGAGACAGTGTACTTTTAACTCAAACACCTGTAATTATATCCACTAACCACGATATCTACGCGGTTGTTGGTGGCAATTCTGTTTCTCATGTTCACGCGGCTCCATTAAAAGAAAGAGTGATTCAGCTAAATTTTATGAAACAACTTCCTCAAACATTTGGAGAAATCACTGCTACTGAGATTGCAGCTCTTCTACAGTGGTGTTTCAATGAGTACGACTGTACTCTGACAGGATTTAAACAAAAATGGAATTTAGATAAAATTCCAAACTCATTTCCTCTTGGGGTCCTTTGTCCTACTCATTCACAGGACTTTACACTTCACGAAAACGGATACTGCACTGATTGCGGTGGTTACCTTCCTCATAGTGCTGAC---AATTCTATGTACACTGATCGCGCAAGCGAAACTAGC---------------ACAGGAGACATCACACCAAGTAAG---------------------------------------------------
>ABN46898
ATGGCTTTCAATCCTCCTGTGATTAGAGCT---------------------------------------TTTTCTCAACCTGCTTTTACTTATGTCTTCAAATTTCCATATCCACAATGGAAAGAAAAAGAATGGCTGCTTCATGCACTTTTAGCTCATGGAACTGAACAATCTATGATACAATTAAGAAACTGCGCTCCTCAT---------CCGGATGAAGAC---ATAATCCGTGATGACTTGCTTATTTCTTTAGAAGATCGCCATTTTGGG------GCTGTTCTCTGCAAGGCTGTTTACATGGCAACAACTACTCTCATGTCACACAAACAAAGGAATATGTTTCCTCGTTGTGACATCATAGTTCAGTCTGAGCTAGGAGAGAAAAACTTACACTGCCATATTATAGTTGGGGGAGAAGGACTAAGCAAGAGGAATGCTAAATCATCCTGT---------GCTCAGTTCTATGGTTTAATACTAGCTGAAATAATTCAACGCTGCAAATCTCTTCTGGCTACACGTCCTTTTGAACCTGAAGAGGCTGACATATTTCACACTTTA------------AAAAAGGCTGAGCGAGAGGCATGGGGTGGAGTTACTGGCGGCAACATGCAAATCCTTCAATATAGAGATCGCAGAGGAGACCTTCATGCACAAACAGTGGATCCTCTTCGCTTCTTCAAAAACTACCTTTTACCTAAAAATAGATGTATTTCATCTTACAGCAAACCTGATGTTTGTACTTCTCCTGACAACTGGTTCATTTTAGCTGAAAAAACTTACTCTCACACTCTTATTAACGGGCTGCCGCTTCCAGAACATTACAGAAAAAAC---TACCACGCAACCCTAGATAACGAAGTCATTCCAGGGCCTCAAACAATGGCCTATGGAGGACGTGGTCCGTGGGAACATCTTCCTGAGGTAGGAGATCAGCGCCTAGCTGCGTCTTCTGTTAGCACTACT---TATAAACCTAACAAAAAAGAAAAACTTATGCTAAACTTGCTAGACAAATGTAAAGAGCTAAATCTATTAGTTTATGAAGACTTAGTAGCTAATTGTCCTGAACTACTCCTTATGCTTGAAGGTCAACCAGGAGGGGCACGCCTTATAGAACAAGTCTTGGGCATGCACCATATTAATGTTTGTTCTAACTTTACAGCTCTCACATATCTTTTTCATCTACATCCTGTTACTTCG---CTTGACTCAGACAATAAAGCTTTACAGCTTTTGTTGATTCAAGGCTATAATCCTCTAGCCGTTGGTCACGCCCTGTGCTGTGTCCTGAACAAACAATTCGGGAAACAAAACACTGTTTGCTTTTACGGGCCTGCCTCAACAGGTAAAACAAATATGGCCAAGGCAATCGTCCAAGGGATTAGACTTTATGGGTGTGTTAATCATTTGAACAAAGGATTTGTATTTAATGACTGCAGACAACGCCTAGTTGTTTGGTGGGAGGAGTGCTTAATGCACCAGGATTGGGTGGAACCTGCAAAGTGTATCTTGGGCGGGACAGAATGCAGAATTGACGTCAAGCATAGAGACAGTGTACTTTTAACTCAAACACCTGTAATTATATCCACTAACCACGATATCTACGCGGTTGTTGGTGGCAATTCTGTTTCTCATGTTCACGCGGCTCCATTAAAAGAAAGAGTGATTCAGCTAAATTTTATGAAACAACTTCCTCAAACATTTGGAGAAATCACTGCTACTGAGATTGCAGCTCTTCTACAGTGGTGTTTCAATGAGTACGACTGTACTCTGACAGGATTTAAACAAAAATGGAATTTAGATAAAATTCCAAACTCATTTCCTCTTGGGGTCCTTTGTCCTACTCATTCACAGGACTTTACACTTCACGAAAACGGATACTGCACTGATTGCGGTGGTTACCTTCCTCATAGTGCTGAC---AATTCTATGTACACTGATCGCGCAAGCGAAACTAGC---------------ACAGGAGACATCACACCAAGTAAG---------------------------------------------------
>AGC92298
ATGGCCTTTTCTGCTCCTGTAATTAGAGCT---------------------------------------TTTTCTCAACCTGCTTTCACTTATGTTGTTAAATTTCCATATGATAACTGGAAAGAGGAAGAACACTTACTATGGAGCTTACTTGCTCCTGGGACTGAACGTCTCATGATCCAACTAAGAAACTGCGCACCACAT---------CCTGAAGATGAT---CCTGTCAGGGAAGATATTTTATGCTCACTAGCAGACCAACACTATGCT------GCTATTTTCACCAAGGCTTACTACATGGCTGTAACTTCACTCATGGGGCAGAAACAGAGAACACACTTTCCACGATGCGACATAATATGCCAGGCTGAGATCGGCTCAGAATATCTACACTGTCACATACTTGTTGGAGGAGCAGGTCTGAGCAAGAGAAATGCTAAAATTTCATGT---------GCTACGCTCCTAGGCCTTGTGATGGCTGAATTAACACAACGCTGCAAACTACTTCTTGCACAGCGTCCATTTGAACCAGATGAAGCTAGAATATTCCATCTACTC------------AGACGCGTTGAACGCGAAGCATGGTCAGGGCACACTGGTAACTGGGTTCAAATTCTTCAATACAGAGACAAGCGAGGTGACCTTCATGCTCAACACATTGATCCTTTACGCTTTTTCAAACACTACCTGCTGCCAAAAAATCGATTGATCTCTCCTTCCAGCAAGCCTGACGTCTGCACTACTCCAGATAACTGGTTTGTCCTAGCTGATAAAACATACGCTCACACTATTGTTAATGGGCTTCCGCTGCTAGAACATAACAGAAAGGCC---TATCTACAAGAGTTAGAGAGTGAAGTCATCCCGGGGCCTTCTACCATGGCCTTTGGGGGACGTGGTGCGTGGGAACATCTGCCTGAGGTAGGAGAACAACGCCTAATTACTTCTAATACTTCTACTGCT---TATAAAGCTAACAAAAAAGAAAAACTAATGCTAAACTTACTTGATAAATGTGATGAACTTAACTTACTTGTATATGAAGACTTAGTTAGTGCTTGTCCTGACCTTTTACTTATGCTTGAAGGTCAGCCAGGTGGTGCACGCCTAATTGAACAGGTGCTAGGCATGCATCATATTAAAGTGTGTGCTAATTATACAGCTCTATCATTCCTATTTCATTTACATCCTAATCAATTA---TTAACTTCTAGCAATAAAGCACTAAAACTATTGTTGATTCAAGGGTACAACCCATTGCAAGTAGGGCACGCCATCTGCTGTGTACTTAACAAACAGATGGGCAAGCAGAACACTATCTGCTTTTATGGTCCTGCTTCAACAGGTAAAACAAATATTGCAAAGGCCATAGTCCAAGGCGTTCGCCTTTATGGCTGTGTTAATCATCTAAACAAAGGGTTTGTCTTTAACGATTGCAGACAACGCCTTATAATTTGGTGGGAGGAGTGTTTAATGCATCAAGATTGGGTTGAACCTGCTAAATGCATTTTAGGTGGAACCGAATGTAGAATTGATGTTAAACACAAAGACAGTGTTCTTCTTCAACAAACACCAGTAATTATTTCCACTAACCATGACATCTACTCTGTAGTTGGTGGCAATACTGTATCTCATGTTCATGCAGCGCCCTTAAAAGAGCGAATTCTTCAACTAAATTTTATGAAACAACTGCCACAAACATTTGGAGAAATTTCTCCAGTTGAAATTGCAGAGTTGCTGCAATGGTGCTTTAATGAGTACGAATGTACTCTTACTGGCTTTAAACAAAAATGGAACTTAGATAAAGTTCCAAACTCATTTCCTCTTGGGGACCTTTGTCCTACACATTCACAGGACTACGTGCTTCACGAAAACGGATTCTGCACTGACTGCGGCGGCTATATTCCTCATAGTGCTGAC---GACTCTGTGTATACTGACGTGGCTAGCGAGACATCA---------------ATCAGCAGCTGCGACCCAGGTAGGCAT------------------------------------------------
>ACX47167
ATGGCTTTCAATCCTCCTGTGATTAGAGCT---------------------------------------TTTTCTCAACCTGCTTTTACTTATGTCTTCAAATTTCCATATCCACAATGGAAAGAAAAAGAATGGCTGCTTCATGCACTTTTAGCTCATGGAATTGAACAATCTATGATACAATTAAGAAACTGCGCTCCTCAT---------CCGGATGAAGAC---ATAATCCGTGATGACTTGCTTATTCCTTTAGAAGATCGCCATTTTGGG------GCTGTTCTCTGCAAGGCTGTTTACATGGCAACAACTACTCTCATGTCACACAAACAAAGGAATATGTTTCCTCGTTGTGACATCATAGTTCAGTCTGAGCTAGGAGAAAAAAACTTACACTGCCATATTATAGTTGGGGGAGAAGGACTAAGCAAGAGGAATGCTAAATCATCCTGT---------GCTCAGTTCTATGGTTTAATACTAGCTGAGATAATTCAACGCTGCAAATCTCTTCTGGCTACACGTCCTTTTGAACCTGAGGAGGCTGACATATTTCACACTCTA------------AAAAAGGCTGAGCGAGAGGCATGGGGTGGAGTTACTGGCGGCAACATGCAGATCCTTCAATATAGAGATCGCAGAGGAGACCTTCATGCACAAACAGTGGATCCTCTTCGCTTCTTCAAAAACTACCTTTTACCTAAAAATAGATGTATTTCATCTTACAGCAAACCTGATGTTTGTACTTCTCCTGACAACTGGTTCATTTTAGCTGAAAAAACTTACTCTCACACTCTTATTAACGGGCTGCCGCTTCCAGAACATTACAGAAAAAAC---TACCACGCAACCCTAGATAACGAAGTCATTCCAGGGCCTCAAACAATGGCCTATGGAGGACGTGGTCCGTGGGAACATCTTCCTGAGGTAGGAGATCAGCGCCTAGCTGCGTCTTCTGTTAGCACTACT---TATAAACCTAACAAAAAAGAAAAACTTATGCTAAACTTGCTAGACAAATGTAAAGAGCTAAATCTATTAGTTTATGAAGACTTAGTAGCTAATTGTCCTGAACTACTCCTTATGCTTGAAGGTCAACCAGGAGGGGCACGCCTTATAGAACAAGTCTTGGGCATGCACCATATTAATGTTTGTTCTAACTTTACAGCTCTCACATATCTTTTTCATCTACATCCTGTTACTTCG---CTTGACTCAGACAATAAAGCTTTACAGCTTTTGTTGATTCAAGGCTATAATCCTCTAGCCGTTGGTCACGCCCTGTGCTGTGTCCTGAACAAACAATTCGGGAAACAAAACACTGTTTGCTTTTACGGGCCTGCCTCAACAGGTAAAACAAATATGGCCAAGGCAATCGTCCAAGGGATTAGACTTTATGGGTGTGTTAATCATTTGAACAAAGGATTTGTATTTAATGACTGCAGACAACGCCTAGTTGTTTGGTGGGAGGAGTGCTTAATGCACCAGGATTGGGTGGAACCCGCAAAGTGTATCTTGGGCGGGACAGAATGCAGAATTGACGTCAAGCATAGAGACAGTGTACTTTTAACTCAAACACCTGTAATTATATCCACTAACCACGATATCTACGCGGTTGTTGGTGGCAATTCTGTTTCTCATGTTCACGCGGCTCCATTAAAAGAAAGAGTGATTCAGCTAAATTTTATGAAACAACTTCCTCAAACATTTGGAGAAATCACTGCTACTGAGATTGCAGCTCTTCTACAGTGGTGTTTCAATGAGTACGACTGTACTCTGACAGGATTTAAACAAAAATGGAATTTAGATAAAATTCCAAACTCATTTCCTCTTGGGGTCCTTTGTCCTACTCATTCACAGGACTTTACACTTCACGAAAACGGATACTGCACTGATTGCGGTGGTTACCTTCCTCATAGTGCTGAC---AATTCTATGTACACTGATCGCGCAAGCGAAACTAGC---------------ACAGGAGACATCACACCAAGTAAG---------------------------------------------------
>AEA41851
ATGGCTTTCAATCCTCCTGTGATTAGAGCT---------------------------------------TTTTCTCAACCTGCTTTTACTTATGTTTTCAAATTTCCATATCCACAATGGAAAGAAAAAGAATGGCTGCTTCATGCACTTTTAGCTCATGGAACTGAACAATCTATGATACAATTAAGAAACTGCGCTCCTCAT---------CCGGATGAAGAC---ATAATCCGTGATGACTTGCTTATTTCTTTAGAAGATCGCCATTTTGGG------GCTGTTCTCTGCAAGGCTGTTTACATGGCAACAACTACTCTCATGTCACACAAACAAAGGAATATGTTTCCTCGTTGTGACATCATAGTTCAGTCTGAGCTAGGAGAGAAAAACTTACACTGCCATATTATAGTTGGGGGAGAAGGACTAAGCAAGAGGAATGCTAAATCATCCTGT---------GCTCAGTTCTATGGTTTAATACTAGCTGAAATAATTCAACGCTGCAAATCTCTTCTGGCTACACGTCCTTTTGAACCTGAAGAGGCTGACATATTTCACACTTTA------------AAAAAGGCTGAGCGAGAGGCATGGGGTGGAGTTACTGGCGGCAACATGCAAATCCTTCAATATAGAGATCGCAGAGGAGACCTTCATGCACAAACAGTGGATCCTCTTCGCTTCTTCAAAAACTACCTTTTACCTAAAAATAGATGTATTTCATCTTACAGCAAACCTGATGTTTGTACTTCTCCTGACAACTGGTTCATTTTAGCTGAAAAAACTTACTCTCACACTCTTATTAACGGGCTGCCGCTTCCAGAACATTACAGAAAAAAC---TACCACGCAACCCTAGATAACGAAGTCATTCCAGGGCCTCAAACAATGGCCTATGGAGGACGTGGTCCGTGGGAACATCTTCCTGAGGTAGGAGATCAGCGCCTAGCTGCGTCTTCTGTTAGCACTACT---TATAAACCTAACAAAAAAGAAAAACTTATGCTAAACTTGCTAGACAAATGTAAAGAGCTAAATCTATTAGTTTATGAAGACTTAGTAGCTAATTGTCCTGAACTACTCCTTATGCTTGAAGGTCAACCAGGAGGGGCACGCCTTATAGAACAAGTCTTGGGCATGCACCATATTAATGTTTGTTCTAACTTTACAGCTCTCACATATCTTTTTCATCTACATCCTGTTACTTCG---CTTGACTCAGACAATAAAGCTTTACAGCTTTTGTTGATTCAAGGCTATAATCCTCTAGCCGTTGGTCACGCCCTGTGCTGTGTCCTGAACAAACAATTCGGGAAACAAAACACTGTTTGCTTTTACGGGCCTGCCTCAACAGGTAAAACAAATATGGCCAAGGCAATCGTCCAAGGGATTAGACTTTATGGGTGTGTTAATCATTTGAACAAAGGATTTGTATTTAATGACTGCAGACAACGCCTAGTTGTTTGGTGGGAGGAGTGCTTAATGCACCAGGATTGGGTGGAACCTGCAAAGTGTATCTTGGGCGGGACAGAATGCAGAATTGACGTCAAGCATAGAGACAGTGTACTTTTAACTCAAACACCTGTAATTATATCCACTAACCACGATATCTACGCGGTTGTTGGTGGCAATTCTGTTTCTCATGTTCACGCGGCTCCATTAAAAGAAAGAGTGATTCAGCTAAATTTTATGAAACAACTTCCTCAAACATTTGGAGAAATCACTGCTACTGAGATTGCAGCTCTTCTACAGTGGTGTTTCAATGAGTACGACTGTACTCTGACAGGATTTAAACAAAAATGGAATTTAGATAAAATTCCAAACTCATTTCCTCTTGGGGTCCTTTGTCCTACTCATTCACAGGACTTTACACTTCACGAAAACGGATACTGCACTGATTGCGGTGGTTACCTTCCTCATAGTGCTGAC---AATTCTATGTACACTGATCGCGCAAGCGAAACTAGC---------------ACAGGAGACATCACACCAAGTAAG---------------------------------------------------
>AEX15197
ATGGCTTTCAATCCTCCTGTGATTAGAGCT---------------------------------------TTTTCTCAACCTGCTTTTACTTATGTCTTCAAATTTCCATATCCACAATGGAAAGAAAAAGAATGGCTGCTTCATGCACTTTTAGCTCATGGAACTGAACAATCTATGATACAATTAAGAAACTGCGCTCCTCAT---------CCGGATGAAGAC---ATAATCCGTGATGACTTGCTTATTTCTTTAGAAGATCGCCATTTTGGG------GCTGTTCTCTGCAAGGCTGTTTACATGGCAACAACTACTCTCATGTCACACAAACAAAGGAATATGTTTCCTCGTTGTGACATCATAGTTCAGTCTGAGCTAGGAGAGAAAAACTTACACTGCCATATTATAGTTGGGGGAGAAGGACTAAGCAAGAGGAATGCTAAATCATCCTGT---------GCTCAGTTCTATGGTTTAATACTAGCTGAGATAATTCAACGCTGCAAATCTCTTCTGGCTACACGTCCTTTTGAACCTGAGGAGGCTGACATATTTCACACTCTA------------AAAAAGGCTGAGCGAGAGGCATGGGGTGGAGTTACTGGCGGCAACATGCAGATCCTTCAATATAGAGATCGCAGAGGAGACCTTCATGCACAAACAGTGGATCCTCTTCGCTTCTTCAAAAACTACCTTTTACCTAAAAATAGATGTATTTCATCTTACAGCAAACCTGATGTTTGTACTTCTCCTGACAACTGGTTCATTTTAGCTGAAAAAACTTACTCTCACACTCTTATTAACGGGCTGCCGCTTCCAGAACATTACAGAAAAAAC---TACCACGCAACCCTAGATAACGAAGTCATTCCAGGGCCTCAAACAATGGCCTATGGAGGACGTGGTCCGTGGGAACATCTTCCTGAGGTAGGAGATCAGCGCCTAGCTGCGTCTTCTGTTAGCACTACT---TATAAACCTAACAAAAAAGAAAAACTTATGCTAAACTTGCTAGACAAATGTAAAGAGCTAAATCTATTAGTTTATGAAGACTTAGTAGCTAATTGTCCTGAACTACTCCTTATGCTTGAAGGTCAACCAGGAGGGGCACGCCTTATAGAACAAGTCTTGGGCATGCACCATATTAATGTTTGTTCTAACTTTACAGCTCTCACATATCTTTTTCATCTACATCCTGTTACTTCG---CTTGACTCAGACAATAAAGCTTTACAGCTTTTGTTGATTCAAGGCTATAATCCTCTAGCCGTTGGTCACGCCCTGTGCTGTGTCCTGAACAAACAATTCGGGAAACAAAACACTGTTTGCTTTTACGGGCCTGCCTCAACAGGTAAAACAAATATGGCCAAGGCAATCGTCCAAGGGATTAGACTTTATGGGTGTGTTAATCATTTGAACAAAGGATTTGTATTTAATGACTGCAGACAACGCCTAGTTGTTTGGTGGGAGGAGTGCTTAATGCACCAGGATTGGGTGGAACCTGCAAAGTGTATCTTGGGCGGGACAGAATGCAGAATTGACGTCAAGCATAGAGACAGTGTACTTTTAACTCAAACACCTGTAATTATATCCACTAACCACGATATCTACGCGGTTGTTGGTGGCAATTCTGTTTCTCATGTTCACGCGGCTCCATTAAAAGAAAGAGTGATTCAGCTAAATTTTATGAAACAACTTCCTCAAACATTTGGAGAAATCACTGCTACTGAGATTGCAGCTCTTCTACAGTGGTGTTTCAATGAGTACGACTGTACTCTGACAGGATTTAAACAAAAATGGAATTTAGATAAAATTCCAAACTCATTTCCTCTTGGGGTCCTTTGTCCTACTCATTCACAGGACTTTACACTTCACGAAAACGGATACTGCACTGATTGCGGTGGTTACCTTCCTCATAGTGCTGAC---AATTCTATGTACACTGATCGCGCAAGCGAAACTAGC---------------ACAGGAGACATCACACCAAGTAAG---------------------------------------------------
>ABR26272
ATGGCTTTCAATCCTCCTGTGATTAGAGCT---------------------------------------TTTTCTCAACCTGCTTTTACTTATGTCTTCAAATTTCCATATCCACAATGGAAAGAAAAAGAATGGCTGCTTCATGCACTTTTAGCTCATGGAACTGAACAATCTATGATACAATTAAGAAACTGCGCTCCTCAT---------CCGGATGAAGAC---ATAATCCGTGATGACTTGCTTATTTCTTTAGAAGATCGCCATTTTGGG------GCTGTTCTCTGCAAGGCTGTTTACATGGCAACAACTACTCTCATGTCACACAAACAAAGGAATATGTTTCCTCGTTGTGACATCATAGTTCAGTCTGAGCTAGGAGAAAAAAACTTACACTGCCATATTATAGTTGGGGGAGAAGGACTAAGCAAGAGGAATGCTAAATCATCCTGT---------GCTCAGTTCTATGGTTTAATACTAGCTGAAATAATTCAACGCTGCAAATCTCTTCTGGCTACACGTCCTTTTGAACCTGAAGAGGCTGACATATTTCACACTTTA------------AAAAAGGCTGAGAGAGAGGCATGGGGTGGAGTTACTGGCGGCAACATGCAAATCCTTCAATATAGAGATCGCAGAGGAGATCTTCATGCACAAACAGTGGATCCTCTTCGCTTCTTCAAAAACTACCTTTTACCTAAAAATAGATGTATTTCATCTTACAGCAAACCTGATGTTTGTACTTCTCCTGACAACTGGTTCATTTTAGCTGAAAAAACTTACTCTCACACTCTTATTAACGGGCTGCCGCTTCCAGAACATTACAGAAAAAAC---TACCACGCAACCCTAGATAACGAAGTCATTCCAGGGCCTCAAACAATGGCCTATGGAGGACGTGGTCCGTGGGAACATCTTCCTGAGGTAGGAGATCAGCGCCTAGCTGCGTCTTCTGTTAGCACTACT---TATAAACCTAACAAAAAAGAAAAACTTATGCTAAACTTGCTAGACAAATGTAAAGAGCTAAATCTATTAGTTTATGAAGACTTAGTAGCTAATTGTCCTGAACTACTCCTTATGCTTGAAGGTCAACCAGGAGGGGCACGCCTTATAGAACAAGTCTTGGGCATGCACCATATTAATGTTTGTTCTAACTTTACAGCTCTCACATATCTTTTTCATCTACATCCTGTTACTTCG---CTTGACTCAGACAATAAAGCTTTACAGCTTTTGTTGATTCAAGGCTATAATCCTCTAGCCGTTGGTCACGCCCTGTGCTGTGTCCTGAACAAACAATTCGGGAAACAAAACACTGTTTGCTTTTACGGGCCTGCCTCAACAGGTAAAACAAATATGGCCAAGGCAATCGTCCAAGGGATTAGACTTTATGGGTGTGTTAATCATTTAAACAAAGGATTTGTATTTAATGACTGCAGACAACGCCTAGTTGTTTGGTGGGAGGAGTGCTTAATGCACCAGGATTGGGTGGAACCTGCAAAGTGTATCTTGGGCGGGACAGAATGCAGAATTGACGTCAAGCATAGAGACAGTGTACTCTTAACTCAAACACCTGTAATTATATCCACTAACCACGATATCTACGCGGTTGTTGGTGGCAATTCTGTTTCTCATGTTCACGCGGCTCCATTAAAAGAAAGAGTGATTCAGCTAAATTTTATGAAACAACTTCCTCAAACATTTGGAGAAATCACTGCTACTGAGATTGCAGCTCTTCTACAGTGGTGTTTCAATGAGTACGACTGTACTCTGACAGGATTTAAACAAAAATGGAATTTAGATAAAATTCCAAACTCATTTCCTCTTGGGGTCCTTTGTCCTACTCATTCACAGGACTTTACACTTCACGAAAACGGATACTGCACTGATTGCGGTGGTTACCTTCCTCATAGTGCTGAC---AATTCTATGTACACTGATCGCGCAAGCGAAACTAGC---------------ACAGGAGACATCACACCAAGTAAG---------------------------------------------------
>AEA41855
ATGGCTTTCAATCCTCCTGTGATTAGAGCT---------------------------------------TTTTCTCAACCTGCTTTTACTTATGTCTTCAAATTTCCATATCCACAATGGAAAGAAAAAGAATGGCTGCTTCATGCACTTTTAGCTCATGGAACTGAACAATCTATGATACAATTAAGAAACTGCGCTCCTCAT---------CCGGATGAAGAC---ATAATCCGTGATGACTTGCTTATTTCTTTAGAAGATCGCCATTTTGGG------GCTGTTCTCTGCAAGGCTGTTTACATGGCAACAACTACTCTCATGTCACACAAACAAAGGAATATGTTTCCTCGTTGTGACATCATAGTTCAGTCTGAGCTAGGAGAGAAAAACTTACACTGCCATATTATAGTTGGGGGAGAAGGACTAAGCAAGAGGAATGCTAAATCATCCTGT---------GCTCAGTTCTATGGTTTAATACTAGCTGAGATAATTCAACGCTGCAAATCTCTTCTGGCTACACGTCCTTTTGAACCTGAGGAGGCTGACATATTTCACACTCTA------------AAAAAGGCTGAGCGAGAGGCATGGGGTGGAGTTACTGGCGGCAACATGCAGATCCTTCAATATAGAGATCGCAGAGGAGACCTTCATGCACAAACAGTGGATCCTCTTCGCTTCTTCAAAAACTACCTTTTACCTAAAAATAGATGTATTTCATCTTACAGCAAACCTGATGTTTGTACTTCTCCTGACAACTGGTTCATTTTAGCTGAAAAAACTTACTCTCACACTCTTATTAACGGGCTGCCGCTTCCAGAACATTACAGAAAAAAC---TACCACGCAACCCTAGATAACGAAGTCATTCCAGGGCCTCAAACAATGGCCTATGGAGGACGTGGTCCGTGGGAACATCTTCCTGAGGTAGGAGATCAGCGCCTAGCTGCGTCTTCTGTTAGCACTACT---TATAAACCTAACAAAAAAGAAAAACTTATGCTAAACTTGCTAGACAAATGTAAAGAGCTAAATCTATTAGTTTATGAAGACTTAGTAGCTAATTGTCCTGAACTACTCCTTATGCTTGAAGGTCAACCAGGAGGGGCACGCCTTATAGAACAAGTCTTGGGCATGCACCATATTAATGTTTGTTCTAACTTTACAGCTCTCACATATCTTTTTCATCTACATCCTGTTACTTCG---CTTGACTCAGACAATAAAGCTTTACAGCTTTTGTTGATTCAAGGCTATAATCCTCTAGCCGTTGGTCACGCCCTGTGCTGTGTCCTGAACAAACAATTCGGGAAACAAAACACTGTTTGCTTTTACGGGCCTGCCTCAACAGGTAAAACAAATATGGCCAAGGCAATCGTCCAAGGGATTAGACTTTATGGGTGTGTTAATCATTTGAACAAAGGATTTGTATTTAATGACTGCAGACAACGCCTAGTTGTTTGGTGGGAGGAGTGCTTAATGCACCAGGATTGGGTGGAACCTGCAAAGTGTATCTTGGGCGGGACAGAATGCAGAATTGACGTCAAGCATAGAGACAGTGTACTTTTAACTCAAACACCTGTAATTATATCCACTAACCACGATATCTACGCGGTTGTTGGTGGCAATTCTGTTTCTCATGTTCACGCGGCTCCATTAAAAGAAAGAGTGATTCAGCTAAATTTTATGAAACAACTTCCTCAAACATTTGGAGAAATCACTGCTACTGAGATTGCAGCTCTTCTACAGTGGTGTTTCAATGAGTACGACTGTACTCTGACAGGATTTAAACAAAAATGGAATTTAGATAAAATTCCAAACTCATTTCCTCTTGGGGTCCTTTGTCCTACTCATTCACAGGACTTTACACTTCACGAAAACGGATACTGCACTGATTGCGGTGGTTACCTTCCTCATAGTGCTGAC---AATTCTATGTACACTGATCGCGCAAGCGAAACTAGC---------------ACAGGAGACATCACACCAAGTAAG---------------------------------------------------
>ACN29631
ATGGCTTTCAATCCTCCTGTGATTAGAGCT---------------------------------------TTTTCTCAACCTGCTTTTACTTATGTCTTCAAATTTCCATATCCACAATGGAAAGAAAAAGAATGGCTGCTTCATGCACTTTTAGCTCATGGAACTGAACAATCTATGATACAATTAAGAAACTGCGCTCCTCAT---------CCGGATGAAGAC---ATAATACGTGATGACTTGCTTATTTCTTTAGAAGATCGCCATTTTGGG------GCTGTTCTCTGCAAGGCTGTTTACATGGCAACAACTACTCTCATGTCACACAAACAAAGGAATATGTTTCCTCGTTGTGACATCATAGTTCAGTCTGAGCTAGGAGAGAAAAACTTACACTGCCATATTATAGTTGGGGGAGAAGGACTAAGCAAGAGGAATGCTAAATCATCCTGT---------GCTCAGTTCTATGGTTTAATACTAGCTGAAATAATTCAACGCTGCAAATCTCTTCTGGCTACACGTCCTTTTGAACCTGAAGAGGCTGACATATCTCACACTTTA------------AAAAAGGCTGAGCGAGAGGCATGGGGTGGAGTTACTGGCGGCAACATGCAAATCCTTCAATATAGAGATCGCAGAGGAGACCTTCATGCACAAACAGTGGATCCTCTTCGCTTCTTCAAAAACTACCTTTTACCTAAAAATAGATGTATTTCATCTTACAGCAAACCTGATGTTTGTACTTCTCCTGACAACTGGTTCATTTTAGCTGAAAAAACTTACTCTCACACTCTTATTAACGGGCTGCCGCTTCCAGAACATTACAGAAAAAAC---TACCACGCAACCCTAGATAACGAAGTCATTCCAGGGCCTCAAACAATGGCCTATGGAGGACGTGGTCCGTGGGAACATCTTCCTGAGGTAGGAGATCAGCGCCTAGCTGCGTCTTCTGTTAGCACTACT---TATAAACCTAACAAAAAAGAAAAACTTATGCTAAACTTGCTAGACAAATGTAAAGAGCTAAATCTATTAGTTTATGAAGACTTAGTAGCTAATTGTCCTGAACTACTCCTTATGCTTGAAGGTCAACCAGGAGGGGCACGCCTTATAGAACAAGTCTTGGGCATGCACCATATTAATGTTTGTTCTAACTTTACAGCTCTCACATATCTTTTTCATCTACATCCTGTTACTTTG---CTTGACTCAGACAATAAAGCTTTACAGCTTTTGTTGATTCAAGGCTATAATCCTCTAGCCGTTGGTCACGCCCTGTGCTGTGTCCTGAACAAACAATTCGGGAAACAAAACACTGTTTGCTTTTACGGGCCTGCCTCAACAGGTAAAACAAATATGGCCAAGGCAATCGTCCAAGGGATTAGACTTTATGGGTGTGTTAATCATTTGAACAAAGGATTTGTATTTAATGACTGCAGACAACGCCTAGTTGTTTGGTGGGAGGAGTGCTTAATGCACCAGGATTGGGTGGAACCTGCAAAGTGTATCTTGGGCGGGACAGAATGCAGAATTGACGTCAAGCATAGAGACAGTGTACTTTTAACTCAAACACCTGTAATTATATCCACTAACCACGATATCTACGCGGTTGTTGGTGGCAATTCTGTTTCTCATGTTCACGCGGCTCCATTAAAAGAAAGAGTGATTCAGCTAAATTTTATGAAACAACTTCCTCAAACATTTGGAGAAATCACTGCTACTGAGATTGCAGCTCTTCTACAGTGGTGTTTCAATGAGTACGACTGTACTCTGACAGGATTTAAACAAAAATGGAATTTAGATAAAATTCCAAACTCATTTCCTCTTGGGGTCCTTTGTCCTACTCATTCACAGGACTTTACACTTCACGAAAACGGATACTGCACTGATTGCGGTGGTTACCTTCCTCATAGTGCTGAC---AATTCTATGTACACTGATCGCGCAAGCGAAACTAGC---------------ACAGGAGACATCACACCAAGTAAG---------------------------------------------------
>ABR26276
ATGGCTTTCAATCCTCCTGTGATTAGAGCT---------------------------------------TTTTCTCAACCTGCTTTTACTTATGTCTTCAAATTTCCATATCCACAATGGAAAGAAAAAGAATGGCTGCTTCATGCACTTTTAGCTCATGGAACTGAACAATCTATGATACAATTAAGAAACTGCGCTCCTCAT---------CCGGATGAAGAC---ATAATCCGTGATGACTTGCTTATTTCTTTAGAAGATCGCCATTTTGGG------GCTGTTCTCTGCAAGGCTGTTTACATGGCAACAACTACTCTCATGTCACACAAACAAAGGAATATGTTTCCTCGTTGTGACATCATAGTTCAGTCTGAGCTAGGAGAAAAAAACTTACACTGCCATATTATAGTTGGGGGAGAAGGACTAAGCAAGAGGAATGCTAAATCATCCTGT---------GCTCAGTTCTATGGTTTAATACTAGCTGAAATAATTCAACGCTGCAAATCTCTTCTGGCTACACGTCCTTTTGAACCTGAAGAGGCTGACATATTTCACACTTTA------------AAAAAAGCTGAGCGAGAGGCATGGGGTGGAGTTACTGGCGGCAACATGCAAATCCTTCAATATAGAGATCGCAGAGGAGACCTTCATGCACAAACAGTGGATCCTCTTCGCTTCTTCAAAAACTACCTTTTACCTAAAAATAGATGTATTTCATCTTACAGCAAACCTGATGTTTGTACTTCTCCTGACAACTGGTTCATTTTAGCTGAAAAAACTTACTCTCACACTCTTATTAACGGGCTGCCGCTTCCAGAACATTACAGAAAAAAC---TACCACGCAACCCTAGATAACGAAGTCATTCCAGGGCCTCAAACAATGGCCTATGGAGGACGTGGTCCGTGGGAACATCTTCCTGAGGTAGGAGATCAGCGCCTAGCTGCGTCTTCTGTTAGCACTACT---TATAAACCTAACAAAAAAGAAAAACTTATGCTAAACTTGCTAGACAAATGTAAAGAGCTAAATCTATTAGTTTATGAAGACTTAGTAGCTAATTGTCCTGAACTACTCCTTATGCTTGAAGGTCAACCAGGAGGGGCACGCCTTATAGAACAAGTCTTGGGCATGCACCATATTAATGTTTGTTCTAACTTTACAGCTCTCACATATCTTTTTCATCTACATCCTGTTACTTCG---CTTGACTCAGACAATAAAGCTTTACAGCTTTTGTTGATTCAAGGCTATAATCCTCTAGCCGTTGGTCACGCCCTGTGCTGTGTCCTGAACAAACAATTCGGGAAACAAAACACTGTTTGCTTTTACGGGCCTGCCTCAACAGGTAAAACAAATATGGCCAAGGCAATCGTCCAAGGGATTAGACTTTATGGGTGTGTTAATCATTTAAACAAAGGATTTGTATTTAATGACTGCAGACAACGCCTAGTTGTTTGGTGGGAGGAGTGCTTAATGCACCAGGATTGGGTGGAACCTGCAAAGTGTATCTTGGGCGGGACAGAATGCAGAATTGACGTCAAGCATAGAGACAGTGTACTTTTAACTCAAACACCTGTAATTATATCCACTAACCACGATATCTACGCGGTTGTTGGTGGCAATTCTGTTTCTCATGTTCACGCGGCTCCATTAAAAGAAAGAGTGATTCAGCTAAATTTTATGAAACAACTTCCTCAAACATTTGGAGAAATCACTGCTACTGAGATTGCAGCTCTTCTACAGTGGTGTTTCAATGAGTACGACTGTACTCTGACAGGATTTAAACAAAAATGGAATTTAGATAAAATTCCAAACTCATTTCCTCTTGGGGTCCTTTGTCCTACTCATTCACAGGACTTTACACTTCACGAAAACGGATACTGCACTGATTGCGGTGGTTACCTTCCTCATAGTGCTGAC---AATTCTATGTACACTGATCGCGCAAGCGAAACTAGC---------------ACAGGAGACATCACACCAAGTAAG---------------------------------------------------
>AGC92294
ATGGCTTTCAATCCTCCTGTGATTAGAGCT---------------------------------------TTTTCTCAACCTGCTTTTACTTATGTCTTCAAATTTCCATATCCACAATGGAAAGAAAAAGAATGGCTGCTTCATGCACTTTTAGCTCATGGAACTGAACAATCTATGATACAATTAAGAAACTGCGCTCCTCAT---------CCGGATGAAGAC---ATAATCCGTGATGACTTGCTTATTTCTTTAGAAGATCGCCATTTTGGG------GCTGTTCTCTGCAAGGCTGTTTACATGGCAACAACTACTCTCATGTCACACAAACAAAGGAATATGTTTCCTCGTTGTGACATCATAGTTCAGTCTGAGCTAGGAGAGAAAAACTTACCCTGCCATATTATAGTTGGGGGAGAAGGACTAAGCAAGAGGAATGCTAAATCATCCTGT---------GCTCAGTTCTATGGTTTAATACTAGCTGAGATAATTCAACGCTGCAAATCTCTTCTGGCTACACGTCCTTTTGAACCTGAGGAGGCTGACATATTTCACACTCTA------------AAAAAGGCTGAGCGAGAGGCATGGGGTGGAGTTACTGGCGGCAACATGCAGATCCTTCAATATAGAGATCGCAGAGGAGACCTTCATGCACAAACAGTGGATCCTCTTCGCTTCTTCAAAAACTACCTTTTACCTAAAAATAGATGTATTTCATCTTACAGCAAACCTGATGTTTGTACTTCTCCTGACAACTGGTTCATTTTAGCTGAAAAAACTTACTCTCACACTCTTATTAACGGGCTGCCGCTTCCAGAACATTACAGAAAAAAC---TACCACGCAACCCTAGATAACGAAGTCATTCCAGGGCCTCAAACAATGGCCTATGGAGGACGTGGTCCGTGGGAACATCTTCCTGAGGTAGGAGATCAGCGCCTAGCTGCGTCTTCTGTTAGCACTACT---TATAAACCTAACAAAAAAGAAAAACTTATGCTAAACTTGCTAGACAAATGTAAAGAGCTAAATCTATTAGTTTATGAAGACTTAGTAGCTAATTGTCCTGAACTACTCCTTATGCTTGAAGGTCAACCAGGAGGGGCACGCCTTATAGAACAAGTCTTGGGCATGCACCATATTAATGTTTGTTCTAACTTTACAGCTCTCACATATCTTTTTCATCTACATCCTGTTACTTCG---CTTGACTCAGACAATAAAGCTTTACAGCTTTTGTTGATTCAAGGCTATAATCCTCTAGCCGTTGGTCACGCCCTGTGCTGTGTCCTGAACAAACAATTCGGGAAACAAAACACTGTTTGCTTTTACGGGCCTGCCTCAACAGGTAAAACAAATATGGCCAAGGCAATCGTCCAAGGGATTAGACTTTATGGGTGTGTTAATCATTTGAACAAAGGATTTGTATTTAATGACTGCAGACAACGCCTAGTTGTTTGGTGGGAGGAGTGCTTAATGCACCAGGATTGGGTGGAACCTGCAAAGTGTATCTTGGGCGGGACAGAATGCAGAATTGACGTCAAGCATAGAGACAGTGTACTTTTAACTCAAACACCTGTAATTATATCCACTAACCACGATATCTACGCGGTTGTTGGTGGCAATTCTGTTTCTCATGTTCACGCGGCTCCATTAAAAGAAAGAGTGATTCAGCTAAATTTTATGAAACAACTTCCTCAAACATTTGGAGAAATCACTGCTACTGAGATTGCAGCTCTTCTACAGTGGTGTTTCAATGAGTACGACTGTACTCTGACAGGATTTAAACAAAAATGGAATTTAGATAAAATTCCAAACTCATTTCCTCTTGGGGTCCTTTGTCCTACTCATTCACAGGACTTTACACTTCACGAAAACGGATACTGCACTGATTGCGGTGGTTACCTTCCTCATAGTGCTGAC---AATTCTATGTACACTGATCGCGCAAGCGAAACTAGC---------------ACAGGAGACATCACACCAAGTAAG---------------------------------------------------
>BAH22683
ATGGCTTTCAATCCTCCTGTGATTAGAGCT---------------------------------------TTTTCTCAACCTGCTTTTACTTATGTCTTCAAATTTCCATATCCACAATGGAAAGAAAAAGAATGGCTGCTTCATGCACTTTTAGCTCATGGAACTGAACAATCTATGATACAATTAAGAAACTGCGCTCCTCAT---------CCGGATGAAGAC---ATAATCCGTGATGACTTGCTTATTTCTTTAGAAGATCGCCATTTTGGG------GCTGTTCTCTGCAAGGCTGTTTACATGGCAACAACTACTCTCATGTCACACAAACAAAGGAATATGTTTCCTCGTTGTGACATCATAGTTCAGTCTGAGCTAGGAGAGAAAAACTTACACTGCCATATTATAGTTGGGGGAGAAGGACTAAGCAAGAGGAATGCTAAATCATCCTGT---------GCTCAGTTCTATGGTTTAATACTAGCTGAGATAATTCAACGCTGCAAATCTCTTCTGGCTACACGTCCTTTTGAACCTGAGGAGGCTGACATATTTCACACTCTA------------AAAAAGGCTGAGCGAGAGGCATGGGGTGGAGTTACTGGCGGCAACATGCAGATCCTTCAATATAGAGATCGCAGAGGAGACCTTCATGCACAAACAGTGGATCCTCTTCGCTTCTTCAAAAACTACCTTTTACCTAAAAATAGATGTATTTCATCTTACAGCAAACCTGATGTTTGTACTTCTCCTGACAACTGGTTCATTTTAGCTGAAAAAACTTACTCTCACACTCTTATTAACGGGCTGCCGCTTCCAGAACATTACAGAAAAAAC---TACCACGCAACCCTAGATAACGAAGTCATTCCAGGGCCTCAAACAATGGCCTATGGAGGACGTGGTCCGTGGGAACATCTTCCTGAGGTAGGAGATCAGCGCCTAGCTGCGTCTTCTGTTAGCACTACT---TATAAACCTAACAAAAAAGAAAAACTTATGCTAAACTTGCTAGACAAATGTAAAGAGCTAAATCTATTAGTTTATGAAGACTTAGTAGCTAATTGTCCTGAACTACTCCTTATGCTTGAAGGTCAACCAGGAGGGGCACGCCTTATAGAACAAGTCTTGGGCATGCACCATATTAATGTTTGTTCTAACTTTACAGCTCTCACATATCTTTTTCATCTACATCCTGTTACTTCG---CTTGACTCAGACAATAAAGCTTTACAGCTTTTGTTGATTCAAGGCTATAATCCTCTAGCCGTTGGTCACGCCCTGTGCTGTGTCCTGAACAAACAATTCGGGAAACAAAACACTGTTTGCTTTTACGGGCCTGCCTCAACAGGTAAAACAAATATGGCCAAGGCAATCGTCCAAGGGATTAGACTTTATGGGTGTGTTAATCATTTGAACAAAGGATTTGTATTTAATGACTGCAGACAACGCCTAGTTGTTTGGTGGGAGGAGTGCTTAATGCACCAAGATTGGGTGGAACCTGCAAAGTGTATCTTGGGCGGGACAGAATGCAGAATTGACGTCAAGCATAGAGACAGTGTACTTTTAACTCAAACACCTGTAATTATATCCACTAACCACGATATCTACGCGGTTGTTGGTGGCAATTCTGTTTCTCATGTTCACGCGGCTCCATTAAAAGAAAGAGTGATTCAGCTAAATTTTATGAAACAACTTCCTCAAACATTTGGAGAAATCACTGCTACTGAGATTGCAGCTCTTCTACAGTGGTGTTTCAATGAGTACGACTGTACTCTGACAGGATTTAAACAAAAATGGAATTTAGATAAAATTCCAAACTCATTTCCTCTTGGGGTCCTTTGTCCTACTCATTCACAGGACTTTACACTTCACGAAAACGGATACTGCACTGATTGCGGTGGTTACCTTCCTCATAGTGCTGAC---AATTCTATGTACACTGATCGCGCAAGCGAAACTAGC---------------ACAGGAGACATCACACCAAGTAAG---------------------------------------------------
