# Supplementary material for: FRESCo: finding regions of excess synonymous constraint in diverse viruses
Source: Genome Biol. 2015 Feb 17;16(1):38. doi: 10.1186/s13059-015-0603-7 (PMC4376164; doi:10.1186/s13059-015-0603-7)
Supplement: Additional file 4: — Sequence alignments (zip folder of FASTA alignments). [file 13059_2015_603_MOESM4_ESM.zip › alignments/bocavirus/structural.fa.revtrans]

>ADD39267
ATGCCTCCAATTAAAAGG------CAACCTGGAGGGTGGGTGCTTCCTGGTTACAAATACCTTGGTCCATTTAATCCTCTTGATAACGGTGAACCAGTTAATAAAGCTGATCGTGCTGCTCAATCTCATGATAAATCATATTCTGAATTAATAAAAAGTGGAAAAAATCCTTACTTATATTTCAATAAAGCTGATGAAAAATTCATTGACGATTTGAAAAACGACTGGTCTCTTGGTGGCATTATTGGCTCAAGTTTCTTTAAACTTAAGCGCGCCGTGGCTCCTGCTCTAGGGAATAAAGAGCGA------------------------------------GCTCAAAAAAGACACTTTTATTTTGCAAACTCAAATAAAGGTGCTAAAAAATCAAAAAACAACGAACCTAAACCAAGCACCTCAAAAATGTCTGAAAATGAAATT---CAAGACCAACAGCCATCAGAACCT---------AATGATGGCCAACGA---------GGAGGGGGAGGAGGTGCGACCGGCAGTGTGGGAGGGGGG------AAAGGTTCTGGTGTGGGTATATCCACAGGTGGATGGGTAGGAGGCAGCTACTTTACTGACTCCTATGTAATAACAAAAAACACCAGACAATTTCTGGTTAAAATCCAAAACAACCATCAATATAAAACTGAAAGTATAATTCCTTCCAATGGAGGAGGAAAATCACAAAGATGTGTCAGCACACCATGGTCATACTTTAACTTTTATCAATACAGCAGTCATTTCTCACCACAGGACTGGCAGCGCCTAACAAATGAATACAAAAGATTCAGACCTAAAGGTATGCATGTTAAAATCTACAATTTACAAATAAAACAGATTTTATCAAATGGT---GCTGATGTTACATACAACAACGACCTAACAGCAGGAGTACACATCTTTTGTGATGGCGAACATGCATATCCAAACGCTACACATCCATGGGACGAAGATGTAATGCCAGAACTTCCTTACCAAACATGGTATCTATTTCAATATGGATACATACCTACCATTCATGAACTTGCAGAAATGGAA------------GACTCCAATGCAGTAGAAAAAGCAATTGCTTTACAGATACCATTCTTCATGCTTGAAAACAGCGACCATGAAGTTCTAAGAACTGGAGAAAGTGCAGAATTTAACTTCAACTTT---GACTGTGAATGGATTAACAATGAAAGAGCATTCATTCCTCCAGGACTGATGTTT---AATCCATTGGTACCAACAAGAAGAGCTCAATAC---ATACGAAGAAATGGAAACACTCAAGCAAGTACATCACGAGTTCAACCCTATGCTAAACCTACAAGCTGGATGACTGGGCCAGGTTTACTCAGTGCACAACGAGTAGGTCCAGCTGCTTCTGACACA------------GCTGCATGGATGGTTGGTGTAGATCCAGAAGGCGCAAACATC---AACTCAGGAAGAGCAGGAGTTAGCAGTGGATTTGATCCTCCAGCTGGATCACTCAGACCTACA------------------GATCTAGAATACAAAGTACAATGGTACCAAACTCCAGCTGGAACAAACAACGATGGAAACATCATTTCAAAT------------------CCACCTTTATCAATGCTTAGAGATCAAACTCTCTACAGAGGAAACCAAACAACCTACAACTTATGCTCAGATGTATGGATGTTTCCAAATCAAATTTGGGACAGATACCCAGTAACAAGAGAAAATCCTATTTGGTGCAAACAACCAAGATCAGACAAACACACAACAATTGATCCTTTTGACGGATCAATAGCCATGGATCATCCACCAGGCACAATTTTCATCAAAATGGCAAAAATTCCAGTTCCTTCAAACAACAACGCAGACTCATACTTAAACATCTACTGCACTGGACAAGTCAGCTGCGAAATTGTCTGGGAAGTCGAAAGATATGCAACAAAGAACTGGAGACCAGAAAGAAGACACACAGCACTCGGCCTTGGAATTGGAGGGGCAGATGAAATCAACCCAACATACCATGTTGACAAAAACGGAGCATACATTCAACCTACAACATGGGACATGTGCTTTCCAGTTAAAACAAACATCAATAAAGTGTTG
>ACY82521
ATGCCTCCAATTAAGAGA------CAGCCTAGAGGGTGGGTGCTGCCTGGATACAGATATCTTGGGCCATTTAATCCACTTGATAACGGTGAACCTGTAAATAACGCTGATCGCGCTGCTCAATTACATGATCACGCCTACTCTGAACTAATAAAGAGTGGTAAAAATCCATACCTGTATTTCAATAAAGCTGATGAAAAATTCATTGATGATCTAAAAGACGATTGGTCAATTGGTGGAATTATTGGATCCAGTTTTTTTAAAATAAAGCGCGCCGTGGCTCCTGCTCTGGGAAATAAAGAGAGA------------------------------------GCCCAAAAAAGACACTTTTACTTTGCTAACTCAAATAAAGGTGCAAAAAAAACAAAAAAAAGTGAACCTAAACCAGGAACCTCAAAAATGTCTGACACTGACATT---CAAGACCAACAACCTGATACTGTG------------GACGCACCACAA---------AACACCTCAGGGGGAGGAACAGGAAGTATTGGAGGAGGA------AAAGGATCTGGTGTGGGGATTTCCACTGGAGGGTGGGTCGGAGGTTCTCACTTTTCAGACAAATATGTGGTTACTAAAAACACAAGACAATTTATAACCACAATTCAGGATGGTCACCTCTACAAAACAGAGGCCATTGAAACAACAAACCAAAGTGGAAAATCACAGCGCTGCGTCACAACTCCATGGACATACTTTAACTTTAATCAATACAGCTGTCACTTCTCACCACAGGATTGGCAGCGCCTTACAAATGAATATAAGCGCTTCAGACCTAAAGCAATGCAAGTAAAGATTTACAACTTGCAAATAAAACAAATACTTTCAAATGGT---GCTGACACAACATACAACAATGACCTCACAGCTGGCGTTCACATCTTTTGTGATGGAGAGCATGCTTACCCAAATGCATCTCATCCATGGGATGAGGACGTCATGCCTGATCTTCCATACAAGACCTGGAAACTTTTTCAATATGGATATATTCCTATTGAAAATGAACTCGCAGATCTTGATGGAAATGCAGCTGGAGGCAATGCTACAGAAAAAGCACTTCTGTATCAGATGCCTTTTTTTCTACTTGAAGACAGTGACCACCAAGTACTTAGAACTGGTGAGAGCACTGAATTTACTTTTAACTTT---GACTGTGAATGGGTTAACAATGAAAGAGCATACATTCCTCCTGGACTAATGTTT---AATCCAAAAGTCCCAACAAGAAGAGTTCAGTAC---ATAAGACAAAACGGAAGCACAGCAGCCAGCACAGGCAGAATTCAGCCATACTCAAAACCAACAAGCTGGATGACAGGACCTGGCCTGCTCAGTGCACAAAGAGTAGGACCACAGTCATCAGACACT------------GCTCCATTCATGGTTTGCACTAACCCAGAAGGAACACACATA---AACACAGGTGCTGCAGGATTTGGATCTGGCTTTGATCCTCCAAGCGGATGTCTGGCACCAACT------------------AACCTAGAATACAAACTTCAGTGGTACCAGACACCAGAAGGAACAGGAAATAATGGAAACATAATTGCAAAC------------------CCATCACTCTCAATGCTTAGAGACCAACTCCTATACAAAGGAAACCAGACCACATACAATCTAGTGGGGGACTTATGGATGTTTCCAAATCAAGTCTGGGACAGATTTCCTATCACCAGAGAAAATCCAATCTGGTGCAAAAAACCAAGGGCTGACAAACACACAATCATGGATCCATTTGATGGATCAATTGCAATGGATCATCCTCCAGGCACTATTTTTATAAAAATGGCAAAAATTCCAGTTCCAACTGCCTCAAATGCAGACTCATACCTAAACATGTACTGTACTGGACAAGTCAGCTGTGAAATTGTATGGGAGGTAGAAAGATACGCAACAAAGAACTGGCGTCCAGAAAGAAGACATACTGCACTCGGGATGTCACTGGGAGGAGAGAGCAACTACACGCCTACATACCACGTGGATCCAACAGGAGCATACATCCAGCCCACGTCATATGATCAGTGTATGCCAGTAAAAACAAACATCAATGAAGTGTTG
>BAH56356
ATGCCTCCAATTAAGAGA------CAGCCTAGAGGGTGGGTGCTGCCTGGATACAGATATCTTGGGCCATTTAATCCACTTGATAACGGTGAACCTGTAAATAACGCTGATCGCGCTGCTCAATTACATGATCACGCCTACTCTGAACTAATAAAGAGTGGTAAAAATCCATACCTGTATTTCAATAAAGCTGATGAAAAATTCATTGATGATCTAAAAGACGATTGGTCAATTGGTGGAATTATTGGATCCAGTTTTTTTAAAATAAAGCGCGCCGTGGCTCCTGCTCTGGGAAATAAAGAGAGA------------------------------------GCCCAAAAAAGACACTTTTACTTTGCTAACTCAAATAAAGGTGCAAAAAAAACAAAAAAAAGTGAACCTAAACCAGGAACCTCAAAAATGTCTGACACTGACATT---CAAGACCAACAACCTGATACTGTG------------GACGCACCACAA---------AACACCTCAGGGGGAGGAACAGGAAGTATTGGAGGAGGA------AAAGGATCTGGTGTGGGGATTTCCACTGGAGGGTGGGTCGGAGGTTCTCACTTTTCAGACAAATATGTGGTTACTAAAAACACAAGACAATTTATAACCACAATTCAGAATGGTCACCTCTACAAAACAGAGGCCATTGAAACAACAAACCAAAGTGGAAAATCACAGCGCTGCGTCACAACTCCATGGACATACTTTAACTTTAATCAATACAGCTGTCACTTCTCACCACAGGATTGGCAGCGCCTTACAAATGAATATAAGCGCTTCAGACCTAAAGCAATGCAAGTAAAGATTTACAACTTGCAAATAAAACAAATACTTTCAAATGGT---GCTGACACAACATACAACAATGACCTCACAGCTGGCGTTCACATCTTTTGTGATGGAGAGCATGCTTACCCAAATGCATCTCATCCATGGGATGAGGACGTCATGCCTGATCTTCCATACAAGACCTGGAAACTTTTTCAATATGGATATATTCCTATTGAAAATGAACTCGCAGATCTTGATGGAAATGCAGCTGGAGGCAATGCTACAGAAAAAGCACTTCTGTATCAGATGCCTTTTTTTCTACTTGAAAACAGTGACCACCAAGTACTTAGAACTGGTGAGAGCACTGAATTTACTTTTAACTTT---GACTGTGAATGGGTTAACAATGAAAGAGCATACATTCCTCCTGGACTAATGTTT---AATCCAAAAGTCCCAACAAGAAGAGTTCAGTAC---ATAAGACAAAACGGAAGCACAGCAGCCAGCACAGGCAGAATTCAGCCATACTCAAAACCAACAAGCTGGATGACAGGACCTGGCCTGCTCAGTGCACAAAGAGTAGGACCACAGTCATCAGACACT------------GCTCCATTCATGGTTTGCACTAACCCAGAAGGAACACACATA---AACACAGGTGCTGCAGGATTTGGATCTGGCTTTGATCCTCCAAGCGGATGTCTGGCACCAACT------------------AACCTAGAATACAAACTTCAGTGGTACCAGACACCAGAAGGAACAGGAAATAATGGAAACATAATTGCAAAC------------------CCATCACTCTCAATGCTTAGAGACCAACTCCTATACAAAGGAAACCAGACCACATACAATCTAGTGGGGGACATATGGATGTTTCCAAATCAAGTCTGGGACAGATTTCCTATCACCAGAGAAAATCCAATCTGGTGCAAAAAACCAAGGGCTGACAAACACACAATCATGGATCCATTTGATGGATCAATTGCAATGGATCATCCTCCAGGCACTATTTTTATAAAAATGGCAAAAATTCCAGTTCCAACTGCCTCAAATGCAGACTCATACCTAAACATATACTGTACTGGACAAGTCAGCTGTGAAATTGTATGGGAGGTAGAAAGATACGCAACAAAGAACTGGCGTCCAGAAAGAAGACATACTGCACTCGGGATGTCACTGGGAGGAGAGAGCAACTACACGCCTACATACCACGTGGATCCAACAGGAGCATACATCCAGCCCACGTCATATGATCAGTGTATGCCAGTAAAAACAAACATCAATAAAGTGTTG
>ADD39263
ATGCCTCCAATTAAACGC------CAACCTGGAGGGTGGGTGCTTCCTGGTTATAAATACCTTGGTCCATTTAATCCTCTTGAGAACGGTGAACCAGTTAATAAAGCTGATCGCGCTGCTCAAGCTCATGATAAATCATATTCTGAATTAATAAAGAGTGGAAAAAATCCTTACTTGTATTTCAATAAAGCTGATGAGAAATTCATTGACGATTTGAAAAACGACTGGTCTCTTGGTGGCATTATTGGCTCAAGTTTCTTTAAACTTAAGCGCGCCGTGGCTCCTGCTCTAGGAAATAAAGAGCGA------------------------------------GCTCAAAAAAGACATTTTTACTTTGCAAACTCAAATAAAGGTGCTAAAAAACCAAAAAATAACGAGCCTAAACCAGGCACTTCAAAAATGTCTGAAAATGAAATC---CAAGACCAACAACCATCTGACTCA------ATGGAAGAGCGA---------------GGAGGAGGAGGAGGTGCGACCGGTAGTGTGGGAGGGGGG------AAAGGTTCTGGTGTGGGTATATCCACAGGTGGCTGGGTAGGAGGCAGCTACTTCACTGACTCATATGTCATAACAAAAAACACCAGACAATTTCTGGTAAAAATACAAAATGACCACAAATACAGAACTGAAAATATTATTCCAAGCAATGCTGGAGGAAAATCACAAAGATGCGTCAGCACACCGTGGTCATATTTCAACTTCAATCAATACAGCAGTCATTTTTCACCACAAGACTGGCAGCGCCTATCAAATGAATATAAGCGCTTTAAACCTAGAAAAATGCATGTAAAAATTTACAATCTACAAATAAAACAAATACTTTCAAATGGT---GCTGACACTACATACAACAACGACCTAACAGCTGGTGTTCACATCTTTTGTGATGGTGAACACGCATATCCAAATGCAACACATCCATGGGATGAAGACGTGATGCCAGAACTTCCATATGAAACATGGTATCTGTTTCAATATGGATACATTCCAGTTATTCATGAACTTGCTGAAATGGAA------------GACGCAAATGCTGTAGAAAAAGCTATAGCACTACAAATACCATTCTTCATGCTTGAAAACAGTGACCATGAAGTTCTAAGAACTGGAGAAAGCACAGAATTCACTTTTGATTTT---GACTGTGAGTGGATCAACAACGAAAGAGCATACATTCCTCCTGGATTAATGTTT---AATCCAAAAGTTCCTACGAGAAGAGCTCAATAC---ATTAGACAGCACGGAAACACAGCATCAAGCAACACCAGAATTCAACCATATGCAAAACCTACAAGCTGGATGACAGGACCAGGTCTACTCAGTGCACAAAGAGTAGGACCAGCTGGCTCAGACACT------------GCATCATGGATGGTTGTTGTTAATCCAGACGGAACTGCCGTT---AACTCAGGAATGGCAGGAGTTGGATCAGGATTTGATCCTCCTTCAGGATCTCTAAGACCAACT------------------GACTTAGAATACAAAATACAATGGTACCAAACTCCTGAAGGTACAAACAGTGATGGAAACATAATTTCAAAT------------------CCACCACTGTCCATGCTTAGAGATCAAGCTCTCTACAGAGGAAATCAAACAACCTATAACCTATGCTCAGATGTATGGATGTTCCCAAATCAAATTTGGGACAGATATCCAATAACCAGAGAAAATCCAATTTGGTGCAAAAAACCAAGATCAGATAAAAACACAATAATTGATCCTTTCGATGGAACACTCGCAATGGATCATCCTCCTGGAACAATCTTCATAAAAATGGCAAAAATTCCAGTTCCTTCAAACAACAACGCAGACTCATACCTAAACATCTACTGCACAGGACAAGTCAGCTGCGAAATTGTCTGGGAAGTTGAAAGATACGCAACAAAGAACTGGAGACCAGAGAGAAGACACACCGCACTTGGTCTTGGAATCGGAGGAGAAGAAAACATAAATCCAACTTACCATGTAGACAAAAATGGAAAATACATTCAGCCAACAACATGGGACATGTGCTATCCTATCAAAACAAACATCAATAAAGTGTTG
>ABW79867
ATGCCTCCAATTAAACGC------CAACCTGGAGGGTGGGTGCTTCCTGGTTATAAATACCTTGGTCCATTTAATCCTCTTGAGAACGGTGAACCAGTTAATAAAGCTGATCGCGCTGCTCAAGCTCATGATAAATCATATTCTGAATTAATAAAGAGTGGAAAAAATCCTTACTTGTATTTCAATAAAGCTGATGAGAAATTCATTGACGATTTGAAAAACGACTGGTCTCTTGGTGGCATTATTGGCTCAAGTTTCTTTAAACTTAAGCGCGCCGTGGCTCCTGCTCTAGGAAATAAAGAGCGA------------------------------------GCTCAAAAAAGACATTTTTACTTTGCAAACTCAAATAAAGGTGCTAAAAAACCAAAAAATAACGAGCCTAAACCAGGCACTTCAAAAATGTCTGAAAATGAAATC---CAAGACCAACAACCATCTGACTCA------ATGGAAGAGCGA---------------GGAGGAGGAGGAGGTGCGACCGGTAGTGTGGGAGGGGGG------AAAGGTTCTGGTGTGGGTATATCCACAGGTGGCTGGGTAGGAGGCAGCTACTTCACTGACTCATATGTCATAACAAAAAACACCAGACAATTTCTGGTAAAAATACAAAATGACCACAAATACAGAACTGAAAATATTATTCCAAGCAATGCTGGAGGAAAATCACAAAGATGCGTCAGCACACCGTGGTCATATTTCAACTTCAATCAATACAGCAGTCATTTTTCACCACAAGACTGGCAGCGCCTAACAAATGAATATAAGCGCTTTAAACCTAGAAAAATGCATGTAAAAATTTACAATCTACAAATAAAACAAATACTTTCAAATGGT---GCTGACACTACATACAACAACGACCTAACAGCTGGTGTTCACATCTTTTGTGATGGTGAACACGCATATCCAAATGCAACACATCCATGGGATGAAGACGTGATGCCAGAACTTCCATATGAAACATGGTATCTGTTTCAATATGGATACATTCCAGTTATTCATGAACTTGCTGAAATGGAA------------GACGCAAATGCTGTAGAAAAAGCTATAGCACTACAAATACCATTCTTCATGCTTGAAAACAGTGACCATGAAGTTCTAAGAACTGGAGAAAGCACAGAATTCACTTTTGATTTT---GACTGTGAGTGGATCAACAACGAAAGAGCATACATTCCTCCTGGATTAATGTTT---AATCCAAAAGTTCCTACGAGAAGAGCTCAATAC---ATTAGACAGCACGGAAACACAGCATCAAGCAACACCAGAATTCAACCATATGCAAAACCTACAAGCTGGATGACAGGACCAGGTCTACTCAGTGCACAAAGAGTAGGACCAGCTGGCTCAGACACT------------GCATCATGGATGGTTGTTGTTAATCCAGACGGAACTGCCGTT---AACTCAGGAATGGCAGGAGTTGGATCAGGATTTGATCCTCCTTCAGGATCTCTAAGACCAACT------------------GACTTAGAATACAAAATACAATGGTACCAAACTCCTGAAGGTACAAACAGTGATGGAAACATAATTTCAAAT------------------CCACCACTGTCCATGCTTAGAGATCAAGCTCTCTACAGAGGAAATCAAACAACCTATAACCTATGCTCAGATGTATGGATGTTCCCAAATCAAATTTGGGACAGATATCCAATAACCAGAGAAAATCCAATTTGGTGCAAAAAGCCAAGATCAGATAAAAACACAATAATTGATCCTTTCGATGGAACACTCGCAATGGATCATCCTCCTGGAACAATCTTCATAAAAATGGCAAAAATTCCAGTTCCTTCAAACAACAACGCAGACTCATACCTAAACATCTACTGCACAGGACAAGTCAGCTGCGAAATTGTCTGGGAAGTTGAAAGATACGCAACAAAGAACTGGAGACCAGAGAGAAGACACACCGCACTTGGTCTTGGAATCGGAGGAGAAGAAAACATAAATCCAACTTACCATGTAGACAAAAATGGAAAATACATTCAGCCAACAACATGGGACATGTGCTATCCTATCAAAACAAACATCAATAAAGTGTTG
>AER30016
ATGAGTCATAAGCGCGGT------CAGTTCCGCGGGCTTCTGTTTCCTGGTTATAATTATTTGGGTCCTTTTAATCCTTTGGAAAACGGTGATCCTGTCAATAAAGCCGACGAGGCCGCAAAAAAACACGATCAAGCCTATAATAAATATATAAATAAAGGTTTAAATCCCTACCTGAAATTTAATAAAGGTGATCAAGACTTTATCGACTCTTTGCAGTCTGACTCTTCTGTGGGCGGTAACTTTGCGCGTGCCGTCTTTCATTTGAAAAAACAAATTGCGCCTGCGCTCAACGAGCCTAAAGACACGGGGGAACCTCCGGCTAAAAAGGACAAACGCGCGGGCAATAAACGTCACCTGTACTTTGCGCGCCTAAATAAAGGCGCGAAAAAGGCGAAAGCT---GATCCTAACAACATGGATGGTGATATGGGAGATAACGAACAGGGAGCGGGCGAGGCGCCAGCTGCTGAA------GGCAGAGCAGGATATGCT---------GGCGGC---CCTGGCGCGATTGGTGGAGGAGGAGGCGGC------AACAACCACGGCGTCGGCATCTCCACGGGAGGATGGATCGGGGGATCCATCTTAGGACACAACACCATCATCACACGCAATACACGTCAATGGTGGTGTCCTATCCGAGATAATCACCTATACAAACGATACACATCATACAACAAAAATGGCGCTGATTTTAAAATGGAAGGCTATACCACACCTTGGAACATGTTCAACTTTAATCAATACAGCAGCCATTTTAATCCCAACGAATGGCAATGGCTCGTCAACCGAGCCGCGCGCTTCAGACCCGTAAAAATGGAAATCAAAATCTACAACCTACAAATCAAACAAGAAAGCACTCAAGAC---CAAACTGCACAATATACCAACGATCTGACAGCGGGTCTTCACGTCCTCTGCGACGGAGAACACGCCTTTCCTTGGACGCAGCTACCTTGGGACAAAGGATGCATGCCGGAATTGCCTCATGACATCTGGGAACTTCCGCAGTACGCCTATATCACGATGCCTATGCAAGCACAGGAT------------------ACAGACAACGCGGATGAACGCGCTTTCCGATGCGCCGTACCTATGTATCTCTTAGAAGAAACGGACCACTCTGTGATTCGCACGGGCGAAAGCGTCGTCTTTCATCATTCTTTT---GACTGCGGCTGGGTCAACAATACACGCTGCAGCAACATGCCTCAATTGGCCTTTACCAATCCACTCATTGACTCCAGGCTCGTCAAGACGCGTTATACCTCAGGGACTTCCGGAAACCTTACAGAGGAACAATGTAGACCTTATCAAAAGAATCCTCCGTGGTGGCCGGGTCCAGGATGGAGAACCAATCAAACCACAAATGGACAAAACAACAACACC------ATCCTAGGACCCTTTTCAACCGGTCTAAGTCCGGCGGGCATAAACTAC---GCAACGGGTCCCATCAGCTACGGCGCAGCCACGGGTCCGTACGTGGGGGGTCAGACACCAGAAGCTGGAACCAATTTCCCAAATCGAAACAACAACGGCAACTATCTCAAATTTACACCGGGAGACGGTGCCGGTGGACAGAACAATAACAACACGTACATAACTCGGCAATCGGTCCTCACTGGGACCAGAGATCAATCGCTCTGGCAAGCCAACGGAAACAACGCCACAGAGATACAGAACGTCTACATGATGCCGAACCAAGTATGGGACTCGGCGCAAATCTCCAGATATAACCCCATCTGGGTTAAAACGCCTCGAGTAGATAGGCACACCATGACGGATACCGAAGATGGAACCTTACCGATGTCGCATCCTCCGGGAACCATCTACGTCAAATTGGCTCACATTCCAACACCG---CAATCGGGTAACAATTCTTACCTGAATATCTACGCCACGGGACAAGTCTCCTGCGAGATTGAATGGGAATACGAAGAGCACTTCAACAAAAATTGGCGTCCAGAGCGCAGAATCGACGCGCAACACATGCGCGCAGAC---------------------GCCTACAAAGTCAACGAAAACGGGGTCTACAATTTGCCTCAGTCTTATTACGAAACCATGCCAACCAGGTGGGGGCAGGAAAAAGTGCTG
>ABO32640
ATGCCTCCAATTAAGAGA------CAGCCTAGAGGGTGGGTGCTGCCTGGATACAGATATCTTGGGCCATTTAATCCACTTGATAACGGTGAACCTGTAAATAACGCTGATCGCGCTGCTCAATTACATGATCACGCCTACTCTGAACTAATAAAGAGTGGTAAAAATCCATACCTGTATTTCAATAAAGCTGATGAAAAATTCATTGATGATCTAAAAGACGATTGGTCAATTGGTGGAATTATTGGATCCAGTTTTTTTAAAATAAAGCGCGCCGTGGCTCCTGCTCTGGGAAATAAAGAGAGA------------------------------------GCCCAAAAAAGACACTTTTACTTTGCTAACTCAAATAAAGGTGCAAAAAAAACAAAAAAAAGTGAACCTAAACCAGGAACCTCAAAAATGTCTGACACTGACATT---CAAGACCAACAACCTGATACTGTG------------GACGCACCACAA---------AACACCTCAGGGGGAGGAACAGGAAGTATTGGAGGAGGA------AAAGGATCTGGTGTGGGGATTTCCACTGGAGGGTGGGTCGGAGGTTCTCACTTTTCAGACAAATATGTGGTTACTAAAAACACAAGACAATTTATAACCACAATTCAGAATGGTCACCTCTACAAAACAGAGGCCATTGAAACAACAAACCAAAGTGGAAAATCACAGCGCTGCGTCACAACTCCATGGACATACTTTAACTTTAATCAATACAGCTGTCACTTCTCACCACAGGATTGGCAGCGCCTTACAAATGAATATAAGCGCTTCAGACCTAAAGCAATGCAAGTAAAGATTTACAACTTGCAAATAAAACAAATACTTTCAAATGGT---GCTGACACAACATACAACAATGACCTCACAGCTGGCGTTCACATCTTTTGTGATGGAGAGCATGCTTACCCAAATGCATCTCATCCATGGGATGAGGACGTCATGCCTGATCTTCCATACAAGACCTGGAAACTTTTTCAATATGGATATATTCCTATTGAAAATGAACTCGCAGATCTTGATGGAAATGCAGCTGGAGGCAATGCTACAGAAAAAGCACTTCTGTATCAGATGCCTTTTTTTCTACTTGAAAACAGTGACCACCAAGTACTTAGAACTGGTGAGAGCACTGAATTTACTTTTAACTTC---GACTGTGAATGGGTTAACAATGAAAGAGCATACATTCCTCCTGGACTAATGTTT---AATCCAAAAGTCCCAACAAGAAGAGTTCAGTAC---ATAAGACAAAACGGAAGCACAGCAGCCAGCACAGGCAGAATTCAGCCATACTCAAAACCAACAAGCTGGATGACAGGACCTGGCCTACTCAGTGCACAAAGAGTAGGACCACAGTCATCAGACACT------------GCTCCATTCATGGTTTGCACTAACCCAGAAGGAACACACATA---AACACAGGTGCTGCAGGATTTGGATCTGGCTTTGATCCTCCAAGCGGATGTCTGGCACCAACT------------------AACCTAGAATACAAACTTCAGTGGTACCAGACACCAGAAGGAACAGGAAATAATGGAAACATAATTGCAAAC------------------CCATCACTCTCAATGCTTAGAGACCAACTCCTATACAAAGGAAACCAGACCACATACAACCTAGTGGGGGACATATGGATGTTTCCAAATCAAGTCTGGGACAGATTTCCTATCACCAGAGAAAATCCAATCTGGTGCAAAAAACCAAGGGCTGACAAACACACAATCATGGATCCATTTGATGGATCAATTGCAATGGATCATCCTCCAGGCACTATTTTTATAAAAATGGCGAAAATTCCAGTTCCAACTGCCTCAAATGCAGACTCATACCTAAACATATACTGTACTGGACAAGTCAGCTGTGAAATTGTATGGGAGGTAGAAAGATACGCAACAAAGAACTGGCGTCCAGAAAGAAGACATACTGCACTTGGGATGTCACTGGGAGGAGAGAGCAACTACACGCCTACATACCACGTGGATCCAACAGGAGCATACATCCAGCCCACGTCATATGATCAGTGTATGCCAGTAAAAACAAACATCAATAAAGTGTTG
>ACR43454
ATGCCTCCAATTAAAAGG------CAACCTGGAGGGTGGGTGCTTCCTGGTTACAAATACCTTGGTCCATTTAATCCTCTTGATAACGGTGAACCAGTTAATAAAGCTGATCGTGCTGCTCAATCTCATGATAAATCATATTCTGAATTAATAAAAAGTGGAAAAAATCCTTACTTATATTTCAATAAAGCTGATGAAAAATTCATTGACGATTTGAAAAACGACTGGTCTCTTGGTGGCATTATTGGCTCAAGTTTCTTTAAACTTAAGCGCGCCGTGGCTCCTGCTCTAGGGAATAAAGAGCGA------------------------------------GCTCAAAAAAGACACTTTTATTTTGCAAACTCAAATAAAGGTGCTAAAAAATCAAAAAACAACGAACCTAAACCAAGCACCTCAAAAATGTCTGAAAATGAAATT---CAAGACCAACAGCCATCAGAACCT---------AATGATGGCCAACGA---------GGAGGGGGAGGAGGTGCGACCGGCAGTGTGGGAGGGGGG------AAAGGTTCTGGTGTGGGTATATCCACAGGTGGATGGGTAGGAGGCAGCTACTTTACTGACTCCTATGTTATAACAAAAAACACCAGACAATTTCTGGTTAAAATCCAAAACAACCATCAATATAAAACTGAAAGTATAATTCCTTCCAATGGAGGAGGAAAATCACAAAGATGTGTCAGCACACCATGGTCATACTTTAACTTTAATCAATACAGCAGTCATTTCTCACCACAGGACTGGCAGCGCCTAACAAATGAATACAAAAGATTCAGACCTAAAGGTATGCATGTTAAAATCTACAATTTACAAATAAAACAGATTTTATCAAATGGT---GCTGATGTTACATACAACAACGACCTAACAGCAGGAGTACACATCTTTTGTGATGGCGAACATGCATATCCAAACGCTACACATCCATGGGACGAAGATGTAATGCCAGAACTTCCTTACCAAACATGGTATCTGTTTCAATATGGATACATACCTACCATTCATGAACTTGCAGAAATGGAA------------GACTCCAATGCAGTAGAAAAAGCAATTGCTTTACAGATACCATTCTTCATGCTTGAAAACAGCGACCATGAAGTTCTAAGAACTGGAGAAAGTGCAGAATTTAACTTCAACTTT---GACTGTGAATGGATTAACAATGAAAGAGCATTCATTCCTCCAGGACTGATGTTT---AATCCATTGGTACCAACAAGAAGAGCTCAATAC---ATACGAAGAAATGGAAACACTCAAGCAAGTACATCACGAGTTCAACCCTATGCTAAACCTACAAGCTGGATGACTGGGCCAGGTTTACTCAGTGCACAACGAGTAGGTCCAGCTGCTTCTGACACA------------GCTGCATGGATGGTTGGTGTAGATCCAGAAGGCGCAAACATC---AACTCAGGAAGAGCAGGAGTTAGCAGTGGATTTGATCCTCCAGCTGGATCACTCAGACCTACA------------------GATCTAGAATACAAAGTACAATGGTACCAAACTCCAGCTGGAACAAACAACGATGGAAACATCATTTCAAAT------------------CCACCTTTATCAATGCTTAGAGATCAAACTCTCTACAGAGGAAACCAAACAACCTACAACTTATGCTCAGATGTATGGATGTTTCCAAATCAAATTTGGGACAGATACCCAGTAACAAGAGAAAATCCTATTTGGTGCAAACAACCAAGATCAGACAAACACACAACAATTGATCCTTTTGACGGATCGATAGCCATGGATCATCCACCAGGCACAATTTTCATCAAAATGGCAAAAATTCCAGTTCCTTCAAACAACAACGCAGACTCATACTTAAACATCTACTGCACTGGACAAGTCAGCTGCGAAATTGTCTGGGAAGTCGAAAGATATGCAACAAAGAACTGGAGACCAGAAAGAAGACACACAGCACTCGGCCTTGGAATTGGAGGGGCAGATGAAATCAACCCAACATACCATGTTGACAAAAACGGAGCATACATTCAACCTACAACATGGGACATGTGCTTTCCAGTTAAAACAAACATCAATAAAGTGTTG
>AEX15183
ATGCCTCCAATTAAGAGA------CAGCCTAGAGGGTGGGTGCTGCCTGGATACAGATATCTTGGGCCATTTAATCCACTTGATAACGGTGAACCTGTAAATAACGCTGATCGCGCTGCTCAATTACATGATCACGCCTACTCTGAACTAATAAAGAGTGGTAAAAATCCATACCTGTATTTCAATAAAGCTGATGAAAAATTCATTGATGATCTAAAAGACGATTGGTCAATTGGTGGAATTATTGGATCCAGTTTTTTTAAAATAAAGCGCGCCGTGGCTCCTGCTCTGGGAAATAAAGAGAGA------------------------------------GCCCAAAAAAGACACTTTTACTTTGCTAACTCAAATAAAGGTGCAAAAAAAACAAAAAAAAGTGAACCTAAACCAGGAACCTCAAAAATGTCTGACACTGACATT---CAAGACCAACAACCTGATACTGTA------------GACGCGCCACAA---------AACACCTCAGGGGGAGGAACAGGAAGTATTGGAGGAGGA------AAAGGATCTGGTGTGGGGATTTCCACTGGAGGGTGGGTCGGAGGTTCTCACTTTTCAGACAAATATGTGGTTACTAAAAACACAAGACAATTTATAACCACAATTCAAAATGGTCACCTCTACAAAACAGAGGCCATTGAAACAACAAACCAAAGTGGAAAATCACAGCGCTGCGTCACAACTCCATGGACATACTTTAACTTTAATCAATACAGCTGTCACTTCTCACCACAAGATTGGCAGCGCCTTACAAATGAATATAAGCGCTTCAGACCTAAAGCAATGCAAGTAAAGATTTACAACTTGCAAATAAAACAAATACTTTCAAATGGT---GCTGACACAACATACAACAATGACCTCACAGCTGGCGTTCACATCTTTTGTGATGGAGAGCATGCTTACCCAAATGCATCTCATCCATGGGATGAGGACGTCATGCCTGATCTTCCATACAAGACCTGGAAACTTTTTCAATATGGATATATTCCTATTGAAAATGAACTCGCAGATCTTGATGGAAATGCAGCTGGAGGCAATGCTACAGAAAAAGCACTTCTGTATCAGATGCCTTTTTTTCTACTTGAAAACAGTGACCACCAAGTACTTAGAACTGGTGAGAGCACTGAATTTACTTTTAACTTT---GACTGTGAATGGGTTAACAATGAAAGAGCATACATTCCTCCTGGACTAATGTTT---AATCCAAAAGTCCCAACAAGAAGAGTTCAGTAC---ATAAGACAAAACGGAAGCACAGCAGCCAGCACAGGCAGAATTCAGCCATACTCAAAACCAACAAGCTGGATGACAGGACCTGGCCTGCTCAGTGCACAAAGAGTAGGACCACAGTCATCAGACACT------------GCTCCATTCATGGTTTGCACTAACCCAGAAGGAACACACATA---AACACAGGTGCTGCAGGATTTGGATCTGGCTTTGATCCTCCAAGCGGATGTCTGGCACCAACT------------------AACCTAGAATACAAACTTCAGTGGTACCAGACACCAGAAGGAACAGGAAATAATGGAAACATAATTGCAAAC------------------CCATCACTCTCAATGCTTAGAGACCAACTCCTATACAAAGGAAACCAGACCACATACAATCTAGTGGGGGACATATGGATGTTTCCAAATCAAGTCTGGGACAGATTTCCTATCACCAGAGAAAATCCAATCTGGTGCAAAAAACCAAGGGCTGACAAACACACAATCATGGATCCATTTGATGGATCAATTGCAATGGATCATCCTCCAGGCACTATTTTTATAAAAATGGCAAAAATTCCAGTTCCAACTGCCTCAAATGCAGACTCATACCTAAACATATACTGTACTGGACAAGTCAGCTGTGAAATTGTATGGGAGGTAGAAAGATACGCAACAAAGAACTGGCGTCCAGAAAGAAGACATACTGCACTCGGGATGTCACTGGGAGGAGAGAGCAACTACACGCCTACATACCACGTGGATCCAACAGGAGCATACATCCAGCCCACGTCATATGATCAGTGTATGCCAGTAAAAACAAACATCAATAAAGTGTTG
>ACR43450
ATGCCTCCAATTAAACGC------CAACCTGGAGGGTGGGTGCTTCCTGGTTATAAATACCTTGGTCCATTTAATCCTCTTGAAAACGGTGAACCAGTTAATAAAGCTGATCGTGCTGCTCAAGCTCATGATAAATCATATTCTGAATTAATAAAGAGTGGAAAAAATCCTTACTTGTATTTCAATAAAGCTGATGATAAATTCATTGACGATTTGAAAAACGACTGGTCTCTTGGTGGCATTATTGGCTCAAGTTTCTTTAAACTTAAGCGCGCCGTGGCTCCTGCTCTAGGAAATAAAGAGCGA------------------------------------GCTCAAAAAAGACATTTTTACTTTGCAAACTCAAATAAAGGTGCTAAAAAACCAAAAAATAACGAGCCTAAACCAGGCACATCAAAAATGTCTGAAAATGAAATC---CAAGACCAGCAACCATCTGACTCG------ATGGAAGAACGA---------------GGAGGCGGAGGAGGTGCGACCGGTAATGTGGGAGGGGGG------AAAGGTTCTGGTGTGGGTATATCCACAGGTGGCTGGGTAGGAGGCAGCTACTTTACTGACTCATATGTCATAACAAAAAACACCAGACAATTTCTAGTAAAAATACAAAATGACCACAAATACAGAACTGAAAATATTATTCCAAGCAATGCTGGAGGAAAATCACAAAGATGCGTCAGCACACCATGGTCATATTTTAACTTCAATCAATACAGCAGTCATTTTTCACCACAAGACTGGCAGCGCCTAACAAATGAATATAAGCGCTTTAAACCTAGAAAAATGCATGTAAAAATTTACAATCTACAAATAAAACAAATACTTTCAAATGGT---GCTGACACTACATACAACAACGACCTAACAGCTGGTGTTCACATCTTTTGTGATGGTGAACACGCATATCCAAATGCAACACATCCATGGGATGAAGACGTCATGCCAGAACTTCCATATGAAACATGGTATCTGTTTCAATATGGATACATTCCAGTTATTCATGAACTTGCTGAAATGGAA------------GACGCAAATGCTGTAGAAAAAGCTATAGCACTACAAATACCATTCTTCATGCTTGAAAACAGTGACCATGAAGTTCTAAGAACTGGAGAAAGCACAGAATTCACTTTTGATTTT---GACTGTGAATGGATCAACAACGAAAGAGCATACATTCCTCCTGGATTAATGTTT---AATCCAAAAGTTCCTACAAGAAGAGCTCAATAC---ATTAGACAGCACGGAAGCACAGCATCAAGCAACACCAGAATTCAACCATATGCAAAACCTACAAGCTGGATGACAGGACCAGGTCTACTCAGTGCACAAAGAGTAGGACCAGCTGGCTCAGACACT------------GCATCATGGATGGTTGTTGTTAATCCAGACGGAACTGCCGTC---AACTCAGGAATGGCAGGAGTTGGATCAGGATTTGATCCTCCTTCAGGATCTCTAAGACCAACT------------------GACTTAGAATACAAAATACAATGGTACCAAACTCCTGCAGGTACCAACAGTGATGGAAACATAATTTCAAAT------------------CCACCACTGTCCATGCTTAGAGATCAAGCTCTCTACAGAGGAAATCAAACAACCTATAACCTATGCTCAGATGTATGGATGTTCCCAAATCAAATTTGGGACAGATATCCAATAACCAGAGAAAATCCAATTTGGTGCAAAAAACCAAGATCAGATAAAAACACAATAATTGATCCTTTCGATGGAACACTCGCAATGGATCATCCTCCTGGAACAATATTCATAAAAATGGCAAAAATTCCAGTTCCTTCAAACAACAACGCAGACTCATACCTAAACATCTACTGCACAGGACAAGTCAGCTGCGAAATTGTCTGGGAAGTTGAAAGATACGCAACAAAGAACTGGAGACCAGAGAGAAGACACACCGCACTTGGTCTTGGAATCGGAGGAGAAGAAAACATAAATCCAACTTACCATGTAGACAAAAATGGAAAATACATTCAGCCAACAACATGGGACATGTGCTATCCTATCAAAACAAATATCAATAAAGTGTTG
>AEX15187
ATGCCTCCAATTAAGAGA------CAGCCTAGAGGGTGGGTGCTGCCTGGATACAGATATCTTGGGCCATTTAATCCACTTGATAACGGTGAACCTGTAAATAACGCTGATCGCGCTGCTCAATTACATGATCACGCCTACTCTGAACTAATAAAGAGTGGTAAAAATCCATACCTGTATTTCAATAAAGCTGATGAAAAATTCATTGATGATCTAAAAGACGATTGGTCAATTGGTGGAATTATTGGATCCAGTTTTTTTAAAATAAAGCGCGCCGTGGCTCCTGCTCTGGGAAATAAAGAGAGA------------------------------------GCCCAAAAAAGACACTTTTACTTTGCTAACTCAAATAAAGGTGCAAAAAAAACAAAAAAAAGTGAACCTAAACCAGGAACCTCAAAAATGTCTGACACTGACATT---CAAGACCAACAACCTGATACTGTG------------GACGCACCACAA---------AACACCTCAGGGGGAGGAACAGGAAGTATTGGAGGAGGA------AAAGGATCTGGTGTGGGGATTTCCACTGGAGGGTGGGTCGGAGGTTCTCACTTTTCAGACAAATATGTGGTTACTAAAAACACAAGACAATTTATAACCACAATTCAGAATGGTCACCTCTACAAAACAGAGGCCATTGAAACAACAAACCAAAGTGGAAAATCACAGCGCTGCGTCACAACTCCATGGACATACTTTAACTTTAATCAATACAGCTGTCACTTCTCACCACAGGATTGGCAGCGCCTTACAAATGAATATAAGCGCTTCAGACCTAAAGCAATGCAAGTAAAGATTTACAACTTGCAAATAAAACAAATACTTTCAAATGGT---GCTGACACAACATACAACAATGACCTCACAGCTGGCGTTCACATCTTTTGTGATGGAGAGCATGCTTACCCAAATGCATCTCATCCATGGGATGAGGACGTCATGCCTGATCTTCCATACAAGACCTGGAAACTTTTTCAATATGGATATATTCCTATTGAAAATGAACTCGCAGATCTTGATGGAAATGCAGCTGGAGGCAATGCTACAGAAAAAGCACTTCTGTATCAGATGCCTTTTTTTCTACTTGAAAACAGTGACCACCAAGTACTTAGAACTGGTGAGAGCACTGAATTTACTTTTAACTTT---GACTGTGAATGGGTTAACAATGAAAGAGCATACATTCCTCCTGGACTAATGTTT---AATCCAAAAGTCCCAACAAGAAGAGTTCAGTAC---ATAAGACAAAACGGAAGCACAGCAGCCAGCACAGGCAGAATTCAGCCATACTCAAAACCAACAAGCTGGATGACAGGACCTGGCCTGCTCAGTGCACAAAGAGTAGGACCACAGTCATCAGACACT------------GCTCCATTCATGGTTTGCACTAACCCAGAAGGAACACACATA---AACACAGGTGCTGCAGGATTTGGATCTGGCTTTGATCCTCCAAGCGGATGTCTGGCACCAACT------------------AACCTAGAATACAAACTTCAGTGGTACCAGACACCAGAAGGAACAGGAAATAATGGAAACATAATTGCAAAC------------------CCATCACTCTCAATGCTTAGAGACCAACTCCTATACAAAGGAAACCAGACCACATACAATCTAGTGGGGGACATATGGATGTTTCCAAATCAAGTCTGGGACAGATTTCCTATCACCAGAGAAAATCCAATCTGGTGCAAAAAACCAAGGGCTGACAAACACACAATCATGGATCCATTTGATGGATCAATTGCAATGGATCATCCTCCAGGCACTATTTTTATAAAAATGGCAAAAATTCCAGTTCCAACTGCCTCAAATGCAGACTCATACCTAAACATATACTGTACTGGACAAGTCAGCTGTGAAATTGTATGGGAGGTAGAAAGATACGCAACAAAGAACTGGCGTCCAGAAAGAAGACATACTGCACTCGGGATGTCACTGGGAGGAGAGAGCAACTACACGCCTACATACCACGTGGATCCAACAGGAGCATACATCCAGCCCACGTCATATGATCAGTGTATGCCAGTAAAAACAAACATCAATAAAGTGTTG
>ACR15776
ATGCCTCCAATTAAACGC------CAACCTGGAGGGTGGGTGCTTCCTGGTTATAAATACCTTGGTCCATTTAATCCTCTTGAAAACGGTGAACCAGTTAATAAAGCTGATCGTGCTGCTCAAGCTCATGATAAATCATATTCTGAATTAATAAAGAGTGGAAAAAACCCTTACTTATATTTTAATAAAGCTGATGAAAAATTCATTGACGATTTGAAAAACGACTGGTCTGTTGGTGGCATTATTGGCTCAAGTTTCTTTAAACTTAAGCGCGCCGTGGCTCCTGCTCTAGGAAATAAAGAGCGA------------------------------------GCTCAAAAAAGACATTTTTACTTTGCAAACTCAAATAAAGGTGCTAAAAGATCAAAAAACAGCGAACCTAAGCCAAGCACTTCAAAAATGTCTGAAAATGAAATT---CAAGACCAACAACCATCAGACTCT------ATGGATGGACAACGA------------GGGGGCGGAGGAGGTGCGACTGGCAGTGTGGGAGGGGGG------AAAGGTTCTGGTGTGGGTATATCCACAGGCGGATGGGTAGGAGGCAGCTACTTTACTGACTCATATGTCATAACAAAAAACACCAGACAATTTCTAGTAAAGATACAAAATGACCACAAATACAGAACAGAAAATATTATTCCAAGCAATGCTGGAGGAAAATCACAAAGATGCGTCAGCACACCGTGGTCATATTTTAACTTCAATCAATACAGCAGTCACTTTTCACCACAAGACTGGCAGCGCCTAACAAATGAATACAAGCGCTTTAAACCTAGAAAAATGCATGTAAAAATTTACAACCTACAAATAAAACAAATACTGTCAAATGGT---GCTGACACTACATACAACAACGACCTAACAGCTGGTGTTCACATCTTCTGTGATGGTGAGCATGCGTATCCAAACGCCACACACCCATGGGACGAAGATGTAATGCCAGAACTTCCATATGAGACATGGTATCTGTTTCAATATGGATACATTCCAGTTATTCATGAACTTGCTGAAATGGAA------------GATGCAAATGCTGTAGAAAAAGCTATAGCACTACAAATACCATTCTTCATGCTTGAAAACAGTGACCATGAAGTTCTAAGAACTGGAGAAAGCACAGAATTCACTTTTGACTTT---GACTGTGAATGGATCAATAACGAAAGAGCATACATTCCTCCTGGATTAATGTTT---AATCCAAAGGTTCCTACAAGAAGAGCTCAATAC---ATAAGACAACACGGAAGCACAGCATCAAGCAACACCAGAATTCCACCATATGCAAAACCTACAAGCTGGATGACAGGACCAGGTCTACTCAGCGCACAGAGAGTAGGACCAGCTGCTTCAGACTCA------------GCAGCATGGATGGTTGTTGTAAATCCAGACGGAGCTGCTATT---AACTCAGGAATGGCAGGAATTGGTACAGGCTTTGATCCTCCTGGTGGATCTTTAAGACCAACT------------------GATTTAGAATATAAAATACAATGGTACCAAACTCCTGCAGGTACAAACAGCGATGGAAACATCATTTCAAAT------------------CCATCATTATCCATGCTTAGAGATCAAGCTCTCTACAGAGGAAACCAGACAACATATAACCTATGTTCAGACGTATGGATGTTCCCAAATCAAATTTGGGACAGATATCCAATAACCAGAGAAAATCCAATCTGGTGTAAAAAACCAAGATCAGACAAAAGCACAATAATTGATCCATTCGATGGATCAATTGCAATGGATCATCCTCCAGGAACAATTTTCATAAAAATGGCAAAAATTCCAGTTCCTTCAAACAACAATGCAGACTCATACTTAAACATCTACTGCACTGGACAAGTCAGCTGCGAAATTGTCTGGGAAGTTGAAAGATATGCAACAAAGAACTGGAGACCAGAAAGAAGACACACGGCACTTGGCCTTGGGATTGGAGGAGAAGAGAATGTAAATCCAACTTACCATGTTGACAAAAATGGAAAATACATTCAGCCAACAACATGGGACATGTGCTATCCTATCAAAACAAACATCAATAAAGTGTTG
>ABR26262
ATGCCTCCAATTAAGAGA------CAGCCTAGAGGGTGGGTGCTGCCTGGATACAGATATCTTGGGCCATTTAATCCACTTGATAACGGTGAACCTGTAAATAACGCTGATCGCGCTGCTCAATTACATGATCACGCCTACTCTGAACTAATAAAGAGTGGTAAAAATCCATACCTGTATTTCAATAAAGCTGATGAAAAATTCATTGATGATCTAAAAGACGATTGGTCAATTGGTGGAATTATTGGATCCAGTTTTTTTAAAATAAAGCGCGCCGTGGCTCCTGCTCTGGGAAATAAAGAGAGA------------------------------------GCCCAAAAAAGACACTTTTACTTTGCTAACTCAAATAAAGGTGCAAAAAAAACAAAAAAAAGTGAACCTAAACCAGGAACCTCAAAAATGTCTGACACTGACATT---CAAGACCAACAACCTGATACTGTG------------GACGCACCACAA---------AACACCTCAGGGGGAGGAACAGGAAGTATTGGAGGAGGA------AAAGGATCTGGTGTGGGGATTTCCACTGGAGGGTGGGTCGGAGGTTCTCACTTTTCAGACAAATATGTGGTTACTAAAAACACAAGACAATTTATAACCACAATTCAGAATGGTCACCTCTACAAAACAGAGGCCATTGAAACAACAAACCAAAGTGGAAAATCACAGCGCTGCGTCACAACTCCATGGACATACTTTAACTTTAATCAATACAGCTGTCACTTCTCACCACAGGATTGGCAGCGCCTTACAAATGAATATAAGCGCTTCAGACCTAAAGCAATGCAAGTAAAGATTTACAACTTGCAAATAAAACAAATACTTTCAAATGGT---GCTGACACAACATACAACAATGACCTCACAGCTGGCGTTCACATCTTTTGTGATGGAGAGCATGCTTATCCAAATGCATCTCATCCATGGGATGAGGACGTCATGCCTGATCTTCCATACAAGACCTGGAAACTTTTTCAATATGGATATATTCCTATTGAAAATGAACTCGCAGATCTTGATGGAAATGCAGCTGGAGGCAATGCTACAGAAAAAGCACTTCTGTATCAGATGCCTTTTTTTCTACTTGAAAACAGTGACCACCAAGTACTTAGAACTGGTGAGAGCACTGAATTTACTTTTAACTTT---GACTGTGAATGGGTTAACAATGAAAGAGCATACATTCCTCCTGGACTAATGTTT---AATCCAAAAGTCCCAACAAGAAGAGTTCAGTAC---ATAAGACAAAACGGAAGCACAGCAGCCAGCACAGGCAGAATTCAGCCATACTCAAAACCAACAAGCTGGATGACAGGACCTGGCCTGCTCAGTGCACAAAGAGTAGGACCACAGTCATCAGACACT------------GCTCCATTCATGGTTTGCACTAACCCAGAAGGAACACACATA---AACACAGGTGCTGCAGGATTTGGATCTGGCTTTGATCCTCCAAGCGGATGTCTGGCACCAACT------------------AACCTAGAATACAAACTTCAATGGTACCAGACACCAGAAGGAACAGGAAATAATGGAAACATAATTGCAAAC------------------CCATCACTCTCAATGCTTAGAGACCAACTCCTATACAAAGGAAACCAGACCACATACAATCTAGTGGGGGACATATGGATGTTTCCAAATCAAGTCTGGGACAGATTTCCTATCACCAGAGAAAATCCAATCTGGTGCAAAAAACCAAGGGCTGACAAACACACAATCATGGATCCATTTGATGGATCAATTGCAATGGATCATCCTCCAGGCACTATTTTTATAAAAATGGCAAAAATTCCAGTTCCAACTGCCTCAAATGCAGACTCATACCTAAACATATACTGTACTGGACAAGTCAGCTGTGAAATTGTATGGGAGGTAGAAAGATACGCAACAAAGAACTGGCGTCCAGAAAGAAGACATACTGCACTCGGGATGTCACTGGGAGGAGAGAGCAACTACACGCCTACATACCACGTGGATCCAACAGGAGCATACATCCAGCCCACGTCATATGATCAGTGTATGCCAGTAAAAACAAACATCAATAAAGTGTTG
>ABK32029
ATGCCTCCAATTAAGAGA------CAGCCTAGAGGGTGGGTGCTGCCTGGATACAGATATCTTGGGCCATTTAATCCACTTGATAACGGTGAACCTGTAAATAACGCTGATCGCGCTGCTCAATTACATGATCACGCCTACTCTGAACTAATAAAAAGTGGTAAAAATCCATACCTGTATTTCAATAAAGCTGATGAAAAATTCATTGATGATCTAAAAGACGATTGGTCAATTGGTGGAATTATTGGATCCAGTTTTTTTAAAATAAAGCGCGCCGTGGCTCCTGCTTTGGGAAATAAAGAGAGA------------------------------------GCCCAAAAAAGACACTTTTACTTTGCTAACTCAAATAAAGGTGCAAAAAAAACAAAAAAAAGTGAACCTAAACCAGGAACCTCAAAAATGTCTGACACTGACTTT---CAAAACCAACAACCTGATACTGGG------------GACGCACCACAA---------AACACCTCAGGGGGAGGAACAGGAAGTATTGGAGGAGGA------AAAGGATCTGGTGTGGGGATTTCCACTGGAGGGTGGGTCGGAGGTTCTCACTTTTCAGACAAATATGTGGTTACTAAAAACACAAGACAATTTATAACCACAATTCAGAATGGTCACCTCTACAAAACAGAGGCCATTGAAACAACAAACCAAAGTGGAAAATCACAGCGCTGCGTCACAACTCCATGGACATACTTTAACTTTAATCAATACAGCTGTCACTTCTCACCACAAGATTGGCAGCGCCTTACAAATGAATATAAGCGCTTCAGACCTAAAGCAATGCAAGTAAAGATTTACAACTTGCAAATAAAACAAATACTTTCAAATGGT---GCTGACACAACATACAACAATGACCTCACAGCTGGCGTTCACATCTTTTGTGATGGAGAGCATGCTTACCCAAATGCATCTCATCCATGGGATGAGGACGTCATGCCTGATCTTCCATACAAGACCTGGAAACTTTTTCAATATGGATATATTCCTATTGAAAATGAACTCGCAGATCTTGATGGAAATGCAGCTGGAGGCAATGCTACAGAAAAAGCACTTCTGTATCAGATGCCTTTTTTTCTACTTGAAAACAGTGACCACCAAGTACTTAGAACTGGTGAGAGCACTGAATTTACTTTTAACTTT---GACTGTGAATGGGTTAACAATGAAAGAGCATACATTCCTCCTGGACTAATGTTT---AATCCAAAAGTCCCAACAAGAAGAGTTCAGTAC---ATAAGACAAAACGGAAGCACAGCAGCCAGCACAGGCAGAATTCAGCCATACTCAAAACCAACAAGCTGGATGACAGGACCTGGCCTGCTCAGTGCACAAAGAGTAGGACCACAGTCATCAGACACT------------GCTCCATTCATGGTTTGCACTAACCCAGAAGGAACACACATA---AACACAGGTGCTGCAGGATTTGGATCTGGCTTTGATCCTCCAAGCGGATGTCTGGCACCAACT------------------AACCTAGAATACAAACTTCAGTGGTACCAGACACCAGAAGGAACAGGAAATAATGGAAACATAATTGCAAAC------------------CCATCACTCTCAATGCTTAGAGACCAACTCCTATACAAAGGAAACCAGACCACATACAATCTAGTGGGGGACATATGGATGTTTCCAAATCAAGTCTGGGACAGATTTCCTATCACCAGAGAAAATCCAATCTGGTGCAAAAAACCAAGGGCTGACAAACACACAATCATGGATCCATTTGATGGATCAATTGCAATGGATCATCCTCCAGGCACTATTTTTATAAAAATGGCAAAAATTCCAGTTCCAACTGCCTCAAATGCAGACTCATACCTAAACATATACTGTACTGGACAAGTCAGCTGTGAAATTGTATGGGAGGTAGAAAGATACGCAACAAAGAACTGGCGTCCAGAAAGAAGACATACTGCACTCGGGATGTCACTGGGAGGAGAGAGCAACTACACGCCTACATACCACGTGGATCCAACAGGAGCATACATCCAGCCCACGTCATATGATCAGTGTATGCCAGTAAAAACAAACATCAATAAAGTGTTG
>ACS74766
ATGCCTCCAATTAAGAGA------CAGCCTAGAGGGTGGGTGCTGCCTGGATACAGATATCTTGGGCCATTTAATCCACTTGATAACGGTGAACCTGTAAATAACGCTGATCGCGCTGCTCAATTACATGATCACGCCTACTCTGAACTAATAAAGAGTGGTAAAAATCCATACCTGTATTTCAATAAAGCTGATGAAAAATTCATTGATGATCTAAAAGACGATTGGTCAATTGGTGGAATTATTGGATCCAGTTTTTTTAAAATAAAGCGCGCCGTGGCTCCTGCTCTGGGAAATAAAGAGAGA------------------------------------GCCCAAAAAAGACACTTTTACTTTGCTAACTCAAATAAAGGTGCAAAAAAAACAAAAAAAAGTGAACCTAAACCAGGAACCTCAAAAATGTCTGACACTGACATT---CAAGACCAACAACCTGATACTGTG------------GACGCACCACAA---------AACACCTCAGGGGGAGGAACAGGAAGTATTGGAGGAGGA------AAAGGATCTGGTGTGGGGATTTCCACTGGAGGGTGGGTCGGAGGTTCTCACTTTTCAGACAAATATGTGGTTACTAAAAACACAAGACAATTTATAACCACAATTCAAAATGGTCACCTCTACAAAACAGAGGCCATTGAAACAACAAACCAAAGTGGAAAATCACAGCGCTGCGTCACCACTCCATGGACATACTTTAACTTTAATCAATACAGCTGTCACTTCTCACCACAGGATTGGCAGCGCCTTACAAATGAATATAAGCGCTTCAGACCTAAAGCAATGCAAGTAAAGATTTACAACTTGCAAATAAAACAAATACTTTCAAATGGT---GCTGACACAACATACAACAATGACCTCACAGCTGGCGTTCACATCTTTTGTGATGGAGAGCATGCTTACCCAAATGCATCTCATCCATGGGATGAAGACGTCATGCCTGATCTTCCATACAAGACCTGGAAACTTTTTCAATATGGATATATTCCTATTGAAAATGAACTCGCAGATCTTGATGGAAATGCAGCTGGAGGCAATGCTACAGAAAAAGCACTTCTGTATCAGATGCCTTTTTTTCTACTTGAAAACAGTGACCACCAAGTACTTAGAACTGGTGAGAGCACTGAATTTACTTTTAACTTT---GACTGTGAATGGATTAACAATGAAAGAGCATACATTCCTCCTGGACTAATGTTT---AATCCAAAAGTCCCAACAAGAAGAGTTCAGTAC---ATAAGACAAAACGGAAGCACAGCAGCCAGCACAGGCAGAATTCAGCCATACTCAAAACCAACAAGCTGGATGACAGGACCTGGCCTGCTCAGTGCACAAAGAGTAGGACCACAGTCATCAGACACT------------GCTCCATTCATGGTTTGCACTAACCCAGAAGGAACACACATA---AACACAGGTGCTGCAGGATTTGGATCTGGCTTTGATCCTCCAAGCGGATGTCTGGCACCAACT------------------AACCTAGAATACAAACTTCAGTGGTACCAGACACCAGAAGGAACAGGAAATAATGGAAACATAATTGCAAAC------------------CCATCACTCTCAATGCTTAGAGACCAACTCCTATACAAAGGAAACCAGACCACATACAATCTAGTGGGGGACATATGGATGTTTCCAAATCAAGTCTGGGACAGATTTCCTATCACCAGAGAAAATCCAATCTGGTGCAAAAAACCAAGGGCTGACAAACACACAATCATGGATCCATTTGATGGATCAATTGCAATGGATCATCCTCCAGGCACTATTTTTATAAAAATGGCAAAAATTCCAGTTCCAACTGCCTCAAATGCAGACTCATACCTAAACATATACTGTACTGGACAAGTCAGCTGTGAAATTGTATGGGAGGTAGAAAGATACGCAACAAAGAACTGGCGTCCAGAAAGAAGACATACTGCACTCGGGATGTCACTGGGAGGAGAGAGCAACTACACGCCTACATACCACGTGGATCCAACAGGAGCATACATCCAGCCCACGTCATATGATCAGTGTATGCCAGTAAAAACAAACATCAATAAAGTGTTG
>ACR15770
ATGCCTCCAATTAAACGC------CAACCTGGAGGGTGGGTGCTTCCTGGTTATAAATACCTTGGTCCATTTAATCCTCTTGAAAACGGTGAACCAGTTAATAAAGCTGATCGTGCTGCTCAAGCTCATGATAAATCATATTCTGAATTAATAAAGAGTGGAAAAAACCCTTACTTATATTTTAATAAAGCTGATGAAAAATTCATTGACGATTTGAAAAACGACTGGTCTGTTGGTGGCATTATTGGCTCAAGTTTCTTTAAACTTAAGCGCGCCGTGGCTCCTGCTCTAGGAAATAAAGAGCGA------------------------------------GCTCAAAAAAGACATTTTTACTTTGCAAACTCAAATAAAGGTGCTAAAAAATCAAAAAACAGCGAACCTAAGCCAGGCACTTCAAAAATGTCTGAAAATGAAATT---CAAGACCAACAACCATCAGACTCT------ATGGATGGACAACGA------------GGGGGCGGAGGAGGTGCGGCTGGCAGTGTGGGAGGGGGG------AAAGGTTCTGGTGTGGGTATATCCACAGGCGGATGGGTAGGAGGCAGCTACTTTACTGACTCATATGTCATAACAAAAAACACCAGACAATTTCTAGTAAAAATACAAAATGACCACAAATACAGAACAGAAAATATTATTCCAAGCAATGCTGGAGGAAAATCACAAAGATGCGTCAGCACACCGTGGTCATATTTTAACTTCAATCAATACAGCAGTCACTTTTCACCACAAGACTGGCAGCGCCTAACAAATGAATACAAGCGCTTTAAGCCTAGAAAAATGCATGTAAAAATTTACAACCTACAAATAAAACAAATACTGTCAAATGGT---GCTGACACTACATACAACAACGACCTAACAGCTGGTGTTCACATCTTCTGTGATGGTGAGCATGCGTATCCAAACGCCACACACCCATGGGACGAAGATGTAATGCCAGAACTTCCATATGAGACATGGTATCTGTTTCAATATGGATACATTCCAGTTATTCATGAACTTGCTGAAATGGAA------------GATGCAAATGCTGTAGAAAAAGCTATAGCACTACAAATACCATTCTTCATGCTTGAAAACAGTGACCATGAAGTTCTAAGAACTGGAGAAAGCACAGAATTCACTTTTGACTTT---GACTGTGAATGGATCAACAACGAAAGAGCATACATTCCTCCTGGATTAATGTTT---AATCCAAAGGTTCCTACAAGAAGAGCTCAATAC---ATAAGACAACACGGAAGCACAGCATCAAGCAACACCAGAATTCCACCATATGCAAAACCTACAAGCTGGATGACAGGACCAGGTCTACTCAGCGCACAGAGAGTAGGACCAGCTGCTTCAGACTCA------------GCAGCATGGATGGTTGTTGTAAATCCAGACGGAGCTGCTATT---AACTCAGGAATGGCAGGAATTGGTACAGGCTTTGATCCTCCTGGTGGATCTTTAAGACCAACT------------------GATTTAGAATATAAAATACAATGGTACCAAACTCCTGCAGGTACAAACAGCGATGGAAACATCATTTCAAAT------------------CCATCATTATCCATGCTTAGAGATCAAGCTCTCTACAGAGGAAACCAGACAACATATAACCTATGTTCAGACGTATGGATGTTCCCAAATCAAATTTGGGACAGATATCCAATAACAAGAGAAAATCCAATCTGGTGTAAAAAACCAAGATCAGACAAAAGCACAATAATTGATCCATTCGATGGATCAATTGCAATGGATCATCCTCCAGGAACAATTTTCATAAAAATGGCAAAAATTCCAGTTCCTTCAAACAACAATGCAGACTCATACTTAAACATATACTGCACTGGACAAGTCAGCTGCGAAATTGTCTGGGAAGTTGAAAGATATGCAACAAAGAACTGGAGACCAGAAAGAAGACACACGGCACTTGGCCTTGGGATTGGAGGAGAAGAAAATGTAAATCCAACTTACCATGTTGACAAAAATGGTAAATACATTCAGCCAACAACTTGGGACATGTGCTATCCTATCAAAACAAACATCAATAAAGTGTTG
>AGC92300
ATGCCTCCAATTAAACGC------CAACCTGGAGGGTGGGTGCTTCCTGGTTATAAATACCTTGGTCCATTTAATCCTCTTGAGAACGGTGAACCAGTTAATAAAGCTGATCGTGCTGCTCAAGCTCATGATAAATCATATTCTGAATTAATAAAGAGTGGAAAAAATCCTTACTTGTATTTCAATAAAGCTGATGAGAAATTCATTAACGATTTGAAAAACGACTGGTCTCTTGGTGGCATTATTGGCTCAAGTTTCTTTAAACTTAAGCGCGCCGTGGCTCCTGCTCTAGGAAATAAAGAGCGA------------------------------------GCTCAAAAAAGACATTTTTACTTTGCAAACTCAAATAAAGGTGCTAAAAAACCAAAAAATAACGAGCCTAAACCAGGCACTTCAAAAATGTCTGAAAATGAAATC---CAAGACCAGCAACCATCTGACTCA------ATGGAAGAGCGA---------------GGAGGCGGAGGAGGTGCGACCGGTAGTGTGGGAGGGGGG------AAAGGTTCTGGTGTGGGTATATCCACAGGTGGCTGGGTAGGAGGCAGCTACTTCACTGACTCATATGTCATAACAAAAAACACCAGACAATTTCTGGTAAAAATACAAAATGACCACAAATACAGAACTGAAAATATTATTCCAAGCAATGCTGGAGGAAAATCACAAAGATGCGTCAGCACACCATGGTCATATTTCAACTTCAATCAATACAGCAGTCATTTTTCACCACAAGACTGGCAGCGCCTAACAAATGAATATAAGCGCTTTAAACCTAGAAAAATGCATGTAAAAATTTACAATCTACAAATAAAACAAATACTTTCAAATGGT---GCTGACACTACATACAACAACGACCTAACAGCTGGTGTTCACATCTTTTGTGATGGTGAACACGCATATCCAAATGCAACACATCCATGGGATGAAGACGTGATGCCAGAACTTCCATATGAAACATGGTATCTGTTTCAATATGGATACATTCCAGTTATTCATGAACTTGCTGAAATGGAA------------GACGCAAATGCTGTAGAAAAAGCTATAGCACTACAAATACCATTCTTCATGCTTGAAAACAGTGACCATGAAGTTCTAAGAACTGGAGAAAGCACAGAATTCACTTTTGATTTT---GACTGTGAGTGGATCAACAACGAAAGAGCATACATTCCTCCTGGATTAATGTTT---AATCCAAAAGTTCCAACAAGAAGAGCTCAATAC---ATTAGACAGCACGGAAACACAGCATCAAGCAACACCAGAATTCAACCATATGCAAAACCTACAAGCTGGATGACAGGACCAGGTCTACTCAGTGCACAAAGAGTAGGACCAGCTGGCTCAGACACT------------GCATCATGGATGGTTGTTGTTAATCCAGACGGAACTGCCGTT---AACTCAGGAATGGCAGGAGTTGGATCAGGATTTGATCCTCCTTCAGGATCTCTAAGACCAACT------------------GACTTAGAATACAAAATACAATGGTACCAAACTCCTGCAGGTACCAACAGTGATGGAAACATAATTTCAAAT------------------CCACCACTGTCCATGCTTAGAGATCAAGCTCTCTACAGAGGAAATCAAACAACCTATAACCTATGTTCAGATGTATGGATGTTCCCAAATCAAATTTGGGACAGATATCCAATAACCAGAGAAAATCCAATTTGGTGCAAAAAGCCAAGATCAGATAAAAACACAATAATTGATCCTTTCGATGGAACACTCGCAATGGATCATCCTCCTGGAACAATCTTCATAAAAATGGCAAAAATTCCAGTTCCTTCAAACAACAACGCAGACTCATACCTAAACATCTACTGCACAGGACAAGTCAGCTGCGAAATTGTCTGGGAAGTTGAAAGATACGCAACAAAGAACTGGAGACCAGAAAGAAGACACACCGCACTTGGTCTTGGAATTGGAGGAGAAGAAAACATAAATCCAACTTACCATGTAGACAAAAATGGAAAATACATTCAGCCAACAACATGGGACATGTGCTATCCTATCAAAACAAACATAAATAAAGTGTTG
>AER30012
ATGAGTCTTAAGCGCGGT------CAGTTCCGCGGTGTTCTGTTTCCTGGTTATAATTATTTGGGTCCTTTTAATCCTTTGGAAAACGGTGATCCTGTCAATAAAGCCGACGAGGCCGCAAAAAAACACGATCAAGCCTATAATAATTATATCAATAAAGGTTTAAATCCCTACCTGAAATTTAATAAAGGTGATCAAGACTTTATCGACTCTTTGCAGTCTGACTCTTCTGTGGGCGGTAACTTTGCGCGTGCCGTCTTTCATTTGAAAAAACAAATTGCGCCTGCGCTCAACGAGCCTAAAGACACGGGGGAACCTCCGGCCAAAAAGGACAAGCGCGCGGGCAATAAACGTCACCTGTACTTTGCGCGCTTGAATAAAGGCGCGAAAAAAGCCAAAGCT---GATCCTAACAACATGGATGGTGATCTGGGAGATAACGAACAGGGAGCGGGTGAGGCGCCAGTTGAAGGA------GGCGGAGAAAGAGCT------------GCTGGCGGCGGTGGCGCAATTGGTGGAGGAGGAGGCGGC------GGGAATCACGGCGTCGGCATCTCCACCGGAGGATGGATCGGGGGATCCATCTTGGGACAGAACAAAATCATCACCAAAAACACGCGTCAGTGGTGGTGTCCTATCCGCAATGAACATAAATACAAACAACAC---------------CACGGCTCAACATTCAATTTAATGGGATACACTACACCTTGGAACATGTTCAATTTCAATCAATATAGTAGCCATTTCAATCCTAACGAATGGCAATGGCTTCTCAATCGAGCCAAGCGCTTCAGACCCGTCAAAATGGAAATCAAAATCTACAACATCCAAATCAAACAAGAAAGCACACAAGAGACAACAACAGCACAATACACCAACGATCTCACCGCGGGTCTTCACGTGTTTTGCGACGGAGAACACGCCTTTCCTTGGACGCAGCTACCCTGGGACAAAGGATGCATGCCGGAATTGCCACATGAAATATGGGAACTCCAACAATACGCCTATCTCGTCGTACCTTCAGCCACACAAGACACAAAC------------GCCTCCAATGAAAATGAAAAAGCAATACGAGCCTTATGTCCCATGTATCTCTTGGAAGAAACAGACCACGCCGTCATTCGCACGGGTGAAAGCATCGTCTTTCATCACACCTTT---GACTGTGGTTGGGTCGACAACACACACTCAACCAACATGACTCAACTGGCCTTCATCAATCCGCTCGTCGATTCTCGACTCGTCAAAGAAGCATTTGCACCAAATACATCGACCAATCCGATTGCACAACAATGTAAACCATACCAAAAAAGCGGACCTTGGTGGCCGGGTCCAGGATATAGAAACAACCAAACAACCAATCACACCAATAACAACTCT------GTCCTAGGACCCTACATTAGCAGTTTTAGTCCAGATGGCATCACTTAC---GGCACAGGACCCGTCGCCTATGGCGCGGCCACGGGTCCATACGTGGGGGGTCAATCGGCCATGGCAACTGACAACACCGGAAATAAAAACAACAACAACAACTATCTCCGCTTCACACCGGGAGACGGGGCCATGGCACCTGATACCAACGAA---TCTATACGAAGACGATCCGTGCTCAGCCAGACCAGAGATCAAATACTCTGGCATTGCAGAGGCACAAATAGCGTAGATCTAGCCAATGTTTATATGATGCCGAACCAAACATGGGACTCGGCACCCATTTCAAGATATAATCCCATCTGGGTCAAAACACCTAGAGTGGACAGACACACTATGCAAGATACAGAGGACGGCACATTGCCTATGACACATCCTCCAGGCACCATATACGTCAAGCTGGCTCACATTCCAACACCG---GGAAATAGTGGCAGAGATTTTCTAAATATATACGCGACAGGACAAGTGTCATGTGAAATTGAGTGGGAATTTGAAGAACACTTCAACAAGAACTGGCGTCCAGAACGCAGAATCGACAGCGTGCACATGAATCCAGAC---------------------GTCTACAAGATCAACAGCGAGGGGGCATACCAATTGCCAGCCAATTATTACGATGCCATGCCAACCAGGTTGGGGCTGGAAAAAGTTCTG
>ACJ38937
ATGCCTCCAATTAAACGC------CAACCTGGAGGGTGGGTGCTTCCTGGTTATAAATACCTTGGTCCATTTAATCCTCTTGAAAACGGTGAACCAGTTAATAAAGCTGATCGTGCTGCTCAAGCTCATGATAAATCATATTCTGAACTAATAAAAAGTGGAAAAAATCCTTACTTATATTTCAATAAAGCTGATGAAAAATTCATTGACGATTTGAAAAACGACTGGTCTCTTGGTGGCATTATTGGCTCAAGTTTCTTTAAACTTAAGCGCGCCGTGGCTCCTGCTCTAGGAAATAAAGAGCGA------------------------------------GCTCAAAAAAGACATTTTTACTTTGCAAACTCAAATAAAGGTGCTAAAAAACCAAAAAATAACGAGCCTAAACCAGGCACATCAAAAATGTCTGAAAATGAAATC---CAAGACCAACAACCATCTGGCTCC------ATGGAGGAGCGA---------------GGAGGCGGAGGAGGTGCGGTCGGTAGTGTGGGAGGGGGG------AAAGGTTCTGGTGTGGGTATATCCACARGCGGCTGGGTTGGAGGCAGCTACTTTACTGACTCATATGTCATAACAAAGAACACTAGACAGTTCTTAGTTAAAATACAAAATGACCACAAATACAGAACAGAGAATATAATTCCAAGCAACGCAGGAGGAAAATTCCAGCGATGCGTAAGCACACCTTGGTCATACTTTAACTTCAATCAATACAGCAGTCACTTCTCACCACAAGACTGGCAGCGTTTAACAAATGAATATAAACGCTTTAAGCCTAGAAAAATGCATGTAAAAATTTACAACTTACAAATAAAACAAATACTCTCAAATGGT---GCTGACACTACATACAACAACGACCTAACAGCTGGTGTTCACATCTTTTGTGATGGTGAACACGCATATCCAAATGCAACACATCCATGGGATGAAGATGTCATGCCAGAACTTCCATATGAAACATGGTATTTGTTTCAATATGGATACATTCCAGTTATTCATGAACTGGCTGAAATGGAA------------GACGCAAATGCTGTAGAAAAAGCTATAGCACTACAAATACCTTTCTTCATGCTTGAAAACAGCGACCATGAAGTGTTAAGAACAGGAGAAAGCACAGAATTCACTTTTGACTTT---GACTGTGAATGGATAAACAACGAAAGAGCATACATTCCTCCTGGATTAATGTTT---AATCCAAAAGTTCCTACAAGAAGAGCTCAATAC---ATCAGACAGCACGGAAACACAGCATCCAGCAACACCAGAATTCAACCATATGCAAAACCTACAAGCTGGATGACAGGACCAGGTCTACTCAGCGCACAAAGAGTAGGACCAGCTGGCTCAGACACT------------GCATCATGGATGGTTGTTGTCAATCCAGACGGAGCTGCAGTT---AACTCAGGAATGGCAGGAGTTGGTTCAGGATTTGATCCTCCTTCAGGATCTCTAAGACCAACT------------------GACTTAGAATACAAAATACAATGGTACCAAACTCCTGCAGGTACCAACAGTGATGGAAACATCATTTCAAAT------------------CCACCACTATCCATGCTCAGAGATCAAGCTCTCTACAGAGGAAATCAAACAACCTACAACCTATGCTCAGATGTGTGGATGTTCCCAAATCAAATTTGGGACAGATATCCAATAACCAGAGAAAATCCAATCTGGTGTAAAAAACCAAGATCAGACAAAAACACAATAATTGATCCTTTCGATGGAACACTTGCAATGGATCATCCGCCAGGAACAATCTTCATAAAAATGGCAAAAATTCCAGTTCCTTCAAACAACAACGCAGACTCATACCTAAACATCTACTGCACTGGACAAGTCAGCTGCGAAATTGTCTGGGAAGTTGAAAGATACGCAACAAAGAACTGGAGACCAGAAAGAAGACACACCGCACTTGGTCTTGGAATTGGAGGAGAAGAAAACGTAAATCCAACTTATCATGTAGACAAAAATGGAAAATACATTCAGCCAACAACTTGGGACATGTGCTATCCTATCAAAACAAACATCAATAAAGTGTTG
>AGJ52193
ATGAGTCATAAGCGCGGT------CAGTTCCACGGGCTTCTGTTTCCTGGTTATAATTATTTGGGTCCTTTTAATCCTTTGGAAAACGGTGATCCTGTCAATAAAGCCGACGAGGCCGCAAAAAAACACGATCAAGCCTATAATAATTATATCAATAAAGGTTTAAATCCCTACCTGAACTTTAATAAAGGTGATCAAGACTTTATCGACTCTTTGCAGTCTGACTCTTCTGTGGGCGGTAACTTTGCGCGTGCCGTCTTTCATTTGAAAAAACAAATTGCGCCTGCGCTCAACGAGCCTAAAGACACGGGGGAACCTCCGGCCAAAAAAGACAAACGCGCGGGCAATAAACGTCACCTATACTTTGCGCGCTTAAATAAAGGCGCGAAAAAAGCCAAAACT---GATCCTAACGACATGGATGGTGATATGGGAGATAACGAACAAGGCGCGGGTGAGGGACCAGCTGAAGCA------GGCGCAGCAGCTCCTGCTAGCCTC---ACTGGCGGCGGTGGT------GGAGGAGGAGGCGGCGGC------GGGAATCACGGCGTCGGCATCTCCACCGGAGGATGGATCGGGGGATCCATCTTGGGTAACAACACCATCATCACACGCAACACACGTCAATGGTGGTGTCCTATCCGCAATGAACACAAATACAAACAATACAACCAATGGCAATCAGGAAATACCAACATGCACATGATGGGATACACCACGCCTTGGAATATGTTCAACTTTAACCAATACAGCAGCCATTTTAATCCTAATGAATGGCAATGGCTCCTGAACCGAGCCAAACGCTTCAGACCGAAACGCATGGAAATCAAAATATACAATCTACAAATCAAACAAGAAAGTAGCCAAGAT---ACAACAGCACAATATACCAACGATCTCACCGCGGGTCTTCATGTGCTCTGCGACGGGGAACACACCTTTCCTTGGACACAATTGCCGTGGGACAAAGGCTGTATGCCGGAACTGCCACATGAAGTCTGGCAGCTCCAACAATACGCCTATCTGACGGTCGCTTCACAGACACAAGACTCTGAA------------TCAACCAATCCAGATGAAGCAGCCATACGATGCACCGTACCCATGTATCTCTTGGAAGAAACGGACCACGCCGTCATTCGTACGGGTGAGAGCATCGTATTTCATCATTCATTC---GACTGTGGCTGGGTCGACAACACACACTCAACCAACATGCATCAATTAGCCTGCATCAATCCGCTCGTGGATTCCCGACTCGTCAAAAAATTCTACCAAGCAGGAGGAACAACCACAGCAGTAGAAGGACAAGCTAAACCTTACCAAAAAAACGGCCCTTGGTGGCCGGGTCCTGGATACAGACAAAACCAAGCAACCAACTCAAACAACAACGAATCC------GTCTTAGGACCTTATGTCAGCGCATTCTATCCAGAGGGCATGAGATAT---GATGTTTCCATTCTCAACTACGGCGCAGCTACGGGTCCGTACGTAGGGGGTCAGTCCGCCAAAGCAACAAAC---------AACGCCAACATTAACGGCAACTATATTCGCTTCACACCAGGAGATGGACAGGCAGTAGATGGAACCAACAAT---ATCATCCAAAGACAATCCGTTCTCACTCAAACCAGAGGTCAAATACTTCATCAAGCCAATGGTAATTCTACTCAGGAGGTACCTGATGTCTACATGATGCCGAACCAGATGTGGGATTCAGCACAAATATCCAGATATAATCCTATCTGGGTCAAGATACCTAGAGTGGATAGACATACCATGCTCGATACAGAAGATGGAACCTTGCCCATGACACATCCTCCAGGAACCATCTACATCAAGTTAGCTCACATACCGACACCA---CAAAACGGCGGTGCAGATTATCTAAACATTTACGCAACAGGACAAGTGTCCTGTGAAATTGAATGGGAATTTGAAGAACACTACAACAAAAACTGGCGTCCAGAACGCAGAATCGACGTCAGAAGCATGGATAGCGAC---------------------GTCTACAAAATTGACAACAATGGAGTCTACAGATTGCCTCGCTCCTATTACGATACCATGCCAACCAGATTGGGTCTGGAAAAAGTTCTG
>ADD39255
ATGCCTCCAATTAAACGC------CAACCTGGAGGGTGGGTGCTTCCTGGTTATAAATACCTTGGTCCATTTAATCCTCTTGAGAACGGTGAACCAGTTAATAAAGCTGATCGTGCTGCTCAAGCTCATGATAAATCATATTCTGAATTAATAAAGAGTGGAAAAAATCCTTATTTGTATTTCAATAAAGCTGATGAAAAATTCATTGACGATTTGAAAAACGACTGGTCTCTTGGTGGCATTATTGGCTCAAGTTTCTTTAAACTTAAGCGCGCCGTGGCTCCTGCTCTAGGAAATAAAGAGCGA------------------------------------GCTCAAAAAAGACATTTTTACTTTGCAAACTCAAATAAAGGTGCTAAAAAACCAAAAAATAACGAGCCTAAACCAGGCACTTCAAAAATGTCTGAAAATGAAATC---CAAGACCAACAACCATCTGGCTCG------ATGGACGAACAGCGA------------GGAGGCGGAGGGGGCGCCGTTGGCAGTGTGGGAGGGGGG------AAAGGTTCTGGTGTGGGTATATCCACAGGTGGCTGGGTAGGAGGCAGCTATTTCACTGACTCATATGTCATAACAAAAAACACCAGACAATTTCTAGTAAAAATACAAAATGATCATAAATACAGAACAGAAAATATTATTCCAAGCAATGCTGGAGGAAAATCACAAAGATGCGTCAGCACTCCATGGTCATATTTTAACTTCAATCAATACAGCAGTCATTTTTCACCACAAGACTGGCAGCGCCTAACAAATGAATACAAGCGCTTCAAGCCTAGAAAAATGCATGTAAAAATCTACAACCTACAAATAAAACAAATACTTTCAAATGGT---GCTGACACTACATATAACAACGACCTAACAGCTGGTGTTCACATCTTTTGTGATGGTGAACACGCATATCCAAATGCAACACATCCATGGGACGAAGACATCATGCCAGAACTTCCATATGAAACATGGTATTTGTTTCAATATGGATACATTCCAGTTATTCATGAACTGGCAGAAATGGAA------------GACGCAAATGCTGTAGAAAAAGCAATAGCACTACAAATACCATTCTTCATGCTTGAAAACAGTGACCACGAAGTGTTAAGAACTGGAGAAAGCACAGAATTCACTTTTGACTTT---GACTGTGAATGGATCAACAACGAAAGAGCATACATTCCTCCTGGATTAATGTTT---AATCCAAAAGTTCCTACAAGAAGAGCTCAATAC---ATAAGACAACACGGAAGCACAGCATCAAGCAACACCAGAATTCCACCATACGCAAAACCTACAAGCTGGATGACAGGACCAGGTCTACTCAGTGCACAAAGAGTAGGACCAGCTGCTTCAGACTCA------------GCAGCATGGATGGTTGTTGTAAATCCAGACGGAGCTGCTATT---AATTCAGGAATGGCTGGAATTGGTACAGGCTTTGATCCTCCTGGTGGATCTTTAAGACCAACT------------------GATTTAGAATATAAAATACAATGGTACCAAACTCCTGCAGGTACAAACAGTGATGGAAACATAATTTCAAAT------------------CCACCACTATCCATGCTCAGAGACCAAGCTCTCTACAGAGGAAATCAAACAACATATAACCTATGCTCAGATGTATGGATGTTCCCAAATCAAATTTGGGACAGATATCCAATAACCAGAGAAAATCCAATCTGGTGCAAAAAACCAAGATCAGATAAAAGCACAATAATTGATCCTTTTGATGGATCAATCGCAATGGATCATCCTCCTGGTACAATCTTCATAAAAATGGCAAAAATTCCAGTTCCTTCAAACAACAACGCAGACTCATACCTAAACATCTACTGCACAGGACAAGTCAGCTGCGAAATTGTCTGGGAAGTTGAAAGATACGCAACAAAGAACTGGAGACCAGAGAGAAGACACACCGCACTTGGTCTTGGAATTGGAGGAGAAGAAAACATAAATCCAACTTATCATGTAGACAAAAATGGAAAATACATTCAACCAACAACTTGGGACATGTGCTATCCTATCAAAACAAACATCAATAAAGTGTTG
>ADD39258
ATGCCTCCAATTAAACGC------CAACCTGGAGGGTGGGTGCTTCCTGGTTATAAATACCTTGGTCCATTTAATCCTCTTGAGAACGGTGAACCAGTTAATAAAGCTGATCGTGCTGCTCAAGCTCATGATAAATCATATTCTGAATTAATAAAGAGTGGAAAAAATCCTTACTTGTATTTCAATAAAGCTGATGAGAAATTCATTGACGATTTGAAAAACGACTGGTCTCTTGGTGGCATTATTGGCTCAAGTTTCTTTAAACTTAAGCGCGCCGTGGCTCCTGCTCTGGGAAATAAAGAGCGA------------------------------------GCTCAAAAAAGACATTTTTACTTTGCAAACTCAAATAAAGGTGCTAAAAAACCAAAAAATAACGAGCCTAAACCAGGCACTTCAAAAATGTCTGAAAATGAAATC---CAAGACCAACAACCATCTGACTCA------ATGGAAGAGCGA---------------GGAGGAGGAGGAGGTGCGACCGGTAGTGTGGGAGGGGGG------AAAGGTTCTGGTGTGGGTATATCCACAGGTGGCTGGGTAGGAGGCAGCTACTTCACTGACTCATATGTCATAACAAAAAACACCAGACAATTTCTGGTAAAAATACAAAATGACCACAAATACAGAACTGAAAATATTATTCCAAGCAATGCTGGAGGAAAATCACAAAGATGCGTCAGCACACCGTGGTCATATTTCAACTTCAATCAATACAGCAGTCATTTTTCACCACAAGACTGGCAGCGCCTAACAAATGAATACAAGCGCTTCAAGCCTAGAAAAATGCATGTAAAAATCTACAACCTACAAATAAAACAAATACTCTCAAATGGT---GCTGACACTACATATAACAACGACCTAACAGCTGGTGTTCACATCTTTTGTGATGGTGAACACGCATATCCAAATGCAACACATCCATGGGACGAAGACATCATGCCAGAACTTCCATATGAAACATGGTATTTGTTTCAATATGGATACATTCCAGTTATTCATGAACTGGCAGAAATGGAA------------GACGCAAATGCTGTAGAAAAAGCAATAGCACTACAAATACCATTCTTCATGCTTGAAAACAGTGACCACGAAGTGTTAAGAACTGGAGAAAGCACAGAATTCACTTTTGACTTT---GACTGTGAATGGATCAACAACGAAAGAGCATACATTCCTCCTGGATTAATGTTT---AATCCAAAAGTTCCTACAAGAAGAGCTCAATAC---ATAAGACAACACGGAAGCACAGCATCAAGCAACACCAGAATTCCACCATACGCAAAACCTACAAGCTGGATGACAGGACCAGGTCTACTCAGTGCACAAAGAGTAGGACCAGCTGCTTCAGACTCA------------GCAGCATGGATGGTTGTTGTAAATCCAGACGGAGCTGCTATT---AATTCAGGAATGGCTGGAATTGGTACAGGCTTTGATCCTCCTGGTGGATCTTTAAGACCAACT------------------GATTTAGAATATAAAATACAATGGTACCAAACTCCTGCAGGTACAAACAGTGATGGAAACATAATTTCAAAT------------------CCACCACTATCCATGCTCAGAGACCAAGCTCTCTACAGAGGAAATCAAACAACTTATAACCTATGCTCAGATGTATGGATGTTCCCAAATCAAATTTGGGACAGATATCCAATAACCAGAGAAAATCCAATCTGGTGTAAAAAACCAAGATCAGATAAAAGCACAATAATTGATCCTTTCGATGGATCAATCGCAATGGATCATCCTCCTGGTACAATCTTCATAAAAATGGCAAAAATTCCAGTTCCTTCAAACAACAACGCAGACTCATACCTAAACATCTACTGCACAGGACAAGTCAGCTGCGAAATTGTCTGGGAAGTTGAAAGATACACAACAAAGAACTGGAGACCAGAGAGAAGACACACCGCGCTTGGTCTTGGAATTGGAGGAGAAGAAAACATAAATCCAACTTATCATGTAGACAAAAATGGAAAATACATTCAACCAACAACTTGGGACATGTGCTATCCTATCAAAACAAACATCAATAAAGTGTTG
>AFY23239
ATGCCTCCAATTAAGAGA------CAGCCTAGAGGGTGGGTGCTGCCTGGATACAGATATCTTGGGCCATTTAATCCACTTGATAACGGTGAACCTGTAAATAACGCTGATCGCGCTGCTCAATTACATGATCACGCCTACTCTGAACTAATAAAAAGTGGTAAAAATCCATACCTGTATTTCAATAAAGCTGATGAAAAATTCATTGATGATCTAAAAGACGATTGGTCAATTGGTGGAATTATTGGATCCAGTTTTTTTAAAATAAAGCGCGCCGTGGCTCCTGCTCTGGGAAATAAAGAGAGA------------------------------------GCCCAAAAAAGACACTTTTACTTTGCTAACTCAAATAAAGGTGCAAAAAAAACAAAAAAAAGTGAACCTAAACCAGGAACCTTAAAAATGTCTGACACTGACATT---CAAGACCAACAACCTGATACTGTG------------GACGCACCACAG---------AACACCTCAGGGGGAGGAACAGGAAGTATTGGAGGAGGA------AAAGGATCTGGTGTGGGGATTTCCACTGGAGGGTGGGTCGGAGGTTCTCACTTTTCAGACAAATATGTGGTTACTAAAAACACAAGACAATTTATAACCACAATTCAGAATGGTCACCTCTACAAAACAGAGGCCATTGAAACAACAAACCAAAGTGGAAAATCACAGCGCTGCGTCACAACTCCATGGACATACTTTAACTTTAATCAATACAGCTGTCACTTCTCACCACAGGATTGGCAGCGCCTTACAAATGAATATAAGCGCTTCAGACCTAAAGCAATGCAAGTAAAGATTTACAACTTACAAATAAAACAAATACTTTCAAATGGT---GCTGACACAACATACAACAATGACCTCACAGCTGGCGTTCACATCTTTTGTGATGGAGAGCATGCTTACCCAAATGCATCTCATCCATGGGATGAGGACGTCATGCCTGATCTTCCATACAAGACCTGGAAACTTTTTCAATGTGGATATATTCCTATTGAAAATGAACTCGCAGATCTTGATGGAAATGCAGCTGGAGGCAATGCTACAGAAAAAGCACTTCTGTATCAGATGCCTTTTTTTCTACTTGAAAACAGTGACCACCAAGTACTCAGAACTGGTGAGAGCACTGAATTTACTTTTAACTTT---GACTGTGAATGGGTTAACAATGAAAGAGCATACATTCCTCCTGGACTAATGTTT---AATCCAAAAGTTCCAACAAGAAGAGTTCAGTAC---ATAAGACAAAACGGAAGCACAGCAGCCAGCACAGGCAGAATTCAGCCATACTCAAAACCAACAAGCTGGATGACAGGACCTGGCCTGCTCAGTGCACAGAGAGTAGGACCACAGTCATCAGACACT------------GCTCCATTCATGGTTTGCACTAACCCAGAAGGAACACACATA---AACACAGGTGCTGCAGGATTTGGATCTGGCTTTGATCCTCCAAGCGGATGTCTGGCACCAACT------------------AACCTAGAATACAAACTTCAGTGGTACCAGACACCAGAAGGAACAGGAAATAATGGAAACATAATTGCAAAC------------------CCATCACTCTCAATGCTTAGAGACCAACTCCTATACAAAGGAAACCAGACCACATACAATCTAGTGGGGGACATATGGATGTTTCCAAATCAAGTCTGGGGCAGATTTCCTATCACCAGAGAAAATCCAATCTGGTGCAAAAAACCAAGGGCTGACAAACACACAATCATGGATCCATTTGATGGATCAATTGCAATGGATCATCCTCCAGGCACTATTTTTATAAAAGTGGCAAAAATCCCAGTTCCAACTGCCTCAAATGCAGACTCATACCTAAACATATACTGTACTGGACAAGTTAGCTGTGAGATTGTATGGGAGGTAGAAAGATACGCAACAAAGAACTGGCGTCCAGAAAGAAGACATACTGCACTCGGGATGTCACTGGGAGGAGAGAGCAACTACACGCCTACATACCACGTGGATCCAACAGGAGCATACATCCAGCCCACGTCATATGATCAGTGTATGCCAGTAAAAACAAACATCAATAAAGTGTTG
>ACG75866
ATGCCTCCAATTAAGAGA------CAGCCTAGAGGGTGGGTGCTGCCTGGATACAAATATCTTGGGCCATTTAATCCACTTGATAACGGTGAACCTGTAAATAACGCTGATCGCGCTGCTCAATTACATGATCACGCCTACTCTGAACTAATAAAGAGTGGTAAAAATCCATACCTGTATTTCAATAAAGCTGATGAAAAATTCATTGATGATCTAAAAGACGATTGGTCAATTGGTGGAATTATTGGATCCAGTTTTTTTAAAATAAAGCGCGCCGTGGCTCCTGCTCTGGGAAATAAAGAGAGA------------------------------------GCCCAAAAAAGACACTTTTACTTTGCTAACTCAAATAAAGGTGCAAAAAAAACAAAAAAAAGTGAACCTAAACCAGGAACCTCAAAAATGTCTGACACTGACATT---CAAGACCAACAACCTGATACTGTG------------GACGCACCACAG---------AACACCTCAGGGGGAGGAACAGGAAGTATTGGAGGAGGA------AAAGGATCTGGTGTGGGGATTTCCACTGGAGGGTGGGTCGGAGGTTCTCACTTTTCAGACAAATATGTGGTTACTAAAAACACAAGACAATTTATAACCACAATTCAGAATGGTCACCTCTACAAAACAGAGGCCATTGAAACAACAAACCAAAGTGGAAAATCACAGCGCTGCGTCACAACTCCATGGACATACTTTAACTTTAATCAATACAGCTGTCACTTCTCACCACAGGATTGGCAGCGCCTTACAAATGAATATAAGCGCTTCAGACCTAAAGCAATGCAAGTAAAGATTTACAACTTGCAAATAAAACAAATACTTTCAAATGGT---ACTGACACAACATACAACAATGACCTCACAGCTGGCGTTCACATCTTTTGTGATGGAGAGCATGCTTACCCAAATGCATCTCATCCATGGGATGAGGACGTCATGCCTGATCTTCCATACAAGACCTGGAAACTTTTTCAATATGGATATATTCCTATTGAAAATGAACTCGCAGATCTTGATGGAAATGCAGCTGGAGGCAATGCTACAGAAAAAGCACTTCTGTATCAGATGCCTTTTTTTCTACTTGAAAACAGTGACCACCAAGTACTTAGAACTGGTGAGAGCACTGAATTTACTTTTAACTTT---GACTGTGAATGGGTTAATAATGAAAGAGCATACATTCCTCCTGGATTGATGTTC---AATCCAAAAGTTCCAACAAGAAGAGTTCAGTAC---ATAAGACAAAACGGAAGCACAGCAGCCAGCACAGGCAGAATTCAGCCATACTCAAAACCAACAAGCTGGATGACAGGACCTGGCCTGCTCAGTGCACAAAGAGTAGGACCACAGTCATCAGACACT------------GCTCCATTCATGGTTTGCACTAACCCAGAAGGAACACACATA---AACACAGGTGCTGCAGGATTTGGATCTGGCTTTGATCCTCCAAGCGGATGTCTGGCACCAACT------------------AACCTAGAATACAAACTTCAGTGGTACCAGACACCAGAAGGAACAGGAAATAATGGAAACATAATTGCAAAC------------------CCATCACTCTCAATGCTTAGAGACCAACTCCTATACAAAGGAAACCAGACCACATACAATCTAGTGGGGGACATATGGATGTTTCCAAATCAAGTCTGGGACAGATTTCCTATCACCAGAGAAAATCCAATCTGGTGCAAAAAACCAAGAGCTGACAAACACACAATCATGGATCCATTTGATGGATCCATTGCAATGGATCATCCTCCAGGCACTATTTTTATAAAAATGGCAAAAATTCCAGTACCAACTGCAACAAATGCAGACTCATATCTAAACATATACTGTACTGGACAAGTCAGCTGTGAGATTGTATGGGAAGTAGAAAGATACGCAACAAAGAACTGGCGTCCAGAAAGAAGACATACTGCACTCGGGATGTCACTGGGAGGAGAGAGCAACTACACGCCTACATACCACGTGGATCCAACAGGAGCATACATCCAGCCCACGTCATATGATCAGTGTATGCCAGTAAAAACAAACATCAATAAAGTGTTG
>ABR26314
ATGCCTCCAATTAAGAGA------CAGCCTAGAGGGTGGGTGCTGCCTGGATACAGATATCTTGGGCCATTTAATCCACTTGATAACGGTGAACCTGTAAATAACGCTGATCGCGCTGCTCAATTACATGATCACGCCTACTCTGAACTAATAAAGAGTGGTAAAAATCCATACCTGTATTTCAATAAAGCTGATGAAAAATTCATTGATGATCTAAAAGACGATTGGTCAATTGGTGGAATTATTGGATCCAGTTTTTTTAAAATAAAGCGCGCCGTGGCTCCTGCTCTGGGAAATAAAGAGAGA------------------------------------GCCCAAAAAAGACACTTTTACTTTGCTAACTCAAATAAAGGTGCAAAAAAAACAAAAAAAAGTGAACCTAAACCAGGAACCTCAAAAATGTCTGACACTGACATT---CAAGACCAACAACCTGATACTGTG------------GACGCACCACAA---------AACACCTCAGGGGGAGGAACAGGAAGTATTGGAGGAGGA------AAAGGATCTGGTGTGGGGATTTCCACTGGAGGGTGGGTCGGAGGTTCTCACTTTTCAGACAAATATGTGGTTACTAAAAACACAAGACAATTTATAACCACAATTCAGAATGGTCACCTCTACAAAACAGAGGCCATTGAAACAACAAACCAAAGTGGAAAATCACAGCGCTGCGTCACAACTCCATGGACATACTTTAACTTTAATCAATACAGCTGTCACTTCTCACCACAGGATTGGCAGCGCCTTACAAATGAATATAAGCGCTTCAGACCTAAAGCAATGCAAGTAAAGATTTACAACTTGCAAATAAAACAAATACTTTCAAATGGT---GCTGACACAACATACAACAATGACCTCACAGCTGGCGTTCACATCTTTTGTGATGGAGAGCATGCTTATCCAAATGCATCTCATCCATGGGATGAGGACGTCATGCCTGATCTTCCATACAAGACCTGGAAACTTTTTCAATATGGATATATTCCTATTGAAAATGAACTCGCAGATCTTGATGGAAATGCAGCTGGAGGCAATGCTACAGAAAAAGCACTTCTGTATCAGATGCCTTTTTTTCTACTTGAAAACAGTGACCACCAAGTACTTAGAACTGGTGAGAGCACTGAATTTACTTTTAACTTT---GACTGTGAATGGGTTAACAATGAAAGAGCATACATTCCTCCTGGACTAATGTTT---AATCCAAAAGTCCCAACAAGAAGAGTTCAGTAC---ATAAGACAAAACGGAAGCACAGCAGCCAGCACAGGCAGAATTCAGCCATACTCAAAACCAACAAGCTGGATGACAGGACCTGGCCTGCTCAGTGCACAAAGAGTAGGACCACAGTCATCAGACACT------------GCTCCATTCATGGTTTGCACTAACCCAGAAGGAACACACATA---AACACAGGTGCTGCAGGATTTGGATCTGGCTTTGATCCTCCAAGCGGATGTCTGGCACCAACT------------------AACCTAGAATACAAACTTCAATGGTACCAGACACCAGAAGGAACAGGAAATAATGGAAACATAATTGCAAAC------------------CCATCACTCTCAATGCTTAGAGACCAACTCCTATACAAAGGAAACCAGACCACATACAATCTAGTGGGGGACATATGGATGTTTCCAAATCAAGTCTGGGACAGATTTCCTATCACCAGAGAAAATCCAATCTGGTGCAAAAAACCAAGGGCTGACAAACACACAATCATGGATCCATTTGATGGATCAATTGCAATGGATCATCCTCCAGGCACTATTTTTATAAAAATGGCAAAAATTCCAGTTCCAACTGCCTCAAATGCAGACTCATACCTAAACATATACTGTACTGGACAAGTCAGCTGTGAAATTGTATGGGAGGTAGAAAGATACGCAACAAAGAACTGGCGTCCAGAAAGAAGACATACTGCACTCGGGATGTCACTGGGAGGAGAAAGCAACTACACGCCTACATACCACGTGGATCCAACAGGAGCATACATCCAGCCCACGTCATATGATCAGTGTATGCCAGTAAAAACAAACATCAATAAAGTGTTG
>ACR15765
ATGCCTCCAATTAAACGC------CAACCTGGAGGGTGGGTGCTTCCTGGTTATAAATACCTTGGTCCATTTAATCCTCTTGAGAACGGTGAACCAGTTAATAAAGCTGATCGTGCTGCTCAAGCTCATGATAAATCATATTCTGAGTTAATAAAGAGTGGAAAAAATCCTTACTTGTATTTCAATAAAGCTGATGAGAAATTCATTGACGATTTGAAAAACGACTGGTCTCTTGGTGGCATTATTGGCTCAAGTTTCTTTAAACTTAAGCGCGCCGTGGCTCCTGCTCTAGGAAATAAAGAGCGA------------------------------------GCTCAAAAAAGACATTTTTACTTTGCAAACTCAAATAAAGGTGCTAAAAAACCAAAAAATAACGAGCCTAAACCAGGCACTTCAAAAATGTCTGAAAATGAAATC---CAAGACCAACAACCATCTGGCTCG------ATGGACGAACAGCGA------------GGAGGCGGAGGGGGCGCCGTTGGCAGTGTGGGAGGGGGG------AAAGGTTCTGGTGTGGGTATATCCACAGGTGGCTGGGTAGGAGGCAGCTATTTCACTGACTCATATGTCATAACAAAAAACACCAGACAATTTCTGGTAAAAATACAAAATGACCACAAATACAGAACTGAAAATATTATTCCAAGCAATGCTGGAGGAAAATCACAAAGGTGCGTCAGCACACCATGGTCATATTTCAACTTCAATCAATACAGCAGTCATTTTTCACCACAAGACTGGCAACGCCTAACAAATGAATATAAACGCTTTAAACCTAGAAAAATGCATGTAAAAATTTACAATCTACAAATAAAACAAATACTTTCAAATGGT---GCTGACACTACATACAACAACGACCTAACAGCTGGTGTTCACATATTTTGTGATGGTGAACACGCATATCCAAATGCAACACATCCATGGGATGAAGACGTCATGCCAGAACTTCCATATGAAACATGGTATCTGTTTCAATATGGATACATTCCAGTTATTCATGAACTTGCTGAAATGGAA------------GACGCAAATGCTGTAGAAAAAGCTATAGCACTACAAATACCATTCTTCATGCTTGAAAACAGTGACCATGAAGTTCTAAGAACTGGAGAAAGCACAGAATTCACTTTTGATTTT---GACTGTGAGTGGATCAACAACGAAAGAGCATACATTCCTCCTGGATTAATGTTT---AATCCAAAAGTTCCTACGAGAAGAGCTCAATAC---ATTAGACAGCACGGAAACACAGCATCAAGCAACACCAGAATTCAACCATATGCAAAACCTACAAGCTGGATGACAGGACCAGGTCTACTCAGTGCACAAAGAGTAGGACCAGCTGGCTCAGACACT------------GCATCATGGATGGTTGTTGTTAATCCAGACGGAACTGCCGTT---AACTCAGGAATGGCAGGAGTTGGATCAGGATTTGATCCTCCTTCAGGATCTCTAAGACCAACT------------------GACTTAGAATACAAAATACAATGGTACCAAACTCCTGAAGGTACCAACAGTGATGGAAACATAATTTCAAAT------------------CCACCACTGTCCATGCTTAGAGATCAAGCTCTCTACAGAGGAAATCAAACAACCTATAACCTATGCTCAGATGTATGGATGTTCCCAAATCAAATTTGGGACAGATATCCAATAACCAGAGAAAATCCAATCTGGTGCAAAAAACCAAGATCAGATAAAAGCACAGTAATTGATCCTTTCGATGGAACACTCGCAATGGATCATCCTCCTGGAACAATCTTCATAAAAATGGCAAAAATTCCAGTTCCTTCAAACAACAACGCAGACTCATACCTAAACATCTACTGCACAGGACAAGTCAGCTGCGAAATTGTCTGGGAAGTTGAAAGATACGCAACAAAGAACTGGAGACCAGAGAGAAGACACACCGCACTTGGTCTTGGAATCGGAGGAGAAGAAAACATAAATCCAACTTACCATGTAGACAAAAATGGAAAATACATTCAGCCAACAACATGGGACATGTGCTATCCTATCAAAACAAACATCAATAAAGTGTTG
>ACG75862
ATGCCTCCAATTAAGAGA------CAGCCTAGAGGGTGGGTGCTGCCTGGATACAGATATCTTGGGCCATTTAATCCACTTGATAACGGTGAACCTGTAAATAACGCTGATCGCGCTGCTCAATTACATGATCACGCCTACTCTGAACTAATAAAGAGTGGTAAAAATCCATACCTGTATTTCAATAAAGCTGATGAAAAATTCATTGATGATCTAAAAGACGATTGGTCAATTGGTGGAATTATTGGATCCAGTTTTTTTAAAATAAAGCGCGCCGTGGCTCCTGCTCTGGGAAATAAAGAGAGA------------------------------------GCCCAAAAAAGACACTTTTACTTTGCTAACTCAAATAAAGGTGCAAAAAAAACAAAAAAAAGTGAACCTAAACCAGGAACCTCAAAAATGTCTGACACTGACATT---CAAGACCAACAACCTGATACTGTG------------GACGCACCACAA---------AACACCTCAGGGGGAGGAACAGGAAGTATTGGAGGAGGA------AAAGGATCTGGTGTGGGGATTTCCACTGGAGGGTGGGTCGGAGGTTCTCACTTTTCAGACAAATATGTGGTTACTAAAAACACAAGACAATTTATAACCACAATTCAGAATGGTCACCTCTACAAAACAGAGGCCATTGAAACAACAAACCAAAGTGGAAAATCACAGCGCTGCGTCACAACTCCATGGACATACTTTAACTTTAATCAATACAGCTGTCACTTCTCACCACAGGATTGGCAGCGCCTTACAAATGAATATAAGCGCTTCAGACCTAAAGCAATGCAAGTAAAGATTTACAACTTGCAAATAAAACAAATACTTTCAAATGGT---GCTGACACAACATACAACAATGACCTCACAGCTGGCGTTCACATCTTTTGTGATGGAGAGCATGCTTATCCAAATGCATCTCATCCATGGGATGAGGACGTCATGCCTGATCTTCCATACAAGACCTGGAAACTTTTTCAATATGGATATATTCCTATTGAAAATGAACTCGCAGATCTTGATGGAAATGCAGCTGGAGGCAATGCTACAGAAAAAGCACTTCTGTATCAGATGCCTTTTTTTCTACTTGAAAACAGTGACCACCAAGTACTTAGAACTGGTGAGAGCACTGAATTTACTTTTAACTTT---GACTGTGAATGGGTTAACAATGAAAGAGCATACATTCCTCCTGGACTAATGTTT---AATCCAAAAGTCCCAACAAGAAGAGTTCAGTAC---ATAAGACAAAACGGAAGCACAGCAGCCAGCACAGGCAGAATTCAGCCATACTCAAAACCAACAAGCTGGATGACAGGACCTGGCCTGCTCAGTGCACAAAGAGTAGGACCACAGTCATCAGACACT------------GCTCCATTCATGGTTTGCACTAACCCAGAAGGAACACACATA---AACACAGGTGCTGCAGGATTTGGATCTGGCTTTGATCCTCCAAGCGGATGTCTGGCACCAACT------------------AACCTAGAATACAAACTTCAGTGGTACCAGACACCAGAAGGAACAGGAAATAATGGAAACATAATTGCAAAC------------------CCATCACTCTCAATGCTTAGAGACCAACTCCTATACAAAGGAAACCAGACCACATACAATCTAGTGGGGGACATATGGATGTTTCCAAATCAAGTCTGGGACAGATTTCCTATCACCAGAGAAAATCCAATCTGGTGCAAAAAACCAAGGGCTGACAAACACACAATCATGGATCCATTTGATGGATCAATTGCAATGGATCATCCTCCAGGCACTATTTTTATAAAAATGGCAAAAATTCCAGTTCCAACTGCCTCAAATGCAGACTCATACCTAAACATATACTGTACTGGACAAGTCAGCTGTGAAATTGTATGGGAGGTAGAAAGATACGCAACAAAGAACTGGCGTCCAGAAAGAAGACATACTGCACTCGGGATGTCACTGGGAGGAGAGAGCAACTACACGCCTACATACCACGTGGATCCAACAGGAGCATACATCCAGCCCACGTCATATGATCAGTGTATGCCAGTAAAAACAAACATCAATAAAGTGTTG
>ABR26310
ATGCCTCCAATTAAGAGA------CAGCCTAGAGGGTGGGTGCTGCCTGGATACAGATATCTTGGGCCATTTAATCCACTTGATAACGGTGAACCTGTAAATAACGCTGATCGCGCTGCTCAATTACATGATCACGCCTACTCTGAACTAATAAAGAGTGGTAAAAATCCATACCTGTATTTCAATAAAGCTGATGAAAAATTCATTGATGATCTAAAAGACGATTGGTCAATTGGTGGAATTATTGGATCCAGTTTTTTTAAAATAAAGCGCGCCGTGGCTCCTGCTCTGGGAAATAAAGAGAGA------------------------------------GCCCAAAAAAGACACTTTTACTTTGCTAACTCAAATAAAGGTGCAAAAAAAACAAAAAAAAGTGAACCTAAACCAGGAACCTCAAAAATGTCTGACACTGACATT---CAAGACCAACAACCTGATACTGTG------------GACGCACCACAA---------AACACCTCAGGGGGAGGAACAGGAAGTATTGGAGGAGGA------AAAGGATCTGGTGTGGGGATTTCCACTGGAGGGTGGGTCGGAGGTTCTCACTTTTCAGACAAATATGTGGTTACTAAAAACACAAGACAATTTATAACCACAATTCAGAATGGTCACCTCTACAAAACAGAGGCCATTGAAACAACAAACCAAAGTGGAAAATCACAGCGCTGCGTCACAACTCCATGGACATACTTTAACTTTAATCAATACAGCTGTCACTTCTCACCACAGGATTGGCAGCGCCTTACAAATGAATATAAGCGCTTCAGACCTAAAGCAATGCAAGTAAAGATTTACAACTTGCAAATAAAACAAATACTTTCAAATGGT---GCTGACACAACATACAACAATGACCTCACAGCTGGCGTTCACATCTTTTGTGATGGAGAGCATGCTTATCCAAATGCATCTCATCCATGGGATGAGGACGTCATGCCTGATCTTCCATACAAGACCTGGAAACTTTTTCAATATGGATATATTCCTATTGAAAATGAACTCGCAGATCTTGATGGAAATGCAGCTGGAGGCAATGCTACAGAAAAAGCACTTCTGTATCAGATGCCTTTTTTTCTACTTGAAAACAGTGACCACCAAGTACTTAGAACTGGTGAGAGCACTGAATTTACTTTTAACTTT---GACTGTGAATGGGTTAACAATGAAAGAGCATACATTCCTCCTGGACTAATGTTT---AATCCAAAAGTCCCAACAAGAAGAGTTCAGTAC---ATAAGACAAAACGGAAGCACAGCAGCCAGCACAGGCAGAATTCAGCCATACTCAAAACCAACAAGCTGGATGACAGGACCTGGCCTGCTCAGTGCACAAAGAGTAGGACCACAGTCATCAGACACT------------GCTCCATTCATGGTTTGCACTAACCCAGAAGGAACACACATA---AACACAGGTGCTGCAGGATTTGGATCTGGCTTTGATCCTCCAAGCGGATGTCTGGCACCAACT------------------AACCTAGAATACAAACTTCAATGGTACCAGACACCAGAAGGAACAGGAAATAATGGAAACATAATTGCAAAC------------------CCATCACTCTCAATGCTTAGAGACCAACTCCTATACAAAGGAAACCAGACCACATACAATCTAGTGGGGGACATATGGATGTTTCCAAATCAAGTCTGGGACAGATTTCCTATCACCAGAGAAAATCCAATCTGGTGCAAAAAACCAAGGGCTGACAAACACACAATCATGGATCCATTTGATGGATCAATTGCAATGGATCATCCTCCAGGCACTATTTTTATAAAAATGGCAAAAATTCCAGTTCCAACTGCCTCAAATGCAGACTCATACCTAAACATATACTGTACTGGACAAGTCAGCTGTGAAATTGTATGGGAGGTAGAAAGATACGCAACAAAGAACTGGCGTCCAGAAAGAAGACATACTGCACTCGGGATGTCACTGGGAGGAGAAAGCAACTACACGCCTACATACCACGTGGATCCAACAGGAGCATACATCCAGCCCACGTCATATGATCAGTGTATGCCAGTAAAAACAAACATCAATAAAGTGTTG
>AER93227
ATGCCTCCAATTAAGAGA------CAGCCTAGAGGGTGGGTGCTGCCTGGATACAGATATCTTGGGCCATTTAATCCACTTGATAACGGTGAACCTGTAAATAACGCTGATCGCGCTGCTCAATTACATGATCACGCCTACTCTGAACTAATAAAGAGTGGTAAAAATCCATACCTGTATTTCAATAAAGCTGATGAAAAATTCATTGATGATCTAAAAGACGATTGGTCAATTGGTGGAATTATTGGATCCAGTTTTTTTAAAATAAAGCGCGCCGTGGCTCCTGCTCTGGGAAATAAAGAGAGA------------------------------------GCCCAAAAAAGACACTTTTACTTTGCTAACTCAAATAAAGGTGCAAAAAAAACAAAAAAAAGTGAACCTAAACCAGGAACCTCAAAAATGTCTGACACTGACATT---CAAGACCAACAACCTGATACTGTG------------GACGCACCACAA---------AACACCTCAGGGGGAGGAACAGGAAGTATTGGAGGAGGA------AAAGGATCTGGTGTGGGGATTTCCACTGGAGGGTGGGTCGGAGGTTCTCACTTTTCAGACAAATATGTGGTTACTAAAAACACAAGACAATTTATAACCACAATTCAGAATGGTCACCTCTACAAAACAGAGGCCATTGAAACAACAAACCAAAGTGGAAAATCACAGCGCTGCGTCACAACTCCATGGACATACTTTAACTTTAATCAATACAGCTGTCACTTCTCACCACAAGATTGGCAGCGCCTTACAAATGAATATAAGCGCTTCAGACCTAAAGCAATGCAAGTAAAGATTTACAACTTGCAAATAAAACAAATACTTTCAAATGGT---GCTGACACAACATACAACAATGACCTCACAGCTGGCGTTCACATCTTTTGTGATGGAGAGCATGCTTATCCAAATGCATCTCATCCATGGGATGAGGACGTCATGCCTGATCTTCCATACAAGACCTGGAAACTTTTTCAATATGGATATATTCCTATTGAAAATGAACTCGCAGATCTTGATGGAAATGCAGCTGGAGGCAATGCTACAGAAAAAGCACTTCTGTATCAGATGCCTTTTTTTCTACTTGAAAACAGTGACCACCAAGTACTTAGAACTGGTGAGAGCACTGAATTTACTTTTAACTTT---GACTGTGAATGGGTTAACAATGAAAGAGCATACATTCCTCCTGGACTAATGTTT---AATCCAAAAGTCCCAACAAGAAGAGTTCAGTAC---ATAAGACAAAACGGAAGCACAGCAGCCAGCACAGGCAGAATTCAGCCATACTCAAAACCAACAAGCTGGATGACAGGACCTGGCCTGCTCAGTGCACAAAGAGTAGGACCACAGTCATCAGACACT------------GCTCCATTCATGGTTTGCACTAACCCAGAAGGAACACACATA---AACACAGGTGCTGCAGGATTTGGATCTGGCTTTGATCCTCCAAGCGGATGTCTGGCACCAACT------------------AACCTAGAATACAAACTTCAATGGTACCAGACACCAGAAGGAACAGGAAATAATGGAAACATAATTGCAAAC------------------CCATCACTCTCAATGCTTAGAGACCAACTCCTATACAAAGGAAACCAGACCACATACAATCTAGTGGGGGACATATGGATGTTTCCAAATCAAGTCTGGGACAGATTTCCTATCACCAGAGAAAATCCAATCTGGTGCAAAAAACCAAGGGCTGACAAACACACAATCATGGATCCATTTGATGGATCAATTGCAATGGATCATCCTCCAGGCACTATTTTTATAAAAATGGCAAAAATTCCAGTTCCAACTGCCTCAAATGCAGACTCATACCTAAACATATACTGTACTGGACAAGTCAGCTGTGAAATTGTATGGGAGGTAGAAAGATACGCAACAAAGAACTGGCGTCCAGAAAGAAGACATACTGCACTCGGGATGTCACTGGGAGGAGAGAGCAACTACACGCCTACATACCACGTGGATCCAACAGGAGCATACATCCAGCCCACGTCATATGATCAGTGTATGCCAGTAAAAACAAACATCAATAAAGTGTTG
>ABR26318
ATGCCTCCAATTAAGAGA------CAGCCTAGAGGGTGGGTGCTGCCTGGATACAGATATCTTGGGCCATTTAATCCACTTGATAACGGTGAACCTGTAAATAACGCTGATCGCGCTGCTCAATTACATGATCACGCCTACTCTGAACTAATAAAGAGTGGTAAAAATCCATACCTGTATTTCAATAAAGCTGATGAAAAATTCATTGATGATCTAAAAGACGATTGGTCAATTGGTGGAATTATTGGATCCAGTTTTTTTAAAATAAAGCGCGCCGTGGCTCCTGCTCTGGGAAATAAAGAGAGA------------------------------------GCCCAAAAAAGACACTTTTACTTTGCTAACTCAAATAAAGGTGCAAAAAAAACAAAAAAAAGTGAACCTAAACCAGGAACCTCAAAAATGTCTGACACTGACATT---CAAGACCAACAACCTGATACTGTG------------GACGCACCACAG---------AACACCTCAGGGGGAGGAACAGGAAGTATTGGAGGAGGA------AAAGGATCTGGTGTGGGGATTTCCACTGGAGGGTGGGTCGGAGGTTCTCACTTTTCAGACAAATATGTGGTTACTAAAAACACAAGACAATTTATAACCACAATTCAAAATGGTCACCTCTACAAAACAGAGGCCATTGAAACAACAAACCAAAGTGGAAAATCACAGCGCTGCGTCACAACTCCATGGACATACTTTAACTTTAATCAATACAGCTGTCACTTCTCACCACAGGATTGGCAGCGCCTCACAAATGAATATAAGCGCTTCAGACCTAAAGCAATGCAAGTAAAGATTTACAACTTGCAAATAAAACAAATACTTTCAAATGGT---GCTGACACAACATACAACAATGACCTCACAGCTGGCGTTCACATCTTTTGTGATGGAGAGCATGCTTACCCAAATGCATCTCATCCATGGGATGAGGACGTCATGCCTGATCTTCCATACAAGACCTGGAAACTTTTTCAATATGGATATATTCCTATTGAAAATGAACTCGCAGATCTTGATGGAAATGCAGCTGGAGGCAATGCTACAGAAAAAGCACTTCTGTATCAGATGCCTTTTTTTCTACTTGAAAACAGTGACCACCAAGTACTTAGAACTGGTGAGAGCACTGAATTTACTTTTAACTTT---GACTGTGAATGGGTTAACAATGAAAGAGCATACATTCCTCCTGGACTAATGTTT---AATCCAAAAGTTCCAACAAGAAGAGTTCAGTAC---ATAAGACAAAACGGAAGCACAGCAGCCAGCACAGGCAGAATTCAGCCATACTCAAAACCAACAAGCTGGATGACAGGACCTGGCCTGCTCAGTGCACAAAGAGTAGGACCACAGTCATCAGACACT------------GCTCCATTCATGGTTTGCACTAACCCAGAAGGAACACACATA---AACACAGGTGCTGCAGGATTTGGATCTGGCTTTGATCCTCCAAGCGGATGTCTGGCACCAACT------------------AACCTAGAATACAAACTTCAGTGGTACCAGACACCAGAAGGAACAGGAAATAATGGAAACATAATTGCAAAC------------------CCATCACTCTCAATGCTTAGAGACCAACTCCTATACAAAGGAAACCAGACCACATACAATCTAGTGGGAGACATATGGATGTTTCCAAATCAAGTCTGGGACAGATTTCCTATCACCAGAGAACATCCAATCTGGTGCAAAAAACCAAGGGCTGACAAACACACAATCATGGATCCATTTGATGGATCCATTGCAATGGATCATCCTCCAGGCACTATTTTTATAAAAATGGCAAAAATTCCAGTTCCAACTGCCTCAAATGCAGACTCATACCTAAACATATACTGCACTGGACAAGTCAGCTGTGAGATTGTATGGGAAGTAGAAAGATACGCAACAAAGAACTGGCGTCCAGAAAGAAGACATACTGCACTGGGGATGTCACTGGGAGGAGAGAGCAACTACACGCCTACATACCACGTGGATCCAACAGGAGCATACATCCAGCCCACGTCATATGATCAGTGTATGCCAGTAAAAACAAACATCAATAAAGTGTTG
>BAH22697
ATGCCTCCAATTAAGAGA------CAGCCTAGAGGGTGGGTGCTGCCTGGATACAGATATCTTGGGCCATTTAATCCACTTGATAACGGTGAACCTGTAAATAACGCTGATCGCGCTGCTCAATTACATGATCACGCCTACTCTGAACTAATAAAGAGTGGTAAAAATCCATACCTGTATTTCAATAAAGCTGATGAAAAATTCATTGATGATCTAAAAGACGATTGGTCAATTGGTGGAATTATTGGATCCAGTTTTTTTAAAATAAAGCGCGCCGTGGCTCCTGCTCTGGGAAATAAAGAGAGA------------------------------------GCCCAAAAAAGACACTTTTACTTTGCTAACTCAAATAAAGGTGCAAAAAAAACAAAAAAAAGTGAACCTAAACCAGGAACCTCAAAAATGTCTGACACTGACATT---CAAGACCAACAACCTGATACTGTG------------GACGCACCACAA---------AACACCTCAGGGGGAGGAACAGGAAGTATTGGAGGAGGA------AAAGGATCTGGTGTGGGGATTTCCACTGGAGGGTGGGTCGGAGGTTCTCACTTTTCAGACAAATATGTGGTTACTAAAAACACAAGACAATTTATAACCACAATTCAGAATGGTCACCTCTACAAAACAGAGGCCATTGAAACAACAAACCAAAGTGGAAAATCACAGCGCTGCGTCACAACTCCATGGACATACTTTAACTTTAATCAATACAGCTGTCACTTCTCACCACAGGATTGGCAGCGCCTTACAAATGAATATAAGCGCTTCAGACCTAAAGCAATGCAAGTAAAGATTTACAACTTGCAAATAAAACAAATACTTTCAAATGGT---GCTGACACAACATACAACAATGACCTCACAGCTGGCGTTCACATCTTTTGTGATGGAGAGCATGCTTATCCAAATGCATCTCATCCATGGGATGAGGACGTCATGCCTGATCTTCCATACAAGACCTGGAAACTTTTTCAATATGGATATATTCCTATTGAAAATGAACTCGCAGATCTTGATGGAAATGCAGCTGGAGGCAATGCTACAGAAAAAGCACTTCTGTATCAGATGCCTTTTTTTCTACTTGAAAACAGTGACCACCAAGTACTTAGAACTGGTGAGAGCACTGAATTTACTTTTAACTTT---GACTGTGAATGGGTTAATAATGAAAGAGCATACATTCCTCCTGGATTGATGTTC---AATCCAAAAGTTCCAACAAGAAGAGTTCAGTAC---ATAAGACAAAACGGAAGCACAGCAGCCAGCACAGGCAGAATTCAGCCATACTCAAAACCAACAAGCTGGATGACAGGACCTGGCCTGCTCAGTGCACAGAGAGTAGGACCACAGTCATCAGACACT------------GCTCCATTCATGGTTTGCACTAACCCAGAAGGAACACACATA---AACACAGGTGCTGCAGGATTTGGATCTGGCTTTGATCCTCCAAGCGGATGTCTGGCACCAACT------------------AACCTAGAATACAAACTTCAGTGGTACCAGACACCAGAAGGAACAGGAAATAATGGAAACATAATTGCAAAC------------------CCATCACTCTCAATGCTTAGAGACCAACTCCTATACAAAGGAAACCAGACTACATACAATCTAGTGGGGGACATATGGATGTTTCCAAATCAAGTATGGGACAGATTTCCTATCACCAGAGAAAATCCAATCTGGTGCAAAAAACCAAGGGCTGACAAACACACAATCATGGATCCATTTGATGGATCCATTGCAATGGATCATCCTCCAGGCACTATTTTTATAAAAATGGCAAAAATTCCAGTACCAACTGCCTCAAATGCAGACTCATACCTAAACATATACTGTACTGGACAAGTCAGCTGTGAAATTGTATGGGAGGTAGAAAGATACGCAACAAAGAACTGGCGTCCAGAAAGAAGACATACTGCACTCGGGATGTCACTGGGAGGAGAGAGCAACTACACGCCTACATACCACGTGGATCCAACAGGAGCATACATCCAGCCCACGTCATATGATCAGTGTATGCCAGTAAAAACAAACATCAATAAAGTGTTG
>BAH22693
ATGCCTCCAATTAAGAGA------CAGCCTAGAGGGTGGGTGCTGCCTGGATACAAATATCTTGGGCCATTTAATCCACTTGATAACGGTGAACCTGTAAATAACGCTGATCGCGCTGCTCAATTACATGATCACGCCTACTCTGAACTAATAAAGAGTGGTAAAAATCCATACCTGTATTTCAATAAAGCTGATGAAAAATTCATTGATGATCTAAAAGACGATTGGTCAATTGGTGGAATTATTGGATCCAGTTTTTTTAAAATAAAGCGCGCCGTGGCTCCTGCTCTGGGAAATAAAGAGAGA------------------------------------GCCCAAAAAAGACACTTTTACTTTGCTAACTCAAATAAAGGTGCAAAAAAAACAAAAAAAAGTGAACCTAAACCAGGAACCTCAAAAATGTCTGACACTGACATT---CAAGACCAACAACCTGATACTGTG------------GACGCACCACAG---------AACACCTCAGGGGGAGGAACAGGAAGTATTGGAGGAGGA------AAAGGATCTGGTGTGGGGATTTCCACTGGAGGGTGGGTCGGAGGTTCTCACTTTTCAGACAAATATGTGGTTACTAAAAACACAAGACAATTTATAACCACAATTCAGAATGGTCACCTCTACAAAACAGAGGCCATTGAAACAACAAACCAAAGTGGAAAATCACAGCGCTGCGTCACAACTCCATGGACATACTTTAACTTTAATCAATACAGCTGTCACTTCTCACCACAGGATTGGCAGCGCCTTACAAATGAATATAAGCGCTTCAGACCTAAAGCAATGCAAGTAAAGATTTACAACTTGCAAATAAAACAAATACTTTCAAATGGT---GCTGACACAACATACAACAATGACCTCACAGCTGGCGTTCACATCTTTTGTGATGGAGAGCATGCTTACCCAAATGCATCTCATCCATGGGATGAGGACGTCATGCCTGATCTTCCATACAAGACCTGGAAACTTTTTCAATATGGATATATTCCTATTGAAAATGAACTCGCAGATCTTGATGGAAATGCAGCTGGAGGCAATGCTACAGAAAAAGCACTTCTGTATCAGATGCCTTTTTTTCTACTTGAAAACAGTGACCACCAAGTACTTAGAACTGGTGAGAGCACTGAATTTACTTTTAACTTT---GACTGTGAGTGGGTTAATAATGAAAGAGCATACATTCCTCCTGGATTGATGTTC---AATCCAAAAGTTCCAACAAGAAGAGTTCAGTAC---ATAAGACAAAACGGAAGCACAGCAGCCAGCACAGGCAGAATTCAGCCATACTCAAAACCAACAAGCTGGATGACAGGACCTGGCCTGCTCAGTGCACAGAGAGTAGGACCACAGTCATCAGACACT------------GCTCCATTCATGGTTTGCACTAACCCAGAAGGAACACACATA---AACACAGGTGCTGCAGGATTTGGATCTGGCTTTGATCCTCCAAGCGGATGTCTGGCACCAACT------------------AACCTAGAATACAAACTTCAGTGGTACCAGACACCAGAAGGAACAGGAAATAATGGAAACATAATTGCAAAC------------------CCATCACTCTCAATGCTTAGAGACCAACTCCTATACAAAGGAAACCAGACCACATACAATCTAGTGGGGGACATATGGATGTTTCCAAATCAAGTCTGGGACAGATTTCCTATCACCAGAGAAAATCCAATCTGGTGCAAAAAACCAAGAGCTGACAAACACACAATCATGGATCCATTTGATGGATCCATTGCAATGGATCATCCTCCAGGCACTATTTTTATAAAAATGGCAAAAATTCCAGTACCAACTGCAACAAATGCAGACTCATATCTAAACATATACTGTACTGGACAAGTCAGCTGTGAGATTGTATGGGAAGTAGAAAGATACGCAACAAAGAACTGGCGTCCAGAAAGAAGACATACTGCACTCGGGATGTCACTGGGAGGAGAGAGCAACTACACGCCTACATACCACGTGGATCCAACAGGAGCATACATCCAGCCCACGTCATATGATCAGTGTATGCCAGTAAAAACAAACATCAATAAAGTGTTG
>BAH56372
ATGCCTCCAATTAAGAGA------CAGCCTAGAGGGTGGGTGCTGCCTGGATACAGATATCTTGGGCCATTTAATCCACTTGATAACGGTGAACCTGTAAATAACGCTGATCGCGCTGCTCAATTACATGATCACGCCTACTCTGAACTAATAAAGAGTGGTAAAAATCCATACCTGTATTTCAATAAAGCTGATGAAAAATTCATTGATGATCTAAAAGACGATTGGTCAATTGGTGGAATTATTGGATCCAGTTTTTTTAAAATAAAGCGCGCCGTGGCTCCTGCTCTGGGAAATAAAGAGAGA------------------------------------GCCCAAAAAAGACACTTTTACTTTGCTAACTCAAATAAAGGTGCAAAAAAAACAAAAAAAAGTGAACCTAAACCAGGAACCTCAAAAATGTCTGACACTGACATT---CAAGACCAACAACCTGATACTGTG------------GACGCACCACAA---------AACACCTCAGGGGGAGGAACAGGAAGTATTGGAGGAGGA------AAAGGATCTGGTGTGGGGATTTCCACTGGAGGGTGGGTCGGAGGTTCTCACTTTTCAGACAAATATGTGGTTACTAAAAACACAAGACAATTTATAACCACAATTCAGAATGGTCACCTCTACAAAACAGAGGCCATTGAAACAACAAACCAAAGTGGAAAATCACAGCGCTGCGTCACAACTCCATGGACATACTTTAACTTTAATCAATACAGCTGTCACTTCTCACCACAGGATTGGCAGCGCCTTACAAATGAATATAAGCGCTTCAGACCTAAAGCAATGCAAGTAAAGATTTACAACTTGCAAATAAAACAAATACTTTCAAATGGT---GCTGACACAACATACAACAATGACCTCACAGCTGGCGTTCACATCTTTTGTGATGGAGAGCATGCTTATCCAAATGCATCTCATCCATGGGATGAGGACGTCATGCCTGATCTTCCATACAAGACCTGGAAACTTTTTCAATATGGATATATTCCTATTGAAAATGAACTCGCAGATCTTGATGGAAATGCAGCTGGAGGCAATGCTACAGAAAAAGCACTTCTGTATCAGATGCCTTTTTTTCTACTTGAAAACAGTGACCACCAAGTACTTAGAACTGGTGAGAGCACTGAATTTACTTTTAACTTT---GACTGTGAATGGGTTAACAATGAAAGAGCATACATTCCTCCTGGACTAATGTTT---AATCCAAAAGTCCCAACAAGAAGAGTTCAGTAC---ATAAGACAAAACGGAAGCACAGCAGCCAGCACAGGCAGAATTCAGCCATACTCAAAACCAACAAGCTGGATGACAGGACCTGGCCTGCTCAGTGCACAAAGAGTAGGACCACAGTCATCAGACACT------------GCTCCATTCATGGTTTGCACTAACCCAGAAGGAACACACATA---AACACAGGTGCTGCAGGATTTGGATCTGGCTTTGATCCTCCAAGCGGATGTCTGGCACCAACT------------------AACCTAGAATACAAACTTCAGTGGTACCAGACACCAGAAGGAACAGGAAATAATGGAAACATAATTGCAAAC------------------CCATCACTCTCAATGCTTAGAGACCAACTCCTATACAAAGGAAACCAGACCACATACAATCTAGTGGGGGACATATGGATGTTTCCAAATCAAGTCTGGGACAGATTTCCTATCACCAGAGAAAATCCAATCTGGTGCAAAAAACCAAGGGCTGACAAACACACAATCATGGATCCATTTGATGGATCAATTGCAATGGATCATCCTCCAGGCACTATTTTTATAAAAATGGCAAAAATTCCAGTTCCAACTGCCTCAAATGCAGACTCATACCTAAACATATACTGTACTGGACAAGTCAGCTGTGAAATTGTATGGGAGGTAGAAAGATACGCAACAAAGAACTGGCGTCCAGAAAGAAGACATACTGCACTCGGGATGTCACTGGGAGGAGAAAGCAACTACACGCCTACATACCACGTGGATCCAACAGGAGCATACATCCAGCCCACGTCATATGATCAGTGTATGCCAGTAAAAACAAACATCAATAAAGTGTTG
>ABR26350
ATGCCTCCAATTAAGAGA------CAGCCTAGAGGGTGGGTGCTGCCTGGATACAGATATCTTGGGCCATTTAATCCACTTGATAACGGTGAACCTGTAAATAACGCTGATCGCGCTGCTCAATTACATGATCACGCCTACTCTGAACTAATAAAGAGTGGTAAAAATCCATACCTGTATTTCAATAAAGCTGATGAAAAATTCATTGATGATCTAAAAGACGATTGGTCAATTGGTGGAATTATTGGATCCAGTTTTTTTAAAATAAAGCGCGCCGTGGCTCCTGCTCTGGGAAATAAAGAGAGA------------------------------------GCCCAAAAAAGACACTTTTACTTTGCTAACTCAAATAAAGGTGCAAAAAAAACAAAAAAAAGTGAACCTAAACCAGGAACCTCAAAAATGTCTGACACTGACATT---CAAGACCAACAACCTGATACTGTG------------GACGCACCACAA---------AACACCTCAGGGGGAGGAACAGGAAGTATTGGAGGAGGA------AAAGGATCTGGTGTGGGGATTTCCACTGGAGGGTGGGTCGGAGGTTCTCACTTTTCAGACAAATATGTGGTTACTAAAAACACAAGACAATTTATAACCACAATTCAGAATGGTCACCTCTACAAAACAGAGGCCATTGAAACAACAAACCAAAGTGGAAAATCACAGCGCTGCGTCACAACTCCATGGACATACTTTAACTTTAATCAATACAGCTGTCACTTCTCACCACAGGATTGGCAGCGCCTTACAAATGAATATAAGCGCTTCAGACCTAAAGCAATGCAAGTAAAGATTTACAACTTGCAAATAAAACAAATACTTTCAAATGGT---GCTGACACAACATACAACAATGACCTCACAGCTGGCGTTCACATCTTTTGTGATGGAGAGCATGCTTATCCAAATGCATCTCATCCATGGGATGAGGACGTCATGCCTGATCTTCCATACAAGACCTGGAAACTTTTTCAATATGGATATATTCCTATTGAAAATGAACTCGCAGATCTTGATGGAAATGCAGCTGGAGGCAATGCTACAGAAAAAGCACTTCTGTATCAGATGCCTTTTTTTCTACTTGAAAACAGTGACCACCAAGTACTTAGAACTGGTGAGAGCACTGAATTTACTTTTAACTTT---GACTGTGAATGGGTTAACAATGAAAGAGCATACATTCCTCCTGGACTAATGTTT---AATCCAAAAGTCCCAACAAGAAGAGTTCAGTAC---ATAAGACAAAACGGAAGCACAGCAGCCAGCACAGGCAGAATTCAGCCATACTCAAAACCAACAAGCTGGATGACAGGACCTGGCCTGCTCAGTGCACAAAGAGTAGGACCACAGTCATCAGACACT------------GCTCCATTCATGGTTTGCACTAACCCAGAAGGAACACACATA---AACACAGGTGCTGCAGGATTTGGATCTGGCTTTGATCCTCCAAGCGGATGTCTGGCACCAACT------------------AACCTAGAATACAAACTTCAATGGTACCAGACACCAGAAGGAACAGGAAATAATGGAAACATAATTGCAAAC------------------CCATCACTCTCAATGCTTAGAGACCAACTCCTATACAAAGGAAACCAGACCACATACAATCTAGTGGGGGACATATGGATGTTTCCAAATCAAGTCTGGGACAGATTTCCTATCACCAGAGAAAATCCAATCTGGTGCAAAAAACCAAGGGCTGACAAACACACAATCATGGATCCATTTGATGGATCAATTGCAATGGATCATCCTCCAGGCACTATTTTTATAAAAATGGCAAAAATTCCAGTTCCAACTGCCTCAAATGCAGACTCATACCTAAACATATACTGTACTGGACAAGTCAGCTGTGAAATTGTATGGGAGGTAGAAAGATACGCAACAAAGAACTGGCGTCCAGAAAGAAGACATACTGCACTCGGGATGTCACTGGGAGGAGAGAGCAACTACACGCCTACATACCACGTGGATCCAACAGGAGCATACATCCAGCCCACGTCATATGATCAGTGTATGCCAGTAAAAACAAACATCAATAAAGTGTTG
>BAH56376
ATGCCTCCAATTAAGAGA------CAGCCTAGAGGGTGGGTGCTGCCTGGATACAAATATCTTGGGCCATTTAATCCACTTGATAACGGTGAACCTGTAAATAACGCTGATCGCGCTGCTCAATTACATGATCACGCCTACTCTGAACTAATAAAGAGTGGTAAAAATCCATACCTGTATTTCAATAAAGCTGATAAAAAATTCATTGATGATCTAAAAGACGATTGGTCAATTGGTGGAATTATTGGATCCAGTTTTTTTAAAATAAAGCGCGCCGTGGCTCCTGCTCTGGGAAATAAAGAGAGA------------------------------------GCCCAAAAAAGACACTTTTACTTTGCTAACTCAAATAAAGGTGCAAAAAAAACAAAAAAAAGTGAACCTAAACCAGGAACCTCAAAAATGTCTGACACTGACATT---CAAGACCAACAACCTGATACTGTG------------GACGCACCACAG---------AACACCTCAGGGGGAGGAACAGGAAGTATTGGAGGAGGA------AAAGGATCTGGTGTGGGGATTTCCACTGGAGGGTGGGTCGGAGGTTCTCACTTTTCAGACAAATATGTGGTTACTAAAAACACAAGACAATTTATAACCACAATTCAGAATGGTCACCTCTACAAAACAGAGGCCATTGAAACAACAAACCAAAGTGGAAAATCACAGCGCTGCGTCACAACTCCATGGACATACTTTAACTTTAATCAATACAGCTGTCACTTCTCACCACAGGATTGGCAGCGCCTTACAAATGAATATAAGCGCTTCAGACCTAAAGCAATGCAAGTAAAGATTTACAACTTGCAAATAAAACAAATACTTTCAAATGGT---GCTGACACAACATACAACAATGACCTCACAGCTGGCGTTCACATCTTTTGTGATGGAGAGCATGCTTACCCAAATGCATCTCATCCATGGGATGAGGACGTCATGCCTGATCTTCCATACAAGACCTGGAAACTTTTTCAATATGGATATATTCCTATTGAAAATGAACTCGCAGATCTTGATGGAAATGCAGCTGGAGGCAATGCTACAGAAAAAGCACTTCTGTATCAGATGCCTTTTTTTCTACTTGAAAACAGTGACCACCAAGTACTTAGAACTGGTGAGAGCACTGAATTTACTTTTAACTTT---GACTGTGAATGGGTTAATAATGAAAGAGCATACATTCCTCCTGGATTGATGTTC---AATCCAAAAGTTCCAACAAGAAGAGTTCAGTAC---ATAAGACAAAACGGAAGCACAGCAGCCAGCACAGGCAGAATTCAGCCATACTCAAAACCAACAAGCTGGATGACAGGACCTGGCCTGCTCAGTGCACAGAGAGTAGGACCACAGTCATCAGACACT------------GCTCCATTCATGGTTTGCACTAACCCAGAAGGAACACACATA---AACACAGGTGCTGCAGGATTTGGATCTGGCTTTGATCCTCCAAGCGGATGTCTGGCACCAACT------------------AACCTAGAATACAAACTTCAGTGGTACCAGACACCAGAAGGAACAGGAAATAATGGAAACATAATTGCAAAC------------------CCATCACTCTCAATGCTTAGAGACCAACTCCTATACAAAGGAAACCAGACCACATACAATCTAGTGGGGGACATATGGATGTTTCCAAATCAAGTCTGGGACAGATTTCCTATCACCAGAGAAAATCCAATCTGGTGCAAAAAACCAAGAGCTGACAAACACACAATCATGGATCCATTTGATGGATCCATTGCAATGGATCATCCTCCAGGCACTATTTTTATAAAAATGGCAAAAATTCCAGTACCAACTGCAACAAATGCAGACTCATATCTAAACATATACTGTACTGGACAAGTCAGCTGTGAGATTGTATGGGAAGTAGAAAGATACGCAACAAAGAACTGGCGTCCAGAAAGAAGACATACTGCACTCGGGATGTCACTGGGAGGAGAGAGCAACTACACGCCTACATACCACGTGGATCCAACAGGAGCATACATCCAGCCCACGTCATATGATCAGTGTATGCCAGTAAAAACAAACATCAATAAAGTGTTG
>ADB77895
ATGCCTCCAATTAAACGC------CAACCTGGAGGGTGGGTGCTTCCTGGTTATAAATACCTTGGTCCATTTAATCCTCTTGAGAACGGTGAACCAGTTAATAAAGCTGATCGTGCTGCTCAAGCTCATGATAAATCATATTCTGAATTAATAAAGAGTGGAAAAAATCCTTATTTGTATTTCAATAAAGCTGATGAAAAATTCATTGACAATTTGAAAAACGACTGGTCTCTTGGTGGCATTATTGGCTCAAGTTTCTTTAAACTTAAGCGCGCCGTGGCTCCTGCTCTAGGAAATAAAGAGCGA------------------------------------GCTCAAAAAAGACATTTTTACTTTGCAAACTCAAATAAAGGTGCTAAAAAACCAAAAAATAACGAGCCTAAACCAGGCACTTCAAAAATGTCTGAAAATGAAATC---CAAGACCAACAGCCATCAGGCTCG------ATGGACGAACAGCGA------------GGAGGCGGAGGGGGCGCCGTTGGCAGTGTGGGAGGGGGG------AAAGGTTCTGGTGTGGGTATATCCACAGGTGGCTGGGTAGGAGGCAGCTATTTCACTGACTCATATGTCATAACAAAAAACACCAGACAATTTCTAGTAAAAATACAAAATGATCATAAATACAGAACAGAAAATATTATTCCAAGCAATGCTGGAGGAAAATCACAAAGATGCGTCAGCACACCATGGTCATATTTCAACTTCAATCAATACAGCAGTCATTTTTCACCACAAGACTGGCAGCGCCTAACAAATGAATACAAGCGCTTCAAGCCTAGAAAAATGCATGTAAAAATCTACAACCTACAAATAAAACAAATACTCTCAAATGGT---GCTGACACTACATATAACAACGACCTAACAGCTGGTGTTCACATCTTTTGTGATGGTGAACACGCATATCCAAATGCAACACATCCATGGGACGAAGACATCATGCCAGAACTTCCATATGAAACATGGTATTTGTTTCAATATGGATACATTCCAGTTATTCATGAACTGGCAGAAATGGAA------------GACGCAAATGCTGTAGAAAAAGCAATAGCACTACAAATACCATTCTTCATGCTTGAAAACAGTGACCACGAAGTGTTAAGAACTGGAGAAAGCACAGAATTCACTTTTGACTTT---GACTGTGAATGGATCAACAACGAAAGAGCATACATTCCTCCTGGATTAATGTTT---AATCCAAAAGTTCCTACAAGAAGAGCTCAATAC---ATAAGACAACACGGAAGCACAGCATCAAGCAACACCAGAATTCCACCATACGCAAAACCTACAAGCTGGATGACAGGACCAGGTCTACTCAGTGCACAAAGAGTAGGACCAGCTGCTTCAGACTCA------------GCAGCATGGATGGTTGTTGTAAATCCAGACGGAACTGCTATT---AATTCAGGAATGGCTGGAATTGGTTCAGGCTTTGATCCTCCTGGTGGATCTTTAAGACCAACT------------------GATTTAGAATATAAAATACAATGGTACCAAACTCCTGCAGGTACAAACAGTGATGGAAACATTATTTCAAAT------------------CCACCACTATCCATGCTCAGAGACCAAGCTCTCTACAGAGGAAATCAAACAACTTATAACCTATGCTCAGATGTATGGATGTTCCCAAATCAAATTTGGGACAGATATCCAATAACCAGAGAAAATCCAATCTGGTGCAAAAAACCAAGATCAGATAAAAGCACAATAATTGATCCTTTTGATGGATCAATCGCAATGGATCATCCTCCTGGTACAATCTTCATAAAAATGGCAAAAATTCCAGTTCCTTCAAACAACAACGCAGACTCATACCTAAACATCTACTGCACAGGACAAGTCAGCTGCGAAATTGTCTGGGAAGTTGAAAGATACGCAACAAAGAACTGGAGACCAGAGAGAAGACACACCGCGCTTGGTCTTGGAATTGGAGGAGAAGAAAACATAAATCCAACTTATCATGTAGACAAAAATGGAAAATACATTCAACCAACAACTTGGGACATGTGCTATCCTATCAAAACAAACATCAATAAAGTGTTG
>BAH22673
ATGCCTCCAATTAAGAGA------CAGCCTAGAGGGTGGGTGCTGCCTGGATACAGATATCTTGGGCCATTTAATCCACTTGATAACGGTGAACCTGTAAATAACGCTGATCGCGCTGCTCAATTACATGATCACGCCTACTCTGAACTAATAAAGAGTGGTAAAAATCCATACCTGTATTTCAATAAAGCTGATGAAAAATTCATTGATGATCTAAAAGACGATTGGTCAATTGGTGGAATTATTGGATCCAGTTTTTTTAAAATAAAGCGCGCCGTGGCTCCTGCTCTGGGAAATAAAGAGAGA------------------------------------GCCCAAAAAAGACACTTTTACTTTGCTAACTCAAATAAAGGTGCAAAAAAAACAAAAAAAAGTGAACCTAAACCAGGAACCTCAAAAATGTCTGACACTGACATT---CAAGACCAACAACCTGATACTGTG------------GACGCACCACAA---------AACACCTCAGGGGGAGGAACAGGAAGTATTGGAGGAGGA------AAAGGATCTGGTGTGGGGATTTCCACTGGAGGGTGGGTCGGAGGTTCTCACTTTTCAGACAAATATGTGGTTACTAAAAACACAAGACAATTTATAACCACAATTCAGAATGGTCACCTCTACAAAACAGAGGCCATTGAAACAACAAACCAAAGTGGAAAATCACAGCGCTGCGTCACAACTCCATGGACATACTTTAACTTTAATCAATACAGCTGTCACTTCTCACCACAGGATTGGCAGCGCCTTACAAATGAATATAAGCGCTTCAGACCTAAAGCAATGCAAGTAAAGATTTACAACTTGCAAATAAAACAAATACTTTCAAATGGT---GCTGACACAACATACAACAATGACCTCACAGCTGGCGTTCACATCTTTTGTGATGGAGAGCATGCTTATCCAAATGCATCTCATCCATGGGATGAGGACGTCATGCCTGATCTTCCATACAAGACCTGGAAACTTTTTCAATATGGATATATTCCTATTGAAAATGAACTCGCAGATCTTGATGGAAATGCAGCTGGAGGCAATGCTACAGAAAAAGCACTTCTGTATCAGATGCCTTTTTTTCTACTTGAAAACAGTGACCACCAAGTACTTAGAACTGGTGAGAGCACTGAATTTACTTTTAACTTT---GACTGTGAATGGGTTAATAATGAAAGAGCATACATTCCTCCTGGATTGATGTTC---AATCCAAAAGTTCCAACAAGAAGAGTTCAGTAC---ATAAGACAAAACGGAAGCACAGCAGCCAGCACAGGCAGAATTCAGCCATACTCAAAACCAACAAGCTGGATGACAGGACCTGGCCTGCTCAGTGCACAGAGAGTAGGACCACAGTCATCAGACACT------------GCTCCATTCATGGTTTGCACTAACCCAGAAGGAACACACATA---AACACAGGTGCTGCAGGATTTGGATCTGGCTTTGATCCTCCAAGCGGATGTCTGGCACCAACT------------------AACCTAGAATACAAACTTCAGTGGTACCAGACACCAGAAGGAACAGGAAATAATGGAAACATAATTGCAAAC------------------CCATCACTCTCAATGCTTAGAGACCAACTCCTATACAAAGGAAACCAGACTACATACAATCTAGTGGGGGACATATGGATGTTTCCAAATCAAGTATGGGACAGATTTCCTATCACCAGAGAAAATCCAATCTGGTGCAAAAAACCAAGGGCTGACAAACACACAATCATGGATCCATTTGATGGATCCATTGCAATGGATCATCCTCCAGGCACTATTTTTATAAAAATGGCAAAAATTCCAGTACCAACTGCCTCAAATGCAGACTCATACCTAAACATATACTGTACTGGACAAGTCAGCTGTGAAATTGTATGGGAGGTAGAAAGATACGCAACAAAGAACTGGCGTCCAGAAAGAAGACATACTGCACTCGGGATGTCACTGGGAGGAGAGAGCAACTACACGCCTACATACCACGTGGATCCAACAGGAGCATACATCCAGCCCACGTCATATGATCAGTGTATGCCAGTAAAAACAAACATCAATAAAGTGTTG
>ADB77899
ATGCCTCCAATTAAACGC------CAACCTGGAGGGTGGGTGCTTCCTGGTTATAAATACCTTGGTCCATTTAATCCTCTTGAAAACGGTGAACCAGTTAATAAAGCTGATCGTGCTGCTCAAGCACATGATAAATCATATTCTGAACTAATAAAGAGTGGAAAAAATCCTTACTTATATTTCAATAAAGCTGATGAAACATTCATTGACGATTTGAAAAACGACTGGTCTCTTGGTGGCATTATTGGCTCAAGTTTCTTTAAACTTAAGCGCGCCGTGGCTCCTGCTCTAGGAAATAAAGAGCGA------------------------------------GCTCAAAAAAGACATTTTTACTTTGCAAACTCAAATAAAGGTGCTAAAAAACAAAAAAATAACGAGCCTAAACCAGGCACATCAAAAATGTCTGAAAATGAAATC---CAAGACCAACAACCATCTGACTCA------ATGGAGGAGCGA---------------GGAGGCGGAGGAGGTGCGACCGGTAGTGTGGGAGGGGGG------AAAGGTTCTGGTGTGGGTATATCCACAGGCGGCTGGGTCGGAGGCAGCTACTTTACTGACTCATATGTCATAACAAAGAACACCAGACAGTTCTTAGTTAAAATACAAAATGACCACAAATACAGAACAGAAAATATAATTCCAAGCAACGCAGGAGGAAAATCTCAACGATGCGTAAGCACACCTTGGTCATACTTCAACTTCAATCAATACAGCAGTCACTTCTCACCACAAGACTGGCAGCGTTTAACAAATGAATATAAACGCTTTAAGCCTAGAAAAATGCATGTAAAAATCTACAACTTACAAATAAAACAAATACTCTCAAATGGT---GCTGACACTACATACAACAACGACCTAACAGCTGGTGTTCACATCTTTTGTGATGGTGAACACGCATATCCAAATGCAACACATCCATGGGATGAAGATGTCATGCCAGAACTTCCATATGAAACATGGTATCTATTTCAATATGGATACATTCCAGTTATTCATGAACTGGCTGAAATGGAA------------GACGCAAATGCTGTAGAGAAAGCTATAGCACTACAAATACCGTTCTTCATGCTTGAAAACAGCGACCATGAAGTGTTAAGAACAGGAGAAAGCACAGAATTTACTTTTGACTTT---GACTGTGAATGGATAAACAACGAAAGAGCATACATTCCTCCTGGATTAATGTTT---AATCCAAAAGTTCCTACAAGAAGAGCTCAATAC---ATCAGACAACACGGAAACACAGCATCCAGCAACACCAGAATTCAACCATATGCAAAACCTACAAGCTGGATGACAGGACCAGGTCTACTCAGCGCACAAAGAGTAGGACCAGCTGGCTCAGACACT------------GCATCATGGATGGTTGTTGTCAATCCAGACGGAACTGCAGTT---AACTCAGGAATGGCGGGAGTTGGTTCAGGATTTGATCCTCCTTCAGGATCTCTAAGACCAACT------------------GACTTAGAATACAAAATACAATGGTACCAAACTCCTGCAGGTACCAACAGTGATGGAAACATAATTTCAAAT------------------CCACCACTATCCATGCTCAGAGATCAAGCTCTCTACAGAGGAAATCAAACAACCTACAACCTATGCTCAGATGTGTGGATGTTCCCAAATCAAATTTGGGACAGATATCCAATAACCAGAGAAAATCCAATCTGGTGCAAAAAACCAAGGTCAGACAAAAACACAATAATTGATCCTTTCGATGGAACACTTGCAATGGATCATCCTCCTGGAACGATCTTCATAAAAATGGCAAAAATTCCAGTTCCTTCAAACAACAACGCAGACTCATACCTAAACATCTACTGCACCGGACAAGTCAGCTGCGAAATTGTCTGGGAAGTTGAAAGATACGCAACAAAGAACTGGAGACCAGAAAGAAGACACACCGCACTTGGTCTTGGAATCGGAGGAGAAGAAAACATAAATCCAACTTATCATGTAGACAAAAATGGAAAGTACATTCAGCCAACAACTTGGGACATGTGCTATCCTATCAAAACAAACATCAATAAAGTGTTG
>AEO12105
ATGCCTCCAATTAAGAGA------CAGCCTAGAGGGTGGGTGCTGCCTGGATACAGATATCTTGGGCCATTTAATCCACTTGATAACGGTGAACCTGTAAATAACGCTGATCGCGCTGCTCAATTACATGATCACGCCTACTCTGAACTAATAAAGAGTGGTAAAAATCCATACCTGTATTTCAATAAAGCTGATGAAAAATTCATTGATGATCTAAAAGACGATTGGTCAATTGGTGGAATTATTGGATCCAGTTTTTTTAAAATAAAGCGCGCCGTGGCTCCTGCTCTGGGAAATAAAGAGAGA------------------------------------GCCCAAAAAAGACACTTTTACTTTGCTAACTCAAATAAAGGTGCAAAAAAAACAAAAAAAAGTGAACCTAAACCAGGAACCTCAAAAATGTCTGACACTGACATT---CAAGACCAACAACCTGATACTGTG------------GACGCACCACAG---------AACACCTCAGGGGGAGGAACAGGAAGTATTGGAGGAGGA------AAAGGATCTGGTGTGGGGATTTCCACTGGAGGGTGGGTCGGAGGTTCTCACTTTTCAGACAAATATGTGGTCACTAAAAACACAAGACAATTTATAACCACAATTCAAAATGGTCACCTCTACAAAACAGAGGCTATTGAAACAACAAACCAAAGTGGAAAATCACAGCGCTGCGTCACAACTCCATGGACATACTTTAACTTTAATCAATACAGCTGTCACTTCTCACCACAGGATTGGCAGCGCCTCACAAATGAATATAAGCGCTTCAGACCTAAAGCAATGCAAGTAAAGATTTACAACTTGCAAATAAAACAAATACTTTCAAATGGT---GCTGACACAACATACAACAATGACCTCACAGCTGGCGTTCACATCTTTTGTGATGGAGAGCATGCTTACCCAAATGCATCTCATCCATGGGATGAGGACGTCATGCCTGATCTTCCATACAAGACCTGGAAACTTTTTCAATATGGATATATTCCTATTGAAAATGAACTCGCAGATCTTGATGGAAATGCAGCTGGAGGCAATGCTACAGAAAAAGCACTTTTGTATCAGATGCCTTTTTTTCTACTTGAAAACAGTGACCACCAAGTACTTAGAACTGGTGAGAGCACTGAATTTACTTTTAACTTT---GACTGTGAATGGGTTAACAATGAAAGAGCATACATTCCTCCTGGACTGATGTTT---AATCCAAAAGTTCCAACAAGAAGAGTTCAGTAC---ATAAGACAAAACGGAAGCACAGCAGCCAGCACAGGCAGAATTCAGCCATACTCAAAACCAACAAGCTGGATGACAGGACCTGGCCTGCTCAGTGCACAAAGAGTAGGACCACAGTCATCAGACACT------------GCTCCATTCATGGTTTGCACTAACCCAGAAGGAACACACATA---AACACAGGTGCTGCAGGATTTGGATCTGGCTTTGATCCTCCAAGCGGATGTCTGGCACCAACT------------------AACCTAGAATACAAACTTCAGTGGTACCAGACACCAGAAGGAACAGGAAATAATGGAAACATAATTGCAAAC------------------CCATCACTCTCAATGCTTAGAGACCAACTCCTATACAAAGGAAACCAGACCACATACAATCTAGTGGGGGACATATGGATGTTTCCAAATCAAGTCTGGGACAGATTTCCTATCACCAGAGAAAATCCAATCTGGTGCAAAAAACCAAGGGCTGACAAACACACAATCATGGATCCATTTGATGGATCCATTGCAATGGATCATCCTCCAGGCACTATTTTTATAAAAATGGCAAAAATTCCAGTTCCAACTGCCTCAAATGCAGACTCATATCTAAACATATACTGCACTGGACAAGTCAGCTGTGAGATTGTATGGGAAGTAGAAAGATACGCAACAAAGAACTGGCGTCCAGAAAGAAGACATACTGCACTTGGGATGTCACTGGGAGGAGAGAGCAACTACACGCCTACATACCACGTGGATCCAACAGGAGCATACATCCAGCCCACGTCATATGATCAGTGTATGCCAGTAAAAACAAACATCAATAAAGTGTTG
>AEK66112
ATGCCTCCAATTAAAAGG------CAACCTGGAGGGTGGGTGCTTCCTGGTTACAAATACCTTGGTCCATTTAATCCTCTTGATAACGGTGAACCAGTTAATAAAGCTGATCGTGCTGCTCAATCTCATGATAAATCATATTCTGAATTAATAAAAAGTGGAAAAAATCCTTACTTATATTTCAATAAAGCTGATGAAAAATTCATTGACGATTTGAAAAACGACTGGTCTCTTGGTGGCATTATTGGCTCAAGTTTCTTTAAACTTAAGCGCGCCGTGGCTCCTGCTCTAGGAAATAAAGAGCGA------------------------------------GCTCAAAAAAGACACTTTTATTTTGCAAACTCAAATAAAGGTGCTAAAAAATCAAAAAACAACGAACCTAAACCAAGCACCTCAAAAATGTCTGAAAATGAAATT---CAAGACCAACAGCCATCAGAACCT---------AATGATGGCCAACGA---------GGAGGGGGAGGAGGTGCGACCGGCAGTGTGGGAGGGGGG------AAAGGTTCTGGTGTGGGTATATCCACAGGTGGATGGGTAGGAGGCAGCTACTTTACTGACTCCTATGTAATAACAAAAAACACCAGACAATTTCTGGTTAAAATCCAAAACAACCATCAATATAAAACTGAAAGTATAATTCCTTCCAATGGAGGAGGAAAATCACAAAGATGTGTCAGCACACCATGGTCATACTTTAACTTTAATCAATACAGCAGTCATTTCTCACCACAGGACTGGCAGCGCCTAACAAATGAATACAAAAGATTCAGACCTAAAGGTATGCATGTTAAAATCTACAATTTACAAATAAAACAGATTTTATCAAATGGT---GCTGATGTTACATACAACAACGACCTAACAGCAGGAGTACACATCTTTTGTGATGGCGAACATGCATATCCAAACGCTACACATCCATGGGACGAAGATGTAATGCCAGAACTTCCTTACCAAACATGGTATCTGTTTCAATATGGATACATACCTACCATTCATGAACTTGCAGAAATGGAA------------GACTCCAATGCAGTAGAAAAAGCAATTGCTTTACAGATACCATTCTTCATGCTTGAAAACAGCGACCATGAAGTTCTAAGAACTGGAGAAAGTGCAGAATTTAACTTCAACTTT---GACTGTGAATGGATTAACAATGAAAGAGCATTCATTCCTCCAGGACTGATGTTT---AATCCATTGGTACCAACAAGAAGAGCTCAATAC---ATACGAAGAAATGGAAACACTCAAGCAAGTACATCACGAGTTCAACCCTATGCTAAACCTACAAGCTGGATGACTGGGCCAGGTTTACTCAGTGCACAACGAGTAGGTCCAGCTGCTTCTGACACA------------GCTGCATGGATGGTTGGTGTAGATCCAGAAGGCGCAAACATC---AACTCAGGAAGAGCAGGAGTTAGCAGTGGATTTGATCCTCCAGCTGGATCACTCAGACCTACA------------------GATCTAGAATACAAAGTACAATGGTACCAAACTCCAGCTGGAACAAACAACGATGGAAACATCATTTCAAAT------------------CCACCTTTATCAATGCTTAGAGATCAAACTCTCTACAGAGGAAACCAAACAACCTACAACTTATGCTCAGATGTATGGATGTTTCCAAATCAAATTTGGGACAGATACCCAGTAACAAGAGAAAATCCTATTTGGTGCAAACAACCAAGATCAGACAAACACACAACAATTGATCCTTTTGACGGATCAATAGCCATGGATCATCCACCAGGCACAATTTTCATCAAAATGGCAAAAATTCCAGTTCCTTCAAACAACAACGCAGACTCATACTTAAACATCTACTGCACTGGACAAGTCAGCTGCGAAATTGTCTGGGAAGTCGAAAGATATGCAACAAAGAACTGGAGACCAGAAAGAAGACACACAGCACTCGGCCTTGGAATTGGAGGGGCAGATGAAATCAACCCAACATACCATGTTGACAAAAACGGAGCATACATTCAACCTACAACATGGGACATGTGCTTTCCAGTTAAAACAAACATCAATAAAGTGTTG
>ACJ38941
ATGCCTCCAATTAAACGC------CAACCTGGAGGGTGGGTGCTTCCTGGTTATAAATACCTTGGTCCATTTAATCCTCTTGAAAACGGTAAACCAGTTAATAAAGCTGATCGTGCTGCTCAAGCTCATGATAAATCATATTCTGAATTAATAAAGAGTGGAAAAAATCCTTACTTGTATTTCAATAAAGCTGATGAGAAATTCATTGACGATTTGAAAAACGACTGGTCTCTTGGTGGCATTATTGGCTCAAGTTTCTTTAAACTTAAGCGCGCCGTGGCTCCTGCTCTAGGAAATAAAGAGCGA------------------------------------GCTCAAAAAAGACATTTTTACTTTGCAAACTCAAATAAAGGTGCTAAAAAACCAAAAAATAACGAGCCTAAACCAGGCACTTCAAAAATGTCTGAAAATGAAATC---CAAGACCAACAACCATCTGACTCA------ATGGAAGAGCGA---------------GGAGGAGGAGGAGGTGCGACCGGTAGTGTGGGAGGGGGG------AAAGGTTCTGGTGTGGGTATATCCACAGGTGGCTGGGTAGGAGGCAGCTACTTCACTGACTCATATGTCATAACAAAAAACACCAGACAATTTCTGGTAAAAATACAAAATGACCACAAATACAGAACTGAAAATATTATTCCAAGCAATGCTGGAGGAAAATCACAAAGATGCGTCAGCACACCGTGGTCATATTTCAACTTCAATCAATACAGCAGTCATTTTTCACCACAAGACTGGCAGCGCCTAACAAATGAATATAAGCGCTTTAAACCTAGAAAAATGCATGTAAAAATTTACAATCTACAAATAAAACAAATACTTTCAAATGGT---GCTGACACTACATACAACAACGACCTAACAGCTGGTGTTCACATCTTTTGTGATGGTGAACACGCATATCCAAATGCAACACATCCATGGGATGAAGACGTGATGCCAGAACTTCCATATGAAACATGGTATCTGTTTCAATATGGATACATTCCAGTTATTCATGAACTTGCTGAAATGGAA------------GACGCAAATGCTGTAGAAAAAGCTATAGCACTACAAATACCATTCTTCATGCTTGAAAACAGTGACCATGAAGTTCTAAGAACTGGAGAAAGCACAGAATTCACTTTTGATTTT---GACTGTGAGTGGATCAACAACGAAAGAGCATACATTCCTCCTGGATTAATGTTT---AATCCAAAAGTTCCTACGAGAAGAGCTCAATAC---ATTAGACAGCACGGAAACACAGCATCAAGCAACACCAGAATTCAACCATATGCAAAACCTACAAGCTGGATGACAGGACCAGGTCTACTCAGTGCACAAAGAGTAGGACCAGCTGGCTCAGACACT------------GCATCATGGATGGTTGTTGTTAATCCAGACGGAACTGCCGTT---AACTCAGGAATGGCAGGAGTTGGATCAGGATTTGATCCTCCTTCAGGATCTCTAAGACCAACT------------------GACTTAGAATACAAAATACAATGGTACCAAACTCCTGAAGGTACCAACAGTGATGGAAACATAATTTCAAAT------------------CCACCACTGTCCATGCTTAGAGATCAAGCTCTCTACAGAGGAAATCAAACAACCTATAACCTATGCTCAGATGTATGGATGTTCCCAAATCAAATTTGGGACAGATATCCAATAACCAGAGAAAACCCAATTTGGTGCAAAAAGCCAAGATCAGATAAAAACACAATAATTGATCCTTTCGATGGAACACTCGCAATGGATCATCCTCCTGGAACAATCTTCATAAAAATGGCAAAAATTCCAGTTCCTTCAAACAACAACGCAGACTCATACCTAAACATCTACTGCACAGGACAAGTCAGCTGCGAAATTGTCTGGGAAGTTGAAAGATACGCAACAAAGAACTGGAGACCAGAGAGAAGACACACCGCACTTGGTCTTGGAATCGGAGGAGAAGAAAACATAAATCCAACTTACCATGTAGACAAAAATGGAAAATACATTCAGCCAACAACATGGGACATGTGCTATCCTATCAAAACAAACATCAATAAAGTGTTG
>ACG75858
ATGCCTCCAATTAAGAGA------CAGCCTAGAGGGTGGGTGCTGCCTGGATACAGATATCTTGGGCCATTTAATCCACTTGATAACGGTGAACCTGTAAATAACGCTGATCGCGCTGCTCAATTACATGATCACGCCTACTCTGAACTAATAAAGAGTGGTAAAAATCCATACCTGTATTTCAATAAAGCTGATGAAAAATTCATTGATGATCTAAAAGACGATTGGTCAATTGGTGGAATTATTGGATCCAGTTTTTTTAAAATAAAGCGCGCCGTGGCTCCTGCTCTGGGAAATAAAGAGAGA------------------------------------GCCCAAAAAAGACACTTTTACTTTGCTAACTCAAATAAAGGTGCAAAAAAAACAAAAAAAAGTGAACCTAAACCAGGAACCTCAAAAATGTCTGACACTGACATT---CAAGACCAACAACCTGATACTGTG------------GACGCACCACAA---------AACACCTCAGGGGGAGGAACAGGAAGTATTGGAGGAGGA------AAAGGATCTGGTGTGGGGATTTCCACTGGAGGGTGGGTCGGAGGTTCTCACTTTTCAGACAAATATGTGGTTACTAAAAACACAAGACAATTTATAACCACAATTCAGAATGGTCACCTCTACAAAACAGAGGCCATTGAAACAACAAACCAAAGTGGAAAATCACAGCGCTGCGTCACAACTCCATGGACATACTTTAACTTTAATCAATACAGCTGTCACTTTTCACCACAGGATTGGCAGCGCCTTACAAATGAATATAAGCGCTTCAGACCTAAAGCAATGCAAGTAAAGATTTACAACTTGCAAATAAAACAAATACTTTCAAACGGT---GCTGACACAACATACAACAATGACCTCACAGCTGGCGTTCACATCTTTTGTGATGGAGAGCATGCTTATCCAAATGCATCTCATCCATGGGATGAGGACGTCATGCCTGATCTTCCATACAAGACCTGGAAACTTTTTCAATATGGATATATTCCTATTGAAAATGAACTCGCAGATCTTGATGGAAATGCAGCTGGAGGCAATGCTACAGAAAAAGCACTTCTGTATCAGATGCCTTTTTTTCTACTTGAAAACAGTGACCACCAAGTACTTAGAACTGGTGAGAGCACTGAATTTACTTTTAACTTT---GACTGTGAATGGGTTAACAATGAAAGAGCATACATTCCTCCTGGACTAATGTTT---AATCCAAAAGTCCCAACAAGAAGAGTTCAGTAC---ATAAGACAAAACGGAAGCACAGCAGCCAGCACAGGCAGAATTCAGCCATACTCAAAACCAACAAGCTGGATGACAGGACCTGGCCTGCTCAGTGCACAAAGAGTAGGACCACAGTCATCAGACACT------------GCTCCATTCATGGTTTGCACTAACCCAGAAGGAACACACATA---AACACAGGTGCTGCAGGATTTGGATCTGGCTTTGATCCGCCAAGCGGATGTCTGGCACCAACT------------------AACCTAGAATACAAACTTCAGTGGTACCAGACACCAGAAGGAACAGGAAATAATGGAAACATAATTGCAAAC------------------CCATCACTCTCAATGCTTAGAGACCAACTCCTATACAAAGGAAACCAGACCACATACAATCTAGTGGGGGACATATGGATGTTTCCAAATCAAGTCTGGGACAGATTTCCTATCACCAGAGAAAATCCAATCTGGTGCAAAAAACCAAGAGCTGACAAACACACAATCATGGATCCATTTGATGGATCCATTGCAATGGATCATCCTCCAGGCACTATTTTTATAAAAATGGCAAAAATTCCAGTACCAACTGCAACAAATGCAGACTCATATCTAAACATATACTGTACTGGACAAGTCAGCTGTGAGATTGTATGGGAAGTAGAAAGATACGCAACAAAGAACTGGCGTCCAGAAAGAAGACATACTGCACTTGGGATGTCACTGGGAGGAGAGAGCAACTACACGCCTACATACCACGTGGATCCAACAGGAGCATACATCCAGCCCACGTCATATGATCAGTGTATGCCAGTAAAAACAAACATCAATAAAGTGTTG
>ADB93929
ATGCCTCCAATTAAGAGA------CAGCCTAGAGGGTGGGTGCTGCCTGGATACAGATATCTTGGGCCATTTAATCCACTTGATAACGGTGAACCTGTAAATAACGCTGATCGCGCTGCTCAATCACATGATCACGCCTACTCTGAACTAATAAAGAGTGGTAAAAATCCATACCTGTATTTCAATAAAGCTGATGAAAAATTCATTGATGATCTAAAAGACGATTGGTCAATTGGTGGAATTATTGGATCCAGTTTTTTTAAAATAAAGCGCGCCGTGGCTCCTGCTCTGGGAAATAAAGAGAGA------------------------------------GCCCAAAAAAGACACTTTTACTTTGCTAACTCAAATAAAGGTGCAAAAAAAACAAAAAAGAGTGAACCTAAACCAGGAACCTCAAAAATGTCTGACACTGACATT---CAAGACCAGCAACCTGATACTGTG------------GACGCACCACAG---------AACACCTCAGGGGGAGGAACAGGAAGTATTGGAGGAGGA------AAAGGATCTGGTGTGGGGATTTCCACTGGAGGGTGGGTCGGAGGTTCTCACTTTTCAGACAAATATGTGGTCACTAAAAACACAAGACAATTTATAACCACAATTCAAAATGGTCACCTCTACAAAACAGAGGCCATTGAAACAACAAACCAAAGTGGAAAATCACAGCGCTGCGTCACAACTCCATGGACATACTTTAACTTTAATCAATACAGCTGTCACTTCTCACCACAGGATTGGCAGCGCCTTACAAATGAATATAAGCGCTTCAGACCTAAAGCAATGCAAGTAAAAATTTATAACTTGCAAATAAAACAAATACTTTCAAATGGT---GCTGACACAACATACAACAATGACCTCACAGCTGGCGTTCACATCTTCTGTGATGGGGAACATGCTTACCCAAATGCATCTCATCCATGGGATGAGGACGTCATGCCTGATCTTCCATACAAGACCTGGAAACTTTTTCAATATGGATATATTCCTATTGAAAATGAACTCGCAGATCTTGATGGAAATGCAGCTGGAGGCAATGCTACAGAAAAAGCACTTCTGTATCAGATGCCTTTTTTTCTACTTGAAAACAGTGACCACCAAGTACTCAGAACTGGTGAAAGCACTGAATTTACTTTTAACTTT---GACTGTGAATGGGTTAATAATGAAAGAGCATACATTCCTCCTGGATTGATGTTT---AATCCAAAAGTCCCAACAAGAAGAGTTCAGTAC---ATAAGACAAAACGGAAGCACAGCAGCCAGCACAAGCAGAATTCAGCCATACTCAAAACCAACAAGCTGGATGACAGGACCTGGCCTGCTTAGTGCACAGAGAGTAGGACCACAATCATCAGACACT------------GCTCCATTCATGGTTTGCACTAACCCAGAAGGAACACACATA---AACACAGGTGCTGCAGGATTTGGATCTGGCTTTGATCCTCCAAGCGGGTGTCTGGCGCCAACT------------------AACCTAGAATACAAACTTCAGTGGTACCAGACACCAGAAGGAACAGGAAATAATGGAAACATAATTGCAAAC------------------CCATCACTCTCAATGCTTAGAGACCAACTTCTATACAAAGGGAACCAAACCACATACAATCTAGTGGGGGACATATGGATGTTTCTAAATCAAGTCTGGGACAGATATCCTATCACCAGAGAAAATCCAATCTGGTGCAAAAAACCAAGGGCTGACAAACACACAGTCATGGATCCATTTGATGGATCCATTGCAATGGATCATCCTCCAGGCACTATCTTTATAAAAATGGCAAAAATCCCAGTACCAACTGCCTCTAATGCAGACTCATATCTAAACATATACTGCACTGGACAAGTCAGCTGTGAAATTGTATGGGAGGTAGAAAGATACGCAACAAAGAACTGGCGTCCAGAAAGAAGACATACTGCACTGGGATTGTCACTGGGAGGAGAAAGCAACTACACGCCTACATACCACGTGGATCCAACAGGAGCATACATCCAGCCCACGTCATATGATCAGTGTATGCCAGTAAAAACAAACATCAATAAAGTGTTG
>ABN46904
ATGCCTCCAATTAAGAGA------CAGCCTAGAGGGTGGGTGCTGCCTGGATACAGATATCTTGGGCCATTTAATCCACTTGATAACGGTGAACCTGTAAATAACGCTGATCGCGCTGCTCAATCACATGATCACGCCTACTCTGAACTAATAAAGAGTGGTAAAAATCCATACCTGTATTTCAATAAAGCTGATGAAAAATTCATTGATGATCTAAAAGACGATTGGTCAATTGGTGGAATTATTGGATCCAGTTTTTTTAAAATAAAGCGCGCCGTGGCTCCTGCTCTGGGAAATAAAGAGAGA------------------------------------GCCCAAAAAAGACACTTTTACTTTGCTAACTCAAATAAAGGTGCAAAAAAAACAAAAAAAAGTGAACCTAAACCAGGAACCTCAAAAATGTCTGACAATGACATT---CAAGACCAGCAACCTGACACTGTG------------GACGCACCACAG---------AACACCTCAGGGGGAGGAACAGGAAGTATTGGAGGAGGA------AAAGGATCTGGTGTGGGGATTTCCACTGGAGGGTGGGTCGGAGGTTCTCACTTTTCAGACAAATATGTGGTCACTAAAAACACAAGACAATTTATAACCACAATTCAAAATGGTCACCTCTACAAAACAGAGGCCATTGAAACAACAAACCAAAGTGGAAAATCACAGCGCTGCGTCACAACTCCATGGACATACTTTAACTTTAATCAATACAGCTGTCACTTCTCACCACAGGATTGGCAGCGCCTTACAAATGAATATAAGCGCTTCAGACCTAAAGCAATGCAAGTAAAAATATATAACTTGCAAATAAAACAAATACTTTCAAATGGT---GCTGACACAACATACAACAATGACCTCACAGCTGGCGTTCACATCTTTTGTGATGGAGAACATGCATACCCAAATGCATCTCATCCATGGGATGAGGACGTCATGCCTGATCTTCCATACAAGACCTGGAAACTTTTTCAATATGGATATATTCCTATTGAAAATGAACTCGCAGATCTTGATGGAAATGCAGCTGGAGGCAATGCTACAGAAAAAGCACTTCTGTATCAGATGCCTTTTTTTCTACTTGAAAACAGTGACCACCAAGTACTTAGAACTGGTGAGAGCACTGAATTTACTTTTAACTTT---GACTGTGAATGGGTTAACAATGAAAGAGCATACATTCCTCCTGGATTGATGTTC---AATCCAAAAGTTCCAACAAGAAGAGTTCAGTAC---ATAAGACAAAACGGAAGCACTGCAGCCAGCACAGGCAGAATTCAGCCATACTCAAAACCAACAAGCTGGATGACAGGACCTGGCCTGCTCAGTGCACAAAGAGTAGGACCACAATCATCAGACACT------------GCTCCATTCATGGTTTGCACTAACCCAGAAGGAACACACATA---AATACAGGTGCTGCAGGATTTGGATCTGGCTTTGATCCTCCAAGCGGGTGTCTGGCACCAACT------------------AACCTAGAATACAAACTTCAGTGGTACCAGACACCAGAAGGAACAGGAAATAATGGAAACATAATTGCAAAC------------------CCATCACTCTCAATGCTTAGAGACCAACTCCTATACAAAGGAAACCAGACCACATACAATCTAGTGGGGGACATATGGATGTTTCCAAATCAAGTCTGGGACAGATTTCCTATCACCAGAGAACATCCAATCTGGTGCAAAAAACCAAGGGCTGACAAACACACAATCATGGATCCATTTGATGGATCCATTGCAATGGATCATCCTCCAGGCACTATTTTTATAAAAATGGCAAAAATTCCAGTTCCAACTGCCTCAAATGCAGACTCATACCTAAACATATACTGTACTGGACAAGTCAGCTGTGAGATTGTATGGGAAGTAGAAAGATACGCAACAAAGAACTGGCGTCCAGAAAGAAGACATACTGCACTCGGGATGTCACTGGGAGGAGAGAGCAACTACACGCCTACATACCACGTGGATCCAACAGGAGCATACATCCAGCCCACGTCATATGATCAGTGTATGCCAGTAAAAACAAACATCAATAAAGTGTTG
>ACG75850
ATGCCTCCAATTAAGAGA------CAGCCTAGAGGGTGGGTGCTGCCTGGATACAGATATCTTGGGCCATTTAATCCACTTGATAACGGTGAACCTGTAAATAACGCTGATCGCGCTGCTCAATTACATGATCACGCCTACTCTGAACTAATAAAGAGTGGTAAAAATCCATACCTGTATTTCAATAAAGCTGATGAAAAATTCATTGATGATCTAAAAGACGATTGGTCAATTGGTGGAATTATTGGATCCAGTTTTTTTAAAATAAAGCGCGCCGTGGCTCCTGCTCTGGGAAATAAAGAGAGA------------------------------------GCCCAAAAAAGACACTTTTACTTTGCTAACTCAAATAAAGGTGCAAAAAAAACAAAAAAAAGTGAACCTAAACCAGGAACCTCAAAAATGTCTGACACTGACATT---CAAGACCAACAACCTGATACTGTG------------GACGCACCACAA---------AACACCTCAGGGGGAGGAACAGGAAGTATTGGAGGAGGA------AAAGGATCTGGTGTAGGGATTTCCACTGGAGGGTGGGTCGGAGGTTCTCACTTTTCAGACAAATATGTGGTTACTAAAAACACAAGACAATTTATAACCACAATTCAGAATGGTCACCTCTACAAAACAGAGGCCATTGAAACAACAAACCAAAGTGGAAAATCACAGCGCTGCGTCACAACTCCATGGACATACTTTAACTTTAATCAATACAGCTGTCACTTTTCACCACAGGATTGGCAGCGCCTTACAAATGAATATAAGCGCTTCAGACCTAAAGCAATGCAAGTAAAGATTTACAACTTGCAAATAAAACAAATACTTTCAAACGGT---GCTGACACAACATACAACAATGACCTCACAGCTGGCGTTCACATCTTTTGTGATGGAGAGCATGCTTATCCAAATGCATCTCATCCATGGGATGAGGACGTCATGCCTGATCTTCCATACAAGACCTGGAAACTTTTTCAATATGGATATATTCCTATTGAAAATGAACTCGCAGATCTTGATGGAAATGCAGCTGGAGGCAATGCTACAGAAAAAGCACTTCTGTATCAGATGCCTTTTTTTCTACTTGAAAACAGTGACCACCAAGTACTTAGAACTGGTGAGAGCACTGAATTTACTTTTAACTTT---GACTGTGAATGGGTTAACAATGAAAGAGCATACATTCCTCCTGGACTAATGTTT---AATCCAAAAGTCCCAACAAGAAGAGTTCAGTAC---ATAAGACAAAACGGAAGCACAGCAGCCAGCACAGGCAGAATTCAGCCATACTCAAAACCAACAAGCTGGATGACAGGACCTGGCCTGCTCAGTGCACAAAGAGTAGGACCACAGTCATCAGACACT------------GCTCCATTCATGGTTTGCACTAACCCAGAAGGAACACACATA---AACACAGGTGCTGCAGGATTTGGATCTGGCTTTGATCCGCCAAGCGGATGTCTGGCACCAACT------------------AACCTAGAATACAAACTTCAGTGGTACCAGACACCAGAAGGAACAGGAAATAATGGAAACATAATTGCAAAC------------------CCATCACTCTCAATGCTTAGAGACCAACTCCTATACAAAGGAAACCAGACCACATACAATCTAGTGGGGGACATATGGATGTTTCCAAATCAAGTCTGGGACAGATTTCCTATCACCAGAGAAAATCCAATCTGGTGCAAAAAACCAAGAGCTGACAAACACACAATCATGGATCCATTTGATGGATCCATTGCAATGGATCATCCTCCAGGCACTATTTTTATAAAAATGGCAAAAATTCCAGTACCAACTGCAACAAATGCAGACTCATATCTAAACATATACTGTACTGGACAAGTCAGCTGTGAGATTGTATGGGAAGTAGAAAGATACGCAACAAAGAACTGGCGTCCAGAAAGAAGACATACTGCACTTGGGATGTCACTGGGAGGAGAGAGCAACTACACGCCTACATACCACGTGGATCCAACAGGAGCATACATCCAGCCCACGTCATATGATCAGTGTATGCCAGTAAAAACAAACATCAATAAAGTGTTG
>AER93223
ATGCCTCCAATTAAGAGA------CAGCCTAGAGGGTGGGTGCTGCCTGGATACAGATATCTTGGGCCATTTAATCCACTTGATAACGGTGAACCTGTAAATAACGCTGATCGCGCTGCTCAATTACATGATCACGCCTACTCTGAACTAATAAAGAGTGGTAAAAATCCATACCTGTATTTCAATAAAGCTGATGAAAAATTCATTGATGATCTAAAAGACGATTGGTCAATTGGTGGAATTATTGGATCCAGTTTTTTTAAAATAAAGCGCGCCGTGGCTCCTGCTCTGGGAAATAAAGAGAGA------------------------------------GCCCAAAAAAGACACTTTTACTTTGCTAACTCAAATAAAGGTGCAAAAAAAACAAAAAAAAGTGAACCTAAACCAGGAACCTCAAAAATGTCTGACACTGACATT---CAAGACCAACAACCTGATACTGTG------------GACGCACCACAA---------AACACCTCAGGGGGAGGAACAGGAAGTATTGGAGGAGGA------AAAGGATCTGGTGTGGGGATTTCCACTGGAGGGTGGGTCGGAGGTTCTCACTTTTCAGACAAATATGTAGTTACTAAAAACACAAGACAATTTATAACCACAATTCAGAATGGTCACCTCTACAAAACAGAGGCCATTGAAACAACAAACCAAAGTGGAAAATCACAGCGCTGCGTCACAACTCCATGGACATACTTTAACTTTAATCAATACAGCTGTCACTTCTCACCACAGGATTGGCAGCGCCTTACAAATGAATATAAGCGCTTCAGACCTAAAGCAATGCAAGTAAAGATTTACAACTTGCAAATAAAACAAATACTTTCAAATGGT---GCTGACACAACATACAACAATGACCTCACAGCTGGCGTTCACATCTTTTGTGATGGAGAGCATGCTTATCCAAATGCATCTCATCCATGGGATGAGGACGTCATGCCTGATCTTCCATACAAGACCTGGAAACTTTTTCAATATGGATATATTCCTATTGAAAATGAACTCGCAGATCTTGATGGAAATGCAGCTGGAGGCAATGCTACAGAAAAAGCACTTCTGTATCAGATGCCTTTTTTTCTACTTGAAAACAGTGACCACCAAGTACTTAGAACTGGTGAGAGCACTGAATTTACTTTTAACTTT---GACTGTGAATGGGTTAACAATGAAAGAGCATACATTCCTCCTGGACTAATGTTT---AATCCAAAAGTCCCAACAAGAAGAGTTCAGTAC---ATAAGACAAAACGGAAGCACAGCAGCCAGCACAGGCAGAATTCAGCCATACTCAAAACCAACAAGCTGGATGACAGGACCTGGCCTGCTCAGTGCACAAAGAGTAGGACCACAGTCATCAGACACT------------GCTCCATTCATGGTTTGCACTAACCCAGAAGGAACACACATA---AACACAGGTGCTGCAGGATTTGGATCTGGCTTTGATCCTCCAAGCGGATGTCTGGCACCAACT------------------AACCTAGAATACAAACTTCAATGGTACCAGACACCAGAAGGAACAGGAAATAATGGAAACATAATTGCAAAC------------------CCATCACTCTCAATGCTTAGAGACCAACTCCTATACAAAGGAAACCAGACCACATACAATCTAGTAGGGGACATATGGATGTTTCCAAATCAAGTCTGGGACAGATTTCCTATCACCAGAGAAAATCCAATCTGGTGCAAAAAACCAAGGGCTGACAAACACACAATCATGGATCCATTTGATGGATCAATTGCAATGGATCATCCTCCAGGCACTATTTTTATAAAAATGGCAAAAATTCCAGTTCCAACTGCCTCAAATGCAGACTCATACCTAAACATATACTGTACTGGACAAGTCAGCTGTGAAATTGTATGGGAGGTAGAAAGATACGCAACAAAGAACTGGCGTCCAGAAAGAAGACATACTGCACTCGGGATGTCACTGGGAGGAGAGAGCAACTACACGCCTACATACCACGTGGATCCAACAGGAGCATACATCCAGCCCACGTCATATGATCAGTGTATGCCAGTAAAAACAAACATCAATAAAGTGTTG
>ABN46900
ATGCCTCCAATTAAGAGA------CAGCCTAGAGGGTGGGTGCTGCCTGGATACAAATATCTTGGGCCATTTAATCCACTTGATAACGGTGAACCTGTAAATAACGCTGATCGCGCTGCTCAATTACATGATCACGCCTACTCTGAACTAATAAAGAGTGGTAAAAATCCATACCTGTATTTCAATAAAGCTGATGAAAAATTCATTGATGATCTAAAAAACGATTGGTCAATTGGTGGAATTATTGGATCCAGTTTTTTTAAAATAAAACGCGCCGTGGCTCCTGCTCTGGGAAATAAAGAGAGA------------------------------------GCCCAAAAAAGACACTTTTACTTTGCTAACTCAAATAAAGGTGCAAAAAAAACAAAAAAAAGTGAACCTAAACCAGGAACCTCAAAAATGTCTGACACTGACATT---CAAGACCAACAACCTGATACTGTG------------GACGCACCACAG---------AACACCTCAGGGGGAGGAACAGGAAGTATTGGAGGAGGA------AAAGGATCTGGTGTGGGGATTTCCACTGGAGGGTGGGTCGGAGGTTCTCACTTTTCAGACAAATATGTGGTTACTAAAAACACAAGACAATTTATAACCACAATTCAGAATGGTCACCTCTACAAAACAGAGGCCATTGAAACAACAAACCAAAGTGGAAAATCACAGCGCTGCGTCACAACTCCATGGACATACTTTAACTTTAATCAATACAGCTGTCACTTCTCACCACAGGATTGGCAGCGCCTTACAAATGAATATAAGCGCTTCAGACCTAAAGCAATGCAAGTAAAGATTTACAACTTGCAAATAAAACAAATACTTTCAAATGGT---GCTGACACAACATACAACAATGACCTCACAGCTGGCGTTCACATCTTTTGTGATGGAGAGCATGCTTACCCAAATGCATCTCATCCATGGGATGAGGACGTCATGCCTGATCTTCCATACAAGACCTGGAAACTTTTTCAATATGGATATATTCCTATTGAAAATGAACTCGCAGATCTTGATGGAAATGCAGCTGGAGGCAATGCTACAGAAAAAGCACTTCTGTATCAGATGCCTTTTTTTCTACTTGAAAACAGTGACCACCAAGTACTTAGAACTGGTGAGAGCACTGAATTTACTTTTAACTTT---GACTGTGAATGGGTTAATAATGAAAGAGCATACATTCCTCCTGGATTGATGTTC---AATCCAAAAGTTCCAACAAGAAGAGTTCAGTAC---ATAAGACAAAACGGAAGCACAGCAGCCAGCACAGGCAGAATTCAGCCATACTCAAAACCAACAAGCTGGATGACAGGACCTGGCCTGCTCAGTGCACAGAGAGTAGGACCACAGTCATCAGACACT------------GCTCCATTCATGGTTTGCACTAACCCAGAAGGAACACACATA---AACACAGGTGCTGCAGGATTTGGATCTGGCTTTGATCCTCCAAGCGGATGTCTGGCACCAACT------------------AACCTAGAATACAAACTTCAGTGGTACCAGACACCAGAAGGAACAGGAAATAATGGAAACATAATTGCAAAC------------------CCATCACTCTCAATGCTTAGAGACCAACTCCTATACAAAGGAAACCAGACCACATACAATCTAGTGGGGGACATATGGATGTTTCCAAATCAAGTCTGGGACAGATTTCCTATCACCAGAGAAAATCCAATCTGGTGCAAAAAACCAAGGGCTGACAAACACACAATCATGGATCCATTTGATGGATCCATTGCAATGGATCATCCTCCAGGCACTATTTTTATAAAAATGGCAAAAATTCCAGTACCAACTGCAACAAATGCAGACTCATATCTAAACATATACTGTACTGGACAAGTCAGCTGTGAGATTGTATGGGAAGTAGAAAGATACGCAACAAAGAACTGGCGCCCAGAAAGACGACATACTGCACTCGGGATGTCACTGGGAGGAGAGAGCAACTACACGCCTACATACCACGTGGATCCAACAGGAGCATACATCCAGCCCACGTCATATGATCAGTGTATGCCAGTAAAAACAAACATCAATAAAGTGTTG
>ACG75854
ATGCCTCCAATTAAGAGA------CAGCCTAGAGGGTGGGTGCTGCCTGGATACAGATATCTTGGGCCATTTAATCCACTTGATAACGGTGAACCTGTAAATAACGCTGATCGCGCTGCTCAATTACATGATCACGCCTACTCTGAACTAATAAAGAGTGGTAAAAATCCATACCTGTATTTCAATAAAGCTGATGAAAAATTCATTGATGATCTAAAAGACGATTGGTCAATTGGTGGAATTATTGGATCCAGTTTTTTTAAAATAAAGCGCGCCGTGGCTCCTGCTCTGGGAAATAAAGAGAGA------------------------------------GCCCAAAAAAGACACTTTTACTTTGCTAACTCAAATAAAGGTGCAAAAAAAACAAAAAAAAGTGAACCTAAACCAGGAACCTCAAAAATGTCTGACACTGACATT---CAAGACCAACAACCTGATACTGTG------------GACGCACCACAA---------AACACCTCAGGGGGAGGAACAGGAAGTATTGGAGGAGGA------AAAGGATCTGGTGTAGGGATTTCCACTGGAGGGTGGGTCGGAGGTTCTCACTTTTCAGACAAATATGTGGTTACTAAAAACACAAGACAATTTATAACCACAATTCAGAATGGTCACCTCTACAAAACAGAGGCCATTGAAACAACAAACCAAAGTGGAAAATCACAGCGCTGCGTCACAACTCCATGGACATACTTTAACTTTAATCAATACAGCTGTCACTTTTCACCACAGGATTGGCAGCGCCTTACAAATGAATATAAGCGCTTCAGACCTAAAGCAATGCAAGTAAAGATTTACAACTTGCAAATAAAACAAATACTTTCAAACGGT---GCTGACACAACATACAACAATGACCTCACAGCTGGCGTTCACATCTTTTGTGATGGAGAGCATGCTTATCCAAATGCATCTCATCCATGGGATGAGGACGTCATGCCTGATCTTCCATACAAGACCTGGAAACTTTTTCAATATGGATATATTCCTATTGAAAATGAACTCGCAGATCTTGATGGAAATGCAGCTGGAGGCAATGCTACAGAAAAAGCACTTCTGTATCAGATGCCTTTTTTTCTACTTGAAAACAGTGACCACCAAGTACTTAGAACTGGTGAGAGCACTGAATTTACTTTTAACTTT---GACTGTGAATGGGTTAACAATGAAAGAGCATACATTCCTCCTGGACTAATGTTT---AATCCAAAAGTCCCAACAAGAAGAGTTCAGTAC---ATAAGACAAAACGGAAGCACAGCAGCCAGCACAGGCAGAATTCAGCCATACTCAAAACCAACAAGCTGGATGACAGGACCTGGCCTGCTCAGTGCACAAAGAGTAGGACCACAGTCATCAGACACT------------GCTCCATTCATGGTTTGCACTAACCCAGAAGGAACACACATA---AACACAGGTGCTGCAGGATTTGGATCTGGCTTTGATCCGCCAAGCGGATGTCTGGCACCAACT------------------AACCTAGAATACAAACTTCAGTGGTACCAGACACCAGAAGGAACAGGAAATAATGGAAACATAATTGCAAAC------------------CCATCACTCTCAATGCTTAGAGACCAACTCCTATACAAAGGAAACCAGACCACATACAATCTAGTGGGGGACATATGGATGTTTCCAAATCAAGTCTGGGACAGATTTCCTATCACCAGAGAAAATCCAATCTGGTGCAAAAAACCAAGAGCTGACAAACACACAATCATGGATCCATTTGATGGATCCATTGCAATGGATCATCCTCCAGGCACTATTTTTATAAAAATGGCAAAAATTCCAGTACCAACTGCAACAAATGCAGACTCATATCTAAACATATACTGTACTGGACAAGTCAGCTGTGAGATTGTATGGGAAGTAGAAAGATACGCAACAAAGAACTGGCGTCCAGAAAGAAGACATACTGCACTTGGGATGTCACTGGGAGGAGAGAGCAACTACACGCCTACATACCACGTGGATCCAACAGGAGCATACATCCAGCCCACGTCATATGATCAGTGTATGCCAGTAAAAACAAACATCAATAAAGTGTTG
>BAH22689
ATGCCTCCAATTAAGAGA------CAGCCTAGAGGGTGGGTGCTGCCTGGATACAGATATCTTGGGCCATTTAATCCACTTGATAACGGTGAACCTGTAAATAACGCTGATCGCGCTGCTCAATTACATGATCACGCCTACTCTGAACTAATAAAGAGTGGTAAAAATCCATACCTGTATTTCAATAAAGCTGATGAAAAATTCATTGATGATCTAAAAGACGATTGGTCAATTGGTGGAATTATTGGATCCAGTTTTTTTAAAATAAAGCGCGCCGTGGCTCCTGCTCTGGGAAATAAAGAGAGA------------------------------------GCCCAAAAAAGACACTTTTACTTTGCTAACTCAAATAAAGGTGCAAAAAAAACAAAAAAAAGTGAACCTAAACCAGGAACCTCAAAAATGTCTGACACTGACATT---CAAGACCAACAACCTGATACTGTG------------GACGCACCACAA---------AACACCTCAGGGGGAGGAACAGGAAGTATTGGAGGAGGA------AAAGGATCTGGTGTGGGGATTTCCACTGGAGGGTGGGTCGGAGGTTCTCACTTTTCAGACAAATATGTGGTTACTAAAAACACAAGACAATTTATAACCACAATTCAGAATGGTCACCTCTACAAAACAGAGGCCATTGAAACAACAAACCAAAGTGGAAAATCACAGCGCTGCGTCACAACTCCATGGACATACTTTAACTTTAATCAATACAGCTGTCACTTCTCACCACAGGATTGGCAGCGCCTTACAAATGAATATAAGCGCTTCAGACCTAAAGCAATGCAAGTAAAGATTTACAACTTGCAAATAAAACAAATACTTTCAAATGGT---GCTGACACAACATACAACAATGACCTCACAGCTGGCGTTCACATCTTTTGTGATGGAGAGCATGCTTATCCAAATGCATCTCATCCATGGGATGAGGACGTCATGCCTGATCTTCCATACAAGACCTGGAAACTTTTTCAATATGGATATATTCCTATTGAAAATGAACTCGCAGATCTTGATGGAAATGCAGCTGGAGGCAATGCTACAGAAAAAGCACTTCTGTATCAGATGCCTTTTTTTCTACTTGAAAACAGTGACCACCAAGTACTTAGAACTGGTGAGAGCACTGAATTTACTTTTAACTTT---GACTGTGAATGGGTTAATAATGAAAGAGCATACATTCCTCCTGGATTGATGTTC---AATCCAAAAGTTCCAACAAGAAGAGTTCAGTAC---ATAAGACAAAACGGAAGCACAGCAGCCAGCACAGGCAGAATTCAGCCATACTCAAAACCAACAAGCTGGATGACAGGACCTGGCCTGCTCAGTGCACAGAGAGTAGGACCACAGTCATCAGACACT------------GCTCCATTCATGGTTTGCACTAACCCAGAAGGAACACACATA---AACACAGGTGCTGCAGGATTTGGATCTGGCTTTGATCCTCCAAGCGGATGTCTGGCACCAACT------------------AACCTAGAATACAAACTTCAGTGGTACCAGACACCAGAAGGAACAGGAAATAATGGAAACATAATTGCAAAC------------------CCATCACTCTCAATGCTTAGAGACCAACTCCTATACAAAGGAAACCAGACTACATACAATCTAGTGGGGGACATATGGATGTTTCCAAATCAAGTATGGGACAGATTTCCTATCACCAGAGAAAATCCAATCTGGTGCAAAAAACCAAGGGCTGACAAACACACAATCATGGATCCATTTGATGGATCCATTGCAATGGATCATCCTCCAGGCACTATTTTTATAAAAATGGCAAAAATTCCAGTACCAACTGCCTCAAATGCAGACTCATACCTAAACATATACTGTACTGGACAAGTCAGCTGTGAAATTGTATGGGAGGTAGAAAGATACGCAACAAAGAACTGGCGTCCAGAAAGAAGACATACTGCACTCGGGATGTCACTGGGAGGAGAGAGCAACTACACGCCTACATACCACGTGGATCCAACAGGAGCATACATCCAGCCCACGTCATATGATCAGTGTATGCCAGTAAAAACAAACATCAATAAAGTGTTG
>BAH22681
ATGCCTCCAATTAAGAGA------CAGCCTAGAGGGTGGGTGCTGCCTGGATACAGATATCTTGGGCCATTTAATCCACTTGATAACGGTGAACCTGTAAATAACGCTGATCGCGCTGCTCAATTACATGATCACGCCTACTCTGAACTAATAAAGAGTGGTAAAAATCCATACCTGTATTTCAATAAAGCTGATGAAAAATTCATTGATGATCTAAAAGACGATTGGTCAATTGGTGGAATTATTGGATCCAGTTTTTTTAAAATAAAGCGCGCCGTGGCTCCTGCTCTGGGAAATAAAGAGAGA------------------------------------GCCCAAAAAAGACACTTTTACTTTGCTAACTCAAATAAAGGTGCAAAAAAAACAAAAAAAAGTGAACCTAAACCAGGAACCTCAAAAATGTCTGACACTGACATT---CAAGACCAACAACCTGATACTGTG------------GACGCACCACAA---------AACACCTCAGGGGGAGGAACAGGAAGTATTGGAGGAGGA------AAAGGATCTGGTGTGGGGATTTCCACTGGAGGGTGGGTCGGAGGTTCTCACTTTTCAGACAAATATGTGGTTACTAAAAACACAAGACAATTTATAACCACAATTCAAAATGGTCACCTCTACAAAACAGAGGCCATTGAAACAACAAACCAAAGTGGAAAATCACAGCGCTGCGTCACAACTCCATGGACATACTTTAACTTTAATCAATACAGCTGTCACTTCTCACCACAGGATTGGCAGCGCCTTACAAATGAATATAAGCGCTTCAGACCTAAAGCAATGCAAGTAAAGATTTACAACTTGCAAATAAAACAAATACTTTCAAATGGT---GCTGACACAACATACAACAATGACCTCACAGCTGGCGTTCACATCTTTTGTGATGGAGAGCATGCTTATCCAAATGCATCTCATCCATGGGATGAGGACGTCATGCCTGATCTTCCATACAAGACCTGGAAACTTTTTCAATATGGATATATTCCTATTGAAAATGAACTCGCAGATCTTGATGGAAATGCAGCTGGAGGCAATGCTACAGAAAAAGCACTTCTGTATCAGATGCCTTTTTTTCTACTTGAAAACAGTGACCACCAAGTACTTAGAACTGGTGAGAGCACTGAATTTACTTTTAACTTT---GACTGTGAATGGGTTAATAATGAAAGAGCATACATTCCTCCTGGATTAATGTTC---AATCCAAAAGTTCCAACAAGAAGAGTTCAGTAC---ATAAGACAAAACGGAAGCACAGCAGCCAGCACAGGCAGAATTCAGCCATACTCAAAACCAACAAGCTGGATGACAGGACCTGGCCTGCTCAGTGCACAGAGAGTAGGACCACAGTCATCAGACACT------------GCTCCATTCATGGTTTGCACTAACCCAGAAGGAACACACATA---AACACAGGTGCTGCAGGATTTGGATCTGGCTTTGATCCTCCAAGCGGATGTCTGGCACCAACT------------------AACCTAGAATACAAACTTCAGTGGTACCAGACACCAGAAGGAACAGGAAATAATGGAAACATAATTGCAAAC------------------CCATCACTCTCAATGCTTAGAGACCAACTCCTATACAAAGGAAACCAGACCACATACAATCTAGTGGGGGACATATGGATGTTTCCAAATCAAGTATGGGACAGATTTCCTATCACCAGAGAAAATCCAATCTGGTGCAAAAAACCAAGAGCTGACAAACACACAATCATGGATCCATTTGATGGATCCATTGCAATGGATCATCCTCCAGGCACTATTTTTATAAAAATGGCAAAAATTCCAGTACCAACTGCCTCAAATGCAGACTCATACCTAAACATATACTGTACTGGACAAGTCAGCTGTGAAATTGTATGGGAGGTAGAAAGATACGCAACAAAGAACTGGCGTCCAGAAAGAAGACATACTGCACTCGGGATGTCACTGGGAGGAGAGAGCAACTACACGCCTACATACCACGTGGATCCAACAGGAGCATACATCCAGCCCACGTCATATGATCAGTGTATGCCAGTAAAAACAAACATCAATAAAGTGTTG
>BAH22685
ATGCCTCCAATTAAGAGA------CAGCCTAGAGGGTGGGTGCTGCCTGGATACAGATATCTTGGGCCATTTAATCCACTTGATAACGGTGAACCTGTAAATAACGCTGATCGCGCTGCTCAATTACATGATCACGCCTACTCTGAACTAATAAAGAGTGGTAAAAATCCATACCTGTATTTCAATAAAGCTGATGAAAAATTCATTGATGATCTAAAAGACGATTGGTCAATTGGTGGAATTATTGGATCCAGTTTTTTTAAAATAAAGCGCGCCGTGGCTCCTGCTCTGGGAAATAAAGAGAGA------------------------------------GCCCAAAAAAGACACTTTTACTTTGCTAACTCAAATAAAGGTGCAAAAAAAACAAAAAAAAGTGAACCTAAACCAGGAACCTCAAAAATGTCTGACACTGACATT---CAAGACCAACAACCTGATACTGTG------------GACGCACCACAA---------AACACCTCAGGGGGAGGAACAGGAAGTATTGGAGGAGGA------AAAGGATCTGGTGTGGGGATTTCCACTGGAGGGTGGGTCGGAGGTTCTCACTTTTCAGACAAATATGTGGTTACTAAAAACACAAGACAATTTATAACCACAATTCAGAATGGTCACCTCTACAAAACAGAGGCCATTGAAACAACAAACCAAAGTGGAAAATCACAGCGCTGCGTCACAACTCCATGGACATACTTTAACTTTAATCAATACAGCTGTCACTTCTCACCACAGGATTGGCAGCGCCTTACAAATGAATATAAGCGCTTCAGACCTAAAGCAATGCAAGTAAAGATTTACAACTTGCAAATAAAACAAATACTTTCAAATGGT---GCTGACACAACATACAACAATGACCTCACAGCTGGCGTTCACATCTTTTGTGATGGAGAGCATGCTTATCCAAATGCATCTCATCCATGGGATGAGGACGTCATGCCTGATCTTCCATACAAGACCTGGAAACTTTTTCAATATGGATATATTCCTATTGAAAATGAACTCGCAGATCTTGATGGAAATGCAGCTGGAGGCAATGCTACAGAAAAAGCACTTCTGTATCAGATGCCTTTTTTTCTACTTGAAAACAGTGACCACCAAGTACTTAGAACTGGTGAGAGCACTGAATTTACTTTTAACTTT---GACTGTGAATGGGTTAATAATGAAAGAGCATACATCCCTCCTGGATTGATGTTC---AATCCAAAAGTTCCAACAAGAAGAGTTCAGTAC---ATAAGACAAAACGGAAGCACAGCAGCCAGCACAGGCAGAATTCAGCCATACTCAAAACCAACAAGCTGGATGACAGGACCTGGCCTGCTCAGTGCACAGAGAGTAGGACCACAGTCATCAGACACT------------GCTCCATTCATGGTTTGCACTAACCCAGAAGGAACACACATA---AACACAGGTGCTGCAGGATTTGGATCTGGCTTTGATCCTCCAAGCGGATGTCTGGCACCAACT------------------AACCTAGAATACAAACTTCAGTGGTACCAGACACCAGAAGGAACAGGAAATAATGGAAACATAATTGCAAAC------------------CCATCACTCTCAATGCTTAGAGACCAACTCCTATACAAAGGAAACCAGACTACATACAATCTAGTGGGGGACATATGGATGTTTCCAAATCAAGTATGGGACAGATTTCCTATCACCAGAGAAAATCCAATCTGGTGCAAAAAACCAAGGGCTGACAAACACACAATCATGGATCCATTTGATGGATCCATTGCAATGGATCATCCTCCAGGCACTATTTTTATAAAAATGGCAAAAATTCCAGTACCAACTGCCTCAAATGCAGACTCATACCTAAACATATACTGTACTGGACAAGTCAGCTGTGAAATTGTATGGGAGGTAGAAAGATACGCAACAAAGAACTGGCGTCCAGAAAGAAGACATACTGCACTCGGGATGTCACTGGGAGGAGAGAGCAACTACACGCCTACATACCACGTGGATCCAACAGGAGCATACATCCAGCCCACGTCATATGATCAGTGTATGCCAGTAAAAACAAACATCAATAAAGTGTTG
>ADV58355
ATGCCTCCAATTAAGAGA------CAGCCTAGAGGGTGGGTGCTGCCTGGATACAGATATCTTGGGCCATTTAATCCACTTGATAACGGTGAACCTGTAAATAACGCTGATCGCGCTGCTCAATTACATGATCACGCCTACTCTGAACTAATAAAGAGTGGTAAAAATCCATACCTGTATTTCAATAAAGCTGATGAAAAATTCATTGATGATCTAAAAGACGATTGGTCAATTGGTGGAATTATTGGATCCAGTTTTTTTAAAATAAAGCGCGCCGTGGCTCCTGCTCTGGGAAATAAAGAGAGA------------------------------------GCCCAAAAAAGACACTTTTACTTTGCTAACTCAAATAAAGGTGCAAAAAAAACAAAAAAAAGTGAACCTAAACCAGGAACCTCAAAAATGTCTGACACTGACATT---CAAGACCAACAACCTGATACTGTG------------GACGCACCACAG---------AACACCTCAGGGGGAGGAACAGGAAGTATTGGAGGAGGA------AAAGGATCTGGTGTGGGGATTTCCACTGGAGGGTGGGTCGGAGGTTCTCACTTTTCAGACAAATATGTGGTTACTAAAAACACAAGACAATTTATAACCACAATTCAGAATGGTCACCTCTACAAAACAGAGGCCATTGAAACAACAAACCAAAGTGGAAAATCACAGCGCTGCGTCACAACTCCATGGACATACTTTAACTTTAATCAATACAGCTGTCACTTCTCACCACAGGATTGGCAGCGCCTTACAAATGAATATAAGCGCTTCAGACCTAAAGCAATGCAAGTAAAGATTTACAACTTGCAAATAAAACAAATACTTTCAAATGGT---GCTGACACAACATACAACAATGACCTCACAGCTGGCGTTCACATCTTTTGTGATGGAGAGCATGCTTACCCAAATGCATCTCATCCATGGGATGAGGACGTCATGCCTGATCTTCCATACAAGACCTGGAAACTTTTTCAATATGGATATATTCCTATTGAAAATGAACTCGCAGATCTTGATGGAAATGCAGCTGGAGGCAATGCTACAGAAAAAGCACTTCTGTATCAGATGCCTTTTTTTCTACTTGAAAACAGTGACCACCAAGTACTTAGAACTGGTGAGAGCACTGAATTTACTTTTAACTTT---GACTGTGAATGGGTTAATAATGAAAGAGCATACATTCCTCCTGGATTGATGTTC---AATCCAAAAGTTCCAACAAGAAGAGTTCAGTAC---ATAAGACAAAACGGAAGCACAGCAGCCAGCACAGGCAGAATTCAGCCATACTCAAAACCAACAAGCTGGATGACAGGACCTGGCCTGCTCAGTGCACAGAGAGTAGGACCACAGTCATCAGACACT------------GCTCCATTCATGGTTTGCACTAACCCAGAAGGAACACACATA---AACACAGGTGCTGCAGGATTTGGATCTGGCTTTGATCCTCCAAGCGGATGTCTGGCACCAACT------------------AACCTAGAATACAAACTTCAGTGGTACCAGACACCAGAAGGAACAGGAAATAATGGAAACATAATTGCAAAC------------------CCATCACTCTCAATGCTTAGAGACCAACTCCTATACAAAGGAAACCAGACCACATACAATCTAGTGGGGGACATATGGATGTTTCCAAATCAAGTCTGGGACAGATTTCCTATCACCAGAGAAAATCCAATCTGGTGCAAAAAACCAAGGGCTGACAAACACACAATCATGGATCCATTTGATGGATCCATTGCAATGGATCATCCTCCAGGCACTATTTTTATAAAAATGGCAAAAATTCCAGTACCAACTGCAACAAATGCAGACTCATATCTAAACATATACTGTACTGGACAAGTCAGCTGTGAAATTGTATGGGAAGTAGAAAGATACGCAACAAAGAACTGGCGTCCAGAAAGAAGACATACTGCACTCGGGATGTCACTGGGAGGAGAGAGCAACTACACGCCTACATACCACGTGGATCCAACAGGAGCATACATCCAGCCCACGTCATATGATCAATGTATGCCAGTAAAAACAAACATCAATAAAGTGTTG
>AER93231
ATGCCTCCAATTAAGAGA------CAGCCTAGAGGGTGGGTGCTGCCTGGATACAGATATCTTGGGCCATTTAATCCACTTGATAACGGTGAACCTGTAAATAACGCTGATCGCGCTGCTCAATTACATGATCACGCCTACTCTGAACTAATAAAGAGTGGTAAAAATCCATACCTGTATTTCAATAAAGCTGATGAAAAATTCATTGATGATCTAAAAGACGATTGGTCAATTGGTGGAATTATTGGATCCAGTTTTTTTAAAATAAAGCGCGCCGTGGCTCCTGCTCTGGGAAATAAAGAGAGA------------------------------------GCCCAAAAAAGACACTTTTACTTTGCTAACTCAAATAAAGGTGCAAAAAAAACAAAAAAAAGTGAACCTAAACCAGGAACCTCAAAAATGTCTGACACTGACATT---CAAGACCAACAACCTGATACTGTG------------GACGCACCACAA---------AACACCTCAGGGGGAGGAACAGGAAGTATTGGAGGAGGA------AAAGGATCTGGTGTGGGGATTTCCACTGGAGGGTGGGTCGGAGGTTCTCACTTTTCAGACAAATATGTGGTTACTAAAAACACAAGACAATTTATAACCACAATTCAGAATGGTCACCTCTACAAAACAGAGGCCATTGAAACAACAAACCAAAGTGGAAAATCACAGCGCTGCGTCACAACTCCATGGACATACTTTAACTTTAATCAATACAGCTGTCACTTCTCACCACAAGATTGGCAGCGCCTTACAAATGAATATAAGCGCTTCAGACCTAAAGCAATGCAAGTAAAGATTTACAACTTACAAATAAAACAAATACTTTCAAATGGT---GCTGACACAACATACAACAATGACCTCACAGCTGGCGTTCACATCTTTTGTGATGGAGAGCATGCTTACCCAAATGCATCTCATCCATGGGATGAGGACGTCATGCCTGATCTTCCATACAAGACCTGGAAACTTTTTCAATATGGATATATTCCTATTGAAAATGAACTCGCAGATCTTGATGGAAATGCAGCTGGAGGCAATGCTACAGAAAAAGCACTTCTGTATCAGATGCCTTTTTTTCTACTTGAAAACAGTGACCACCAAGTACTTAGAACTGGTGAGAGCACTGAATTTACTTTTAACTTT---GACTGTGAATGGGTTAACAATGAAAGAGCATACATTCCTCCTGGACTAATGTTT---AATCCAAAAGTCCCAACAAGAAGAGTTCAGTAC---ATAAGACAAAACGGAAGCACAGCAGCCAGCACAGGCAGAATTCAGCCATACTCAAAACCAACAAGTTGGATGACAGGACCTGGCCTGCTCAGTGCACAAAGAGTAGGACCACAGTCATCAGACACT------------GCTCCATTCATGGTTTGCACTAACCCAGAAGGAACACACATA---AACACAGGTGCTGCAGGATTTGGATCTGGCTTTGATCCTCCAAGCGGATGTCTGGCACCAACT------------------AACCTAGAATACAAACTTCAGTGGTACCAGACACCAGAAGGAACAGGAAATAATGGAAACATAATTGCAAAC------------------CCATCACTCTCAATGCTTAGAGACCAACTCCTATACAAAGGAAACCAGACCACATACAATCTAGTGGGGGACATATGGATGTTTCCAAATCAAGTCTGGGACAGATTTCCTATCACCAGAGAAAATCCAATCTGGTGCAAAAAACCAAGGGCTGACAAACACACAATCATGGATCCATTTGATGGATCCATTGCAATGGATCATCCTCCAGGCACTATTTTTATAAAAATGGCAAAAATTCCAGTTCCAACTGCCTCAAATGCAGACTCATACCTAAACATATACTGTACTGGACAAGTCAGCTGTGAAATTGTATGGGAGGTAGAAAGATACGCAACAAAGAACTGGCGTCCAGAAAGAAGACATACTGCACTCGGGATGTCACTGGGAGGAGAGAGCAACTACACGCCTACATACCACGTGGATCCAACAGGAGCATACATCCAGCCCACGTCATATGATCAGTGTATGCCAGTAAAAACAAACATCAATAAAGTGTTG
>ACX50495
ATGCCTCCAATTAAGAGA------CAGCCTAGAGGGTGGGTGCTGCCTGGATACAGATATCTTGGGCCATTTAATCCACTTGATAACGGTGAACCTGTAAATAACGCTGATCGCGCTGCTCAATTACATGATCACGCCTACTCTGAACTAATAAAGAGTGGTAAAAATCCATACCTGTATTTCAATAAAGCTGATGAAAAATTCATTGATGATCTAAAAGACGATTGGTCAATTGGTGGAATTATTGGATCCAGTTTTTTTAAAATAAAGCGCGCCGTGGCTCCTGCTCTGGGAAATAAAGAGAGA------------------------------------GCCCAAAAAAGACACTTTTACTTTGCTAACTCAAATAAAGGTGCAAAAAAAACAAAAAAAAGTGAACCTAAACCAGGAACCTCAAAAATGTCTGACACTGACATT---CAAGACCAACAACCTGATACTGTG------------GACGCACCACAA---------AACACCTCAGGGGGAGGAACAGGAAGTATTGGAGGAGGA------AAAGGATCTGGTGTGGGGATTTCCACTGGAGGGTGGGTCGGAGGTTCTCACTTTTCAGACAAATATGTGGTTACTAAAAACACAAGACAATTTATAACCACAATTCAGAATGGTCACCTCTACAAAACAGAGGCCATTGAAACAACAAACCAAAGTGGAAAATCACAGCGCTGCGTCACAACTCCATGGACATACTTTAACTTTAATCAATACAGCTGTCACTTCTCACCACAGGATTGGCAGCGCCTTACAAATGAATATAAGCGCTTCAGACCTAAAGCAATGCAAGTAAAGATTTACAACTTGCAAATAAAACAAATACTTTCAAATGGT---GCTGACACAACATACAACAATGACCTCACAGCTGGCGTTCACATCTTTTGTGATGGAGAGCATGCTTACCCAAATGCATCTCATCCATGGGATGAGGACGTCATGCCTGATCTTCCATACAAGACCTGGAAACTTTTTCAATATGGATATATTCCTATTGAAAATGAACTCGCAGATCTTGATGGAAATGCAGCTGGAGGCAATGCTACAGAAAAAGCACTTCTGTATCAGATGCCTTTTTTTCTACTTGAAAACAGTGACCACCAAGTACTTAGAACTGGTGAGAGCACTGAATTTACTTTTAACTTT---GACTGTGAATGGGTTAACAATGAAAGAGCATACATTCCTCCTGGACTAATGTTT---AATCCAAAAGTCCCAACAAGAAGAGTTCAGTAC---ATAAGACAAAACGGAAGCACAGCAGCCAGCACAGGCAGAATTCAGCCATACTCAAAACCAACAAGCTGGATGACAGGACCTGGCCTGCTCAGTGCACAAAGAGTAGGACCACAGTCATCAGACACT------------GCTCCATTCATGGTTTGCACTAACCCAGAAGGAACACACATA---AACACAGGTGCTGCAGGATTTGGATCTGGCTTTGATCCTCCAAACGGATGTCTGGCACCAACT------------------AACCTAGAATACAAACTTCAGTGGTACCAGACACCAGAAGGAACAGGAAATAATGGAAACATAATTGCAAAC------------------CCATCACTCTCAATGCTTAGAGACCAACTCCTATACAAAGGAAACCAAACCACATACAATCTAGTGGGGGACATATGGATGTTTCCAAATCAAGTCTGGGACAGATTTCCTATCACCAGAGAAAATCCAATCTGGTGCAAAAAACCAAGGGCTGACAAACACACAATCATGGATCCATTTGATGGATCAATTGCAATGGATCATCCTCCAGGCACTATTTTTATAAAAATGGCAAAAATTCCAGTTCCAACTGCCTCAAATGCAGACTCATACCTAAACATATACTGTACTGGACAAGTCAGCTGTGAAATTGTATGGGAGGTAGAAAGATACGCAACAAAGAACTGGCGTCCAGAAAGAAGACATACTGCACTCGGGATGTCACTGGGAGGAGAGAGCAACTACACGCCTACATACCACGTGGATCCAACAGGAGCATACATCCAGCCCACGTCATATGATCAGTGTATGCCAGTAAAAACAAACATCAATAAAGTGTTG
>ABG77284
ATGCCTCCAATTAAGAGA------CAGCCTAGAGGGTGGGTGCTGCCTGGATACAGATATCTTGGGCCATTTAATCCACTTGATAACGGTGAACCTGTAAATAACGCTGATCGCGCTGCTCAATTACATGATCACGCCTACTCTGAACTAATAAAGAGTGGTAAAAATCCATACCTGTATTTCAATAAAGCTGATGAAAAATTCATTGATGATCTAAAAGACGATTGGTCAATTGGTGGAATTATTGGATCCAGTTTTTTTAAAATAAAGCGCGCCGTGGCTCCTGCTCTGGGAAATAAAGAGAGA------------------------------------GCCCAAAAAAGACACTTTTACTTTGTTAACTCAAATAAAGGTGCAAAAAAAACAAAAAAAAGTGAACCTAAACCAGGAACCTCAAAAATGTCTGACACTGACATT---CAAGACCAACAACCTGATACTGTG------------GACGCACCACAA---------AACACCTCAGGGGGAGGAACAGGAAGTATTGGAGGAGGA------AAAGGATCTGGTGTGGGGATTTCCACTGGAGGGTGGGTCGGAGGTTCTCACTTTTCAGACAAATATGTGGTTACTAAAAACACAAGACAATTTATAACCACAATTCAGAATGGTCACCTCTACAAAACAGAGGCCATTGAAACAACAAACCAAAGTGGAAAATCACAGCGCTGCGTCACAACTCCATGGACATACTTTAACTTTAATCAATACAGCTGTCACTTCTCACCACAGGATTGGCAGCGCCTTACAAATGAATATAAGCGCTTCAGACCTAAAGCAATGCAAGTAAAGATTTACAACTTGCAAATAAAACAAATACTTTCAAATGGT---GCTGACACAACATACAACAATGACCTCACAGCTGGCGTTCACATCTTTTGTGATGGAGAGCATGCTTACCCAAATGCATCTCATCCATGGGATGAGGACGTCATGCCTGATCTTCCATACAAGACCTGGAAACTTTTTCAATATGGATATATTCCTATTGAAAATGAACTCGCAGATCTTGATGGAAATGCAGCTGGAGGCAATGCTACAGAAAAAGCACTTCTGTATCAGATGCCTTTTTTTCTACTTGAAAACAGTGACCACCAAGTACTTAGAACTGGTGAGAGCACTGAATTTACTTTTAACTTT---GACTGTGAATGGGTTAACAATGAAAGAGCATACATTCCTCCTGGACTAATGTTT---AATCCAAAAGTCCCAACAAGAAGAGTTCAGTAC---ATAAGACAAAACGGAAGCACAGCAGCCAGCACAGGCAGAATTCAGCCATACTCAAAACCAACAAGCTGGATGACAGGACCTGGCCTACTCAGTGCACAAAGAGTAGGACCACAGTCATCAGACACT------------GCTCCATTCATGGTTTGCACTAACCCAGAAGGAACACACATA---AACACAGGTGCTGCAGGATTTGGAACTGGCTTTGATCCTCCAAGCGGATGTCTGGCACCAACT------------------AACCTAGAATACAAACTTCAGTGGTACCAGACACCAGAAGGAACAGGAAATAATGGAAACATAATTGCAAAC------------------CCATCACTCTCAATGCTTAGAGACCAACTCCTATACAAAGGAAACCAGACCACATACAATCTAGTAGGGGACATATGGATGTTTCCAAATCAAGTCTGGGACAGATTTCCTATCACCAGAGAAAATCCAATCTGGTGCAAAAAACCAAGGGCTGACAAACACACAATCATGGATCCATTTGATGGATCAATTGCAATGGATCATCCTCCAGGCACTATTTTTATAAAAATGGCAAAAATTCCAGTTCCAACTGCCTCAAATGCAGACTCATACCTAAACATATACTGTACTGGACAAGTCAGCTGTGAAATTGTATGGGAGGTAGAAAGATACGCAACAAAGAACTGGCGTCCAGAAAGAAGACATACTGCACTCGGGATGTCACTGGGAGGAGAGAGCAACTACACGCCTACATACCACGTGGATCCAACAGGAGCATACATCCAGCCCACGTCATATGATCAGTGTATGCCAGTAAAAACAAACATCAATAAAGTGTTG
>BAH22701
ATGCCTCCAATTAAGAGA------CAGCCTAGAGGGTGGGTGCTGCCTGGATACAAATATCTTGGGCCATTTAATCCACTTGATAACGGTGAACCTGTAAATAACGCTGATCGCGCTGCTCAATTACATGATCACGCCTACTCTGAACTAATAAAGAGTGGTAAAAATCCATACCTGTATTTCAATAAAGCTGATGAAAAATTCATTGATGATCTAAAAGACGATTGGTCAATTGGTGGAATTATTGGATCCAGTTTTTTTAAAATAAAGCGCGCCGTGGCTCCTGCTCTGGGAAATAAAGAGAGA------------------------------------GCCCAAAAAAGACACTTTTACTTTGCTAACTCAAATAAAGGTGCAAAAAAAACAAAAAAAAGTGAACCTAAACCAGGAACCTCAAAAATGTCTGACACTGACATT---CAAGACCAACAACCTGATACTGTG------------GACGCACCACAG---------AACACCTCAGGGGGAGGAACAGGAAGTATTGGAGGAGGA------AAAGGATCTGGTGTGGGGATTTCCACTGGAGGGTGGGTCGGAGGTTCTCACTTTTCAGACAAATATGTAGTTACTAAAAACACAAGACAATTTATAACCACAATTCAGAATGGTCACCTCTACAAAACAGAGGCCATTGAAACAACAAACCAAAGTGGAAAATCACAGCGCTGCGTCACAACTCCATGGACATACTTTAACTTTAATCAATACAGCTGTCACTTCTCACCACAGGATTGGCAGCGCCTTACAAATGAATATAAGCGCTTCAGACCTAAAGCAATGCAAGTAAAGATTTACAACTTGCAAATAAAACAAATACTTTCAAATGGT---GCTGACACAACATACAACAATGACCTCACAGCTGGCGTTCACATCTTTTGTGATGGAGAGCATGCTTACCCAAATGCATCTCATCCATGGGATGAGGACGTCATGCCTGATCTTCCATACAAGACCTGGAAACTTTTTCAATATGGATATATTCCTATTGAAAATGAACTCGCAGATCTTGATGGAAATGCAGCTGGAGGCAATGCTACAGAAAAAGCACTTCTGTATCAGATGCCTTTTTTTCTACTTGAAAACAGTGACCACCAAGTACTTAGAACTGGTGAGAGCACTGAATTTACTTTTAACTTT---GACTGTGAATGGGTTAATAATGAAAGAGCATACATTCCTCCTGGATTGATGTTC---AATCCAAAAGTTCCAACAAGAAGAGTTCAGTAC---ATAAGACAAAACGGAAGCACAGCAGCCAGCACAGGCAGAATTCAGCCATACTCAAAACCAACAAGCTGGATGACAGGACCTGGCCTGCTCAGTGCACAAAGAGTAGGACCACAGTCATCAGACACT------------GCTCCATTCATGGTTTGCACTAACCCAGAAGGAACACACATA---AACACAGGTGCTGCAGGATTTGGATCTGGCTTTGATCCTCCAAGCGGATGTCTGGCACCAACT------------------AACCTAGAATACAAACTTCAGTGGTACCAGACACCAGAAGGAACAGGAAATAATGGAAACATAATTGCAAAC------------------CCATCACTCTCAATGCTTAGAGACCAACTCCTATACAAAGGAAACCAGACCACATACAATCTAGTGGGGGACATATGGATGTTTCCAAATCAAGTCTGGGACAGATTTCCTATCACCAGAGAAAATCCAATCTGGTGCAAAAAACCAAGAGCTGACAAACACACAATCATGGATCCATTTGATGGATCCATTGCAATGGATCATCCTCCAGGCACTATTTTTATAAAAATGGCAAAAATTCCAGTACCAACTGCAACAAATGCAGACTCATATCTAAACATATACTGTACTGGACAAGTCAGCTGTGAGATTGTATGGGAAGTAGAAAGATACGCAACAAAGAACTGGCGTCCAGAAAGAAGACATACTGCACTCGGGATGTCACTGGGAGGAGAGAGCAACTACACGCCTACATACCACGTGGATCCAACAGGAGCATACATCCAGCCCACGTCATATGATCAGTGTATGCCAGTAAAAACAAACATCAATAAAGTGTTG
>BAH56364
ATGCCTCCAATTAAGAGA------CAGCCTAGAGGGTGGGTGCTGCCTGGATACAGATATCTTGGGCCATTTAATCCACTTGATAACGGTGAACCTGTAAATAACGCTGATCGCGCTGCTCAATTACATGATCACGCCTACTCTGAACTAATAAAGAGTGGTAAAAATCCATACCTGTATTTCAATAAAGCTGATGAAAAATTCATTGATGATCTAAAAGACGATTGGTCAATTGGTGGAATTATTGGATCCAGTTTTTTTAAAATAAAGCGCGCCGTGGCTCCTGCTCTAGGAAATAAAGAGAGA------------------------------------GCCCAAAAAAGACACTTTTACTTTGCTAACTCAAATAAAGGTGCAAAAAAAACAAAAAAAAGTGAACCTAAACCAGGAACCTCAAAAATGTCTGACACTGACATT---CAAGACCAACAACCTGATACTGTG------------GACGCACCACAA---------AACACCTCAGGGGGAGGAACAGGAAGTATTGGAGGAGGA------AAAGGATCTGGTGTGGGGATTTCCACTGGAGGGTGGGTCGGAGGTTCTCACTTTTCAGACAAATATGTGGTTACTAAAAACACAAGACAATTTATAACCACAATTCAGAATGGTCACCTCTACAAAACAGAGGCCATTGAAACAACAAACCAAAGTGGAAAATCACAGCGCTGCGTCACAACTCCATGGACATACTTTAACTTTAATCAATACAGCTGTCACTTCTCACCACAGGATTGGCAGCGCCTTACAAATGAATATAAGCGCTTCAGACCTAAAGCAATGCAAGTAAAGATTTACAACTTGCAAATAAAACAAATACTTTCAAATGGT---GCTGACACAACATACAACAATGACCTCACAGCTGGCGTTCACATCTTTTGTGATGGAGAGCATGCTTATCCAAATGCATCTCATCCATGGGATGAGGACGTCATGCCTGATCTTCCATACAAGACCTGGAAACTTTTTCAATATGGATATATTCCTATTGAAAATGAACTCGCAGATCTTGATGGAAATGCAGCTGGAGGCAATGCTACAGAAAAAGCACTTCTGTATCAGATGCCTTTTTTTCTACTTGAAAACAGTGACCACCAAGTACTTAGAACTGGTGAGAGCACTGAATTTACTTTTAACTTT---GACTGTGAATGGGTTAACAATGAAAGAGCATACATTCCTCCTGGACTAATGTTT---AATCCAAAAGTCCCAACAAGAAGAGTTCAGTAC---ATAAGACAAAACGGAAGCACAGCAGCCAGCACAGGCAGAATTCAGCCATACTCAAAACCAACAAGCTGGATGACAGGACCTGGCCTGCTCAGTGCACAAAGAGTAGGACCACAGTCATCAGACACT------------GCTCCATTCATGGTTTGCACTAACCCAGAAGGAACACACATA---AACACAGGTGCTGCAGGATTTGGATCTGGCTTTGATCCTCCAAGCGGATGTCTGGCACCAACT------------------AACCTAGAATACAAACTTCAGTGGTACCAGACACCAGAAGGAACAGGAAATAATGGAAACATAATTGCAAAC------------------CCATCACTCTCAATGCTTAGAGACCAACTCCTATACAAAGGAAACCAGACCACATACAATCTAGTGGGGGACATATGGATGTTTCCAAATCAAGTCTGGGACAGATTTCCTATCACCAGAGAAAATCCAATCTGGTGCAAAAAACCAAGGGCTGACAAACACACAATCATGGATCCATTTGATGGATCAATTGCAATGGATCATCCTCCAGGCACTATTTTTATAAAAATGGCAAAAATTCCAGTTCCAACTGCCTCAAATGCAGACTCATACCTAAACATATACTGTACTGGACAAGTCAGCTGTGAAATTGTATGGGAGGTAGAAAGATACGCAACAAAGAACTGGCGTCCAGAAAGAAGACATACTGCACTCGGGATGTCACTGGGAGGAGAAAGCAACTACACGCCTACATACCACGTGGATCCAACAGGAGCATACATCCAGCCCACGTCATATGATCAGTGTATGCCAGTAAAAACAAACATCAATAAAGTGTTG
>BAH22665
ATGCCTCCAATTAAGAGA------CAGCCTAGAGGGTGGGTGCTGCCTGGATACAGATATCTTGGGCCATTTAATCCACTTGATAACGGTGAACCTGTAAATAACGCTGATCGCGCTGCTCAATTACATGATCACGCCTACTCTGAACTAATAAAGAGTGGTAAAAATCCATACCTGTATTTCAATAAAGCTGATGAAAAATTCATTGATGATCTAAAAGACGATTGGTCAATTGGTGGAATTATTGGATCCAGTTTTTTTAAAATAAAGCGCGCCGTGGCTCCTGCTCTGGGAAATAAAGAGAGA------------------------------------GCCCAAAAAAGACACTTTTACTTTGCTAACTCAAATAAAGGTGCAAAAAAAACAAAAAAAAGTGAACCTAAACCAGGAACCTCAAAAATGTCTGACACTGACATT---CAAGACCAACAACCTGATACTGTG------------GACGCACCACAA---------AACACCTCAGGGGGAGGAACAGGAAGTATTGGAGGAGGA------AAAGGATCTGGTGTGGGGATTTCCACTGGAGGGTGGGTCGGAGGTTCTCACTTTTCAGACAAATATGTGGTTACTAAAAACACAAGACAATTTATAACCACAATTCAGAATGGTCACCTCTACAAAACAGAGGCCATTGAAACAACAAACCAAAGTGGAAAATCACAGCGCTGCGTCACAACTCCATGGACATACTTTAACTTTAATCAATACAGCTGTCACTTCTCACCACAGGATTGGCAGCGCCTTACAAATGAATATAAGCGCTTCAGACCTAAAGCAATGCAAGTAAAGATTTACAACTTGCAAATAAAACAAATACTTTCAAATGGT---GCTGACACAACATACAACAATGACCTCACAGCTGGCGTTCACATCTTTTGTGATGGAGAGCATGCTTATCCAAATGCATCTCATCCATGGGATGAGGACGTCATGCCTGATCTTCCATACAAGACCTGGAAACTTTTTCAATATGGATATATTCCTATTGAAAATGAACTCGCAGATCTTGATGGAAATGCAGCTGGAGGCAATGCTACAGAAAAAGCACTTCTGTATCAGATGCCTTTTTTTCTACTTGAAAACAGTGACCACCAAGTACTTAGAACTGGTGAGAGCACTGAATTTACTTTTAACTTT---GACTGTGAATGGGTTAATAATGAAAGAGCATACATTCCTCCTGGATTGATGTTC---AATCCAAAAGTTCCAACAAGAAGAGTTCAGTAC---ATAAGACAAAACGGAAGCACAGCAGCCAGCACAGGCAGAATTCAGCCATACTCAAAACCAACAAGCTGGATGACAGGACCTGGCCTGCTCAGTGCACAGAGAGTAGGACCACAGTCATCAGACACT------------GCTCCATTCATGGTTTGCACTAACCCAGAAGGAACACACATA---AACACAGGTGCTGCAGGATTTGGATCTGGCTTTGATCCTCCAAGCGGATGTCTGGCACCAACT------------------AACCTAGAATACAAACTTCAGTGGTACCAGACACCAGAAGGAACAGGAAATAATGGAAACATAATTGCAAAC------------------CCATCACTCTCAATGCTTAGAGACCAACTCCTATACAAAGGAAACCAGACTACATACAATCTAGTGGGGGACATATGGATGTTTCCAAATCAAGTATGGGACAGATTTCCTATCACCAGAGAAAATCCAATCTGGTGCAAAAAACCAAGGGCTGACAAACACACAATCATGGATCCATTTGATGGATCCATTGCAATGGATCATCCTCCAGGCACTATTTTTATAAAAATGGCAAAAATTCCAGTACCAACTGCCTCAAATGCAGACTCATACCTAAACATATACTGTACTGGACAAGTCAGCTGTGAAATTGTATGGGAGGTAGAAAGATACGCAACAAAGAACTGGCGTCCAGAAAGAAGACATACTGCACTCGGGATGTCACTGGGAGGAGAGAGCAACTACACGCCTACATACCACGTGGATCCAACAGGAGCATACATCCAGCCCACGTCATATGATCAGTGTATGCCAGTAAAAACAAACATCAATAAAGTGTTG
>ABR26354
ATGCCTCCAATTAAGAGA------CAGCCTAGAGGGTGGGTGCTGCCTGGATACAGATATCTTGGGCCATTTAATCCACTTGATAACGGTGAACCTGTAAATAACGCTGATCGCGCTGCTCAATTACATGATCACGCCTACTCTGAACTAATAAAGAGTGGTAAAAATCCATACCTGTATTTCAATAAAGCTGATGAAAAATTCATTGATGATCTAAAAGACGATTGGTCAATTGGTGGAATTATTGGATCCAGTTTTTTTAAAATAAAGCGCGCCGTGGCTCCTGCTCTGGGAAATAAAGAGAGA------------------------------------GCCCAAAAAAGACACTTTTACTTTGCTAACTCAAATAAAGGTGCAAAAAAAACAAAAAAAAGTGAACCTAAACCAGGAACCTCAAAAATGTCTGACACTGACATT---CAAGACCAACAACCTGATACTGTG------------GACGCACCACAA---------AACACCTCAGGGGGAGGAACAGGAAGTATTGGAGGAGGA------AAAGGATCTGGTGTGGGGATTTCCACTGGAGGGTGGGTCGGAGGTTCTCACTTTTCAGACAAATATGTGGTTACTAAAAACACAAGACAATTTATAACCACAATTCAAAATGGTCACCTCTACAAAACAGAGGCCATTGAAACAACAAACCAAAGTGGAAAATCACAGCGCTGCGTCACAACTCCATGGACATACTTTAACTTTAATCAATACAGCTGTCACTTCTCACCACAGGATTGGCAGCGCCTTACAAATGAATATAAGCGCTTCAGACCTAAAGCAATGCAAGTAAAGATTTACAACTTGCAAATAAAACAAATACTTTCAAATGGT---GCTGACACAACATACAACAATGACCTCACAGCTGGCGTTCACATCTTTTGTGATGGAGAGCATGCTTATCCAAATGCATCTCATCCATGGGATGAGGACGTCATGCCTGATCTTCCATACAAGACCTGGAAACTTTTTCAATATGGATATATTCCTATTGAAAATGAACTCGCAGATCTTGATGGAAATGCAGCTGGAGGCAATGCTACAGAAAAAGCACTTCTGTATCAGATGCCTTTTTTTCTACTTGAAAACAGTGACCACCAAGTACTTAGAACTGGTGAGAGCACTGAATTTACTTTTAACTTT---GACTGTGAATGGGTTAACAATGAAAGAGCATACATTCCTCCTGGACTAATGTTT---AATCCAAAAGTCCCAACAAGAAGAGTTCAGTAC---ATAAGACAAAACGGAAGCACAGCAGCCAGCACAGGCAGAATTCAGCCATACTCAAAACCAACAAGCTGGATGACAGGACCTGGCCTGCTTAGTGCACAGAGAGTAGGACCACAATCATCAGACACT------------GCTCCATTCATGGTTTGCACTAACCCAGAAGGAACACACATA---AACACAGGTGCTGCAGGATTTGGATCTGGCTTTGATCCTCCAAGCGGGTGTCTGGCGCCAACT------------------AACCTAGAATACAAACTTCAATGGTACCAGACACCAGAAGGAACAGGAAATAATGGAAACATAATTGCAAAC------------------CCATCACTCTCAATGCTTAGAGACCAACTCCTATACAAAGGAAACCAGACCACATACAATCTAGTGGGGGACATATGGATGTTTCCAAATCAAGTCTGGGACAGATTTCCTATCACCAGAGAAAATCCAATCTGGTGCAAAAAACCAAGGGCTGACAAACACACAATCATGGATCCATTTGATGGATCAATTGCAATGGATCATCCTCCAGGCACTATTTTTATAAAAATGGCAAAAATTCCAGTTCCAACTGCCTCAAATGCAGACTCATACCTAAACATATACTGTACTGGACAAGTCAGCTGTGAAATTGTATGGGAGGTAGAAAGATACGCAACAAAGAACTGGCGTCCAGAAAGAAGACATACTGCACTCGGGATGTCACTGGGAGGAGAGAGCAACTACACGCCTACATACCACGTGGATCCAACAGGAGCATACATCCAGCCCACGTCATATGATCAGTGTATGCCAGTAAAAACAAACATCAATAAAGTGTTG
>BAH56360
ATGCCTCCAATTAAGAGA------CAGCCTAGAGGGTGGGTGCTGCCTGGATACAGATATCTTGGGCCATTTAATCCACTTGATAACGGTGAACCTGTAAATAACGCTGATCGCGCTGCTCAATTACATGATCACGCCTACTCTGAACTAATAAAGAGTGGTAAAAATCCATACCTGTATTTCAATAAAGCTGATGAAAAATTCATTGATGATCTAAAAGACGATTGGTCAATTGGTGGAATTATTGGATCCAGTTTTTTTAAAATAAAGCGCGCCGTGGCTCCTGCTCTGGGAAATAAAGAGAGA------------------------------------GCCCAAAAAAGACACTTTTACTTTGCTAACTCAAATAAAGGTGCAAAAAAAACAAAAAAAAGTGAACCTAAACCAGGAACCTCAAAAATGTCTGACACTGACATT---CAAGACCAACAACCTGATACTGTG------------GACGCACCACAA---------AACACCTCAGGGGGAGGAACAGGAAGTATTGGAGGAGGA------AAAGGATCTGGTGTGGGGATTTCCACTGGAGGGTGGGTCGGAGGTTCTCACTTTTCAGACAAATATGTGGTTACTAAAAACACAAGACAATTTATAACCACAATTCAGAATGGTCACCTCTACAAAACAGAGGCCATTGAAACAACAAACCAAAGTGGAAAATCACAGCGCTGCGTCACAACTCCATGGACATACTTTAACTTTAATCAATACAGCTGTCACTTCTCACCACAGGATTGGCAGCGCCTTACAAATGAATATAAGCGCTTCAGACCTAAAGCAATGCAAGTAAAGATTTACAACTTGCAAATAAAACAAATACTTTCAAATGGT---GCTGACACAACATACAACAATGACCTCACAGCTGGCGTTCACATCTTTTGTGATGGAGAGCATGCTTATCCAAATGCATCTCATCCATGGGATGAGGACGTCATGCCTGATCTTCCATACAAGACCTGGAAACTTTTTCAATATGGATATATTCCTATTGAAAATGAACTCGCAGATCTTGATGGAAATGCAGCTGGAGGCAATGCTACAGAAAAAGCACTTCTGTATCAGATGCCTTTTTTTCTACTTGAAAACAGTGACCACCAAGTACTTAGAACTGGTGAGAGCACTGAATTTACTTTTAACTTT---GACTGTGAATGGGTTAACAATGAAAGAGCATACATTCCTCCTGGACTAATGTTT---AATCCAAAAGTCCCAACAAGAAGAGTTCAGTAC---ATAAGACAAAACGGAAGCACAGCAGCCAGCACAGGCAGAATTCAGCCATACTCAAAACCAACAAGCTGGATGACAGGACCTGGCCTGCTCAGTGCACAAAGAGTAGGACCACAGTCATCAGACACT------------GCTCCATTCATGGTTTGCACTAACCCAGAAGGAACACACATA---AACACAGGTGCTGCAGGATTTGGATCTGGCTTTGATCCTCCAAGCGGATGTCTGGCACCAACT------------------AACCTAGAATACAAACTTCAATGGTACCAGACACCAGAAGGAACAGGAAATAATGGAAACATAATTGCAAAC------------------CCATCACTCTCAATGCTTAGAGACCAACTCCTATACAAAGGAAACCAGACCACATACAATCTAGTGGGGGACATATGGATGTTTCCAAATCAAGTCTGGGACAGATTTCCTATCACCAGAGAAAATCCAATCTGGTGCAAAAAACCAAGGGCTGACAAACACACAATCATGGATCCATTTGATGGATCAATTGCAATGGATCATCCTCCAGGCACTATTTTTATAAAAATGGCAAAAATTCCAGTTCCAACTGCCTCAAATGCAGACTCATACCTAAACATATACTGTACTGGACAAGTCAGCTGTGAAATTGTATGGGAGGTAGAAAGATACGCAACAAAGAACTGGCGTCCAGAAAGAAGACATACTGCACTCGGGATGTCACTGGGAGGAGAGAGCAACTACACGCCTACATACCACGTGGATCCAACAGGAGCATACATCCAGCCCACGTCATATGATCAGTGTATGCCAGTAAAAACAAACATCAATAAAGTGTTG
>BAH22661
ATGCCTCCAATTAAGAGA------CAGCCTAGAGGGTGGGTGCTGCCTGGATACAGATATCTTGGGCCATTTAATCCACTTGATAACGGTGAACCTGTAAATAACGCTGATCGCGCTGCTCAATTACATGATCACGCCTACTCTGAACTAATAAAGAGTGGTAAAAATCCATACCTGTATTTCAATAAAGCTGATGAAAAATTCATTGATGATCTAAAAGACGATTGGTCAATTGGTGGAATTATTGGATCCAGTTTTTTTAAAATAAAACGCGCCGTGGCTCCTACTCTGGGAAATAAAGAGAGA------------------------------------GCCCAAAAAAGACACTTTTACTTTGCTAACTCAAATAAAGGTGCAAAAAAAACAAAAAAAAGTGAACCTAAACCAGGAACCTCAAAAATGTCTGACACTGACATT---CAAGACCAACAACCTGATACTGTG------------GACGCACCACAG---------AACACCTCAGGGGGAGGAACAGGAAGTATTGGAGGAGGA------AAAGGATCTGGTGTGGGGATTTCCACTGGAGGGTGGGTCGGAGGTTCTCACTTTTCAGACAAATATGTGGTTACTAAAAACACAAGACAATTTATAACCACGATTCAGAATGGTCACCTCTACAAAACAGAGGCCATTGAAACAACAAACCAAAGTGGAAAATCACAGCGCTGCGTCACAACTCCATGGACATACTTTAACTTTAATCAATACAGCTGTCACTTCTCACCACAGGATTGGCAGCGCCTTACAAATGAATATAAGCGCTTCAGACCTAAAGCAATGCAAGTAAAGATTTACAACTTGCAAATAAAACAAATACTTTCAAATGGT---GCTGACACAACATACAACAATGACCTCACAGCTGGCGTTCACATCTTTTGTGATGGAGAGCATGCTTACCCAAATGCATCTCATCCATGGGATGAGGACGTCATGCCTGATCTTCCATACAAGACCTGGAAACTTTTTCAATATGGATATATTCCTATTGAAAATGAACTCGCAGATCTTGATGGAAATGCAGCTGGAGGCAATGCTACAGAAAAAGCACTTCTGTATCAGATGCCTTTTTTTCTACTTGAAAACAGTGACCACCAAGTACTTAGAACTGGTGAGAGCACTGAATTTACTTTTAACTTT---GACTGTGAATGGGTTAACAATGAAAGAGCATACATTCCTCCTGGACTAATGTTT---AATCCAAAAGTCCCAACAAGAAGAGTTCAGTAC---ATAAGACAAAACGGAAGCACAGCAGCCAGCACAGGCAGAATTCAGCCATACTCAAAACCAACAAGCTGGATGACAGGACCTGGCCTACTCAGTGCACAGAGAGTAGGACCACAGTCATCAGACACT------------GCTCCATTCATGGTTTGCACTAACCCAGAAGGAACACACATA---AACACAGGTGCTGCAGGATTTGGATCTGGCTTTGATCCTCCAAGCGGATGTCTGGCACCAACT------------------AACCTAGAATACAAACTTCAGTGGTACCAGACACCAGAAGGAACAGGAAATAATGGAAACATAATTGCAAAC------------------CCATCACTCTCAATGCTTAGAGACCAACTCCTATACAAAGGAAACCAGACCACATACAATCTAGTGGGGGACATATGGATGTTTCCAAATCAAGTCTGGGACAGATTTCCTATCACCAGAGAAAATCCAATCTGGTGCAAAAAACCAAGAGCTGACAAACACACAATCATGGATCCATTTGATGGATCCATTGCAATGGATCATCCTCCAGGCACTATTTTTATAAAAATGGCAAAAATTCCAGTACCAACTGCAACAAATGCAGACTCATATCTAAACATATACTGTACTGGACAAGTCAGCTGTGAGATTGTATGGGAAGTAGAAAGATACGCAACAAAGAACTGGCGTCCAGAAAGAAGACATACTGCACTCGGGATGTCACTGGGAGGAGAGAGCAACTACACGCCTACATACCACGTGGATCCAACAGGAGCATACATCCAGCCCACGTCATATGATCAGTGTATGCCAGTAAAAACAAACATCAATAAAGTGTTG
>ACR15786
ATGCCTCCAATTAAAAGG------CAACCTGGAGGGTGGGTGCTTCCTGGTTACAAATACCTTGGTCCATTTAATCCTCTTGATAACGGTGAACCAGTTAATAAAGCTGATCGTGCTGCTCAATCTCATGATAAATCATATTCTGAATTAATAAAAAGTGGAAAAAATCCTTACTTATATTTCAATAAAGCTGATGAAAAATTCATTGACGATTTGAAAAACGACTGGTCTCTTGGTGGCATTATTGGCTCAAGTTTCTTTAAACTTAAGCGCGCCGTGGCTCCTGCTCTAGGAAATAAAGAGCGA------------------------------------GCTCAAAAAAGACACTTTTATTTTCCAAACTCAAATAAAGGTGCTAAAAAATCAAAAAACAACGAACCTAAACCAAACACCTCAAAAATGTCTGAAAATGAAATT---CAAGATCAACAGCCATCAGAACCT---------AATGATGGCCAACGA---------GGAGGGGGAGGAGGTGCGACCGGCAGTGTGGGAGGGGGG------AAAGGTTCTGGTGTGGGTATATCCACAGGTGGATGGGTAGGAGGCAGCTACTTTACTGACTCCTATGTCATAACAAAAAACACCAGACAATTTCTGGTTAAAATCCAAAACAACCATCAATATAAAACTGAAAATATAATTCCTTCCAATGGAGGAGGAAAATCACAAAGATGTGTCAGCACACCATGGTCATACTTTAACTTTAATCAATACAGCAGTCATTTCTCACCACAGGACTGGCAGCGCCTAACAAATGAATACAAAAGATTCAGACCTAAAGGTATGCATGTTAAAATCTACAATTTACAAATAAAACAGATTTTATCAAATGGT---GCTGATGTTACATACAACAACGACCTAACAGCAGGAGTACACATCTTTTGTGATGGCGAACATGCATATCCAAACGCTACACATCCATGGGACGAAGATGTAATGCCAGAACTTCCTTACCAAACATGGTATCTGTTTCAATATGGATACATACCTACCATTCATGAACTTGCAGAAATGGAA------------GACTCCAATGCAGTAGAAAAAGCAATTGCTTTACAGATACCATTCTTCATGCTTGAAAACAGCGACCATGAAGTTCTAAGAACTGGAGAAAGTGCAGAATTTAACTTCAACTTT---GACTGTGAATGGATTAACAATGAAAGAGCATTCATTCCTCCAGGACTGATGTTT---AATCCATTGGTACCAACAAGAAGAGCTCAATAC---ATACGAAGAAATGGAAACACTCAAGCAAGTACATCACGAATTCAACCCTATGCTAAACCTACAAGCTGGATGACTGGGCCAGGTTTACTCAGTGCACAACGAGTAGGTCCAGCTGCTTCTGACACA------------GCTGCATGGATGGTTGGTGTAGATCCAGAAGGCGCAAACATC---AACTCAGGAAGAGCAGGAGTTAGCAGTGGATTTGATCCTCCAGCTGGATCACTCAGACCTACA------------------GATCTAGAATACAAAGTACAATGGTACCAAACTCCAGCTGGAACAAACAACGATGGAAACATCATTTCAAAT------------------CCACCTTTATCAATGCTTAGAGATCAAACTCTCTACAGAGGAAACCAAACAACCTACAACTTATGCTCAGATGTATGGATGTTTCCAAATCAAATTTGGGACAGATACCCAGTAACAAGAGAAAATCCTATTTGGTGCAAACAACCAAGATCAGACAAACACACAACAATTGATCCTTTTGACGGATCAATAGCCATGGATCATCCACCAGGCACAATTTTCATCAAAATGGCAAAAATTCCAGTTCCTTCAAACAACAACGCAGACTCATACTTAAACATCTACTGCACTGGACAAGTCAGCTGCGAAATTGTCTGGGAAGTCGAAAGATATGCAACAAAGAACTGGAGACCAGAAAGAAGACACACAGCACTCGGCCTTGGAATTGGAGGGGCAGATGAAATCAACCCAACATACCATGTTGACAAAAACGGAGCATACATTCAACCTACAACATGGGACATGTGCTTTCCAGTTAAAACAAACATTAATAAAGTGTTG
>BAH56368
ATGCCTCCAATTAAGAGA------CAGCCTAGAGGGTGGGTGCTGCCTGGATACAGATATCTTGGGCCATTTAATCCACTTGATAACGGTGAACCTGTAAATAACGCTGATCGCGCTGCTCAATTACATGATCACGCCTACTCTGAACTAATAAAGAGTGGTAAAAATCCATACCTGTATTTCAATAAAGCTGATGAAAAATTCATTGATGATCTAAAAGACGATTGGTCAATTGGTGGAATTATTGGATCCAGTTTTTTTAAAATAAAGCGCGCCGTGGCTCCTGCTCTGGGAAATAAAGAGAGA------------------------------------GCCCAAAAAAGACACTTTTACTTTGCTAACTCAAATAAAGGTGCAAAAAAAACAAAAAAAAGTGAACCTAAACCAGGAACCTCAAAAATGTCTGACACTGACATT---CAAGACCAACAACCTGATACTGTG------------GACGCACCACAA---------AACACCTCAGGGGGAGGAACAGGAAGTATTGGAGGAGGA------AAAGGATCTGGTGTGGGGATTTCCACTGGAGGGTGGGTCGGAGGTTCTCACTTTTCAGACAAATATGTGGTTACTAAAAACACAAGACAATTTATAACCACAATTCAGAATGGTCACCTCTACAAAACAGAGGCCATTGAAACAACAAACCAAAGTGGAAAATCACAGCGCTGCGTCACAACTCCATGGACATACTTTAACTTTAATCAATACAGCTGTCACTTCTCACCACAGGATTGGCAGCGCCTTACAAATGAATATAAGCGCTTCAGACCTAAAGCAATGCAAGTAAAGATTTACAACTTGCAAATAAAACAAATACTTTCAAATGGT---GCTGACACAACATACAACAATGACCTCACAGCTGGCGTTCACATCTTTTGTGATGGAGAGCATGCTTATCCAAATGCATCTCATCCATGGGATGAGGACGTCATGCCTGATCTTCCATACAAGACCTGGAAACTTTTTCAATATGGATATATTCCTATTGAAAATGAACTCGCAGATCTTGATGGAAATGCAGCTGGAGGCAATGCTACAGAAAAAGCACTTCTGTATCAGATGCCTTTTTTTCTACTTGAAAACAGTGACCACCAAGTACTTAGAACTGGTGAGAGCACTGAATTTACTTTTAACTTT---GACTGTGAATGGGTTAATAATGAAAGAGCATACATTCCTCCTGGATTGATGTTC---AATCCAAAAGTTCCAACAAGAAGAGTTCAGTAC---ATAAGACAAAACGGAAGCACAGCAGCCAGCACAGGCAGAATTCAGCCATACTCAAAACCAACAAGCTGGATGACAGGACCTGGCCTGCTCAGTGCACAGAGAGTAGGACCACAGTCATCAGACACT------------GCTCCATTCATGGTTTGCACTAACCCAGAAGGAACACACATA---AACACAGGTGCTGCAGGATTTGGATCTGGCTTTGATCCTCCAAGCGGATGTCTGGCACCAACT------------------AACCTAGAATACAAACTTCAGTGGTACCAGACACCAGAAGGAACAGGAAATAATGGAAACATAATTGCAAAC------------------CCATCACTCTCAATGCTTAGAGACCAACTCCTATACAAAGGAAACCAGACCACATACAATCTAGTGGGGGACATATGGATGTTTCCAAATCAAGTATGGGACAGATTTCCTATCACCAGAGAAAATCCAATCTGGTGCAAAAAACCAAGGGCTGACAAACACACAATCATGGATCCATTTGATGGATCCATTGCAATGGATCATCCTCCAGGCACTATTTTTATAAAAATGGCAAAAATTCCAGTACCAACTGCCTCAAATGCAGACTCATACCTAAACATATACTGTACTGGACAAGTCAGCTGTGAAATTGTATGGGAGGTAGAAAGATACGCAACAAAGAACTGGCGTCCAGAAAGAAGACATACTGCACTCGGGATGTCACTGGGAGGAGAAAGCAACTACACGCCTACATACCACGTGGATCCAACAGGAGCATACATCCAGCCCACGTCATATGATCAGTGTATGCCAGTAAAAACAAACATCAATAAAGTGTTG
>BAH22669
ATGCCTCCAATTAAGAGA------CAGCCTAGAGGGTGGGTGCTGCCTGGATACAGATATCTTGGGCCATTTAATCCACTTGATAACGGTGAACCTGTAAATAACGCTGATCGCGCTGCTCAATTACATGATCACGCCTACTCTGAACTAATAAAGAGTGGTAAAAATCCATACCTGTATTTCAATAAAGCTGATGAAAAATTCATTGATGATCTAAAAGACGATTGGTCAATTGGTGGAATTATTGGATCCAGTTTTTTTAAAATAAAGCGCGCCGTGGCTCCTGCTCTGGGAAATAAAGAGAGA------------------------------------GCCCAAAAAAGACACTTTTACTTTGCTAACTCAAATAAAGGTGCAAAAAAAACAAAAAAAAGTGAACCTAAACCAGGAACCTCAAAAATGTCTGACACTGACATT---CAAGACCAACAACCTGATACTGTG------------GACGCACCACAA---------AACACCTCAGGGGGAGGAACAGGAAGTATTGGAGGAGGA------AAAGGATCTGGTGTGGGGATTTCCACTGGAGGGTGGGTCGGAGGTTCTCACTTTTCAGACAAATATGTGGTTACTAAAAACACAAGACAATTTATAACCACAATTCAGAATGGTCACCTCTACAAAACAGAGGCCATTGAAACAACAAACCAAAGTGGAAAATCACAGCGCTGCGTCACAACTCCATGGACATACTTTAACTTTAATCAATACAGCTGTCACTTCTCACCACAGGATTGGCAGCGCCTTACAAATGAATATAAGCGCTTCAGACCTAAAGCAATGCAAGTAAAGATTTACAACTTGCAAATAAAACAAATACTTTCAAATGGT---GCTGACACAACATACAACAATGACCTCACAGCTGGCGTTCACATCTTTTGTGATGGAGAGCATGCTTATCCAAATGCATCTCATCCATGGGATGAGGACGTCATGCCTGATCTTCCATACAAGACCTGGAAACTTTTTCAATATGGATATATTCCTATTGAAAATGAACTCGCAGATCTTGATGGAAATGCAGCTGGAGGCAATGCTACAGAAAAAGCACTTCTGTATCAGATGCCTTTTTTTCTACTTGAAAACAGTGACCACCAAGTACTTAGAACTGGTGAGAGCACTGAATTTACTTTTAACTTT---GACTGTGAATGGGTTAACAATGAAAGAGCATACATTCCTCCTGGACTAATGTTT---AATCCAAAAGTCCCAACAAGAAGAGTTCAGTAC---ATAAGACAAAACGGAAGCACAGCAGCCAGCACAGGCAGAATTCAGCCATACTCAAAACCAACAAGCTGGATGACAGGACCTGGCCTGCTCAGTGCACAAAGAGTAGGACCACAGTCATCAGACACT------------GCTCCATTCATGGTTTGCACTAACCCAGAAGGAACACACATA---AACACAGGTGCTGCAGGATTTGGATCTGGCTTTGATCCTCCAAGCGGATGTCTGGCACCAACT------------------AACCTAGAATACAAACTTCAATGGTACCAGACACCAGAAGGAACAGGAAATAATGGAAACATAATTGCAAAC------------------CCATCACTCTCAATGCTTAGAGACCAACTCCTATACAAAGGAAACCAGACCACATACAATCTAGTGGGGGACATATGGATGTTTCCAAATCAAGTCTGGGACAGATTTCCTATCACCAGAGAAAATCCAATCTGGTGCAAAAAACCAAGGGCTGACAAACACACAATCATGGATCCATTTGATGGATCAATTGCAATGGATCATCCTCCAGGCACTATTTTTATAAAAATGGCAAAAATTCCAGTTCCAACTGCCTCAAATGCAGACTCATACCTAAACATATACTGTACTGGACAAGTCAGCTGTGAAATTGTATGGGAGGTAGAAAGATACGCAACAAAGAACTGGCGTCCAGAAAGAAGACATACTGCACTCGGGATGTCACTGGGAGGAGAGAGCAACTACACGCCTACATACCACGTGGATCCAACAGGAGCATACATCCAGCCCACGTCATATGATCAGTGTATGCCAGTAAAAACAAACATCAATAAAGTGTTG
>ABR26302
ATGCCTCCAATTAAGAGA------CAGCCTAGAGGGTGGGTGCTGCCTGGATACAGATATCTTGGGCCATTTAATCCACTTGATAACGGTGAACCTGTAAATAACGCTGATCGCGCTGCTCAATTACATGATCACGCCTACTCTGAACTAATAAAGAGTGGTAAAAATCCATACCTGTATTTCAATAAAGCTGATGAAAAATTCATTGATGATCTAAAAGACGATTGGTCAATTGGTGGAATTATTGGATCCAGTTTTTTTAAAATAAAGCGCGCCGTGGCTCCTGCTCTGGGAAATAAAGAGAGA------------------------------------GCCCAAAAAAGACACTTTTACTTTGCTAACTCAAATAAAGGTGCAAAAAAAACAAAAAAAAGTGAACCTAAACCAGGAACCTCAAAAATGTCTGACACTGACATT---CAAGACCAACAACCTGATACTGTG------------GACGCACCACAA---------AACACCTCAGGGGGAGGAACAGGAAGTATTGGAGGAGGA------AAAGGATCTGGTGTGGGGATTTCCACTGGAGGGTGGGTCGGAGGTTCTCACTTTTCAGACAAATATGTGGTTACTAAAAACACAAGACAATTTATAACCACAATTCAGAATGGTCACCTCTACAAAACAGAGGCCATTGAAACAACAAACCAAAGTGGAAAATCACAGCGCTGCGTCACAACTCCATGGACATACTTTAACTTTAATCAATACAGCTGTCACTTCTCACCACAAGATTGGCAGCGCCTTACAAATGAATATAAGCGCTTCAGACCTAAAGCAATGCAAGTAAAGATTTACAACTTGCAAATAAAACAAATACTTTCAAATGGT---GCTGACACAACATACAACAATGACCTCACAGCTGGCGTTCACATCTTTTGTGATGGAGAGCATGCTTACCCAAATGCATCTCATCCATGGGATGAAGACGTCATGCCTGATCTTCCATACAAGACCTGGAAACTTTTTCAATATGGATATATTCCTATTGAAAATGAACTCGCAGATCTTGATGGAAATGCAGCTGGAGGCAATGCTACAGAAAAAGCACTTCTGTATCAGATGCCTTTTTTTCTACTTGAAAACAGTGACCACCAAGTACTTAGAACTGGTGAAAGCACTGAATTTACTTTTAACTTT---GACTGTGAATGGGTTAACAATGAAAGAGCATACATTCCTCCTGGACTAATGTTT---AATCCAAAAGTCCCAACAAGAAGAGTTCAGTAC---ATAAGACAAAACGGAAGCACAGCAGCCAGCACAGGCAGAATTCAGCCATACTCAAAACCAACAAGCTGGATGACAGGACCTGGCCTACTCAGTGCACAAAGAGTAGGACCACAGTCATCAGACACT------------GCTCCATTCATGGTTTGCACTAACCCAGAAGGAACACACATA---AACACAGGTGCTGCAGGATTTGGATCTGGCTTTGATCCTCCAAGCGGATGTCTGGCACCAACT------------------AACCTAGAATACAAACTTCAGTGGTACCAGACACCAGAAGGAACAGGAAATAATGGAAACATAATTGCAAAC------------------CCATCACTCTCAATGCTTAGAGACCAACTCCTATACAAAGGAAACCAGACCACATACAATCTAGTAGGGGACATATGGATGTTTCCAAATCAAGTCTGGGACAGATTTCCTATCACCAGAGAAAATCCAATCTGGTGCAAAAAACCAAGGGCTGACAAACACACAATCATGGATCCATTTGATGGATCAATTGCAATGGATCATCCTCCAGGCACTATTTTTATAAAAATGGCAAAAATTCCAGTTCCAACTGCCTCAAATGCAGACTCATACCTAAACATATACTGTACTGGACAAGTCAGCTGTGAAATTGTATGGGAGGTAGAAAGATACGCAACAAAGAACTGGCGTCCAGAAAGAAGACATACTGCACTCGGGATGTCACTGGGAGGAGAGAGCAACTACACGCCTACATACCACGTGGATCCAACAGGAGCATACATCCAGCCCACGTCATATGATCAGTGTATGCCAGTAAAAACAAACATCAATAAAGTGTTG
>ABR26338
ATGCCTCCAATTAAGAGA------CAGCCTAGAGGGTGGGTGCTGCCTGGATACAGATATCTTGGGCCATTTAATCCACTTGATAACGGTGAACCTGTAAATAACGCTGATCGCGCTGCTCAATTACATGATCACGCCTACTCTGAACTAATAAAGAGTGGTAAAAATCCATACCTGTATTTCAATAAAGCTGATGAAAAATTCATTGATGATCTAAAAGACGATTGGTCAATTGGTGGAATTATTGGATCCAGTTTTTTTAAAATAAAGCGCGCCGTGGCTCCTGCTCTGGGAAATAAAGAGAGA------------------------------------GCCCAAAAAAGACACTTTTACTTTGCTAACTCAAATAAAGGTGCAAAAAAAACAAAAAAAAGTGAACCTAAACCAGGAACCTCAAAAATGTCTGACACTGACATT---CAAGACCAACAACCTGATACTGTG------------GACGCACCACAA---------AACACCTCAGGGGGAGGAACAGGAAGTATTGGAGGAGGA------AAAGGATCTGGTGTGGGGATTTCCACTGGAGGGTGGGTCGGAGGTTCTCACTTTTCAGACAAATATGTGGTTACTAAAAACACAAGACAATTTATAACCACAATTCAGAATGGTCACCTCTACAAAACAGAGGCCATTGAAACAACAAACCAAAGTGGAAAATCACAGCGCTGCGTCACAACTCCATGGACATACTTTAACTTTAATCAATACAGCTGTCACTTCTCACCACAGGATTGGCAGCGCCTTACAAATGAATATAAGCGCTTCAGACCTAAAGCAATGCAAGTAAAGATTTACAACTTGCAAATAAAACAAATACTTTCAAATGGT---GCTGACACAACATACAACAATGACCTCACAGCTGGCGTTCACATCTTTTGTGATGGAGAGCATGCTTACCCAAATGCATCTCATCCATGGGATGAGGACGTCATGCCTGATCTTCCATACAAGACCTGGAAACTTTTTCAATATGGATATATTCCTATTGAAAATGAACTCGCAGATCTTGATGGAAATGCAGCTGGAGGCAATGCTACAGAAAAAGCACTTCTGTATCAGATGCCTTTTTTTCTACTTGAAAACAGTGACCACCAAGTACTTAGAACTGGTGAGAGCACTGAATTTACTTTTAACTTT---GACTGTGAATGGGTTAACAATGAAAGAGCATACATTCCTCCTGGACTAATGTTT---AATCCAAAAGTCCCAACAAGAAGAGTTCAGTAC---ATAAGACAAAACGGAAGCACAGCAGCAAGCACAGGCAGAATTCAGCCATACTCAAAACCAACAAGCTGGATGACAGGACCTGGCCTGCTCAGTGCACAAAGAGTAGGACCACAGTCATCAGACACT------------GCTCCATTCATGGTTTGCACTAACCCAGAAGGAACACACATA---AACACAGGTGCTGCAGGATTTGGATCTGGCTTTGATCCTCCAAGCGGATGTCTGGCACCAACT------------------AACCTAGAATACAAACTTCAGTGGTACCAGACACCAGAAGGAACAGGAAATAATGGAAACATAATTGCAAAC------------------CCATCACTCTCAATGCTTAGAGACCAACTCCTATACAAAGGAAACCAGACCACATACAATCTAGTGGGGGACATATGGATGTTTCCAAATCAAGTCTGGGACAGATTTCCTATCACCAGAGAAAATCCAATCTGGTGCAAAAAACCAAGGGCTGACAAACACACAATCATGGATCCATTTGATGGATCAATTGCAATGGATCATCCTCCAGGCACTATTTTTATAAAAATGGCAAAAATTCCAGTTCCAACTGCCTCAAATGCAGACTCATACCTAAACATATACTGTACTGGACAAGTCAGCTGTGAAATTGTATGGGAGGTAGAAAGATACGCAACAAAGAACTGGCGTCCAGAAAGAAGACATACTGCACTCGGGATGTCACTGGGAGGAGAGAGCAACTACACGCCTACATACCACGTGGATCCAACAGGAGCATACATCCAGCCCACGTCATATGATCAGTGTATGCCAGTAAAAACAAACATCAATAAAGTGTTG
>ABR26334
ATGCCTCCAATTAAGAGA------CAGCCTAGAGGGTGGGTGCTGCCTGGATACAGATATCTTGGGCCATTTAATCCACTTGATAACGGTGAACCTGTAAATAACGCTGATCGCGCTGCTCAATTACATGATCACGCCTACTCTGAACTAATAAAGAGTGGTAAAAATCCATACCTGTATTTCAATAAAGCTGATGAAAAATTCATTGATGATCTAAAAGACGATTGGTCAATTGGTGGAATTATTGGATCCAGTTTTTTTAAAATAAAGCGCGCCGTGGCTCCTGCTCTGGGAAATAAAGAGAGA------------------------------------GCCCAAAAAAGACACTTTTACTTTGCTAACTCAAATAAAGGTGCAAAAAAAACAAAAAAAAGTGAACCTAAACCAGGAACCTCAAAAATGTCTGACACTGACATT---CAAGACCAACAACCTGATACTGTG------------GACGCACCACAA---------AACACCTCAGGGGGAGGAACAGGAAGTATTGGAGGAGGA------AAAGGATCTGGTGTGGGGATTTCCACTGGAGGGTGGGTCGGAGGTTCTCACTTTTCAGACAAATATGTGGTTACTAAAAACACAAGACAATTTATAACCACAATTCAGAATGGTCACCTCTACAAAACAGAGGCCATTGAAACAACAAACCAAAGTGGAAAATCACAGCGCTGCGTCACAACTCCATGGACATACTTTAACTTTAATCAATACAGCTGTCACTTCTCACCACAGGATTGGCAGCGCCTTACAAATGAATATAAGCGCTTCAGACCTAAAGCAATGCAAGTAAAGATTTACAACTTGCAAATAAAACAAATACTTTCAAATGGT---GCTGACACAACATACAACAATGACCTCACAGCTGGCGTTCACATCTTTTGTGATGGAGAGCATGCTTACCCAAATGCATCTCATCCATGGGATGAGGACGTCATGCCTGATCTTCCATACAAGACCTGGAAACTTTTTCAATATGGATATATTCCTATTGAAAATGAACTCGCAGATCTTGATGGAAATGCAGCTGGAGGCAATGCTACAGAAAAAGCACTTCTGTATCAGATGCCTTTTTTTCTACTTGAAAACAGTGACCACCAAGTACTTAGAACTGGTGAGAGCACTGAATTTACTTTTAACTTT---GACTGTGAATGGGTTAACAATGAAAGAGCATACATTCCTCCTGGACTAATGTTT---AATCCAAAAGTCCCAACAAGAAGAGTTCAGTAC---ATAAGACAAAACGGAAGCACAGCAGCCAGCACAGGCAGAATTCAGCCATACTCAAAACCAACAAGCTGGATGACAGGACCTGGCCTGCTCAGTGCACAAAGAGTAGGACCACAGTCATCAGACACT------------GCTCCATTCATGGTTTGCACTAACCCAGAAGGAACACACATA---AACACAGGTGCTGCAGGATTTGGATCTGGCTTTGATCCTCCAAGCGGATGTCTGGCACCAACT------------------AACCTAGAATACAAACTTCAGTGGTACCAGACACCAGAAGGAACAGGAAATAATGGAAACATAATTGCAAAC------------------CCATCACTCTCAATGCTTAGAGACCAACTCCTATACAAAGGAAACCAGACCACATACAATCTAGTGGGGGACATATGGATGTTTCCAAATCAAGTCTGGGACAGATTTCCTATCACCAGAGAAAATCCAATCTGGTGCAAAAAACCAAGGGCTGACAAACACACAATCATGGATCCATTTGATGGATCAATTGCAATGGATCATCCTCCAGGCACTATTTTTATAAAAATGGCAAAAATTCCAGTTCCAACTGCCTCAAATGCAGACTCATACCTAAACATATACTGTACTGGACAAGTCAGCTGTGAAATTGTATGGGAGGTAGAAAGATACGCAACAAAGAACTGGCGTCCAGAAAGAAGACATACTGCACTCGGGATGTCACTGGGAGGAGAGAGCAACTACACGCCTACATACCACGTGGATCCAACAGGAGCATACATCCAGCCCACGTCATATGATCAGTGTATGCCAGTAAAAACAAACATCAATAAAGTGTTG
>ACG75846
ATGCCTCCAATTAAGAGA------CAGCCTAGAGGGTGGGTGCTGCCTGGATACAGATATCTTGGGCCATTTAATCCACTTGATAACGGTGAACCTGTAAATAACGCTGATCGCGCTGCTCAATTACATGATCACGCCTACTCTGAACTAATAAAGAGTGGTAAAAATCCATACCTGTATTTCAATAAAGCTGATGAAAAATTCATTGATGATCTAAAAGACGATTGGTCAATTGGTGGAATTATTGGATCCAGTTTTTTTAAAATAAAGCGCGCCGTGGCTCCTGCTCTGGGAAATAAAGAGAGA------------------------------------GCCCAAAAAAGACACTTTTACTTTGCTAACTCAAATAAAGGTGCAAAAAAAACAAAAAAAAGTGAACCTAAACCAGGAACCTCAAAAATGTCTGACACTGACATT---CAAGACCAACAACCTGATACTGTG------------GACGCACCACAA---------AACACCTCAGGGGGAGGAACAGGAAGTATTGGAGGAGGA------AAAGGATCTGGTGTGGGGATTTCCACTGGAGGGTGGGTCGGAGGTTCTCACTTTTCAGACAAATATGTGGTTACTAAAAACACAAGACAATTTATAACCACAATTCAGAATGGTCACCTCTACAAAACAGAGGCCATTGAAACAACAAACCAAAGTGGAAAATCACAGCGCTGCGTCACAACTCCATGGACATACTTTAACTTTAATCAATACAGCTGTCACTTTTCACCACAGGATTGGCAGCGCCTTACAAATGAATATAAGCGCTTCAGACCTAAAGCAATGCAAGTAAAGATTTACAACTTGCAAATAAAACAAATACTTTCAAACGGT---GCTGACACAACATACAACAATGACCTCACAGCTGGCGTTCACATCTTTTGTGATGGAGAGCATGCTTATCCAAATGCATCTCATCCATGGGATGAGGACGTCATGCCTGATCTTCCATACAAGACCTGGAAACTTTTTCAATATGGATATATTCCTATTGAAAATGAACTCGCAGATCTTGATGGAAATGCAGCTGGAGGCAATGCTACAGAAAAAGCACTTCTGTATCAGATGCCTTTTTTTCTACTTGAAAACAGTGACCACCAAGTACTTAGAACTGGTGAGAGCACTGAATTTACTTTTAACTTT---GACTGTGAATGGGTTAACAATGAAAGAGCATACATTCCTCCTGGACTAATGTTT---AATCCAAAAGTCCCAACAAGAAGAGTTCAGTAC---ATAAGACAAAACGGAAGCACAGCAGCCAGCACAGGCAGAATTCAGCCATACTCAAAACCAACAAGCTGGATGACAGGACCTGGCCTGCTCAGTGCACAAAGAGTAGGACCACAGTCATCAGACACT------------GCTCCATTCATGGTTTGCACTAACCCAGAAGGAACACACATA---AACACAGGTGCTGCAGGATTTGGATCTGGCTTTGATCCGCCAAGCGGATGTCTGGCACCAACT------------------AACCTAGAATACAAACTTCAGTGGTACCAGACACCAGAAGGAACAGGAAATAATGGAAACATAATTGCAAAC------------------CCATCACTCTCAATGCTTAGAGACCAACTCCTATACAAAGGAAACCAGACCACATACAATCTAGTGGGGGACATATGGATGTTTCCAAATCAAGTCTGGGACAGATTTCCTATCACCAGAGAAAATCCAATCTGGTGCAAAAAACCAAGAGCTGACAAACACACAATCATGGATCCATTTGATGGATCCATTGCAATGGATCATCCTCCAGGCACTATTTTTATAAAAATGGCAAAAATTCCAGTACCAACTGCAACAAATGCAGACTCATATCTAAACATATACTGTACTGGACAAGTCAGCTGTGAGATTGTATGGGAAGTAGAAAGATACGCAACAAAGAACTGGCGTCCAGAAAGAAGACATACTGCACTTGGGATGTCACTGGGAGGAGAGAGCAACTACACGCCTACATACCACGTGGATCCAACAGGAGCATACATCCAGCCCACGTCATATGATCAGTGTATGCCAGTAAAAACAAACATCAATAAAGTGTTG
>ABR26330
ATGCCTCCAATTAAGAGA------CAGCCTAGAGGGTGGGTGCTGCCTGGATACAGATATCTTGGGCCATTTAATCCACTTGATAACGGTGAACCTGTAAATAACGCTGATCGCGCTGCTCAATTACATGATCACGCCTACTCTGAACTAATAAAGAGTGGTAAAAATCCATACCTGTATTTCAATAAAGCTGATGAAAAATTCATTGATGATCTAAAAGACGATTGGTCAATTGGTGGAATTATTGGATCCAGTTTTTTTAAAATAAAGCGCGCCGTGGCTCCTGCTCTGGGAAATAAAGAGAGA------------------------------------GCCCAAAAAAGACACTTTTACTTTGCTAACTCAAATAAAGGTGCAAAAAAAACAAAAAAAAGTGAACCTAAACCAGGAACCTCAAAAATGTCTGACACTGACATT---CAAGACCAACAACCTGATACTGTG------------GACGCACCACAA---------AACACCTCAGGGGGAGGAACAGGAAGTATTGGAGGAGGA------AAAGGATCTGGTGTGGGGATTTCCACTGGAGGGTGGGTCGGAGGTTCTCACTTTTCAGACAAATATGTGGTTACTAAAAACACAAGACAATTTATAACCACAATTCAGAATGGTCACCTCTACAAAACAGAGGCCATTGAAACAACAAACCAAAGTGGAAAATCACAGCGCTGCGTCACAACTCCATGGACATACTTTAACTTTAATCAATACAGCTGTCACTTCTCACCACAGGATTGGCAGCGCCTTACAAATGAATATAAGCGCTTCAGACCTAAAGCAATGCAAGTAAAGATTTACAACTTGCAAATAAAACAAATACTTTCAAATGGT---GCTGACACAACATACAACAATGACCTCACAGCTGGCGTTCACATCTTTTGTGATGGAGAGCATGCTTACCCAAATGCATCTCATCCATGGGATGAGGACGTCATGCCTGATCTTCCATACAAGACCTGGAAACTTTTTCAATATGGATATATTCCTATTGAAAATGAACTCGCAGATCTTGATGGAAATGCAGCTGGAGGCAATGCTACAGAAAAAGCACTTCTGTATCAGATGCCTTTTTTTCTACTTGAAAACAGTGACCACCAAGTACTTAGAACTGGTGAGAGCACTGAATTTACTTTTAACTTT---GACTGTGAATGGGTTAACAATGAAAGAGCATACATTCCTCCTGGACTAATGTTT---AATCCAAAAGTCCCAACAAGAAGAGTTCAGTAC---ATAAGACAAAACGGAAGCACAGCAGCAAGCACAGGCAGAATTCAGCCATACTCAAAACCAACAAGCTGGATGACAGGACCTGGCCTGCTCAGTGCACAAAGAGTAGGACCACAGTCATCAGACACT------------GCTCCATTCATGGTTTGCACTAACCCAGAAGGAACACACATA---AACACAGGTGCTGCAGGATTTGGATCTGGCTTTGATCCTCCAAGCGGATGTCTGGCACCAACT------------------AACCTAGAATACAAACTTCAGTGGTACCAGACACCAGAAGGAACAGGAAATAATGGAAACATAATTGCAAAC------------------CCATCACTCTCAATGCTTAGAGACCAACTCCTATACAAAGGAAACCAGACCACATACAATCTAGTGGGGGACATATGGATGTTTCCAAATCAAGTCTGGGACAGATTTCCTATCACCAGAGAAAATCCAATCTGGTGCAAAAAACCAAGGGCTGACAAACACACAATCATGGATCCATTTGATGGATCAATTGCAATGGATCATCCTCCAGGCACTATTTTTATAAAAATGGCAAAAATTCCAGTTCCAACTGCCTCAAATGCAGACTCATACCTAAACATATACTGTACTGGACAAGTCAGCTGTGAAATTGTATGGGAGGTAGAAAGATACGCAACAAAGAACTGGCGTCCAGAAAGAAGACATACTGCACTCGGGATGTCACTGGGAGGAGAGAGCAACTACACGCCTACATACCACGTGGATCCAACAGGAGCATACATCCAGCCCACGTCATATGATCAGTGTATGCCAGTAAAAACAAACATCAATAAAGTGTTG
>ACG75842
ATGCCTCCAATTAAGAGA------CAGCCTAGAGGGTGGGTGCTGCCTGGATACAGATATCTTGGGCCATTTAATCCACTTGATAACGGTGAACCTGTAAATAACGCTGATCGCGCTGCTCAATTACATGATCACGCCTACTCTGAACTAATAAAGAGTGGTAAAAATCCATACCTGTATTTCAATAAAGCTGATGAAAAATTCATTGATGATCTAAAAGACGATTGGTCAATTGGTGGAATTATTGGATCCAGTTTTTTTAAAATAAAGCGCGCCGTGGCTCCTGCTCTGGGAAATAAAGAGAGA------------------------------------GCCCAAAAAAGACACTTTTACTTTGCTAACTCAAATAAAGGTGCAAAAAAAACAAAAAAAAGTGAACCTAAACCAGGAACCTCAAAAATGTCTGACACTGACATT---CAAGACCAACAACCTGATACTGTG------------GACGCACCACAA---------AACACCTCAGGGGGAGGAACAGGAAGTATTGGAGGAGGA------AAAGGATCTGGTGTGGGGATTTCCACTGGAGGGTGGGTCGGAGGTTCTCACTTTTCAGACAAATATGTGGTTACTAAAAACACAAGACAATTTATAACCACAATTCAGAATGGTCACCTCTACAAAACAGAGGCCATTGAAACAACAAACCAAAGTGGAAAATCACAGCGCTGCGTCACAACTCCATGGACATACTTTAACTTTAATCAATACAGCTGTCACTTCTCACCACAGGATTGGCAGCGCCTTACAAATGAATATAAGCGCTTCAGACCTAAAGCAATGCAAGTAAAGATTTACAACTTGCAAATAAAACAAATACTTTCAAATGGT---GCTGACACAACATACAACAATGACCTCACAGCTGGCGTTCACATCTTTTGTGATGGAGAGCATGCTTATCCAAATGCATCTCATCCATGGGATGAGGACGTCATGCCTGATCTTCCATACAAGACCTGGAAACTTTTTCAATATGGATATATTCCTATTGAAAATGAACTCGCAGATCTTGATGGAAATGCAGCTGGAGGCAATGCTACAGAAAAAGCACTTCTGTATCAGATGCCTTTTTTTCTACTTGAAAACAGTGACCACCAAGTACTTAGAACTGGTGAGAGCACTGAATTTACTTTTAACTTT---GACTGTGAATGGGTTAACAATGAAAGAGCATACATTCCTCCTGGACTAATGTTT---AATCCAAAAGTCCCAACAAGAAGAGTTCAGTAC---ATAAGACAAAACGGAAGCACAGCAGCCAGCACAGGCAGAATTCAGCCATACTCAAAACCAACAAGCTGGATGACAGGACCTGGCCTGCTCAGTGCACAAAGAGTAGGACCACAGTCATCAGACACT------------GCTCCATTCATGGTTTGCACTAACCCAGAAGGAACACACATA---AACACAGGTGCTGCAGGATTTGGATCTGGCTTTGATCCTCCAAGCGGATGTCTGGCACCAACT------------------AACCTAGAATACAAACTTCAGTGGTACCAGACACCAGAAGGAACAGGAAATAATGGAAACATAATTGCAAAC------------------CCATCACTCTCAATGCTTAGAGACCAACTCCTATACAAAGGAAACCAGACCACATACAATCTAGTGGGGGACATATGGATGTTTCCAAATCAAGTCTGGGACAGATTTCCTATCACCAGAGAAAATCCAATCTGGTGCAAAAAACCAAGGGCTGACAAACACACAATCATGGATCCATTTGATGGATCAATTGCAATGGATCATCCTCCAGGCACTATTTTTATAAAAATGGCAAAAATTCCAGTTCCAACTGCCTCAAATGCAGACTCATACCTAAACATATACTGTACTGGACAAGTCAGCTGTGAAATTGTATGGGAGGTAGAAAGATACGCAACAAAGAACTGGCGTCCAGAAAGAAGACATACTGCACTCGGGATGTCACTGGGAGGAGAGAGCAACTACACGCCTACATACCACGTGGATCCAACAGGAGCATACATCCAGCCCACGTCATATGATCAGTGTATGCCAGTAAAAACAAACATCAATAAAGTGTTG
>ACS74735
ATGCCTCCAATTAAACGC------CAGCCTGGAGGGTGGGTGCTTCCTGGTTATAAATACCTTGGTCCATTCAATCCTCTTGAAAACGGTGAACCAGTTAATAAAGCTGATCGTGCTGCTCAAGCTCATGATAAATCATATTCTGAAATAATAAAAAGTGGAAAAAATCCTTACTTGTATTTCAATAAAGCTGATGAAAAATTCATTGACGATTTGAAAAACGACTGGTCTCTTGGTGGCATTATTGGCTCAAGTTTCTTTAAACTTAAGCGCGCCGTGGCTCCTGCTCTAGGAAATAAAGAGCGA------------------------------------GCTCAAAAAAGACATTTTTACTTTGCAAACTCAAATAAAGGTGCTAAAAAACCAAAAAATAACGAGCCTAAACCAGGCACATCAAAAATGTCTGAAAATGAAATC---CAAGACCAACAACCATCTGGCTCC------ATGGAGGAGCGA---------------GGAGGCGGAGGAGGTGCGGTCGGTAGTGTGGGAGGGGGG------AAAGGTTCTGGTGTGGGTATATCCACAGGCGGCTGGGTTGGAGGCAGCTACTTTACTGACTCATATGTCATAACAAAGAACACTAGACAGTTCTTAGTTAAAATACAAAATGACCACAAATACAGAACAGAGAATATAATTCCAAGCAACGCAGGAGGAAAATCCCAGCGATGCGTAAGCACGCCTTGGTCATACTTTAACTTCAATCAATACAGCAGTCACTTCTCACCACAAGACTGGCAGCGTTTAACAAATGAATATAAACGCTTTAAGCCTAGAAAAATGCATGTAAAAATTTACAACTTACAAATAAAACAAATACTCTCAAATGGT---GCTGACACTACATACAACAACGACCTAACAGCTGGTGTTCACATCTTTTGTGATGGTGAACACGCATATCCAAATGCAACACATCCATGGGATGAAGATGTCATGCCAGAACTTCCATATGAAACATGGTATTTGTTTCAATATGGATACATTCCAGTTATTCATGAACTGGCTGAAATGGAA------------GACGCAAATGCTGTAGAAAAAGCTATAGCACTACAAATACCCTTTTTCATGCTTGAAAACAGCGACCATGAAGTGTTAAGAACAGGAGAAAGCACAGAATTCACTTTTGACTTT---GACTGTGAATGGATAAACAACGAAAGAGCATACATTCCTCCTGGATTAATGTTT---AATCCAAAAGTTCCTACAAGAAGAGCTCAATAC---ATCAGACAGCACGGAAACACAGCATCCAGCAACACCAGAATTCAACCATATGCAAAACCTACAAGCTGGATGACAGGACCAGGTCTACTCAGCGCACAAAGAGTAGGACCAGCTGGCTCAGACACT------------GCATCATGGATGGTTGTTGTCAATCCAGACGGAGCTGCAGTT---AACTCAGGAATGGCAGGAGTTGGTTCAGGATTTGATCCTCCTTCAGGATCTCTAAGACCAACT------------------GACTTAGAATACAAAATACAATGGTACCAAACTCCTGCAGGTACCAACAGTGATGGAAACATCATTTCAAAT------------------CCACCACTATCCATGCTCAGAGATCAAGCTCTCTACAGAGGAAATCAAACAACCTACAACCTATGCTCAGATGTGTGGATGTTCCCAAATCAAATTTGGGACAGATATCCAATAACCAGAGAAAATCCAATCTGGTGTAAAAAACCAAGATCAGACAAAAACACAATAATTGATCCTTTCGATGGAACACTTGCAATGGATCATCCGCCAGGAACAATCTTCATAAAAATGGCAAAAATTCCAGTTCCTTCAAACAACAACGCAGACTCATACCTAAACATCTACTGCACTGGACAAGTCAGCTGCGAAATTGTCTGGGAAGTTGAAAGATACGCAACAAAGAACTGGAGACCAGAAAGAAGACACACCGCACTTGGTCTTGGAATTGGAGGAGAAGAAAACGTAAATCCAACTTATCATGTAGACAAAAATGGAAAATACATTCAACCAACAACTTGGGACATGTGCTATCCTATCAAAACAAACATCAATAAAGTGTTG
>ABK32025
ATGCCTCCAATTAAGAGA------CAGCCTAGAGGGTGGGTGCTGCCTGGATACAGATATCTTGGGCCATTTAATCCACTTGATAACGGTGAACCTGTAAATAACGCTGATCGCGCTGCTCAATTACATGATCACGCCTACTCTGAACTAATAAAAAGTGGTAAAAATCCATACCTGTATTTCAATAAAGCTGATGAAAAATTCATTGATGATCTAAAAGACGATTGGTCAATTGGTGGAATTATTGGATCCAGTTTTTTTAAAATAAAGCGCGCCGTGGCTCCTGCTTTGGGAAATAAAGAGAGA------------------------------------GCCCAAAAAAGACACTTTTACTTTGCTAACTCAAATAAAGGTGCAAAAAAAACAAAAAAAAGTGAACCTAAACCAGGAACCTCAAAAATGTCTGACACTGACTTT---CAAAACCAACAACCTGATACTGGG------------GACGCACCACAA---------AACACCTCAGGGGGAGGAACAGGAAGTATTGGAGGAGGA------AAAGGATCTGGTGTGGGGATTTCCACTGGAGGGTGGGTCGGAGGTTCTCACTTTTCAGACAAATATGTGGTTACTAAAAACACAAGACAATTTATAACCACAATTCAGAATGGTCACCTCTACAAAACAGAGGCCATTGAAACAACAAACCAAAGTGGAAAATCACAGCGCTGCGTCACAACTCCATGGACATACTTTAACTTTAATCAATACAGCTGTCACTTCTCACCACAAGATTGGCAGCGCCTTACAAATGAATATAAGCGCTTCAGACCTAAAGCAATGCAAGTAAAGATTTACAACTTGCAAATAAAACAAATACTTTCAAATGGT---GCTGACACAACATACAACAATGACCTCACAGCTGGCGTTCACATCTTTTGTGATGGAGAGCATGCTTACCCAAATGCATCTCATCCATGGGATGAGGACGTCATGCCTGATCTTCCATACAAGACCTGGAAACTTTTTCAATATGGATATATTCCTATTGAAAATGAACTCGCAGATCTTGATGGAAATGCAGCTGGAGGCAATGCTACAGAAAAAGCACTTCTGTATCAGATGCCTTTTTTTCTACTTGAAAACAGTGACCACCAAGTACTTAGAACTGGTGAGAGCACTGAATTTACTTTTAACTTT---GACTGTGAATGGGTTAACAATGAAAGAGCATACATTCCTCCTGGACTAATGTTT---AATCCAAAAGTCCCAACAAGAAGAGTTCAGTAC---ATAAGACAAAACGGAAGCACAGCAGCCAGCACAGGCAGAATTCAGCCATACTCAAAACCAACAAGCTGGATGACAGGACCTGGCCTGCTCAGTGCACAAAGAGTAGGACCACAGTCATCAGACACT------------GCTCCATTCATGGTTTGCACTAACCCAGAAGGAACACACATA---AACACAGGTGCTGCAGGATTTGGATCTGGCTTTGATCCTCCAAGCGGATGTCTGGCACCAACT------------------AACCTAGAATACAAACTTCAGTGGTACCAGACACCAGAAGGAACAGGAAATAATGGAAACATAATTGCAAAC------------------CCATCACTCTCAATGCTTAGAGACCAACTCCTATACAAAGGAAACCAGACCACATACAATCTAGTGGGGGACATATGGATGTTTCCAAATCAAGTCTGGGACAGATTTCCTATCACCAGAGAAAATCCAATCTGGTGCAAAAAACCAAGGGCTGACAAACACACAATCATGGATCCATTTGATGGATCAATTGCAATGGATCATCCTCCAGGCACTATTTTTATAAAAATGGCAAAAATTCCAGTTCCAACTGCCTCAAATGCAGACTCATACCTAAACATATACTGTACTGGACAAGTCAGCTGTGAAATTGTATGGGAGGTAGAAAGATACGCAACAAAGAACTGGCGTCCAGAAAGAAGACATACTGCACTCGGGATGTCACTGGGAGGAGAGAGCAACTACACGCCTACATACCACGTGGATCCAACAGGAGCATACATCCAGCCCACGTCATATGATCAGTGTATGCCAGTAAAAACAAACATCAATAAAGTGTTG
>AEY75546
ATGCCTCCAATTAAGAGA------CAGCCTAGAGGGTGGGTGCTGCCTGGATACAGATATCTTGGGCCATTTAATCCACTTGATAACGGTGAACCTGTAAATAACGCTGATCGCGCTGCTCAATTACATGATCACGCCTACTCTGAACTAATAAAGAGTGGTAAAAATCCATACCTGTATTTCAATAAAGCTGATGAAAAATTCATTGATGATCTAAAAGACGATTGGTCAATTGGTGGAATTATTGGATCCAGTTTTTTTAAAATAAAGCGCGCCGTGGCTCCTGCTCTGGGAAATAAAGAGAGA------------------------------------GCCCAAAAAAGACACTTTTACTTTGCTAACTCAAATAAAGGTGCAAAAAAAACAAAAAAAAGTGAACCTAAACCAGGAACCTCAAAAATGTCTGACACTGATATT---CAAGACCAACAACCTGATACTGTG------------GACGCACCACAA---------AACACCTCAGGGGGAGGAACAGGAAGTATTGGAGGAGGA------AAAGGATCTGGTGTGGGGATTTCCACTGGAGGGTGGGTCGGAGGTTCTCACTTTTCAGACAAATATGTGGTTACTAAAAACACAAGACAATTTATAACCACAATTCAGAATGGTCACCTCTACAAAACAGAGGCCATTGAAACAACAAACCAAAGTGGAAAATCACAGCGCTGCGTCACAACTCCATGGACATACTTTAACTTTAATCAATACAGCTGTCACTTCTCACCACAGGATTGGCAGCGCCTTACAAATGAATATAAGCGCTTCAGACCTAAAGCAATGCAAGTAAAGATTTACAACTTGCAAATAAAACAAATACTTTCAAATGGT---GCTGACACAACATACAACAATGACCTCACAGCTGGCGTTCACATCTTTTGTGATGGAGAGCATGCTTACCCAAATGCATCTCATCCATGGGATGAGGACGTCATGCCTGATCTTCCATACAAGACCTGGAAACTTTTTCAATATGGATATATTCCTATTGAAAATGAACTAGCAGATCTTGATGGAAATGCAGCTGGAGGCAATGCTACAGAAAAAGCACTTCTGTATCAGATGCCTTTTTTTCTACTTGAAAACAGTGACCACCAAGTACTTAGAACTGGTGAGAGCACTGAATTTACTTTTAACTTT---GACTGTGAATGGGTTAACAATGAAAGAGCATACATTCCTCCTGGACTAATGTTT---AATCCAAAAGTCCCAACAAGAAGAGTTCAGTAC---ATAAGACAAAACGGAAGCACAGCAGCCAGCACAGGCAGAATTCAGCCATACTCAAAACCAACAAGCTGGATGACAGGACCTGGCCTGCTCAGTGCACAAAGAGTAGGACCACAGTCATCAGACACT------------GCTCCATTCATGGTTTGCACTAACCCAGAAGGAACACACATA---AACACAGGTGCTGCAGGATTTGGATCTGGCTTTGATCCTCCAAGCGGATGTCTGGCACCAACT------------------AACCTAGAATACAAACTTCAATGGTACCAGACACCAGAAGGAACAGGAAATAATGGAAACATAATTGCAAAC------------------CCATCACTCTCAATGCTTAGAGACCAACTCCTATACAAAGGAAACCAGACCACATACAATCTAGTGGGGGACATATGGATGTTTCCAAATCAAGTCTGGGACAGATTTCCTATCACCAGAGAAAATCCAATCTGGTGCAAAAAACCAAGGGCTGACAAACACACAATCATGGATCCATTTGATGGATCAATTGCAATGGATCATCCTCCAGGCACTATTTTTATAAAAATGGCAAAAATTCCAGTTCCAACTGCCTCAAATGCAGACTCATACCTAAACATATACTGTACTGGACAAGTCAGCTGTGAAATTGTATGGGAGGTAGAAAGATACGCAACAAAGAACTGGCGTCCAGAAAGAAGACATACTGCACTCGGGATGTCACTGGGAGGAGAGAGCAACTACACGCCTACATACCACGTGGATCCAACAGGAGCATACATCCAGCCCACGTCATATGATCAGTGTATGCCAGTAAAAACAAACATCAATAAAGTGTTG
>AAY45698
ATGCCTCCAATTAAGAGA------CAGCCTAGAGGGTGGGTGCTGCCTGGATACAGATATCTTGGGCCATTTAATCCACTTGATAACGGTGAACCTGTAAATAACGCTGATCGCGCTGCTCAATTACATGATCACGCCTACTCTGAACTAATAAAGAGTGGTAAAAATCCATACCTGTATTTCAATAAAGCTGATGAAAAATTCATTGATGATCTAAAAGACGATTGGTCAATTGGTGGAATTATTGGATCCAGTTTTTTTAAAATAAAGCGCGCCGTGGCTCCTGCTCTGGGAAATAAAGAGAGA------------------------------------GCCCAAAAAAGACACTTTTACTTTGCTAACTCAAATAAAGGTGCAAAAAAAACAAAAAAAAGTGAACCTAAACCAGGAACCTCAAAAATGTCTGACACTGACATT---CAAGACCAACAACCTGATACTGTG------------GACGCACCACAG---------AACGCCTCAGGGGGAGGAACAGGAAGTATTGGAGGAGGA------AAAGGATCTGGTGTGGGGATTTCCACTGGAGGGTGGGTCGGAGGTTCTCACTTTTCAGACAAATATGTGGTTACTAAAAACACAAGACAATTTATAACCACAATTCAGAATGGTCACCTCTACAAAACAGAGGCCATTGAAACAACAAACCAAAGTGGAAAATCACAGCGCTGCGTCACAACTCCATGGACATACTTTAACTTTAATCAATACAGCTGTCACTTCTCACCACAAGATTGGCAGCGCCTTACAAATGAATATAAGCGCTTCAGACCTAAAGCAATGCAAGTAAAGATTTACAACTTGCAAATAAAACAAATACTTTCAAATGGT---GCTGACACAACATACAACAATGACCTCACAGCTGGCGTTCACATCTTTTGTGATGGAGAGCATGCTTACCCAAATGCATCTCATCCATGGGATGAGGACGTCATGCCTGATCTTCCATACAAGACCTGGAAACTTTTTCAATATGGATATATTCCTATTGAAAATGAACTAGCAGATCTTGATGGAAATGCAGCTGGAGGCAATGCTACAGAAAAAGCACTTCTGTATCAGATGCCTTTTTTTCTACTTGAAAACAGTGACCACCAAGTACTTAGAACTGGTGAGAGCACTGAATTTACTTTTAACTTT---GACTGTGAATGGGTTAATAATGAAAGAGCATACATTCCTCCTGGATTGATGTTC---AATCCAAAAGTTCCAACAAGAAGAGTTCAGTAC---ATAAGACAAAACGGAAGCACAGCAGCCAGCACAGGCAGAATTCAGCCATACTCAAAACCAACAAGCTGGATGACAGGACCTGGCCTGCTCAGTGCACAGAGAGTAGGACCACAGTCATCAGACACT------------GCTCCATTCATGGTTTGCACTAACCCAGAAGGAACACACATA---AACACAGGTGCTGCAGGATTTGGATCTGGCTTTGATCCTCCAAGCGGATGTCTGGCACCAACT------------------AACCTAGAATACAAACTTCAGTGGTACCAGACACCAGAAGGAACAGGAAATAATGGAAACATAATTGCAAAC------------------CCATCACTCTCAATGCTTAGAGACCAACTCCTATACAAAGGAAACCAGACCACATACAATCTAGTGGGGGACATATGGATGTTTCCAAATCAAGTCTGGGACAGATTTCCTATCACCAGAGAAAATCCAATCTGGTGCAAAAAACCAAGGGCTGACAAACACACAATCATGGATCCATTTGATGGATCCATTGCAATGGATCATCCTCCAGGCACTATTTTTATAAAAATGGCAAAAATTCCAGTACCAACTGCAACAAATGCAGACTCATATCTAAACATATACTGTACTGGACAAGTCAGCTGTGAAATTGTATGGGAAGTAGAAAGATACGCAACAAAGAACTGGCGTCCAGAAAGAAGACATACTGCACTCGGGATGTCACTGGGAGGAGAGAGCAACTACACGCCTACATACCACGTGGATCCAACAGGAGCATACATCCAGCCCACGTCATATGATCAGTGTATGCCAGTAAAAACAAACATCAATAAAGTGTTG
>ACL50978
ATGCCTCCAATTAAGAGA------CAGCCTAGAGGGTGGGTGCTGCCTGGATACAGATATCTTGGGCCATTTAATCCACTTGATAACGGTGAACCTGTAAATAACGCTGATCGCGCTGCTCAATTACATGATCACGCCTACTCTGAACTAATAAAGAGTGGTAAAAATCCATACCTGTATTTCAATAAAGCTGATGAAAAATTCATTGATGATCTAAAAGACGATTGGTCAATTGGTGGAATTATTGGATCCAGTTTTTTTAAAATAAAGCGCGCCGTGGCTCCTGCTCTGGGAAATAAAGAGAGA------------------------------------GCCCAAAAAAGACACTTTTACTTTGCTAACTCAAATAAAGGTGCAAAAAAAACAAAAAAAAGTGAACCTAAACCAGGAACCTCAAAAATGTCTGACACTGACATT---CAAGACCAACAACCTGATACTGTG------------GACGCACCACAA---------AACACCTCAGGGGGAGGAACAGGAAGTATTGGAGGAGGA------AAAGGATCTGGTGTGGGGATTTCCACTGGAGGGTGGGTCGGAGGTTCTCACTTTTCAGACAAATATGTGGTTACTAAAAACACAAGACAATTTATAACCACAATTCAGAATGGTCACCTCTACAAAACAGAGGCCATTGAAACAACAAACCAAAGTGGAAAATCACAGCGCTGCGTCACAACTCCATGGACATACTTTAACTTTAATCAATACAGCTGTCACTTCTCACCACAGGATTGGCAGCGCCTTACAAATGAATATAAGCGCTTCAGACCTAAAGCAATGCAAGTAAAGATTTACAACTTGCAAATAAAACAAATACTTTCAAATGGT---GCTGACACAACATACAACAATGACCTCACAGCTGGCGTTCACATCTTTTGTGATGGAGAGCATGCTTACCCAAATGCATCTCATCCATGGGATGAGGACGTCATGCCTGATCTTCCATACAAGACCTGGAAACTTTTTCAATATGGATATATTCCTATTGAAAATGAACTCGCAGATCTTGATGGAAATGCAGCTGGAGGCAATGCTACAGAAAAAGCACTTCTGTATCAGATGCCTTTTTTTCTACTTGAAAACAGTGACCACCAAGTACTTAGAACTGGTGAGAGCACTGAATTTACTTTTAACTTT---GACTGTGAATGGGTTAACAATGAAAGAGCATACATTCCTCCTGGACTAATGTTT---AATCCAAAAGTCCCAACAAGAAGAGTTCAGTAC---ATAAGACAAAACGGAAGCACAGCAGCCAGCACAGGCAGAATTCAGCCATACTCAAAACCAACAAGCTGGATGACAGGACCTGGCCTACTCAGTGCACAAAGAGTAGGACCACAGTCATCAGACACT------------GCTCCATTCATGGTTTGCACTAACCCAGAAGGAACACACATA---AACACAGGTGCTGCAGGATTTGGATCTGGCTTTGATCCTCCAAGCGGATGTCTGGCACCAACT------------------AACCTAGAATACAAACTTCAGTGGTACCAGACACCAGAAGGAACAGGAAATAATGGAAACATAATTGCAAAC------------------CCATCACTCTCAATGCTTAGAGACCAACTCCTATACAAAGGAAACCAGACCACATACAATCTAGTGGGGGACATATGGATGTTTCCAAATCAAGTCTGGGACAGATTTCCTATCACCAGAGAAAATCCAATCTGGTGCAAAAAACCAAGGGCTGACAAACACACAATCATGGATCCATTTGATGGATCAATTGCAATGGATCATCCTCCAGGCACTATTTTTATAAAAATGGCAAAAATTCCAGTTCCAACTGCCTCAAATGCAGACTCATACCTAAACATATACTGTACTGGACAAGTCAGCTGTGAAATTGTATGGGAGGTAGAAAGATACGCAACAAAGAACTGGCGTCCAGAAAGAAGACATACTGCACTCGGGATGTCACTGGGAGGAGAGAGCAACTACACGCCTACATACCACGTGGATCCAACAGGAGCATACATCCAGCCCACGTCATATGATCAGTGTATGCCAGTAAAAACAAACATCAATAAAGTGTTG
>ACV20859
ATGCCTCCAATTAAGAGA------CAGCCTAGAGGGTGGGTGCTGCCTGGATACAGATATCTTGGGCCATTTAATCCACTTGATAACGGTGAACCTGTAAATAACGCTGATCGCGCTGCTCAATTACATGATCACGCCTACTCTGAACTAATAAAGAGTGGTAAAAATCCATACCTGTATTTCAATAAAGCTGATGAAAAATTCATTGATGATCTAAAAGACGATTGGTCAATTGGTGGAATTATTGGATCCAGTTTTTTTAAAATAAAGCGCGCCGTGGCTCCTGCTCTGGGAAATAAAGAGAGA------------------------------------GCCCAAAAAAGACACTTTTACTTTGCTAACTCAAATAAAGGTGCAAAAAAAACAAAAAAAAGTGAACCTAAACCAGGAACCTCAAAAATGTCTGACACTGACATT---CAAGACCAACAACCTGATACTGTG------------GACGCACCACAA---------AACACCTCAGGGGGAGGAACAGGAAGTATTGGAGGAGGA------AAAGGATCTGGTGTGGGGATTTCCACTGGAGGGTGGGTCGGAGGTTCTCACTTTTCAGACAAATATGTGGTTACTAAAAACACAAGACAATTTATAACCACAATTCAGAATGGTCACCTCTACAAAACAGAGGCCATTGAAACAACAAACCAAAGTGGAAAATCACAGCGCTGCGTCACAACTCCATGGACATACTTTAACTTTAATCAATACAGCTGTCACTTCTCACCACAGGATTGGCAGCGCCTTACAAATGAATATAAGCGCTTCAGACCTAAAGCAATGCAAGTAAAGATTTACAACTTGCAAATAAAACAAATACTTTCAAATGGT---GCTGACACAACATACAACAATGACCTCACAGCTGGCGTTCACATCTTTTGTGATGGAGAGCATGCTTATCCAAATGCATCTCATCCATGGGATGAGGACGTCATGCCTGATCTTCCATACAAGACCTGGAAACTTTTTCAATATGGATATATTCCTATTGAAAATGAACTCGCAGATCTTGATGGAAATGCAGCTGGAGGCAATGCTACAGAAAAAGCACTTCTGTATCAGATGCCTTTTTTTCTACTTGAAAACAGTGACCACCAAGTACTTAGAACTGGTGAGAGCACTGAATTTACTTTTAACTTT---GACTGTGAATGGGTTAACAATGAAAGAGCATACATTCCTCCTGGACTAATGTTT---AATCCAAAAGTCCCAACAAGAAGAGTTCAGTAC---ATAAGACAAAACGGAAGCACAGCAGCCAGCACAAGCAGAATTCAGCCATACTCAAAACCAACAAGCTGGATGACAGGACCTGGCCTGCTCAGTGCACAAAGAGTAGGACCACAGTCATCAGACACT------------GCTCCATTCATGGTTTGCACTAACCCAGAAGGAACACACATA---AACACAGGTGCTGCAGGATTTGGATCTGGCTTTGATCCTCCAAGCGGATGTCTGGCACCAACT------------------AACCTAGAATACAAACTTCAATGGTACCAGACACCAGAAGGAACAGGAAATAATGGAAACATAATTGCAAAC------------------CCATCACTCTCAATGCTTAGAGACCAACTCCTATACAAAGGAAACCAGACCACATACAATCTAGTGGGGGACATATGGATGTTTCCAAATCAAGTCTGGGACAGATTTCCTATCACCAGAGAAAATCCAATCTGGTGCAAAAAACCAAGGGCTGACAAACACACAATCATGGATCCATTTGATGGATCAATTGCAATGGATCATCCTCCAGGCACTATTTTTATAAAAATGGCAAAAATTCCAGTTCCAACTGCCTCAAATGCAGACTCATACCTAAACATATACTGTACTGGACAAGTCAGCTGTGAAATTGTATGGGAGGTAGAAAGATACGCAACAAAGAACTGGCGTCCAGAAAGAAGACATACTGCACTCGGGATGTCACTGGGAGGAGAGAGCAACTACACGCCTACATACCACGTGGATCCAACAGGAGCATACATCCAGCCCACGTCATATGATCAGTGTATGCCAGTAAAAACAAACATCAATAAAGTGTTG
>AFC37601
ATGCCTCCAATTAAGAGA------CAGCCTAGAGGGTGGGTGCTGCCTGGATACAGATATCTTGGGCCATTTAATCCACTTGATAACGGTGAACCTGTAAATAACGCTGATCGCGCTGCTCAATTACATGATCACGCCTACTCTGAACTAATAAAGAGTGGTAAAAATCCATACCTGTATTTCAATAAAGCTGATGAAAAATTCATTGATGATCTAAAAGACGATTGGTCAATTGGTGGAATTATTGGATCCAGTTTTTTTAAAATAAAGCGCGCCGTGGCTCCTGCTCTGGGAAATAAAGAGAGA------------------------------------GCCCAAAAAAGACACTTTTACTTTGCTAACTCAAATAAAGGTGCAAAAAAAACAAAAAAAAGTGAACCTAAACCAGGAACCTCAAAAATGTCTGACACTGACATT---CAAGACCAACAACCTGATACTGTA------------GACGCACCACAG---------AACACCTCAGGGGGAGGAACAGGAAGTATTGGAGGAGGA------AAAGGATCTGGTGTGGGGATTTCCACTGGAGGGTGGGTCGGAGGTTCTCACTTTTCAGACAAATATGTGGTTACTAAAAACACAAGACAATTTATAACCACAATTCAGAATGGTCACCTCTACAAAACAGAGGCCATTGAAACAACAAACCAAAGTGGAAAATCACAGCGCTGCGTCACAACTCCATGGACATACTTTAACTTTAATCAATACAGCTGTCACTTCTCACCACAGGATTGGCAGCGCCTTACAAATGAATATAAGCGCTTCAGACCTAAAGCAATGCAAGTAAAGATTTACAACTTGCAAATAAAACAAATACTTTCAAATGGT---GCTGACACAACATACAACAATGACCTCACAGCTGGCGTTCACATCTTTTGTGATGGAGAGCATGCTTACCCAAATGCATCTCATCCATGGGATGAGGACGTCATGCCTGATCTTCCATACAAGACCTGGAAACTTTTTCAATATGGATATATTCCTATTGAAAATGAACTCGCAGATCTTGATGGAAATGCAGCTGGAGGCAATGCTACAGAAAAAGCACTTCTGTATCAGATGCCTTTTTTTCTACTTGAAAACAGTGACCACCAAGTACTTAGAACTGGTGAGAGCACTGAATTTACTTTTAACTTT---GACTGTGAATGGGTTAACAATGAAAGAGCATACATTCCTCCTGGACTAATGTTT---AATCCAAAAGTTCCAACAAGAAGAGTTCAGTAC---ATAAGACAAAACGGAAGCACAGCAGCCAGCACAGGCAGAATTCAGCCATACTCAAAACCAACAAGCTGGATGACAGGACCTGGCCTGCTCAGTGCACAGAGAGTAGGACCACAGTCATCAGACACT------------GCTCCATTCATGGTTTGCACTAACCCAGAAGGAACACACATA---AACACAGGTGCTGCAGGATTTGGATCTGGCTTTGATCCTCCAAGCGGATGTCTGGCACCAACT------------------AACCTAGAATACAAACTTCAGTGGTACCAGACACCAGAAGGAACAGGAAATAATGGAAACATAATTGCAAAC------------------CCATCACTCTCAATGCTTAGAGACCAACTCCTATACAAAGGAAACCAGACCACATACAATCTAGTGGGGGACATATGGATGTTTCCAAATCAAGTCTGGGACAGATTTCCTATCACCAGAGAAAATCCAATCTGGTGCAAAAAACCAAGAGCTGACAAACACACAATCATGGATCCATTTGATGGATCAATTGCAATGGATCATCCTCCAGGCACTATTTTTATAAAAATGGCAAAAATTCCAGTTCCAACTGCCTCAAATGCAGACTCATACCTAAACATATACTGTACTGGACAAGTCAGCTGTGAGATTGTATGGGAAGTAAAAAGATACGCAACAAAGAACTGGCGTCCAGAAAGAAGACATACTGCACTCGGGATGTCACTGGGAGGAGAAAGCAACTACACGCCTACATACCACGTGGATCCAACAGGAGCATACATCCAGCCCACGTCATATGATCAATGTATGCCAGTAAAAACAAACATCAATAAAGTGTTG
>ADH44725
ATGCCTCCAATTAAAAGG------CAACCTGGAGGGTGGGTGCTTCCTGGTTACAAATACCTTGGTCCATTTAATCCTCTTGATAACGGTGAACCAGTTAATAAAGCTGATCGTGCTGCTCAAGCTCATGATAAATCATATTCTGAATTAATTAAAAGTGGAAAAAATCCTTACTTGTATTTCAATAAAGCTGATGAAAAATTCATTGACGATTTGAAAAACGACTGGTCTCTTGGTGGCATTATTGGCTCAAGTTTCTTTAAACTTAAGCGCGCCGTGGCTCCTGCTCTAGGGAATAAAGAGCGA------------------------------------GCTCAAAAAAGACATTTTTATTTTGCAAACTCAAATAAAAGTGCTAAAAAATCAAAAAACAACGAACCTAAACCAGGCACCTCAAAAATGTCTGAAAATGAAATT---CAAGACCAACAACCATCAGAACCT---------AGTGATGGCCAACGA---------GGAGGGGGCGGAGGTGCGACCGGCAGTGTGGGAGGGGGG------AAAGGTTCTGGTGTGGGTATATCCACAGGTGGATGGGTAGGAGGCAGCTACTTTACTGACTCCTATGTCATAACAAAAAACACCAGACAATTTCTAGTTAAAATCCAAAACAACCATCAATATAAAACTGAAAATATAATTCCTTCCAATGGAGGAGGAAAATCACAAAGATGTGTCAGCACACCATGGTCATACTTTAACTTTAATCAATACAGCAGTCATTTCTCACCACAAGACTGGCAACGCCTGACAAATGAGTACAAAAGATTCAGACCTAAAGGTATGCATGTTAAAATCTACAATTTACAAATAAAACAGATTTTATCAAATGGT---GCTGATGTTACATACAACAACGACCTAACAGCAGGAGTACACATCTTTTGTGATGGCGAACATGCATATCCAAACGCTACACATCCATGGGACGAAGATGTAATGCCAGAGCTTCCTTACCAAACATGGTATCTATTTCAATATGGATACATACCTACCATCCATGAACTTGCAGAAATGGAA------------GACTCCAATGCAGTCGAAAAAGCAATTGCTTTACAAATACCATTCTTCATGCTTGAAAACAGCGACCATGAAGTTCTAAGAACTGGAGAAAGTGCAGAATTCAACTTCAACTTT---GATTGTGAATGGATTAACAATGAAAGAGCATTCATTCCTCCAGGACTGATGTTC---AATCCATTGGTACCAACAAGAAGAGCTCAATAC---ATACGAAGAAATGGACAAACTCAAGCAAGCAACACTCGAATTCAACCCTATGCTAAACCTACAAGCTGGATGACTGGGCCAGGTTTACTCAGTGCGCAACGAGTCGGCCCAGCTGCTTCTGACACA------------GCTGCATGGATGGTTGGTGTAGATCCAGAAGGCGCAAACATA---AACTCAGGAAGAGCAGGAGTTAGCAGTGGATTTGATCCTCCAGCTGGATCACTCAGACCTACA------------------GATCTAGAATACAAAGTACAATGGTACCAAACTCCAGCTGGAACAAACAATGATGGAAACATCATTTCAAAT------------------CCACCTTTATCCATGCTTAGAGATCAAACTCTCTACAGAGGAAACCAAACAACCTACAACTTATGCTCAGATGTATGGATGTTTCCAAATCAAATTTGGGACAGATACCCAGTAACAAGAGAAAATCCTATTTGGTGCAAACAACCAAGATCAGACAAACATACAACAATTGATCCTTTTGACGGATCAATAGCCATGGATCATCCACCAGGCACAATTTTCATCAAAATGGCAAAAATTCCAGTTCCTTCAAACAACAACGCAGACTCATACTTAAACATCTACTGCACTGGACAAGTCAGCTGCGAAATTGTCTGGGAAGTCGAAAGATATGCAACAAAGAACTGGAGACCAGAAAGAAGACACACAGCACTCGGCCTTGGAATTGGAGGGGCAGATGAAATCAACCCAACATACCATGTTGACAAAAACGGAGCATACATTCAACCTACAACATGGGACATGTGCTTTCCAGTTAAAACAAACATCAATAAAGTGTTG
>AGC92304
ATGCCTCCAATTAAACGC------CAACCTGGAGGGTGGGTGCTTCCTGGTTATAAATACCTTGGTCCATTTAATCCTCTTGAGAACGGTGAACCAGTTAATAAAGCTGATCGTGCTGCTCAAGCTCATGATAAATCATATTCTGAATTAATAAAGAGTGGAAAAAATCCTTACTTGTATTTCAATAAAGCTGATGAGAAATTCATTAACGATTTGAAAAACGACTGGTCTCTTGGTGGCATTATTGGCTCAAGTTTCTTTAAACTTAAGCGCGCCGTGGCTCCTGCTCTAGGAAATAAAGAGCGA------------------------------------GCTCAAAAAAGACATTTTTACTTTGCAAACTCAAATAAAGGTGCTAAAAAACCAAAAAATAACGAGCCTAAACCAGGCACTTCAAAAATGTCTGAAAATGAAATC---CAAGACCAGCAACCATCTGACTCA------ATGGAAGAGCGA---------------GGAGGCGGAGGAGGTGCGACCGGTAGTGTGGGAGGGGGG------AAAGGTTCTGGTGTGGGTATATCCACAGGTGGCTGGGTAGGAGGCAGCTACTTCACTGACTCATATGTCATAACAAAAAACACCAGACAATTTCTGGTAAAAATACAAAATGACCACAAATACAGAACTGAAAATATTATTCCAAGCAATGCTGGAGGAAAATCACAAAGATGCGTCAGCACACCATGGTCATATTTCAACTTCAATCAATACAGCAGTCATTTTTCACCACAAGACTGGCAGCGCCTAACAAATGAATATAAGCGCTTTAAACCTAGAAAAATGCATGTAAAAATTTACAATCTACAAATAAAACAAATACTTTCAAATGGT---GCTGACACTACATACAACAACGACCTAACAGCTGGTGTTCACATCTTTTGTGATGGTGAACACGCATATCCAAATGCAACACATCCATGGGATGAAGACGTGATGCCAGAACTTCCATATGAAACATGGTATCTGTTTCAATATGGATACATTCCAGTTATTCATGAACTTGCTGAAATGGAA------------GACGCAAATGCTGTAGAAAAAGCTATAGCACTACAAATACCATTCTTCATGCTTGAAAACAGTGACCATGAAGTTCTAAGAACTGGAGAAAGCACAGAATTCACTTTTGATTTT---GACTGTGAGTGGATCAACAACGAAAGAGCATACATTCCTCCTGGATTAATGTTT---AATCCAAAAGTTCCTACAAGAAGAGCTCAATAC---ATTAGACAGCACGGAAACACAGCATCAAGCAACACCAGAATTCAACCATATGCAAAACCTACAAGCTGGATGACAGGACCAGGTCTACTCAGTGCACAAAGAGTAGGACCAGCTGGCTCAGACACT------------GCATCATGGATGGTTGTTGTTAATCCAGACGGAACTGCCGTT---AACTCAGGAATGGCAGGAGTTGGATCAGGATTTGATCCTCCTTCAGGATCTCTAAGACCAACT------------------GACTTAGAATACAAAATACAATGGTACCAAACTCCTGCAGGTACCAACAGTGATGGAAACATAATTTCAAAT------------------CCACCACTGTCCATGCTTAGAGATCAAGCTCTCTACAGAGGAAATCAAACAACCTATAACCTATGCTCAGATGTATGGATGTTCCCAAATCAAATTTGGGACAGATATCCAATAACCAGAGAAAATCCAATTTGGTGCAAAAAGCCAAGATCAGATAAAAACACAATAATTGATCCTTTCGATGGAACACTCGCAATGGATCATCCTCCTGGAACAATCTTCATAAAAATGGCAAAAATTCCAGTTCCTTCAAACAACAACGCAGATTCATACCTAAACATCTACTGCACAGGACAAGTCAGCTGCGAAATTGTCTGGGAAGTTGAAAGATACGCAACAAAGAACTGGAGACCAGAAAGAAGACACACCGCACTTGGTCTTGGAATTGGAGGAGAAGAAAACATAAATCCAACTTACCATGTAGACAAAAATGGAAAATACATTCAGCCAACAACATGGGACATGTGCTATCCTATCAAAACAAACATCAATAAAGTGTTG
>ADH44721
ATGCCTCCAATTAAAAGG------CAACCTGGAGGGTGGGTGCTTCCTGGTTACAAATACCTTGGTCCATTTAATCCTCTTGATAACGGTGAACCAGTTAATAAAGCTGATCGTGCTGCTCAAGCTCATGATAAATCATATTCTGAATTAATTAAAAGTGGAAAAAATCCTTACTTATATTTCAATAAAGCTGATGAAAAATTCATTGACGATTTGAAAAACGACTGGTCTCTTGGTAGCATTATTGGCTCAAGTTTCTTTAAACTTAAGCGCGCCGTGGCTCCTGCTCTAGGGAATAAAGAGCGA------------------------------------GCTCAAAAAAGACATTTTTATTTTGCAAACTCAAATAAAGGTGCTAAAAAATCAAAAAACAACGAACCTAAACCAGGCACCTCAAAAATGTCTGAAAATGAAATT---CAAGACCAACAACCATCAGAACCT---------AGTGATGGCCAACGA---------GGAGGGGGCGGAGGTGCGACCGGCAGTGTGGGAGGGGGG------AAAGGTTCTGGTGTGGGTATATCCACGGGTGGATGGGTAGGAGGCAGCTACTTTACTGACTCATATGTCATAACAAAAAACACCAGACAATTTCTGGTTAAAATCCAAAACAACCATCAATATAAAACTGAAAATATAATTCCTTCCAATGGAGGAGGAAAATCACAAAGATGTGTCAGCACACCATGGTCATACTTTAACTTTAATCAATACAGCAGTCATTTCTCACCACAAGACTGGCAGCGCCTAACAAACGAATACAAAAGATTCAGACCTAAAGGTATGCATGTTAAAATCTACAATTTACAAATAAAACAGATTTTATCAAATGGT---GCTGATGTTACATACAACAACGACCTAACAGCAGGAGTACACATCTTTTGTGATGGCGAACATGCATATCCAAACGCTACACATCCATGGGACGAAGATGTAATGCCAGAGCTTCCTTACCAAACATGGTATCTATTTCAATATGGATACATACCTACCATCCATGAACTTGCAGAAATGGAA------------GACTCCAATGCAGTCGAAAAAGCAATTGCTTTACAGATACCATTCTTCATGCTTGAAAACAGCGACCATGAAGTTCTAAGAACTGGAGAAAGTGCAGAATTCAACTTCAACTTT---GATTGTGAATGGATTAACAATGAAAGAGCATTCATTCCTCCAGGACTGATGTTC---AATCCATTGGTACCAACAAGAAGAGCTCAATAC---ATACGAAGAAATGGACAAACTCAAGCAAGCAACACTCGAATTCAACCCTATGCTAAACCTACAAGCTGGATGACTGGGCCAGGTTTACTCAGTGCGCAACGAGTCGGCCCAGCTGCTTCTGACACA------------GCTGCATGGATGGTTGGTGTAGATCCAGAAGGCGCAAACATA---AACTCAGGAAGAGCAGGAGTTAGCAGTGGATTTGATCCTCCAGCTGGATCACTCAGACCTACA------------------GATCTAGAATACAAAGTACAATGGTACCAAACTCCAGCTGGAACAAACAATGATGGAAACATCATTTCAAAT------------------CCACCTTTATCCATGCTTAGAGATCAAACTCTCTACAGAGGAAACCAAACAACCTACAACTTATGCTCAGATGTATGGATGTTTCCAAATCAAATTTGGGACAGATACCCAGTAACAAGAGAAAATCCTATTTGGTGCAAACAACCAAGATCAGACAAACATACAACAATTGATCCTTTTGACGGATCAATAGCCATGGATCATCCACCAGGCACAATTTTCATCAAAATGGCAAAAATTCCAGTTCCTTCAAACAACAACGCAGACTCATACTTAAACATCTACTGCACTGGACAAGTCAGCTGCGAAATTGTCTGGGAAGTTGAAAGATATGCAACAAAGAACTGGAGACCAGAAAGAAGACACACAGCACTCGGCCTTGGAATTGGAGGAGCAGATGAAATTAACCCAACATACCACGTTGACAAAAATGGAGTCTACATTCAACCTACAACATGGGACATGTGCTTTCCAGTTAAAACAAACATCAATAAAGTGTTG
>AFY23247
ATGCCTCCAATTAAGAGA------CAGCCTAGAGGGTGGGTGCTGCCTGGATACAGATATCTTGGGCCATTTAATCCACTTGATAACGGTGAACCTGTAAATAACGCTGATCGCGCTGCTCAATTACATGATCACGCCTACTCTGAACTAATAAAGAGTGGTAAAAGTCCATACCTGTATTTCAATAAAGCTGATGAAAAATTCATTGATGATCTAAAAGACGATTGGTCAATTGGTGGAATTATTGGATCCAGTTTTTTTAAAATAAAGCGCGCCGTGGCTCCTGCTCTGGGAAATAAAGAGAGA------------------------------------GCCCAAAAAAGACACTTTTACTTTGCCAACTCAAATAAAGGTGCAAAAAAAACAAAAAAAAGCGAACCTAAACCAGGAACCTCAAAAATGTCTGACACTGACATT---CAAGACCAACAACCTGATACTGTG------------GACGCACCACAA---------AACAACTCAGGGGGAGGAACAGGAAGTATTGGTGGAGGA------AAAGGATCTGGTGTGGGGATTTCCACTGGAGGGTGGGTCGGAGGTTCTCACTTTTCAGACAAATATGTGGTCACTAAAAACACAAGACAATTTATAACCACAATTCAAAATGGTCACCTCTACAAAACAGAGGCCATTGAAACAACAAACCAAAGTGGAAAATCACAGCGCTGCGTCACAACTCCATGGACATACTTTAACTTTAATCAATACAGCTGTCACTTCTCACCACAGGATTGGCAGCGCCTTACAAATGAATATAAGCGCTTCAGACCTAAAGCAATGCAAGTAAAGATTTACAACTTGCAAATAAAACAAATACTTTCAAATGGT---GCTGACACAACATACAACAATGACCTCACAGCTGGCGTTCACATCTTTTGTGATGGAGAGCATGCTTATCCAAATGCATCTCATCCATGGGATGAGGACGTCATGCCTGATCTTCCATACAAGACCTGGAAACTTTTTCAATATGGATATATTCCTATTGAAAATGAACTCGCAGATCTTGATGGAAATGCAGCTGGAGGCAATGCTACAGAAAAAGCACTTCTGTATCAGATGCCTTTTTTTCTACTTGAAAACAGTGACCACCAAGTACTTAGAACTGGTGAGAGCACTGAATTTACTTTTAACTTT---GACTGTGAATGGGTTAACAATGAAAGAGCATACATTCCTCCTGGACTAATGTTT---AATCCAAAAGTCCCAACAAGAAGAGTTCAGTAC---ATAAGACAAAACGGAAGCACAGCAGCCAGCACAGGCAGAATTCAGCCATACTCAAAACCAACAAGCTGGATGACAGGACCTGGCCTGCACAGTGCACAAAGAGTAGGACCACAGTCATCAGACACT------------GCTCCATTCATGGTTTGCACTAACCCAGAAGGAACACACATA---AACACAGGTGCTGCAGGATTTGGATCTGGCTTTGATCCTCCAAGCGGATGTCTGGCACCAACT------------------AACCTAGAATACAAACTTCAATGGTACCAGACACCAGAAGGAACAGGAAATAATGGAAACATAATTGCAAAC------------------CCATCACTCTCAATGCTTAGAGACCAACTCCTATACAAAGGAAACCAGACCACATACAATCTAGTGGGGGACATATGGATGTTTCCAAATCAAGTCTGGGACAGATTTCCTATCACCAGAGAAAATCCAATCTGGTGCAAAAAACCAAGGGCTGACAAACACACAATCATGGATCCATTTGATGGATCAATTGCAATGGATCATCCTCCAGGCACTATTTTTATAAAAATGGCAAAAATTCCAGTTCCAACTGCCTCAAATGCAGACTCATACCTAAACATATACTGTACTGGACAAGTCAGCTGTGAAATTGTATGGGAGGTAGAAAGATACGCAACAAAGAACTGGCGTCCAGAAAGAAGACATACTGCACTCGGGATGTCACTGGGAGGAGAGAGCAACTACACGCCTACATACCACGTGGATCCAACAGGAGCATACATCCAGCCCACGTCATATGATCAGTGTATGCCAGTAGAAACAAACATCAATAAAGTGTTG
>ABR26286
ATGCCTCCAATTAAGAGA------CAGCCTAGAGGGTGGGTGCTGCCTGGATACAGATATCTTGGGCCATTTAATCCACTTGATAACGGTGAACCTATAAATAACGCTGATCGCGCTGCTCAATCACATGATCACGCCTACTCTGAACTAATAAAGAGTGGTAAAAATCCATACCTGTATTTCAATAAAGCTGATGAAAAATTCATTGATGATCTAAAAGACGATTGGTCAATTGGTGGAATTATTGGATCCAGTTTTTTTAAAATAAAGCGCGCCGTGGCTCCTGCTCTGGGAAATAAAGAGAGA------------------------------------GCCCAAAAAAGACACTTTTACTTTGCTAACTCAAATAAAGGTGCAAAAAAAACAAAAAAAAGTGAACCTAAACCAGGAACCTCAAAAATGTCTGACACTGACATT---CAAGACCAACAACCTGATACTGTG------------GACGCACCACAG---------AACACCTCAGGGGGAGGAACAGGAAGTATTGGAGGAGGA------AAAGGATCTGGTGTGGGGATTTCCACTGGAGGGTGGGTCGGAGGTTCTCACTTTTCAGACAAATATGTGGTCACTAAAAACACAAGACAATTTATAACCACAATTCAAAATGGTCACCTCTACAAAACAGAGGCCATTGAAACAACAAACCAAAGTGGAAAATCACAGCGCTGCGTCACAACTCCATGGACATACTTTAACTTTAATCAATACAGCTGTCACTTCTCACCACAGGATTGGCAGCGCCTCACAAATGAATATAAGCGCTTCAGACCTAAAGCAATGCAAGTAAAGATTTACAACTTGCAAATAAAACAAATACTTTCAAATGGT---GCTGACACAACATACAACAATGACCTCACAGCTGGCGTTCACATCTTTTGTGATGGAGAGCATGCTTACCCAAATGCATCTCATCCATGGGATGAGGACGTCATGCCTGATCTTCCATACAAGACCTGGAAACTTTTTCAATATGGATATATTCCTATTGAAAATGAACTCGCAGATCTTGATGGAAATGCAGCTGGAGGCAATGCTACAGAAAAAGCACTTCTGTATCAGATGCCTTTTTTTCTACTTGAAAACAGTGATCACCAAGTACTTAGAACTGGTGAGAGCACTGAATTTACTTTTAACTTT---GACTGTGAATGGGTTAACAATGAAAGAGCATACATTCCTCCTGGACTGATGTTT---AATCCAAAAGTTCCAACAAGAAGAGTTCAGTAC---ATAAGACAGAACGGAAGCACAGCAGCCAGCACAGGCAGAATTCAGCCATACTCAAAACCAACAAGCTGGATGACAGGACCTGGCCTACTCAGTGCACAAAGAGTAGGACCACAGTCATCAGACACT------------GCTCCATTCATGGTTTGCACTAACCCAGAAGGAACACACATA---AACACAGGTGCTGCAGGATTTGGATCTGGCTTTGATCCTCCAAGCGGGTGTCTGGCACCAACT------------------AACCTAGAATACAAACTTCAGTGGTACCAAACACCAGAAGGAACAGGAAATAATGGAAACATAATTGCAAAC------------------CCATCACTCTCAATGCTTAGAGACCAACTCCTATACAAAGGAAACCAGACCACATACAATCTAGTGGGGGACATATGGATGTTTCCAAATCAAGTCTGGGACAGATTTCCTATCACCAGAGAACATCCAATCTGGTGCAAAAAACCAAGAGCTGACAAACACACAATCATGGATCCATTTGATGGATCCATTGCAATGGATCATCCTCCAGGCACTATTTTTATAAAAATGGCAAAAATTCCAGTTCCAACTGCCTCAAATGCAGACTCATATCTAAACATATACTGCACTGGACAAGTCAGCTGTGAGATTGTATGGGAAGTAGAAAGATACGCAACAAAGAACTGGCGTCCAGAAAGAAGACATACTGCACTCGGGATGTCACTGGGAGGAGAGAGCAACTACACGCCTACATACCACGTGGATCCAACAGGAGCATACATCCAGCCCACGTCATATGATCAGTGTATGCCAGTAAAAACAAACATCAATAAAGTGTTG
>AFY23243
ATGCCTCCAATTAAGAGA------CAGCCTAGAGGGTGGGTGCTGCCTGGATACAGATATCTTGGGCCATTTAATCCACTTGATAACGGTGAACCTGTAAATAACGCTGATCGCGCTGCTCAATTACATGATCACGCCTACTCTGAACTAATAAAAAGTGGTAAAAATCCATACCTGTATTTCAATAAAGCTGATGAAAAATTCATTGATGATCTAAAAGACGATTGGTCAATTGGTGGAATTATTGGATCCAGTTTTTTTAAAATAAAGCGCGCCGTGGCTCCTGCTCTGGGAAATAAAGAGAGA------------------------------------GCCCAAAAAAGACACTTTTACTTTGCTAACTCAAATAAAGGTGCAAAAAAAACAAAAAAAAGTGAACCTAAACCAGAAACCTCAAAAATGTCTGACACTGACATT---CAAGACCAACAACCTGATACTGTG------------GACGCACCACAA---------AACACCTCAGGGGGAGGAACAGGAAGTATTGGAGGAGGA------AAAGGATCTGGTGTGGGGATTTCCACTGGAGGGTGGGTCGGAGGTTCTCACTTTTCAGACAAATATGTGGTTACTAAAAACACAAGACAATTTATAACCACAATTCAGAATGGTCACCTCTACAAAACAGAGGCCATTGAAACAACAAACCAAAGTGGAAAATCACAGCGCTGCGTCACAACTCCATGGACATACTTTAACTTTAATCAATACAGCTGTCACTTCTCACCACAAGATTGGCAGCGCCTTACAAATGAATATAAGCGCTTCAGACCTAAAGCAATGCAAGTAAAGATTTACAACTTGCAAATAAAACAAATACTTTCAAATGGT---GCTGACACAACATACAACAATGACCTCACAGCTGGCGTTCACATCTTTTGTGATGGAGAGCATGCTTACCCAAATGCATCTCATCCATGGGATGAGGACGTCATGCCTGATCTTCCATACAAGACCTGGAAACTTTTTCAATATGGATATATTCCTATTGAAAATGAACTCGCAGATCTTGATGGAAATGCAGCTGGAGGCAATGCTACAGAAAAAGCACTTCTGTATCAGATGCCTTTTTTTCTACTTGAAAACAGTGACCACCAAGTACTTAGAACTGGTGAGAGCACTGAATTTACTTTTAACTTT---GACTGTGAATGGGTTAACAATGAAAGAGCATACATTCCTCCTGGACTAATGTTT---AATCCAAAAGTCCCAACAAGAAGAGTTCAGTAC---ATAAGACAAAACGGAAGCACAGCAGCCAGCACAGGCAGAATTCAGCCATACTCAAAACCAACAAGCTGGATGACAGGACCTGGCCTACTCAGTGCACAAAGAGTAGGACCACAGTCATCAGACACT------------GCTCCATTCATGGTTTGCACTAACCCAGAAGGAACACACATA---AACACAGGTGCTGCAGGATTTGGATCTGGCTTTGATCCTCCAAGCGGATGTCTGGCACCAACT------------------AACCTAGAATACAAACTTCAGTGGTACCAGACACCAGAAGGAACAGGAAATAATGGAAACATAATTGCAAAC------------------CCATCACTCTCAATGCTTAGAGACCAACTCCTATACAAAGGAAACCAGACCACATACAATCTAGTGGGGGACATATGGATGTTTCCAAATCAAGTCTGGGACAGATTTCCTATCACCAGAGAAAATCCAATCTGGTGCAAAAAACCAAGGGCTGACAAACACACAATCATGGATCCATTTGATGGATCAATTGCAATGGATCATCCTCCAGGCACTATTTTTATAAAAATGGCAAAAATTCCAGTTCCAACTGCCTCAAATGCAGACTCATACCTAAACATATACTGTACTGGACAAGTCAGCTGTGAAATTGTATGGGAGGTAGAAAGATACGCAACAAAGAACTGGCGTCCAGAAAGAAGACATACTGCACTCGGGATGTCACTGGGAGGAGAGAGCAACTACACGCCTACATACCACGTGGACCCAACAGGAGCATACATCCAGCCCACGTCATATGATCAGTGTATGCCAGTAAAAACAAACATCAATAAAGTGTTG
>ACG75838
ATGCCTCCAATTAAGAGA------CAGCCTAGAGGGTGGGTGCTGCCTGGATACAGATATCTTGGGCCATTTAATCCACTTGATAACGGTGAACCTGTAAATAACGCTGATCGCGCTGCTCAATTACATGATCACGCCTACTCTGAACTAATAAAGAGTGGTAAAAATCCATACCTGTATTTCAATAAAGCTGATGAAAAATTCATTGATGATCTAAAAGACGATTGGTCAATTGGTGGAATTATTGGATCCAGTTTTTTTAAAATAAAGCGCGCCGTGGCTCCTGCTCTGGGAAATAAAGAGAGA------------------------------------GCCCAAAAAAGACACTTTTACTTTGCTAACTCAAATAAAGGTGCAAAAAAAACAAAAAAAAGTGAACCTAAACCAGGAACCTCAAAAATGTCTGACACTGACATT---CAAGACCAACAACCTGATACTGTG------------GACGCACCACAA---------AACACCTCAGGGGGAGGAACAGGAAGTATTGGAGGAGGA------AAAGGATCTGGTGTGGGGATTTCCACTGGAGGGTGGGTCGGAGGTTCTCACTTTTCAGACAAATATGTGGTTACTAAAAACACAAGACAATTTATAACCACAATTCAGAATGGTCACCTCTACAAAACAGAGGCCATTGAAACAACAAACCAAAGTGGAAAATCACAGCGCTGCGTCACAACTCCATGGACATACTTTAACTTTAATCAATACAGCTGTCACTTCTCACCACAGGATTGGCAGCGCCTTACAAATGAATATAAGCGCTTCAGACCTAAAGCAATGCAAGTAAAGATTTACAACTTGCAAATAAAACAAATACTTTCAAATGGT---GCTGACACAACATACAACAATGACCTCACAGCTGGCGTTCACATCTTTTGTGATGGAGAGCATGCTTATCCAAATGCATCTCATCCATGGGATGAGGACGTCATGCCTGATCTTCCATACAAGACCTGGAAACTTTTTCAATATGGATATATTCCTATTGAAAATGAACTCGCAGATCTTGATGGAAATGCAGCTGGAGGCAATGCTACAGAAAAAGCACTTCTGTATCAGATGCCTTTTTTTCTACTTGAAAACAGTGACCACCAAGTACTTAGAACTGGTGAGAGCACTGAATTTACTTTTAACTTT---GACTGTGAATGGGTTAACAATGAAAGAGCATACATTCCTCCTGGACTAATGTTT---AATCCAAAAGTCCCAACAAGAAGAGTTCAGTAC---ATAAGACAAAACGGAAGCACAGCAGCCAGCACAGGCAGAATTCAGCCATACTCAAAACCAACAAGCTGGATGACAGGACCTGGCCTGCTCAGTGCACAAAGAGTAGGACCACAGTCATCAGACACT------------GCTCCATTCATGGTTTGCACTAACCCAGAAGGAACACACATA---AACACAGGTGCTGCAGGATTTGGATCTGGCTTTGATCCTCCAAGCGGATGTCTGGCACCAACT------------------AACCTAGAATACAAACTTCAATGGTACCAGACACCAGAAGGAACAGGAAATAATGGAAACATAATTGCAAAC------------------CCATCACTCTCAATGCTTAGAGACCAACTCCTATACAAAGGAAACCAGACCACATACAATCTAGTGGGGGACATATGGATGTTTCCAAATCAAGTCTGGGACAGATTTCCTATCACCAGAGAAAATCCAATCTGGTGCAAAAAACCAAGGGCTGACAAACACACAATCATGGATCCATTTGATGGATCAATTGCAATGGATCATCCTCCAGGCACTATTTTTATAAAAATGGCAAAAATTCCAGTTCCAACTGCCTCAAATGCAGACTCATACCTAAACATATACTGTACTGGACAAGTCAGCTGTGAAATTGTATGGGAGGTAGAAAGATACGCAACAAAGAACTGGCGTCCAGAAAGAAGACATACTGCACTCGGGATGTCACTGGGAGGAGAGAGCAACTACACGCCTACATACCACGTGGATCCAACAGGAGCATACATCCAGCCCACGTCATATGATCAGTGTATGCCAGTAAAAACAAACATCAATAAAGTGTTG
>AEZ53135
ATGAGTCATAAACGCGGT------CAGTTCCGCGGGCTTCTGTTTCCTGGATATAACTATCTTGGTCCTTTTAATCCTCTTGATAACGGTGATCCTGTCAATAAAGCCGACGAGGCCGCAAAAAAACACGATCTTGCTTATAATAAATACATCAATAAAGGTTTAAATCCTTACCTGAATTTCAATAAAGGTGATCAAGACTTTATCGACTCTTTGCAGTCTGACTCTTCTTTGGGCGGTAACTTTGCGAAGGCCGTCTTTCATATCAAAAAACAAGTAGCGCCTGCGCTCAACGAACCAAAAGACACGGGGGAACCTCCGGCCAAGAAAGATAAAAGAGCGGGCAACAAACGTCACCTGTACTTTGCGCGCTTGAATAAAGGCGCGAAAAAAGCCAAAGCT---GATAACAACAATATGGATGGGGATATGGATAATAACGAACAGGGAGCGGGAGAGGGTCCGGCGCCAGATGGAGGAGGCGGAGCGAGAGCTGGT---------GGCGGCGCTGGCGGCGCTGCTGGCGGTGGCGGAGGTGGC------GGAAATCACGGCGTGGGCGTCTCAACGGGAGGATGGATCGGGGGATCCATCCTCGGACAGAACCGCATCGTCACACGCAATACGCGTCAGTGGCTGTGCACCATCAAAGACAACCACCTGTACAAACAATACACGAACTGGAACCTGGGAAACACCAACGTGCACATGCAGGGGTACACGACGCCTTGGAGCATGTTCAACTTTAACCAGTACAGCAGCCACTTTAATCCCAACGAGTGGCAATGGCTCGTCAACCGGGCCAAGCGATTCAGACCGGTGAGAATGACGGTCAAGATCTACAACATCCAGATCAAACAGGAAAGCAACCAGGAC---GTGACCGCGCAATATACCAACGATCTCACCGCGGGTCTTCACGTGCTCTGCGACGGGGAACACGCCTTTCCCTGGACGCAACTGCCCTGGGACAAGGGCTGTATGCCAGAGCTACCTCACAGCATCTGGAATCTGCAACAGTACGCCTACATCACAGTCGCATCTCAGGCGCAGGACACA---------------ACGGACAACGCCAACGAGCTCAACATACGATGCGCCGTACCCATGTATCTCCTGGAGGAGACGGACCACGCGGTCATCCGCACAGGCGAGAGCATCGCCTTCCATCACGAGTTC---GACTGCGGATGGGTCGACAACACACGCAGCGCGGCCATGCATCAGATGGCCTGCATCAATCCGCTCGTCAGCTCCAGGCTCGTCGCGGCC---TATCTCAACAGCGCGGGAAACGCGGAAAACGAGGCGCAGATGAGATCGTACCAGAAACACGGTCCGTGGTGGCCGGGACCCGGCTACCGAGACAATAGAAACACCAGCCAGAACGGAACCAACGGAGAGACCGTCTTCGGACCGTACGTGAGCGTCCAGAAACCAGAGGGAATGACCTAC---CAATCGTCCGTTCTCACATACGGCGCAGCCACGGGACCGTACGTGGGAGGTCAGTCGGCCGAAAACGTGGGAGGA------AACACCATCAACAACGCCAACTATCTCAGATTCACGCCGGGAGACGGAGACGGCGGAGCAAACAACCATAATTTCTTTATCAAACGAACCTCCGTCCAGACGGGAACCAGGGATCAGGCTCTCTATCGAGCCAACGGCAACTCCACAACTGAGCTAGACAAGGTCTACATGATGCCGAACCAGATGTGGGACTCGGCACCCATCTCCAGATACAATCCTATATGGGTCAAGGTACCCAGGGTAGACAGACACACCTTGCTCGATACCGAGGACGGGACCTTACCGATGACGCATCCTCCGGGAACCATCTACGTCAAACTCGCCAACATTCCGACTCCG---------AACGGGACCGGGCATCTCAACATCTACGCCACGGGACAGGTCTCCTGCGAGATCGAATGGGAATTCGAAGAAAACTTCAACAAAAACTGGCGTCCGGAACGCAGGATCGACGGCAACAAAATGCGCGCCGAC---------------------GTCTACAAGATCGACGCCGACGGAAACTACAGCTTACCTCAATCCTATTACGAAACCATGCCAACGAGGTGGGGGCAGGAAAAAGTGCTA
>ACG75830
ATGCCTCCAATTAAGAGA------CAGCCTAGAGGGTGGGTGCTGCCTGGATACAGATATCTTGGGCCATTTAATCCACTTGATAACGGTGAACCTGTAAATAACGCTGATCGCGCTGCTCAATTACATGATCACGCCTACTCTGAACTAATAAAGAGTGGTAAAAATCCATACCTGTATTTCAATAAAGCTGATGAAAAATTCATTGATGATCTAAAAGACGATTGGTCAATTGGTGGAATTATTGGATCCAGTTTTTTTAAAATAAAGCGCGCCGTGGCTCCTGCTCTGGGAAATAAAGAGAGA------------------------------------GCCCAAAAAAGACACTTTTACTTTGCTAACTCAAATAAAGGTGCAAAAAAAACAAAAAAAAGTGAACCTAAACCAGGAACCTCAAAAATGTCTGACACTGACATT---CAAGACCAACAACCTGATACTGTG------------GACGCACCACAA---------AACACCTCAGGGGGAGGAACAGGAAGTATTGGAGGAGGA------AAAGGATCTGGTGTGGGGATTTCCACTGGAGGGTGGGTCGGAGGTTCTCACTTTTCAGACAAATATGTGGTTACTAAAAACACAAGACAATTTATAACCACAATTCAGAATGGTCACCTCTACAAAACAGAGGCCATTGAAACAACAAACCAAAGTGGAAAATCACAACGCTGCGTCACAACTCCATGGACATACTTTAACTTTAATCAATACAGCTGTCACTTCTCACCGCAGGATTGGCAGCGCCTTACAAATGAATATAAGCGCTTCAGACCTAAAGCAATGCAAGTAAAGATTTACAACTTGCAAATAAAACAAATACTTTCAAATGGT---GCTGACACAACATACAACAATGACCTCACAGCTGGCGTTCACATCTTTTGTGATGGAGAGCATGCTTATCCAAATGCATCTCATCCATGGGATGAGGACGTCATGCCTGATCTTCCATACAAGACCTGGAAACTTTTTCAATATGGATATATTCCTATTGAAAATGAACTCGCAGATCTTGATGGAAATGCAGCTGGAGGCAATGCTACAGAAAAAGCACTTCTGTATCAGATGCCTTTTTTTCTACTTGAAAACAGTGACCACCAAGTACTTAGAACTGGTGAGAGCACTGAATTTACTTTTAACTTT---GACTGTGAATGGGTTAACAATGAAAGAGCATACATTCCTCCTGGACTAATGTTT---AATCCAAAAGTCCCAACAAGAAGAGTTCAGTAC---ATAAGACAAAACGGAAGCACAGCAGCCAGCACAGGCAGAATTCAGCCATACTCAAAACCAACAAGCTGGATGACAGGACCTGGCCTGCTCAGTGCACAAAGAGTAGGACCACAGTCATCAGACACT------------GCTCCATTCATGGTTTGCACTAACCCAGAAGGAACACACATA---AACACAGGTGCTGCAGGATTTGGATCTGGCTTTGATCCTCCAAGCGGATGTCTGGCACCAACT------------------AACCTAGAATACAAACTTCAATGGTACCAGACACCAGAAGGAACAGGAAATAATGGAAACATAATTGCAAAC------------------CCATCACTCTCAATGCTTAGAGACCAACTCCTATACAAAGGAAACCAGACCACATACAATCTAGTGGGGGACATATGGATGTTTCCAAATCAAGTCTGGGACAGATTTCCTATCACCAGAGAAAATCCAATCTGGTGCAAAAAACCAAGGGCTGACAAACACACAATCATGGATCCATTTGATGGATCAATTGCAATGGATCATCCTCCAGGCACTATTTTTATAAAAATGGCAAAAATTCCAGTTCCAACTGCCTCAAATGCAGACTCATACCTAAACATATACTGTACTGGACAAGTCAGCTGTGAAATTGTATGGGAGGTAGAAAGATACGCAACAAAGAACTGGCGTCCAGAAAGAAGACATACTGCACTCGGGATGTCACTGGGAGGAGAGAGCAACTACACGCCTACATACCACGTGGATCCAACAGGAGCATACATCCAGCCCACGTCATATGATCAGTGTATGCCAGTAAAAACAAACATCAATAAAGTGTTG
>ABR26342
ATGCCTCCAATTAAGAGA------CAGCCTAGAGGGTGGGTGCTGCCTGGATACAGATATCTTGGGCCATTTAATCCACTTGATAACGGTGAACCTGTAAATAACGCTGATCGCGCTGCTCAATTACATGATCACGCCTACTCTGAACTAATAAAGAGTGGTAAAAATCCATACCTGTATTTCAATAAAGCTGATGAAAAATTCATTGATGATCTAAAAGACGATTGGTCAATTGGTGGAATTATTGGATCCAGTTTTTTTAAAATAAAGCGCGCCGTGGCTCCTGCTCTGGGAAATAAAGAGAGA------------------------------------GCCCAAAAAAGACACTTTTACTTTGCTAACTCAAATAAAGGTGCAAAAAAAACAAAAAAAAGTGAACCTAAACCAGGAACCTCAAAAATGTCTGACACTGACATT---CAAGACCAACAACCTGATACTGTG------------GACGCACCACAA---------AACACCTCAGGGGGAGGAACAGGAAGTATTGGAGGAGGA------AAAGGATCTGGTGTGGGGATTTCCACTGGAGGGTGGGTCGGAGGTTCTCACTTTTCAGACAAATATGTGGTTACTAAAAACACAAGACAATTTATAACCACAATTCAGAATGGTCACCTCTACAAAACAGAGGCCATTGAAACAACAAACCAAAGTGGAAAATCACAGCGCTGCGTCACAACTCCATGGACATACTTTAACTTTAATCAATACAGCTGTCACTTCTCACCACAGGATTGGCAGCGCCTTACAAATGAATATAAACGCTTCAGACCTAAAGCAATGCAAGTAAAGATTTACAACTTGCAAATAAAACAAATACTTTCAAATGGT---GCTGACACAACATACAACAATGACCTCACAGCTGGCGTTCACATCTTTTGTGATGGAGAGCATGCTTACCCAAATGCATCTCATCCATGGGATGAGGACGTCATGCCTGATCTTCCATACAAGACCTGGAAACTTTTTCAATATGGATATATTCCTATTGAAAATGAACTCGCAGATCTTGATGGAAATGCAGCTGGAGGCAATGCTACAGAAAAAGCACTTCTGTATCAGATGCCTTTTTTTCTACTTGAAAACAGTGACCACCAAGTACTTAGAACTGGTGAGAGCACTGAATTTACTTTTAACTTT---GACTGTGAATGGGTTAACAATGAAAGAGCATACATTCCTCCTGGACTAATGTTT---AATCCAAAAGTCCCAACAAGAAGAGTTCAGTAC---ATAAGACAAAACGGAAGCACAGCAGCCAGCACAGGCAGAATTCAGCCATACTCAAAACCAACAAGCTGGATGACAGGACCTGGCCTGCTCAGTGCACAAAGAGTAGGACCACAGTCATCAGACACT------------GCTCCATTCATGGTTTGCACTAACCCAGAAGGAACACACATA---AACACAGGTGCTGCAGGATTTGGATCTGGCTTTGATCCTCCAAGCGGATGTCTGGCACCAACT------------------AACCTAGAATACAAACTTCAGTGGTACCAGACACCAGAAGGAACAGGAAATAATGGAAACATAATTGCAAAC------------------CCATCACTCTCAATGCTTAGAGACCAACTCCTATACAAAGGAAACCAGACCACATACAATCTAGTGGGGGACATATGGATGTTTCCAAATCAAGTCTGGGACAGATTTCCTATCACCAGAGAAAATCCAATCTGGTGCAAAAAACCAAGGGCTGACAAACACACAATAATGGATCCATTTGATGGATCAATTGCAATGGATCATCCTCCAGGCACTATTTTTATAAAAATGGCAAAAATTCCAGTTCCAACTGCCTCAAATGCAGACTCATACCTAAACATATACTGTACTGGACAAGTCAGCTGTGAAATTGTATGGGAGGTAGAAAGATACGCAACAAAGAACTGGCGTCCAGAAAGAAGACATACTGCACTCGGGATGTCACTGGGAGGAGAGAGCAACTACACGCCTACATACCACGTGGATCCAACAGGAGCATACATCCAGCCCACGTCATATGATCAGTGTATGCCAGTAAAAACAAACATCAATAAAGTGTTG
>ACM17826
ATGCCTCCAATTAAGAGA------CAGCCTAGAGGGTGGGTGCTGCCTGGATACAGATATCTTGGGCCATTTAATCCACTTGATAACGGTGAACCTGTAAATAACGCTGATCGCGCTGCTCAATTACATGATCACGCCTACTCTGAACTAATAAAGAGTGGTAAAAATCCATACCTGTATTTCAATAAAGCTGATGAAAAATTCATTGATGATCTAAAAGACGATTGGTCAATTGGTGGAATTATTGGATCCAGTTTTTTTAAAATAAAGCGCGCCGTAGCTCCTGCTCTGGGAAATAAAGAGAGA------------------------------------GCCCAAAAAAGACACTTTTACTTTGCTAACTCAAATAAAGGTGCAAAAAAAACAAAAAAAAGCGAACCTAAACCAGGAACCTCAAAAATGTCTGACACTGACATT---CAAGACCAACAACCTGATACTGTG------------GACGCACCACAG---------AACACCTCAGGGGGAGGAACAGGAAGTATTGGAGGAGGA------AAAGGATCTGGTGTGGGGATTTCCACTGGAGGGTGGGTCGGAGGTTCTCACTTTTCAGACAAATATGTGGTTACTAAAAACACAAGACAATTTATAACCACAATTCAGAATGGTCACCTCTACAAAACAGAGGCCATTGAAACAACAAACCAAAGTGGAAAATCACAGCGCTGCGTCACAACTCCATGGACATACTTTAACTTTAATCAATACAGCTGTCACTTCTCACCACAGGATTGGCAGCGCCTTACAAATGAATATAAGCGCTTCAGACCTAAAGCAATGCAAGTAAAGATTTACAACTTGCAAATAAAACAAATACTTTCAAATGGT---GCTGACACAACATACAACAATGACCTCACAGCTGGCGTTCACATCTTTTGTGATGGAGAGCATGCTTATCCAAATGCATCTCATCCATGGGATGAGGACGTCATGCCTGATCTTCCATACAAGACCTGGAAACTTTTTCAATATGGATATATTCCTATTGAAAATGAACTCGCAGATCTTGATGGAAATGCAGCTGGAGGCAATGCTACAGAAAAAGCACTTCTGTATCAGATGCCTTTTTTTCTACTTGAAAACAGTGACCACCAAGTACTTAGAACTGGTGAGAGCACTGAATTTACTTTTAACTTT---GACTGTGAATGGGTTAACAATGAAAGAGCATACATTCCTCCTGGACTAATGTTT---AATCCAAAAGTCCCAACAAGAAGAGTTCAGTAC---ATAAGACAAAACGGAAGCACAGCAGCCAGCACAGGCAGAATTCAGCCATACTCAAAACCAACAAGCTGGATGACAGGACCTGGCCTGCTCAGTGCACAAAGAGTAGGACCACAATCATCAGACACT------------GCTCCATTCATGGTTTGCACTAACCCAGAAGGAACACACATA---AACACAGGTGCTGCAGGGTTTGGATCTGGCTTTGATCCTCCAAGCGGATGTCTGGCACCAACT------------------AACCTAGAATACAAACTTCAGTGGTACCAGACACCAGAAGGAACAGGAAATAATGGAAACATAATTGCAAAC------------------CCATCACTCTCAATGCTTAGAGACCAACTCCTATACAAAGGAAACCAGACCACATACAATCTAGTGGGGGACATATGGATGTTTCCAAATCAAGTCTGGGACAGATTTCCTATCACCAGAGAAAATCCAATCTGGTGCAAAAAACCAAGGGCTGACAAACACACAATCATGGATCCATTTGATGGATCAATTGCAATGGATCATCCTCCAGGCACTATTTTTATAAAAATGGCAAAAATTCCAGTTCCAACTGCCTCAAATGCAGACTCATACCTAAACATATACTGTACTGGACAAGTCAGCTGTGAGATTGTATGGGAAGTAGAAAGATACGCAACAAAGAACTGGCGTCCAGAAAGAAGACATACTGCACTCGGGATGTCACTGGGAGGAGAGAGCAACTACACGCCTACATACCACGTGGATCCAACAGGAGCATACATCCAGCCCACGTCATATGATCAGTGTATGCCAGTAAAAACAAACATCAATAAAGTGTTG
>ACG75834
ATGCCTCCAATTAAGAGA------CAGCCTAGAGGGTGGGTGCTGCCTGGATACAGATATCTTGGGCCATTTAATCCACTTGATAACGGTGAACCTGTAAATAACGCTGATCGCGCTGCTCAATTACATGATCACGCCTACTCTGAACTAATAAAGAGTGGTAAAAATCCATACCTGTATTTCAATAAAGCTGATGAAAAATTCATTGATGATCTAAAAGACGATTGGTCAATTGGTGGAATTATTGGATCCAGTTTTTTTAAAATAAAGCGCGCCGTGGCTCCTGCTCTGGGAAATAAAGAGAGA------------------------------------GCCCAAAAAAGACACTTTTACTTTGCTAACTCAAATAAAGGTGCAAAAAAAACAAAAAAAAGTGAACCTAAACCAGGAACCTCAAAAATGTCTGACACTGACATT---CAAGACCAACAACCTGATACTGTG------------GACGCACCACAA---------AACACCTCAGGGGGAGGAACAGGAAGTATTGGAGGAGGA------AAAGGATCTGGTGTGGGGATTTCCACTGGAGGGTGGGTCGGAGGTTCTCACTTTTCAGACAAATATGTGGTTACTAAAAACACAAGACAATTTATAACCACAATTCAGAATGGTCACCTCTACAAAACAGAGGCCATTGAAACAACAAACCAAAGTGGAAAATCACAGCGCTGCGTCACAACTCCATGGACATACTTTAACTTTAATCAATACAGCTGTCACTTTTCACCACAGGATTGGCAGCGCCTTACAAATGAATATAAGCGCTTCAGACCTAAAGCAATGCAAGTAAAGATTTACAACTTGCAAATAAAACAAATACTTTCAAACGGT---GCTGACACAACATACAACAATGACCTCACAGCTGGCGTTCACATCTTTTGTGATGGAGAGCATGCTTATCCAAATGCATCTCATCCATGGGATGAGGACGTCATGCCTGATCTTCCATACAAGACCTGGAAACTTTTTCAATATGGATATATTCCTATTGAAAATGAACTCGCAGATCTTGATGGAAATGCAGCTGGAGGCAATGCTACAGAAAAAGCACTTCTGTATCAGATGCCTTTTTTTCTACTTGAAAACAGTGACCACCAAGTACTTAGAACTGGTGAGAGCACTGAATTTACTTTTAACTTT---GACTGTGAATGGGTTAACAATGAAAGAGCATACATTCCTCCTGGACTAATGTTT---AATCCAAAAGTCCCAACAAGAAGAGTTCAGTAC---ATAAGACAAAACGGAAGCACAGCAGCCAGCACAGGCAGAATTCAGCCATACTCAAAACCAACAAGCTGGATGACAGGACCTGGCCTGCTCAGTGCACAAAGAGTAGGACCACAGTCATCAGACACT------------GCTCCATTCATGGTTTGCACTAACCCAGAAGGAACACACATA---AACACAGGTGCTGCAGGATTTGGATCTGGCTTTGATCCGCCAAGCGGATGTCTGGCACCAACT------------------AACCTAGAATACAAACTTCAGTGGTACCAGACACCAGAAGGAACAGGAAATAATGGAAACATAATTGCAAAC------------------CCATCACTCTCAATGCTTAGAGACCAACTCCTATACAAAGGAAACCAGACCACATACAATCTAGTGGGGGACATATGGATGTTTCCAAATCAAGTCTGGGACAGATTTCCTATCACCAGAGAAAATCCAATCTGGTGCAAAAAACCAAGAGCTGACAAACACACAATCATGGATCCATTTGATGGATCCATTGCAATGGATCATCCTCCAGGCACTATTTTTATAAAAATGGCAAAAATTCCAGTACCAACTGCAACAAATGCAGACTCATATCTAAACATATACTGTACTGGACAAGTCAGCTGTGAGATTGTATGGGAAGTAGAAAGATACGCAACAAAGAACTGGCGTCCAGAAAGAAGACATACTGCACTTGGGATGTCACTGGGAGGAGAGAGCAACTACACGCCTACATACCACGTGGATCCAACAGGAGCATACATCCAGCCCACGTCATATGATCAGTGTATGCCAGTAAAAACAAACATCAATAAAGTGTTG
>ABN46896
ATGCCTCCAATTAAGAGA------CAGCCTAGAGGGTGGGTGCTGCCTGGATACAGATATCTTGGGCCATTTAATCCACTTGATAACGGTGAACCTGTAAATAACGCTGATCGCGCTGCTCAATTACATGATCACGCCTACTCTGAACTAATAAAGAGTGGTAAAAATCCATACCTGTATTTCAATAAAGCTGATGAAAAATTCATTGATGATCTAAAAGACGATTGGTCAATTGGTGGAATTATTGGATCCAGTTTTTTTAAAATAAAGCGCGCCGTGGCTCCTGCTCTGGGAAATAAAGAGAGA------------------------------------GCCCAAAAAAGACACTTTTACTTTGCCAACTCAAATAAAGGTGCAAAAAAAACAAAAAAAAGTGAACCTAAACCAGGAACCTCAAAAATGTCTGACACTGACATT---CAAGACCAACAACCTGATACTGTG------------GACGCACCACAA---------AACACCTCAGGGGGAGGAACAGGAAGTATTGGAGGAGGA------AAAGGATCTGGTGTGGGGATTTCCACTGGAGGGTGGGTCGGAGGTTCTCACTTTTCAGACAAATATGTGGTTACTAAAAACACAAGACAATTTATAACCACAATTCAGAATGGTCACCTCTACAAAACAGAGGCCATTGAAACAACAAACCAAAGTGGAAAATCACAGCGCTGCGTCACAACTCCATGGACATACTTTAACTTTAATCAATACAGCTGTCACTTCTCACCACAGGATTGGCAGCGCCTTACAAATGAATATAAGCGCTTCAGACCTAAAGCAATGCAAGTAAAGATTTACAACTTGCAAATAAAACAAATACTTTCAAATGGT---GCTGACACAACATACAACAATGACCTCACAGCTGGCGTTCACATCTTTTGTGATGGAGAGCATGCTTATCCAAATGCATCTCATCCATGGGATGAGGACGTCATGCCTGATCTTCCATACAAGACCTGGAAACTTTTTCAATATGGATATATTCCTATTGAAAATGAACTCGCAGATCTTGATGGAAATGCAGCTGGAGGCAATGCTACAGAAAAAGCACTTCTGTATCAGATGCCTTTTTTTCTACTTGAAAACAGTGACCACCAAGTACTTAGAACTGGTGAGAGCACTGAATTTACTTTTAACTTT---GACTGTGAATGGGTTAACAATGAAAGAGCATACATTCCTCCTGGACTAATGTTT---AATCCAAAAGTCCCAACAAGAAGAGTTCAGTAC---ATAAGACAAAACGGAAGCACAGCAGCCAGCACAGGCAGAATTCAGCCATACTCAAAACCAACAAGCTGGATGACAGGACCTGGCCTGCTCAGTGCACAAAGAGTAGGACCACAGTCATCAGACACT------------GCTCCATTCATGGTTTGCACTAACCCAGAAGGAACACACATA---AACACAGGTGCTGCAGGATTTGGATCTGGCTTTGATCCTCCAAGCGGATGTCTGGCACCAACT------------------AACCTAGAATACAAACTTCAATGGTACCAGACACCAGAAGGAACAGGAAATAATGGAAACATAATTGCAAAC------------------CCATCACTCTCAATGCTTAGAGACCAACTCCTATACAAAGGAAACCAGACCACATACAATCTAGTGGGGGACATATGGATGTTTCCAAATCAAGTCTGGGACAGATTTCCTATCACCAGAGAAAATCCAATCTGGTGCAAAAAACCAAGGGCTGACAAACACACAATCATGGATCCATTTGATGGATCAATTGCAATGGATCATCCTCCAGGCACTATTTTTATAAAAATGGCAAAAATTCCAGTTCCAACTGCCTCAAATGCAGACTCATACCTAAACATATACTGTACTGGACAAGTCAGCTGTGAAATTGTATGGGAGGTAGAAAGATACGCAACAAAGAACTGGCGTCCAGAAAGAAGACATACTGCACTCGGGATGTCACTGGGAGGAGAGAGCAACTACACGCCTACATACCACGTGGATCCAACAGGAGCATACATCCAGCCCACGTCATATGATCAGTGTATGCCAGTAAAAACAAACATCAATAAAGTGTTG
>ABR26346
ATGCCTCCAATTAAGAGA------CAGCCTAGAGGGTGGGTGCTGCCTGGATACAGATATCTTGGGCCATTTAATCCACTTGATAACGGTGAACCTGTAAATAACGCTGATCGCGCTGCTCAATTACATGATCACGCCTACTCTGAACTAATAAAGAGTGGTAAAAATCCATACCTGTATTTCAATAAAGCTGATGAAAAATTCATTGATGATCTAAAAGACGATTGGTCAATTGGTGGAATTATTGGATCCAGTTTTTTTAAAATAAAGCGCGCCGTGGCTCCTGCTCTGGGAAATAAAGAGAGA------------------------------------GCCCAAAAAAGACACTTTTACTTTGCTAACTCAAATAAAGGTGCAAAAAAAACAAAAAAAAGTGAACCTAAACCAGGAACCTCAAAAATGTCTGACACTGACATT---CAAGACCAACAACCTGATACTGTG------------GACGCACCACAA---------AACACCTCAGGGGGAGGAACAGGAAGTATTGGAGGAGGA------AAAGGATCTGGTGTGGGGATTTCCACTGGAGGGTGGGTCGGAGGTTCTCACTTTTCAGACAAATATGTGGTTACTAAAAACACAAGACAATTTATAACCACAATTCAGAATGGTCACCTCTACAAAACAGAGGCCATTGAAACAACAAACCAAAGTGGAAAATCACAGCGCTGCGTCACAACTCCATGGACATACTTTAACTTTAATCAATACAGCTGTCACTTCTCACCACAGGATTGGCAGCGCCTTACAAATGAATATAAGCGCTTCAGACCTAAAGCAATGCAAGTAAAGATTTACAACTTGCAAATAAAACAAATACTTTCAAATGGT---GCTGACACAACATACAACAATGACCTCACAGCTGGCGTTCACATCTTTTGTGATGGAGAGCATGCTTACCCAAATGCATCTCATCCATGGGATGAGGACGTCATGCCTGATCTTCCATACAAGACCTGGAAACTTTTTCAATATGGATATATTCCTATTGAAAATGAACTCGCAGATCTTGATGGAAATGCAGCTGGAGGCAATGCTACAGAAAAAGCACTTCTGTATCAGATGCCTTTTTTTCTACTTGAAAACAGTGACCACCAAGTACTTAGAACTGGTGAGAGCACTGAATTTACTTTTAACTTT---GACTGTGAATGGGTTAACAATGAAAGAGCATACATTCCTCCTGGACTAATGTTT---AATCCAAAAGTCCCAACAAGAAGAGTTCAGTAC---ATAAGACAAAACGGAAGCACAGCAGCCAGCACAGGCAGAATTCAGCCATACTCAAAACCAACAAGCTGGATGACAGGACCTGGCCTGCTCAGTGCACAAAGAGTAGGACCACAGTCATCAGACACT------------GCTCCATTCATGGTTTGCACTAACCCAGAAGGAACACACATA---AACACAGGTGCTGCAGGATTTGGATCTGGCTTTGATCCTCCAAGCGGATGTCTGGCACCAACT------------------AACCTAGAATACAAACTTCAGTGGTACCAGACACCAGAAGGAACAGGAAATAATGGAAACATAATTGCAAAC------------------CCATCACTCTCAATGCTTAGAGACCAACTCCTATACAAAGGAAACCAGACCACATACAATCTAGTGGGGGACATATGGATGTTTCCAAATCAAGTCTGGGACAGATTTCCTATCACCAGAGAAAATCCAATCTGGTGCAAAAAACCAAGGGCTGACAAACACACAATCATGGATCCATTTGATGGATCAATTGCAATGGATCATCCTCCAGGCACTATTTTTATAAAAATGGCAAAAATTCCAGTTCCAACTGCCTCAAATGCAGACTCATACCTAAACATATACTGTACTGGACAAGTCAGCTGTGAAATTGTATGGGAGGTAGAAAGATACGCAACAAAGAACTGGCGTCCAGAAAGAAGACATACTGCACTCGGGATGTCACTGGGAGGAGAGAGCAACTACACGCCTACATACCACGTGGATCCAACAGGAGCATACATCCAGCCCACGTCATATGATCAGTGTATGCCAGTAAAAACAAACATCAATAAAGTGTTG
>AEA41860
ATGCCTCCAATTAAGAGA------CAGCCTAGAGGGTGGGTGCTGCCTGGATACAGATATCTTGGGCCATTTAATCCACTTGATAACGGTGAACCTGTAAATAACGCTGATCGCGCTGCTCAATTACATGATCACGCCTACTCTGAACTAATAAAGAGTGGTAAAAATCCATACCTGTATTTCAATAAAGCTGATGAAAAATTCATTGATGATCTAAAAGACGATTGGTCAATTGGTGGAATTATTGGATCCAGTTTTTTTAAAATAAAGCGCGCCGTGGCTCCTGCTCTGGGAAATAAAGAGAGA------------------------------------GCCCAAAAAAGACACTTTTACTTTGCTAACTCAAATAAAGGTGCAAAAAAAACAAAAAAAAGTGAACCTAAACCAGGAACCTCAAAAATGTCTGACACTGACATT---CAAGACCAACAACCTGATACTGTG------------GACGCACCACAG---------AACACCTCAGGGGGAGGAACAGGAAGTATTGGAGGAGGA------AAAGGATCTGGTGTGGGGATTTCCACTGGAGGGTGGGTCGGAGGTTCTCACTTTTCAGACAAATATGTGGTTACTAAAAACACAAGACAATTTATAACCACAATTCAGAATGGTCACCTCTACAAAACAGAGGCCATTGAAACAACAAACCAAAGTGGAAAATCACAGCGCTGCGTCACAACTCCATGGACATACTTTAACTTTAATCAATACAGCTGTCACTTCTCACCACAGGATTGGCAGCGCCTTACAAATGAATATAAGCGCTTCAGACCTAAAGCAATGCAAGTAAAGATTTACAACTTGCAAATAAAACAAATACTTTCAAATGGT---GCTGACACAACATACAACAATGACCTCACAGCTGGCGTTCACATCTTTTGTGATGGAGAGCATGCTTACCCAAATGCATCTCATCCATGGGATGAGGACGTCATGCCTGATCTTCCATACAAGACCTGGAAACTTTTTCAATATGGATATATTCCTATTGAAAATGAACTCGCAGATCTTGATGGAAATGCAGCTGGAGGCAATGCTACAGAAAAAGCACTTCTGTATCAGATGCCTTTTTTTCTACTTGAAAACAGTGACCACCAAGTACTTAGAACTGGTGAGAGCACTGAATTTACTTTTAACTTT---GACTGTGAATGGGTTAATAATGAAAGAGCATACATTCCTCCTGGATTGATGTTC---AATCCAAAAGTTCCAACAAGAAGAGTTCAGTAC---ATAAGACAAAACGGAAGCACAGCAGCCAGCACAGGCAGAATTCAGCCATACTCAAAACCAACAAGCTGGATGACAGGACCTGGCCTGCTCAGTGCACAGAGAGTAGGACCACAGTCATCAGACACT------------GCTCCATTCATGGTTTGCACTAACCCAGAAGGAACACACATA---AACACAGGTGCTGCAGGATTTGGATCTGGCTTTGATCCTCCAAGCGGATGTCTGGCACCAACT------------------AACCTAGAATACAAACTTCAGTGGTACCAGACACCAGAAGGAACAGGAAATAATGGAAACATAATTGCAAAC------------------CCATCACTCTCAATGCTTAGAGACCAACTCCTATACAAAGGAAACCAGACCACATACAATCTAGTGGGGGACATATGGATGTTTCCAAATCAAGTCTGGGACAGATTTCCTATCACCAGAGAAAATCCAATCTGGTGCAAAAAACCAAGGGCTGACAAACACACAATCATGGATCCATTTGATGGATCCATTGCAATGGATCATCCTCCAGGCACTATTTTTATAAAAATGGCAAAAATTCCAGTACCAACTGCAACAAATGCAGACTCATATCTAAACATATACTGTACTGGACAAGTCAGCTGTGAAATTGTATGGGAAGTAGAAAGATACGCAACAAAGAACTGGCGTCCAGAAAGAAGACATACTGCACTCGGGATGTCACTGGGAGGAGAGAGCAACTACACGCCTACATACCACGTGGATCCAACAGGAGCATACATCCAGCCCACGTCATATGATCAATGTATGCCAGTAAAAACAAACATCAATAAAGTGTTG
>AFR53043
ATGCCTCCAATTAAGAGA------CAGCCTAGAGGGTGGGTGCTGCCTGGATACAGATATCTTGGGCCATTTAATCCACTTGATAACGGTGAACCTGTAAATAACGCTGATCGCGCTGCTCAATTACATGATCACGCCTACTCTGAACTAATAAAGAGTGGTAAAAATCCATACCTGTATTTCAATAAAGCTGATGAAAAATTCATTGATGATCTAAAAGACGATTGGTCAATTGGTGGAATTATTGGATCCAGTTTTTTTAAAATAAAGCGCGCCGTGGCTCCTGCTCTGGGAAATAAAGAGAGA------------------------------------GCCCAAAAAAGACACTTTTACTTTGCTAACTCAAATAAAGGTGCAAAAAAAACAAAAAAAAGTGAACCTAAACCAGGAACCTCAAAAATGTCTGACACTGACATT---CAAGACCAACAACCTGATACTGTA------------GACGCACCACAG---------AACACCTCAGGGGGAGGAACAGGAAGTATTGGAGGAGGA------AAAGGATCTGGTGTGGGGATTTCCACTGGAGGGTGGGTCGGAGGTTCTCACTTTTCAGACAAATATGTGGTTACTAAAAACACAAGACAATTTATAACCACAATTCAGAATGGTCACCTCTACAAAACAGAGGCCATTGAAACAACAAACCAAAGTGGAAAATCACAGCGCTGCGTCACAACTCCATGGACATACTTTAACTTTAATCAATACAGCTGTCACTTCTCACCACAGGATTGGCAGCGCCTTACAAATGAATATAAGCGCTTCAGACCTAAAGCAATGCAAGTAAAGATTTACAACTTGCAAATAAAACAAATACTTTCAAATGGT---GCTGACACAACATACAACAATGACCTCACAGCTGGCGTTCACATCTTTTGTGATGGAGAGCATGCTTACCCAAATGCATCTCATCCATGGGATGAGGACGTCATGCCTGATCTTCCATACAAGACCTGGAAACTTTTTCAATATGGATATATTCCTATTGAAAATGAACTCGCAGATCTTGATGGAAATGCAGCTGGAGGCAATGCTACAGAAAAAGCACTTCTGTATCAGATGCCTTTTTTTCTACTTGAAAACAGTGACCACCAAGTACTTAGAACTGGTGAGAGCACTGAATTTACTTTTAACTTT---GACTGTGAATGGGTTAACAATGAAAGAGCATACATTCCTCCTGGACTAATGTTT---AATCCAAAAGTTCCAACAAGAAGAGTTCAGTAC---ATAAGACAAAACGGAAGCACAGCAGCCAGCACAGGCAGAATTCAGCCATACTCAAAACCAACAAGCTGGATGACAGGACCTGGCCTGCTCAGTGCACAGAGAGTAGGACCACAGTCATCAGACACT------------GCTCCATTCATGGTTTGCACTAACCCAGAAGGAACACACATA---AACACAGGTGCTGCAGGATTTGGATCTGGCTTTGATCCTCCAAGCGGATGTCTGGCACCAACT------------------AACCTAGAATACAAACTTCAGTGGTACCAGACACCAGAAGGAACAGGAAATAATGGAAACATAATTGCAAAC------------------CCATCACTCTCAATGCTTAGAGACCAACTCCTATACAAAGGAAACCAGACCACATACAATCTAGTGGGGGACATATGGATGTTTCCAAATCAAGTCTGGGACAGATTTCCTATCACCAGAGAAAATCCAATCTGGTGCAAAAAACCAAGAGCTGACAAACACACAATCATGGATCCATTTGATGGATCAATTGCAATGGATCATCCTCCAGGCACTATTTTTATAAAAATGGCAAAAATTCCAGTTCCAACTGCCTCAAATGCAGACTCATACCTAAACATATACTGTACTGGACAAGTCAGCTGTGAGATTGTATGGGAAGTAAAAAGATACGCAACAAAGAACTGGCGTCCAGAAAGAAGACATACTGCACTCGGGATGTCACTGGGAGGAGAAAGCAACTACACGCCTACATACCACGTGGATCCAACAGGAGCATACATCCAGCCCACGTCATATGATCAATGTATGCCAGTAAAAACAAACATCAATAAAGTGTTG
>AEY75554
ATGCCTCCAATTAAGAGA------CAGCCTAGAGGGTGGGTGCTGCCTGGATACAGATATCTTGGGCCATTTAATCCACTTGATAACGGTGAACCTGTAAATAACGCTGATCGCGCTGCTCAATTACATGATCACGCCTACTCTGAACTAATAAAGAGTGGTAAAAATCCATACCTGTATTTCAATAAAGCTGATGAAAAATTCATTGATGATCTAAAAGACGATTGGTCAATTGGTGGAATTATTGGATCCAGTTTTTTTAAAATAAAGCGCGCCGTGGCTCCTGCTCTGGGAAATAAAGAGAGA------------------------------------GCCCAAAAAAGACACTTTTACTTTGCTAACTCAAATAAAGGTGCAAAAAAAACAAAAAAAAGTGAACCTAAACCAGGAACCTCAAAAATGTCTGACACTGACATT---CAAGACCAACAACCTGATACTGTG------------GACGCACCACAA---------AACACCTCAGGGGGAGGAACAGGAAGTATTGGAGGAGGA------AAAGGATCTGGTGTGGGGATTTCCACTGGAGGGTGGGTCGGAGGTTCTCACTTTTCAGACAAATATGTGGTTACTAAAAACACAAGACAATTTATAACCACAATTCAGAATGGTCACCTCTACAAAACAGAGGCCATTGAAACAACAAACCAAAGTGGAAAATCACAGCGCTGCGTCACAACTCCATGGACATACTTTAACTTTAATCAATACAGCTGTCACTTCTCACCACAGGATTGGCAGCGCCTTACAAATGAATATAAGCGCTTCAGACCTAAAGCAATGCAAGTAAAGATTTACAACTTGCAAATAAAACAAATACTTTCAAATGGT---GCTGACACAACATACAACAATGACCTCACAGCTGGCGTTCACATCTTTTGTGATGGAGAGCATGCTTATCCAAATGCATCTCATCCATGGGATGAGGACGTCATGCCTGATCTTCCATACAAGACCTGGAAACTTTTTCAATATGGATATATTCCTATTGAAAATGAACTAGCAGATCTTGATGGAAATGCAGCTGGAGGCAATGCTACAGAAAAAGCACTTCTGTATCAGATGCCTTTTTTTCTACTTGAAAACAGTGACCACCAAGTACTTAGAACTGGTGAGAGCACTGAATTTACTTTTAACTTT---GACTGTGAATGGGTTAACAATGAAAGAGCATACATTCCTCCTGGACTAATGTTT---AATCCAAAAGTCCCAACAAGAAGAGTTCAGTAC---ATAAGACAAAACGGAAGCACAGCAGCCAGCACAGGCAGAATTCAGCCATACTCAAAACCAACAAGCTGGATGACAGGACCTGGCCTGCTCAGTGCACAAAGAGTAGGACCACAGTCATCAGACACT------------GCTCCATTCATGGTTTGCACTAACCCAGAAGGAACACACATA---AACACAGGTGCTGCAGGATTTGGATCTGGCTTTGATCCTCCAAGCGGATGTCTGGCACCAACT------------------AACCTAGAATACAAACTTCAATGGTACCAGACACCAGAAGGAACAGGAAATAATGGAAACATAATTGCAAAC------------------CCATCACTCTCAATGCTTAGAGACCAACTCCTATACAAAGGAAACCAGACCACATACAATCTAGTGGGGGACATATGGATGTTTCCAAATCAAGTCTGGGACAGATTTCCTATCACCAGAGAAAATCCAATCTGGTGCAAAAAACCAAGGGCTGACAAACACACAATCATGGATCCATTTGATGGATCAATTGCAATGGATCATCCTCCAGGCACTATTTTTATAAAAATGGCAAAAATTCCAGTTCCAACTGCCTCAAATGCAGACTCATACCTAAACATATACTGTACTGGACAAGTCAGCTGTGAAATTGTATGGGAGGTAGAAAGATACGCAACAAAGAACTGGCGTCCAGAAAGAAGACATACTGCACTCGGGATGTCACTGGGAGGAGAGAGCAACTACACGCCTACATACCACGTGGATCCAACAGGAGCATACATCCAGCCCACGTCATATGATCAGTGTATGCCAGTAAAAACAAACATCAATAAAGTGTTG
>AER93219
ATGCCTCCAATTAAGAGA------CAGCCTAGAGGGTGGGTGCTGCCTGGATACAGATATCTTGGGCCATTTAATCCACTTGATAACGGTGAACCTGTAAATAACGCTGATCGCGCTGCTCAATTACATGATCACGCCTACTCTGAACTAATAAAGAGTGGTAAAAATCCATACCTGTATTTCAATAAAGCTGATGAAAAATTCATTGATGATCTAAAAGACGATTGGTCAATTGGTGGAATTATTGGATCCAGTTTTTTTAAAATAAAGCGCGCCGTGGCTCCTGCTCTGGGAAATAAAGAGAGA------------------------------------GCCCAAAAAAGACACTTTTACTTTGCTAACTCAAATAAAGGTGCAAAAAAAACAAAAAAAAGTGAACCTAAACCAGGAACCTCAAAAATGTCTGACACTGACATT---CAAGACCAACAACCTGATACTGTG------------GACGCACCACAA---------AACACCTCAGGGGGAGGAACAGGAAGTATTGGAGGAGGA------AAAGGATCTGGTGTGGGGATTTCCACTGGAGGGTGGGTCGGAGGTTCTCACTTTTCAGACAAATATGTGGTTACTAAAAACACAAGACAATTTATAACCACAATTCAGAATGGTCACCTCTACAAAACAGAGGCCATTGAAACAACAAACCAAAGTGGAAAATCACAGCGCTGCGTCACAACTCCATGGACATACTTTAACTTTAATCAATACAGCTGTCACTTCTCACCACAGGATTGGCAGCGCCTTACAAATGAATATAAGCGCTTCAGACCTAAAGCAATGCAAGTAAAGATTTACAACTTGCAAATAAAACAAATACTTTCAAATGGT---GCTGACACAACATACAACAATGACCTCACAGCTGGCGTTCACATCTTTTGTGATGGAGAGCATGCTTATCCAAATGCATCTCATCCATGGGATGAGGACGTCATGCCTGATCTTCCATACAAGACCTGGAAACTTTTTCAATATGGATATATTCCTATTGAAAATGAACTCGCAGATCTTGATGGAAATGCAGCTGGAGGCAATGCTACAGAAAAAGCACTTCTGTATCAGATGCCTTTTTTTCTACTTGAAAACAGTGACCACCAAGTACTTAGAACTGGTGAGAGCACTGAATTTACTTTTAACTTT---GACTGTGAATGGGTTAACAATGAAAGAGCATACATTCCTCCTGGACTAATGTTT---AATCCAAAAGTCCCAACAAGAAGAGTTCAGTAC---ATAAGACAAAACGGAAGCACAGCAGCCAGCACAGGCAGAATTCAGCCATACTCAAAACCAACAAGCTGGATGACAGGACCTGGCCTGCTCAGTGCACAAAGAGTAGGACCACAGTCATCAGACACT------------GCTCCATTCATGGTTTGCACTAACCCAGAAGGAACACACATA---AACACAGGTGCTGCAGGATTTGGATCTGGCTTTGATCCTCCAAGCGGATGTCTGGCACCAACT------------------AACCTAGAATACAAACTTCAATGGTACCAGACACCAGAAGGAACAGGAAATAATGGAAACATAATTGCAAAC------------------CCATCACTCTCAATGCTTAGAGACCAACTCCTATACAAAGGAAACCAGACCACATACAATCTAGTGGGGGACATATGGATGTTTCCAAATCAAGTCTGGGACAGATTTCCTATCACCAGAGAAAATCCAATCTGGTGCAAAAAACCAAGGGCTGACAAACACACAATCATGGATCCATTTGATGGATCAATTGCAATGGATCATCCTCCAGGCACTATTTTTATAAAAATGGCAAAAATTCCAGTTCCAACTGCCTCAAATGCAGACTCATACCTAAACATATACTGTACTGGACAAGTCAGCTGTGAAATTGTATGGGAGGTAGAAAGATACGCAACAAAGAACTGGCGTCCAGAAAGAAGACATACTGCACTTGGGATGTCACTGGGAGGAGAGAGCAACTACACGCCTACATACCACGTGGATCCAACAGGAGCATACATCCAGCCCACGTCATATGATCAGTGTATGCCAGTAAAAACAAACATCAATAAAGTGTTG
>ABE73068
ATGCCTCCAATTAAGAGA------CAGCCTAGAGGGTGGGTGCTGCCTGGATACAGATATCTTGGGCCATTTAATCCACTTGATAACGGTGAACCTGTAAATAACGCTGATCGCGCTGCTCAATTACATGATCACGCCTACTCTGAACTAATAAAGAGTGGTAAAAATCCATACCTGTATTTCAATAAAGCTGATGAAAAATTCATTAATGATCTAAAAGACGATTGGTCAATTGGTGGAATTATTGGATCCAGTTTTTTTAAAATAAAGCGCGCCGTGGCTCCTGCTCTGGGAAATAAAGAGAGA------------------------------------GCCCAAAAAAGACACTTTTACTTTGCTAACTCAAATAAAGGTGCAAAAAAAACAAAAAAAAGTGAACCTAAACCAGGAACCTCAAAAATGTCTGACACTGACATT---CAAGACCAACAACCTGATACTGTG------------GACGCACCACAA---------AACACCTCAGGGGGAGGAACAGGAAGTATTGGAGGAGGA------AAAGGATCTGGTGTGGGGATTTCCACTGGAGGGTGGGTCGGAGGTTCTCACTTTTCAGACAAATATGTGGTTACTAAAAACACAAGACAATTTATAACCACAATTCAGAATGGTCACCTCTACAAAACAGAGGCCATTGAAACAACAAACCAAAGTGGAAAATCACAGCGCTGCGTCACAACTCCATGGACATACTTTAACTTTAATCAATACAGCTGTCACTTCTCACCACAGGATTGGCAGCGCCTTACAAATGAATATAAGCGCTTCAGACCTAAAGCAATGCAAGTAAAGATTTACAACTTGCAAATAAAACAAATACTTTCAAATGGT---GCTGACACAACATACAACAATGACCTCACAGCTGGCGTTCACATCTTTTGTGATGGAGAGCATGCTTACCCAAATGCATCTCATCCATGGGATGAGGACGTCATGCCTGATCTTCCATACAAGACCTGGAAACTTTTTCAATATGGATATATTCCTATTGAAAATGAACTCGCAGATCTTGATGGAAATGCAGCTGGAGGCAATGCTACAGAAAAAGCACTTCTGTATCAGATGCCTTTTTTTCTACTTGAAAACAGTGACCACCAAGTACTTAGAACTGGTGAGAGCACTGAATTTACTTTTAACTTT---GACTGTGAATGGGTTAACAATGAAAGAGCATACATTCCTCCTGGACTAATGTTT---AATCCAAAAGTCCCAACAAGAAGAGTTCAGTAC---ATAAGACAAAACGGAAGCACGGCAGCCAGCACAGGCAGAATTCAGCCATACTCAAAACCAACAAGCTGGATGACAGGACCTGGCCTGCTCAGTGCACAAAGAGTAGGACCACAGTCATCAGACACT------------GCTCCATTCATGGTTTGCACTAACCCAGAAGGAACACACATA---AACACAGGTGCTGCAGGATTTGGATCTGGCTTTGATCCTCCAAGCGGATGTCTGGCACCAACT------------------AACCTAGAATACAAACTTCGGTGGTACCAGACACCAGAAGGAACAGGAAATAATGGAAACATAATTGCAAAC------------------CCATCACTCTCAATGCTTAGAGACCAACTCCTATACAAAGGAAACCAGACCACATACAATCTAGTGGGGGACATATGGATGTTTCCAAATCAAGTCTGGGACAGATTTCCTATCACCAGAGAAAATCCAATCTGGTGCAAAAAACCAAGGGCTGACAAACACACAATCATGGATCCATTTGATGGATCAATTGCAATGGATCATCCTCCAGGCACTATTTTTATAAAAATGGCAAAAATTCCAGTTCCAACTGCCTCAAATGCAGACTCATACCTAAACATATACTGTACTGGACAAGTCAGCTGTGAAATTGTATGGGAGGTAGAAAGATACGCAACAAAGAACTGGCGTCCAGAAAGAAGACATACTGCACTCGGAATGTCACTGGGAGGAGAGAGCAACTACACGCCTACATACCACGTGGATCCAACAGGAGCATACATCCAGCCCACGTCATATGATCAGTGTATGCCAGTAAAAACAAACATCAATAAAGTGTTG
>AEY75558
ATGCCTCCAATTAAGAGA------CAGCCTAGAGGGTGGGTGCTGCCTGGATACAGATATCTTGGGCCATTTAATCCACTTGATAACGGTGAACCTGTAAATAACGCTGATCGCGCTGCTCAATTACATGATCACGCCTACTCTGAACTAATAAAGAGTGGTAAAAATCCATACCTGTATTTCAATAAAGCTGATGAAAAATTCATTGATGATCTAAAAGACGATTGGTCAATTGGTGGAATTATTGGATCCAGTTTTTTTAAAATAAAGCGCGCCGTGGCTCCTGCTCTGGGAAATAAAGAGAGA------------------------------------GCCCAAAAAAGACACTTTTACTTTGCTAACTCAAATAAAGGTGCAAAAAAAACAAAAAAAAGTGAACCTAAACCAGGAACCTCAAAAATGTCTGACACTGACATT---CAAGACCAACAACCTGATACTGTG------------GACGCACCACAA---------AACACCTCAGGGGGAGGAACAGGAAGTATTGGAGGAGGA------AAAGGATCTGGTGTGGGGATTTCCACTGGAGGGTGGGTCGGAGGTTCTCACTTTTCAGACAAATATGTGGTTACTAAAAACACAAGACAATTTATAACCACAATTCAGAATGGTCACCTCTACAAAACAGAGGCCATTGAAACAACAAACCAAAGTGGAAAATCACAGCGCTGCGTCACAACTCCATGGACATACTTTAACTTTAATCAATACAGCTGTCACTTCTCACCACAGGATTGGCAGCGCCTTACAAATGAATATAAGCGCTTCAGACCTAAAGCAATGCAAGTAAAGATTTACAACTTGCAAATAAAACAAATACTTTCAAATGGT---GCTGACACAACATACAACAATGACCTCACAGCTGGCGTTCACATCTTTTGTGATGGAGAGCATGCTTACCCAAATGCATCTCATCCATGGGATGAGGACGTCATGCCTGATCTTCCATACAAGACCTGGAAACTTTTTCAATATGGATATATTCCTATTGAAAATGAACTAGCAGATCTTGATGGAAATGCAGCTGGAGGCAATGCTACAGAAAAAGCACTTCTGTATCAGATGCCTTTTTTTCTACTTGAAAACAGTGACCACCAAGTACTTAGAACTGGTGAGAGCACTGAATTTACTTTTAACTTT---GACTGTGAATGGGTTAACAATGAAAGAGCATACATTCCTCCTGGACTAATGTTT---AATCCAAAAGTCCCAACAAGAAGAGTTCAGTAC---ATAAGACAAAACGGAAGCACAGCAGCCAGCACAGGCAGAATTCAGCCATACTCAAAACCAACAAGCTGGATGACAGGACCTGGCCTGCTCAGTGCACAAAGAGTAGGACCACAGTCATCAGACACT------------GCTCCATTCATGGTTTGCACTAACCCAGAAGGAACACACATA---AACACAGGTGCTGCAGGATTTGGATCTGGCTTTGATCCTCCAAGCGGATGTCTGGCACCAACT------------------AACCTAGAATACAAACTTCAGTGGTACCAGACACCAGAAGGAACAGGAAATAATGGAAACATAATTGCAAAC------------------CCATCACTCTCAATGCTTAGAGACCAACTCCTATACAAAGGAAACCAGACCACATACAATCTAGTGGGGGACATATGGATGTTTCCAAATCAAGTCTGGGACAGATTTCCTATCACCAGAGAAAATCCAATCTGGTGCAAAAAACCAAGGGCTGACAAACACACAATCATGGATCCATTTGATGGATCAATTGCAATGGATCATCCTCCAGGCACTATTTTTATAAAAATGGCAAAAATTCCAGTTCCAACTGCCTCAAATGCAGACTCATACCTAAACATATACTGTACTGGACAAGTCAGCTGTGAAATTGTATGGGAGGTAGAAAGATACGCAACAAAGAACTGGCGTCCAGAAAGAAGACATACTGCACTCGGGATGTCACTGGGAGGAGAGAGCAACTACACGCCTACATACCACGTGGATCCAACAGGAGCATACATCCAGCCCACGTCATATGATCAGTGTATGCCAGTAAAAACAAACATCAATAAAGTGTTG
>ACV20863
ATGCCTCCAATTAAGAGA------CAGCCTAGAGGGTGGGTGCTGCCTGGATACAGATATCTTGGGCCATTTAATCCACTTGATAACGGTGAACCTGTAAATAACGCTGATCGCGCTGCTCAATTACATGATCACGCCTACTCTGAACTAATAAAGAGTGGTAAAAATCCATACCTGTATTTCAATAAAGCTGATGAAAAATTCATTGATGATCTAAAAGACGATCGGTCAATTGGTGGAATTATTGGATCCAGTTTTTTTAAAATAAAGCGCGCCGTGGCTCCTGCTCTGGGAAATAAAGAGAGA------------------------------------GCCCAAAAAAGACACTTTTACTTTGCTAACTCAAATAAAGGTGCAAAAAAAACAAAAAAAAGTGAACCTAAACCAGGAACCTCAAAAATGTCTGACACTGACATT---CAAGACCAACAACCTGATACTGTG------------GACGCACCACGA---------AACACCTCAGGGGGAGGAACAGGAAGTATTGGAGGAGGA------AAAGGATCTGGTGTGGGGATTTCCACTGGAGGGTGGGTCGGAGGTTCTCACTTTTCAGACAAATATGTGGTTACTAAAAACACAAGACAATTTATAACCACAATTCAGAATGGTCACCTCTACAAAACAGAGGCCATTGAAACAACAAACCAAAGTGGAAAATCACAGCGCTGCGTCACAACTCCATGGACATACTTTAACTTTAATCAATACAGCTGTCACTTCTCACCACAAGATTGGCAGCGCCTTACAAATGAATATAAGCGCTTCAGACCTAAAGCAATGCAAGTAAAGATTTACAACTTGCAAATAAAACAAATACTTTCAAATGGT---GCTGACACAACATACAACAATGACCTCACAGCTGGCGTTCACATCTTTTGTGATGGAGAGCATGCTTACCCAAATGCATCTCATCCATGGGATGAGGACGTCATGCCTGATCTTCCATACAAGACCTGGAAACTTTTTCAATATGGATATATTCCTATTGAAAATGAACTCGCAGATCTTGATGGAAATGCAGCTGGAGGCAATGCTACAGAAAAAGCACTTCTGTATCAGATGCCTTTTTTTCTACTTGAAAACAGTGACCACCAAGTACTTAGAACTGGTGAGAGCACTGAATTTACTTTTAACTTT---GACTGTGAATGGGTTAACAATGAAAGAGCATACATTCCTCCTGGACTAATGTTT---AATCCAAAAGTCCCAACAAGAAGAGTTCAGTAC---ATAAGACAAAACGGAAGCACAGCAGCCAGCACAGGCAGAATTCAGCCATACTCAAAACCAACAAGCTGGATGACAGGACCTGGCCTGCTCAGTGCACAAAGAGTAGGACCACAGTCATCAGACACT------------GCTCCATTCATGGTTTGCACTAACCCAGAAGGAACACACATA---AACACAGGTGCTGCAGGATTTGGATCTGGCTTTGATCCTCCAAGCGGATGTCTGGCACCAACT------------------AACCTAGAATACAAACTTCAGTGGTACCAGACACCAGAAGGAACAGGAAATAATGGAAACATAATTGCAAAC------------------CCATCACTCTCAATGCTTAGAGACCAACTCCTATACAAAGGAAACCAGACCACATACAATCTAGTGGGGGACATATGGATGTTTCCAAATCAAGTCTGGGACAGATTTCCTATCACCAGAGAAAATCCAATCTGGTGCAAAAAACCAAGGGCTGACAAACACACAATCATGGATCCATTTGATGGATCAATTGCAATGGATCATCCTCCAGGCACTATTTTTATAAAAATGGCAAAAATTCCAGTTCCAACTGCCTCAAATGCAGACTCATACCTAAACATATACTGTACTGGACAAGTCAGCTGTGAAATTGTATGGGAGGTAGAAAGATACGCAACAAAGAACTGGCGTCCAGAAAGAAGACATACTGCACTCGGGATGTCACTGGGAGGAGAGAGCAACTACACGCCTACATACCACGTGGATCCAACAGGAGCATACATCCAGCCCACGTCATATGATCAGTGTATGCCAGTAAAAACAAACATCAATAAAGTGTTG
>ABR26290
ATGCCTCCAATTAAGAGA------CAGCCTAGAGGGTGGGTGCTGCCTGGATACAGATATCTTGGGCCATTTAATCCACTTGATAACGGTGAACCTGTAAATAACGCTGATCGCGCTGCTCAATTACATGATCACGCCTACTCTGAACTAATAAAGAGTGGTAAAAATCCATACCTGTATTTCAATAAAGCTGATGAAAAATTCATTGATGATCTAAAAGACGATTGGTCAATTGGTGGAATTATTGGATCCAGTTTTTTTAAAATAAAGCGCGCCGTGGCTCCTGCTCTGGGAAATAAAGAGAGA------------------------------------GCCCAAAAAAGACACTTTTACTTTGCTAACTCAAATAAAGGTGCAAAAAAAACAAAAAAAAGTGAACCTAAACCAGGAACCTCAAAAATGTCTGACACTGACATT---CAAGACCAACAACCTGATACTGTG------------GACGCACCACAA---------AACACCTCAGGGGGAGGAACAGGAAGTATTGGAGGAGGA------AAAGGATCTGGTGTGGGGATTTCCACTGGAGGGTGGGTCGGAGGTTCTCACTTTTCAGACAAATATGTGGTTACTAAAAACACAAGACAATTTATAACCACAATTCAGAATGGTCACCTCTACAAAACAGAGGCCATTGAAACAACAAACCAAAGTGGAAAATCACAGCGCTGCGTCACAACTCCATGGACATACTTTAACTTTAATCAATACAGCTGTCACTTCTCACCACAGGATTGGCAGCGCCTTACAAATGAATATAAGCGCTTCAGACCTAAAGCAATGCAAGTAAAGATTTACAACTTGCAAATAAAACAAATACTTTCAAATGGT---GCTGACACAACATACAACAATGACCTCACAGCTGGCGTTCACATCTTTTGTGATGGAGAGCATGCTTACCCAAATGCATCTCATCCATGGGATGAGGACGTCATGCCTGATCTTCCATACAAGACCTGGAAACTTTTTCAATATGGATATATTCCTATTGAAAATGAACTCGCAGATCTTGATGGAAATGCAGCTGGAGGCAATGCTACAGAAAAAGCACTTCTGTATCAGATGCCTTTTTTTCTACTTGAAAACAGTGACCACCAAGTACTTAGAACTGGTGAGAGCACTGAATTTACTTTTAACTTT---GACTGTGAATGGGTTAACAATGAAAGAGCATACATTCCTCCTGGACTAATGTTT---AATCCAAAAGTCCCAACAAGAAGAGTTCAGTAC---ATAAGACAAAACGGAAGCACAGCAGCCAGCACAGGCAGAATTCAGCCATACTCAAAACCAACAAGCTGGATGACAGGACCTGGCCTGCTCAGTGCACAAAGAGTAGGACCACAGTCATCAGACACT------------GCTCCATTCATGGTTTGCACTAACCCAGAAGGAACACACATA---AACACAGGTGCTGCAGGATTTGGATCTGGCTTTGATCCTCCAAGCGGATGTCTGGCACCAACT------------------AACCTAGAATACAAACTTCAGTGGTACCAGACACCAGAAGGAACAGGAAATAATGGAAACATAATTGCAAAC------------------CCATCACTCTCAATGCTTAGAGACCAACTCCTATACAAAGGAAACCAGACCACATACAATCTAGTGGGGGACATATGGATGTTTCCAAATCAAGTCTGGGACAGATTTCCTATCACCAGAGAAAATCCAATCTGGTGCAAAAAACCAAGGGCTGACAAACACACAATCATGGATCCATTTGATGGATCAATTGCAATGGATCATCCTCCAGGCACTATTTTTATAAAAATGGCAAAAATTCCAGTTCCAACTGCCTCAAATGCAGACTCATACCTAAACATATACTGTACTGGACAAGTCAGCTGTGAAATTGTATGGGAGGTAGAAAGATACGCAACAAAGAACTGGCGTCCAGAAAGAAGACATACTGCACTCGGGATGTCACTGGGAGGAGAGAGCAACTACACGCCTACATACCACGTGGATCCAACAGGAGCATACATCCAGCCCACGTCATATGATCAGTGTATGCCAGTAAAAACAAACATCAATAAAGTGTTG
>ACX47177
ATGCCTCCAATTAAGAGA------CAGCCTAGAGGGTGGGTGCTGCCTGGATACAGATATCTTGGGCCATTTAATCCACTTGATAACGGTGAACCTGTAAATAACGCTGATCGCGCTGCTCAATTACATGATCACGCCTACTCTGAACTAATAAAGAGTGGTAAAAATCCATACCTGTATTTCAATAAAGCTGATGAAAAATTCATTGATGATCTAAAAGACGATTGGTCAATTGGTGGAATTATTGGATCCAGTTTTTTTAAAATAAAGCGCGCCGTGGCTCCTGCTCTGGGAAATAAAGAGAGA------------------------------------GCCCAAAAAAGACACTTTTACTTTGCTAACTCAAATAAAGGTGCAAAAAAAACAAAAAAAAGTGAACCTAAACCAGGAACCTCAAAAATGTCTGACACTGACATT---CAAGACCAACAACCTGATACTGTG------------GACGCACCACAA---------AACACCTCAGGGGGAGGAACAGGAAGTATTGGAGGAGGA------AAAGGATCTGGTGTGGGGATTTCCACTGGAGGGTGGGTCGGAGGTTCTCACTTTTCAGACAAATATGTGGTTACTAAAAACACAAGACAATTTATAACCACAATTCAGAATGGTCACCTCTACAAAACAGAGGCCATTGAAACAACAAACCAAAGTGGAAAATCACAGCGCTGCGTCACAACTCCATGGACATACTTTAACTTTAATCAATACAGCTGTCACTTCTCACCACAGGATTGGCAGCGCCTTACAAATGAATATAAGCGCTTCAGACCTAAAGCAATGCAAGTAAAGATTTACAACTTGCAAATAAAACAAATACTTTCAAATGGT---GCTGACACAACATACAACAATGACCTCACAGCTGGCGTTCACATCTTTTGTGATGGAGAGCATGCTTACCCAAATGCATCTCATCCATGGGATGAGGACGTCATGCCTGATCTTCCATACAAGACCTGGAAACTTTTTCAATATGGATATATTCCTATTGAAAATGAACTCGCAGATCTTGATGGAAATGCAGCTGGAGGCAATGCTACAGAAAAAGCACTTCTGTATCAGATGCCTTTTTTTCTACTTGAAAACAGTGACCACCAAGTACTTAGAACTGGTGAGAGCACTGAATTTACTTTTAACTTC---GACTGTGAATGGGTTAACAATGAAAGAGCATACATTCCTCCTGGACTAATGTTT---AATCCAAAAGTCCCAACAAGAAGAGTTCAGTAC---ATAAGACAAAACGGAAGCACAGCAGCCAGCACAGGCAGAATTCAGCCATACTCAAAACCAACAAGCTGGATGACAGGACCTGGCCTACTCAGTGCACAAAGAGTAGGACCACAGTCATCAGACACT------------GCTCCATTCATGGTTTGCACTAACCCAGAAGGAACACACATA---AACACAGGTGCTGCAGGATTTGGATCTGGCTTTGATCCTCCAAGCGGATGTCTGGCACCAACT------------------AACCTAGAATACAAACTTCAGTGGTACCAGACACCAGAAGGAACAGGAAATAATGGAAACATAATTGCAAAC------------------CCATCACTCTCAATGCTTAGAGACCAACTCCTATACAAAGGAAACCAGACCACATACAACCTAGTGGGGGACATATGGATGTTTCCAAATCAAGTCTGGGACAGATTTCCTATCACCAGAGAAAATCCAATCTGGTGCAAAAAACCAAGGGCTGACAAACACACAATCATGGATCCATTTGATGGATCAATTGCAATGGATCATCCTCCAGGCACTATTTTTATAAAAATGGCGAAAATTCCAGTTCCAACTGCCTCAAATGCAGACTCATACCTAAACATATACTGTACTGGACAAGTCAGCTGTGAAATTGTATGGGAGGTAGAAAGATACGCAACAAAGAACTGGCGTCCAGAAAGAAGACATACTGCACTTGGGATGTCACTGGGAGGAGAGAGCAACTACACGCCTACATACCACGTGGATCCAACAGGAGCATACATCCAGCCCACGTCATATGATCAGTGTATGCCAGTAAAAACAAACATCAATAAAGTGTTG
>ABR26294
ATGCCTCCAATTAAGAGA------CAGCCTAGAGGGTGGGTGCTGCCTGGATACAGATATCTTGGGCCATTTAATCCACTTGATAACGGTGAACCTGTAAATAACGCTGATCGCGCTGCTCAATTACATGATCACGCCTACTCTGAACTAATAAAGAGTGGTAAAAATCCATACCTGTATTTCAATAAAGCTGATGAAAAATTCATTGATGATCTAAAAGACGATTGGTCAATTGGTGGAATTATTGGATCCAGTTTTTTTAAAATAAAGCGCGCCGTGGCTCCTGCTCTGGGAAATAAAGAGAGA------------------------------------GCCCAAAAAAGACACTTTTACTTTGCTAACTCAAATAAAGGTGCAAAAAAAACAAAAAAAAGTGAACCTAAACCAGGAACCTCAAAAATGTCTGACACTGACATT---CAAGACCAACAACCTGATACTGTG------------GACGCACCACAA---------AACACCTCAGGGGGAGGAACAGGAAGTATTGGAGGAGGA------AAAGGATCTGGTGTGGGGATTTCCACTGGAGGGTGGGTCGGAGGTTCTCACTTTTCAGACAAATATGTGGTTACTAAAAACACAAGACAATTTATAACCACAATTCAGAATGGTCACCTCTACAAAACAGAGGCCATTGAAACAACAAACCAAAGTGGAAAATCACAGCGCTGCGTCACAACTCCATGGACATACTTTAACTTTAATCAATACAGCTGTCACTTCTCACCACAGGATTGGCAGCGCCTTACAAATGAATATAAACGCTTCAGACCTAAAGCAATGCAAGTAAAGATTTACAACTTGCAAATAAAACAAATACTTTCAAATGGT---GCTGACACAACATACAACAATGACCTCACAGCTGGCGTTCACATCTTTTGTGATGGAGAGCATGCTTACCCAAATGCATCTCATCCATGGGATGAGGACGTCATGCCTGATCTTCCATACAAGACCTGGAAACTTTTTCAATATGGATATATTCCTATTGAAAATGAACTCGCAGATCTTGATGGAAATGCAGCTGGAGGCAATGCTACAGAAAAAGCACTTCTGTATCAGATGCCTTTTTTTCTACTTGAAAACAGTGACCACCAAGTACTTAGAACTGGTGAGAGCACTGAATTTACTTTTAACTTT---GACTGTGAATGGGTTAACAATGAAAGAGCATACATTCCTCCTGGACTAATGTTT---AATCCAAAAGTCCCAACAAGAAGAGTTCAGTAC---ATAAGACAAAACGGAAGCACAGCAGCCAGCACAGGCAGAATTCAGCCATACTCAAAACCAACAAGCTGGATGACAGGACCTGGCCTGCTCAGTGCACAAAGAGTAGGACCACAGTCATCAGACACT------------GCTCCATTCATGGTTTGCACTAACCCAGAAGGAACACACATA---AACACAGGTGCTGCAGGATTTGGATCTGGCTTTGATCCTCCAAGCGGATGTCTGGCACCAACT------------------AACCTAGAATACAAACTTCAGTGGTACCAGACACCAGAAGGAACAGGAAATAATGGAAACATAATTGCAAAC------------------CCATCACTCTCAATGCTTAGAGACCAACTCCTATACAAAGGAAACCAGACCACATACAATCTAGTGGGGGACATATGGATGTTTCCAAATCAAGTCTGGGACAGATTTCCTATCACCAGAGAAAATCCAATCTGGTGCAAAAAACCAAGGGCTGACAAACACACAATAATGGATCCATTTGATGGATCAATTGCAATGGATCATCCTCCAGGCACTATTTTTATAAAAATGGCAAAAATTCCAGTTCCAACTGCCTCAAATGCAGACTCATACCTAAACATATACTGTACTGGACAAGTCAGCTGTGAAATTGTATGGGAGGTAGAAAGATACGCAACAAAGAACTGGCGTCCAGAAAGAAGACATACTGCACTCGGGATGTCACTGGGAGGAGAGAGCAACTACACGCCTACATACCACGTGGATCCAACAGGAGCATACATCCAGCCCACGTCATATGATCAGTGTATGCCAGTAAAAACAAACATCAATAAAGTGTTG
>ABR26298
ATGCCTCCAATTAAGAGA------CAGCCTAGAGGGTGGGTGCTGCCTGGATACAGATATCTTGGGCCATTTAATCCACTTGATAACGGTGAACCTGTAAATAACGCTGATCGCGCTGCTCAATTACATGATCACGCCTACTCTGAACTAATAAAGAGTGGTAAAAATCCATACCTGTATTTCAATAAAGCTGATGAAAAATTCATTGATGATCTAAAAGACGATTGGTCAATTGGTGGAATTATTGGATCCAGTTTTTTTAAAATAAAGCGCGCCGTGGCTCCTGCTCTGGGAAATAAAGAGAGA------------------------------------GCCCAAAAAAGACACTTTTACTTTGCTAACTCAAATAAAGGTGCAAAAAAAACAAAAAAAAGTGAACCTAAACCAGGAACCTCAAAAATGTCTGACACTGACATT---CAAGACCAACAACCTGATACTGTG------------GACGCACCACAG---------AACACCTCAGGGGGAGGAACAGGAAGTATTGGAGGAGGA------AAAGGATCTGGTGTGGGGATTTCCACTGGAGGGTGGGTCGGAGGTTCTCACTTTTCAGACAAATATGTGGTTACTAAAAACACAAGACAATTTATAACCACAATTCAGAATGGTCACCTCTACAAAACAGAGGCCATTGAAACAACAAACCAAAGTGGAAAATCACAGCGCTGCGTCACAACTCCATGGACATACTTTAACTTTAATCAATACAGCTGTCACTTCTCACCACAGGATTGGCAGCGCCTTACAAATGAATATAAGCGCTTCAGACCTAAAGCAATGCAAGTAAAGATTTACAACTTGCAAATAAAACAAATACTTTCAAATGGT---GCTGACACAACATACAACAATGACCTCACAGCTGGCGTTCACATCTTTTGTGATGGAGAGCATGCTTACCCAAATGCATCTCATCCATGGGATGAGGACGTCATGCCTGATCTTCCATACAAGACCTGGAAACTTTTTCAATATGGATATATTCCTATTGAAAATGAACTCGCAGATCTTGATGGAAATGCAGCTGGAGGCAATGCTACAGAAAAAGCACTTCTGTATCAGATGCCTTTTTTTCTACTTGAAAACAGTGACCACCAAGTACTTAGAACTGGTGAGAGCACTGAATTTACTTTTAACTTT---GACTGTGAATGGGTTAACAATGAAAGAGCATACATTCCTCCTGGACTAATGTTT---AATCCAAAAGTCCCAACAAGAAGAGTTCAGTAC---ATAAGACAAAACGGAAGCACAGCAGCCAGCACAGGCAGAATTCAGCCATACTCAAAACCAACAAGCTGGATGACAGGACCTGGCCTGCTCAGTGCACAAAGAGTAGGACCACAGTCATCAGACACT------------GCTCCATTCATGGTTTGCACTATCCCAGAAGGAACACACATA---AACACAGGTGCTGCAGGATTTGGATCTGGCTTTGATCCTCCAAGCGGATGTCTGGCACCAACT------------------AACCTAGAATACAAACTTCAGTGGTACCAGACACCAGAAGGAACAGGAAATAATGGAAACATAATTGCAAAC------------------CCATCACTCTCAATGCTTAGAGACCAACTCCTATACAAAGGAAACCAGACCACATACAATCTAGTGGGGGACATATGGATGTTTCCAAATCAAGTCTGGGACAGATTTCCTATCACCAGAGAAAATCCAATCTGGTGCAAAAAACCAAGGGCTGACAAACACACAATCATGGATCCATTTGATGGATCAATTGCAATGGATCATCCTCCAGGCACTATTTTTATAAAAATGGCAAAAATTCCAGTTCCAACTGCCTCAAATGCAGACTCATACCTAAACATATACTGTACTGGACAAGTCAGCTGTGAAATTGTATGGGAGGTAGAAAGATACGCAACAAAGAACTGGCGTCCAGAAAGAAGACATACTGCACTCGGGATGTCACTGGGAGGAGAGAGCAACTACACGCCTACATACCACGTGGATCCAACAGGAGCATACATCCAGCCCACGTCATATGATCAGTGTATGCCAGTAAAAACAAACATCAATAAAGTGTTG
>AEY75550
ATGCCTCCAATTAAGAGA------CAGCCTAGAGGGTGGGTGCTGCCTGGATACAGATATCTTGGGCCATTTAATCCACTTGATAACGGTGAACCTGTAAATAACGCTGATCGCGCTGCTCAATTACATGATCACGCCTACTCTGAACTAATAAAGAGTGGTAAAAATCCATACCTGTATTTCAATAAAGCTGATGAAAAATTCATTGATGATCTAAAAGACGATTGGTCAATTGGTGGAATTATTGGATCCAGTTTTTTTAAAATAAAGCGCGCCGTGGCTCCTGCTCTGGGAAATAAAGAGAGA------------------------------------GCCCAAAAAAGACACTTTTACTTTGCTAACTCAAATAAAGGTGCAAAAAAAACAAAAAAAAGTGAACCTAAACCAGGAACCTCAAAAATGTCTGACACTGACATT---CAAGACCAACAACCTGATACTGTG------------GACGCACCACAA---------AACACCTCAGGGGGAGGAACAGGAAGTATTGGAGGAGGA------AAAGGATCTGGTGTGGGGATTTCCACTGGAGGGTGGGTCGGAGGTTCTCACTTTTCAGACAAATATGTGGTTACTAAAAACACAAGACAATTTATAACCACAATTCAGAATGGTCACCTCTACAAAACAGAGGCCATTGAAACAACAAACCAAAGTGGAAAATCACAGCGCTGCGTCACAACTCCATGGACATACTTTAACTTTAATCAATACAGCTGTCACTTCTCACCACAGGATTGGCAGCGCCTTACAAATGAATATAAGCGCTTCAGACCTAAAGCAATGCAAGTAAAGATTTACAACTTGCAAATAAAACAAATACTTTCAAATGGT---GCTGACACAACATACAACAATGACCTCACAGCTGGCGTTCACATCTTTTGTGATGGAGAGCATGCTTACCCAAATGCATCTCATCCATGGGATGAGGACGTCATGCCTGATCTTCCATACAAGACCTGGAAACTTTTTCAATATGGATATATTCCTATTGAAAATGAACTAGCAGATCTTGATGGAAATGCAGCTGGAGGCAATGCTACAGAAAAAGCACTTCTGTATCAGATGCCTTTTTTTCTACTTGAAAACAGTGACCACCAAGTACTTAGAACTGGTGAGAGCACTGAATTTACTTTTAACTTT---GACTGTGAATGGGTTAACAATGAAAGAGCATACATTCCTCCTGGACTAATGTTT---AATCCAAAAGTCCCAACAAGAAGAGTTCAGTAC---ATAAGACAAAACGGAAGCACAGCAGCCAGCACAGGCAGAATTCAGCCATACTCAAAACCAACAAGCTGGATGACAGGACCTGGCCTGCTCAGTGCACAAAGAGTAGGACCACAGTCATCAGACACT------------GCTCCATTCATGGTTTGCACTAACCCAGAAGGAACACACATA---AACACAGGTGCTGCAGGATTTGGATCTGGCTTTGATCCTCCAAGCGGATGTCTGGCACCAACT------------------AACCTAGAATACAAACTTCAGTGGTACCAGACACCAGAAGGAACAGGAAATAATGGAAACATAATTGCAAAC------------------CCATCACTCTCAATGCTTAGAGACCAACTCCTATACAAAGGAAACCAGACCACATACAATCTAGTGGGGGACATATGGATGTTTCCAAATCAAGTCTGGGACAGATTTCCTATCACCAGAGAAAATCCAATCTGGTGCAAAAAACCAAGGGCTGACAAACACACAATCATGGATCCATTTGATGGATCAATTGCAATGGATCATCCTCCAGGCACTATTTTTATAAAAATGGCAAAAATTCCAGTTCCAACTGCCTCAAATGCAGACTCATACCTAAACATATACTGTACTGGACAAGTCAGCTGTGAAATTGTATGGGAGGTAGAAAGATACGCAACAAAGAACTGGCGTCCAGAAAGAAGACATACTGCACTCGGGATGTCACTGGGAGGAGAGAGCAACTACACGCCTACATACCACGTGGATCCAACAGGAGCATACATCCAGCCCACGTCATATGATCAGTGTATGCCAGTAAAAACAAACATCAATAAAGTGTTG
>AEA41852
ATGCCTCCAATTAAGAGA------CAGCCTAGAGGGTGGGTGCTGCCTGGATACAGATATCTTGGGCCATTTAATCCACTTGATAACGGTGAACCTGTAAATAACGCTGATCGCGCTGCTCAATTACATGATCACGCCTACTCTGAACTAATAAAGAGTGGTAAAAATCCATACCTGTATTTCAATAAAGCTGATGAAAAATTCATTGATGATCTAAAAGACGATTGGTCAATTGGTGGAATTATTGGATCCAGTTTTTTTAAAATAAAGCGCGCCGTGGCTCCTGCTCTGGGAAATAAAGAGAGA------------------------------------GCCCAAAAAAGACACTTTTACTTTGCTAACTCAAATAAAGGTGCAAAAAAAACAAAAAAAAGTGAACCTAAACCAGGAACCTCAAAAATGTCTGACACTGACATT---CAAGACCAACAACCTGATACTGTG------------GACGCACCACAG---------AACACCTCAGGGGGAGGAACAGGAAGTATTGGAGGAGGA------AAAGGATCTGGTGTGGGGATTTCCACTGGAGGGTGGGTCGGAGGTTCTCACTTTTCAGACAAATATGTGGTTACTAAAAACACAAGACAATTTATAACCACAATTCAGAATGGTCACCTCTACAAAACAGAGGCCATTGAAACAACAAACCAAAGTGGAAAATCACAGCGCTGCGTCACAACTCCATGGACATACTTTAACTTTAATCAATACAGCTGTCACTTCTCACCACAGGATTGGCAGCGCCTTACAAATGAATATAAGCGCTTCAGACCTAAAGCAATGCAAGTAAAGATTTACAACTTGCAAATAAAACAAATACTTTCAAATGGT---GCTGACACAACATACAACAATGACCTCACAGCTGGCGTTCACATCTTTTGTGATGGAGAGCATGCTTACCCAAATGCATCTCATCCATGGGATGAGGACGTCATGCCTGATCTTCCATACAAGACCTGGAAACTTTTTCAATATGGATATATTCCTATTGAAAATGAACTCGCAGATCTTGATGGAAATGCAGCTGGAGGCAATGCTACAGAAAAAGCACTTCTGTATCAGATGCCTTTTTTTCTACTTGAAAACAGTGACCACCAAGTACTTAGAACTGGTGAGAGCACTGAATTTACTTTTAACTTT---GACTGTGAATGGGTTAATAATGAAAGAGCATACATTCCTCCTGGATTGATGTTC---AATCCAAAAGTTCCAACAAGAAGAGTTCAGTAC---ATAAGACAAAACGGAAGCACAGCAGCCAGCACAGGCAGAATTCAGCCATACTCAAAACCAACAAGCTGGATGACAGGACCTGGCCTGCTCAGTGCACAGAGAGTAGGACCACAGTCATCAGACACT------------GCTCCATTCATGGTTTGCACTAACCCAGAAGGAACACACATA---AACACAGGTGCTGCAGGATTTGGATCTGGCTTTGATCCTCCAAGCGGATGTCTGGCACCAACT------------------AACCTAGAATACAAACTTCAGTGGTACCAGACACCAGAAGGAACAGGAAATAATGGAAACATAATTGCAAAC------------------CCATCACTCTCAATGCTTAGAGACCAACTCCTATACAAAGGAAACCAGACCACATACAATCTAGTGGGGGACATATGGATGTTTCCAAATCAAGTCTGGGACAGATTTCCTATCACCAGAGAAAATCCAATCTGGTGCAAAAAACCAAGGGCTGACAAACACACAATCATGGATCCATTTGATGGATCCATTGCAATGGATCATCCTCCAGGCACTATTTTTATAAAAATGGCAAAAATTCCAGTACCAACTGCAACAAATGCAGACTCATATCTAAACATATACTGTACTGGACAAGTCAGCTGTGAAATTGTATGGGAAGTAGAAAGATACGCAACAAAGAACTGGCGTCCAGAAAGAAGACATACTGCACTCGGGATGTCACTGGGAGGAGAGAGCAACTACACGCCTACATACCACGTGGATCCAACAGGAGCATACATCCAGCCCACGTCATATGATCAATGTATGCCAGTAAAAACAAACATCAATAAAGTGTTG
>ABC67802
ATGCCTCCAATTAAGAGA------CAGCCTAGAGGGTGGGTGCTGCCTGGATACAGATATCTTGGGCCATTTAATCCACTTGATAACGGTGAACCTGTAAATAACGCTGATCGCGCTGCTCAATTACATGATCACGCCTACTCTGAACTAATAAAGAGTGGTAAAAATCCATACCTGTATTTCAATAAAGCTGATGAAAAATTCATTGATGATCTAAAAGACGATTGGTCAATTGGTGGAATTATTGGATCCAGTTTTTTTAAAATAAAGCGCGCCGTGGCTCCTGCTCTGGGAAATAAAGAGAGA------------------------------------GCCCAAAAAAGACACTTTTACTTTGCTAACTCAAATAAAGGTGCAAAAAAAACAAAAAAAAGTGAACCTAAACCAGGAACCTCAAAAATGTCTGACACTGACATT---CAAGACCAACAACCTGATACTGTG------------GACGCACCACAA---------AACACCTCAGGGGGAGGAACAGGAAGTATTGGAGGAGGA------AAAGGATCTGGTGTGGGGATTTCCACTGGAGGGTGGGTCGGAGGTTCTCACTTTTCAGACAAATATGTGGTTACTAAAAACACAAGACAATTTATAACCACAATTCAGAATGGTCACCTCTACAAAACAGAGGCCATTGAAACAACAAACCAAAGTGGAAAATCACAGCGCTGCGTCACAACTCCATGGACATACTTTAACTTTAATCAATACAGCTGTCACTTCTCACCACAGGATTGGCAGCGCCTTACAAATGAATATAAGCGCTTCAGACCTAAAGCAATGCAAGTAAAGATTTACAACTTGCAAATAAAACAAATACTTTCAAATGGT---GCTGACACAACATACAACAATGACCTCACAGCTGGCGTTCACATCTTTTGTGATGGAGAGCATGCTTACCCAAATGCATCTCATCCATGGGATGAGGACGTCATGCCTGATCTTCCATACAAGACCTGGAAACTTTTTCAATATGGATATATTCCTATTGAAAATGAACTCGCAGATCTTGATGGAAATGCAGCTGGAGGCAATGCTACAGAAAAAGCACTTCTGTATCAGATGCCTTTTTTTCTACTTGAAAACAGTGACCACCAAGTACTTAGAACTGGTGAGAGCACTGAATTTACTTTTAACTTT---GACTGTGAATGGGTTAACAATGAAAGAGCATACATTCCTCCTGGACTAATGTTT---AATCCAAAAGTCCCAACAAGAAGAGTTCAGTAC---ATAAGACAAAACGGAAGCACAGCAGCCAGCACAGGCAGAATTCAGCCATACTCAAAACCAACAAGCTGGATGACAGGACCTGGCCTGCTCAGTGCACAAAGAGTAGGACCACAGTCATCAGACACT------------GCTCCATTCATGGTTTGCACTAACCCAGAAGGAACACACATA---AACACAGGTGCTGCAGGATTTGGATCTGGCTTTGATCCTCCAAGCGGATGTCTGGCACCAACT------------------AACCTAGAATACAAACTTCAGTGGTACCAGACACCAGAAGGAACAGGAAATAATGGAAACATAATTGCAAAC------------------CCATCACTCTCAATGCTTAGAGACCAACTCCTATACAAAGGAAACCAGACCACATACAATCTAGTGGGGGACATATGGATGTTTCCAAATCAAGTCTGGGACAGATTTCCTATCACCAGAGAAAATCCAATCTGGTGCAAAAAACCAAGGGCTGACAAACACACAATCATGGATCCATTTGATGGATCAATTGCAATGGATCATCCTCCAGGCACTATTTTTATAAAAATGGCAAAAATTCCAGTTCCAACTGCCTCAAATGCAGACTCATACCTAAACATATACTGTACTGGACAAGTCAGCTGTGAAATTGTATGGGAGGTAGAAAGATACGCAACAAAGAACTGGCGTCCAGAAAGAAGACATACTGCACTCGGGATGTCACTGGGAGGAGAGAGCAACTACACGCCTACATACCACGTGGATCCAACAGGAGCATACATCCAGCCCACGTCATATGATCAGTGTATGCCAGTAAAAACAAACATCAATAAAGTGTTG
>AEW07386
ATGCCTCCAATTAAGAGA------CAGCCTAGAGGGTGGGTGCTGCCTGGATACAGATATCTTGGGCCATTTAATCCACTTGATAACGGTGAACCTGTAAATAACGCTGATCGCGCTGCTCAATCACATGATCACGCCTACTCTAAACTAATAAAGAGTGGTAAAAATCCATACCTGTATTTCAATAAAGCTGATGAAAAATTCATTGATGATCTAAAAGACGATTGGTCAATTGGTGGAATTATTGGATCCAGTTTTTTTAAAATAAAGCGCGCCGTGGCTCCTGCTCTGGGAAATAAAGAGAGA------------------------------------GCCCAAAAAAGACACTTTTACTTTGCTAACTCAAATAAAGGTGCAAAAAAAACAAAAAAAAGTGAACCTAAACCAGGAACCTCAAAAATGTCTGACACTGACATT---CAAGACCAGCAACCTGATACTGTG------------GACGCACCACAA---------AACAACTCAGGGGGAGGAACAGGAAGTATTGGAGGAGGA------AAAGGATCTGGTGTGGGGATTTCCACTGGAGGGTGGGTCGGAGGTTCTCACTTTTCAGACAAATATGTGGTTACTAAAAACACAAGACAATTTATAACCACAATTCAAAATGGTCACCTCTACAAAACAGAGGCCATTGAAACAACAAACCAAAGTGGAAAATCACAGCGCTGCGTCACAACTCCATGGACATACTTTAACTTTAATCAATACAGCTGTCACTTCTCACCACAGGACTGGCAGCGCCTTACAAATGAATATAAGCGCTTCAGACCTAAAGCAATGCAAGTAAAAATCTATAACTTGCAAATAAAACAAATACTTTCAAATGGT---GCTGACACAACATACAACAATGACCTCACAGCTGGCGTTCACATCTTTTGTGATGGAGAACACGCATACCCGAATGCATCTCATCCATGGGATGAGGACGTCATGCCTGATCTTCCATACAAGACCTGGAAACTTTTTCAATATGGATATATTCCTATTGAAAATGAACTCGCAGATCTTGATGGAAATGCAGCTGGAGGCAATGCTACAGAAAAAGCACTTCTGTATCAGATGCCTTTTTTTCTACTTGAAAACAGTGACCACCAAGTACTCAGAACTGGTGAAAGCACTGAATTTACTTTTAACTTT---GACTGTGAATGGGTTAACAATGAAAGAGCATACATTCCTCCTGGACTAATGTTT---AATCCAAAAGTCCCAACAAGAAGAGTTCAGTAC---ATAAGACAAAACGGAAGCACAGCAGCCAGCACAAGCAGAATTCAGCCATACTCAAAACCAACAAGCTGGATGACAGGACCTGGCCTGCTTAGTGCACAGAGAGTAGGACCACAGTCATCAGACACT------------GCTCCATTCATGGTTTGCACTAACCCAGAAGGAACACACATA---AACACAGGTGCTGCAGGATTTGGATCTGGCTTTGATCCTCCAAGCGGGTGTCTGGCGCCAACT------------------AACCTAGAATACAAACTTCAGTGGTACCAAACACCAGAAGGAACAGGAAATAATGGAAACATAATTGCAAAC------------------CCATCACTCTCAATGCTTAGAGACCAACTTCTATACAAAGGGAACCAAACCACATACAATCTAGTGGGGGACATATGGATGTTTCCAAATCAAGTCTGGGACAGATATCCTATCACCAGAGAAAATCCAATCTGGTGCAAAAAACCAAGGGCTGACAAACACACAGTCATGGATCCATTTGATGGATCCATTGCAATGGATCATCCTCCAGGCACTATCTTTATAAAAATGGCAAAAATCCCGGTACCAACTGCCTCTAATGCAGACTCATATCTAAACATATACTGCACTGGACAAGTCAGCTGTGAAATTGTATGGGAGGTAGAAAGATACGCAACAAAGAACTGGCGTCCAGAAAGAAGACATACTGCACTGGGATTGTCACTGGGAGGAGAAAGCAACTACACGCCTACATACCACGTGGATCCAACAGGAGCATACATCCAGCCCACGTCATATGATCAGTGTATGCCAGTAAAAACAAACATCAATAAAGTGTTG
>ACP39933
ATGCCTCCAATTAAGAGA------CAGCCTAGAGGGTGGGTGCTGCCTGGATACAGATATCTTGGGCCATTTAATCCACTTGATAACGGTGAACCTGTAAATAACGCTGATCGCGCTGCTCAATTACATGATCACGCCTACTCTGAACTAATAAAGAGTGGTAAAAATCCATACCTGTATTTCAATAAAGCTGATGAAAAATTCATTGATGATCTAAAAGACGATTGGTCAATTGGTGGAATTATTGGATCCAGTTTTTTTAAAATAAAGCGCGCCGTGGCTCCTGCTCTGGGAAATAAAGAGAGA------------------------------------GCCCAAAAAAGACACTTTTACTTTGCTAACTCAAATAGAGGTGCAAAAAAAACAAAAAAAAGTGAACCTAAACCAGGAACCTCAAAAATGTCTGACACTGACATT---CAAGACCAACAACCTGATACTGTG------------GACGCACCACAA---------AACACCTCAGGGGGAGGAACAGGAAGTATTGGAGGAGGA------AAAGGATCTGGTGTGGGGATTTCCACTGGAGGGTGGGTCGGAGGTTCTCACTTTTCAGACAAATATGTGGTTACTAAAAACACAAGACAATTTATAACCACAATTCAGAATGGTCACCTCTACAAAACAGAGGCCATTGAAACAACAAACCAAAGTGGAAAATCACAGCGCTGCGTCACAACTCCATGGACATACTTTAACTTTAATCAATACAGCTGTCACTTCTCACCACAGGATTGGCAGCGCCTTACAAATGAATATAAGCGCTTCAGACCTAAAGCAATGCAAGTAAAGATTTACAACTTGCAAATAAAACAAATACTTTCAAATGGT---GCTGACACAACATACAACAATGACCTCACAGCTGGCGTTCACATCTTTTGTGATGGAGAGCATGCTTACCCAAATGCATCTCATCCATGGGATGAGGACGTCATGCCTGATCTTCCATACAAGACCTGGAAACTTTTTCAATATGGATATATTCCTATTGAAAATGAACTCGCAGATCTTGATGGAAATGCAGCTGGAGGCAATGCTACAGAAAAAGCACTTCTGTATCAGATGCCTTTTTTTCTACTTGAAAACAGTGACCACCAAGTACTTAGAACTGGTGAGAGCACTGAATTTACTTTTAACTTT---GACTGTGAATGGGTTAACAATGAAAGAGCATACATTCCTCCTGGACTAATGTTT---AATCCAAAAGTCCCAACAAGAAGAGTTCAGTAC---ATAAGACAAAACGGAAGCACAGCAGCCAGCACAGGCAGAATTCAGCCATACTCAAAACCAACAAGCTGGATGACAGGACCTGGCCTGCTCAGTGCACAAAGAGTAGGACCACAGTCATCAGACACT------------GCTCCATTCATGGTTTGCACTAACCCAGAAGGAACACACATA---AACACAGGTGCTGCAGGATTTGGATCTGGCTTTGATCCTCCAAGCGGATGTCTGGCACCAACT------------------AACCTAGAATACAAACTTCAGTGGTACCAGACACCAGAAGGAACAGGAAATAATGGAAACATAATTGCAAAC------------------CCATCACTCTCAATGCTTAGAGACCAACTCCTATACAAAGGAAACCAGACCACATACAATCTAGTGGGGGACATATGGATGTTTCCAAATCAAGTCTGGGACAGATTTCCTATCACCAGAGAAAATCCAATCTGGTGCAAAAAACCAAGGGCTGACAAACACACAATCATGGATCCATTTGATGGATCAATTGCAATGGATCATCCTCCAGGCACTATTTTTATAAAAATGGCAAAAATTCCAGTTCCAACTGCCTCAAATGCAGACTCATACCTAAACATATACTGTACTGGACAAGTCAGCTGTGAAATTGTATGGGAGGTAGAAAGATACGCAACAAAGAACTGGCGTCCAGAAAGAAGACATACTGCACTCGGGATGTCACTGGGAGGAGAGAGCAACTACACGCCTACATACCACGTGGATCCAACAGGAGCATACATCCAGCCCACGTCATATGATCAGTGTATGCCAGTAAAAACAAACATCAATAAAGTGTTG
>ACP39936
ATGCCTCCAATTAAACGC------CAACCTGGAGGGTGGGTGCTTCCTGGTTATAAATACCTTGGTCCATTTAATCCTCTTGAAAACGGTGAACCAATTAATAAAGCTGATCGTGCTGCTCAAGCTCATGATAAATCATATTCTGAACTAATAAAGAGTGGAAAAAATCCTTACTTATATTTCAATAAAGCTGATGAAAAATTCATTGACGATTTGAAAAACGACTGGTCTCTTGGTGGCATTATTGGCTCAAGTTTCTTTAAACTTAAGCGCGCCGTGGCTCCTGCTCTAGGAAATAAAGAGCGA------------------------------------GCTCAAAAAAGACATTTTTACTTTGCAAACTCAAATAAAGGTGCTAAAAAACAAAAAAATAACGAGCCTAAACCAGGCACATCAAAAATGTCTGAAAATGAAATC---CAAGACCAACAACCATCTGACTCA------ATGGAGGAGCGA---------------GGAGGCGGGGGAGGTGCGACCGGTAGTGTGGGAGGGGGG------AAAGGTTCTGGTGTGGGTATATCCACAGGCGGCTGGGTCGGAGGCAGCTACTTTACTGATTCATATGTCATAACAAAGAACACCAGACAGTTCTTAGTTAAAATACAAAATGACCACAAATACAGAACAGAACATATAATTCCAAGCAACGCAGGAGGAAAATCTCAGCGATGCGTAAGCACACCTTGGTCATACTTCAACTTCAATCAATACAGCAGTCACTTCTCACCACAAGACTGGCAGCGTTTAACAAATGAATATAAACGCTTTAAACCTAGAAAAATGCATGTAAAAATCTACAACTTACAAATAAAACAAATACTCTCAAATGGT---GCTGACACTACATACAACAACGACCTAACAGCTGGTGTTCACATCTTTTGTGATGGTGAACATGCATATCCAAATGCAACACATCCATGGGATGAAGACGTCATGCCAGAACTTCCATATGAAACATGGTATTTGTTTCAATATGGATACATTCCAGTTATTCATGAACTAGCTGAAATGGAA------------GACGCAAATGCTGTAGAAAAAGCTATAGCACTACAGATACCATTCTTCATGCTTGAAAACAGCGACCATGAAGTATTAAGAACAGGAGAGAGCACAGAATTCACTTTTGACTTT---GACTGTGAATGGATAAACAACGAAAGAGCATACATTCCTCCTGGATTAATGTTT---AATCCAAAAGTTCCTACAAGAAGAGCTCAATAC---ATCAGACAACACGGAAACACAGCATCCAGCAACACCAGAATTCAACCATATGCAAAACCTACAAGCTGGATGACAGGACCAGGTCTACTCAGCGCACAAAGAGTAGGACCAGCTGGCTCAGACACT------------GCATCATGGATGGTTGTTGTCAATCCAGACGGATCTGCAGTT---AACACAGGAATGGCGGGAGTTGGTTCAGGATTTGATCCTCCTTCAGGATCTCTAAGACCAACT------------------GACTTAGAATACAAAATACAATGGTACCAAACTCCTGCAGGTACCAACAGTGATGGAAACATCATTTCAAAT------------------CCACCACTATCCATGCTCAGAGATCAAGCTCTCTACAGAGGAAATCAAACAACCTACAACCTATGCTCAGATGTGTGGATGTTCCCAAATCAAATTTGGGACAGATATCCAATAACCAGAGAAAATCCAATCTGGTGCAAAAAACCAAGGTCAGACAAAAACACAATAATTGATCCTTTCGATGGAACACTTGCAATGGATCATCCTCCTGGAACGATCTTCATAAAAATGGCAAAAATTCCAGTTCCTTCAAACAACAACGCAGACTCATACCTAAACATCTACTGCACCGGACAAGTCAGCTGCGAAATTGTCTGGGAAGTTGAAAGATACGCAACAAAGAACTGGAGACCAGAAAGAAGACACACCGCACTTGGTCTTGGAATCGGAGGAGAAGAAAACGTAAATCCAACTTATCATGTAGACAAAAATGGAAAGTACATTCAGCCAACAACTTGGGACATGTGCTATCCTATCAAAACAAACATCAATAAAGTGTTG
>AEY75562
ATGCCTCCAATTAAGAGA------CAGCCTAGAGGGTGGGTGCTGCCTGGATACAGATATCTTGGGCCATTTAATCCACTTGATAACGGTGAACCTGTAAATAACGCTGATCGCGCTGCTCAATTACATGATCACGCCTACTCTGAACTAATAAAGAGTGGTAAAAATCCATACCTGTATTTCAATAAAGCTGATGAAAAATTCATTGATGATCTAAAAGACGATTGGTCAATTGGTGGAATTATTGGATCCAGTTTTTTTAAAATAAAGCGCGCCGTGGCTCCTGCTCTGGGAAATAAAGAGAGA------------------------------------GCCCAAAAAAGACACTTTTACTTTGCTAACTCAAATAAAGGTGCAAAAAAAACAAAAAAAAGTGAACCTAAACCAGGAACCTCAAAAATGTCTGACACTGACATT---CAAGACCAACAACCTGATACTGTG------------GACGCACCACAA---------AACACCTCAGGGGGAGGAACAGGAAGTATTGGAGGAGGA------AAAGGATCTGGTGTGGGGATTTCCACTGGAGGGTGGGTCGGAGGTTCTCACTTTTCAGACAAATATGTGGTTACTAAAAACACAAGACAATTTATAACCACAATTCAGAATGGTCACCTCTACAAAACAGAGGCCATTGAAACAACAAACCAAAGTGGAAAATCACAGCGCTGCGTCACAACTCCATGGACATACTTTAACTTTAATCAATACAGCTGTCACTTCTCACCACAGGATTGGCAGCGCCTTACAAATGAATATAAGCGCTTCAGACCTAAAGCAATGCAAGTAAAGATTTACAACTTGCAAATAAAACAAATACTTTCAAATGGT---GCTGACACAACATACAACAATGACCTCACAGCTGGCGTTCACATCTTTTGTGATGGAGAGCATGCTTACCCAAATGCATCTCATCCATGGGATGAGGACGTCATGCCTGATCTTCCATACAAGACCTGGAAACTTTTTCAATATGGATATATTCCTATTGAAAATGAACTAGCAGATCTTGATGGAAATGCAGCTGGAGGCAATGCTACAGAAAAAGCACTTCTGTATCAGATGCCTTTTTTTCTACTTGAAAACAGTGACCACCAAGTACTTAGAACTGGTGAGAGCACTGAATTTACTTTTAACTTT---GACTGTGAATGGGTTAACAATGAAAGAGCATACATTCCTCCTGGACTAATGTTT---AATCCAAAAGTCCCAACAAGAAGAGTTCAGTAC---ATAAGACAAAACGGAAGCACAGCAGCCAGCACAGGCAGAATTCAGCCATACTCAAAACCAACAAGCTGGATGACAGGACCTGGCCTGCTCAGTGCACAAAGAGTAGGACCACAGTCATCAGACACT------------GCTCCATTCATGGTTTGCACTAACCCAGAAGGAACACACATA---AACACAGGTGCTGCAGGATTTGGATCTGGCTTTGATCCTCCAAGCGGATGTCTGGCACCAACT------------------AACCTAGAATACAAACTTCAGTGGTACCAGACACCAGAAGGAACAGGAAATAATGGAAACATAATTGCAAAC------------------CCATCACTCTCAATGCTTAGAGACCAACTCCTATACAAAGGAAACCAGACCACATACAATCTAGTGGGGGACATATGGATGTTTCCAAATCAAGTCTGGGACAGATTTCCTATCACCAGAGAAAATCCAATCTGGTGCAAAAAACCAAGGGCTGACAAACACACAATCATGGATCCATTTGATGGATCAATTGCAATGGATCATCCTCCAGGCACTATTTTTATAAAAATGGCAAAAATTCCAGTTCCAACTGCCTCAAATGCAGACTCATACCTAAACATATACTGTACTGGACAAGTCAGCTGTGAAATTGTATGGGAGGTAGAAAGATACGCAACAAAGAACTGGCGTCCAGAAAGAAGACATACTGCACTCGGGATGTCACTGGGAGGAGAGAGCAACTACACGCCTACATACCACGTGGATCCAACAGGAGCATACATCCAGCCCACGTCATATGATCAGTGTATGCCAGTAAAAACAAACATCAATAAAGTGTTG
>ACG75822
ATGCCTCCAATTAAGAGA------CAGCCTAGAGGGTGGGTGCTGCCTGGATACAGATATCTTGGGCCATTTAATCCACTTGATAACGGTGAACCTGTAAATAACGCTGATCGCGCTGCTCAATCACATGATCACGCCTACTCTGAACTAATAAAGAGTGGTAAAAATCCATACCTGTATTTCAATAAAGCTGATGAAAAATTCATTGATGATCTAAAAGACGATTGGTCAATTGGTGGAATTATTGGATCCAGTTTTTTTAAAATAAAGCGCGCCGTGGCTCCTGCTCTGGGAAATAAAGAGAGA------------------------------------GCCCAAAAAAGACACTTTTACTTTGCTAACTCAAATAAAGGTGCAAAAAAAACAAAAAAAAGTGAACCTAAACCAGGAACCTCAAAAATGTCTGACACTGACATT---CAAGACCAACAACCTGATACTGTG------------GACGCACCACAG---------AACAACTCAGGGGGAGGAACAGGAAGTATTGGAGGAGGA------AAAGGATCTGGTGTGGGGATTTCCACTGGAGGGTGGGTCGGAGGTTCTCACTTTTCAGACAAATATGTGGTCACTAAAAACACAAGACAATTTATAACCACAATTCAAAATGGTCACCTCTACAAAACAGAGGCCATTGAAACAACAAACCAAAGTGGAAAATCACAGCGCTGCGTCACAACTCCATGGACATACTTTAACTTTAATCAATACAGCTGTCACTTCTCACCACAGGATTGGCAGCGCCTTACAAATGAATATAAGCGCTTCAGACCTAAAGCAATGCAAGTAAAAATATATAACTTGCAAATAAAACAAATACTTTCAAATGGT---GCTGACACAACATACAACAATGACCTTACAGCTGGCGTTCACATCTTTTGTGATGGAGAACATGCATACCCAAATGCATCTCATCCATGGGATGAGGACGTCATGCCTGATCTTCCATACAAGACCTGGAAACTTTTTCAATATGGATATATTCCTATTGAAAATGAACTCGCAGATCTTGATGGAAATGCAGCTGGAGGCAATGCTACAGAAAAAGCACTTCTGTATCAAATGCCTTTTTTTCTACTTGAAAACAGTGACCACCAAGTACTTAGAACTGGTGAGAGCACTGAATTTACTTTTAACTTT---GACTGTGAATGGGTTAACAATGAAAGAGCATACATTCCTCCTGGATTGATGTTC---AATCCAAAAGTCCCAACAAGAAGAGTTCAGTAC---ATAAGACAAAACGGAAGCACAGCAGCCAGCACAGGCAGAATTCAGCCATACTCAAAACCAACAAGCTGGATGACAGGACCTGGCCTACTCAGTGCACAAAGAGTAGGACCACAATCATCAGACACT------------GCTCCATTCATGGTTTGCACTAACCCAGAAGGAACACACATA---AACACAGGTGCTGCAGGATTTGGATCTGGCTTTGATCCTCCAAGCGGGTGTCTGGCACCAACT------------------AACCTAGAATACAAACTTCAGTGGTACCAGACACCAGAAGGAACAGGAAATAATGGAAACATAATTGCAAAC------------------CCATCACTCTCAATGCTTAGAGACCAACTCCTATACAAAGGAAACCAGACCACATACAATCTAGTGGGGGACATATGGATGTTTCCAAATCAAGTCTGGGACAGATTTCCTATCACCAGAGAACATCCAATCTGGTGCAAAAAACCAAGGGCTGACAAACACACAATCATGGATCCATTTGATGGATCCATTGCAATGGATCATCCTCCAGGCACTATTTTTATAAAAATGGCAAAAATTCCAGTTCCAACTGCCTCAAATGCAGACTCATACCTAAACATATACTGTACTGGACAAGTCAGCTGTGAGATTGTATGGGAAGTAGAAAGATACGCAACAAAGAACTGGCGTCCAGAAAGAAGACATACTGCACTCGGGATGTCACTGGGAGGAGAGAGCAACTACACGCCTACATACCACGTGGATCCAACAGGAGCATACATCCAGCCCACGTCATATGATCAGTGTATGCCAGTAAAAACAAACATCAATAAAGTGTTG
>BAH56380
ATGCCTCCAATTAAGAGA------CAGCCTAGAGGGTGGGTGCTGCCTGGATACAGATATCTTGGGCCATTTAATCCACTTGATAACGGTGAACCTGTAAATAACACTGATCGCGCTGCTCAATTACATGATCACGCCTACTCTGAACTAATAAAGAGTGGTAAAAATCCATACCTGTATTTCAATAAAGCTGATGAAAAATTCATTGATGATCTAAAAGACGATTGGTCAATTGGTGGAATTATTGGATCCAGTTTTTTTAAAATAAAGCGCGCCGTGGCTCCTGCTCTGGGAAATAAAGAGAGA------------------------------------GCCCAAAAAAGACACTTTTACTTTGCTAACTCAAATAAAGGTGCAAAAAAAACAAAAAAAAGTGAACCTAAACCAGGAACCTCAAAAATGTCTGACACTGACATT---CAAGACCAACAACCTGATACTGTG------------GACGCACCACAA---------AACACCTCAGGGGGAGGAACAGGAAGTATTGGAGGAGGA------AAAGGATCTGGTGTGGGGATTTCCACTGGAGGGTGGGTCGGAGGTTCTCACTTTTCAGACAAATATGTGGTTACTAAAAACACAAGACAATTTATAACCACAATTCAGAATGGTCACCTCTACAAAACAGAGGCCATTGAAACAACAAACCAAAGTGGAAAATCACAGCGCTGCGTCACAACTCCATGGACATACTTTAACTTTAATCAATACAGCTGTCACTTCTCACCACAGGATTGGCAGCGCCTTACAAATGAATATAAGCGCTTCAGACCTAAAGCAATGCAAGTAAAGATTTACAACTTGCAAATAAAACAAATACTTTCAAATGGT---GCTGACACAACATACAACAATGACCTCACAGCTGGCGTTCACATCTTTTGTGATGGAGAGCATGCTTATCCAAATGCATCTCATCCATGGGATGAGGACGTCATGCCTGATCTTCCATACAAGACCTGGAAACTTTTTCAATATGGATATATTCCTATTGAAAATGAACTCGCAGATCTTGATGGAAATGCAGCTGGAGGCAATGCTACAGAAAAAGCACTTCTGTATCAGATGCCTTTTTTTCTACTTGAAAACAGTGACCACCAAGTACTTAGAACTGGTGAGAGCACTGAATTTACTTTTAACTTT---GACTGTGAATGGGTTAATAATGAAAGAGCATACATTCCTCCTGGATTGATGTTC---AATCCAAAAGTTCCAACAAGAAGAGTTCAGTAC---ATAAGACAAAACGGAAGCACAGCAGCCAGCACAGGCAGAATTCAGCCATACTCAAAACCAACAAGCTGGATGACAGGACCTGGCCTGCTCAGTGCACAGAGAGTAGGACCACAGTCATCAGACACT------------GCTCCATTCATGGTTTGCACTAACCCAGAAGGAACACACATA---AACACAGGTGCTGCAGGATTTGGATCTGGCTTTGATCCTCCAAGCGGATGTCTGGCACCAACT------------------AACCTAGAATACAAACTTCAGTGGTACCAGACACCAGAAGGAACAGGAAATAATGGAAACATAATTGCAAAC------------------CCATCACTCTCAATGCTTAGAGACCAACTCCTATACAAAGGAAACCAGACTACATACAATCTAGTGGGGGACATATGGATGTTTCCAAATCAAGTATGGGACAGATTTCCTATCACCAGAGAAAATCCAATCTGGTGCAAAAAACCAAGGGCTGACAAACACACAATCATGGATCCATTTGATGGATCCATTGCAATGGATCATCCTCCAGGCACTATTTTTATAAAAATGGCAAAAATTCCAGTACCAACTGCCTCAAATGCAGACTCATACCTAAACATATACTGTACTGGACAAGTCAGCTGTGAAATTGTATGGGAGGTAGAAAGATACGCAACAAAGAACTGGCGTCCAGAAAGAAGACATACTGCACTCGGGATGTCACTGGGAGGAGAGAGCAACTACACGCCTACATACCACGTGGATCCAACAGGAGCATACATCCAGCCCACGTCATATGATCAGTGTATGCCAGTAAAAACAAACATCAATAAAGTGTTG
>AEY75566
ATGCCTCCAATTAAGAGA------CAGCCTAGAGGGTGGGTGCTGCCTGGATACAGATATCTTGGGCCATTTAATCCACTTGATAACGGTGAACCTGTAAATAACGCTGATCGCGCTGCTCAATTACATGATCACGCCTACTCTGAACTAATAAAGAGTGGTAAAAATCCATACCTGTATTTCAATAAAGCTGATGAAAAATTCATTGATGATCTAAAAGACGATTGGTCAATTGGTGGAATTATTGGATCCAGTTTTTTTAAAATAAAGCGCGCCGTGGCTCCTGCTCTGGGAAATAAAGAGAGA------------------------------------GCCCAAAAAAGACACTTTTACTTTGCTAACTCAAATAAAGGTGCAAAAAAAACAAAAAAAAGTGAACCTAAACCAGGAACCTCAAAAATGTCTGACACTGACATT---CAAGACCAACAACCTGATACTGTG------------GACGCACCACAA---------AACACCTCAGGGGGAGGAACAGGAAGTATTGGAGGAGGA------AAAGGATCTGGTGTGGGGATTTCCACTGGAGGGTGGGTCGGAGGTTCTCACTTTTCAGACAAATATGTGGTTACTAAAAACACAAGACAATTTATAACCACAATTCAGAATGGTCACCTCTACAAAACAGAGGCCATTGAAACAACAAACCAAAGTGGAAAATCACAGCGCTGCGTCACAACTCCATGGACATACTTTAACTTTAATCAATACAGCTGTCACTTCTCACCACAGGATTGGCAGCGCCTTACAAATGAATATAAGCGCTTCAGACCTAAAGCAATGCAAGTAAAGATTTACAACTTGCAAATAAAACAAATACTTTCAAATGGT---GCTGACACAACATACAACAATGACCTCACAGCTGGCGTTCACATCTTTTGTGATGGAGAGCATGCTTATCCAAATGCATCTCATCCATGGGATGAGGACGTCATGCCTGATCTTCCATACAAGACCTGGAAACTTTTTCAATATGGATATATTCCTATTGAAAATGAACTAGCAGATCTTGATGGAAATGCAGCTGGAGGCAATGCTACAGAAAAAGCACTTCTGTATCAGATGCCTTTTTTTCTACTTGAAAACAGTGACCACCAAGTACTTAGAACTGGTGAGAGCACTGAATTTACTTTTAACTTT---GACTGTGAATGGGTTAACAATGAAAGAGCATACATTCCTCCTGGACTAATGTTT---AATCCAAAAGTCCCAACAAGAAGAGTTCAGTAC---ATAAGACAAAACGGAAGCACAGCAGCCAGCACAGGCAGAATTCAGCCATACTCAAAACCAACAAGCTGGATGACAGGACCTGGCCTGCTCAGTGCACAAAGAGTAGGACCACAGTCATCAGACACT------------GCTCCATTCATGGTTTGCACTAACCCAGAAGGAACACACATA---AACACAGGTGCTGCAGGATTTGGATCTGGCTTTGATCCTCCAAGCGGATGTCTGGCACCAACT------------------AACCTAGAATACAAACTTCAATGGTACCAGACACCAGAAGGAACAGGAAATAATGGAAACATAATTGCAAAC------------------CCATCACTCTCAATGCTTAGAGACCAACTCCTATACAAAGGAAACCAGACCACATACAATCTAGTGGGGGACATATGGATGTTTCCAAATCAAGTCTGGGACAGATTTCCTATCACCAGAGAAAATCCAATCTGGTGCAAAAAACCAAGGGCTGACAAACACACAATCATGGATCCATTTGATGGATCAATTGCAATGGATCATCCTCCAGGCACTATTTTTATAAAAATGGCAAAAATTCCAGTTCCAACTGCCTCAAATGCAGACTCATACCTAAACATATACTGTACTGGACAAGTCAGCTGTGAAATTGTATGGGAGGTAGAAAGATACGCAACAAAGAACTGGCGTCCAGAAAGAAGACATACTGCACTCGGGATGTCACTGGGAGGAGAGAGCAACTACACGCCTACATACCACGTGGATCCAACAGGAGCATACATCCAGCCCACGTCATATGATCAGTGTATGCCAGTAAAAACAAACATCAATAAAGTGTTG
>ACG75826
ATGCCTCCAATTAAGAGA------CAGCCTAGAGGGTGGGTGCTGCCTGGATACAGATATCTTGGGCCATTTAATCCACTTGATAACGGTGAACCTGTAAATAACGCTGATCGCGCTGCTCAATTACATGATCACGCCTACTCTGAACTAATAAAGAGTGGTAAAAATCCATACCTGTATTTCAATAAAGCTGATGAAAAATTCATTGATGATCTAAAAGACGATTGGTCAATTGGTGGAATTATTGGATCCAGTTTTTTTAAAATAAAGCGCGCCGTGGCTCCTGCTCTGGGAAATAAAGAGAGA------------------------------------GCCCAAAAAAGACACTTTTACTTTGCTAACTCAAATAAAGGTGCAAAAAAAACAAAAAAAAGTGAACCTAAACCAGGAACCTCAAAAATGTCTGACACTGACATT---CAAGACCAACAACCTGATACTGTG------------GACGCACCACAA---------AACACCTCAGGGGGAGGAACAGGAAGTATTGGAGGAGGA------AAAGGATCTGGTGTGGGGATTTCCACTGGAGGGTGGGTCGGAGGTTCTCACTTTTCAGACAAATATGTGGTTACTAAAAACACAAGACAATTTATAACCACAATTCAGAATGGTCACCTCTACAAAACAGAGGCCATTGAAACAACAAACCAAAGTGGAAAATCACAGCGCTGCGTCACAACTCCATGGACATACTTTAACTTTAATCAATACAGCTGTCACTTCTCACCACAGGATTGGCAGCGCCTTACAAATGAATATAAGCGCTTCAGACCTAAAGCAATGCAAGTAAAGATTTACAACTTGCAAATAAAACAAATACTTTCAAATGGT---GCTGACACAACATACAACAATGACCTCACAGCTGGCGTTCACATCTTTTGTGATGGAGAGCATGCTTATCCAAATGCATCTCATCCATGGGATGAGGACGTCATGCCTGATCTTCCATACAAGACCTGGAAACTTTTTCAATATGGATATATTCCTATTGAAAATGAACTCGCAGATCTTGATGGAAATGCAGCTGGAGGCAATGCTACAGAAAAAGCACTTCTGTATCAGATGCCTTTTTTTCTACTTGAAAACAGTGACCACCAAGTACTTAGAACTGGTGAGAGCACTGAATTTACTTTTAACTTT---GACTGTGAATGGGTTAACAATGAAAGAGCATACATTCCTCCTGGACTAATGTTT---AATCCAAAAGTCCCAACAAGAAGAGTTCAGTAC---ATAAGACAAAACGGAAGCACAGCAGCCAGCACAGGCAGAATTCAGCCATACTCAAAACCAACAAGCTGGATGACAGGACCTGGCCTGCTCAGTGCACAAAGAGTAGGACCACAGTCATCAGACACT------------GCTCCATTCATGGTTTGCACTAACCCAGAAGGAACACACATA---AACACAGGTGCTGCAGGATTTGGATCTGGCTTTGATCCTCCAAGCGGATGTCTGGCACCAACT------------------AACCTAGAATACAAACTTCAATGGTACCAGACACCAGAAGGAACAGGAAATAATGGAAACATAATTGCAAAC------------------CCATCACTCTCAATGCTTAGAGACCAACTCCTATACAAAGGAAACCAGACCACATACAATCTAGTGGGGGACATATGGATGTTTCCAAATCAAGTCTGGGACAGATTTCCTATCACCAGAGAAAATCCAATCTGGTGCAAAAAACCAAGGGCTGACAAACACACAATCATGGATCCATTTGATGGATCAATTGCAATGGATCATCCTCCAGGCACTATTTTTATAAAAATGGCAAAAATTCCAGTTCCAACTGCCTCAAATGCAGACTCATACCTAAACATATACTGTACTGGACAAGTCAGCTGTGAAATTGTATGGGAGGTAGAAAGATACGCAACAAAGAACTGGCGTCCAGAAAGAAGACATACTGCACTCGGGATGTCACTGGGAGGAGAGAGCAACTACACGCCTACATACCACGTGGATCCAACAGGAGCATACATCCAGCCCACGTCATATGATCAGTGTATGCCAGTAAAAACAAACATCAATAAAGTGTTG
>ACG75870
ATGCCTCCAATTAAGAGA------CAGCCTAGAGGGTGGGTGCTGCCTGGATACAGATATCTTGGGCCATTTAATCCACTTGATAACGGTGAACCTGTAAATAACGCTGATCGCGCTGCTCAATTACATGATCACGCCTACTCTGAACTAATAAAGAGTGGTAAAAATCCATACCTGTATTTCAATAAAGCTGATGAAAAATTCATTGATGATCTAAAAGACGATTGGTCAATTGGTGGAATTATTGGATCCAGTTTTTTTAAAATAAAGCGCGCCGTGGCTCCTGCTCTGGGAAATAAAGAGAGA------------------------------------GCCCAAAAAAGACACTTTTACTTTGCTAACTCAAATAAAGGTGCAAAAAAAACAAAAAAAAGTGAACCTAAACCAGGAACCTCAAAAATGTCTGACACTGACATT---CAAGACCAACAACCTGATACTGTG------------GACGCACCACAA---------AACACCTCAGGGGGAGGAACAGGAAGTATTGGAGGAGGA------AAAGGATCTGGTGTGGGGATTTCCACTGGAGGGTGGGTCGGAGGTTCTCACTTTTCAGACAAATATGTGGTTACTAAAAACACAAGACAATTTATAACCACAATTCAGAATGGTCACCTCTACAAAACAGAGGCCATTGAAACAACAAACCAAAGTGGAAAATCACAGCGCTGCGTCACAACTCCATGGACATACTTTAACTTTAATCAATACAGCTGTCACTTTTCACCACAGGATTGGCAGCGCCTTACAAATGAATATAAGCGCTTCAGACCTAAAGCAATGCAAGTAAAGATTTACAACTTGCAAATAAAACAAATACTTTCAAACGGT---GCTGACACAACATACAACAATGACCTCACAGCTGGCGTTCACATCTTTTGTGATGGAGAGCATGCTTATCCAAATGCATCTCATCCATGGGATGAGGACGTCATGCCTGATCTTCCATACAAGACCTGGAAACTTTTTCAATATGGATATATTCCTATTGAAAATGAACTCGCAGATCTTGATGGAAATGCAGCTGGAGGCAATGCTACAGAAAAAGCACTTCTGTATCAGATGCCTTTTTTTCTACTTGAAAACAGTGACCACCAAGTACTTAGAACTGGTGAGAGCACTGAATTTACTTTTAACTTT---GACTGTGAATGGGTTAACAATGAAAGAGCATACATTCCTCCTGGACTAATGTTT---AATCCAAAAGTCCCAACAAGAAGAGTTCAGTAC---ATAAGACAAAACGGAAGCACAGCAGCCAGCACAGGCAGAATTCAGCCATACTCAAAACCAACAAGCTGGATGACAGGACCTGGCCTGCTCAGTGCACAAAGAGTAGGACCACAGTCATCAGACACT------------GCTCCATTCATGGTTTGCACTAACCCAGAAGGAACACACATA---AACACAGGTGCTGCAGGATTTGGATCTGGCTTTGATCCGCCAAGCGGATGTCTGGCACCAACT------------------AACCTAGAATACAAACTTCAGTGGTACCAGACACCAGAAGGAACAGGAAATAATGGAAACATAATTGCAAAC------------------CCATCACTCTCAATGCTTAGAGACCAACTCCTATACAAAGGAAACCAGACCACATACAATCTAGTGGGGGACATATGGATGTTTCCAAATCAAGTCTGGGACAGATTTCCTATCACCAGAGAAAATCCAATCTGGTGCAAAAAACCAAGAGCTGACAAACACACAATCATGGATCCATTTGATGGATCCATTGCAATGGATCATCCTCCAGGCACTATTTTTATAAAAATGGCAAAAATTCCAGTACCAACTGCAACAAATGCAGACTCATATCTAAACATATACTGTACTGGACAAGTCAGCTGTGAGATTGTATGGGAAGTAGAAAGATACGCAACAAAGAACTGGCGTCCAGAAAGAAGACATACTGCACTTGGGATGTCACTGGGAGGAGAGAGCAACTACACGCCTACATACCACGTGGATCCAACAGGAGCATACATCCAGCCCACGTCATATGATCAGTGTATGCCAGTAAAAACAAACATCAATAAAGTGTTG
>AEO37427
ATGAGTCTTAAGCGCGGT------CAGTTCCGCGGGCTTCTGTTTCCTGGTTATAATTATTTGGGTCCTTTTAATCCTTTGGAAAACGGTGATCCTGTCAATAAAGCCGACGAGGCCGCAAAAAAACACGATCAAGCCTATAATAATTATATCAATAAAGGTTTAAATCCCTACCTGAAATTTAATAAAGGTGATCAAGACTTTATCGACTCTTTGCAGTCTGACTCTTCTGTGGGCGGTAACTTTGCGCGTGCCGTCTTTCATTTGAAAAAACAAATTGCGCCTGCGCTCAACGAGCCTAAAGACACGGGGGAACCTCCGGCCAAGAAGGACAAACGCGCGGGCAATAAACGTCACCTATATTTTGCGCGCTTAAATAAAGGCGCGAAAAAAGCCAAAGCT---GATCCTAACAACATGGATGGTGATATGGGAGATAACGAACAGGGAGCGGGTGAGGCGCCAGCTGCTGAA------GGCGGAGCAAGATCT------------GGTGGCGGCGGTGGCGCGATTGGTGGAGGAGGAGGCGGT------GGCAACCACGGCGTCGGCATCTCAACGGGAGGATGGATCGGAGGATCCATCTTGGGCAAGAATAAAATCATCACACGCAATACGCGTCAATGGGTGTGCACCATTCGAGACAGCCACAGATACAAACAATACACACAATGGCGCCAAGGAAACACAAACGTAAAAATGCAAGGGTACACCACGCCTTGGAACATGTTCAACTTTAACCAGTACAGCAGCCACTTTAATCCCAACGAATGGCAATGGCTCGTCAACCGGGCCTCACGCTTCAGACCAGTGAGAATGGAAGTCAAAATCTATAACCTACAAATCAAACAAGAAAGCACTCAAGAC---ACAACCGCACAATATACCAACGATCTCACCGCGGGTCTTCACGTGCTCTGCGACGGAGAACACGCCTTTCCTTGGACGCAGCTACCTTGGGACCAAGGATGCATGCCAGAACTGCCTCACGACGTCTGGAAGCTGCAACAATACGCCTACATCACGGTCGCCCCTTATGCGCAAGACACG---------------ACGGACGACGGCGACGAGCTCGACATACGAGGCGGCGTACCCATGTATCTCCTAGAGGAGACGGATCACGCCGTCATCCGCACAGGCGAGAGCATCACCTTCCATCATACCTTC---GACTGTGGGTGGGTCGACAACACACGCTCGAGCGTCATGCCTCAGGCGGCCTGCATCAATCCGCTCGTCGACTCCAGACTCGTAGGAGTC---TGGCTCAACAGCACCAATAACGGGACAAACGAGAACCAAATGAGACCGTATCAGAAACACGGTCCGTGGTGGCCGGGACCCGGTTACCGAGACAACAGAAACACCAGCGACAGCGGAACCCAAGGAAACACCGTCCTGGGACCTTACATCAGCGTCTGGAAGCCGGACGGAATCGTCTAC---GATGGGTCTCATGTCAGATCCGGAGTGGCCACGGGTCCATACGTAGGAGGCCAGTCGAGCGACATCACGACAGGC------AACTCCCACAACAACGCCAATCATCTCAGATTCACACCGGGAGACGGACCGGGCGGGGCAGACCAACACAACTTCTTTATCCGGCGAAGTTCCGTCCACACGGGAACCAGGGATCAAGCTCTCTATAAAGCCACCGGCAACTCCTCAGAGGAAGTGAAAAATGTCTACATGATGCCAAACCAAATGTGGGACTCGGCACCTATTTCCAGATATAATCCTATCTGGGTCAAAGTACCCAGAGTGGACAGACACACCTTGCTCGACACCGACGACGGAACCTTACCTATGACGCATCCTCCGGGAACCATCTACGTCAAGCTGGCCAATATTCCAACTCCG---------AATGGCACAGGACATCTCAATATCTACGCCACAGGACAGGTATCCTGCGAGATCGAGTGGGAGTACGAGGAGCACTTCAACAAGAATTGGCGTCCAGAACGCAGAATCGACGCCAACAAGATGCGCGCCGAC---------------------GTCTACAAAATCAACGAACAGGGTGGATACGACCTGCCTCAATCTTATTACGAAACCATGCCAACCAGGTGGGGGCAGGAAAAAGTGCTG
>BAH22653
ATGCCTCCAATTAAGAGA------CAGCCTAGAGGGTGGGTGCTGCCTGGATACAGATATCTTGGGCCATTTAATCCACTTGATAACGGTGAACCTGTAAATAACGCTGATCGCGCTGCTCAATTACATGATCACGCCTACTCTGAACTAATAAAGAGTGGTAAAAATCCATACCTGTATTTCAATAAAGCTGATGAAAAATTCATTGATGATCTAAAAGACGATTGGTCAATTGGTGGAATTATTGGATCCAGTTTTTTTAAAATAAAGCGCGCCGTGGCTCCTGCTCTGGGAAATAAAGAGAGA------------------------------------GCCCAAAAAAGACACTTTTACTTTGCTAACTCAAATAAAGGTGCAAAAAAAACAAAAAAAAGTGAACCTAAACCAGGAACCTCAAAAATGTCTGACACTGACATT---CAAGACCAACAACCTGATACTGTG------------GACGCACCACAA---------AACACCTCAGGGGGAGGAACAGGAAGTATTGGAGGAGGA------AAAGGATCTGGTGTGGGGATTTCCACTGGAGGGTGGGTCGGAGGTTCTCACTTTTCAGACAAATATGTGGTTACTAAAAACACAAGACAATTTATAACCACAATTCAGAATGGTCACCTCTACAAAACAGAGGCCATTGAAACAACAAACCAAAGTGGAAAATCACAGCGCTGCGTCACAACTCCATGGACATACTTTAACTTTAATCAATACAGCTGTCACTTCTCACCACAGGATTGGCAGCGCCTTACAAATGAATATAAGCGCTTCAGACCTAAAGCAATGCAAGTAAAGATTTACAACTTGCAAATAAAACAAATACTTTCAAATGGT---GCTGACACAACATACAACAATGACCTCACAGCTGGCGTTCACATCTTTTGTGATGGAGAGCATGCTTATCCAAATGCATCTCATCCATGGGATGAGGACGTCATGCCTGATCTTCCATACAAGACCTGGAAACTTTTTCAATATGGATATATTCCTATTGAAAATGAACTCGCAGATCTTGATGGAAATGCAGCTGGAGGCAATGCTACAGAAAAAGCACTTCTGTATCAGATGCCTTTTTTTCTACTTGAAAACAGTGACCACCAAGTACTTAGAACTGGTGAGAGCACTGAATTTACTTTTAACTTT---GACTGTGAATGGGTTAACAATGAAAGAGCATACATTCCTCCTGGACTAATGTTT---AATCCAAAAGTCCCAACAAGAAGAGTTCAGTAC---ATAAGACAAAACGGAAGCACAGCAGCCAGCACAGGCAGAATTCAGCCATACTCAAAACCAACAAGCTGGATGACAGGACCTGGCCTGCTCAGTGCACAAAGAGTAGGACCACAGTCATCAGACACT------------GCTCCATTCATGGTTTGCACTAACCCAGAAGGAACACACATA---AACACAGGTGCTGCAGGATTTGGATCTGGCTTTGATCCTCCAAGCGGATGTCTGGCACCAACT------------------AACCTAGAATACAAACTTCAATGGTACCAGACACCAGAAGGAACAGGAAATAATGGAAACATAATTGCAAAC------------------CCATCACTCTCAATGCTTAGAGACCAACTCCTATACAAAGGAAACCAGACCACATACAATCTAGTGGGGGACATATGGATGTTTCCAAATCAAGTCTGGGACAGATTTCCTATCACCAGAGAAAATCCAATCTGGTGCAAAAAACCAAGGGCTGACAAACACACAATCATGGATCCATTTGATGGATCAATTGCAATGGATCATCCTCCAGGCACTATTTTTATAAAAATGGCAAAAATTCCAGTTCCAACTGCCTCAAATGCAGACTCATACCTAAACATATACTGTACTGGACAAGTCAGCTGTGAAATTGTATGGGAGGTAGAAAGATACGCAACAAAGAACTGGCGTCCAGAAAGAAGACATACTGCACTCGGGATGTCACTGGGAGGAGAGAGCAACTACACGCCTACATACCACGTGGATCCAACAGGAGCATACATCCAGCCCACGTCATATGATCAGTGTATGCCAGTAAAAACAAACATCAATAAAGTGTTG
>BAH22657
ATGCCTCCAATTAAGAGA------CAGCCTAGAGGGTGGGTGCTGCCTGGATACAGATATCTTGGGCCATTTAATCCACTTGATAACGGTGAACCTGTAAATAACGCTGATCGCGCTGCTCAATTACATGATCACGCCTACTCTGAACTAATAAAGAGTGGTAAAAATCCATACCTGTATTTCAATAAAGCTGATGAAAAATTCATTGATGATCTAAAAGACGATTGGTCAATTGGTGGAATTATTGGATCCAGTTTTTTTAAAATAAAGCGCGCCGTGGCTCCTGCTCTGGGAAATAAAGAGAGA------------------------------------GCCCAAAAAAGACACTTTTACTTTGCTAACTCAAATAAAGGTGCAAAAAAAACAAAAAAAAGTGAACCTAAACCAGGAACCTCAAAAATGTCTGACACTGACATT---CAAGACCAACAACCTGATACTGTG------------GACGCACCACAA---------AACACCTCAGGGGGAGGAACAGGAAGTATTGGAGGAGGA------AAAGGATCTGGTGTGGGGATTTCCACTGGAGGGTGGGTCGGAGGTTCTCACTTTTCAGACAAATATGTGGTTACTAAAAACACAAGACAATTTATAACCACAATTCAGAATGGTCACCTCTACAAAACAGAGGCCATTGAAACAACAAACCAAAGTGGAAAATCACAGCGCTGCGTCACAACTCCATGGACATACTTTAACTTTAATCAATACAGCTGTCACTTCTCACCACAGGATTGGCAGCGCCTTACAAATGAATATAAGCGCTTCAGACCTAAAGCAATGCAAGTAAAGATTTACAACTTGCAAATAAAACAAATACTTTCAAATGGT---GCTGACACAACATACAACAATGACCTCACAGCTGGCGTTCACATCTTTTGTGATGGAGAGCATGCTTATCCAAATGCATCTCATCCATGGGATGAGGACGTCATGCCTGATCTTCCATACAAGACCTGGAAACTTTTTCAATATGGATATATTCCTATTGAAAATGAACTCGCAGATCTTGATGGAAATGCAGCTGGAGGCAATGCTACAGAAAAAGCACTTCTGTATCAGATGCCTTTTTTTCTACTTGAAAACAGTGACCACCAAGTACTTAGAACTGGTGAGAGCACTGAATTTACTTTTAACTTT---GACTGTGAATGGGTTAACAATGAAAGAGCATACATTCCTCCTGGACTAATGTTT---AATCCAAAAGTCCCAACAAGAAGAGTTCAGTAC---ATAAGACAAAACGGAAGCACAGCAGCCAGCACAGGCAGAATTCAGCCATACTCAAAACCAACAAGCTGGATGACAGGACCTGGCCTGCTCAGTGCACAAAGAGTAGGACCACAGTCATCAGACACT------------GCTCCATTCATGGTTTGCACTAACCCAGAAGGAACACACATA---AACACAGGTGCTGCAGGATTTGGATCTGGCTTTGATCCTCCAAGCGGATGTCTGGCACCAACT------------------AACCTAGAATACAAACTTCAATGGTACCAGACACCAGAAGGAACAGGAAATAATGGAAACATAATTGCAAAC------------------CCATCACTCTCAATGCTTAGAGACCAACTCCTATACAAAGGAAACCAGACCACATACAATCTAGTGGGGGACATATGGATGTTTCCAAATCAAGTCTGGGACAGATTTCCTATCACCAGAGAAAATCCAATCTGGTGCAAAAAACCAAGGGCTGACAAACACACAATCATGGATCCATTTGATGGATCAATTGCAATGGATCATCCTCCAGGCACTATTTTTATAAAAATGGCAAAAATTCCAGTTCCAACTGCCTCAAATGCAGACTCATACCTAAACATATACTGTACTGGACAAGTCAGCTGTGAAATTGTATGGGAGGTAGAAAGATACGCAACAAAGAACTGGCGTCCAGAAAGAAGACATACTGCACTCGGGATGTCACTGGGAGGAGAGAGCAACTACACGCCTACATACCACGTGGATCCAACAGGAGCATACATCCAGCCCACGTCATATGATCAGTGTATGCCAGTAAAAACAAACATCAATAAAGTGTTG
>AEX15203
ATGCCTCCAATTAAGAGA------CAGCCTAGAGGGTGGGTGCTGCCTGGATACAGATATCTTGGGCCATTTAATCCACTTGATAACGGTGAACCTGTAAATAACGCTGATCGCGCTGCTCAATTACATGATCACGCCTACTCTGAACTAATAAAGAGTGGTAAAAATCCATACCTGTATTTCAATAAAGCTGATGAAAAATTCATTGATGATCTAAAAGACGATTGGTCAATTGGTGGAATTATTGGATCCAGTTTTTTTAAAATAAAGCGCGCCGTGGCTCCTGCTCTGGGAAATAAAGAGAGA------------------------------------GCCCAAAAAAGACACTTTTACTTTGCTAACTCAAATAAAGGTGCAAAAAAAACAAAAAAAAGTGAACCTAAACCAGGAACCTCAAAAATGTCTGACACTGACATT---CAAGACCAACAACCTGATACTGTG------------GACGCACCACAA---------AACACCTCAGGGGGAGGAACAGGAAGTATTGGAGGAGGA------AAAGGATCTGGTGTGGGGATTTCCACTGGAGGGTGGGTCGGAGGTTCTCACTTTTCAGACAAATATGTGGTTACTAAAAACACAAGACAATTTATAACCACAATTCAGAATGGTCACCTCTACAAAACAGAGGCCATTGAAACAACAAACCAAAGTGGAAAATCACAGCGCTGCGTCACAACTCCATGGACATACTTTAACTTTAATCAATACAGCTGTCACTTCTCACCACAAGATTGGCAGCGCCTTACAAATGAATATAAGCGCTTCAGACCTAAAGCAATGCAAGTAAAGATTTACAACTTGCAAATAAAACAAATACTTTCAAATGGT---GCTGACACAACATACAACAATGACCTCACAGCTGGCGTTCACATCTTTTGTGATGGAGAGCATGCTTACCCAAATGCATCTCATCCATGGGATGAGGACGTCATGCCTGATCTTCCATACAAGACCTGGAAACTTTTTCAATATGGATATATTCCTATTGAAAATGAACTCGCAGATCTTGATGGAAATGCAGCTGGAGGCAATGCTACAGAAAAAGCACTTCTGTATCAGATGCCTTTTTTTCTACTTGAAAACAGTGACCACCAAGTACTTAGAACTGGTGAGAGCACTGAATTTACTTTTAACTTT---GACTGTGAATGGGTTAACAATGAAAGAGCATACATTCCTCCTGGACTAATGTTT---AATCCAAAAGTCCCAACAAGAAGAGTTCAGTAC---ATAAGACAAAACGGAAGCACAGCAGCCAGCACAGGCAGAATTCAGCCATACTCAAAACCAACAAGCTGGATGACAGGACCTGGCCTGCTCAGTGCACAAAGAGTAGGACCACAGTCATCAGACACT------------GCTCCATTCATGGTTTGCACTAACCCAGAAGGAACACACATA---AACACAGGTGCTGCAGGATTTGGATCTGGCTTTGATCCTCCAAGCGGATGTCTGGCACCAACT------------------AACCTAGAATACAAACTTCAGTGGTACCAGACACCAGAAGGAACAGGAAATAATGGAAACATAATTGCAAAC------------------CCATCACTCTCAATGCTTAGAGACCAACTCCTATACAAAGGAAACCAGACCACATACAATCTAGTGGGGGACATATGGATGTTTCCAAATCAAGTCTGGGACAGATTTCCTATCACCAGAGAAAATCCAATCTGGTGCAAAAAACCAAGAGCTGACAAACACACAATCATGGATCCATTTGATGGATCAATTGCAATGGATCATCCTCCAGGCACTATTTTTATAAAAATGGCAAAAATTCCAGTTCCAACTGCCTCAAATGCAGACTCATACCTAAACATATACTGTACTGGACAAGTCAGCTGTGAAATTGTATGGGAGGTAGAAAGATACGCAACAAAGAACTGGCGTCCAGAAAGAAGACATACTGCACTCGGGATGTCACTGGGAGGAGAGAGCAACTACACGCCTACATACCACGTGGATCCAACAGGAGCATACATCCAGCCCACGTCATATGATCAGTGTATGCCAGTAAAAACAAACATCAATAAAGTGTTG
>ACX47169
ATGCCTCCAATTAAGAGA------CAGCCTAGAGGGTGGGTGCTGCCTGGATACAGATATCTTGGGCCATTTAATCCACTTGATAACGGTGAACCTGTAAATAACGCTGATCGCGCTGCTCAATTACATGATCACGCCTACTCTGAACTAATAAAGAGTGGTAAAAATCCATACCTGTATTTCAATAAAGCTGATGAAAAATTCATTGATGATCTAAAAGACGATTGGTCAATTGGTGGAATTATTGGATCCAGTTTTTTTAAAATAAAGCGCGCCGTGGCTCCTGCTCTGGGAAATAAAGAGAGA------------------------------------GCCCAGAAAAGACACTTTTACTTTGCTAACTCAAATAAAGGTGCAAAAAAAACAAAAAAAAGTGAACCTAAACCAGGAACCTCAAAAATGTCTGACACTGACATT---CAAGACCAACAACCTGATACTGTG------------GACGCACCACAA---------AACACCTCAGGGGGAGGAACAGGAAGTATTGGAGGAGGA------AAAGGATCTGGTGTGGGGATTTCCACTGGAGGGTGGGTCGGAGGTTCTCACTTTTCAGACAAATATGTGGTTACTAAAAACACAAGACAATTTATAACCACAATTCAGAATGGTCACCTCTACAAAACAGAGGCCATTGAAACAACAAACCAAAGTGGAAAATCACAGCGCTGCGTCACAACTCCATGGACATACTTTAACTTTAATCAATACAGCTGTCACTTCTCACCACAGGATTGGCAGCGCCTTACAAATGAATATAAGCGCTTCAGACCTAAAGCAATGCAAGTAAAGATTTACAACTTGCAAATAAAACAAATACTTTCAAATGGT---GCTGACACAACATACAACAATGACCTCACAGCTGGCATTCACATCTTTTGTGATGGAGAGCATGCTTACCCAAATGCATCTCATCCATGGGATGAGGACGTCATGCCTGATCTTCCATACAAGACCTGGAAACTTTTTCAATATGGATATATTCCTATTGAAAGTGAACTCGCAGATCTTGATGGAAATGCAGCTGGAGGCAATGCTACAGAAAAAGCACTTCTGTATCAGATGCCTTTTTTTCTACTTGAAAACAGTGACCACCAAGTACTTAGAACTGGTGAGAGCACTGAATTTACTTTTAACTTT---GACTGTGAATGGGTTAACAATGAAAGAGCATACATTCCTCCTGGACTAATGTTT---AATCCAAAAGTCCCAACAAGAAGAGTTCAGTAC---ATAAGACAAAACGGAAGCACAGCAGCCAGCACAGGCAGAATTCAGCCATACTCAAAACCAACAAGCTGGATGACAGGACCTGGCCTGCTCAGTGCACAAAGAGTAGGACCGCAGTCATCAGACACT------------GCTCCATTCATGGTTTGCACTAACCCAGAAGGAACACACATA---AACACAGGTGCTGCAGGATTTGGATCTGGCTTTGATCCTCCAAGCGGATGTCTGGCACCAACT------------------AACCTAGAATACGAACTTCAGTGGTACCAGACACCAGAAGGAACAGGAAATAATGGAAACATAATTGCAAAC------------------CCATCACTCTCAATGCTTAGAGACCAACTCCTATACAAAGGAAACCAGACCACATACAATCTAGTGGGGGACATATGGATGTTTCCAAATCAAGTCTGGGACAGATTTCCTATCACCAGAGAAAATCCAATCTGGTGCAAAAAACCAAGGGCTGACAAGCACACAATCATGGATCCATTTGATGGATCAATTGCAATGGATCATCCTCCAGGCACTATTTTTATAAAAATGGCAAAAATTCCAGTTCCAACTGCCTCAAATGCAGACTCATACCTAAACATATACTGTACTGGACAAGTCAGCTGTGAAATTGTATGGGAGGTAGAAAGATACGCAACAAAGAACTGGCGTCCAGAAAGAAGACATACTGCACTCGGGATGTCACTGGGAGGAGAGAGCAACTACACGCCTACATACCACGTGGATCCAACAGGAGCATACATCCAGCCCACGTCATATGATCAGTGTATGCCAGTAAAAACAAACATCAATAAAGTGTTG
>ABW79863
ATGCCTCCAATTAAACGC------CAACCTGGAGGGTGGGTGCTTCCTGGTTATAAATACCTTGGTCCATTTAATCCTCTTGAGAACGGTGAACCAGTTAATAAAGCTGATCGCGCTGCTCAAGCTCATGATAAATCATATTCTGAATTAATAAAGAGTGGAAAAAATCCTTACTTGTATTTCAATAAAGCTGATGAGAAATTCATTGACGATTTGAAAAACGACTGGTCTCTTGGTGGCATTATTGGCTCAAGTTTCTTTAAACTTAAGCGCGCCGTGGCTCCTGCTCTAGGAAATAAAGAGCGA------------------------------------GCTCAAAAAAGACATTTTTACTTTGCAAACTCAAATAAAGGTGCTAAAAAACCAAAAAATAACGAGCCTAAACCAGGCACTTCAAAAATGTCTGAAAATGAAATC---CAAGACCAACAACCATCTGACTCA------ATGGAAGAGCGA---------------GGAGGAGGAGGAGGTGCGACCGGTAGTGTGGGAGGGGGG------AAAGGTTCTGGTGTGGGTATATCCACAGGTGGCTGGGTAGGAGGCAGCTACTTCACTGACTCATATGTCATAACAAAAAACACCAGACAATTTCTGGTAAAAATACAAAATGACCACAAATACAGAACTGAAAATATTATTCCAAGCAATGCTGGAGGAAAATCACAAAGATGCGTCAGCACACCGTGGTCATATTTCAACTTCAATCAATACAGCAGTCATTTTTCACCACAAGACTGGCAGCGCCTAACAAATGAATATAAGCGCTTTAAACCTAGAAAAATGCATGTAAAAATTTACAATCTACAAATAAAACAAATACTTTCAAATGGT---GCTGACACTACATACAACAACGACCTAACAGCTGGTGTTCACATCTTTTGTGACGGTGAACACGCATATCCAAATGCAACACATCCATGGGATGAAGACGTGATGCCAGAACTTCCATATGAAACATGGTATCTGTTTCAATATGGATACATTCCAGTTATTCATGAACTTGCTGAAATGGAA------------GACGCAAATGCTGTAGAAAAAGCTATAGCACTACAAATACCATTCTTCATGCTTGAAAACAGTGACCATGAAGTTCTAAGAACTGGAGAAAGCACAGAATTCACTTTTGATTTT---GACTGTGAGTGGATCAACAACGAAAGAGCATACATTCCTCCTGGATTAATGTTT---AATCCAAAAGTTCCTACGAGAAGAGCTCAATAC---ATTAGACAGCACGGAAACACAGCATCAAGCAACACCAGAATTCAACCATATGCAAAACCTACAAGCTGGATGACAGGACCAGGTCTACTCAGTGCACAAAGAGTAGGACCAGCTGGCTCAGACACT------------GCATCATGGATGGTTGTTGTTAATCCAGACGGAACTGCCGTT---AACTCAGGAATGGCAGGAGTTGGATCAGGATTTGATCCTCCTTCAGGATCTCTAAGACCAACT------------------GACTTAGAATACAAAATACAATGGTACCAAACTCCTGAAGGTACAAACAGTGATGGAAACATAATTTCAAAT------------------CCACCACTGTCCATGCTTAGAGATCAAGCTCTCTACAGAGGAAATCAAACAACCTATAACCTATGCTCAGATGTATGGATGTTCCCAAATCAAATTTGGGACAGATATCCAATAACCAGAGAAAATCCAATTTGGTGCAAAAAGCCAAGATCAGATAAAAACACAATAATTGATCCTTTCGATGGAACACTCGCAATGGATCATCCTCCTGGAACAATCTTCATAAAAATGGCAAAAATTCCAGTTCCTTCAAACAACAACGCAGACTCATACCTAAACATCTACTGCACAGGACAAGTCAGCTGCGAAATTGTCTGGGAAGTTGAAAGATACGCAACAAAGAACTGGAGACCAGAGAGAAGACACACCGCACTTGGTCTTGGAATCGGAGGAGAAGAAAACATAAATCCAACTTACCATGTAGACAAAAATGGAAAATACATTCAGCCAACAACATGGGACATGTGCTATCCTATCAAAACAAACATCAATAAAGTGTTG
>AEX15207
ATGCCTCCAATTAAGAGA------CAGCCTAGAGGGTGGGTGCTGCCTGGATACAGATATCTTGGGCCATTTAATCCACTTGATAACGGTGAACCTGTAAATAACGCTGATCGCGCTGCTCAATTACATGATCACGCCTACTCTGAACTAATAAAGAGTGGTAAAAATCCATACCTGTATTTCAATAAAGCTGATGAAAAATTCATTGATGATCTAAAAGACGATTGGTCAATTGGTGGAATTATTGGATCCAGTTTTTTTAAAATAAAGCGCGCCGTGGCTCCTGCTCTGGGAAATAAAGAGAGA------------------------------------GCCCAAAAAAGACACTTTTACTTTGCTAACTCAAATAAAGGTGCAAAAAAAACAAAAAAAAGTGAACCTAAACCAGGAACCTCAAAAATGTCTGACACTGACATT---CAAGACCAACAACCTGATACTGTG------------GACGCACCACAA---------AACACCTCAGGGGGAGGAACAGGAAGTATTGGAGGAGGA------AAAGGATCTGGTGTGGGGATTTCCACTGGAGGGTGGGTCGGAGGTTCTCACTTTTCAGACAAATATGTGGTTACTAAAAACACAAGACAATTTATAACCACAATTCAGAATGGTCACCTCTACAAAACAGAGGCCATTGAAACAACAAACCAAAGTGGAAAATCACAGCGCTGCGTCACAACTCCATGGACATACTTTAACTTTAATCAATACAGCTGTCACTTCTCACCACAGGATTGGCAGCGCCTTACAAATGAATATAAGCGCTTCAGACCTAAAGCAATGCAAGTAAAGATTTACAACTTGCAAATAAAACAAATACTTTCAAATGGT---GCTGACACAACATACAACAATGACCTCACAGCTGGCGTTCACATCTTTTGTGATGGAGAGCATGCTTATCCAAATGCATCTCATCCATGGGATGAGGACGTCATGCCTGATCTTCCATACAAGACCTGGAAACTTTTTCAATATGGATATATTCCTATTGAAAATGAACTCGCAGATCTTGATGGAAATGCAGCTGGAGGCAATGCTACAGAAAAAGCACTTCTGTATCAGATGCCTTTTTTTCTACTTGAAAACAGTGACCACCAAGTACTTAGAACTGGTGAGAGCACTGAATTTACTTTTAACTTT---GACTGTGAATGGGTTAACAATGAAAGAGCATACATTCCTCCTGGACTAATGTTT---AATCCAAAAGTCCCAACAAGAAGAGTTCAGTAC---ATAAGACAAAACGGAAGCACAGCAGCCAGCACAGGCAGAATTCAGCCATACTCAAAACCAACAAGCTGGATGACAGGACCTGGCCTGCTCAGTGCACAAAGAGTAGGACCACAGTCATCAGACACT------------GCTCCATTCATGGTTTGCACTAACCCAGAAGGAACACACATA---AACACAGGTGCTGCAGGATTTGGATCTGGCTTTGATCCTCCAAGCGGATGTCTGGCACCAACT------------------AACCTAGAATACAAACTTCAATGGTACCAGACACCAGAAGGAACAGGAAATAATGGAAACATAATTGCAAAC------------------CCATCACTCTCAATGCTTAGAGACCAACTCCTATACAAAGGAAACCAGACCACATACAATCTAGTGGGGGACATATGGATGTTTCCAAATCAAGTCTGGGACAGATTTCCTATCACCAGAGAAAATCCAATCTGGTGCAAAAAACCAAGGGCTGACAAACACACAATCATGGATCCATTTGATGGATCAATTGCAATGGATCATCCTCCAGGCACTATCTTTATAAAAATGGCAAAAATCCCAGTACCAACTGCCTCTAATGCAGACTCATATCTAAACATATACTGCACTGGACAAGTCAGCTGTGAAATTGTATGGGAGGTAGAAAGATACGCAACAAAGAACTGGCGTCCAGAAAGAAGACATACTGCACTCGGGATGTCACTGGGAGGAGAGAGCAACTACACGCCTACATACCACGTGGATCCAACAGGAGCATACATCCAGCCCACGTCATATGATCAGTGTATGCCAGTAAAAACAAACATCAATAAAGTGTTG
>ABR26282
ATGCCTCCAATTAAGAGA------CAGCCTAGAGGGTGGGTGCTGCCTGGATACAGATATCTTGGGCCATTTAATCCACTTGATAACGGTGAACCTGTAAATAACGCTGATCGCGCTGCTCAATTACATGATCACGCCTACTCTGAACTAATAAAGAGTGGTAAAAATCCATACCTGTATTTCAATAAAGCTGATGAAAAATTCATTGATGATCTAAAAGACGATTGGTCAATTGGTGGAATTATTGGATCCAGTTTTTTTAAAATAAAGCGCGCCGTGGCTCCTGCTCTGGGAAATAAAGAGAGA------------------------------------GCCCAAAAAAGACACTTTTACTTTGCTAACTCAAATAAAGGTGCAAAAAAAACAAAAAAAAGTGAACCTAAACCAGGAACCTCAAAAATGTCTGACACTGACATT---CAAGACCAACAACCTGATACTGTG------------GACGCACCACAA---------AACACCTCAGGGGGAGGAACAGGAAGTATTGGAGGAGGA------AAAGGATCTGGTGTGGGGATTTCCACTGGAGGGTGGGTCGGAGGTTCTCACTTTTCAGACAAATATGTGGTTACTAAAAACACAAGACAATTTATAACCACAATTCAGAATGGTCACCTCTACAAAACAGAGGCCATTGAAACAACAAACCAAAGTGGAAAATCACAGCGCTGCGTCACAACTCCATGGACATACTTTAACTTTAATCAATACAGCTGTCACTTCTCACCACAGGATTGGCAGCGCCTTACAAATGAATATAAGCGCTTCAGACCTAAAGCAATGCAAGTAAAGATTTACAACTTGCAAATAAAACAAATACTTTCAAATGGT---GCTGACACAACATACAACAATGACCTCACAGCTGGCGTTCACATCTTTTGTGATGGAGAGCATGCTTACCCAAATGCATCTCATCCATGGGATGAGGACGTCATGCCTGATCTTCCATACAAGACCTGGAAACTTTTTCAATATGGATATATTCCTATTGAAAATGAACTCGCAGATCTTGATGGAAATGCAGCTGGAGGCAATGCTACAGAAAAAGCACTTCTGTATCAGATGCCTTTTTTTCTACTTGAAAACAGTGACCACCAAGTACTTAGAACTGGTGAGAGCACTGAATTTACTTTTAACTTT---GACTGTGAATGGGTTAACAATGAAAGAGCATACATTCCTCCTGGACTAATGTTT---AATCCAAAAGTCCCAACAAGAAGAGTTCAGTAC---ATAAGACAAAACGGAAGCACAGCAGCCAGCACAGGCAGAATTCAGCCATACTCAAAACCAACAAGCTGGATGACAGGACCTGGCCTGCTCAGTGCACAAAGAGTAGGACCACAGTCATCAGACACT------------GCTCCATTCATGGTTTGCACTAACCCAGAAGGAACACACATA---AACACAGGTGCTGCAGGATTTGGATCTGGCTTTGATCCTCCAAGCGGATGTCTGGCACCAACT------------------AACCTAGAATACAAACTTCAGTGGTACCAGACACCAGAAGGAACAGGAAATAATGGAAACATAATTGCAAAC------------------CCATCACTCTCAATGCTTAGAGACCAACTCCTATACAAAGGAAACCAGACCACATACAATCTAGTGGGGGACATATGGATGTTTCCAAATCAAGTCTGGGACAGATTTCCTATCACCAGAGAAAATCCAATCTGGTGCAAAAAACCAAGGGCTGACAAACACACAATCATGGATCCATTTGATGGATCAATTGCAATGGATCATCCTCCAGGCACTATTTTTATAAAAATGGCAAAAATTCCAGTTCCAACTGCCTCAAATGCAGACTCATACCTAAACATATACTGTACTGGACAAGTCAGCTGTGAAATTGTATGGGAGGTAGAAAGATACGCAACAAAGAACTGGCGTCCAGAAAGAAGACATACTGCACTCGGGATGTCACTGGGAGGAGAGAGCAACTACACGCCTACATACCACGTGGATCCAACAGGAGCATACATCCAGCCCACGTCATATGATCAGTGTATGCCAGTAAAAACAAACATCAATAAAGTGTTG
>AGL10841
ATGCCTCCAATTAAGAGA------CAGCCTAGAGGGTGGGTGCTGCCTGGATACAGATATCTTGGGCCATTTAATCCACTTGATAACGGTGAACCTGTAAATAACGCTGATCGCGCTGCTCAATTACATGATCACGCCTACTCTGAACTAATAAAGAGTGGTAAAAATCCATACCTGTATTTCAATAAAGCTGATGAAAAATTCATTGATGATCTAAAAGACGATTGGTCAATTGGTGGAATTATTGGATCCAGTTTTTTTAAAATAAAGCGCGCCGTGGCTCCTGCTCTGGGAAATAAAGAGAGA------------------------------------GCCCAAAAAAGACACTTTTACTTTGCTAACTCAAATAAAGGTGCAAAAAAAACAAAAAAAAGTGAACCTAAACCAGGAACCTCAAAAATGTCTGACACTGACATT---CAAGACCAACAACCTGATACTGTA------------GACGCACCACAG---------AACACCTCAGGGGGAGGAACAGGAAGTATTGGAGGAGGA------AAAGGATCTGGTGTGGGGATTTCCACTGGAGGGTGGGTCGGAGGTTCTCACTTTTCAGACAAATATGTGGTTACTAAAAACACAAGACAATTTATAACCACAATTCAGAATGGTCACCTCTACAAAACAGAGGCCATTGAAACAACAAACCAAAGTGGAAAATCACAGCGCTGCGTCACAACTCCATGGACATACTTTAACTTTAATCAATACAGCTGTCACTTCTCACCACAGGATTGGCAGCGCCTTACAAATGAATATAAGCGCTTCAGACCTAAAGCAATGCAAGTAAAGATTTACAACTTGCAAATAAAACAAATACTTTCAAATGGT---GCTGACACAACATACAACAATGACCTCACAGCTGGCGTTCACATCTTTTGTGATGGAGAGCATGCTTACCCAAATGCATCTCATCCATGGGATGAGGACGTCATGCCTGATCTTCCATACAAGACCTGGAAACTTTTTCAATATGGATATATTCCTATTGAAAATGAACTCGCAGATCTTGATGGAAATGCAGCTGGAGGCAATGCTACAGAAAAAGCACTTCTGTATCAGATGCCTTTTTTTCTACTTGAAAACAGTGACCACCAAGTACTTAGAACTGGTGAGAGCACTGAATTTACTTTTAACTTT---GACTGTGAATGGGTTAACAATGAAAGAGCATACATTCCTCCTGGACTAATGTTT---AATCCAAAAGTCCCAACAAGAAGAGTTCAGTAC---ATAAGACAAAACGGAAGCACAGCAGCCAGCACAGGCAGAATTCAGCCATACTCAAAACCAACAAGCTGGATGACAGGACCTGGCCTGCTCAGTGCACAAAGAGTAGGACCACAGTCATCAGACACT------------GCTCCATTCATGGTTTGCACTAACCCAGAAGGAACACACATA---AACACAGGTGCTGCAGGATTTGGATCTGGCTTTGATCCTCCAAGCGGATGTCTGGCACCAACT------------------AACCTAGAATACAAACTTCAGTGGTACCAGACACCAGAAGGAACAGGAAATAATGGAAACATAATTGCAAAC------------------CCATCACTCTCAATGCTTAGAGACCAACTCCTATACAAAGGAAACCAGACCACATACAATCTAGTGGGGGACATATGGATGTTTCCAAATCAAGTCTGGGACAGATTTCCTATCACCAGAGAAAATCCAATCTGGTGCAAAAAACCAAGGGCTGACAAACACACAATCATGGATCCATTTGATGGATCAATTGCAATGGATCATCCTCCAGGCACTATTTTTATAAAAATGGCAAAAATTCCAGTTCCAACTGCCTCAAATGCAGACTCATACCTAAACATATACTGTACTGGACAAGTCAGCTGTGAAATTGTATGGGAGGTAGAAAGATACGCAACAAAGAACTGGCGTCCAGAAAGAAGACATACTGCACTCGGGATGTCACTGGGAGGAGAGAGCAACTACACGCCTACATACCACGTGGATCCAACAGGAGCATACATCCAGCCCACGTCATATGATCAGTGTATGCCAGTAAAAACAAACATCAATAAAGTGTTG
>ABR26322
ATGCCTCCAATTAAGAGA------CAGCCTAGAGGGTGGGTGCTGCCTGGATACAGATATCTTGGGCCATTTAATCCACTTGATAACGGTGAACCTGTAAATAACGCTGATCGCGCTGCTCAATTACATGATCACGCCTACTCTGAACTAATAAAGAGTGGTAAAAATCCATACCTGTATTTCAATAAAGCTGATGAAAAATTCATTGATGATCTAAAAGACGATTGGTCAATTGGTGGAATTATTGGATCCAGTTTTTTTAAAATAAAGCGCGCCGTGGCTCCTGCTCTGGGAAATAAAGAGAGA------------------------------------GCCCAAAAAAGACACTTTTACTTTGCTAACTCAAATAAAGGTGCAAAAAAAACAAAAAAAAGTGAACCTAAACCAGGAACCTCAAAAATGTCTGACACTGACATT---CAAGACCAACAACCTGATACTGTG------------GACGCACCACAA---------AACACCTCAGGGGGAGGAACAGGAAGTATTGGAGGAGGA------AAAGGATCTGGTGTGGGGATTTCCACTGGAGGGTGGGTCGGAGGTTCTCACTTTTCAGACAAATATGTGGTTACTAAAAACACAAGACAATTTATAACCACAATTCAGAATGGTCACCTCTACAAAACAGAGGCCATTGAAACAACAAACCAAAGTGGAAAATCACAGCGCTGCGTCACAACTCCATGGACATACTTTAACTTTAATCAATACAGCTGTCACTTCTCACCACAGGATTGGCAGCGCCTTACAAATGAATATAAGCGCTTCAGACCTAAAGCAATGCAAGTAAAGATTTACAACTTGCAAATAAAACAAATACTTTCAAATGGT---GCTGACACAACATACAACAATGACCTCACAGCTGGCGTTCACATCTTTTGTGATGGAGAGCATGCTTACCCAAATGCATCTCATCCATGGGATGAGGACGTCATGCCTGATCTTCCATACAAGACCTGGAAACTTTTTCAATATGGATATATTCCTATTGAAAATGAACTCGCAGATCTTGATGGAAATGCAGCTGGAGGCAATGCTACAGAAAAAGCACTTCTGTATCAGATGCCTTTTTTTCTACTTGAAAACAGTGACCACCAAGTACTTAGAACTGGTGAGAGCACTGAATTTACTTTTAACTTT---GACTGTGAATGGGTTAACAATGAAAGAGCATACATTCCTCCTGGACTAATGTTT---AATCCAAAAGTCCCAACAAGAAGAGTCCAGTAC---ATAAGACAAAACGGAAGCACAGCAGCCAGCACAGGCAGAATTCAGCCATACTCAAAACCAACAAGCTGGATGACAGGACCTGGCCTGCTCAGTGCACAAAGAGTAGGACCACAGTCATCAGACACT------------GCTCCATTCATGGTTTGCACTAACCCAGAAGGAACACACATA---AACACAGGTGCTGCAGGATTTGGATCTGGCTTTGATCCTCCAAGCGGATGTCTGGCACCAACT------------------AACCTAGAATACAAACTTCAGTGGTACCAGACACCAGAAGGAACAGGAAATAATGGAAACATAATTGCAAAC------------------CCATCACTCTCAATGCTTAGAGACCAACTCCTATACAAAGGAAACCAGACCACATACAATCTAGTGGGGGACATATGGATGTTTCCAAATCAAGTCTGGGACAGATTTCCTATCACCAGAGAAAATCCAATCTGGTGCAAAAAACCAAGGGCTGACAAACACACAATCATGGATCCATTTGATGGATCAATTGCAATGGATCATCCTCCAGGCACTATTTTTATAAAAATGGCAAAAATTCCAGTTCCAACTGCCTCAAATGCAGACTCATACCTAAACATATACTGTACTGGACAAGTCAGCTGTGAAATTGTATGGGAGGTAGAAAGATACGCAACAAAGAACTGGCGTCCAGAAAGAAGACATACTGCACTCGGGATGTCACTGGGAGGAGAGAGCAACTACACGCCTACATACCACGTGGATCCAACAGGAGCATACATCCAGCCCACGTCATATGATCAGTGTATGCCAGTAAAAACAAACATCAATAAAGTGTTG
>ABQ57492
ATGCCTCCAATTAAGAGA------CAGCCTAGAGGGTGGGTGCTGCCTGGATACAGATATCTTGGGCCATTTAATCCACTTGATAACGGTGAACCTGTAAATAACGCTGATCGCGCTGCTCAATTACATGATCACGCCTACTCTGAACTAATAAAGAGTGGTAAAAATCCATACCTGTATTTCAATAAAGCTGATGAAAAATTCATTGATGATCTAAAAGACGATTGGTCAATTGGTGGAATTATTGGATCCAGTTTTTTTAAAATAAAGCGCGCCGTGGCTCCTGCTCTGGGAAATAAAGAGAGA------------------------------------GCCCAAAAAAGACACTTTTACTTTGTTAACTCAAATAAAGGTGCAAAAAAAACAAAAAAAAGTGAACCTAAACCAGGAACCTCAAAAATGTCTGACACTGACATT---CAAGACCAACAACCTGATACTGTG------------GACGCACCACAA---------AACACCTCAGGGGGAGGAACAGGAAGTATTGGAGGAGGA------AAAGGATCTGGTGTGGGGATTTCCACTGGAGGGTGGGTCGGAGGTTCTCACTTTTCAGACAAATATGTGGTTACTAAAAACACAAGACAATTTATAACCACAATTCAGAATGGTCACCTCTACAAAACAGAGGCCATTGAAACAACAAACCAAAGTGGAAAATCACAGCGCTGCGTCACAACTCCATGGACATACTTTAACTTTAATCAATACAGCTGTCACTTCTCACCACAGGATTGGCAGCGCCTTACAAATGAATATAAGCGCTTCAGACCTCAAGCAATGCAAGTAAAGATTTACAACTTGCAAATAAAACAAATACTTTCAAATGGT---GCTGACACAACATACAACAATGACCTCACAGCTGGCGTTCACATCTTTTGTGATGGAGAGCATGCTTACCCAAATGCATCTCATCCATGGGATGAGGACGTCATGCCTGATCTTCCATACAAGACCTGGAAACTTTTTCAATATGGATATATTCCTATTGAAAATGAACTCGCAGATCTTGATGGAAATGCAGCTGGAGGCAATGCTACAGAAAAAGCACTTCTGTATCAGATGCCTTTTTTTCTACTTGAAAACAGTGACCACCAAGTACTTAGAACTGGTGAGAGCACTGAATTTACTTTTAACTTC---GACTGTGAATGGGTTAACAATGAAAGAGCATACATTCCTCCTGGACTAATGTTT---AATCCAAAAGTCCCAACAAGAAGAGTTCAGTAC---ATAAGACAAAACGGAAGCACAGCAGCCAGCACAGGCAGAATTCAGCCATACTCAAAACCAACAAGCTGGATGACAGGACCTGGCCTACTCAGTGCACAAAGAGTAGGACCACAGTCATCAGACACT------------GCTCCATTCATGGTTTGCACTAACCCAGAAGGAACACACATA---AACACAGGTGCTGCAGGATTTGGAACTGGCTTTGATCCTCCAAGCGGATGTCTGGCACCAACT------------------AACCTAGAATACAAACTTCAGTGGTACCAGACACCAGAAGGAACAGGAAATAATGGAAACATAATTGCAAAC------------------CCATCACTCTCAATGCTTAGAGACCAACTCCTATACAAAGGAAACCAGACCACATACAATCTAGTAGGGGACATATGGATGTTTCCAAATCAAGTCTGGGACAGATTTCCTATCACCAGAGAAAATCCAATCTGGTGCAAAAAACCAAGGGCTGACAAACACACAATCATGGATCCATTTGATGGATCAATTGCAATGGATCATCCTCCAGGCACTATTTTTATAAAAATGGCGAAAATTCCAGTTCCAACTGCCTCAAATGCAGACTCATACCTAAACATATACTGTACTGGACAAGTCAGCTGTGAAATTGTATGGGAGGTAGAAAGATACGCAACAAAGAACTGGCGTCCAGAAAGAAGACATACTGCACTTGGGATGTCACTGGGAGGAGAGAGCAACTACACGCCTACATACCACGTGGATCCAACAGGAGCATACATCCAGCCCACGTCATATGATCAGTGTATGCCAGTAAAAACAAACATCAATAAAGTGTTG
>BAH22677
ATGCCTCCAATTAAGAGA------CAGCCTAGAGGGTGGGTGCTGCCTGGATACAGATATCTTGGGCCATTTAATCCACTTGATAACGGTGAACCTGTAAATAACGCTGATCGCGCTGCTCAATTACATGATCACGCCTACTCTGAACTAATAAAGAGTGGTAAAAATCCATACCTGTATTTCAATAAAGCTGATGAAAAATTCATTGATGATCTAAAAGACGATTGGTCAATTGGTGGAATTATTGGATCCAGTTTTTTTAAAATAAAGCGCGCCGTGGCTCCTGCTCTGGGAAATAAAGAGAGA------------------------------------GCCCAAAAAAGACACTTTTACTTTGCTAACTCAAATAAAGGTGCAAAAAAAACAAAAAAAAGTGAACCTAAACCAGGAACCTCAAAAATGTCTGACACTGACATT---CAAGACCAACAACCTGATACTGTG------------GACGCACCACAA---------AACACCTCAGGGGGAGGAACAGGAAGTATTGGAGGAGGA------AAAGGATCTGGTGTGGGGATTTCCACTGGAGGGTGGGTCGGAGGTTCTCACTTTTCAGACAAATATGTGGTTACTAAAAACACAAGACAATTTATAACCACAATTCAGAATGGTCACCTCTACAAAACAGAGGCCATTGAAACAACAAACCAAAGTGGAAAATCACAGCGCTGCGTCACAACTCCATGGACATACTTTAACTTTAATCAATACAGCTGTCACTTCTCACCACAGGATTGGCAGCGCCTTACAAATGAATATAAGCGCTTCAGACCTAAAGCAATGCAAGTAAAGATTTACAACTTGCAAATAAAACAAATACTTTCAAATGGT---GCTGACACAACATACAACAATGACCTCACAGCTGGCGTTCACATCTTTTGTGATGGAGAGCATGCTTATCCAAATGCATCTCATCCATGGGATGAGGACGTCATGCCTGATCTTCCATACAAGACCTGGAAACTTTTTCAATATGGATATATTCCTATTGAAAATGAACTCGCAGATCTTGATGGAAATGCAGCTGGAGGCAATGCTACAGAAAAAGCACTTCTGTATCAGATGCCTTTTTTTCTACTTGAAAACAGTGACCACCAAGTACTTAGAACTGGTGAGAGCACTGAATTTACTTTTAACTTT---GACTGTGAATGGGTTAATAATGAAAGAGCATACATTCCTCCTGGATTGATGTTC---AATCCAAAAGTTCCAACAAGAAGAGTTCAGTAC---ATAAGACAAAACGGAAGCACAGCAGCCAGCACAGGCAGAATTCAGCCATACTCAAAACCAACAAGCTGGATGACAGGACCTGGCCTGCTCAGTGCACAGAGAGTAGGACCACAGTCATCAGACACT------------GCTCCATTCATGGTTTGCACTAACCCAGAAGGAACACACATA---AACACAGGTGCTGCAGGATTTGGATCTGGCTTTGATCCTCCAAGCGGATGTCTGGCACCAACT------------------AACCTAGAATACAAACTTCAGTGGTACCAGACACCAGAAGGAACAGGAAATAATGGAAACATAATTGCAAAC------------------CCATCACTCTCAATGCTTAGAGACCAACTCCTATACAAAGGAAACCAGACTACATACAATCTAGTGGGGGACATATGGATGTTTCCAAATCAAGTATGGGACAGATTTCCTATCACCAGAGAAAATCCAATCTGGTGCAAAAAACCAAGGGCTGACAAACACACAATCATGGATCCATTTGATGGATCCATTGCAATGGATCATCCTCCAGGCACTATTTTTATAAAAATGGCAAAAATTCCAGTACCAACTGCCTCAAATGCAGACTCATACCTAAACATATACTGTACTGGACAAGTCAGCTGTGAAATTGTATGGGAGGTAGAAAGATACGCAACAAAGAACTGGCGTCCAGAAAGAAGACATACTGCACTCGGGATGTCACTGGGAGGAGAGAGCAACTACACGCCTACATACCACGTGGATCCAACAGGAGCATACATCCAGCCCACGTCATATGATCAGTGTATGCCAGTAAAAACAAACATCAATAAAGTGTTG
>AEX15191
ATGCCTCCAATTAAGAGA------CAGCCTAGAGGGTGGGTGCTGCCTGGATACAAATATCTTGGGCCATTTAATCCACTTGATAACGGTGAACCTGTAAATAACGCTGATCGCGCTGCTCAATTACATGATCACGCCTACTCTGAACTAATAAAGAGTGGTAAAAATCCATACCTGTATTTCAATAAAGCTGATGAAAAATTCATTGATGATCTAAAAGACGATTGGTCAATTGGTGGAATTATTGGATCCAGTTTTTTTAAAATAAAGCGCGCCGTGGCTCCTGCTCTGGGAAATAAAGAGAGA------------------------------------GCCCAAAAAAGACACTTTTACTTTGCTAACTCAAATAAAGGTGCAAAAAAAACAAAAAAAAGTGAACCTAAACCAGGAACCTCAAAAATGTCTGACACTGACATT---CAAGACCAACAACCTGATACTGTG------------GACGCACCACAA---------AACACCTCAGGGGGAGGAACAGGAAGTATTGGAGGAGGA------AAAGGATCTGGTGTGGGGATTTCCACTGGAGGGTGGGTCGGAGGTTCTCACTTTTCAGACAAATATGTGGTTACTAAAAACACAAGACAATTTATAACCACAATTCAGAATGGTCACCTCTACAAAACAGAGGCCATTGAAACAACAAACCAAAGTGGAAAATCACAGCGCTGTGTCACAACTCCATGGACATACTTTAACTTTAATCAATACAGCTGTCACTTCTCACCACAGGATTGGCAGCGCCTTACAAATGAATATAAGCGCTTCAGACCTAAAGCAATGCAAGTAAAGATTTACAACTTGCAAATAAAACAAATACTTTCAAATGGT---GCTGACACAACATACAACAATGACCTCACAGCTGGCGTTCACATCTTTTGTGATGGAGAGCATGCTTATCCAAATGCATCTCATCCATGGGATGAGGACGTCATGCCTGATCTTCCATACAAGACCTGGAAACTTTTTCAATATGGATATATTCCTATTGAAAATGAACTCGCAGATCTTGATGGAAATGCAGCTGGAGGCAATGCTACAGAAAAAGCACTTCTGTATCAGATGCCTTTTTTTCTACTTGAAAACAGTGACCACCAAGTACTTAGAACTGGTGAGAGCACTGAATTTACTTTTAACTTT---GACTGTGAATGGGTTAACAATGAAAGAGCATACATTCCTCCTGGACTAATGTTT---AATCCAAAAGTCCCAACAAGAAGAGTTCAGTAC---ATAAGACAAAACGGAAGCACAGCAGCCAGCACAGGCAGAATTCAGCCATACTCAAAACCAACAAGCTGGATGACAGGACCTGGCCTGCTCAGTGCACAAAGAGTAGGACCACAGTCATCAGACACT------------GCTCCATTCATGGTTTGCACTAACCCAGAAGGAACACACATA---AACACAGGTGCTGCAGGATTTGGATCTGGCTTTGATCCTCCAAGCGGATGTCTGGCACCAACT------------------AACCTAGAATACAAACTTCAATGGTACCAGACACCAGAAGGAACAGGAAATAATGGAAACATAATTGCAAAC------------------CCATCACTCTCAATGCTTAGAGACCAACTCCTATACAAAGGAAACCAGACCACATACAATCTAGTGGGGGACATATGGATGTTTCCAAATCAAGTCTGGGACAGATTTCCTATCACCAGAGAAAATCCAATCTGGTGCAAAAAACCAAGGGCTGACAAACACACAATCATGGATCCATTTGATGGATCAATTGCAATGGATCATCCTCCAGGCACTATTTTTATAAAAATGGCAAAAATTCCAGTTCCAACTGCCTCAAATGCAGACTCATACCTAAACATATACTGTACTGGACAAGTCAGCTGTGAAATTGTATGGGAGGTAGAAAGATACGCAACAAAGAACTGGCGTCCAGAAAGAAGACATACTGCACTCGGGATGTCACTGGGAGGAGAGAGCAACTACACGCCTACATACCACGTGGATCCAACAGGAGCATACATCCAGCCCACGTCATATGATCAGTGTATGCCAGTAAAAACAAACATCAATAAAGTGTTG
>AEY75578
ATGCCTCCAATTAAGAGA------CAGCCTAGAGGGTGGGTGCTGCCTGGATACAGATATCTTGGGCCATTTAATCCACTTGATAACGGTGAACCTGTAAATAACGCTGATCGCGCTGCTCAATTACATGATCACGCCTACTCTGAACTAATAAAGAGTGGTAAAAATCCATACCTGTATTTCAATAAAGCTGATGAAAAATTCATTGATGATCTAAAAGACGATTGGTCAATTGGTGGAATTATTGGATCCAGTTTTTTTAAAATAAAGCGCGCCGTGGCTCCTGCTCTGGGAAATAAAGAGAGA------------------------------------GCCCAAAAAAGACACTTTTACTTTGCTAACTCAAATAAAGGTGCAAAAAAAACAAAAAAAAGTGAACCTAAACCAGGAACCTCAAAAATGTCTGACACTGACATT---CAAGACCAACAACCTGATACTGTG------------GACGCACCACAA---------AACACCTCAGGGGGAGGAACAGGAAGTATTGGAGGAGGA------AAAGGATCTGGTGTGGGGATTTCCACTGGAGGGTGGGTCGGAGGTTCTCACTTTTCAGACAAATATGTGGTTACTAAAAACACAAGACAATTTATAACCACAATTCAGAATGGTCACCTCTACAAAACAGAGGCCATTGAAACAACAAACCAAAGTGGAAAATCACAGCGCTGCGTCACAACTCCATGGACATACTTTAACTTTAATCAATACAGCTGTCACTTCTCACCACAGGATTGGCAGCGCCTTACAAATGAATATAAGCGCTTCAGACCTAAAGCAATGCAAGTAAAGATTTACAACTTGCAAATAAAACAAATACTTTCAAATGGT---GCTGACACAACATACAACAATGACCTCACAGCTGGCGTTCACATCTTTTGTGATGGAGAGCATGCTTATCCAAATGCATCTCATCCATGGGATGAGGACGTCATGCCTGATCTTCCATACAAGACCTGGAAACTTTTTCAATATGGATATATTCCTATTGAAAATGAACTAGCAGATCTTGATGGAAATGCAGCTGGAGGCAATGCTACAGAAAAAGCACTTCTGTATCAGATGCCTTTTTTTCTACTTGAAAACAGTGACCACCAAGTACTTAGAACTGGTGAGAGCACTGAATTTACTTTTAACTTT---GACTGTGAATGGGTTAACAATGAAAGAGCATACATTCCTCCTGGACTAATGTTT---AATCCAAAAGTCCCAACAAGAAGAGTTCAGTAC---ATAAGACAAAACGGAAGCACAGCAGCCAGCACAGGCAGAATTCAGCCATACTCAAAACCAACAAGCTGGATGACAGGACCTGGCCTGCTCAGTGCACAAAGAGTAGGACCACAGTCATCAGACACT------------GCTCCATTCATGGTTTGCACTAACCCAGAAGGAACACACATA---AACACAGGTGCTGCAGGATTTGGATCTGGCTTTGATCCTCCAAGCGGATGTCTGGCACCAACT------------------AACCTAGAATACAAACTTCAATGGTACCAGACACCAGAAGGAACAGGAAATAATGGAAACATAATTGCAAAC------------------CCATCACTCTCAATGCTTAGAGACCAACTCCTATACAAAGGAAACCAGACCACATACAATCTAGTGGGGGACATATGGATGTTTCCAAATCAAGTCTGGGACAGATTTCCTATCACCAGAGAAAATCCAATCTGGTGCAAAAAACCAAGGGCTGACAAACACACAATCATGGATCCATTTGATGGATCAATTGCAATGGATCATCCTCCAGGCACTATTTTTATAAAAATGGCAAAAATTCCAGTTCCAACTGCCTCAAATGCAGACTCATACCTAAACATATACTGTACTGGACAAGTCAGCTGTGAAATTGTATGGGAGGTAGAAAGATACGCAACAAAGAACTGGCGTCCAGAAAGAAGACATACTGCACTCGGGATGTCACTGGGAGGAGAGAGCAACTACACGCCTACATACCACGTGGATCCAACAGGAGCATACATCCAGCCCACGTCATATGATCAGTGTATGCCAGTAAAAACAAACATCAATAAAGTGTTG
>ACG75818
ATGCCTCCAATTAAGAGA------CAGCCTAGAGGGTGGGTGCTGCCTGGATACAGATATCTTGGGCCATTTAATCCACTTGATAACGGTGAACCTGTAAATAACGCTGATCGCGCTGCTCAATTACATGATCACGCCTACTCTGAACTAATAAAAAGTGGTAAAAATCCATACCTGTATTTCAATAAAGCTGATGAAAAATTCATTGATGATCTAAAAGACGATTGGTCAATTGGTGGAATTATTGGATCCAGTTTTTTTAAAATAAAGCGCGCCGTGGCTCCTGCTCTGGGAAATAAAGAGAGA------------------------------------GCCCAAAAAAGACACTTTTACTTTGCTAACTCAAATAAAGGTGCAAAAAAAACAAAAAAAAGTGAACCTAAACCAGGAACCTCAAAAATGTCTGACACTGACATT---CAAGACCAACAACCTGATACTGTG------------GACGCACCACAA---------AACACCTCAGGGGGAGGAACAGGAAGTATTGGAGGAGGA------AAAGGATCTGGTGTGGGGATTTCCACTGGAGGGTGGGTCGGAGGTTCTCACTTTTCAGACAAATATGTGGTTACTAAAAACACAAGACAATTTATAACCACAATTCAAAATGGTCACCTCTACAAAACAGAGGCCATTGAAACAACAAACCAAAGTGGAAAATCACAGCGCTGCGTCACAACTCCATGGACATACTTTAACTTTAATCAATACAGCTGTCACTTCTCACCACAGGATTGGCAGCGCCTTACAAATGAATATAAGCGCTTCAGACCTAAAGCAATGCAAGTAAAAATTTACAACTTGCAAATAAAACAAATACTTTCAAATGGT---GCTGACACAACATACAACAATGACCTCACAGCTGGCGTTCACATCTTTTGTGATGGAGAGCATGCTTACCCAAATGCATCTCATCCATGGGATGAGGACGTCATGCCTGATCTTCCATACAAGACCTGGAAACTTTTTCAATATGGATATATTCCTATTGAAAATGAACTCGCAGATCTTGATGGAAATGCAGCTGGAGGCAATGCTACAGAAAAAGCACTTCTGTATCAGATGCCTTTTTTTCTACTTGAAAACAGTGACCACCAAGTACTTAGAACTGGTGAGAGCACTGAATTTACTTTTAACTTT---GACTGTGAATGGGTTAACAATGAAAGAGCATACATTCCTCCTGGATTGATGTTC---AATCCAAAAGTCCCAACAAGAAGAGTTCAGTAC---ATAAGACAAAACGGAAGCACAGCAGCCAGCACAGGCAGAATTCAGCCATACTCAAAACCAACAAGCTGGATGACAGGACCTGGCCTACTCAGTGCACAAAGAGTAGGACCACAGTCATCAGACACT------------GCTCCATTCATGGTTTGCACTAACCCAGAAGGAACACACATA---AACACAGGTGCTGCAGGATTTGGATCTGGCTTTGATCCTCCAAGCGGGTGTCTGGCACCAACT------------------AACCTAGAATACAAACTTCAGTGGTACCAGACACCAGAAGGAACAGGAAATAATGGAAACATAATTGCAAAC------------------CCATCACTCTCAATGCTTAGAGACCAACTCCTATACAAAGGAAACCAGACCACATACAATCTAGTGGGGGACATATGGATGTTTCCAAATCAAGTCTGGGACAGATTTCCTATCACCAGAGAACATCCAATCTGGTGCAAAAAACCAAGGGCTGACAAACACACAATCATGGATCCATTTGATGGATCCATTGCAATGGATCATCCTCCAGGCACTATTTTTATAAAAATGGCAAAAATTCCAGTTCCAACTGCCTCAAATGCAGACTCATACCTAAACATATACTGTACTGGACAAGTCAGCTGTGAAATTGTATGGGAGGTAGAAAGATACGCAACAAAGAACTGGCGTCCAGAAAGAAGACATACTGCACTCGGGATGTCACTGGGAGGAGAAAGCAACTACACGCCTACATACCACGTGGATCCAACAGGAGCATACATCCAGCCCACGTCATATGATCAGTGTATGCCAGTAAAAACAAACATCAATAAAGTGTTG
>ABR26326
ATGCCTCCAATTAAGAGA------CAGCCTAGAGGGTGGGTGCTGCCTGGATACAGATATCTTGGGCCATTTAATCCACTTGATAACGGTGAACCTGTAAATAACGCTGATCGCGCTGCTCAATTACATGATCACGCCTACTCTGAACTAATAAAGAGTGGTAAAAATCCATACCTGTATTTCAATAAAGCTGATGAAAAATTCATTGATGATCTAAAAGACGATTGGTCAATTGGTGGAATTATTGGATCCAGTTTTTTTAAAATAAAGCGCGCCGTGGCTCCTGCTCTGGGAAATAAAGAGAGA------------------------------------GCCCAAAAAAGACACTTTTACTTTGCTAACTCAAATAAAGGTGCAAAAAAAACAAAAAAAAGTGAACCTAAACCAGGAACCTCAAAAATGTCTGACACTGACATT---CAAGACCAACAACCTGATACTGTG------------GACGCACCACAA---------AACACCTCAGGGGGAGGAACAGGAAGTATTGGAGGAGGA------AAAGGATCTGGTGTGGGGATTTCCACTGGAGGGTGGGTCGGAGGTTCTCACTTTTCAGACAAATATGTGGTTACTAAAAACACAAGACAATTTATAACCACAATTCAGAATGGTCACCTCTACAAAACAGAGGCCATTGAAACAACAAACCAAAGTGGAAAATCACAGCGCTGCGTCACAACTCCATGGACATACTTTAACTTTAATCAATACAGCTGTCACTTCTCACCACAGGATTGGCAGCGCCTTACAAATGAATATAAGCGCTTCAGACCTAAAGCAATGCAAGTAAAGATTTACAACTTGCAAATAAAACAAATACTTTCAAATGGT---GCTGACACAACATACAACAATGACCTCACAGCTGGCGTTCACATCTTTTGTGATGGAGAGCATGCTTATCCAAATGCATCTCATCCATGGGATGAGGACGTCATGCCTGATCTTCCATACAAGACCTGGAAACTTTTTCAATATGGATATATTCCTATTGAAAATGAACTCGCAGATCTTGATGGAAATGCAGCTGGAGGCAATGCTACAGAAAAAGCACTTCTGTATCAGATGCCTTTTTTTCTACTTGAAAACAGTGACCACCAAGTACTTAGAACTGGTGAGAGCACTGAATTTACTTTTAACTTT---GACTGTGAATGGGTTAACAATGAAAGAGCATACATTCCTCCTGGACTAATGTTT---AATCCAAAAGTCCCAACAAGAAGAGTTCAGTAC---ATAAGACAAAACGGAAGCACAGCAGCCAGCACAGGCAGAATTCAGCCATACTCAAAACCAACAAGCTGGATGACAGGACCTGGCCTGCTCAGTGCACAAAGAGTAGGACCACAGTCATCAGACACT------------GCTCCATTCATGGTTTGCACTAACCCAGAAGGAACACACATA---AACACAGGTGCTGCAGGATTTGGATCTGGCTTTGATCCTCCAAGCGGATGTCTGGCACCAACT------------------AACCTAGAATACAAACTTCAATGGTACCAGACACCAGAAGGAACAGGAAATAATGGAAACATAATTGCAAAC------------------CCATCACTCTCAATGCTTAGAGACCAACTCCTATACAAAGGAAACCAGACCACATACAATCTAGTGGGGGACATATGGATGTTTCCAAATCAAGTCTGGGACAGATTTCCTATCACCAGAGAAAATCCAATCTGGTGCAAAAAACCAAGGGCTGACAAACACACAATCATGGATCCATTTGATGGATCAATTGCAATGGATCATCCTCCAGGCACTATTTTTATAAAAATGGCAAAAATTCCAGTTCCAACTGCCTCAAATGCAGACTCATACCTAAACATATACTGTACTGGACAAGTCAGCTGTGAAATTGTATGGGAGGTAGAAAGATACGCAACAAAGAACTGGCGTCCAGAAAGAAGACATACTGCACTCGGGATGTCACTGGGAGGAGAGAGCAACTACACGCCTACATACCACGTGGATCCAACAGGAGCATACATCCAGCCCACGTCATATGATCAGTGTATGCCAGTAAAAACAAACATCAATAAAGTGTTG
>ACG75814
ATGCCTCCAATTAAGAGA------CAGCCTAGAGGGTGGGTGCTGCCTGGATACAGATATCTTGGGCCATTTAATCCACTTGATAACGGTGAACCTGTAAATAACGCTGATCGCGCTGCTCAATTACATGATCACGCCTACTCTGAACTAATAAAGAGTGGTAAAAATCCATACCTGTATTTCAATAAAGCTGATGAAAAATTCATTGATGATCTAAAAGACGATTGGTCAATTGGTGGAATTATTGGATCCAGTTTTTTTAAAATAAAGCGCGCCGTGGCTCCTGCTCTGGGAAATAAAGAGAGA------------------------------------GCCCAAAAAAGACACTTTTACTTTGCTAACTCAAATAAAGGTGCAAAAAAAACAAAAAAAAGTGAACCTAAACCAGGAACCTCAAAAATGTCTGACACTGACATT---CAAGACCAACAACCTGATACTGTG------------GACGCACCACAA---------AACACCTCAGGGGGAGGAACAGGAAGTATTGGAGGAGGA------AAAGGATCTGGTGTGGGGATTTCCACTGGAGGGTGGGTCGGAGGTTCTCACTTTTCAGACAAATATGTGGTTACTAAAAACACAAGACAATTTATAACCACAATTCAGAATGGTCACCTCTACAAAACAGAGGCCATTGAAACAACAAACCAAAGTGGAAAATCACAGCGCTGCGTCACAACTCCATGGACATACTTTAACTTTAATCAATACAGCTGTCACTTTTCACCACAGGATTGGCAGCGCCTTACAAATGAATATAAGCGCTTCAGACCTAAAGCAATGCAAGTAAAGATTTACAACTTGCAAATAAAACAAATACTTTCAAACGGT---GCTGACACAACATACAACAATGACCTCACAGCTGGCGTTCACATCTTTTGTGATGGAGAGCATGCTTATCCAAATGCATCTCATCCATGGGATGAGGACGTCATGCCTGATCTTCCATACAAGACCTGGAAACTTTTTCAATATGGATATATTCCTATTGAAAATGAACTCGCAGATCTTGATGGAAATGCAGCTGGAGGCAATGCTACAGAAAAAGCACTTCTGTATCAGATGCCTTTTTTTCTACTTGAAAACAGTGACCACCAAGTACTTAGAACTGGTGAGAGCACTGAATTTACTTTTAACTTT---GACTGTGAATGGGTTAACAATGAAAGAGCATACATTCCTCCTGGACTAATGTTT---AATCCAAAAGTCCCAACAAGAAGAGTTCAGTAC---ATAAGACAAAACGGAAGCACAGCAGCCAGCACAGGCAGAATTCAGCCATACTCAAAACCAACAAGCTGGATGACAGGACCTGGCCTGCTCAGTGCACAAAGAGTAGGACCACAGTCATCAGACACT------------GCTCCATTCATGGTTTGCACTAACCCAGAAGGAACACACATA---AACACAGGTGCTGCAGGATTTGGATCTGGCTTTGATCCGCCAAGCGGATGTCTGGCACCAACT------------------AACCTAGAATACAAACTTCAGTGGTACCAGACACCAGAAGGAACAGGAAATAATGGAAACATAATTGCAAAC------------------CCATCACTCTCAATGCTTAGAGACCAACTCCTATACAAAGGAAACCAGACCACATACAATCTAGTGGGGGACATATGGATGTTTCCAAATCAAGTCTGGGACAGATTTCCTATCACCAGAGAAAATCCAATCTGGTGCAAAAAACCAAGAGCTGACAAACACACAATCATGGATCCATTTGATGGATCCATTGCAATGGATCATCCTCCAGGCACTATTTTTATAAAAATGGCAAAAATTCCAGTACCAACTGCAACAAATGCAGACTCATATCTAAACATATACTGTACTGGACAAGTCAGCTGTGAGATTGTATGGGAAGTAGAAAGATACGCAACAAAGAACTGGCGTCCAGAAAGAAGACATACTGCACTTGGGATGTCACTGGGAGGAGAGAGCAACTACACGCCTACATACCACGTGGATCCAACAGGAGCATACATCCAGCCCACGTCATATGATCAGTGTATGCCAGTAAAAACAAACATCAATAAAGTGTTG
>ACP39928
ATGCCTCCAATTAAGAGA------CAGCCTAGAGGGTGGGTGCTGCCTGGATACAGATATCTTGGGCCATTTAATCCACTTGATAACGGTGAACCTGTAAATAACGCTGATCGCGCTGCTCAATTACATGATCACGCCTACTCTGAACTAATAAAGAGTGGTAAAAATCCATACCTGTATTTCAATAAAGCTGATGAAAAATTCATTGATGATCTAAAAGACGATTGGTCAATTGGTGGAATTATTGGATCCAGTTTTTTTAAAATAAAGCGCGCCGTGGCTCCTGCTCTGGGAAATAAAGAGAGA------------------------------------GCCCAAAAAAGACACTTTTACTTTGCTAACTCAAATAAAGGTGCAAAAAAAACAAAAAAAAGTGAACCTAAACCAGGAACCTCAAAAATGTCTGACACTGACATT---CAAGACCAACAACCTGATACTGTG------------GACGCACCACAA---------AACACCTCAGGGGGAGGAACAGGAAGTATTGGAGGAGGA------AAAGGATCTGGTGTGGGGATTTCCACTGGAGGGTGGGTCGGAGGTTCTCACTTTTCAGACAAATATGTGGTTACTAAAAACACAAGACAATTTATAACCACAATTCAGAATGGTCACCTCTACAAAACAGAGGCCATTGAAACAACATACCAAAGTGGAAAATCACAGCGCTGCGTCACAACTCCATGGACATACTTTAACTTTAATCAATACAGCTGTCACTTCTCACCACAGGATTGGCAGCGCCTTACAAATGAATATAAGCGCTTCAGACCTAAAGCAATGCAAGTAAAGATTTACAACTTGCAAATAAAACAAATACTTTCAAATGGT---GCTGACACAACATACAACAATGACCGCACAGCTGGCGTTCACATCTTTTGTGATGGAGAGCATGCTTACCCAAATGCATCTCATCCATGGGATGAAGACGTCATGCCTGATCTTCCATACAAGACCTGGAAACTTTTTCAATATGGATACATTCCTATTGAAAATGAACTCGCAGATCTTGATGGAAATGCAGCTGGAGGCAATGCTACAGAAAAAGCACTTCTGTATCAGATGCCTTTTTTTCTACTTGAAAACAGTGACCACCAAGTACTTAGAACTGGTGAGAGCACTGAATTTACTTTTAACTTT---GACTGTGAATGGGTTAACAATGAAAGAGCATACATTCCTCCTGGACTAATGTTT---AATCCAAAAGTCCCAACAAGAAGAGTTCAGTAC---ATAAGACAAAACGGAAGCACAGCAGCCAGCACAGGCAGAATTCAGCCATACTCAAAACCAACAAGCTGGATGACAGGACCTGGCCTACTCAGTGCACAAAGAGTAGGACCACAGTCATCAGACACT------------GCTCCATTCATGGTTTGCACTAACCCAGAAGGAACACACATA---AACACAGGTGCTGCAGGATTTGGATCTGGCTTTGATCCTCCAAGCGGATGTCTGGCACCAACT------------------AACCTAGAATACAAACTTCAGTGGTACCAGACACCAGAAGGAACAGGAAATAATGGAAACATAATTGCAAAC------------------CCATCACTCTCAATGCTTAGAGACCAACTCCTATACAAAGGAAACCAGACCACATACAATCTAGTAGGGGACATATGGATGTTTCCAAATCAAGTCTGGGACAGATTTCCTATCACCAGAGAAAATCCAATCTGGTGCAAAAAACCAAGGGCTGACAAACACACAATCATGGATCCATTTGATGGATCAATTGCAATGGATCATCCTCCAGGCACTATTTTTATAAAAATGGCAAAAATTCCAGTTCCAACTGCCTCAAATGCAGACTCATACCTAAACATATACTGTACTGGACAAGTCAGCTGTGAAATTGTATGGGAGGTAGAAAGATACGCAACAAAGAACTGGCGTCCAGAAAGAAGACATACTGCACTCGGGATGTCACTGGGAGGAGAGAGCAACTACACGCCTACATACCACGTGGATCCAACAGGAGCATACATCCAGCCCACGTCATATGATCAGTGTATGCCAGTAAAAACAAACATCAATAAAGTGTTG
>AEY75570
ATGCCTCCAATTAAGAGA------CAGCCTAGAGGGTGGGTGCTGCCTGGATACAGATATCTTGGGCCATTTAATCCACTTGATAACGGTGAACCTGTAAATAACGCTGATCGCGCTGCTCAATTACATGATCACGCCTACTCTGAACTAATAAAGAGTGGTAAAAATCCATACCTGTATTTCAATAAAGCTGATGAAAAATTCATTGATGATCTAAAAGACGATTGGTCAATTGGTGGAATTATTGGATCCAGTTTTTTTAAAATAAAGCGCGCCGTGGCTCCTGCTCTGGGAAATAAAGAGAGA------------------------------------GCCCAAAAAAGACACTTTTACTTTGCTAACTCAAATAAAGGTGCAAAAAAAACAAAAAAAAGTGAACCTAAACCAGGAACCTCAAAAATGTCTGACACTGACATT---CAAGACCAACAACCTGATACTGTG------------GACGCACCACAA---------AACACCTCAGGGGGAGGAACAGGAAGTATTGGAGGAGGA------AAAGGATCTGGTGTGGGGATTTCCACTGGAGGGTGGGTCGGAGGTTCTCACTTTTCAGACAAATATGTGGTTACTAAAAACACAAGACAATTTATAACCACAATTCAGAATGGTCACCTCTACAAAACAGAGGCCATTGAAACAACAAACCAAAGTGGAAAATCACAGCGCTGCGTCACAACTCCATGGACATACTTTAACTTTAATCAATACAGCTGTCACTTCTCACCACAGGATTGGCAGCGCCTTACAAATGAATATAAGCGCTTCAGACCTAAAGCAATGCAAGTAAAGATTTACAACTTGCAAATAAAACAAATACTTTCAAATGGT---GCTGACACAACATACAACAATGACCTCACAGCTGGCGTTCACATCTTTTGTGATGGAGAGCATGCTTACCCAAATGCATCTCATCCATGGGATGAGGACGTCATGCCTGATCTTCCATACAAGACCTGGAAACTTTTTCAATATGGATATATTCCTATTGAAAATGAACTAGCAGATCTTGATGGAAATGCAGCTGGAGGCAATGCTACAGAAAAAGCACTTCTGTATCAGATGCCTTTTTTTCTACTTGAAAACAGTGACCACCAAGTACTTAGAACTGGTGAGAGCACTGAATTTACTTTTAACTTT---GACTGTGAATGGGTTAACAATGAAAGAGCATACATTCCTCCTGGACTAATGTTT---AATCCAAAAGTCCCAACAAGAAGAGTTCAGTAC---ATAAGACAAAACGGAAGCACAGCAGCCAGCACAGGCAGAATTCAGCCATACTCAAAACCAACAAGCTGGATGACAGGACCTGGCCTGCTCAGTGCACAAAGAGTAGGACCACAGTCATCAGACACT------------GCTCCATTCATGGTTTGCACTAACCCAGAAGGAACACACATA---AACACAGGTGCTGCAGGATTTGGATCTGGCTTTGATCCTCCAAGCGGATGTCTGGCACCAACT------------------AACCTAGAATACAAACTTCAGTGGTACCAGACACCAGAAGGAACAGGAAATAATGGAAACATAATTGCAAAC------------------CCATCACTCTCAATGCTTAGAGACCAACTCCTATACAAAGGAAACCAGACCACATACAATCTAGTGGGGGACATATGGATGTTTCCAAATCAAGTCTGGGACAGATTTCCTATCACCAGAGAAAATCCAATCTGGTGCAAAAAACCAAGGGCTGACAAACACACAATCATGGATCCATTTGATGGATCAATTGCAATGGATCATCCTCCAGGCACTATTTTTATAAAAATGGCAAAAATTCCAGTTCCAACTGCCTCAAATGCAGACTCATACCTAAACATATACTGTACTGGACAAGTCAGCTGTGAAATTGTATGGGAGGTAGAAAGATACGCAACAAAGAACTGGCGTCCAGAAAGAAGACATACTGCACTCGGGATGTCACTGGGAGGAGAGAGCAACTACACGCCTACATACCACGTGGATCCAACAGGAGCATACATCCAGCCCACGTCATATGATCAGTGTATGCCAGTAAAAACAAACATCAATAAAGTGTTG
>ABC69729
ATGCCGCCAACCAATAAAGCTAATTCAAAAAAAGGCCTGACATTACCTGGCTACAATTATTTGGGTCCATTCAATTCTTTATTCGCGGGCGCGCCAGTGAATAAAGCAGACGCGGCAGCGCGAAAACACGACTTTGGCTATTCTGACTTGTTAAAGGAGGGAAAGAATCCCTACCTATACTTTAACACACACGACCAAAACCTCATAGACGAACTCAAAGACGACACTTCCTTTGGCGGGAAACTCGCAAGAGGAGTGTTTCAAATAAAAAAAGCACTGGCGCCAGCTCTGCCAGGCACATCCAAAGGAGGAGACAAA------------------------GCCTTAAAAAGAAAGCTATACTTTGCGCGCTCAAACAAGGGCGCCAAAAAAGCAAACAGA---GAACCTGCACCAAGCACATCCAATCAACAGAACATGGAGGTA---TCAAATGATATACCTAACGACGAG------GCTGGCAATCAGCCAATTGAACTGGCGACTCGGTCCGTGGGGGGATCGGGTTCGGTGGGTGGCGGCGGCCGAGGGGGCTCTGGAGTGGGCTACTCAACTGGCGGATGGACGGGGGGCACCATATTTAGCGAGAACATTGTGGTCACTAAAAACACTCGCCAGTTTATATGTGACATCAAAAACGGCCATCTCTATAAAAGCGAG---GTGCTTAACACTGGTGACACGGCTCACAGGCAATATGCCATTACCACTCCGTGGAGCTATTTTAATTTCAACCAGTACAGCTCTCACTTTAGTCCTAATGACTGGCAACACCTGGTCAACGACTACGAGAGATTCAGACCAAAAGCCATGATAGTGAGAGTATACAACCTGCAGATAAAACAGATCATGACAGACGGAGCCATGGGGACCGTCTACAACAATGATCTGACTGCAGGCATGCACATCTTCTGCGACGGGGATCACAGATACCCATACGTACAGCATCCATGGGATGACCAATGCATGCCAGAGCTGCCAAACAGCATATGGGAGCTACCACAATATGCTTACATACCAGCTCCAATATCAGTCGTAGACAACAAC------------ACTACAAACACAGTAGAAGAACACCTACTGAAAGGAGTACCTCTATACATGCTGGAAAACTCTGACCACGAAGTGCTACGCACGGGAGAATCTACAGAATTTACATTCAACTTTGGAGACTGCGAATGGATAGAAAACAACATCACATTCAGCATGCCTCAGATGATGTAC---AATCCACTGGTCAGAAGCAGAAGAATC---TAC---TCATACAGCGGACCAAACAACCAAACAAGCAACGCATTCCAGAATGCAGCACTGAGAACCAGCAACTGGATGTCAGGACCAGGAATCGCAAGGGGAACACACAACGCAACTCTGCAAACACAATCT------------GCAGGGGCACTGGTGACCATGGTAACTAACGGAGCAGACGTCTCCGGGGTGGGAGCCGTGCGAGTAGGATACTCGACGGATCCAATCTACGGGGGACAGCAACCA---------------------GATTCAGACCTGCTGAGACTGAGATACTCCGCATCGGCAGCAGAAGGACAACAAAACCCAATATTGGAAAAC------GCAGCAAGACACACTTTTACCAGAGAGGCGAGAACGAAACTGATCACGGGATCCAACGGAGCAGACGGAAAC---TACAAAGAATGGTGGATGCTACCAAACCAGATGTGGGACTCGGCGCCTATCTCGAGATACAATCCAATATGGGTCAAGGTACCGAGAGTCAACAGAAAGACACTCCTGGACACGCAAGACGGATCCATTCCAATGTCACATCCGCCAGGAACCATCTTCATCAAGCTAGCAAGAATTCCAGTACCA------GGAAACGGAGACTCGTTCCTCAACATCTACGTCACCGGACAAGTCTCATGCGAAGTCGTCTGGGAGGTAGAAAAGAGGGGCACCAAAAATTGGAGACCGGAATACATGCACTCAGCAACAAACATGTCCGTCGAT---------------------GCATACACCATCAACAACGCCGGCGTCTACGCAGGCGCGGTACAAAACGCAGACGTCATGCAGACAAGATTCAATCACCACAAAGTCCTG
>BAH22649
ATGCCTCCAATTAAGAGA------CAGCCTAGAGGGTGGGTGCTGCCTGGATACAGATATCTTGGGCCATTTAATCCACTTGATAACGGTGAACCTGTAAATAACGCTGATCGCGCTGCTCAATTACATGATCACGCCTACTCTGAACTAATAAAGAGTGGTAAAAATCCATACCTGTATTTCAATAAAGCTGATGAAAAATTCATTGATGATCTAAAAGACGATTGGTCAATTGGTGGAATTATTGGATCCAGTTTTTTTAAAATAAAGCGCGCCGTGGCTCCTGCTCTGGGAAATAAAGAGAGA------------------------------------GCCCAAAAAAGACACTTTTACTTTGCTAACTCAAATAAAGGTGCAAAAAAAACAAAAAAAAGTGAACCTAAACCAGGAACCTCAAAAATGTCTGACACTGACATT---CAAGACCAACAACCTGATACTGTG------------GACGCACCACAA---------AACACCTCAGGGGGAGGAACAGGAAGTATTGGAGGAGGA------AAAGGATCTGGTGTGGGGATTTCCACTGGAGGGTGGGTCGGAGGTTCTCACTTTTCAGACAAATATGTGGTTACTAAAAACACAAGACAATTTATAACCACAATTCAGAATGGTCACCTCTACAAAACAGAGGCCATTGAAACAACAAACCAAAGTGGAAAATCACAGCGCTGCGTCACAACTCCATGGACATACTTTAACTTTAATCAATACAGCTGTCACTTCTCACCACAGGATTGGCAGCGCCTTACAAATGAATATAAGCGCTTCAGACCTAAAGCAATGCAAGTAAAGATTTACAACTTACAAATAAAACAAATACTTTCAAATGGT---GCTGACACAACATACAACAATGACCTCACAGCTGGCGTTCACATCTTTTGTGATGGAGAGCATGCTTACCCAAATGCATCTCATCCATGGGATGAGGACGTCATGCCTGATCTTCCATACAAGACCTGGAAACTTTTTCAATATGGATATATTCCTATTGAAAATGAACTCGCAGATCTTGATGGAAATGCAGCTGGAGGCAATGCTACAGAAAAAGCACTTCTGTATCAGATGCCTTTTTTTCTACTTGAAAACAGTGACCACCAAGTACTTAGAACTGGTGAGAGCACTGAATTTACTTTTAACTTT---GACTGTGAATGGGTTAACAATGAAAGAGCATACATTCCTCCTGGACTAATGTTT---AATCCAAAAGTCCCAACAAGAAGAGTTCAGTAC---ATAAGACAAAACGGAAGCACAACAGCCAGCACAGGCAGAATTCAGCCATACTCAAAACCAACAAGCTGGATGACAGGACCTGGCCTGCTCAGTGCACAAAGAGTAGGACCACAGTCATCAGACACT------------GCTCCATTCATGGTTTGCACTAACCCAGAAGGAACACACATA---AACACAGGTGCTGCAGGATTTGGATCTGGCTTTGATCCTCCAAGCGGATGTCTGGCACCAACT------------------AACCTAGAATACAAACTTCAGTGGTACCAGACACCAGAAGGAACAGGAAATAATGGAAACATAATTGCAAAC------------------CCATCACTCTCAATGCTTAGAGACCAACTCCTATACAAAGGAAACCAGACCACATACAATCTAGTGGGGGACATATGGATGTTTCCAAATCAAGTCTGGGACAGATTTCCTATCACCAGAGAAAATCCAATCTGGTGCAAAAAACCAAGGGCTGACAAACACACAATCATGGATCCATTTGATGGATCAATTGCAATGGATCATCCTCCAGGCACTATTTTTATAAAAATGGCAAAAATTCCAGTTCCAACTGCCTCAAATGCAGACTCATACCTAAACATATACTGTACTGGACAAGTCAGCTGTGAAATTGTATGGGAGGTAGAAAGATACGCAACAAAGAACTGGCGTCCAGAAAGAAGACATACTGCACTCGGGATGTCACTGGGAGGAGAGAGCAACTACACGCCTACATACCACGTGGATCCAACAGGAGCATACATCCAGCCCACGTCATATGATCAGTGTATGCCAGTAAAAACAAACATCAATAAAGTGTTG
>BAH22645
ATGCCTCCAATTAAGAGA------CAGCCTAGAGGGTGGGTGCTGCCTGGATACAGATATCTTGGGCCATTTAATCCACTTGATAACGGTGAACCTGTAAATAACGCTGATCGCGCTGCTCAATTACATGATCACGCCTACTCTGAACTAATAAAGAGTGGTAAAAATCCATACCTGTATTTCAATAAAGCTGATGAAAAATTCATTGATGATCTAAAAGACGATTGGTCAATTGGTGGAATTATTGGATCCAGTTTTTTTAAAATAAAACGCGCCGTGGCTCCTACTCTGGGAAATAAAGAGAGA------------------------------------GCCCAAAAAAGACACTTTTACTTTGCTAACTCAAATAAAGGTGCAAAAAAAACAAAAAAAAGTGAACCTAAACCAGGAACCTCAAAAATGTCTGACACTGACATT---CAAGACCAACAACCTGATACTGTG------------GACGCACCACAG---------AACACCTCAGGGGGAGGAACAGGAAGTATTGGAGGAGGA------AAAGGATCTGGTGTGGGGATTTCCACTGGAGGGTGGGTCGGAGGTTCTCACTTTTCAGACAAATATGTGGTTACTAAAAACACAAGACAATTTATAACCACGATTCAGAATGGTCACCTCTACAAAACAGAGGCCATTGAAACAACAAACCAAAGTGGAAAATCACAGCGCTGCGTCACAACTCCATGGACATACTTTAACTTTAATCAATACAGCTGTCACTTCTCACCACAGGATTGGCAGCGCCTTACAAATGAATATAAGCGCTTCAGACCTAAAGCAATGCAAGTAAAGATTTACAACTTGCAAATAAAACAAATACTTTCAAATGGT---GCTGACACAACATACAACAATGACCTCACAGCTGGCGTTCACATCTTTTGTGATGGAGAGCATGCTTACCCAAATGCATCTCATCCATGGGATGAGGACGTCATGCCTGATCTTCCATACAAGACCTGGAAACTTTTTCAATATGGATATATTCCTATTGAAAATGAACTCGCAGATCTTGATGGAAATGCAGCTGGAGGCAATGCTACAGAAAAAGCACTTCTGTATCAGATGCCTTTTTTTCTACTTGAAAACAGTGACCACCAAGTACTTAGAACTGGTGAGAGCACTGAATTTACTTTTAACTTT---GACTGTGAATGGGTTAACAATGAAAGAGCATACATTCCTCCTGGACTAATGTTT---AATCCAAAAGTCCCAACAAGAAGAGTTCAGTAC---ATAAGACAAAACGGAAGCACAGCAGCCAGCACAGGCAGAATTCAGCCATACTCAAAACCAACAAGCTGGATGACAGGACCTGGCCTACTCAGTGCACAGAGAGTAGGACCACAGTCATCAGACACT------------GCTCCATTCATGGTTTGCACTAACCCAGAAGGAACACACATA---AACACAGGTGCTGCAGGATTTGGATCTGGCTTTGATCCTCCAAGCGGATGTCTGGCACCAACT------------------AACCTAGAATACAAACTTCAGTGGTACCAGACACCAGAAGGAACAGGAAATAATGGAAACATAATTGCAAAC------------------CCATCACTCTCAATGCTTAGAGACCAACTCCTATACAAAGGAAACCAGACCACATACAATCTAGTGGGGGACATATGGATGTTTCCAAATCAAGTCTGGGACAGATTTCCTATCACCAGAGAAAATCCAATCTGGTGCAAAAAACCAAGAGCTGACAAACACACAATCATGGATCCATTTGATGGATCCATTGCAATGGATCATCCTCCAGGCACTATTTTTATAAAAATGGCAAAAATTCCAGTACCAACTGCAACAAATGCAGACTCATATCTAAACATATACTGTACTGGACAAGTCAGCTGTGAGATTGTATGGGAAGTAGAAAGATACGCAACAAAGAACTGGCGTCCAGAAAGAAGACATACTGCACTCGGGATGTCACTGGGAGGAGAGAGCAACTACACGCCTACATACCACGTGGATCCAACAGGAGCATACATCCAGCCCACGTCATATGATCAGTGTATGCCAGTAAAAACAAACATCAATAAAGTGTTG
>ACX47173
ATGCCTCCAATTAAGAGA------CAGCCTAGAGGGTGGGTGCTGCCTGGATACAGATATCTTGGGCCATTTAATCCACTTGATAACGGTGAACCTGTAAATAACGCTGATCGCGCTGCTCAATTACATGATCACGCCTACTCTGAACTAATAAAGAGTGGTAAAAATCCATACCTGTATTTCAATAAAGCTGATGAAAAATTCATTGATGATCTAAAAGACGATTGGTCAATTGGTGGAATTATTGGATCCAGTTTTTTTAAAATAAAGCGCGCCGTGGCTCCTGCTCTGGGAAATAAAGAGAGA------------------------------------GCCCAAAAAAGACACTTTTACTTTGCTAACTCAAATAAAGGTGCAAAAAAAACAAAAAAAAGTGAACCTAAACCAGGAACCTCAAAAATGTCTGACACTGACATT---CAAGACCAGCAACCTGACACTGTG------------GACGCACCACAG---------AACACCTCAGGGGGAGGAACAGGAAGTATTGGAGGAGGA------AAAGGATCTGGTGTGGGGATTTCCACTGGAGGGTGGGTCGGAGGTTCTCACTTTTCAGACAAATATGTGGTCACTAAAAACACAAGACAATTTATAACCACAATTCAGAATGGTCACCTCTACAAAACAGAGGCCATTGAAACAACAAACCAAAGTGGAAAATCACAGCGCTGCGTCACAACTCCATGGACATACTTTAACTTTAATCAATACAGCTGTCACTTCTCACCACAGGATTGGCAGCGCCTTACAAATGAATATAAGCGCTTCAGACCTAAAGCAATGCAAGTAAAGATTTACAACTTGCAAATAAAACAAATACTTTCAAATGGT---GCTGACACAACATACAACAATGACCTCACAGCTGGCGTTCACATCTTTTGTGATGGAGAGCATGCTTATCCAAATGCATCTCATCCATGGGATGAGGACGTCATGCCTGATCTTCCATACAAGACCTGGAAACTTTTTCAATATGGATATATTCCTATTGAAAATGAACTCGCAGATCTTGATGGAAATGCAGCTGGAGGCAATGCTACAGAAAAAGCACTTCTGTATCAGATGCCTTTTTTTCTACTTGAAAACAGTGACCACCAAGTACTTAGAACTGGTGAGAGCACTGAATTTACTTTTAACTTT---GACTGTGAATGGGTTAACAATGAAAGAGCATACATTCCTCCTGGACTAATGTTT---AATCCAAAAGTCCCAACAAGAAGAGTTCAGTAC---ATAAGACAAAACGGAAGCACAGCAGCCAGCACAGGCAGAATTCAGCCATACTCAAAACCAACAAGCTGGATGACAGGACCTGGCCTGCTCAGTGCACAAAGAGTAGGACCACAGTCATCAGACACT------------GCTCCATTCATGGTTTGCACTAACCCAGAAGGAACACACATA---AACACAGGTGCTGCAGGATTTGGATCTGGCTTTGATCCTCCAAGCGGATGTCTGGCACCAACT------------------AACCTAGAATACAAACTTCAATGGTACCAGACACCAGAAGGAACAGGAAATAATGGAAACATAATTGCAAAC------------------CCATCACTCTCAATGCTTAGAGACCAACTCCTATACAAAGGAAACCAGACCACATACAATCTAGTGGGGGACATATGGATGTTTCCAAATCAAGTCTGGGACAGATTTCCTATCACAAGAGAAAATCCAATCTGGTGCAAAAAACCAAGGGCTGACAAACACACAATCATGGATCCATTTGATGGATCAATTGCAATGGATCATCCTCCAGGCACTATTTTTATAAAAATGGCAAAAATTCCAGTTCCAACTGCCTCAAATGCAGACTCATACCTAAACATATACTGTACTGGACAAGTCAGCTGTGAAATTGTATGGGAGGTAGAAAGATACGCAACAAAGAACTGGCGTCCAGAAAGAAGACATACTGCACTCGGGATGTCACTGGGAGGAGAGAGCAACTACACGCCTACATACCACGTGGATCCAACAGGAGCATACATCCAGCCCACGTCATATGATCAGTGTATGCCAGTAAAAACAAACATCAATAAAGTGTTG
>ABR26266
ATGCCTCCAATTAAGAGA------CAGCCTAGAGGGTGGGTGCTGCCTGGATACAGATATCTTGGGCCATTTAATCCACTTGATAACGGTGAACCTGTAAATAACGCTGATCGCGCTGCTCAATTACATGATCACGCCTACTCTGAACTAATAAAGAGTGGTAAAAATCCATACCTGTATTTCAATAAAGCTGATGAAAAATTCATTGATGATCTAAAAGACGATTGGTCAATTGGTGGAATTATTGGATCCAGTTTTTTTAAAATAAAGCGCGCCGTGGCTCCTGCTCTGGGAAATAAAGAGAGA------------------------------------GCCCAAAAAAGACACTTTTACTTTGCTAACTCAAATAAAGGTGCAAAAAAAACAAAAAAAAGTGAACCTAAACCAGGAACCTCAAAAATGTCTGACACTGACATT---CAAGACCAACAACCTGATACTGTG------------GACGCACCACAA---------AACACCTCAGGGGGAGGAACAGGAAGTATTGGAGGAGGA------AAAGGATCTGGTGTGGGAATTTCCACTGGAGGGTGGGTCGGAGGTTCTCACTTTTCAGACAAATATGTGGTTACTAAAAACACAAGACAATTTATAACCACAATTCAGAATGGTCACCTCTACAAAACAGAGGCCATTGAAACAACAAACCAAAGTGGAAAATCACAGCGCTGCGTCACAACTCCATGGACATACTTTAACTTTAATCAATACAGCTGTCACTTCTCACCACAGGATTGGCAGCGCCTTACAAATGAATATAAGCGCTTCAGACCTAAAGCAATGCAAGTAAAGATTTACAACTTGCAAATAAAACAAATACTTTCAAATGGT---GCTGACACAACATACAACAATGACCTCACAGCTGGCGTTCACATCTTTTGTGATGGAGAGCATGCTTACCCAAATGCATCTCATCCATGGGATGAGGACGTCATGCCTGATCTTCCATACAAGACCTGGAAACTTTTTCAATATGGATATATTCCTATTGAAAATGAACTCGCAGATCTTGATGGAAATGCAGCTGGAGGCAATGCTACAGAAAAAGCACTTCTGTATCAGATGCCTTTTTTTCTACTTGAAAACAGTGACCACCAAGTACTTAGAACTGGTGAGAGCACTGAATTTACTTTTAACTTT---GACTGTGAATGGGTTAACAATGAAAGAGCATACATTCCTCCTGGACTAATGTTT---AATCCAAAAGTCCCAACAAGAAGAGTTCAGTAC---ATAAGACAAAACGGAAGCACAGCAGCCAGCACAGGCAGAATTCAACCATACTCAAAACCAACAAGCTGGATGACAGGACCTGGCCTGCTCAGTGCACAAAGAGTAGGACCACAGTCATCAGACACT------------GCTCCATTCATGGTTTGCACTAACCCAGAAGGAACACACATA---AACACAGGTGCTGCAGGATTTGGATCTGGCTTTGATCCTCCAAGCGGATGTCTGGCACCAACT------------------AACCTAGAATACAAACTTCAGTGGTACCAGACACCAGAAGGAACAGGAAATAATGGAAACATAATTGCAAAC------------------CCATCACTCTCAATGCTTAGAGACCAACTCCTATACAAAGGAAACCAGACCACATACAATCTAGTGGGGGACATATGGATGTTTCCAAATCAAGTCTGGGACAGATTTCCTATCACCAGAGAAAATCCAATCTGGTGCAAAAAACCAAGGGCTGACAAACACACAATCATGGATCCATTTGATGGATCAATTGCAATGGATCATCCTCCAGGCACTATTTTTATAAAAATGGCAAAAATTCCAGTTCCAACTGCCTCAAATGCAGACTCATACCTAAACATATACTGTACTGGACAAGTCAGCTGTGAAATTGTATGGGAGGTAGAAAGATACGCAACAAAGAACTGGCGTCCAGAAAGAAGACATACTGCACTCGGGATGTCACTGGGAGGAGAGAGCAACTACACGCCTACATACCACGTGGATCCAACAGGAGCATACATCCAGCCCACGTCATATGATCAGTGTATGCCAGTAAAAACAAACATCAATAAAGTGTTG
>AEA41848
ATGCCTCCAATTAAGAGA------CAGCCTAGAGGGTGGGTGCTGCCTGGATACAGATATCTTGGGCCATTTAATCCACTTGATAACGGTGAACCTGTAAATAACGCTGATCGCGCTGCTCAATTACATGATCACGCCTACTCTGAACTAATAAAGAGTGGTAAAAATCCATACCTGTATTTCAATAAAGCTGATGAAAAATTCATTGATGATCTAAAAGACGATTGGTCAATTGGTGGAATTATTGGATCCAGTTTTTTTAAAATAAAGCGCGCCGTGGCTCCTGCTCTGGGAAATAAAGAGAGA------------------------------------GCCCAAAAAAGACACTTTTACTTTGCTAACTCAAATAAAGGTGCAAAAAAAACAAAAAAAAGTGAACCTAAACCAGGAACCTCAAAAATGTCTGACACTGACATT---CAAGACCAACAACCTGATACTGTG------------GACGCACCACAA---------AACACCTCAGGGGGAGGAACAGGAAGTATTGGAGGAGGA------AAAGGATCTGGTGTGGGGATTTCCACTGGAGGGTGGGTCGGAGGTTCTCACTTTTCAGACAAATATGTGGTTACTAAAAACACAAGACAATTTATAACCACAATTCAGAATGGTCACCTCTACAAAACAGAGGCCATTGAAACAACAAACCAAAGTGGAAAATCACAGCGCTGCGTCACAACTCCATGGACATACTTTAACTTTAATCAATACAGCTGTCACTTCTCACCACAGGATTGGCAGCGCCTTACAAATGAATATAAGCGCTTCAGACCTAAAGCAATGCAAGTAAAGATTTACAACTTGCAAATAAAACAAATACTTTCAAATGGT---GCTGACACAACATACAACAATGACCTCACAGCTGGCGTTCACATCTTTTGTGATGGAGAGCATGCTTACCCAAATGCATCTCATCCATGGGATGAGGACGTCATGCCTGATCTTCCATACAAGACCTGGAAACTTTTTCAATATGGATATATTCCTATTGAAAATGAACTCGCAGATCTTGATGGAAATGCAGCTGGAGGCAATGCTACAGAAAAAGCACTTCTGTATCAGATGCCTTTTTTTCTACTTGAAAACAGTGACCACCAAGTACTTAGAACTGGTGAGAGCACTGAATTTACTTTTAACTTT---GACTGTGAATGGGTTAACAATGAAAGAGCATACATTCCTCCTGGACTAATGTTT---AATCCAAAAGTTCCAACAAGAAGAGTTCAGTAC---ATAAGACAAAACGGAAGCACAGCAGCCAGCACAGGCAGAATTCAGCCATACTCAAAACCAACAAGCTGGATGACAGGACCTGGCCTGCTCAGTGCACAAAGAGTAGGACCACAGTCATCAGACACT------------GCTCCATTCATGGTTTGCACTAACCCAGAAGGAACACACATA---AACACAGGTGCTGCAGGATTTGGATCTGGCTTTGATCCTCCAAGCGGATGTCTGGCACCAACT------------------AACCTAGAATACAAACTTCAGTGGTACCAGACACCAGAAGGAACAGGAAATAATGGAAACATAATTGCAAAC------------------CCATCACTCTCAATGCTTAGAGACCAACTCCTATACAAAGGAAACCAGACCACATACAATCTAGTGGGGGACATATGGATGTTTCCAAATCAAGTCTGGGACAGATTTCCTATCACCAGAGAAAATCCAATCTGGTGCAAAAAACCAAGGGCTGACAAACACACAATCATGGATCCATTTGATGGATCAATTGCAATGGATCATCCTCCAGGCACTATTTTTATAAAAATGGCAAAAATTCCAGTTCCAACTGCCTCAAATGCAGACTCATACCTAAACATATACTGTACTGGACAAGTCAGCTGTGAAATTGTATGGGAGGTAGAAAGATACGCAACAAAGAACTGGCGTCCAGAAAGAAGACATACTGCACTCGGGATGTCACTGGGAGGAGAGAGCAACTACACGCCTACATACCACGTGGATCCAACAGGAGCATACATCCAGCCCACGTCATATGATCAGTGTATGCCAGTAAAAACAAACATCAATAAAGTGTTG
>AEA41856
ATGCCTCCAATTAAGAGA------CAGCCTAGAGGGTGGGTGCTGCCTGGATACAGATATCTTGGGCCATTTAATCCACTTGATAACGGTGAACCTGTAAATAACGCTGATCGCGCTGCTCAATCACATGATCACGCCTACTCTGAACTAATAAAGAGTGGTAAAAATCCATACCTGTATTTCAATAAAGCTGATGAAAAATTCATTGATGATCTAAAAGACGATTGGTCAATTGGTGGAATTATTGGATCCAGTTTTTTCAAAATAAAGCGCGCCGTGGCTCCTGCTCTGGGAAATAAAGAGAGA------------------------------------GCCCAAAAAAGACACTTTTACTTTGCTAACTCAAATAAAGGTGCAAAAAAAACAAAAAAAAGTGAACCTAAACCAGGAACCTCAAAAATGTCTGACACTGACATT---CAAGACCAACAACCTGATACTGTG------------GACGCACCACAG---------AACACCTCAGGGGGAGGAACAGGAAGTATTGGAGGAGGA------AAAGGATCTGGTGTGGGGATTTCCACTGGAGGGTGGGTCGGAGGTTCTCACTTTTCAGACAAATATGTGGTTACTAAAAACACAAGACAATTTATAACCACAATTCAAAATGGTCACCTCTACAAAACAGAGGCCATTGAAACAACAAACCAAAGTGGAAAATCACAGCGCTGCGTCACAACTCCATGGACATACTTTAACTTTAATCAATACAGCTGTCACTTCTCACCACAGGATTGGCAGCGCCTTACAAATGAATATAAGCGCTTCAGACCTAAAGCAATGCAAGTAAAAATTTACAACTTGCAAATAAAACAAATACTTTCAAATGGT---GCTGACACAACATACAACAATGACCTCACAGCTGGCGTTCACATCTTTTGTGATGGAGAGCATGCTTACCCAAATGCATCTCATCCATGGGATGAGGACGTCATGCCTGATCTTCCATACAAGACCTGGAAACTTTTTCAATATGGATATATTCCTATTGAAAATGAACTCGCAGATCTTGATGGAAATGCAGCTGGAGGCAATGCTACAGAAAAAGCACTTCTGTATCAGATGCCTTTTTTTCTACTTGAAAACAGTGACCACCAAGTACTTAGAACTGGTGAGAGCACTGAATTTACTTTTAACTTT---GACTGTGAATGGGTTAACAATGAAAGAGCATACATTCCTCCTGGACTAATGTTT---AATCCAAAAGTCCCAACAAGAAGAGTTCAGTAC---ATAAGACAAAACGGAAGCACAGCAGCCAGCACAGGCAGAATTCAGCCATACTCAAAACCAACAAGCTGGATGACAGGACCTGGCCTGCTCAGTGCACAAAGAGTAGGACCACAGTCATCAGACACT------------GCTCCATTCATGGTTTGCACTAACCCAGAAGGAACACACATA---AACACAGGTGCTGCAGGATTTGGATCTGGCTTTGATCCTCCAAGCGGATGTCTGGCACCAACT------------------AACCTAGAATACAAACTTCAGTGGTACCAGACACCAGAAGGAACAGGAAATAATGGAAACATAATTGCAAAC------------------CCATCACTCTCAATGCTTAGAGACCAACTCCTATACAAAGGAAACCAGACCACATACAATCTAGTGGGGGACATATGGATGTTTCCAAATCAAGTCTGGGACAGATTTCCTATCACCAGAGAAAATCCAATCTGGTGCAAAAAACCAAGGGCTGACAAACACACAATCATGGATCCATTTGATGGATCAATTGCAATGGATCATCCTCCAGGCACTATTTTTATAAAAATGGCAAAAATTCCAGTTCCAACTGCCTCAAATGCAGACTCATACCTAAACATATACTGTACTGGACAAGTCAGCTGTGAAATTGTATGGGAGGTAGAAAGATACGCAACAAAGAACTGGCGTCCAGAAAGAAGACATACTGCACTCGGGATGTCACTGGGAGGAGAGAGCAACTACACGCCTACATACCACGTGGATCCAACAGGAGCATACATCCAGCCCACGTCATATGATCAGTGTATGCCAGTAAAAACAAACATCAATAAAGTGTTG
>AEW07382
ATGCCTCCAATTAAGAGA------CAGCCTAGAGGGTGGGTGCTGCCTGGATACAGATATCTTGGGCCATTTAATCCACTTGATAACGGTGAACCTGTAAATAACGCTGATCGCGCTGCTCAATTACATGATCACGCCTACTCTGAACTAATAAAGAGTGGTAAAAATCCATACCTGTATTTCAATAAAGCTGATGAAAAATTCATTGATGATCTAAAAGACGATTGGTCAATTGGTGGAATTATTGGATCCAGTTTTTTTAAAATAAAGCGCGCCGTGGCTCCTGCTCTGGGAAATAAAGAGAGA------------------------------------GCCCAAAAAAGACACTTTTACTTTGCTAACTCAAATAAAGGTGCAAAAAAAACAAAAAAAAGTGAACCTAAACCAGGAACCTCAAAAATGTCTGACACTGACATT---CAAGACCAACAACCTGATACTGTG------------GACGCACCACAA---------AACACCTCAGGGGGAGGAACAGGAAGTATTGGAGGAGGA------AAAGGATCTGGTGTGGGGATTTCCACTGGAGGGTGGGTCGGAGGTTCTCACTTTTCAGACAAATATGTGGTTACTAAAAACACAAGACAATTTATAACCACAATTCAGAATGGTCACCTCTACAAAACAGAGGCCATTGAAACAACAAACCAAAGTGGAAAATCACAGCGCTGCGTCACAACTCCATGGACATACTTTAACTTTAATCAATACAGCTGTCACTTCTCACCACAGGATTGGCAGCGCCTTACAAATGAATATAAGCGCTTCAGACCTAAAGCAATGCAAGTAAAGATTTACAACTTGCAAATAAAACAAATACTTTCAAATGGT---GCTGACACAACATACAACAATGACCTCACAGCTGGCGTTCACATCTTTTGTGATGGAGAGCATGCTTACCCAAATGCATCTCATCCATGGGATGAAGACGTCATGCCTGATCTTCCATACAAGACCTGGAAACTTTTTCAATATGGATATATTCCTATTGAAAATGAACTCGCAGATCTTGATGGAAATGCAGCTGGAGGCAATGCTACAGAAAAAGCACTTCTGTATCAGATGCCTTTTTTTCTACTTGAAAACAGTGACCACCAAGTACTTAGAACTGGTGAGAGCACTGAATTTACTTTTAACTTT---GACTGTGAATGGGTTAACAATGAAAGAGCATACATTCCTCCTGGACTAATGTTT---AATCCAAAAGTCCCAACAAGAAGAGTTCAGTAC---ATAAGACAAAACGGAAGCACAGCAGCCAGCACAGGCAGAATTCAGCCATACTCAAAACCAACAAGCTGGATGACAGGACCTGGCCTGCTCAGTGCACAAAGAGTAGGACCACAGTCATCAGACACT------------GCTCCATTCATGGTTTGCACTAACCCAGAAGGAACACACATA---AACACAGGTGCTGCAGGATTTGGATCTGGCTTTGATCCTCCAAGCGGATGTCTGGCACCAACT------------------AACCTAGAATACAAACTTCAGTGGTACCAGACACCAGAAGGAACAGGAAATAATGGAAACATAATTGCAAAC------------------CCATCACTCTCAATGCTTAGAGACCAACTCCTATACAAAGGAAACCAGACCACATACAATCTAGTGGGGGACATATGGATGTTTCCAAATCAAGTCTGGGACAGATTTCCTATCACCAGAGAAAATCCAATCTGGTGCAAAAAACCAAGGGCTGACAAACACACAATCATGGATCCATTTGATGGATCAATTGCAATGGATCATCCTCCAGGCACTATTTTTATAAAAATGGCAAAAATTCCAGTTCCAACTGCCTCAAATGCAGACTCATACCTAAACATATACTGTACTGGACAAGTCAGCTGTGAAATTGTATGGGAGGTAGAAAGATACGCAACAAAGAACTGGCGTCCAGAAAGAAGACATACTGCACTCGGGATGTCACTGGGAGGAGAGAGCAACTACACGCCTACATACCACGTGGATCCAACAGGAGCATACATCCAGCCCACGTCATATGATCAGTGTATGCCAGTAAAAACAAACATCAATAAAGTGTTG
>ABX57869
ATGCCTCCAATTAAGAGA------CAGCCTAGAGGGTGGGTGCTGCCTGGATACAGATATCTTGGGCCATTTAATCCACTTGATAACGGTGAACCTGTAAATAACGCTGATCGCGCTGCTCAATCACATGATCACGCCTACTCTGAACTAATAAAGAGTGGTAAAAATCCATACCTGTATTTCAATAAAGCTGATGAAAAATTCATTGATGATCTAAAAGACGATTGGTCAATTGGTGGAATTATTGGATCCAGTTTTTTTAAAATAAAGCGCGCCGTGGCTCCTGCTCTGGGAAATAAAGAGAGA------------------------------------GCCCAAAAAAGACACTTTTACTTTGCTAACTCAAATAAAGGTGCAAAAAAAACAAAAAAAAGTGAACCTAAACCAGGAACCTCAAAAATGTCTGACACTGACATT---CAAGACCAACAACCTGATACTGTG------------GACGCACCACAG---------AACAACTCAGGGGGAGGAACAGGAAGTATTGGAGGAGGA------AAAGGATCTGGTGTGGGGATTTCCACTGGAGGGTGGGTCGGAGGTTCTCACTTTTCAGACAAATATGTGGTCACTAAAAACACAAGACAATTTATAACCACAATTCAAAATGGTCACCTCTACAAAACAGAGGCCATTGAAACAACAAACCAAAGTGGAAAATCACAGCGCTGCGTCACAACTCCATGGACATACTTTAACTTTAATCAATACAGCTGTCACTTCTCACCACAGGATTGGCAGCGCCTTACAAATGAATATAAGCGCTTCAGACCTAAAGCAATGCAAGTAAAAATATATAACTTGCAAATAAAACAAATACTTTCAAATGGT---GCTGACACAACATACAACAATGACCTCACAGCTGGCGTTCACATCTTTTGTGATGGAGAACATGCATACCCAAATGCATCTCATCCATGGGATGAGGACGTCATGCCTGATCTTCCATACAAGACCTGGAAACTTTTTCAATATGGATATATTCCTATTGAAAATGAACTCGCAGATCTTGATGGAAATGCAGCTGGAGGCAATGCTACAGAAAAAGCACTTCTGTATCAGATGCCTTTTTTTCTACTTGAAAACAGTGACCACCAAGTACTTAGAACTGGTGAAAGCACTGAATTTACTTTTAACTTT---GACTGTGAATGGGTTAACAATGAAAGAGCATACATTCCTCCTGGATTGATGTTC---AATCCAAAAGTCCCAACAAGAAGAGTTCAGTAC---ATAAGACAAAACGGAAGCACAGCAGCCAGCACAGGCAGAATTCAGCCATACTCAAAACCAACAAGCTGGATGACAGGACCTGGCCTGCTCAGTGCACAAAGAGTAGGACCACAATCATCAGACACT------------GCTCCATTCATGGTTTGCACTAACCCAGAAGGAACACACATA---AACACAGGTGCTGCAGGATTTGGATCTGGCTTTGATCCTCCAAGCGGGTGTCTGGCACCAACT------------------AACCTAGAATACAAACTTCAGTGGTACCAGACACCAGAAGGAACAGGAAATAATGGAAACATAATTGCAAAC------------------CCATCACTCTCAATGCTTAGAGACCAACTCCTATACAAAGGAAACCAGACCACATACAATCTAGTGGGGGACATATGGATGTTTCCAAATCAAGTCTGGGACAGATTTCCTATCACCAGAGAACATCCAATCTGGTGCAAAAAACCAAGGGCTGACAAACACACAATCATGGATCCATTTGATGGATCCATTGCAATGGATCATCCTCCAGGCACTATTTTTATAAAAATGGCAAAAATTCCAGTTCCAACTGCCTCAAATGCAGACTCATACCTAAACATATACTGTACTGGACAAGTCAGCTGTGAGATTGTATGGGAAGTAGAAAGATACGCAACAAAGAACTGGCGTCCAGAAAGAAGACATACTGCACTCGGGATGTCACTGGGAGGAGAGAGCAACTACACGCCTACATACCACGTGGATCCAACAGGAGCATACATCCAGCCCACGTCATATGATCAGTGTATGCCAGTAAAAACAAACATCAATAAAGTGTTG
>ABX57865
ATGCCTCCAATTAAGAGA------CAGCCTAGAGGGTGGGTGCTGCCTGGATACAGATATCTTGGGCCATTTAATCCACTTGATAACGGTGAACCTGTAAATAACGCTGATCGCGCTGCTCAATCACATGATCACGCCTACTCTGAACTAATAAAGAGTGGTAAAAATCCTTACCTGTATTTCAATAAAGCTGATGAAAAATTCATTGATGATCTAAAAGACGATTGGTCAATTGGTGGAATTATTGGATCCAGTTTTTTTAAAATAAAGCGCGCCGTGGCTCCTGCTCTGGGAAATAAAGAGAGA------------------------------------GCCCAAAAAAGACACTTTTACTTTGCTAACTCAAATAAAGGTGCAAAAAAAACAAAAAAAAGTGAACCTAAACCAGGAACCTCAAAAATGTCTGACACTGACATT---CAAGACCAACAACCTGATACTGTG------------GACGCACCACAG---------AACACCTCAGGGGGAGGAACAGGAAGTATTGGAGGAGGA------AAAGGATCTGGTGTGGGGATTTCCACTGGAGGGTGGGTCGGAGGTTCTCACTTTTCAGACAAATATGTGGTCACTAAAAACACAAGACAATTTATAACCACAATTCAAAATGGTCACCTCTACAAAACAGAGGCCATTGAAACAACAAACCAAAGTGGAAAATCACAGCGCTGCGTCACAACTCCATGGACATACTTTAACTTTAATCAATACAGCTGTCACTTCTCACCACAGGATTGGCAGCGCCTCACAAATGAATATAAGCGCTTCAGACCTAAAGCAATGCAAGTAAAGATTTACAACTTGCAAATAAAACAAATACTTTCAAATGGT---GCTGACACAACATACAACAATGACCTCACAGCTGGCGTTCACATCTTTTGTGATGGAGAGCATGCTTACCCAAATGCATCTCATCCATGGGATGAGGACGTCATGCCTGATCTTCCATACAAGACCTGGAAACTTTTTCAATATGGATATATTCCTATTGAAAATGAACTCGCAGATCTTGATGGAAATGCAGCTGGAGGCAATGCTACAGAAAAAGCACTTCTGTATCAGATGCCTTTTTTTCTACTTGAAAACAGTGACCACCAAGTACTTAGAACTGGTGAGAGCACTGAATTTACTTTTAACTTT---GACTGTGAATGGGTTAACAATGAAAGAGCATACATTCCTCCTGGACTGATGTTT---AATCCAAAAGTTCCAACAAGAAGAGTTCAGTAC---ATAAGACAAAACGGAAGCACAGCAGCCAGCACAGGCAGAATTCAGCCATACTCAAAACCAACAAGCTGGATGACAGGACCTGGCCTGCTCAGTGCACAAAGAGTAGGACCACAGTCATCAGACACT------------GCTCCATTCATGGTTTGCACTAACCCAGAAGGAACACACATA---AACACAGGTGCTGCAGGATTTGGATCTGGCTTTGATCCTCCAAGCGGGTGTCTAGCACCAACT------------------AACCTAGAATACAAACTTCAGTGGTACCAGACACCAGAAGGAACAGGAAATAATGGAAACATAATTGCAAAC------------------CCATCACTCTCAATGCTTAGAGACCAACTCCTATACAAAGGAAACCAGACCACATACAATCTAGTGGGGGACATATGGATGTTTCCAAATCAAGTCTGGGACAGATTTCCTATCACCAGAGAACATCCAATCTGGTGCAAAAAACCAAGAGCTGACAAACACACAATCATGGATCCATTTGATGGATCCATTGCAATGGATCATCCTCCAGGCACTATTTTTATAAAAATGGCAAAAATTCCAGTTCCAACTGCCTCAAATGCAGACTCATACCTAAACATATACTGTACTGGACAAGTCAGCTGTGAGATTGTATGGGAAGTAGAAAGATACGCAACAAAGAACTGGCGTCCAGAAAGAAGACATACTGCACTTGGGATGTCACTGGGAGGAGAGAGCAACTACACGCCTACATACCACGTGGATCCAACAGGAGCATACATCCAGCCCACGTCATATGATCAGTGTATGCCAGTAAAAACAAACATCAATAAAGTGTTG
>BAL42428
ATGCCTCCAATTAAGAGA------CAGCCTAGAGGGTGGGTGCTGCCTGGATACAGATATCTTGGGCCATTTAATCCACTTGATAACGGTGAACCTGTAAATAACGCTGATCGCGCTGCTCAATTACATGATCACGCCTACTCTGAACTAATAAAAAGTGGTAAAAATCCATACCTGTATTTCAATAAAGCTGATGAAAAATTCATTGATGATCTAAAAGACGATTGGTCAATTGGTGGAATTATTGGATCCAGTTTTTTTAAAATAAAGCGCGCCGTGGCTCCTGCTCTGGGAAATAAAGAGAGA------------------------------------GCCCAAAAAAGACACTTTTACTTTGCTAACTCAAATAAAGGTGCAAAAAAAACAAAAAAAAGTGAACCTAAACCAGGAACCTCAAAAATGTCTGACACTGACATT---CAAGACCAACAACCTGATACTGTG------------GACGCACCACAA---------AACACCTCAGGGGGAGGAACAGGAAGTATTGGAGGAGGA------AAAGGATCTGGTGTGGGGATTTCCACTGGAGGGTGGGTCGGAGGTTCTCACTTTTCAGACAAATATGTGGTTACTAAAAACACAAGACAATTAATAACCACAATTCAGAATGGTCACCTCTACAAAACAGAGGCCATTGAAACAACAAACCAAAGTGGAAAATCACAGCGCTGCGTCACAACTCCATGGACATACTTTAACTTTAATCAATACAGCTGTCACTTCTCACCACAGGATTGGCAGCGCCTTACAAATGAATATAAGCGCTTCAGACCTAAAGCAATGCAAGTAAAGATTTACAACTTGCAAATAAAACAAATACTTTCAAATGGT---GCTGACACAACATACAACAATGACCTCACAGCTGGCGTTCACATCTTTTGTGATGGAGAGCATGCTTATCCAAATGCATCTCATCCATGGGATGAGGACGTCATGCCTGATCTTCCATACAAGACCTGGAAACTTTTTCAATATGGATATATTCCTATTGAAAATGAACTCGCAGATCTTGATGGAAATGCAGCTGGAGGCAATGCTACAGAAAAAGCACTTCTGTATCAGATGCCTTTTTTTCTACTTGAAAACAGTGACCACCAAGTACTTAGAACTGGTGAGAGCACTGAATTTACTTTTAACTTT---GACTGTGAATGGGTTAACAATGAAAGAGCATACATTCCTCCTGGACTAATGTTT---AATCCAAAAGTCCCAACAAGAAGAGTTCAGTAC---ATAAGACAAAACGGAAGCACAGCAGCCAGCACAGGCAGAATTCAGCCATACTCAAAACCAACAAGCTGGATGACAGGACCTGGCCTGCTCAGTGCACAAAGAGTAGGACCACAGTCATCAGACACT------------GCTCCATTCATGGTTTGCACTAACCCAGAAGGAACACACATA---AACACAGGTGCTGCAGGATTTGGATCTGGCTTTGATCCTCCAAGCGGATGTCTGGCACCAACT------------------AACCTAGAATACAAACTTCAATGGTACCAGACACCAGAAGGAACAGGAAATAATGGAAACATAATTGCAAAC------------------CCATCACTCTCAATGCTTAGAGACCAACTCCTATACAAAGGAAACCAGACCACATACAATCTAGTGGGGGACATATGGATGTTTCCAAATCAAGTCTGGGACAGATTTCCTATCACCAGAGAAAATCCAATCTGGTGCAAAAAACCAAGGGCTGACAAACACACAATCATGGATCCATTTGATGGATCAATTGCAATGGATCATCCTCCAGGCACTATTTTTATAAAAATGGCAAAAATTCCAGTTCCAACTGCCTCAAATGCAGACTCATACCTAAACATATACTGTACTGGACAAGTCAGCTGTGAAATTGTATGGGAGGTAGAAAGATACGCAACAAAGAACTGGCGTCCAGAAAGAAGACATACTGCACTCGGGATGTCACTGGGAGGAGAGAGCAACTACACGCCTACATACCACGTGGATCCAACAGGAGCATACATCCAGCCCACGTCATATGATCAGTGTATGCCAGTAAAAACAAACATCAATAAAGTGTTG
>ABR26278
ATGCCTCCAATTAAGAGA------CAGCCTAGAGGGTGGGTGCTGCCTGGATACAGATATCTTGGGCCATTTAATCCACTTGATAACGGTGAACCTGTAAATAACGCTGATCGCGCTGCTCAATTACATGATCACGCCTACTCTGAACTAATAAAGAGTGGTAAAAATCCATACCTGTATTTCAATAAAGCTGATGAAAAATTCATTGATGATCTAAAAGACGATTGGTCAATTGGTGGAATTATTGGATCCAGTTTTTTTAAAATAAAGCGCGCCGTGGCTCCTGCTCTGGGAAATAAAGAGAGA------------------------------------GCCCAAAAAAGACACTTTTACTTTGCTAACTCAAATAAAGGTGCAAAAAAAACAAAAAAAAGTGAACCTAAACCAGGAACCTCAAAAATGTCTGACACTGACATT---CAAGACCAACAACCTGATACTGTG------------GACGCACCACAG---------AACACCTCAGGGGGAGGAACAGGAAGTATTGGAGGAGGA------AAAGGATCTGGTGTGGGGATTTCCACTGGAGGGTGGGTCGGAGGTTCTCACTTTTCAGACAAATATGTGGTTACTAAAAACACAAGACAATTTATAACCACAATTCAGAATGGTCACCTCTACAAAACAGAGGCCATTGAAACAACAAACCAAAGTGGAAAATCACAGCGCTGCGTCACAACTCCATGGACATACTTTAACTTTAATCAATACAGCTGTCACTTCTCACCACAGGATTGGCAGCGCCTTACAAATGAATATAAGCGCTTCAGACCTAAAGCAATGCAAGTAAAGATTTACAACTTGCAAATAAAACAAATACTTTCAAATGGT---GCTGACACAACATACAACAATGACCTCACAGCTGGCGTTCACATCTTTTGTGATGGAGAGCATGCTTACCCAAATGCATCTCATCCATGGGATGAGGACGTCATGCCTGATCTTCCATACAAGACCTGGAAACTTTTTCAATATGGATATATTCCTATTGAAAATGAACTCGCAGATCTTGATGGAAATGCAGCTGGAGGCAATGCTACAGAAAAAGCACTTCTGTATCAGATGCCTTTTTTTCTACTTGAAAACAGTGACCACCAAGTACTTAGAACTGGTGAGAGCACTGAATTTACTTTTAACTTT---GACTGTGAATGGGTTAACAATGAAAGAGCATACATTCCTCCTGGACTAATGTTT---AATCCAAAAGTTCCAACAAGAAGAGTTCAGTAC---ATAAGACAAAACGGAAGCACAGCAGCCAGCACAGGCAGAATTCAGCCATACTCAAAACCAACAAGCTGGATGACAGGACCTGGCCTGCTTAGTGCACAGAGAGTAGGACCACAGTCATCAGACACT------------GCTCCATTCATGGTTTGCACTAACCCAGAAGGAACACACATA---AACACAGGTGCTGCAGGATTTGGATCTGGCTTTGATCCTCCAAGCGGATGTCTGGCACCAACT------------------AACCTAGAATACAAACTTCAGTGGTACCAGACACCAGAAGGAACAGGAAATAATGGAAACATAATTGCAAAC------------------CCATCACTCTCAATGCTTAGAGACCAACTCCTATACAAAGGAAACCAGACCACATACAATCTAGTGGGGGACATATGGATGTTTCCAAATCAAGTCTGGGACAGATTTCCTATCACCAGAGAAAATCCAATCTGGTGCAAAAAACCAAGAGCTGACAAACACACAATCATGGATCCATTTGATGGATCCATTGCAATGGATCATCCTCCAGGCACTATTTTTATAAAAATGGCAAAAATTCCAGTTCCAACTGCCTCAAATGCAGACTCATACCTAAACATATACTGTACTGGACAAGTCAGCTGTGAGATTGTATGGGAAGTAGAAAGATACGCAACAAAGAACTGGCGTCCAGAAAGAAGACATACTGCACTCGGGATGTCACTGGGAGGAGAGAGCAACTACACGCCTACATACCACGTGGATCCAACAGGAGCATACATCCAGCCCACGTCATATGATCAGTGTATGCCAGTAAAAACAAACATCAATAAAGTGTTG
>AEX15199
ATGCCTCCAATTAAGAGA------CAGCCTAGAGGGTGGGTGCTGCCTGGATACAGATATCTTGGGCCATTTAATCCACTTGATAACGGTGAACCTGTAAATAACGCTGATCGCGCTGCTCAATTACATGATCACGCCTACTCTGAACTAATAAAGAGTGGTAAAAATCCATACCTGTATTTCAATAAAGCTGATGAAAAATTCATTGATGATCTAAAAGACGATTGGTCAATTGGTGGAATTATTGGATCCAGTTTTTTTAAAATAAAGCGCGCCGTGGCTCCTGCTCTGGGAAATAAAGAGAGA------------------------------------GCCCAAAAAAGACACTTTTACTTTGCTAACTCAAATAAAGGTGCAAAAAAAACAAAAAAAAGTGAACCTAAACCAGGAACCTCAAAAATGTCTGACACTGACATT---CAAGACCAACAACCTGATACTGTG------------GACGCACCACAA---------AACACCTCAGGGGGAGGAACAGGAAGTATTGGAGGAGGA------AAAGGATCTGGTGTGGGGATTTCCACTGGAGGGTGGGTCGGAGGTTCTCACTTTTCAGACAAATATGTGGTTACTAAAAACACAAGACAATTTATAACCACAATTCAGAATGGTCACCTCTACAAAACAGAGGCCATTGAAACAACAAACCAAAGTGGAAAATCACAGCGCTGCGTCACAACTCCATGGACATACTTTAACTTTAATCAATACAGCTGTCACTTCTCACCACAGGATTGGCAGCGCCTTACAAATGAATATAAGCGCTTCAGACCTAAAGCAATGCAAGTAAAGATTTACAACTTGCAAATAAAACAAATACTTTCAAATGGT---GCTGACACAACATACAACAATGACCTCACAGCTGGCGTTCACATCTTTTGTGATGGAGAGCATGCTTATCCAAATGCATCTCATCCATGGGATGAGGACGTCATGCCTGATCTTCCATACAAGACCTGGAAACTTTTTCAATATGGATATATTCCTATTGAAAATGAACTCGCAGATCTTGATGGAAATGCAGCTGGAGGCAATGCTACAGAAAAAGCACTTCTGTATCAGATGCCTTTTTTTCTACTTGAAAACAGTGACCACCAAGTACTTAGAACTGGTGAGAGCACTGAATTTACTTTTAACTTT---GACTGTGAATGGGTTAACAATGAAAGAGCATACATTCCTCCTGGACTAATGTTT---AATCCAAAAGTCCCAACAAGAAGAGTTCAGTAC---ATAAGACAAAACGGAAGCACAGCAGCCAGCACAGGCAGAATTCAGCCATACTCAAAACCAACAAGCTGGATGACAGGACCTGGCCTGCTCAGTGCACAAAGAGTAGGACCACAGTCATCAGACACT------------GCTCCATTCATGGTTTGCACTAACCCAGAAGGAACACACATA---AACACAGGTGCTGCAGGATTTGGATCTGGCTTTGATCCTCCAAGCGGATGTCTGGCACCAACT------------------AACCTAGAATACAAACTTCAATGGTACCAGACACCAGAAGGAACAGGAAATAATGGAAACATAATTGCAAAC------------------CCATCACTCTCAATGCTTAGAGACCAACTCCTATACAAAGGAAACCAGACCACATACAATCTAGTGGGGGACATATGGATGTTTCCAAATCAAGTCTGGGACAGATTTCCTATCACCAGAGAAAATCCAATCTGGTGCAAAAAACCAAGGGCTGACAAACACACAATCATGGATCCATTTGATGGATCAATTGCAATGGATCATCCTCCAGGCACTATTTTTATAAAAATGGCAAAAATTCCAGTTCCAACTGCCTCAAATGCAGACTCATACCTAAACATATACTGTACTGGACAAGTCAGCTGTGAAATTGTATGGGAGGTAGAAAGATACGCAACAAAGAACTGGCGTCCAGAAAGAAGACATACTGCACTCGGGATGTCACTGGGAGGAGAGAGCAACTACACGCCTACATACCACGTGGATCCAACAGGAGCATACATCCAGCCCACGTCATATGATCAGTGTATGCCAGTAAAAACAAACATCAATAAAGTGTTG
>ABR26270
ATGCCTCCAATTAAGAGA------CAGCCTAGAGGGTGGGTGCTGCCTGGATACAGATATCTTGGGCCATTTAATCCACTTGATAACGGTGAACCTGTAAATAACGCTGATCGCGCTGCTCAATTACATGATCACGCCTACTCTGAACTAATAAAGAGTGGTAAAAATCCATACCTGTATTTCAATAAAGCTGATGAAAAATTCATTGATGATCTAAAAGACGATTGGTCAATTGGTGGAATTATTGGATCCAGTTTTTTTAAAATAAAGCGCGCCGTGGCTCCTGCTCTGGGAAATAAAGAGAGA------------------------------------GCCCAAAAAAGACACTTTTACTTTGCTAACTCAAATAAAGGTGCAAAAAAAACAAAAAAAAGTGAACCTAAACCAGGAACCTCAAAAATGTCTGACACTGACATT---CAAAACCAACAACCTGATACTGTG------------GACGCACCACAA---------AACACCTCAGGGGGAGGAACAGGAAGTATTGGAGGAGGA------AAAGGATCTGGTGTGGGGATTTCCACTGGAGGGTGGGTCGGAGGTTCTCACTTTTCAGACAAATATGTGGTTACTAAAAACACAAGACAATTTATAACCACAATTCAGAATGGTCACCTCTACAAAACAGAGGCCATTGAAACAACAAACCAAAGTGGAAAATCACAGCGCTGCGTCACAACTCCATGGACATACTTTAACTTTAATCAATACAGCTGTCACTTCTCACCACAGGATTGGCAGCGCCTTACAAATGAATATAAGCGCTTCAGACCTAAAGCAATGCAAGTAAAGATTTACAACTTGCAAATAAAACAAATACTTTCAAATGGT---GCTGACACAACATACAACAATGACCTCACAGCTGGCGTTCACATCTTTTGTGATGGAGAGCATGCTTACCCAAATGCATCTCATCCATGGGATGAGGACGTCATGCCTGATCTTCCATACAAGACCTGGAAACTTTTTCAATATGGATATATTCCTATTGAAAATGAACTCGCAGATCTTGATGGAAATGCAGCTGGAGGCAATGCTACAGAAAAAGCACTTCTGTATCAGATGCCTTTTTTTCTACTTGAAAACAGTGACCACCAAGTACTTAGAACTGGTGAGAGCACTGAATTTACTTTTAACTTT---GACTGTGAATGGGTTAACAATGAAAGAGCATACATTCCTCCTGGACTAATGTTT---AATCCAAAAGTCCCAACAAGAAGAGTCCAGTAC---ATAAGACAAAACGGAAGCACAGCAGCCAGCACAGGCAGAATTCAGCCATACTCAAAACCAACAAGCTGGATGACAGGACCTGGCCTGCTCAGTGCACAAAGAGTAGGACCACAGTCATCAGACACT------------GCTCCATTCATGGTTTGCACTAACCCAGAAGGAACACACATA---AACACAGGTGCTGCAGGATTTGGATCTGGCTTTGATCCTCCAAGCGGATGTCTGGCACCAACT------------------AACCTAGAATACAAACTTCAGTGGTACCAGACACCAGAAGGAACAGGAAATAATGGAAACATAATTGCAAAC------------------CCATCACTCTCAATGCTTAGAGACCAACTCCTATACAAAGGAAACCAGACCACATACAATCTAGTGGGGGACATATGGATGTTTCCAAATCAAGTCTGGGACAGATTTCCTATCACCAGAGAAAATCCAATCTGGTGCAAAAAACCAAGGGCTGACAAACACACAATCATGGATCCATTTGATGGATCAATTGCAATGGATCATCCTCCAGGCACTATTTTTATAAAAATGGCAAAAATTCCAGTTCCAACTGCCTCAAATGCAGACTCATACCTAAACATATACTGTACTGGACAAGTCAGCTGTGAAATTGTATGGGAGGTAGAAAGATACGCAACAAAGAACTGGCGTCCAGAAAGAAGACATACTGCACTCGGGATGTCACTGGGAGGAGAGAGCAACTACACGCCTACATACCACGTGGATCCAACAGGAGCATACATCCAGCCCACGTCATATGATCAGTGTATGCCAGTAAAAACAAACATCAATAAAGTGTTG
>AEX15195
ATGCCTCCAATTAAGAGA------CAGCCTAGAGGGTGGGTGCTGCCTGGATACAGATATCTTGGGCCATTTAATCCACTTGATAACGGTGAACCTGTAAATAACGCTGATCGCGCTGCTCAATTACATGATCACGCCTACTCTGAACTAATAAAGAGTGGTAAAAATCCATACCTGTATTTCAATAAAGCTGATGAAAAATTCATTGATGATCTAAAAGACGATTGGTCAATTGGTGGAATTATTGGATCCAGTTTTTTTAAAATAAAGCGCGCCGTGGCTCCTGCTCTGGGAAATAAAGAGAGA------------------------------------GCCCAAAAAAGACACTTTTACTTTGCTAACTCAAATAAAGGTGCAAAAAAAACAAAAAAAAGTGAACCTAAACCAGGAACCTCAAAAATGTCTGACACTGACATT---CAAGACCAACAACCTGATACTGTG------------GACGCACCACAA---------AACACCTCAGGGGGAGGAACAGGAAGTATTGGAGGAGGA------AAAGGATCTGGTGTGGGGATTTCCACTGGAGGGTGGGTCGGAGGTTCTCACTTTTCAGACAAATATGTGGTTACTAAAAACACAAGACAATTTATAACCACAATTCAGAATGGTCACCTCTACAAAACAGAGGCCATTGAAACAACAAACCAAAGTGGAAAATCACAGCGCTGCGTCACAACTCCATGGACATACTTTAACTTTAATCAATACAGCTGTCACTTCTCACCACAGGATTGGCAGCGCCTTACAAATGAATATAAGCGCTTCAGACCTAAAGCAATGCAAGTAAAGATTTACAACTTGCAAATAAAACAAATACTTTCAAATGGT---GCTGACACAACATACAACAATGACCTCACAGCTGGCGTTCACATCTTTTGTGATGGAGAGCATGCTTACCCAAATGCATCTCATCCATGGGATGAGGACGTCATGCCTGATCTTCCATACAAGACCTGGAAACTTTTTCAATATGGATATATTCCTATTGAAAATGAACTCGCAGATCTTGATGGAAATGCAGCTGGAGGCAATGCTACAGAAAAAGCACTTCTGTATCAGATGCCTTTTTTTCTACTTGAAAACAGTGACCACCAAGTACTTAGAACTGGTGAGAGCACTGAATTTACTTTTAACTTT---GACTGTGAATGGGTTAACAATGAAAGAGCATACATTCCTCCTGGACTAATGTTT---AATCCAAAAGTCCCAACAAGAAGAGTTCAGTAC---ATAAGACAAAACGGAAGCACAGCAGCCAGCACAGGCAGAATTCAGCCATACTCAAAACCAACAAGCTGGATGACAGGACCTGGCCTGCTCAGTGCACAAAGAGTAGGACCACAGTCATCAGACACT------------GCTCCATTCATGGTTTGCACTAACCCAGAAGGAACACACATA---AACACAGGTGCTGCAGGATTTGGATCTGGCTTTGATCCTCCAAGCGGATGTCTGGCACCAACT------------------AACCTAGAATACAAACTTCAGTGGTACCAGACACCAGAAGGAACAGGAAATAATGGAAACATAATTGCAAAC------------------CCATCACTCTCAATGCTTAGAGACCAACTCCTATACAAAGGAAACCAGACCACATACAATCTAGTGGGGGACATATGGATGTTTCCAAATCAAGTCTGGGACAGATTTCCTATCACCAGAGAAAATCCAATCTGGTGCAAAAAACCAAGGGCTGACAAACACACAATCATGGATCCATTTGATGGATCAATTGCAATGGATCATCCTCCAGGCACTATTTTTATAAAAATGGCAAAAATTCCAGTTCCAACTGCCTCAAATGCAGACTCATACCTAAACATATACTGTACTGGACAAGTCAGCTGTGAAATTGTATGGGAGGTAGAAAGATACGCAACAAAGAACTGGCGTCCAGAAAGAAGACATACTGCACTCGGGATGTCACTGGGAGGAGAGAGCAACTACACGCCTACATACCACGTGGATCCAACAGGAGCATACATCCAGCCCACGTCATATGATCAGTGTATGCCAGTAAAAACAAACATCAATAAAGTGTTG
>ABR26274
ATGCCTCCAATTAAGAGA------CAGCCTAGAGGGTGGGTGCTGCCTGGATACAGATATCTTGGGCCATTTAATCCACTTGATAACGGTGAACCTGTAAATAACGCTGATCGCGCTGCTCAATCACATGATCACGCCTACTCTGAACTAATAAAGAGTGGTAAAAATCCATACCTGTATTTCAATAAAGCTGATGAAAAATTCATTGATGATCTAAAAGACGATTGGTCAATTGGTGGAATTATTGGATCCAGTTTTTTTAAAATAAAGCGCGCCGTGGCTCCTGCTCTGGGAAATAAAGAGAGA------------------------------------GCCCAAAAAAGACACTTTTACTTTGCTAACTCAAATAAAGGTGCAAAAAAAACAAAAAAAAGTGAACCTAAACCAGGAACCTCAAAAATGTCTGACACTGACATT---CAAGACCAACAACCTGATACTGTG------------GACGCACCACAG---------AACACCTCAGGGGGAGGAACAGGAAGTATTGGAGGAGGA------AAAGGATCTGGTGTGGGGATTTCCACTGGAGGGTGGGTCGGAGGTTCTCACTTTTCAGACAAATATGTGGTTACTAAAAACACAAGACAATTTATAACCACAATTCAGAATGGTCACCTCTACAAAACAGAGGCCATTGAAACAACAAACCAAAGTGGAAAATCACAGCGCTGCGTCACAACTCCATGGACATACTTTAACTTTAATCAATACAGCTGTCACTTCTCACCACAGGATTGGCAGCGCCTTACAAATGAATATAAGCGCTTCAGACCTAAAGCAATGCAAGTAAAAATTTACAACTTGCAAATAAAACAAATACTTTCAAATGGT---GCTGACACAACATACAACAATGACCTCACAGCTGGCGTTCACATCTTTTGTGATGGAGAGCATGCTTACCCAAATGCATCTCATCCATGGGATGAGGACGTCATGCCTGATCTTCCATACAAGACCTGGAAACTTTTTCAATATGGATATATTCCTATTGAAAATGAACTCGCAGATCTTGATGGAAATGCAGCTGGAGGCAATGCTACAGAAAAAGCACTTCTGTATCAGATGCCTTTTTTTCTACTTGAAAACAGTGACCACCAAGTACTTAGAACTGGTGAGAGCACTGAATTTACTTTTAACTTT---GACTGTGAATGGATTAACAATGAAAGAGCATACATTCCTCCTGGACTAATGTTT---AATCCAAAAGTTCCAACAAGAAGAGTTCAGTAC---ATAAGACAAAACGGAAGCACAGCAGCCAGCACAGGCAGAATTCAGCCATACTCAAAACCAACAAGCTGGATGACAGGACCTGGCCTGCTCAGTGCACAGAGAGTAGGACCACAGTCATCAGACACT------------GCTCCATTCATGGTTTGCACTAACCCAGAAGGAACACACATA---AACACAGGTGCTGCAGGATTTGGATCTGGCTTTGATCCTCCAAGCGGATGTCTGGCACCAACT------------------AACCTAGAATACAAACTTCAGTGGTACCAGACACCAGAAGGAACAGGAAATAATGGAAACATAATTGCAAAC------------------CCATCACTCTCAATGCTTAGAGACCAACTCCTATACAAAGGAAACCAGACCACATACAATCTAGTGGGAGACATATGGATGTTTCCAAATCAAGTCTGGGACAGATTTCCTATCACCAGAGAACATCCAATCTGGTGCAAAAAACCAAGGGCTGACAAACACACAATCATGGATCCATTTGATGGATCCATTGCAATGGATCATCCTCCAGGCACTATTTTTATAAAAATGGCAAAAATTCCAGTTCCAACTGCCTCAAATGCAGACTCATACCTAAACATATACTGTACTGGACAAGTCAGCTGTGAGATTGTATGGGAAGTAGAAAGATACGCAACAAAGAACTGGCGTCCAGAAAGAAGACATACTGCACTCGGGATGTCACTGGGAGGAGAGAGCAACTACACGCCTACATACCACGTGGATCCAACAGGAGCATACATCCAGCCCACGTCATATGATCAGTGTATGCCAGTAAAAACAAACATCAATAAAGTGTTG
>AGC92296
ATGCCTCCAATTAAGAGA------CAGCCTAGAGGGTGGGTGCTGCCTGGATACAGATATCTTGGGCCATTTAATCCACTTGATAACGGTGAACCTGTAAATAACGCTGATCGCGCTGCTCAATTACATGATCACGCCTACTCTGAACTAATAAAGAGTGGTAAAAATCCATACCTGTATTTCAATAAAGCTGATGAAAAATTCATTGATGATCTAAAAGACGATTGGTCAATTGGTGGAATTATTGGATCCAGTTTTTTTAAAATAAAGCGCGCCGTGGCTCCTGCTCTGGGAAATAAAGAGAGA------------------------------------GCCCAAAAAAGACACTTTTACTTTGCTAACTCAAATAAAGGTGCAAAAAAAACAAAAAAAAGTGAACCTAAACCAGGAACCTCAAAAATGTCTGACACTGACATT---CAAGACCAACAACCTGATACTGTG------------GACGCACCACAA---------AACACCTCAGGGGGAGGAACAGGAAGTATTGGAGGAGGA------AAAGGATCTGGTGTGGGGATTTCCACTGGAGGGGGGGTCGGAGGTTCTCACTTTTCAGACAAATATGTGGTTACTAAAAACACAAGACAATTTATAACCACAATTCAGAATGGTCACCTCTACAAAACAGAGGCCATTGAAACAACAAACCAAAGTGGAAAATCACAGCGCTGCGTCACAACTCCATGGACATACTTTAACTTTAATCAATACAGCTGTCACTTCTCACCACAGGATTGGCAGCGCCTTACAAATGAATATAAGCGCTTCAGACCTAAAGCAATGCAAGTAAAGATTTACAACTTGCAAATAAAACAAATACTTTCAAATGGT---GCTGACACAACATACAACAATGACCTCACAGCTGGCGTTCACATCTTTTGTGATGGAGAGCATGCTTACCCAAATGCATCTCATCCATGGGATGAGGACGTCATGCCTGATCTTCCATACAAGACCTGGAAACTTTTTCAATATGGATATATTCCTATTGAAAATGAACTCGCAGATCTTGATGGAAATGCAGCTGGAGGCAATGCTACAGAAAAAGCACTTCTGTATCAGATGCCTTTTTTTCTACTTGAAAACAGTGACCACCAAGTACTTAGAACTGGTGAGAGCACTGAATTTACTTTTAACTTT---GACTGTGAATGGGTTAACAATGAAAGAGCATACATTCCTCCTGGACTAATGTTT---AATCCAAAAGTTCCAACAAGAAGAGTTCAGTAC---ATAAGACAAAACGGAAGCACAGCAGCCAGCACAGGCAGAATTCAGCCATACTCAAAACCAACAAGCTGGATGACAGGACCTGGCCTGCTCAGTGCACAAAGAGTAGGACCACAGTCATCAGACACT------------GCTCCATTCATGGTTTGCACTAACCCAGAAGGAACACACATA---AACACAGGTGCTGCAGGATTTGGATCTGGCTTTGATCCTCCAAGCGGATGTCTGGCACCAACT------------------AACCTAGAATACAAACTTCAGTGGTACCAGACACCAGAAGGAACAGGAAATAATGGAAACATAATTGCAAAC------------------CCATCACTCTCAATGCTTAGAGACCAACTCCTATACAAAGGAAACCAGACCACATACAATCTAGTGGGGGACATATGGATGTTTCCAAATCAAGTCTGGGACAGATTTCCTATCACCAGAGAAAATCCAATCTGGTGCAAAAAACCAAGGGCTGACAAACACACAATCATGGATCCATTTGATGGATCAATTGCAATGGATCATCCTCCAGGCACTATTTTTATAAAAATGGCAAAAATTCCAGTTCCAACTGCCTCAAATGCAGACTCATACCTAAACATATACTGTACTGGACAAGTCAGCTGTGAAATTGTATGGGAGGTAGAAAGATACGCAACAAAGAACTGGCGTCCAGAAAGAAGACATACTGCACTCGGGATGTCACTGGGAGGAGAGAGCAACTACACGCCTACATACCACGTGGATCCAACAGGAGCATACATCCAGCCCACGTCATATGATCAGTGTATGCCAGTAAAAACAAACATCAATAAAGTGTTG
>ACN29633
ATGCCTCCAATTAAGAGA------CAGCCTAGAGGGTGGGTGCTGCCTGGATACAGATATCTTGGGCCATTTAATCCACTTGATAACGGTGAACCTGTAAATAACGCTGATCGCGCTGCTCAATTACATGATCACGCCTACTCTGAACTAATAAAAAGTGGTAAAAATCCATACCTGTATTTCAATAAAGCTGATGAAAAATTCATTGATGATCTAAAAGACGATTGGTCAATTGGTGGAATTATTGGATCCAGTTTTTTTAAAATAAAGCGCGCCGTGGCTCCTGCTCTGGGAAATAAAGAGAGA------------------------------------GCCCAAAAAAGACACTTTTACTTTGCTAACTCAAATAAAGGTGCAAAAAAAACAAAAAAAAGTGAACCTAAACCAGGAACCTCAAAAATGTCTGACACTGACATT---CAAGACCAACAACCTGATACTGTG------------GACGCACCACAG---------AACACCTCAGGGGGAGGAACAGGAAGTATTGGAGGAGGA------AAAGGATCTGGTGTGGGGATTTCCACTGGAGGGTGGGTCGGAGGTTCTCACTTTTCAGACAAATATGTGGTTACTAAAAACACAAGACAATTTATAACCACAATTCAGAATGGTCACCTCTACAAAACAGAGGCCATTGAAACAACAAACCAAAGTGGAAAATCACAGCGCTGCGTCACAACTCCATGGACATACTTTAACTTTAATCAATACAGCTGTCACTTCTCACCACAGGATTGGCAGCGCCTTACAAATGAATATAAGCGCTTCAGACCTAAAGCAATGCAAGTAAAGATTTACAACTTGCAAATAAAACAAATACTTTCAAATGGT---GCTGACACAACATACAACAATGACCTCACAGCTGGCGTTCACATCTTTTGTGATGGAGAGCATGCTTACCCAAATGCATCTCATCCATGGGATGAGGACGTCATGCCTGATCTTCCATACAAGACCTGGAAACTTTTTCAATATGGATATATTCCTATTGAAAATGAACTCGCAGATCTTGATGGAAATGCAGCTGGAGGCAATGCTACAGAAAAAGCACTTCTGTATCAGATGCCTTTTTTTCTACTTGAAAACAGTGACCACCAAGTACTTAGAACTGGTGAGAGCACTGAATTTACTTTTAACTTT---GACTGTGAATGGGTTAATAATGAAAGAGCATACATTCCTCCTGGATTGATGTTC---AATCCAAAAGTTCCAACAAGAAGAGTTCAGTAC---ATAAGACAAAACGGAAGCACAGCAGCCAGCACAGGCAGAATTCAGCCATACTCAAAACCAACAAGCTGGATGACAGGACCTGGCCTGCTCAGTGCACAAAGAGTAGGACCACAGTCATCAGACACT------------GCTCCATTCATGGTTTGCACTAACCCAGAAGGAACACACATA---AACACAGGTGCTGCAGGATTTGGATCTGGCTTTGATCCTCCAAGCGGATGTCTGGCACCAACT------------------AACCTAGAATACAAACTTCAGTGGTACCAGACACCAGAAGGAACAGGAAATAATGGAAACATAATTGCAAAC------------------CCATCACTCTCAATGCTTAGAGACCAACTCCTATACAAAGGAAACCAGACCACATACAATCTAGTGGGGGACATATGGATGTTTCCAAATCAAGTCTGGGACAGATTTCCTATCACCAGAGAAAATCCAATCTGGTGCAAAAAACCAAGGGCTGACAAACACACAATCATGGATCCATTTGATGGATCCATTGCAATGGATCATCCTCCAGGCACTATTTTTATAAAAATGGCAAAAATTCCAGTACCAACTGCAACAAATGCAGACTCATATCTAAACATATACTGTACTGGAAAAGTCAGCTGTGAAATTGTATGGGAAGTAGAAAGATACGCAACAAAGAACTGGCGTCCAGAAAGAAGACATACTGCACTCGGGATGTCACTGGGAGGAGAGAGCAACTACACGCCTACATACCACGTGGATCCAACAGGAGCATACATCCAGCCCACGTCATATGATCAATGTATGCCAGTAAAAACAAACATCAATAAAGTGTTG
>ABR26306
ATGCCTCCAATTAAGAGA------CAGCCTAGAGGGTGGGTGCTGCCTGGATACAGATATCTTGGGCCATTTAATCCACTTGATAACGGTGAACCTGTAAATAACGCTGATCGCGCTGCTCAATTACATGATCACGCCTACTCTGAACTAATAAAGAGTGGTAAAAATCCATACCTGTATTTCAATAAAGCTGATGAAAAATTCATTGATGATCTAAAAGACGATTGGTCAATTGGTGGAATTATTGGATCCAGTTTTTTTAAAATAAAGCGCGCCGTGGCTCCTGCTCTGGGAAATAAAGAGAGA------------------------------------GCCCAAAAAAGACACTTTTACTTTGCTAACTCAAATAAAGGTGCAAAAAAAACAAAAAAAAGTGAACCTAAACCAGGAACCTCAAAAATGTCTGACACTGACATT---CAAGACCAACAACCTGATACTGTG------------GACGCACCACAA---------AACACCTCAGGGGGAGGAACAGGAAGTATTGGAGGAGGA------AAAGGATCTGGTGTGGGGATTTCCACTGGAGGGTGGGTCGGAGGTTCTCACTTTTCAGACAAATATGTGGTTACTAAAAACACAAGACAATTTATAACCACAATTCAGAATGGTCACCTCTACAAAACAGAGGCCATTGAAACAACAAACCAAAGTGGAAAATCACAGCGCTGCGTCACAACTCCATGGACATACTTTAACTTTAATCAATACAGCTGTCACTTCTCACCACAGGATTGGCAGCGCCTTACAAATGAATATAAACGCTTCAGACCTAAAGCAATGCAAGTAAAGATTTACAACTTGCAAATAAAACAAATACTTTCAAATGGT---GCTGACACAACATACAACAATGACCTCACAGCTGGCGTTCACATCTTTTGTGATGGAGAGCATGCTTACCCAAATGCATCTCATCCATGGGATGAGGACGTCATGCCTGATCTTCCATACAAGACCTGGAAACTTTTTCAATATGGATATATTCCTATTGAAAATGAACTCGCAGATCTTGATGGAAATGCAGCTGGAGGCAATGCTACAGAAAAAGCACTTCTGTATCAGATGCCTTTTTTTCTACTTGAAAACAGTGACCACCAAGTACTTAGAACTGGTGAGAGCACTGAATTTACTTTTAACTTT---GACTGTGAATGGGTTAACAATGAAAGAGCATACATTCCTCCTGGACTAATGTTT---AATCCAAAAGTCCCAACAAGAAGAGTTCAGTAC---ATAAGACAAAACGGAAGCACAGCAGCCAGCACAGGCAGAATTCAGCCATACTCAAAACCAACAAGCTGGATGACAGGACCTGGCCTGCTCAGTGCACAAAGAGTAGGACCACAGTCATCAGACACT------------GCTCCATTCATGGTTTGCACTAACCCAGAAGGAACACACATA---AACACAGGTGCTGCAGGATTTGGATCTGGCTTTGATCCTCCAAGCGGATGTCTGGCACCAACT------------------AACCTAGAATACAAACTTCAGTGGTACCAGACACCAGAAGGAACAGGAAATAATGGAAACATAATTGCAAAC------------------CCATCACTCTCAATGCTTAGAGACCAACTCCTATACAAAGGAAACCAGACCACATACAATCTAGTGGGGGACATATGGATGTTTCCAAATCAAGTCTGGGACAGATTTCCTATCACCAGAGAAAATCCAATCTGGTGCAAAAAACCAAGGGCTGACAAACACACAATAATGGATCCATTTGATGGATCAATTGCAATGGATCATCCTCCAGGCACTATTTTTATAAAAATGGCAAAAATTCCAGTTCCAACTGCCTCAAATGCAGACTCATACCTAAACATATACTGTACTGGACAAGTCAGCTGTGAAATTGTATGGGAGGTAGAAAGATACGCAACAAAGAACTGGCGTCCAGAAAGAAGACATACTGCACTCGGGATGTCACTGGGAGGAGAGAGCAACTACACGCCTACATACCACGTGGATCCAACAGGAGCATACATCCAGCCCACGTCATATGATCAGTGTATGCCAGTAAAAACAAACATCAATAAAGTGTTG
>AEY75574
ATGCCTCCAATTAAGAGA------CAGCCTAGAGGGTGGGTGCTGCCTGGATACAGATATCTTGGGCCATTTAATCCACTTGATAACGGTGAACCTGTAAATAACGCTGATCGCGCTGCTCAATTACATGATCACGCCTACTCTGAACTAATAAAGAGTGGTAAAAATCCATACCTGTATTTCAATAAAGCTGATGAAAAATTCATTGATGATCTAAAAGACGATTGGTCAATTGGTGGAATTATTGGATCCAGTTTTTTTAAAATAAAGCGCGCCGTGGCTCCTGCTCTGGGAAATAAAGAGAGA------------------------------------GCCCAAAAAAGACACTTTTACTTTGCTAACTCAAATAAAGGTGCAAAAAAAACAAAAAAAAGTGAACCTAAACCAGGAACCTCAAAAATGTCTGACACTGACATT---CAAGACCAACAACCTGATACTGTG------------GACGCACCACAA---------AACACCTCAGGGGGAGGAACAGGAAGTATTGGAGGAGGA------AAAGGATCTGGTGTGGGGATTTCCACTGGAGGGTGGGTCGGAGGTTCTCACTTTTCAGACAAATATGTGGTTACTAAAAACACAAGACAATTTATAACCACAATTCAGAATGGTCACCTCTACAAAACAGAGGCCATTGAAACAACAAACCAAAGTGGAAAATCACAGCGCTGCGTCACAACTCCATGGACATACTTTAACTTTAATCAATACAGCTGTCACTTCTCACCACAGGATTGGCAGCGCCTTACAAATGAATATAAGCGCTTCAGACCTAAAGCAATGCAAGTAAAGATTTACAACTTGCAAATAAAACAAATACTTTCAAATGGT---GCTGACACAACATACAACAATGACCTCACAGCTGGCGTTCACATCTTTTGTGATGGAGAGCATGCTTATCCAAATGCATCTCATCCATGGGATGAGGACGTCATGCCTGATCTTCCATACAAGACCTGGAAACTTTTTCAATATGGATATATTCCTATTGAAAATGAACTAGCAGATCTTGATGGAAATGCAGCTGGAGGCAATGCTACAGAAAAAGCACTTCTGTATCAGATGCCTTTTTTTCTACTTGAAAACAGTGACCACCAAGTACTTAGAACTGGTGAGAGCACTGAATTTACTTTTAACTTT---GACTGTGAATGGGTTAACAATGAAAGAGCATACATTCCTCCTGGACTAATGTTT---AATCCAAAAGTCCCAACAAGAAGAGTTCAGTAC---ATAAGACAAAACGGAAGCACAGCAGCCAGCACAGGCAGAATTCAGCCATACTCAAAACCAACAAGCTGGATGACAGGACCTGGCCTGCTCAGTGCACAAAGAGTAGGACCACAGTCATCAGACACT------------GCTCCATTCATGGTTTGCACTAACCCAGAAGGAACACACATA---AACACAGGTGCTGCAGGATTTGGATCTGGCTTTGATCCTCCAAGCGGATGTCTGGCACCAACT------------------AACCTAGAATACAAACTTCAATGGTACCAGACACCAGAAGGAACAGGAAATAATGGAAACATAATTGCAAAC------------------CCATCACTCTCAATGCTTAGAGACCAACTCCTATACAAAGGAAACCAGACCACATACAATCTAGTGGGGGACATATGGATGTTTCCAAATCAAGTCTGGGACAGATTTCCTATCACCAGAGAAAATCCAATCTGGTGCAAAAAACCAAGGGCTGACAAACACACAATCATGGATCCATTTGATGGATCAATTGCAATGGATCATCCTCCAGGCACTATTTTTATAAAAATGGCAAAAATTCCAGTTCCAACTGCCTCAAATGCAGACTCATACCTAAACATATACTGTACTGGACAAGTCAGCTGTGAAATTGTATGGGAGGTAGAAAGATACGCAACAAAGAACTGGCGTCCAGAAAGAAGACATACTGCACTCGGGATGTCACTGGGAGGAGAGAGCAACTACACGCCTACATACCACGTGGATCCAACAGGAGCATACATCCAGCCCACGTCATATGATCAGTGTATGCCAGTAAAAACAAACATCAATAAAGTGTTG
