# Supplementary material for: FRESCo: finding regions of excess synonymous constraint in diverse viruses
Source: Genome Biol. 2015 Feb 17;16(1):38. doi: 10.1186/s13059-015-0603-7 (PMC4376164; doi:10.1186/s13059-015-0603-7)
Supplement: Additional file 4: — Sequence alignments (zip folder of FASTA alignments). [file 13059_2015_603_MOESM4_ESM.zip › alignments/CCHV/glycoprotein.fa.revtrans]

>AEO72048
---------------ATGCATACATCTTTGATATATGTAGTTCTCTGCTTGCAGCTGTGTAGTCTAGGGAAAACTCACGGATCA---CATAATGGAACTGAACACAATAAAACAGACGTTATGACAACGCCCGGTGAT---------AACCAGAGCCCT------GAACCGCTAGTGAGCACGGCCCTGCCTGTCACACCGGACCCTTCCACTGTCACACCTACAGCACCAGCCAGCGGATTAGAAGGCTCAGGGGAAGTTTATACATCTTCCTCAATCACCACCAAGGGCTTATCTCTGCCGAAGGCT---------------------------------------ACGTCTGAGCTCCTTGCGACTACCGGCATGGTCACTTCAAGTGCAAGCGATATCGATCCTAGCACACAGGCAGCCGGAGACACCCCCACACCAACAGTCCGCACAAGTCTGCCCAACAGCCCCAGCACACCATCTACATCGCAAGACACACACCATCCTGTAAGGAATCTACTTTCAGTCACGAGCCCTAAGCCAGAAGAAACACCAACACCGTCA---AAATCTGACAAAGATAGCTCAGCAACCAACAGCCCTCACCCAGCCGCCAGCAGACTATCAACCCCTCCCACAACAGACCAGGGACCCACTGAAAACAACAACCACAACTCCACCGAACAGCTTGAGTCCTTAACACGATCAGCAACTTCAAGCTCAATGGTCTCTCTAACACAGACAGTACTTCCACAGAGTGCCACCTCTATAGCCACTCAAGACACACATCCCAGCCCAACGAATAGGTCTAAAAGAAACCTTGAAATGGAAATAATCTTGACATTGCCTCAAGGTTTAAAAAAATATTATGGCAAAATACTTAAGCTCCTGCATCTTACTTTAGAAGAAGACACTGAAGGCTTGCTAGAATGGTGTAAAAGGAATCTCGGTCTTGACTGTGATGACACCTTCTTTCAAAAAAGAATTGAAGAATTCTTTATAACTGGTGAGGGTCATTTCAATGAAGTTTTACAATTTAGAGCACCAGGCACATTGAGCACCACAGAGCCAACACATGCTGGGTCGCCAACAGCTGAACCCTTTAAATCCTACTTTGCTAAAGGTTTCCTTTCAATAGATTCAGGTTATTTCTCTGCCAAATGTTATTCAAGAACATCCAATTCAGGGCTTCAGTTGATTAATGTTACCCGACACTCAACTAGGATAGCTGACACGCCCGGACCCAAGATCACTAACTTAAAGACTATCAATTGCATAAACTTAAAAGCATCCGTATTTAAAGAACATAGAGAGGTTGAAATTAATGTGCTTCTCCCTCAAGTTGCAGTTAACCTTTCAAATTGTCACGTTGCAATCAAATCACATGTCTGCGATTATTCTTTGGACACTGACGGGGCGATTAGGCTACCTCATATTCATTATGAAGGAACTTTTATTCCAGGAACTTACAAGATAGTGATAGATAAAAAAAACAAGCTGAATGACAGGTGTACCCTATTCACCAACTGTGTGATAAAAGGAAGAGAAGTTCGTAAGGGCCAGTCAGTCCTAAGGCAATATAAGACAGAAATTAGAATTGGTAGAGCATCAACTGGTTCTAGGAGACTGCTTTCCGAAGAATCTGGTGATGACTGCATATCAAGAACTCAGCTATTAAGGACAGAGACTGCAGAGGTCCATGGCGACAACTATGGTGGTCCGGGTGATAAGATAACCATCTGCAATGGTTCAACTGTTGTAGATCAAAGACTGGGTAGTGAACTGGGGTGTTACACTATCAATAGAGTGAAGTCCTTTAAGCTATGCGAAAACAGTGCCACAGGGAAGAGCTGTGAAATAGACAGTATCCCAGTTAAGTGTAGGCAGGGTTATTGCCTAAAAATCACTCAGGAAGGAAGGGGCCATGTTAAATTATCTAGGGGTTCAGAAGTTGTCTTGGATGCATGTGACTCAAGCTGTGAAGTGATGATACCTAAGGGCACTGGTGACATTCTAGTAGATTGTTCAGGTGGGCAGCAACATTTTTTAAAGGACAACCTGATTGATCTAGGATGTCCCAAAATTCCATTATTGGGCAAAATGGCTATTTATATCTGCAGAATGTCGAATCACCCCAAAACAACCATGGCCTTTCTCTTTTGGTTCAGCTTCGGCTATGTGATAACTTGTATACTTTGCAAGGTAATTTTTTACTTATTAATAATTTTTGGAACACTAGGGAAAAGGTTCAAGCAGTACAGAGAGTTGAAACCCCAGACCTGCACCATATGTGAGACAACACCTGTGAATGCAATAGATGCTGAAATGCATGATCTTAACTGCAGTTACAATATATGTCCCTATTGTGCGTCTAGGCTAACTTCAGATGGGCTCGCTAGGCATGTAACACAATGCCCTAAGCGGAAGGAGAAGGTGGAAGAGACCGAATTGTACTTGAACTTAGAGAGAATTCCTTGGGTTGTAAGAAAGCTATTGCAGGTGTCAGAGTCCACTGGCATAGCATTAAAAAGGAGCAGCTGGCTAATTGTGCTGCTTGTGTTATTCACAGTATCAATAACACCGGTTCAATCAGCGCCCATTGGTCACGGGAAGACAATTGAAGCGTACCGGGCTAGGGAGGAATACACAAGCATTTGTCTCTTTGTGCTGGGAAGTGTCTTGTTTGTGGTCTCTTGTCTAATGAAAGGACTGGTTGACAGTGTTGGCAATATCTTCTTTCCTGGGCTGTTCATTTGTAAGACATGTTCTATAGGTAGCATTAATGGCTTTGAAATTGAGTCTCATAAGTGCTATTGTAGCTTGTTTTGTTGCCCTTACTGTAGGCACTGCTCTGCTGATAGAGAAATTCATCAGCTGCACTTGAGCATCTGCAAAAAAAGGAAGACAGGAAGTAATGTCATGCTGGCTGTTTGCAAACGCATGTGTTTCAGAACAACTATGGAAGTAAGCAACAAAGCCCTATTTGTCCGAAGCATCATCAACACCACTTTTGTTGTGTGCATACTGATACTAGCAGTCTGTGTTGTT---AGCACTTCAGCAGTAGAGATGGAAAGCCTACCAGCTGGGACCTGGGAAAGAGAAGAAGACCTTACAAATTTCTGCCATCAGGAATGCCAGGTCACGGAGACTGAGTGCCTCTGCCCCTATGAAGCTCTAGTGCTCAGAAGGCCCCTATTTCTAGATAGTATAGTCAAAGGTATGAAAAATCTGCTAAACTCAACAAGTCTAGAAACAAGCTTATCAATTGAGGCACCGTGGGGAGCAATTAATGTTCAGTCAACCTACAAACCAACTGTATCAGCAGCAAACATAGCACTCAGTTGGAGCTCAGTGGAACACAGAGGCAATAAGATTTTGGTCTCAGGCAGATCAGAATCAATTATGAAGCTGGAAGAAAGGACAGGAATCAGCTGGGATCTCGGCGTAGAAGATGCCTCTGAGTCTAAGCTACTTACAGTCTCAGTCATGGACTTGTCTCAGATGTACTCTCCTGTCTTCGAGTATTTATCAGGTGACAGACAAGTGGAAGAGTGGCCTAAAGCGACCTGTACAGGTGACTGCCCAGAAAGATGTGGCTGCACATCATCAACCTGCTTACACAAAGAGTGGCCCCACTCAAGGAATTGGAGATGTAATCCTACTTGGTGCTGGGGTGTAGGGACTGGCTGCACCTGCTGTGGATTGGATGTGAAAGACCTTTTCACAGATTACATGTTCGTCAAGTGGAAAGTTGAGTACATTAAGACAGAGGCCATAGTATGTGTAGAACTAACCAGTCAGGAAAGACAGTGTAGCTTGATTGAGGCGGGCACAAGATTTAATTTAGGTTCTGTGACCATTACATTGTCAGAACCAAGGAACATTCAACAAAAGCTCCCTCCTGAAATAATCACACTGCATCCTAGAATTGAGGAAGGTTTTTTTGACCTAATGCATGTGCAAAAAGTGCTATCAGCAAGCACAGTGTGTAAGTTACAAAGCTGCACACATGGTGTGCCAGGAGATCTACAGGTCTACCACATTGGAAACCTATTAAAAGGGGACAGAGTAAACGGACACCTAATTCACAAAATTGAACAACACCTCAACACTTCTTGGATGTCCTGGGATGGTTGTGATCTAGACTACTACTGCAATATGGGAGACTGGCCTTCTTGCACATATACAGGAGTCACCCAACATAATCATGCTTCATTTGTAAACCTGCTCAACATTGAAACTGATTACACAAAAACCTTCCACTTTCACTCTAAAAGGGTTACTGCACATGGAGACACACCACAGCTAGATCTGAAGGCAAGGCCAACCTATGGTGCAGGTGAGATCACTGTACTGGTGGAAGTTGCCGATATGGAGTTACACACAAAGAAGATTGAAATATCAGGCTTGAAGTTTGCAAGCCTATCCTGCACAGGTTGTTATGCTTGTAGTTCTGGCATCTCCTGCAAAGTCAGAATTCATGTAGATGAACCAGATGAACTTACAGTACATGTTAAAAGTGATGATCCAGATGTAGTTGCAGCTAGCTCAAGTCTCATGGCAAGGAAGCTTGAATCTGGAACAGACAGTACATTTAAAGCTTTTTCAGCCATGCCTAAAACTTCCTTGTGCTTCTACATTGTAGAGAGAGAATACTGTAAGGGCTGCAGTAAAGAAGACACACAAAAATGTGTTAACACGAAACTCGAGCAACCACAGAGCATTTTGATCGAACACAAGGGAACTATAATTGGAAAGCAAAACAATACTTGCACAGCTAAGGCAAGTTGCTGGTTAGAGTCAGTTAAGAGTTTTTTTTATGGTCTGAAGAATATGCTTAGTGGCATTTTTGGCAATGTTTTTTTAGGCATTTTCTCATTTCTTGCCCCCTTTGTCCTATTAATACTTTTCTTTATGTTTGGGTGGAGGATCCTGTTTTGCTTCAAGTGTTGCAGAAGAACCAGAGGCCTATTCAAGTACAGACACCTCAAAGACGATGAAGAAACTGGTTACAGAAAGATCATTGAAAGACTGAACAACAAAAAGGGGAAAAACAAACTGCTTGATGGTGAAAGGCTTGCTGACAGAAAAATTGCCGAACTGTTCTCCACAAAAACACACATTGGC
>AEO72049
---------------ATGCATACATCTTTGATATATGTAGTTCTCTGCTTGCAGCTGTGTAGTCTAGGGAAAACTCACGGATCA---CATAATGGAACTGAACACAATAAAACAGACGTTATGACAACGCCCGGTGAT---------AACCAGAGCCCT------GAACCGCTAGTGAGCACGGCCCTGCCTGTCACACCGGACCCTTCCACTGTCACACCTACAGCACCAGCCAGCGGATTAGAAGGCTCAGGGGAAGTTTATACATCTTCCTCAATCACCACCAAGGGCTTATCTCTGCCGAAGGCT---------------------------------------ACGTCTGAGCTCCTTGCGACTACCGGCATGGTCACTTCAAGTGCAAGCGATATCGATCCTAGCACACAGGCAGCCGGAGACACCCCCACACCAACAGTCCGCACAAGTCTGCCCAACAGCCCCAGCACACCATCTACATCGCAAGACACACACCATCCTGTAAGGAATCTACTTTCAGTCACGAGCCCTAAGCCAGAAGAAACACCAACACCGTCA---AAATCTGACAAAGATAGCTCAGCAACCAACAGCCCTCACCCAGCCGCCAGCAGACTATCAACCCCTCCCACAACAGACCAGGGACCCACTGAAAACAACAACCACAACTCCACCGAACAGCTTGAGTCCTTAACACGATCAGCAACTTCAAGCTCAATGGTCTCTCTAACACAGACAGTACTTCCACAGAGTGCCACCTCTATAGCCACTCAAGACACACATCCCAGCCCAACGAACAGGTCTAAAAGAAACCTTGAAATGGAAATAATCTTGACATTGCCTCAAGGTTTAAAAAAATATTATGGCAAAATACTTAAGCTCCTGCATCTTACTTTAGAAGAAGACACTGAAGGCTTGCTAGAATGGTGTAAAAGGAATCTCGGTCTTGACTGTGATGACACCTTCTTTCAAAAAAGAATTGAAGAATTCTTTATAACTGGTGAGGGTCATTTCAATGAAGTTTTACAATTTAGAGCACCAGGCACATTGAGCACCACAGAGCCAACACATGCTGGGTCGCCAACAGCTGAACCCTTTAAATCCTACTTTGCTAAAGGTTTCCTTTCAATAGATTCAGGTTATTTCTCTGCCAAATGTTATTCAAGAACATCCAATTCAGGGCTTCAGTTGATTAATGTTACCCGACACTCAACTAGGATAGCTGACACGCCCGGACCCAAGATCACTAACTTAAAGACTATCAATTGCATAAACTTAAAAGCATCCGTATTTAAAGAACATAGAGAGTTTGAAATCAATGTGCTTCTCCCTCAAGTTGCAGTTAACCTTTCAAATTGTCACGTTGCAATCAAATCACATGTCTGCGATTATTCTTTGGACACTGACGGGGCGATTAGGCTACCTCATATTCATTATGAAGGAACTTTTATTCCAGGAACTTACAAGATAGTGATAGATAAAAAAAACAAGCTGAATGACAGGTGTACCCTATTCACCAACTGTGTGATAAAAGGAAGAGAAGTTCGTAAGGGCCAGTCAGTCCTAAGGCAATATAAGACAGAAATTAGAATTGGTAGAGCATCAACTGGTTCTAGGAGACTGCTTTCCGAAGAATCTGGTGATGACTGCATATCAAGAACTCAGCTATTAAGGACAGAGACTGCAGAGGTCCATGGCGACAACTATGGTGGTCCGGGTGATAAGATAACCATCTGCAATGGTTCAACTGTTGTAGATCAAAGACTGGGTAGTGAACTGGGGTGTTACACTATCAATAGAGTGAAGTCCTTTAAGCTATGCGAAAACAGTGCCACAGGGAAGAGCTGTGAAATAGACAGTATCCCAGTTAAGTGTAGGCAGGGTTATTGCCTAAAAATCACTCAGGAAGGAAGGGGCCATGTTAAATTATCTAGGGGTTCAGAAGTTGTCTTGGATGCATGTGACTCAAGCTGTGAAGTGATGATACCTAAGGGCACTGGTGACATTCTAGTAGATTGTTCAGGTGGGCAGCAACATTTTTTAAAGGACAACCTGATTGATCTAGGATGTCCCAAAATTCCATTATTGGGCAAAATGGCTATTTATATCTGCAGAATGTCGAATCACCCCAAAACAACCATGGCCTTTCTCTTTTGGTTCAGCTTCGGCTATGTGATAACTTGTATACTTTGCAAGGTAATTTTTTACTTATTAATAATTTTTGGAACACTAGGGAAAAGGTTCAAGCAGTACAGAGAGTTGAAACCCCAGACCTGCACCATATGTGAGACAACACCTGTGAATGCAATAGATGCTGAAATGCATGATCTTAACTGCAGTTACAATATATGTCCCTATTGTGCGTCTAGGCTAACTTCAGATGGGCTCGCTAGGCATGTAACACAATGCCCTAAGCGGAAGGAGAAGGTGGAAGAGACCGAATTGTACTTGAACTTAGAGAGAATTCCTTGGGTTGTAAGAAAGCTATTGCAGGTGTCAGAGTCCACTGGCATAGCATTAAAAAGGAGCAGCTGGCTAATTGTGCTGCTTGTGTTATTCACAGTATCAATAACACCGGTTCAATCAGCGCCCATTGGTCACGGGAAGACAATTGAAGCGTACCGGGCTAGGGAGGAATACACAAGCATTTGTCTCTTTGTGCTGGGAAGTGTCTTGTTTGTGGTCTCTTGTCTAATGAAAGGACTGGTTGACAGTGTTGGCAATATCTTCTTTCCTGGGCTGTTCATTTGTAAGACATGTTCTATAGGTAGCATTAATGGCTTTGAAATTGAGTCTCATAAGTGCTATTGTAGCTTGTTTTGTTGCCCTTACTGTAGGCACTGCTCTGCTGATAGAGAAATTCATCAGCTGCACTTGAGCATCTGCAAAAAAAGGAAGACAGGAAGTAATGTCATGCTGGCTGTTTGCAAACGCATGTGTTTCAGAACAACTATGGAAGTAAGCAACAAAGCCCTATTTGTCCGAAGCATCATCAACACCACTTTTGTTGTGTGCATACTGATACTAGCAGTCTGTGTTGTT---AGCACTTCAGCAGTAGAGATGGAAAGCCTACCAGCTGGGACCTGGGAAAGAGAAGAAGACCTTACAAATTTCTGCCATCAGGAATGCCAGGTCACGGAGACTGAGTGCCTCTGCCCCTATGAAGCTCTAGTGCTCAGAAGGCCCCTATTTCTAGATAGTATAGTCAAAGGTATGAAAAATCTGCTAAACTCAACAAGTCTAGAAACAAGCTTATCAATTGAGGCACCGTGGGGAGCAATTAATGTTCAGTCAACCTACAAACCAACTGTATCAGCAGCAAACATAGCACTCAGTTGGAGCTCAGTGGAACACAGAGGCAATAAGATTTTGGTCTCAGGCAGATCAGAATCAATTATGAAGCTGGAAGAAAGGACAGGAATCAGCTGGGATCTCGGCGTAGAAGATGCCTCTGAGTCTAAGCTACTTACAGTCTCAGTCATGGACTTGTCTCAGATGTACTCTCCTGTCTTCGAGTATTTATCAGGTGACAGACAAGTGGAAGAGTGGCCTAAAGCGACCTGTACAGGTGACTGCCCAGAAAGATGTGGCTGCACATCATCAACCTGCTTACACAAAGAGTGGCCCCACTCAAGGAATTGGAGATGTAATCCTACTTGGTGCTGGGGTGTAGGGACTGGCTGCACCTGCTGTGGATTGGATGTGAAAGACCTTTTCACAGATTACATGTTCGTCAAGTGGAAAGTTGAGTACATTAAGACAGAGGCCATAGTATGTGTAGAACTAACCAGTCAGGAAAGACAGTGTAGCTTGATTGAGGCGGGCACAAGATTTAATTTAGGTTCTGTGACCATTACATTGTCAGAACCAAGGAACATTCAACAAAAGCTCCCTCCTGAAATAATCACACTGCATCCTAGAATTGAGGAAGGTTTTTTTGACCTAATGCATGTGCAAAAAGTGCTATCAGCAAGCACAGTGTGTAAGTTACAAAGCTGCACACATGGTGTGCCAGGAGATCTACAGGTCTACCACATTGGAAACCTATTAAAAGGGGACAGAGTAAACGGACACCTAATTCACAAAATTGAACAACACCTCAACACTTCTTGGATGTCCTGGGATGGTTGTGATCTAGACTACTACTGCAATATGGGAGACTGGCCTTCTTGCACATATACAGGAGTCACCCAACATAATCATGCTTCATTTGTAAACCTGCTCAACATTGAAACTGATTACACAAAAACCTTCCACTTTCACTCTAAAAGGGTTACTGCACATGGAGACACACCACAGCTAGATCTGAAGGCAAGGCCAACCTATGGTGCAGGTGAGATCACTGTACTGGTGGAAGTTGCCGATATGGAGTTACACACAAAGAAGATTGAAATATCAGGCTTGAAGTTTGCAAGCCTATCCTGCACAGGTTGTTATGCTTGTAGTTCTGGCATCTCCTGCAAAGTCAGAATTCATGTAGATGAACCAGATGAACTTACAGTACATGTTAAAAGTGATGATCCAGATGTAGTTGCAGCTAGCTCAAGTCTCATGGCAAGGAAGCTTGAATCTGGAACAGACAGTACATTTAAAGCTTTTTCAGCCATGCCTAAAACTTCCTTGTGCTTCTACATTGTAGAGAGAGAATACTGTAAGGGCTGCAGTAAAGAAGACACACAAAAATGTGTTAACACGAAACTCGAGCAACCACAGAGCATTTTGATCGAACACAAGGGAACTATAATTGGAAAGCAAAACAATACTTGCACAGCTAAGGCAAGTTGCTGGTTAGAGTCAGTTAAGAGTTTTTTTTATGGTCTGAAGAATATGCTTAGTGGCATTTTTGGCAATGTTTTTTTAGGCATTTTCTCATTTCTTGCCCCCTTTGTCCTATTAATACTTTTCTTTATGTTTGGGTGGAGGATCCTGTTTTGCTTCAAGTGTTGCAGAAGAACCAGAGGCCTATTCAAGTACAGACACCTCAAAGACGATGAAGAAACTGGTTACAGAAAGATCATTGAAAGACTGAACAACAAAAAGGGGAAAAACAAACTGCTTGATGGTGAAAGGCTTGCTGACAGAAAAATTGCCGAACTGTTCTCCACAAAAACACACATTGGC
>AAZ94860
---ATGTTCTGCCTTAAGCTCGTGCTGCTAATCAATCTTGCCCTTTGTCAGCTTCTTGAAGGCAATGATAGAGTTACTAGT------GCAGATGGAATCAATTCCAACACAACACAGACCAACTTAGGAATTTCAACTATTCTGAATAGTACAACTCCTGCACCAGGACCATCAACAGATACTACCATGGAGACAGTTCCAAGCACGGCCGACAGCATGCTGGAAACACAGGTTACCACGGACAGTGGCTCTGGTGAGCCC---AGCACAGAGCCTACAACCACCGGAGAAGCAACATCCTCTACCACTGCTGCCACTGTCAGTATGCAGGAAACAAAAACACACATGACTCAGAACACAAGATCCACAGCAGACCCAGACACCACCACCCCCAACACCACCACATCGGTTGAACCAACCACTATCCCACCAACGTCACCGATCCTACAAGCAACTCCAACACCCGGCCACGGCAAGGCACCTACACTGCCGAACACACACCATCTCTCCAGAAGTCTTCTTTCAGCTGTAAGCACTGAAGCAGGTCAGACAACACCAGCAACA---TCCACAACTGAGGCGGCTTCAGCCCCAAGCAGCTCATCGACAGCTGAGAACAACACGATGTTTCAACCAGCTCAA---------------GACACCACCACCAGTGGTGTTTCGGAACAGTACAACCCAACAACCACAGGAATCTCACCAAAGGCCCAGACAATGCAGGCTCAACAGGCTATTGTACCAGTGACTACACCTGTCACCACAACCTTTACACCTATAAACCCAACGAATAGATCCAAGAGGGAGTCTAAAGTGCAAATAATTTTAACCTTTCCTCAAGGTCTGAAGAAGTACTACAGCAAAATATTGAAACTCCTACACTTAACTCAAGAAGAGGACTCTGAAGGCTTACTTGAATGGTGCACACGAGTACTTCAACAGGTATGTGATGATACCTATTTCAATGAGAGGATAGAAGAATTTTTTATAACTGGGAAAGGTTACTTCAATGATGTACTTCAGTTCAAGTTGCATGACACTCCTACCACCACTGTTCCGGCCCTGGCCGCCTCATCTACAGCCATGCCTTTCAGATCATACTATGCTAAAGGGTCTCTAACCCTTGACTCAGGCTATTTCTCTGCTAAATGTTACCCAAGAGCATCAAACTCAGGAATGCAGCTAATCAATGTCACACAACACCCAATGAAGATAGCCAACACTCCGGGCCCTAAAACATCCAATCTCAAGACTATGAACTGTATAAACTTGAAGGTATCAACTGACAAGGAACATAGCGAGCTTGAGATCAATGTGCTCATACCTCAGGTTGCTGTTAACCTTTCAAACTGTCTTGTTTCAATCAAGTCACATGTCTGTGACTACTCCCTAGACACTGACGGAGCAATACGCCTCCCGAAAGTCGCATACAACGGGGTTTTTATGCCAGGGACTTACAAAATTGTTATAGACAAGAAAAACAGGTTGAATGATAGGTGTGCACTAATCACAAACTGTGTCATTAAAGGAAGAGAAGTTCGAAAGGGGCAGTCAACTTTGAGACAGTACAAAACAGAAATAAGAATTGGGCAAACACTCATGGGCTCAAGAAGATTGCTTGCAGAAGGAGTGAGCAATGACTGCGTTTCAAGGACCCAGCTAATCAAAACAGAAGTTGCGGAGATTCATGAAGATAGCTACGGTGGGCCTGGAGAAAAAATAACAATCTGCAACGGCTCCACAATCGTGGACCAAAGGCTTGGTAGCGAACTAGGTTGCTACACAATTAACCGCGTGAAGACTTATAAGCTTTGTGAGAACAGTGCCACAGAAAAGGGTTGTGAGATCGATAGTGTTCCAGTCAAATGCAAACAAGGGTTCTGCCTCAAAGTAACCCAAGAGGGCAGGGGCCATGTGAAACTATCTAGAGGAACGGAAATTGTCCTGGATGTGTGTGACACCAGTTGTGAGTTGATGATACCTAAAGGCACTGGAGACATATTGGTGGACTGCTCAGGAGGACAGCAGCACTTCTTGCAGGACAACTTGATTGACTTAGGTTGCCCAAATGTACCATTACTAGGCAAGATGGCAATATATATCTGCAGGATGTCGAACCATCCAAAGACCACCATGGCTTTTTTGTTCTGGTTCAGTTTTGGCTATGTCATCACATGCGTAGTATGCAAAGTGCTCTTCTATCTGCTAATTGTCATCGGGACACTAGGAAAGAAACTTAAACAGTATAGGGAACTAAAACCTCAGACATGCATTGTCTGTGAATCAATCCCTGTCAATGCAATAGATGCTGAAATGCACGAGCTCAATTGCAATTACAATATATGCCCATACTGTGCGTCCAGACTGACTTCAGATGGACTAGTTAGACATGTGACTCAATGTCCCAAAAGGAAGGAAAAGGTCGAGGAGACTGAGCTGTACTTGAACCTGGAGAGGATACCCTGGTTGGTAAGAAGACTACTGCAAGTGTCAGAGTCAACAGGGATGGCTCTAAAGAGAAGTTGCTGGATGACCACACTCCTCATTCTGCTAGTAGTTTCATTGTCTCCAGTTCAATCTGCTCCAGTAGGTCAGGAGAAAGCAATCGAAGTCTACCAGGTGAGAGAAAGTTACACAAGCATATGCCTCTTTGTATTAGGAAGTGTTCTCTTTGCAGTCTCCTGGCTGGTAAAGGGTTTGATTGACGGTATCGGCAACAGTTTTTTCCCTGGGCTTTCTGTCTGCAAAACATGCTCTATTGGCAGCATAAATGGATTTGAAATAGAGTCCCACAAATGCTATTGTAGTCTGTTCTGTTGTCCTTACTGCAGAGCTTGCTCATCTGACAAAATCACTCACCGAATGCATTTGAATATCTGCAAGAGGAGGAAAGTGGGTAGCAATGTTATGCTGGCTGTCTGTAAGCGTATGTGCTTTAAGGCGACTGTTGAAGCAAGCAACTCAGCCCTGCTCATCAGAAGCATCATAAACTCCACCTTTGTGATATGCGTGCTGATTCTAGTTATCTGTGTGGTA---AGCACATCTGCTGTCGACATGGAGAATCTACCAGCAGGCATCTGGGAGAGAGAAGAAGACCTTACAAACTTCTGCCATCAAGAATGCCAAGTGACAGAGACTGAGTGTCTTTGCCCGTATGAAGCCTTAATTCTCAGAAAGCCCCTTTTCCTGGATAGCATAGCCAAGGGGAAGAAAAGTCTGTTAAATTCTACGAACTTAGAGACAAGCCTGTCGATTGAGGCCCCATGGGGAGCAATCAATGTTCAGTCAACTTTTAAACCAACAGTTTCAGCTGCCAACATAGCACTTAGCTGGAGTTCAGTTGAACACAGGGGCAACAAAATCCTAGTTTCGGGCAGGTCAGAGTCAATTATGAAACTGGAAGAACGGACCGGCATCAGCTGGAGCCTAGGTGTAGAGGATGCTTCTGAGTCAAAGACGCTTACTGTTTCTGTCATGGACCTGTCTCAAATGTATTCTCCTGTCTTTGAGTATCTGTCAGGTGATAGACAAGTAGAAGAGTGGCCAAAGGCCACTTGCACAGGCGACTGCCCGGAGAGATGTGGCTGCACCTCCTCAACCTGCTTGCATAAAGAATGGCCGCACTCGAGAAACTGGCGATGCAACCCCACTTGGTGTTGGGGAGTAGGGACTGGCTGCACCTGCTGTGGACTGGATGTTAGAGACCTTTTCACGGACTACATGATGGTCAAGTGGAAAGTGGAATATGTAAAAACAGAAGCTATAATGTGTGTTGAGCTAACTAGTCAGGAAAGGCAGTGTAGTTTAATTGAGGCAGGTACAAGGTTTAACCTAGGCCCTGTGACAATAACCCTGTCAGAGCCAAGAAATGTCCAGCAAAGGCTTCCCTCCGAAATCGTTACACTGCACCCTAAGATAGAGGAAGGATTCTTTGATTTGATGCATGTGCAAAAAGTACTATTCTGCAAGTACAGTTTGCAAGCTACAAGCTGCACACACGGCGTCCCAGGCGATTTGCAGGTCTACCATGTTGGCAACCTACTGAAAGGAGACAAGGTTAATGGGCACTCAATTCACAAGATAGAGTCTCATTTCAACACCTCATGGATGTCATGGGATGGATGTGACCTAGACTACTTTTGCAACATGGGTGACTGGCCTTCATGTACATATACTGGAGTGACACAGCACAATCGTGCGGCATTCGTCAACATGCTCAATATTGAGACTGATTATACAAAGACTTTTCACTTCCATTCCAAGAGGGTTACGGCACACGGTGACACCCCTCAACTGGATCTGAAGGCAAGACCAACATATGGTGCAGGCGAGGTCACTGTTCTAGTGGAGGTTGCAGATCTGGAGCTACACACTAAGAAAATAGAAGTGTCAGGGTTGAAGTTTGCAAGTCTGACCTGCTCCGGTTGTTATGCCTGCAGTTCCGGCATCTCCTGCAAAGTTAGAATTCATGTGAATGAACCAGATGAGTTCACAGTACACGTGAAAAGCAATGATCCAGACGTTGTGGCAGCAGGATCAAGTCTGATGGCAAGGAAAATAGAGTTTGGGGCTGACAGCACCTTTAAAGCCTTTTCATCAATGCCTAAAAACTCTTTGTGCTTTTATATAGTGGAAAGAGACTACTGCAGCAGCTGCACCGATGATGACACTCAGAAGTGTGTTAACATAAAGCTCGAACATCCACAAAGCATATTAATTGAGCATAAGGGAACAATAATTGGTAAGCAAAATGACACCTGTCCGACCAAAACAAGCTGCTGGCTAGAATCAGTCAAGAGTTTTTTTTATGGACTGAAAAACATGCTGGGTGGCATCTTCGGCAATGTCTTCTTAGGCATCTTCCTATTCCTTGCTCCTTTTGCACTGCTGATACTCTTCTTCTTCTTTGGATGGAGGCTTCTGTTCTGTCTGAAGTGTTGCAGAAGGACCAGGGGTCTGCTAAAGTATAAACAACTTAAGGATGAAGAAGAAGCCGGGTACAAGAAAATCATCGAGAGGCTGAATGACAAAAAGGGCAAAAGTCGACTTTTTGATGGAGAGAGGCTCGCTGACAGGAAGATTGCTAAACTCTTCTCAACCAAGACTCATATAGGG
>AAO62015
ATGCCTACCAACATTATGCATACGCTATTAGTGTGCTTCATTCTTTACCTACAGCTGTTGGGTCTAGGAGGAGCTCATATACAG---TCAAACGCAACTGAACACAACGGAACAAACACCACCACAGCACCCAGCACA---------AGTCAAAGCCCC------AAGCCACTTGTGAGCACAGCCCCACCACACGCACTGGAATCATCCACCATCAAACCCACCACACCAGTAAGCGAAACAGAAGGCTCAGGGGGAACG---ACCCCACCCCCAAACACCACCCAGGGCCCGTCTCCACCAGAGGCC---------------------------------------ACACCAGAACGCCCCGCAACAACTGCCACAAGTACGCCAAGCACAGACAACACGAATTCCACCACACATGTGACCGACAACAACCCTACATCAACAATCAGCACAAGTCCATCCAGCAGCCCCAGCACGCCATCCACACCACAAGGCATACATCATCCTGCAAGGAATCTATTGTCAGTCTCGAGCCCTAAGACAGCAACAACACCAACACCAACG---AGCCCTGGGGATATAAGCTCAGAAACCAGCAGTCTGCACTCAGCCATGAGCAGAACATCAACCCTCTACACAGCAACCCAGGTCTCCACTGAAAATGCCAACCACAGCGCACCTAGACAGTCTGAGTCCTCAGCACAGCAGACAACCACAAGCCCAATGACTTCCCCAGCACAACCAATCCTTGTAATGAGTGCTGCTCCTACAGCTATTCAGAACATACATCCCAGCCCAACGAATAGGTCTAAGAGGAACCTTGAGATGGAAATAATTTTAACTCTGTCTCAAGGTCTAAAGAAATACTATGGTAAGATACTGAAGCTTCTGCACCTCACCTTGGAAGAGGACACTGAAGGCCTGTTAGAATGGTGTAAGAGAAGCCTTGGGTCAAACTGTGATGATGACTTCTTTCAGAAGAGAATAGAAGAATTCTTCATGACCGGTGAGGGCTACTTCAATGAAGTCTTACAATTTAAAACACTAAGCACACTAAGCCCCACGGAGCCGTCTCATGCCAGGCCACCAACAGTGGAACCCTTCAAATCTTACTTCGCTAAGGGCTTCCTTTCAATAGATTCAGGTTACTTCTCTGCCAAATGTTATCCAAGATTATCTACTTCAGGGCTTCAGCTGATCAATGTCACCCAACACCCAGCTAGAATAGCAGAAACACCTGGACCCAAGACAACAAGTCTGAAAACCATCAACTGTATAAACCTAAGAGCATCAGTCTTCAAAGAACACAGAGAAATTGAGATCAATGTGCTCCTTCCTCAGATTGCAGTCAACCTCTCAAATTGCCATGTTGTAATCAATTCACATGTCTGTGATTATTCTTTAGACACTGATGGGCCAGTGAGGCTTCCTCACATTTACCATGAAGGGACTTTCATACCAGGAACTTATAAAATAGTGATAGACAAAAAAAATAAGCTAAATGACCGATGTACACTGGTCACCAACTGTGTGATAAAAGGAAGAGAGGTTCGTAAGGGCCAATCAGTGCTGAGGCAGTACAAAACAGAAATCAAGATAGGCAAGGCATCAACAGGCTCTAGGAAACTACTGTCCGAGGAGCCAGGTGATGACTGCATATCAAGAACTCAGCTATTGAGGGCAGAACCAGCAGAGATCCATGATGACAACTATGGTGGTCCAGGTGATAAAATAACTATCTGCAATGGTTCAACCATTGTAGATCAGAGACTGGGCAGTGAACTAGGGTGTTATACCATCAACAGGGTGAAGTCATTCAAGCTATGCGAAAACAGCGCCACAGGGAAAACCTGTGAGATAGACAGCACTCCGGTTAAGTGCAGGCAAGGTTTTTGTTTAAAAATCACCCAAGAGGGAAGGGGCCACGTAAAATTATCTAGAGGCTCAGAGGTTGTTTTGGATGCTTGCGACTCAAGCTGCGAAGTAATGATACCTAAAGGCACTGGAGATATCCTGGTGGACTGTTCAGGTGGACAGCAACATTTCTTAAAAGACAATTTAATTGACCTAGGGTGCCCCCATATCCCGCTATTGGGTAAAATGGCCATTTACATCTGCAGAATGTCAAATCATCCTAGAACAACTATGGCTTTTCTCTTCTGGTTCAGCTTTGGCTATGTGATCACCTGTATATTTTGCAAGGCTCTTTTTTATTCATTGATAATTATTGGGACACTAGGGAAAAAGATCAAGCAATATAGGGAATTGAAACCTCAAACTTGTACCATATGTGAGACAGCCCCTGTCAATGCAATAGACGCTGAAATGCATGACCTTAACTGCAGTTACAATATATGCCCTTATTGTGCATCAAGATTGACCTCCGATGGGCTAGCTAGGCATGTGCCACAATGCCCCAAGCGGAAGGAAAAAGTTGAAGAGACTGAGCTGTACTTGAACCTGGAAAGAATTCCTTGGAATGTCAGAAAGCTATTGCAAGTGTCAGAGTCCACTGGTGTGGCATTGAAACGAAGCAGCTGGCTGATTGTACTGCTTGTGTTACTCACAGTTTCATTGTCACCGGTTCAATCAGCACCTGTTGGTCATGGTAAGACAATCGAAACATATCAGACCAGAGAAGGATTCACAAGTATCTGTCTCTTTATGTTAGGAAGCATCCTGTTTTTAGTCTCTTGCTTGGTGAAGGGGCTGGTTGACAGTGTCAGTGACAGCTTCTTCCCCGGCCTGTCTGTCTGTAAGACATGCTCTATTGGCAGTATAAATGGCTTTGAAATTGAATCGCATAAATGCTACTGTAGCCTATTTTGCTGCCCCTACTGTAGGCACTGCTCTGCTGACAGAGAAATTCATCAGTTACACTTGAGTATCTGCAAAAAAAGAAAAATGGGTAGCAATGTCATGCTGGCCGTCTGCAAGCGCATGTGCTTTAGGGCAACCATAGAAGCAAGCAGAAGAGCCCTGCTCATCCGAAGCATTATAAATACCACTTTTGTAATATGCATTTTAACATTGACAATCTGTGTTGTT---AGCACCTCTGCAGTAGAGATGGAAAACCTTCCATCAGGCACTTGGGAGAGAGAGGAAGACCTGACAAATTTCTGTCATCAGGAATGCCAGGTAACCGAGACGGAGTGCCTCTGTCCATACGAAGCTCTTGTGCTCAGAAAACCTCTGTTCTTAGACAGTATAGTTAAAGGCATGAAGAATTTACTAAACTCAACAAACTTAGAAACAAGCTTATCAATTGAGGCACCATGGGGAGCAATAAATGTCCAGTCAACCTTTAAACCAACAGTATCGACTGCAAACATAGCACTCAGTTGGAGCTCAGTGGAGCACAGGGGCAACAAGATCTTAGTCACAGGCAGGTCTGAATCAATTATGAAACTGGAGGAAAGGACAGGAGTCAGCTGGGATCTAGGCGTAGAAGATGCCTCTGAATCCAAATTACTTACCGTCTCTATCATGGATTTGTCACAAATGTATTCCCCTGTTTTTGAGTACTTGTCAGGAGACAGACAGGTTGAAGAATGGCCCAAAGCAACTTGCACAGGTGACTGCCCAGAAAGGTGTGGTTGCACATCATCAACCTGCTTGCATAAAGAATGGCCTCACTCAAGAAACTGGAGATGTAATCCCACTTGGTGCTGGGAAGTAGGAACTGGCTGCACCTGCTGCGGGTGGAATGTAAAAGACCTTTTTACAGATCACATGTTTGTCAAATGGAAGGTTGAATATATAAAAACTGAAGCCATAGTATGTGTTGAGCTCACCAGCCAGGAAAGACAGTGCAGTCTGATTGAGGCAGGTACTAGATTCAACTTGGGCCCTGTGACTATTACCCTGTCTGAGCCAAGAAACATTCAGCAGAAGCTTCCCCCTGAGATTATCACGCTGCATCCCAAAGTTGAAGAGGGCTTCTTTGACTTGATGCATGTGCAAAAAGTGTTGTCTGCAAGTACAGTGTGTAAACTGCAGAGTTGCACACATGGTATACCAGGAGATCTACAAGTTTACCACATTGGCAACTTGCTGAAAGGGGATAGGGTAAACGGGCATCTAATTCACAAAATTGAACCACATTTCAACACCTCTTGGATGTCCTGGGATGGCTGTGACTTAGACTACTACTGCAACATGGGGGATTGGCCTTCTTGCACATACACAGGAATGACCCAGCATAACCATGCTGCATTTGTAAACTTGCTTAATATCGAAACTGATTACACGAAAACCTTCCACTTCCACTCTAAAAGAGTTACAGCACATGGTGACACACCACAATTAGACTTAAAAGCAAGGCCGACCTACGGTGCAGGTGAGATCACTGTGCTGGTTGAGGTTGCTGACATGGAGTTGCATACCAAGAAAGTTGAGATATCAGGCTTAAAATTTGCAAGTCTGGCTTGCACGGGTTGCTATGCTTGTAGCTCTGGCATCTCCTGTAAAGTCAGGATTCATGTAGATGAGCCAGATGAGCTCACAGTACATGTAAAGAGCAATGATCCAGATGTGATTGCAGCTAGCACAAGTCTCATGGCGAGGAAGCTTGAATTTGGGACAGACAGTACATTCAAGGCCTTTTCAGCTATGCCCAAAACCTCTTTATGTTTTTACATTGCGGAGAGAGAATACTGCAAGAGCTGCAGTGAAGAGGACACACAAAAATGTGTTGACACAAAACTTGAGCAGCCACAGAGCATACTAATTGAGCACAAAGGAACGATAATTGGAAAGCAGAATGATACTTGCACAGCCAAGGCAAGCTGTTGGCTAGAGTCAGTCAAGAGTTTTTTTTATGGATTGAAAAATATGCTTGGTAGTGTATTTGGTAACTTTTTCATAGGCATTTTGTTATTCCTTGCCCCTTTTGTCCTGTTGGTGCTTTTCTTTATGTTTGGATGGAAAATCTTGTTTTGCTTCAAATGTTGCAGGAGGACCAGAGGCTTACTTAAGTATAGACTCCTCAAAGACGATGAGGAAACAGGCTACAGAAGGATTATTGAAAGACTGAACAACAAAAAAGGAAAAAACAGACTGCTTGATGGTGAAAGGTTGGCTGATAGGAAAATTGCTGAGCTGTTCTCCACGAAAACACACATTGGT
>AAO62016
ATGCCTGTTAGCATTATGCATATGTTATTGATGTGTGCAGTACTTTGCTTGCAGCTATATGGTCTGGGGGGAACTCTTAGATCA---AACAACGGAACCGAACACAACAAAACAAATGTTTTGACAACGCCCGGCGAC---------AAACTGAGCCCT------GAGCCGCCAGTAAGCACAGCCTTGCCTGTTACGCCAGACTCCTCCACTGTCACACCCACAACACCAGCCAGTGGACTGGAAGGCTCGGGGGAAGTGTACACATCCCCCCCAATCACCACCAAGGGCCTGTCTCCGTCGGAGGCT---------------------------------------ACGTCAGAGCCCCCCGCGACAACTGGTATGGGCATCTCAAGTGCAAGTGGTGTCGATTTCAGCACACAGGCAGCCAGAGACACCTCAACACTAACAGTTCTCACAAGTCCACCTAACAGCCCTAACACACCACCTACATCACAAGACACGCACCATCCTGTGAGGAGTCTACTTTCAGTCACGAGCCCCAGGCCAGAAGAGACAACAGCACCGTCA---AAATCAGGCAAAGAGAGTCCAGCAGCCAACAGCTCTCACCCGGTCACTAGCAGACCATCATCCCCTCTCATAACAGTCCGGGGGCCCACTGAAAACAGCAGCCACAACACCACCGGTCAGCTTGAGTCCATGACACAATCAACAACCCTAGTCCCAATGGCCTCTCCAACACAGACAGTCCTTTCACAAAGCGTCACCTCCATAGCCGTTCAAGACGCACACCCCAGCTCAACAAACAGGTCTAAAAGAAACCTTGAAATGGAGATAATCTTAACTTTACCTCAGGGTTTAAAAAAGTACTATGGTAAGGTGCTCAGGCTTTTGCAACTCACCTTAGAGGAGGACACTGAGGGCTTGCTAGAATGGTGTAAGAGAAATCTTGGTCTTGATTGTGATGATACTTTCTTTCAAAAGAGAATTGAAGAATTCTTCATAACTGGTGAGGGTCATTTCAATGAAGTTCTACAATTTAGAACACCAGGCACATTGAGCACCACAGAGTCTACACATGCTGGGTCACCAACAGCTGAACCCTTTAAATCTTATTTCGCTAAAGGCTTCCTTTCAATAGATTCAGGTTACTTCTCAGCCAAATGTTATTCAAGAACATCTAATTCAGGGCTTCGGCTGATCAATGTCACTCGACATTCAACTAGAATAGCTGACACACCTGGGCCCAAGATCACCAACCTAAAAACCATCAGCTGCATAAATTTAAGGGCATCAATCTTCAAAGAACATAGAGAGGTTGAAATCAATGTGCTTCTCCCTCAAGTTGCAGTCAACCTCTCAAACTGTCACGTTGCTATCAAGTCACATGTCTGTGACTATTCTTTAGACGTTGATGGGACAGTGAGGCTTCCTCATATCCATCATGGGGGAACCTTCATTCCAGGAACTTACAAGATAGTGATAGACAAAAAAAATAAGCTGAATGACAGATGTACCCTATTTACCAACTGTGTAATAAAAGGGAGAGAAGTTCGTAAAGGCCAATCAATTTTGAGGCAGTATAAGACAGAGATTAGGATTGGCAAGGCATCAACTGGTTCTAGAAGACTGCTTTCTGAAGAATCTGGTGACGACTGCATATCAAGAACTCAGCTACTGAGGACAGAGACTGCAGAGATCCATGGTGATGATTATGGTGGTCCGGGTGACAAGATTACCATTTGCAATGGTTCGACTATTGTAGATCAAAGACTGGGTAGTGAACTGGGGTGTTACACTATCAATAGAGTGAAGTCATTCAAGCTGTGCGAAAACAGTGCAACAGGGAAGAACTGCGAAATAGACAGCGTCCCAGTTAAATGCAGGCAGGGTTATTGCCTAAAAATTACTCAGGAAGGAAGGGGCCATGTGAAATTATCCAGGGGCTCAGAGGTTGTTTTGGATGCATGCGATTCAAGCTGTGAAGTAATGATACCTAAGGGCACAGGTGACATCTCAGTAGACTGTTCAGGAGGGCAGCAACATTTTTTGAAAGACAACTTAATTGATCTGGGATGTCCCAAGATTCCATTATTGGGTAAAATGGCCATTTATATTTGCAGAATGTCGAATCACCCTAAAACAACCATGGCTTTCCTCTTTTGGTTCAGTTTTGGCTATGTGATAACCCGTATACTCTGCAAGGCCATTTTCTACTTATTAATAATTGTTGGAACACTAGGGAAGAGGTTTAAGCAATATAGAGAGTTAAAACCCCAGACCTGTACCATATGTGAGACAACTCCTGCAAATGCAATAGATGCTGAAATGCATGACCTTAACTGCAGTTACAACATATGTCCCTATTGTGCATCTAGACTGACCTCAGATGGACTCGCTAGGCATGTGACACAATGCCCTAAGCGGAAGGAGAGAGTAGAAGAAACTGAATTGTACTTGAACTTAGAAAGAATTCCCTGGATTGTAAGAAAGCTGTTGCAGGTATCGGAGTCCACTGGTGTTGCATTAAAAAGAAGCAGCTGGCTGATTGTGCTACTTGTGCTGTTCACAGTTTCATTATCACCAGTTCAATCAGCACCCATTGGTTATGGGAATACAATTGAAACATACCAGGCCAGGGAAGAATACACAAGCATTTGCCTCTTTGTACTGGGAAGTATCTTGTTTATAGTCTCTTGTCTGATGAAAGGGCTGGTTGACAGTATTGGCAACATCTTCTTCCCTGGGCTGACCATCTGCAAGACATGCTCTATAGGTAGTATCAATGGCTTTGAAATTGAGTCTCACAAGTGCTATTGTAGCTTACTTTGTTGCCCCTACTGTAGGCACTGCTCTGCTGATAGAGAAATTCATCAGCTGCACTTGAGCATCTGCAAAAAAAGAAAAACAGGAAGTAATGTCATGCTTGCAGTCTGCAAGCGCATGTGCTTCAGAGCAACTATGGAAGTGAGCAATAAGGCCCTACTTATCCGTAGCATCATCAATACCACTTTTGTTGTGTGCATATTAATATTAGCAGTCTGTATTGTT---AGCACCTCAGCAGTAGAGATGGAAAGCCTACCAGCTGGGACCTGGGAAAGAGAAGAAGACCTAACAAATTTCTGTCATCAGGAATGCCAGGTTACAGAGACTGAGTGCCTCTGCCCTTATGAAGCCCTTGTGCTCAGAAGGCCCCTGTTCCTGGATAGTATAGTCAAAGGCATGAAAAATCCGCTAAACTCCACAAGTTTAGAAACAAGCTTGTCGATTGAGGCACCATGGGGGGCAATAAATGTTCAGTCAACTTACAAGCCAACTGTTTCAACTGCAAACATAGCACTTAGTTGGAGTTCAATTGAACACAGAGGTAATAATATTTTGGTTTCAGGCAGATCAGAATCAATTATGAAGCTGGAAGAAAGAACAGGAATTAGTGGGGATCTTGGCGTTGAAGATGCCTCTGAATCCAAGCTACTTACAGTCTCTGTTATGGACTTGTCTCAGATGTACTCCCCTGTCTTCGAGTACTTATCAGGTGACAGACAAGTAGAAGAGTGGCCCAAGGCAACCTGTACAGGTGACTGCCCAGAAAGATGTGGCTGCACATCATCAACCTGCTTACATAAAGAATGGCCCCATTCACGAAACTGGAGATGCAATCCCACTTGGTGCTGGGGGGTGGGGACTGGCTGCACCTGTTGTGGATTAGATGTGAAAGACCTATTTATAGATTATATGTTCGTCAAGTGGAAAGTTGATTACATTAAAACAGAAGCCATAGTGTGTGTAGAACTCACCAGTCAGGAAAGGCAGTGTAGCTTGGTTGAGGCGGGCACAAGGTTCAATTTAGGTCCTGTGACCATCACATTGTCAGAACCGAGGAACATACAACAAAAGCTCCCTCCTGAAATAATCACATTGCATCCTAGGATTGAAGAAGGTTTTTTTGATCTAATGCATGTGCAAAAAGTGCTGTCAGCAAGCACAGTGTGTAAATTGCAGAGTTGCACACATGGTGTGCCAGGAGATCTACAGGTCTACCACATCGGAAACTTATTAAAAGGAGATAAAGAGAACGGACACCTAATTCATAAAATTGAGCCGCACTTCAATACTTCCTGGATGTCCTGGGATGGCTGTGACCTAGACTACTACTGCAACATGGGAGACTGGCCTTCTTGCACATATACCGGAGTTACCCAGCACAATCATGCTTCATTTGTAAACCTGCTCAACATTGAAACTGACTATACAAAAAGCTTCCACTTTCACTCTAAAAGGGTTACTGCACACGGAGACACACCACAATTGGATCTGAAGGCAAGACCAACTTACGGCGCAGGAGAAATCACTGTACTGGTAGAAGTTGCTGATATGGAGTTACACACGAAGAAGATTGAAATAACAGGCCTCAAATTTGCAAGCCTGACTTGCACAGGTTGTTATGCTTGTAGTTCAGGCATTTCCTGCAAAGTTAGGATTCATGTGGACGAGCCAGATGAACTTACAGTACATGTTAAAAGTGATGATCCAGATGTAGTTGCAGCTAGCTCAAGTCTCATGGCAAGGAAGCTTGAGTTCGGGACAGACAGTACATTCAAAGCTTTCTCAGCCATGCCTAAAACTTCCTTATGCTTCTACATTGTCGAAAGGGAGTACCGTAAGAGCTGTAGTAAAGAGGACACACAGAAATGTGTTAACACAAAACTTGAGCAACCACAGAGCATTTTGATCGAACACAAGGGAACTATAATCGGAAAGCAAAATAATACTTGCACAGCCAAAGCAAGTTGCTGGTTAGAGTCAGTCAAAAGTTTCTTTTATGGTCTAAAGAACATGCTTAGTGGCATTTTTGGCAATGTTTTTGTGGGCATTTTCTTGTTTCTTGCCCCTTTTATCTTGTTAATACTTTTCTTTATGTTTGGATGGAGGATCCTGTCTTGCTTTAAGTGTTGCAGAAGAACCAGGGGCCTGCTTAAGCATAGACATCTCAAAGACGATGAAGAAACTGGTTACAGAAGGATCATTGAAAGACTGAACAACAAGAAGGGGAAAAACAAGCTGCTTGATGGTGAAAGACTTGCCGATAGACGGATTGCCGAACTATTCTCCACAAAAACACACATTGGC
>ABD98124
---------------ATGCATATATCATTGATGTATGCAGTTTTCTGCTTGCAGCTGTGCGGTCTAGGGAAGACTAACGGACCA---CACAATGGGACTGAACACAATAATACACACGTTATGACAACGCCTGATGAC---------AGTCAGAGCCCT------GAACCGCCAGTGAGCACAGCCTTACCTGTCACACCGGACCCTTCAACTGTCACACCTTCAACACCAGCCAGCGGATTAGAAGGCTCAGGAGAGGTTTACACATCCTCTCCAATCACCACCAAGGGTTTGTCTCTGCCGGAGGCC---------------------------------------ACATCTGAGCCCCCTGCGACTACCAGCGTGGTCACTTCAAGTGCAAGTGATACCGATTCTAGCACACAGGCAGCCGGAGACACCCCCACACCAACAGTCCGCACGAGTCTGCCCAGCAGCCCTAGCACACCATCCACATCACAAGGCACACACTATCCCGTGAGGAGTCTGCTTTCAGTCACGAGCCCTAAGCCAGAAGAAACACCAACACCGTCA---AAATCAGGCAAAGATGACTTAGCAACCAACAGCCCCCACCCAGCCACCAGCAGACCAACAACCCCTCCCACAACAGCCCAGAAACCCACTGAAAACAACAGCCACAACACCACCGAACAGCTTGAGTCCTTAACACACTTAGCAACTTTAGGTTTAATGATCTCTCCAACACAGACAGTCCTCCCACAGAGTGTTACCTCTATAGCCATTCAAGACATTCATAACAGCCCAACAAATAGGTCTAAAAGAAACCTTGATATGGAAATAATCTTAACGTTATCTCAGGGTCTGAAAAAGTATTATGGCAAAATACTTAAGCTCCTGCATCTCACCTTAGAAGAAGACACTGAAGGCTTGTTAGAGTGGTGCAAGAGAAATCTCGGTCTTGACTGTGATGACACCTTCTTCCAAAAAAGAATCGAAGAATTCTTCATAACTGGTGAGGGTCATTTCAATGAAGTTTTACAATTTAGAACACTAGGCACATTGAGTACCACAGAGTCAACGCATGCTGGATCACCGACAGTTGAACCCTTCAAATCCTACTTTGCTAAAGGTTTCCTTTCAATAGATTCAGGTTATTTCTCTGCCAAATGTTATTCAAGAACATCCAATTCAGGGCTCCAATTGATTAATGTTACCCGACATTCAACTAGGATAGCTGACACGCCTGGGCCCAAGATCACTAACCTGAAGACCATCAATTGCATGAACTTAAAAGCATCCGTCTTTAAAGAACATAGAGAGGTTGAAATCAATGTGCTTCTCCCTCAAGTAGCAGTCAACCTCTCAAACTGTCATGTTGCAATCAAATCACATATCTGTGACTATTCTTTAGACACCGACGGGGCAATTAGGCTTCCTCAAATTCATCATGAAGGCACTTTTATCCCAGGTACTTACAAAATAGTGATAGACAAAAAAAGTAAGCTGAATGACAGGTGTACCCTATTCACCAACTGTGTGATAAAGGGAAGAGAAGTTCGTAAAGGCCAGTCAGTCCTAAGGCAATATAAGACAGAAATTAGAATTGGCAGGGCATCAACTGGTTCTAGGAGATTGCTTTCCGAAGAATCTGGTGATGACTGCATATCAAGAACTCAGCTATTGAGGACAGAGACTGCAGAGGTCCATGGCGATAACTATGGTGGTCCAGGTGATAAGATAACCATCTGTAATGGTTCAACTGTTGTAGATCAAAGACTGGGTAGTGAACTGGGGTGTTACACTATCAATAGAGTGAGGTCATTCAAGCTATGCGAAAACAGTGCCACAGGGAAGAGCTGTGAAATAGACAGTATCCCAGTCAAGTGTAAGCAGGGTTATTGCCTAAAAATCACTCAGGAAGGAAGGGGCCATGTGAAGTTATCTAGAGGCTCAGAAGTTGTCTTGGATGTATGTGATTCAAGCTGTGAAGTGATGATACCTAAGGGCACTGGTGACATTCTAGTAGATTGTTCAGGTGGGCAGCAACATTTTTTAAAAGACAACCTGGTTGACCTAGGGTGTCCCAAAATTCCGTTACTGGGCAAAATGGCTATTTATATCTGCAGGATGTCGAATCACCCCAAGACAACCATGGCCTTCCTCTTTTGGTTCAGCTTTGGCTATGTGATAACTTGTATACTTTGCAAGGCCATTTTTTTCTTATTAATAATTTTTGGAACACTAGGGAAAAGGTTCAAGCAGTACAGAGAGTTGAAACCCCAGACCTGCACCATATGTGAGACAACACCTGTAAATGCAATAGATGCTGAAATGCATGATCTCAACTGCAGTTACAATATATGTCCCTATTGTGCGTCTAGACTGACTTCAGATGGGCTTGCTAGGCATGTGACACAATGTCCTAGACGGAAGGAGAAAGTGGAGGAAACCGAATTATACCTGAATTTAGAGAGAATTCCCTGGGTTGTAAGAAAGCTATTGCAGGTGTCAGAGTCCACTGGTACAGTATTAAAAAGGAGCAGCTGGCTAATTGTATTACTTGTGCTGTTCACAGTTTCATTGTCACCAGTTCAATCAGCACCCATTGGTCACGGGAAAACAATTGAAACATACCGGGTTAGGGAAGAATACACAAGTATTTGCCTCTTTGTACTAGGAAGTATCCTGTTTATAGTCTCTTTTCTAATGAAAGGACTGGTTGACGGTGTTGGCAACATCTTCTTTCCTGGGCTGTCCGTCTGTAAGACATGCTCTATAGGTAGCATTAATGGCTTTGAAATTGAGTCTCATAAGTGCTACTGTAGCTTGTTTTGTTGCCCTTACTGTAGGCACTGCTCTGCTGATGGAGAAATCCATCAGCTGCACTTGAGCATCTGCAAAAAAAGGAAAACAGGAAGTAATGTTATGCTGGCTGTTTGCAAACGCATGTGTTTCAGGGCAACTATGGAAGTAAGCAACAAGGCCCTATTTATCCGTAGCATTATCAACACCACTTTTGTTGTGTGCATACTGATACTAGCGGTTTGTGTTGTT---AGCACCTCAGCAGTAGAGATGGAAAGCCTACCAGCTGGGACCTGGGAAAGAGAAGAAGACCTAACAAATTTCTGCCATCAGGAATGCCAGGTCACAGAGACTGAGTGCCTCTGCCCTTATGAAGCTCTAGTGCTCAGAAGGCCCCTATTTCTAGATAGTATAGTCAAAGGTATGAAAAATCTGCTAAACTCAACAAGTCTAGAAACAAGCTTATCAATTGAGGCACCATGGGGAGCAATTAATGTTCAGTCAACCTACAAACCAACTGTATCAACTGCAAACATAGCACTTAGTTGGAGCTCAGTGGAACACAGAGGCAATAAGGTTTTGGTCTCAGGCAGATCAGAATCAATTATGAAGCTGGAAGAAAGGACAGGAATCAGCTGGGATCTTGGCGTGGAAGATGCCTCTGAGTCTAAGCTACTTACAGTTTCAGTCATGGACTTGTCTCAGATGTACTCTCCTGTCTTCGAGTACTTATCAGGTGACAGACAAGTGGAAGAGTGGCCTAAAGCAACCTGCACAGGTGACTGCCCAGAAAGATGTGGCTGCACATCATCAACCTGCTTACACAAAGAGTGGCCCCACTCAAGGAATTGGAGATGTAATCCTACTTGGTGCTGGGGTGTAGGGACTGGCTGCACCTGTTGTGGTTTAGATGTGAAAGACCTTTTCACAGATTACATGTTCGTCAAGTGGAAAGTTGAGTACATTAAGACAGAGGCCATAGTATGTGTAGAACTAACCAGTCAGGAAAGACAGTGTAGCTTGATTGAGGCGGGCACAAGATTCAATTTAGGTTCTGTGACTATTACATTGTCAGAACCAAGGAACATTCAACAAAAGCTCCCTCCTGAAATAATCACACTGCACCCCAAGATTGAGGAAGGTTTTTTTGACCTAATGCATGTACAAAAAGTGCTATCGGCAAGCACAGTGTGTAAGTTGCAGAGTTGCACACATGGTGTGCCAGGAGATCTGCAGGTCTACCACATCGGAAACCTATTAAAAGGGGACAGAGTAAACGGACACCTGATTCATAAAATTGAGCAACACTTCAACACATCCTGGATGTCTTGGGATGGTTGTGACCTAGACTACTACTGTAACATGGGAGACTGGCCTTCCTGCACATATACCGGAGTCACTCAGCATAACCATGCTTCATTTGTAAACCTGCTCAACATTGAAACTGATTATACAAAAACCTTTCACTTTCACTCTAAAAGGGTTACTGCACATGGAGACACACCACAGCTAGATCTGAAGGCAAGGCCAACCTATGGTGCAGGTGAGATCACCGTGCTGGTGGAAGTTGCTGACATGGAGTTACACACAAAGAAGATTGAAATATCAGGCTTAAAATTTGCAGGCCTAACTTGCACAGGTTGTTATGCTTGTAGTTCTGGCATCTCTTGTAAAGTTAGAATTCATGTAGAGGAACCAGATGAACTTACAGTACATGTTAAAAGTGATGACCCAGATGTAGTTGCAGCTAGCTCAAGTCTCATGGCGAGGAAGCTTGAGTTTGGAACAGACAGTACATTTAAAGCTTTCTCAGCCATGCCTAAAACCTCCCTATGTTTCTACATTGTGGAAAGAGAATACTGTAAGAGCTGCAGTAAAGAAGATACACAAAAATGTGTTAACACGAAACTCGAACAACCACAGAGCATTTTGATCGAACATAAGGGAACTATAATTGGAAAGCAAAACAATACTTGCACGGCTAAAGCGAGTTGCTGGTTAGAGTCAGTTAAGAGTTTTTTTTATGGTCTGAAGAATATGCTCGGTGGCATATTTGGCAATGTTTTTATAGGCATTTTCACATTTCTTACCCCCTTTATCTTGTTAATACTTTTCTTTATGTTTGGGTGGAGGATCCTGTTTTGCTTCAAGTGTTGCAGAAGAACCAGAGGCCTATTCAAGTACAGACACCTCAAAGACGATGAAGAAACTGGTTACAGAAAGATCATTGAAAGACTGAACAACAAAAAGGGAAAAAACAGGCTGCTTGATGGTGAAAGACTTGCTGACAGAAAGATTGCTGAACTGTTCTCCACAAAAACACACATTGGC
>AEI70589
---------------ATGCATATATCATTAATATATGCAATCCTTTGCCTACAGCTGTGTGGTCTGGGAGAGACTCATGGATCA---CACAATGAAACTAGACACAATAAAACAGACACCATAACAACACCCGGTGAT---------AACCTGAGCTCT------GAACCGTCAGTGAGCACGGCCTTGTCTATTACACCTGACCCCTCCACTGTCACACCCACAACACCAGCCAGTGGATTAGAAGGCTCAGGGGAAGTTTACACATCCCCTCCGATCACCACCGGGAGCTTGCCCCTGCCGGGGACA---------------------------------------ACACCGGAGCTCCCTGCTACAACCGGCACAGACACTTCAAGTGCAAGTGATGTCGATTCTAGTACGCAGACAGCCGGAGGCACCTTCACACTAACAGTCCGCACAAGTCTACCCAGAAGCCCTAGCACACCATCTACACCACAAGACACACACCATCCTGTGAGAAATCTACTTTCAGTCACGAGTCCTGGGCCAGATGAAACATCAACACCTTCG---GGAACAGGCAAAGAGAGCCCAGCAACCAGTAGCCCTCATCCAGTCTCCAACAGACCACCAACCCCTCCCGCAACAGCCCAGGGACCTACTGAAAATGACAGTCACAATGCCACTGAACACCCTGAGTCCCTGACACAGTCAGCAACCACAGGCCCAATGACCTCTCCAACACAGATAGTCCATCCACAAAGTGCCACCCCCATAACCGTTCAAGACACACATCCTAGCCCAACGAACAGGTCTAAAAGAAACCTTGAGATGGAAATAATCTTGACTTTGTCTCAGGGTTTAAAAAAGTACTATGGGAAGATATTAAGGCTTCTGCATCTCACCTTAGAGGAGGACACTGAAGGTCTACTGGAGTGGTGTAAGAGAAATCTTGGTCTTGATTGTGATGACACTTTCTTTCAAAAGAGAATTGAAGAATTCTTCATAACTGGTGAGGGCCATTTTAATGAAGTTTTACAATTTAGAACGCCAGGCACGTTGAGCACTACAGAGTCAACACCTGCCGGGCTGCCAACAGCTGAACCTTTTAAGTCCTACTTCGCCAAAGGCTTCCTTTCAATAGATTCAGGTTACTACTCAGCCAAATGTTACTCAGGAACATCTAATTCAGGGCTTCAATTGATTAACATTACCCGGCATTCAACTAGAATAGTTGACACACCTGGGCCTAAAATTACTAACTTAAAGACCATCAACTGCATAAACTTGAAGGCATCGATCTTTAAAGAACATAGAGAGGTTGAAATCAATGTGCTTCTCCCCCAAGTTGCAGTTAATCTCTCAAACTGTCACGTTGTAATCAAATCACATGTCTGTGACTACTCTTTAGACATTGACGGTGCGGTGAGGCTTCCTCACATTTACCATGAAGGAGTTTTCATTCCAGGAACTTACAAAATAGTGATAGATAAAAAAAACAAGTTGAATGACAGATGCACCTTATTCACCAACTGTGTGATAAAAGGAAGGGAGGTTCGTAAAGGTCAGTCAGTTTTGAGACAGTACAAGACGGAAGTCAGGATTGGCAAAGCATCAACCGGCTCCAGAAGATTGCTTTCTGAAGAACCCAGTGATGACTGTATATCAAGAACTCAACTACTGAGGACAGAGACTGCAGAGATCCACGGCGATAACTATGGTGGCCCGGGTGACAAAATAACCATCTGCAATGGCTCAACTATTGTAGACCAAAGACTGGGCAGTGAACTAGGGTGTTACACCATCAATAGAGTAAAGTCATTCAAGCTATGCGAAAACAGTGCCACAGGGAAGAATTGTGAAATAGACAGTGTCCCAGTTAAATGCAGGCAGGGTTATTGCCTAAGAATCACTCAGGAAGGGAGGGGCCACGTAAAATTATCTAGGGGCTCAGAGGTTGTCTTAGATGCATGCGACACAAGCTGTGAAATAATGATACCTAAGGGCACTGGTGACATCCTAGTTGACTGTTCAGGCGGGCAGCAACATTTTCTAAAGGACAATTTGATAGATCTAGGATGCCCCAAAATTCCATTATTGGGCAAAATGGCTATTTACATTTGCAGAATGTCGAACCACCCCAAAACAACCATGGCTTTCCTCTTCTGGTTCAGCTTTGGCTATTTAATAACCTGCATACTTTGCAAGGCCATTTTTTACTTGTTGATAATTATTGGAACACTAGGGAAAAGGCTCAAGCAGTATAGAGAGTTGAAACCTCAGACCTGCACCATATGTGAGACAACTCCTGTAAATGCAATAGATGCTGAGATGCATGACCTCAATTGCAGTTACAACATTTGCCCCTACTGTGCATCTAGACTAACCTCAGATGGGCTTGCTAGGCATGTGATACAATGCCCTAAGCGGAAGGAGAAAGTGGAAGAAACTGAACTGTACTTGAACCTAGAAAGAATTCCTTGGGTTGTAAGAAAGCTGTTGCAGGTGTCAGAGTCAACTGGTGTAGCATTGAAAAGAAGCAGTTGGCTGATTGTGCTGCTTGTGCTATTCACTGTTTCATTGTCACCAGTTCAATCAGCACCCATTGGTCAAGGGAAGACAATTGAAGCATACCGGGCCAGGGAGGGGTACACAAGTATATGTCTCTTTGTACTAGGAAGTATCCTATTTATAGTTTCTTGCCTAATGAAAGGGCTGGTTGACAGTGTTGGCAACTCCTTCTTCCCTGGACTGTCCATTTGCAAAACGTGCTCCATAAGCAGCATTAATGGCTTTGAAATTGAGTCCCATAAGTGCTATTGCAGCTTATTCTGTTGCCCCTATTGTAGGCACTGTTCTACCGATAAAGAAATTCATAAGCTGCACTTGAGCATCTGCAAAAAAAGGAAAACAGGAAGTAATGTCATGTTGGCTGTCTGCAAGCGCATGTGTTTCAGGGCCACCATGGAAGTAAGCAACAGAGCCCTGTTTATCCGTAGCATCATCAACACCACTTTTGTTTTGTGCATACTGATACTAGCAGTTTGTGTTGTT---AGTACCTCAGCAGTGGAGATGGAAAACCTACCAGCAGGGACCTGGGAAAGAGAAGAAGACCTGACAAATTTCTGTCATCAGGAATGTCAGGTTACAGAGACTGAATGCCTCTGCCCTTATGAAGCTCTAGTACTCAGAAAGCCTTTATTCTTAGATAGTATAGCTAAAGGCATGAAAAATCTGCTAAATTCAACAAGTTTAGAAACGAGTTTATCAATTGAGGCACCATGGGGAGCAATAAATGTTCAGTCAACCTACAAACCAACTGTGTCAACTGCAAACATAGCACTCAGTTGGAGCTCAGTGGAACACAGAGGCAATAAGATCTTGGTTTCAGGCAGATCAGAATCAATTATGAAGCTGGAAGAAAGGACAGGAATCAGCTGGGATCTTGGCGTAGAAGATGCCTCTGAGTCTAAACTGCTTACAGTCTCTGTCATGGACTTGTCTCAGATGTACTCTCCTGTCTTCGAGTACTTATCAGGTGACAGACAGGTGGAAGAGTGGCCCAAAGCAACCTGTACAGGTGACTGCCCAGAAAGATGTGGCTGCACATCATCAACCTGTTTGCACAAAGAATGGCCTCACTCAAGAAATTGGAGATGCAATCCCACCTGGTGCTGGGGTGTAGGGACTGGCTGCACCTGTTGTGGATTAGATGTGAAGGACCTTTTTACAGATTACATGTTTGTCAAGTGGAAAGTTGAATACATCAAGACAGAGGCCATAGTGTGTGTAGAACTTACTAGTCAGGAAAGGCAGTGTAGCTTGATTGAAGCGGGCACAAGGTTCAATTTGGGTCCTGTGACCATCACACTGTCAGAACCAAGAAACATCCAACAAAAACTCCCTCCTGAAATAATCACACTACATCCTAGGATCGAAGAAGGTTTTTTTGACCTGATGCATGTACAAAAGGTGTTATCGGCAAGCACAGTGTGTAAGTTGCAGAGTTGCACACATGGTGTGCCAGGAGACCTACAGGTCTACCACATCGGAAATTTATTAAAAGGGGATAAGGTAAATGGGCATCTAATTCATAAAATTGAGCCACACTTCAACACCTCCTGGATGTCCTGGGATGGTTGTGACCTAGACTACTACTGCAACATGGGAGATTGGCCTTCCTGCACATACACAGGGGTCACCCAACACAATCATGCTTCATTTGTAAACTTACTCAACATTGAAACTGATTACACAAAGAATTTCCACTTTCACTCTAAAAGGGTCACTGCACACGGAGATACACCACAACTAGATCTTAAGGCAAGACCAACCTATGGTGCAGGTGAGATCACTGTTCTGGTAGAAGTTGCTGACATGGAGTTACATACAAAGAAGATTGAGATATCAGGCTTAAAATTTGCAAGCTTGACTTGCACAGGTTGTTATGCTTGCAGCTCTGGTATCTCATGCAAAGTTAGAATTCATGTGGATGAACCAGATGAACTTACAGTACATGTTAAAAGTGATGATCCAGATGTGGTTGCAGCTAGCTCAAGTCTCATGGCAAGAAAGCTTGAATTTGGAACAGACAGTACATTTAAAGCTTTCTCGGCCATGCCTAAAACTTCTTTATGTTTCTACATTGTTGAAAGGGAACACTGTAAGAGCTGCAATGAAGAAGACACAAAAAAATGTGTTAACACAAAACTTGAGCAACCACAAAGCATTTTGATCGAACACAAGGGAACCATAATCGGAAAGCAGAACAGCACTTGCACGGCTAGGGCGAGTTGCTGGTTGGAGTCAGTCAAGAGTTTCTTTTATGGCCTAAAGAACATGCTTAGTGGCATTTTTGGCAATGTCTTTATGGGCATCTTCTTATTCCTTGCCCCCTTCATCCTGTTAATACTATTCTTTATGTTTGGGTGGAGGATCCTATTCTGCTTTAAATGTTGTAGAAGAACCAGAGGCCTGTTCAAGTATAGACACCTCAAAGACGATGAAGAAACTGGTTATAGAAGGATTATTGAAAGACTAAACAATAAAAAAGGAAAAAACAAACTGCTTGATGGTGAAAGACTTGCTGATAGAAGAATTGCCGAACTGTTCTCTACAAAAACACACATTGGC
>ABW04159
ATGCCCATCAACATTATGCATACACTATTAGTGTGCTTCATTCTTTACCTACAGCTGTTGGGTCTAGGAGGAGCTCATGGACAG---TCAAACGCAACTGAACACAATGGAACAAACACCACCACAGCACCCGGCACA---------AGTCAAAGCCCC------AAGCCACCCGCGAGCACAACCCCATCACACGCACCGGAACCATCCACCATCAAACTCACCACACCAACAAGCGAAACAGAAGGCTCAGGGGAAACG---ACCCCACCCACAAACACCACCCAGGACTCGCCCCCGCTAGAGACC---------------------------------------ACACCAGAACGCTCTGCAACAACCGCCACAAGCACGTCAGGCACAGACAACATGAATTCCACCACACAGATGACCGATAACACCCCCACATCAACAGTCAGCACAAGTCTATCCAGTAGCCCCAGCACGCCATCCACATCACAAGGCATGCACCATCCCGTAAGGAGTCTATTGTCAGTCTCGAGCCCCAAGACAGCAACAACACCAACACCAATG---AGCCCTGGAGAGATGAGCTCGGAAACCAGCAGTCAGCACTCAGCCATGAGCAGAACACCAACCCCCCACACAGCAACCCAGGTCTCCACTGAGAACGCCAACCGCAGCACATCCAGACAGTCTGAGTCCTCAGCACAGCCGGCAACCCAAAGCCCAGTGACTTCCCCAGCGCAATCAATCCTTCTGATGAGTGCTACTCCCACAACCATTCAGAACATACATCCCAGCCCAACAAACAGGTCTAAGAGGAACCTTGAGATGGAAATAATTTTAACTCTGTCTCAAGGTCTGAAGAAATACTATGGTAAAATACTGAAGCTTCTGCACCTTACCTTGGAAGAGGACACTGAAGGCTTGTTGGAATGGTGTAAGAGAAACCTTGGGTCGAACTGTGATGATGACTTCTTTCAAAAGAGGATAGAAGAATTCTTCATAACTGGTGAGGGCTACTTCAACGAAGTTCTACAGTTTAAAACACTAAGCACACCAAGCTCCACGGAGCCGTCTCATGCCAGGCTACCAACAGCGGAACCCTTCAAATCTTACTTCGCTAAGGGCTTCCTTTCAATAGATTCGGGTTACTTCTCTGCCAAATGTTATCCAAGATCATCCACTTCAGGGCTTCAGCTGATCAATGTCACCCAACACCCAGCTAGGATAGCAGAGACACCTGGACCCAAAACAACGAGTCTGAAAACCATCAACTGCATCAATCTAAGAGCATCTGTCTTCAAAGAACACAGGGAAGTTGAGATCAATGTGCTTCTTCCTCAAATTGCAGTCAACCTCTCAAACTGCCATGTTGTGATCAATTCACATGTCTGTGATTACTCTTTAGACACTGATGGGCCAGTGAGGCTTCCTCGCATTTACCATGAAGGGACTTTCATGCCAGGAACTTATAAAATAGTGATAGACAGAAAAAATAAGCTAAATGACCGATGTACGCTAGTCACCAACTGTGTGATAAAAGGAAGAGAAGTTCGTAAGGGCCAATCAGTGCTGAGGCAGTACAAAACAGAAATTAAGATAGGCAAGGCACCAACAGGCTCTAGGAAACTACTGTCCGAAGAGCCAGGTGATGATTGCATATCAAGGACTCAGCTATTGAGGACAGAAACAGCAGAGATCCATGACGATAACTATGGTGGTCCAGGTGACAAAATAACTATCTGCAATGGTTCAACCATTGTAGATCAGAGACTGGGCAGTGAACTAGGGTGTTACACCATCAACAGGGTGAAGTCATTCAAGCTATGCGAAAACAGCGCCACAGGGAAAACCTGTGAGATAGACAGCACTCCAGTTAAGTGCAGGCAAGGTTTTTGTTTAAAAATCACCCAAAAGGGAAGGGGCCACGTAAAATTATCTAGAGGCTCAGAGGTTGTCTTGGACGCTTGCGACTCAAACTGTGAAGTAATGATACCTAAAGGCACTGGAGATATCCTAGTGGACTGTTCAGGTGGACAGCAGCATTTCTTAAAAGACAACTTGATTGACCTGGGGTGCCCTCATATCCCACTATTGGGTAAGATGGCCATTTACATTTGCAGAATGTCAAATCATCCTAAAACAACCATGGCTTTTCTCTTCTGGTTCAGCTTTGGTTATGTGATCACCTGTATATTTTGCAAGGCTCTTTTTTATTCATTGATAATTATTGGGACACTAGGAAAAAAGATCAAGCAATATAGGGAACTGAAACCTCAAACTTGCACCATATGTGAAACAGCTCCTGTCAATGCAATAGATGCTGAAATGCATGACCTCAACTGTAGTTACAATATATGCCCTTATTGTGCATCAAGATTGACCTCCGATGGGCTAGCTAGGCATGTAAAGCAATGCCCTAAGCGAAAGGAGAAAGTCGAGGAGACTGAGCTGTACCTGAACCTGGAAAGAATTCCTTGGGTCGTCAGAAAGCTATTGCAAGTGTCAGAGTCCACTGGTGTGGCATTGAAACGAAGCAGTTGGCTGATTGTGCTGCTTGTGTTACTCACAGTTTCATTGTCACCGGTTCAATCAGCACCTGTTGGTCATGGTAAGACGATCGAAACATATCAGACCAGAGAAGGATTCACAAGTATTTGTCTCTTTATGTTAGGAAGCATCCTATTCATAGTCTCTTGCTTGGTGAAAGGGCTGGTTGACAGTGTCAGTGACAGCTTCTTCCCCGGCCTGTCTGTCTGCAAGACATGCTCCATTGGCAGTATAAATGGCTTTGAAATTGAATCGCATAAATGCTACTGTAGCTTATTTTGCTGCCCCTATTGTAGACACTGCTCTGCTGACAGAGAAATTCACCAATTGCACTTGAATATCTGCAAAAAAAGAAAAACGGGGAGCAATGTCATGCTAGCTGTCTGCAAGCGCATGTGCTTTAGGGCAACCATAGAAGCAAGCAGAAGAGCCCTGCTCATCCGAAGTATTATCAATACCACTTTTGTAATATGCATTCTAACATTAACAATCTGTGTTGTT---AGTACCTCTGCAGTAGAGATGGAAAACCTTCCAGCAGGCACCTGGGAGAGAGAGGAAGACCTGACAAATTTTTGTCATCAGGAATGCCAGGTAACCGAGACGGAATGCCTTTGTCCATACGAAGCTCTTGTGCTCAGGAAACCTCTTTTCTTAGACAGTATAGTCAAAGGTATGAAAAATTTGCTAAACTCAACAAGCTTAGAAACAAGCTTATCAATTGAGGCACCATGGGGAGCAATAAATGTCCAGTCAACCTTCAAACCAACAGTGTCGACTGCGAACATAGCACTCAGTTGGAGCTCAGTGGAACACAGAGGCAACAAGATCTTAGTCACAGGCAGGTCTGAGTCAATTATGAAACTAGAGGAAAGGACAGGAATCAGCTGGGATCTAGGCGTAGAAGATGCCTCTGAATCCAAATTACTTACCGTCTCTATCATGGATTTGTCACAGATGTATTCCCCAGTTTTTGAGTACTTGTCAGGGGACAGACAGGTTGAAGAATGGCCCAAAGCAACTTGCACAGGTGACTGCCCACAAAGGTGTGGCTGCACATCATCAACCTGCTTGCATAAAGAATGGCCTCATTCAAGAAACTGGAGATGTAATCCCACTTGGTGCTGGGGAGTGGGAACTGGCTGCACCTGCTGCGGGGTGGATGTAAAAGACCTTTTTACAGATCACATGTTTGTCAAATGGAAGGTTGAATATATAAAAACTGAAGCCATAGTGTGTGTTGAGCTCACCAGCCAAGAAAGACAGTGCAGTCTGATTGAGGCAGGTACTAGATTCAACTTGGGCCCTGTGACTATTACCCTGTCTGAGCCAAGAAACATTCAGCAGAAGCTCCCCCCTGAGATCATTACGTTGCATCCCAAAATTGAGGAAGGCTTCTTTGACTTGATGCATGTACAAAAAGTGTTGTCCGCAAGTACAGTGTGTAAACTGCAGAGTTGCACACATGGTATACCAGGAGATCTACAAGTTTACCACATTGGCAATTTGTTGAAAGGGGATAGAGTGAACGGGCATCTAATTCACAAAATTGAACCACATTTCAACACCTCTTGGATGTCCTGGGATGGTTGTGACTTAGACTACTACTGCAACATGGGGGACTGGCCTTCTTGTACATACACAGGAGTGACCCAGCATAATCATGCTGCATTTGTAAACTTGCTCAACATTGAAACTGATTACACAAAAACCTTCCACTTCCACTCTAAAAGAGTCACAGCACATGGTGACACACCACAATTGGACTTAAAAGCAAGGCCGACCTACGGTGCAGGAGAGATCACTGTGCTGGTTGAGGTTGCTGACATGGAGTTGCATACCAAGAAAGTTGAGATATCGGGCTTGAAATTTGCAAGTCTGGCTTGCACAGGTTGCTATGCCTGTAGCTCTGGTATCTCCTGTAAAGTCAGGATTCATGTAGATGAACCAGATGAGCTCACAGTGCATGTAAAGAGCAGTGATCCAGATGTGGTTGCAGCTGGCACAAGCCTCATGGCAAGGAAGCTTGAATTTGGGACAGACAGCACATTCAAGGCCTTTTCAGCTATGCCCAAAACCTCTTTATGTTTTTACATTGTGGAGAAAGAATACTGCAAGAGCTGCAGTGAAGATGATACAAAAAAATGTGTTGACACAAAACTTGAGCAGCCACAGAGCATACTAATTGAGCACAGAGGGACGATAATTGGAAAGCAGAATGATACTTGCACAGCCAAGGCAAGCTGTTGGCTAGAGTCAGTCAAGAGTTTTTTTTATGGATTGAAGAATATGCTTGGCAGTGTTTTTGGTAATTTTTTCATAGGTATTTTGTTATTCCTTGCCCCTTTTGTCCTGTTGGTGCTTTTCTTTATGTTTGGATGGAAAATCTTGTTTTGCTTTAAATGTTGCAGGAGGACCAGAGGCTTGTTTAAGTATAGACACCTCAAAGACGATGAGGAAACAGGCTACAGAAGGATTATTGAAAGGCTGAACAACAAAAAAGGGAAAAATAGACTGCTTGATGGTGAAAGGTTGGCTGATAGGAAAATTGCCGAGCTGTTTTCCACAAAAACACACATTGGC
>AAV98253
ATGCCCATCAACATCATGCATACACTATTAGTGTGCTTCATTCTTTACCTACAGCTGTTGGGTCTAGGAGGAGCTCATGGACAG---TCAAACGCAACTGAACACAATGGAACAAACACCACCACAGCACCCGGCACA---------AGTCAAAGCCCC------AAGCCACCCGCGAGCACAACCCCATCACACGCACCGGAATCATCCACCATCAAACTCACCACACCAACAAGCGAAACAGAAGGCTCAGGGGAAACG---ACCCCACCCACAAGCACCACCCAGGGCTCGCCCCCACTAGAGACC---------------------------------------ACACCAGAACGCTCTACAACAACCGCCACAAGCACATCAGGCACAGACAACATGAACTCCACCACACAGATGACCGACAACACCCCCACACTAACAGCCAGCACAAGTCCATCCAGCAGCCCCAGCACGCCATCCACATCACAAGGCCTGCATTATCCGGTAAGGAGTCTATTGTCAGTCTCGAGCCCTAAGACAGTAACAACACCAACACCAATG---AGCCCTGGAGAGATGAGCTCGGAAACCAGCAGTCAGCACTCAGCCATGAGCAGAACACCAACCCCCCACACAGCAACCCAGGTCTCCACTGAGAACGCCAACCGCAGCACATCCAGACAGTCTGAGTCCTCAGCACAGCCGGCAACCCAAAGCCCAGTGACTTCCCCAGCGCAATCAATCCTTTTGATGAGTGCTACTCCCACAACCATTCAGAACATACATCCCAGCCCAACAAACAGGTCCAAGAGGAACCTTGAGATGGAAATAATTTTAACTCTGTCTCAAGGTCTGAAGAAATACTATGGTAAAATACTGAAGCTTCTGCACCTTACCCTGGAAGAGGACACTGAAGGCTTGTTGGAATGGTGTAAGAGAAACCTTGGGTCGAACTGTGATGATGACTTCTTTCAAAAGAGGATAGAAGAATTCTTCATAACTGGTGAGGGCTACTTCAATGAAGTCCTACAGTTTAAAACACTAAGCACACCAAGCCCCACGGAGCCGTCTCATGCCAGGCTACCAACAGCGGAACCCTTCAAATCTTACTTCGCTAAGGGCTTCCTCTCAATAGATTCGGGTTACTTTTCTGCCAAATGTTATCCAAGATCATCCACTTCAGGGCTTCAGCTGATCAATGTTACTCAACACCCTGCTAGGATAGCAGAGACACCTGGGCCCAAAATCACGAGTCTGAAAACCATCAACTGCATCAATCTAAGAGCATCTGTCTTCAAAGAACACAGAGAAGTTGAAATCAATGTGCTTCTTCCTCAAATTGCAGTCAACCTCTCAAACTGCCATGTTGTGATCAATTCACATGTCTGTGATTACTCTTTAGACACTGATGGGCCAGTGAGGCTTCCTCGCATTTACCATGAAGGGACTTTCATGCCAGGAACTTATAAAATAGTGATAGACAGGAAAAATAAGCTAAATGACCGATGTACGCTAGTCACCAACTGTGTGATAAAGGGGAGAGAAGTTCGTAAGGGCCAATCAGTGCTGAGGCAGTACAAAACAGAAATTAAAATAGGCAAGGCACCAACAGGCTCTAGGAAACTACTGTCCGAAGAGCCAGGTGATGACTGCATATCAAGGACTCAGCTATTGAGGACAGAAACAGCAGAGATCCATGACGATAACTATGGTGGTCCAGGTGACAAAATAACTATCTGCAATGGTTCGACCATTGTAGATCAGAGACTGGGCAGTGAACTAGGGTGTTATACCATCAACAGGGTGAAGTCATTCAAGCTATGCGAAAACAGCGCCACAGGGAAAACCTGTGAGATAGACAGCACTCCAGTTAAGTGCAGGCAAGGTTTTTGTTTAAAAATCACCCAAGAGGGAAGGGGCCACGTAAAATTATCTAGAGGCTCAGAGGTTGTCTTGGACGCTTGCGACTCAAGCTGTGAAGTAATGATACCCAAAGGCACTGGAGATATCCTAGTAGACTGCTCTGGTGGACAGCAGCATTTCTTAAAAGACAACTTGATTGACCTAGGGTGCCCTCATATCCCACTATTGGGTAAGATGGCCATTTACATTGCCAGAATGTCAAATCATCCTAAAACAACCATGGCTTTTCTCTTCTGGTTCAGTTTGGGCTATGTGATCACCTGTATACTTTGCAAGGCTCTTTTTTATTCATTGATAATTATTGGGACACTAGGGAAAAAAATCAAGCAATATAGGGAACTGAAACCTCAAACTTGCACCATATGTGAGACAGCTCCTGTCAATGCAATAGATGCTGAAATGCATGACCTCAACTGTAGTTACAATATATGCCCCTATTGTGCATCAAGATTGACCTCTGATGGGCTAGCTAGGCATGTAAAGCAGTGCCCTAAGCGAAAGGAGAAAGTCGAGGAGACTGAGCTGTACCTGAACCTGGAAAGAATTCCTTGGGTCGTCAGAAAGCTATTGCAAGTGTCAGAGTCCACTGGTGTGGCATTGAAACGAAGCAGTTGGCTGATTGTGCTGCTTGTGTTACTCACAGTTTCATTGTCACCGGTTCAATCAGCACCCGTTGGTCATGGTAAGACAATCGAAACATATCAGACCAGAGAAGGATTCACAAGTATTTGTCTCTTTATGTTAGGAAGCATCCTATTCATAGTCTCCTGCTTGGTGAAAGGGCTGGTTGACAGTGTCAGTGACAGCTTCTTCCCTGGCCTGTCTGTCTGTAAAACATGCTCCATTGGCAGTATAAATGGCTTTGAAATTGAATCGCATAAATGCTACTGTAGCTTGTTCTGCTGCCCCTATTGTAGACACTGCTCTGCTGACAGAGAAATTCACCAATTGCACTTGAGTATCTGCAAAAAAAGAAAAACAGGGAGCAATGTCATGCTAGCTGTCTGCAAGCGCATGTGCTTTAGAGCAACCATAGAAGCAAGCAGAAGAGCCCTGCTCATCCGAAGTATTATCAATACCACTTTTGTAATATGCATTCTAACATTAACAATCTGTGTTGCT---AGTACCTCTGCAGTAGAGATGGAAACCCTTCCAGCAGCCACCTGGGAGAGAGAGGAAGACCTGACAAATTTCTGTCATCAGGAATGCCAGGTACCCGAGACGGAATGCCTTTGCCCATACGAAGCTCTTGTGCTCAGGAAACCTCTTTTCTTAGACAGTATAGTCAAAGGTATGAAAAATTTGCTAAACTCAACAAGCTTGGAAACAAGCTTATCAATTGAGGCACCATGGGGAGCAATAAATGTCCAGTCAACCTTTAAACCAACAGTATCGACTGCGAACATAGCACTCAGTTGGAGCTCAGTGGAGCACAGAGGCAACAAGATCTTAGTCACAGGCAGGTCTGAATCAATTATGAAACTAGAGGAAAGGACAGGAGTCAGCTGGGATCTAGGGGTAGAAGATGCCTCTGAATCCAAATTACTTACCGTCTCTATCATGGATTTGTCACAGATGTATTCCCCAGTTTTTGAGTACTTGTCTGGAGACAGACAGGTTGAAGAATGGCCCAAAGCAACTTGTACAGGTGACTGCCCAGAAAGGTGTGGCTGCACATCATCAACCTGCTTGCATAAAGAATGGCCTCATTCAAGAAACTGGAGATGTAATCCCACTTGGTGCTGGGGAGTGGGAACCGGCTGCACCTGCTGCGGGGTGGATGTAAAAGACCTTTTTACAGATCACATGTTTGTCAAATGGAAGGTTGAATATATAAAAACTGAAGCCATAGTGTGTGTTGAGCTCACCAGCCAAGAAAGACAGTGCAGTCTGATTGAGGCAGGTACTAGATTCAACTTGGGCCCTGTGACTATTACCCTGTCTGAGCCAAGAAACATTCAGCAGAAGCTTCCCCCTGAGATCATTACGTTGCATCCCAAAATTGAGGAAGGCTTCTTTGACTTGATGCATGTACAAAAAGTGTTGTCCGCAAGTACAGTGTGTAAACTGCAGAGTTGCACACATGGTATACCAGGAGATCTACAAGTTTACCACATTGGCAACTTGTTGAAAGGGGATAGAGTAAACGGGCATCTAATTCACAAAATTGAACCACATTTCAACACCTCTTGGATGTCCTGGGATGGTTGTGACTTAGACTACTACTGCAACATGGGGGACTGGCCTTCTTGTACATACACAGGAGTGACCCAGCATAATCATGCTGCATTTGTAAACTTGCTTAACATTGAAACTGATTACACGAAAACCTTCCACTTCCACTCTAAAAGAGTCACAGCACATGGTGACACACCACAATTGGACTTAAAAGCAAGGCCGACCTACGGTGCAGGAGAGATCACTGTGCTGGTTGAGGTTGCTGACATGGAGTTGCATACCAAGAAAGTTGAGATATCGGGCTTGAAATTTGCAAGTCTGGCTTGCACAGGTTGCTATGCCTGTAGCTCTGGCATCTCCTGTAAAGTCAGGATTCATGTAGATGAACCAGATGAGCTCACAGTGCATGTAAAGAGCAGTGACCCAGATGTTGTTGCAGCTAGCACAAGCCTCATGGCAAGGAAGCTTGAATTTGGGACAGACAGCACATTCAAGGCCTTTTCAGCTATGCCCAAAACCTCTTTATGTTTTTACATTGTGGAGAAAGAATACTGCAAGAGCTGCAGTGAAGATGATACAAAAAAATGTGTTGACACAAAACTTGAGCAGCCACAGAGCATACTAATTGAGCACAGAGGGACGATAATTGGAAAGCCGAATGATACTTGCCCAGCCAAGACAAGCTGTTGGCTAGAGTCCGTCAAGAGCTTTTTTTATGGATTGAAGAATATGCTTGGCAGTGTCTTTGGTAATTTTTTCATAGGCATTTTGTTATTCCTTGCCCCTTTTTTCCTGTGGATGCTTTCCTTTATGTTTGGATGGAAAATCTTGTTCTGCTTTAAATGTTGCAGGAGGACCAGAGGCCTGTTTAAGTATAGACACCTCAAAGACGATGAGGAAACAGGCTACAGAAGGATTATTGAAAGGCTGAACAACAAAAAAGGGAAAAATAGACTGCTTGATGGTGAAAGGTTGGCTGATAGGAAAATTGCCGAGCTGTTTTCTACAAAAACACACATTGGC
>ABA39299
---------------ATGCATATATCATTAATGTATGCAGTCCTTTGCCTACAGCTGTGTGGTCTGGGAGAGACTCATGGATCA---TACAATGAAACTGGACACAATAAAACAGACGTTATGACAACGCCCGGTGAT---------AACCTGAGCTCT------GAACAGCCAGTGAGTACGGCCTTGTCTATCACACCTGACCCCTCCACTGTTACACCCACAACACCAGCCAATGGATTAGAAGGCTCAGGGGAAGTTTACACATCCTCTCCGATCACCACCGAGAGCTTGTCCCTGCCAGAAACC---------------------------------------ACACCAGAGCTCCCTGCTACAGCTGGTATAGACACTTCAAGTGCAAGTGATGTCGACTCCAGTACGCAAGCAGCCGGAGGCACCTCCGCACCAACAGTCCGCACAAGTCTACCCAACAGCCCTAGCACACCATCTACACCACAAGAAACACACCATCCTGTGAGGAATCTACTTTCAGTCACGAGCCTTGGGCCAGAAGAAACATCAACACCTTCG---GGACCAGGCAAAGAGAGCTCAGCAACTAGTAGCCCCCATCCAGTCTCCAACAAACCACCAACCCCTCCCGCAAGAGCCCAGGGACCTACTGAAAATAACAGTCACAACGCCACTGAACACCCCGAGCCCCTGACACAGTCAGCAACCCCAGGCCTAATGACCTCTCCAACACAGGTAGTCCACCCACAAAGTGCCACCTCCATAACCGTTCAAGACACATACCCCAGTCCAACGAACAGGTCTAAAAGAAACCTTGAGACGGAAATAATCTTGACTTTGTCTCAGGGTTTAAAAAAGTACTATGGCAAAATATTGAGGCTTCTGCGTCTCACCTTAGAGGAGGACACTGAAGGTCTACTGGAATGGTGTAAGAGAAATCTTGGTCTTGATTGTGATGACACTTTCTTTCAAAAGAGAATTGAGGAATTCTTCATAACTGGTGAGGGCCATTTTAATGAAGTCTTACAATTTAAAACGCCAGGCACGTTGAGTACTACAGAGTCAACACCTGCTGAGCTGCCAACAGCTGAACCATTTAAGTCCTACTTCGCCAAAGGCTTCCTTTCAATAGATTCAGGTTACTATTCAGCCAAATGTTACTCAGGAACATCTAATTCAGGGCTTCAATTGATTAATATTACCCGACATTCAACTAGAATAGTTGACACACCTGGGCCTAAGATCACCAACTTAAAGACCATCAACTGCATAAACTTGAAGGCATCGATCTTCAAAGAACATAGAGAGGTTGAAATCAATGTGCTTCTCCCTCAAGCCGCAGTTAATCTCTCAAACTGTCACGTTGTAATCAAATCACATGTCTGTGACTATTCTTTAGACATTGACGGTACGGTGAGGCTTCCTCACATTTACCATGAAGGAGTTTTCATTCCAGGAACTTACAAAATAGTGATAGATAAAAAAGATAAGTTGAATGACAGATGCACCTTATTTACCGACTGTGTGATAAAAGGAAGGGAGGTTCGTAAAGGTCAATCAGTTTTGAGGCAGTACAAGACGGAAATTAGGATTGGCAAAGCATCAATCGGCTCTAGAAGATTGCTTTCCGAAGAACCCAGTGATGACTGCATATCAAGAACTCAACTATTGAGGACAGAGACTGCAGAGATCCACGGCGACAACTATGGTGGCCCGGGTGACAAAATAACCATCTGCAACGGCTCAACTATTGTAGACCAAAGACTAGGCAGTGAGCTAGGGTGTTACACTATCAACAGAGTGAAGTCATTCAAGCTATGCGAAAATAGTGCCACAGGGAAGAGCTGTGAAATAGAAAGTGTCCCAGTTAAATGCAGGCAGGGTTATTGCCTGAGAATCACTCAGGAAGGGAGGGGCCATGTAAAATTATCTAGGGGCTCAGAGGTTGTCTTAGATGCATGTGATACAAGCTGTGAAATAATGATACCTAAGGGCACTGGTGACATCTTGGTTGACTGTTCAGGTGGGCAGCAACATTTTCTAAAGGACAATTTGATAGATCTAGGATGCCCCAAAATTCCATTATTGGGCAAAATGGCTATTTACATTTGCAGAATGTCGAATCACCCCAAAACAACCATGGCTTTCCTCTTCTGGTTCAGCTTTGGCTACGTAATAACTTGTATACTTTGCAAGGCCATCTTCTACTTGTTAATAATTATTGGAACACTAGGGAAAAGGTTCAAGCAGTATAGAGAGTTAAAACCTCAGACCTGCACCATATGTGAGACAACTCCTGTAAATGCAATAGATGCTGAGATGCACGACCTCAATTGCAGTTACAACATTTGTCCCTACTGTGCATCTAGACTAACCTCAGATGGGCTTGCTAGGCATGTGACACAATGCCCTAAGCGGAAGGAGAAAGTGGAAGAAACTGAACTGTACTTGAACTTAGAAAGAATTCCTTGGGTTGTAAGAAAGCTGTTGCAGGTATCAGAGTCCACTGGTGTGGCATTGAAAAGAAGCAGCTGGCTGATTGTGCTGCTTGTGCTGTTCACGGTTTCATTGTCACCAGTTCAATCAGCACCCATTGGTCACGGGAAGACAATTGAGGCATACCGGGCCAGGGAGGGATACACAAGTATATGTCTCTTTGTACTAGGAAGTATCCTATTCATAGTCTCTTGCCTAATGAAAGGGCTGGTTGACAGTGTTGGCAACTCCTTCTTCCCTGGACTGTCCATTTGCAAGACGTGCTCCATAAGCAGCATTAATGGCTTTGAAATTGAGTCCCATAAGTGCTATTGCAGCTTATTCTGTTGCCCCTATTGTAGGCACTGCTCTGCTGATAAAGAAATTCATAAGCTGCACTTGAGCATCTGCAAAAAAAGAAAAACAGGAAGTAATGTCATGTTGGCTGTCTGCAAGCGCATGTGTTTCAGGGCCACCATGGAAGTAAGTAACAGAGCCCTGTTTATCCGTAGCATCATCAACACCACTTTTGTTTTGTGTATACTGATACTAGCAGTTTGTGTTGTT---AGCACGTCAGCAGTGGAGATGGAAAACCTACCAGCCGGGACCTGGGAAAGAGAAGAAGACCTAACAAATTTCTGTCATCAGGAATGTCAGGTTACAGAGACTGAATGCCTCTGCCCTTATGAAGCTCTAGTACTCAGAAAGCCTCTATTCCTAGATAGTATAGTTAAAGGCATGAAAAATCTGCTAAACTCAACAAGTTTAGAAACAAGTTTATCAATTGAGGCACCATGGGGGGCAATAAATGTTCAGTCAACCTACAAACCAACTGTGTCAACTGCAAACATAGCACTCAGTTGGAGCTCTGTGGAACACAGAGGCAATAAGATCTTGGTTTCAGGCAGATCAGAATCAATTATGAAGCTGGAAGAAAGGACAGGAATCAGCTGGGATCTCGGCGTAGAAGACGCCTCTGAGTCTAAACTGCTTACAGTCTCTGTCATGGACTTGTCTCAGATGTACTCTCCTGTCTTCGAGTACTTATCAGGAGACAGACAGGTGGAAGAGTGGCCCAAAGCAACTTGTACAGGTGACTGCCCAGAAAGATGCGGCTGCACATCATCAACGTGTTTGCACAAAGAATGGCCCCATTCAAGAAATTGGAGATGCAATCCCACTTGGTGCTGGGGTGTAGGGACTGGCTGCACCTGTTGTGGATTAGATGTGAAAGACCTTTTTACAGATTATATGTTTGTCAAGTGGAAAGTTGAATATATTAAGACAGAGGCCATAGTGTGTGTAGAACTTACCAGTCAGGAAAGGCAGTGTAGCTTGATTGAAGCGGGCACAAGGTTCAATTTAGGTCCTGTGACCATCACACTGTCAGAACCAAGAAACATCCAACAGAAGCTCCCTCCTGAAATAATCACACTGCATCCCAGGATCGAAGAAGGTTTTTTTGACTTGATGCATGTACAGAAAGTGTTATCGGCAAGCACAGTATGTAAGTTGCAGAGTTGCACACATGGTGTACCAGGAGACCTACAGGTCTACCACATCGGAAATTTATTGAAAGGGGATAAGGTAAATGGACATCTAATTCATAAAATTGAGCCACACTTCAACACTTCCTGGATGTCCTGGGATGGTTGTGACCTGGACTACTACTGCAACATGGGAGATTGGCCTTCTTGCACATACACAGGAGTCACCCAACACAATCATGCTTCATTTGTAAACCTGCTCAACATTGAGACTGATTACACAAAAAACTTCCACTTTCACTCTAAAAGGGTCACTGCACACGGAGACACACCACAACTAGATCTTAAGGCAAGACCAACCTATGGTGCAGGTGAGATCACTGTACTGGTAGAAGTTGCTGACATGGAGTTACACACAAAGAAGATTGAAATATCAGGCTTAAAATTTGCAAGCTTGACTTGCACAGGTTGTTATGCTTGTAGCTCTGGCATCTCATGCAAAGTTAGAATTCATGTGGATGAACCAGATGAACTTACAGTACATGTTAAAAGTGATGATCCAGATGTAGTTGCAGCTAGCTCAAGTCTCATGGCAAGAAAGCTTGAATTTGGAACAGACAGTACATTTAAAGCTTTCTCAGCCATGCCTAAAACTTCTCTATGTTTCTACATTGTTGAAAGAGAACACTGTAAGAGCTGCAGCGAAGAAGACACAAAAAAATGCGTCAACACAAAACTTGAGCAACCACAAAGCATTTTGATCGAACACAAGGGAACTATAATCGGAAAGCAAAACAGCACTTGCACAGCCAAGGCGAGTTGCTGGTTAGAGTCAGTCAAAAGTTTTTTTTATGGTCTAAAGAACATGCTTAGTGGTATTTTTGGCAATGTTTTTATAGGTATTTTCTTGTTCCTTGGCCCCTTCATCTTGTTAATACTATTCTTTATGTTTGGGTGGAGGATCCTATTTTGCTTTAAATGTTGTAGAAGAACTAGAGGCCTGCTCAAGTATAGACACCTCAAGGAAGATGAAGAAACTGGTTATAGAAGGATTATTGAAAGACTAAACAATAAAAAAGGAAAAAACAAACTGCTTGATGGTGAAAGACTTGCTGATAGAAGAATTGCCGAACTGTTCTCTACAAAAACACACATTGGC
>ABA39298
---------------ATGCATATATCATTAATGTATGCAGTCCTTTGCCTACAGCTGTGTGGTCTGGGAGAGACTCATGGATCA---TACAATGAAACTGGACACAATAAAACAGACGTTATGACAACGCCCGGTGAT---------AACCTGAGCTCT------GAACAGCCAGTGAGTACGGCCTTGTCTATCACACCTGACCCCTCCACTGTTACACCCACAACACCAGCCAATGGATTAGAAGGCTCAGGGGAAGTTTACACATCCTCTCCGATCACCACCGAGAGCTTGTCCCTGCCAGAAACC---------------------------------------ACACCAGAGCTCCCTGCTACAGCTGGTATAGACACTTCAAGTGCAAGTGATGTCGACTCCAGTACGCAAGCAGCCGGAGGCACCTCCGCACCAACAGTCCGCACAAGTCTACCCAACAGCCCTAGCACACCATCTACACCACAAGAAACACACCATCCTGTGAGGAATCTACTTTCAGTCACGAGCCTTGGGCCAGAAGAAACATCAACACCTTCG---GGACCAGGCAAAGAGAGCTCAGCAACTAGTAGCCCCCATCCAGTCTCCAACAAACCACCAACCCCTCCCGCAAGAGCCCAGGGACCTACTGAAAATAACAGTCACAACGCCACTGAACACCCCGAGCCCCTGACACAGTCAGCAACCCCAGGCCTAATGACCTCTCCAACACAGGTAGTCCACCCACAAAGTGCCACCTCCATAACCGTTCAAGACACATACCCCAGTCCAACGAACAGGTCTAAAAGAAACCTTGAGACGGAAATAATCTTGACTTTGTCTCAGGGTTTAAAAAAGTACTATGGCAAAATATTGAGGCTTCTGCGTCTCACCTTAGAGGAGGACACTGAAGGTCTACTGGAATGGTGTAAGAGAAATCTTGGTCTTGATTGTGATGACACTTTCTTTCAAAAGAGAATTGAGGAATTCTTCATAACTGGTGAGGGCCATTTTAATGAAGTCTTACAATTTAAAACGCCAGGCACGTTGAGTACTACAGAGTCAACACCTGCTGAGCTGCCAACAGCTGAACCATTTAAGTCCTACTTCGCCAAAGGCTTCCTTTCAATAGATTCAGGTTACTATTCAGCCAAATGTTACTCAGGAACATCTAATTCAGGGCTTCAATTGATTAATATTACCCGACATTCAACTAGAATAGTTGACACACCTGGGCCTAAGATCACCAACTTAAAGACCATCAACTGCATAAACTTGAAGGCATCGATCTTCAAAGAACATAGAGAGGTTGAAATCAATGTGCTTCTCCCTCAAGCCGCAGTTAATCTCTCAAACTGTCACGTTGTAATCAAATCACATGTCTGTGACTATTCTTTAGACATTGACGGTACGGTGAGGCTTCCTCACATTTACCATGAAGGAGTTTTCATTCCAGGAACTTACAAAATAGTGATAGATAAAAAAGATAAGTTGAATGACAGATGCACCTTATTTACCGACTGTGTGATAAAAGGAAGGGAGGTTCGTAAAGGTCAATCAGTTTTGAGGCAGTACAAGACGGAAATTAGGATTGGCAAAGCATCAATCGGCTCTAGAAGATTGCTTTCCGAAGAACCCAGTGATGACTGCATATCAAGAACTCAACTATTGAGGACAGAGACTGCAGAGATCCACGGCGACAACTATGGTGGCCCGGGTGACAAAATAACCATCTGCAACGGCTCAACTATTGTAGACCAAAGACTAGGCAGTGAGCTAGGGTGTTACACTATCAACAGAGTGAAGTCATTCAAGCTATGCGAAAATAGTGCCACAGGGAAGAGCTGTGAAATAGAAAGTGTCCCAGTTAAATGCAGGCAGGGTTATTGCCTGAGAATCACTCAGGAAGGGAGGGGCCATGTAAAATTATCTAGGGGCTCAGAGGTTGTCTTAGATGCATGTGATACAAGCTGTGAAATAATGATACCTAAGGGCACTGGTGACATCTTGGTTGACTGTTCAGGTGGGCAGCAACATTTTCTAAAGGACAATTTGATAGATCTAGGATGCCCCAAAATTCCATTATTGGGCAAAATGGCTATTTACATTTGCAGAATGTCGAATCACCCCAAAACAACCATGGCTTTCCTCTTCTGGTTCAGCTTTGGCTACGTAATAACTTGTATACTTTGCAAGGCCATCTTCTACTTGTTAATAATTATTGGAACACTAGGGAAAAGGTTCAAGCAGTATAGAGAGTTAAAACCTCAGACCTGCACCATATGTGAGACAACTCCTGTAAATGCAATAGATGCTGAGATGCACGACCTCAATTGCAGTTACAACATTTGTCCCTACTGTGCATCTAGACTAACCTCAGATGGGCTTGCTAGGCATGTGACACAATGCCCTAAGCGGAAGGAGAAAGTGGAAGAAACTGAACTGTACTTGAACTTAGAAAGAATTCCTTGGGTTGTAAGAAAGCTGTTGCAGGTATCAGAGTCCACTGGTGTGGCATTGAAAAGAAGCAGCTGGCTGATTGTGCTGCTTGTGCTGTTCACGGTTTCATTGTCACCAGTTCAATCAGCACCCATTGGTCACGGGAAGACAATTGAGGCATACCGGGCCAGGGAGGGATACACAAGTATATGTCTCTTTGTACTAGGAAGTATCCTATTCATAGTCTCTTGCCTAATGAAAGGGCTGGTTGACAGTGTTGGCAACTCCTTCTTCCCTGGACTGTCCATTTGCAAGACGTGCTCCATAAGCAGCATTAATGGCTTTGAAATTGAGTCCCATAAGTGCTATTGCAGCTTATTCTGTTGCCCCTATTGTAGGCACTGCTCTGCTGATAAAGAAATTCATAAGCTGCACTTGAGCATCTGCAAAAAAAGAAAAACAGGAAGTAATGTCATGTTGGCTGTCTGCAAGCGCATGTGTTTCAGGGCCACCATGGAAGTAAGTAACAGAGCCCTGTTTATCCGTAGCATCATCAACACCACTTTTGTTTTGTGTATACTGATACTAGCAGTTTGTGTTGTT---AGCACGTCAGCAGTGGAGATGGAAAACCTACCAGCCGGGACCTGGGAAAGAGAAGAAGACCTAACAAATTTCTGTCATCAGGAATGTCAGGTTACAGAGACTGAATGCCTCTGCCCTTATGAAGCTCTAGTACTCAGAAAGCCTCTATTCCTAGATAGTATAGTTAAAGGCATGAAAAATCTGCTAAACTCAACAAGTTTAGAAACAAGTTTATCAATTGAGGCACCATGGGGGGCAATAAATGTTCAGTCAACCTACAAACCAACTGTGTCAACTGCAAACATAGCACTCAGTTGGAGCTCTGTGGAACACAGAGGCAATAAGATCTTGGTTTCAGGCAGATCAGAATCAATTATGAAGCTGGAAGAAAGGACAGGAATCAGCTGGGATCTCGGCGTAGAAGACGCCTCTGAGTCTAAACTGCTTACAGTCTCTGTCATGGACTTGTCTCAGATGTACTCTCCTGTCTTCGAGTACTTATCAGGAGACAGACAGGTGGAAGAGTGGCCCAAAGCAACTTGTACAGGTGACTGCCCAGAAAGATGCGGCTGCACATCATCAACGTGTTTGCACAAAGAATGGCCCCATTCAAGAAATTGGAGATGCAATCCCACTTGGTGCTGGGGTGTAGGGACTGGCTGCACCTGTTGTGGATTAGATGTGAAAGACCTTTTTACAGATTATATGTTTGTCAAGTGGAAAGTTGAATATATTAAGACAGAGGCCATAGTGTGTGTAGAACTTACCAGTCAGGAAAGGCAGTGTAGCTTGATTGAAGCGGGCACAAGGTTCAATTTAGGTCCTGTGACCATCACACTGTCAGAACCAAGAAACATCCAACAGAAGCTCCCTCCTGAAATAATCACACTGCATCCCAGGATCGAAGAAGGTTTTTTTGACTTGATGCATGTACAGAAAGTGTTATCGGCAAGCACAGTATGTAAGTTGCAGAGTTGCACACATGGTGTACCAGGAGACCTACAGGTCTACCACATCGGAAATTTATTGAAAGGGGATAAGGTAAATGGACATCTAATTCATAAAATTGAGCCACACTTCAACACTTCCTGGATGTCCTGGGATGGTTGTGACCTGGACTACTACTGCAACATGGGAGATTGGCCTTCTTGCACATACACAGGAGTCACCCAACACAATCATGCTTCATTTGTAAACCTGCTCAACATTGAGACTGATTACACAAAAAACTTCCACTTTCACTCTAAAAGGGTCACTGCACACGGAGACACACCACAACTAGATCTTAAGGCAAGACCAACCTATGGTGCAGGTGAGATCACTGTACTGGTAGAAGTTGCTGACATGGAGTTACACACAAAGAAGATTGAAATATCAGGCTTAAAATTTGCAAGCTTGACTTGCACAGGTTGTTATGCTTGTAGCTCTGGCATCTCATGCAAAGTTAGAATTCATGTGGATGAACCAGATGAACTTACAGTACATGTTAAAAGTGATGATCCAGATGTAGTTGCAGCTAGCTCAAGTCTCATGGCAAGAAAGCTTGAATTTGGAACAGACAGTACATTTAAAGCTTTCTCAGCCATGCCTAAAACTTCTCTATGTTTCTACATTGTTGAAAGAGAACACTGTAAGAGCTGCAGCGAAGAAGACACAAAAAAATGTGTCAACACAAAACTTGAGCAACCACAAAGCATTTTGATCGAACACAAGGGAACTATAATCGGAAAGCAAAACAGCACTTGCACAGCCAAGGCGAGTTGCTGGTTAGAGTCAGTCAAAAGTTTTTTTTATGGTCTAAAGAACATGCTTAGTGGTATTTTTGGCAATGTTTTTATAGGTATTTTCTTGTTCCTTGGCCCCTTCATCTTGTTAATACTATTCTTTATGTTTGGGTGGAGGATCCTATTTTGCTTTAAATGTTGTAGAAGAACTAGAGGCCTGCTCAAGTATAGACACCTCAAGGAAGATGAAGAAACTGGTTATAGAAGGATTATTGAAAGACTAAACAATAAAAAAGGAAAAAACAAACTGCTTGATGGTGAAAGACTTGCTGATAGAAGAATTGCCGAACTGTTCTCTACAAAAACACACATTGGC
>AEI70587
---------------ATGCATATATCATTAATGTATGCAGTCCTTTGCCTACAGCTGTGTGGTCTAGGAGAGACTCATAGATCA---CACAATGAAACTGTACACAATAAAACAGACATTGTGACAACGCCCAGTGAT---------GACCTGAGTTCT------GAACAGCTAGTGAGCACGGCCTTGTCAATTACACCTGACCCCTCCACTGTTACGCCCACAACATCAGCCAGTGGATTAGAAGGCTCGGGGGAAGTTTACACATCCTCTCCGATCACCACCGAGAGCTTGTCCCAGCCGGAAACC---------------------------------------ACACCGAAGCTCCCTGCCACAACTGGTATAGACACCTCAAGTGCAAGTGATGTTGATTCCAGTACGCAGGCAGCCGGAGACACTTCCACACTAACAGTCCGCACAAGTCCACCCAACAGCCCTAGCACACCATCCACACCACAAGACACACACCATCCTATGAGAAATCTACTTTCAGTCACGAGCCCTGGGCCAGAAGAAACATCTACACCTTCC---GGATCAGGCAAAGAGAGCTCAGCAACTAGTAGCCCTCATCCAGTCTCCAACAGACCACAAACTCCTCCCGCAACGGCCCAAGGACCTACTGAAGATAACAGTCACAACGCCACTGAACACCCCGAGCACCTGACACAGTCAGCAACCTCAGGCCCAATGACCTCTCCAACACAGATAGTCCACCCACAAAGTGCCACCACCATAACCGTTCAAGACACATACCCCAGTCCAACGAACAGGTCCAAAAGAAACCTTGAGATGGAAATAATCTTGACTCTGTCTCAGGGTTTAAAAAAGTACTATGGCAAAATATTAAGGCTTCTGCGTCTCACCTTAGAGGAGGACACTGAAGGTCTACTGGAATGGTGTAAGAGAAATCTTGGTCTTGATTGTGATGACACTTTCTTTCAAAAGAGAATTGAAGAATTCTTCATAACTGGTGAAGGCCATTTTAATGATGTTTTACAATTTAAAACGCCAGGCACGTTGAGCACTACAGAGTCAACACCTGCTAAGCCGCCAACAGCTGAACCTTTTAAGTCCTACTTCGCCAAAGGCTTCCTTACAATAGATTCAGGTTACTATTCAGCCAAATGTTACTCAGGAACATCTAATTCAGGGCTCCAATTGATTAATATTACCAGACATTCAACTAGAATAGTTGACACACCTGGGCCTAAGATCACCAACTTAAAGACCATCAACTGCATTAACCTGAAGGCATCAATCTTCAAGGAACATAGAGAGGTTGAAATCAATGTGCTTCTCCCCCAAGTTGCAGTTAATCTCTCAAACTGTCACGTTGTAATCAAATCACATGTCTGTGACTATCCTTTAGACATTGACGGTACGGTGAGGCTTCCTCACATTTACCATGAAGGGGTTTTCATTCCAGGAACTTACAAAATAGTGATAGACAAAAAAAATAAGTTGAATGACAGATGCACCTTGTTTACCGACTGTGTAATAAAAGGAAGGGAGGTTCGTAAAGGTCAGTCAGTTTTGAGGCAGTACAAGACGGAAATCAGGATTGGCAAGGCATCAACCGGCTCTAGAAGATTGCTTTCCGAAGAACCCAGTGATGACTGCATATCAAGAACTCAACTATTGAGGACAGAGACTGCAGAAATCCACGGCGACAACTATGGTGGCCCGGGTGACAAAATAACCATCTGCAACGGCTCAACTATTGTAGACCAAAGACTGGGCAGTGAGTTAGGGTGTTACACTATCAATAGAGTGAAGTCATTCAAGCTATGTGAAAATAGTGCCACTGGGAAGAGCTGTGTGATAGACAGTGTCCCAGTTAAATGCAGGCAGGGTTATTGCCTAAGGATTACTCAAGAAGGAAGGGGCCATGTAAAATTATCTAGGGGCTCAGAGGTTGTCTTAGATGCATGCGATACAAGCTGTGAAATAATGATACCTAAGGGCACCGGTGACATCCTAGTTGACTGTTCAGGTGGGCAGCAACATTTTCTAAAGGACAATTTGGTAGATCTAGGATGCCCCAAAATCCCATTACTGGGCAAAATGGCTATCTACATTTGCAGAATGTCGAATCACCCCAAAACAACCATGGCTTTCCTCTTCTGGTTCAGCTTTGGCTATGTAATAACTTGTATACTTTGCAAGGCCATCTTTTACTTGTTAATAATTATTGGAACACTAGGGAAAAGGTTCAGGCAGTATAGAGAGTTAAAGCCTCAGACCTGCACCATATGTGAGACAACTCCTGTAAATGCAATAGATGCTGAGATGCATGACCTCAATTGCAGTTACAACATTTGTCCCTACTGTGCATCTAGACTAACCTCGGATGGGCTTGCTAGGCATGTGACACAGTGCCCTAAGCGGAAGGAGAAAGTGGAAGAAACTGAACTGTACTTGAACTTAGAAAGAATTCCTTGGGTTGTGAGAAAGCTGTTGCAGGTATCAGAGTCCACCGGTGTGGCATTGAAAAGAAGCAGCTGGCTGATTGTGCTGCTTGTGCTGTTCACGGTTTCATTGTCGCCAGTTCAATCAGCACCCATTGGTCACGGGAAGACGATTGAGGCATACCGTGCCAGGGAGGGATACACAAGTATATGTCTCTTTGTACTAGGAAGTATCCTATTTATAGTCTCTTGCCTAATGAAAGGGTTGGTTGACAGTGTTGGCAACTCCTTCTTCCCTGGACTGTCCATTTGCAAAACGTGCTCCATAAGCAGCATTAATGGCTTTGAAATTGAGTCCCATAAGTGCTATTGCAGCTTGTTCTGTTGCCCCTATTGTAGGCACTGCTCTGCTGATAAAGAAATTCACAAGCTGCACTTGAGCATCTGCAAAAAAAGGAAAACAGGAAGTAATGTCATGTTGGCTGTTTGCAAGCGCATGTGTTTCAGGGCCACCATGGAAGTAAGTAACAGAGCCCTGTTTATTCGTAGCATCATCAATACCACTTTTGTTTTGTGCATACTGATACTAGCAGTTTGTGTTGTT---AGCACCTCAGCAGTGGAGATGGAAAACCTACCAGCCGGGACTTGGGAAAGAGAAGAAGACCTAACAAATTTCTGTCATCAGGAATGCCAAGTTACAGAGACTGAATGCCTCTGCCCTTATGAAGCTCTAGTACTCAGAAGGCCTCTATTCCTAGACAGTATAGTTAAAGGCATGAAAAATCTGCTAAACTCAACAAGTTTAGAAACAAGTCTGTCAATTGAGGCACCATGGGGGGCAATAAATGTTCAGTCAACCTACAAGCCAACTGTGTCGACTGCAAATATAGCACTCAGCTGGAGCTCAGTGGAACACAGAGGCAATAAGATCTTGGTTTCAGGCAGATCAGAATCAATTATGAAGCTGGAAGAAAGGACAGGGATCAGCTGGGATCTCGGCGTAGAAGACGCCTCTGAGTCTAAACTGCTTACAGTCTCTGTTATGGATTTGTCTCAGATGTACTCTCCTGTCTTCGAGTACTTATCAGGAGACAGACAGGTGGAGGAGTGGCCCAAAGCAACTTGCACAGGTGACTGCCCAGAAAGATGTGGCTGCACATCATCAACATGTCTGCACAAAGAATGGCCCCACTCAAGAAATTGGAGATGCAATCCCACTTGGTGCTGGGGTGTAGGGACTGGCTGCACCTGCTGTGGATTAGATGTGAAAGACCTTTTTACAGATTATATGTTTGTCAAGTGGAAAGTTGAATACATCAAGACAGAGGCCATAGTGTGTGTAGAACTCACCAGTCAGGAAAGGCAGTGTAGCTTGATTGAAGCAGGCACAAGGTTCAATTTAGGTCCTGTGACCATCACACTGTCAGAACCAAGAAACATCCAACAGAAGCTCCCTCCTGAAATAATCACACTACATCCTAGGATTGAAGAAGGTTTTTTTGACCTGATGCACGTTCAGAAAGTGTTATCAGCAAGCACAGTGTGTAAGTTGCAGAGTTGCACACATGGTGTACCAGGAGACCTACAGGTCTACCACATCGGAAATTTATTAAAAGGGGACAAGGTAAATGGACATCTAATTCATAAAATTGAGCCACACTTCAACACTTCCTGGATGTCCTGGGATGGTTGTGACCTAGACTACTACTGCAACATGGGAGATTGGCCTTCTTGCACATACACAGGAGTCACCCAACACAATCATGCTTCATTTGTAAACCTGCTCAACATTGAAACTGATTACACAAAAAACTTCCACTTTCACTCTAAAAGGGTCACTGCACACGGAGACACACCACAACTGGATCTTAAGGCAAGACCAACCTATGGTGCAGGTGAGATTACTGTACTGGTAGAAGTTGCTGACATGGAGTTACACACAAAGAAGATTGAAATATCAGGCTTAAAATTTGCAAGCTTGACTTGCACAGGTTGTTATGCCTGTAGCTCTGGCATCTCATGCAAAGTTAGAATTCATGTAGACGAACCAGATGAACTTACAGTGCATGTTAAAAGTGATGATCCAGATGTAGTTGCAGCTAGCTCAAGCCTCATGGCAAGAAAGCTTGAATTTGGAACAGACAGTACATTTAAAGCTTTTTCAGCCATGCCTAAAACTTCGCTATGTTTCTACATTGTTGAAAAAGAATACTGCAAGAGCTGCAGTGAAGAAGACACAAAAAAATGTGTTAACACAAAACTTGAGCAACCACAGAGCATTTTGATCGAACACAAGGGAACTATAATCGGAAAGCAAAACAGCACTTGCACAGCCAAGGTGAGTTGCTGGTTAGAGTCAGCCAAGAGTTTTTTTTATGGTCTAAAGGACATGCTTAGTGGCATTTTTGGCAATGTCTTTATAGGTATTTTCTTATTCCTTGCCCCCTTCGTCCTGTTAGTGCTGTTCTTTATGTTTGGGTGGAGGATCCTACTTTGCTTTAGATGTTGTAGAAGAACTAGAGGCCTGTTCAAGTATAGACACCTCAAGGACGATGAAGAAACTGGTTATAGAAGGATTATTGAAAGACTAAACAATAAAAAGGGAAAAAACAAACTGCTTGATGGTGAAAGACTTGCTGATAGAAAAATTGCTGAACTGTTCTCCACAAAAACACACATTGGT
>AEI70586
---------------ATGCATATATCATTAATGTATGCAGTCCTTTGCCTACAGCTGTGTGGTCTAGGAGAGACTCATAGATCA---CACAATGAAACTGTACACAATAAAACAGACATTGTGACAACGCCCAGTGAT---------GACCTGAGTTCT------GAACAGCTAGTGAGCACGGCCTTGTCAATTACACCTGACCCCTCCACTGTTACGCCCACAACATCAGCCAGTGGATTAGAAGGCTCGGGGGAAGTTTACACATCCTCTCCGATCACCACCGAGAGCTTGTCCCAGCCGGAAACC---------------------------------------ACACCGAAGCTCCCTGCCACAACTGGTATAGACACCTCAAGTGCAAGTGATGTTGATTCCAGTACGCAGGCAGCCGGAGACACTTCCACACTAACAGTCCGCACAAGTCCACCCAACAGCCCTAGCACACCATCCACACCACAAGACACACACCATCCTATGAGAAATCTACTTTCAGTCACGAGCCCTGGGCCAGAAGAAACATCTACACCTTCC---GGATCAGGCAAAGAGAGCTCAGCAACTAGTAGCCCTCATCCAGTCTCCAACAGACCACAAACTCCTCCCGCAACGGCCCAAGGACCTACTGAAGATAACAGTCACAACGCCACTGAACACCCCGAGCACCTGACACAGTCAGCAACCTCAGGCCCAATGACCTCTCCAACACAGATAGTCCACCCACAAAGTGCCACCACCATAACCGTTCAAGACACATACCCCAGTCCAACGAACAGGTCCAAAAGAAACCTTGAGATGGAAATAATCTTGACTCTGTCTCAGGGTTTAAAAAAGTACTATGGCAAAATATTAAGGCTTCTGCGTCTCACCTTAGAGGAGGACACTGAAGGTCTACTGGAATGGTGTAAGAGAAATCTTGGTCTTGATTGTGATGACACTTTCTTTCAAAAGAGAATTGAAGAATTCTTCATAACTGGTGAAGGCCATTTTAATGATGTTTTACAATTTAAAACGCCAGGCACGTTGAGCACTACAGAGTCAACACCTGCTAAGCCGCCAACAGCTGAACCTTTTAAGTCCTACTTCGCCAAAGGCTTCCTTACAATAGATTCAGGTTACTATTCAGCCAAATGTTACTCAGGAACATCTAATTCAGGGCTCCAATTGATTAATATTACCAGACATTCAACTAGAATAGTTGACACACCTGGGCCTAAGATCACCAACTTAAAGACCATCAACTGCATTAACCTGAAGGCATCAATCTTCAAGGAACATAGAGAGGTTGAAATCAATGTGCTTCTCCCCCAAGTTGCAGTTAATCTCTCAAACTGTCACGTTGTAATCAAATCACATGTCTGTGACTATCCTTTAGACATTGACGGTACGGTGAGGCTTCCTCACATTTACCATGAAGGGGTTTTCATTCCAGGAACTTACAAAATAGTGATAGACAAAAAAAATAAGTTGAATGACAGATGCACCTTGTTTACCGACTGTGTAATAAAAGGAAGGGAGGTTCGTAAAGGTCAGTCAGTTTTGAGGCAGTACAAGACGGAAATCAGGATTGGCAAGGCATCAACCGGCTCTAGAAGATTGCTTTCCGAAGAACCCAGTGATGACTGCATATCAAGAACTCAACTATTGAGGACAGAGACTGCAGAAATCCACGGCGACAACTATGGTGGCCCGGGTGACAAAATAACCATCTGCAACGGCTCAACTATTGTAGACCAAAGACTGGGCAGTGAGTTAGGGTGTTACACTATCAATAGAGTGAAGTCATTCAAGCTATGTGAAAATAGTGCCACTGGGAAGAGCTGTGTGATAGACAGTGTCCCAGTTAAATGCAGGCAGGGTTATTGCCTAAGGATTACTCAAGAAGGAAGGGGCCATGTAAAATTATCTAGGGGCTCAGAGGTTGTCTTAGATGCATGCGATACAAGCTGTGAAATAATGATACCTAAGGGCACCGGTGACATCCTAGTTGACTGTTCAGGTGGGCAGCAACATTTTCTAAAGGACAATTTGGTAGATCTAGGATGCCCCAAAATCCCATTACTGGGCAAAATGGCTATCTACATTTGCAGAATGTCGAATCACCCCAAAACAACCATGGCTTTCCTCTTCTGGTTCAGCTTTGGCTATGTAATAACTTGTATACTTTGCAAGGCCATCTTTTACTTGTTAATAATTATTGGAACACTAGGGAAAAGGTTCAGGCAGTATAGAGAGTTAAAGCCTCAGACCTGCACCATATGTGAGACAACTCCTGTAAATGCAATAGATGCTGAGATGCATGACCTCAATTGCAGTTACAACATTTGTCCCTACTGTGCATCTAGACTAACCTCGGATGGGCTTGCTAGGCATGTGACACAGTGCCCTAAGCGGAAGGAGAAAGTGGAAGAAACTGAACTGTACTTGAACTTAGAAAGAATTCCTTGGGTTGTGAGAAAGCTGTTGCAGGTATCAGAGTCCACCGGTGTGGCATTGAAAAGAAGCAGCTGGCTGATTGTGCTGCTTGTGCTGTTCACGGTTTCATTGTCGCCAGTTCAATCAGCACCCATTGGTCACGGGAAGACGATTGAGGCATACCGTGCCAGGGAGGGATACACAAGTATATGTCTCTTTGTACTAGGAAGTATCCTATTTATAGTCTCTTGCCTAATGAAAGGGTTGGTTGACAGTGTTGGCAACTCCTTCTTCCCTGGACTGTCCATTTGCAAAACGTGCTCCATAAGCAGCATTAATGGCTTTGAAATTGAGTCCCATAAGTGCTATTGCAGCTTGTTCTGTTGCCCCTATTGTAGGCACTGCTCTGCTGATAAAGAAATTCACAAGCTGCACTTGAGCATCTGCAAAAAAAGGAAAACAGGAAGTAATGTCATGTTGGCTGTTTGCAAGCGCATGTGTTTCAGGGCCACCATGGAAGTAAGTAACAGAGCCCTGTTTATTCGTAGCATCATCAATACCACTTTTGTTTTGTGCATACTGATACTAGCAGTTTGTGTTGTT---AGCACCTCAGCAGTGGAGATGGAAAACCTACCAGCCGGGACTTGGGAAAGAGAAGAAGACCTAACAAATTTCTGTCATCAGGAATGCCAAGTTACAGAGACTGAATGCCTCTGCCCTTATGAAGCTCTAGTACTCAGAAGGCCTCTATTCCTAGACAGTATAGTTAAAGGCATGAAAAATCTGCTAAACTCAACAAGTTTAGAAACAAGTCTGTCAATTGAGGCACCATGGGGGGCAATAAATGTTCAGTCAACCTACAAGCCAACTGTGTCGACTGCAAATATAGCACTCAGCTGGAGCTCAGTGGAACACAGAGGCAATAAGATCTTGGTTTCAGGCAGATCAGAATCAATTATGAAGCTGGAAGAAAGGACAGGGATCAGCTGGGATCTCGGCGTAGAAGACGCCTCTGAGTCTAAACTGCTTACAGTCTCTGTTATGGATTTGTCTCAGATGTACTCTCCTGTCTTCGAGTACTTATCAGGAGACAGACAGGTGGAGGAGTGGCCCAAAGCAACTTGCACAGGTGACTGCCCAGAAAGATGTGGCTGCACATCATCAACATGTCTGCACAAAGAATGGCCCCACTCAAGAAATTGGAGATGCAATCCCACTTGGTGCTGGGGTGTAGGGACTGGCTGCACCTGCTGTGGATTAGATGTGAAAGACCTTTTTACAGATTATATGTTTGTCAAGTGGAAAGTTGAATACATCAAGACAGAGGCCATAGTGTGTGTAGAACTCACCAGTCAGGAAAGGCAGTGTAGCTTGATTGAAGCAGGCACAAGGTTCAATTTAGGTCCTGTGACCATCACACTGTCAGAACCAAGAAACATCCAACAGAAGCTCCCTCCTGAAATAATCACACTACATCCTAGGATTGAAGAAGGTTTTTTTGACCTGATGCACGTTCAGAAAGTGTTATCAGCAAGCACAGTGTGTAAGTTGCAGAGTTGCACACATGGTGTACCAGGAGACCTACAGGTCTACCACATCGGAAATTTATTAAAAGGGGACAAGGTAAATGGACATCTAATTCATAAAATTGAGCCACACTTCAACACTTCCTGGATGTCCTGGGATGGTTGTGACCTAGACTACTACTGCAACATGGGAGATTGGCCTTCTTGCACATACACAGGAGTCACCCAACACAATCATGCTTCATTTGTAAACCTGCTCAACATTGAAACTGATTACACAAAAAACTTCCACTTTCACTCTAAAAGGGTCACTGCACACGGAGACACACCACAACTGGATCTTAAGGCAAGACCAACCTATGGTGCAGGTGAGATTACTGTACTGGTAGAAGTTGCTGACATGGAGTTACACACAAAGAAGATTGAAATATCGGGCTTAAAATTTGCAAGCTTGACTTGCACAGGTTGTTATGCCTGTAGCTCTGGCATCTCATGCAAAGTTAGAATTCATGTAGACGAACCAGATGAACTTACAGTGCATGTTAAAAGTGATGATCCAGATGTAGTTGCAGCTAGCTCAAGCCTCATGGCAAGAAAGCTTGAATTTGGAACAGACAGTACATTTAAAGCTTTTTCAGCCATGCCTAAAACTTCGCTATGTTTCTACATTGTTGAAAAAGAATACTGCAAGAGCTGCAGTGAAGAAGACACAAAAAAATGTGTTAACACAAAACTTGAGCAACCACAGAGCATTTTGATCGAACACAAGGGAACTATAATCGGAAAGCAAAACAGCACTTGCACAGCCAAGGTGAGTTGCTGGTTAGAGTCAGCCAAGAGTTTTTTTTATGGTCTAAAGGACATGCTTAGTGGCATTTTTGGCAATGTCTTTATAGGTATTTTCTTATTCCTTGCCCCCTTCGTCCTGTTAGTGCTGTTCTTTATGTTTGGGTGGAGGATCCTACTTTGCTTTAGATGTTGTAGAAGAACTAGAGGCCTGTTCAAGTATAGACACCTCAAGGACGATGAAGAAACTGGTTATAGAAGGATTATTGAAAGACTAAACAATAAAAAGGGAAAAAACAAACTGCTTGATGGTGAAAGACTTGCTGATAGAAAAATTGCTGAACTGTTCTCCACAAAAACACACATTGGT
>AAW84284
ATGTCTTTCAGCATTATGTACACACCACTTTTGTGTGCTGTTCTTTGCTTACAGCTGTGGAGTTTAGAAGGGTCTCATGGACTG---TCCAACAAAACCCAACACAGTAATACAAGCACCACAAAGGCGCCTGAAGTA---------AGCCAGGAATTT------GGATTGCCTGTGAGCACAGTATCGACTATCACGTCAGACCCTCCTTCCATCACATCCGCAGTATCAGTCAGTGGATCAGAAGGCTCAGGAGACACGAACACCTCTCCCTCGGTCACCACACAAGGCCTGACTTTGCCAGAAACC---------------------------------------ACGCTGGAACTCCTTACAACAACCGACACAGATGCATCAAGCACTGTCGTCGTCGATGTCAGCACACAGACGGTCAAGGACACCCCCATATCAACAACCCACACAAGTTTGCCCAGTACTCCTAGCGCGACAACTACACCACAGGGTACACACCATACTGCAAGGGGTCTACTGTCAGTCACCAGCACAAAGCCAGAAGGAGCATCAACACAAGCA---AATCCAGAAAAAATAAGCATGGAGACCAATAGCCCGCGCCTAGCCATCAGCGAGACACCATCCTTCTCTCCAACAACTCAGGCTCCTACCGAAAACAGCAACCCCATCACATCCAAACAGCTCATATTCTCAGCACAACCAGTAACCCCAAACCCAGTGACCCCTCCAGTACAGCCAGCCCTCTCTCAGAGTGACACGTCCACGGCCATCCAGGATATACACCCCAGCCCAACAAGCAGATCTAAGAGAAACCTTGAGATGGAAATAATTTTGACTTTATCTCAGGGTTTGAAGAAGTACTACGGCAAGATACTAAAACTTCTGGACCTTACTTTGGAAGAAGACACTGAAGGCCTGCTAGAGTGGTGCAAGAGAAATCTTGGTTTGGTCTGTGATGCTGACTTCTTTCAGAAGAGAATAGAAGAGTTTTTTTTGACTGGGGAGGGTCACTTCAATGAAGTCTTACAGTTCAAAACACCAAGCACACTAAGCCCCACGGGACCAGCCCGAACTGGGTCACCAACAGTGGAACCTTTTAAATCCTACTTCGCTAAAGGGTTTCTTTCAATGGACTCAGGCTACTTCTCTGCCAAGTGTTATCCAAGAGCATCCAATTCAGGACTTCAGCTGATCAACGTCACCCAACATTCAACTAGAATAACAGACACACCTGGACCCAAGGTCACTAATCTGAAGACCATCAATTGCATAAACTTAAAGGCATCAGTCTTTAAAGAGCATAGAGAGATTGAAATCAATGTTCTTCTCCCTCAAGTCGCAGTTAACCTCTCAAGCTGCCACGTGTTGATCAAATCGCATGTCTGTGACTACTCTTTGGACATTGATGGGCCAGTAAGGCTACCCCGCATCCACCATGAAGGAACTTTCATACCAGGAACTTACAAATTAGTTATAGACAAAAAAAACAAACAAAATGACAGATGCACTTTGATCACCAACTGTGTAATAAAAGGAAGGGAAATTCGTAAGGGCCAGTCAGTGTTAAGACAATACAGGACAGAAATCAAGATTGGCAAGGCATCTTCTGGTTCCAGAAGACTATTGTCCGAAGAGTCTGGTGATGACTGCATATCAAGAACTCAGCTATCGAGGACAGAGACTGCGGAAATTCACAGTGATAACTATGGTGGTCCAGGTGACAAGATAACCATCTGCAATGGTTCAACTATTGTAGATCAGAGATTGGGCAGTGAACTAGGGTGTTACACTATCAATAGAGTAAAGTCATTTAAGCTTTGCGAGAACAGTGCCACAGGTAAATCCTGTGAAATAGATAGCACCCCAATTAAATGCAGGCAGGGTTTTTGTTTAAAAATTACTCAGGAGGGAAGGGGCCACGTGAAGCTATCAAGAGGTTCAGAAGTTGTCTTGGACGCCTGTGATTCAAGCTGTGAGATAATGATACCAAAGGGCACTGGAGACATCCTAGTTGACTGTTCAGGTGGACAGCAACATTTCTTAAAAGATAACTTGATTGATCTGGGATGCCCAAACATCCCACTATTAGGTAAGATGGCTATCTACATTTGTAGAATGTCAAATCATCCTAAAACGACTATGGCTTTTCTTTTTTGGTTTAGCTTTGGTTATGTGATAACCTGTATACTCTGTAAGGTCATCTTCTACCTATTAATAGTTGTGGGGACGTTGGGAAAAAAGTTCAAACAGTATAGAGAGTTGAAACCTCAGACCTGTACCATATGCGAAACAACTCCTGTTAATGCAATAGATGCTGAAATGCACGACCTCAACTGCAGTTACAATATATGTCCTTACTGTGCATCTAGGTTAACCTCAGACGGTCTTGCCAGACATGTAATGCAGTGCCCTAAGCGGAAGGAAAAAGTAGAAGAAACCGAATTATACTTAAACTTAGAAAGAATCCCCTGGGTTGTTAGGAAATTACTGCAGGTATCAGAATCCACCGGTGTGGCACTAAAGAGGAGTAGTTGGCTGGTTGTGCTACTTGTGTTACTTACAGTTTCATTGTCACCAGTACAATCAGCACCTATCGGCCATGGAAAGACAGTTGAAACATATCAAACCAGAGAAGGGTACACAAGCATTTGCCTTTTTGTACTAGGAAGCATCTTATTTATAGTCTCTTGCCTAATGAAGGGGTTGGTTGACAGTGTTGGTAACAGTTTTTTCCCTGGTTCGTCCATTTGTAAGACATGTTCTATTGGCAGCATAAATGGCTTTGAGATTGAATCTCACAAATGTTACTGTAGCCTATTTTGTTGCCCCTACTGTAGACACTGCTCTGCCGATAGAGAAATACATAAGTTGCACTTGAGCATCTGCAAGAAAAGGAAGACTGGGAGTAATGTCATGTTGGCCGTCTGTAAGCGCATGTGCTTTAGGGCAACTGTGGAAGTAAGCAACAAGGCTCTACTTATCCGAAACATCATCAATACCACTTTTGTTGTGTGCATACTGATATTAGCAGTTTGTGTTGTC---AGCACCTCCGCAGTGGAGATGGAAAGCCTGCCAGCTGGCACTTGGGAGAGAGAGGAAGATCTGACAAATTTCTGTCATCAAGAATGCCAAGCCACTGAGACTGAATGCCTCTGTCCTTACGAAGCTCTTGTGCTCAGGAAACCCTTGTTTTCAGACAGTATTGTCAAAGGCATGAAGAACTTGCTAAATTCAACAAGCTTAGAAACAAGCTTATCAATTGAGGCACCATGGGGAGCTATAAATGTCCAATCAACCTTCAAACCTACTGTGTCCGCTGCGAACATAGCTCTTAGTTGGAGCTCAGTGGAACACAGGGGTAATAAGATTTTGGTTTCAGGTAGATCAGAGTCAATTATGAAGCTAGAGGAAAGGACAGGAATCAGCTGGGATCTAGGGGTAGAAGATGCCTCTGAGTCTAAATTGCTTACTGTCTCTATTATGGACTTGTCACAGATGTATTCTCCTGTCTTTGAGTACCTATCAGGTGATAGACAAGTGGAGGAATGGCCCAAGGCAACCTGCACAGGAGATTGCCCAGAAAGATGTGGCTGCACATCATCAACCTGCCTACACAAAGAATGGCCCCATTCAAGAAACTGGAGATGCAACCCCACCTGGTGTTGGGGAGTCGGCACTGGATGTACCTGCTGTGGGCTGGATGTAAAAGACCTTTTTACAGATCACATGTTTGTCAAGTGGAAAGTTGAGTACATTAAAACAGAAGCTATAGTGTGTGTTGAGCTTACTAGCCAAGAGAGACAATGTAGCTTGATTGAGGCAGGCACAAGATTCAACTTAGGTCCTGTGACCATCACATTGTCAGAGCCAAGAAACATTCAGCAAAAGCTCCCTCCAGAGATAGTTACATTGCATCCCAGAATTGAAGAAGGTTTCTTTGATTTAATGCATGTAAAAAAAGTGCTATCAGCAAGTACAGTATGTAAGCTACAGAGTTGCACACATGGTGTGCCAGGGGACCTACAGGTCTACCACATAGGAAACTTGTTAAAAGGAGACAAGGTGAATGGGCACCTGATTCACAAAATTGAACCACACTTCAACACTTCCTGGATGTCTTGGGACGGCTGTGACCTAGACTACTACTGTAATATGGGAGACTGGCCATCTTGCTCATATACTGGAGTAACCCAGCACAATCATGCTGCATTTGTAAACATGCTCAACATCGAAACTGATTATACAAAAATCTTCCACTTTCACTCTAAGAGAGTTACTGCACATGGAGACACACCACAATTAGATTTGAAAGCTAGACCAACTTATGGTGCAGGTGAAATCACTGTGCTAGTGGAAGTTGCTGACATGGAGTTACACACAAAGAAAATTGAGATATCAGGTTTAAAGTTTGCAAGCTTAACTTGCACAGGCTGTTATGCTTGTAGCTCTGGTATCTCCTGTAAGGTTAGAATCCATGTAGATGAGCCTGATGAGCTTACAGTACATGTGAAGAGTGAAGACCCAGACATAGTTGCTGCTAGCTCAAGTCTCATGGCTAGAAAACTTGAATTTGGGACAGATAGCACATTCAAAGCCTTTTCAGCCATGCCCAAAACCTCCTTGTGCTTTTACATTGTGGAGAGAGAATATTGTAAAAGCTGCAGTAAAGAAGATACACAAAAATGTGTCAACACAAAGCTTGAGCAACCACAGAGCATTTTAATTGAGCACAAAGGAACGATAATTGGTAAGCAAAACGACACCTGCACATCTAAAGCAGGCTGTTGGCTAGAGTCAGTCAAGAGCTTCTTTTATGGGCTAAAAAACATGCTTAGTGGCATTTTTGGCAATGTTTTCATAGGGATTTTCTTATTCCTTGCTCCTTTTATCCTTTTAATACTTTTCTTTATGTTTGGATGGAGAATCCTGTTCTGCTTTAAATGTTGCAGAAGAACTAGAGGCTTATTTAAGTACAGACACCTCAAGGACGATGAAGAAACCGGTTACAGGAAAATCATTGAGAGGCTGAACAACAAAAAAGGGAAAAACAAACTGCTTGATGGTGAAAGATTAGCTGATAGGAAGATTGCTGAGCTGTTCTCCACAAAGACACACATTGGC
>AAA86616
---------------ATGCATATATCATTAATGTATGCAATCCTTTGCCTACAGCTGTGTGGTCTGGGAGAGACTCATGGATCA---CACAATGAAACTAGACACAATAAAACAGACACCATGACAACACACGGTGAT---------AACCCGAGCTCT------GAACCGCCAGTGAGCACGGCCTTGTCTATTACACTTGACCCCTCCACTGTCACACCCACAACACCAGCCAGTGGATTAGAAGGCTCAGGGGAAGTCTACACATCCCCTCCGATCACCACCGGGAGCTTGCCCCTGTCGGAGACA---------------------------------------ACACCAGAACTCCCTGTTACAACCGGCACAGACACCTTAAGCGCAGGTGATGTCGATCCCAGCACGCAGACAGCCGGAGGCACCTCCGCACCAACAGTCCGCACAAGTCTACCCAACAGCCCTAGCACACCATCTACACCACAAGACACACACCATCCTGTGAGAAATCTACTTTCAGTCACGAGTCCTGGGCCAGATGAAACATCAACACCCTCG---GGAACAGGCAAAGAGAGCTCAGCAACCAGTAGCCCTCATCCAGTCTCCAACAGACCACCAACCCCTCCTGCAACAGCCCAGGGACCCACTGAAAATGACAGTCACAACGCCACTGAACACCCTGAGTCCCTGACACAGTCAGCAACCCCAGGCCTAATGACCTCTCCAACACAGATAGTCCACCCACAAAGTGCCACCCCCATAACCGTTCAAGACACACATCCCAGTCCAACGAACAGGTCTAAAAGAAACCTTAAGATGGAAATAATCTTGACTTTATCTCAGGGTTTAAAAAAGTACTATGGGAAAATATTAAGGCTTCTGCAACTCACCTTAGAGGAGGACACTGAAGGTCTACTGGAATGGTGTAAGAGAAATCTTGGTCTTGATTGTGATGACACTTTCTTTCAAAAGAGAATTGAAGAATTCTTTATAACTGGTGAGGGCCATTTTAATGAAGTTTTACAATTTAGAACGCCAGGCACGTTGAGCACCACAGAGTCAACACCTGCTGGGCTGCCAACAGCTGAACCTTTTAAGTCCTACTTCGCCAAAGGCTTCCTCTCGATAGATTCAGGTTACTACTCAGCCAAATGTTACTCAGGAACATCCAATTCAGGGCTTCAATTGATTAACATTACCCGACATTCAACTAGAATAGTTGACACACCTGGGCCTAAGATCACTAACCTAAAGACCATCAACTGCATAAACTTGAAGGCATCGATCTTCAAAGAACATAGAGAGGTTGAAATCAATGTGCTTCTCCCCCAAGTTGCAGTTAATCTCTCAAACTGTCACGTTGTAATCAAATCACATGTCTGTGACTACTCTTTAGACATTGACGGTGCGGTGAGGCTTCCTCACATTTACCATGAAGGAGTTTTCATCCCAGGAACTTACAAAATAGTGATAGATAAAAAAAATAAGTTGAATGACAGATGCACCTTATTTACCGACTGTGTGATAAAAGGAAGGGAGGTTCGTAAAGGACAGTCAGTTTTGAGGCAGTACAAGACGGAAATCAGGATTGGCAAGGCATCAACCGGCTTTAGAAGATTGCTTTCAGAAGAACCCAGTGATGACTGTGTATCAAGAACTCAACTATTAAGGACAGAGACTGCAGAGATCCACGGCGACAACTATGGTGGCCCGGGTGACAAAATAACCATCTGCAATGGCTCAACTATTGTAGACCAAAGACTGGGCAGTGAACTAGGATGCTACACCATCAATAGAGTGAGGTCATTCAAGCTATGCGAAAACAGTGCCACAGGGAAGAATTGTGAAATAGACAGTGTCCCAGTTAAATGCAGGCAGGGTTATTGCCTAAGAATCACTCAGGAAGGGAGGGGCCACGTAAAATTATCTAGGGGCTCAGAGGTTGTCTTAGATGCATGCGATACAAGCTGTGAAATAATGATACCTAAGGGCACTGGTGACATCCTAGTTGACTGTTCAGGTGGGCAGCAACATTTTCTAAAGGACAATTTGATAGATCTAGGATGCCCCAAAATTCCATTATTGGGCAAAATGGCTATTTACATTTGCAGAATGTCAAACCACCCCAAAACAACCATGGCTTTCCTCTTCTGGTTCAGCTTTGGCTATGTAATAACCTGCATACTTTGCAAGGCTATTTTTTACTTGTTAATAATTGTTGGAACACTAGGGAGAAGGCTCAAGCAGTATAGAGAGTTGAAACCTCAGACTTGCACCATATGTGAGACAACTCCTGTAAATGCAATAGATGCTGAGATGCATGACCTCAATTGCAGTTACAACATTTGTCCCTACTGTGCATCTAGACTAACCTCAGATGGGCTTGCTAGGCATGTGATACAATGCCCTAAGCGGAAGGAGAAAGTGGAAGAAACTGAACTGTACTTGAACTTAGAAAGAATTCCTTGGGTTGTAAGAAAGCTGTTGCAGGTGTCAGAGTCAACTGGTGTGGCATTGAAAAGAAGCAGTTGGCTGATTGTGCTGCTTGTGCTATTCACTGTTTCATTATCACCAGTTCAATCAGCACCCATTGGTCAAGGGAAGACAATTGAGGCATACCGGGCCAGGGAAGGGTACACAAGTATATGCCTCTTTGTACTAGGAAGTATCCTATTTATAGTTTCTTGCCTAATGAAAGGGCTGGTTGACAGTGTTGGCAACTCCTTCTTCCCTGGACTGTCCATTTGCAAAACGTGCTCCATAAGCAGCATTAATGGCTTTGAAATTGAGTCCCATAAGTGCTATTGCAGCTTATTCTGTTGCCCCTATTGTAGGCACTGCTCTACCGATAAAGAAATTCATAAGCTGCACTTGAGCATCTGCAAAAAAAGGAAAACAGGAAGTAATGTCATGTTGGCTGTCTGCAAGCTCATGTGTTTCAGGGCCACCATGGAAGTAAGTAACAGAGCCCTGTTTATCCGTAGCATCATCAACACCACTTTTGTTTTGTGCATACTGATACTAGCAGTTTGTGTTGTT---AGCACCTCAGCAGTGGAGATGGAAAACCTACCAGCAGGGACCTGGGAAAGAGAAGAAGACCTAACAAATTTCTGTCATCAGGAATGCCAGGTTACAGAGACTGAATGCCTCTGCCCTTATGAAGCTCTAGTACTCAGAAAGCCTTTATTCCTAGATAGTACAGCTAAAGGCATGAAAAATCTGCTAAATTCAACAAGTTTAGAAACGAGTTTATCAATTGAGGCACCATGGGGAGCAATAAATGTTCAGTCAACCTACAAACCAACTGTGTCAACTGCAAACATAGCACTCAGTTGGAGCTCAGTGGAACACAGAGGCAATAAGATCTTGGTTTCAGGCAGATCAGAATCAATTATGAAGCTGGAAGAAAGGACAGGAATCAGCTGGGATCTCGGTGTAGAAGATGCCTCTGAATCTAAACTGCTTACAGTATCTGTCATGGACTTGTCTCAGATGTACTCTCCTGTCTTCGAGTACTTATCAGGGGACAGACAGGTGGAAGAGTGGCCCAAAGCAACTTGCACAGGTGACTGCCCAGAAAGATGTGGCTGCACATCATCAACCTGTTTGCACAAAGAATGGCCTCACTCAAGAAATTGGAGATGCAATCCCACTTGGTGCTGGGGTGTAGGGACTGGCTGCACCTGTTGTGGATTAGATGTGAAAGACCTTTTTACAGATTATATGTTTGTCAAGTGGAAAGTTGAATACATCAAGACAGAGGCCATAGTGTGTGTAGAACTTACTAGTCAGGAAAGGCAGTGTAGCTTGATTGAAGCGGGCACAAGGTTCAATTTAGGTCCTGTGACCATCACACTGTCAGAACCAAGAAACATCCAACAAAAACTCCCTCCTGAAATAATCACACTGCATCCTAGGATCGAAGAAGGTTTTTTTGACCTGATGCATGTGCAAAAGGTGTTATCGGCAAGCACAGTGTGTAAGTTGCAGAGTTGCACACATGGTGTGCCAGGAGACCTACAGGTCTACCACATCGGAAATTTATTAAAAGGGGATAAGGTAAATGGACATCTAATTCATAAAATTGAGCCACACTTCAACACCTCCTGGATGTCCTGGGATGGTTGTGACCTAGACTACTACTGCAACATGGGAGATTGGCCTTCTTGCACATACACAGGGGTCACCCAACACAATCATGCTTCATTTGTAAACTTACTCAACATTGAAACTGATTACACAAAGAACTTCCACTTTCACTCTAAAAGGGTCACTGCACACGGAGATACACCACAACTAGATCTTAAGGCAAGACCAACCTATGGTGCAGGCGAGATCACTGTTCTGGTAGAAGTTGCTGACATGGAGTTACATACAAAGAAGATTGAAATATCAGGCTTAAAATTTGCAAGCTTAGCTTGCACAGGTTGTTATGCTTGTAGCTCTAGCATCTCATGCAAAGTTAGAATTCATGTGGATGAACCAGATGAACTTACAGTACATGTTAAAAGTGATGATCCAGATGTGGTTGCAGCTAGCTCAAGTCTCATGGCAAGGAAGCTTGAATTTGGAACAGACAGTACATTTAAAGCTTTCTCGGCCATGCCTAAAACTTCTCTATGTTTCTACATTGTTGAAAGAGAACACTGTAAGAGCTGCAGTGAAGAAGACACAAAAAAATGTGTTAACACAAAACTTGAGCAACCACAAAGCATTTTGATCGAACACAAGGGAACTATAATCGGAAAGCAAAACAGCACTTGCACGGCTAAGGCAAGTTGCTGGTTAGAGTCAGTCAAGAGTTTTTTTTATGGCCTAAAGAACATGCTTAGTGGCATTTTTGGCAATGTCTTTATGGGCATTTTCTTGTTCCTTGCCCCCTTCATCCTGTTAATACTATTCTTTATGTTTGGGTGGAGGATCCTATTCTGCTTTAAATGTTGTAGAAGAACCAGAGGCCTGTTCAAGTATAGACACCTCAAAGACGATGAAGAAACTGGTTATAGAAGGATTATTGAAAAACTAAACAATAAAAAAGGAAAAAACAAACTGCTTGATGGTGAAAGACTTGCTGATGGAAGAATTGCCGAACTGTTCTCTACAAAAACACACATTGGC
>AAW84280
---------------ATGCATATATCATTAATGTATGCAGTCCTTTGCCTACAGCTGTGTGGTCTGGGAGAGACTCATGGATCA---TACAATGAAACTGGACACAATAAAACAGACGTTATGACAACGCCCGGTGAT---------AACCTGAGCTCT------GAACAGCCAGTGAGTACGGCCTTGTCTATCACACCTGACCCCTCCACTGTTACACCCACAACACCAGCCAATGGATTAGAAGGCTCAGGGGAAGTTTACACATCCTCTCCGATCACCACCGAGAGCTTGTCCCTGCCAGAAACC---------------------------------------ACACCAGAGCTCCCTGCTACAGCTGGTATAGACACTTCAAGTGCAAGTGATGTCGACTCCAGTACGCAAGCAGCCGGAGGCACCTCCGCACCAACAGTCCGCACAAGTCTACCCAACAGCCCTAGCACACCATCTACACCACAAGAAACACACCATCCTGTGAGGAATCTACTTTCAGTCACGAGCCTTGGGCCAGAAGAAACATCAACACCTTCG---GGACCAGGCAAAGAGAGCTCAGCAACTAGTAGCCCCCATCCAGTCTCCAACAAACCACCAACCCCTCCCGCAAGAGCCCAGGGACCTACTGAAAATAACAGTCACAACGCCACTGAACACCCCGAGCCCCTGACACAGTCAGCAACCCCAGGCCTAATGACCTCTCCAACACAGGTAGTCCACCCACAAAGTGCCACCTCCATAACCGTTCAAGACACATACCCCAGTCCAACGAACAGGTCTAAAAGAAACCTTGAGACGGAAATAATCTTGACTTTGTCTCAGGGTTTAAAAAAGTACTATGGCAAAATATTGAGGCTTCTGCGTCTCACCTTARAGGAGGACACTGAAGGTCTACTGGAATGGTGTAAGAGAAATCTTGGTCTTGATTGTGATGACACTTTCTTTCAAAAGAGAATTGAGGAATTCTTCATAACTGGTGAGGGCCATTTTAATGAAGTCTTACAATTTAAAACGCCAGGCACGTTGAGTACTACAGAGTCAACACCTGCTGAGCTGCCAACAGCTGAACCATTTAAGTCCTACTTCGCCAAAGGTTTCCTTTCAATAGATTCAGGTTACTATTCAGCCAAATGTTACTCAGGAACATCTAATTCAGGGCTTCAATTGATTAATATTACCCGACATTCAACTAGAATAGTTGACACACCTGGGCCTAAGATCACCAACTTAAAGACCATCAACTGCATAAACTTGAAGGCATCGATCTTCAAAGAACATAGAGAGGTTGAAATCAATGTGCTTCTCCCTCAAGCCGCAGTTAATCTCTCAAACTGTCACGTTGTAATCAAATCACATGTCTGTGACTATTCTTTAGACATTGACGGTACGGTGAGGCTTCCTCACATTTACCATGAAGGAGTTTTCATTCCAGGAACTTACAAAATAGTGATAGAAAAAAAAGATAGGTTGAATGACAGATGCACCTTATTTACCGACTGTGTGATAAAAGGAAGGGAGGTTCGTAAAGGTCAATCAGTTTTGAGGCAGTACAAGACGGAAATTAGGATTGGCAAAGCATCAATCGGCTCTAGAAGATTGCTTTCCGAAGAACCCAGTGATGACTGCATATCAAGAACTCAACTATTGAGGACAGAGACTGCAGAGATCCACGGCGACAACTATGGTGGCCCGGGTGACAAAATAACCATCTGCAACGGCTCAACTATTGTAGACCAAAGACTAGGCAGTGAGCTAGGGTGTTACACTATCAACAGAGTGAAGTCATTCAAGCTATGCGAAAATAGTGCCACAGGGAAGAGCTGTGAAATAGAAAGTGTCCCAGTTAAATGCAGGCAGGGTTATTGCCTGAGAATCACTCAGGAAGGGAGGGGCCATGTAAAATTATCTAGGGGCTCAGAGGTTGTCTTAGATGCATGTGATACAAGCTGTGAAATAATGATACCTAAGGGCACTGGTGACATCTTGGTTGACTGTTCAGGTGGGCAGCAACATTTTCTAAAGGACAATTTGATAGATCTAGGATGCCCCAAAATTCCATTATTGGGCAAAATGGCTATTTACATTTGCAGAATGTCGAATCACCCCAAAACAACCATGGCTTTCCTCTTCTGGTTCAGCTTTGGCTACGTAATAACTTGTATACTTTGCAAGGCCATCTTCTACTTGTTAATAATTATTGGGACACTAGGGAAAAGGTTCAAGCAGTATAGAGAGTTAAAACCTCAGACCTGCACCATATGTGAGACAACTCCTGTAAATGCAATAGATGCTGAGATGCACGACCTCAATTGCAGTTACAACATTTGTCCCTACTGTGCATCTAGACTAACCTCAGATGGGCTTGCTAGGCATGTGACACAATGCCCTAAGCGGAAGGAGAAAGTGGAAGAAACTGAACTGTACTTGAACTTAGAAAGAATTCCTTGGGTTGTAAGAAAGCTGTTGCAGGTATCAGAGTCCACTGGTGTGGCATTGAAAAGAAGCAGCTGGCTGATTGTGCTGCTTGTGCTGTTCACGGTTTCATTGTCACCAGTTCAATCAGCACCCATTGGTCACGGGAAGACAATTGAGGCATACCGGGCCAGGGAGGGATACACAAGTATATGTCTCTTTGTACTAGGAAGTATCCTATTCATAGTCTCTTGCCTAATGAAAGGGCTGGTTGACAGTGTTGGCAACTCCTTCTTCCCTGGACTGTCCATTTGCAAGACGTGCTCCATAAGCAGCATTAATGGCTTTGAAATTGAGTCCCATAAGTGCTATTGCAGCTTATTCTGTTGCCCCTATTGTAGGCACTGCTCTGCTGATAAAGAAATTCATAAGCTGCACTTGAGCATCTGCAAAAAAAGAAAAACAGGAAGTAATGTCATGTTGGCAGTCTGCAAGCGCATGTGTTTCAGGGCCACCATGGAAGTAAGTAACAGAGCCCTGTTTATCCGTAGCATCATCAACACCACTTTTGTTTTGTGTATACTGATACTAGCAGTTTGTGTTGTT---AGCACGTCAGCAGTGGAGATGGAAAACCTACCAGCCGGGACCTGGGAAAGAGAAGAAGACCTAACAAATTTCTGTCATCAGGAATGTCAGGTTACAGAGACTGAATGCCTCTGCCCTTATGAAGCTCTAGTACTCAGAAAGCCTCTATTCCTAGATAGTATAGTTAAAGGCAAGAAAAATCTGCTAAACTCAACAAGTTTAGAAACAAGTTTATCAATTGAGGCACCATGGGGGGCAATAAATGTTCAGTCAACCTACAAACCAACTGTGTCAACTGCAAACATAGCACTCAGTTGGAGCTCTGTGGAACACAGAGGCAATAAGATCTTGGTTTCAGGCAGATCAGAATCAATTATGAAGCTGGAAGAAAGGACAGGAATCAGCTGGGATCTCGGCGTAGAAGACGCCTCTGAGTCTAAACTGCTTACAGTCTCTGTCATGGACTTGTCTCARATGTACTCTCCTGTCTTCGAGTACTTATCAGGAGACAGACAGGTGGAAGAGTGGCCCAAAGCAACTTGTACAGGTGACTGCCCAGAAAGATGCGGCTGCACATCATCAACGTGTTTGCACAAAGAATGGCCCCATTCAAGAAATTGGAGATGCAATCCCACTTGGTGCTGGGGTGTAGGGACTGGCTGCACCTGTTGTGGATTAGATGTGAAAGACCTTTTTACAGATTATATGTTTGTCAAGTGGAAAGTTGAATATATTAAGACAGAGGCCATAGTGTGTGTAGAACTTACCAGTCAGGAAAGGCAGTGTAGCTTGATTGAAGCGGGCACAAGGTTCAATTTAGGTCCTGTGACCATCACACTGTCAGAACCAAGAAACATCCAACAGAAGCTCCCTCCTGAAATAATCACACTGCATCCCAGGATCGAAGAAGGTTTTTTTGACTTGATGCATGTACAGAAAGTGTTATCGGCAAGCACAGTATGTAAGTTGCAGAGTTGCACACATGGTGTACCAGGAGACCTACAGGTCTACCACATCGGAAATTTATTGAAAGGGGATAAGGTAAATGGACATCTAATTCATAAAATTGAGCCACACTTCAACACTTCCTGGATGTCCTGGGATGGTTGTGACCTGGACTACTACTGCAACATGGGAGATTGGCCTTCTTGCACATACACAGGAGTCACCCAACACAATCATGCTTCATTTGTAAACCTGCTCAACATTGAGACTGGTTACACAAAAAACTTCCACTTTCACTCTAAAAGGGTCACTGCACACGGAGACACACCACAACTAGATCTTAAGGCAAGACCAACCTATGGTGCAGGTGAGATCACTGTACTGGTAGAAGTTGCTGACATGGAGTTACACGCAAAGAAGATTGAAATATCAGGCTTAAAATTTGCAAGCTTGACTTGCACAGGTTGTTATGCTTGTAGCTCTGGCATCTCATGCAAAGTTAGAATTCATGTGGATGAACCAGATGAACTTACAGTACATGTTAAAAGTGATGATCCAGATGTAGTTGCAGCTAGCTCAAGTCTCATGGCAAGAAAGCTTGAATTTGGAACAGACAGTACATTTAAAGCTTTCTCAGCCATGCCTAAAACTTCTCTATGTTTCTACATTGTTGAAAGAGAACACTGTAAGAGCTGCAGCGAAGAAGACACAAAAAAATGTGTCAACACAAAACTTGAGCAACCACAAAGCATTTTGATCGAACACAAGGGAACTATAATCGGAAAGCAAAACAGCACTTGCACAGCCAAGGCGAGTTGCTGGTTAGAGTCAGTCAAAAGTTTTTTTTATGGTCTAAAGAACATGCTTAGTGGTATTTTTGGCAATGTTTTTATAGGTATTTTCTTGTTCCTTGGCCCCTTCATCTTGTTAATACTATTCTTTATGTTTGGGTGGAGGATCCTATTTTGCTTTAAATGTTGTAGAAGAACTAGAGGCCTGCTCAAGTATAGACACCTCAAGGAAGATGAAGAAACTGGTTATAGAAGGATTATTGAAAGACTAAACAATAAAAAAGGAAAAAACAAACTGCTTGATGGTGAAAGACTTGCTGATAGAAGAATTGCCGAACTGTTCTCTACAAAAACACACATTGGC
>AAW84283
ATGCCTATTAGCATCATGCACATATCATTGATGTGTGCAGTTCTTTGCCTGCAGCTGTATGGTCTGGGGGGAACCCATGGGTCA---CACAATGGAACTGAACACAATAAGACAAACGCTGTGACAACGTCTAGTGAC---------AGCCGGAGCTCA------GAACCACCAGTAAGAACGACCCTGCCTGTCACGCCGGACTCCCCCACCGTCACACCCACAACCCCAGCCAGCGCACCAGAAGGCTCAGGGGAAGCCCACACATCCCCCCCAAACACCACCGAAGGCCCGTCTCTGCCGGAGTCC---------------------------------------ACGCCAGAGCCCCCCGCGGCAACCAGCACAGGCATCCCAGGTGCAAGTGATGTCAACTCCAGCACACAGGCAGCCAGAGATACCTCCACACCAACAGTCCGCACCGGTCCACCCAACAGCCCCAGCATACCACCCACACCACAAGAAACACACCATCCTGTGAGGAATCTACTTTCAGTCACGAGCCATAAGCCCGAAGAAACATCAGCACCGTCA---GGATCTGGCAAAGAGAGTCCAGCAGCCAACAGCCCTCACCCAGTCGCCAGCAGACCACCAACCCCCTCCACAACAGCCCAAGGACCTACTGAAAACAACAGCTACAACACCACCGGACAGCTTGAGTCCTTGACACAGTTGACAGCCCTAGGCCCAATGACCTCTCTAACACAGACAGACCTCCCACAGAGTGTCACCTCCATAGCTGTTCAAGACTCACACCCTAGCCCAACGAACAGGTCCAAAAGAAACCTTGAAATGGAAATAATCTTAACTTTACCTCAGGGTTTAAAAAAATACTATGGCAAGGTGCTCAGGCTTCTGCAACTTACCTTAGAGGAGGACACTGAAGGCCTGCTAGAATGGTGTAGGAGAAATCTTGGTCTTGATTGTGATGACACTTTCTTTCGAAAGAGAATTGAAGAATTCTTCATAACTGGTGAGGGTCATTTCAATGAAGTTTTACAATTTAGAACACCAGGCACATTGAGCACCACAGAGTCAACACATGCTGGGTTGCCAACAGCTGAACCCTTTAAATCCTATTTCGCTAAAGGCTTCCTTTCAATAGATTCAGGTTACTTCTCAGCCAAATGTTACTCAAGAACATCTAATTCAGGGCTTCAGCTGATCAATGTCACTCGACATTCAACTAGAATAGCCGACACACCCGGGCCTAAGATCACCAACCTAAAGACTATCAGCTGCATAAACTTGAACGCATCAGTCTTTAAAGAACATAGAGAGGTTGAAATCAATGTGCTTCTCCCTCAAGTTGCAGTTAACCTCTCAAACTGTCACGTTACAATCAAATCACATGTCTGTGACTATTCTTTAGACATTGACGGAACAGTGAGGCTTCCTCACATTCATCATGACGGAACCTTTATCCCAGGAACTTACAAGATAGTGATAGACAAAAAAAACAAGCTGAATGACAGATGTACCTTATTCACCAACTGTGTGATAAAAGGAAGAGAGGTTCGTAAAGGCCAATCAGTTTTGAGGCAGTATAAGACAGAGATTAGGATTGGCAAGGCATCAACTGGTTCTAGGAGATTGCTTTCTGATGAGTCTGGTGATGACTGCATATCAAGGACTCAGCTATTGAGAACAGAGACTGCAGAGATCCATGGTGACAATTATGGTGGTCCGGGTGACAAGATTACCATTTGCAATGGTTCAACTATTGTAGACCAAAGACTGGGCAGTGAACTGGGGTGTTACACTATCAATAGAGTGAAGTCATTCAAGCTGTGCGAAAACAGTGCCACAGGGAAGAGCTGTGAAGTAGACAGTATCCCAGTTAAGTGCAGGCAGGGTTATTGCCTAAAAATCACTCAGGAAGGAAGGGGCCATGTGAAATTATCCAGGGGCTCAGAGGTTGTCTTGGATGCATGCGACTCAAGCTGTGAAGTAATGATACCTAAGGGCACAGGTGACATCCTAGTGGACTGTTCAGGTGGGCAGCAACATTTCTTGAACGACAACTTAATTGACCTAGGATGTCCCAAAATTCCATTGTTGGGCAAAATGGCTATTTATATTTGCAGAATGTCGAATCACCCCAAAACGACCATGGCTTTCCTCTTTTGGTTCAGTTTTGGCTATGTGATAACTTGTATAGTCTGCAAGGCCATCTTTTACTTCTTAATAATTGTTGGAACACTAGGGAAGAGGTTTAAGCAGTATAGAGAGTTAAAACCCCAGACCTGCACCATCTGTGAGACAACTCCTACAAATGCAATAGATGCTGAAATGCATGATCTTAACTGCAGTTACAACATATGTCCCTATTGTGCATCTAGACTAACCTCAGATGGGCTTGCTAGGCATGTAACTCATTGCCCTAAGCGGAAGGAGAAAGTARAAGAAACTGAATTGTACTTGAACTTAGAGAGAATTCCCTGGGTTGTAAGAAAGCTGCTGCAGGTATCAGAGTCCACCGGTGTAGCATTAAAAAGAAGCAGCTGGCTGATTGTGCTGCTTGTGCTGTTTGCAGTTTCATTATCACCAGTTCAATCAGCACCCATTGGTCATGGGAAGACAATTGAAACATACCAGGTCAGGGAGGAATACACAAGTATTTGCCTCTTTGTACTGGGAAGCATCTTGTTTATAGTCTCTTGTCTAACGAAAGGGCTGGTTAACAGTGTTGGCAACATCTTCTTCCCTGGGCTGTCCATTTGCAAGACATGTTCTATAGGTAGTATTAATGGCTTTGAAATTGAGTCTCATAAGTGCTATTGTAGCTTACTTTGTTGCCCTTACTGTAGGCACTGCTCTGCTGACAGGGAAATTCATCAATTGCACTTGAGCATCTGCAAAAAAAGAAAAACAGGAAGTAATGTCATGCTTGCTGTTTGCAAGCGCATGTGTTTCAGAGCAACTATGGAAGTGAGCAACAAGGCCCTATTTATCCATAGCATCATCAACACCACTTTTGTTGTGTGCATTTTGATACTAGCAGTCTGTGTTGTT---AGCACTTCAGCAGTAGAGATGGAAAGCCTACCAGCTGGGACCTGGGAAAGAGAAGAAGACCTAACAAATTTCTGTCATCAGGAATGCCAGGTCACGGAGACTGAGTGCCTCTGCCCTTATGAAGCTCTAGTACTCAGAAGGCCCCTGTTTCAGGACAGTATAGTCAAAGGCATGAAAAACCTGCTAAACTCAACAAGTTTAGAAACAAGCTTGTCGATTGAGGCACCATGGGGGGCAATAAACGTTCAGTCAACCTACAAACCAACTGTGTCAGCTGCAAACATAGCACTTAGTTGGAGTTCAGTTGAACACAGAGGTAATAAGATTTTGGTTTCAGGCAGATCAGAATCAATTATGAAGCTGGAAGAAAGGACAGGAATCAGCTGGGATCTTGGCGTAGAAGATGCCTCTGAATCTAAGCTACTCACAGTCTCTGTCATGGACTTGTCTCAGATGTACTCCCCTGTCTTCGAGTACTTGTCAGGTGACAGACAAGTAGAAGAGTGGCCCAAGGCAACCTGTACAGGTGACTGCCCAGAGAGATGTGGCTGTACATCATCAACCTGTTTGCATAAAGAATGGCCCCATTCAAGAAACTGGAGGTGTAATCCAACTTGGTGCTGGGGGGTAGGGACTGGCTGCACCTGTTGTGGTTTAGATGTGAAAGACCTTTTTACAGACTATATGTTCGTCAAGTGGAAAGTCGAATACATTAAGACAGAGGCCATAGTGTGTGTAGAACTTACCAGTCAGGAAAGGCAGTGTAGCTTAATTGAGGCGGGTACAAGGTTCAATTTAGGTCCTGTGACTATCACACTGTCAGAACCGAGGAACATCCAGCAAAAGCTCCCTCCTGAAATAATCACACTGCATCCTAGGATTGAAGAAGGTTTTTTTGACCTGATGCATGTACAGAAGGTGCTATCAGCAAGCACAGTGTGTAAGTTGCAGAGTTGCACACATGGTGTGCCAGGAGATCTACAGGTCTACCACATCGGAAATTTACTAAAAGGAGATAAAGTTAACGGACACCTGATTCATAAAATTGAGCCACACTTCAACACTTCTTGGATGTCCTGGGACGGCTGTGACCTAGACTACTACTGCAACATGGGAGACTGGCCTTCTTGCACATATACCGGGGTTACCCAGCACAATCATGCTTCATTTGTAAACCTGCTCAACATTGAAACTGACTATACAAAAAGCTTCCATTTTCACTCTAAAAGGGTAACTGCACATGGAGACACACCACAATTAGATCTGAAGGCAAGGCCAAGCTATGGCGCAGGAGAGATCACCGTACTAGTAGAGGTTGCTGATATGGAGTTACACACAAAGAAGATTGAAATATCAGGCCTAAAGTTTGCAAGCTTGACTTGTACAGGTTGTTATGCTTGTAGTTCCGGTATCTCCTGTAAAGTTAGGATTCATGTGGATGAACCAGATGAGTTCACAGTACATGTTAAAAGTGATGATCCAGATGTAGTTGCAGCTAGCTCAAGTCTCATGGCAAGGAAGCTTGAATTTGGAACAGACAGTACATTTAAGGCTTTCTCAGCCATGCCCAAAACCTCCTTATGTTTCTATATTGTCGAAAGGGAATACTGCAAGAGCTGCAGTGAAGAAGACACACAAAAATGTGTTAACACAAAGCTTGAGCAGCCACAGAGCATTTTGATCGAACATAAGGGAACTATAATCGGAAAGCAGAACAACACCTGCACAGCTAAGGCAAGTTGCTGGTTAGAGTCAGTTAAAAGTTTCTTTTATGGTTTAAAGAACATGCTTAGTGGCATTTTTGGCAATGTTTTTGTGGGCATTTTCTTATTTCTTGCCCCCTTCATCTTGCTAATACTTTTCTTTATGTTTGGGTGGAGGATCCTATTTTGCTTCAAGTGCTGTAGAAGAACCAGGGGCCTGTTCAGATATAAACATCTCGAAAACGATGAAGAAACTGGTTACAGAAGAATCATTGAAAGACTGAACAACAAAAAAGGAAAAAACAAGCTGCTTGATGGTGAAAGACTTGCTGATAGAAGAATTGCCGAACTATTCTCCACAAAAACACACATTGGC
>AAW84282
---ATGTTCTGCCTTAGGCTCGTGCTGCTAATCAATCTTGCCCTTTGTCAGCTCCTTGAGGGCAATGATGGAGTTACCAGT------GCAGATGAAATCAATTCCAACACAACACAGACCAGCCTGGGACTTCCAACCATTCTGAATAGTACAACTCCTGCACCAGGACCATCAATAGATGCTACCATGGAGGCAGTACCAGGCACGACCAACAGTGTGCTGGAAACACAGGTTACCATGGACAGTGGCTCTGGTGAGCTC---AGCACAGATCCTACAACCACTAGGGAAGCAACAACCCCCATCACTGCTGCCACTGTCAGTGCGCAGGAAACAAAAACACACATGACTCAGAACCCAGGAACCACAGTAGATCCAGACACCACTACCTCCAATACCACCACATCGATTGAACCAATCACCACTCCACCAACATCACCGACCCCACAAGCAACTCCAACACCCAGCTACAGCGAGACACCTACACTGCCGAACACACATCATCTCTCCAGAAGTCTTCTTTCAGCTGTGGGCACTGAAGCAGGTCAGACGGCACCAGCAACG---CCCACGGCTGAAGTGGCCTTGGCCCCAGGCGGCTCATCTACAGCTGAGAGCAACACAATATCCATACCAGCTCAA---------------GACACCACCATCAGTGGTGTTTCGAAACAGGACAACCCAACAACCACAGGAATCTCCCCAGAGGCCCAGACAATGCAGAGCCAACAGGCCGTTGCACCAGTGACCACACCTGCCACCGCCATCTCTGCACCCACAAGCCCAACGAACAGATCCAAAAGGGAGTCTAAAGTGCAAATAATTCTGACCTTTCCTCAAGGTCTGAAGAAATACTACAGCAAAATACTGAAATTCCTACACTTAACTCAAGAAGAGGACTCTGAAGGCCTACTTGAATGGTGCACACGAGTGCTTCAACAGGTATGTGATGATACCTACTTCAATGAGAGGATAAAAGAATTTTTTATAACTGGGAAAGGTTACTTCAATGATGTACTTCAGTTTAAGTTGCACGACACTCCCGCTACCACCGTTCCAGCCCTGGCCGCCTCATCTACAGCCATACCGTTCAGATCATACTATGCCAAAGGGTCCCTAACCCTTGACTCAGGCTACTTCTCTGCTAAATGTTATCCAAGAGCATCAAACTCAGGAATGCAGCTAATCAATGTCACACAACACCCAATGAAGATAGCCAACACTCCAGGCCCAAAGATATCCAATCTCAAGACTATAAACTGTATAAACTTGAAGGTATCAACTGACAAGGAACATAGTGAGCTTGAGATCAATGTGCTTATACCTCAGGTTGCTGTCAACCTTTCAAACTGTTTTGTTTCAATCAAGTCACATGTCTGTGACTACTCCCTGGACACTGATGGAGCAATACGTCTCCCGAAAGTCGCACACAACGGGGTTTTTATGCCAGGAACTTACAAAATTGTTATAGACAAGAAAAACAAGTTGAATGATAGATGCGCGCTAATCACCAACTGTGTCATCAAAGGAAGAGAAGTTCGAAAGGGGCAGTCAACTTTGAGACAGTATAAAACAGAAATAAGAATTGGGCAAACAATTGCAGGCTCAAGAAGATTGCTTGCAGAAGGAGTGAGCAATGACTGTGTTTCAAGGACCCAGCTAATCAAAACAGAAGTTGCAGAGATTCATGAAGATAGTTATGGTGGGCCTGGAGAAAAAATAACAATCTGCAACGGCTCCACAATCGTGGACCAAAGACTCGGTAGCGAACTAGGCTGCTACACAATCAACCGTGTGAAGACTTATAAGCTTTGTGAGAATAGTGCTACAGAGAAGGGTTGTGAGATCGATAGTGTCCCAGTCAAATGCAAACAAGGGTTCTGCCTCAAAGTAACCCAAGAGGGCAGGGGCCATGTAAAACTGTCCAGAGGAACGGAAATTGTCCTAGATGTATGTGACACCAGTTGTGAGTTGATGATACCCAAGGGCACTGGGGACATATTGGTGGACTGCTCAGGAGGACAGCAGCACTTTTTGCAGGATAACTTGATTGACTTAGGTTGTCCAAATGTACCATTATTAGGCAAGATGGCAATATATATCTGCAGGATGTCAAATCATCCTAAAACTACCATGGCTTTTCTGTTCTGGTTTAGCTTTGGCTATGTCATCACATGCATAGTATGTAAAGTGCTTTTCTATCTGCTAATTGTCATCGGGACACTAAGTAAGAAACTTAAACAGTATAGGGAATTAAAACCTCAAACATGCATTGTCTGTGAATCAACCCCTGTTAATGCAATAGATGCTGAAATGCACGAGCTCAATTGTAATTACAACATATGCCCATACTGCGCGTCCAGACTAACTTCAGATGGACTAGTCAGACATGTGAATCAATGTCCCAAAAGGAAAGAAAAGGTCGAGGAGACTGAACTATACTTGAACCTGGAGAGGATACCTTGGCTAGTAAGGAGGCTACTACAAGTGTCAGAGTCAACGGGGATGGCTCTAAAGAGAAGTTGCTGGATGACCACACTCCTCATTCTGCTAGTAGTTTCATTATCGCCAGTTCAATCTGCTCCAGTTGGTCAGGGGAAAGCAGTCGAAGTCTACCGGGTGAGAGAAAGCTACACAAGCATATGCCTCTTTGTATTAGGAAGTGTTCTCTTTGCGGTATCCTGGCTGATAAAGGGTTTGATTGACGGTATCGGCAACAGTTTTTTCCCTGGGCTTTCTGTCTGCAAAACATGCTCTATTGGCAGCATAAATGGGTTCGAGATAGAGTCTCACAAATGCTATTGTAGTCTGTTTTGTTGTCCTTATTGCAGAGCTTGCTCATCTGACAAAATCACTCACCGAATGCATTTGAACGTCTGCAAGAAAAGGAAAGCGGGTAGCAATGTTATGCTGGCTGTCTGTAAGCGTATGTGCTTTAAGGCAACTGTTGAAGCAAGCAACACAGCCTTGCTCATCAGGGGTATCATAAATTCCACTTTTGTGATATGCGTACTGATCCTGGTTATCTGTGTGGTA---AGCACATCTGCTGTTGACATGGAGAATCTACCAGCAGGAATCTGGGAGAGAGAAGAAGACCTTACAAACTTTTGCCACCAAGAATGTCAAGTAACAGAAACTGAGTGTCTTTGCCCGTATGAAGCCTTAATTCTCAGAAAGCCTCTTTACCTAGACAGCATAGCCAAGGGGATGAAAAGTCTGCTAAATTCTACGAATTTAGAGACAAGCCTGTCGATTGAGGCCCCGTGGGGAGCAATCAATGTTCAGTCAACTTTTAAACCAACAGTTTCAGCTGCCAATATAGCACTTAGCTGGAGTTCAGTTGAACACAGGGGCAACAAAATCCTAGTTTCGGGCAGGTCAGAGTCAATTATGAAGCTGGAAGAAAGGACCGGTATCAGCTGGAGCCTAGGTGTAGAGGATGCTTCTGAGTCAAAGACGCTGACTGTTTCTGTCATGGACCTATCCCAAATGTATTCTCCCGTCTTTGAGTATCTGTCAGGTGATAGACAGGTAGAAGAGTGGCCAAAAGCCACCTGCACAGGCGACTGCCAAGAGAGATGTGGCTGCACTTCTTCAACCTGCTTGCATAAAGAATGGCCACACTCGAGAAACTGGCGATGCAACCCCACTTGGTGTTGGGGAGTGGGGACTGGCTGCACCTGCTGTGGATTGGATGTGAGAGACCTTTTCACGGACTACATGATGGTTAAGTGGAAAGTGGAATATGTAAAAACAGAAGCTATAATGTGTGTTGAGCTAACCAGTCAGGAGAGGCAATGTAGTTTGATTGAAGCAGGTACAAGATTTAACCTAGGCCCTGTGACAATAACCCTGTCAGAGCCAAGAAACATCCAGCAAAGGCTCCCTTCCGAAATCGTTACACTGCACCCTAAGATAGAAGAAGGGTTCTTTGACTTGATGCATGTGCAAAAGGTACTATCTGCAAGTACAGTCTGCAAACTACAGAGCTGCACACACGGTGTCCCTGGCGATCTACAGGTCTACCATGTTGGCAACCTACTGAAAGGAGATAAGGTCAATGGGCACTCAATCCACAAGATAGAGTCCCATTTCAACACTTCATGGATGTCATGGGATGGATGTGATCTAGACTACTTCTGCAACATGGGTGACTGGCCCTCATGTACATACACTGGAGTGACACAGCACAACCGTGCGGCATTCATCAATATGCTCAATATTGAGACTGATTATACAAAGACTTTCCACTTCCATTCCAAGAGAGTAACGGCACATGGTGACACCCCTCAACTGGATCTGAAGGCAAGGCCTACATATGGTGCAGGCGAAGTCACTGTTCTAGTAGAGGTTGCAGATCTGGAGCTACACACCAAGAAAATTGAAGTGTCAGGACTGAAGTTTGCAAGTCTGACCTGCTCCGGTTGTTACGCCTGCAGCTCCGGTATCTCCTGCAAAGTTAGAATTCATGTGAATGAACCAGATGAATTTACTGTACATGTGAAAAGCAGTGATCCAGATGTTGTGGCAGCAGGATCAAGTTTGATGGCAAGGAAAATAGAGTTTGGGGCTGACAGCACCTTCAAAGCTTTCTCATCAATGCCTAAAAACTCTTTGTGCTTCTATATAGTGGAAAGAGACTACTGCAGCAGCTGCACCAATGATGACACTCAGAAGTGTGTTGACACAAAGCTCGAACATCCACAAAGCATATTAATTGAGCATAAGGGAACAATAATTGGCAAACAAAACGACACCTGTTCGACCAAAACAAGCTGTTGGCTAGAATCAGTCAAGAGTTTTTTTTATGGACTAAAAAACATGCTGGGTGGCATCTTCGGTAATGTCTTCTTAGGCATCTTCCTGTTCCTTGCTCCTTTTGCACTGCTAATATTCTTCTTCTTCTTCGGGTGGAGGCTTCTGTTCTGTCTGAAGTGTTGCAGAAGAACCAGGGGGCTGCTAAAGTATAAACAACTTAAGGACGAAGAAGAAGCCGGGTACAAGAAAATCATCGAGAGGCTAAATGACAAAAAAGGCAAAAGTCGACTGTTTGACGGAGAGAGGCTTGCAGATAGGAAGATTGCAGAACTCTTTTCAACCAAAACTCATATAGGG
>ABB30031
ATGCCTACCAACATTATGCATACACTATTAGTGTGCTTCATTCTTTACCTACAGCTGTTGGGTCTAGGAGGAGCTCATGGACAG---TCAAACGCAACTGAACACAACGGAACAAACACCACCACAGCACCCAGCACA---------AGTCAAAGCCCC------AAGCCACTTGTGAGCACAGCCCCACCACACGCACTGGAATCATCCACCATCAAACCCACCACACCAGCAAGCGAAACAGAAGGCTCAGGGGAAACG---ACCCCACCCCCAAACACCACCCAGGGCCCGTCTCCACCAGAGACC---------------------------------------ACACCAGAACGCCCCGCAACAACTGCCACAAGTACGCCAAGCACAGACAACACGAATTCCACCACACATGTGACCGACAACAACCCTACATCAACAATCAGCACAAGTCCATCCAGCAGCCCCAGCACGCCATCCACACCACAAGGCATACATCATCCTGCAAGGAATCTATTGTCAGTCTCGAGCCCTAAGACAGCAACAACACCAACACCAACG---AGCCCTGGGGAGATAAGCTCAGAAGCCAGCAGTCTGCACTCAGCCATGAGCAGAACATCAACCCTCTACACAGCAACCCAGGTCTCCACTGAAAATGCCAACCACAGCGCACCTAGACAGTCTGAGTCCTCAGCACAGCCGACAACCACAAGCCCAATGACTTCCCCAGCACAATCAATCCTTGTAATGAGTGCTGCTCCTATAGCTATTCAGAACATACATCCCAGCCCAACGAATAGGTCTAAGAGGAACCTTGAGATGGAAATAATTTTAACTCTGTCTCAAGGTCTAAAGAAATACTACGGTAAGATACTGAAGCTTCTGCACCTCACCTTGGAAGAGGACACTGAAGGCCTGTTAGAATGGTGTAAGAGAAACCTTGGGTCAAACTGTGATGATGACTTCTTTCAGAAGAGAATAGAAGAATTCTTCATGACCGGTGAGGGCTACTTCAATGAAGTCTTACAATTTAAAACACTAAGCACACTAAGCCCCACGGAGCCGTCTCATGCCGGGCCACCAACAGTGGAACCCTTCAAATCTTACTTCGCTAAGGGCTTCCTTTCAATAGATTCAGGTTACTTCTCTGCCAAATGTTATCCAAGATCATCTACTTCAGGGCTTCAGCTGATCAATGTTACCCAACACCCAGCTAGAATAGCAGAAACACCTGGACCCAAGACAACAAGTCTGAAAACCATCAACTGTATAAACCTAAGAGCATCAGTCTTCAAAGAACACAGAGAAATTGAGATCAATGTGCTTCTTCCTCAGATTGCAGTCAACCTCTCAAATTGCCATGTTGTAATCAATTCACATGTCTGTGATTATTCTTTAGACACTGATGGGCCAGTGAGGCTTCCTCACATTTACCATGAAGGGACTTTCATACCAGGAACTTATAAAATAGTGATAGACAAAAAAAATAAGCTAAATGACCGATGTACACTGGTCACCAACTGTGTGATAAAAGGAAGAGAGGTTCGTAAGGGCCAATCAGTGCTGAGGCAGTACAAAACAGAAATCAAGATAGGCAAGGCATCAACAGGCTCTAGGAAACTACTGTCCGAGGAGCCAGGTGATGACTGCATATCAAGAACTCAGCTATTGAGGACAGAAACAGCAGAGATCCATGATGACAACTATGGTGGTCCAGGTGATAAAATAACTATCTGCAATGGTTCAACCATTGTAGATCAGAGACTGGGCAGTGAACTAGGGTGTTATACCATCAACAGGGTGAAGTCATTCAAGCTATGCGAAAACAGCGCCACAGGGAAAACCTGTGAGATAGACAGCACTCCGGTTAAGTGCAGGCAAGGTTTTTGTTTAAAAATCACCCAAGAGGGAAGGGGCCACGTAAAATTATCTAGAGGCTCAGAGGTTGTTTTGGATGCTTGCGACTCAAGCTGCGAAGTAATGATACCTAAAGGCACTGGAGATATCCTGGTGGACTGTTCAGGTGGACAGCAACATTTCTTAAAAGACAACTTAATTGACCTAGGGTGCCCCCATATCCCGCTATTGGGTAAAATGGCCATTTACATCTGCAGAATGTCAAATCATCCTAGAACAACTATGGCTTTTCTCTTCTGGTTCAGCTTTGGCTATGTGATCACCTGTATATTTTGCAAGGCTCTTTTTTATTCATTGATAATTATTGGGACACTAGGGAAAAAGATCAAGCAATATAGGGAATTGAAACCTCAAACTTGTACTATATGTGAGACAGCTCCTGTCAATGCAATAGACGCTGAAATGCATGACCTTAACTGCAGTTACAATATATGCCCTTATTGTGCATCAAGATTGACCTCCGATGGGCTAGCTAGGCATGTGCCACAATGCCCCAAGCGGAAGGAAAAAGTTGAGGAGACTGAGCTGTACTTGAACCTGGAAAGAATTCCTTGGATTGTCAGAAAGCTATTGCAAGTGTCAGAGTCCACTGGTGTGGCATTGAAACGAAGCAGCTGGCTGATTGTACTGCTTGTGTTACTCACAGTTTCATTGTCACCGGTTCAATCAGCACCTGTTGGTCATGGTAAGACAATCGAAACATATCAGACCAGAGAAGGATTCACAAGTATCTGTCTCTTTATGTTAGGAAGCATCCTGTTTTTAGTCTCTTGCTTGGTGAAGGGGCTGGTTGACAGTGTCAGTGACAGCTTCTTCCCCGGCCTGTCTGTCTGTAAGACATGCACTATTGGCAGTATAAATGGCTTTGAAATTGAATCGCATAAATGCTACTGTAGCCTATTTTGCTGCCCCTACTGTAGGCACTGCTCTGCTGACAGAGAAATTCACCAGTTACACTTGAGTATCTGCAAAAAAAGAAAAACGGGTAGCAATGTCATGCTGGCTGTCTGCAAACGCATGTGCTTTAGGGCAACCATAGAAGCAAGCAGAAGAGCCCTGCTCATCCGAAGCATTATAAATACCACTTTTGTAATATGCATTTTAACATTGACAATCTGTGTTGTT---AGCACCTCTGCAGTAGAGATGGAAAACCTTCCATCAGGCACTTGGGAGAGAGAGGAAGACCTGACAAATTTCTGTCATCAGGAATGCCAGGTAACCGAGACGGAGTGCCTCTGTCCATACGAAGCTCTTGTGCTCAGAAAACCTCTGTTCTTAGACAGTATAGTTAAAGGCATGAAGAATTCGCTAAACTCAACAAGCTTAGAAACAAGCTTATCAATTGAGGCACCATGGGGAGCAATAAATGTCCAGTCAACCTTTAAACCAACAGTATCGACTGCAAACATAGCACTCAGTTGGAGCTCAGTGGAGCACAGGGGCAACAAGATCTTAGTCACAGGCAGGTCTGAATCAATTATGAAACTGGAGGAAAGGACAGGAGTCAGCTGGGATCTAGGCGTAGAAGATGCCTCTGAATCCAAATTACTTACCGTCTCTATCATGGATTTGTCACAAATGTATTCCCCTGTTTTTGAGTACTTGTCAGGAGACAGACAGGTTGAAGAATGGCCCAAAGCAACTTGCACAGGTGACTGCCCAGAAAGGTGTGGTTGCACATCATCAACCTGCTTGCATAAAGAATGGCCTCACTCAAGAAACTGGAGATGTAATCCCACTTGGTGCTGGGGAGTAGGAACTGGCTGCACCTGCTGCGGGGTGGATGTAAAAGACCTTTTTACAGATCACATGTTTGTCAAATGGAAGGTTGAATATATAAAAACTGAAGCCATAGTATGTGTTGAGCTCACCAGCCAGGAAAGACAGTGCAGTCTGATTGAGGCAGGTACTAGATTCAACTTGGGCCCTGTGACTATTACCCTGTCTGAGCCAAGAAACATTCAGCAGAAGCTTCCCCCTGAGATTATCACGTTGCATCCCAAAGTTGAAGAGGGCTTCTTTGACTTGATGCATGTGCAAAAAGTGTTGTCTGCAAGTACAGTGTGTAAACTGCAGAGTTGCACACATGGTATACCAGGAGATCTACAAGTTTACCACATTGGCAACTTGCTGAAAGGGGATAGGATAAACGGGCATCTAATTCACAAAATTGAACCACATTTCAACACCTCTTGGATGTCCTGGGATGGCTGTGACTTAGACTACTACTGCAACATGGGGGATTGGCCTTCTTGCACATACACAGGAGTGACCCAGCATAACCATGCTGCATTTGTAAACTTGCTTAACATTGAAACTGATTACACGAAAACCTTCCACTTCCACTCTAAAAGAGTTACAGCACATGGTGACACACCACAATTAGACTTAAAAGCAAGGCCGACCTACGGTGCAGGTGAGATCACTGTGCTGGTTGAGGTTGCTGACATGGAGTTGCATACCAAGAAAGTTGAGATATCAGGCTTGAAATTTGCAAGTCTGGCTTGCACGGGTTGCTATGCTTGTAGCTCTGGCATCTCCTGTAAAGTCAGGATTCATGTAGATGAGCCAGATGAGCTCACAGTACATGTAAAGAGCAGTGATCCAGATGTGGTTGCAGCTAGCACAAGTCTCATGGCGAGGAAGCTTGAATTTGGGACAGACAGTACATTCAAGGCCTTTTCAGCTATGCCCAAAACCTCTTTATGTTTTTACATTGTGGAGAGAGAATACTGCAAGAGCTGCAGTGAAGAGGACACACAAAAATGTGTTGACACAAAACTTGAGCAGCCACAGAGCATACTAATTGAGCACAAAGGAACGATAATTGGAAAGCAGAATGATACTTGCACAGCCAAGGCAAGCTGTTGGCTAGAGTCAGTCAAGAGTTTTTTTTATGGATTGAAAAATATGCTTGGTAGTGTATTTGGTAACTTTTTCATAGGCATTTTGTTATTCCTTGCCCCTTTTGTCCTGTTGGTGCTTTTCTTTATGTTTGGATGGAAAATCTTGTTTTGCTTCAAATGTTGCAGGAGGACCAGAGGCTTACTTAAGTATAGACACCTCAAAGACGATGAGGAAACAGGCTACAGAAGGATTATTGAAAGACTGAACAACAAAAAAGGAAAAAACAGACTGCTTGATGGTGAAAGGTTGGCTGATAGGAAAATTGCTGAGCTGTTCTCCACAAAAACACACATTGGT
>ABB30030
ATGCCCATCAACATTATGCATGCACTATTAGTGTGCTTCATTCTTTACCTACAGCTATCGGGTTTAGGAGGAGCTCATAGACAG---TCAAACGCAACTGAACACAATGGAACAAACACCACCACAGCACCCGGCACA---------AGTCAAAGCCCT------AAGCCACCCGTGAGCACCACTCTACCACACACACCAGAAGCCTCCACCATCAAACTCACCACACCAACAAGCGAAACAGAAGGCTCAGGGGAAACG---ACCCCACCCCCAAACACCACCCAGGGCCTGCCCCTACCAGGGACC---------------------------------------ACACCAGAACGCTCCGCAACAACCGCCACAAGCACGTCAAGCACAGACGACATGAATTCCACCACACAGATGACCGACAACACCCCCACATCAACAGTCAGCATAGGTCTATCCAGCAGCCCCAGCATGCCATCCACATCACAAGGCATACATTATCCCGTAAGGAGTCTATTGTCAGTCTCGAGCCCTAAGACAGCAACAACACCAACACCAATG---AGCCCTGGAGAGGTGAGCCCGGAAACCAGCAGTCAGCACTCAGCCATGAGCAGAATACCAACCCTCTACACAGCAACCCAGGTCTCCACTGAGAACACCAACCGCAGCATACCTAGACAATCTGAGTCCTCAGTGCAGCCGGCAACCCAAAGCCCAATAACTTCCCCAGCGCAAACAATCCTTCTGATGAGTGCTGCTCCTACAGCTATTCAGGACATGCATCCCAGCCCAAAAAACAGGTCCAAGAGGAACCTTGAGGTGGAAATAATTTTAACTCTGTCTCAAGGTCTAAAGAAATATTACGGCAAAATACTGAAGCTTCTGCACCTTACCTTGGAAGAGGATACTGAAGGCCTGTTAGAATGGTGTAAGAGAAACCTTGGGTCGAATTGTGATGATGACTTCTTTCAAAAGAGAATAGAAGAATTCTTCATAACTGGTGAGGGCTACTTCAATGAAGTCCTACAATTTAAAACACCAAGCACACTAAGCCCCACGGAGCCGTCTCATGTCAGGCTACCAACAGCAGAGCCCTTCAAATCTTACTTCGCTAAGGGCTTCCTTTCAATAGATTCTGGTTACTTCTCTGCCAAATGTTATCCAAGATCATCCACTTCAGGGCTTCAGCTGATCAATGTCACCCAACACCCAGCTAGGATAGCAGAAACACCTGGACCCAAAACAACGAGTCTGAAAACCATCAACTGTATCAACCTAAGAGCATCAGTCTTCAAAGAACACAGAGAAGTTGAGATCAATGTGCTTCTTCCTCAGATTGCAGTCAACCTCTCAAACTGCCATGTTGTGATCAACTCACATGTCTGTGATTACTCTTTAGACACTGACGGGCCAGTGAGGCTTCCTCGCATTCACCATGAAGGTGCTTTCATACCAGGAACTTATAAAATAGTGATAGACAAAAAAAATAAGCTAAATGACCGATGCTCGCTAGTCACTAACTGTGTAATAAAGGGAAGAGAGGTTCGTAAGGGCCAATCAGTGCTGAGGCAGTACAAAACAGAAATCAAGATAGGCAAGGCATCAACAGGCTCTAGGAAACTACTGTCTGAAGAGCCAGGTGACGACTGCATATCAAGAACTCAGCTATTGAAGACAGAAACAGCAGAGATCCATGACGACAACTATGGTGGTCCAGGTGACAAAATAACTATCTGCAATGGTTCAACCATTGTGGATCAGAGACTGGGCAGTGAACTAGGGTGTTATACCATCAACAGGGTGAAGTCATTCAAGCTATGCGAAAACAGTGCCACAGGGAAAACCTGTGAGATAGACAGCACTCCGGTCAAGTGCAGGCAAGGTTTTTGTTTGAAAATCACCCAAGAGGGAAGGGGCCACGTAAAATTATCCAGGGGCTCAGAGGTTGTTTTGGATGCTTGCGACTCGAGCTGTGAAGTAATGATACCTAAAGGCACTGGAGATATCCTAGTAGACTGTTCAGGTGGACAGCAGCATTTCTTAAAAGACAACTTGATTGACCTAGGGTGCCCTCATATCCCGCTATTGGGTAAGATGGCCATTTACATTTGCAGAATGTCAAATCATCCCAGGACAACCATGGCTTTCCTCTTCTGGTTCAGTTTTGGCTATGTAATCACCTGTATATTTTGCAAGGCTCTTTTTTACTCATTGATAATTATTGGGACACTAGGGAAAAAAATCAAGCAATATAGGGAGCTGAAACCTCAAACTTGCACCATATGTGAGACAGCTCCTGTCAATGCAATAGATGCTGAAATGCATGACCTCAAATGTAGTTACAATATATGCCCTTATTGTGCATCAAGATTGACCTCTGATGGGCTAGCTAGGCATGTGACACAATGCCCTAAGCGAAAGGAGAAAGTTGAGGAGACTGAACTGTACTTGAACCTGGAAAGAATTCCTTGGATAGTCAGAAAGCTATTGCAAGTGTCAGAGTCCACTGGTGTAGCATTGAAACGAAGCAGTTGGCTGATTGTGCTGCTTGTGTTACTCACAGTCTCATTGTCACCGGTTCAATCAGCACCTGTTGGTCATGGTAAGACAATTGAAACATATCAGACCAGAGAAGGATTCACAAGTATCTGTCTCTTTATGTTAGGAAGCATCCTATTCATAGTCTCTTGCCTAGTAAAGGGGCTGGTTGACAGTGTCAGTGACAGCTTCTTCCCCGGCCTGTCTGTCTGTAAGACATGCTCTATTGGCAGTATAAATGGCTTTGAAATTGAATCGCATAAATGCTACTGTAGTTTATTTTGCTGCCCCTACTGTAGGCACTACTCTGCTGACAGAGAAATTCACCAGTTGCACTTGAGTATCTGCAAAAAAAGGAAAACGGGGAGCAATGTCATGCTGGCTGTCTGCAAACGCATGTGCTTTAAGGCAACTATAGAAGCAAGCAGAAGAGCCCTGCTCATCCGAAGTATTATCAACACCACTTTTGTAATATGTATTCTAATATTAGCAATCTGTGTTGTT---AGCACCTCTGCAGTAGAGATGGAAAACCTTCCAGCAGGCACTTGGGAGAGAGAGGAAGACCTGACAAATTTCTGCCACCAGGAATGCCAGGTGACCGAGACGGAATGCCTCTGTCCATACGAAGCTCTTGTGCTCAGGAAACCTCTTTTCTTAGACAGTACAGTTAAAGGTATGAAAAATTTGCTAAACTCAACAAGCTTGGAAACAAGCTTATCAATTGAGGCACCATGGGGAGCAATAAATGTCCAGTCAACCTTTAAACCAACAGTATCGACTGCAAACATAGCACTCAGTTGGAGCTCAGTGGAGCACAGAGGCAACAAGATCTTGGTCACAGGCAGGTCTGAATCAATTATGAAACTAGAGGAAAGGACAGGAGTCAGCTGGGATCTAGGCGTAGAAGATGCCTCTGAATCCAAATTACTTACCGTCTCCATCATGGATTTGTCACAAATGTATTCCCCTGTTTTTGAGTACTTATCAGGAGATAGACAGGTTGAAGAATGGCCCAAGGCAACCTGTACAGGTGATTGCCCAGAAAGGTGTGGCTGCACATCATCAACCTGCTTGCATAAAGAATGGCCTCACTCAAGAAACTGGAGATGTAACCCCACTTGGTGCTGGGGAGTAGGAACCGGCTGCACATGCTGCGGAGTGGATGTAAAAGACCTTTTTACAGATCACATGTTTGTCAAATGGAAGGTTGAATATATGAAAACCGAAGCCATAGTATGTGTTGAGCTCACCAGCCAAGAAAGACAGTGCAGTCTGATTGAGGCAGGTACTAGATTCAACTTGGGTCCTGTGACTATCACCCTGTCTGAGCCAAGAAACATTCAGCAGAAGCTTCCCCCTGAGATCATTACGCTGCATCCCAAAATTGAAGAAGGCTTCTTTGACTTGATGCATGTACAAAAAGTGTTATCTGCAAGTACAGTGTGTAAACTGCAGAGTTGCACACATGGTATACCAGGAGATCTACAAATTTACCACATTGGCAACTTGTTGAAAGGGGATAGAGTAAACGGGCATCTAATTCACAAAATTGAACCACATTTTAACACCTCTTGGATGTCCTGGGATGGTTGTGACCTAGACTACTATTGCAACATGGGGAATTGGCCTTCTTGCACATACACAGGAGTGACCCAACATAATCATGCTGCATTTGTAAATTTGCTTAACATTGAAACTGATTACACGAAAACCTTCCACTTCCACTCTAAAAGAGTCACAGCACATGGAGACACACCACAATTAGACTTAAAAGCAAGGCCGACCTACGGTGCAGGTGAGATCACTGTGCTGGTTGAGGTTGCTGACATGGAGTTGCATACCAAGAAAGTTGAGATATCAGGCTTGAAATTTGCAAGTCTGGTTTGCACGGGTTGCTATGCTTGTAGCTCTGGCATTTCCTGTAAAGTCAGAATTCATGTAGATGAACCAGATGAGCTCACAGTGCATGTAAAGAGCAGTGATCCAGATGTGGTTGCAGCTAGCACAAGCCTTATGGCAAGGAAGCTTGAATTTGGGACAGATAGCATATTCAAGGCATTTTCAGCTATGCCCAAAACCTCTTTATGCTTTTACATTGTGGAGAGGGAATACTGCAAGAGCTGCAGTGAAGATGATACAAAAAAATGTGTTGACACAAAACTTGAGCAGCCACAGAGCATACTAATTGAGCACAAAGGGACGATAATTGGAAAGCAGAATGATACTTGCACAGCCAAGGCAAGTTGTTGGCTAGAGTCAGTCAAGAGTTTTTTTTATGGATTGAAGAATATGCTTGGCAGTGTTTTTGGTAATTTTTTCGTAGGCATTTTGTTATTCCTTGCCCCTTTTGTCTTGTTGGTGCTTTTCTTTATGTTTGGATGGAAAATCTTGTTTTGCTTTAAGTGTTGCAGGAGGACCAGAGGCTTGTTTAAGTATAGACACCTCAAAGACGATGAGGAAACAGGCTACAGAAGGATTATTGAAAGACTGAATAGTAAAAAAGGAAAAAACAGACTGCTTGATGGTGAGAGGTTGGCTGATAGGAAAATTGCTGAGCTGTTCTCCACAAAAACACACATTGGC
>ABB30033
ATGACCGTCAACACTGTGTGCACACCACTAGTGTGTGCTGTTTTCTGCCTACAGCTGTGGAATCTAGGAGGTACTCTTGTGCCC---ACTAACAGGACCCAACACAATAAAACAGGCACCATGGCGACACCCGAAGGA---------ACCCTGGGACCC------AGGCTGCCTGTAAGCACAGCACTGCCCACCAAGTCGGACCGCCCCTCTGTCGGACCCGCAGCACCGTCCAGTGGACTAGAGGGCTCAGGGGAACCGAATACTTCCCCCTCAATCACCACAAAAGGCCTGGCCCTGCCAGAGACC---------------------------------------ACGCCAGCACCCCCCACAGCAACCGACACAGATGCATCAAGCACAGGGGTCGTCAATGTCAGCACGCAGATGACCAAGGACATCCCTATGTCGACGGCCTACACGAATCCACCCAGCACCCCTAGCGCACCATCTACACCACAAGGCACACATCACACTGCAAGGGGCCTACTGTCAGTCGCCAGTACGAAGTCAGAAGAAGTATCAATGTCAACA---AGCCCAGGAAAAACAAGCACAGAGACCAGCAGCCCACCCCCAGCCACCAGCGAGACACCAGCCCCCTCTCCAACAACTCAGGCTCCCACCGGAAACAATAACCCTAACACCTCCAGACAACCTACGCCCTCAGCACAGCCAGCAATGTCAAACCCAACAACCTCTCCAGCACAGCCAAACCTTTTACAGAATGCCCCCCCCACTGCTGATCAAGGCGTACACCCCGGCCCAACAAACAGATCCAAGAGGAACCTTGAAATGGAAATAATTTTAACTTTATCTCAAGGTTTGAGAAAGTACTACGGCAAGATACTGAAGTTTCTGGACCTTACCTTAGAAGAGGACACTGAAGGCCTGCTAGAATGGTGTAAAAGAAATCTCGGTCTAACCTGTGATGATAACTTCTTTCAGAAGAGAATAGAAGAGTTTTTTTTGACTGGTGAGGGTTACTTCAATGAAGTCTTACAGTTCAAGGTACCAAGCACACTGAGCTCCACAGAGCCGACCCATACCGGGTCACCAACAGTTGAACCCTTCAAATCTTACTTCGCTAAAGGCTTCCTTTCAATGAACTCAGGCTACTTCTCTGCTAAATGTTATCCAAGGACATCCAACTCGGGACTTCAGTTGATCAATGTCACCAAACATTCAGCTAAAATAGCAGACACACCTGGACCCAAGATTACTAATTTGAAGACCATCAATTGCATAAACTTAAGGGCATCAGTCTTCAAAGAACATAGAGAGGTTGAGATCAATGTACTTCTCCCTCAAGTCGCAGTCAACCTCTCAAACTGCCACGCACAAATTAAATCGCATGTCTGTGACTATTCTTTAGCCACTGATGGGATGGTGAGATTACCTCGTATCCACCATGAAGGGACTTTCATACCAGGAACTTACAAAATAGTGATAGACAAAAAAAACAAGCAAAACGATAGGTGTACCTTGGTCACAAATTGTGTGATAAAGGGAAGGGAAGTTCGTAAGGGCCAGTCTGCATTAAGACAATACAAGACAGAAATCAGGATTGGCAAGGCATCTTCTGGTTCCAGAAGACTGCTGTCCGAGGAGTCTGATGGTGACTGTATATCAAGAACTCAACTATTGAGGACAGAGACTGCAGAAATCCACAGTGACAACTATGGTGGCCCAGGTGACAAAATAACTATCTGCAATGGTTCAACTATTGTAGATCAAAGACTAGGCAGTGAACTGGGGTGTTATACTATCAATAGGGTAAAGTCATTTAAGCTTTGCGAAAACAGTGCCACAGGAAAATCTTGTGAAATAGATAGCACCCCAGTTAAGTGCAGACAAGGTTTTTGCTTGAAAATCACTCAAGAAGGGAGGGGCCACGTGAAGCTGTCGAGAGGCTCAGAAATTGTCTTGGACGCCTGCGATTCAAGCTGTGAAATAATGATACCAAAGGGCACCGGAGACATCTTAGTTGACTGTTCAGGTGGACAACAACATTTCTTAAAAGATAATTTGATTGATCTTGGATGTCCCAATATCCCATTATTAGGCAGAATGGCCATCTACATTTGCAGAATGTCCAATCATCCTAAAACAACCATGGCCTTTCTCTTTTGGTTTAGCTTTGGTTATGTGATAACCTGTATCCTTTGTAAGGTGATCTTTTACCTATTGATAGTTGCAGGGACAGTAGGGAAAAAGTTCAAACAGTATAGAGAGTTGAGACCTCAGACCTGCACCATATGTGAAACAACTCCTGTCAATGCAATAGATGCTGAAATGCATGACCTCAACTGCAGTTACAATATATGTCCTTATTGCGCATCTAGATTAACCTCAGATGGTCTTGCCAGACATGTAATGCAATGCCCCAAGCGGAAGGAAAAAATAGAGGAAACTGAATTATACTTAAACCTAGAAAGGATTCCCTGGGTTGTTAGGAAATTATTGCAAGTTTCAGAGTCTACCGGTGTGGCATTGAAGAGGAGCAGTTGGCTGACAGTGCTGCTTGTGTTGCTTATAGTTTCATTGTCACCGGTGCAGTCAGCACCTATTGGTCATGGAAAGACAATTGAAACATATCAGGCCAGAGAGGGGTATACAAGCTTCTGCCTTTTTATACTAGGAAGCATCTTGTTTATAGTCTCTTGCCTAGTAAAGGGTCTGATTGACAGTGTCGGTAACAGCTTCTTCCCTGGACTGTCCATTTGCAAGACATGCTCTATTGGCAGTGTAAATGGTTTTGAGATTGAATCCCACAAATGTTACTGTAGTCTATTTTGTTGCCCTTATTGTAGACACTGCTCTGCCGATAGAGAAATCCATAAGTTGCACTTGAGCATCTGCAAAAAAAGAAAAACTGGGAGCAATGTCATGTTGGCCGTCTGCAAGCGCATGTGCTTTAGAGCAACCATAGAAGTTAGCAATAGGGCTTTACTTATCCGGAGTATCATCAATACCACTTTTGCTGTGTGTATACTAACACTAGCAGTTTGTGTTGTC---AGCACCTCTGCAGTGGAGATGGAAAGTCTACCAGCCGGCACCTGGGAGAGAGAGGAAGACCTAACAAACTTCTGTCATCAGGAATGCCAAGTCACTGAGACTGAATGCCTCTGTCCTTACGAAGCCCTTGTACTCAGAAAACCCTTATTTTTAGACAGTATTGTTAAAGGCAAGAAGAACTTGCTAAACTCAACAAGCTTGGAAACAAGCTTATCAATTGAAGCACCATGGGGTGCAATAAATGTCCAATCAACCTTCAAACCTACTGTGTCAGCTGCAAACATAGCACTTAGCTGGAGCTCAGTGGAACACAGAGGCAACAAGATTTTGGTTTCAGGCAGGTCAGAATCAATCATGAAGCTGGAGGAAAGGACAGGAATCAGCTGGGATCTGGGAGTAGAAGACGCCTCTGAGTCCAAATTGCTCACCGTCTCTGTCATGGACTTGTCACAGATGTATTCCCCCGTCTTTGAGTACCTGTCAGGTGATAGACAGGTAGAAGAGTGGCCCAAGGCGACCTGTACAGGCGATTGCCCAGAAAGATGTGGCTGCACATCATCAACCTGTTTGCACAAGGAATGGCCCCATTCAAGGAACTGGAGATGCAACCCCACTTGGTGTTGGGGGGTCGGCACTGGATGCACCTGTTGTGGACTAGATGTAAAAGACCTCTTTACAGATTACATGTTTGTCAAGTGGAAAGTTGAATACATAAAAACAGAGGCCATAGTGTGCGTCGAACTTACTAGCCAAGAAAGACAATGTAGCTTGATTGAAGCAGGCACAAGATTCAATTTAGGTCCTGTGACTATCACATTGTCAGAGCCAAGAAACATTCAGCAAAAGCTCCCTCCAGAGATAATCACATTGCATCCTAGAATTGAAGAAGGCTTTTTTGACTTAATGCATGTGCAAAAAGTGCTGTCAGCAAGCACAGTGTGCAAGCTACAGAGTTGCACACATGGTGTTCCAGGAGACCTACAGGTCTACCACATCGGAAACTTGTTAAAAGGAGACAAGGTAAACGGGCATCTGATTCACAAGATTGAACCACATTTCAACACTTCCTGGATGTCTTGGGATGGCTGTGACCTAGACTACTACTGCAATATGGGGGACTGGCCTTCTTGCACATACACTGGAGTAACCCAACATAACCATGCTGCATTTGTAAATTTGCTCAATATCGAAACCGATTATACAAAAAACTTTCATTTTCACTCCAAGAGAGTTACTGCACATGGAGACACACCACAGTTAGACTTGAAGGCCAGACCAACTTATGGTGCAGGGGAGGTCACTGTACTAGTGGAGGTTGCTGACATGGAGTTGCACACAAAGAAAATTGAGATATCAGGCTTGAAGTTTGCAAGCCTATCTTGCACAGGCTGCTATGCTTGTAGCTCTGGTATCTCCTGTAAGGTCAGGATCCATGTAGATGAACCAGATGAGCTTACAGTACATGTGAAGAGTGAAGACCCAGACATAGTTGCTGCAGGCTCAAGTCTCATGGCAAGGAAGCTTGAATTTGGGGCAGATAGTACATTCAAAGCCTTTTCAGCCATGCCCAAAACCTCCTTGTGCTTTTACATTGTGGAGAGAGAATACTGTAAGAGCTGCAGTAGAGAAGACACACAAAAATGTGTTAACACTAAACTTGAGCGACCACAGAGCATTTTGATCGAACATAAAGGAACGATTATTGGAAAGCAAAACGACACTTGCACAGCTAAAGCAAGCTGCTGGCTAGAGTCAGTCAAAAGTTTTTTCTACGGATTAAAGAGTATGCTTAGTGGCATTTTTGGCAACGTTTTCATAGGGATTTTCTTATTCATTGCTCCTTTTGTCCTGTTAATACTTTTCTTTATGTTTGGGTGGAGGATTCTGTTCTGCTTTAAGTGCTGCAGAAGAACCAGGGGCCTATTTAAGTACAGACACCTCAAGGACGATGAAGAAACCGGTTACAGGAAAATCATTGAGAGGCTAAATAACAAAAAGGGAAAAAACAAACTACTTGATGGGGAAAGGCTAGCTGACAGGAAAATCGCCGAGTTATTCTCCACAAAATCACATATCGGC
>ABB30032
ATGCCCGTCAACACTATGCACACACTGCTAGTGTATGCTGTCTTTTGCTTGCAGCTATGGAGTCCAGGAGGAACTCGTGGACTG---TCAAATGAAACTCAACACAATGAAACAGGTATCACAAGAGCACCTGAAGGG---------AGCCAAGGACCC------AGTTTGCCTGTAAGCACAGCATCACCCATCATGTCAGACCCCTCCATCACCACACCCTCAGCGTCGACCAGTGGACTAGAAGGCTCAGGGGAC------ACGACTCCCCCAGCCATCACACAAGGCCCGACCCCACCAGAGACC---------------------------------------ACGCCGGAACCCTCCACAACAACCGGCACAAACGCATTCAGCACAGCCATTGCCAATGTCAGTACACAGACAGTCAAGGACACCCCCACACCGACAGTCCAAACAAGTCCACCTAGCACTCCCGACGCATCTACCATACCACAGGGCACACATCACACCGCAAGGGGTCTGCTGTCAGTCACCGTCACAAAGCCAGAAGAAGTACCAACACCAACA---GGCCCAGAACAAGCAAGCATAGAGACCAATAGCCCACGCCTAGCAACTAGCAAGACACCGTCCCCCTCTCCAACAGCTCAGGTTACCACTGAAAACAGCAACCCTAATACCTCCAGACAGCTCGTGCTCTCAACACAACCAGCAACCTCAAGCCCAGTGACCTCTCCAGCACAGCTGATCTTCGTGCAGAGTGCTACTACCGTAGCCGTTCAAGATGCACACCCAAGCCCAACAAACAGGTCCAAAAGAAACCTTGAGATGGAAGTAATTTTGACTTTATCTCAAGGTTTAAGAAAGTACTACGGCAGAATACTGAAACTTCTGGACCTTACCTTAGAAGAAGACACCGAAGGACTGCTGGAGTGGTGTAAGAGAAATCTTGGTCTAACCTGTGACGATAACTTCTTTCAGAAGAGGATAGAAGAGTTCTTCTTGACTGGTGAGGGTCACTTCAATGAAGTTTTACAGTTCAAAACCCCAAGCACACTGAGCTCTACAGAATCTGCTAGTGTAGGGTTACCAACAGTTGAGCCCTTCAAATCTTACTTTGCTAAAGGCTTTCTTTCAATAGACTCAGGTTACTTCTCTGCCAAGTGTTATCCAAGGGCGTCTAACTCAGGGCTTCAGTTAATCAATGTCACTCAACATTCAGCTAGAATAGCAGACACACCTGGACCTAAGATCACAAATCTGAAAACCATCAATTGCATAAACCTAAAGGCATTGGTCTTTAAAGAGCATAGAGAGATTGAAATCAATGTTCTTCTCCCTCAAGTCGCAGTCAATCTCTCAAACTGCCATGTCCACATCAAATCGCATGTCTGTGATTATTCTTTAGACATCGACGGAACAGTTAGGCTACCCCGTATCCACCATGAAGGAACTTTCATACCAGGAACTTACAAAATAGTGATAGACAAAAAAAACAAACAAAACGATAGATGCAACTTGGTTACCAATTGTGTAATAAAAGGAAGGGAAGTGCGTAAAGGCCAGTCAGTGTTAAGACAGTACAGAACAGAAATCAGGATCGGCAAGGCATCTTCTGGCTCCAGAAGACTGCTGTCCGAAGAGTCTGGTGAAGACTGTATATCAAGGACTCAGCTATTGAGGACAGAAACTGCAGAAATCCATGGTGATAACTATGGTGGTCCAGGTGACAAAATAACCATCTGCAATGGTTCAACCATTGTAGATCAAAGGCTGGGTAGTGAACTGGGGTGTTACACTATCAATAGGGTGAAGTCATTTAAGCTATGCGAAAACAGTGCCACAGGTAAGTCCTGTGAAATAGATAACACTCCAGTAAAATGCAAGCAAGGTTTTTGCTTGAAAATAACCCAAGAAGGAAGGGGCCACGTGAAGCTTTCAAGAGACTCAGAAGTTGTCCTGGACGCCTGCGATTCAAGCTGTGAAATAATGATACCAAAGGGCACTGGAGACATCCTGGTTGACTGCTCAGGTGGGCAGCAGCACTTCTTAAAAGACAACCTGATTGATCTGGGATGCCCCAACATCCCATTATTAGGCAAAATGGCAATCTACATTTGTAGAATGTCAAATCATCCTAAAACAACTATGGCTTTTCTTTTTTGGTTTAGCTTTGGTTATGTGATAACCTGCATACTTTGTAAAGTCATTTTTTATCTATTGATAGTTGTTGGAACTTTAGGGAAAAAGTTTAAACAGTATAGAGAGTTAAAACCTCAGACCTGCACAATATGTGAAACAACTCCTGTCAATGCAATAGATGCTGAGATGCACGATCTCAATTGTAGTTACAATATATGTCCTTATTGTGCATCTAGGTTAACTTCAGATGGTCTTGCCAGACATGTAATGCAGTGTCCTAAGCGGAAGGAAAAAATAGAAGAAACCGAATTATACCTGAACTTAGAAAGAATCCCTTGGGTTGTCAGAAAACTACTGCAGGTGTCAGAATCCACTGGTGTAGCACTAAAGAGGAGCAGTTGGCTGATTGTGCTACTTGTGCTTCTCACAGTTTCATTGTCACCAGTACAATCAGCACCTATCGGTCATGGGAAGACCATAGAAACGTATCAAACTAGAGAAGGGTACACAAGTATTTGTCTTTTTGTGCTAGGAAGCATTTTGTTTATAGTTTCTCACCTAATGAAGGGGCTGGTTGACAGTGTTGGTAACAGTTTTTTTCCTGGGTTATCTATCTGCAAGACATGCTCTATTGGCAGTATAAATGGCTTTGAAATTGAATCTCACAAATGTTTCTGTAGCCTATTTTGTTGCCCCTACTGTAGACACTGCTCTGCCGATAAAGAAATCCATAAGTTGCATTTGAGCATCTGCAAAAAAAGAAAAGCTGGGAGTAATGTCATGTTGGCCGTCTGTAAGCGCATGTGTTTTAGGGCAACTATGGAAGTGAGCAACAAGGCTCTACTCATCCGAAGTGTCATCAACACTACTTTTGTTGTATGCATACTAATATTAGCAGTTTGTGTTGTT---AGCACCTCTGCAGTAGAGATGGAAAGCCTGCCAGCTGGCACTTGGGAGAGAGAGGAAGACCTAACAAACTTCTGCCATCAAGAATGCCAGGTCACTGAAACTGAATGTCTCTGTCCCTATGAAGCTCTTGTACTCAGAAAGCCCTTATTTTTAGACAGTATTGCTAAGGGCATGAAGAACCTGCTGAATTCAACAAGCTTAGAAACAAGCTTATCAATTGAGGCACCATGGGGAGCAATAAACGTTCAATCTACTTTCAAACCTACTGTGTCAACTGCAAACATAGCACTTAGTTGGAGCTCAGTGGAACACAGAGGTAATAAGATCTTGGTTTCAGGCAGATCAGAGTCAATCATGAAGCTAGAAGAAAGAACAGGAATCAGCTGGGATTTGGGAGTAGAAGATGCCTCTGAGTCCAAATTACTTACTGTTTCCGTCATGGACTTATCACAGATGTACTCTCCTGTCTTTGAGTACCTATCAGGTGACAGACAAGTAGAGGAATGGCCAAAGGCAACCTGTACAGGCGATTGCCCGGAAAGATGTGGCTGCACATCATCAACCTGCCTACACAAGGAATGGCCTCACTCAAGAAACTGGAGATGCAACCCCACTTGGTGTTGGGGAGTCGGCACCGGATGCACCTGTTGTGGACTAGATGTAAAGGACCTTTTTACAGATTACATGTTTGTTAAATGGAAGGTCGAATATATAAAAACAGAGGCTATAGTGTGTGTTGAGCTTACTAGCCAAGAAAGACAATGTAGCTTGATTGAGGCAGGCACAAGATTCAACTTAGGTCCTGTGACTATCACATTATCAGAGCCAAGAAACATTCAGCAAAAGCTCCCTCCAGAAATTGTCACATTACATCCTAGAATTGAAGAAGGTTTTTTTGACTTAATGCATGTACAGAAGGTACTATCAGCAAGCACAGTGTGCAAGCTACAGAGTTGCACACATGGCGTACCAGGAGACTTACAGGTCTACCACATCGGAAACTTACTAAAAGGAGACAAAGTGAACGGGCATCTGATACATAAAGTTGAACCACATTTCAACACCTCCTGGATGTCTTGGGACGGCTGTGACCTAGATTACTACTGCAATATGGGGGATTGGCCCTCTTGCACGTATACTGGAGTTACCCAACATAATCATGCTGCATTTGTAAACCTACTTAACATTGAAACTGATTACACAAAGAACTTCCACTTTCACTCTAAGAGAGTCACTGCACATGGGGACACTCCACAATTAGATTTAAAAGCCAGACCAAATTATGGTGCAGGTGAGGTCACTGTGCTGGTGGAAGTTGCTGACATGGAGTTACACACAAAGAAAATTGAGATATCAGGTTTGAAGTTTGCAAGCCTAACTTGCACAGGTTGTTATGCTTGTAGCTCTGGCATCTCATGTAAGGTTAGGATCCATGTAGATGAACCAGATGAGCTTACAGTACATGTGAAGAGTGAAGACCCAGACATAGTTGCTGCTAGCTCAAGTCTCATGGCAAGAAAGCTTGAATTCGGGACGGATAGTACATTCAAAGCCTTCTCAGCCATGCCTAAAACCTCCTTGTGCTTTTACATTGTTGAGAGAGAATACTGTAAAAGCTGCAGTAAAGAAGACACACAAAAGTGTGTTAACGCAAAGCTTGAGCGACCACAGAGCATTTTAATTGAGCACAAAGGAACGATAATTGGAAAGCAGAACGACACTTGCACAGCTAAAGCAAGCTGCTGGCTAGAGTCAGTCAAGAGTTTCTTTTATGGACTAAAGAACATGCTTAGTGGCATTTTTGGCAATGTTTTCATAGGGATTTTCTTATTCCTTGCTCCTTTTATCCTGTTAATACTTTTCTTTATGTTTGGGTGGAGAATCCTATTCTGCTTTAAGTGCTGCAGGAGAACTAGAGGCCTATTTAAGTACAGACACCTCAAAGATGATGAAGAAACCGGTTATAGGAAAATCATTGAGAGACTAAACAACAAAAAAGGTAAAAACAAGCTGCTTGACGGTGAAAGATTAGCTGATAGAAAGATCGCTGAGCTGTTCTCTACAAAAACACACATTGGC
>ABB30035
ATGCCCGTCAACATTATGTACACACCACTAGTGTGTGCTGTTATCTGCCTACAGCTGTGGAATCTAGGAGGTACTCTTGTGTTC---ATCAACAGGACCCAACACAATGAAACAGGCACCGTGGCAACACCCGAAGGA---------ACCCTGAGACCT------AGGCTGCCTGTGAGCACAGCACTGCCCACCAAGTCGGACCGCCCTTCTGTCGGACCCGCAGCATCGTCCAGTGGACTAGAGGGCTCAGGGGAACCGAATACCTCCCCCTCAATCACCACAAAAGGCCTGACCCCGCCAGAGACC---------------------------------------ACGCCAGCACTCCCCACAGCAACCGACACAGATGCATCAAGCACAGGGGTCGTCGATGTCAGCACGCAGATGACCAAGGACATCCCTATGTCGACGGCCTACACGAATCCACCCAGCACCCCTAGCGCACCATCTACACCACAAGGCACACATCACACTGCAAGGGGCCTACTGTCAGTCGCTAGTACGAAGTCAGAAGAAGTATCAATGTCAACA---AGCCCAGCAAAAACAAGCACAGAGACCAGCAGCCCACCCCCAGCCACCAGCGAGACACCAACCCCCTCTCCAACAACTCAGGTCCCCACCGGAAACAATAACCCTAACACCTCCAGACAACCTACGCCCTCAGCACAGCCAGCAATGTCAAACCCAGCAACTTCTCCAGCACAGCCAAACCTTTCACAGAGTGCCCCCCCCACTGCTGATCAAGGCGTACACCCCAGCCCAACAAACAGATCCAAGAGGAACCTTGAAATAGAAATAATTTTAACTTTATCTCAAGGTCTGAGAAAGTACTATGGCAAGATACTGAAGCTTCTGGACCTTACCTTAGAAGAGGACACTGAAGGCCTGCTAGAATGGTGTAAAAGAAATCTTGGTCTAACCTGTGATGATAACTTCTTTCAGAAGAGAATAGAAGAGTTTTTTTTGACTGGTGAGGGTTACTTCAATGAAGTCTTACAGTTCAAGGTACCAAGCACACTGAGCTCCACAGAGCCGACTCATACCAGGCCACCAACAGTTGAACCCTTCAAATCCTACTTCGCTAAAGGCTTCCTTTCAATGAACTCAGGCTACTTCTCTGCCAAATGTTATCCAAGGACATCTAACTCGGGACTTCAGTTGATCAATGTCACCAAACATTCAGCTAAAATAGCAGACACACCTGGACCCAAGATTACTAATTTGAAGACCATCAATTGCATAAACTTAAGGGCATCAGTCTTCAAAGAACATAGAGAGGTTGAGATCAATGTACTTCTCCCTCAAGTTGCAGTCAACCTCTCAAACTGCCACGCACAAATTAAATCGCATGTCTGTGACTACTCTTTAGCCACTGATGGGATGGTGAGATTACCTCATATCCACCATGAAGGGACTTTCATACCAGGAACTTACAAAATAGTGATAGACAAAAAAAACAAGCAAAACGATAGGTGTACCTTGGTCACAAATTGTGTTATAAAGGGAAGGGAAGTTCGTAAGGGCCAGTCTGCATTAAGACAATACAAGACAGAAATTAGGATTGGCAAGGCATCTTCTGGTTCCAGAAGACTGCTGTCCGAGGAGTCTGATGGTGACTGTATATCAAGAACTCAACTATTGAGGACAGAGACTACAGAAATCCACAGTGACAACTATGGTGGCCCAGGTGACAAAATAACTATCTGCAATGGTTCAACTATTGTAGATCAAAGACTAGGCAGTGAACTGGGGTGTTATACTATCAATAGGGTGAAGTCATTTAAGCTTTGCGAAAACAGTGCCACAGGAAAATCTTGTGAAATAGATAGCACCCCAGTTAAGTGCAGACAAGGTTTTTGCTTGAAAATCACTCAAGAAGGGAGGGGCCACGTGAAGCTGTCGAGAGGCTCGGAAATTGTCTTGGACGCTTGCGATTCAAACTGTGAAATAATGATACCAAAGGGCACCGGAGACATCTTAGTTGACTGTTCAGGTGGACAACAACATTTCTTAAAAGATAATTTGATTGATCTTGGATGTCCCAATATCCCATTATTAGGCAAAATGGCCATCTACATTTGCAGAATGTCCAATCATCCTAAAACAACCATGGCCTTTCTCTTTTGGTTTAGCTTTGGTTATGTGATAACCTGTATACTTTGTAAGGTGATCTTTTACCTATTGATAGTTGCAGGGACAGTAGGAAAAAAGTTCAAACAGTATAGAGAGTTGAGACCTCAGACCTGCACCATATGTGAAACAATTCCTGTCAATGCAATAGATGCTGAAATGCATGACCTCAACTGCAGTTACAATATATGTCCGTATTGCGCATCTAGATTAACCTCAGATGGTCTTGCCAGACATGTAATGCAATGCCCTAAGCGGAAGGAAAAAGTAGAGGAAACTGAATTATACTTAAACCTAGAAAGGATTCCCTGGGTTGTTAGGAAATTATTGCAAGTTTCAGAGTCTACCGGTGTGGCATTGAAGAGGAGCAGTTGGCTGACAGTGCTGCTTGTGTTGCTTATAGTCTCATTGTCACCGGTGCAGTCAGCACCTATTGGTCATGGAAAGACAATTGAAACATATCAGGCCAGAGAAGGGTACACAAGCTTCTGCCTTTTTATACTAGGAAGCATCTTGTTTGTAGTCTCTTGCCTAGTAAAGGGTCTAATTGACAGTGTCGGTAACAGCTTTTTCCCTGGATTGTCCATTTGCAAGACATGCTCGATTGGCAGTATAAATGGTTTTGAGATTGAATCCCACAAATGTTACTGTAGTCTATTTTGTTGCCCTTATTGTAGACACTGCTCTGCCGATAGAGAAATCCATAAGTTGCACTTGAGCATCTGCAAAAAAAGAAAAACTGGGAGCAATGTCATGTTGGCCGTCTGCAAGCGCATGTGCTTTAGAGCAACCATAGAAGTTAGCAATAGGGCTCTACTTATCCGGAATATCATCAATACTACTTTTGTTGTGTGTATACTGACACTAGCAGTTTGTGTTGTC---AGCACCTCTGCAGTGGAGATGGAAAGTCTACCAGCCGGCACTTGGGAGAAAGAGGAAGACCTAACAAACTTCTGTCATCAGGAATGCCAAGTCACTGAGACTGAATGCCTCTGTCCTTACGAAGCCCTTGTACTCAGAAAACCCTTATTTTTAGACAGTATTGTTAAAGGCATGAAGAACTTGCTAAACTCAACAAGCTTGGAAACAAGCTTATCAATTGAGGCACCATGGGGTGCAATAAATGTCCAATCAACCTTCAAACCCACTGTGTCAGCTGCAAACATAGCACTTAGCTGGAGCTCAGTGGAACACAGAGGCAACAAGATTTTGGTTTCAGGCAGGTCAGAATCAATCATGAAGCTGGAGGAAAGGACAGGAATCAGCTGGGATCTGGGAGTAGAAGACGCCTCTGAGTCCAAATTGCTCACCGTCTCTGTCATGGACTTGTCACAAATGTATTCCCCCGTCTTTGAGTACCTGTCAGGTGATAGACAGGTAGAAGAGTGGCCCAAGGCGACCTGTACAGGCGATTGCCCAGAAAGATGTGGCTGCACATCATCAACCTGTTTGCACAAGGAATGGCCCCATTCAAGGAACTGGAGATGCAACCCCACTTGGTGTTGGGGGGTCGGCACTGGATGCACCTGTTGTGGGCTAGATGTAAAAGACCTCTTTACAGATTACATGTTTGTCAAGTGGAAAGTTGAATACATAAAAACAGAGGCCATAGTGTGTGTCGAACTTACTAGCCAAGAAAGGCAATGTAGCTTGATTGAAGCAGGCACAAGATTCAATTTAGGTCCTGTGACTATCACATTATCGGAGCCAAGAAACATTCAGCAAAAGCTCCCTCCAGAAATAATTACATTGCATCCTAGAATTGAAGAAGGCTTTTTTGACTTAATGCATGTGCAAAGAGTGCTGTCAGCAAGCACAGTGTGCAAGCTACAGAGTTGCACACATGGTGTGCCAGGAGACCTACAGGTCTACCACATCGGAAACTTGTTAAAAGGAGACAAGGTAAACGGGCATCTGATTCACAAGATTGAACCACATTTCAACACTTCCTGGATGTCTTGGGATGGCTGTGACCTAGATTACTACTGCAATATGGGGGATTGGCCTTCTTGCACATACACTGGAGTAACCCAACATAACCATGCTGCATTTGTAAATTTGCTCAATATCGAAACCGATTATACAAAAAACTTTCATTTTCACTCCAAGAGAGTTACTGCACATGGAGACACACCACAATTAGACTTGAAGGCCAGACCAACTTATGGTGCAGGGGAGGTTACTGTACTAGTGGAGGTTGCTGACATGGAGCTGCACACAAAGAAAATTGAGATATCAGGCTTGAAGTTTGCAAGTCTAACTTGCACAGGCTGCTATGCTTGTAGCTCTGGTATCTCCTGTAAGGTCAAGATCCATGTAGATGAACCAGATGAGCTTACAGTACATGTGAAGAGTGAAGACCCAGACATAGTTGCTGCAGGCTCAAGTCTCATGGCAAGGAAGCTTGAATTTGGGGCAGATAGTACATTCAAAGCCTTTTCAGCCATGCCCAAAACCTCCTTGTGCTTTTATATTGTGGAGAGAGAATACTGTAAGAGCTGCAGTAGAGAGGACACACGAAAATGTGTTAACACTAAGCTTGATCGACCACAGAGCATTTTGATCGAACATAAAGGAACGATTATTGGAAAGCAAAACAACACATGCACAGCTAAAGCAAGCTGCTGGCTAGAGTCAGTCAAAAGTTTTTTCTACGGATTGAAGAATATGCTTAGTGGCATTTTCGGTAATGTTTTCATAGGGATTTTCTTATTCATTGCTCCTTTTGTCCTGTTAATACTTTTCTTTATGTTTGGGTGGAGGATCCTGTTCTGCTTTAAGTGCTGCAGAAGAACCAGAGGCCTATTTAAGTACAGACACCTCAAGGACGATGAAGAAACCGGTTACAGGAAAATCATTGAGAGGCTAAATAACAAAAAGGGAAAAAACAAACTACTTGATGGGGAAAGGCTAGCTGATAGGAAAATCGCCGAGTTATTCTCCACAAAATCACATATCGGC
>ABB30034
---------------ATGCATATATCATTAATGTATGCAGTTCTTTGCCTACAGCTGTGTGGTCTGGGGGGAGCTCATGGATCA---CATAATGGAACTAGATACAATAATACAGGCGCTTTGACAACGCTCGGTGAT---------GGCCAGAGCTCT------GAACCGCCAGTGAGCACGGCCCCATCCACCACACACAACCCCTCCACTGTCACATCCACAACACCAGCTAGCGGGTCTGAAGGCTCAGGGGAAGTTTACACAGCCTCTCCAGTCACCACCGAGGGCCTGTCTCCACCGGGGACC---------------------------------------ACTCCAGAGCTCCCCGCCACAACCGGTATAGACACTTCAGGTGCAAGTGATGCCGACCCCAGCACACAGGCAGCCGGAGACACCTCTGCACTAACAGTCCGCACAAGTTTGCCCAGCAGCCCTAGCACACTGCCTACATCACAAGACACACACCATCCTGTGAGGAACCTACTTTCAGTTACGAGCCCTAGGCCAGAAGAGACAACAGCACCTTCA---GGTTCAGGCATAGAGAGCTCAGCAACCAGCAGCCCCCATCCAGCTTCCGACAGACCACCAACCCCTCCCGCAGCAGCCCAGGGACCCACTGAAAGTAACAGTCACAACGCCACCGAACATCTTGAGTCCCTGACACAGTCAGCAACCCCAGATCTAGTAACCTCTCCAGCACAGACAGTCCACCCACAGAGCGCCACCTCCATAGCCGCTCCAGACACACACCCCAGCCCAACAAACAGATCTAAAAGAAACCTTGAAGTGGAAATAATCTTGACCTTGTCTCAGGGTTTAAAAAAATACTACGGCAAAATACTTAGGCTTCTGCATCTTACCTTGGAGGAGGACACTGAAGGTCTACTGGAATGGTGTAAGAGAAATCTTGGCCTTGATTGTGATGACACTTTCTTTCAAAAAAGAATTGAAGAATTCTTCATAACTGGGGAGGGCCATTTTAATGAAGTTTTACAATTTAGAACGCCAGGCACAGTAAGCACTACAGAGTCAACACATGCTGGACCGCCAACAGCTGAACCCTTTAAGTCCTATTTTGCTAAAGGCTTCCTTTCAATAGATTCAGGTTACTATTCAGCCAAATGTTACTCAGGAACATCTAATTCAGGGCTTCAGTTGATCAATATTACCCGACATTCAACTAGAATAGCTGACACACCTGGGCCTAAGATCACTAACTTAAAGACCATCAACTGCATAAACTTAAAGGCATTGACCTTCAAAGAACACAGAGAGGTTGAAATCAATGTGCTTCTCCCTCAAGTTGCAGTTAATCTCTCAAATTGTCATGTTGTAATCAAATCACATGTCTGTGACTACTCTCTAGACATCGACGGGACGGTGAGGCTCCCTCACATTCATCATGAAGGAATTTTCATCCCAGGAACTTATAAAATAGTGATAGATAAAAAAAACAAGCTGAATGACAGATGTACCCTATTCACCGACTGTGTGATAAAAGGAAGGGAGGTTCGTAAAGGCCAGTCAGTTTTGAAGCAGTACAAGACAGAAATCAGGATTGGCAAGGCATCAACCGGCTCTAGAAGATTGCTCTCCGAGGAGTCTAGCGACGACTGTATATCAAGAACTCAACTATTGAGGACAGAGACTGCAGAGATCCACGGCGATAACTATGGTGGCCCAGGTGACAAGATAACCATCTGCAATGGCTCAACTATTGTAGACCAGAGACTGGGTAGTGAGCTGGGGTGTTACACTATCAATAGAGTAAAGACATTCAAACTATGCGAAAACAGTGCTACAGGGAAGAGTTGTGAAATAGATAGTGTCCCAGTTAAATGCAGGCAGGGTTATTGCCTAAAAATCACTCAGGAAGGAAGGGGTCATGTAAAATTATCTAGAGGCTCAGAGGTTGTCTTAGATGCATGTGACACAAGCTGTGAAGTAATGATACCCAAAGGCACTGGTGACATCCTAGTTGACTGTTCAGGTGGGCAGCAACATTTTCTGAAAGACAATCTGATAGATCTAGGATGCCCCAAAATTCCATTGCTGGGTAAAATGGCTATTTATATTTGCAGAATGTCGAATCACCCCAAAACAACTATGGCTTTCCTCTTCTGGTTCAGCTTTGGCTATGTGATAACTTGTGTACTTTGCAAGGCCATTTTTTACTTGTTAATAATTGTTGGAACACTAGGAAAAAGGCTCAAGCAGTACAGAGAGTTAAAACCTCAGACCTGCACCATATGTGAGACAACTCCTGTGAATGCAATAGATGCTGAGATGCATGACCTCAATTGCAGTTACAACATATGTCCCTATTGTGCATCTAGACTAACCTCAGACGGGCTTGCTAGGCATGTGACACAGTGCCCTAAGCGGAAGGAAAAAGTGGAGGAAACTGAATTGTACTTGAACTTGGAAAGAATTCCTTGGGTTGTGAGAAGGCTGTTGCAGGTATCAGAGTCCACTGGTGTGGCATTGAAAAGAAGCAGCTGGCTGATTGTGCTACTGGTGCTGTTCACGGTTTCATTGTCACCGGTTCAGTCAGCGCCCATTAGTCATGGGAAGACAGTTGAGGCATACCAGGCCAGAGAGGGGTACACAGGCATGTGTCTCTTTGTGCTGGGAAGTATCCTGTTTTTAGTCTCTTGTCTAATGAAAGGACTGGTTGACAGTGTCGGCAACACCTTCTTCCCTGGACTGTCCATTTGCAAAACGTGCTCTATAAGCAGCATTAATGGCTTTGAAATTGAGTCGCATAGGTGCTATTGCAGCTTGTTTTGTTGCCCATACTGTAGACACTGCTCTGCTAATAAAGAAATTCATCAGCTGCACTTGAGCATCTGCAAAAAAAGGAAAACAGGAAGCAATGTCATGCTGGCTGTCTGCAAGCGCATGTGCTTTAGGGCCACCATGGAAGTAAGCAACAGAGCCCTGTTTATCCGTAGCATCATCAACACCACTTTTGTTTTATGCATACTGATACTAGCAGTTTGTGTTGTT---AGCACCTCAGCAGTGGAGATGGAAAGCCTACCAGCCGGAACCTGGGAGAGAGAAGAAGACCTAACAAATTTCTGTCATCAGGAATGCCAAGTTACGGATACTGAATGCCTCTGCCCTTATGAGGCTCTAGTGCTCAGAAGACCCCTATTCTTAGATAATATAGTTAAAGGCATGAAAAATTTGCTAAACTCAACAAGTTTGGAGACAAGTTTATCAATTGAGGCACCATGGGGAGCAATAAATGTTCAGTCAACCTACAAACCAACTGTATCAACTGCAAACATAGCGCTTAGTTGGAGCTCAGTAGAACACAGAGGCAATAAGATACTGGTTTCGGGCAGATCAGAATCAATTATGAAGCTGGAAGAAAGGACAGGAATAAGCTGGGATCTCGGTGTAGAAGACGCCTCTGAGTCTAAACTGCTTACAGTCTCTGTCATGGACTTGTCACAGATGTACTCACCTGTCTTCGAGTACTTATCAGGAGACAGACAGGTGGAAGAGTGGCCCAAAGCAACTTGTACGGGTGATTGCCCAGAAAGATGTGGCTGCACATCATCAACCTGCTTACATAAAGAATGGCCCCATTCAAGGAATTGGAGATGTAACCCCACTTGGTGCTGGGGTGTAGGGACTGGCTGCACCTGTTGTGGATTAGACGTGAAAGACCTCTTTACAGATTATATGTTTGTCAAGTGGAAAATTGAATACATTAAAACAGAAGCAATAGTGTGTGTAGAACTTACTAGTCAGGAAAGACAGTGTAGCTTGATTGAAGCGGGCACAAGGTTCAATTTGGGTCCCGTGACCATCACATTGTCAGAACCAAGAAACATCCAGCAAAAGCTCCCTTCTGAAATAATCACACTGCATCCCAGGATTGAGGAGGGTTTTTTTGACCTGATGCATGTACAAAAAGTGTTGTCGGCAAGCACAGTGTGTAAGTTGCAGAGTTGCACACATGGTGTGCCAGGAGATCTACAGGTCTACCACATCGGAAATTTATTAAAAGGGGATAAGGTAAATGGACACCTAGTTCATAAAATTGAGCCACACTTCAATACTTCTTGGATGTCCTGGGATGGTTGTGATCTAGACTATTATTGCAACATGGGAGATTGGCCTTCTTGCACATACACAGGAGTTACCCAGCACAATCATGCTTCATTTGTAAACCTGCTCAACATTGAAACTGATTACACAAAAAACTTCCACTTTCACTCTAAAAGGGTCACTGCACACGGAGACACACCACAACTGGATCTTAAGGCAAGACCAACCTATGGTGCAGGTGAGATCACTGTATTGGTGGAAGTTGCTGACATGGAGTTACACACAAAGAAGATTGAAATATCAGGCTTAAAATTTACAAGCCTGACTTGTACAGGCTGTTATGCTTGTAGTTCTGGCATCTCATGCAAAGTTAGAATTCATGTGGATGAACCAGATGAACTTACAGTGCATGTTAAAAGTGATGATCCAGATGTTGTTGCAGCTAGCTCAAGTCTCATGGCAAGAAAGCTTGAATTTGGAACAGACAGTACATTTAAGGCTTTTTCAGCCATGCCTAAAACTTCTCTATGTTTCTACATTGTGGAAAGAGAATACTGTAAGAGCTGCAGTGAAGAAGACACACAAAAATGTGTTAACACAAAACTTGAGCAGCCACAGAGCATTTTGATCGAACATAAGGGTACTATAATCGGGAAGCAAAACAACACTTGCAAGGCTAGGGCGGGTTGCTGGTTAGAGTCAGTTAAGAGTTTTTTTTACGGCCTAAAGAACATGCTCAGTGGCATTTTTGGCAATGTATTTATAGGCATTTTCTTATTTCTTGCCCCCTTCATCCTATTAATACTATTCTTTATGTTTGGGTGGAGGATCTTGTTTTGTTTTAAGTGTTGTAGAAGAACTAGAGGCCTGTTCAAGTATAGACACCTGAAAGACGATGAAGAAACTGGTTATAGAAAGATCATTGAAAGACTAAACAACAAAAAAGGGAAAAATAAACTGCTTGATGGTGAAAGACTTGCTGATAGAAGAATTGCCGAACTGTTCTCTACAAAAACACACATTGGC
>ABB30037
---ATGTTCTGCCTTAGGCTCGTGCTGCTAATCAATCTTGCCCTTTGTCAGCTCCTTGAGGGCAATGATGGAGTTACCAGT------GCAGATGAAATCAATTCCAACACAACACAGACCAGCCTGGGACTTCCAACCATTCTGAATAGTACAACTCCTGCACCAGGACCATCAATAGATGCTACCATGGAGGCAGTACCAGGCACGACCAACAGTGTGCTGGAAACACAGGTTACCATGGACAGTGGCTCTGGTGAGCTC---AGCACAGATCCTACAACCACTAGGGAAGCAACAACCCCCATCACTGCTGCCACTGTCAGTGCGCAGGAAACAAAAACACACATGACTCAGAACCCAGGAACCACAGTAGATCCAGACACCACTACCTCCAATACCACCACATCGATTGAACCAATCACCACTCCACCAACATCACCGACCCCACAAGCAACTCCAACACCCAGCTACAGCGAGACACCTACACTGCCGAACACACATCATCTCTCCAGAAGTCTTCTTTCAGCTGTGGGCACTGAAGCAGGTCAGACGGCACCAGCAACG---CCCACGGCTGAAGTGGCCTTGGCCCCAGGCGGCTCATCTACAGCTGAGAGCAACACAATATCCATACCAGCTCAA---------------GACACCACCATCAGTGGTGTTTCGAAACAGGACAACCCAACAACCACAGGAATCTCCCCAGAGGCCCAGACAATGCAGAGCCAACAGGCCGTTGCACCAGTGACCACACCTGCCACCGCCATCTCTGCACCCACAAGCCCAACGAACAGATCCAAAAGGGAGTCTAAAGTGCAAATAATTCTGACCTTTCCTCAAGGTCTGAAGAAATACTACAGCAAAATACTGAAATTCCTACACTTAACTCAAGAAGAGGACTCTGAAGGCCTACTTGAATGGTGCACACGAGTGCTTCAACAGGTATGTGATGATACCTACTTCAATGAGAGGATAAAAGAATTTTTTATAACTGGGAAAGGTTACTTCAATGATGTACTTCAGTTTAAGTTGCACGACACTCCCGCTACCACCGTTCCAGCCCTGGCCGCCTCATCTACAGCCATGCCGTTCAGATCATACTATGCCAAAGGGTCCCTAACCCTTGACTCAGGCTACTTCTCTGCTAAATGTTATCCAAGAGCATCAAACTCAGGAATGCAGCTAATCAATGTCACACAACACCCAATGAAGATAGCCAACACTCCAGGCCCAAAGATATCCAATCTCAAGACTATAAACTGTATAAACTTGAAGGTATCAACTGACAAGGAACATAGTGAGCTTGAGATCAATGTGCTTATACCTCAGGTTGCTGTCAACCTTTCAAACTGTTTTGTTTCAATCAAGTCACATGTCTGTGACTACTCCCTGGACACTGATGGAGCAATACGTCTCCCGAAAGTCGCACACAACGGGGTTTTTATGCCAGGAACTTACAAAATTGTTATAGACAAGAAAAACAAGTTGAATGATAGATGCGCGCTAATCACCAACTGTGTCATCAAAGGAAGAGAAGTTCGAAAGGGGCAGTCAACTTTGAGACAGTATAAAACAGAAATAAGAATTGGGCAAACAATTGCAGGCTCAAGAAGATTGCTTGCAGAAGGAGTGAGCAATGACTGTGTTTCAAGGACCCAGCTAATCAAAACAGAAGTTGCAGAGATTCATGAAGATAGTTATGGTGGGCCTGGAGAAAAAATAACAATCTGCAACGGCTCCACAATCGTGGACCAAAGACTCGGTAGCGAACTAGGCTGCTACACAATCAACCGTGTGAAGACTTATAAGCTTTGTGAGAATAGTGCTACAGAGAAGGGTTGTGAGATCGATAGTGTCCCAGTCAAATGCAAACAAGGGTTCTGCCTCAAAGTAACCCAAGAGGGCAGGGGCCATGTAAAACTGTCCAGAGGAACGGAAATTGTCCTAGATGTATGTGACACCAGTTGTGAGTTGATGATACCCAAAGGCACTGGGGACATATTGGTGGACTGCTCAGGAGGACAGCAGCACTTTTTGCAGGATAACTTGATTGACTTAGGTTGTCCAAATGTACCATTATTAGGCAAGATGGCAATATATATCTGCAGGATGTCAAATCATCCTAAAACTACCATGGCTTTTTTGTTCTGGTTTAGCTTTGGCTATGTCATCACATGCATAGTATGTAAAGTGCTTTTCTATCTGCTAATTGTCATCGGGACACTAAGTAAGAAACTTAAACAGTATAGGGAATTAAAACCTCAAACATGCATTGTCTGTGAATCAACCCCTGTTAATGCAATAGATGCTGAAATGCACGAGCTCAATTGTAATTACAACATATGCCCATACTGCGCGTCCAGACTAACTTCAGATGGACTAGTCAGACATGTGAATCAATGTCCCAAAAGGAAAGAAAAGGTCGAGGAGACTGAACTATACTTGAACCTGGAGAGGATACCTTGGCTAGTAAGGAGGCTACTACAAGTGTCAGAGTCAACGGGGATGGCTCTAAAGAGAAGTTGCTGGATGACCACACTCCTCATTCTGCTAGTAGTTTCATTATCGCCAGTTCAATCTGCTCCAGTTGGTCAGGGGAAAGCAGTCGAAGTCTACCGGGTGAGAGAAAGCTACACAAGCATATGCCTCTTTGTATTAGGAAGTGTTCTCTTTGCGGTATCCTGGCTGATAAAGGGTTTGATTGACGGTATCGGCAACAGTTTTTTCCCTGGGCTTTCTGTCTGCAAAACATGCTCTATTGGCAGCATAAATGGGTTCGAGATAGAGTCTCACAAATGCTATTGTAGTCTGTTTTGTTGTCCTTATTGCAGAGCTTGCTCATCTGACAAAATCACTCACCGAATGCATTTGAACGTCTGCAAGAAAAGGAAAGCGGGTAGCAATGTTATGCTGGCTGTCTGTAAGCGTATGTGCTTTAAGGCAACTGTTGAAGCAAGCAACACAGCCTTGCTCATCAGGGGTATCATAAATTCCACTTTTGTGATATGCGTACTGATCCTGGTTATCTGTGTGGTA---AGCACATCTGCTGTTGACATGGAGAATCTACCAGCAGGAATCTGGGAGAGAGAAGAAGACCTTACAAACTTTTGCCACCAAGAATGTCAAGTAACAGAAACTGAGTGTCTTTGCCCGTATGAAGCCTTAATTCTCAGAAAGCCTCTTTACCTAGACAGCATAGCCAAGGGGATGAAAAGTCTGCTAAATTCTACGAATTTAGAGACAAGCCTGTCGATTGAGGCCCCGTGGGGAGCAATCAATGTTCAGTCAACTTTTAAACCAACAGTTTCAGCTGCCAATATAGCACTTAGCTGGAGTTCAGTTGAACACAGGGGCAACAAAATCCTAGTTTCGGGCAGGTCAGAGTCAATTATGAAGCTGGAAGAAAGGACCGGTATCAGCTGGAGCCTAGGTGTAGAGGATGCTTCTGAGTCAAAGACGCTGACTGTTTCTGTCATGGACCTATCCCAAATGTATTCTCCCGTCTTTGAGTATCTGTCAGGTGATAGACAGGTAGAAGAGTGGCCAAAAGCCACCTGCACAGGCGACTGCCAAGAGAGATGTGGCTGCACTTCTTCAACCTGCTTGCATAAAGAATGGCCACACTCGAGAAACTGGCGATGCAACCCCACTTGGTGTTGGGGAGTGGGGACTGGCTGCACCTGCTGTGGATTGGATGTGAGAGACCTTTTCACGGACTACATGATGGTTAAGTGGAAAGTGGAATATGTAAAAACAGAAGCTATAATGTGTGTTGAGCTAACCAGTCAGGAGAGGCAATGTAGTTTGATTGAAGCAGGTACAAGATTTAACCTAGGCCCTGTGACAATAACCCTGTCAGAGCCAAGAAACATCCAGCAAAGGCTCCCTTCCGAAATCGTTACACTGCACCCTAAGATAGAAGAAGGGTTCTTTGACTTGATGCATGTGCAAAAGGTACTATCTGCAAGTACAGTCTGCAAACTACAGAGCTGCACACACGGTGTCCCTGGCGATCTACAGGTCTACCATGTTGGCAACCTACTGAAAGGAGATAAGGTCAATGGGCACTCAATCCACAAGATAGAGTCCCATTTCAACACTTCATGGATGTCATGGGATGGATGTGATCTAGACTACTTCTGCAACATGGGTGACTGGCCCTCATGTACATACACTGGAGTGACACAGCACAACCGTGCGGCATTCATCAATATGCTCAATATTGAGACTGATTATACAAAGACTTTCCACTTCCATTCCAAGAGAGTAACGGCACATGGTGACACCCCTCAACTGGATCTGAAGGCAAGGCCTACATATGGTGCAGGCGAAGTCACTGTTCTAGTAGAGGTTGCAGATCTGGAGCTACACACCAAGAAAATTGAAGTGTCAGGACTGAAGTTTGCAAGTCTGACCTGCTCCGGTTGTTACGCCTGCAGCTCCGGTATCTCCTGCAAAGTTAGAATTCATGTGAATGAACCAGATGAATTTACTGTACATGTGAAAAGCAGTGATCCAGATGTTGTGGCAGCAGGATCAAGTTTGATGGCAAGGAAAATAGAGTTTGGGGCTGACAGCACCTTCAAAGCTTTCTCATCAATGCCTAAAAACTCTTTGTGCTTCTATATAGTGGAAAGAGACTACTGCAGCAGCTGCACCAATGATGACACTCAGAAGTGTGTTGACACAAAGCTCGAACATCCACAAAGCATATTAATTGAGCATAAGGGAACAATAATTGGCAAACAAAACGACACCTGTTCGACCAAAACAAGCTGTTGGCTAGAATCAGTCAAGAGTTTTTTTTATGGACTAAAAAACATGCTGGGTGGCATCTTCGGTAATGTCTTCTTAGGCATCTTCCTGTTCCTTGCTCCTTTTGCACTGCTAATATTCTTCTTCTTCTTCGGGTGGAGGCTTCTGTTCTGTCTGAAGTGTTGCAGAAGAACCAGGGGGCTGCTAAAGTATAAACAACTTAAGGACGAAGAAGAAGCCGGGTACAAGAAAATCATCGAGAGGCTAAATGACAAAAAAGGCAAAAGTCGACTGTTTGACGGAGAGAGGCTTGCAGATAGGAAGATTGCAGAACTCTTTTCAACCAAAACTCATATAGGG
>ABB30036
ATGCCCACCAACATTATGCATACACTGTTGGTGTGCTTCATTCTTTACCTACAGCTGTTGTGTCTAGGAGGAGCTCATGGGCAG---TTAAACACAACTGAACACAATGGAACAAACAACACCACAGCACCTGGCGCA---------AGCCAAAGCCCC------AAGCCACCCATGAGCACAACCCCACCACACGCACCGGAATCATCCACCATCAAACCCACCACACCAATAAGCGAAGCAGAAGGCTCAGGGGAAACG---ACTTCAACCCCAAACACCACCCAGGGCCTGTCCTCGCCAGAGACC---------------------------------------ACATCAGAACGCCCTGCAACAACTGCCATAAGCACGTCAAGCACAGACAGCACGAACCCCACCACACAGATGACCGACAACACCCCCACACTAACAGTCAGTACAAGCCCATCCAGCAGCCCCAGCACGCCATCCACACCACAAGGCATATATCATCCTGCAAGGAGTCTATTGTCAGTCTCGAGCCCTAAGACAGTAACAACACCAACACCAACG---AGCCCTGGAGAGATGAGCTCGGAAACCAGCAGTCAGCACTCAGCCATGAGCAGAATACCAACCCCCCACACAGCAACCCGGGTCTCCACTGAGAACACCAACCACAGCACACCTAGACAATCTGAATCCTCAGCACAGCAGACAACCCCAAGCCCAATGACTTCCCCAGCGCAATCGATCCTTCTAATGAGTGCTGCTCCTACAGCTGTTCAAGACATACATCCCAGCCCAACAAACAGGTCTAAGAGGAACCTTGAGACGGAAATAATTTTAACTCTATCTCAAGGTCTAAAGAAATACTACGGTAAGATACTGAAGCTTCTGCACCTCACCTTAGAAGAGGACACCGAAGGCCTGTTAGAATGGTGTAAGAGAAACCTTGGGTCAAACTGTGATGATGACTTCTTTCAAAAGAGAATAGAAGAATTCTTCATGACTGGTGAGGGCTACTTCAATGAAGTCTTACAATTTAAAACACTAAGCACACTAAGCCCCACGGAGCCGTCTCATGCCAGGCTACCAACAGCAGAACCCTTCAAATCTTACTTTGCTAAGGGCTTCCTTTCAATAGATTCAGGTTACTTCTCTGCCAAATGTTATCCAAGATCATCTGCTTCAGGGCTTCAGCTGATCAATGTTACCCAACACCCAGCTAGGATAGCAGAAACACCTGGACCCAAGACAACGAGTCTGAAAACCATCAACTGTATAAACCTAAGAGCATCAGTCTTCAAAGAACACAGAGAAATTGAGATCAATGTGCTTCTTCCTCAGATTGCAGTCAACCTCTCAAACTGCCATGTTGTGATCAATTCACATGTCTGTGATTACTCTTTAGACACTGATGGGCCAGTGAGGCTTCCTCGCATTTATCATGAAGGGACTTTCATACCAGGAACTTATAAAATAGTGATAGACAAAAAAAATAAGCTAAATGACCGTTGTACACTGGTCACCAACTGTGTGATAAAGGGAAGAGAGGTTCGTAAGGGGCAATCAGTGCTGAGGCAGTACAAAACAGAAATCAAGATAGGCAAGGCATCAACAGGCTTTAGGAAACTACTGTCCGAAGAGCCAGGTGATGACTGCATATCAAGAACTCAGCTATTGAGGACAGAAACAGCAGAGATCCATGATGACAACTATGGTGGTCCAGGTGATAAAATAACTATCTGCAACGGTTCAACCATTGTAGATCAGAGACTGGGCAGTGAACTAGGGTGTTATACCATCAACAGGGTGAAGTCATTCAAGCTATGCGAAAACAGCGCCACAGGGAAAACCTGTGAGGTAGACAGCACTCCGGTTAAGTGCAGGCAAGGTTTTTGTTTAAAAATCACCCAAGAGGGAAGGGGCCACGTAAAATTATCTAGAGGCTCAGAGGTTGTCCTGGATGCTTGCGACTCAAGCTGTGAAGTAATGATACCTAAAGGCACTGGGGATATCCTAGTGGACTGTTCAGGTGGGCAGCAACATTTCTTAAAAGACAACTTAATTGACCTAGGGTGCCCCCATATCCCGCTATTGGGTAAGATGGCTATTTACATTTGCAGAATGTCAAATCATCCTAGAACAACCATGGCTTTTCTCTTCTGGTTCAGCTTTGGCTATGTTATCACCTGTATATCTTGCAAGGCTCTTTTTTATTCATTGATAATTATTGGAACACTAGGAAAAAAGATCAAGCAATATAGGGAACTGAAACCTCAAACCTGCACCATATGTGAGACAGCTCCTGTCAATGCAATAGATGCTGAAATGCATGACCTCAACTGTAGTTACAATATATGCCCTTATTGTGCATCAAGATTGACCTCCGATGGGCTAGCCAGGCATGTAACGCAATGCCCCAAGCGGAAAGAGAAGGTTGAAGAGACTGAACTGTACCTGAACCTGGAAAGAATTCCTTGGATTGTCAGAAAGCTATTGCAGGTGTCAGAGTCCACTGGTGTGGCATTAAAACGAAGCAGCTGGCTGATTGTACTGCTTGTGTTACTAACAGTTTCATTGTCACCGGTTCAATCAGCACCTGTTGGTCATGGAAAGACAATCGAAATATATCAGACCAGGGAAGGATTCGCAAGCATCTGTCTCTTTATGTTAGGAAGCATTCTATTTATAGTCTCTTGCTTGGTGAAAGGGCTAGTTGACAGTGTCAGTGACAGCTTCTTCCCCGGCCTATCTGTCTGTAAGACATGCTCTATTGGCAGTGTAAATGGCTTTGAAATTGAATCGCACAAATGCTACTGTAGCCTATTTTGCTGCCCCTACTGCAGGCACTGCTCTGCTGACAGAGAAATTCACCAGTTACACTTGAGTATCTGCAAAAAAAGGAAAACGGGGAGCAATGTCATGCTGGCCGTCTGCAAACGCATGTGCTTTAGGGCAACCATAGAAGCAAGCAGAAGAGCCCTGCTCATCCGAAGCATTATCAATACCACTTTTGTAATATGCATTCTAACATTGACAATCTGTGTTGTT---AGCACCTCTGCAGTGGAGATGGAAAACCTTCCAGCAGGAACTTGGGAGAGGGAGGAAGATCTGACAAATTTCTGTCATCAGGAATGCCAGGTAACTGAGACAGAATGCCTCTGTCCATACGAAGCTCTTGTGCTCAGAAAACCTCTTTTCTTGGACAGTATAGTTAAAGGTATGAAAAATTTGCTAAACTCAACAAGCTTGGAAACAAGCTTATCAATTGAGGCACCATGGGGAGCAATAAATGTCCAGTCAACCTTTAAACCAGCTGTATCGACTGCAAACATAGCACTCAGTTGGAGCTCAGTGGAGCACAGAGGCAACAAGATCTTAGTCACAGGCAGGTCTGAATCAATTATGAAACTGGAGGAAAGGACAGGAGTCAGCTGGGATCTAGGTGTAGAAGATGCCTCTGAATCCAAATTACTTACCGTTTCTATCATGGATTTGTCACAAATGTATTCTCCTGTTTTTGAGTACTTGTCAGGAGACAGACAGGTTGAAGAATGGCCCAAAGCAACTTGTACAGGTGATTGCCCGGAGAGGTGTGGTTGCACATCATCAACCTGCTTACATAAAGAATGGCCTCACTCAAGAAACTGGAGATGTAATCCCACTTGGTGCTGGGGAGTAGGAACCGGCTGCACCTGCTGCGGGGTGGATGTAAAAGATCTTTTTACAGATCACATGTTTGTCAAATGGAAAGTTGAATACATAAAAACTGAAGCTATAGTATGTGTTGAACTCACCAGCCAAGAAAGACAGTGCAGTCTGATTGAGGCAGGTACTAGATTCAACTTGGGCCCTGTGACTATTACCCTGTCTGAGCCAAGAAACATTCAGCAGAAGCTTCCTCCTGAGATTATCACGTTGCATCCCAAAATTGAAGAAGGCTTCTTTGACTTGATGCATGTACAAAAAGTGTTGTCTGCAAGTACAGTGTGTAAACTGCAGAGTTGCACACATGGTATACCAGGAGATCTACAAGTTTACCACATTGGCAACTTGTTGAAAGGGGATAGAGTAAACGGGCATCTAATTCACAAAATTGAATCACATTTCAACACCTCTTGGATGTCCTGGGATGGTTGTGACTTAGACTACTACTGCAACATGGGGGATTGGCCATCTTGCACATACACAGGAGTGACCCAGCATAACCATGCTGCATTTGTAAACTTGCTTAACATTGAAACTGATTACACGAAAACCTTCCACTTCCACTCTAAAAGAGTTACAGCACATGGTGACACACCACAATTAGACTTAAAAGCAAGGCCGACCTACGGTGCAGGTGAGATCACTGTGCTGGTTGAGGTTGCTGACATGGAGTTGCATACCAAGAAAGTTGAAATATCAGGCTTGAAATTTGCAAGTCTGGCTTGCACGGGTTGCTATGCTTGTAGCTCTGGCATCTCCTGTAAAGTTAGAATTCATGTAGATGAACCAGATGAGCTCACAGTACATGTAAAGAGCAGTGATCCAGATGTGGTTGCAGCTAGCACAAGTCTCATGGCGAGGAAGCTTGAATTTGGGACAGACAGCACATTCAAGGCCTTTTCAGCTATGCCCAAAACCTCTTTATGTTTTTACATTGTGGAGAGAGAATACTGCAAGAGCTGCAGTGAAGATGATACACAAAAATGTGTTGACACAAGACTTGAGCAGCCACAGAGCATACTAATTGAGCACAAAGGAACGATAATTGGAAAGCAGAATGATACTTGCACAGCCAAGGCAAGCTGTTGGTTAGAGTCAGTCAAGAGTTTTTTTTATGGATTGAAGAATATGCTTGGCAGTGTTTTTGGTAATCTTTTCATAGGCATTTTGTTATTCCTTGCCCCTTTTGTCCTGTTGGTGCTTTTCTTTATGTTTGGGTGGAAAATCTTGTTTTGCTTTAAATGTTGCAGGAGGACCAGAGGCTTATTTAAGTATAGACACCTCAAAGACGATGAGGAAACAGGCTACAGAAGGATTATTGAAAGACTGAACAGCAAAAAAGGGAAAAACAGGCTGCTTGATGGTGATAGACTGGCTGATAGGAAAATTGCTGAGCTGTTCTCCACAAAAACACACATTGGC
>AAK52743
ATGTCTTTCAGCGTTATGTACACACCACTTTTGTGTGCTGTTCTTTGCTTACAGCTGTGGAGTTTAGAAGGGTCTCATGGACTG---TCCAACAAAACCCAACACAGTAATACAAGCACCACAAAGGCGCCTGAAGTA---------AGCCAGGAACTT------GGATTGCCTGTGAGCACAGTATCGACTATCACGTCAGAACCTCCTTCCATCACATCCGCAGTATCAGTCAGTGGATCAGAAGGCTCAGGAGACACGAACACCTCTCCCTCGGTCACCACACAAGGCCCGACTTTGCCAGAAACC---------------------------------------ACGCTGGAACCCCTAACAACAACCGACACAGATGCATCAAGCACTGTCGTCGTCGATGTCAGCACACAGACGGTCAAGGACACCCCTATATCAACAACCTACACAAGTTTGCCCAGTACTCCCAGCGAGCCAACTACACCACAGGGTACACATCATACTGCAAGGGGTCTACTGTCAGTCACCAGCACAAAGCCAGAAGAAGCATCACCACAAGCA---AATCCAGGAAAAATAAGCATGGAGACCAATGGCCCGCGCCTAGCCATCAGCGAGACACCATCCTTCTCTCCAACAACTCAGGCTCCTACCGAAAACAGCAACCCCATCACATCCAAACAGCTTATGCTCTCAGCACAACCAGTAACCCCAAACCCAATGACCTCTCCAGTACAGCCAGCCCTCTCTCAGAGTGACACGTCCACGGCCATCCAAGATGTACACCCAAGCCCAACAGGCAGATCTAAAAGAAACCTTGAGATGGAAATAATTTTGACTTTATCTCAAGGTTTGAAGAAGTACTACGGCAAGATACTAAAACTTCTGGACCTTACTTTGGAAGAAGACACTGAAGGCCTGCTAGAGTGGTGTAAGAGAAATCTTGGTTTGGTCTGTGATGACAACTTCTTTCAGAAGAGGATAGAAGAGTTTTTTTTGACTGGGAAGGGTCACTTCAATGAAGTCTTACAGTTCAAAACACCAAGCACACTAAGCCCCACGGGACCAGCCCGAACTGGGTCACCAACAGTGGAACCTTTTAAATCTTACTTCGCTAAAGGGTTCCTTTCAATGGACTCAGGCTACTTCTCTGCCAAGTGTTATCCAAGAGCATCCAATTCAGGACTTCAGCTGATCAATGTCACCCAACATTCAACTAGAATAACAGACACACCTGGACCCAAGATCACTAATCTGAAGACCATCAATTGCATAAACTTAAAGGCATCAGTCTTTAAAGAGCATAGAGAGATTGAAATCAATGTTCTTCTCCCTCAAGTCGCAGTTAACCTCTCAAGCTGCCACGTGTTGATCAAATCGCATGTCTGTGACTACTCTTTGGACATTGACGGGCCAGTAAGACTACCCCGCATCCACCATGAAGGAACTTTCATACCAGGAACTTACAAAATAGTTATAGACAAAAAAAACAAACAAAATGATAGATGCACTTTGGTCACCAACTGTGTAATAAAAGGAAGGGAAATTCGTAAGGGCCAGTCAGTGTTAAGACAATACAGGACAGAAATCAAGATTGGCAAGGCATCTTCTGGTTCCAGAAGACTATTGTCCGAAGAGTCTGGTGATGACTGCATATCAAGAACTCAGCTATTGAGGACAGAGACTGCGGAAATTCACAATGATAACTATGGTGGTCCAGGTGACAAGATAACCATCTGCAATGGTTCAACTGTTGTGGATCAGAGATTGGGCAGTGAACTGGGGTGTTACACTATCAATAGAGTAAACTCTTTTAACCTTTGCGAAAACACTGCCACGGGCAAATCCTGTGAAATAGATAGCACCCCAGTCAAATGCAGGCAGGGTTTCTGTTTGAAAATTACTCAGGAGGGAAGGGGCCACGTGAAGCTATCGAGAGGTTCAGAAGTTGTCCTGGACGCCTGCGAATCAAGCTGTGAAATAATGATACCAAAGGGCACCGGAGACATCCTAGTTGACTGTTCAGGTGGACAGCAACATTTCTTAAAAGATAACTTGATTGATCTAGGATGCCCAAACATCCCACTATTAGGCAAGATGGCTATCTACATTTGTAGAATGTCAAATCATCCTAAAACGACTATGGCTTTTCTTTTTTGGTTTAGCTTTGGTTATGTGGTGACCTGTATACTCTGTAAGGTCATCTTCTATCTATTAATAGTTGTGGGGACGTTGGGGAAAAAGTTCAAACAGTATAGAGAGTTGAAACCTCAGACCTGTACCATATGCGAAACAACTCCTGTTAATGCAATAGATGCTGAAATGCACGACCTCAATTGCAGTTACAATATATGTCCATACTGTGCATCTAGGCCAACCTCAGATGGTCTTGCCAGACATGTTATGCAGTGCCCTAAGCGGAAGGAAAAAATTGAAGAAACCGCATTATACTTAAACTTGGAAAGAATCCCCTGGGTTGTTAGGAAATTACTGCAGGTGTCAGAATCCACCGGTGTGGCACTAAAGAGGAGTAGTTGGCTGGTTGTGCTACTTGTGCTACTTACAGTTTCATTGTCACCAGTACAATCAGCACCTATCGGCCATGGAAAGACAGTTGAAACATATCAAACCAGAGAAGGATACACAAGTATTTGCCTCTTTGTACTAGGAAGCATCTTATTTATAGTCTCTTGCCTAATGAAGGGGTTGGTTGACAGTGTTGGTAACAGTTTTTTCCCTGGTTTGTCCATTTGTAAGACATGTTCTATTGGCAGTGTAAATGGCTTTGAGATTGAATCTCACAAATGTTACTGTAGCCTATTTTGTTGTCCCTACTGTAGACACTGCTCTGCCGATAGAGAAATACATAGGTTGCACTTGAGCATCTGCAAGAAAAGGAAGACTGGGAGTAATGTCATGCTGGCCGTCTGTAAGCGCATGTGCTTTAGGGCAACTGTGGAAGTAAGCAACAAGGCTCTACTCATCCGAAACATCATCAACACCACTTTTGTTCTGTGCATACTGATATTAGCAGTTTGTGTTGTC---AGCACCTCCGCAGTGGAGATGGAAAGCCTGCCAGCTGGCACTTGGGAGAGAGAGGAAGATCTGACAAATTTCTGTCATCAAGAATGCCAAGTCACTGAGACTGAATGCCTCTGTCCCTACGAAGCTCTTGTGCTCAGGAAACCCTTGTTTTCAGACAGCATTGTCAAAGGCATGAAGAACTTGCTAAATTCAACAAGCTTAGAAACAAGCTTATCAATTGAGGCACCATGGGGAGCAATAAATGTCCAATCAACCTTCAAACCTACTGTGTCAGCTGCGAATATAGCTCTTAGTTGGAGCTCAGTGGAACACAGGGGTAATAAGATTTTGGTTTCAGGTAGATCAGAATCAATCATGAAGCTAGAAGAAAGGACAGGAATCAGCTGGGATCTAGGGGTAGAAGATGCTTCTGAATCTAAATTGCTTACTGTCTCTGTTATGGACTTGTCACAGATGTACTCTCCTGTCTTTGAGTACCTATCAGGTGACAGACAAGTGGAGGAATGGCCCAAGGCAACCTGCACAGGAGATTGCCCAGAAAGATGTGGCTGCACATCATCAACCTGCCTACACAAAGAATGGCCCCATTCAAGAAACTGGAGATGCAACCCCACCTGGTGTTGGGGAGTCGGCACTGGATGTACCTGCTGTGGGCTGGATGTAAAAGACCTTTTTACAGATTACATGTTTATCAAGTGGAAAGTTGAGTACATTAAAACAGAAGCTATAGTGTGTGTTGAGCTTACTAGCCAAGAGAGACAATGTACCTTGATTGAGGCAGGCACAAGATTCAACTTAGGTCCTGTGACCATCACATTGTCAGAGCCAAGAAACATTCAGCAAAAGCTCCCTCCAGAGATAGTTACATTGCACCCCAGAATTGAAGAAGGTTTCTTTGATTTAATGCATGTACAAAAGGTGCTATCAGCAAGTACAGTGTGTAAGCTACAGAGTTGCACACATGGTGTGCCAGGGGACCTACAGGTCTATCACATAGGAAACTTGTTAAAAGGAGACAAGGTGAATGGGCACCTGATTCACAAAATTGAACCACACTTCAACACTTCCTGGATGTCTTGGGACGGCTGTGACCTACACTACTACTGTAATATGGGGGATTGGCCATCTTGCACATATACTGGAGTCACCCAGCACAATCATGCTGCATTTGTAAACATGCTCAACATCGAAACTGATTATACAAAAAACTTCCACTTTCACTCTAAGAGAGTTACTGCACATGGAGACACACCACAATTAGATTTGAAAGCTAGACCAACTTATGGTGCAGGTGAAATCACTGTGCTGGTGGAAGTTGCTGACATGGAGTTACACACAAAGAAAATTGAGATATCAGGTTTGAAGTTTGCAAGCTTAACTTGCACAGGCTGTTATGCTTGTAGCTCTGGTATCTCCTGTAAGGTTAGAATCCATGTAGATGAGCCAGATGAGCTTACAGTACATGTGAAGAGTGAAGACCCCGACATAGTTGCTGCTAGCTCAAGTCTCATGGCTAGGAAGCTTGAATTTGGGACAGATAGTACATTCAAAGCCTTTTCAGCCATGCCCAAAACCTCCTTATGCTTCTACATTGTGGAGAGAGAATATTGTGAAAGCTGCAGCAAAGAAGATACACAAAAATGTGTTAACACAAAGCTTGAGCAACCACAGAGCATTTTAATCGAGCACAAAGGCACGATAATTGGTAAGCAGAGCAACACCTGCACAGCTAAAGCAAGCTGTTGGCTAGAGTCAGTCAAGAGCTTCTTTTATGGGCTAAAGAACATGCTTAGTGGCATTTTTGGCAATGTTTTCATAGGGGTTTTCTTATTCTTTGCTCCTTTTATCCTTTTGATACTTTTCTTTATGTTTGGATGGAGAATCCTGTTCTGCTTTAAATGTTGCAGAAGAACTAGAGGCCTTTTTAAGTACAGACACCTCAAGGACGATGAAGAAACCGGTTACAGGAAAATCATTGAGAGACTGAACAACAAAAAAGGGAAAAACAAACTGCTTGATGGTGAAAGATTAGCTGATAGGAAGATTGCTGAGCTGTTCTCCACAAAGACACACATTGGC
>ABD98125
---------------ATGCATATATCATTGATGTATGCAGTTTTCTGCTTGCAACTGTGCGGTCTAGGGAAGACTAACGGACCA---CACAATGGGACTGAACACAATAATACACACGTTATGACAACGCCTGATGAC---------AGTCAGAGCCCT------GAACCGCCAGTGAGCACAGCCTTACCTGTCACACCGGACCCTTCAACTGTCACACCTTCAACACCAGCCAGCGGATTAGAAGGCTCAGGAGAGGTTTACACATCCTCTCCAATCACCACCAAGGGTTTGTCTCTGCCGGAGGCC---------------------------------------ACATCTGAGCCCCCTGCGACTACCAGCGTGGTCACTTCAAGTGCAAGTGACACCGATTCTAGCACACAGGCAGCCGGAGGCACCCCTACACCAACAGTCCGCACGAGTCTGCCCAGCAGCCCTAGCACACCATCCACATCACAAGGCACACACTATCCCGTGAGGAGTCTGCTTTCAGTCACGAGCCCTAAGCCAGAAGAAACACCAACACCGTCA---AAATCAGGCAAAGATAACTTAGCAACCAACAGCCCCCACCCAGCCACCAGCAGACCAACAGCCCCTCCCACAACAGCCCAGAAACCCACTGAAAACAACAGCCACAACACCACCGAACAGCTTGAGTCCTTAACACACTTAGCAACTTTAGGTTCAATGATCTCTCCAACACAGACAGTCCTCCCACAGAGTGTTACCTCTATAGCCATTCAAGACATTCATACCAGCCCAACAAATAGGTCTAAAAGAAACCTTGATGTGGAAATAATCTTAACGTTATCTCAGGGCCTGAAAAAGTATTATGGCAAAATACTTAAGCTCCTGCATCTCACCTTAGAGGAAGACACTGAAGGCTTGTTAGAGTGGTGCAAGAGAAATCTCGGTCTTGACTGTGATGACACCTTCTTCCAAAAAAGAATCGAAGAATTCTTCATAACTGGTGAGGGTCATTTCAATGAAGTTTTACAATTTAGAACACTAGGCACATTGAGTACCACAGAGTCAACGCATGCTGGATCACCAACAGTTGAACCCTTCAAATCCTACTTTGCTAAAGGTTTCCTTTCAATAGATTCAGGTTATTTCTCTGCCAAATGTTATTCAAGAACATCCAATTCAGGGCTCCAATTGATTAATGTTACCCGACATTCAACTAGGATAGCTGACACGCCTGGGCCTAAGATCACTAACCTAAAGACCATCAATTGCATAAACTTAAAAGCATCCGTCTTTAAAGAACATAGGGAGGTTGAAATCAATGTGCTTCTCCCTCAAGTTGCAGTCAACCTCTCAAACTGTCATGTTGCAATCAAATCACATATCTGTGACTATTCTTTAGACACCGACGGGGCAATTAGGCTTCCTCAAATTCATCATGAAGGCACTTTTATCCCAGGTACTTACAAAATAGTGATAGACAAAAAAAGTAAGCTGAATGACAGGTGTACCCTATTCACCAACTGTGTGATAAAAGGAAGAGAAGTTCGTAAAGGCCAGTCAGTCCTAAGGCAATATAAGACAGAAATTAGAATTGGCAGGGCATCAACTGGTTCTAGGAGATTGCTTTCCGAAGAATCTGGTGATGACTGCATATCAAGAACTCAGCTATTGAGGACAGAGACTGCAGAGGTCCATGGCGATAACTATGGTGGTCCAGGTGATAAGATAACCATCTGTAATGGTTCAACTGTTGTAGATCAAAGACTGGGTAGTGAACTGGGGTGTTACACTATCAATAGAGTGAGGTCATTCAAGCTATGCGAAAACAGTGCCACAGGGAAGAGCTGTGAAATAGACAGTATCCCAGTCAAGTGTAAGCAGGGTTATTGCCTAAAAATCACTCAGGAAGGAAGGGGCCATGTGAAGTTATCTAGAGGCTCAGAAGTTGTCTTGGATGTATGTGATTCAAGCTGTGAAGTGATGATACCTAAGGGCACTGGTGACATTCTAGTAGATTGTTCAGGTGGGCAGCAACATTTTTTAAAAGACAACCTGGTTGACCTAGGGTGTCCCAAAATTCCGTTACTGGGCAAAATGGCTATTTATATCTGCAGGATGTCGAATCACCCCAAGACAACCATGGCCTTCCTCTTTTGGTTCAGCTTTGGCTATGTGATAACTTGTATACTTTGCAAGGCCATTTTTTTCTTATTAATAATTTTTGGAACACTAGGGAAAAGGTTCAAGCAGTACAGAGAGTTAAAACCCCAGACCTGCACCATATGTGAGACAACACCTGTAAATGCAATAGATGCTGAAATGCATGATCTCAACTGCAGTTACAATATATGTCCCTATTGTGCGTCTAGACTGACTTCAGATGGGCTTGCTAGGCATGTGACACAATGTCCTAGACGGAAGGAGAAAGTGGAGGAAACCGAATTATACCTGAATTTAGAGAGAATTCCCTGGGTTGTAAGAAAGCTATTGCAGGTGTCAGAGTCCACTGGTACAGTGTTAAAAAGGAGCAGCTGGCTAATTGTATTACTTGTGCTGTTCACAGTTTCATTGTCACCAGTTCAATCAGCACCCATTGGTCACGGGAAAACAATTGAAACATACCGGGTTAGGGAAGAATACACAAGTATTTGCCTCTTTGTACTAGGAAGTATCCTGTTTATAGTCTCTTTTCTAATGAAAGGACTGGTTGACGGTGTTGGCAACATCTTCTTTCCTGGGCTGTCCGTCTGTAAGACATGCTCTATAGGTAGCATTAATGGCTTTGAAATTGAGTCTCATAAGTGCTACTGTAGCTTGTTTTGTTGCCCTTACTGTAGGCACTGCTCTGCTGATGGAGAAATCCATCAGCTGCACTTGAGCATCTGCAAAAAAAGGAAAACAGGAAGTAATGTTATGCTGGCTGTTTGCAAACGCATGTGTTTCAGGGCAACTATGGAAGTAAGCAACAAGGCCCTATTTATCCGTAGCATTATCAACACCACTTTTGTTGTGTGCATACTGATACTAGCGGTTTGTGTTGTT---AGCACCTCAGCAGTAGAGATGGAAAGCCTACCAGCTGGGACCTGGGAAAGAGAAGAAGACCTAACAAATTTCTGCCATCAGGAATGCCAGGTCACAGAGACTGAGTGCCTCTGCCCTTATGAAGCTTTAGTGCTCAGAAGGCCCCTATTTCTAGATAGTATAGTCAAAGGTATGAAAAATCTGCTAAACTCAACAAGTCTAGAAACAAGCTTATCAATTGAGGCACCATGGGGAGCAATTAATGTTCAGTCAACCTACAAACCAACTGTATCAACTGCAAACATAGCACTTAGTTGGAGCTCAGTGGAACACAGAGGCAATAAGGTTTTGGTCTCAGGCAGATCAGAATCAATTATGAAGCTGGAAGAAAGGACAGGAATCAGCTGGGATCTTGGCGTGGAAGATGCCTCTGAGTCTAAGCTACTTACAGTTTCAGTCATGGACTTGTCTCAGATGTACTCTCCTGTCTTCGAGTACTTATCAGGTGACAGACAAGTGGAAGAGTGGCCTAAAGCAACCTGCACAGGTGACTGCCCAGAAAGATGTGGCTGCACATCATCAACCTGCTTACACAAAGAGTGGCCCCACTCAAGGAATTGGAGATGTAATCCTACTTGGTGCTGGGGTGTAGGGACTGGCTGCACCTGTTGTGGTTTAGATGTGAAAGACCTTTTCACAGATTACATGTTCGTCAAGTGGAAAGTTGAGTACATTAAGACAGAGGCCATAGTATGTGTAGAACTAACCAGTCAGGAAAGACAGTGTAGCTTGATTGAGGCGGGCACAAGATTCAATTTAGGTTCTGTGACTATTACATTGTCAGAACCAAGGAACATTCAACAAAAGCTCCCTCCTGAAATAATCACACTGCACCCCAAGATTGAGGAAGGTTTTTTTGACCTAATGCATGTACAAAAAGTGCTATCGGCAAGCACAGTGTGTAAGTTGCAGAGTTGCACACATGGTGTGCCAGGAGATCTGCAGGTCTACCACATCGGAAACCTATTAAAAGGGGACAGAGTAAACGGACACCTGATTCATAAAATTGAGCAACACTTCAACACATCCTGGATGTCTTGGGATGGTTGTGACCTAGACTACTACTGTAACATGGGAGACTGGCCTTCCTGCACATATACCGGAGTCACTCAGCATAACCATGCTTCATTTGTAAACCTGCTCAACATTGAAACTGATTATACAAAAACCTTTCACTTTCACTCTAAAAGGGTTACTGCACATGGAGACACACCACAGCTAGATCTGAAGGCAAGGCCAACCTATGGTGCAGGTGAGGTCACCGTGCTGGTGGAAGTTGCTGACATGGAGTTACACACAAAGAAGATTGAAATATCAGGCTTAAAATTTGCAGGCCTAACTTGCACAGGTTGTTATGCTTGTAGTTCTGGCATCTCTTGTAAAGTTAGAATTCATGTAGATGAACCAGATGAACTTACAGTACATGTTAAAAGTGATGACCCAGATGTAGTTGCAGCTAGCTCAAGTCTCATGGCGAGGAAGCTTGAGTTTGGAACAGACAGTACATTTAAAGCTTTCTCAGCCATGCCTAAAACCTCCCTATGTTTCTACATTGTGGAAAGAGAATACTGTAAGAGCTGCAGTAAAGAAGATACACAAAAATGTGTTAACACGAAACTCGAACAACCACAGAGCATTTTGATCGAACATAAGGGAACTATAATTGGAAAGCAAAACAATACTTGCACGGCTAAAGCGAGTTGCTGGTTAGAGTCAGTTAAGAGTTTTTTTTATGGTCTGAAGAATATGCTCGGTGGCATATTTGGCAATGTTTTTATAGGCATTTTCACATTTCTTACCCCCTTTATCTTGTTAATACTCTTCTTTATGTTTGGGTGGAGGATCCTGTTTTGCTTCAAGTGTTGCAGAAGAACCAGAGGCCTATTCAAGTACAGACACCTCAAAGACGATGAAGAAACTGGTTACAGAAAGATCATTGAAAGACTGAACAACAAAAAGGGAAAAAACAGGCTGCTTGATGGTGAAAGACTTGCTGACAGAAAGATTGCTGAACTGTTCTCCACAAAAACACACATTGGC
>AAK52742
ATGCCTGCCAACATTATGTATACACTGTTAGTGTGTGCTGTTCTCTGTCCACAGCTGTGGAGTCTGGAAGGGACCCATGTTCCA---CACAACGAGACTAAACACAATGGAACCGGCATCACAGCAGCACCTGGAGAG---------AGTCAAGGCCCC------ATGTCGCCTGCGAGCACAGCAGTGCCCCTCACACCGGAACCCCCAAACACCAAACCTGCAGCATCAGCCAGCGAACTGGAAAGCTCGGGGGAAGGGCACACCTCCCTTTTAGCCACCACACAAGGTCTGACTTCGCCGGAGGCC---------------------------------------ACGCCGGAGCTCCCAACAACAACCGACACAGGCGTATCAAGCACAAGCGTCGTCGACATTGGCACACAGATGGCCAAAGACACTCCCACATCGACAGCCCACACAAGCCTGCCCAGCAATCCCAGTGCACCATCCACAGCACAAGGCACACATCACACTATAAGAGGTCTGCTGTCAGTTACCAGCACCAAGCCAGAAGAAGCATCAACACCAACA---GACCCAGGAAAGGCGGGTGCAGAGACCGGCAGCCCAAGACCAGCCATCAGCAGAAAACCAACCCTCTCACCAACAGCTGAAGCTCCCACTGAAATCAACAACTCTAGCACCCCCAAACAACCCGAGCCCTCAATACAACCAGCAACCCCAAGCCTAGTGATCTCTCCAGCACAGCCAGCCTTCCCACAGAGTGCTACTTCCACAGCTGCTCAAGATATATACTCTAGCCCAACAAACAGATCTAAAAGAAACCTTAAGATGGAAATAATTTTGACTTTGTCTCAAGGTCTAAAGAAGTACTACGGTAAGATACAAAAAACTCTGGGTCTCACCTTAGAAGAAGACACTGAAGGTCTGCTGGAGTGGTGTAAGAGAAATCTTGGTCTGACCTGTGATGATAATTTCTTCCAAAAGAGAATAGAAGAGTTTTTTTTGACCGGTGAAGGCTACTTCAATGAAGTTTTACAGTTTAAAACACCAAGCACACCAGGCTCCACAGAACCGACTCATGCCGAGGCACCAACAGTTAAACCCTTTAAATCTTACTTTGCTAGAGGCTTCCTTACAATAAACTCAGGTTACTTCTCTGCCAAGTGCTATTCATGGACTTCTAACTCAGGACTTCAGTTGATCAACGTCACCCAGCATCCAGCCAGAATAGCAGACACACCTGGACCCAAGATCACTAATCTGAAGACCATCAATTGTATAAACTTAAAAGCATCAGTCTTTAAAGAGCATAGAGAGATCGAAATCAATGTGCTTCTCCCACAAGTCGCGGTCAACCTCTCAAACTGCCACGTTCTGATCAAATCACATGTCTGTGACTACTCTTTAGACATCGATGGGACAATAAGACTACCTCGTATCTACCATGAAGGAACATTTATACCAGGAACCTATAAAATAGTAATAGACAAAAGAGATAAGCAAAACGACAGATGCACCTTGGTCACCAATTGTGTAATAAAAGGAAGGGAGGTTCGTAAAGGCCAGTCAGCATTAAGGCAATACAGGACAGAAATCAGAATAGGCAAGGCATCTGCTGGCTCTAGAAGATTGCTGTCCGAAGAGTCTGGTGACGACTGCATATCTAGAACTCAGCTATTGAGGACAGAGACTGCAGAGGTCCATGGTGACAACTATGGTGGTCCAGGTGACAAAATAACTATCTGTAATGGTTCAACCATTGTGGATCAAAGACTTGGCAGTGAACTGGGGTGTTATACTATCAATAGAGTGAAGTCATTCAAGCTATGCGAAAATAGTGGCACGGGAAAATCCTGTAAGATAGATAAACACCCAGTTAAGTGCAGGCAGGGTTTTTGCTTAAAAATTACTCAGGAAGGAAGGGGCCATGTGAAGCTATCGAGAGGCTCAGAAGTTGTCTTAGATGCCTGCGACTCAAGCTGTGAAATAATGATACCGAAGGGCACAGGAGACATCCTAGTAGACTGTTCAGGTGGGCAACAACATTTCTTAAAAGATAACTTGGTTGATCTAGGATGCCCTAACATTCCACTATTAGGTAAAATGGCTATCTACATTTGCAGGATGTCAAATCACCCTAAAACAACTATGGCTTTTCTCTTTTGGTTTAGTTTCGGCTATGTAATAACATGTATATTTTGTAAAATCATTTTTTACTTGTTGATAGTCGTGGGGACATTGGGGAAAAAGTTCAAACAGTACCGGGAGCTGAAACCTCAGACTTGTACTATATGTGAAACAACTCCTACCAATGCAATAGATGCTGAAATGCACGATCTTAAATGCAGTTACAATATATGCCCTTATTGTGCATCTAGATTAACCTCGGACGGGCTTGCCAGGCATGTGACACAATGCCCTAAGCGAAAAGAGAAAGTAGAAGAGACTGAACTGTACTTGAACTTGGAAAGAATTCCTTGGATTGTCAGAAAACTACTGCAAGTGTCAGAGTCTACCGGTGTGGCACTGAAAAGGAGCAGTTGGCTGATTGTGTTACTTGTGCTACTTACAGTTTCATTGTCACCGGTTCAATCAGCACCCATTGGACATGGAAAGACAATTGAGGCATATCAGACCAGAGAGGGGTACACAAGTGTTTGCCTGTTTATGCTGGGAGGCATCTTGTTTGTGGTCTCCTGCCTGATGAAAGGGCTAGTTGACAGTGTCAGCAACAGCTTTTTCCCTGGGTTATCTATTTGCAAAACCTGTTCTATCGGCAGTGTAAATGGCTTTGAAATTGAATCCCATAAATGTTACTGTAGCTTACTTTGTTGCCTTTATTGTAGACATTGCTCTGCTGATAGGGAAATCCACCAATTGCACTTGAGCATCTGCAAAAAAAGAAGGGCAGGAGGCAATGTCATGCTGGCTGTCTGCAAGCGCATGTGCCTCAGAGCCACTATGGAGGTAAGCAATAAGGTCCTATTCATCCGAAGTATTATCAACACCACTTTTGTTATATGCATACTGGTATTGGCAGTCTGTATCGTT---AGCACCTCCGCAGTAGAGATGGAAAGCCTACCAGCCGGCACTTGGGAAAGGGAGGAAGACCTGACTAACTTCTGCCACCAGGAATGCCAAGTCACAGAGACTGAATGTCTCTGTCCTTACGAGGCTCTTGTACTCAGGAAACCCCTATTCTCAGACAGTATAGTCAAGGGCATGAAAAACCTGCTAAATTCAACTAGCTTGGAAACAAGCTTATCAATTGAAGCACCATGGGGAGCAATAAACGTCCAGTCAACCTTTAAACCCACCGTTTCAACTGCAAACATAGCACTTAGCTGGAGTTCAGTAGAACACAGAGGTAACAAAATTTTGGTCTCAGGCAGATCAGAATCAATTATGAAGCTAGAAGAAAGGACAGGAATCAGCTGGGATCTGGGCGTAGAAGATGCCTCTGAATCTAAGTTGCTTACTGTTTCTGTCATGGATTTGTCACAGATGTATTCTCCTGTCTTTGAGTACTTATCAGGTGACAGACAGGTAGAGGAGTGGCCCAAAGCAACCTGCACAGGTGATTGCCCAGATAGGTGTGGCTGCACATCATCAACCTGTTTACACAAAGAATGGCCCCATTCAAGAAATTGGAGATGCAACCCCACTTGGTGTTGGGGAGTCGGCACTGGATGCACCTGCTGTGGACTAGATGTGAAAGATCTTTTTACAGATTATATGTTTGTCAAGTGGAAAGTTGAATACATAAAGACCGAGGCCATAGTGTGCGTTGAGCTCAATAGCCAAGAAAGGCAGTGCAGCTTGATTGAGGCAGGCACAAGATTCAACTTGGGTCCTGTGACCATCACGTTGTCAGAACCAAGAAACATTCAGCAGAAGCTTCCTCCTGAAATAATCACATTGCATCCTAGAATTGAGGAAGGTTTCTTCGATCTGATGCATGTTCAAAAGGTGCTGTCTGCAAGTACAGTATGCAAGCTACAAAGCTGCACACATGGTGTGCCAGGAGACTTACAGATCTACCACATTGGCAACTTGTTAAAAGGGGATAGGGTAAATGGGCATCTGATTCACAAAATTGAGCCACACTTCAACACTTCTTGGATGTCCTGGGATGGCTGTGACCTAGATTACTACTGTAACATGGGGGATTGGCCCTCTTGCACATATACTGGAGTGACCCAACATAACCATGCTGCTTTTGTAAACTTACTTAACATCGAAACTGATTACACAAAGAACTTCCATTTTCATTCTAAAAGGGTTACTGCCCATGGAGACACCCCACAACTGGATCTTAAAGCTAGACCAACTTACGGTGCGGGTGAAATCACTGTTCTGGTGGAGGTTGCTGACATGGAGTTACACACAAAAAAGATTGCGATATCAGGTCTGAAATTTGCAAGTTTGACTTGCACAGGTTGCTATGCTTGTAGCTCTGGCATCTCCTGTAAAGTCAGGATTCATGTGGATGAACCAGATGAGCTTACAGTACATGTGAAAAGTGAAGATCCGGACATTGTTGCAGCCAGCTCAAGCCTCATGGCAAGGAAGCTTGAATTTGGGACAGACAGCACATTCAAGGCCTTCTCAGCCATGCCCAAAACCTCCTTGTGCTTCTACATTGTAGAGAGAGAATACTGTGAGAGCTGCAGCAAAGAAGACACACAGAAATGTGTTAACACAAAGCTTGAGCAACCACAAAGCATTTTAATTGAGCACAAAGGAACGATAATCGGAAAGCAAAATGACACTTGCACAGCCAAAGCAAGCTGCTGGTTAGAGTCAGTAAAGAGTTTTTTTTATGGATTGAAGAACATGCTTAGCGGCATCTTCGGCAACGTTTTTATAGGCATTTTCTTATTCCTTGCTCCTTTTATTCTGTTAATACTCTTCTTTATGTTTGGGTGGAGAATCCTGTTTTGCTTTAAGTGTTGCAGAAGGACCAGAGGCTTATTCAAGTACAGATATCTCAAGGACGACGAAGAGTCTGGTTACAGAAGAATCATTGAAAGATTAAACAACAAAAAAGGAAAAAACAAGTTACTTGACGGTGAAAGACTAGCTGACAGGAGGATCGCTGAGTTGTTCTCTACCAAAACACACATTGGT
>ABB30028
ATGTTGTGTCATATCAAACACATATTATTGTTTTGCATTATCCTTTATCATCAACAATGGAACACAGGAGCTTCCAATACAACTATCAGCCCTACAACTAACAAATCCCACACAGACATATCCCATCAGCCAACATCCATCACCGCAGCCTCCAGCCCC------GGGTCGCCCGCCACCACCGCGCCGCCCGAAAGATCAGTCACACCCTCACACACTCCAACCACCTCAGTCTCCGAA---GCCGGCTCCGGAGAGCCCCCTGCGGCAACTCCTGCCTCAGCCACCGCCCAGAGCCCAGAGCCAGCA---------------------------------AGCGCAGCCCAACCATCACCAACCATACCGAAACCAACCACACCCGACCCGACCAGCGAAGCCCTAAGCACCCCCGCCACCAGCAGACCCCAAGAGCCAAGCACCCATCCAAGCCCCAGGAGCAGCCCAAGCAAGCCTGTAGAGACTCAAAGCACACGCCACACTGCAAGAGAGCTCCTCTCAGTAACAGGCACGGAGGCAGAACAGCTCATCACACAGACAATTCACACGACAAAAGAGGCCACAAAAGCCACCAGCCCCCAGCCGACCGCCAGCAACCCCGACCCCACACTGGCAACAACCAGCCGCTCCATCAACAGCATTAACCCCAAGGGGCCAGAGTCAACCAGAGCCACACCCCAATCCACATCCCCAACACCCGAGAGTTCAACAATTCAGACTCAAATTCTGCCAATCATTACCACCCCAGGCACTCTGGAGGCAATTATTCATCCAACAAATAGATCCAAAAGAAACCTTGGTACTGAGATAATCCTGACTCTCCCACAAGGTCTCAAGAAATACTACAGTAAAGTGCTTAAGCTGATGCACCTCACCAGGGAAGAAGACTCCGAGGGTCTGCTTGAGTGGTGTACACGGATCTTGGGACAAACCTGTGATGATGATTACTTTCAAAAGAGAATAACTGAATTCTTCATAACAGGTGTTGGTTATTTTAATGAGGTTCTGCTATTCAAAGAAACGACTGATGCACCCACATTAGCACCAACTCACAAAGGAGCACCACCAACTGAGCCTTTTAAGTCTTACTATGCTAAGGGATTCATCACAATGGATTCGGGCTACTTTTCTGCTAAATGCTATTCAAGAGCATCAAACTCAGGGTTGCAACTAATCAACGTAACAATGCATTCATCTAAGATGCCCATTACTCCAGGCCCAAAGTACTCCAATCTCAAGAACATTAACTGTATAAACCTAAAAGTGTCAACTGATAAAGAACACAATGAAGTTGAGATAAATGTGCTTCTTCCCCAAGTTGCAGTAAATCTCTCAAGCTGTCATGTCCTGGTTAGATCACATGTCTGTGACTACTCCCTTGATGCAGATGGAATGATAAAGCTTCCCCAGATAACTCACGAGGGAACTTTTATACCTGGAACTTATAAGATCATAATAGACAAAAAGAACAAACAAAATGACAGATGTACTTTGATCACCAACTGCGTCATAAAGGGAAGAGAGGTCAGGAAGGGGCAGTCGGCTCTCAGACAGTATAAGACAGAGATAAGAGTGGGTCAGGCATCTTCTGGCACTAGAAGATTGTTATCAGAAAGCAACAACAATGATTGCGTATCAAGGACTCAGCTGATCAAGACAGAAAATGCTGAAATACATGGTGATGACTATGGCGGGCCCGGAGAGAAAATAACCATCTGCAACGGCTCTACTATTGTAGAACAAAGATTAGGCAGCGAATTAGGATGCTACACTATCAACAGAATAAAGTCCTTCAAACTATGCGAAAATAGTGCTTCAGGAAAGGGTTGTGAAATTGACAGTACTCCAGTAAAATGTAAGCAAGGCTTCTGTTTGAAAATAACCCAAGAAGGAAGGGGTCATGTTAAACTTTCCAGAGGCTCAGAGATAATTCTAGACGTTTGCGACTCAAGCTGTGAAATGATGATACCAAAAGGGTCTGGTGATATCCTGGTAGATTGCTCTGGAGGACAGCAGCACTTCCTACAGGACAACTTGGTCGACTTAGGATGCCCAAACGTTCCCCTACTGGGCAAAATGGCCATATACATCTGCAGAATGTCAAACCACCCCAAGACAACCATGGCCTTCCTCTTTTGGTTCAGCTTTGGCTATGTCATAACCTGCATCTTTTGCAAGGTTATCTTTTATGTGCTAATAATAATTGGAACATTAGGAAAAAGGATCAAACAGTACAGAGAGCTTAAGCCTCAGACCTGCACTATATGTGAAGCAACTCCTGTTAATGCAATAGATGCTGAAATGCATGATCTTAACTGTAGCTACAACATATGCCCTTATTGCGCATCTAGATTAACTTCAGAAGGTCTGGTTAGGCATGTGACTCAGTGTCCTAAGAGGAAGGAAAAGATAGAGGAAACAGAGCTGTACTTAAATTTGGAAAGGATACCCTGGTTTGTCAGAAAGCTCTTGCAGGTATCAGAATCAACAGGGGTAGCGCTCAAGAGAAGCAGCTGGCTGGTGACACTTCTTGTGTTGCTAACAGTATCTTTGTCGCCTGTGCAATCAGCACCCATTGGTCAGGAAAGAACGGTAGTAACGTACCAAGTCAGAGAAAGTTACACAGGCATGTGTCTTTTCATCCTAGGTAGTGTCCTTTTTGCAATCTCCTGGTTGACAAAGGGACTGGTAGACAGTGTTGGTAACATTTTCTTTCCTGGACTTTCAGTTTGTAAAACATGTTCCATCGGCAGCATAAATGGCTTTGAAATTGAATCCCACAAATGCTATTGTAGCCTTTTCTGCTGCCCTTACTGTAGATACTGCTCGGCCGACAGAGGTGCTCACCAGTCTCATTTGAGTGTTTGTAAAAAGAGGAAAACTGGAAGCAATGTCATGTTAGCTGTCTGCAAGCGCATGTGTTTTAGAGCTACTTTAAAGGTGAGCAGTGAGGCTTTGATTATCAGGAGCATTATAAACACTACTTTTGTTGTGTGCATTCTAATATTAGTTGTCTGTGTTGTT---AGCACCTCAGCCGTAGAGATGGAGAACTTGCCAGCAGGTACTTGGGAGAAGGAAGAGGACCTAACAAACTTCTGTCACCAAGAATGTCAGGTAACAGAAACCGAATGCCTCTGTCCATACGAGGCTTTTGTGCTTAGAAAGCCACTTTTTTTGGACAGTACTGCCAAGAGCATGAAAAGCCTGTTAAATTCAACAAGTTTGGAAACAAGCCTGTCAATTGAAGCACCCTGGGGGGCAATTAATGTACAGTCAACTTTCAAACCCACCGCTTCGACTGCAAATATAGCGCTCAGTTGGAGCTCAGTAGAACACAGAGGCAATAAGATTCTTGTTACAGGTAGATCAGAGTCGATTATGAAACTGGAAGAAAGAACAGGAATCAGTTGGAATCTCGGTGTGGAAGATGCTTCTGAATCAAAGACACTCACTGTATCAGTCATGGACTTATCTCAGATGTATTCCACTGTCTTCGAGTACTTATCAGGCGACCGGCAAGTAGAGGAGTGGCCTAAAGCAACCTGCACAGGTGATTGTCCAGAAAGATGTGGCTGTACATCATCTACTTGCCTCCACAAGGCGTGGCCCCATTCAAGGAACTGGAGGTGCAACCCCACGTGGTGTTGGGGAGTTGGAACTGGTTGCACTTGCTGTGGATTGGATGTGAAAAACCTCTTTACTGACTATATGCTTATCAAATGGAAAGTTGAATTTATAAAAACTGAAGCCATAGTGTGTGTTGAACTCACAAGCCAGGAAAGGCAATGCAGTCTTATAGAAGCAGGCACAAGATTTAACTTGGGCCCTGTTACCATCACTTTATCAGAACCAAGAAACATTCAGCAGAAGCTCCCTCCTGAACTGGTTACGCTGCATCCAAGAGTAGAAGAAGGCTTCTTCGACCTTATGCATGTGCAGAAAGTGCTTTCTGCAAGCACTGTGTGTAAATTGCAGAGCTGCACGCATGGTGTACCAGGTGACTTGCAAGTGTATCATGTAGGCAACTTGCTGAAAGGGGATAAAATAAATGGCAACTCATTTCACAAAATTGAGCCGAACCTAAATACATCATGGATGTCTTGGGACGGCTGTGATCTTGATTACTACTGCAACATGGGAGACTGGCCCTCCTGTACTTACACAGGTGTGACGCAGCACAACCATGCTGCTTTTGTGAACCTGCTCAACATTGAAACTGACTATACAAAGAACTTCCACTTTCACTCAAAGAGAGTCACAGCACATGGAGAGACGCCCCAGCTAGACCTTAAAGCCAGACCAAAGTATGGAGCAGGTGAGGTCACAGTCCTGGTGGAAGTTGCTGACATGGAGCTGCACACTAAAAAGATTGAGATATCAGGTTTGAAATTTGCTAGCCTGACCTGCACGGGCTGCTATGCTTGTAGCTCAGGTATCTCCTGCAAGGTTAGGCTTCATGTAGATGAGCCAGATGAGCTCACGGTACACGTGAAGAGTGATGATCCGGATGTAGTTGCAGCCAGCTCAAGCCTGATGGCCAGAAAAATTGAATTTGGAACTGATAGCACATTTAAAGCTTTCTCGTCCATGCCTAAGGATAAACTCTGCTTTTACATTGTGGAAAGAGACTACTGCAGCAGTTGCAGCAAAGAGGACACACAAAAGTGTGTAAATGCAAAACTTGAGCAGCCTCAGAGTATACTTATTGAACATAAAGGCACCATAATTGGGAAGCAAAATGACACTTGTACAGTCAAGGCGAGCTGTTGGTTGGAATCGGTAAAAAGTTTTTTTTATGGACTAAAAAACATGTTGGGTGGTATCTTCGGCAACGTTATCTTGGGCATCATCATGTTCCTTGCTCCTTTTGCCTTGTTACTGCTCTTCTTCCTTTTCGGATGGAGAATTCTGTTCTGCCTTAGATGCTGCAGAAGGACTAGGGGGCTATTTAAGTACAAACACATCAAAGATGATGAAGAATCAGGCTACAAAAGGATTATTGAAAGGTTAAATAACAAGAAAGGTAAGAACAAGTTATTTGACGGCGAGAGATTGGCAGACAAGAAAATTGCTGAACTATTCTCAACGAAGACACACATTGGC
>ABB30029
ATGTCTTTCAGCATTATGTACACACCACTTTTGTGTGCTGTTCTTTGCTTACAGCTGTGGAGTTTAGAAGGGTCTCATGGACTG---TCCAACAAAACCCAACACAGTAATACAAGCACCACAAAGGCGCCTGAAGTA---------AGCCAGGAATTT------GGATTGCCTGTGAGCACAGTATCGACTATCACGTCAGACCCTCCTTCCATCACATCCGCAGTATCAGTCAGTGGATCAGAAGGCTCAGGAGACACGAACACCTCTCCCTCGGTCACCACACAAGGCCTGACTTTGCCAGAAACC---------------------------------------ACGCTGGAACTCCTTACAACAACCGACACAGATGCATCAAGCACTGTCGTCGTCGATGTCAGCACACAGACGGTCAAGGACACCCCCATATCAACAACCCACACAAGTTTGCCCAGTACTCCTAGCGCGCCAACTACACCACAGGGTACACACCATACTGCAAGGGGTCTACTGTCAGTCACCAGCACAAAGCCAGAAGGAGCATCAACACAAGCA---AATCCAGAAAAAATAAGCATGGAGACCAATAGCCCGCGCCTAGCCATCAGCGAGACACCATCCTTCTCTCCAACAACTCAGGCTCCTACCGAAAACAGCAACCCCATCACATCCAAACAGCTCATACTCTCAGCACAACCAGTAACCCCAAACCCAGTGACCCCTCCAGTACAGCCAGCCCTCTCTCAGAGTGACACGTCCACGGCCATCCAGGATATACACCCCAGCCCAACAAGCAGATCTAAGAGAAACCTTGAGATGGAAATAATTTTGACTTTATCTCAGGGTTTGAAGAAGTACTACGGCAAGATACTAAAACTTCTGGACCTTACTTTGGAAGAAGACACTGAAGGCCTGCTAGAGTGGTGCAAGAGAAATCTTGGTTTGGTCTGTGATGATGACTTCTTTCAGAAGAGAATAGAAGAGTTTTTTTTGACTGGGGAGGGTCACTTCAATGAAGTCTTACAGTTCAAAACACCAAGCACACTAAGCCCCACGGGACCAGCCCGAACTGGGTCACCAACAGTGGAACCTTTTAAATCTTACTTCGCTAAAGGGTTCCTTTCAATGGACTCAGGCTACTTCTCTGCCAAGTGTTATCCAAGAGCATCCAATTCAGGACTTCAGCTGATCAACGTCACCCAACATTCAACTAGAATAACAGACACACCTGGACCCAAGGTCACTAATCTGAAGACCATCAATTGCATAAACTTAAAGGCATCAGTCTTTAAAGAGCATAGAGAGATTGAAATCAATGTTCTTCTCCCTCAAGTCGCAGTTAACCTCTCGAGCTGCCACGTGTTGATCAAATCGCATGTCTGTGACTACTCTTTGGACATTGATGGGCCAGTAAGGCTACCCCGCATCCACCATGAAGGAACTTTCATACCAGGAACTTACAAATTAGTTATAGACAAAAAAAACAAACAAAATGACAGATGCACTTTGATCACCAACTGTGTAATAAAAGGAAGGGAAATTCGTAAGGGCCAGTCAGTGTTAAGACAATACAGGACAGAAATCAAGATTGGCAAGGCATCTTCTGGTTCCAGAAGACTATTGTCCGAAGAGTCTGGTGATGACTGCATATCAAGAACTCAGCTATCGAGGACAGAGACTGCGGAAATTCACAGTGATAACTATGGTGGTCCAGGTGACAAGATAACCATCTGCAATGGTTCAACTATTGTAGATCAGAGATTGGGCAGTGAACTAGGGTGTTACACTATCAATAGAGTAAAGTCATTTAAGCTTTGCGAGAACAGTGCCACAGGTAAATCCTGTGAAATAGATAGCACCCCAATTAAATGCAGGCAGGGTTTTTGTTTAAAAATTACTCAGGAGGGAAGGGGCCACGTGAAGCTATCAAGAGGTTCAGAAGTTGTCTTGGACGCCTGTGATTCAAGCTGTGAGATAATGATACCAAAGGGCACTGGAGACATCCTAGTTGACTGTTCAGGTGGACAGCAACATTTCTTAAAAGATAACTTGATTGATCTGGGATGCCCAAACATCCCACTATTAGGTAAGATGGCTATCTACATTTGTAGAATGTCAAATCATCCTAAAACGACTATGGCTTTTCTTTTTTGGTTTAGCTTTGGTTATGTGATAACCTGTATACTCTGTAAGGTCATCTTCTACCTATTAATAGTTGTGGGGACGTTGGGAAAAAAGTTCAAACAGTATAGAGAGTTGAAACCTCAGACCTGTACCATATGCGAAACAACTCCTGTTAATGCAATAGATGCTGAAATGCACGACCTCAACTGCAGTTACAATATATGTCCTTACTGTGCATCTAGGTTAACCTCAGACGGTCTTGCCAGACATGTAATGCAGTGCCCTAAGCGGAAGGAAAAAGTAGAAGAAACCGAATTATACTTAAACTTAGAAAGAATCCCCTGGGTTGTTAGGAAATTACTGCAGGTGTCAGAATCCACCGGTGTGGCACTAAAGAGGAGTAGTTGGCTGGTTGTGCTACTTGTGTTACTTACAGTTTCATTGTCACCAGTACAATCAGCACCTATCGGCCATGGAAAGACAGTTGAAACATATCAAACCAGAGAAGGGTACACAAGCATTTGCCTTTTTGTACTAGGAAGCATCTTATTTATAGTCTCTTGCCTAATGAAGGGGTTGGTTGACAGTGTTGGTAACAGTTTTTTCCCTGGTTTGTCCATTTGTAAGACATGTTCTATTGGCAGCATAAATGGCTTTGAGACTGAATCTCACAAATGTTACTGTAGCCTATTTTGTTGCCCCTACTGTAGACACTGCTCTGCCGATAGAGAAATACATAAGTTGCACTTGAGCATCTGCAAGAAAAGGAAGACTGGGAGTAATGTCATGTTGGCCGTCTGTAAGCGCATGTGCTTTAGGGCAACTGTGGAAGTAAGCAACAAGGCTCTACTTATCCGAAACATCATCAATACCACTTTTGTTGTGTGCATACTGATATTAGCAGTTTGTGTTGTC---AGCACCTCCGCAGTGGAGATGGAAAGCCTGCCAGCTGGCACTTGGGAGAGAGAGGAAGATCTGACAAATTTCTGTCATCAAGAATGCCAAGTCACTGAGACTGAATGCCTCTGTCCTTACGAAGCTCTTGTGCTCAGGAAACCCTTGTTTTCAGACAGTATTGTCAAAGGCATGAAGAACTTGCTAAATTCAACAAGCTTAGAAACAAGCTTATCAATTGAGGCACCATGGGGAGCTATAAATGTCCAATCAACCTTCAAACCTACTGTGTCCGCTGCGAACATAGCTCTTAGTTGGAGCTCAGTGGAACACAGGGGTAATAAGATTTTGGTTTCAGGTAGATCAGAGTCAATTATGAAGCTAGAGGAAAGGACAGGAATCAGCTGGGATCTAGGGGTAGAAGATGCCTCTGAGTCTAAATTGCTTACTGTCTCTATTATGGACTTGTCACAGATGTATTCTCCTGTCTTTGAGTACCTATCAGGTGATAGACAAGTGGAGGAATGGCCCAAGGCAACCTGCACAGGAGATTGCCCAGAAAGATGTGGCTGCACATCATCAACCTGCCTACACAAAGAATGGCCCCATTCAAGAAACTGGAGATGCAACCCCACCTGGTGTTGGGGAGTCGGCACTGGATGTACCTGCTGTGGGCTGGATGTAAAAGACCTTTTTACAGATTACATGTTTGTCAAGTGGAAAGTTGAGTACATTAAAACAGAAGCTATAGTGTGTGTTGAGCTTACTAGCCAAGAGAGACAATGTAGCTTGATTGAGGCAGGCACAAGATTCAACTTAGGTCCTGTGACCATCACATTGTCAGAGCCAAGAAACATTCAGCAAAAGCTCCCTCCAGAGATAGTTACATTGCATCCCAGAATTGAAGAAGGTTTCTTTGATTTAATGCATGTAAAAAAAGTGCTATCAGCAAGTACAGTATGTAAGCTACAGAGTTGCACACATGGTGTGCCAGGGGACCTACAGGTCTACCACATAGGAAACTTGTTAAAAGGAGACAAGGTGAATGGGCACCTGATTCACAAAATTGAACCACACTTCAACACTTCCTGGATGTCTTGGGACGGCTGTGACCTAGACTACTACTGTAATATGGGGGACTGGCCATCTTGCTCATATACTGGAGTAACCCAGCACAATCATGCTGCATTTGTAAACATGCTCAACATCGAAACTGATTATACAAAAATCTTCCACTTTCACTCTAAGAGAGTTACTGCACATGGAGACACACCACAATTAGATTTGAAAGCTAGACCAACTTATGGTGCAGGTGAAATCACTGTGCTAGTGGAAGTTGCTGACATGGAGTTACACACAAAGAAAATTGAGATATCAGGTTTAAAGTTTGCAAGCTTAACTTGCACAGGCTGTTATGCTTGTAGCTCTGGTATCTCCTGTAAGGTTAGAATCCATGTAGATGAGCCTGATGAGCTTACAGTACATGTGAAGAGTGAAGACCCAGACATAGTTGCTGCTAGCTCAAGTCTCATGGCTAGAAAACTTGAATTTGGGACAGATAGCACATTCAAAGCCTTTTCAGCCATGCCCAAAACCTCCTTGTGCTTTTACATTGTGGAGAGAGAATATTGTAAAAGCTGCAGTAAAGAAGATACACAAAAATGTGTCAACACAAAGCTTGAGCAACCACAGAGCATTTTAATTGAGCACAAAGGAACGATAATTGGTAAGCAAAACGACACCTGCACATCTAAAGCAGGCTGTTGGCTAGAGTCAGTCAAGAGCTTCTTTTATGGGCTAAAAAACATGCTTAGTGGCATTTTTGGCAATGTTTTCATAGGGATTTTCTTATTCCTTGCTCCTTTTATCCTTTTAATACTTTTCTTTATGTTTGGATGGAGAATCCTGTTCTGCTTTAAATGTTGCAGAAGAACTAGAGGCCTATTTAAGTACAGACACCTCAAGGACGATGAAGAAACCGGTTACAGGAAAATCATTGAGAGGCTGAACAACAAAAAAGGGAAAAACAAACTGCTTGATGGTGAAAGATTAGCTGATAGGAAGATTGCTGAGCTGTTCTCCACAAAGACACACATTGGC
>AEO72051
---------------ATGCATACATCTTTGATATATGTAGTTCTCTGCTTGCAGCTGTGTAGTCTAGGGAAAACTCACGGATCA---CATAATGGAACTGAACACAATAAAACAGACGTTATGACAACGCCCGGTGAT---------AACCAGAGCCCT------GAACCGCTAGTGAGCACGGCCCTGCCTGTCACACCGGACCCTTCCACTGTCACACCTACAGCACCAGCCAGCGGATTAGAAGGCTCAGGGGAAGTTTATACATCTTCCTCAATCACCACCAAGGGCTTATCTCTGCCGAAGGCT---------------------------------------ACGTCTGAGCTCCTTGCGACTACCGGCATGGTCACTTCAAGTGCAAGCGATATCGATCCTAGCACACAGGCAGCCGGAGACACCCCCACACCAACAGTCCGCACAAGTCTGCCCAACAGCCCCAGCACACCATCTACATCGCAAGACACACACCATCCTGTAAGGAATCTACTTTCAGTCACGAGCCCTAAGCCAGAAGAAACACCAACACCGTCA---AAATCTGACAAAGATAGCTCAGCAACCAACAGCCCTCACCCAGCCGCCAGCAGACTATCAACCCCTCCCACAACAGACCAGGGACCCACTGAAAACAACAACCACAACTCCACCGAACAGCTTGAGTCCTTAACACGATCAGCAACTTCAAGCTCAATGGTCTCTCTAACACAGACAGTACTTCCACAGAGTGCCACCTCTATAGCCACTCAAGACACACATCCCAGCCCAACGAACAGGTCTAAAAGAAACCTTGAAATGGAAATAATCTTGACATTGCCTCAAGGTTTAAAAAAATATTATGGCAAAATACTTAAGCTCCTGCATCTTACTTTAGAAGAAGACACTGAAGGCTTGCTAGAATGGTGTAAAAGGAATCTCGGTCTTGACTGTGATGACACCTTCTTTCAAAAAAGAATTGAAGAATTCTTTATAACTGGTGAGGGTCATTTCAATGAAGTTTTACAATTTAGAGCACCAGGCACATTGAGCACCACAGAGCCAACACATGCTGGGTCGCCAACAGCTGAACCCTTTAAATCCTACTTTGCTAAAGGTTTCCTTTCAATAGATTCAGGTTATTTCTCTGCCAAATGTTATTCAAGAACATCCAATTCAGGGCTTCAGTTGATTAATGTTACCCGACACTCAACTAGGATAGCTGACACGCCCGGACCCAAGATCACTAACTTAAAGACTATCAATTGCATAAACTTAAAAGCATCCGTATTTAAAGAACATAGAGAGGTTGAAATCAATGTGCTTCTCCCTCAAGTTGCAGTTAACCTTTCAAATTGTCACGTTGCAATCAAATCACATGTCTGCGATTATTCTTTGGACACTGACGGGGCGATTAGGCTACCTCATATTCATTATGAAGGAACTTTTATTCCAGGAACTTACAAGATAGTGATAGATAAAAAAAACAAGCTGAATGACAGGTGTACCCTATTCACCAACTGTGTGATAAAAGGAAGAGAAGTTCGTAAGGGCCAGTCAGTCCTAAGGCAATATAAGACAGAAATTAGAATTGGTAGAGCATCAACTGGTTCTAGGAGACTGCTTTCCGAAGAATCTGGTGATGACTGCATATCAAGAACTCAGCTATTAAGGACAGAGACTGCAGAGGTCCATGGCGACAACTATGGTGGTCCGGGTGATAAGATAACCATCTGCAATGGTTCAACTGTTGTAGATCAAAGACTGGGTAGTGAACTGGGGTGTTACACTATCAATAGAGTGAAGTCCTTTAAGCTATGCGAAAACAGTGCCACAGGGAAGAGCTGTGAAATAGACAGTATCCCAGTTAAGTGTAGGCAGGGTTATTGCCTAAAAATCACTCAGGAAGGAAGGGGCCATGTTAAATTATCTAGGGGTTCAGAAGTTGTCTTGGATGCATGTGACTCAAGCTGTGAAGTGATGATACCTAAGGGCACTGGTGACATTCTAGTAGATTGTTCAGGTGGGCAGCAACATTTTTTAAAGGACAACCTGATTGATCTAGGATGTCCCAAAATTCCATTATTGGGCAAAATGGCTATTTATATCTGCAGAATGTCGAATCACCCCAAAACAACCATGGCCTTTCTCTTTTGGTTCAGCTTCGGCTATGTGATAACTTGTATACTTTGCAAGGTAATTTTTTACTTATTAATAATTTTTGGAACACTAGGGAAAAGGTTCAAGCAGTACAGAGAGTTGAAACCCCAGACCTGCACCATATGTGAGACAACACCTGTGAATGCAATAGATGCTGAAATGCATGATCTTAACTGCAGTTACAATATATGTCCCTATTGTGCGTCTAGGCTAACTTCAGATGGGCTCGCTAGGCATGTAACACAATGCCCTAAGCGGAAGGAGAAGGTGGAAGAGACCGAATTGTACTTGAACTTAGAGAGAATTCCTTGGGTTGTAAGAAAGCTATTGCAGGTGTCAGAGTCCACTGGCATAGCATTAAAAAGGAGCAGCTGGCTAATTGTGCTGCTTGTGTTATTCACAGTATCAATAACACCGGTTCAATCAGCGCCCATTGGTCACGGGAAGACAATTGAAGCGTACCGGGCTAGGGAGGAATACACAAGCATTTGTCTCTTTGTGCTGGGAAGTGTCTTGTTTGTGGTCTCTTGTCTAATGAAAGGACTGGTTGACAGTGTTGGCAATATCTTCTTTCCTGGGCTGTTCATTTGTAAGACATGTTCTATAGGTAGCATTAATGGCTTTGAAATTGAGTCTCATAAGTGCTATTGTAGCTTGTTTTGTTGCCCTTACTGTAGGCACTGCTCTGCTGATAGAGAAATTCATCAGCTGCACTTGAGCATCTGCAAAAAAAGGAAGACAGGAAGTAATGTCATGCTGGCTGTTTGCAAACGCATGTGTTTCAGAACAACTATGGAAGTAAGCAACAAAGCCCTATTTGTCCGAAGCATCATCAACACCACTTTTGTTGTGTGCATACTGATACTAGCAGTCTGTGTTGTT---AGCACTTCAGCAGTAGAGATGGAAAGCCTACCAGCTGGGACCTGGGAAAGAGAAGAAGACCTTACAAATTTCTGCCATCAGGAATGCCAGGTCACGGAGACTGAGTGCCTCTGCCCCTATGAAGCTCTAGTGCTCAGAAGGCCCCTATTTCTAGATAGTATAGTCAAAGGTATGAAAAATCTGCTAAACTCAACAAGTCTAGAAACAAGCTTATCAATTGAGGCACCGTGGGGAGCAATTAATGTTCAGTCAACCTACAAACCAACTGTATCAGCAGCAAACATAGCACTCAGTTGGAGCTCAGTGGAACACAGAGGCAATAAGATTTTGGTCTCAGGCAGATCAGAATCAATTATGAAGCTGGAAGAAAGGACAGGAATCAGCTGGGATCTCGGCGTAGAAGATGCCTCTGAGTCTAAGCTACTTACAGTCTCAGTCATGGACTTGTCTCAGATGTACTCTCCTGTCTTCGAGTATTTATCAGGTGACAGACAAGTGGAAGAGTGGCCTAAAGCGACCTGTACAGGTGACTGCCCAGAAAGATGTGGCTGCACATCATCAACCTGCTTACACAAAGAGTGGCCCCACTCAAGGAATTGGAGATGTAATCCTACTTGGTGCTGGGGTGTAGGGACTGGCTGCACCTGCTGTGGATTGGATGTGAAAGACCTTTTCACAGATTACATGTTCGTCAAGTGGAAAGTTGAGTACATTAAGACAGAGGCCATAGTATGTGTAGAACTAACCAGTCAGGAAAGACAGTGTAGCTTGATTGAGGCGGGCACAAGATTTAATTTAGGTTCTGTGACCATTACATTGTCAGAACCAAGGAACATTCAACAAAAGCTCCCTCCTGAAATAATCACACTGCATCCTAGAATTGAGGAAGGTTTTTTTGACCTAATGCATGTGCAAAAAGTGCTATCAGCAAGCACAGTGTGTAAGTTACAAAGCTGCACACATGGTGTGCCAGGAGATCTACAGGTCTACCACATTGGAAACCTATTAAAAGGGGACAGAGTAAACGGACACCTAATTCACAAAATTGAACAACACCTCAACACTTCTTGGATGTCCTGGGATGGTTGTGATCTAGACTACTACTGCAATATGGGAGACTGGCCTTCTTGCACATATACAGGAGTCACCCAACATAATCATGCTTCATTTGTAAACCTGCTCAACATTGAAACTGATTACACAAAAACCTTCCACTTTCACTCTAAAAGGGTTACTGCACATGGAGACACACCACAGCTAGATCTGAAGGCAAGGCCAACCTATGGTGCAGGTGAGATCACTGTACTGGTGGAAGTTGCCGATATGGAGTTACACACAAAGAAGATTGAAATATCAGGCTTGAAGTTTGCAAGCCTATCCTGCACAGGTTGTTATGCTTGTAGTTCTGGCATCTCCTGCAAAGTCAGAATTCATGTAGATGAACCAGATGAACTTACAGTACATGTTAAAAGTGATGATCCAGATGTAGTTGCAGCTAGCTCAAGTCTCATGGCAAGGAAGCTTGAATCTGGAACAGACAGTACATTTAAAGCTTTTTCAGCCATGCCTAAAACTTCCTTGTGCTTCTACATTGTAGAGAGAGAATACTGTAAGGGCTGCAGTAAAGAAGACACACAAAAATGTGTTAACACGAAACTCGAGCAACCACAGAGCATTTTGATCGAACACAAGGGAACTATAATTGGAAAGCAAAACAATACTTGCACAGCTAAGGCAAGTTGCTGGTTAGAGTCAGTTAAGAGTTTTTTTTATGGTCTGAAGAATATGCTTAGTGGCATTTTTGGCAATGTTTTTTTAGGCATTTTCTCATTTCTTGCCCCCTTTGTCCTATTAATACTTTTCTTTATGTTTGGGTGGAGGATCCTGTTTTGCTTCAAGTGTTGCAGAAGAACCAGAGGCCTATTCAAGTACAGACACCTCAAAGACGATGAAGAAACTGGTTACAGAAAGATCATTGAAAGACTGAACAACAAAAAGGGGAAAAACAAACTGCTTGATGGTGAAAGGCTTGCTGACAGAAAAATTGCCGAACTGTTCTCCACAAAAACACACATTGGC
>AEO72050
---------------ATGCATACATCTTTGATATATGTAGTTCTCTGCTTGCAGCTGTGTAGTCTAGGGAAAACTCACGGATCA---CATAATGGAACTGAACACAATAAAACAGACGTTATGACAACGCCCGGTGAT---------AACCAGAGCCCT------GAACCGCTAGTGAGCACGGCCCTGCCTGTCACACCGGACCCTTCCACTATCACACCTACAGCACCAGCCAGCGGATTAGAAGGCTCAGGGGAAGTTTATACATCTTCCTCAATCACCACCAAGGGCTTATCTCTGCCGAAGGCT---------------------------------------ACGTCTGAGCTCCTTGCGACTACCGGCATGGTCACTTCAAGTGCAAGCGATATCGATCCTAGCACACAGGCAGCCGGAGACACCCCCACACCAACAGTCCGCACAAGTCTGCCCAACAGCCCCAGCACACCATCTACATCGCAAGACACACACCATCCTGTAAGGAATCTACTTTCAGTCACGAGCCCTAAGCCAGAAGAAACACCAACACCGTCA---AAATCTGACAAAGATAGCTCAGCAACCAACAGCCCTCACCCAGCCGCCAGCAGACTATCAACCCCCCCCACAACAGACCAGGGACCCACTGAAAACAACAACCACAACTCCACCGAACAGCTTGAGTCCTTAACACGATCAGCAACTTCAAGCTCAATGGTCTCTCTAACACAGACAGTACTTCCACAGAGTGCCACCTCTATAGCCACTCAAGACACACATCCCAGCCCAACGAACAGGTCTAAAAGAAACCTTGAAATGGAAATAATCTTGACATTGCCTCAAGGTTTAAAAAAATATTATGGCAAAATACTTAAGCTCCTGCATCTTACTTTAGAAGAAGACACTGAAGGCTTGCTAGAATGGTGTAAAAGGAATCTCGGTCTTGACTGTGATGACACCTTCTTTCAAAAAAGAATTGAAGAATTCTTTATAACTGGTGAAGGTCATTTCAATGAAGTTTTACAATTTAGAGCACCAGGCACATTGAGCACCACAGAGCCAACACATGCTGGGTCGCCAACAGCTGAACCCTTTAAATCCTACTTTGCTAAAGGTTTCCTTTCAATAGATTCAGGTTATTTCTCTGCCAAATGTTATTCAAGAACATCCAATTCAGGGCTTCAGTTGATTAATGTTACCCGACACTCAACTAGGATAGCTGACACGCCCGGACCCAAGATCACTAACTTAAAGACTATCAATTGCATAAACTTAAAAGCATCCGTATTTAAAGAACATAGAGAGGTTGAAATTAATGTGCTTCTCCCTCAAGTTGCAGTTAACCTTTCAAATTGTCACGTTGCAATCAAATCACATGTCTGCGATTATTCTTTGGACACTGACGGGGCGATTAGGCTACCTCATATTCATTATGAAGGAACTTTTATTCCAGGAACTTACAAGATAGTGATAGATAAAAAAAACAAGCTGAATGACAGGTGTACCCTATTCACCAACTGTGTGATAAAAGGAAGAGAAGTTCGTAAAGGCCAGTCAGTCCTAAGGCAATATAAGACAGAAATTAGAATTGGTAGAGCATCAACTGGTTCTAGGAGACTGCTTTCCGAAGAATCTGGTGATGACTGCATATCAAGAACTCAGCTATTAAGGACAGAGACTGCAGAGGTCCATGGCGACAACTATGGTGGTCCGGGTGATAAGATAACCATCTGCAATGGTTCAACTGTTGTAGATCAAAGACTGGGTAGTGAACTGGGGTGTTACACTATCAATAGAGTGAAGTCCTTTAAGCTATGCGAAAACAGTGCCACAGGGAAGAGCTGTGAAATAGACAGTATCCCAGTTAAGTGTAGGCAGGGTTATTGCCTAAAAATTACTCAGGAAGGAAGGGGCCATGTTAAATTATCTAGGGGCTCAGAAGTTGTCTTGGATGCATGTGACTCAAGCTGTGAAGTGATGATACCTAAGGGCACTGGTGACATTCTAGTAGATTGTTCAGGTGGGCAGCAACATTTTTTAAAGGACAACCTGATTGATCTAGGATGTCCTAAAATCCCATTATTGGGCAAAATGGCTATTTATATCTGCAGAATGTCGAATCACCCCAAAACAACCATGGCCTTTCTCTTTTGGTTCAGCTTCGGCTATGTGATAACTTGTATACTTTGCAAGGTAATTTTTTACTTATTAATAATTTTTGGGACACTAGGGAAAAGGTTCAAGCAGTACAGAGAGTTGAAACCCCAGACCTGCACCATATGTGAGACAACACCTGTGAATGCAATAGATGCTGAAATGCATGATCTTAACTGCAGTTACAATATATGTCCCTATTGTGCGTCTAGGCTAACTTCAGATGGGCTCGCTAGGCATGTAACACAATGCCCTAAGCGGAAGGAGAAGGTGGAAGAGACCGAATTGTACTTGAACTTAGAGAGAATTCCTTGGGTTGTAAGAAAGCTATTGCAGGTGTCAGAGTCCACTGGCATAGCATTAAAAAGGAGCAGCTGGCTAATTGTGCTGCTTGTGTTATTCACAGTATCAATAACACCGGTTCAATCAGCGCCCATTGGTCACGGGAAGACAATTGAAGCGTACCGGGCTAGGGAGGAATACACAAGCATTTGTCTCTTTGTGCTGGGAAGTGTCTTGTTTGTGGTCTCTTGTCTAATGAAAGGACTGGTTGACAGTGTTGGCAATATCTTCTTTCCTGGGCTGTTCATTTGTAAGACATGTTCTATAGGTAGCATTAATGGCTTTGAAATTGAGTCTCATAAGTGCTATTGTAGCTTGTTTTGTTGCCCTTACTGTAGGCACTGCTCTGCTGATAGAGAAATTCATCAGCTGCACTTGAGCATCTGCAAAAAAAGGAAGACAGGAAGTAATGTCATGCTGGCTGTTTGCAAACGCATGTGTTTCAGAGCAACTATGGAAGTAAGCAACAAAGCCCTATTTGTCCGCAGCATCATCAACACCACTTTTGTTGTGTGCATACTGATACTAGCAATCTGTGTTGTT---AGCACTTCAGCAGTAGAGATGGAAAGCCTACCAGCTGGGACCTGGGAAAGAGAAGAAGACCTTACAAATTTCTGCCATCAGGAATGCCAGGTCACGGAGACTGAGTGCCTCTGCCCCTATGAAGCTCTAGTGCTCAGAAGGCCCCTATTTCTAGATAGTATAGTCAAAGGTATGAAAAATCTGCTAAACTCAACAAGTCTAGAAACAAGCTTATCAATTGAGGCACCGTGGGGAGCAATTAATGTTCAGTCAACCTACAAACCAACTGTATCAGCAGCAAACATAGCACTCAGTTGGAGCTCAGTGGAACACAGAGGCAATAAGATTTTGGTCTCAGGCAGATCAGAATCAATTATGAAGCTGGAAGAAAGGACAGGAATCAGCTGGGATCTCGGCGTAGAAGATGCCTCTGAGTCTAAGCTACTTACAGTCTCAGTCATGGACTTGTCTCAGATGTACTCTCCTGTCTTCGAGTATTTATCAGGTGACAGACAAGTGGAAGAGTGGCCTAAAGCGACCTGTACAGGTGACTGCCCAGAAAGATGTGGCTGCACATCATCAACCTGCTTACACAAAGAGTGGCCCCACTCAAGGAATTGGAGATGTAATCCTACTTGGTGCTGGGGTGTAGGGACTGGCTGCACCTGCTGTGGATTGGATGTGAAAGACCTTTTCACAGATTACATGTTCGTCAAGTGGAAAGTTGAGTACATTAAGACAGAGGCCATAGTATGTGTAGAACTAACCAGTCAGGAAAGACAGTGTAGCTTGATTGAGGCGGGCACAAGATTTAATTTAGGTTCTGTGACTATTACATTGTCAGAACCAAGGAACATTCAACAAAAGCTCCCTCCTGAAATAATCACACTGCATCCTAGAATTGAGGAAGGTTTTTTTGACCTAATGCATGTGCAAAAAGTGCTATCAGCAAGCACAGTGTGTAAGTTACAAAGCTGCACACATGGTGTGCCAGGAGATCTACAGGTCTACCACATTGGAAACCTATTAAAAGGGGACAGAGTAAACGGACACCTAATTCACAAAATTGAACAACACCTCAACACTTCTTGGATGTCCTGGGATGGTTGTGATCTAGACTACTACTGCAATATGGGAGACTGGCCTTCTTGCACATATACAGGAGTCACCCAACATAATCATGCTTCATTTGTAAACCTGCTCAACATTGAAACTGATTACACAAAAACCTTCCACTTTCACTCTAAAAGGGTTACTGCACATGGAGACACACCACAGCTAGATCTGAAGGCAAGGCCAACCTATGGTGCAGGTGAGATCACTGTACTGGTGGAAGTTGCCGATATGGAGTTACACACAAAGAAGATTGAAATATCAGGCTTGAAGTTTGCAAGCCTATCCTGCACAGGTTGTTATGCTTGTAGTTCTGGCATCTCCTGCAAAGTTAGAATTCATGTAGATGAACCAGATGAACTTACAGTACATGTTAAAAGTGATGATCCAGATGTAGTTGCAGCTAGCTCAAGTCTCATGGCAAGGAAGCTTGAATTTGGAACAGACAGTACATTTAAAGCTTTTTCAGCCATGCCTAAAACTTCCTTGTGCTTCTACATTGTAGAGAGAGAATACTGTAAGGGCTGCAGTAAAGAAGACACACAAAAATGTGTTAACACGAAACTCGAGCAACCACAGAGCATTTTGATCGAACACAAGGGAACTATAATTGGAAAGCAAAATAATACTTGCACAGCTAAGGCAAGTTGCTGGTTAGAGTCAGTTAAGAGTTTTTTTTATGGTCTGAAGAATATGCTTAGTGGCATTTTTGGCAATGTTTTTTTAGGCATTTTCTCATTTCTTGCCCCCTTTGTCCTATTAATACTTTTCTTTATGTTTGGGTGGAGGATCCTGTTTTGCTTCAAGTGTTGCAGAAGAACCAGAGGCCTATTCAAGTACAGACACCTCAAAGACGATGAAGAAACTGGTTACAGAAAGATCATTGAAAGACTGAACAACAAAAAGGGGAAAAACAAACTGCTTGATGGTGAAAGGCTTGCTGACAGAAAAATTGCCGAACTGTTCTCCACAAAAACACACATTGGC
>ABB30027
ATGTTTCTCCACTTCAAATTTGTGTTGTTGACTAACTTCTTCTTTTGTCAACTCCTATGGGGTGGCGGCGGGGTTACCAGT------GGAGGTGGGACCAATACTAGCTCAACACAAGCCATCCTAATATCTTCAAACACTCCAAATAGTACAATGTCTGTGCTGGAGTCATCAACAGGAACCGCCGCAGAAACAGTGCCGAGCACGACCATCAATACACCGGACACACAGGTCACCACAGACAGTGGTTCTGGTGAATCC---AGCACAGACCCCCAGACCACCAACGGAGAAGTACCTTCCACTTCTATCGCCACCATCAAAACACAAGAGTCAGAAACGCGCAGGACTCAAAACCTAAGTACCACAGCTGGCTCAGGTGCATCCACTCCAGGCAACACCACATCAAACAAACCAGATGTCAACTTACTCACATCACCAATCTCGGAGGCAAAATCATCACCCAGCCCTAGCAAAACATCGACACCGCAAACTGCACATCATCTCTCCAGAAGTCTTCTCTCAGCAGCAACTACAGAAACAAGTCAAGCTGCATCAGTGATG---ACCACAACCAGAGAGACAACAACCATGAGCAGTCCAACAACAGTCAAAAACAGTGCAACAGCCACACCAACCCAA---------------GGCATCACCACCAGCAACACTTCGAAACAGACTGACACTACAACCCTGGAGATCCCCCCTAAGATTCAAACAACACAGAGCCAACAGACTGCAACACCAGCAATAACACCTGCCACCACTGCTATTGCATTCATAAGCCCTACAAACAGGTCTAAAAGAGAATCCAAGGTGCAAATAATTTTAACTTTCTCTCAAGGCCTCAAGAAATATTATAGCAAGATACTGAAACTCCTACACCTGACGCAAGAAGAAGATTCTGAAGGTCTACTTGAATGGTGTACGCGGGTACTTGAACAGGCATGTGATGATGACTACTTCAATGAAAGGATAGAAGAATTTTTCATAACCGGAAAAGGCTACTTCAATGATGTTTTGCAGTTCAGGCTGTATGACACATTTAGTACTACCGAGTCAACCCAGAATACTTCGCCCACAGCCAAGCCTTTCAGGTCATACTATGCCAAAGGGTCTCTAACCTTTGACTCAGGCTATTTCTCTGCTAAATGTTATCCAAGGGCATCGAACTCAGGATTGCAGCTAATTAATGTCACACAACATTCAGTGAAAATAGCTAACACACCAGGCCCCAAAATATCTAATCCTAAGACCATCAACTGTATTAACTTGAAAGTGTCAACTGACAAGGATCATAGCAAGCTTGAGATCAACGTGCTTCTACCACAAGTTGCTGTTAATCTTTCAAACTGCCATGTTTTAATTGAATCACATGTCTGTGATTACTCTTTGAACACTGATGGGACAATAAAGCTCCCGAAAATTGCACATAATGGGGCTTTTATACCAGGTACTTACAAAATTGTAATAGATAAGAAAAACAAATTGAATGATAGGTGTGCACTATTCACCAACTGCGTTATCAAAGGAAGAGAGGTCCGAAGAGGGCAGTCAGCTCTGAGGCAGTACAGAACAGAAATAAGAATCGGGCAAACATTTACAGGCTCGAGAAGATTGCTTGCAGAGGGGGGGAGCAATGACTGTGTTTCAAGAACCCAGCTAGTCAAAACAGAGGTTACAGAAATTCATGAAGACAGTTACGGTGGTCCTGGCGAAAAAATCACAATTTGCAACGGCTCCACAATAGTGGATCAAAGGCTTGGCAGCGAATTAGGTTGCTATACAATAAACAGAGTGAGAACCTATAAGCTCTGTGAGAACAGTGCCACAGAAAAGAGCTGTGAAATAGACAGTGTTCCAGTTAAATGCAAACAGGGGTTCTGCCTCAAAATAACTCAGGAAGGTAGGGGTCATGTGAAATTGTCTAGAGGGACAGAAATCGTTCTGGATGTCTGTGATACTAGCTGTGAACTGATGATACCCAAAGGCACTGGGGATATATTGGTGGACTGCTCAGGAGGGCAGCAACACTTTTTACAGGACAATCTAATTGACTTGGGATGCCCAAATATTCCATTGCTAGGTCAAACGGCTATATATGTCTGTAGAATGTCAAACCATCCCAAGACAACCATGGCTTTTCTGTTTTGGTTCAGTTTTGGCTATGTCATCACATGTGTAGTGTGCAAGGTGCTCTTCTATTTGCTAATTGTCATCGGGACACTAGGAAAAAGGCTGAAACAGTACAGAGAGCTAAAGCCTCAAACATGTATTGTCTGTGAATCTATCCCTGTCAATGCAATAGATGCTGAAATGCATGATCTTAACTGCAACTACAACATATGCCCTTACTGTGCATCCAGACTGACCTCAGATGGCCTCGTCAGGCACGTAACTCAATGTCCCAAACGGAAAGAGAAGGTCGAAGAAACTGAACTATACTTAAACTTGGAGAGAATACCTTGGTTGGTAAGAAAGCTCCTACAAGTGTCGGAGTCAACAGGAGTGGCTCTGAAGAGAAGCTGCTGGATAATCACACTCCTTATTCTGCTGACTGTTTCAATGTCACCAGTTCAGTCCGCACCGGTAGGCCACAAAAGGGCAGTTGAAGTCTATCAAATAAGAGAAAGCTATACAGGTATTTGCCTCTTCGTGTTAGGAGGTGTTCTCTTCGCAGTCTCTTGGCTGGTGAAGGCCCTGATTGATAGCATCGGCAATAGTTTCTTCCCTGGGCTTTCCATATGCAAGACGTGTTCCATTGGTAGCATAAATGGATTTGAAATAGAGTCACACAAATGCTACTGCAGTCTACTCTGCTGTCCTTACTGTAGGGCCTGCTCATCGGACAAAATCACTCACCGAATGCATTTGAATGTGTGCAAAAAGAGAAAGGTGGGTAGTAATGTTATGCTAGCCGTTTGCAAACGCATGTGTTTTAAAGCAACTATTGAAGCAAACAACAGGGCTACTTTCATCAGAAACATCATAAACTCCACTTTTGTCATATGCATACTAATCCTGGTGATCTGTGTAGTT---AGTACCTCTGCTGTCGACATGGAAAATTTACCGGCAGGCATCTGGGAAAAAGAGGAAGACCTAACAAACTTCTGTCATCAGGAGTGTCAAGTAACAGAAACTGAATGCCTTTGCCCATATGAGGCCTTAATGCTTAGAAAGCCACTTTCCTTAGATAGTATAGCCAAGGGAATGAAAAGCTTGTTGAACTCCACAAGTTTAGAAACGAGCTTGTCAATTGAAGCTCCATGGGGGGCAATCAATGTTCAATCAACCTTCAAACCAACAATTTCAGCCGCCAACATAGCACTTAGCTGGAGTTCAGTTGAACACAAGGGCAACAAGATCTTAGTTTCAGGCAGATCAGAGTCAATTATGAAATTAGAAGAAAGAACTGGAATCAGCTGGTGTCTAGGTGTGGAAGATGCTTCTGAATCAAAAACACTCACTGTTTCTGTTATGGATCTGTCTCAAATGTATTCTCCTGTTTTCGAGTACCTGTCAGGTGACCGACAGGTGGAGGAGTGGCCAAAAGCAACCTGCACAGGTGACTGTCCAGAAAGATGTGGCTGCACTTCATCAACCTGCCTACATAAGGAGTGGCCGCACTCGAGGAACTGGCGCTGTAACCCCACTTGGTGTTGGGGGGTGGGAACCGGCTGCACCTGCTGTGGGCTAGATGTAAAGGATCTCTTCACAGACTACATGTTGGTTAAATGGAAAGTGGAATATATAAAAACAGAAGCCATAATATGTGTTGAGCTTACTAGTCAAGAGAGGCAGTGTAGTTTAATTGAAGCAGGCACAAGGTTTAACCTAGGCCCTGTGACAATAACTCTATCAGAACCAAGGAACGTACAGCAGAGGCTTCCCCCCGAGATCATTACACTGCACCCTAAAATAGAAGAAGGGTTTTTTGATTTGATGCATGTGCAGAAGGTAATGTCTGCAAGCACGGTTTGTAAGCTGCAAAGCTGTACTCACGGTGTGCCTGGAGACTTACAAGTCTACCATGTTGGCAACTTGTTAAAGGGGGACAAAGTCAATGGGCACTCAATCCACAAGATAGAATCGCACCTCAACACCTCATGGATGTCATGGGATGGGTGTGATTTAGATTATTTTTGCAACATGGGGGACTGGCCCTCATGCACATACACAGGGGTGACACAACACAACCGTGCTGCATTCATCAACATGCTTAACATTGAGACTGATTACACAAAAACTTTTCACTTTCATTCAAAAAGGGTCACAGCACACGGAGACACCCCTCAGTTGGACCTAAAAGCGAGGCCAACATATGGTGCAGGCGAAATCACTGTTCTAGTGGAAGTTGCAGATTTAGAACTACACACGAAGAAAATTGAAGTGTCGGGTCTGAAATTCGCAAGTTTGACATGCTCTGGATGTTATGCTTGCAGCTCTGGCATCTCCTGCAAAGTTAGGATTCATGTAAATGAACCGGATGAATTCACAGTACATGTAAAAAGCAATGACCCAGATGTTGTAGCAGCAGGATCAAGTCTCATGGCTAGAAAGATAGAGTCTGGGGCCGACAGCACGTTTAAGGCTTTTTCATCAATGCCAAAAAACTCTCTATGTTTTTACATAGTAGAAAGAGATTATTGTAGCAGCTGTACAGATGATGACACTCAAAAATGCGTTGACATAAAACTTGAACATCCACAAAGCATACTTATTGAACACAAAGGAACGATTATTGGCAAGCAAAATGACACCTGTCCAACTAAAACAAGCTGCTGGTTGGAATCTATCAAGAGTTTCTTTTATGGGCTTAAAAATATGCTGAGTGGGATCTTCGGTAATATTTTCTTAGGCATGCTCCTGTTTCTTGCTCCTTTTGTATTGCTAATATTGTTTTTCTTCTTCGGGTGGAGACTTCTCTTTTGCCTTAAGTGCTGTAGAAGGACTAGAAAGCTGCTAAAGTATAAGCACCTTAGGGACGAAGAAGAGAGTGGTTACAAAAAAATCATTGAAAGGCTAAATGACAAGAAGGGCAAAAGTCGATTGTTTGATGGAGAAAGGCTTGCAGACAGAAAGATTGCCGAACTCTTTTCAACTAAAACTCATGTAGGT
>AAW84281
---------------ATGCATATATCATTAATGTATGCAGTTCTTTGCCTACAGCTGTGTGGTCTGGGGGAGACTCATGGATCA---CATAATGGAACTAGATACAATAATACAGACGCTACGACAACGCCCGGTGAT---------AGCCAGAGCCCT------GAACCGCCAGTGAGCACGGCCTCGTCCATCACACACAACCCCTCCACTGTCACATCCACAACACCAACCAGCGGATCTGAAGGCTCAGGGGAAGTTTACACATCCTCTCCAATCACCACCGAGGGCCTATCTCCACCGGGGACC---------------------------------------ACTCCAGAGCTCCCAGCCACAACCGGTATAGACACTTCAGGTGCAAGTGATGCCAACCCCAGCACACAGGCAGCCAGAGGCACCTCTGCACTAACAGTCCACACAAGTTTGCCCAGCAGCCCTAGCACACCACCTATATCACAAGACACACACCACCCTGTGAGGAACCTACTTTCAGTTACGAGCCCTATGCCAGAAGAGACAACAGCACCTTCG---GGTTCAGGCAAGGAGAGCTCAGCAACCAGCAGCCCCCATCCAGCTTCCGACAGACCACCAACCCCTCCCGCAACAGCCCAGGGGCTCACTGAAAGTAACAGTCACAACGCCACCGAACATCTTGAGTCCCTGACACAGTCAGCAACCCCAGGCCTAGTAACCTCTCCAGCACAGACAGTCCACCCACATAGCGCAACCTCCATAGCCGCTCCAGACACACACCCCAACCCAACAAACAGATCTAAAAGAAACCTTGAAATGGAAATAATCTTGACCTTGTCTCAGGGCTTAAAAAAATACTACGGCAAAATACTCAGACTTCTGCATCTTACCTTGGAAGAAGACACTGAAGGTCTACTGGAATGGTGTAAGAGGAATCTTGGTCTTGATTGTGATGACACCTTCTTTCAAAAGAGGATTGAAGAATTCTTCATAACTGGTGAGGGCCATTTTAATGAAGTTTTACAATTTAGAACGCCAGGCACAGTGAGCACTACAGAGTCAACACATGCTGGACCGCCAACAGCTGAACCCTTTAAGTCCTATTTCGCTAAAGGCTCCCTTTCAATAGATTCAGGTTACTATTCAGCCAAATGTTACTCAGGAACATCTAATTCAGGGCTTCAGCTGATCAACATTACCCGACATTCAACTAAAATAGCTGACACACCTGGGCCTAAGATCACTAACTTGAAGACCATCAACTGCATAAACTTAAAGGCATTGACCTTCAAAGAACACAGAGAGGTTGAAATCAATGTACTTCTCCCTCAAGTTGCAGTTAATCTCTCAAATTGTCATGTTGTAATCAAATCACATGTCTGTGACTACTCTTTGGACATTGACGGGACGGTGAGGCTCCCTCACATTCATCATGAAGGTATTTTCATTCCAGGAACTTATAAAATAGTGATAGATAAGAAAAACAAGATGAATGACAGATGTACCCTATTCACCAACTGTGTGATAAAAGGGAGGGAGGTTCGTAAAGGCCAGTCAGTTTTGAAGCAGTACAAGACAGAAATCAGGATTGGCAAGGCATCAACCGGCTCTAGAAGATTGCTCTCCGAGGAGTCTAGCGACGACTGCATATCAAGAACTCAACTATTGAGGACAGAGACTGCAGAGATCCACGGCGATAACTATGGTGGCCCAGGTGACAAGATAACCATCTGCAATGGCTCAACTGTTGTAGACCAGAGACTGGGTAGTGAGCTGGGGTGTTACACTATCAATAGAGTAAAGACATTCAAACTATGCGAAAACAGTGCTACAGGGAAGAGTTGTGAGATAGATAGTGTCCCAGTTAAATGCAGGCAGGGTTATTGCCTAAAAATCACTCAGGAAGGAAGGGGCCATGTAAAATTATCTAGAGGCTCAGAGGTTGTCTTGGATGCATGTGATACAAGCTGTGAAGTAATGATACCCAAAGGCACTGGTGACATCCTAGTTGACTGTTCAGGTGGGCAGCAACATTTTCTAAAAGACAATCTAATAGACCTAGGATGCCCCAAAATTCCATTACTGGGTAAAATGGCTATTTACATTTGCAGAATGTCGAATCACCCCAAAACAACTATGGCTTTCCTCTTCTGGTTCAGCTTTGGCTATGTGATAACTTGTATAATTTGTAAGGTCATTTTTTACTTGTTAATAATTGTTGGAACACTAGGAAAAAGGTTCAAGCAGTACAGAGAGTTAAAACCTCAGACCTGCACCATATGTGAGACAACTCCTGTGAATGCAATAGATGCTGAGATGCATGACCTCAATTGCAGTTACAACATATGTCCCTATTGTGCATCTAGACTAACCTCAGACGGGCTTGCTAGGCATGTGACACAGTGCCCTAAGCGGAAGGAAAAAGTGGAGGAAACTGAATTGTACTTGAACTTGGAGAGAATTCCCTGGGTTGTGAGAAAGCTGTTGCAGGTATCAGAGTCCACTGGTGTGGCATTGAAAAGGAGCAGCTGGCTGGTTGTGCTGCTGGTGCTGTTGACGGTTTCATTGTCACCGGTTCAGTCAGCGCCCATTAGTCATGGGAAGACAGTTGAGGCATACCGGGCAAGAGAGGGGTACACAAGTATGTGTCTCTTTGTGCTGGGAAGTGTCCTGTTTTTAGTCTCCTGTCTAATGAAAGGACTGGTTGACAGTGTCGGCAACACCTTCTTCCCTGGACTGTCCATTTGCAAAACGTGCTCTATAAGCAGCATTAATGGCTTTGAAATTGAGTCTCATAGGTGCTATTGCAGCTTGTTTTGTTGCCCATATTGTAGGCACTGCTCTGCTAATAAAGAAATTCATCAGCTGCACTTGAGCATCTGCAAAAAAAGGAAAGCAGGAAGTAATGTCATGCTGGCTGTCTGCAAGCGCATGTGCTTTAGGGCCACCATGGAAGTAAGCAACAGAGCCCTGTTTATCCGTAGCATCATCAACACCACTTTTGTTTTATGCATACTGATACTAGCAGCCTGTGTTGTC---AGCACCTCAGCAGTGGAGATGGAAAGCCTACCAGCCGGGACCTGGGAGAGAGAAGAAGACCTAACAAACTTCTGTCATCAGGAATGCCAAGTTGCGGATACTGAATGCCTCTGCCCTTATGAAGCTCTAGTGCTCAGAAGACCTCTATTCTTAGATAGTATAGTTAAGGGCATGAAAAATTTGCTAAACTCAACAAGTTTAGAGACAAGTTTATCAATTGAGGCACCATGGGGAGCAATAAATGTTCAGTCAACCTACAAACCAACTGTATCAACTGCAAACATAGCGCTTAGTTGGAGCTCAGTGGAACACAGAGGCAATAAGATACTGGTTTCAGGCAGATCAGAATCAATTATGAAGCTGGAAGAAAGGACAGGAATAAGCTGGGATCTCGGTGTGGAAGACGCCTCTGAGTCTAAACTGCTTACAGTCTCTGTCATGGACTTGTCTCAGATGTACTCACCTGTCTTCGAGTACTTATCAGGAGACAGACAGGTGGAGGAGTGGCCCAAAGCAACTTGTACGGGTGACTGCCCAGAAAGATGTGGCTGCACATCATCAACCTGCTTGCACAAAGAATGGCCCCACTCAAGAAATTGGAGATGTAATCCCACTTGGTGCTGGGGTGTAGGAACTGGCTGCACCTGTTGTGGATTAGACGTGAAAGACCTCTTTACAGATTATATGTTTGTCAAGTGGAAAGTTGAATACATTAAGACAGAAGCAATAGTGTGTGTAGAACTTACTAGTCAGGAAAGACAGTGTAGCTTGATTGAAGCGGGCACAAGGTTCAACTTGGGTCCTGTGACCATCACATTGTCAGAACCAAGAAACATCCAGCAAAAGCTCCCACCTGAAATAATCACACTGCATCCCAGGATTGAGGAGGGTTTTTTTGACCTGATGCATGTACAAAAAGTGTTGTCGGCAAGCACAGTGTGTAAGTTGCAGAGTTGCACACATGGTGTGCCAGGAGATCTACAGGTCTACCACATCGGAAATTTACTAAAAGGGGATAAGGTAAATGGGCACCTAGTTCATAAAATTGAGCCACACTTCAATACTTCTTGGATGTCCTGGGATGGTTGTGATCTAGACTATTATTGCAACATGGGAGATTGGCCTTCTTGCACATACACAGGAGTTACCCAGCACAATCATGCCTCATTTGTAAACATGCTCAACATTGAAACTGATTACACAAAAAACTTCCACTTTCACTCTAAAAGGGTCACTGCACACGGAGACACACCACAACTAGATCTTAAAGCAAGACCAACCTATGGTGCAGGTGAGATCACTGTATTGGTGGAGGTTGCTGACATGGAGTTACACACAAAGAAGATTGAAATATCAGGCTTAAAATTTACTAGCTTGACTTGTACAGGTTGTTATGCTTGTAGTTCTGGCATCTCATGCAAAGTTAGAATTCATGTGGATGAACCAGATGAGCTTACAGTGCATGTTAAAAGTGAAGATCCAGATGTTGTTGCAGCTAGCTCAAGTCTCATGGCAAGAAAGCTTGAATTTGGAACAGACAGTACATTTAAAGCTTTTTCAGCCATGCCTAAAACTTCTCTATGTTTCTACATTGTGGAAAGAGAATACTGTAAGAGCTGCAGTGAAGAAGACACACAAAAATGTGTTAACACAAAACTTGAGCAGCCACAGAGCATTTTGATCGAACGTAAGGGAACTATAATCGGGAAGCAAAACAACACTTGCAAGGCTAAGGCGGGTTGCTGGTTAGAGTCAGTTAAGAGTTTTTTTTACGGCCTAAAGAACATGCTCAGTGGCATTTTTGGCAATGTATTTATAGGCATTTTCTTATTCCTTGCCCCCTTCATCCTGTTAATACTATTCTTTATGTTTGGGTGGAGGATCTTGTTTTGTTTTAAGTGTTGTAGAAGAACCAGAGGCCTGTTCAAGTACAGACACCTGAAAGACGATGAAGAAACTGGTTATAGAAAGATCATTGAAAGACTAAACAACAAAAAAGGGAAAAATAAACTGCTTGATGGTGAAAGACTTGCTGATAGAAGAATTGCCGAACTGTTCTCTACAAAAACACACATTGGC
>ABB72473
ATGCCTACCAACATTATGCATACACTATTAGTGTGCTTCATTCTTTACCTACAGCTGTTGGGTCTAGGAGGAGCTCATAGACAG---TCAAACGCAACTGAACACAACGGAACAAACACCACCACAGCACCCAGCACA---------AGTCAAAGCCCC------AAGCCTCTTGTGAGCACAGCCCCACCACACGCACTGGAATCATCCACCATCAAACCCACCACACCAGTAAGCGAAACAGAAGGCTCAGGGGAAACG---ACCCCACCCCCAAACACCACCCAGGGCCCGTCTCCACCAGAGGCC---------------------------------------ACACCAGAACGCCCCACAACAACTGCCACAAGTACGCCAAGCACAGACAACACGAATTCCACCACACATGTGACCGACAACAACCCTACATCAACAATCAGCACAAGTCCATCCAGCAGCCCCAGCACGCCATCCACACCACAAGGCATACATCATCCTGCAAGGAATCTATTGTCAGTCTCGAGCCCTAAGACAGCAACAACACCAACACCAACG---AGCCCTGGGGAGATAAGCTCAGAAACCAGCAGTCTGCACTCAGCCATGAGCAGAACATCAACCCTCTACACAGCAACCCAGGTCTCCACTGAAAATGCCAACCACAGCGCACCTAGACAGTCTGAGTCCTCAGCACAGCAGACAACCACAAGTCCAATGACTTCCCCAGCACAATCAATCCTTGTAATGAGTGCTGCTCCTACAGCTATTCAGAACATACATCCCAGCCCAACGAATAGGTCTAAGAGGAACCTTGAGATGGAAATAATTTTAACTCTGTCTCAAGGTCTAAAGAAATACTATGGTAAGATACTGAAGCTTCTGCACCTCACCTTGGAAGAGGACACTGAAGGCCTGTTAGAATGGTGTAAGAGAAACCTTGGGTCAAACTGTGATGATGACTTCTTTCAGAAGAGAATAGAAGAATTCTTCATGACCGGTGAGGGCTACTTCAATGAAGTCTTACAATTTAAAACACTAAGCACACTAAGCCCCACGGAGCCGTCTCATGCCAGGCCACCAACAGTGGAACCCTTCAAATCTTACTTCGCTAAGGGCTTCCTTTCAATAGATTCAGGTTACTTCTCTGCCAAATGTTATCCAAGATTATCTACTTCAGGGCTTCAGCTGATCAATGTCACCCAACACCCAGCTAGAATAGCAGAAACACCTGGACCCAAGACAACGAGTCTGAAAACCATCAACTGTATAAACCTAAGAGCATCAGTCTTCAAAGAACACAGAGAAATTGAGATCAATGTGCTTCTTCCTCAGATTGCAGTCAACCTCTCAAATTGCCATGTTGTAATCAATTCACATGTCTGTGATTATTCTTTAGACACTGATGGGCCAGTGAGGCTTCCTCACATTTACCATGAAGGGACTTTCATACCAGGAACTTATAAAATAGTGATAGACAAAAAAAATAAGCTAAATGACCGATGTACACTGGTCACCAACTGTGTGATAAAAGGAAGAGAGGTTCGTAAGGGCCAATCAGTGCTGAGGCAGTACAAAACAGAAATCAAGATAGGCAAGGCATCAACAGGCTCTAGGAAACTACTGTCCGAGGAGCCAGGTGATGACTGCATATCAAGAACTCAGCTATTGAGGACAGAAACAGCAGAGATCCATGATGACAACTATGGTGGTCCAGGTGATAAAATAACTATCTGCAATGGTTCAACCATTGTAGATCAGAGACTGGGCAGTGAACTAGGGTGTTATACCATCAACAGGGTGAAGTCATTCAAGCTATGCGAAAACAGCGCCACAGGGAAAACCTGTGAGATAGACAGCACTCCGGTTAAGTGCAGGCAAGGTTTTTGTTTAAAAATCACCCAAGAGGGAAGGGGCCACGTAAAATTATCTAGAGGCTCAGAGGTTGTTTTGGATGCTTGCGACTCAAGCTGCGAAGTAATGATACCTAAAGGCACTGGAGATATCCTGGTGGACTGTTCAGGTGGACAGCAACATTTCTTAAAAGACAACTTAATTGACCTAGGGTGCCCCCATATCCCGCTATTGGGTAAAATGGCCATTTACATCTGCAGAATGTCAAATCATCCTAGAACAACTATGGCTTTTCTCTTCTGGTTCAGCTTTGGCTATGTGATCACCTGTATATTTTGCAAGGCTCTTTTTTATTCATTGATAATTATTGGGACACTAGGGAAAAAGATCAAGCAATATAGGGAATTGAAACCTCAAACTTGTACCATATGTGAGACAGCCCCTGTCAATGCAATAGACGCTGAAATGCATGACCTTAACTGCAGTTACAATATATGCCCTTATTGTGCATCAAGATTGACCTCCGATGGGCTAGCTAGGCATGTGCCACAATGCCCCAAGCGGAAGGAAAAAGTTGAGGAGACTGAGCTGTACTTGAACCTGGAAAGAATTCCTTGGATTGTCAGAAAGCTATTGCAAGTGTCAGAGTCCACTGGTGTGGCATTGAAACGAAGCAGCTGGCTGATTGTACTGCTTGTGTTACTCACAGTTTCATTGTCACCGGTTCAATCAGCACCTGTTGGTCATGGTAAGACAATCGAAACATATCAGACCAGAGAAGGATTCACAAGTATCTGTCTCTTTATGTTAGGAAGCATCCTGTTTTTAGTCTCTTGCTTGGTGAAGGGGCTGGTTGACAGTGTCAGTGACAGCTTCTTCCCCGGCCTGTCTGTCTGTAAGACATGCTCTATTGGCAGTATAAATGGCTTTGAAATTGAATCGCATAAATGCTACTGTAGCCTATTTTGCTGCCCCTACTGTAGGCACTGCTCTGCTGACAGAGAAATTCATCAGTTACACTTGAGTATCTGCAAAAAAAGAAAAACGGGTAGCAATGTCATGCTGGCTGTCTGCAAACGCATGTGCTTTAGGGCAACCATAGAAGCAAGCAGAAGAGCCTTGCTCATCCGAAGCATTATAAATACCACTTTTGTAATATGCATTTTAACATTGACAATCTGTGTTGTT---AGCACCTCTGCAGTAGAGATGGAAAACCTTCCATCAGGCACTTGGGAGAGAGAGGAAGACCTGACAAATTTCTGTCATCAGGAATGCCAGGTAACCGAGACGGAGTGCCTCTGTCCATACGAAGCTCTTGTGCTCAGAAAACCTCTGTTCTTAGACAGTATAGTTAAAGGCATGAAGAATTTGCTAAACTCAACAAGCTTAGAAACAAGCCTATCAATTGAGGCACCATGGGGAGCAATAAATGTCCAGTCAACCTTTAAACCAACAGTATCGACTGCAAACATAGCACTCAGTTGGAGCTCAGTGGAGCACAGGGGCAACAAGATCTTAGTCACAGGCAGGTCTGAATCAATTATGAAACTGGAGGAAAGGACAGGAGTCAGCTGGGATCTAGGCGTAGAAGATGCCTCTGAATCCAAATTACTTACCGTCTCTATCATGGATTTGTCACAAATGTATTCCCCTGTTTTTGAGTACTTGTCAGGAGACAGACAGGTTGAAGAATGGCCCAAAGCAACTTGCACAGGTGACTGCCCAGAAAGGTGTGGTTGCACATCATCAACCTGCTTGCATAAAGAATGGCCTCACTCAAGAAACTGGAGATGTAATCCCACTTGGTGCTGGGGAGTAGGAACTGGCTGCACCTGCTGCGGGGTGGATGTAAAAGACCTTTTTACAGATCACATGTTTGTCAAATGGAAGGTTGAATATATAAAAACTGAAGCCATAGTATGTGTTGAGCTCACCAGCCAGGAAAGACAGTGCAGTCTGATTGAGGCAGGTACTAGATTCAACTTGGGCCCTGTGACTATTACCCTGTCTGAGCCAAGAAACATTCAGCAGAAGCTTCCCCCTGAGATTATCACATTGCATCCCAAAGTTGAAGAGGGCTTCTTTGACTTGATGCATGTGCAAAAAGTGCTGTCTGCAAGTACAGTGTGTAAACTGCAGAGTTGCACACATGGTATACCAGGAGATCTACAAGTTTACCATATTGGCAACTTGCTGAAAGGGGATAGGGTAAACGGGCATCTAATTCACAAAATTGAACCACATTTCAACACCTCTTGGATGTCCTGGGATGGCTGTGACTTAGACTACTACTGCAACATGGGGGATTGGCCTTCTTGCACATACACAGGAGTGACCCAGCATAACCATGCTGCATTTGTAAACTTGCTTAACATCGAAACTGATTACACGAAAACCTTCCACTTCCACTCTAAAAGAGTTACAGCACATGGTGACACACCACAATTAGACTTAAAAGCAAGGCCGACCTACGGTGCAGGTGAGATCACTGTGCTGGTTGAGGTTGCTGACATGGAGTTGCATACCAAGAAAGTTGAGATATCAGGCTTAAAATTTGCAAGTCTGGCTTGCACGGGTTGCTATGCTTGTAGCTCTGGCATCTCCTGTAAAGTCAGGATTCATGTAGATGAGCCAGATGAGCTCACAGTACATGTAAAGAGCAGTGATCCAGATGTGGTTGCAGCTAGCACAAGTCTCATGGCGAGGAAGCTTGAATTTGGGACAGACAGTACATTCAAGGCCTTTTCAGCTATGCCCAAAACCTCTTTATGTTTTTACATTGTGGAGAGAGAATACTGCAAGAGCTGCAGTGAAGAGGACACACAAAAATGTGTTGACACAAAACTTGAGCAGCCACAGAGCATACTAATTGAGCACAAAGGAACGATAATTGGAAAGCAGAATGATACTTGCACAGCCAAGGCAAGCTGTTGGCTAGAGTCAGTCAAGAGTTTTTTTTATGGATTGAAAAATATGCTTGGTAGTGTATTTGGTAATTTTTTCATAGGCATTTTGTTATTCCTTGCCCCTTTTGTCCTGTTGGTGCTTTTCTTTATGTTTGGATGGAAAATCTTGTTTTGCTTCAAATGTTGCAGGAGGACCAGAGGCTTACTTAAGTATAGACTCCTCAAAGACGATGAGGAAACAGGCTACAGAAGGATTATTGAAAGACTGAACAACAAAAAGGGAAAAAACAGACTGCTTGATGGTGAAAGGTTGGCTGATAGGAAAATTGCTGAGCTGTTCTCCACAAAAACACACATTGGT
>AAM48107
ATGTCTTTCAACATTATGTACACACTACTGTTGTGTGCAATTCTTTGCTCACAGCTGTGGAGTTCAGAAGGTATTCATGGACTG---TCCAACGAAACCCAACATGGTAATGCAAGCACCATAAAGGCGCCCGAAGTG---------AGCCAAGGACTT------GGATTGCCTGTGAGCACAGCACCACCCATTACGTCAGACCCTCCCTCCATCACATCTGCAGCGTCAGTCAGTGGACCAGAAGGTTCAGGAGACACGAACACCTCTCCTCCGGTCACCACACAAGGCTTGACTTTGCCAGAAACC---------------------------------------ACACTGGAACTCCTCACAACAACCAACACAGGTGCATCAAGCACAGTCATCGTCGATGTCAGCACACAGACGGTCAAGGACACCCCCGTGTCAACAGCCCACACAAGCCCGCCCGGCACCCCCAGCGCGCCAACCACACCACAGGGCACACATCACACTGCAAGGGGTCTACTGTCAGTCACCAGCACAAAGTCAGAAGAAGCATCAACACAAACA---AATCCAAAAAAAACAAGCATGGAGACCAACAGCCCGGGCCCAGCCACCAGCGAAACACCATCCCCCTCTCCAACAACCCAGGCCCCCACCGAAAACAACAACCCCAATACACCCAGGCAGCCCACGCCCCCGACACAACCAGCAACCCCAAGCCCAGTGACCTCTCCAGCACTGCTAGCCTCCTCTCAGGGTGACACGTCTACGGCTGTTCAAGATGTACATCCCAGCCCAACAAACAGATCTAAGAGAAACCTTGAGATGGAGATAATTTTGACTTTATCTCAAGGTTTGAAGAAGTACTATGGCAAGATACTAAAACTTCTGGACCTTACTTTGGAGGAAGACACTGAAGGCCTGTTAGAGTGGTGTAAGAGAAATCTTGGTTTGGTCTGTGATGACAGCTTCTTTCAGAAGAGGATAGAAGAGTTTTTTTTGACCGGTGAAGGTCACTTCAATGAAGTCTTACAGTTTAAAACACCAAGCACACTAAGCCCCACGGAACCAGCTCGAGCTGGGTCACCAACAGTTGAACCCTTCAAATCTTATTTCGCCAGAGGCCTCCTTTCAATGGACTCAGGTTACTTCTCTGCCAAGTGTTATCCAAGAGCATCCAATTCAGGACTTCAGTTGATCAACATCACCCAACATTCAGCTAGAATAACAGACACACCTGGACCCAAGATCACTAATCTAAAAACCATCAATTGCATAAACTTAAAGGCATCAACCTTCAAAGAGCATAGAGAGATTGAAATCAATGTTCTTCTCCCTCAAGTCGCAGTCAACCTCTCAAGCTGCCACGTACTGATCAAATCGCATGTCTGTGACTACTCTTTGGACATTGACGGGCCAGTGAGACTACCTCGTATCCACCATGAAGGTACTTTCATACCAGGAACTTACAAAATAGTTATAGACAAAAAAAACAAACAGAACGACAGGTGCACTATAGTCACCAACTGTGTAATAAAAGGAAGGGAAATTCGTAAGGGTCAGTCGGTGTTAAGACAATACAAGACAGAAATCAAGATTGGCAAGGCATCTTCTGGTTCCAGAAGACTGTTGTCCGAAGAGTCTGGTGATGACTGTATATCAAGAACTCAGCTATTGAGGACAGAGACTGCGGAAATTCACAGTGATAGCTATGGTGGACCAGGTGATAAGATAACCATCTGCAATGGTTCAACTGTTGTAGATCAGAGGTTGGGCAGTGAACTAGGGTGTTACACTATAAATAGAGTAAAGTCATTTAAGCTTTGCGAGAACAGTGCCACAGGTAAATCCTGTGAAATAGATAGCACCCCAGTTAAATGCAGGCAGGGTTTTTGCTTAAAAATTACTCAGGAGGGAAGGGGCCACGTGAAGCTGTCGAGAGGTTCAGAAGTTGTCTTGGATGCCTGTGACTCAAGCTGTGAAATAATGATACCAAAGGGCACTGGAGACATCCTAGTTGACTGTTCAGGTGGGCAGCAACATTTCTTAAAAGATAACCTGATTGATCTGGGATGCCCCAACATTCCACTATTAGGCAAAATGGCCATCTACATTTGTAGAATGTCAAATCATCCCAAAACAACTATGGTTTTTCTTTTTTGGTTTAGCTTTGGTTATGTAATAACCTGTATACTCTGTAAGGTCATCTTCTATCTATTAATAGTTGTAGGGACATTAGGGAAAAAGTTCAAACAGTATAGAGAGTTGAAACCTCAGACCTGTACCATATGCGAAACAACTCCTGTTAATGCAATAGATGCTGAAATGCACGACCTTAACTGCAGTTACAATATATGTCCTTACTGTGCATCCAGGTTGACATCAGATGGTCTTGCCAGACATGTAATGCAGTGCCCCAAACGGAAGGAAAAAATAGAAGAAACCGAATTATACTTAAACTTAGAAAGGATCCCTTGGGTTGTTAGGAAATTACTGCAGGTGTCAGAATCTACCGGTGTGGCACTAAAGAGGAGTAGCTGGCTGGTTGTGCTACTTGTGTTACTTACAGTTTCACTATCACCAGTACAATCAGCACCTATCGGCCATGGAAAGACAGTTGAAACATATCAGATCAGAGAAGGGTACACAAGTGTTTGCCTTTTTGTACTAGGGAGCATCTTGTTTATAGTCTCTTGCCTAATGAAAGGGCTGGTTGACAGTGACGGTAACAGTTTTTTCCCTGGTTTGTCCATTTGCAAGACATGTTCTATTGGCAGTATAAATGGCTTTGAAATTGAATCTCACAAATGTTACTGTAGCCTATTTTGTTGCCCCTACTGTAGACACTGCTCTACAGATAGAGAAATACATAAATTGCACTTGAGCATCTGCAAGAAAAGGAAAACTGGAAGTAATGTCATGTTGGCCGTCTGTAAGCGCATGTGCTTTAGGGCAACTGTAGAAGTAAGCAACAAGGCTCTACTAATCCGAAGCATCATCAACACCACTTTTGTTGTGTGTATACTGATATTAGCAGTTTGTGTTGTC---AGTACCTCCGCAGTGGAGATGGAAAGCCTGCCAGCTGGCACTTGGGAGAGAGAAGAAGACCTGATAAATTTCTGTCATCAGGAATGCCAAGTCACTGAGACTGAATGTCTCTGTCCTTACGAAGCTCTTGTGCTCAGAAAACCCTTGTTTTTAGACAGTATTATTAAGGGTATGAAGAACTTGCTAAATTCAACAAGCTTAGAAACAAGCTTATCAATTGAGGCACCATGGGGAGCAATAAATGTCCAATCAACTTTCAAACCTACTATGTCAGCTGCGAACATAGCGCTAAGTTGGAGCTCAGTGGAACACAGAGGTAATAAGATTTTGGTTTCAGGCAGATCAGAGTCGATCATGAAGCTAGAGGAAAGGACAGGAATCAGCTGGGATCTAGGAGTAGAAGATGCCTCTGAGTCTAAATTGCTTACTGTATCTGTTATGGACTTATCACAGATGTATTCTCCTGTCTTTGAGTACTTATCAGGTGATAGACAAGTGGAGGAATGGCCCAAGGCAACCTGCACAGGCGATTGTCCAGAAAGATGTGGCTGCACATCATCAACCTGCCTACACAAAGAATGGCCCCATTCAAGAAACTGGAGATGCAATCCTACTTGGTGTTGGGGAGTCGGCACTGGATGTACCTGCTGTGGGCTAGACGTAAAAGACCTTTTTACTGATTACATGTTTGTCAAGTGGAAAGTTGAATACATTAAAACGGAAGTTATAGTGTGTGTTGAGCTTACTAGCCAAGAAAGACAATGTAGCTTGATTGAGGCAGGCACAAGATTCAACTTAGGTCCTGTGACCATTACATTGTCAGAGCCAAGAAACATTCAGCAAAAGCTCCCTCCAGAGATAGTCACATTGCATCCCAGAATTGAAGAAGGTTTCTTTGATTTAATGCATGTACAAAAAGTGCTATCAGCAAGTACAGTGTGCAAGCTACAGAGTTGCACACATGGTGTGCCAGGGGACCTACAGGTCTACCACATAGGAAACTTGTTAAAAGGAGATAAGGTGAACGGGCACTTGATTCACAAAATTGAACCACACTTCAACACTTCCTGGATGTCTTGGGACGGCTGTGACCTAGACTACTACTGTAATATGGGGGATTGGCCATCTTGCTCATATACTGGAGTAACCCAACACAATCATGCTGCATTTGTAAACATGCTCAGCATCGAAACTGATTATACAAAAAACTTCCACTTTCACTCTAAGAGAGTTACTGCACATGGAGACACACCACAATTAGATCTGAAAGCTAGGCCAACTTACGGTGCAGGTGAAATCACTGTGCTGGTAGAGGTTGCTGACATGGAATTACATACAAAGAAAATTGAGATATCAGGTTTGAAGTTTGCAAGCTTAACTTGCACAGGATGTTATGCTTGTAGCTCTGGTATCTCCTGTAAGGTTAGAATCCATGTAGATGAACCAGATGAGCTTACAGTACATGTGAAGAGTGAAGACCCAGACATAGTTGCTGCTAGCTCAAGTCTCATGGCTAGAAAGCTTGAATTTGGGACAGATAGTACATTCAAAGCCTTTTCAGCCATGCCCAAAACCTCCTTATGCTTTTACATTGTGGAGAGAGAATATTGTAAAAGTTGCAGTAAAGAAGACACACAAAAATGTGTCAACACAAAGCTTGAGCAACCACAGAGCATCTTAATCGAGCATAAAGGGACGATAATTGGAAAGCAAAACGACACCTGTACAGCCAAAGCAAGCTGCTGGCTGGAGTCAGTCAAAAGTTTTTTTTATGGACTAAAGAACATGCTTAGTGGCATTTTTGGCAATGTTTTCATAGGGATTTTCTTATTCCTTGCTCCTTTTGCCCTTTTAATACTTTTCTTTATGTTTGGATGGAGAATCCTGTTCTGCTTTAAATGTTGCAGAAGAACTAGAGGCCTATTTAAATACAGACACCTCAAGGACGACGAAGAAACCGGTTACAGGAAAATCATTGAGAGGCTGAACAACAAAAAAGGTAAAAACAAACTGCTCGACGGTGAAAGACTAGCTGACAGGAAGATCGCTGAGCTGTTCTCCACAAAAACACACGTTGGC
>BAB84573
ATGTTATTCCACTTTAAATTTATGTTGCTGATTAATTTTATTCTTTGTCATCTCCTTTGGGGGGGTGGTGGAGTCACCGGT------GGGGTCGAAACAAACTCCAGCTCAACACAAGCCATCCAGACGCCACCAGTCACCTCAAACAGCACAACTCCA------GGTCCATCAACAGACACTGCCACGGAGACAGCGTCAAGCATGACCACTAGCACGCCGGACACACAAGTAACCACAGACAATGGCTCTGGTGAGCCT---AGCACAGATCCTCTAACCACCAATGAGGCAACCCCCCCTCTCTCTGTCACCACTGCCCAAACGACAGAGACGAAAAAGCACACAACCCTGGACCCCAGCACCTCGACAAATCCAGATGCCACCACCCCGAGTATCACCATATTGAGTGCATCAAATACT---AGCTTGCCCATATCATCAGTGCATGCAAGCCCATCACCCAGCTCCAGTGAAGAACCAACACCACAAAATGCACACCATCTCTCCAGAAGTCTTCTCTCAGCAGTAAGTACAGAGACAGGTCAAATAGCATCAGCAGCG---ACCGCAGCCAAAGAGATTACAACCAAAAATAGCCCGCCAACAGCCGGAAATGACACAATGGTCACATCAGCTCCA---------------AACGGCAATATACGCAACACTCCAGAACAGGCCAACCCCACAGCCCCAGAGGCTTCCCCCAAGATTCAAACAACACAAAACCAACAGACCGTTACACCAGAGGCTACACCTATCACCACAATCACTGCACTCACAGACCTAACAAACAGGTCCAAAAGGGACTCCAAGGTACAGATAATTCTGACCTTTTCTCAAGGCCTCAAGAAGTACTATAGCAAGATATTGAAACTCTTGCAATTAACACAAGAAGAAGATTCTGAAGGTCTGCTTGAGTGGTGCACACGGGTGCTGGAACAAGCATGTGATGATGACTACTTCAATAAGAGGATTGAAGAATTTTTCATAACCGGAAAGGGCTACTTCAATGATGTTCTACAGTTCAGGTTACATGACGCACTTAGCAACACCGAGCCTGCCCAGACCACTTCACCTACAGCTGTACCCTTCAAATCTTACTATGCCAAAGGGTCTCTAACCTTTGATTCAGGCTACTTTTCTGCTAGGTGCTATCCGAGAGCATCAAACTCAGGATTGCAGCTGATTAATGTCACACAACACCCTGTAAAAATAGCTAACACTCCAGGTCCAAAATTATCTAATCTCAAGACCATTAACTGCATAAACCTGAAAGTGTCAACTGACAAAGAACATAGTGAGCTTGAGGTCAACGTGCTTCTACCTCAGGTTGCCGTTAATCTCTCAAACTGTCATGTTTCCATTAAGTCACATGTTTGTGATTATTCCTTGGACACCGATGGAGCAATAAAACTCCCTAGAGTTGCACACAATGGGGTTTTTATACCAGGTACATACAAGATTGTGATAGACAAAAAAAACAACCTAAATGATAGGTGTACATTAATCACCAATTGTGTCATAAAGGGAAGAGAAGTCCGAAAAGGGCAGTCGGCTTTGAGGCAGTATAAAACAGAAATAAGGATTGGGCAGACATTCACAGGCTCGAGAAGATTACTTGCAGAAGGAGGAAGCAGTGACTGCATTTCAAGAACTCAGCTAGTTAAAACGGAGGTTGCAGAAATTCATGAGGACAGTTACGGTGGGCCTGGTGAGAAAATAACAATCTGCAATGGTTCCACAATTGTAGATCAAAGGCTTGGTAGTGAATTGGGCTGTTATACAATCAACAGAGTAAGATCCTACAAGCTATGCGAGAACAGTGCCTCAGGGAAAAGCTGTGAAATAGATAGCATCCCAGTCAAATGCAAACAAGGGTTTTGCCTCAAAATAACCCAAGAAGGAAGAGGTCATGTAAAACTGTCCAGAGGGACAGAAATTGTTCTAGATGTCTGTGATTCCAGCTGTGAGCTGATGATACCCAAGGGCACTGGAGACATTTTAGTGGATTGCTCAGGAGGGCAACAGCATTTTTTACAAAACAATCTGATTGACTTGGGATGCCCCAATGTCCCATTACTGGGTAAAATGGCCATATATGTCTGCAGAATGTCAAACCACCCAAAAACTACCATGGCATTTCTGTTCTGGTTCAGCTTTGGCTATGTCATTACATGTATAGCATGCAGGGTACTCTTCTACTTGCTGATTGCCATCGGAACAGTAGGGAAAAAGCTAAAACAGTATAGAGAGCTGAAACCACAAACATGCATTGTCTGTGAATCTGTCCCTGTTAATGCAATAGATGCTGAAATGCATGAGCTTAATTGCAGTTACAATATATGCCCATACTGTGCATCTAGACTGTCTACAGACGGGCTCATCAGGCACGTAACTCAGTGTCCCAAACGGAGGGAGAAGGTGGAAGAGACTGAGCTATTCTTGAACTTGGAAAGAATACCTTGGCTGGTGAGAAAGCTCCTTCAAGTATCAGAGTCAACAGGAATGGCTCTAAAGAGAAGCTGTTGGATGATCACACTCCTCATTCTACTATTGGTTTCGATATCACCAGTCCAATCTGCACCGGTAGGCAAAGAGAGGGCAATCGAGACCTATCAAGCAAGAGAAACCTACACAGGCATATGCCTCTTTGTGTTAGGAAGTGTTCTCTTTGCGGTATCCTGGCTGACAAAGGCCTTGATTGATGGCATCGGCAACAGCTTCTTCCCTGGACTTTCTGTCTGCAAGACATGCTCCATTGGTAGTATAAATGGATTTGAAATAGAGTCTCATAAATGCTATTGCAGTCTATTCTGTTGTCCTTACTGTAGAGCTTGCTCATCCGACAAAAACACTCACCGGATGCACTTAAATGTTTGCAAAAAAAGGAAGATGGGTAGCAATGTCATGCTGGCTGTCTGTAAACGTATGTGCTTTAGAGCAACCATTGAGGCAAGCAATAAGGCTTTACTGATCAGGAGCATCATAAATTCCACTTTTGTGATTTGCATATTAATCCTAACAATCTGTGTGGTA---AGCACCTCCGCAGTTGATATGGAAAATTTGCCTGCAGGCATCTGGGAGAAAGAAGAAGATCTTACAAACTTCTGTCACCAGGAGTGTCAAGTGACAGAAACTGAATGCCTCTGCCCGTATGAGGCCATGGTACTCAGGAAGCCACTCTTCCTGGATAACATAGCCAAGGGAATGAAAAGCCTGTTGAACTCCACGAGCTTAGAAACTAGTCTGTCAATTGAAGCTCCGTGGGGAGCAATCAATGTCCAGTCAACTTTCAAACCAACAGTTTCAGCTGCTAACATAGCACTTAGCTGGAGTTCAGTTGAACACAGGGGCAACAAAATTTTAGTTTCAGGTAGATCAGAGTCAATCATGAAATTAGAAGAAAGAACAGGAGTCAGCTGGAATCTGGGTGTAGAAGATGCTTCTGAGTCAAAGACGCTTACTGTTTCCGTCATGGACCTGTCACAAATGTACTCTCCTGTTTTTGAGTACTTGTCAGGTGACAGACAAGTGGAGGAATGGCCAAAGGCAACTTGCACAGGTGACTGTCCAGAGAGATGCGGCTGCACTTCGTCAACCTGCTTACATAAAGAGTGGCCACATTCAAGAAACTGGCGATGTAATCCTACCTGGTGTTGGGGGGTGGGGACTGGCTGCACTTGCTGTGGGCTGGATGTAAAGGATTTTTTTACTGACTACATGCTGGTAAAATGGAAAGTGGAATATATAAAGACAGAAGCTATAGTGTGTGTCGAGCTGACTAGTCAAGAGAGGCAGTGTAGTTTAATTGAAGCAGGCACAAGATTTAACCTAGGCCCTGTAACAATAACCCTATCAGAGCCAAGAAATGTCCAGCAGAGGCTTCCTCCCGAAATTGTAACACTGCATCCTAAAATAGAGGAAGGTTTTTTTGATTTGATGCATGTACAAAAAATACTGTCTGCAAGCACAGTTTGCAAGCTACAGAGCTGCACACACGGTGTGCCGGGCGATTTTCAGGTCTACCATGTCGGTAACCTGCTGAGGGGAGACAAGGTTAATGGACACTCAATTCACAAGATAGAACCACATTTTAATACTTCATGGATGTCATGGGATGGTTGCGATCTGGACTATTTCTGCAATATGGGGGACTGGCCTTCATGCACATACACTGGAGTGACACAGCATAACCGTGCTGCATTTATCAACATGCTCAACATTGAGACTGACTATACAAAAACTTTCCACTTTCATTCGAAGAGGGTCACGGCACATGGAGATACTCCCCAGCTAGACCTAAAAGCGAGACCGGCATATGGTGCTGGCGAGGTCACTGTTCTAGTGGAGGTTGCAGACTTGGAGTTGCACACAAAGAAACTTGAAGTGTCAGGTTTGAAAATTGCAAGTTTGACCTGCTCTGGGTGTTATGCCTGCAGCTCTGGCATCTCCTGCAAAGTTAGAATCCATGTAAATGAACCAGATGAATTTACAGTACATGTAAGAAGTAGCGACCCAGATGTTGTAGCAGCAGGATCAAGTCTTATGGCAAGGAAAATAGAGTTTGGGGCTGACAGTACATTCAAGGCCTTTTCATCAATGCCCAAGGACTCCTTATGCTTTTACATAGTAGAAAAGGATTACTGCAGCAGCTGCACCGACGATGACACACAAAAGTGTGTCAACACGAAGCTTGACCATCCACAGAGCATACTCATTGAGCACAAAGGAACAATAATTGGCAAGCAAAATGACACTTGTTCGACCAAGACAAGCTGCTGGCTAGAATCAGTTAAGGGTTTTTTCTATGGGCTAAAAAACATGCTAAGTGGCATCTTTGGAAATGTTTTTTTAGGCATCTTCTTATTCCTTGCTCCTTTTGTGCTACTGATATTTTTTTTCTTTTTTGGGTGGAGGCTTCTGTTTTGTCTCAAATGTTGCAGAAGAACTAGAGGACTGTTGAAATACAAGCACCTTAAGGATGAAGAGGAGGCTGGATACAAAAAAATCATTGAAAGGCTAAATGGCAAAAAAGGTAAAAGTCAATTGTTTGATGGTGAAAGGCTTGCAGACAGGAAGATTGCTGAGCTTTTTTCTACTAAAATTCACATAGGT
>BAB84572
ATGCCTGCCAACATTATGTATACACTGTTAGTGTGTGCTGTTCTCTGTCCACAGCTGTGGAGTCTGGAAGGGACCCATGTTCCA---CACAACGAGACTAAACACAATGGAACTGGCATCACAGCAGCACCTGGAGAG---------AGTCAAGGCCCC------ATGTCGCCTGCGAGCACAGCAGTGCCCCTCACACCGGAACCCCCAAACACCAAACCTGCAGCATCAGCCAGCGAACTGGAAAGCTCGGGGGAAGGGCACACCTCCCTTTTAGCCACCACACAAGGTCTGACTTCGCCGGAGGCC---------------------------------------ACGCCGGAGCTCCCAACAACAACCGACACAGGCGTATCAAGCACAAGCGTCGTCGACATTGGCACACAGATGGCCAAAGACACTCCCACATCGACAGCCCACACAAGCCTGCCCAGCAATCCCAGTGCACCATCCACAGCACAAGGCACACATCACACTATAAGAGGTCTGCTGTCAGTTACCAGCACCAAGCCAGAAGAAGCATCAACACCAACA---GACCCAGGAAAGGCGGGTGCAGAGACCGGCAGCCCAAGACCAGCCATCAGCAGAAAACCAACCCTCTCACCAACAGCTGAAGCTCCCACTGAAATCAACAACTCTAGCACCCCCAAACAACCCGAGCCCTCAATACAACCAGCAACCCCAAGCCTAGTGATCTCTCCAGCACAGCCAGCCTTCCCACAGAGTGCTACTTCCACAGCTGCTCAAGATATATACTCTAGCCCAACAAACAGATCTAAAAGAAACCTTAAGATGGAAATAATTTTGACTTTGTCTCAAGGTCTAAAGAAGTACTACGGTAAGATACAAAAAACTCTGGGTCTCACCTTAGAAGAAGACACTGAAGGTCTGCTGGAGTGGTGTAAGAGAAATCTTGGTCTGACCTGTGATGATAATTTCTTCCAAAAGAGAATAGAAGAGTTTTTTTTGACCGGTGAAGGCTACTTCAATGAAGTTTTACAGTTTAAAACACCAAGCACACCAGGCTCCACAGAACCGACTCATACCGAGGCACCAACAGTTAAACCCTTTAAATCTTACTTTGCTAGAGGCTTCCTTACAATAGACTCAGGTTACTTCTCTGCCAAGTGCTATTCAAGGACTTCTAACTCAGGACTTCAGTTGATCAACGTCACCCAGCATCCAGCCAGAATAGCAGACACACCTGGACCCAAGATCACTAATCTGAAGACCATCAATTGTATAAACTTAAAAGCATCAGTCTTTAAAGAGCATAGAGAGATCGAAATCAATGTGCTTCTCCCACAAGTCGCGGTCAACCTCTCAAACTGCCACGTTCTGATCAAATCACATGTCTGTGACTACTCTTTAGACATCGATGGGACAATAAGACTACCTCGTATCTACCATGAAGGAACATTTATACCAGGAACCTATAAAATAGTAATAGACAAAAGAGATAAGCAAAACGACAGATGCACCTTGGTCACCAATTGTGTAATAAAAGGAAGGGAGGTTCGTAGAGGCCAGTCAGCATTAAGGCAATACAGGACAGAAATCAGAATAGGCAAGGCATCTGCTGGCTCTAGAAGATTGCTGTCCGAAGAGTCTGGTGACGACTGCATATCTAGAACTCAGCTATTGAGGACAGAGACTGCAGAGGTCCATGGTGACAACTATGGTGGTCCAGGTGACAAAATAACTATCTGTAATGGTTCAACCATTGTGGATCAAAGACTTGGCAGTGAACTGGGGTGTTATACTATCAATAGAGTGAAGTCATTCAAGCTATGCGAAAATAGTGGCACGGGAAAATCCTGTAAGATAGATAACACCCCAGTTAAGTGCAGGCAGGGTTTTTGCTTAAAAATTACTCAGGAAGGAAGGGGCCATGTGAAGCTATCGAGAGGCTCAGAAGTTGTCTTAGATGCCTGCGACTCAAGCTGTGAAATAATGATACCGAAGGGCACAGGAGACATCCTAGTAGACTGTTCAGGTGGGCAACAACATTTCTTAAAAGATAACTTGGTTGATCTAGGATGCCCTAACATTCCACTATTAGGTAAAATGGCTATCTACATTTGCAGGATGTCAAATCACCCTAAAACAACTATGGCTTTTCTCTTTTGGTTTAGTTTCGGCTATGTAATAACATGTATATTTTGTAAAATCATTTTTTACTTGTTGATAGTCGTGGGGACATTGGGGAAAAAGTTCAAACAGTACCGGGAGCTGAAACCTCAGACTTGTACTATATGTGAAACAACTCCTACCAATGCAATAGATGCTGAAATGCACGATCTTAAATGCAGTTACAATATATGCCCTTATTGTGCATCTAGATTAACCTCGGACGGGCTTGCCAGGCATGTGACACAATGCCCTAAGCGAAAAGAGAAAGTAGAAGAGACTGAACTGTACTTGAACTTGGAAAGAATTCCTTGGATTGTCAGAAAACTACTGCAAGTGTCAGAGTCTACCGGTGTGGCACTGAAAAGGAGCAGTTGGCTAATTGTGTTACTTGTGCTACTTACAGTTTCATTGTCACCGGTTCAATCAGCACCCATTGGACATGGAAAGACAATTGAGGCATATCAGACCAGAGAGGGGTACACAAGTGTTTGCCTGTTTATGCTGGGAGGCATCTTGTTTGTGGTCTCCTGCCTGATGAAAGGGCTAGTTGACAGTGTCAGCAACAGCTTTTTCCCTGGGTTATCTATTTGCAAAACCTGTTCTATCGGCAGTGTAAATGGCTTTGAAATTGAATCCCATAAATGTTACTGTAGCTTACTTTGTTGCCTTTATTGTAGACATTGCTCTGCTGATAGGGAAATCCACCAATTGCACTTGAGCATCTGCAAAAAAAGAAGGGCAGGAGGCAATGTCATGCTGGCTGTCTGCAAGCGCATGTGCCTCAGAGCAACTATGGAGGTAAGCAATAAGGTCCTATTCATCCGAAGTATTATCAACACCACTTTTGTTATATGCATACTGGTATTGGCAGTCTGTATCGTT---AGCACCTCCGCAGTAGAGATGGAAAGCCTACCAGCCGGCACTTGGGAAAGGGAGGAAGACCTGACAAACTTCTGCCACCAGGAATGCCAAGTCACAGAGACTGAATGTCTCTGTCCTTACGAGGCTCTTGTACTCAGGAAACCCCTATTCTCAGACAGTATAGTCAAGGGCATGAAAAACCTGCTAAATTCAACTAGCTTGGAAACAAGCTTATCAATTGAAGCACCATGGGGAGCAATAAACGTCCAGTCAACCTTTAAACCCACCGTTTCAACTGCAAACATAGCACTTAGCTGGAGTTCAGTAGAACACAGAGGTAACAAAATTTTGGTCTCAGGCAGATCAGAATCAATTATGAAGCTAGAAGAAAGGACAGGAATCAGCTGGGATCTGGGCGTAGAAGATGCCTCTGAGTCTAAGTTGCTTACTGTTTCTGTCATGGATTTGTCACAGATGTATTCTCCTGTCTTTGAGTACTTATCAGGTGACAGACAGGTAGAGGAGTGGCCCAAAGCAACCTGCACAGGTAATTGCCCAGATAGGTGTGGCTGCACATCATCAACCTGCTTACACAAGGAATGGCCCCATTCAAGGAATTGGAGATGCAACCCCACTTGGTGTTGGGGAGTCGGCACTGGATGCACCTGCTGTGGACTAGATGTGAAAGATCTTTTTACAGATTATATGTTTGTCAAGTGGAAAGTTGAATACATAAAGACCGAGGCCATAGTGTGCGTTGAGCTCAATAGCCAAGAAAGGCAGTGCAGCTTGATTGAGGCAGGCACAAGATTCAACTTGGGTCCTGTGACCATCACGTTGTCAGAACCAAGAAACATTCAGCAGAAGCTTCCTTCTGAAATAATCACATTGCATCCTAGAATTGAGGAAGGCTTCTTCGATCTGATGCATGTTCAAAAGGTGCTGTCTGCAAGTACAGTATGCAAGCTACAAAGCTGCACACATGGTGTGCCAGGAGACTTACAGATCTACCACATTGGCAACTTGTTAAAAGGGGATAGGGTAAATGGGCATCTGATTCACAAAATTGAGCCACACTTCAACACTTCTTGGATGTCCTGGGATGGCTGTGACCTAGATTACTACTGTAACATGGGGGATTGGCCCTCTTGCACATATACTGGAGTGACCCAACATAACCATGCTGCTTTTGTAAACTTACTTAACATCGAAACTGATTACACAAAGAACTTCCATTTTCATTCTAAGAGAGTTACTGCACATGGAGACACACCACAGCTGGATTTGAAAGCTAGACCAACTTACGGTGCGGGTGAAATCACTGTACTAGTGGAGGTTGCTGACATGGAGTTACACACAAAAAAGATTGCGATATCAGGTCTGAAATTTGCAAGTTTGACTTGCACAGGTTGCTATGCTTGTAGCTCTGGCATCTCCTGTAAAGTCAGGATTCATGTGGATGAACCAGATGAGCTTACAGTACATGTGAAAAGTGAAGATCCGGACATTGTTGCAGCCAGCTCAAGCCTCATGGCAAGGAAGCTTGAATTTGGGACAGACAGCACATTCAAGGCCTTCTCAGCCATGCCCAAAACCTCCTTGTGCTTCTACATTGTAGAGAGAGAATACTGTGAGAGCTGCAGCAAAGAAGACACACAGAAATGTGTTAACACAAAGCTTGAGCAACCACAAAGCATTTTAATTGAGCACAAAGGAACAATAATCGGAAAGCAAAATGACACTTGCACAGCCAAAGCAAGCTGCTGGTTAGAGTCAGTAAAGAGTTTTTTTTATGGATTGAAGAACATGCTTAGCGGCATCTTCGGCAACGTTTTTATAGGCATTTTCTTATTCCTTGCTCCTTTTATTCTGTTAATACTCTTCTTTATGTTTGGGTGGAGAATCCTGTTTTGCTTTAAGTGTTGCAGAAGGACCAGAGGCTTATTCAAGTACAGATATCTCAAGGACGACGAAGAGTCTGGTTACAGAAGAATCATTGAAAGATTAAACAACAAAAAAGGAAAAAACAAGTTACTTGACGGTGAAAGACTAGCTGACAGGAGGATCGCTGAGTTGTTCTCTACCAAAACACACATTGGT
>BAB84575
ATGCCTGTTAGCATTATGCATATATCATTGATGTGTGCAGTTCTTTGCTTGCAGCTATATGGTCTGGGGGAAACTCATGGATCA---AGCAATGAAACTGAACACAACAAAACAAACGTTGTGACAACGCCCGGTGAC---------AGCCAGAGCCCT------GAACCGCTAGTGAGCACGACCCTGCCTGTCACGCTGGACTCCTCCACTGTCACACCCACAACACCGGCCAGTGAACCAGAAGGCTCGGGGGAAGTTTACACATCCCCCCCAATCACCACTGAGGGCCTGTCTCCGTCAGAAGCC---------------------------------------ACGTCAGAGCTCCCCGTGACAACTGGCATAGGCATCTCAAGTGCAAGTGATGTCGATTCCAGCACACAGGCAGCCGGAGACACCTCCACACCAACAGTACGCACAAGTCCACCTAACAGCCCTAGCACACCACCCACATCACAAGATACACACCATCCTATGAGAAATTTACTTTCAGTCACGAGCCTTAAGTCAGAAGAAACATCAGCACCGTCA---AAATCAGGCAAAGAGAGTCCAGCAGCCAGCAGCCCTCACCCAGTCGCCAGCAGACCACCAACCCATCCCATAACAGCTCAGGGACCCACTGAAAACAACAGCCATAACACCACTGGACAGCTTGAGTCTGTGACACAATCGGCAACCCTAGGCCCAATGGCCTCTCCAACACAGACAGTCCTCTCACAAAATGTCACCTCCATAGCCATTCAAGACACACACCCCAGCCCAACAAATAGGTCTAAAAGAAACCTTGAAATGGAGATAATCTTAACTTTACCTCAAGGTTTAAAGAAATACTATGGCAAGGTGCTCAGGCTTTTGCAACTCACCTTAGAGGAGGACACTGAAGGCCTACTAGAATGGTGTAAGAGAAATCTTGGTCTTGACTGTGATGATACCTTCTTTCAAAAGAGAATTGAAGAGTTCTTCATAACTGGTGAGGGTCATTTCAATGAAGTTTTACAATTTAGAACGCCAGGCACATTGAGCACCACAGAGTCAACACATGCTGAGTCACCAACAGCTGAACCCTTTAAGTCCTATTTCGCTAAAGGCTTCCTTTCAATAGATTCAGGTTACTTCTCAGCCAAATGTTACTCAAGAACATCTGATTCAGGGCTTCAGTTGATCAATGTCACTCGACATTCAACTAGAATAGCTGATACACCTGGGCCCAAGATTACCAACCTAAAGACCATAAGCTGCATAAACTTAAAGGCATCAGTCTTCAAAGAACATAGAGAGGTTGAAATCAATGTGCTTCTCCCTCAAGTTGCAGTTAACCTCTCAAACTGTCACGTTACAATCAAATCACATGTCTGTGACTATTCTTTAGACATTGACGGGACAGTGAGGCTACCTCACATTCATCATGAAGGAACCTTTATTCCAGGAACTTACAAGATAGTGATAGACAAAAAAAATAAGCTGAATGACAGATGCACCCTATTCACTAACTGTGTAATAAAAGGGAGGGAAGTTCGTAAAGGCCAATCTGTTTTGAGGCAATATAAGACAGAGATTAGGATTGGCAAGGCATCAACTGGTTCTAGAAGATTGCTTTCTGAAGAATCTGGTGATGACTGCATATCAAGAACTCAGCTATTGAGGACAGAGACTGCAGAGATCCATGGTGATAACTATGGTGGTCCGGGTGACAAGATTACTATTTGCAATGGTTCGACAATTGTAGATCAAAGACTGGGTAGTGAGATGGGGTGTTACACTATCAATAGGGTGAAGTCATTCAAGCTGTGCGAAAACAGTGCAACAGGGAAGAGCTGTGAAATAGACAGTATCCCAGTTAAGTGCAGGCAGGGTTATTGCCTAAAAATCACTCAGGAAGGAAGGGGCCATGTGAAATTATCCAGGGGCTCAGAGGTTATCTTGGATGCATGCGACTCAAGCTGTGAAGTAATGATACCTAAGGGCACAGGTGACATCCTGGTAGACTGTTCAGGTGGGCAGCAACATTTTTTGAAGGACAACTTAATTGATCTAGGATGTCCCAGTATTCCATTATTGGGTAAAATGGCTATTTATATTTGCAGAATGTCGAATCACCCTAAGACAACCATGGCTTTCCTCTTTTGGTTCAGTTTTGGCTATGTGATAACTTGTATACTCTGCAAGGCTATTTTCTACTTATTAATAATTGTTGGAACGCTAGGGAAGAGGTTTAAGCAGTACAGAGAGTTAAAACCCCAGACCTGTACCATATGTGAGACAACTCCTGCAAATGCAATAGATGCTGAAATGCATGACCTTAACTGCAGTTACAACATATGTCCCTATTGTGCATCTAGACTAACCTCAGACGGGCTTGCTAGGCATGTGACACAATGCCCTAAGCGGAAGGAGAAAGTAGAAGAAACTGAATTGTACTTGAACTTAGAGAGAATTCCCTGGGTTGTAAGAAAGCTGTTGCAGGTATCGGAGTCCACCGGTGTTGCATTAAAAAGAAGCAGCTGGCTGATTGTGCTGCTTGTGCTGTTCGCAATTTCATTATCACCAGTTCAATCAGCACCCATCAGTCATGGGAAGACAATTGAAACATACCAGGCCAGGGAGGAATACACAAGCATCTGCCTCTTTGTACTAGGAAGTATCCTGTTTATAGTCTCTTGTCTAATGAAAGGGCTGGTTGACAGTATTGGCAACATCTTCTTCCCTGGGCTGTCCATTTGCAAAACGTGCTCTATAGGTAGTATCAATGGCTTTGAAATTGAGTCTCATAAGTGCTATTGTAGCTTGCTTTGTTGCCCCTATTGTAGGCATTGTTCTGCTGATAGAGAAATTCATCAGCTGCACTTGAGCATCTGCAAAAAAAGAAAAACAGGAAGTAATGTTATGCTTGCAGCCTGCAAGCGCATGTGCTTCAGAGCAACTATGGAGGTGAGCAATAAGGCCCTACTTATCCGTAGTATCATCAACACCACTTTTGTTGTGTACATATTGATACTAGCAGTCTGTGTTGTT---AGCACCTCAGCAGTTGAGATGGAAAGCCTACCAGCTGGGACCTGGGAAAGAGAAGAAGACCTAACAAATTTCTGTCATCAGGAATGCCAGGTTACGGAGACTGAGTGCCTCTGCCCTTATGAAGCCCTAGTACTCAGAAGGCCCTTGTTCCTGGACAGTATAGTTAGAGGCATGAAAAATCCGCTAAACTCAACAAGTTTAGAAACAAGCTTATCGATTGAGGCACCATGGGGAGCAATAAATGTTCAGTCAACCTACAAACCAACTGTGTCAACTGCAAACATAGCACTTAGTTGGAGCTCAGTTGAACACAGAGGTAATAAGATTTTGGTTTCAGGCAGATCAGAATCAATTATGAAGCTGGAAGAAAGGACAGGAATCAGCTGGGACCTTGGCGTAGAAGATGCCTCTGAATCTAAGCTACTTACAGTCTCTGTCATGGACTTGTCTCAGATGTACTCTCCTGTCTTCGAGTACTTATCAGGTGACAGACAAGTAGAAGAGTGGCCCAAGGCAACCTGTACAGGAGACTGCCCAGAAAGATGTGGCTGCACAACATCAACCTGCTTGCATAAAGAATGGCCCCATTCAAGAAACTGGAGATGTAATCCCACTTGGTGCTGGGGGGTGGGGACTGGCTGCACTTGTTGTGGATTAGATGTGAAAGACCTTTTTACAGATTATATGATTGTCAAGTGGAAAGTTGAATACATTAAAACCAGAGGCATAGTGTGTGTGGAACTCACCAGTCAGGAAAGGCAGTGTAGCTTGATTGAGGCGGGCACAAGGTTCAATTTAGGTTCTGTGACCATCACATTGTCAGAACCGAGGAACATTCAACAAAAGCTCCCTCCTGAAATAATCACATTGCATCCTAGGATTGAAGAAGGTTTTTTTGACCTGATGCATGTACAAAAAGTGTTGTCAGCTAGCACAGTGTGTAAGTTGCAGAGTTGCACACACGGTGTGCCAGGTGATCTACAGGTCTACCATGTCGGAAATTTATTAAAAGGAGATAAGGTGAATGGACACCTAATTCATAAAATTGAGCCACACTTAAACACTTCCTGGATGTCCTGGGATGGCTGTGACCTAGACTACTACTGCAACATGGGAGACTGGCCTTCTTGTACATATACCGGAGTTACCCAACACAATCATGCTTCGTTTGTAAACCTGCTCAACATTGAAACTGACTATACAAAAAGCTTCCACTTTCACTCTAAAAGGGTTACTGCACACGGAGACACACCACAATTAGATCTGAAGGCAAGACCAACCTACGGCGCAGGAGAAATCACTGTACTGGTAGAAGTTGCTGACATGGAGTTCACACCGAAGAAGATTGAAATATCGGGCCTAAAATTTGCAAGCCTGACTTGCACAGGCTGTTATGCTTGTAGTTCTGGCATTTCCTGCAAAGTTAGGATTCATGTGGATGAACCAGATGAACTTACAGTACATGTTAAGAGTGATGATCCAGATGTAGTAGCAGCTAGCTCAAGTCTCATGGCAAGGAAGCTTGAGTTTGGAACAGACAGTACATTTAAAGCTTTCTCAGCTATGCCCAAAACTTCCTTATGTTTCTACATTGTCGAAAGGGAGTACTGTAAGAGCTGCAGTAAAGAAGACACACAAAAATGTGTTAACACAAAACTTGAGCAACCACAGAGCATTTTGATCGAACATAAGGGAACTATAATTGGAAAGCAAAACAATACCTGCACAGCCAAAGCAAGTTGCTGGTTAGAGTCGGTTAAAAGTTTCTTTTATGGTCTAAAGAACATGCTTAGTGGCATTTTTGGCAATTTTTTTATGGGCATCTTCTTATTTCTTGCCCCCTTCATCTTGTTAATACTTTTCTTTATGTTTGGATGGAGGATCCTGTTTTGCTTTAAGTGTTGCAGAAGAACCAGGGGCCTGTTCAAGTATAGACATCTCAAAGACGATGAAGAAACTGGTTACAGGAGGATCATTGAAAGACTGAACAATAAGAAGGGGAAGAACAAGCTGCTTGATGGTGAAAGACTTGCCGATAGAAGAATTGCCGAACTATTCTCCACAAAAACACACATTGGC
>BAB84574
ATGCCTGTTAGCATTATGCATATATCATTGATGTGTGCAGTTCTTTGCTTGCAGCTGTATGGTCTGGGGGAAACTCATGGATCA---AGCAATGAAACTGAACACAACAAAACAAACGTTGTGACAACGCCCGGTGAC---------AGCCAGAGCCCT------GAACCGCTAGTGAGCACGACCCTGCCTGTCACGCTGGACTCCTCCACTGTCACACCCACAACACCGGCTAGTGGACCAGAAGGCTCGGGGGAAGTTTACACATCCCCCCCAATCACCACTGAGGGCCTGTCTCCGTCAGAAGCC---------------------------------------ACGTCAGAGCTCCCCGCGACAACTGGCATAGGCATCTCAAGTGCAAGTGATGTCGATTCCAGCACACAGGCAGCCGGAGACACCTCCACACCAACAGTACGCACAAGTCCACCTAACAGCTCTAGCACACCACCCACATCACAAGATACACACCATCCTATGAGGAATTTACTTTCAGTCACGAGCCTTAAGCCAGAAGAAACATCAGCACCGTCA---AAATCAGGCAAAGAGAGTCCAGCAGCCAGCAGCCCTCACCCAGTCGCCAGCAGACCACCAACCCCTCCCACAACAGCTCAGGGACCCATTGAAAACAACAGCCATAACACCACTGGACAGCTTGAGTCTGTGACACAATCGGCAACCCTAGGCCCAATGGCCTCTCCAACACAGACAGTCCTCTCACAAAATGTCACCTCCATAGCCATTCAAGACACACACCCCAGCCCAACAAATAGGTCTAAAAGAAACCTTGAAATGGAGATAATCTTAACTTTACCTCAAGGTTTAAAGAAATACTATGGCAAGGTGCTCAGGCTTTTGCAACTCACCTTAGAGGAGGACACTGAAGGCCTACTAGAATGGTGTAAGAGAAATCTTGGTCTTGACTGTGATGATACCTTCTTTCAAAAGAGAATTGAAGAGTTCTTCATAACTGGTGAGGGTCATTTCAATGAAGTTTTACAATTTAGAACACCAGGCACATTGAGCACCACAGAGTCAACACATGCTGAGTCACCAACAGCTGAACCCTTTAAGTCCTATTTCGCTAAAGGCTTCCTTTCAATAGATTCAGGTTACTTCTCAGCCAAATGTTACTCAAGAACATCTAATTCAGGGCTTCAGTTGATCAATGTCACTCGACATTCAACTAGAATAGCTGATACACCTGGGCCCAAGATTACCAACCTAAAGACCATCAGCTGCATAAACTTAAAGGCATCAGTCTTCAAAGAACATAGAGAGGTTGAAATCAATGTGCTTCTCCCTCAAGTTGCAGTTAACCTCTCAAACTGTCACGTTACAATCAAATCACATGTCTGTGACTATTCTTTAGACATTGACGGGACAGTGAGGCTTCCTCACATTCATCATGAAGGAACCTTTATTCCAGGAACTTACAAGATAGTGATAGACAAAAAAAATAAGCTGAATGACAGATGCACCCTATTCACTAACTGTGTAATAAAAGGGAGGGAAGTTCGTAAAGGCCAATCTGTTTTGAGGCAATATAAGACAGAGATTAGGATTGGCAAGGCATCAACTGGTTCTAGAAGATTGCTTTCTGAAGAATCTGGTGATGACTGCATATCAAGAACTCAGCTATTGAGGACAGAGACTGCAGAGATCCATGGTGATAACTATGGCGGTCCGGGTGACAAGATTACTATTTGCAATGGTTCGACAATTGTAGATCAAAGACTGGGTAGTGAGATGGGGTGTTACACTATCAATAGGGTGAAGTCATTCAAGCTGTGCGAAAACAGTGCAACAGGGAAGAGCTGTGAAATAGACAGTATCCCAGTTAAGTGCAGGCAGGGTTATTGCCTAAAAATCACTCAGGAAGGAAGGGGCCATGTGAAATTATCCAGGGGCTCAGAGGTTGTCTTGGATGCATGCGACTCAAGCTGTGAAGTAATGATACCTAAGGGCACAGGTGACATCCTGGTAGACTGTTCAGGTGGGCAGCAACATTTTTTGAAGGACAACTTAATTGATCTAGGATGTCCCAGTATTCCATTACTGGGTAAAATGGCTATTTATATTTGCAGAATGTCGAATCACCCTAAGACAACCATGGCTTTCCTCTTTTGGTTCAGTTTTGGCTATGTGATAACTTGTATACTCTGCAAGGCTATTTTCTACTTATTAATAATTGTTGGAACGCTAGGGAAGAGGTTTAAGCAGTACAGAGAGTTAAAACCCCAGACCTGTACCATATGTGAGACAACTCCTGCAAATGCAATAGATGCTGAAATGCATGACCTTAACTGCAGTTACAACATATGTCCCTATTGTGCATCTAGACTAACCTCAGACGGGCTTGCTAGGCATGTGACACAATGCCCTAAGCGGAAGGAGAAAGTAGAAGAAACTGAATTGTACTTGAACTTAGAGAGAATTCCCTGGGTTGTAAGAAAGCTGTTGCAGGTATCGGAGTCCACCGGTGTTGCATTAAAAAGAAGCAGCTGGCTGATTGTGCTGCTTGTGCTGTTCGCAATTTCATTATCACCAGTTCAATCAGCACCCATCGGTCATGGGAAGACAATTGAAACATACCAGGCCAGGGAGGAATACACAAGCATCTGCCTCTTTGTACTAGGAAGTATCCTGTTTATAGTCTCTTGTCTAATGAAAGGGCTGGTTGACAGTATTGGCAACATCTTCTTCCCTGGGCTGTCCATTTGCAAAACGTGCTCTATAGGTAGTATCAATGGCTTTGAAATTGAGTCTCATAAGTGCTATTGTAGCTTGCTTTGTTGCCCCTATTGTAGGCATTGTTCTGCTGATAGAGAAATTCATCAGCTGCACTTGAGCATCTGCAAAAAAAGAAAAACAGGAAGTAATGTTATGCTTGCAGTCTGCAAGCGCATGTGCTTCAGAGCAACTATGGAAGTGAGCAATAAGGCCCTACTTATCCGTAGTATCATCAACACCACTTTTGTTGTGTGCATATTAATACTAGCAGTCTGTGTTGTT---AGCACCTCAGCAGTTGAGATGGAAAGCCTACCAGCTGGGACCTGGGAAAGAGAAGAAGACCTAACAAATTTCTGTCATCAGGAATGCCAGGTTACGGAGACTGAGTGCCTCTGCCCTTATGAAGCCCTAGTACTCAGAAGGCCCTTGTTCCTGGACAGTATAGTTAGAGGCATGAAAAATCAGCTAAACTCAACAAGTTTAGAAACAAGCTTATCGATTGAGGCACCATGGGGAGCAATAAATGTTCAGTCAACCTACAAACCAACTGTGTCAACTGCAAACATAGCACTTAGTTGGAGCTCAGTTGAACACAGAGGTAATAAGATTTTGGTTTCAGGCAGATCAGAATCAATTATGAAGCTGGAAGAAAGGACAGGAATCAGCTGGGACCTTGGCGTAGAAGATGCCTCTGAATCTAAGCTACTTACAGTCTCTGTCATGGACTTGTCTCAGATGTACTCTCCTGTCTTCGAGTACTTATCAGGTGACAGACAAGTAGAAGAGTGGCCCAAGGCAACCTGTACAGGAGACTGCCCAGAAAGATGTGGCTGCACAACATCAACCTGCTTGCATAAAGAATGGCCCCATTCAAGAAACTGGAGATGTAATCCCACTTGGTGCTGGGGGGTGGGGACTGGCTGCACTTGTTGTGGATTAGATGTGAAAGACCTTTTTACAGATTATATGATTGTCAAGTGGAAAGTTGAATACATTAAAACAGAGGCCATAGTGTGTGTGGAACTCACCAGTCAGGAAAGGCAGTGTAGCTTGATTGAGGCAGGCACAAGGTTCAATTTAGGTTCTGTGACCATCACATTGTCAGAACCGAGGAACATTCAACAAAAGCTCCCTCCTGAAATAATCACATTGCATCCTAGGATTGAAGAAGGTTTTTTTGACCTGATGCATGTACAAAAAGTGTTGTCAGCTAGCACAGTGTGTAAGTTGCAGAGTTGCACACACGGTGTGCCAGGTGATCTACAGGTCTACCATGTCGGAAATTTATTAAAAGGAGATAAGGTGAATGGACACCTAATTCATAAAATTGAGCCACACTTAAACACTTCCTGGATGTCCTGGGATGGCTGTGATCTAGACTACTATTGCAACATGGGAGACTGGCCTTCTTGTACATATACCGGAGTTACCCAACACAATCATGCTTCATTTGTAAACCTGCTCAACATTGAAACTGACTATACAAAAAGCTTCCACTTTCACTCTAAAAGGGTTACTGCACACGGAGACACACCACAATTAGATCTGAAGGCAAGACCAACCTACGGCGCAGGAGAAATCACTGTACTGGTAGAAGTTGCTGACATGGAGTTCACACCGAAGAAGATTGAAATATCAGGCCTAAAATTTGCAAGCCTGACTTGCACAGGCTGTTATGCTTGTAGTTCTGGCATTTCCTGCAAAGTTAGGATTCATGTGGATGAACCAGATGAACTTACAGTACATGTTAAGAGTGATGATCCAGATGTAGTAGCAGCTAGCTCAAGTCTCATGGCAAGGAAGCTTGAGTTTGGAACAGACAGTACATTTAAAGCTTTCTCAGCTATGCCCAAAACTTCCTTATGTTTCTACATTGTCGAAAGGGAGTACTGTAAGAGCTGCAGTAAAGAAGACACACAAAAATGTGTTAACACAAAACTTGAGCAACCACAGAGCATTTTGATCGAACATAAGGGAACTATAATTGGAAAGCAAAACAATACCTGCACAGCCAAAGCAAGTTGCTGGTTAGAGTCGGTTAAAAGTTTCTTTTATGGTCTAAAGAACATGCTTAGTGGCATTTTTGGCAATCTTTTTATGGGCATCTTCTTATTTCTTGCCCCCTTCATCTTGTTAATACTTTTCTTTATGTTTGGATGGAGGATCCTGTTTTGCTTTAAGTGTTGCAGAAGAACCAGGGGCCTGTTCAAGTATAGACATCTCAAAGACGATGAAGAAACTGGTTACAGGAGGATCATTGAAAGACTGAACAACAAGAAGGGGAAGAACAAGCTGCTTGATGGTGAAAGACTTGCCGATAGAAGAATTGCCGAACTATTCTCCACAAAAACACACATTGGC
>BAB84577
ATGTCTTTCAGCGTTATGTACACACCACTTTTGTGTGCTGTTCTTTGCTTACAGCTGTGGAGTTTAGAAGGGTCTCATGGACTG---TCCAACAAAACCCAACACAGTAATACAAGCACCACAAAGGCGCCTGAAGTA---------AGCCAGGAACTT------GGATTGCCTGTGAGCACAGTATCGACTATCACGTCAGACCCTCCTTCCATCACATCCGCAGTATCAGTCAGTGGATCAGAAGGCTCAGGAGACACGAACACCTCTCCCTCGGTCACCACACAAGGCCCGACTTTGCCAGAAACC---------------------------------------ACGCTGGAACCCCTAACAACAACCGACACAGATGCATCAAGCACTGTCGTCGTCGATGTCAGCACACAGACGGTCAAGGACACCCCTATATCAACAACCTACACAAGTTTGCCCAGTACTCCCAGCGAGCCAACTACACCACAGGGTACACATCATACTGCAAGGGGTCTACTGTCAGTCACCAGCACAAAGCCAGAAGAAGCATCAACACAAGCA---AATCCAGGAAAAATAAGCATGGAGACCAATGGCCCGCGCCTAGCCATCAGCGAGACACCATCCTTCTCTCCAACAACTCAGGCTCCTACCGAAAACAGCAACCCCATCACATCCAAACAGCTTATGCTCTCAGCACAACCAGTAACCCCAAACCCAATGACCTCTCCAGTACAGCCAGCCCTCTCTCAGAGTGACACGTCCACGGCCATCCAAGATGTACACCCAAGCCCAACAGGCAGATCTAAAAGAAACCTTGAGATGGAAATAATTTTGACTTTATCTCAAGGTTTGAAGAAGTACTACGGCAAGATACTAAAACTTCTGGACCTTACTTTGGAAGAAGACACTGAAGGCCTGCTAGAGTGGTGTAAGAGAAATCTTGGTTTGGTCTGTGATGACAACTTCTTTCAGAAGAGGATAGAAGAGTTTTTTTTGACTGGGAAGGGTCACTTCAATGAAGTCTTACAGTTCAAAACACCAAGCACACTAAGCCCCACGGGACCAGCCCGAACTGGGTCACCAACAGTGGAACCTTTTAAATCTTACTTCGCTAAAGGGTTCCTTTCAATGGACTCAGGCTACTTCTCTGCCAAGTGTTATCCAAGAGCATCCAATTCAGGACTTCAGCTGATCAATGTCACCCAACATTCAACTAGAATAACAGACACACCTGGACCCAAGATCACTAATCTGAAGACCATCAATTGCATAAACTTAAAGGCATCAGTCTTTAAAGAGCATAGAGAGATTGAAATCAATGTTCTTCTCCCTCAAGTCGCAGTTAACCTCTCAAGCTGCCACGTGTTGATCAAATCGCATGTCTGTGACTACTCTTTGGACATTGACGGGCCAGTAAGACTACCCCGCATCCACCATGAAGGAACTTTCATACCAGGAACTTACAAAATAGTTATAGACAAAAAAAACAAACAAAATGATAGATGCACTTTGGTCACCAACTGTGTAATAAAAGGAAGGGAAATTCGTAAGGGCCAGTCAGTGTTAAGACAATACAGGACAGAAATCAAGATTGGCAAGGCATCTTCTGGTTCCAGAAGACTATTGTCCGAAGAGTCTGGTGATGACTGCATATCAAGAACTCAGCTATTGAGGACAGAGACTGCGGAAATTCACAATGATAACTATGGTGGTCCAGGTGACAAGATAACCATCTGCAATGGTTCAACTGTTGTGGATCAGAGATTGGGCAGTGAACTGGGGTGTTACACTATCAATAGAGTAAAGTCATTTAAGCTTTGCGAGAACAGTGCCACAGGCAAATCCTGTGAAATAGATAGCACCCCAGTCAAATGCAGGCAGGGTTTCTGTTTGAAAATTACTCAGGAGGGAAGGGGCCACGTGAAGCTATCGAGAGGTTCAGAAGTTGTCCTGGACGCCTGCGATTCAAGCTGTGAAATAATGATACCAAAGGGCACCGGAGACATCCTAGTTGACTGTTCAGGTGGACAGCAACATTTCTTAAAAGATAACTTGATTGATCTAGGATGCCCAAACATCCCACTATTAGGCAAGATGGCTATCTACATTTGTAGAATGTCAAATCATCCTAAAACGACTATGGCTTTTCTTTTTTGGTTTAGCTTTGGTTATGTGGTGACCTGTATACTCTGTAAGGTCATCTTCTATCTATTAATAGTTGTGGGGACGTTGGGGAAAAAGTTCAAACAGTATAGAGAGTTGAAACCTCAGACCTGTACCATATGCGAAACAACTCCTGTTAATGCAATAGATGCTGAAATGCACGACCTCAACTGCAGTTACAATATATGTCCTTACTGTGCATCTAGGTTAACCTCAGATGGTCTTGCCAGACATGTAATGCAGTGCCCTAAGCGGAAGGAAAAAATAGAAGAAACCGAATTATACTTAAACTTGGAAAGAATCCCCTGGGTTGTTAGGAAATTACTGCAGGTGTCAGAATCCACCGGTGTGGCACTAAAGAGGAGTAGTTGGCTGGTTGTGCTACTTGTGTTACTTACAGTTTCATTGTCACCAGTACAATCAGCACCTATCGGCCATGGAAAGACAGTTGAAACATATCAAACCAGAGAAGGATACACAAGTATTTGCCTCTTTGTACTAGGAAGCATCTTATTTATAGTCTCTTGCCTAATGAAGGGGTTGGTTGACAGTGTTGGTAACAGTTTTTTCCCTGGTTTGTCCATTTGTAAGACATGTTCTATTGGCAGTGTAAATGGCTTTGAGATTGAATCTCACAAATGTTACTGTAGCCTATTTTGTTGTCCCTACTGTAGACACTGCTCTGCCGATAGAGAAATACATAGGTTGCACTTGAGCATCTGCAAGAAAAGGAAGACTGGGAGTAATGTCATGCTGGCCGTCTGTAAGCGCATGTGCTTTAGGGCAACTGTGGAAGTAAGCAACAAGGCTCTACTCATCCGAAACATCATCAACACCACTTTTGTTCTGTGCATACTGATATTAGCAGTTTGTGTTGTC---AGCACCTCCGCAGTGGAGATGGAAAGCCTGCCAGCTGGCACTTGGGAGAGAGAGGAAGATCTGACAAATTTCTGTCATCAAGAATGCCAAGTCACTGAGACTGAATGCCTCTGTCCCTACGAAGCTCTTGTGCTCAGGAAACCCTTGTTTTCAGACAGCATTGTCAAAGGCATGAAGAACTTGCTAAATTCAACAAGCTTAGAAACAAGCTTATCAATTGAGGCACCATGGGGAGCAATAAATGTCCAATCAACCTTCAAACCTACTGTGTCAGCTGCGAATATAGCTCTTAGTTGGAGCTCAGTGGAACACAGGGGTAATAAGATTTTGGTTTCAGGTAGATCAGAGTCAATCATGAAGCTAGAGGAAAGGACAGGAATCAGCTGGGATCTAGGGGTAGAAGATGCTTCTGAGTCTAAATTGCTTACTGTCTCTGTTATGGACTTGTCACAGATGTACTCTCCTGTCTTTGAGTACCTATCAGGTGACAGACAAGTGGAGGAATGGCCCAAGGCAACCTGCACAGGAGATTGCCCAGAAAGATGTGGCTGCACATCATCAACCTGCCTACACAAAGAATGGCCCCATTCAAGAAACTGGAGATGCAACCCCACCTGGTGTTGGGGAGTCGGCACTGGATGTACCTGCTGTGGGCTGGATGTAAAAGACCTTTTTACAGATTACATGTTTATCAAGTGGAAAGTTGAGTACATTAAAACAGAAGCTATAGTGTGTGTTGAGCTTACTAGCCAAGAGAGACAATGTACCTTGATTGAGGCAGGCACAAGATTCAACTTAGGTCCTGTGACCATCACATTGTCAGAGCCAAGAAACATTCAGCAAAAGCTCCCTCCAGAGATAGTTACATTGCACCCCAGAATTGAAGAAGGTTTCTTTGATTTAATGCATGTACAAAAGGTGCTATCAGCAAGTACAGTGTGTAAGCTACAGAGTTGCACACATGGTGTGCCAGGGGACCTACAGGTCTATCACATAGGAAACTTGTTAAAAGGAGACAAGGTGAATGGGCACCTGATTCACAAAATTGAACCACACTTCAACACTTCCTGGATGTCTTGGGACGGCTGTGACCTAGACTACTACTGTAATATGGGGGATTGGCCATCTTGCACATATACTGGAGTAACCCAGCACAATCATGCTGCATTTGTAAACATGCTCAACATCGAAACTGATTATACAAAAAACTTCCACTTTCACTCTAAGAGAGTTACTGCACATGGAGACACACCACAATTAGATTTGAAAGCTAGACCAACTTATGGTGCAGGTGAAATCACTGTGCTGGTGGAAGTTGCTGACATGGAGTTACACACAAAGAAAATTGAGATATCAGGTTTGAAGTTTGCAAGCTTAACTTGCACAGGCTGTTATGCTTGTAGCTCTGGTATCTCCTGTAAGGTTAGAATCCATGTAGATGAGCCAGATGAGCTTACAGTACATGTGAAGAGTGAAGACCCAGACATAGTTGCTGCTAGCTCAAGTCTCATGGCTAGAAAACTTGAATTTGGGACAGATAGTACATTCAAAGCCTTTTCAGCCATGCCCAAAACCTCCTTATGCTTTTACATTGTGGAGAGAGAATATTGTAAAAGCTGCAGCAAAGAAGATACACAAAAATGTGTCAACACAAAGCTTGAGCAACCACAGAGCATTTTAATCGAGCACAAAGGAACGATAATTGGTAAGCAGAGCAACACCTGCACAGCTAAAGCAAGCTGTTGGCTAGAGTCAGTCAAGAGCTTCTTTTATGGGCTAAAGAACATGCTTAGTGGCATTTTTGGCAATGTTTTCATAGGGGTTTTCTTATTCTTTGCTCCTTTTATCCTTTTGATACTTTTCTTTATGTTTGGATGGAGAATCCTGTTCTGCTTTAAATGTTGCAGAAGAACTAGAGGCCTTTTTAAGTACAGACACCTCAAGGACGATGAAGAAACCGGTTACAGGAAAATCATTGAGAGACTGAACAACAAAAAAGGGAAAAACAAACTGCTTGATGGTGAAAGATTAGCTGATAGGAAGATTGCTGAGCTGTTCTCCACAAAGACACACATTGGC
>BAB84576
ATGTTATTCCACTTTAAATTTATGTTGCTGATTAATTTTATTCTTTGTCATCTCCTTTGGGGGGGTGGTGGAGTCACCGGT------GGGGTCGAAACAAACTCCAGCTCAACACAAGCCATCCAGACGCCACCAGTCACCTCAAACAGCACAACTCCA------GGTCCATCAACAGACACTGCCACGGAGACAGCGTCAAGCATGACCACTAGCACGCCGGACACACAAGTAACCACAGACAATGGCTCTGGTGAGCCT---AGCACAGATCCTCTAACCACCAATGAGGCAACCCCCCCTCTCTCTGTCACCACTGCCCAAACGACAGAGACGAAAAAGCACACAACCCTGGACCCCAGCACCTCGACAAATCCAGATGCCACCACCCCGAGTATCACCATATTGAGTGCATCAAATACT---AGCTTGCCCATATCATCAGTGCATGCAAGCCCATCACCCAGCTCCAGTGAAGAACCAACACCACAAAATGCACACCATCTCTCCAGAAGTCTTCTCTCAGCAGTAAGTACAGAGACAGGTCAAATAGCATCAGCAGCG---ACCGCAGCCAAAGAGATTACAACCAAAAATAGCCCGCCAACAGCCGGAAATGACACAATGGTCACATCAGCTCCA---------------AACGGCAATATACGCAACACTCCAGAACAGGCCAACCCCACAGCCCCAGAGGCTTCCCCCAAGATTCAAACAACACAAAACCAACAGACCGTTACACCAGAGGCTACACCTATCACCACAATCACTGCACTCACAGACCTAACAAACAGGTCCAAAAGGGACTCCAAGGTACAGAAAATTCTGACCTTTTCTCAAGGCCTCAAGAAGTACTATAGCAAGATATTGAAACTCTTGCAATTAACACAAGAAGAAGATTCTGAAGGTCTGCTTGAGTGGTGCACACGGGTGCTGGAACAAGCATGTGATGATGACTACTTCAATAAGAGGATTGAAGAATTTTTCATAACCGGAAAGGGCTACTTCAATGATGTTCTACAGTTCAGGTTACATGACGCACTTAGCAACACCGAGCCTGCCCAGACCACTTCACCTACAGCTGTACCCTTCAAATCTTACTATGCCAAAGGGTCTCTAACCTTTGATTCAGGCTACTTTTCTGCTAGGTGCTATCCGAGAGCATCAAACTCAGGATTGCAGCTGATTAATGTCACACAACACCCTGTAAAAATAGCTAACACTCCAGGTCCAAAATTATCTAATCTCAAGACCATTAACTGCATAAACCTGAAAGTGTCAACTGACAAAGAACATAGTGAGCTTGAGGTCAACGTGCTTCTACCTCAGGTTGCCGTTAATCTCTCAAACTGTCATGTTTCCATTAAGTCACATGTTTGTGATTATTCCTTGGACACCGATGGAGCAATAAAACTCCCTAGAGTTGCACACAATGGGGTTTTTATACCAGGTACATACAAGATTGTGATAGACAAAAAAAACAACCTAAATGATAGGTGTACATTAATCACCAATTGTGTCATAAAGGGAAGAGAAGTCCGAAAAGGGCAGTCGGCTTTGAGGCAGTATAAAACAGAAATAAGGATTGGGCAGACATTCACAGGCTCGAGAAGATTACTTGCAGAAGGAGGAAGCAGTGACTGCATTTCAAGAACTCAGCTAGTTAAAACGGAGGTTGCAGAAATTCATGAGGACAGTTACGGTGGGCCTGGTGAGAAAATAACAATCTGCAATGGTTCCACAATTGTAGATCAAGGGCTTGGTAGTGAATTGGGCTGTTATACAATCAACAGAGTAAGATCCTACAAGCTATGCGAGAACAGTGCCTCAGGGAAAAGCTGTGAAATAGATAGCATCCCAGTCAAATGCAAACAAGGGTTTTGCCTCAAAATAACCCAAGAAGGAAGAGGTCATGTAAAACTGTCCAGAGGGACAGAAATTGTTCTAGATGTCTGTGATTCCAGCTGTGAGCTGATGATACCCAAGGGCACTGGAGACATTTTAGTGGATTGCTCAGGAGGGCAACAGCATTTTTTACAAAACAATCTGATTGACTTGGGATGCCCCAATGTCCCATTACTGGGTAAAATGGCCATATATGTCTGCAGAATGTCAAACCACCCAAAAACTACCATGGCATTTCTGTTCTGGTTCAGCTTTGGCTATGTCATTACATGTATAGCATGCAGGGTACTCTTCTACTTGCTGATTGCCATCGGAACAGTAGGGAAAAAGCTAAAACAGTATAGAGAGCTGAAACCACAAACATGCATTGTCTGTGAATCTGTCCCTGTTAATGCAATAGATGCTGAAATGCATGAGCTTAATTGCAGTTACAATATATGCCCATACTGTGCATCTAGACTGTCTACAGACGGGCTCATCAGGCACGTAACTCAGTGTCCCAAACGGAGGGAGAAGGTGGAAGAGACTGAGCTATTCTTGAACTTGGAAAGAATACCTTGGCTGGTGAGAAAGCTCCTTCAAGTATCAGAGTCAACAGGAATGGCTCTAAAGAGAAGCTGTTGGATGATCACACTCCTCATTCTACTATTGGTTTCGATATCACCAGTCCAATCTGCACCGGTAGGCAAAGAGAGGGCAATCGAGACCTATCAAGCAAGAGAAACCTACACAGGCATATGCCTCTTTGTGTTAGGAAGTGTTCTCTTTGCGGTATCCTGGCTGACAAAGGCCTTGATTGATGGCATCGGCAACAGCTTCTCCCCTGGACTTTCTGTCTGCAAGACATGCTCCATTGGTAGTATAAATGGATTTGAAATAGAGTCTCATAAATGCTATTGCAGTCTATTCTGTTGTCCTTACTGTAGAGCTTGCTCATCCGACAAAAACACTCACCGGATGCACTTAAATGTTTGCAAAAAAAGGAAGATGGGTAGCAATGTCATGCTGGCTGTCTGTAAACGTATGTGCTTTAGAGCAACCATTGAGGCAAGCAATAAGGCTTTACTGATCAGGAGCATCATAAATTCCACTTTTGTGATTTGCATATTAATCCTAACAATCTGTGTGGTA---AGCACCTCCGCAGTTGATATGGAAAATTTGCCTGCAGGCATCTGGGAGAAAGAAGAAGATCTTACAAACTTCTGTCACCAGGAGTGTCAAGTGACAGAAACTGAATGCCTCTGCCCGTATGAGGCCATGGTACTCAGGAAGCCACTCTTCCTGGATAGCACAGCCAAGGGAATGAAAAGCCTGTTGAACTCCACGAGCTTAGAAACTAGTCTGTCAATTGAAGCTCCGTGGGGAGCAATCAATGTCCAGTCAACTTTCAAACCAACAGTTTCAGCTGCTAACATAGCACTTAGCTGGAGTTCAGTTGAACACAGGGGCAACAAAATTTTAGTTTCAGGTAGATCAGAGTCAATCATGAAATTAGAAGAAAGAACAGGAGTCAGCTGGAATCTGGGTGTAGAAGATGCTTCTGAGTCAAAGACGCTTACTGTTTCCGTCATGGACCTGTCACAAATGTACTCTCCTGTTTTTGAGTACTTGTCAGGTGACAGACAAGTGGAGGAATGGCCAAAGGCAACTTGCACAGGTGACTGTCCAGAGAGATGCGGCTGCACTTCGTCAACCTGCTTACATAAAGAGTGGCCACATTCAAGAAACTGGCGATGTAATCCTACCTGGTGTTGGGGGGTGGGGACTGGCTGCACTTGCTGTGGGCTGGATGTAAAGGATTTTTTTACTGACTACATGCTGGTAAAATGGAAAGTGGAATATATAAAGACAGAAGCTATAGTGTGTGTCGAGCTGACTAGTCAAGAGAGGCAGTGTAGTTTAATTGAAGCAGGCACAAGATTTAACCTAGGCCCTGTAACAATAACCCTATCAGAGCCAAGAAATGTCCAGCAGAGGCTTCCTCCCGAAATTGTAACACTGCATCCTAAAATAGAGGAAGGTTTTTTTGATTTGATGCATGTACAAAAAATACTGTCTGCAAGCACAGTTTGCAAGCTACAGAGCTGCACACACGGTGTGCCGGGCGATTTTCAGATCTACCATGTCGGTAACCTGCTGAGGGGAGACAAGGTTAATGGACACTCAATTCACAAGATAGAACCACATTTTAATACTTCATGGATGTCATGGGATGGTTGCGATCTGGACTATTTCTGCAATATGGGGGACTGGCCTTCATGCACATACACTGGAGTGACACAGCATAACCGTGCTGCATTTATCAACATGCTCAACATTGAGACTGACTATACAAAAACTTTCCACTTTCATTCGAAGAGGGTCACGGCACATGGAGATACTCCCCAGCTAGACCTAAAAGCGAGACCGGCATATGGTGCTGGCGAGGTCACTGTTCTAGTGGAGGTTGCAGACTTGGAGTTGCACACAAAGAACCTTGAAGTGTCAGGTTTGAAAATTGCAAGTTTGACCTGCTCTGGGTGTTATGCCTGCAGCTCTGGCATCTCCTGCAAAGTTAGAATCCATGTAAATGAACCAGATGAATTTACAGTACATGTAAGAAGTAGCGACCCAGATGTTGTAGCAGCAGGATCAAGTCTTATGGCAAGGAAAATAGAGTTTGGGGCTGACAGTACATTCAAGGCCTTTTCATCAATGCCCAAGGACTCCTTATGCTTTTACATAGTAGAAAAGGATTACTGCAGCAGCTGCACCGACGATGACACACAAAAGTGTGTCAACACGAAGCTTGACCATCCACAGAGCATACTCATTGAGCACAAAGGAACAATAATTGGCAAGCAAAATGACACTTGTTCGACCAAGACAAGCTGCTGGCTAGAATCAGTTAAGGGTTTTTTCTATGGGCTAAAAAACATGCTAAGTGGCATCTTTGGAAATGTTTTTTTAGGCATCTTCTTATTCCTTGCTCCTTTTGTGCTACTGATATTTTTTTTCTTTTTTGGGTGGAGGCTTCTGTTTTGTCTCAAATGTTGCAGAAGAACTAGAGGACTGTTGAAATACAAGCACCTTAAGGATGAAGAGGAGGCTGGATACAAAAAAATCATTGAAAGGCTAAATGGCAAAAAAGGTAAAAGTCAATTGTTTGATGGTGAAAGGCTTGCAGACAGGAAGATTGCTGAGCTTTTTTCTACTAAAATTCACATAGGT
>ABB30026
ATGTTTCTCCACTTCAAATTTATGTTGTTGACTAACTTCTTCTTTTGTCAACTCCTATGGGGTGGCGGCGGGGTTGCCAGT------GGAGGCAGGACCAATACCAGCTCAACACAAACCACCCTAATATCTTCAAACACTTTAAATAGTACAATGTCTGTGCTGGAGTCATCAATAGGAACTGCCACAGAAACAGTGCCGAGCACGACCACCAACACACCGGACACACAGGTCACCACAGACAGTGGTTCTGGTGAATCC---AGCACAGACCCCCAGACCACCAGCAAAGAAGTACCTTCCACTTCTGTCGCTACCATCAAAACACAAGAGTCAGAAACGCACAGGGCTCAAAACCCAAGTACCACGGCTGGCTCAGGTGCATCCACTCCAAGCAACACCACATCAAACAAACCAGATGTCAACTCACTCACATCACCAATCTTGGAGGCAAAGTCATCACCCAGCCCTAGTAAAACATCGATGCCGCAAACTGCACATCATCTCTCCAGAAGTCTTCTCTCAGCAGCAACTACAGAAACAAATCAAGCAGCATCAGTAATG---ACCACAACCAGAGAGACAACAACCATGAGCAGTCCAACAACAGTCAAAAACAGTGTAACAGCCATACCAACCCAA---------------GGCATCACCACCAGCAACACTTCGAAACAGACTGACACTATAACCCTGGAGATCTCCCCTAAGATTCAAACAACACAGAGTCAACAGACTGCAACACCAGCAATCGCACCTGCCACCACTGCTATTGCATTCATAAGCCCTACAAACAGATCTAAAAGGGAATCCAAGGTGCAAATAATTCTGACTTTCTCTCAAGGCCTCAAGAAATATTATAGCAAGATACTGAAACTCCTACATCTGACGCAAGAAGAAGATTCTGAAGGTCTGCTTGAATGGTGTACGCGGGTACTTGAACAGGCATGCAATGACGACTACTTCAATGAAAGAATAGAAGAATTTTTCATAACCGGAAAAGGCTACTTCAATGATGTTTTGCAGTTTAGGCTGTATGACACACTTAGTACTACCGAATCAACCCAGAATACTTCACCCACAGCCAAGCCTTTCAGGTCATACTATGCCAAAGGGTCTCTAACCTTTGACTCAGGCTATTTCTCTGCTAAATGTTATCCAAGGGCATCGAACTCAGGATTGCAGCTAATTAATGTCACACAACATTCAGTGAAAATAGCTAACACACCAGGCCCTAAAATATCTAATCCTAAGACTATCAACTGTATAAACTTGAAAGTGTCAACTGACAAGGATCATAGCAAGCTTGAGATCAACGTACTTCTACCACAAGTTGCTGTTAATCTTTCAAACTGCCATGTTTTAATTGAATCACATGTCTGTGATTACTCTTTGGACACTGATGGGACAATAAAGCTCCCGAAAATTACACATAATGGGGCTTTTATACCAGGTACTTACAAAATTGTGATAGATAAGAAAAACAAATTGAATGATAGGTGTGCACTATTCACCAACTGCGTTATCAAAGGAAGAGAGGTCCGAAGAGGGCAGTCAGCTCTGAGGCAGTACAGAACAGAAATAAGAATCGGGCAAACATTTACAGGCTCGAGAAGATTGCTTGCAGAGGGGGGGAGCAATGATTGTGTTTCAAGAACCCAGCTAGTCAAAACAGAGGTTGCAGAAATTCATGAAGACAGTTACGGTGGTCCTGGCGAAAAAATCACAATTTGCAACGGCTCCACAATAGTGGATCAAAGGCTTGGCAGCGAATTAGGTTGCTATACAATAAACAGAGTGAGAACCTATAAGCTCTGTGAGAACAGTGCCACAGAAAAGAGCTGTGAAATAGACAGTGTTCCAGTTAAATGCAAACAGGGGTTCTGCCTCAAAATAACTCAGGAAGGTAGGGGCCATGTGAAATTGTCTAGAGGGACAGAAATCGTTTTGGATGTCTGTGATACTAGCTGTGAACTGATGATACCCAAAGGCACTGGGGATATATTGGTGGACTGCTCAGGAGGGCAGCAACACTTTTTACAGGACAATCTAATTGACTTGGGATGCCCAAATATTCCATTGCTAGGTCGAACAGCTATATATGTTTGTAGAATGTCAAACCATCCCAAGACAACCATGGCTTTTCTGTTTTGGTTCAGTTTTGGCTATGTCATCACATGTGTAGTGTGCAAGGTGCTCTTCTATTTGCTAATTGTCATCGGGACACTAGGAAAAAGGCTGAAACAGTACAGAGAGCTAAAGCCTCAAACATGTATTGTCTGTGAATCTATCCCTGTCAATGCAATAGATGCTGAAATGCACGATCTTAACTGCAACTACAACATATGCCCTTACTGTGCATCCAGACTGACCTCAGATGGTCTCGTCAGGCACGTAACTCAATGTCCCAAACGGAAAGAGAAGGTCGAAGAAACTGAACTATACTTAAACCTGGAGAGAATACCTTGGTTGGTGAGAAAACTCCTACAAGTGTCGGAGTCAACAGGAGTGGCTCTAAAGAGAAGCTGCTGGATGATCACACTCCTTATTCTGCTGACTGTTTCAATGTCACCAGTTCAGTCCGCACCAGTAGGCCACAAAAGGGCAGTTGAAGTCTATCAAATGAGAGAAAGCTATACAGGTATTTGCCTCTTCGTGTTAGGAAGTGTTCTCTTCGCAGTCTCTTGGCTGGTGAAGGCCCTGATTGATAGCATCGGCAATAGTTTCTTCCCGGGGCTTTCCATATGCAAGACATGTTCCATTGGTAGCATAAATGGATTTGAAATAGAGTCACACAAATGCTACTGCAGTCTATTTTGCTGTCCTTACTGTAGGGCCTGCTCATCGGACAAAATCACTCACCGAATGCATTTGAATGTGTGCAAAAAGAGAAAGGTGGGTAGTAATGTTATGCTAGCCGTTTGCAAGCGCATGTGTTTTAAAGCAACTATTGAAGCAAGCAACAGGGCTACTTTCATCAGAAACATCATAAACTCCACTTTTGTCATATGCATACTAATCCTGGTGATCTGTGTGGTT---AGTACCTCTGCTGTCGACATGGAAAATTTACCGGCAGGCATCTGGGAAAAAGAGGAAGACCTAACAAACTTCTGTCATCAGGAGTGTCAAGTAACAGAAACTGAATGCCTTTGCCCATATGAGGCCTTAATGCTTAGAAAACCACTTTTCTTAGATAGAATAGCCAAGGGAATGAAAAGCTTGTTGAACTCCACAAGTTTAGAAACGAGCTTGTCAATTGAAGCTCCATGGGGGGCAATCAATGTTCAATCAACTTTCAAACCAACAGTTTCAGCCGCCAATATAGCACTTAGCTGGAGTTCAGTTGAACACAAGGGCAACAAGATCTTAGTTTCAGGCAGATCAGAGTCAATTATGAAATTAGAAGAAAGAACTGGAATCAGCTGGTGTCTAGGTGTGGAAGATGCCTCTGAGTCAAAAACACTCACCGTTTCTGTTATGGATCTGTCTCAAATGTATTCTCCTGTTTTCGAGTACCTGTCAGGTGACCGACAGGTGGAGGAGTGGCCAAAAGCAACCTGCACAGGTGACTGTCCAGAAAGATGTGGCTGCACTTCATCAACCTGCCTGCATAAGGAGTGGCCGCACTCGAGGAACTGGCGCTGTAACCCCACTTGGTGTTGGGGGGTGGGAACTGGCTGCACCTGCTGTGGGCTAGATGTAAAGGATCTCTTCACAGACTACATGTTGGTTAAATGGAAAGTGGAATATATAAAAACAGAAGCCATAATATGTGTTGAGCTTACTAGTCAAGAGAGGCAGTGTAGTTTAATTGAAGCAGGCACAAGGTTTAACCTAGGCCCTGTGACAATAACTCTATCAGAACCAAGGAACGTACAGCAGAGGCTTCCTCCCGAGATCATCACACTGCACCCTAAAATAGAAGAAGGGTTTTTTGATTTGATGCATGTACAGAAGGTAATGTCTGCAAGCACGGTTTGTAAGCTGCAAAGCTGTACTCATGGTGTGCCTGGAGACTTACAAGTCTACCATGTTGGCAACTTGTTAAAGGGGGACAAAGTCAATGGGCACTCAATCCACAAGATAGAATCACACCTCAACACCTCATGGATGTCATGGGATGGGTGTGATTTAGACTATTTTTGCAACATGGGGGACTGGCCCTCATGCACATACACAGGGGTGACACAACACAACCATGCTGCATTCATCAACATGCTTAACATTGAGACTGATTACACAAAAACCTTTCACTTTCATTCAAAAAGGGTCACAGCACACGGAGACACCCCTCAGTTGGACCTAAAAGCGAGACCAGCATATGGTGCAGGCGAAATCACTGTTCTAGTAGAAGTTGCAGATTTAGAACTGCACACGAAGAAAATTGAAGTGTCGGGTCTGAAATTCGCAAGTTTGTCATGCTCCGGATGTTATGCTTGCAGCTCTGGCATCTCCTGCAAAGTTAGGATTCATGTAAATGAACCGGATGAATTCACAGTACATGTAAAAAGTAATGACCCAGATGTTGTAGCAGCAGGATCAAGTCTCATGGCTAGAAAGATAGAGTCTGGGGCCGACAGCACGTTTAAGGCTTTTTCATCAATGCCAAAAAACTCTCTATGTTTTTACATAGTAGAAAGAGATTATTGTAGCAGCTGTACAGATGATGACACTCAGAAATGTGTTGACATTAAACTTGAACATCCACAGAGCATACTCATTGAACACAAAGGAACGATTATTGGCAAGCAGAATGACACCTGTCCAACTAAAACAAGCTGCTGGTTGGAATCTATTAAGAGTTTTTTTTATGGGCTTAAAAACATGCTGAGTGGGATCTTCGGTAATGTTTTCTTAGGCATGCTCCTGTTTCTTGCTCCTTTTATATTGCTAATATTGTTTTTCTTCTTCGGGTGGAGACTTCTCTTTTGCCTTAAGTGCTGTAGAAGGACCAGAAAGCTGCTAAAGTATAAGCACCTTAGGGACGAAGAAGAGAGTGGTTACAAAAAAATCATTGAAAGGCTAAATGACAAAAAAGGCAAAAGTCGATTGTTTGATGGAGAAAGGCTTGCAGACAGAAAGATTGCCGAACTCTTTTCAACTAAAACTCATATAGGT
>BAB84578
ATGTCTTTCAGCGTCATGTACACACCACTTTTGTGTGCTGTTCTTTGCTTACAGCTGTGGAGTTTAGAAGGGTCTCATGGACTG---TCCAACAAAACCCAACACAGTAATACAAGCACCACAAAGGCGCCTGAAGTA---------AGCCAGGAACTT------GGATTGCCTGTGAGCACAGTATCGACTATCACGTCAGACCCTCCTTCCATCACATCCGCAGTATCAGTCAGTGGATCAGAAGGCTCAGGAGACACGAACACCTCTCCCTCGGTCACCACACAAGGCCCGACTTTGCCAGAAACC---------------------------------------ACGCTGGAACCCCTAACAACAACCGACACAGATGCATCAAGCACTGTCGTCGTCGATGTCAGCACACAGACGGTCAAGGACACCCCTATATCAACAACCTACACAAGTTTGCCCAGTACTCCCAGCGAGCCAACTACACCACAGGGTACACATCATACTGCAAGGGGTCTACTGTCAGTCACCAGCACAAAGCCAGAAGAAGCATCAACACAAGCA---AATCCAGGAAAAATAAGCATGGAGACCAATAGCCCGCGCCTAGCCATCAGCGAGACACCATCCTTCTCTCCAACAACTCAGGCTCCTACCGAAAACAGCAACCCCATCACATCCAAACAGCTTATGCTCTCAGCACAACCAGTAACCCCAAACCCAATGACCTCTCCAGTACAGCCAGCTCTCTCTCAGAGTGACACGTCCACGGCCATCCAAGATATACACCCAAGCCCAACAGGCAGATCTAAAAGAAACCTTGAGATGGAAATAATTTTGACTTTATCTCAAGGTTTGAAGAAGTACTACGGCAAGATACTAAAACTTCTGGACCTTACTTTGGAAGAAGACACTGAAGGCCTGCTAGAGTGGTGTAAGAGAAATCTTGGTTTGGTCTGTGATGACAACTTCTTTCAGAAGAGGATAGAAGAGTTTTTTTTGACTGGGAAGGGTCACTTCAATGAAGTCTTACAGTTCAAAACACCAAGCACACTAAGCCCCACGGGACCAGCCCGAACTGGGTCACCAACAGTGGAACCTTTTAAATCTTACTTCGCTAAAGGGTTCCTTTCAATGGACTCAGGCTACTTCTCTGCCAAGTGTTATCCAAGAGCATCCAATTCAGGACTTCAGCTGATCAATGTCACCCAACATTCAACTAGAATAACAGACACACCTGGACCCAAGATCACTAATCTGAAGACCATCAATTGCATAAACTTAAAGGCATCAGTCTTTAAAGAGCATAGAGAGATTGAAATCAATGTTCTTCTCCCTCAAGTCGCAGTTAACCTCTCAAGCTGCCACGTGTTGATCAAATCGCATGTCTGTGACTACTCTTTGGACATTGACGGGCCAGTAAGACTACCCCGCATCCACCATGAAGGAACTTTCATACCAGGAACTTACAAAATAGTTATAGACAAAAAAAACAAACAAAATGATAGATGCACTTTGGTCACCAACTGTGTAATAAAAGGAAGGGAAATTCGTAAGGGCCAGTCAGTGTTAAGACAATACAGGACAGAAATCAAGATTGGCAAGGCATCTTCTGGTTCCAGAAGACTATTGTCCGAAGAGTCTGGTGATGACTGCATATCAAGAACTCAGCTATTGAGGACAGAGACTGCGGAAATTCACAGTGATAACTATGGTGGTCCAGGTGACAAGATAACCATCTGCAATGGTTCAACTGTTGTGGATCAGAGATTGGGCAGTGAACTAGGGTGTTACACTATCAATAGAGTAAAGTCATTTAAGCTTTGCGAGAACAGTGCCACAGGCAAATCCTGTGAAATAGATAGCACCCCAGTCAAATGCAGGCAGGGTTTCTGTTTGAAAATTACTCAGGAGGGAAGGGGCCACGTGAAGCTATCGAGAGGTTCAGAAGTTGTCCTGGACGCCTGCGATTCAAGCTGTGAAATAATGATACCAAAGGGCACTGGAGACATCCTAGTTGACTGTTCAGGTGGACAGCAACATTTCTTAAAAGATAACTTGATTGATCTAGGATGCCCAAACATCCCACTATTAGGCAAGATGGCTATCTACATTTGTAGAATGTCAAATCATCCTAAAACGACTATGGGTTTTCTTTTTTGGTTTAGCTTTGGTTATGTGGTGACCTGTATACTCTGTAAGGTCATCTTCTATCTATTAATAGTTGTGGGGACGTTGGGGAAAAAGTTCAAACAGTATAGAGAGTTGAAACCTCAGACCTGTACCATATGCGAAACAACTCCTGTTAATGCAATAGATGCTGAAATGCACGACCTCAACTGCAGTTACAATATATGTCCTTACTGTGCATCTAGGTTAACCTCAGATGGCCTTGCCAGACATGTAATGCAGTGCCCTAAGCGGAAGGAAAAAATAGAAGAAACCGAATTATACTTAAACTTGGAAAGAATCCCCTGGGTTGTTAGGAAATTACTGCAGGTGTCAGAATCCACCGGTGTGGCACTAAAGAGGAGTAGTTGGCTGGTTGTGCTACTTGTGTTACTTACAGTTTCATTGTCACCAGTACAATCAGCACCTATCGGCCATGGAAAGACAGTTGAAACATATCAAACCAGAGAAGGATACACAAGTATTTGCCTCTTTGTACTAGGAAGCATCTTATTTATAGTCTCTTGCCTAATGAAGGGGTTGGTTGACAGTGTTGGTAACAGTTTTTTTCCTGGTTTGTCCATTTGTAAGACATGTTCTATTGGCAGTGTAAATGGCTTTGAGATTGAATCTCACAAATGTTACTGTAGCCTATTTTGTTGTCCCTACTGTAGACACTGCTCTGCCGATAGAGAAATACATAGGTTGCACTTGAGCATCTGCAAGAAAAGGAAGACTTGGAGTAATGTCATGCTGGCCGTCTGTAAGCGCATGTGCTTTAGGGCAACTGTGGAAGTAAGCAACAAGGCTCTACTTATCCGAAACATCATCAACACCACTTTTGTTCTGTGCATACTGATATTAGCAGTTTGTGTTGTC---AGCACCTCCGCAGTGGAGATGGAAAGCCTGCCAGCTGGCACTTGGGAGAGAGAAGAAGATCTGACAAATTTCTGTCATCAAGAATGCCAAGTCACTGAGACTGAATGCCTCTGTCCCTACGAAGCTCTTGTGCTCAGGAAACCCTTGTTTTCAGACAGCATTGTCAAAGGCATGAAGAACTTGCTAAATTCAACAAGCTTAGAAACAAGCTTATCAATTGAGGCACCATGGGGAGCAATAAATGTCCAATCAACCTTCAAACCTACCATGTCAGCTGCGAATATAGCTCTTAGTTGGAGCTCAGTGGAACACAGGGGTAATAAGATTTTGGTTTCAGGTAGATCAGAGTCAATCATGAAGCTAGAGGAAAGGACAGGAATCAGCTGGAATCTAGGGGTAGAAGATGCTTCTGAGTCTAAATTGCTTACTGTCTCTGTTATGGACTTGTCACAGATGTACTCTCCTGTCTTTGAGTACCTATCAGGTGACAGACAAGTGGAGGAATGGCCCAAGGCAACCTGCACAGGAGATTGCCCAGAAAGATGTGGCTGCACATCATCAACCTGCCTACACAAAGAATGGCCCCATTCAAGAAACTGGAGATGCAACCCCACCTGGTGTTGGGGAGTCGGCACTGGATGTACCTGCTGTGGGCTGGATGTAAAAGACCTTTTTACAGATTACATGTTTATCAAGTGGAAAGTTGAGTACATTAAAACAGAAGCTATAGTGTGTGTTGAGCTTACTAGCCAAGAGAGACAATGTACCTTGATTGAGGCAGGCACAAGATTCAACTTAGGTCCTGTGACCATCACATTGTCAGAGCCAAGAAACATTCAGCAAAAGCTCCCTCCAGAGATAGTTACATTGCACCCCAGAATTGAAGAAGGTTTCTTTGATTTAATGCATGTACAAAAGGTGCTATCAGCAAGTACAGTGTGTAAGCTACAGAGTTGCACACATGGTGTGCCAGGGGACCTACAGGTCTATCACATAGGAAACTTGTTAAAAGGAGACAAGGTGAATGGGCACCTGATTCACAAAATTGAACCACACTTCAACACTTCCTGGATGTCTTGGGACGGCTGTGACCTAGACTACTACTGTAATATGGGGGATTGGCCATCTTGCACATATACTGGAGTAACCCAGCACAATCATGCTGCATTTGTAAACATGCTCAACATCGAAACTGATTATACAAAAAACTTCCACTTTCACTCTAAGAGAGTTACTGCACATGGAGACACACCACAATTAGATTTGAAAGCTAGACCAACTTATGGTGCAGGTGAAATCACTGTGCTGGTGGAAGTTGCTGACATGGAGTTACACACAAAGAAAATTGAGATATCAGGTTTGAAGTTTGCAAGCTTAACTTGCACAGGCTGTTATGCTTGTAGCTCTGGTATCTCCTGTAAGGTTAGAATCCATGTAGATGAGCCAGATGAGCTTACAGTACATGTGAAGAGTGAAGACCCAGACTTAGTTGCTGCTAGCTCAAGTCTCATGGCTAGAAAACTTGAATTTGGGACAGATAGTACATTCAAAGCCTTTTCAGCCATGCCCAAAACCTCCTTATGCTTTTACATTGTGGAGAGAGAATATTGTAAAAGCTGCAGCAAAGAAGATACACAAAAATGTGTCAACACAAAGCTTGAGCAACCACAGAGCATTTTAATCGAGCACAAAGGAACGATAATTGGTAAGCAGAACAACACATGCACAGCTAAAGCAAGCTGTTGGCTAGAGTCAGTCAAGAGCTTCTTTTATGGGCTAAAGAACATGCTTAGTGGCATTTTTGGCAATGTTTTCATAGGGGTTTTCTTATTCTTTGCTCCTTTTATCCTTTTGATACTTTTCTTTATGTTTGGATGGAGAATCCTGTTCTGCTTTAAATGTTGCAGAAGAACTAGAGGCCTTTTTAAGTACAGACACCTCAAGGACGATGAAGAAACCGGTTACAGGAAAATCATTGAGAGACTGAACAACAAAAAAGGGAAAAACAAACTGCTTGATGGTGAAAGATTAGCTGATAGGAAGATTGCTGAGCTGTTCTCCACAAAGACACACATTGGC
>AAK18286
ATGTCTTTCAGCGTCATGTACACACCACTTTTGTGTGCTGTTCTTTGCTTACAGCTGTGGAGTTTAGAAGGGTCTCATGGACTG---TCCAACAAAACCCAACACAGTAATACAAGCACCACAAAGGCGCCTGAAGTA---------AGCCAGGAACTT------GGATTGCCTGTGAGCACAGTATCGACTATCACGTCAGACCCTCCTTCCATCACATCCGCAGTATCAGTCAGTGGATCAGAAGGCTCAGGAGACACGAACACCTCTCCCTCGGTCACCACACAAGGCCCGACTTTGCCAGAAACC---------------------------------------ACGCTGGAACCCCTAACAACAACCGACACAGATGCATCAAGCACTGTCGTCGTCGATGTCAGCACACAGACGGTCAAGGACACCCCTATATCAACAACCTACACAAGTTTGCCCAGTACTCCCAGCGAGCCAACTACACCACAGGGTACACATCATACTGCAAGGGGTCTACTGTCAGTCACCAGCACAAAGCCAGAAGAAGCATCAACACAAGCA---AATCCAGGAAAAATAAGCATGGAGACCAATAGCCCGCGCCTAGCCATCAGCGAGACACCATCCTTCTCTCCAACAACTCAGGCTCCTACCGAAAACAGCAACCCCATCACATCCAAACAGCTTATGCTCTCAGCACAACCAGTAACCCCAAACCCAATGACCTCTCCAGTACAGCCAGCTCTCTCTCAGAGTGACACGTCCACGGCCATCCAAGATATACACCCAAGCCCAACAGGCAGATCTAAAAGAAACCTTGAGATGGAAATAATTTTGACTTTATCTCAAGGTTTGAAGAAGTACTACGGCAAGATACTAAAACTTCTGGACCTTACTTTGGAAGAAGACACTGAAGGCCTGCTAGAGTGGTGTAAGAGAAATCTTGGTTTGGTCTGTGATGACAACTTCTTTCAGAAGAGGATAGAAGAGTTTTTTTTGACTGGGAAGGGTCACTTCAATGAAGTCTTACAGTTCAAAACACCAAGCACACTAAGCCCCACGGGACCAGCCCGAACTGGGTCACCAACAGTGGAACCTTTTAAATCTTACTTCGCTAAAGGGTTCCTTTCAATGGACTCAGGCTACTTCTCTGCCAAGTGTTATCCAAGAGCATCCAATTCAGGACTTCAGCTGATCAATGTCACCCAACATTCAACTAGAATAACAGACACACCTGGACCCAAGATCACTAATCTGAAGACCATCAATTGCATAAACTTAAAGGCATCAGTCTTTAAAGAGCATAGAGAGATTGAAATCAATGTTCTTCTCCCTCAAGTCGCAGTTAACCTCTCAAGCTGCCACGTGTTGATCAAATCGCATGTCTGTGACTACTCTTTGGACATTGACGGGCCAGTAAGACTACCCCGCATCCACCATGAAGGAACTTTCATACCAGGAACTTACAAAATAGTTATAGACAAAAAAAACAAACAAAATGATAGATGCACTTTGGTCACCAACTGTGTAATAAAAGGAAGGGAAATTCGTAAGGGCCAGTCAGTGTTAAGACAATACAGGACAGAAATCAAGATTGGCAAGGCATCTTCTGGTTCCAGAAGACTATTGTCCGAAGAGTCTGGTGATGACTGCATATCAAGAACTCAGCTATTGAGGACAGAGACTGCGGAAATTCACAGTGATAACTATGGTGGTCCAGGTGACAAGATAACCATCTGCAATGGTTCAACTGTTGTGGATCAGAGATTGGGCAGTGAACTAGGGTGTTACACTATCAATAGAGTAAAGTCATTTAAGCTTTGCGAGAACAGTGCCACAGGCAAATCCTGTGAAATAGATAGCACCCCAGTCAAATGCAGGCAGGGTTTCTGTTTGAAAATTACTCAGGAGGGAAGGGGCCACGTGAAGCTATCGAGAGGTTCAGAAGTTGTCCTGGACGCCTGCGATTCAAGCTGTGAAATAATGATACCAAAGGGCACTGGAGACATCCTAGTTGACTGTTCAGGTGGACAGCAACATTTCTTAAAAGATAACTTGATTGATCTAGGATGCCCAAACATCCCACTATTAGGCAAGATGGCTATCTACATTTGTAGAATGTCAAATCATCCTAAAACGACTATGGGTTTTCTTTTTTGGTTTAGCTTTGGTTATGTGGTGACCTGTATACTCTGTAAGGGCATCTTCTATCTATTAATAGTTGTGGGGACGTTGGGGAAAAAGTTCAAACAGTATAGAGAGTTGAAACCTCAGACCTGTACCATATGCGAAACAACTCCTGTTAATGCAATAGATGCTGAAATGCACGACCTCAACTGCAGTTACAATATATGTCCTTACTGTGCATCTAGGTTAACCTCAGATGGCCTTGCCAGACATGTAATGCAGTGCCCTAAGCGGAAGGAAAAAATAGAAGAAACCGAATTATACTTAAACTTGGAAAGAATCCCCTGGGTTGTTAGGAAATTACTGCAGGTGTCAGAATCCACCGGTGTGGCACTAAAGAGGAGTAGTTGGCTGGTTGTGCTACTTGTGTTACTTACAGTTTCATTGTCACCAGTACAATCAGCACCTATCGGCCATGGAAAGACAGTTGAAACATATCAAACCAGAGAAGGATACACAAGTATTTGCCTCTTTGTACTAGGAAGCATCTTATTTATAGTCTCTTGCCTAATGAAGGGGTTGGTTGACAGTGTTGGTAACAGTTTTTTTCCTGGTTTGTCCATTTGTAAGACATGTTCTATTGGCAGTGTAAATGGCTTTGAGATTGAATCTCACAAATGTTACTGTAGCCTATTTTGTTGTCCCTACTGTAGACACTGCTCTGCCGATAGAGAAATACATAGGTTGCACTTGAGCATCTGCAAGAAAAGGAAGACTTGGAGTAATGTCATGCTGGCCGTCTGTAAGCGCATGTGCTTTAGGGCAACTGTGGAAGTAAGCAACAAGGCTCTACTTATCCGAAACATCATCAACACCACTTTTGTTCTGTGCATACTGATATTAGCAGTTTGTGTTGTC---AGCACCTCCGCAGTGGAGATGGAAAGCCTGCCAGCTGGCACTTGGGAGAGAGAGGAAGATCTGACAAATTTCTGTCATCAAGAATGCCAAGTCACTGAGACTGAATGCCTCTGTCCCTACGAAGCTCTTGTGCTCAGGAAACCCTTGTATTTAGACAGCATTGTCAAAGGCATGAAGAACTTGCTAAATTCAACAAGCTTAGAAACAAGCTTATCAATTGAGGCACCATGGGGAGCAATAAATGTCCAATCAACCTTCAAACCTACCATGTCAGCTGCGAATATAGCTCTTAGTTGGAGCTCAGTGGAACACAGGGGTAATAAGATTTTGGTTTCAGGTAGATCAGAGTCAATCATGAAGCTAGAGGAAAGGACAGGAATCAGCTGGAATCTAGGGGTAGAAGATGCTTCTGAGTCTAAATTGCTTACTGTCTCTGTTATGGACTTGTCACAGATGTACTCTCCTGTCTTTGAGTACCTATCAGGTGACAGACAAGTGGAGGAATGGCCCAAGGCAACCTGCACAGGAGATTGCCCAGAAAGATGTGGCTGCACATCATCAACCTGCCTACACAAAGAATGGCCCCATTCAAGAAACTGGAGATGCAACCCCACCTGGTGTTGGGGAGTCGGCACTGGATGTACCTGCTGTGGGCTGGATGTAAAAGACCTTTTTACAGATTACATGTTTATCAAGTGGAAAGTTGAGTACATTAAAACAGAAGCTATAGTGTGTGTTGAGCTTACTAGCCAAGAGAGACAATGTACCTTGATTGAGGCAGGCACAAGATTCAACTTAGGTCCTGTGATCATCACATTGTCAGAGCCAAGAAACATTCAGCAAAAGCTCCCTCCAGAGATAGTTACATTGCACCCCAGAATTGAAGAAGGTTTCTTTGATTTAATGCATGTACAAAAGGTGCTATCAGCAAGTACAGTGTGTAAGCTACAGAGTTGCACACATGGTGTGCCAGGGGACCTACAGGTCTATCACATAGGAAACTTGTTAAAAGGAGACAAGGTGAATGGGCACCTGATTCACAAAATTGAACCACACTTCAACACTTCCTGGATGTCTTGGGACGGCTGTGACCTAGACTACTACTGTAATATGGGGGATTGGCCATCTTGCACATATACTGGAGTAACCCAGCACAATCATGCTGCATTTGTAAACATGCTCAACATCGAAACTGATTATACAAAAAACTTCCACTTTCACTCTAAGAGAGTTACTGCACATGGAGACACACCACAATTAGATTTGAAAGCTAGACCAACTTATGGTGCAGGTGAAATCACTGTGCTGGTGGAAGTTGCTGACATGGAGTTACACACAAAGAAAATTGAGATATCAGGTTTGAAGTTTGCAAGCTTAACTTGCACAGGCTGTTATGCTTGTAGCTCTGGTATCTCCTGTAAGGTTAGAATCCATGTAGATGAGCCAGATGAGCTTACAGTACATGTGAAGAGTGAAGACCCAGACATAGTTGCTGCTAGCTCAAGTCTCATGGCTAGAAAACTTGAATTTGGGACAGATAGTACATTCAAAGCCTTTTCAGCCATGCCCAAAACCTCCTTATGCTTTTACATTGTGGAGAGAGAATATTGTAAAAGCTGCAGCAAAGAAGATACACAAAAATGTGTCAACACAAAGCTTGAGCAACCACAGAGCATTTTAATCGAGCACAAAGGAACGATAATTGGTAAGCAGAACAACACATGCACAGCTAAAGCAAGCTGTTGGCTAGAGTCAGTCAAGAGCTTCTTTTATGGGCTAAAGAACATGCTTAGTGGCATTTTTGGCAATGTTTTCATAGGGGTTTTCTTATTCTTTGCTCCTTTTATCCTTTTGATACTTTTCTTTATGTTTGGATGGAGAATCCTGTTCTGCTTTAAATGTTGCAGAAGAACTAGAGGCCTTTTTAAGTACAGACACCTCAAGGACGATGAAGAAACCGGTTACAGGAAAATCATTGAGAGACTGAACAACAAAAAAGGGAAAAACAAACTGCTTGATGGTGAAAGATTAGCTGATAGGAAGATTGCTGAGCTGTTCTCCACAAAGACACACATTGGC
>ABB30025
ATGCCGGATCACTTCATACTTCTGTTGCTTATGTACACTGTTTTCCATCAACACCCACAGGATGTCAGTGCAAACGTCCACCTAGTCAACCCATCCAACAGCACAACAGGTGCTAGCACAGCCTTCAACCCAGTGCACAATGCAACCACCGATGGTCAA------AAGCAGTCTACTAGCACAACAACTATGGCTCGGCCAAGCACAGTGACTCAGATCACTACAGCACAAGCCATGGAGGTGGATGGCTCTGGTGAGTCC---ACCACACTCCCCGCTGTGACCCCTACTCCAGCTGAAACAACTACA---------------------------------CATGCCAATCAGAAGTCAGCTTCAACCATGGGTACACTCACCACGAGTCTGGAGGACACTGCGCTGATGACTCTGACCGGCAGAAGTATCCTAACATCACAATCCCAAACAGGTTCATTTGACAGAACCAGTAAGCCCCAAACACCACGAAGCACAAACCAACCCCTGAGAAAGCTCCTCTCCGCAGTAAGCACCGAAGCAGCACCCCAAACCTCACCAACAGCAGTCACAGCGGACCAGACAGAAGCCTCCACCAGCCCACAAGTCACCACTGACACCTCCCCATCCACTCCAACCCAGGTCACGTCCTCAGCTGGCAGCAGTTCGAGTAACACATCAAACCACTCCAAGACAACACCCCAGCTAACATCCTCAGGCTCAGAGGCTCAACAAACCCAGCCCACCACCATGCCAAACACCACAGCCCTGGTCACCCCAACCGCACACATCAGCCCGACAAATAGATCCAAAAGGAACTCTGAAGTGGAAATAATCCTCACACTCCCTCAAGGCCTTAAGAAATATTACAGTAAAATATTGAAGCTGCTGCACCTCACTTTAGAAGAGGATTCTGAAGGCTTACTGGAGTGGTGCACTAGAACACTGAAACAGGCATGTGATGACGGCTACTTCCAGGAAAGAATAAAGGAATTCTTTTTGACAGGGGAAGGTTATTTTAACGAAGTGCTACTATTCAGGTCACCAAGTCAACTGGGCACCACCGGGTCACCTCTCGCAAGCCCCCCCACAGCTGAGCCCTTCAAGTCTTTTTATGCTAAAGGGTTCTTGATAATGGATTCAGGTTACTTCTCTGCTAAATGCTATCCGAAAGCATCAAACTCCGGGCTCCAGCTAATTAACATTACCCAGCACTCAATTAAAGTAGTTAACACCCCAGGACCAAAGTATTCCAACTTAAAGACTGTTAACTGTATAAATTTGAAGGTGTCAACTGACAAGGATCACAGTGAACTTGAAGTAAATGTGCTTCTTCCTCAGGTTGCAGTTAACATTTCAAACTGTCATGTCCTTATCAAGTCCCATGTTTGCGACTATTCCTTGGATACAGACGGAATGATAAGGCTACCACAAGTCACCCATGAAGGCACCTTTATACCGGGAACCTATAAGATAGTGATAGATAAGAAGAATAAACTAAATGACAGGTGTACCATGACCACCAACTGTGTGATCAAAGGAAAAGAAGTTCGGAAGGGACAGTCAACCCTTAGGCAATATAGGACAGAAATAAGGGTTGGTCAAATGTCTTCTGGAACAAGAAGATTGCTTTCAGAAGGGGGTGATGGAGGCTGCATCTCAAGAACTCAACTGATAAAAACAGAAACTGCGGAGGTGCACGGAGACGATTACGGTGGACCTGGCGAGAAAATTACCATCTGCAATGGTTCAACCATCGTTGATCAGAGGTTAGGTAGTGAACTGGGGTGTTACACAATTAACAGAATAAAATCTTTCAAACTATGCGAGAATAGTGCCCAGGGCAAGAACTGTGAGATAGACAGTGCACCAGTACAATGCAGGCAAGGTTATTGCTTGAAAATTAGTCAAGAGGGAAGAGGACATGTGAAACTTTCCAGGGGTTCAGAAATTGTTCTAGATGTTTGTGACACAAGCTGTGAGATAATGATTCCTAAGGGCACAGGTGACATCTTAGTAGACTGCTCAGGAGGGCAGCAGCATTTTCTACAGAGCAACTTAGTTGACCTGGGTTGTCCGAACATTCCGCTGCTGGGCAAGATGGCTATTTATATTTGCAGAATGTCAAATCACCCTAAAACAACCATGGCTTTCCTTTTTTGGTTCAGCTTTGGCTACGTGATCACTTGTATATTGTGCAAGACACTTTTTTACATACTTATAATTATTGGGACATTAGGGAAAAAATTAAAGCAGTACAGAGAGCTGAAACCCCAAACATGTACCATATGTGAATCAGTACCGGTTAATGCAATAGATGCTGAAATGCATGACCTCAACTGCAGCTACAACATATGCCCTTATTGTGCCTCCAGACTCACCTCAGAGGGGCTCACTAGACATGTGAACCAGTGCCCCAAAAGGAAAGAGAAGGTAGAAGAGACAGAGTTATACCTGAACCTGGAAAGGATCCCCTGGATTGTTAGGAAGCTCCTACAGGTATCTGAGTCAACAGGTGTGGCCTTAAAAAGAAGCAGCTGGATGATCGTGCTCCTCATATTACTGATAGTCTCTATGTCACCGGTTCAATCTGCACCAATAAGTCAGGAGAGAACAGTTGCCCTCTATCAATCCAGAGAAGATTATATGGGCATTTGCCTTGTCATAATGGGGAGTGTTCTTCTGGCAGTCTCCTTGCTGGTTAGGGGGCTGATTGACAGCATTAGCAGTACCTTTTTTCCTGGATTATCTGTTTGCAGGACATGCCATATCGGTAGCATAAATGGTTTTGAGATTGAGTCTCATAAGTGCTACTGTGGCCTACTGTGCTGTCCTTACTGTAGGGCTTGCTCAACTGACCAGGATGCCCACCAGTTCCATCTAAGTGTCTGTAAGAAGAGAAAGGCAGGAAGCAACGTCATGTTGGCTGTCTGTAAGCGTATGTGTTTCAAGGCAATTATCGAAGCCAGCAACAAGGTCCTATTCATCAGAAATGTCATAAACACTACTTTTGTTGTATGCATACTTGTGATGGTGGCCTGCATAGCC---AGTTCGGCCGCTGTAGAGATGGAAAACCTACCGGCAGGAACCTGGGAACGAGAAGAAGAGCTCACAAACTTCTGTCATCAAGAGTGTCAAGTGACAGAAACTGAATGCCTCTGTCCTTATGAGTCTTTCATACTTAGGAAACCACTTTTTTTGGATAGCATAGCTAAAGGTGTTAAGAACCTCTTGAACTCAACAAGCCTGGAAACTAGCTTGTCAATTGAAGCACCATGGGGGGCCATCAATGCCCAATCAACTTACAAACCAACTGCATCAAGTGCTAATATTGCTCTAACATGGAGCTCAGTGGAACACAGGGGCAACAAGATCTTGGTCTCAGGCAGGTCTGAATCAATTATGAAACTTGAAGAGAGGACCGGAATAAGCTGGAACTTGGGCGTTGAAGATGCTTCTGAGTCAAGAACACTCACCATCTCCGTCATGGATCTATCACAGATGTATTCCCCTGTCTTTGAGTACCTGTCAGGAGATCGTCAGGTGGAGGAATGGCCAAAGGCAACCTGCACTGGCAACTGCCCGGAGAGATGCGGCTGCACATCGTCAACCTGCCTTTACAAGGAGTGGCCACATTCGAGAAACTGGAGATGCAACCCCACCTGGTGTTGGGGGGTTGGGACTGGCTGCACATGCTGTGGACTAGATGTCAAAGAACTGTTCACGGATCACATGCTAGTAAAATGGAAAGTTGAGTACATCAAGACAGAGGCCATAGTGTGTGTTGAGCTTACCAGTCAAGAAAGGCAGTGCAGTTTGATTGAAGCAGGTACGAGATTTAGCTTAGGACCAGTAACAATCACCTTGTCTGAGCCAAGGAACATTCAGCAGAAGCTTCCTCCTGAATTAATTACATTACACCCAAAGATAGAAGACGGCTACTTTGACTTAATGCATGTTCAAAAGGTTATGTCCGCCAGTACAGTGTGCAAGCTGCAAAGTTGCACACACGGTGTGCCCGGGGACTTGCAAATTTATCATGTTGGCAATCTGTTGAAGGGGGACAGAGTGAATGGGCACCTGATCCACAAGGTTGAGCCACACCTGAACACATCCTGGATGTCGTGGGATGGTTGTGACTTAGACTATTTCTGCAATATGGGGGACTGGCCCTCCTGCACATACACCGGGGTGACACAACACAATCATGCCGCATTTGCAAATCTGCTTAACATTGAAACCGACTATACAAAGACTTTCCATTTCCACTCCAAAAGAGTGACGGCCCATGGAGACACACCACAGCTGGACTTGAAGGCAAGGCCTAGGTATGGTGCAGGTGAAATCACTGTTCTGGTTGAAGTAGCTGATATGGAGTTACATACAAAGAAGGTCGAGGTAACAGGCTTAAAATTTGCAAGCCTAACTTGTTCAGGATGCTATGCCTGTAGTTCAGGTATCTCCTGCAAGGTTAGAATACATGTGGACGAGCCAGATGAGCTCACAGTGCATGTGAAAAGCAGCGACCCAGACATTGTGGCAGCCAGCTCAAGTCTCATGGCAAGGAAGATTGAGTTTGGGGTTGACAGTACTTTCAAAGCGTTCTCCTCTATGCCTAAAGATTCTCTGTGCTTTTATATTGTCGAAAGAGACTATTGCAACAGCTGCAAAAATGAGGAAACACAGAGGTGTGTGAACGCAAAGCTTGAACAGCCACAGAGCATCCTCATCGAACATACAGGTACAATCATTGGCAAGCAGAACGACACCTGTGGATCTAGGACAAGCTGCTGGCTAGACTCATTTAAAAGTTTCTTTTATGGACTAAAGAGCATGTTGAGCGGCATTTTTGGTAATGTCTTTCTAGGCATCTTCTTGTTTCTTGCCCCCTTTGCTCTGCTGCTGTTTTTCTTTTTCTTTGGATGGAGAATCCTGTTTTGCTTTAAGTGCTGTAGAAGAACCAGAGGCCTGTTTAAATACAGACACATCAAGGACGATGAAGAGGTTGGCTACAAAAAAATCATCGAAAGACTGAACAATAAAAAAGGCAAACACAGACTTCTTGACGGCGAGAGACTTGCAGATAGGAAGATCGCTGAACTTTTCTCAACTAAGACACACATTGGA
>CAD61343
ATGCCTGTTAGCATTATGCATATATCATTGATATATGCAGTTCTTTGCTTACAGCTGTATGGTCTGGGGGAAACTCATGGATCA---AGCAGTGGAACTGAACACAACAGGACAAACGTTGTGGCAACGCCCGGAGGT---------AGCCAGAGCCCT------GAACCGCTAGTGAGCACGACCTTGCCCGTCACGCTAGACTCCTCCACTGTCACACCCGCAACGCAAGCTAGCGGACCAGAAGGCTCGGGGGAAGTTTACACATCCCCCCCAACCACCACTGAAGGCCTGTCTCCGTCAGATGCC---------------------------------------ACGTCAGAGCTCCCCACAACAACTGGCATAGGCATCTCAAGTTCAAGTGATGTCAATTCCAGCACACAGGCAGCCGGGGACACCTCCACACCAACAGCACGCACAAGTCTACCTGACAGCCCTAGCACACCACCCACATCACAAGATACACACCATCCCATGAGAAATTTACTTTCAGTCACGAGCCTTAAGCCAGAAGAAACACCAGCACCGTCA---AAATCAGGCAAAGAGAGTCCAGCAGCCAGCAGCCCTCACCCAGTCGCCAGCAGACCACCAACCCCTTCTACAACAGCTCAGGGACCCACCGAAAACAACAGCCGCAACACCACTGTACAGCTTAAATCCGTGACACAATCGGCAACCCTAGGCCCAATGGCCTCTCCAACACAGACAGTCCTTCTACAGAGTGTCACCTCCATAGCCATTCAAGACACACACCCCAGCCCAACGAATAGGTCTAGAAGAAACCTTGAAATGGAGATAATCTTAACTTTACCTCAGGGTTTAAAGAAATACTATGGCAAGGTGCTCAGGCTTTTGCAACTCACCCTAGAGGAGGACACTGAAGGCCTGCTAGAATGGTGCAAGAGGAATCTTGGTCTTGATTGTGATGATACTTTCTTTCAAAAGAGAATTGAAGAGTTCTTCATAACTGGTGAGGGTCATTTCAATGAAGTTTTACAATTCAGAACACCAGGCACATTGAGCACCACAGAGTCAACACATGCTGGGTCACCAACAGTTGAACCCTTTAAATCCTATTTTGCTAAAGGCTTCCTTTTAATAGACTCAGGTTACTTCTCAGCCAAATGTTACTCAAGAACATCTAATTCAGGGCTTCAGTTGATCAATGTCACTCGGCATTCAACTAAAATAGCTGATACACCTGGGCCCAAGATTACCAACCTAAAGACCATCAGCTGCATAAACTTAAAGGCATCAATCTTCAAAGAACATAGAGAGATTGAAATCAATGTGCTTCTTCCCCAAGTTGCAGTCAACCTCTCAAACTGTCACGTTACAATCAAATCACATGTCTGTGACTATTCTTTAAACATTGATGGAACAGTGAAGCTTCCTCACATTCATCATGAAGGAATCTTTATTCCAGGAACTTACAAGATAGTGATAGACAAAAAAAATAAGCTGAATGACAGATGCACCCTGTTCACCAACTGTGTGATAAAAGGGAGAGAAGTTCGTAAAGGCCAATCTGTTTTGAGGCAGTATAAGACAGAGATTAGGATTGGTAAGGCATCAACTGGCTCTAGAAGATTGCTTTCTGAAGAATCTGGTGATGACTGCATATCAAGAACTCGGCTATTGAGAACAGAGACTGCAGAGATCCATGGTGACAGCTATGGTGGTCCGGGTGACAAAATTACTATTTGCAACGGTTCAACTATTGTAGATCAAAGACTGGGAAGTGAGATGGGGTGTTACACTATCAATAGAGTGAAGTCATTCAAGCTGTGCGAAAACAGTGCAACAGGAAAGAGCTGTAAAATAGACAGTATCCCAGTTAAGTGCAGACAGGGTTATTGCCTAAAAATCACTCAGGAAGGAAGGGGCCATGTGAAATTATCCAGGGGCTCAGAGGTTGTCTTGGATGCATGCGACTCAAGCTGTGAAGTAATGATACCTAAAGGCACAGGTGACATCTTAGTAGACTGTTCAGGTGGGCAGCAACATTTTTTGAAGGATAACTTGATTGATCTAGGATGCCCCAACATTCCATTATTAGGTAAAATGGCTATTTATATTTGCAGAATGTCAAATCACCCTAAGACAACCATGGCTTTCCTCTTTTGGTTCAGTTTTGGTTATGTGATAACCTGTATACTCTGCAAGGCCATCTTCTACTTATTAATAATTGTTGGGACACTAGGGAAAAGGTTTAAGCAGTACAGAGAGTTAAAACCCCAGACCTGTACTATATGTGAGACAACTCCTGTAAATGCAATAGATGCTGAAATGCATGACCTTAACTGCAGTTACAATATATGTCCCTATTGTGCATCTAGATTAACCTCAGATGGGCTTGCTAGGCATGTGACACAATGCCCTAAGCGGAAGGAGAAAGTGGAAGAAACTGAATTGTACTTGAACTTAGAGAGGATTCCCTGGGTTGTAAGAAAGCTGTTGCAGGTATCAGAGTCCACAGGTGTTGCATTAAAGAGAAGCAGCTGGCTGATTGTGCTGCTTGTGCTACTTGCAGTTTCATCATCACCAGTTCAATCAGCACCCATCGGTTATGGGAAGACAATTGAGACATACCAGGCCAGGGAGGGATACACAAGTATTTGCCTCTTTGTACTAGGAAGTATCCTGTTTATAGTCTCTTGTCTAACAAAAGGGCTGGTTGACAGTATTGGCAACATCTTCTTCCCTGGGCTGTCCATTTGCAAAACGTGCTCTATAGGTAGTATCAATGGCTTTGAAGTTGAGTCTCATAAGTGCTATTGTAGCTTGCTTTGTTGTCCCTACTGTAGGCATTGCTCTGCTGATAGAGAAATCCATCAGCTGCACTTGAGCATCTGCAAAAAAAGAAAAACAGGAAGTAGTGTCATGCTTGCAGTCTGCAAGCGCATGTGCTTCAGAGCAACTATGGAAGTGAGCAATAAGGCCCTACTTATCCGTAGCATTATCAACACCACTTTTGTTGTCTGCATATTGACACTAGCAGTCTGTGTTGTT---AGCACCTCAGCAGTAGAGATGGAAAGCCTACCAGCTGGGACCTGGGAAAGAGAAGAAGACCTAACAAATTTCTGTCATCAAGAATGCCAGGTCACGGAGACTGAGTGCCTCTGCCCTTATGAAGCCCTAGTACTCAGAAAGCCCTTGTTCCTGGATAGTATAGTCAAAGGCACGAAAAATCTGCTAAACTCAACAAGTTTAGAAACAAGCTTATCGATTGAGGCACCATGGGGAGCAATAAATGTTCAGTCAACCTATAAACCAACTGTGTCAACTGCAAACATAGCACTTAGTTGGAGTTCAGTTGAACACAGAGGTAACAAGATTTTGGTTTCAGGCAGATCAGAATCAATTATGAAGCTAGAAGAGAGAACAGGAATCAGTTGGGATCTTGGCGTAGAAGATGCCTCTGAATCTAAGCTACTTACAGTCTCTGTCATGGACTTGTCTCAGATGTACTCTCCTGTCTTTGAGTACTTATCAGGTGACAGACAAGTAGAAGAATGGCCCAAGGCAACCTGTACAGGTGACTGCCCAGAAAGATGTGGCTGCACAACATCAACCTGCTTGCATAAAGAATGGCCCCATTCAAGAAACTGGAGATGTAATCCCACTTGGTGCTGGGGAGTGGGAACTGGCTGCACTTGTTGCGGATTAGATGTGAAGGACCTTTTTACAGATTATATGTTCGTCAAATGGAAAGTTGAATACATTAAAACAGATGCCATAGTGTGTGTGGAACTCACTAGTCAAGAAAGGCAATGCAGCTTGATTGAGGCAGGTACAAGGTTTAACTTAGGTTCTGTGACCATCACATTGTCAGAACCGAGGAACATTCAGCAAAAGCTCCCTCCTGAAATAATCACATTACATCCTAGGATTGAAGAAGGTTTTTTTGACCTGATGCATGTACAAAAAGTGTTGTCAGCTAGCACAGTGTGTAAGTTGCAGAGTTGCACACACGGTGTGCCAGGTGATCTACAGGTCTACCACATCGGAAATTTATTAAAAGGGGATAAAGTGAATGGACACCTAATTCATAAAATTGAGCCACATTTTAACACTTCTTGGATGTCCTGGGATGGCTGTGACTTAGACTACTATTGCAATATGGGAGACTGGCCTTCTTGCACATATACCGGAGTTACCCAACACAATCATGCTTCATTTGTAAACCTGCTCAACATTGAAACTGATTACACAAAAAGCTTCCACTTTCACTCTAAAAGGGTTACTGCACATGGAGATACACCACAGTTAGATCTGAAGGTAAGACCAACCTACGGCGCAGGAGAAATCACTGTACTGGTAGAAGTTGCTGACATGGAGTTGCACACGAAGAAGATTGAAATATCAGGCCTAAAATTTGCAAGCCTGACTTGCACAGGCTGTTATGCTTGTAGCTCTGGCATTTCCTGCAAAGTTAGGATACATGTGGATGAACCGGATGAACTCACAGTACACGTCAAAAGTGATGATCCAGATGTAGTAGCAGCTAGCTCAAGTCTCATGGCAAGGAAGCTTGAGTTTGGAACAGACAGCACATTTAAAGCTTTCTCCGCCATGCCAAAAACTTCCTTATGTTTCTACATTGTCGAAAGGGAGTACTGTAAAAGCTGCAGTAAAGAAGATACACAAAAATGTGTTAACACAAAACTTGAGCAACCACAGAGCATTTTGATTGAACATAAGGGAACTATAATCGGAAAGCAAAACAATACCTGCACAGCCAAAACAAGTTGCTGGTTAGAGTCAGTTAAAAGTTTCTTTTATGGTCTAAAGAATATGCTTAGTGGCATTTTTGGCAATTTTTTCATGGGCATCTTCTTATTTCTTGCCCCCTTTATCTTGTTAATACTTTTCTTTATGTTTGGATGGAGGATCCTGTTTTGCTTTAAGTGTTGCAGAAGAACCAGGGGCCTGTTTAAGTACAGACATCTCAAAGATGATGAAGAAACTGGTTATAGAAGGATCATTGAAAGACTGAACAACAAGAAAGGGAAGAACAAGCTGCTTGATGGTGAAAGACTTGCCGATAGAAGGATTGCCGAACTATTCTCCACAAAAACACATATTGGC
>CAD61345
---------------ATGCATATATCATTGATGTATGCAGTTTTCTGCTTGCAACTGTGCGGTCTAGGGAAGACTAACGGACCA---CACAATGGGACTGAACACAATAATACACACGTTATGACAACGCCTGATGAC---------AGTCAGAGCCCT------GAACCGCCAGTGAGCACAGCCTTACCTGTCACACCGGACCCTTCAACTGTCACACCTTCAACACCAGCCAGCGGATTAGAAGGCTCAGGAGAGGTTTACACATCCTCTCCAATCACCACCAAGGGTTTGTCTCTGCCGGAGGCC---------------------------------------ACATCTGAGCCCCCTGCGACTACCAGCGTGGTCACTTCAAGTGCAAGTGATACCGATTCTAGCACACAGGCAGCCGGAGACACCCCCACACCAACAGTCCGCACGAGTCTGCCCAGCAGCCCTAGCACACCATCCACATCACAAGGCACACACTATCCCGTGAGGAGTCTGCTTTCAGTCACGAGCCCTAAGCCAGAAGAAACACCAACACCGTCA---AAATCAGGCAAAGATGACTTAGCAACCAACAGCCCCCACCCAGCCACCAGCAGACCAACAACCCCTCCCACAACAGCCCAGAAACCCACTGAAAACAACAGCCACAACACCACCGAACAGCTTGAGTCCTTAACACACTTAGCAACTTTAGGTTTAATGATCTCTCCAACACAGACAGTCCTCCCACAGAGTGTTACCTCTATAGCCATTCAAGACATTCATAACAGCCCAACAAATAGGTCTAAAAGAAACCTTGATATGGAAATAATCTTAACGTTATCTCAGGGTCTGAAAAAGTATTATGGCAAAATACTTAAGCTCCTGCATCTCACCTTAGAAGAAGACACTGAAGGCTTGTTAGAGTGGTGCAAGAGAAATCTCGGTCTTGACTGTGATGACACCTTCTTCCAAAAAAGAATCGAAGAATTCTTCATAACTGGTGAGGGTCATTTCAATGAAGTTTTACAATTTAGAACACTAGGCACATTGAGTACCACAGAGTCAACGCATGCTGGATCACCGACAGTTGAACCCTTCAAATCCTACTTTGCTAAAGGTTTCCTTTCAATAGATTCAGGTTATTTCTCTGCCAAATGTTATTCAAGAACATCCAATTCAGGGCTCCAATTGATTAATGTTACCCGACATTCAACTAGGATAGCTGACACGCCTGGGCCCAAGATCACTAACCTGAAGACCATCAATTGCATGAACTTAAAAGCATCCGTCTTTAAAGAACATAGAGAGGTTGAAATCAATGTGCTTCTCCCTCAAGTAGCAGTCAACCTCTCAAACTGTCATGTTGCAATCAAATCACATATCTGTGACTATTCTTTAGACACCGACGGGGCGATTAGGCTTCCTCAAATTCATCATGAAGGCACTTTTATCCCAGGTACTTACAAAATAGTGATAGACAAAAAAAGTAGGCTGAATGACAGGTGTACCCTATTCACCAACTGTGTGATAAAAGGAAGAGAAGTTCGTAAAGGCCAGTCAGTCCTAAGGCAATACAAGACAGAAATTAGAATTGGCAGGGCATCAACTGGTTCTAGGAGATTGCTTTCCGAAGAATCTGGTGATGACTGCATATCAAGAACTCAGCTATTGAGGACAGAGACTGCAGAGGTCCATGGCGACAACTACGGTGGTCCAGGTGATAAGATAACCATCTGTAATGGTTCAACTGTTGTAGATCAAAGACTGGGTAGTGAACTAGGGTGTTACACTATCAATAGAGTGAGGTCATTCAAGCTATGCGAAAACAGTGCCACAGGGAAGAGCTGTGAAATAGACAGTATCCCAGTCAAGTGTAAGCAGGGTTATTGCCTTAAAATCACTCAGGAAGGAAGGGGCCATGTGAAGTTATCTAGAGGCTCAGAAGTTGTCTTGGATGTATGTGATTCAAGCTGTGAAGTGATGATACCTAAGGGCACTGGTGACATTCTAGTAGATTGTTCAGGTGGGCAGCAACATTTTTTAAAAGACAACCTGGTTGACCTAGGGTGTCCCAAAATTCCGTTACTGGGCAAAATGGCTATTTATATCTGCAGGATGTCGAATCACCCCAAGACAACCATGGCCTTCCTCTTTTGGTTCAGCTTTGGCTATGTGATAACTTGTATACTTTGCAAGGCCATTTTTTTCTTATTAATAATTTTTGGAACACTAGGGAAAAGGTTCAAGCAGTACAGAGAGTTGAAACCCCAGACCTGCACCATATGTGAGACAACACCTGTAAATGCAATAGATGCTGAAATGCATGATCTCAACTGCAGTTACAATATATGTCCCTATTGTGCGTCTAGACTGACTTCAGATGGGCTTGCTAGGCATGTAACACAATGTCCTAGACGGAAGGAGAAAGTGGAGGAAACCGAATTATACCTGAATTTAGAGAGAATTCCCTGGGTTGTAAGAAAGCTATTGCAGGTGTCAGAGTCCACTGGTACAGTATTAAAAAGGAGCAGCTGGCTAATTGTATTACTTGTGCTGTTCACAGTTTCATTGTCACCAGTTCAATCAGCACCCATTGGTCACGGGAAAACAATTGAAACATACCGGGTTAGGGAAGAATACACAAGTATTTGCCTCTTTGTACTAGGGAGTATCCTGTTTATAGTCTCTTTTCTAATGAAAGGACTGGTTGACGGTGTTGGCAACATCTTCTTTCCTGGGCTGTCCGTCTGTAAGACATGCTCTATAGGTAGCATTAATGGCTTTGAAATTGAGTCTCATAAGTGCTACTGTAGCTTGTTTTGTTGCCCTTACTGTAGGCACTGCTCTGCTGATGGAGAAATCCATCAGCTGCACTTGAGCATCTGCAAAAAAAGGAAGACAGGAAGTAATGTTATGCTGGCTGTTTGCAAACGCATGTGTTTCAGGGCAACTATGGAAGTAAGCAACAAAGCCCTATTTATCCGTAGCATCATCAACACCACTTTTGTTATGTGCATACTGAAGGGCGAATTCGCGGCCGTTAAATCAATTCACCCTATAGAGATGGAAAGCCTACCAGCTGGGACCTGGGAAAGAGAAGAAGACCTAACAAATTTCTGCCATCAGGAATGCCAGGTTACAGAGACTGAGTGCCTCTGCCCTTATGAAGCTCTAGTGCTCAGAAGGCCCCTATTTCTAGATAGTATAGTCAAAGGTATGAAAAATCTGCTAAACTCAACAAGTCTAGAAACAAGCTTATCAATTGAGGCACCGTGGGGAGCAATCAATGTTCAGTCAACCTACAAACCAACTGTCTCAACTGCAAACATAGCACTTAGTTGGAGCTCAGTGGAACACAGAGGCAATAAGGTTTTGGTCTCAGGCAGATCAGAATCAATTATGAAGCTGGAAGAAAGGACAGGAATCAGCTGGGATCTTGGCGTGGAAGATGCCTCTGAGTCTAAGCTACTTACAGTTTCAGTTATGGACTTGTCTCAGATGTACTCTCCTGTCTTCGAGTACTTATCAGGTGACAGACAAGTGGAAGAGTGGCCTAAAGCAACCTGCACAGGTGACTGCCCAGAAAGATGTGGCTGCACATCATCAACCTGCTTACACAAAGAGTGGCCCCACTCAAGGAATTGGAGATGTAATCCTACTTGGTGCTGGGGTGTAGGGACTGGCTGCACCTGTTGTGGTTTAGATGTGAAAGACCTTTTCACAGATTACATGTTCGTCAAGTGGAAAGTTGAGTACATTAAGACAGAGGCCATAGTATGTGTAGAACTAACCAGTCAGGAAAGACAGTGTAGCTTGATTGAGGCGGGCACAAGATTCAATTTAGGTTCTGTGACTATTACATTGTCAGAACCAAGGAACATTCAACAAAAGCTCCCTCCTGAAATAATCACACTGCACCCCAAGATTGAGGAAGGTTTTTTTGACCTAATGCATGTACAAAAAGTGCTATCGGCAAGCACAGTGTGTAAGTTGCAGAGTTGCACACATGGTGTGCCAGGAGATCTGCAGGTCTACCACATCGGAAACCTATTAAAAGGGGACAGAGTAAACGGACACCTGATTCATAAAATTGAGCAACACTTCAACACATCCTGGATGTCTTGGGATGGTTGTGACCTAGACTACTACTGTAACATGGGAGACTGGCCTTCCTGCACATATACCGGAGTCACTCAGCATAACCATGCTTCATTTGTAAACCTGCTCAACATTGAAACTGATTATACAAAAACCTTTCACTTTCACTCTAAAAGGGTTACTGCACATGGAGACACACCACAACTAGATCTGAAGGCAAGGCCAACCTATGGTGCAGGTGAGATCACCGTGCTGGTGGAAGTTGCTGACATGGAGTTACACACAAAGAAGATTGAAATATCAGGCTTAAAATTTGCAGGCCTAACTTGCACAGGTTGTTATGCTTGTAGTTCTGGCATCTCTTGTAAAGTTAGAATTCATGTAGATGAACCAGATGAACTTACAGTACATGTTAAAAGTGATGACCCAGATGTAGTTGCAGCTAGCTCAAGTCTCATGGCGAGGAAGCTTGAATTTGGAACAGACAGTACATTTAAAGCTTTCTCAGCCATGCCTAAAACCTCCCTATGTTTCTACATTGTGGAAAGGGAATACTGTAAAAGCTGCAATAAAGAAGATACACAAAAATGTGTTAACACGAAACTCGAACAACCACAGAGCATTTTGATCGAACATAAGGGAACTATAATTGGAAAGCAAAACAATACTTGCACGGCTAAAGCGAGTTGCTGGTTAGAGTCAGTTAAGAGTTTCTTTTATGGTCTGAAGAATATGCTCGGTGGCATATTTGGCAATGTTTTTATAGGCATTTTCACATTTCTTACCCCCTTTATCTTGTTAATACTTTTCTTTATGTTTGGGTGGAGGATCCTGTTTTGCTTCAAGTGTTGCAGAAGGACCAGAGGCCTATTCAAGTACAGACACCTCAAAGACGATGAAGAAACTGGTTACAGAAAGATCATTGAAAGACTGAACAACAAAAAAGGAAAAAACAGGCTGCTTGATGGTGAAAGACTTGCTGACAGAAAGATTGCTGAACTGTTCTCCACAAAAACACACATTGGC
