# Supplementary material for: FRESCo: finding regions of excess synonymous constraint in diverse viruses
Source: Genome Biol. 2015 Feb 17;16(1):38. doi: 10.1186/s13059-015-0603-7 (PMC4376164; doi:10.1186/s13059-015-0603-7)
Supplement: Additional file 4: — Sequence alignments (zip folder of FASTA alignments). [file 13059_2015_603_MOESM4_ESM.zip › alignments/CCHV/nucleoprotein.fa.revtrans]

>AAB48505
ATGGAAAACAAAATCGAGGTGAACAGCAAAGATGAGATGAACAAGTGGTTTGAGGAGTTCAAGAAAGGAAATGGACTTGTGGACACCTTCACAAACTCCTATTCCTTTTGTGAAAACGTTCCAAATCTGGACAGATTTGTATTCCAGATGGCTAGTGCCACTGATGATGCACAAAAGGATTCCATCTACGCATCTGCTCTGGTGGAGGCAACCAAATTTTGTGCACCTATATACGAATGTGCCTGGGCTAGCTCCACTGGCATTGTTAAGAAGGGACTGGAGTGGTTCGAAAAAAAT------GCAGGAACCATTAAATCATGGGATGAAAGTTATACTGAGCTGAAAGTTGAGGTTCCCAAAATAGAACAGCTTTCCAACTACCAGCAGGCTGCTCTCAAGTGGAGGAAAGACATAGGCTTCCGTGTCAATGCAAACACAGCAGCTTTGAGCAACAAGGTCCTTGCAGAGTACAAGGTTCCTGGCGAAATTGTAATGTCTGTCAAAGAGATGTTGTCAGATATGATTAGGAGAAGGAACCTGATTCTCAACAGAGGTGGTGATGAAAACCCA---CGCGGCCCAGTCAGCCGTGAACATGTGGAGTGGTGTAGGGAATTTGTCAAAGGCATGTACATAATGGCTTTCAACCCACCTTGGGGGGACATCAACAAGTCAGGCCGTTCAGGAATAGCACTTGTTGCAACAGGCCTTGCCAAGCTTGCAGAGACCGAAGGGAAGGGAGTTTTTGACGAAGCCAAGAAAACTGTAGAGGCTCTCAACGGGTATCTGGACAAGCATAAGGACGAGGTTGACAAAGCAAGTGCTGACAGCATGATAACAAACCTTCTCAAGCATATTGCTAAAGCACAGGAGCTTTACAAAAACTCGTCTGCTCTCCGTGCACAGGGTGCACAGATTGATACCGTCTTCAGCTCGTACTACTGGCTCTACAAGGCCGGTGTGACTCCAGATACTTTCCCAACTGTCTCACAGTTCCTTTTTGAGTTAGGGAAGCAGCCAAGGGGTACCAAAAAAATGAAGAAGGCACTCTTGAGCACCCCAATGAAGTGGGGGAAGAAGCTTTATGAGCTTTTCGCCGATGATTCCTTCCAGCAGAACAGGATCTACATGCACCCTGCTGTGCTGACAGCTGGCAGAATCAGTGAAATGGGTGTCTGCTTTGGAACAATCCCTGTGGCCAATCCTGATGATGCTGCCTTAGGATCTGGGCACACCAAGTCCATTCTCAACCTTCGGACAAACACTGAGACCAACAATCCATGTGCCAAGACAATTGTTAAGTTGTTTGAAATTCAGAAAACAGGGTTCAACATACAGGACATGGACATTGTGGCCTCTGAGCACCTGCTGCACCAATCCCTTGTTGGCAAGCAGTCTCCATTTCAAAATGCCTACAACGTCAAGGGGAACGCCACCAGTGCCAACATCATC
>AAB48504
ATGGAGAATAAAATCGAGGTGAATAACAAAGATGAGATGAACAAGTGGTTTGAAGAGTTCAAGAAAGGAAATGGACTTGTGGATACTTTCACAAACTCCTACTCCTTTTGTGAGAGTGTTCCAAATCTGGAAAGGTTTGTGTTTCAGATGGCCAGTGCCACCGATGATGCACAAAAGGATTCCATCTACGCATCAGCTCTGGTGGAAGCAACCAAATTTTGTGCACCCATATACGAGTGTGCCTGGGTTAGCTCCACTGGCATTGTGAAGAAGGGACTGGAGTGGTTCGAAAAAAAT------GCAGGAACCATTAAATCTTGGGATGAAAGCTACATTGAGCTGAAAGTTGAGGTCCCTAAAATAGAACAGCTTGCCAATTACCAACAGGCTGCTCTCAAGTGGAGGAAGGACATAGGTTTTCGTGTCAATGCAAATACGGCAGCCTTAAGCCACAAGGTCCTTGCAGAGTACAAGGTCCCTGGCGAAATTGTAATGTCCGTCAAAGAAATGTTGTCAGATATGATTAGAAGAAGGAACTTGATTCTCAACAGAGGTGGCGATGAAAATCCA---CGAGGCCCAGTGAGCCGTGAACATGTGGAGTGGTGCAGGGAATTTGTCAAAGGCAAGTACATCATGGCTTTCAACCCGCCCTGGGGGGACATCAACAAGTCAGGCCGATCAGGAATAGCACTTGTTGCAACAGGCCTTGCCAAGCTCGCAGAGACTGAGGGGAAGGGAGTGTTTGATGAAGCCAAAAAGACTGTAGAGGCTCTCAACGGGTACCTTGACAAACACAAGGACGAAGTTGACAAAGCAAGTGCCGACAACATGATAACAAACCTTCTCAAACACATTGCTAAGGCACAAGAGCTTTACAAAAACTCGTCTGCACTTCGTGCACAGGGTGCACAGATTGACACTGCTTTCAGCTCATACTACTGGCTCTACAAGGCCGGCGTGACTCCAGAAACCTTCCCGACTGTCTCACAGTTCCTTTTTGAGCTAGGGAAACAACCAAGGGGTACCAAGAAAATGAAGAAGGCACTCTTGAGCACCCCAATGAAGTGGGGTAAGAAGCTTTATGAGCTCTTTGCTGATGACTCATTCCAGCAAAACAGGATCTACATGCACCCTGCCGTGTTGACAGCTGGCAGAATCAGTGAGATGGGTGTCTGCTTTGGAACAATCCCTGTGGCCAATCCCGATGATGCTGCCCAGGGATCTGGACACACCAAGTCCATTCTTAACCTACGGACAAACACCGAAACCAACAATCCGTGTGCCAAGACAATTGTCAAGTTGTTTGAAATTCAAAAAACAGGATTTAATATACAAGACATGGACATTGTAGCCTCTGAGCACCTGCTGCACCAATCCCTTGTCGGCAAGCAGTCTCCATTCCAGAATGCCTACAACGTCAAGGGCAATGCCACCAGTGCCAACATCATC
>AAB48507
ATGGAGAATAAAATCGAGGTGACCAGCAAGGATGAGATGAACAGGTGGTTTGAAGAGTTCAAGAAGAGTAATGGACTTGTGGACACCTTCACAAACTCTTACTCCTTTTGTGAGAGTGTCCCTAACCTTGACAGGTTTGTGTTTCAGATGGCCAGTGCCACAGACGATGCACAAAAGGACTCCATCTATGCATCTGCTCTAGTAGAGGCAACCAAGTTTTGTGCACCTATATACGAGTGTGCATGGGTCAGCTCCACCGGCATAGTCAAGAAAGGCCTTGAGTGGTTCGAAAAAAAT------GCAGGAACCATCAAGTCTTGGGATGAGAGCTATACTGAACTTAAAGTTGGGGTCCCCAAGATAGAGCAGCTTGCAAACTACCAGCAGGCTGCTCTGAAGTGGAGGAAGGATATTGGTTTCCGTGTCAATGCTAATACGGCAGCCTTGAGCAACAAAGTCCTTGCAGAGTATAAAGTCCCTGGTGAGATTGTAATGTCTGTCAAAGAGATGTTGTCTGACATGATTAGAAGAAGGAACTTGATCCTCAACAGAGGTGGCGATGAGAACCCA---CGCGGCCCGGTGAGCCGTGAGCATGTGGAATGGTGCAGGGAATTTGTCAAGGGCAAGTACATCATGGCTTTCAACCCACCCTGGGGAGATATTAACAAGTCAGGCCGCTCGGGGATAGCTCTTGTCGCAACAGGTCTTGCCAAGCTTGCAGAGACTGAGGGGAAAGGAGTGTTTGATGAAGCCAAAAAAACTGTTGAGGACCTTAATGGGTATTTGGATAAGCACAAGGATGAGGTTGACAAGGCCAGTGCTGACGGCATGGTGACAAACCTCCTCAAGCACATTGCAAAGGCACAAGAGCTCTACAAAAATTCATCTGCACTCCTGCTGCAAGGCGCACAGATTGACACTCCTTTCAGCTCATTTTACTGGCTTTACAAGGCTGGCGTATCTCCAGAAACCTTCCCAACTGTTTCACAGTTTCTCTTTGAGCTGGGGAAGCAACCAAGGGGCACCAAGAAAATGAAGAAGGCACTCCTGAGCACTCCAATGAAGTGGGGAAAGAAACTCTATGAACTCTTTGCAGATGATTCTTTCCAGGAGAACAGGATCTATATGCATCCTGCTGTGTTGACAGCCGGCAGAATCAGTGAGATGGGGGTCTGCTTCGGAACCATCCCCGTGGCTAACCCTGATGACGCTGCCCAGGGATCAGGACACACCAAGTCCATTCTCAACCTTGGGACAAACACAGAGACTAACAATCCATGTGCTAAGACAATTGTTAAACTGTTTGAAATCCAAAAGACAGGATTCAATATACAGGATATGGATATTGTGGCCTCTGAACATCTGCTGCATCAGTCTCTTGTTGGAAAGCAGTCTCCTTTCCAGAATGCCTACAATGTCAAAGGCAACGCCACCAGTGCCAACATTATC
>AAB48506
ATGGAAAACAAAATTGAGGTGAATAACAAAGATGAGATGAACAAGTGGTTTGAAGAGTTCAAAAAAGGAAATGGACTTGTGGACACCTTCACAAACTCCTATTCCTTTTGTGAGAGTGTTCCAAATTTGGACAAGTTTGTGTTCCAAATGGCCAGTGCCACCGATGATGCACAAAAGGATTCCATCTACGCGTCTGCTCTGGTGGAGGCAACAAAATTTTGTGCACCTGTATATGAGTGTGCATGGGTTAGCTCCACTGGCATTGTGAAAAGGGGACTTGAATGGTTCGAAAAAAAT------GCGGGCACCATTAAGTCTTGGGATGAAAGTTATACTGAGCTAAAAGTCGACGTCCCAAAAATAGAACAGCTAGCCAATTACCAACAGGCTGCCTTGAAATGGAGGAAAGACATAGGTTTCCGTGTCAATGCAAACACAGCGGCTCTGAGTAACAAAGTCCTCGCAGAGTACAAAGTTCCTGGAGAGATTGTGATGTCTGTCAAAGAGATGCTGTCAGACATGATTAGGAGAAGGAACCAGATTCTAAACAGGGGTGGTGATGAGAATCCA---CGTGGCCCTGTGAGCCGTGAGCATGTAGACTGGTGCAGGGAGTTTGTCAAAGGCAAATACATCATGGCCTTCAACCCACCATGGGGGGACATCAACAAGTCAGGCCGTTCAGGAATAGCACTTGTCGCAACAGGCCTTGCCAAGCTTGCAGAGACTGAGGGAAAGGGAGTATTTGACGAAGCCAAAAAGACTGTGGAAGCCCTCAATGGGTATCTGGACAAGCACAAGGACGAAGTTGACAGAGCGAGTGCTGACAGCATGATAACAAACCTTCTCAAGCACATTGCTAAGGCACAGGAGCTTTATAAGAATTCGTCTGCACTCCGTGCACAAGGTGCACAGATTGACACTGCTTTCAGCTCATACTATTGGCTTTACAAGGCTGGCGTGACCCCAGAGACATTCCCGACGGTGTCACAGTTCCTCTTTGAGCTAGGAAAACAGCCAAGAGGTACCAAGAAAATGAAGAAGGCTCTGCTGAGCACCCCAATGAAGTGGGGGAAGAAACTTTATGAACTCTTTGCCGACGATACTTTCCAGCAGAACAGGATCTACATGCACCCTGCCGTGCTTACAGCTGGCAGAATCAGTGAAATGGGAGTCTGCTTTGGGACAATCCCCGTGGCCAACCCTGATGATGCTGCTCAAGGGTCTGGACATACCAAGTCTATTCTCAACCTCCGGACTAACACCGAGACCAACAATCCGTGTGCCAGGACCATTGTCAAGCTGTTTGAAATTCAGAAAACAGGGTTCAACATTCAGGACATGGACATAGTGGCCTCTGAGCACTTGCTGCACCAGTCTCTTGTTGGCAAGCAATCTCCATTCCAGAACGCCTACAACGTCAAGGGCAATGCCACCAGTGTTAACATTATC
>ABA42225
ATGGAGAACAAAATCGAGGTGAATAACAAAGATGAGATGAATAAGTGGTTTGAAGAGTTCAAGAAAGGAAATGGACTTGTGGACACTTTCACAAACTCCTACTCCTTTTGTGAGAGTGTTCCAAATCTGGATAGATTTGTATTTCAGATGGCCAGTGCCACTGATGATGCACAAAAGGATTCCATCTACGCATCAGCTCTGGTGGAAGCAACTAAGTTCTGCGCACCCATATACGAGTGTGCCTGGGTTAGCTCCACTGGTATTGTGAAGAAGGGATTGGAGTGGTTCGAAAAAAAT------GCAGGAACCATTAAATCTTGGGATGAAAGCTACACTGAGCTGAAGGTCGAGGTTCCCAAAATAGAACAGCTTGCCGATTACCAACAGGCTGCTCTCAAGTGGAGGAAGGACATAGGTTTCCGTGTCAATGCAAATACGACAGCCTTAAGCCACAAAGTCCTCGCAGAGTACAAAGTCCCTGGTGAAATTGTTATGTCTGTCAAAGAAATGCTGTCAGATATGATTAGAAGAAGGAACTTGATTCTCAACAGAGGTGGCGATGAAAATCCA---CGAGGCCCAGTGAGCCGTGAACATGTGGAGTGGTGCAGGGAGTTTGTCAAAGGCAAGTACATCATGGCTTTCAACCCACCTTGGGGGGACATCAACAAGTCAGGCCGGTCAGGAATAGCACTTGTTGCAACAGGCCTTGCCAAGCTTGCAGAGACTGAAGGGAAGGGAGTGTTTGATGAAGCAAAAAAGACTGTGGAGGCTCTCAACGGGTACTTGAACAAACATAAGGATGAGGTTGATAAAGCAAGTGCCGACAGCATGATAACAAACCTTCTTAAACACATTGCCAAGGCACAGGAGCTTTACAAAAACTCGTCTGCACTTCGTGCACAGGGTGCACAGATTGACACTGCTTTCAGCTCATACTACTGGCTCTATAAGGCCGGCGTGACTCCAGAAACCTTCCCGACTGTCTCACAGTTCCTTTTTGAACTAGGGAAGCAACCAAGGGGCACCAAGAAAATGAAGAAGGCACTCTTGAGCACCCCACTGAAATGGGGGAAGAAGCTTTATGAGCTCTTTGCTGATGATTCCTTCCAGCAGAACAGGATCTACATGCACCCTGCTGTGCTGACAGCCGGCAGAATTAGTGAGATGGGTGTCTGCTTTGGGACAATCCCTGTGGCCAACCCTGATGATGCTGCCCAGGGATCTGGACACACCAAGTCCATTCTCAACCTTCGGACAAACACCGAGACCAACAATCCGTGTGCCAAGACAATTGTCAAGCTGTTTGAAATTCAAAAAACAGGGTTCAACATACAAGACATGGACATTGTGGCCTCTGAGCACCTGCTGCACCAATCCCTTGTCGGCAAACAGTCTCCATTCCAAAATGCCTACAATGTCAAGGGCAACGCCACCAGTGCCAACATCATC
>AAB48503
ATGGAAAACAAGATCGAGGTGAACAGCAAAGATGAGATGAATAAATGGTTTGAGGAGTTTAAAAAGGAAAATGGACTTATGGACACTTTCACAAACTCCTACTCCTTTTGTGAGAATGTACCAAATCTGGATAAGTTTGTGTTCCAGATGGCCAGCGCCACTGATGATGCTCAGAAGGACTCCATCTATGCATCGGCTCTGGTGGAAGCAACCAAGTTCTGTGCACCCATATATGAATGTGCTTGGGTCAGCTCTACCGGCATTGTGAAGAAGGGGCTTGAGTGGTTCGAAAAGAAT------TCAGGAACCATCAAATCCTGGGATGAGAACTATACTGAGCTGAAGGTTGATGTTCCCAAAATAGAGCAACTTGCCAATTACCAACAGGCTGCTCTCAAATGGAGGAAGGACATAGGTTTCCGTGTCAATGCAAACACGGCAGCCTTAAGCAACAAGGTCCTTGCAGAATATAAAGTCCCTGGCGAAATTGTGATGTCTGTTAAAGAAATGCTGTCAGACATGATTAGAAGGAGGAATCTAATTCTCAACAGGGGCGGTGATGAAAATCCG---CGCGGCCCAGTGAGCCGTGAACATGTGGAGTGGTGCAGGGAATTTGTCAAAGGCAAGTACATCATGGCCTTCAATCCACCTTGGGGGGACATCAACAAATCAGGCCGTTCGGGAATAGCACTTGTTGCAACAGGCCTTGCCAAGCTTGCAGAGACCGAGGGGAAAGGAGTTTTTGACGAAGCCAAGAAGACCGTGGAGGCTCTCAATGGGTATTTGGACAAGCACAGAGACGAAGTTGACAAAGCAAGTGCTGACAGCATGATAACAAACCTCCTGAAGCACATTGCCAAAGCACAAGAGCTTTATAAAAATTCATCTGCTCTTCGTGCACAAGGTGCACAGATTGACACCCCTTTCAGCTCGTTTTACTGGCTTTACAAGGCCGGTGTGACTCCAGAGACCTTCCCAACTATCTCACAGTTCCTTTTTGAACTGGGGAAGCAACCAAGGGGGACCAAGAAAATGAAAAAGGCACTCCTGAGCACTCCAATGAAGTGGGGGAAGAAACTTTATGAGCTCTTTGCTGATGACTCTTTCCAGCAGAACAGAATCTACATGCACCCTGCTGTGTTGACAGCCGGTAGAATCAGTGAAATGGGTGTCTGCTTTGGAACAATCCCTGTTGCCAATCCTGATGACGCTGCTCAGGGATCTGGACATACCAAGTCCATTCTCAACCTTCGGACAAGCACAGAAACCAACAATCCTTGCGCCAAGACAATTGTCAAATTGTTTGAAATCCAAAAAACAGGATTTAACATACAGGACATGGACATTGTAGCCTCTGAGCACCTGCTGCACCAATCCCTTGTTGGCAAGCAGTCTCCATTCCAAAATGCCTATAACGTCAAGGGCAATGCCACCAGTGCCAACATCATC
>AAB48502
ATGGAGAACAAAATCGAAGTGAACAACAAAGATGAGCTGAACAAATGGTTTGAGGAGTTCAAGAAAGGAAACGGGCTTGTGGACACTTTCACAAACTCCTATTCTTTCTGTGAGAACATGCCGAACCTTGACAGGTTTGTATTCCAGATGGCTGGTGCAACCGATGATGCACAGAAAGATTCCATCTATGCATCTGCCCTGGTTGAGGCTACCAAGTACTGTGCTCCCATATATGAATGTGCCTGGGTTAGCTCCACAGGTATAGTGAAAAGAGGCCTTGAGTGGTTTGAAAAAAAT------ACAGGAACCATTAAGTCTTGGGATGAGAGCTACACTGAGCTGAAAGTGGATGTGCCCAAAATTGAACAGCTTGCCAACTACCAGCAGGCCGCTCTCAAGTGGAGGAAGGACATAGGCTTCCGCGTTAATGCAAACACAGCGGCCCTAAGCAACAAAGTCCTCTCTGAGTACAAGGTTCCTGGTGAGATTGTGATGTCTGTCAAAGAGATGCTTTCAGACATGATTAGAAGGAGGAACCTGATCCTTAACAGAGGAGGTGATGAGAACCCA---AGAGGCCCAGTAAGCAAGGAGCACATAGAATGGTGCAGGGAGTTTGTCAAGGGCAAATATATAATGGCCTTCAATCCACCCTGGGGTGATGTCAACAAGTCCGGCCGCTCAGGAATAGCACTAGTTGCTACAGGTCTTGCCAAACTTGCAGAAACAGAAGGAAAGGGAGTTTTTGAGGAGGCAAAGAAGACAGTGGAGGCCCTCAAGGAGTACCTTGACAAACACAAAGATGAGGTGGACAAGGCTAGTGCTGACAGCATGGTAACAAACCTCCTCAAGCACATCACTAAGGCCCAGGAACTCTACAAAAACTCATCAGCACTGAGAGCACAGGGTGCACAGATTGACACCCCTTTCAGCTCCTTCTACTGGCTCTATAAAGCGGGCGTGACTCCAGAAACCTTCCCCACCGTCTCTCAATTCCTCTTTGAGCTGGGAAAGCAGCCAAGAGGCACTAAAAAAATGAAGAAGGCACTTCTGAGCACCCCAATGAAATGGGGAAAGAAGCTTTATGAGCTCTTTGCTGATGACTCTTTCCAGCAAAACAGGATCTACATGCACCCTGCTGTGCTGACAGCTGGCAGAATTAGTGAGATGGGTGTTTGCTTTGGAACCATCCCTGTTGCCGATCCAGACGATGCAGCCCAGGGCTCAGGTCACACCAAATCAATTCTGAACCTCCGAACAAGTAGTGAAACTAACAATCCTTGTGCTAAAACGATTGTCAAACTCTTCGAAGTTCAAAAAACAGGATTCAACATACAGGACATGGATATTGTTGCCTCTGAGCACCTGCTGCACCAGTCTCTTGTTGGCAAGCAATCCCCGTTCCAAAATGCTTACAACGTCAAAGGCAATGCCACCAGTGCCAACATTATC
>AAP29977
ATGGAGAATAAAATCGAGGTGAACAACAAAGATGAGATGAACAAGTGGTTTGAAGAGTTCAAAAAAGGAAATGGACTTGTGGACACTTTCACAAACTCCTACTCCTTTTGTGAGAGTGTTCCAAATCTGGACAGATTTGTATTTCAGATGGCCAGTGCTACTGATGATGCACAAAAGGATTCCATCTACGCATCTGCTCTAGTGGAGGCAACCAAATTTTGCGCACCCATATACGAGTGTGCCTGGGTTAGCTCCACTGGCATTGTGAAGAAGGGACTGGAGTGGTTCGAGAAAAAT------GCGGGAACCATTAAGTCTTGGGATGAAAGCTACACTGAGCTGAAAGTTGAGGTCCCTAAAATAGAGCAGCTTGCCAATTACCAACAGGCTGCTCTAAAGTGGAGAAAGGACATAGGTTTCCGTGTTAATGCAAATACGGCGGCCTTAAGCCATAAGGTCCTTTCAGAATACAAAGTCCCTGGTGAAATTGTAATGTCTGTCAAAGAAATGTTGTCAGATATGATTAGAAGGAGGAACTTAATTCTCAACAGAGGTGGCGATGAAAATCCA---CGAGGCCCGGTGAGCCGTGAACATGTGGAGTGGTGCAGGGAGTTTGTCAAAGGCAAGTACATCATGGCTTTCAACCCACCTTGGGGCGATATCAACAAGTCAGGTCGGTCAGGAATAGCACTTGTTGCAACAGGCCTTGCCAAACTTGCAGAGACTGAAGGGAAAGGAGTGTTTGATGAAGCGAAAAAGACTGTGGAGGCTCTCAACGGGTACCTGGACAAGCATAAGGACGAGGTTGACAAAGCAAGTGCCGACAACATGACAACAAACCTTCTTAAACACATCGCCAAGGCACAGGAGCTTTACAAAAACTCGTCTGCACTTCGTGCACAGGGTGCACAGATTGACACTGCTTTCAGCTCATACTACTGGCTCTATAAGGCCGGCGTGACCCCAGAAACCTTCCCAACTGTCTCACAGTTTCTTTTCGAATTAGGGAAGCAACCAAGGGGTACCAAGAAAATGAAGAAGGCACTCTTGAGCACTCCAATGAAGTGGGGGAAGAAGCTCTATGAGCTCTTTGCTGATGATTCTTTCCAGCAGAACAGGATCTACATGCACCCTGCTGTGTTGACAGCCGGCAGAATCAGTGAGATGGGTGTCTGCTTTGGAACAGTCCCTGTGGCCGATCCTGATGATGCCGCCCAGGGATCCGGACACACCAAGTCCATTCTTAATCTTCGAACAAACACCGAGACCAACAATCCGTGTGCCAAGACAATTGTCAAGTTGTTTGAAATTCAAAAAACAGGGTTTAACATACAGGACATGGACATTGTAGCCTCTGAGCACCTGCTGCACCAGTCTCTTGTCGGCAAGCAGTCTCCGTTCCAAAATGCCTACAATGTCAAGGGCAACGCTACAAGTGCCAACATCATC
>AAP46050
ATGGAAAACAAGATCGAGGTGAACAGCAAAGATGAGATGAACAAATGGTTTGAGGAGTTTAAAAAGGGAAATGGACTTATGGACACTTTCACAAACTCCTACTCCTTTTGTGAGAATGTACCAAATCTGGATAAGTTTGTGTTCCAGATGGCCAGCGCCACTGATGATGCACAGAAGGACTCCATCTATGCATCGGCTCTGGTGGAAGCAACCAAGTTCTGTGCACCCATATATGAATGTGCCTGGGTCAGCTCTACCGGCATTGTGAAGAAGGGGCTTGAGTGGTTCGAGAAGAAT------TCAGGAACCATCAAATCCTGGGATGAGAACTATGCTGAGCTGAAGGTTGATGTTCCCAAAATAGAACAACTCGCCAATTACCAGCAGGCTGCTCTCAAGTGGAGGAAGGACATAGGTTTCCGTGTCAATGCAAACACGGCAGCCTTAAGCAACAAGGTCCTTGCAGAATATAAAGTCCCTGGCGAAATTGTGATGTCTGTTAAAGAAATGCTGTCAGACATGATTAGAAGGAGGAATCTAATTCTCAACAGGGGCGGTGATGAAAATCCG---CGCGGCCCAGTGAGCCGTGAACATGTGGAGTGGTGCAGGGAATTTGTCAAAGGCAAGTACATCATGGCCTTCAATCCACCTTGGGGGGACATCAACAAACCAGGCCGTTCGGGGATAGCACTTGTTGCAACAGGCCTTGCCAAGCTTGCAGAGACCGAGGGGAAAGGAGTTTTTGACGAAGCCAAGAAGACCGTGGAGGCTCTCAATGGGTATTTGGACAAGCACAGGGACGAAGTTGACAAAGCAAGTGCTGACAGCATGATAGCAAACCTCCTGAAGCACATTGCCAAAGCACAAGAGCTTTATAAAAATTCATCTGCTCTTCGTGCACAAGGTGCACAGATTGACACCCCTTTCAGCTCGTTTTACTGGCTTTACAAGGCCGGTGTGACTCCAGAGACCTTCCCAACTATCTCACAGTTCCTTTTCGAACTGGGGAAGCAACCAAGGGGGACCAAGAAAATGAAAAAGGCACTCCTGAGCACTCCAATGAAGTGGGGGAAGAAACTTTATGAGCTCTTTGCTGATGACTCTTTCCAGCAGAACAGAATCTACATGCACCCTGCTGTGTTAACAGCCGGTAGAATCAGTGAAATGGGTGTCTGCTTTGGAACAATCCCTGTTGCCAATCCTGATGACGCTGCTCAGGGATCTGGACATACCAAGTCCATTCTCAACCTTCGGACAAGCACAGAGACCAACAATCCATGCGCCAAGACAATTGTCAAATTGTTTGAAATCCAAAAAACAGGATTTAACATACAGGACATGGACATTGTAGCCTCTGAGCACCTGCTGCACCAATCCCTTGTTGGCAAGCAGTCTCCATTCCAAAATGCCTATAACGTCAAGGGCAATGCCACCAGTGCCAACATCATC
>ABD98123
ATGGAAAACAAAATCGAGGTGAACAGCAAAGATGAGATGAACAAGTGGTTTGAGGAGTTCAAGAAAGGAAATGGACTTGTGGACACCTTCACAAACTCCTATTCCTTTTGTGAAAGCGTTCCAAATCTGGACAGATTTGTATTCCAGATGGCTAGTGCCACTGATGATGCACAAAAGGATTCCATCTACGCATCTGCTCTGGTGGAGGCAACCAAATTTTGTGCACCTATATACGAATGTGCCTGGGCTAGCTCCACTGGCATTGTTAAGAAGGGACTGGAGTGGTTCGAAAAAAAT------GCAGGAACCATTAAATCATGGGATGAAAGTTATACTGAGCTGAAAGTTGAGGTTCCCAAAATAGAACAGCTTTCCAACTACCAGCAGGCTGCTCTCAAGTGGAGGAAAGACATAGGCTTCCGTGTCAATGCAAACACAGCAGCTTTGAGCAACAAGGTCCTTGCAGAGTACAAGGTTCCTGGCGAAATTGTAATGTCTGTCAAAGAGATGTTGTCAGACATGATTAGGAGAAGGAACCTGATTCTCAACAAAGGTGGTGATGAAAACCCA---CGCGGCCCAGTCAGCCGTGAACATGTGGAATGGTGTAGGGAATTTGTCAAAGGCAAGTACATAATGGCTTTCAACCCACCTTGGGGGGACATCAACAAGTCAGGCCGTTCAGGAATAGCACTTGTTGCAACTGGCCTTGCCAAGCTTGCAGAGACTGAAGGGAAGGGAGTTTTTGACGAAGCCAAGAAAACTGTAGAGGCTCTCAACGGGTATCTGGACAAGCATAAGGACGAGGTTGACAAAGCAAGTGCTGACAGCATGATAACAAACCTTCTCAAGCATATTGCTAAAGCACAGGAGCTTTACAAAAACTCGTCTGCTCTCCGTGCACAGGGTGCACAGATTGATACCGTCTTTAGCTCGTACTACTGGCTCTACAAGGCCGGCGTGACTCCAGATACTTTCCCGACTGTCTCACAGTTCCTTTTTGAGTTAGGGAAGCAGCCAAGGGGTACCAAGAAAATGAAGAAGGCACTCTTGAGCACCCCAATGAAGTGGGGGAAGAAGCTTTATGAGCTTTTCGCCGATGATTCTTTCCAGCAGAACAGGATCTACATGCACCCTGCTGTGCTGACAGCTGGCAGAATCAGTGAAATGGGTGTCTGCTTTGGAACAATCCCTGTGGCCAATCCTGATGATGCTGCCTTAGGATCTGGGCACACCAAGTCCATTCTCAACCTTCGGACAAACACTGAGACCAACAATCCATGTGCCAGGACAATTGTTAAGTTGTTTGAAATTCAAAAAACAGGGTTCAACATACAGGACATGGACATTGTGGCCTCTGAGCACCTACTGCACCAATCCCTTGTTGGCAAGCAGTCTCCATTTCAAAATGCCTACAACGTCAAGGGGAACGCCACCAGTGCCAATATCATC
>ABD98122
ATGGAAAACAAAATCGAGGTGAACAGCAAAGATGAGATGAACAAGTGGTTTGAGGAGTTCAAGAAAGGAAATGGACTTGTGGACACCTTCACAAACTCCTATTCCTTTTGTGAAAGCGTTCCAAATCTGGACAGATTTGTATTCCAGATGGCTAGTGCCACTGATGATGCACAAAAGGATTCCATCTACGCATCTGCTCTGGTGGAGGCAACCAAATTTTGTGCACCTATATACGAATGTGCCTGGGCTAGCTCCACTGGCATTGTTAAGAAGGGACTGGAGTGGTTCGAAAAAAAT------GCAGGAACCATTAAATCATGGGATGAAAGTTATACTGAGCTGAAAGTTGAGGTTCCCAAAATAGAACAGCTTTCCAACTACCAGCAGGCTGCTCTCAAGTGGAGGAAAGACATAGGCTTCCGTGTCAATGCAAACACAGCAGCTTTGAGCAACAAGGTCCTTGCAGAGTACAAGGTTCCTGGCGAAATTGTAATGTCTGTCAAAGAGATGTTGTCAGATATGATTAGGAGAAGGAACCTGATTCTCAACAAAGGTGGTGATGAAAACCCA---CGCGGCCCAGTCAGCCGTGAACATGTGGAATGGTGTAGGGAATTTGTCAAAGGCAAGTACATAATGGCTTTCAACCCACCTTGGGGGGACATCAACAAGTCAGGCCGTTCAGGAATAGCACTTGTTGCAACTGGCCTTGCCAAGCTTGCAGAGACTGAAGGGAAGGGAGTTTTTGACGAAGCCAAGAAAACTGTAGAGGCTCTCAACGGGTATCTGGACAAGCATAAGGACGAGGTTGACAAAGCAAGTGCTGACAGCATGATAACAAACCTTCTCAAGCATATTGCTAAAGCACAGGAGCTTTACAAAAACTCGTCTGCTCTCCGTGCACAGGGTGCACAGATTGATACCGTCTTTAGCTCGTACTACTGGCTCTACAAGGCCGGCGTGACTCCAGATACTTTCCCGACTGTCTCACAGTTCCTTTTTGAGTTAGGGAAGCAGCCAAGGGGTACCAAGAAAATGAAGAAGGCACTCTTGAGCACCCCAATGAAGTGGGGGAAGAAGCTTTATGAGCTTTTCGCCGATGATTCTTTCCAGCAGAACAGGATCTACATGCACCCTGCTGTGCTGACAGCTGGCAGAATCAGTGAAATGGGTGTCTGCTTTGGAACAATCCCTGTGGCCAATCCTGATGATGCTGCCTTAGGATCTGGGCACACCAAGTCCATTCTCAACCTTCGGACAAACACTGAGACCAACAATCCATGTGCCAGGACAATTGTTAAGTTGTTTGAAATTCAAAAAACAGGGTTCAACATACAGGACATGGACATTGTGGCCTCTGAGCACCTACTGCACCAATCCCTTGTTGGCAAGCAGTCTCCATTTCAAAATGCCTACAACGTCAAGGGGAACGCCACCAGTGCCAATATCATC
>ABD98121
ATGGAAAACAAAATCGAAGTGAACAGCAAAGATGAGATGAACAAGTGGTTTGAGGAGTTCAAGAAAGGAAATGGACTTGTGGACACCTTCACAAACTCCTATTCCTTTTGTGAAAGCGTTCCAAATCTGGACAGATTTGTATTCCAGATGGCTAGTGCCACTGATGATGCACAAAAGGATTCCATCTACGCATCTGCTCTGGTGGAGGCAACCAAATTTTGTGCACCTATATACGAATGTGCCTGGGCTAGCTCCACTGGCATTGTTAAGAAGGGACTGGAGTGGTTCGAAAAAAAT------GCAGGAACCATTAAATCATGGGATGAAAGTTACACTGAGCTGAAAGTTGAGGTTCCCAAAATAGAACAGCTTTCCAACTACCAGCAGGCTGCTCTCAAGTGGAGGAAAGACATAGGCTTCCGTGTCAATGCAAACACAGCAGCTTTGAGCAACAAGGTCCTTGCAGAGTACAAGGTTCCTGGCGAAATTGTAATGTCTGTCAAAGAGATGTTGTCAGATATGATTAGGAGAAGGAACCTGATTCTCAACAGAGGTGGTGATGAAAACCCA---CGCGGCCCAGTCAGCCGTGAACATGTGGAATGGTGTAGGGAATTTGTCAAAGGCAAGTACATAATGGCTTTCAACCCACCTTGGGGGGACATCAACAAGTCAGGCCGTTCAGGAATAGCACTTGTTGCAACAGGCCTTGCCAAGCTTGCAGAGACTGAAGGGAAGGGAGTTTTTGACGAAGCCAAGAAAACTGTAGAGGCTCTCAACGGGTATCTGGACAAGCATAAGGACGAGGTTGACAAAGCAAGTGCTGACAGCATGATAACAAACCTTCTCAAGCATATTGCTAAAGCACAGGAGCTTTACAAAAACTCGTCTGCTCTCCGTGCACAGGGTGCACAGATTGATACCGTCTTTAGCTCGTACTACTGGCTCTACAAGGCCGGCGTGACTCCAGATACTTTCCCGACTGTCTCACAGTTCCTTTTTGAGTTAGGGAAGCAGCCAAGGGGTACCAAGAAAATGAAGAAGGCACTCTTGAGCACCCCAATGAAGTGGGGGAAGAAGCTTTATGAGCTTTTCGCCGATGATTCTTTCCAGCAGAACAGGATCTACATGCACCCTGCTGTGCTGACAGCTGGCAGAATCAGTGAAATGGGTGTCTGCTTTGGAACAATCCCTGTGGCCAATCCTGATGATGCTGCCTTAGGATCTGGGCACACCAAGTCCATTCTCAACCTTCGGACAAACACTGAGACCAACAATCCATGTGCCAGGACAATTGTTAAGTTGTTTGAAATTCAAAAAACAGGGTTCAACATACAGGACATGGACATTGTGGCCTCTGAGCACCTACTGCACCAATCCCTTGTTGGCAAGCAGTCTCCATTTCAAAATGCCTACAACGTCAAGGGGAACGCCACCAGTGCCAATATCATC
>AAP46054
ATGGAAAACAAGATCGAGGTGAACAGCAAAGATGAGATGAACAAATGGTTTGAGGAGTTTAAAAAGGGAAATGGACTTATGGACACTTTCACAAACTCCTACTCCTTTTGTGAGAATGTACCAAATCTGGATAAGTTTGTGTTCCAGATGGCCAGCGCCACTGATGATGCACAGAAGGACTCTATCTATGCATCGGCTCTAGTGGAAGCAACCAAGTTCTGTGCACCCATATATGAATGTGCTTGGGTCAGCTCCACTGGCATTGTGAAGAAGGGGCTTGAGTGGTTCGAGAAGAAT------TCAGGAGCCATCAAATCTTGGGATGAGAACTATGTTGAGCTGAAGGTTGATGTTCCCAAAATAGAACAACTTGCCAATTACCAACAGGCTGCTCTCAAGTGGAGGAAGGACATAGGTTTCCGTGTCAATGCAAACACGGCAGCCTTAAGCAACAAAGTCCTTGCAGAATATAAAGTCCCTGGCGAAATTGTGATGTCTGTTAAAGAAATGCTGTCAGACATGATTAGAAGGAGGAATCTAATTCTCAACAGGGGCAGTGATGAAAATCCA---CGCGGCCCAGTGAGCCATGAACATGTGGAATGGTGCAGAGAATTTGTCAAAGGCAAGTATATCATGGCCTTCAATCCACCTTGGGGAGACATTAACAAATCAGGTCGTTCGGGAATAGCACTTGTTGCAACAGGCCTTGCCAAGCTTGCAGAGACCGAGGGGAAAGGAGTTTTTGACGAAGCTAAGAAGACCGTGGAGGCTCTCAATGGGTATTTGGACAAGCACAGGGACGAAGTTGACAAAGCAAGTGCTGACAGCATGATAACAAACCTCCTAAAGCACATTGCCAAAGCACAAGAGCTTTATAAAAATTCATCTGCTCTTCGTGCACAAGGTGCACAGATTGACACCCCTTTCAGCTCATTTTACTGGCTCTACAAAGCCGGTGTGACTCCAGAGACTTTCCCAACCATCTCACAGTTCCTTTTCGAACTGGGGAAGCAGCCAAGGGGGACCAAAAAAATGAAAAAGGCACTCCTGAGCACTCCAATGAAGTGGGGGAAGAAACTTTATGAGCTCTTTGCTGATGACTCTTTCCAGCAGAACAGAATCTACATGCACCCTGCTGTGTTGACAGCCGGTAGAATCAGTGAAATGGGTGTCTGCTTTGGAACAATCCCTGTTGCCAATCCTGATGATGCTGCTCAGGGATCTGGACATACCAAGTCCATTCTCAACCTTCGGACAAGCACAGAGACCAACAATCCATGCGCCAAGACAATTGTCAAATTATTTGAAATCCAAAAAACAGGATTTAACATACAGGACATGGACATTGTAGCCTCTGAGCACCTGCTGCACCAATCCCTTGTCGGCAAGCAATCTCCATTCCAGAATGCTTACAACGTCAAGGGCAATGCCACCAGTGCCAACATCATC
>AAK32973
ATGGAGAATAAAATCGAGGTGAATAACAAAGATGAAATGAACAAGTGGTTTGAAGAGTTCAAGAAAGGAAATGGACTTGTGGATACTTTCACAAACTCCTACTCCTTTTGTGAGAGTGTTCCAAATCTGGAAAGGTTTGTGTTTCAGATGGCCAGTGCCACCGATGACGCACAAAAGGATTCCATCTACGCATCAGCTCTGGTGGAAGCAACCAAATTTTGTGCACCCATATACGAGTGTGCCTGGGTTAGCTCCACTGGCATTGTGAAGAAGGGACTGGAGTGGTTCGAAAAAAAT------GCAGGAACCATTAAATCTTGGGATGAAAGCTACACTGAGCTGAAAGTTGAGGTCCCTAAAATAGAACAACTTGCCAATTACCAACAGGCTGCTCTCAAGTGGAGGAAGGACATAGGTTTTCGTGTCAATGCAAATACGGCAGCCTTAAGCCACAAGGTTCTTGCAGAGTACAAAGTCCCTGGCGAAATTGTAATGTCCGTCAAAGAAATGTTGTCAGATATGATCAGAAGAAGGAACTTGATTCTCAACAGAGGTGGCGATGAAAATCCA---CGAGGCCCAGTGAGCCGTGAACATGTGGAGTGGTGCAGGGAATTTGTCAAAGGCAAGTACATCATGGCTTTCAACCCGCCCTGGGGGGACATCAACAAGTCAGGCCGATCAGGAATAGCACTTGTTGCAACAGGCCTTGCCAAGCTCGCAGAGACTGAGGGGAAGGGAGTGTTTGATGAAGCCAAAAAGACTGTAGAGGCTCTCAACGGGTACCTTGACAAACACAAGGATGAAGTTGACAAAGCAAGTGCCGACAACATGATAACAAACCTTCTCAAACACATTGCTAAGGCACAAGAGCTTTACAAAAACTCGTCTGCACTTCGTGCACAGGGTGCACAGATTGACACTGCTTTCAGCTCATACTACTGGCTCTACAAGGCCGGCGTGACTCCAGAAACCTTCCCGACTGTCTCACAGTTCCTTTTTGAGCTAGGGAAACAACCAAGGGGTACCAAGAAAATGAAGAAGGCACTTTTGAGCACCCCAATGAAGTGGGGTAAGAAGCTTTATGAGCTCTTTGCTGATGACTCATTCCAGCAAAACAGGATCTACATGCACCCTGCCGTGTTGACAGCTGGCAGAATCAGTGAAATGGGTGTCTGCTTTGGAACAATCCCTGTGGCCAATCCCGATGATGCTGCCCAGGGATCTGGACACACCAAGTCCATTCTTAACCTACGGACAAACACCGAAACCAACAATCCGTGTGCCAAGACAATTGTCAAGTTGTTTGAAATTCAAAAAACAGGATTTAATATACAAGACATGGACATTGTAGCCTCTGAGCACCTGCTGCACCAATCCCTTGTCGGCAAGCAGTCTCCATTCCAGAATGCCTACAACGTCAAGGGCAATGCCACCAGTGCCAACATCATC
>AAK40124
ATGGAGAATAAAATCGAGGTGAATAACAAAGATGAAATGAACAAGTGGTTTGAAGAGTTCAAGAAAGGAAATGGACTTGTGGATACTTTCACAAACTCCTACTCCTTTTGTGAGAGTGTTCCAAATCTGGAAAGGTTTGTGTTTCAGATGGCCAGTGCCACCGATGATGCACAAAAGGATTCCATCTACGCATCAGCTCTGGTGGAAGCAACCAAATTTTGTGCACCCATATACGAGTGTGCCTGGGTTAGCTCCACTGGCATTGTGAAGAAGGGACTGGAGTGGTTCGAAAAAAAT------GCAGGAACCATTAAATCTTGGGATGAAAGCTACACTGAGCTGAAAGTTGAGGTCCCTAAAATAGAACAGCTTGCCAATTACCAACAGGCTGCTCTCAAGTGGAGGAAGGACATAGGTTTTCGTGTCAATGCAAATACGGCAGCCTTAAGCCACAAGGTCCTTGCAGAGTACAAAGTCCCTGGCGAAATTGTAATGTCCGTCAAAGAAATGTTGTCAGATATGATTAGAAGAAGGAACTTGATTCTCAACAGTGGTGGCGATGAAAATCCA---CGAGGCCCAGTGAGCCGTGAACATGTGGAGTGGTGCAGGGAATTTGTCAAAGGCAAGTACATCATGGCTTTCAACCCGCCCTGGGGGGACATCAACAAGTCAGGCCGATCAGGAATAGCACTTGTTGCAACAGGCCTTGCCAAGCTCGCAGAGACTGGGGGGAAGGGAGTGTTTGATGAAGCCAAAAAGACTGTAGAGGCTCTCAACGGGTACCTTGACAAACACAAGGACGAAGTTGACAAAGCAAGTGCCGACAACATGATAACAAACCTTCTCAAACACATTGCTAAGGCACAAGAGCTTTACAAAAACTCGTCTGCACTTCGTGCACAGGGTGCACAGATTGACACTGCTTTCAGCTCATACTACTGGCTCTACAAGGCCGGCGCGACTCCAGAAACCTTCCCGACTGTCTCACAGTTTCTTTTTGAGCTAGGGAAACAACCAAGGGGTACCAAGAAAATGAAGAAGGCACTCTTGAGCACCCCAATGAAGTGGGGTAAGAAGCTTTATGAGCTCTTTGCTGATGACTCATTCCAGCAAAACAGGATCTACATGCACCCTGCCGTGTTGACAGCTGGCAGAATCAGTGAGATGGGTGTCTGCTTTGGAACAATCCCTGTGGCCAATCCCGATGATGCTGCCCAGGGATCTGGACACACCAAGTCCATTCTTAACCTACGGACAAACACCGAAACCAACAATCCGTGTGCCAAGACAATTGTCAGGTTGTTTGAAATTCAAAAAACAGGATTTAATATACAAGACATGGACATTGTAGCCTCTGAGCACCTGCTGCACCAATCCCTTGTCGGCAAGCAGTCTCCATTCCAGAATGCCTACAACGTCAAGGGCAATGCCACCAGTGCCAACATCATC
>AEI70581
ATGGAAAACAAAATCGAGGTGAATAACAAAGATGAGATGAACAAATGGTTTGAAGAGTTCAAAAAAGGAAATGGACTTGTGGACACCTTCACAAACTCCTATTCCTTTTGCGAGAGTGTTCCAAACTTGGACAAGTTTGTGTTCCAAATGGCCAGTGCCACCGATGATGCACAAAAGGATTCCATCTATGCGTCTGCTCTGGTGGAGGCAACAAAATTTTGTGCACCTATATATGAGTGTGCGTGGGTTAGCTCCACTGGCATTGTGAAAAGGGGACTTGAATGGTTCGAAAAAAAT------GCGGGCACCATTAAGTCTTGGGATGAAAGTTATACTGAGCTAAAAGTTGATGTCCCAAAAATAGAACAACTTGCCAATTACCAACAAGCTGCCTTGAAATGGAGAAAGGACATAGGTTTCCGTGTCAATGCAAACACAGCGGCTCTGAGCAACAAAGTCCTCGCAGAGTACAAAGTTCCTGGCGAGATTGTAATGTCTGTCAAAGAGATGCTGTCAGACATGATTCGGAGAAGAAACCAAATTCTAAACAGGGGTGGTGATGAGAATCCA---CGTGGCCCTGTGAGCCGTGAGCATGTGGACTGGTGCAGGGAGTTTGTCAAAGGCAAATACATCATGGCCTTCAACCCACCATGGGGGGACATCAACAAGTCTGGCCGTTCAGGAATAGCACTTGTCGCAACAGGCCTTGCCAAGCTTGCAGAGACTGAAGGAAAGGGAGTTTTTGACGAAGCCAAAAAGACCGTAGAAGCCCTCAATGGATATCTAGACAAGCATAAGGACGAAGTTGATAGGGCGAGTGCTGACAGTATGATAACAAACCTTCTCAAGCACATTGCCAAGGCACAGGAGCTCTACAAGAATTCGTCTGCACTCCGTGCACAAGGTGCCCAGATTGACACTGCCTTCAGCTCATACTACTGGCTTTATAAAGCTGGCGTGACCCCAGAAACCTTCCCGACGGTGTCGCAGTTCCTCTTTGAGCTAGGGAAGCAGCCAAGAGGTACTAAGAAAATGAAGAAGGCTCTGCTGAGCACCCCAATGAAGTGGGGAAAGAAACTTTATGAACTCTTTGCCGACGATTCTTTCCAGCAGAACAGGATCTACATGCACCCCGCCGTGCTTACAGCTGGCAGAATCAGTGAAATGGGAGTCTGCTTTGGGACAATCCCCGTGGCCAATCCTGATGATGCTGCCCAAGGATCTGGACATACCAAGTCTATTCTCAACCTCCGGACTAACACCGAAACCAACAATCCATGTGCCAGGACCATTGTCAAGCTGTTTGAAATCCAGAAAACAGGGTTCAACATTCAGGACATGGACATAGTGGCCTCTGAGCACTTGCTACATCAGTCTCTTGTTGGCAAGCAATCTCCATTCCAGAACGCCTACAACGTCAAGGGCAATGCCACCAGTGCTAACATTATC
>AAM94278
ATGGAAAACAAAATCGAGGTGAACAGCAAAGATGAGATGAACAAGTGGTTTGAGGAGTTTAAGAAAGGAAATGGACTTGTGGACACCTTCACAAACTCCTATTCCTTTTGTGAAAGCGTTCCAAATCTGGACAGATTCGTATTTCAGATGGCTAGTGCCACTGATGATGCACAAAAGGATTCCATCTACGCATCTGCTCTGGTGGAGGCAACCAAATTTTGTGCACCTATATACGAATGTGCCTGGGCTAGCTCCACTGGCATTGTTAAGAAGGGACTGGAGTGGTTCGAAAAAAAT------GCAGGAACCATTAAATCATGGGATGAAAGTTATACTGAGCTGAAAGTTGAGGTTCCCAAAATAGAACAGCTTTCCAACTACCAGCAGGCTGCTCTCAAGTGGAGGAAAGACATAGGCTTCCGTGTCAATGCAAACACAGCAGCTTTGAGCAACAAGGTCCTTGCAGAGTACAAGGTTCCTGGCGAAATTGTAATGTCTGTCAAAGAGATGTTGTCAGATATGATTAGAAGAAGGAACCTGATTCTCAACAGAGGTGGTGATGAAAACCCA---CGCGGCCCAGTCAGCCGTGAACATGTGGAATGGTGTAGGGAATTTGTCAAAGGCAAGTACATAATGGCTTTCAACCCACCTTGGGGGGACATCAACAAATCAGGCCGTTCAGGAATAGCACTTGTTGCAACAGGCCTTGCCAAGCTTGCAGAGACTGAGGGGAAGGGAGTTTTTGACGAAGCCAAGAAAACTGTAGAGGCTCTCAACGGGTATCTGGACAAGCATAAGGACGAGGTTGACAAAGCAAGTGCTGACAGCATGATAACAAACCTTCTCAAGCATATTGCTAAGGCACAGGAGCTTTACAAGAACTCATCTGCTCTCCGTGCACAGGGTGCACAGATTGATACCGTCTTCAGCTCGTACTACTGGCTCTACAAGGCCGGTGTAACTCCAGATACTTTCCCGACTGTCTCACAGTTCCTTTTTGAGTTAGGGAAGCAGCCAAGGGGTACCAAGAAAATGAAGAAGGCACTCTTGAGCACCCCAATGAAGTGGGGGAAGAAGCTTTATGAGCTTTTCGCCGATGATTCCTTCCAGCAGAACAGGATCTACATGCACCCTGCTGTGCTGACAGCTGGCAGAATCAGTGAAATGGGTGTCTGCTTTGGAACAATCCCTGTGGCCAATCCTGATGATGCTGCCTTAGGATCTGGGCACACCAAGTCCATTCTCAACCTTCGGACAAACACTGAGACCAATAATCCGTGTGCCAAGACAATTGTTAAGTTGTTTGAAATTCAGAAAACAGGGTTCAACATACAGGACATGGACATTGTGGCCTCTGAGCACCTACTGCACCAATCCCTTGTTGGCAAGCAGTCTCCATTTCAAAATGCCTACAATGTCAAGGGGAATGCCACCAGTGCCAACATCATC
>CAC11125
ATGGAGAATAAAATCGAGGTGAATAACAAAGATGAGATGAACAGGTGGTTTGAAGAGTTCAAGAAAGGAAATGGACTTGTGGACACTTTCACAAACTCCTACTCCTTTTGTGAGAGTGTTCCAAACCTGGACAGGTTTGTGTTTCAGATGGCCAGTGCCACCGATGATGCACAAAAGGATTCCATCTACGCATCAGCTCTAGTGGAAGCAACCAAATTTTGTGCACCCATATACGAGTGTGCCTGGGTTAGTTCCACTGGCATTGTGAAGAAGGGGCTGGAGTGGTTCGAAAAAAAT------GCAGGAACCATTAAATCTTGGGATGAAAGCTACACGGAGCTGAAAGTTGAAGTCCCTAAAATAGAACAGCTTGCCAGCTACCAACAGGCTGCTCTCAAGTGGAGGAAGGACATAGGTTTTCGTGTCAATGCAAATACGGCAGCCTTAAGCCACAAAGTCCTCGCAGAGTACAAAGTCCCTGGTGAAATCGTAATGTCTGTCAAAGAAATGTTATCAGATATGATTAGAAGAAGGAACTTGATTCTCAACAGAGGTGGCGATGAAAACCCA---CGAGGCCCAGTGAGCCGTGAGCATGTGGAGTGGTGCAGGGAATTTGTCAAAGGCAAGTACATCATGGCTTTCAACCCGCCTTGGGGGGACATCAACAAGTCAGGCCGATCAGGAATAGCACTTGTTGCAACAGGCCTTGCCAAGCTCGCAGAGACTGAGGGGAAGGGAGTGTTTGATGAAGCCAAAAAGACTGTAGAGGCTCTCAACGGGTACCTTGACAAACACAAGGACGAAGTTGACAAAGCAAGTGCCGACAACATGACAACAAACCTTCTCAAACACATTGCTAAGGCACAAGAGCTTTACAAAAACTCGTCTGCACTACGTGCACAGGGTGCACAGATTGACACTGCTTTCAGCTCATACTACTGGCTCTACAAGGCAGGCGTGACTCCAGAAACCTTCCCAACTGTTTCACAGTTCCTTTTCGAGCTAGGGAAACAACCAAGGGGTACCAAGAAAATGAAGAAGGCACTCTTGAGCACCCCAATGAAGTGGGGGAAGAAGCTTTATGAGCTCTTTGCCGATGACTCTTTCCAGCAAAACAGGATCTACATGCACCCTGCCGTGTTGACAGCCGGCAGAATCAGTGAGATGGGTGTCTGCTTTGGAACAATCCCTGTGGCCGATCCCGATGATGCTGCCCAAGGATCTGGACACACCAAGTCCATTCTTAACCTACGGACAAACACCGAAACCAACAATCCGTGTGCCAAGACAATTGTCAAGTTGTTTGAAATTCAAAAAACAGGGTTTAACATACAAGACATGGACATTGTAGCCTCTGAGCACCTGCTGCACCAATCCCTTGTCGGCAAGCAGTCTCCATTCCAGAATGCCTACAACGTCAAGGGCAATGCCACCAGTGCCAACATCATC
>CAC11126
ATGGAGAATAAAATCGAGGTGAATAACAAAGATGAAATGAACAAGTGGTTTGAAGAGTTCAAGAAAGGAAATGGACTTGTGGATACTTTCACAAACTCCTACTCCTTTTGTGAGAGTGTTCCAAATCTGGAAAGGTTTGTGTTTCAGATGGCCAGTGCCACCGATGACGCACAAAAGGATTCCATCTACGCATCAGCTCTAGTGGAAGCAACCAAATTTTGTGCACCCATATACGAGTGTGCCTGGGTTAGCTCCACTGGCATTGTGAAGAAGGGACTGGAGTGGTTCGAAAAGAAT------GCAGGAACCATTAAATCTTGGGATGAAAGCTACACTGAGCTGAAAGTTGAGGTCCCTAAAATAGAACAGCTTGCCAATTACCAACAGGCTGCTCTCAAGTGGAGGAAGGACATAGGTTTTCGTGTCAATGCAAATACGGCAGCCTTAAGCCACAAGGTCCTTGCAGAGTACAAAGTCCCTGGCGAAATTGTAATGTCCGTCAAAGAAATGTTGTCAGATATGATCAGAAGAAGGAACTTGATTCTCAACAGAGGTGGCGATGAAAATCCA---CGAGGCCCAGTGAGCCGTGAACATGTGGAGTGGTGCAGGGAATTTGTCAAAGGCAAGTACATCATGGCTTTCAACCCGCCCTGGGGGGACATCAACAAGTCAGGCCGATCAGGAATAGCACTTGTTGCAACAGGCCTTGCCAAGCTCGCAGAGACTGAGGGGAAGGGAGTGTTTGATGAAGCCAAAAAGACTGTAGAGGCTCTCAACGGGTACCTTGACAAACACAAGGACGAAGTTGACAAAGCAAGTGCCGACAACATGATAACAAACCTTTTCAAACACATTGCTAAGGCACAAGAGCTTTACAAAAACTTGTCTGCACTTGGTGCACAGGGTGCACAGATTGACACTGCTTTCAGCTCATACTACTGGCTCTACAAGGCCGGCGTGACTCCAGAAACCTTCCCGACTGTCTCACAGTTCCTTTTTGAGCTAGGGAAACAACCAAGGGGTACCAAGAAAATGAAGAAGGCACTTTTGAGCACCCCAATGAAGTGGGGTAAGAAGCTTTATGAGCTCTTTGCTGATGACTCATTCCAGCAAAACAGGATCTACATGCACCCTGCCGTGTTGACGGCTGGCAGAATCAGTGAAATGGGTGTCTGCTTTGGAACAATCCCTGTGGCCAATCCCGATGATGCTGCCCAGGGATCTGGACACACCAAGTCCATTCTTAACCTACGGACAAACACCGAAACCAACAATCCGTGTGCCAAGACAATTGTCAAGTTGTTTGAAATTCAAAAAACAGGATTTAATATACAAGACATGGACATTGTAGCCTCTGAGCACCTGCTGCACCAATCCCTTGTCGGCAAGCAGTCTCCATTCCAGAATGCCTACAACGTCAAGGGCAATGCCACCAGTGCCAACATCATC
>CAD61344
ATGGAAAACAAAATCGAGGTGAACAGCAAAGATGAGATGAACAAGTGGTTTGAGGAGTTCAAGAAAGGAAATGGACTTGTGGACACCTTCACAAACTCCTATTCCTTTTGTGAAAGCGTTCCAAATCTGGACAGATTTGTATTCCAGATGGCTAGTGCCACTGATGATGCACAAAAGGATTCCATCTACGCATCTGCTCTGGTGGAGGCAACCAAATTTTGTGCACCTATATACGAATGTGCCTGGGCTAGCTCCACTGGCATTGTTAAGAAGGGACTGGAGTGGTTCGAAAAAAAT------GCAGGAACCATTAAATCATGGGATGAAAGTTATACTGAGCTGAAAGTTGAGGTTCCCAAAATAGAACAGCTTTCCAACTACCAGCAGGCTGCTCTCAAGTGGAGGAAAGACATAGGCTTCCGTGTCAATGCAAACACAGCAGCTTTGAGCAACAAGGTCCTTGCAGAGTACAAGGTTCCTGGCGAAATTGTAATGTCTGTCAAAGAGATGTTGTCAGATATGATTAGGAGAAGGAACCTGATTCTCAACAGAGGTGGTGATGAAAACCCA---CGCGGCCCAGTCAGCCGTGAACATGTGGAATGGTGTAGGGAATTTGTCAAAGGCAAGTACATAATGGCTTTCAACCCACCTTGGGGGGACATCAATAAGTCAGGCCGTTCAGGAATAGCACTTGTTGCAACAGGCCTTGCCAAGCTTGCAGAGACTGAAGGGAAGGGAGTTTTTGACGAAGCCAAGAAAACTGTAGAGGCTCTCAACGGGTATCTGGACAAGCATAAGGACGAGGTTGACAAAGCAAGTGCTGACAGCATGATAACAAACCTTCTCAAGCATATTGCTAAAGCACAGGAGCTTTACAAAAACTCGTCTGCTCTCCGTGCACAGGGTGCACAGATTGATACCGTCTTCAGCTCGTACTACTGGCTCTACAAGGCCGGCGTGACTCCAGATACTTTCCCGGCTGTCTCACAGTTCCTTTTTGAGTTGGGGAAGCAGCCAAGGGGTACCAAGAAAATGAAGAAGGCACTCTTGAGCACCCCAATGAAGTGGGGGAAGAAGCTTTATGAGCTTTTCGCCGATGATTCTTTCCAGCAGAACAGGATCTACATGCACCCTGCTGTGCTGACAGCTGGCAGAATCAGTGAAATGGGTGTCTGCTTTGGAACAATCCCTGTGGCCAATCCTGATGATGCTGCCTTAGGATCTGGGCACACCAAGTCCATTCTCAACCTTCGGACAAACACTGAGACCAACAATCCATGTGCCAAGACAATTGTTAAGTTGTTTGAAATTCAGAAAACAGGGTTCAACATACAGGACATGGACATTGTGGCCTCTGAGCACCTACTGCACCAATCCCTTGTTGGCAAGCAGTCTCCATTTCAAAATGCCTACAACGTCAAGGGGAACGCCACCAGTGCCAACATCATC
>AAK43619
ATGGAGAACAAAATCGAGGTGAATAACAAAGATGAGATGAATAAGTGGTTTGAAGAGTTCAAGAAAGGAAATGGACTTGTGGACACTTTCACAAACTCCTACTCCTTTTGTGAGAGTGTTCCAAATCTGGACAGATTTGTATTTCAGATGGCCAGTGCCACTGATGATGCACAAAAGGATTCCATCTACGCATCAGCTCTGGTGGAAGCAACTAAGTTTTGCGCACCCATATACGAGTGTGCCTGGGTTAGCTCCACTGGTATTGTGAAGAGAGGATTGGAGTGGTTCGAAAAAAAT------GCAGGAACCATTAAATCTTGGGATGAAAGCTACACTGAACTGAAGGTTGAGGTTCCCAAAATAGAACAGTTTGCCGATTACCAACAGGCTGCTCTCAAGTGGAGGAAGGACATAGGTTTCCGTGTCAATGCAAATACGACAGCCTTAAGCCACAAGGTCCTCGCAGAGTACAAAGTCCCTGGTGAAATTGTTATGTCTGTCAAAGAAATGTTGTCAGATATGATTAGAAGAAGGAACTTGATTCTCAACAGAGGTGGCGATGAAAGTCCA---CGGGGCCCAGTGAGCCGTGAACATGTGGAGTGGTGCAGGGAATTTGTCAAAGGCAAGTACATCATGGCTTTCAACCCGCCTTGGGGGGACATCAACAAGTCAGGCCGGTCAGGAATAGCACTTGTTGCAACAGGCCTTGCTAAGCTTGCAGAGACTGAGGGGAAGGGAGTGTTTGATGAAGCAAAAAAGACTGTGGAGGCTCTCAACGGGTACTTGAACAAACATAAGGACGAGGTTGACAAAGCAAGTGCCGACAGCATGATAACAAACCTTCTTAAACACATTGCCAAGGCACAGGAGCTTTACAAAAACTCGTCTGCACTTCGTGCACAGGGTGCACAGATTGATACTGCTTTCAGCTCATACTACTGGCTCTACAAGGCCGGCGTGACTCCAGAAACCTTCCCGACTGTCTCACAGTTCCTTTTTGAACTAGGGAAGCAACCAAGGGGCACCAAGAAAATGAAGAAGGCACTCTTGAGCACCCCATTGAAATGGGGGAAGAAGCTTTATGAGCTCTTTGCTGATGATTCCTTCCAGCAGAACAGGATCTACATGCACCCTGCTGTGCTGACAGCTGGCAGAATTAGTGAGATGGGTGTCTGCTTTGGGACAATCCCTGTGGCCAACCCTGATGATGCTGCCCAGGGATCTGGACACACCAAGTCCATTCTTAACCTTCGTACAAACACCGAGACCAACAATCCGTGTGCCAAGACAATTGTCAAGTTGTTTGAAATTCAAAAAACAGGGTTCAACATACAAGACATGGACATTGTGGCTTCTGAGCACCTGCTACACCAATCCCTTGTCGGCAAACAGTCTCCATTCCAAAATGCCTACAATGTCAAGGGCAACGCCACCAGTGCCAACATCATC
>AAK52505
ATGGAGAATAAAATCGAGGTGAATAACAAAGATGAAATGAACAAGTGGTTTGAAGAGTTCAAGAAAGGAAATGGACTTGTGGATACTTTCACAAACTCCTACTCCTTTTGTGAGAGTGTTCCAAATCTGGAAAGGTTTGTGTTTCAGATGGCCAGTGCCACCGATGATGCACAAAAGGATTCCATCTACGCATCAGCTCTGGTGGAAGCAACCAAATTTTGTGCACCCATATACGAGTGTGCCTGGGTTAGCTCCACTGGCATTGTGAAGAAGGGACTGGAGTGGTTCGAAAAAAAT------GCAGGAACCATTAAATCTTGGGATGAAAGCTACACTGAGCTGAAAGTTGAGGTCCCTAAAATAGAACAGCTTACCAATTACCAACAGGCTGCTCTCAAGTGGAGGAAGGACATAGGTTTTCGTGTCAATGCAAATACGGCAGCCTTAAGCCACAAGGTCCTTGCAGAGTACAAAGTCCCTGGCGAAATTGTAATGTCCGTCAAAGAAATGTTGTCAGATATGATTAGGAGAAGGAACTTGATTCTCAACAGAGGTGGCGATGAAAATCCA---CGAGGCCCAGTGAGCCGTGAACATGTGGAGTGGTGCAGGGAATTTGTCAAAGGCACGTACATCATGGCTTTCAACCCGCCCTGGGGGGACATCAACAAGTCAGGCCGATCAGGAATAGCACTTGTTGCAACAGGCCTTGCCAAGCTCGCAGAGACTGAGGGGAAGGGAGTGTTTGATGAAGCCAAAAAGACTGTAGAGGCTCTCAACGGGTACCTTGACAAACACAAGGACGAAGTTGACAAAGCAAGTGCCGACAACATGATAACAAACCTTCTCAAACACATTGCTAAGGCACAAGAGCTTTACAAAAACTCGTCTGCACTTCGTGCACAGGGTGCACAGATTGACACTGCTTTCAGCTCATACTACTGGCTCTACAAGGCCGGCGTGACTCCAGAAACCTTCCCGACTGTCTCACAGTTCCTTTTTGAGCTAGGGAAACAACCAAGGGGTACCAAGAAAATGAAGAAGGCACTCTTGAGCACCCCAATGAAGTGGGGTAAGAAGCTTTATGAGCTCTTTGCTGATGACTCATTCCAGCAAAACAGGATCTACATGCACCCTGCCGTGTTGACAGCTGGCAGAATCAGTGAGATGGGTGTCTGCTTTGGAACAATCCCTGTGGCCAATCCCGATGATGCTGCCCAGGGATCTGGACACACCAAGTCCATTCTTAACCTACGGACAAACACCGAAACCAACAATCCGTGTGCCAAGACAATTGTCAAGTTGTTTGAAATTCAAAAAACAGGATTTAATATACAAGACATGGACATTGTAGCCTCTGAGCACCTGCTGCACCAATCCCTTGTCGGCAAGCAGTCTCCATTCCAGAATGCCTACAACGTCAAGGGCAATGCCACCAGTGCCAACATCATC
>AAL90741
ATGGAAAACAAGATCGAGGTGAACAGCAAAGATGAAATGAACAAATGGTTTGAAGAGTTTAAAAAGGGAAATGGACTTATGGATACTTTCACAAACTCCTACTCCTTTTGTGAGAATGTACCAAATCTGGATAAGTTTGTGTTCCAGATGGCCAGCGCCACTGATGATGCACAGAAGGACTCCATCTATGCATCGGCTCTGGTAGAAGCAACCAAATTCTGTGCACCCATATATGAATGTGCATGGGTTAGCTCTACCGGCATTGTGAAGAAGGGGCTTGAGTGGTTCGAGAAGAAT------TCAGGAACCATCAAATCCTGGGATGAGAACTATGCTGAACTGAAGGTTGATGTTCCCAAAATAGAACAACTTGCCAATTACCAACAGGCTGCTCTCAAGTGGAGGAAGGACATAGGTTTCCGTGTCAATGCAAACACGGCAGCCTTAAGCAACAAGGTCCTTGCAGAATATAAAGTCCCTGGCGAAATTGTGATGTCTGTTAAAGAAATGCTGTCAGACATGATTAGAAGGAGGAATCTAATTCTCAATAGGGGCGGTGATGAAAATCTG---CGCGGCCCAGTGAGCCGTGAACATGTGGAGTGGTGCAGGGAATTTGTCAAAGGCAAGTACATCATGGCCTTCAATCCACCTTGGGGGGACATCAACAAATCAGGCCGTTCGGGAATAGCACTTGTTGCAACAGGCCTTGCCAAGCTTGCAGAGACCGAGGGGAAAGGAGTTTTTGACGAAGCCAAGAAGACCGTGGAGGCTCTCAATGGGTATTTGGACAAGCACAGAGACGAAGTTGACAAAGCAAGTGCTGACAGCATGATAACAAACCTCCTGAAGCACATTGCCAAAGCACAAGAGCTTTATAAAAATTCATCTGCTCTTCGTGCACAAGGTGCACAGATTGACACTCCTTTCAGCTCGTTTTACTGGCTTTACAAGGCCGGTGTGACTCCAGAGACCTTCCCAACTATCTCACAGTTCCTTTTCGAACTGGGGAAGCAACCAAGGGGGACCAAGAAAATGAAAAAGGCACTCCTGAGCACTCCAATGAAGTGGGGGAAGAAACTTTATGAGCTCTTTGCTGATGACTCTTTCCAGCAGAACAGAATCTACATGCACCCTGCTGTGTTGACAGCCGGCAGAATCAGTGAAATGGGTGTCTGCTTTGGAACAATCCCTGTTGCCAATCCTGATGACGCTGCTCAGGGATCTGGACACACCAAGTCCATTCTCAACCTTCGGACAAGCACAGAGACCAACAATCCATGCGCCAAGACAATTGTCAAATTGTTTGAAATCCAAAAAACAGGATTTAACATACAGGACATGGACATTGTAGCCTCTGAGCACCTGCTGCACCAATCCCTTGTTGGCAAGCAGTCTCCATTCCAAAATGCCTATAACGTCAAGGGCAATGCCACCAGTGCCAACATCATC
>AAZ38665
ATGGAAAACAAAATTGAGGTGAATAACAAAGATGAGATGAACAAGTGGTTTGAAGAGTTCAAAAAAGGAAATGGACTTGTGGACACCTTCACAAACTCCTATTCCTTTTGTGAGAGTGTTCCAAATTTGGACAAGTTTGTGTTCCAAATGGCCAGTGCCACCGATGATGCACAAAAGGATTCCATCTACGCGTCTGCTCTAGTGGAGGCAACAAAATTTTGTGCACCTATATATGAGTGTGCATGGGTTAGCTCCACTGGCATTGTGAAGAGGGGACTTGAATGGTTCGAAAAAAAT------GCGGGCACCATTAAGTCTTGGGATGAAAGTTATACTGAGCTAAAAGTTGACGTCCCGAAAATAGAACAGCTTGCCAATTACCAACAGGCTGCCTTGAAGTGGAGGAAAGACATAGGTTTCCGTGTCAATGCAAACACAGCGGCTCTGAGCAACAAAGTCCTTGCAGAGTACAAAGTTCCGGGAGAGATTGTGATGTCTGTCAAAGAGATGCTGTCAGACATGATTAGGAGAAGGAACCAGATTCTAAACAGGGGTGGTGATGAGAATCCA---CGTGGCCCTGTGAGCCGTGAGCATGTGGACTGGTGCAGGGAGTTTGTCAAAGGCAAATACATCATGGCCTTCAACCCACCATGGGGGGACATCAACAAGTCAGGCCGTTCAGGAATAGCACTTGTCGCTACAGGCCTTGCCAAGCTTGCAGAGACTGAAGGAAAGGGAGTATTTGACGAAGCCAAAAAGACTGTGGAGGCCCTCAATGGGTATCTGGACAAGCACAAGGACGAAGTTGACAGAGCGAGTGCTGACAGCATGATAACAAACCTTCTCAAGCACATTGCCAAGGCACAGGAGCTTTATAAGAATTCGTCTGCACTCCGTGCACAAGGTGCACAGATTGACACTGCTTTCAGCTCATACTATTGGCTTTACAAGGCTGGCGTGACCCCAGAGACATTCCCGACGGTGTCACAGTTCCTCTTTGAGCTAGGAAAACAGCCAAGAGGTACCAAGAAAATGAAGAAGGCTCTGCTGAGCACCCCAATGAAGTGGGGGAAGAAACTTTATGAACTCTTTGCCGACGATTCTTTCCAGCAGAACAGGATCTACATGCACCCTGCCGTGCTCACAGCTGGCAGAATCAGTGAAATGGGAGTCTGCTTTGGGACAATCCCCGTGGCCAACCCTGATGATGCTGCTCAAGGATCTGGACATACCAAGTCTATTCTCAACCTCCGGACTAACACCGAGACCAACAATCCGTGTGCCAGGACCATTGTCAAGCTGTTTGAAATTCAGAAAACAGGGTTCAACATTCAGGACATGGACATAGTGGCCTCTGAGCACTTGCTGCACCAGTCTCTTGTTGGCAAACAATCTCCATTCCAGAACGCCTACAACGTCAAGGGCAATGCCACCAGTGCTAACATTATC
>AAZ38664
ATGGAAAACAAAATTGAGGTGAATAACAAACATGAGATGAACAAGTGGTTTGAAGAGTTCAAAAAAGGAAATGGACTTGTGGACACCTTCACAAACTCCTATTCCTTTTGTGAGAGTGTTCCAAATTTGGACAAGTTTGTGTTCCAAATGGCCAGTGCCACCGATGATGCACAAAAGGATTCCATCTACGCGTCTGCTCTAGTGGAGGCAACAAAATTTTGTGCACCTATATATGAGTGTGCATGGGTTAGCTCCACTGGCATTGTGAAGAGGGGACTTGAATGGTTCGAAAAAAAT------GCGGGCACCATTAAGTCTTGGGATGAAAGTTATACTGAGCTAAAAGTTGACGTCCCGAAAATAGAACAGCTTGCCAATTACCAACAGGCTGCCTTGAAGTGGAGGAAAGACATAGGTTTCCGTGTCAATGCAAACACAGCGGCTCTGAGCAACAAAGTCCTTGCAGAGTACAAAGTTCCGGGAGAGATTGTGATGTCTGTCAAAGAGATGCTGTCAGACATGATTAGGAGAAGGAACCAGATTCTAAACAGGGGTGGTGATGAGAATCCA---CGTGGCCCTGTGAGCCGTGAGCATGTGGACTGGTGCAGGGAGTTTGTCAAAGGCAAATACATCATGGCCTTCAACCCACCATGGGGGGACATCAACAAGTCAGGCCGTTCAGGAATAGCACTTGTCGCTACAGGCCTTGCCAAGCTTGCAGAGACTGAAGGAAAGGGAGTATTTGACGAAGCCAAAAAGACTGTGGAGGTCCTCAATGGGTATCTGGACAAGCACAAGGACGAAGTTGACAGAGCGAGTGCTGACAGCATGATAACAAACCTTCTCAAGCACATTGCCAAGGCACAGGAGCTTTATAAGAATTCGTCTGCACTCCGTGCACAAGGTGCACAGATTGACACTGCTTTCAGCTCATACTATTGGCTTTACAAGGCTGGCGTGACCCCAGAGACATTCCCGACGGTGTCACAGTTCCTCTTTGAGCTAGGAAAACAGCCAAGAGGTACCAAGAAAATGAAGAAGGCTCTGCTGAGCACCCCAATGAAGTGGGGGAAGAAACTTTATGAACTCTTTGCCGACGATTCTTTCCAGCAGAACAGGATCTACATGCACCCTGCCGTGCTCACAGCTGGCAGAATCAGTGAAATGGGAGTCTGCTTTGGGACAATCCCCGTGGCCAACCCTGATGATGCTGCTCAAGGATCTGGACATACCAAGTCTATTCTCAACCTCCGGACTAACACCGAGACCAACAATCCGTGTGCCAGGACCATTGTCAAGCTGTTTGAAATTCAGAAAACAGGGTTCAACATTCAGGACATGGACATAGTGGCCTCTGAGCACTTGCTGCACCAGTCTCTTGTTGGCAAACAATCTCCATTCCAGAACGCCTACAACGTCAAGGGCAATGCCACCAGTGCTAACATTATC
>AAZ38662
ATGGAGAATAAAATCGAAGTGACTAGCAAGGATGAAATGAACAGGTGGTTTGAGGAGTTCAAGAAGAGTAATGGACTTGTGGACACCTTTACAAATTCTTACTCCTTTTGTGAGAGTGTCCCCAATCTTGACAGGTTTGTATTCCAGATGGCCAGTGCTACAGACGATGCACAAAAGGACTCCATCTATGCTTCTGCTCTAGTGGAGGCAACCAAGTTTTGTGCACCTATATACGAGTGTGCATGGGTCAGCTCTACCGGCATAGTCAAAAAAGGCCTTGAGTGGTTCGAAAAAAAT------GCAGGAACTATCAAGTCTTGGGATGAGAGCTACACTGAACTTAAGGTTGGTGTCCCCAAGATAGAGCAGCTTGCAAACTACCAGCAGGCTGCTCTGAAGTGGAGGAAGGATATTGGTTTCCGTGTCAATGCTAATACGGCAGCCTTGAGCAACAAAGTCCTTGCAGAATATAAAGTCCCTGGTGAGATTGTGATGTCTGTCAAAGAAATGTTGTCAGACATGATCAGAAGAAGGAACTTGATTCTTAACAGAGGTGGTGATGAGAACCCA---CGCGGCCCGGTGAGCCGTGAGCATGTGGAATGGTGCAGGGAATTTGTCAAGGGCAAGTACATCATGGCTTTCAACCCACCCTGGGGAGACATTAACAAGTCAGGCCGCTCAGGGATAGCGCTTGTCGCAACGGGTCTTGCCAAGCTTGCAGAAACTGAAGGGAAAGGAGTGTTTGATGAAGCCAAAAAAACTGTAGAGGCCCTTAATGGCTATTTGGATAAGCATAAGGATGAGGTAGACAAGGCTAGTGCTGACGGCATGGTGACAAACCTCCTCAAGCACATTGCAAAAGCACAAGAGCTCTACAAAAATTCATCTGCACTTCGTGCACAAGGTGCACAGATTGATACTCCTTTTAGCTCATTTTACTGGCTTTACAAGGCTGGCGTATCTCCAGAAACCTTCCCAACTGTTTCACAGTTTCTTTTCGAGCTAGGGAAGCAACCAAGGGGCACCAAGAAAATGAAGAAGGCACTCCTGAGCACTCCAATGAAGTGGGGAAAGAAACTCTATGAACTCTTTGCTGATGATTCTTTCCAGGAGAACAGAATCTATATGCACCCCGCTGTGTTAACAGCCGGCAGAATCAGTGAGATGGGTGTCTGCTTCGGAACCATCCCTGTAGCTAACCCTGATGACGCTGCCCAAGGATCAGGGCACACCAAGTCCATTCTCAACCTAAGGACAAACACAGAGACTAACAATCCATGTGCTAAGACAATTGTTAAACTGTTTGAAATCCAAAAGACAGGATTCAACATACAGGACATGGACATTGTGGCCTCTGAACATCTGCTGCATCAGTCTCTTGTTGGAAAGCAGTCTCCTTTCCAGAATGCCTACAACGTCAAAGGCAACGCCACCAGTGCTAACATTATC
>ABB13525
ATGGAGAACAAGATCGAGGTGAATAACAAAGATGAGATGAATAAGTGGTTTGAAGAGTTCAAGAAAGGAAATGGACTTGTGGACACTTTCACAAACTCCTACTCCTTTTGTGAGAGTGTTCCAAATCTGGATAGATTTGTATTTCAGATGGCCAGTGCCACTGATGATGCACAAAAGGATTCCATCTACGCATCAGCTCTGGTGGAAGCAACTAAGTTCTGCGCACCCATATACGAGTGTGCCTGGGTTAGCTCCACTGGTATTGTGAAGAAGGGATTGGAGTGGTTCGAAAAAAAT------GCAGGAACCATTAAATCTTGGGATGAAAGCTACACTGAGCTGAAGGTCGAGGTTCCCAAAATAGAACAGCTTGCCGATTACCAACAGGCTGCTCTCAAGTGGAGGAAGGACATAGGTTTCCGTGTCAATGCAAATACGACAGCCTTAAGCCACAAAGTCCTCGCAGAGTACAAAGTCCCTGGTGAAATTGTTATGTCTGTCAAAGAAATGCTGTCAGATATGATTAGAAGAAGGAACTTGATTCTCAACAGAGGTGGCGATGAAAATCCA---CGAGGCCCAGTGAGCCGTGAACATGTGGAGTGGTGCAGGGAGTTTGTCAAAGGCAAGTACATCATGGCTTTCAACCCACCTTGGGGGGACATCAACAAGTCAGGCCGGTCAGGAATAGCACTTGTTGCAACAGGCCTTGCCAAGCTTGCAGAGACTGAAGGGAAGGGAGTGTTTGATGAAGCAAAAAAGACTGTGGAGGCTCTCAACGGGTACTTGAACAAACATAAGGATGAGGTTGATAAAGCAAGTGCCGACAGCATGATAACAAACCTTCTTAAACACATTGCCAAGGCACAGGAGCTTTACAAAAACTCGTCTGCACTTCGTGCACAGGGTGCACAGATTGACACTGCTTTCAGCTCATACTACTGGCTCTATAAGGCCGGCGTGACTCCAGAAACCTTCCCGACTGTCTCACAGTTCCTTTTTGAACTAGGGAAGCAACCAAGGGGCACCAAGAAAATGAAGAAGGCACTCTTGAGCACCCCACTGAAATGGGGGAAGAAGCTTTATGAGCTCTTTGCTGATGATTCCTTCCAGCAGAACAGGATCTACATGCACCCTGCTGTGCTGACAGCCGGCAGAATTAGTGAGATGGGTGTCTGCTTTGGGACAATCCCTGTGGCCAACCCTGATGATGCTGCCCAGGGATCTGGACACACCAAGTCCATTCTCAACCTTCGGACAAACACCGAGACCAACAATCCGTGTGCCAAGACAATTGTCAAGCTGTTTGAAATTCAAAAAACAGGGTTCAACATACAAGACATGGACATTGTGGCCTCTGAGCACCTGCTGCACCAATCCCTTGTCGGCAAACAGTCTCCATTCCAAAATGCCTACAATGTCAAGGGCAACGCCACCAGTGCCAACATCATC
>ABB30039
ATGGAGAACAAAATCGAAGTGAACAACAAAGATGAGCTGAACAAATGGTTTGAGGAGTTCAAGAAAGGAAACGGGCTTGTGGACACTTTCACAAACTCCTATTCTTTCTGTGAGAACATGCCGAACCTTGACAGGTTTGTATTCCAGATGGCTGGTGCAACCGATGATGCACAGAAAGATTCCATCTATGCATCTGCCCTGGTTGAGGCTACCAAGTACTGTGCTCCCATATATGAATGTGCCTGGGTTAGCTCCACAGGTATAGTGAAAAGAGGCCTTGAGTGGTTTGAAAAAAAT------ACAGGAACCATTAAGTCTTGGGATGAGAGCTACACTGAGCTGAAAGTGGATGTGCCCAAAATTGAACAGCTTGCCAACTACCAGCAGGCCGCTCTCAAGTGGAGGAAGGACATAGGCTTCCGCGTTAATGCAAACACAGCGGCCCTAAGCAACAAAGTCCTCTCTGAGTACAAGGTTCCTGGTGAGATTGTGATGTCTGTCAAAGAGATGCTTTCAGACATGATTAGAAGGAGGAACCTGATCCTTAACAGAGGAGGTGATGAGAACCCA---AGAGGCCCAGTAAGCAAGGAGCACATAGAATGGTGCAGGGAGTTTGTCAAGGGCAAATATATAATGGCCTTCAATCCACCCTGGGGTGATGTCAACAAGTCCGGCCGCTCAGGAATAGCACTAGTTGCTACAGGTCTTGCCAAACTTGCAGAAACAGAAGGAAAGGGAGTTTTTGAGGAGGCAAAGAAGACAGTGGAGGCCCTCAAGGAGTACCTTGACAAACACAAAGATGAGGTGGACAAGGCTAGTGCTGACAGCATGGTAACAAACCTCCTCAAGCACATCACTAAGGCCCAGGAACTCTACAAAAACTCATCAGCACTGAGAGCACAGGGTGCACAGATTGACACCCCTTTCAGCTCCTTCTACTGGCTCTATAAAGCGGGCGTGACTCCAGAAACCTTCCCCACCGTCTCTCAATTCCTCTTTGAGCTGGGAAAGCAGCCAAGAGGCACTAAAAAAATGAAGAAGGCACTTCTGAGCACCCCAATGAAATGGGGAAAGAAGCTTTATGAGCTCTTTGCTGATGACTCTTTCCAGCAAAACAGGATCTACATGCACCCTGCTGTGCTGACAGCTGGCAGAATTAGTGAGATGGGTGTTTGCTTTGGAACCATCCCTGTTGCCGATCCAGACGATGCAGCCCAGGGCTCAGGTCACACCAAATCAATTCTGAACCTCCGAACAAGTAGTGAAACTAACAATCCTTGTGCTAAAACGATTGTCAAACTCTTCGAAGTTCAAAAAACAGGATTCAACATACAGGACATGGATATTGTTGCCTCTGAGCACCTGCTGCACCAGTCTCTTGTTGGCAAGCAATCCCCGTTCCAAAATGCTTACAACGTCAAAGGCAATGCCACCAGTGCCAACATTATC
>ABB30038
ATGGAGAACAAAATCGAGGTGAACAGCAAAGACGATCTGAACAAGTGGTTTGAGGAGTTCAAGAAAGGAAATGGGCTTGTGGACACCTTCACAAACTCATATTCTTTTTGTGAAAATGTGCCGAACTTGGACAGATTTGTGTATCAGATGGCCAGTGCAACCGATGATGCACAGAAGGACTCTATATATGCATCTGCTCTTGTTGAAGCAACCAAGTACTGTGCACCAATATATGAGTGTGCCTGGGTCAGCTCTACAGGCATTGTAAAGAAAGGTTTGGAGTGGTTTGAAAAGAAC------ACGAGCACTATCAAATCCTGGGACGAGAGCTACACTGAGCTGAAGGTTGACATTCCCAAAATAGAGCAGCTCTCTAGTTATCAGCAGGCAGCCCTCAAGTGGAGAAAGGACATAGGTTTCCGCATCAATGCTAACACAACAGCGCTGAGCAACAAAGTGCTTGCAGAGTACAAGGTTCCAGGAGAGATCTTGGTGCCTGTCAAAGAGATGCTGTCAGACATGATAAGGAGAAGGAACATTATCCTTAACAGAGGCAGCGATGAGAATCCA---CGAGGCCCAGTAAGTCATGAGCACATTGAGTGGTGCAGGGAGTTCATCAAGGGAAAGTACATTATGGCCTTCAATCCACCTTGGGGTGACATCAACAAATCAGGTCGCTCCGGGATTGCACTTGTCGCAACCGGTCTTGCCAAGCTGGCAGAGACTGAAGGTAAAGGAGTCTTCGAAGAAGCCAAAAAGACTGTGGAAGCACTCAAGGACTACCTTGACAAACACAGAGATGAAGTCGACAAGACAAGTGCTGACAACATGGTGACAAGCCTTTTGAAACATATTGCCAAGGCTCAGGAACTCTACAAGAACTCATCTGCACTTCGTGCTCAGGGTGCACAAATTGACACTCCTTTCAGCTCGTTCTACTGGCTCTACAAGGCAGGGGTCACTCCAGAGACGTTCCCCACTGTTTCCCAGTTTCTCTTTGAGCTTGGAAAGCAGCCAAGGGGCACCAAGAAAATGAAGAAAGCTCTGCTCAGCACTCCCATGAAGTGGGGAAAGAAGCTCTATGAGCTCTTTGCAGATGACTCTTTCCAGCAGAACAGGATCTACATGCACCCTGCTGTGCTGACAGCTGGTAGGATCAGCGAAATGGGTGTCTGCTTTGGGACAATTCCTGTAGCCAACCCAGATGATGCAGCCCAGGGATCTGGACACACCAAGTCCATTCTAAATCTAAGGACAAACACTGAGTCCAACAATCCGTGTGCCAGGACCATTGTCAAGCTTTTCGAAATTCAGAAGACGGGCTTTGACATAAAGGACATGGACATCGTGGCCTCTGAGCATCTGCTGCACCAATCCCTGGTTGGGAAGCAGTCGCCCTTCCAGAATGCCTACAATGTCAAGGGCAATGCCACCAGTGCCAACATCATC
>ABL75927
ATGGAAAACAAAATCGAGGTGAATAATAAAGATGAGATGAACAGGTGGTTTGAAGAGTTCAAGAAAGAGAATGGGCTTGTAGACACTTTCACAAACTCTCATTCCTTTTGTGAAAGTGTCCCAAATCTGGACAAATTTGTGTTCCAGATGGCTAGTGCCACCGATGATGCACAAAAGGATTCCATCTATGCAGCTGCACTGGTGGAAGCAACCAAATTCTGTGCACCTATATACGAGTGTGCTTGGGTTAGCTCCACTGGCATCGTCAAGAAGGGGCTAGAATGGTTTGAAAAAAAT------GCAGGAACCATTAAATCTTGGGATGAGAGTTATACCGAGTTGAAGGTTGAAGTTCCCAAAATAGAACAGCTATCTAATTACCAGCAGGCTGCTCTCAAGTGGAGGAAGGACATAGGCTTCCGTGTCAATGCAAATACGGCAACCCTGAGCCATAAAGTCCTTGCAGAGTATAAAGTACCTGGTGAGATTGTGATGTCTGTCAAAGAAATGTTATCAGACATGATCAGAAGGAGAAATCTGATTCTCAACAGAGGTGGTGATGAGAACCCA---CGTGGCCCAGTGAGCCGTGAACATGTGGAGTGGTGCAGGGAATTTGTTAAAGGCAAGTACATAATGGCCTTTAACCCTCCCTGGGGGGACATCAACAAGTCAGGACGTTCAGGAATAGCACTAGTTGCAACAGGCCTTGCCAAGCTTGCAGAGGCTGAGGGGAAGGGAGTGTTTGATGAAGCTAAGAAGACTGTAGAGGCTCTTAACGGATATCTAGACAAACATAAGGACGAAGTTGACAAATCAAGTGCTGACAGCATGATAACAAACCTTCTCAAGCACATTGCGAAAGCGCAAGAGCTCTATAGGAATTCTTCTGCACTTCGTGCACAGGGTGCACAGATTGACACTGCTTTCAGCTCATATTACTGGCTCTACAAGGCAGGTGTGACTCCAGAAACCTTCCCAACTGTCTCACAGTTCCTTTTCGAGCTGGGGAAGCAACCAAGGGGCACTAAGAAAATGAAGAAGGCACTCCTGAGCACACCAATGAAGTGGGGGAAGAAGCTTTATGAGCTCTTTGCTGATGATTCTTTCCAGCAGAACAGGATTTACATGCACCCTGCTGTGCTAACAGCTGGCAGAATCAGTGAGATGGGTGTCTGCTTTGGGACAATCCCTGTGGCCAATCCAGATGATGCTGCCCTAGGGTCTGGACACACCAAGTCTATTCTTAATCTTCGAACAAGCACCGAGGCAAACAATCCATGTGCAAAGACAATTGTCAAGTTGTTTGAGATTCAGAAAAAAGGATTTGTAATAAAAGATATGGACATTGTGGCCTCTGAGCATCTGCTACACCAATCCCTTGTTGGTAAGCAGTCTCCATTCCAGAATGCTTACAATGTCAAGGGTAACGCCACCAGTGCTAACATCATC
>AAL08008
ATGGAGAACAAAATCGAGGTGAATAACAAAGATGAGATGAATAAGTGGTTTGAAGAGTTCAAGAAAGGAAATGGACTTGTGGACACTTTCACAAACTCCTACTCCTTTTGTGAGAGTGTTCCAAATCTGGACAGATTTGTATTTCAGATGGCCAGTGCCACTGATGATGCACAAAAGGATTCCATCTACGCATCAGCTCTGGTGGAAGCAACTAAGTTTTGCGCACCCATATACGAGTGTGCCTGGGTTAGCTCCACTGGTATTGTGAAGAGAGGATTGGAGTGGTTCGAAAAAAAT------GCAGGAACCATTAAATCTTGGGATGAAAGCTACACTGAACTGAAGGTTGAGGTTCCCAAAATAGAACAGCTTGCCGATTACCAACAGGCTGCTCTCAAGTGGAGGAAGGACATAGGTTTCCGTGTCAATGCAAATACGACAGCCTTAAGCCACAAGGTCCTCGCAGAGTACAAAGTCCCTGGTGAAATTGTTATGTCTGTCAAAGAAATGTTGTCAGATATGATTAGAAGAAGGAACTTGATTCTCAACAGAGGTGGCGATGAAAGTCCA---CGAGGCCCAGTGAGCCGTGAACATGTGGAGTGGTGCAGGGAATTTGTCAAAGGCAAGTACATCATGGCTTTCAACCCGCCTTGGGGGGACATCAACAAGTCAGGCCGGTCAGGAATAGCACTTGTTGCAACAGGCCTTGCTAAGCTTGCAGAGACTGAGGGGAAGGGAGTGTTTGATGAAGCAAAAAAGACTGTGGAGGCTCTCAACGGGTACTTGAACAAACATAAGGACGAGGTTGACAAAGCAAGTGCCGACAGCATGATAACAAACCTTCTTAAACACATTGCCAAGGCACAGGAGCTTTACAAAAACTCGTCTGCACTTCGTGCACAGGGTGCACAGATTGATACTGCTTTCAGCTCATACTACTGGCTCTACAAGGCCGGCGTGACTCCAGAAACCTTCCCGACTGTCTCACAGTTCCTTTTTGAACTAGGGAAGCAACCAAGGGGCACCAAGAAAATGAAGAAGGCACTCTTGAGCACCCCATTGAAATGGGGTAAGAAGCTTTATGAGCTCTTTGCTGATGATTCCTTCCAGCAGAACAGGATCTACATGCACCCTGCTGTGCTGACAGCTGGCAGAATTAGTGAGATGGGTGTCTGCTTTGGGACAATCCCTGTGGCCAACCCTGATGATGCTGCCCAGGGATCTGGACACACCAAGTCCATTCTTAACCTTCGTACAAATACCGAGACCAACAATCCGTGTCCCAAGACAATTGTCAAGTTGTTTGAAATTCAAAAAACAGGGTTCAACATACAAGACATGGACATTGTGGCTTCTGAGCACCTGCTACACCAATCCCTTGTCGGCAAACAGTCTCCATTCCAAAATGCCTACAATGTCAAGGGCAACGCCACCAGTGCCAACATCATC
>AAZ32529
ATGGAAAACAAGATCGAGGTGAACAGCAAAGATGAGATGAACAAATGGTTTGAGGAGTTTAAAAAGGGAAATGGACTTATGGACACTTTCACAAACTCCTACTCCTTTTGCGAGAATGTACCAAATCTGGATAAGTTTGTGTTCCAGATGGCCAGCGCCACTGATGATGCACAGAAGGACTCCATCTATGCATCGGCTCTGGTGGAAGCAACCAAGTTCTGTGCACCCATATATGAATGTGCTTGGGTCAGCTCTACTGGCATTGTGAAGAAGGGGCTTGAGTGGTTTGAGAAGAAT------TCAGGAACCATCAAATCTTGGGATGAGAACTATGCTGAGCTGAAGGTTGATGTTCCCAAAATAGAACAACTTGCCAATTACCAACAGGCTGCTCTCAAGTGGAGGAAGGACATAGGTTTCCGTGTCAATGCAAACACGGCAGCCTTAAGCAACAAAGTCCTTGCAGAATATAAAGTCCCTGGCGAAATTGTGATGTCTGTTAAAGAAATGCTGTCAGACATGATTAGAAGGAGGAATCTAATTCTCAACAGGGGCGGTGATGAAAATCCA---CGCGGCCCAGTGAGCCGTGAACATGTGGAGTGGTGCAGGGAGTTTGTCAAAGGCAAGTACATCATGGCCTTCAATCCACCTTGGGGGGACATCAACAAATCAGGCCGTTCAGGAATAGCACTTGTTGCAACAGGCCTTGCCAAGCTTGCAGAGACCGAGGGGAAAGGAGTCTTTGACGAAGCAAAGAAGACCGTGGAGGCTCTCAATGGGTATTTGGACAAGCACAGGGACGAAGTTGACAAAGCAAGTGCCGACAGCATGATAACAAACCTCCTAAAGCACATTGCCAAAGCACAAGAGCTTTATAAAAATTCATCTGCTCTTCGTGCACAAGGTGCACAGATTGACACTCCTTTCAGCTCGTTTTACTGGCTCTACAAGGCCGGTGTGACTCCAGAGACCTTCCCAACTGTCTCACAGTTCCTCTTCGAACTGGGGAAGCAGCCAAGGGGGACCAAAAAAATGAAAAAGGCACTCCTGAGCACTCCAATGAAGTGGGGGAAGAAGCTTTATGAGCTCTTTGCTGATGACTCTTTCCAGCAGAACAGAATCTACATGCACCCTGCTGTGTTGACAGCCGGTAGAATCAGTGAAATGGGTGTCTGCTTTGGAACAATCCCTGTTGCCAATCCTGATGACGCTGCTCAGGGATCTGGACATACCAAGTCCATTCTCAACCTTCGGACAAGCACAGAGACCAACAACCCATGTGCCAAGACAATTGTCAAATTATTTGAAATCCAAAAAACAGGATTTAACATACAGGACATGGACATTGTAGCCTCTGAGCACCTGCTGCACCAATCCCTTGTTGGCAAGCAGTCTCCATTCCAAAATGCCTACAATGTCAAGGGCAATGCCACTAGTGCCAACATCATC
>ABB13524
ATGGAGAACAAAATCGAGGTGAATAACAAAGATGAGATGAATAAGTGGTTTGAAGAGTTCAAGAAAGGAAATGGACTTGTGGACACTTTCACAAACTCCTACTCCTTTTGTGAGAGTGTTCCAAATCTGGATAGATTTGTATTTCAGATGGCCAGTGCCACTGATGATGCACAAAAGGATTCCATCTACGCATCAGCTCTGGTGGAAGCAACTAAGTTCTGCGCACCCATATACGAGTGTGCCTGGGTTAGCTCCACTGGTATTGTGAAGAAGGGATTGGAGTGGTTCGAAAAAAAT------GCAGGAACCATTAAATCTTGGGATGAAAGCTACACTGAGCTGAAGGTCGAGGTTCCCAAAATAGAACAGCTTGCCGATTACCAACAGGCTGCTCTCAAGTGGAGGAAGGACATAGGTTTCCGTGTCAATGCAAATACGACAGCCTTAAGCCACAAGGTCCTCGCAGAGTACAAAGTCCCTGGTGAAATTGTTATGTCTGTCAAAGAAATGCTGTCAGATATGATTAGAAGAAGGAACTTGATTCTCAACAGAGGTGGCGATGAAAATCCA---CGAGGCCCAGTGAGCCGTGAACATGTGGAGTGGTGCAGGGAGTTTGTCAAAGGCAAGTACATCATGGCTTTCAACCCACCTTGGGGGGACATCAACAAGTCAGGCCGGTCAGGAATAGCACTTGTTGCAACAGGCCTTGCCAAGCTTGCAGAGACTGAAGGGAAGGGAGTGTTTGATGAAGCAAAAAAGACTGTGGAGGCTCTCAACGGGTACTTGAACAAACATAAGGATGAGGTTGATAAAGCAAGTGCCGACAGCATGATAACAAACCTTCTTAAACACATTGCCAAGGCACAGGAGCTTTACAAAAACTCGTCTGCACTTCGTGCACAGGGTGCACAGATTGACACTGCTTTCAGCTCATACTACTGGCTCTATAAGGCCGGCGTGACTCCAGAAACCTTCCCGACTGTCTCACAGTTCCTTTTTGAACTAGGGAAGCAACCAAGGGGCACCAAGAAAATGAAGAAGGCACTCTTGAGCACCCCACTGAAATGGGGGAAGAAGCTTTATGAGCTCTTTGCTGATGATTCCTTCCAGCAGAACAGGATCTACATGCACCCTGCTGTGCTGACAGCCGGCAGAATTAGTGAGATGGGTGTCTGCTTTGGGACAATCCCTGTGGCCAACCCTGATGATGCTGCCCAGGGATCTGGACACACCAAGTCCATTCCCAACCTTCGGACAAACACCGAGACCAACAATCCGTGTGCCAAGACAATTGTCAAGCTGTTTGAAATTCAAAAAACAGGGTTCAACATACAAGACATGGACATTGTGGCCTCTGAGCACCTGCTGCACCAATCCCTTGTCGGCAAACAGTCTCCATTCCAAAATGCCTACAATGTCAAGGGCAACGCCACCAGTGCCAACATCATC
>AEO72054
ATGGAGAATAAAATCGAGGTGAACAACAAAGATGAGATGAACAAGTGGTTTGAAGAGTTCAAGAAAGGAAATGGACTTGTGGACACTTTCACAAACTCCTACTCCTTTTGTGAGAGTGTTCCAAATCTGGACAGATTTGTATTTCAGATGGCCAGTGCTACTGATGATGCACAAAAGGATTCTATCTACGCATCTGCTCTAGTGGAGGCAACCAAATTTTGCGCACCCATATACGAGTGTGCTTGGGTTAGCTCCACTGGTATTGTGAAGAAGGGACTGGAGTGGTTCGAGAAAAAT------GCAGGAACCATTAAATCTTGGGATGAAAGCTACACTGAGCTGAAAGTTGAGGTCCCTAAAATAGAGCAGCTTGCCAATTACCAACAGGCTGCTCTAAAGTGGAGAAAGGACATAGGTTTCCGTGTTAATGCAAATACGGCAGCCTTGAGTCATAAGGTCCTTGCAGAATATAAAGTCCCTGGTGAAATTGTAATGTCTGTCAAAGAAATGTTGTCAGATATGATTAGAAGGAGGAACTTAATTCTCAACAGAGGTGGTGATGAAAATCCA---CGAGGCCCGGTGAGCCGTGAACATGTGGAATGGTGCAGGGAGTTTGTCAAAGGTAAGTACATCATGGCTTTCAACCCACCTTGGGGTGATATCAACAAGTCAGGTCGGTCAGGAATAGCACTTATTGCAACAGGCCTTGCCAAGCTTGCAGAGACTGAAGGGAAAGGAGTGTTTGATGAAGCAAAAAAGACTGTGGAGGCTCTCAACGGGTACCTAGACAAGCATAAGGACGAGGTTGACAAAGCAAGTGCCGACAACATGATAACAAACCTTCTTAAACACATCGCCAAGGCACAGGAGCTTTACAAAAACTCGTCTGCACTTCGTGCACAGGGTGCACAGATTGACACTGCTTTCAGCTCATACTACTGGCTCTACAAGGCCGGCGTGACTCCAGAAACCTTCCCAACTGTCTCACAGTTCCTTTTCGAACTAGGGAAGCAACCAAGGGGTACCAAGAAAATGAAGAAAGCACTCTTGAGCACTCCAATGAGGTGGGGGAAGAAGCTCTATGAGCTCTTTGCTGATGATTCTTTCCAGCAGAACAGGATCTACATGCATCCCGCTGTGTTGACAGCCGGCAGAATCAGTGAGATGGGTGTTTGCTTTGGAACAATCCCTGTGGCCAATCCTGATGATGCCGCCCAGGGATCCGGACACACCAAGTCCATTCTTAATCTTCGAACAAACACCGAGACCAACAATCCGTGTGCCAAGACAATTGTCAAGTTGTTTGAAATTCAAAAAACAGGGTTTAACATACAGGACATGGACATTGTAGCCTCTGAGCACCTGCTGCACCAGTCTCTTGTCGGCAAGCAGTCTCCATTCCAAAATGCCTACAATGTTAAGGGCAACGCTACAAGTGCCAACATCATC
>ABB30050
ATGGAGAATAAAATCGAGGTGACCAGCAAGGATGAGATGAACAGGTGGTTTGAAGAGTTCAAGAAGAGTAATGGACTTGTGGACACCTTCACAAACTCTTACTCCTTTTGTGAGAGTGTCCCTAACCTTGACAGGTTTGTGTTTCAGATGGCCAGTGCCACAGACGATGCACAAAAGGACTCCATCTATGCATCTGCTCTAGTAGAGGCAACCAAGTTTTGTGCACCTATATACGAGTGTGCATGGGTCAGCTCCACCGGCATAGTCAAGAAAGGCCTTGAGTGGTTCGAAAAAAAT------GCAGGAACCATCAAGTCTTGGGATGAGAGCTATACTGAACTTAAAGTTGGGGTCCCCAAGATAGAGCAGCTTGCAAACTACCAGCAGGCTGCTCTGAAGTGGAGGAAGGATATTGGTTTCCGTGTCAATGCTAATACGGCAGCCTTGAGCAACAAAGTCCTTGCAGAGTATAAAGTCCCTGGTGAGATTGTAATGTCTGTCAAAGAGATGTTGTCTGACATGATTAGAAGAAGGAACTTGATCCTCAACAGAGGTGGCGATGAGAACCCA---CGCGGCCCGGTGAGCCGTGAGCATGTGGAATGGTGCAGGGAATTTGTCAAGGGCAAGTACATCATGGCTTTCAACCCACCCTGGGGAGATATTAACAAGTCAGGCCGCTCGGGGATAGCTCTTGTCGCAACAGGTCTTGCCAAGCTTGCAGAGACTGAGGGGAAAGGAGTGTTTGATGAAGCCAAAAAAACTGTTGAGGACCTTAATGGGTATTTGGATAAGCACAAGGATGAGGTTGACAAGGCCAGTGCTGACGGCATGGTGACAAACCTCCTCAAGCACATTGCAAAGGCACAAGAGCTCTACAAAAATTCATCTGCACTCCGTGCACAAGGCGCACAGATTGACACTCCTTTCAGCTCATTTTACTGGCTTTACAAGGCTGGCGTATCTCCAGAAACCTTCCCAACTGTTTCACAGTTTCTCTTTGAGCTGGGGAAGCAACCAAGGGGCACCAAGAAAATGAAGAAGGCACTCCTGAGCACTCCAATGAAGTGGGGAAAGAAACTCTATGAACTCTTTGCAGATGATTCTTTCCAGGAGAACAGGATCTATATGCATCCTGCTGTGTTGACAGCCGGCAGAATCAGTGAGATGGGGGTCTGCTTCGGAACCATCCCCGTGGCTAACCCTGATGACGCTGCCCAGGGATCAGGACACACCAAGTCCATTCTCAACCTTCGGACAAACACAGAGACTAACAATCCATGTGCTAAGACAATTGTTAAACTGTTTGAAATCCAAAAGACAGGATTCAATATACAGGATATGGATATTGTGGCCTCTGAACATCTGCTGCATCAGTCTCTTGTTGGAAAGCAGTCTCCTTTCCAGAATGCCTACAATGTCAAAGGCAACGCCACCAGTGCCAACATTATC
>AEO72053
ATGGAGAATAAAATCGAGGTGAACAACAAAGATGAGATGAACAAGTGGTTTGAAGAGTTCAAGAAAGGAAATGGACTTGTGGACACTTTCACAAACTCCTACTCCTTTTGTGAGAGTGTTCCAAATCTGGACAGATTTGTATTTCAGATGGCCAGTGCTACTGATGATGCACAAAAGGATTCTATCTACGCATCTGCTCTAGTGGAGGCAACCAAATTTTGCGCACCCATATACGAGTGTGCTTGGGTTAGCTCCACTGGTATTGTGAAGAAGGGACTGGAGTGGTTCGAGAAAAAT------GCAGGAACCATTAAATCTTGGGATGAAAGCTACACTGAGCTGAAAGTTGAGGTCCCTAAAATAGAGCAGCTTGCCAATTACCAACAGGCTGCTCTAAAGTGGAGAAAGGACATAGGTTTCCGTGTTAATGCAAATACGGCAGCCTTGAGTCATAAGGTCCTTGCAGAATATAAAGTCCCTGGTGAAATTGTAATGTCTGTCAAAGAAATGTTGTCAGATATGATTAGAAGGAGGAACTTAATTCTCAACAGAGGTGGCGATGAAAATCCA---CGAGGCCCGGTGAGCCGTGAACATGTGGAATGGTGCAGGGAGTTTGTCAAAGGTAAGTACATCATGGCTTTCAACCCACCTTGGGGTGATATCAACAAGTCAGGTCGGTCAGGAATAGCACTTGTTGCAACAGGCCTTGCCAAGCTTGCAGAGACTGAAGGGAAAGGAGTGTTTGATGAAGCAAAAAAGACTGTGGAGGCTCTCAACGGGTACCTAGACAAGCATAAGGACGAGGTTGACAAAGCAAGTGCCGACAACATGATAACAAACCTTCTTAAACACATCGCCAAGGCACAGGAGCTTTACAAAAACTCGTCTGCACTTCGTGCACAGGGTGCACAGATTGACACTGCTTTCAGCTCATACTACTGGCTCTACAAGGCCGGCGTGACTCCAGAAACCTTCCCAACTGTCTCACAGTTCCTTTTCGAACTAGGGAAGCAACCAAGGGGTACCAAGAAAATGAAGAAAGCACTCTTGAGCACTCCAATGAGGTGGGGGAAGAAGCTCTATGAGCTCTTTGCTGATGATTCTTTCCAGCAGAACAGGATCTACATGCATCCCGCTGTGTTGACAGCCGGCAGAATCAGTGAGATGGGTGTCTGCTTTGGAACAATCCCTGTGGCCAATCCTGATGATGCCGCCCAGGGATCCGGACACACCAAGTCCATTCTCAATCTTCGAACAAACACCGAGACCAACAATCCGTGTGCCAAGACAATTGTCAAGTTGTTTGAAATTCAAAAAACAGGGTTTAACATACAGGACATGGACATTGTAGCCTCTGAGCACCTGCTGCACCAGTCTCTTGTCGGCAAGCAGTCTCCATTCCAAAATGCCTACAATGTCAAGGGCAACGCTACAAGTGCCAACATCATC
>AEO72052
ATGGAGAATAAAATCGAGGTGAACAACAAAGATGAGATGAACAAGTGGTTTGAAGAGTTCAAGAAAGGAAATGGACTTGTGGACACTTTCACAAACTCCTACTCCTTTTGTGAGAGTGTTCCAAATCTGGACAGATTTGTATTTCAGATGGCCAGTGCTACTGATGATGCACAAAAGGATTCTATCTACGCATCTGCTCTAGTGGAGGCAACCAAATTTTGCGCACCCATATACGAGTGTGCTTGGGTTAGCTCCACTGGTATTGTGAAGAAGGGACTGGAGTGGTTCGAGAAAAAT------GCAGGAACCATTAAATCTTGGGATGAAAGCTACACTGAGCTGAAAGTTGAGGTCCCTAAAATAGAGCAGCTTGCCAATTACCAACAGGCTGCTCTAAAGTGGAGAAAGGACATAGGTTTCCGTGTTAATGCAAATACGGCAGCCTTGAGTCATAAGGTCCTTGCAGAATATAAAGTCCCTGGTGAAATTGTAATGTCTGTCAAAGAAATGTTGTCAGATATGATTAGAAGGAGGAACTTAATTCTCAACAGAGGTGGCGATGAAAATCCA---CGAGGCCCGGTGAGCCGTGAACATGTGGAATGGTGCAGGGAGTTTGTCAAAGGTAAGTACATCATGGCTTTCAACCCACCTTGGGGTGATATCAACAAGTCAGGTCGGTCAGGAATAGCACTTGTTGCAACAGGCCTTGCCAAGCTTGCAGAGACTGAAGGGAAAGGAGTGTTTGATGAAGCAAAAAAGACTGTGGAGGCTCTCAACGGGTACCTAGACAAGCATAAGGACGAGGTTGACAAAGCAAGTGCCGACAACATGATAACAAACCTTCTTAAACACATCGCCAAGGCACAGGAGCTTTACAAAAACTCGTCTGCACTTCGTGCACAGGGTGCACAGATTGACACTGCTTTCAGCTCATACTACTGGCTCTACAAGGCCGGCGTGACTCCAGAAACCTTCCCAACTGTCTCACAGTTCCTTTTCGAACTAGGGAAGCAACCAAGGGGTACCAAGAAAATGAAGAAAGCACTCTTGAGCACTCCAATGAGGTGGGGGAAGAAGCTCTATGAGCTCTTTGCTGATGATTCTTTCCAGCAGAACAGGATCTACATGCATCCCGCTGTGTTGACAGCCGGCAGAATCAGTGAGATGGGTGTCTGCTTTGGAACAATCCCTGTGGCCAATCCTGATGATGCCGCCCAGGGATCCGGACACACCAAGTCCATTCTCAATCTTCGAACAAACACCGAGACCAACAATCCGTGTGCCAAGACAATTGTCAAGTTGTTTGAAATTCAAAAAACAGGGTTTAACATACAGGACATGGACATTGTAGCCTCTGAGCACCTGCTGCACCAGTCTCTTGTCGGCAAGCAGTCTCCATTCCAAAATGCCTACAATGTCAAGGGCAACGCTACAAGTGCCAACATCATC
>AAA42888
ATGGAGAATAAAATCGAGGTGAATAACAAAGATGAAATGAACAAGTGGTTTGAAGAGTTCAAGAAAGGAAATGGACTTGTGGATACTTTCACAAACCCCTACTCCTTTTGTGAGAGTGTTCCAAATCTGGAAAGGTTTGTGTTTCAGATGGCCAGTGCCACCGATGATGCACAAAAGGATTCCATCTACGCATCAGCTCTGGTGGAAGCAACCAAATTTTGTGCACCCATATACGAGTGTGCCTGGGTTAGCTCCACTGGCATTGTGAAGAAGGGACTGGAGTGGTTCGAAAAAAAT------GCAGGAACCATTAAATCTTGGGATGAAAGCTACATTGAGCTGAAAGTTGAGGTCCCTAAAATAGAACAGCTTGCCAATTACCAACAGGCTGCTCTCAAGTGGAGGAAGGACATAGGTTTTCGTGTCAATGCAAATACGGCAGCCTTAAGCCACAAGGTCCTTGCAGAGTACAAGGTCCCTGGCGAAATTGTAATGTCCGTCAAAGAAATGTTGTCAGATATGATTAGAAGAAGGAACTTGATTCTCAACAGAGGTGGCGATGAAAATCCA---CGAGGCCCAGTGAGCCGTGAACATGTGGAGTGGTGCAGGGAATTTGTCAAAGGCAAGTACATCATGGCTTTCAACCCGCCCTGGGGGGACATCAACAAGTCAGGCCGATCAGGAATAGCACTTGTTGCAACAGGCCTTGCCAAGCTCGCAGAGACTGAGGGGAAGGGAGTGTTTGATGAAGCCAAAAAGACTGTAGAGGCTCTCAACGGGTACCTTGACAAACACAAGGACGAAGTTGACAAAGCAAGTGCCGACAACATGATAACAAACCTTCTCAAACACATTGCTAAGGCACAAGAGCTTTACAAAAACTCGTCTGCACTTCGTGCACAGGGTGCACAGATTGACACTGCTTTCAGCTCATACTACTGGCTCTACAAGGCCGGCGTGACTCCAGAAACCTTCCCGACTGTCTCACAGTTCCTTTTTGAGCTAGGGAAACAACCAAGGGGTACCAAGAAAATGAAGAAGGCACTCTTGAGCACCCCAATGAAGTGGGGTAAGAAGCTTTATGAGCTCTTTGCTGATGACTCATTCCAGCAAAACAGGATCTACATGCACCCTGCCGTGTTGACAGCTGGCAGAATCAGTGAGATGGGTGTCTGCTTTGGAACAATCCCTGTGGCCAATCCCGATGATGCTGCCCAGGGATCTGGACACACCAAGTCCATTCTTAACCTACGGACAAACACCGAAACCAACAATCCGTGTGCCAAGACAATTGTCAAGTTGTTTGAAATTCAAAAAACAGGATTTAATATACAAGACATGGACATTGTAGCCTCTGAGCACCTGCTGCACCAATCCCTTGTCGGCAAGCAGTCTCCATTCCAGAATGCCTACAACGTCAAGGGCAATGCCACCAGTGCCAACATCATC
>ABB72472
ATGGAAAACAAGATCGAGGTGAACAGCAAAGATGAGATGAACAAATGGTTTGAGGAGTTTAAAAAGGGAAATGGACTTATGGACACTTTCACAAACTCCTACTCCTTTTGTGAGAATGTACCAAATCTGGATAAGTTTGTGTTCCAGATGGCCAGCGCCACTGATGATGCACAGAAGGACTCCATCTATGCATCGGCTCTGGTGGAAGCAACCAAGTTCTGTGCACCCATATATGAATGTGCCTGGGTCAGCTCTACCGGCATTGTGAAGAAGGGGCTTGAGTGGTTCGAGAAGAAT------TCAGGAACCATCAAATCCTGGGATGAGAACTATGCTGAGCTGAAGGTTGATGTTCCCAAAATAGAACAACTCGCCAATTACCAGCAGGCTGCTCTCAAGTGGAGGAAGGACATAGGTTTCCGTGTCAATGCAAACACGGCAGCCTTAAGCAACAAGGTCCTTGCAGAATATAAAGTCCCTGGCGAAATTGTGATGTCTGTTAAAGAAATGCTGTCAGACATGATTAGAAGGAGGAATCTAATTCTCAACAGGGGCGGTGATGAAAATCCG---CGCGGCCCAGTGAGCCGTGAACATGTGGAGTGGTGCAGGGAATTTGTCAAAGGCAAGTACATCATGGCCTTCAATCCACCTTGGGGGGACATCAACAAATCAGGCCGTTCGGGAATAGCACTTGTTGCAACAGGCCTTGCCAAGCTTGCAGAGACCGAGGGGAAAGGAGTTTTTGACGAAGCCAAGAAGACCGTGGAGGCTCTCAATGGGTATTTGGACAAGCACAGGGACGAAGTTGACAAAGCAAGTGCTGACAGCATGATAACAAACCTCCTGAAGCACATTGCCAAAGCACAAGAGCTTTATAAAAATTCATCTGCTCTTCGTGCACAAGGTGCACAGATTGACACCCCTTTCAGCTCGTTTTACTGGCTCTACAAGGCCGGTGTGACTCCAGAGACCTTCCCAACTATCTCACAGTTCCTTTTCGAACTGGGGAAGCAACCAAGGGGGACCAAGAAAATGAAAAAGGCACTCCTGAGCACTCCAATGAAGTGGGGGAAGAAACTTTATGAGCTCTTTGCTGATGACTCTTTCCAGCAGAACAGAATCTACATGCACCCTGCTGTGTTAACAGCCGGTAGAATCAGTGAAATGGGTGTCTGCTTTGGAACAATCCCTGTTGCCAATCCTGATGACGCTGCTCAGGGATCTGGACATACCAAGTCCATTCTCAACCTTCGGACAAGCACAGAGACCAACAATCCATGCGCCAAGACAATTGTCAAATTGTTTGAAATCCAAAAAACAGGATTTAACATACAGGACATGGACATTGTAGCCTCTGAGCACCTGCTGCACCAATCCCTTGTTGGCAAGCAGTCTCCATTCCAAAATGCCTATAACGTCAAGGGCAATGCCACCAGTGCCAACATCATC
>AAL90738
ATGGAGAATAAAATCGAGGTGAATAACAAAGATGAGATGAACAAGTGGTTTGAAGAGTTCAAGAAAGGAAATGGACTTGTGGACACTTTCACAAACTCCTACTCCTTTTGTGAGAGTGTTCCAAACCTGGACAGGTTTGTGTTTCAGATGGCCAGTGCCACCGACGATGCACAAAAGGATTCCATTTACGCGTCAGCTCTGGTGGAAGCAACCAAATTTTGTGCACCCATATACGAGTGTGCCTGGGTTAGCTCCACTGGCATTGTGAAGAAGGGACTGGAGTGGTTCGAAAAGAAT------GCAGGAACCATTAAATCCTGGGATGAAAGCTACACTGAGCTGAAAGTTGAGGTCCCCAAAATAGAACAGCTTGCCGATTACCAACAGGCTGCTCTCAAGTGGAGGAAGGACATAGGTTTTCGTGTCAATGCAAATACGGCAGCCTTAAGCCACAAAGTCCTCGCAGAGTATAAAGTCCCTGGTGAAATTGTAATGTCTGTCAAAGAAATGTTGTCAGATATGATTAGAAGAAGGAACTTGATTCTCAACAGAGGTGGCGATGAAAACCCG---CGAGGCCCAGTGAGCCGTGAACATGTGGAGTGGTGCAGAGAATTTGTCAAAGGTAAGTACATCATGGCTTTCAACCCGCCCTGGGGGGACATCAACAAGTCAGGCCGATCAGGAATAGCACTTGTTGCAACAGGCCTTGCCAAGCTCGCAGAGACTGAGGGGAAGGGAGTGTTTGATGAAGCAAAAAAGACTGTAGAGGCTCTCAACGGATACTTGGACAAACACAAGGACGAAGTTGACAAAGCAAGTGCCGACAACATGATAACAAACCTTCTCAAACACATTGCCAAGGCACAGGAGCTTTACAAAAACTCGTCTGCACTTCGTGCACAGGGTGCACAGATTGATACTGCTTTCAGCTCATACTACTGGCTCTACAAGGCCGGCGTGACTCCAGAAACCTTCCCGACTGTCTCACAGTTCCTTTTCGAACTAGGGAAACAACCAAGGGGTACCAAGAAAATGAAGAAGGCACTTTTGAGCACCCCAATGAAGTGGGGGAAGAAGCTTTATGAGCTTTTTGCTGATGACTCTTTCCAACAAAACAGGATCTACATGCACCCTGCCGTGTTGACAGCTGGCAGAATCAGTGAGATGGGTGTCTGCTTTGGAACAATCCCTGTGGCCAATCCCGATGATGCTGCCCAGGGATCTGGACACACCAAGTCCATCCTTAACCTACGGACAAACACCGAGACCAACAATCCGTGTGCCAAGACAATTGTCAAGTTGTTTGAAATTCAAAAAACAGGGTTTAACATACAAGACATGGACATTGTGGCCTCTGAACACCTGCTGCACCAGTCCCTTGTTGGCAAGCAGTCTCCATTCCAGAATGCCTACAATGTCAAGGGCAATGCCACCAGTGCCAACATCATC
>AAA50177
ATGGAGAACAAAATCGAGGTGAACAGCAAAGACGATCTGAACAAGTGGTTTGAGGAGTTCAAGAAAGGAAATGGGCTTGTGGACACCTTCACAAACTCATATTCTTTTTGTGAAAATGTGCCGAACTTGGACAGATTTGTGTATCAGATGGCCAGTGCAACCGATGATGCACAGAAGGACTCTATATATGCATCTGCTCTTGTTGAAGCAACCAAGTACTGTGCACCAATATATGAGTGTGCCTGGGTCAGCTCTACAGGCATTGTAAAGAAAGGTTTGGAGTGGTTTGAAAAGAAC------ACGAGCACTATCAAATCCTGGGACGAGAGCTACACTGAGCTGAAGGTTGACATTCCCAAAATAGAGCAGCTCTCTAGTTATCAGCAGGCAGCCCTCAAGTGGAGAAAGGACATAGGTTTCCGCATCAATGCTAACACAACAGCGCTGAGCAACAAAGTGCTTGCAGAGTACAAGGTTCCAGGAGAGATCTTGGTGCCTGTCAAAGAGATGCTGTCAGACATGATAAGGAGAAGGAACATTATCCTTAACAGAGGCAGCGATGAGAATCCA---CGAGGCCCAGTAAGTCATGAGCACATTGAGTGGTGCAGGGAGTTCATCAAGGGAAAGTACATTATGGCCTTCAATCCACCTTGGGGTGACATCAACAAATCAGGTCGCTCCGGGATTGCACTTGTCGCAACCGGTCTTGCCAAGCTGGCAGAGACTGAAGGTAAAGGAGTCTTCGAAGAAGCCAAAAAGACTGTGGAAGCACTCAAGGACTACCTTGACAAACACAGAGATGAAGTCGACAAGACAAGTGCTGACAACATGGTGACAAGCCTTTTGAAACATATTGCCAAGGCTCAGGAACTCTACAAGAACTCATCTGCACTTCGTGCTCAGGGTGCACAAATTGACACTCCTTTCAGCTCGTTCTACTGGCTCTACAAGGCAGGGGTCACTCCAGAGACGTTCCCCACTGTTTCCCAGTTTCTCTTTGAGCTTGGAAAGCAGCCAAGGGGCACCAAGAAAATGAAGAAAGCTCTGCTCAGCACTCCCATGAAGTGGGGAAAGAAGCACTATGAGCTCTTTGCAGATGACTCTTTCCAGCAGAACAGGATCTACATGCACCCTGCTGTGCTGACAGCTGGTAGGATCAGCGAAATGGGTGTCTGCTTTGGGACAATTCCTGTAGCCAACCCAGATGATGCAGCCCAGGGATCTGGACACACCAAGTCCATTCTAAATCTAAGGACAAACACTGAGTCCAACAATCCGTGTGCCAGGACCATTGTCAAGCTTTTCGAAATTCAGAAGACGGGCTTTGACATAAAGGACATGGACATCGTGGCCTCTGAGCATCTGCTGCACCAATCCCTGGTTGGGAAGCAGTCGCCCTTCCAGAATGCCTACAATGTCAAGGGCAATGCCACCAGTGCCAACATCATC
>AAA43842
ATGGAGAACAAGATTGTTGCCAGTACTAAGGAAGAGTTCAACACCTGGTACAAGCAGTTTGCTGAGAAACACAAACTGAACAACAAGTACACGGAATCTGCATCCTTTTGTGCCGAAATTCCTCAGCTCGACACCTACAAGTACAAGATGGAGCTAGCCAGCACGGACAATGAGAGGGACGCCATCTACAGCTCAGCACTCATTGAGGCCACCCGATTCTGTGCTCCTATCATGGAGTGTGCATGGGCTTCCTGCACTGGGACAGTTAAAAGAGGTCTGGAATGGTTCGACAAAAACAAAGACTCTGACACCGTGAAGGTCTGGGATGCCAACTACCAAAAGCTAAGAACAGAGACACCGCCTGCTGAGGCATTACTGGCATACCAGAAAGCCGCCCTCAACTGGAGAAAGGATGTCGGCTTCTCCATTGGGGAGTACACCAGTATACTAAAAAAGGCAGTGGCGGCAGAGTATAAGGTGCCAGGGACAGTGATCAATAACATCAAAGAAATGCTCAGCGATATGATTCGACGCAGGAACAGGATCATCAACGGTGGCTCCGATGATGCGCCAAAGAGAGGGCCTGTTGGGCGTGAGCATCTTGACTGGTGCAGAGAGTTTGCCTCAGGCAAATTTTTGAATGCTTTCAACCCTCCTTGGGGAGAGATTAACAAGGCAGGTAAATCTGGGTACCCTCTCTTGGCCACGGGATTAGCAAAGCTGGTTGAGCTAGAGGGGAAAGACGTGATGGACAAGGCCAAGGCAAGCATTGCACAACTTGAAGGATGGGTCAAAGAGAACAAAGACCAAGTCGACCAAGACAAGGCAGAAGACCTCCTAAAAGGGGTGAGAGAAAGCTACAAGACTGCCCTGGCTCTGGCAAAGCTGTCGAACGCCTTCCGTGCCCAGGGAGCTCAAATAGACACTGTGTTCAGCAGCTACTACTGGCCTTGGAAGGCAGGAGTGACACCAGTCACCTTCCCATCTGTGTCCCAATTCCTTTTCGAGCTGGGTAAGAACCCCAAGGGACAGAAAAAAATGCAAAAGGCACTCATCAACACCCCTCTCAAATGGGGAAAAAGGCTCATTGAACTGTTTGCTGATAACGACTTCACAGAGAACAGAATCTACATGCACCCCTGTGTGCTAACATCTGGAAGAATGTCCGAGCTTGGAATATCGTTTGGAGCCGTGCCCGTCACCAGTCCCGATGATGCCGCCCAAGGGTCCGGGCACACAAAGGCAGTCCTCAACTATAAGACCAAGACCGAGGTCGGCAACCCGTGTGCCTGCATCATTTCAAGCCTCTTTGAGATCCAAAAAGCAGGTTATGACATTGAGAGCATGGACATAGTCGCCTCTGAACATCTTCTCCATCAATCTCTTGTGGGGAAGCGCTCGCCCTTCCAAAACGCCTACCTCATTAAAGGCAATGCCACCAACATCAACATCATC
>ABB30044
ATGGAAAACAAGATCGAGGTGAACAGCAAAGATGAGATGAACAAATGGTTTGAGGAGTTTAAAAAGGAAAATGGACTTATGGACACTTTCACAAACTCCTACTCCTTTTGTGAGAATGTACCAAATCTGGATAAGTTTGTGTTCCAGATGGCCAGCGCCACTGATGATGCACAGAAGGACTCCATCTATGCATCGGCTCTGGTGGAAGCAACCAAGTTCTGTGCACCCATATATGAATGTGCCTGGGTCAGCTCTACCGGCATTGTGAAGAAGGGGCTTGAGTGGTTCGAGAAGAAT------TCAGGAACCATCAAATCCTGGGATGAGAACTATGCTGAGCTGAAGGTTGATGTTCCCAAAATAGAACAACTTGCCAATTACCAGCAGGCTGCTCTCAAGTGGAGGAAGGACATAGGTTTCCGTGTCAATGCAAACACGGCAGCCTTAAGCAACAAGGTCCTTGCAGAATATAAAGTCCCTGGCGAAATTGTGATGTCTGTTAAAGAAATGCTGTCAGACATGATTAGAAGGAGGAATCTAATTCTCAACAGGGGCGGTGATGAAAATCCG---CGCGGCCCAGTGAGCCGTGAACATGTGGAGTGGTGCAGGGAATTTGTCAAAGGCAAGTACATCATGGCCTTCAATCCACCTTGGGGGGACATCAACAAATCAGGCCGTTCGGGAATAGCACTTGTTGCAACAGGCCTTGCCAAGCTTGCAGAGACCGAGGGGAAAGGAGTTTTTGACGAAGCCAAGAAGACCGTGGAGGCTCTCAATGGGTATTTGGACAAGCACAGGGACGAAGTTGACAAAGCAAGTGCTGACAGCATGATAACAAACCTCCTGAAGCACATTGCCAAAGCACAAGAGCTTTATAAAAATTCATCTGCTCTTCGTGCACAAGGTGCACAGATTGACACCCCTTTCAGCTCGTTTTACTGGCTTTACAAGGCCGGTGTGACTCCAGAGACCTTCCCAACTATCTCACAGTTCCTTTTCGAACTGGGGAAGCAACCAAGGGGGACCAAGAAAATGAAAAAGGCACTCCTGAGCACTCCAATGAAGTGGGGGAAGAAACTTTATGAGCTCTTTGCTGATGACTCTTTCCAGCAGAACAGAATCTACATGCACCCTGCTGTGTTAACAGCCGGTAGAATCAGTGAAATGGGTGTCTGCTTTGGAACAATCCCTGTTGCCAATCCTGATGACGCTGCTCAGGGATCTGGACATACCAAGTCCATTCTCAACCTTCGGACAAGCACAGAGACCAACAATCCATGCGCCAAGACAATTGTCAAATTGTTTGAAATCCAAAAAACAGGATTTAACATACAGGACATGGACATTGTAGCCTCTGAGCACCTGCTGCACCAATCCCTTGTTGGCAAGCAGTCTCCATTCCAAAATGCCTATAACGTCAAGGGCAATGCCACCAGTGCCAACATCATC
>ABB30045
ATGGAAAACAAAATCGAGGTGAATAATAAAGATGAGATGAACAAGTGGTTCGAGGAGTTCAAGAAAGGAAATGGACTTGTGGACACCTTCACAAACTCCTATTCCTTTTGTGAGAGTGTCCCAAATCTGGACAGATTTGTATTCCAGATGGCTAGTGCCACTGATGATGCACAAAAGGATTCCATCTACGCATCTGCTCTAGTGGAGGCAACCAAATTCTGTGCACCTATATACGAGTGTGCTTGGGCTAGCTCCACTGGCATTGTTAAGAAGGGGCTGGAGTGGTTCGAAAAAAAT------GCAGGAACCATTAAATCTTGGGATGAGAGTTACACTGAGCTGAAAGTTGAAGTTCCCAAAATAGAACAACTTTCCAACTACCAACAGGCTGCTCTCAAGTGGAGGAAAGACATAGGCTTCCGTGTCAATGCAAACACGGCAGCTTTAAGTAACAAGGTCCTTGCAGAATACAAAGTTCCTGGCGAAATTGTGATGTCTGTCAAAGAGATGTTGTCAGATATGATTAGAAGGAGGAACCTGATTCTCAACAGAGGTGGTGATGAAAACCCA---CGCGGCCCAGTCAGCCGTGAGCATGTGGAGTGGTGTAGGGAATTTATCAAAGGCAAGTACATAATGGCTTTTAACCCACCTTGGGGGGACATCAACAAGTCAGGCCGTTCAGGAATAGCACTCGTTGCAACAGGCCTTGCCAAGCTTGCAGAGACTGAAGGGAAGGGAGTTTTCGACGAAGCCAAGAAGACTGTTGAGGCTCTCAACGGGTATCTGGACAAGCACAAGGACGAAGTTGACAAAGCAAGTGCTGACAGCATGATAACAAACCTTCTTAAGCATATTGCTAAAGCACAGGAGCTTTACAAAAACTCGTCTGCTCTCCGTGCACAGGGTGCACAGATTGACACCGTCTTCAGCTCATACTACTGGCTCTACAAGGCCGGTGTGACTCCAGACACCTTCCCGACTGTCTCACAGTTTCTTTTTGAGTTAGGAAAGCAACCAAGGGGCACCAAGAAAATGAAGAAGGCACTCTTGAGCACCCCAATGAAGTGGGGAAAGAAGCTTTATGAGCTTTTTGCCGATGATTCCTTCCAGCAGAACAGGATCTACATGCACCCCGCTGTGCTGACAGCCGGCAGAATCAGTGAAATGGGAGTCTGCTTTGGAACAATCCCTGTGGCCAATCCTGATGATGCTGCTTTAGGATCTGGACACACCAAGTCCATTCTCAACCTTCGGACAAACACTGAGACCAACAATCCGTGTGCCAAGACAATTGTTAAGTTGTTTGAGATTCAGAAAACAGGATTCAACATACAGGACATGGATATTGTAGCCTCTGAGCACCTGCTGCACCAGTCTCTTGTTGGTAAGCAGTCTCCATTTCAAAATGCCTACAACGTCAAGGGGAACGCCACCAGTGCCAACATCATC
>ABB30046
ATGGAAAACAAAATCGAGGTGAATAACAAGGATGAGATGAACAGGTGGTTTGAAGAGTTCAAAAAAGGGAACGGACTTGTGGACACCTTCACAAACTCCTATTCCTTTTGTGAGAGTGTTCCAAATTTGGACAGATTTGTATTCCAAATGGCCGGTGCCACTGATGATGCACAAAAGGACTCCATCTATGCATCTGCTCTGGTGGAGGCAACAAAATTTTGTGCACCTATATACGAGTGTGCATGGGTTAGCTCCACTGGCATTGTGAAGAAGGGACTTGAATGGTTCGAAAAAAAT------GCAGGCACCATTAAGTCCTGGGATGAAAGTTACACTGAACTAAAAGTCGACGTCCCGAAAATAGAACAACTTGCCAATTACCAACAAGCTGCCCTGAAGTGGAGAAAAGACATAGGTTTCCGTGTCAATGCAAACACAGCGGCTTTGAGCAACAAAGTCCTTGCAGAGTACAAAGTTCCTGGCGAGATTGTGATGTCCGTCAAAGAGATGCTGTCTGACATGATTAGGAGAAGGAACCAAATTCTAAACAGGGGTGGTGATGAGAATCCA---CGCGGCCCAGTGAGCCGTGAGCATGTAGACTGGTGCAGGGAGTTTGTCAAGGGCAAATACATCATGGCCTTCAACCCACCATGGGGGGACATAAACAAGTCGGGCCGTTCAGGAATAGCACTTGTCGCAACAGGCCTTGCCAAGCTTGCAGAGACTGAGGGAAAGGGAGTTTTTGATGAAGCCAAAAAGACTGTGGAGGCCCTTAATGGGTATCTGGACAAGCACAAGGACGAAGTTGATAGGGCGAGTGCTGACAGCATGATAACAAACCTTCTCAAACACATTGCCAAGGCACAGGAGCTCTATAAGAATTCGTCTGCGCTTCGTGCACAAGGTGCACAGATTGACACTGCCTTCAGCTCATACTATTGGCTTTACAAGGCAGGCGTGACTCCAGAAACCTTCCCGACGGTGTCACAGTTCCTCTTCGAGCTAGGGAAACAGCCAAGAGGTACCAAGAAAATGAAGAAGGCTCTGCTGAGCACCCCAATGAAATGGGGGAAGAAACTTTATGAGCTCTTTGCCGACGATTCTTTCCAGCAAAACAGGATCTACATGCATCCTGCCGTGCTTACAGCTGGCAGAATCAGTGAAATGGGAGTCTGCTTTGGGACAATCCCTGTGGCCAATCCTGATGATGCTGCCCAAGGATCTGGACACACTAAGTCTATTCTGAACCTCCGGACTAACACCGAGACCAACAATCCGTGTGCCAAGACCATCGTCAAGCTGTTTGAAATTCAGAAAACAGGGTTCAATATCCAGGACATGGACATAGTGGCCTCTGAGCACCTGCTGCACCAGTCTCTTGTTGGCAAGCAATCTCCATTCCAGAACGCCTACAACGTCAAGGGCAATGCCACCAGTGCCAACATTATC
>ABB30047
ATGGAAAACAAAATCGAGGTGAATAACAAGGATGAGATGAACAGGTGGTTTGAAGAGTTCAAAAAAGGAAATGGACTTGTGGACACCTTCACAAACTCCTACTCCTTTTGTGAGAGTGTTCCAAATTTGGACAGATTTGTGTTCCAAATGGCCGGTGCCACTGATGATGCACAAAAGGATTCCATCTATGCATCTGCTCTGGTGGAGGCAACAAAATTTTGTGCACCTATATACGAGTGTGCATGGGTTAGCTCCACTGGCATTGTGAAGAAGGGACTTGAATGGTTCGAAAAGAAT------GCAGGCACTATTAAGTCCTGGGATGAAAGTTACACTGAACTAAAAGTCGACGTCCCGAAAATAGAACAACTTGCCAATTACCAACAAGCTGCCTTGAAGTGGAGAAAAGATATAGGTTTCCGTGTCAATGCAAACACAGCAGCTTTGAGCAACAAAGTCCTTGCAGAGTACAAAGTTCCTGGCGAGATTGTGATGTCCGTCAAAGAGATGCTGTCTGACATGATTAGGAGAAGGAACCAAATTCTAAACAGGGGTGGTGATGAGAATCCA---CGTGGCCCAGTGAGCCGTGAGCATGTGGACTGGTGCAGGGAGTTCGTCAAGGGCAAATACATCATGGCCTTCAACCCACCATGGGGGGACATCAACAAGTCGGGCCGTTCAGGAATAGCACTTGTCGCAACAGGCCTTGCCAAGCTTGCAGAGACTGAGGGAAAGGGAGTTTTTGATGAAGCCAAAAAGACTGTGGAGGCCCTCAATGGGTATCTGGACAAGCACAAGGACGAAGTTGATAGGGCGAGTGCTGACAGCATGATAACAAACCTTCTCAAGCACATTGCCAAGGCACAGGAGCTCTACAAGAATTCGTCTGCACTTCGTGCACAAGGTGCACAGATTGACACTGCCTTCAGCTCATACTATTGGCTTTACAAGGCAGGCGTGACTCCAGAAACCTTCCCGACGGTGTCACAGTTCCTCTTCGAGCTAGGGAAACAGCCAAGAGGCACCAAGAAAATGAAGAAGGCTCTGCTGAGCACCCCAATGAAATGGGGGAAGAAACTTTATGAGCTCTTTGCTGACGATTCTTTCCAGCAAAACAGGATCTACATGCATCCTGCCGTGCTTACAGCTGGCAGAATCAGTGAAATGGGAGTCTGCTTTGGGACAATCCCTGTGGCCAATCCTGATGATGCTGCCCAAGGATCTGGACATACTAAGTCTATTCTCAACCTCCGGACTAATACCGAGACCAACAATCCATGTGCCAAGACCATCGTCAAGCTGTTTGAAATTCAGAAAACAGGGTTCAACATCCAGGACATGGACATAGTGGCCTCTGAGCACCTGCTGCACCAGTCTCTTGTTGGCAAGCAATCTCCATTCCAGAACGCCTATAACGTCAAGGGCAATGCCACCAGTGCCAACATTATC
>ABB30040
ATGGAGAACAAAATCGAAGTGAACAACAAAGATGAGCTGAACAAATGGTTTGAGGAGTTCAAGAAAGGAAACGGGCTTGTGGATACTTTCACAAACTCCTATTCTTTCTGTGAGAACGTGCCGAACCTTGACAGGTTTGTATTCCAGATGGCTGGTGCAACCGATGATGCACAAAAAGACTCCATCTATGCATCTGCCCTGGTTGAGGCCACCAAGTACTGTGCTCCCATATATGAATGTGCCTGGGTTAGCTCCACAGGTATAGTGAAGAGAGGCCTTGAGTGGTTTGAAAAAAAC------ACAGGAACCATTAAGTCTTGGGATGAGAGCTATACTGAGCTGAAAGTGGATGTGCCCAAAATTGAACAGCTTGCCAACTATCAGCAGGCCGCCCTCAAGTGGAGGAAGGACATAGGCTTCCGCGTTAATGCAAACACAGCGGCCCTAAGCAACAAAGTCCTCTCTGAGTACAAGGTTCCTGGTGAGATTGTGATGTCTGTCAAAGAGATGCTTTCAGACATGATTAGAAGGAGGAACCTGATCCTTAACAGAGGAGGTGATGAGAACCCA---AGAGGCCCAGTAAGCAAGGAGCACATAGAATGGTGCAGGGAGTTTGTCAAGGGCAAATATATAATGGCCTTCAATCCACCCTGGGGTGATGTCAACAAGTCCGGCCGCTCAGGAATAGCTCTAGTTGCTACAGGTCTTGCCAAACTTGCAGAAACAGAAGGAAAGGGAGTTTTTGAGGAGGCCAAGAAGACAGTGGAGGCCCTCAAGGAGTACCTTGACAAACACAAAGATGAGGTGGACAAGGCTAGTGCTGACAGCATGGTAACAAACCTCCTCAAGCACATCACTAAGGCCCAGGAACTCTACAAAAACTCATCAGCACTGAGAGCACAGGGTGCACAGATTGACACCCCTTTCAGCTCCTTCTACTGGCTCTATAAAGCGGGCGTGACTCCAGAAACCTTCCCCACCGTCTCTCAATTCCTCTTTGAGCTGGGAAAGCAGCCAAGAGGCACTAAAAAAATGAAGAAGGCACTTCTGAGCACCCCAATGAAATGGGGAAAGAAGCTTTATGAGCTCTTCGCTGATGACTCTTTCCAGCAAAACAGGATCTACATGCACCCTGCTGTGCTGACAGCTGGCAGAATTAGTGAGATGGGTGTTTGCTTTGGAACCATCCCTGTTGCCAATCCAGACGATGCAGCCCAGGGCTCAGGTCACACCAAGTCAATTCTGAACCTCCGAACAAATAGTGAAACTAACAATCCTTGTGCTAAAACGATTGTCAAACTTTTCGAAGTTCAAAAAACAGGATTCAACATACAGGACATGGATATTGTTGCCTCTGAGCACCTGCTGCACCAGTCTCTTGTTGGCAAGCAATCCCCGTTCCAAAATGCTTACAACGTCAAAGGCAATGCCACCAGTGCCAACATTATC
>ABB30041
ATGGAAAACAAAATCGAGGTGAATAACAAAGATGAGATGAACAAATGGTTTGAAGAGTTCAAAAAAGGAAATGGACTTGTGGATACCTTCACAAACTCCTATTCCTTTTGCGAGAGTGTTCCAAATTTGGACAAGTTTGTGTTCCAAATGGCCAGTGCCACCGATGATGCACAAAAGGATTCCATCTACGCGTCTGCTCTGGTGGAGGCAACAAAATTTTGTGCACCTATATATGAGTGTGCGTGGGTTAGCTCCACTGGCATTGTGAAAAGGGGACTTGAATGGTTCGAAAAAAAT------GCGGGCACCATTAAGTCTTGGGATGAAAGTTATACTGAGCTAAAAGTTGATGTCCCAAAAATAGAACAACTTGCCAATTACCAACAAGCTGCCTTGAAATGGAGAAAGGACATAGGTTTCCGTGTCAATGCAAACACAGCGGCTCTGAGCAACAAAGTCCTCGCAGAGTACAAAGTTCCTGGCGAGATTGTAATGTCTGTCAAAGAGATGCTGTCAGACATGATTCGGAGAAGAAACCAAATTCTAAACAGGGGTGGTGATGAGAATCCA---CGTGGCCCTGTGAGCCGTGAGCATGTGGACTGGTGCAGGGAGTTTGTCAAAGGCAAATACATCATGGCCTTCAACCCACCATGGGGGGATATCAACAAGTCAGGCCGTTCAGGAATAGCACTTGTCGCAACAGGCCTTGCCAAGCTTGCAGAGACTGAAGGAAAGGGAGTTTTTGACGAAGCCAAAAAGACCGTAGAGGCTCTCAATGGATATCTGGACAAGCATAAGGACGAAGTTGACAAGGCGAGTGCTGACAGTATGATAACAAACCTTCTCAAGCACATTGCCAAGGCACAGGAGCTCTACAAGAATTCGTCTGCACTCCGTGCACAAGGTGCCCAGATTGACACTGCCTTCAGCTCATACTACTGGCTTTACAAAGCTGGCGTGACCCCAGAAACCTTCCCGACGGTGTCGCAGTTCCTCTTTGAGCTAGGGAAGCAGCCAAGAGGTACTAAGAAAATGAAGAAGGCTCTGCTGACCACCCCAATGAAGTGGGGAAAGAAACTTTATGAACTCTTTGCCGACGATTCTTTCCAGCAGAACAGGATCTACATGCACCCTGCCGTGCTTACAGCTGGCAGAATCAGTGAAATGGGAGTCTGCTTTGGGACAATCCCCGTGGCCAATCCTGATGATGCTGCCCAAGGATCTGGACATACCAAGTCTATTCTCAACCTCCGGACTAACACCGAAACCAACAATCCATGTGCCAGGACCATTGTCAAGCTGTTTGAAATCCAGAAAACAGGGTTCAACATTCAGGACATGGACATAGTGGCCTCTGAGCACTTGCTACATCAGTCTCTTGTTGGCAAGCAATCTCCATTCCAGAACGCCTACAACGTCAAGGGCAATGCCACCAGTGCTAACATTATC
>ABB30042
ATGGAGAATAAAATCGAGGTGAATAACAAAGATGAAATGAACAAGTGGTTTGAAGAGTTCAAGAAAGGAAATGGACTTGTGGATACTTTCACAAACTCCTACTCCTTTTGTGAGAGTGTTCCAAATCTGGAAAGGTTTGTGTTTCAGATGGCCAGTGCCACCGATGATGCACAAAAGGATTCCATCTACGCATCAGCTCTGGTGGAAGCAACCAAATTTTGTGCACCCATATACGAGTGTGCCTGGGTTAGCTCCACTGGCATTGTGAAGAAGGGACTGGAGTGGTTCGAAAAAAAT------GCAGGAACCATTAAATCTTGGGATGAAAGCTACATTGAGCTGAAAGTTGAGGTCCCTAAAATAGAACAGCTTGCCAATTACCAACAGGCTGCTCTCAAGTGGAGGAAGGACATAGGTTTTCGTGTCAATGCAAATACGGCAGCCTTAAGCCACAAGGTCCTTGCAGAGTACAAGGTCCCTGGCGAAATTGTAATGTCCGTCAAAGAAATGTTGTCAGATATGATTAGAAGAAGGAACTTGATTCTCAACAGAGGTGGCGATGAAAATCCA---CGAGGCCCAGTGAGCCGTGAACATGTGGAGTGGTGCAGGGAATTTGTCAAAGGCAAGTACATCATGGCTTTCAACCCGCCCTGGGGGGACATCAACAAGTCAGGCCGATCAGGAATAGCACTTGTTGCAACAGGCCTTGCCAAGCTCGCAGAGACTGAGGGGAAGGGAGTGTTTGATGAAGCCAAAAAGACTGTAGAGGCTCTCAACGGGTACCTTGACAAACACAAGGACGAAGTTGACAAAGCAAGTGCCGACAACATGATAACAAACCTTCTCAAACACATTGCTAAGGCACAAGAGCTTTACAAAAACTCGTCTGCACTTCGTGCACAGGGTGCACAGATTGACACTGCTTTCAGCTCATACTACTGGCTCTACAAGGCCGGCGTGACTCCAGAAACCTTCCCGACTGTCTCACAGTTCCTTTTTGAGCTAGGGAAACAACCAAGGGGTACCAAGAAAATGAAGAAGGCACTCTTGAGCACCCCAATGAAGTGGGGTAAGAAGCTTTATGAGCTCTTTGCTGATGACTCATTCCAGCAAAACAGGATCTACATGCACCCTGCCGTGTTGACAGCTGGCAGAATCAGTGAGATGGGTGTCTGCTTTGGAACAATCCCTGTGGCCAATCCCGATGATGCTGCCCAGGGATCTGGACACACCAAGTCCATTCTTAACCTACGGACAAACACCGAAACCAACAATCCGTGTGCCAAGACAATTGTCAAGTTGTTTGAAATTCAAAAAACAGGATTTAATATACAAGACATGGACATTGTAGCCTCTGAGCACCTGCTGCACCAATCCCTTGTCGGCAAGCAGTCTCCATTCCAGAATGCCTACAACGTCAAGGGCAATGCCACCAGTGCCAACATCATC
>ABB30043
ATGGAAAACAAGATCGAGGTGAACAGCAAAGATGAGATGAATAAATGGTTTGAGGAGTTTAAAAAGGAAAATGGACTTATGGACACTTTCACAAACTCCTACTCCTTTTGTGAGAATGTACCAAATCTGGATAAGTTTGTGTTCCAGATGGCCAGCGCCACTGATGATGCTCAGAAGGACTCCATCTATGCATCGGCTCTGGTGGAAGCAACCAAGTTCTGTGCACCCATATATGAATGTGCTTGGGTCAGCTCTACCGGCATTGTGAAGAAGGGGCTTGAGTGGTTCGAAAAGAAT------TCAGGAACCATCAAATCCTGGGATGAGAACTATACTGAGCTGAAGGTTGATGTTCCCAAAATAGAGCAACTTGCCAATTACCAACAGGCTGCTCTCAAATGGAGGAAGGACATAGGTTTCCGTGTCAATGCAAACACGGCAGCCTTAAGCAACAAGGTCCTTGCAGAATATAAAGTCCCTGGCGAAATTGTGATGTCTGTTAAAGAAATGCTGTCAGACATGATTAGAAGGAGGAATCTAATTCTCAACAGGGGCGGTGATGAAAATCCG---CGCGGCCCAGTGAGCCGTGAACATGTGGAGTGGTGCAGGGAATTTGTCAAAGGCAAGTACATCATGGCCTTCAATCCACCTTGGGGGGACATCAACAAATCAGGCCGTTCGGGAATAGCACTTGTTGCAACAGGCCTTGCCAAGCTTGCAGAGACCGAGGGGAAAGGAGTTTTTGACGAAGCCAAGAAGACCGTGGAGGCTCTCAATGGGTATTTGGACAAGCACAGAGACGAAGTTGACAAAGCAAGTGCTGACAGCATGATAACAAACCTCCTGAAGCACATTGCCAAAGCACAAGAGCTTTATAAAAATTCATCTGCTCTTCGTGCACAAGGTGCACAGATTGACACCCCTTTCAGCTCGTTTTACTGGCTTTACAAGGCCGGTGTGACTCCAGAGACCTTCCCAACTATCTCACAGTTCCTTTTTGAACTGGGGAAGCAACCAAGGGGGACCAAGAAAATGAAAAAGGCACTCCTGAGCACTCCAATGAAGTGGGGGAAGAAACTTTATGAGCTCTTTGCTGATGACTCTTTCCAGCAGAACAGAATCTACATGCACCCTGCTGTGTTGACAGCCGGTAGAATCAGTGAAATGGGTGTCTGCTTTGGAACAATCCCTGTTGCCAATCCTGATGACGCTGCTCAGGGATCTGGACATACCAAGTCCATTCTCAACCTTCGGACAAGCACAGAAACCAACAATCCTTGCGCCAAGACAATTGTCAAATTGTTTGAAATCCAAAAAACAGGATTTAACATACAGGACATGGACATTGTAGCCTCTGAGCACCTGCTGCACCAATCCCTTGTTGGCAAGCAGTCTCCATTCCAAAATGCCTATAACGTCAAGGGCAATGCCACCAGTGCCAACATCATC
>CAD61342
ATGGAAAACAAAATCGAAGTGAACAGTAAGGATGAAATGAACAAGTGGTTTGAGGAGTTCAAGAAGGGGAATGGACTTGTGGACACTTACACAAACTCCTATTCTTTTTGTGAAAGTGTTCCAAATCTGGATAGATTTGTATTTCAGATGGCTGGTGCCACTGATGATGCTCAAAAGGACTCTATCTACGCATCTGCTCTGGTGGAAGCAACCAAATTTTGTGCACCTATATACGAGTGTGCTTGGGCTAGCTCCACTGGCATTGTCAAGAAGGGACTGGAGTGGTTTGAGAAAAAT------ACAGGAACTATTAAATCTTGGGATGAGAGTTATACTGAGCTGAAAGTTGAAGTTCCCAAAATAGAACAACTTTTCAACTACCAGCAGGCTGCTCTCAAGTGGAGGAAAGACATAGGTTTCCGTGTCAATGCAAACACGGCAGCTTTAAGTAACAAAGTCCTAGCAGAATACAAAGTTCCTGGCGAAATTGTAATGTCTGTTAAAGAGATGTTGTCAGATATGATTAGAAGGAGGAACTTGATCCTCAACAGAGGTGGTGACGAGAACCCA---CGCGGCCCAGTCAGCCGTGAACATGTGGAGTGGTGTAGGGAATTTGTCAAAGGCAAGTACATAATGGCTTTCAACCCACCTTGGGGGGACATCAACAAGTCAGGCCGTTCTGGAATAGCACTTGTTGCAACAGGCCTTGCCAAGCTTGCAGAGACTGAAGGGAAAGGAGTCTTTGACGAAGCCAAGAAGACTGTGGAAGCTCTCAACGGGTATCTAGACAAGCACAAGGACGAAGTTGACAAAGCAAGTGCCGACAACATGGTAACAAACCTTCTTAAGCATGTCGCTAAGGCACAAGAGCTTTACAAAAACTCTTCTGCTCTTCGTGCACAGGGTGCACAGATTGATACTGTCTTCAGCTCATACTACTGGCTTTACAAGGCTGGTGTGACTCCAGAAACCTTCCCAACTGTCTCACAGTTCCTTTTCGAGTTAGGGAAGCATCCAAGGGGTACCAAGAAAATGAAGAAGGCACTCCTGAGTACCCCAATGAAGTGGGGAAAGAAGCTTTATGAGCTTTTTGCCGATGATTCTTTCCAGCAGAACAGGATCTACATGCATCCCGCTGTGCTGACAGCCGGAAGAATCAGTGAAATGGGTGTCTGCTTTGGAACAATCCCGGTGGCCAATCCTGATGATGCTGCCTTAGGATCTGGACACACCAAGTCCATTCTCAACCTTCGGACAAACACTGAGACCAACAATCCATGTGCCAGAACAATTGTTAAGTTGTTTGAAATTCAGAAAACAGGGTTTAACATACAGCACATGGACATTGTGGCCTCTGAGCACCTACTGCACCAATCCCTTGTTGGCAAGCAGTCTCCATTTCAAAATGCCTACAACGTCAAGGGGAATGCCACCAGCGCCAACATCATC
>AAL08395
ATGGAGAATAAAATCGAGGTGAACAACAAAGATGAGATGAACAAGTGGTTTGAAGAGTTCAAAAAAGGAAATGGACTTGTGGACACTTTCACAAACTCCTACTCCTTTTGTGAGAGTGTTCCAAATCTGGACAGATTTGTATTTCAGATGGCCAGTGCTACTGATGATGCACAAAAGGATTCCATCTACGCATCTGCTCTAGTGGAGGCAACCAAATTTTGCGCACCCATATACGAGTGTGCTTGGGTTAGCTCCACTGGTATTGTGAAGAAGGGACTGGAGTGGTTCGAGAAAAAT------GCAGGAACCATTAAATCTTGGGATGAAAGCTACACTGAGCTGAAAGTTGAGGTCCCTAAAATAGAGCAGCTTGCCAATTACCAACAGGCTGCTCTAAAATGGAGAAAGGACATAGGTTTCCGTGTCAATGCAAATACGGCAGCCTTAAGCCATAAGGTCCTTGCAGAATACAAAGTCCCTGGTGAAATTGTAATGTCTGTCAAAGAAATGTTGTCAGATATGATTAGAAGGAGGAACTTAATTCTCAACAGAGGTGGCGATGAAAATCCA---CGAGGCCCGGTGAGCCGTGAACATGTGGAATGGTGCAGGGAGTTTGTCAAAGGCAAGTACATCATGGCTTTCAACCCACCTTGGGGCGATATCAACAAGTCAGGTCGGTCAGGAATAGCACTTGTTGCAACAGGCCTTGCCAAGCTTGCAGAGACTGAAGGGAAAGGAGTGTTTGATGAAGCAAAAAAGACTGTGGAGGCTCTCAACGGGTACCTAGACAAGCATAAGGACGAGGTTGACAAAGCAAGTGCCGACAACATGATAACAAACCTTCTTAAACACATCGCCAAGGCACAGGAGCTTTACAAGAACTCGTCTGCACTTCGTGCACAGGGTGCACAGATTGACACTGCTTTCAGCTCATACTACTGGCTCTACAAGGCCGGCGTGACTCCAGAAACCTTCCCAACTGTCTCACAGTTCCTTTTCGAACTGGGGAAGCAACCAAGGGGTACCAAGAAAATGAAGAAGGCACTCTTGAGCACTCCAATGAAGTGGGGGAAGAAGCTCTATGAGCTCTTTGCTGATGATTCTTTCCAGCAGAACAGGATCTACATGCATCCTGCTGTGTTGACAGCCGGCAGAATCAGTGAGATGGGTGTCTGCTTTGGAACAATCCCTGTGGCCGATCCTGATGATGCCGCCCAGGGATCCGGACACACCAAGTCCATTCTTAATCTTCGAACAAACACCGAGACCAACAATCCATGTGCTAAGACAATTGTCAAGTTGTTTGAAATTCAAAAAACAGGGTTTAACATACAGGACATGGACATTGTAGCCTCTGAGCACCTGCTGCACCAGTCTCTTGTTGGCAAGCAGTCTCCATTCCAAAATGCCTACAATGTCAAGGGCAACGCTACAAGTGCTAACATCATC
>ABB30048
ATGGAAAACAAAATTGAGGTGAATAACAAAGATGAGATGAACAAGTGGTTTGAAGAGTTCAAAAAAGGAAATGGACTTGTGGACACCTTCACAAACTCCTATTCCTTTTGTGAGAGTGTTCCAAATTTGGACAAGTTTGTGTTCCAAATGGCCAGTGCCACCGATGATGCACAAAAGGATTCCATCTACGCGTCTGCTCTGGTGGAGGCAACAAAATTTTGTGCACCTGTATATGAGTGTGCATGGGTTAGCTCCACTGGCATTGTGAAAAGGGGACTTGAATGGTTCGAAAAAAAT------GCGGGCACCATTAAGTCTTGGGATGAAAGTTATACTGAGCTAAAAGTCGACGTCCCAAAAATAGAACAGCTAGCCAATTACCAACAGGCTGCCTTGAAATGGAGGAAAGACATAGGTTTCCGTGTCAATGCAAACACAGCGGCTCTGAGTAACAAAGTCCTCGCAGAGTACAAAGTTCCTGGAGAGATTGTGATGTCTGTCAAAGAGATGCTGTCAGACATGATTAGGAGAAGGAACCAGATTCTAAACAGGGGTGGTGATGAGAATCCA---CGTGGCCCTGTGAGCCGTGAGCATGTAGACTGGTGCAGGGAGTTTGTCAAAGGCAAATACATCATGGCCTTCAACCCACCATGGGGGGACATCAACAAGTCAGGCCGTTCAGGAATAGCACTTGTCGCAACAGGCCTTGCCAAGCTTGCAGAGACTGAGGGAAAGGGAGTATTTGACGAAGCCAAAAAGACTGTGGAAGCCCTCAATGGGTATCTGGACAAGCACAAGGACGAAGTTGACAGAGCGAGTGCTGACAGCATGATAACAAACCTTCTCAAGCACATTGCTAAGGCACAGGAGCTTTATAAGAATTCGTCTGCACTCCGTGCACAAGGTGCACAGATTGACACTGCTTTCAGCTCATACTATTGGCTTTACAAGGCTGGCGTGACCCCAGAGACATTCCCGACGGTGTCACAGTTCCTCTTTGAGCTAGGAAAACAGCCAAGAGGTACCAAGAAAATGAAGAAGGCTCTGCTGAGCACCCCAATGAAGTGGGGGAAGAAACTTTATGAACTCTTTGCCGACGATACTTTCCAGCAGAACAGGATCTACATGCACCCTGCCGTGCTTACAGCTGGCAGAATCAGTGAAATGGGAGTCTGCTTTGGGACAATCCCCGTGGCCAACCCTGATGATGCTGCTCAAGGGTCTGGACATACCAAGTCTATTCTCAACCTCCGGACTAACACCGAGACCAACAATCCGTGTGCCAGGACCATTGTCAAGCTGTTTGAAATTCAGAAAACAGGGTTCAACATTCAGGACATGGACATAGTGGCCTCTGAGCACTTGCTGCACCAGTCTCTTGTTGGCAAGCAATCTCCATTCCAGAACGCCTACAACGTCAAGGGCAATGCCACCAGTGTTAACATTATC
>ABB30049
ATGGAAAACAAGATCGAGGTGAACAGCAAAGACGAGATGAACAAATGGTTTGAGGAGTTTAAAAAAGGAAATGGACTTATGGACACTTTCACAAACTCCTACTCCTTTTGTGAGAATGTACCAAATCTGGATAAGTTTGTGTTCCAGATGGCCAGCGCTACTGATGATGCACAGAAGGACTCCATCTATGCATCGGCTCTGGTGGAAGCAACCAAGTTCTGTGCACCCATATATGAATGTGCTTGGGTCAGCTCTACCGGCATTGTGAAGAAGGGGCTTGAGTGGTTCGAGAAGAAT------TCAGGAACCATCAAATCTTGGGATGAGAACTATGCTGAGCTGAAGGTTGATGTTCCCAAAATAGAACAACTTGCCAATTACCAACAGGCTGCTCTCAAGTGGAGGAAGGACATAGGTTTCCGTGTCAATGCAAACACGGCAGCCTTAAGCAACAAAGTCCTTGCAGAATATAAAGTCCCTGGCGAAATTGTGATGTCTGTTAAAGAAATGCTGTCAGACATGATTAGAAGGAGGAATCTAATTCTCAACAGGGGCGGTGATGAAAATCCA---CGCGGCCCAGTGAGCCGTGAACATGTAGAGTGGTGCAGGGAATTTGTCAAAGGCAAGTACATCATGGCCTTCAATCCACCTTGGGGGGACATCAACAAATCAGGCCGTTCGGGAATAGCACTTGTTGCAACAGGCCTTGCCAAGCTTGCAGAAACCGAGGGGAAAGGAGTTTTTGACGAAGCTAAGAAGACCGTGGAGGCTCTCAATGGGTATTTGGACAAGCACAGGGACGAAGTTGACAAAGCAAGTGCTGACAGCATGATAACAAACCTCCTGAAGCACATTGCCAAAGCACAAGAGCTTTATAAAAATTCATCTGCTCTTCGTGCACAAGGTGCACAGATTGACACCCCCTTCAGCTCGTTTTACTGGCTCTACAAGGCCGGTGTGACTCCAGAGACCTTCCCAACTGTCTCACAGTTCCTTTTTGAACTGGGGAAGCAGCCAAGGGGGACCAAAAAAATGAAAAAGGCACTCCTGAGCACTCCAATGAAGTGGGGGAAGAAACTTTATGAGCTCTTTGCTGATGACTCTTTCCAGCAGAACAGAATCTACATGCACCCTGCTGTGTTGACAGCCGGCAGAATCAGTGAAATGGGTGTCTGCTTTGGAACGATCCCCGTTGCCAATCCTGATGACGCTGCTCAGGGATCTGGACATACCAAGTCCATTCTCAACCTTCGGACAAGCACAGAGACCAACAATCCATGCGCCAAGACAATTGTAAAATTATTTGAAATCCAAAAAACAGGATTTAACATACAGGACATGGACATTGTAGCCTCTGAGCACCTGCTGCACCAGTCCCTTGTTGGCAAGCAGTCTCCATTCCAGAATGCCTACAACGTCAAGGGCAATGCCACCAGTGCCAACATCATC
>AAQ23152
ATGGAGAATAAAATCGAGGTGAACAACAAAGATGAGATGAACAAGTGGTTTGAAGAGTTCAAAAAAGGAAATGGACTTGTGGACACTTTCACAAACTCCTACTCCTTTTGTGAGAGTGTTCCAAATCTGGACAGATTTGTATTTCAGATGGCCGGTGCTACTGATGATGCACAAAAGGATTCCATCTACGCATCTGCTCTAGTGGAGGCAACCAAATTTTGCGCACCCATATACGAGTGTGCTTGGGTTAGCTCCACTGGTATTGTGAAGAAGGGACTGGAGTGGTTCGAGAAAAAT------GCAGGAACCATCAAATCTTGGGATGAAAGCTACACTGAGCTGAAAGTTGAGGTCCCTAAAATAGAGCAGCTTGCCAATTACCAACAGGCTGCTCTAAAATGGAGAAAGGACATAGGTTTCCGTGTCAATGCAAATACGGCAGCCTTAAGCCATAAGGTCCTTGCAGAATACAAAGTTCCTGGTGAAATTGTAATGTCTGTCAAAGAAATGTTGTCAGATATGATTAGAAGGAGGAACTTATTTCTCAACAGAGGTGGCGATGAAAATCCA---CGAGGCCCGGTGAGCCGTGAACATGTGGAATGGTGCAGGGAGTTTGTCAAAGGCAAGTACATCATGGCTTTCAACCCACCTTGGGGCGATATCAACAAGTCAGGTCGGTCAGGAATAGCACTTGTTGCAACAGGCCTTGCCAAGCTTGCAGAGACTGAAGGGAAAGGAGTGTTCGATGAAGCAAAAAGGACTGTGGAGGCTCTCAACGGGTACCTAGACAAGCATAAGGACGAGGTTGACAAAGCAAGTGCCGACAACATGATAACAAACCTTCTTAAACACATCGCCAAGGCACAGGAGCTTTACAAAAACTCGTCTGCACTTCGTGCACAGGGTGCACAGATTGACACTTCTTTCAGCTCATACTACTGGCTCTACAAGGCCGGTCGGACTCCAGAAACCTTCCCAACTGTCTCACAGTTCCTTTTCGAACTAGGGAAGCAACCAAGGGGTACCAAGAAAATGAAGAAGGCACTCTTGAGCACTCCAATGAAGTGGGGGAAGAAGCTCTATGAGCTCTTTGCTGATGATTCTTTCCAGCAGAACAGGATTTACATGCATCCTGCTGTGTTGACAGCCGGCAGAATCAGTGAGATGGGTGTCTGCTTTGGAACAATCCCTGTGGCCAATCCTGATGATGCCGCCCAGGGATCCGGACACACCAAGTCCATTCTTAATCTTCGAACAAACACCGAGACCAACAATCCATGTGCCAAGACAATTGTCAAGTTGTTTGAAATTCAAAAAACAGGGTTTAACATACAGGACATGGACATTGTAGCCTCTGAGCACCTGCTGCACCAGTCTCTTGTTGGCAAGCAGTCTCCATTCCAAAATGCCTACAATGTCAAGGGCAACGCTACAAGTGCTAACATCATC
>AAQ23153
ATGGAGAATAAAATCGAGGTGAATAACAAAGATGAGATGAACAAGTGGTTTGAAGAATTCAAGAAAGGAAATGGACTTGTGGACACTTTCACAAACTCCTACTCCTTTTGTGAGAGTGTTCCAAATCTGGACAGGTTTGTGTTTCAGATGGCCAGTGCCACCGATGATGCACAAAAGGATTCCATCTACGCATCAGCTCTGGTGGAAGCAACCAAATTTTGCGCACCCATATACGAGTGTGCCTGGGTTAGCTCCACTGGCATTGTGAAGAAGGGACTGGAGTGGTTTGAGAAGAAT------GCAGGAACCATTAAATCTTGGGATGAAAGCTATATTGAGCTGAAAGTTGAGGTCCCCAAAATAGAACAGCTTGCCAATTACCAACAGGCTGCTCTCAAGTGGAGGAAGGACATAGGTTTTCGTGTCAATGCAAATACGGCAGCCTTAAGCCACAAAGTCCTCGCAGAGTACAAAGTCCCTGGTGAAATTGTAATGTCTGTCAAAGAAATGCTGTCAGATATGATTAGAAGAAGGAACTTGATTCTCAACAGAGGTGGAGATGAAAACCCA---CGAGGCCCAGTGAGCCGTGAACATGTGGAGTGGTGTAGGGAATTTGTCAAAGGCAAGTACATCATGGCTTTCAACCCGCCTTGGGGGGACATCAACAAGTCAGGCCGGTCAGGAATAGCACTTGTTGCAACAGGCCTTGCCAAGCTCGCAGAGACTGAGGGGAAAGGAGTGTTTGATGAAGCAAAAAAGACTGTAGAGGCTCTCAACGGGTACCTGGATAAACACAAGGACGAAGTTGACAAAGCAAGTGCCGACAACATGATAACAAACCTTCTCAAACACATTGCTAAGGCACAGGAGCTTTACAAAAACTCGTCTGCACTTCGTGCACAAGGTGCACAGATTGACACTGCCTTCAGCTCATATTACTGGCTCTACAAGGCTGGTGTGACTCCAGAAACCTTCCCGACTGTCTCACAGTTCCTTTTCGAACTGGGGAAACAACCAAGGGGTACCAAGAAAATGAAGAAGGCACTCTTAAGCACCCCAATGAAGTGGGGGAAGAAGCTTTATGAGCTTTTTGCTGATGACTCTTTCCAGCAAAACAGGATCTATATGCACCCTGCTGTGTTGACAGCCGGTAGAATCAGTGAGATGGGTGTCTGCTTTGGAACAATCCCTGTGGCCAATCCCGATGATGCTGCCCAGGGATCTGGACACACCAAGTCCATTCTTAACCTGCGAACAAACACCGAGACCAACAATCCGTGTGCCAAGACAATTGTCAAGTTGTTTGAAATTCAAAAAACAGGGTTTAACATACAAGACATGGACATTGTAGCCTCTGAACACCTGCTGCACCAGTCCCTTGTCGGCAAGCAGTCTCCATTCCAAAATGCCTACAATGTCAAGGGCAATGCCACCAGTGCCAACATTATC
