# Supplementary material for: FRESCo: finding regions of excess synonymous constraint in diverse viruses
Source: Genome Biol. 2015 Feb 17;16(1):38. doi: 10.1186/s13059-015-0603-7 (PMC4376164; doi:10.1186/s13059-015-0603-7)
Supplement: Additional file 4: — Sequence alignments (zip folder of FASTA alignments). [file 13059_2015_603_MOESM4_ESM.zip › alignments/CCHV/polymerase.fa.revtrans]

>AEI70583
ATGGACTTCTTGAGAAACCTTGACTGGACTCAAGTGATTGCTGGCCAATATGTGTCCAACCCTAGGTTCAACATTTCTGATTACTTCGAAATTGTGCGACAACCTGGTGATGGAAACTGCTTCTACCACAGCATAGCTGAGTTGACCATGCCCAACAAAACAGATCACTCATATCATAACATCAAACGCCTGACCGAGTCGGCAGCACGGAAGTATTATCAAGAGGAGCCTGAAGCAAGACTAGTTGGCCTGAGTTTAGAAGACTATCTTAAGAGGATGCTGTCTGACAACGAGTGGGGATCAACTCTGGAGGCATCTATGTTAGCTAAAGAAATGGGCATTACTATCATCATTTGGACTGTTGCTGCCAGTGATGAAGTGGAAGCAGGTATAAAGTTCGGAGACGGTGATGTGTTTACAGCTGTGAATCTTTTGCATTCTGGACAGACACACTTTGATGCACTCAGAATACTGCCACAGTTTGAAACAGACACGAGGGAAGCCTTAAGCTTGATGGACAGGGTTATAGCTGTGGACCAGTTGACATCATCTTCTAGTGATGAACTGCAAGATTATGAAGACCTTGCCTTGGCACTCACAAGCACAGAAGAGTCGCACAGACGGTCAAGCTTGGATGAGGTCACATTGTCTAAGAAACAAGCAGAGATACTGAGGCAAAAAGCATCTCAGCTGTCGAAGCTGGTCAACAAAAGTCAGAACATACCGACCAGAGTCGGTAGGGTCTTGGATTGCATGTTCAACTGCAAATTATGTGTTGAGATATCAGCTGAAACTTTAATTCTAAGGCCAGAATCAAAAGAGAAAATTGGTGAAATCATGTCATTGCGGCAGCTGGGGCATAAGCTGCTAACACGAGATAAACAAATCAAGCAAGAATTCTCTAGAATGAAACTCTACGTCACTAAGGATTTGCTAGACCATCTAGATGTTGGTGGGCTTTTAAGGGCTGCTTTCCCTGGAACAGGAATAGAAAGGCATATGCAGCTGCTACACTCCGAGATGATACTAGACATCTGCACTGTATCACTTGGTGTCATGCTGTCAACATTCTTGTATGGCTCCAACAATAAAAACAAGAAGAAATTCATCACCAACTGTCTACTCAGTACAGCTCTGTCTGGAAAGAAGGTGTACAAGGTTCTCGGTAACCTAGGAAATGAACTGTTGTATAAGGCACCCAGAAAGGCCTTAGCAACTGTTTGTAGTGCCTTGTTTGGGAAGCAAATAAACAAACTTCAGAATTGCTTCAGGACCATAAGCCCTGTTAGCTTACTTGCATTAAGAAATCTAGACTTTGACTGTCTCAGTGTGCAAGACTACAACGGTATGATAGAGAATATGTCTAAGTTAGACAATACTGATGTTGAGTTCAACCACAGGGAGATAGCTGATCTCAATCAATTAACTTCTCGGCTTATTACATTAAGAAAAGAGAAAGACACTGACCTTCTCAAACAGTGGTTTCCTGAAAGTGACCTCACCCGCAGGAGCACTAGGAATGCTGCAAATGCGGAGGAATTTGTCATATCTGAATTTTTCAAGAAGAAGGACATAATGAAATTCATCAGCACTTCAGGCAGAGCAATGAGTGCAGGTAAGATTGGCAATGTTCTTTCTTATGCACATAATCTTTATTTGAGTAAGTCAAGCCTAAATATGACCTCTGAAGACATCTCACAGCTCTTAATCGAGATTAAACGATTGTATGCCCTACAAGAAGATTCTGAAGTGGAGCCAATAGCCATAATTTGTGATGGCATAGAAAGCAACATGAAGCAGTTATTTGCTATACTGCCTCCCGACTGTGCAAGAGAGTGTGAGGTCCTTTTTGATGACATAAGAAACTCTCCAACCCACAGCACAGCTTGGAAGCATGCACTGCGGCTAAAAGGAACTGCGTACGAAGGTCTGTTTGCAAACTGTTATGGCTGGCAATACATTCCAGAGGACATTAAACCAAGCCTAACCATGTTGATACAGACTTTGTTTCCTGACAAGTTTGAGGATTTCCTGGACAGAACCCAGTTGCATCCAGAGTTCAGAGATCTAACTCCTGACTTTTCACTCACACAAAAGGTTCACTTCAAGAGAAATCAGATACCCAGTGTCGAAAATGTACAAATCTCTATTGATGCAACACTGCCTGAATCTGTGGAAGCAGTGCCGGTGACAGAAAGAAAGATGTTCCCTCTTCCAGAAACTCCGCTAAGTGAGGTGCATTCAATAGAGCGTATAATGGAGAATTTTACCCGCCTCATGCATGGAGAAAAACTTTCTGCCAAGAAAAAAGATGGAGATCTGGCGGAACAAGGCAGCAAGCAGAGCACCACTGAACACGAGAGCTCTAGCATCTCTGCCTTTAAAGACTACGGAGAGAGAGGAATAGTTGAGGAAAATCATATGAGGTTTAGTGAAGAGGACCAGTTAGAAACAAGGCAGCTGTTGCTGGTGGAAGTTGGTTTTCAAACTGACATTGATGGGAAAATAAGGACAGACCATAAGAAGTGGAAAGATATATTAAAGCTGTTGGAGTTACTGGGAATCAAGTGCTCATTCATCGCCTGTGCAGACTGCTCATCCACACCACCGGACAGATGGTGGATCTCGGAGGACAGAGTGCGAGTCCTAAAAAATTCAGTCAGCTTCCTATTCAATAAACTCTCCAGAAACTCACCTACAGAAGTAACTGACATAGTTGTTGGAGCTATAAGTACTCAAAAAGTTAGAAGTTATCTAAAGGCAGGGACTGCAACAAAAACCCCCGTGTCGACAAAAGACGTTCTGGAAACTTGGGAAAAAATGAAGGAGCACATACTCAACAGACCGACTGGACTGACGCTGCCCACTGGTTTAGAACAGGCAATGCGCAAAGGACTAGTCGAAGGTGTGGTCATCTCTAAGGAAGGTTCCGAATCATGCATTAACATGTTGAAAGAGAACTTGGACCGAATAACTGATGAATTCGAGCGAACAAAATTTAAACATGAATTAACACAGAATATTACCACAAGTGAAAAGATGTTGTTAAGTTGGTTGAGTGAGGACATCAAATCATCGAGATGTGTTGAGTGCCTCACAAATATAAAGAAAACCGTTGATGAAACTACCAACCTGTCAGAAAAGATTGAGCTGCTTGCTTATAATCTCCAACTCAACAATCACTGCAGCAACTGTCACCCCAATGGTGTGAACATTAGTAACACATCAAATGTGTGCAAGAGATGCCCCAAGATAGAAATGGTCAGCCACTGTGAAAATAAAGGCTTTGAGGACAGCAATGAATGCTTAACAGACCTAGATAGGCTTGTTAGGCTTACATTGCCAGGAAAGACTGAGAAGGAGAGAAGAGTCAAACGTAATGTGGAATATCTTATAAAACTAATGATGAGCATGTCAGGCATTGATTGTATAAAATATCCCACAGGACAGCTTATCACCCATGGAAGAGTGAGTGCAAAACATAACGATGGAAATTTGAAAGATAGAAGTGATGATGACCAAAGATTAGCTGAGAAGATAGACACTGTTAGGAAAGAGCTTTCTGAATCTAAACTGAAAGATTATTCAACTTATGCAAGAGGAGTGATCTCAAATTCATTAAAAAACCTCTCAAGGCAAGGTAAATCAAAGTGTTCTGTGCCAAGATCTTGGCTCGAGAAGATACTGTTTGACTTAAAGGTACCCACCAAAGACGAAGAAGTACTTATAAACATCAGAAACTCATTGAAAGCTAGATCCGAGTTTGTGAGAAATAACGATAAACTACTCATAAGGTCAAAAGAAGAATTGAAAAAATGTTTCGATGTGCAATCTTTTAAATTGAAAAAAAACAAGCAACCTGTGCCCTTTCAAGTTGACTGTATACTGTTCAAAGAGGTGGCAGCTGAATGCATGAAGAGGTACATTGGCACACCTTATGAAGGAATTGTAGATACCTTAGTTTCTCTGATTAATGTGTTAACAAGGTTTACCTGGTTTCAGGAGGTGGTACTATATGGCAAAATATGTGAGACCTTCCTGAGATGCTGTACAGAATTTAATAGATCAGGGGTCAAACTGGTTAAGATAAGGCACTGTGACATTAACCTATCAGTCAAACTGCCATCAAATAAGAAAGAGAACATGTTATGTTGTCTATATAGTGGCAACATGGAGCTCTTACAAGGACCTTTCTATCTGAACAGGAGACAAGCTGTCCTTGGCTCTTCATACCTTTACATTGTCATTACACTTTATATACAAGTGCTGCAACAGTATAGATGTCTGGAAGTCATAAACAGTGTAAATGAAAAAACATTGCAAGACATTGAAAATCATTCCATGACTCTACTAGAAGATTCATTCAGGGAGCTCACTTTTGCTCTTGAAGGTAGGTTTGAAGAGTCTTATAAAATACGAACCTCAAGGTGCAGAACCAGCGGGAATTTTCTGAATAGAAGCAGTAGAGACCACTTTGTAAGCGTTGTTTCAGGCTTGAACCTGGTTTATGGCTTCCTCATAAAGGACAACTTACTAGCTAACTCTCAGCAACAGAACAAACAACTACAGATGCTTCGCTTTGGCATGCTTGCAGGGCTTAGTAGGCTCGTTTGTCCTAATGAGCTAGGGAAAAAGTTTTCAACAAGTTGCAGAAGGATTGAAGACAACGTTGCAAGGCTTTATCTACAAACATCCATATATTGTTCAGTTAGGGATGTGGAAGACAATGTTAAACACTGGAAACAAAGAGACCTATGTCCTGAAGTGACCATTCCATGCTTCACAGTTTATGGAACCTTTGTCAACAGCGATAGACAACTGATCTTTGACATTTACAACGTGCACATATATAATAAAGAAATGGATAACTTTGATGAAGGATGTATCAGCGTCTTGGAAGAAACAGCAGAAAGGCACATGCTTTGGGAACTTGATTTGATGAATTCACTTTGTTCTGACGAAAAAAGGGATACTAGAACCGCAAGACTACTACTGGGCTGCCCAAATGTGAGGAAAGCAGCAAACAAAGAAGGGAAGAAGCTGTTGAAGTTAAATAGCGACACA---TCCACAGATACACAGAGCATTGCTTCTGAGGTGTCAGATAGAAGATCCTACAGCTCAAGTAAGAGCAGAATCCGTAGTATCTTTGGAAGATATAACTCTCAGAAGAAACCATTTGAATTGAGGTCAGGTCTTGAGGTTTTCAATGACCCTTTCAATGATTATCAGCAGGCAATAACAGACATCTGTCAATTTTCTGAATACACACCAAACAAAGAAAGCATCTTGAAAGACTGTCTTCAAATCATCCGGAAAAACCCTAGCCACACAATGGGTTCTTTTGAGCTAATCCAAGCAATCTCAGAGTTCGGCATGAGCAAGTTTCCTCCCGAGAATATAGATAAGGCAAGAAGGGATCCAAAAAACTGGGTCAGCATCTCTGAAGTGACAGAAACAACAAGTATAGTTGCATCACCTAGAACTCATATGATGCTCAAGGATTGTTTTAAAATTATACTAGGTACTGAGAATAAGAAGATAGTCAAAATGCTTCGAGGGAAGCTAAAGAAGCTCGGTGCTATCTCAACAAATATAGAGATCGGGAAAAGGGATTGCCTGGATCTACTCAGCACAGTGGATGGTCTGACAGACCAACAAAAAGAAAATATCGTAAACGGAATATTTGAACCCTCGAAGTTGTCCTTCTACCATTGGAAGGAACTGGTTAAAAAAAACATTGATGAAGTTTTACTTACTGAAGATGGGAATCTGATCTTCTGCTGGCTGAAAACAATTTCCTCTTCGGTCAAAGGAAGTCTGAAGAAGAGACTCAAGTTCATGAATGTACATTCTCCAGAGCTGATGCCAGAGAACTGCCTCTTTTCCAGTGAGGAATTCAACGAGCTGATTAAGTTGAAGAAACTCCTCCTCAACGAACAGCAAGATGAACAGGAGCTGAAACAGGACCTTTTGATATCTTCCTGGATCAAGTGTATAACGGCTTGTAAAGATTTTACAAGCATCAATGATAAGATTCAGAAATTCATTTACCACCTTTCTGAAGAGCTATATGACATAAGGCTGCAGCACTTAGAACTGTCAAAACTTAAGCAAGAGCATCCTAGTGTCAGCTTTACAAAAGAAGAAGTCTTAATTAAGCGGTTGGAGAAAAATTTCCTAAAGCAGCATAATCTGGAAATCATGGAAACAGTGAATCTTATATTCTTTGCAGCCCTCTCAGCTCCTTGGTGTTTACACTATAAAGCACTGGAATCTTATCTGGTAAGACATCCAGAAATACTTGACTGTGGATCCAAAGAGGATTGCAAGCTCACTTTGCTTGATTTGTCAGTTTCTAAGCTTTTGATTTGTTTGTATCAAAAAGATGATGAAGAATTGGCAAATAGCTCAAGTTTAAAACTTGGTTTTTTAGTGAAATATGCTGTCACCTTGTTCACATCAAATGGTGAACCATTTTCACTCAGTCTTAATGATGGTGGTTTGGATCTTGACTTACACAAGACCACTGACGAAAAGCTGCTACATCAAACAAAGATAGTTTTTGCTAAAATTGGTTTATCTGGGAACAGCTATGATTTCATCTGGACTACTCAAATGATAGCAAACAGCAATTTTAACGTCTGCAAAAGATTAACAGGGAGGAGTACTGGGGAAAGGCTCCCAAGAAGCGTTAGAAGCAAGGTCATTTATGAGATGGTAAAACTAGTGGGAGAAACAGGCATGGCAATACTACAACAGTTAGCATTCGCACAGGCACTAAACTATGAGCACCGCTTCTATGCAGTTTTGGCACCTAAAGCACAACTAGGAGGAGCAAGAGATTTGTTAGTGCAGGAGACTGGGACTAAAGTCATGCATGCAACCACTGAAATGTTTAGTAGAAATCTTTTGAAGACGACGTCAGATGATGGCCTCACAAACCCACATCTTAAAGAAACAATCCTTAATGTGGGATTGGACTGTCTTGCTAACATGCGAAATCTTGATGGTAAGCCCATAAGTGAAGGTAGTAACTTGGTCAATTTCTATAAAGTCATATGCATCTCAGGTGATAATACCAAATGGGGCCCGATTCATTGCTGCTCTTTCTTTTCTGGCATGATGCAGCAGGTTCTTAAGAATGTACCAGACTGGTGTTCATTTTATAAATTAACTTTTATTAAGAACTTGTGTAGGCAGGTAGAAATACCTGCTGGTAGCATTAAGAAGATCTTAAATGTTCTTAGATACAGATTGTGCAGCAAAGGAGGTGTAGAGCAGCATAGTGAGGAGGATCTAAGAAGGTTGTTAACAGAAAATTTAGATAGTTGGGACGGAAACGACACAGTTAAGTTTTTAGTCACAACCTATATAAGCAAGGGACTCATGGCGTTAAACAGTTACAATCACATGGGTCAGGGTATTCATCATGCAACATCTTCGGTGTTAACTTCCCTAGCTGCCGTGCTCTTTGAGGAACTAGCAATCTTTTATCTTAAGAGAAGTTTACCCCAAACAACAGTACATGTTGAACATGCAGGTAGTTCAGATGATTACGCAAAATGTATAGTGGTGACAGGCATACTGTCTAAAGAGCTCTACTCCCAGTATGATGAGGCATTTTGGAAACACGCTTGTAGACTTAAGAACTTCACAGCTGCAGTACAGAGGTGTTGTCAGATGAAGGATAGTGCCAAAACCTTAGTGAGCGACTGCTTTCTTGAGTTTTACAGTGAGTTTATGATGGGCTACAGAGTAACCCCTGCTGTGATTAAGTTTATGTTCACTGGGCTGATAAATAGCTCTGTGACCTCTCCTCAAAGTTTAATGCAAGCATGTCAAGTTTCATCTCAACAAGCAATGTATAATAGTGTCCCTCTTGTTACCAACACTGCCTTTACTCTACTGAGGCAGCAAATATTCTTTAACCATGTTGAGGATTTTATCAGAAGATATGGTATATTAACACTTGGGACTTTATCACCTTTTGGTAGGCTGTTTGTACCAACCTACTCTGGATTAGTCAGTTCAGCAGTTGCTTTAGAAGATGCTGAAGTCATTGCTAGAGCAGCTCAAACACTTCATATGAACAGTGTATCAATACAGTCAAGCAGCTTGACCACATTAGACAGCCTAGGTCGTAGTAGGGCAAGTTCTACAGCTGAAGATAGCAGCAGTGTGAGTGACACTACTGCTGCTTCTCATGACTCAGGATCATCATCCTCAAGCTTCTCTTTTGAGCTCAACAGGCCCCTGTCTGAAACTGAACTACAGTTCATTAAGGCACTAAGTAGCCTTAGATCAACACAAGCCTGTGAAGTAATTCAAAATAGAATTACAGGTCTTTACTGCAATAGCAATGAAGGACCTCTTGACAGGCATAATGTTATTTACAGTAGCAGAATGGCAGACTCTTGCGATTGGCTAAGGGATGGTAAAAGAAGAGGGAATCTAGAACTTGCAAATAGAATCCAGTCCGTACTGTGTATTCTGATAGCAGGGTATTACAGGTCATTTGGAGGTGAAGGAACTGAGAAACAAGTAAAAGCATCATTGAATAGAGACGACAACAAAATCATTGAGGATCCTATGATACAACTAATTCCAGAGAAGCTGAGAAGAGAGTTAGAAAGGCTGGGTGTTTCGAGAATGGAAGTCGATGAACTAATGCCAAGCATTAGTCCTGATGACACCTTAGCCCAGCTTGTAGCAAAAAAACTCATCAGTCTCAATGTATCGACAGAAGAATACTCGGCTGAAGTGTCTAGACTCAAACAAACACTGACAGCCCGAAATGTTCTGCACGGGCTGGCTGGAGGAATTAAGGAGCTATCGCTCCCAATATACACGATATTCATGAAATCCTACTTCTTTAAAGACAACGTCTTCTTGTCACTAACAGACAGATGGTCCACCAAGCATAGTACAAACTATCGTGATAGTTGTGGCAAACAATTAACAGGTAGAATAATCACCAAGTATACTCACTGGTTGGATACTTTTCTAGGCTGTTCTGTCTCCATCAATAGGCATACTACTGTCAAAGAGCCCTCCTTATTCAATCCTAATATCAGATGTGTTAACCTGATCACGTTCGAGGATGGCCTGAGGGAACTATCAGTGATACAGAGTCACCTTAAAATCTTTGAAAATGAATTCACCAACTTAAATCTTCAATTCTCTGATCCGAACAGACAGAAGCTTAGAATAGTTGAGTCTAGACCTGCGGAGTCTGAGCTGGAGGCAAACCGTGCAGTAATTGTCAAGACCAAATTGTTTTCGGCAACTGAACAAGTTCGACTATCTAACAACCCTGCAGTTGTTATGGGCTACCTGTTGGATGAATCAGCAATTTCTGAAGTCAAGCCTACCAAGGTTGACTTCTCGAACTTACTTAAAGACCGCTTCAAAATAATGCAATTTTTTCCTTCAGTGTTCACTTTGATCAAGATGCTGACAGATGAATCGTCAGATTCAGAAAAGAATGGCCTTAGTCCAGATTTGCAACAAGTTGCAAGATACTCAAACCACTTGACCTTGCTCAGTAGGATGATACAACAAGCAAAGCCAACTGTGACTGTGTTCTACATGCTGAAAGGTAACTTGATGAACACAGAGCCGACAGTTGCTGAGCTTGTCAGCTATGGTATAAAGGAAGGTAGGTTTTATAGGCTTTCCGACACCGGAATCGATGCAAGCACATATTCCGTAAAGTATTGGAAAATTCTTCACTGCATCTCTGCCATCGGATGTTTACCTTTGAGTCAAGCAGACAAGTCTTCATTACTTATGAGTTTCTTAAACTGGAGGGTCAATATGGACATTAGAGCATCCGACTGTCCACTATCTAGTCATGAGGCAAGTATATTGAGTGAGTTTGATGGACAAGTTATTGCTAATATACTTGCCAGTGAGTTGAGTTCTGTAAAACGAGATTCTGAACGCGAAGGTCTAACTGACCTCCTTGATTATCTAAATTCACCAACTGAACTGTTGAAAAAGAAGCCTTACTTAGGGACAACTTGTAAGTTCAACACCTGGGGAGACTCAAATAGATCTGGAAAGTTCACATACAGCAGCAGATCCGGGGAGTCCATTGGGATCTTCATTGCAGGGAAACTACACATCCACCTCTCATCTGAATCCGTTGCCTTGTTGTGTGAAACTGAAAGACAAGTGCTCTCTTGGATGAGTAAGAGGAGGACTGAAGTAATAACCAAAGAACAGCACCAATTGTTTCTGAGTCTTCTCCCACAGTCACATGAATGTCTGCAAAAGCACAAGGACGGCAGCGCGCTGTCAGTCATACCTGATAGCAGCAATCCCCGACTACTTAAGTTTGTGCCTCTCAAGAAAGGTCTAGCGGTGGTGAAAATCAAAAAACAAATTCTAACAGTGAAGAAGCAGGTTGTGTTTGATGCTGAGAGCGAACCTAGATTACAGTGGGGGCATGGCTGCTTGTCCATTGTTTATGACGAAACTGACACTCAGACTACATACCATGAGAATCTTTTGAAGGTGAAGCATCTTGTTGACTGCTCTACAGATAGAAAGAAACTTTTGCCTCAGTCAGTGTTCTCTGATTCCAAAGTTGTCCTGTCAAGAATCAAGTTCAAGACAGAGCTTCTCCTCAACTCATTGACACTGCTCCACTGTTTTTTAAAACATGCTCCTAGTGATGCCATAATGGAGGTGGAAAGTAAAAGCAGCTTGCTGCACAAGTACCTCAAATCAGGAGGTGTCAGACAGCGGAATACTGAAGTGCTCTTCAGGGAGAAGTTAAACAAAGTTGTTATAAAAGACAACCTTGAGCAAGGTGTGGAAGAGGAGATTGAGTTTTGCAACAACCTAACTAAGACTGTTTCAGAGAACCCATTGCCACTTAGCTGTTGGTCTGAAGTTCAAAACTACATCGAAGACATAGGCTTCAACAATGTACTTGTTAACATTGACAGAAACACAGTGAAAAGTGAACTTCTATGGAAATTCACGTTAGACACCAATGTAAGCACTACAAGTACCATAAAAGACATGAGGACACTGGTGTCCTACGTTAGCACTGAGACTATCCCTAAGTTCTTACTTGCATTTTTACTTTATGAAGAAGTGTTAATGAACTTAATCAACCAGTGTAAGGCAGTAAAAGAACTCATCAACAGCACAGGACTCTCAGATTTGGAACTAGAGAGCTTGCTTACTTTATGTGCTTTCTATTTCCAAAATGAGTGTAGTAAGAGAGATGGTCCTAGATGTTCCTTTGCAGCACTGTTAAGTCTAGTTCATGAGGATTGGCAGAGGATAGGTAAGAATATTCTTGTTCGTGCAAACAATGAGCTAGGTGATGTGTCATTGAAGGTTAACATTATCTTGGTGCCTCTCAAGGACATGTCTAAGCCAAAGCCTGAGAGAGTGGTCATGGCCAGAAGGTCTCTAAATCATGCTCTATCCTTAATGTTTCTGGATGAG---ATGTCATTGCCTGAGCTAAAATCCTTATCCGTGAACTGCAAAATGGGAAACTTTGAAGGGCAGGAGTGCTTTGAGTTCACTATTCTGAAGGACAATAGTGCAAGGCTAGATTACAACAAGTTGATTGACCACTGTGTAGACATGGAAAAAAAGAGGGAAGCGGTTAGAGCAGTGGAAGATTTGATTCTGATGTTGACAGGCAGAGCAATCAAAACCAGTGCTGTGACACAATATGTACACGAGGATGAGCAATGTCAAGAGCAAATAAGCTTAGATGATCTAATGGCAAGCGATACGGTAACAGACTTG---------CCTGACAGGGAAGCAGAAGCTCTCAGAACAGGAAATCTTGGCTTTAACTGGGATTCAGAT
>AAQ98866
ATGGACTTCTTGAGAAGCCTTGACTGGACTCAAGTGATTGCTGGTCAATATGTGTCCAACCCTAGGTTCAACATTTCTGATTATTTTGAGATTGTGCGGCAGCCTGGTGATGGGAACTGCTTCTATCACAGCATAGCTGAGTTAACCATGCCTAACAAAACAGATCACTCATATCATTACATCAAACGCCTAACCGAGTCGGCAGCACGGAAGTATTACCAAGAGGAGCCTGAAGCCAGACTTGTTGGCCTGAGCCTGGAAGATTACCTCAAGAGGATGCTGTCTGACAACGAGTGGGGATCAACTCTAGAAGCATCTATGTTGGCTAAAGAAATGGGCATTACCATCATCATTTGGACTGTTGCTGCCAGTGATGAAGTGGAAGCAGGTATAAAGTTCGGAGACGGTGATGTGTTTACAGCTGTGAACCTTTTGCACTCTGGACAAACACACTTTGATGCGCTCAGAATACTTCCGCAGTTTGAAACAGACACAAGAGAGGCCTTGAGCTTGATGGACAGGGTTATAGCTGTGGATCAGTTGACATCATCTTCTAGTGATGAACTGCAAGACTATGAAGACCTTGCCTTGGCACTCACAAGCGCAGAAGAATCAAATAGACGGTCAAGCTTGGATGAGGTCACATTGTCCAAGAAGCAAGCAGAGATACTAAGGCAAAAAGCATCTCAGTTGTCTAAATTGGTTAATAAAAGTCAGAACATACCGACCAGAGTCGGTAGAGTCTTGGATTGCATGTTCAACTGCAAATTATGTGTTGAGATATCAGCTGACACTTTAATTCTGAGGCCAGAATCAAAAGAGAAAATCGGTGAAATCATGTCATTGCGGCAGTTGGGGCATAAACTGCTGACACGAGACAAACAGATTAAGCAAGAGTTCTCCAGAATGAAACTCTACGTCACTAAAGATTTGCTTGACCATCTAGACGTTGGTGGGCTCTTGAGGGCTGCTTTCCCTGGAACAGGAATAGAAAGGCATATGCAGCTGCTACACTCTGAGATGATACTGGACATCTGCACTGTATCACTTGGTGTCATGCTGTCAACATTCTTATATGGTTCTAATAATAAAAACAAGAAGAAATTCATTACCAACTGTCTGCTCAGCACAGCCCTATCCGGAAAGAAGGTGTATAAAGTTCTCGGCAACCTAGGAAATGAACTGTTGTACAAGGCACCTAGAAAGGCCTTAGCAACTGTCTGCAGTGCCTTGTTTGGGAAGCAGATAAACAAACTTCAGAATTGCTTCAGGACCATAAGCCCTGTCAGCTTACTTGCATTGAGAAATCTAGACTTTGATTGTCTCAGTGTGCAAGACTATAATGGTATGATAGAAAACATGTCTAAATTAGACAACACTGATGTTGAATTCAACCACAGGGAGATAGCTGATCTCAACCAATTAACTTCTCGGCTCATCACATTAAGAAAGGAGAAAGACACTGACCTCCTCAAACAATGGTTTCCTGAAAGTGACCTCACCCGCAGAAGCATCAGGAATGCTGCAAACGCGGAGGAATTTGTCATATCTGAGTTCTTTAAGAAGAAGGACATTATGAAATTCATCAGCACTTCAGGCAGAGCAATGAGTGCAGGCAAGATTGGTAATGTCCTATCCTATGCACATAATCTTTATTTGAGTAAGTCAAGCCTAAATATGACCTCTGAAGACATCTCACAGCTTTTGATCGAGATTAAGCGACTGTATGCTTTACAAGAAGATTCTGAAGTGGAGCCGATAGCCATAATTTGTGATGGCATAGAAAGCAACATGAAACAGTTATTTGCTATATTGCCTCCTGACTGTGCAAGAGAGTGTGAAGTCCTCTTCGATGACATAAGAAATTCTCCAACACACAGCACAGCCTGGAAGCATGCACTCCGATTAAAAGGGACTGCATACGAAGGTCTGTTTGCAAATTGTTACGGCTGGCAATACATTCCGGAAGACATTAAACCAAGCCTGACCATGTTGATACAGACTTTGTTTCCTGACAAGTTCGAAGATTTCCTGGATCGAACCCAGTTGCATCCGGAGTTCAGAGACCTGACTCCCGACTTTTCGCTCACACAAAAGGTTCACTTTAAAAGAAATCAGATACCCAGTGTCGAAAATGTGCAAATCTCCATTGATGCGACGTTGCCTGAATCTGTGGAAGCAGTACCAGTGACAGAAAGAAAGATGTTCCCCCTTCCTGAGACTCCGCTAAGTGAGGTGCATTCAATAGAGCGTATAATGGAAAACTTTACTCGCCTCATGCATGGAGGAAGACTTTCGACCAAGAAAAGAGATGGAGATCCGGCGGAACAGGGCAACCAGCAGAGTATCACTGAACACGAGAGTTCCAGCATCTCTGCCTTTAAAGACTACGGAGAGAGAGGGATAGTCGAGGAAAATCACATGAAGTTTAGTGGAGAAGATCAGCTAGAGACAAGGCAGCTGTTGTTGGTGGAAGTTGGTTTTCAAACTGACATCGATGGGAAAATAAGGACAGACCACAAGAAGTGGAAAGACATATTAAAGCTATTAGAGCTACTAGGAATCAAGTGCTCATTCATTGCCTGTGCAGATTGCTCATCCACACCACCAGACAGATGGTGGATTACGGAGGACAGAGTGCGAGTCCTAAAAAATTCAGTCAGCTTCTTGTTCAATAAACTCTCCAGAAACTCACCTACAGAAGTAACTGACATAGTTGTTGGAGCTATAAGTACTCAAAAGGTTAGAAGTTATCTAAAGGCAGGAACTGCAACAAAAACCCCTGTGTCGACTAAAGACGTTCTGGAGACTTGGGAAAAGATGAAGGAGCACATACTCAACAGACCAACAGGACTGACACTGCCCACCAGTTTGGAACAGGCAATGCGCAAAGGACTGGTCGAAGGTGTGGTCATCTCCAAGGAAGGTTCTGAGTCATGTATCAATATGTTGAAGGAAAATTTGGACCGAATAACTGACGAATTCGAGCGAACAAAATTTAAACATGAACTTACTCAGAATATTACCACAAGTGAGAAGATGCTATTGAGTTGGTTGAGTGAAGACATCAAATCATCGAGATGTGGTGAGTGCCTCTCAAATATAAAGAAAGCCGTTGATGAAACTGCCAATCTATCAGAAAAGATTGAGCTGCTCGCTTATAATCTGCAACTCACCAATCACTGCAGCAACTGTCACCCCAATGGTGTAAACATTAGTAACACTTCTAATGTGTGCAAGAGATGCCCCAAGATTGAAGTGGTTAGCCATTGTGAAAATAAAGGCTTTGAGGACAGCAATGAATGCTTAACAGACCTAGATAGGCTTGTTAGGCTCACATTACCAGGGAAAACTGAGAAGGAGAGAAGAGTCAAACGTAATGTGGAATATCTTATAAAACTGATGATGAGCATGTCAGGCATTGATTGTATAAAATATCCCACAGGGCAGCTTATCACCCATGGAAGAGTGAGTGCAAAACATAACGATGGGAACCTGAAAGATAGAAGCGATGACGACCAAAGACTAGCTGAGAAGATAGACACTGTTAGGAAAGAGCTTTCAGAATCTAAACTGAAAGATTATTCAACTTATGCAAGGGGAGTGATATCAAATTCACTAAAAAACCTCTCAAGGCAAGGTAAATCAAAGTGTTCTGTGCCAAGATCTTGGCTCGAGAAAGTACTGTTTGACCTGAAGGTGCCTACTAAGGACGAAGAAGTGCTTATAAACATCAGAAACTCATTGAAAGCTAGATCCGAGTTTGTTAGAAATAACGATAAACTACTCATAAGGTCAAAAGAAGAACTAAAAAAATGTTTCGATGTGCAGTCTTTTAAATTGAAAAAAAACAAGCAACCTGTGCCCTTTCAGGTTGACTGTATATTGTTCAAAGAAGTGGCAGCTGAATGCATGAAGAGGTACATTGGCACACCTTATGAGGGAATTGTAGACACCTTAGTTTCTCTGATTAATGTGTTAACAAGGTTTACTTGGTTCCAGGAAGTGGTGCTATATGGTAAAATATGTGAGACCTTCCTAAGATGCTGCACAGAATTTAATAGGTCAGGGGTCAAACTGGTTAAGATAAGGCACTGTAACATTAACCTATCAGTCAAATTGCCATCAAATAAGAAAGAGAATATGTTATGTTGTCTATATAGTGGAAACATGGAGCTCTTGCAAGGACCTTTCTATTTGAACAGGAGACAAGCTGTCCTTGGTTCTTCATACCTTTACATTGTCATTACACTTTACATACAAGTGCTGCAGCAGTACAGGTGTCTAGAAGTTATAAACAGTGTGAGTGAAAAAACATTGCAAGACATTGAAAATCATTCCATGACTCTACTAGAAGATTCATTCAGGGAAATCACTTTTGCTCTTGAAGGTAGGTTTGAAGAATCTTATAAAATACGAACCTCGAGGTGCAGAGCCAGTGGGAATTTTCTGAACAGGAGCAGTAGAGACCACTTTATAAGCGTTGTTTCAGGCTTGAACCTAGTTTATGGCTTCCTCATAAAAGATAACTTACTAGCCAACTCTCAGCAACAGAACAAACAACTACAGATGCTTCGTTTTGGCATGCTTGCAGGGCTTAGTAGGCTTGTTTGTCCTAATGAGCTAGGAAAGAAATTTTCAACGAGCTGTAGAAGAATTGAAGACAACATTGCAAGGCTTTACCTGCAGACATCCATTTACTGTTCAGTCAGGGATGTGGAGGACAATGTTAAGCACTGGAAACAAAGAGATCTATGTCCTGAAGTAACCATTCCATGCTTTACAGTCTATGGAACCTTTGTCAACAGCGATAGACAACTGATCTTTGACATTTACAATGTGCATATATATAATAAAGAAATGGACAACTTTGATGAAGGATGTATCAGCGTCTTGGAAGAAACAGCAGAAAGGCACATGCTTTGGGAACTCGATCTGATGAATTCACTTTGTTCTGACGAAAAAAAAGATACTAGAACCGCAAGACTATTACTAGGCTGCCCAAATGTGAGGAAAGCAGCAAACAGAGAAGGGAAGAAGCTGTTGAAGTTAAACAGTGACACA---TCCACAGACACACAGAGCATTGCTTCTGAAGTGTCGGACAGAAGGTCTTATAGTTCAAGTAAGAGTAGAATCCGTAGTATATTTGGTAGATACAACTCTCAGAAGAAACCATTTGAATTAAGGTCAGGTCTTGAGGTTTTCAATGATCCTTTCAATGATTATCAGCAAGCAATAACGGACATTTGCCAATTTTCTGAGTACACACCAAACAAAGAAAGCATTTTGAAAGACTGTCTTCAAATCATACGAAAAAACCCTAGCCACACAATGGGTTCTTTTGAGCTGATCCAGGCAATCTCAGAGTTCGGCATGAGCAAGTTTCCTCCCGAAAATATAGACAAAGCAAGAAGGGATCCGAAGAACTGGGTTAGCATCTCTGAAGTAACCGAAACAACAAGTATAGTTGCATCACCTAGAACTCATATGATGCTCAAGGATTGTTTTAAAATTATACTAGGTACTGAGAATAAGAAGATAGTCAAAATGCTTCGAGGTAAGCTAAAGAAACTCGGTGCTATCTCAACAAACATAGAGATCGGGAAAAGGGATTGCCTAGATCTACTCAGCACAGTAGATGGGCTAACAGACCAGCAGAAAGAAAATATTGTAAATGGGATATTTGAGCCCTCAAAGTTATCCTTCTACCATTGGAAGGAATTGGTCAAAAAAAACATTGATGAAGTTTTACTTACTGAAGATGGAAATCTGATCTTCTGCTGGCTGAAAACAATCTCCTCTTCAGTCAAAGGAAGCCTAAAGAAGAGACTCAAATTCATGAATATACATTCTCCAGAATTGATGCCGGAAAACTGTCTCTTTTCTAGTGAGGAATTCAATGAGTTAATTAAGTTGAAGAAACTCCTCCTCAATGAACAACAAGATGAACAGGAGCTGAAACAAGATCTTTTGATATCTTCTTGGATCAAGTGCATAACAGCTTGCAAGGATTTTGCAAGCATCAATGACAAGATTCAGAAGTTCATTTACCACCTGTCTGAAGAGCTATATGACATAAGGCTGCAGCATCTGGAACTGTCAAAGCTTAAGCAAGAGCACCCTAGTGTCAGCTTCACAAAAGAAGAAGTCTTAATAAAGCGGCTGGAGAAAAATTTCCTTAAGCAGCATAATTTAGAGATTATGGAAACTGTGAATCTTGTATTCTTTGCAGCCCTCTCAGCTCCCTGGTGCTTACACTATAAAGCACTAGAGTCTTATTTGGTGAGACATCCAGAAATACTTGACTGTGGATCTAAGGAGGACTGCAAACTCACCTTGCTTGATCTGTCAGTTTCTAAGCTCTTGGTTTGTTTGTATCAAAAAGATGATGAGGAGCTGATAAATAGCTCAAGTTTGAAACTTGGGTTTTTAGTGAAATATGTTGTCACCTTGTTCACATCCAATGGTGAACCTTTTTCACTCAGTCTCAATGACGGGGGTTTGGATCTTGATTTACACAAGACTACTGACGAAAAGTTACTACATCAAACAAAGATAGTTTTTGCTAAAATTGGTTTATCTGGGAACAGTTATGACTTTATCTGGACTACCCAAATGATAGCAAACAGCAATTTTAACGTCTGCAAAAGATTAACGGGAAGGAGTACTGGGGAAAGGCTCCCTAGAAGCGTTAGAAGCAAGGTCATATATGAGATGGTAAAATTAGTGGGAGAAACAGGCATGGCAATACTACAACAATTAGCTTTTGCACAAGCACTAAATTATGAGCACCGCTTCTATGCGGTCTTAGCACCTAAAGCGCAACTAGGAGGAGCAAGAGATTTGTTAGTGCAAGAGACTGGGACTAAAGTCATGCATGCAACCACTGAAATGTTTAGTAGAAATCTTTTAAAAACAACATCAGATGATGGCCTCACAAACCCACATCTTAAAGAAACAATCCTTAATGTGGGATTAGACTGTCTTGCTAACATGCGAAATCTTGACGGTAAGCCCATAAGTGAAGGTAGTAACTTGGTCAATTTCTACAAAGTCATATGTATCTCGGGTGATAATACCAAGTGGGGCCCGATACACTGCTGTTCTTTCTTTTCTGGCATGATGCAACAGGTTCTGAAAAATGTACCAGATTGGTGTTCATTTTATAAATTAACATTCATTAAAAACTTATGTAGACAGGTAGAAATACCTGCTGGCAGTATTAAGAAGATCTTAAATGTTCTTAGGTATAGATTGTGCAGCAAGGGAGGTGTAGAACAACATAGTGAAGAAGATCTGAGAAGACTGTTGACAGATAATTTAGACAGTTGGGATGGAAACGACACAGTTAAGTTCTTAGTTACAACTTATATAAGCAAAGGACTCATGGCGTTAAACAGTTACAATCATATGGGTCAGGGTATTCACCATGCAACATCTTCGGTGTTAACTTCCCTAGCTGCTGTGCTCTTTGAGGAGCTGGCAATTTTTTATCTTAAGAGAAGCTTACCCCAGACAACAGTACATGTTGAACATGCCGGTAGTTCAGATGATTACGCAAAGTGTATAGTGGTGACTGGTATACTATCCAAAGAGCTCTACTCCCAGTATGATGAAACATTTTGGAAACACGCTTGCAGACTCAAAAACTTCACGGCCGCGGTACAAAGATGCTGTCAAATGAAAGATAGTGCCAAAACCTTGGTGAGCGACTGCTTTCTCGAGTTTTACAGTGAGTTTATGATGGGCTACAGAGTAACCCCTGCTGTAATAAAGTTCATGTTTACTGGACTGATAAACAGCTCTGTGACCTCTCCTCAGAGTTTGATGCAAGCATGCCAAGTTTCATCCCAACAAGCAATGTATAATAGTGTTCCTCTTGTCACCAACACTGCCTTCACCCTATTAAGGCAGCAAATTTTCTTTAACCATGTTGAAGACTTTATCAGAAGGTATGGTATACTGACTCTTGGGACTTTGTCACCCTTTGGTAGGTTGTTCGTACCAACCTACTCTGGATTAGCCAGCTCAACGGTTGCTTTAGAAGATGCTGAAGTCATTGCTAGAGCAGCCCAAACACTTCAAATGAACAGTGTGTCAATACAGTCAAGTAGCTTGACCACATTAGATAGCCTAGGTCGTAGTAGGACAAGTTCCACAGCTGAGGATAGCAGCAGTGTGAGCGACACAACTGCTGCTTCCCATGACTCAGGATCATCATCCTCAAGCTTCTCTTTTGAGCTCAATAGACCCCTGTCTGAAACTGAACTACAGTTCATTAAAGCACTAAGTAGTCTCAAGTCAACACAAGCCTGTGAAGTGATTCAAAATAGAATTACAGGTCTTTATTGCAACAGCAACGAAGGACCTCTTGATAGGCATAATGTCATTTACAGCAGCAGAATGGCAGACTCTTGCGATTGGCTAAAGGATGGTAAAAGGAGAGGGAATCTAGAACTAGCGAATAGGATCCAATCTGTACTGTGTATTCTGATAGCAGGATATTACAGGTCATTTGGAGGGGAAGGAACCGAGAAACAGGTAAAGGCATCATTGAATAGAGACGACAATAAAATCATAGAGGATCCTATGATACAACTAATTCCAGAAAAGCTGAGGAGAGAGTTAGAAAGGTTAGGTGTTTCTAGAATGGAAGTCGATGAGCTAATGCCAAGCATTAGTCCTGATGACACCTTAGCCCAGCTTGTAGCGAAAAAACTCATTAGCCTCAATGTTTCGACAGAAGAATACTCAGCTGAGGTATCTAGACTCAAACAAACACTGACAGCCCGAAATGTTTTGCACGGGTTAGCTGGAGGGATTAAGGAGCTTTCGCTTCCAATATATACAATATTCATGAAATCTTACTTCTTTAAAGACAATGTTTTCCTGTCACTAACAGATAGATGGTCTACCAAGCACAGTACAAACTATCGTGATAGTTGTGGCAAACAATTAAAAGGTAGAATAATTACCAAGTATACTCACTGGTTGGACACTTTTCTGGGCTGCTCTGTCTCCATCAACAGGCATACTACTGTTAAAGAGCCCTCCTTATTCAATCCGAACATCAGATGTGTGAATCTGATCACATTTGAGGACGGCCTGAGAGAACTATCAGTGATACAGAGTCACCTTAAAGTCTTTGAAAATGAGTTCACCAACTTAAATCTTCAATTCTCTGATCCGAACAGACAGAAACTTAGAATAGTTGAGTCTAGACCTGCAGAATCTGAGCTAGAGGCAAACCGTGCAGTAATTGTCAAGACCAAATTGTTTTCAGCAACTGAACAAGTTCGACTATCCAACAACCCTGCAGTTGTCATGGGCTACCTATTGGATGAATCAGCAATTTCAGAAGTCAAGCCTACCAAGGTTGACTTCTCAAATTTACTTAAAGACCGCTTCAAAATAATGCAATTTTTTCCTTCAGTGTTCACTTTGATTAAGATGCTGACAGATGAATCGTCAGATTCAGAAAAGAGTGGCCTTAGTCCAGATTTGCAACAAGTTGCAAGATACTCAAACCATTTGACCTTGCTCAGCAGAATGATTCAACAAGCAAAGCCAACCGTGACTGTTTTCTACATGCTAAAAGGTAACTTGATGAACACAGAGCCAACAGTTGCTGAGCTTGTCAGCTATGGTATAAAGGAAGGCAGATTTTTTAGGCTTTCCGACACCGGAGTCGATGCAAGCACATACTCTGTAAAATATTGGAAAATTCTTCACTGCATCTCTGCCATTGGATGTTTACCTTTGAGTCAAGCAGACAAATCTTCACTACTTATGAGCTTCTTAAACTGGAGGGTCAACATGGACATTAGAACATCTGACTGTCCACTATCTAGTCATGAAGCAAGTATACTGAGTGAATTTGATGGACAAGTTATCGCCAACATACTTGCCAGTGAATTGAGTTCTGTGAAACGAGATTCTGAACGCGAGGGTCTAACTGATCTCCTTGATTATCTAAACTCACCAACTGAATTGTTGAAGAAGAAGCCTTACTTAGGGACAACTTGCAAGTTCAACACCTGGGGAGACTCGAATAGATCTGGAAAGTTCACATACAGCAGCAGATCTGGAGAATCCATTGGAATCTTCATTGCAGGGAAATTGCACATCCATCTCTCATCTGAGTCCGTTGCCTTGTTGTGTGAAACTGAAAGACAAGTGCTTTCTTGGATGAGTAAGAGGAGGACTGAGGTAATAACTAAAGAACAGCATCAACTGTTTCTAAGTCTTCTCCCACAGTCTCATGAGTGTTTACAAAAGCACAAGGACGGTAGTGCGCTATCAGTCATACCTGATAGCAGCAACCCCCGATTACTTAAGTTTGTGCCCCTCAAAAAAGGTCTAGCAGTGGTGAAAATCAAAAAACAAATTTTAACAGTGAAGAAGCAGGTTGTGTTTGATGCAGAGAGCGAGCCTAGACTGCAGTGGGGGCATGGCTGCTTGTCCATTGTTTATGACGAAACTGATACTCAGACCACATACCATGAAAATCTTTTGAAGGTGAAGCATCTTGTAGACTGCTCTACAGATAGAAAAAAGCTTTTGCCCCAGTCAGTGTTTTCTGACTCCAAAGTTGTCCTTTCAAGGATCAAGTTCAAGACGGAGCTTCTCCTCAACTCATTGACGCTGCTCCACTGTTTCCTAAAACATGCTCCTAGTGATGCCATAATGGAGGTAGAGAGCAAAAGTAGCTTGCTACACAAGTACCTCAAATCGGGAGGTGTCAGGCAACGGAACACTGAAGTGCTCTTCAGAGAGAAGTTAAACAAGGTTGTTATAAAAGACAATCTTGAGCAAGGTGTGGAAGAGGAGATTGAGTTTTGCAACAACTTGACTAAGACTGTTTCAGAGAACCCATTACCACTCAGCTGTTGGTCTGAAGTTCAAAATTACATTGAAGACATAGGCTTTAACAATGTACTTGTTAACATTGACAGAAACACGGTGAAAAGTGAACTTTTATGGAAATTTACGTTAGACACCAATGTAAGCACCACAAGTACTATAAAAGACGTGAGGACATTGGTGTCCTACGTTAGCACTGAAACCATCCCTAAGTTCTTGCTTGCATTCTTACTTTATGAAGAAGTGTTAATGAACTTAATCAACCAGTGTAAGGCAGTAAAAGAACTCATCAACAGCACAGGACTCTCAGACTTGGAACTGGAAAGCTTACTCACTTTATGTGCTTTCTATTTCCAAAGTGAGTGCAGTAAGAGAGATGGTCCTAGATGCTCCTTTGCAGCACTATTAAGTCTAATCCATGAGGATTGGCAGAGGATAGGTAAAAACATTCTTGTTCGTGCAAACAATGAACTAGGTGATGTGTCACTGAAGGTTAACATTGTCCTGGTGCCTCTCAAGGACATGTCTAAGCCAAAGTCTGAGAGAGTGGTCATGGCTAGAAGGTCACTAAATCATGCTCTATCCTTGATGTTTCTGGACGAG---ATGTCACTACCTGAGCTAAAATCCTTATCCGTGAACTGCAAAATGGGGAACTTTGAAGGGCAGGAGTGCTTTGAGTTCACTATTCTGAAGGACAATAGCGCAAGACTAGATTACAACAAGTTGATTGACCACTGTGTGGACATGGAAAAAAAGAGGGAAGCGGTTAGAGCAGTAGAAGATTTAATTTTGATGTTGACAGGCAGAGCAGTCAAACCCAGCGCTGTAACACAGTTTGTACACGGGGACGAGCAGTGTCAAGAGCAAATAAGCTTAGATGATCTGATGGCAAACGACACGGTAACAGACTTT---------CCTGATAGGGAAGCAGAAGCCCTCAAAACAGGAAATCTTGGCTTTAACTGGGACTCAGAT
>AEI70582
ATGGACTTCTTGAGAAACCTTGACTGGACTCAAGTGATTGCTGGCCAATATGTGTCCAACCCTAGGTTCAACATTTCTGATTACTTCGAAATTGTGCGACAACCTGGTGATGGAAACTGCTTCTACCACAGCATAGCTGAGTTGACCATGCCCAACAAAACAGATCACTCATATCATAACATCAAACGCCTGACCGAGTCGGCAGCACGGAAGTATTATCAAGAGGAGCCTGAAGCAAGACTAGTTGGCCTGAGTTTAGAAGACTATCTTAAGAGGATGCTGTCTGACAACGAGTGGGGATCAACTCTGGAGGCATCTATGTTAGCTAAAGAAATGGGCATTACTATCATCATTTGGACTGTTGCTGCCAGTGATGAAGTGGAAGCAGGTATAAAGTTCGGAGACGGTGATGTGTTTACAGCTGTGAATCTTTTGCATTCTGGACAGACACACTTTGATGCACTCAGAATACTGCCACAGTTTGAAACAGACACGAGGGAAGCCTTAAGCTTGATGGACAGGGTTATAGCTGTGGACCAGTTGACATCATCTTCTAGTGATGAACTGCAAGATTATGAAGACCTTGCCTTGGCACTCACAAGCACAGAAGAGTCGCACAGACGGTCAAGCTTGGATGAGGTCACATTGTCTAAGAAACAAGCAGAGATACTGAGGCAAAAAGCATCTCAGCTGTCGAAGCTGGTCAACAAAAGTCAGAACATACCGACCAGAGTCGGTAGGGTCTTGGATTGCATGTTCAACTGCAAATTATGTGTTGAGATATCAGCTGAAACTTTAATTCTAAGGCCAGAATCAAAAGAGAAAATTGGTGAAATCATGTCATTGCGGCAGCTGGGGCATAAGCTGCTAACACGAGATAAACAAATCAAGCAAGAATTCTCTAGAATGAAACTCTACGTCACTAAGGATTTGCTAGACCATCTAGATGTTGGTGGGCTTTTAAGGGCTGCTTTCCCTGGAACAGGAATAGAAAGGCATATGCAGCTGCTACACTCCGAGATGATACTAGACATCTGCACTGTATCACTTGGTGTCATGCTGTCAACATTCTTGTATGGCTCCAACAATAAAAACAAGAAGAAATTCATCACCAACTGTCTACTCAGTACAGCTCTGTCTGGAAAGAAGGTGTACAAGGTTCTCGGTAACCTAGGAAATGAACTGTTGTATAAGGCACCCAGAAAGGCCTTAGCAACTGTTTGTAGTGCCTTGTTTGGGAAGCAAATAAACAAACTTCAGAATTGCTTCAGGACCATAAGCCCTGTTAGCTTACTTGCATTAAGAAATCTAGACTTTGACTGTCTCAGTGTGCAAGACTACAACGGTATGATAGAGAATATGTCTAAGTTAGACAATACTGATGTTGAGTTCAACCACAGGGAGATAGCTGATCTCAATCAATTAACTTCTCGGCTTATTACATTAAGAAAAGAGAAAGACACTGACCTTCTCAAACAGTGGTTTCCTGAAAGTGACCTCACCCGCAGGAGCACTAGGAATGCTGCAAATGCGGAGGAATTTGTCATATCTGAATTTTTCAAGAAGAAGGACATAATGAAATTCATCAGCACTTCAGGCAGAGCAATGAGTGCAGGTAAGATTGGCAATGTTCTTTCTTATGCACATAATCTTTATTTGAGTAAGTCAAGCCTAAATATGACCTCTGAAGACATCTCACAGCTCTTAATCGAGATTAAACGATTGTATGCCCTACAAGAAGATTCTGAAGTGGAGCCAATAGCCATAATTTGTGATGGCATAGAAAGCAACATGAAGCAGTTATTTGCTATACTGCCTCCCGACTGTGCAAGAGAGTGTGAGGTCCTTTTTGATGACATAAGAAACTCTCCAACCCACAGCACAGCTTGGAAGCATGCACTGCGGCTAAAAGGAACTGCGTACGAAGGTCTGTTTGCAAACTGTTATGGCTGGCAATACATTCCAGAGGACATTAAACCAAGCCTAACCATGTTGATACAGACTTTGTTTCCTGACAAGTTTGAGGATTTCCTGGACAGAACCCAGTTGCATCCAGAGTTCAGAGATCTAACTCCTGACTTTTCACTCACACAAAAGGTTCACTTCAAGAGAAATCAGATACCCAGTGTCGAAAATGTACAAATCTCTATTGATGCAACACTGCCTGAATCTGTGGAAGCAGTGCCGGTGACAGAAAGAAAGATGTTCCCTCTTCCAGAAACTCCGCTAAGTGAGGTGCATTCAATAGAGCGTATAATGGAGAATTTTACCCGCCTCATGCATGGAGAAAAACTTTCTGCCAAGAAAAAAGATGGAGATCTGGCGGAACAAGGCAGCAAGCAGAGCACCACTGAACACGAGAGCTCTAGCATCTCTGCCTTTAAAGACTACGGAGAGAGAGGAATAGTTGAGGAAAATCATATGAGGTTTAGTGAAGAGGACCAGTTAGAAACAAGGCAGCTGTTGCTGGTGGAAGTTGGTTTTCAAACTGACATTGATGGGAAAATAAGGACAGACCATAAGAAGTGGAAAGATATATTAAAGCTGTTGGAGTTACTGGGAATCAAGTGCTCATTCATCGCCTGTGCAGACTGCTCATCCACACCACCGGACAGATGGTGGATCTCGGAGGACAGAGTGCGAGTCCTAAAAAATTCAGTCAGCTTCCTATTCAATAAACTCTCCAGAAACTCACCTACAGAAGTAACTGACATAGTTGTTGGAGCTATAAGTACTCAAAAAGTTAGAAGTTATCTAAAGGCAGGGACTGCAACAAAAACCCCCGTGTCGACAAAAGACGTTCTGGAAACTTGGGAAAAAATGAAGGAGCACATACTCAACAGACCGACTGGACTGACGCTGCCCACTGGTTTAGAACAGGCAATGCGCAAAGGACTAGTCGAAGGTGTGGTCATCTCTAAGGAAGGTTCCGAATCATGCATTAACATGTTGAAAGAGAACTTGGACCGAATAACTGATGAATTCGAGCGAACAAAATTTAAACATGAATTAACACAGAATATTACCACAAGTGAAAAGATGTTGTTAAGTTGGTTGAGTGAGGACATCAAATCATCGAGATGTGTTGAGTGCCTCACAAATATAAAGAAAACCGTTGATGAAACTACCAACCTGTCAGAAAAGATTGAGCTGCTTGCTTATAATCTCCAACTCAACAATCACTGCAGCAACTGTCACCCCAATGGTGTGAACATTAGTAACACATCAAATGTGTGCAAGAGATGCCCCAAGATAGAAATGGTCAGCCACTGTGAAAATAAAGGCTTTGAGGACAGCAATGAATGCTTAACAGACCTAGATAGGCTTGTTAGGCTTACATTGCCAGGAAAGACTGAGAAGGAGAGAAGAGTCAAACGTAATGTGGAATATCTTATAAAACTAATGATGAGCATGTCAGGCATTGATTGTATAAAATATCCCACAGGACAGCTTATCACCCATGGAAGAGTGAGTGCAAAACATAACGATGGAAATTTGAAAGATAGAAGTGATGATGACCAAAGATTAGCTGAGAAGATAGACACTGTTAGGAAAGAGCTTTCTGAATCTAAACTGAAAGATTATTCAACTTATGCAAGAGGAGTGATCTCAAATTCATTAAAAAACCTCTCAAGGCAAGGTAAATCAAAGTGTTCTGTGCCAAGATCTTGGCTCGAGAAGATACTGTTTGACTTAAAGGTACCCACCAAAGACGAAGAAGTACTTATAAACATCAGAAACTCATTGAAAGCTAGATCCGAGTTTGTGAGAAATAACGATAAACTACTCATAAGGTCAAAAGAAGAATTGAAAAAATGTTTCGATGTGCAATCTTTTAAATTGAAAAAAAACAAGCAACCTGTGCCCTTTCAAGTTGACTGTATACTGTTCAAAGAGGTGGCAGCTGAATGCATGAAGAGGTACATTGGCACACCTTATGAAGGAATTGTAGATACCTTAGTTTCTCTGATTAATGTGTTAACAAGGTTTACCTGGTTTCAGGAGGTGGTACTATATGGCAAAATATGTGAGACCTTCCTGAGATGCTGTACAGAATTTAATAGATCAGGGGTCAAACTGGTTAAGATAAGGCACTGTGACATTAACCTATCAGTCAAACTGCCATCAAATAAGAAAGAGAACATGTTATGTTGTCTATATAGTGGCAACATGGAGCTCTTACAAGGACCTTTCTATCTGAACAGGAGACAAGCTGTCCTTGGCTCTTCATACCTTTACATTGTCATTACACTTTATATACAAGTGCTGCAACAGTATAGATGTCTGGAAGTCATAAACAGTGTAAATGAAAAAACATTGCAAGACATTGAAAATCATTCCATGACTCTACTAGAAGATTCATTCAGGGAGCTCACTTTTGCTCTTGAAGGTAGGTTTGAAGAGTCTTATAAAATACGAACCTCAAGGTGCAGAACCAGCGGGAATTTTCTGAATAGAAGCAGTAGAGACCACTTTGTAAGCGTTGTTTCAGGCTTGAACCTGGTTTATGGCTTCCTCATAAAGGACAACTTACTAGCTAACTCTCAGCAACAGAACAAACAACTACAGATGCTTCGCTTTGGCATGCTTGCAGGGCTTAGTAGGCTCGTTTGTCCTAATGAGCTAGGGAAAAAGTTTTCAACAAGTTGCAGAAGGATTGAAGACAACGTTGCAAGGCTTTATCTACAAACATCCATATATTGTTCAGTTAGGGATGTGGAAGACAATGTTAAACACTGGAAACAAAGAGACCTATGTCCTGAAGTGACCATTCCATGCTTCACAGTTTATGGAACCTTTGTCAACAGCGATAGACAACTGATCTTTGACATTTACAACGTGCACATATATAATAAAGAAATGGATAACTTTGATGAAGGATGTATCAGCGTCTTGGAAGAAACAGCAGAAAGGCACATGCTTTGGGAACTTGATTTGATGAATTCACTTTGTTCTGACGAAAAAAGGGATACTAGAACCGCAAGACTACTACTGGGCTGCCCAAATGTGAGGAAAGCAGCAAACAAAGAAGGGAAGAAGCTGTTGAAGTTAAATAGCGACACA---TCCACAGATACACAGAGCATTGCTTCTGAGGTGTCAGATAGAAGATCCTACAGCTCAAGTAAGAGCAGAATCCGTAGTATCTTTGGAAGATATAACTCTCAGAAGAAACCATTTGAATTGAGGTCAGGTCTTGAGGTTTTCAATGACCCTTTCAATGATTATCAGCAGGCAATAACAGACATCTGTCAATTTTCTGAATACACACCAAACAAAGAAAGCATCTTGAAAGACTGTCTTCAAATCATCCGGAAAAACCCTAGCCACACAATGGGTTCTTTTGAGCTAATCCAAGCAATCTCAGAGTTCGGCATGAGCAAGTTTCCTCCCGAGAATATAGATAAGGCAAGAAGGGATCCAAAAAACTGGGTCAGCATCTCTGAAGTGACAGAAACAACAAGTATAGTTGCATCACCTAGAACTCATATGATGCTCAAGGATTGTTTTAAAATTATACTAGGTACTGAGAATAAGAAGATAGTCAAAATGCTTCGAGGGAAGCTAAAGAAGCTCGGTGCTATCTCAACAAATATAGAGATCGGGAAAAGGGATTGCCTGGATCTACTCAGCACAGTGGATGGTCTGACAGACCAACAAAAAGAAAATATCGTAAACGGAATATTTGAACCCTCGAAGTTGTCCTTCTACCATTGGAAGGAACTGGTTAAAAAAAACATTGATGAAGTTTTACTTACTGAAGATGGGAATCTGATCTTCTGCTGGCTGAAAACAATTTCCTCTTCGGTCAAAGGAAGTCTGAAGAAGAGACTCAAGTTCATGAATGTACATTCTCCAGAGCTGATGCCAGAGAACTGCCTCTTTTCCAGTGAGGAATTCAACGAGCTGATTAAGTTGAAGAAACTCCTCCTCAACGAACAGCAAGATGAACAGGAGCTGAAACAGGACCTTTTGATATCTTCCTGGATCAAGTGTATAACGGCTTGTAAAGATTTTACAAGCATCAATGATAAGATTCAGAAATTCATTTACCACCTTTCTGAAGAGCTATATGACATAAGGCTGCAGCACTTAGAACTGTCAAAACTTAAGCAAGAGCATCCTAGTGTCAGCTTTACAAAAGAAGAAGTCTTAATTAAGCGGTTGGAGAAAAATTTCCTAAAGCAGCATAATCTGGAAATCATGGAAACAGTGAATCTTATATTCTTTGCAGCCCTCTCAGCTCCTTGGTGTTTACACTATAAAGCACTGGAATCTTATCTGGTAAGACATCCAGAAATACTTGACTGTGGATCCAAAGAGGATTGCAAGCTCACTTTGCTTGATTTGTCAGTTTCTAAGCTTTTGATTTGTTTGTATCAAAAAGATGATGAAGAATTGGCAAATAGCTCAAGTTTAAAACTTGGTTTTTTAGTGAAATATGCTGTCACCTTGTTCACATCAAATGGTGAACCATTTTCACTCAGTCTTAATGATGGTGGTTTGGATCTTGACTTACACAAGACCACTGACGAAAAGCTGCTACATCAAACAAAGATAGTTTTTGCTAAAATTGGTTTATCTGGGAACAGCTATGATTTCATCTGGACTACTCAAATGATAGCAAACAGCAATTTTAACGTCTGCAAAAGATTAACAGGGAGGAGTACTGGGGAAAGGCTCCCAAGAAGCGTTAGAAGCAAGGTCATTTATGAGATGGTAAAACTAGTGGGAGAAACAGGCATGGCAATACTACAACAGTTAGCATTCGCACAGGCACTAAACTATGAGCACCGCTTCTATGCAGTTTTGGCACCTAAAGCACAACTAGGAGGAGCAAGAGATTTGTTAGTGCAGGAGACTGGGACTAAAGTCATGCATGCAACCACTGAAATGTTTAGTAGAAATCTTTTGAAGACGACGTCAGATGATGGCCTCACAAACCCACATCTTAAAGAAACAATCCTTAATGTGGGATTGGACTGTCTTGCTAACATGCGAAATCTTGATGGTAAGCCCATAAGTGAAGGTAGTAACTTGGTCAATTTCTATAAAGTCATATGCATCTCAGGTGATAATACCAAATGGGGCCCGATTCATTGCTGCTCTTTCTTTTCTGGCATGATGCAGCAGGTTCTTAAGAATGTACCAGACTGGTGTTCATTTTATAAATTAACTTTTATTAAGAACTTGTGTAGGCAGGTAGAAATACCTGCTGGTAGCATTAAGAAGATCTTAAATGTTCTTAGATACAGATTGTGCAGCAAAGGAGGTGTAGAGCAGCATAGTGAGGAGGATCTAAGAAGGTTGTTAACAGAAAATTTAGATAGTTGGGACGGAAACGACACAGTTAAGTTTTTAGTCACAACCTATATAAGCAAGGGACTCATGGCGTTAAACAGTTACAATCACATGGGTCAGGGTATTCATCATGCAACATCTTCGGTGTTAACTTCCCTAGCTGCCGTGCTCTTTGAGGAACTAGCAATCTTTTATCTTAAGAGAAGTTTACCCCAAACAACAGTACATGTTGAACATGCAGGTAGTTCAGATGATTACGCAAAATGTATAGTGGTGACAGGCATACTGTCTAAAGAGCTCTACTCCCAGTATGATGAGGCATTTTGGAAACACGCTTGTAGACTTAAGAACTTCACAGCTGCAGTACAGAGGTGTTGTCAGATGAAGGATAGTGCCAAAACCTTAGTGAGCGACTGCTTTCTTGAGTTTTACAGTGAGTTTATGATGGGCTACAGAGTAACCCCTGCTGTGATTAAGTTTATGTTCACTGGGCTGATAAATAGCTCTGTGACCTCTCCTCAAAGTTTAATGCAAGCATGTCAAGTTTCATCTCAACAAGCAATGTATAATAGTGTCCCTCTTGTTACCAACACTGCCTTTACTCTACTGAGGCAGCAAATATTCTTTAACCATGTTGAGGATTTTATCAGAAGATATGGTATATTAACACTTGGGACTTTATCACCTTTTGGTAGGCTGTTTGTACCAACCTACTCTGGATTAGTCAGTTCAGCAGTTGCTTTAGAAGATGCTGAAGTCATTGCTAGAGCAGCTCAAACACTTCATATGAACAGTGTATCAATACAGTCAAGCAGCTTGACCACATTAGACAGCCTAGGTCGTAGTAGGGCAAGTTCTACAGCTGAAGATAGCAGCAGTGTGAGTGACACTACTGCTGCTTCTCATGACTCAGGATCATCATCCTCAAGCTTCTCTTTTGAGCTCAACAGGCCCCTGTCTGAAACTGAACTACAGTTCATTAAGGCACTAAGTAGCCTTAGATCAACACAAGCCTGTGAAGTAATTCAAAATAGAATTACAGGTCTTTACTGCAATAGCAATGAAGGACCTCTTGACAGGCATAATGTTATTTACAGTAGCAGAATGGCAGACTCTTGCGATTGGCTAAGGGATGGTAAAAGAAGAGGGAATCTAGAACTTGCAAATAGAATCCAGTCCGTACTGTGTATTCTGATAGCAGGGTATTACAGGTCATTTGGAGGTGAAGGAACTGAGAAACAAGTAAAAGCATCATTGAATAGAGACGACAACAAAATCATTGAGGATCCTATGATACAACTAATTCCAGAGAAGCTGAGAAGAGAGTTAGAAAGGCTGGGTGTTTCGAGAATGGAAGTCGATGAACTAATGCCAAGCATTAGTCCTGATGACACCTTAGCCCAGCTTGTAGCAAAAAAACTCATCAGTCTCAATGTATCGACAGAAGAATACTCGGCTGAAGTGTCTAGACTCAAACAAACACTGACAGCCCGAAATGTTCTGCACGGGCTGGCTGGAGGAATTAAGGAGCTATCGCTCCCAATATACACGATATTCATGAAATCCTACTTCTTTAAAGACAACGTCTTCTTGTCACTAACAGACAGATGGTCCACCAAGCATAGTACAAACTATCGTGATAGTTGTGGCAAACAATTAACAGGTAGAATAATCACCAAGTATACTCACTGGTTGGATACTTTTCTAGGCTGTTCTGTCTCCATCAATAGGCATACTACTGTCAAAGAGCCCTCCTTATTCAATCCTAATATCAGATGTGTTAACCTGATCACGTTCGAGGATGGCCTGAGGGAACTATCAGTGATACAGAGTCACCTTAAAGTCTTTGAAAATGAATTCACCAACTTAAATCTTCAATTCTCTGATCCGAACAGACAGAAGCTTAGAATAGTTGAGTCTAGACCTGCGGAGTCTGAGCTGGAGGCAAACCGTGCAGTAATTGTCAAGACCAAATTGTTTTCGGCAACTGAACAAGTTCGACTATCTAACAACCCTGCAGTTGTTATGGGCTACCTGTTGGATGAATCAGCAATTTCTGAAGTCAAGCCTACCAAGGTTGACTTCTCGAACTTACTTAAAGACCGCTTCAAAATAATGCAATTTTTTCCTTCAGTGTTCACTTTGATCAAGATGCTGACAGATGAATCGTCAGATTCAGAAAAGAATGGCCTTAGTCCAGATTTGCAACAAGTTGCAAGATACTCAAACCACTTGACCTTGCTCAGTAGGATGATACAACAAGCAAAGCCAACTGTGACTGTGTTCTACATGCTGAAAGGTAACTTGATGAACACAGAGCCGACAGTTGCTGAGCTTGTCAGCTATGGTATAAAGGAAGGTAGGTTTTATAGGCTTTCCGACACCGGAATCGATGCAAGCACATATTCCGTAAAGTATTGGAAAATTCTTCACTGCATCTCTGCCATCGGATGTTTACCTTTGAGTCAAGCAGACAAGTCTTCATTACTTATGAGTTTCTTAAACTGGAGGGTCAATATGGACATTAGAGCATCCGACTGTCCACTATCTAGTCATGAGGCAAGTATATTGAGTGAGTTTGATGGACAAGTTATTGCTAATATACTTGCCAGTGAGTTGAGTTCTGTAAAACGAGATTCTGAACGCGAAGGTCTAACTGACCTCCTTGATTATCTAAATTCACCAACTGAACTGTTGAAAAAGAAGCCTTACTTAGGGACAACTTGTAAGTTCAACACCTGGGGAGACTCAAATAGATCTGGAAAGTTCACATACAGCAGCAGATCCGGGGAGTCCATTGGGATCTTCATTGCAGGGAAACTACACATCCACCTCTCATCTGAATCCGTTGCCTTGTTGTGTGAAACTGAAAGACAAGTGCTCTCTTGGATGAGTAAGAGGAGGACTGAAGTAATAACCAAAGAACAGCACCAATTGTTTCTGAGTCTTCTCCCACAGTCACATGAATGTCTGCAAAAGCACAAGGACGGCAGCGCGCTGTCAGTCATACCTGATAGCAGCAATCCCCGACTACTTAAGTTTGTGCCTCTCAAGAAAGGTCTAGCGGTGGTGAAAATCAAAAAACAAATTCTAACAGTGAAGAAGCAGGTTGTGTTTGATGCTGAGAGCGAACCTAGATTACAGTGGGGGCATGGCTGCTTGTCCATTGTTTATGACGAAACTGACACTCAGACTACATACCATGAGAATCTTTTGAAGGTGAAGCATCTTGTTGACTGCTCTACAGATAGAAAGAAACTTTTGCCTCAGTCAGTGTTCTCTGATTCCAAAGTTGTCCTGTCAAGAATCAAGTTCAAGACAGAGCTTCTCCTCAACTCATTGACACTGCTCCACTGTTTTTTAAAACATGCTCCTAGTGATGCCATAATGGAGGTGGAAAGTAAAAGCAGCTTGCTGCACAAGTACCTCAAATCAGGAGGTGTCAGACAGCGGAATACTGAAGTGCTCTTCAGGGAGAAGTTAAACAAAGTTGTTATAAAAGACAACCTTGAGCAAGGTGTGGAAGAGGAGATTGAGTTTTGCAACAACCTAACTAAGACTGTTTCAGAGAACCCATTGCCACTTAGCTGTTGGTCTGAAGTTCAAAACTACATCGAAGACATAGGCTTCAACAATGTACTTGTTAACATTGACAGAAACACAGTGAAAAGTGAACTTCTATGGAAATTCACGTTAGACACCAATGTAAGCACTACAAGTACCATAAAAGACATGAGGACACTGGTGTCCTACGTTAGCACTGAGACTATCCCTAAGTTCTTACTTGCATTTTTACTTTATGAAGAAGTGTTAATGAACTTAATCAACCAGTGTAAGGCAGTAAAAGAACTCATCAACAGCACAGGACTCTCAGATTTGGAACTAGAGAGCTTGCTTACTTTATGTGCTTTCTATTTCCAAAATGAGTGTAGTAAGAGAGATGGTCCTAGATGTTCCTTTGCAGCACTGTTAAGTCTAGTTCATGAGGATTGGCAGAGGATAGGTAAGAATATTCTTGTTCGTGCAAACAATGAGCTAAGTGATGTGTCATTGAAGGTTAACATTATCTTGGTGCCTCTCAAGGACATGTCTAAGCCAAAGCCTGAGAGAGTGGTCATGGCCAGAAGGTCTCTAAATCATGCTCTATCCTTAATGTTTCTGGATGAG---ATGTCATTGCCTGAGCTAAAATCCTTATCCGTGAACTGCAAAATGGGAAACTTTGAAGGGCAGGAGTGCTTTGAGTTCACTATTCTGAAGGACAATAGTGCAAGGCTAGATTACAACAAGTTGATTGACCACTGTGTAGACATGGAAAAAAAGAGGGAAGCGGTTAGAGCAGTGGAAGATTTGATTCTGATGTTGACAGGCAGAGCAATCAAAACCAGTGCTGTGACACAATATGTACACGAGGATGAGCAATGTCAAGAGCAAATAAGCTTAGATGATCTAATGGCAAGCGATACGGTAACAGACTTG---------CCTGACAGGGAAGCAGAAGCTCTCAGAACAGGAAATCTTGGCTTTAACTGGGATTCAGAT
>AGH10337
ATGGACTTTTTGAGGAACCTTGACTGGACTCAGGTAATTGCTGGCCAATATGTGACCAATCCTAGGTTCAACATCTCCGACTACTTCGAGATTGTTCGGCAACCTGGTGATGGGAACTGCTTCTATCATAGTATAGCCGAGTTAACCATGCCCAACAAGACAGATCATTCATACCACAACATCAAACACCTAACAGAAGTGGCAGCACGGAAGTATTACAAGGAGGAACCCGAAGCCAAGCTTATTGGCCTGAGTCTGGAAGACTATATTAAAAGGATGCTGTCTGACAACGAGTGGGGATCGACTCTTGAGGCATCAATGCTGGCTAAAGAAATGGGTGTTACTATCATCATTTGGACCGTTGCTGCTAGTGATGAAGTGGAAGCAGGCATAAAATTTGGAGATGGTGATGTATTCACAGCTGTAAACCTATTGCACTCTGGACAAACGCATTTTGACGCTCTTAGAATACTGCCACAGTTTGAAGCTGACACGAGAGAGACCTTAAGTTTGGTAGATAAAGTCATAGCTGTGGATCAGTTGACCTCGTCCTCAGGTGATGAACTGCAAGACTATGAAGACCTTGCATTAGCACTTGCAAGTGCAGAGGAACCGTATAGACGGTCGAGCCTAGATGAGGTCACTCTGTCTAAGAAACAAGCAGAGATATTGAGGCAGAAGGCATCGCAGTTATCTAAACTGGTTAATAAAAGTCAGAACATACCGACAAGAGTCGGCAGGGTTCTGGACTGCATGTTCAACTGCAAACTATGTGTTGAGATATCAGCAGATACCCTGATTCTACGACCAGAATCCAAAGAGAGAATTGGTGAAGTTATGTCGTTGCGGCAGCTAGGGCATAAATTACTAACACGAGACAAACAAATCAAGCAAGAATTCTCTAGAATGAAGCTTTATGTTACCAAGGATTTGCTTGACCATCTAGATGTTGGTGGACTATTGAGGGCAGCTTTTCCTGGAACAGGGATAGAAAGACACATGCAGTTGCTGCACTCCGAGATGATACTAGACATTTGTACTGTGTCACTTGGCATCATGTTGTCAACATTTCTGTATGGCTCCAATAACAAGAACAAGAAGAAATTCATCACTAACTGTCTGCTCAGCACAGCTTTGTCTGGAAAGAAGGTATACAAGGTTCTTGGCAACTTAGGAAATGAACTGCTGTATAAGGCACCTAGAAAGGCCTTAGCAACCGTTTGTAGTGCCTTATTCGGGAAGCAGGTAAACAAGCTTCAGAATTGCTTTAGGACCATAAGCCCTGTCAGCCTGCTTGCTTTAAGAAACCTGGACTTTGACTGTCTTAGTGTGCAAGACTACAATGGTATGATAGAAAATATGTCCAAATTAGACAACACTGATGTTGAATTTAACCACAGGGAAATAGCTGATCTCAACCAACTAACTTCTCGGCTTATTACGTTAAGGAAGGAAAGAGACACTGACCTCCTCAAGCAGTGGTTTCCTGAAGGTGATCTCACTCGTAGAAGCACCAGGAACATTGCAAATGCAGAAGAATTTGTTATATCTGAGTTCTTTAAGAAGAAGGACATCATGAAATTCATTAGCACCTCAGGCAGAGCAATGAGTGCAGGCAAGATTGGCAACGTCCTTTCCTATGCACACAACCTCTATTTAAGCAAGTCTAGCCTAAATATGACTTCTGAGGACATCTCACAGCTCTTAATCGAGATCAAGAGACTGTATGCTCTACAAGAAGATTCTGAAGTAGAGCCAATAGCTATAATTTGCGATGGCATAGAAAGCAATATGAAACAGTTATTTGCTATACTGCCTCCTGATTGTGCAAAGGAATGTGAGGTTCTTTTTGATGACATTAGAAACTCTCCAACGCACAGTACAGCTTGGAAGCATGCTCTCCGGCTAAAAGGGACTGCATATGAAGGCCTGTTTGCAAACTGCTATGGGTGGCAGTACATTCCGGAAGACATCAAACCTAGCCTGACCATGTTGATTCAGACTTTATTCCCTGACAAGTTTGAGGATTTCTTGGATCGAACCCAACTGCATCCAGAGTTCAGAGATCTAACTCCTGACTTCTCACTCACACAAAAAATTCATTTCAAAAGAAATCAGATACCCAGTGTTGAGAATGTGCAGATCTCCATTGATGCAACATTGCCTGAATCTGTGGAGGCAGTACCAGTGACAGAAAGAAAGATGTTCCCTCTACCTGAGACTCCACTAAGTGAGGTACATTCAATAGAGCGTATCATGGAAAACTTCACTCGCCTCATGCATGAAGGAAAGCCTTCAACTAAGGGAAAAGATAAAGAACCAGTGGAACAGGACAATCATCAGAATGCCATTGAACATGAGAGCTCAAGCATCCTGGCCTTCAAGGACTATGGAGAAAGAGGAATAGTTGAAGAAAATCATATGAGGCTTAGTGAGGAGGATCAACTGGAAACAAGGCAGCTGCTGTTGGTGGAAGTTGGTTTTCAGACTGACATCGATGGGAAAATAAGGACAGACCACAAAAAATGGAAAGATATATTAAAGCTGTTGGAGTTACTTGGAATTAAATGTTCATTTATTGCTTGTGCTGACTGCTCTTCTACACCACCAGACAGATGGTGGATTACTGAAGACAGAGTGCGAGTTTTAAAGAACTCAGTCAGCTTTCTCTTCAACAAGCTCTCTAGGAACTCACCGACAGAAGTAACCGATATAGTTGTTGGTGCTATAAGCACCCAAAAGGTTAGAAGTTACCTAAAGGCAGGGACTGCAACAAAAACCCCTGTGTCAACAAAAGACGTTCTAGAGACCTGGGAAAGGATGAAAGAGCACATACTTAACAGGCCAACAGGATTGACATTGCCTGCAAGTCTGGAACAGGCAATGCGTAAAGGACTGGTCGAAGGTGTAGTCATCTCCAAGGAAGGCTCTGAATCATGCATCAACATGTTAAAGGAAAATTTTGACCAAATAACTGATGAGTTTGAACGGACAAAGTTCAAGCATGAGCTTACACAGAATGTTACAACTAGTGAAAAGATGTTGTTGAGTTGGCTAAGTGAGGATATTAAGTCATCGAGATGTAGTGAGTGCCTCTCTAGCATAAAGAAAACTGTTGATGAAACTGCCAACTTATCAGAAAAGATTGAAATGCTTGCTTACAATCTGCAACTAACCAGCCACTGCAGTAACTGTCACCCCAATGGCGTGAACATTAGCAACGTATCAAATGTGTGTAAGAGGTGTCCCAAGATAGAGGTAGTTAGTCATTGTGAAAACAAAGGCTTTGAGGATAGCAATGAATGCTTAACGGATTTGGATAGGCTTGTCAGGCTCACATTACCAGGGAAAACTGAGAAAGAGAGGAGAGTTAAGCGTAATGTGGAATACCTGATAAAATTGATGATGAGTATGTCAGGCATCGACTGCATAAAATATCCCACAGGTCAGCTCATCACCCATGGAAGAGTGAGTGCCAAACTTAACGATGGAAACTTAAAAGATAGGAGTGATGACGACCAAAGGCTAGCCGAGAAGATAGACACTGTTAGGAAGGAGCTTTCGGAAACTAAACTAAAGGATTATTCAGCTTATGCAAGAGGAGTGATCTCTAATTCACTAAAGAACCTTTCAAAACAAGGTAAATCGAAGTGCTCCGTACCAAGGTCTTGGCTTGAAAAGATATTGTTTGATCTAAAGGTGCCCACTAAAGATGAAGAAGTGCTTATAAACATCAGGAATTCACTGAAGGCTAGATCTGAGTTTGTTAGGAACAATGACAAACTACTCATAAGATCAAAGGAGGAGTTGAAAAAATGTTTCGATGTGCAATCCTTTAAATTGATGAAAAATAAGCAGCCCGTGCCTTTTCAGGTTGACTGCATTCTATTTAAAGAAGTGGCAGCTGAATGTATGAAGAGATATATTGGTACACCTTATGAAGGAATTATAGACACTTTGGTTTCCTTAATTAATGTATTAACAAGGTTCACTTGGTTTCAAGAGGTAATACTATACGGGAAAATATGTGAGACCTTCCTGAGATGCTGTACAGAATTTAATAGATCAGGGGTTAAACTAGTCAAGGTAAGGCACTGTGACATTAACCTATCGGTCAAGCTGCCATCAAACAAAAAAGAGAATATGTTATGTTGTATTTACAGTAGTAACATGGAGCTCCTACAAGGGCCTTTCTATTTGAATAGAAGGCAAGCTGTCCTTGGCTCATCATACCTTTACATTGTTATAACACTTTACATACAAGTTCTACAGCAGTATAGGTGTCTAGAGGTTATAAACAGTGTGAATGAAAAGACATTGCAAGACATTGAAAATCACTCCATGACTCTGCTGGAAGATGCATTCAAAGAACTTACTTCTGCTCTTGAAGGTAGATTCGAAGAATCTTACAAAATACGGACTACAAGGTGCAAGGCTAGCGGGAACTTTTTAAACAGAAGCAGCAGAGACCACTTTATAAGCATTATTTCAGGCTTAAACTTGGTCTATGGCTTCCTCATAAAAGACAACTTATTAGCTAACTCACAGCAACAGAACAAACAACTCCAGATGCTTCGTTTTGGTATGCTTGCAGGGCTCAGTAGGCTCGTCTGTCCTAATGAATTAGGGAAAAAGTTTTCAACAAGTTGCAGAAGAATTGAAGACAACATTGCAAGACTTTACCTGCAAACATCTATATACTGCTCAGTTAGGGATGTAGAAGACAACATTAAGCACTGGAAGCAAAGAGATTTATGCCCTGAAGTGACCATCCCATGTTTTACAGTTTATGGCACCTTTGTGAACAGCGACAGACAGCTGATCTTTGACATTTACAATGTGCATATATACAATAAAGAGATGGACAATTTTGACGAAGGATGTATCAGCGTCTTGGAAGAAACAGCAGAAAGGCATATGCTCTGGGAGCTCGACCTGATGAACACACTCTGCTCTGACGAAAAAAAAGATGCTAGAACTGCAAGGCTGCTACTAGGCTGCCCAAATGTGAGGAAAGCTGCAAATAAAGAAGGGAAAAAACTTTTAAAGTTAAGCAGCGACACT---TCCACTGACACACAAAGCGTTGCTTCTGAAGTGTCAGACAGGAGGTCTTATAGCTCAAGCAAGAGTAGAATCCGTAGCATTTTTGGGAGATACAACTCTCAGAAAAAACCATTTGAACTAAGGTCAGGCCTTGAGGTCTTCAATGACCCATTCAATGATTATCAGCAAGCAATAACAGACGTTTGTCAATTTTCTGAGTATACACCGAACAAAGAAAGTATTTTGAAGGACTGTCTTCAAATTATACGAAAGAATCCTAGCCACACAATGGGTTCTTTTGAGCTAATTCAAGCAATCTCAGAGTTCGGCATGAGTAAGTTTCCCCCTGAGAATATAGACAAGGCAAGAAGAGATCCAAAAAATTGGGTTAGCATCTCAGAAGTTACTGAAACAACAAGTATAGTTGCGTCACCTAAAACTCATATGATGCTCAAAGACTGCTTTAAAATCATACTGGGTACTGAGAACAAAAAGATAGTCAAAATGCTTCGAGGGAAGCTCAAGAAACTTGGTGCTATTTCAACAAACATAGAGATCGGGAAAAGAGATTGCCTGGATTTACTCAGCACGGTAGATGGTCTAACAGATCAACAGAAAGAGAATATCGTGAACGGGATATTTGAACCCTCAAAGTTGTCTTTTTACCACTGGAAAGAATTAGTCAAGAAAAACATTGATGAAGTTCTACTCACTGAAGATGGAAATCTGATATTCTGCTGGCTAAAAACGATCTCCTCCTCAGTTAAGGGAAGCTTGAAGAAGAGACTTAAGTTCATGAATATACATTCCCCTGAACTGATGCCAGAAAACTGTCTCTTTTCTAGTGAGGAATTTAATGAGTTGATCAAGTTAAAGAAACTCCTCCTCAACGAACAACAAGATGAACAGGAGATAAAGCAAGATCTCTTGATATCTTCTTGGATTAAATGCATAACAGCCTGTAAAGATTTTGCAAACATCAATGATAAGGTCCAGAAATTCATTTATCACCTTTCTGAAGAGCTATATGACATAAGGCTGCAGCACCTGGAATTGTCAAAGCTTAAACAAGAGCATCCCAGTGTTAGCTTCACTAAAGAAGAGGTCTTAATAAAACGGCTGGAGAAAAATTTCCTTAAGCAGCACAATTTAGAAATTATGGAAACAGTGAATCTTATATTCTTTGCTGCTCTTTCAGCCCCTTGGTGCTTACACTACAAAGCACTAGAGTCTTATCTGGTGAGGCATCCGGAAATACTTGACTGCGGGTCTAAGGAGGATTGTAGGCTCCCTTTGCTCGATCTGTCAGTTTCCAAACTCTTAGTTTGTTTGTATAAAAAAGATGATGAAGAACTAGCAAGTGGCTTAGGCTTAAAACTTGGGTTTTTAGTAAAGTATGCTGTCACCTTATTCACATCCAATGGCGAGCCTTTTTCGCTCAGTCTGAATGATGGAGGCTTGGATCTTGATCTACACAAGACTACTGATGAAAAGTTGCTACATCAAACAAAGATAGTTTTTGCTAAAATCGGTCTGTCCGGGAATAGCTATGACTTTATCTGGACCACTCAAATGATAGCAAATAGCAACTTCAATGTCTGTAAAAGGTTGACTGGAAGGAGCACTGGGGAAAGGCTTCCAAGAAGCGTCAGGAGCAAGGTCATTTATGAGATGGTAAAATTGGTAGGAGAGACAGGCATGGCAATATTGCAACAATTAGCTTTTGCACAGGCACTAAATTATGAACACCGTTTTTATGCAGTTTTGGCACCTAAAGCACAGCTAGGAGGAGCAAGGGATCTGTTAGTGCAAGAAACTGGGACCAAAGTTATGCATGCAACTACTGAAATGTTCAGTAGAAACCTCCTAAAGACAACATCAGATGACGGCCTCACAAACCCACATCTTAAAGAGACAATTCTTAATGTGGGGTTAGACTGTCTTACCAACATGCGAAACCTTGACGGAAAGCCCATAAGTGAGGGTAGCAACTTAGTCAACTTCTACAAAGTTATCTGCATTTCGGGTGACAACACCAAATGGGGCCCAATACACTGTTGTTCTTTCTTTTCCGGTATGATGCAGCAGGTTCTAAAAAATGTCCCTGACTGGTGTTCATTCTATAAGTTAACATTCATCAAAAACTTATGTAGGCAGGTGGAAATACCTGCAGGCAGCATTAAGAAGATCTTAAATGTTCTTAGATACAAGCTATGCAGCAAAGGAGGTGTAGAACAATACAGTGAAGAGGATTTGAGGAAGCTATTAGTAGATAATTTAGATAGTTGGGATGGAAATGACACAGTCAAGTTTTTAGTTACAACTTACATAAGCAAAGGGCTTATGGCGTTAAATAGCTATAACCATATGGGTCAGGGCATTCACCATGCAACCTCTTCAGTGTTAACTTCCCTAGCTGCTGTACTCTTTGAGGAGCTAGCAATTTTTTATCTCAAAAGGAGCCTACCACAGACAACGGTGCATGTTGAGCATGCTGGCAGTTCCGATGATTATGCAAAATGTATAGTGGTAACTGGTATACTTTCTAAAGAGCTTTATTCCCAGTATGATGAAACGTTTTGGAAGCATGCCTGTAGACTTAAAAACTTCACAGCTGCTGTACAAAGATGCTGTCAAATGAAAGATAGTGCTAAAACCTTGGTGAGCGATTGCTTCCTTGAATTTTACAGCGAGTTCATGATGGGCTATAGAGTGACACCTGCTGTGATTAAGTTCATGTTCACTGGACTGATAAACAGCTCTGTAACCTCTCCTCAGAGTCTGATGCAAGCATGCCAGGTTTCATCTCAACAAGCAATGTATAATAGTGTTCCCCTTGTCACCAATACTGCTTTCACCCTATTAAGGCAACAAATTTTCTTTAATCATGTTGAGGATTTTATCAGAAGGTATGGTATATTAACTCTTGGAACCTTGTCTCCCTTTGGTAGGCTATTTGTACCGACCTACTCGGGGTTGGTTAGCTCAGCGGTTGCCTTGGAAGATGCTGAAGTCATTGCCAGGGCAGCTCAAACACTTCACATGAATAGTGTATCAATCCAGTCAAGTAGCTTGACTACATTAGACAGTTTAGGTCATAGTAGGACAAGTTCCACAGTTGAAGACAGCAGCAGTGTGAGTGACACAACCGTTGCCTCCCATGATTCAGGGTCGTCATCATCGAGCTTCTCTTTTGAGCTCAATAGGCCTCTGTCTGAAACTGAACTACAATTCATTAAGGCACTAAACAGCCTCAAATCAACTCAAGCCTGTGAGGTGATCCAGAATAGAATTACAGGTCTTTATTGTAATAGCAATGAAGGGCCTCTTGATAGGCACAATGTTATTTACAGCAGCAGAATGGCAGATTCCTGTGATTGGCTGAGAGATGGTAAGAGAAGAGGGAATCTGGAACTAGCAAACAGAATCCAATCTGTACTGTGTGTTTTGATAGCAGGGTATTACAGGTCATTCGGTGGAGAAGGGACCGAGAAACAAGTGAAGGCATCATTGAATAGAGACGACAACAAAATAATTGAAGACCCTATGATACAACTGATTCCAGAGAAACTGAGGAGAGAGCTAGAAAGGTTGGGAGTTTCTAGGATGGAAGTCGATGAACTGATGCCAAGCATTAGCCCTGATGATACTTTAGCTCAGCTTGTGGCAAAAAAGCTCATCAGTCTCAATGTTTCTACGGAAGAATACTCTGCTGAAGTGTCTAGGCTCAAACAAACACTTACAGCCCGAAATGTTTTGCACGGGTTAGCTGGAGGAATTAAGGAGCTCTCACTTCCTATATATACGATATTCATGAAGTCTTACTTCTTCAAAGACAACGTTTTCTTGTCACTAACAGACAGGTGGTCTACCAAGCACAGCACAAACTACCGTGACAGCTGCGGCAAACAACTGACTGGTAGAATAATCACCAAGTATACTCACTGGCTAGACACTTTTCTGAGCTGCTCTGTCTCCATTAACAGGCATACTGCTGTCAAAGAACCTTCCCTGTTTAATCCAAATATTAGATGTGTTAATCTAATCACATTTGAAGACGGCCTGAGGGAACTCTCAGTGATACAAAGTCATCTCAAAGTCTTCGAGAGTGAATTCACCAACTTAAATCTTCAGTTCTCTGATCCAAACAGACAGAAGCTCAGAATAGTTGAGTCCAGACCTGCAGAATCCGAGCTGGAAGCGAATCGTGCAGTGATTGTTAAGACCAAACTGTTTTCAGCAACTGAACAGGTTCGACTATCTAACAACCCTGCAGTTGTCATGGGCTACTTATTAGATGAATCAGCAATTTCTGAAGTCAAGCCTACGAAGGTTGACTTTTCAAACCTACTTAAAGACCGCTTTAAATTAATGCAATTTTTCCCTTCTGTATTCACTCTGATCAAGATGCTGACGGATGAGTCATCAGACTCAGAGAAGAATGGTCTTAGTCCAGATTTGCAACAGGTTGCAAGGTACTCAAACCATTTGACTTTGCTTAGTAGGATGATACAACAAGCAAAGCCAACTGTAACCGTTTTCTACATGCTAAAGGGTAACCTGATGAACACGGAACCGACAGTTGCTGAACTTGTCAGTTATGGTATAAAGGAGGGCAGGTTTTATAGGCTCTCTGATACTGGAATTGACGCAAGTACATATTCTGTGAAATACTGGAAGATTCTTCACTGCATTTCTGCCATCGGATGTCTACCTCTAAGTCAAGCAGATAAGTCTTCGCTGCTTATGAGTTTCCTAAACTGGAGGGTAAATATGGACATTAGAGCTTCTGACTGTCCACTTTCTAGCCATGAAGCAAGCATACTAAGTGAATTCGATGGACAAGTCATTGCTAATATACTTGCCAGTGAACTGAGTTCTGTGAAGCGAGACTCTGAACGCGAAGGTCTAACTGATCTCCTTGACTACCTAAACTCACCCACTGAACTGTTGAAGAAGAAGCCGTATTTAGGAACAACCTGCAAGTTCAACACCTGGGGGGACTCAAATAGATCTGGAAAGTTCACATATAGTAGCAGATCTGGAGAATCAATTGGCATTTTCATTGCTGGAAAGTTGCACGTTCATCTCTCTTCTGAGTCCATTGCCTTGTTGTGTGAGACTGAGAGGCAAGTGCTCTCTTGGATGAGCAAGAGGAGGACTGAAGTAATAACTAAAGAACAGCATCAGTTATTTCTAAGCCTCCTTCCCCAGTCACATGAATGTTTGCAAAAGCACAAAGATGGTAGTGCACTATCAGTCATACCTGATAACAGCAATCCTCGACTTCTTAAATTTGTGCCCCTCAAGAAGGGTCTGGCAGTGGTGAAAATCAAAAAACAAATTTTGACAGTGAAGAAACAAGTTGTACTTGATGCTGAAAGCGAGCCCAGATTGCAGTGGGGACATGGCTGCTTGTCCATTGTTTATGATGAGACAGACACTCAGACCACATACCACGAGAACCTTCTGAAGGTGAAGCAGCTTGTTGACTGCTCCACAGACAGGAAGAAGCTTTTACCACAGTCGGTGTTTTCTGACTCCAAAGTTGTCCTCTCAAGGATTAAGTTCAAAACGGAGCTACTCCTCAACTCACTGACATTGCTCCATTGTTTCCTGAAACATGCTCCCAGTGATGCTATCATGGAAGTGGAGAGCAAAAGTGGCTTGTTACACAAGTACCTCAAATCGGGAGGTGTCAGGCAGCGAAACACTGAAGTGCTTTTCAGAGAGAAGTTAAACAAGATTGTTATAAAGGACAACCTCGAGCAAGGTGCAGAAGAGGAAATTGAGTTTTGCAACAATCTGACTAGGACTGTTTCAGAAAACCCACTGCCACTCAGCTGCTGGTCAGAGGTTCAGAACTACATTGAAGACATAGGCTTCAACAATGTGCTTGTCAACATTGATAGAAACACGGTTAAAAGTGAGCTTCTGTGGAAATTTACGCTGGACACCAATGTGAGTACTACAAGTACCATTAAGGATGTGAGAACATTGGTATCTTATGTCAGTACTGAAACTATCCCTAAGTTTCTGCTTGCATTTCTTCTTTATGAAGAAGTGTTAATGAACTTGATCAACCAGTGTAAGGCAGTGAAAGAACTCATTAACAGCACAGGGCTTTCAGACCTAGAACTAGAAAGCTTGCTCACCTTGTGTGCTTTCTACTTCCAGAATGAGTGCAGTAAGAGAGACGGGCCTAGGTGTTCCTTCGCAGCACTTTTAAGTCTAGTTCATGAGGATTGGCAAAAGATAGGGAAGAATATCCTTGTTCGTGCAAACAATGAGTTGGGTGATGTGTCACTGAAGGTTAACATTATCTTGGTGCCTCTCAAAGACATGTCTAAGTCAAAGCCTGAGAGAGTAGTCATAGCTAGAAGGTCACTAAATCATGCCCTGTCTTTGATATTTTTGGATGAG---ATGTCATTACCTGAGCTAAAATCCTTGTCAGTAAACTGCAGAATGGGGAACTTTGAAGGGCAAGAGTGCTTTGAGTTCACCGTTTTGAAAGACAATAGTACAAGGCTAGATTACAATAAGTTGATTGATCACTGTGTGGACATGGAGAAGAAAAGGGATGCAGTCAGAGCAGTGGAAGATTTGGTTTTAATGTTAACAGGTAGGGCAGTCAAACCTAGCACTGTGACACCGGCTGCACATGAGGATGATCAATGTCAAGAGCAAATAAGCCTGGATGATCTAATGGCAAGTGACACAGTGGCAGACCCA---------CCTGATGAGGAAGCAGAAGCCCTCAGAACAGGCAATCTTGGCTTCAACTGGGATTCAGAC
>AAT79352
ATGGACTTCTTGAGAAACCTTGATTGGACTCAGGTGATTGCTGGTCAATATGTGACCAACCCTAGGTTCAATATCTCCGATTACTTCGAGATTGTGCGGCAGCCTGGTGATGGGAACTGCTTCTACCACAGCATAGCTGAGCTAACCATGCCCAACAAAACAGCCCACTCATATCACAACATCAAACATCTGACCGAGTTGGCAGCAAGGAAGTATTACCAAGAGGAGCCTGAAGCTAAACTTGTTGGCCTGAGTTTGGAAGATTACCTTAAGAGGATGCTGTCTGACAACGAGTGGGGGTCAACTCTTGAGGCATCCATGCTGGCCAAAGAAATGGACATTACAATAATCATTTGGACTGTTGCTGCCAGTGATGAAGTGGAGGCAGGCATAAAATTCGGAGACGGTGATGTGTTTACAGCTGTGAACCTTCTGCACTCTGGGCAAACACATTTTGATGCTCTCAGAATACTGCCACAGTTTGAAACAGACACGAGGGAGGCCTTGAGTTTGGTAGATAAGGTTATAGCTGTGGATCAGTTGACATCATCCTCTAGTGATGAGCTGCAAGACTATGAAGATCTTGCTTTAGCACTCACAAGTGTGGAAGAACCGTATAGGCGGTCAAGCTTGGATGAAGTCACTCTGTCCAGGAAACAAGCAGAGCTATTGAGGCAGAAGGCATCTCAGTTGTCTAAATTGGTCAACAAGAGTCAGAACATACCGACTAGAGTCGGCAGGGTCTTGGACTGCATGTTTAACTGCAAACTATGTGTTGAGATATCAGCTGACACCTTAATTCTAAGACCAGAATCCAAAGAGAGAATTGGCGAAGTCATGTCATTGCGGCAGCTAGGGCACAAATTGCTGACACGAGACAAACAAATTAAGCAGGAATTCTCTAGAATGAAACTTTATGTTACCAAAGATTTGCTGGACCATCTAGATGTTGGTGGGCTGTTGAGGGCTGCCTTCCCTGGAACAGGAATAGAAAGGCATATGCAGCTGCTACACTCTGAGATGATACTGGACATCTGTACTGTGTCACTTGGCATCATGTTGTCAACATTCTTATACGGCTCTAACAATAAGAACAAGAAGAAGTTCATTACTAACTGTCTGCTCAGTACAGCTCTGTCTGGAAAGAAGGTGTACAAGGTTCTCGGCAACCTAGGAAATGAACTGTTGTATAAGGCACCCAGAAAGGCCTTAGCAACTGTCTGCAGTGCCTTATTTGGGAAGCAGATAAACAAGCTTCAGAATTGCTTTAGAACCATAAGCCCTGTTAGCTTACTTGCATTAAGAAATCTGGATTTTGACTGTCTAAGTGTACAGGACTATAGTGGCATGATAGAAAGTATGTCCAAATTGGATAACACTGATGTTGAATTCAACCACAGGGAGATAGCTGATCTCAATCAATTAACTTCTCGGCTCATTACATTAAGAAAAGAGAAAGACACTGACCTCCTTAAACAATGGTTTCCTGAGAGTGACCTCACCCGCAGAAGCACCAGGAATATCGCAAACGCAGAGGAATTTATCATATCTGAGTTCTTCAAAAAGAAGGATATTATGAAATTCATCAGCACCTCAGGAAGGGCAATGAGTGCAGGCAAGATTGGTAACGTCCTTTCCTATGCACATAACCTTTACTTGAGTAAGTCTAGTTTAAATATGACCTCTGAGGACATATCACAGCTTCTGATCGAGATCAAGAGATTGTATGCTCTTCAAGAAGATTCTGAAGTAGAGCCGATAGCTATAATTTGTGATGGCATAGAAAGCAATATGAAACAGTTGTTTGCTATACTGCCTCCTGACTGTGCAAGAGAGTGTGAGGTCCTCTTCGATGACATAAGAAACTCTCCAACGCACAGTACAGCCTGGAAACATGCCCTTCGGTTAAAAGGGACCGCATATGAGGGCCTGTTTGCAAACTGCTACGGATGGCAATACATTCCAGAAGATATCAAACCAAGCCTGACTATGTTGATACAGACTTTGTTTCCTGACAAGTTTGAAGATTTCTTAGATCGAACCCAGTTGCATCCAGAGTTCAGAGATTTAACACCTGACTTTTCGCTTACACAAAAGGTTCATTTCAAAAGAAATCAGATACCTAGTGTTGAAAATGTGCAAATCTCCATTGATGTAACACTGCCTGAATCTGTGGAGGCAGTGCCGGTGACAGAAAGAAAAATGTTCCCTCTGCCTGAAACTCCACTGAGTGAGGTGCATTCAATAGAGCGCATTATGGAAAATTTTTCCCGCCTTTTGCATGGCGGTAGACTTTCAGCCAAGGAAAAAGATGGAGATCTTGCAGAACAAGGCAACCAGCAAAGCGCCGTTGAACACGAGAGTCCAAGCATCTCGGCCTTCAGGGACTATGGAGAGAGAGGAATAGTTGAGGAGAATCACATGAGGCTTAGTGAAGAAGATCAGCTGGAAACAAGGCAGCTGCTGTTGGTGGAAGTTGGTTTTCAAACTGACATCGATGGGAAAATAAGGACAGACCACAAGAAATGGAAGGATATTTTAAAGCTGTTAGAGTTGCTAGGAATCAAATGCTCTTTTATCGCCTGTGCCGACTGCTCGTCTACACCGCCAGATAGATGGTGGATTACAGAGGACAGAGTACGAGTCTTAAAGAATTCAGTCAGTTTCCTCTTTAATAAACTCTCTAGGAACTCACCTACAGAGGTAACTGACATAGTTGTTGGAGCTATAAGTACTCAAAAGGTTAGGAGTTACCTAAAGGCAGGAACTGCAACAAAAACCCCTGTGTCAACAAAAGACGTTCTGGAGACTTGGGAAAAAATGAAAGAGCACATACTAAATAGGCCAACAGGATTAACACTGCCTGCCAGTTTGGAACAGGCTATGCGCAAAGGACTGGTTGAAGGTGTGGTTATCTCTAAGGAAGGTTCTGAATCATGCATCAACATGTTGAAAGAAAATTTGGATCGAATAACTGATGAATTCGAGCGAACAAAATTTAAGCATGAACTAACTCAGAATGTTACCACTAGTGAAAAAATGCTGTTTAGCTGGTTGAGTGAAGATATCAGATCGTCGAGATGCACTGAGTGCCTCACCAACATAAAGAAAGCCGTTGACGAGACTGCCAACTTGTCTGAGAAGATTGAGCTGCTTGCATATAATCTTCAACTCGTTAGTCATTGCAGCAACTGTCACCCCAATGGTGTGAGTATTAGCAACACATCTAATGTATGCAAGAGGTGCCCTAAAATAGAAGTGGTTAGTCATTGCGAAAATAAAGGCTTTGAGGACAGCAATGAATGCTTAACAGATCTAGACAGGCTTGTTAGGCTCACATTACCAGGAAAAACTGAGAAGGAGAGAAGAGTCAAACGCAATGTGGAATACCTTATAAAACTGATGATGAGCATGTCAGGCATTGATTGCATAAAATATCCCACAGGACAGCTCATCACCCATGGAAGGGTGAGTGCAAAACATAACGATGGAAATTTGAAAGACAGGAGTGAGGACGATCAAAGGCTAGCCGAGAAGATAGACACTGTTAGGAAAGAGCTCTCAGAATCCAAACTAAAAGATTATTCAACTTATGCAAGAGGGGTGATAACAAATTCACTAAAAAACCTCTCAAAGCAGGGTAAGTCAAAGTGTTCTGTTCCGAGGTCTTGGCTTGAAAAGATATTGTTTGACTTAAAGGTGCCCACAAAAGACGAGGAAGTGCTTATAAACATTAGAAACTCATTGAAAGCTAGATCTGAGTTTGTTAGAAACAACGATAAACTACTCATAAGGTCAAAAGAAGAATTAAAAAAATGTTTTGATGTGCAATCATTTAAACTAATGAAAAACAAGCAACCTGTGCCTTTTCAAGTTGACTGTATACTGTTTAAAGAAGTGGCAGCTGAGTGCATGAAGAGGTACATTGGCACACCTTATGAAGGAATTATCGACACCTTAGTTTCTCTGATTAATGTTCTGACAAGGTTCACCTGGTTTCAAGAGGTGGTGCTATATGGTAAAATATGTGAGACCTTTCTGAGATGTTGTACAGAATTTAATAGGTCAGGGGTTAAACTAGTCAAGGTAAGGCACTGTGACATTAACCTATCAGTCAAATTGCCATCGAACAAAAAAGAGAACATGTTATGTTGTATATACAGTGGCAACATGGAGCTCTTGCAAGGACCTTTCTATTTGAACAGGAGACAAGCTGTCCTCGGTTCTTCATACCTTTACATTGTCATTACACTTTACATACAAGTATTGCAGCAGTATAGGTGTCTAGAAGTTATAAACAGTGTAAATGAAAAAACATTGCAAGACATTGAAAATCACTCCATGACTTTGCTAGAAGATGCATTCAAGGAACTCACTTTTGCTCTTGAGGGTAGATTTGAAGAATCTTACAAAATACGGACCTCTAGGTGTAAAGCCAGCGGGAACTTCTTAAACAGAAGCAGTAGAGACCACTTTATAAGCATTGTCTCAGGCTTGAACCTGGTTTATGGTTTCCTCATAAAAGATAACTTATTGGCTAATTCTCAGCAACAGAACAAACAACTACAAATGCTTCGTTTTGGCATGCTTGCAGGGCTTAGTAGGCTTGTTTGCCCTAATGAGCTAGGGAAAAAGTTTTCGACAAGTTGTAGAAGGATTGAAGACAACATTGCAAGACTTTACCTACAAACATCTATATATTGTTCAGTCAGAGATGTGGAAGACAATATTAAGCACTGGAAGCAAAGAGATCTATGCCCTGAAGTGACCATTCCATGCTTTACAGTCTATGGCACCTTCATCAACAGCGACAGACAGCTTATCTTTGACATTTACAATGTGCATATATACAATAAAGAAATGGATAATTTTGACGAAGGATGTATCAGCGTCTTAGAAGAAACAGCAGAAAGACATATGCTTTGGGAACTCGATCTGATGAACTCACTTTGCTCTGACGAAAAAAGAGATGCTAGAACCGCAAGATTATTACTAGGTTGCCCAAATGTGAGGAAAGCTGCAAACAAAGAAGGGAAAAAGCTATTGAAGTCAAACAGCGACACA---TCCACTGATACACAAAGCATTACTTCCGAGGTGTCAGACAGAAGGTCCTACAGCTCAAGCAAGAGTAGAATCCGTAGTATTTTTGGTAGGTACAACTCTCAGAAAAAACCATTTGAATTAAGGTCAGGTCTCGAAGTCTTTAATGACCCCTTCAATGATTATCAGCAAGCAATAACAGACATTTGTCAATTTTCTGAGTATACACCAAACAAGGAGAGCATTTTGAAGGACTGTCTTCAAATCATACGGAAAAACCCTAGCCACACAATGGGTTCTTTTGAGCTGATCCAGGCAATTTCAGAGTTCGGTATGAGTAAATTTCCTCCAGAGAACATAGACAAGGCAAGGAGAGACCCGAAGAACTGGGTCAGCATCTCTGAAGTTACTGAAACAACAAGTATAGTAGCATCACCCAAAACTCATATGATGCTCAAAGATTGTTTTAAAATTATACTAGGTACTGAGAATAAGAAGATAGTTAAAATGCTTCGAGGGAAGCTAAAAAAACTCGGCGCTATCTCAACAAACATAGAGATTGGGAAAAGGGATTGCTTGGATCTACTCAGCACGGTAGATGGTCTGACAGACCAACAGAAAGAAAACATTGTGAATGGGATATTTGAGCCTTCAAAGCTGTCCTTCTATCACTGGAAAGAGTTGATCAGAAAGAATATTGATGAAGTTTTACTTACCGAAGATGGAAATCTGATCTTCTGCTGGCTAAAGACAATCTCTTCTTCAGTCAAAGGAAGTTTAAAGAAGAAACTCAAGTTCATGAATGTAAATTCCCCGGAACTGATGCCAGAGAACTGTCTCTTTTCTAGTGAAGAGTTCAATGAGTTGATCAAACTGAAGAAGCTTCTCCTCAACGAGCAACAAGATGAACAGGAGCTGAAACAGGACCTTTTGATATCTTCTTGGATTAAGTGCATAACAGCCTGTAAAGATTTTGCAAGCATCAATGACAAGGTTCAGAAATTCATTTACCACCTTTCTGAAGAGCTGTATGACATAAGGCTACAGCATCTGGAACTGTCGAAGCTTAAGCAAGAACACCCTAGTGTCAGCTTCACTAAGGAAGAGGTCTTAATAAAGCGACTAGAGAAAAATTTCCTAAAGCAGCACAATCTGGAAATTATGGAGACAGTAAACCTTATATTCTTTGCTGCTCTTTCAGCTCCCTGGTGCTTACACTACAAAGCACTAGAGTCTTATCTAGTGAGACATCCAGAGATACTCGACTGTGGATCTAAAGAGGACTGTAAGCCCACTTTGCTTGATCTGTCAGTTTCTAAGCTCTTAGTCTGTTTGTATCGAAAAGATGACAATGAACTAACAAATAGCTCAAGTCTGAAACTTGGGTTTTTAGTAAAGTATGCTGTTACCTTATTCACATCCAATGGTGAACCTTTTTCGCTTAGTCTAAATGATGGAGGTTTAGATCTTGACCTGCACAAGACTACTGACGAAAAGCTACTACATCAGACAAAGATAGTTTTTGCTAAAATTGGTCTGTCTGGAAATAGTTATGATTTCATCTGGACTACTCAAATGATAGCAAATAGCAACTTTAATGTTTGTAAGAGATTGACTGGAAGGAGTACCGGAGAAAGGCTTCCAAGAAGTGTCAGAAGCAAGGTCATTTATGAGATGGTAAAACTAGTAGGTGAGACAGGCATGGCAATACTACAACAATTGGCTTTTGCACAGGCACTAAATTACGAACACCGTTTCTATGCAGTCTTAGCACCTAAGGCACAGCTAGGAGGAGCAAGAGATCTGTTGGTGCAAGAAACTGGGACTAAAGTTATGCATGCAACAACTGAAATGTTCAGTAGAAACCTCTTAAAAACAACATCAGATGATGGCCTTACCAACCCGCATCTTAAAGAAACAATCCTTAATGTGGGATTAGACTGCCTTACCAACATGCGAAATCTTGATGGAAGGCCCATAAGTGAAGGTAGCAACTTGGTCAATTTCTACAAAGTCATATGTATCTCAGGTGATAATACCAAATGGGGCCCAATACACTGCTGTTCCTTCTTTTCCGGCATGATGCAGCAGGTCCTGAAAAATGTTCCAGATTGGTGTTCATTTTATAAATTAACATTTATTAAGAACTTGTGCAGGCAGGTAGAGATACCTGCTGGTAGCATTAAGAAGATCTTGAATGTCCTTAGATACAAGTTGTGCAGCAAAGGAGGTGTAGAGCAATATAGTGAAGAGGATCTAAGGAAACTGTTGGCAGATAATTTAGACAGTTGGGACGGAAATGACACAGTTAAGTTTTTAGTTACAACCTATATAAGCAAAGGACTCATGGCGTTAAACAGTTACAACCATATGGGTCAGGGTATTCACCATGCAACATCTTCAGTATTAACTTCTCTAGCTGCTGTGCTCTTTGAGGAGCTGGCAATTTTTTATCTTAAAAAAAGCTTACCCCAGACAACAGTACATGTTGAACATGCCGGCAGTTCAGATGATTACGCAAAGTGCATAGTGGTAACTGGTATACTATCCAAAGAGCTCTACTCTCAATACGATGAAACATTCTGGAAACATGCCTGCAGACTTAAGAACTTCACAGCTGCAGTACAAAGATGTTGTCAAATGAAAGATAGCGCCAAGACTTTAGTGAGCGACTGTTTCCTTGAATTTTACAGCGAGTTTATGATGGGCTATAGAGTAACCCCTGCTGTGATCAAATTCATGTTCACTGGACTAATAAACAGCTCTGTGACCTCTCCTCAGAGTTTGATGCAGGCATGCCAAGTTTCGTCCCAACAAGCAATGTATAATAGCGTCCCTCTTGTCACCAATACCACCTTCACACTATTAAGGCAACAAATTTTCTTTAACCATGTTGAGGATTTTATCAGAAGGTACGGCATATTAACTCTTGGGACTTTGTCTCCCTTTGGTAGGCTGTTTGTACCAACCTACTCTGGGTTAGTTAGCTCGGCGGTTGCCTTGGAAGATGCTGAAGTCATTGCTAGAGCAGCTCAAACACTTCACATGAATAGTGTGTCGATACAGTCAAGCAGCTTGACCACATTAGACAGCTTAAGTGGCAGTAGGACAAGTTCCACAGTTGAAGATAGCAGCAGTGTGAGCGACACCACTGTTGCTTCTCATGATTCAGGATCATCATCCTCCAGCTTTTCTTTTGAGCTCAATAGGCCTCTGTCCGAAACTGAACTACAGTTCATCAAAGCATTAAGTAGCCTCAAATCCACACAAGCTTGTGAAGTAATTCAGAATAGAATTACAGGTCTTTATTGCAACAGCAATGAGGGGCCTCTTGATAGACACAATGTTGTTTACAGCAGCAGAATGGCAGATTCTTGCGATTGGCTAAGAGATGGTAAGAGAAGAGGGAATCTGGAACTAGCAAATAGGATTCAGTCTGTGCTGTGTGTTTTGATAGCAGGGTACTACAGATCATTTGGAGGTGAAGGAACCGAAAAACAGGTAAAGGCATCACTGAATAGAGATGACAACAAAATCATCGAAGACCCCATGATACAATTAATTCCAGAGAAGCTGAGGAGAGAGCTGGAGAGGTTAGGTGTCTCCAGAATGGAAGTTGATGAACTAATGCCGAGCATCAGCCCTGATGACACCTTAGCCCAGCTTGTGGCAAAAAAGCTTATTAGCCTCAATGTTTCGACGGAAGAGTACTCGGCTGAAGTGTCTAGACTTAAACAAACACTAACAGCTCGAAATGTTTTGCATGGGTTGGCTGGAGGAATTAAGGAGCTATCGCTCCCAATATACACGATATTCATGAAATCTTACTTCTTCAAAGACAACGTTTTCTTATCACTAACAGACAGATGGTCTACCAAGCACAGTACAAACTATCGTGATAGTTGCGGCAAACAATTAACCGGTAGAATAATAACCAAGTACACTCACTGGTTGGATACCTTTCTAGGCTGCTCGGTCTCCATTAACAGGCATACTACTGTTAAAGAACCCTCTTTATTTAATCCAAATATCAGGTGTGTTAACCTAATCACATTTGAAGACGGTCTGAGAGAACTATCAGTAATACAGAGTCATCTCAAAGTCTTTGAGAATGAATTTACCAACTTAAACCTTCAGTTCTCCGACCCAAACAGACAGAAACTTAGAATAGTTGAGTCTAGACCTGCGGAATCTGAGCTAGAGGCAAACCGTGCAGTAATTGTTAAGACCAAATTGTTCTCAGCAACAGAACAAGTACGACTATCCAATAATCCTGCAGTTGTCATGGGCTATTTATTAGATGAATCAGCAATTTCTGAAGTCAAACCCACCAAGGTTGACTTCTCAAATTTACTTAAAGATCGCTTTAAAATAATGCAGTTTTTCCCCTCGGTGTTCACTTTGATTAAGATGTTGACAGATGAATCATCGGACTCAGAAAGGAATGGCCTTAGTCCAGACTTGCAACAAGTTGCAAGGTACTCAAACCATTTAACCCTGCTCAGCAGGATGATACAACAAGCAAAGCCAACCGTGACGGTTTTCTACATGCTGAAAGGTAACCTGATGAACACAGAGCCGACAGTTGCTGAGCTTGTCAGCTATGGCATAAAGGAAGGTAGATTTTATAGGCTCTCAGACACTGGAATCGATGCAAGCACATATTCTGTGAAATACTGGAAAATTCTTCACTGCATTTCTGCCATTGGATGTTTGCCTTTGAGTCAAGCAGACAAGTCTTCACTACTTATGAGTTTCTTGAACTGGAGGGTGAACATGGACATTAGAACTTCTGACTGTCCACTATCTAGTCATGAGGCAAGTATACTGAGTGAGTTTGATGGACAAGTAATCGCTAATATACTTGCAAGTGAATTGAGCTCTGTAAAACGAGATTCTGAACGTGAAGGGTTAACTGATCTCCTTGATTATCTGAACTCACCCACTGAACTGCTGAAGAAGAAGCCCTATTTAGGGACAACTTGCAAGTTCAACACCTGGGGTGACTCAAATAGATCTGGGAAATTCACATACAGCAGCAGATCTGGAGAATCCATTGGAATCTTCATTGCAGGAAAATTGCACATCCATCTCTCATCTGAGTCCATTGCCTTATTGTGTGAAACTGAAAGACAAGTGCTATCTTGGATGAGCAAAAGGAGAACTGAGGTGATGACCAAAGAACAGCACCAATTGTTCCTGAGCCTCCTCCCCCAGTCACATGAATGTTTACAAAAGCACAAGGACGGCAGCGCACTATCGGTCATACCTGACAGCAGCAACCCCAGACTACTTAAATTTGTACCTCTCAAAAAAGGTCTAGCAGTGGTGAAAATCAAAAAACAAATTTTAACAGTGAAGAAACAGGTCGTGTTTGATGCTGAGAGCGAGCCTAGACTGCAGTGGGGACATGGTTGCTTGTCCATTGTTTACGATGAAACTGATACTCAAACCACATACCACGAGAATCTTTTGAAAGTGAAGCAGCTTGTTGACTGCTCTACAGATAGGAAGAAGCTTTTACCCCAGTCAGTGTTTTCTGATTCCAAAGTCGTTCTCTCAAGAATCAAGTTCAAGACAGAGCTTCTCCTTAATTCACTGACACTGCTCCATTGTTTTTTAAAACATGCTCCTGGTGATGCCATAATGGAGGTAGAGAGTAAAAGCAGCTTGCTGCACAAGTACCTCAAATCAGGAGGTGTCAGACAGCGGAACACTGAAGTACTCTTCAGAGAGAAGTTAAACAAGGTTGTTATAAGAGACAATCTCGAACAAGGTGTAGAAGAGGAAATTGAGTTTTGCAACAACCTGACCAAAACCGTTTCAGAGAACCCGCTACCACTCAGCTGTTGGTCTGAAGTTCAAAACTACATTGAAGACATAGGCTTCAACAATGTGCTTGTTAACATTGACAGAAACACAGTGAAAAGTGAACTTTTGTGGAAATTTACGTTAGACACTAATGTAAGCACTACAAGCACTATTAAAGATATGAGGACACTGGTATCCTACATCAGTACTGAAACCATCCCTAAGTTCTTGCTTGCATTCCTTCTTTACGAAGAAGTACTGATGAACTTAATCAACCAGTGTAAGGCAGTAAAGGAACTCATCAACAGTACAGGACTTTCAGACTTGGAACTAGAAAGCTTACTTACTTTCTGCACTTTCTATTTTCAAAATGAATGCAGTAGGAGAGATGGACCTAGATGTTCCTTTGCAGCACTATTAAGCCTAGTTCATGAAGATTGGCAAAAGATAGGGAGAAATATCCTTGTTCGTGCAAACAATGAGCTAGGCGATGTGTCACTGAAGGTTAATATTGTCTTGGTACCCCTCAAGGACATGTCCAAACCAAAACCTGAGAGAGTGGTCATAGCCAGGAGGTCATTAAGTCATGCACTATCCTTAATGTTTCTGGACGAG---ATGTCATTGCCTGAGCTGAAGTCTTTGTCAGTGAACTGCAAAATGGGGAACTTTGAGGGGCAAGAGTGCTTTGAGTTTACTATTCTAAAGGACAACAGCACAAGGCTAGATTACAATAAGTTGATTGACCATTGTGTGGATATGGAAAAAAAGAGGGAAGCAGTTAGAGCAGTAGAGGATTTAATTCTGATGTTAACAGGCAAGGCAGTCAAACCTAGTACTGTGACACAAATTGAACACAAGGATGAGCAGTGTCAAGAGCAAATAAGCTTGGATGACCTAATGGCAAGTGATACAGCGATAGACTTG---------CCTGACAGGGAAGCAGAAGCCCTTAAAACAGGAAACCTTGGCTTTAACTGGGATTCAGAT
>AEI70585
ATGGACTTCTTGAGAAACCTTGACTGGACTCAAGTGATTGCTGGTCAATATGTGTCCAACCCTAGGTTCAACATCTCTGATTATTTTGAGATTGTGCGGCAGCCTGGTGATGGGAACTGCTTCTATCACAGCATAGCTGAGTTAACCATGCCTAACAAAACAGATCATTCATATCATAACATCAAACGCCTAACCGAGTCGGCGGCACGGAAGTACTACCAGGAGGAGCCTGAAGCTAGACTTGTTGGCCTGAGCCTGGAAGACTACCTCAAGAGGATGCTGTCTGACAACGAGTGGGGATCAACTCTAGAAGCATCTATGTTGGCTAAAGAAATGGGCATTACCATCATTATTTGGACTGTTGCTGCCAGTGATGAAGTGGAAGCAGGTATAAAGTTCGGAGACGGTGATGTGTTTACAGCTGTGAACCTTTTGCACTCTGGACAAACACACTTTGATGCGCTCAGAATACTGCCACAGTTTGAAACAGATACAAGAGAAGCCTTGAGCTTGATGGACAGGGTTATAGCTGTGGATCAGTTAACATCATCTTCTAGTGATGAACTGCAAGACTATGAAGACCTTGCCTTGGCACTCACAAGCGCAGAAGAATCAAATAGACGGTCAAGCTTGGATGAGGTCACATTGTCCAAGAAGCAAGCAGAGATACTAAGGCAAAAAGCATCTCAGTTGTCTAAATTGGTCAATAAAAGTCAGAACATACCGACCAGAGTCGGTAGAGTCTTGGATTGTATGTTCAACTGCAAATTATGTGTTGAGATATCAGCTGACACTTTAATTCTGAGGCCAGAATCAAAAGAGAAAATTGGTGAAATCATGTCATTGCGACAGTTGGGGCATAAACTGCTGACACGAGACAAACAAATTAAGCAAGAGTTCTCCAGAATGAAACTCTACGTCACTAAAGATTTGCTTGACCATCTAGACGTTGGTGGGCTCTTGAGGGCTGCTTTCCCTGGAACAGGAATAGAAAGGCATATGCAGCTGCTACACTCTGAGATGATACTGGACATCTGCACTGTATCACTTGGTGTCATGCTGTCAACATTCTTATATGGTTCTAATAACAAAAACAAGAAGAAATTCATTACCAACTGTCTGCTCAGCACAGCCCTGTCCGGAAAGAAGGTGTATAAAGTTCTCGGCAACCTAGGAAATGAACTGTTGTACAAGGCACCTAGAAAGGCCTTAGCAACTGTCTGCAGTGCCTTGTTTGGGAAGCAGATAAACAAACTTCAGAATTGCTTCAGGACCATAAGCCCTGTCAGCTTACTTGCATTGAGAAATCTAGACTTTGATTGTCTCAGTGTACAAGACTATAACGGTATGATAGAAAACATGTCTAAATTAGACAACACTGATGTTGAATTCAACCACAGGGAGATAGCTGATCTCAATCAATTAACTTCTCGGCTCATCACATTAAGAAAGGAGAAAGACACTGACCTCCTCAAACAATGGTTTCCTGAAAGTGACCTCACCCGCAGAAGCACCAGGAATGCTGCAAACGCGGAGGAATTTGTCATATCTGAGTTCTTTAAGAAAAAGGACATTATGAAATTCATCAGCACTTCAGGCAGAGCAATGAGTGCAGGCAAGATTGGTAATGTCCTATCCTATGCACATAATCTTTATTTGAGTAAGTCAAGCCTAAATATGACCTCTGAAGACATCTCACAGCTTTTGATTGAGATTAAGCGACTGTATGCTTTACAAGAAGATTCTGAAGTGGAGCCGATAGCCATAATTTGTGATGGCATAGAAAGCAACATGAAACAGTTGTTTGCTATATTGCCTCCTGACTGTGCAAGAGAGTGTGAAGTCCTCTTCGATGACATAAGAAATTCTCCAACACACAGCACAGCCTGGAAGCATGCACTCCGATTAAAAGGGACTGCATACGAAGGTCTGTTTGCAAATTGTTACGGCTGGCAATACATTCCAGAAGACATTAAACCAAGCCTGACCATGTTGATACAGACTTTGTTTCCTGACAAGTTTGAAGATTTCCTGGATCGAACCCAGTTGCATCCGGAGTTCAGAGACCTGACTCCCGACTTTTCGCTCACGCAAAAGGTTCACTTTAAAAGAAATCAGATACCCAGTGTCGAAAATGTGCAAATCTCCATTGATGCGACGTTGCCTGAATCTGTGGAAGCAGTGCCGGTGACAGAAAGAAAGATGTTCCCTCTTCCTGAGACTCCGCTAAGTGAGGTGCATTCAATAGAGCGTATAATGGAAAACTTTACCCGCCTCATGCATGGAGGAAGACTTTCGGCCAAGAAAAGGGATGGAGATCCGGCGGAACAGGGCAACCAACAGGGTACCACTGAACACGAGAGTTCCAGCATCTCTGCCTTTAAAGACTACGGAGAGAGAGGGATAGTCGAGGAAAATCACATGAGGTTTAGTGAAGAAGATCAGCTAGAGACAAGGCAGCTGTTGTTGGTGGAAGTTGGTTTTCAAACTGACATCGATGGGAAAATAAGGACAGACCACAAGAAGTGGAAAGACATATTAAAGCTATTAGAGCTACTAGGAATCAAGTGCTCATTTATTGCCTGTGCAGATTGCTCATCTACACCACCAGACAGATGGTGGATTTCGGAGGACAGAGTGCGAGTCCTAAAAAATTCAGTCAGCTTCTTGTTCAATAAACTCTCCAGAAACTCACCTACAGAAGTAACTGACATAGTTGTTGGAGCTATAAGTACTCAGAAGGTTAGAAGTTATCTAAAGGCAGGAACTGCAACAAAAACCCCTGTGTCGACTAAAGACGTTCTGGAGACTTGGGAAAAGATGAAGGAGCACATACTCAACAGGCCAACAGGACTGACACTGCCCACCAGTTTGGAACAGGCAATGCGCAAAGGACTGGTCGAAGGTGTGGTCATCTCTAAGGAAGGTTCCGAGTCATGTATCAATATGTTGAAGGAAAATTTGGACCGAATAACTGACGAATTCGAGCGAACAAAATTTAAACATGAACTTACTCAGAATATTACCACAAGTGAGAAGATGCTTTTGAGTTGGTTGAGTGAAGACATCAAATCATCGAGATGTGGTGAGTGCCTCTCAAATATAAAGAAAACCGTTGATGAGACTGCCAATCTATCAGAAAAGATTGAGCTACTTGCTTATAATCTGCAACTCACTAATCATTGCAGCAACTGTCACCCCAATGGTGTAAACATTAGTAACACTTCTAATGTGTGCAAGAGATGCCCTAAGATTGAAGTGGTTAGCCATTGTGAAAATAAAGGCTTTGAGGACAGCAATGAATGCTTAACAGACCTAGATAGGCTTGTTAGGCTCACATTACCAGGGAAAACTGAGAAGGAGAGAAGAGTCAAACGTAATGTGGAATATCTTATAAAACTGATGATGAGCATGTCAGGCATTGATTGTATAAAGTATCCCACAGGGCAGCTTATCACCCATGGAAGAGTGAGTGCAAAACATAACGATGGAAACTTGAAAGATAGAAGCGATGACGACCAAAGACTAGCTGAGAAGATAGACACTGTTAGGAAAGAGCTTTCAGAATCTAAACTGAAAGATTATTCAACTTATGCAAGGGGAGTGATATCAAATTCACTAAAAAACCTCTCAAGGCAAGGTAAATCAAAGTGTTCTGTGCCAAGATCTTGGCTCGAAAAGATACTGTTTGACCTGAAGGTACCCACTAAAGACGAAGAAGTGCTTATAAACATCAGAAACTCATTGAAAGCTAGATCCGAGTTTGTTAGAAATAACGATAAACTACTCATAAGGTCAAAAGAAGAACTAAAAAAATGTTTCGATGTGCAGTCTTCTAAATTGAAAAAAAACAAGCAACCTGTGCCCTTTCAGGTTGACTGTATACTGTTCAAAGAAGTGGCAGCTGAATGCATGAAGAGGTACATTGGCACACCTTATGAGGGGATTGTAGACACCTTAGTTTCTCTGATTAATGTGTTAACAAGGTTTACTTGGTTCCAGGAAGTGGTGCTATATGGTAAAATATGTGAGACCTTCCTAAGATGCTGCACAGAATTTAATAGGTCAGGGGTCAAGCTGGTTAAGATAAGGCACTGTGACATTAACCTATCAGTCAAATTGCCATCAAATAAAAAAGAGAATATGTTATGTTGTCTATATAGTGGCAACATGGAGCTCTTGCAAGGACCTTTCTATTTGAACAGGAGACAAGCTGTCCTTGGTTCTTCATACCTTTACATTGTCATTACACTTTATATACAAGTGCTGCAGCAGTACAGGTGTCTAGAAGTTATAAACAGTGTGAGTGAAAAAACATTGCAAGACATTGAAAATCATTCCATGACTCTACTAGAAGATTCATTCAGGGAAATCACTTTTGCTCTTGAAGGTAGGTTTGAAGAATCATATAAAATACGAACCTCAAGGTGCAGAGCCAGTGGGAATTTTCTGAACAGGAGCAGTAGAGACCACTTTATAAGCGTTGTTTCAGGCTTGAACTTAGTTTATGGCTTCCTCATAAAAGACAACTTACTAGCCAACTCTCAGCAACAGAACAAACAACTACAGATGCTTCGTTTTGGCATGCTTGCAGGGCTTAGTAGGCTTGTTTGTCCTAATGAGCTAGGAAAGAAATTTTCAACGAGCTGCAGAAGAATTGAAGACAACATTGCAAGGCTTTACCTGCAGACATCCATATACTGTTCAGTTAGGGATGTGGAGGACAATGTTAAGCACTGGAAACAAAGAGATCTATGTCCTGAAGTGACCATTCCATGCTTTACAGTCTATGGAACCTTTGTCAACAGCGATAGACAACTGATCTTTGACATTTACAATGTGCATATATATAATAAAGAAATGGACAACTTTGATGAAGGATGTATCAGCGTCTTGGAAGAAACAGCAGAAAGGCATATGCTTTGGGAACTTGATCTGTTGAACTCACTTTGTTCTGACGAAAAAAAAGATACTAGAACCGCAAGACTATTACTAGGCTGCCCAAATGTGAGGAAAGCAGCAAACAAAGAAGGGAAGAAGCTGCTGAAGTTAAACAGCGACACA---TCCACAGACACACAGAGCATTGCTTCTGAAGTGTCAGACAGAAGATCTTATAGTTCAAGTAAGAGTAGAATCCGTAGTATATTTGGTAGATACAACTCTCAGAAGAAGCCATTTGAATTAAGGTCAGGTCTTGAGGTTTTCAATGATCCTTTCAATGATTATCAGCAAGCAATAACGGACATTTGCCAGTTTTCTGAGTACACACCAAACAAAGAAAGCATTTTGAAAGACTGTCTTCAAATCATACGAAAAAATCCTAGCCACACAATGGGTTCTTTTGAGCTTATCCAGGCAATCTCGGAGTTCGGCATGAGCAAGTTTCCTCCCGAAAATATAGACAAAGCAAGAAGGGATCCGAAGAACTGGGTTAGTATCTCTGAAGTAACCGAAACAACAAGTATAGTTGCATCACCTAGAACTCATATGATGCTCAAGGATTGTTTTAAAATTATACTAGGTACTGAGAATAAGAAGATAGTCAAAATGCTTCGAGGGAAGTTAAAGAAACTCGGTGCTATCTCAACAAACATAGAGATTGGGAAAAGGGATTGCCTAGATCTACTCAGCACAGTAGATGGGCTAACAGACCAGCAAAAAGAAAATATTGTGAATGGAATATTTGAACCCTCAAAGTTATCCTTCTATCATTGGAAGGAATTGGTCAAAAAAAACATTGATGAAGTTTTACTTACTGAAGATGGAAATCTGATCTTCTGCTGGTTAAAGACAATCTCCTCTTCAGTCAAAGGGAGCCTAAAGAAGAGACTCAAATTCATGAATGTACATTCTCCAGAGTTGATGCCGGAAAACTGTCTCTTTTCTAGTGAGGAATTCAATGAGTTAATTAAGTTGAAGAAACTCCTCCTCAATGAACAGCAAGATGAACAGGAGCTGAAACAAGATCTTTTGATATCTTCTTGGATCAAGTGCATAACAGCTTGTAAAGATTTTGCAAGCATCAATGACAAGATTCAGAAGTTCATTTACCACCTGTCTGAAGAGCTATATGACATAAGGCTGCAGCACCTGGAACTGTCAAAGCTTAAGCAAGAGCACCCTAGTGTCAGCTTCACAAAAGAAGAGGTCTTAATAAAGCGGCTGGAGAAAAATTTCCTTAAGCAGCATAATCTAGAGATTATGGAAACTGTGAATCTTATATTCTTTGCAGCCCTCTCAGCTCCTTGGTGCTTACACTATAAAGCACTAGAGTCTTATTTGGTGAGACATCCAGAAATACTTGACTGTGGATCTAAAGAGGACTGCAAACTCACTTTGCTTGATCTGTCAGTTTCTAAGCTCTTGGTTTGTTTGTATCAAAAAGATGATGAGGAATTGATAAATAGCTCAAGTTTAAAACTTGGGTTTTTAGTGAAATATGCTGTCACCTTGTTCACATCCAATGGTGAACCTTTTTCACTCAGCCTCAATGACGGGGGTTTGGATCTTGATTTACACAAAACTACTGACGAAAAGCTACTACATCAAACAAAGATAGTTTTTGCTAAAATTGGTTTATCTGGGAACAGTTATGACTTTATCTGGACTACTCAAATGATAGCAAACAGCAATTTTAACGTCTGCAAGAGATTAACGGGAAGGAGTACTGGAGAAAGGCTCCCTAGAAGCGTTAGAAGCAAGGTCATATATGAGATGGTAAAGTTAGTGGGAGAAACAGGCATGGCAATACTGCAACAATTAGCTTTTGCACAGGCACTAAATTATGAGCACCGCTTCTATGCAGTCTTAGCACCTAAAGCACAACTAGGAGGAGCAAGAGATTTGTTAGTGCAAGAGACTGGGACTAAAGTCATGCATGCAACCACTGAAATGTTTAGCAGGAATCTTTTAAAAACAACATCAGATGACGGCCTCACAAACCCACATCTTAAAGAAACAATCCTCAATGTGGGATTAGACTGTCTTGCTAACATGCGAAATCTTGACGGCAAGCCCATAAGTGAAGGCAGTAACTTGGTCAATTTCTACAAAGTCATATGCATCTCAGGTGATAATACCAAGTGGGGCCCGATACACTGCTGTTCTTTCTTTTCTGGCATGATGCAACAGGTTCTGAAAAATGTACCAGATTGGTGTTCATTTTATAAATTAACATTCATTAAAAACTTATGTAGACAGGTAGAAATACCTGCTGGCAGTATTAAGAAGATCTTAAATGTTCTTAGATACAGATTGTGCAGCAAAGGAGGTGTAGAACAACATAGTGAAGAGGATCTGAGAAGACTGTTGACAGATAATTTAGACAGTTGGGACGGAAACGACACAGTTAAGTTCTTAGTTACAACTTATATAAGCAAAGGACTTATGGCGTTAAACAGTTACAATCATATGGGTCAGGGTATTCACCATGCAACATCTTCAGTGCTGACTTCCTTAGCTGCTGTGCTCTTTGAGGAGCTGGCAATTTTTCATCTTAAGAGAAGCTTACCCCAGACAACAGTGCATGTTGAACATGCCGGTAGTTCAGATGATTACGCAAAGTGTATAGTGGTGACTGGTATACTATCCAAAGAGCTCTACTCCCAGTATGATGAAACATTTTGGAAACACGCTTGCAGACTCAAAAACTTCACGGCCGCAGTACAAAGATGCTGTCAAATGAAAGATAGTGCCAAAACCTTGGTGAGCGACTGCTTTCTCGAGTTTTACAGTGAGTTTATGATGGGCTACAGAGTAACCCCTGCTGTAATAAAGTTCATGTTTACTGGACTGATAAACAGCTCTGTGACCTCTCCTCAGAGTTTGATGCAAGCATGCCAAGTTTCATCCCAACAAGCAATGTATAATAGTGTTCCTCTTGTCACCAACACTGCCTTCACCCTATTAAGGCAGCAAATTTTCTTTAACCATGTTGAAGACTTTATCAGAAGGTATGGTATACTGACTCTTGGGACTTTGTCACCCTTTGGTAGGTTGTTCGTACCAACCTACTCTGGATTAGTCAGCTCAGCGGTTGCTTTAGAAGATGCTGAAGTCATTGCTAGGGCAGCCCAAACACTTCAAATGAACAGTGTATCAATACAGTCAAGTAGCTTGACCACATTAGATAGCCTAGGTCGTAGTAGGACAAGTTCCACAGCTGAGGATAGCAGCAGTGTGAGTGACACTACTGCTGCTTCCCATGACTCAGGATCGTCATCCTCAAGCTTCTCTTTTGAGCTCAATAGACCCCTGTCTGAAACTGAACTACAGTTCATTAAAGCACTAAGTAGTCTCAAGTCAACACAAGCCTGTGAAGTGATTCAAAATAGGATTACAGGTCTTTATTGCAATAGCAACGAAGGACCTCTTGATAGGCATAATGTTATTTACAGCAGCAGGATGGCTGACTCTTGCGATTGGCTAAAGGATGGCAAAAGAAGAGGGAATCTAGAACTAGCGAATAGGATCCAATCTGTACTGTGTATTCTGATAGCAGGATATTACAGGTCATTTGGAGGGGAAGGAACCGAGAAACAGGTAAAGGCATCATTAAATAGAGACGACAATAAAATCATAGAGGATCCTATGATACAACTAATTCCAGAAAAGCTGAGGAGAGAGTTAGAAAGGTTAGGTGTTTCTAGAATGGAGGTCGATGAGCTAATGCCAAGCATTAGTCCTGATGACACCTTAGCCCAGCTTGTAGCGAAAAAACTCATCAGCCTCAATGTTTCGACAGAAGAATACTCAGCTGAAGTGTCTAGACTCAAACAAACACTGACAGCCCGAAATGTTTTGCACGGGTTAGCTGGAGGAATTAAGGAGCTTTCGCTTCCAATATATACAATATTCATGAAATCTTACTTCTTTAAAGACAATGTCTTCCTGTCATTAACAGATAGATGGTCTACCAAGCATAGTACAAACTATCGTGATAGTTGTGGTAAACAATTAACAGGTAGAATAATTACCAAGTATACTCACTGGTTGGACACTTTTCTGGGCTGCTCTGTCTCCATCAACAGGCATACTACTGTTAAAGAGCCCTCCTTATTCAATCCGAATATCAGATGTGTGAATCTGATCACATTTGAGGACGGCCTGAGAGAACTATCAGTGATACAGAGTCACCTCAAAGTCTTTGAAAATGAGTTCACCAACTTAAATCTTCAATTCTCTGATCCGAATAGACAGAAACTTAGAATAGTTGAGTCTAGACCTGCAGAATCTGAGCTAGAGGCAAACCGTGCAGTAATTGTCAAAACCAAATTGTTTTCAGCAACTGAACAAGTTCGACTATCCAACAACCCTGCAGTTGTCATGGGCTACCTTTTGGATGAATCTGCAATTTCTGAAGTCAAGCCTACCAAGGTTGACTTCTCAAATTTACTTAAAGACCGCTTCAAAATAATGCAATTTTTCCCTTCAGTGTTCACTTTGATTAAGATGCTGACAGATGAATCGTCAGATTCAGAAAAGAGTGGCCTTAGTCCAGATTTGCAACAAGTTGCAAGATACTCAAACCATTTGACCTTGCTCAGCAGAATGATTCAACAAGCAAAGCCAACCGTGACTGTTTTCTACATGCTAAAAGGTAACTTGATGAACACAGAGCCAACAGTTGCTGAGCTTGTCAGCTATGGTATAAAGGAAGGCAGATTTTTTAGGCTTTCCGACACCGGAATCGATGCAAGCACATACTCTGTAAAATATTGGAAAATCCTTCACTGCATCTCTGCCATTGGATGTTTACCTTTGAGTCAAGCAGACAAGTCTTCACTACTTATGAGCTTCTTAAACTGGAGGGTCAACATGGACATTAGAACATCTGACTGTCCACTGTCTAGTCATGAAGCAAGTATATTGAGTGAATTTGATGGACAAGTTATCGCTAACATACTTGCCAGTGAATTAAGTTCTGTGAAACGAGATTCTGAACGCGAGGGTCTGACTGATCTCCTTGATTATCTAAACTCACCAACTGAACTGTTGAAGAAGAAGCCTTACTTAGGGACAACTTGTAAGTTCAACACCTGGGGAGACTCGAATAGATCTGGAAAGTTCACATACAGCAGCAGATCTGGAGAATCCATTGGAATCTTCATTGCAGGGAAATTGCACATCCATCTCTCATCTGAGTCCGTTGCCTTGTTGTGTGAAACTGAAAGACAAGTGCTTTCTTGGATGAGCAAGAGGAGGACTGAGGTAATAACTAAAGAACAGCACCAACTGTTTCTAAGTCTTCTCCCACAGTCTCATGAGTGTTTACAAAAGCATAAAGACGGAAGTGCGCTATCAGTCATACCTGATAGCAGCAATCCTCGATTACTTAAGTTTGTGCCCCTCAAAAAAGGTCTAGCAGTGGTGAAAATCAAAAAACAAATTTTAACAGTGAAGAAGCAGGTTGTGTTTGATGCAGAGAGCGAGCCTAGACTGCAGTGGGGGCATGGCTGCTTGTCCATTGTTTATGACGAAACTGATACTCAGACCACATACCATGAAAATCTTTTGAAGGTGAAGCATCTTGTTGACTGCTCTACAGATAGGAAAAAGCTTTTGCCCCAGTCAGTGTTTTCTGACTCCAAAGTTGTCCTTTCAAGGATCAAGTTCAAGACGGAGCTTCTTCTCAACTCTTTGACGCTGCTCCACTGTTTCCTAAAACATGCTCCTAGTGATGCCATAATGGAGGTAGAGAGCAAAAGTAGCTTGCTACATAAGTACCTCAAATCGGGAGGTGTCAGGCAACGGAACACTGAAGTGCTCTTCAGAGAGAAGTTAAACAAGGTTGTTATAAGAGACAATCTTGAGCAAGGTGTGGAAGAGGAGATTGAGTTTTGCAACAACTTGACTAAGACTGTTTCAGAGAACCCATTGCCACTCAGCTGTTGGTCTGAAGTTCAAAATTACATTGAAGACATAGGCTTTAACAATGTACTTGTTAACATTGACAGAAACACGGTGAAAAGTGAACTTTTATGGAAATTTACGTTAGACACCAACGTAAGCACCACAAGTACTATAAAAGACGTGAGGACATTGGTGTCCTACGTTAGCACTGAAACCATCCCTAAGTTCTTGCTTGCATTCTTACTTTATGAGGAAGTGTTAATGAACTTAATCAACCAGTGTAAGGCAGTAAAAGAACTCATCAACAGCACAGGACTCTCAGACTTGGAACTGGAAAGCTTACTCACTTTATGTGCTTTCTATTTCCAAAATGAGTGCAGTAAGAGGGATGGTCCTAGATGCTCCTTTGCAGCACTATTAAGTCTAATCCATGAGGATTGGCAGAGGATAGGTAAAAACATTCTTGTTCGTGCAAACAATGAACTAGGTGATGTGTCACTTAAGGTTAACATTGTCTTGGTGCCTCTCAAGGACATGTCTAAGCCAAAGTCTGAGAGAGTGGTCATGGCTAGAAGGTCACTAAATCATGCTCTATCCTTGATGTTTCTGGACGAG---ATGTCATTACCCGAGCTAAAATCCTTATCCGTAAACTGCAAAATGGGGAACTTTGAAGGGCAGGAGTGCTTTGAGTTCACTATTCTGAAGGACAATAGCGCAAGGCTAGATTACAACAAGTTGATTGACCACTGTGTGGACATGGAAAAAAAGAGGGAAGCGGTTAGAGCAGTAGAAGATTTGATTTTAATGTTGACAGGCAAAGCAGTCAAACCCAGTGCTGTAACACAGTTTGTACACGAGGACGAGCAGTGTCAAGAGCAAATAAGCTTAGATGATCTGATGGCAAACGACACAGTAACAGACTTT---------CCTGATAGGGAAGCAGAAGCCCTCAAAACAGGAAATCTTGGCTTTAACTGGGACTCAGAT
>AEI70584
ATGGACTTCTTGAGAAACCTTGACTGGACTCAAGTGATTGCTGGCCAATATGTGTCCAACCCTAGGTTCAACATTTCTGATTACTTCGAAATTGTGCGACAACCTGGTGATGGAAACTGCTTCTACCACAGCATAGCTGAGTTGACCATGCCCAACAAAACAGATCACTCATATCATAACATCAAACGCCTGACCGAGTCGGCAGCACGGAAGTATTATCAAGAGGAGCCTGAAGCAAGACTAGTTGGCCTGAGTTTAGAAGACTATCTTAAGAGGATGCTGTCTGACAACGAGTGGGGATCAACTCTGGAGGCATCTATGTTAGCTAAAGAAATGGGCATTACTATCATCATTTGGACTGTTGCTGCCAGTGATGAAGTGGAAGCAGGTATAAAGTTCGGAGACGGTGATGTGTTTACAGCTGTGAATCTTTTGCATTCTGGACAGACACACTTTGATGCACTCAGAATACTGCCACAGTTTGAAACAGACACGAGGGAAGCCTTAAGCTTGATGGACAGGGTTATAGCTGTGGACCAGTTGACATCATCTTCTAGTGATGAACTGCAAGATTATGAAGACCTTGCCTTGGCACTCACAAGCACAGAAGAGTCGCACAGACGGTCAAGCTTGGATGAGGTCACATTGTCTAAGAAACAAGCAGAGATACTGAGGCAAAAAGCATCTCAGCTGTCGAAGCTGGTCAACAAAAGTCAGAACATACCGACCAGAGTCGGTAGGGTCTTGGATTGCATGTTCAACTGCAAATTATGTGTTGAGATATCAGCTGAAACTTTAATTCTAAGGCCAGAATCAAAAGAGAAAATTGGTGAAATCATGTCATTGCGGCAGCTGGGGCATAAGCTGCTAACACGAGATAAACAAATCAAGCAAGAATTCTCTAGAATGAAACTCTACGTCACTAAGGATTTGCTAGACCATCTAGATGTTGGTGGGCTTTTAAGGGCTGCTTTCCCTGGAACAGGAATAGAAAGGCATATGCAGCTGCTACACTCCGAGATGATACTAGACATCTGCACTGTATCACTTGGTGTCATGCTGTCAACATTCTTGTATGGCTCCAACAATAAAAACAAGAAGAAATTCATCACCAACTGTCTACTCAGTACAGCTCTGTCTGGAAAGAAGGTGTACAAGGTTCTCGGTAACCTAGGAAATGAACTGTTGTATAAGGCACCCAGAAAGGCCTTAGCAACTGTTTGTAGTGCCTTGTTTGGGAAGCAAATAAACAAACTTCAGAATTGCTTCAGGACCATAAGCCCTGTTAGCTTACTTGCATTAAGAAATCTAGACTTTGACTGTCTCAGTGTGCAAGACTACAACGGTATGATAGAGAATATGTCTAAGTTAGACAATACTGATGTTGAGTTCAACCACAGGGAGATAGCTGATCTCAATCAATTAACTTCTCGGCTTATTACATTAAGAAAAGAGAAAGACACTGACCTTCTCAAACAGTGGTTTCCTGAAAGTGACCTCACCCGCAGGAGCACTAGGAATGCTGCAAATGCGGAGGAATTTGTCATATCTGAATTTTTCAAGAAGAAGGACATAATGAAATTCATCAGCACTTCAGGCAGAGCAATGAGTGCAGGTAAGATTGGCAATGTTCTTTCTTATGCACATAATCTTTATTTGAGTAAGTCAAGCCTAAATATGACCTCTGAAGACATCTCACAGCTCTTAATCGAGATTAAACGATTGTATGCCCTACAAGAAGATTCTGAAGTGGAGCCAATAGCCATAATTTGTGATGGCATAGAAAGCAACATGAAGCAGTTATTTGCTATACTGCCTCCCGACTGTGCAAGAGAGTGTGAGGTCCTTTTTGATGACATAAGAAACTCTCCAACCCACAGCACAGCTTGGAAGCATGCACTGCGGCTAAAAGGAACTGCGTACGAAGGTCTGTTTGCAAACTGTTATGGCTGGCAATACATTCCAGAGGACATTAAACCAAGCCTAACCATGTTGATACAGACTTTGTTTCCTGACAAGTTTGAGGATTTCCTGGACAGAACCCAGTTGCATCCAGAGTTCAGAGATCTAACTCCTGACTTTTCACTCACACAAAAGGTTCACTTCAAGAGAAATCAGATACCCAGTGTCGAAAATGTACAAATCTCTATTGATGCAACACTGCCTGAATCTGTGGAAGCAGTGCCGGTGACAGAAAGAAAGATGTTCCCTCTTCCAGAAACTCCGCTAAGTGAGGTGCATTCAATAGAGCGTATAATGGAGAATTTTACCCGCCTCATGCATGGAGAAAAACTTTCTGCCAAGAAAAAAGATGGAGATCTGGCGGAACAAGGCAGCAAGCAGAGCACCACTGAACACGAGAGCTCTAGCATCTCTGCCTTTAAAGACTACGGAGAGAGAGGAATAGTTGAGGAAAATCATATGAGGTTTAGTGAAGAGGACCAGTTAGAAACAAGGCAGCTGTTGCTGGTGGAAGTTGGTTTTCAAACTGACATTGATGGGAAAATAAGGACAGACCATAAGAAGTGGAAAGATATATTAAAGCTGTTGGAGTTACTGGGAATCAAGTGCTCATTCATCGCCTGTGCAGACTGCTCATCCACACCACCGGACAGATGGTGGATCTCGGAGGACAGAGTGCGAGTCCTAAAAAATTCAGTCAGCTTCCTATTCAATAAACTCTCCAGAAACTCACCTACAGAAGTAACTGACATAGTTGTTGGAGCTATAAGTACTCAAAAAGTTAGAAGTTATCTAAAGGCAGGGACTGCAACAAAAACCCCCGTGTCGACAAAAGACGTTCTGGAAACTTGGGAAAAAATGAAGGAGCACATACTCAACAGACCGACTGGACTGACGCTGCCCACTGGTTTAGAACAGGCAATGCGCAAAGGACTAGTCGAAGGTGTGGTCATCTCTAAGGAAGGTTCCGAATCATGCATTAACATGTTGAAAGAGAACTTGGACCGAATAACTGATGAATTCGAGCGAACAAAATTTAAACATGAATTAACACAGAATATTACCACAAGTGAAAAGATGTTGTTAAGTTGGTTGAGTGAGGACATCAAATCATCGAGATGTGTTGAGTGCCTCACAAATATAAAGAAAACCGTTGATGAAACTACCAACCTGTCAGAAAAGATTGAGCTGCTTGCTTATAATCTCCAACTCAACAATCACTGCAGCAACTGTCACCCCAATGGTGTGAACATTAGTAACACATCAAATGTGTGCAAGAGATGCCCCAAGATAGAAATGGTCAGCCACTGTGAAAATAAAGGCTTTGAGGACAGCAATGAATGCTTAACAGACCTAGATAGGCTTGTTAGGCTTACATTGCCAGGAAAGACTGAGAAGGAGAGAAGAGTCAAACGTAATGTGGAATATCTTATAAAACTAATGATGAGCATGTCAGGCATTGATTGTATAAAATATCCCACAGGACAGCTTATCACCCATGGAAGAGTGAGTGCAAAACATAACGATGGAAATTTGAAAGATAGAAGTGATGATGACCAAAGATTAGCTGAGAAGATAGACACTGTTAGGAAAGAGCTTTCTGAATCTAAACTGAAAGATTATTCAACTTATGCAAGAGGAGTGATCTCAAATTCATTAAAAAACCTCTCAAGGCAAGGTAAATCAAAGTGTTCTGTGCCAAGATCTTGGCTCGAGAAGATACTGTTTGACTTAAAGGTACCCACCAAAGACGAAGAAGTACTTATAAACATCAGAAACTCATTGAAAGCTAGATCCGAGTTTGTGAGAAATAACGATAAACTACTCATAAGGTCAAAAGAAGAATTGAAAAAATGTTTCGATGTGCAATCTTTTAAATTGAAAAAAAACAAGCAACCTGTGCCCTTTCAAGTTGACTGTATACTGTTCAAAGAGGTGGCAGCTGAATGCATGAAGAGGTACATTGGCACACCTTATGAAGGAATTGTAGATACCTTAGTTTCTCTGATTAATGTGTTAACAAGGTTTACCTGGTTTCAGGAGGTGGTACTATATGGCAAAATATGTGAGACCTTCCTGAGATGCTGTACAGAATTTAATAGATCAGGGGTCAAACTGGTTAAGATAAGGCACTGTGACATTAACCTATCAGTCAAACTGCCATCAAATAAGAAAGAGAACATGTTATGTTGTCTATATAGTGGCAACATGGAGCTCTTACAAGGACCTTTCTATCTGAACAGGAGACAAGCTGTCCTTGGCTCTTCATACCTTTACATTGTCATTACACTTTATATACAAGTGCTGCAACAGTATAGATGTCTGGAAGTCATAAACAGTGTAAATGAAAAAACATTGCAAGACATTGAAAATCATTCCATGACTCTACTAGAAGATTCATTCAGGGAGCTCACTTTTGCTCTTGAAGGTAGGTTTGAAGAGTCTTATAAAATACGAACCTCAAGGTGCAGAACCAGCGGGAATTTTCTGAATAGAAGCAGTAGAGACCACTTTGTAAGCGTTGTTTCAGGCTTGAACCTGGTTTATGGCTTCCTCATAAAGGACAACTTACTAGCTAACTCTCAGCAACAGAACAAACAACTACAGATGCTTCGCTTTGGCATGCTTGCAGGGCTTAGTAGGCTCGTTTGTCCTAATGAGCTAGGGAAAAAGTTTTCAACAAGTTGCAGAAGGATTGAAGACAACGTTGCAAGGCTTTATCTACAAACATCCATATATTGTTCAGTTAGGGATGTGGAAGACAATGTTAAACACTGGAAACAAAGAGACCTATGTCCTGAAGTGACCATTCCATGCTTCACAGTTTATGGAACCTTTGTCAACAGCGATAGACAACTGATCTTTGACATTTACAACGTGCACATATATAATAAAGAAATGGATAACTTTGATGAAGGATGTATCAGCGTCTTGGAAGAAACAGCAGAAAGGCACATGCTTTGGGAACTTGATTTGATGAATTCACTTTGTTCTGACGAAAAAAGGGATACTAGAACCGCAAGACTACTACTGGGCTGCCCAAATGTGAGGAAAGCAGCAAACAAAGAAGGGAAGAAGCTGTTGAAGTTAAATAGCGACACA---TCCACAGATACACAGAGCATTGCTTCTGAGGTGTCAGATAGAAGATCCTACAGCTCAAGTAAGAGCAGAATCCGTAGTATCTTTGGAAGATATAACTCTCAGAAGAAACCATTTGAATTGAGGTCAGGTCTTGAGGTTTTCAATGACCCTTTCAATGATTATCAGCAGGCAATAACAGACATCTGTCAATTTTCTGAATACACACCAAACAAAGAAAGCATCTTGAAAGACTGTCTTCAAATCATCCGGAAAAACCCTAGCCACACAATGGGTTCTTTTGAGCTAATCCAAGCAATCTCAGAGTTCGGCATGAGCAAGTTTCCTCCCGAGAATATAGATAAGGCAAGAAGGGATCCAAAAAACTGGGTCAGCATCTCTGAAGTGACAGAAACAACAAGTATAGTTGCATCACCTAGAACTCATATGATGCTCAAGGATTGTTTTAAAATTATACTAGGTACTGAGAATAAGAAGATAGTCAAAATGCTTCGAGGGAAGCTAAAGAAGCTCGGTGCTATCTCAACAAATATAGAGATCGGGAAAAGGGATTGCCTGGATCTACTCAGCACAGTGGATGGTCTGACAGACCAACAAAAAGAAAATATCGTAAACGGAATATTTGAACCCTCGAAGTTGTCCTTCTACCATTGGAAGGAACTGGTTAAAAAAAACATTGATGAAGTTTTACTTACTGAAGATGGGAATCTGATCTTCTGCTGGCTGAAAACAATTTCCTCTTCGGTCAAAGGAAGTCTGAAGAAGAGACTCAAGTTCATGAATGTACATTCTCCAGAGCTGATGCCAGAGAACTGCCTCTTTTCCAGTGAGGAATTCAACGAGCTGATTAAGTTGAAGAAACTCCTCCTCAACGAACAGCAAGATGAACAGGAGCTGAAACAGGACCTTTTGATATCTTCCTGGATCAAGTGTATAACGGCTTGTAAAGATTTTACAAGCATCAATGATAAGATTCAGAAATTCATTTACCACCTTTCTGAAGAGCTATATGACATAAGGCTGCAGCACTTAGAACTGTCAAAACTTAAGCAAGAGCATCCTAGTGTCAGCTTTACAAAAGAAGAAGTCTTAATTAAGCGGTTGGAGAAAAATTTCCTAAAGCAGCATAATCTGGAAATCATGGAAACAGTGAATCTTATATTCTTTGCAGCCCTCTCAGCTCCTTGGTGTTTACACTATAAAGCACTGGAATCTTATCTGGTAAGACATCCAGAAATACTTGACTGTGGATCCAAAGAGGATTGCAAGCTCACTTTGCTTGATTTGTCAGTTTCTAAGCTTTTGATTTGTTTGTATCAAAAAGATGATGAAGAATTGGCAAATAGCTCAAGTTTAAAACTTGGTTTTTTAGTGAAATATGCTGTCACCTTGTTCACATCAAATGGTGAACCATTTTCACTCAGTCTTAATGATGGTGGTTTGGATCTTGACTTACACAAGACCACTGACGAAAAGCTGCTACATCAAACAAAGATAGTTTTTGCTAAAATTGGTTTATCTGGGAACAGCTATGATTTCATCTGGACTACTCAAATGATAGCAAACAGCAATTTTAACGTCTGCAAAAGATTAACAGGGAGGAGTACTGGGGAAAGGCTCCCAAGAAGCGTTAGAAGCAAGGTCATTTATGAGATGGTAAAACTAGTGGGAGAAACAGGCATGGCAATACTACAACAGTTAGCATTCGCACAGGCACTAAACTATGAGCACCGCTTCTATGCAGTTTTGGCACCTAAAGCACAACTAGGAGGAGCAAGAGATTTGTTAGTGCAGGAGACTGGGACTAAAGTCATGCATGCAACCACTGAAATGTTTAGTAGAAATCTTTTGAAGACGACGTCAGATGATGGCCTCACAAACCCACATCTTAAAGAAACAATCCTTAATGTGGGATTGGACTGTCTTGCTAACATGCGAAATCTTGATGGTAAGCCCATAAGTGAAGGTAGTAACTTGGTCAATTTCTATAAAGTCATATGCATCTCAGGTGATAATACCAAATGGGGCCCGATTCATTGCTGCTCTTTCTTTTCTGGCATGATGCAGCAGGTTCTTAAGAATGTACCAGACTGGTGTTCATTTTATAAATTAACTTTTATTAAGAACTTGTGTAGGCAGGTAGAAATACCTGCTGGTAGCATTAAGAAGATCTTAAATGTTCTTAGATACAGATTGTGCAGCAAAGGAGGTGTAGAGCAGCATAGTGAGGAGGATCTAAGAAGGTTGTTAACAGAAAATTTAGATAGTTGGGACGGAAACGACACAGTTAAGTTTTTAGTCACAACCTATATAAGCAAGGGACTCATGGCGTTAAACAGTTACAATCACATGGGTCAGGGTATTCATCATGCAACATCTTCGGTGTTAACTTCCCTAGCTGCCGTGCTCTTTGAGGAACTAGCAATCTTTTATCTTAAGAGAAGTTTACCCCAAACAACAGTACATGTTGAACATGCAGGTAGTTCAGATGATTACGCAAAATGTATAGTGGTGACAGGCATACTGTCTAAAGAGCTCTACTCCCAGTATGATGAGGCATTTTGGAAACACGCTTGTAGACTTAAGAACTTCACAGCTGCAGTACAGAGGTGTTGTCAGATGAAGGATAGTGCCAAAACCTTAGTGAGCGACTGCTTTCTTGAGTTTTACAGTGAGTTTATGATGGGCTACAGAGTAACCCCTGCTGTGATTAAGTTTATGTTCACTGGGCTGATAAATAGCTCTGTGACCTCTCCTCAAAGTTTAATGCAAGCATGTCAAGTTTCATCTCAACAAGCAATGTATAATAGTGTCCCTCTTGTTACCAACACTGCCTTTACTCTACTGAGGCAGCAAATATTCTTTAACCATGTTGAGGATTTTATCAGAAGATATGGTATATTAACACTTGGGACTTTATCACCTTTTGGTAGGCTGTTTGTACCAACCTACTCTGGATTAGTCAGTTCAGCAGTTGCTTTAGAAGATGCTGAAGTCATTGCTAGAGCAGCTCAAACACTTCATATGAACAGTGTATCAATACAGTCAAGCAGCTTGACCACATTAGACAGCCTAGGTCGTAGTAGGGCAAGTTCTACAGCTGAAGATAGCAGCAGTGTGAGTGACACTACTGCTGCTTCTCATGACTCAGGATCATCATCCTCAAGCTTCTCTTTTGAGCTCAACAGGCCCCTGTCTGAAACTGAACTACAGTTCATTAAGGCACTAAGTAGCCTTAGATCAACACAAGCCTGTGAAGTAATTCAAAATAGAATTACAGGTCTTTACTGCAATAGCAATGAAGGACCTCTTGACAGGCATAATGTTATTTACAGTAGCAGAATGGCAGACTCTTGCGATTGGCTAAGGGATGGTAAAAGAAGAGGGAATCTAGAACTTGCAAATAGAATCCAGTCCGTACTGTGTATTCTGATAGCAGGGTATTACAGGTCATTTGGAGGTGAAGGAACTGAGAAACAAGTAAAAGCATCATTGAATAGAGACGACAACAAAATCATTGAGGATCCTATGATACAACTAATTCCAGAGAAGCTGAGAAGAGAGTTAGAAAGGCTGGGTGTTTCGAGAATGGAAGTCGATGAACTAATGCCAAGCATTAGTCCTGATGACACCTTAGCCCAGCTTGTAGCAAAAAAACTCATCAGTCTCAATGTATCGACAGAAGAATACTCGGCTGAAGTGTCTAGACTCAAACAAACACTGACAGCCCGAAATGTTCTGCACGGGCTGGCTGGAGGAATTAAGGAGCTATCGCTCCCAATATACACGATATTCATGAAATCCTACTTCTTTAAAGACAACGTCTTCTTGTCACTAACAGACAGATGGTCCACCAAGCATAGTACAAACTATCGTGATAGTTGTGGCAAACAATTAACAGGTAGAATAATCACCAAGTATACTCACTGGTTGGATACTTTTCTAGGCTGTTCTGTCTCCATCAATAGGCATACTACTGTCAAAGAGCCCTCCTTATTCAATCCTAATATCAGATGTGTTAACCTGATCACGTTCGAGGATGGCCTGAGGGAACTATCAGTGATACAGAGTCACCTTAAAGTCTTTGAAAATGAATTCACCAACTTAAATCTTCAATTCTCTGATCCGAACAGACAGAAGCTTAGAATAGTTGAGTCTAGACCTGCGGAGTCTGAGCTGGAGGCAAACCGTGCAGTAATTGTCAAGACCAAATTGTTTTCGGCAACTGAACAAGTTCGACTATCTAACAACCCTGCAGTTGTTATGGGCTACCTGTTGGATGAATCAGCAATTTCTGAAGTCAAGCCTACCAAGGTTGACTTCTCGAACTTACTTAAAGACCGCTTCAAAATAATGCAATTTTTTCCTTCAGTGTTCACTTTGATCAAGATGCTGACAGATGAATCGTCAGATTCAGAAAAGAATGGCCTTAGTCCAGATTTGCAACAAGTTGCAAGATACTCAAACCACTTGACCTTGCTCAGTAGGATGATACAACAAGCAAAGCCAACTGTGACTGTGTTCTACATGCTGAAAGGTAACTTGATGAACACAGAGCCGACAGTTGCTGAGCTTGTCAGCTATGGTATAAAGGAAGGTAGGTTTTATAGGCTTTCCGACACCGGAATCGATGCAAGCACATATTCCGTAAAGTATTGGAAAATTCTTCACTGCATCTCTGCCATCGGATGTTTACCTTTGAGTCAAGCAGACAAGTCTTCATTACTTATGAGTTTCTTAAACTGGAGGGTCAATATGGACATTAGAGCATCCGACTGTCCACTATCTAGTCATGAGGCAAGTATATTGAGTGAGTTTGATGGACAAGTTATTGCTAATATACTTGCCAGTGAGTTGAGTTCTGTAAAACGAGATTCTGAACGCGAAGGTCTAACTGACCTCCTTGATTATCTAAATTCACCAACTGAACTGTTGAAAAAGAAGCCTTACTTAGGGACAACTTGTAAGTTCAACACCTGGGGAGACTCAAATAGATCTGGAAAGTTCACATACAGCAGCAGATCCGGGGAGTCCATTGGGATCTTCATTGCAGGGAAACTACACATCCACCTCTCATCTGAATCCGTTGCCTTGTTGTGTGAAACTGAAAGACAAGTGCTCTCTTGGATGAGTAAGAGGAGGACTGAAGTAATAACCAAAGAACAGCACCAATTGTTTCTGAGTCTTCTCCCACAGTCACATGAATGTCTGCAAAAGCACAAGGACGGCAGCGCGCTGTCAGTCATACCTGATAGCAGCAATCCCCGACTACTTAAGTTTGTGCCTCTCAAGAAAGGTCTAGCGGTGGTGAAAATCAAAAAACAAATTCTAACAGTGAAGAAGCAGGTTGTGTTTGATGCTGAGAGCGAACCTAGATTACAGTGGGGGCATGGCTGCTTGTCCATTGTTTATGACGAAACTGACACTCAGACTACATACCATGAGAATCTTTTGAAGGTGAAGCATCTTGTTGACTGCTCTACAGATAGAAAGAAACTTTTGCCTCAGTCAGTGTTCTCTGATTCCAAAGTTGTCCTGTCAAGAATCAAGTTCAAGACAGAGCTTCTCCTCAACTCATTGACACTGCTCCACTGTTTTTTAAAACATGCTCCTAGTGATGCCATAATGGAGGTGGAAAGTAAAAGCAGCTTGCTGCACAAGTACCTCAAATCAGGAGGTGTCAGACAGCGGAATACTGAAGTGCTCTTCAGGGAGAAGTTAAACAAAGTTGTTATAAAAGACAACCTTGAGCAAGGTGTGGAAGAGGAGATTGAGTTTTGCAACAACCTAACTAAGACTGTTTCAGAGAACCCATTGCCACTTAGCTGTTGGTCTGAAGTTCAAAACTACATCGAAGACATAGGCTTCAACAATGTACTTGTTAACATTGACAGAAACACAGTGAAAAGTGAACTTCTATGGAAATTCACGTTAGACACCAATGTAAGCACTACAAGTACCATAAAAGACATGAGGACACTGGTGTCCTACGTTAGCACTGAGACTATCCCTAAGTTCTTACTTGCATTTTTACTTTATGAAGAAGTGTTAATGAACTTAATCAACCAGTGTAAGGCAGTAAAAGAACTCATCAACAGCACAGGACTCTCAGATTTGGAACTAGAGAGCTTGCTTACTTTATGTGCTTTCTATTTCCAAAATGAGTGTAGTAAGAGAGATGGTCCTAGATGTTCCTTTGCAGCACTGTTAAGTCTAGTTCATGAGGATTGGCAGAGGATAGGTAAGAATATTCTTGTTCGTGCAAACAATGAGCTAGGTGATGTGTCATTGAAGGTTAACATTATCTTGGTGCCTCTCAAGGACATGTCTAAGCCAAAGCCTGAGAGAGTGGTCATGGCCAGAAGGTCTCTAAATCATGCTCTATCCTTAATGTTTCTGGATGAG---ATGTCATTGCCTGAGCTAAAATCCTTATCCGTGAACTGCAAAATGGGAAACTTTGAAGGGCAGGAGTGCTTTGAGTTCACTATTCTGAAGGACAATAGTGCAAGGCTAGATTACAACAAGTTGATTGACCACTGTGTAGACATGGAAAAAAAGAGGGAAGCGGTTAGAGCAGTGGAAGATTTGATTCTGATGTTGACAGGCAGAGCAATCAAAACCAGTGCTGTGACACAATATGTACACGAGGATGAGCAATGTCAAGAGCAAATAAGCTTAGATGATCTAATGGCAAGCGATACGGTAACAGACTTG---------CCTGACAGGGAAGCAGAAGCTCTCAGAACAGGAAATCTTGGCTTTAACTGGGATTCAGAT
>AAQ98865
ATGGACTTCTTAAGAAACCTTGACTGGACTCAGGTGATTGATAGTCAGTATGTGACCAATCCCAGGTTTAATATCTCTGATTACTTCGAGATTGTTCGACAGCCTGGTGATGGGAACTGCTTCTACCACAGTATAGCTGAGTTAACCATGCCCAACAAAACAGATCACTCATACCATAACATCAAACATCTGACTGAGGTGGCAGCACGGAAGTATTATCAGGAGGAGCCGGAAGCTAAGCTCATTGGTCTGAGTCTGGAAGACTATCTTAAGAGGATGCTATCTGACAACGAATGGGGATCGACTCTTGAGGCATCTATGTTGGCTAAGGAAATGGGTGTTACTATCATCATTTGGACTGTTGCAGCCAGCGACGAAGTGGAAGCAGGCATAAAGTTTGGAGATGGTGATGTGTTTACAGCCGTGAATCTTCTGCACTCCGGACAGACACACTTTGATGCCCTCAGAATACTGCCACAGTTTGAAGCTGACACAAGAGAGACCTTAAGTCTGGTAGACAAAGTCATAGCTGTGGACCAGCTGACCTCGTCTTCAAGTGATGAATTGCAGGACTATGAAGATCTTGCTTTAGCACTTACAAGTGCGGAAGAACCATGCAGACGGTCTAGCCTGGATGAGGTCACCCTATCTAAGAAACAAGCAGAGATATTGAGGCAGAAGGCATCTCAGTTGTCCAAACTGGTTAATAAAAGTCAGAACATACCGACTAGAGTTGGCAGGGTTCTGGACTGTATGTTTAACTGCAAACTTTGTGTTGAAATATCAGCTGACACTCTAATTCTGCGACCAGAATCTAAAGAAAGAATTGGTGAAGTTATGTCGTTGCGACAGCTAGGTCACAAATTGCTAACACGAGATAAACAAATTAAGCAGGAGTTCTCTAGAATGAAGCTCTATGTTACCAAAGATCTGCTTGACCATCTGGATGTTGGTGGGTTATTAAGAGCAGCCTTCCCTGGAACAGGGATAGAAAGACATATGCAGTTGTTACATTCTGAAATGATACTGGACATTTGCACTGTATCACTTGGCGTCATGTTATCAACATTCTTATACGGCTCTAACAACAAAAACAAGAAAAAATTCATCACCAACTGCTTGCTTAGCACAGCCTTGTCTGGGAAGAAGGTGTACAAAGTTCTTGGTAACTTAGGTAATGAACTGTTGTATAAAGCACCTAGAAAGGCCTTGGCAACCGTCTGTGGTGCCCTGTTTGGAAAACAGGTAAACAAGCTTCAGAACTGCTTCAGGACTATAAGTCCTGTTAGCCTGCTTGCACTAAGAAACCTGGACTTTGACTGTCTTAGTGTGCAAGACTACAATAGTATGATAGAAAATATGTCCAAATTGGACAACACAGATGTTGAATTCAACCACAGAGAAATAGCCGATCTCAACCAGTTAACCTCTCGGCTTATCACATTGAGGAAAGAGAAAGACACTGATCTCCTCAAGCAATGGTTTCCTGAGGGTGATCTCACTCGTAGAAGCACCAGGAACGTTGCAAATGCAGAAGAATTTGTCATATCTGAATTCTTTAAGAGGAAAGACATTATGAAGTTTATCAGCACCTCAGGAAGAGCAATGAGTGCAGGCAAAATTGGTAATGTCCTTTCCTATGCACACAACCTTTATTTGAGCAAGTCTAGCCTAAACATGACTTCTGAAGACATTTCACAGCTTCTAATCGAGATTAAGAGGTTGTATGCTCTACAAGAAGATTCTGAAGTAGAGCCAATAGCCATAATTTGTGATGGTATTGAGAGCAACATGAAGCAGTTATTTGCTATATTGCCTCCTGACTGTGCAAGAGAGTGTGAGGTTCTCTTTGATGACATAAGAAATTCTCCAACGCACAGTACAGCTTGGAAGCATGCCCTTCGATTAAAGGGGACCGCATATGAGGGTCTATTTGCCAACTGTTATGGATGGCAGTATATCCCGGAAGACATCAAACCAAGCCTGACCATGTTGATACAGACATTGTTCCCTGACAAATTTGAAGACTTTTTGGACCGAACTCAATTACATCCAGAGTTCAGAGATTTAACTCCTGACTTTTCGCTTACACAAAAGGTTCATTTCAAAAGGAATCAGATACCCAGTGTTGAAAACGTTCAGATCTCCATAGATGCATCATTGCCTGAATCTGTAGAGGCAGTGCCAGTGACAGAAAGGAAAATGTTCCCCCTACCTGAGACTCCATTAAGTGAGGTGCATTCAATAGAGCGCATCATGGAAAATTTCACTCGCCTCATGCATGAAGGAAAGCTTTCAACCAAGAGAAAAGACGAAGATTCAACAGAACAGCACGGTCAGCAGAATACTGCTGAACATGAGAGTTCAAGCATCTTGACTTTTAAGGACTATGGAGAGAGGGGAATAGTTGAGGAGAATCACATGATGTTCAGTGAGGAGGATCAGCTGGAAACAAGACAGTTGTTGTTGGTAGAAGTTGGTTTTCAAACTGACATTGATGGGAAAATAAGAACAGACCATAAAAAATGGAAAGATATATTAAAGCTGTTAGAGTTACTAGGAATTAAGTGCTCATTCATTGCCTGTGCTGACTGTTCGTCTACACCGCCAGACAGATGGTGGATTACTGAGGACAGAGTACGAGTCTTAAAGAACTCAGTCAGCTTTCTCTTCAACAAACTCTCCAGAAACTCACCTACAGAGGTTACTGACATAGTTGTTGGGGCCATAAGTACTCAAAAGGTTAGAAGTTACTTAAAGGCAGGGACTGCCACAAAAACCCCTGTGTCAACTAAAGACGTTCTAGAGACTTGGGAAAGGATGAAAGAGCATATACTTAACAGGCCTACAGGTTTAACACTGCCTGCCAGTTTGGAGCAGGCAATGCGCAAAGGATTAGTCGAGGGTGTGGTTATCTCCAAGGAGGGCTCTGAATCTTGCATTAATATGTTAAAGGAGAACTTGGACCGGATAACTGATGAATTTGAGCGGACGAAATTTAAACATGAGCTTACCCAGAATGTTACTACTAGTGAAAAGATGCTGTTAAGTTGGTTAAGTGAAGACATAAAATCATCGAGATGTAATGAGTGTCTTGCTAACATAAAGAAAACTGTTGATGAAACTGCCAACCTATCAGAGAAGATCGAAATGCTTGCTTATAATTTGCAACTTACTAGTCACTGTAGTAACTGTCACCCCAACGGTGTGAACATTAGCAACATATCAAATGTATGCAAGAGGTGTCCCAAGATAGAAGTAGTTAGTCATTGTGAGAACAAAGGTTTTGAGGATAGCAATGAATGCTTAACAGACTTAGACAGACTTGTTAGACTCACATTACCAGGAAAAACTGAGAAAGAGAGAAGAGTCAAGCGTAATGTAGAATATCTGATAAAATTGATGATGAGCATGTCAGGCATCGACTGTATAAAGTATCCTACAGGACAGCTTATTACTCATGGAAGAGTAAGTGCAAAGCATAATGATGGAAGCCTGAAAGATAGGAGTGATGACGACCAAAGACTGGCTGAGAAGATAGACACTGTTAGGAAAGAGCTTTCAGAAACCAAGCTTAAAGATTATTCAACCTATGCAAGAGGGGTAATCTCAAATTCGCTAAAAAACCTCTCGAAGCAAGGTAAATCAAAGTGCTCTGTGCCAAGATCTTGGCTTGAAAAGATACTGTTTGACTTAAAAGTGCCCACTAAAGACGAAGAAGTGCTGATAAACATCAGGAATTCACTGAAGGCTAGATCTGAGTTTGTTAGAAACAACGACAAACTACTCATAAGATCCAAGGAAGAACTTAAAAAATGTTTCGATGCGCAGTCTTTTAAGTTGATGAAAAACAAACAACCTGTGCCTTTTCAGGTTGACTGTATACTGTTTAAGGAAGTGGCAGCAGAGTGCATGAAAAGATATATTGGCACACCTTATGAAGGAATTATAGACACTTTAGTCTCTTTAATCAATGTGTTAACAAGATTCACTTGGTTTCAGGAGGTAGTGCTATATGGGAAGATATGTGAGACCTTCTTAAGGTGCTGCACGGAATTCAATAGATCAGGGGTTAAGCTAGTCAAGGTGAGACACTGTGATATTAACTTATCAGTCAAGCTGCCATCAAACAAAAAAGAGAATATGTTATGTTGTTTATACAGTAGTAACATGGAGCTCTTACAGGGACCTTTCTACTTGAACAGGAGGCAAGCTGTCCTTGGCTCATCATACCTTTACATTGTCATTACGCTTTACATACAAGTGCTGCAGCAGCACAGGTGTCTAGAAGTCATAAATAGCGTGAATGAGAAAACATTGCAGGACATTGAAAATCACTCTATGACTCTGCTAGAAGATGCATTCAAAGAACTCACTTCTGCGCTTGAGGGTAGATTTGAAGAATCTTACAAAATACGAACTTCAAGGTGCAAAGCTAGCGGAAATTTCTTAAACAGAAGCAGCAGAGACCACTTTATAAGTATTGTTTCAGGCTTAAACCTGGTTTATGGCTTCCTCATAAAAGATAACTTATTAGCTAACTCTCAGCAACAAAACAAACAACTTCAAATGCTTCGTTTTGGTATGCTTGCAGGGCTTAGTAGGCTTGTCTGTCCTAATGAGTTGGGGAAAAAGTTTTCAACAAGTTGTAGAAGAATTGAAGATAACATTGCAAGACTTTACTTACAAACGTCTATATACTGCTCAGTTAGAGATGTGGAAGATAATATCAAGCACTGGAAGCAGAGAGACCTGTGCCCTGAAGTGACCATTCCATGTTTTACAGTCTATGGAACCTTTATCAACAGCGACAGACAGCTGATTTTTGACATTTACAATGTGCATATATACAATAAGGAAATGGACAACTTTGACGAAGGATGTATCAGCGTCCTGGAAGAAACAGCAGAGAGGCACATGCTTTGGGAGCTTGATCTGATGAATTCACTCTGTTCTGACGAAAAAAGAGATGCTAGAACCGCAAGACTACTTTTGGGCTGCCCAAACGTGAGAAAAGCTGCGAATAAAGAAGGGAAAAAGCTGTTAAAGTTAAACAGCGATACA---TCCACTGACACACAAAGCGTTGCTTCTGAAGTGTCAGACAGGAGATCCTATAGCTCAAGCAAGAGTAGAATTCGTAGTATTTTTGGAAGATACAATTCTCAGAAAAAACCATTTGAACTAAGGTCAGGCCTCGAAGTCTTCAATGACCCTTTCAATGATTATCAGCAAGCAATAACAGATATTTGTCAATTTTCTGAGTACACACCAAACAAAGAAAGCATTTTGAAGGATTGCCTTCAAATCATACGGAAAAACCCCAGCCACACAATGGGCTCTTTTGAGTTGATCCAAGCAGTCTCAGAGTTTGGCATGAGTAAGTTTCCTCCCGAGAATATAGACAAGGCAAGGAGGGATCCAAAGAACTGGGTCAGCATCTCTGAAGTAACAGAGACAACAAGTATAGTCGCATCACCTAAAACTCACATGATGCTAAAGGACTGCTTTAAAATCATACTGGGCACTGAGAATAAAAAAATAGTTAAAATGCTTCGAGGGAAGCTAAAGAAACTTGGTGCTATCTCTACAAACATAGAGATCGGAAAAAGGGATTGCCTGGATCTACTCAGCACGGTTGACGGTCTAACAGATCAACAAAAAGAAAACATCGTGAATGGGATTTTCGAACCCTCAAAGCTGTCCTTCTACCATTGGAAAGAATTAGTTAAGAAAAACATAGATGAGGTTCTGCTTACTGAGGATGGAAATCTAATCTTCTGCTGGCTAAAAACAATCTCATCCTCAGTTAAAGGAAGCTTGAAGAAAAGGCTCAGGTTTATGAATATACATGCTCCAGAACTGATGCCAGAAAACTGTCTCTTTTCCAGCGAGGAGTTTAATGAGTTGATTAAGTTGAAGAAGCTTCTCCTCAACGAACAACAAGATGAGCAGGAGTTGAAGCAAGATCTTTTAATATCTTCTTGGATTAAGTGTATAATGGCTTGTAAGGACTTTGCTAGTATCAATGACAAGGTTCAAAAATTTATTTATCATCTGTCTGAAGAGCTATATAACATAAGGCTGCAACATCTGGAACTATCAAAGCTTAAGCAGGAGCATCCAAGTGTCAGCTTCACTAAGGAGGAGGTTTTAATAAAGCGACTGGAGAAGAATTTCCTTAAGCAACACAATCTAGAAATTATGGAAACAGTAAACCTTATATTCTTTGCTGCACTTTCAGCTCCTTGGTGTCTACACTATAAAGCACTAGAGTCTTATTTGGTAAGACATCCAGAGATACTTGACTGTGGTTCTAAGGAGGATTGTAGGCTCACTCTACTTGATCTGTCAGTTTCTAAACTATTAGTTTGTTTGTATCGAAGAGATGATGAAGAACTAACAAACAGCTCAAGTTTGAAACTCGGGTTTTTAGTGAAGTATGCTATCACCTTATTTACATCTAATGGCGAGCCTTTCTCGCTTAGTCTGAACGACGGAGGTTTGGACCTTGATTTACACAAAACCACTGACGAGAAGTTGCTACATCAAACAAAGATAGTTTTTGCTAAAATTGGTTTGTCCGGGAACGGTTATGACTTCATCTGGACCACTCAAATGATAGCAAATAGCAACTTTAATGTCTGCAAAAGATTGACCGGAAGGAGTACCGGGGAAAGGCTTCCAAGAAGTGTCAGGAGCAAGGTCATTTATGAAATGGTAAAACTGGTAGGAGAAACAGGCATGGCAATATTGCAACAGTTAGCTTTTGCACAGGCACTAAATTATGAACACCGCTTTTATGCAGTTTTAGCACCTAAAGCACAGCTAGGAGGAGCAAGAGATCTGTTAGTGCAGGAAACTGGCACTAAAGTCATGCATGCAACTACTGAAATGTTCAGTAGAAACCTCTTAAAGACAACATCAGACGACGGCCTTACAAACCCACACCTTAAAGAGACAATCCTTAATGTGGGATTAGACTGTCTTACCAATATGCGAAACCTTGACGGAAAGCCCATAAGTGAAGGTAGCAACTTGGTTAACTTTTACAAAGTCATCTGTATTTCGGGTGACAATACCAAATGGGGCCCAATACACTGCTGTTCCTTCTTTTCAGGTATGATGCAGCAGGTTCTTAAAAATGTTCCAGATTGGTGTTCATTCTATAAACTAACATTTATTAAGAACTTGTGTAGGCAAGTAGAAATACCAGCAGGCAGTATCAAAAAGATCTTAAATGTTCTTAGATACAAACTATGCAGCAAAGGAGGTGTAGAGCAGCACAGTGAAGAGGACCTGAGGAAGTTGTTGGTAGACAATTTGGACAGCTGGGATGGTAACGACACAGTTAAGTTTTTAGTCACAACATATATAAGCAAGGGGCTCATGGCACTAAACAGCTACAACCATATGGGTCAAGGCATTCACCATGCAACCTCTTCAGTGTTAACTTCTTTAGCTGCTGTTCTTTTCGAGGAACTAGCAGTTTTTTATCTGAAGAGGAGCTTACCCCAGACAACAGTACATGTTGAGCATGCCGGCAGCTCTGATGATTATGCAAAGTGCATAGTAGTAACTGGCATACTATCCAAAGAGCTTTACTCCCAGTATGATGAGACATTTTGGAAGTACGCCTGTAGACTTAAGAATTTCACAGCTGCTGTGCAAAGATGTTGTCAAATGAAAGATAGTGCCAAAACCCTAGTTAGCGACTGTTTTCTTGAGTTTTACAGCGAGTTCATGATGGGCTATAGAGTGACCCCTGCTGTGATTAAATTTATGTTTACTGGACTGATAAATAGCTCTGTAACTTCTCCTCAGAGCTTGATGCAGGCATGCCAAGTTTCATCTCAACAGGCCATGTATAATAGTGTTCCCCTTGTCACCAACACCACCTTCACCTTACTAAGGCAACAGATTTTCTTTAATCATGTTGAAGACTTTATCAGAAGGTATGGCATATTAACTCTCGGAACCTTGTCTCCCTTTGGTAGGCTATTTGTACCGACCTATTCTGGATTAGTTAGCTCAGCGGTTGCTCTGGAAGATGCTGAAGTCATTGCCAGAGCAGCTCAAACACTTCATATGAACAGTGTGTCAATCCAGTCAAGTAGCTTGACTACATTAGATAGTTTAGGTCATAGCAGAACAAGTTCCACAGTTGAAGATAGCAGCAGTGTAAGCGACACTACTGTTGCTTCTCATGATTCGGGATCATCATCATCAAGCTTCTCTTTTGAGCTCAATAGGCCTCTATCTGAGACTGAACTACAATTTATCAAAGCACTAAACAGCCTCAAATCAACTCAAGCTTGTGAGATAATTCAGAACAGGATTACAGGTCTTTATTGTAATAGCAATGAAGGACCCCTCGACAGACACAATGTTATTTACAGTAGCAGAATGGCAGATTCTTGTGACTGGCTGAAAGATGGTAAGAGAAGAGGGAATCTAGAACTGGCAAACAGAATCCAATCTGTACTGTGTGTTTTGATAGCAGGATACTACAGATCATTTGGCGGGGAAGGGACTGAGAAACAGGTAAAAGCATCATTAAATAGGGATGACAATAAAATCATCGAAGATCCTATGATACAATTGATTCCGGAGAAACTGAGGAGAGAGTTGGAAAGGTTAGGGGTTTCTAGAATGGAAGTCGATGAGCTGATGCCAAGCATTAGCCCTGATGATACTTTAGCCCAACTTGTGGCAAAAAAGCTAATTAGCCTCAATGTTTCGACAGAAGAATACTCAGCAGAGGTGTCTAGGCTCAAACAAACGCTAACTGCTCGCAATGTTTTGCACGGGTTAGCTGGAGGAATAAAAGAACTCTCGCTTCCTATATATACAATATTCATGAAGTCATACTTCTTCAAAGACAACGTCTTTTTGTCACTTACAGACAGATGGTCTACCAAGCACAGCACGAACTACCGTGACAGCTGCGGTAAACAATTGACTGGTAGGATAATCACCAAGTACACTCACTGGTTGGACACTTTTCTAAGCTGCTCTGTTTCCATTAATAGGCATACAACTGTTAAGGAGCCTTCCCTTTTTAATCCGAACATCAGATGTGTCAACCTGATCACATTTGAAGACGGTTTGAGGGAGCTTTCGGTGATACAAAGTCATCTCAAAGTTTTTGAGAACGAATTCACCAACTTAAACCTTCAGTTCTCTGACCCAAACAGACAGAAACTTAGGATAGTTGAATCTAGACCTGCAGAATCTGAGTTAGAGGCAAATCGTGCAGTGATTGTTAAGACTAAACTGTTTTCAGCAACCGAACAGGTCCGACTATCTAACAACCCTGCAGTTGTCATGGGTTATCTATTAGATGAGTCAGCAATTTCTGAAGTCAAACCTACCAAGGTTGATTTTTCGAATTTACTTAAAGATCGCTTCAAAATAATGCAATTTTTCCCTTCTGTGTTCACTTTGATCAAAATGCTAACAGATGAGTCGTCAGACTCAGAAAAGAATGGTCTTAGCCCAGATTTGCAACAAGTTGCAAGGTACTCTAACCATTTAACCTTACTTAGTAGAATGATACAACAAGCAAAGCCAACTGTAACTGTTTTCTATATGCTAAAGGGTAACTTAATGAACACAGAACCGACAGTCGCTGAGCTTGTCAGTTATGGTATAAAGGAAGGTAGGTTCTATAGGCTTTCCGACACCGGAATTGATGCAAGTACATATTCTGTAAAATACTGGAAAATTCTCCACTGTATTTCTGCTATCGGATGCCTACCTCTGAGTCAAGCAGATAAGTCTTCACTACTCATGAGTTTCCTAAATTGGAGGGTGAACATGGACATTAGAACTTCTGACTGTCCATTGTCTTGCCATGAGGCAAGTATACTTAGTGAATTTGACGGACAAGTTATTGCTAATATACTTGCCAGTGAATTAAGTTCTGTAAAACGAGACTCTGAACGCGAAGGTCTAACTGATCTCCTTGATTACCTAAATTCACCCACTGAACTGTTAAAGAAGAAGCCCTACTTAGGAACAACCTGCAAGTTCAACACTTGGGGAGACTCAAACAGATCTGGTAAGTTTACATACAGTAGCAGATCTGGAGAGTCGATTGGTATCTTCATTGCAGGGAAATTGCACATCCATCTTTCATCTGAGTCTGTTGCCCTGTTGTGTGAGACTGAAAGGCAAGTGCTCTCTTGGATGAGCAAAAGGAGGACTGAGGTGATAACTAAGGAACAGCATCAATTGTTCTTGAGCCTCCTTCCACAATCTCATGAATGCTTACAAAAGCACAAGGATGGCAGTGCACTGTCAGTCATACCTGATAGCAGCAATCCTCGACTACTAAAATTTGTGCCTCTCAAGAAGGGGCTGGCAGTGGTGAAGATCAAAAAACAAATTTTGACAGTAAAGAAACAAGTTGTGTTTGATGCTGAAAGCGAGCCCAGGTTGCAATGGGGGCATGGCTGCTTGTCCATTGTTTATGATGAAACCGACACTCAGACCACATACCATGAAAACCTTTTGAAGGTGAAGCAGCTTGTCGACTGCTCTACCGACAGAAAGAAGCTTTTACCTCAGTCTGTGTTTTCTGATTCCAAAGTCGTCCTCTCAAGAATTAAGTTCAAAACGGAGCTCCTTCTTAACTCATTGACGTTGCTCCACTGTTTCTTGAAACATGCCCCTAGTGATGCTATAATGGAAGTGGAGAGTAAAAGTAACCTACTACATAAGTACCTCAAATCAGGAGGTGTTAGGCAGCGGAATACTGAGGTGCTCTTCAGAGAAAAGTTGAACAAGGTAGTTATAAAGGACAACCTTGAGCAAGGAGTAGAAGAAGAGATTGAATTCTGCAACAACCTAACCAAGACTGTTTCAGAAAATCCGCTACCACTCAGCTGTTGGTCTGAAGTTCAAAGCTATATTGAAGACATAGGCTTCAACAACGTGCTTGTGAATATTGACAGAAACACTGTTAAAAGTGAACTTTTGTGGAAATTTACGTTAGACACCAATGTAAGTACTACAAGTACCATCAAGGATGTGAGGACACTGGTGTCCTACGTTAGCACTGAAACGATCCCTAAATTTCTGCTTGCATTTCTTCTTTATGAAGAAGTGTTGATGAACTTAATTAACCAGTGCAAGGCAGTAAAGGAACTCATCAACAGCACAGGACTCTCAGATCTAGAATTAGAGAGCTTGCTCACTTTGTGTGCTTTTTATTTCCAAAATGAGTGCAGTAAGAGAGATGGACCTAGATGTTCCTTCGCAGCACTGTTAAGCTTAGTTCATGAAGATTGGCAAAGGATAGGTAAAAACATCCTTGTTCGTGCAAACAATGAGCTGGGTGACGTGTCACTGAAGGTCAATATTGTACTGGTGCCCCTCAAGGACATGTCCAAGCCAAAGCCTGAGAGAGTGGTTGTAGCCAGAAGGTCACTAAATCACGCTCTATCCTTAATGTTTTTGGATGAA---ATGTCATTACCTGAGCTTAAATCCTTATCTGTTAATTGCAGAATGGGGAACTTTGAAGGGCAGGAGTGCTTTGAGTTCACCATTTTGAAGGACAACAGCGCAAGGCTGGATTACAACAAACTAATTGACCACTGTGTGGACATGGAAAAAAAGAGGGACGCAGTTAGAGCAGTGGAAGATTTGGTTTTGATGTTGACAGGCAGGGCAGTCAAACCTAGCACTGTAACACCAGCTGCACACGAAGATGAGCAGTGTCAGGAGCAAATAAGCCTGGATGATCTAATGGCAAGTGACACAGTGACAGACCTG---------CCTGACAGGGAAGCAGAGGCCCTTAAAACAGGTAACCTTGGCTTTAACTGGGATTCAGAT
>ABW17160
ATGGACTTCTTGAGGAACCTTGATTGGACTCAGGTGATTGCTGGTCAGTATGTGACCAACCCTAGGTTCAATATCTCCGATTACTTTGAGATTGTGCGGCAGCCTGGTGATGGGAACTGCTTCTACCACAGCATAGCTGAGTTAACCATGCCCAACAAAACAGCTCACTCATATCACAACATCAAACATCTGACCGAGTTGGCAGCAAGGAAGTATTACCAAGAGGAGCCTGAAGCTAAGCTTGTTGGCCTGAGCCTGGAAGATTACCTTAAGAGGATGCTGTCTGACAACGAGTGGGGTTCAACTCTTGAGGCATCCATGCTAGCCAAAGAAATGGGCATTACAATAATCATTTGGACTGTTGCTGCCAGTGATGAAGTGGAGGCAGGCATAAAGTTCGGAGACGGTGATGTGTTTACAGCTGTTAACCTTCTGCACTCTGGGCAAACACATTTTGATGCTCTCAGAATACTGCCACAGTTTGAAACAGACACAAGGGAAGCCTTGAGTTTGGTGGATAAGGTTATGGCTGTGGATCAGTTGACATCATCCTCTAGTGATGAGCTGCAAGACTATGAGGATCTTGCTTTAGCACTCACAAGTGTGGAAGAACCGTATAGGCGGTCAAGCTTGGATGAAGTCACTCTGTCCAGGAAACAAGCAGAGATATTGAGGCAGAAGGCATCTCAGTTGTCTAAATTGGTCAATAAAAGTCAGAACATACCGACTAGAGTCGGCAGGGTCTTGGACTGCATGTTTAACTGTAAACTATGTGTTGAGATATCAGCTGACACTTTAATTCTAAGGCCAGAATCCAAAGAGAGAATTGGCGAAGTCATGTCATTGCGGCAGCTGGGGCACAAATTGCTGACACGAGACAAACAAATTAAGCAAGAATTCTCTAGGATGAAACTTTACGTCACCAAAGATTTGCTAGACCATCTAGATGTTGGTGGGCTGTTGAGGGCTGCTTTCCCTGGGACAGGAATAGAAAGGCATATGCAGCTGCTACACTCCGAGATGATACTGGACATCTGTACTGTATCACTTGGCATCATGTTGTCAACATTCCTATACGGCTCTAACAATAAGAACAAGAAGAAGTTCATTACCAACTGTCTGCTCAGTACAGCTTTGTCCGGAAAAAAGGTGTATAAGGTTCTCGGCAACCTAGGAAATGAACTGTTGTACAAGGCACCCAGAAAGGCCTTAGCAACTGTCTGTAGTGCCTTGTTTGGGAAGCAGATAAACAAGCTTCAGAACTGCTTCAGAACCATAAGCCCCGTCAGCTTACTTGCATTAAGAAATCTGGACTTTGACTGTCTAAGTGTGCAAGACTATAATAACATGATAGAAAGTATGTCCAAATTGGATAACACTGATGTTGAATTCAACCACAGGGAGATAGCTGATCTCAATCAATTAACTTCTCGGCTCATTACATTGAGAAAAGAGAAAGACACTGACCTCCTCAAACAATGGTTTCCTGGAAGTGACCTCACCCGCAGAAGTACCAGGAATATCGCAAACGCAGAGGAATTTGTCATTTCTGAGTTCTTCAAAAGGAAGGACATTATGAAATTCATCAGCACCTCAGGAAGGGCAATGAGTGCAGGCAAGATTGGAAATGTCCTTTCCTATGCACATAACCTTTACTTGAGTAAGTCTAGTTTAAATATGACCTCTGAGGATATTTCACAGCTTCTGATCGAGATCAAGAGACTGTATGCTCTTCAAGAAGATTCTGAAGTAGAGCCGATAGCCATAATTTGTGATGGCATAGAAAGCAATATGAAACAGTTGTTTGCTATACTGCCTCCTGACTGTGCAAGAGAGTGTGAGGTCCTCTTTGATGACATAAGAAACTCTCCAACGCACAGTACAGCTTGGAAGCATGCCCTTCGGTTAAAAGGGACTGCATACGAAGGTCTGTTTGCAAACTGCTACGGATGGCAATACATCCCAGAAGATATCAAACCAAGCCTGACCATGTTGATACAGACTTTGTTTCCTGACAAGTTTGAAGATTTCTTGGATCGAACCCAGTTGCATCCAGAGTTCAGAGATTTAACTCCTGACTTTTCGCTTACACAGAAGGTTCACTTCAAAAGAAATCAGATACCCAGTGTTGAAAATGTGCAAATCTCCATTGATGTAACACTGCCTGAGTCTGTGGAGGCAGTGCCGGTGACAGAAAGAAAAATGTTCCCTCTGCCTGAAACTCCGCTGAGTGAGGTGCATTCAATAGAGCGCATTATGGAAAATTTTTCCCGCCTTATGCATGGAGGAAGACTTTCAGCCAAGGAAAAAGATGGAGACCTTGTAGAACAAGGCAGCCAGCAAAGCGCCGTTGAACACGAGAGTCCAAGCATCTCGGCCTTCAAGGACTATGGAGAAAGAGGAATAGTTGAGGAGAATCACATGAGGCTTAGTGAAGAAGATCAACTAGAAACAAGGCAGCTGCTGTTGGTGGAAGTTGGTTTTCAAACTGATATCGATGGGAAAATAAGGACAGACCACAAGAAATGGAAGGATATTTTAAAGCTGTTAGAGTTGCTAGGAATCAAATGCTCTTTTATCGCCTGTGCCGACTGTTCGTCTACACCGCCAGATAGGTGGTGGATTACGGAGGACAGAGTACGAGTCTTAAAGAATTCAGTCAGTTTCCTCTTTAATAAACTCTCCAGGAACTCACCCACAGAAGTAACTGACATAGTTGTTGGAGCTATAAGTACTCAAAAGGTTAGGAGTTACCTAAAGGCAGGAACTGCAACAAAAACCCCTGTGTCGACAAAAGACGTTCTGGAGACTTGGGAAAAAATGAAAGAGCACATACTAAATAGGCCAACAGGATTAACACTGCCTGCCAGTTTGGAACAGGCTATGCGCAAAGGACTAGTTGAAGGTGTGGTCATCTCTAAGGAAGGTTCTGAATCATGCATCAACATGTTGAAAGAAAATTTGGACCGAATAACTGATGAATTCGAGCGAACAAAATTTAAACATGAACTTACTCAGAATGTTACCACTAGTGAAAAGATGCTATTTAGCTGGTTGAGTGAAGATATCAAATCATCGAGATGTACTGAGTGCCTCACCAACATAAAAAAAACTGTTGACGAGACTGCCAACCTGTCTGAGAAGATTGAGCTGCTTGCATATAATCTTCAACTCGTTAGTCATTGCGGCAACTGTCACCCCAATGGTGTGAGCATTAGCAATACATCTAATGTATGCAAGAGGTGCCCTAAAATAGAAGTGGTTAATCATTGTGAAAATAAAGGCTTTGAGGACAGCAATGAATGCTTAACAGATCTAGACAGGCTTGTTAGGCTCACATTACCAGGAAAAACTGAGAAGGAGAGAAGAGTCAAACGCAATGTGGAATACCTTATAAAACTGATGATGAGTATGTCAGGCATTGATTGCATAAAATATCCCACAGGACAGCTTATCACCCATGGAAGAGTGAGTGCAAAACATAACGATGGAAATTTGAAAGATAGGAGTGAGGACGATCAAAGACTAGCCGAGAAGATAGACACTGTTAGAAAAGAGCTTTCTGAATCCAAACTAAAAGATTATTCAACTTATGCAAGAGGGGTGATTTCAAATTCACTGAAAAACCTCTCAAAGCAAGGCAAGTCAAAGTGTTCTGTGCCGAGATCTTGGCTTGAAAAGATATTGTTTGACTTAAAAGTGCCCACTAAAGATGAAGAAGTGCTTATAAACATTAGAAATTCATTGAAAGCTAGATCTGAGTTTGTTAGAAACAACGATAAACTACTCATAAGGTCAAAAGAAGAATTAAAAAAATGTTTCGATGTGCAATCATCTAAACTAATGAAAAACAAGCAACCTGTGCCTTTTCAAGTTGACTGCATACTGTTTAAAGAAGTGGCAGCTGAGTGCATGAAGAGGTACATTGGCACACCTTATGAAGGAATTATCGACACCTTAGTTTCTCTGATCAATGTTCTGACAAGGTTCACCTGGTTTCAAGAGGTGGTACTATATGGTAAGATATGTGAAACCTTTCTAAGATGTTGTACAGAATTTAATAGGTCAGGGGTTAAACTAGTCAAGGTAAGGCACTGTGACATAAACCTATCAGTCAAACTACCATCGAACAAAAAAGAGAACATGTTATGTTGTATATACAGTGGCAACATGGAGCTCTTACAAGGACCTTTCTATTTGAACAGGAGACAAGCTGTCCTTGGATCTTCATACCTTTATATTGTCATTACACTTTACATACAAGTATTGCAGCAGTATAGGTGTCTAGAAGTTATAAACAGTGTAAATGAAAAGACATTGCAAGACATTGAAAATCACTCCATGACTTTGCTAGAAGATGCATTCAAGGAACTCACTTTTGCTCTTGAGGGTAGGTTTGAAGAATCTTACAAAGTACGGACCTCTAGGTGTAAAGCCAGCGGGAACTTCTTAAACAGGAGTAGTAGAGACCACTTTATAAGCATTGTCTCAGGCTTAAATCTGGTTTATGGCTTCCTCATAAAGGATAACTTATTGGCTAATTCTCAACAGCAGAATAAACAACTTCAAATGCTTCGTTTTGGCATGCTTGCAGGGCTTAGTAGGCTTGTTTGCCCTAATGAGCTAGGGAAAAAGTTTTCAACAAGTTGTAGAAGGATTGAAGACAACATTGCAAGACTTTACCTACAAACATCTATATATTGTTCAGTCAGAGACGTGGAGGACAATATTAAACACTGGAAGCAAAGAGATCTATGCCCTGAAGTGACCATTCCGTGCTTTACAGTCTATGGCACCTTTATCAACAGCGACAGACAGCTTATCTTTGACATTTACAATGTGCACATATACAATAAAGAAATGGATAATTTTGACGAAGGATGTATCAGCGTCTTGGAAGAAACAGCAGAAAGACATATGCTTTGGGAACTTGATCTGATGAACTCACTTTGCTCTGACGAAAAAAGAGATGCTAGAACCGCAAGATTATTACTAGGTTGCCCAAATGTGAGGAAAGCTGCAAACAAAGAAGGGAAAAAGCTATTAAAGTCAAACAGCGACACA---TCCACTGATACACAAAGCATTGCTTCTGAGGTGTCAGACAGAAGGTCTTATAGCTCAAGCAAGAGTAGAATCCGTAGTATTTTTGGCAGGTACAACTCTCAGAAAAAACCATTTGAATTAAGGTCAGGCCTTGAAGTCTTTAATGACCCTTTCAATGATTATCAGCAGGCAATAACAGACATTTGTCAATTTTCTGAGTATACACCAAACAAAGAGAGCATTTTGAAGGACTGTCTTCAAATCATACGGAAGAACCCTAGCCACACAATGGGTTCTTTTGAGCTGATCCAGGCAATCTCAGAATTCGGTATGAGCAAATTTCCTCCAGAGAATATAGACAAGGCAAGGAGAGACCCGAAGAACTGGGTCAGCATCTCTGAAGTTACTGAAACGACAAGTATAGTTGCATCACCCAAAACTCACATGATGCTCAAAGATTGCTTTAAAATTATACTAGGTACTGAGAATAAGAAGATAGTTAAAATGCTTAGAGGGAAGCTAAAAAAACTTGGTGCTATCTCAACAAACATAGAGATTGGGAAAAGGGATTGCTTGGATCTACTCAGCACGGTAGATGGTCTGACAGACCAACAGAAAGAAAACATTGTAAACGGGATATTTGAGCCTTCAAAGCTGTCCTTCTATCACTGGAAAGAGTTGATCAGAAAGAACATTGATGAAGTTTTACTTACTGAAGATGGAAATCTAATCTTCTGCTGGCTAAAAACAATCTCTTCTTCAGTCAAAGGAAGTTTGAAGAAGAGACTCAAGTTCATGAATGTAAATTCCCCGGAACTGATGCCAGAGAACTGTCTCTTTTCCAGTGAAGAATTCAATGAGTTGATCAAACTGAAGAAGCTCCTCCTCAACGAGCAACAAGATGAGCAGGAGCTGAAACAAGACCTTTTGATATCCTCTTGGATTAAGTGCATAACAGCCTGTAAAGATTTTGCAAGCATCAATGACAGGGTTCAGAAATTCATTCACCACCTTTCTGAAGAGCTGTATGACATAAGGCTGCAGCACCTGGAACTGTCAAAGCTTAAACAAGAGCACCCCAGTGTCAGCTTCACTAAGGAAGAGGTCCTAATAAAGCGACTAGAGAAAAATTTCCTAAAGCAGCACAATCTGGAAATTATGGAGACAGTAAACCTTATATTCTTTGCTGCTCTTTCAGCTCCTTGGTGCTTACACTACAAAGCACTAGAGTCTTATCTAGTAAGACACCCAGAGATACTTGACTGTGGATCTAAAGAGGACTGTAAGCTCACTTTGCTTGATCTGTCAGTTTCCAAGCTCTTAGTCTGTTTGTATCGAAAAGAAGATAATGAACTAACAAATAGCTCAAGTTTGAAACTTGGGTTTTTAGTAAAGTATGCAGTTACCCTATTCACATCCAATGGTGAACCTTTTTCGCTTAGTCTGAATGATGGGGGTTTAGATCTTGACCTGCATAAGACTACTGACGAAAAGCTACTACATCAGACAAAGATAGTTTTTGCTAAAATTGGTCTGTCCGGGAATAGTTATGATTTCATCTGGACTACTCAAATGATAGCAAATAGCAACTTTAATGTTTGCAAGAGATTGACAGGAAGGAGTACCGGAGAAAGGCTTCCAAGAAGTGTCAGAAGCAAGGTCATTTATGAGATGGTAAAGCTAGTAGGTGAGACAGGTATGGCAATACTACAACAATTAGCTTTTGCACAGGCACTAAATTACGAACACCGTTTCTATGCAGTCTTAGCACCTAAGGCACAGTTAGGAGGAGCAAGAGATCTGTTGGTGCAAGAAACTGGGACTAAAGTCATGCATGCAACAACTGAAATGTTCAGTAGAAACCTTTTAAAGACAACATCAGATGATGGCCTTACCAACCCGCATCTTAAAGAAACAATCCTTAATGTGGGATTAGACTGCCTTACCAACATGCGAAATCTTGATGGTAAACCCATAAGTGAAGGTAGCAACTTGGTCAATTTCTACAAGGTCATATGCATCTCGGGTGATAACACTAAATGGGGCCCGATACACTGCTGTTCCTTCTTTTCCGGCATGATGCAGCAGGTTCTAAAAAATGTTCCAGATTGGTGTTCATTTTATAAATTAACATTTATTAAGAACTTGTGTAGGCAGGTAGAGATACCTGCTGGTAGCATTAAGAAGATCTTAAATGTCCTTAGATACAGGTTGTGCAGCAAAGGAGGTGTAGAGCAATATAGTGAAGAGGATCTAAGGAAACTGTTGGCAGATAATTTAGACAGTTGGGATGGAAATGACACAGTTAAGTTTTTAGTTACAACCTATATAAGCAAAGGACTCATGGCGTTGAACAGTTACAACCATATGGGTCAGGGTATTCACCATGCAACATCTTCAGTATTAACTTCTCTAGCTGCTGTGCTCTTTGAGGAGCTGGCAATTTTTTATCTTAAGAAAAGCTTACCCCAGACAACAGTACATGTTGAACATGCGGGCAGTTCAGATGATTACGCAAAGTGTATAGTGGTAACTGGTATACTATCCAAAGAGCTCTACTCCCAATATGATGAAACATTCTGGAAACATGCCTGTAGACTTAAGAACTTCACAGCTGCAGTACAAAGATGTTGTCAAATGAAAGATAGTGCCAAGACTTTAGTGGGCGACTGTTTCCTTGAATTTTACAGCGAGTTTATGATGGGCTACAGAGTAACCCCTGCTGTGATCAAATTCATGTTCACTGGACTCATAAACAGCTCTGTGACCTCACCTCAGAGTTTGATGCAGGCATGCCAAGTTTCGTCCCAACAAGCAATGTATAATAGCGTTCCTCTTGTCACCAATACTGCCTTCACACTATTAAGGCAACAAATTTTCTTTAACCATGTTGAGGATTTTATCAGAAGGTACGGCATGTTAACCCTTGGGACTTTGTCTCCCTTTGGTAGGCTGTTTGTACCGACCTACTCTGGGTTAGTTAGCTCAGCAGTTGCCTTGGAAGATGCTGAAGTCATTGCTAGAGCAGCTCAAACACTTCACATGAACAGTGTATCTATACAGTCAAGCAGCTTGACCACATTGGACAGCTTAGGTTGCAGTAGGACAAGTTCCACAGTTGAAGATAGCAGCAGTGTGAGCGACACCACCGTTGCTTCTCATGATTCAGGATCGTCATCCTCCAGCTTCTCTTTTGAGCTCAATAGGCCTCTGTCTGAAACTGAACTACAATTCATTAAAGCATTAAGTAGCTTCAAATCCACACAAGCCTGTGAAGTAATCCAGAATAGGATCACAGGTCTTTATTGCAATAGCAATGAGGGGCCTCTTGATAGGCACAATGTTATTTATAGCAGCAGAATGGCAGATTCTTGCGATTGGCTAAGAGATGGTAAGAGAAGAGGGAATCTGGAACTAGCAAATAGGATTCAGTCTGTGCTGTGTGTTCTGATAGCAGGATACTACAGATCATTTGGAGGTGAAGGAACCGAGAAACAGGTAAAGGCATCATTGAATAGAGATGACAACAAAATCATTGAGGATCCCATGATACAATTAATTCCAGAGAAGCTGAGGAGAGAGTTGGAGAGGTTAGGTGTTTCTAGAATGGAAGTTGATGAACTGATGCCAAGCATCAGCCCTGATGACACCTTAGCCCAGCTTGTGGCAAAAAAGCTTATTAGCCTCAATGTTTCAACGGAAGAGTACTCGGCTGAAGTGTCTAGACTTAAACAAACATTAACAGCCAGAAATGTTCTGCATGGGTTGGCTGGAGGAATTAAGGAGCTCTCGCTCCCAATATACACGATATTCATGAAATCTTACTTCTTCAAAGACAACGTCTTCTTGTCGCTAACAGACAGATGGTCTACCAAGCACAGCACAAACTATCGTGATAGTTGCGGCAAACAATTAACCGGTAGAATAATTACCAAGTACACTCACTGGTTGGACACCTTTCTAGGTTGCTCGGTCTCCATTAACAGGCATACTACTGTTAAAGAGCCCTCCCTGTTCAATCCAAATATCAGGTGTGTTAACCTAATCACATTTGAAGACGGTCTAAGAGAACTATCAGTAATACAGAGTCATCTCAAAGTCTTTGAAAATGAATTTACCAACTTAAACCTTCAGTTCTCCGATCCAAACAGACAGAAACTCAGAATAGTTGAGTCTAGACCTGCGGAATCTGAGCTGGAGGCGAACCGTGCAGTAATTGTTAAAACCAAACTGTTCTCGGCAACTGAACAAGTACGACTATCCAACAATCCTGCAGTTGTCATGGGCTATTTATTGGATGAATCAGCAATTTCTGAAGTCAAACCTACCAAAGTTGACTTCTCAAACTTACTTAAAGATCGCTTTAAAATAATGCAGTTTTTCCCCTCAGTGTTCACTTTGATCAAGATGTTGACAGATGAGTCATCGGATTCAGAAAGGAATGGCCTTAGTCCAGACTTGCAACAGGTTGCAAGATACTCAAACCATTTAACCCTGCTCAGCAGGATGATACAACAAGCAAAGCCAACTGTGACGGTTTTCTACATGCTGAAAGGTAACTTGATGAACACAGAGCCGACAGTTGCTGAGCTTGTCAGCTATGGTATAAAGGAAGGTAGGTTTTATAGGCTCTCAGACACTGGAATCGATGCAAGCACATATTCTGTGAAATACTGGAAAATTCTTCACTGTATTTCTGCCATTGGATGTTTGCCTTTGAGTCAAGCAGACAAGTCTTCACTACTTATGAGTTTCTTAAATTGGAGGGTAAACATGGACATCAGAACTTCTGACTGTCCACTATCTAGTCACGAGGCAAGTATACTGAGTGAGTTTGATGGACAAGTTATCGCTAACATACTTGCAAGTGAATTGAGCTCTGTAAAACGAGATTCTGAGCGTGAAGGGTTAACTGATCTCCTTGATTATCTGAACTCACCCACTGAACTATTGAAGAAGAAGCCCTATTTAGGGACAACTTGCAAGTTCAACACCTGGGGAGACTCAAATAGATCTGGGAAATTCACATACAGCAGCAGATCTGGAGAATCCATTGGAATCTTCATTGCAGGAAAATTGCACATCCATCTCTCATCTGAGTCCATTGCCTTATTGTGTGAAACTGAAAGACAAGTGCTATCTTGGATGAGCAAAAGGAGAACTGAGGTGATGACCAAAGAACAGCATCAATTGTTCCTGAGCCTCCTCCCTCAGTCACATGAATGTCTACAAAAGCACAAGGACGGCAGCGCACTTTCAGTCATACCTGACAGCAGCAACCCCCGACTACTCAAATTTGTACCTCTTAAAAAAGGTTTAGCAGTGGTGAAAATCAAAAAACAAATTTTAACAGTGAAGAAACAGGTCGTGTTTGATGCTGAGAGTGAGCCTAGACTGCAGTGGGGACATGGTTGCTTGTCCATTGTTTACGATGAAACTGACACTCAAACCACATACCACGAGAATCTTTTGAAAGTGAAGCAGCTTGTTGACTGCTCTACAGATAGGAAGAAGCTTTTGCCCCAATCAGTGTTTTCTGATTCCAAAGTCGTTCTCTCAAGGATCAAATTCAAGACAGAGCTTCTCCTTAATTCACTGACACTGCTCCACTGTTTCTTAAAACATGCTCCTAGTGATGCCATAATGGAGGTAGAGAGTAAGAGCAGCTTGCTGCACAAGTACCTCAAATCAGGAGGTGTCAGACAGCGAAACACTGAAGTACTCTTCAGAGAGAAGTTAAACAAGGTTGTCATAAAAGACAATCTCGAACAAGGTGTAGAGGAGGAGATTGAGTTTTGCAACAACCTGACCAAGACTGTTTCAGAGAACCCGCTACCACTCAGCTGTTGGTCTGAAGTTCAAAACTACATTGAAGATATAGGCTTCAACAATGTGCTTGTTAACATTGACAGAAACACAGTGAAAAGTGAACTTTTGTGGAAATTTACGTTAGACACTAATGTAAGCACCACAAGCACCATTAAAGATGTGAGGACACTGGTATCCTACGTCAGTACTGAAACCATCCCCAAGTTCTTGCTTGCATTCCTTCTCTACGAAGAAGTATTGATGAACTTAATCAACCAGTGTAAGGCAGTTAAGGAACTCATCAACAGTACAGGACTTTCAGACTTGGAACTAGAAAGCTTGCTTACTTTTTGTACTTTCTATTTCCAAAATGAATGCAGTAGGAGAGATGGACCTAGATGTTCCTTTGCAGCACTATTAAGCCTAGTTCATGAGGATTGGCAAAAGATAGGGAAAAATATCCTTGTTCGTGCAAACAATGAGCTAGGCGATGTGTCACTGAGGGTTAATATTGTCTTGGTACCCCTCAAGGACATGTCCAAACCTAAGCCTGAGAGAGTGGTCATAGCTAGGAGGTCACTAAGTCATGCACTATCCTTAATGTTTCTGGACGAG---ATGTCATTGCCTGAGCTAAAGTCTTTGTCCGTGAACTGCAAAATGGGGAACTTTGAGGGGCAGGAGTGCTTTGAGTTTACCATTCTAAAGGACAACAGCACAAGGCTAGACTACAATAAGTTGATTGACCATTGTGTGGACATGGAGAAAAAAAGGGAAGCAGTTAGAGCAGTAGAAGATTTAATTCTGATGTTAACAGGCAAGGCAGTCAAACCTAGTACCGTGACACAAATTGAACACAAGGACGAGCAGTGTCAAGAGCAAATAAGCTTGGATGACCTAATGGCAAGTGATACAGCGATAGACTTG---------CCTGACAGGGAAGCAGAAGCCCTTAAAACAGGAAACCTTGGCTTTAACTGGGATTCAGAT
>AAY24690
ATGGACTTCTTGAGAAGCCTTGACTGGACTCAAGTGATTGCTGGTCAATATGTGTCCAACCCTAGGTTCAACATTTCTGATTATTTTGAGATTGTGCGGCAGCCTGGTGATGGGAACTGCTTCTATCACAGCATAGCTGAGTTAACCATGCCTAACAAAACAGATCACTCATATCATTACATCAAACGCCTAACCGAGTCGGCAGCACGGAAGTATTACCAAGAGGAGCCTGAAGCCAGACTTGTTGGCCTGAGCCTGGAAGATTACCTCAAGAGGATGCTGTCTGACAACGAGTGGGGATCAACTCTAGAAGCATCTATGTTGGCTAAAGAAATGGGCATTACCATCATCATTTGGACTGTTGCTGCCAGTGATGAAGTGGAAGCAGGTATAAAGTTCGGAGACGGTGATGTGTTTACAGCTGTGAACCTTTTGCACTCTGGACAAACACACTTTGATGCGCTCAGAATACTTCCGCAGTTTGAAACAGACACAAGAGAGGCCTTGAGCTTGATGGACAGGGTTATAGCTGTGGATCAGTTGACATCATCTTCTAGTGATGAACTGCAAGACTATGAAGACCTTGCCTTGGCACTCACAAGCGCAGAAGAATCAAATAGACGGTCAAGCTTGGATGAGGTCACATTGTCCAAGAAGCAAGCAGAGATACTAAGGCAAAAAGCATCTCAGTTGTCTAAATTGGTTAATAAAAGTCAGAACATACCGACCAGAGTCGGTAGAGTCTTGGATTGCATGTTCAACTGCAAATTATGTGTTGAGATATCAGCTGACACTTTAATTCTGAGGCCAGAATCAAAAGAGAAAATCGGTGAAATCATGTCATTGCGGCAGTTGGGGCATAAACTGCTGACACGAGACAAACAGATTAAGCAAGAGTTCTCCAGAATGAAACTCTACGTCACTAAAGATTTGCTTGACCATCTAGACGTTGGTGGGCTCTTGAGGGCTGCTTTCCCTGGAACAGGAATAGAAAGGCATATGCAGCTGCTACACTCTGAGATGATACTGGACATCTGCACTGTATCACTTGGTGTCATGCTGTCAACATTCTTATATGGTTCTAATAATAAAAACAAGAAGAAATTCATTACCAACTGTCTGCTCAGCACAGCCCTATCCGGAAAGAAGGTGTATAAAGTTCTCGGCAACCTAGGAAATGAACTGTTGTACAAGGCACCTAGAAAGGCCTTAGCAACTGTCTGCAGTGCCTTGTTTGGGAAGCAGATAAACAAACTTCAGAATTGCTTCAGGACCATAAGCCCTGTCAGCTTACTTGCATTGAGAAATCTAGACTTTGATTGTCTCAGTGTGCAAGACTATAATGGTATGATAGAAAACATGTCTAAATTAGACAACACTGATGTTGAATTCAACCACAGGGAGATAGCTGATCTCAATCAATTAACTTCTCGGCTCATCACATTAAGAAAGGAGAAAGACACTGACCTCCTCAAACAATGGTTTCCTGAAAGTGACCTCACCCGCAGAAGCATCAGGAATGCTGCAAACGCGGAGGAATTTGTCATATCTGAGTTCTTTAAGAAGAAGGACATTATGAAATTCATCAGCACTTCAGGCAGAGCAATGAGTGCAGGCAAGATTGGTAATGTCCTATCCTATGCACATAATCTTTATTTGAGTAAGTCAAGCCTAAATATGACCTCTGAAGACATCTCACAGCTTTTGATCGAGATTAAGCGACTGTATGCTTTACAAGAAGATTCTGAAGTGGAGCCGATAGCCATAATTTGTGATGGCATAGAAAGCAACATGAAACAGTTGTTTGCTATATTGCCTCCTGACTGTGCAAGAGAGTGTGAAGTCCTCTTCGATGACATAAGAAATTCTCCAACACACAGCACAGCCTGGAAGCATGCACTCCGATTAAAAGGGACTGCATACGAAGGTCTGTTTGCAAATTGTTACGGCTGGCAATACATTCCGGAAGACATTAAACCAAGCCTGACCATGTTGATACAGACTTTGTTTCCTGACAAGTTCGAAGATTTCCTGGATCGAACCCAGTTGCATCCGGAGTTCAGAGACCTGACTCCCGACTTTTCGCTCACACAAAAGGTTCACTTTAAAAGAAATCAGATACCCAGTGTCGAAAATGTGCAAATCTCCATTGATGCGACGTTGCCTGAATCTGTGGAAGCAGTACCAGTGACAGAAAGAAAGATGTTCCCCCTTCCTGAGACTCCGCTAAGTGAGGTGCATTCAATAGAGCGTATAATGGAAAACTTTACTCGCCTCATGCATGGAGGAAGACTTTCGACCAAGAAAAGAGATGGAGATCCGGCGGAACAGGGCAACCAGCAGAGTATCACTGAACACGAGAGTTCCAGCATCTCTGCCTTTAAAGACTACGGAGAGAGAGGGATAGTCGAGGAAAATCACATGAAGTTTAGTGGAGAAGATCAGCTAGAGACAAGGCAGCTGTTGTTGGTGGAAGTTGGTTTTCAAACTGACATCGATGGGAAAATAAGGACAGACCACAAGAAGTGGAAAGACATATTAAAGCTATTAGAGCTACTAGGAATCAAGTGCTCATTCATTGCCTGTGCAGATTGCTCATCCACACCACCAGACAGATGGTGGATTACGGAGGACAGAGTGCGAGTCCTAAAAAATTCAGTCAGCTTCTTGTTCAATAAACTCTCCAGAAACTCACCTACAGAAGTAACTGACATAGTTGTTGGAGCTATAAGTACTCAAAAGGTTAGAAGTTATCTAAAGGCAGGAACTGCAACAAAAACCCCTGTGTCGACTAAAGACGTTCTGGAGACTTGGGAAAAGATGAAGGAGCACATACTCAACAGACCAACAGGACTGACACTGCCCACCAGTTTGGAACAGGCAATGCGCAAAGGACTGGTCGAAGGTGTGGTCATCTCCAAGGAAGGTTCTGAGTCATGTATCAATATGTTGAAGGAAAATTTGGACCGAATAACTGACGAATTCGAGCGAACAAAATTTAAACATGAACTTACTCAGAATATTACCACAAGTGAGAAGATGCTATTGAGTTGGTTGAGTGAAGACATCAAATCATCGAGATGTGGTGAGTGCCTCTCAAATATAAAGAAAGCCGTTGATGAAACTGCCAATCTATCAGAAAAGATTGAGCTGCTCGCTTATAATCTGCAACTCACCAATCACTGCAGCAACTGTCACCCCAATGGTGTAAACATTAGTAACACTTCTAATGTGTGCAAGAGATGCCCCAAGATTGAAGTGGTTAGCCATTGTGAAAATAAAGGCTTTGAGGACAGCAATGAATGCTTAACAGACCTAGATAGGCTTGTTAGGCTCACATTACCAGGGAAAACTGAGAAGGAGAGAAGAGTCAAACGTAATGTGGAATATCTTATAAAACTGATGATGAGCATGTCAGGCATTGATTGTATAAAATATCCCACAGGGCAGCTTATCACCCATGGAAGAGTGAGTGCAAAACATAACGATGGGAACCTGAAAGATAGAAGCGATGACGACCAAAGACTAGCTGAGAAGATAGACACTGTTAGGAAAGAGCTTTCAGAATCTAAACTGAAAGATTATTCAACTTATGCAAGGGGAGTGATATCAAATTCACTAAAAAACCTCTCAAGGCAAGGTAAATCAAAGTGTTCTGTGCCAAGATCTTGGCTCGAGAAAGTACTGTTTGACCTGAAGGTGCCTACTAAGGACGAAGAAGTGCTTATAAACATCAGAAACTCATTGAAAGCTAGATCCGAGTTTGTTAGAAATAACGATAAACTACTCATAAGGTCAAAAGAAGAACTAAAAAAATGTTTCGATGTGCAGTCTTTTAAATTGAAAAAAAACAAGCAACCTGTGCCCTTTCAGGTTGACTGTATATTGTTCAAAGAAGTGGCAGCTGAATGCATGAAGAGGTACATTGGCACACCTTATGAGGGAATTGTAGACACCTTAGTTTCTCTGATTAATGTGTTAACAAGGTTTACTTGGTTCCAGGAAGTGGTGCTATATGGTAAAATATGTGAGACCTTCCTAAGATGCTGCACAGAATTTAATAGGTCAGGGGTCAAACTGGTTAAGATAAGGCACTGTAACATTAACCTATCAGTCAAATTGCCATCAAATAAGAAAGAGAATATGTTATGTTGTCTATATAGTGGAAACATGGAGCTCTTGCAAGGACCTTTCTATTTGAACAGGAGACAAGCTGTCCTTGGTTCTTCATACCTTTACATTGTCATTACACTTTACATACAAGTGCTGCAGCAGTACAGGTGTCTAGAAGTTATAAACAGTGTGAGTGAAAAAACATTGCAAGACATTGAAAATCATTCCATGACTCTACTAGAAGATTCATTCAGGGAAATCACTTTTGCTCTTGAAGGTAGGTTTGAAGAATCTTATAAAATACGAACCTCGAGGTGCAGAGCCAGTGGGAATTTTCTGAACAGGAGCAGTAGAGACCACTTTATAAGCGTTGTTTCAGGCTTGAACCTAGTTTATGGCTTCCTCATAAAAGATAACTTACTAGCCAACTCTCAGCAACAGAACAAACAACTACAGATGCTTCGTTTTGGCATGCTTGCAGGGCTTAGTAGGCTTGTTTGTCCTAATGAGCTAGGAAAGAAATTTTCAACGAGCTGTAGAAGAATTGAAGACAACATTGCAAGGCTTTACCTGCAGACATCCATTTACTGTTCAGTCAGGGATGTGGAGGACAATGTTAAGCACTGGAAACAAAGAGATCTATGTCCTGAAGTAACCATTCCATGCTTTACAGTCTATGGAACCTTTGTCAACAGCGATAGACAACTGATCTTTGACATTTACAATGTGCATATATATAATAAAGAAATGGACAACTTTGATGAAGGATGTATCAGCGTCTTGGAAGAAACAGCAGAAAGGCACATGCTTTGGGAACTCGATCTGATGAATTCACTTTGTTCTGACGAAAAAAAAGATACTAGAACCGCAAGACTATTACTAGGCTGCCCAAATGTGAGGAAAGCAGCAAACAGAGAAGGGAAGAAGCTGTTGAAGTTAAACAGTGACACA---TCCACAGACACACAGAGCATTGCTTCTGAAGTGTCGGACAGAAGGTCTTATAGTTCAAGTAAGAGTAGAATCCGTAGTATATTTGGTAGATACAACTCTCAGAAGAAACCATTTGAATTAAGGTCAGGTCTTGAGGTTTTCAATGATCCTTTCAATGATTATCAGCAAGCAATAACGGACATTTGCCAATTTTCTGAGTACACACCAAACAAAGAAAGCATTTTGAAAGACTGTCTTCAAATCATACGAAAAAACCCTAGCCACACAATGGGTTCTTTTGAGCTGATCCAGGCAATCTCAGAGTTCGGCATGAGCAAGTTTCCTCCCGAAAATATAGACAAAGCAAGAAGGGATCCGAAGAACTGGGTTAGCATCTCTGAAGTAACCGAAACAACAAGTATAGTTGCATCACCTAGAACTCATATGATGCTCAAGGATTGTTTTAAAATTATACTAGGTACTGAGAATAAGAAGATAGTCAAAATGCTTCGAGGTAAGCTAAAGAAACTCGGTGCTATCTCAACAAACATAGAGATCGGGAAAAGGGATTGCCTAGATCTACTCAGCACAGTAGATGGGCTAACAGACCAGCAGAAAGAAAATATTGTAAATGGGATATTTGAGCCCTCAAAGTTATCCTTCTACCATTGGAAGGAATTGGTCAAAAAAAACATTGATGAAGTTTTACTTACTGAAGATGGAAATCTGATCTTCTGCTGGCTGAAAACAATCTCCTCTTCAGTCAAAGGAAGCCTAAAGAAGAGACTCAAATTCATGAATATACATTCTCCAGAATTGATGCCGGAAAACTGTCTCTTTTCTAGTGAGGAATTCAATGAGTTAATTAAGTTGAAGAAACTCCTCCTCAATGAACAACAAGATGAACAGGAGCTGAAACAAGATCTTTTGATATCTTCTTGGATCAAGTGCATAACAGCTTGCAAGGATTTTGCAAGCATCAATGACAAGATTCAGAAGTTCATTTACCACCTGTCTGAAGAGCTATATGACATAAGGCTGCAGCATCTGGAACTGTCAAAGCTTAAGCAAGAGCACCCTAGTGTCAGCTTCACAAAAGAAGAAGTCTTAATAAAGCGGCTGGAGAAAAATTTCCTTAAGCAGCATAATTTAGAGATTATGGAAACTGTGAATCTTGTATTCTTTGCAGCCCTCTCAGCTCCCTGGTGCTTACACTATAAAGCACTAGAGTCTTATTTGGTGAGACATCCAGAAATACTTGACTGTGGATCTAAGGAGGACTGCAAACTCACCTTGCTTGATCTGTCAGTTTCTAAGCTCTTGGTTTGTTTGTATCAAAAAGATGATGAGGAGCTGATAAATAGCTCAAGTTTGAAACTTGGGTTTTTAGTGAAATATGTTGTCACCTTGTTCACATCCAATGGTGAACCTTTTTCACTCAGTCTCAATGACGGGGGTTTGGATCTTGATTTACACAAGACTACTGACGAAAAGTTACTACATCAAACAAAGATAGTTTTTGCTAAAATTGGTTTATCTGGGAACAGTTATGACTTTATCTGGACTACCCAAATGATAGCAAACAGCAATTTTAACGTCTGCAAAAGATTAACGGGAAGGAGTACTGGGGAAAGGCTCCCTAGAAGCGTTAGAAGCAAGGTCATATATGAGATGGTAAAATTAGTGGGAGAAACAGGCATGGCAATACTACAACAATTAGCTTTTGCACAAGCACTAAATTATGAGCACCGCTTCTATGCGGTCTTAGCACCTAAAGCGCAACTAGGAGGAGCAAGAGATTTGTTAGTGCAAGAGACTGGGACTAAAGTCATGCATGCAACCACTGAAATGTTTAGTAGAAATCTTTTAAAAACAACATCAGATGATGGCCTCACAAACCCACATCTTAAAGAAACAATCCTTAATGTGGGATTAGACTGTCTTGCTAACATGCGAAATCTTGACGGTAAGCCCATAAGTGAAGGTAGTAACTTGGTCAATTTCTACAAAGTCATATGTATCTCGGGTGATAATACCAAGTGGGGCCCGATACACTGCTGTTCTTTCTTTTCTGGCATGATGCAACAGGTTCTGAAAAATGTACCAGATTGGTGTTCATTTTATAAATTAACATTCATTAAAAACTTATGTAGACAGGTAGAAATACCTGCTGGCAGTATTAAGAAGATCTTAAATGTTCTTAGGTATAGATTGTGCAGCAAGGGAGGTGTAGAACAACATAGTGAAGAAGATCTGAGAAGACTGTTGACAGATAATTTAGACAGTTGGGATGGAAACGACACAGTTAAGTTCTTAGTTACAACTTATATAAGCAAAGGACTCATGGCGTTAAACAGTTACAATCATATGGGTCAGGGTATTCACCATGCAACATCTTCGGTGTTAACTTCCCTAGCTGCTGTGCTCTTTGAGGAGCTGGCAATTTTTTATCTTAAGAGAAGCTTACCCCAGACAACAGTACATGTTGAACATGCCGGTAGTTCAGATGATTACGCAAAGTGTATAGTGGTGACTGGTATACTATCCAAAGAGCTCTACTCCCAGTATGATGAAACATTTTGGAAACACGCTTGCAGACTCAAAAACTTCACGGCCGCGGTACAAAGATGCTGTCAAATGAAAGATAGTGCCAAAACCTTGGTGAGCGACTGCTTTCTCGAGTTTTACAGTGAGTTTATGATGGGCTACAGAGTAACCCCTGCTGTAATAAAGTTCATGTTTACTGGACTGATAAACAGCTCTGTGACCTCTCCTCAGAGTTTGATGCAAGCATGCCAAGTTTCATCCCAACAAGCAATGTATAATAGTGTTCCTCTTGTCACCAACACTGCCTTCACCCTATTAAGGCAGCAAATTTTCTTTAACCATGTTGAAGACTTTATCAGAAGGTATGGTATACTGACTCTTGGGACTTTGTCACCCTTTGGTAGGTTGTTCGTACCAACCTACTCTGGATTAGTCAGCTCAGCGGTTGCTTTAGAAGATGCTGAAGTCATTGCTAGAGCAGCCCAAACACTTCAAATGAACAGTGTGTCAATACAGTCAAGTAGCTTGACCACATTAGATAGCCTAGGTCGTAGTAGGACAAGTTCCACAGCTGAGGATAGCAGCAGTGTGAGCGACACAACTGCTGCTTCCCATGACTCAGGATCATCATCCTCAAGCTTCTCTTTTGAGCTCAATAGACCCCTGTCTGAAACTGAACTACAGTTCATTAAAGCACTAAGTAGTCTCAAGTCAACACAAGCCTGTGAAGTGATTCAAAATAGAATTACAGGTCTTTATTGCAACAGCAACGAAGGACCTCTTGATAGGCATAATGTCATTTACAGCAGCAGAATGGCAGACTCTTGCGATTGGCTAAAGGATGGTAAAAGGAGAGGGAATCTAGAACTAGCGAATAGGATCCAATCTGTACTGTGTATTCTGATAGCAGGATATTACAGGTCATTTGGAGGGGAAGGAACCGAGAAACAGGTAAAGGCATCATTGAATAGAGACGACAATAAAATCATAGAGGATCCTATGATACAACTAATTCCAGAAAAGCTGAGGAGAGAGTTAGAAAGGTTAGGTGTTTCTAGAATGGAAGTCGATGAGCTAATGCCAAGCATTAGTCCTGATGACACCTTAGCCCAGCTTGTAGCGAAAAAACTCATTAGCCTCAATGTTTCGACAGAAGAATACTCAGCTGAGGTATCTAGACTCAAACAAACACTGACAGCCCGAAATGTTTTGCACGGGTTAGCTGGAGGAATTAAGGAGCTTTCGCTTCCAATATATACAATATTCATGAAATCTTACTTCTTTAAAGACAATGTTTTCCTGTCACTAACAGATAGATGGTCTACCAAGCACAGTACAAACTATCGTGATAGTTGTGGCAAACAATTAAAAGGTAGAATAATTACCAAGTATACTCACTGGTTGGACACTTTTCTGGGCTGCTCTGTCTCCATCAACAGGCATACTACTGTTAAAGAGCCCTCCTTATTCAATCCGAACATCAGATGTGTGAATCTGATCACATTTGAGGACGGCCTGAGAGAACTATCAGTGATACAGAGTCACCTTAAAGTCTTTGAAAATGAGTTCACCAACTTAAATCTTCAATTCTCTGATCCGAACAGACAGAAACTTAGAATAGTTGAGTCTAGACCTGCAGAATCTGAGCTAGAGGCAAACCGTGCAGTAATTGTCAAGACCAAATTGTTTTCAGCAACTGAACAAGTTCGACTATCCAACAACCCTGCAGTTGTCATGGGCTACCTATTGGATGAATCAGCAATTTCAGAAGTCAAGCCTACCAAGGTTGACTTCTCAAATTTACTTAAAGACCGCTTCAAAATAATGCAATTTTTTCCTTCAGTGTTCACTTTGATTAAGATGCTGACAGATGAATCGTCAGATTCAGAAAAGAGTGGCCTTAGTCCAGATTTGCAACAAGTTGCAAGATACTCAAACCATTTGACCTTGCTCAGCAGAATGATTCAACAAGCAAAGCCAACCGTGACTGTTTTCTACATGCTAAAAGGTAACTTGATGAACACAGAGCCAACAGTTGCTGAGCTTGTCAGCTATGGTATAAAGGAAGGCAGATTTTTTAGGCTTTCCGACACCGGAATCGATGCAAGCACATACTCTGTAAAATATTGGAAAATTCTTCACTGCATCTCTGCCATTGGATGTTTACCTTTGAGTCAAGCAGACAAATCTTCACTACTTATGAGCTTCTTAAACTGGAGGGTCAACATGGACATTAGAACATCTGACTGTCCACTATCTAGTCATGAAGCAAGTATACTGAGTGAATTTGATGGACAAGTTATCGCCAACATACTTGCCAGTGAATTGAGTTCTGTGAAACGAGATTCTGAACGCGAGGGTCTAACTGATCTCCTTGATTATCTAAACTCACCAACTGAATTGTTGAAGAAGAAGCCTTACTTAGGGACAACTTGCAAGTTCAACACCTGGGGAGACTCGAATAGATCTGGAAAGTTCACATACAGCAGCAGATCTGGAGAATCCATTGGAATCTTCATTGCAGGGAAATTGCACATCCATCTCTCATCTGAGTCCGTTGCCTTGTTGTGTGAAACTGAAAGACAAGTGCTTTCTTGGATGAGTAAGAGGAGGACTGAGGTAATAACTAAAGAACAGCATCAACTGTTTCTAAGTCTTCTCCCACAGTCTCATGAGTGTTTACAAAAGCACAAGGACGGTAGTGCGCTATCAGTCATACCTGATAGCAGCAACCCCCGATTACTTAAGTTTGTGCCCCTCAAAAAAGGTCTAGCAGTGGTGAAAATCAAAAAACAAATTTTAACAGTGAAGAAGCAGGTTGTGTTTGATGCAGAGAGCGAGCCTAGACTGCAGTGGGGGCATGGCTGCTTGTCCATTGTTTATGACGAAACTGATACTCAGACCACATACCATGAAAATCTTTTGAAGGTGAAGCATCTTGTAGACTGCTCTACAGATAGAAAAAAGCTTTTGCCCCAGTCAGTGTTTTCTGACTCCAAAGTTGTCCTTTCAAGGATCAAGTTCAAGACGGAGCTTCTCCTCAACTCATTGACGCTGCTCCACTGTTTCCTAAAACATGCTCCTAGTGATGCCATAATGGAGGTAGAGAGCAAAAGTAGCTTGCTACACAAGTACCTCAAATCGGGAGGTGTCAGGCAACGGAACACTGAAGTGCTCTTCAGAGAGAAGTTAAACAAGGTTGTTATAAAAGACAATCTTGAGCAAGGTGTGGAAGAGGAGATTGAGTTTTGCAACAACTTGACTAAGACTGTTTCAGAGAACCCATTACCACTCAGCTGTTGGTCTGAAGTTCAAAATTACATTGAAGACATAGGCTTTAACAATGTACTTGTTAACATTGACAGAAACACGGTGAAAAGTGAACTTTTATGGAAATTTACGTTAGACACCAATGTAAGCACCACAAGTACTATAAAAGACGTGAGGACATTGGTGTCCTACGTTAGCACTGAAACCATCCCTAAGTTCTTGCTTGCATTCTTACTTTATGAAGAAGTGTTAATGAACTTAATCAACCAGTGTAAGGCAGTAAAAGAACTCATCAACAGCACAGGACTCTCAGACTTGGAACTGGAAAGCTTACTCACTTTATGTGCTTTCTATTTCCAAAGTGAGTGCAGTAAGAGAGATGGTCCTAGATGCTCCTTTGCAGCACTATTAAGTCTAATCCATGAGGATTGGCAGAGGATAGGTAAAAACATTCTTGTTCGTGCAAACAATGAACTAGGTGATGTGTCACTGAAGGTTAACATTGTCCTGGTGCCTCTCAAGGACATGTCTAAGCCAAAGTCTGAGAGAGTGGTCATGGCTAGAAGGTCACTAAATCATGCTCTATCCTTGATGTTTCTGGACGAG---ATGTCACTACCTGAGCTAAAATCCTTATCCGTGAACTGCAAAATGGGGAACTTTGAAGGGCAGGAGTGCTTTGAGTTCACTATTCTGAAGGACAATAGCGCAAGACTAGATTACAACAAGTTGATTGACCACTGTGTGGACATGGAAAAAAAGAGGGAAGCGGTTAGAGCAGTAGAAGATTTAATTTTGATGTTGACAGGCAGAGCAGTCAAACCCAGCGCTGTAACACAGTTTGTACACGGGGACGAGCAGTGTCAAGAGCAAATAAGCTTAGATGATCTGATGGCAAACGACACGGTAACAGACTTT---------CCTGATAGGGAAGCAGAAGCCCTCAAAACAGGAAATCTTGGCTTTAACTGGGACTCAGAT
>AAZ38666
ATGGACTTCTTGAGAAGCCTTGACTGGACTCAAGTGATTGCTGGTCAATATGTGTCCAACCCTAGGTTCAACATTTCTGATTATTTTGAGATTGTGCGGCAGCCTGGTGATGGGAACTGCTTCTATCACAGCATAGCTGAGTTAACCATGCCCAATGAAACAGATCACTCATATCATAACATCAAACGCCTAACCGAGTCGGCAGCGCGGAAGTATTACCAAGAGGAGCCTGAAGCAAAACTTGTTGGCCTGAGTTTGGAAGACTATCTTAAAAGGATGCTGTCTGACAACGAGTGGGGATCAACTCTAGAGGCATCTATGTTGGCTAAAGAAATGGGTATTACCATCATCATTTGGACTGTTGCTGCCAGTGATGAAGTGGAGGCAGGTATAAAGTTCGGAGACGGTGATGTGTTTACAGCCGTGAACCTCTTGCACTCTGGACAAACACACTTTGACGCGCTCAGAATACTGCCACAGTTTGAAACAGACAAGAGAGAGGCCTTGAGTTTGATGGACAGGGTTATAGCTGTAGATCAGTTGACATCATCTTCTAGTGATGAGCTGCAAGATTATGAAGACCTTGCCTTGGCACTCACAAGCACAGAGGAATCGTATAGACGGTCGAGCTTGGATGAGGTCACTTTGTCCAAGAAACAAGCAGAGATATTAAGGCAAAAAGCATCTCAGTTATCCAAACTGGTCAACAAAAGTCAGAACATACCGACCAGAGTCGGAAGGGTTTTGGACTGCATGTTCAACTGTAAATTATGTGTTGAGATATCAGCTGACACTTTAATTCTAAGGCCAGAATCAAAAGAGAAAATTGGTGAAATCATGTCATTGCGGCAGCTGGGGCACAAGCTGCTGACACGAGACAAGCAAATTAAGCAAGAATTCTCTAGAATGAAACTCTACGTCACTAAAGATTTGCTAGATCATCTGGATGTTGGTGGACTTTTGAGGGCTGCTTTCCCTGGAACAGGAATAGAAAGGCATATGCAGCTGCTACACTCTGAGATGATACTGGATATCTGCACTGTATCACTTGGTGTCATGCTGTCAACTTTTTTATACGGCTCCAACAATAAAAACAAGAAGAAATTCATCACCAACTGTTTGCTCAGTACAGCTCTGTCTGGAAAGAAGGTGTACAAGGTTCTTGGTAACCTAGGAAATGAACTGTTATACAAGGCACCCAGAAAGGCCTTAGCGACTGTCTGTAGTGCCTTGTTTGGAAAGCAGATAAACAAACTTCAGAATTGCTTCAGGACCATAAGCCCTGTTAGCTTACTTGCTTTAAGAAATCTAGACTTTGACTGTCTCAGTGTACAGGATTATAACGGCATGATAGAAAATATGTCTAAATTAGACAACACTGATGTTGAATTCAATCACCGGGAGATAGCTGATCTCAATCAATTAACTTCTCGGCTCATTACGTTAAGAAAGGAGAAAGACACTGACCTTCTCAGACAATGGTATCCTGAAAGTGACCTCACCCGCAGAAGTACTAGGAATGCTGCAAACGCGGAGGAATTTGTCATATCCGAGTTCTTTAAGAAGAAGGACATTATGAAATTCATCAGCACTTCAGGCAGGGCAATGAGTGCAGGCAAGATTGGTAATGTCCTTTCCTATGCCCATAATCTTTATCTGAGTAAGTCAAGCCTGAACATGACCTCTGAAGACATCTCACAGCTTCTGATCGAGATCAAGCGATTGTATGCTTTGCAAGAAGACTCTGAAGTGGAACCGATAGCCATAATCTGTGACGGCATAGAAAGCAACATGAAACAGCTGTTTGCTATATTGCCTCCCGACTGCGCAAGAGAGTGTGAGGTCCTCTTTGATGACATAAGAAACTCTCCAACGCACAGCACAGCTTGGAAGCATGCACTCCGGTTGAAAGGGACTGCATACGAAGGTCTGTTTGCAAACTGTTACGGCTGGCAATACATTCCAGAAGATATTAAACCAAGCCTGACCATGCTGATACAGACTTTGTTTCCCGACAAGTTTGAAGACTTCCTGGATCGAACTCAGTTGCATCCAGAGTTCAGGGACCTAACTCCCGACTTTTCGCTCACACAAAAAGTTCACTTCAAGAGAAATCAGATACCCAGTGTCGAGAATGTGCAAATCTCCATTGATGCAACGTTGCCTGAGTCTGTGGAGGCAGTGCCGGTGACAGAAAGAAAGATGTTCCCTCTTCCTGAGACTCCGCTAAGTGAAGTGCATTCAATAGAGCGTATAATGGAAAATTTTACCCGCCTCATGCATGGTGGAAAACCTTCAGCCAAGAAAAAAGACGGAGATCTGGCGGAACAAGGCAGCCAGCAAAGCACCACTGAATACGAGGGCTCCAGCATCTCTGCCTTCAAGGACTACGGAGAGAGAGGAATAATCGAAGAAAACCACATGAGATTTAGTGAGGAGGACCAGCTAGAAACAAGGCAGCTGTTGTTGGTGGAAGTTGGTTTTCAAACTGACATCGATGGGAAAATAAGGACGGACCACAAGAAGTGGAAAGACATATTGAAGCTGTTAGAGCTATTAGGAATAAAATGCTCATTCATTGCCTGTGCAGACTGCACATCTACACCACCAGATAGATGGTGGATTTCGGAGGATAGAGTGCGGGTCTTAAAAAATTCAGTCAGCTTCCTATTCAATAAACTCTCCAGAAATTCACCTACAGAAGTAACTGACATAGTTGTTGGAGCTATAAGTACTCAAAAGGTTAGAAGTTATCTAAAGGCAGGAACTGCAACAAAAACTCCCGTGTCGACAAAAGACGTTCTGGAGACTTGGGAAAAGATGAAGGAGTATATACTCAACAGACCAACAGGATTGACACTGCCCACCGGTTTAGAACAGGCAATGCGCAAAGGATTGGTCGAAGGTGTGGTCATCTCCAAGGAAGGTTCTGAATCATGCATCGATATGTTGAAAGAGAATTTGGACCGGATAACTGATGAATTCGAGCGAACAAAGTTTAAACACGAACTCACACAGAATATTACCACGAGTGAAAAGATGCTATTGAGTTGGTTGAGTGAAGATATCAAATCAACGAGATGTGGTGAATGCCTCACAAACATAAAGAAAACCGTTGATGAAACTGCTAACCTATCAGAAAAGATTGAGCTGATTGCTTACAATCTGCAGCTCACTAATCACTGCAGCAACTGTCACCCCAATGGTGTAAATATTAGTAACGCATCCAATGTGTGCAAGAGATGTCCCAAGATAGAAGTGGTCAGCCACTGTGAAAATAAAGGCTTTGAGGACAGCAATGAGTGCTTAACAGACCTAGATAGGCTTGTTAGGCTTACATTACCAGGAAAAACTGAGAAGGAGAGGAGAGTCAAACGTAATGTAGAATATCTTATAAAACTGATGATGAGCATGTCAGGCATTGACTGTATAAAATATCCCACAGGACAGCTTATCACCCATGGAAGAGTTAGTGCAAAACATAACGATGGTAACTTGAAAGACAGAAGTGATGACGACCAGAGACTAGCTGAGAAGATAGACACTGTTAGGAAAGAGCTTTCAGAATCCAAACTGAAAGATTATTCAACTTATGCAAGGGGAGTGATCTCAAATTCACTAAAGAACCTCTCAAGGCAAGGTAAATCAAAGTGTTCTGTGCCAAGGTCTTGGCTTGAAAAGATACTGTTTGACTTAAAGGTGCCTACTAAAGACGAAGAAGTGCTTATAAACATTAGAAACTCACTGAAAGCTAGATCCGAGTTTGTTAGAAATAATGATAAACTGCTCATAAGGTCAAAAGAAGAACTAAAAAAATGTTTTGATGTGCAGTCCTTTAAATTGAAAAAAACAAGCCAACCTGTGCCTTTTCAAGTTGACTGTATACTGTTCAAAGAAGTGGCAGCTGAATGCATGAAAAGGTACATTGGCACACCTTATGAAGGAATAGTAGACACCTTAGTTTCTCTGATTAATGTGTTAACAAGGTTCACTTGGTTTCAGGAGGTGGTGCTATATGGTAAAATATGTGAGACCTTCCTAAGATGCTGCACAGAATTTAATAGGTCAGGGGTTAAACTGGTTAAGATAAGGCACTGTGACATCAACCTATCGGTCAAACTGCCATCAAACAAGAAGGAGAATATGTTATGTTGCATATACAGTAGCAACATGGAGCTCTTACAAGGACCTTTCTATTTAAATAGGAGACAGGCTGTCCTTGGTTCTTCATACCTTTATATTGTCATTACACTATATATACAAGTGTTGCAGCAGTATAGGTGTCTGGAAGTTATAAATAGTGTGAATGAAAAAACATTGCAAGACATTGAAAATCATTCCATGACTCTACTAGAAGATTCGTTCAGGGAACTTACCTTTGCTCTTGAAGGAAGGTTTGAAGAGTCTTATAAAATACGAACCTCAAGGTGCAGAGCTAGCGGGAGTTTTTTAAATAGAAGCAGTAGAGACCATTTTATAAGTGTTGTTTCAGGTTTGAATCTGGTTTATGGCTTCCTCATAAAAGATAACTTACTAGCTAACTCTCAGCAACAGAATAAGCAACTACAGATGCTTCGTTTTGGCATGCTTGCAGGGCTTAGTAGGCTTGTTTGTCCTAATGAGTTAGGAAAAAAGTTTTCAACAAGTTGTAGAAGGATTGAGGACAACATTGCAAGGCTTTACCTGCAAACATCCATATACTGTTCAGTTAGGGATGTGGAAGACAATATTAAGCATTGGAAGCAAAGAGATCTGTGTCCTGAAGTGACCATTCCATGCTTTACAGTCTATGGAACCTTTGTCAACAGCGACAGGCAACTGATCTTTGACATTTACAATGTGCATATATACAATAAAGAAATGGATAACTTTGATGAAGGATGTATCAGCGTCTTGGAAGAAACAGCAGAAAGACATATGCTTTGGGAACTCGATCTGATGAACTCACTTTGTTCTGACGAAAAAAGAGATACTAGAACCGCAAGACTATTACTAGGCTGCCCAAATGTAAGGAAAGCAGCAAACAGAGAAGGGAAGAAGCTGTTGAAGTTAAACAGCGACACA---TCTACAGATACACAGAGTATTGCTTCTGAGGTGTCAGACAGAAGATCCTATAGCTCAAGTAAGAGTAGAATCCGTAGCATCTTTGGAAGATACAACTCTCAGAAAAAACCATTCGAATTAAGGTCAGGTCTTGAGGTTTTCAATGACCCTTTTAATGATTATCAGCAAGCAATAACGGACATTTGCCAGTTTTCTGAATATACACCAAACAAAGAAAGCATTTTGAAAGACTGTCTTCAAATCATACGAAAAAACCCTAGCCACACAATGGGTTCTTTTGAGCTGATACAGGCAATCTCAGAGTTCGGTATGAGCAAGTTTCCTCCTGAAAATATTGACAAAGCAAGAAGGGATCCGAAGAACTGGGTTAGCATCTCTGAAGTAACCGAAACAACAAGCATAGTTGCATCACCTAGAACTCATATGATGCTCAAAGATTGTTTTAAAATCATACTAGGTACTGAGAATAAGAAGATAGTCAAAATGCTTCGGGGGAAGCTAAAGAAACTTGGTGCTATTTCAACAAATATAGAGATTGGGAAAAGGGATTGTCTAGATCTACTCAGCACAGTAGATGGTCTAACGGACCAACCAAAAGAAAATATTGTAAATGGGATATTTGAACCCTCAAAGTTGTCCTTTTACCACTGGAAAGAACTGATCAGAAAGAACATTGATGAAGTTTTACTTACTGAAGATGGGAATCTGATCTTCTGCTGGCTAAAAACAATCTCCTCTTCAGTCAAAGGAAGCCTTAAGAAGAGGCTCAAGTTCATGAACGTGCATTCCCCAGAGTTGATGCCAGAAAACTGCCTCTTTTCTAACGAAGAATTTAACGAGTTGATTAAGTTGAAGAAACTCCTCCTCAACGAACAACAAGATGAACAGGAGCTGAAACAGGATCTTTTGATGTCCTCTTGGATCAAGTGTATAACAGCTTGTAAGGATTTTGCAAGCATCAATGACAAGATTCAGAAATTCATTTACCACCTTTCTGAAGAGCTATATGACATAAGACTGCAACACCTGGAACTGTCAAAACTTAAGCAAGAGCACCCAAGTGTCAGCTTTACAAAAGAAGAGGTCTTAATAAAGCGGCTAGAGAAAAATTTCCTAAAGCAGCATAATCTGGAAATCATGGAAACAGTGAATCTTATATTCTTTGCAGCCCTCTCAGCTCCCTGGTGCCTACACTATAAAGCACTAGAATCTTATCTGGTAAGACATCCGGAAATACTTGACTGTGGATCCAAAGAGGATTGCAGGCTCACTTTGCTTGATCTATCAGTTTCCAAGCTCTTGGTATGTTTGTATCAAAAAGATGATGAAGAATTGACAAATAGCTCAAGCTTAAAACTTGGGTTTTTAGTGAAATATGCTGTCACCCTATTCACGTCCAATGGTGAGCCCTTTTCGCTCAGTCTTAGTGACGGAGGTTTGGATCTTGACTTACACAAAACTACTGACGAAAAGCTGTTACATCAAACAAAGATAGTTTTTGCTAAAATTGGTTTATCTGGGAACAGTTATGACTTCATCTGGACTACTCAAATGATAGCCAACAGCAATTTTAACGTCTGTAAAAGACTAACGGGAAGGAGTACTGGAGAAAGGCTCCCAAGAAGCGTCAGAAGCAAGGTCATTTATGAGATGGTAAAACTAGTGGGAGAAACAGGCATGGCAATACTACAACAATTAGCTTTTGCACAAGCACTAAATTATGAACACCGCTTCTATGCAGTTTTAGCACCTAAAGCGCAACTAGGAGGAGCAAGAGATTTGTTAGTGCAAGAGACTGGGACTAAAGTCATGCATGCAACCACTGAAATGTTTAGTAGAAACCTCTTAAAGACAACATCAGATGATGGCCTCACAAACCCACATCTCAAAGAAACAATCCTTAACGTGGGATTAGACTGTCTTGCTAACATGCGAAACCTTGACGGTAAGCCCATAAGTGAAGGTAGCAACTTGGTCAATTTCTACAAAGTCATATGTATCTCGGGTGATAATACCAAGTGGGGCCCGATACACTGCTGTTCTTTCTTCTCCGGCATGATGCAGCAGGTTCTAAAAAATGTACCAGATTGGTGTTCATTTTATAAATTAACATTCATTAAGAACTTGTGTAGGCAAGTAGAAATACCTGCTGGCAGCATAAAGAAGATCTTAAATGTTCTTAGATACAGATTGTGTAGCAAAGGAGGTGTGGAGCAACATAGTGAAGAGGATCTAAGGAGATTGTTGACAGATAATTTAGACAGTTGGGACGGAAACGACACAGTCAAGTTTTTGGTTACAACTTATATAAGCAAAGGACTCATGGCATTAAACAGTTACAACCATATGGGTCAGGGTATTCACCAGGCAACTTCTTCGGTGTTAACTTCCCTAGCTGCCGTGCTCTTTGAGGAGCTGGCAATTTTCTATCTCAAGAAAAGCTTGCCTCAGACAACAGTACATGTTGAACATGCCGGTAGGTCAGATGATTACGCAAAATGTATAGTGGTGACTGGTATACTGTCCAAAGAGCTCTACTCCCAGTATGATGAAACATTCTGGAAACACGCTTGTAGACTTAAAAACTTCACAGCCGCAGTACAAAGATGCTGTCAAATGAAAGATAGTGCCAAAACCTTAGTGAGCGACTGCTTTCTTGAGTTTTACAGTGAATTTATGATGGGCTACAGAGTAACCCCTGCTGTGATTAAATTCATGTTCACTGGACTGATAAACAGCTCTGTAACCTCTCCTCAGAGTTTGATGCAAGCATGCCAAGTTTCATCTCAACAAGCAATGTATAATAGTGTCCCTCTTGTCACCAACACTACCTTTACCCTATTAAGGCAGCAAATATTCTTTAACCATGTTGAAGATTTTATCAGAAGGTATGGTATACTAACCCTTGGGACTTTGTCACCCTTCGGTAGGCTGTTTGTACCAACCTACTCTGGACTAGTCAGCTCAGCAGTTGCATTGGAGGATGCTGAAGTCATTGCTAGAGCAGCTCAAACACTTCATATGAACAGTGTATCAATACAGTCAAGTAGCTTGACCACATTAGACAGCCTAGATCGTAGTAGGACAAGTTCCACAGCTGAAGATAGCAGCAGTGTGAGCGACACTACTGCAGCTTCTCATGACTCAGGATCGTCATCCTCAAGCTTCTCTTTTGAGCTCAATAGGCCTCTGTCTGAAACTGAACTACAGTTCATTAAAGCACTAAGTAGCCTCAAGTCAACACAAGCCTGTGAAGTAATTCAAAATAGAATCACAGGACTTTATCGCAATAGCAATGAAGGGCCTCTTGACAGGCATAATGTTATTTACAGCAGCAGAATGGCAGACTCTTGCGATTGGCTAAAGGATGGTAAAAGAAGAGGGAATCTAGAACTGGCTAATAGGATCCAGTCTGTACTGTGTATTCTGATAGCAGGGTATTACAGGTCATTTGGAGGGGAAGGAACCGAAAAACAGGTAAAGGCATCACTGAATAGAGACGACAATAAGATCATTGAGGATCCTATGATACAGCTAATTCCAGAGAAGCTGAGGAGAGAATTGGAAAGGTTAGGTGTTTCTAGAATGGAAGTCGATGAACTAATGCCAAGCATTAGTCCCGATGACACCTTAGCCCAGCTTGTAGCGAAAAAACTCATCAGCCTCAATGTTTCGACAGAAGAATACTCGGCTGAGGTGTCTAGACTCAAACAAACATTAACAGCCCGAAATGTTCTGCATGGATTGGCTGGTGGAATTAAGGAGCTTTCACTTCCAATATACACGATATTCATGAAATCTTATTTTTTTAAAGACAACGTTTTCTTATCATTAACAGACAGATGGTCCACCAAGCACAGCACAAACTATCGTGATAGTTGTGGAAAGCAGCTAACAGGTAGAATAATTACCAAGTATACTCACTGGTTGGACACCTTTCTAGGCTGCTCTGTGTCCATCAACAGGCATACTACAGTTAAAGAGCCTTCCTTATTCAATCCAAATATCAGATGTGTCAACCTGATCACATTTGAGGACGGCTTGAGAGAGCTATCAGTGATACAGAGTCACCTTAAAGTCTTTGAAAATGAGTTTACCAACTTAAATCTTCAATTCTCTGATCCGAACAGACAAAAACTTAGAATAGTTGAGTCTAGACCTGCGGAATCTGAGCTGGAGGCAAACCGTGCAGTAATTGTCAAAACCAAATTGTTTTCAGCAACTGAACAAGTTCGACTATCAAACAACCCTGCAGTTGTCATGGGATACCTATTGGATGAATCAGCAATTTCTGAAGTTAAGCCTACCAAAGTTGACTTCTCGAATTTACTTAAAGACCGCTTCAAAATAATGCAATTTTTTCCCTCAGTGTTCACTCTGATCAAGATGCTGACAGACGAATCGTCAGATTCGGAAAAGAATGGTCTTAGTCCGGATTTGCAGCAAGTTGCAAGATACTCAAACCATTTGACCTTGCTCAGCAGGATGATACAACAAGCAAAGCCAACCGTGACTGTTTTCTACATGCTGAAAGGTAACTTGATGAACACAGAGCCAACAGTTGCTGAGCTTGTCAGCTATGGTATAAAGGAAGGTAGGTTTTATAGGCTTTCCGACACCGGAATCGATGCAAGCACATACTCTGTAAAGTATTGGAAAATTCTTCACTGCATCTCTGCCATCGGATGTCTACCTTTAAGTCAGGCAGACAAGTCCTCACTACTTATGAGTTTTTTGAACTGGAGGGTTAACATGGACATTAGAGCATCTGACTGTCCACTGTCTAGTCATGAGGCAAGTATATTGAGTGAGTTTGATGGACAGGTCATCGCCAATATACTTGCCAGTGAATTGAGTTCTGTGAAACGAGACTCTGAACGCGAAGGTCTAACTGATCTCCTTGATTATCTAAACTCACCAACTGAACTGTTGAAGAAGAAGCCTTACTTAGGAACAACTTGCAAGTTCAACACCTGGGGAGACTCAAATAGATCTGGGAAGTTCACATACAGCAGCAGATCTGGAGAATCCATTGGTATCTTCATCGCAGGGAAATTACACATTCATCTCTCATCTGAATCCGTTGCCCTGCTGTGTGAAACTGAAAGACAAGTGCTCTCTTGGATGAGCAAGAGGAGAACCGAGGTAATAACTAAAGAACAGCACCAATTGTTTCTGAGTCTTCTTCCACAATCACATGAATGTTTACAAAAGCACAAAGACGGTAGTGCACTATCAGTCATACCTGATAGCAGCAATCCCCGACTACTTAAGTTTGTGCCTCTTAAAAAAGGCCTAGCAGTGGTGAAAATCAAAAAACAAATTTTGACAGTGAAGAAGCAAGTCGTGTTTGATGCTGAGAGCGAGCCTAGATTGCAGTGGGGGCATGGCTGCTTGTCCATTGTTTATGATGAAACTGACACTCAGACCACATATCACGAGAATCTTTTGAAAGTGAAACAACTTGTTGACTGCTCTACAGATAGGAAGAAGCTTTTGCCCCAGTCAGTGTTTTCTGATTCCAAGGTCGTCCTTTCAAGGATTAAGTTCAAGACAGAACTTCTCCTCAACTCATTGACACTGCTCCACTGTTTCTTAAAACATGCTCCTAGTGATGCAATCATGGAGGTGGAAAGTAAAAGTAGCTTGCTACATAAGTACCTCAAATCAGGAGGTGTCAGACAGCGGAACACTGAAGTGCTCTTCAGAGAGAAGCTAAATAAGGTTGTCATAAAAGACAATCTTGAGCAAGGTGTGGAAGAGGAGATTGAGTTTTGCAACAACCTGACTAAGACTGTTTCAGAGAACCCATTACCACTCAGTTGTTGGTCTGAAGTTCAAAACTACATTGAAGACATAGGCTTCAACAATGTACTTGTTAATATTGACAGAAACACGGTGAAAAGTGAACTTTTATGGAAATTTACGTTAGACACCAATGTGAGCACCACAAGTACCATAAAAGACGTGAGGACACTAGTGTCCTATGTTAGCACTGAGACCATCCCTAAGTTCTTACTTGCTTTTTTACTTTATGAGGAAGTGTTGATGAACTTGATCAACCAGTGTAAGGCAGTGAAAGAACTCATTAACAGCACAGGACTCTCAGACTTGGAACTAGAGAGCTTACTTACTTTATGTGCCTTCTACTTCCAAAATGAGTACAGTAAGAGAGATGGCCCCAGATGCTCCTTTGCAGCACTGTTAAGCCTAGTTCATGAGGATTGGCAGAGGATAGGTAAAAACATTCTTGTTCGTGCAAACAATGAGCTAGGTGATGTATCACTAAAGGTTAACATCATCTTGGTGCCTCTCAAGGACATGTCTAAGCCAAAGCCTGAGAGAGTAGTCCTGGCTAGAAGGTCACTAAATCATGCTCTATCCTTAATGTTTCTAGACGAG---ATGACATTACCTGAGCTAAAATCTTTATCCGTGAACTGCAAAATGGGGAACTTTGAAGGGCAAGAGTGCTTTGAGTTCACTATTCTGAAGGACAATAGCGCAAGGCTAGATTACAACAAGTTGATTGACCACTGTGTAGACATGGAAAAAAAGAGAGAAGCAGTCAGAGCAGTGGAAGATTTAATTCTAATGTTAACAGGCAAAGCAATCAAGCCCAGTGCTGTAACACAATTTGCATATGAGGATGAGCAGTGTCAAGAGCAAATAAGCTTAGATGATCTAATGGCAAACGACACGGTAACAGACTTA---------CCTGATAGAGAAGCAGAAGCCCTCAAAACAGGAAATCTAGGCTTTGACTGGGATTCAGAT
>ABB30019
ATGGATTTCCTGAGAAGCCTCGACTGGACTCAGGTGATTGCTGGTCAGTACGTGACCAATCCAAGGTTCAATATCTCTGATTACTTTGAGATTGTACGACAACCTGGTGATGGGAACTGCTTCTATCACAGTATAGCTGAGTTGACCATGCCCAACAAAACAGATCACTCATACCATAACATCAAGCACCTAACTGAGGTGGCAGCACGGAAGTATTACCAGGAGGAGCCTGAAGCTAAGCTTATTGGCCTGAGTTTGGAGGATTATCTTAAGAGGATGCTATCTGACAACGAATGGGGATCGACTCTTGAGGCATCTATGTTGGCTAAAGAAATGGGAGTTACTATCATCATTTGGACTGTTGCAGCTAGTGATGAAGTAGAAGCAGGCATAAAGTTTGGAGATGGTGATGTGTTTACAGCCGTGAACCTCCTGCACTCCGGACAGACACACTTTGACGCTCTCAGAATGCTGCCACAGTTTGAAGCTGATACAAGAGAGACCTTAAGTTTGGTAGACAAGGTCATAGCTGTGGACCAGTTGACTTCATCTTCAAGTGATGAACTGCAGGATTATGAAGACCTTGCCTTAGCACTTACTAGTGCGGAAGAACCATGTAGACGATCTAGTCTGGATGAGGTTACCCTGTCCAAGAAACAAGCAGAGATGTTGAGGCAGAAGGCATATCAGCTGTCTAAACTGGTCAATAAAAGTCAGAATATACCGACTAGAGTTGGCAGGGTTCTGGACTGTATGTTTAACTGCAAACTGTGTGTTGAAATATCAGCTGACACTCTGATTCTGCGACCAGAGTCCAAGGAAAGAATAGGTGAAGTTATGTCGTTGCGGCAGCTAGGGCACAAGTTGCTAACACGGGACAAACAAATAAAGCAAGAATTCTCTAGAATGAAGCTCTACGTTACCAAGGATTTGCTTGACCATCTAGATGTTGGTGGGTTATTGAGAGCAGCCTTCCCTGGAACAGGGATAGAAAGACACATGCAGTTACTACACTCTGAAATGATACTAGACATTTGTACTGTATCACTTGGCGTCATGTTATCAACATTTTTATACGGCTCTAACAACAAAAACAAGAAGAAGTTCATCACCAACTGCCTGCTTAGCACAGCCTTGTCTGGGAAGAAGGTGTATAAGGTTCTCGGTAACTTAGGGAATGAACTGTTGTATAAGGCACCCAGAAAGGCCTTAGCAACTGTCTGTAGTGCCCTGTTTGGGAAACAGATAAACAAGCTTCAGAACTGCTTCAGGACTATAAGTCCTGTCAGCTTGCTTGCACTAAGAAATCTGGACTTTGACTGTCTTAGTGTGCAAGACTACAACGGTATGATAGAAAATATGTCCAAATTGGATAACACTGACGTTGAGTTCAACCACAGGGAAATAGCCGATCTCAACCAATTGACTTCTCGGCTTATTACGTTGAGAAAAGAAAAGGACACTGACCTCCTTAAGCAATGGTTTCCTGAGGGTGACCTCACTCGTAGAAGCACCAGGAACGTTGCAAATGCAGAAGAATTTGTCATATCTGAGTTCTTCAAGAAGAAGGACATTATGAAGTTCATCAGCACCTCAGGCAGAGCAATGAGTGCAGGCAAAATTGGTAATGTCCTTTCTTATGCACATAACCTTTATTTGAGCAAATCCAGCCTAAACATGACCTCTGAAGACATTTCACAGCTTCTGATCGAGATCAAGAGATTATATGCTCTACAGGAAGATTCTGAAGTAGAGCCAATAGCCATAATTTGTGACGGCATAGAGAGCAACATGAAGCAGTTATTTGCTATATTACCTCCTGACTGTGCAAGAGAATGTGAAGTTCTCTTTGATGACATTAGAAACTCTCCAACGCACAGTACAGCCTGGAAGCATGCCCTTCGATTAAAGGGGACCGCATATGAGGGTTTATTTGCCAACTGCTATGGATGGCAATACATCCCGGAAGACATCAAACCAAGTCTGACCATGCTGATACAGACGTTGTTCCCTGACAAATTCGAGGATTTCCTGGACCGAACTCAACTACATCCAGAGTTCAGAGATTTAACTCCTGACTTTTCGCTTACACAGAAGGTTCATTTCAAAAGGAATCAGATACCCAGTGTTGAAAACGTGCAAATCTCTATAGACGCAACATTGCCTGAGTCTGTGGAAGCAGTGCCAGTGACAGAAAGAAAGATGTTCCCTCTACCTGAGACTCCTTTAAGTGAGGTACATTCAATAGAGCGCATCATGGAAAATTTCACTCGCCTCATGCATGAAGGAAAGCCTCAAACCAAGAGAAAAGGTAAAGATCTAACAGGACAGGACAGTCAGCAAAATGCTGCTGAGCATGAGAGTTCAAGCATTTTGGCTTTCAAGGACTATGGAGAGAGGGGAATAGTTGAGGAGAATCACATGAGGTTTAGTGAAGAGGATCAGCTGGAGACAAGGCAGCTGTTGTTGGTGGAAGTTGGTTTTCAGACTGACATTGATGGGAAAATAAGGACAGACCATAAAAAATGGAAAGACATACTAAAGCTGTTAGAGTTACTGGGAATCAAATGCTCATTCATTGCTTGTGCCGACTGCTCGTCCACACCGCCAGACAGGTGGTGGATTACTGAAGACAGAGTACGAGTCTTGAAGAACTCAGTCAGCTTCCTCTTCAACAAACTCTCTAGAAATTCACCTACAGAAGTTACTGACATCGTTGTTGGGGCCATAAGTACTCAAAAGGTTAGGAGTTACTTAAAGGCAGGGACTGCTACAAAAACTCCTGTATCAACAAAAGATGTCCTAGAGACTTGGGAAAGGATGAAAGAGCACATACTCAACAGGCCTACAGGTTTGACACTGCCTGCCAGTTTAGAGCAGGCAATGCGTAAGGGGCTAGTCGAGGGTGTGGTCATCTCCAAGGAGGGTTCTGAATCATGCATCAACATGTTAAAGGAGAATTTGGACCGGATAACTGATGAGTTTGAGCGGACAAAATTTAAACATGAGCTAACACAGAATGTTACCACTAGTGAAAAGATGCTGTTAAGTTGGCTGAGTGAAGACATCAAATCATCAAGATGTAGTGAATGCCTTGCTAACATAAAAAAGACTGTTGATGAAACTGCCAACCTATCAGAAAAGATTGAACTGCTTGCTTATAATTTGCAACTTACTAGTCACTGTAGTAACTGTCACCCCAACGGTGTGAACATTAGCAACATATCAAATGTGTGCAAGAGGTGTCCCAGAATAGAAGTAGTCAGCCATTGTGAAAACAAAGGCTTTGAGGACAGCAATGAATGCTTGACAGATCTGGACAGGCTTGTTAGGCTCACATTACCGGGGAAAACTGAGAAGGAAAGAAGAGTAAAACGGAATGTGGAATGTCTGATTAAATTGATGATGAGCATGTCAGGCATCGACTGTATAAAATATCCTACAGGCCAGCTCATTACTCATGGAAGAGTAAGTGTAAAATACAATGATGGAAACTTGAAAGATAGGAGTGATGACGACCAAAGACTGGCTGAGAAGATAGATATTGTTAGGAAAGAACTTTCGGAAACCAAACTAAAAGATTATTCAACTTATGCAAGGGGAGTAATCTCAAATTCGCTTAAAAACCTCTCAAAGCAAGGCAAATCAAAATGTTCTGTGCCAAGGTCTTGGCTTGAGAAGATATTGTTCGATTTAAAGGTGCCTACTAAAGATGAGGAAGTGCTGATAAATATCAGAAATTCACTGAAGGCTAGATCAGAATTTATTAGAAACAATGACAAACTACTCATAAGGTCCAAAGAAGAGCTAAAAAAATGTTTCGATGTGCAATCTTTTAAATTGATGAAAAACAAGCAGCCTGTGCCTTTTCAGGTTGATTGTATACTGTTTAAGGAAGTAGCAGCAGAATGCATGAAGAGGTATATTGGCACACCTTATGAAGGAATTATAGACACTTTAGTTTCCTTAATCAATGTGTTAACAAGGTTCACTTGGTTTCAGGAGGTAGTGCTGTATGGTAAGATATGCGAAACATTCTTAAGATGCTGCACAGAATTCAACAGATCAGGGGTTAAGCTAGTCAAGGTGAGACACTGTGACATTAACCTATCAGTTAAGCTGCCATCAAATAAAAAGGAGAACATGTTATGTTGTATATACAGTGGTAACATGGAGCTCTTACAAGGACCTTTCTATTTGAATAGGAGGCAAGCTGTCCTTGGTTCATCATACCTTTATATTGTTATTACACTTTACATACAAGTGTTGCAGCAACACAGGTGTCTGGAAGTCATAAACAGCGTAAATGAGAAGACATTGCAAGACATTGAAAATCACTCTATGACTCTGCTAGAAGATGCATTCAAAGAACTCACTTCTGCACTTGAGGGTAGATTTGAAGAGTCTTACAAAATACGAACTTCAAGGTGCAAAACTAGCGGAAACTTCTTAAACAGAAGCAGCAGAGACCACTTTATAAGTATTGTTTCAGGACTAAACCTGGTTTATGGCTTCCTCATAAAAGATAACTTATTAGCTAACTCTCAACAACAAAACAAACAACTTCAAATGCTTCGTTTTGGTATGCTTGCAGGGCTTAGTAGGCTTGTCTGTCCCAATGAGTTGGGGAAAAAGTTTTCAACGAGTTGTAGAAGAATTGAAGACAACATTGCAAGACTTTACCTACAAACATCTATATACTGCTCAGTTAGAGATGTGGAAGACAACATTAAGCACTGGAAACAAAGGGATTTGTGTCCTGAAGTAACTATCCCATGTTTTACAGTCTACGGCACCTTTGTCAACAGCGACAGACAGTTAATTTTTGACATTTATAATGTGCATATATACAATAAAGAAATGGACAACTTTGACGAAGGATGTATCAGCGTCTTGGAAGAAACAGCAGAAAGGCACATGCTTTGGGAGCTTGATCTGATGAATTCACTCTGTTCCGACGAGAAAAGAGATGCTAGAACCGCAAGACTGCTATTGGGCTGTCCAAATGTGAGGAAAGCTGCAAATAAAGAAGGGAAAAAACTATTGAAGTTAAACAGCGATGCA---TCCACTGACACACAAAGCGTTGCTTCAGAAGTGTCAGACAGGAGGTCTTATAGCTCAAGCAAGAGTAGAATTCGTAGCATTTTTGGAAGATACAATTCTCAGAAAAAACCATTTGAACTAAGGTCAGGCCTCGAAGTCTTTAATGACCCTTTCAACGATTATCAGCAAGCAATAACAGACATTTGTCAATTTTCTGAATATACACCAAACAAGGAAAGCATTTTAAAGGACTGCCTCCAAATCATACGGAAAAATCCTAGCCACACAATGGGCTCTTTTGAGTTGATCCAGGCAGTCTCAGAGTTTGGCATGAGTAAATTTCCTCCCGAGAATATAGACAAGGCAAGGAGAGATCCAAAGAACTGGGTCAGCATCTCTGAAGTAACAGAGACAACAAGTATAGTTGCATCACCTAAAACTCATATGATGCTAAAGGATTGCTTCAAGATTATACTGGGCACTGAGAACAAAAAGATAGTCAAAATGCTCCGAGGGAAGCTAAAAAAACTCGGTGCCATCTCTACCAACATAGAGATCGGTAAAAGAGACTGCTTGGATCTACTCAGCACGGTCGATGGTCTGACAGACCAGCAAAAAGAAAACATCGTGAATGGGATATTTGAGCCCTCAAAATTATCCTTCTATCACTGGAAGGAGTTAGTCAAAAAAAACATAGATGAGGTTTTGCTTACTGAGGATGGAAATCTAATCTTTTGCTGGCTAAAAACAATCTCATCATCAGTTAAAGGGAGCTTGAAGAAGAGGCTCAAGTTTATGAATATACATTCTCCAGAACTAATGCCAGAAAACTGCCTCTTTTCTAGTGAGGAGTTTAATGAGCTGGTGAAGTTGAAGAAACTTCTCCTCAACGAACAACAGGATGAACAGGAGTTGAAGCAGGACCTTTTAATTTCTTCTTGGGTCAAGTGTATAACAGCTTGTAAAGACTTTGCAAATATAAATGACAAGGTTCAGAAATTTATTTATCATCTGTCTGAAGAGCTATATAACATAAGGCTGCAACATCTGGAATTATCAAAGCTGAAGCAGGAGCACCCCAGTGTTAGCTTCACCAAGGAGGAAGTCTTAATAAAGCGGCTGGAGAAAAATTTCCTTAAGCAACACAATCTAGAAATCATGGAAACAGTGAACCTCATATTCTTTGCTGCTCTTTCAGCTCCTTGGTGCTTACACTACAAAGCACTAGAGTCTTACCTGGTGAGACATCCAGAGATACTTGACTGTGGATCTAAGGAGGATTGCAGACTCACTCTACTTGATCTGTCAGTTTCTAAACTCTTAGTTTGTTTATATCGAAGAGATGACGAAGAACTAACGAACAGCTCGAGCTTAAAACTCGGGTTCTTAGTAAAGTATGCTGTCACCCTATTTACATCCAATGGTGAACCTTTCTCGCTCAGTCTGAATGACGGAGGCTTGGACCTTGATTTGCATAAAACCACTGACGAGAAGCTGCTACATCAGACAAAAATAGTTTTTGCGAAGATTGGTTTGTCCGGGAACGGTTATGACTTCATTTGGACCACTCAAATGATAGCGAATAGCAACTTTAATGTCTGCAAGAGATTAACCGGAAGGAGTACTGGAGAAAGACTTCCAAGAAGCGTCAGGAGCAAGGTCATTTATGAGATGGTAAAACTGGTAGGAGAAACAGGAATGGCAATATTACAACAGTTGGCTTTTGCACAGGCACTAAATTATGAACACCGCTTTTATGCAGTTTTAGCACCTAAGGCACAGCTAGGGGGAGCAAGAGATCTGTTAGTGCAAGAAACTGGAACCAAAGTCATGCATGCAACTACTGAAATGTTTAGTAGAAACCTCTTAAAAACAACATCAGATGACGGCCTTACGAATCCACACCTTAAAGAGACAATACTTAATGTAGGATTAGACTGCCTTACCAACATGCGAAACCTTGATGGGAAACCCATAAGTGAGGGTAGCAACTTGGTCAATTTCTACAAAGTCATTTGCATTTCAGGTGACAATACTAAGTGGGGCCCGATACACTGCTGTTCCTTCTTTTCAGGCATGATGCAACAGGTTCTTAAAAATGTTCCAGATTGGTGTTCATTCTATAAATTAACATTTATCAAAAACTTATGTAGGCAAGTAGAAATACCAGCAGGCAGTATTAAAAAGATTTTAAATGTTCTTAGATACAAACTGTGCAGTAAAGGAGGTGTGGAGCAGCACAGTGAAGAGGATTTAAGAAAGCTGTTAGTAGACAATTTAGACAGCTGGGATGGGAACGACACAGTTAAGTTTTTAGTTACAACCTATATAAGCAAAGGGCTCATGGCACTAAACAGTTACAACCATATGGGTCAAGGTATTCACCATGCAACCTCTTCAGTGTTAACTTCCTTGGCTGCTGTGCTCTTCGAAGAGTTAGCTATTTTTTATCTTAAGAGGAGCTTGCCTCAGACAACAGTACATGTTGAGCATGCCGGTAGCTCTGATGATTATGCAAAATGTATAGTGGTAACTGGCATACTATCCAAAGAGCTATACTCCCAGTATGACGAAACATTTTGGAAGCACGCCTGTAGACTTAAGAATTTCACAGCTGCTGTACAAAGATGTTGTCAAATGAAAGATAGTGCCAAAACCTTAGTGAGTGACTGCTTTTTAGAGTTTTACAGCGAGTTCATGATGGGTTACAGAGTGACTCCTGCTGTAATTAAATTCATGTTCACTGGACTGATAAACAGCTCTGTAACCTCTCCCCAGAGTTTGATGCAAGCATGCCAGGTTTCTTCACAACAAGCCATGTATAACAGTGTACCTCTTGTCACTAATACTACCTTTACCTTACTAAGACAACAAATTTTCTTCAATCATGTTGAAGACTTTATCAGAAGGTATGGCATATTAACTCTTGGAACCCTGTCTCCCTTTGGCAGGCTGTTTGTACCGACCTACTCTGGATTAGTCAGCTCAGCAGTTGCTTTGGAAGATGCTGAAGTTATTGCTAGGGCAGCTCAAACACTCCACATGAACAGTGTGTCGATCCAGTCAAGTAGCTTGACTACATTGGACAGCTTAGGCCGTAGCAGGACAAGTTCAACAGTTGAAGATAGCAGCAGTGTGAGTGACACCACTGCTGCTTCTCATGATTCGGGATCATCATCATCAAGTTTCTCTTTTGAGCTTAATAGGCCTCTGTCTGAGACTGAACTACAATTTATCAAGGCACTAAACAGCCTCAAATCAACTCAAGCCTGTGAGATAATTCAGAACAGGATCACAGGCCTTTATTGCAACAGCAATGAGGGACCTCTTGATAGACACAATGTTATTTACAGCAGTAGAATGGCAGACTCTTGTGATTGGCTTAAAGATGGTAAGAGGAGAGGGAATCTAGAACTAGCAAATAGAATCCAATCTGTGCTATGTGTTCTGATAGCAGGTTACTACAGATCATTTGGAGGGGAAGGGACTGAGAAACAGGTAAAGGCATCACTAAATAGGGATGATAACAAAATTATCGAAGATCCTATGATACAACTGATTCCAGAGAAACTAAGGAGGGAGTTGGAAAGACTAGGAGTCTCTAGAATGGAAGTCGATGAACTGATGCCAAGTGTTAGCCCTGACGATACCTTGGCCCAGCTTGTGGCCAAAAAATTAATCAGCCTCAATGTTTCGACAGAGGAATACTCAGCAGAGGTATCCAGGCTCAAACAAACACTAACTGCTCGAAATGTTTTGCACGGGTTAGCTGGAGGAATAAAAGAACTTTCGCTTCCCATATATACAATATTCATGAAGTCATACTTCTTCAAAGACAACGTTTTCTTGTCACTGACAGATAGGTGGTCTACCAAGCACAGCACAAACTACCGTGATAGTTGTGGCAAACAATTAACTGGTAAGATAATAACTAAATACACTCACTGGCTGGACACTTTTCTAAGCTGCTCTGTTTCCATTAACAGGCATACAACTGTTAAGGAGCCTTCCCTTTTCAACCCCAACATCAGATGTGTCAACTTGATCACATTTGAAGACGGCCTGAGGGAACTTTCAGTGATACAAAGTCATCTTAAAGTTTTTGAGAATGAATTCACCAACCTAAACCTTCAGTTCTCTGATCCAAACAGACAGAAACTTAGAATAGTTGAATCCAGGCCTGCAGAATCTGAATTAGAGGCAAATCGCGCAGTGATTGTCAAGACCAAACTGTTTTCAGCAACCGAACAGGTTCGGCTATCTAACAACCCTGCAGTTGTCATGGGTTATCTTTTAGATGAATCAGCAATTTCTGAAGTTAAACCCACCAAGGTTGATTTTTCAAATTTACTTAAAGACCGCTTTAAAATAATGCAATTCTTCCCCTCTGTGTTCACTTTAATCAAAATGTTAACAGATGAGTCATCAGACTCAGAAAAAAACGGTCTTAGTCCAGATTTGCAACAAGTCGCAAGATACTCCAATCATTTAACCTTACTTAGCAGAATGATACAACAAGCAAAGCCAACTGTGACTGTTTTTTATATGCTAAAGGGCAACTTAATGAACACGGAACCAACAGTAGCTGAGCTTGTCAGTTACGGCATAAAGGAAGGTAGGTTCTATAGGCTTTCTGATACTGGAATCGATGCAAGTACATATTCTGTAAAATACTGGAAGATTCTTCACTGCATTTCTGCTATTGGATGCCTACCTCTGAGTCAAGCAGACAAGTCTTCATTACTCATGAGTTTCTTAAACTGGAGGGTAAACATGGACATTAGAGTTTCTGACTGTCCATTGTCTAGCCATGAAGCAAGTATACTTAGTGAGTTTGACGGACAAGTCATTGCTAATATACTTGCCAGTGAATTGAGTTCTGTGAAACGAGACTCTGAACGCGAAGGTTTAACTGATCTCCTTGATTACTTAAATTCACCCACTGAACTGTTGAAAAAGAAGCCCTACTTAGGAACAACCTGCAAGTTCAACACTTGGGGAGACTCAAACAGGTCTGGTAAGTTTACATACAGTAGCAGGTCTGGGGAGTCAATTGGTATCTTCATTGCAGGGAAATTGCACATCCATCTCTCCTCTGAGTCCATTGCTCTGCTGTGTGAGACTGAAAGGCAAGTGCTCTCTTGGATGAGCAAAAGGAGGACTGAGGTAATAACTAAAGAACAACATCAACTGTTCCTGAGTCTCCTCCCACAATCACATGAATGCTTACAAAAGCACAAAGACGGCAGTGCACTGTCAGTCATACCTGATAACAGCAATCCTCGATTACTTAAATTTGTGCCTCTAAAAAAAGGACTGGCAGTGGTGAAAATTAAAAAACAAATTTTAACAGTTAAGAAGCAAATCGTGTTTGATGCTGAAAGTGAGCCCAGGCTACAGTGGGGACATGGCTGCTTGTCCATCGTTTATGATGAAACCGACACTCAGACCACATACCACGAAAACCTCCTCAAGGTGAAGCAGCTTGTTGACTGCTCTACAGATAGAAAGAAGCTCTTACCTCAGTCAGTTTTTTCCGATTCCAAGGTCGTCCTTTCGAGGATTAAGTTTAAAACGGAGCTTCTCCTCAACTCACTGACGTTGCTCCACTGTTTCTTGAAACATGCTCCCAGTGATGCCATAATGGAAGTGGAGAGTAAAAGTAGCCTACTACACAAATACCTCAAATCAGGAGGTGTTAGGCAACGGAATACCGAGGTGATTTTCAGAGAAAAGTTGAACAAGATTGTTATAAAGGACAACCTTGAGCAAGGTGTAGAAGAAGAAATTGAGTTCTGCAACAACCTGACCAAGACTGTTTCGGAAAACCCACTACCACTCAGCTGTTGGTCTGAAGTTCAAAACTATATTGAGGACATAGGCTTCAACAATGTGCTTGTAAACATTGATAGAAATACAGTAAAAAGTGAGCTTCTGTGGAAATTTACGTTAGATACCAATGTAAGTACTACAAGTACCATCAAGGACATAAGGACACTAGTATCTTACGTCAGCACTGAAACAATCCCTAAGTTTCTACTTGCATTTCTTCTTTATGAAGAAGTGTTGATGAACTTAATCAACCAGTGTAAGGCAGTAAAGGAACTCATTAACAGCACAGGACTCTCAGATCTGGAACTGGAGAGCTTGCTCACTTTGTGCGCTTTCTATTTCCAGAATGAGTGCAGTAAGAGAGATGGGCCTAGATGCTCATTCGCAGCACTGTTGAGCTTAGTTCATGAGGATTGGCAAAGGATAGGGAAAAATATCCTTATTCGTGCAAACAATGAGCTGGGTGATGTATCACTGAAGGTCAATATTGTCTTGGTGCCTCTTAAGGACATGTCCAAGCCAAAGCCTGAAAGGGTGGTTATAGCCAGAAGGTCACTAAATCATGCTCTGTCCTTAATTTTTTTGGATGAA---ATGTCATTACCTGAGCTTAAATCTTTGTCTGTAAATTGCAGAATGGGGAACTTTGAAGGGCAAGAGTGCTTTGAATTCACCATTTTGAAGGATAACAGCACAAGGCTAGATTACAACAAATTAGTTGACCATTGTGTGGATATGGAAAAAAAGAGGGATGCAGTTAGAGCAGTGGAAGACTTAGTTCTAATGCTGACAGGCAGGGCAGTCAGACCTAGCACTGTGACACCAGCTACACATGAAGACAAGCAATGTCAAGAGCAAATAAGCCTGGATGATCTAATGGCAAGTGACACAGTGACAGACCTG---------CCTGATAGGGAAGCAGAGGCTCTCAAAACGGGCAATCTTGGTTTTAACTGGGATTCAGAT
>ABB30018
ATGGACTTCTTGAGGAACCTTGATTGGACTCAGGTGATTGCTGGTCAATATGTGACCAACCCTAGGTTCAATATCTCCGATTACTTCGAGATTGTGCGGCAGCCTGGTGATGGGAACTGCTTCTACCATAGCATAGCTGAGTTAACCATGCCCAACAAAACAGCCCACTCATATCACAACATCAAACATCTGACCGAGTTGGCAGCAAGGAAGTATTACCAAGAGGAGCCTGAGGCTAAGCTTGTTGGCCTGAGTTTGGAAGATTACCTTAAGAGGATGCTGTCTGACAACGAGTGGGGGTCAACTCTTGAGGCATCCATGCTGGCCAAAGAAATGGGCATTACAATAATCATTTGGACTGTTGCTGCCAGTGATGAAGTGGAGGCAGGCATAAAATTCGGAGACGGTGATGTGTTTACAGCTGTGAACCTTCTGCACTCTGGGCAAACACATTTTGATGCTCTCAGAATACTGCCACAGTTTGAAACAGACACGAGGGAGGCCTTGAGTTTGGTAGATAAGGTTATAGCTGTGGATCAGTTGACATCATCCTCTAGTGATGAGCTGCAAGACTATGAAGATCTTGCTTTAGCACTTACAAGTGTGGAAGAACCGTATAGGCGGTCAAGCTTGGATGAAGTCACTCTGTCCAGGAAGCAAGCAGAGCTATTGAGGCAGAAGGCATCTCAGTTGTCTAAATTGGTCAACAAAAGTCAGAACATACCGACTAGAGTCGGCAGGGTCTTGGACTGCATGTTTAACTGCAAACTATGTGTTGAGATATCAGCTGACACTTTAATTCTAAGACCAGAATCCAAAGAGAGAATTGGCGAAGTCATGTCATTGCGGCAGCTAGGGCACAAATTGCTGACACGAGACAAACAAATTAAGCAGGAATTCTCTAGAATGAAACTTTATGTTACCAAAGATTTGCTGGACCATCTAGATGTTGGTGGGCTGTTGAGGGCTGCCTTCCCTGGAACAGGAATAGAAAGGCATATGCAGCTGTTACACTCTGAGATGATACTGGACATCTGTACTGTGTCACTTGGCATCATGTTGTCAACATTCTTATACGGCTCTAACAATAAGAACAAGAAGAAGTTCATTACTAACTGCCTGCTCAGTACAGCTCTGTCTGGAAAGAAGGTGTACAAGGTTCTCGGCAACCTAGGAAATGAACTGTTGTATAAGGCACCCAGAAAGGCTTTAGCAACTGTCTGTAGTGCCTTATTTGGGAAGCAGATAAACAAGCTTCAGAATTGCTTTAGAACCATAAGCCCTGTTAGCTTACTTGCATTAAGAAATCTGGATTTTGACTGTCTAAGTGTGCAGGACTATAGTGGCATGATAGAAAGTATGTCCAAATTGGATAACACTGATGTTGAATTCAACCACAGGGAGATAGCTGATCTCAATCAATTAACTTCTCAGCTCATTACATTAAGAAAAGAGAAAGACACTGACCTCCTTAAACAATGGTTTCCTGAGAGTGACCTCACCCGCAGAAGCACCAGGAATATCGCAAACGCAGAGGAATTTATCATATCTGAGTTCTTCAAAAAGAAGGATATTATGAAATTCATCAGCACCTCAGGAAGGGCAATGAGTGCAGGCAAGATTGGTAACGTCCTTTCCTATGCACATAACCTTTACTTGAGTAAGTCTAGTTTAAATATGACCTCTGAGGACATATCACAGCTTCTGATCGAGATCAAGAGATTGTATGCTCTTCAAGAAGATTCTGAAGTAGAGCCGATAGCTATAATTTGTGATGGCATAGAAAGCAATATGAAACAGTTGTTTGCTATACTGCCTCCTGACTGTGCAAGAGAGTGTGAGGTCCTCTTTGATGACATAAGAAACTCTCCAACGCACAGCACAGCCTGGAAACATGCCCTTCGGTTAAAAGGGACCGCATATGAGGGTCTGTTTGCAAACTGCTACGGATGGCAATACATTCCAGAAGATATCAAACCAAGCCTGACCATGTTGATACAGACTTTGTTTCCTGACAAGTTTGAAGATTTCTTAGATCGAACCCAGTTGCATCCAGAGTTCAGAGATTTAACTCCTGACTTTTCGCTTACACAAAAGGTTCATTTCAAAAGAAATCAGATACCTAGTGTTGAAAATGTGCAAATCTCCATTGATGTAACACTGCCTGAATCTGTGGAGGCAGTGCCGGTGACAGAAAGAAAAATGTTCCCTCTGCCTGAAACTCCACTGAGTGAGGTGCATTCAATAGAGCGCATTATGGAAAATTTTTCCCGCCTTATGCATGGTGGAAGACTTTCAGCCAAGGAAAAAGATGGAGATCTTGCAGAACAAGGCAACCAGCAAAGCGCCGTTGAACACGAGAGTCCAAGCATCTCGGCCTTCAGGGACTATGGAGAGAGAGGAATAGTTGAGGAGAATCACATGAGGCTTAGTGAAGAAGATCAGCTGGAAACAAGGCAGCTGCTGTTGGTGGAAGTTGGTTTTCAAACTGATATCGATGGGAAAATAAGGACAGACCACAAGAAATGGAAGGATATTTTAAAGCTGTTAGAGTTGCTAGGAATCAAATGCTCTTTTATCGCCTGTGCCGACTGTTCGTCTACACCGCCAGATAGATGGTGGATTACGGAGGACAGAGTACGAGTCTTAAAGAATTCAGTCAGTTTCCTCTTTAATAAACTCTCTAGGAACTCACCTACAGAGGTAACTGACATAGTTGTTGGAGCTATAAGTACTCAAAAGGTTAGGAGTTACCTAAAGGCAGGAACTGCAACAAAAACCCCTGTGTCGACAAAAGACGTTCTGGAGACTTGGGAAAAAATGAAAGAGCACATACTAAATAGGCCAACAGGATTAACACTGCCTGCCAGTTTGGAACAGGCTATGCGCAAAGGACTGGTTGAAGGTGTGGTTATCTCTAAGGAAGGTTCTGAATCATGCATCAACATGTTGAAAGAAAATTTGGATCGAATAACTGATGAATTCGAGCGAACCAAATTTAAACATGAACTAACTCAGAATGTTACCACTAGTGAAAAAATGCTATTCAGCTGGTTGAGTGAAGATATCAAATCATCGAGATGCACTGAGTGCCTCACCAACATAAAGAAAACCGTTGACGAGACTGCCAACTTGTCTGAGAGGATTGAGCTGCTTGCATATAATCTTCAACTCGTTAACCATTGCAGCAACTGTCACCCCAATGGTGTGAGTATTAGCAACACATCTAATGTATGCAAGAGGTGCCCTAAAATAGAAGTGGTTAGTCATTGTGAAAATAAAGGCTTTGAGGACAACAATGAATGCTTAACAGATCTAGACAGGCTTGTTAGGCTCACATTACCAGGAAAAACTGAGAAGGAGAGAAGAGTCAAACGCAATGTGGAATACCTTATAAAATTGATGATGAGCATGTCAGGCATTGATTGCATAAAATATCCCACAGGACAGCTCATCACCCATGGAAGGGTGAGTGCAAAACATAACGATGGAAATTTGAAAGACAGGAGTGAGGACGATCAAAGGCTAGCCGAGAAGATAGACACTGTTAGGAAAGAGCTTTCAGAATCCAAACTAAAAGATTATTCAACTTATGCAAGAGGGGTGATAACAAATTCACTAAAGAACCTCTCAAAGCAGGGTAAGTCAAAGTGTTCTGTGCCGAGGTCTTGGCTTGAAAAGATACTGTTTGACTTAAAGGTGCCCACTAAAGATGAGGAAGTGCTTATAAACATTAGAAACTCATTGAAAGCTAGATCTGAGTTTGTTAGAAACAACGATAAACTACTCATAAGGTCAAAAGAAGAATTAAAAAAATGTTTTGATGTGCAATCATTTAAACTAATGAAAAACAAGCAACCTGTGCCTTTTCAAGTTGACTGTATACTGTTTAAAGAAGTGGCAGCTGAGTGCATGAAGAGGTACATTGGCACACCTTATGAAGGAATTATCGACACCTTAGTTTCTCTGATTAATGTTCTGACAAGGTTCACCTGGTTTCAAGAGGTGGTGCTATATGGTAAAATATGTGAGACCTTTCTGAGATGTTGTACAGAATTTAATAGGTCAGGGGTTAAACTAGTCAAGGTAAGGCACTGTGACATTAACCTATCAGTCAAACTGCCATCGAACAAAAAAGAGAACATGCTATGTTGTATATACAGTGGCAACATGGAGCTTTTGCAAGGACCATTCTATTTGAACAGGAGACAAGCTGTCCTCGGTTCTTCATACCTTTATATTGTCATTACACTTTACATACAAGTATTGCAGCAGTATAGGTGTCTAGAAGTTATAAACAGTGTAAATGAAAAAACATTGCAAGACATTGAAAATCACTCCATGACTTTGCTAGAAGATGCATTCAAGGAACTCACTTTTGCTCTTGAGGGTAGGTTTGAAGAATCTTACAAAATACGGACATCTAGGTGTAAAGCTAGCGGGAACTTCTTAAACAGAAGCAGTAGAGACCACTTTATAAGCATTATCTCAGGCTTGAACCTGGTTTATGGCTTCCTCATAAAAGATAACTTATTGGCTAATTCTCAGCAACAGAATAAACAACTACAAATGCTTCGTTTTGGCATGCTTGCAGGGCTTAGTAGGCTTGTTTGCCCTAATGAGCTAGGGAAAAAGTTTTCGACAAGTTGTAGGAGGATTGAAGACAACATTGCAAGACTTTACCTACAAACATCTATATATTGTTCAGTCAGAGACGTGGAAGACAATATTAAGCACTGGAAGCAAAGAGATCTATGCCCTGAAGTGACCATTCCATGCTTTACAGTCTATGGCACCTTCATCAACAGCGACAGACAGCTTATCTTTGACATTTACAATGTGCATATATACAATAAAGAAATGGATAATTTTGACGAAGGATGTATCAGCGTCTTAGAAGAAACAGCAGAAAGACATATGCTTTGGGAACTTGATCTGATGAACTCACTTTGCTCTGACGAAAAAAGAGATGCTAGAACCGCAAGATTATTACTAGGTTGCCCAAATGTGAGGAAAGCTGCAAACAAAGAAGGGAAAAAGCTATTGAAGTCAAACAGCGACACA---TCCACTGATACACAAAGCATTACTTCCGAGGTGTCAGACAGAAGGTCCTACAGCTCAAGCAAGAGTAGAATCCGTAGTATTTTTGGTAGGTATAACTCTCAGAAAAAACCATTTGAATTAAGGTCAGGTCTCGAAGTCTTTAATGACCCTTTCAATGATTATCAACAAGCAATAACAGACATTTGTCAATTTTCTGAGTATACACCAAACAAGGAGAGCATTTTGAAGGACTGTCTTCAAATCATACGGAAAAACCCTAGCCACACAATGGGTTCTTTTGAGCTGATCCAGGCAATTTCAGAGTTCGGTATGAGTAAATTTCCTCCAGAGAACATAGACAAGGCAAGGAGAGACCCGAAGAACTGGGTCAGCATCTCTGAAGTTACTGAAACAACAAGTATAGTAGCATCACCCAAAACTCATATGATGCTCAAAGATTGTTTTAAAATTATACTAGGTACTGAGAATAAGAAGATAGTTAAAATGCTTCGAGGGAAGCTAAAAAAACTCGGCGCTATCTCAACAAACATAGAGATTGGGAAAAGGGATTGCTTGGATCTACTCAGCACGGTAGATGGTCTGACAGACCAACAGAAAGAAAACATTGTGAATGGGATATTTGAGCCTTCAAAGCTGTCCTTCTATCACTGGAAAGAGTTGATCAGAAAGAATATTGATGAAGTTTTACTTACTGAAGATGGAAATCTGATCTTCTGCTGGCTAAAGACAATCTCTTCTTCAGTCAAAGGAAGTTTAAAGAAGAGACTCAAGTTCATGAATGTAAATTCCCCGGAACTGATGCCAGAGAACTGTCTCTTTTCTAGTGAAGAATTCAATGAGTTGATCAAACTGAAGAAGCTTCTCCTCAACGAGCAACAAGATGAACAGGAGCTGAAACAGGACCTTTTGATATCTTCTTGGATTAAGTGCATAACAGCCTGTAAAGATTTTGCAAGCATCAATGACAAGGTTCAGAAATTCATTTACCACCTTTCTGAAGAGCTGTATGACATAAGGCTGCAGCACCTGGAACTGTCAAAGCTTAAGCAAGAACACCCTAGTGTCAGCTTCACTAAGGAAGAGGTCTTAATAAAGCGACTAGAGAAAAATTTCCTAAAGCAGCACAATCTGGAAATTATGGAGACAGTAAACCTTATATTCTTTGCCGCTCTTTCAGCTCCCTGGTGCTTACACTACAAAGCACTAGAGTCTTATCTAGTGAGACATCCAGAGATACTCGACTGTGGATCTAAAGAGGACTGTAAGCTCACTTTGCTTGATCTGTCAGTCTCTAAGCTCTTAGTCTGTTTGTATCGAAAAGATGACAATGAACTAACAAATAGCTCAAGTCTGAAACTTGGGTTTTTAGTAAAGTATGCTGTTACCTTATTCACATCCAATGGTGAACCTTTTTCGCTTAGTCTAAATGATGGGGGTTTAGATCTTGACCTGCACAAGACTACTGACGAAAAGCTACTACATCAGACAAAGATAGTTTTTGCTAAAATTGGTCTGTCTGGAAATAGTTATGATTTCATCTGGACTACTCAAATGATAGCAAATAGCAACTTTAATGTTTGCAAGAGATTGACTGGAAGGAGTACCGGAGAGAGGCTTCCAAGAAGTGTCAGAAGCAAGGTCATTTATGAGATGGTAAAACTAGTAGGTGAGACAGGCATGGCAATACTACAACAATTAGCTTTTGCACAGGCACTAAATTACGAGCACCGTTTCTATGCAGTCTTAGCACCTAAGGCACAGCTAGGAGGAGCAAGAGATCTGTTGGTGCAAGAAACTGGGACTAAAGTTATGCATGCAACAACTGAAATGTTCAGTAGAAACCTCTTAAAAACAACATCAGATGATGGCCTTACCAACCCGCATCTTAAAGAAACAATCCTTAATGTGGGATTAGACTGCCTTACCAACATGCGAAATCTTGATGGAAAGCCTATAAGTGAAGGTAGCAACTTAGTCAATTTCTATAAAGTCATATGTATCTCAGGTGATAATACCAAATGGGGCCCAATACACTGCTGTTCCTTCTTTTCCGGCATGATGCAGCAGGTCCTGAAAAATGTTCCAGATTGGTGTTCATTTTATAAATTAACATTTATTAAGAACTTGTGCAGGCAGGTAGAGATACCTGCTGGTAGCATTAAGAAGATCTTGAATGTCCTTAGATACAGGTTGTGCAGCAAAGGAGGTGTAGAGCAATATAGTGAGGAGGATCTAAGGAAACTGTTGGCAGATAATTTAGACAGTTGGGACGGAAATGACACAGTTAAGTTTTTAGTTACAACCTATATAAGCAAAGGACTCATGGCGTTAAACAGTTACAACCATATGGGTCAGGGTATTCACCATGCAACATCTTCAGTATTAACTTCTCTAGCTGCTGTGCTCTTTGAGGAGCTGGCAATTTTTTATCTTAAAAAAAGCTTACCCCAGACAACAGTACATGTTGAACATGCCGGCAGTTCAGATGATTACGCAAAGTGCATAGTGGTAACTGGTGTACTATCCAAAGAGCTCTACTCTCAATACGATGAAACATTCTGGAAACATGCCTGTAGACTTAAGAACTTCACAGCTGCAGTACAAAGATGTTGTCAAATGAAAGATAGCGCCAAGACTTTAGTGAGCGACTGTTTCCTTGAATTTTACAGCGAGTTTATGATGGGCTATAGAGTAACCCCTGCTGTGATCAAATTCATGTTCACTGGACTTATAAACAGCTCTGTGACCTCTCCTCAGAGTTTGATGCAGGCATGCCAAGTTTCGTCCCAACAAGCAATGTATAATAGCGTTCCTCTTGTCACCAATACCACCTTCACACTATTAAGGCAACAAATTTTCTTTAACCATGTTGAGGATTTTATCAGAAGGTATGGCATATTAACTCTTGGGACTTTGTCTCCCTTTGGTAGGCTGTTTGTACCAACCTACTCTGGGTTGGTTAGCTCGGCGGTTGCCTTGGAAGATGCTGAAGTCATTGCTAGAGCAGCTCAAACACTTCACATGAACAGTGTGTCGATACAGTCAAGCAGCTTGACCACATTAGACAGCTTAAGTAGCAGTAGGACAAGTTCCACAGTTGAAGATAGCAGCAGTGTGAGCGACACCACTGTTGCTTCTCATGATTCAGGATCGTCATCCTCCAGCTTCTCTTTTGAGCTCAATAGGCCTCTGTCCGAAACTGAACTACAATTCATCAAAGCACTAAGTAGCCTCAAATCCACACAAGCTTGTGAAGTAATTCAGAATAGAATCACAGGTCTTTATTGCAATAGCAATGAGGGGCCTCTTGATAGGCACAATGTTGTTTACAGCAGCAGAATGGCAGATTCTTGCGATTGGCTAAGAGATGGTAAGAGAAGAGGGAATCTGGAACTAGCAAATAGGATTCAGTCTGTGCTGTGTGTTTTGATAGCAGGGTACTACAGATCATTTGGAGGTGAAGGAACCGAAAAACAGGTAAAGGCATCACTGAATAGAGATGATAACAAAATCATCGAGGACCCCATGATACAATTAATTCCAGAGAAGCTGAGGAGAGAGCTGGAGAGGTTAGGTGTCTCCAGAATGGAAGTTGATGAACTAATGCCGAGCATCAGCCCTGATGACACCTTAGCCCAGCTTGTGGCAAAAAAGCTTATTAGCCTCAATGTTTCGACGGAAGAGTACTCGGCTGAAGTGTCTAGACTTAAACAAACACTAACAGCCCGAAATGTTTTGCATGGGTTGGCTGGAGGAATTAAGGAGCTATCGCTCCCAATATACACGATATTCATGAAATCTTACTTCTTCAAAGACAACGTCTTCTTATCACTAACAGACAGATGGTCTACCAAGCACAGTACAAACTATCGTGATAGTTGCGGCAAACAATTAACCGGTAGAATAATTACCAAGTACACTCACTGGTTGGACACCTTTCTAGGCTGCTCGGTCTCCATTAACAGGCATACTACTGTTAAAGAACCCTCTTTATTTAATCCAAATATCAGGTGTGTTAACCTAATCACATTTGAAGACGGTCTGAGAGAACTATCAGTAATACAGAGTCATCTCAAAGTCTTTGAAAATGAATTTACCAACTTAAACCTTCAGTTCTCCGACCCAAACAGACAGAAACTTAGAATAGTTGAGTCTAGACCTGCAGAATCTGAGCTAGAGGCGAACCGTGCAGTAATTGTTAAGACCAAATTGTTCTCAGCAACAGAACAAGTACGACTATCCAACAATCCTGCAGTTGTCATGGGCTATTTATTGGATGAATCAGCAATTTCTGAAGTCAAACCCACCAAAGTTGACTTCTCAAATTTACTTAAAGATCGCTTTAAAATAATGCAGTTTTTCCCCTCGGTGTTCACTTTGATCAAGATGTTGACAGATGAATCATCGGACTCAGAAAGGAATGGCCTTAGTCCGGACTTGCAACAAGTTGCAAGGTACTCAAACCATTTAACCCTGCTCAGCAGGATGATACAACAAGCAAAGCCAACCGTGACGGTTTTCTACATGCTGAAAGGTAACTTGATGAACACAGAGCCGACGGTTGCTGAGCTTGTCAGCTATGGTATAAAGGAAGGTAGGTTTTATAGGCTCTCAGACACTGGAATCGATGCAAGCACATATTCTGTGAAATACTGGAAAATTCTTCACTGCATTTCTGCCATTGGATGTTTGCCTTTGAGTCAAGCAGACAAGTCTTCACTACTTATGAGCTTCTTGAACTGGAGGGTGAACATGGACATTAGAACTTCTGACTGTCCACTATCTAGTCATGAGGCAAGTATACTGAGTGAGTTTGATGGACAAGTTATCGCTAATATACTTGCAAGTGAATTGAGCTCTGTAAAACGAGATTCTGAACGTGAAGGATTGACTGATCTCCTTGATTATCTGAACTCACCCACTGAACTGTTGAAGAAGAAGCCCTATTTAGGGACAACTTGCAAGTTCAACACCTGGGGTGACTCAAATAGATCTGGGAAATTTACATACAGCAGCAGATCTGGAGAATCCATTGGAATCTTCATTGCAGGAAAATTGCACATCCATCTCTCATCTGAGTCAATTGCCTTATTGTGTGAAACTGAAAGACAAGTGCTATCTTGGATGAGCAAAAGGAGAACTGAGGTGATGACCAAAGAACAGCACCAATTGTTCCTGAGCCTCCTCCCCCAGTCACATGAATGTTTACAAAAGCACAAGGATGGCAGCGCACTATCGGTCATACCTGACAGCAGCAACCCCCGACTACTTAAATTTGTACCTCTCAAAAAAGGTCTAGCAGTGGTGAAAATCAAAAAACAAATTTTAACAGTGAAGAAACAGGTCGTGTTTGATGCTGAGAGCGAGCCTAGACTGCAGTGGGGACATGGTTGCTTGTCCATTGTTTACGATGAAACTGACACTCAAACCACATACCACGAGAATCTTTTGAAAGTGAAGCAGCTTGTTGACTGCTCTACAGATAGGAAGAAGCTTTTACCCCAGTCAGTGTTTTCTGATTCCAAAGTCGTTCTCTCAAGGATCAAGTTCAAGACAGAGCTTCTCCTTAATTCACTGACACTGCTCCACTGTTTTTTAAAACATGCTCCTAGTGATGCCATAATGGAGGTAGAGAGTAAAAGCAGCTTGCTGCACAAGTACCTCAAATCAGGAGGTGTCAGACAGCGAAACACTGAAGTACTCTTCAGAGAGAAGTTGAACAAGGTTGTTATAAAAGACAATCTCGAACAAGGTGTAGAAGAGGAAATTGAGTTTTGCAACAACCTGACCAAGACCGTTTCAGAGAACCCGCTACCACTCAGCTGTTGGTCTGAAGTTCAAAACTACATTGAAGACATAGGCTTCAACAATGTGCTTGTTAACATTGACAGAAACACAGTGAAAAGTGAACTTTTGTGGAAATTTACGTTAGACACTAATGTAAGCACCACAAGCACTATTAAAGATATGAGGACTCTGGTATCCTACGTCAGTACTGAAACCATCCCTAAGTTCTTGCTTGCATTCCTTCTTTACGAAGAAGTATTGATGAACTTAATCAACCAGTGTAAGGCAGTAAAGGAACTCATCAACAGTACAGGACTTTCAGACTTAGAACTAGAAAGCTTGCTTACTTTCTGCACTTTCTACTTCCAAAATGAATGCAGTAGGAGAGATGGACCTAGATGTTCCTTTGCAGCACTATTAAGCCTAGTTCATGAAGATTGGCAAAAGATAGGGAGAAATATCCTTGTTCGTGCAAACAATGAGCTAGGCGATGTGTCACTGAAGGTTAATATTGTCTTGGTACCCCTCAAGGACATGTCCAAACCAAAGCCTGAGAGAGTGGTCATAGCCAGGAGGTCATTAAATCATGCACTATCCTTAATGTTTCTGGACGAG---ATGTCATTGCCTGAGCTGAAGTCTTTGTCTGTGAACTGCAAAATGGGGAACTTTGAGGGGCAGGAGTGCTTTGAGTTTACTATTCTAAAGGACAACAGCACAAGGCTAGACTACAATAAGTTGATTGACCATTGTGTGGATATGGAAAAGAAGAGGGAAGCAGTTAGAGCAGTAGAGGATTTAATTCTGATGTTAACAGGCAAGGCAGTCAAACCTAGTATTGTGACACAAATTGAACACAAGGATGAGCAGTGTCAAGAGCAAATAAGCTTGGATGATCTAATGGCAAGTGATACAGCGATAGACTTG---------CCTGACAGGGAAGCAGAAGCCCTTAAAACAGGAAACCTTGGCTTTAACTGGGATTCAGAT
>AAZ38663
ATGGACTTCTTGAGAAACCTTGATTGGACTCAAGTGATTGCCGGTCAATATGTGTCCAACCCTAGGTTCAACATTTCTGACTACTTCGAGATTGTGCGGCAGCCTGGTGATGGGAACTGCTTCTACCACAGCATAGCTGAGTTAACCATGCCCAATGAAACAGATCACTCATATCATAACATCAAACGCCTAACCGAGTCGGCAGCGCGGGAGTATTACCAAGAGGAGCCTGAAGCAAAACTTGTTGGCCTGAGTTTGGAAGACTATCTTAAAAGGATGCTGTCTGACAACGAGTGGGGATCAACTCTAGAGGCATCTATGTTGGCTAAAGAAATGGGTATTACCATCATCATTTGGACTGTTGCTGCCAGTGATGAAGTGGAGGCAGGTATAAAGTTCGGAGACGGTGATGTGTTTACAGCCGTGAACCTCTTGCACTCTGGACAAACACACTTTGACGCGCTCAGAATACTGCCACAGTTTGAAACAGACAAGAGAGAGGCCTTGAGTTTGATGGACAGGGTTATAGCTGTAGATCAGTTGACATCATCTTCTAGTGATGAGCTGCAAGATTATGAAGACCTTGCCTTGGCACTCACAAGCACAGAGGAATCGTATAGACGGTCGAGCTTGGATGAGGTCACTTTGTCCAAGAAGACAAGCAGAGATATTAAGGCAAAAGCATCTCAGTTATCCAAACTGGTCAACAAAAGTCAGAACATACCGACCAGAGTCGGAAGGGTTTTGGACTGCATGTTCAACTGTAAATTATGTGTTGAGATATCAGCTGACACTTTAATTCTAAGGCCAGAATCAAAAGAGAAAATTGGTGAAATCATGTCATTGCGGCAGCTGGGGCACAAGCTGCTGACACGAGACAAGCAAATTAAGCAAGAATTCTCTAGAATGAAACTCTACGTCACTAAAGATTTGCTAGATCATCTGGATGTTGGTGGACTTTTGAGGGCTGCTTTCCCTGGAACAGGAATAGAAAGGCATATGCAGCTGCTACACTCTGAGATGATACTGGATATCTGCACTGTATCACTTGGTGTCATGCTGTCAACTTTTTTATACGGCTCCAACAATAAAAACAAGAAGAAATTCATCACCAACTGTTTGCTCAGTACAGCTCTGTCTGGAAAGAAGGTGTACAAGGTTCTTGGTAACCTAGGAAATGAACTGTTATACAAGGCACCCAGAAAGGCCTTAGCGACTGTCTGTAGTGCCTTGTTTGGAAAGCAGATAAACAAACTTCAGAATTGCTTCAGGACCATAAGCCCTGTTAGCTTACTTGCTTTAAGAAATCTAGACTTTGACTGTCTCAGTGTACAGGATTATAACGGCATGATAGAAAATATGTCTAAATTAGACAACACTGATGTTGAATTCAATCACCGGGAGATAGCTGATCTCAATCAATTAACTTCTCGGCTCATTACGTTAAGAAAGGAGAAAGACACTGACCTTCTCAGACAATGGTATCCTGAAAGTGACCTCACCCGCAGAAGTACTAGGAATGCTGCAAACGCGGAGGAATTTGTCATATCCGAGTTCTTTAAGAAGAAGGACATTATGAAATTCATCAGCACTTCAGGCAGGGCAATGAGTGCAGGCAAGATTGGTAATGTCCTTTCCTATGCCCATAATCTTTATCTGAGTAAGTCAAGCCTGAACATGACCTCTGAAGACATCTCACAGCTTCTGATCGAGATCAAGCGATTGTATGCTTTGCAAGAAGACTCTGAAGTGGAACCGATAGCCATAATCTGTGACGGCATAGAAAGCAACATGAAACAGCTGTTTGCTATATTGCCTCCCGACTGCGCAAGAGAGTGTGAGGTCCTCTTTGATGACATAAGAAACTCTCCAACGCACAGCACAGCTTGGAAGCATGCACTCCGGTTGAAAGGGACTGCATACGAAGGTCTGTTTGCAAACTGTTACGGCTGGCAATACATTCCAGAAGATATTAAACCAAGCCTGACCATGCTGATACAGACTTTGTTTCCCGACAAGTTTGAAGACTTCCTGGATCGAACTCAGTTGCATCCAGAGTTCAGGGACCTAACTCCCGACTTTTCGCTCACACAAAAAGTTCACTTCAAGAGAAATCAGATACCCAGTGTCGAGAATGTGCAAATCTCCATTGATGCAACGTTGCCTGAGTCTGTGGAGGCAGTGCCGGTGACAGAAAGAAAGATGTTCCCTCTTCCTGAGACTCCGCTAAGTGAAGTGCATTCAATAGAGCGTATAATGGAAAATTTTACCCGCCTCATGCATGGTGGAAAACCTTCAGCCAAGAAAAAAGACGGAGATCTGGCGGAACAAGGCAGCCAGCAAAGCACCACTGAATACGAGGGCTCCAGCATCTCTGCCTTCAAGGACTACGGAGAGAGAGGAATAATCGAAGAAAACCACATGAGATTTAGTGAGGAGGACCAGCTAGAAACAAGGCAGCTGTTGTTGGTGGAAGTTGGTTTTCAAACTGACATCGATGGGAAAATAAGGACGGACCACAAGAAGTGGAAAGACATATTGAAGCTGTTAGAGCTATTAGGAATAAAATGCTCATTCATTGCCTGTGCAGACTGCACATCTACACCACCAGATAGATGGTGGATTTCGGAGGATAGAGTGCGGGTCTTAAAAAATTCAGTCAGCTTCCTATTCAATAAACTCTCCAGAAATTCACCTACAGAAGTAACTGACATAGTTGTTGGAGCTATAAGTACTCAAAAGGTTAGAAGTTATCTAAAGGCAGGAACTGCAACAAAAACTCCCGTGTCGACAAAAGACGTTCTGGAGACTTGGGAAAAGATGAAGGAGTATATACTCAACAGACCAACAGGATTGACACTGCCCACCGGTTTAGAACAGGCAATGCGCAAAGGATTGGTCGAAGGTGTGGTCATCTCCAAGGAAGGTTCTGAATCATGCATCGATATGTTGAAAGAGAATTTGGACCGGATAACTGATGAATTCGAGCGAACAAAGTTTAAACACGAACTCACACAGAATATTACCACGAGTGAAAAGATGCTATTGAGTTGGTTGAGTGAAGATATCAAATCAACGAGATGTGGGAATGCC---TCACAACATAAAGAAACCGTTGATGAAACTGCTAACCTATCAGAAAAGATTGAGCTGATTGCTTACAATCTGCAGCTCACTAATCACTGCAGCAACTGTCACCCCAATGGTGTAAATATTAGTAACGCATCCAATGTGTGCAAGAGATGTCCCAAGATAGAAGTGGTCAGCCACTGTGAAAATAAAGGCTTTGAGGACAGCAATGAGTGCTTAACAGACCTAGATAGGCTTGTTAGGCTTACATTACCAGGAAAAACTGAGAAGGAGAGGAGAGTCAAACGTAATGTAGAATATCTTATAAAACTGATGATGAGCATGTCAGGCATTGACTGTATAAAATATCCCACAGGACAGCTTATCACCCATGGAAGAGTTAGTGCAAAACATAACGATGGTAACTTGAAAGACAGAAGTGATGACGACCAGAGACTAGCTGAGAAGATAGACACTGTTAGGAAAGAGCTTTCAGAATCCAAACTGAAAGATTATTCAACTTATGCAAGGGGAGTGATCTCAAATTCACTAAAGAACCTCTCAAGGCAAGGTAAATCAAAGTGTTCTGTGCCAAGGTCTTGGCTTGAAAAGATACTGTTTGACTTAAAGGTGCCTACTAAAGACGAAGAAGTGCTTATAAACATTAGAAACTCACTGAAAGCTAGATCCGAGTTTGTTAGAAATAATGATAAACTGCTCATAAGGTCGAAAGAAGAACTAAAAAAATGTTTTGATGTGCAGTCTTTTAAATTGAAAAAAAACAAGCAACCTGTGCCTTTTCAAGTTGACTGTATACTGTTCAAAGAAGTGGCAGCTGAATGCATGAAAAGGTACATTGGCACACCTTATGAAGGAATAGTAGACACCTTAGTTTCTCTGATTAATGTGTTAACAAGGTTCACTTGGTTTCAGGAGGTGGTGCTATATGGTAAAATATGTGAGACCTTCCTAAGATGCTGCACAGAATTTAATAGGTCAGGGGTTAAACTGGTTAAGATAAGGCACTGTGACATCAACCTATCGGTCAAACTGCCATCAAACAAGAAGGAGAATATGTTATGTTGCATATACAGTAGCAACATGGAGCTCTTACAAGGACCTTTCTATTTAAATAGGAGACAGGCTGTCCTTGGTTCTTCATACCTTTATATTGTCATTACACTATATATACAAGTGTTGCAGCAGTATAGGTGTCTGGAAGTTATAAATAGTGTGAATGAAAAAACATTGCAAGACATTGAAAATCATTCCATGACTCTACTAGAAGATTCGTTCAGGGAACTTACCTTTGCTCTTGAAGGAAGGTTTGAAGAGTCTTATAAAATACGAACCTCAAGGTGCAGAGCTAGCGGGAGTTTTTTAAATAGAAGCAGTAGAGACCATTTTATAAGTGTTGTTTCAGGTTTGAATCTGGTTTATGGCTTCCTCATAAAAGATAACTTACTAGCTAACTCTCAGCAACAGAATAAGCAACTACAGATGCTTCGTTTTGGCATGCTTGCAGGGCTTAGTAGGCTTGTTTGTCCTAATGAGTTAGGAAAAAAGTTTTCAACAAGTTGTAGAAGGATTGAGGACAACATTGCAAGGCTTTACCTGCAAACATCCATATACTGTTCAGTTAGGGATGTGGAAGACAATATTAAGCATTGGAAGCAAAGAGATCTGTGTCCTGAAGTGACCATTCCATGCTTTACAGTCTATGGAACCTTTGTCAACAGCGACAGGCAACTGATCTTTGACATTTACAATGTGCATATATACAATAAAGAAATGGATAACTTTGATGAAGGATGTATCAGCGTCTTGGAAGAAACAGCAGAAAGACATATGCTTTGGGAACTCGATCTGATGAACTCACTTTGTTCTGACGAAAAAAGAGATACTAGAACCGCAAGACTATTACTAGGCTGCCCAAATGTAAGGAAAGCAGCAAACAGAGAAGGGAAGAAGCTGTTGAAGTTAAACAGCGACACA---TCTACAGATACACAGAGTATTGCTTCTGAGGTGTCAGACAGAAGATCCTATAGCTCAAGTAAGAGTAGAATCCGTAGCATCTTTGGAAGATACAACTCTCAGAAAAAACCATTCGAATTAAGGTCAGGTCTTGAGGTTTTCAATGACCCTTTTAATGATTATCAGCAAGCAATAACGGACATTTGCCAGTTTTCTGAATATACACCAAACAAAGAAAGCATTTTGAAAGACTGTCTTCAAATCATACGAAAAAACCCTAGCCACACAATGGGTTCTTTTGAGCTGATACAGGCAATCTCAGAGTTCGGTATGAGCAAGTTTCCTCCTGAAAATATTGACAAAGCAAGAAGGGATCCGAAGAACTGGGTTAGCATCTCTGAAGTAACCGAAACAACAAGCATAGTTGCATCACCTAGAACTCATATGATGCTCAAAGATTGTTTTAAAATCATACTAGGTACTGAGAATAAGAAGATAGTCAAAATGCTTCGGGGGAAGCTAAAGAAACTTGGTGCTATTTCAACAAATATAGAGATTGGGAAAAGGGATTGTCTAGATCTACTCAGCACAGTAGATGGTCTAACGGACCAACAAAAAGAAAATATTGTAAATGGGATATTTGAACCCTCAAAGTTGTCCTTTTACCACTGGAAAGAACTGATCAGAAAGAACATTGATGAAGTTTTACTTACTGAAGATGGGAATCTGATCTTCTGCTGGCTAAAAACAATCTCCTCTTCAGTCAAAGGAAGCCTTAAGAAGAGGCTCAAGTTCATGAACGTGCATTCCCCAGAGTTGATGCCAGAAAACTGCCTCTTTTCTAACGAAGAATTTAACGAGTTGATTAAGTTGAAGAAACTCCTCCTCAACGAACAACAAGATGAACAGGAGCTGAAACAGGATCTTTTGATGTCCTCTTGGATCAAGTGTATAACAGCTTGTAAGGATTTTGCAAGCATCAATGACAAGATTCAGAAATTCATTTACCACCTTTCTGAAGAGCTATATGACATAAGACTGCAACACCTGGAACTGTCAAAACTTAAGCAAGAGCACCCAAGTGTCAGCTTTACAAAAGAAGAGGTCTTAATAAAGCGGCTAGAGAAAAATTTCCTAAAGCAGCATAATCTGGAAATCATGGAAACAGTGAATCTTATATTCTTTGCAGCCCTCTCAGCTCCCTGGTGCCTACACTATAAAGCACTAGAATCTTATCTGGTAAGACATCCGGAAATACTTGACTGTGGATCCAAAGAGGATTGCAGGCTCACTTTGCTTGATCTATCAGTTTCCAAGCTCTTGGTATGTTTGTATCAAAAAGATGATGAAGAATTGACAAATAGCTCAAGCTTAAAACTTGGGTTTTTAGTGAAATATGCTGTCACCCTATTCACGTCCAATGGTGAGCCCTTTTCGCTCAGTCTTAGTGACGGAGGTTTGGATCTTGACTTACACAAAACTACTGACGAAAAGCTGTTACATCAAACAAGAATAGTTTTTGCTAAAATTGGTTTATCTGGGAACAGTTATGACTTCATCTGGACTACTCAAATGATAGCCAACAGCAATTTTAACGTCTGTAAGACTAAC---GGGAAGGAGTACTGGAGAAAGGCTCCCAAGAAGCGTCAGAAGCAGGTCATTTATGAGATGGTAAAACTAGTGGGAGAAACAGGCATGGCAATACTACAACAATTAGCTTTTGCACAAGCACTAAATTATGAACACCGCTTCTATGCAGTTTTAGCACCTAAAGCGCAACTAGGAGGAGCAAGAGATTTGTTAGTGCAAGAGACTGGGACTAAAGTCATGCATGCAACCACTGAAATGTTTAGTAGAAACCTCTTAAAGACAACATCAGATGATGGCCTCACAAACCCACATCTCAAAGAAACAATCCTTAACGTGGGATTAGACTGTCTTGCTAACATGCGAAACCTTGACGGTAAGCCCATAAGTGAAGGTAGCAACTTGGTCAATTTCTACAAAGTCATATGTATCTCGGGTGATAATACCAAGTGGGGCCCGATACACTGCTGTTCTTTCTTCTCCGGCATGATGCAGCAGGTTCTAAAAAATGTACCAGATTGGTGTTCATTTTATAAATTAACATTCATTAAGAACTTGTGTAGGCAAGTAGAAATACCTGCTGGCAGCATAAAGAAGATCTTAAATGTTCTTAGATACAGATTGTGTAGCAAAGGAGGTGTGGAGCAACATAGTGAAGAGGATCTAAGGAGATTGTTGACAGATAATTTAGACAGTTGGGACGGAAACGACACAGTCAAGTTTTTGGTTACAACTTATATAAGCAAAGGACTCATGGCATTAAACAGTTACAACCATATGGGTCAGGGTATTCACCATGCAACTTCTTCGGTGTTAACTTCCCTAGCTGCCGTGCTCTTTGAGGAGCTGGCAATTTTCTATCTCAAGAAAAGCTTGCCTCAGACAACAGTACATGTTGAACATGCCGGTAGTTCAGATGATTACGCAAAATGTATAGTGGTGACTGGTATACTGTCCAAAGAGCTCTACTCCCAGTATGATGAAACATTCTGGAAACACGCTTGTAGACTTAAAAACTTCACAGCCGCAGTACAAAGATGTTGTCAAATGAAAGATAGTGCCAAAACCTTAGTGAGCGACTGCTTTCTTGAGTTTTACAGTGAATTTATGATGGGCTACAGAGTAACCCCTGCTGTGATTAAATTCATGTTCACTGGACTGATAAACAGCTCTGTAACCTCTCCTCAGAGTTTGATGCAAGCATGCCAAGTTTCATCTCAACAAGCAATGTATAATAGTGTCCCTCTTGTCACCAACACTACCTTTACCCTATTAAGGCAGCAAATATTCTTTAACCATGTTGAAGATTTTATCAGAAGGTATGGTATACTAACCCTTGGGACTTTGTCACCCTTCGGTAGGCTGTTTGTACCAACCTACTCTGGACTAGTCAGCTCAGCAGTTGCATTGGAGGATGCTGAAGTCATTGCTAGAGCAGCTCAAACACTTCATATGAACAGTGTATCAATACAGTCAAGTAGCTTGACCACATTAGACAGCCTAGATCGTAGTAGGACAAGTTCCACAGCTGAAGATAGCAGCAGTGTGAGCGACACTACTGCAGCTTCTCATGACTCAGGATCGTCATCCTCAAGCTTCTCTTTTGAGCTCAATAGGCCTCTGTCTGAAACTGAACTACAGTTCATTAAAGCACTAAGTAGCCTCAAGTCAACACAAGCCTGTGAAGTAATTCAAAATAGAATCACAGGACTTTATCGCAATAGCAATGAAGGGCCTCTTGACAGGCATAATGTTATTTACAGCAGCAGAATGGCAGACTCTTGCGATTGGCTAAAGGATGGTAAAAGAAGAGGGAATCTAGAACTGGCTAATAGGATCCAGTCTGTACTGTGTATTCTGATAGCAGGGTATTACAGGTCATTTGGAGGGGAAGGAACCGAAAAACAGGTAAAGGCATCACTGAATAGAGACGACAATAAGATCATTGAGGATCCTATGATACAGCTAATTCCAGAGAAGCTGAGGAAGAAATTGGAAAGGTTAGGTGTTTCTAGAATGGAAGTCGATGAACTAATGCCAAGCATTAGTCCCGATGACACCTTAGCCCAGCTTGTAGCGAAAAAACTCATCAGCCTCAATGTTTCGACAGAAGAATACTCGGCTGAGGTGTCTAGACTCAAACAAACATTAACAGCCCGAAATGTTCTGCATGGATTGGCTGGTGGAATTAAGGAGCTTTCACTTCCAATATACACGATATTCATGAAATCTTATTTTTTTAAAGACAACGTTTTCTTATCATTAACAGACAGATGGTCCACCAAGCACAGCACAAACTATCGTGATAGTTGTGGAAAGCAGCTAACAGGTAGAATAATTACCAAGTATACTCACTGGTTGGACACCTTTCTAGGCTGCTCTGTGTCCATCAACAGGCATACTACAGTTAAAGAGCCTTCCTTATTCAATCCAAATATCAGATGTGTCAACCTGATCACATTTGAGGACGGCTTGAGAGAGCTATCAGTGATACAGAGTCACCTTAAAGTCTTTGAAAATGAGTTTACCAACTTAAATCTTCAATTCTCTGATCCGAACAGACAAAAACTTAGAATAGTTGAGTCTAGACCTGCGGAATCTGAGCTGGAGGCAAACCGTGCAGTAATTGTCAAAACCAAATTGTTTTCAGCAACTGAACAAGTTCGACTATCAAACAACCCTGCAGTTGTCATGGGATACCTATTGGATGAATCAGCAATTTCTGAAGTTAAGCCTACCAAAGTTGACTTCTCGAATTTACTTAAAGACCGCTTCAAAATAATGCAATTTTTTCCCTCAGTGTTCACTCTGATCAAGATGCTGACAGACGAATCGTCAGATTCGGAAAAGAATGGTCTTAGTCCGGATTTGCAGCAAGTTGCAAGATACTCAAACCATTTGACCTTGCTCAGCAGGATGATACAACAAGCAAAGCCAACCGTGACTGTTTTCTACATGCTGAAAGGTAACTTGATGAACACAGAGCCAACAGTTGCTGAGCTTGTCAGCTATGGTATAAAGGAAGGTAGGTTTTATAGGCTTTCCGACACCGGAATCGATGCAAGCACATACTCTGTAAAGTATTGGAAAATTCTTCACTGCATCTCTGCCATCGGATGTCTACCTTTGAGTCAGGCAGACAAGTCCTCACTACTTATGAGTTTTTTGAACTGGAGGGTTAACATGGACATTAGAGCATCTGACTGTCCACTGTCTAGTCATGAGGCAAGTATATTGAGTGAGTTTGATGGACAGGTCATCGCCAATATACTTGCCAGTGAATTGAGTTCTGTGAAACGAGACTCTGAACGCGAAGGTCTAACTGATCTCCTTGATTATCTAAACTCACCAACTGAACTGTTGAAGAAGAAGCCTTACTTAGGAACAACTTGCAAGTTCAACACCTGGGGAGACTCAAATAGATCTGGGAAGTTCACATACAGCAGCAGATCTGGAGAATCCATTGGTATCTTCATCGCAGGGAAATTACACATTCATCTCTCATCTGAATCCGTTGCCCTGCTGTGTGAAACTGAAAGACAAGTGCTCTCTTGGATGAGCAAGAGGAGAACCGAGGTAATAACTAAAGAACAGCACCAATTGTTTCTGAGTCTTCTTCCACAATCACATGAATGTTTACAAAAGCACAAAGACGGTAGTGCACTATCAGTCATACCTGATAGCAGCAATCCCCGACTACTTAAGTTTGTGCCTCTTAAAAAAGGCCTAGCAGTGGTGAAAATCAAAAAACAAATTTTGACAGTGAAGAAGCAAGTCGTGTTTGATGCTGAGAGCGAGCCTAGATTGCAGTGGGGGCATGGCTGCTTGTCCATTGTTTATGATGAAACTGACACTCAGACCACATATCACGAGAATCTTTTGAAAGTGAAACAACTTGTTGACTGCTCTACAGATAGGAAGAAGCTTTTGCCCCAGTCAGTGTTTTCTGATTCCAAGGTCGTCCTTTCAAGGATTAAGTTCAAGACAGAACTTCTCCTCAACTCATTGACACTGCTCCACTGTTTCTTAAAACATGCTCCTAGTGATGCAATCATGGAGGTGGAAAGTAAAAGTAGCTTGCTACATAAGTACCTCAAATCAGGAGGTGTCAGACAGCGGAACACTGAAGTGCTCTTCAGAGAGAAGCTAAATAAGGTTGTCATAAAAGACAATCTTGAGCAAGGTGTGGAAGAGGAGATTGAGTTTTGCAACAACCTGACTAAGACTGTTTCAGAGAACCCATTACCACTCAGTTGTTGGTCTGAAGTTCAAAACTACATTGAAGACATAGGCTTCAACAATGTACTTGTTAATATTGACAGAAACACGGTGAAAAGTGAACTTTTATGGAAATTTACGTTAGACACCAATGTGAGCACCACAAGTACCATAAAAGACGTGAGGACACTAGTGTCCTATGTTAGCACTGAGACCATCCCTAAGTTCTTACTTGCTTTTTTACTTTATGAGGAAGTGTTGATGAACTTGATCAACCAGTGTAAGGCAGTGAAAGAACTCATTAACAGCACAGGACTCTCAGACTTGGAACTAGAGAGCTTACTTACTTTATGTGCCTTCTACTTCCAAAATGAGTACAGTAAGAGAGATGGCCCCAGATGCTCCTTTGCAGCACTGTTAAGCCTAGTTCATGAGGATTGGCAGAGGATAGGTAAAAACATTCTTGTTCGTGCAAACAATGAGCTAGGTGATGTATCACTAAAGGTTAACATCATCTTGGTGCCTCTCAAGGACATGTCTAAGCCAAAGCCTGAGAGAGTAGTCCTGGCTAGAAGGTCACTAAATCATGCTCTATCCTTAATGTTTCTAGACGAG---ATGACATTACCTGAGCTAAAATCTTTATCCGTGAACTGCAAAATGGGGAACTTTGAAGGGCAAGAGTGCTTTGAGTTCACTATTCTGAAGGACAATAGCGCAAGGCTAGATTACAACAAGTTGATTGACCACTGTGTAGACATGGAAAAAAAGAGAGAAGCAGTCAGAGCAGTGGAAGATTTAATTCTAATGTTAACAGGCAAAGCAATCAAGCCCAGTGCTGTAACACAATTTGCATATGAGGATGAGCAGTGTCAAGAGCAAATAAGCTTAGATGATCTAATGGCAAACGACACGGTAACAGACTTA---------CCTGATAGAGAAGCAGAAGCCCTCAAAACAGGAAATCTAGGCTTTGACTGGGATTCAGAT
>AAZ38661
ATGGAATTTTTGAGAAACCTTGACTGGACTCAGGTGATCGCTGGTCAATATGTGACCAACCCTAGGTTCAACATCTCCGACTACTTTGAGATTGTGCGTCAGCCTGGTGATGGTAATTGCTTTTATCATAGCATAGCCGAACTAACCATGCCCAACAAAACAGATCACTCCTACCACAACATCAAGCGTCTAACTGAAGCAGCAGCACGGAAGTATTACCAAGAAGAGCCTGAAGCCAAGCTTATTGGTTTAAGCTTGGACGATTATCTTAAGAGGATGTTATCTGACAACGAATGGGGATCAACTCTTGAGGCATCCATGCTGGCTAAGGAAATGGGTGTTACCATCATCATATGGACTGTTGCTGCTAGTGATGAAGTTGAAGCAGGCTTAAAGTTTGGCGATGGTGACGTGTTTACAGCTGTGAATCTTCTACATTCTGGGCAGACGCACTTTGATGCACTTAGAATGCTGCCACAGTTTGAGGCCGACACAAAAGAGACCTTAAGTCTGGTGGACAAGGTCATGGCTGTAGACCAGTTAACATCATCTTCGAGTGATGAATTGCAGGACTATGAAGACCTTGCCTTAGCACTCACAGGTTCGGAAGAGCCTTATAGAAAGTCTAGTCTAGATGAGGTCACCTTTTCCAAAAAACAAGCAGAAATGCTTAGGCAGAAAGCATCTCAGTTGTCTAAACTGGTCAACAAAAGTCAGAATATACCAACTAGAGTTGGCAGGGTTTTGGACTGCATGTTCAACTGCAAATTGTGTGTTGAAATTTCTGCCGACACCTTGGTCTTGCGGCCAGAATCTAAGGAAAGAATCGGGGAAGTTATGTCATTGCGGCAGCTAGGACATAAACTGCTAACACGGGACAAGCAGATTAAGCAGGAATTTTCCAGAATGAAGCTTTACGTCACAAAGGATCTGCTTGACCATCTGGATGTTGGTGGGTTATTGAGAGCAGCCTTTCCTGGAACAGGAATAGAGAGGCATATGCAGCTGCTACACTCTGAAATGATACTAGACATTTGCACCGTGTCACTTGGTGTTATGTTGTCAACATTCCTTTATGGCTCTAATAACAAGAATAAAAAGAAATTTATTACTAACTGCCTGCTTAGTACAGCTTTATCCGGGAAGAAGGTGTACAAGGTACTTGGCAACCTTGGGAATGAGCTTTTGTACAAATCACCTAGAAAAGCTCTAGCAACCGTTTGTAGTGCCTTGTTTGGGAAGCAGGTGACCAAGCTCCAGAATTGTTTCAGAACCATAAACCCTGTTAGCTTACTTGCATTGAGGAACCTGGACTTTGACTGTCTCAGTGTGCAAGATTACAATGGAATGATAGAAAATATGTCTAAGTTAGACAACACTGATGTTGAGTTTAACCACAGGGAGATAGCCGACTTGAATCAGTTAACTTCTCGACTTATTACGTTAAGAAAAGAAAAAGACACTGATCTCCTCAAGCAGTGGTTCCCTGAGAGTGATATCACCCGCAGAAGCACAAGAAACATTACAAATGCAGAAGAATTTGTTATTTCTGAATTCTTTAAGAAAAAGGACATTATGAAGTTCATTAGTACTTCAGGAAGGGCAATGAGTGCAGGTAAGGTTGGTAATGTCCTCTCCTATGCACACAACCTCTATCTGAGTAAGTCTAGTCTAAACATGACTTCTGAGGATGTTTCACAGCTCTTAATTGAGATCAAGAGGCTGTATGCCCTACAGGAAGATTCTGAGGTGGAGCCGATAGCCATAATTTGTGATGGTATAGAAAGCAACATGAAACAGTTATTTGCCATATTACCTCCTGACTGTGCAAAAGAATGTGAAGTCCTCTTTGACGACATAAGAAACTCTCCAACGCACAGCACAGCCTGGAAACATGCCCTTCGGTTGAAAGGAACTGCATATGAAGGTCTGTTTGCAAGCTGTTATGGGTGGCAGTACATCCCAGAGGACATCAAACCAAGTTTGACCATGTTGATACAAACCTTGTTCCCTGACAAATTCGAAGATTTCTTGGATCGAACTCAGCTACACCCAGAATTCAGAGATCTGACACCTGACTTCTCCCTGACTCAGAAGGTTCATTTCAAGAGAAATCAGATACCTAACGTTGAAAATATGCAAATCTCCATTGATGCAACATTGCCTGAGTCTGTGGAGGCAGTTCCGGTGACAGAAAGAAAGATGTTCCCTCTACCTGAGACTCCCCTGAGCGAAGTGCACTCAATAGAGCATATCATGGAAAACTTTACACGACTTATGCATGAAGGGAGGCCTTCGGCTAAGAAAAGAAATGCAGAACCGGCAGAGCTGGACAGTCAGCACGATATCACTGGACATGAGAATTCTAGCATCATGGCTTTCAAAGATTATGGAGAAAGGGGCATTGTTGAGGAGAATCATATGATATTTAGCGAAGAAGATCAACTAGAAACGAGGCAACTACTATTAGTAGAGGTTGGTTTCCAGACTGACATTGATGGGAAAATAAGAACAGACCACAAAAAATGGAAAGATATACTGAAGTTATTGGAGTTGCTAGGGATAAAGTGCTCATTCATTGCCTGTGCAGATTGCTCGTCCACACCACCGGACAGATGGTGGATTACAGAAGACAGGGTGCGAGTCTTAAAAAATTCAGTCAGTTTTCTCTTCAACAAACTCTCCAGAAACTCACCTACAGAGGTGACTGATATAGTTGTTGGAGCCATAAGCACTCAAAAGGTTAGAAGTTATCTAAAAGCTGGAACTGCAACAAAGACCCCTGTGTCAACAAAGGATGTTCTAGAAACCTGGGAGAAGATGAAAGAACACATACTCAATAGACCTACAGGGCTGACACTGCCTACCGGTTTAGAACAAGCAATGCGTAAAGGACTAGTCGAAGGTGTGGTCATTTCAAAAGAAGGTTCTGAGTCATGTATAAATATGCTAAAAGAGAATTTGGACCGAATAACTGACGAGTTTGAACGGACAAAGTTCAAACATGAGCTCACACAAAATGTCACCACTAGTGAAAAAATGCTGCTGAGTTGGTTGAGTGAAGACATTAAGTCAACAAGATGTGATGAGTGTCTTGCCACTATAAAGAAGACCATTGATGAAACTGCAAATCTATCAGAAAAAATTGAGTTGCTTGCTTACAACCTTCAGCTTACCAGCCATTGCGAAAACTGTCATCCTAACGGCATTAGCATTAGCAACACATCTAATGTCGGCAAGAGGTGCCCAAAATTAGAGGTAGTCAGTCATTGCGAAAATAAAGGCTTTGAAGATAGCAATGAATGCCTAACAGATTTAGATAGGCTTGTTAGACTCACACTACCAGGAAAGACTGAGAAAGAAAGGAGGATCAAGCGCAATGTGGAATACCTGATAAAATTGATGATGAGCATGTCAGGCATCGATTGTATCAAGTATCCCACAGGCCAGCTCATCACCCATGGAAGGGTGAGTGCAAAACACAGCAATGAAAGTTTGAAAGATAGGAGTGATGACGACCAGAGACTTGCTGAGAAGATTGATACCGTTAGAAAAGAGCTATCGGAAGCTAAACTGAAGGACTATTCCACTTACGCAAGAGGTGTGATCTCAAATTCGCTTAAAAACCTCTCAAAGCAAGGTAAGTCTAAGTGTTCTGTGCCAAGATCCTGGCTTGAAAAGATTCTATTTGATTTGAAAGTGCCTACTAAGGATGAAGAAGTACTAATAAACATCAGAAATTCTCTAAAGGCTAGATCTGAGTTCGTTAGAAATAATGACAAACTGCTCATAAGGTCAAAAGAAGAAATAAAAAAATATTTCGATACTCAATCCCTCAAGTTGATGAAAAACAAGCAGCCTATACCCTTTCAGGCTGACTGCATACTATTTAAAGAGGTAGCAGCTGAATGCATGAAGAGGTACATTGGTACACCTTATGAAGGAATCATAGACACCTTAGTTTCACTAATCAATGTATTAACAAGGTTCACTTGGTTTCAAGATGTCGTACTCTACGGTAAAATATGTGAGACGTTTCTTAGGTGCTGCACAGAGTTCAACAGATCAGGAGTTAAATTAGTGAAGGTAAGGCACTGTGACATCAACTTGTCAGTTAAGTTGCCATCAAACAAAAAAGAGAATATGCTGTGTTGCGTATACAGCAGCAACATGGAGCTCTTGCAAGGGCCTTTCTATCTGAACAGAAGACAAGCCGTTCTTGGTTCTTCATACCTTTATATTGTCATCACACTTTATATACAAGTCCTGCAGCAGTACAGGTGTCTAGAAGTCATAAATAGCATGAACGAGAAGACATTGCAGGACATCGAGAATCACTCCATGACCCTGCTAGATGATGCATTCAAAGAACTCACTACTGCCCTTGAAGGTAGGTTTGAAGAGTCCTATAAGATACGAGCTTCGAGGTGCAAAGCCAGTGGGAACTTTCTAAACAGAAGCAGCAGAGATCACTTTATAAGTGTTGTCTCGGGCTTGAATCTGGTTTATGGTTTCCTCATAAAGGACAATCTATTAGCCAATTCCCAACAGCAGAACAAACAACTCCAGATGCTTCGATTTGGCATGCTTGCAGGGCTTAGTAGGCTTGTCTGTCCCAATGAGCTGGGAAAAAAGTTTTCCACAAGTTGTAGAAGAATTGAAGACAACATCGCAAGACTTTATCTACAGACGTCAATATACTGCTCTGTTAGAGATGTGGAAGATAACATAAAGCACTGGAAACAGAGAGACTTATGCCCCGAGGTAACCATTCCTTGCTTCACAGTCTATGGCACCTTCGTTAACAGTGACAGACAACTGATCTTTGACATCTACAACGTTCACATATACAACAAGGAAATGGACAACTTTGACGAAGGATGTATTAGCGTCCTAGAAGAGACAGCAGAAAGACATATGCTTTGGGAGCTTGATCTAATGAATTCACTCTGTTCTGATGAGAAAAGGGATGCTAGAAATGCAAGACTTCTGCTAGGTTGCCCAAATGTGAGAAAAGCAGCAAACAAGGAAGGGAAAAAGCTACTAAAGTTGAATAGCGACACA---TCAACTGATACACAGAGTATTGCTTCTGAAGTGTCAGATAGGAGATCTTACAGTTCAAGCAAAAGCAGAATCCGCAGCATTTTTGGAAGATACAATTCTCAGAAAAAACCATTTGAACTAAGGTCAGGCCTTGAAGTCTTTAACGACCCTTTCAATGACTATCAGCAGGCAATAACAGATATATGTCAATTTTCTGAGTACACGCCCAACAAAGATAGTGTTTTAAAAGACTGCCTTCAAATTATACGGAAAAACCCTAGCCATACAATGGGATCCTTCGAATTGATCCAAGCAATTTCAGAATTTGGAATGAGTAAATTTCCTCCTGAGAATATAGATAAGGCAAGAAGAGATCCAAAGAACTGGGTTAGCATCTCTGAGGTGACAGAAACAACAAGTATAGTTGCATCACCTAAAACACATATGATGTTGAAGGATTGCTTCAAAACTATATTGGGTACCGAAAACAAGAAGATAGTTAAAATGCTTCGAGGTAAGCTAAAGAAACTCGGTGCCATCTCAACAAATATAGAAATCGGGAAAAGAGACTGCTTGGATCTGCTTAGTACTGTGGATGGTCTGACAGATCAGCAAAAGGAAAACATTGTGAACGGAATATTTGAGCCTTCAAAGTTGTCCTTTTACCACTGGAAAGAATTGATCAAGAAAAACATAGATGAAGTTTTGCTCACAGAGGATGGAAACCTGATCTTCTGCTGGTTAAAAACAATATCTTCCTCAGTTAAAGGAAGCTTAAAGAAGAAACTCAGATTCATGAACATACATTCTCCAGAACTGATGCCAGAAAACTGTCTCTTTTCTAATGAGGAGTTTAACGAGCTGATCAAGTTAAAAAAGCTTCTCCTCAACGAACAACAAGATGAACAAGAATTAAAGCAGGACCTTTTAATATCTTCCTGGATCAAGTGCATAACAGCATGTAAGGATTTTGCAAACATCAATGAAAAAGTGCAAAAGTTCATCTACCGCCTCTCTGAAGAATTATATGACATAAGGCTTCAGCATTTAGAACTGTCAAAGCTTAAACAAGAGCACCCCAGTGTTAGCTTCACTAAGGAAGAGGTCCTGATAAAAAGATTGGAGAAAAACTTCCTCAAGCAGCACAATCAGGAAATTATGGAAACAGTAAATCTCATTTTCTTTGCTGCACTTTCAGCTCCCTGGTGCTTACACTATAAAGCACTAGAGTCTTATCTAGTGAGGCATCCAGAGATACTTGACTGTGGTTCAAAAGAGGATTATAAGCTAACCCTACTTGATCTATCAGTTTCAAAACTCTTAGTCTGTTTATATCAAAAAGATGACGAAGAACCGGCAAACAACACAAGTTTGAAGCTTGGCTTTCTAGTGAAGTACGCTGTCACTCTGTTCACATCCAATGGTGAGCCGTTCTCACTCAGCCTAAACGATGGTGGCTTGGATCTTGATCTGCATAAGACCACTGATGAAAAACTGCTACATCAAACGAAAATAGTCTTTGCTAAAATAGGCCTTTCAGGGAATGGTTATGACTTCATCTGGACCACCCAGATGATTGCAAATAGCAACTTTAATGTCTGCAAGAGGTTGACTGGAAGGAGTACTGGGGAGAGGCTCCCAAGAAGTGTCAGGAGCAAGGTCATCTATGAAATGGTCAAACTGGTCGGAGAAACAGGCATGGCAATACTGCAACAGTTGGCTTTTGCACAGGCGTTAAACTATGAACACCGCTTCTACGCAGTGTTAGCACCTAAGGCACAGTTAGGAGGAGCACGAGACCTGTTGGTGCAAGAAACTGGAACAAAGGTTATGCATGCAACTACTGAAATGTTCAGTAGAAATCTTCTAAAAACAACTTCAGACGATGGTCTCACAAACCCTCACCTCAAAGAGACGATTCTCAATGTAGGATTAGACTGTCTTACTAACATGCGAAACCTCGACGGAAAGCCTATAAGTGAGGGCAGCAGTTTAGTCAATTTTTATAAGGTCATTTGCATCTCAGGTGATAACACCAAATGGGGGCCAATTCACTGCTGTTCCTTTTTCTCCGGTATGATGCAGCAGGTCCTCAAGAATATTCCAGACTGGTGCTCATTCTATAAATTAACATTTATCAAAAACTTATGTAGACAAGTAGAAATACCTGCTGGCAGCATCAAGAAGATCTTGAATGTTCTTAGATACAAACTGTGTAGCAAAGGAGGCGTGGAGCAACATAGTGAGGAGGATTTGAGAAAGCTGTTGGTGGACAATTTAGACAGTTGGGATGGAAACGACACGGTCAAGTTCTTGGTAACAACCTACATAAGTAAAGGGCTGATGGCACTAAACAGCTACAACCATATGGGACAGGGCATCCATCATGCAACTTCTTCAGTGTTAACTTCATTGGCTGCTGTACTTTTTGAAGAACTAACAATCTTTTATCTAAAGAGGAGCCTACCTCAGACAACAGTACATGTTGAACATGCTGGCAGCTCCGATGATTATGCAAAGTGCATAGTGGTGACTGGCGTGCTATCTAAAGAGCTATACTCCCAATATGATGAGACGTTCTGGAAACATGCCTGCAGGCTAAAAAACTTTACAGCTGCTGTGCAGAGATGCTGTCAGATGAAAGACAGTGCGAAAACCTTGGTAAGCGATTGTTTCCTCGAGTTTTACAGCGAGTTCATGATGGGCTACAGAGTAACACCTGCTGTGATAAAGTTCATGTTCACTGGGCTAATAAACAGTTCTGTGACCTCTCCCCAGAGTTTGATGCAGGCATGTCAGGTTTCATCCCAGCAAGCCATGTACAATAGTGTCCCTCTTGTCACCAATGCTGCCTTTACCCTGCTCAGACAGCAGATTTTCTTCAACCATGTTGAAGATTTCATAAGAAGGTATGGTATACTAACTCTTGGCACCCTATCTCCCTTTGGTAGGCTGTTCGTGCCAACTTACTCTGGTCTGGTCAGTTCAGCGGTGGCTCTGGAGGATGCTGAAGTCATTGCTAGAGCAGCTCAGACACTTCACATGAATAGCGTGTCAATTCAATCAAGTAGTTTGACCACATTGGACAGCTTAGGTCACAGTCAGACAAGCTCTACGGCTGAAGACAGTAGCAGTGTGAGCGACACTACCATCGCTTCTCATGACTCGGGATCCTCATCTTCTAGCTTCTCTTTCGAACTCAATAGGCCTCTATCTGAGACCGAACTGCAGTTCATTAAAGCACTAAATAGCCTCAAATCAACTCAGGCTTGTGAAATAATCCAAAATAGAATCACAGGTCTTTACTGCAATAGCAATGAAGGTCCCCTTGATAGGCACAATGTGATTTATAGTAGTAGAATTGCAGACTCTTGTGATTGGTTGAGAGATGGGAAAAGAAGAGGAAATTTAGAGTTAGCAAACAGAATTCAGTCTGTGCTTTGTGTTCTAATAGCAGGTTACTACAGGTCATTTGGTGGAGAAGGAACTGAGAAACAGGTGAAGGCATCACTGAACAGGGATGATAACAAGATCATTGAAGACCCAATGATACAACTAATTCCAGAGAAGTTAAGGAGAGAGCTGGAGAGGCTAGGAGTCTCAAGAATGGAAGTTGATGAATTGATGCCAAGCATTAACCCTGATGACACCTTGGCTCAGCTTGTAGCAAAAAAGCTCATCAGCCTCAATGTTTCAACGGAAGAATACTCTGCTGAAGTGTCCAGGCTCAAGCAAACACTAACAGCTCGAAATGTCCTGCATGGACTAGCTGGAGGGATAAAAGAGCTTTCACTCCCTATCTACACAATATTCATGAAATCTTATTTTTTCAAGGACAACGTCTTCTTATCATTAACAGATAGGTGGTCCACCAAGCACAGCACAAACTACCGTGACAGCTGCGGTAAGCAGTTGACCGGTAGAATAATTACTAAGTACACTCACTGGTTGGACACCTTTCTAAGCTGCTCTGTTTCCATCAACAGACACACTACTGTCAAAGAGCCTTCCCTATTTAACCCAAACATTAGGTGCGTTAACCTAATCACTTTTGAAGATGGTTTAAGGGAGCTCTCAGTGATACAGAGTCATCTCAAAGTCTTTGAAAATGAATTTACAAACCTGAACCTTCAATTCTCTGATCCAAACAGACAGAAACTCAGGATAGTTGAGTCTAGACCTGCAGAGTCTGAGCTTGAAGCGAATCGTGCAGTGATTGTCAAGACTAAACTGTTCTCAGCAACGGAACAAGTTCGACTGTCCAACAATCCCGCAGTCGTCATGGGTTACCTGCTAGATGAGTCAGCAATTTCTGAAGTCAAACCTACTAAGGTTGACTTTTCGAACTTACTTAAAGACCGCTTTAAGATAATGCAGTTTTTCCCTTCAGTGTTCACTTTAATTAAGATGCTGACAGATGAGTCATCAGACTCGGAGAAAAATGGTATTAGCCCTGATCTGCAGCAAGTTGCAAGGTATTCAAATCACCTGACCTTGCTTAGCAGAATGATACAGCAGGCAAAGCCAACTGTCACTGTTTTCTACATGCTAAAGGGCAACTTGATGAACACAGAACCGACAGTGGCTGAACTTGTCAGTTATGGCATAAAAGAAGGTAGGTTTTACAGGCTGTCCGACACAGGAATCGATGCAAGCACATACTCTGTAAAGTACTGGAAGATCCTCCATTGCATTTCTGCCATCGGATGCCTCCCATTGAGCCAGGCAGACAAGTCTTCACTGCTCATGAGTTTCTTGAACTGGAGAGTGAACATGGACATTAGAACTACTGACTGTCCACTATCTAACCATGAGGCAAACATTCTAAGTGAGTTTGATGGACAGGTCATTGCTAACATCCTTGCCAGTGAACTGAGTTCTGTGAAACGGGATTCTGAGCGTGAAGGTCTGACTGACCTTCTGGATTACTTGAACTCACCTACCGAACTATTAAAGAAAAAGCCCTATTTAGGAACAACCTGCAAGTTTAGCACTTGGGGAGATTCGAACAGGTCTGGGAAATTTACATACAGCAGCAGATCCGGGGAGTCGATTGGTATTTTCATTGCAGGGAAGCTACATATTCATCTCTCGTCTGAGTCAGTTGCCCTGCTATGTGAGACTGAGAGACAAGTACTGTCCTGGATGAGCAAAAGAAGAACTGAGGTGATAACTAAGGAGCAACATCAACTGTTTCTAAGCCTCCTCCCTCAGTCCCATGAATGCTTGCAAAAGCACAAGGATGGCAGTGCACTATCAGTCATACCGGACGGTGGCAACCCCCGACTGCTTAAGTTTGTGCCTCTCAAGAAAGGGCTGGCAGTGGTGAAGATCAAAAAGCAGATTCTGACAGTAAAGAAACAGATTGTGTTTGATGCCGAAAGTGAGCCCAGACTACAGTGGGGGCACGGCTGCCTGTCTATTGTTTATGATGAAACTGACACTCAGACCACATACCACGAGAACCTCTTAAAAGTGAAACAGCTTGTGGACTGCTCTACAGACAGAAAAAAGCTTTTGCCTCAGTCAGTATTTTCTGACTCTAAGGTTGTCCTGTCGAGGATCAAATTTAAGACAGAGCTGCTCCTCAATTCTCTGACACTGCTCCACTGTTTCTTGAAGCACGCCCCCAGTGATGCCATTATGGAGGTAGAGAGTAAAAGTAGCTTGTTGCACAAGTACCTCAGATCAGGTGGTGTCAGGCAGCGGAACACTGAGCTGCTTTTCAGGGAAAAATTGAATAAGGTTGTCATAAAGGACAATCTTGAGCAAGGCATGGAGGAGGAGATTGAGTTTTGTAACAACCTGACTAAGACTGTTTCAGAAAACCCGCTGCCACTCAGCTGTTGGTCTGAGGTACAAAATTACATTGAGGACATAGGCTTCAACAATGTGCTTGTTAACATCGACAGGAATACAGTGAAGAGTGAACTTTTATGGAAGTTCACACTAGACACCAACGTTAGCACCACGAGCACTATCAGGGATGTGAGGACACTCGTATCTTATGTCAGCACCGAAACCATTCCTAAATTCCTGCTTGCATTTCTTCTTTACGAGGAAGTGTTAATGAACCTAATTAACCAGTGCAAAGCAGTTAAGGAGCTTATCAATAGTACAGGGCTTTCAGACTTGGAACTGGAAAGTCTGCTCACTTTATGCACTTTCTACTTTCAGAATGAGTGCAGTAAGAGAGATGGACCTAGATGTTCCTTCGCAGCACTGTTGAGTCTGGTTCATGAGGACTGGCAAAAAATAGGGAAAAATATCTGCGTACGTGCCAACAATGAACTAGGTGATGTGTCACTGAAGGTCAACATTATCTTGGTGCCTCTTAAGGACATGTCTAAACCTAAACCTGAGAGGGTGATCATAGCTAGGAGGTCATTAAATCATGCCTTGTCCTTGATTTTCTTGGAAGAG---ATGTCATTGCCTGAGCTAAAATCCTTCTCTGTAAACTGCAAGATGGGGAACCTTGAAGGACAGGAGTGTTTTGAATTCACCGTCCTAAAAGATAGTAGTACAAGGTTGGATTATAATAAATTGGTTGATCACTGTGTAGATATGGAGAAAAAAAGAGACGCAGTTAGAGCAGTGGAGGACCTAGTTCTGATGTTGACAGGCAGGTCCACCAAACCTAGCACCGTAACACCATCTTCACGTGAAGAAGAGCAATGCCAAGAGCAAATAAGCTTGGATGACCTTATGGCAAGTGATATAGCTACAGATTTG---------CCTGACAAGGAGGCGGAAGCCCTCCGAACAGGCAATCTTGGTTTCAATTGGGACTCGGAT
>ABB30013
ATGGACTTCTTGAGAAACCTTGACTGGACTCAAGTGATTGCTGGTCAATATGTGTCCAACCCTAGGTTCAACATTTCTGATTATTTTGAGATTGTGCGGCAGCCTGGTGATGGGAACTGCTTCTATCACAGCATAGCTGAGTTAACCATGCCTAACAAAACAGATCACTCATATCATAACATCAAACGCCTAACCGAGTCCGCAGCACGGAAGTATTACCAGGAGGAACCTGAAGCTAGACTTGTTGGCCTGAGCCTGGAAGACTACCTCAAGAGGATGCTGTCTGACAACGAGTGGGGATCAACTCTAGAAGCATCTATGTTGGCTAAAGAAATGGGCATTACCATCATCATTTGGACTGTTGCTGCCAGTGATGAAGTGGAAGCAGGTATAAAGTTCGGAGACGGTGATGTGTTTACAGCTGTGAACCTTTTGCACTCTGGACAAACACACTTTGATGCGCTCAGAATACTGCCACAGTTTGAAACAGACACAAGAGAGGCCTTGAGCTTGATGGACAGGGTTATAGCTGTGGATCAGTTAACATCATCTTCTAGTGATGAACTGCAAGACTATGAAGACCTTGCCTTGGCACTTACAAGCGCAGAAGAATCAAATAGACGGTCAAGCTTGGATGAGGTCACATTGTCCAAGAAGCAAGCAGAGATACTAAGGCAAAAAGCATCTCAGTTGTCTAAATTGGTCAATAAAAGTCAGAACATACCGACCAGAGTCGGTAGAGTCTTGGATTGCATGTTCAACTGCAAATTATGTGTTGAGATATCAGCTGACACTTTAATTCTGAGGCCAGAATCAAAAGAGAAAATTGGTGAAATCATGTCATTGCGGCAGTTGGGGCATAAACTGCTAACACGAGACAAACAAATTAAGCAAGAGTTCTCCAGAATGAAACTCTACGTCACTAAGGATTTGCTTGACCATCTGGACGTTGGTGGGCTCTTGAGGGCTGCTTTCCCTGGAACAGGAATAGAAAGGCATATGCAGCTGCTACACTCTGAGATGATACTGGACATCTGCACTGTGTCACTTGGTGTCATGCTGTCAACATTCTTATATGGTTCTAATAATAAAAACAAAAAGAAATTCATTACCAACTGTCTGCTCAGCACAGCCCTGTCCGGGAAGAAGGTGTATAAAGTTCTCGGCAACCTGGGAAATGAACTGTTGTACAAGGCACCTAGAAAGGCCTTAGCAACTGTCTGCAGTGCCTTGTTTGGGAAGCAGATAAACAAACTTCAGAATTGCTTCAGGACCATTAGCCCTGTCAGCTTACTTGCATTGAGAAATCTAGACTTTGATTGTCTCAGTGTGCAAGACTATAACGGTATGATAGAAAACATGTCTAAATTAGACAACACTGATGTTGAATTCAACCACAGGGAGATAGCTGATCTCAATCAATTAACTTCTCGGCTCATCACATTAAGAAAGGAGAAAGACACTGACCTCCTCAAACAGTGGTTTCCTGAAAGTGACCTCACCCGCAGAAGCACCAGGAATGCTGCAAACGCGGAGGAATTTGTCATATCTGAGTTCTTTAAGAAGAAGGACATTATGAAATTCATCAGCACTTCAGGCAGAGCAATGAGTGCAGGCAAGATTGGTAATGTCCTATCCTATGCACATAATCTTTATTTGAGTAAGTCAAGCCTAAATATGACCTCTGAAGACATCTCACAGCTTTTGATCGAGATTAAGCGACTGTATGCTTTACAAGAAGATTCTGAAGTGGAGCCGATAGCCATAATTTGTGATGGCATAGAAAGCAACATGAAACAGTTGTTTGCTATATTGCCTCCTGACTGTGCAAGAGAGTGTGAAGTCCTCTTCGATGACATAAGAAATTCTCCAACACACAGCACAGCCTGGAAGCATGCACTCCGATTAAAAGGGACTGCATACGAAGGTCTGTTTGCAAATTGTTACGGCTGGCAATACATTCCAGAAGACATTAAACCAAGCCTGACCATGTTGATACAAACTTTGTTTCCTGACAAGTTTGAAGATTTCCTGGATCGAACCCAGTTGCATCCGGAGTTCAGAGACCTGACTCCCGACTTTTCGCTCACACAAAAGGTTCACTTTAAAAGAAATCAGATACCCAGTGTCGAAAATGTGCAAATCTCCATTGATGCGACGTTGCCTGAATCTGTGGAAGCAGTGCCGGTGACAGAAAGAAAGATGTTCCCTCTTCCTGAGACTCCTCTAAGTGAGGTGCATTCAATAGAACGTATAATGGAAAACTTTACCCGCCTCATGCATGGAGGAAAACTTTCGGCCAAGAAAAGGGATGGAGATCCGGCGGAACAGGGCAACCAGCAGAGTATCACTGAACACGAGAGTTCCAGCATCTCTGCCTTTAAAGACTACGGAGAGAGAGGGATAGTCGAGGAAAATCACATGAGGTTTAGTGAAGAAGATCAGCTAGAGACTAGGCAGCTGTTGTTGGTGGAAGTTGGCTTTCAAACTGACATCGATGGGAAAATAAGGACAGACCACAAGAAGTGGAAAGACATATTAAAGCTATTAGAGCTACTGGGAATCAAGTGCTCATTTATTGCCTGTGCAGATTGCTCATCTACACCACCAGACAGATGGTGGATTTCGGAGGACAGAGTGCGAGTCCTAAAAAATTCAGTCAGCTTCTTGTTCAATAAACTCTCCAGAAATTCACCTACAGAAGTAACTGACATAGTTGTTGGAGCTATAAGTACTCAAAAGGTTAGAAGTTATCTAAAAGCAGGAACTGCAACAAAAACCCCTGTGTCGACAAAAGACGTTCTGGAGACTTGGGAAAAGATGAAGGAGCACATACTCAACAGACCAACAGGACTAACACTGCCCACCAGTTTGGAACAGGCAATGCGCAAAGGACTGGTCGAAGGTGTGGTCATCTCTAAGGAAGGTTCCGAGTCATGTATCAATATGCTGAAGGAAAATCTGGACCGAATAACTGACGAATTCGAGCGAACAAAATTTAAACATGAACTTACTCAGAATATTACCACAAGTGAGAAGATGCTATTGAGTTGGTTGAGTGAAGACATCAAATCATCGAGATGTGGTGAGTGTCTCTCAAATATAAAGAAAGCCGTTGATGAAACTGCCAATCTATCAGAAAAGATTGAGCTGCTCGCTTATAATCTGCAACTCACTAATCACTGCAGCAACTGTCACCCCAATGGTGTAAACATTAGTAACACTTCTAATGTGTGCAAGAGATGCCCCAAGGTTGAAGTGGTTAGCCATTGTGAAAATAAAGGCTTTGAGGACAGCAATGAATGCTTAACAGACCTAGATAGGCTTGTTAGGCTCACATTGCCAGGGAAAACTGAGAAGGAGAGAAGAGTCAAACGTAATGTAGAATATCTTATAAAACTGATGATGAGCATGTCAGGCATTGATTGTATAAAATATCCCACAGGACAGCTTATCACCCATGGAAGAGTGAGTGCAAAACACAACGATGGAAACTTGAGAGATAGAAGCGATGACGACCAAAGACTAGCTGAGAAGATAGACACTGTTAGGAAAGAGCTTTCAGAATCTAAACTGAAAGATTATTCAACTTATGCAAGGGGAGTGATATCAAATTCACTAAAAAACCTCTCGAGGCAAGGTAAATCAAAGTGTTCTGTGCCAAGATCTTGGCTCGAAAAGATACTGTTTGACCTGAAGGTACCCACTAAAGACGAAGAAGTGCTTATAAACATCAGAAACTCATTGAAAGCTAGATCCGAGTTTGTTAGAAATAACGACAAACTGCTTATAAGGTCAAAAGAAGAACTAAAAAAATGTTTCGATGTGCAGTCTTTTAAATTGAAAAAAAACAAGCAACCTGTGCCCTTTCAGGTTGACTGTATACTGTTCAAAGAAGTGGCAGCTGAATGCATGAAGAGGTACATTGGCACACCTTATGAGGGAATTGTAGACACCTTAGTTTCTCTGATTAATGTGTTAACAAGGTTTACTTGGTTCCAGGAAGTGGTGCTATATGGTAAAATATGTGAGACCTTCCTAAGATGCTGCACAGAATTTAATAGGTCAGGGGTCAAACTGGTTAAGATAAGGCACTGTGACATTAACCTATCAGTCAAATTGCCATCAAATAAGAAAGAGAACATGTTATGTTGTCTATATAGTGGCAACATGGAGCTCTTGCAAGGACCTTTCTATTTGAACAGGAGACAAGCTGTCCTTGGTTCTTCATACCTTTACATTGTCATTACACTTTATATACAAGTGCTGCAGCAGTACAGGTGTCTAGAAGTCATAAACAGTGTGAATGAAAAAACATTGCAAGACATTGAAAATCATTCCATGAATCTACTAGAAGATTCATTCAGGGAAATCACTTTTGCTCTTGAAGGTAGGTTTGAAGAATCTTATAAAATACGAACCTCAAGGTGCAGAGCCAGTGGGAATTTTCTGAACAGGAGCAGCAGAGACCACTTTATAAGCGTTGTTTCAGGCTTGAACCTAGTTTATGGCTTCCTCATAAAAGATAACTTACTAGCCAACTCTCAGCAACAGAACAAACAACTACAGATGCTTCGTTTTGGCATGCTTGCAGGGCTTAGTAGGCTTGTTTGTCCTAATGAGCTAGGAAAGAAATTTTCAACGAGCTGTAGAAGAATTGAAGACAACATTGCAAGGCTTTACCTGCAGACATCCATATACTGTTCAGTTAGGGATGTGGAGGACAATGTTAAGCACTGGAAACAAAGAGATCTATGTCCTGAAGTAACCATTCCATGCTTTACAGTCTATGGAACCTTTGTCAACAGCGATAGACAACTGATCTTTGACATTTACAATGTGCATATATATAATAAAGAAATGGACAACTTTGATGAAGGATGTATCAGCGTCTTGGAAGAAACAGCAGAAAGGCATATGCTTTGGGAACTCGATCTGATGAATTCACTTTGTTCTGACGAAAAAAAAGATACTAGAACCGCAAGACTATTACTAGGCTGCCCAAATGTGAGGAAAGCAGCAAACAGAGAAGGGAAGAAGCTGTTGAAGTTAAACAGCGACACA---TCCACAGACACACAGAGCATTGCTTCTGAAGTGTCGGACAGAAGGTCTTACAGTTCAAGTAAGAGTAGAATCCGTAGTATATTTGGTAGATACAACTCTCAGAAGAAACCATTTGAATTAAGGTCAGGTCTTGAGGTTTTCAATGATCCTTTCAATGATTATCAGCAAGCAATAACAGACATTTGCCAATTTTCTGAGTACACACCAAACAAAGAAAGCATTTTGAAAGACTGTCTTCAAATCATACGAAAAAACCCTAGCCACACAATGGGTTCTTTTGAGCTGATCCAGGCAATCTCAGAGTTCGGCATGAGCAAGTTTCCTCCCGAAAGTATAGACAAAGCAAGAAGGGATCCGAAGAATTGGGTTAGCATCTCTGAAGTAACCGAAACAACAAGTATAGTTGCATCACCTAGAACTCATATGATGCTCAAGGATTGTTTTAAAATTATACTAGGTACTGAGAATAAGAAGATAGTCAAAATGCTTCGAGGGAAGCTAAAGAAACTAGGTGCTATCTCAACAAACATAGAGATCGGGAAAAGGGATTGCCTAGATCTACTCAGCACAGTAGATGGGCTAACAGACCAGCAAAAAGAAAATATTGTAAATGGCATATTTGAACCCTCAAAGTTATCCTTCTACCATTGGAAGGAATTGGTCAAAAAAAACATTGATGAAGTTTTACTTACTGAAGATGGAAATATGATCTTCTGCTGGTTGAAAACAATCTCCTCTTCAGTCAAAGGAAGCTTAAAGAAGAGACTCAAATTCATGAATGTACATTCTCCAGAATTGATGCCGGAAAACTGTCTCTTTTCCAGTGAGGAATTCAATGAGTTAATTAAGTTGAAGAAACTCCTCCTCAATGAACAACAAGATGAACAGGAGCTGAAACAAGATCTTTTGATATCTTCTTGGATCAAGTGCATAACAGCTTGTAAAGATTTTGCAAGCATCAATGACAAGATTCAGAAGTTCATTTACCACCTGTCTGAAGAGCTATATGACATAAGGCTGCAGCACCTGGAACTGTCAAAGCTTAAGCAAGAGCACCCTAGTGTCAGCTTCACAAAAGAAGAGGTCTTGATAAAGCGGCTGGAGAAAAATTTCCTTAAGCAGCATAATCTAGAGATTATGGAAACTGTGAATCTTATATTCTTTGCAGCCCTCTCAGCTCCTTGGTGCTTACACTATAAAGCACTAGAGTCTTATTTGGTGAGACATCCAGAAATACTTGACTGTGGATCTAAAGAAGACTGCAAAATCACTTTGCTTGATCTGTCAGTTTCTAAGCTCTTGGTTTGTTTGTATCAAAAAGATGATGAGGAATTGATAAATAGCTCAAGTTTGAAACTTGGGTTTTTAGTGAAATATGCTGTCACCTTGTTCACATCCAATGGTGAACCTTTTTCACTCAGTCTCAATGACGGGGGTTTGGATCTTGATTTACACAAGACTACTGACGAAAAGCTACTACATCAAACAAAGATAGTTTTTGCTAAAATTGGTTTATCTGGGAACAGTTATGACTTTATCTGGACTACCCAAATGATAGCAAACAGCAATTTTAACGTCTGCAAGAGATTAACGGGAAGGAGTACTGGGGAAAGGCTCCCTAGAAGCGTTAGAAGCAAGGTCATATATGAGATGGTAAAATTAGTGGGAGAAACAGGCATGGCAATACTACAACAATTAGCTTTTGCACAGGCACTAAATTATGAGCACCGCTTCTATGCGGTCTTAGCACCTAAAGCGCAGCTAGGGGGAGCAAGAGATTTATTAGTGCAAGAGACTGGGACTAAAGTCATGCATGCAACCACTGAAATGTTTAGTAGAAATCTTTTAAAAACAACATCAGATGATGGCCTCACAAACCCACATCTTAAAGAAACAATCCTTAATGTGGGATTAGACTGTCTTGCTAACATGCGAAATCTTGACGGTAAACCCATAAGTGAAGGTAGTAACTTGGTCAATTTCTACAAAGTCATATGCATCTCGGGTGATAATACCAAGTGGGGGCCGATACACTGCTGTTCTTTCTTTTCTGGCATGATGCAACAGGTTCTAAAAAATGTACCAGACTGGTGTTCATTTTATAAATTAACATTCATTAAAAACTTATGTAGACAGGTAGAAATACCTGCTGGCAGTATTAAGAAGATCTTAAATGTTCTTAGGTACAGATTGTGCAGCAAGGGAGGTGTAGAACAACATAGTGAAGAAGATCTGAGAAGACTGTTGACAGATAATTTAGACAGTTGGGACGGAAACGACACAGTTAAGTTCTTAGTTACAACTTATATAAGCAAAGGACTCATGGCGTTAAACAGTTACAATCATATGGGTCAGGGTATTCACCATGCAACATCTTCGGTGTTAACTTCCCTAGCTGCTGTGCTCTTTGAGGAGCTGGCAATTTTTTATCTTAAGAGAAGCTTACCCCAGACAACAGTACATGTTGAACATGCCGGTAGTTCAGATGATTACGCAAAGTGTATAGTGGTGACTGGCATACTATCCAAAGAGCTCTACTCCCAGTATGATGAAACATTTTGGAAACATGCTTGCAGACTCAAAAACTTCACGGCCGCAGTACAAAGATGCTGTCAAATGAAAGATAGTGCCAAAACCTTGGTGAGCGACTGCTTTCTTGAGTTTTACAGTGAGTTTATGATGGGCTACAGAGTAACCCCTGCTGTAATAAAGTTCATGTTTACTGGACTGATAAACAGCTCTGTGACCTCTCCTCAGAGTTTGATGCAGGCATGCCAAGTTTCATCCCAACAAGCAATGTATAATAGTGTCCCTCTTGTCACCAACACTGCCTTCACCCTATTAAGGCAGCAAATTTTCTTTAACCATGTTGAAGACTTTATCAGAAGGTATGGTATACTGACTCTTGGGACTTTGTCACCCTTTGGTAGGTTGTTCGTACCAACCTACTCTGGATTAGTCAGCTCAGCGGTTGCTTTAGAAGATGCTGAAGTCATTGCTAGAGCAGCCCAAACACTTCAAATGAACAGTGTATCAATACAGTCAAGTAGCTTGACCACATTAGATAGCCTAGGTCGTAGTAGGACAAGTTCCACAGCTGAGGATAGCAGCAGTGTGAGCGACACTACTGCTGCTTCCCATGACTCAGGATCGTCATCCTCAAGCTTCTCTTTTGAGCTCAATAGACCCCTGTCTGAAACTGAACTACAGTTCATTAAAGCACTAAGTAGTCTCAAGTCAACACAAGCCTGTGAAGTGATTCAAAACAGAATTACAGGTCTTTATTGCAATAGCAACGAAGGACCTCTTGACAGGCATAATGTTATTTACAGCAGCAGAATGGCAGACTCTTGCGATTGGCTAAAGGATGGCAAAAGAAGAGGGAATCTAGAACTAGCGAATAGGATCCAATCTATACTGTGTATTCTGATAGCAGGATATTACAGGTCATTTGGAGGGGAAGGAACCGAGAAACAGGTAAAGGCATCACTGAATAGAGACGACAATAAAATCATAGAGGATCCTATGATACAACTAATTCCAGAAAAGCTGAGGAGAGAGTTAGAAAGGTTAGGTGTTTCTAGAATGGAAGTCGATGAGCTAATGCCAAGCATTAGTCCTGATGACACCTTAGCCCAGCTTGTAGCGAAAAAACTCATCAGCCTCAATGTTTCGACAGAAGAATACTCAGCTGAGGTGTCCAGACTCAAACAAACACTGACAGCCCGAAATGTTTTGCACGGGTTAGCTGGAGGAATTAAGGAGCTTTCGCTTCCAATATATACAATATTCATGAAATCTTACTTCTTTAAAGACAATGTTTTCCTGTCACTAACAGATAGATGGTCTACCAAGCACAGTACAAACTATCGTGATAGTTGTGGCAAACAATTAACAGGTAGAATAATTACCAAGTATACTCACTGGTTGGACACTTTTCTGGGCTGCTCTGTCTCTATCAACAGGCATACTACTATCAAAGAGCCCTCCTTATTCAATCCGAATATCAGATGTGTGAATCTGATCACATTTGAGGACGGTCTGAGAGAACTATCAGTGATACAGAGTCACCTTAAAGTCTTTGAAAATGAGTTCACCAACTTAAATCTTCAATTCTCTGATCCGAACAGACAGAAACTTAGAATAGTTGAGTCTAGACCTGCAGAATCTGAGCTAGAGGCAAACCGTGCAGTAATTGTCAAGACCAAATTGTTTTCAGCAACTGAACAAGTTCGACTATCCAACAACCCTGCAGTTGTCATGGGCTACCTATTGGATGAATCAGCAATTTCTGAAGTCAAGCCTACCAAGGTTGACTTCTCAAATTTACTTAAAGACCGCTTCAAAATAATGCAATTTTTTCCTTCAGTGTTCACTTTAATTAAGATGCTGACAGATGAATCGTCAGATTCAGAGAAGAGTGGCCTTAGTCCAGATTTGCAACAAGTTGCAAGATACTCAAACCATTTGACCTTGCTCAGCAGAATGATTCAACAAGCAAAGCCAACCGTGACTGTTTTCTACATGCTAAAAGGCAACTTGATGAACACAGAGCCAACAGTTGCTGAGCTTGTCAGCTATGGTATAAAGGAAGGCAGATTTTTTAGGCTTTCCGACACCGGAATCGATGCAAGCACATACTCTGTAAAATATTGGAAAATTCTTCACTGCATCTCTGCCATTGGATGTTTACCTTTGAGTCAAGCAGACAAGTCTTCACTACTTATGAGCTTCTTAAACTGGAGGGTCAACATGGACATTAGAATGTCTGACTGTCCACTGTCTAGTCATGAAGCAAGTATATTGAGTGAATTTGATGGACAAGTTATCGCCAACATACTTGCCAGTGAATTGAGTTCTGTGAAACGAGATTCTGAACGCGAGGGTCTAACTGATCTCCTTGATTATCTAAACTCACCAACTGAATTGTTGAAGAAGAAGCCTTACTTAGGGACAACTTGCAAGTTCAACACCTGGGGAGACTCGAATAGATCTGGAAAGTTCACATACAGCAGCAGATCTGGAGAATCCATTGGAATCTTCATTGCAGGGAAATTGCACATCCACCTCTCATCTGAGTCCGTTGCCTTGTTGTGTGAAACTGAAAGACAAGTGCTTTCTTGGATGAGCAAAAGGAGGACTGAGGTAATAACTAAAGAACAGCACCAACTGTTTCTAAGTCTTCTTCCACAGTCTCATGAGTGTTTACAAAAGCACAAGGACGGTAGTGCGCTATCAGTCATACCTGATAGCAGCAATCCCCGATTACTTAAGTTTGTGCCCCTCAAAAAAGGTCTAGCAGTGGTGAAAGTCAAAAAGCAAATTTTAACAGTGAAGAAGCAGGTTGTGTTTGATGCAGAGAGCGAGCCTAGACTGCAGTGGGGGCATGGCTGCTTGTCCATTGTTTATGACGAAACTGATACACAGACCACATACCATGAAAATCTTTTGAAGGTGAAGCATCTTGTTGACTGCTCTACAGATAGGAAAAAGCTTTTGCCCCAGTCAGTGTTTTCTGACTCCAAAGTTGTCCTTTCAAGGATCAAGTTCAAGACGGAACTTCTCCTCAACTCATTGACGCTGCTCCACTGTTTCCTAAAACATGCTCCTAGTGATGCCATAATGGAGGTAGAAAGCAAAAGTAGCTTGCTACACAAGTACCTCAAATCGGGAGGTGTCAGGCAACGGAACACTGAAGTGCACTTCAGAGAGAAGTTAAACAAGGTTGTTATAAAAGACAATCTTGAGCAAGGTGTGGAAGAGGAGATTGAGTTTTGCAACAACTTGACTAAGACTGTTTCAGAGAACCCATTACCACTCAGCTGTTGGTCTGAAGTTCAAAATTACATTGAAGACATAGGCTTTAACAATGTACTTGTTAACATTGACAGAAACACGGTGAAAAGTGAACTTTTATGGAAATTTACGTTAGACACCAATGTGAGCACCACAAGTACTATAAAAGACGTGAGGACATTAGTGTCCTACGTTAGCACTGAAACCATCCCTAAGTTCTTGCTTGCATTCTTACTTTATGAGGAAGTGTTAATGAACTTAATCAACCAGTGTAAGGCAGTAAAAGAACTCATCAACAGCACAGGACTCTCAGACTTGGAACTGGAAAGCTTACTCACTTTATGTGCTTTCTATTTCCAAAATGAGTGCAGTAAGAGAGATGGTCCTAGATGCTCCTTTGCAGCACTATTAAGTCTAATCCATGAGGATTGGCAGAGGATAGGTAAAAACATTCTTGTTCGTGCAAACAATGAACTAGGTGATGTGTCACTGAAGGTTAACATTGTCTTGGTGCCTCTCAAGGACATGTCTAAGCCAAAGTCTGAGAGAGTGGTCATGGCTAGAAGGTCACTAAATCATGCTCTATCCTTGATGTTTCTGGACGAA---ATGTCATTACCTGAGCTAAAATCCTTATCCGTGAACTGCAAAATGGGGAACTTTGAAGGGCAGGAGTGCTTTGAGTTCACTATTCTGAAGGACAATAGCGCAAGGCTAGATTACAACAAGTTGATTGACCACTGTGTGGACATGGAAAAAAAGAGGGAAGCGGTTAGAGCAGTAGAAGATTTAATTTTAATGTTGACAGGCAAAGCAGTAAAACCCAGTGCTGTAACACAGTTTGTACACGAGGACGAACAGTGTCAAGAGCAAATAAGCTTAGATGATCTGATGGCAAACGACACGGTAACAGACTTT---------CCTGATAGGGAAGCAGAAGCCCTCAAAACAGGAAATCTTGGCTTTAACTGGGACTCAGAT
>ABB30012
ATGGAGTTCTTGAGGAGCCTTGACTGGACCCAAGTGCTGGCTGGTCAGTATGTGACAAATCCCAGATTCAGCATATCTGACTACTTTGAAATTGTTCGACAGCCTGGTGACGGAAACTGTTTCTACCACAGCATAGCGGAGCTAACCATGCCGAACAAGACAGACCACTCATATCACAACATCAAGCACATAACTAAAACAGCAGCACAGAAATACTATTTGGATGAGCCTGAGGCTAAGCTTGTCGGTCTTAGTCTAGAGGACTACCTCCAGAGGATGTCATCTGACAATGAGTGGGGCTCCACTCTTGAAGCATCCATGCTGGCAAAGGAAATGGGCATAACTATCATCATCTGGACTGTAACAGCCAATGATGAAGTGGAAGCTGGCATCAAATTCGGGGAGGGTGATGTGTTCACAGCTGTGAACCTCCTGCACTCAGGGCAGACACACTTTGATGCACTCAGAGTGCTGCCACAGCTTGAGACTGATGCTAGAGGAACACTAAGTCTAGTAGACAAGGTTATAGCTGTAGACCAGCTAACATCATCATCTAGTGACGAACCGCAAGACTACGAAGATCTTGCCCTAGCGCTTGCGGATACAGAGGAACCACGCAGGCGAACGAGCCTGGACGAGGTTACTTTGTCTAGAAGACAGGCAGAAGTGCTTAGACAGAAAGCATCTCAACTTTCCAAGCTAGTCAACAAGAGCCAAAACATACCTACTAGAGTTGGTAGGGTTTTGGACTGCATGTTCAATTGCAAATTGTGTGTTGAGATAACCTCTGAGACTCTCATGCTGAGGCCAGAATCAAAAGAAAGGATTGGGGAAGTCATGTCACTGCGACAGCTAGGACATAAACTGCTGACAAGAGACAAACAGATCAAGCAAGAATTTTCCAGAATGAAACTACATGTCACCAAGGACCTACTTGATCATCTGGATGTTGGTGGGCTGCTCAGAGCTGCCTTTCCAGGAACAGGGATTGAAAGACACATGCAGCTGCTTCACTCTGAAATGATACTGGACATCTGCACTGTGTCTCTTGGAGTGATGTTATCCACTTTTCTGTATGGCTCTAACAATAAAAACAAGAAGAAGTTTATAACAAATTGCCTGCTAAGCACTGCATTGTCAGGAAAGAAAGTGTTTAAAGTACTTGGAAGCCTGAGCAACGAACTACTGTACAAAGCACCTAGAAAAGCTCTTACAATTGTCTGCAGCGCCCTATTTGGAAAGCAAATAAACAAGCTACAGAATTGCTTCAGGACCATCAGCCCTGTCAGTCTGCTTGCACTTAGAAACTTGGATTTTGATTGTCTTAGTGTGCAGGACTACAACGGTATGATAGAGAACATGTCGAAGTTGGACAACACTGATGTTGAGTTCAATCACAGAGAGATAGCTGACCTCAACCAACTCACATCTCGGCTTATCACATTGAGAAAAGAAAAGGACACTGATCTACTCAAACAATGGTTCCCAGAAGACAGCCTAACTCATAGATGTACGAGAAGTGTCACGAATGCAGAAGAGCATGTAATATCTGAGTTTTTCAAGAAGAAGGACATCATGAAGTTCATCAGCACTTCTGGCAGAGCAATGAGTGCTGGCAAGATTGGCAATGTGTTGTCCTATGCGCACAATTTGTACCTGAGCAAAACCAGTCTGAACATGTCCTCGGAAGACATCTCACAACTCTTGATAGAAATCAAAAGGCTATATGCCTTGCAAGAAGACTCTGAAGTAGAACCTATAGCAATAATCTGTGATAGTATAGAAAGCAACATGAGGCAGCTTTTCGCAATACTACCACCTGACTGTGCAAGAGAATGCGAGGTCCTCTTTGATGATATCAGAAACTCACCTACCCACAGTACTGCATGGAAACATGCCCTTCGCCTGAAAGGGACTGCATATGAAGGCCTGTTTGCAAGTTGCTATGGCTGGCAATACATTCCAGAAGACATCAAACCGAGTCTAACAATGTTGATACAGACCTTGTTCCCTGATAAGTTTGAAGAGTTCTTAGACAGGACCCAATTGCACCCAGAGTTCAGGGACCTGACACCTGACTTCTCATTGACACAGAAAGTGCATTTTAAAAGAAATCAGATACCTAGTGTTGAAAATGTGCAAGTCTCAATTGATGCAACACTACCTGAGTCCGTTGAAGCAGTCCCTGTTACAGAAAGAAAGATGTTTCCTCTGCCAGAAACCCCGCTTAGTGAGGTCCACTCTATAGAGAGAATTATGGAGAACTTCACCCGACTTATGTGTGACGCAAGACCTTCTGGAGGAAAAGAGGGCACAGAGCAGGTAGGGCAGCCTACTTCACAAGGCACTGATGAGCCCGAAAGCACTAATGTTCTCTCTTTCAAAGACTACAGAGAAAGAGGTATAGTTGAAGAAAACCACATGAGATTCAGCGAAGAGGACCAACTTGAAAAAAGACAGCTGCTGCTTGTAGAGGTCGGGTTTCAAACTGACATTGATGGGAAAATAAGAACAGACCACAAAAAGTGGAAAGACATTCTTAAACTACTGGAGTTATTAGGAATTAAATGCTCATTTATTGCGTGTGCAGATTGCTCATCCACCCCACCTGACAGGTGGTGGATAAAAGAGGACAAAGTGCGCATCTTGAAAAACTCGGTCAGCTTCCTTTTCAACAAGCTTTCTAGAAATTCACCCACTGAAGTTACAGACATAGTTGTCGGAGCTATAAGCACCCAGAAGGTTAGGAGCTATCTTAAGGCAGGCACTGCAACAAAGACACCTGTTTCAACTAAGGATGTTTCTGAAACTTGGGAGAAGATGAAAGGGCACATACTCAGTAGGCCAACAGGCTTGATGTTGCCAAACAACCTTGAGCAGGCAATGCGTAAAGGCCTGGTGGAAGGTGTTGTTATTTCCAAAGAGGGTTCAGAACTTTGCATTAATATGCTGAAAGAGAACATGGATAGAATCACTGACGAATTTGAACAGACAAAGTACAAGCATGAGCTCACACAGAACATTGTAACAGGTGAAAAAATGCTGTTGAGCTGGCTGACTGAGGATATCAAATCAGCAAGGTGCAGTGAATGCCTAAATGCAATTAAGAAGGCCATTGAAGAAACTACCAACCTGTCAGAAAAGATTGAATTACTTGCATACAATATGCAGCTCACCAGTCATTGTGGAAACTGTCATCCTAGTGGCGTTAGCATCAACAACACTTCTAACGTGGACAAGAGGTGTCCTTGTGTTGAAGTTGTCAACCACTGTGAAAACAGGGGCTTTGAGGATAGTAACGAATGCCTAACTGACTTAGACAGGCTTGTCAGGCTCACATTACCAGGGAAAACAGAGAAGGAAAGAAGAATCAAGCGCAATGTAGAGTACCTTATAAAACTGATGATGAGTATGTCGGGTATCGATTGTATAAAATACCCAACAGGACAACTTATCACACACGGGAAAGTTGCTGCAAAGCTCAAAGAAGGAAGCCTAAGAGATAAGAGTGAAGAGAATCAGAGGCTGGCTGAAAGGGTTGACATTGTTAAAAAAGAACTCTCTGAAGCTAAGCTGAAGGAATACTCCACTTATGCGAAAGGAGTAATTTCTAACTCTCTTAAAAACATTTCGAAGCAGAGCAGATCAAAGTGTTCTGTGCCAAAATCCTGGCTCGAAAAGATACTCTTTGACTTAAAAGTGCCTACCAAAGATGAGGAAGTCCTCATTAATATTAGAAACTCCTTGAAGGCCAGGTCTGAATTTGTTAGAAATAACGATAAATTACTTATAAGGTCGAAGGAGGAGCTAAAAAAATACTTTGATGCCCACACTGCTAAGCTGAAGAAGAACAGACAGCCAACACCTTTCCAAGTCGATTGCATACTATTCAAGGAAGTTGCAGCAGAATGTATGAAAAGGCACATGAGTACACCATACGAGGGGATCGTGGACACCCTAGTTTCACTTATAAATGTCCTAACAAGATTCGTCTGGTTTCAAGAAGTTGTGTTATATGGCAAGATTTGTGAAACCTTCTTGAGGTGCTGCACGGAGTTCAACAGGTCAGGCATTAAGTTGGTTAAGGTAAGGCATTGTGACATAAACCTTTCTGTTAAATTGCCCTCAAACAAGAAGGAGAACATGCTATGCTGCATTTACAGCAATAATATGGAACTTTTAAAAGGCCCTTTTTACCTAAATAGAAGACAGGCTGTCCTAGGTTCATCATACCTCTACATTGTGGTTACACTATACATTCAGGTGCTACAGCAATATAGATGTTTGGAAGTAATTAACAGCGTGAGTGACAAAATGCTACAGGACATAGAAAATCACTCCATGGCTCTATCAGAAGATGCATTGAAAGAGCTTACTGCCACCTTAGAGGGTAGATTTGAAGCATCATACAAGATACGCTCTGCAAGGTGTAAAGCAAGTGGAAACTTCCTAAATAGGAGCAGTAGGGACCACTTCATTAGTGTCTTTTCTGGGCTGAACCTAGTTTACGGCTTCCTCATGAAGGATAACCTGCTTGCAAACTCACAACAACAGAACAAACAATTACAAATGCTTAGATTCGGTATGCTCGCAGGGCTCAGCAGACTTGTTTGTCCAGGTGAGCTTGGAAAGAAGTTCTCAACAAGTTGCAGAAGAATCGAGGACAACATTGCTAGGCTATACTTACAAACAACTGTCTACTGTTCGGTTAGGGATGTGGAGGAAAATGTGAAGCACTGGAAGTTGAAGGACTTGTGTCCTGATGTAACCATACCCTGCTTTACTGTTTATGGCACTTTCGTCAACAGTGACAGGCAGCTAATATTTGACATCTACAATGTGCATATTTACAACAAGGAAATGGACAACTTCGATGAGGGATGTATCAGTGTCCTAGAAGAAACTGCTGAAAGACACATGCTCTGGGAGCTTGATCTGATGAACTCACTCTGCTCTGATGAAAGGAGAGATGAGAGAACTGCAAGGTTGCTGTTAGGTTGCCCTAATGTTAGAAAGGCTGCAAACAAGGAAGGGAAAAGGTTGATGAAGTTGAGTGATGACGCG---TCCACTGACACAAACAGCGTTGCTTCAGAGGTGTCAGATAGGAGGTCTTATAGCTCAAGCAAGAGTAGAATCCGTAGCATTTTCGGAAGGTATAACTCTCAGAAAAAACCCTTTGAACTAAGATCAGGTCTCGAGGTGTTCAACGACCCGTTTAATGACTATCAACAAGCAATAACTGACGTGTGTCAGTTCTCTGAGTACACTCCCAGCAAAGACAGTGTTTTAAAAGATTGCCTCCAAATCATACGAAAGAATCCTAGTCACACCATGGGTTCTTTTGAACTGGTACAGGCAGTATCTGAGTTTGGCATGAGCAAATATCCTCCAGAAAACATAGACAAGGCTAGAAGGGATCCAAAAAATTGGGTTAGCATATCTGAAGTCACAGAGACAACAAGCATAGTTGCTTCACCAAAAACACACATGATGTTGAAAGATTGCTTTAAAATTATCCTTGGAACAGAGAATAAGAAGATAGTCAAAATGCTTCGAGGAAAGTTGAAGAAGCTAGGTGCCATCTCTACAAACGTTGAAATTGGGAAAAGGGACTGTCTAGACCTTCTTAGCACTGTAGATGGTTTGACGGATCAGCAGAAGGAGAACATTGTGAACGGCATTTTTGAGCCTTCTAAGCTATCCTTTTACCACTGGAAAGAATTGGTTAAAAAGAACATTGAAGAAGTTTTGTTAACAGAAGATGGAAACCTGATCTTCTGTTGGCTAAAGACAGTGTCATCATCAGTCAAAGGCAGCCTGAAGAAGAAACTAAAATTCATGAACATACATTCCCCTGAGCTCATGCCCGACAACTGTATCTTTTCAGAAGCTGAGTTCCAAGAACTAATAAAGCTTAAGAAGCTTCTTCTCAGTGAACAGCAGGAAGAGCAGGAATTAAATCAGAATCTGCTCATTTCTGCCTGGACCAAGAGCATAACAACTTGCAAGGACTTTGCAAACATAAATGACAGGGTGCAAAAATTCATACACCAACTTTCTGAGGAACTCTACGAAATAAGACTACAGCATCTAGAGTTATCAAAGCTGAAGCAGGAACACCCTAGTGTCAGTTTCACCAAGGAGGAAGTGTTAATAAAAAGGCTAGAAAAGAATTTCCTTAAGCAACATAATCTTGAAGTAATGGAGACAGTCAACCTCATTTTTTTTGCAGCATTGTCAGCCCCTTGGTGTCTTCACTATAAGGCACTAGAATCTTACCTGGTCAGACATCCAGAAATACTTGACTGTGGGCTGAAAGAAGACTGTAGGCTCCCCCTGCTGGATCTGTCTGTTTCAAAACTATTGGTGTCTCTGTACCGAAGAGATGGTGAAGAATTAGTGCAAAACTCCGGTTTAAAGATTGGGTTTCTGGTGAAGTATGCTGTCACATTGTTCACATCAAACGGCGAGCCATTCTCACTCAGCCTGAATGATGGTGGGCTGGACCTTGATCTCCATAAAACCACCGATGAAAAACTGCTGCATCAGACCAAAATAGTTTTTGCAAAGATAGGCTTATCAGGAAATGGATATGATTTCATCTGGACAACTCAAATGATTGCAAATAGCAATTTCAACGTTTGTAAGAGGTTGACAGGCAGGAGTACCGGAGAAAGACTCCCAAGAAGTGTTAGGAGCAAAGTCATTTACGAAATGGTAAAGCTGGTAGGTGAAACGGGCATGGCCATACTCCAGCAGTTGGCTTTTGCGCAAGCGCTTAATTACGAACATCGCTTTTATGCAGTGCTGGCACCAAAAGCACAGTTGGGTGGTGCAAGAGACTTGTTGGTGCAGGAGACTGGTACAAAAGTCATGCATGCTACCACTGAAATGTTTAGCAGGAATCTTTTGAAAACAACCTCTGATGATGGTCTCACTAACCCACATCTTAAAGAAACCATTCTGAATGTGGGGCTAGATTGCCTCACCAACATGAGAAACCTTGATGGAAAACCCATTAGTGAAGGTAGCAATCTAGTTAATTTCTACAAAGTTATTTGCATCTCCGGAGATAACACCAAGTGGGGCCCAATACACTGCTGTTCCTTCTTTTCTGGTATGATGCAGCAGGTGCTGAAGGATGTACCTGATTGGTGTTCATTTTACAAACTAGTTTTTATAAAGAATTTATGCAGACAGGTAGAAATACCTGCTGGTAGCATCAAGAAGATTTTAAACGTGCTTAGATACAAGTTGTGTTCTAAGGGAGGCGTAGAGCAGCATAGTGAAGAAGACCTGAGGAAGCTGCTGACAGACAATCTGGACAGCTGGGATGGAAATGACACTGTTAAGTTCTTAGTGACTACCTACATAAGCAAGGGACTCATGGCGCTTAATAGCTACAATCACATGGGACAAGGAATCCATCATGCAACATCATCAGTGTTGACTTCTTTAGCAGCAGTACTATTCGAAGAGTTAACCATCTACTACCTTAAGAGAAGCATGCCTCAAACAACCATTCACGTTGAGCATGCAGGTAGTTCTGATGATTATGCAAAATGTATAGTGGTGACAGGTATTCTGTCAAAAGACCTTTATGCGCAATATGATGAAACGTTCTGGAAACATGCATGCAGGTTGAAGAATTTCACAGCGGCAGTACAAAGGTGCTGCCAAATGAAAGACAGTGCCAAAACCTTAGTAAGTGACTGCTTTCTTGAATTCTATAGTGAATTCATGATGGGTTATAGAATCACACCCGCTGTAATAAAATTCATATTCACGGGACTTATAAATAGCTCAGTAACTTCTCCACAAAGTCTAATGCAAGCATGTCATGTTTCCTCTCAGCAGGCAATGTACAACAGTGTTCCTCTTATAACAAACACTGCCTTTACACTACTTAGGCAACAGATTTTCTTCAATCACGTTGAGGATTTCATCAGAAGGTATGGAATCCTGACTCTTGGGACACTATCCCCTTTCGGTAGACTGTTCGTCCCAACATACTCAGGTCTGGTTAGCTCAGCTGTTGCTCTTGAGGATGCTGAGGTCATTGCCAGAGCAGCACAAACTCTCAGCATGAACAGTGTATCGATCCAGTCAAGTAGTTTGACCACACTAGATGGATTAGAACGAAACCGAGCAAGCTCATCAGTTGATGATAGCAGCAGCATAAGTGACACAACAGTGACTTCTCAAGACTCAGGGTCTTCTGCATCAAGTTTCTCTTTCGAGCTGAACCGGCCCCTGTCTGAAACAGAGATACAGTTTATAAAGGCACTTAGCAGTCTGAGGTCAATCCAGGCGTGTGAGATAGTGCAGAACAGAATAACTGCTCTGTACAGCAATAGCAACGAAGGCCCCCTTGACAGGCACAATGTCATATATAGCAGTAGAATGGCAGACTCATGTGATTGGCTGAGAGACGGGAAAAGAAGAGGAAACTTTGAATTGGCAAATAGAATACAGTCAGTACTCTGTGTACTGATAGCTGGCTATTACAGATCGTTCGGAGGAGAAGGAACAGAAAAGCAAGTTAAAGCATCACTAAACAGGGATGATAACAAGATAATTGAAGACCCCATGATTCAACTGATACCTGAGAAATTGAGAAGAGAGTTAGAAAGGTTAGGCGTGTCTAGAATGGAGGTCGATGAGTTGATGCCTAGTATCAACCCAGATGATACTCTTGCACAGCTTGTGGCAAAAAAGCTTATTAGTTTGAATGTGTCGACAGAAGAATATTCAGCCGAAGTTTCAAGGCTCAAGCAAACACTTACTGCTCGTAATGTCTTACATGGTCTGGCAGGAGGGATTAAGGAGCTTTCCCTTCCTATATATACAATATTCATGAAGTCTTACTTCTTTAAAGATAATGTTTTCCTGTCTCTTACAGACAGGTGGTCAACTAAACACAGTACAAATTACCGTGACAGCTGTGGCAAACAGCTGACAGGTAAGATAATAACTAAATATACCCACTGGCTGGACACATTCTTAAGCTGCTCTGTCTCCATCAATAGACATACCACCGTCAAGGAGCCATCATTATTCAATCCCAATATCAGATGTGTTAACCTAATCACCTTCGAAGACGGTCTTAGGGAACTCTCAGTGATTCAAAGCCACCTGAAAGTCTTTGAAAATGAGTTTACGAATTTGAATCTTCAATTTTCGGACCCCAATAGACAGAAACTTAGGATAGTAGAATCAAGACCAGCGGAATCTGAACTAGAAGCAAACCGAGCTGTGATAGTCAAGACCAAGCTGTTCTCAGCAACTGAGCAGGTCCGCCTCTCCAACAATCCCGCAGTTGTCATAGGTTATCTGTTAGATGAATCTGCAATCTCAGAAGTCAAGCCAACTAAGGTTGATTTCTCAAACTTGCTCAAAGATCGTTTTAAGATCATGCAGTTCTTCCCTTCAGTATTCACCCTAATTAGAATGCTTACGGATGAGTCAACAGACTCTGAGAAAAGTGGCCTTAGCCCTGACTTGCATCAGGTTGCTAAGTATTCAAATCACCTCACCCTACTTAGTAGGATGATACAGCAAGCAAAGCCAACTGTTACTGTTTTCTACATGTTGAAAGGCAACCTGATGAATACAGAGCCGACCGTTGCAGAACTTGTCAGTTATGGCATCAAGGAAGGTAGATTTTACAGGCTTTCAGACACTGGAATTGATGCAAGCACCTACTCTGTGAAATACTGGAAGATCCTCCACTGTATATCTGCAATAGGTGGGCTCCCTTTAAGTCAAACAGACAAATCCTCATTGCTCATGAGTTTTTTGAACTGGAGAGTGAACATGGACATCAGGACTCCTGACTGTCCACTGTCAAGTCATGAGGCAGGCATATTAAGTGAATTTGATGGGCAGGTTATTGCAAACATACTTGCTAGCGAGTTAAGCTCTGTGAAGCGTGACTCTGAGCGTGAAGGGTTGACTGATCTCTTGGACTACCTGAACTCACCCACAGAGCTATTGAAGAAAAAACCCTACTTAGGCACCACCTGTAAGTTCAACACTTGGGGAGACACAAACAGAACTGGAAAGTTCACATACAGTAGTAGGTCAGGGGAGTCAATTGGAATATTCATTGCTGGAAAATTGCATGTCCACCTTTCTTCTGAGTCAGTGGCATTGCTGTGTGAGACAGAAAGACAGGTGCTGTCTTGGATGAGTAAAAGGAGGACGGAAGTGGTAACCAAAGAGCAGCATCAACTATTCTTGAGCCTTCTTCCTCAATCTCACGAGTGTCTACAGAAACATAAGGACGGTAGCGCAATGTCAGTCATACCTGATAACAGCAATCCCCGGCTTCTCAAGTTTGTGCCTCTCAAGAAAGGCTTAGCAGTTGTAAAAATAAAGAAACAAATTTTGACGGTGAAGAAGCAGATTGTGTTTGATGCAGAAAGTGAACCAAGATTGCAATGGGGACATGGCTGTCTATCCATTGTTTATGATGAAACTGACACACAGACTACCTACCATGAAAACCTACTGAAGGTTAAACAACTAGTGGACTGCTCCACTGACAGGAAAAAACTTTTGCCTCAGTCAGTGTTTTCAGATTCTAAAGTTGTGCTGTCAAGGATTAAGTTTAAAACGGAATTGCTTCTTAATTCCTTGACATTATTACACTGCTTTCTGAAACATGCTCCTAGTGACGCCATAATGGAAGTGGAAAGCAAGAGTAGCCTATTACACAAATACCTCAGGTCAGGAGGTATCAGACAACGTAACTCAGAAGAGCTGTTCAGAGAGAAGCTGGACAAAGTGGTGATAAAAGACAATCTAGAACAAGGGATAGAAGAAGAAATTGAGTTTTGCAATAATCTGACAAAGACAGTGTCAGAAAACCCGCTACCACTCAGTTGCTGGTCAGAAGTGCAGAATTATATAGAAGACATAGGCTTCAACAACGTCCTGGTGAATATCGACAAGAACACAGTCAAAAGTGAACTTTTGTGGAAGTTCACGCTAGACACTAATGTAAGTACTACAAGCACCATCAAGGACATCAGAACTCTCGTCTCCTACATCAGCACCGAGACCATCCCTAAGTTTTTACTCTCATTTCTTCTCTATGAGGAAGTACTGATGAACTTGATCCAGCAATGCAAGGCAACCAAAGAGCTCATTAACAGTACAGGGCTTTCGGACCTTGAATTAGAGAGTCTGCTCACTCTATGTGTATTCTGCTTTCAAACTGAGCGCAGTAAGCGAGGAGGACCGAGGTGTTCTTTCACAGCACTGCTAGGCTTAATCCACGAAGACTGGCAAAAGATAGGAAAGAACATCCTTGTTCGTGCAAGCAGTGAATTAGGGGACATTTCACTAAAAGTGATTATCATTTTGGTCCCACACAAAGATATGTCCAGGCCTAAATCGGAAAGGATCGTCACTGCCAGAAGATCACTGAATCATGCTTTGACCTTGATGTTCTTAGAAGAG---GTCACATTGCCTGAGCTGAAAGCCTTTTCCGTTAACTGTAAAATGGGTAGCCTAGAGGGACAAGAATGCTTTGAGTTCACGATTCTAAAAGACAACAGTACCAAGCTGGACTACAACAAACTGATTGACCACTGTGTAGACATGGAAAAGAAGAAAGACGCTGTCAGAGCAGTTGAGGACTTAGTGCTAATGTTGACGGGGAGAGCAGTGAGGCCCAGCATTGTGACTCCAGCAGCGCCTGAGTTTGAGCAGTGTCAGGAGCAGATAAGCCTGGATGACTTAATGGCGTGTGACATAACAGTGGTGCAA---------CCAGACAGAGAGGCGGAGGCACTCAAGACTGGCAATCTTAGCTTTAACTGGGATTCAGAC
>ABB30017
ATGGACTTCTTGAGGAACCTTGATTGGACTCAGGTGATTGCTGGTCAATATGTGACCAACCCTAGGTTCAATATTTCCGATTACTTCGAGATTGTGCGGCAGCCTGGTGATGGGAACTGCTTCTACCACAGCATAGCTGAGTTAACCATGCCCAACAAAACAGCCCACTCATATCACAACATCAAACATCTGACCGAGTTGGCAGCAAGGAAGTATTACCAAGAGGAGCCAGAGGCTAAGCTTGTTGGCCTGAGTTTGGAAGATTACCTTAAGAGGATGCTGTCTGACAACGAGTGGGGGTCAACTCTTGAGGCATCCATGCTGGCCAAAGAAATGGGCATTACAATAATCATTTGGACTGTTGCTGCCAGTGATGAAGTGGAGGCAGGCATAAAATTCGGAGACGGTGATGTGTTTACAGCTGTGAACCTTCTGCACTCTGGGCAAACACATTTTGATGCTCTCAGAATACTGCCACAGTTTGAAACAGACACGAGGGAGGCCTTGAGTTTGGTAGATAAGGTTATAGCTGTGGATCAGTTGACATCATCCTCTAGTGATGAGCTGCAAGACTATGAAGATCTTGCTTTAGCACTCACAAGTGCGGAAGAACCGTATAGGCGGTCAAGCTTGGATGAAGTCACTCTATCCAGGAAACAAGCAGAGCTATTGAGGCAGAAGGCATCTCAGTTGTCTAAATTGGTCAACAAAAGTCAGAACATACCGACTAGAGTCGGCAGGGTCTTGGACTGCATGTTCAACTGCAAACTATGTGTTGAGATATCAGCTGACACTTTAATTCTAAGGCCAGAATCCAAAGAGAGAATTGGCGAAGTCATGTCATTGCGGCAGCTAGGGCACAAATTGCTGACACGAGACAAACAAATTAAGCAGGAATTCTCTAGAATGAAACTTTATGTTACCAAAGATTTGCTGGACCATCTAGATGTTGGAGGGCTGTTGAGGGCTGCCTTCCCTGGAACAGGAATAGAAAGGCATATGCAGCTACTACACTCTGAGATGATACTGGACATCTGTACTGTGTCACTTGGCATCATGTTGTCAACATTCTTATACGGCTCTAACAATAAGAACAAGAAGAAGTTCATTACTAACTGTCTGCTCAGTACAGCTCTGTCTGGAAAGAAGGTGTACAAGGTTCTCGGCAACCTAGGAAATGAACTGTTGTATAAGGCACCCAGGAAGGCCTTGGCAACTGTCTGTAGTGCCTTATTTGGGAAGCAGATAAACAAGCTTCAGAATTGCTTTAGAACCATAAGCCCTGTTAGCTTGCTTGCATTAAGAAATCTGGATTTTGACTGTCTAAGTGTGCAGGACTATAGTGGCATGATAGAAAGTATGTCCAAATTGGATAACACTGATGTTGAATTCAACCACAGGGAGATAGCTGATCTCAATCAGTTAACTTCTCGGCTCATTACATTAAGAAAAGAGAAAGACACTGACCTCCTTAAACAATGGTTTCCTGAAAGTGACCTCACCCGCAGAAGCACCAGGAATATCGCAAACGCAGAGGAATTTATCATATCTGAGTTCTTTAAAAGGAAGGATATTATGAAATTCATCAGCACCTCAGGAAGGGCAATGAGTGCAGGCAAGATTGGCAACGTCCTTTCCTATGCACACAACCTTTACTTGAGTAAGTCTAGTTTAAATATGACTTCTGAGGACATATCACAGCTTCTGATTGAGATCAAGAGATTGTATGCTCTTCAAGAAGATTCTGAAGTAGAGCCGATAGCTATAATTTGTGATGGCATAGAAAGCAATATGAAACAGTTGTTTGCTATACTGCCTCCTGACTGTGCAAGAGAGTGTGAGGTCCTCTTTGATGACATAAGAAACTCTCCAACGCACAGTACAGCTTGGAAACATGCCCTTCGGTTAAAAGGGACCGCATATGAGGGTCTGTTTGCAAACTGCTACGGATGGCAATACATTCCAGAAGATATCAAACCAAGCCTGACCATGTTGATACAGACTTTGTTTCCTGACAAGTTTGAAGATTTCTTAGATCGAACCCAGTTGCATCCAGAGTTCAGAGATTTAACTCCTGACTTTTCGCTTACACAAAAGGTTCATTTCAAAAGAAATCAGATACCTAGTGTTGAAAATGTGCAAATCTCCATTGATGTAACACTGCCTGAATCTGTGGAGGCAGTGCCGGTGACAGAAAGAAAAATGTTCCCTCTGCCTGAAACTCCACTGAGTGAGGTGCATTCAATAGAGCGCATTATGGAAAATTTTTCCCGCCTTATGCATGGTGGAAGACTTTCATCCAAGGAAAAAGATGGAGATCTGGCAGAACAAGGCAACCAGCAAAGCGCCGTTGAACACGAGAGTCCAAGCATCTCGGTCTTCAGGGACTATGGAGAGAGAGGAATAGTTGAGGAGAATCACATGAGGCTTAGTGAAGAAGATCAGCTGGAAACAAGGCAGCTGCTGTTGGTGGAAGTTGGTTTTCAAACTGATATCGATGGGAAAATAAGGACAGACCACAAGAAATGGAAGGATATTTTAAAGCTGTTAGAGTTGCTAGGAATCAAATGCTCTTTTATCGCCTGTGCCGACTGCTCGTCTACACCGCCAGATAGATGGTGGATTACGGAGGACAGAGTACGAGTCTTAAAGAATTCAGTCAGTTTCCTCTTTAATAAACTCTCTAGGAACTCACCTACAGAGGTAACTGACATAGTTGTTGGAGCTATAAGTACTCAAAAGGTTAGGAGTTACCTAAAGGCAGGAACTGCAACAAAAACCCCTGTGTCGACAAAAGACGTTCTGGAGACTTGGGAAAAAATGAAAGAGCACATACTAAATAGGCCAACAGGATTAACACTGCCTGCCAGTTTGGAACAGGCTATGCGCAAAGGACTGGTTGAAGGTGTGGTTATCTCTAAGGAAGGTTCTGAATCATGCATCAACATGTTGAAAGAAAATTTGGATCGAATAACTGATGAATTCGAGCGAACAAAATTTAAACATGAACTAACTCAGAATGTTACCACTAGTGAAAAAATGCTGTTTAGCTGGTTGAGTGAAGACATCAAATCATCGAGATGCACTGAGTGCCTCACCAACATAAAGAAAACCGTTGACGAGACTGCCAACTTGTCTGAGAAGATTGAGCTGCTTGCATATAATCTTCAACTCGTTAGTCATTGCAGCAACTGTCACCCCAATGGTGTGAGTATTAGCAACACATCTAATGTATGCAAGAGGTGCCCTAAAATAGAAGTGGTTAGTCATTGTGAAAACAAAGGCTTTGAGGACAGCAATGAATGCTTAACAGATCTAGACAGGCTTGTTAGGCTCACATTACCAGGGAAAACTGAGAAGGAGAGAAGAGTCAAACGCAATGTGGAATACCTTATAAAACTGATGATGAGCATGTCAGGCATTGATTGCATAAAATATCCCACAGGACAGCTCATCACCCATGGAAGGGTGAGTGCAAAACATAACGATGGAAATTTGAAAGATAGGAGTGAGGACGATCAAAGGCTAGCCGAGAAGATAGACACTGTTAGGAAAGAGCTTTCAGAATCCAAACTAAAAGATTATTCAACTTATGCAAGAGGGGTGATAACAAATTCACTAAAAAACCTCTCAAAGCAGGGTAAGTCAAAGTGTTCTGTGCCGAGGTCTTGGCTTGAAAAGATATTGTTTGACTTAAAGGTGCCCACTAAAGACGAGGAAGTGCTTATAAACATTAGAAACTCATTGAAAGCTAGATCTGAGTTTGTTAGAAACAACGATAAACTACTCATAAGGTCAAAAGAAGAATTAAAAAAATGTTTTGATGTGCAATCATTTAAACTAATGAAAAACAAGCAACCCGTGCCTTTTCAGGTTGACTGTATACTGTTTAAAGAAGTGGCAGCTGAGTGCATGAAGAGGTACATTGGCACACCTTATGAAGGAATTATCGACACCTTAGTTTCTCTGATTAATGTTCTGACAAGGTTCATCTGGTTTCAAGAGGTGGTGCTATATGGTAAAATATGTGAGACCTTTCTGAGATGTTGCACAGAATTTAATAGGTCAGGGGTTAAACTAGTCAAGGTAAGGCACTGTGACATTAACCTATCAGTCAAACTGCCATCGAACAAAAAAGAGAACATGTTATGTTGTATATACAGTGGCAACATGGAGCTCTTGCAAGGACCTTTCTATTTGAACAGGAGACAAGCTGTCCTTGGTTCTTCATACCTTTATATTGTCATTACACTTTACATACAAGTATTGCAGCAGTATAGGTGTCTAGAAGTTATAAACAGTGTAAATGAAAAAACATTGCAAGACATTGAAAATCACTCCATGACTTTGCTAGAAGATGCATTCAAGGAACTCACTTTTGCTCTTGAAGGTAGGTTTGAAGAATCTTACAGAATACGGACCTCTAGGTGTAAAGCTAGCGGGAACTTCTTAAACAGAAGCAGTAGAGACCACTTTATAAGCATTGTCTCAGGCTTGAACCTGGTTTATGGCTTCCTCATAAAAGATAACTTATTGGCTAATTCTCAGCAACAGAATAAACAACTACAAATGCTTCGTTTTGGCATGCTTGCAGGGCTTAGTAGGCTTGTTTGCCCTAATGAGCTAGGGAAAAAGTTTTCGACAAGTTGTAGAAGGATTGAAGACAACATTGCAAGACTTTACCTACAAACATCTATATATTGTTCAGTCAGAGACGTGGAAGACAATATTAAGCACTGGAAGCAAAGAGATCTATGCCCTGAAGTGACCATTCCATGCTTTACAGTCTATGGCACCTTCATCAACAGCGACAGACAGCTTATCTTTGACATTTACAATGTGCATATATACAATAAAGAAATGGATAATTTTGACGAAGGATGCATCAGCGTTTTAGAAGAAACAGCAGAAAGACATATGCTTTGGGAACTCGATCTGATGAACTCACTTTGCTCTGACGAAAAAAGAGATGCCAGAACCGCAAGATTATTACTAGGTTGCCCAAATGTGAGGAAAGCTGCAAACAAAGAAGGGAAAAAGCTGTTGAAGTCAAACAGCGACACA---TCCACTGATACACAAAGCATTACTTCCGAGGTGTCAGACAGAAGGTCCTACAGCTCAAGCAAGAGTAGAATCCGTAGTATTTTTGGTAGGTACAACTCTCAGAAAAAACCATTTGAATTAAGGTCAGGTCTCGAAGTCTTTAATGACCCTTTCAATGATTATCAGCAAGCAATAACAGACATTTGTCAATTTTCTGAGTATACACCAAACAAGGAGAGCATTTTGAAGGACTGTCTTCAAATCATACGGAAAAACCCTAGCCACACAATGGGTTCTTTTGAGCTGATCCAAGCAATTTCAGAGTTCGGTATGAGTAAATTTCCTCCAGAGAACATAGACAAGGCAAGGAGAGACCCGAAGAACTGGGTCAGCATCTCTGAAGTTACTGAAACAACAAGTATAGTTGCATCACCCAAAACTCATATGATGCTCAAAGATTGTTTTAAAATTATACTAGGTACTGAGAATAAGAAGGTAGTTAAAATGCTTCGAGGGAAGCTAAAAAAACTCGGCGCTATCTCAACAAACATAGAGATTGGGAAAAGGGATTGCTTGGATCTACTCAGCACGGTAGATGGTCTGACAGACCAACAGAAAGAAAACATTGTGAATGGGATATTTGAGCCTTCAAAGCTGTCCTTCTATCACTGGAAAGAGTTGATCAGAAAGAACATTGATGAAGTTTTACTTACTGAAGATGGAAATCTGATCTTCTGCTGGCTAAAGACAATCTCTTCTTCAGTCAAAGGAAATTTAAAGAAGAGACTCAAGTTCATGAATGTAAATTCCCCGGAACTGATGCCAGAGAACTGTCTCTTTTCTAGTGAAGAATTCAATGAGTTGATCAAACTGAAGAAGCTTCTCCTCAACGAGCAACAAGATGAGCAGGAGCTGAAACAGGACCTTTTGATATCTTCTTGGATTAAGTGCATAACAGCCTGTAAAGATTTTGCAAGCATCAATGACAAGGTTCAGAAATTCATTTACCACCTTTCTGAAGAGCTGTATGACATAAGGCTGCAGCACCTGGAACTGTCAAAGCTTAAGCAAGAACACCCTAGTGTCAGCTTCACTAAAGAGGAGGTCTTAATAAAGCGACTAGAGAAAAATTTCCTAAAGCAGCACAACCTGGAAATTATGGAGACAGTAAACCTTATATTCTTTGCCGCTCTTTCAGCTCCTTGGTGCTTACACTACAAAGCACTAGAGTCTTATCTAGTGAGACATCCAGAGATACTCGACTGTGGATCTAAAGAGGACTGTAAGCTCACTCTGCTTGATCTGTCAGTTTCTAAGCTCTTAGTCTGTTTGTATCAAAAAGATTACAAAGAACTAACAAACGGCTCAAGTCTGAAACTTGGTTTTTTAGTAAAGTATGCTGTTACCTTATTCACATCCAATGGTGAACCTTTTTCGCTTAGTCTAAATGATGGGGGTTTAGATCTTGACCTGCACAAGACTACTGACGAAAAGCTACTACATCAGACAAAGATAGTTTTTGCTAAAATTGGTCTGTCTGGAAATAGTTATGATTTCATCTGGACTACTCAAATGATAGCAAATAGCAACTTTAATGTTTGCAAGAGATTGACTGGAAGGAGTACCGGAGAGAGGCTTCCAAGAAGTGTCAGAAGCAAGGTCATTTATGAGATGGTAAAACTAGTAGGTGAGACAGGCATGGCAATACTACAACAATTAGCTTTTGCACAGGCACTAAATTACGAACACCGTTTCTATGCAGTCTTAGCACCTAAGGCACAGCTAGGAGGAGCAAGGGATCTGTTGGTGCAAGAAACTGGGACTAAAGTTATGCATGCAACAACTGAAATGTTCAGTAGAAACCTTTTAAAAACAACATCAGATGATGGCCTTACCAACCCGCATCTTAAAGAAACAATCCTTAATGTGGGATTAGACTGCCTTACCAACATGCGAAATCTTGATGGAAAGCCCATAAGTGAAGGTAGCAACTTGGTCAATTTCTACAAAGTCATATGTATCTCAGGTGATAATACCAAATGGGGCCCAATACACTGCTGTTCCTTCTTTTCCGGCATGATGCAGCAGGTCCTGAAAAATGTTCCAGATTGGTGTTCGTTTTATAAATTAACATTTATTAAGAACTTGTGTAGGCAGGTAGAGATACCTGCTGGTAGCATTAAGAAGATCTTGAATGTCCTTAGATACAGGTTGTGCAGCAAAGGAGGTGTAGAGCAATATAGTGAAGAGGATCTAAGGAAACTGTTGGCAGACAATTTAGACAGTTGGGACGGAAATGACACAGTTAAGTTTTTAGTTACAACCTATATAAGCAAAGGACTCATGGCGTTAAACAGTTACAACCATATGGGTCAGGGCATTCACCATGCAACATCCTCAGTATTAACTTCTCTAGCTGCTGTGCTCTTTGAGGAGCTGGCAATTTTTTATCTTAAAAAAAGCTTACCCCAGACAACAGTACATGTTGAACATGCCGGCAGTTCAGATGATTACGCAAAGTGCATAGTGGTAACTGGTATACTATCCAAAGAGCTCTACTCTCAATACGATGAAACATTCTGGAAACATGCCTGTAGACTTAAGAACTTCACAGCTGCAGTACAAAGATGTTGTCAAATGAAAGATAGTGCCAAGACTTTAGTGAGCGACTGTTTCCTTGAATTTTACAGCGAGTTTATGATGGGCTATAGAGTGACCCCTGCTGTGATCAAATTCATGTTCACTGGACTTATAAACAGCTCTGTGACCTCTCCTCAGAGCTTAATGCAGGCATGCCAAGTTTCGTCACAACAAGCAATGTATAATAGCGTTCCTCTTGTCACCAATACCACCTTCACACTATTAAGGCAACAAATTTTCTTTAACCATGTTGAGGATTTTATCAGAAGGTACGGCATATTAACTCTTGGGACTTTGTCTCCCTTTGGTAGGCTGTTTGTACCAACCTACTCTGGGTTAGTTAGCTCGGCGGTTGCCTTGGAAGATGCTGAAGTCATTGCTAGAGCAGCTCAAACACTTCACATGAACAGTGTGTCGATACAGTCAAGCAGCTTGACCACATTGGACAGCTTAAGTAGCAGTAGGACAAGTTCCACAGTTGAAGATAGCAGCAGTGTAAGCGACACCACTGTTGCTTCTCATGATTCAGGATCGTCATCCTCCAGCTTCTCTTTTGAGCTCAATAGGCCTCTGTCCGAAACTGAACTACAATTCATCAAAGCATTAAGTAGCCTCAAATCTACACAAGCTTGTGAAGTAATTCAGAATAGAATTACAGGTCTTTATTGCAATAGCAATGAGGGGCCTCTTGATAGGCACAATGTTGTTTACAGCAGCAGAATGGCAGATTCTTGCGATTGGCTAAGAGATGGTAAGAGAAGAGGGAATCTGGAACTAGCAAATAGGATTCAGTCTGTGCTGTGTGTTTTGATAGCAGGGTACTACAGATCATTTGGAGGTGAAGGAACCGAAAAACAGGTAAAGGCATCACTGAATAGAGATGACAACAAAATCATCGAGGACCCCATGATACAATTAATTCCAGAGAAGCTGAGGAGAGAGCTGGAGAGGTTAGGTGTCTCCAGAATGGAAGTTGATGAACTAATGCCGAGCATCAGCCCTGATGACACCTTAGCTCAGCTTGTGGCAAAAAAGCTTATTAGCCTCAATGTTTCGACGGAAGAGTACTCGGCTGAAGTGTCTAGGCTTAAACAAACACTAACAGCCCGAAATGTTTTGCATGGGTTGGCTGGAGGAATTAAGGAGCTATCGCTCCCAATATACACGATATTCATGAAATCTTACTTCTTCAAAGACAACGTCTTCTTATCACTAACAGACAGATGGTCTACCAAGCACAGTACAAACTATCGTGATAGTTGCGGCAAACAATTAACCGGTAGAATAATTACCAAGTACACTCACTGGTTGGACACCTTTCTAGGCTGCTCGGTCTCCATTAACAGGCATACTACTGTTAAAGAACCCTCCTTATTTAATCCAAATATCAGGTGTGTTAACCTAATCACATTTGAAGACGGTCTGAGAGAACTATCAGTAATACAGAGTCATCTCAAAGTCTTTGAAAATGAATTTACCAACTTAAACCTTCAGTTCTCCGATCCAAACAGACAGAAACTTAGAATAGTTGAGTCTAGACCTGCGGAATCTGAGCTAGAGGCGAACCGTGCAGTAATTGTTAAAACCAAATTGTTCTCAGCAACAGAACAAGTACGACTATCCAACAATCCTGCAGTTGTCATGGGCTATTTATTGGATGAATCAGCAATTTCTGAAGTCAAACCCACCAAAGTTGACTTCTCAAATTTACTTAAAGATCGCTTTAAAATAATGCAGTTTTTCCCCTCGGTGTTCACTTTGATTAAGATGTTGACAGATGAGTCATCGGATTCAGAAAGGAATGGCCTTAGTCCAGACTTGCAACAAGTTGCAAGGTACTCAAACCATTTAACCCTGCTCAGCAGGATGATACAACAAGCAAAGCCAACCGTGACGGTTTTCTACATGCTGAAAGGTAACTTGATGAACACAGAGCCGACAGTTGCTGAGCTTGTCAGCTATGGTATAAAGGAAGGTAGGTTTTATAGGCTCTCAGACACTGGAATCGATGCAAGCACATATTCTGTGAAATACTGGAAAATTCTTCACTGTATTTCTGCCATTGGATGTTTACCTTTGAGTCAAGCAGACAAGTCTTCACTGCTTATGAGTTTCTTGAACTGGAGGGTGAACATGGACATTAGAGCTTCTGACTGTCCACTATCTAGTCATGAGGCAAGTATACTGAGTGAGTTTGATGGACAAGTTATCGCTAATATACTTGCAAGTGAATTGAGCTCTGTAAAACGAGATTCTGAACGTGAAGGATTAACTGATCTCCTTGATTATCTGAACTCACCCACTGAACTGTTGAAGAAGAAGCCCTATTTAGGGACAACTTGCAAGTTCAACACCTGGGGTGACTCAAATAGATCTGGGAAATTCACATACAGCAGCAGATCTGGAGAATCCATTGGAATCTTCATTGCAGGAAAATTGCACATCCATCTCTCATCTGAGTCCATTGCTTTATTGTGTGAAACTGAAAGACAAGTGCTATCTTGGATGAGCAAAAGGAGAACTGAGGTGATGACCAAAGAACAGCACCAATTGTTCCTGAGCCTCCTCCCCCAGTCACATGAATGTTTACAAAAGCACAAGGATGGCAGCGCACTATCGGTCATACCTGACAGCAGCAACCCCCGACTACTTAAATTTGTACCTCTCAAAAAAGGTTTAGCAGTGGTGAAAATCAAAAAACAAATTTTAACAGTGAAGAAACAGGTCGTGTTTGATGCTGAGAGTGAGCCTAGACTGCAGTGGGGATATGGTTGCTTGTCCATTGTTTACGATGAAACTGACACTCAAACCACATACCACGAGAATCTTTTGAAAGTGAAGCAGCTTGTTGACTGCTCTACAGATAGGAAGAAGCTTTTACCCCAGTCAGTGTTTTCTGACTCCAAAGTCGTTCTCTCAAGGATCAAGTTCAAGACAGAGCTTCTCCTTAATTCACTGACACTGCTCCACTGTTTTTTAAAACATGCTCCTAGTGATGCCATAATGGAGGTGGAGAGTAAAAGCAGCTTGCTGCACAAGTACCTCAAATCAGGAGGTGTCAGACAGCGAAACACTGAAGTACTCTTCAGAGAAAAGTTAAACAAGGTTGTTATAAAAGACAATCTCGAACAAGGTGTAGAAGAGGAAATCGAGTTTTGCAACAACCTGACCAAGACCGTTTCAGAGAACCCGCTACCACTCAGCTGTTGGTCTGAAGTTCAAAACTACATTGAAGACATAGGCTTCAACAATGTGCTTGTTAACATTGACAGAAACACAGTGAAAAGTGAACTTTTGTGGAAATTTACGTTAGACACTAATGTAAGCACCACAAGCACTATTAAAGATATGAGGACACTGGTATCCTACGTCAGTACTGAAACCATCCCTAAGTTCTTGCTTGCATTCCTTCTTTACGAAGAAGTATTGATGAACTTAATCAACCAGTGTAAGGCAGTAAAGGAACTCATCAACAGTACAGGACTTTCAGACTTGGAACTAGAAAGCTTGCTTACTTTCTGCACTTTCTATTTCCAAAATGAATGCAGTAGGAGAGATGGACCTAGATGTTCCTTTGCAGCACTATTAAGCCTAGTTCATGAAGATTGGCAAAAGATAGGGAGAAATATCCTTGTTCGTGCAAACAATGAGCTAGGCGATGTGTCACTGAAGGTTAATATTGTCTTGGTACCCCTAAAGGACATGTCCAAACCAAAGCCTGAGAGAGTGGTTATAGCCAGGAGGTCATTAAATCATGCACTGTCCTTAATGTTTCTGGACGAG---ATGTCATTGCCTGAGCTGAAGTCTTTGTCAGTGAACTGCAAAATGGGGAACTTTGAGGGGCAGGAGTGCTTTGAGTTTACTATTCTGAAGGACAACAGCACAAGGCTAGATTACAATAAGTTGATTGACCATTGTGTGGATATGGAAAAAAAGAGGGAAGCAGTTAGAGCAGTAGAGGATTTAATTCTGATGTTAACAGGCAAGGCAGTCAAACCTAGTACTGTGACACAAATCGAACACAAGGATGAGCAGTGTCAAGAGCAAATAAGCTTGGATGACTTAATGGCAAGTGATACAGCGATAGACTTG---------CCTGACAGGGAAGCAGAAGCCCTTAAAACAGGAAACCTTTGCTTTAACTGGGATTCAGAT
>ABB30016
ATGGACTTCTTAAGAAACCTTGACTGGACTCAGGTGATTGCTGGTCAGCATGTGACCAATCCCAGGTTCAATATCTCCGATTACTTTGAGATTGTGCGGCAGCCTGGTGATGGGAACTGCTTTTATCACAGTATAGCTGAGTTGACCATGCCCAACAAAACAGACCACTCATACCATAACATCAAACACCTAACTGAGGTGGCAGCACGGAAGTATTACCAAGAAGAACCTGAAGCTAAGCTTATTGGCCTGAGTCTGGAAGACTATCTTAAGAGGATGTTATCTGACAACGAATGGGGATCGACTCTTGAGGCGTCCATGTTGGCTAAGGAAATGGGTGTTACTATCATCATTTGGACTGTTGCAGCCAGTGACGAAGTGGAAGCAGGCATAAAGTTCGGAGATGGTGATGTTTTTACAGCCGTGAACCTTCTGCACTCCGGACAAACACACTTTGATGCTCTCAGAATACTGCCACAGTTTGAGGTTGACACAAGAGGAACCTTAAGTCTGGTAGACAAGGTCATAGCTGTGGATCAGTTGACCTCATCCTCTAGTGATGAACTGCAGGACTATGAAGACCTTGCTTTAGCACTTACTAGTGCGGAAGAACCGTATAGACGGTCTAGTCTGGATGAGGTCACCCTGTCCAAGAAACAAGCAGAGATACTGAGGCAGAAGGCCTCTCAGTTGTCTAAACTGGTCAATAAAAGTCAGAACATACCGACCAGAGTTGGTAGGGTTCTGGACTGCATGTTTAATTGCAAACTGTGTGTTGAAATATCAGCTGACACTCTAATTCTGCGACCAGAATCTAAGGAAAGAATTGGTGAAGTTATGTCGTTGCGGCAGCTAGGGCACAAGTTGCTAACACGAGATAAACAAATTAAGCAGGAATTCTCTAGAATGAAGCTCTACGTTACCAAAGATCTGCTTGACCATCTAGATGTTGGTGGGCTATTGAGAGCAGCCTTCCCTGGAACAGGAATAGAAAGACATATGCAGTTGCTACACTCTGAAATGATACTAGACATTTGTACTGTGTCACTTGGCGTCATGTTATCAACATTCTTATACGGCTCTAACAATAAAAACAAGAAGAAGTTCATCACCAACTGCCTGCTTAGCACAGCCTTGTCTGGAAAGAAGGTGCACAAGGTTCTTGGTAACTTAGGAAATGAACTGTTGTATAAGGCACCCAGAAAGGCCTTGGCAACCGTCTGTGGTGCCCTATTTGGGAAACAAATAAACAAGCTTCAGAACTGCTTTAGGACTATAAGTCCTGTTAGTTTGCTTGCACTAAGAAATCTGGACTTTGACTGTCTTAGTGTGCAAGACTACAATGGTATGATAGAAAATATGTCCAAATTGGATAACACTGACGTTGAGTTTAACCACAGGGAAATAGCCGATCTCAACCAATTGACTTCTCGGCTTATTACGTTGAGAAAAGAAAAGGACACTGACCTTCTCAAGCAATGGTTTCCTGAGGGTAACCTCACCCGTAGAAGCACCAGGAACGTTGCAAATGCAGAAGAGTTCGTCATATCTGAGTTTTTTAAGAAGAAGGACATTATGAAATTCATTAGTACCTCAGGCAGGGCAATGAGTGCAGGCAAAATTGGTAATGTCCTTTCCTATGCACATAACCTTTATTTGAGCAAGTCCAGCCTAAACATGACCTCTGAAGACATTTCACAGCTTCTGATCGAGATCAAAAGGTTATATGCTCTACAAGAAGATTCTGAAGTCGAGCCAATAGCCATAATTTGTGACGGCATAGAGAGCAACATGAAGCAGTTATTTGCTATACTACCTCCTGACTGTGCAAGAGAATGTGAGGTCCTCTTTGATGACATAAGAAACTCTCCAACACACAGTACAGCCTGGAAGCATGCCCTTCGATTAAAGGGGACCGCATATGAGGGTCTGTTTGCCAACTGCTATGGATGGCAATATATCCCAGAAGACATTAAACCAAGTTTAACCATGTTGATACAGACATTGTTCCCTGACAAATTTGAGGATTTCTTAGACCGAACTCAGTTACATCCAGAGTTCAGAGATTTGACTCCTGATTTTTCGCTTACACAAAAGGTTCATTTCAAAAGGAATCAGATTCCCAGTGTTGAAAACGTGCAGATCTCCATAGATGCAACATTGCCTGAATCTGTGGAAGCAGTGCCAGTGACAGAAAGAAAGATGTTCCCTCTGCCTGAGACTCCATTAAGCGAGGTGCATTCAATAGAGCGCATCATGGAAAATTTCACTCGCCTCATGCATGAGGGAAAGCCTTCAACCAAGAAAAAGGATGAAGATCCAACAGGACAGGACAGTCAGCAAAATGCTGCTGAACATGAAGGTTCAAGCATCTTGGCTTTCAAGGACTATGGAGAGAGGGGAATAGTTGAGGAAAATCACATGAGGTTTAGTGAAGAGGATCAGCTGGAAACAAGGCAGCTGTTGTTGATAGAAGTTGGTTTTCAAACTGATATTGATGGAAAAATAAGGACAGACCATAAAAAATGGAAAGATATATTGAAGCTATTAGAATTACTGGGAATCAAATGCTCATTCATTGCCTGTGCTGACTGCTCGTCTACACCGCCAGATAGATGGTGGATCACTGAAGACAGAGTACGAGTCTTGAAGAACTCAGTCAGCTTCCTCTTCAACAAACTCTCTAGAAATTCACCTACAGAAGTTACCGACATAGTTGTTGGGGCCATAAGTACTCAAAAGGTTAGGAGTTATTTAAAGGCAGGGACTGCTACAAAAACCCCTGTGTCAACAAAAGACGTTCTAGAGACTTGGGAAAGAATGAAAGAGCATATACTTAACAGGCCTACAGGTCTGACACTGCCTGCCAGTCTGGAGCAGGCAATGCGCAAAGGGTTAGTTGAGGGTGTGGTCATCTCCAAGGAAGGTTCTGAGTCATGTATCAACATGTTAAAAGAGAATTTGGATCGGATAACTGATGAATTTGAGCGGACAAAGTTTAAACATGAGCTTACACAGAATGTTACTACTAGTGAAAAGATGCTGTTAAGTTGGTTAAGTGAAGACATCAAGTCATCAAGATGTAGTGAGTGCCTTGCTAACATAAAGAAAACTGTTGATGAAACTGCCAACCTATCAGAAAAGATTGAATTGCTTGCTTATAATTTGCAGCTTACTAGTCACTGTAGTAACTGTCACCCCAACGGTGTGAACATTAGCAACATATCAAATGTGTGCAAAAGGTGTCCCAAAATAGAAGTAGTTAGTCATTGTGAAAACAAAGGCTTTGAAGATAGCAATGAATGCTTAACAGATTTGGACAGGCTTGTTAGGCTCACATTACCAGGAAAAACTGAGAAGGAGAGAAGAGTCAAACGTAATGTGGAATATCTGATAAAACTGATGATGAGCATGTCAGGCATTGACTGTATAAAATATCCTACAGGCCAGCTTATTACTCATGGAAGAGTAAGTGCAAAACATAATGATGGGAACTTGGAAGACAGGAGTGATGACGACCAAAGACTGGCTGAGAAGGTAGATACTGTCAGAAAAGAGCTTTCGGAAACTAAACTAAAAGATTATTCAGCTTATGCAAGAGGAGTGATCTCAAATTCGCTAAAAAACCTCTCAAAGCAAGGCAAATCAAAGTGTTCTGTGCCAAGGTCTTGGCTTGAAAAGATATTATTCGACCTGAAGGTGCCCACTAAAGATGAAGAAGTATTAATAAACATCAGAAATTCACTGAAGGCTAGATCTGAGTTTGTTAGGAACAACGACAAACTGCTCATAAGATCTAAAGAAGAGCTTAAAAAATGTTTCGATGTGCAATCTTTTAAATTGATAAAAAACAAGCAACCTGTGCCTTTTCAGGTTGACTGCATATTGTTTAAGGAAGTGGCAGCAGAATGCATGAAGAGATATATTGGCACACCTTATGAGGGAATTATAGACACTTTGGTTTCCTTAATCAATGTGTTAACAAGGTTCACTTGGTTTCAAGAGGTGGTGCTTTATGGTAAGATATGTGAGACCTTCTTAAGGTGTTGCACAGAATTCAATAGATCAGGGGTTAAGTTAGTCAAGGTGAGACACTGTGACATTAACCTATCAGTAAAGCTGCCATCAAACAAAAAAGAGAATATGTTATGTTGTATATACAGTAGTAATATGGAGCTCTTACAAGGACCTTTCCATTTGAACAGGAGGCAAGCTGTCCTTGGCTCATCATATCTTTATATTGTCATTACACTTTACATACAAGTATTGCAGCAGTACAGATGTTTAGAAGTCATAAACAGCGTGAATGAGAAAACATTGCAAGACATTGAAAATCACTCTATGACTCTGTTAGAAGATGCATTCAAAGAACTCACTTCTGCACTTGAGGGTAGATTTGAAGAGTCTTACAAAATACGAACTTCAAGGTGCAAAGCTAGCGGGAATTTCTTAAACAGAAGCAGCAGAGACCACTTTATAAGTGTTGTTTCAGGATTAAACCTGGTTTATGGCTTCCTCATAAAAGATAATTTATTAGCTAACTCTCAACAACAAAACAAACAGCTTCAAATGCTCCGTTTTGGTATGCTTGCAGGGCTTAGTAGGCTTGTCTGTCCTAATGAGTTGGGGAAAAAGTTTTCAACAAGTTGTAGAAGAATTGAAGACAACATTGCAAGACTTTACCTACAAACATCTATATACTGCTCAGTTAGAGATGTGGAAGATAACATCAAGCATTGGAAGCAAAGAGATTTGTGCCCTGAAGTGACTATTCCATGTTTTACTGTCTATGGCACCTTTGTTAACAGCGACAGACAGCTAATTTTTGACATTTACAATGTGCATATATACAATAAAGAAATGGACAATTTTGACGAAGGATGTATCAGCGTCTTGGAAGAAACAGCAGAAAGGCATATGCTTTGGGAGCTTGATCTGATGAATTCACTTTGTTCTGACGAGAAAAGAGATGCTAGAACCGCAAGACTGCTATTGGGCTGCCCAAATGTGAGAAAAGCTGCAAATAAAGAGGGGAAAAAGCTATTAAAGTTAAGCAGTGATACA---TCTACTGACACACAAAGCGTTGCTTCTGAAGTGTCAGACAGGAGGTCCTATAGCTCAAGTAAGAGTAGAATTCGTAGTATTTTTGGAAGATACAATTCTCAGAAAAAACCATTTGAACTAAGGTCAGGCCTCGAAGTCTTCAATGACCCTTTCAATGATTATCAGCAGGCAATAACAGACATTTGTCAATTTTCTGAGTACACACCAAACAAAGAAAGCATTTTGAAGGACTGCCTTCAAATCATACGGAAAAATCCCAGCCACACAATGGGCTCTTTTGAGTTGATCCAGGCAGTCTCAGAGTTTGGCATGAGTAAATTTCCTCCCGAGAATATAGACAAGGCAAGGAGGGATCCAAAGAACTGGGTCAGCATCTCTGAAGTAACGGAGACAACAAGTATAGTCGCAACACCTAAAACTCACATGATGCTTAAGGACTGCTTTAAAATTATACTGGGCACTGAGAACAAAAAGATAGTCAAAATGCTTAGAGGGAAGCTAAAAAAACTCGGTGCTATCTCTACAAACATAGAGATCGGGAAAAGGGATTGCTTGGATCTACTCAGCACGGTTGATGGTCTAACAGATCAACAAAAGGAAAACATCGTAAATGGAATATTCGAGCCCTCAAAGTTGTCCTTCTACCACTGGAAAGAATTAGTCAAAAAAAACATAGATGAGGTTCTGCTTACTGAGGATGGAAATCTGATCTTCTGCTGGCTTAAAACAATCTCATCCTCAGTTAAAGGAAGCTTGAAGAAGAAGCTCAAGTTTATGAATATACATTCTCCAGAACTGATACCAGAAAACTGCCTCTTTTCTAGTGAGGAGTTTAATGAACTGATTAAGTTGAAAAAACTTCTCCTCAACGAACAACAAGATGAACAGGAGTTGAGGCAAGACCTTTTAATATCTTCTTGGATTAAGTGCATAACAGCTTGTAAAGACTTTGCAAGCATTAATGACAAGGTTCAGAAATTTATTTATCATCTGTCTGAAGAGCTATATAACATAAGGCTACAACATCTGGAATTATCAAAGCTTAAGCAGGAGCATCCCAGTGTTAGCTTCACCAAGGAGGAGGTCTTAATAAAGCGGTTGGAGAAAAATTTCCTTAAGCAACACAATCTGGAAATCATGGAAACAGTGAACCTCATATTCTTTGCTGCACTTTCAGCTCCTTGGTGTTTACACTACAAAGCACTAGAGTCTTATCTGGTAAGACATCCAGAGATACTTGACTGTGGATCTAAAGAGGACTGTAAGCTCACTCTACTTGATCTGTCAGTTTCTAAACTCTTAGTGTGTTTATTTCGAAAAGATGACGAAGAACTAACAAACAGCTCAAGTTTAAAACTCGGGTTCTTAGTGAAGTATGCTGTTACTCTATTTACATCCAATGGTGAGCCTTTCTCGCTTAGTCTGAATGACGGAGGTTTGGACCTTGATTTACACAAAACCACTGACGAGAAGTTGCTACATCAAACAAAGATAGTTTTTGCCAAAATTGGTCTGTCCGGAAACAGTTATGATTTCATTTGGACTACTCAAATGATAGCAAATAGCAACTTTAACGTCTGCAAAAGGTTGACCGGAAGGAGTACCGGGGAAAGGCTTCCAAGAAGCGTCAGGAGCAAGGTCATTTATGAGATGGTGAAACTGGTAGGAGAAACAGGAATGGCAATATTGCAACAATTAGCTTTTGCACAGGCACTAAATTATGAACACCGCTTTTATGCAGTTTTAGCACCTAAGGCACAGCTAGGAGGAGCAAGAGATCTGTTAGTACAAGAAACTGGAACCAAAGTCATGCATGCAACTACTGAAATGTTCAGTAGAAACCTCTTAAAAACAACATCAGATGACGGTCTTACAAACCCACACCTAAAAGAGGCAATACTTAATGTAGGATTGGATTGTCTTACCAATATGCGAAACCTTGATGGAAAGCCCATAAGTGAGGGTAGCAACTTGGTCAACTTCTACAAAGTCATTTGCATTTCAGGTGACAATACCAAATGGGGCCCGATACACTGCTGTTCATTCTTTTCAGGCATGATGCAACAGGTTCTAAAAAAAGTTCCAGATTGGTGTTCATTCTATAAATTAACATTTATAAAAAACTTGTGTAGGCAAGTAGAAATACCAGCAGGCAGTATTAAAAAGATCTTAAATGTTCTTAGATACAAACTATGCAGCAAAGGAGGTGTGGAGCAGCACAGTGAAGAGGATTTAAGAAAGCTGTTGGTAGATAATTTAGACAGCTGGGATGGGAACGACACAGTTAAGTTTTTGGTCACAACCTATATAAGCAAGGGGCTCATGGCACTAAACAGCTACAACCATATGGGTCAGGGCATTCACCATGCAACCTCTTCAGTGTTAACTTCTTTAGCTGCTGTACTCTTCGAAGAGTTAACAATTTTTTATCTTAAGAGGAGCTTACCCCAGACAACAGTACATGTTGAGCATGCTGGCAGCTCTGACGATTATGCAAAGTGTATAGTAGTAACTGGCATACTGTCCAAGGAGCTATACTCCCAGTATGACGAAACATTTTGGAAGCATGCTTGTAGACTTAAGAACTTTACAGCTGCTGTACAAAGATGTTGTCAAATGAAAGATAGTGCCAAAACCTTAGTGAGCGACTGTTTTCTTGAGTTTTACAGCGAATTCATGATGGGCTATAGAGTGACCCCTGCTGTGATTAAATTCATGTTCACTGGACTGATAAATAGCTCTGTAACCTCTCCTCAGAGTTTGATGCAAGCATGCCAGGTTTCATCACAGCAAGCCATGTATAATAGTGTTCCCCTTGTCACCAATACCTCCTTTACCTTACTAAGGCAACAAATTTTCTTTAATCATGTTGAAGACTTTATCAGAAGGTATGGCATATTGACTCTCGGAACCTTGTCTCCCTTTGGCAGACTGTTTGTACCAACCTACTCTGGATTAGTCAGCTCAGCAGTTGCTTTGGAAGATGCTGAAGTTATTGCTAGGGCAGCTCAAACACTCCATATGAACAGTGTATCGATCCAGTCAAGTAGCTTAACTACATTAGACAGTTTAGGCCGTAGTAGGACAAGTTCTACAGTTGAAGATAGCAGCAGTGTGAGTGACACTACTGTTGCTTCTCATGATTCGGGATCATCATCATCAAGCTTCTCTTTTGAGCTCAATCGGCCTCTGTCTGAGACTGAACTACAATTTATTAAAGCACTAAACAGCCTCAAATCAACTCAAGCTTGTGAGATAATTCAGAACAGGATTACGGGCCTTTATTGCAATAGCAATGAAGGACCTCTTGATAGACACAATGTTATCTACAGCAGCAGAATGGCAGATTCCTGTGATTGGCTAAGAGATGGCAAGAGAAGAGGGAATCTAGAACTAGCAAACAGAATCCAATCTGTACTATGTGTTCTGATAGCGGGATACTACAGATCATTTGGCGGGGAAGGGACCGAGAAACAGGTAAAGGCGTCATTGAATAGAGACGACAACAAAATTATTGAAGATCCTATGATACAACTGATTCCAGAGAAACTAAGGAGAGAGTTAGAAAGGTTAGGAGTTTCTAGAATGGAAGTCGATGAACTGATGCCAAGTATCAGCCCTGATGATACCTTGGCCCAGCTTGTGGCAAAAAAACTAATCAGCCTCAATGTTTCGACGGAAGAATACTCAGCAGAGGTATCTAGGCTCAAACAAACACTAACAGCCCGAAATGTTTTACATGGGTTAGCTGGAGGAATAAAAGAGCTTTCGCTTCCTATATACACAATATTCATGAAGTCATACTTCTTCAAAGACAACGTTTTCTTGTCACTGACAGACAGATGGTCTACCAAGCATAGCACAAACTACCGTGACAGTTGCGGCAAACAATTAACTGGTAGGATAATCACCAAGTACACTCACTGGTTGGACACTTTTCTAAGCTGCTCCGTCTCCATTAACAGGCATACAACTGTTAAGGAGCCTTCCCTTTTCAACCCCAACATCAGATGTGTCAACTTGATCACATTTGAAGACGGTCTGAGGGAACTTTCAGTGATACAAAGTCATCTCAAAGTTTTTGAGAATGAATTCACCAACTTAAACCTACAGTTCTCTGACCCAAACAGACAAAAACTTAGAATAGTTGAATCTAGACCTGCAGAATCTGAGTTAGAGGCAAATCGTGCAGTGATTGTTAAGACCAAACTGTTTTCAGCAACCGAACAGGTTCGGCTATCTAACAACCCTGCAGTTGTCATGGGTTATCTATTAGATGAATCCGCAATTTCTGAAGTTAAACCTACAAAGGTTGATTTTTCGAATTTACTTAAAGACCGCTTCAAAATAATGCAATTCTTCCCTTCCGTGTTCACTTTAATCAAAATGCTAACAGATGAGTCGTCAGACTCAGAAAAGAATGGTCTTAGTCCAGATTTGCAACAAGTTGCAAGATACTCCAACCATTTAACCTTACTTAGCAGAATGATACAACAAGCAAAGCCAACCGTAACTGTTTTCTATATGCTAAAGGGTAACTTAATGAACACAGAACCAACAGTTGCTGAGCTTGTCAGTTACGGTATAAAGGAAGGTAGGTTCTATAGGCTTTCCGACACTGGAATCGATGCAAGTACATATTCTGTAAAATATTGGAAGATTCTCCACTGCATTTCTGCTATCGGATGCCTACCTCTGAGTCAAGCAGATAAGTCTTCACTACTCATGAGTTTCTTAAACTGGAGGGTGAACATGGACATTAAAGCTTCTGATTGTCCATTGTCTAGTCATGAAGCAAGTATACTTAGTGAATTTGACAGTCAAGTTATTGCTAACATACTTGCCAGTGAATTAAGTTCTGTGAAACGAGATTCTGAACGCGAAGGACTAACTGATCTCCTTGATTACCTAAATTCACCCACTGAACTGTTGAAGAAGAAGCCTTACTTGGGAACAACCTGCAAGTTCAACACTTGGGGAGACTCAAACAGGTCTGGCAAGTTTACATACAGTAGCAGATCTGGAGAGTCAATTGGTATTTTCATTGCAGGGAAATTGCACATCCATCTTTCATCTGAGTCCATTGCCCTGTTGTGTGAGACTGAAAGGCAAGTGCTCTCTTGGATGAGCAAAAGGAGGACTGAGGTAATAACTAAAGAACAACATCAATTGTTCCTGAGCCTCCTTCCACAATCACATGAATGTTTACAAAAGCACAAGGATGGCAGTGCACTGTCAGTCATACCTGATAGCAGCAATCCTCGACTACTAAAATTTGTGCCTCTCAAGAAGGGGCTAGCAGTGGTTAAAATTAAAAAACAAATTTTGACAGTGAAGAAGCAAGTCGTGTTTGATGCTGAAAGTGAGCCCAGGCTACAGTGGGGACACGGCTGCTTGTCCATTGTTTATGATGAAACCGACACTCAGACCACATACCACGAAAACCTCCTGAAGGTAAAGCAGCTTGTTGACTGCTCCACAGACAGGAAGAAGCTTTTACCTCAGTCAGTGTTTTCTGATTCCAAAATCGTCCTCTCAAGGATTAAGTTCAAAACAGAGCTTCTTCTTAATTCATTGACGCTGCTTCACTGTTTCTTGAAACATGCTCCCAGTGATGCTATAATGGAAGTAGAGAGTAAAAGTAGCCTACTACACAAGTATCTCAAATCAGGAGGTGTTAGGCAGCGGAACACTGAGGTGCTTTTCAGAGAAAAATTGAACAAGGTTGTTATAAAAGACAACCTTGAGCAAGGTGTGGAAGAAGAGATTGAGTTCTGCAACAACCTGACCAAGACTGTTTCGGAGAACCCGCTACCACTCAGCTGTTGGTCTGAAGTTCAAAACTATATTGAAGACATAGGCTTCAACAATGTGCTTGTAAACATTGATAGAAACACAGTGAAAAGTGAACTTCTGTGGAAATTTACATTAGACACCAATGTAAGTACTACAAGTACCATCAAGGATGTGAGGACACTGGTATCCTACGTCAGCACTGAAACAATCCCGAAGTTTCTGCTTGCATTTCTTCTTTATGAAGAAGTGTTGATGAACTTAATCAACCAGTGCAAGGCAGTAAAGGAACTCATTAATAGCACAGGACTCTCAGATCTGGAACTGGAGAGCTTGCTCACTTTGTGTGCTTTTTATTTTCAGAATGAGTGCAGTAAAAGGGAGGGGCCTAGATGTTCATTTGCAGCACTGTTAAGCTTGGTTCACGAGGATTGGCAAAGGATAGGAAAAAATATCCTTGTTCGTGCAAACAATGAGCTAGGTGATGTGTCACTGAAGGTCAATATTGTCTTGGTGCCTCTTAAGGACATGTCCAAGCCAAAGCCTGAAAGAGTGGTTATAGCCAGACGGTCACTAAATCATGCTCTGTCCTTAATGTTCTTGGATGAA---ATGCCATTACCTGAGCTTAAATCCTTGTCTGTGAATTGCAGAATGGGAAACTTTGAAGGGCAAGAGTGCTTTGAGTTCACCATTTTGAAGGACAATAGCACAAGGCTAGATTACAACAAATTAGTTGACCATTGTGTGGATATGGAAAAAAAGAGGGATGCAGTTAGAGCAGTGGAAGACTTGGTTCTGATGTTGACAGGCAGGGCAGTCAAACCTAGCACTGTGACACCAGCTGCACATGAAGGCGAGCAGTGTCAGGAGCAAATAAGCCTAGATGATCTAATGGCAAGTGACACAGTGACAGACCAG---------CCTGATAGGGAGGCAGAGGCACTCAAAACAGGCAATCTTGGCTTTAACTGGGATTCAGAT
>ABB30015
ATGGACTTCTTGAGAAACCTTGACTGGACTCAAGTGATTGCTGGTCAATATGTGTCCAACCCTAGGTTCAACATTTCTGATTATTTTGAGATTGTGCGGCAGCCTGGTGATGGGAACTGCTTCTATCACAGCATAGCTGAGTTGACCATGCCTAACAAAACAGATCACTCATATCATAACATCAAACGCCTAACCGAGTCGGCAGCACGGAAGTATTACCAGGAGGAGCCTGAAGCTAGACTTGTTGGCCTGAGCCTGGAAGACTACCTCAAGAGGATGCTGTCTGACAACGAGTGGGGATCAACTCTAGAAGCATCTATGTTGGCTAAAGAAATGGGCATTACCATCATCATTTGGACTGTTGCTGCCAGTGATGAAGTGGAAGCAGGTATAAAGTTCGGAGACGGTGATGTGTTTACAGCTGTGAACCTTTTGCACTCTGGACAAACACACTTTGATGCGCTCAGAATACTGCCACAGTTTGAAACAGATACAAGAGAGGCCTTGAGCTTGATGGACAGGGTTATAGCTGTGGATCAGTTAACATCATCTTTTAGTGATGAACTGCAAGACTATGAAGACCTTGCCTTGGCACTCACAAGCGCAGAAGAATCAAATAGACGGTCAAGCTTGGGTGAGGTCACATTGTCCAAGAAGCAAGCAGAGATACTAAGGCAAAAAGCATCTCAATTGTCTAAATTGGTCAATAAAAGTCAGAACATACCGACCAGAGTCGGTAGAGTCTTGGATTGTATGTTCAACTGCAAATTATGTGTTGAGATATCAGCTGACACTTTAATTCTGAGGCCAGAATCAAAAGAGAAAATTGGTGAAATCATGTCATTGCGACAGTTGGGGCATAAACTGCTGACACGAGACAAACAAATTAAGCAAGAGTTCTCCAGAATGAAACTCTACGTCACTAAAGATTTGCTTGACCATCTAGACGTTGGTGGGCTCTTGAGGGCTGCTTTCCCTGGAACAGGAATAGAAAGGCATATGCAGCTGCTACACTCTGAGATGATACTGGACATCTGCACTGTATCACTTGGTGTCATGCTGTCAACATTCTTATATGGTTCTAATAATAAAAACAAGAAGAAATTCATTACCAACTGTCTGCTCAGCACAGCCCTGTCCGGAAAGAAGGTGTATAAAGTTCTCGGCAACCTAGGAAATGAACTGTTGTACAAGGCACCTAGAAAGGCCTTAGCAACTGTCTGCAGTGCCTTGTTTGGGAAGCAGATAAACAAACTTCAGAATTGCTTCAGGACCATAAGCCCTGTCAGTTTACTTGCATTGAGAAATCTAGACTTTGATTGTCTCAGTGTACAAGACTATAACGGTATGATAGAGAACATGTCTAAATTAGACAACACTGATGTTGAATTCAACCACAGGGAGATAGCTGATCTCAATCAATTAACTTCTCGGCTCATCACATTAAGAAAGGAGAAAGACACTGACCTCCTCAAACAATGGTTTCCTGAAAGTGACCTCACCCGCAGAAGCACCAGGAATGCTGCAAACGCGGAGGAATTTGTCATATCTGAGTTCTTTAAGAAGAAGGACATTATGAAATTCATCAGCACTTCAGGCAGAGCAATGAGTGCAGGCAAGATTGGTAATGTCCTATCCTATGCACATAATCTTTACTTGAGTAAGTCAAGCCTAAATATGACCTCTGAAGACATCTCACAGCTTTTGATCGAGATTAAGCGACTGTATGCTTTACAAGAAGATTCTGAAGTGGAGCCGATAGCCATAATTTGTGATGGCATAGAAAGCAACATGAAACAGTTGTTTGCTATATTGCCTCCTGACTGTGCAAGAGAGTGTGAAGTCCTCTTCGATGACATAAGAAATTCTCCAACACACAGCACAGCCTGGAAGCATGCACTCCGATTAAAAGGGACTGCATACGAAGGTCTGTTTGCAAATTGTTACGGCTGGCAATACATTCCAGAAGACATTAAACCAAGCCTAACCATGTTAATACAGACCTTGTTTCCTGACAAGTTTGAAGATTTCCTGGATCGAACCCAGTTGCATCCGGAGTTCAGAGACCTGACTCCCGACTTTTCGCTCACACAAAAGGTTCACTTTAAAAGAAATCAGATACCCAGTGTCGAAAATGTGCAAATCTCCATTGATGCGACGTTGCCTGAATCTGTGGAAGCGGTGCCGGTGACAGAAAGAAAGATGTTCCCTCTTCCTGAGACTCCGCTAAGTGAGGTGCATTCAATAGAGCGTATAATGGAAAACTTTACCCGCCTCATGCATGGAGGAAGACTTTCGGCCAAGAAAAGGGATGGAGATCCGGCGGAACAGGGCAACCAACAGAGTATCACTGAACACGAGAGTTCCAGCATCTCTGCCTTTAAAGACTACGGAGAGAGAGGGATAGTCGAGGAAAATCACATGAGGTTTAGTGAAGAAGATCAGCTAGAGACAAGGCAGCTGTTGTTGGTGGAAGTTGGTTTTCAAACTGACATCGATGGGAAAATAAGGACAGACCACAAGAAGTGGAAAGACATATTAAAGCTATTAGAGCTACTAGGAATCAAGTGCTCATTTATTGCCTGTGCAGATTGCTCATCTACACCACCAGACAGATGGTGGATTTCGGAGGACAGAGTGCGAGTCCTAAAAAATTCAGTCAGCTTCTTGTTCAATAAACTCTCCAGAAACTCACCTACAGAAGTAACTGACATAGTTGTTGGAGCTATAAGTACTCAAAAGGTTAGAAGTTATCTAAAGGCAGGAACTGCAACAAAAACCCCTGTATCGACTAAAGACGTTCTGGAGACTTGGGAAAAGATGAAGGAGCACATACTCAACAGGCCAACAGGACTGACACTGCCCACCAGTTTGGAACAGGCGATGCGCAAAGGACTGGTCGAAGGTGTGGTCATCTCTAAGGAAGGTTCCGAGTCATGTATCAATATGTTGAAGGAAAATTTGGACCGAATAACTGACGAATTCGAGCGAACAAAACTTAAACATGAACTTACTCAGAATATTACCACAAGTGAGAAGATGCTTTTGAGTTGGTTGAGTGAAGACATCAAATCATCGAGATGTGGTGAGTGCCTCTCAAATATAAAGAAAACCGTTGATGAAACTGCCAATCTATCAGAAAAGATTGAGCTACTCGCTTATAATCTGCAACTCACTAATCACTGCAGCAACTGTCACCCCAATGGTGTAAACATTAGTAACACTTCTAATGTGTGCAAGAGATGCCCCAAGATTGAAGTGGTTAGCCATTGTGAAAATAAAGGCTTTGAGGACAGCAATGAATGCTTAACAGACCTAGATAGGCTTGTTAGGCTCACATTACCAGGGAAAACTGAGAAGGAGAGAAGAGTCAAACGTAATGTGGAATATCTTATAAAACTGATGATGAGCATGTCAGGCATTGATTGTATAAAATATCCCACAGGGCAGCTTATCACCCATGGAAGAGTGAGTGCAAAAAATAACGATGGAAACTTGAAAGATAGAAGCGATGACGACCAAAGACTAGCTGAGAAGATAGACACTGTTAGGAAAGAGCTTTCAGAATCTAAACTGAAAGATTATTCAACTTATGCAAGGGGAGTGATATCAAATTCACTAAAAAACCTCTCAAGGCAAGGTAAATCAAAGTGTTCTGTGCCAAGATCTTGGCTCGAAAAGATACTGTTTGACCTGAAGGTACCCACTAAAGACGAAGAAGTGCTTATAAACATCAGAAACTCATTGAAAGCTAGATCCGAGTTTGTTAGAAATAACGATAAACTACTCATAAGGTCAAAAGAAGAACTAAAAAAGTGTTTCGATGTGCAGTCTTTTAAATTGAAAAAAAACAAGCAACCTGTGCCCTTTCAGGTTGACTGTATACTGTTCAAAGAAGTGGCAGCTGAATGCATGAAGAGGTACATTGGCACACCTTATGAGGGAATTGTAGACACCTTAGTTTCTCTGATTAATGTGTTAACAAGGTTTACTTGGTTCCAGGAAGTGGTGCTATATGGTAAAATATGCGAGACCTTCCTAAGATGCTGCACAGAATTTAATAGGTCAGGGGTCAAGCTGGTTAAGATAAGGCACTGTGACATTAACCTATCAGTCAAACTGCCATCAAATAAAAAAGAGAATATGTTATGTTGTCTATATAGTGGCAACATGGAGCTCTTGCAGGGACCTTTCTATTTGAACAGAAGACAAGCTGTCCTTGGTTCTTCATACCTTTACATTGTCATTACACTTTATATACAAGTGCTGCAGCAGTACAGGTGTCTAGAAGTTATAAACAGTGTGAGTGAAAAAACATTGCAAGACATTGAAAATCATTCCATGACTCTACTAGAAGATTCATTCAGGGAAATCACTTTTGCTCTTGAAGGTAGGTTTGAAGAATCATATAAAATACGAACCTCAAGGTGCAGAGCCAGTGGGAATTTTCTGAACAGGAGCAGTAGAGACCACTTTATAAGCGTTGTTTCAGGCTTGAACCTAGTTTATGGCTTCCTCATAAAAGACAACTTACTAGCCAACTCTCAGCAACAGAACAAACAACTACAGATGCTTCGTTTTGGCATGCTTGCAGGGCTTAGTAGGCTTGTTTGTCCTAATGAGCTAGGAAAGAAATTTTCAACGAGCTGTAGAAGAATTGAAGACAACATTGCAAGGCTTTACCTGCAGACATCCGTATACTGTTCAGTTAGGGATGTTGAGGACAATGTTAAGCACTGGAAACAAAGAGATCTATGTCCTGAAGTAACCATTCCATGCTTTACAGTCTATGGAACCTTTGTCAACAGCGATAGACAACTGATCTTTGACATTTACAATGTGCATATATATAATAAAGAAATGGACAACTTTGATGAAGGATGTATCAGCGTCTTGGAAGAAACAGCAGAAAGGCATATGCTTTGGGAACTCGATCTGTTGAACTCACTTTGTTCTGACGAAAAAAAGGATACTAGAACCGCAAGACTATTACTAGGCTGCCCAAATGTGAGGAAAGCAGCAAACAAAGAAGGGAAGAAGCTGTTGAAATTAAACAGCGACACA---TCCACAGACACACAGAGCATTGCTTCTGAAGTGTCGGACAGAAGGTCTTATAGTTCAAGTAAGAGTAGAATCCGTAGTATATTTGGTAGATACAACTCTCAGAAGAAACCATTTGAATTAAGGTCAGGTCTTGAGGTTTTCAATGATCCTTTCAATGATTATCAGCAAGCAATAACGGACATTTGCCAATTTTCTGAGTACACACCAAACAAAGAAAGCATTTTGAAAGACTGTCTTCAAATCATACGAAAAAACCCTAGCCACACAATGGGTTCTTTTGAGCTGATCCAGGCAATCTCAGAGTTCGGCATGAGTAAGTTTCCTCCCGAAAATATAGACAAAGCAAGAAGGGATCCGAAGAACTGGGTTAGCATCTCTGAAGTAACCGAAACGACAAGTATAGTTGCATCACCTAGAACTCATATGATGCTCAAGGATTGTTTTAAAATTATACTAGGTACTGAGAATAAGAAGATAGTCAAAATGCTTCGAGGGAAGTTAAAGAAACTCGGTGCTATCTCAACAAACATAGAGATTGGGAAAAGGGATTGCCTAGATCTACTCAGCACAGTAGATGGGCTAACAGACCAGCAAAAAGAAAATATTGTAAATGGAATATTTGAACCCTCAAAGTTATCCTTCTACCATTGGAAGGAATTGGTCAAAAAAAACATTGATGAAGTTTTACTTACTGAAGATGGAAATCTGATCTTCTGCTGGCTGAAAACAATCTCCTCTTCAGTCAAAGGGAGCCTAAAGAAGAGACTCAAATTCATGAATGTACATTCTCCAGAATTGATGCCGGAAAACTGTCTCTTTTCTAGTGAGGAATTCAATGAGTTAATTAAGTTAAAGAAACTCCTCCTCAATGAACAACAAGATGAACAGGAGCTGAAACAAGATCTTTTGATATCTTCTTGGATCAAGTGCATAACAGCTTGTAAAGATTTTGCAAGCATCAATGACAAGATTCAGAAGTTCATTTACCACCTGTCTGAAGAGCTATATGACATAAGGTTGCAGCACCTGGAACTGTCAAAGCTTAAGCAAGAGCACCCTAGTGTCAGCTTCACAAAAGAAGAGGTCTTAATAAAGCGGCTGGAGAAAAATTTCCTTAAGCAGCATAATCTAGAGATTATGGAAACTGTGAATCTTATATTCTTTGCAGCCCTCTCAGCTCCTTGGTGCTTACACTATAAAGCACTAGAGTCTTATTTGGTGAGACATCCAGAAATACTTGACTGTGGATCTAAAGAGGACTGCAAACTCACTTTGCTTGATCTGTCAGTTTCTAAGCTCTTGGTTTGTTTGTATCAAAAAGATGATGAGGAGTTGATAAATAGCTCAGGTTTGAAACTTGGGTTTTTAGTGAAATATGCTGTCACCTTGTTCACATCCAATGGTGAACCTTTTTCACTCAGTCTCAATGACGGGGGTTTGGATCTTGATTTACACAAGACTACTGACGAAAAGCTACTACATCAAACAAAGATAGTTTTTGCTAAAATTGGTTTATCTGGGAACAGTTATGACTTTATCTGGACTACCCAAATGATAGCAAACAGCAATTTTAACGTCTGCAAGAGATTAACGGGAAGGAGTACTGGGGAAAGGCTCCCTAGAAGCGTTAGAAGCAAGGTCATATATGAGATGGTAAAATTAGTGGGAGAAACAGGCATGGCAATACTACAACAATTAGCTTTTGCACAGGCACTAAATTATGAGCACCGCTTCTATGCAGTCTTAGCACCTAAAGCGCAACTAGGAGGAGCAAGAGATTTGTTAGTGCAAGAGACTGGGACTAAAGTCATGCATGCAACCACTGAAATGTTTAGCAGAAATCTTTTAAAAACAACATCAGATGATGGCCTCACAAACCCACATCTTAAAGAAACAATCCTCAATGTGGGATTAGACTGTCTTGCTAACATGCGAAATCTTGACGGTAAGCCCATAAGTGAAGGCAGTAACTTGGTCAATTTCTACAAAGTCATATGCATCTCGGGTGATAATACCAAGTGGGGCCCGATACACTGCTGTTCTTTCTTTTCTGGCATGATGCAACAGGTTCTGAAAAATGTACCAGATTGGTGTTCATTTTATAAATTAACATTCATTAAAAACTTATGTAGACAGGTAGAAATACCTGCTGGCAGTATTAAGAAGATCTTAAATGTTCTTAGGTACAGATTGTGTAGCAAGGGAGGTGTAGAACAACATAGTGAAGAGGATCTGAGAAGACTGTTGACAGATAATTTAGACAGTTGGGACGGAAACGACACAGTTAAGTTCTTAGTTACAACTTATATAAGCAAAGGACTCATGGCGTTAAACAGTTACAATCATATGGGTCAGGGTATTCACCATGCAACATCTTCGGTGCTAACTTCCCTAGCTGCTGTGCTCTTTGAGGAGCTGGCAATTTATTATCTTAAGAGAAGCTTACCTCAGACAACAGTACATGTTGAACATGCCGGTAGTTCAGATGATTACGCAAAGTGTATAGTGGTGACTGGTATACTATCCAAAGAGCTTTACTCCCAGTATGATGAAACATTTTGGAAACACGCTTGCAGACTCAAAAACTTCACGGCCGCAGTACAAAGATGCTGTCAAATGAAAGATAGTGCCAAAACCTTGGTGAGCGACTGCTTTCTCGAGTTTTACAGTGAGTTTATGATGGGCCACAGAGTAACCCCTGCTGTAATAAAGTTCATGTTTACTGGACTGATAAACAGCTCTGTGACCTCTCCTCAGAGTTTGATGCAAGCATGCCAAGTTTCATCCCAACAAGCAATGTATAATAGTGTTCCTCTTGTCACCAACACTGCCTTCACTCTATTAAGGCAGCAAATTTTCTTTAATCATGTTGAAGACTTTATCAGAAGGTATGGTATACTGACTCTTGGGACTTTGTCCCCCTTTGGTAGGTTGTTCGTACCAACCTACTCTGGATTAGTCAGCTCAGCGGTTGCTCTAGAAGATGCTGAAGTCATTGCTAGGGCAGCCCAAACACTTCAAATGAACAGTGTATCAATACAGTCAAGTAGCTTGACCACATTAGATAGCCTAGGTCGTAGTAGGACAAGTTCCACAGCTGAGGATAGCAGCAGTGTGAGTGACACTACTGCTGCTTCCCATGACTCAGGATCGTCATCCTCAAGCTTCTCTTTTGAGCTCAATAGACCCCTGTCTGAAACTGAACTACAGTTCATTAAAGCACTAAGTAGTCTTAAGTCAACACAAGCCTGTGAAGTGATTCAAAATAGAATTACAGGTCTCTATTGCAATAGCAACGAAGGACCTCTTGATAGGCATAATGTTATTTACAGCAGCAGAATGGCAGACTCTTGCGATTGGCTAAAGGATGGCAAAAGAAGAGGGAATCTAGAACTAGCGAATAGGATCCAATCTGTACTGTGTATTCTGATAGCAGGATATTACAGGTCGTTTGGAGGGGAAGGAACCGAGAAACAGGTAAAGGCATCATTGAATAGAGACGACAATAAAATCATAGAGGATCCTATGATACAACTAATTCCAGAAAAGCTGAGGAGAGAGTTAGAAAGGTTAGGTGTTTCTAGAATGGAGGTCGATGAGCTAATGCCAAGCATTAGTCCTGATGACACCTTAGCCCAGCTTGTAGCGAAAAAACTCATCAGCCTCAATGTTTCGACAGAAGAATACTCAGCTGAAGTGTCTAGACTCAAACAAACACTAACAGCCCGAAATGTTTTGCACGGGTTAGCTGGAGGAATTAAGGAGCTTTCGCTTCCAATATATACAATATTCATGAAATCTTACTTCTTTAAAGACAATGTCTTCCTGTCACTAACAGATAGATGGTCTACCAAGCACAGTACGAACTATCGTGATAGTTGTGGCAAACAATTAACAGGTAGAATAATTACCAAGTATACTCACTGGTTGGACACTTTTCTGGGCTGCTCTGTCTCCATCAACAGGCATACTACTGTTAAAGAGCCCTCCTTATTCAATCCGAATATCAGATGTGTGAATCTGATCACATTTGAGGACGGCCTGAGAGAACTATCAGTGATACAGAGTCACCTTAAAGTCTTTGAAAATGAGTTCACCAACTTAAATCTTCAGTTCTCTGATCCGAACAGACAGAAACTTAGAATAGTTGAGTCTAGACCTGCAGAATCTGAGCTAGAGGCAAACCGTGCAGTAATTGTCAAGACCAAATTGTTTTCAGCAACTGAACAAGTTCGACTATCCAACAACCCTGCAGTTGTCATGGGCTACTTATTGGATGAATCTGCAATTTCTGAAGTCAAGCCTACCAAGGTTGACTTCTCAAATTTACTTAAAGACCGCTTCAAAATAATGCAATTTTTTCCTTCAGTGTTCACTTTAATTAAGATGCTGACAGATGAATCGTCAGATTCAGAAAAGAATGGCCTTAGTCCAGATTTGCAACAAGTTGCAAGATACTCAAACCATCTGACCTTGCTCAGCAGAATGATTCAACAAGCAAAGCCAACCGTGACAGTTTTCTACATGCTAAAAGGTAACTTGATGAACACAGAGCCAACAGTTGCTGAGCTTGTCAGCTATGGTATAAAGGAAGGCAGATTTTTTAGGCTTTCCGACACCGGAATCGATGCAAGCACATACTCTGTAAAATATTGGAAAATTCTTCACTGCATCTCTGCCATTGGATGTTTACCTTTGAGTCAAGCAGACAAGTCTTCACTACTTATGAGCTTCTTAAACTGGAGGGTCAACATGGACATTAGAACATCTGATTGTCCACTGTCTAGTCATGAAGCAAGTATACTGAGTGAGTTTGATGGACAAGTTATCGCTAATATACTTGCCAGTGAATTAAGTTCTGTGAAACGAGATTCTGAACGCGAGGGTCTGACTGATCTCCTTGATTATCTAAACTCACCAACTGAATTGTTGAAGAAGAAGCCTTACTTAGGGACAACTTGCAAGTTCAACACCTGGGGAGACTCGAATAGATCTGGAAAGTTCACATACAGCAGCAGATCTGGAGAATCCATTGGAATCTTCATTGCAGGGAAATTGCACATCCATCTCTCATCTGAGTCCGTTGCCTTGTTGTGTGAAACTGAAAGACAAGTGCTTTCTTGGATGAGCAAGAGGAGGACTGAGGTAATAACTAAAGAACAGCACCAACTGTTTCTAAGTCTTCTCCCACAGTCTCATGAGTGTTTACAAAAGCACAAAGACGGAAGTGCGCTATCAGTCATACCTGATAGCAGCAATCCTCGATTACTTAAGTTTGTGCCCCTCAAAAAAGGTCTAGCAGTGGTGAAAATCAAAAAACAAATTTTAACAGTGAAGAAGCAGGTTGTATTTGATGCAGAGAGCGAGCCTAGACTGCAGTGGGGGCATGGCTGCTTGTCCATTGTTTATGACGAAACTGATACTCAGACCACATACCATGAAAATCTTTTGAAGGTGAAGCATCTTGTTGACTGCTCCACAGATAGGAAAAAGCTTTTGCTCCAGTCAGTGTTTTCTGACTCCAAAGTTGTCCTTTCAAGGATCAAGTTCAAGACGGAGCTTCTCCTCAACTCATTGACGCTGCTCCACTGTTTCCTAAAACATGCTCCTAGTGATGCCATAATGGAGGTAGAGAGCAAAAGTAGCTTGCTACACAAGTACCTCAAATCGGGAGGTGTCAGGCAACGGAACACTGAAGTGCTCTTCAGAGAGAAGTTAAACAAGGTTGTTATAAAAGACAATCTTGAGCAAGGTGTGGAAGAGGAGATTGAGTTTTGCAACAACTTGACTAAGACTGTTTCAGAGAACCCATTACCACTCAGCTGTTGGTCTGAAGTTCAAAATTACATTGAAGACATAGGCTTTAACAATGTACTTGTTAACATTGACAGAAACACGGTGAAAAGCGAACTTTTATGGAAATTTACGTTAGACACCAATGTAAGCACCACAAGTACTATAAAAGACGTAAGGACATTGGTGTCCTACGTCAGCACTGAAACCATCCCTAAGTTCTTGCTTGCATTCTTACTTTATGAGGAAGTGTTAATGAACCTGATCAACCAGTGTAAGGCAGTAAAAGAACTCATCAACAGCACAGGACTCTCAGACTTGGAACTGGAAAGCCTACTCACTTTATGTGCCTTCTACTTCCAAAATGAGTGCAGTAAGAGAGATGGTCCTAGATGCTCCTTTGCAGCACTATTGAGTCTAATCCATGAGGATTGGCAGAGGATAGGTAAAAACATTCTTGTTCGTGCAAACAATGAACTAGGTGATGTGTCACTTAAGGTTAACATTGTCTTGGTGCCTCTCAAGGACATGTCTAAGCCAAAGTCTGAGAGAGTGGTCATGGCTAGAAGGTCACTAAATCATGCTCTATCCTTGATGTTTCTGGACGAG---ATGTCATTACCTGAGCTAAAATCCTTATCCGTGAACTGCAAAATGGGGAACTTTGAAGGGCAGGAGTGCTTTGAGTTCACTATTCTGAAGGACAATAGCGCAAGGCTAGATTACAACAAGTTGATTGACCACTGTGTGGACATGGAAAAAAAGAGGGAAGCGGTTAGAGCAGTAGAAGATTTAATTTTAATGTTGACAGGCAAAGCAGTCAAACCCAGTGCTGTAACACAGTTTGTACACGAGGACGAGCAGTGTCAAGAGCAAATAAGCTTAGATGATCTGATGGTAAACGACACGGTAACAGACTTT---------CCTGATAGGGAAGCAGAAGCCCTCAAAACAGGGAATCTTGGCTTTAACTGGGACTCAGAT
>ABB30014
ATGGACTTCTTGAGAAACCTTGACTGGACTCAAGTGATTGCTGGTCAATATGTGTCCAACCCTAGGTTCAACATTTCTGATTATTTTGAGATTGTGCGGCAGCCTGGTGATGGGAACTGCTTCTATCACAGCATAGCTGAGTTAACCATACCTAACAAAACAGACCATTCATATCATAACATCAAACGCCTAACCGAGTCGGCAGCACGGAAGTATTACCAGGAGGAGCCTGAGGCTAGACTTGTTGGCCTGAGCCTGGAAGACTACCTCAAGAGGATGCTGTCTGACAACGAGTGGGGATCAACTCTAGAAGCATCTATGTTGGCTAAAGAAATGGGCATTACCATCATAATTTGGACTGTTGCTGCCAGTGATGAAGTAGAAGCAGGTATAAAGTTCGGAGACGGTGATGTGTTTACAGCTGTGAACCTTTTGCACTCTGGACAAACACACTTTGATGCGCTCAGAATACTGCCACAGTTTGAAACAGACACAAGAGAGGCCTTGAGCTTGATGGACAGGGTTATAGCTGTGGATCAGTTAACATCATCTTCTAGTGATGAACTGCAAGACTATGAAGACCTTGCCTTGGCACTCACAAGCGCAGAAGAATCAAATAGACGGTCAAGCTTGGATGAGGTCACATTGTCCAAGAAGCAAGCAGAGATACTAAGGCAAAAAGCATCTCAGTTGTCTAAATTGGTCAATAAAAGTCAGAACATACCGACCAGAGTCGGTAGAGTCTTGGATTGCATGTTCAACTGCAAATTATGTGTTGAGATATCAGCTGAAACTTTAATTCTGAGGCCAGAATCGAAAGAGAAAATTGGTGAAATCATGTCATTGCGGCAGTTGGGGCATAAACTGCTGACACGAGACAAACAAATTAAGCAAGAGTTCTCCAGAATGAAACTCTACGTCACTAAAGATTTGCTTGACCATCTAGACGTTGGTGGGCTCTTAAGGGCTGCTTTCCCTGGAACAGGAATAGAAAGGCATATGCAGCTGCTACACTCCGAGATGATACTGGACATCTGCACTGTATCACTTGGTGTCATGCTGTCAACATTCTTATATGGTTCTAATAATAAAAACAAAAAGAAATTCATTACCAACTGTCTGCTCAGCACAGCCCTGTCCGGAAAGAAAGTGTATAAAGTTCTCGGCAACCTAGGAAATGAACTGTTGTACAAGGCACCTAGAAAGGCCTTAGCAACTGTCTGCAGTGCCTTGTTTGGGAAGCAGATAAACAAACTTCAGAATTGCTTCAGGACCATTAGCCCTGTCAGCTTACTTGCATTGAGAAATCTAGACTTTGATTGTCTCAGTGTGCAAGACTATAACGGTATGATAGAAAACATGTCTAAATTAGACAACACTGATGTTGAATTCAACCACAGGGAGATAGCTGATCTCAATCAATTAACTTCTCGGCTCATCACATTAAGAAAGGAGAAAGACACTGACCTCCTCAAACAGTGGTTTCCTGAAAGTGACCTCACCCGCAGAAGTACCAGGAATGCTGCAAACGCGGAGGAATTTGTCATATCTGAGTTCTTTAAGAAGAAGGACATTATGAAATTCATCAGCACTTCAGGCAGAGCAATGAGTGCAGGCAAGATTGGTAATGTCCTATCCTATGCACATAATCTTTATTTGAGTAAGTCAAGCCTAAATATGACCTCTGAAGACATCTCACAGCTTTTGATCGAGATTAAGCGACTATATGCTTTACAAGAAGATTCTGAAGTGGAGCCGATAGCCATAATTTGTGATGGCATAGAAAGCAACATGAAACAGTTGTTTGCCATATTGCCTCCTGACTGTGCAAGAGAGTGTGAAGTCCTCTTCGATGACATAAGAAATTCTCCAACACACAGCACAGCCTGGAAGCATGCACTCCGATTAAAAGGGACTGCATACGAAGGTCTGTTTGCAAATTGTTACGGCTGGCAATACATTCCAGAAGACATTAAACCAAGCCTGACCATGTTGATACAGACTTTGTTTCCTGACAAGTTTGAAGATTTCTTGGATCGAACCCAGTTGCATCCGGAGTTCAGAGACCTGACTCCCGACTTTTCGCTTACACAAAAGGTTCACTTTAAAAGAAATCAGATACCCAGTGTCGAAAATGTGCAAATCTCCATTGATGCGACGTTGCCTGAATCTGTGGAAGCAGTGCCGGTGACAGAAAGAAAGATGTTCCCTCTTCCTGAGACTCCGCTAAGTGAGGTGCATTCAATAGAGCGTATAATGGAAAACTTCACCCGCCTCATGCATGGAGGAAAACTTTCGGCCAAGATAAGGGATGGAGATTCGGCGGAACAGGGCAACCAGCAGAGTACCACTGAACACGAGAGTTCCAGCATCTCTGCCTTTAAAGACTACGGAGAGAGAGGGATAGTCGAGGAAAATCACATGAAGTTTAGTGAAGAAGATCAGCTAGAGACAAGGCAGCTGTTGTTGGTGGAAGTTGGTTTTCAAACTGACATCGATGGGAAAATAAGGACAGACCACAAGAAGTGGAAAGACATATTAAAGCTATTAGAGCTACTAGGAATCAAGTGTTCATTTATTGCCTGTGCAGATTGCTCATCTACGCCACCAGACAGATGGTGGATTTCGGAGGACAGAGTGCGAATCCTAAAAAATTCAGTCAGCTTCTTGTTCAATAAACTCTCCAGAAATTCACCTACAGAAGTAACTGACATAGTTGTTGGAGCTATAAGTACTCAAAAGGTTAGAAGTTATCTAAAGGCAGGAACTGCAACAAAAACCCCTGTGTCGACTAAAGACGTTCTGGAGACTTGGGAAAAGATGAAGGAGCACATACTCAACAGACCAACAGGACTGACACTGCCCACCAGTCTGGAACAGGCAATGCGCAAAGGACTGGTCGAAGGTGTGGTCATCTCTAAGGAAGGTTCCGAGTCATGCATTAACATGTTGAAGGAAAATTTGGACCGAATAACTGACGAATTCGAGCGAACAAAATTTAAACATGAACTTACTCAGAATATTACCACAAGTGAGAAGATGCTATTGAGTTGGTTGAGTGAAGACATCAAGTCATCGAGATGTGGTGAGTGCCTCTCAAATATAAAGAAAGCCGTTGATGAAACTGCCAATCTATCAGAAAAGATTGAGCTGCTCGCTTATAATCTGCAACTCACTAATCACTGCAGCAACTGTCACCCCAATGGTGTGAACATTAGTAACACTTCTAATGTGTGCAAGAGATGCCCCAAGATTGAAGTGGTTAGCCATTGTGAAAATAAAGGCTTTGAGGATAGCAATGAATGCTTAACAGACCTAGATAGGCTTGTTAGGCTCACATTACCAGGGAAAACTGAGAAGGAGAGAAGAGTCAAACGTAATGTGGAATATCTTATAAAACTGATGATGAGCATGTCAGGCATTGATTGTATAAAATATCCCACAGGGCAGCTTATCACCCATGGAAGAGTGAGTGCAAAACATAACGACGGAAACTTGAAAGATAGAAGCGATGACGACCAAAGACTAGCTGAGAAGATAGACACTGTTAGGAAAGAGCTGTCAGAATCTAAACTGAAAGATTATTCAACTTATGCAAGGGGAGTGATATCAAATTCACTAAAAAACCTCTCAAGGCAAAGTAAATCAAAGTGTTCTGTACCAAGATCTTGGCTCGAAAAGATACTGTTTGACCTGAAGGTACCCACCAAAGACGAAGAAGTGCTTATAAACATCAGGAACTCATTGAAAGCTAGATCCGAGTTTGTTAGAAACAACGATAAACTACTCATAAGGTCAAAAGAAGAACTAAAAAAATGTTTCGATGTGCAGTCTTTTAAATTGAAAAAAAACAAGCAACCTGTGCCCTTTCAGGTTGACTGTATACTGTTCAAAGAAGTGGCAGCTGAATGCATGAAGAGGTACATTGGCACACCTTATGAGGGAATTGTAGACACCTTAGTTTCTCTGATTAATGTGTTAACAAGGTTTACTTGGTTCCAGGAAGTGGTGCTATATGGTAAAATATGTGAGACCTTCCTAAGATGCTGCACAGAATTTAATAGGTCAGGGGTCAAACTGGTTAAGATAAGGCACTGTGACATTAACCTATCAGTCAAATTGCCATCAAATAAGAAAGAGAATATGTTATGTTGTCTATATAGTGGCAACATGGAGCTCTTGCAAGGGCCTTTCTATTTGAACAGGAGACAAGCTGTCCTTGGTTCCTCATACCTTTACATTGTCATTACACTTTATATACAAGTACTGCAGCAGTACAGGTGTCTAGAAGTTATAAACAGTGTGAGTGAAAAAACATTGCAAGACATTGAAAATCATTCCATGACTCTACTAGAAGATTCATTCAGGGAAATCACTTTTGCTCTTGAAGGTAGGTTTGAAGAATCTTATAAAATACGAACCTCAAGGTGCAGAGCCAGTGGGAATTTTCTGAACAGGAGCAGTAGAGACCACTTTATAAGCGTTGTTTCAGGCTTGAACCTAGTTTATGGCTTCCTCATAAAAGATAACTTACTAGCCAACTCTCAGCAACAGAACAAACAACTACAGATGCTTCGTTTTGGCATGCTTGCAGGGCTTAGTAGGCTTGTTTGTCCTAATGAGCTAGGAAAGAAATTTTCAACGAGCTGTAGAAGAATTGAAGACAACATTGCAAGGCTTTACCTGCAGACATCCATATACTGTTCAGTTAGGGATGTGGAGGACAATGTTAAGCACTGGAAACAAAGAGATCTATGTCCTGAAGTAACCATTCCATGCTTTACAGTCTATGGAACCTTTATCAACAGCGATAGACAACTGATCTTTGACATTTACAATGTGCATGTATATAATAAAGAAATGGACAACTTTGATGAAGGATGTATCAGCGTCTTGGAAGAAACAGCAGAAAGGCATATGCTTTGGGAACTCGATCTGATGAATTCACTTTGTTCTGACGAAAAAAGAGATACTAGGACCGCAAGACTATTACTAGGCTGCCCAAATGTGAGGAAAGCAGCAAACAGAGAAGGGAAGAAGCTGTTGAAGTTAAACAGCGACACA---TCCACAGACACACAGAGCATTGCTTCTGAAGTGTCAGACAGAAGGTCTTATAGTTCAAGTAAGAGCAGAATCCGTAGTATATTTGGTAGATACAACTCTCAGAAGAAACCATTTGAATTAAGGTCAGGTCTTGAGGTTTTCAATGATCCTTTCAATGATTATCAGCAAGCAATAACGGACATTTGCCAATTTTCTGAGTACACACCAAACAAAGAAAGCATTTTGAAAGACTGTCTTCAAATCATACGAAAAAACCCTAGCCATACAATGGGTTCTTTTGAGCTGATCCAGGCAATCTCAGAGTTCGGCATGAGCAAGTTTCCTCCCGAAAATATAGACAAAGCAAGAAGGGATCCGAAGAACTGGGTTAGCATCTCTGAAGTAACCGAAACAACAAGTATAGTTGCATCACCTAGAACTCATATGATGCTCAAGGATTGCTTTAAAATTATACTAGGTACTGAGAATAAGAAGATAGTAAAAATGCTTCGAGGGAAGCTAAAGAAGCTCGGTGCTATCTCAACAAACATAGAGATCGGGAAAAGGGATTGCCTAGATCTACTCAGCACAGTAGATGGGCTAACAGACCAGCAAAAAGAAAATATTGTAAATGGGATATTTGAACCCTCAAAGTTATCCTTCTACCATTGGAAGGAATTGGTCAAAAAAAACATTGATGAAGTTTTACTTACTGAAGATGGAAATCTGATATTCTGCTGGTTGAAAACAATCTCCTCTTCAGTCAAAGGAAGCTTAAAGAAGAGACTCAAATTCATGAATGTACATTCTCCAGAATTGATGCCTGAAAACTGTCTCTTTTCTAGTGAAGAATTCAATGAGTTAATTAAGTTGAAGAAACTCCTCCTCAATGAACAACAAGATGAACAGGAGCTGAAACAAGATCTTTTGATATCTTCTTGGATCAAGTGTATAACAGCTTGTAAAGATTTTGCAAGCATTAATGACAAGATTCAGAAGTTCATTTACCACCTGTCCGAAGAGCTATATGACATAAGGCTGCAGCACCTGGAACTGTCAAAGCTTAAGCAAGAGCACCCTAGTGTCAGCTTCACAAAAGAAGAGGTCTTAATAAAGCGGCTGGAGAAAAATTTCCTTAAGCAGCATAATCTAGAGATTATGGAAACAGTGAATCTTATATTCTTTGCAGCCCTCTCAGCTCCTTGGTGCTTACACTATAAAGCACTGGAGTCTTATTTGGTGAGACATCCAGAAATACTTGACTGTGGATCTAAAGAGGACTGCAAACTCACTTTGCTTGATCTGTCAGTTTCTAAGCTCTTGGTTTGTTTGTATCAAAAAGATGATGAGGAATTGATAAATAGCTCAAGTTTGAAACTTGGGTTTTTAGTGAAATATGCTGTCACCTTGTTCACATCCAATGGTGAACCTTTTTCACTCAGTCTCAATGACGGGGGTTTGGATCTTGATTTACACAAGACTACTGACGAAAAGCTACTACATCAAACAAAGATAGTTTTTGCTAAAATTGGTTTATCTGGGAACAGTTATGACTTTATCTGGACTACCCAAATGATAGCAAACAGCAATTTTAACGTCTGCAAGAGATTAACGGGAAGGAGTACTGGGGAAAGGCTCCCTAGAAGCGTTAGAAGCAAGGTCATATATGAGATGGTAAAATTAGTGGGAGAAACAGGCATGGCAATACTACAACAATTAGCCTTTGCACAGGCACTAAATTATGAGCACCGCTTCTATGCGGTCTTAGCACCTAAAGCGCAACTGGGAGGAGCAAGAGATTTATTAGTGCAAGAGACTGGGACTAAAGTCATGCATGCAACCACTGAAATGTTTAGTAGAAATCTTTTAAAAACAACATCAGATGATGGCCTCACAAACCCACATCTTAAAGAAACAATCCTTAATGTGGGATTAGACTGTCTTGCTAACATGCGAAACCTCGACGGTAAACCCATAAGTGAAGGTAGTAACTTGGTCAATTTCTACAAAGTCATATGCATCTCGGGTGATAATACCAAGTGGGGCCCAATACACTGCTGTTCTTTCTTTTCTGGCATGATGCAACAGGTTCTAAAAAATGTACCAGATTGGTGTTCATTTTATAAATTAACATTCATTAAAAACTTATGTAGACAGGTAGAAATACCTGCTGGTAGTATTAAGAAGATCTTAAATGTTCTTAGGTACAGATTGTGCAGCAAGGGAGGTGTAGAACAACATAGTGAAGAGGATCTGAGAAGACTGTTGACAGATAATTTAGACAGTTGGGACGGAAACGACACAGTTAAGTTCTTAGTTACAACTTATATAAGCAAAGGACTCATGGCGTTAAACAGTTACAATCATATGGGTCAGGGTATTCACCATGCAACATCCTCGGTGTTAACTTCCCTAGCTGCTGTGCTCTTTGAGGAGCTGGCAATTTTTTATCTTAAGAGAAGCTTACCCCAGACAACAGTACATGTTGAACATGCCGGTAGTTCAGATGATTACGCAAAGTGTATAGTAGTGACTGGTATACTATCCAAAGAGCTCTACTCCCAGTATGATGAAACATTTTGGAAACACGCTTGCAGACTCAAAAACTTCACGGCCGCAGTACAAAGATGCTGTCAAATGAAAGATAGTGCCAAAACCTTGGTGAGCGACTGCTTTCTCGAGTTTTACAGTGAGTTTATGATGGGCTACAGAGTAACCCCTGCTGTAATAAAGTTCATGTTTACTGGACTGATAAACAGCTCTGTGACCTCTCCTCAGAGTTTGATGCAAGCATGCCAAGTTTCATCCCAACAAGCAATGTATAACAGTGTTCCTCTTGTCACCAACACTGCCTTCACCCTATTAAGGCAGCAAATTTTCTTTAACCATGTTGAAGACTTTATCAGAAGGTATGGTATACTGACTCTTGGGACTTTGTCACCCTTTGGTAGGTTGTTCGTACCAACCTACTCTGGATTAGTCAGCTCGGCGGTTGCTTTAGAAGATGCTGAAGTCATTGCTAGAGCAGCCCAAACACTTCAAATGAACAGTGTATCAATACAGTCAAGCAGCTTGACCACATTAGATAGCCTAGGTCGTAGTAGGACAAGTTCCACAGCTGAGGATAGCAGCAGTGTGAGCGACACTACTGCTGCTTCCCATGACTCAGGATCGTCATCCTCAAGCTTCTCTTTTGAGCTCAATAGACCCCTGTCTGAAACTGAACTACAGTTCATTAAAGCACTAAGTAGTCTCAAGTCAACACAAGCCTGTGAAGTGATTCAAAATAGAATTACAGGTCTTTATTGCAATAGCAACGAAGGACCTCTTGATAGGCATAATGTTATTTACAGCAGCAGAATGGCAGACTCTTGCGATTGGCTAAAGGATGGCAAAAGAAGAGGGAATCTAGAACTAGCGAATAGGATCCAATCTGTACTGTGTATTCTGATAGCAGGATATTACAGGTCATTTGGAGGGGAAGGAACCGAGAAGCAGGTAAAGGCATCATTGAATAGAGACGACAATAAAATCATAGAGGATCCTATGATACAACTGATTCCAGAAAAGCTGAGGAGAGAGTTAGAAAGGTTAGGTGTTTCTAGAATGGAAGTCGATGAGCTAATGCCAAGCATCAGTCCTGATGACACCTTAGCCCAGCTTGTAGCGAAAAAACTCATCAGCCTCAATGTTTCGACAGAAGAATACTCAGCTGAGGTGTCTAGACTCAAACAAACACTGACAGCCCGAAATGTTTTACACGGGTTAGCTGGAGGAATTAAGGAGCTTTCGCTTCCAATATATACAATATTCATGAAATCTTATTTCTTTAAAGACAATGTTTTCCTGTCACTAACAGATAGATGGTCTACCAAGCACAGTACAAACTATCGTGATAGTTGTGGCAAACAATTAACAGGTAGAATAATTACCAAGTATACTCACTGGTTGGACACTTTTCTGGGCTGCTCTGTCTCCATCAACAGGCATACTACTGTTAAAGAGCCTTCCTTATTCAATCCGAATATCAGATGTGTGAATCTGATCACATTTGAGGACGGCCTAAGAGAACTATCAGTGATACAGAGTCACCTTAAAGTCTTTGAAAATGAGTTCACCAACTTAAATCTTCAATTCTCTGATCCGAACAGACAGAAACTTAGAATAGTTGAGTCTAGACCTGCAGAGTCAGAGCTAGAGGCAAACCGTGCAGTAATTGTCAAGACCAAGCTGTTTTCAGCAACTGAACAAGTTCGACTATCCAACAACCCTGCAGTTGTCATGGGCTACCTATTAGATGAATCAGCAATTTCTGAAGTCAAGCCTACCAAGGTTGACTTCTCAAATTTACTTAAAGACCGCTTCAAAATAATGCAATTCTTCCCTTCAGTGTTCACTTTAATTAAGATGCTGACAGATGAATCGTCAGATTCAGAGAAGAGTGGCCTTAGTCCAGATTTGCAACAAGTTGCAAGATACTCAAACCATTTGACCTTGCTCAGCAGAATGATTCAACAAGCAAAGCCAACCGTGACTGTTTTCTACATGCTAAAAGGTAACTTGATGAACACAGAGCCAACAGTTGCTGAGCTTGTCAGCTACGGTATAAAGGAAGGCAGATTTTTCAGGCTTTCCGACACCGGAATCGATGCAAGCACATACTCTGTAAAATATTGGAAAATTCTTCACTGCATCTCTGCCATTGGATGTTTACCTTTGAGTCAAGCAGACAAGTCTTCACTACTCATGAGCTTCTTAAACTGGAGGGTCAACATGGACATTAGAACATCTGACTGTCCATTGTCTAGTCATGAAGCAAGCATATTGAGTGAATTTGATGGACAAGTTATCGCCAACATACTTGCCAGTGAATTGAGTTCTGTGAAACGAGATTCTGAGCGCGAGGGTCTAACTGACCTCCTTGATTATCTAAACTCACCAGCTGAATTGTTGAAGAAGAAGCCTTACTTGGGGACAACTTGCAAGTTCAACACCTGGGGAGACTCGAATAGATCTGGAAAGTTTACTTACAGCAGCAGATCTGGAGAATCCATTGGAATCTTCATTGCAGGGAAATTGCACATCCATCTCTCATCTGAGTCCGTTGCCTTGTTGTGTGAAACTGAAAGACAAGTGCTTTCTTGGATGAGCAAGAGGAGGACTGAGGTAATAACTAAAGAACAGCACCAACTGTTTCTAAGTCTTCTCCCACAGTCTCATGAGTGTTTACAAAAGCACAAGGACGGTAGTGCGCTATCAGTCATACCTGATAGCAGCAATCCCCGATTACTTAAGTTTGTGCCCCTCAAAAAAGGTCTAGCAGTGGTGAAAATCAAAAAACAAATTTTAACAGTGAAGAAGCAGGTTGTGTTTGATGCAGAGAGCGAGCCTAGACTGCAGTGGGGGCATGGCTGCTTGTCCATTGTTTATGACGAAACTGATACTCAGACCACATACCATGAAAATCTTTTGAAGGTGAAGCATCTTGTTGACTGCTCTACGGATAGGAAAAAGCTTTTGCCCCAGTCAGTGTTTTCTGACTCCAAAGTTGTCCTTTCAAGGATCAAATTCAAGACAGAGCTTCTCCTCAACTCATTGACGCTGCTCCACTGTTTCCTAAAACATGCTCCTAGTGATGCCATAATGGAGGTAGAGAGCAAAAGTAGCTTGCTACACAAGTACCTCAAATCGGGAGGTGTCAGGCAACGGAACACTGAAGTGCTCTTCAGAGAGAAGTTAAACAAGGTTGTTATAAAAGGCAATCTTGAGCAAGGTGTGGAAGAGGAGATTGAGTTTTGCAACAACTTGACTAAAACTGTTTCAGAGAACCCATTACCACTCAGCTGTTGGTCTGAAATTCAAAATTACATTGAAGACATAGGCTTTAACAATGTACTTGTTAATATTGACAGAAACACGGTGAAAAGTGAACTTTTATGGAAATTTACGTTGGACACCAATGTAAGCACCACAAGTACTATAAAAGACGTGAGGACATTAGTGTCCTACGTTAGCACTGAAACTATCCCTAAGTTCTTGCTTGCATTCTTACTTTATGAGGAAGTGTTAATGAACTTAATCAACCAGTGTAAGGCAGTAAAAGAACTCATCAACAGCACAGGACTCTCAGACTTGGAACTGGAGGGCTTACTCACTTTATGTGCTTTCTATTTCCAAAATGAGTGCAGTAAGAGAGATGGTCCTAGATGCTCCTTTGCAGCACTATTAAGTCTAATCCATGAGGATTGGCAGAGGATAGGTAAAAACATTCTTGTTCGTGCAAACAATGAACTAGGTGATGTGTCACTGAAGGTTAACATTGTCTTGGTGCCTCTCAAGGACATGTCTAAGCCAAAGTCTGAGAGAGTGGTCATGGCTAGAAGGTCACTAAATCATGCTCTATCCTTGATGTTTCTGGACGAG---ATGTCATTACCTGAGCTGAAATCCTTATCCGTGAACTGCAAAATGGGGAGCTTTGAAGGGCAGGAGTGCTTTGAGTTCACTATTCTGAAGGACAGTAGCGCAAGGCTAGATTACAACAAGTTGATTGACCACTGTGTGGACATGGAAAAAAAGAGGGAAGCGGTTAGAGCAGTAGAAGATTTGATTTTAATGTTGACAGGCAAAGCAGTCAAACCCAGTGCTGTAACACAGTTTGTACACGAGGACGAGCAGTGTCAAGAGCAAATAAGCTTAGATGATCTGATGACAAACGACACGGCAACAGACTTT---------CCTGATAGGGAAGCAGAAGCCCTCAAAACAGGAAATCTTGGCTTTAACTGGGACTCAGAT
>AAV39276
ATGGACTTTTTGAGAAACCTTGACTGGACTCAGGTAATTGCTGGCCAATATGTTACCAATCCTAGGTTCAACATCTCTGACTACTTCGAGATTGTTCGGCAGCCTGGTGATGGGAACTGCTTCTACCATAGTATAGCTGAGTTAACCATGCCCAACAAAACAGATCACTCATATCATAACATCAAACACCTAACAGAGGTGGCAGCACGGAAGTATTACCAGGAAGAACCTGAAGCCAAGCTTATTGGCCTGAGTTTAGAAGATTATATTAAAAGGATGCTATCTGACAACGAGTGGGGATCGACTCTTGAGGCATCAATGCTGGCTAAAGAAATGGGCGTCACTATCATCATTTGGACTGTTACTGCCAGTGATGAAGTGGAAGCAGGCATAAAATTCGGAGATGGTGATGTATTCACAGCTGTAAATCTATTGCACTCTGGACAAACGCATTTTGACGCTCTTAGATTACTGCCACAGTTTGAAGCTGACACGAGAGAGACCTTAAGTTTGGTAGATAAAGTCATAGCAGTGGATCAGTTGACCTCGTCCTCAAGTGATGAACTGCAAGACTATGAAGATCTTGCATTAGCACTTACAAGTGTAGAGGAACCGTATAGACGGTCTAGCCTAGATGAGGTCACTCTATCTAAGAAACAAGCAGAGATATTGAGGCAAAAGGCATCTCAGTTGTCTAAACTGGTTAATAAAAGTCAGAACATACCGACGAGAGTCGGCAGGGTTCTAGACTGCATGTTCAACTGCAAACTATGTGTTGAGATATCGGCAGACACCCTGATCCTGCGACCAGAATCCAAAGAGAGAATTGGTGAAGTTATGTCGTTGCGGCAGCTAGGGCATAAGTTACTAACACGAGACAAACAAATTAAGCAAGAATTCTCTAGAATGAAGCTTTATGTCACCAAGGATTTGCTTGACCATCTAGATGTTGGCGGACTGTTGAGGGCAGCTTTCCCTGGAACAGGGATAGAAAGACACATGCAGTTGCTGCACTCCGAGATGATACTAGACATTTGTACTGTATCACTTGGCATCATGTTGTCAACATTTCTATACGGCTCTAACAACAAGAACAAGAAAAAATTCATCACTAACTGTCTGCTCAGCACAGCTTTGTCCGGAAAGAAGGTGTACAAAGTTCTTGGCAACTTAGGAAATGAACTGTTGTATAAGGCACCTAGAAAAGCCCTAGCAACCGTTTGTAGTGCCTTGTTCGGGAAGCAGATAAACAAGCTTCAGAACTGCTTCAGGACCATAAGCCCTGTCAGCCTGCTTGCATTAAGAAATCTGGACTTTGACTGTCTTAGTGTGCAAGACTACAATGGTATGATAGAAAATATGTCTAAATTAGACAACACTGATGTTGAGTTTAACCATAGAGAGATAGCTGATCTTAACCAGCTAACTTCTCGGCTTATTACGTTAAGAAAGGAAAAGGACGCTGACCTCCTCAAGCAATGGTTTCCTGAAGGTGATCTCACTCGTAGAAGCACCAGGAACGTTGCAAATGCAGAAGAATTTATCATATCTGAGTTCTTTAAGAAGAAGGACATCATGAAATTCATTAGCACCTCAGGCAGAGCAATGAGTGCAGGCAAAATTGGTAACGTCCTCTCTTATGCACACAACCTTTATTTAAGTAAGTCTAGTCTAAATATGACTTCTGAGGACATCTCACAGCTCTTAATCGAGATCAAGAGACTGTATGCTCTACAAGAAGATTCTGAAGTAGAGCCAATAGCTATAATTTGCGATGGCATAGAAAGCAATATGAAACAGTTATTTGCTATACTGCCCCCTGACTGTGCAAAGGAGTGTGAGGTTCTCTTTGACGACATCAGAAACTCTCCAACACACAGTACAGCTTGGAAGCATGCCCTTCGACTAAAAGGGACCGCGTATGAGGGCCTGTTTGCAAACTGCTATGGATGGCAATACATTCCGGAAGACATCAAACCTAGCCTGACCATGTTGATACAGACTTTGTTCCCTGACAAGTTTGAGGATTTCTTGGATCGAACCCAACTGCATCCAGAGTTCAGAGATCTAACTCCTGACTTTTCACTCACACAAAAAGTTCATTTCAAAAGGAATCAGATACCTAGTGTTGAGAATGTGCAGATCTCCATCGATGCAACATTGCCTGAATCTGTGGAGGCAGTACCAGTGACAGAAAGAAAGATGTTCCCTCTACCTGAGACTCCACTAAGTGAGGTACATTCAATAGAGCGTATCATGGAAAACTTCACTCGCCTCATGCATGGAGGAAAGCCTTCAACCAAGGGAAAAGGTAAAGAACCGGCAGAACAGGATAACTATCAAAATGCCATCGAACATGAGAGTTCAAGCATCATGGCCTTCAAGGACTACGGAGAAAGAGGAATAGTTGAGGAGAACCACATGAGGCTTAGTGAAGAAGATCAACTGGAAACAAGGCAGCTGTTGTTAGTGGAAGTTGGTTTTCAGACTGACATCGATGGGAAAATAAGGACAGACCACAAAAAATGGAAAGATATATTAAAGCTGTTAGAGTTACTGGGAATTAAATGTTCATTTATTGCTTGTGCTGACTGCTCGTCTACACCACCAGACAGATGGTGGATTACTGAAGACAGAGTACGAGTTTTAAAGAACTCAGTCAGCTTTCTCTTCAACAAGCTCTCTAGGAACTCACCGACAGAGGTAACTGATATAGTTGTTGGAGCCATAAGCACTCAAAAGGTTAGAAGTTACCTAAAGGCAGGGACTGCAACAAAAACCCCTGTGTCAACAAAAGACGTTCTAGAGACTTGGGAAAGAATGAAAGAGCACATAGTCAACAGGCCAACAGGATTGACACTACCTGCAAGTCTAGAACAGGCAATGCGTAAAGGATTGGTCGAAGGTGTGGTCATCTCCAAGGAGGGCTCTGATTCATGCATCAACATGTTAAAGGAAAATTTGGACCGAATAACTGATGAGTTTGAACGGACAAAATTTAAGCATGAGCTCACACAGAATATTGCAACTAGTGAAAAGATGCTATTGAGTTGGCTAAGTGAAGATATTAAGTCATCGAGATGTACTGAGTGCCTCTCCAGCATAAAGAGAACTGTTGATGAAACTACCAATTTATCAGAGAAGATTGAACTGCTCGCTTATAATCTGCAACTTACTAGTCACTGCAGTAACTGTCACCCCAATGGCGTAAACATTAGCAACGTATCAAATGTGTGCAAGAGGTGTCCCAAGATAGAGGTAGTTAGTCATTGTGAAAACAAAGGCTTTGAGGATAGCAATGAATGCTTAACGGATTTAGATAGGCTTGTTAGGCTCACATTACCAGGGAAAACTGAGAAAGAGAGGAGAGTCAAGCGTAATGTAGAATATCTGATAAAATTGATGATGAGTATGTCAGGCATCGACTGCATAAAATATCCCACAGGCCAGCTCATCACCCATGGAAGAGTAAGTGCCAAACTTAACGATGGAAACTTAAAAGATAGGAGTGATGACGACCAAAGGCTAGCCGAGAAGGTGGACGCTGTTAGGAAGGAGCTTTCAGAAACTAAACTAAAGGATTATTCAACTTATGCAAGAGGAGTAATCTCTAACTCACTAAAGAACCTTTCAAAGCAAGGTAAATCAAAGTGCTCTGTACCAAGGTCTTGGCTTGAAAAGATATTGTTTGACCTAAAGGTGCCCACTAAAGACGAAGAAGTGCTCATAAATATCAGGAATTCACTGAAGGCTAGATCTGAGTTTGTTAGAAACAACGATAAACTACTTATAAGATCAAAGGAGGAGTTAAAAAAATGTTTCGATGTGCAGTCCTTTAAACTGATGAAAAACAAGCAACCTATGCCTTTTCAGGTTGACTGCATTCTATTCAAAGAAGTGGCAGCTGAATGTATGAAAAGATATATTGGTACACCTTATGAAGGAATTATAGACACTTTGGTTTCCTTAATCAATGTATTAACAAGATTCACTTGGTTTCAAGAGGTAATACTATACGGGAAAATATGTGAAACCTTCCTAAGATGCTGTACAGAATTTAATAGATCAGGGGTTAAATTAGTCAAGGTAAGGCACTGTGACATTAACCTATCGGTCAAGCTGCCATCAAACAAAAAAGAGAATATGTTATGTTGTATTTACAGTAGTAACATGGAACTCCTACAAGGACCTTTCTATTTGAATAGAAGACAAGCTGTCCTTGGCTCATCATACCTTTACATTGTTATAACACTTTACATACAAGTTTTACAGCAGCATAGGTGTCTAGAGGTTATAAACAGTGTGAATGAAAAAACATTGCAAGACATTGAAAATCACTCCTTGACTCTGCTGGAAGATGCATTCAAAGAACTTACTTCTGCTCTTGAAGGTAGATTCGAAGAATCTTACAAAATACGGACTACAAGGTGTAAGACTAGCGGGAACTTTTTGAACAGAAGCAGCAGAGACCACTTTATAAGCATTGTTTCAGGCTTAAACTTGGTATATGGCTTCCTCATAAAAGACAACTTGTTGGCTAACTCACAGCAACAAAATAAACAACTCCAGATGCTTCGTTTCGGCATGCTTGCAGGGCTCAGTAGGCTCGTTTGTCCTAATGAATTAGGTAAAAAGTTTTCAACAAGTTGCAGAAGAATTGAAGACAACATTGCAAGACTTTACCTACAAACATCTATATACTGCTCTGTTAGGGATGTAGAAGACAACATTAAGCACTGGAAGCAAAGAGATTTATGCCCTGAAGTAACCATCCCATGTTTTACAGTTTATGGCACCTTTGTGAACAGCGACAGACAGCTGATCTTTGACATTTACAATGTGCACATATACAATAAAGAGATGGACAATTTTGACGAAGGATGCATCAGCGTCTTAGAAGAAACAGCAGAAAGGCATATGCTCTGGGAGCTTGACCTGATGAACTCACTCTGTTCTGACGAAAAAAAGGATGCTAGAACCGCAAGACTGCTACTAGGCTGCCCAAATGTGAGGAAAGCTGCGAATAAAGAAGGGAAAAAACTTTTAAAGTTAAACAGCGACACT---TCCACTGACACACAAAGCGTTGCTTCTGAAGTGTCAGACAGGAGGTCTTATAGCTCAAGCAAGAGTAGAATCCGTAGCATTTTTGGGAGATACAACTCTCAGAAAAAACCATTTGAACTAAGGTCAGGCCTTGAAGTTTTTAATGATCCATTCAATGATTATCAGCAAGCAATAACAGACATTTGTCAATTTTCTGAATACACACCGAACAAAGAAAGCGTTTTGAAGGACTGTCTCCAGATCATACGGAAGAATCCTAGCCACACAATGGGCTCTTTTGAGTTGATCCAGGCAATCTCAGAGTTCGGCATGAGTAAGTTTCCCCCCGAGAATATAGACAAGGCAAGGAGAGATCCAAAAAATTGGGTTAGCATCTCAGAAGTTACAGAAACAACAAGTATAGTTGCATCACCTAAAACTCATATGATGCTTAAAGACTGCTTTAAGATTATACTAGGTACTGAGAACAAAAAAATAGTCAAAATGCTTCGAGGGAAACTTAAAAAACTTGGTGCTATTTCAACAAACATAGAGATCGGAAAAAGGGATTGCCTGGATTTACTCAGCACGGTAGATGGTCTAACAGATCAACAAAAAGAGAACATCGTGAACGGGATATTTGAGCCCTCAAAGTTGTCCTTTTACCACTGGAAAGAATTAGTTAAGAAAAACATTGATGAAGTTTTGCTTACTGAGGATGGAAATCTGATATTCTGCTGGCTAAAAACGATCTCCTCTTCAGTCAAGGGAAGCTTGAAGAAGAGACTTAAGTTCATGAACATACATTCCCCCGAACTGATGCCAGAAAACTGTCTCTTTTCTAGTGAGGAATTTAATGAGTTGATCAGGTTAAAGAAACTCCTCCTTAACGAACAGCAAGATGAACAGGAGTTGAAGCAAGACCTCTTGATATCTTCTTGGATTAAATGCATAACAGCCTGTAAAGATTTTGCAAGCATCAATGACAAGGTCCAGAAATTCATTTATCACCTTTCTGAAGAGCTATATGACATAAGGCTGCAGCACCTGGAATTGTCAAAGCTTAAACAGGAGCATCCCAGTGTTAGCTTCACTAAGGAAGAGGTCTTAATAAAGAGACTGGAGAAAAATTTCCTTAAGCAGCACAATTTAGAAATCATGGAAACGGTGAATCTTATATTCTTTGCTGCTCTTTCAGCTCCCTGGTGCTTGCACTACAAAGCATTAGAATCTTATCTGGTGAGGCATCCAGAAATACTTGACTGCGGGTCTAAAGAGGATTGTAGGCTCCCTTTGCTCGATCTGTCAGTTTCCAAACTCTTAGTTTGTTTGTATCAAAAAGATGATGAAGAACTAGCAAGTGGCTTGGGTTTAAAACTTGGGTTTTTAGTAAAGTATGCTGTCACCTTATTCACATCCAATGGCGAGCCTTTTTCTCTTAGTCTGAATGATGGAGGTTTAGACCTTGATCTACACAAGACTACTGATGAAAAGTTGCTACATCAAACAAAGATAGTTTTTGCTAAAATCGGTCTGTCCGGGAATGGCTACGACTTTATCTGGACTACTCAAATGATAGCAAATAGCAACTTCAATGTTTGTAAAAGGTTGACTGGAAGGAGTACTGGGGAAAGGCTTCCAAGAAGCGTCAGGAGTAAGGTCATTTATGAGATGGTGAAATTAGTAGGAGAGACAGGCATGGCAATATTGCAACAATTGGCTTTTGCACAGGCACTAAATTATGAACACCGTTTTTATGCAGTTTTGGCACCTAAAGCACAGCTAGGAGGAGCAAGAGATCTGTTAGTGCAAGAAACTGGGACAAAAGTTATGCATGCAACTACTGAAATGTTCAGTAGGAACCTCCTAAAGACAACATCAGATGACGGCCTTACAAACCCACATCTCAAAGAGACGATCCTTAATGTGGGGTTAGACTGTCTTACCAACATGCGAAACCTTGACGGAAGGCCCATAAATGAGGGTAGCAACTTAGTCAACTTCTACAAAGTTATCTGCATTTCAGGTGACAATACAAAATGGGGCCCGATACACTGTTGTTCTTTCTTTTCCGGTATGATGCAGCAGGTTCTAAAAAATGTCCCAGATTGGTGTTCATTCTATAAGTTAACATTCGTAAAAAACTTATGTAGACAGGTGGAAATACCTGCGGGCAGCATTAAGAAGATCCTAAATGTGCTTAGATACAAACTATGCAGCAAGGGAGGTGTAGAGCAACACAGTGAAGAGGATTTGAGGAAGCTATTGGTAGATAATTTAGATAGTTGGGATGGAAATGACACAGTCAAGTTTTTAGTTACAACTTATATAAGCAAAGGGCTTATGGCGTTGAATAGCTACAATCATATGGGTCAGGGCATTCACCATGCAACCTCTTCAGTGTTAACTTCCTTAGCTGCTGTACTCTTTGAGGAGTTGGCAATTTTTTATCTCAAGAAGAGCCTGCCTCAGACAACAGTACATGTTGAGCATGCTGGCAGTTCCGATGATTACGCAAAATGTATAGTGGTAACTGGTATAATTTCTAAAGAGCTTTATTCCCAGTATGATGAAACGTTTTGGAAGCATGCCTGTAGACTTAAAAACTTCACAGCTGCTGTACAAAGATGCTGTCAAATGAAAGATAGTGCTAAAACTTTGGTGAGCGACTGCTTCCTTGAATTTTACAGCGAGTTCATGATGGGCTACAGAGTAACACCTGCTGTGATTAAATTCATGTTCACTGGACTGATAAACAGCTCTGTAACCTCCCCTCAGAGTCTGATGCAAGCATGCCAGGTTTCATCTCAACAAGCCATGTATAATAGTGTTCCCCTTGTCACCAATACTGCTTTTACCCTATTGAGGCAACAAATTTTCTTTAATCATGTTGAGGACTTTATCAGAAGGTATGGTATATTGACTCTTGGAACCTTGTCTCCCTTTGGCAGGCTGTTTGTACCGACCTACTCTGGGTTAGTTAGCTCAGCGGTTGCCCTAGAAGATGCTGAAGTCATTGCTAGGGCAGCTCAGACACTGCATATGAACAGTGTATCAATCCAGTCTAGTAGCTTGACTACATTAGACAGTTTAGGTCGTAGTAGGACAAGTTCCACAGTTGAAGACAGTAGCAGTGTGAGTGACACAACCGTTGCTTCCCATGATTCAGGGTTGTCATCGTCGAGCTTCTCTTTTGAGCTCAATAGGCCTCTGTCGGAAACTGAACTACAATTCATTAAGGCACTAAATAGCCTTAAGTCAACTCAAGCCTGTGAGGTAATCCAGAATAGAATTACAGGTCTTTATTGTAATAGCAATGAAGGGCCTCTTGACAGGCACAATGTCATCTACAGCAGCAGAATGGCAGACTCCTGTGATTGGCTGAGAGATGGTAAGAGAAGAGGGAATCTGGAACTAGCAAACAGAATCCAATCTGTACTGTGTGTTTTGATAGCGGGGTATTACAGATCATTCGGTGGAGAAGGGACTGAGAAACAAGTGAAGGCATCATTGAATAGAGATGACAACAAAATTATTGAGGATCCTATGATACAACTGATTCCAGAGAAACTGAGGAGAGAGCTAGAAAGGTTAGGAGTTTCCAGGATGGAAGTCGATGAACTAATGCCAAGCATTAGCCCTGATGATACTTTAGCTCAGCTTGTGGCAAAAAAACTCATCAGTCTCAATGTTTCTACGGAAGAATACTCTGCAGAAGTGTCTAGGCTCAAACAAACACTAACAGCTCGAAATGTCTTGCACGGGTTAGCTGGAGGAATAAAAGAGCTCTCGCTTCCTATATATACGATATTCATGAAGTCATACTTCTTCAAAGACAACGTTTTCCTGTCGCTAACAGACAGGTGGTCCACCAAGCATAGCACAAACTACCGTGACAGCTGCGGCAAACAATTGACTGGTAGGATAATCACCAAGTATACTCACTGGCTAGACACCTTTCTGAGCTGCTCTGTCTCCATTAACAGGCACACCGCTGTCAAGGAACCTTCCCTGTTTAATCCAAATATTAGATGTGTCAATCTAATCACATTTGAGGACGGCCTAAGGGAACTTTCAGTGATACAAAGTCATCTCAAAGTTTTCGAGAGTGAATTCACCAACTTAAATCTTCAGTTCTCTGATCCAAATAGACAGAAGCTCAAAATAGTTGAGTCCAGACCTGCAGAATCTGAGCTGGAAGCAAATCGTGCAGTGATTGTTAAGACCAAATTGTTTTCAGCAACTGAACAGGTTCGACTATCCAACAACCCTGCAGTTGTCATGGGTTACCTATTGGATGAATCAGCAATTTCTGAAGTCAAGCCTACGAAGGTGGACTTTTCAAACTTACTTAAAGACCGCTTCAAAATAATGCAATTTTTTCCTTCTGTATTCACTCTGATCAAAATGCTGACAGATGAGTCATCAGACTCAGAGAAGAATGGTCTTAGTCCGGATTTGCAACAGGTTGCAAGATACTCAAACCATTTAACTTTGCTTAGTAGGATGATACAACAAGCAAAGCCAACTGTAACTGTTTTCTACATGCTAAAGGGCAATCTGATGAACACGGAACCAACAGTTGCTGAGCTTGTCAGTTATGGTATAAAGGAAGGCAGGTTTTATAGGCTCTCTGATACTGGAATCGACGCAAGCACATATTCTGTGAAATACTGGAAGATTCTTCACTGCATTTCTGCCATCGGATGCCTACCTTTAAGTCAAGCAGATAAGTCTTCGCTGCTTATGAGTTTTCTAAACTGGAGGGTAAACATGGACATTAGAGCTTCTGACTGTCCACTTTCTAACCATGAAGCAAGCATACTAAGTGAATTTGATGGACAAGTCATTGCTAATATACTTGCCAGTGAACTAAGTTCTGTGAAGCGAGACTCTGAACGCGAAGGTCTAACTGATCTCCTTGATTACCTAAATTCACCCACCGAACTGTTGAAGAAGAAGCCGTATTTAGGGACAACCTGCAAGTTCAACACATGGGGGGACTCAAATAGATCTGGGAAGTTTACATACAGTAGCAGATCTGGAGAATCAATTGGTATTTTCATTGCAGGAAAGTTACACATTCATCTCTCCTCTGAGTCCATTGCCTTGTTGTGTGAAACTGAAAGGCAAGTGCTATCTTGGATGAGCAAAAGGAGGACTGAAGTAATAACTAAAGAACAGCATCAGTTATTTCTAAGTCTCCTTCCCCAATCACACGAATGTTTGCAAAAGCACAAAGATGGTAGTGCACTATCAGTCATCCCTGATAGTAGCAATCCTCGACTTCTTAAATTTGTGCCCCTCAAAAAGGGTCTGGCAGTGGTGAAAATCAAGAAACAAATTTTGACAGTAAAGAAACAAGTCGTACTTGATGCTGAAAGCGAGCCCAGATTGCAGTGGGGACATGGCTGCTTGTCAATTGTTTATGATGAGACTGACACTCAGACCACATACCACGAGAACCTTCTGAAGGTAAAGCAGCTTGTTGACTGCTCCACAGACAGAAAGAAGCTTTTACCACAGTCAGTGTTTTCTGACTCCAAAGTCGTCCTCTCAAGGATTAAGTTTAAAACGGAACTGCTCCTCAACTCATTGACATTGCTCCATTGTTTCCTGAAACATGCTCCCAGTGATGCTATCATGGAAGTAGAGAGCAAAAGTAGCTTGTTACACAAGTACCTCAAATCAGGAGGTGTCAGGCAGCGAAACACTGAAGTACTTTTTAGAGAGAAGTTAAACAGGATTGTTATAAAGGACAACCTAGAGCAAGGTGTAGAAGAGGAAATTGAGTTCTGCAACAATCTGACTAAGACTGTTTCGGAAAACCCACTACCACTCAGCTGTTGGTCAGAAGTCCAGAACTACATTGAAGACATAGGCTTCAACAATGTGCTTGTCAACATTGACAGAAACACGGTGAAAAGTGAGCTTCTGTGGAAGTTTACGTTAGACACCAACGTGAGTACTACAAGCACCATCAAAGATGTGAGAACATTGGTATCTTATGTCAGTACTGAAACTATCCCTAAGTTTCTGCTTGCATTTCTTCTTTATGAAGAAGTTTTAATGAACTTGATCAACCAGTGTAAAGCAGTAAAGGAACTCATTAACAGCACAGGGCTTTCAGACCTAGAACTAGAAAGCTTGCTCACTTTGTGTGCTTTCTACTTCCAGAATGAGTGCAGTAAGAGAGACGGGCCTAGGTGTTCCTTCGCAGCACTTTTAAGTCTAGTTCATGAGGATTGGCAAAAGATAGGGAAGAATATCCTTGTTCGTGCAAACAATGAGCTAGGTGATGTGTCACTGAAGGTTAACATTATCTTAGTGCCTCTCAAAGACATGTCTAAGTCAAAGCCTGAGAGAGTAGTCATAGCTAGAAGGTCACTAAATCATGCCCTGTCTTTGATGTTTCTGGACGAA---ATGTCATTACCTGAGCTGAAATCCTTATCAGTAAACTGCAGAATGGGGAACTTTGAAGGGCAAGAGTGCTTTGAGTTCACCATTTTGAAGGACAATAGCACAAGGCTAGATTACAATAAGTTGATTGATCACTGTGTGGATATGGAGAAGAAAAGGGACGCAGTCAGAGCAGTGGAAGATTTGGTTTTAATGTTAACAGGCAGGGCAGTCAAACCTAGTACTGTGACACCGACTGCACATGAGGATGAGCAATGTCAAGAGCAAATAAGCCTAGATGATCTAATGGCAAGTGACACAACAGCAGACCTG---------CCTGATAAGGAAGCGGAAGCCCTCAGAACAGGCAATCTTGGCTTCAACTGGGATTCAGAT
>AAZ76532
ATGGAACTTTTGAAAAACCTTAACTGGACTCAGGTGATTGCTGGTCAATATGTTACCAACCCTAGGTTTAACATCTCCGACTACTTTGAGATTGTGCGTCAACCTGGTGATGGTAATTGTTTTTATCATAGCATAGCCGAGCTAACTATGCCCAACAAAACAGACCACTCCTACCACAACATCAAGCGTCTAACTGAAGCAGCAGCACGGAAATATTACCAAGAAGAGCCTGAAGCCAAGCTTATTGGTTTAAGTTTGGATGATTATCTTAAGAGGATGCTATCTGACAACGAATGGGGATCAACTCTTGAGGCATCCATGCTGGCTAAGGAAATGGGTGTTACCATCATTATATGGACTGTTGCTGCTAGTGATGAGGTAGGAGCAGGCTTGAAGTTTGGCGATGGTGATGTGTTCACAGCTGTGAATCTTCTACATTCTGGGCAGACGCACTTTGATGCACTTAGAATACTGCCACAGTTTGAGGCCGACACAAAAGAGACCTTAAGTCTGGTGGACAGGGTCATGGCTGTGGACCAATTAACATCATCTTCGAGTGACGAACTGCAAGACTATGAAGACCTTGCCTTAGCACTCACAGGTTCAGAAGAGCCTTATAGAAAGTCTAGTCTAGATGAGGTTACTTTGTCCAAAAAGCAGGCAGAAATACTTAGACAGAAAGCATCTCAGTTGTCTAAACTGGTCAACAAAAGTCAGAATATACCAACCAGAGTTGGCAGGGTCCTGGACTGCATGTTTAACTGCAAATTGTGTGTTGAGATTTCTGCCGACACCTTGATCTTGCGGCCAGAATCCAAGGAAAGAATTGGGGAAGTTATGTCATTGCGGCAGCTAGGACATAAATTGCTAACACGGGACAAGCAGATCAAGCAGGAATTTTCCAGAATGAAGCTTTACGTCACAAAGGATCTGCTTGACCATCTGGATGTTGGTGGGTTATTGAGGGCAGCCTTTCCTGGAACAGGAATAGAGAGGCATATGCAGTTGCTACACTCAGAAATGATACTAGACATTTGCACTGTATCACTTGGTGTTATGTTGTCAACATTCCTTTATGGCTCTAATAACAAGAATAAAAAGAAGTTTATCACTAACTGTCTGCTTAGCACAGCTTTATCTGGGAAGAAGGTGTACAAGGTTCTTGGCAACCTTGGGAATGAGCTTTTGTACAAGTCGCCCAGAAAGGCTCTGGCAACCGTTTGCAGTGCTTTGTTTGGGAAGCAGGTGACCAAGCTCCAGAACTGTTTCAGAACCATAAACCCTGTCAGCTTACTTGCATTGAGGAATCTAGACTTTGACTGTCTCAGTGTGCAGGATTACAATGGCATGATAGAAAATATGTCTAAGTTAGACAACACTGATGTTGAGTTTAACCACAGGGAGATAGCCGACCTGAATCAGTTAACTTCTCGACTTAGTACGCTAAGAAAAGAGAAAGACACTGATCTCCTCAAGCAGTGGTTTCCTGAGAGTGACATCACCCGCAGAAGCACAAGAAACATTACAAATGCAGAGGAATTTGTTATTTCTGAATTCTTTAAGAAAAAGGATATTATGAAGTTTATTAGTACTTCAGGAAGGGCAATGAGTGCAGGTAAGGTTGGTAATGTCCTCTCCTATGCACACAACCTCTATCTGAGTAAATCTAGTTTAAACATGACTTCTGAGGATGTCTCACAGCTCTTAATAGAGATCAAGAGGCTTTACGCCCTACAGGAAGATTCTGAGGTAGAGCCTATAGCCATAATTTGTGATGGTATAGAAAGCAACATGAAACAGTTATTTGCCATACTACCTCCTGACTGTGCAAAAGAGTGTGAGGTCCTCTTTGACGACATAAGAAACTCTCCAACGCACAGCACAGCCTGGAAACATGCCCTCCGATTGAAGGGGACTGCATATGAAGGCCTGTTTGCAAGCTGTTATGGGTGGCAATACATCCCAGAAGACATAAAACCGAGTTTGACCATGCTGATACAAACCTTGTTCCCTGACAAATTCGAAGATTTCTTGGATCGAACTCAGCTACACCCAGAATTCAGAGACTTAACACCTGACTTTTCCCTGACTCAAAAGGTTCATTTCAAGAGAAACCAGATACCTAGCGTTGAGAATGTGCAAATCTCCATTGATGTAACATTGCCTGAGTCTGTGGAAGCAGTGCCGGTGACAGAAAGAAAGATGTTCCCTCTACCTGAGACTCCTCTGAGCGAAGTGCACTCAATAGAGCATATCATGGAAAACTTCACACGACTTATGCATGGAGGGAAACCTTCAGCAATGAAAAGAAATGCAGAACCGACAGAGTTGGATAGTCAGCACAGTACCACTGGACATGAGAATTCTGGCATTATGGCTTTCAAAGATTATGGAGAAAGGGGCATAGTTGAGGAGAATCATATGATATTTAGCGAAGAAGATCAACTAGAAACGAGGCAGCTACTGTTAGTAGAGGTTGGCTTTCAGACTGATATTGATGGGAAAATAAGGACAGACCACAAAAAATGGAAAGACATACTGAAACTGTTGGAGCTGCTAGGGATAAAGTGCTCATTCATTGCTTGTGCAGACTGCTCGTCCACACCACCGGACAGGTGGTGGATTACAGAAGATAGGGTGCGAGTCTTAAAAAATTCAGTCAGTTTCCTCTTCAACAAACTCTCCAGAAACTCACCAACAGAGGTGACTGATATAGTTGTTGGAGCCATAAGTACCCAAAAGGTTAGAAGTTATCTAAAAGCTGGAACTGCAACAAAGACCCCTGTGTCAACAAAGGATGTTTTAGAAACCTGGGAAAAGATGAAAGAACACATACTCAATAGACCCACAGGGCTAACACTGCCTGCTAGTTTAGAACAGGCAATGCGCAAAGGACTAGTCGAAGGTGTGGTAATTTCAAAAGAAGGTTCTGAGTCATGTATAAATATGCTAAAAGAGAATTTGGACCGAATAACTGACGAGTTTGAACGGACAAAGTTCAAACATGAGCTCACACAAAATGTCACCACTAGTGAGAAAATGCTATTGAGTTGGTTGAGTGAAGACATAAAGTCAACAAGATGTGATGAGTGTCTTGCCACCATAAAGAAGACTATTGATGAAACAGCAAACCTATCAGAAAAAATTGAGTTACTTGCTTACAACCTCCAGCTTACCAGCCATTGCGAAAACTGTCATCCTAACGGTATTAGCATTAGCAACACATCTAATGTTGGCAAGAGGTGCCCTAAATTAGAGGTAGTCAGTCATTGTGAAAACAAAGGCTTTGAAGACAGCAATGAATGCCTAACAGATTTAGATAGGCTTGTTAGACTCACACTACCAGGGAAAACTGAGAAAGAAAGAAGGATCAAGCGCAATGTGGAGTACCTAATAAAATTGATGATGAGCATGTCAGGCATCGACTGTATCAAGTATCCCACAGGTCAGCTTATCACCCATGGAAGGGTGAGTGCAAAACACAGCAATGAAAGCTTGAGAGATAGAAGTGATGATGACCAGAGACTTGCTGAGAAGATAGATACCGTTAGAAAAGAGCTTTCAGAAGCTAAACTGAAAGACTATTCTACTTATGCAAGAGGTGTGATCTCAAATTCGCTTAAGAACCTCTCGAAGCAAGGTAAATCTAAGTGTTCTGTGCCAAGATCTTGGCTTGAAAAGATTCTATTTGATCTGAAAGTGCCTACTAAGGATGAGGAAGTACTAATAAACATCAGAAATTCTCTAAAGGCTAGATCTGAGTTCGTTAGAAATAACGACAAACTGCTCATAAGGTCCAAAGAAGAAATAAAAAAACACTTTGATACTCAATCCCTCAAGTTGATGAAAAACAAGCAGCCTATACCCTTTCAGGCTGACTGCATACTATTTAAAGAAGTAGCGGCTGAATGCATGAAGAGGTACATTGGCACACCTTATGAGGGAATCATAGACACCTTAGTTTCCCTAATCAACGTATTAACAAGATTCACTTGGTTTCAAGATGTCGTACTCTACGGTAAAATATGTGAGACGTTTCTTAGGTGCTGCACAGAGTTCAATAGATCAGGAGTTAAATTAGTGAAGGTAAGACACTGTGACATCAACTTGTCAGTTAAACTGCCATCAAACAAAAAAGAGAATATGCTGTGCTGCGTATACAGCAGCAACATGGAGCTCTTGCAAGGGCCTTTCTACCTGAACAGAAGACAAGCCGTTCTTGGTTCTTCATACCTTTATATTGTCATCACACTTTATATACAAGTCCTGCAGCAGTACAGGTGTCTAGAAGTCATAAACAGTATGAACGAGAAGACACTGCAGGACATCGAGAATCACTCCATGACCTTGCTAGATGATGCATTCAAAGAACTCACCACTGCCCTTGAAGGCAGGTTTGAAGAGTCCTATAAGATACGAGCTTCAAGGTGCAAAGCCAGTGGGAACTTTCTAAACAGAAGCAGCAGAGATCATTTTATAAGTGTTGTATCAGGCTTGAATCTGGTCTATGGTTTCCTCATAAAGGACAACCTATTAGCCAATTCCCAACAACAGAACAAACAACTCCAGATGCTTCGGTTTGGCATGCTTGCAGGGCTTAGTAGGCTCGTCTGTCCTAATGAGCTGGGGAAAAAGTTTTCCACAAGTTGTAGAAGAATTGAAGACAACATCGCAAGACTTTATCTACAGACGTCAATATACTGCTCAGTTAGAGACGTGGAGGACAATATAAAGCACTGGAAACAGAGAGACCTATGCCCTGAGGTGACCATTCCTTGCTTCACAGTCTATGGCACCTTTGTTAACAGTGACAGACAATTGATCTTTGACATTTACAATGTGCACATATACAACAAGGAAATGGACAACTTTGACGAAGGGTGTATTAGCGTCTTAGAAGAAACAGCAGAAAGACATATGCTTTGGGAGCTTGATCTGATGAATTCACTCTGTTCTGATGAGAAAAGAGATGCTAGAAATGCAAGGCTTCTACTGGGTTGCCCAAATGTAAGGAAAGCAGCAAACAAAGAAGGGAAGAGGCTACTAAAGTTAAATAGTGACACA---TCTACTGATACGCAAAGTATTGCTTCTGAAGTGTCAGACAGGAGATCTTACAGTTCAAGCAAAAGCAGAATCCGCAGCATTTTTGGAAGATACAATTCTCAGAAAAAACCATTTGAACTGAGGTCAGGCCTTGAAGTCTTTAACGACCCTTTCAATGACTATCAGCAGGCAATAACAGATATATGTCAATTTTCTGAGTACACGCCCAACAAAGATAGTGTTTTAAAAGACTGCCTTCAAATTATACGGAAAAACCCTAGCCATACAATGGGATCCTTCGAATTGATCCAAGCAATTTCAGAATTTGGAATGAGTAAATTTCCTCCTGAGAATATAGATAAGGCAAGAAGAGATCCAAAGAACTGGGTTAGCATCTCTGAGGTGACAGAAACAACAAGTATAGTTGCATCACCTAAAACACATATGATGTTGAAGGATTGCTTCAAAACTATATTGGGTACCGAAAACAAGAAGATAGTTAAAATGCTTCGAGGTAAGCTAAAAAAACTCGGTGCCGTCTCAACAAATATAGAAATCGGGAAAAGAGACTGCTTGGATCTGCTTAGTACTGTGGATGGTCTGACAGATCAGCAAAAGGAAAACATTGTGAACGGAATATTTGAGCCTTCAAAGTTGTCCTTTTACCACTGGAAAGAATTGATCAAGAAAAACATAGATGAAGTTTTGCTCACAGAGGATGGAAACCTGATCTTCTGCTGGTTAAAAACAATATCTTCCTCAGTTAAAGGAAGCTTAAAGAAGAAACTCAGATTCATGAACATACATTCTCCAGAACTGATGCCAGAAAACTGTCTCTTTTCTAATGAGGAGTTTAACGAGCTGATCAAGTTAAAAAAGCTTCTCCTCAACGAACAACAAGATGAACAAGAATTAAAGCAAGACCTTTTAATATCTTCCTGGGTCAAGTGCATAACAGCATGTAAGGATTTTGCAAACATCAATGAAAAAGTTCAAAAGTTCATTTACCGCCTCTCTGAAGAGCTATATGACATAAGGCTTCAACACTTGGAACTGTCAAAGCTCAAACAAGAACACCCCAGTGTTAGCTTCACTAAGGAAGAGGTCCTGATAAAAAGATTGGAGAAAAACTTCCTCAAGCAGCACAATCAGGAAATTATGGAAACAGTAAATCTCATTTTCTTTGCTGCACTTTCAGCTCCCTGGTGCTTACACTATAAAGCACTAGAGTCTTATCTAGTGAGGCATCCAGAGATACTTGACTGTGGTTCAAAAGAGGATTATAAGCTAACCCTACTTGATCTATCAGTTTCAAAACTCTTAGTCTGTTTATATCAAAAAGATGACGAAGAACCGGCAAACAACACAAGTTTGAAGCTTGGCTTTCTAGTGAAGTACGCTGTCACTCTGTTCACATCCAATGGTGAGCCGTTCTCACTCAGCCTAAACGATGGTGGCTTGGATCTTGATCTGCATAAGACCACTGATGAAAAACTGCTACATCAAACGAAAATAGTCTTTGCTAAAATAGGCCTTTCAGGGAATGGTTATGACTTCATCTGGACCACCCAGATGATTGCAAATAGCAACTTTAATGTCTGCAAGAGGTTGACTGGAAGGAGTACTGGGGAGAGGCTCCCAAGAAGTGTCAGGAGCAAGGTCATTTATGAAATGGTCAAACTGGTCGGAGAAACAGGCATGGCAATACTGCAACAGTTGGCTTTTGCACAGGCATTAAATTATGAACATCGCTTCTATGCAGTATTAGCACCTAAGGCACAGTTGGGAGGAGCAAGAGATCTGTTGGTGCAAGAAACTGGTACAAAAGTTATGCATGCAACTACTGAGATGTTCAGTAGAAATCTTTTAAAAACAACTTCAGACGATGGACTCACAAATCCTCACCTCAAAGAGACGATTCTCAATGTAGGATTAGACTGTCTTACTAACATGCGAAACCTCGACGGAAAGCCTATAAGTGAGGGCAGCAGTTTAGTCAATTTTTATAAGGTCATTTGCATCTCAGGTGATAACACCAAATGGGGGCCAATTCACTGCTGTTCCTTTTTCTCCGGTATGATGCAGCAGGTCCTCAAGAATATTCCAGACTGGTGCTCATTCTATAAATTAACATTTATCAAAAACTTATGTAGACAAGTAGAAATACCTGCTGGCAGCATCAAGAAGATCTTGAATGTTCTTAGATATAAACTGTGCAGCAAAGGAGGCGTGGAGCAACATAGTGAAGAGGATTTGAGAAAGTTGTTGGTAGACAATTTAGATAGCTGGGATGGAAACGACACAGTCAAGTTCCTAGTAACAACCTATATAAGTAAAGGGCTAATGGCACTAAACAGCTACAACCATATGGGACAGGGCATCCATCATGCAACTTCTTCAGTGTTAACCTCATTGGCTGCTGTACTTTTTGAAGAGCTAACGATCTTTTATCTAAAGAGGAGTCTACCTCAGACAACAGTACATGTTGAGCATGCTGGTAGCTCTGATGACTATGCAAAGTGCATAGTGGTAACTGGCGTGCTATCTAAGGAGCTATATTCCCAGTATGATGAGACATTCTGGAAACATGCCTGCAAGCTGAAAAACTTCACAGCTGCTGTGCAGAGATGCTGTCAGATGAAAGACAGCGCAAAAACCTTGGTAAGTGACTGTTTCCTTGAGTTTTACAGTGAGTTCATGATGGGTTACAGAGTAACTCCTGCTGTGATAAAGTTCATGTTCACTGGACTAATAAACAGTTCTGTGACCTCTCCCCAGAGTTTGATGCAGGCATGTCAGGTTTCATCCCAGCAAGCCATGTACAATAGTGTCCCTCTTGTAACCAATGCTGCCTTTACACTGCTCAGACAGCAGATTTTCTTCAACCATGTTGAAGATTTCATCAGAAGGTATGGTATACTAACTCTTGGCACTTTATCTCCCTTTGGTAGGTTGTTTGTGCCAACTTACTCTGGTCTTGTTAGTTCAGCAGTAGCCCTGGAGGATGCTGAAGTTATTGCTAGAGCAGCTCAAACACTTCACATGAATAGTGTATCAATTCAATCAAGCAGTCTGACCACATTGGACAGCTTAGGTCATAGTCAGACAAGCTCTACGGCTGAAGATAGTAGTAGTGTGAGCGACACTACCATCGCTTCTCATGACTCGGGATCTTCATCTTCTAGCTTCTCTTTTGAACTCAATAGGCCTCTATCTGAGACCGAATTACAGTTCATTAAAGCACTAAATAGCCTCAAATCAACCCAGGCTTGTGAAATAATCCAAAATAGAATCACAGGTCTTTACTGCAATAGCAATGAAGGTCCCCTTGATAGGCACAATGTGATTTATAGTAGTAGAATTGCAGACTCTTGTGATTGGTTGAGAGATGGGAAAAGAAGAGGAAATTTAGAGTTAGCAAACAGAATTCAGTCTGTGCTTTGTGTTCTAATAGCAGGTTACTACAGGTCATTTGGTGGAGAAGGAACTGAGAAACAGGTGAAGGCATCACTGAACAGGGATGATAACAAGATCATTGAAGACCCAATGATACAACTAATTCCAGAGAAGTTAAGGAGAGAGCTGGAGAGGCTAGGAGTCTCAAGAATGGAAGTTGATGAATTGATGCCAAGCATTAACCCTGATGACACCTTGGCTCAGCTTGTAGCAAAAAAGCTCATCAGCCTCAATGTTTCAACGGAAGAATACTCTGCTGAAGTGTCCAGGCTCAAGCAAACACTAACAGCTCGAAATGTCCTGCATGGACTAGCTGGAGGGATAAAAGAGCTTTCACTCCCTATCTACACAATATTCATGAAATCTTATTTTTTCAAGGACAACGTCTTCTTATCATTAACAGATAGGTGGTCCACCAAGCACAGCACAAACTATCGTGATAGTTGCGGTAAGCAGTTAACTGGTAGAATAATTACTAAGTATACTCACTGGTTGGACACCTTTCTAAGCTGTTCTGTTTCCATCAACAGACACACTACTGTCAAAGAGTCTTCCCTATTTAACTCAAACATCAGGTGTGTTAACCTAATCACTTTTGAAGATGGTCTGAGGGAGCTCTCGATAATACAGAGTCATCTCAAAGTTTTTGAAAATGAATTTACAAACTTGAACCTTCAGTTCTCTGATCCAAACAGACAGAAACTCAGGATAGTTGAATCTAGACCTGCAGAGTCTGAGCTTGAAGCGAATCGTGCAGTGATTGTCAAGACTAAACTGTTCTCAGCAACGGAACAAGTTCGACTGTCCAACAATCCCGCAGTCGTCATGGGTTACCTGCTAGATGAGTCAGCAATTTCTGAAGTCAAACCTACTAAGGTTGACTTTTCGAACTTACTTAAAGACCGCTTTAAGATAATGCAGTTTTTCCCTTCAGTGTTCACTTTAATTAAGATGCTGACAGATGAGTCATCAGACTCGGAGAAAAATGGTATTAGCCCTGATCTGCAGCAAGTTGCAAGGTATTCAAATCACCTGACCTTGCTTAGCAGAATGATACAGCAGGCAAAGCCAACTGTCACTGTTTTCTACATGCTAAAGGGCAACTTGATGAATACAGAACCGACAGTGGCTGAACTTGTCAGTTATGGCATAAAAGAAGGTAGGTTTTACAGGCTGTCTGACACAGGAATTGATGCAAGCACATACTCTGTAAAGTACTGGAAGATTCTTCATTGCATTTCTGCCATCGGATGCCTCCCCTTGAGCCAAGCAGACAAGTCTTCACTGCTCATGAGTTTCTTGAACTGGAGAGTGAACATGGACATTAGAACTACTGACTGTCCACTATCTAACCATGAGGCAAACATTCTAAGTGAGTTTGATGGACAGGTCATTGCTAACATCCTTGCCAGTGAACTGAGTTCTGTGAAACGGGATTCTGAGCGTGAAGGTCTGACTGACCTTCTGGATTATTTAAACTCACCTACTGAACTGTTAAAGAAAAAGCCCTATTTAGGAACAACCTGCAAGTTTAGCACTTGGGGAGATTCGAACAGGTCTGGGAAATTTACATACAGCAGCAGATCTGGGGAGTCGATTGGTATTTTCATTGCAGGAAAGCTACATATTCACCTCTCGTCTGAGTCAGTTGCCCTACTATGTGAGACTGAGAGACAAGTACTATCCTGGATGAGCAAAAGAAGAACTGAAGTGATAACTAAGGAGCAGCATCAACTATTCCTAAGCCTCCTTCCTCAGTCTCATGAGTGCTTACAAAAGCACAAGGATGGCAGTGCGCTATCAGTTATACCTGACGGCAACAACCCCCGACTGCTTAAGTTTGTGCCTCTCAAGAAAGGGCTGGCAGTGGTGAAGATCAAAAAACAGATTTTGACAGTAAAGAAACAAATTGTGTTTGATGCCGAAAGTGAGCCTAGACTACAGTGGGGCCACGGCTGCCTGTCTATTGTTTATGATGAGACTGACACTCAGACCACATACCATGAGAACCTTTTAAAGGTGAAACAACTTGTGGACTGTTCTACAGATAGAAAGAAGCTTTTGCCTCAATCAGTGTTTTCTGATTCTAAGGTTGTTTTGTCGAGGATTAAATTTAAGACAGAGCTGCTCCTTAATTCTTTGACACTGCTTCATTGTTTCCTGAAGCATGCCCCCAGTGATGCCATTATGGAGGTGGAGAGTAAAAGTAGCTTGCTGCATAAGTACCTCAAATCAGGAGGTGTCAGACAGCGGAACACTGAGATGCTCTTCAGGGAGAAATTGAATAAGGTTGTCATAAAGGACAATCTTGAGCAAGGCATGGAGGAGGAGATTGAGTTTTGCAACAACCTGACTAAGACTGTTTCAGAAAACCCGTTGCCACTCAGCTGCTGGTCTGAAGTTCAAAATTATATTGAGGACATAGGCTTCAACAATGTGCTCGTTAACATCGACAGGAATACAGTGAAGAGTGAACTTCTATGGAAGTTCACACTAGATACCAACGTTAGCACCACGAGCACCATCAAGGACGTGAGGACACTTGTGTCTTATGTCAGCACCGAAACCATTCCTAAATTCTTGCTTGCATTTCTTCTTTACGAAGAAGTATTAATGAACCTAATCAACCAGTGCAAGGCAGTTAAGGAGCTCATCAATAGTACGGGGCTTTCTGACTCAGAACTGGAGAGCCTACTCACTTTATGCACTTACTACTTTCAGAATGAGTGCAGTAAGAGAGATGGACCTAGATGTTCCTTCGCAGCACTGTTGAGTCTGGTTCATGAGGACTGGCAAAAGATAGGGAAAAATATCTGTGTTCGTGCCAACAATGAGCTAGGTGATGTGTCATTGAAGGTTAACATCATTTTGGTGCCTCTCAAGGACATGTCTAAGCCGAAACCTGAGAGAGTGATCATAGCTAGGAGGTCATTAAATCATGCCTTGTCTTTGATATTCTTGGATGAG---ATGTCATTGCCTGAACTAAAATCCTTCTCTGTAAATTGCAAGATGGGGAACCTTGAAGGACAGGAGTGTTTTGAATTCACTGTCCTAAAAGATAGTAGCACTAGGTTGGACTATAATAAATTAGTTGACCACTGTGTGGATATGGAGAAAAAAAGGGACGCAGTTAGAGCAGTGGAGGACCTAGTTCTAATGTTGACAGGCAGGTCTACCAAGCCCAGCACCATAACACTATTTTCACGTGAGGAAGAGCAGTGCCAAGAGCAAATAAGCTTAGATGACCTTATGGCAAGTGACATAGCGGCAGACCTG---------CCTGACAAGGAGGCAGAAGCCCTCAAAACAGGTAATCTCGGCTTCAACTGGGACTCAGAT
>ABB30022
ATGAACTTCTTGAGAAATCTTGACTGGACTCAAGTGATTGCCGGTCAATATGTGTCCAACCCTAGGTTCAACATTTCTGATTATTTCGAGATTGTGCGGCAGCCTGGTGATGGGAACTGCTTCTATCACAGCATAGCCGAGTTAACCATGCCCAACAAAACAGATCACTCATATCACAACATCAAACGCTTAACCGAGTCGGCAGCACGGAAGTATTACCAGGAGGAGCCTGAAGCTAGACTTGTTGGCTTGAGTTTGGAAGACTACCTTAAGAGGATGCTGTCTGACAACGAGTGGGGATCTACTCTAGAGGCATCTATGTTGGCTAAAGAAATGGGCATTACTATCATCATTTGGACTGTTGCTGCCAGTGATGAAGTAGAAGCAGGTATAAAGTTCGGAGACGGTGATGTGTTTACAGCTGTGAACCTTTTGCACTCTGGACAAACACACTTTGATGCGCTCAGAATACTGCCACAGTTTGAAGCAGACACGAGAGAGACCCTGAGCTTGATGGACAGGGTTATAGCTGTGGATCAGTTGACATCATCTTCTAGTGATGAACTGCAAGATTATGAAGACCTTGCATTGGCACTCACGAGCGCAGAAGAATCATATAGACGGTCAAGCTTGGATGAGGTCACATTGTCCAAGAAGCAAGCAGAGATACTAAGGCAAAAAGCATCTCAGTTGTCTAAATTGGTCAATAAAAGTCAGAACATACCGACCAGAGTCGGTAGGGTCTTGGATTGCATGTTCAACTGCAAATTATGTGTTGAAATATCAGCTGACACTTTAATTCTGAGGCCAGAATCAAAAGAGAAGATTGGTGAAATCATGTCATTGCGGCAGCTGGGGCATAAGCTGCTGACACGAGACAAACAAATTAAGCAAGAGTTCTCTAGAATGAAACTCTACGTCACTAAGGATTTACTTGACCATCTGGACGTTGGTGGGCTCTTGAGGGCCGCTTTCCCTGGGACAGGAATAGAAAGGCATATGCAGCTGCTACACTCTGAAATGATATTGGACATCTGCACTGTATCACTTGGTGTTATGCTGTCAACATTCTTATATGGTTCTAACAATAAAAACAAGAAGAAATTCATCACCAACTGTCTGCTCAGCACAGCCCTGTCTGGAAAGAAGGTGTACAAGGTTCTCGGCAACCTAGGAAATGAACTGTTGTACAAGGCACCTAGAAAGGCCTTAGCAACTGTCTGCAGTGCCTTGTTTGGTAAGCAGATAAACAAGCTTCAGAATTGCTTCAGGACCATAAGCCCTGTTAGCTTACTTGCATTGAGAAACCTAGACTTTGACTGTCTCAGTGTGCAAGACTATAACGGTATGATAGAAAACATGTCTAAGTTAGACAACACTGATGTTGAATTCAACCACAGGGAGATAGCTGATCTCAATCAATTAACTTCTCGGCTCATCATATTAAGAAAGGAGAAAGACACTGACCTCCTCAAACAATGGTTTCCTGAAAATGACCTCACCCGCAGAAGCACCAGGAATGCTGCAAACGCGGAAGAATTTGTCATATCTGAGTTCTTTAAGAAGAAGGACATTATGAAATTCATCAGCACTTCAGGCAGAGCAATGAGCGCAGGCAAGATTGGTAATGTCCTATCCTATGCACATAATCTTTATTTGAGTAAGTCAAGCTTAAATATGACCTCTGAAGACATCTCACAGCTTTTGATCGAGATTAAGCGATTGTATGCTCTACAAGAAGATTCTGAAGTAGAGCCGATAGCCATAATTTGTGATGGCATAGAAAGCAACATGAAACAGTTGTTTGCTATATTGCCTCCTGACTGCGCAAGAGAGTGTGAAGTCCTCTTCGATGACATAAGAAACTCTCCAACGCACAGCACAGCCTGGAAGCATGCACTCCGATTAAAAGGGACTGCATATGAAGGTCTGTTTGCAAACTGTTACGGCTGGCAATACATTCCAGAAGACATTAAACCAAGCCTGACCATGTTAATACAGACCTTATTTCCTGACAAATTTGAGGATTTCCTGGATCGAACCCAGTTGCATCCAGAGTTCAGGGATCTAACTCCAGACTTTTCACTCACACAAAAGGTTCACTTCAAAAGAAATCAGATACCTAGTGTCGAAAATGTGCAAATCTCCATAGATGCAACGTTGCCTGAATCTGTGGAAGCAGTACCGGTGACAGAAAGAAAGATGTTCCCTCTCCCCGAGACTCCACTAAGTGAGGTGCATTCAATAGAGCGTATAATGGAAAACTTTACCCGCCTTATGCACGGAGGAAAACTTTCAGCCAAGAAAAAAGATGGAGATCCGGCAGAACAGGGCAGCCAGCAGAGTACCACAGAACACGAGAGCACCAGCATCTCTGCCTTTAAAGACTACGGAGAGAGAGGGATAGTCGAGGAAAACCACATGAGGTTTAGTGAAGAAGACCAGCTAGAGACAAGGCAACTGTTGTTGGTGGAAGTTGGTTTTCAAACTGACATCGATGGGAAAATAAGGACAGATCACAAGAAGTGGAAAGATATATTAAAGCTATTAGAGTTGCTAGGAATCAAATGCTCATTTATCGCCTGTGCAGACTGCTCATCTACACCACCAGACAGATGGTGGATTTCGGAGGACAGAGTGCGAGTCTTAAAAAATTCAGTCAGCTTCTTATTCAATAAACTCTCCAGAAACTCACCTACAGAAGTGACTGACATAGTTGTTGGAGCTATAAGTACTCAAAAGGTTAGAAGCTATCTAAAGGCAGGAACTGCGACAAAAACCCCCGTGTCGACAAAAGACGTTCTAGAAACTTGGGAAAAGATGAAGGAGCACATACTCAACAGACCAACAGGACTGACACTGCCCACCAGTTTGGAACAGGCAATGCGCAAAGGACTGGTCGAAGGTGTTGTCATCTCTAAAGAAGGTTCTGAATCATGCATCAATATGTTGAAAGAAAATTTAGACCGAATAACTGATGAATTCGAGCGGACCAAATTCAAACATGAACTTGCACAGAATATTACCACAGGTGAGAAGATGCTATTGAGTTGGCTGAGTGAGGACATCAAATCATCGAGATGTGGTGAGTGCCTCTCAAGTATAAAGAAAACCGTTGATGAAACTGCCAATCTATCAGAAAAGATTGAGTTGCTCGCTTATAATCTGCAACTCACTAATCACTGCAGCAACTGTCACCCCAATGGTTTAAACATTAGTAACACATCTAATGTGTGCAAAAGGTGCCCCAAGATTGAAGTGGTCAGCCATTGTGAAAATAAAGGCTTTGAGGACAGCAATGAGTGCTTAACAGACCTAGATAGGCTTGTTAGGCTTACACTACCAGGGAAAACTGAGAAGGAGAGAAGAGTCAAACGTAATGTGGAATATCTTATAAAACTGATGATGAGCATGTCAGGCATTGATTGTATAAAATATCCCACGGGACAGCTTATCACCCATGGAAGAGTGAGTGCAAAACATAACGATGGAAACTTGAAAGATAGAAGTGATGACGACCAAAGACTGGCTGAGAAGATAGATGCTGTTAGAAAAGAGCTTTCAGAATCTAAACTGAAAGATTATTCAACTTATGCAAAGGGAGTGATATCAAATTCACTGAAAAACCTCTCAAGGCAAGGTAAATCAAAGTGTTCTGTGCCAAGATCTTGGCTCGAGAAGATACTGTTTGACCTGAAGGTGCCCACTAGAGACGAAGAAGTACTTATAAACATCAGAAACTCATTAAAAGCTAGATCCGAGTTTGTTAGAAATAACGATAAACTACTCATAAGATCAAAAGAAGAATTAAAAAAATGTTTCGATGTGCAGTCTTTTAAGTTGAAGAAAAACAAGCAACCTGTGCCTTTTCAGGTTGACTGTATACTGTTCAAAGAAGTGGCAGCTGAATGCATGAAGAGGTACATTGGCACACCTTATGAGGGAATTGTAGACACCTTAGTTTCTCTGATTAATGTGTTAACAAGGTTCACCTGGTTCCAGGAGGTGGTGCTATATGGTAAAATATGTGAGACCTTCCTGAGGTGCTGCACAGAATTTAATAGGTCAGGGGTTAAACTGGTTAAGATAAGGCACTGTGACATTAACCTATCAGTCAAATTGCCATCAAATAAAAAAGAGAATATGTTATGCTGTCTATATAGTAGCAACATGGAACTCTTACAAGGACCCTTCTACTTGAATAGGAGACAAGCTGTCCTTGGCTCTTCATACCTTTACATTGTCATTACACTCTATATACAAGTGCTGCAGCAGTATAGGTGTCTAGAAGTTATAAACAGTGTGAATGAAAAAACATTGCAAGACATTGAAAATCATTCCATGACTCTACTAGAGGATTCATTCAAGGAAATCACTTTTGCTCTTGAAGGTAGGTTTGAAGAGTCTTATAAAATACGAACCTCAAGGTGCAGAGCCAGTGGGAATTTTCTGAATAGAAGCAGCAGAGACCACTTTATAAGCGTTGTTTCAGGCTTGAACTTAGTTTATGGCTTCCTCATAAAAGATAACTTACTAGCCAACTCTCAGCAACAGAACAAACAGCTACAGATGCTTCGTTTTGGCATGCTTGCAGGGCTTAGTAGGCTCGTTTGTCCTAACGAGCTGGGGAAAAAGTTCTCAACGAGTTGTAGAAGGATTGAGGACAACATTGCAAGGCTTTACCTACAAACATCCATATACTGTTCAGTTAGGGATGTGGAAGACAATGTTAAGCACTGGAAGCAAAGAGATCTGTGTCCTGAAGTAACCATTCCATGCTTTACAGTCTATGGAACCTTTGTCAACAGCGATAGACAACTGATCTTTGACATTTACAATGTGCACATATATAATAAAGAAATGGATAACTTTGATGAAGGATGTATCAGTGTCTTGGAAGAAACAGCAGAAAGGCACATGCTTTGGGAACTCGATCTGATGAATTCACTCTGTTCTGACGAAAAAAGAGATACTAGAACCGCAAGACTATTGCTAGGCTGCCCAAATGTGAGGAAAGCAGCAAATAGAGAAGGGAAGAAGCTGTTGAAGTTAAACAGTGATACA---TCCACAGACACACAGAGCATTGTTTCTAAGGTGTCAGACAGAAGGTCTTATAGTTCAAGTAAGAGTAGAATCCGTAGTATCTTTGGAAGATACAACTCTCAGAAAAAACCATTTGAATTAAGGTCAGGTCTTGAGGTTTTCAATGATCCTTTCAATGATTATCAGCAAGCAATAACGGACATTTGTCAATTTTCTGAGTACACACCAAACAAAGAAAGCATTTTGAAAGACTGTCTTCAAATCATACGGAAAAACCCTAGCCACACAATGGGTTCTTTTGAGCTGATTCAGGCAATATCAGAGTTCGGCATGAGCAAATTTCCTCCCGAGAATATAGACAAAGCAAGAAGGGATCCGAAGAACTGGGTTAGCATCTCTGAGGTGACAGAAACAACAAGTATAGTTGCATCACCTAGAACTCATATGATGCTCAAGGATTGTTTTAAAATTATACTAGGTACTGAGAATAAGAAGATAGTCAAAATGCTTCGAGGGAAGCTAAAAAAACTCGGTGCTATCTCAACAAACATAGAGATCGGGAAAAGGGATTGCCTAGATCTACTCAGCACAGTAGATGGTCTAACAGACCAGCAAAAAGAAAATATTGTGAATGGGATATTTGAACCCTCAAAGTTGTCCTTCTACCATTGGAAGGAATTGGTCAGGAAAAACATTGATGAAGTTTTACTTACTGAAGACGGGAATCTGATCTTCTGCTGGTTGAAAACAATCTCTTCTTCGGTCAAAGGAAGCCTAAAGAAGAGACTCAAATTCATGAATGTACACTCTCCAGAATTGATGCCGGAAAATTGTCTCTTTTCTAGTGAGGAATTCAACGAGTTGATTAAGCTGAAGAAACTCCTCCTCAACGAACAGCAAGATGAACAGGATCTGAAACAGGACCTTTTGATATCTTCTTGGATCAAGTGCATAACAGCTTGTAAAGATTTTGCAAGCATCAATGACAAAATTCAGAAATTCATTTACCACCTTTCTGAAGAGCTATATGACATAAGACTGCAGCACCTGGAACTGTCAAAGCTTAAGCAAGAGCATCCTAGTGTCAGCTTCACAAAAGAAGAGGTCTTAATAAAGCGGTTGGAGAAGAATTTTCTTAAGCAGCATAATCTAGAGATCATGGAAACAGTGAATCTTATATTCTTTGCAGCCCTTTCAGCTCCTTGGTGCTTACACTATAAAGCACTAGAGTCTTATTTGGTGAGACATCCAGAAATACTTGACTGTGGATCTAAAGAGGATTGCAAGCTCACTTTGCTTGATCTGTCAGTTTCTAAGCTCTTGGTTTGTTTATACCAAAAAGATGATGAGGAGTTGACAAATAGTTCAAGTCTGAAACTTGGGTTTTTAGTGAAATATGCTGTTACCTTGTTCACATCCAATGGTGAACCTTTTTCGCTCAGTCTTAATGATGGGGGTTTAGATCTTGATTTACACAAAACTACTGACGAAAAGCTACTACATCAAACAAAGATAGTTTTTGCTAAAATTGGTTTATCTGGGAACAGTTATGACTTTATCTGGACTACTCAGATGATAGCAAATAGCAACTTTAACGTCTGCAAAAGACTAACGGGAAGGAGCACTGGGGAAAGGCTCCCTAGAAGCGTTAGAAGTAAGGTCATATATGAGATGGTAAAACTAGTAGGAGAAACAGGCATGGCAATACTACAACAATTAGCTTTTGCACAGGCACTAAATTATGAGCACCGCTTCTATGCGGTCTTAGCACCTAAAGCGCAACTAGGAGGAGCAAGAGATCTGTTAGTGCAAGAGACTGGGACTAAAGTCATGCATGCAACCACTGAAATGTTTAGTAGAAATCTTTTAAAGACAACATCAGATGACGGCCTCACAAACCCACATCTTAAAGAAACAATTCTTAATGTGGGGTTGGACTGTCTTGCTAACATGCGAAATCTTGACGGTAAGCCCATAAGTGAAGGTAGTAACTTAGTCAATTTTTACAAAGTCATATGCATTTCGGGTGATAATACCAAATGGGGCCCGATACACTGCTGTTCTTTTTTTTCTGGCATGATGCAACAGGTTCTAAAAAATGTACCAGACTGGTGTTCATTTTATAAATTAACATTCATTAAGAACTTGTGTAGACAGGTAGAAATACCTGCTGGCAGTATTAAGAAGATCTTAAATGTTCTTAGGTACAGGTTGTGCAGCAAAGGAGGTGTAGAGCAACATAGTGAAGAGGATCTGAGAAGATTGTTAACAGATAATTTAGACAGTTGGGACGGGAACGACACAGTTAAGTTTTTGGTTACAACTTATATAAGCAAAGGACTCATGGCGTTAAACAGTTACAACCATATGGGTCAGGGTATTCACCATGCAACATCTTCGGTGTTAACTTCCCTAGCTGCCGTGCTCTTTGAGGAGCTAGCAATTTTCTACCTTAAGAGAAGCTTACCTCAGACAACAATACATGTTGAACATGCTGGTAGTTCAGATGATTACGCAAAGTGTATAGTGGTGACTGGTATTCTGTCCAAAGAGCTCTACTCCCAGTATGATGAAACATTTTGGAAACACGCTTGTAGACTCAAGAACTTCACAGCTGCAGTGCAAAGATGCTGTCAAATGAAAGATAGTGCCAAAACCTTAGTGAGCGACTGCTTTCTTGAGTTTTACAGTGAGTTTATGATGGGCTATAGAATAACCCCTGCTGTAATAAAGTTCATGTTTACTGGACTGATAAACAGCTCTGTGACCTCTCCTCAGAGTTTAATGCAAGCATGCCAAGTTTCATCCCAACAAGCAATGTATAATAGTGTCCCTCTTATCACCAACACTGCCTTCACCCTACTAAGGCAACAAATATTCTTTAACCATGTTGAGGATTTTATCAGAAGGTATGGTATATTGACTCTTGGGACTTTGTCACCCTTTGGCAGGTTGTTCGTACCAACCTACTCTGGATTAGTCAGCTCAGCGGTTGCTTTAGAAGATGCTGAAGTCATTGCTAGAGCAGCCCAAACACTTCAGATGAACAGTGTATCTATACAGTCAAGTAGCTTGACCACATTGGATAGCCTAGGTCGTTGTAGGACAAGTTCCACAGCTGAGGATAGCAGCAGTGTGAGCGACACTACTGCTGCTTCCCATGACTCAGGATCGTCATCCTCAAGCTTCTCTTTTGAGCTCAATAGGCCTCTGTCTGAAACTGAACTACAGTTCATTAAAGCACTAAGTAGTCTCAAGTCAACACAAGCCTGTGAAGTGATCCAAAATCGAATTACAGGTCTTTATTGCAATAGCAATGAAGGACCTCTTGATAGGCATAATGTTGTTTACAGCAGCAGAATGGCAGACTCTTGCGATTGGCTAAAGGATGGTAAAAGAAGAGGGAATCTAGAACTAGCGAATAGGATCCAATCTGTACTGTGTATTCTGATAGCAGGGTATTACAGGTCATTTGGAGGAGAAGGAACCGAGAAACAGGTAAAGGCATCATTGAATAGAGACGACAATAAAATCATAGAGGATCCTATGATACAGCTAATTCCAGAGAAGCTGAGGAGGGAGTTGGAAAGGTTAGGTGTTTCTAGAATGGAAGTCGATGAACTGATGCCAAGCATTAGTCCTGATGACACCTTAGCCCAGCTTGTAGCGAAAAAACTCATCAGCCTAAATGTTTCGACAGAAGAATACTCAGCTGAGGTGTCCAGACTCAAACAAACACTGACAGCCCGAAATGTTTTACATGGGTTAGCTGGAGGAATCAAGGAACTTTCGCTTCCAATATATACGATATTCATGAAATCTTACTTCTTTAAAGACAACGTTTTCTTGTCACTAACAGATAGGTGGTCCACCAAGCACAGTACAAACTATCGTGATAGTTGTGGCAAACAATTAACAGGCAGAATAATTACCAAGTATACTCACTGGTTGGACACTTTCCTGGGCTGCTCTGTCTCCATCAACAGGCATACTACTGTTAAAGAGCCCTCCTTATTCAATCCAAACATCAGATGTGTCAACCTGATCACATTTGAGGACGGCCTAAGAGAACTATCAGTAATACAGAGTCACCTTAAAGTCTTTGAAAATGAGTTCACCAACTTAAATCTTCAATTCTCTGACCCGAACAGACAGAAACTTAGAATAGTTGAGTCTAGACCTGCGGAATCTGAGCTAGAGGCAAACCGTGCAGTAATTGTCAAGACCAAATTGTTTTCAGCAACTGAACAAGTTCGACTATCAAACAACCCTGCAGTTGTCATGGGTTACTTATTGGATGAATCAGCAATTTCTGAGGTCAAGCCTACCAAGGTTGACTTCTCGAATTTACTTAAAGACCGCTTCAAAATAATGCAATTTTTCCCTTCAGTGTTCACTTTAATCAAAATGCTGACAGATGAATCATCAGATTCGGAAAAGAACGGCCTTAGTCCAGATCTGCAACAAGTTGCAAGATACTCAAACCATTTGACCTTGCTCAGCAGGATGATTCAGCAAGCAAAGCCAACTGTGACTGTATTCTACATGCTGAAAGGTAACTTGATGAACACAGAGCCAACAGTTGCTGAGCTTGTCAGCTATGGTATAAAGGAAGGCAGGTTTTATAGGCTTTCCGACACTGGAATCGATGCAAGCACATACTCTGTAAAATATTGGAAAATTCTTCACTGCATCTCTGCCATTGGATGTTTACCTTTGAGTCAAGCAGACAAGTCTTCACTGCTTATGAGCTTCTTAAACTGGAGGGTTAACATGGACATTAGAACATCTGACTGTCCACTGTCTAGTCATGAGGCAAGTATATTGAGTGAATTTGATGGACAAGTTATTGCTAACATACTTGCCAGTGAATTGAGTTCTGTGAAACGAGATTCTGAACGCGAAGGTCTAACTGATCTCCTTGATTATCTAAACTCACCAACTGAACTGTTGAAGAAGAAGCCTTACTTAGGGACAACTTGCAAGTTCAACACCTGGGGAGACTCAAATAGATCTGGAAAATTCACATACAGCAGCAGATCTGGAGAATCCATTGGAATCTTCATTGCAGGGAAATTGCACATCCATCTCTCGTCTGAATCTGTTGCCCTGTTGTGTGAAACTGAAAGACAAGTGCTCTCTTGGATGAGCAAGAGGAGGACTGAGGTAATAACTAAAGAACAGCACCAACTGTTTCTAAGTCTTCTCCCACAATCACATGAGTGTTTACAAAAGCACAAGGACGGTAGCGCGCTATCTGTCATACCTGATAGCAGCAATCCCCGATTGCTCAAGTTTGTGCCTCTCAAAAAAGGTCTAGCAGTGGTGAAGATTAAAAAACAAATTTTGACAGTGAAGAAGCAGGTTGTATTTGATGCAGAGAGCGAGCCTAGATTACAGTGGGGGCATGGCTGCTTGTCCATTGTTTATGATGAAACTGACACTCAGACCACATACCACGAAAATCTTTTGAAGGTGAAGCATCTTGTGGACTGCTCTACAGATAGGAAGAAGCTTTTGCCCCAGTCAGTGTTTTCTGACTCCAAAGTCGTCCTTTCAAGGATCAAGTTCAAGACAGAACTTCTCCTCAACTCACTGACACTGCTCCACTGTTTCTTAAAACATGCTCCTAGTGATGCCATAATGGAGGTAGAGAGCAAAAGTAGCTTGCTACACAAGTACCTCAAATCAGGAGGTGTCAGGCAACGGAACACTGAAGTGCTCTTCAGAGAGAAGTTAAACAAGGTTGTTATAAAAGACAATCTTGAGCAAGGTGTGGAAGAGGAGATTGAGTTTTGCAACAACCTAACTAAGACTGTTTCAGAGAACCCACTGCCACTCAGCTGTTGGTCTGAAGTGCAAAACTACATTGAAGACATAGGCTTCAACAATGTACTTGTTAACATTGACAGAAACACGGTGAAAAGTGAACTCTTATGGAAATTTACGTTAGACACCAATGTAAGCACCACAAGTACTATAAAAGACGTGAGAACACTGGTGTCCTACGTTAGCACTGAGACCATCCCTAAGTTCTTGCTTGCATTCTTACTTTATGAGGAAGTATTGATGAACTTAATCAACCAGTGTAAGGCAGTAAAAGAACTCATCAACAGTACAGGACTCTCAGACTTGGAATTGGAAAGCTTACTTACTTTATGTGCTTTCTATTTCCAAAATGAGTGCAGTAAGAGAGATGGCCCTAGATGCTCTTTTGCAGCACTGTTAAGTCTAGTTCATGAGGATTGGCAGAGGATAGGTAAAAACATCCTTGTTCGTGCAAACAATGAACTAGGTGATGTGTCACTGAAGGTTAACATTGTCTTGGTGCCTCTCAAGGATATGTCTAAGCCAAAGCCTGAGAGAGTGGTCATGGCTAGAAGGTCACTAAACCATGCTCTATCCTTAATGTTTCTGGACGAG---ATGTCATTACCTGAACTTAAATCTTTGTCCGTGAACTGCAAAATGGGGAACTTTGAAGGGCAGGAGTGCTTTGAGTTCACTATTCTAAAGGACAATAGCGCAAGGCTAGACTACAACAAGTTGATTGACCACTGTGTAGACATGGAAAAAAAGAGGGAAGCGGTTAGAGCAGTAGAAGATTTAATTTTAATGTTGACAGGTAAAGCAATCAAACCCAGTGCTGCAACACAGTTTGTACACGAGGACGAGCAGTGTCAGGAGCAAATAAGCTTAGACGATCTAATGGCAAACGACACGGTAACAGACTTG---------CCTGATAGGGAAGCAGAAGCCCTCAGAACAGGGAATCTCGGCTTTAACTGGGATTCAGAT
>AAX98279
ATGGACTTCTTGAGGAACCTTGATTGGACTCAGGTGATTGCTGGTCAATATGTGACCAACCCTAGGTTCAATATCTCCGATTACTTCGAGATTGTGCGGCAGCCTGGTGATGGGAACTGCTTCTACCATAGCATAGCTGAGTTAACCATGCCCAACAAAACAGCCCACTCATATCACAACATCAAACATCTGACCGAGTTGGCAGCAAGGAAGTATTACCAAGAGGAGCCTGAGGCTAAGCTTGTTGGCTTGAGTTTGGAAGATTACCTTAAGAGGATGCTGTCTGACAACGAGTGGGGATCAACTCTTGAGGCATCTATGCTGGCCAAAGAAATGGGCATTACAATAATCATTTGGACTGTTGCTGCCAGTGATGAAGTGGAGGCAGGCATAAAATTCGGAGACGGTGATGTGTTTACAGCTGTGAACCTTCTGCACTCTGGGCAAACACATTTTGATGCTCTCAGAATACTGCCACAGTTTGAAACAGACACGAGGGAGGCCTTGAGTTTGGTAGATAAGGTTATAGCTGTGGATCAGTTGACATCATCCTCTAGTGATGAGCTGCAAGACTATGAAGATCTTGCTTTAGCACTTACAAGTGTGGAAGAACCGTATAGGCGGTCAAGCTTGGATGAAGTCACTCTGTCCAGGAAGCAAGCAGAGCTATTGAGGCAGAAGGCATCTCAGTTGTCTAAATTGGTCAACAAAAGTCAGAACATACCGACTAGAGTCGGCAGGGTCTTGGACTGCATGTTTAACTGCAAACTATGTGTTGAGATATCAGCTGACACTTTAATTCTAAGACCAGAATCCAAAGAGAGAATTGGCGAAGTCATGTCATTGCGGCAGCTAGGGCACAAATTGCTGACACGAGACAAACAAATTAAGCAGGAATTCTCTAGAATGAAACTTTATGTTACCAAAGATTTGCTGGACCATCTAGATGTTGGTGGGCTGTTGAGGGCTGCCTTCCCTGGAACAGGAATAGAAAGGCATATGCAGCTGCTACACTCTGAGATGATACTGGACATCTGTACTGTGTCACTTGGCATCATGTTGTCAACATTCTTGTACGGCTCTAACAATAAGAACAAGAAAAAGTTCATTACTAACTGCCTGCTCAGTACAGCTCTGTCTGGAAAGAAGGTGTACAAGGTTCTCGGCAACCTAGGAAATGAACTGTTGTATAAGGCACCCAGAAAGGCCTTAGCAACTGTCTGTAGTGCCTTATTTGGGAAGCAGATAAACAAGCTTCAGAATTGCTTTAGAACCATAAGCCCTGTTAGCTTACTTGCATTAAGAAATCTGGATTTTGACTGTCTAAGTGTGCAGGACTATAGTGGCATGATAGAAAGTATGTCCAAATTGGATAACACTGATGTTGAATTCAACCACAGGGAGATAGCTGATCTCAATCAATTAACTTCTCGGCTCATTACATTAAGAAAAGAGAAAGATACTGACCTCCTTAAACAATGGTTTCCTGAGAGTGACCTCACCCGCAGGAGCACCAGGAATATCGCAAACGCAGAGGAATTTATCATATCTGAGTTCTTCAAAAAGAAGGATATTATGAAATTCATCAGCACCTCAGGAAGGGCAATGAGTGCAGGCAAGATTGGTAACGTCCTTTCCTATGCACATAACCTTTACTTGAGTAAGTCTAGTTTAAATATGACCTCTGAGGACATATCACAGCTTCTGATCGAGATCAAGAGATTGTATGCTCTTCAAGAAGATTCTGAAGTAGAGCCGATAGCTATAATTTGTGATGGCATAGAAAGCAATATGAAACAGTTGTTTGCTATACTGCCTCCTGACTGTGCAAGAGAGTGTGAGGTCCTCTTTGATGACATAAGAAACTCTCCAACGCACAGCACAGCCTGGAAACATGCCCTTCGGTTAAAAGGGACCGCATATGAGGGTCTGTTTGCAAACTGCTACGGATGGCAATACATTCCAGAAGATATCAAACCAAGCCTGACCATGTTGATACAGACTTTGTTTCCTGACAAGTTTGAAGATTTCTTAGATCGAACCCAGTTGCATCCAGAGTTCAGAGATTTAACTCCTGACTTTTCGCTTACACAAAAGGTTCATTTCAAAAGAAATCAGATACCTAGTGTTGAAAATGTGCAAATCTCCATTGATGTAACACTGCCTGAATCTGTGGAGGCAGTGCCGGTGACAGAAAGAAAAATGTTCCCTCTGCCTGAAACTCCACTGAGTGAGGTGCATTCAATAGAGCACATTATGGAAAATTTTTCCCGCCTTATGCATGGTGGAAGACTTTCAGCCAAGGAAAAAGATGGAGATCTTGCAGAACAAGGCAACCAGCAAAGCGCCATTGAACACGAGAGTCCAAGCATCTCGGCCTTCAGGGACTATGGAGAGAGAGGAATAGTTGAGGAGAATCACATGAGGCTTAGTGAAGAAGATCAGCTGGAAACAAGGCAGCTGCTGTTGGTGGAAGTTGGTTTTCAAACTGATATCGATGGGAAAATAAGGACAGACCACAAGAAATGGAAGGATATTTTAAAGCTGTTAGAGTTGCTAGGAATCAAATGCTCTTTTATCGCCTGTGCCGACTGTTCGTCTACACCGCCAGATAGATGGTGGATTACGGAGGACAGAGTACGAGTCTTAAAGAATTCAGTCAGTTTCCTCTTTAATAAACTCTCTAGGAACTCACCTACAGAGGTAACTGACATAGTTGTTGGAGCTATAAGTACTCAAAAGGTTAGGAGTTACCTAAAGGCAGGAACTGCAACAAAAACCCCTGTGTCGACAAAAGACGTTCTGGAGACTTGGGAAAAAATGAAAGAGCACATACTAAATAGGCCAACAGGATTAACACTGCCTGCCAGTTTGGAACAGGCTATGCGCAAAGGACTGGTTGAAGGTGTGGTCATCTCTAAGGAAGGTTCTGAATCATGCATCAACATGTTGAAAGAAAATTTGGATCGAATAACTGATGAATTCGAGCGAACAAAATTTAAACATGAACTAACTCAGAATGTTACCACTAGTGAAAAAATGCTATTCAGCTGGTTGAGTGAAGATATCAAATCATCGAGATGCACTGAGTGCCTCACCAACATAAAGAAAACCGTTGACGAGACTGCCAACTTGTCTGAGAAGATTGAGCTACTTGCATATAATCTTCAACTCGTTAACCATTGCAGCAACTGTCACCCCAATGGTGTGAGTATTAGCAACACATCTAATGTATGCAAGAGGTGCCCTAAAATAGAAGTGGTTAGTCATTGCGAAAATAAAGGCTTTGAGGACAGCAATGAATGCTTAACAGATCTAGACAGGCTTGTTAGGCTCACATTACCAGGAAAAACTGAGAAGGAGAGAAGAGTCAAACGCAATGTGGAATACCTTATAAAATTGATGATGAGCATGTCAGGCATTGATTGCATAAAATATCCCACAGGACAGCTCATCACCCATGGAAGGGTGAGTGCAAAACATAACGATGGAAATTTGAAAGACAGGAGTGAGGACGATCAAAGGCTAGCCGAGAAGATAGACACTGTTAGGAAAGAACTTTCAGAATCCAAACTAAAAGATTATTCAACTTATGCAAGAGGGGTGATAACAAATTCACTAAAGAACCTCTCAAAGCAGGGTAAGTCAAAGTGTTCTGTGCCGAGGTCTTGGCTTGAAAAGATATTGTTTGACTTAAAGGTGCCCACTAAAGATGAGGAAGTGCTTATAAACATTAGAAACTCATTGAAAGCTAGATCTGAGTTTGTTAGAAACAACGATAAACTACTCATAAGGTCAAAAGAAGAATTAAAAAAATGTTTTGATGTGCAATCATTTAAACTAATGAAAAACAAGCAACCTGTGCCTTTTCAAGTTGACTGTATACTGTTTAAAGAAGTGGCAGCTGAGTGCATGAAGAGGTACATTGGCACACCTTATGAAGGAATTATCGACACCTTAGTTTCTCTGATTAATGTTCTGACAAGGTTCACCTGGTTTCAAGAGGTGGTGCTATATGGTAAAATATGTGAGACCTTTCTGAGATGTTGTACAGAATTTAATAGGTCAGGGGTTAAACTAGTCAAGGTAAGGCACTGTGACATTAACCTATCAGTCAAACTGCCATCGAACAAAAAAGAGAACATGTTATGTTGTATATACAGTGGCAACATGGAGCTTTTGCAAGGACCATTCTATTTGAACAGGAGACAAGCTGTCCTCGGTTCTTCATACCTTTATATTGTCATTACACTTTACATACAAGTATTGCAGCAGTATAGGTGTCTAGAAGTTATAAACAGTGTAAATGAAAAAACATTGCAAGACATTGAAAATCACTCCATGACCTTGCTAGAAGATGCATTCAAGGAACTCACTTTTGCTCTTGAGGGTAGGTTTGAAGAATCTTACAAAATACGGACATCTAGGTGTAAAGCTAGCGGGAACTTCTTAAACAGAAGCAGTAGAGACCACTTTATAAGCATTGTCTCAGGCTTGAACCTGGTTTATGGCTTCCTCGTAAAAGATAACTTATTAGCTAATTCTCAGCAACAGAACAAACAACTACAAATGCTTCGTTTTGGCATGCTTGCAGGGCTTAGTAGGCTTGTTTGCCCTAATGAGCTAGGAAAAAAGTTTTCGACAAGTTGTAGAAGGATTGAAGACAACATTGCAAGACTTTACCTACAAACATCTATATATTGTTCAGTCAGAGACGTGGAAGACAATATTAAGCACTGGAAGCAAAGAGATCTATGCCCTGAAGTGACCATTCCATGCTTTACAGTCTATGGCACCTTCATCAACAGCGACAGACAGCTTATCTTTGACATTTACAATGTGCATATATACAATAAAGAAATGGATAATTTTGACGAAGGATGTATCAGCGTCTTAGAAGAAACAGCAGAAAGACATATGCTTTGGGAACTTGATCTGATGAACTCACTTTGCTCTGACGAAAAAAGAGATGCTAGAACCGCAAGATTATTACTAGGTTGCCCAAATGTGAGGAAAGCTGCAAACAAAGAAGGAAAAAAGCTATTGAAGTCAAACAGCGACACA---TCCACTGATACACGAAGCATTACTTCCGAGGTGTCAGACAGAAGGTCCTACAGCTCAAGCAAGAGTAGAATCCGTAGTATTTTTGGTAGGTATAACTCTCAGAAAAAACCATTTGAATTAAGGTCAGGTCTCGAAGTCTTTAATGACCCTTTCAATGATTATCAGCAAGCAATAACAGACATTTGTCAATTTTCTGAGTATACACCAAGCAAGGAGAGCATTTTGAAGGACTGTCTTCAAATCATACGGAAAAACCCTAGCCACACAATGGGTTCTTTTGAGCTGATCCAGGCAATTTCAGAGTTCGGTATGAGTAAATTTCCTCCAGAGAACATAGACAAGGCAAGGAGAGACCCGAAGAACTGGGTCAGCATCTCTGAAGTTACTGAAACAACAAGTATAGTAGCATCACCCAAAACTCATATGATGCTCAAAGATTGTTTTAAAATTATACTAGGTACTGAGAATAAGAAGATAGTTAAAATGCTTCGAGGGAAGCTAAAAAAACTCGGCGCTATCTCAACAAACATAGAGATTGGGAAAAGGGATTGCTTGGATCTACTCAGCACGGTAGATGGTCTGACAGACCAACAGAAAGAAAACATTGTGAATGGGATATTTGAGCCTTCAAAGCTGTCCTTCTATCACTGGAAAGAGTTGATCAGAAAGAATATTGATGAAGTTTTACTTACTGAAGATGGAAATCTGATCTTCTGCTGGCTAAAGACAATCTCTTCTTCAGTCAAAGGAAGTTTAAAGAAGAGACTCAAGTTCATGAATGTAAATTCCCCGGAACTGATGCCAGAGAACTGTCTCTTTTCTAGTGAAGAATTCAATGAGTTGATCAAACTGAAGAAGCTTCTCCTCAACGAGCAACAAGATGAACAGGAGCTGAAACAGGACCTTTTGATATCTTCTTGGATTAAGTGCATAAAAGCCTGTAAAGATTTCGCAAGCATCAATGACAAGGTTCAGAAATTCATTTACCACCTTTCTGAAGAGCTATATGACATAAGGCTGCAGCACCTGGAACTGTCAAAGCTTAAGCAAGAACACCCTAGTGTCAGCTTCACTAAGGAAGAGGTCTTAATAAAGCGACTAGAGAAAAACTTCCTAAAGCAGCACAATCTGGAAATTATGGAGACAGTAAACCTTATATTCTTTGCCGCTCTTTCAGCTCCCTGGTGCTTACACTACAAAGCACTAGAGTCTTATCTAGTGAGACATCCAGAGATACTCGACTGTGGATCTAAAGAGGACTGTAAGCTCACTTTGCTTGATCTGTCAGTTTCTAAGCTCTTAGTCTGTTTGTATCGAAAAGATGACAATGAACTAACAAATAGCTCAAGTCTGAAACTTGGGTTTTTAGTAAAGTATGCTGTTACCTTATTCACATCCAATGGTGAACCTTTTTCGCTTAGTCTAAATGATGGGGGTTTAGATCTTGACCTGCACAAGACTACTGACGAAAAGCTACTACATCAGACAAAGATAGTTTTTGCTAAAATTGGTCTGTCTGGAAATAGTTATGATTTCATCTGGACTACTCAAATGATAGCAAATAGCAACTTTAATGTTTGCAAGAGACTGACTGGAAGGAGTACCGGAGAGAGGCTTCCAAGAAGTGTCAGAAGCAAGGTCATTTATGAGATGGTAAAACTAGTAGGTGAGACAGGCATGGCAATACTACAACAATTAGCTTTTGCACAGGCACTAAATTACGAGCACCGTTTCTATGCAGTCTTAGCACCTAAGGCACAGCTAGGAGGAGCAAGAGATCTGTTGGTGCAAGAAACTGGGACTAAAGTTATGCATGCAACAACTGAAATGTTCAGTAGAAACCTCTTAAAAACAACATCAGATGATGGCCTTACCAACCCGCATCTTAAAGAAACAATCCTTAATGTGGGATTAGACTGCCTTACCAACATGCGAAATCTTGATGGAAAGCCTATAAGTGAAGGTAGCAACTTAGTCAATTTCTATAAAGTCATATGTATCTCAGGTGATAATACCAAATGGGGCCCAATACACTGCTGTTCCTTCTTTTCCGGCATGATGCAGCAGGTCCTGAAAAATGTTCCAGATTGGTGTTCATTTTATAAATTAACATTTATTAAGAACTTGTGCAGGCAGGTGGAGATACCTGCTGGTAGCATTAAGAAGATCTTGAATGTCCTTAGATACAGGTTGTGCAGCAAAGGAGGTGTAGAGCAATATAGTGAGGAGGATCTAAGGAAGCTGTTGGCAGATAATTTAGACAGTTGGGACGGAAATGACACAGTTAAGTTTTTGGTTACAACCTATATAAGCAAAGGACTCATGGCGTTAAACAGTTACAACCATATGGGTCAGGGTATTCACCATGCAACATCTTCAGTATTAACTTCTCTAGCTGCTGTGCTCTTTGAGGAGCTGGCAATTTTTTATCTTAAAAAAAGCTTACCCCAGACAACAGTACATGTTGAACATGCCGGCAGTTCAGATGATTACGCAAAGTGCATAGTGGTAACTGGTGTACTATCCAAAGAGCTCTACTCTCAATACGATGAAACATTCTGGAAACATGCCTGTAGACTTAAGAACTTCACAGCTGCAGTACAAAGATGTTGTCAAATGAAAGATAGCGCCAAGACTTTAGTGAGCGACTGTTTCCTAGAATTTTACAGCGAGTTTATGATGGGCTATAGAGTAACCCCTGCTGTGATCAAATTCATGTTCACTGGACTTATAAACAGCTCTGTGACCTCTCCTCAGAGTTTGATGCAGGCATGCCAAGTTTCGTCCCAACAAGCAATGTATAATAGCGTTCCTCTTGTCACCAATACCACCTTCACACTATTAAGGCAACAAATTTTCTTTAACCATGTTGAGGATTTTATCAGAAGGTATGGCATATTAACTCTTGGGACTTTGTCTCCCTTTGGTAGGCTGTTTGTACCCACCTACTCTGGGTTGGTTAGCTCGGCGGTTGCCTTGGAAGATGCTGAAGTCATTGCTAGAGCAGCTCAAACACTTCACATGAACAGTGTGTCGATACAGTCAAGCAGCTTGACCACATTAGACAGCTTAAGTAGCAGTAGGACAAGTTCCACAGTTGAAGATAGCAGCAGTGTGAGCGACACCACTGTTGCTTCTCATGATTCAGGATCGTCATCCTCCAGCTTCTCTTTTGAGCTCAATAGGCCTCTGTCCGAAACTGAACTACAATTCATCAAAGCACTAAGTAGCCTCAAATCCACACAAGCTTGTGAAGTAATTCAGAATAGAATCACAGGTCTTTATTGCAATAGCAATGAGGGGCCTCTTGATAGGCACAATGTTGTTTACAGCAGCAGAATGGCAGATTCTTGCGATTGGCTAAGAGATGGTAAGAGAAGAGGGAATCTGGAACTAGCAAATAGGATTCAGTCTGTGCTGTGTGTTTTGATAGCAGGGTACTACAGATCATTTGGAGGTGAAGGAACCGAAAAACAGGTAAAGGCATCACTGAATAGAGATGATAACAAAATCATCGAGGACCCCATGATACAATTAATTCCAGAGAAGCTGAGGAGAGAGCTGGAGAGGTTAGGTGTCTCCAGAATGGAAGTTGATGAACTAATGCCGAGCATCAGCCCTGATGACACCTTAGCCCAGCTTGTGGCAAAAAAGCTTATTAGCCTCAATGTTTCGACGGAAGAGTACTCGGCTGAAGTGTCTAGACTTAAACAAACACTAACAGCCCGAAATGTTTTGCATGGGTTAGCTGGAGGAATTAAGGAGCTATCGCTCCCAATATACACGATATTCATGAAATCTTACTTCTTCAAAGACAACGTCTTCTTATCACTAACAGACAGATGGTCTACCAAGCACAGTACAAACTATCGTGATAGTTGCGGCAAACAATTAACCGGTAGAATAATTACCAAGTACACTCACTGGTTGGACACCTTTCTAGGCTGCTCGGTCTCCATTAACAGGCATACTACTGTTAAAGAACCCTCTTTATTTAATCCAAATATCAGGTGTGTTAACCTAATCACATTTGAAGACGGTCTGAGAGAACTATCAGTAATACAGAGTCATCTCAAAGTCTTTGAAAATGAATTTACCAACTTAAACCTTCAGTTCTCCGACCCAAACAGACAGAAACTTAGAATAGTTGAGTCTAGACCTGCAGAATCTGAGCTAGAGGCGAACCGTGCAGTAATTGTTAAGACCAAATTGTTCTCAGCAACAGAACAAGTACGACTATCCAACAATCCTGCAGTTGTCATGGGCTATTTATTGGATGAGTCAGCAATTTCTGAAGTCAAACCCACCAAAGTTGACTTCTCAAATTTACTTAAAGATCGCTTTAAAATAATGCAGTTTTTCCCCTCGGTGTTCACTTTGATCAAGATGTTGACAGATGAATCATCGGACTCAGAAAGGAATGGCCTTAGTCCGGACTTGCAACAAGTTGCAAGGTACTCAAACCATTTAACCCTGCTCAGCAGGATGATACAACAAGCAAAGCCAACCGTGACGGTTTTCTACATGCTGAAAGGTAACTTGATGAACACAGAGCCGACGGTTGCTGAGCTTGTCAGCTATGGTATAAAGGAAGGTAGGTTTTATAGGCTCTCAGACACTGGAATCGATGCAAGCACATATTCTGTGAAATACTGGAAAATTCTTCACTGCATTTCTGCCATTGGATGTTTGCCTTTGAGTCAAGCAGACAAGTCTTCACTACTTATGAGCTTCTTGAACTGGAGGGTGAACATGGACATTAGAACTTCTGACTGTCCACTATCTAGTCATGAGGCAAGTATACTGAGTGAGTTTGATGGACAAGTCATCGCTAATATACTTGCAAGTGAATTGAGCTCTGTAAAACGAGATTCTGAACGTGAAGGATTAACTGATCTCCTTGATTATCTAAACTCACCCACTGAACTGTTGAAGAAGAAGCCCTATTTAGGGACAACCTGCAAGTTCAACACCTGGGGTGACTCAAATAGATCTGGGAAATTTACATACAGCAGCAGATCTGGAGAATCCATTGGAATCTTCATTGCAGGAAAATTGCACATCCATCTCTCATCTGAGTCCATTGCCTTATTGTGTGAAACTGAAAGACAAGTGCTATCTTGGATGAGCAAAAGGAGAACTGAGGTGATGACCAAAGAACAGCACCAATTGTTCCTGAGCCTCCTCCCCCAGTCACATGAATGTTTACAAAAGCACAAGGATGGCAGCGCACTATCGGTCATACCTGACAGCAGCAACCCCCGACTACTTAAATTTGTACCTCTCAAAAAAGGTCTAGCAGTGGTGAAAATCAAAAAACAAATTTTAACAGTGAAGAAACAGGTCGTGTTTGATGCTGAGAGCGAGCCTAGACTGCAGTGGGGACATGGTTGCTTGTCCATTGTTTACGATGAAACTGACACTCAAACCACATACCACGAGAATCTTTTGAAAGTGAAGCAGCTTGTTGACTGCTCTACAGATAGGAAGAAGCTTTTACCCCAGTCAGTGTTTTCTGATTCCAAAGTCGTTCTCTCAAGGATCAAGTTCAAGACAGAGCTTCTCCTTAATTCACTGACACTGCTCCACTGTTTTTTAAAACATGCTCCTAGTGATGCCATAATGGAGGTAGAGAGTAAAAGCAGCTTGCTGCACAAGTACCTCAAATCAGGAGGTGTCAGACAGCGAAACACTGAAGTACTCTTCAGAGAGAAGTTGAACAAGGTTGTTATAAAAGACAATCTCGAACAAGGTGTAGAAGAGGAAATTGAGTTTTGCAACAACCTGACCAAGACCGTTTCAGAGAACCCGCTACCACTCAGCTGTTGGTCTGAAGTCCAAAACTACATTGAAGACATAGGCTTCAACAATGTGCTTGTTAACATTGACAGAAACACAGTGAAAAGTGAACTTTTGTGGAAATTTACGTTAGACACTAATGTAAGCACCACAAGCACTATTAAAGATATGAGGACACTGGTATCCTACGTCAGTACTGAAACCATCCCTAAGTTCTTGCTTGCATTCCTTCTTTACGAAAAAGTATTGATGAACTTAATCAACCAGTGTAAGGCAGTAAAGGAACTCATCAACAGTACAGGACTTTCAGACTTAGAACTAGAAAGCTTGCTTACTTTCTGCACTTTCTACTTCCAAAATGAATGCAGTAGGAGAGATGGACCTAGATGTTCCTTTGCAGCACTATTAAGCCTAGTCCATGAAGATTGGCAAAAGATAGGGAGAAATATCCTTGTTCGTGCAAACAATGAGCTAGGCGATGTGTCACTGAAGGTTAATATTGTCTTGGTACCCCTCAAGGACATGTCCAAACCAAAGCCTGAGAGAGTGGTCATAGCCAGGAGGTCATTAAATCATGCACTATCCTTAATGTTTCTGGACGAG---ATGTCATTGCCTGAGCTGAAGTCTTTGTCTGTGAACTGCAAAATGGGGAACTTTGAGGGGCAGGAGTGCTTTGAGTTTACTATTCTAAAGGACAACAGCACAAGGCTAGATTACAATAAGTTGATTGACCATTGTGTGGATATGGAAAAAAAGAGGGAAGCAGTTAGAGCAGTAGAGGATTTAATTCTGATGTTAACAGGCAAGGCAGTCAAACCTAGTATTGTGACACAAATTGAACACAAGGATGAGCAGTGTCAAGAGCAAATAAGCTTGGATGATCTAATGGCAAGTGATACAGCGATAGACTTG---------CCTGACAGGGAAGCAGAAGCCCTTAAAACAGGAAACCTTGGCTTTAACTGGGATTCAGAT
>AAQ90157
ATGGACTTCTTGAGAAGCCTTGACTGGACTCAAGTGATTGCTGGTCAATATGTGTCCAACCCTAGGTTCAACATTTCTGATTATTTTGAGATTGTGCGGCAGCCTGGTGATGGGAACTGCTTCTATCACAGCATAGCTGAGTTAACCATGCCTAACAAAACAGATCACTCATATCATTACATCAAACGCCTAACCGAGTCGGCAGCACGGAAGTATTACCAAGAGGAGCCTGAAGCCAGACTTGTTGGCCTGAGCCTGGAAGATTACCTCAAGAGGATGCTGTCTGACAACGAGTGGGGATCAACTCTAGAAGCATCTATGTTGGCTAAAGAAATGGGCATTACCATCATCATTTGGACTGTTGCTGCCAGTGATGAAGTGGAAGCAGGTATAAAGTTCGGAGACGGTGATGTGTTTACAGCTGTGAACCTTTTGCACTCTGGACAAACACACTTTGATGCGCTCAGAATACTTCCGCAGTTTGAAACAGACACAAGAGAGGCCTTGAGCTTGATGGACAGGGTTATAGCTGTGGATCAGTTGACATCATCTTCTAGTGATGAACTGCAAGACTATGAAGACCTTGCCTTGGCACTCACAAGCGCAGAAGAATCAAATAGACGGTCAAGCTTGGATGAGGTCACATTGTCCAAGAAGCAAGCAGAGATACTAAGGCAAAAAGCATCTCAGTTGTCTAAATTGGTTAATAAAAGTCAGAACATACCGACCAGAGTCGGTAGAGTCTTGGATTGCATGTTCAACTGCAAATTATGTGTTGAGATATCAGCTGACACTTTAATTCTGAGGCCAGAATCAAAAGAGAAAATCGGTGAAATCATGTCATTGCGGCAGTTGGGGCATAAACTGCTGACACGAGACAAACAGATTAAGCAAGAGTTCTCCAGAATGAAACTCTACGTCACTAAAGATTTGCTTGACCATCTAGACGTTGGTGGGCTCTTGAGGGCTGCTTTCCCTGGAACAGGAATAGAAAGGCATATGCAGCTGCTACACTCTGAGATGATACTGGACATCTGCACTGTATCACTTGGTGTCATGCTGTCAACATTCTTATATGGTTCTAATAATAAAAACAAGAAGAAATTCATTACCAACTGTCTGCTCAGCACAGCCCTATCCGGAAAGAAGGTGTATAAAGTTCTCGGCAACCTAGGAAATGAACTGTTGTACAAGGCACCTAGAAAGGCCTTAGCAACTGTCTGCAGTGCCTTGTTTGGGAAGCAGATAAACAAACTTCAGAATTGCTTCAGGACCATAAGCCCTGTCAGCTTACTTGCATTGAGAAATCTAGACTTTGATTGTCTCAGTGTGCAAGACTATAATGGTATGATAGAAAACATGTCTAAATTAGACAACACTGATGTTGAATTCAACCACAGGGAGATAGCTGATCTCAACCAATTAACTTCTCGGCTCATCACATTAAGAAAGGAGAAAGACACTGACCTCCTCAAACAATGGTTTCCTGAAAGTGACCTCACCCGCAGAAGCATCAGGAATGCTGCAAACGCGGAGGAATTTGTCATATCTGAGTTCTTTAAGAAGAAGGACATTATGAAATTCATCAGCACTTCAGGCAGAGCAATGAGTGCAGGCAAGATTGGTAATGTCCTATCCTATGCACATAATCTTTATTTGAGTAAGTCAAGCCTAAATATGACCTCTGAAGACATCTCACAGCTTTTGATCGAGATTAAGCGACTGTATGCTTTACAAGAAGATTCTGAAGTGGAGCCGATAGCCATAATTTGTGATGGCATAGAAAGCAACATGAAACAGTTATTTGCTATATTGCCTCCTGACTGTGCAAGAGAGTGTGAAGTCCTCTTCGATGACATAAGAAATTCTCCAACACACAGCACAGCCTGGAAGCATGCACTCCGATTAAAAGGGACTGCATACGAAGGTCTGTTTGCAAATTGTTACGGCTGGCAATACATTCCGGAAGACATTAAACCAAGCCTGACCATGTTGATACAGACTTTGTTTCCTGACAAGTTCGAAGATTTCCTGGATCGAACCCAGTTGCATCCGGAGTTCAGAGACCTGACTCCCGACTTTTCGCTCACACAAAAGGTTCACTTTAAAAGAAATCAGATACCCAGTGTCGAAAATGTGCAAATCTCCATTGATGCGACGTTGCCTGAATCTGTGGAAGCAGTACCAGTGACAGAAAGAAAGATGTTCCCCCTTCCTGAGACTCCGCTAAGTGAGGTGCATTCAATAGAGCGTATAATGGAAAACTTTACTCGCCTCATGCATGGAGGAAGACTTTCGACCAAGAAAAGAGATGGAGATCCGGCGGAACAGGGCAACCAGCAGAGTATCACTGAACACGAGAGTTCCAGCATCTCTGCCTTTAAAGACTACGGAGAGAGAGGGATAGTCGAGGAAAATCACATGAAGTTTAGTGGAGAAGATCAGCTAGAGACAAGGCAGCTGTTGTTGGTGGAAGTTGGTTTTCAAACTGACATCGATGGGAAAATAAGGACAGACCACAAGAAGTGGAAAGACATATTAAAGCTATTAGAGCTACTAGGAATCAAGTGCTCATTCATTGCCTGTGCAGATTGCTCATCCACACCACCAGACAGATGGTGGATTACGGAGGACAGAGTGCGAGTCCTAAAAAATTCAGTCAGCTTCTTGTTCAATAAACTCTCCAGAAACTCACCTACAGAAGTAACTGACATAGTTGTTGGAGCTATAAGTACTCAAAAGGTTAGAAGTTATCTAAAGGCAGGAACTGCAACAAAAACCCCTGTGTCGACTAAAGACGTTCTGGAGACTTGGGAAAAGATGAAGGAGCACATACTCAACAGACCAACAGGACTGACACTGCCCACCAGTTTGGAACAGGCAATGCGCAAAGGACTGGTCGAAGGTGTGGTCATCTCCAAGGAAGGTTCTGAGTCATGTATCAATATGTTGAAGGAAAATTTGGACCGAATAACTGACGAATTCGAGCGAACAAAATTTAAACATGAACTTACTCAGAATATTACCACAAGTGAGAAGATGCTATTGAGTTGGTTGAGTGAAGACATCAAATCATCGAGATGTGGTGAGTGCCTCTCAAATATAAAGAAAGCCGTTGATGAAACTGCCAATCTATCAGAAAAGATTGAGCTGCTCGCTTATAATCTGCAACTCACCAATCACTGCAGCAACTGTCACCCCAATGGTGTAAACATTAGTAACACTTCTAATGTGTGCAAGAGATGCCCCAAGATTGAAGTGGTTAGCCATTGTGAAAATAAAGGCTTTGAGGACAGCAATGAATGCTTAACAGACCTAGATAGGCTTGTTAGGCTCACATTACCAGGGAAAACTGAGAAGGAGAGAAGAGTCAAACGTAATGTGGAATATCTTATAAAACTGATGATGAGCATGTCAGGCATTGATTGTATAAAATATCCCACAGGGCAGCTTATCACCCATGGAAGAGTGAGTGCAAAACATAACGATGGGAACCTGAAAGATAGAAGCGATGACGACCAAAGACTAGCTGAGAAGATAGACACTGTTAGGAAAGAGCTTTCAGAATCTAAACTGAAAGATTATTCAACTTATGCAAGGGGAGTGATATCAAATTCACTAAAAAACCTCTCAAGGCAAGGTAAATCAAAGTGTTCTGTGCCAAGATCTTGGCTCGAGAAAGTACTGTTTGACCTGAAGGTGCCTACTAAGGACGAAGAAGTGCTTATAAACATCAGAAACTCATTGAAAGCTAGATCCGAGTTTGTTAGAAATAACGATAAACTACTCATAAGGTCAAAAGAAGAACTAAAAAAATGTTTCGATGTGCAGTCTTTTAAATTGAAAAAAAACAAGCAACCTGTGCCCTTTCAGGTTGACTGTATATTGTTCAAAGAAGTGGCAGCTGAATGCATGAAGAGGTACATTGGCACACCTTATGAGGGAATTGTAGACACCTTAGTTTCTCTGATTAATGTGTTAACAAGGTTTACTTGGTTCCAGGAAGTGGTGCTATATGGTAAAATATGTGAGACCTTCCTAAGATGCTGCACAGAATTTAATAGGTCAGGGGTCAAACTGGTTAAGATAAGGCACTGTAACATTAACCTATCAGTCAAATTGCCATCAAATAAGAAAGAGAATATGTTATGTTGTCTATATAGTGGAAACATGGAGCTCTTGCAAGGACCTTTCTATTTGAACAGGAGACAAGCTGTCCTTGGTTCTTCATACCTTTACATTGTCATTACACTTTACATACAAGTGCTGCAGCAGTACAGGTGTCTAGAAGTTATAAACAGTGTGAGTGAAAAAACATTGCAAGACATTGAAAATCATTCCATGACTCTACTAGAAGATTCATTCAGGGAAATCACTTTTGCTCTTGAAGGTAGGTTTGAAGAATCTTATAAAATACGAACCTCGAGGTGCAGAGCCAGTGGGAATTTTCTGAACAGGAGCAGTAGAGACCACTTTATAAGCGTTGTTTCAGGCTTGAACCTAGTTTATGGCTTCCTCATAAAAGATAACTTACTAGCCAACTCTCAGCAACAGAACAAACAACTACAGATGCTTCGTTTTGGCATGCTTGCAGGGCTTAGTAGGCTTGTTTGTCCTAATGAGCTAGGAAAGAAATTTTCAACGAGCTGTAGAAGAATTGAAGACAACATTGCAAGGCTTTACCTGCAGACATCCATTTACTGTTCAGTCAGGGATGTGGAGGACAATGTTAAGCACTGGAAACAAAGAGATCTATGTCCTGAAGTAACCATTCCATGCTTTACAGTCTATGGAACCTTTGTCAACAGCGATAGACAACTGATCTTTGACATTTACAATGTGCATATATATAATAAAGAAATGGACAACTTTGATGAAGGATGTATCAGCGTCTTGGAAGAAACAGCAGAAAGGCACATGCTTTGGGAACTCGATCTGATGAATTCACTTTGTTCTGACGAAAAAAAAGATACTAGAACCGCAAGACTATTACTAGGCTGCCCAAATGTGAGGAAAGCAGCAAACAGAGAAGGGAAGAAGCTGTTGAAGTTAAACAGTGACACA---TCCACAGACACACAGAGCATTGCTTCTGAAGTGTCGGACAGAAGGTCTTATAGTTCAAGTAAGAGTAGAATCCGTAGTATATTTGGTAGATACAACTCTCAGAAGAAACCATTTGAATTAAGGTCAGGTCTTGAGGTTTTCAATGATCCTTTCAATGATTATCAGCAAGCAATAACGGACATTTGCCAATTTTCTGAGTACACACCAAACAAAGAAAGCATTTTGAAAGACTGTCTTCAAATCATACGAAAAAACCCTAGCCACACAATGGGTTCTTTTGAGCTGATCCAGGCAATCTCAGAGTTCGGCATGAGCAAGTTTCCTCCCGAAAATATAGACAAAGCAAGAAGGGATCCGAAGAACTGGGTTAGCATCTCTGAAGTAACCGAAACAACAAGTATAGTTGCATCACCTAGAACTCATATGATGCTCAAGGATTGTTTTAAAATTATACTAGGTACTGAGAATAAGAAGATAGTCAAAATGCTTCGAGGTAAGCTAAAGAAACTCGGTGCTATCTCAACAAACATAGAGATCGGGAAAAGGGATTGCCTAGATCTACTCAGCACAGTAGATGGGCTAACAGACCAGCAGAAAGAAAATATTGTAAATGGGATATTTGAGCCCTCAAAGTTATCCTTCTACCATTGGAAGGAATTGGTCAAAAAAAACATTGATGAAGTTTTACTTACTGAAGATGGAAATCTGATCTTCTGCTGGCTGAAAACAATCTCCTCTTCAGTCAAAGGAAGCCTAAAGAAGAGACTCAAATTCATGAATATACATTCTCCAGAATTGATGCCGGAAAACTGTCTCTTTTCTAGTGAGGAATTCAATGAGTTAATTAAGTTGAAGAAACTCCTCCTCAATGAACAACAAGATGAACAGGAGCTGAAACAAGATCTTTTGATATCTTCTTGGATCAAGTGCATAACAGCTTGCAAGGATTTTGCAAGCATCAATGACAAGATTCAGAAGTTCATTTACCACCTGTCTGAAGAGCTATATGACATAAGGCTGCAGCATCTGGAACTGTCAAAGCTTAAGCAAGAGCACCCTAGTGTCAGCTTCACAAAAGAAGAAGTCTTAATAAAGCGGCTGGAGAAAAATTTCCTTAAGCAGCATAATTTAGAGATTATGGAAACTGTGAATCTTGTATTCTTTGCAGCCCTCTCAGCTCCCTGGTGCTTACACTATAAAGCACTAGAGTCTTATTTGGTGAGACATCCAGAAATACTTGACTGTGGATCTAAGGAGGACTGCAAACTCACCTTGCTTGATCTGTCAGTTTCTAAGCTCTTGGTTTGTTTGTATCAAAAAGATGATGAGGAGCTGATAAATAGCTCAAGTTTGAAACTTGGGTTTTTAGTGAAATATGTTGTCACCTTGTTCACATCCAATGGTGAACCTTTTTCACTCAGTCTCAATGACGGGGGTTTGGATCTTGATTTACACAAGACTACTGACGAAAAGTTACTACATCAAACAAAGATAGTTTTTGCTAAAATTGGTTTATCTGGGAACAGTTATGACTTTATCTGGACTACCCAAATGATAGCAAACAGCAATTTTAACGTCTGCAAAAGATTAACGGGAAGGAGTACTGGGGAAAGGCTCCCTAGAAGCGTTAGAAGCAAGGTCATATATGAGATGGTAAAATTAGTGGGAGAAACAGGCATGGCAATACTACAACAATTAGCTTTTGCACAAGCACTAAATTATGAGCACCGCTTCTATGCGGTCTTAGCACCTAAAGCGCAACTAGGAGGAGCAAGAGATTTGTTAGTGCAAGAGACTGGGACTAAAGTCATGCATGCAACCACTGAAATGTTTAGTAGAAATCTTTTAAAAACAACATCAGATGATGGCCTCACAAACCCACATCTTAAAGAAACAATCCTTAATGTGGGATTAGACTGTCTTGCTAACATGCGAAATCTTGACGGTAAGCCCATAAGTGAAGGTAGTAACTTGGTCAATTTCTACAAAGTCATATGTATCTCGGGTGATAATACCAAGTGGGGCCCGATACACTGCTGTTCTTTCTTTTCTGGCATGATGCAACAGGTTCTGAAAAATGTACCAGATTGGTGTTCATTTTATAAATTAACATTCATTAAAAACTTATGTAGACAGGTAGAAATACCTGCTGGCAGTATTAAGAAGATCTTAAATGTTCTTAGGTATAGATTGTGCAGCAAGGGAGGTGTAGAACAACATAGTGAAGAAGATCTGAGAAGACTGTTGACAGATAATTTAGACAGTTGGGATGGAAACGACACAGTTAAGTTCTTAGTTACAACTTATATAAGCAAAGGACTCATGGCGTTAAACAGTTACAATCATATGGGTCAGGGTATTCACCATGCAACATCTTCGGTGTTAACTTCCCTAGCTGCTGTGCTCTTTGAGGAGCTGGCAATTTTTTATCTTAAGAGAAGCTTACCCCAGACAACAGTACATGTTGAACATGCCGGTAGTTCAGATGATTACGCAAAGTGTATAGTGGTGACTGGTATACTATCCAAAGAGCTCTACTCCCAGTATGATGAAACATTTTGGAAACACGCTTGCAGACTCAAAAACTTCACGGCCGCGGTACAAAGATGCTGTCAAATGAAAGATAGTGCCAAAACCTTGGTGAGCGACTGCTTTCTCGAGTTTTACAGTGAGTTTATGATGGGCTACAGAGTAACCCCTGCTGTAATAAAGTTCATGTTTACTGGACTGATAAACAGCTCTGTGACCTCTCCTCAGAGTTTGATGCAAGCATGCCAAGTTTCATCCCAACAAGCAATGTATAATAGTGTTCCTCTTGTCACCAACACTGCCTTCACCCTATTAAGGCAGCAAATTTTCTTTAACCATGTTGAAGACTTTATCAGAAGGTATGGTATACTGACTCTTGGGACTTTGTCACCCTTTGGTAGGTTGTTCGTACCAACCTACTCTGGATTAGTCAGCTCAGCGGTTGCTTTAGAAGATGCTGAAGTCATTGCTAGAGCAGCCCAAACACTTCAAATGAACAGTGTGTCAATACAGTCAAGTAGCTTGACCACATTAGATAGCCTAGGTCGTAGTAGGACAAGTTCCACAGCTGAGGATAGCAGCAGTGTGAGCGACACAACTGCTGCTTCCCATGACTCAGGATCATCATCCTCAAGCTTCTCTTTTGAGCTCAATAGACCCCTGTCTGAAACTGAACTACAGTTCATTAAAGCACTAAGTAGTCTCAAGTCAACACAAGCCTGTGAAGTGATTCAAAATAGAATTACAGGTCTTTATTGCAACAGCAACGAAGGACCTCTTGATAGGCATAATGTCATTTACAGCAGCAGAATGGCAGACTCTTGCGATTGGCTAAAGGATGGTAAAAGGAGAGGGAATCTAGAACTAGCGAATAGGATCCAATCTGTACTGTGTATTCTGATAGCAGGATATTACAGGTCATTTGGAGGGGAAGGAACCGAGAAACAGGTAAAGGCATCATTGAATAGAGACGACAATAAAATCATAGAGGATCCTATGATACAACTAATTCCAGAAAAGCTGAGGAGAGAGTTAGAAAGGTTAGGTGTTTCTAGAATGGAAGTCGATGAGCTAATGCCAAGCATTAGTCCTGATGACACCTTAGCCCAGCTTGTAGCGAAAAAACTCATTAGCCTCAATGTTTCGACAGAAGAATACTCAGCTGAGGTATCTAGACTCAAACAAACACTGACAGCCCGAAATGTTTTGCACGGGTTAGCTGGAGGGATTAAGGAGCTTTCGCTTCCAATATATACAATATTCATGAAATCTTACTTCTTTAAAGACAATGTTTTCCTGTCACTAACAGATAGATGGTCTACCAAGCACAGTACAAACTATCGTGATAGTTGTGGCAAACAATTAAAAGGTAGAATAATTACCAAGTATACTCACTGGTTGGACACTTTTCTGGGCTGCTCTGTCTCCATCAACAGGCATACTACTGTTAAAGAGCCCTCCTTATTCAATCCGAACATCAGATGTGTGAATCTGATCACATTTGAGGACGGCCTGAGAGAACTATCAGTGATACAGAGTCACCTTAAAGTCTTTGAAAATGAGTTCACCAACTTAAATCTTCAATTCTCTGATCCGAACAGACAGAAACTTAGAATAGTTGAGTCTAGACCTGCAGAATCTGAGCTAGAGGCAAACCGTGCAGTAATTGTCAAGACCAAATTGTTTTCAGCAACTGAACAAGTTCGACTATCCAACAACCCTGCAGTTGTCATGGGCTACCTATTGGATGAATCAGCAATTTCAGAAGTCAAGCCTACCAAGGTTGACTTCTCAAATTTACTTAAAGACCGCTTCAAAATAATGCAATTTTTTCCTTCAGTGTTCACTTTGATTAAGATGCTGACAGATGAATCGTCAGATTCAGAAAAGAGTGGCCTTAGTCCAGATTTGCAACAAGTTGCAAGATACTCAAACCATTTGACCTTGCTCAGCAGAATGATTCAACAAGCAAAGCCAACCGTGACTGTTTTCTACATGCTAAAAGGTAACTTGATGAACACAGAGCCAACAGTTGCTGAGCTTGTCAGCTATGGTATAAAGGAAGGCAGATTTTTTAGGCTTTCCGACACCGGAGTCGATGCAAGCACATACTCTGTAAAATATTGGAAAATTCTTCACTGCATCTCTGCCATTGGATGTTTACCTTTGAGTCAAGCAGACAAATCTTCACTACTTATGAGCTTCTTAAACTGGAGGGTCAACATGGACATTAGAACATCTGACTGTCCACTATCTAGTCATGAAGCAAGTATACTGAGTGAATTTGATGGACAAGTTATCGCCAACATACTTGCCAGTGAATTGAGTTCTGTGAAACGAGATTCTGAACGCGAGGGTCTAACTGATCTCCTTGATTATCTAAACTCACCAACTGAATTGTTGAAGAAGAAGCCTTACTTAGGGACAACTTGCAAGTTCAACACCTGGGGAGACTCGAATAGATCTGGAAAGTTCACATACAGCAGCAGATCTGGAGAATCCATTGGAATCTTCATTGCAGGGAAATTGCACATCCATCTCTCATCTGAGTCCGTTGCCTTGTTGTGTGAAACTGAAAGACAAGTGCTTTCTTGGATGAGTAAGAGGAGGACTGAGGTAATAACTAAAGAACAGCATCAACTGTTTCTAAGTCTTCTCCCACAGTCTCATGAGTGTTTACAAAAGCACAAGGACGGTAGTGCGCTATCAGTCATACCTGATAGCAGCAACCCCCGATTACTTAAGTTTGTGCCCCTCAAAAAAGGTCTAGCAGTGGTGAAAATCAAAAAACAAATTTTAACAGTGAAGAAGCAGGTTGTGTTTGATGCAGAGAGCGAGCCTAGACTGCAGTGGGGGCATGGCTGCTTGTCCATTGTTTATGACGAAACTGATACTCAGACCACATACCATGAAAATCTTTTGAAGGTGAAGCATCTTGTAGACTGCTCTACAGATAGAAAAAAGCTTTTGCCCCAGTCAGTGTTTTCTGACTCCAAAGTTGTCCTTTCAAGGATCAAGTTCAAGACGGAGCTTCTCCTCAACTCATTGACGCTGCTCCACTGTTTCCTAAAACATGCTCCTAGTGATGCCATAATGGAGGTAGAGAGCAAAAGTAGCTTGCTACACAAGTACCTCAAATCGGGAGGTGTCAGGCAACGGAACACTGAAGTGCTCTTCAGAGAGAAGTTAAACAAGGTTGTTATAAAAGACAATCTTGAGCAAGGTGTGGAAGAGGAGATTGAGTTTTGCAACAACTTGACTAAGACTGTTTCAGAGAACCCATTACCACTCAGCTGTTGGTCTGAAGTTCAAAATTACATTGAAGACATAGGCTTTAACAATGTACTTGTTAACATTGACAGAAACACGGTGAAAAGTGAACTTTTATGGAAATTTACGTTAGACACCAATGTAAGCACCACAAGTACTATAAAAGACGTGAGGACATTGGTGTCCTACGTTAGCACTGAAACCATCCCTAAGTTCTTGCTTGCATTCTTACTTTATGAAGAAGTGTTAATGAACTTAATCAACCAGTGTAAGGCAGTAAAAGAACTCATCAACAGCACAGGACTCTCAGACTTGGAACTGGAAAGCTTACTCACTTTATGTGCTTTCTATTTCCAAAGTGAGTGCAGTAAGAGAGATGGTCCTAGATGCTCCTTTGCAGCACTATTAAGTCTAATCCATGAGGATTGGCAGAGGATAGGTAAAAACATTCTTGTTCGTGCAAACAATGAACTAGGTGATGTGTCACTGAAGGTTAACATTGTCCTGGTGCCTCTCAAGGACATGTCTAAGCCAAAGTCTGAGAGAGTGGTCATGGCTAGAAGGTCACTAAATCATGCTCTATCCTTGATGTTTCTGGACGAG---ATGTCACTACCTGAGCTAAAATCCTTATCCGTGAACTGCAAAATGGGGAACTTTGAAGGGCAGGAGTGCTTTGAGTTCACTATTCTGAAGGACAATAGCGCAAGACTAGATTACAACAAGTTGATTGACCACTGTGTGGACATGGAAAAAAAGAGGGAAGCGGTTAGAGCAGTAGAAGATTTAATTTTGATGTTGACAGGCAGAGCAGTCAAACCCAGCGCTGTAACACAGTTTGTACACGGGGACGAGCAGTGTCAAGAGCAAATAAGCTTAGATGATCTGATGGCAAACGACACGGTAACAGACTTT---------CCTGATAGGGAAGCAGAAGCCCTCAAAACAGGAAATCTTGGCTTTAACTGGGACTCAGAT
>ABB30024
ATGGAACTTTTGAAAAACCTTAACTGGACTCAGGTGATTGCTGGTCAATATGTTACCAACCCTAGGTTTAACATCTCCGACTACTTTGAGATTGTGCGTCAACCTGGTGATGGTAATTGTTTTTATCATAGCATAGCCGAGCTAACTATGCCCAACAAAACAGACCACTCCTACCACAACATCAAGCGTCTAACTGAAGCAGCAGCACGGAAATATTACCAAGAAGAGCCTGAAGCCAAGCTTATTGGTTTAAGTTTGGATGATTATCTTAAGAGGATGCTATCTGACAACGAATGGGGATCAACTCTTGAGGCATCCATGCTGGCTAAGGAAATGGGTGTTACCATCATTATATGGACTGTTGCTGCTAGTGATGAGGTAGGAGCAGGCTTGAAGTTTGGCGATGGTGATGTGTTCACAGCTGTGAATCTTCTACATTCTGGGCAGACGCACTTTGATGCACTTAGAATACTGCCACAGTTTGAGGCCGACACAAAAGAGACCTTAAGTCTGGTGGACAGGGTCATGGCTGTGGACCAATTAACATCATCTTCGAGTGACGAACTGCAAGACTATGAAGACCTTGCCTTAGCACTCACAGGTTCAGAAGAGCCTTATAGAAAGTCTAGTCTAGATGAGGTTACTTTGTCCAAAAAGCAGGCAGAAATACTTAGACAGAAAGCATCTCAGTTGTCTAAACTGGTCAACAAAAGTCAGAATATACCAACCAGAGTTGGCAGGGTCCTGGACTGCATGTTTAACTGCAAATTGTGTGTTGAGATTTCTGCCGACACCTTGATCTTGCGGCCAGAATCCAAGGAAAGAATTGGGGAAGTTATGTCATTGCGGCAGCTAGGACATAAATTGCTAACACGGGACAAGCAGATCAAGCAGGAATTTTCCAGAATGAAGCTTTACGTCACAAAGGATCTGCTTGACCATCTGGATGTTGGTGGGTTATTGAGGGCAGCCTTTCCTGGAACAGGAATAGAGAGGCATATGCAGTTGCTACACTCAGAAATGATACTAGACATTTGCACTGTATCACTTGGTGTTATGTTGTCAACATTCCTTTATGGCTCTAATAACAAGAATAAAAAGAAGTTTATCACTAACTGTCTGCTTAGCACAGCTTTATCTGGGAAGAAGGTGTACAAGGTTCTTGGCAACCTTGGGAATGAGCTTTTGTACAAGTCGCCCAGAAAGGCTCTGGCAACCGTTTGCAGTGCTTTGTTTGGGAAGCAGGTGACCAAGCTCCAGAACTGTTTCAGAACCATAAACCCTGTCAGCTTACTTGCATTGAGGAATCTAGACTTTGACTGTCTCAGTGTGCAGGATTACAATGGCATGATAGAAAATATGTCTAAGTTAGACAACACTGATGTTGAGTTTAACCACAGGGAGATAGCCGACCTGAATCAGTTAACTTCTCGACTTAGTACGCTAAGAAAAGAGAAAGACACTGATCTCCTCAAGCAGTGGTTTCCTGAGAGTGACATCACCCGCAGAAGCACAAGAAACATTACAAATGCAGAGGAATTTGTTATTTCTGAATTCTTTAAGAAAAAGGATATTATGAAGTTTATTAGTACTTCAGGAAGGGCAATGAGTGCAGGTAAGGTTGGTAATGTCCTCTCCTATGCACACAACCTCTATCTGAGTAAATCTAGTTTAAACATGACTTCTGAGGATGTCTCACAGCTCTTAATAGAGATCAAGAGGCTTTACGCCCTACAGGAAGATTCTGAGGTAGAGCCTATAGCCATAATTTGTGATGGTATAGAAAGCAACATGAAACAGTTATTTGCCATACTACCTCCTGACTGTGCAAAAGAGTGTGAGGTCCTCTTTGACGACATAAGAAACTCTCCAACGCACAGCACAGCCTGGAAACATGCCCTCCGATTGAAGGGGACTGCATATGAAGGCCTGTTTGCAAGCTGTTATGGGTGGCAATACATCCCAGAAGACATAAAACCGAGTTTGACCATGCTGATACAAACCTTGTTCCCTGACAAATTCGAAGATTTCTTGGATCGAACTCAGCTACACCCAGAATTCAGAGACTTAACACCTGACTTTTCCCTGACTCAAAAGGTTCATTTCAAGAGAAACCAGATACCTAGCGTTGAGAATGTGCAAATCTCCATTGATGTAACATTGCCTGAGTCTGTGGAAGCAGTGCCGGTGACAGAAAGAAAGATGTTCCCTCTACCTGAGACTCCTCTGAGCGAAGTGCACTCAATAGAGCATATCATGGAAAACTTCACACGACTTATGCATGGAGGGAAACCTTCAGCAATGAAAAGAAATGCAGAACCGACAGAGTTGGATAGTCAGCACAGTACCACTGGACATGAGAATTCTGGCATTATGGCTTTCAAAGATTATGGAGAAAGGGGCATAGTTGAGGAGAATCATATGATATTTAGCGAAGAAGATCAACTAGAAACGAGGCAGCTACTGTTAGTAGAGGTTGGCTTTCAGACTGATATTGATGGGAAAATAAGGACAGACCACAAAAAATGGAAAGACATACTGAAACTGTTGGAGCTGCTAGGGATAAAGTGCTCATTCATTGCTTGTGCAGACTGCTCGTCCACACCACCGGACAGGTGGTGGATTACAGAAGATAGGGTGCGAGTCTTAAAAAATTCAGTCAGTTTCCTCTTCAACAAACTCTCCAGAAACTCACCAACAGAGGTGACTGATATAGTTGTTGGAGCCATAAGTACCCAAAAGGTTAGAAGTTATCTAAAAGCTGGAACTGCAACAAAGACCCCTGTGTCAACAAAGGATGTTTTAGAAACCTGGGAAAAGATGAAAGAACACATACTCAATAGACCCACAGGGCTAACACTGCCTGCTAGTTTAGAACAGGCAATGCGCAAAGGACTAGTCGAAGGTGTGGTAATTTCAAAAGAAGGTTCTGAGTCATGTATAAATATGCTAAAAGAGAATTTGGACCGAATAACTGACGAGTTTGAACGGACAAAGTTCAAACATGAGCTCACACAAAATGTCACCACTAGTGAGAAAATGCTATTGAGTTGGTTGAGTGAAGACATAAAGTCAACAAGATGTGATGAGTGTCTTGCCACCATAAAGAAGACTATTGATGAAACAGCAAACCTATCAGAAAAAATTGAGTTACTTGCTTACAACCTCCAGCTTACCAGCCATTGCGAAAACTGTCATCCTAACGGTATTAGCATTAGCAACACATCTAATGTTGGCAAGAGGTGCCCTAAATTAGAGGTAGTCAGTCATTGTGAAAACAAAGGCTTTGAAGACAGCAATGAATGCCTAACAGATTTAGATAGGCTTGTTAGACTCACACTACCAGGGAAAACTGAGAAAGAAAGAAGGATCAAGCGCAATGTGGAGTACCTAATAAAATTGATGATGAGCATGTCAGGCATCGACTGTATCAAGTATCCCACAGGTCAGCTTATCACCCATGGAAGGGTGAGTGCAAAACACAGCAATGAAAGCTTGAGAGATAGAAGTGATGATGACCAGAGACTTGCTGAGAAGATAGATACCGTTAGAAAAGAGCTTTCAGAAGCTAAACTGAAAGACTATTCTACTTATGCAAGAGGTGTGATCTCAAATTCGCTTAAGAACCTCTCGAAGCAAGGTAAATCTAAGTGTTCTGTGCCAAGATCTTGGCTTGAAAAGATTCTATTTGATCTGAAAGTGCCTACTAAGGATGAGGAAGTACTAATAAACATCAGAAATTCTCTAAAGGCTAGATCTGAGTTCGTTAGAAATAACGACAAACTGCTCATAAGGTCCAAAGAAGAAATAAAAAAATACTTTGATACTCAATCCCTCAAGTTGATGAAAAACAAGCAGCCTATACCCTTTCAGGCTGACTGCATACTATTTAAAGAAGTAGCGGCTGAATGCATGAAGAGGTACATTGGTACACCTTATGAGGGAATCATAGACACCTTAGTTTCCCTAATCAACGTATTAACAAGATTCACTTGGTTTCAAGATGTCGTACTCTACGGTAAAATATGTGAGACGTTTCTTAGGTGCTGCACAGAGTTCAATAGATCAGGAGTTAAATTAGTGAAGGTAAGACACTGTGACATCAACTTGTCAGTTAAACTGCCATCAAACAAAAAAGAGAATATGCTGTGCTGCGTATACAGCAGCAACATGGAGCTCTTGCAAGGGCCTTTCTACCTGAACAGAAGACAAGCCGTTCTTGGTTCTTCATACCTTTATATTGTCATCACACTTTATATACAAGTCCTGCAGCAGTACAGGTGTCTAGAAGTCATAAACAGTATGAACGAGAAGACACTGCAGGACATCGAGAATCACTCCATGACCTTACTAGATGATGCATTCAAAGAACTCACCACTGCCCTTGAAGGCAGGTTTGAAGAGTCCTATAAGATACGAGCTTCAAGGTGCAAAGCCAGTGGGAACTTTCTAAACAGAAGCAGCAGAGATCATTTTATAAGTGTTGTATCAGGCTTGAATCTGGTCTATGGTTTCCTCATAAAGGACAACCTATTAGCCAATTCCCAACAACAGAACAAACAACTCCAGATGCTTCGGTTTGGCATGCTTGCAGGGCTTAGTAGGCTCGTCTGTCCTAATGAGCTGGGGAAAAAGTTTTCCACAAGTTGTAGAAGAATTGAAGACAACATCGCAAGACTTTATCTACAGACGTCAATATACTGCTCAGTTAGAGACGTGGAGGACAATATAAAGCACTGGAAACAGAGAGACCTATGCCCTGAGGTGACCATTCCTTGCTTCACAGTCTATGGCACCTTTGTTAACAGTGACAGACAATTGATCTTTGACATTTACAATGTGCACATATACAACAAGGAAATGGACAACTTTGACGAAGGGTGTATTAGCGTCTTAGAAGAAACAGCAGAAAGACATATGCTTTGGGAGCTTGATCTGATGAATTCACTCTGTTCTGATGAGAAAAGAGATGCTAGAAATGCAAGGCTTCTACTGGGTTGCCCAAATGTAAGGAAAGCAGCAAACAAAGAAGGGAAGAGGCTACTAAAGTTAAATAGTGACACA---TCTACTGATACGCAAAGTATTGCTTCTGAAGTGTCAGACAGGAGATCTTACAGTTCAAGCAAAAGCAGAATCCGCAGCATTTTTGGAAGATACAATTCTCAGAAAAAACCATTTGAACTGAGGTCAGGCCTTGAAGTCTTTAACGACCCTTTCAATGACTATCAGCAGGCAATAACAGATATATGTCAATTTTCTGAGTACACGCCCAACAAAGATAGTGTTTTAAAAGACTGCCTTCAAATTATACGGAAAAACCCTAGCCATACAATGGGATCCTTCGAATTGATCCAAGCAATTTCAGAATTTGGAATGAGTAAATTTCCTCCTGAGAATATAGATAAGGCAAGAAGAGATCCAAAGAACTGGGTTAGCATCTCTGAGGTGACAGAAACAACAAGTATAGTTGCATCACCTAAAACACATATGATGTTGAAGGATTGCTTCAAAACTATATTGGGTACCGAAAACAAGAAGATAGTTAAAATGCTTCGAGGTAAGCTAAAAAAACTCGGTGCCGTCTCAACAAATATAGAAATCGGGAAAAGAGACTGCTTGGATCTGCTTAGTACTGTGGATGGTCTAACAGATCAGCAAAAGGAAAACATTGTGAACGGAATATTTGAGCCTTCAAAGTTGTCCTTTTACCACTGGAAAGAATTGATCAAGAAAAACATAGATGAAGTTTTGCTCACAGAGGATGGAAACCTGATCTTCTGCTGGTTAAAAACAATATCTTCCTCAGTTAAAGGAAGCTTAAAGAAGAAACTCAGATTCATGAACATACATTCTCCAGAACTGATGCCAGAAAACTGTCTCTTTTCTAATGAGGAGTTTAACGAGCTGATCAAGTTAAAAAAGCTTCTCCTCAACGAACAACAAGATGAACAAGAATTAAAGCAAGACCTTTTAATATCTTCCTGGGTCAAGTGCATAACAGCATGTAAGGATTTTGCAAACATCAATGAAAAAGTTCAAAAGTTCATTTACCGCCTCTCTGAAGAGCTATATGACATAAGGCTTCAACACTTGGAACTGTCAAAGCTCAAACAAGAACACCCCAGTGTTAGCTTCACTAAGGAAGAGGTCCTGATAAAAAGATTGGAGAAAAACTTCCTCAAGCAGCACAATCAGGAAATTATGGAAACAGTAAATCTCATTTTCTTTGCTGCACTTTCAGCTCCCTGGTGCTTACACTATAAAGCACTAGAGTCTTATCTAGTGAGGCATCCAGAGATACTTGACTGTGGTTCAAAAGAGGATTATAAGCTAACCCTACTTGATCTATCAGTTTCAAAACTCTTAGTCTGTTTATATCAAAAAGATGACGAAGAACCGGCAAACAACACAAGTTTGAAGCTTGGCTTTCTAGTGAAGTACGCTGTCACTCTGTTCACATCCAATGGTGAGCCGTTCTCACTCAGCCTAAACGATGGTGGCTTGGATCTTGATCTGCATAAGACCACTGATGAAAAACTGCTACATCAAACGAAAATAGTCTTTGCTAAAATAGGCCTTTCAGGGAATGGTTATGACTTCATCTGGACCACCCAGATGATTGCAAATAGCAACTTTAATGTCTGCAAGAGGTTGACTGGAAGGAGTACTGGGGAGAGGCTCCCAAGAAGTGTCAGGAGCAAGGTCATTTATGAAATGGTCAAACTGGTCGGAGAAACAGGCATGGCAATACTGCAACAGTTGGCTTTTGCACAGGCATTAAATTATGAACATCGCTTCTATGCAGTATTAGCACCTAAGGCACAGTTGGGAGGAGCAAGAGATCTGTTGGTGCAAGAAACTGGTACAAAAGTTATGCATGCAACTACTGAGATGTTCAGTAGAAATCTTTTAAAAACAACTTCAGACGATGGACTCACAAATCCTCACCTCAAAGAGACGATTCTCAATGTAGGATTAGACTGTCTTACTAACATGCGAAACCTCGACGGAAAGCCTATAAGTGAGGGCAGCAGTTTAGTCAATTTTTATAAGGTCATTTGCATCTCAGGTGATAACACCAAATGGGGGCCAATTCACTGCTGTTCCTTTTTCTCCGGTATGATGCAGCAGGTCCTCAAGAATATTCCAGACTGGTGCTCATTCTATAAATTAACATTTATCAAAAACTTATGTAGACAAGTAGAAATACCTGCTGGCAGCATCAAGAAGATCTTGAATGTTCTTAGATATAAACTGTGCAGCAAAGGAGGCGTGGAGCAACATAGTGAAGAGGATTTGAGAAAGTTGTTGGTAGACAATTTAGATAGCTGGGATGGAAACGACACAGTCAAGTTCCTAGTAACAACCTATATAAGTAAAGGGCTAATGGCACTAAACAGCTACAACCATATGGGACAGGGCATCCATCATGCAACTTCTTCAGTGTTAACCTCATTGGCTGCTGTACTTTTTGAAGAGCTAACGATCTTTTATCTAAAGAGGAGTCTACCTCAGACAACAATACATGTTGAGCATGCTGGTAGCTCTGATGACTATGCAAAGTGCATAGTGGTAACTGGCGTGCTATCTAAGGAGCTATATTCCCAGTATGATGAGACATTCTGGAAACATGCCTGCAAGCTGAAAAACTTCACAGCTGCTGTGCAGAGATGCTGTCAGATGAAAGACAGCGCAAAAACCTTGGTAAGTGACTGTTTCCTTGAGTTTTACAGTGAGTTCATGATGGGTTACAGAGTAACTCCTGCTGTGATAAAGTTCATGTTCACTGGACTAATAAACAGTTCTGTGACCTCTCCCCAGAGTTTGATGCAGGCATGTCAGGTTTCATCCCAGCAAGCCATGTACAATAGTGTCCCTCTTGTAACCAATGCTGCCTTTACACTGCTCAGACAGCAGATTTTCTTCAACCATGTTGAAGATTTCATCAGAAGGTATGGTATACTAACTCTTGGCACTTTATCTCCCTTTGGTAGGTTGTTTGTGCCAACTTACTCTGGTCTTGTTAGTTCAGCAGTAGCCCTGGAGGATGCTGAAGTTATTGCTAGAGCAGCTCAAACACTTCACATGAATAGTGTATCAATTCAATCAAGCAGTCTGACCACATTGGACAGCTTAGGTCATAGTCAGACAAGCTCTACGGCTGAAGATAGTAGTAGTGTGAGCGACACTACCATCGCTTCTCATGACTCGGGATCTTCATCTTCTAGCTTCTCTTTTGAACTCAATAGGCCTCTATCTGAGACCGAATTACAGTTCATTAAAGCACTAAATAGCCTCAAATCAACCCAGGCTTGTGAAATAATCCAAAATAGAATCACAGGTCTTTACTGCAATAGCAATGAAGGTCCCCTTGATAGGCACAATGTGATTTATAGTAGTAGAATTGCAGACTCTTGTGATTGGTTGAGAGATGGGAAAAGAAGAGGAAATTTAGAGTTAGCAAACAGAATTCAGTCTGTGCTTTGTGTTCTAATAGCAGGTTACTACAGGTCATTTGGTGGAGAAGGAACTGAGAAACAGGTGAAGGCATCACTGAACAGGGATGATAACAAGATCATTGAAGACCCAATGATACAACTAATTCCAGAGAAGTTAAGGAGAGAGCTGGAGAGGCTAGGAGTCTCAAGAATGGAAGTTGATGAATTGATGCCAAGCATTAACCCTGATGACACCTTGGCTCAGCTTGTAGCAAAAAAGCTCATCAGCCTCAATGTTTCAACGGAAGAGTACTCTGCTGAAGTGTCCAGGCTCAAGCAAACACTAACAGCTCGAAATGTCCTGCATGGACTAGCTGGAGGGATAAAAGAGCTTTCACTCCCTATCTACACAATATTCATGAAATCTTATTTTTTTAAGGACAACGTCTTCTTATCATTAACAGATAGGTGGTCCACCAAGCACAGCACAAACTATCGTGATAGTTGCGGTAAGCAGTTAACTGGTAGAATAATTACTAAGTATACTCACTGGTTGGACACCTTTCTAAGCTGTTCTGTTTCCATCAACAGACACACTACTGTCAAAGAGTCTTCCCTATTTAACTCAAACATCAGGTGTGTTAACCTAATCACTTTTGAAGATGGTCTGAGGGAGCTCTCGATAATACAGAGTCATCTCAAAGTTTTTGAAAATGAATTTACAAACTTGAACCTTCAGTTCTCTGATCCAAACAGACAGAAACTCAGGATAGTTGAATCTAGACCTGCAGAGTCTGAGCTTGAAGCGAATCGTGCAGTGATTGTCAAGACTAAACTGTTCTCAGCAACGGAACAAGTTCGACTGTCCAACAATCCCGCAGTCGTCATGGGTTACCTGCTAGATGAGTCAGCAATTTCTGAAGTCAAACCTACTAAGGTTGACTTTTCGAACTTACTTAAAGACCGCTTTAAGATAATGCAGTTTTTCCCTTCAGTGTTCACTTTAATTAAGATGCTGACAGATGAGTCATCAGACTCGGAGAAAAATGGTATTAGCCCTGATCTGCAGCAAGTTGCAAGGTATTCAAATCACCTGACCTTGCTCAGCAGAATGATACAGCAGGCAAAGCCAACTGTCACTGTTTTCTACATGCTAAAGGGCAACTTGATGAATACAGAACCGACAGTGGCTGAACTTGTCAGTTATGGCATAAAAGAAGGTAGGTTTTACAGGCTGTCTGACACAGGAATTGATGCAAGCACATACTCTGTAAAGTACTGGAAGATTCTTCATTGCATTTCTGCCATCGGATGCCTCCCCTTGAGCCAAGCAGACAAGTCTTCACTGCTCATGAGTTTCTTGAACTGGAGAGTGAACATGGACATTAGAACTACTGACTGTCCACTATCTAACCATGAGGCAAACATTCTAAGTGAGTTTGATGGACAGGTCATTGCTAACATCCTTGCCAGTGAACTGAGTTCTGTGAAACGGGATTCTGAGCGTGAAGGTCTGACTGACCTTCTGGATTATTTAAACTCACCTACTGAACTGTTAAAGAAAAAGCCCTATTTAGGAACAACCTGCAAGTTTAGCACTTGGGGAGATTCGAACAGGTCTGGGAAATTTACATACAGCAGCAGATCTGGGGAGTCGATTGGTATTTTCATTGCAGGAAAGCTACATATTCACCTCTCGTCTGAGTCAGTTGCCCTACTATGTGAGACTGAGAGACAAGTACTATCCTGGATGAGCAAAAGAAGAACTGAAGTGATAACTAAGGAGCAGCATCAACTATTCCTAAGCCTCCTTCCTCAGTCTCATGAGTGCTTACAAAAGCACAAGGATGGCAGTGCGCTATCAGTTATACCTGACGGCAACAACCCCCGACTGCTTAAGTTTGTGCCTCTCAAGAAAGGGCTGGCAGTGGTGAAGATCAAAAAACAGATTTTGACAGTAAAGAAACAAATTGTGTTTGATGCCGAAAGTGAGCCTAGACTACAGTGGGGCCACGGCTGCCTGTCTATTGTTTATGATGAGACTGACACTCAGACCACATACCATGAGAACCTTTTAAAGGTGAAACAACTTGTGGACTGTTCTACAGATAGAAAGAAGCTTTTGCCTCAATCAGTGTTTTCTGATTCTAAGGTTGTTTTGTCGAGGATTAAATTTAAGACAGAGCTGCTCCTTAATTCTTTGACACTGCTTCATTGTTTCCTGAAGCATGCCCCCAGTGATGCCATTATGGAGGTGGAGAGTAAAAGTAGCTTGCTGCATAAGTACCTCAAATCAGGAGGTGTCAGACAGCGGAACACTGAGATGCTCTTCAGGGAGAAATTGAATAAGGTTGTCATAAAGGACAATCTTGAGCAAGGCATGGAGGAGGAGATTGAGTTTTGCAACAACCTGACTAAGACTGTTTCAGAAAACCCGTTGCCACTCAGCTGCTGGTCTGAAGTTCAAAATTATATTGAGGACATAGGCTTCAACAATGTGCTCGTTAACATCGACAGGAATACAGTGAAGAGTGAACTTCTATGGAAGTTCACACTAGATACCAACGTTAGCACCACGAGCACCATCAAGGACGTGAGGACACTTGTGTCTTATGTCAGCACCGAAACCATTCCTAAATTCTTGCTTGCATTTCTTCTTTACGAAGAAGTATTAATGAACCTAATCAACCAGTGCAAGGCAGTTAAGGAGCTCATCAATAGTACGGGGCTTTCTGACTCAGAACTGGAGAGCCTACTCACTTTATGCACTTACTACTTTCAGAATGAGTGCAGTAAGAGAGATGGACCTAGATGTTCCTTCGCAGCACTGTTGAGTCTGGTTCATGAGGACTGGCAAAAGATAGGGAAAAATATCTGTGTTCGTGCCAACAATGAGCTAGGTGATGTGTCATTGAAGGTTAACATCATTTTGGTGCCTCTCAAGGACATGTCTAAGCCGAAACCTGAGAGAGTGATCATAGCTAGGAGGTCATTAAATCATGCCTTGTCTTTGATATTCTTGGATGAG---ATGTCATTGCCTGAACTAAAATCCTTCTCTGTAAATTGCAAGATGGGGAACCTTGAAGGACAGGAGTGTTTTGAATTCACTGTCCTAAAAGATAGTAGCACTAGGTTGGACTATAATAAATTAGTTGACCACTGTGTGGATATGGAGAAAAAAAGGGACGCAGTTAGAGCAGTGGAGGACCTAGTTCTAATGTTGACAGGCAGGTCTACCAAGCCCAGCACCATAACACTATTTTCACGTGAGGAAGAGCAGTGCCAAGAGCAAATAAGCTTAGATGACCTTATGGCAAGTGACATAGCGGCAGACCTG---------CCTGACAAGGAGGCAGAAGCCCTCAAAACAGGTAATCTCGGCTTCAACTGGGACTCAGAT
>AAZ38668
ATGGACTTTCTTGAAGGAATAACGTGGGATAGTGTCTCTGATATCCAATCGGTTAGCAATCCGAGCTTCACCATTACTGATTACTTTGAAGTGGTTAGACAGCCTGCGGATGGCAACTGTTTTTACCACAGCCTCGCAGAGCTCTACATTCCCAACAAATCTGACCACGCATACAGGTTAGTCAAAAATGAGCTGAGGGAAGCTGCCGAGAAGTATTTCCCGACAGAGCCTGAAGCTGCTGCCACTGGCATGAGGCTCGATGAGTATTTGGACACTGCCCTACGGGACAATGAGTGGGGTGGAAGTCTTGAGGCAGCAATGCTCTCACGCCATCTGGGACTCACTGTGGTTATTTGGCTGGTAGATGGCAGCAATAGAGTCGTTGGTGCTACAAGGTTTGGTAAGGGTTCACTCAAAACGGCATTGCACCTGTTACACAGTGGGTTGACACACTTTGATGCTCTGCGGCTACTAGCCACGGAAGAAGACCCCCAGCAGGAGACAATGACACTGGTAGAGAAGATGGAGCTTGTGGAGAGATTTACATTGACTGAGGGAGAGGAATGTTTGCAGGAGGAGGAACTGCTCCTA---------------GACAGCGAAACAGATACTGCTGCTCCGGAGGAGCCCTCCACCAGCGAGCCTAGG---------CTCAGATCGCAGGCCATTTTACTGCATAGACTAGTTAGACATGGTGAAAATATCCCTGTCAGAGTTGGTAGGGTCCTGGACTGTCTCTTCAACTGCAAGCTATGTGTGGAGGTTAGTCAAGAACTGCTCATTTTGAAGCCAGACCGGAAGGAGGCCACCGCAGAGTCAATGAGTCTCAGACAGCTAGGACACAAGATGCTAACAAGAGACAAGCAGCTAAAGAGCGAGTTTTCAAGGCATAAGCTATACCTCACCAAGGACCTTCTTGACCATCTTGATGTTGGAGGCCTTCTCCGATCAGCTTTCCCAGGTAAAGGCCTTGAAAGAAACTTGTCTCTCCTTCACTCAGAGTTAGTGCTGGACATTTGCACCGTTGTTCTGGGGACACTTCTCTCTACTTTCTTGTATGGATCAAACAACAAAAACAAACGAAGATTCATCACCAACTGCCTGCTTGGCACCAGCCTCTCAGGTAAGCGAGTTTTTAAATCTCTCAGCAAGTTGACATCCAACTTGTTGTACAGGAGCCCACGCAGGGCTGTTTCTATCATTTGCAATGATCTCTACGGTAGGCTCATCCAAAAGCTGAGCAACTGTTTCGCACTGATGAATCCCATTAGCCTTCTCGCACTTAGAAACCTTGACTGCGATAACATGGAGCTCAAAGACTACATCGACATGGTCGTTGAGATGTCAAAGCTAGACAATTCTGATGTTGATTTTACACACAGAGAAATTGCTGATATAAATCAGCTGACGGATAGACTTCAGATATTGGCTGGTAGGAAAAATCCTGATGTACTACTTGAATGGTACAAAAAGGAGGAGTTACATAAGAGGGCCCTAAGGGATATTGCGGGCGCCCAGGAGCACCTGATCAGCGACTTCTTTAGGCGGAAAGACATCATGAAGTTCATCAGCACGTCTGGAAAGGCCTCAAGTGCTGGAAGCCTAGGCAATGTACTATCATATGCCCATAACCTTTATTTAAGCAAAGAAAGCCTCCGGATGTCCAGTGAGGATGTAACCCAGCTGTTAATTGAGATTAAGAGGCTATACAAGCTCCAGGGCGACCAGAGTGTTGAGCCAATTGCTCTCATCTGCGATCGGTTAGAAGACAGTTTCAGGCGTCTCTGCAGGGAACTACCTGCAGATTGTGCACAAGAGTGTGTGACTCTCTTTGAGGACATTAGAAACTCAACCAGCCACAGTACCGCTTGGAAGCACGCGCTGAGGCTGAAGGGCACTGCCTACGAAGGTATGTTTTCCCGTCAATACAACTGGAGGTACACCCCAGAAGACATTAAGCCAAGCCTGACTATGCTGATCCAGACTCTGTTTCCCGAGAAGTTTGAAATGTTTTTGGACAGGACACAGCTGCACCCTGAGTTCAGGGATCTTACACCAGACTACGCACTAACACAGAAAGTGTACTTCAAAAGAAATCAGATAGTGGAGGTTGTGAGCCACCAAATTTCAATTGGGGAAACACTTGATGAGTCTGTTGATGCTATACCCCTTGAAGAAAAGAAAATGTTCCCTCTGCCAGAGACACCTGTTGGCGAAGTGTACTCCATCCAAAGCATCCTGAAGAACTTCCAGGACAAGATAGATAGATGCAGGGATGACTCAAAG------------GCCAGTGCTGAAGAGGGAAAAGCATCCGACTCGGCTGGTGAACAG---------------------CTTGACTACAATAGCCGAATCATTATAGATAAAAATAACATTGAAATATCTGATGAAGAGGAGCTCATCCGGCGCCAACTGTTGCTTGTGGAGGTTGGATATCAGACAGATGTTGACAGCAAAATCACAACTGACTACAAGAAATGGAAAGACATTCTCAGACTTCTGGAGATGCTAGACATCAAGTGTTCCTTTGTGGCTTGTGCAGACTGTTCCTCAACACCTTCAGACAGCTGGTGGATTTCTGAGGATAAGGTAAGGTTGTTGAAGAATTCCATAAGCCATCTCTTCAGTTGTCTGACCAAGAACTCACCATCTGATGTTACTGACATTGTGGTGGGCTCTATCAGCACACAGAAGGTAAGAAGTTATCTGAAATCCGGTTCAGCAACTAAAACACCAATATCCAGTAAAGATGTGCAGGAAACATGGGCCAGACAGCAAGAGTACATTATCAACCGTCCGACTGGGATCTCTATTCCAAAAAGGCTGGCCGATGCAATGAAACAAGGCTTTGTCGATGGTGTAGTCATGTCAGCAGACTCAAGCAAGGAGTGTGTGGCTAACATAAAGAAGAATGCAGAGAGGCTGACGGATGAGTATGAGAGAACAAAGTTCAAGCACGAACTGAACTACAGCAGAGTCACTAGTGAGAAACTACTCTTAGGATGGTTGGGCGAAGATCTACAAGGTATAAGATGTGATAATTGTCTACATACAATCAAAGAGACTGTTGAACAGATGAATGAAAACTGTGACAGGCTTGAGTATCTTGCCAGCAGCTGCCTCTTGAGCAATCACTGCAGTGGTTGCCATCCCAGCGGGATAGCCCTAAATAACCAAACAAATGTGCAGAAAAGGCTACCAGAGATGGGACTCTTGAAGCATTCAGAGAACAAAGGCTTTGAAGATACTAATGAGGCCATTACTGACTTAGACAAGCTCGTAAGGCTCACACTGCCAGGTAAAACTGAGAAAGAGAGGAGAGTCAAAAGGAATGTGGAACTGCTGATAAGACAAATGATGCAGCAATCTGGCATTGAATGCATAAAGCTGCCATCAGGCCAGATAGTCACACAC---AGACTAACAAGAAAAAACAAGCAGGCA---------CCTAGCACTCAAGAGTGTGAAAGGATTGAGGAGAGAGTAACAAAGTTAAAAAAGGAACTATCTGAAAAGAAGCTCTCTCAATACTCAAAGCACATCAATTCCACTATCGCACACTCACTGGAACGCTTGGACAGACAAACAGGCTCCAGGTGTTCTGTCCCGAAGGAGTGGCTGGAGAAGCTATTGAGGGATCTGAAAGTGCCTACCAAGGATGAGGACATTCTGATAGGGATTCAAAGGTCCATGCAAGAGAAAGTTGGGTTCACAGTCAACAATGACAAACTACTGATAAGGGATGAAGACGACCTAGTACGGTTCATAGAGAGTAGAAGCAAATCATTACTGGAAACTAATGAGGAAGGTATTTTCCAATCTGACTGCGTACTCTTCAAGGAGGTGGTAGCAGAGGCTATGTGCAGGTACACATCCACGCCATACCAAGAAATACCCGAGACCTTAGTGAAATTGATTAACTTGCTGTGCAAGTTTGTCTGGTTCCAGGAATGCATCCTGTACGGCAAGGTGTGTGAAACTTTCCTCCGGTGTTGCACAGAGTTTAGCAGGTCTGGTATCAAATTAGTCAAAATAAGACACTGTGACGCTAACCTGGCTATAAAGCTACCTTCAAACAAAAAAGAGAATATGCTGTGCTGCATATACAGCAAGGACATGGAGCTTATCAAGGGACCTTTCTTTCTCAATCGAAGGCAGGCTATTTTGGGAGCAGCATATCCTTACATTCTAATTACAACCTATGTGCAGGTGCTGCAACAGCATCGTTGCCTAGAGGTACTAAACAATCATGGGCCTCGAATACTCGAGAATATAAGTAGGTGCACAAAGACACTCCTGGAAACCGCTACTAAGGAGCTGTCATTCACACTTAGAGGGCTTTTTGAGAAAGCCTACGAAACTAGGACCAAACAGTGCCAGCTCGGAGGCAACTTCCTCAGCAGAAGCAGCAGAGACCACTTTGTCTCAGTGATCTCAGGGCTGAATCTTGTTTACGGACTGTTGATCAGAGACAACCTTTTAGCAAATTCACAACAACAAAACAAGCAACTGCAGATGCTAAGGTTTGGCATGCTCTGTGGCCTAAGCCGTCTTTCCTGTCCTAAAGAGCTAGGAAAAAAGTTTTCAGCAAGCTGTCGCAGGATGGAAGACAATGTTATGAGGCTTTACCTACAGTCCACTGTATACTCTGCCAACAGAGACTGTGAGATGAACGTCTCCAACTGGAAGCTAAAAGACCTTTGTCCAGAGGTCACCATACCCTGCTTTTCAGTCTATGGGCTCTTTGTAAATAGTGATAGACAGTTGATTTATGACATTTATAATGTGCACATCTACAACAAGGAGATGGACAACTTTGATGAAGGGTGTATAAATGTCCTAGAGGAAACTGCAGAACGCCACATGATGTGGGAGCTCAATCTGCTTGAAACCCTAAACCCAAACACTAAA---GATGACCGTACAGCAAGGCTGCTTCTAGGTTGTCCCAATATTAGGAAGTGCACTGGCAAGGATGGCAGAAAGATAAGACCACTATTACATGACTCAGAGAGTGCAGACAGCAGCAGTGAAAGCTCAACCATCTCGGGGAGGCGGTCCTACGGCTCTAGCAAAGGCAAGATACAGAGCATGTTTGGGAGATACAACTCAAACAAGAAACCTTTTGAACTCAAGCCGGGTCTTGAAGTGAGCAACGATCCGCTTCATGACTTTCAACAGGTCGTGACTGGAGGTAGTGCGTATTCAGAGTATTCACCGAACCAGGATAGTTTGCTGAAAGACTATATCCAAATAATAAGGAGCAACCCTGGCTACACAATGGGGTCATTTGAGCTTATACAGGCAGTGACTGAATTTGCCAGGACCAAGTTTCCTGCAGAAGGCATTGAGAAGGCAAGACGAGACCCAAAGAACTGGGTAAGCATCTCTGAGGTTACTGAAACAACCAGTATAGTGGCCACTCCGAAGGTCCACATGATGTTGAAAGACTGCTACAAGGTTCTCTTAGGTACTGAAAATAAGAAAATTGTAAAGATGCTAAGAGGGAAGCTAAAGAAGCTTGGTGCCATAAGCACGGATGTGGAGATAGGGAAGAAGGACTGCCTGGACCTCCTGAACACGGTTGAAGGCCTATCCGAGGAGCAGAAGAAGAACATAGTCAATGGCATCTTCGAGCCTTCCAAATTATCCTTTTACCACTGGAGAGAACTCATCAAGAAAGATCTGTATGAGGTACTTCTGACGGATGACGGCAATTACATCTTCTGCTGGCTCAAAACTCTATCCAGTGCAATAAAGGGAAGGCTCAAGCGGGATCTAAGATTCATGAATCAAAACAGC---CAGACCAGCAGTCAGACAGACCTCTTTAGCGAAGAAGAGTATGAGGAATTACTTAAAATGAAGCAGGTTATCTGCTCACAATCAGATGCTGAGGATGAACTGAATGTTGATGTTCTCCTTGACGCATGGGTGAAGTGCGCCCACAAACCCAGAGATGCCTCCTCCATAATAAACGAGGGGATGAGTAGAGTCCTACCAATCTCAGAGATTCTATTTGAGCTAAGGATGCAGCACCTAGAGCTTACAAAGCTGAAGAAAGACAATCCTTCTGTGAGCTTTACCAAGGAAGAAGTCACCGTTAAAAGGATGGAAAAGCAGTTCCTGGCTAAACACAATTTGGACATAATGCACCTTACGAACCTCATATTCTACTGTGCCCTTGCTGCTCCCTGGTGTGTTCATTACAAAGCTCTTGAAGCCTACCTCGTCAGACACCCAGAAATACTGGAGTTCAGTGGAAGTGCGCCCACCGAAAGCAAGGTGCTAGATCTTTCAGTGGCTGCATTGATTATAAAGATGACAGAAAACTATAGGGATGACACATCAGACGGAGTAGAAGTGAAGGTCAGGTTCCTTGTCAGATACATCATAACTCTATTTACTGCAAATGGAGAGCCATTTTCCCTCAGTCTGAGCGACGGCGGCCTAAACGAGGACTTGCAGAAGACCACAGACGAAAAACTGCTACATCAGACCAAAGTTGTCTTTGCCAAAATTGGGTTGTCCGGGAAAAACTATGACTTCATCTGGACAGTACAGATGATTGCAAACAGCAATTTCAACGTGTGTAAAAGGCTCACAGGGAGGTCGACAGGCGAGAGACTACCTAGAAGCGTCAGAAGCAAGGTGATCTACGAGATGGTCAAGCTAGTGGGAGAGACGGGGATGGCAATACTTCAGCAACTTGCCTTCGCCCAGGCTTTAAACTACGACCACAGATTTTATGCTGTCTTGGCCCCAAAAGCCCAGCTAGGGGGAAGTAGAGATCTTTTGGTACAAGAAACTGGCACCAAGGTTATACATGCCACCACAGAAATGTTTAGTCGCAATCTCCTCAAGACAACCAAAGACGACGGGCTAACCAACCCTCACTTGAAGGAAACCATTCTCAATGCAGGGCTTGAAGCTCTTCAAACTATGAGATTGGTAGACGGAAAGCCTGCTGCTGAGGGCAGCAGCCTAGTAACGTTCTACAAGGTGGTCTGCATATCCGGCGACAATACGAAATGGGGTCCAATTCACTGTTGCTCCTTTTTCTCTGGCATGATGCAGCAGTTGCTTAAAGATGTGCCTGACTGGTGTTCATTCTACAAGTTAACTTTCGTAAAGAACTTGTGCAGACAGGTAGAAATTCCAACAGCAAGCACAAAAAAAATCCTCAATGTTCTAAGGTTTTATCTGAGCGACAAGGGAGGAGTTGAGAGACTAAGTGAAGAGGAAATTAGGAACAGGCTCTGTGAAACCCTAGATCTCTGGGGCGGAAATGACATAGTGAAGTTCCTTATTACTACTTACCTGAGCAAGGGCATTATGGCGATGAATAGTTACAATCACATGGGGCAAGGCATTCATCATGCAACCTCTTCAGTGCTCACATCTGTCATGGCAGAACTGTTCGAAGAACTAACTGTTGATTACTATAAGAAGCATTATCCAAACCTTTCTGTATCGGTGACACATGCTGGTAGCTCAGATGACTATGCAAAGTGCATTGTTGTCACTGGGCTGCTGTCAAAAGATCTGTTTGACAAGTACTCTGAAACATTCTGGATGCATACCTGCAGACTTAAAAATTTCACAGCTGCAGTGCAGAGATGCTGTCAGATGAAAGATAGTGCCAAAACACTGGTTGGTGACTGCTTTTTGGAGTTCTATAGTGAGTTCATGATGGGTTACAGAGTCACCCCTGCAGTGATTAAGTTTATTTTTACTGGGCTTATAAACAGCTCAGTGACTTCGCCGCAGAGTCTCTCTCAGGCGTGCCATGTGTCATCGCAACAGGCGATGTATAACAGTGTTCCCCTGCTTACAAATGCAACCTTCACTCTTTTGAGGCAACAGGTTTTCTTCTCACACGTTGAAGACTTCATTAGGAGGTATGGACTTTTGACGCTTGGTTCACTTTCACCGTTTGGAAGGCTCTTTGTACCAACTTACTCAGGCCTTGTTAGTTCTGCTGTGGCTCTAGAAGACAGTGAAACCATAGCAAGATCCTCCTCTACACTGGTGGAGAACAGCATCTTCCTTGAAACCAGCAGCTTATCAATAATTGATCAAATCTCTTCTAGC---TCTAGCTCTGAAGGCGAAGGATTTAGCACTGCAAGCAGCACAACTGTTGAGTCAACACATTCTGCAAGTTCATCTTCGAGCTTCACATTCGAGCTGAACAGACCTCTCTCGGAGACTGAGTTACAGTTCCTTAAAACCTTGAGAGACAACAGCAGGCAGACCTCTAGTGAACACATTCAGGATAAGATCACAGAACTTTATTCTACTTCAAAGGAGGGACCTCTTGACAAGTACTACTTACTCTACAGCAGTAAAATAGTTGACTCGTGCTCGTGGCTCAAAAAGGGTCGTGAGAAAGGCCCTATTGAATGTGCAAAAAGGCTTCAATGCATACTAAATGTGCTGATTGCCGGCTATTATCGCTCTTTTGGCAGTGATGGCACTGAGAAACAAGTCAAGGCTTGCCTTAACAGGGACGACAACAGAGTCATAGAAGATCCCATGATTCAGCTCATTCCAGAGAAGTTAAGGAGAGAGTTAGAGAGGTTAGGGGTCTCCAGGATGGAGGTGGATGAGTTGATGCCGGCCACATCTCCTGATGATACCCTATGTCAATTAGTTGCAAAAAAGCTGATCAGCCTCAACGTGTCCACAGAAGAGTACTCGGCAGAGGTTTCCAGACTTAAGCAGACCCTCACAGCTAGGAACGTGTTACACGGGCTAGCTGGGGGTATAAAAGAACTGTCACTACCCATTTATACTATCTTCATGAAGTCTTACTTCTTCAAAGACAATGTGTTCCTTGACCTAGATGACCGCTGGAGCACAAAGCATAGCACAAACTATAGGGACAGCACAGGCAGATTGTTGACAGGCAGAGTAATCACTAAGTACTCACACTGGTTGGACAACTTTCTAAATTGTAAAGTCAGTGTCGATAGAGTCCAAGAGGTCAGAGACTGTTCTCTCTTCAACCCTGACCTTCGGTGTGTCAATTTGCTGATCGGTGAGAACAAGGTTAGAGAGCTCTCCATCGTAGTAAGCCACTTGAAAGTGTTTGCGAGAGAGTTTGACAACCTGAATCTGCAATTCTCTGATTTGAACCGTCAAAAGCTAAAAATTGTAGAGTCAAGGCCACCAGAGTCGGAGCTAGAGGCAAACAAAGTAGTAATAGTCAAGTCCAAACTCTTCAGTGCAACTGAACATGTTAGACTTTCAAACAACCCTGCAGTGGTGATGGGTTACCTTCTAGAAGAGTCCTCAATTTCTGAGGTCAAGCCTACCAAAGTGGACTACTCCAACCTGCTCAAGGACAGGTTCAAACTGATGCAATTCTTCCCATCTGTCTTTTCACTCTTGAGGACACTCCAGGTTGAATCACGAGAAACAGAGAAGTTGGGTGACCCGGTTGACATGAATCTGGTCTCTAGGTACTCTAACCATCTGACACTGCTGTGCAGGATGATTCAACAAGCAAGGCCGTCATTGACTGTGTTCTACATGCTCAAAAGCACTCACCTCGCAACAGAGCCAACTGTGTCTGAGCTGGTTAGTTTTGGAGTGAAAGAAGGCCGTTATCTAAGGCTGTCTGACTCAGGGCTGGATGCCAGCACTTACTCGGTAAAGTACTGGAAAATTCTACACTGCATCTCAGCTATAGGTGAGCTCCCTCTAAGCCCCAAGGATAAAACAACGCTGCTTATGAGCTTTTTAAATTGGAAAGTTGACCTTGAATCCTGCGAGCAGGACTGCCCGCTTTATAAGAACGAACTCAGTGTTCTCAGCGAGTTCTCAGGTCAGGTTATAATAAACACTTTAGCTAGCGAGTTGAGCTCTGTCCGAAAGGATGGAGAGAGGGATAGTCTGACTGACCTCATTGACTATGTCAATTCACCAAGTGAATTGCTGAAGAAGAAGCCCTACTTAGGAACAACGGCAAAATTCTCTTCCTGGGGTGATTCGAATAAGAGTGGGAAGTTCACATATAGCAGTAGGTCAGGTGAAGCAATTGGCATCTTCATAGGGGGCAAGCTGCACATACATATTTCAGAAGAGTCAACAGGGCTACTATGCGAGGTGGAGCGCTGTGTGCTAAGCTGGCTGTCTAGACGTAGAACCGACATCATTACGAAGGAACAGCATGGTCAATTTCTGGCTTTTTTGCCTACACTGTCAGAGGTTGCACAGAAGAACAGAGATGGAGGTGTGCAGGGTGTCTGTGTTGACCCTAGCAACCCAAGACTACTTAGGTTCACTGTTGCCAAAAGGCAGAGCCCAGTGATAAAGGTAAAGAAGCAGATTCTGACAGTGAAGAAGCAGATCACATATGATGCAGAAAGTGAACCTAGACTACAGTGGGGACATGGCAGCTTAGCCATTGTGTATGATGAATGTGAGACTCAGACAACGTACCATGAAAACATAATTAAGATCAAACAACTAATTGACAACACAGTGGACAAAGGGAAAATCCTACCGCAGTCCGTGTTCTCGGACACGAGGATAATATTGGCAAAGATTAGGTTTAAGAGCGACTTGCTCCTTAATTCTCTTTGCCTGCTACATGCCTTCTTGCGCCACACAGCTACTTACGCAGTGATGGAGGTAGAGTCCAAGAGTCAGCTACTGGAAAAGTTTCTCAGATCAGGCGGTGTACAGTTTAGAAGCTGTTGCACTAGCATAAAAGACAAACTAAAGACTAAGGAGTTAGACGGGTTAATCACTCAGACATTAGATGAAGAAGTTGCAGTTTGCGATGAGCTAAACAAGGTCTTTTCTGAAGCACAGGTTCCCCTTAGTAGCTGGTCAGAGGTGCAAACCTACATCGAGGAGGTTGGCTTCAACAACGTCCTGGTGAACGTAGACAAAAGTCCTGCCAAGAGTGAGTTGCTATGGAGGTTCTCACTGGATAGCCATGTGAGCAATCTGGGCATGATTAGGGATCTCAGGTCACTTGTTGGCTATGTCAGCACCGAAGCTGTTCCAAAGTTTCTGCTCCCTTTCATATTCTTCGAAGGGCTACTTGTTAGCATCATTGGCAAGTGCAAGACTCTAAAGGAGTTGATAAATTCCACTGGCACCACAGATAGAGACATAGACATCCTGCTCTGCCTTATTTTATTCTGCTTTCAGAATGACTCCTTTGCCAGAGAGGGGCCTAGATGCAGTGCCTCAGCCCTTAAACAGCTGCAGTGTTGTAATGTAGTCAGAGTTAACAACCGAATCAACATAGAGTTAGTATCCGAAGGAAGCAATGTAAGCTTGAAAGTCGTCATTGTCTTGATTGATGCGACTGAGAGCACCCTGGAAAGATCGAAGCGAGTGAAGGTAGCCAAGAGGAACCTGAGCAGTTCGCTGGGGTTAATGTTCTTTGATAAGTCTATTGATGTCACTGGCCTTAAGAGGGTTGCATCCAGAGTCAAGGTGTCGAGTGACAAAGAAAAAGAGTTCTTGGACTTTGTTCTTCCATCACAGTCTGCTTCTGAGGTTGACTATCAAACCATATTAGACTTGACCATAGACAAAGCAAAAAAGGGCAGGACTGTTCACGGGATTGAAGATTTGCTCCTTACGCTCATGGGTAAAGCAGGCACACCAAAGTCAGAGGATGAAGAAGACCTGATACAGGATAGTACAGAGGGACACCTCTGCTTAGAAGACCTGCTGGAGGATACCAGTGTTTCAGATCCCAGGGCCGAGTCTGAAGATGAAGAACAGATCATGAAGCGTGGT---TTTAAGTTCAACTGGGACAGTGAC
>AAY24689
ATGGACTTCTTAAGAAACCTTGACTGGACTCAGGTGATGGCTGGTCAGTATGTGACCAACCCCAGATTCAGTATCTCTGATTACTTTGAGATTGTGCGGCAGCCTGGTGATGGGAACTGCTTCTATCACAGTATAGCTGAATTAACCATGCCCAACAAAACGGACCACTCGTACCACAACATCAAACATCTAACTGAGATGGCAGCACGGAAGTATTACCAGGAAGAACCTGAAGCCAAGCTTATTGGCCTGAGTTTGGAAGACTATCTTAAGAGGATGCTATCTGACAACGAATGGGGATCGACTCTTGAGGCATCCATGCTGGCTAAAGAGATGGGTGTTACTATCATTATTTGGACTGTTGCAGCTAGTGACGAAGTAGAAGCAGGCATAAAGTTTGGAGACGGTGATGTGTTTACAGCCGTGAATCTTCTGCACTCCGGACAGACACATTTTGATGCTCTCAGAATACTGCCACAGTTTGAAGCTGACACAAGAGAGACCTTAAGTTTAGTGGACAAGGTCATAGCTGTGGACCAGTTGACCTCGTCTTCAAGTGATGAACTGCAGGATTATGAAGACCTTGCTTTGGCACTTACAAGTGCGGAAGAACCGTATAGACGGTCTAGCCTGGATGAGGTTACCCTGTCCAAGAAACAAGCAGAGATATTAAGGCAGAAGGCATCTCAACTGTCTAAACTGGTTAATAAAAGCCAGAACATACCGACTAGAGTTGGTAGAGTTCTAGACTGCATGTTTAATTGCAAACTATGTGTTGAGATATCAGCTGATACTCTAATTCTGCGTCCAGAATCTAAGGAGAGAATTGGTGAAGTTATGTCATTGCGGCAGCTGGGGCACAAGTTGCTAACACGAGATAAACAAATTAAGCAAGAATTCTCTAGAATGAAGCTCTACGTTACCAAAGATCTGCTTGACCATCTAGATGTCGGTGGTCTATTAAGAGCAACCTTCCCTGGAACGGGGATAGAAAGACATATGCAATTGCTACACTCTGAAATGATACTTGACATTTGCACTGTTTCACTTGGCGTCATGTTATCAACATTCTTATACGGCTCTAACAATAAAAACAAGAAAAAATTCATCACCAACTGCCTGCTTAGCACAGCCCTGTCTGGAAAGAAGGTGTACAAGGTTCTTGGCAACTTAGGAAATGAACTGTTGTATAAGGCACCCAGAAGGGCCTTGACAACCGTCTGTAGTGCCCTGTTTGGGAAACAAATAAACAAGCTTCAGAGCTGCTTCAGGACCATAAGTCCTGTTAGCTTACTTGCACTGAGAAATCTGGACTTTGACTGTCTTAGTGTGCAAGACTACAATGGTATGATAGAAAATATGTCCAAGTTAGATAACACTGACGTTGAGTTCAACCACAGGGAAATAGCCGATCTCAACCAACTAACTTCCCGGCTTATTACGCTAAGAAAAGAAAAAGACATTGACCTCCTAAGGCAATGGTTCCCTGAGGGTGACCTCACTCGTAGAAGCACCAGGAACGTTGCAAATGCAGAAGAATTTGTCATATCTGAATTCTTTAAGAAGAAGGACATTATGAAGTTCATTAGTACCTCAGGCAGAGCAATGAGTGCAGGCAAAATTGGTAATGTCCTATCCTATGCACATAACCTTTATTTGAGCAAGTCCAGCCTAAACATGACTTCTGAAGACATTTCACAGCTTCTGATCGAGATCAAGAGGCTATATGCTTTACAAGAAGACTCTGAAGTAGAGCCAATAGCCATCATCTGTGACGGCATAGAGAGCAATATGAAGCAGTTATTTGCTATATTGCCTCCTGACTGTGCAAGAGAGTGTGAGGTTCTCTTTGATGACATAAGAAACTCTCCAACGCACAGTACAGCTTGGAAGCATGCCCTTCGATTAAAGGGGACTGCATATGAGGGTCTGTTTGCCAACTGCTATGGATGGCAATATATCCCGGAAGACATCAAACCAAGTCTGACCATGTTGATACAGACACTGTTCCCTGATAAATTTGAGGAATTTTTGGATCGAACTCAACTACATCCAGAGTTCAGGGACTTAACTCCTGACTTTTCACTTACGCAAAAGGTCCATTTCAAGAGGAATCAGATACCCAGCGTTGAAAACGTGCAGATCTCCATAGATGCAACATTGCCTGAGTCTGTGGAAGCAGTGCCAGTGACAGAAAGAAAGATGTTCCCTCTACCTGAGACTCCACTAAGTGAGGTGCATTCAATAGAGCGCATCATGGAAAATTTCACTCGCCTCATGCATGAAGGAAAATCTTCAACCAAGAAAAAAGATGAAGAACCAACGGAACAGGACAGTCAACAAAATGCTGCTGAACATGAGAGCTCAAGCATCTTGGCTTTCAAGGACTATGGAGAGAGGGGAATAGTTGAAGAGAATCACATGAGGTTTAGTGAAGAGGATCAGCTGGAAACAAGACAGCTGTTGTTGATTGAAGTTGGTTTTCAAACTGATATTGATGGGAAAATAAGGACAGACCATAAAAAATGGAAGGACATTTTAAAGCTGTTGGAGTTACTGGGAATCAAATGCTCATTCATTGCCTGTGCTGACTGCTCGTCTACACCGCCAGACAGATGGTGGATTACTGAAGACAGAGTGCGAGTCTTGAAGAACTCAGTCAGTTTCCTCTTCAACAGACTCTCTAGAAACTCACCCACAGAGGTTACTGACATAGTTGTTGGGGCCATAAGTACTCAAAAGGTCAGAAGTTACTTAAAGGCAGGGACTGCCACTAAAACCCCTGTATCAACAAAAGACGTTCTAGAGACTTGGGAAAGAATGAAAGAGCATATACTTAACAGGCCTACAGGTCTGACACTGCCTGCCAGTTTGGAGCAAGCAATGCGAAAAGGACTAGTCGAGGGTGTGGTCATCTCCAAGGAAGGTTCTGAATCATGCATCAATATGTTAAAGGAAAATTTGGACCGGATAACTGATGAATTTGAGCGGACAAAATTTAAACATGAGCTTACACAGAATGTTACTACTAGTGAAAAGATGCTGTTAAGTTGGTTAAGTGAAGACATAAAGTCATCGAGGTGCAATGAGTGTCTTACTAACATAAAGAAAACTGTTGATGAAACTGCCAACCTATCAGAAAAGATCGAACTGCTTGCTTATAATTTGCAACTCACTAGTCACTGTAGCAATTGTCACCCCAATGGTGTAAACATTAGCAACATATCTAATGTGTGCAAGAGGTGTCCCAAAATAGAGGTGGTTAGTCATTGTGAAAACAAAGGCTTTGAGGATAGTAATGAATGCTTAACGGATTTGGATAGGCTTGTTAGGCTTACATTACCGGGAAAAACTGAAAAAGAGAGAAGGGTCAAACGTAATGTGGAATATCTGATAAAATTGATGATGAGCATGTCAGGCATCGACTGCATAAAATATCCTACAGGCCAGCTTATCACTCATGGAAGAGTAAGTGCAAAACATAATGATGGGAACTTGAAAGATAGAAGTGATGACGATCAAAGACTGGCTGAGAAGATAGATACTGTTAGGAAAGAGCTTTCAGAAACTAAACTGAAGGATTATTCAACTTATGCAAGAGGAGTAATCTCAAATTCCCTAAAAAACCTCTCAAAGCAGGGCAAATCAAAATGTTCTGTGCCAAAGTCTTGGCTTGAGAAAATACTGTTTGATTTAAAGGTGCCCACTAAAGACGAAGAAGTGCTGATAAACATCAGAAATTCACTGAAGGCTAGATCTGAGTTTGTAAGAAACAACGACAAACTACTCATAAGATCCAAGGAAGAACTAAAAAAATGTTTCGATGTGCAATCTTTTAAATTGATGAAAAATAAGCAACCTGTACCTTTTCAAGTTGACTGTATACTGTTTAAGGAAGTGGCAGCAGAATGTATGAAGAGATATATTGGTACACCTTATGAAGGAATTATAGACACTTTAGTTTCCTTAATCAATGTGTTAACAAGGTTCATTTGGTTTCAGGAGGTAGTGCTATACGGTAAGATATGTGAGACCTTCCTAAGGTGCTGTACAGAATTCAATAGGTCAGGGGTTAAGCTGGTCAAGGTGAGACACTGTGACATTAATCTATCAGTCAAGCTACCTTCAAATAAAAAAGAGAATATGCTGTGTTGTGTATACAGTAGTAGCATGGAGCTCTTACAAGGACCTTTCTATTTGAACAGGAGACAAGCTGTCCTTGGTTCATCATACCTTTATATTGTTATCACACTTTACATACAAGTATTGCAGCAGTATAGGTGTCTAGAAGTCATAAACAGTGTGAATGAGAAAACATTGCAAGACATTGAAAATCACTCTATGACTCTGCTAGAAGATGCATTCAAAGAACTCACTTCTGCACTTGAGGGTAGATTTGAAGAATCTTACAAGATACGAACTTCAAGGTGCAAAGCCAGCGGGAATTTTTTAAACAGAAGCAGTAGAGACCACTTTATAAGTACTGTTTCAGGCTTAAACCTAGTTTATGGCTTCCTCATAAAAGATAATTTATTAGCTAACTCTCAACAACAAAATAAACAACTTCAAATGCTTCGTTTTGGTATGCTTGCAGGGCTTAGTAGGCTTGTCTGTCCTAATGAGTTAGGGAAAAAGTTTTCAACAAGTTGTAGAAGAATTGAAGACAACATTGCAAGGCTTTACCTACAAACATCTATATACTGCTCGGTTAGAGATGTGGAAGACAATATCAAGCACTGGAAGCAAAGAGATCTATGCCCTGAAGTGACTATTCCATGTTTTACAGTCTATGGCACCTTTGTCAACAGCGACAGACAGCTAATTTTTGACATTTACAATGTGCATATATACAATAAAGAAATGGACAATTTTGATGAAGGATGCATCAGCGTCTTGGAAGAAACAGCAGAAAGGCATATGCTTTGGGAGCTTGATTTGATGAATTCACTCTGTTCTGACGAGAAAAGAGATGCTAGAACCGCAAGACTGCTACTAGGCTGCCCAAATGTGAGGAAAGCTGCAAATAAAGAAGGGAAAAAGCTGTCAAAATTAAACAGCGATACA---TCCACTGACACACAAAGCGTTGCTTCTGAAGTGTCAGACAGGAGGTCCTATAGCTCAAGCAGGAGTAAAATTCGTAGTATCTTTGGAAGATACAACTCCCAGAAAAAACCATTCGAACTAAGGTCAGGCCTCGAAGTCTTCAACGACCCTTTCAATGATTATCAGCAGGCAATAACAGACATTTGCCAATTTTCTGAGTACACACCAAACAAAGAAAGCATTTTGAAGGACTGCCTTCAAATCATACGGAAAAATCCCAGTCACACAATGGGCTCTTTTGAGTTGATCCAGGCAGTCTCAGAGTTTGGCATGAGTAAGTTTCCTCCTGAGAACATAGACAAGGCAAGGAGGGATCCAAAGAACTGGGTTAGCATCTCTGAAGTGACAGAGACAACAAGCATAGTCGCATCACCTAAAACTCACATGATGCTAAAGGACTGCTTTAAAATTATACTGGGTACTGAGAATAAAAAGATAGTTAAAATGCTTCGAGGGAAGCTAAAGAAACTCGGTGCTATTTCTACAAACATAGAGATCGGGAAAAGGGATTGCCTGGATCTACTCAGCACGGTTGATGGTCTAACAGATCAACAGAAAGAAAACATTGTGAATGGGATATTTGAGCCTTCAAAGTTGTCCTTCTACCACTGGAAAGAATTAGTCAAGAAAAACATAGATGAGGTTTTGCTTACTGAGGATGGAAATCTAATCTTCTGCTGGCTTAAAACAATATCATCCTCAGTTAAAGGAAGTTTGAAGAAGAAGCTTAAGTTTATGAACATACATTCCCCGGAACTGATACCAGAGAACTGCCTCTTTTCTAGTGAAGAGTTTAATGAATTGATTAAGTTGAAGAAGCTTCTCCTCAACGAACAACAAGATGAACAGGAGTTGAAGCAAGATCTTTTAATATCTTCTTGGATTAAATGTATAACGGCTTGTAAAGACTTTGCAAGCATCAATGACAAGGTTCAGAAATTCATTTACCATCTGTCTGAGGAGCTATATAACATAAGGCTGCAGCATCTGGAATTATCAAAGCTTAAGCAGGAGCACCCTAGTGTTAGCTTCACTAAGGAAGAGGTTCTGATAAAGCGGCTAGAGAAGAACTTCCTCAAGCAACACAATCTAGAAATTATGGAAACAGTGAACCTCATATTCTTCGCTGCTCTTTCAGCTCCTTGGTGCCTACACTACAAAGCACTAGAGTCTTATCTGGTAAGACATCCAGAGATACTTGACTGTGGATCTAAGGAGGATTGTAGGCTTACTCTGCTTGATCTGTCAGTTTCTAAACTCTTAGTTTGTTTGTATCGAAGAGATGACGATGAGCTAACAAACAGTACAAGCTTAAAACTCGGGTTTTTGGTGAAGTATGCTGTCACCCTGTTTACATCCAATGGCGAGCCTTTTTCGCTTAGTCTGAATGACGGAGGCTTGGACCTTGATTTGCACAAAACCACTGACGAGAAGTTGCTACATCAAACTAAGATAGTTTTTGCTAAAATTGGTCTGTCCGGGAACAGTTATGACTTCATCTGGACCACTCAAATGATAGCAAATAGCAATTTTAACGTCTGCAAAAGACTGACCGGAAGGAGTACTGGGGAAAGGCTTCCAAGAAGCGTCAGGAGCAAGGTCATTTATGAGATGGTAAAATTGGTAGGAGAAACAGGCATGGCAATATTACAACAGCTGGCTTTTGCACAAGCACTAAATTATGAGCACCGCTTTTATGCAGTCTTAGCACCTAAAGCACAGCTAGGGGGAGCAAGAGATCTATTGGTGCAAGAAACCGGCACTAAAGTCATGCATGCGACCACTGAAATGTTCAGTAGAAACCTTCTAAAAACAACATCAGATGACGGCCTTACAAATCCACACCTCAAAGAGACAATCCTTAATGTAGGATTAGACTGTCTTACCAATATGCGAAACCTTGACGGAAAGCCCATAAGTGAAGGTAGCAACTTGGTCAACTTCTACAAAGTCATTTGCATTTCAGGTGACAATACCAAATGGGGCCCAATACACTGCTGTTCCTTCTTTTCAGGCATGATGCAACAGGTTCTCAAAAATGTTCCAGATTGGTGTTCATTCTATAAATTAACATTTATTAAAAACTTGTGTAGGCAAGTAGAGATACCAGCAGGCAGTATTAAAAAAATCTTAAATGTTCTCAGATACAAACTATGCAGCAAAGGAGGTGTAGAGCAGCACAGTGAAGAGGATTTAAGGAAGTTGTTGGTAGACAATTTAGACAGCTGGGATGGAAACGATACAGTTAAGTTTTTAGTCACAACCTACATAAGCAAAGGGCTCATGGCACTAAACAGTTACAACCATATGGGTCAGGGTATTCATCATGCAACCTCTTCAGTGCTAACTTCTTTAGCTGCTGTACTCTTCGAGGAGCTAGCAATTTTTTATCTTAAAAGGAGTTTACCCCAAACAACAGTACATGTTGAGCATGCTGGCAGCTCTGATGATTATGCAAAGTGTATAGTAGTCACTGGCATACTATCCAAAGAGCTCTACTCCCAGTATGATGAGACATTTTGGAAGCATGCCTGTAGACTTAAGAACTTCACAGCTGCTGTACAAAGATGTTGTCAAATGAAAGATAGTGCCAAAACCTTAGTGAGCGACTGCTTTCTTGAATTTTACAGCGAGTTCATGATGGGCTACAGAGTGACCCCTGCTGTGATCAAATTCATGTTCACTGGATTGATAAATAGCTCTGTAACCTCGCCTCAAAGTTTGATGCAAGCATGTCAGGTTTCATCCCAACAAGCTATGTATAATAGTGTCCCCCTTGTCACCAATACCACCTTCACCTTACTAAGGCAACAGATTTTCTTCAATCATGTTGAAGACTTTATCAGAAGGTATGGCATATTAACTCTCGGTACCTTGTCTCCCTTTGGCAGGCTGTTTGTACCGACCTACTCCGGATTAGTTAGCTCAGCGGTTGCTTTAGAAGATGCTGAAGTCATTGCTGGGGCAGCTCAAACACTTCACATGAACAGTGTATCGATTCAGTCAAGCAGCTTGACTACATTTGACAGTTTAGGTCGTAGTAGGGCAAATTCTACAGTTGAAGATAGCAGCAGTGTGAGCGACACTACTGCTGCTTCTCATGATTCAGGATCATCGTCATCAAGCTTCTCTTTTGAGCTCAATAGGCCTCTGTCTGAGACTGAACTACAATTTATTAAGGCACTAAACAGCCTCAAATCAACTCAAGCTTGTGAGATAATTCAGAATAGGATCACAGGTCTTTATTGTAATAGCAATGAAGGACCTCTTGATAGACATAATGTTATTTACAGCAGCAGAATGGCAGATTCTTGTGATTGGCTTAGAGATGGTAAAAGAAGAGGGAATTTAGAACTAGCAAATAGAATCCAGTCTGTGCTGTGCGTTCTGATAGCAGGATATTATAGGTCATTTGGAGGGGAAGGGACTGAGAAACAGGTAAAAGCATCATTGAATAGGGACGACAATAAAATTATCGAAGATCCTATGATACAGCTGATTCCAGAGAAACTGAGGAGAGAGTTGGAAAGATTGGGAGTTTCTAGGATGGAAGTTGATGAACTGATGCCAAGTATTAGCTCTGATGATACCTTAGCCCAGCTTGTGGCAAAAAAGCTAATCAGCCTCAATGTTTCAACAGAAGAATACTCAGCAGAGGTATCTAGGCTCAAGCAAACACTAACGGCCCGAAATGTTCTGCATGGGTTAGCTGGAGGAATAAAAGAGCTCTCGCTTCCTATATATACAATATTCATGAAATCATACTTCTTCAAAGACAACGTTTTTTTGTCACTGACAGACAGATGGTCTACCAAGCATAGCACAAACTACCGTGACAGTTGCGGCAAACAATTAACTGGTAGGATAATCACCAAGTACACTCACTGGTTAGACACTTTTCTAAGCTGTTCTGTCTCCATTAACAGGCATACAACTGTTAAAGAGCCTTCCCTTTTTAACCCAAACATCAGATGTGTTAACCTGATCACATTTGAAGATGGTCTAAGGGAGCTTTCAGTAATACAAAGTCATCTAAAAGTTTTTGAGAATGAGTTCACCAACTTAAATCTTCAGTTCTCTGACCCAAACAGACAAAAACTTAGAATAGTCGAATCCAGACCTGCAGAATCTGAGTTAGAGGCAAATCGTGCAGTGATTGTTAAGACTAAACTGTTTTCAGCAACCGAACAGGTTCGGCTGTCTAATAACCCTGCAGTTGTCATGGGTTATCTATTAGATGAATCGGCAATTTCTGAAGTTAAACCTACTAAGGTTGATTTTTCGAATTTGCTTAAAGACCGCTTTAAAATAATGCAATTGTTCCCTTCTGTGTTCACTTTAATCAAAATGCTAACAGATGAGTCATCAGACTCAGAAAAGAATGGTCTTAGTCCAGATTTGCAACAAGTTGCGAGATACTCTAACCATTTAACCTTGCTCAGTAGGATGATACAACAAGCAAAACCAACCGTAACTGTTTTCTACATGCTTAAGGGTAACTTAATGAACACGGAACCAACAGTTGCAGAGCTTGTCAGTTACGGTATAAAAGAAGGTAGGTTCTACAGGCTTTCCGACACCGGAATTGATGCAAGTACATATTCTGTAAAATACTGGAAGATTCTCCACTGCATTTCTGCTATCGGATGCCTGCCTCTGAGTCAAGCAGACAAGTCTTCACTACTCATGAGTTTCCTAAACTGGAGGGTGAACATGGACATTAGAGCTTCTGATTGTCCATTATCTAACCATGAAGCAAGTGTACTTAGCGAATTTGACGGGCAAGTTATTGCTAATATACTTGCCAGTGAATTAAGTTCCGTGAAGCGAGACTCTGAACGTGAAGGTCTAACTGATCTCCTTGATTACCTAAACTCACCCACTGAACTGTTGAAGAAGAAGCCCTACTTAGGAACAACCTGCAAGTTCAGCACTTGGGGAGACTCAAACAGATCTGGTAAGTTTACATACAGTAGCAGATCTGGAGAGTCTATTGGTATCTTCATTGCAGGGAAATTGCACATCCACCTTTCATCTGAGTCCATTGCCCTGCTGTGTGAAACTGAAAGGCAGGTGCTCTCTTGGATGAGCAAAAGGAGGACTGAAGTAATAACTAAAGAACAACATCAATTGTTCCTGAGCCTCCTTCCACAGTCACATGAATGTTTACAAAAGCACAAGGATGGCAGCGCACTGTCAGTCATACCTGATGGCAGCAATCCTCGACTACTAAAATTTGTGCCTCTTAAGAAGGGACTGGCAGTGGTGAAGATTAAAAAACAAATTTTGACGGTGAAGAAACAGGTCGTGTATGATGCTGAAAGTGAGCCTAGGTTACAGTGGGGACATGGCTGCTTGTCTATTGTTTATGATGAAACCGACACTCAGACCACATACCACGAAAACCTTTTGAAGGTAAAGCAGCTTGTGGACTGCTCTACGGACAGTAAGAAGCTTTTACCTCAGTCAGTGTTTTCTGATTCCAAAGTCGTCCTCTCAAGAATCGAGTTCAAAACGGAGCTTCTCCTTAACTCATTGACGTTGCTCCACTGTTTCTTAAAACATGCTCGCCCTTAT------ATAGGAAGCGAGAGCAAAAGTAGCCTACTGCACAAGTACCTCAAATCAGGGGGTGTCAGGCAGCGGAACACTGAGGTGCTTTTTAGAGAAAAGTTGAACAAGGTTGTTATAAAGGACAACCTTGAGCAAGGTGTAGAAGAAGAGATTGAGTTCTGCAACAACCTGACCAAGACTGTTTCGGAGAACCCACTACCACTCAGCTGTTGGTCTGAAGTTCAAAACTATATCGAAGACATAGGCTTCAACAATGTGCTTGTAAACATTGACAGAAACACGGTGAAGAGTGAACTTTTATGGAAATTTACGTTGGACACCAATGTGAGCACTACAAGTACTATCAAGGATGTGAGGACACTGGTATCCTACGTCAGCACTGAAACGATCCCTAAGTTCCTGCTTGCATTTCTTCTTTATGAAGAAGTGTTAATGAACTTAATTAACCAGTGCAAGGCAGTAAAGGAACTCATTAACAGCACGGGACTCTCAGACCTAGAACTAGAGAGCTTGCTTACTTTGTGTGCCTTCTATTTCCAGAATGAGTGCAGCAGGAGAGATGGGCCTAGATGTTCCTTCGCAGCACTGTTAAGCTTAGTTCATGAGGATTGGCAAAGGATAGGAAAAAATATCCTTGTTCGCGCAAACAATGAGCTGGGTGATGTGTCACTGAAGGTCAATATTGTCTTGGTGCCTCTCAAAGACATGTCCAAGCCAAAGCCTGAGAGAGTGGTTATAGCTAGAAGATCACTAAATCATGCTCTGTCCTTAATGTTTTTGGATGAA---ATGTCATTACCTGAGCTTAAATCCTTATCTGTGAATTGCAGAATGGGGAACTTTGAAGGGCAAGAGTGCTTTGAGTTCACCATTTTGAAGGACAATAGCACAAGGCTAGATTACAACAAATTAATTGACCACTGTGTGGACATGGAAAAAAAGAGGGATGCAGTTAGGGCAGTGGAAGATTTAGTTCTGATGTTGACAGGCAGGGCAGTCAAACCTAGCACTGTGACACCAGCTGTACACGAAGACGAGCAGTGTCAGGAGCAAATAAGCCTAGATGATCTAATGGCAAGTGACACAGTGACAGACCTG---------CCTGATAGGGAAGCAGAAGCTCTTAAAACAGGCAACCTTGGCTTCGACTGGGATTCAGAT
>ABB30023
ATGGACTTCTTGAGGAACCTTGATTGGACTCAGGTGATTGCTGGTCAATATGTGACCAACCCCAGGTTCAATATCTCCGATTACTTCGAGATTGTGCGGCAGCCTGGTGATGGGAACTGCTTCTACCACAGCATAGCTGAGTTGACCATGCCCAACAAAACAGCTCACTCATATCATAACATCAAGCATCTGACCGAGTTGGCAGCACGGAAGTATTACCAAGAGGAGCCTGAGGCTAAGCTTGTTGGCTTAAGTTTGGAAGATTACCTTAAGAGGATGCTGTCTGACAACGAGTGGGGATCAACTCTTGAGGCATCCATGCTAGCTAAAGAAATGGGCATTACAATAATCATTTGGACCGTTGCTGCCAGTGATGAAGTGGAGGCAGGTATAAAATTCGGAGACGGTGATGTGTTTACAGCTGTGAACCTTCTGCACTCTGGGCAAACACATTTCGATGCTCTTAGAATACTGCCACAGTTTGAAACAGACACAAGGGAGGCCTTGAGTTTGGTGGATAAGGTTATGGCTGTGGATCAGTTGACATCATCCTCTAGCGATGAGCTGCAAGACTATGAAGATCTTGCTTTAGCACTCACAAGTGCGGAAGAACCGTATAGGCGGTCAAGCTTGGATGAAGTCACTCTGTCCAGGAAACAAGCAGAAATATTGAGGCAGAAGGCATCTCAGTTGTCTAAACTAGTCAACAAAAGTCAGAACATACCGACTAGAGTTGGCAGGGTCTTAGACTGCATGTTTAACTGCAAACTATGTGTTGAGATATCAGCTGACACCTTAATTCTAAGGCCAGAATCCAAAGAGAGAATTGGTGAAGTCATGTCATTGCGACAGCTAGGGCACAAACTGCTGACACGAGATAAACAAATTAAGCAAGAATTCTCTAGAATGAAACTTTATGTCACCAAAGATTTGCTAGACCATCTAGATGTTGGTGGGCTGCTGAGGGCTGCCTTCCCTGGAACAGGAATAGAAAGGCATATGCAGCTGCTACACTCTGAGATGATACTGGACATCTGTACTGTATCACTTGGCATCATGTTGTCAACGTTCTTATATGGCTCTAACAATAAGAACAAGAAGAAGTTCATTACCAACTGTCTGCTCAGTACAGCTTTGTCCGGAAAGAAGGTGTACAAGGTTCTCGGTAACCTAGGAAATGAACTGTTGTATAAGGCACCTAGAAAGGCCTTAGCAACTGTCTGTAGTGCCTTATTTGGGAAGCAGATAAACAAGCTTCAGAATTGCTTTAGAACCATAAGCCCTGTTAGCTTACTTGCATTAAGAAATCTGGACTTTGACTGTCTAAGTGTGCAAGACTATAATGGCATGATAGAAAGTATGTCCAAATTGGATAACACTGATGTTGAATTCAACCACAGGGAAATAGCTGACCTCAATCAATTAACATCTCGGCTCATTACATTAAGGAAAGAGAAAGACACTGACCTCCTCAAACAATGGTTTCCTGAAAGTGACCTCACCCGCAGAAGCACCAGGAATATCGCAAACGCAGAGGAATTTATCATATCTGAGTTCTTCAAAAAGAAGGACATTATGAAATTCATCAGCACCTCAGGAAGGGCAATGAGTGCAGGCAAGATTGGTAATGTCCTTTCCTATGCACATAACCTTTACTTGAGTAAATCTAGTTTAAATATGACCTCTGAAGACATATCACAGCTTCTGATCGAGATTAAGAGATTGTATGCTCTTCAAGAAGATTCTGAAGTAGAGCCGATAGCCATAATTTGTGATGGCATAGAAAGCAATATGAAACAACTTTTTGCTATACTGCCTCCTGACTGTGCAAGAGAATGTGAAGTCCTCTTTGATGACATAAGAAACTCTCCAACGCACAGTACAGCCTGGAAGCATGCCCTTCGGTTAAAAGGAACCGCATACGAAGGTCTGTTTGCAAACTGCTACGGGTGGCAATACATTCCAGAAGATATCAAACCAAGCCTGACCATGTTGATACAGACTTTGTTTCCTGACAAGTTTGAAGATTTCTTGGATCGAACCCAGTTGCATCCAGAGTTCAGAGATTTAACTCCTGACTTCTCGCTTACACAAAAGGTTCACTTCAAAAGGAATCAGATACCCAGTGTTGAAAATGTGCAAATCTCAATTGATGTAACACTGCCTGAATCTGTGGAGGCGGTACCGGTGACAGAAAGAAAAATGTTCCCTCTGCCTGAAACTCCGCTGAGTGAAGTGCATTCAATAGAGCGCATTATGGAAAATTTTACCCGCCTTATGCATGGAGGAAAACTTTCAACCAAGGAAAAGGAAGGAGATCTTGTGGAACAAGGCAACCAGCAGAGCGCCGTTGAACACGAGAGCCCAAGCATCTCGGCCTTCAAGGACTATGGAGAGAGAGGAATAGTTGAGGAGAACCACATGAGGCTTAGTGAAGAAGACCAGCTGGAAACAAGGCAGCTGCTGTTGGTGGAAGTTGGTTTTCAGACTGACATCGACGGGAAAATAAGGACAGACCACAAGAAATGGAAGGATATTTTAAAGCTGTTAGAGTTGCTAGGGATCAAATGCTCTTTTATTGCCTGTGCCGACTGCTCATCTACACCGCCAGATAGATGGTGGATTACGGAGGACAGAGTACGAGTCTTAAAGAATTCAGTCAGTTTCCTCTTCAATAAACTCTCTAGGAACTCACCTACAGAAGTAACTGACATAGTTGTTGGAGCTATAAGTACTCAAAAGGTTAGGAGTTACCTAAAGGCAGGGACTGCAACAAAAACCCCTGTGTCGACAAAAGACGTTCTGGAGACTTGGGAAAAGATGAAAGAGCACATACTCAATAGGCCAACAGGATTAACACTGCCTGCCAGTTTGGAACAGGCTATGCGCAAAGGACTGGTTGAAGGTGTGGTCATCTCTAAGGAAGGTTCTGAATCATGCATTAACATGTTGAAAGAAAATTTGGACCGAATAACTGATGAATTCGAGCGAACAAAATTCAAGCATGAACTCACTCAGAATGTTACCACTGGTGAAAAGATGCTGCTGAGCTGGTTGAGTGAAGATATCAAATCATCGAGATGTACTGAGTGCCTCACCAACATAAAGAAAACCGTTGACGAGACTGCCAACCTATCTGAGAAGATTGAGCTACTTGCATACAACCTTCAACTCGTTAGTCACTGCAGCAACTGTCACCCCAATGGTGTGAACATTAGCAATACATCTAACGTATGCAAGAGGTGCCCTAAAATAGAAGTGGTTAGTCATTGTGAAAATAAAGGCTTTGAGGACAGCAATGAATGCTTGACAGATCTAGACAGGCTTGTTAGGCTCACATTACCAGGGAAAACTGAGAAGGAGAGAAGAGTCAAACGCAATGTGGAATACCTTATAAAACTGATGATGAGCATGTCAGGCATTGATTGCATAAAATATCCCACAGGACAGCTCATCACCCATGGAAGAGTGAGTGCAAAACATAACGAGGGAACTTTGAAAGATAGGAGTGATGACGATCAAAGACTAGCCGAGAAGATAGACACTGTCAGGAAAGAGCTTTCAGAATCCAAACTAAAAGATTATTCAACTTATGCAAGAGGGGTGATTTCAAATTCACTAAAAAACCTCTCAAAGCAGAGTAAGTCAAAGTGTTCTGTGCCAAGGTCTTGGCTTGAAAAGATATTGTTTGACTTAAAGGTGCCCACTAAAGACGAGGAAGTACTTATAAACATCAGAAACTCATTGAAAGCTAGATCTGAGTTTGTTAGAAACAATGATAAACTACTCATAAGGTCAAAAGAAGAATTAAAAAGATGTTTTGATGTGCAATCATTTAAACTGAAGAAGAACAAACAACCTGTGCCTTTTCAAGTTGACTGTATACTGTTTAAAGAAGTGGCAGCTGAGTGCATGAAGAGGTACATTGGCACACCTTATGAAGGAATTATCGACACCTTAGTTTCTCTGATTAATGTTCTGACAAGGTTTACCTGGTTTCAGGAGGTGGTGCTATATGGTAAAATATGTGAGACCTTTCTGAGATGTTGTACAGAGTTTAATAGATCAGGGGTTAAACTAGTTAAGATAAGGCACTGTGACATTAACCTATCAGTCAAACTACCATCGAACAAAAAAGAGAATATGTTGTGTTGTATATACAGTGGCAACATGGAGCTCTTACAAGGACCTTTCTATTTGAACAGGAGACAGGCTGTCCTTGGTTCTTCATACCTTTATATTGTCATTACACTTTACATACAAGTACTGCAGCAGTACAGGTGTCTAGAAGTTATAAACAGTGTAAATGAAAAGACACTGCAAGACATTGAAAATCACTCCATGACTTTGCTAGAAGATGCGTTCAAGGAACTCACTTTTGCTCTTGAGGGCAGGTTTGAAGAATCTTACAAAATACGGACCTCAAGGTGTAAAGCTAGTGGGAACTTCTTAAACAGAAGCAGTAGAGACCACTTTATAAGCATTGTCTCAGGCTTAAACCTGGTTTATGGCTTCCTCATAAAAGATAACTTGTTGGCTAATTCTCAACAACAGAATAAACAACTCCAAATGCTTCGTTTTGGCATGCTTGCAGGGCTTAGTAGGCTTGTTTGCCCTAATGAGCTAGGAAAAAAGTTTTCAACAAGTTGTAGAAGGATTGAAGACAACATTGCAAGACTTTACCTACAAACATCTATATATTGTTCAGTCAGAGACGTGGAAGACAATATTAAACACTGGAAGCAAAGAGATCTATGCCCAGAAGTGACCATTCCATGCTTTACAGTATATGGCACCTTTATCAACAGCGACAGACAGCTTATCTTTGACATTTACAATGTGCATATATACAATAAAGAAATGGATAATTTTGACGAAGGATGTATCAGCGTCTTAGAAGAAACAGCAGAAAGACATATGCTTTGGGAACTCGACCTGATGAACTCACTTTGCTCTGACGAAAAAAAAGATGCCAGAACCGCAAGGTTATTACTAGGTTGCCCAAATGTGAGAAAAGCTGCAAACAAAGAAGGGAAAAAGCTATTAAAGTCAAACAGCGATACA---TCAACTGACACACAAAGCATCACTTCCGAGGTGTCAGACAGAAGGTCCTATAGCTCAAGCAAGAGTAGAATCCGTAGTATTTTTGGTAGATACAACTCCCAGAAAAAACCGTTTGAATTAAGGTCAGGCCTTGAAGTCTTCAATGACCCTTTCAATGATTATCAGCAAGCAATAACAGACATTTGTCAATTTTCTGAGTATACACCGAACAAAGAGAGCATTTTGAAGGACTGTCTTCAAATCATACGGAAGAACCCTAGCCACACAATGGGTTCTTTTGAGCTGATCCAGGCAATCTCAGAGTTTGGTATGAGCAAATTTCCTCCCGAGAATATAGACAAGGCAAGGAGAGACCCGAAGAACTGGGTCAGCATTTCTGAAGTTACTGAAACAACAAGTATAGTTGCGTCACCTAAAACTCATATGATGCTCAAAGACTGCTTTAAAATTATACTAGGTACTGAGAATAAGAAGATAGTTAAGATGCTTAGAGGGAAGCTAAAAAAACTCGGTGCCATCTCAACAAACATAGAGATCGGGAAAAGGGATTGCTTGGATCTACTTAGCACGGTAGATGGTCTGACAGACCAACAGAAAGAAAACATTGTGAACGGGATATTTGAGCCCTCAAAGCTGTCCTTCTATCACTGGAAAGAATTGATCAGAAAGAACATTGATGAAGTTTTGCTTACTGAAGATGGAAATCTGATCTTCTGCTGGCTAAAAACAATCTCTTCTTCAGTCAAAGGAAGCTTAAAGAAGAAACTCAAGTTCATGAATGTACATTCCCCGGAACTGATGCCAGAGAACTGCCTCTTTTCTAGTGAAGAATTCAATGAGTTGATCAAACTGAAGAAGCTTCTACTCAACGAGCAACAAGATGAACAGGAGCTGAAACAGGACCTTTTGATATCTTCTTGGATTAAGTGCATAACAGCCTGCAAAGATTTTGCAAGCATCAATGACAAGGTTCAGAAATTTATTCACCACCTTTCTGAAGAGCTGTATGACATAAGGCTGCAGCACCTGGAACTGTCAAAGCTTAAACAAGAGCACCCTAGTGTTAGCTTCACTAAGGAAGAGGTCTTAATAAAGCGGCTAGAAAAAAACTTCCTAAAGCAGCACAATCTGGAAATTATGGAGACAGTAAACCTTATATTCTTTGCTGCTCTTTCAGCTCCTTGGTGTTTGCACTACAAAGCACTAGAGTCTTATCTAGTGAGACATCCAGAGATACTTGACTGTGGATCTAAAGAGGACTGTAGGCTTACTTTGCTTGATCTGTCAGTTTCTAAGCTCTTAGTTTGTTTGTATCGAAAAGATGACAATGAACCAACAAATGGTTCAAGTTTAAAACTTGGGTTTTTAGTAAAGTATGCTGTTACCTTATTCACATCCAATGGTGAACCTTTTTCGCTTAGTCTAAATGATGGGGGTTTAGATCTCGACCTGCATAAGACTACTGACGAAAAGCTACTACATCAGACAAAGATAGTTTTTGCTAAAATTGGTCTGTCTGGGAATAGTTATGACTTCATCTGGACTACTCAAATGATAGCAAATAGCAACTTTAATGTCTGCAAGAGATTGACTGGAAGGAGTACCGGAGAGAGGCTTCCAAGAAGTGTCAGAAGCAAGGTCATTTATGAGATGGTAAAACTAGTAGGTGAGACAGGCATGGCAATACTACAACAATTAGCTTTTGCACAGGCACTAAATTATGAACACCGTTTCTATGCAGTTTTAGCACCTAAGGCACAGCTAGGAGGAGCAAGAGATCTGTTAGTGCAAGAAACTGGGACTAAAGTCATGCATGCAACAACTGAGATGTTCAGTAGAAACCTCTTAAAAACAACATCAGATGATGGCCTTACTAACCCGCATCTTAAAGAAACAATCCTTAATGTGGGTTTAGACTGTCTTACCAACATGCGAAATCTTGATGGAAAGCCAATAAGTGAAGGTAGCAACCTGGTCAATTTCTACAAAGTCATATGTATCTCGGGTGATAACACTAAATGGGGCCCGATACATTGCTGTTCCTTCTTTTCCGGCATGATGCAGCAAGTACTGAAAAATGTTCCAGATTGGTGTTCATTTTATAAATTAACATTTATTAAGAACTTGTGTAGACAGGTAGAGATACCTGCTGGTAGCATTAAGAAGATTTTAAATGTCCTTAGATACAGGTTGTGCAGCAAAGGAGGTATAGAGCAATATAGTGAAGAGGATCTAAGGAAACTGTTGGCAGATAATTTAGACAGTTGGGACGGAAATGACACAGTTAAGTTTCTGGTTACAACCTATATAAGCAAAGGACTCATGGCGTTAAACAGTTACAACCATATGGGTCAGGGTATTCACCATGCAACATCTTCAGTATTAACTTCTCTAGCTGCTGTGCTCTTTGAGGAGCTGGCTATCTTTTATCTTAAGAAAAGCTTACCACAGACAACAGTACATGTTGAACATGCCGGCAGTTCAGATGATTACGCAAAGTGTATAGTGGTAACTGGTATACTATCCAAAGAGCTCTACTCCCAGTATGATGAAACATTCTGGAAACATGCCTGTAGACTTAAGAATTTCACAGCTGCGGTACAAAGATGTTGTCAAATGAAAGATAGTGCCAAAACTTTAGTGAGCGACTGTTTCCTTGAATTTTACAGCGAGTTCATGATGGGCTACAGGGTGACCCCTGCTGTGATCAAATTCATGTTCACTGGACTTATAAACAGCTCTGTGACCTCTCCTCAGAGTTTGATGCAGGCATGCCAAGTCTCGTCCCAACAAGCAATGTATAATAGCGTTCCTCTTGTCACCAACACTGCCTTCACACTATTGAGGCAACAAATTTTCTTTAACCATGTTGAGGATTTTATCAGAAGGTACGGTATATTAACTCTTGGGACTTTGTCTCCCTTTGGTAGGCTGTTTGTACCAACCTACTCTGGGTTAGTTAGCTCAGCGGTTGCCTTGGAAGATGCTGAAGTCATTGCTAGAGCAGCTCAAACACTTCACATGAACAGTGTATCGATACAGTCAAGCAGCTTGACCACATTAGACAGCTTAGGTTGCAGCAGGACAAGTTCCACAGTTGAAGATAGCAGCAGTGTGAGCGACACCACTGCTGCTTCTCATGATTCAGGGTCGTCATCTTCCAGCTTCTCATTTGAGCTCAATAGGCCTCTGTCTGAAACCGAACTACAATTCATTAAAGCATTAAGTAGCCTCAAATCCACACAAGCCTGTGAAGTTATTCAGAACAGAATTACAGGACTTTATAGCAACAGCAATGAAGGGCCTCTTGATAGGCACAATGTTATTTATAGCAGCAGAATGGCAGATTCTTGTGATTGGCTGAGAGATGGTAAGAGAAGAGGGAATCTGGAACTAGCAAATAGGATTCAGTCTGTGCTGTGTGTTCTGATAGCAGGGTACTACAGATCATTTGGAGGTGAAGGAACCGAGAAACAGGTAAAGGCATCATTGAATAGAGATGACAACAAAATCATTGAGGATCCCATGATACAATTAATTCCAGAGAAGCTGAGGAGAGAGTTGGAGAGGTTGGGTGTTTCCAGAATGGAGGTTGATGAACTAATGCCAAGCATCAGCCCTGATGACACCTTAGCCCAGCTTGTAGCAAAAAAGCTTATTAGCCTCAATGTTTCGACGGAAGAGTACTCGGCTGAAGTGTCTAGACTTAAACAAACACTAACAGCCCGAAATGTTTTGCATGGGTTGGCTGGAGGAATTAAGGAGTTATCGCTCCCAATATACACGATTTTCATGAAATCTTACTTCTTCAAAGACAACGTCTTCTTATCACTAACAGACAGATGGTCTACCAAGCACAGCACAAACTATCGTGATAGTTGCGGCAAACAATTAACCGGTAGAATAATTACCAAGTACACTCACTGGCTGGACACCTTTCTAGGCTGCTCGGTTTCCATTAACAGGCATACTACTGTTAAAGAACCCTCCCTATTTAATCCAAATATCAGGTGTGTCAACCTAATCACATTTGAAGACGGTCTGAGAGAACTGTCAGTAATACAGAGTCATCTCAAAGTCTTTGAAAATGAATTTACCAACTTAAACCTTCAGTTCTCCGATCCAAACAGACAGAAACTTAGAATAGTTGAGTCTAGACCTGCGGAATCTGAGCTAGAGGCGAACCGTGCAGTAATTGTCAAGACCAAATTATTCTCAGCAACTGAACAAGTACGACTATCCAACAATCCTGCAGTTGTTATGGGCTATTTATTAGATGAATCAGCAATTTCTGAAGTCAAACCTACCAAAGTTGACTTCTCAAATTTGCTTAAAGATCGCTTTAAAATAATGCAGTTTTTCCCCTCAGTGTTCACTTTGATCAAGATGTTGACAGATGAATCATCAGACTCAGAAAGGAATGGCCTTAGTCCAGACTTGCAACAAGTTGCAAGATACTCAAACCATTTAACCCTGCTCAGCAGGATGATACAACAAGCAAAGCCAACCGTGACGGTTTTCTACATGCTGAAAGGTAACTTGATGAACACAGAGCCGACAGTTGCTGAGCTTGTCAGCTATGGTATAAAGGAAGGTAGGTTTTATAGGCTCTCCGATACTGGAATCGATGCAAGCACATATTCTGTGAAATACTGGAAAATTCTTCACTGTATTTCTGCCATTGGAAGTTTGCCTTTGAGTCAGGCAGACAAGTCTTCACTACTTATGAGTTTCTTAAACTGGAGAGTTAACATGGACATTAGAACCTCTGACTGTCCACTATCTAGTCATGAAGCAAGTATACTGAGTGAGTTTGATGGACAAGTTATCGCTAACATACTTGCAAGTGAATTGAGCTCTGTAAAACGAGATTCTGAACGTGAAGGATTAACTGACCTCCTTGATTATCTGAATTCACCCACTGAACTGTTGAAGAAGAAGCCCTATTTAGGGACAACTTGCAAGTTCAACACCTGGGGAGACTCAAATAGATCTGGGAAATTTACATACAGTAGCAGATCTGGAGAATCCATTGGAATATTCATCGCAGGAAAATTGCACATCCATCTCTCATCTGAGTCCATTGCCTTATTGTGTGAAACTGAAAGACAAGTGCTATCTTGGATGAGCAAAAGGAGAACTGAGGTTTTGACAAAAGAACAGCACCAACTGTTCCTAAGCCTCCTCCCCCAGTCACACGAATGTTTACAAAAGCACAAGGATGGCAGCGCACTATCAGTCATACCTGACAGCAGCAACCCCCGACTACTTAAATTTGTACCTCTCAAAAAAGGCTTAGCAGTGGTGAAGATAAAGAAACAAATTTTAACAGTGAAGAAGCAGGTCGTGTTTGATGCTGAGAGCGAGCCTAGACTGCAGTGGGGACATGGTTGCTTGTCTATTGTTTACGATGAAACTGACACTCAAACCACATACCACGAGAATCTCTTGAAAGTTAAGCAGCTTGTTGACTGCTCTACAGACAGGAAGAAGCTTTTACCCCAGTCAGTGTTTTCTGATTCCAAAGTTGTTCTCTCAAGGATCAAGTTCAAGACAGAGCTTCTCCTCAATTCACTGACACTGCTCCACTGTTTCTTAAAACATGCTCCTAGTGATGCCATAATGGAGGTAGAGAGTAAGAGCAGCTTGCTGCACAAGTACCTCAAAACAGGAGGTGTCAGACAGCGAAACACTGAAATACTCTTCAGAGAGAAGTTAAATAAGGTTGTTATAAAAGACAATCTCGAACAAGGTGTAGAAGAGGAGATTGAGTTTTGCAACAACCTGACCAAGACTGTATCAGAGAACCCGCTACCACTCAGCTGTTGGTCTGAAGTTCAAAACTACATTGAAGATATAGGCTTTAACAATGTGCTTGTTAACATTGACAGAAATACAGTGAAAAGTGAACTTTTATGGAAATTTACATTAGACACTAATGTAAGCACCACAAGCACCATTAAAGATGTAAGGACACTGGTATCCTACGTCAGTACTGAAACCATCCCCAAGTTCTTGCTTGCATTCCTTCTCTACGAAGAAGTATTGATGAACTTAATCAACCAGTGTAAGGCAGTAAAAGAACTCATCAACAGCACAGGACTTTCAGACTTAGAACTAGAAAGCTTGCTTACTTTCTGTGCTTTTTATTTCCAAAATGAATGCAGTAAGAGAGATGGACCTAGATGTTCCTCTGCAGCACTACTGAGCCTAGTTCATGAGGATTGGCAAAAGATAGGAAAAAATATCCTAGTTCGTGCAAACAATGAGCTAGGTGATGTGTCACTGAAGGTTAATATTGTCCTGGTACCCCTCAAGGACATGTCCAAACCAAAGCCTGAAAGAGTGGTCATAGCTAGGAGGTCACTAAATCATGCACTATCCTTAATGTTTCTGGACGAG---ATGTCACTGCCTGAGCTGAAGTCTTTGTCTGTGAACTGCAAAATGGGGAACTTTGAGGGGCAGGAGTGCTTTGAGTTTACTATTCTAAAAGACAACAGCACAAGGCTAGATTACAATAAGTTGATTGACCATTGTGTTGACATGGAAAAAAAGAGGGAAGCAGTTAGAGCAGTAGAAGATTTAATTCTGATGTTGACAGGCAAGGCAGTCAAACCTAGTACTGTGACACAAATTGAACACAAGGATGAGCAGTGTCAAGAGCAAATAAGCTTGGATGACCTAATGGCAAGTGATACAGCGATAGATCTG---------CCTGACAGGGAAGCAGAAGCCCTCAAAACAGGAAACCTTGGCTTTAACTGGGATTCAGAT
>ABB30020
ATGAACTTCTTGAGAAATCTTGACTGGACTCAAGTGATTGCCGGTCAATATGTGTCCAACCCTAGGTTCAACATTTCTGATTATTTCGAGATTGTGCGGCAGCCTGGTGATGGGAACTGCTTCTATCACAGCATAGCCGAGTTAACCATGCCCAACAAAACAGATCACTCATATCACAACATCAAACGCTTAACCGAGTCGGCAGCACGGAAGTATTACCAAGAGGAGCCTGAAGCTAGACTTGTTGGCTTGAGTTTGGAAGACTACCTTAAGAGGATGCTGTCTGACAACGAGTGGGGATCTACTCTAGAGGCATCTATGTTGGCTAAAGAAATGGGCATTACTATCATCATTTGGACTGTTGCTGCCAGTGATGAAGTAGAAGCAGGTATAAAGTTCGGAGACGGTGATGTGTTTACAGCTGTGAACCTTTTGCACTCTGGACAAACACACTTTGATGCGCTCAGAATACTGCCACAGTTTGAAGCAGACACGAGAGAGACCCTGAGCTTGATGGACAGGGTTATAGCTGTGGATCAGCTGACATCATCTTCTAGTGATGAACTGCAAGATTATGAAGACCTTGCATTGGCACTCACGAGCGCAGAAGAATCATATAGACGGTCAAGCTTGGATGAGGTCACATTGTCCAAGAAGCAAGCAGAGATACTAAGGCAAAAAGCATCTCAGTTGTCTAAATTGGTCAATAAAAGTCAGAACATACCGACCAGAGTCGGTAGGGTCTTGGATTGCATGTTCAACTGCAAATTATGTGTTGAGATATCAGCTGACACTTTAATTCTGAGGCCAGAATCAAAAGAGAAGATTGGTGAAATCATGTCATTGCGGCAGCTGGGGCATAAGCTGCTGACACGAGACAAACAAATTAAGCAAGAGTTCTCTAGAATGAAACTCTACGTCACTAAGGATTTACTTGACCATCTAGACGTTGGTGGGCTCTTGAGGGCCGCTTTCCCTGGGACAGGAATAGAAAGGCATATGCAGCTGCTACACTCTGAGATGATATTGGACATCTGCACTGTATCACTTGGTGTTATGCTGTCAACATTCTTATATGGTTCTAACAATAAAAACAAGAAGAAATTCATCACCAACTGTCTGCTCAGCACAGCCCTGTCTGGAAAGAAGGTGTACAAGGTTCTCGGCAACCTAGGAAATGAACTGTTGTACAAGGCACCTAGAAAGGCCTTAGCAACTGTCTGTAGTGCCTTGTTTGGTAAGCAGATAAACAAGCTTCAGAATTGCTTCAGGACCATAAGCCCTGTTAGCTTACTTGCATTGAGAAACCTAGACTTTGACTGTCTCAGTGTGCACGACTATAACGGTATGATAGAAAACATGTCTAAGTTAGACAACACTGATGTTGAATTCAACCACAGGGAGATAGCTGATCTCAATCAATTAACTTCTCGGCTTATCACGTTAAGAAAGGAGAAAGACACTGACCTCCTCAAACAATGGTTCCCTGAAAGTGACCTCACCCGCAGAAGCACCAGGAATGCTGCAAACGCGGAGGAATTTGTCATATCTGAGTTCTTTAAGAAGAAGGACATTATGAAATTCATCAGCACTTCAGGCAGAGCAATGAGCGCAGGCAAGATTGGTAATGTCCTATCCTATGCACATAATCTTTATTTGAGTAAGTCAAGCTTAAATATGACCTCTGAAGACATCTCACAGCTTTTGATTGAGATTAAGCGATTGTATGCTCTACAAGAAGATTCTGAAGTAGAGCCGATAGCCATAATTTGTGATGGCATAGAAAGCAACATGAAACAGTTGTTTGCCATATTGCCTCCTGACTGCGCAAAAGAGTGTGAAGTCCTCTTCGATGACATAAGAAACTCTCCAACGCACAGCACAGCCTGGAAGCATGCACTCCGATTAAAAGGGACTGCATACGAAGGTCTGTTTGCAAACTGTTACGGCTGGCAATACATTCCAGAAGACATTAAACCAAGCCTGACCATGTTAATACAGACCTTATTTCCTGACAAATTTGAGGATTTCCTGGATCGAACCCAGTTGCATCCAGAGTTCAGGGATCTAACTCCAGACTTTTCACTCACACAAAAGGTTCACTTCAAAAGAAATCAGATACCTAGTGTCGAAAATGTGCAAATCTCCATAGATGCAACGTTGCCTGAATCTGTGGAAGCAGTACCGGTGACAGAAAGAAAGATGTTCCCTCTCCCCGAGACTCCACTAAGTGAGGTGCATTCAATAGAGCGTATAATGGAAAACTTTACCCGCCTTATGCACGGAGGAAAACTTTCAGCCAAGAAAAAAGATGGAGATCCGGCAGAACAGGGCAGCCAGCAGAGTACCACTGAACACGAGAGCACCAGCATCTCTGCCTTTAAAGACTACGGAGAGAGGGGGATAGTCGAGGAAAACCACATGAGGTTTAGTGAAGAAGATCAACTAGAGACAAGGCAACTGTTGTTGGTGGAAGTTGGTTTTCAAACTGACATCGATGGGAAGATAAGGACAGATCACAAGAAGTGGAAAGATATATTAAAGCTATTGGAGTTGCTAGGAATCAAATGCTCATTTATCGCCTGTGCAGACTGCTCATCTACACCACCAGACAGATGGTGGATTTCGGAGGACAGAGTGCGAGTCTTAAAAAATTCAGTCAGCTTCTTATTCAATAAACTCTCCAGAAACTCACCTACAGAAGTAACTGACATAGTTGTTGGAGCTATAAGTACTCAAAAGGTTAGAAGCTATCTAAAGGCAGGAACTGCAACAAAAACCCCCGTGTCGACAAAAGACGTTCTAGAAACTTGGGAAAAGATGAAGGAGCACATACTCAACAGACCGACAGGACTGACACTGCCCACCAGTTTGGAACAGGCAATGCGCAAAGGACTGGTCGAAGGTGTTGTCATCTCTAAAGAAGGTTCCGAATCATGCATCAATATGTTGAAAGAAAATTTAGACCGAATAACTGATGAATTCGAGCGGACTAAATTCAAACATGAGCTTACACAGAATATTACCACAAGTGAGAAGATGCTATTGAGTTGGCTGAGTGAGGACATCAAATCATCGAGATGTGGTGAGTGCCTCTCAAGTATAAAGAAAACCGTTGATGAAACTGCCAATCTATCAGAAAAGATTGAGTTGCTCGCTTATAATCTGCAACTCACTAATCACTGCAGCAACTGTCACCCCAATGGTTTGAACATTAGTAACACATCTAATGTGTGCAAAAGATGCCCCAAGATTGAAGTGGTCAACCATTGTGAAAATAAAGGCTTTGAGGACAGCAATGAGTGCTTAACAGACCTAGATAGGCTTGTTAGGCTTACGCTACCAGGGAAAACTGAGAAGGAGAGAAGAGTCAAACGTAATGTGGAATATCTTATAAAACTGATGATGAGCATGTCAGGCATTGATTGTATAAAATATCCCACAGGACAGCTTATCACCCATGGAAGAGTGAGTGCAAAACATAACGATGGAAACTTAAAAGATAGAAGTGATGACGACCAAAGACTGGCTGAGAAGATAGATGCTGTTAGGAAAGAGCTCTCAGAATCTAAACTGAAAGATTATTCAACTTATGCAAAGGGAGTGATATCAAATTCACTGAAAAACCTCTCAAGGCAAGGTAAATCAAAGTGTTCTGTGCCAAGATCTTGGCTCGAGAAGATACTGTTTGACCTAAAGGTGCCCACTAGAGACGAAGAAGTACTTATAAACATCAGAAACTCATTAAAAGCTAGATCCGAGTTTGTTAGAAATAACGATAAACTACTCATAAGATCAAAAGAAGAATTAAAAAAATGTTTCGATGTGCAGTCTTTTAAGTTGAAGAAAAACAAGCAACCTGTACCCTTTCAAGTTGACTGCATACTGTTCAAAGAAGTGGCAGCTGAATGCATGAAGAGGTACATTGGCACACCTTATGAGGGAATTGTAGACACCCTAGTTTCTCTGATTAATGTGTTAACAAGGTTTACCTGGTTCCAGGAGGTGGTGCTATATGGTAAAATATGTGAGACCTTCCTGAGGTGCTGCACAGAATTTAATAGGTCAGGGGTTAAACTGGTTAAGATAAGGCACTGTGACATTAACCTATCAGTCAAATTGCCATCAAATAAAAAGGAGAATATGTTATGCTGTCTATATAGTAGCAACATGGAACTCTTACAAGGACCCTTCTACTTGAATAGGAGACAAGCTGTCCTTGGTTCTTCATACCTTTACATTGTCATTACACTCTATATACAAGTGCTGCAGCAGTATAGGTGTCTAGAAGTTATAAACAGTGTGAATGAAAAAACATTGCAAGACATTGAAAATCATTCCATGACTCTACTAGAGGATTCATTCAAGGAAATCACTTTTGCTCTTGAAGGTAGGTTTGAAGAGTCTTATAAAATACGAACCTCAAGGTGCAGAGCCAGTGGGAATTTTCTGAATAGAAGCAGCAGAGACCACTTTATAAGCGTTGTTTCAGGCTTGAACTTAGTTTATGGCTTCCTCATAAAAGATAACTTACTAGCCAACTCTCAGCAACAGAACAAACAGCTACAGATGCTTCGTTTTGGCATGCTTGCAGGGCTTAGTAGGCTCGTTTGTCCTAACGAGCTGGGGAAAAAGTTCTCAACGAGTTGTAGAAGGATTGAGGACAACATTGCAAGGCTTTACCTACAAACATCCATATACTGTTCAGTTAGGGATGTGGAAGACAATGTTAAGCACTGGAAGCAAAGAGATCTGTGTCCTGAAGTAACCATTCCATGCTTTACAGTCTATGGAACCTTTGTCAACAGCGATAGACAACTGATCTTTGACATTTACAATGTGCACATATATAATAAAGAAATGGATAACTTTGATGAAGGATGTATCAGTGTCTTGGAAGAAACAGCAGAAAGGCACATGCTTTGGGAACTCGATCTGATGAATTCACTCTGTTCTGACGAAAAAAGAGATACTAGAACCGCAAGACTATTGCTAGGCTGCCCAAATGTGAGGAAAGCAGCAAATAGAGAAGGGAAGAAGCTGTTGAAGTTAAACAGTGATACA---TCCACAGACACACAGAGCATTGCTTCTGAGGTGTCAGACAGAAGGTCCTATAGTTCAAGTAAGAGTAGAATCCGTAGTATCTTTGGAAGATACAACTCTCAGAAGAAACCATTTGAACTAAGGTCAGGTCTTGAGGTTTTCAATGATCCTTTCAATGATTATCAGCAGGCAATAACGGACATTTGTCAATTTTCTGAGTACACACCAAACAAAGAAAGCATTTTGAAAGACTGTCTTCAAATCATACGGAAAAACCCTAGCCACACAATGGGTTCTTTTGAGCTGATCCAGGCAATATCAGAGTTCGGCATGAGCAAATTTCCTCCTGAGAATATAGACAAAGCAAGGAGGGATCCGAAGAACTGGGTTAGCATCTCTGAGGTGACAGAAACAACAAGTATAGTTGCATCACCTAGAACTCATATGATGCTCAAGGATTGCTTTAAAATTATACTAGGTACTGAGAATAAGAAGATAGTCAAAATGCTTCGAGGGAAGCTAAAAAAACTCGGTGCTATCTCAACAAACATAGAGATCGGGAAAAGGGATTGCCTAGATCTACTCAGCACAGTAGATGGTCTAACAGACCAGCAAAAAGAAAATATTGTGAATGGGATATTTGAACCCTCAAAGTTGTCCTTCTACCATTGGAAGGAATTGGTCAGGAAAAACATTGATGAAGTTTTACTTACTGAAGACGGGAATCTGATCTTCTGCTGGTTGAAAACAATCTCTTCTTCGGTCAAAGGAAGCCTAAAGAAGAGACTCAAATTCATGAATGTACACTCTCCAGAATTGATGCCAGAAAATTGTCTCTTTTCTAGTGAGGAATTCAACGAGTTGATTAAGCTGAAGAAACTCCTCCTCAACGAACAGCAAGATGAACAGGAGCTGAAACAGGACCTTTTGATATCTTCTTGGATCAAGTGCATAACAGCTTGTAAAGATTTTGCAAGCATCAATGACAAAATTCAGAAATTCATTTACCACCTTTCTGAAGAGCTATATGACATAAGACTGCAGCACCTGGAACTGTCAAAGCTTAAGCAGGAGCATCCTAGTGTCAGCTTCACAAAAGAAGAGGTCTTAATAAAGCGGTTGGAGAAAAATTTCCTTAAGCAGCATAATCTAGAGATTATGGAAACAGTGAATCTTATATTCTTTGCAGCCCTTTCAGCTCCTTGGTGCTTACACTATAAAGCACTAGAGTCTTACTTGGTGAGACATCCAGAAATACTTGACTGTGGATCTAAAGAGGATTGCAAACTCACTTTGCTTGATCTTTCAGTTTCTAAGCTCTTGGTTTGTTTATACCAAAAAGATGATGAGGAGTTGACAAATAGTTCAAGTCTGAAACTTGGGTTTTTAGTGAAATATGCTGTTACCTTGTTCACATCCAATGGTGAACCTTTTTCGCTCAGTCTTAATGATGGGGGTTTAGATCTTGATTTACACAAAACTACTGACGAAAAGCTACTACATCAAACAAAGATAGTTTTTGCTAAAATTGGTTTATCTGGGAACAGTTATGACTTTATCTGGACTACTCAGATGATAGCAAATAGCAACTTTAACGTCTGCAAAAGACTAACGGGAAGGAGTACTGGGGAAAGGCTCCCTAGAAGCGTTAGAAGTAAGGTCATTTATGAGATGGTAAAACTAGTAGGTGAAACAGGCATGGCAATACTACAACAATTAGCTTTTGCACAGGCACTAAATTATGAGCACCGCTTCTATGCGGTCTTAGCACCTAAGGCGCAACTAGGAGGAGCAAGAGATCTGTTAGTGCAAGAGACTGGGACTAAAGTCATGCATGCAACCACTGAAATGTTTAGTAGAAATCTTTTAAAGACAACATCAGATGACGGCCTCACAAACCCACATCTTAAAGAAACAATTCTTAATGTGGGATTGGACTGTCTTGCTAACATGCGAAATCTTGACGGTAAGCCCATAAGTGAAGGTAGTAACTTAGTTAATTTTTACAAAGTCATATGCATCTCGGGTGATAATACCAAATGGGGCCCGATACACTGCTGTTCTTTCTTTTCTGGCATGATGCAACAGGTTCTAAAAAATGTACCAGATTGGTGTTCATTTTATAAATTAACATTCATTAAGAACTTGTGTAGACAGGTAGAAATACCTGCTGGCAGTATTAAGAAGATCTTAAATGTCCTTAGGTACAGGTTGTGCAGCAAAGGAGGTGTAGAGCAACATAGTGAAGAGGATCTAAGAAGATTGTTAACAGATAATTTGGACAGTTGGGACGGGAACGACACAGTTAAGTTTTTGGTTACTACTTATATAAGCAAGGGACTTATGGCGTTAAACAGTTACAACCATATGGGTCAGGGTATTCACCATGCAACATCTTCGGTGTTGACTTCCCTAGCTGCCGTGCTCTTTGAGGAGCTAGCAATTTTCTACCTTAAGAGAAGCTTACCTCAGACAACAGTACATGTTGAACATGCTGGTAGTTCAGATGATTACGCAAAGTGTATAGTGGTGACTGGCATTTTATCCAAAGAACTCTACTCCCAGTATGATGAAACATTTTGGAAACACGCTTGTAGACTCAAGAACTTCACAGCTGCAGTGCAAAGATGCTGTCAAATGAAAGATAGTGCCAAAACCTTAGTGAGCGACTGCTTTCTTGAGTTTTACAGTGAGTTTATGATGGGCTATAGAATAACCCCTGCTGTAATAAAGTTCATGTTTACTGGACTGATAAACAGCTCTGTGACCTCTCCTCAGAGTTTAATGCAAGCATGCCAAGTTTCATCCCAACAAGCAATGTATAATAGTGTCCCTCTTGTCACCAACACTGCCTTCACCCTACTAAGACAACAAATATTCTTTAACCATGTTGAGGATTTTATCAGAAGGTATGGTATACTGACTCTTGGGACTTTGTCACCCTTTGGCAGGTTGTTCGTACCAACCTACTCTGGATTAGTCAGCTCAGCGGTTGCTTTAGAAGATGCTGAAGTCATTGCTAGAGCAGCCCAAACACTTCAGATGAACAGTGTATCTATACAGTCAAGTAGCTTGACCACATTGGATAGCCTAGGTCGTTGTAGGACAAGTTCCACAGCTGAGGATAGCAGCAGTGTGAGCGACACTACTGCTGCTTCCCATGACTCAGGATCGTCATCCTCAAGCTTCTCTTTTGAGCTCAATAGGCCTCTGTCTGAAACTGAACTACAGTTCATTAAAGCACTAAGTAGTCTCAAGTCAACACAAGCCTGTGAAGTGATCCAAAATCGAATTACAGGTCTTTATTGCAATAGCAATGAAGGACCTCTTGATAGGCATAATGTTATTTACAGCAGCAGAATGGCAGACTCTTGCGACTGGCTAAAGGATGGTAAAAGAAGAGGGAATCTAGAACTAGCGAATAGGATCCAATCTGTACTGTGTATTCTGATAGCAGGGTATTACAGGTCATTTGGAGGAGAAGGAACCGAGAAACAGGTAAAGGCATCATTGAATAGAGACGACAATAAAATCATAGAGGATCCTATGATACAGCTAATTCCAGAGAAGCTGAGGAGGGAGTTAGAAAGGTTAGGTGTTTCTAGAATGGAAGTCGATGAACTGATGCCAAGCATTAGTCCTGACGACACCTTAGCCCAGCTTGTAGCAAAAAAACTCATCAGCCTAAATGTTTCGACAGAAGAATACTCAGCTGAGGTGTCCAGACTTAAACAAACACTAACAGCCCGAAATGTTTTACATGGGTTGGCTGGAGGAATCAAGGAGCTTTCGCTTCCAATATATACGATATTCATGAAATCTTACTTCTTTAAAGACAACGTTTTCTTGTCACTAACAGATAGGTGGTCTACCAAGCACAGTACAAACTATCGTGATAGTTGTGGCAAACAATTAACAGGCAGAATAATTACTAAGTATACTCACTGGTTGGACACTTTCCTGGGCTGCTCTGTCTCCATCAACAGGCATACTACTGTTAAAGAGCCTTCCTTATTCAATCCAAATATCAGATGTGTCAACCTGATCACATTTGAGGACGGCCTGAGAGAACTATCAGTAATACAGAGTCACCTTAAAGTCTTTGAAAATGAGTTCACCAACTTAAATCTTCAATTCTCTGACCCGAACAGACAGAAACTTAGAATAGTTGAGTCTAGACCTGCGGAATCTGAGCTAGAGGCAAACCGTGCAGTAATTGTCAAGACCAAATTGTTTTCAGCAACTGAACAAGTTCGACTATCAAACAACCCTGCAGTTGTCATGGGCTACTTATTGGATGAATCAGCAATTTCTGAGGTCAAGCCTACCAAGGTTGACTTCTCGAATTTACTTAAAGATCGCTTCAAAATAATGCAATTTTTCCCTTCAGTGTTCACTTTAATCAAAATGCTGATAGATGAGTCATCAGACTCGGAAAAGAACGGCCTTAGTCCAGATCTGCAACAAGTTGCAAGATACTCAAACCATTTGACCTTGCTCAGCAGGATGATTCAGCAAGCAAAGCCAACTGTGACTGTTTTCTACATGCTGAAAGGTAACTTGATGAACACAGAGCCAACAGTTGCTGAGCTTGTCAGCTATGGTATAAAGGAAGGCAGGTTTTATAGGCTTTCCGACACCGGAATCGATGCAAGCACATACTCTGTAAAATATTGGAAAATTCTTCACTGCATCTCTGCCATTGGATGTTTACCTTTGAGTCAAGCAGACAAGTCTTCACTGCTTATGAGCTTCTTAAACTGGAGGGTTAACATGGACATTAGAACATCTGACTGTCCACTGTCTAGTCATGAGGCAAGTATATTGAGTGAATTTGATGGACAAGTTATTGCCAACATACTTGCTAGTGAATTGAGTTCTGTGAAACGAGATTCTGAACGCGAAGGTCTAACTGATCTCCTTGATTATCTAAACTCACCAACTGAACTGTTGAAGAAGAAGCCTTACTTAGGGACAACTTGCAAGTTCAACACCTGGGGAGACTCAAATAGATCTGGAAAATTCACATACAGCAGCAGATCTGGAGAATCCATTGGAATCTTCATTGCAGGGAAATTGCACATCCATTTCTCGTCTGAATCTGTTGCCCTGTTGTGTGAAACTGAAAGACAAGTGCTCTCTTGGATGAGCAAGAGGAGGACTGAGGTAATAACTAAAGAACAGCACCAACTGTTTCTAAGTCTTCTTCCACAATCACATGAGTGTTTACAAAAACACAAGGACGGTAGCGCGCTATCTATCATACCTGATAGCAGCAATCCCCGATTGCTCAAGTTTGTGCCTCTCAAAAAAGGTCTAGCAGTGGTGAAGATTAAAAAACAAATTTTGACGGTGAAGAAGCAGGTTGTATTCGATGCAGAGAGCGAGCCTAGATTACAGTGGGGGCATGGCTGCTTGTCCATTGTTTATGATGAAACTGACACTCAGACCACATACCACGAAAATCTTTTGAAGGTGAAGCATCTTGTGGACTGCTCTACAGATAGGAAGAAGCTTTTGCCTCAGTCAGTGTTTTCTGACTCCAAAGTCGTCCTTTCAAGGATCAAGTTCAAGACAGAACTTCTCCTCAACTCATTGACACTGCTCCACTGTTTCTTAAAACATGCTCCTAGTGATGCCATAATGGAGGTAGAGAGCAAAAGTAGCTTGCTACACAAGTACCTCAAATCGGGAGGTGTTAGGCAACGGAACACTGAAGTGCTCTTCAGAGAGAAGTTAAACAAGGTTGTTATAAAAGACAATCTTGAGCAAGGTGTGGAAGAGGAGATTGAGTTTTGCAACAACTTAACTAAGACTGTTTCAGAGAACCCGCTGCCACTCAGCTGTTGGTCTGAAGTGCAAAACTACATTGAAGACATAGGCTTCAACAATGTACTTGTTAACATTGACAGAAACACGGTGAAAAGTGAACTCTTATGGAAATTTACATTAGACACCAATGTAAGCACCACAAGTACTATAAAAGACGTGAGAACACTGGTGTCCTACGTTAGCACTGAGACCATCCCTAAGTTCTTGCTTGCATTCTTACTTTATGAGGAAGTATTGATGAACCTAATCAACCAGTGTAAGGCAGTAAAAGAACTCATCAACAGTACAGGACTCTCAGACTTGGAATTGGAAAGCTTACTTACTTTATGTGCTTTCTATTTCCAAAATGAGTGCAGTAAGAGAGATGGCCCTAGATGCTCTTTTGCAGCACTGTTAAGTCTAGTTCATGAGGATTGGCAGAGGATAGGTAAAAACATCCTTGTTCGTGCAAACAATGAACTAGGTGATGTGTCACTGAAGGTTAACATTGTCTTGGTGCCTCTCAAGGATATGTCTAAGCCAAAGCCTGAGAGAGTGGTCATGGCTAGAAGGTCACTAAACCATGCTCTATCCTTAATGTTTCTGGACGAG---ATGTCATTACCTGAACTTAAATCTTTGTCCGTGAACTGCAAAATGGGGAACTTTGAAGGGCAGGAGTGCTTTGAGTTCACTATTCTAAAGGACAATAGCGCAAGGCTAGACTACAACAAGTTGATTGACCACTGTGTAGACATGGAAAAAAAGAGGGAAGCGGTTAGAGCAGTAGAAGATTTGATTTTAATGTTGACAGGCAAAGCAGTCAAACCCAGTGCTGTAACACAGTTTGTACACGAGGACGAGCAGTGTCAAGAGCAAATAAGCTTAGACGACCTAATGGCAAACGACACGGTAACAGACTTG---------CCTGATAGGGAAGCAGAAGCCCTCAGAACAGGGAATCTTGGCTTTAACTGGGATTCAGAT
>ABB30021
ATGGATTTCTTGAGGAACCTTGACTGGACTCAAGTGATTGCTGGTCAATATGTGACCAACCCTAAGTTCAATATCTCTGATTACTTCGAGATTGTGCGGCAGCCCGGTGATGGGAACTGCTTCTATCACAGCATAGCTGAGCTAACCATGCCCAACAAAACAGATCACTCATATCACAACATTAAACGTCTGACCGAGTCGGCAGCACGGAAGTATTACCAAGAGGAGCCTGAAGCTAGACTTGTTGGCCTGAGCCTGGAAGACTATCTTAAGAGGATGCTGTCTGACAACGAGTGGGGATCAACTCTAGAGGCATCTATGTTGGCTAAAGAAATGGGCATCACTATCATCATTTGGACTGTTGCTGCCAGTGATGAAGTGGAAGCAGGAATAAAATTCGGAGACGGTGATGTGTTTACAGCTGTGAACCTTTTACACTCCGGACAAACACACTTTGATGCGCTCAGAATACTGCCACAGTTTGAAACAGACATGAGAGAAGCCTTGAGTTTGATGGATAGGGTTATAGCTGTGGATCAGTTGACATCATCTTCCAGTGATGAACTGCAAGATTATGAAGACCTTGCCTTGGCACTCACAAGTGCAGAAGAATCGTATAGACGGTCAAGCTTGGATGAGGTCACATTGTCCAAAAAACAAGCAGAAATATTAAGGCAAAAGGCATCTCAGTTGTCTAAACTGGTCAACAAAAGCCAGAACATACCGACCAGAGTCGGCAGGGTCTTGGATTGCATGTTTAATTGTAAGTTATGTGTTGAGATATCAGCTGATGCTTTAATTCTAAGGCCAGAATCAAAAGAGAAAATTGGTGAAATCATGTCATTGCGGCAACTGGGGCATAAGCTGCTGACACGAGATAAACAAATCAAGCAGGAGTTCTCTAGAATGAAACTCTACGTCACTAAAGATTTGCTAGACCATCTGGATGTTGGTGGGCTCTTGAGGGCTGCCTTCCCTGGAACAGGAATAGAAAGGCATATGCAGCTATTACACTCTGAGATGATACTGGACATCTGCACTGTATCACTTGGTGTCATGCTGTCAACATTCTTGTATGGCTCCAACAATAAAAACAAGAAGAAATTCATCACCAACTGTCTGCTCAGTACAGCTCTGTCCGGAAAGAAGGTGTACAAGGTTCTTGGTAACCTAGGAAATGAACTGTTGTACAAGGCACCCAGAAAGGCCTTAGCAACTGTCTGTAGTGCCTTATTCGGGAAGCAGATAAACAAACTTCAGAATTGCTTCAGGACCATAAGCCCTGTTAGCTTACTTGCACTAAGAAATCTAGACTTTGACTGTCTCAGTGTGCAAGACTATAACGGTATGATAGAAAATATGTCTAAATTAGACAACACTGATGTTGAATTCAACCACAGGGAGATAGCTGATCTCAATCAATTAACTTCTCGGCTTGTTACATTAAGAAAGGAGAAAGACACTGACCTCCTCAAACAATGGTTTCCTGAAAACGACCTTACCCGCAGAAGCACCAGGAATGTTGCAAACGCAGAAGAATTTATCATATCCGAGTTCTTTAAGAAGAAGGACATTATGAAGTTCATCAGCACATCAGGCAGAGCAATGAGTGCAGGCAAGATTGGTAATGTTCTTTCCTATGCACATAATCTTTATTTGAGTAAGTCAAGCCTAAATATGACCTCTGAAGACATCTCACAGCTTTTGATCGAGATTAAGCGATTGTATGCTCTACAAGAAGATTCCGAAGTGGAGCCGATAGCCATAATTTGTGATGGCATAGAAAGCAACATGAGACAGTTGTTTGCTATATTGCCTCCTGACTGTGCAAGAGAGTGTGAAGTCCTCTTCGATGACATAAGAAACTCTCCAACGCACAGTACAGCTTGGAAGCATGCACTTCGGTTAAAAGGGACTGCATACGAAGGCCTGTTTGCAAACTGTTACGGCTGGCAGTACATTCCAGAAGATATTAAACCAAGCCTGACCATGTTAATACAGACTTTGTTTCCTGACAAGTTTGAGGAATTCTTGGATCGAACTCAGTTGCATCCAGAGTTCAGAGATCTAACCCCCGACTTTTCGCTCACACAAAAGGTTCACTTCAAAAGAAACCAGATACCCAGTGTCGAAAATGTGCAAATCTCCATTGATGCAACGTTGCCTGAATCTGTGGAGGCAGTGCCGGTGACAGAAAGAAAGATGTTTCCTCTTCCTGAGACTCCGCTAAGTGAGGTGCATTCAATAGAGCGTATAATGGACAATTTTACCCGCCTCATGCATGGAGGAAACCCTTCAGCCAAGAAAAAGGATGGAGATCTGGCAGAACAGGGCAGCCAGCAGAGCACCACTGAACACGAGAGCTCCAGCATCTCTGCTTTCAAAGATTACGGAGAGAGAGGAATAGTCGAGGAAAATCACATGAGATTTAGTGAAGAGGACCAGCTAGAAACAAGGCAGCTGTTGTTGGTGGAAGTTGGTTTTCAAACTGATATCGATGGGAAAATAAGGACAGACCACAAGAAGTGGAAAGATATATTAAAGTTGTTGGAGCTACTGGGAATCAAATGCTCATTCATCGCCTGTGCAGACTGCTCATCTACACCACCAGACAGGTGGTGGATTACGGAGGACAGAGTGCGAGTCTTAAAAAATTCAGTCAGTTTCCTATTCAGCAAACTCTCCAGAAACTCACCTACAGAAGTGACTGACATAGTTGTTGGAGCTATAAGTACTCAAAAGGTTAGAAGTTATCTAAAGGCAGGCACTGCAACAAAAACCCCCGTGTCGACAAAAGACGTTCTGGAGACTTGGGAAAAGATGAAGGAACACATACTCAACAGGCCAACAGGACTGACACTGCCCACCGGTCTGGAACAGGCAATGCGCAAAGGACTGGTCGAAGGAGTAGTCATCTCTAAGGAAGGTTCCGAATCATGCATCAACATGCTGAAAGAAAACTTGGACCGAATAACTGATGAATTCGAGCGAACAAAATTTAAACATGAGCTTACACAGAACATCACTACAAGTGAAAAGATGCTATTGAGTTGGTTAAGTGAGGACATCAAATCATCGAGGTGTGGTGAGTGCCTCACAAATATAAAGAAAACCGTTGATGAAACTGCCAACCTATCAGAAAAGATTGAGCTGCTTGCTTATAATCTGCAACTCACTAATCACTGCAGCAACTGTCACCCCAATGGTGTAAACATTAGTAACACATCTAATGTGTTCAAGAGATGCCCCAAGATAGAAGTGGTCAGTCATTGTGAAAATAAAGGCTTTGAGGACAGCAATGAATGCTTGACAGACCTAGATAGGATTGTTAGGCTCACATTACCGGGAAAAACTGAGAAGGAGAGAAGAATCAAACGCAATGTGGAATATCTTATAAAGCTGATGATGAGCATGTCAGGCATTGATTGTATAAAATATCCCACAGGACAGCTTATTACCCATGGAAGAGTAAGTGCAAAACATAACGATGGAAACTTGAAAGATAGAAGTGATGACGACCAAAGGCTAGCTGAGAAAATAGACACTGTTAGGAAAGAGCTTTCAGAATCTAAACTGAAAGATTATTCAACTTATGCAAGGGGAGTGATCTCAAATTCACTGAAAAACCTCTCAAGGCAAGGTAAATCAAAGTGTTCTGTGCCAAGATCTTGGCTCGAAAAGATACTGTTTGACTTAAAGGTACCCACTAAGGATGAAGAAGTACTTATAAACATCAGAAACTCATTGAAAGCTAGATCCGAATTTGTTAGAAATAACGATAAACTACTCATAAGGTCAAAAGAAGAATTAAAAAAATGTTTCGACGTGCAGTCTTTTAAATTGAAAAAAAACAAGCAACCTGTGCCTTTTCAAGTTGACTGTATACTGTTCAAAGAAGTGGCAGCTGAGTGCATGAAGAGGTACATTGGTACACCTTATGAAGGAATTGTAGACACCTTAGTTTCCTTGATTAATGTGTTGACAAGGTTTACTTGGTTTCAGGAGGTGGTGCTATATGGTAAAATTTGTGAGACCTTCCTGAGATGCTGCACAGAATTTAATAGGTCAGGGGTCAAACTAGTTAAGATAAGGCACTGTGACATTAACCTATCAGTCAAACTGCCATCGAATAAAAAAGAGAATATGTTATGTTGTATATACAGCAGTAACATGGAGCTCTTACAGGGGCCTTTCTATTTGAACAGAAGACAAGCTGTCCTTGGTTCTTCATACCTTTACATTGTCATTACACTTTATATACAAGTGCTACAGCAGTATAGGTGCCTGGAAGTCATAAACAGTATGAACGAAAAGACATTACAAGACATTGAAAATCATTCCATGACACTACTAGAGGACTCTTTCAAAGAACTCACTTCTGCACTTGAAGGTAGGTTTGAAGAATCTTATAAGATACGAACCTCAAGGTGCAGAGCTAGTGGGAATTTTTTGAATAGAAGCAGCAGAGACCACTTTATAAGCGTTGTTTCAGGCTTAAACCTTGTTTATGGCTTCCTCATAAAAGATAACCTACTAGCTAACTCTCAGCAACAGAACAAACAACTACAGATGCTTCGTTTTGGCATGCTTGCAGGGCTTAGTAGGCTTGTTTGTCCTAATGAGCTAGGAAAAAAGTTTTCAACAAGTTGTAGAAGGATTGAAGACAATATTGCAAGGCTTTATCTGCAAACATCCATATATTGTTCAGTTAGGGATGTGGAAGACAATATTAAGTGCTGGAAGCAAAGAGATCTATGTCCTGAAGTGACCATTCCATGCTTTACGGTCTATGGAACTTTTATCAACAGCGACAGACAACTGATCTTTGACATTTACAATGTGCATATATATAACAAAGAAATGGATAACTTTGATGAAGGATGTATTAGCGTCTTGGAAGAAACAGCGGAAAGGCATATGCTTTGGGAACTCGATCTGATGAACTCACTTTGTTCTGACGAAAAGAGAGATACTAGAACCGCAAGACTATTACTAGGTTGCCCAAATGTGAGGAAAGCAGCAAACAAAGAGGGGAAGAAGCTGTTGAAGTTAAACAGCGACACA---TCCACTGACACACAGAGCATTGCTTCTGAGGTGTCAGACAGAAGGTCCTATAGCTCAAGCAAGAGTAGAATTCGTAGTATCTTTGGAAGGTACAACTCTCAGAAAAAACCATTTGAGTTAAGATCGGGTCTTGAGGTTTTCAATGATCCTTTCAATGATTATCAGCAAGCAATAACAGACATTTGTCAGTTCTCTGAGTATACACCAAACAAAGAAAGTATTCTGAAAGACTGTCTTCAAATCATACGAAAAAACCCCAGCCACACAATGGGTTCTTTTGAGCTGATCCAAGCAGTCTCAGAGTTCGGCATGAGCAAGTTTCCTCCTGAGAATATAGACAAAGCAAGAAGGGATCCGAAGAACTGGGTCAGCATCTCTGAAGTAACTGAAACAACAAGTATAGTTGCATCACCTAGAACTCATATGATGCTCAAGGATTGTTTTAAAATTATACTAGGTACTGAGAATAAGAAGATAGTCAAAATGCTTCGTGGGAAGCTAAAGAAACTCGGTGCTATCTCAACAAACATAGAGATCGGGAAAAGGGATTGCTTAGATCTACTCAGCACAGTAGATGGTCTAACAGACCAACAAAAAGAAAATATTGTAAACGGGATATTTGAACCCTCAAAGTTGTCTTTCTATCACTGGAAGGAACTGGTCAGAAAGAACATTGATGAAGTACTACTTACTGAGGATGGGAATCTGATCTTCTGCTGGCTGAAAACAATCTCCTCTTCGGTCAAAGGAAGCTTAAAGAAGAAACTCAAATTTATGAATGTACATTCTCCAGAACTGATGCCAGAAAACTGCCTCTTTTCTAGTGAGGAGTTCAACGAATTAATTAAGCTAAAGAAACTCCTCCTCAACGAACAACAAGATGAACAGGATCTGAAACAAGATTTGTTGATATCTTCTTGGATCAAGTGCATGACAGCTTGTAAGGATTTTGCAAACATCAATGACAGGGTTCAGAAATTCATTTACCATCTTTCTGAAGAGCTATATGACATAAGACTGCAGCACCTGGAACTGTCAAAGCTCAAGCAAGAGCACCCTAGTGTCAGCTTTACAAAAGAAGAGGTCTTAATAAAGCGGCTAGAGAAAAATTTCCTAAAGCAGCACAATCTGGAAATTATGGAAACAGTGAATCTTATATTCTTTGCAGCCCTCTCAGCTCCCTGGTGCTTACACTACAAGGCACTAGAGTCTTATCTAGTGAGACATCCAGAAATACTTGACTGTGGATCTAAAGAGGATTGCAAGCTCACTTTGCTTGATCTGTCAGTTTCCAAGCTCCTGGTTTGTTTGTATCAAAAAGACGATGAAGAATTAACAAATAGCTCAAGTTTAAAACTTGGGTTTTTAGTGAAATATGCTGTCACCTTGTTCACATCCAATGGTGAACCCTTTTCGCTCAGTCTCAATGATGGGGGTTTAGATCTTGATTTACACAAGACAACTGACGAAAAGCTACTACATCAAACAAAGATAGTTTTTGCTAAAATAGGTTTATCTGGGAACAGTTATGACTTTATCTGGACTACTCAAATGATAGCAAACAGCAATTTTAACGTCTGCAAAAGATTGACGGGAAGGAGTACTGGAGAAAGGCTTCCAAGAAGCGTTAGAAGCAAGGTCATTTATGAGATGGTAAAACTAGTGGGAGAAACAGGCATGGCAATACTACAACAACTAGCTTTTGCACAGGCACTAAATTATGAGCACCGCTTCTATGCAGTCTTAGCACCTAAAGCACAACTAGGAGGAGCAAGAGACTTGTTAGTGCAAGAGACTGGGACTAAGGTCATGCATGCAACCACTGAAATGTTCAGCAGAAATCTCTTAAAGACAACATCAGATGATGGCCTCACAAACCCGCATCTTAAAGAAACAATCCTTAACGTGGGATTAGACTGTCTTGCTAACATGCGAAACCTTGACGGTAAGCCCATAAGTGAAGGTAGCAACTTGGTCAATTTCTACAAAGTCATATGTATCTCGGGTGATAATACCAAGTGGGGCCCGATACACTGTTGTTCTTTCTTTTCTGGTATGATGCAGCAGGTTCTAAAAAATGTACCAGATTGGTGTTCATTTTACAAATTAACATTTATTAAGAACCTGTGTAGGCAGGTAGAAATACCTGCTGGCAGCATTAAGAAGATCTTAAATGTTCTTAGATACAGACTGTGCAGCAAAGGAGGTGTGGAGCAGCATAGTGAAGAGGATCTAAGAAGATTGTTGATAGATAATTTAGACAGTTGGGACGGAAACGACACAGTTAAGTTCTTGGTTACAACTTATATAAGCAAAGGACTCATGGCGTTAAACAGTTACAATCATATGGGTCAGGGTATTCATCATGCAACATCTTCGGTGTTAACTTCCCTAGCTGCCGTGCTCTTTGAGGAGCTGGCAATTTTTTATCTTAAAAGAAGCTTACCCCAAACAACAGTACATGTTGAACATGCCGGTAGCTCAGATGATTACGCAAAGTGTATAGTGGTGACTGGTATACTGTCCAAGGAGCTCTACTCTCAATATGATGAAACATTTTGGAAGCATGCTTGTAGACTTAAGAACTTCACAGCTGCAGTACAAAGATGTTGCCAAATGAAAGATAGTGCCAAAACCTTAGTGAGCGACTGTTTTCTTGAGTTTTACAGTGAGTTTATGATGGGTTACAGAATAACTCCTGCTGTGATTAAGTTTATGTTCACTGGACTGATAAATAGTTCTGTGACCTCTCCTCAGAGTTTAATGCAAGCATGCCAAGTTTCATCTCAACAAGCAATGTATAATAGTGTCCCACTTGTCACCAACACTGCCTTTACTCTATTAAGGCAGCAAATATTCTTCAATCATGTTGAAGATTTTATCAGAAGGTATGGTATATTAACTCTTGGGACTTTATCACCCTTTGGTAGGCTGTTCGTACCTACCTACTCAGGATTAGTCAGCTCAGCAGTTGCTTTGGAAGATGCTGAAGTCATTGCTAGAGCAGCTCAAACACTTCATATGAACAGTGTATCGATACAGTCAAGTAGCTTAACCACATTGGACAGCCTAGGTCGTAGTAGGACAAGTTCTACAGCTGAGGATAGCAGCAGTGTGAGCGACACTACTGCTGCTTCTCATGACTCAGGATCATCATCCTCAAGTTTCTCCTTTGAGCTCAATAGGCCTCTGTCTGAAACTGAACTACAGTTCATTAAAGCACTAAGTAGCCTCAAGTCAACACAAGCCTGTGAAGTAATTCAAAATAGAATTACAGGTCTTTATTGCAATAGCAATGAAGGACCTCTTGATAGGCATAATGTCATTTATAGCAGCAGAATGGCAGACTCTTGCGATTGGCTAAAGGATGGTAAAAGAAGAGGGAATCTAGAACTAGCGAATAGGATCCAGTCTGTACTCTGTGTTCTGATAGCAGGGTATTACAGGTCATTTGGAGGGGAAGGAACCGAAAAACAAGTAAAGGCATCATTGAATAGAGACGACAACAAAATCATTGAGGATCCTATGATACAGCTAATTCCAGAGAAGCTGAGGAGAGAGTTAGAAAGGTTGGGTGTTTCTAGAATGGAAGTCGACGAATTAATGCCAAGTATCAGTCCTGATGACACCTTAGCCCAGCTTGTGGCAAAAAAACTCATCAGCCTAAATGTATCGACAGAAGAATACTCGGCTGAGGTGTCTAGGCTCAAGCAAACACTAACAGCCCGGAATGTTTTGCATGGGTTGGCTGGAGGAATTAAGGAGCTTTCGCTTCCAATATATACGATATTCATGAAATCTTACTTCTTCAAAGACAATGTCTTCTTGTCACTAACAGATAGATGGTCCACCAAGCACAGCACAAACTATCGTGATAGTTGTGGCAAACAATTAACAGGTAGAATAATAACCAAGTATACTCACTGGTTGGACACTTTTCTAGGCTGCTCTGTCTCCATCAACAGGCATACTACTGTTAAAGAACCCTCCTTATTTAATCCGAATATCAGATGTGTTAACCTGATCACATTTGAGGATGGTCTGAGAGAACTATCGGTGATACAGAGTCACCTCAAAGTCTTCGAAAATGAGTTCACCAACTTAAACCTTCAATTCTCTGATCCAAATAGACAGAAACTTAGAATAGTTGAGTCTAGACCTGCGGAATCTGAGCTAGAGGCAAACCGTGCAGTAATTGTCAAGACTAAATTGTTTTCAGCAACTGAACAAGTTCGACTATCCAACAACCCTGCAGTTGTTATGGGCTACCTATTGGATGAATCAGCAATTTCTGAAGTCAAGCCTACCAAGGTTGACTTCTCGAATCTACTTAAAGACCGCTTTAAAATAATGCAATTTTTTCCCTCAGTGTTCACTTTGATTAAGATGCTGACGGATGAATCGTCAGATTCGGAAAAGAATGGCCTTAGTCCAGACCTGCAACAAGTTGCAAGATACTCAAACCATTTGACCTTACTCAGTAGGATGATACAACAAGCAAAGCCAACCGTGACTGTTTTTTACATGCTGAAGGGTAACTTGATGAACACAGAACCAACAGTTGCTGAGCTTGTCAGCTATGGTATAAAGGAAGGTAGGTTTTATAGGCTTTCTGACACCGGAATCGATGCAAGCACATATTCTGTGAAATATTGGAAAATTCTTCACTGCATCTCTGCCATCGGAAGTCTCCCCTTGAGCCAGGCAGACAAGTCTTCACTACTTATGAGTTTTTTAAACTGGAGGGTTAACATGGACATTAGAGTATCTGACTGTCCACTGTCTAGTCATGAGGCAAGTATATTGAGTGAATTTGATGGACAAGTTATCGCTAATATACTTGCCAGTGAATTGAGTTCTGTGAAACGAGATTCTGAACGCGAAGGTCTAACTGATCTCCTTGATTATCTAAACTCACCAACTGAACTGTTGAAGAAGAAGCCCTACTTAGGGACAACTTGCAAGTTCAACACCTGGGGAGACTCAAACAGATCTGGAAAGTTCACATACAGCAGCAGGTCTGGAGAATCCATTGGGATCTTCATTGCAGGGAAATTGCACATCCATCTCTCATCTGAATCCGTTGCCCTGTTGTGTGAAACTGAAAGACAAGTGCTCTCTTGGATGAGCAAGAGGAGGACTGAGGTATTAACCAAAGAACAGCACCAATTATTTCTGAGTCTTCTTCCACAGTCACATGAATGTTTACAAAAGCACAAGGACGGTAGCGCGCTATCAGTCATACCTGATAGCAGCAATCCCAGACTACTTAAGTTTGTGCCTCTCAAAAAAGGTTTGGCAGTGGTGAAAATCAAGAAACAAATTTTGACAGTGAAGAAGCAGATCGTGTTTGATGCTGAGAGTGAGCCTAGATTACAGTGGGGGCATGGCTGCTTGTCCATTGTTTATGATGAAACTGACACCCAGACCACATACCACGAGAATCTTTTAAAGGTGAAGCAGCTTGTTGACTGCTCTACAGATAGGAAAAAACTTTTGCCTCAGTCAGTGTTTTCTGATTCCAAAGTCGTCCTTTCAAGGATCAAGTTCAAGACAGAGCTTCTCCTCAACTCATTGACACTGCTCCACTGTTTCCTAAAACATGCTCCCAGTGATGCCATAATGGAGGTGGAGAGTAAAAGCAGCTTGCTACATAAGTACCTCAGATCAGGAGGTGTCAGACAGCGGAACACTGAGGTGCTCTTCAGAGAGAAGTTAAACAAGATTGTTATAAAAGACAATCTTGAACAAGGTGTGGAAGAGGAGATTGAGTTCTGCAACAACTTAACTAAGACTGTTTCAGAGAACCCATTACCACTTAGCTGTTGGTCTGAAGTTCAAAACTACATTGAAGACATAGGCTTCAACAATGTACTTGTTAACATTGACAGAAACACGGTGAAAAGTGAACTCTTATGGAAATTTACGTTAGACACCAGTGTAAGCACCACAAGCACCATAAAAGACATGAGGACATTGGTGTCTTACGTTAGCACAGAGACCATCCCTAAGTTCCTGCTTGCATTCTTACTTTATGAAGAAGTGTTGATGAACCTAATCAATCAGTGTAAGGCAGTAAAAGAACTCATCAACAGCACAGGACTCTCAGACTTGGAGCTAGAAAGTTTGCTTACATTATGTGCTTTCTATTTCCAGAATGAGTGCAGCAAGAGAGATGGCCCTAGGTGTTCCTTTGCAGCACTATTAAGCCTAGTTCATGAGGATTGGCAGAGGATAGGTAAAAACATACTTGTTCGTGCAAACAATGAGCTGGGTGATGTGTCACTGAAGGTTAACATTGTCTTGGTGCATCTCAAAGACATGTCTAAGCCAAAGCCTGAGAGAGTGGTCATAGCCAGAAGGTCACTGAATCATGCTCTATCCTTAATGTTTTTGGACGAG---ATGTCACTACCTGAGCTAAAATCCCTATCCGTGAACTGCAAAATGGGGAGCTTTGAAGGGCAGGAGTGCTTTGAGTTCACCATTCTGAAGGACAATAGCGCAAGGCTAGATTACAACAAGTTGATTGACCACTGTGTAGACATGGAAAAAAAGAGGGATGCAGTTAGAGCAGTGGAAGATTTAATTCTAATGTTGACAGGCAGAGCAATCAAACCCAGTGTTGTAACACAATTTGCACACGAGGATGAGCAGTGTCAAGACCAAATAAGCTTAGATGATCTGATGGCAAATGACACGGTGACAGACTTG---------CCTGACAGGGAAGCGGAGGCCCTCAAAACAGGAAATCTTGGCTTTAACTGGGATTCAGAT
