# Supplementary material for: FRESCo: finding regions of excess synonymous constraint in diverse viruses
Source: Genome Biol. 2015 Feb 17;16(1):38. doi: 10.1186/s13059-015-0603-7 (PMC4376164; doi:10.1186/s13059-015-0603-7)
Supplement: Additional file 4: — Sequence alignments (zip folder of FASTA alignments). [file 13059_2015_603_MOESM4_ESM.zip › alignments/chikungunya/ns.fa.revtrans]

>ADG95943
ATGGATCCC---GTGTACGTGGACATAGACGCCGACAGCGCCTTTTTGAAGGCCCTGCAG
CGTGCGTACCCCATGTTTGAGGTGGAACCAAGGCAGGTCACACCGAATGACCATGCCAAT
GCTAGAGCATTCTCGCATCTAGCTATAAAACTAATAGAGCAGGAAATTGATCCCGACTCA
ACCATCCTGGACATAGGCAGCGCGCCAGCAAGGAGGATGATGTCGGATAGGAAGTACCAC
TGCGTTTGCCCAATGCGCAGCGCAGAAGACCCTGAGAGACTCGCCAACTACGCGAGAAAA
CTAGCATCTGCCGCAGGAAAAGTCTTGGACAGAAACATCTCCGGAAAAATCGGAGATCTA
CAAGCAGTAATGGCCGTACCAGACGCAGAAACGCCCACATTCTGCTTGCACACTGACGTC
TCATGTAGACAAAGGGCGGACGTCGCTATATACCAGGACGTTTACGCCGTGCATGCACCA
ACATCGCTATACCACCAGGCGATTAAAGGAGTCCGTGTAGCATACTGGATAGGGTTTGAT
ACAACCCCGTTCATGTATAATGCCATGGCAGGTGCATACCCCTCGTACTCGACAAACTGG
GCAGATGAGCAGGTGCTGAAGGCAAAGAACATAGGATTATGCTCAACAGACCTGACGGAA
GGTAGACGAGGTAAATTGTCTATCATGAGAGGAAAAAAGATGAAGCCATGTGACCGCGTA
CTGTTCTCAGTCGGGTCAACGCTTTACCCGGAGAGCCGTAAGCTTCTTAAGAGTTGGCAC
TTACCTTCAGTGTTCCATCTAAAAGGGAAGCTCAGCTTCACGTGCCGCTGTGATACAGTG
GTTTCGTGTGAAGGCTATGTCGTTAAGAGAATAACGATTAGCCCGGGCCTCTACGGTAAA
ACCACAGGGTACGCAGTAACCCACCATGCAGACGGATTCATAATGTGCAAAACAACCGAT
ACGGTAGACGGCGAGAGAGTGTCATTTTCGGTATGCACGTACGTACCCGCAACCATTTGT
GATCAAATGACAGGTATTCTTGCCACGGAGGTTACACCGGAGGATGCACAGAAGCTGCTG
GTGGGACTGAACCAGAGGATAGTGGTCAATGGCAGAACGCAGAGGAACACGAACACAATG
AAGAATTACTTGCTTCCTGTGGTAGCCCAAGCCTTCAGTAAGTGGGCAAAGGAATGCCGG
AAAGATATGGAAGATGAAAAACTTTTGGGCATCAGAGAAAGGACACTGACATGCTGCTGC
CTTTGGGCGTTTAAGAAGCAGAAGACACACACGGTCTACAAGAGGCCTGACACTCAGTCA
ATTCAGAAAGTCCCAGCCGAATTTGACAGCTTTGTGGTACCAAGTCTGTGGTCATCTGGA
CTGTCGATCCCGCTACGGACCAGAATCAAGTGGCTGCTAAGCAAAGTGCCAAAGACTGAT
TTGATCCCTTACAGCGGTGACGCCAAAGAAGCCCGCGACGCTGAAAAAGAAGCAGAAGAA
GAACGAGAAGCGGAGCTAACTCGCGAGGCACTACCACCACTACAGGCGGCACAGGATGAC
GTCCAGGTCGAAATTGACGTGGAACAGCTCGAAGACAGAGCTGGGGCAGGAATAATTGAA
ACTCCAAGAGGAGCCATCAAAGTCACTGCCCAACCAACAGACCACGTCGTGGGAGAGTAC
TTGGTACTTTCCCCGCAGACCGTGTTACGAAGCCAAAAGCTCAGCCTGATCCACGCATTG
GCGGAACAAGTGAAGACATGCACACACAGCGGACGAGCAGGAAGGTACGCGGTCGAAGCA
TACGACGGCAGAATCCTTGTGCCCTCAGGCTATGCAATATCACCTGAAGACTTCCAGAGC
CTGAGCGAAAGTGCGACGATGGTGTATAATGAAAGGGAGTTCGTAAATAGGAAATTACAC
CATATCGCGTTGCACGGACCAGCCCTGAACACTGACGAGGAGTCGTACGAGCTGGTAAGG
GCAGAAAGGACAGAGCATGAGTACGTCTATGATGTGGACCAAAGAAGGTGCTGCAAGAAA
GAGGAGGCAGCCGGGCTGGTACTGGTCGGTGACTTGACCAACCCGCCCTACCATGAGTTC
GCATATGAAGGGCTGAGAATCCGCCCCGCCTGCCCATACAAGACCGCAGTAATAGGGGTC
TTTGGAGTGCCAGGATCCGGCAAATCAGCAATCATTAAGAACCTGGTTACCAGGCAAGAC
CTCGTGACCAGTGGAAAGAAAGAAAATTGCCAAGAAATCTCCACTGATGTGATGCGACAG
AGGAACCTGGAGATATCTGCACGCACGGTCGACTCACTGCTCTTGAACGGATGCAACAGA
CCAGTCGACGTGTTGTACGTCGACGAAGCGTTTGCGTGCCATTCTGGCACGCTACTTGCT
CTGATAGCCTTGGTGAGACCGAGGCAGAAAGTCGTGCTATGCGGTGATCCGAAACAGTGC
GGCTTCTTCAATATGATGCAGATGAAAGTTAACTACAACCATAACATCTGCACCCAGGTG
TACCATAAAAGTATTTCCAGGCGGTGTACACTGCCTGTGACTGCCATTGTGTCCTCGTTG
CATTACGAAGGCAAAATGCGCACAACAAATGAGTACAACAAGCCAATTGTAGTGGATACT
ACAGGCTCGACAAAACCCGACCCCGGAGACCTTGTGCTAACATGTTTCAGAGGGTGGGTT
AAGCAACTGCAAATTGACTATCGTGGACACGAGGTCATGACAGCAGCTGCATCCCAGGGG
CTAACCAGAAAAGGGGTCTATGCCGTCAGGCAAAAAGTCAATGAAAACCCCCTTTACGCA
TCAACATCAGAGCACGTGAACGTGCTGCTGACGCGTACGGAAGGCAAACTAGTATGGAAG
ACACTTTCTGGAGACCCATGGATAAAGACACTGCAGAACCCGCCGAAAGGAAATTTTAAA
GCAACAATTAAGGAATGGGAAGTGGAACATGCTTCAATAATGGCGGGTATCTGTAACCAC
CAAGTGACCTTTGACACGTTCCAGAATAAAGCCAATGTCTGCTGGGCGAAGAGCTTAGTC
CCCATCCTAGAAACAGCAGGGATAAAACTAAACGACAGGCAGTGGTCCCAGATAATCCAG
GCTTTTAAAGAAGACAGAGCATACTCACCCGAGGTGGCCCTGAATGAGATATGCACGCGC
ATGTACGGGGTAGACCTGGACAGCGGACTGTTCTCTAAACCACTGGTGTCCGTGCATTAT
GCGGATAATCACTGGGACAACAGGCCGGGAGGGAAGATGTTCGGATTCAACCCCGAAGCG
GTGTCCATACTGGAGAGGAAATACCCGTTTACAAAAGGGAAGTGGAATACCAACAAGCAA
ATCTGTGTGACTACTAGAAGGATTGAAGATTTTAACCCGAACATCAACATTATACCTGCC
AACAGGAGACTACCGCATTCATTGGTGGCCGAACATCGCCCGGTAAAAGGGGAGAGGATG
GAATGGTTGGTCAACAAAATAAATGGCCACCATGTGCTCCTGGTCAGCGGCTACAACCTC
GTTCTGCCCACTAAGAGAGTCACCTGGGTGGCGCCGCTGGGCATTCGGGGAGCTGACTAC
ACGTATAACCTAGAGTTAGGCCTACCAGCAACGCTCGGTAGGTATGACCTAGTGATTATA
AACATCCACACACCCTTTCGCATACATCATTACCAACAGTGCGTGGATCACGCAATGAAG
CTGCAGATGCTCGGAGGAGACTCCCTGAGACTGCTCAAGCCGGGTGGTTCATTACTGATC
AGGGCATACGGCTACGCAGACAGAACAAGCGAACGAGTAGTCTGCGTACTGGGACGCAAG
TTCCGATCATCCAGAGCGTTGAAACCGCCGTGCGTCACTAGTAACACCGAGATGTTTTTC
TTGTTCAGCAACTTTGATAACGGCAGAAGGAACTTTACCACGCACGTAATGAACAACCAG
CTGAATGCCGCTTTTGTTGGTCAGGCCACCCGAGCAGGGTGTGCACCGTCGTACCGGGTC
AAACGCATGGACATCGCAAAGAACGATGAAGAGTGCGTAGTCAACGCCGCCAACCCTCGT
GGGCTACCAGGCGATGGCGTCTGTAAAGCAGTATACAAAAAATGGCCGGAGTCCTTCAAG
AACAGTGCAACACCAGTGGGAACCGCAAAGACAGTCATGTGCGGTACATACCCGGTAATC
CATGCAGTAGGACCTAATTTCTCAAATTACTCTGAGTCCGAAGGAGACCGGGAGTTGGCA
GCTGCTTACCGAGAAGTCGCTAAGGAGGTGACTAGACTAGGAGTAAACAGCGTAGCTATA
CCGCTCCTTTCCACCGGTGTGTACTCTGGAGGAAAAGACAGGCTGACTCAGTCATTAAAC
CACCTATTTACAGCATTAGATTCAACTGATGCTGATGTGGTTATCTACTGCCGTGACAAG
GAGTGGGAGAAGAAAATAGCCGAGGCCATACAAATGAGGACCCAAGTGGAACTGCTAGAC
GAACACATCTCTGTAGACTGCGATATCATCCGAGTGCACCCTGACAGCAGTCTGGCAGGT
AGAAAAGGGTACAGCACTACAGAAGGTTCACTGTACTCCTACTTGGAAGGGACACGGTTC
CATCAGACGGCAGTGGACATGGCAGAAGTATACACCATGTGGCCAAAGCAGACGGAGGCT
AATGAACAAGTTTGCTTGTACGCATTGGGGGAAAGTATAGAATCAATCAGGCAAAAGTGC
CCAGTGGATGACGCAGATGCATCGTCGCCCCCAAAAACAGTCCCGTGCCTCTGCCGTTAT
GCCATGACACCCGAACGAGTCACCAGGCTTCGTATGAACCATGTCACAAGCATAATAGTA
TGCTCATCATTCCCCCTTCCAAAGTACAAAATAGAAGGAGTGCAGAAAGTCAAGTGCTCT
AAAGTGATGCTGTTCGACCATAACGTGCCATCACGCGTTAGTCCAAGGGAATATAAATCA
CCTCAGGAGACCGCACAAGAAGTAAGTTCGACCACGTCACTGACGCACAGCCAATTCGAC
CTTAGCGTTGACGGTGAGGAACTGCCCGCTCCGTCTGACTTGGAAGCTGATGCTCCAATT
CCGGAACCAACACCAGACGACAGAGCGGTACTTACTTTGCCTCCCACGATTGAAAATTTT
TCGGCTGTGTCAGACTGGGTAATGAATACCGCGCCAGTCGCACCACCCAGAAGAAGACGT
GGGAAAAACCTGAATGTCACCTGCGACGAGAGAGAAGGGAACGTACTTCCCATGGCTAGC
GTTCGGTTTTTCAGAGCGGACCTGCACTCCATCGAACAGGAAACGGCAGAGATACGCGAT
ACGGCTGCGTCCCTCCAGGCGCCCCTGAGTGTCGCTACAGAACTAAATCAACTGCCGATC
TCATTCGGAGCACCAAACGAGACTTTCCCCATAACGTTTGGGGACTTTGATGAAGGGGAG
ATTGAAAGCTTGTCCTCTGAGTTACTGACCTTTGGGGACTTCTCGCCGGGCGAAGTGGAT
GATCTGACAGACAGCGACTGGTCCACGTGTTCAGACACGGACGATGAATTAKGACTAGAT
AGGGCAGGTGGGTACATATTCTCATCTGACACCGGCCCCGGCCACCTGCAACAGAGGTCT
GTCCGTCAGACAGTACTGCCGGTAAATACCTTGGAGGAAGTTCAGGAGGAGAAATGTTAC
CCACCTAAGTTGGATGAAGTGAAAGAGCAGTTGTTACTTAAGAAACTCCAAGAAAGTGCG
TCCATGGCCAACAGAAGCAGGTACCAATCCCGCAAAGTAGAGAACACGAAAGCAACAATA
GTCCAAAGGCTGAAGGGTGGCTGCAAACTTTATTTAATGTCGGAGACCCCGAAAGTTCCT
ACTTACCGAACTACATATCCGGCACCAGTGTACTCACCCCCAATCAATATCCGACTGTCC
AACCCTGAGTCTGCTGTGGCAGCGTGCAATGAGTTCCTAGCAAGGAACTACCCGACAGTT
GCGTCGTACCAAATCACCGATGAGTACGATGCATACCTGGATATGGTGGACGGGTCGGAA
AGTTGCCTTGACCGGGCGACGTTTAATCCATCAAAGCTTAGAAGTTATCCAAAACAGCAC
TCCTACCATGCACCTACAATCAGAAGTGCCGTACCTTCCCCGTTCCAGAACACGCTGCAG
AACGTACTGGCTGCTGCCACGAAAAGAAATTGCAACGTCACACAGATGAGAGAACTGCCT
ACTTTGGATTCAGCGGTATTTAATGTTGAGTGCTTTAAAAAATTTGCGTGCAATCAAGAA
TACTGGAAGGAATTTGCCGCCAGTCCTATTAGGATAACGACTGAGAACTTGACAACTTAT
GTCACAAAACTAAAAGGACCAAAAGCAGCAGCTTTATTTGCCAAGACACATAACCTGCTA
CCACTGCAGGAGGTGCCGATGGACAGGTTTACTGTAGACATGAAAAGGGATGTGAAGGTG
ACTCCGGGGACGAAGCACACTGAGGAAAGACCTAAAGTGCAGGTCATACAGGCAGCCGAA
CCTTTGGCAACAGCATATCTGTGTGGGATCCACAGAGAGTTGGTTAGAAGACTGAATGCA
GTTCTTCTACCTAATGTACACACGCTGTTTGACATGTCTGCCGAGGACTTTGACGCCATT
ATTGCCGCGCACTTCAAGCCGGGGGACGCCGTATTGGAAACCGATATAGCCTCCTTTGAC
AAGAGCCAAGACGACTCATTGGCGCTCACTGCTCTAATGTTGCTAGAGGATTTGGGGGTG
GATCATCCCCTGTTGGACTTGATAGAGGCTGCCTTCGGGGAGATCTCCAGCTGCCACCTA
CCGACGGGCACCCGTTTTAAGTTCGGCGCCATGATGAAGTCTGGTATGTTCCTAACCCTG
TTCGTCAACACACTGCTAAACATCACCATAGCCAGCCGGGTGCTGGAGGACCGCTTGACA
AAGTCTGCGTGCGCGGCCTTCATCGGCGACGACAATATAATACATGGGGTTGTCTCTGAC
GAACTGATGGCAGCAAGATGTGCTACATGGATGAACATGGAAGTGAAGATCATAGATGCG
GTCGTGTCTCAGAAAGCCCCGTACTTCTGCGGAGGGTTTATACTGTATGACACAGTAGCA
GGCACGGCCTGCAGAGTGGCAGACCCGTTAAAGCGGCTGTTCAAGCTGGGCAAACCGCTG
GCGGCGGGAGATGAACAAGACGACGATAGAAGACGTGCACTGGCTGACGAAGTGGTTAGA
TGGCAACGAACAGGGCTAACTGATGAGCTAGAAAAAGCGGTACACTCCAGGTATGAAGTG
CAGGGCATATCTGTCGTGGTAATGTCTATGGCCACCTTTGCAAGCTCTAGATCTAACTTT
GAAAAGCTCAGGGGACCCATCGTAACCCTGTACGGTGGTCCTAAA
>AAU43880
ATGGATCCC---GTGTACGTGGACATAGACGCCGACAGCGCCTTTTTAAAGGCCCTGCAG
CGTGCGTACCCCATGTTTGAGGTGGAACCAAGGCAGGTCACACCGAATGACCATGCCAAT
GCTAGAGCATTCTCGCATCTAGCTATAAAACTAATAGAGCAGGAAATTGATCCCGACTCA
ACCATCCTGGACATAGGCAGCGCGCCAGCAAGGAGGATGATGTCGGATAGGAAGTACCAC
TGCGTTTGCCCTATGCGCAGCGCAGAAGACCCTGAGAGACTCGCCAACTACGCGAGAAAA
CTAGCATCTGCCGCAGGAAAAGTCTTGGACAGAAACATCTCCGAAAAAATTGGAGATCTA
CAAGCAGTAATGGCTGTACCAGACGCAGAAACGCCCACATTCTGCTTGCACACTGACGTC
TCATGTAGACAAAGGGCGGACGTCGCTATATACCAGGATGTCTACGCCGTGCATGCACCA
ACATCGCTGTACCACCAGGCGATTAAAGGAGTCCGTGTAGCATACTGGATAGGGTTTGAT
ACAACCCCGTTCATGTATAATGCCATGGCAGGTGCATACCCCTCGTACTCGACAAACTGG
GCAGATGAGCAGGTGCTGAAGGCAAAGAACATAGGATTATGTTCAACAGACCTGACGGAA
GGTAGACGAGGTAAATTGTCTATCATGAGAGGAAAAAAGATGAAGCCATGTGACCGCGTA
CTGTTCTCAGTCGGGTCAACGCTTTACCCGGAGAGCCGTAAGCTTCTTAAGAGTTGGCAC
TTACCTTCAGTGTTCCATCTAAAAGGGAAGCTCAGCTTCACGTGCCGCTGTGATACAGTG
GTTTCGTGTGAAGGCTATGTCGTTAAGAGAATAACGATTAGCCCGGGCCTCTACGGTAAA
ACCACAGGGTACGCAGTAACCCACCATGCAGACGGATTCCTAATGTGCAAAACAACCGAT
ACGGTAGATGGCGAGAGAGTGTCATTTTCGGTATGCACGTACGTACCCGCAACCATTTGT
GATCAAATGACAGGTATTCTTGCCACGGAGGTTACACCGGAGGATGCACAGAAGCTGCTG
GTGGGACTGAACCAGAGGATAGTGGTCAATGGCAGAACGCAGAGGAACACGAACACAATG
AAGAATTACTTGCTTCCTGTAGTTGCCCAAGCCTTCAGTAAGTGGGCAAAGGAATGCCGG
AAAGATATGGAAGATGAAAAACTTTTGGGCATCAGAGAAAGGACACTGACATGCTGCTGC
CTTTGGGCGTTCAAGAAGCAGAAGACACACACGGTCTACAAGAGGCCTGACACTCAGTCA
ATTCAGAAAGTCCCAGCCGAATTTGACAGCTTTGTGGTACCAAGTCTGTGGTCATCTGGA
CTGTCGATCCCGCTACGGACCAGAATCAAGTGGCTGCTAAGCAAAGTGCCAAAGACTGAT
TTGATCCCTTACAGCGGTGACGCCAAAGAAGCCCGCGACGCTGAAAAAGAAGCAGAAGAA
GAACGAGAAGCGGAGCTAACTCGCGAGGCACTACCACCACTACAGGCGGCACAGGACGAC
GTCCAGGTCGAAATTGACGTGGAACAGCTCGAAGACAGAGCTGGGGCAGGAATAATTGAA
ACTCCAAGAGGAGCTATCAAAGTCACTGCCCAACCAACAGACCACGTCGTGGGAGAGTAC
TTGGTACTTTCCCCGCAGACCGTGTTACGAAGCCAGAAGCTCAGCCTGATCCACGCATTG
GCGGAACAAGTGAAGACATGCACACACAGCGGACGGGCAGGAAGGTACGCGGTCGAAGCA
TATGACGGCAGAATCCTTGTGCCCTCAGGCTATGCAATATCACCTGAAGACTTCCAGAGC
CTGAGCGAAAGTGCGACGATGGTGTACAACGAAAGGGAGTTCGTAAATAGGAAATTACAC
CATATCGCGTTGCACGGACCAGCCCTGAACACTGACGAGGAGTCGTACGAGCTGGTAAGG
GCAGAAAGGACAGAGCATGAGTACGTCTATGATGTGGACCAAAGAAGGTGCTGCAAGAAA
GAGGAGGCAGCCGGGCTGGTACTGGTCGGCGACTTGACCAACCCGCCCTACCATGAGTTC
GCATATGAAGGGCTGAGAATCCGCCCCGCCTGCCCATACAAGACCGCAGTAATAGGGGTC
TTTGGAGTGCCAGGATCCGGCAAATCAGCAATCATTAAGAACCTAGTTACCAGGCAAGAC
CTAGTGACCAGTGGAAAGAAAGAAAACTGCCAAGAAATCTCCACCGACGTGATGCGACAG
AGGAACCTGGAGATATCTGCACGCACGGTCGACTCACTGCTCTTGAACGGATGCAATAGA
CCAGTCGACGTGTTGTACGTCGACGAAGCTTTTGCGTGCCATTCTGGCACGCTACTTGCT
CTGATAGCCTTGGTGAGACCGAGGCAGAAAGTCGTGCTATGCGGTGATCCGAAACAGTGC
GGCTTCTTCAATATGATGCAGATGAAAGTTAACTACAACCATAACATCTGCACCCAAGTG
TACCATAAAAGTATTTCCAGGCGGTGTACACTGCCTGTGACTGCCATTGTGTCCTCGTTG
CATTACGAAGGCAAAATGCGCACAACAAATGAGTACAACAAGCCAATTGTAGTGGATACT
ACAGGCTCGACAAAACCCGACCCCGGAGACCTTGTGCTAACATGTTTCAGAGGGTGGGTT
AAGCAACTGCAAATTGACTATCGTGGACACGAGGTCATGACAGCAGCTGCATCTCAGGGG
CTAACCAGAAAAGGGGTCTATGCCGTCAGGCAAAAAGTTAATGAAAACCCCCTTTACGCA
TCAACATCAGAGCACGTGAACGTGCTACTGACGCGTACGGAAGGCAAACTAGTATGGAAG
ACACTTTCTGGAGACCCATGGATAAAGACACTGCAGAACCCGCCGAAAGGAAATTTTAAA
GCAACAATTAAGGAATGGGAAGTGGAACATGCTTCAATAATGGCGGGTATCTGTAACCAC
CAAGTGACCTTTGACACGTTCCAGAATAAAGCCAATGTCTGCTGGGCGAAGAGCTTAGTC
CCCATCCTAGAAACAGCAGGGATAAAATTAAACGACAGGCAGTGGTCCCAGATAATCCAG
GCTTTTAAAGAAGACAGAGCATACTCACCCGAGGTGGCCCTGAATGAGATATGCACGCGC
ATGTACGGGGTAGACCTGGACAGCGGACTGTTCTCTAAACCACTGGTGTCCGTGCATTAT
GCGGATAATCACTGGGACAACAGGCCGGGAGGGAAGATGTTCGGATTCAACCCCGAAGCG
GCGTCCATACTGGAGAGGAAATACCCGTTTACAAAAGGGAAGTGGAATACCAACAAGCAA
ATCTGTGTGACTACTAGGAGGATTGAAGATTTTAACCCGAACACCAACATTATACCTGCC
AACAGGAGATTACCGCATTCATTGGTGGCCGAACATCGCCCGGTAAAAGGGGAGAGGATG
GAATGGTTGGTCAACAAAATAAATGGCCACCATGTGCTCCTGGTCAGCGGCTACAACCTC
GTTCTGCCCACTAAGAGAGTCACCTGGGTGGCGCCGCTGGGCATTCGGGGAGCTGACTAC
ACATACAACCTAGAGTTAGGCCTACCAGCAACGCTCGGTAGATATGACCTAGTGATTATA
AACATCCACACACCCTTTCGCATACATCATTACCAACAGTGCGTGGATCACGCAATGAAG
CTGCAGATGCTCGGAGGAGACTCCCTGAGACTGCTCAAGCCGGGTGGTTCATTACTGATC
AGGGCATACGGCTACGCAGACAGAACAAGCGAACGAGTAGTCTGCGTATTGGGACGCAAG
TTTCGATCATCCAGAGCGTTGAAACCGCCGTGCGTCACTAGCAACACCGAGATGTTTTTC
TTGTTCAGCAACTTTGATAACGGCAGAAGGAACTTTACGACGCACGTAATGAACAACCAG
CTGAATGCTGCTTTTGTTGGTCAGGCCACCCGAGCAGGGTGCGCACCGTCGTACCGGGTT
AAACGCATGGACATCGCAAAGAACGATGAAGAGTGTGTAGTCAACGCCGCCAACCCTCGT
GGGCTACCAGGCGATGGCGTCTGTAAAGCAGTATACAAAAAATGGCCGGAGTCCTTCAAG
AACAGTGCAACACCAGTGGGAACCGCAAAGACAGTCATGTGCGGTACATACCCGGTAATC
CATGCAGTAGGACCTAATTTCTCAAATTACTCTGAGTCCGAAGGAGACCGGGAATTGGCA
GCTGCTTACCGAGAAGTCGCTAAGGAGGTGACTAGACTAGGAGTAAACAGCGTAGCTATA
CCGCTCCTTTCCACCGGTGTGTACTCTGGAGGGAAAGACAGGCTGACTCAGTCACTAAAC
CACCTTTTTACAGCATTAGACTCAACTGATGCAGATGTGGTTATCTACTGCCGCGACAAG
GAGTGGGAGAAGAAAATAGCTGAGGCCATACAAATGAGGACCCAAGTGGAATTACTAGAC
GAACACATCTCTGTAGACTGCGATATCATCCGAGTGCACCCTGACAGCAGTTTGGCAGGT
AGAAAAGGGTACAGCACTACAGAAGGTTCACTGTACTCCTACTTGGAAGGGACACGGTTC
CATCAGACGGCAGTGGACATGGCAGAAGTATACACCATGTGGCCAAAGCAGACGGAGGCT
AATGAACAAGTTTGCTTGTACGCATTGGGGGAAAGTATAGAATCAATCAGGCAAAAGTGC
CCAGTGGATGACGCAGATGCATCGTCGCCCCCAAAAACCGTCCCGTGCCTCTGCCGTTAT
GCCATGACACCCGAACGAGTCACCAGGCTTCGTATGAACCATGTCACAAGCATAATAGTA
TGCTCATCATTCCCCCTTCCAAAGTATAAAATAGAAGGAGTGCAGAAAGTCAAGTGTTCT
AAAGTGATGCTGTTCGACCATAACGTGCCATCACGCGTTAGTCCAAGGGAATATAAATCG
CCTCAGGAGACCGCACAAGAAGTAAGTTCGACCACGTCACTGACGCACAGCCAATTCGAC
CTTAGCGTTGACGGTGAGGAACTGCCCGCTCCGTCTGACTTGGAAGCTGACGCTCCGATT
CCGGAACCAACACCAGACGACAGAGCGGTACTTACTTTGCCTCCCACGATTGATAATTTT
TCGGCTGTGTCAGACTGGGTAATGAATACCGCGCCAGTCGCACCACCCAGAAGAAGACGT
GGGAAAAACTTGAATGTCACCTGCGACGAGAGAGAAGGGAACGTACTTCCCATGGCTAGC
GTTCGGTTCTTCAGAGCGGATCTGCACTCCATCGTACAGGAAACGGCAGAGATACGCGAT
ACGGCCGCGTCCCTCCAGGCGCCCCTGAGTGTCGCTACAGAACCGAATCAACTGCCGATC
TCATTTGGAGCACCAAACGAGACTTTCCCCATAACGTTCGGGGATTTTGATGAAGGGGAG
ATTGAAAGCTTGTCCTCTGAGTTACTGACCTTTGGGGACTTCTCGCCGGGCGAAGTGGAT
GACCTGACAGACAGCGACTGGTCCACGTGTTCAGACACGGACGACGAATTATGACTAGAT
AGGGCAGGTGGGTACATATTCTCATCTGACACCGGCCCCGGCCACCTGCAACAGAGGTCT
GTCCGTCAGACAGTACTGCCGGTAAATACCTTGGAGGAAGTTCAGGAGGAGAAATGTTAC
CCACCTAAGTTGGATGAAGTGAAAGAGCAGTTGTTACTTAAGAAACTCCAGGAAAGTGCG
TCCATGGCTAACAGAAGCAGGTACCAATCCCGCAAAGTAGAGAACATGAAAGCAACAATA
GTCCAAAGGCTGAAGGGTGGTTGCAAACTTTATTTAATGTCGGAGACCCCGAAAGTTCCT
ACCTACCGAACTACATATCCGGCACCAGTGTACTCACCCCCAATCAATATCCGACTGTCC
AACCCCGAGTCTGCTGTGGCAGCGTGCAATGAGTTCCTAGCAAGGAACTATCCGACAGTT
GCGTCGTACCAAATCACCGATGAGTACGATGCATACCTAGACATGGTGGACGGGTCGGAA
AGTTGCCTTGACCGGGCGACGTTCAACCCATCAAAGCTTAGAAGTTATCCAAAACAGCAC
TCCTACCATGCACCCACAATCAGAAGTGCCGTACCTTCCCCGTTCCAGAACACGCTGCAG
AACGTACTGGCTGCTGCCACGAAAAGAAATTGCAACGTCACACAGATGAGAGAACTGCCT
ACTTTGGATTCAGCGGTATTTAATGTTGAGTGCTTTAAAAAATTTGCGTGCAATCAAGAA
TACTGGAAGGAATTTGCCGCCAGCCCTATTAGGATAACGACTGAGAACTTGACAACTTAT
GTCACAAAACTAAAAGGACCAAAAGCAGCAGCACTGTTTGCCAAGACACATAACCTGCTA
CCACTGCAGGAGGTGCCGATGGACAGGTTTACTGTAGACATGAAAAGGGACGTGAAGGTG
ACTCCGGGGACGAAGCACACTGAGGAAAGACCTAAAGTGCAGGTCATACAGGCAGCCGAA
CCTTTGGCAACAGCATATCTGTGTGGGATCCACAGAGAGTTGGTCAGAAGGCTGAATGCA
GTCCTTCTACCTAATGTACACACGCTGTTTGACATGTCTGCCGAGGACTTTGACGCCATT
ATTGCCGCGCACTTCAAGCCGGGGGACGCCGTATTGGAAACCGATATAGCCTCCTTTGAC
AAGAGCCAAGACGACTCATTGGCGCTCACTGCTCTAATGTTGCTAGAGGATTTGGGGGTG
GATCATCCCCTGTTGGACTTGATAGAGGCTGCCTTCGGGGAGATCTCCAGCTGCCACCTA
CCGACGGGCACCCGTTTTAAGTTCGGCGCCATGATGAAGTCTGGTATGTTCCTAACCCTG
TTCGTCAACACACTGCTAAACATCACCATAGCCAGCCGAGTGCTGGAGGACCGCTTGACA
AGGTCTGCGTGCGCGGCCTTCATCGGCGACGACAATATAATACATGGGGTTGTCTCTGAC
GAACTGATGGCAGCAAGGTGTGCTACATGGATGAACATGGAAGTGAAGATCATAGATGCG
GTCGTGTCTCAGAAAGCCCCGTACTTCTGCGGAGGGTTTATACTGTATGACACAGTAGCA
GGCACGGCCTGCAGAGTGGCAGACCCGCTAAAGCGGCTGTTCAAGCTGGGCAAACCGCTG
GCAGCGGGAGATGAACAAGACGACGACAGAAGACGTGCACTGGCTGACGAAGTGGTTAGA
TGGCAACGAACAGGACTAACTGATGAGCTAGAAAAAGCGGTACACTCCAGGTATGAAGTG
CAGGGCATATCTGTCGTGGTAATGTCTATGGCCACCTTTGCAAGCTCTAGATCTAACTTT
GAGAAGCTCAGAGGACCCGTCGTAACCCTGTACGGTGGTCCT---
>ADG95949
ATGGATCCC---GTGTACGTGGACATAGACGCCGACAGCGCCTTTTTGAAGGCCCTGCAG
CGTGCGTACCCCATGTTTGAGGTGGAACCAAGGCAGGTCACACCGAATGACCATGCCAAT
GCTAGAGCATTCTCGCATCTAGCTATAAAACTAATAGAGCAGGAAATTGATCCCGACTCA
ACCATCCTGGACATAGGCAGCGCGCCAGCAAGGAGGATGATGTCGGATAGGAAGTACCAC
TGCGTTTGCCCAATGCGCAGCGCAGAAGACCCTGAGAGACTCGCCAACTACGCGAGAAAA
CTAGCATCTGCCGCAGGAAAAGTCTTGGACAGAAACATCTCCGGAAAAATCGGAGATCTA
CAAGCAGTAATGGCTGTACCAGACGCAGAAACGCCCACATTCTGCTTGCACACTGACGTC
TCATGTAGACAAAGGGCGGACGTCGCTATATATCAGGACGTCTACGCCGTGCATGCACCA
ACATCGCTATACCACCAGGCGATTAAAGGAGTCCGTGTAGCATACTGGATAGGGTTTGAT
ACAACCCCGTTCATGTATAATGCCATGGCAGGTGCATACCCCTCGTACTCGACAAACTGG
GCAGATGAGCAGGTGCTGAAGGCAAAGAACATAGGATTATGTTCAACAGACCTGACGGAA
GGTAGACGAGGTAAACTGTCTATCATGAGAGGAAAAAAAATGAAGCCATGTGACCGCGTA
CTGTTCTCAGTCGGGTCAACGCTTTACCCGGAGAGCCGTAAGCTTCTTAAGAGTTGGCAC
TTACCTTCAGTGTTCCACCTAAAAGGGAAGCTCAGCTTCACGTGCCGCTGTGATACAGTG
GTTTCGTGTGAAGGCTATGTCGTTAAGAGAATAACGATTAGCCCGGGCCTCTACGGTGAA
ACCTCAGGGTACGCAGTAACCCACCATGCAGACGGATTCCTAATGTGCAAAACAACCGAT
ACGGTAGATGGCGAGAGAGTGTCATTTTCGGTATGCACGTACGTACCCGCAACCATTTGT
GATCAAATGACAGGTATCCTTGCCACGGAGGTTACACCGGAGGATGCACAGAAGCTGCTG
GTGGGACTGAACCAGAGAATAGTGGTCAATGGCAGAACGCAGAGGAACACGAACACAATG
AAGAATTACTTGCTTCCTGTGGTTGCCCAAGCCTTCAGTAAGTGGGCAAAGGAATGCCGG
AAAGATATGGAAGATGAAAAACTTTTGGGCATCAGAGAAAGGACACTGACATGCTGCTGC
CTTTGGGCGTTCAAGAAGCAGAAGACACACACGGTCTACAAGAGGCCTGACACTCAGTCA
ATTCAGAAAGTCCCAGCCGAATTTGACAGCTTTGTGGTACCAGGTCTGTGGTCATCTGGA
CTGTCGATCCCGCTACGGACCAGAATCAAGTGGCTGCTAAGCAAAGTGCCAAAGACTGAT
TTGATCCCTTACAGCGGTGACGCCAAAGAAGCCCGCGACGCTGAAAAAGAAGCAGAAGAA
GAACGAGAAGCGGAGCTAACTCGCGAGGCACTACCACCACTACAGGCGGCACAGGATGAC
GTCCAGGTCGAAATTGACGTGGAACAGCTCGAAGACAGAGCTGGGGCAGGAATAATTGAA
ACTCCAAGAGGAGCCATCAAAGTCACTGCCCAACCAACAGACCACGTCGTGGGAGAGTAC
TTGGTACTTTCCCCGCAGACCGTGTTACGAAGCCAGAAGCTCAGCCTGATCCACGCATTG
GCGGAACAAGTGAAGACATGCACACACAGCGGACGAGCAGGAAGGTACGCGGTCGAAGCA
TATGACGGCAGAATCCTTGTGCCCTCAGGCTATGCAATATCACCTGAAGACTTCCAGAGC
CTGAGCGAAAGTGCGACGATGGTGTACAACGAAAGGGAGTTCGTAAATAGGAAATTACAC
CATATCGCGTTGCACGGACCAGCCCTGAACACTGACGAGGAGTCGTACGAGCTGGTAAGG
GCAGAAAGGACAGAGCATGAGTACGTCTATGATGTGGACCAAAGAAGGTGCTGCAAGAAA
GAGGAGGCAGCCGGGCTGGTACTGGTCGGCGACTTGACCAACCCGCCCTACCATGAGTTC
GCATATGAAGGGCTGAGAATCCGCCCCGCCTGCCCATACAAGACCGCAGTAATAGGGGTC
TTTGGAGTGCCAGGATCCGGCAAATCAGCAATCATTAAGAACCTGGTTACCAGGCAAGAC
CTAGTGACCAGTGGAAAGAAAGAAAACTGCCAAGAAATCTCCACCGATGTGATGCGACAG
AGGAACCTGGAGATATCTGCACGCACGGTCGACTCACTGCTCTTGAACGGATGCAATAGA
CCAGTCGACGTGTTGTACGTCGACGAAGCGTTTGCGTGCCATTCTGGCACGCTACTTGCC
CTGATAGCCTTGGTGAGACCGAGGCAGAAAGTCGTGCTATGCGGTGATCCGAAACAGTGC
GGCTTCTTCAATATGATGCAGATGAAAGTTAACTACAACCATAACATCTGCACCCAAGTG
TACCATAAAAGTATTTCCAGGCGGTGTACACTGCCTGTGACTGCCATTGTGTCCTCGTTG
CATTACGAAGGCAAAATGCGCACAACAAATGAGTACAACAAGCCAATTGTAGTGGATACT
ACAGGCTCGACAAAACCCGACCCCGGAGACCTTGTGTTAACATGTTTCAGAGGGTGGGTT
AAGCAACTGCAAATTGACTATCGTGGACACGAGGTCATGACAGCAGCTGCATCTCAGGGG
CTAACCAGAAAAGGGGTCTATGCCGTCAGGCAAAAAGTCAATGAAAACCCCCTTTACGCA
TCAACATCAGAGCACGTGAACGTGCTACTGACGCGTACGGAAGGCAAACTAGTATGGAAG
ACACTTTCTGGAGACCCATGGATAAAGACACTGCAGAACCCGCCGAAAGGAAATTTTAAA
GCAACAATTAAGGAATGGGAAGTGGAACATGCTTCAATAATGGCGGGTATCTGTAACCAC
CAAGTGACCTTTGACACGTTCCAGAATAAAGCCAATGTCTGCTGGGCGAAGAGCTTAGTC
CCCATCCTAGAAACAGCAGGGATAAAACTAAACGACAGGCAGTGGTCCCAGATAATCCAG
GCTTTTAAAGAAGACAGAGCATACTCACCCGAGGTGGCCCTGAATGAGATATGCACGCGC
ATGTACGGGGTAGACCTGGACAGCGGACTGTTCTCTAAACCACTGGTGTCCGTGCATTAT
GCGGATAATCACTGGGACAACAGGCCGGGAGGGAAGATGTTCGGATTCAACCCCGAAGCG
GCGTCCATACTGGAGAGGAAATACCCGTTTATAAAAGGGAAGTGGAATACCAACAAGCAA
ATCTGTGTGACTACTAGGAGGATTGAAGATTTTAACCCGAACATCAACATTATACCTGCC
AACAGGAGACTACCGCATTCATTGGTGGCCGAACATCGCCCGGTAAAAGGGGAGAGGATG
GAATGGTTGGTCAACAAAATAAATGGCCACCATGTGCTCCTGGTCAGCGGCTACAACCTC
GTTCTGCCCACTAAGAGAGTCACCTGGGTGGCGCCGCTGGGCATTCGGGGAGCTGACTAC
ACATACAACCTAGAGTTAGGCCTACCAGCAACGCTCGGTAGATATGACCTAGTGATTATA
AACATCCACACACCCTTTCGCATACATCATTACCAACAGTGCGTGGATCACGCAATGAAG
CTGCAGATGCTCGGAGGAGACTCCCTGAGACTGCTCAAGCCGGGTGGTTCATTACTGATC
AGGGCATACGGCTACGCAGACAGAACAAGCGAACGAGTAGTCTGCGTACTAGGACGCAAG
TTTCGATCATCCAGAGCGTTGAAACCGCCGTGCGTCACTAGCAACACCGAGATGTTTTTC
TTGTTCAGCAACTTTGATAACGGCAGAAGGAACTTTACAACGCACGTAATGAACAACCAG
CTGAATGCTGCTTTTGTTGGTCAGGCCACCCGAGCAGGGTGCGCACCGTCGTACCGGGTT
AAACGCATGGACATCGCAAAGAACGATGAAGAGTGCGTAGTCAACGCCGCCAACCCTCGT
GGGCTACCAGGCGATGGCGTCTGTAAAGCAGTATACAAAAAATGGCCGGAGTCCTTCAAG
AACAGTGCAACACCAGTGGGAACCGCAAAGACAGTCATGTGCGGTACATACCCGGTAATC
CATGCAGTAGGACCTAATTTCTCAAATTACTCTGAGTCCGAAGGAGACCGGGAGTTGGCA
GCTGCTTACCGAGAAGTCGCCAAGGAGGTGACTAGACTAGGAGTAAACAGCGTAGCTATA
CCGCTCCTTTCCACCGGTGTGTACTCTGGAGGGAAAGACAGGCTGACTCAGTCATTAAAC
CACCTTTTTACAGCATTAGATTCAACTGATGCAGATGTGGTTATCTACTGCCGCGACAAG
GAGTGGGAGAAGAAAATAGCCGAGGCCATACAAATGAGGACCCAAGTGGAACTACTAGAC
GAACACATCTCTGTAGACTGCGATATCATCCGAGTGCACCCTGATAGCAGTCTGGCAGGT
AGAAAAGGGTACAGCACTACAGAAGGTTCACTGTACTCCTACTTGGAAGGGACACGGTTC
CATCAGACGGCAGTGGACATGGCAGAAGTATACACCATGTGGCCAAAGCAGACGGAGGCT
AATGAACAAGTTTGCTTGTACGCATTGGGGGAAAGCATAGAATCAATCAGGCAAAAGTGC
CCAGTGGATGACGCAGATGCATCGTCGCCCCCAAAAACCGTCCCGTGCCTCTGCCGTTAT
GCCATGACACCCGAACGAGTCACCAGGCTTCGTATGAACCATGTCACAAGCATAATAGTA
TGCTCATCATTCCCCCTTCCAAAGTATAAAATAGAAGGAGTGCAGAAAGTCAAGTGTTCT
AAAGTGATGCTGTTCGACCATAACGTGCCATCACGCGTTAGTCCAAGGGTATATAAATCG
CCTCAGGAGACCGCACAAGAAGTAAGTTCGACCACGTCGCTGACGCACAGCCAATTCGAC
CTTAGCGTTGACGGTGAGGAACTGCCCGCTCCGTCTGACTTGGAAGCTGATGCTCCGATT
CCGGAACCAACACAAGACGACAGAGCGGCACTTACTTTGCCTCCCACGATTGAAAATTTT
TCGGCTGTGTCAGACTGGGTAATGAATACCGCGCCAGTCGCACCACCCAGAAGAAGACGT
GGGAAAAACTTGAATGTCACCTGCGACGAGAGAGAAGGGAACGTACTTCCCATGGCTAGC
GTTCGGTTTTTCAGAGCGGATCTGCACTCCATTGTACAGGAAACGGCAGAGATACGCGAT
ACGGCCGCGTCCCTCCAGGCGCCCCTGAGTGTCGCTACAGAACCAAATCAACTGCCGATC
TCATTTGGAGCACCAAACGAGACTTTCCCCATAACGTTCGGGGATTTTGATGAAGGGGAG
ATTGAAAGCTTGTCCTCTGAGTTACTGACCTTTGGGGACTTCTCGCCGGGCGAAGTGGAT
GACCTGACAGACAGCGACTGGTCCACGTGTTCAGACACGGACGACGAATTATGACTAGAT
AGGGCAGGTGGGTACATATTCTCATCTGACACCGGCCCCGGCCACCTGCAACAGAGGTCT
GTCCGCCAGACAGTACTGCCGGTAAACACCTTGGAGGAAGTTCAGGAGGAGAAATGTTAC
CCACCTAAGTTGGATGAAGTGAAAGAGCAGTTGTTACTTAAGAAACTCCAGGAAAGCGCG
TCCATGGCTAACAGAAGCAGGTACCAATCCCGCAAAGTAGAGAACATGAAAGCAACAATA
GTCCAAAGGCTGAAGGGTGGTTGCAAACTTTATTTAATGTCGGAGACCCCGAAAGTTCCT
ACCTACCGAACTACATATCCGGCACCAGTGTACTCACCCCCAATCAATATCCGACTGTCC
AACCCCGAGTCTGCTGTGGCAGCGTGCAATGAGTTCCTAGCAAGGAACTATCCGACAGTT
GCGTCGTACCAAATCACCGATGAGTACGATGCATACCTGGATATGGTGGACGGGTCGGAA
AGTTGCCTTGACCGGGCGACGTTCAATCCATCAAAGCTTAGAAGTTATCCAAAACAGCAC
TCCTACCATGCACCTACAATCAGAAGTGCCGTACCTTCCCCGTTCCAGAACACGCTGCAG
AACGTACTGGCTGCTGCCACGAAAAGAAATTGCAACGTCACACAGATGAGAGAACTGCCT
ACTTTGGATTCAGCGGTATTTAATGTTGAGTGCTTTAAAAAATTTGCGTGCAATCAAGAA
TACTGGAAGGAATTTGCCGCCAGTCCTATTAGGATAACGACTGAGAACTTGACAACTTAT
GTCACAAAACTAAAAGGACCAAAAGCAGCAGCATTGTTTGCCAAGACACATAACCTGCTA
CCACTGCAGGAGGTGCCGATGGACAGGTTTACTGTAGACATGAAAAGGGACGTGAAGGTG
ACTCCGGGGACGAAGCACACTGAGGAAAGACCTAAAGTGCAGGTCATACAGGCAGCCGAA
CCTTTGGCAACAGCATATCTGTGTGGGATCCACAGAGAGTTGGTCAGAAGGCTGAATGCA
GTCCTTCTACCTAATGTACACACGCTGTTTGATATGTCTGCCGAGGACTTTGACGCCATT
ATTGCCGCGCACTTCAAGCCCGGGGACGCTGTATTGGAAACCGATATAGCCTCCTTTGAC
AAGAGCCAAGACGACTCATTGGCGCTCACTGCTCTAATGTTGCTAGAGGATTTGGGGGTG
GATCATCCCCTGTTGGACTTGATAGAGGCTGCCTTCGGGGAGATCTCCAGCTGCCACCTA
CCGACGGGCACTCGTTTTAAGTTCGGCGCCATGATGAAGTCTGGTATGTTCCTAACCCTG
TTCGTCAACACACTGCTAAACATCACCATAGCCAGCCGAGTGCTGGAGGACCGCTTGACA
AAGTCTGCGTGCGCGGCCTTCATCGGCGACGACAATATAATACATGGGGTTGTCTCTGAC
GAACTGATGGCAGCAAGATGCGCTACATGGATGAACATGGAAGTGAAGATCATAGATGCG
GTCGTGTCTCAGAAAGCCCCGTACTTCTGCGGAGGGTTTATACTGTATGACACAGTAGCA
GGCACGGCCTGCAGAGTGGCAGACCCGCTAAAGCGGCTGTTCAAGCTGGGCAAACCGCTG
GCGGCGGGAGATGAACAAGACGACGACAGAAGACGTGCACTGGCTGACGAAGTGGTTAGA
TGGCAACGAACAGGGCTAACTGATGAGCTAGAAAAAGCGGTACACTCCAGGTATGAAGTG
CAGGGCATATCTGTCGTGGTAATGTCTATGGCCACCTTTGCAAGCTCTAGATCTAACTTT
GAGAAGCTCAGAGGACCCATCGTAACCCTGTACGGTGGTCCT---
>ADG95945
ATGGATCCC---GTGTACGTGGACATAGACGCCGACAGCGCCTTTTTGAAGGCCCTGCAG
CGTGCGTACCCCATGTTTGAGGTGGAACCAAGGCAGGTCACACCGAATGACCATGCCAAT
GCTAGAGCATTCTCGCATCTAGCTATAAAACTAATAGAGCAGGAAATTGATCCCGACTCA
ACCATCCTGGACATAGGCAGCGCGCCAGCAAGGAGGATGATGTCGGATAGGAAGTACCAC
TGCGTTTGCCCAATGCGCAGCGCAGAAGACCCTGAGAGACTCGCCAACTACGCGAGAAAA
CTAGCATCTGCCGCAGGAAAAGTCTTGGACAGAAACATCTCCGGAAAAATCGGAGATCTA
CAAGCAGTAATGGCTGTACCAGACGCAGAAACGCCCACATTCTGCTTGCACACTGACGTC
TCATGTAGACAAAGGGCGGACGTCGCTATATACCAGGACGTCTACGCCGTGCATGCACCA
ACATCGCTATACCACCAGGCGATTAAAGGAGTCAGTGTAGCATACTGGATAGGGTTTGAC
ACAACCCCGTTCATGTATAATGCCATGGCAGGTGCATACCCCTCGTACTCGACAAACTGG
GCAGATGAGCAGGTGCTGAAGGCAAAGAACATAGGATTATGTTCAACAGACCTGACGGAA
GGTAGACGAGGTAAATTGTCTATCATGAGAGGAGAAAAGATGAAGCCATGTGACCGCGTA
CTGTTCTCAGTCGGGTCAACGCTTTACCCGGAGAGCCGTAAGCTTCTTAAGAGTTGGCAC
TTACCTTCAGTGTTCCATCTAAAAGGGAAGCTCAGCTTCACGTGCCGCTGTGATACAGTG
GTTTCGTGTGAAGGCTATGTCGTTAAGAGAATAACGATTAGCCCGGGCCTCTACGGTAAA
ACCACAGGGTACGCAGTAACCCACCATGCAGACGGATTCCTAATGTGCAAAACAACCGAT
ACGGTAGATGGCGAGAGAGTGTCATTTTCGGTATGCACGTACGTACCCGCAACCATTTGT
GATCAAATGACAGGTATTCTTGCCACGGAGGTTACACCGGAGGATGCACAGAAGCTGCTG
GTGGGACTGAACCAGAGGATAGTGGTCAATGGCAGAACGCAGAGGAACACGAACACAATG
AAGAATTACTTGCTTCCTGTGGTTGCCCAAGCCTTCAGTAAGTGGGCAAAGGAATGCCGG
AAAGATATGGAAGATGAAAAACTTTTGGGCATCAGAGAAAGGACACTGACATGCTGCTGC
CTTTGGGCGTTCAAGAAGCAGAAGACACACACGGTCTACAAGAGGCCTGACACTCAGTCA
ATTCAGAAAGTCCCAGCCGAATTTGACAGCTTTGTGGTACCAAGTTTGTGGTCATCTGGA
CTGTCGATCCCGCTACGGACCAGAATCAAGTGGCTGCTAAGCAAAATGCCAAAGACTGAT
TTGATCCCTTACAGCGGTGACGCCAAAGAAGCCCGCGACGCTGAAAAAGAAGCAGAAGAA
GAACGAGAAGCGGAGCTAACTCGCGAGGCACTACCACCACTACAGGCGGCACAGGATGAC
GTCCAGGTCGAAATTGACGTGGAACAGCTCGAAGACAGAGCTGGGGCAGGAATAATTGAA
ACTCCAAGAGGAGCCATCAAAGTCACTGCCCAACCAACAGACCACGTCGTGGGAGAGTAC
TTGGTACTTTCCCCGCAGACCGTGTTACGAAGCCAGAAGCTCAGCCTGATCCACGCATTG
GCGGAACAAGTGAAGACATGCACACACAGCGGACGAGCAGGAAGGTACGCGGTCGAAGCA
TATGACGGCAGAATCCTTGTGCCCTCAGGCTATGCAATATCACCTGAAGACTTCCAGAGC
CTGAGCGAAAGTGCGACGATGGTGTACAACGAAAGGGAGTTCGTAAATAGGAAATTACAC
CATATCGCGTTGCACGGACCAGCCCTGAACACTGACGAGGAGTCGTACGAGCTGGTAAGG
GCAGAAAGGACAGAGCATGAGTACGTCTATGATGTGGACCAAAGAAGGTGCTGCAAGAAA
GAGGAGGCAGCCGGGCTGGTACTGGTCGGCGACTTGACCAACCCGCCCTACCATGAGTTC
GCATATGAAGGGCTGAGAATCCGCCCCGCCTGCCCATACAAGACCGCAGTAATAGGGGTC
TTTGGAGTGCCAGGATCCGGCAAATCAGCAATCATTAAGAACCTGGTTACCAGGCAAGAC
CTAGTGACCAGTGGAAAGAAAGAAAACTGCCAAGAAATCTCCACCGATGTGATGCGACAG
AGGAACCTGGAGATATCTGCACGCACGGTCGACTCACTGCTCTTGAACGGATGCAATAGA
CCAGTCGACGTGTTGTACGTCGACGAAGCGTTTGCGTGCCATTCTGGCACGCTACTTGCT
CTGATAGCCTTGGTGAGACCGAGGCAGAAAGTCGTGCTATGCGGTGATCCGAAACAGTGC
GGCTTCTTCAATATGATGCAGATGAAAGTTAACTACAACCATAACATCTGCACCCAAGTG
TACCATAAAAGTATTTCCAGGCGGTGTACACTGCCTGTGACTGCCATTGTGTCCTCGTTG
CATTACGAAGGCAAAATGCGCACAACAAATGAGTACAACAAGCCAATTGTAGTGGATACT
ACAGGCTCGACAAAACCCGACCCCGGAGACCTTGTGTTAACATGTTTCAGAGGGTGGGTT
AAGCAACTGCAAATTGACTATCGTGGACACGAGGTCATGACAGCAGCTGCATCTCAGGGG
CTAACCAGAAAAGGGGTCTATGCCGTCAGGCAAAAAGTCAATGAAAACCCCCTTTACGCA
TCAACATCAGAGCACGTGAACGTGCTACTGACGCGTACGGAAGGCAAACTAGTATGGAAG
ACACTTTCTGGAGACCCATGGATAAAGACACTGCAGAACCCGCCGAAAGGAAATTTTAAA
GCAACAATTAAGGAATGGGAAGTGGAACATGCTTCAATAATGGCGGGTATCTGTAACCAC
CAAGTGACCTTTGACACGTTCCAGAATAAAGCCAATGTCTGCTGGGCGAAGAGCTTAGTC
CCCATCCTAGAAACAGCAGGGATAAAACTAAACGACAGGCAGTGGTCCCAGATAATCCAG
GCTTTTAAAGAAGACAGAGCATACTCACCCGAGGTGGCCCTGAATGAGATATGCACGCGC
ATGTACGGGGTAGACCTGGACAGCGGACTGTTCTCTAAACCACTGGTGTCCGTGCATTAT
GCGGATAATCACTGGGACAACAGGCCGGGAGGGAAGATGTTCGGATTCAACCCCGAAGCG
GCGTCCATACTGGAGAGGAAATACCCGTTTACAAAAGGGAAGTGGAATACCAACAAGCAA
ATCTGTGTGACTACTAGGAGGATTGAAGATTTTAACCCGAACATCAACATTATACCTGCC
AACAGGAGACTACCGCATTCATTGGTGGCCGAACATCGCCCGGTAAAAGGGGAGAGGATG
GAATGGTTGGTCAACAAAATAAATGGCCACCATGTGCTCCTGGTCAGCGGCTACAACCTC
GTTCTGCCCACTAAGAGAGTCACCTGGGTGGCGCCGCTGGGCATTCGGGGAGCTGACTAC
ACATACAACCTAGAGTTAGGCCTACCAGCAACGCTCGGTAGATATGACCTAGTGATTATA
AACATCCACACACCCTTTCGCATACATCATTACCAACAGTGCGTGGATCACGCAATGAAG
CTGCAGATGCTCGGAGGAGACTCCCTGAGACTGCTCAAGCCGGGTGGTTCATTACTGATC
AGGGCATACGGCTACGCAGACAGAACAAGCGAACGAGTAGTCTGCGTACTAGGACGCAAG
TTTCGATCATCCAGAGCGTTGAAACCGCCGTGCGTCACTAGCAACACCGAGATGTTTTTC
TTGTTCAGCAACTTTGATAACGGCAGAAGGAACTTTACAACGCACGTAATGAACAACCAG
CTGAATGCTGCTTTTGTTGGTCAGGCCACCCGAGCAGGGTGTGCACCGTCGTACCGGGTT
AAACGCATGGACATCGCAAAGAACGATGAAGAGTGCGTAGTCAACGCCGCCAACCCTCGT
GGGCTACCAGGCGATGGCGTCTGTAAAGCAGTATACAAAAAATGGCCGGAGTCCTTCAAG
AACAGTGCAACACCAGTGGGAACCGCAAAGACAGTCATGTGCGGTACATACCCGGTAATC
CATGCAGTAGGACCTAATTTCTCAAATTACTCTGAGTCCGAAGGAGACCGGGAGTTGGCA
GCTGCTTACCGAGAAGTCGCTAAGGAGGTGACTAGACTAGGAGTAAACAGCGTAGCTATA
CCGCTCCTTTCCACCGGTGTGTACTCTGGAGGGAAAGACAGGCTGACTCAGTCATTAAAC
CACCTTTTTACAGCATTAGATTCAACTGATGCAGATGTGGTTATCTACTGCCGCGACAAG
GAGTGGGAGAAGAAAATAGCCGAGGCCATACAAATGAGGACCCAAGTGGAACTACTAGAC
GAACACATCTCTGTAGACTGCGATATCATCCGAGTGCACCCTGACAGCAGTCTGGCAGGT
AGAAAAGGGTACAGCACTACAGAAGGTTCACTGTACTCCTACTTGGAAGGGACACGGTTC
CATCAGACGGCAGTGGACATGGCAGAAGTATACACCATGTGGCCAAAGCAGACGGAGGCT
AATGAACAAGTTTGCTTGTACGCATTGGGGGAAAGCATAGAATCAATCAGGCAAAAGTGC
CCAGTGGATGACGCAGATGCATCGTCGCCCCCAAAAACCGTCCCGTGCCTCTGCCGTTAT
GCCATGACACCCGAACGAGTCACCAGGCTTCGTATGAACCATGTCACAAGCATAATAGTA
TGCTCATCATTCCCCCTTCCAAAGTATAAAATAGAAGGAGTGCAGAAAGTCAAGTGTTCT
AAAGTGATGCTGTTCGACCATAACGTGCCATCACGCGTTAGTCCAAGGGAATATAAATCG
CCTCAGGAGACTGCACAAGAAGTAAGTTCGACCACGTCACTGACGCACAGCCAATTCGAC
CTTAGCGTTGACGGTGAGGAACTGCCCGCTCCGTCTGACTTGGAAGCTGATGCTCCGATT
CCGGAACCAACACCAGACGACAGAGCGGTACTTACTTTGCCTCCCACGATTGAAAATTTT
TCGGCTGTGTCAGACTGGGTAATGAATACCGCGCCAGTCGCACCACCCAGAAGAAGACGT
GGGAAAAACTTGAATGTCACCTGCGACGAGAGAGAAGGGAACGTACTTCCCATGGCTAGC
GTTCGGTTTTTCAGAGCGGATCTGCACTCCATCGTACAGGAAACGGCAGAGATACGCGAT
ACGGCCGCGTCCCTCCAGGCGCCCCTGAGTGTCGCTACAGAACCAAATCAACTGCCGATC
TCATTCGGAGCACCAAACGAGACTTTCCCCATAACGTTCGGGGATTTTGATGAAGGGGAG
ATTGAAAGCTTGTCCTCTGAGTTACTGACCTTTGGGGACTTCTCGCCGGGCGAAGTGGAT
GACCTGACAGACAGCGACTGGTCCACGTGTTCAGACACGGACGACGAATTATGACTAGAT
AGGGCAGGTGGGTACATATTCTCATCTGACACCGGCCCCGGCCACCTGCAACAGAGGTCT
GTCCGTCAGACAGTACTGCCGGTAAATACCTTGGAGGAAGTTCAGGAGGAGAAATGTTAC
CCACCTAAGTTGGATGAAGTGAAAGAGCAGTTGTTACTTAAGAAACTCCAGGAAAGTGCG
TCCATGGCTAACAGAAGCAGGTACCAATCCCGCAAAGTAGAGAACATGAAAGCAACAATA
GTCCAAAGGCTGAAGGGTGGTTGCAAACTTTATTTAATGTCGGAGACCCCGAAAGTTCCT
ACCTACCGAACTACATATCCGGCACCAGTGTACTCACCCCCAATCAATATCCGACTGTCC
AACCCCGAGTCTGCTGTGGCAGCGTGCAATGAGTTCCTAGCAAGGAACTATCCGACAGTT
GCGTCGTACCAAATCACCGATGAGTACGATGCATACCTGGATATGGTGGACGGGTCGGAA
AGTTGCCTTGACCGGGCGACGTTCAATCCATCAAAGCTTAGAAGTTATCCAAAACAGCAC
TCCTACCATGCACCTACAATCAGAAGTGCCGTACCTTCCCCGTTCCAGAACACGCTGCAG
AACGTACTGGCTGCTGCCACGAAAAGAAATTGCAACGTCACACAGATGAGAGAACTGCCT
ACTTTGGATTCAGCGGTATTTAATGTTGAGTGCTTTAAAAAATTTGCGTGCAATCAAGAA
TACTGGAAGGAATTTGCCGCCAGTCCTATTAGGATAACGACTGAGAACTTGACAACTTAT
GTCACAAAACTAAAAGGACCAAAAGCAGCAGCATTGTTTGCCAAGACACATAACCTGCTA
CCACTGCAGGAGGTGCCGATGGACAGGTTTACTGTAGACATGAAAAGGGACGTGAAGGTG
ACTCCGGGGACGAAGCACACTGAGGAAAGACCTAAAGTGCAGGTCATACAGGCAGCCGAA
CCTTTGGCAACAGCATATCTGTGTGGGATCCACAGAGAGTTGGTCAGAAGGCTGAATGCA
GTCCTTCTACCTAATGTACACACGCTGTTTGACATGTCTGCCGAGGACTTTGACGCCATT
ATTGCCGCGCACTTCAAGCCGGGGGACGCCGTATTGGAAACCGATATAGCCTCCTTTGAC
AAGAGCCAAGACGACTCATTGGCGCTCACTGCTCTAATGTTGCTAGAGGATTTGGGGGTG
GATCATCCCCTGTTGGACTTGATAGAGGCTGCCTTCGGGGAGATCTCCAGCTGCCACCTA
CCGACGGGCACCCGTTTTAAGTTCGGCGCCATGATGAAGTCTGGTATGTTCCTAACCCTG
TTCGTCAACACACTGCTAAACATCACCATAGCCAGCCGAGTGCTGGAGGACCGCTTGACA
AAGTCTGCGTGCGCGGCCTTCATCGGCGACGACAATATAATACATGGGGTTGTCTCTGAC
AAACTGATGGCAGCAAGATGTGCTACATGGATGAACATGGAAGTGAAGATCATAGATGCG
GTCGTGTCTCAGAAAGCCCCGTACTTCTGCGGAGGGTTTATACTGTATGACACAGTAGCA
GGCACGGCCTGCAGAGTGGCAGACCCGCTAAAGCGGCTGTTCAAGCTGGGCAAACCGCTG
GCGGCGGGAGATGAACAAGACGACGACAGAAGACGTGCACTGGCTGACGAAGTGGTTAGA
TGGCAACGAACAGGGCTAACTGATGAGCTAGAAAAAGCGGTACACTCCAGGTATGAAGTG
CAGGGCATATCTGTCGTGGTAATGTCTATGGCCACCTTTGCAAGCTCTAGATCTAACTTT
GAGAAGCTCAGAGGACCCATCGTAACCCTGTACGGTGGTCCT---
>ADG95947
ATGGATCCC---GTGTACGTGGACATAGACGCCGACAGCGCCTTTTTGAAGGCCCTGCAG
CGTGCGTACCCCATGTTTGAGGTGGAACCAAGGCAGGTCACACCGAATGACCATGCCAAT
GCTAGAGCATTCTCGCATCTAGCTATAAAACTAATAGAGCAGGAAATTGATCCCGACTCA
ACCATCCTGGACATAGGCAGCGCGCCAGCAAGGAGGATGATGTCGGATAGGAAGTACCAC
TGCGTTTGCCCAATGCGCAGCGCAGAAGACCCTGAGAGACTCGCCAACTACGCGAGAAAA
CTAGCATCTGCCGCAGGAAAAGTCCTGGACAGAAACATCTCCGGAAAAATCGGAGATCTA
CAAGCAGTAATGGCTGTACCAGACGCAGAAACGCCCACATTCTGCTTGCACACTGACGTC
TCATGTAGACAGAGGGCGGACGTCGCTATATACCAGGACGTCTACGCCGTGCATGCACCA
ACGTCGCTATACCACCAGGCGATTAAAGGAGTCGGTGTAGCATACTGGATAGGGTTTGAT
ACGACCCCGTTCATGTATAATGCCATGGCAGGTGCATACCCCTCGTACTCGACAAACTGG
GCAGATGAGCAGGTGCTGAAGGCAAAGAACATAGGATTATGTTCAACAGACCTGACGGAA
GGTAGACGAGGTAAATTGTCTATCATGAGAGGGAAAAAGATGAAGCCATGTGACCGCGTA
CTGTTCTCAGTCGGGTCAACACTTTACCCGGAGAGCCGTAAGCTTCTTAAGAGTTGGCAC
TTACCTTCAGTGTTCCATCTAAAAGGGAAGCTCAGCTTCACGTGCCGCTGTGATACAGTG
GTTTCGTGTGAAGGCTATGTCGTTAAGAGAATAACGATTAGCCCGGGCCTCTACGGTAAA
ACCACAGGGTATGCAGTAACCCACCATGCAGACGGATTCCTAATGTGCAAAACAACCGAT
ACGGTAGATGGCGAGAGAGTGTCATTTTCGGTATGCACGTACGTACCCGCAACCATTTGT
GATCAAATGACAGGTATTCTTGCCACGGAGGTTACACCGGAGGATGCACAGAAGCTGCTG
GTGGGACTGAACCAGAGGATAGTGGTCAATGGCAGAACGCAGAGGAACACGAACACAATG
AAGAATTACTTGCTTCCTGTGGTTGCCCAAGCCTTCAGTAAGTGGGCAAAGGAATGCCGG
AAAGATATGGAAGATGAAAAACTTTTGGGCATCAGAGAAAGGACACTGACATGCTGCTGC
CTTTGGGCGTTCAAGAAGCAGAAGACACACACGGTCTACAAGAGGCCTGACACTCAGTCG
ATTCAGAAAGTCCCAGCCGAATTTGACAGCTTTGCGGTACCAAGTCTGTGGTCATCTGGA
CTGTCGATCCCGCTACGGACCAGAATCAAGTGGCTGCTAAGCAAAATGCCAAAGACTGAT
TTGATCCCCTACAGCGGTGACGCCAAAGAAGCCCGCGACGCTGAAAAAGAAGCAGAAGAA
GAACGAGAAGCGGAGCTAACTCGCGAGGCACTACCACCACTACAGGCGGCACAGGATGAC
GTCCAGGTCGAAATTGACGTGGAACAGCTCGAAGACAGAGCTGGGGCAGGAATAATTGAA
ACTCCAAGAGGAGCCATCAAAGTCACTGCCCAACCAACAGACCACGTCGTGGGAGAGTAC
TTGGTACTTTCCCCGCAGACCGTGTTACGAAGCCAGAAGCTCAGCCTGATCCACGCATTG
GCGGAACAAGTGAAGACATGCACACACAGCGGACGAGCAGGAAGGTACGCGGTCGAAGCA
TATGACGGCAGAATCCTTGTGCCCTCAGGCTATGCAATATCACCTGAAGACTTCCAGAGC
CTGAGCGAAAGTGCGACGATGGTGTACAACGAAAGGGAGTTCGTAAATAGGAAATTACAC
CATATCGCGTTGCACGGACCAGCCCTGAACACTGACGAGGAGTCGTACGAGCTGGTAAGG
GCAGAAAGGACAGAGCATGAGTACGTCTATGATGTGGATCAAAGAAGGTGCTGCAAGAAA
GAGGAGGCAGCCGGGCTGGTACTGGTCGGCGACTTGACCAACCCGCCCTACCATGAGTTC
GCATATGAAGGGCTGAGAATCCGCCCCGCCTGCCCATACAAGACCGCAGTAATAGGGGTC
TTTGGAGTGCCAGGATCCGGCAAATCAGCAATCATTAAGAACCTGGTTACCAGGCAAGAC
CTAGTGACCAGTGGAAAGAAAGAAAACTGCCAAGAAATCTCCACCGATGTGATGCGACAG
AGGAACCTGGAGATATCTGCACGCACGGTCGACTCACTGCTCTTGAACGGATGCAATAGA
CCAGTCGACGTGTTGTACGTCGACGAAGCGTTTGCGTGCCACTCTGGCACGCTACTTGCT
CTGATAGCCTTGGTGAGACCGAGGCAGAAAGTCGTGCTATGCGGTGATCCGAAACAGTGC
GGCTTCTTCAATATGATGCAGATGAAAGTTAACTACAACCATAACATCTGCACCCAAGTG
TACCATAAAAGTATTTCCAGGCGGTGTACACTGCCTGTGACTGCCATTGTGTCCTCGTTG
CATTACGAAGGCAAAATGCGCACAACAAATGAGTACAACAAGCCAATTGTAGTGGATACT
ACAGGCTCGACAAAACCCGACCCCGGAGACCTTGTGTTAACATGTTTCAGAGGGTGGGTT
AAGCAACTGCAAATTGACTATCGTGGACACGAGGTCATGACAGCAGCTGCATCTCAGGGG
CTAACCAGAAAAGGGGTCTATGCCGTCAGGCAAAAAGTCAATGAAAACCCCCTTTACGCA
TCAACATCAGAGCACGTGAACGTGCTACTGACGCGTACGGAAGGCAAACTAGTATGGAAG
ACACTTTCTGGAGACCCATGGATAAAGACACTGCAGAACCCGCCGAAAGGAAATTTTAAA
GCAACTATTAAGGAATGGGAAGTGGAACATGCTTCAATAATGGCGGGTATCTGTAACCAC
CAAGTGACCTTTGACACGTTCCAGAATAAAGCCAATGTCTGCTGGGCGAAGAGCTTAGTC
CCCATCCTAGAAACAGCAGGGATAAAACTAAACGACAGGCAGTGGTCCCAGATAATCCAG
GCTTTCAAAGAAGACAGAGCATACTCACCCGAGGTGGCCCTGAATGAGATATGCACGCGC
ATGTACGGGGTAGACCTGGACAGCGGACTGTTCTCTAAACCACTGGTGTCCGTGCATTAT
GCGGATAATCACTGGGACAACAGGCCGGGAGGGAAGATGTTCGGATTCAACCCCGAAGCG
GCGTCCATACTGGAGAGGAAATACCCGTTTACAAAAGGGAAGTGGAATACCAACAAGCAA
ATCTGTGTGACTACTAGGAGGATTGAAGACTTTAACCCGAACATCAACATTATACCTGCC
AACAGGAGACTACCGCATTCATTGGTGGCCGAACATCGCCCGGTAAAAGGGGAGAGGATG
GAATGGTTGGTCAACAAAATAAATGGCCACCATGTGCTCCTGGTCAGCGGCTACAACCTC
GTTCTGCCCACTAAGAGAGTCACCTGGGTGGCGCCGCTGGGCATTCGGGGAGCTGACTAC
ACATACAACCTAGAGTTAGGCCTACCAGCAACGCTCGGTAGATATGACCTAGTGATTATA
AACATCCACACACCCTTTCGCATACATCATTACCAACAGTGCGTGGATCACGCAATGAAG
CTGCAGATGCTCGGAGGAGACTCCCTGAGACTGCTCAAGCCGGGTGGTTCATTACTGATC
AGGGCATACGGCTACGCAGACAGAACAAGCGAACGAGTAGTCTGCGTACTAGGACGCAAG
TTTCGATCATCCAGAGCGTTGAAACCGCCGTGCGTCACTAGCAACACCGAGATGTTTTTC
TTGTTCAGCAACTTTGATAACGGCAGAAGGAACTTTACGACGCACGTAATGAACAACCAG
CTGAATGCTGCTTTTGTTGGTCAGGCCACCCGAGCAGGGTGTGCACCGTCGTACCGGGTT
AGACGCATGGACATCGCAAAGAACGATGAAGAGTGCGTAGTCAACGCCGCCAACCCTCGT
GGGCTACCAGGCGATGGCGTCTGTAAAGCAGTATACAAAAAATGGCCGGAGTCCTTCAAG
AACAGTGCAACACCAGTGGGAACCGCAAAGACAGTCATGTGCGGTACATACCCGGTAATC
CATGCAGTAGGACCTAATTTCTCAAATTACTCTGAGTCCGAAGGAGACCGGGAGTTGGCA
GCTGCTTACCGAGAAGTCGCTAAGGAGGTGACTAGACTAGGAGTAAACAGCGTAGCTATA
CCGCTCCTTTCCACCGGTGTGTACTCTGGAGGGAAAGACAGGCTGACTCAGTCATTAAAC
CACCTTTTTACAGCATTAGATTCAACTGATGCAGATGTGGTTATCTACTGCCGCGACAAG
GAGTGGGAGAAGAAAATAGCCGAGGCCATACAAATGAGGACCCAAGTGGAACTACTAGAC
GAACACATCTCTGTAGACTGCGACATCATCCGAGTGCACCCTGACAGCAGTCTGGCAGGT
AGAAAAGGGTACAGCACTACAGAAGGTTCACTGTACTCCTACTTGGAAGGGACACGGTTC
CATCAGACGGCAGTGGACATGGCAGAAGTATACACCATGTGGCCAAAGCAGACGGAGGCT
AATGAACAAGTTTGCTTGTACGCATTGGGGGAAAGCATAGAATCAATCAGGCAAAAGTGC
CCAGTGGATGACGCAGATGCATCGTCGCCCCCAAAAACCGTCCCGTGCCTCTGCCGTTAT
GCCATGACACCCGAACGAGTCACCAGGCTTCGTATGAACCATGTCACAAGCATAATAGTA
TGCTCATCATTCCCCCTTCCAAAGTATAAAATAGAAGGAGTGCAGAAAGTCAAGTGTTCT
AAAGTGATGCTGTTCGACCATAACGTGCCATCACGCGTTAGTCCAAGGGAATATAAATCG
CCTCAGGAGACTGTACAAGAAGTAAGTTCGACCACGTCACTGACGCACAGCCAATTCGAC
CTTAGCGTTGACGGTGAGGAACTGCCCGCTCCGTCTGACTTGGAAGCTGATGCTCCGATT
CCGGAACCAACACCAGACGACAGAGCGGTACTTACTTTGCCTCCCACGATTGAAAATTTT
TCGGCTGTGTCAGACTGGGTAATGAATACCGCGCCAGTCGCACCACCCAGAAGAAGACGT
GGGAAAAACTTGAATGTCACCTGCGACGAGAGAGAAGGGAACGTACTTCCCATGGCTAGC
GTTCGGTTTTTCAGAGCGAATCTGCACTCCATCGTACAGGAAACGGCAGAGATACGCGAT
ACGGCCGCGTCCCTCCAGGCGCCCCTGAGTGTCGCTACAGAACCAAATCAACTGCCGATC
TCATTCGGAGCACCAAACGAGACTTTCCCCATAACGTTCGGGGATTTTGATGAAGGGGAG
ATTGAAAGCTTGTCCTCTGAGTTACTGACCTTTGGGGACTTCTCGCCGGGCGAAGTGGAT
GACCTGACAGACAGCGACTGGTCCACGTGTTCAGACACGGACGACGAATTATGACTAGAT
AGGGCAGGTGGGTACATATTCTCATCTGACACCGGCCCCGGCCACCTGCAACAGAGGTCT
GTCCGCCAGACAGTACTGCCGGTAAATACCTTGGAGGAAGTTCAGGAGGAGAAATGTTAC
CCACCTAAGTTGGATGAAGTGAAAGAGCAGTTGTTACTTAAGAAACTCCAGGAAAGTGCG
TCCATGGCTAACAGAAGCAGGTACCAATCCCGCAAAGTAGAGAACATGAAAGCAACAATA
GTCCAAAGGCTGAAGGGTGGTTGCAAACTTTATTTAATGTCGGAGACCCCGAAAGTTCCT
ACCTACCGAACTACATATCCGGCACCAGTGTACTCACCCCCAATCAATATCCGACTGTCC
AACCCCGAGTCTGCTGTGGCAGCGTGCAATGAGTTCCTAGCAAGGAACTATCCGACAGTT
GCGTCGTACCAAATCACCGATGAGTACGATGCATACCTGGATATGGTGGACGGGTCGGAA
AGTTGCCTTGACCGGGCGACGTTTAATCCATCAAAGCTTAGAAGTTATCCAAAACAGCAC
TCCTACCATGCACCTACAATCAGAAGTGCCGTACCTTCCCCGTTCCAGAACACGCTGCAG
AACGTACTGGCTGCTGCCACGAAAAGAAATTGCAACGTCACACAGATGAGAGAGCTGCCT
ACTTTGGATTCAGCGGTATTTAATGTTGAGTGCTTTAAAAAATTTGCGTGCAATCAAGAA
TACTGGAAAGAATTTGCCGCCAGTCCTATTAGGATAACGACTGAGAACTTGACAACTTAT
GTCACAAAACTAAAAGGACCAAAAGCAGCAGCATTGTTTGCCAAGACACATAACCTGCTA
TCACTGCAGGAGGTGCCGATGGACAGGTTTACTGTAGACATGAAAAGGGACGTGAAGGTG
ACTCCGGGGACGAAGCACACTGAGGAAAGACCTAAAGTGCAGGTCATACAGGCAGCCGAA
CCTTTGGCAACAGCATATCTGTGTGGGATCCACAGAGAGTTGGTCAGAAGGCTGAATGCA
GTCCTTCTACCTAATGTACACACGCTGTTTGACATGTCTGCCGAGGACTTTGACGCCATT
ATTGCCGCGCACTTCAAGCCGGGGGACGCCGTATTGGAAACCGATATAGCCTCCTTTGAC
AAGAGCCAAGACGACTCATTGGCGCTCACTGCTCTAATGTTGCTAGAGGATTTGGGGGTG
GATCATCCCCTGTTGGACTTGATAGAGGCTGCCTTCGGGGAGATCTCCAGCTGCCACCTA
CCGACGGGCACCCGTTTTAAGTTCGGCGCCATGATGAAGTCTGGTATGTTCCTAACCCTG
TTCGTCAACACACTGCTAAACATCACCATAGCCAGCCGAGTGCTGGAGGACCGCTTGACA
AAGTCTGCGTGCGCGGCCTTCATCGGCGACGACAACATAATACATGGGGTTGTCTCTGAC
GAACTGATGGCAGCAAGATGTGCTACATGGATGAACATGGAAGTGAAAATCATAGATGCG
GTCGTGTCTCAGAAAGCCCCGTACTTCTGCGGAGGGTTTATACTGTATGACACAGTAGTA
GGCACGGCCTGCAGAGTGGCAGACCCGCTAAAGCGGCTGTTCAAGCTGGGCAAACCGCTG
GCGGCGGGAGATGAACAAGACGACGACAGAAGACGTGCACTGGCTGACGAAGTGGTTAGA
TGGCAACGAACAGGGCTGACTGATGAGCTAGAAAAAGCGGTACACTCCAGGTATGAAGTG
CAGGGCATATCTGTCGTGGTAATGTCTATGGCCACCTTTGCAAGCTCTAGATCTAACTTT
GAGAAGCTCAGAGGACCCATCGTAACCCTGTACGGTGGTCCT---
>ADG95884
ATGGATCCC---GTGTACGTGGACATAGACGCCGACAGCGCCTTTTTGAAGGCCCTGCAG
CGTGCGTACCCCATGTTTGAGGTGGAACCAAGGCAGGTCACACCGAATGACCATGCCAAT
GCTAGAGCATTCTCGCATCTAGCTATAAAACTAATAGAGCAGGAAATTGATCCCGACTCA
ACCATCCTGGACATAGGCAGCGCGCCAGCAAGGAGGATGATGTCGGATAGGAAGTATCAC
TGCGTTTGCCCAATGCGCAGCGCAGAAGACCCTGAGAGACTCGCCAACTACGCGAGAAAA
CTAGCATCTGCCGCAGGAAAAGTCTTGGACAGAAACATCTCCGGAAAAATCGGAGATCTA
CAAGCAGTAATGGCTGTACCAGACGCAGAAACGCCCACATTCTGCTTGCACACTGACGTC
TCATGTAGACAAAGGGCGGACGTCGCTATATACCAGGACGTCTACGCCGTGCATGCACCA
ACATCGCTATACCACCAGGCGATTAAAGGAGTCCGTGTAGCATACTGGATAGGGTTTGAT
ACAACCCCGTTCATGTATAATGCCATGGCAGGTGCATACCCCTCGTACTCGACAAACTGG
GCAGATGAGCAGGTGCTGAAGGCAAAGAACATAGGATTATGTTCAACAGACCTGACGGAA
GGTAGACGAGGTAAATTGTCTATCATGAGAGGAAAAAAGATGGAGCCATGTGACCGCGTA
CTGTTCTCAGTCGGGTCAACGCTTTACCCGGAGAGCCGTAAGCTTCTTAAGAGTTGGCAC
TTACCTTCAGTGTTCCATCTAAAAGGGAAGCTCAGCTTCACGTGCCGCTGTGATACAGTG
GTTTCGTGTGAAGGCTATGTCGTTAAGAGAATAACGATTAGCCCGGGCCTCTACGGTAAA
ACCACAGGGTACGCAGTAACCCACCATGCAGACGGATTCCTAATGTGCAAAACAACCGAT
ACGGTAGATGGCGAGAGAGTGTCATTTTCGGTATGCACGTACGTACCCGCAACCATTTGT
GATCAAATGACAGGTATTCTTGCCACGGAGGTTACACCGGAGGATGCACAGAAGCTGCTG
GTGGGACTGAACCAGAGGATAGTGGTCAATGGCAGAACGCAGAGGAACACGAACACAATG
AAGAATTACTTGCTTCCTGTGGTTGCCCAAGCCTTCAGTAAGTGGGCAAAGGAATGCCGG
AAAGATATGGAAGATGAAAAACTTTTGGGCATCAGAGAAAGGACACTGACATGCTGCTGC
CTTTGGGCGTTCAAGAAGCAGAAGACACACACGGTCTACAAGAGGCCTGACACTCAGTCA
ATTCAGAAAGTCCCAGCCGAATTTGACAGCTTTGTGGTACCAAGTCTGTGGTCATCTGGA
CTGTCGATCCCGCTACGGACCAGAATCAAGTGGCTGCTAAGCAAAGTGCCAAAGACTGAT
TTGATCCCTTACAGCGGTGACGCCAAAGAAGCCCGCGATGCTGAAAAAGAAGCAGAAGAA
GAACGAGAAGCGGAGCTAACTCGCGAGGCACTACCACCACTACAGGCGGCACAGGATGAC
GTCCAGGTCGAAATTGACGTGGAACAGCTCGAAGACAGAGCTGGGGCAGGAATAATTGAA
ACTCCAAGAGGAGCTATCAAAGTCACTGCCCAACCAACAGACCACGTCGTGGGAGAGTAC
TTGGTACTTTCCCCGCAGACCGTGTTACGAAGCCAGAAGCTCAGCCTGATCCACGCATTG
GCGGAACAAGTGAAGACATGCACACACAGCGGACGAGCAGGAAGGTACGCGGTCGAAGCA
TATGACGGCAGAATCCTTGTGCCCTCAGGCTATGCAATATCACCTGAAGACTTCCAGAGC
CTGAGCGAAAGTGCGACGATGGTGTACAACGAAAGGGAGTTCGTAAATAGGAAATTACAC
CATATCGCGTTGCACGGACCAGCCCTGAACACTGACGAGGAGTCGTACGAGCTGGTAAGG
GCAGAAAGGACAGAGCATGAGTACGTCTATGATGTGGACCAAAGAAGGTGCTGCAAGAAA
GAGGAGGCAGCCGGGCTGGTACTGGTCGGCGACTTGACCAACCCGCCCTACCATGAGTTC
GCATATGAAGGGCTGAGAATCCGCCCCGCCTGCCCATACAAGACCGCAGTAATAGGGGTC
TTTGGAGTGCCAGGATCCGGCAAATCAGCAATCATTAAGAACCTAGTTACCAGGCAAGAC
CTAGTGACCAGTGGAAAGAAAGAAAACTGCCAAGAAATCTCCACCGACGTGATGCGACAG
AGGAATCTGGAGATATCTGCACGCACGGTCGACTCACTGCTCTTGAACGGATGCAACAGA
CCAGTCGACGTGTTGTACGTCGACGAAGCGTTTGCGTGCCATTCTGGCACGCTACTTGCT
CTGATAGCCTTGGTGAGACCGAGGCAGAAAGTCGTGCTATGCGGTGATCCGAAACAGTGC
GGCTTCTTCAATATGATGCAGATGAAAGTTAACTACAACCATAACATCTGCACCCAAGTG
TACCATAAAAGTATTTCCAGGCGGTGTACACTGCCTGTGACTGCCATTGTGTCCTCGTTG
CATTACGAAGGCAAAATGCGCACAACAAATGAGTACAACAAGCCAATTGTAGTGGATACT
ACAGGCTCGACAAAACCCGACCCCGGAGACCTTGTGCTAACATGTTTCAGAGGGTGGGTT
AAGCAACTGCAAATTGACTACCGTGGACACGAGGTCATGACAGCAGCTGCATCTCAGGGG
CTAACCAGAAAAGGGGTCTATGCCGTCAGGCAAAAAGTCAATGAAAACCCCCTTTACGCA
TCAACATCAGAGCACGTGAACGTGCTACTGACGCGTACGGAAGGCAAACTAGTATGGAAG
ACACTTTCTGGAGACCCATGGATAAAGACACTGCAGAACCCGCCGAAAGGAAATTTTAAA
GCAACAATTAAGGAATGGGAAGTGGAACATGCTTCAATAATGGCGGGTATCTGTAACCAC
CAAGTGACCTTTGACACGTTCCAGAATAAAGCCAATGTCTGCTGGGCGAAGAGCTTAGTC
CCCATCCTAGAAACAGCAGGAATAAAATTAAACGACAGGCAGTGGTCCCAGATAATCCAG
GCTTTTAAAGAAGACAGAGCATACTCACCCGAGGTGGCCCTGAATGAGATATGCACGCGC
ATGTACGGGGTAGACCTGGACAGCGGGCTGTTCTCTAAACCACTGGTGTCCGTGCATTAT
GCGGATAATCACTGGGACAACAGGCCGGGAGGGAAGATGTTCGGATTCAACCCCGAAGCG
GCGTCCATACTGGAGAGGAAATACCCGTTTACAAAAGGGAAGTGGAATACCAACAAGCAA
ATCTGTGTGACTACTAGGAGGATTGAAGATTTTAACCCGAACACCAACATTATACCTGCC
AACAGGAGACTACCGCATTCATTGGTGGCCGAACATCGCCCGGTAAAAGGGGAGAGGATG
GAATGGTTGGTCAACAAAATAAATGGCCACCATGTGCTCCTGGTCAGCGGCTACAACCTC
GTTCTGCCCACTAAGAGAGTCACCTGGGTGGCGCCGCTGGGCATCCGGGGAGCTGACTAC
ACATACAACCTAGAGTTAGGCCTACCAGCAACGCTCGGTAGATATGACCTAGTGATTATA
AACATCCACACACCCTTTCGCATACATCATTACCAACAGTGCGTGGATCATGCAATGAAG
CTGCAGATGCTCGGAGGAGACTCCCTGAGACTGCTCAAGCCGGGTGGTTCATTACTGATC
AGGGCATACGGCTACGCAGACAGAACAAGCGAACGAGTAGTCTGCGTACTGGGACGCAAG
TTTCGATCATCCAGAGCGTTGAAACCGCCGTGCGTCACTAGCAACACCGAGATGTTTTTC
TTGTTCAGCAACTTTGATAACGGCAGAAGGAACTTTACAACGCACGTAATGAACAACCAG
CTGAATGCTGCTTTTGTTGGTCAGGCCACCCGAGCAGGGTGTGCACCGTCGTACCGGGTT
AAACGCATGGACATCGCAAAGAACGATGAAGAGTGCGTAGTCAACGCCGCCAACCCTCGT
GGGCTACCAGGCGATGGCGTCTGTAAAGCAGTATACAAAAAATGGCCGGAGTCCTTCAAG
AACAGTGCAACACCAGTGGGAACCGCAAAGACAGTCATGTGCGGTACATACCCGGTAATC
CATGCAGTAGGACCTAATTTCTCAAATTACTCTGAGTCCGAAGGAGACCGGGAATTGGCA
GCTGCTTACCGAGAAGTCGCTAAAGAGGTGACTAGACTAGGAGTAAACAGCGTAGCTATA
CCGCTCCTTTCCACCGGCGTGTACTCTGGAGGGAAAGACAGGCTGACTCAGTCATTAAAC
CACCTTTTTACAGCATTAGACTCAACTGATGCAGATGTGGTTATCTACTGCCGCGACAAG
GAGTGGGAGAAGAAAATAGCCGAGGCCATACAAATGAGGACCCAAGTGGAACTACTAGAT
GAACACATCTCTGTAGACTGCGATATCATCCGAGTGCACCCTGACAGCAGTTTGGCAGGT
AGAAAAGGGTACAGCACTACAGAAGGTTCACTGTACTCCTACTTGGAAGGGACACGGTTC
CATCAGACGGCAGTGGACATGGCAGAAGTATACACCATGTGGCCAAAGCAGACGGAGGCT
AATGAACAAGTTTGCTTGTACGCATTGGGGGAAAGTATAGAATCAATCAGGCAAAAGTGC
CCAGTGGATGACGCAGATGCATCGTCGCCCCCAAAAACCGTCCCGTGCCTCTGCCGTTAT
GCCATGACACCCGAACGAGTCACCAGGCTTCGTATGAACCATGTCACAAACATAATAGTA
TGCTCATCATTCCCCCTTCCAAAGTATAAAATAGAAGGAGTGCAGAAAGTCAAGTGTTCT
AAAGTGATGCTGTTCGACCATAACGTGCCATCACGCGTTAGTCCAAGGGAATATAAATCG
CCTCAGGAGACCGCACAAGAAGTAAGTTCGACCACGTCACTGACGCACAGCCAATTCGAC
CTTAGCGTTGACGGTGAGGTACTGCCCGCTCCGTCTGACCTGGAAGCTGATGCTCCGATT
TCGGAGCCAACACCAGACGACAGAGCGGTACTTACTTTGCCTCCCACGATTGAAAATTTT
TCGGCTGTGTCAGACTGGGTAATGAATACCGCGCCAGTCGCACCACCCAGAAGAAGACGT
GGGAAAAACTTGAATGTCACCTGCGACGAGAGAGAAGGGAACGTACTTCCCATGGCTAGC
GTTCGGTTTTTCAGAGCGGATCTGCACTCCATCGTACAGGAAACGGCAGAGATACGCGAT
ACGGCCGCGTCCCTCCAGGCGCCCCTGAGTGTCGCTACAGAACCAAATCAACTGCCGATC
TCATTTGGAGCACCAAACGAGACTTTCCCCATAACGTTCGGGGATTTTGATGAAGGGGAG
ATTGAAAGCTTGTCCTCTGAGTTACTGACCTTTGGGGACTTCTCGCCGGGCGAAGTGGAT
GACCTGACAGACAGCGACTGGTCCACGTGTTCAGACACGGACGACGAATTATGACTAGAT
AGGGCAGGTGGGTACATATTCTCATCCGACACCGGCCCCGGCCACCTGCAACAGAGGTCT
GTCCGTCAGACAGTACTGCCGGTAAATACCTTGGAGGAAGTTCAGGAGGAGAAATGTTAC
CCACCTAAGTTGGATGAAGTGAAAGAGCAGTTGTTACTTAAGAAACTCCAGGAAAGTGCG
TCCATGGCTAACAGAAGCAGGTACCAATCCCGCAAAGTAGAGAACATGAAAGCAACAATA
GTCCAAAGGCTGAAGGGTGGTTGCAAACTTTATTTAATGTCGGAGACTCCGAAAGTTCCT
ACCTACCGAACTACATATCCGGCACCAGTGTACTCACCCCCAATCAATATCCGACTGTCC
AACCCCGAGTCTGCTGTGGCAGCGTGCAATGAGTTCCTAGCAAGGAACTATCCGACAGTT
GCGTCGTACCAAATCACTGATGAGTACGATGCATACCTGGACATGGTGGACGGGTCGGAA
AGTTGCCTTGACCGGGCGACGTTCAATCCATCAAAGCTTAGAAGTTATCCAAAACAGCAC
TCCTACCATGCACCCACAATCAGAAGTGCCGTACCTTCCCCGTTCCAGAATACGTTGCAG
AACGTACTGGCTGCTGCCACGAAAAGAAATTGCAACGTCACACAGATGAGAGAACTGCCT
ACTTTGGATTCAGCGGTATTTAATGTTGAGTGCTTTAAAAAATTTGCGTGCAATCAAGAA
TACTGGAAGGAATTTGCCGCCAGTCCTATTAGGATAACGACTGAGAACTTGACAACTTAT
GTCACAAAACTAAAAGGACCAAAAGCAGCAGCATTGTTTGCCAAGACACATAACCTGCTA
CCACTGCAGGAGGTACCGATGGACAGGTTTACTGTAGACATGAAAAGGGACGTGAAGGTG
ACTCCGGGGACGAAGCACACTGAGGAAAGACCTAAAGTGCAGGTCATACAGGCAGCCGAA
CCTTTGGCAACAGCGTATCTGTGTGGGATCCACAGAGAGTTGGTCAGAAGGCTGAATGCA
GTCCTTCTACCTAATGTACACACGCTGTTTGACATGTCTGCCGAGGACTTTGACGCCATT
ATTGCCGCGCACTTCAAGCCAGGGGACGCCGTATTGGAAACCGATATAGCCTCCTTTGAC
AAGAGCCAAGACGACTCGTTGGCGCTCACTGCTCTAATGTTGCTAGAGGATTTGGGGGTG
GATCATCCCCTGTTGGACTTGATAGAGGCTGCCTTCGGGGAGATCTCCAGCTGCCACCTA
CCGACGGGCACCCGTTTTAAGTTCGGCGCCATGATGAAGTCTGGTATGTTCCTAACCCTG
TTCGTCAATACACTGCTAAACATCACCATAGCCAGCCGAGTGCTGGAGGACCGCTTGACA
AAGTCTGCGTGCGCGGCCTTCATCGGCGACGACAATATAATACATGGGGTTGTCTCTGAC
GAACTGATGGCAGCAAGATGCGCTACATGGATGAACATGGAAGTGAAGATCATAGATGCG
GTCGTGTCTCAGAAAGCCCCGTACTTCTGCGGAGGGTTTATACTGTATGATACAGTAGCA
GGCACGGCCTGCAGAGTGGCAGACCCGCTAAAGCGGCTGTTCAAGCTGGGCAAACCGCTG
GCGGCGGGAGATGAACAAGACGACGACAGAAGACGTGCACTGGCTGACGAAGTGGTTAGA
TGGCAACGAACAGGGCTAACTGATGAGCTAGAAAAAGCGGTACACTCCAGGTATGAAGTG
CAGGGCATATCTGTCGTGGTAATGTCTATGGCCACCTTTGCAAGCTCTAGATCTAACTTT
GAGAAGCTCAGAGGACCCATCGTAACCCTGTACGGTGGTCCT---
>ADG95939
ATGGATCCC---GTGTACGTGGACATAGACGCCGACAGCGCCTTTTTGAAGGCCCTGCAG
CGTGCGTACCCCATGTTTGAGGTGGAACCAAGGCAGGTCACACCGAATGACCATGCCAAT
GCTAGAGCATTCTCGCATCTAGCTATAAAACTAATAGAGCAGGAAATTGATCCCGACTCA
ACCATCCTGGACATAGGCAGTGCGCCAGCAAGGAGGATGATGTCGGATAGGAAGTACCAC
TGCGTTTGCCCAATGCGCAGCGCAGAAGACCCTGAGAGACTCGCCAACTACGCGAGAAAA
CTAGCATCTGCTGCAGGAAAAGTCTTGGACAGAAACATCTCCGGAAAAATCGGAGATCTA
CAAGCAGTAATGGCTGTACCAGACGCAGAAACGCCCACATTCTGCTTGCACACTGACGTC
TCATGTAGACAAAGGGCGGACGTCGCTATATACCAGGACGTCTACGCCGTGCATGCACCA
ACATCGCTATACCACCAGGCGATTAAAGGAGTCCGTGTAGCATACTGGATAGGGTTTGAT
ACAACCCCGTTCATGTATAATGCCATGGCAGGTGCATACCCCTCATACTCGACAAACTGG
GCAGATGAGCAGGTGCTGAAGGCAAAGAACATAGGATTATGTTCAACAGACCTGACGGAA
GGTAGACGAGGTAAATTGTCTATCATGAGAGGGAAAAAGATGAAGCCATGTGACCGCGTA
CTGTTCTCAGTCGGGTCAACGCTTTACCCGGAGAGCCGTAAGCTTCTTAAGAGTTGGCAC
TTACCTTCAGTGTTCCATCTAAAAGGGAAGCTCAGCTTCACGTGCCGCTGTGATACAGTG
GTTTCGTGTGAAGGCTATGTCGTTAAGAGAATAACGATTAGCCCGGGCCTCTACGGTAAA
ACCACAGGGTACGCAGTAACCCACCATGCAGACGGATTCCTAATGTGCAAAACAACCGAT
ACGGTAGACGGCGAGAGAGTGTCATTTTCGGTATGCACGTATGTACCTGCAACCATTTGT
GATCAAATGACAGGTATTCTTGCCACGGAGGTTACACCGGAGGATGCACAGAAGCTGCTG
GTGGGATTGAACCAGAGGATAGTGGTCAATGGCAGAACACAGAGGAACACGAACACAATG
AAGAATTACTTGCTTCCTGTGGTTGCCCAAGCCCTCAGTAAGTGGGCAAAGGAATGCCGG
AAAGATATGGAAGATGAAAAACTTTTGGGCATCAGAGAAAGGACACTGACATGCTGCTGC
CTTTGGGCGTTCAAGAAGCAGAAGACACACACGGTCTACAAGAGGCCTGACACTCAGTCA
ATTCAGAAAGTCCCAGCCGAATTTGACAGCTTTGTGGTACCAAGTCTGTGGTCATCTGGA
CTGTCGATCCCGCTACGGACCAGAATCAAGTGGCTGCTAAGCAAAGTGCCAAAGACTGAT
TTGATCCCTTACAGCGGTGACGCCAAAGAAGCCCGCGATGCTGAAAAAGAAGCAGAAGAA
GAACGAGAAGCGGAGCTGACTCGCGAGGCACTACCACCACTACAGGCGGCACAGGATGAC
GTCCAGGTCGAAATTGACGTGGAACAGCTCGAAGACAGAGCTGGGGCAGGAATAATTGAA
ACTCCAAGAGGAGCTATCAAAGTCACTGCCCAACCAACAGACCACGTCGTGGGAGAGTAC
TTGGTACTTTCCCCGCAGACCGTGTTACGAAGCCAGAAGCTCAGCCTGATCCACGCATTG
GCGGAACAAGTGAAGACATGCACACACAGCGGACGAGCAGGAAGGTACGCGGTCGAAGCA
TATGACGGCAGAATCCTTGTGCCCTCAGGCTATGCAATATCACCTGAAGACTTCCAGAGC
CTGAGCGAAAGTGCGACGATGGTGTACAACGAAAGGGAGTTCGTAAATAGGAAATTACAC
CATATCGCGTTGCACGGACCAGCCTTGAACACTGACGAGGAGTCGTACGAGCTGGTAAGG
GCAGAAAGGACAGAGCATGAGTACGTCTATGATGTGGACCAAAGAAGGTGCTGCAAGAAA
GAGGAGGCAGCCGGGCTGGTACTGGTCGGCGACCTGACCAACCCGCCCTACCATGAGTTC
GCATATGAAGGGCTGAGAATCCGCCCCGCCTGCCCATACAAGACCGCAGTAATAGGGGTC
TTTGGAGTGCCAGGATCCGGCAAATCAGCAATCATTAAGAACCTAGTTACCAGGCAAGAC
CTAGTGACCAGTGGAAAGAAAGAAAACTGCCAAGAAATCTCCACCGACGTGATGCGACAG
AGGAATCTGGAGATATCTGCACGCACGGTCGACTCACTGCTCTTGAACGGATGCAACAGA
CCAGTCGACGTGTTGTACGTCGACGAAGCGTTTGCGTGCCATTCTGGCACGTTACTTGCT
CTGATAGCCTTGGTGAGACCGAGGCAGAAAGTCGTGCTATGCGGTGATCCGAAACAGTGC
GGCTTCTTCAATATGATGCAGATGAAAGTTAACTACAACCATAACATCTGCACCCAAGTG
TACCATAAAAGTATCTCCAGGCGGTGTACACTGCCTGTGACTGCCATTGTGTCCTCGTTG
CATTACGAAGGCAAAATGCGCACAACAAATGAGTACAACAAGCCAATTGTAGTGGATACT
ACAGGCTCGACAAAACCCGACCCCGGAGACCTTGTGCTAACATGTTTCAGAGGGTGGGTT
AAGCAACTGCAAATTGACTACCGTGGACACGAGGTCATGACAGCAGCTGCATCTCAGGGG
CTAACCAGAAAAGGGGTCTATGCCGTCAGGCAAAAAGTCAATGAAAACCCCCTTTACGCA
TCAACATCAGAGCACGTGAACGTGCTACTGACGCGTACGGAAGGCAAACTAGTATGGAAG
ACACTTTCTGGAGACCCATGGGTAAAGACACTGCAGAACCCGCCGAAAGGAAATTTTAAA
GCAACAATTAAGGAATGGGAAGTGGAACATGCTTCAATAATGGCGGGTATCTGTAACCAC
CAAGTGACCTTCGACACGTTCCAGAATAAAGCCAATGTCTGCTGGGCGAAGAGCTTAGTC
CCCATCCTAGAAACAGCAGGGATAAAATTAAACGACAGGCAGTGGTCCCAGATAATCCAG
GCTTTTAAAGAAGACAGAGCATACTCACCTGAGGTGGCCCTGAATGAGATATGCACGCGC
ATGTACGGGGTAGACCTGGACAGCGGGCTGTTCTCTAAGCCACTGGTGTCCGTGCATTAT
GCGGATAATCACTGGGACAACAGGCCGGGAGGGAAGATGTTCGGATTCAACCCCGAAGCG
GCGTCCATACTGGAGAGGAAATACCCGTTTACAAAAGGGAAGTGGAACACCAACAAGCAA
ATCTGTGTGACTACTAGGAGGATTGAAGATTTTAACCCGAACACCAACATCATACCTGCC
AACAGGAGACTACCGCATTCATTGGTGGCCGAACATCGCCCGGTAAAAGGGGAGAGGATG
GAATGGTTGGTCAACAAAATAAATGGCCACCATGTGCTCCTGGTCAGCGGCTACAACCTC
GTTCTGCCCACTAAGAGAGTCACCTGGGTGGCGCCGCTGGGCATCCGGGGAGCTGACTAC
ACATACAACCTAGAGTTAGGCCTACCAGCAACGCTCGGTAGATATGACCTAGTGATTATA
AACATCCACACACCCTTTCGCATACATCATTACCAACAGTGCGTGGATCACGCAATGAAG
CTGCAGATGCTCGGAGGAGACTCTCTGAGACTGCTCAAGCCGGGTGGTTCATTACTGATC
AGGGCATACGGCTACGCAGACAGAACAAGCGAACGAGTAGTCTGCGTACTGGGACGCAAG
TTTCGATCATCCAGAGCGTTGAAACCGCCGTGCGTCACTAGCAACACCGAGATGTTTTTC
TTGTTCAGCAACTTTGATAACGGCAGAAGGAACTTTACAACGCACGTAATGAACAACCAG
CTGAATGCTGCTTTTGTTGGCCAGGCCACCCGAGCAGGGTGTGCACCGTCGTACCGGGTT
AAACGCATGGACATCGCAAAGAACGATGAAGAGTGCGTAGTCAACGCCGCCAACCCTCGT
GGGCTACCAGGCGATGGCGTCTGTAAAGCAGTATACAAAAAATGGCCGGAGTCCTTCAAG
AACAGTGCAACACCAGTGGGAACCGCAAAGACAGTCATGTGCGGTACATACCCGGTAATC
CATGCAGTAGGACCTAATTTCTCAAATTACTCTGAGTCCGAAGGAGACCGGGAATTGGCG
GCTGCTTACCGCGAAGTCGCTAAGGAGGTGACTAGACTAGGAGTAAACAGCGTAGCTATA
CCGCTCCTTTCCACCGGCGTGTACTCTGGAGGGAAAGACAGGCTGACTCAGTCATTAAAC
CACCTTTTTACAGCATTAGACTCAACTGATGCAGATGTGGTTATCTACTGCCGCGACAAG
GAGTGGGAGAAGAAAATAGCCGAGGCCATACAAATGAGGACCCAAGTGGAACTACTAGAC
GAACACATCTCTGTAGACTGCGATATCATCCGAGTGCACCCTGACAGCAGTTTGGCAGGT
AGAAAAGGGTACAGCACTACAGAAGGTTCACTGTACTCCTACTTGGAAGGGACACGGTTC
CATCAGACGGCAGTAGACATGGCAGAAGTATACACCATGTGGCCAAAGCAGACGGAGGCT
AATGAACAAGTTTGCTTGTACGCGTTGGGGGAAAGTATAGAATCAATCAGGCAAAAGTGC
CCAGTGGATGATGCAGATGCATCGTCGCCCCCAAAAACCGTCCCGTGCCTCTGCCGTTAT
GCCATGACACCCGAACGAGTCACCAGGCTTCGTATGAACCATGTCACAAGCATAATAGTA
TGCTCATCATTCCCCCTTCCAAAGTATAAAATAGAAGGAGTGCAGAAAGTCAAGTGTTCT
AAAGTGATGCTGTTCGACCATAACGTGCCATCACGCGTTAGTCCAAGGGAATATAAATCG
CCTCAGGAGACCGCACAAGAAATAAGTTCGACCACGTCACTGACGCACAGCCAATTCGAC
CTTAGTGTTGACGGTGAGGTACTGCCCGCTCCGTCTGACCTGGAAGCTGATGCTCCGATT
CCGGAGCCAACACCAGACGACAGAGCGGTACTTACTTTGCCTCCCACGATTGAAAATTTT
TCGGCTGTGTCAGACTGGGTAATGAATACCGCGCCAGTCGCACCACCCAGAAGAAGACGT
GGGAAAAACTTGAATGTCACCTGTGACGAGAGAGAAGGGAACGTACTTCCCATGGCTAGC
GTTCGGTTTTTCAGAGCGGATCTGCACTCCATCGTACAGGAAACGGCAGAGATACGCGAT
ACGGCCGCGTCCCTCCAGGCGCCCCTGAGTGTCGCTACAGAACCAAATCAACTGCCGATC
TCATTTGGAGCACCAAACGAGACTTTCCCCATAACGTTCGGGGATTTTGACGAAGGGGAG
ATTGAAAGCTTGTCCTCTGAGTTACTGACCTTTGGAGACTTCTCGCCAGGCGAAGTGGAA
GACCTGACAGACAGCGATTGGTCCACGTGTTCAGATACGGACGACGAATTATGACTAGAT
AGGGCAGGTGGGTACATATTCTCATCTGACACCGGCCCCGGCCACCTGCAACAGAGGTCT
GTCCGTCAGACAGTACTGCCGGTAAATACCTTGGAGGAAGTTCAAGAGGAGAAATGTTAC
CCACCTAAGTTGGATGAAGTGAAAGAGCAGTTGTTACTTAAGAAACTCCAGGAAAGTGCG
TCCATGGCTAACAGAAGCAGGTACCAATCCCGCAAAGTAGAGAACATGAAAGCAACAATA
GTCCAAAGGCTGAAGGGTGGTTGCAAACTCTATTTAATGTCGGAGACCCCGAAAGTTCCT
ACCTACCGAACTACATATCCGGCACCAGTGTACTCACCCCCAATCAATATCCGACTGTCC
AACCCCGAGTCTGCTGTGGCAGCGTGCAATGAGTTCCTAGCAAGGAACTATCCGACAGTT
GCGTCGTACCAAATCACCGATGAGTACGATGCATACCTGGACATGGTGGACGGGTCGGAA
AGCTGCCTTGACCGGGCGACATTCAATCCATCAAAGCTTAGAAGTTATCCAAAACAGCAC
TCCTACCATGCACCCACAATCAGAAGTGCCGTACCTTCCCCGTTCCAGAACACGTTGCAG
AATGTACTGGCTGCTGCCACGAAAAGAAATTGCAACGTCACACAGATGAGAGAACTGCCT
ACTTTGGATTCAGCGGTATTTAATGTTGAGTGCTTTAAAAAATTTGCGTGCAATCAAGAA
TACTGGAAGGAATTTGCCGCCAGTCCTATTAGGATAACGACTGAGAACTTGACAACCTAT
GTCACAAAACTAAAAGGACCAAAAGCAGCAGCATTGTTTGCCAAGACACATAACCTGCTA
CCACTGCAGGAGGTACCAATGGACAGGTTTACTGTAGACATGAAAAGGGACGTGAAGGTG
ACTCCGGGGACGAAGCACACTGAGGAAAGACCTAAAGTGCAGGTCATACAGGCAGCCGAA
CCTTTGGCAACAGCATATCTGTGTGGGATTCACAGAGAGTTGGTCAGAAGGCTGAATGCA
GTCCTTCTACCTAATGTACACACGCTGTTTGACATGTCTGCCGAGGACTTTGACGCCATT
ATCGCCGCGCACTTCAAGCCAGGGGACGCCGTATTGGAAACCGATATAGCCTCCTTTGAC
AAGAGCCAAGACGACTCATTGGCGCTCACTGCTCTAATGTTGCTAGAGGATTTGGGGGTG
GATCATCCCCTGTTGGACTTGATAGAGGCTGCCTTCGGGGAGATCTCCAGCTGCCACCTA
CCGACGGGCACCCGTTTTAAGTTCGGCGCCATGATGAAGTCTGGTATGTTTCTAACCCTG
TTCGTCAATACACTGCTGAACATCACCATAGCCAGCCGAGTGCTGGAGGACCGCTTGACA
AAGTCTGCGTGCGCGGCCTTCATCGGCGACGACAATATAATACATGGGGTTGTCTCTGAC
GAACTGATGGCAGCAAGATGCGCTACATGGATGAACATGGAAGTGAAGATCATAGATGCG
GTCGTGTCTCAGAAAGCCCCGTACTTCTGCGGAGGGTTTATACTGTATGACACAGTAGCA
GGCACGGCCTGCAGAGTGGCAGACCCGCTAAAGCGGCTGTTCAAGCTGGGCAAACCGCTG
GCGGCGGGAGATGAACAAGACGACGACAGAAGACGTGSACTGGCTGACGAAGTGGTCAGA
TGGCAACGAACAGGGCTAATTGACGAGCTAGAAAAAGCGGTACACTCCAGGTATGAAGTG
CAAGGCATATCTGTCGTGGTAATGTCTATGGCCACCTTTGCAAGCTCTAGATCTAACTTT
GAGAAGCTCAGAGGACCCATCGTAACTCTGTACGGTGGTCCT---
>ADG95941
ATGGATCCC---GTGTACGTGGACATAGACGCTGACAGCGCCTTTTTGAAGGCCCTGCAG
CGTGCGTACCCCATGTTTGAGGTGGAACCAAGGCAGGTCACACCGAATGACCATGCCAAT
GCTAGAGCATTCTCGCATCTAGCTATAAAACTAATAGAGCAGGAAATTGATCCCGACTCA
ACCATCCTGGACATAGGCAGCGCGCCAGCAAGGAGGATGATGTCGGATAGGAAGTACCAC
TGCGTTTGCCCAATGCGCAGCGCAGAAGACCCTGAGAGACTCGCCAACTACGCGAGAAAA
CTAGCATCTGCCGCAGGAAAAGTCTTGGACAGAAATATCTCCGGAAAAATCGGAGATCTA
CAAGCAGTAATGGCTGTACCCGACGCAGAAACGCCCACATTCTGCTTGCACACTGACGTC
TCATGTAGACAAAGGGCGGACGTCGCTATATACCAGGACGTCTACGCCGTGCATGCACCA
ACATCGCTATACCACCAGGCGATTAAAGGAGTCCGTGTAGCATACTGGATAGGGTTTGAT
ACAACCCCGTTCATGTATAATGCCATGGCAGGTGCATACCCCTCGTACTCGACAAACTGG
GCAGATGAGCAGGTGCTGAAGGCAAAGAACATAGGATTATGTTCAACAGACCTGACGGAA
GGTAGACGAGGTAAATTGTCTATCATGAGAGGAAAAAAGATGAAGCCATGTGACCGCGTA
CTGTTCTCAGTCGGGTCAACGCTTTACCCGGAGAGCCGTAAGCTTCTTAAGAGTTGGCAC
TTACCTTCAGTGTTCCATCTAAAAGGGAAGCTCAGCTTCACGTGCCGCTGTGATACAGTG
GTTTCGTGTGAAGGCTATGTCGTTAAGAGAATAACGATTAGCCCGGGCCTCTACGGTAAA
ACCACAGGGTACGCAGTAACCCACCATGCAGACGGATTCCTARTGTGCAAAACAACCGAT
ACGGTAGACGGCGAGAGAGTGTCATTTTCGGTATGCACGTACGTACCCGCAACCATTTGT
GATCAAATGACAGGTATTCTTGCCACGGAGGTTACACCGGAGGATGCACAGAAGCTGCTG
GTGGGACTGAACCAGAGGATAGTGGTCAATGGCAGAACGCAGAGGAACACGAACACAATG
AAGAATTACTTGCTTCCTGTGGTTGCCCAAGCCTTCAGTAAGTGGGCAAAGGAATGCCGG
AAAGATATGGAAGATGAAAAACTTTTGGGCATCAGAGAAAGGACACTGACATGCTGCTGC
CTTTGGGCGTTCAAGAAGCAGAAGACACACACGGTCTACAAGAGGCCTGACACTCAGTCA
ATTCAGAAAGTCCCAGCCGAGTTTGACAGCTTTGTGGTACCAAGTCTGTGGTCATCTGGA
CTGTCGATCCCGCTACGGACCAGAATCAAGTGGCTGCTAAGCAAAGTGCCAAAGACTGAT
TTGATCCCTTACAGCGGTGACGCCAAAGAAGCCCGCGATGCTGAAAAAGAAGCAGAAGAA
GAACGAGAAGCGGAGCTGACTCGCGAGGCACTACCACCACTACAGGCGGCACAGGATGAC
GTCCAGGTCGAAATTGACGTGGAACAGCTCGAAGACAGAGCTGGGGCAGGAATAATTGAA
ACTCCAAGAGGAGCTATCAAAGTCACTGCCCAACCAACAGACCACGTCGTGGGAGAGTAC
TTGGTACTTTCCCCGCAGACCGTGTTACGAAGCCAGAAGCTCAGCCTGATCCACGCATTG
GCGGAACAAGTGAAGACATGCACACACAGCGGACGAGCAGGAAGGTACGCGGTCGAAGCA
TATGACGGCAGAATCCTTGTGCCCTCAGGCTATGCAATATCACCTGAAGACTTCCAGAGC
CTGAGCGAAAGTGCGACGATGGTGTACAACGAAAGGGAGTTCGTAAATAGGAAATTACAC
CATATTGCGTTGCACGGACCAGCCCTGAACACTGACGAGGAGTCGTACGAGCTGGTAAGG
GCAGAAAGGACAGAGCACGAGTACGTCTATGATGTGGACCAAAGAAGGTGCTGCAAGAAA
GAGGAGGCAGCCGGGCTGGTACTGGTCGGCGACTTGACCAACCCGCCCTACCATGAGTTC
GCATATGAAGGGCTGAGAATCCGCCCCGCCTGCCCATATAAGACCGCAGTAATAGGGGTC
TTTGGAGTGCCAGGATCCGGCAAATCAGCAATCATTAAGAACCTAGTTACCAGGCAAGAC
CTAGTGACCAGTGGAAAGAAAGAAAACTGCCAAGAAATCTCCACCGACGTGATGCGACAG
AGGAATCTGGAGATATCTGCACGCACGGTCGACTCACTACTCTTGAACGGATGCAACAGA
CCAGTCGACGTGTTGTACGTCGACGAAGCGTTTGCGTGCCATTCTGGCACGCTACTTGCT
CTGATAGCCTTGGTGAGACCGAGGCAGAAAGTCGTGCTATGCGGTGATCCGAAACAGTGC
GGCTTCTTCAATATGATGCAGATGAAAGTTAACTACAACCATAACATCTGCACCCAAGTG
TACCATAAAAGTATTTCCAGGCGGTGTACACTGCCTGTGACTGCCATTGTGTCCTCGTTG
CATTACGAAGGCAAAATGCGCACAACAAATGAGTACAACAAGCCAATTGTAGTGGATACT
ACAGGCTCGACAAAACCCGACCCCGGAGACCTTGTGCTAACATGTTTCAGAGGGTGGGTT
AAGCAACTGCAAATTGACTACCGTGGACACGAGGTCATGACAGCAGCTGCATCTCAGGGG
CTAACCAGAAAAGGGGTCTATGCCGTCAGGCAAAAAGTCAATGAAAACCCCCTTTACGCA
TCAACATCAGAGCACGTGAACGTGCTACTGACGCGTACGGAAGGCAAACTAGTATGGAAG
ACACTTTCTGGAGACCCATGGATAAAGACACTGCAGAACCCGCCGAAAGGAAATTTTAAA
GCAACAATTAAGGAATGGGAAGTGGAACATGCTTCAATAATGGCGGGTATCTGTAACCAC
CAAGTGACCTTCGACACGTTCCAGAATAAAGCCAATGTCTGCTGGGCGAAGAGCTTAGTC
CCCATCCTAGAAACAGCAGGGATAAAATTAAACGACAGGCAGTGGTCCCAGATAATCCAG
GCTTTTAAAGAAGACAGAGCATACTCACCCGAGGTGGCCCTGAATGAGATATGCACGCGC
ATGTACGGGGTAGACCTGGACAGCGGGCTGTTCTCTAAACCACTGGTGTCCGTGCATTAT
GCGGATAATCACTGGGACAACAGGCCGGGAGGGAAGATGTTCGGATTCAACCCCGAAGCG
GCGTCCATACTGGAGAGGAAATACCCGTTTACAAAAGGGAAGTGGAATACCAACAAGCAA
ATCTGTGTGACTACTAGGAGGATTGAAGATTTTAACCCGAACACCAACATTATACCTGCC
AACAGGAGACTACCGCATTCATTGGTGGCCGAGCATCGCCCGGTAAAAGGGGAGAGGATG
GAATGGTTGGTCAACAAAATAAATGGCCACCATGTGCTCCTGGTCAGCGGCTACAACCTC
GTTCTGCCCACTAAGAGAGTCACCTGGGTGGCGCCGCTGGGCATCCGGGGAGCTGACTAC
ACATACAACCTAGAGTTAGGCCTACCAGCAACGCTCGGTAGATATGACCTAGTGATTATA
AACATCCACACACCCTTTCGCATACATCATTACCAACAGTGCGTGGATCACGCGATGAAG
CTGCAGATGCTCGGAGGAGACTCCCTGAGACTGCTCAAGCCGGGTGGTTCATTACTGATC
AGGGCATACGGCTACGCAGACAGAACAAGCGAACGAGTAGTCTGCGTACTGGGACGCAAG
TTTCGATCATCCAGAGCGTTGAAACCGCCGTGCGTCACTAGCAACACCGAGATGTTTTTC
TTGTTCAGCAACTTTGATAACGGCAGAAGGAACTTTACAACGCACGTAATGAACAACCAG
CTGAATGCTGCTTTTGTTGGTCAGGCCACCCGAGCAGGGTGTGCACCGTCGTACCGGGTT
AAACGCATGGACATCGCAAAGAACGATGAAGAGTGCGTAGTCAACGCCGCCAACCCTCGT
GGGCTACCAGGCGATGGCGTCTGTAAAGCAGTATACAAAAAATGGCCGGAGTCCTTCAAG
AACAGTGCAACACCAGTGGGAACCGCAAAGACAGTCATGTGCGGTACATACCCGGTAATC
CATGCAGTAGGACCTAATTTCTCAAATTACTCTGAGTCCGAAGGAGACCGGGAATTGGCA
GCTGCTTACCGAGAAGTCGCTAAGGAGGTGACTAGACTAGGAGTAAACAGCGTAGCTATA
CCGCTCCTTTCCACCGGCGTGTACTCTGGAGGGAAAGACAGGCTGACTCAGTCATTAAAC
CACCTTTTTACAGCATTAGACTCAACTGATGCAGATGTGGTTATCTACTGCCGCGACAAG
GAGTGGGAGAAGAGAATAGCCGAGGCCATACAAATGAGGACCCAAGTGGAACTACTAGAT
GAACACATCTCTGTAGACTGCGATATCATCCGAGTGCACCCTGACAGCAGTTTGGCAGGT
AGAAAAGGGTACAGCACTACAGAAGGTTCACTGTACTCCTACTTGGAAGGGACACGGTTC
CATCAGACGGCAGTGGACATGGCAGAAGTATACACCATGTGGCCAAAGCAGACGGAGGCT
AATGAACAAGTTTGCTTGTACGCGTTGGGGGAAAGTATAGAATCAATCAGGCAAAAGTGC
CCAGTGGATGATGCAGATGCATCGTCGCCCCCAAAAACCGTCCCGTGCCTCTGCCGTTAT
GCCATGACACCCGAACGAGTCACCAGGCTTCGTATGAACCATGTCACAAGCATAATAGTA
TGCTCATCATTCCCCCTTCCAAAGTATAAAATAGAAGGAGTGCAGAAAGTCAAGTGTTCT
AAAGTGATGCTGTTCGACCATAACGTGCCATCACGCGTTAGTCCAAGGGAATATAAATCG
CCTCAGGAGACCGCACAAGAAGTAAGTTCGACCACGTCACTGACGCACAGCCAATTCGAC
CTTAGTGTTGACGGTGAGGTACTGCCCACTCCGTCTGACCTGGAAGCTGATGCTCCGATT
CCGGAGCCAACACCAGACGACAGAGCGGTACTTACTTTGCCTCCCACGATTGAAAATTTT
TCGGCTGTGTCAGACTGGGTAATGAATACCGCGCCAGTCGCACCACCCAGAAGAAGACGT
GGGAAAAACTTGAATGTCACCTGCGACGATAGAGAAGGGAACGTACTTCCCATGGCTAGC
GTTCGGTTTTTCAGAGCGGATCTGCACTCCATCGTACAGGAAACGGCAGAGATACGCGAT
ACGGCCGCGTCCCTCCAGGCGCCCCTGAGTGTCGCTACAGAACCAAATCAGCTGCCGATC
TCATTTGGAGCACCAAACGAGACTTTCCCCATAACGTTCGGGGATTTTGATGAAGGGGAG
ATAGAAAGCTTGTCCTCTGAGTTACTGACCTTTGGAGACTTCTCGCCAGGCGAAGTGGAT
GACCTGACAGACAGCGATTGGTCCACGTGTTCAGATACGGACGACGAATTATGACTAGAT
AGGGCAGGTGGGTACATATTCTCATCTGACACCGGCCCCGGCCACCTGCAACAGAGGTCT
GTCCGTCAGACAGTACTGCCGGTAAATACCTTGGAGGAAGTTCAAGAGGAGAAATGTTAC
CCACCTAAGTTGGATGAAGTGAAAGAGCAGTTGTTACTTAAGAAACTCCAGGAAAGTGCG
TCCATGGCTAACAGAAGCAGGTACCAATCCCGCAAAGTAGAGAACATGAAAGCAACAATA
GTCCAAAGGCTGAAGGGTGGTTGCAAACTCTATTTAATGTCGGAGACCCCGAAAGTTCCT
ACCTACCGAACTACATATCCGGCACCAGTGTACTCACCCCCAATCAATATCCGACTGTCT
AACCCCGAGTCTGCTGTGGCAGCGTGCAATGAGTTCCTAGCAAGGAACTATCCGACAGTT
GCGTCGTACCAAATCACCGATGAGTACGATGCATACCTGGACATGGTGGACGGGTCAGAA
AGCTGCCTTGACCGGGCGACGTTCAATCCATCAAAGCTTAGAAGTTATCCAAAACAGCAC
TCCTACCATGCACCCACAATCAGAAGTGCCGTACCTTCCCCGTTCCAGAATACGTTGCAG
AACGTACTGGCTGCTGCCACGAAAAGAAATTGCAATGTCACACAGATGAGAGAACTGCCT
ACTTTGGATTCAGCGGTATTTAATGTTGAGTGCTTTAAAAAATTTGCGTGCAATCAAGAA
TACTGGAAGGAATTTGCCGCCAGTCCTATTAGGATAACGACTGAGAACTTGACGACCTAT
GTCACAAAACTAAAAGGACCAAAAGCAGCAGCATTGTTTGCCAAGACACATAACCTGCTA
CCACTGCAGGAGGTACCAATGGACAGGTTTACTGTAGACATGAAAAGGGACGTGAAGGTG
ACTCCGGGGACGAAGCACACTGAGGAAAGACCTAAAGTGCAGGTCATACAGGCAGCCGAA
CCTTTGGCAACAGCATATCTGTGTGGGATCCACAGAGAGTTGGTCAGAAGGCTGAATGCA
GTCCTTCTACCTAATGTACACACGCTGTTTGACATGTCTGCCGAGGACTTTGACGCCATT
ATTGCCGCGCACTTCAAGCCAGGGGACGCCGTATTGGAAACCGATATAGCCTCCTTTGAC
AAGAGCCAAGACGACTCATTGGCGCTCACTGCTCTAATGTTGCTAGAGGATTTGGGGGTG
GATCATCCCCTGTTGGACTTGATAGAGGCTGCCTTCGGGGAGATCTCCAGCTGCCACCTA
CCGACGGGCACCCGTTTTAAGTTCGGCGCCATGATGAAGTCTGGTATGTTTCTAACCCTG
TTCGTCAATACACTGCTAAACATCACCATAGCCAGCCGAGTGCTGGAGGACCGCTTGACA
AAGTCTGCGTGCGCGGCCTTCATCGGCGACGACAATATAATACATGGGGTTGTCTCTGAC
GAACTGATGGCAGCAAGATGCGCTACATGGATGAACATGGAAGTGAAGATCATAGATGCG
GTCGTGTCTCAGAAAGCCCCGTACTTCTGCGGAGGGTTTATACTGTATGACACAGTAGCA
GGCACGGCCTGCAGAGTGGCAGACCCGCTAAAGCGGCTGTTCAAGCTGGGCAAACCGCTG
GCGGCGGGAGATGAACAAGACGACGACAGAAGACGTGCACTGGCTGACGAAGTGGTTAGA
TGGCAACGAACAGGGCTAATTGATGAGCTAGAAAAAGCGGTACACTCCAGGTATGAAGTG
CAGGGCATATCTGTCGTGGTAATGTCTATGGCCACCTTTGCAAGCTCTAGATCTAACTTT
GAGAAGCTCAGAGGACCCATCGTAACTCTGTACGGTGGTCCT---
>ADG95918
ATGGATCCC---GTGTACGTGGACATAGACGCCGACAGCGCCTTTTTGAAGGCCCTGCAG
CGTGCGTACCCCATGTTTGAGGTGGAACCAAGGCAGGTCACACCGAATGACCATGCCAAT
GCTAGAGCATTCTCGCATCTAGCTATAAGACTAATAGAGCAGGAAATTGATCCCGACTCA
ACCATCCTGGACATAGGCAGCGCGCCAGCAAGGAGGATGATGTCGGATAGGAAGTACCAC
TGCGTTTGCCCAATGCGCAGCGCAGAAGACCCTGAGAGACTCGCCAACTACGCGAGAAAA
CTAGCATCTGCCGCAGGAAAAGTCTTGGACAGAAACATCTCCGGAAAAATCGGAGATCTA
CAAGCAGTAATGGCTGTACCAGACGCAGAAACGCCCACATTCTGCTTGCACACTGACGTC
TCATGTAGACAAAGGGCGGACGTCGCTATATACCAGGACGTCTACGCCGTGCATGCACCA
ACATCGCTATACCACCAGGCGATTAAAGGAGTCCGTGTAGCATACTGGATAGGGTTTGAT
ACAACCCCGTTCATGTATAATGCCATGGCAGGTGCATACCCCTCGTACTCGACAAACTGG
GCAGATGAGCAGGTGCTGAAGGCAAAGAACATAGGATTATGTTCAACAGACCTGACGGAA
GGTAGACGAGGTAAATTGTCTATCATGAGAGGAAAAAAGATGAAGCCATGTGACCGCGTA
CTGTTCTCAGTCGGGTCAACGCTTTACCCGGAGAGCCGTAAGCTTCTTAAGAGTTGGCAC
TTACCTTCAGTGTTCCATCTAAAAGGGAAGCTCAGCTTCACGTGCCGCTGTGATACAGTG
GTTTCGTGTGAAGGCTATGTCGTTAAGAGAATAACGATTAGCCCGGGCCTCTACGGTRAA
ACCACAGGGTACGCAGTAACCCACCATGCAGACGGATTCCTAATGTGCAAAACAACCGAT
ACGGTAGACGGCGAGAGAGTGTCATTTTCGGTATGCACGTACGTACCCGCAACCATTTGT
GATCAAATGACAGGTATTCTTGCCACGGAGGTTACACCGGAGGATGCACAGAAGCTGCTG
GTGGGACTGAACCAGAGGATAGTGGTCAATGGCAGAACGCAGAGGAACACGAACACAATG
AAGAATTACTTGCTTCCTGTGGTTGCCCAAGCCTTCAGTAAGTGGGCAAAGGAATGCCGG
AAAGATATGGAAGATGAAAAACTTTTGGGCATCAGAGAAAGGACACTGACATGCTGCTGC
CTTTGGGCGTTCAAGAAGCAGAAGACACACACGGTCTACAAGAGGCCTGACACTCAGTCA
ATTCGGAAAGTCCCAGCCGAATTTGACAGCTTTGTGGTACCAAGTCTGTGGTCATCTGGA
CTGTCGATCCCGCTACGGACCAGAATCAAGTGGCTGCTAAGCAAAGTGCCAAAGACTGAT
TTGATCCCTTACAGCGGTGACGCCAAAGAAGCCCGCGATGCTGAAAAAGAAGCAGAAGAA
GAACGAGAAGCGGAGCTGACTCGCGAGGCACTACCACCACTACAGGCGGCACAGGATGAC
GTCCAGGTCGAAATTGACGTGGAACAGCTCGAAGACAGAGCTGGGGCAGGAATAATTGAA
ACTCCAAGAGGAGCTATCAAAGTCACTGCCCAACCAACAGACCACGTCGTGGGAGAGTAC
TTGGTACTTTCCCCGCAGACCGTGTTACGAAGCCAGAAGCTCAGCCTGATCCACGCATTG
GCGGAACAAGTGAAGACATGCACACACAGCGGACGAGCAGGAAGGTACGCGGTCGAAGCA
TATGATGGCAGAATCCTTGTGCCCTCAGGCTATGCAATATCACCTGAAGACTTCCAGAGC
CTGAGCGAAAGTGCGACGATGGTGTACAACGAAAGGGAGTTCGTAAATAGGAAATTACAC
CATATCGCGTTGCACGGACCAGCCCTGAACACTGACGAGGAGTCGTACGAGCTGGTAAGG
GCAGAAAGGACAGAGCATGAGTACGTCTATGATGTGGACCAAAGAAGGTGCTGCAAGAAA
GAGGAGGCAGCCGGGCTGGTACTGGTCGGCGACTTGACCAACCCGCCCTACCATGAGTTC
GCATATGAAGGGCTGAGAATCCGCCCCGCCTGCCCATACAAGACCGCAGTAATAGGGGTC
TTTGGAGTGCCAGGATCCGGCAAATCAGCAATCATTAAGAACCTAGTTACCAGGCAAGAC
CTAGTGACCAGTGGAAAGAAAGAAAACTGCCAAGAAATCTCCACCGACGTGATGCGACAG
AGGAATCTGGAGATATCTGCACGCACGGTCGACTCACTGCTCTTGAACGGATGCACCAGA
CCAGTCGACGTGTTGTACGTCGACGAAGCGTTTGCGTGCCATTCTGGCACGCTACTTGCT
CTGATAGCCTTGGTGAGACCGAGACAGAAAGTCGTGCTATGCGGTGATCCGAAACAGTGC
GGCTTCTTCAATATGATGCAGATGAAAGTTAACTACAACCATAACATCTGCACCCAAGTG
TACCATAAAAGTATTTCCAGGCGGTGTACACTGCCTGTGACTGCCATTGTGTCCTCGTTG
CATTACGAAGGCAAAATGCGCACAACAAATGAGTACAACAAGCCAATTGTAGTGGATACT
ACAGGCTCGACAAAACCCGACCCCGGAGACCTTGTGCTAACATGTTTCAGAGGGTGGGTT
AAGCAACTGCAAATTGACTACCGTGGACACGAGGTCATGACAGCAGCTGCATCTCAGGGG
CTAACCAGAAAAGGGGTCTATGCCGTCAGGCAAAAAGTCAATGAAAACCCCCTTTACGCA
TCAACATCAGAGCACGTGAACGTGCTACTGACGCGTACGGAAGGCAAACTAGTATGGAAG
ACACTTTCTGGAGACCCATGGATAAAGACACTGCAGAACCCGCCGAAAGGAAATTTTAAA
GCAACAATTAAGGAATGGGAAGTGGAACATGCTTCAATAATGGCGGGTATCTGTAACCAC
CAAGTGACCTTCGACACGTTCCAGAATAAAGCCAATGTCTGCTGGGCGAAGAGCTTAGTC
CCCATCCTAGAAACAGCAGGGATAAAATTAAACGACAGGCAGTGGTCCCAGATAATCCAG
GCTTTTAAAGAAGACAGAGCATACTCACCCGAGGTAGCCCTGAATGAGATATGCACGCGC
ATGTACGGGGTAGACCTGGACAGCGGGCTGTTCTCTAAACCACTGGTGTCCGTGCATTAT
GCGGATAATCACTGGGACAACAGGCCGGGAGGGAAGATGTTCGGATTCAACCCCGAAGCG
GCGTCCATACTGGAGAGGAAATACCCGTTTACAAAAGGGAAGTGGAATACCAACAAGCAA
ATCTGTGTGACTACTAGGAGGATTGAAGATTTTAACCCGAACACCAACATTATACCTGCC
AACAGGAGACTACCGCATTCATTGGTGGCCGAACATCGCCCGGTAAAAGGGGAGAGGATG
GAATGGTTGGTCAACAAAATAAATGGCCACCATGTGCTCCTGGTCAGCGGCTACAACCTC
GTTCTGCCCACTAAGAGAGTCACCTGGGTGGCGCCGCTGGGCATCCGGGGAGCTGACTAC
ACATACAACCTAGAGTTAGGCCTACCAGCAACGCTCGGTAGATATGACCTAGTGATTATA
AACATCCACACACCCTTTCGCATACATCATTACCAACAGTGCGTGGATCACGCAATGAAG
CTGCAGATGCTCGGAGGAGACTCCCTGAGACTGCTCAAGCCGGGTGGTTCATTACTGATC
AGGGCATACGGCTACGCAGACAGAACAAGCGAACGAGTAGTCTGCGTACTGGGACGCAAG
TTTCGATCATCCAGAGCGTTGAAACCGCCGTGCGTTACTAGCAACACCGAGATGTTTTTC
TTGTTCAGCAACTTTGATAACGGCAGAAGGAACTTTACAACGCACGTAATGAACAACCAG
CTGAATGCTGCTTTTGTTGGTCAGGCCACCCGAGCAGGGTGTGCACCGTCGTACCGGGTT
AAACGCATGGACATCGCAAAGAACGATGAAGAGTGCGTAGTCAACGCCGCCAACCCTCGT
GGGCTACCAGGCGATGGCGTCTGTAAAGCAGTATACAAAAAATGGCCGGAGTCCTTCAAG
AACAGTGCAACACCAGTGGGAACCGCAAAGACAGTCATGTGCGGTACATACCCGGTAATC
CATGCAGTAGGACCTAATTTCTCAAATTACTCTGAGTCCGAAGGAGACCGGGAATTGGCA
GCTGCTTACCGAGAAGTCGCTAAGGAGGTGACTAGACTAGGAGTAAACAGCGTAGCTATA
CCGCTCCTTTCCACCGGCGTGTACTCTGGAGGGAAAGACAGGCTGACTCAGTCATTAAAC
CACCTTTTTACAGCATTAGACTCAACTGATGCAGATGTGGTTATCTACTGCCGCGACAAG
GAGTGGGAGAAGAAAATAGCCGAGGCCATACAAATGAGGACCCAAGTGGAACTACTAGAC
GAACACATCTCTGTAGACTGCGATATCATCCGAGTGCACCCTGACAGCAGTTTGGCAGGT
AGAAAAGGGTACAGCACTACAGAAGGTTCACTGTACTCCTACTTGGAAGGGACACGGTTC
CATCAGACGGCAGTGGACATGGCAGAAGTATATACCATGTGGCCAAAGCAGACGGAGGCC
AATGAACAAGTTTGCTTGTACGCGTTGGGGGAAAGTATAGAATCAATCAGGCAAAAGTGC
CCAGTGGATGATGCAGATGCATCGTCGCCCCCAAAAACCGTCCCGTGCCTCTGCCGTTAT
GCCATGACACCCGAACGAGTCACCAGGCTTCGTATGAACCATGTCACAAGCATAATAGTA
TGCTCATCATTCCCCCTTCCAAAGTATAAAATAGAAGGAGTGCAGAAAGTCAAGTGTTCT
AAAGTGATGCTGTTCGACCATAACGTGCCATCACGCGTTAGTCCAAGGGAATATAAATCG
CCTCAGGAGACCGCACAAGAAGTAAGTTCGACCACGTCACTGACGCACAGCCAATTCGAC
CTTAGCGTTGACGGTGAGGTGCTGCCCGCCCCGTCTGACCTGGAAGCTGATGCTCCGATT
CCGGAGCCAACACCAGACGACAGAGCGGTACTTACTTTGCCTCCCACGATCGAAAATTTT
TCGGCTGTGTCGGACTGGGTAATGAATACCGCGCCAGTCGCACCACCCAGAAGAAGACGT
GGGAAAAACTTGAATGTCACCTGCGACGAGAGAGAAGGGAACGTACTTCCCATGGCTAGC
GTTCGGTTTTTCAGAGCGGATCTGCACTCCATCGTACAGGAAACGGCAGAGATACGCGAT
ACGGCCGCGTCCCTCCAGGCGCCCCTGAGTGTCGCTACAGAACCAAATCAACTGCCGATC
TCATTTGGAGCACCAAACGAGACTTTCCCCATAACGTTCGGGGATTTTGATGAAGGGGAG
ATTGAAAGCTTGTCCTCTGAGTTACTGACCTTTGGAGACTTCTCGCCAGGCGAAGTGGAT
GACCTGACAGACAGCGATTGGTCCACGTGTTCAGATACGGACGACGAATTATGACTAGAT
AGGGCAGGTGGGTACATATTCTCATCTGACACCGGCCCCGGCCACCTGCAACAGAGGTCT
GTCCGTCAGACAGTACTGCCGGTAAATACCTTGGAGGAAGTTCAAGAGGAGAAATGTTAC
CCACCTAAGTTGGATGAAGTGAAAGAGCAGTTGTTACTTAAGAAACTCCAGGAAAGTGCG
TCTATGGCTAACAGAAGCAGGTACCAATCCCGCAAAGTAGAGAACATGAAAGCAACAATA
GTCCAAAGGCTGAAGGGTGGTTGCAAACTCTATTTAATGTCGGAGACCCCGAAAGTTCCT
ACCTACCGAACTACATATCCGGCACCAGTGTACTCACCCCCAATCAATATCCGACTGTCC
AACCCCGAGTCTGCTGTGGCAGCGTGCAATGAGTTCCTAGCAAGGAACTATCCGACAGTT
GCGTCGTACCAAATCACCGATGAGTACGATGCATACCTGGACATGGTGGACGGGTCGGAA
AGCTGCCTTGACCGGGCGACGTTCAATCCATCAAAGCTTAGAAGTTATCCAAAACAGCAC
TCCTACCATGCACCCACAATCAGAAGTGCCGTACCTTCCCCGTTCCAGAACACGTTGCAG
AACGTACTGGCTGCTGCCACGAAAAGAAATTGCAACGTCACACAGATGAGAGAACTGCCT
ACTTTGGATTCAGCGGTATTTAATGTTGAGTGCTTTAAAAAATTTGCGTGCAATCAAGAA
TACTGGAAGGAATTTGCCGCCAGTCCTATTAGGATAACGACTGAGAACTTGACAACCTAT
GTCACAAAACTAAAAGGACCAAAAGCAGCAGCATTGTTTGCCAAGACACATAACCTGCTA
CCATTGCAGGAGGTACCAATGGACAGGTTTACTGTAGACATGAAAAGGGACGTGAAGGTG
ACTCCGGGGACGAAGCACACTGAGGAAAGACCTAAAGTGCAGGTCATACAGGCAGCCGAA
CCTTTGGCAACAGCATATCTGTGTGGGATCCACAGAGAGTTGGTCAGAAGGCTGAATGCA
GTCCTTCTACCTAATGTACACACGCTGTTTGACATGTCTGCCGAGGACTTTGACGCCATT
ATTGCCGCGCACTTCAAGCCAGGGGACGCCGTATTGGAAACCGATATAGCCTCCTTTGAC
AAGAGCCAAGACGACTCATTGGCGCTCACTGCTCTAATGTTGCTAGAGGATTTGGGGGTG
GATCATCCCCTGTTGGACTTGATAGAGGCTGCCTTCGGGGAGATCTCCAGCTGCCACCTA
CCGACGGGCACCCGTTTTAAGTTCGGCGCCATGATGAAGTCTGGTATGTTTCTAACCCTG
TTCGTCAATACACTGCTAAACATCACCATAGCCAGCCGAGTGCTGGAGGACCGCTTGACA
AAGTCTGCGTGCGCGGCCTTCATCGGCGACGACAATATAATACATGGGGTTGTCTCTGAC
GAACTGATGGCAGCAAGATGCGCTACATGGATGAACATGGAAGTGAAGATCATAGATGCG
GTCGTGTCTCAGAAAGCCCCGTACTTCTGCGGAGGGTTTATACTGTATGACACAGTAGCA
GGCACGGCCTGCAGAGTGGCAGACCCGCTAAAGCGGCTGTTCAAGCTGGGCAAACCGCTG
GCGGCGGGAGATGAACAAGACGACGACAGAAGACGTGCACTGGCTGACGAAGTGGTTAGA
TGGCAACGAACAGGGCTAATTGATGAGCTAGAAAAAGCGGTACACTCCAGGTATGAAGTG
CAGGGCATATCTGTCGTGGTAATGTCTATGGCCACCTTTGCAAGCTCTAGATCTAACTTT
GAGAAGCTCAGAGGACCCATCGTAACTCTGTACGGTGGTCCT---
>ADG95882
ATGGATCCC---GTGTACGTGGACATAGACGCCGACAGCGCCTTTTTGAAGGCCCTGCAG
CGTGCGTACCCCATGTTTGAGGTGGAACCAAGGCAGGTCACACCGAATGACCATGCCAAT
GCTAGAGCATTCTCGCATCTAGCTATAAAACTAATAGAGCAGGAAATTGATCCCGACTCA
ACCATCCTGGACATAGGCAGCGCGCCAGCAAGGAGGATGATGTCGGATAGGAAGTACCAC
TGCGTTTGCCCAATGCGCAGCGCAGAAGACCCTGAGAGACTCGCCAACTACGCGAGAAAA
CTAGCATCTGCCGCAGGAAAAGTCTTGGACAGAAACATCTCCGGAAAAATCGGAGATCTA
CAAGCAGTAATGGCTGTACCAGACGCAGAAACGCCCACATTCTGCTTGCACACTGACGTC
TCATGTAGACAAAGGGCGGACGTCGCTATATACCAGGACGTCTACGCCGTGYATGCACCA
ACATCGCTATACCACCAGGCGATTAAAGGAGTCCGTGTAGCATACTGGATAGGGTTTGAT
ACAACCCCGTTCATGTATAATGCCATGGCAGGTGCATACCCCTCGTACTCGACAAACTGG
GCAGATGAGCAGGTGCTGAAGGCAAAGAACATAGGATTATGTTCAACAGACCTGACGGAA
GGTAGACGAGGTAAATTGTCTATCATGAGAGGAAAAAAGATGAAGCCATGTGACCGCGTA
CTGTTCTCAGTCGGGTCAACGCTTTACCCGGAGAGCCGTAAGCTTCTTAAGAGTTGGCAC
TTACCCTCAGTGTTCCATCTAAAAGGGAAGCTCAGCTTCACGTGCCGCTGTGATACAGTG
GTTTCGTGTGAAGGCTATGTCGTTAAGAGAATAACGATTAGCCCGGGCCTCTACGGTAAA
ACCACAGGGTACGCAGTAACCCACCATGCAGACGGATTCCTAATGTGCAAAACAACCGAT
ACGGTAGACGGCGAGAGAGTGTCATTTTCGGTATGCACGTACGTACCTGCAACCATTTGT
GATCAAATGACAGGTATTCTTGCCACGGAGGTTACACCGGAGGATGCACAGAAGCTGCTG
GTGGGACTGAACCAGAGGATAGTGGTCAATGGCAGAACGCAGAGGAACACGAACACAATG
AAGAATTACTTGCTTCCTGTGGTTGCCCAAGCCTTCAGTAAGTGGGCAAAGGAATGCCGG
AAAGATATGGAAGATGAAAAACTTTTGGGCATCAGAGAAAGGACACTGACATGCTGCTGC
CTTTGGGCGTTCAAGAAGCAGAAGACACACACGGTCTACAAGAGGCCTGACACTCAGTCA
ATTCAGAAAGTCCCAGCCGAATTTGACAGCTTTGTGGTACCAAGTCTGTGGTCATCTGGA
CTGTCGATCCCGCTACGGACCAGAATCAAGTGGCTGCTAAGCAAAGTGCCAAAGACTGAT
TTGATCCCTTACAGCGGTGACGCCAAAGAAGCCCGCGATGCTGAAAAAGAAGCAGAAGAA
GAACGAGAAGCGGAGCTGACTCGCGAGGCACTACCACCACTACAGGCGGCACAGGATGAC
GTCCAGGTCGAAATTGACGTGGAACAGCTCGAAGACAGAGCTGGGGCAGGAATAATTGAA
ACTCCAAGAGGAGCTATCAAAGTCACTGCCCAACCAACAGACCACGTCGTGGGAGAGTAC
TTGGTACTTTCCCCGCAGACCGTGTTACGAAGCCAGAAGCTCAGCCTGATCCACGCATTG
GCGGAACAAGTGAAGACATGCACACACAGCGGACGAGCAGGAAGGTACGCGGTCGAAGCA
TATGACGGCAGAATCCTTGTGCCCTCAGGCTATGCAATATCACCTGAAGACTTCCAGAGC
CTGAGCGAAAGTGCGACGATGGTGTACAACGAAAGGGAGTTTGTAAATAGGAAATTACAC
CATATCGCGTTGCACGGACCAGCCCTGAACACTGACGAGGAGTCGTACGAGCTGGTAAGG
GCAGAAAGGACAGAGCATGAGTACGTCTATGATGTGGACCAAAGAAGGTGCTGCAAGAAA
GAGGAGGCAGCCGGGCTGGTACTGGTCGGCGACTTGACCAACCCGCCCTACCATGAGTTC
GCATATGAAGGGCTGAGAATCCGCCCCGCCTGCCCATACAAGACCGCAGTAATAGGGGTC
TTTGGAGTGCCAGGATCCGGCAAATCAGCAATCATTAAGAACCTAGTTACCAGGCAAGAC
CTAGTGACCAGTGGAAAGAAAGAAAACTGCCAAGAAATCTCCACCGACGTGATGCGACAG
AGGAATCTGGAGATATCTGCACGCACGGTCGACTCACTGCTCTTGAACGGATGCAACAGA
CCAGTCGACGTGTTGTACGTCGACGAAGCGTTTGCGTGCCATTCTGGCACGCTACTTGCT
CTGATAGCCTTGGTGAGACCGAGGCAGAAAGTCGTGCTATGCGGTGATCCGAAACAGTGC
GGCTTCTTCAATATGATGCAGATGAAAGTTAACTACAACCATAACATCTGCACCCAAGTG
TACCATAAAAGTATTTCCAGGCGGTGTACACTGCCTGTGACTGCCATTGTGTCTTCGTTG
CATTACGAAGGCAAAATGCGCACAACAAATGAGTACAACAAGCCAATTGTAGTGGATACT
ACAGGCTCGACAAAACCCGACCCCGGAGACCTTGTGCTAACATGTTTCAGAGGGTGGGTT
AAGCAACTGCAAATTGACTACCGTGGACACGAGGTCATGACAGCAGCTGCATCTCAGGGG
CTAACCAGAAAAGGGGTCTATGCCGTCAGGCAAAAAGTTAATGAAAACCCCCTTTACGCA
TCAACATCAGAGCACGTGAACGTGCTACTGACGCGTACGGAAGGCAAACTAGTATGGAAG
ACACTTTCCGGAGACCCATGGATAAAGACACTGCAGAACCCGCCGAAAGGAAATTTTAAA
GCAACAATTAAGGAATGGGAAGTGGAACATGCTTCAATAATGGCGGGTATCTGTAACCAT
CAAGTGACCTTCGACACGTTCCAGAATAAAGCCAATGTCTGCTGGGCGAAGAGCTTAGTC
CCCATCCTAGAAACGGCAGGGATAAAATTAAACGACAGGCAGTGGTCCCAGATAATCCAG
GCTTTTAAAGAAGACAGAGCATACTCACCCGAGGTGGCCCTGAATGAGATATGCACGCGC
ATGTACGGGGTAGACCTGGACAGCGGGCTGTTCTCTAAACCACTGGTGTCCGTGCATTAT
GCGGATAATCACTGGGACAACAGGCCGGGAGGGAAGATGTTCGGATTCAACCCCGAAGCG
GCGTCCATACTGGAGAGGAAATACCCGTTTACAAAAGGGAAGTGGAATACCAACAAGCAA
ATCTGTGTGACTACTAGGAGGATTGAAGATTTTAACCCGAACACCAACATTATACCTGCC
AACAGGAGACTACCGCATTCATTGGTGGCCGAACATCGCCCGGTAAAAGGGGAGAGGATG
GAATGGTTGGTCAACAAAATAAATGGCCACCATGTGCTCCTGGTCAGCGGCTACAACCTC
GTTCTGCCCACTAAGAGAGTCACCTGGGTGGCGCCGCTGGGCATCCGGGGAGCTGACTAC
ACATACAACCTAGAGTTAGGCCTACCAGCAACGCTCGGTAGATATGACCTAGTGATTATA
AACATCCACACACCCTTTCGCATACATCATTACCAACAGTGCGTGGATCACGCAATGAAG
CTGCAGATGCTCGGAGGAGACTCCCTGAGACTGCTCAAGCCGGGTGGTTCATTACTGATC
AGGGCATACGGCTACGCAGACAGAACAAGCGAACGAGTAGTCTGCGTACTGGGACGCAAG
TTTCGATCATCCAGAGCGTTGAAACCGCCGTGCGTCACTAGCAACACCGAGATGTTTTTC
TTGTTCAGCAACTTTGATAACGGCAGAAGGAACTTTACAACGCACGTAATGAACAACCAG
CTGAATGCTGCTTTTGTTGGCCAGGCCACCCGAGCAGGGTGTGCACCGTCGTACCGGGTT
AAACGCATGGACATCGCAAAGAACGATGAAGAGTGCGTAGTCAACGCCGCCAACCCTCGT
GGGCTACCAGGCGATGGCGTCTGTAAAGCAGTATACAAAAAATGGCCGGAGTCCTTCAAG
AACAGTGCAACACCAGTGGGAACCGCAAAGACAATCATGTGCGGTACATACCCGGTAATC
CATGCAGTAGGACCTAATTTCTCAAATTACTCTGAGTCCGAAGGAGACCGGGAATTGGCG
GCTGCTTACCGAGAAGTCGCTAAGGAGGTGACTAGACTAGGAGTAAACAGCGTAGCTATA
CCGCTCCTTTCCACCGGCGTGTACTCTGGAGGGAAAGACAGGCTGACTCAGTCATTAAAC
CACCTTTTTACAGCATTAGACTCAACTGATGCAGATGTGGTTATCTACTGCCGCGACAAG
GAGTGGGAGAAGAAAATAGCCGAGGCCATACAAATGAGGACCCAAGTGGAACTACTAGAC
GAACACATCTCTGTAGACTGCGATATCATCCGAGTGCACCCTGACAGCAGTTTGGCAGGT
AGAAAAGGGTACAGCACTACAGAAGGTTCACTGTACTCCTACTTGGAAGGGACACGGTTC
CATCAGACGGCAGTGGACATGGCAGAAGTATACACCATGTGGCCAAAGCAGACAGAGGCT
AATGAACAAGTTTGCTTGTACGCGTTGGGGGAAAGTATAGAATCAATCAGGCAAAAGTGC
CCAGTGGATGATGCAGATGCATCGTCGCCCCCAAAAACCGTCCCGTGCCTCTGCCGTTAT
GCCATGACACCCGAACGAGTCACCAGGCTTCGTATGAACCATGTCACAAGCATAATAGTG
TGCTCATCATTCCCCCTTCCAAAGTATAAAATAGAAGGAGTGCAGAAAGTCAAGTGTTCT
AAAGTGATGCTGTTCGACCATAACGTGCCATCACGCGTTAGTCCAAGGGAATATAAATCG
CCTCAGGAGACCGCACAAGAAGTAAGTTCGACCACATCACTGACGCACAGCCAATTCGAC
CTTAGTGTTGACGGTGAGGTACTGCCCGCTCCGTCTGACCTGGAAGCTGATGCTCCGATT
CCGGAGCCAACACCAGACGACAGAGCGGTACTTACTTTGCCTCCCACGATTGAAAATTTT
TCGGCTGTGTCAGACTGGGTAATGAATACCGCGCCAGTCGCACCACCCAGAAGAAGACGT
GGGAAAAACTTGAATGTCACCTGCGACGAGAGAGAAGGGAACGTACTTCCCATGGCTAGC
GTTCGGTTTTTCAGAGCGGATCTGCACTCCATCGTACAGGAAACGGCAGAGATACGCGAT
ACGGCCGCGTCCCTCCAGGCGCCCCTGAGTGTCGCTACAGAACCAAATCAACTGCCGATC
TCATTTGGAGCACCAAACGAGACTTTCCCCATAACGTTCGGGGATTTTGATGAAGGGGAG
ATTGAAAGCTTGTCCTCTGAGTTACTGACCTTTGGAGACTTCTCGCCAGGCGAAGTGGAT
GACCTGACAGACAGCGATTGGTCCACGTGTTCAGATACGGACGACGAATTATGACTAGAT
AGGGCAGGTGGGTACATATTCTCATCTGACACCGGCCCCGGCCACCTGCAACAGAGGTCT
GTCCGTCAGACAGTACTGCCGGTAAATACCTTGGAGGAAGTTCAAGAGGAGAAATGTTAC
CCACCTAAGTTGGATGAAGTGAAAGAGCAGTTGTTACTTAAGAAACTCCAGGAAAGTGCG
TCCATGGCTAACAGAAGCAGGTACCAATCCCGCAAAGTAGAGAACATGAAAGCAACAATA
GTCCAAAGGCTGAAGGGTGGTTGCAAACTCTATTTAATGTCGGAGACCCCGAAAGTTCCT
ACCTACCGAACTACATATCCGGCACCAGTGTACTCACCCCCAATCAATATCCGACTGTCC
AACCCCGAGTCTGCTGTGGCAGCGTGCAATGAGTTCCTAGCAAGGAACTATCCGACAGTT
GCGTCGTACCAAATCACCGATGAGTACGATGCATACCTGGACATGGTGGACGGGTCGGAA
AGCTGCCTTGACCGGGCGACGTTCAATCCATCAAAGCTTAGAAGTTATCCAAAACAGCAC
TCCTACCATGCACCCACAATCAGAAGTGCCGTACCTTCCCCGTTCCAGAACACGTTGCAG
AACGTACTGGCTGCTGCCACGAAAAGAAATTGCAACGTCACACAGATGAGAGAACTGCCT
ACTTTGGATTCAGCGGTATTTAATGTTGAGTGCTTTAAAAAATTTGCGTGCAATCAAGAA
TACTGGAAGGAATTTGCCGCCAGTCCAATTAGGATAACGACTGAGAACTTGACAACCTAT
GTCACAAAACTAAAAGGACCAAAAGCAGCAGCATTGTTTGCCAAGACACATAACCTGCTA
CCACTGCAGGAGGTACCAATGGACAGGTTTACTGTAGACATGAAAAGGGACGTGAAGGTG
ACTCCGGGGACGAAGCACACTGAGGAAAGACCTAAAGTGCAGGTCATACAGGCAGCCGAA
CCTTTGGCAACAGCATATCTGTGTGGGATCCACAGAGAGTTGGTCAGAAGGCTGAATGCA
GTCCTTCTACCTAATGTACACACGCTGTTTGACATGTCTGCCGAGGACTTTGACGCCATT
ATCGCCGCGCACTTCAAGCCAGGGGACGCCGTATTGGAAACCGATATAGCCTCCTTTGAC
AAGAGCCAAGACGACTCATTGGCGCTCACTGCTCTAATGTTGCTAGAGGATTTGGGGGTG
GATCATCCCCTGTTGGACTTGATAGAGGCTGCCTTCGGGGAGATCTCCAGCTGCCACCTA
CCGACGGGCACCCGTTTTAAGTTCGGCGCCATGATGAAGTCTGGTATGTTTCTAACCCTG
TTCGTCAATACACTGCTAAACATCACCATAGCCAGCCGAGTGCTGGAGGACCGCTTGACA
AAGTCTGCGTGCGCGGCCTTCATCGGCGACGACAATATAATACATGGGGTTGTCTCTGAC
GAACTGATGGCAGCAAGATGCGCTACATGGATGAACATGGAAGTGAAGATCATAGATGCG
GTCGTGTCTCAGAAAGCCCCGTACTTCTGCGGAGGGTTTATACTGTATGACACAGTAGCA
GGCACGGCCTGCAGAGTGGCAGACCCGCTAAAGCGGCTGTTCAAGCTGGGCAAACCGCTG
GCGGCGGGAGATGAACAAGACGACGACAGAAGACGTGCACTGGCTGACGAAGTGGTCAGA
TGGCAACGAACAGGGCTAATTGATGAGCTAGAAAAAGCGGTACACTCCAGGTATGAAGTG
CAGGGCATATCTGTCGTGGTAATGTCTATGGCCACCTTTGCAAGCTCTAGATCTAACTTT
GAGAAGCTCAGAGGACCCATCGTAACTCTGTACGGTGGTCCT---
>CAJ90480
ATGGATCCT---GTGTACGTGGACATAGACGCTGACAGCGCCTTTTTGAAGGCCCTGCAA
CGTGCGTACCCCATGTTTGAGGTGGAACCAAGGCAGGTCACACCGAATGACCATGCTAAT
GCTAGAGCGTTCTCGCATCTAGCTATAAAACTAATAGAGCAGGAAATTGACCCCGACTCA
ACCATCCTGGATATCGGCAGTGCGCCAGCAAGGAGGATGATGTCGGACAGGAAGTACCAC
TGCGTCTGCCCGATGCGCAGTGCGGAAGATCCCGAGAGACTCGCCAATTATGCGAGAAAG
CTAGCATCTGCCGCAGGAAAAGTCCTGGACAGAAACATCTCTGGAAAGATCGGGGACTTA
CAAGCAGTAATGGCCGTGCCAGACACGGAGACGCCAACATTCTGCTTACACACAGACGTC
TCATGTAGACAGAGAGCAGACGTCGCTATATACCAAGACGTCTATGCTGTACACGCACCC
ACGTCGCTATACCACCAGGCGATTAAAGGGGTCCGAGTGGCGTACTGGGTTGGGTTCGAC
ACAACCCCGTTCATGTACAATGCCATGGCGGGTGCCTACCCCTCATACTCGACAAACTGG
GCAGATGAGCAGGTACTGAAGGCTAAGAACATAGGATTATGTTCAACAGACCTGACGGAA
GGTAGACGAGGCAAGTTGTCTATTATGAGAGGGAAAAAGCTAAAACCGTGCGACCGTGTG
CTGTTCTCAGTAGGGTCAACGCTCTACCCGGAAAGCCGCAAGCTACTTAAGAGCTGGCAC
CTGCCATCGGTGTTCCATTTAAAGGGCAAACTCAGCTTCACATGCCGCTGTGATACAGTG
GTTTCGTGTGAGGGCTACGTCGTTAAGAGAATAACGATGAGCCCAGGCCTTTATGGAAAA
ACCACAGGGTATGCGGTAACCCACCACGCAGACGGATTCCTGATGTGCAAGACTACCGAC
ACGGTTGACGGCGAAAGAGTGTCATTCTCGGTGTGCACATACGTGCCGGCGACCATTTGT
GATCAAATGACCGGCATCCTTGCTACAGAAGTCACGCCGGAGGATGCACAGAAGCTGTTG
GTGGGGCTGAACCAGAGAATAGTGGTTAACGGCAGAACGCAACGGAATACGAACACCATG
AAAAATTATCTGCTTCCCGTGGTCGCCCAAGCCTTCAGTAAGTGGGCAAAGGAGTGCCGG
AAAGACATGGAAGATGAAAAACTCCTGGGGGTCAGAGAAAGAACACTGACCTGCTGCTGT
CTATGGGCATTCAAGAAGCAGAAAACACACACGGTCTACAAGAGGCCTGATACCCAGTCA
ATTCAGAAGGTTCAGGCCGAGTTTGACAGCTTTGTGGTACCGAGTCTGTGGTCGTCCGGG
TTGTCAATCCCTTTGAGGACTAGAATCAAATGGTTGTTAAGCAAGGTGCCAAAAACCGAC
CTGATCCCATACAGCGGAGACGCCCGAGAAGCCCGGGACGCAGAAAAAGAAGCAGAGGAA
GAACGAGAAGCAGAACTGACTCGCGAAGCCCTACCACCTCTACAGGCAGCACAGGAAGAT
GTTCAGGTCGAAATCGACGTGGAACAGCTTGAGGACAGAGCGGGCGCAGGAATAATAGAG
ACTCCGAGAGGAGCTATCAAAGTTACTGCCCAACCAACAGACCACGTCGTGGGAGAGTAC
CTGGTACTCTCCCCGCAGACCGTACTACGTAGCCAGAAGCTCAGTCTGATTCACGCTTTG
GCGGAGCAAGTGAAGACGTGCACGCACAACGGACGAGCAGGGAGGTATGCGGTCGAAGCG
TACGACGGCCGAGTCCTAGTGCCCTCAGGCTATGCAATCTCGCCTGAAGACTTCCAGAGT
CTAAGCGAAAGCGCAACGATGGTGTATAACGAAAGAGAGTTCGTAAACAGAAAGCTACAC
CATATTGCGATGCACGGACCAGCCCTGAACACCGACGAAGAGTCGTATGAGCTGGTGAGG
GCAGAGAGGACAGAACACGAGTACGTCTACGACGTGGATCAGAGAAGATGCTGTAAGAAG
GAAGAAGCCGCAGGACTGGTACTGGTGGGCGACTTGACTAATCCGCCCTACCACGAATTC
GCATATGAAGGGCTAAAAATCCGCCCTGCCTGCCCATACAAAATTGCAGTCATAGGAGTC
TTCGGAGTACCGGGATCTGGCAAGTCAGCTATTATCAAGAACCTAGTTACCAGGCAGGAC
CTGGTGACTAGCGGAAAGAAAGAAAACTGCCAAGAAATCACCACCGACGTGATGAGACAG
AGAGGTCTAGAGATATCTGCACGTACGGTTGACTCGCTGCTCTTGAATGGATGCAACAGA
CCAGTCGACGTGTTGTACGTAGACGAGGCGTTTGCGTGCCACTCTGGAACGCTACTTGCT
TTGATCGCCTTGGTGAGACCAAGGCAGAAAGTTGTACTTTGTGGTGACCCGAAGCAGTGC
GGCTTCTTCAATATGATGCAGATGAAAGTCAACTATAATCACAACATCTGCACCCAAGTG
TACCACAAAAGTATCTCCAGGCGGTGTACACTGCCTGTGACCGCCATTGTGTCATCGTTG
CATTACGAAGGCAAAATGCGCACTACGAATGAGTACAACAAGCCGATTGTAGTGGACACT
ACAGGCTCAACAAAACCTGACCCTGGAGACCTCGTGTTAACGTGCTTCAGAGGGTGGGTT
AAACAACTGCAAATTGACTATCGTGGATACGAGGTCATGACAGCAGCCGCATCCCAAGGG
TTAACCAGAAAAGGAGTTTACGCAGTTAGACAAAAAGTTAATGAAAACCCGCTCTATGCA
TCAACGTCAGAGCACGTCAACGTACTCCTAACGCGTACGGAAGGTAAACTGGTATGGAAG
ACACTTTCCGGCGACCCGTGGATAAAGACGCTGCAGAACCCACCGAAAGGAAACTTCAAA
GCAACTATTAAGGAGTGGGAGGTGGAGCATGCATCAATAATGGCGGGCATCTGCAGTCAC
CAAATGACCTTCGATACATTCCAAAATAAAGCCAACGTTTGTTGGGCTAAGAGCTTGGTC
CCTATCCTCGAAACAGCGGGGATAAAACTAAATGATAGGCAGTGGTCTCAGATAATTCAA
GCCTTCAAAGAAGACAAAGCATACTCACCTGAAGTAGCCCTGAATGAAATATGTACGCGC
ATGTATGGGGTGGATCTAGACAGCGGGCTATTTTCTAAACCGTTGGTGTCTGTGTATTAC
GCGGATAACCACTGGGATAATAGGCCTGGAGGGAAAATGTTCGGATTTAACCCCGAGGCA
GCATCCATTCTAGAAAGAAAGTATCCATTCACAAAAGGGAAGTGGAACATCAACAAGCAG
ATCTGCGTGACTACCAGGAGGATAGAAGACTTTAACCCTACCACCAACATCATACCGGCC
AACAGGAGACTACCACACTCATTAGTGGCCGAACACCGCCCAGTAAAAGGGGAAAGAATG
GAATGGCTGGTTAACAAGATAAACGGCCACCACGTGCTCCTGGTCAGTGGCTATAACCTT
GCACTGCCTACTAAGAGAGTCACTTGGGTAGCGCCGTTAGGTGTCCGCGGAGCGGACTAC
ACATACAACCTAGAGTTGGGTCTGCCAGCAACGCTTGGTAGGTATGACCTAGTGGTCATA
AACATCCACACACCTTTTCGCATACACCATTACCAACAGTGCGTCGACCACGCAATGAAA
CTGCAAATGCTCGGGGGTGACTCATTGAGACTGCTCAAACCGGGCGGCTCTCTATTGATC
AGAGCATATGGTTACGCAGATAGAACCAGTGAACGAGTCATCTGCGTATTGGGACGCAAG
TTTAGATCGTCTAGAGCGTTGAAACCACCATGTGTCACCAGCAACACTGAGATGTTTTTC
CTATTCAGCAACTTTGACAATGGCAGAAGGAATTTCACAACTCATGTCATGAACAATCAA
CTGAATGCAGCCTTCGTAGGACAGGTCACCCGAGCAGGATGTGCACCGTCGTACCGGGTA
AAACGCATGGACATCGCGAAGAACGATGAAGAGTGCGTAGTCAACGCCGCTAACCCTCGC
GGGTTACCGGGTGACGGTGTTTGCAAGGCAGTATACAAAAAATGGCCGGAGTCCTTTAAG
AACAGTGCAACACCAGTGGGAACCGCAAAAACAGTTATGTGCGGTACGTATCCAGTAATC
CACGCTGTTGGACCAAACTTCTCTAATTATTCGGAGTCTGAAGGGGACCGGGAATTGGCA
GCTGCCTATCGAGAAGTCGCAAAGGAAGTAACTAGGCTGGGAGTAAATAGTGTAGCTATA
CCTCTCCTCTCCACAGGTGTATACTCAGGAGGGAAAGACAGGCTGACCCAGTCACTGAAC
CACCTCTTTACAGCCATGGACTCGACGGATGCAGACGTGGTCATCTACTGCCGCGACAAA
GAATGGGAGAAGAAAATATCTGAGGCCATACAGATGCGGACCCAAGTAGAGCTGCTGGAT
GAGCACATCTCCATAGACTGCGATATTGTTCGCGTGCACCCTGACAGCAGCTTGGCAGGC
AGAAAAGGATACAGCACCACGGAAGGCGCACTGTACTCATATCTAGAAGGGACCCGTTTT
CATCAGACGGCTGTGGATATGGCGGAGATACATACTATGTGGCCAAAGCAAACAGAGGCC
AATGAGCAAGTCTGCCTATATGCCCTGGGGGAAAGTATTGAATCGATCAGGCAGAAATGC
CCGGTGGATGATGCAGACGCATCATCTCCCCCCAAAACTGTCCCGTGCCTTTGCCGTTAC
GCTATGACTCCAGAACGCGTCACCCGGCTTCGCATGAACCACGTCACAAGCATAATTGTG
TGTTCTTCGTTTCCCCTCCCAAAGTACAAAATAGAAGGAGTGCAAAAAGTCAAATGCTCT
AAGGTAATGCTATTTGACCACAACGTGCCATCGCGCGTAAGTCCAAGGGAATATAGATCT
TCCCAGGAGTCTGCACAGGAGGCGAGTACAATCACGTCACTGACGCATAGTCAATTCGAC
CTAAGCGTTGATGGCGAGATACTGCCCGTCCCGTCAGACCTGGATGCTGACGCCCCAGCC
CTAGAACCAGCACTAGACGACGGGGCGACACACACGCTGCCATCCACAACCGGAAACCTT
GCGGCCGTGTCTNNNNNNNNNNNNNNNNNNNNNNNNNNNNNNNNNNNNNNNNNNNNNNNN
NNNNNNNNNNNNNNNNNNNNNNNNNNNNNNNNNNNNNNNNNNNNNNNNNNNNNNNNNNNN
NNNNNNNNNNNNNNNNNNNNNNNNNNNNNNNNNNNNNNNNNNNNNNNNNNNNNNNNNNNN
NNNNNNNNNNNNNNNNNNNNNNNNNNNNNNNNNNNNNNNNNNNNNNNNNNNNNNNNNNNN
NNNNNNNNNNNNNNNNNNNNNNNNNNNNNNNNNNNNNNNNNNNNNNNNNNNNNNNNNNNN
NNNNNNNNNNNNNNNNNNNNNNNNNNNNNNNNNNNNNNNNNNNNNNNNNNNNNNNNNNNN
NNNNNNNNNNNNNNNNNNNNNNNNNNNNNNNNNNNNNNNNNNNNNNNNNNNNNNNNAGAC
AGGGCAGGTGGGTATATATTCTCGTCGGACACCGGTCCAGGTCATTTACAACAGAAGTCA
GTACGCCAGTCAGTGCTGCCGGTGAACACCCTGGAGGAAGTCCACGAGGAGAAGTGTTAC
CCACCTAAGCTGGATGAAGCAAAGGAGCAACTATTACTTAAGAAACTCCAGGAGAGTGCA
TCCATGGCCAACAGAAGCAGGTATCAGTCGCGCAAAGTAGAAAACATGAAAGCAGCAATC
ATCCAGAGACTAAAGAGAGGCTGTAGACTATACTTAATGTCAGAGACCCCAAAAGTCCCT
ACTTACCGGACTACATATCCGGCGCCTGTGTACTCGCCTCCGATCAACGTCCGATTGTCC
AATCCCGAGTCCGCAGTGGCAGCATGCAATGAGTTCTTAGCTAGAAACTATCCAACTGTC
TCATCATACCAAATTACCGACGAGTATGATGCATATCTAGACATGGTGGACGGGTCGGAG
AGTTGCCTGGACCGAGCGACATTCAATCCGTCAAAACTCAGGAGCTACCCGAAACAGCAC
GCTTACCACGCGCCCTCCATCAGAAGCGCTGTACCGTCCCCATTCCAGAACACACTACAG
AATGTACTGGCAGCAGCCACGAAAAGAAACTGCAACGTCACACAGATGAGGGAATTACCC
ACTTTGGACTCAGCAGTATTCAACGTGGAGTGTTTCAAAAAATTCGCATGCAACCAAGAA
TACTGGGAAGAATTTGCTGCCAGCCCTATTAGGATAACAACTGAGAATTTAGCAACCTAT
GTTACTAAACTAAAAGGGCCAAAAGCAGCAGCGCTATTCGCAAAAACCCATAATCTACTG
CCACTACAGGAAGTACCAATGGATAGGTTCACAGTAGATATGAAAAGGGACGTGAAGGTG
ACTCCTGGTACAAAGCATACAGAGGAAAGACCTAAGGTGCAGGTTATACAGGCGGCTGAA
CCCTTGGCGACAGCATACCTATGTGGGATTCACAGAGAGCTGGTTAGGAGGCTGAACGCC
GTCCTCCTACCCAATGTACATACACTATTTGACATGTCTGCCGAGGATTTCGATGCCATC
ATAGCCGCACACTTTAAGCCAGGAGACACTGTTTTGGAAACGGACATAGCCTCCTTTGAT
AAGAGCCAAGATGATTCACTTGCGCTTACTGCTTTGATGCTGTTAGAGGATTTAGGGGTG
GATCACTCCCTGCTGGACTTGATAGAGGCTGCTTTCGGAGAGATTTCCAGCTGTCACCTA
CCGACAGGTACGCGCTTCAAGTTCGGCGCCATGATGAAATCAGGTATGTTCCTAACTCTG
TTCGTCAACACATTGTTAAACATCACCATCGCCAGCCGAGTGCTGGAAGATCGTCTGACA
AAATCCGCGTGCGCGGCCTTCATCGGCGACGACAACATAATACATGGAGTCGTCTCCGAT
GAATTGATGGCAGCCAGATGTGCCACTTGGATGAACATGGAAGTGAAGATCATAGATGCA
GTTGTATCCTTGAAAGCCCCTTACTTTTGTGGAGGGTTTATACTGCACGATACTGTGACA
GGAACAGCTTGCAGAGTGGCAGACCCGCTAAAAAGGCTTTTTAAACTGGGCAAACCGCTA
GCGGCAGGTGACGAACAAGATGAAGATAGAAGACGAGCGCTGGCTGACGAAGTGATCAGA
TGGCAACGAACAGGGCTAATTGATGAGCTGGAGAAAGCGGTATACTCTAGGTACGAAGTG
CAGGGTATATCAGTTGTGGTAATGTCCATGGCCACCTTTGCAAGCTCCAGATCCAACTTC
GAGAAGCTCAGAGGACCCGTCATAACTTTGTACGGCGGTCCTAAA
>AGV29547
ATGGATTCT---GTGTACGTGGATATAGACGCTGACAGCGCCTTTTTGAAGGCCCTGCAA
CGTGCGTACCCCATGTTTGAGGTGGAACCTAGGCAGGTCACATCAAATGACCATGCTAAT
GCTAGAGCGTTCTCGCATCTAGCCATAAAACTAATAGAGCAGGAAATTGATCCCGACTCA
ACCATCCTGGATATAGGTAGTGCGCCAGCAAGGAGGATGATGTCGGACAGGAAGTACCAC
TGCGTTTGCCCGGTGCGCAGCGCAGAAGATCCCGAGAGACTCGCTAATTATGCGAGAAAG
CTCGCATCTGCCGCAGGAAAAGTCCTGGACAGAAACATTTCTGGAAAGATCGGGGACTTA
CAAGAGGTGATGGCCGTGCCAGACACGGAGACGCCAACATTTTGCTTACACACAGATGTC
TCATGTAGACAGAGAGCAGACGTCGCGATATACCAAGACGTCTATGCTGTACATGCACCC
ACGTCGCTATATCACCAGGCGATTAAAGGAGTCCGAGTGGCGTACTGGGTAGGGTTCGAC
ACAACCCCGTTCATGTACAACGCTATGGCGGGTGCCTACCCCTCATACTCGACAAATTGG
GCGGATGAGCAGGTACTGAAGGCTAAGAACATAGGATTATGTTCAACAGACCTGACAGAA
GGTAGACGAGGCAAATTGTCTATCATGAGAGGGAAAAAGCTAAAACCGTGCGACCGTGTG
CTGTTCTCAGTAGGGTCAACGCTTTACCCGGAAAGCCGCATGCTACTTAAGAGCTGGCAC
CTACCATCGGTGTTCCATCTAAAGGGCAAGCTTAGCTTCACATGCCGCTGTGACACAGTG
GTTTCGTGTGAGGGCTACGTCGTTAAGAGAATAACGATGAGCCCAGGCCTTTATGGAAAA
ACCACGGGGTATGCGGTAACCCACCACGCAGACGGATTCTTGATGTGCAAGACTACCGAC
ACGGTAGACGGTGAAAGAGTGTCATTCTCGGTGTGCACGTACGTGCCGGCGACCATTTGT
GATCAAATGACCGGCATCCTTGCTACAGAAGTCACGCCGGAGGATGCACAGAAGCTGTTG
GTGGGGCTGAACCAGAGAATAGTGGTTAACGGCAGAACGCAACGGAACACGAACACCATG
AAGAACTACCTGCTTCCCGTGGTCGCCCAGGCCTTCAGTAAGTGGGCGAAGGAGTGCCGG
AAGGACATGGAAGATGAGAAGCTTCTGGGGGTCAGAGAAAGAACACTGACCTGCTGCTGT
CTGTGGGCATTTAAGAAGCAGAAAACACACACGGTCTACAAGAGGCCTGATACCCAGTCA
ATCCAGAAGGTTCAGGCCGAATTCGACAGCTTTGTAGTACCAGGCCTGTGGTCGTCCGGG
TTGTCAATCCCGTTGAGGACTAGAATCAAGTGGCTGTTACGCAAGGTGCCGAAAGCAGAC
CTGATCCCATACAGCGGAAATGCCCAAGAAGCCCAGGATGCTGAAAAAGAAGCAGAGGAA
GAACGAGAAGCAGAACTGACTCATGAGGCTCTACCACCCCTACAGGCAGCACAGGAAGAT
GTCCAGGTCGAAATCGACGTGGAACAACTTGAGGATAGAGCTGGTGCTGGAATAATAGAG
ACTCCGAGAGGCGCTATTAAAGTTACTGCCCAACTAACGGACCACGTCGTGGGGGAGTAC
CTGGTACTTTCCCCGCAGACCGTATTACGCAGCCAGAAGCTCAGCCTGATCCACGCTTTA
GCGGAGCAAGTGAAGACGTGTACGCATAGCGGACGAGCAGGGAGGTATGCGGTCGAAGCG
TACGATGGCCGAGTCCTAGTGCCCTCAGGCTATGCAATTTCGCCCGAAGACTTCCAGAGT
CTAAGCGAAAGCGCAACGATGGTGTACAACGAAAGAGAGTTCGTAAACAGAAAGTTACAC
CACATTGCGATGCACGGACCAGCTCTGAACACTGACGAAGAGTCGTATGAGCTTGTGAGG
GCAGAGAGGACAGAACACGAGTACGTCTACGACGTGGACCAGAGAAGATGCTGCAAGAAG
GAAGAAGCTGCAGGATTGGTACTGGTGGGCGACTTGACTAATCCGCCCTACCACGAATTC
GCATACGAAGGGCTAAAAATTCGCCCCGCTTGTCCATATAAAATTGCAGTCATAGGAGTC
TTCGGGGTACCAGGATCTGGTAAGTCAGCCATTATCAAGAACCTAGTTACCAGGCAAGAC
CTGGTGACTAGCGGAAAGAAAGAAAACTGCCAAGAAATCAGCACCGACGTGATGAGACAG
AGAGGTCTAGAAATATCTGCACGTACGGTTGATTCGCTGCTCTTGAATGGATGCAATAGA
CCAGTCGACGTGTTGTACGTAGACGAGGCGTTTGCGTGCCACTCTGGAACGTTACTTGCC
TTGATCGCCTTGGTGAGACCAAGACTGAAAGTTGTACTTTGTGGTGACCCGAAGCAGTGC
GGCTTCTTCAATATGATGCAGATGAAAGTCAACTACAATCATAACATCTGCACTCAAGTG
TACCACAAAAGTATCTCCAGGCGGTGCACACTGCCTGTGACTGCCATTGTGTCGTCGTTG
CATTACGAAGGCAAAATGCGCACTACGAATGAGTACAACATGCCGATTGTAGTGGACACT
ACGGGCTCAACAAAACCTGACCCTGGAGACCTCGTGTTAACGTGCTTCAGAGGGTGGGTT
AAACAACTGCAAATTGACTATCGTGGACACGAGGTCATGACAGCAGCCGCATCCCAAGGG
TTAACCAGAAAAGGAGTTTACGCAGTTAGGCAAAAAGTTAACGAAAACCCACTCTATGCA
TCAACATCAGAGCACGTCAACGTACTCCTAACGCGTACGGAAGGTAAACTGGTATGGAAG
ACACTCTCTGGTGACCCGTGGATAAAGACGCTGCAGAACCCACCGAAAGGAAACTTCAAG
GCAACTATTAAGGAGTGGGAGGTGGAGCACGCATCGATAATGGCGGGCATCTGCAGTCAC
CAAGTGACCTTTGACACGTTCCAAAACAAAGCCAACGTTTGCTGGGCTAAGAGCTTGGTC
CCTATCCTCGAAACAGCGGGGATAAAACTAAATGATAGGCAGTGGTCCCAGATAATTCAA
GCTTTCAAAGAAGACAAAGCATACTCACCCGAAGTAGCCCTGAATGAAATATGCACGCGC
ATGTATGGGGTGGATCTAGACAGCGGGCTATTCTCTAAACCGTTGGTATCTGTGTATTAC
GCGGATAACCACTGGGATAATAGGCCGGGAGGAAAGATGTTCGGATTCAACCCTGAGGCA
GCGTCCATTCTAGAAAGAAAGTACCCGTTTACAAAAGGAAAGTGGAACATCAACAAGCAG
ATCTGCGTGACTACCAGGAGGATAGAAGACTTCAACCCTACCACCAACATTATACCGGCC
AACAGGAGACTACCACACTCATTAGTGGCCGAACACCGCCCAGTAAAAGGGGAAAGAATG
GAATGGCTGGTTAACAAGATAAACGGACATCATGTGCTCCTGGTTAGCGGCTATAACCTT
GCACTGCCTACTAAGAGAGTCACCTGGGTAGCGCCACTAGGTGTCCGCGGAGCGGACTAT
ACATACAACCTAGAGATGGGTCTACCGGCAACACTTGGTAGGTATGACCTAGTGGTCATA
AACATCCACACACCTTTTCGCATACACCATTACCAACAGTGCGTAGATCACGCAATGAAA
CTGCAAATGCTAGGAGGTGACTCACTGAGACTGCTCAAACCGGGTGGCTCTCTATTGATC
AGAGCATACGGTTACGCAGATAGAACCAGTGAACGAGTAATCTGCGTACTGGGACGTAAG
TTTAGATCGTCCAGAGCATTGAAACCACCATGTATCACCAGTAATACTGAGATGTTCTTC
CTATTTAGCAGTTTTGACAATGGCAGAAGGAATTTTACAACGCATGTTATGAACAATCAA
CTGAACGCAGCCTTTGTAGGACAGGCCACCCGAGCAGGATGTGCACCATCGTACCGGGTA
AAACGCATGGACATCGCGAAGAACGATGAAGAGTGCGTGGTCAACGCCGCCAACCCTCGC
GGGTTACCGGGTGACGGTGTTTGCAAGGCAGTATATAAAAAATGGCCGGAGTCCTTTAAA
AATAGTGCAACACCAGTAGGAACCGCAAAAACAGTTATGTGCGGTACATATCCAGTAATC
CATGCCGTAGGACCAAACTTCTCAAATTACACGGAGTCCGAAGGGGACCGGGAATTGGCG
GCTGCCTATCGAGAAGTCGCAAAGGAAGTAACTAGACTGGGAGTAAATAGCGTAGCTATA
CCTCTCCTCTCCACAGGTGTATACTCAGGAGGGAAAGACAGGCTAACCCAGTCACTGAAC
CACCTCTTTACAGCCATGGACTCGACGGATGCAGACGTGGTCATCTACTGCCGAGACAAG
GAATGGGAGAAGAAAATATCTGAGGCCATACAGATGCGGACCCAAGTGGAGCTGCTGGAT
GAGCACATCTCCATAGACTGCGATGTCATTCGCGTGCACCCTGACAGTAGTTTGGCAGGT
AGAAAAGGATACAGCACCACGGAAGGCGCACTGTACTCATATCTAGAAGGGACACGTTTT
CACCAGACGGCAGTGGATGTGGCAGAGATACATACTATGTGGCCAAAGCAAATAGAGGCC
AATGAGCAAGTCTGCCTATATGCCCTGGGGGAAAGTATTGAGTCAATCAGGCAGAAATGC
CCGGTGGATGATGCAGATGCATCATCTCCCCCGAAAACCGTCCCGTGCCTTTGCCGTTAT
GCCATGACTCCTGAACGCGTCACCCGACTTCGCATGAACCATGTCACAAATATAATTGTG
TGTTCTTCATTTCCCCTTCCAAAGTACAAGATAGAAGGAGTGCAAAAAGTCAAATGCTCC
AAGGTAATGTTATTTGATCACAATGTGCCATCGCGCGTAAGTCCAAGGGAATACAGATCT
TCCCAGGAGTCTGTACGGGAAGTGAGTATGACAACGTCATTGACGCATAGTCAGTTTGAT
CTAAGCGCCGATGGCGAGACACTGCCCGTCCCGTCAGACCTGGATGCTGACGCCCCAGCC
CTAGAACCGGCCCTAGACGACGGGGCGATACATACG------------ACCGGAAACCTT
GCGGCCGTGTCTGACTGGGTAATGAGCACCGTACCCGTCGCGCCGCCTAGAAGAAGGAGA
GGGAGAAACCTGACCGTGATATGTGACGAGAGAGAAGGGAATATAACACCCATGGCTAGC
GTCCGATTCTTTAGAGCAGAGCAGTGTCCGACCGTACAAGAAACAGCGGAGACGCGTGAC
ACAGCTATTTCCTTTCGGGCACCGCCAAGTATCACCGTGGAACTGAGCCATCCACCGATC
TCCTTCGGAGCACCAAGCGAGACGTTCCCCATCACATTTGGGGACTTCAACGATGGAGAA
ATCGAAAGCTTGTCTTCTGAGCTACTAACTTTCGGAGACTTCCTACCCGGTGAAGTGGAT
GATTTGACAGATAGCGACTGGTCCACGTGCTCAGACACGGACGACGAGTTATGACTAGAC
AGGGCAGGTGGGTATATATTCTCGTCGGACACTGGTCCAGGCCATTTACAACAGAAGTCG
GTACGCCAGTCAGTGCTGCCGGTAAACACCCTGGAGGAAGTTCACGAGGAGAAGTGTTAC
CCACCTAAGCTGGATGAATTAAAGGAGCAACTACTACTTAAGAAACTCCAGGAGAGTGCG
TCCACGGCCAATAGAAGCAGGTATCAATCACGCAAAGTGGAAAATATGAAAGCAACAATC
ATCCAGAGACTAAAGAGAGGCTGTAAACTGTATTTAATGGCAGAGACCCCGAAAGTCCCG
ACTTATCGGACCGTATACCCGGCGCCTGTGTACTCGCCTCCGATCAACGTCCGATTGTCC
AATCCCGAGTCCGCAGTGGCAGCATGTAACGAGTTCTTAGCTAGAAACTACCCAACTGTT
TCATCATACCAAATCACCGATGAGTATGATGCATATCTAGACATGGTGGACGGGTCGGAG
AGTTGCTTGGACCGAGCGACATTCAATCCGTCAAAACTTAGGAGCTACCCGAAACAACAT
GCTTATCACGCGCCCTCTATCAGAAGCGCTGTACCTTCCCCATTCCAGAACACACTACAG
AATGTACTGGCAGCAGCCACGAAAAGGAACTGCAACGTCACACAGATGAGGGAATTACCC
ACTTTGGACTCAGCAGTATTCAACGTGGAGTGTTTTAAAAAATTCGCATGCAACCGAGAA
TACTGGGAAGAATTTGCTGCCAGCCCTATCAGGATAACGACTGAGAATCTAACAACCTAT
GTCACTAAATTAAAGGGGCCAAAAGCAGCAGCGTTGCTTGCAAGAACCCATAATCTGCTG
CCGCTGCAGGATGTACCAATGGATAGGTTCACAGTAGATATGAAAAGGGACGTGAAGGTA
ACTCCTGGCACAAAGCATACAGAGGAAAGGCCTAAGGTGCAGGTTATACAGGCGGCTGAA
CCCTTGGCAACAGCGTACCTATGTGGAATTCACAGAGAATTGGTTAGGAGATTGAACGCC
GTCCTCCTACCCAACGTGCATACACTATTTGACATGTCTGCCGAGGACTTCGATGCCATT
ATAGCCGCACACTTTAAGCCAGGAGACGCCGTTTTAGAAACGGACATAGCCTCCTTTGAT
AAGAGCCAGGATGATTCACTTGCGCTTACCGCCTTAATGCTGTTAGAAGATTTGGGAGTG
GATCACTCCTTGTTGGACCTGATAGAGGCTGCTTTTGGAGAGATTTCCAGCTGTCACCTG
CCGACAGGTACGCGCTTCAAGTTCGGCGCTATGATGAAATCCGGTATGTTCCTAACTCTG
TTCGTCAACACATTGTTAAATATCACCATCGCTAGCCGGGTGTTGGAAGATCGTCTGACA
AAATCTGCATGCGCGGCCTTCATCGGCGACGACAACATAATACATGGTGTCGTCTCCGAT
GAATTGATGGCAGCCAGATGCGCTACTTGGATGAACATGGAAGTGAAGATCATAGATGCA
GTTGTATCCCAGAAAGCTCCCTACTTTTGTGGAGGGTTTATACTGCATGATACTGTGACA
GGAACAGCTTGCAGGGTGGCGGACCCGCTAAAAAGGTTATTTAAACTGGGCAAACCGTTA
GCGGCAGGTGACGAACAAGACGAAGACAGAAGGCGGGCGCTGGCTGATGAAGTAATCAGA
TGGCAACGAACAGGGCTAATAGATGAGCTGGAGAAAGCGGTGTACTCTAGGTACGAAGTG
CAGGGTATATCAGTTGCTGTAATGTCCATGGCCACCTTTGCAAGCTCCAGATCCAACTTC
GAGAAGCTCAGAGGACCCGTCATAACCTTGTACGGCGGTCCT---
>ACY66842
ATGGATTCT---GTGTACGTGGATATAGACGCTGACAGCGCCTTTTTGAAGGCCCTGCAA
CGTGCGTACCCCATGTTTGAGGTGGAACCTAGGCAGGTTACATCAAATGACCATGCTAAT
GCTAGAGCGTTCTCGCATCTAGCCATAAAACTAATAGAGCAGGAAATTGATCCCGACTCA
ACCATCCTGGATATAGGTAGTGCGCCAGCAAGGAGGATGATGTCGGACAGGAAGTACCAC
TGCGTTTGCCCGATGCGCAGCGCAGAAGATCCCGAGAGACTCGCTAATTATGCGAGAAAG
CTCGCATCTGCCGCAGGAAAAGTCCTGGACAGAAACATTTCTGGAAAGATCGGGGACTTA
CAAGCGGTGATGGCCGTGCCAGACACGGAGACGCCAACATTTTGCTTACACACAGATGTC
TCATGTAGACAGAGAGCAGACGTCGCGATATACCAAGACGTCTATGCTGTACATGCACCC
ACGTCGCTATATCACCAGGCGATTAAAGGAGTCCGAGTGGCGTACTGGGTAGGGTTCGAC
ACAACCCCGTTCATGTACAACGCTATGGCGGGTGCCTACCCCTCATACTCGACAAATTGG
GCGGATGAGCAGGTACTGAAGGCTAAGAACATAGGATTATGTTCAACAGACCTGACAGAA
GGTAGACGAGGCAAATTGTCTATCATGAGAGGGAAAAAGCTAAAACCGTGCGACCGTGTG
CTGTTCTCAGTAGGGTCAACGCTTTACCCGGAAAGCCGCATGCTACTTAAGAGCTGGCAC
CTACCATCGGTGTTCCATCTAAAGGGCAAGCTTAGCTTCACATGCCGCTGTGACACAGTG
GTTTCGTGTGAGGGCTACGTCGTTAAGAGAATAACGATGAGCCCAGGCCTTTATGGAAAA
ACCACGGGGTATGCGGTAACCCACCACGCAGACGGATTCTTGATGTGCAAGACTACCGAC
ACGGTTGACGGCGAAAGAGTGTCATTCTCGGTGTGCACGTACGTGCCGGCGACCATTTGT
GATCAAATGACCGGCATCCTTGCTACAGAAGTCACGCCGGAGGATGCACAGAAGCTGTTG
GTGGGGCTGAACCAGAGAATAGTGGTTAACGGCAGAACGCAACGGAACACGAACACCATG
AAGAACTATCTACTTCCCGTGGTCGCCCAGGCCTTCAGTAAGTGGGCGAAGGAGTGCCGG
AAGGACATGGAAGATGAGAAGCTTCTGGGGGTCAGAGAAAGAACACTAACCTGCTGCTGT
CTGTGGGCATTTAAGAAGCAGAAAACACACACGGTCTACAAGAGGCCTGATACCCAGTCA
ATCCAGAAGGTTCAGGCCGAATTTGACAGCTTTGTAGTACCAGGCCTGTGGTCGTCCGGG
TTGTCAATCCCGTTGAGGACTAGAATCAAGTGGCTGTTACGCAAGGTGCCGAAAGCAGAC
CTGATCCCATACAGCGGAAATGCCCAAGAAGCCCAGGATGCTGAAAAAGAAGCAGAGGAA
GAACGAGAAGCAGAACTGACTCATGAGGCTCTACCACCCCTACAGGCAGCACAGGAAGAT
GTCCAGGTCGAAATCGACGTGGAACAACTTGAGGATAGAGCTGGTGCTGGAATAATAGAG
ACTCCGAGAGGCGCTATTAAAGTTACTGCCCAACTAACAGACCACGTCGTGGGGGAGTAC
CTGGTACTTTCCCCGCAGACCGTATTACGCAGCCAGAAGCTCAGCCTGATCCACGCTTTA
GCGGAGCAAGTGAAGACGTGCACGCATAGCGGACGAGCAGGGAGGTATGCGGTCGAAGCG
TACGATGGCCGAGTCCTAGTGCCCTCAGGCTATGCAATTTCGCCTGAAGACTTCCAGAGT
CTAAGCGAAAGCGCAACGATGGTGTACAACGAAAGAGAGTTCGTAAACAGGAAGTTACAC
CACATTGCGATGCACGGACCAGCCCTGAACACTGACGAAGAGTCGTATGAGCTTGTGAGG
GCAGAGAGGACAGAACACGAGTACGTCTACGACGTGGACCAGAGAAGATGCTGTAAGAAG
GAAGAAGCTGCAGGATTGGTACTGGTGGGCGACTTGACTAATCCGCCCTACCACGAATTC
GCATACGAAGGGCTAAAAATTCGCCCCGCTTGTCCATACAAAATTGCAGTCATAGGAGTC
TTCGGGGTACCAGGATCTGGTAAGTCAGCCATTATCAAGAACCTAGTTACCAGGCAAGAC
CTGGTGACTAGCGGAAAGAAAGAAAACTGCCAAGAAATCAGCACCGACGTGATGAGACAG
AGAGGTCTAGAAATATCTGCACGTACGGTTGATTCGCTGCTCTTGAATGGATGCAATAGA
CCAGTCGACGTGTTGTACGTAGACGAGGCGTTTGCGTGCCACTCTGGAACGTTACTTGCC
TTGATCGCCTTGGTGAGACCAAGACTGAAAGTTGTACTTTGTGGTGACCCGAAGCAGTGC
GGCTTCTTCAATATGATGCAGATGAAAGTCAACTACAATCATAACATCTGCACTCAAGTG
TACCACAAAAGTATCTCCAGGCGGTGTACACTGCCTGTGACTGCCATTGTGTCGTCGTTG
CATTACGAAGGCAAAATGCGCACTACGAATGAGTACAACATGCCGATTGTAGTGGACACT
ACGGGCTCAACGAAACCTGACCCTGGAGACCTCGTGTTAACGTGCTTCAGAGGGTGGGTT
AAACAACTGCAAATTGACTATCGTGGACACGAGGTCATGACAGCAGCCGCATCCCAAGGG
TTAACCAGAAAAGGAGTTTACGCAGTTAGGCAAAAAGTTAACGAAAACCCACTCTATGCA
TCAACATCAGAGCACGTCAACGTACTCCTAACGCGTACGGAAGGTAAACTGGTATGGAAG
ACACTCTCTGGTGACCCGTGGATAAAGACGCTGCAGAACCCACCGAAAGGAAACTTCAAG
GCAACTATTAAGGAGTGGGAGGTGGAGCACGCATCGATAATGGCGGGCATCTGCAGTCAC
CAAGTGACCTTTGACACGTTCCAAAACAAAGCCAACGTTTGCTGGGCTAAGAGCTTGGTC
CCTATCCTCGAAACAGCAGGGATAAAACTAAATGATAGGCAGTGGTCCCAGATAATTCAA
GCCTTCAAAGAAGACAAAGCATACTCACCCGAAGTAGCCCTGAATGAAATATGCACGCGC
ATGTATGGGGTGGATCTAGACAGCGGGCTATTCTCTAAACCGTTGGTATCTGTGTATTAC
GCGGATAACCACTGGGATAATAGGCCGGGAGGAAAGATGTTCGGATTCAACCCTGAGGCA
GCGTCCATTCTAGAAAGAAAGTACCCGTTTACAAAAGGAAAGTGGAACATCAACAAGCAG
ATCTGCGTGACTACCAGGAGGATAGAAGACTTCAACCCTACCACCAACATTATACCGGCC
AACAGGAGACTACCACACTCATTAGTGGCCGAACACCGCCCAGTAAAAGGGGAAAGAATG
GAATGGCTGGTTAACAAGATAAACGGACATCATGTGCTCCTGGTTAGCGGCTATAACCTT
GCACTGCCTACTAAGAGAGTCACCTGGGTAGCGCCACTAGGTGTCCGCGGAGCGGACTAT
ACATACAACCTAGAGCTGGGTCTACCGGCAACACTTGGTAGGTATGACCTAGTGGTCATA
AACATCCACACACCTTTTCGCATACACCATTACCAACAGTGCGTAGATCACGCAATGAAA
CTGCAAATGCTAGGGGGTGACTCACTGAGACTGCTCAAACCGGGTGGCTCTCTATTGATC
AGAGCATACGGTTACGCAGATAGAACCAGTGAACGAGTAATCTGCGTACTGGGACGTAAG
TTTAGATCGTCCAGAGCATTGAAACCACCATGTATCACCAGTAATACTGAGATGTTCTTC
CTATTTAGCAGTTTTGACAATGGCAGAAGGAATTTTACAACGCATGTTATGAACAATCAA
CTGAACGCAGCCTTTGTAGGACAGGCCACCCGAGCAGGATGTGCACCATCGTACCGGGTA
AAACGCATGGACATCGCGAATAACGATGAAGAGTGCGTGGTCAACGCCGCCAACCCTCGC
GGGTTACCGGGTGACGGTGTTTGCAAGGCAGTATATAAAAAATGGCCGGAGTCCTTTAAA
AATAGTGCAACACCAGTAGGAACCGCAAAAACAGTTATGTGCGGTACATATCCAGTAATC
CACGCCGTAGGACCAAGCTTCTCAAATTACTCGGAGTCCGAAGGGGACCGGGAATTGGCG
GCTGCCTATCGAGAAGTCGCAAAGGAAGTAACTAGACTGGGAGTAAATAGCGTAGCTATA
CCTCTCCTCTCCACAGGTGTATACTCAGGAGGGAAAGACAGGCTAACCCAGTCACTGAAC
CACCTCTTTACAGCCATGGACTCGACGGATGCAGACGTGGTCATCTACTGCCGAGACAAG
GAATGGGAGAAGAAAATATCTGAGGCCATACAGATGCGGACCCAAGTGGAGCTGCTGGAT
GAGCACATCTCCATAGACTGCGATGTCATTCGCGTGCACCCTGACAGTAGTTTGGCAGGT
AGAAAAGGATACAGCACCACGGAAGGCGCACTGTATTCATATCTAGAAGGGACACGTTTT
CACCAGACGGCAGTGGATGTGGCAGAGATACATACTATGTGGCCAAAGCAAATAGAGGCC
AATGAGCAAGTCTGCCTATATGCCCTGGGGGAAAGTATTGAATCAATCAGGCAGAAATGC
CCGGTGGATGATGCAGATGCATCATCTCCCCCGAAAACCGTCCCGTGCCTTTGCCGTTAT
GCCATGACTCCTGAACGCGTCACCCGACTTCGCATGAACCATGTCACAAATATAATTGTG
TGTTCTTCATTTCCCCTTCCAAAGTACAAGATAGAAGGAGTGCAAAAAGTCAAATGCTCC
AAGGTAATGTTATTTGATCACAATGTGCCATCGCGCGTAAGTCCAAGGGAATACAGATCT
TCCCAGGAGTCTGTACGGGAAGTGAGTATGACAACGTCATTGACGCATAGCCAGTTTGAT
CTAAGCGCCGATGGCGAGACACTGCCCGTCCCGTCAGACCTGGATGCTGACGCCCCAGCC
CTAGAACCGGCCCTAGACGACGGGGCGATACATACG------------ACCGGAAACCTT
GCGGCCGTGTCTGACTGGGTAATGAGCACCGTACCTGTCGCGCCGCCTAGAAGAAGGAGA
GGGAGAAACCTGACCGTGATATGTGACGAGAGAGAAGGGAATATAACACCCATGGCTAGC
GTCCGATTCTTTAGAGCAGAGCAGTGTCCGGCCGTACAAGAAACAGCGGAGACGCGTGAC
ACAGCTATTTCCTTTCGGGCACCGCCAAGTATCACCGTGGAACTGAGCCATCCACCGATC
TCCTTCGGAGCACCAAGCGAGACGTTCCCCATCACATTTGGGGACTTCGACGATGGAGAA
ATCGAAAGCTTGTCTTCTGAGCTACTAACTTTCGGAGACTTCCTACCCGGTGAAGTGGAT
GATTTGACAGATAGCGACTGGTCCACGTGCTCAGACACGGACGACGAGTTATGACTAGAC
AGGGCAGGTGGGTATATATTCTCGTCGGACACTGGTCCAGGCCATTTACAACAGAAGTCG
GTACGCCAGTCAGTGCTGCCGGTAAACACCCTGGAGGAAGTTCACGAGGAGAAGTGTTAC
CCACCTAAGCTGGATGAATTAAAGGAGCAACTACTACTTAAGAAACTCCAGGAGAGTGCG
TCCACGGCCAATAGAAGCAGGTATCAATCACGCAAAGTGGAAAATATGAAAGCAACAATC
ATCCAGAGACTAAAGAGAGGCTGTAAACTGTATTTAATGGCAGAGACCCCGAAAGTCCCG
ACTTATCGGACCGTATACCCGGCGCCTGTGTACTCGCCTCCGATCAACATCCGATTGTCC
AATCCCGAGTCCGCAGTGGCAGCATGTAATGAGTTCTTAGCTAGAAACTACCCAACTGTT
TCATCATACCAAATCACCGATGAGTATGATGCATATCTAGACATGGTGGACGGGTCGGAG
AGTTGCTTGGACCGAGCGACATTCAATCCGTCAAAACTTAGGAGCTACCCGAAACAACAT
GCTTATCACGCGCCTTCTATCAGAAGCGCTGTACCTTCCCCATTCCAGAACACACTACAG
AATGTACTGGCAGCAGCCACGAAAAGGAACTGCAACGTCACACAGATGAGGGAATTACCC
ACTTTGGACTCAGCAGTATTCAACGTGGAGTGTTTTAAAAAATTCGCATGCAACCGAGAA
TACTGGGAAGAATTTGCTGCCAGCCCTATCAGGATAACGACTGAGAATCTAACAACCTAT
GTCACTAAACTAAAGGGGCCAAAAGCAGCAGCGTTGTTTGCAAGAACCCATAATCTGCTG
CCGCTGCAGGATGTACCAATGGATAGGTTCACAGTAGATATGAAAAGGGACGTGAAGGTA
ACTCCTGGTACAAAGCATACAGAGGAAAGGCCTAAGGTGCAGGTTATACAGGCGGCTGAA
CCCTTGGCAACAGCGTACCTATGTGGAATTCACAGAGAATTGGTTAGGAGATTGAACGCC
GTCCTCCTACCCAATGTGCATACACTATTTGACATGTCTGCCGAGGACTTCGATGCCATT
ATAGCCGCACACTTTAAGCCAGGAGACGCCGTTTTAGAAACGGACATAGCCTCCTTTGAT
AAGAGCCAGGATGATTCACTTGCGCTTACCGCCTTAATGCTGTTAGAAGATTTGGGAGTG
GATCACTCCTTGTTGGACCTGATAGAGGCTGCTTTTGGAGAGATTTCCAGCTGTCACCTG
CCGACAGGTACGCGCTTCAAGTTCGGCGCTATGATGAAATCCGGTATGTTCCTAACTCTG
TTCGTCAACACATTGTTAAATATCACCATCGCTAGCCGGGTGTTGGAAGATCGTCTGACA
AAATCTGCATGCGCGGCCTTCATCGGCGACGACAACATAATACATGGTGTCGTCTCCGAT
GAATTGATGGCAGCCAGATGCGCTACTTGGATGAACATGGAAGTGAAGATCATAGATGCA
GTTGTATCCCAGAAAGCTCCTTACTTTTGTGGAGGGTTTATACTGCATGATACTGTGACA
GGAACAGCTTGCAGGGTGGCGGACCCGCTAAAAAGGTTATTTAAACTGGGCAAACCGTTA
GCGGCAGGTGACGAACAAGACGAAGACAGAAGACGGGCGCTGGCTGATGAAGTAATCAGA
TGGCAACGAACAGGGCTAATAGATGAGCTGGAGAAAGCGGTGTACTCTAGGTATGAAGTG
CAGGGTATATCAGTTGCTGTAATGTCCATGGCCACCTTTGCAAGCTCCAGATCCAACTTC
GAGAAGCTCAGAGGACCCGTCATAACTTTGTACGGCGGTCCT---
>CCH75801
ATGGATTCT---GTGTACGTGGATATAGACGCTGACAGCGCCTTTTTGAAGGCCCTGCAA
CGTGCGTACCCCATGTTTGAGGTGGAACCTAGGCAGGTCACATCAAATGACCATGCTAAT
GCTAGAGCGTTCTCGCATCTAGCCATAAAACTAATAGAGCAGGAAATTGATCCCGACTCA
ACCATCCTGGATATAGGTAGTGCGCCAGCAAGGAGGATGATGTCGGACAGGAAGTACCAC
TGCGTTTGCCCGATGCGCAGCGCAGAAGATCCCGAGAGACTCGCTAATTATGCGAGAAAG
CTCGCATCTGCCGCAGGAAAAGTCCTGGACAGAAACATTTCTGGAAAGATCGGGGACTTA
CAAGCGGTGATGGCCGTGCCAGACACGGAGACGCCAACATTTTGCTTACACACAGATGTC
TCATGTAGACAGAGAGCAGACGTCGCGATATACCAAGACGTCTATGCTGTACATGCACCC
ACGTCGCTATATCACCAGGCGATTAAAGGAGTCCGAGTGGCGTACTGGGTAGGGTTTGAC
ACAACCCCGTTCATGTACAACGCTATGGCGGGTGCCTACCCCTCATACTCGACAAATTGG
GCGGATGAGCAGGTACTGAAGGCTAAGAACATAGGATTATGTTCAACAGACCTGACGGAA
GGTAGACGAGGCAAATTGTCTATCATGAGAGGGAAAAAGCTGAAACCGTGCGACCGTGTG
CTGTTCTCAGTGGGGTCAACGCTTTACCCGGAAAGCCGCATGCTACTTAAGAGCTGGCAC
CTACCATCGGTGTTCCATCTAAAGGGCAAACTTAGCTTCACATGCCGCTGTGACACAGTG
GTTTCGTGTGAGGGCTACGTCGTCAAGAGAATAACGATGAGCCCAGGCCTTTATGGAAAA
ACCACGGGGTATGCGGTAACCCACCACGCAGACGGATTCTTGATGTGCAAGACTACCGAC
ACGGTTGACGGCGAAAGAGTGTCATTCTCGGTGTGCACGTACGTGCCGGCGACCATTTGT
GATCAAATGACCGGCATCCTTGCTACAGAAGTCACGCCGGAGGATGCACAGAAGCTGTTG
GTGGGGCTGAACCAGAGAATAGTGGTTAACGGCAGAACGCAACGGAACACGAACACCATG
AAGAACTATCTACTTCCCGTGGTCGCCCAGGCCTTCAGTAAGTGGGCGAAGGAGTGCCGG
AAGGACATGGAAGATGAGAAGCTTCTGGGGGTCAGAGAAAGAACACTAACCTGCTGCTGT
CTGTGGGCATTTAAGAAGCAGAAAACACACACGGTCTACAAGAGGCCTGATACCCAGTCA
ATCCAGAAGGTTCAGGCCGAATTTGACAGCTTTGTAGTACCAGGCCTGTGGTCGTCCGGG
TTGTCAATCCCGTTGAGGACTAGAATCAAGTGGCTGTTACGCAAGGTGCCGAAAGCAGAC
CTGATCCCATACAGCGGAAATGCCCAAGAAGCCCAGGATGCAGAAAAAGAAGCAGAGGAA
GAACGAGAAGCAGAACTGACTCATGAGGCTCTACCACCCCTACAGGCAGCACAGGAAGAT
GTCCAGGTCGAAATCGACGTGGAACAACTTGAGGATAGAGCTGGTGCTGGAATAATAGAG
ACTCCGAGAGGCGCTATTAAAGTTACTGCCCAACTAACCGACCAAGTCGTGGGGGAGTAC
CTGGTACTTTCCCCGCAGACCGTATTACGCAGCCAGAAGCTCAGCCTGATCCACGCTTTA
GCGGAGCAAGTGAAGACGTGTACGCATAGCGGACGAGCAGGGAGGTATGCGGTCGAAGCG
TACGATGGCCGAGTCCTAGTGCCCTCAGGCTATGCAATTTCGCCTGAAGACTTCCAGAGT
CTAAGCGAAAGCGCAACGATGGTGTACAACGAAAGAGAGTTCGTAAACAGAAAGTTACAC
CACATTGCGATGCACGGACCAGCCCTGAACACTGACGAAGAGTCGTATGAGCTTGTGAGG
GCAGAGAGAACAGAACACGAGTACGTCTACGACGTGGACCAGAGAAGATGCTGTAAGAAG
GAAGAAGCTGCAGGATTGGTACTGGTGGGCGACTTGACTAATCCGCCCTACCACGAATTT
GCATACGAAGGGCTAAAAATTCGCCCCGCTTGTCCATACAAAATTGCAGTCATAGGAGTC
TTCGGGGTACCAGGATCTGGTAAGTCAGCCATTATCAAGAACCTAGTTACCAGGCAAGAC
CTGGTGACTAGCGGAAAGAAAGAAAACTGCCAAGAAATCAGCACCGACGTGATGAGACAG
AGAGGTCTAGAAATATCTGCACGTACGGTTGATTCGCTGCTCTTGAATGGATGCAATAGA
CCAGTCGACGTGTTGTACGTAGACGAGGCGTTTGCGTGCCACTCTGGAACGTTACTTGCC
TTGATCGCCTTGGTGAGACCAAGACTGAAAGTTGTACTTTGTGGTGACCCGAAGCAGTGC
GGCTTCTTCAATATGATGCAGATGAAAGTCAACTACAATCATAACATCTGCACTCAAGTG
TACCACAAAAGTATCTCCAGGCGGTGTACACTGCCTGTGACTGCCATTGTGTCGTCGTTG
CATTACGAAGGCAAAATGCGCACTACGAATGAGTACAACATGCCGATTGTAGTGGACACT
ACGGGCTCAACGAAACCTGACCCTGGAGACCTCGTGTTAACGTGCTTCAGAGGGTGGGTT
AAACAACTGCAAATTGACTATCGTGGACACGAGGTCATGACAGCAGCCGCATCCCAAGGG
TTAACCAGAAAAGGAGTTTACGCAGTCAGGCAAAAAGTTAACGAAAACCCACTCTATGCA
TCAACATCAGAGCACGTCAACGTACTCTTAACGCGTACGGAAGGTAAACTGGTATGGAAG
ACACTCTCTGGTGACCCGTGGATAAAGACGCTGCAGAACCCACCGAAAGGAAACTTCAAG
GCAACTATTAAGGAGTGGGAGGTGGAGCACGCATCGATAATGGCGGGCATCTGCAGTCAC
CAAGTGACCTTTGACACGTTCCAAAACAAAGCCAACGTTTGCTGGGCTAAGAGCTTGGTC
CCTGTCCTCGAAACAGCGGGGATAAAACTAAATGATAGGCAGTGGTCCCAGATAATTCAA
GCCTTCAAAGAAGACAAAGCATACTCACCCGAAGTAGCCCTGAATGAAATATGCACGCGC
ATGTATGGGGTGGATCTAGACAGCGGGCTATTCTCTAAACCATTGGTATCTGTGTATTAC
GCGGATAACCACTGGGATAATAGGCCGGGAGGAAAGATGTTCGGATTCAACCCTGAGGCA
GCGTCCATTCTAGAAAGAAAGTACCCGTTTACAAAAGGAAAGTGGAACATCAACAAGCAG
ATCTGCGTGACTACCAGGAGGATAGAAGACTTCAACCCTACCACCAACATTATACCGGCC
AACAGGAGACTACCACACTCATTAGTGGCCGAACACCGCCCGGTAAAAGGGGAAAGAATG
GAATGGCTGGTTAACAAGATAAACGGACATCATGTGCTCCTGGTTAGCGGCTATAACCTT
GCACTGCCTACTAAGAGAGTCACCTGGGTAGCGCCACTAGGTGTCCGCGGAGCGGACTAT
ACATACAACCTAGAGCTGGGTCTACCGGCAACACTTGGTAGGTATGACCTAGTGGTCATA
AACATCCACACACCTTTTCGCATACACCATTACCAACAGTGCGTAGATCACGCAATGAAA
CTGCAAATGCTAGGGGGTGACTCACTGAGACTGCTCAAACCGGGTGGCTCTCTATTGATC
AGAGCATACGGTTACGCAGATAGAACCAGTGAACGAGTAATCTGCGTACTGGGACGTAAG
TTTAGATCATCCAGAGCATTGAAACCACCATGTATCACCAGTAATACTGAGATGTTTTTC
CTATTCAGCAGTTTTGACAATGGCAGAAGGAATTTTACAACGCATGTCATGAACAATCAA
CTGAACGCAGCCTTTGTAGGACAGGCCACCCGAGCAGGATGTGCACCATCGTACCGGGTA
AAACGCATGGACATCGCGAAGAACGATGAAGAGTGCGTGGTCAACGCCGCCAACCCTCGC
GGGTTACCGGGTGACGGTGTTTGCAAGGCAGTATATAAAAAATGGCCGGAGTCCTTTAAA
AATAGTGCAACACCAGTAGGAACTGCAAAAACAGTTATGTGCGGTACATATCCAGTAATC
CACGCCGTAGGACCAAACTTCTCAAATTACTCGGAGTCCGAAGGGGACCGGGAATTGGCG
GCTGCCTATCGAGAAGTCGCAAAAGAAGTAACTAGACTGGGAGTAAATAGCGTAGCTATA
CCTCTCCTCTCCACGGGTGTATACTCAGGAGGGAAAGACAGGCTAACCCAGTCACTGAAC
CACCTCTTTACAGCCATGGACTCGACGGATGCAGACGTGGTCATCTACTGCCGAGACAAG
GAATGGGAGAAGAAAATATCTGAGGCCATACAGATGCGGACCCAAGTGGAGCTGCTGGAT
GAGCACATCTCCATAGACTGCGATGTCATTCGCGTGCACCCTGACAGTAGTTTGGCAGGT
AGAAAAGGATACAGCACCACGGAAGGCGCACTGTATTCATATCTAGAAGGGACACGTTTT
CACCAGACGGCAGTGGATGTGGCAGAGATACATACTATGTGGCCAAAGCAAACAGAGGCC
AATGAGCAAGTCTGCCTATATGCCCTGGGGGAAAGTATTGAATCGATCAGGCAGAAATGC
CCGGTGGATGATGCAGATGCATCATCTCCCCCGAAAACTGTCCCGTGCCTTTGCCGTTAT
GCCATGACTCCTGAACGCGTCACCCGACTTCGCATGAACCATGTCACAAATATAATTGTG
TGTTCTTCATTTCCCCTTCCAAAGTACAAGATAGAAGGAGTGCAAAAAGTCAAATGCTCC
AAGGTAATGTTATTTGATCACAATGTGCCATCGCGCGTAAGTCCAAGGGAATACAGATCT
TCCCAGGAGTCTGTACGGGAAGTGAGTATGACAACGTCATTGACGCATAGCCAGTTTGAT
CTAAGCGCCGATGGCGAGACACTGCCTGTCCCGTCAGACCTGGATGCTGACGCCCCAGCC
CTAGAACCGGCCCTAGACGACGGGGCG---------------------ATCGGAAACCTT
GCGGCCGTGTCTGACTGGGTAAAGAGCACCGTACCTGTCGCGCCGCCTAGAAGAAGGAGA
GGGAGAAACCTGACCGTGGTATGTGACGAGAGAGAAGGGAATATAACACCCATGGCTAGC
GTCCGATTCTTTAGAGCAGAGCAGTGTCCGGCCGTACAAGAAACAGCGGAGACGCGTGAC
ACAGCTATCTCCCTTCGGGCACCGCCAAGTACCACCGTGGAACTGAGCCATCCACCGATC
TCCTTCGGAGCACCAAGCGAGACGTTCCCCATCACATTTGGGGACTTCGACGATGGAGAA
ATCGAAAGCTTGTCTTCTGAGCTACTAACTTTCGGAGACTTCCTACCCGGTGAAGTGGAT
GATTTGACAGATAGCGACTGGTCCACGTGCTCAGACACGGACGACGAGTTATGACTAGAC
AGGGCAGGTGGGTATATATTCTCGTCGGACACTGGTCCAGGCCATTTACAACAGAAGTCG
GTACGCCAGTCAGTGCTGCCGGTAAACACCCTGGAGGAAGTTCACGAGGAGAAGTGTTAC
CCACCTAAGCTGGATGAATTAAAGGAGCAACTACTACTTAAGAAACTCCAGGAGAGTGCG
TCCACGGCCAATAGAAGCAGGTATCAATCACGCAAAGTGGAAAATATGAAAGCAACAATC
ATTCAGAGACTAAAGAGAGGCTGTAAACTGTATTTAATGGCAGAGACCCCGAAAGTCCCG
ACTTATCGGACCGTATACCCGGCGCCTGTGTACTCGCCTCCGATCAACGTCCGATTGTCC
AATCCCGAGTCCGCAGTGGCAGCATGTAATGAGTTCTTAGCTAGAAACTACCCAACTGTT
TCATCATACCAAATCACCGATGAGTATGATGCATATCTAGACATGGTGGACGGGTCGGAG
AGTTGCTTGGACCGAGCGACATTCAATCCGTCAAAACTCAGGAGCTACCCGAAACAACAT
GCTTATCACGCGCCTTCTATCAGAAGCGCTGTACCTTCCCCATTCCAGAACACACTACAG
AATGTACTGGCAGCAGCCACGAAAAGGAACTGCAACGTCACACAGATGAGGGAATTACCC
ACTTTGGACTCAGCAGTATTCAACGTGGAGTGTTTTAAAAAATTCGCATGCAACCGAGAA
TACTGGGAAGAATTTGCTGCCAGCCCTATCAGGATAACAACTGAGAATCTAACAACCTAT
GTCACTAAACTAAAGGGGCCGAAAGCAGCAGCGTTGTTTGCAAGAACCCATAATCTGCTG
CCGCTGCAGGATGTACCAATGGATAGGTTCACAGTAGATATGAAAAGGGACGTGAAGGTA
ACTCCTGGTACAAAGCATACAGAGGAAAGGCCTAAGGTGCAGGTTATACAGGCGGCTGAA
CCCTTGGCAACAGCGTATCTATGTGGAATTCACAGAGAATTGGTTAGGAGATTGAACGCC
GTCCTCCTACCCAATGTGCATACACTATTTGACATGTCTGCCGAGGACTTCGATGCCATT
ATAGCCGCACACTTTAAGCCAGGAGACGCCGTTTTAGAAACGGACATAGCCTCCTTTGAT
AAGAGCCAGGATGATTCACTTGCGCTCACCGCCTTAATGCTGTTAGAAGATTTGGGAGTG
GATCACTCTTTGTTGGACCTGATAGAGGCTGCTTTTGGAGAGATTTCCAGCTGTCACCTG
CCGACAGGTACGCGCTTCAAGTTCGGCGCTATGATGAAATCCGGTATGTTCCTAACTCTG
TTCGTCAACACATTGTTAAATATCACCATCGCTAGCCGGGTGTTGGAAGATCGTCTGACA
AAATCTGCGTGCGCGGCCTTCATCGGCGACGACAACATAATACATGGTGTCGTCTCCGAT
GAATTGATGGCAGCCAGATGCGCTACTTGGATGAACATGGAGGTGAAGATCATAGATGCA
GTTGTATCCCAGAAAGCTCCTTACTTTTGTGGAGGGTTTATACTGCATGATACTGTGACA
GGAACAGCTTGCAGGGTGGCGGACCCGCTAAAAAGGTTATTTAAACTGGGCAAACCGTTA
GCGGCAGGTGACGAACAAGACGAAGACAGAAGACGGGCGCTGGCCGATGAAGTAATCAGA
TGGCAACGAACAGGGCTAATAGATGAGCTGGAGAAAGCGGTGTACTCTAGGTACGAAGTG
CAGGGTATATCAGTTGCTGTAATGTCCATGGCCACCTTTGCAAGCTCCAGATCCAACTTC
GAGAAGCTCAGAGGACCCGTCATAACTTTGTACGGCGGTCCT---
>ACD93571
ATGGATTCT---GTGTACGTGGATATAGACGCTGACAGCGCCTTTTTGAAGGCCCTGCAA
CGTGCGTACCCCATGTTTGAGGTGGAACCTAGGCAGGTCACATCAAATGACCATGCTAAT
GCTAGAGCGTTCTCGCATCTAGCCATAAAACTAATAGAGCAGGAAATTGATCCCGACTCA
ACCATCCTGGATATAGGTAGTGCGCCAGCAAGGAGGATGATGTCGGACAGGAAGTACCAC
TGCGTTTGCCCGATGCGCAGCGCAGAAGATCCCGAGAGACTCGCTAATTATGCGAGAAAG
CTCGCATCTGCCGCAGGAAAAGTCCTGGACAGAAACATTTCTGGAAAGATCGGGGACTTA
CAAGCGGTGATGGCCGTGCCAGACACGGAGACGCCAACATTTTGCTTACACACAGATGTC
TCATGTAGACAGAGAGCAGACGTCGCGATATACCAAGACGTCTATGCTGTACATGCACCC
ACGTCGCTATATCACCAGGCGATTAAAGGAGTCCGAGTGGCGTACTGGGTAGGGTTTGAC
ACAACCCCGTTCATGTACAACGCTATGGCGGGTGCCTACCCCTCATACTCGACAAATTGG
GCGGATGAGCAGGTACTGAAGGCTAAGAACATAGGATTATGTTCAACAGACCTGACGGAA
GGTAGACGAGGCAAATTGTCTATCATGAGAGGGAAAAAGCTAAAACCGTGCGACCGTGTG
CTGTTCTCAGTAGGGTCAAAGCTTTACCCGGAAAGCCGCATGCTACTTAAGAGCTGGCAC
CTACCATCGGTGTTCCATCTAAAGGGCAAGCTTAGCTTCACATGCCGCTGTGACACAGTG
GTTTCGTGTGAGGGCTACGTCGTCAAGAGAATAACGATGAGCCCAGGCCTTTATGGAAAA
ACCACGGGGTATGCGGTAACCCACCACGCAGACGGATTCTTGATGTGCAAGACTACCGAT
ACGGTTGACGGCGAAAGAGTGTCATTCTCGGTGTGCACGTACGTGCCGGCGACCATTTGT
GATCAAATGACCGGCATCCTTGCTACAGAAGTCACGCCGGAGGATGCACAGAAGCTGTTG
GTGGGGCTGAACCAGAGAATAGTGGTTAACGGCAGAACGCAACGGAACACGAACACCATG
AAGAACTATCTACTTCCCGTGGTCGCCCAGGCCTTCAGTAAGTGGGCGAAGGAGTGCCGG
AAGGACATGGAAGATGAGAAGCTTCTGGGGGTCAGAGAAAGAACACTAACCTGCTGCTGT
CTGTGGGCATTTAAGAAGCAGAAAACACACACGGTCTACAAGAGGCCTGATACCCAGTCA
ATCCAGAAGGTTCAGGCCGAATTTGACAGCTTTGTAGTACCAGGCCTGTGGTCGTCCGGG
TTGTCAATCCCGTTGAGGACTAGAATCAAGTGGCTGTTACGCAAGGTGCCGAAAGCAGAC
CTGATCCCATACAGCGGAAATGCCCAAGAAGCCCAGGATGCAGAAAAAGAAGCAGAGGAA
GAACGAGAAGCAGAACTGACTCATGAGGCTCTACCACCCCTACAGGCAGCACAGGAAGAT
GTCCAGGTCGAAATCGACGTGGAACAACTTGAGGATAGAGCTGGTGCTGGAATAATAGAG
ACTCCGAGAGGCGCTATTAAAGTTACTGCCCAACTAACCGACCACGTCGTGGGGGAGTAC
CTGGTACTTTCCCCGCAGACCGTATTACGCAGCCAGAAGCTCAGCCTGATCCACGCTTTA
GCGGAGCAAGTGAAGACGTGTACGCATAGCGGACGAGCAGGGAGGTATGCGGTCGAAGCG
TACGATGCCCGAGTCCTAGTGCCCTCAGGCTATGCAATTTCGCCTGAAGACTTCCAGAGT
CTAAGCGAAAGCGCAACGATGGTGTACAACGAAAGAGAGTTCGTAAACAGAAAGTTACAC
CACATTGCGATGCACGGACCAGCCCTGAACACTGACGAAGAGTCGTATGAGCTTGTGAGG
GCAGAGAGAACAGAACACGAGTACGTCTACGACGTGGACCAGAGAAGATGCTGTAAGAAG
GAAGAAGCTGCAGGATTGGTACTGGTGGGCGACTTGACTAATCCGCCCTACCACGAATTT
GCATACGAAGGGCTAAAAATTCGCCCCGCTTGTCCATACAAAATTGCAGTCATAGGAGTC
TTCGGGGTACCAGGATCTGGTAAGTCAGCCATTATCAAGAACCTAGTTACCAGGCAAGAC
CTGGTGACTAGCGGAAAGAAAGAAAACTGCCAAGAAATCAGCACCGACGTGATGAGACAG
AGAGGTCTAGAAATATCTGCACGTACGGTAGATTCGCTGCTCTTGAATGGATGCAATAGA
CCAGTCGACGTGTTGTACGTAGACGAGGCGTTTGCGTGCCACTCTGGAACGTTACTTGCC
TTGATCGCCTTGGTGAGACCAAGACTGAAAGTTGTACTTTGTGGTGACCCGAAGCAGTGC
GGCTTCTTCAATATGATGCAGATGAAAGTCAACTACAATCATAACATCTGCACTCAAGTG
TACCACAAAAGTATCTCCAGGCGGTGTACACTGCCTGTGACTGCCATTGTGTCGTCGTTG
CATTACGAAGGCAAAATGCGCACTACGAATGAGTACAACATGCCGATTGTAGTGGACACT
ACGGGCTCAACGAAACCTGACCCTGGAGACCTCGTGTTAACGTGCTTCAGAGGGTGGGTT
AAACAACTGCAAATTGACTATCGTGGACACGAGGTCATGACAGCAGCCGCATCCCAAGGG
TTAACCAGAAAAGGAGTTTACGCAGTTAGGCAAAAAGTTAACGAAAACCCACTCTATGCA
TCAACATCAGAGCACGTCAACGTACTCCTAACGCGTACGGAAGGTAAACTGGTATGGAAG
ACACTCTCTGGTGACCCGTGGATAAAGACGCTGCAGAACCCACCGAAAGGAAACTTCAAG
GCAACTATTAAGGAGTGGGAGGTGGAGCACGCATCGATAATGGCGGGCATCTGCAGTCAC
CAAGTGACCTTTGACACGTTCCAAAACAAAGCCAACGTTTGCTGGGCTAAGAGCTTGGTC
CCTGTCCTCGAAACAGCGGGGATAAAACTAAATGATAGGCAGTGGTCCCAGATAATTCAA
GCCTTCAAAGAAGACAAAGCATACTCACCCGAAGTAGCCCTGAATGAAATATGCACGCGC
ATGTATGGGGTGGATCTAGACAGCGGGCTATTCTCTAAACCGTTGGTATCTGTGTATTAC
GCGGATAACCACTGGGATAATAGGCCGGGAGGAAAGATGTTCGGATTCAACCCTGAGGCA
GCGTCCATTCTAGAAAGAAAGTACCCGTTTACAAAAGGAAAGTGGAACATCAACAAGCAG
ATCTGCGTGACTACCAGGAGGATAGAAGACTTCAACCCTACCACCAACATTATACCGGCC
AACAGGAGACTACCACACTCATTAGTGGCCGAACACCGCCCAGTAAAAGGGGAAAGAATG
GAATGGCTGGTTAACAAGATAAACGGACATCATGTGCTCCTGGTTAGCGGCTATAACCTT
GCACTGCCTACTAAGAGAGTCACCTGGGTAGCGCCACTAGGTGTCCGCGGAGCGGACTAT
ACATACAACCTAGAGCTGGGTCTACCGGCAACACTTGGTAGGTATGACCTAGTGGTCATA
AACATCCACACACCTTTTCGCATACACCATTACCAACAGTGCGTAGATCACGCAATGAAA
CTGCAAATGCTAGGGGGTGACTCACTGAGACTGCTCAAACCGGGTGGCTCTCTATTGATC
AGAGCATACGGTTACGCAGATAGAACCAGTGAACGAGTAATCTGCGTACTGGGACGTAAG
TTTAGATCGTCCAGAGCATTGAAACCACCTTGTATCACCAGTAATACTGAGATGTTTTTC
CTATTTAGCAGTTTTGACAATGGCAGAAGGAATTTTACAACGCATGTCATGAACAATCAA
CTGAACGCAGCCTTTGTAGGACAGGCCACCCGAGCAGGATGTGCACCATCGTACCGGGTA
AAACGCATGGACATCGCGAAGAACGATGAAGAGTGCGTGGTCAACGCCGCCAACCCTCGC
GGGTTACCGGGTGACGGTGTTTGCAAGGCAGTATATAAAAAATGGCCGGAGTCCTTTAAA
AATAGTGCAACACCAGTAGGAACTGCAAAAACAGTTATGTGCGGTACATATCCAGTAATC
CACGCCGTAGGACCAAACTTCTCAAATTACACGGAGTCCGAAGGGGACCGGGAATTGGCG
GCTGCCTATCGAGAAGTCGCAAAGGAAGTAACTAGACTGGGAGTAAATAGCGTAGCTATA
CCTCTCCTCTCCACAGGTGTATACTCAGGAGGGAAAGACAGGCTAACCCAGTCACTGAAC
CACCTCTTTACAGCCATGGACTCGACGGATGCAGACGTGGTCATCTACTGCCGAGACAAG
GAATGGGAGAAGAAAATATCTGAGGCCATACAGATGCGGACCCAAGTGGAGCTGCTGGAT
GAGCACATCTCCATAGACTGCGATGTCATTCGCGTGCACCCTGACAGTAGTTTGGCAGGT
AGAAAAGGATACAGCACCACGGAAGGCGCACTGTATTCATATCTAGAAGGGACACGTTTT
CACCAGACGGCAGTGGATGTGGCAGAGATACATACTATGTGGCCAAAGCAAACAGAGGCC
AATGAGCAAGTCTGCCTATATGCCCTGGGGGAAAGTATTGAATCAATCAGGCAGAAATGC
CCGGTGGATGATGCAGATGCATCATCTCCCCCGAAAACTGTCCCGTGCCTTTGCCGTTAT
GCCATGACTCCTGAACGCGTCACCCGACTTCACATGAACCGTGTCACAAATATAATTGTG
TGTTCTTCATTTCCCCTTCCAAAGTACAAGATAGAAGGAGTGCAAAAAGTCAAATGCTCC
AAGGTAATGTTATTTGATCACAATGTGCCATCGCGCGTAAGTCCAAGGGAATACAGATCT
TCCCAGGAGTCTGTACGGGAAGTGAGTATGACAACGTCATTGACGCATAGCCAGTTTGAT
CTAAGCGCCGATGGCGAGACACTGCCTGTCCCGTCAGACCTGGATGCTGACGCCCCAGCC
CTAGAACCGGCCCTAGACGACGGGGCGGTACATACATTACCAACCATAATTGGAAACCTT
GCGGCCGTGTCTGACTGGGTAATGAGCACCGTACCTGTCGCGCCGCCTAGAAGAAGGAGA
GGGAGAAACCTGACCGTGATATGTGACGAGAGAGAAGGGAATATAACACCCATGGCTAGC
GTCCGATTCTTTAGAGCAGAGCAGTGTCCGGCCGTACAAGAAACAGCGGAGACGCGTGAC
ACAGCTATTTCCCTTCGGGCACCGCCAAGTATCACCGTGGAACTGAGCCATCCACCGATC
TCCTTCGGAGCACCAAGCGAGACGTTCCCCATCACATTTGGGGACTTCGACGATGGAGAA
ATCGAAAGCTTGTCTTCTGAGCTACTAACTTTCGGAGACTTCCTACCCGGTGAAGTGGAT
GATTTGACAGATAGCGACTGGTCCACGTGCTCAGACACGGACGACGAGTTATGACTAGAC
AGGGCAGGTGGGTATATATTCTCGTCGGACACTGGTCCAGGCCATTTACAACAGAAGTCG
GTACGCCAGTCAGTGCTGCCGGTAAACACCCTGGAGGAAGTTCACGAGGAGAAGTGTTAC
CCACCTAAGCTGGATGAATTAAAGGAGCAACTACTACTTAAGAAACTCCAGGAGAGTGCG
TCCATGGCCAATAGAAGCAGGTATCAATCACGCAAAGTGGAAAATATGAAAGCAACAATC
ATTCAGAGATTAAAGAGAGGCTGTAAACTGTATTTAATGGCAGAGACCCCGAAAGTCCCG
ACTTATCGGACCGTATACCCGGCGCCTGTGTACTCGCCTCCGATCAACGTCCGATTGTCC
AATCCCGAGTCCGCAGTGGCAGCATGTAATGAGTTCTTAGCTAGAAACTACCCAACTGTT
TCATCATACCAAATCACCGATGAGTATGATGCATATCTAGACATGGTGGACGGGTCGGAG
AGTTGCTTGGACCGAGCGACATTCAATCCGTCAAAACTCAGGAGCTACCCGAAACAACAT
GCTTATCACGCGCCTTCTATCAGAAGCGCTGTACCTTCCCCATTCCAGAACACACTACAG
AATGTACTGGCAGCAGCCACGAAAAGGAACTGCAACGTCACACAGATGAGGGAATTACCC
ACTTTGGACTCAGCAGTATTCAACGTGGAGTGTTTTAAAAAATTCGCATGCAACCGAGAA
TACTGGGAAGAATTTGCTGCCAGCCCTATCAGGATAACAACTGAGAATCTAACAACCTAT
GTCACTAAACTAAAGGGGCCAAAAGCAGCAGCGTTGTTTGCAAGAACCCATAATCTGCTG
CCGCTGCAGGATGTACCAATGGATAGGTTCACAGTAGATATGAAAAGGGACGTGAAGGTA
ACTCCTGGTACAAAGCATACAGAGGAAAGGCCTAAGGTGCAGGTTATACAGGCGGCTGAA
CCCTTGGCAACAGCGTACCTATGTGGAATTCACAGAGAATTGGTTAGGAGATTGAACGCC
GTCCTCCTACCCAATGTGCATACACTATTTGACATGTCTGCCGAGGACTTCGATGCCATT
ATAGCCGCACACTTTAAGCCAGGAGACGCCGTTTTAGAAACGGACATAGCCTCCTTTGAT
AAGAGCCAGGATGATTCACTTGCGCTTACCGCCTTAATGCTGTTAGAAGATTTGGGAGTG
GATCACTCCCTGTTGGACCTGATAGAGGCTGCTTTTGGAGAGATTTCCAGCTGTCACCTG
CCGACAGGTACGCGCTTCAAGTTCGGCGCTATGATGAAATCCGGTATGTTCCTAACTCTG
TTCGTCAACACATTGTTAAATATCACCATCGCTAGCCGGGTGTTGGAAGATCGTCTGACA
AAATCTGCATGCGCGGCCTTCATCGGCGACGACAACATAATACATGGTGTCGTCTCCGAT
GAATTGATGGCAGCCAGATGCGCTACTTGGATGAACATGGAAGTGAAGATCATAGATGCA
GTTGTATCCCGGAAAGCTCCTTACTTTTGTGGAGGGTTTATACTGCATGATACTGTGACA
GGAACAGCTTGCAGAGTGGCGGACCCGCTAAAAAGGTTATTTAAACTGGGCAAACCGTTA
GCGGCAGGTGACGAACAAGACGAAGACAGAAGACGGGCGCTGGCCGATGAAGTAATCAGA
TGGCAACGAACAGGGCTAATAGATGAGCTGGAGAAAGCGGTGTACTCTAGGTACGAAGTG
CAGGGTATATCAGTTGCTGTAATGTCTATGGCCACCTTTGCAAGCTCCAGATCCAACTTC
GAGAAGCTCAGAGGACCCGTCATAACTTTGTACGGCGGTCCT---
>ACD93569
ATGGATTCT---GTGTACGTGGATATAGACGCTGACAGCGCCTTTTTGAAGGCCCTGCAA
CGTGCGTACCCCATGTTTGAGGTGGAACCTAGGCAGGTCACATCAAATGACCATGCTAAT
GCTAGAGCGTTCTCGCATCTAGCCATAAAACTAATAGAGCAGGAAATTGATCCCGACTCA
ACCATCCTGGATATAGGTAGTGCGCCAGCAAGGAGGATGATGTCGGACAGGAAGTACCAC
TGCGTTTGCCCGATGCGCAGCGCAGAAGATCCCGAGAGACTCGCTAATTATGCGAGAAAG
CTCGCATCTGCCGCAGGAAAAGTCCTGGACAGAAACATTTCTGGAAAGATCGGGGACTTA
CAAGCGGTGATGGCCGTGCCAGACACGGAGACGCCAACATTTTGCTTACACACAGATGTC
TCATGTAGACAGAGAGCAGACGTCGCGATATACCAAGACGTCTATGCTGTACATGCACCC
ACGTCGCTATATCACCAGGCGATTAAAGGAGTCCGAGTGGCGTACTGGGTAGGGTTTGAC
ACAACCCCGTTCATGTACAACGCTATGGCGGGTGCCTACCCCTCATACTCGACAAATTGG
GCGGATGAGCAGGTACTGAAGGCTAAGAACATAGGATTATGTTCAACAGACCTGACGGAA
GGTAGACGAGGCAAATTGTCTATCATGAGAGGGAAAAAGCTAAAACCGTGCGACCGTGTG
CTGTTCTCAGTAGGGTCAACGCTTTACTCGAAAAGCCGCATGCTACTTAAGAGCTGGCAC
CTACCATCGGTGTTCCATCTAAAGGGCAAGCTTAGCTTCACATGCCGCTGTGACACAGTG
GTTTCGTGTGAGGGCTACGTCGTCAAGAGAATAACGATGAGCCCAGGCCTTTATGGAAAA
ACCACGGGGTATGCGGTAACCCACCACGCAGACGGATTCTTGATGTGCAAGACTACCGAT
ACGGTTGACGGCGAAAGAGTGTCATTCTCGGTGTGCACGTACGTGCCGGCGACCATTTGT
GATCAAATGACCGGCATCCTTGCTACAGAAGTCACGCCGGAGGATGCACAGAAGCTGTTG
GTGGGGCTGAACCAGAGAATAGTGGTTAACGGCAGAACGCAACGGAACACGAACACCATG
AAGAACTATCTACTTCCCGTGGTCGCCCAGGCCTTCAGTAAGTGGGCGAAGGAGTGCCGG
AAGGACATGGAAGATGAGAAGCTTCTGGGGGTCAGAGAAAGAACACTAACCTGCTGCTGT
CTGTGGGCATTTAAGAAGCAGAAAACACACACGGTCTACAAGAGGCCTGATACCCAGTCA
ATCCAGAAGGTTCAGGCCGAATTTGACAGCTTTGTAGTACCAGGCCTGTGGTCGTCCGGG
TTGTCAATCCCGTTGAGGACTAGAATCAAGTGGCTGTTACGCAAGGTGCCGAAAGCAGAC
CTGATCCCATACAGCGGAAATGCCCAAGAAGCCCAGGATGCAGAAAAAGAAGCAGAGGAA
GAACGAGAAGCAGAACTGACTCATGAGGCTCTACCACCCCTACAGGCAGCACAGGAAGAT
GTCCAGGTCGAAATCGACGTGGAACAACTTGAGGATAGAGCTGGTGCTGGAATAATAGAG
ACTCCGAGAGGCGCTATTAAAGTTACTGCCCAACTAACCGACCACGTCGTGGGGGAGTAC
CTGGTACTTTCCCCGCAGACCGTATTACGCAGCCAGAAGCTCAGCCTGATCCACGCTTTA
GCGGAGCAAGTGAAGACGTGTACGCATAGCGGACGAGCAGGGAGGTATGCGGTCGAAGCG
TACGATGCCCGAGTCCTAGTGCCCTCAGGCTATGCAATTTCGCCTGAAGACTTCCAGAGT
CTAAGCGAAAGCGCAACGATGGTGTACAACGAAAGAGAGTTCGTAAACAGAAAGTTACAC
CACATTGCGATGCACGGACCAGCCCTGAACACTGACGAAGAGTCGTATGAGCTTGTGAGG
GCAGAGAGAACAGAACACGAGTACGTCTACGACGTGGACCAGAGAAGATGCTGTAAGAAG
GAAGAAGCTGCAGGATTGGTACTGGTGGGCGACTTGACTAATCCGCCCTACCACGAATTT
GCATACGAAGGGCTAAAAATTCGCCCCGCTTGTCCATACAAAATTGCAGTCATAGGAGTC
TTCGGGGTACCAGGATCTGGTAAGTCAGCCATTATCAAGAACCTAGTTACCAGGCAAGAC
CTGGTGACTAGCGGAAAGAAAGAAAACTGCCAAGAAATCAGCACCGACGTGATGAGACAG
AGAGGTCTAGAAATATCTGCACGTACGGTTGATTCGCTGCTCTTGAATGGATGCAATAGA
CCAGTCGACGTGTTGTACGTAGACGAGGCGTTTGCGTGCCACTCTGGAACGTTACTTGCC
TTGATCGCCTTGGTGAGACCAAGACTGAAAGTTGTACTTTGTGGTGACCCGAAGCAGTGC
GGCTTCTTCAATATGATGCAGATGAAAGTCAACTACAATCATAACATCTGCACTCAAGTG
TACCACAAAAGTATCTCCAGGCGGTGTACACTGCCTGTGACTGCCATTGTGTCGTCGTTG
CATTACGAAGGCAAAATGCGCACTACGAATGAGTACAACATGCCGATTGTAGTGGACACT
ACGGGCTCAACGAAACCTGACCCTGGAGACCTCGTGTTAACGTGCTTCAGAGGGTGGGTT
AAACAACTGCAAATTGACTATCGTGGACACGAGGTCATGACAGCAGCCGCATCCCAAGGG
TTAACCAGAAAAGGAGTTTACGCAGTTAGGCAAAAAGTTAACGAAAACCCACTCTATGCA
TCAACATCAGAGCACGTCAACGTACTCCTAACGCGTACGGAAGGTAAACTGGTATGGAAG
ACACTCTCTGGTGACCCGTGGATAAAGACGCTGCAGAACCCACCGAAAGGAAACTTCAAG
GCAACTATTAAGGAGTGGGAGGTGGAGCACGCATCGATAATGGCGGGCATCTGCAGTCAC
CAAGTGACCTTTGACACGTTCCAAAACAAAGCCAACGTTTGCTGGGCTAAGAGCTTGGTC
CCTGTCCTCGAAACAGCGGGGATAAAACTAAATGATAGGCAGTGGTCCCAGATAATTCAA
GCCTTCAAAGAAGACAAAGCATACTCACCCGAAGTAGCCCTGAATGAAATATGCACGCGC
ATGTATGGGGTGGATCTAGACAGCGGGCTATTCTCTAAACCGTTGGTATCTGTGTATTAC
GCGGATAACCACTGGGATAATAGGCCGGGAGGAAAGATGTTCGGATTCAACCCTGAGGCA
GCGTCCATTCTAGAAAGAAAGTACCCGTTTACAAAAGGAAAGTGGAACATCAACAAGCAG
ATCTGCGTGACTACCAGGAGGATAGAAGACTTCAACCCTACCACCAACATTATACCGGCC
AACAGGAGACTACCACACTCATTAGTGGCCGAACACCGCCCAGTAAAAGGGGAAAGAATG
GAATGGCTGGTTAACAAGATAAACGGACATCATGTGCTCCTGGTTAGCGGCTATAACCTT
GCACTGCCTACTAAGAGAGTCACCTGGGTAGCGCCACTAGGTGTCCGCGGAGCGGACTAT
ACATACAACCTAGAGCTGGGTCTACCGGCAACACTTGGTAGGTATGACCTAGTGGTCATA
AACATCCACACACCTTTTCGCATACACCATTACCAACAGTGCGTAGATCACGCAATGAAA
CTGCAAATGCTAGGGGGTGACTCACTGAGACTGCTCAAACCGGGTGGCTCTCTATTGATC
AGAGCATACGGTTACGCAGATAGAACCAGTGAACGAGTAATCTGCGTACTGGGACGTAAG
TTTAGATCGTCCAGAGCATTGAAACCACCTTGTATCACCAGTAATACTGAGATGTTTTTC
CTATTTAGCAGTTTTGACAATGGCAGAAGGAATTTTACAACGCATGTCATGAACAATCAA
CTGAACGCAGCCTTTGTAGGACAGGCCACCCGAGCAGGATGTGCACCATCGTACCGGGTA
AAACGCATGGACATCGCGAAGAACGATGAAGAGTGCGTGGTCAACGCCGCCAACCCTCGC
GGGTTACCGGGTGACGGTGTTTGCAAGGCAGTATATAAAAAATGGCCGGAGTCCTTTAAA
AATAGTGCAACACCAGTAGGAACTGCAAAAACAGTTATGTGCGGTACATATCCAGTAATC
CACGCCGTAGGACCAAACTTCTCAAATTACACGGAGTCCGAAGGGGACCGGGAATTGGCG
GCTGCCTATCGAGAAGTCGCAAAGGAAGTAACTAGACTGGGAGTAAATAGCGTAGCTATA
CCTCTCCTCTCCACAGGTGTATACTCAGGAGGGAAAGACAGGCTAACCCAGTCACTGAAC
CACCTCTTTACAGCCATGGACTCGACGGATGCAGACGTGGTCATCTACTGCCGAGACAAG
GAATGGGAGAAGAAAATATCTGAGGCCATACAGATGCGGACCCAAGTGGAGCTGCTGGAT
GAGCACATCTCCATAGACTGCGATGTCATTCGCGTGCACCCTGACAGTAGTTTGGCAGGT
AGAAAAGGATACAGCACCACGGAAGGCGCACTGTATTCATATCTAGAAGGGACACGTTTT
CACCAGACGGCAGTGGATGTGGCAGAGATACATACTATGTGGCCAAAGCAAACAGAGGCC
AATGAGCAAGTCTGCCTATATGCCCTGGGGGAAAGTATTGAATCAATCAGGCAGAAATGC
CCGGTGGATGATGCAGATGCATCATCTCCCCCGAAAACTGTCCCGTGCCTTTGCCGTTAT
GCCATGACTCCTGAACGCGTCACCCGACTTCGCATGAACCATGTCACAAATATAATTGTG
TGTTCTTCATTTCCCCTTCCAAAGTACAAGATAGAAGGAGTGCAAAAAGTCAAATGCTCC
AAGGTAATGTTATTTGATCACAATGTGCCATCGCGCGTAAGTCCAAGGGAATACAGATCT
TCCCAGGAGTCTGTACGGGAAGTGAGTATGACAACGTCATTGACGCATAGCCAGTTTGAT
CTAAGCGCCGATGGCGAGACACTGCCTGTCCCGTCAGACCTGGATGCTGACGCCCCAGCC
CTAGAACCGGCCCTAGACGACGGGGCGGTACATACATTACCAACCATAATCGGAAACCTT
GCGGCCGTGTCTGACTGGGTAATGAGCACCGTACCTGTCGCGCCGCCTAGAAGAAGGAGA
GGGAGAAACCTGACCGTGATATGTGACGAGAGAGAAGGGAATATAACACCCATGGCTAGC
GTCCGATTCTTTAGAGCAGAGCAGTGTCCGGCCGTACAAGAAACAGCGGAGACGCGTGAC
ACAGCTATTTCCCTTCGGGCACCGCCAAGTATCACCGTGGAACTGAGCCATCCACCGATC
TCCTTCGGAGCACCAAGCGAGACGTTCCCCATCACATTTGGGGACTTCGACGATGGAGAA
ATCGAAAGCTTGTCTTCTGAGCTACTAACTTTCGGAGACTTCCTACCCGGTGAAGTGGAT
GATTTGACAGATAGCGACTGGTCCACGTGCTCAGACACGGACGACGAGTTATGACTAGAC
AGGGCAGGTGGGTATATATTCTCGTCGGACACTGGTCCAGGCCATTTACAACAGAAGTCG
GTACGCCAGTCAGTGCTGCCGGTAAACACCCTGGAGGAAGTTCACGAGGAGAAGTGTTAC
CCACCTAAGCTGGATGAATTAAAGGAGCAACTACTACTTAAGAAACTCCAGGAAAGTGCG
TCCATGGCCAATAGAAGCAGGTATCAATCACGCAAAGTGGAAAATATGAAAGCAACAATC
ATTCAGAGATTAAAGAGAGGCTGTAAACTGTATTTAATGGCAGAGACCCCGAAAGTCCCG
ACTTATCGGACCGTATACCCGGCGCCTGTGTACTCGCCTCCGATCAACGTCCGATTGTCC
AATCCCGAGTCCGCAGTGGCAGCATGTAATGAGTTCTTAGCTAGAAACTACCCAACTGTT
TCATCATACCAAATCACCGATGAGTATGATGCATATCTAGACATGGTGGACGGGTCGGAG
AGTTGCTTGGACCGAGCGACATTCAATCCGTCAAAACTCAGGAGCTACCCGAAACAACAT
GCTTATCACGCGCCTTCTATCAGAAGCGCTGTACCTTCCCCATTCCAGAACACACTACAG
AATGTACTGGCAGCAGCCACGAAAAGGAACTGCAACGTCACACAGATGAGGGAATTACCC
ACTTTGGACTCAGCAGTATTCAACGTGGAGTGTTTTAAAAAATTCGCATGCAACCGAGAA
TACTGGGAAGAATTTGCTGCCAGCCCTATCAGGATAACAACTGAGAATCTAACAACCTAT
GTCACTAAACTAAAGGGGCCAAAAGCAGCAGCGTTGTTTGCAAGAACCCATAATCTGCTG
CCGCTGCAGGATGTACCAATGGATAGGTTCACAGTAGATATGAAAAGGGACGTGAAGGTA
ACTCCTGGTACAAAGCATACAGAGGAAAGGCCTAAGGTGCAGGTTATACAGGCGGCTGAA
CCCTTGGCAACAGCGTACCTATGTGGAATTCACAGAGAATTGGTTAGGAGATTGAACGCC
GTCCTCCTACCCAATGTGCATACACTATTTGACATGTCTGCCGAGGACTTCGATGCCATT
ATAGCCGCACACTTTAAGCCAGGAGACGCCGTTTTAGAAACGGACATAGCCTCCTTTGAT
AAGAGCCAGGATGATTCACTTGCGCTTACCGCCTTAATGCTGTTAGAAGATTTGGGAGTG
GATCACTCCCTGTTGGACCTGATAGAGGCTGCTTTTGGAGAGATTTCCAGCTGTCACCTG
CCGACAGGTACGCGCTTCAAGTTCGGCGCTATGATGAAATCCGGTATGTTCCTAACTCTG
TTCGTCAACACATTGTTAAATATCACCATCGCTAGCCGGGTGTTGGAAGATCGTCTGACA
AAATCTGCATGCGCGGCCTTCATCGGCGACGACAACATAATACATGGTGTCGTCTCCGAT
GAATTGATGGCAGCCAGATGCGCTACTTGGATGAACATGGAAGTGAAGATCATAGATGCA
GTTGTATCCCAGAAAGCTCCTTACTTTTGTGGAGGGTTTATACTGCATGATACTGTGACA
GGAACAGCTTGCAGGGTGGCGGACCCGCTAAAAAGGTTATTTAAACTGGGCAAACCGTTA
GCGGCAGGTGACGAACAAGACGAAGACAGAAGACGGGCGCTGGCCGATGAAGTAATCAGA
TGGCAACGAACAGGGCTAATAGATGAGCTGGAGAAAGCGGTGTACTCTAGGTACGAAGTG
CAGGGTATATCAGTTGCTGTAATGTCTATGGCCACCTTTGCAAGCTCCAGATCCAACTTC
GAGAAGCTCAGAGGACCCGTCATAACTTTGTACGGCGGTCCT---
>ACD93567
ATGGATTCT---GTGTACGTGGATATAGACGCTGACAGCGCCTTTTTGAAGGCCCTGCAA
CGTGCGTACCCCATGTTTGAGGTGGAACCTAGGCAGGTCACATCAAATGACCATGCTAAT
GCTAGAGCGTTCTCGCATCTAGCCATAAAACTAATAGAGCAGGAAATTGATCCCGACTCA
ACCATCCTGGATATAGGTAGTGCGCCAGCAAGGAGGATGATGTCGGACAGGAAGTACCAC
TGCGTTTGCCCGATGCGCAGCGCAGAAGATCCCGAGAGACTCGCTAATTATGCGAGAAAG
CTCGCATCTGCCGCAGGAAAAGTCCTGGACAGAAACATTTCTGGAAAGATCGGGGACTTA
CAAGCGGTGATGGCCGTGCCAGACACGGAGACGCCAACATTTTGCTTACACACAGATGTC
TCATGTAGACAGAGAGCAGACGTCGCGATATACCAAGACGTCTATGCTGTACATGCACCC
ACGTCGCTATATCACCAGGCGATTAAAGGAGTCCGAGTGGCGTACTGGGTAGGGTTTGAC
ACAACCCCGTTCATGTACAACGCTATGGCGGGTGCCTACCCCTCATACTCGACAAATTGG
GCGGATGAGCAGGTACTGAAGGCTAAGAACATAGGATTATGTTCAACAGACCTGACGGAA
GGTAGACGAGGCAAATTGTCTATCATGAGAGGGAAAAAGCTAAAACCGTGCGACCGTGTG
CTGTTCTCAGTAGGGTCAACGCTTTACCCGGAAAGCCGCATGCTACTTAAGAGCTGGCAC
CTACCATCGGTGTTCCATCTAAAGGGCAAGCTTAGCTTCACATGCCGCTGTGACACAGTG
GTTTCGTGTGAGGGCTACGTCGTCAAGAGAATAACGATGAGCCCAGGCCTTTATGGAAAA
ACCACGGGGTATGCGGTAACCCACCACGCAGACGGATTCTTGATGTGCAAGACTACCGAT
ACGGTTGACGGCGAAAGAGTGTCATTCTCGGTGTGCACGTACGTGCCGGCGACCATTTGT
GATCAAATGACCGGCATCCTTGCTACAGAAGTCACGCCGGAGGATGCACAGAAGCTGTTG
GTGGGGCTGAACCAGAGAATAGTGGTTAACGGCAGAACGCAACGGAACACGAACACCATG
AAGAACTATCTACTTCCCGTGGTCGCCCAGGCCTTCAGTAAGTGGGCGAAGGAGTGCCGG
AAGGACATGGAAGATGAGAAGCTTCTGGGGGTCAGAGAAAGAACACTAACCTGCTGCTGT
CTGTGGGCATTTAAGAAGCAGAAAACACACACGGTCTACAAGAGGCCTGATACCCAGTCA
ATCCAGAAGGTTCAGGCCGAATTTGACAGCTTTGTAGTACCAGGCCTGTGGTCGTCCGGG
TTGTCAATCCCGTTGAGGACTAGAATCAAGTGGCTGTTACGCAAGGTGCCGAAAGCAGAC
CTGATCCCATACAGCGGAAATGCCCAAGAAGCCCAGGATGCAGAAAAAGAAGCAGAGGAA
GAACGAGAAGCAGAACTGACTCATGAGGCTCTACCACCCCTACAGGCAGCACAGGAAGAT
GTCCAGGTCGAAATCGACGTGGAACAACTTGAGGATAGAGCTGGTGCTGGAATAATAGAG
ACTCCGAGAGGCGCTATTAAAGTTACTGCCCAACTAACCGACCACGTCGTGGGGGAGTAC
CTGGTACTTTCCCCGCAGACCGTATTACGCAGCCAGAAGCTCAGCCTGATCCACGCTTTA
GCGGAGCAAGTGAAGACGTGTACGCATAGCGGACGAGCAGGGAGGTATGCGGTCGAAGCG
TACGATGGCCGAGTTCTAGTGCCCTCAGGCTATGCAATTTCGCCTGAAGACTTCCAGAGT
CTAAGCGAAAGCGCAACGATGGTGTACAACGAAAGAGAGTTCGTAAACAGAAAGTTACAC
CACATTGCGATGCACGGACCAGCCCTGAACACTGACGAAGAGTCGTATGAGCTTGTGAGG
GCAGAGAGAACAGAACACGAGTACGTCTACGACGTGGACCAGAGAAGATGCTGTAAGAAG
GAAGAAGCTGCAGGATTGGTACTGGTGGGCGACTTGACTAATCCGCCCTACCACGAATTT
GCATACGAAGGGCTAAAAATTCGCCCCGCTTGTCCATACAAAATTGCAGTCATAGGAGTC
TTCGGGGTACCAGGATCTGGTAAGTCAGCCATTATCAAGAACCTAGTTACCAGGCAAGAC
CTGGTGACTAGCGGAAAGAAAGAAAACTGCCAAGAAATCAGCACCGACGTGATGAGACAG
AGAGGTCTAGAAATATCTGCACGTACGGTTGATTCGCTGCTCTTGAATGGATGCAATAGA
CCAGTCGACGTGTTGTACGTAGACGAGGCGTTTGCGTGCCACTCTGGAACGTTACTTGCC
TTGATCGCCTTGGTGAGACCAAGACTGAAAGTTGTACTTTGTGGTGACCCGAAGCAGTGC
GGCTTCTTCAATATGATGCAGATGAAAGTCAACTACAATCATAACATCTGCACTCAAGTG
TACCACAAAAGTATCTCCAGGCGGTGTACACTGCCTGTGACTGCCATTGTGTCGTCGTTG
CATTACGAAGGCAAAATGCGCACTACGAATGAGTACAACATGCCGATTGTAGTGGACACT
ACGGGCTCAACGAAACCTGACCCTGGAGACCTCGTGTTAACGTGCTTCAGAGGGTGGGTT
AAACAACTGCAAATTGACTATCGTGGACACGAGGTCATGACAGCAGCCGCATCCCAAGGG
TTAACCAGAAAAGGAGTTTACGCAGTTAGGCAAAAAGTTAACGAAAACCCACTCTATGCA
TCAACATCAGAGCACGTCAACGTACTCCTAACGCGTACGGAAGGTAAACTGGTATGGAAG
ACACTCTCTGGTGACCCGTGGATAAAGACGCTGCAGAACCCACCGAAAGGAAACTTCAAG
GCAACTATTAAGGAGTGGGAGGTGGAGCACGCATCGATAATGGCGGGCATCTGCAGTCAC
CAAGTGACCTTTGACACGTTCCAAAACAAAGCCAACGTTTGCTGGGCTAAGAGCTTGGTC
CCTGTCCTCGAAACAGCGGGGATAAAACTAAATGATAGGCAGTGGTCCCAGATAATTCAA
GCCTTCAAAGAAGACAAAGCATACTCACCCGAAGTAGCCCTGAATGAAATATGCACGCGC
ATGTATGGGGTGGATCTAGACAGCGGGCTATTCTCTAAACCGTTGGTATCTGTGTATTAC
GCGGATAACCACTGGGATAATAGGCCGGGAGGAAAGATGTTCGGATTCAACCCTGAGGCA
GCGTCCATTCTAGAAAGAAAGTACCCGTTTACAAAAGGAAAGTGGAACATCAACAAGCAG
ATCTGCGTGACTACCAGGAGGATAGAAGACTTCAACCCTACCACCAACATTATACCGGCC
AACAGGAGACTACCACACTCATTAGTGGCCGAACACCGCCCAGTAAAAGGGGAAAGAATG
GAATGGCTGGTTAACAAGATAAACGGACATCATGTGCTCCTGGTTAGCGGCTATAACCTT
GCACTGCCTACTAAGAGAGTCACCTGGGTAGCGCCACTAGGTGTCCGCGGAGCGGACTAT
ACATACAACCTAGAGCTGGGTCTACCGGCAACACTTGGTAGGTATGACCTAGTGGTCATA
AACATCCACACACCTTTTCGCATACACCATTACCAACAGTGCGTAGATCACGCAATGAAA
CTGCAAATGCTAGGGGGTGACTCACTGAGACTGCTCAAACCGGGTGGCTCTCTATTGATC
AGAGCATACGGTTACGCAGATAGAACCAGTGAACGAGTAATCTGCGTACTGGGACGTAAG
TTTAGATCGTCCAGAGCATTGAAACCACCTTGTATCACCAGTAATACTGAGATGTTTTTC
CTATTTAGCAGTTTTGACAATGGCAGAAGGAATTTTACAACGCATGTCATGAACAATCAA
CTGAACGCAGCCTTTGTAGGACAGGCCACCCGAGCAGGATGTGCACCATCGTACCGGGTA
AAACGCATGGACATCGCGAAGAACGATGAAGAGTGCGTGGTCAACGCCGCCAACCCTCGC
GGGTTACCGGGTGACGGTGTTTGCAAGGCAGTATATAAAAAATGGCCGGAGTCCTTTAAA
AATAGTGCAACACCAGTAGGAACTGCAAAAACAGTTATGTGCGGTACATATCCAGTAATC
CACGCCGTAGGACCAAACTTCTCAAATTACACGGAGTCCGAAGGGGACCGGGAATTGGCG
GCTGCCTATCGAGAAGTCGCAAAGGAAGTAACTAGACTGGGAGTAAATAGCGTAGCTATA
CCTCTCCTCTCCACAGGTGTATACTCAGGAGGGAAAGACAGGCTAACCCAGTCACTGAAC
CACCTCTTTACAGCCATGGACTCGACGGATGCAGACGTGGTCATCTACTGCCGAGACAAG
GAATGGGAGAAGAAAATATCTGAGGCCATACAGATGCGGACCCAAGTGGAGCTGCTGGAT
GAGCACATCTCCATAGACTGCGATGTCATTCGCGTGCACCCTGACAGTAGTTTGGCAGGT
AGAAAAGGATACAGCACCACGGAAGGCGCACTGTATTCATATCTAGAAGGGACACGTTTT
CACCAGACGGCAGTGGATGTGGCAGAGATACATACTATGTGGCCAAAGCAAACAGAGGCC
AATGAGCAAGTCTGCCTATATGCCCTGGGGGAAAGTATTGAATCAATCAGGCAGAAATGC
CCGGTGGATGATGCAGATGCATCATCTCCCCCGAAAACTGTCCCGTGCCTTTGCCGTTAT
GCCATGACTCCTGAACGCGTCACCCGACTTCGCATGAATCATGTCACAAATATAATTGTG
TGTTCTTCATTTCCCCTTCCAAAGTACAAGATAGAAGGAGTGCAAAAAGTCAAATGCTCC
AAGGTAATGTTATTTGATCACAATGTGCCATCGCGCGTAAGTCCAAGGGAATACAGATCT
TCCCAGGAGTCTGTACGGGAAGTGAGTATGACAACGTCATTGACGCATAGCCAGTTTGAT
CTAAGCGCCGATGGCGAGACACTGCCTGTCCCGTCAGACCTGGATGCTGACGCCCCAGCC
CTAGAACCGGCCCTAGACGACGGGGCGGTACATACATTACCAACCATAATCGGAAACCTT
GCGGCCGTGTCTGACTGGGTAATGAGCACCGTACCTGTCGCGCCGCCTAGAAGAAGGAGA
GGGAGAAACCTGACCGTGATATGTGACGAGAGAGAAGGGAATATAACACCCATGGCTAGC
GTCCGATTCTTTAGAGCAGAGCAGTGTCCGGCCGTACAAGAAACAGCGGAGACGCGTGAC
ACAGCTATTTCCCTTCGGGCACCGCCAAGTATCACCGTGGAACTGAGCCATCCACCGATC
TCCTTCGGAGCACCAAGCGAGACGTTCCCCATCACATTTGGGGACTTCGACGATGGAGAA
ATCGAAAGCTTGTCTTCTGAGCTACTAACTTTCGGAGACTTCCTACCCGGTGAAGTGGAT
GATTTGACAGATAGCGACTGGTCCACGTGCTCAGACACGGACGACGAGTTATGACTAGAC
AGGGCAGGTGGGTATATATTCTCGTCGGACACTGGTCCAGGCCATTTACAACAGAAGTCG
GTACGCCAGTCAGTGCTGCCGGTAAACACCCTGGAGGAAGTTCACGAGGAGAAGTGTTAC
CCACCTAAGCTGGATGAATTAAAGGAGCAACTACTACTTAAGAAACTCCAGGAGAGTGCG
TCCATGGCCAATAGAAGCAGGTATCAATCACGCAAAGTGGAAAATATGAAAGCAACAATC
ATTCAGAGATTAAAGAGAGGCTGTAAACTGTATTTAATGGCAGAGACCCCGAAAGTCCCG
ACTTATCGGACCGTATACCCGGCGCCTGTGTACTCGCCTCCGATCAACGTCCGATTGTCC
AATCCCGAGTCCGCAGTGGCAGCATGTAATGAGTTCTTAGCTAGAAACTACCCAACTGTT
TCATCATACCAAATCACCGATGAGTATGATGCATATCTAGACATGGTGGACGGGTCGGAG
AGTTGCTTGGACCGAGCGACATTCAATCCGTCAAAACTCAGGAGCTACCCGAAACAACAT
GCTTATCACGCGCCTTCTATCAGAAGCGCTGTACCTTCCCCATTCCAGAACACACTACAG
AATGTACTGGCAGCAGCCACGAAAAGGAACTGCAACGTCACACAGATGAGGGAATTACCC
ACTTTGGACTCAGCAGTATTCAACGTGGAGTGTTTTAAAAAATTCGCATGCAACCGAGAA
TACTGGGAAGAATTTGCTGCCAGCCCTATCAGGATAACAACTGAGAATCTAACAACCTAT
GTCACTAAACTAAAGGGGCCAAAAGCAGCAGCGTTGTTTGCAAGAACCCATAATCTGCTG
CCGCTGCAGGATGTACCAATGGATAGGTTCACAGTAGATATGAAAAGGGACGTGAAGGTA
ACTCCTGGTACAAAGCATACAGAGGAAAGGCCTAAGGTGCAGGTTATACAGGCGGCTGAA
CCCTTGGCAACAGCGTACCTATGTGGAATTCACAGAGAATTGGTTAGGAGATTGAACGCC
GTCCTCCTACCCAATGTGCATACACTATTTGACATGTCTGCCGAGGACTTCGATGCCATT
ATAGCCGCACACTTTAAGCCAGGAGACGCCGTTTTAGAAACGGACATAGCCTCCTTTGAT
AAGAGCCAGGATGATTCACTTGCGCTTACCGCCTTAATGCTGTTAGAAGATTTGGGAGTG
GATCACTCCCTGTTGGACCTGATAGAGGCTGCTTTTGGAGAGATTTCCAGCTGTCACCTG
CCGACAGGTACGCGCTTCAAGTTCGGCGCTATGATGAAATCCGGTATGTTCCTAACTCTG
TTCGTCAACACATTGTTAAATATCACCATCGCTAGCCGGGTGTTGGAAGATCGTCTGACA
AAATCTGCATGCGCGGCCTTCATCGGCGACGACAACATAATACATGGTGTCGTCTCCGAT
GAATTGATGGCAGCCAGATGCGCTACTTGGATGAACATGGAAGTGAAGATCATAGATGCA
GTTGTATCCCAGAAAGCTCCTTACTTTTGTGGAGGGTTTATACTGCATGATACTGTGACA
GGAACAGCTTGCAGAGTGGCGGACCCGCTAAAAAGGTTATTTAAACTGGGCAAACCGTTA
GCGGCAGGTGACGAACAAGACGAAGACAGAAGACGGGCGCTGGCCGATGAAGTAATCAGA
TGGCAACGAACAGGGCTAATAGATGAGCTGGAGAAAGCGGTGTACTCTAGGTACGAAGTG
CAGGGTATATCAGTTGCTGTAATGTCTATGGCCACCTTTGCAAGCTCCAGATCCAACTTC
GAGAAGCTCAGAGGACCCGTCATAACTTTGTACGGCGGTCCT---
>CCP37627
ATGGATTCT---GTGTACGTGGATATAGACGCTGACAGCGCCTTTTTGAAGGCCCTGCAA
CGTGCGTACCCCATGTTTGAGGTGGAACCTAGGCAGGTCACATCAAATGACCATGCTAAT
GCTAGAGCGTTCTCGCATCTAGCCATAAAACTAATAGAGCAGGAAATTGATCCCGACTCA
ACCATCCTGGATATAGGTAGTGCGCCAGCAAGGAGGATGATGTCGGACAGGAAGTACCAC
TGCGTTTGCCCGATGCGCAGCGCAGAAGATCCCGAGAGACTCGCTAATTATGCGAGAAAG
CTCGCATCTGCCGCAGGAAAAGTCCTGGACAGAAACATTTCTGGAAAGATCGGGGACTTA
CAAGCGGTGATGGCCGTGCCAGACACGGAGACGCCAACATTTTGCTTACACACAGATGTC
TCATGTAGACAGAGAGCAGACGTCGCGATATACCAAGACGTCTATGCTGTACATGCACCC
ACGTCGCTATATCACCAGGCGATTAAAGGAGTCCGAGTGGCGTACTGGGTAGGGTTTGAC
ACAACCCCGTTCATGTACAACGCTATGGCGGGTGCCTACCCCTCATACTCGACAAATTGG
GCGGATGAGCAGGTACTGAAGGCTAAGAACATAGGATTATGTTCAACAGACCTGACGGAA
GGTAGACGAGGCAAATTGTCTATCATGAGAGGGAAAAAGCTAAAACCGTGCGACCGTGTG
CTGTTCTCAGTAGGGTCAACGCTTTACCCGGAAAGCCGCATGCTACTTAAGAGCTGGCAC
CTACCATCGGTGTTCCATCTAAAGGGCAAGCTTAGCTTCACATGCCGCTGTGACACAGTG
GTTTCGTGTGAGGGCTACGTCGTCAAGAGAATAACGATGAGCCCAGGCCTTTATGGAAAA
ACCACGGGGTATGCGGTAACCCACCACGCAGACGGATTCTTGATGTGCAAGACTACCGAT
ACGGTTGACGGCGAAAGAGTGTCATTCTCGGTGTGCACGTACGTGCCGGCGACCATTTGT
GATCAAATGACCGGCATCCTTGCTACAGAAGTCACGCCGGAGGATGCACAGAAGCTGTTG
GTGGGGCTGAACCAGAGAATAGTGGTTAACGGCAGAACGCAACGGAACACGAACACCATG
AAGAACTATCTACTTCCCGTGGTCGCCCAGGCCTTCAGTAAGTGGGCGAAGGAGTGCCGG
AAGGACATGGAAGATGAGAAGCTTCTGGGGGTCAGAGAAAGAACACTAACCTGCTGCTGT
CTGTGGGCATTTAAGAAGCAGAAAACACACACGGTCTACAAGAGGCCTGATACCCAGTCA
ATCCAGAAGGTTCAGGCCGAATTTGACAGCTTTGTAGTACCAGGCCTGTGGTCGTCCGGG
TTGTCAATCCCGTTGAGGACTAGAATCAAGTGGCTGTTACGCAAGGTGCCGAAAGCAGAC
CTGATCCCATACAGCGGAAATGCCCAAGAAGCCCAGGATGCAGAAAAAGAAGCAGAGGAA
GAACGAGAAGCAGAACTGACTCATGAGGCTCTACCACCCCTACAGGCAGCACAGGAAGAT
GTCCAGGTCGAAATCGACGTGGAACAACTTGAGGATAGAGCTGGTGCTGGAATAATAGAG
ACTCCGAGAGGCGCTATTAAAGTTACTGCCCAACTAACCGACCACGTCGTGGGGGAGTAC
CTGGTACTTTCCCCGCAGACCGTATTACGCAGCCAGAAGCTCAGCCTGATCCACGCTTTA
GCGGAGCAAGTGAAGACGTGTACGCATAGCGGACGAGCAGGGAGGTATGCGGTCGAAGCG
TACGATGGCCGAGTTCTAGTGCCCTCAGGCTATGCAATTTCGCCTGAAGACTTCCAGAGT
CTAAGCGAAAGCGCAACGATGGTGTACAACGAAAGAGAGTTCGTAAACAGAAAGTTACAC
CACATTGCGATGCACGGACCAGCCCTGAACACTGACGAAGAGTCGTATGAGCTTGTGAGG
GCAGAGAGAACAGAACACGAGTACGTCTACGACGTGGACCAGAGAAGATGCTGTAAGAAG
GAAGAAGCTGCAGGATTGGTACTGGTGGGCGACTTGACTAATCCGCCCTACCACGAATTT
GCATACGAAGGGCTAAAAATTCGCCCCGCTTGTCCATACAAAATTGCAGTCATAGGAGTC
TTCGGGGTACCAGGATCTGGTAAGTCAGCCATTATCAAGAACCTAGTTACCAGGCAAGAC
CTGGTGACTAGCGGAAAGAAAGAAAACTGCCAAGAAATCAGCACCGACGTGATGAGACAG
AGAGGTCTAGAAATATCTGCACGTACGGTTGATTCGCTGCTCTTGAATGGATGCAATAGA
CCAGTCGACGTGTTGTACGTAGACGAGGCGTTTGCGTGCCACTCTGGAACGTTACTTGCC
TTGATCGCCTTGGTGAGACCAAGACTGAAAGTTGTACTTTGTGGTGACCCGAAGCAGTGC
GGCTTCTTCAATATGATGCAGATGAAAGTCAACTACAATCATAACATCTGCACTCAAGTG
TACCACAAAAGTATCTCCAGGCGGTGTACACTGCCTGTGACTGCCATTGTGTCGTCGTTG
CATTACGAAGGCAAAATGCGCACTACGAATGAGTACAACATGCCGATTGTAGTGGACACT
ACGGGCTCAACGAAACCTGACCCTGGAGACCTCGTGTTAACGTGCTTCAGAGGGTGGGTT
AAACAACTGCAAATTGACTATCGTGGACACGAGGTCATGACAGCAGCCGCATCCCAAGGG
TTAACCAGAAAAGGAGTTTACGCAGTTAGGCAAAAAGTTAACGAAAACCCACTCTATGCA
TCAACATCAGAGCACGTCAACGTACTCCTAACGCGTACGGAAGGTAAACTGGTATGGAAG
ACACTCTCTGGTGACCCGTGGATAAAGACGCTGCAGAACCCACCGAAAGGAAACTTCAAG
GCAACTATTAAGGAGTGGGAGGTGGAGCACGCATCGATAATGGCGGGCATCTGCAGTCAC
CAAGTGACCTTTGACACGTTCCAAAACAAAGCCAACGTTTGCTGGGCTAAGAGCTTGGTC
CCTGTCCTCGAAACAGCGGGGATAAAACTAAATGATAGGCAGTGGTCCCAGATAATTCAA
GCCTTCAAAGAAGACAAAGCATACTCACCCGAAGTAGCCCTGAATGAAATATGCACGCGC
ATGTATGGGGTGGATCTAGACAGCGGGCTATTCTCTAAACCGTTGGTATCTGTGTATTAC
GCGGATAACCACTGGGATAATAGGCCGGGAGGAAAGATGTTCGGATTCAACCCTGAGGCA
GCGTCCATTCTAGAAAGAAAGTACCCGTTTACAAAAGGAAAGTGGAACATCAACAAGCAG
ATCTGCGTGACTACCAGGAGGATAGAAGACTTCAACCCTACCACCAACATTATACCGGCC
AACAGGAGACTACCACACTCATTAGTGGCCGAACACCGCCCAGTAAAAGGGGAAAGAATG
GAATGGCTGGTTAACAAGATAAACGGACATCATGTGCTCCTGGTTAGCGGCTATAACCTT
GCACTGCCTACTAAGAGAGTCACCTGGGTAGCGCCACTAGGTGTCCGCGGAGCGGACTAT
ACATACAACCTAGAGCTGGGTCTACCGGCAACACTTGGTAGGTATGACCTAGTGGTCATA
AACATCCACACACCTTTTCGCATACACCATTACCAACAGTGCGTAGATCACGCAATGAAA
CTGCAAATGCTAGGGGGTGACTCACTGAGACTGCTCAAACCGGGTGGCTCTCTATTGATC
AGAGCATACGGTTACGCAGATAGAACCAGTGAACGAGTAATCTGCGTACTGGGACGTAAG
TTTAGATCGTCCAGAGCATTGAAACCACCTTGTATCACCAGTAATACTGAGATGTTTTTC
CTATTTAGCAGTTTTGACAATGGCAGAAGGAATTTTACAACGCATGTCATGAACAATCAA
CTGAACGCAGCCTTTGTAGGACAGGCCACCCGAGCAGGATGTGCACCATCGTACCGGGTA
AAACGCATGGACATCGCGAAGAACGATGAAGAGTGCGTGGTCAACGCCGCCAACCCTCGC
GGGTTACCGGGTGACGGTGTTTGCAAGGCAGTATATAAAAAATGGCCGGAGTCCTTTAAA
AATAGTGCAACACCAGTAGGAACTGCAAAAACAGTTATGTGCGGTACATATCCAGTAATC
CACGCCGTAGGACCAAACTTCTCAAATTACACGGAGTCCGAAGGGGACCGGGAATTGGCG
GCTGCCTATCGAGAAGTCGCAAAGGAAGTAACTAGACTGGGAGTAAATAGCGTAGCTATA
CCTCTCCTCTCCACAGGTGTATACTCAGGAGGGAAAGACAGGCTAACCCAGTCACTGAAC
CACCTCTTTACAGCCATGGACTCGACGGATGCAGACGTGGTCATCTACTGCCGAGACAAG
GAATGGGAGAAGAAAATATCTGAGGCCATACAGATGCGGACCCAAGTGGAGCTGCTGGAT
GAGCACATCTCCATAGACTGCGATGTCATTCGCGTGCACCCTGACAGTAGTTTGGCAGGT
AGAAAAGGATACAGCACCACGGAAGGCGCACTGTATTCATATCTAGAAGGGACACGTTTT
CACCAGACGGCAGTGGATGTGGCAGAGATACATACTATGTGGCCAAAGCAAACAGAGGCC
AATGAGCAAGTCTGCCTATATGCCCTGGGGGAAAGTATTGAATCAATCAGGCAGAAATGC
CCGGTGGATGATGCAGATGCATCATCTCCCCCGAAAACTGTCCCGTGCCTTTGCCGTTAT
GCCATGACTCCTGAACGCGTCACCCGACTTCGCATGAACCATGTCACAAATATAATTGTG
TGTTCTTCATTTCCCCTTCCAAAGTACAAGATAGAAGGAGTGCAAAAAGTCAAATGCTCC
AAGGTAATGTTATTTGATCACAATGTGCCATCGCGCGTAAGTCCAAGGGAATACAGATCT
TCCCAGGAGTCTGTACGGGAAGTGAGTATGACAACGTCATTGACGCATAGCCAGTTTGAT
CTAAGCGCCGATGGCGAGACACTGCCTGTCCCGTCAGACCTGGATGCTGACGCCCCAGCC
CTAGAACCGGCCCTAGACGACGGGGCG---------------------ATCGGAAACCTT
GCGGCCGTGTCTGACTGGGTAATGAGCACCGTACCTGTCGCGCCGCCTAGAAGAAGGAGA
GGGAGAAACCTGACCGTGATATGTGACGAGAGAGAAGGGAATATAACACCCATGGCTAGC
GTCCGATTCTTTAGAGCAGAGCAGTGTCCGGCCGTACAAGAAACAGCGGAGACGCGTGAC
ACAGCTATTTCCCTTCGGGCACCGCCAAGTATCACCGTGGAACTGAGCCATCCACCGATC
TCCTTCGGAGCACCAAGCGAGACGTTCCCCATCACATTTGGGGACTTCGACGATGGAGAA
ATCGAAAGCTTGTCTTCTGAGCTACTAACTTTCGGAGACTTCCTACCCGGTGAAGTGGAT
GATTTGACAGATAGCGACTGGTCCACGTGCTCAGACACGGACGACGAGTTATGACTAGAC
AGGGCAGGTGGGTATATATTCTCGTCGGACACTGGTCCAGGCCATTTACAACAGAAGTCG
GTACGCCAGTCAGTGCTGCCGGTAAACACCCTGGAGGAAGTTCACGAGGAGAAGTGTTAC
CCACCTAAGCTGGATGAATTAAAGGAGCAACTACTACTTAAGAAACTCCAGGAGAGTGCG
TCCACGGCCAATAGAAGCAGGTATCAATCACGCAAAGTGGAAAATATGAAAGCAACAATC
ATTCAGAGATTAAAGAGAGGCTGTAAACTGTATTTAATGGCAGAGACCCCGAAAGTCCCG
ACTTATCGGACCGTATACCCGGCGCCTGTGTACTCGCCTCCGATCAACGTCCGATTGTCC
AATCCCGAGTCCGCAGTGGCAGCATGTAATGAGTTCTTAGCTAGAAACTACCCAACTGTT
TCATCATACCAAATCACCGATGAGTATGATGCATATCTAGACATGGTGGACGGGTCGGAG
AGTTGCTTGGACCGAGCGACATTCAATCCGTCAAAACTCAGGAGCTACCCGAAACAACAT
GCTTATCACGCGCCTTCTATCAGAAGCGCTGTACCTTCCCCATTCCAGAACACACTACAG
AATGTACTGGCAGCAGCCACGAAAAGGAACTGCAACGTCACACAGATGAGGGAATTACCC
ACTTTGGACTCAGCAGTATTCAACGTGGAGTGTTTTAAAAAATTCGCATGCAACCGAGAA
TACTGGGAAGAATTTGCTGCCAGCCCTATCAGGATAACAACTGAGAATCTAACAACCTAT
GTCACTAAACTAAAGGGGCCAAAAGCAGCAGCGTTGTTTGCAAGAACCCATAATCTGCTG
CCGCTGCAGGATGTACCAATGGATAGGTTCACAGTAGATATGAAAAGGGACGTGAAGGTA
ACTCCTGGTACAAAGCATACAGAGGAAAGGCCTAAGGTGCAGGTTATACAGGCGGCTGAA
CCCTTGGCAACAGCGTACCTATGTGGAATTCACAGAGAATTGGTTAGGAGATTGAACGCC
GTCCTCCTACCCAATGTGCATACACTATTTGACATGTCTGCCGAGGACTTCGATGCCATT
ATAGCCGCACACTTTAAGCCAGGAGACGCCGTTTTAGAAACGGACATAGCCTCCTTTGAT
AAGAGCCAGGATGATTCACTTGCGCTTACCGCCTTAATGCTGTTAGAAGATTTGGGAGTG
GATCACTCCTTGTTGGACCTGATAGAGGCTGCTTTTGGAGAGATTTCCAGCTGTCACCTG
CCGACAGGTACGCGCTTCAAGTTCGGCGCTATGATGAAATCCGGTATGTTCCTAACTCTG
TTCGTCAACACATTGTTAAATATCACCATCGCTAGCCGGGTGTTGGAAGATCGTCTGACA
AAATCTGCATGCGCGGCCTTCATCGGCGACGACAACATAATACATGGTGTCGTCTCCGAT
GAATTGATGGCAGCCAGATGCGCTACTTGGATGAACATGGAAGTGAAGATCATAGATGCA
GTTGTATCCCAGAAAGCTCCTTACTTTTGTGGAGGGTTTATACTGCATGATACTGTGACA
GGAACAGCTTGCAGGGTGGCGGACCCGCTAAAAAGGTTATTTAAACTGGGCAAACCGTTA
GCGGCAGGTGACGAACAAGACGAAGACAGAAGACGGGCGCTGGCCGATGAAGTAATCAGA
TGGCAACGAACAGGGCTAATAGATGAGCTGGAGAAAGCGGTGTACTCTAGGTACGAAGTG
CAGGGTATATCAGTTGCTGTAATGTCTATGGCCACCTTTGCAAGCTCCAGATCCAACTTC
GAGAAGCTCAGAGGACCCGTCATAACTTTGTACGGCGGTCCT---
>CCP37626
ATGGATTCT---GTGTACGTGGATATAGACGCTGACAGCGCCTTTTTGAAGGCCCTGCAA
CGTGCGTACCCCATGTTTGAGGTGGAACCTAGGCAGGTCACATCAAATGACCATGCTAAT
GCTAGAGCGTTCTCGCATCTAGCCATAAAACTAATAGAGCAGGAAATTGATCCCGACTCA
ACCATCCTGGATATAGGTAGTGCGCCAGCAAGGAGGATGATGTCGGACAGGAAGTACCAC
TGCGTTTGCCCGATGCGCAGCGCAGAAGATCCCGAGAGACTCGCTAATTATGCGAGAAAG
CTCGCATCTGCCGCAGGAAAAGTCCTGGACAGAAACATTTCTGGAAAGATCGGGGACTTA
CAAGCGGTGATGGCCGTGCCAGACACGGAGACGCCAACATTTTGCTTACACACAGATGTC
TCATGTAGACAGAGAGCAGACGTCGCGATATACCAAGACGTCTATGCTGTACATGCACCC
ACGTCGCTATATCACCAGGCGATTAAAGGAGTCCGAGTGGCGTACTGGGTAGGGTTTGAC
ACAACCCCGTTCATGTACAACGCTATGGCGGGTGCCTACCCCTCATACTCGACAAATTGG
GCGGATGAGCAGGTACTGAAGGCTAAGAACATAGGATTATGTTCAACAGACCTGACGGAA
GGTAGACGAGGCAAATTGTCTATCATGAGAGGGAAAAAGCTAAAACCGTGCGACCGTGTG
CTGTTCTCAGTAGGGTCAACGCTTTACCCGGAAAGCCGCATGCTACTTAAGAGCTGGCAC
CTACCATCGGTGTTCCATCTAAAGGGCAAGCTTAGCTTCACATGCCGCTGTGACACAGTG
GTTTCGTGTGAGGGCTACGTCGTCAAGAGAATAACGATGAGCCCAGGCCTTTATGGAAAA
ACCACGGGGTATGCGGTAACCCACCACGCAGACGGATTCTTGATGTGCAAGACTACCGAC
ACGGTTGACGGCGAAAGAGTGTCATTCTCGGTGTGCACGTACGTGCCGGCGACCATTTGT
GATCAAATGACCGGCATCCTTGCTACAGAAGTCACGCCGGAGGATGCACAGAAGCTGTTG
GTGGGGCTGAACCAGAGAATAGTGGTTAACGGCAGAACGCAACGGAACACGAACACCATG
AAGAACTATCTGCTTCCCGTGGTCGCCCAGGCCTTCAGTAAGTGGGCGAAGGAGTGCCGG
AAGGACATGGAAGATGAGAAGCTTCTGGGGGTCAGAGAAAGAACACTAACCTGCTGCTGT
CTGTGGGCATTTAAGAAGCAGAAAACACACACGGTCTACAAGAGGCCTGATACCCAGTCA
ATCCAGAAGGTTCAGGCCGAATTTGACAGCTTTGTAGTACCAGGCCTGTGGTCGTCCGGG
TTGTCAATCCCGTTGAGGACTAGAATCAAGTGGCTGTTACGCAAGGTGCCGAAAGCAGAC
CTGATCCCATACAGCGGAAATGCCCAAGAAGCCCAGGATGCAGAAAAAGAAGCAGAGGAA
GAACGAGAAGCAGAACTGACTCATGAGGCTCTACCACCCCTACAGGCAGCACAGGAAGAT
GTCCAGGTCGAAATCGACGTGGAACAACTTGAGGATAGAGCTGGTGCTGGAATAATAGAG
ACTCCGAGAGGCGCTATTAAAGTTACTGCCCAACTAACCGACCACGTCGTGGGGGAGTAC
CTGGTACTTTCCCCGCAGACCGTATTACGCAGCCAGAAGCTCAGCCTGATCCACGCTTTA
GCGGAGCAAGTGAAGACGTGTACGCATAGCGGACGAGCAGGGAGGTATGCGGTCGAAGCG
TACGATGGCCGAGTTCTAGTGCCCTCAGGCTATGCAATTTCGCCTGAAGACTTCCAGAGT
CTAAGCGAAAGCGCAACGATGGTGTACAACGAAAGAGAGTTCGTAAACAGAAAGTTACAC
CACATTGCGATGCACGGACCAGCCCTGAACACTGACGAAGAGTCGTATGAGCTTGTGAGG
GCAGAGAGAACAGAACACGAGTACGTCTACGACGTGGACCAGAGAAGATGCTGTAAGAAG
GAAGAAGCTGCAGGATTGGTACTGGTGGGCGACTTGACTAATCCGCCCTACCACGAATTT
GCATACGAAGGGCTAAAAATTCGCCCCGCTTGTCCATACAAAATTGCAGTCATAGGAGTC
TTCGGGGTACCAGGATCTGGTAAGTCAGCCATTATCAAGAACCTAGTTACCAGGCAAGAC
CTGGTGACTAGCGGAAAGAAAGAAAACTGCCAAGAAATCAGCACCGACGTGATGAGACAG
AGAGGTCTAGAAATATCTGCACGTACGGTTGATTCGCTGCTCTTGAATGGATGCAATAGA
CCAGTCGACGTGTTGTACGTAGACGAGGCGTTTGCGTGCCACTCTGGAACGTTACTTGCC
TTGATCGCCTTGGTGAGACCAAGACTGAAAGTTGTACTTTGTGGTGACCCGAAGCAGTGC
GGCTTCTTCAATATGATGCAGATGAAAGTCAACTACAATCATAACATCTGCACTCAAGTG
TACCACAAAAGTATCTCCAGGCGGTGTACACTGCCTGTGACTGCCATTGTGTCGTCGTTG
CATTACGAAGGCAAAATGCGCACTACGAATGAGTACAACATGCCGATTGTAGTGGACACT
ACGGGCTCAACGAAACCTGACCCTGGAGACCTCGTGTTAACGTGCTTCAGAGGGTGGGTT
AAACAACTGCAAATTGACTATCGTGGACACGAGGTCATGACAGCAGCCGCATCCCAAGGG
TTAACCAGAAAAGGAGTTTACGCAGTTAGGCAAAAAGTTAACGAAAACCCACTCTATGCA
TCAACATCAGAGCACGTCAACGTACTCCTAACGCGTACGGAAGGTAAACTGGTATGGAAG
ACACTCTCTGGTGACCCGTGGATAAAGACGCTGCAGAACCCACCGAAAGGAAACTTCAAG
GCAACTATTAAGGAGTGGGAGGTGGAGCACGCATCGATAATGGCGGGCATCTGCAGTCAC
CAAGTGACCTTTGACACGTTCCAAAACAAAGCCAACGTTTGCTGGGCTAAGAGCTTGGTC
CCTGTCCTCGAAACAGCGGGGATAAAACTAAATGATAGGCAGTGGTCCCAGATAATTCAA
GCCTTCAAAGAAGACAAAGCATACTCACCCGAAGTAGCCCTGAATGAAATATGCACGCGC
ATGTATGGGGTGGATCTAGACAGCGGGCTATTCTCTAAACCGTTGGTATCTGTGTATTAC
GCGGATAACCACTGGGATAATAGGCCGGGAGGAAAGATGTTCGGATTCAACCCTGAGGCA
GCGTCCATTCTAGAAAGAAAGTACCCGTTTACAAAAGGAAAGTGGAACATCAACAAGCAG
ATCTGCGTGACTACCAGGAGGATAGAAGACTTCAACCCTACCACCAACATTATACCGGCC
AACAGGAGACTACCACACTCATTAGTGGCCGAACACCGCCCAGTAAAAGGGGAAAGAATG
GAATGGCTGGTTAACAAGATAAACGGACATCATGTGCTCCTGGTTAGCGGCTATAACCTT
GCACTGCCTACTAAGAGAGTCACCTGGGTAGCGCCACTAGGTGTCCGCGGAGCGGACTAT
ACATACAACCTAGAGCTGGGTCTACCGGCAACACTTGGTAGGTATGACCTAGTGGTCATA
AACATCCACACACCTTTTCGCATACACCATTACCAACAGTGCGTAGATCACGCAATGAAA
CTGCAAATGCTAGGGGGTGACTCACTGAGACTGCTCAAACCGGGTGGCTCTCTATTGATC
AGAGCATACGGTTACGCAGATAGAACCAGTGAACGAGTAATCTGCGTACTGGGACGTAAG
TTTAGATCGTCCAGAGCATTGAAACCACCTTGTATCACCAGTAATACTGAGATGTTTTTC
CTATTTAGCAGTTTTGACAATGGCAGAAGGAATTTTACAACGCATGTCATGAACAATCAA
CTGAACGCAGCCTTTGTAGGACAGGCCACCCGAGCAGGATGTGCACCATCGTACCGGGTA
AAACGCATGGACATCGCGAAGAACGATGAAGAGTGCGTGGTCAACGCCGCCAACCCTCGC
GGGTTACCGGGTGACGGTGTTTGCAAGGCAGTATATAAAAAATGGCCGGAGTCCTTTAAA
AATAGTGCAACACCAGTAGGAACTGCAAAAACAGTTATGTGCGGTACATATCCAGTAATC
CACGCCGTAGGACCAAACTTCTCAAATTACACGGAGTCCGAAGGGGACCGGGAATTGGCG
GCTGCCTATCGAGAAGTCGCAAAGGAAGTAACTAGACTGGGAGTAAATAGCGTAGCTATA
CCTCTCCTCTCCACAGGTGTATACTCAGGAGGGAAAGACAGGCTAACCCAGTCACTGAAC
CACCTCTTTACAGCCATGGACTCGACGGATGCAGACGTGGTCATCTACTGCCGAGACAAG
GAATGGGAGAAGAAAATATCTGAGGCCATACAGATGCGGACCCAAGTGGAGCTGCTGGAT
GAGCACATCTCCATAGACTGCGATGTCATTCGCGTGCACCCTGACAGTAGTTTGGCAGGT
AGAAAAGGATACAGCACCACGGAAGGCGCACTGTATTCATATCTAGAAGGGACACGTTTT
CACCAGACGGCAGTGGATGTGGCAGAGATACATACTATGTGGCCAAAGCAAACAGAGGCC
AATGAGCAAGTCTGCCTATATGCCCTGGGGGAAAGTATTGAATCAATCAGGCAGAAATGC
CCGGTGGATGATGCAGATGCATCATCTCCCCCGAAAACTGTCCCGTGCCTTTGCCGTTAT
GCCATGACTCCTGAACGCGTCACCCGACTTCGCATGAACCATGTCACAAATATAATTGTG
TGTTCTTCATTTCCCCTTCCAAAGTACAAGATAGAAGGAGTGCAAAAAGTCAAATGCTCC
AAGGTAATGTTATTTGATCACAATGTGCCATCGCGCGTAAGTCCAAGGGAATACAGATCT
TCCCAGGAGTCTGTACGGGAAGTGAGTATGACAACGTCATTGACGCATAGCCAGTTTGAT
CTAAGCGCCGATGGCGAGACACTGCCTGTCCCGTCAGACCTGGATGCTGACGCCCCAGCC
CTAGAACCGGCCCTAGACGACGGGGCG---------------------ATCGGAAACCTT
GCGGCCGTGTCTGACTGGGTAATGAGCACCGTACCTGTCGCGCCGCCTAGAAGAAGGAGA
GGGAGAAACCTGACCGTGATATGTGACGAGAGAGAAGGGAATATAACACCCATGGCTAGC
GTCCGATTCTTTAGAGCAGAGCAGTGTCCGGCCGTACAAGAAACAGCGGAGACGCGTGAC
ACAGCTATTTCCCTTCGGGCACCGCCAAGTATCACCGTGGAACTGAGCCATCCACCGATC
TCCTTCGGAGCACCAAGCGAGACGTTCCCCATCACATTTGGGGACTTCGACGATGGAGAA
ATCGAAAGCTTGTCTTCTGAGCTACTAACTTTCGGAGACTTCCTACCCGGTGAAGTGGAT
GATTTGACAGATAGCGACTGGTCCACGTGCTCAGACACGGACGACGAGTTATGACTAGAC
AGGGCAGGTGGGTATATATTCTCGTCGGACACTGGTCCAGGCCATTTACAACAGAAGTCG
GTACGCCAGTCAGTGCTGCCGGTAAACACCCTGGAGGAAGTTCACGAGGAGAAGTGTTAC
CCACCTAAGCTGGATGAATTAAAGGAGCAACTACTACTTAAGAAACTCCAGGAGAGTGCG
TCCACGGCCAATAGAAGCAGGTATCAATCACGCAAAGTGGAAAATATGAAAGCAACAATC
ATTCAGAGATTAAAGAGAGGCTGTAAACTGTATTTAATGGCAGAGACCCCGAAAGTCCCG
ACTTATCGGACCGTATACCCGGCGCCTGTGTACTCGCCTCCGATCAACGTCCGATTGTCC
AATCCCGAGTCCGCAGTGGCAGCATGTAATGAGTTCTTAGCTAGAAACTACCCAACTGTT
TCATCATACCAAATCACCGATGAGTATGATGCATATCTAGACATGGTGGACGGGTCGGAG
AGTTGCTTGGACCGAGCGACATTCAATCCGTCAAAACTCAGGAGCTACCCGAAACAACAT
GCTTATCACGCGCCTTCTATCAGAAGCGCTGTACCTTCCCCATTCCAGAACACACTACAG
AATGTACTGGCAGCAGCCACGAAAAGGAACTGCAACGTCACACAGATGAGGGAATTACCC
ACTTTGGACTCAGCAGTATTCAACGTGGAGTGTTTTAAAAAATTCGCATGCAACCGAGAA
TACTGGGAAGAATTTGCTGCCAGCCCTATCAGGATAACAACTGAGAATCTAACAACCTAT
GTCACTAAACTAAAGGGGCCAAAAGCAGCAGCGTTGTTTGCAAGAACCCATAATCTGCTG
CCGCTGCAGGATGTACCAATGGATAGGTTCACAGTAGATATGAAAAGGGACGTGAAGGTA
ACTCCTGGTACAAAGCATACAGAGGAAAGGCCTAAGGTGCAGGTTATACAGGCGGCTGAA
CCCTTGGCAACAGCGTACCTATGTGGAATTCACAGAGAATTGGTTAGGAGATTGAACGCC
GTCCTCCTACCCAATGTGCATACACTATTTGACATGTCTGCCGAGGACTTCGATGCCATT
ATAGCCGCACACTTTAAGCCAGGAGACGCCGTTTTAGAAACGGACATAGCCTCCTTTGAT
AAGAGCCAGGATGATTCACTTGCGCTTACCGCCTTAATGCTGTTAGAAGATTTGGGAGTG
GATCACTCCTTGTTGGACCTGATAGAGGCTGCTTTTGGAGAGATTTCCAGCTGTCACCTG
CCGACAGGTACGCGCTTCAAGTTCGGCGCTATGATGAAATCCGGTATGTTCCTAACTCTG
TTCGTCAACACATTGTTAAATATCACCATCGCTAGCCGGGTGTTGGAAGATCGTCTGACA
AAATCTGCATGCGCGGCCTTCATCGGCGACGACAACATAATACATGGTGTCGTCTCCGAT
GAATTGATGGCAGCCAGATGCGCTACTTGGATGAACATGGAAGTGAAGATCATAGATGCA
GTTGTATCCCAGAAAGCTCCTTACTTTTGTGGAGGGTTTATACTGCATGATACTGTGACA
GGAACAGCTTGCAGGGTGGCGGACCCGCTAAAAAGGTTATTTAAACTGGGCAAACCGTTA
GCGGCAGGTGACGAACAAGACGAAGACAGAAGACGGGCGCTGGCCGATGAAGTAATCAGA
TGGCAACGAACAGGGCTAATAGATGAGCTGGAGAAAGCGGTGTACTCTAGGTACGAAGTG
CAGGGTATATCAGTTGCTGTAATGTCTATGGCCACCTTTGCAAGCTCCAGATCCAACTTC
GAGAAGCTCAGAGGACCCGTCATAACTTTGTACGGCGGTCCT---
>ADG95914
ATGGATTCT---GTGTACGTGGATATAGACGCTGACAGCGCCTTTTTGAAGGYCCTGCAA
CGTGCGTACCCCATGTTTGAGGTGGAACCTAGGCAGGTCACATCGAATGACCATGCTAAT
GCTAGAGCATTCTCGCATCTAGCCATAAAACTAATAGAGCAGGAAATTGATCCCGACTCA
ACCATCCTGGATATAGGTAGTGCGCCAGCAAGGAGGATGATGTCGGACAGGAAGTACCAC
TGCGTTTGCCCGATGCGCAGCGCAGAAGATCCCGAGAGACTCGCTAATTATGCGAGAAAG
CTCGCATCTGCCGCAGGAAAAGTCCTGGACAGAAACATTTCTGGAAAGATCGGGGACTTA
CAAGCGGTGATGGCCGTGCCAGACACGGAGACGCCAACATTTTGCTTACACACAGATGTC
TCATGTAGACAGAGAGCAGACGTCGCGATATACCAAGACGTCTATGCTGTACACGCACCC
ACGTCGCTATATCACCAGGCGATTAAAGGAGTTCGAGTGGCGTACTGGGTAGGGTTCGAC
ACAACCCCGTTCATGTACAACGCTATGGCGGGTGCTTACCCCTCATACTCAACAAATTGG
GCGGATGAGCAGGTACTGAAGGCTAAGAACATAGGATTATGTTCAACAGACCTGACGGAA
GGTAGACGAGGCAAATTGTCTATCATGAGAGGAAAAAAGCTAAAACCGTGCGACCGTGTG
CTGTTCTCAGTAGGGTCAACGCTTTACCCGGAAAGCCGCATGCTACTTAAGAGCTGGCAC
CTACCATCGGTGTTCCATCTAAAGGGCAAGCTTAGCTTCACATGCCGCTGTGACACAGTG
GTTTCGTGTGAGGGCTACGTCGTTAAGAGAATAACGATGAGCCCGGGCCTTTATGGAAAA
ACCACAGGGTATGCGGTAACCCACCACGCAGACGGATTCTTGATGTGCAAGACTACCGAC
ACGGTTGACGGCGAAAGAGTGTCATTCTCGGTGTGCACGTACGTGCCGGCGACCATTTGT
GATCAAATGACCGGCATCCTTGCTACAGAAGTCACGCCGGAGGATGCACAGAAGCTGTTG
GTGGGGCTGAACCAGAGAATAGTGGTTAACGGCAGAACGCAACGGAACACGAACACCATG
AAGAACTATCTACTTCCCGTGGTCGCCCAGGCCTTCAGTAAGTGGGCGAAGGAGTGCCGG
AAGGACATGGAAGATGAGAAGCTTCTGGGGGTCAGAGAAAGAACACTAACCTGCTGCTGT
CTGTGGGCATTTAAGAAGCAGAAAACACACACGGTCTACAAGAGGCCTGATACCCAGTCA
ATCCAGAAGGTTCAGGCCGAATTTGACAGCTTTGTAGTACCGGGCCTGTGGTCGTCCGGG
TTGTCAATCCCGTTGAGGACTAGAATCAAGTGGCTGTTACGCAAGGTGCCGAAAACAGAC
CTGATCCCATACAGCGGGAATGCCCAAGAAGCCCAGGATGCAGAAAAAGAAGCAGAGGAA
GAACGAGAAGCAGAACTGACTCATGAGGCTCTACCACCCCTACAGGCAGCACAGGAAGAT
GTCCAGGTCGAAATCGACGTGGAACAACTTGAGGATAGAGCTGGTGCTGGAATAATAGAG
ACTCCGAGAGGCGCTATTAAAGTTACTGCCCAACTAACAGACCACGTCGTGGGGGAGTAC
CTGGTACTTTCCCCGCAGACCGTACTACGCAGCCAGAAGCTCAGCCTGATCCACGCTTTA
GCGGAGCAAGTGAAGACGTGTACGCATAGCGGACGAGCAGGGAGGTATGCGGTCGAAGCG
TACGATGGCCGAGTCCTAGTGCCCTCAGGCTATGCAATTTCGCCTGAAGACTTCCAGAGT
CTAAGCGAAAGCGCAACGATGGTGTACAACGAAAGAGAGTTCGTAAACAGAAAGTTACAC
CACATTGCGATGCACGGACCAGCCCTGAACACTGACGAAGAGTCGTATGAGCTGGTGAGG
GCAGAGAGGACAGAACATGAGTACGTCTACGACGTGGACCAGAGGAGATGCTGTAAGAAG
GAAGAAGCTGCAGGATTGGTACTGGTGGGCGACTTGACTAATCCGCCCTACCACGAATTC
GCATACGAAGGGCTAAAAATTCGCCCCGCTTGCCCATACAAAATTGCAGTCATAGGAGTC
TTCGGGGTACCAGGATCTGGTAAGTCAGCCATTATCAAGAACCTAGTTACCAGGCAAGAC
CTGGTGACTAGTGGAAAGAAAGAAAACTGCCAAGAAATCAGTACCGACGTGATGAGACAG
AGAGGTCTAGAAATATCTGCACGTACGGTTGATTCGCTGCTTTTGAACGGATGCAATAGA
CCAGTCGACGTGTTGTACGTAGACGAGGCGTTTGCGTGCCACTCTGGAACGTTACTTGCT
TTGATCGCCTTGGTGAGACCAAGACAGAAAGTTGTACTTTGTGGTGACCCGAAGCAGTGC
GGCTTCTTCAATATGATGCAGATGAAAGTTAACTACAATCATAACATCTGCACCCAAGTG
TACCACAAAAGTATCTCCAGGCGGTGTACACTGCCTGTGACTGCCATTGTGTCGTCGTTG
CATTACGAAGGCAAAATGCGCACTACGAATGAGTACAACATGCCGATTGTAGTGGACACT
ACGGGCTCAACGAAACCTGACCCTGGAGACCTCGTGTTAACGTGCTTCAGAGGGTGGGTT
AAACAACTGCAAATTGACTATCGTGGACACGAGGTCATGACAGCAGCCGCATCCCAAGGG
TTAACCAGAAAAGGAGTTTACGCAGTTAGGCAAAAAGTTAACGAAAACCCACTCTATGCA
TCAACATCAGAGCACGTCAACGTACTCCTAACGCGTACGGAAGGTAAGCTGGTATGGAAG
ACACTCTCTGGTGACCCGTGGATAAAGACGCTGCAGAACCCACCGAAAGGAAACTTCAAG
GCAACTATTAAGGAGTGGGAGGTGGAGCACGCGTCGATAATGGCGGGCATCCGCAGTCAC
CAAGTGACCTTCGACACGTTCCAAAACAAAGCCAACGTTTGCTGGGCTAAGAGCTTGGTC
CCTATCCTCGAAACAGCGGGGATAAAACTAAATGATAGGCAGTGGTCCCAGATAATTCAA
GCCTTCAAAGAAGACAAAGCATACTCACCCGAAGTAGCCCTGAATGAAATATGCACGCGC
ATGTATGGGGTGGATCTAGACAGCGGGCTATTCTCTAAACCGTTGGTATCTGTGTATTAC
GCGGATAACCATTGGGATAATAGGCCGGGAGGAAAGATGTTCGGATTCAACCCCGAGGCA
GCGTCCATTCTAGAAAGAAAGTACCCATTTACAAAAGGAAAGTGGAACATCAACAAGCAG
ATCTGCGTGACTACCAGGAGGATAGAAGACTTCAACCCTACCACCAACATTATACCGGTC
AACAGGAGACTACCACACTCATTAGTGGCCGAACACCGCCCAGTAAAAGGGGAAAGGATG
GAATGGCTGGTTAACAAGATAAACGGACATCATGTGCTCTTGGTTAGCGGCTATAACCTT
GCACTGCCTACTAAGAGAGTCACCTGGGTAGCGCCACTAGGTGTCCGCGGAGCGGACTAT
ACATACAACCTAGAGCTGGGTCTACCGGCAACACTTGGTAGGTATGACCTAGTGGTCATA
AACATCCACACACCTTTTCGCATACACCATTATCAACAGTGCGTAGATCACGCAATGAAA
CTGCAAATGCTAGGGGGTGACTCACTGAGACTGCTTAAACCGGGTGGCTCTCTATTGATC
AGAGCATACGGTTACGCAGATAGAACCAGTGAACGAGTCATCTGCGTACTGGGACGCAAG
TTTAGATCGTCTAGAGCATTGAAACCACCATGTATCACCAGTAATACTGAGATGTTTTTC
CTATTCAGCAATTTTGACAATGGCAGAAGGAATTTTACAACGCATGTCATGAACAACCAA
TTGAATGCAGCCTTTGTAGGACAGGCCACCCGAGCAGGATGTGCACCATCGTACCGGGTA
AAACGCATGGACATCGCGAAGAACGATGAAGAGTGCGTGGTCAACGCCGCCAACCCTCGC
GGGTTACCGGGTGACGGTGTTTGCAAGGCAGTATATAAAAAATGGCCGGAGTCCTTTAAA
AACAGTGCAACACCAGTAGGAACCGCAAAAACAGTTATGTGCGGTACATATCCAGTAATC
CACGCCGTAGGACCAAACTTCTCAAATTATTCGGAGTCTGAAGGGGACCGGGAATTGGCG
GCTGCCTATCGAGAAGTCGCAAAGGAAGTAACTAGACTGGGAGTAAATAGCGTAGCTATA
CCTCTCCTCTCCACAGGTGTATACTCAGGAGGGAAAGACAGGTTAACCCAGTCACTGAAC
CACCTCTTTACAGCCATGGACTCGACGGATGCAGACGTGGTCATCTACTGCCGAGACAAG
GAATGGGAGAAGAAAATATCTGAGGCCATACAGATGCGGACCCAAGTGGAGCTGCTGGAT
GAGCACATCTCCATAGACTGCGATGTCATTCGCGTGCACCCTGACAGTAGTTTGGCAGGC
AGAAAAGGATACAGCACCACGGAAGGCGCACTGTATTCATATCTAGAAGGGACACGTTTT
CACCAGACGGCAGTGGATATGGCAGAGATATATACCATGTGGCCAAAGCAAACAGAGGCC
AATGAGCAAGTCTGCCTATATGCCCTGGGGGAAAGTATTGAATCAATCAGGCAGAAATGC
CCGGTGGATGATGCAGACGCTTCATCTCCCCCGAAAACCGTCCCATGCCTTTGCCGTTAT
GCCATGACTCCTGAACGCGTCACCCGACTTCGCATGAACCATGTCACAAATATAATTGTG
TGTTCTTCATTTCCCCTTCCAAAGTACAAGATAGAAGGAGTGCAAAAAGTCAAATGCTCC
AAGGTAATGTTATTCGATCACAATGTGCCATCGCGCATAAGCCCAAGGGAATACAGATCT
TCCCAGGAGTCTGTACAGGAAGTGAGTACGACAACGTCATTGACGCATAGCCAGTTTGAT
CTAAGCGCCGATGGCGAGACACTGCCTGTCCCGTCAGACCTGGATGCTGACGCCCCAGCC
CTGGAACCGGCCCTAGACGACGGGGCGATACATACGTTACCAACCACTATCGGAAATCTT
GCGGCCGTGTCTGACTGGGTAATGAGCACCGTACCTGTCGCGCCGCCTAGAAGAAGGAGA
GGGAGAAACCTGACTGTGACATGTGACGAGAGAGAAGGGAATATAACACCCATGGCTAGC
GTCCGATTCTTTAGAGCAGAGCTGTGTCCGGCCGTACAAGAAACAGCGGAGACGCGTGAC
ACAGCTATTTCCTTTCAGGCACCGCCAAGTACCACCATGGAACTGAGCCATCCACCGATC
TCCTTCGGAGCACCAAGCGAGACGTTCCCCATCACATTTGGGGACTTCGACGAAGGAGAA
ATAGAAAGTTTGTCTTCCGAGCTACTAACTTTCGGAGACTTCCTACCCGGTGAAGTGGAT
GATTTGACAGATAGCGACTGGTCCACGTGCCCAGACACGGACGACGAGTTATGACTAGAC
AGGGCAGGCGGATATATATTCTCGTCGGACACCGGTCCAGGCCATTTACAACAGAAGTCG
GTACGCCAGTCAGTGCTGCCGGTAAACACCCTGGAGGAAGTCCACGAGGAGAAGTGTTAC
CCACCTAAGCTGGATGAATTAAAGGAGCAACTACTACTTAAGAAACTCCAGGAGAGTGCG
TCCACGGCCAATAGAAGCAGGTATCAATCACGCAAGGTGGAAAATATGAAAGCAACAATC
ATCCAAAGACTGAAGAGAGGCTGTAAACTGTATTTAATGGCAGAGACCCCGAAAGTCCCG
ACTTATCGGACCGTATACCCGGCGCCTGTGTACTCGCCTCCGATCAACGTCCGATTGTCC
AACCCCGAGTCCGCAGTGGCAGCATGTAATGAGTTCCTAGCTAGAAACTACCCAACTGTT
TCATCATACCAAATCACCGATGAGTATGATGCATATCTAGACATGGTGGACGGGTCGGAG
AGTTGCTTGGACCGAGCGACATTCAATCCGTCAAAACTTAGGAGCTACCCGAAACAACAT
GCTTATCACGCGCCTTCTATCAGAAGCGCTGTACCTTCCCCATTCCAGAACACACTACAG
AATGTACTGGCAGCAGCCACGAAAAGGAACTGCAACGTCACACAGATGAGGGAATTACCC
ACTTTGGACTCAGCAGTATTCAACGTGGAGTGTTTTAAAAAATTCGCATGCAACCGAGAA
TACTGGGAAGAATTTGCTGCCAGCCCTATCAGGATAACAACTGAGAATCTAACAACCTAT
GTCACTAAACTAAAGGGGCCAAAAGCAGCAGCGTTGTTTGCAAAAACCCATAATCTGCTG
CCACTGCAGGATGTACCAATGGATAGGTTCACAGTAGATATGAAAAGGGATGTGAAGGTA
ACTCCTGGTACAAAGCATACAGAGGAAAGACCTAAGGTGCAGGTTATACAGGCGGCTGAA
CCCTTGGCAACAGCGTACCTATGTGGAATTCACAGAGAATTGGTTAGGAGATTGAACGCC
GTCCTCCTACCCAATGTGCATACATTATTTGACATGTCTGCCGAGGACTTCGATGCCATT
ATAGCAGCACACTTTAAGCCAGGAGACGCTGTTTTAGAAACGGACATAGCCTCCTTTGAT
AAGAGCCAGGATGATTCACTTGCGCTTACCGCCTTAATGCTGTTAGAAGATTTGGGAGTG
GATCACTCCCTGTTGGACTTGATAGAGGCTGCTTTTGGAGAGATTTCCAGCTGTCACCTG
CCGACAGGTACGCGCTTCAAGTTCGGTGCTATGATGAAATCCGGTATGTTCCTAACTCTG
TTCGTCAACACATTGTTAAACATCACCATCGCTAGCCGGGTGTTGGAAGATCGTCTGACA
AAATCTGCATGCGCGGCCTTCATCGGCGACGACAACATAATACATGGTGTCGTCTCCGAT
GAATTGATGGCAGCCAGATGCGCTACTTGGATGAACATGGAAGTGAAGATCATAGATGCA
GTTGTATCCCAGAAAGCTCCTTACTTTTGTGGAGGGTTTATACTGCATGATACTGTGACA
GGAACAGCTTGCAGAGTGGCGGACCCGCTAAAAAGGTTATTTAAACTGGGCAAACCGTTA
GCGGCAGGTGACGAACAAGATGAAGACAGAAGACGGGCGCTGGCTGATGAAGTAATCAGA
TGGCAACGAACAGGGCTAATAGATGAGCTGGAGAAAGCGGTGTACTCTAGGTACGAAGTG
CAGGGTATATCAGTTGCGGTAATGTCCATGGCCACCTTTGCAAGCTCCAGATCTAACTTC
GAGAAGCTCAGAGGACCCGTCATAACTTTGTACGGCGGTCCT---
>ADG95903
ATGGATTCT---GTGTACGTGGATATAGACGCTGACAGCGCCTTTTTGAAGGCCCTGCAA
CGTGCGTACCCCATGTTTGAGGTGGAACCTAGGCAGGTCACATCGAATGACCATGCTAAT
GCTAGAGCATTCTCGCATCTAGCCATAAAACTAATAGAGCAGGAAATTGATCCCGACTCA
ACCATCCTGGATATAGGTAGTGCGCCAGCAAGGAGGATGATGTCGGACAGGAAGTACCAC
TGCGTTTGCCCGATGCGCAGCGCAGAAGATCCCGAGAGACTCGCTAATTATGCGAGAAAG
CTCGCATCTGCCGCAGGAAAAGTCCTGGACAGAAACATTTCTGGAAAGATCGGGGACTTA
CAAGCGGTGATGGCCGTGCCAGACACGGAGACGCCAACATTTTGCTTACACACAGATGTC
TCATGTAGACAGAGAGCAGACGTCGCGATATACCAAGACGTCTATGCTGTACACGCACCC
ACGTCGCTATATCACCAGGCGATTAAAGGAGTTCGAGTGGCGTACTGGGTAGGGTTCGAC
ACAACCCCGTTCATGTACAACGCTATGGCGGGTGCTTACCCCTCATACTCGACAAATTGG
GCGGATGAGCAGGTACTGAAGGCTAAGAACATAGGATTATGTTCAACAGACCTGACGGAA
GGTAGACGAGGCAAATTGTCTATCATGAGAGGAAAAAAGCTAAAACCGTGCGACCGTGTG
CTGTTCTCAGTAGGGTCAACGCTTTACCCGGAAAGCCGCATGCTACTTAAGAGCTGGCAC
CTACCATCGGTGTTCCATCTAAAGGGCAAGCTTAGCTTCACATGCCGCTGTGACACAGTG
GTTTCGTGTGAGGGCTACGTCGTTAAGAGAATAACGATGAGCCCGGGCCTTTATGGAAAA
ACCACAGGGTATGCGGTAACCCACCACGCAGACGGATTCTTGATGTGCAAGACTACCGAC
ACGGTTGACGGCGAAAGAGTGTCATTCTCGGTGTGCACGTACGTGCCGGCGACCATTTGT
GATCAAATGACCGGCATCCTTGCTACAGAAGTCACGCCGGAGGATGCACAGAAGCTGTTG
GTGGGGCTGAACCAGAGAATAGTGGTTAACGGCAGAACGCAACGGAACACGAACACCATG
AAGAACTATCTACTTCCCGTGGTCGCCCAGGCCTTCAGTAAGTGGGCGAAGGAGTGCCGG
AAGGACATGGAAGATGAGAAGCTTCTGGGGGTCAGAGAAAGAACACTAACCTGCTGCTGT
CTGTGGGCATTTAAGAAGCAGAAAACACACACGGTCTACAAGAGGCCTGATACCCAGTCA
ATCCAGAAGGTTCAGGCCGAATTTGACAGCTTTGTAGTACCGGGCCTGTGGTCGTCCGGG
TTGTCAATCCCGTTGAGGACTAGAATCAAGTGGCTGTTACGCAAGGTGCCGAAAACAGAC
CTGATCCCATACAGCGGGAATGCCCAAGAAGCCCAGGATGCAGAAAAAGAAGCAGAGGAA
GAACGAGAAGCAGAACTGACTCATGAGGCTCTACCACCCCTACAGGCAGCACAGGAAGAT
GTCCAGGTCGAAATCGACGTGGAACAACTTGAGGATAGAGCTGGTGCTGGAATAATAGAG
ACTCCGAGAGGCGCTATTAAAGTTACTGCCCAACTAACAGACCACGTCGTGGGGGAGTAC
CTGGTACTTTCCCCGCAGACCGTACTACGCAGCCAGAAGCTCAGCCTGATCCACGCTTTA
GCGGAGCAAGTGAAGACGTGTACGCATAGCGGACGAGCAGGGAGGTATGCGGTCGAAGCG
TACGATGGCCGAGTCCTAGTGCCCTCAGGCTATGCAATTTCGCCTGAAGACTTCCAGAGT
CTAAGCGAAAGCGCAACGATGGTGTACAACGAAAGAGAGTTCGTAAACAGAAAGTTACAC
CACATTGCGATGCACGGACCAGCCCTGAACACTGACGAAGAGTCGTATGAGCTGGTGAGG
GCAGAGAGGACAGAACATGAGTACGTCTACGACGTGGACCAGAGGAGATGCTGTAAGAAG
GAAGAAGCTGCAGGATTGGTACTGGTGGGCGACTTGACTAATCCGCCCTACCACGAATTC
GCATACGAAGGGCTAAAAATTCGCCCCGCTTGCCCATACAAAATTGCAGTCATAGGAGTC
TTCGGGGTACCAGGATCTGGTAAGTCAGCCATTATCAAGAACCTAGTTACCAGGCAAGAC
CTGGTGACTAGTGGAAAGAAAGAAAACTGCCAAGAAATCAGCACCGACGTGATGAGACAG
AGAGGTCTAGAAATATCTGCACGTACGGTTGATTCGCTGCTTTTGAACGGATGCAATAGA
CCAGTCGACGTGTTGTACGTAGACGAGGCGTTTGCGTGCCACTCTGGAACGTTACTTGCT
TTGATCGCCTTGGTGAGACCAAGACAGAAAGTTGTACTTTGTGGTGACCCGAAGCAGTGC
GGCTTCTTCAATATGATGCAGATGAAAGTTAACTACAATCATAACATCTGCACCCAAGTG
TACCACAAAAGTATCTCCAGGCGGTGTACACTGCCTGTGACTGCCATTGTGTCGTCGTTG
CATTACGAAGGCAAAATGCGCACTACGAATGAGTACAACATGCCGATTGTAGTGGACACT
ACGGGCTCAACGAAACCTGACCCTGGAGATCTCGTGTTAACGTGCTTCAGAGGGTGGGTT
AAACAACTGCAAATTGACTATCGTGGACACGAGGTCATGACAGCAGCCGCATCCCAAGGG
TTAACCAGAAAAGGAGTTTACGCAGTTAGGCAAAAAGTTAACGAAAACCCACTCTATGCA
TCAACATCAGAGCACGTCAACGTACTCCTAACGCGTACGGAAGGTAAGCTGGTATGGAAG
ACACTCTCTGGTGACCCGTGGATAAAGACGCTGCAGAACCCACCGAAAGGAAACTTCAAG
GCAACTATTAAGGAGTGGGAGGTGGAGCACGCATCGATAATGGCGGGCATCCGCAGTCAC
CAAGTGACCTTCGACACGTTCCAAAACAAAGCCAACGTTTGCTGGGCTAAGAGCTTGGTC
CCTATCCTCGAAACAGCGGGGATAAAACTAAATGATAGGCAGTGGTCCCAGATAATTCAA
GCCTTCAAAGAAGACAAAGCATACTCACCCGAAGTAGCCCTGAATGAAATATGCACGCGC
ATGTATGGGGTGGATCTAGACAGCGGGCTATTCTCTAAACCGTTGGTATCTGTGTATTAC
GCGGATAACCATTGGGATAATAGGCCGGGAGGAAAGATGTTCGGATTCAACCCTGAGGCA
GCGTCCATTCTAGAAAGAAAGTACCCATTTACAAAAGGAAAGTGGAACATCAACAAGCAG
ATCTGCGTGACTACCAGGAGGATAGAAGACTTCAACCCTACCACCAACATTATACCGGTC
AACAGGAGACTACCACACTCATTAGTGGCCGAACACCGCCCAGTAAAAGGGGAAAGGATG
GAATGGCTGGTTAACAAGATAAACGGACATCATGTGCTCCTGGTTAGCGGCTATAACCTT
GCACTGCCTACTAAGAGAGTCACCTGGGTAGCGCCACTAGGTGTCCGCGGAGCGGACTAT
ACATACAACCTAGAGCTGGGTCTACCGGCAACACTTGGTAGGTATGACCTAGTGGTCATA
AACATCCACACACCTTTCCGCATACACCATTATCAACAGTGCGTAGATCACGCAATGAAA
CTGCAAATGCTAGGGGGTGACTCACTGAGACTGCTTAAACCGGGTGGCTCTCTATTGATC
AGAGCATACGGTTACGCAGATAGAACCAGTGAACGAGTCATCTGCGTACTGGGACGCAAG
TTTAGATCGTCTAGAGCATTGAAACCACCATGTATCACCAGTAATACTGAGATGTTTTTC
CTATTCAGCAATTTTGACAATGGCAGAAGGAATTTTACAACGCATGTCATGAACAATCAA
TTGAATGCAGCCTTTGTAGGACAGGCCACCCGAGCAGGATGTGCACCATCGTACCGGGTA
AAACGCATGGACATCGCGAAGAACGATGAAGAGTGCGTGGTCAACGCCGCCAACCCTCGC
GGGTTACCGGGTGACGGTGTTTGCAAGGCAGTATATAAAAAATGGCCGGAGTCCTTTAAA
AACAGTGCAACACCAGTAGGAACCGCAAAAACAGTTATGTGCGGTACATATCCAGTAATC
CACGCCGTAGGACCAAACTTCTCAAATTATTCGGAGTCTGAAGGGGACCGGGAATTGGCG
GCTGCCTATCGAGAAGTCGCAAAGGAAGTAACTAGACTGGGAGTAAATAGCGTAGCTATA
CCTCTCCTCTCCACAGGTGTATACTCAGGAGGGAAAGACAGGTTAACCCAGTCACTGAAC
CACCTCTTTACAGCCATGGACTCGACGGATGCAGACGTGGTCATCTACTGCCGAGACAAG
GAATGGGAGAAGAAAATATCTGAGGCCATACAGATGCGGACCCAAGTGGAGCTGCTGGAT
GAGCACATCTCCATAGACTGCGATGTCATTCGCGTGCACCCTGACAGTAGTTTGGCAGGC
AGAAAAGGATACAGCACCACGGAAGGCGCACTGTATTCATATCTAGAAGGGACACGTTTT
CACCAGACGGCAGTGGATATGGCAGAGATATATACCATGTGGCCAAAGCAAACAGAGGCC
AATGAGCAAGTCTGCCTATATGCCCTGGGGGAAAGTATTGAATCAATCAGGCAGAAATGC
CCGGTGGATGATGCAGACGCATCATCTCCCCCGAAAACCGTCCCATGCCTTTGCCGTTAT
GCCATGACTCCTGAACGCGTCACCCGACTTCGCATGAACCATGTCACAAATATAATTGTG
TGTTCTTCATTTCCCCTTCCAAAGTACAAGATAGAAGGAGTGCAAAAAGTCAAATGCTCC
AAGGTAATGTTATTCGATCACAATGTGCCATCGCGCATAAGCCCAAGGGAATACAGATCT
TCCCAGGAGTCTGTACAGGAAGTGAGTACGACAACGTCATTGACGCATAGCCAGTTTGAT
CTAAGCGCCGATGGCGAGACACTGCCTGTCCCGTCAGACCTGGATGCTGACGCCCCAGCC
CTGGAACCGGCCCTAGACGACGGGGCGATACATACGTTACCAACCACTATCGGAAATCTT
GCGGCCGTGTCTGACTGGGTAATGAGCACCGTACCTGTCGCGCCGCCTAGAAGAAGGAGA
GGGAGAAACCTGACTGTGACATGTGACGAGAGAGAAGGGAATATAACACCCATGGCTAGC
GTCCGATTCTTTAGAGCAGAGCTGTGTCCGGCCGTACAAGAAACAGCGGAGACGCGTGAC
ACAGCTATTTCCTTTCAGGCACCGCCAAGTACCACCATGGAACTGAGCCATCCACCGATC
TCCTTCGGAGCACCAAGCGAGACGTTCCCCATCACATTTGGGGACTTCGACGAAGGAGAA
ATAGAAAGTTTGTCTTCCGAGCTACTAACTTTCGGAGACTTCCTACCCGGTGAAGTGGAT
GATTTGACAGATAGCGACTGGTCCACGTGCCCAGACACGGACGACGAGTTATGACTAGAC
AGGGCAGGCGGATATATATTCTCGTCGGACACCGGTCCAGGCCATTTACAACAGAAGTCG
GTACGCCAGTCAGTGCTGCCGGTAAACACCCTGGAGGAAGTCCACGAGGAGAAGTGTTAC
CCACCTAAGCTGGATGAATTAAAGGAGCAACTACTACTTAAGAAACTCCAGGAGAGTGCG
TCCACGGCCAATAGAAGCAGGTATCAATCACGCAAGGTGGAAAATATGAAAGCAACAATC
ATCCAAGGACTTGATAGAGGCTGCAAACTGTATTTAATGGCAGAGACCCCGAAAGTCCCG
ACTTATCGGACCGTATACCCGGCGCCTGTGTACTCGCCTCCGATCAACGTCCGATTGTCC
AACCCCGAGTCCGCAGTGGCAGCATGTAATGAGTTCCTAGCTAGAAACTACCCAACTGTT
TCATCATACCAAATCACCGATGAGTATGATGCATATCTAGACATGGTGGACGGGTCGGAG
AGTTGCTTGGACCGAGCGACATTCAATCCGTCAAAACTTAGGAGCTACCCGAAACAACAT
GCTTATCACGCGCCTTCTATCAGAAGCGCTGTACCTTCCCCATTCCAGAACACACTACAG
AATGTACTGGCAGCAGCCACGAAAAGGAACTGCAACGTCACACAGATGAGGGAATTACCC
ACTTTGGACTCAGCAGTATTCAACGTGGAGTGTTTTAAAAAATTCGCATGCAACCGAGAA
TACTGGGAAGAATTTGCTGCCAGCCCTATCAGGATAACAACTGAGAATCTAACAACCTAT
GTCACTAAACTAAAGGGGCCAAAAGCAGCAGCGTTGTTTGCAAAAACCCATAATCTGCTG
CCACTGCAGGATGTACCAATGGATAGGTTCACAGTAGATATGAAAAGGGATGTGAAGGTA
ACTCCTGGTACAAAGCATACAGAGGAAAGACCTAAGGTGCAGGTTATACAGGCGGCTGAA
CCCTTGGCAACAGCGTACCTATGTGGAATTCACAGAGAATTGGTTAGGAGATTGAACGCC
GTCCTCCTACCCAATGTGCATACATTATTTGACATGTCTGCCGAGGACTTCGATGCCATT
ATAGCCGCACACTTTAAGCCAGGAGACGCTGTTTTAGAAACGGACATAGCCTCCTTTGAT
AAGAGCCAGGATGATTCACTTGCGCTTACCGCCTTAATGCTGTTAGAAGATTTGGGAGTG
GATCACTCCCTGTTGGACTTGATAGAGGCTGCTTTTGGAGAGATTTCCAGCTGTCACCTG
CCGACAGGTACGCGCTTCAAGTTCGGTGCTATGATGAAATCCGGTATGTTCCTAACTCTG
TTCGTCAACACATTGTTAAACATCACCATCGCTAGCCGGGTGTTGGAAGATCGTCTGACA
AAATCTGCATGCGCGGCCTTCATCGGCGACGACAACATAATACATGGTGTCGTCTCCGAT
GAATTGATGGCAGCCAGATGCGCTACTTGGATGAACATGGAAGTGAAGATCATAGATGCA
GTTGTATCCCAGAAAGCTCCTTACTTTTGTGGAGGGTTTATACTGCATGATACTGTGACA
GGAACAGCTTGCAGAGTGGCGGACCCGCTAAAAAGGTTATTTAAACTGGGCAAACCGTTA
GCGGCAGGTGACGAACAAGATGAAGACAGAAGACGGGCGCTGGCTGATGAAGTAATCAGA
TGGCAACGAACAGGGCTAATAGATGAGCTGGAGAAAGCGGTGTACTCTAGGTACGAAGTG
CAGGGTATATCAGTTGCGGTAATGTCCATGGCCACCTTTGCAAGCTCCAGATCTAACTTC
GAGAAGCTCAGAGGACCCGTCATAACTTTGTACGGCGGTCCT---
>ADG95886
ATGGATTCT---GTGTACGTGGATATAGACGCTGACAGCGCCTTTTTGAAGGCCCTGCAA
CGTGCGTACCCCATGTTTGAGGTGGAACCTAGGCAGGTCACATCGAATGACCATGCTAAT
GCTAGAGCATTCTCGCATCTAGCCATAAAACTAATAGAGCAGGAAATTGATCCCGACTCA
ACCATCCTGGATATAGGTAGTGCGCCAGCAAGGAGGATGATGTCGGACAGGAAGTACCAC
TGCGTTTGCCCGATGCRCAGCGCAGAAGATCCCGAGAGACTCGCTAATTATGCGAGAAAG
CTCGCATCTGCCGCAGGAAAAGTCCTGGACAGAAACATTTCAGGAAAGATCGGGGACTTA
CAAGCGGTGATGGCCGTGCCAGACACGGAGACGCCAACATTTTGCTTACACACAGATGTC
TCATGTAGACAGAGAGCAGACGTCGCGATATACCAAGACGTCTATGCTGTACACGCACCC
ACGTCGCTATATCACCAGGCGATTAAAGGAGTTCGAGTGGCGTACTGGGTAGGGTTCGAC
ACAACCCCGTTCATGTACAACGCTATGGCGGGTGCTTACCCCTCATACTCGACAAATTGG
GCGGATGAGCAGGTACTGAAGGCTAAGAACATAGGATTATGTTCAACAGACCTGACGGAA
GGTAGACGAGGCAAATTGTCTATCATGAGAGGAAAAAAGCTAAAACCGTGCGACCGTGTG
CTGTTCTCAGTAGGGTCAACGCTTTACCCGGAAAGCCGCATGCTACTTAAGAGCTGGCAC
CTACCATCGGTGTTCCATCTAAAGGGCAAGCTTAGCTTCACATGCCGCTGTGACACAGTG
GTTTCGTGTGAGGGCTACGTCGTTAAGAGAATAACGATGAGCCCGGGCCTTTATGGAAAA
ACCACAGGGTATGCGGTAACCCACCACGCAGACGGATTCTTGATGTGCAAGACTACCGAC
ACGGTTGACGGCGAAAGAGTGTCATTCTCGGTGTGCACGTACGTGCCGGCGACCATTTGT
GATCAAATGACCGGCATCCTTGCTACAGAAGTCACGCCGGAGGATGCACAGAAGCTGTTG
GTGGGGCTGAACCAGAGAATAGTGGTTAACGGCAGAACGCAACGGAACACGAACACCATG
AAGAACTATCTACTTCCCGTGGTCGCCCAGGCCTTCAGTAAGTGGGCGAAGGAGTGCCGG
AAGGACATGGAAGATGAGAAGCTTCTGGGGGTCAGAGAAAGAACACTAACCTGCTGCTGT
CTGTGGGCATTTAAGAAGCAGAAAAYACACACGGTCTACAAGAGGCCTGATACCCAGTCA
ATCCAGAAGGTTCAGGCCGAATTTGACAGCTTTGTAGTACCGGGCCTGTGGTCGTCCGGG
TTGTCAATCCCGTTGAGGACTAGAATCAAGTGGCTGTTACGCAAGGTGCCGAAAACAGAC
CTGATCCCATACAGCGGGAATGCCCAAGAAGCCCAGGATGCAGAAAAAGAAGCAGAGGAA
GAACGAGAAGCAGAACTGACTCATGAGGCTCTACCACCCCTACAGGCAGCACAGGAAGAT
GTCCAGGTCGAAATCGACGTGGAACAACTTGAGGATAGAGCTGGTGCTGGAATAATAGAG
ACTCCGAGAGGCGCTATTAAAGTTACTGCCCAACTAACAGACCACGTCGTGGGGGAGTAC
CTGGTACTTTCCCCGCAGACCGTACTACGCAGCCAGAAGCTCAGCCTGATCCACGCTTTA
GCGGAGCAAGTGAAGACGTGTACGCATAGCGGTCGAGCAGGGAGGTATGCGGTCGAAGCG
TACGATGGCCGAGTCCTAGTGCCCTCAGGCTATGCAATTTCGCCTGAAGACTTCCAGAGT
CTAAGCGAAAGCGCAACGATGGTGTACAACGAAAGAGAGTTCGTAAACAGAAAGTTACAC
CACATTGCGATGCACGGACCAGCCCTGAACACTGACGAAGAGTCGTATGAGCTGGTGAGG
GCAGAGAGGACAGAACATGAGTACGTCTACGACGTGGACCAGAGGAGATGCTGTAAGAAG
GAAGAAGCTGCAGGATTGGTACTGGTGGGCGACTTGACTAATCCGCCCTACCACGAATTC
GCATACGAAGGGCTAAAAATTCGCCCCGCTTGCCCATACAAAATTGCAGTCATAGGAGTC
TTCGGGGTACCAGGATCTGGTAAGTCAGCCATTATCAAGAACCTAGTTACCAGGCAAGAC
CTGGTGACTAGTGGAAAGAAAGAAAACTGCCAAGAAATCAGCACCGACGTGATGAGACAG
AGAGGTCTAGAAATATCTGCACGTACGGTTGATTCGCTGCTTTTGAACGGATGCAATAGA
CCAGTCGACGTGTTGTACGTAGACGAGGCGTTTGCGTGCCACTCTGGAACGTTACTTGCT
TTGATCGCCTTGGTGAGACCAAGACAGAAAGTTGTACTTTGTGGTGACCCGAAGCAGTGC
GGCTTCTTCAATATGATGCAGATGAAAGTTAACTACAATCATAACATCTGCACCCAAGTG
TACCACAAAAGTATCTCCAGGCGGTGTACACTGCCTGTGACTGCCATTGTGTCGTCGTTG
CATTACGAAGGCAAAATGCGCACTACGAATGAGTACAACATGCCGATTGTAGTGGACACT
ACGGGCTCAACGAAACCTGACCCTGGAGACCTCGTGTTAACGTGCTTCAGAGGGTGGGTT
AAACAACTGCAAATTGACTATCGTGGACACGAGGTCATGACAGCAGCCGCATCCCAAGGG
TTAACCAGAAAAGGAGTTTACGCAGTTAGGCAAAAAGTTAACGAAAACCCACTCTATGCA
TCAACATCAGAGCACGTCAACGTACTCCTAACGCGTACGGAAGGTAAGCTGGTATGGAAG
ACACTCTCTGGTGACCCGTGGATAAAGACGCTGCAGAACCCACCGAAAGGAAACTTCAAG
GCAACTATTAAGGAGTGGGAGGTGGAGCACGCATCGATAATGGCGGGCATCCGCAGTCAC
CAAGTGACCTTCGACACGTTCCAAAACAAAGCCAACGTTTGCTGGGCTAAGAGCTTGGTC
CCTATCCTCGAAACAGCGGGGATAAAACTAAATGATAGGCAGTGGTCCCAGATAATTCAA
GCCTTCAAAGAAGACAAAGCATACTCACCCGAAGTAGCCCTGAATGAAATATGCACGCGC
ATGTATGGGGTGGATCTAGACAGCGGGCTATTCTCTAAACCGTTGGTATCTGTGTATTAC
GCGGATAACCATTGGGATAATAGGCCGGGAGGAAAGATGTTCGGATTCAACCCTGAGGCA
GCGTCCATTCTAGAAAGAAAGTACCCATTTACAAAAGGAAAGTGGAACATCAACAAGCAG
ATCTGCGTGACTACCAGGAGGATAGAAGACTTCAACCCTACCACCAACATTATACCGGTC
AACAGGAGACTACCACACTCATTAGTGGCCGAACACCGCCCAGTAAAAGGGGAAAGGATG
GAATGGCTGGTTAACAAGATAAACGGACATCATGTGCTCCTGGTTAGCGGCTATAACCTT
GCACTGCCTACTAAGAGAGTCACCTGGGTAGCGCCACTAGGTGTCCGCGGAGCGGACTAT
ACATACAACCTAGAGCTGGGTCTACCGGCAACACTTGGTAGGTATGACCTAGTGGTCATA
AACATCTACACACCTTTTCGCATACACCATTATCAACAGTGCGTAGATCACGCAATGAAA
CTGCAAATGCTAGGGGGTGACTCACTGAGACTGCTTAAACCGGGTGGCTCTCTATTGATC
AGAGCATACGGTTACGCAGATAGAACCAGTGAACGAGTCATCTGCGTACTGGGACGCAAG
TTTAGATCGTCTAGAGCATTGAAACCACCATGTATCACCAGTAATACTGAGATGTTTTTC
CTATTCAGCAATTTTGACAATGGCAGAAGGAATTTTACAACGCATGTCATGAACAATCAA
TTGAATGCAGCCTTTGTAGGACAGGCCACCCGAGCAGGATGTGCACCATCGTACCGGGTA
AAACGCATGGACATCGCGAAGAACGATGAAGAGTGCGTGGTCAACGCCGCCAACCCTCGC
GGGTTACCGGGCGACGGTGTTTGCAAGGCAGTATATAAAAAATGGCCGGAGTCCTTTAAA
AACAGTGCAACACCAGTAGGAACCGCAAAAACAGTTATGTGCGGTACATATCCAGTAATC
CACGCCGTAGGACCAAACTTCTCAAATTATTCGGAGTCTGAAGGGGACCGGGAATTGGCG
GCTGCCTATCGAGAAGTCGCAAAGGAAGTAACTAGACTGGGAGTAAATAGCGTAGCTATA
CCTCTCCTCTCCACAGGTGTATACTCAGGAGGGAAAGACAGGTTAACCCAGTCACTGAAC
CACCTCTTTACAGCCATGGACTCGACGGATGCAGACGTGGTCATCTACTGCCGAGACAAG
GAATGGGAGAAGAAAATATCTGAGGCCATACAGATGCGGACCCAAGTGGAGCTGCTGGAT
GAGCACATCTCCATAGACTGCGATGTCATTCGCGTGCACCCTGACAGTAGTTTGGCAGGC
AGAAAAGGATACAGCACCACGGAAGGCGCACTGTATTCATATCTAGAAGGGACACGTTTT
CACCAGACGGCAGTGGATATGGCAGAGATATATACCATGTGGCCAAAGCAAACAGAGGCC
AATGAGCAAGTCTGCCTATATGCCCTGGGGGAAAGTATTGAATCAATCAGGCAGAAATGC
CCGGTGGATGATGCAGACGCATCATCTCCCCCGAAAACCGTCCCATGCCTTTGCCGTTAT
GCCATGACTCCTGAACGCGTCACCCGACTTCGCATGAACCATGTCACAAATATAATTGTG
TGTTCTTCATTTCCCCTTCCAAAGTACAAGATAGAAGGAGTGCAAAAAGTCAAATGCTCC
AAGGTAATGTTATTCGATCACAATGTGCCATCGCGCATAAGCCCAAGGGAATACAGATCT
TCCCAGGAGTCTGTACAGGAAGTGAGTACGACAACGTCATTGACGCATAGCCAGTTTGAT
CTAAGCGCCGATGGCGAGACACTGCCTGTCCCGTCAGACCTGGATGCTGACGCCCCAGCC
CTGGAACCGGCCCTAGACGACGGGGCGATACATACGTTACCAACCACTATCGGAAATCTT
GCGGCCGTGTCTGACTGGGTAATGAGCACCGTACCTGTCGCGCCGCCTAGAAGAAGGAGA
GGGAGAAACCTGACTGTGACATGTGACGAGAGAGAAGGGAATATAACACCCATGGCTAGC
GTCCGATTCTTTAGAGCAGAGCTGTGTCCGGCCGTACAAGAAACAGCGGAGACGCGTGAC
ACAGCTATTTCCTTTCAGGCACCGCCAAGTACCACCATGGAACTGAGCCATCCACCGATC
TCCTTCGGAGCACCAAGCGAGACGTTCCCCATCACATTTGGGGACTTCGACGAAGGAGAA
ATAGAAAGTTTGTCTTCCGAGCTACTAACTTTCGGAGACTTCCTACCCGGTGAAGTGGAT
GATTTGACAGATAGCGACTGGTCCACGTGCCCAGACACGGACGACGAGTTATGACTAGAC
AGGGCAGGCGGATATATATTCTCGTCGGACACCGGTCCAGGCCATTTACAACAGAAGTCG
GTACGCCAGTCAGTGCTGCCGGTAAACACCCTGGAGGAAGTCCACGAGGAGAAGTGTTAC
CCACCTAAGCTGGATGAATTAAAGGAGCAACTACTACTTAAGAAACTCCAGGAGAGTGCG
TCCACGGCCAATAGAAGCAGGTATCAATCACGCAAGGTGGAAAATATGAAAGCAACAATC
ATCCAAAGACTGAAGAGAGGCTGTAAACTGTATTTAATGGCAGAGACCCCGAAAGTCCCG
ACTTATCGGACCGTATACCCGGCGCCTGTGTACTCGCCTCCGATCAACGTCCGATTGTCC
AACCCCGAGTCCGCAGTGGCAGCATGTAATGAGTTCCTAGCTAGAAACTACCCAACTGTT
TCATCATACCAAATCACCGATGAGTATGATGCATATCTAGACATGGTGGACGGGTCGGAG
AGTTGCTTGGACCGAGCGACATTCAATCCGTCAAAACTTAGGAGCTACCCGAAACAACAT
GCTTATCACGCGCCTTCTATCAGAAGCGCTGTACCTTCCCCATTCCAGAACACACTACAG
AATGTACTGGCAGCAGCCACGAAAAGGAACTGCAACGTCACACAGATGAGGGAATTACCC
ACTTTGGACTCAGCAGTATTCAACGTGGAGTGTTTTAAAAAATTCGCATGCAACCGAGAA
TACTGGGAAGAATTTGCTGCCAGCCCTATCAGGATAACAACTGAGAATCTAACAACCTAT
GTCACTAAACTAAAGGGGCCAAAAGCAGCAGCGTTGTTTGCAAAAACCCATAATCTGCTG
CCACTGCAGGATGTACCAATGGATAGGTTCACAGTAGATATGAAAAGGGATGTGAAGGTA
ACTCCTGGTACAAAGCATACAGAGGAAAGACCTAAGGTGCAGGTTATACAGGCGGCTGAA
CCCTTGGCAACAGCATACCTATGTGGAATTCACAGAGAATTGGTTAGGAGATTGAACGCC
GTCCTCCTACCCAATGTGCATACATTATTTGACATGTCTGCCGAGGACTTCGATGCCATT
ATAGCCGCACACTTTAAGCCAGGAGACGCTGTTTTAGAAACGGACATAGCCTCCTTTGAT
AAGAGCCAGGATGATTCACTTGCGCTTACCGCCTTAATGCTGTTAGAAGATTTGGGAGTG
GATCACTCCCTGTTGGACTTGATAGAGGCTGCTTTTGGAGAGATTTCCAGCTGTCACCTG
CCGACAGGTACGCGCTTCAAGTTCGGTGCTATGATGAAATCCGGTATGTTCCTAACTCTG
TTCGTCAACACATTGTTAAACATCACCATCGCTAGCCGGGTGTTGGAAGATCGTCTGACA
AAATCTGCATGCGCGGCCTTCATCGGCGACGACAACATAATACATGGTGTCGTCTCCGAT
GAATTGATGGCAGCCAGATGCGCTACTTGGATGAACATGGAAGTGAAGATCATAGATGCA
GTTGTATCCCAGAAAGCTCCTTACTTTTGTGGAGGGTTTATACTGCATGATACTGTGACA
GGAACAGCTTGCAGAGTGGCGGACCCGCTAAAAAGGTTATTTAAACTGGGCAAACCGTTA
GCGGCAGGTGACGAACAAGATGAAGACAGAAGACGGGCGCTGGCTGATGAAGTAATCAGA
TGGCAACGAACAGGGCTAATAGATGAGCTGGAGAAAGCGGTGTACTCTAGGTACGAAGTG
CAGGGTATATCAGTTGCGGTAATGTCCATGGCCACCTTTGCAAGCTCCAGATCTAACTTC
GAGAAGCTCAGAGGACCCGTCATAACTTTGTACGGCGGTCCT---
>ADG95937
ATGGATTCT---GTGTACGTGGATATAGACGCTGACAGCGCCTTTTTGAAGGCCCTGCAA
CGTGCGTACCCCATGTTTGAGGTGGAACCTAGGCAGGTCACATCGAATGACCATGCTAAT
GCTAGAGCGTTCTCGCATCTAGCCATAAAACTAATAGAGCAGGAAATTGATCCCGACTCA
ACCATCCTGGATATAGGTAGTGCGCCAGCAAGGAGGATGATGTCGGACAGGAAGTACCAC
TGCGTTTGCCCGATGCGCAGCGCAGAAGACCCCGAGAGACTCGCTAATTATGCGAGAAAG
CTCGCATCTGCCGCAGGAAAAGTCCTGGACAGAAACATTTCTGGAAAGATCGGGGACTTA
CAAGCGGTGATGGCCGTGCCAGACACGGAGACGCCAACATTTTGCTTACACACAGATGTC
TCATGTAGACAGAGAGCAGACGTCGCGATATACCAAGACGTCTATGCTGTACACGCACCC
ACGTCGCTATACCACCAGGCGATTAAAGGAGTCCGAGTGGCGTACTGGGTAGGGTTCGAC
ACAACCCCGTTCATGTACAACGCTATGGCGGGTGCCTACCCCTCATACTCGACAAATTGG
GCGGATGAGCAGGTACTGAAGGCTAAGAACATAGGATTATGTTCAACAGACCTGACGGAA
GGTAGACGAGGCAAATTGTCTATCATGAGAGGGAAAAAGCTAAAACCGTGCGACCGTGTG
CTGTTCTCAGTAGGGTCAACGCTTTACCCGGAAAGCCGCACGCTACTTAAGAGCTGGCAC
CTACCATCGGTGTTCCATCTAAAGGGCAAGCTTAGCTTCACATGCCGCTGTGACACAGTG
GTTTCGTGTGAGGGCTACGTCGTTAAGAGAATAACGATGAGCCCAGGCCTTTATGGAAAA
ACCACAGGGTATGCGGTAACCCACCACGCAGACGGATTCTTGATGTGCAAGACTACCGAC
ACGGTTGACGGCGAAAGAGTGTCATTCTCGGTGTGCACGTACGTGCCGGCGACCATTTGT
GATCAAATGACCGGCATCCTTGCTACAGAAGTCACGCCGGAGGATGCACAGAAGCTGTTG
GTGGGGCTGAACCAGAGAATAGTGGTTAACGGCAGAACGCAACGGAACACGAACACCATG
AAGAACTATCTACTTCCCGTGGTCGCCCAGGCCTTCAGTAAGTGGGCGAAGGAGTGCCGG
AAGGACATGGAAGACGAGAAGCTTCTGGGGGTCAGAGAAAGAACACTAACCTGCTGCTGT
CTGTGGGCATTTAAGAAGCAGAAAACACACACGGTCTACAAGAGGCCTGATACCCAGTCA
ATCCAGAAGGTTCAGGCCGAATTTGACAGCTTTGTAGTACCGGGCCTGTGGTCGTCCGGG
TTGTCAATCCCGTTGAGGACTAGAATCAAGTGGTTGTTACGCAAGGTGCCGAAAATAGAC
CTGATCCCATACAGCGGGAATGCCCAAGAAGCCCAGGATGCAGAAAAAGAAGCAGAGGAA
GAACGAGAAGCAGAACTGACTCATGAGGCTCTACCACCCCTACAGGCAGCACAGGAAGAT
GTCCAGGTCGAAATCGACGTGGAACAGCTTGAGGATAGAGCTGGTGCTGGAATAATAGAG
ACTCCGAGAGGCGCTATTAAAGTTACTGCCCAACTAACAGACCACGTCGTGGGGGAGTAC
CTGGTACTTTCCCCGCAGACCGTACTACGCAGCCAGAAGCTCAGCCTGATCCACGCTTTA
GCGGAGCAAGTGAAGACGTGTACGCATAGCGGACGAGCAGGGAGGTATGCGGTCGAAGCG
TACGATGGCCGAGTCCTAGTGCCCTCAGGCTATGCAATTTCGCCTGAAGACTTCCAGAGT
CTAAGCGAAAGCGCAACGATGGTGTACAACGAAAGAGAGTTCGTAAACAGAAAGTTACAC
CACATTGCGATGCACGGACCAGCCCTGAACACTGACGAAGAGTCGTATGAGCTGGTGAGG
GCAGAGAGGACAGAACACGAGTACGTTTACGACGTGGACCAGAGAAGATGCTGTAAGAAG
GAAGAAGCTGCAGGACTGGTACTGGTGGGCGACTTGACTAATCCGCCCTACCACGAATTC
GCATACGAAGGGCTAAAAATTCGCCCCGCTTGCCCATACAAAATTGCAGTCATAGGAGTC
TTCGGGGTACCAGGATCTGGTAAGTCAGCCATTATCAAGAACCTAGTTACCAGGCAAGAC
CTGGTGACTAGCGGAAAGAAAGAAAACTGCCAAGAAATCAGCACCGACGTGATGAGACAG
AGAGGTCTAGAGATATCTGCACGTACGGTTGATTCGCTGCTCTTGAATGGATGCAATAGA
CCAGTCGACGTGTTGTACGTAGACGAGGCGTTTGCGTGCCACTCTGGAACGTTACTTGCT
TTGATCGCCTTGGTGAGACCAAGACAGAAAGTTGTACTTTGTGGTGACCCGAAGCAGTGC
GGCTTCTTCAATATGATGCAGATGAAAGTCAACTACAATCATAACATCTGCACCCAAGTG
TACCACAAAAGTATCTCCAGGCGGTGTACACTGCCTGTGACTGCCATTGTGTCATCGTTG
CATTACGAAGGCAAAATGCGCACTACGAATGAGTACAATATGCCGATTGTAGTGGACACT
ACAGGCTCAACGAAACCTGACCCTGGAGACCTCGTGTTAACGTGCTTCAGAGGGTGGGTT
AAACAACTGCAAATTGACTATCGTGGACACGAGGTCATGACAGCAGCCGCATCCCAAGGG
TTAACCAGAAAAGGAGTTTACGCAGTTAGGCAAAAAGTTAACGAAAACCCACTCTATGCA
TCAACATCAGAGCACGTCAACGTACTCCTAACGCGTACGGAAGGTAAACTGGTATGGAAG
ACACTCTCTGGTGACCCGTGGATAAAGACGCTGCAGAACCCACCGAAAGGAAACTTCAAG
GCAACTATTAAGGAGTGGGAGGTGGAGCACGCATCGATAATGGCGGGCATCTGCAGTCAC
CAAGTGACCTTTGACACGTTCCAAAACAAAGCCAACGTTTGCTGGGCTAAGAGCTTGGTC
CCTATCCTCGAAACAGCGGGGATAAAACTAAATGATAGGCAGTGGTCCCAGATAATTCAA
GCCTTCAAAGAAGACAAAGCATACTCACCCGAAGTAGCCCTGAATGAAATATGCACGCGC
ATGTATGGGGTGGATCTAGACAGCGGGCTATTCTCTAAACCGTTGGTATCTGTGTATTAC
GCGGATAACCATTGGGATAATAGGCCGGGAGGAAAGATGTTCGGATTCAACCCTGAGGCA
GCGTCCATTCTAGAAAGAAAGTACCCATTTACAAAAGGAAAGTGGAACATCAACAAGCAG
ATCTGCGTGACTACCAGGAGGATAGAAGACTTCAACCCTACCACCAACATTATACCGGTC
AACAGGAGACTACCACACTCATTAGTGGCCGAACACCGCCCAGTAAAAGGGGAAAGAATG
GAATGGCTGGTTAACAAGATAAACGGACATCATGTGCTCCTGGTTAGCGGCTATAACCTT
GCACTGCCTACTAAGAGAGTCACCTGGGTAGCGCCACTAGGTGTCCGCGGAGCGGACTAT
ACATACAACCTAGAGCTGGGTCTACCGGCAACACTTGGTAGGTATGACCTAGTGGTCATA
AACATCCACACACCTTTTCGCATACACCATTACCAACAGTGCGTAGATCACGCAATGAAA
CTGCAAATGCTAGGGGGTGACTCACTGAGACTGCTCAAACCGGGTGGCTCTCTATTGATC
AGAGCATACGGTTACGCAGATAGAACCAGTGAACGAGTCATCTGCGTACTGGGACGCAAG
TTTAGATCGTCTAGAGCATTGAAACCACCATGYGTCACCAGTAATACTGAGATGTTTTTC
CTATTTAGCAATTTTGACAATGGCAGAAGGAATTTTACAACGCATGTCATGAACAATCAA
CTGAATGCAGCCTTTGTAGGACAGGCCACCCGAGCAGGATGTGCACCATCGTACCGGGTA
AAACGCATGGACATCGCGAAGAACGATGAAGAGTGCGTGGTTAACGCCGCCAACCCTCGC
GGGTTACCAGGTGACGGTGTTTGCAAGGCAGTATATAAAAAATGGCCGGAGTCCTTTAAA
AACAGTGCAACACCAGTAGGAACCGCAAAAACAGTTATGTGCGGTACATATCCAGTAATC
CACGCCGTAGGACCAAACTTCTCAAATTATTCGGAGTCTGAAGGGGACCGGGAATTGGCG
GCTGCCTATCGAGAAGTCGCAAAGGAAGTAACTAGACTGGGAGTAAATAGCGTAGCTATA
CCTCTCCTCTCCACAGGTGTATACTCAGGAGGGAAAGACAGGCTAACCCAGTCACTGAAC
CACCTCTTTACAGCCATGGACTCGACGGATGYAGACGTGGTCATCTACTGCCGAGACAAG
GAATGGGAGAAGAAAATATCTGAGGCCATACAGATGCGGACCCAAGTGGAGCTGCTGGAT
GAGCACATCTCCATAGACTGCGATGTCATTCGCGTGCACCCTGACAGTAGTTTGGCAGGC
AGAAAAGGATACAGCACCACGGAAGGCGCACTGTATTCATATCTAGAAGGGACACGTTTT
CACCAGACGGCAGTGGATATGGCAGAGATATATACTATGTGGCCAAAGCAAACAGAGGCC
AATGAGCAAGTCTGCCTATATGCCCTGGGGGAAAGTATTGAATCAATCAGGCAGAAATGC
CCGGTGGATGATGCAGACGCATCATCTCCCCCGAAAACCGTCCCGTGTCTTTGCCGTTAT
GCCATGACTCCTGAACGCGTCACCCGACTTCGCATGAACCATGTCACAAATATAATTGTG
TGTTCTTCATTTCCCCTTCCAAAGTACAAGATAGAAGGAGTGCAAAAAGTCAAATGCTCC
AAGGTAATGTTATTCGATCACAATGTGCCATCGCGCGTAAGTCCAAGGGAATACAGATCT
TCCCAGGAGTCTGTACAGGAAGTGAGTACGACAACGTCATTGACGCATAGCCAGTTTGAT
CTAAGCGCCGATGGCGAGACACTGCCTGTCCCGTCAGACCTGGATGCTGACGCCCCAGCC
CTAGAACCGGCCCTAGACGACGGGGCGGTACATACATTACCAACCACAATCGGAAACCTT
GCGGCCGTGTCTGACTGGGTAATGAGCACCGTACCTGTCGCGCCGCCTAGAAGAAGGAGA
GGGAGAAACCTGACTGTGACATGTGACGAGAGAGAAGGGAATATAACACCCATGGCTAGC
GTCCGATTCTTTAGAGCAGAGCTGTGTCCGGCCGTACAAGAAACAGCGGAGACGCGTGAC
ACAGCTATTTCCCTTCAGGCACCGCCAAGTACCACCATGGAACTGAGCCATCCACCGATC
TCCTTCGGAGCACCAAGCGAGACGTTCCCCATCACATTTGGGGACTTCGACGAAGGAGAA
ATCGAAAGCTTGTCTTCTGAGCTACTAACTTTCGGAGACTTCCTACCCGGTGAAGTGGAT
GATTTGACAGATAGCGACTGGTCCACGTGCCCAGACACGGACGACGAGTTATGACTAGAC
AGGGCAGGTGGGTATATATTCTCGTCGGACACTGGTCCAGGCCATTTACAACAGAAGTCG
GTACGCCAGTCAGTGCTGCCGGTAAACACCCTGGAGGAAGTCCACGAGGAGAAGTGTTAC
CCACCTAAGCTGGATGAATTAAAGGAGCAACTACTACTTAAGAAACTCCAGGAGAGTGCG
TCCATGGCCAATAGAAGCAGGTATCAGTCACGCAAAGTGGAGAATATGAAAGCAACAATC
ATCCAGAGACTAAAGAGAGGCTGTAAACTGTATTTAATGGCAGAGACCCCGAAAGTCCCG
ACTTATCGGACCATATACCCGGCGCCTGTGTACTCGCCTCCGATCAACGTCCGATTGTCC
AACCCCGAGTCCGCAGTGGCAGCATGTAATGAGTTCTTAGCTAGAAACTACCCAACTGTT
TCATCATACCAAATCACCGATGAGTATGATGCATATCTAGACATGGTGGACGGGTCGGAG
AGTTGCTTGGACCGAGCGACATTCAATCCGTCAAAACTTAGGAGCTACCCGAAACAACAT
GCTTATCATGCGCCTTCTATCAGAAGCGCTGTACCTTCCCCATTCCAGAACACACTACAG
AATGTACTGGCAGCAGCCACGAAAAGGAACTGCAACGTCACACAGATGAGGGAATTACCC
ACTTTGGACTCAGCAGTATTCAACGTGGAGTGTTTTAAAAAATTCGCATGCAACCGAGAA
TACTGGGAAGAATTTGCTGCCAGCCCTATCAGGATAACAACTGAGAATCTAACAACCTAT
GTCACTAAACTAAAGGGGCCAAAAGCAGCAGCGTTGTTTGCAAAAACCCATAATCTGCTG
CCACTGCAGGATGTACCAATGGATAGGTTCACAGTAGATATGAAAAGGGATGTGAAGGTA
ACTCCTGGTACAAAGCATACAGAGGAAAGACCTAAGGTGCAGGTTATACAGGCGGCTGAA
CCCTTGGCAACAGCGTACCTATGTGGAATTCACAGAGAATTGGTTAGGAGATTGAACGCC
GTCCTCCTACCCAATGTGCATACACTATTTGACATGTCTGCCGAGGACTTCGATGCCATT
ATAGCCGCACACTTCAAGCCAGGAGACGCTGTTTTAGAAACGGACATAGCCTCCTTTGAT
AAGAGCCAGGATGATTCACTTGCGCTTACCGCCTTAATGCTGTTAGAAGATTTGGGAGTG
GATCACTCCCTGTTGGACTTGATAGAGGCTGCTTTTGGAGAGATTTCCAGCTGTCACCTG
CCGACAGGTACGCGCTTCAAGTTCGGCGCTATGATGAAATCCGGTATGTTCCTAACTCTG
TTCGTCAACACATTGTTAAATATCACCATCGCTAGCCGGGTGTTGGAAGATCGTCTGACA
AAATCTGCATGCGCGGCCTTCATCGGCGACGACAACATAATACATGGTGTCGTCTCCGAT
GATTTGATGGCAGCCAGATGCGCTACTTGGATGAACATGGAAGTGAAGATCATAGATGCA
GTTGTATCCCAGAAAGCTCCTTACTTTTGTGGAGGGTTTATACTGCATGATACTGTGACA
GGAACAGCTTGCAGAGTGGCGGACCCGCTAAAAAGGTTATTTAAACTGGGCAAACCGTTA
GCGGCAGGTGACGAACAAGATGAAGACAGAAGACGGGCGCTGGCTGATGAAGTAATCAGA
TGGCAACGAACAGGGCTAATAGATGAGCTGGAGAAAGCGGTGTACTCTAGGTACGAAGTG
CAGGGTATATCAGTTGCGATAATGTCCATGGCCACCTTTGCAAGCTCCAGATCCAACTTC
GAGAAGCTCAGAGGACCCGTCATAACTTTGTACGGCGGTCCT---
>ADG95925
ATGGATTCT---GTGTACGTGGATATAGACGCTGACAGCGCCTTTTTGAAGGCCCTGCAA
CGTGCGTACCCCATGTTTGAGGTGGAACCTAGGCAGGTCACATCGAATGACCATGCTAAT
GCTAGAGCGTTCTCGCATCTAGCCATAAAACTAATAGAGCAGGAAATTGATCCCGACTCA
ACCATCCTGGATATAGGTAGTGCGCCAGCAAGGAGGATGATGTCGGACAGGAAGTACCAC
TGCGTTTGCCCGATGCGCAGCGCAGAAGATCCCGAGAGACTCGCTAATTATGCGAGAAAG
CTCGCATCTGCCGCAGGAAAAGTCCTGGACAGAAACATTTCTGGAAAGATCGGGGACTTA
CAAGCGGTGATGGCCGTGCCAGACACGGAGACGCCAACATTTTGCTTACACACAGATGTC
TCATGTAGACAGAGAGCAGACGTCGCGATATACCAAGACGTCTATGCTGTACACGCACCC
ACGTCGCTATACCACCAGGCGATTAAAGGAGTCCGAGTGGCGTACTGGGTAGGGTTCGAC
ACAACCCCGTTCATGTACAACGCTATGGCGGGTGCCTACCCCTCATACTCGACAAATTGG
GCGGATGAGCAGGTACTGAAGGCTAAGAACATAGGATTATGTTCARCAGACCTGACGGAA
GGTAGACGAGGCAAATTGTCTATCATGAGAGGGAAAAAGCTAAAACCGTGCGACCGTGTG
CTGTTCTCAGTAGGGTCAACGCTTTACCCGGAAAGCCGCACGCTACTTAAGAGCTGGCAC
CTACCATCGGTGTTCCATCTAAAGGGCAAGCTTAGCTTCACATGCCGCTGTGACACAGTG
GTTTCGTGTGAGGGCTACGTCGTTAAGAGAATAACGATGAGCCCAGGCCTTTATGGAAAA
ACCACAGGGTATGCGGTAACCCACCACGCAGACGGATTCTTGATGTGCAAGACTACCGAC
ACGGTTGACGGCGAAAGAGTGTCATTCTCGGTGTGCACGTACGTGCCGGCGACCATTTGT
GATCAAATGACCGGCATCCTTGCTACAGAAGTCACGCCGGAGGATGCACAGAAGCTGTTG
GTGGGGCTGAACCAGAGAATAGTGGTTAACGGCAGAACGCAACGGAACACGAACACCATG
AAGAACTATCTACTTCCCGTGGTCGCCCAGGCCTTCAGTAAGTGGGCGAAGGAGTGCCGG
AAGGACATGGAAGATGAGAAGCTTCTGGGGGTCAGAGAAAGAACACTAACCTGCTGCTGT
CTGTGGGCATTTAAGAAGCAGAAAACACACACGGTCTACAAGAGGCCTGATACCCAGTCA
ATCCAGAAGGTTCAGGCCGAATTTGACAGCTTTGTAGTACCGGGCCTGTGGTCGTCCGGG
TTGTCAATCCCGTTGAGGACTAGAATCAAGTGGTTGTTACGCAAGGTGCCGAAAACAGAC
CTGATCCCATACAGCGGGAATGCCCAAGAAGCCCAGGATGCAGAAAAAGAAGCAGAGGAA
GAACGAGAAGCAGAACTGACTCATGAGGCTCTACCACCCCTACAGGCAGCACAGGAAGAT
GTCCAGGTCGAAATCGACGTGGAACAGCTTGAGGATAGAGCTGGTGCTGGAATAATAGAG
ACTCCGAGAGGCGCTATTAAAGTTACTGCCCAACTAACAGACCACGTCGTGGGGGAGTAC
CTGGTACTTTCCCCGCAGACCGTACTACGCAGCCAGAAGCTCAGCCTGATCCACGCTTTA
GCGGAGCAAGTGAAGACGTGTACGCATAGCGGACGAGCAGGGAGGTATGCGGTCGAAGCG
TACGATGGCCGAGTCCTAGTGCCCTCAGGCTATGCAATTTCGCCTGAAGACTTCCAGAGT
CTAAGCGAAAGCGCAACGATGGTGTACAACGAAAGAGAGTTCGTAAACAGAAAGTTACAC
CACATTGCGATGCACGGACCAGCCCTGAACACTGACGAAGAGTCGTATGAGCTGGTGAGG
GCAGAGAGGACAGAACACGAGTACGTCTACGACGTGGACCAGAGAAGATGCTGTAAGAAG
GAAGAAGCTGCAGGACTGGTACTGGTGGGCGACTTGACTAATCCGCCCTACCACGAATTC
GCATACGAAGGGCTAAAAATTCGCCCCGCTTGCCCATACAAAATTGCAGTCATAGGAGTC
TTCGGGGTACCAGGATCTGGTAAGTCAGCCATTATCAAGAACCTAGTTACCAGGCAAGAC
CTGGTGACTAGCGGAAAGAAAGAAAACTGCCAAGAAATCAGCACCGACGTGATGAGACAG
AGAGGTCTAGAGATATCTGCACGTACGGTTGATTCGCTGCTCTTGAATGGATGCAATAGA
CCAGTCGACGTGTTGTACGTAGACGAGGCGTTTGCGTGCCACTCTGGAACGTTACTTGCT
TTGATCGCCTTGGTGAGACCAAGACAGAAAGTTGTACTTTGTGGTGACCCGAAGCAGTGC
GGCTTCTTCAATATGATGCAGATGAAAGTCAACTACAATCATAACATCTGCACCCAAGTG
TACCACAAAAGTATCTCCAGGCGGTGTACACTGCCTGTGACTGCCATTGTGTCATCGTTG
CATTACGAAGGCAAAATGCGCACTACGAATGAGTACAACATGCCGATTGTAGTGGACACT
ACAGGCTCAACGAAACCTGACCCTGGAGACCTCGTGTTAACGTGCTTCAGAGGGTGGGTT
AAACAACTGCAAATTGACTATCGTGGACACGAGGTCATGACAGCAGCCGCATCCCAAGGG
TTAACCAGAAAAGGAGTTTACGCAGTTAGGCAAAAAGTTAACGAAAACCCACTCTATGCA
TCAACATCAGAGCACGTCAACGTACTCCTAACGCGTACGGAAGGTAAACTGGTATGGAAG
ACACTCTCTGGTGACCCGTGGATAAAGACGCTGCAGAACCCACCGAAAGGAAACTTCAAG
GCAACTATTAAGGAGTGGGAGGTGGAGCACGCATCGATAATGGCGGGCATCTGCAGTCAC
CAAGTGACCTTTGACACGTTCCAAAACAAAGCCAACGTTTGCTGGGCTAAGAGCTTGGTC
CCTATCCTCGAAACAGCGGGGATAAAACTAAATGATAGGCAGTGGTCCCAGATAATTCAA
GCCTTCAAAGAAGACAAAGCATACTCACCCGAAGTAGCCTTGAATGAAATATGCACGCGC
ATGTATGGGGTGGATCTAGACAGCGGGCTATTCTCTAAACCGTTGGTGTCTGTGTGTTAC
GCGGATAACCATTGGGATAATAGGCCGGGAGGAAAGATGTTCGGATTCAACCCTGAGGCA
GCGTCCATTCTAGAAAGAAAGTACCCATTTACAAAAGGAAAGTGGAACATCAACAAGCAG
ATCTGCGTGACTACCAGGAGGATAGAAGACTTCAACCCTACCACCAACATTATACCGGTC
AACAGGAGACTACCACACTCATTAGTGGCCGAACACCGCCCAGTAAAAGGGGAAAGAATG
GAATGGCTGGTTAACAAGATAAACGGACATCATGTGCTCCTGGTTAGCGGCTATAACCTT
GCACTGCCTACTAAGAGAGTCACCTGGGTAGCGCCACTAGGTGTCCGCGGAGCGGACTAT
ACATACAACCTAGAGCTGGGTCTACCGGCAACACTTGGTAGGTATGACCTAGTGGTCATA
AACATCCACACACCTTTTCGCATACACCATTACCAACAGTGCGTAGATCACGCAATGAAA
CTGCAAATGCTAGGGGGTGACTCACTGAGACTGCTCAAACCGGGTGGCTCTCTATTGATC
AGAGCATACGGTTACGCAGATAGAACCAGTGAACGAGTCATCTGCGTACTGGGACGCAAG
TTTAGATCGTCTAGAGCATTGAAACCACCATGTATCACCAGTAATACTGAGATGTTCTTC
CTATTTAGCAATTTTGACAATGGCAGAAGGAATTTTACAACGCATGTCATGAACAATCAA
CTGAATGCAGCCTTCGTAGGGCAGGCCACCCGAGCAGGATGTGCACCATCGTACCGGGTA
AAACGCATGGACATCGCGAAGAACGATGAAGAGTGCGTGGTTAACGCCGCCAACCCTCGC
GGGTTACCAGGTGACGGTGTTTGCAAGGCAGTATATAAAAAGTGGCCGGAGTCCTTTAAA
AACAGTGCAACACCAGTAGGAACCGCAAAAACAGTTATGTGCGGTACATATCCAGTAATC
CACGCCGTAGGACCAAACTTCTCAAATTATTCGGAGTCTGAAGGGGACCGGGAATTGGCG
GCTGCCTATCGAGAAGTCGCAAAGGAAGTAACTAGACTGGGAGTAAATAGCGTAGCTATA
CCTCTCCTCTCCACAGGTGTATACTCAGGAGGGAAAGACAGGCTAACCCAGTCACTGAAC
CACCTCTTTACAGCTATGGACTCGACGGATGCAGACGTGGTCATCTACTGCCGAGACAAG
GAATGGGAGAAGAAAATATCTGAGGCCATACAGATGCGGACCCAAGTGGAGCTGCTGGAT
GAGCACATCTCCATAGACTGCGATGTCATTCGCGTGCACCCTGACAGTAGTTTGGCAGGC
AGAAAAGGATACAGCACCACGGAAGGCGCACTGTATTCATATCTAGAAGGGACACGTTTT
CACCAGACGGCAGTGGATATGGCAGAGATATATACTATGTGGCCAAAGCAAACAGAGGCC
AATGAGCAAGTCTGCCTATATGCCCTGGGGGAAAGTATTGAATCAATCAGGCAGAAATGC
CCGGTGGATGATGCAGACGCATCATCTCCCCCGAAAACCGTCCCGTGTCTTTGCCGTTAT
GCCATGACTCCTGAACGCGTCACCCGACTTCGCATGAACCATGTCACAAATATAATTGTG
TGTTCTTCATTTCCCCTTCCAAAGTACAAGATAGAAGGAGTGCAAAAAGTCAAATGCTCC
AAGGTAATGTTATTCGATCACAATGTGCCATCGCGCGTAAGTCCAAGGGAATACAGATCT
TCCCAGGAGTCTGTACAGGAAGTGAGTACGACAACGTCATTGACGCATAGCCAGTTTGAT
CTAAGCGCCGATGGCGAGACACTGCCTGTCCCGTCAGACCTGGATGCTGACGCCCCAGCC
CTAGAACCGGCCCTAGACGACGGGGCGGTACATACATTACCAACCACAATCGGAAACCTT
GCGGCCGTGTCTGACTGGGTAATGAGCACCGTACCTGTCGCGCCGCCTAGAAGAAGGAGA
GGGAGAAACCTGACTGTGACATGTGACGAGAGAGAAGGGAATATAACACCCATGGCTAGC
GTCCGATTCTTTAGAGCAGAGCTGTGTCCGGCCGTACAAGAAACAGCGGAGACGCGTGAC
ACAGCTATTTCCCTTCAGGCACCGCCAAGTACCATCATGGAACTGAGCCATCCACCGATC
TCCTTCGGAGCACCAAGCGAGACGTTCCCCATCACATTTGGGGACTTCGACGAAGGAGAA
ATCGAAAGCTTGTCTTCTGAGCTACTAACTTTCGGAGACTTCCTACCCGGTGAAGTGGAT
GATTTGACAGATAGCGACTGGTCCACGTGCCCAGACACGGACGACGAGTTATGACTAGAC
AGGGCAGGTGGGTATATATTCTCGTCGGACACTGGTCCAGGCCATTTACAACAGAAGTCG
GTACGCCAGTCAGTGCTGCCGGTAAACACCCTGGAGGAAGTCCACGAGGAGAAGTGTTAC
CCACCTAAGCTGGATGAATTAAAGGAGCAACTACTACTTAAGAAACTCCAGGAGAGTGCG
TCCACGGCCAATAGAAGCAGGTATCAGTCACGCAAAGTGGAAAATATGAAAGCAACAATC
ATCCAGAGACTAAAGAGAGGCTGTAAACTGTATTTAATGGCAGAGACCCCGAAAGTCCCG
ACTTATCGGACCATATACCCGGCGCCCGTGTACTCGCCTCCGATCAACGTCCGATTGTCC
AACCCCGAGTCCGCAGTGGCAGCATGTAATGAGTTCTTAGCTAGAAACTACCCAACTGTT
TCATCATACCAAATCACCGATGAGTATGATGCATATCTAGACATGGTGGACGGGTCGGAG
AGTTGCTTGGACCGAGCGACATTCAATCCGTCAAAACTTAGGAGCTACCCGAAACAACAT
GCTTATCACGCGCCTTCTATCAGAAGCGCTGTACCTTCCCCATTCCAGAACACACTACAG
AATGTACTGGCAGCAGCCACGAAAAGGAACTGCAATGTCACACAGATGAGGGAATTACCC
ACTTTGGACTCAGCAGTATTCAACGTGGAGTGTTTTAAAAAATTCGCATGCAACCGAGAA
TACTGGGAAGAATTTGCTGCCAGCCCTATCAGGATAACAACTGAGAATCTAACAACCTAT
GTCACTAAACTAAAGGGGCCAAAAGCAGCAGCGTTGTTTGCAAAAACCCATAATCTGCTG
CCACTGCAGGATGTACCAATGGATAGGTTCACAGTAGATATGAAAAGGGATGTGAAGGTA
ACTCCTGGTACAAAGCATACAGAGGAAAGACCTAAGGTGCAGGTTATACAGGCGGCTGAA
CCCTTGGCAACAGCGTACCTATGTGGAATTCACAGAGAATTGGTTAGGAGATTGAACGCC
GTCCTCCTACCCAATGTGCATACACTATTTGACATGTCTGCCGAGGACTTCGATGCCATT
ATAGCCGCACACTTTAAGCCAGGAGACGCTGTTTTAGAAACGGACATAGCCTCCTTTGAT
AAGAGCCAGGATGATTCACTTGCGCTTACCGCCTTAATGCTGTTAGAAGATTTGGGAGTG
GATCACTCCCTGTTGGACTTGATAGAGGCTGCTTTTGGAGAGATTTCCAGCTGTCACCTG
CCGACAGGTACGCGCTTCAAGTTCGGCGCTATGATGAAATCCGGTATGTTCCTAACTCTG
TTCGTCAACACATTGTTAAATATCACCATCGCTAGCCGGGTGTTGGAAGATCGTCTGACA
AAATCTGCATGCGCGGCCTTCATCGGCGACGACAACATAATACATGGTGTCGTCTCCGAT
GAATTGATGGCAGCTAGATGCGCTACTTGGATGAACATGGAAGTGAAGATCATAGATGCA
GTTGTATCCCAGAAAGCTCCTTACTTTTGTGGAGGGTTTATACTGCATGATACTGTGACA
GGAACAGCTTGCAGAGTGGCGGACCCGCTAAAAAGGTTATTTAAACTGGGCAAACCGTTA
GCGGCAGGTGACGAACAAGATGAAGACAGAAGACGGGCGCTGGCTGATGAAGTAATCAGA
TGGCAACGAACAGGGCTAATAGATGAGCTGGAGAAAGCGGTGTACTCTAGGTACGAAGTG
CAGGGTATATCAGTTGCGGTAATGTCCATGGCCACCTTTGCAAGCTCCAGATCCAACTTC
GAGAAGCTCAGAGGACCCGTCATAACTTTGTACGGCGGTCCT---
>ADG95890
ATGGATTCT---GTGTACGTGGATATAGACGCTGACAGCGCCTTTTTGAAGGCCCTGCAA
CGTGCGTACCCCATGTTTGAGGTGGAACCTAGGCAGGTCACATCGAATGACCATGCTAAT
GCTAGAGCATTCTCGCATCTAGCCATAAAACTAATAGAGCAGGAAATTGATCCCGACTCA
ACCATCCTGGATATAGGTAGTGCGCCAGCAAGGAGGATGATGTCGGACAGGAAGTACCAC
TGCGTTTGCCCGATACGCAGCGCAGAAGATCCCGAGAGACTCGCTAATTATGCGAGAAAG
CTCGCATCTGCCGCAGGAAAAGTCCTGGACAGAAACATTTCTGGAAAGATCGGGGACTTA
CAAGCGGTGATGGCCGTGCCGGACACGGAGACGCCAACATTTTGCTTACACACAGATGTC
TCATGTAGACAGAGAGCAGACGTCGCGATATACCAAGACGTCTATGCTGTACACGCACCC
ACGTCGCTATATCACCAGGCGATTAAAGGAGTCCGAGTGGCGTACTGGGTAGGGTTCGAC
ACAACCCCGTTCATGTACAACGCTATGGCGGGTGCCTACCCCTCATACTCGACAAATTGG
GCGGATGAGCAGGTACTGAAGGCTAAGAACATAGGATTATGTTCAACAGACCTGACGGAA
GGTAGACGTGGCAAATTGTCTATCATGAGAGGGAAAAAGCTAAAACCGTGCGACCGTGTG
CTGTTCTCAGTAGGGTCAACGCTTTACCCGGAAAGCCGCATGCTACTTAAGAGCTGGCAC
CTACCATCGGTGTTCCATCTAAAGGGCAAGCTTAGCTTCACATGCCGCTGTGACACAGTG
GTTTCGTGTGAGGGCTACGTCGTTAAGAGGATAACGATGAGCCCAGGCCTTTATGGAAAA
ACCACAGGGTATGCGGTAACCCACCATGCAGACGGATTCTTGATGTGCAAGACTACCGAC
ACGGTTGACGGCGAAAGAGTGTCATTCTCGGTGTGCACGTACGTGCCGGCGACCATTTGT
GATCAAATGACCGGCATCCTTGCTACAGAAGTCACGCCGGAGGATGCACAGAAGCTGTTG
GTGGGGCTGAACCAGAGAATAGTGGTTAACGGCAGAACGCAACGGAACACGAACACCATG
AAGAACTATCTACTTCCCGTGGTCGCCCAGGCCTTCAGTAAGTGGGCGAAGGAGTGTCGG
AAGGACATGGAAGATGAGAAGCTTCTGGGGGTCAGAGAAAGAACACTAACCTGCTGCTGT
CTGTGGGCATTTAAGAAGCAGAAAACACACACGGTCTACAAGAGGCCTGATACCCAGTCA
ATCCAGAAGGTTCAGGCCGAATTTGACAGCTTTGTAGTACCGGGCCTGTGGTCGTCCGGG
TTGTCAATCCCGTTGAGGACTAGAATCAAGTGGCTGTTACGCAAGGTGCCGAAAACAGAC
CTGATCCCATACAGCGGGAATGCCCAAGAAGCCCAGGATGCAGAAAAAGAAGCAGAGGAA
GAACGAGAAGCAGAATTGACTCATGAGGCTCTACCACCCCTACAGGCAGCACAGGAAGAT
GTCCAGGTCGAAATCGACGTGGAACAACTTGAGGATAGAGCTGGTGCTGGAACAATAGAG
ACTCCGAGAGGCGCCATTAAAGTTACTGCCCAACTAACAGACCACGTCGTGGGGGAGTAC
CTGGTACTTTCCCCGCAGACCGTACTACGCAGCCAGAAGCTCAGCCTGATCCACGCTTTA
GCGGAGCAAGTGAAGACGTGTACGCATAGCGGACGAGCAGGGAGGTATGCGGTCGAAGCG
TACGATGGCCGAGTCCTAGTGCCCTCAGGCTATGCAATTTCGCCTGAAGACTTCCAGAGT
CTAAGCGAAAGCGCAACGATGGTGTACAACGAAAGAGAGTTCGTAAACAGAAAGTTACAC
CACATTGCGATGCACGGACCAGCCCTGAACACTGACGAAGAGTCGTATGAGCTGGTGAGG
GCAGAGAGGACAGAACACGAGTACGTCTACGACGTGGACCAGAGAAGATGCTGTAAGAAG
GAAGAAGCTGCAGGATTGGTACTGGTGGGCGACTTGACTAATCCGCCCTACCACGAATTC
GCATACGAAGGGCTAAAAATTCGCCCCGCTTGCCCATACAAAATTGCAGTCATAGGAGTC
TTCGGGGTACCAGGATCTGGTAAGTCAGCCATTATCAAGAACCTAGTTACCAGGCAAGAC
CTGGTGACTAGCGGAAAGAAAGAAAACTGCCAAGAAATCAGCACCGACGTGATGAGACAG
AGAGGTCTAGAAATATCTGCACGTACGGTTGATTCGCTGCTCTTGAATGGATGCAATAGA
CCAGTCGACGTGTTGTACGTAGACGAGGCGTTTGCGTGCCACTCTGGAACGTTACTTGCT
TTGATCGCCTTGGTGAGACCAAGACAGAAAGTTGTACTTTGCGGTGACCCGAAGCAGTGC
GGCTTCTTCAATATGATGCAGATGAAAGTCAACTACAATCATAACATCTGCACCCAAGTG
TACCACAAAAGTATCTCCAGGCGGTGTACACTGCCTGTGACTGCCATTGTGTCGTCGTTG
CATTACGAAGGCAAAATGCGCACTACGAATGAGTACAACATGCCGATTGTAGTGGACACT
ACGGGCTCAACGAAACCTGACCCTGGAGACCTCGTGTTAACGTGCTTCAGAGGGTGGGTT
AAACAACTGCAAATTGACTATCGTGGACACGAGGTCATGACAGCAGCCGCATCCCAAGGG
TTAACCAGAAAAGGAGTTTACGCAGTTAGGCAAAAAGTTAACGAAAACCCACTCTATGCA
TCAACATCAGAGCACGTCAACGTACTCCTAACGCGTACGGAAGGTAAGCTGGTATGGAAG
ACACTCTCTGGTGACCCGTGGATAAAGACGCTGCAGAATCCACCGAAAGGAAACTTCAAG
GCAACTATTAAGGAGTGGGAGGTGGAGCACGCATCGATAATGGCGGGCATCTGCAGTCAC
CAAGTGACCTTTGACACGTTCCAAAACAAAGCCAATGTTTGCTGGGCTAAGAGCTTGGTC
CCTATCCTCGAAACAGCGGGGATAAAACTAAATGATAGGCAGTGGTCCCAGATAATTCAA
GCCTTCAAAGAAGACAAAGCATACTCACCCGAAGTAGCCCTGAATGAAATATGCACGCGC
ATGTATGGGGTGGATCTAGACAGCGGGCTATTCTCTAAACCGTTGGTATCTGTGTATTAC
GCGGATAACCATTGGGATAATAGGCCGGGAGGAAAGATGTTCGGATTCAACCCTGAGGCA
GCGTCCATTCTAGAAAGAAAGTACCCATTTACAAAAGGAAAGTGGAACATCAACAAGCAG
ATCTGCGTGACTACCAGGAGGATAGAAGACTTCAACCCTACCACCAACATTATACCGGTC
AACAGGAGACTACCACACTCATTAGTGGCCGAACACCGCCCAGTAAAAGGGGAAAGAATG
GAATGGCTGGTTAACAAGATAAACGGACATCATGTGCTCCTGGTTAGCGGCTATAACCTT
GCACTGCCTACTAAGAGAGTCACCTGGGTAGCGCCACTAGGTGTCCGCGGAGCGGACTAT
ACATACAACCTAGAGCTGGGTCTACCGGCAACACTTGGTAGGTATGACCTAGTGGTCATA
AACATCCACACACCTTTTCGCATACACCATTATCAACAGTGCGTAGATCACGCAATGAAA
CTGCAAATGCTAGGGGGTGACTCACTGAGACTGCTCAAACCGGGTGGCTCTCTATTGATC
AGAGCATACGGTTACGCAGATAGAACCAGTGAACGAGTCATCTGCGTACTGGGACGCAAG
TTTAGATCGTCTAGAGCATTGAAACCACCATGTATCACCAGTAATACTGAGATGTTTTTC
CTATTTAGCAATTTTGACAATGGCAGAAGGAATTTTACAACGCATGTCATGAACAATCAA
CTGAATGCAGCCTTTGTAGGACAGGCCACCCGAGCAGGATGTGCACCATCGTACCGGGTA
AAACGCATGGACATCGCGAAGAACGATGAAGAGTGCGTGGTCAACGCCGCCAACCCTCGC
GGGTTACCGGGTGACGGTGTTTGCAAGGCAGTATATAAAAAATGGCCGGAGTCCTTTAAA
AACAGTGCAACACCAGTAGGAACCGCAAAAACAGTTATGTGCGGTACATATCCAGTAATC
CACGCCGTAGGACCAAACTTCTCAAATTATTCGGAGTCTGAAGGGGACCGGGAATTGGCG
GCTGCCTATCGAGAAGTCGCAAAGGAAGTAACTAGACTGGGAGTAAATAGCGTAGCTATA
CCTCTCCTCTCCACAGGTGTATACTCAGGAGGGAAAGACAGGCTAACCCAGTCATTGAAC
CACCTCTTTACAGCCATGGACTCGACGGATGCAGACGTGGTCATCTACTGCCGAGACAAG
GAATGGGAGAAGAAAATATCTGAGGCCATACAGATGCGGACCCAAGTGGAGCTGCTGGAT
GAGCACATCTCCATAGACTGCGATGTCATTCGCGTGCACCCTGACAGCAGTTTGGCAGGC
AGAAAAGGATACAGCACCACGGAAGGCGCACTGTATTCATATCTAGAAGGGACACGTTTT
CACCAGACGGCAGTGGATATGGCAGAGATCTATACCATGTGGCCAAAGCAAACAGAGGCC
AATGAGCAAGTCTGCCTATATGCCCTGGGGGAAAGTATTGAATCAATCAGGCAGAAATGC
CCGGTGGATGATGCAGACGCATCATCTCCCCCGAAAACCGTCCCGTGCCTTTGCCGTTAT
GCCATGACTCCTGAACGCGTCACCCGACTTCGCATGAACCATGTCACAAATATAATTGTG
TGTTCTTCATTTCCCCTTCCAAAGTACAAGATAGAAGGAGTGCAAAAAGTTAAATGCTCC
AAGGTAATGTTATTCGATCACAATGTGCCATCGCGCGTAAGTCCAAGGGAATACAGACCT
TCCCAGGAGTCTGTACAGGAAGTGAGTACGACAACGTCATTGACGCATAGCCAGTTTGAT
CTAAGTGCCGATGGCGAGACACTGCCTGTCCCATCAGACCTGGATGCTGACGCCCCAGCC
CTAGAACCGGCCCTAGACGACGGGGCGATACATACGTTACCAACCACGATCGGAAACCTT
GCGGCCGTGTCTGACTGGGTAACGAGCACCGTACCTGTCGCGCCGCCTAGAAGAAGGAGA
GGGAGAAACCTGACTGTGACATGTGACGAGAGAGAAGGGAATATAACACCCATGGCTAGC
GTCCGATTCTTTAGAGCAGAGCTGTGTCCGGCCGTGCAAGAAACAGCGGAGACGCGTGAC
ACAGCTATTTCCTTTCAGGCACCGCCAAGTACCACCATGGAACTGAGCCATCCACCGATC
TCCTTCGGAGCACCAAGCGAGACGTTCCCCATCACATTTGGGGACTTCGACGAAGGAGAA
ATCGAAAGCTTGTCTTCTGAGCTACTAACTTTCGGAGACTTCCTACCCGGTGAAGTGGAT
GATTTGACAGATAGCGACTGGTCCACGTGCCCAGACACGGACGACGAGT------TAGAC
AGGGCAGGTGGGTATATATTCTCGTCGGACACTGGTCCAGGCCATTTACAACAGAAGTCG
GTACGCCAGTCAGTGCTGCCGGTAAACACCCTGGAGGAAGTCCACGAGGAGAAGTGTTAC
CCACCTAAGCTGGATGAATTAAAGGAGCAACTACTACTTAAGAAACTCCAGGAGAGTGCG
TCCACGGCCAATAGAAGCAGGTATCAATCACGTAAAGTGGAAAATATGAAAGCAACAATC
ATCCAGAGACTAAAGAGAGGCTGTAAACTGTATTTAATGGCAGAGACCCCGAAAGTCCCG
ACTTATCGGACCGTATACCCGGCGCCTGTGTACTCGCCTCCGATCAACGTCCGATTGTCC
AACCCCGAGTCCGCAGTGGCAGCATGTAATGAGTTCTTAGCTAGAAACTACCCAACTGTT
TCATCATACCAAATCACCGATGAGTATGATGCATATCTAGACATGGTGGACGGGTCGGAG
AGTTGCTTGGACCGAGCGACATTCAATCCGTCAAAACTTAGGAGCTACCCGAAACAACAT
GCTTATCACGCGCCTTCTATCAGAAGCGCTGTACCTTCCCCATTCCAGAACACACTACAG
AATGTACTGGCAGCAGCCACGAAAAGGAACTGCAACGTCACACAGATGAGGGAATTACCC
ACTTTGGACTCAGCAGTATTCAACGTGGAGTGTTTTAAAAAATTCGCATGCAACCGAGAA
TACTGGGAAGAATTTGCTGCCAGCCCTATCAGGATAACAACTGAGAATCTAACAACCTAT
GTCACTAAACTAAAGGGGCCAAAAGCAGCAGCGTTGTTTGCAAAAACCCATAATCTGCTG
CCACTGCAGGATGTACCAATGGATAGGTTCACAGTAGATATGAAAAGGGATGTGAAGGTA
ACTCCTGGTACAAAGCATACAGAGGAAAGACCTAAGGTGCAGGTTATACAGGCGGCTGAA
CCCTTGGCAACAGCGTACCTATGTGGAATTCACAGAGAATTGGTTAGGAGATTGAACGCC
GTCCTCCTACCCAATGTGCATACACTATTTGACATGTCTGCCGAGGACTTCGATGCCATT
ATAGCCGCACACTTTAAGCCAGGAGACGCTGTTTTAGAAACGGACATAGCCTCCTTTGAT
AAGAGCCAGGATGATTCACTTGCGCTTACCGCCTTAATGCTGTTAGAAGATTTGGGAGTG
GATCACTCCCTGTTGGACTTGATAGAGGCTGCTTTTGGAGAGATTTCCAGCTGTCACCTG
CCGACAGGTACGCGCTTCAAGTTCGGCGCTATGATGAAATCCGGTATGTTCCTAACTCTG
TTCGTCAACACATTGTTAAATATCACCATCGCTAGCCGGGTGTTGGAAGATCGTCTGACA
AAATCTGCATGCGCGGCCTTCATCGGCGACGACAACATAATACATGGTGTCGTCTCCGAT
GAATTGATGGCAGCCAGATGCGCTACTTGGATGAATATGGAAGTGAAGATCATAGATGCA
GTTGTATCCCAGAAAGCTCCTTACTTTTGTGGAGGGTTTATACTGCATGATACTGTGACA
GGAACAGCTTGCAGAGTGGCGGACCCGCTAAAAAGGTTATTTAAACTGGGCAAACCGTTA
GCGGCAGGTGACGAACAAGATGAAGACAGAAGACGGGCGCTGGCTGATGAAGTAATCAGA
TGGCAACGAACAGGGCTAATAGATGAGCTGGAGAAAGCGGTGTACTCCAGGTACGAAGTG
CAGGGTATATCAGTTGCGGTAATGTCCATGGCCACCTTTGCAAGCTCCAGATCCAACTTC
GAGAAGCTCAGAGGACCCGTCATAACTTTGTACGGCGGTCCTAAA
>ADG95905
ATGGATTCT---GTGTACGTGGATATAGACGCTGACAGCGCCTTTTTGAAGGCCCTGCAA
CGTGCGTACCCCATGTTTGAGGTGGAACCTAGGCAGGTCACATCGAATGACCATGCTAAT
GCTAGAGCGTTCTCGCATCTAGCCATAAAACTAATAGAGCAGGAAATTGATCCCGACTCA
ACCATCCTGGATATAGGTAGTGCGCCAGCAAGGAGGATGATGTCGGACAGGAAGTACCAC
TGCGTTTGCCCGATGCGCAGCGCAGAAGATCCCGAGAGACTCGCTAATTATGCGAGAAAG
CTCGCATCTGCCGCAGGAAAAGTCCTGGACAGAAACATTTCTGGAAAGATCGGGGACTTA
CAAGCGGTGATGGCCGTGCCAGACACGGAGACGCCAACATTTTGCTTACACACAGATGTC
TCATGTAGACAGAGAGCAGACGTCGCGATATACCAAGACGTCTATGCTGTACACGCACCC
ACGTCGCTATATCACCAGGCGATTAAAGGAGTCCGAGTGGCGTACTGGGTAGGGTTCGAC
ACAACCCCGTTCATGTACAACGCTATGGCGGGTGCCTACCCCTCATACTCGACAAATTGG
GCGGATGAGCAGGTACTGAAGGCTAAGAACATAGGATTATGTTCAACAGACCTGACGGAA
GGTAGACGAGGCAAATTGTCTATCATGAGAGGGAAAAAGCTAAAACCGTGCGACCGTGTG
CTGTTCTCAGTAGGGTCAACGCTTTACCCGGAAAGCCGCATGCTACTTAAGAGCTGGCAC
CTACCATCGGTGTTCCATCTAAAGGGCAAGCTTAGCTTCACATGCCGCTGTGACACAGTG
GTTTCGTGTGAGGGCTACGTCGTTAAGAGAATAACGATGAGCCCAGGCCTTTATGGAAAA
ACCACAGGGTATGCGGTAACCCACCACGCAGACGGATTCTTGATGTGCAAGACTACCGAC
ACGGTTGACGGCGAAAGAGTGTCATTCTCGGTGTGCACGTACGTGCCGGCGACCATTTGT
GATCAAATGACCGGCATCCTTGCTACAGAAGTCACGCCGGAGGATGCACAGAAGCTGTTG
GTGGGGCTGAACCAGAGAATAGTGGTTAACGGCAGAACGCAACGGAACACGAACACCATG
AAGAACTATCTACTTCCCGTGGTCGCCCAGGCCTTCAGTAAGTGGGCGAAGGAGTGCCGG
AAGGACATGGAAGATGAGAAGCTTCTGGGGGTCAGAGAAAGAACACTAACCTGCTGCTGT
CTGTGGGCATTTAAGAAGCAGAAAACACACACGGTCTACAAGAGGCCTGATACCCAGTCA
ATCCAGAAGGTTCAGGCCGAATTTGACAGCTTTGTAGTACCGGGCCTGTGTTCGTCCGGG
TTGTCAATCCCGTTGAGGACTAGAATCAAGTGGCTGTTACGCAAGGTGCCGAAAACAGAC
CTGATCCCATACAGCGGGAATGCCCAAGAAGCCCAGGATGCAGAAAAAGAAGCAGAGGAA
GAACGAGAAGCAGAACTGACTCATGAGGCTCTACCACCCCTACAGGCAGCACAGGAAGAT
GTCCAGGTCGAAATCGACGTGGAACAACTTGAGGATAGAGCTGGTGCTGGAATAATAGAG
ACTCCGAGAGGCGCTATTAAAGTTACTGCCCAACTAACAGACCACGTCGTGGGGGAGTAC
CTGGTACTTTCCCCGCAGACCGTACTACGCAGCCAGAAGCTCAGCCTGATCCACGCTTTA
GCGGAGCAAGTGAAGACGTGTACGCATAGCGGACGAGCAGGGAGGTATGCGGTCGAAGCG
TACGATGGCCGAGTCCTAGTGCCCTCAGGCTATGCAATTTCGCCTGAAGACTTCCAGAGT
CTAAGCGAAAGCGCAACGATGGTGTACAACGAAAGAGAGTTCGTAAACAGAAAGTTACAC
CACATTGCGATGCACGGACCAGCCCTGAACACTGACGAAGAGTCGTATGAGCTGGTGAGG
GCAGAGAGGACAGAACACGAGTACGTCTACGACGTGGACCAGAGAAGATGCTGTAAGAAG
GAAGAAGCTGCAGGATTGGTACTGGTGGGCGACTTGACTAATCCGCCCTACCACGAATTC
GCATACGAAGGGCTAAAAATTCGCCCCGCTTGCCCATACAAAATTGCAGTCATAGGAGTC
TTCGGGGTACCAGGATCTGGTAAGTCAGCCATTATCAAGAACCTAGTTACCAGGCAAGAC
CTGGTGACTAGCGGAAAGAAAGAAAACTGCCAAGAAATCAGCACCGACGTGATGAGACAG
AGAGGTCTAGAAATATCTGCACGTACGGTTGATTCGCTGCTCTTGAATGGATGCAATAGA
CCAGTCGACGTGTTGTACGTAGACGAGGCGTTTGCATGCCACTCTGGAACGTTACTTGCT
TTGATCGCCTTGGTGAGACCAAGACAGAAAGTTGTACTTTGTGGTGACCCGAAGCAGTGC
GGCTTCTTCAATATGATGCAGATGAAAGTCAACTACAACCATAACATCTGCACCCAAGTG
TACCACAAAAGTATCTCCAGGCGGTGTACACTGCCTGTGACTGCCATTGTGTCGTCGTTG
CATTACGAAGGCAAAATGCGCACTACGAATGAGTACAACATGCCGATTGTAGTGGACACT
ACGGGCTCAACGAAACCTGACCCTGGAGACCTCGTGTTAACGTGCTTCAGAGGGTGGGTT
AAACAACTGCAAATTGACTATCGTGGACACGAGGTCATGACAGCAGCCGCATCCCAAGGG
TTAACCAGAAAAGGAGTTTACGCAGTTAGGCAAAAAGTTAACGAAAACCCACTCTATGCA
TCAACATCAGAGCACGTCAACGTACTCCTAACGCGTACGGAAGGTAAACTGGTATGGAAG
ACACTCTCTGGTGACCCGTGGATAAAGACGCTGCAGAACCCACCGAAAGGAAACTTCAAG
GCAACTATTAAGGAGTGGGAGGTGGAGCACGCATCGATAATGGCGGGCATCTGCAGTCAC
CAAGTGACTTTTGACACGTTCCAAAACAAAGCCAACGTTTGCTGGGCTAAGAGCTTGGTC
CCTATCCTCGAAACAGCGGGGATAAAACTAAATGATAGGCAGTGGTCCCAGATAATTCAA
GCCTTCAAAGAAGACAAAGCATACTCACCCGAAGTAGCCCTGAATGAAATATGCACGCGC
ATGTATGGGGTGGATCTAGACAGCGGGCTATTCTCTAAACCGTTGGTATCTGTGTATTAC
GCGGATAACCATTGGGATAATAGGCCGGGAGGAAAGATGTTCGGATTCAACCCTGAGGCA
GCGTCCATTCTAGAAAGAAAGTACCCATTTACAAAAGGAAAGTGGAACATCAACAAGCAG
ATCTGCGTGACTACCAGGAGGATAGAAGACTTCAACCCTACCACCAACATTATACCGGTC
AACAGGAGACTACCACACTCATTAGTGGCCGAACACCGCCCAGTAAAAGGGGAAAGAATG
GAATGGCTGGTTAACAAGATAAACGGACATCATGTGCTCCTGGTTAGCGGCTATAACCTT
GCACTGCCTACTAAGAGAGTCACCTGGGTAGCGCCACTAGGTGTCCGCGGAGCGGACTAT
ACATACAACCTAGAGCTGGGTCTACCGGCAACACTTGGTAGGTATGACCTAGTGGTCATA
AACATCCACACACCTTTTCGCATACACCATTACCAACAGTGCGTAGATCACGCAATGAAA
CTGCAAATGCTAGGGGGTGACTCACTGAGACTGCTCAAACCGGGTGGCTCTCTATTGATC
AGAGCATACGGTTACGCAGATAGAACCAGTGAACGAGTCATCTGCGTACTGGGACGCAAG
TTTAGATCGTCTAGAGCATTGAAACCACCATGTATCACCAGTAATACTGAGATGTTTTTC
CTATTTAGCAATTTTGACAATGGCAGAAGGAATTTTACAACGCATGTCATGAACAATCAA
CTGAATGCAGCCTTTGTAGGACAGGCCACCCGAGCAGGATGTGCACCATCGTACCGGGTA
AAACGCATGGACATCGCGAAGAACGATGAAGAGTGCGTGGTCAACGCCGCCAACCCTCGC
GGGTTACCGGGTGACGGTGTTTGCAAGGCAGTATATAAAAAATGGCCGGAGTCCTTTAAA
AACAGTGCAACACCAGTAGGAACCGCAAAAACAGTTATGTGCGGTACATATCCAGTAATC
CACGCCGTAGGACCAAACTTCTCAAATTATTCGGAGTCTGAAGGGGACCGGGAATTGGCG
GCTGCCTATCGAGAAGTCGCAAAGGAAGTAACTAGACTGGGAGTAAATAGCGTAGCTATA
CCTCTCCTCTCCACAGGTGTATACTCAGGAGGGAAAGACAGGCTAACCCAGTCACTGAAC
CACCTCTTTACAGCCATGGACTCGACGGATGCAGACGTGGTCATCTATTGCCGAGACAAG
GAATGGGAGAAGAAAATATCTGAGGCCATACAGATGCGGACCCAAGTGGAGCTGCTGGAT
GAGCACATCTCCATAGACTGCGATGTCATTCGCGTGCACCCTGACAGTAGTTTGGCAGGC
AGAAAAGGATACAGCACCACGGAAGGCGCACTGTATTCATATCTAGAAGGGACACGTTTT
CACCAGACGGCAGTGGATATGGCAGAGATATATACCATGTGGCCAAAGCAAACAGAGGCC
AATGAGCAAGTCTGCCTATATGCCCTGGGGGAAAGTATTGAATCAATCAGGCAGAAATGC
CCGGTGGATGATGCAGACGCATCATCTCCCCCGAAAACCGTCCCGTGCCTTTGCCGTTAT
GCCATGACTCCTGAACGCGTCACCCGTCTTCGCATGAACCATGTCACAAATATAATTGTG
TGTTCTTCATTTCCCCTTCCAAAGTACAAGATAGAAGGAGTGCAAAAAGTCAAATGCTCC
AAGGTAATGTTATTCGATCACAATGTGCCATCGCGCGTAAGTCCAAGGGAATACAGATCT
TCCCAGGAGTCTGTACAGGAAGTGAGTACGACAACGTCATTGACGCATAGCCAGTTTGAT
CTAAGCGCCGATGGCGAGACACTGCCTGTCCCGTCAGACCTGGATGCTGACGCCCCAGCC
CTAGAACCGGCCCTAGACGACGGGGCGATACATACGTTACCAACCACAATCGGAAACCTT
GCGGCCGTGTCTGACTGGGTAATGAGCACCGTACCTGTCGCGCCGCCTAGAAGAAGGAGA
GGGAGAAACCTGACTGTGATATGTGACGAGAGAGAAGGGAATGTAACACCCATGGCTAGC
GTCCGATTCTTTAGAGCAGAGCTGTGTCCGGCCGTACAAGAAACAGCGGAGACGCGTGAC
ACAGCTATTTCCCTTCAGGCACCGCCAAGTACCACCATGGAACTGAGCCATCCACCGATC
TCCTTCGGAGCACCAAGCGAGACGTTCCCCATCACATTTGGGGACTTCGACGAAGGAGAA
ATCGAAAGCTTGTCTTCTGAGCTACTAACTTTCGGAGACTTCCTACCCGGTGAAGTGGAT
GATTTGACAGATAGCGACTGGTCCACGTGCCCAGACACGGACGACGAGTTATGACTAGAC
AGGGCAGGTGGGTATATATTCTCGTCGGACACTGGTCCAGGCCATTTACAACAGAAGTCG
GTACGCCAGTCAGTGCTGCCGGTAAACACCCTGGAGGAAGTCCACGAGGAGAAGTGTTAC
CCACCTAAGCTGGATGAATTAAAGGAGCAACTACTACTTAAGAAACTCCAGGAGAGTGCG
TCCACGGCCAATAGAAGCAGGTATCAATCACGCAAAGTGGAAAATATGAAAGCAACAATC
ATCCAGAGACTAAAGAGAGGTTGTAAACTGTATTTAATGGCAGAGACCCCGAAAGTCCCG
ACTTATCGGACCGTATACCCGGCGCCTGTGTACTCGCCTCCGATCAACGTCCGATTGTCC
AACCCCGAGTCCGCAGTGGCAGCATGTAATGAGTTCTTAGCTAGAAACTACCCAACTGTT
TCATCATACCAAATCACCGATGAGTATGATGCATATCTAGACATGGTGGACGGGTCGGAG
AGTTGCTTGGACCGAGCGACATTCAATCCGTCAAAACTTAGGAGCTACCCGAAACAACAT
GCTTATCATGCGCCTTCTATCAGAAGCGCTGTACCTTCCCCATTCCAGAACACACTACAG
AATGTACTGGCAGCAGCCACGAAAAGGAACTGCAACGTCACACAGATGAGGGAATTACCC
ACTTTGGACTCAGCAGTATTCAACGTGGAGTGTTTTAAAAAATTCGCATGCAACCGAGAA
TACTGGGAAGAATTTGCTGCCAGCCCTATCAGGATAACAACTGAGAATCTAACAACCTAT
GTCACTAAACTAAAGGGGCCAAAAGCAGCAGCGTTGTTTGCAAAAACCCATAATCTGCTG
CCACTGCAGGATGTACCAATGGATAGGTTCACAGTAGATATGAAAAGGGATGTGAAGGTA
ACTCCTGGTACAAAGCATACAGAGGAAAGGCCTAAGGTGCAGGTTATACAGGCGGCTGAA
CCCTTGGCAACAGCGTACCTATGTGGAATTCACAGAGAATTGGTTAGGAGATTGAACGCC
GTCCTCCTACCCAATGTGCATACACTATTTGACATGTCTGCCGAGGACTTCGATGCCATT
ATAGCCGCACACTTTAAGCCAGGAGACGCTGTTTTAGAAACGGACATAGCCTCCTTTGAT
AAGAGCCAGGATGATTCACTTGCGCTTACCGCCTTAATGCTGTTAGAAGATTTGGGAGTG
GATCACTCCCTGTTGGACTTGATAGAGGCTGCTTTTGGAGAGATTTCTAGCTGTCACCTG
CCGACAGGTACGCGCTTCAAGTTCGGCGCTATGATGAAATCCGGTATGTTCCTAACTCTG
TTTGTCAACACATTGTTAAATATCACCATCGCTAGCCGGGTGTTGGAAGATCGTCTGACA
AAATCTGCATGCGCGGCCTTCATCGGCGACGACAACATAATACATGGTGTCGTCTCCGAT
GAATTGATGGCAGCCAGATGCGCTACTTGGATGAACATGGAAGTGAAGATCATAGATGCA
GTTGTATCCCAGAAAGCTCCTTACTTTTGTGGAGGGTTTATACTGCATGATACTGTGACA
GGAACAGCTTGCAGAGTGGCGGACCCGCTAAAAAGGTTATTTAAACTGGGCAAACCGTTA
GCGGCAGGTGACGAACAAGACGAAGACAGAAGACGGGCGCTGGCTGATGAAGTAATCAGA
TGGCAACGAACAGGGCTAATAGATGAGCTGGAGAAAGCGGTGTACTCTAGGTACGAAGTG
CAGGGTATATCAGTTGCGGTAATGTCCATGGCCACCTTTGCAAGCTCCAGATCCAACTTC
GAGAAGCTCAGAGGACCCGTCATAACTTTGTACGGCGGTCCT---
>ADG95894
ATGGATTCT---GTGTACGTGGATATAGACGCTGACAGCGCCTTTTTGAAGGCCCTGCAA
CGTGCGTACCCCATGTTTGAGGTGGAACCTAGGCAGGTCACATCGAATGACCATGCTAAT
GCTAGAGCGTTCTCGCATCTAGCCATAAAACTAATAGAGCAGGAAATTGATCCCGACTCA
ACCATCCTGGATATAGGTAGTGCGCCAGCAAGGAGGATGATGTCGGACAGGAAGTACCAC
TGCGTTTGCCCGATGCGCAGCGCAGAAGATCCCGAGAGACTCGCTAATTATGCGAGAAAG
CTCGCATCTGCCGCAGGAAAAGTCCTGGACAGAAACATTTCTGGAAAGATCGGGGACTTA
CAAGCGGTGATGGCCGTGCCAGACACGGAGACGCCAACATTTTGCTTACACACAGATGTC
TCATGTAGACAGAGAGCAGACGTCGCGATATACCAAGACGTCTATGCTGTACACGCACCC
ACGTCGCTATATCACCAGGCGATTAAAGGAGTCCGAGTGGCGTACTGGGTAGGGTTCGAC
ACAACCCCGTTCATGTACAACGCTATGGCGGGTGCCTACCCCTCATACTCGACAAATTGG
GCGGATGAGCAGGTACTGAAGGCTAAGAACATAGGATTATGTTCAACAGACCTGACGGAA
GGTAGACGAGGCAAATTGTCTATCATGAGAGGGAAAAAGCTAAAACCGTGCGACCGTGTG
CTGTTCTCAGTAGGGTCAACGCTTTACCCGGAAAGCCGCATGCTACTTAAGAGCTGGCAC
CTACCATCGGTGTTCCATCTAAAGGGCAAGCTTAGCTTCACATGCCGCTGTGACACAGTG
GTTTCGTGTGAGGGCTACGTCGTTAAGAGAATAACGATGAGCCCAGGCCTTTATGGAAAA
ACCACAGGGTATGCGGTAACCCACCACGCAGACGGATTCTTGATGTGCAAGACTACCGAC
ACGGTTGACGGCGAAAGAGTGTCATTCTCGGTGTGCACGTACGTGCCGGCGACCATTTGT
GATCAAATGACCGGCATCCTTGCTACAGAAGTCACGCCGGAGGATGCACAGAAGCTGTTG
GTGGGGCTGAACCAGAGAATAGTGGTTAACGGCAGAACGCAACGGAACACGAACACCATG
AAGAACTATCTACTTCCCGTGGTCGCCCAGGCCTTTAGTAAGTGGGCGAAGGAGTGCCGG
AAGGACATGGAAGATGAGAAGCTTCTGGGGGTCAGAGAAAGAACACTAACCTGCTGCTGT
CTGTGGGCATTTAAGAAGCAGAAAACACACACGGTCTACAAGAGGCCTGATACCCAGTCA
ATCCAGAAGGTTCAGGCCGAATTTGACAGCTTTGTAGTACCGGGCCTGTGGTCGTCCGGG
TTGTCAATCCCGTTGAGGACTAGAATCAAGTGGCTGTTACGCAAGGTGCCGAAAACAGAC
CTGATCCCATACAGCGGGAATGCCCAAGAAGCCCAGGATGCAGAAAAAGAAGCAGAGGAA
GAACGAGAAGCAGAACTGACTCATGAGGCTCTACCACCCCTACAGGCAGCACAGGAAGAT
GTCCAGGTCGAAATCGACGTGGAACAACTTGAGGATAGAGCTGGTGCTGGAATAATAGAG
ACTCCGAGAGGCGCTATTAAAGTTACTGCCCAACTAACAGACCACGTCGTGGGGGAGTAC
CTGGTACTTTCCCCGCAGACCGTACTACGCAGCCAGAAGCTCAGCCTGATCCACGCTTTA
GCGGAGCAAGTGAAGACGTGTACGCATAGCGGACGAGCAGGGAGGTATGCGGTCGAAGCG
TACGATGGCCGAGTCCTAGTGCCCTCAGGCTATGCAATTTCGCCTGAAGACTTCCAGAGT
CTAAGCGAAAGCGCAACGATGGTGTACAACGAAAGAGAGTTCGTAAACAGAAAGTTACAC
CACATTGCGATGCACGGACCAGCCCTGAACACTGACGAAGAGTCGTATGAGCTGGTGAGG
GCAGAGAGGACAGAACACGAGTACGTCTACGACGTGGACCAGAGAAGATGCTGTAAGAAG
GAAGAAGCTGCAGGATTGGTACTGGTGGGCGACTTGACTAATCCGCCCTACCACGAATTC
GCATACGAAGGGCTAAAAATTCGCCCCGCTTGCCCATACAAAATTGCAGTCATAGGAGTC
TTCGGGGTACCAGGATCTGGTAAGTCAGCCATTATCAAGAACCTAGTTACCAGGCAAGAC
CTGGTGACTAGCGGAAAGAAAGAAAACTGCCAAGAAATCAGCACCGACGTGATGAGACAG
AGAGGTCTAGAAATATCTGCACGTACGGTTGATTCGCTGCTCTTGAATGGATGCAATAGA
CCAGTCGACGTGTTGTACGTAGACGAGGCGTTTGCGTGCCACTCTGGAACGTTACTTGCT
TTGATCGCCTTGGTGAGACCAAGACAGAAAGTTGTACTTTGTGGTGACCCGAAGCAGTGC
GGCTTCTTCAATATGATGCAGATGAAAGTCAACTACAATCATAACATCTGCACCCAAGTG
TACCACAAAAGTATCTCCAGGCGGTGTACACTGCCTGTGACTGCCATTGTGTCGTCGTTG
CATTACGAAGGCAAAATGCGCACTACGAATGAGTACAACATGCCGATTGTAGTGGACACT
ACGGGCTCAACGAAACCTGACCCTGGAGACCTCGTGTTAACGTGCTTCAGAGGGTGGGTT
AAACAACTGCAAATTGACTATCGTGGACACGAGGTCATGACAGCAGCCGCATCCCAAGGG
TTAACCAGAAAAGGAGTTTACGCAGTTAGGCAAAAAGTTAACGAAAACCCACTCTATGCA
TCAACATCAGAGCACGTCAACGTACTCCTAACGCGTACGGAAGGTAAACTGGTATGGAAG
ACACTCTCTGGTGACCCGTGGATAAAGACGCTGCAGAACCCACCGAAAGGAAACTTCAAG
GCAACTATTAAGGAGTGGGAGGTGGAGCACGCATCGATAATGGCGGGCATCTGCAGTCAC
CAAGTGACCTTTGACACGTTCCAAAACAAAGCCAACGTTTGCTGGGCTAAGAGCTTGGTC
CCTATCCTCGAAACAGCGGGGATAAAATTAAATGATAGGCAGTGGTCCCAGATAATTCAA
GCCTTCAAAGAAGACAAAGCATACTCACCCGAAGTAGCCCTGAATGAAATATGCACGCGC
ATGTATGGGGTGGATCTAGACAGCGGGCTATTCTCTAAACCGTTGGTATCTGTGTATTAC
GCGGATAACCATTGGGATAATAGGCCGGGAGGAAAGATGTTCGGATTCAACCCTGAGGCA
GCGTCCATTCTAGAAAGAAAGTACCCATTTACAAAAGGAAAGTGGAACATCAACAAGCAG
ATCTGCGTGACTACCAGGAGGATAGAAGACTTCAACCCTACCACCAACATTATACCGGTC
AACAGGAGACTACCACACTCATTAGTGGCCGAACACCGCCCAGTAAAAGGGGAAAGAATG
GAATGGCTGGTTAACAAGATAAACGGACATCATGTGCTCCTGGTTAGCGGCTATAACCTT
GCACTGCCTACTAAGAGAGTCACCTGGGTAGCGCCACTAGGTGTCCGCGGAGCGGACTAT
ACATACAACCTAGAGCTGGGTCTACCGGCAACACTTGGTAGGTATGACCTAGTGGTCATA
AACATCCACACACCTTTTCGCATACACCATTACCAACAGTGCGTAGATCACGCAATGAAA
CTGCAAATGCTAGGGGGTGACTCACTGAGACTGCTCAAACCGGGTGGCTCTCTATTGATC
AGAGCATACGGTTACGCAGATAGAACCAGCGAACGAGTCATCTGCGTACTGGGACGCAAG
TTTAGATCGTCTAGAGCATTGAAACCACCATGTATCACCAGTAATACTGAGATGTTTTTC
CTATTTAGCAATTTTGACAATGGCAGAAGGAATTTTACAACGCATGTCATGAACAATCAA
CTGAATGCAGCCTTTGTAGGACAGGCCACCCGAGCAGGATGTGCACCATCGTACCGGGTA
AAACGCATGGACATCGCGAAGAACGATGAAGAGTGCGTGGTCAACGCCGCCAACCCTCGC
GGGTTACCGGGTGACGGTGTTTGCAAGGCAGTATATAAAAAATGGCCGGAGTCCTTTAAA
AACAGTGCAACACCAGTAGGAACCGCAAAAACAGTTATGTGCGGTACATATCCAGTAATC
CACGCCGTAGGACCAAACTTCTCAAATTATTCGGAGTCTGAAGGGGACCGGGAATTGGCG
GCTGCCTATCGAGAAGTCGCAAAGGAAGTAACTAGACTGGGAGTAAATAGCGTAGCTATA
CCTCTCCTCTCCACAGGTGTATACTCAGGAGGGAAAGACAGGCTAACCCAGTCACTGAAC
CACCTCTTTACAGCCATGGACTCGACGGATGCAGACGTGGTCATCTACTGCCGAGACAAG
GAATGGGAGAAGAAAATATCTGAGGCCATACAGATGCGGACCCAAGTGGAGCTGCTGGAT
GAGCACATCTCCATAGACTGCGATGTCATTCGCGTGCACCCTGACAGTAGTTTGGCAGGC
AGAAAAGGATACAGCACCACGGAAGGCGCACTGTATTCATATCTAGAAGGGACACGTTTT
CACCAGACGGCAGTGGATATGGCAGAGATATATACCATGTGGCCAAAGCAAACAGAGGCC
AATGAGCAAGTCTGCCTATATGCCCTGGGGGAAAGTATTGAATCAATCAGGCAGAAATGC
CCGGTGGATGATGCAGACGCATCATCTCCCCCGAAAACCGTCCCGTGCCTTTGCCGTTAT
GCCATGACTCCTGAACGCGTCACCCGACTTCGCATGAACCATGTCACAAATATAATTGTG
TGTTCTTCATTTCCCCTTCCAAAGTACAAGATAGAAGGAGTGCAAAAAGTCAAATGCTCC
AAGGTAATGTTATTCGATCACAATGTGCCATCGCGCGTAAGTCCAAGGGAATACAGATCT
TCCCAGGAGTCTGTACAGGAAGTGAGTACGACAACGTCATTGACGCATAGCCAGTTTGAT
CTAAGCGCCGATGGCGAGACACTGCCTGTCCCGTCAGACCTGGATGCTGACGCCCCAGCC
CTAGAACCGGCCCTAGACGACGGGGCGATACATACGTTACCAACCACAATCGGAAACCTT
GCGGCCGTGTCTGACTGGGTAATGAGCACCGTACCTGTCGCGCCGCCTAGAAGAAGGAGA
GGGAGAAACCTGACTGTGATATGTGACGAGAGAGAAGGGAATATAACACCCATGGCTAGC
GTCCGATTCTTTAGAGCAGAGCTGTGTCCGGCCGTACAAGAAACAGCGGAGACGCGTGAC
ACAGCTATTTCCCTTCAGGCACCGCCAAGTACCACCATGGAACTGAGCCATCCACCGATC
TCCTTCGGAGCACCAAGCGAGACGTTCCCCATCACATTTGGGGACTTCGACGAAGGAGAA
ATCGAAAGCTTGTCTTCTGAGCTACTAACTTTCGGAGACTTCCTACCCGGTGAAGTGGAT
GATTTGACAGATAGCGACTGGTCCACGTGCCCAGACACGGACGACGAGTTATGACTAGAC
AGGGCAGGTGGGTATATATTCTCGTCGGACACTGGTCCAGGCCATTTACAACAGAAGTCG
GTACGCCAGTCAGTGCTGCCGGTAAACACCCTGGAGGAAGTCCACGAGGAGAAGTGTTAC
CCACCTAAGCTGGATGAATTAAAGGAGCAACTACTACTTAAGAAACTCCAGGAGAGTGCG
TCCACGGCCAATAGAAGCAGGTATCAATCACGCAAAGTGGAAAATATGAAAGCAACAATC
ATCCAGAGACTAAAGAGAGGCTGTAAACTGTATTTAATGGCAGAGACCCCGAAAGTCCCG
ACTTATCGGACCGTATACCCGGCGCCTGTGTACTCGCCTCCGATCAACGTCCGATTGTCC
AACCCCGAGTCCGCAGTGGCAGCATGTAATGAGTTCTTAGCTAGAAACTACCCAACTGTT
TCATCATACCAAATCACCGATGAGTATGATGCATATCTAGACATGGTGGACGGGTCGGAG
AGTTGCTTGGACCGAGCGACATTCAATCCGTCAAAACTTAGGAGCTACCCGAAACAACAT
GCTTATCACGCGCCTTCTATCAGAAGCGCTGTACCTTCCCCATTCCAGAACACACTACAG
AATGTACTGGCAGCAGCCACGAAAAGGAACTGCAACGTCACACAGATGAGGGAATTACCC
ACTTTGGACTCAGCAGTATTCAACGTGGAGTGTTTTAAAAAATTCGCATGCAACCGAGAA
TACTGGGAAGAATTTGCTGCCAGCCCTATCAGGATAACAACTGAGAATCTAACAACCTAT
GTCACTAAACTAAAGGGGCCAAAAGCAGCAGCGTTGTTTGCAAAAACCCATAATCTGCTG
CCACTGCAGGATGTACCAATGGATAGGTTCACAGTAGATATGAAAAGGGATGTGAAGGTA
ACTCCTGGTACAAAGCATACAGAGGAAAGGCCTAAGGTGCAGGTTATACAGGCGGCTGAA
CCCTTGGCAACAGCGTACCTATGTGGAATTCACAGAGAATTGGTTAGGAGATTGAACGCC
GTCCTCCTACCCAATGTGCATACACTATTTGACATGTCTGCCGAGGACTTCGATGCCATT
ATAGCCGCACACTTTAAGCCAGGAGACGCTGTTTTAGAAACGGACATAGCCTCCTTTGAT
AAGAGCCAGGATGATTCACTTGCGCTTACCGCCTTAATGCTGTTAGAAGATTTGGGAGTG
GATCACTCCCTGTTGGACTTGATAGAGGCTGCTTTTGGAGAGATTTCCAGCTGTCACCTG
CCGACAGGTACGCGCTTCAAGTTCGGCGCTATGATGAAATCCGGTATGTTCCTAACTCTG
TTCGTCAACACATTGTTAAATATCACCATCGCTAGCCGGGTGTTGGAAGATCGTCTGACA
AAATCTGCATGCGCGGCCTTCATCGGCGACGACAACATAATACATGGTGTCGTCTCCGAC
GAATTGATGGCAGCCAGATGCGCTACTTGGATGAACATGGAAGTGAAGATCATAGATGCA
GTTGTATCCCAGAAAGCTCCTTACTTTTGTGGAGGGTTTATACTGCATGATACTGTGACA
GGAACAGCTTGCAGAGTGGCGGACCCGCTAAAAAGGTTATTTAAACTGGGCAAACCGTTA
GCGGCAGGTGACGAACAAGACGAAGACAGAAGACGGGCGCTGGCTGATGAAGTAATCAGA
TGGCAACGAACAGGGCTAATAGATGAGCTGGAGAAAGCGGTGTACTCTAGGTACGAAGTG
CAGGGTATATCAGTTGCGGTAATGTCCATGGCCACCTTTGCAAGCTCCAGATCCAACTTC
GAGAAGCTCAGAGGACCCGTCATAACTTTGTACGGCGGTCCT---
>ADG95910
ATGGATTCT---GTGTACGTGGATATAGACGCTGACAGCGCCTTTTTGAAGGCCCTGCAA
CGTGCGTACCCCATGTTTGAGGTGGAACCTAGGCAGGTCACATCGAATGACCATGCTAAT
GCTAGAGCGTTCTCGCATCTAGCCATAAAACTAATAGAGCAGGAAATTGATCCCGACTCA
ACCATCCTGGATATAGGTAGTGCGCCAGCAAGGAGGATGATGTCGGACAGGAAGTACCAC
TGCGTTTGCCCGATGCGCAGCGCAGAAGATCCCGAGAGACTCGCTAATTATGCGAGAAAG
CTCGCATCTGCCGCAGGAAAAGTCCTGGACAGAAACATTTCTGGAAAGATCGGGGACTTA
CAAGCGGTGATGGCCGTGCCAGACACGGAGACGCCAACATTTTGCTTACACACAGATGTC
TCATGTAGACAGAGAGCAGACGTCGCGATATACCAAGACGTCTATGCTGTACACGCACCC
ACGTCGCTATATCACCAGGCGATTAAAGGAGTCCGAGTGGCGTACTGGGTAGGGTTCGAC
ACAACCCCGTTCATGTACAACGCTATGGCGGGTGCCTACCCCTCATACTCGACAAATTGG
GCGGATGAGCAGGTACTGAAGGCTAAGAACATAGGATTATGCTCAACAGACCTGACGGAA
GGTAGACGAGGCAAATTGTCTATCATGAGAGGGAAAAAGCTAAAACCGTGCGACCGTGTG
CTGTTCTCAGTAGGGTCAACGCTTTACCCGGAAAGCCGCATGCTACTTAAGAGCTGGCAC
CTACCATCGGTGTTCCATCTAAAGGGCAAGCTTAGCTTCACATGCCGCTGTGACACAGTG
GTTTCGTGTGAGGGCTACGTCGTTAAGAGAATAACGATGAGCCCAGGCCTTTATGGAAAA
ACCAYAGGGTATGCGGTAACCCACCACGCAGACGGATTCTTGATGTGCAAGACTACCGAC
ACGGTTGACGGCGAAAGAGTGTCATTCTCGGTGTGCACGTACGTGCCGGCGACCATTTGT
GATCAAATGACCGGCATCCTTGCTACAGAAGTCACGCCGGAGGATGCACAGAAGCTGTTG
GTGGGGCTGAACCAGAGAATAGTGGTTAACGGCAGAACGCAACGGAACACGAACACCATG
AAGAACTATCTACTTCCCGTGGTCGCCCAGGCCTTCAGTAAGTGGGCGAAGGAGTGCCGG
AAGGACATGGAAGATGAGAAGCTTCTGGGGGTCAGAGAAAGAACACTAACCTGCTGCTGT
CTGTGGGCATTTAAGAAGCAGAAAACACACACGGTCTACAAGAGGCCTGATACCCAGTCA
ATCCAGAAGGTTCAGGCCGAATTTGACAGCTTTGTAGTACCGGGTCTGTGGTCGTCCGGG
TTGTCAATCCCGTTGAGGACTAGAATCAAGTGGCTGTTACGCAAGGTGCCGAAAACAGAC
CTGATCCCATACAGCGGGAATGCCCAAGAAGCCCAGGATGCAGAAAAAGAAGCAGAGGAA
GAACGAGAAGCAGAACTGACTCATGAGGCTCTACCACCCCTACAGGCAGCACAGGAAGAT
GTCCAGGTCGAAATCGACGTGGAACAACTTGAGGATAGAGCTGGTGCTGGAATAATAGAG
ACTCCGAGAGGCGCTATTAAAGTTACTGCCCAACTAACAGACCACGTCGTGGGGGAGTAC
CTGGTACTTTCCCCGCAGACCGTACTACGCAGCCAGAAGCTCAGCCTGATCCACGCTTTA
GCGGAGCAAGTGAAGACGTGCACGCATAGCGGACGAGCAGGGAGGTATGCGGTCGAAGCG
TACGATGGCCGAGTCCTAGTGCCCTCAGGCTATGCAATTTCGCCTGAAGACTTCCAGAGT
CTAAGCGAAAGCGCAACGATGGTGTACAACGAAAGAGAGTTCGTAAACAGAAAGTTACAC
CACATTGCGATGCACGGACCAGCCCTGAACACTGACGAAGAGTCGTATGAGCTGGTGAGG
GCAGAGAGGACAGAACACGAGTACGTCTACGACGTGGACCAGAGAAGATGCTGTAAGAAG
GAAGAAGCTGCAGGATTGGTACTGGTGGGCGACTTGACTAATCCGCCCTACCACGAATTC
GCATACGAAGGGCTAAAAATTCGCCCCGCTTGCCCATACAAAATTGCAGTCATAGGAGTC
TTCGGGGTACCAGGATCTGGTAAGTCAGCCATTATCAAGAACCTAGTTACCAGGCAAGAC
CTGGTGACTAGCGGAAAGAAAGAAAACTGCCAAGAAATCAGCACCGACGTGATGAGACAG
AGAGGTCTAGAAATATCTGCACGTACGGTTGATTCGCTGCTCTTGAATGGATGCAATAGA
CCAGTCGACGTGTTGTACGTAGACGAGGCGTTTGCGTGCCACTCTGGAACGTTACTTGCT
TTGATCGCCTTGGTGAGACCAAGACAGAAAGTTGTACTTTGTGGTGACCCGAAGCAGTGC
GGCTTCTTCAATATGATGCAGATGAAAGTCAACTACAATCATAACATCTGCACCCAAGTG
TACCACAAAAGTATCTCCAGGCGGTGTACACTGCCTGTGACTGCCATTGTGTCGTCGTTG
CATTACGAAGGCAAAATGCGCACTACGAATGAGTACAACATGCCGATTGTAGTGGACACT
ACGGGCTCAACGAAACCTGACCCTGGAGACCTCGTGTTAACGTGCTTCAGAGGGTGGGTT
AAACAACTGCAAATTGACTATCGTGGACACGAGGTCATGACAGCAGCCGCATCCCAAGGG
TTAACCAGAAAAGGAGTTTACGCAGTTAGGCAAAAAGTTAACGAAAACCCACTCTATGCA
TCAACATCAGAGCACGTCAACGTACTCCTAACGCGTACGGAAGGTAAACTGGTATGGAAG
ACACTCTCTGGTGACCCGTGGATAAAGACGCTGCAGAACCCACCGAAAGGAAACTTCAAG
GCAACTATTAAGGAGTGGGAGGTGGAGCACGCATCGATAATGGCGGGCATCTGCAGTCAC
CAAGTGACCTTTGACACGTTCCAAAACAAAGCCAACGTTTGCTGGGCTAAGAGCTTGGTC
CCTATCCTCGAAACAGCGGGGATAAAACTAAATGATAGGCAGTGGTCCCAGATAATTCAA
GCCTTCAAAGAAGACAAAGCATACTCACCCGAAGTAGCCCTGAATGAAATATGCACGCGC
ATGTATGGGGTGGATCTAGACAGCGGGCTATTCTCTAAACCGTTGGTATCTGTGTACTAC
GCGGATAACCATTGGGATAATAGGCCGGGAGGAAAGATGTTCGGATTCAACCCTGAGGCA
GCGTCCATTCTAGAAAGAAAGTACCCATTTACAAAAGGAAAGTGGAACATCAACAAGCAG
ATCTGCGTGACTACCAGGAGGATAGAAGACTTCAACCCTACCACCAACATTATACCGGTC
AACAGGAGACTACCACACTCATTAGTGGCCGAACACCGCCCAGTAAAAGGGGAAAGAATG
GAATGGCTGGTTAACAAGATAAACGGACATCATGTGCTCCTGGTTAGCGGCTATAACCTT
GCACTGCCTACTAAGAGAGTCACCTGGGTAGCGCCACTAGGTGTCCGCGGAGCGGACTAT
ACATACAACCTAGAGCTGGGTCTACCGGCAACACTTGGTAGGTATGACCTAGTGGTCATA
AACATCCACACACCTTTTCGCATACACCATTACCAACAGTGCGTAGATCACGCAATGAAA
CTGCAAATGCTAGGGGGTGACTCACTGAGACTGCTCAAACCGGGTGGCTCTCTATTGATC
AGAGCATACGGTTACGCAGATAGAACCAGTGAACGAGTCATCTGCGTACTGGGACGCAAG
TTTAGATCGTCTAGAGCATTGAAACCACCATGTATCACCAGTAATACTGAGATGTTTTTC
CTATTTAGCAATTTTGACAATGGCAGAAGGAATTTTACAACGCATGTCATGAACAATCAA
CTGAATGCAGCCTTTGTAGGACAGGCCACCCGAGCAGGATGTGCACCATCGTACCGGGTA
AAACGCATGGACATCGCGAAGAACGATGAAGAGTGCGTGGTCAACGCCGCCAACCCTCGC
GGGTTACCGGGTGACGGTGTTTGCAAGGCAGTATATAAAAAATGGCCGGAGTCCTTTAAA
AACAGTGCAACACCAGTAGGAACCGCAAAAACAGTTATGTGCGGTACATATCCAGTAATC
CACGCCGTAGGACCAAACTTCTCAAATTATTCGGAGTCTGAAGGGGACCGGGAATTGGCG
GCTGCCTATCGAGAAGTCGCAAAGGAAGTAACTAGACTGGGAGTAAATAGCGTAGCTATA
CCTCTCCTCTCCACAGGTGTATACTCAGGAGGGAAAGACAGGCTAACCCAGTCACTGAAC
CACCTCTTTACAGCCATGGACTCGACGGATGCAGACGTGGTCATCTACTGCCGAGACAAG
GAATGGGAGAAGAAAATATCTGAGGCCATACAGATGCGGACCCAAGTGGAGCTGCTGGAT
GAGCACATCTCCATAGACTGCGATGTCATTCGCGTGCACCCTGACAGTAGTTTGGCAGGC
AGAAAAGGATACAGCACCACGGAAGGCGCACTGTATTCATATCTAGAAGGGACACGTTTT
CACCAGACGGCAGTGGATATGGCAGAGATATATACCATGTGGCCAAAGCAAACAGAGGCC
AATGAGCAAGCCTGCCTATATGCCCTGGGGGAAAGTATTGAATCAATCAGGCAGAAATGC
CCGGTGGATGATGCAGACGCATCATCTCCCCCGAAAACCGTCCCGTGCCTTTGCCGTTAT
GCCATGACTCCTGAACGCGTCACCCGACTTCGCATGAACCATGTCACAAATATAATTGTG
TGTTCTTCATTTCCCCTTCCAAAGTACAAGATAGAAGGAGTGCAAAAAGTCAAATGCTCC
AAGGTAATGTTATTCGATCACAATGTGCCATCGCGCGTAAGTCCAAGGGAATACAGATCT
TCCCAGGAGTCTGTACAGGAAGTGAGTACGACAACGTCATTGACGCATAGCCAGTTTGAT
CTAAGCGCCGATGGCGAGACACTGCCTGTCCCGTCAGACCTGGATGCTGACGCCCCAGCC
CTAGAACCGGCCCTAGACGACGGGGCGATACATACGTTACCAACCACAATTGGAAACCTT
GCGGCCGTGTCTGACTGGGTAATGAGCACCGTACCTGTCGCGCCGCCTAGAAGAAGGAGA
GGGAGAAACCTGACTGTGATATGTGACGAGAGAGAAGGGAATATAACACCCATGGCTAGC
GTCCGATTCTTTAGAGCAGAGATGTGTCCGGCCGTACAAGAAACAGCGGAGACGCGTGAC
ACAGCTATTTCCCTTCAGGCACCGCCAAGTACCATCATGGAACTGAGCCATCCACCGATC
TCCTTCGGAGCACCAAGCGAGACGTTCCCCATCACATTTGGGGACTTCGACGAAGGAGAA
ATCGAAAGCTTGTCTTCTGAGCTACTAACTTTCGGAGACTTCCTACCCGGTGAAGTGGAT
GATTTGACAGATAGCGACTGGTCCACGTGCCCAGACACGGACGACGAGTTATGACTAGAC
AGGGCAGGTGGGTATATATTCTCGTCGGACACTGGTCCAGGCCATTTACAACAGAAGTCG
GTACGCCAGTCAGTGCTGCCGGTAAACACCCTGGAGGAAGTCCACGAGGAGAAGTGTTAC
CCACCTAAGCTGGATGAATTAAAGGAGCAACTACTACTTAAGAAACTCCAGGAGAGTGCG
TCCACGGCCAATAGAAGCAGGTATCAATCACGCAAAGTGGAAAATATGAAAGCAACAATC
ATCCAGAGACTAAAGAGAGGCTGTAAACTGTATTTAATGGCAGAGACCCCGAAAGTCCCG
ACTTATCGGACCGTATACCCGGCGCCTGTGTACTCGCCTCCGATCAACGTCCGATTGTCC
AACCCCGAGTCCGCAGTGGCAGCATGTAATGAGTTCTTAGCTAGAAACTACCCAACTGTT
TCATCATACCAAATCACCGATGAGTATGATGCATATCTAGACATGGTGGACGGGTCGGAG
AGTTGCTTGGACCGAGCGACATTCAATCCGTCAAAACTTAGGAGCTACCCGAAACAACAT
GCTTATCACGCGCCTTCTATCAGAAGCGCTGTACCTTCCCCATTCCAGAACACACTACAG
AATGTACTGGCAGCAGCCACGAAAAGGAACTGCAACGTCACACAGATGAGGGAATTACCC
ACTCTGGACTCAGCAGTATTCAACGTGGAGTGTTTTAAAAAATTCGCATGCAACCGAGAA
TACTGGGAAGAATTTGCTGCCAGCCCTATCAGGATAACAACTGAGAATCTAACAACCTAT
GTCACTAAACTAAAGGGGCCAAAAGCAGCAGCGTTGTTTGCAAAAACCCATAATCTGCTG
CCACTGCAGGATGTACCAATGGATAGGTTCACAGTAGATATGAAAAGGGATGTGAAGGTA
ACTCCTGGTACAAAGCATACAGAGGAAAGGCCTAAGGTGCAGGTTATACAGGCGGCTGAA
CCCTTGGCAACAGCGTACCTATGTGGAATTCACAGAGAATTGGTTAGGAGATTGAACGCC
GTCCTCCTACCCAATGTGCATACACTATTTGACATGTCTGCCGAGGACTTCGATGCCATT
ATAGCCGCACACTTTAAGCCAGGAGACGCTGTTTTAGAAACGGACATAGCCTCCTTTGAT
AAGAGCCAGGATGATTCACTTGCGCTTACCGCCTTAATGCTGTTAGAAGATTTGGGAGTG
GATCACTCCCTGTTGGACTTGATAGAGGCTGCTTTTGGAGAGATTTCCAGCTGTCACCTG
CCGACAGGTACGCGCTTCAAGTTCGGCGCTATGATGAAATCCGGTATGTTCCTAACTCTG
TTCGTCAACACATTGTTAAATATCACTATCGCTAGCCGGGTGTTGGAAGATCGTCTGACA
AAATCTGCATGCGCGGCCTTCATCGGCGACGACAACATAATACATGGTGTCGTCTCCGAC
GAATTGATGGCAGCCAGATGCGCTACTTGGATGAACATGGAAGTGAAGATCATAGATGCA
GTTGTATCCCAGAAAGCTCCTTACTTTTGTGGAGGGTTTATACTGCATGATACTGTGACA
GGAACAGCTTGCAGAGTGGCGGACCCGCTAAAAAGGTTATTTAAACTGGGCAAACCGTTA
GCGGCAGGTGACGAACAAGACGAAGACAGAAGACGGGCGCTGGCTGATGAAGTAATCAGA
TGGCAACGAACAGGGCTAATAGATGAGCTGGAGAAAGCGGTGTACTCTAGGTACGAAGTG
CAGGGTATATCAGTTGCGGTAATGTCCATGGCCACCTTTGCAAGCTCCAGATCCAACTTC
GAGAAGCTCAGAGGACCCGTCATAACTTTGTACGGCGGTCCT---
>ADG95892
ATGGATTCT---GTGTACGTGGATATAGACGCTGACAGCGCCTTTTTGAAGGCCCTGCAA
CGTGCGTACCCCATGTTTGAGGTGGAACCTAGGCAGGTCACATCGAATGACCATGCTAAT
GCTAGAGCGTTCTCGCATCTAGCCATAAAACTAATAGAGCAGGAAATTGATCCCGACTCA
ACCATCCTGGATATAGGTAGTGCGCCAGCAAGGAGGATGATGTCGGACAGGAAGTACCAC
TGCGTTTGCCCGATGCGCAGCGCAGAAGATCCCGAGAGACTCGCTAATTATGCGAGAAAG
CTCGCATCTGCCGCAGGAAAAGTCCTGGACAGAAACATTTCTGGAAAGATCGGGGACTTA
CAAGCGGTGATGGCCGTGCCAGACACGGAGACGCCAACATTTTGCTTACACACAGATGTC
TCATGTAGACAGAGAGCAGACGTCGCGATATACCAAGACGTCTATGCTGTACACGCACCC
ACGTCGCTATATCACCAGGCGATTAAAGGAGTCCGAGTGGCGTACTGGGTAGGGTTCGAC
ACAACCCCGTTCATGTACAACGCTATGGCGGGTGCCTACCCCTCATACTCGACAAATTGG
GCGGATGAGCAGGTACTGAAGGCTAAGAACATAGGATTATGCTCAACAGACCTGACGGAA
GGTAGACGAGGCAAATTGTCTATCATGAGAGGGAAAAAGCTAAAACCGTGCGACCGTGTG
CTGTTCTCAGTAGGGTCAACGCTTTACCCGGAAAGCCGCATGCTACTTAAGAGCTGGCAC
CTACCATCGGTGTTCCATCTAAAGGGCAAGCTTAGCTTCACATGCCGCTGTGACACAGTG
GTTTCGTGTGAGGGCTACGTCGTTAAGAGAATAACGATGAGCCCAGGCCTTTATGGAAAA
ACCACAGGGTATGCGGTAACCCACCACGCAGACGGATTCTTGATGTGCAAGACTACCGAC
ACGGTTGACGGCGAAAGAGTGTCATTCTCGGTGTGCACGTACGTGCCGGCGACCATTTGT
GATCAAATGACCGGCATCCTTGCTACAGAAGTCACGCCGGAGGATGCACAGAAGCTGTTG
GTGGGGCTGAACCAGAGAATAGTGGTTAACGGCAGAACGCAACGGAACACGAACACCATG
AAGAACTATCTACTTCCCGTGGTCGCCCAGGCCTTCAGTAAGTGGGCGAAGGAGTGCCGG
AAGGACATGGAAGATGAGAAGCTTCTGGGGGTCAGAGAAAGAACACTAACCTGCTGCTGT
CTGTGGGCATTTAAGAAGCAGAAAACACACACGGTCTACAAGAGGCCTGATACCCAGTCA
ATCCAGAAGGTTCAGGCCGAATTTGACAGCTTTGTAGTACCGGGTCTGTGGTCGTCCGGG
TTGTCAATCCCGTTGAGGACTAGAATCAAGTGGCTGTTACGCAAGGTGCCGAAAACAGAC
CTGATCCCATACAGCGGGAATGCCCAAGAAGCCCAGGATGCAGAAAAAGAAGCAGAGGAA
GAACGAGAAGCAGAACTGACTCATGAGGCTCTACCACCCCTACAGGCAGCACAGGAAGAT
GTCCAGGTCGAAATCGACGTGGAACAACTTGAGGATAGAGCTGGTGCTGGAATAATAGAG
ACTCCGAGAGGCGCTATTAAAGTTACTGCCCAACTAACAGACCACGTCGTGGGGGAGTAC
CTGGTACTTTCCCCGCAGACCGTACTACGCAGCCAGAAGCTCAGCCTGATCCACGCTTTA
GCGGAGCAAGTGAAGACGTGCACGCATAGCGGACGAGCAGGGAGGTATGCGGTCGAAGCG
TACGATGGCCGAGTCCTAGTGCCCTCAGGCTATGCAATTTCGCCTGAAGACTTCCAGAGT
CTAAGCGAAAGCGCAACGATGGTGTACAACGAAAGAGAGTTCGTAAACAGAAAGTTACAC
CACATTGCGATGCACGGACCAGCCCTGAACACTGACGAAGAGTCGTATGAGCTGGTGAGG
GCAGAGAGGACAGAACACGAGTACGTCTACGACGTGGACCAGAGAAGATGCTGTAAGAAG
GAAGAAGCTGCAGGATTGGTACTGGTGGGCGACTTGACTAATCCGCCCTACCACGAATTC
GCATACGAAGGGCTAAAAATTCGCCCCGCTTGCCCATACAAAATTGCAGTCATAGGAGTC
TTCGGGGTACCAGGATCTGGTAAGTCAGCCATTATCAAGAACCTAGTTACCAGGCAAGAC
CTGGTGACTAGCGGAAAGAAAGAAAACTGCCAAGAAATCAGCACCGACGTGATGAGACAG
AGAGGTCTAGAAATATCTGCACGTACGGTTGATTCGCTGCTCTTGAATGGATGCAATAGA
CCAGTCGACGTGTTGTACGTAGACGAGGCGTTTGCGTGCCACTCTGGAACGTTACTTGCT
TTGATCGCCTTGGTGAGACCAAGACAGAAAGTTGTACTTTGTGGTGACCCGAAGCAGTGC
GGCTTCTTCAATATGATGCAGATGAAAGTCAACTACAATCATAACATCTGCACCCAAGTG
TACCACAAAAGTATCTCCAGGCGGTGTACACTGCCTGTGACTGCCATTGTGTCGTCGTTG
CATTACGAAGGCAAAATGCGCACTACGAATGAGTACAACATGCCGATTGTAGTGGACACT
ACGGGCTCAACGAAACCTGACCCTGGAGACCTCGTGTTAACGTGCTTCAGAGGGTGGGTT
AAACAACTGCAAATTGACTATCGTGGACACGAGGTCATGACAGCAGCCGCATCCCAAGGG
TTAACCAGAAAAGGAGTTTACGCAGTTAGGCAAAAAGTTAACGAAAACCCACTCTATGCA
TCAACATCAGAGCACGTCAACGTACTCCTAACGCGTACGGAAGGTAAACTGGTATGGAAG
ACACTCTCTGGTGACCCGTGGATAAAGACGCTGCAGAACCCACCGAAAGGAAACTTCAAG
GCAACTATTAAGGAGTGGGAGGTGGAGCACGCATCGATAATGGCGGGCATCTGCAGTCAC
CAAGTGACCTTTGACACGTTCCAAAACAAAGCCAACGTTTGCTGGGCTAAGAGCTTGGTC
CCTATCCTCGAAACAGCGGGGATAAAACTAAATGATAGGCAGTGGTCCCAGATAATTCAA
GCCTTCAAAGAAGACAAAGCATACTCACCCGAAGTAGCCCTGAATGAAATATGCACGCGC
ATGTATGGGGTGGATCTAGACAGCGGGCTATTCTCTAAACCGTTGGTATCTGTGTACTAC
GCGGATAACCATTGGGATAATAGGCCGGGAGGAAAGATGTTCGGATTCAACCCTGAGGCA
GCGTCCATTCTAGAAAGAAAGTACCCATTTACAAAAGGAAAGTGGAACATCAACAAGCAG
ATCTGCGTGACTACCAGGAGGATAGAAGACTTCAACCCTACCACCAACATTATACCGGTC
AACAGGAGACTACCACACTCATTAGTGGCCGAACACCGCCCAGTAAAAGGGGAAAGAATG
GAATGGCTGGTTAACAAGATAAACGGACATCATGTGCTCCTGGTTAGCGGCTATAACCTT
GCACTGCCTACTAAGAGAGTCACCTGGGTAGCGCCACTAGGTGTCCGCGGAGCGGACTAT
ACATACAACCTAGAGCTGGGTCTACCGGCAACACTTGGTAGGTATGACCTAGTGGTCATA
AACATCCACACACCTTTTCGCATACACCATTACCAACAGTGCGTAGATCACGCAATGAAA
CTGCAAATGCTAGGGGGTGACTCACTGAGACTGCTCAAACCGGGTGGCTCTCTATTGATC
AGAGCATACGGTTACGCAGATAGAACCAGTGAACGAGTCATCTGCGTACTGGGACGCAAG
TTTAGATCGTCTAGAGCATTGAAACCACCATGTATCACCAGTAATACTGAGATGTTTTTC
CTATTTAGCAATTTTGACAATGGCAGAAGGAATTTTACAACGCATGTCATGAACAATCAA
CTGAATGCAGCCTTTGTAGGACAGGCCACCCGAGCAGGATGTGCACCATCGTACCGGGTA
AAACGCATGGACATCGCGAAGAACGATGAAGAGTGCGTGGTCAACGCCGCCAACCCTCGC
GGGTTACCGGGTGACGGTGTTTGCAAGGCAGTATATAAAAAATGGCCGGAGTCCTTTAAA
AACAGTGCAACACCAGTAGGAACCGCAAAAACAGTTATGTGCGGTACATATCCAGTAATC
CACGCCGTAGGACCAAACTTCTCAAATTATTCGGAGTCTGAAGGGGACCGGGAATTGGCG
GCTGCCTATCGAGAAGTCGCAAAGGAAGTAACTAGACTGGGAGTAAATAGCGTAGCTATA
CCTCTCCTCTCCACAGGTGTATACTCAGGAGGGAAAGACAGGCTAACCCAGTCACTGAAC
CACCTCTTTACAGCCATGGACTCGACGGATGCAGACGTGGTCATCTACTGCCGAGACAAG
GAATGGGAGAAGAAAATATCTGAGGCCATACAGATGCGGACCCAAGTGGAGCTGCTGGAT
GAGCACATCTCCATAGACTGCGATGTCATTCGCGTGCACCCTGACAGTAGTTTGGCAGGC
AGAAAAGGATACAGCACCACGGAAGGCGCACTGTATTCATATCTAGAAGGGACACGTTTT
CACCAGACGGCAGTGGATATGGCAGAGATATATACCATGTGGCCAAAGCAAACAGAGGCC
AATGAGCAAGCCTGCCTATATGCCCTGGGGGAAAGTATTGAATCAATCAGGCAGAAATGC
CCGGTGGATGATGCAGACGCATCATCTCCCCCGAAAACCGTCCCGTGCCTTTGCCGTTAT
GCCATGACTCCTGAACGCGTCACCCGACTTCGCATGAACCATGTCACAAATATAATTGTG
TGTTCTTCATTTCCCCTTCCAAAGTACAAGATAGAAGGAGTGCAAAAAGTCAAATGCTCC
AAGGTAATGTTATTCGATCACAATGTGCCATCGCGCGTAAGTCCAAGGGAATACAGATCT
TCCCAGGAGTCTGTACAGGAAGTGAGTACGACAACGTCATTGACGCATAGCCAGTTTGAT
CTAAGCGCCGATGGCGAGACACTGCCTGTCCCGTCAGACCTGGATGCTGACGCCCCAGCC
CTAGAACCGGCCCTAGACGACGGGGCGATACATACGTTACCAACCACAATTGGAAACCTT
GCGGCCGTGTCTGACTGGGTAATGAGCACCGTACCTGTCGCGCCGCCTAGAAGAAGGAGA
GGGAGAAACCTGACTGTGATATGTGACGAGAGAGAAGGGAATATAACACCCATGGCTAGC
GTCCGATTCTTTAGAGCAGAGATGTGTCCGGCCGTACAAGAAACAGCGGAGACGCGTGAC
ACAGCTATTTCCCTTCAGGCACCGCCAAGTACCATCATGGAACTGAGCCATCCACCGATC
TCCTTCGGAGCACCAAGCGAGACGTTCCCCATCACATTTGGGGACTTCGACGAAGGAGAA
ATCGAAAGCTTGTCTTCTGAGCTACTAACTTTCGGAGACTTCCTACCCGGTGAAGTGGAT
GATTTGACAGATAGCGACTGGTCCACGTGCCCAGACACGGACGACGAGTTATGACTAGAC
AGGGCAGGTGGGTATATATTCTCGTCGGACACTGGTCCAGGCCATTTACAACAGAAGTCG
GTACGCCAGTCAGTGCTGCCGGTAAACACCCTGGAGGAAGTCCACGAGGAGAAGTGTTAC
CCACCTAAGCTGGATGAATTAAAGGAGCAACTACTACTTAAGAAACTCCAGGAGAGTGCG
TCCACGGCCAATAGAAGCAGGTATCAATCACGCAAAGTGGAAAATATGAAAGCAACAATC
ATCCAGAGACTAAAGAGAGGCTGTAAACTGTATTTAATGGCAGAGACCCCGAAAGTCCCG
ACTTATCGGACCGTATACCCGGCGCCTGTGTACTCGCCTCCGATCAACGTCCGATTGTCC
AACCCCGAGTCCGCAGTGGCAGCATGTAATGAGTTCTTAGCTAGAAACTACCCAACTGTT
TCATCATACCAAATCACCGATGAGTATGATGCATATCTAGACATGGTGGACGGGTCGGAG
AGTTGCTTGGACCGAGCGACATTCAATCCGTCAAAACTTAGGAGCTACCCGAAACAACAT
GCTTATCACGCGCCTTCTATCAGAAGCGCTGTACCTTCCCCATTCCAGAACACACTACAG
AATGTACTGGCAGCAGCCACGAAAAGGAACTGCAACGTCACACAGATGAGGGAATTACCC
ACTCTGGACTCAGCAGTATTCAACGTGGAGTGTTTTAAAAAATTCGCATGCAACCGAGAA
TACTGGGAAGAATTTGCTGCCAGCCCTATCAGGATAACAACTGAGAATCTAACAACCTAT
GTCACTAAACTAAAGGGGCCAAAAGCAGCAGCGTTGTTTGCAAAAACCCATAATCTGCTG
CCACTGCAGGATGTACCAATGGATAGGTTCACAGTAGATATGAAAAGGGATGTGAAGGTA
ACTCCTGGTACAAAGCATACAGAGGAAAGGCCTAAGGTGCAGGTTATACAGGCGGCTGAA
CCCTTGGCAACAGCGTACCTATGTGGAATTCACAGAGAATTGGTTAGGAGATTGAACGCC
GTCCTCCTACCCAATGTGCATACACTATTTGACATGTCTGCCGAGGACTTCGATGCCATT
ATAGCCGCACACTTTAAGCCAGGAGACGCTGTTTTAGAAACGGACATAGCCTCCTTTGAT
AAGAGCCAGGATGATTCACTTGCGCTTACCGCCTTAATGCTGTTAGAAGATTTGGGAGTG
GATCACTCCCTGTTGGACTTGATAGAGGCTGCTTTTGGAGAGATTTCCAGCTGTCACCTG
CCGACAGGTACGCGCTTCAAGTTCGGCGCTATGATGAAATCCGGTATGTTCCTAACTCTG
TTCGTCAACACATTGTTAAATATCACTATCGCTAGCCGGGTGTTGGAAGATCGTCTGACA
AAATCTGCATGCGCGGCCTTCATCGGCGACGACAACATAATACATGGTGTCGTCTCCGAC
GAATTGATGGCAGCCAGATGCGCTACTTGGATGAACATGGAAGTGAAGATCATAGATGCA
GTTGTATCCCAGAAAGCTCCTTACTTTTGTGGAGGGTTTATACTGCATGATACTGTGACA
GGAACAGCTTGCAGAGTGGCGGACCCGCTAAAAAGGTTATTTAAACTGGGCAAACCGTTA
GCGGCAGGTGACGAACAAGACGAAGACAGAAGACGGGCGCTGGCTGATGAAGTAATCAGA
TGGCAACGAACAGGGCTAATAGATGAGCTGGAGAAAGCGGTGTACTCTAGGTACGAAGTG
CAGGGTATATCAGTTGCGGTAATGTCCATGGCCACCTTTGCAAGCTCCAGATCCAACTTC
GAGAAGCTCAGAGGACCCGTCATAACTTTGTACGGCGGTCCT---
>ABN04201
ATGGATTCT---GTGTACGTGGACATAGACGCTGACAGCGCCTTTTTGAAGGCCCTGCAA
CGTGCGTACCCCATGTTTGAGGTGGAACCTAGGCAGGTCACATCGAATGACCATGCTAAT
GCTAGAGCGTTCTCGCATCTAGCCATAAAACTAATAGAGCAGGAAATTGATCCCGACTCA
ACCATCCTGGATATAGGTAGTGCGCCAGCAAGGAGGATGATGTCGGACAGGAAGTACCAC
TGCGTTTGCCCGATGCGCAGCGCAGAAGATCCCGAGAGACTCGCTAATTATGCGAGAAAG
CTCGCATCTGCCGCAGGAAAAGTCCTGGACAGAAACATTTCTGGAAAGATCGGGGACTTA
CAAGCGGTGATGGCCGTGCCAGACACGGAGACGCCAACATTTTGCTTACACACAGATGTC
TCATGTAGACAGAGAGCAGACGTCGCGATATACCAAGACGTCTATGCTGTACACGCACCC
ACGTCGCTATACCACCAGGCGATTAAAGGAGTCCGAGTGGCGTACTGGGTAGGGTTCGAC
ACAACCCCGTTCATGTACAACGCTATGGCGGGTGCCTACCCCTCATACTCGACAAATTGG
GCGGATGAGCAGGTACTGAAGGCTAAGAACATAGGATTATGTTCAACAGACCTGACGGAA
GGTAGACGAGGCAAATTGTCTATTATGAGAGGGAAAAAGCTAAAACCGTGCGACCGTGTG
CTGTTCTCAGTAGGGTCAACGCTTTACCCGGAAAGCCGCACGCTACTTAAGAGTTGGCAC
CTACCATCGGTGTTCCATCTAAAGGGCAAGCTTAGCTTCACATGCCGCTGTGACACAGTG
GTTTCGTGTGAGGGCTACGTCGTTAAGAGAATAACGATGAGCCCAGGCCTTTATGGAAAA
ACCACAGGGTATGCGGTAACCCACCACGCAGATGGATTCTTGATGTGCAAGACTACCGAC
ACGGTTGACGGCGAAAGAGTGTCATTCTCGGTGTGCACGTACGTGCCGGCTACCATTTGT
GATCAAATGACCGGCATCCTTGCTACAGAAGTCACGCCGGAGGATGCACAGAAGCTGTTG
GTGGGGCTGAACCAGAGAATAGTGGTTAACGGCAGAACGCAACGGAACACAAACACCATG
AAGAACTACCTGCTTCCCGTGGTCGCCCAGGCCTTCAGTAAGTGGGCAAAGGAGTGCCGG
AAGGATATGGAAGATGAGAAGCTTCTGGGGGTCAGAGAAAGAACACTAACCTGCTGCTGT
CTATGGGCATTCAAGAAGCAGAAAACACACACGGTCTACAAGAGGCCTGATACCCAGTCA
ATCCAGAAGGTTCAGGCCGAATTTGACAGCTTTGTAGTACCGGGCCTGTGGTCGTCCGGG
TTATCAATCCCGTTGAGGACCAGAATCAAGTGGTTGTTACGCAAGGTGCCGAAAACCGAC
CTGATCCCATACAGCGGGAATGCCCAAGAAGCCCAGGATGCAGAAAAAGAAGCAGAGGAA
GAACGAGAAGCAGAACTGACTCATGAAGCCCTACCACCCCTACAGGCAGCACAGGAAGAT
GTCCAGGTCGAAATCGACGTGGAACAGCTTGAGGACAGAGCTGGTGCAGGAATAATAGAG
ACTCCGAGAGGCGCTATCAAAGTTACTGCCCAACTAACAGACCACGTCGTGGGGGAGTAC
CTGGTACTTTCCCCGCAGACCGTACTACGCAGCCAGAAGCTCAGCCTGATCCACGCCTTG
GCGGAGCAAGTGAAGACGTGTACGCACAGCGGACGAGCAGGGAGGTATGCGGTCGAAGCG
TACGATGGCCGAGTCCTAGTGCCCTCAGGCTATGCAATCTCGCCTGAAGACTTCCAGAGT
CTAAGCGAAAGCGCAACGATGGTGTACAACGAAAGAGAGTTCGTAAATAGAAAGTTACAC
CACATTGCGATGCACGGACCAGCCCTGAACACTGACGAAGAGTCGTATGAGCTGGTGAGG
GCAGAGAGGACAGAACACGAGTACGTCTACGACGTGGACCAAAGAAGATGCTGTAAGAAG
GAAGAAGCTGCAGGACTGGTACTGGTGGGCGACTTGACTAATCCGCCCTACCACGAATTC
GCATATGAAGGGCTAAAAATCCGCCCCGCCTGCCCATACAAAACTGCAGTCATAGGAGTC
TTCGGGGTACCAGGATCTGGCAAGTCAGCCATTATCAAGAACCTAGTTACCAGGCAAGAC
CTGGTGACTAGCGGAAAGAAAGAAAACTGCCAAGAAATCAGCACCGACGTGATGAGACAG
AGAGGTCTAGAGATACCTGCACGTACGGTTGATTCGCTGCTCTTGAATGGATGCAACAGA
CCAGTCGACGTGTTGTACGTAGACGAGGCGTTTGCGTGCCACTCTGGAACGTTACTTGCT
TTGATCGCCTTGGTGAGACCAAGACAGAAAGTTGTACTTTGTGGTGACCCGAAGCAGTGC
GGCTTCTTCAATATGATGCAGATGAAAGTCAACTACAATCATAACATCTGCACCCAAGTG
TACCACAAAAGTATCTCCAGGCGGTGTACACTGCCTGTGACTGCCATTGTGTCATCGTTG
CATTACGAAGGCAAAATGCGCACTACGAATGAGTACAACATGCCGATTGTAGTGGACACT
ACAGGCTCAACGAAACCTGACCCTGGAGACCTCGTGTTAACGTGCTTCAGAGGGTGGGTT
AAACAATTGCAAATTGACTATCGTGGACACGAGGTCATGACAGCAGCCGCATCCCAAGGG
TTAACCAGAAAAGGAGTTTACGCAGTTAGGCAAAAAGTTAACGAAAACCCACTCTATGCA
TCAACATCAGAGCACGTCAACGTACTCCTAACGCGTACGGAAGGTAAACTGGTATGGAAG
ACACTCTCTGGTGACCCGTGGATAAAGACGCTGCAGAACCCACCGAAAGGAAACTTCAAA
GCAACTATTAAGGAGTGGGAGGTGGAGCACGCATCGATAATGGCGGGCATCTGCAGTCAC
CAAGTGACCTTTGATACATTCCAAAACAAAGCTAACGTTTGCTGGGCTAAGAGCTTGGTC
CCTATCCTCGAAACAGCGGGGATAACACTAAATGATAGGCAGTGGTCCCAGATAATTCAA
GCCTTCAAAGAAGACAAAGCGTACTCACCCGAAGTAGCCCTGAATGAAATATGCACGCGC
ATGTATGGGGTGGATCTAGACAGCGGGCTATTTTCTAAACCGTTGGTATCTGTGTATTAC
GCGGATAACCATTGGGATAACAGGCCGGGAGGGAAGATGTTCGGATTCAACCCTGAGGCA
GCGTCCATTCTAGAAAGAAAGTACCCATTTACAAAAGGAAAGTGGAACATCAACAAGCAG
ATCTGCGTGACCACCAGGAGGATAGAAGACTTCAACCCTACTACCAACATTATACCGGTC
AACAGGAGACTACCACACTCATTAGTGGCCGAACACCGCCCAGTAAAAGGGGAAAGAATG
GAATGGCTGGTTAACAAGATAAACGGACACCACGTGCTCCTGGTTAGCGGCTATAACCTT
GCACTGCCTACTAAGAGAGTCACCTGGGTAGCGCCACTAGGTGTCCGCGGAGCGGACTAT
ACATACAACTTAGAGCTGGGTCTACCAGCAACACTTGGTAGGTATGACCTAGTGGTCATA
AACATCCACACACCTTTTCGCATACACCACTACCAACAGTGCGTAGATCACGCAATGAAA
CTGCAAATGCTAGGGGGTGACTCACTGAGACTGCTCAAACCGGGTGGCTCTCTATTGATC
AGAGCATACGGTTACGCAGATAGAACCAGTGAACGAGTCATCTGCGTACTGGGACGCAAG
TTTAGATCGTCTAGAGCATTGAAACCACCATGTGTCACCAGTAATACTGAGATGTTTTTC
CTATTTAGCAATTTTGACAATGGCAGAAGGAATTTTACAACGCATGTCATGAATAATCAA
CTGAATGCAGCCTTTGTAGGACAGGCCACCCGAGCAGGATGTGCACCATCGTACCGGGTA
AAACGCATGGACATCGCGAAGAACGATGAAGAGTGCGTGGTTAACGCCGCTAACCCTCGC
GGGTTACCAGGTGACGGTGTTTGCAAGGCAGTATATAAAAAGTGGCCGGAGTCCTTTAAA
AACAGTGCAACACCAGTAGGAACCGCAAAAACAGTTATGTGCGGTACGTATCCAGTAATC
CACGCCGTAGGACCAAACTTCTCAAATTATTCGGAGTCTGAAGGGGACCGGGAATTGGCG
GCTGCCTATCGAGAAGTCGCAAAGGAAGTAACTAGACTGGGAGTAAATAGCGTAGCTATA
CCTCTCCTCTCCACAGGTGTATACTCAGGAGGGAAAGACAGGCTAACCCAGTCACTGAAC
CACCTCTTTACAGCCATGGACTCGACGGATGCAGACGTGGTCATCTACTGCCGAGACAAG
GAATGGGAGAAGAAAATATCTGAGGCCATACAGATGCGGACCCAAGTGGAGCTGCTGGAT
GAGCACATCTCCATAGATTGCGATGTCATTCGCGTGCACCCTGACAGTAGCTTGGCAGGC
AGAAAAGGATACAGCACCACGGAAGGCGCACTGTATTCATATCTAGAAGGGACACGTTTT
CACCAGACGGCAGTGGATATGGCAGAGATATACACTATGTGGCCAAAGCAAATAGAGGCC
AATGAGCAAGTCTGCCTATATGCCCTGGGGGAAAATATTGAATCAATCAGGCAGAAATGC
CCGGTGGATGATGCAGACGCATCATCTCCCCCGAAAACTGTCCCGTGCCTTTGCCGTTAT
GCCATGACTCCTGAACGCGTCACCCGACTTCGCATGAACCATGTCACAAATATAATTGTG
TGTTCTTCATTTCCCCTTCCAAAGTACAAGATAGAAGGAGTGCAAAAAGTCAAATGCTCC
AAGGTAATGTTATTCGATCACAATGTGCCATCGCGAGTAAGTCCAAGGGAATACAGATCT
TCCCAGGAATCTGTACAGGAAGTGAGTACGGCAACGTCATTGACGCATAGCCAGTTTGAT
CTAAGCGCCGATGGCGAGACACTGCCTGTCCCGTCAGACCTGGATGCTGACGCCCCGGCC
CCAGAACCGGCCCTAGACGACGGGGCGGTACACACATTACCAACCACAATCGGAAACCTT
GCGGCCGTGTCTGACTGGGTAATGAGCACCGTACCTGTCGCGCCGCCTAGAAGAAGAAGA
GGGAGAAACCTGACTGTGACATGTGATGAGAGAGAAGGGAATATAACACCCATGGCTAGC
GTCCGATTCTTTAGAGCTGAGCTGTGTCCAGCCGTACAAGAAACAGCGGAGACGCGTGAC
ACAGCTATTTCCCTTCAGGCACCGCCAAGTACCACTATGGAACTGAGCCATCCGCCGATC
TCCTTCGGAGCACCAAGCGAGACGTTCCCCATCACATTTGGGGACTTCGACGAAGGAGAA
ATCGAAAGCTTGTCTTCTGAGCTACTAACTTTCGGGGACTTCCTACCCGGTGAAGTGGAT
GACTTGACAGATAGCGACTGGTCCACGTGCCCAGACACGGACGACGAGTTATGACTAGAC
AGGGCAGGTGGGTATATATTCTCGTCAGACACTGGTCCAGGTCATTTACAACAGAAGTCG
GTACGCCAGTCAGTGCTGCCGGTAAACACCCTGGAGGAAGTCCACGAGGAGAAGTGTTAC
CCACCTAAGCTGGATGAATTAAAGGAGCAACTACTACTTAAGAAACTCCAGGAGAGTGCG
TCCATGGCCAATAGAAGCAGGTATCAGTCACGCAAAGTAGAAAATATGAAAGCAACAATC
ATCCAGAGACTAAAGAGAGGCTGTAAACTGTACTTAATGGCAGAGACCCCGAAAGTCCCG
ACTTATCGGACCATATACCCGGCGCCTGTGTACTCGCCTCCGATCAATGTCCGATTGTCC
AACCCCGAGTCCGCAGTGGCAGCCTGTAATGAGTTCTTAGCTAGAAACTACCCAACTGTT
TCATCATACCAAATCACCGACGAGTACGATGCATATCTAGACATGGTGGACGGGTCGGAG
AGTTGTCTGGACCGAGCGACATTCAATCCGTCAAAACTTAGGAGCTACCCGAAACAACAT
GCTTATCACGCGCCTTCTATCAGAAGCGCTGTACCTTCCCCATTCCAGAACACACTACAG
AATGTACTGGCAGCAGCCACGAAAAGGAACTGCAACGTCACACAGATGAGGGAACTACCC
ACTTTGGACTCGGCAGTATTCAACGTGGAGTGTTTTAAAAAATTCGCATGCAACCGAGAA
TACTGGGAAGAATTTGCTGCCAGCCCTATTAGGATAACAACTGAGAATCTAACAACCTAT
GTCACTAAATTAAAGGGGCCGAAAGCAGCAGCGTTGTTTGCAAAAACCCATAATCTGCTG
CCACTGCAGGATGTACCAATGGATAGGTTCACAGTAGACATGAAAAGGGATGTGAAGGTA
ACTCCTGGTACAAAGCACACAGAGGAAAGACCTAAGGTGCAGGTTATACAGGCGGCTGAA
CCCTTGGCAACAGCGTACCTATGTGGAATTCACAGAGAGCTGGTTAGGAGATTGAACGCC
GTTCTCCTACCCAATGTGCATACACTATTTGACATGTCTGCCGAGGACTTCGATGCCATT
ATAGCCGCACACTTCAAGCCAGGAGACGCTGTTTTAGAAACGGACATAGCCTCCTTTGAT
AAGAGCCAAGATGACTCACTTGCGCTTACTGCCTTAATGCTGTTAGAAGATTTGGGAGTG
GATCACTCCCTGTTGGACTTGATAGAGGCTGCTTTCGGAGAGATTTCCAGCTGTCATCTG
CCGACAGGTACGCGCTTCAAGTTCGGCGCTATGATGAAATCCGGTATGTTCCTAACTCTG
TTCGTCAACACATTGTTAAATATCACCATCGCTAGCCGGGTGTTGGAAGATCGTCTGACA
AAATCCGCATGCGCGGCCTTCATCGGCGACGACAACATAATACATGGTGTCGTCTCCGAT
GAATTGATGGCAGCCAGATGCGCTACTTGGATGAACATGGAAGTGAAGATCATAGATGCA
GTTGTATCCCAGAAAGCTCCTTACTTTTGTGGAGGGTTTATACTGCACGATACTGTGACA
GGAACAGCTTGCAGAGTGGCGGACCCGCTAAAAAGGTTATTTAAACTGGGCAAACCGTTA
GCGGCAGGTGACGAACAAGATGAAGATAGAAGACGGGCGCTGGCTGATGAAGTAATCAGA
TGGCAACGAACAGGGCTAATAGAAGAGCTGGAGAAAGCAGTGTACTCTAGGTACGAAGTG
CAGGGTATATCAGTTGCGGTAATGTCCATGGCCACCTTTGCAAGCTCCAGATCCAACTTC
GAGAAGCTCAGAGGACCCGTCATAACTTTGTACGGCGGTCCT---
>ADG95888
ATGGATTCT---GTGTACGTGGACATAGACGCTGACAGCGCCTTTTTGAAGGCCCTGCAA
CGTGCGTACCCCATGTTTGAGGTGGAACCTAGGCAGGTCACATCGAATGACCATGCTAAT
GCTAGAGCGTTCTCGCATCTAGCCATAAAACTAATAGAGCAGGAAATTGATCCCGACTCA
ACCATCCTGGATATAGGTAGTGCGCCAGCAAGGAGGATGATGTCGGACAGGAAGTACCAC
TGCGTTTGCCCGATGCGCAGCGCAGAAGATCCCGAGAGACTCGCTAATTATGCGAGAAAG
CTCGCATCTGCCGCAGGAAAAGTCCTGGACAGAAACATTTCTGGAAAGATCGGGGACTTA
CAAGCGGTGATGGCCGTGCCAGACACGGAGACGCCAACATTTTGCTTACACACAGATGTC
TCATGTAGACAGAGAGCAGACGTCGCGATATACCAAGACGTCTATGCTGTACACGCACCC
ACGTCGCTATACCACCAGGCGATTAAAGGAGTCCGAGTGGCGTACTGGGTAGGGTTCGAC
ACAACCCCGTTCATGTACAACGCTATGGCGGGTGCCTACCCCTCATACTCGACAAATTGG
GCGGATGAGCAGGTACTGAAGGCTAAGAACATAGGATTATGTTCAACAGACCTGACGGAA
GGTAGACGAGGCAAATTGTCTATTATGAGAGGGAAAAAGCTAAAACCGTGCGACCGTGTG
CTGTTCTCAGTAGGGTCAACGCTTTACCCGGAAAGCCGCACGCTACTTAAGAGTTGGCAC
CTACCATCGGTGTTCCATCTAAAGGGCAAGCTTAGCTTCACATGCCGCTGTGACACAGTG
GTTTCGTGTGAGGGCTACGTCGTTAAGAGAATAACGATGAGCCCAGGCCTTTATGGAAAA
ACCACAGGGTATGCGGTAACCCACCACGCAGATGGATTCTTGATGTGCAAGACTACCGAC
ACGGTTGACGGCGAAAGAGTGTCATTCTCGGTGTGCACGTACGTGCCGGCTACCATTTGT
GATCAAATGACCGGCATCCTTGCTACAGAAGTCACGCCGGAGGATGCACAGAAGCTGTTG
GTGGGGCTGAACCAGAGAATAGTGGTTAACGGCAGAACGCAACGGAACACAAACACCATG
AAGAACTACCTGCTTCCCGTGGTCGCCCAGGCCTTCAGTAAGTGGGCAAAGGAGTGCCGG
AAGGATATGGAAGATGAGAAGCTTCTGGGGGTCAGAGAAAGAACACTAACCTGCTGCTGT
CTATGGGCATTCAAGAAGCAGAAAACACACACGGTCTACAAGAGGCCTGATACCCAGTCA
ATCCAGAAGGTTCAGGCCGAATTTGACAGCTTTGTAGTACCGGGCCTGTGGTCGTCCGGG
TTATCAATCCCGTTGAGGACCAGAATCAAGTGGTTGTTACGCAAGGTGCCGAAAACCGAC
CTGATCCCATACAGCGGGAATGCCCAAGAAGCCCAGGATGCAGAAAAAGAAGCAGAGGAA
GAACGAGAAGCAGAACTGACTCATGAAGCCCTACCACCCCTACAGGCAGCACAGGAAGAT
GTCCAGGTCGAAATCGACGTGGAACAGCTTGAGGACAGAGCTGGTGCAGGAATAATAGAG
ACTCCGAGAGGCGCTATCAAAGTTACTGCCCAACTAACAGACCACGTCGTGGGGGAGTAC
CTGGTACTTTCCCCGCAGACCGTACTACGCAGCCAGAAGCTCAGCCTGATCCACGCCTTG
GCGGAGCAAGTGAAGACGTGTACGCACAGCGGACGAGCAGGGAGGTATGCGGTCGAAGCG
TACGATGGCCGAGTCCTAGTGCCCTCAGGCTATGCAATCTCGCCTGAAGACTTCCAGAGT
CTAAGCGAAAGCGCAACGATGGTGTACAACGAAAGAGAGTTCGTAAATAGAAAGTTACAC
CACATTGCGATGCACGGACCAGCCCTGAACACTGACGAAGAGTCGTATGAGCTGGTGAGG
GCAGAGAGGACAGAACACGAGTACGTCTACGACGTGGACCAAAGAAGATGCTGTAAGAAG
GAAGAAGCTGCAGGACTGGTACTGGTGGGCGACTTGACTAATCCGCCCTACCACGAATTC
GCATATGAAGGGCTAAAAATCCGCCCCGCCTGCCCATACAAAACTGCAGTCATAGGAGTC
TTCGGGGTACCAGGATCTGGCAAGTCAGCCATTATCAAGAACCTAGTTACCAGGCAAGAC
CTGGTGACTAGCGGAAAGAAAGAAAACTGCCAAGAAATCAGCACCGACGTGATGAGACAG
AGAGGTCTAGAGATACCTGCACGTACGGTTGATTCGCTGCTCTTGAATGGATGCAACAGA
CCAGTCGACGTGTTGTACGTAGACGAGGCGTTTGCGTGCCACTCTGGAACGTTACTTGCT
TTGATCGCCTTGGTGAGACCAAGACAGAAAGTTGTACTTTGTGGTGACCCGAAGCAGTGC
GGCTTCTTCAATATGATGCAGATGAAAGTCAACTACAATCATAACATCTGCACCCAAGTG
TACCACAAAAGTATCTCCAGGCGGTGTACACTGCCTGTGACTGCCATTGTGTCATCGTTG
CATTACGAAGGCAAAATGCGCACTACGAATGAGTACAACATGCCGATTGTAGTGGACACT
ACAGGCTCAACGAAACCTGACCCTGGAGACCTCGTGTTAACGTGCTTCAGAGGGTGGGTT
AAACAATTGCAAATTGACTATCGTGGACACGAGGTCATGACAGCAGCCGCATCCCAAGGG
TTAACCAGAAAAGGAGTTTACGCAGTTAGGCAAAAAGTTAACGAAAACCCACTCTATGCA
TCAACATCAGAGCACGTCAACGTACTCCTAACGCGTACGGAAGGTAAACTGGTATGGAAG
ACACTCTCTGGTGACCCGTGGATAAAGACGCTGCAGAACCCACCGAAAGGAAACTTCAAA
GCAACTATTAAGGAGTGGGAGGTGGAGCACGCATCGATAATGGCGGGCATCTGCAGTCAC
CAAGTGACCTTTGATACATTCCAAAACAAAGCTAACGTTTGCTGGGCTAAGAGCTTGGTC
CCTATCCTCGAAACAGCGGGGATAACACTAAATGATAGGCAGTGGTCCCAGATAATTCAA
GCCTTCAAAGAAGACAAAGCGTACTCACCCGAAGTAGCCCTGAATGAAATATGCACGCGC
ATGTATGGGGTGGATCTAGACAGCGGGCTATTTTCTAAACCGTTGGTATCTGTGTATTAC
GCGGATAACCATTGGGATAACAGGCCGGGAGGGAAGATGTTCGGATTCAACCCTGAGGCA
GCGTCCATTCTAGAAAGAAAGTACCCATTTACAAAAGGAAAGTGGAACATCAACAAGCAG
ATCTGCGTGACCACCAGGAGGATAGAAGACTTCAACCCTACTACCAACATTATACCGGTC
AACAGGAGACTACCACACTCATTAGTGGCCGAACACCGCCCAGTAAAAGGGGAAAGAATG
GAATGGCTGGTTAACAAGATAAACGGACACCACGTGCTCCTGGTTAGCGGCTATAACCTT
GCACTGCCTACTAAGAGAGTCACCTGGGTAGCGCCACTAGGTGTCCGCGGAGCGGACTAT
ACATACAACTTAGAGCTGGGTCTACCAGCAACACTTGGTAGGTATGACCTAGTGGTCATA
AACATCCACACACCTTTTCGCATACACCACTACCAACAGTGCGTAGATCACGCAATGAAA
CTGCAAATGCTAGGGGGTGACTCACTGAGACTGCTCAAACCGGGTGGCTCTCTATTGATC
AGAGCATACGGTTACGCAGATAGAACCAGTGAACGAGTCATCTGCGTACTGGGACGCAAG
TTTAGATCGTCTAGAGCATTGAAACCACCATGTGTCACCAGTAATACTGAGATGTTTTTC
CTATTTAGCAATTTTGACAATGGCAGAAGGAATTTTACAACGCATGTCATGAATAATCAA
CTGAATGCAGCCTTTGTAGGACAGGCCACCCGAGCAGGATGTGCACCATCGTACCGGGTA
AAACGCATGGACATCGCGAAGAACGATGAAGAGTGCGTGGTTAACGCCGCTAACCCTCGC
GGGTTACCAGGTGACGGTGTTTGCAAGGCAGTATATAAAAAGTGGCCGGAGTCCTTTAAA
AACAGTGCAACACCAGTAGGAACCGCAAAAACAGTTATGTGCGGTACGTATCCAGTAATC
CACGCTGTAGGACCAAACTTCTCAAATTATTCGGAGTCTGAAGGGGACCGGGAATTGGCG
GCTGCCTATCGAGAAGTCGCAAAGGAAGTAACTAGACTGGGAGTAAATAGCGTAGCTATA
CCTCTCCTCTCCACAGGTGTATACTCAGGAGGGAAAGACAGGCTAACCCAGTCACTGAAC
CACCTCTTTACAGCCATGGACTCGACGGATGCAGACGTGGTCATCTACTGCCGAGACAAG
GAATGGGAGAAGAAAATATCTGAGGCCATACAGATGCGGACCCAAGTGGAGCTGCTGGAT
GAGCACATCTCCATAGATTGCGATGTCATTCGCGTGCACCCTGACAGTAGCTTGGCAGGC
AGAAAAGGATACAGCACCACGGAAGGCGCACTGTATTCATATCTAGAAGGGACACGTTTT
CACCAGACGGCAGTGGATATGGCAGAGATATACACTATGTGGCCAAAGCAAATAGAGGCC
AATGAGCAAGTCTGCCTATATGCCCTGGGGGAAAATATTGAATCAATCAGGCAGAAATGC
CCGGTGGATGATGCAGACGCATCATCTCCCCCGAAAACTGTCCCGTGCCTTTGCCGTTAT
GCCATGACTCCTGAACGCGTCACCCGACTTCGCATGAACCATGTCACAAATATAATTGTG
TGTTCTTCATTTCCCCTTCCAAAGTACAAGATAGAAGGAGTGCAAAAAGTCAAATGCTCC
AAGGTAATGTTATTCGATCACAATGTGCCATCGCGAGTAAGTCCAAGGGAATACAGATCT
TCCCAGGAATCTGTACAGGAAGTGAGTACGGCAACGTCATTGACGCATAGCCAGTTTGAT
CTAAGCGCCGATGGCGAGACACTGCCTGTCCCGTCAGACCTGGATGCTGACGCCCCGGCC
CCAGAACCGGCCCTAGACGACGGGGCGGTACACACATTACCAACCACAATCGGAAACCTT
GCGGCCGTGTCTGACTGGGTAATGAGCACCGTACCTGTCGCGCCGCCTAGAAGAAGAAGA
GGGAGAAACCTGACTGTGACATGTGATGAGAGAGAAGGGAATATAACACCCATGGCTAGC
GTCCGATTCTTTAGAGCTGAGCTGTGTCCAGCCGTACAAGAAACAGCGGAGACGCGTGAC
ACAGCTATTTCCCTTCAGGCACCGCCAAGTACCACTATGGAACTGAGCCATCCGCCGATC
TCCTTCGGAGCACCAAGCGAGACGTTCCCCATCACATTTGGGGACTTCGACGAAGGAGAA
ATCGAAAGCTTGTCTTCTGAGCTACTAACTTTCGGGGACTTCCTACCCGGTGAAGTGGAT
GACTTGACAGATAGTGACTGGTCCACGTGCCCAGACACGGACGACGAGTTATGACTAGAC
AGGGCAGGTGGGTATATATTCTCGTCAGACACTGGTCCAGGTCATTTACAACAGAAGTCG
GTACGCCAGTCAGTGCTGCCGGTAAACACCCTGGAGGAAGTCCACGAGGAGAAGTGTTAC
CCACCTAAGCTGGATGAATTAAAGGAGCAACTACTACTTAAGAAACTCCAGGAGAGTGCG
TCCATGGCCAATAGAAGCAGGTATCAGTCACGCAAAGTAGAAAATATGAAAGCAACAATC
ATCCAGAGACTAAAGAGAGGCTGTAAACTGTACTTAATGGCAGAGACCCCGAAAGTCCCG
ACTTATCGGACCATATACCCGGCGCCTGTGTACTCGCCTCCGATCAATGTCCGATTGTCC
AACCCCGAGTCCGCAGTGGCAGCCTGTAATGAGTTCTTAGCTAGAAACTACCCAACTGTT
TCATCATACCAAATCACCGACGAGTACGATGCATATCTAGACATGGTGGACGGGTCGGAG
AGTTGTCTGGACCGAGCGACATTCAATCCGTCAAAACTTAGGAGCTACCCGAAACAACAT
GCTTATCACGCGCCTTCTATCAGAAGCGCTGTACCTTCCCCATTCCAGAACACACTACAG
AATGTACTGGCAGCAGCCACGAAAAGGAACTGCAACGTCACACAGATGAGGGAACTACCC
ACTTTGGACTCGGCAGTATTCAACGTGGAGTGTTTTAAAAAATTCGCATGCAACCGAGAA
TACTGGGAAGAATTTGCTGCCAGCCCTATTAGGATAACAACTGAGAATCTAACAACCTAT
GTCACTAAATTAAAGGGGCCGAAAGCAGCAGCGTTGTTTGCAAAAACCCATAATCTGCTG
CCACTGCAGGATGTACCAATGGATAGGTTCACAGTAGACATGAAAAGGGATGTGAAGGTA
ACTCCTGGTACAAAGCACACAGAGGAAAGACCTAAGGTGCAGGTTATACAGGCGGCTGAA
CCCTTGGCAACAGCGTACCTATGTGGAATTCACAGAGAGCTGGTTAGGAGATTGAACGCC
GTTCTCCTACCCAATGTGCATACACTATTTGACATGTCTGCCGAGGACTTCGATGCCATT
ATAGCCGCACACTTCAAGCCAGGAGACGCTGTTTTAGAAACGGACATAGCCTCCTTTGAT
AAGAGCCAAGATGACTCACTTGCGCTTACTGCCTTAATGCTGTTAGAAGATTTGGGAGTG
GATCACTCCCTGTTGGACTTGATAGAGGCTGCTTTCGGAGAGATTTCCAGCTGTCATCTG
CCGACAGGTACGCGCTTCAAGTTCGGCGCTATGATGAAATCCGGTATGTTCCTAACTCTG
TTCGTCAACACATTGTTAAATATCACCATCGCTAGCCGGGTGTTGGAAGATCGTCTGACA
AAATCCGCATGCGCGGCCTTCATCGGCGACGACAACATAATACATGGTGTCGTCTCCGAT
GAATTGATGGCAGCCAGATGCGCTACTTGGATGAACATGGAAGTGAAGATCATAGATGCA
GTTGTATCCCAGAAAGCTCCTTACTTTTGTGGAGGGTTTATACTGCACGATACTGTGACA
GGAACAGCTTGCAGAGTGGCGGACCCGCTAAAAAGGTTATTTAAACTGGGCAAACCGTTA
GCGGCAGGTGACGAACAAGATGAAGATAGAAGACGGGCGCTGGCTGATGAAGTAATCAGA
TGGCAACGAACAGGGCTAATAGAAGAGCTGGAGAAAGCAGTGTACTCTAGGTACGAAGTG
CAGGGTATATCAGTTGCGGTAATGTCCATGGCCACCTTTGCAAGCTCCAGATCCAACTTC
GAGAAGCTCAGAGGACCCGTCATAACTTTGTACGGCGGTCCT---
>ADG95935
ATGGATTCT---GTGTACGTGGACATAGACGCTGACAGCGCCTTTTTGAAGGCCCTGCAA
CGTGCGTACCCCATGTTTGAGGTGGAACCTAGGCAGGTCACATCGAATGACCATGCTAAT
GCTAGAGCGTTCTCGCATCTAGCCATAAAACTAATAGAGCAGGAAATTGATCCCGACTCA
ACCATCCTGGATATAGGTAGTGCGCCAGCAAGGAGGATGATGTCGGACAGGAAGTACCAC
TGCGTTTGCCCGATGCGCAGCGCAGAAGATCCCGAGAGACTCGCTAATTATGCGAGAAAG
CTCGCATCTGCCGCAGGAAAAGTCCTGGACAGAAACATTTCTGGAAAGATCGGGGACTTA
CAAGCGGTGATGGCCGTGCCAGACACGGAGACGCCAACATTTTGCTTACACACAGATGTC
TCATGTAGACAGAGAGCAGACGTCGCGATATACCAAGACGTCTATGCTGTACACGCACCC
ACGTCGCTATACCACCAGGCGATTAAAGGAGTCCGAGTGGCGTACTGGGTAGGGTTCGAC
ACAACCCCGTTCATGTACAACGCTATGGCGGGTGCCTACCCCTCATACTCGACAAATTGG
GCGGATGAGCAGGTACTGAAGGCTAAGAACATAGGATTATGTTCAACAGACCTGACGGAA
GGTAGACGAGGCAAATTGTCTATTATGAGAGGGAAAAAGCTAAAACCGTGCGACCGTGTG
CTGTTCTCAGTAGGGTCAACGCTTTACCCGGAAAGCCGCACGCTACTTAAGAGTTGGCAC
CTACCATCGGTGTTCCATCTAAAGGGCAAGCTTAGCTTCACATGCCGCTGTGACACAGTG
GTTTCGTGTGAGGGCTACGTCGTTAAGAGAATAACGATGAGCCCAGGCCTTTATGGAAAA
ACCACAGGGTATGCGGTAACCCACCACGCAGACGGATTCTTGATGTGCAAGACTACCGAC
ACGGTTGACGGCGAAAGAGTGTCATTCTCGGTGTGCACGTACGTGCCGGCTACCATTTGT
GATCAAATGACCGGCATCCTTGCTACAGAAGTCACGCCGGAGGATGCACAGAAGCTGTTG
GTGGGGCTGAACCAGAGAATAGTGGTTAACGGCAGAACGCAACGGAACACGAACACCATG
AAGAACTACCTGCTTCCCGTGGTCGCCCAGGCCTTCAGTAAGTGGGCAAAGGAGTGCCGG
AAGGACATGGAAGATGAGAAGCTTCTGGGGGTCAGAGAAAGAACACTAACCTGCTGCTGT
CTATGGGCATTTAAGAAGCAGAAAACACACACGGTCTACAAGAGGCCTGATACCCAGTCA
ATCCAGAAGGTTCAGGCCGAATTTGACAGCTTTGTAGTACCGGGCCTGTGGTCGTCCGGG
TTGTCAATCCCGTTGAGGACCAGAATCAAGTGGTTGTTACGCAAGGTGCCGAAAACCGAC
CTGATCCCATACAGCGGGAATGCCCAAGAAGCCCAGGATGCAGAAAAAGAAGCAGAGGAA
GAACGAGAAGCAGAACTGACTCATGAGGCCCTACCACCCCTACAGGCAGCACAGGAAGAT
GTCCAGGTCGAAATCGACGTGGAACAGCTTGAGGACAGAGCTGGTGCAGGAATAATAGAG
ACTCCGAGAGGCGCTATCAAAGTTACTGCCCAACTAACAGACCACGTCGTGGGGGAGTAC
CTGGTACTTTCCCCGCAGACCGTACTACGCAGCCAGAAGCTCAGCCTGATCCACGCTTTG
GCGGAGCAAGTGAAGACGTGTACGCACAGCGGACGAGCAGGGAGGTATGCGGTCGAAGCG
TACGATGGCCGAGTCCTAGTGCCCTCAGGCTATGCAATCTCGCCTGAAGACTTCCAGAGT
CTAAGCGAAAGCGCAACGATGGTGTACAACGAAAGAGAGTTCGTAAACAGAAAGTTACAC
CACATTGCGATGCACGGACCAGCCCTGAACACTGACGAAGAGTCGTATGAGCTGGTGAGG
GCAGAGAGGACAGAACACGAGTACGTCTACGACGTGGACCAAAGAAGATGCTGTAAGAAG
GAAGAAGCTGCAGGACTGGTACTGGTGGGCGACTTGACTAATCCGCCCTACCACGAATTC
GCATATGAAGGGCTAAAAATTCGCCCCGCCTGCCCATACAAAACTGCAGTCATAGGAGTC
TTCGGGGTACCAGGATCTGGCAAGTCAGCCATTATCAAGAACCTAGTTACCAGGCAAGAC
CTGGTGACTAGCGGAAAGAAAGAAAACTGCCAAGAAATCAGCACCGACGTGATGAGACAG
AGAGGTCTAGAGATATCTGCACGTACGGTTGATTCGCTGCTCTTGAATGGATGCAACAGA
CCAGTCGACGTGTTGTACGTAGACGAGGCGTTTGCGTGCCACTCTGGAACGTTACTTGCT
TTGATCGCCTTGGTGAGACCAAGACAGAAAGTTGTACTTTGTGGTGACCCGAAGCAGTGC
GGCTTCTTCAATATGATGCAGATGAAAGTCAACTACAATCATAACATCTGCACCCAAGTG
TACCACAAAAGTATCTCCAGGCGGTGTACACTGCCTGTGACTGCCATTGTGTCATCGTTG
CATTACGAAGGCAAAATGCGCACTACGAATGAGTACAACATGCCGATTGTAGTGGACACT
ACAGGCTCAACGAAACCTGACCCTGGAGACCTCGTGTTAACGTGCTTCAGAGGGTGGGTT
AAACAATTGCAAATTGACTATCGTGGACACGAGGTCATGACAGCAGCCGCATCCCAAGGG
TTAACCAGAAAAGGAGTTTACGCAGTTAGGCAAAAAGTTAACGAAAACCCACTCTATGCA
TCAACATCAGAGCACGTCAACGTACTCCTAACGCGTACGGAAGGTAAACTGGTATGGAAG
ACACTCTCTGGTGACCCGTGGATAAAGACGCTGCAGAACCCACCGAAAGGAAACTTCAAA
GCAACTATTAAGGAGTGGGAGGTGGAGCACGCATCGATAATGGCGGGCATCTGCAGTCAC
CAAGTGACCTTTGATACATTCCAAAACAAAGCCAACGTTTGCTGGGCTAAGAGCTTGGTC
CCTATCCTCGAAACAGCGGGGATAAAACTAAATGATAGGCAGTGGTCCCAGATAATTCAA
GCCTTCAAAGAAGACAAAGCATACTCACCCGAAGTAGCCCTGAATGAAATATGCACGCGC
ATGTATGGGGTGGATCTAGACAGCGGGCTATTTTCTAAACCGTTGGTATCTGTGTATTAC
GCGGATAACCATTGGGATAATAGGCCGGGAGGGAAGATGTTCGGATTCAACCCTGAGGCA
GCGTCCATTCTAGAAAGAAAGTACCCATTTACAAAAGGAAAGTGGAACATCAACAAGCAG
ATCTGCGTGACCACCAGGAGGATAGAAGACTTCAACCCTACCACCAACATTATACCGGTC
AACAGGAGACTACCACACTCATTAGTGGCCGAACACCGCCCAGTAAAAGGGGAAAGAATG
GAATGGCTGGTTAACAAGATAAACGGACACCACGTGCTCCTGGTTAGCGGCTATAACCTT
GCACTGCCTACTAAGAGAGTCACCTGGGTAGCGCCACTAGGTGTCCGCGGAGCGGACTAT
ACATACAACTTAGAGCTGGGTCTACCAGCAACACTTGGTAGGTATGACCTAGTGGTCATA
AACATCCACACACCTTTTCGCATACACCATTACCAACAGTGCGTAGATCACGCAATGAAA
CTGCAAATGCTAGGGGGTGACTCACTGAGACTGCTCAAACCGGGTGGCTCTCTATTGATC
AGAGCATACGGTTACGCAGATAGAACCAGTGAACGAGTCATCTGCGTACTGGGACGCAAG
TTTAGATCGTCTAGAGCATTGAAACCACCATGTGTCACCAGTAATACTGAGATGTTTTTC
CTATTTAGCAATTTTGACAATGGCAGAAGGAATTTTACAACGCATGTCATGAACAATCAA
CTGAATGCAGCCTTTGTAGGACAGGCCACCCGAGCAGGATGTGCACCATCGTACCGGGTA
AAACGCATGGACATCGCGAAGAACGATGAAGAGTGCGTGGTTAACGCCGCTAACCCTCGC
GGGTTACCAGGTGACGGTGTTTGCAAGGCAGTATATAAAAAGTGGCCGGAGTCCTTTAAA
AACAGTGCAACACCAGTAGGAACCGCAAAAACAGTTATGTGCGGTACGTATCCAGTAATC
CACGCCGTAGGACCAAACTTCTCAAATTATTCGGAGTCTGAAGGGGACCGGGAATTGGCG
GCTGCCTATCGAGAAGTCGCAAAGGAAGTAACTAGACTGGGAGTAAATAGCGTAGCTATA
CCTCTCCTCTCCACAGGTGTATACTCAGGAGGGAAAGACAGGCTAACCCAGTCACTGAAC
CACCTCTTTACAGCCATGGACTCGACGGATGCAGACGTGGTCATCTACTGCCGAGACAAG
GAATGGGAGAAGAAAATATCTGAGGCCATACAGATGCGGACCCAAGTGGAGCTGCTGGAT
GAGCACATCTCCATAGATTGCGATGTCATTCGCGTGCACCCTGACAGTAGCTTGGCAGGC
AGAAAAGGATACAGCACCACGGAAGGCGCACTGTATTCATATCTAGAAGGGACACGTTTT
CACCAGACGGCAGTGGATATGGCAGAGATATATACTATGTGGCCAAAGCAAATAGAGGCC
AATGAGCAAGTCTGCCTATATGCCCTGGGGGAAAGTATTGAATCAATCAGGCAGAAATGC
CCGGTGGATGATGCAGACGCATCATCTCCCCCGAAAACTGTCCCGTGCCTTTGCCGTTAT
GCCATGACTCCTGAACGCGTCACCCGACTTCGCATGAACCATGTCACAAATATAATTGTG
TGTTCTTCATTTCCCCTTCCAAAGTACAAGATAGAAGGAGTGCAAAAAGTCAAATGCTCC
AAGGTAATGTTATTCGATCACAATGTGCCATCGCGCGTAAGTCCAAGGGAATACAGATCT
TCCCAGGAATCTGTACAGGAAGTGAGTACGGCAACGTCATTGACGCATAGCCAGTTTGAT
CTAAGCGCCGATGGCGAGACACTGCCTGTCCCGTCAGACCTGGATGCTGACGCCCCAGCC
CCAGAACCGGCCCTAGACGACGGGGCGGTACACACATTACCAACCACAATCGGAAACCTT
GCGGCCGTGTCTGACTGGGTAATGAGCACCGTACCTGTCGCGCCGCCTAGAAGAAGGAGA
GGGAGAAACCTGACTGTGACATGTGATGAGAGAGAAGGGAATATAACACCCATGGCTAGC
GTCCGATTCTTTAGAGCAGAGCTGTGTCCAGCCGTACAAGAAACAGCGGAGACGCGTGAC
ACAGCTATTTCCCTTCAGGCACCGCCAAGTACCACTATGGAACTGAGCCATCCGCCGATC
TCCTTCGGAGCACCAAGCGAGACGTTCCCCATCACATTTGGGGACTTCGACGAAGGAGAA
ATCGAAAGCTTGTCTTCTGAGCTACTAACTTTCGGGGACTTCCTACCCGGTGAAGTGGAT
GACTTGACAGATAGCGACTGGTCCACGTGCCCAGACACGGACGACGAGTTATGACTAGAC
AGGGCAGGTGGGTATATATTCTCGTCGGACACTGGTCCAGGTCATTTACAACAGAAGTCG
GTACGCCAGTCAGTGCTGCCGGTAAACACCCTGGAGGAAGTCCACGAGGAGAAGTGTTAC
CCACCTAAGCTGGATGAATTAAAGGAGCAACTACTACTTAAGAAACTCCAGGAGAGTGCG
TCCATGGCCAATAGAAGCAGGTATCAGTCACGCAAAGTAGAAAATATGAAAGCAACAATC
ATCCAGAGACTAAAGAGAGGCTGTAAACTGTACTTAATGGCAGAGACCCCGAAAGTCCCG
ACTTATCGGACCATATACCCGGCGCCTGTGTACTCGCCTCCGATCAATGTCCGATTGTCC
AACCCCGAGTCCGCAGTGGCAGCCTGTAATGAGTTCTTAGCTAGAAACTACCCAACTGTT
TCATCATACCAAATCACCGACGAGTATGATGCATATCTAGACATGGTGGACGGGTCGGAG
AGTTGTCTGGACCGAGCGACATTCAATCCGTCAAAACTTAGGAGCTACCCGAAACAACAT
GCTTATCACGCGCCTTCTATCAGAAGCGCTGTACCTTCCCCATTCCAGAACACACTACAG
AATGTACTGGCAGCAGCCACGAAAAGGAACTGCAACGTCACACAGATGAGGGAATTACCC
ACTTTGGACTCGGCAGTATTCAACGTGGAGTGTTTTAAAAAATTCGCATGCAACCGAGAA
TACTGGGAAGAATTTGCTGCCAGCCCTATTAGGATAACAACTGAGAATCTAACAACCTAT
GTCACTAAATTAAAGGGGCCAAAAGCAGCAGCGTTGTTTGCAAAAACCCATAATCTGCTG
CCACTGCAGGATGTACCAATGGATAGGTTCACAGTAGACATGAAAAGGGATGTGAAGGTA
ACTCCTGGTACAAAGCACACAGAGGAAAGACCTAAGGTGCAGGTTATACAGGCGGCTGAA
CCCTTGGCAACAGCGTACCTATGTGGAATTCACAGAGAGCTGGTTAGGAGATTGAACGCC
GTTCTCCTACCCAATGTGCATACACTATTTGACATGTCTGCCGAGGACTTCGATGCCATT
ATAGCCGCACACTTCAAGCCAGGAGACGCTGTTTTAGAAACGGACATAGCCTCCTTTGAT
AAGAGCCAAGATGACTCACTTGCGCTTACCGCCTTAATGCTGTTAGAAGATTTGGGAGTG
GATCACTCCCTGTTGGACTTGATAGAGGCTGCTTTCGGAGAGATTTCCAGCTGTCATCTG
CCGACAGGTACGCGCTTCAAGTTCGGCGCTATGATGAAATCCGGTATGTTCCTAACTCTG
TTCGTCAACACATTGTTAAATATCACCATCGCTAGCCGGGTGTTGGAAGATCGTCTGACA
AAATCCGCATGCGCGGCCTTCATCGGCGACGACAACATAATACATGGTGTCGTCTCCGAT
GAATTGATGGCAGCCAGATGCGCTACTTGGATGAACATGGAAGTGAAGATCATAGATGCA
GTTGTATCCCAGAAAGCTCCTTACTTTTGTGGAGGGTTTATACTGCACGATACTGTGACA
GGAACAGCTTGCAGAGTGGCGGACCCGCTAAAAAGGTTATTTAAACTGGGCAAACCGTTA
GCGGCAGGTGACGAACAAGATGAAGATAGAAGACGGGCGCTGGCTGATGAAGTAATCAGA
TGGCAACGAACAGGGCTAATAGATGAGCTGGAGAAAGCGGTGTACTCTAGGTACGAAGTG
CAGGGTATATCAGTTGCGGTAATGTCCATGGCCACCTTTGCAAGCTCCAGATCCAACTTC
GAGAAGCTCAGAGGACCCGTCATAACTTTGTACGGCGGTCCT---
>ADG95916
ATGGATTCT---GTGTACGTGGACATAGACGCTGACAGCGCCTTTTTGAAGGCCCTGCAA
CGTGCGTACCCCATGTTTGAGGTGGAACCTAGGCAGGTCACATCGAATGACCATGCTAAT
GCTAGAGCGTTCTCGCATCTAGCCATAAAACTAATAGAGCAGGAAATTGATCCCGACTCA
ACCATCCTGGATATAGGTAGTGCGCCAGCAAGGAGGATGATGTCGGACAGGAAGTACCAC
TGCGTTTGCCCGATGCGCAGCGCAGAAGATCCCGAGAGACTCGCTAATTATGCGAGAAAG
CTCGCATCTGCCGCAGGAAAAGTCCTGGACAGAAACATTTCTGGAAAGATCGGGGACTTA
CAAGCGGTGATGGCCGTGCCAGACACGGAGACGCCAACATTTTGCTTACACACAGATGTC
TCATGTAGACAGAGAGCAGACGTCGCGATATACCAAGACGTCTATGCTGTACACGCACCC
ACGTCGCTATACCACCAGGCGATTAAAGGAGTCCGAGTGGCGTACTGGGTAGGGTTCGAC
ACAACCCCGTTCATGTACAACGCTATGGCGGGTGCCTACCCCTCATACTCGACAAATTGG
GCGGATGAGCAGGTACTGAAGGCTAAGAACATAGGATTATGTTCAACAGACCTGACGGAA
GGTAGACGAGGCAAATTGTCTATTATGAGAGGGAAAAAGCTAAAACCGTGCGACCGTGTG
CTGTTCTCAGTAGGGTCAACGCTTTACCCGGAAAGCCGCACGCTACTTAAGAGTTGGCAC
CTACCATCGGTGTTCCATCTAAAGGGCAAGCTTAGCTTCACATGCCGCTGTGACACAGTG
GTTTCGTGTGAGGGCTACGTCGTTAAGAGAATAACGATGAGCCCAGGCCTTTATGGAAAA
ACCACAGGGTATGCGGTAACCCACCACGCAGACGGATTCTTGATGTGCAAGACTACCGAC
ACGGTTGACGGCGAAAGAGTGTCATTCTCGGTGTGCACGTACGTGCCGGCTACCATTTGT
GATCAAATGACCGGCATCCTTGCTACAGAAGTCACGCCGGAGGATGCACAGAAGCTGTTG
GTGGGGCTGAACCAGAGAATAGTGGTTAACGGCAGAACGCAACGGAACACGAACACCATG
AAGAACTACCTGCTTCCCGTGGTCGCCCAGGCCTTCAGTAAGTGGGCAAAGGAGTGCCGG
AAGGACATGGAAGATGAGAAGCTTCTGGGGGTCAGAGAAAGAACACTAACCTGCTGCTGT
CTATGGGCATTTAAGAAGCAGAAAACACACACGGTCTACAAGAGGCCTGATACCCAGTCA
ATCCAGAAGGTTCAGGCCGAATTTGACAGCTTTGTAGTACCGGGCCTGTGGTCGTCCGGG
TTGTCAATCCCGTTGAGGACCAGAATCAAGTGGTTGTTACGCAAGGTGCCGAAAACCGAC
CTGATCCCATACAGCGGGAATGCCCAAGAAGCCCAGGATGCAGAAAAAGAAGCAGAGGAA
GAACGAGAAGCAGAACTGACTCATGAGGCCCTACCACCCCTACAGGCAGCACAGGAAGAT
GTCCAGGTCGAAATCGACGTGGAACAGCTTGAGGACAGAGCTGGTGCAGGAATAATAGAG
ACTCCGAGAGGCGCTATCAAAGTTACTGCCCAACTAACAGACCACGTCGTGGGGGAGTAC
CTGGTACTTTCCCCGCAGACCGTACTACGCAGCCAGAAGCTCAGCCTGATCCACGCTTTG
GCGGAGCAAGTGAAGACGTGTACGCACAGCGGACGAGCAGGGAGGTATGCGGTCGAAGCG
TACGATGGCCGAGTCCTAGTGCCCTCAGGCTATGCAATCTCGCCTGAAGACTTCCAGAGT
CTAAGCGAAAGCGCAACGATGGTGTACAACGAAAGAGAGTTCGTAAACAGAAAGTTACAC
CACATTGCGATGCACGGACCAGCCCTGAACACTGACGAAGAGTCGTATGAGCTGGTGAGG
GCAGAGAGGACAGAACACGAGTACGTCTACGACGTGGACCAAAGAAGATGCTGTAAGAAG
GAAGAAGCTGCAGGACTGGTACTGGTGGGCGACTTGACTAATCCGCCCTACCACGAATTC
GCATATGAAGGGCTAAAAATTCGCCCCGCCTGCCCATACAAAACTGCAGTCATAGGAGTC
TTCGGGGTACCAGGATCTGGCAAGTCAGCCATTATCAAGAACCTAGTTACCAGGCAAGAC
CTGGTGACTAGCGGAAAGAAAGAAAACTGCCAAGAAATCAGCACCGACGTGATGAGACAG
AGAGGTCTAGAGATATCTGCACGTACGGTTGATTCGCTGCTCTTGAATGGATGCAACAGA
CCAGTCGACGTGTTGTACGTAGACGAGGCGTTTGCGTGCCACTCTGGAACGTTACTTGCT
TTGATCGCCTTGGTGAGACCAAGACAGAAAGTTGTACTTTGTGGTGACCCGAAGCAGTGC
GGCTTCTTCAATATGATGCAGATGAAAGTCAACTACAATCATAACATCTGCACCCAAGTG
TACCACAAAAGTATCTCCAGGCGGTGTACACTGCCTGTGACTGCCATTGTGTCATCGTTG
CATTACGAAGGCAAAATGCGCACTACGAATGAGTACAACATGCCGATTGTAGTGGACACT
ACAGGCTCAACGAAACCTGACCCTGGAGACCTCGTGTTAACGTGCTTCAGAGGGTGGGTT
AAACAATTGCAAATTGACTATCGTGGACACGAGGTCATGACAGCAGCCGCATCCCAAGGG
TTAACCAGAAAAGGAGTTTACGCAGTTAGGCAAAAAGTTAACGAAAACCCACTCTATGCA
TCAACATCAGAGCACGTCAACGTACTCCTAACGCGTACGGAAGGTAAACTGGTATGGAAG
ACACTCTCTGGTGACCCGTGGATAAAGACGCTGCAGAACCCACCGAAAGGAAACTTCAAA
GCAACTATTAAGGAGTGGGAGGTGGAGCACGCATCGATAATGGCGGGCATCTGCAGTCAC
CAAGTGACCTTTGATACATTCCAAAACAAAGCCAACGTTTGCTGGGCTAAGAGCTTGGTC
CCTATCCTCGAAACAGCGGGGATAAAACTAAATGATAGGCAGTGGTCCCAGATAATTCAA
GCCTTCAAAGAAGACAAAGCATACTCACCCGAAGTAGCCCTGAATGAAATATGCACGCGC
ATGTATGGGGTGGATCTAGACAGCGGGCTATTTTCTAAACCGTTGGTATCTGTGTATTAC
GCGGATAACCATTGGGATAATAGGCCGGGAGGGAAGATGTTCGGATTCAACCCTGAGGCA
GCGTCCATTCTAGAAAGAAAGTACCCATTTACAAAAGGAAAGTGGAACATCAACAAGCAG
ATCTGCGTGACCACCAGGAGGATAGAAGACTTCAACCCTACCACCAACATTATACCGGTC
AACAGGAGACTACCACACTCATTAGTGGCCGAACACCGCCCAGTAAAAGGGGAAAGAATG
GAATGGCTGGTTAACAAGATAAACGGACACCACGTGCTCCTGGTTAGCGGCTATAACCTT
GCACTGCCTACTAAGAGAGTCACCTGGGTAGCGCCACTAGGTGTCCGCGGAGCGGACTAT
ACATACAACTTAGAGCTGGGTCTACCAGCAACACTTGGTAGGTATGACCTAGTGGTCATA
AACATCCACACACCTTTTCGCATACACCATTACCAACAGTGCGTAGATCACGCAATGAAA
CTGCAAATGCTAGGGGGTGACTCACTGAGACTGCTCAAACCGGGTGGCTCTCTATTGATC
AGAGCATACGGTTACGCAGATAGAACCAGTGAACGAGTCATCTGCGTACTGGGACGCAAG
TTTAGATCGTCTAGAGCATTGAAACCACCATGTGTCACCAGTAATACTGAGATGTTTTTC
CTATTTAGCAATTTTGACAATGGCAGAAGGAATTTTACAACGCATGTCATGAACAATCAA
CTGAATGCAGCCTTTGTAGGACAGGCCACCCGAGCAGGATGTGCACCATCGTACCGGGTA
AAACGCATGGACATCGCGAAGAACGATGAAGAGTGCGTGGTTAACGCCGCTAACCCTCGC
GGGTTACCAGGTGACGGTGTTTGCAAGGCAGTATATAAAAAGTGGCCGGAGTCCTTTAAA
AACAGTGCAACACCAGTAGGAACCGCAAAAACAGTTATGTGCGGTACGTATCCAGTAATC
CACGCCGTAGGACCAAACTTCTCAAATTATTCGGAGTCTGAAGGGGACCGGGAATTGGCG
GCTGCCTATCGAGAAGTCGCAAAGGAAGTAACTAGACTGGGAGTAAATAGCGTAGCTATA
CCTCTCCTCTCCACAGGTGTATACTCAGGAGGGAAAGACAGGCTAACCCAGTCACTGAAC
CACCTCTTTACAGCCATGGACTCGACGGATGCAGACGTGGTCATCTACTGCCGAGACAAG
GAATGGGAGAAGAAAATATCTGAGGCCATACAGATGCGGACCCAAGTGGAGCTGCTGGAT
GAGCACATCTCCATAGATTGCGATGTCATTCGCGTGCACCCTGACAGTAGCTTGGCAGGC
AGAAAAGGATACAGCACCACGGAAGGCGCACTGTATTCATATCTAGAAGGGACACGTTTT
CACCAGACGGCAGTGGATATGGCAGAGATATATACTATGTGGCCAAAGCAAATAGAGGCC
AATGAGCAAGTCTGCCTATATGCCCTGGGGGAAAGTATTGAATCAATCAGGCAGAAATGC
CCGGTGGATGATGCAGACGCATCATCTCCCCCGAAAACTGTCCCGTGCCTTTGCCGTTAT
GCCATGACTCCTGAACGCGTCACCCGACTTCGCATGAACCATGTCACAAATATAATTGTG
TGTTCTTCATTTCCCCTTCCAAAGTACAAGATAGAAGGAGTGCAAAAAGTCAAATGCTCC
AAGGTAATGTTATTCGATCACAATGTGCCATCGCGCGTAAGTCCAAGGGAATACAGATCT
TCCCAGGAATCTGTACAGGAAGTGAGTACGGCAACGTCATTGACGCATAGCCAGTTTGAT
CTAAGCGCCGATGGCGAGACACTGCCTGTCCCGTCAGACCTGGATGCTGACGCCCCAGCC
CCAGAACCGGCCCTAGACGACGGGGCGGTACACACATTACCAACCACAATCGGAAACCTT
GCGGCCGTGTCTGACTGGGTAATGAGCACCGTACCTGTCGCGCCGCCTAGAAGAAGGAGA
GGGAGAAACCTGACTGTGACATGTGATGAGAGAGAAGGGAATATAACACCCATGGCTAGC
GTCCGATTCTTTAGAGCAGAGCTGTGTCCAGCCGTACAAGAAACAGCGGAGACGCGTGAC
ACAGCTATTTCCCTTCAGGCACCGCCAAGTACCACTATGGAACTGAGCCATCCGCCGATC
TCCTTCGGAGCACCAAGCGAGACGTTCCCCATCACATTTGGGGACTTCGACGAAGGAGAA
ATCGAAAGCTTGTCTTCTGAGCTACTAACTTTCGGGGACTTCCTACCCGGTGAAGTGGAT
GACTTGACAGATAGCGACTGGTCCACGTGCCCAGACACGGACGACGAGTTATGACTAGAC
AGGGCAGGTGGGTATATATTCTCGTCGGACACTGGTCCAGGTCATTTACAACAGAAGTCG
GTACGCCAGTCAGTGCTGCCGGTAAACACCCTGGAGGAAGTCCACGAGGAGAAGTGTTAC
CCACCTAAGCTGGATGAATTAAAGGAGCAACTACTACTTAAGAAACTCCAGGAGAGTGCG
TCCATGGCCAATAGAAGCAGGTATCAGTCACGCAAAGTAGAAAATATGAAAGCAACAATC
ATCCAGAGACTAAAGAGAGGCTGTAAACTGTACTTAATGGCAGAGACCCCGAAAGTCCCG
ACTTATCGGACCATATACCCGGCGCCTGTGTACTCGCCTCCGATCAATGTCCGATTGTCC
AACCCCGAGTCCGCAGTGGCAGCCTGTAATGAGTTCTTAGCTAGAAACTACCCAACTGTT
TCATCATACCAAATCACCGACGAGTATGATGCATATCTAGACATGGTGGACGGGTCGGAG
AGTTGTCTGGACCGAGCGACATTCAATCCGTCAAAACTTAGGAGCTACCCGAAACAACAT
GCTTATCACGCGCCTTCTATCAGAAGCGCTGTACCTTCCCCATTCCAGAACACACTACAG
AATGTACTGGCAGCAGCCACGAAAAGGAACTGCAACGTCACACAGATGAGGGAATTACCC
ACTTTGGACTCGGCAGTATTCAACGTGGAGTGTTTTAAAAAATTCGCATGCAACCGAGAA
TACTGGGAAGAATTTGCTGCCAGCCCTATTAGGATAACAACTGAGAATCTAACAACCTAT
GTCACTAAATTAAAGGGGCCAAAAGCAGCAGCGTTGTTTGCAAAAACCCATAATCTGCTG
CCACTGCAGGATGTACCAATGGATAGGTTCACAGTAGACATGAAAAGGGATGTGAAGGTA
ACTCCTGGTACAAAGCACACAGAGGAAAGACCTAAGGTGCAGGTTATACAGGCGGCTGAA
CCCTTGGCAACAGCGTACCTATGTGGAATTCACAGAGAGCTGGTTAGGAGATTGAACGCC
GTTCTCCTACCCAATGTGCATACACTATTTGACATGTCTGCCGAGGACTTCGATGCCATT
ATAGCCGCACACTTCAAGCCAGGAGACGCTGTTTTAGAAACGGACATAGCCTCCTTTGAT
AAGAGCCAAGATGACTCACTTGCGCTTACCGCCTTAATGCTGTTAGAAGATTTGGGAGTG
GATCACTCCCTGTTGGACTTGATAGAGGCTGCTTTCGGAGAGATTTCCAGCTGTCATCTG
CCGACAGGTACGCGCTTCAAGTTCGGCGCTATGATGAAATCCGGTATGTTCCTAACTCTG
TTCGTCAACACATTGTTAAATATCACCATCGCTAGCCGGGTGTTGGAAGATCGTCTGACA
AAATCCGCATGCGCGGCCTTCATCGGCGACGACAACATAATACATGGTGTCGTCTCCGAT
GAATTGATGGCAGCCAGATGCGCTACTTGGATGAACATGGAAGTGAAGATCATAGATGCA
GTTGTATCCCAGAAAGCTCCTTACTTTTGTGGAGGGTTTATACTGCACGATACTGTGACA
GGAACAGCTTGCAGAGTGGCGGACCCGCTAAAAAGGTTATTTAAACTGGGCAAACCGTTA
GCGGCAGGTGACGAACAAGATGAAGATAGAAGACGGGCGCTGGCTGATGAAGTAATCAGA
TGGCAACGAACAGGGCTAATAGATGAGCTGGAGAAAGCGGTGTACTCTAGGTACGAAGTG
CAGGGTATATCAGTTGCGGTAATGTCCATGGCCACCTTTGCAAGCTCCAGATCCAACTTC
GAGAAGCTCAGAGGACCCGTCATAACTTTGTACGGCGGTCCT---
>ABN04199
ATGGATTCT---GTGTACGTGGACATAGACGCTGACAGCGCCTTTTTGAAGGCCCTGCAA
CGTGCGTACCCCATGTTTGAGGTGGAACCTAGGCAGGTCACATCGAATGACCATGCTAAT
GCTAGAGCGTTCTCGCATCTAGCCATAAAACTAATAGAGCAGGAAATTGATCCCGACTCA
ACCATCCTGGATATAGGTAGTGCGCCAGCAAGGAGGATGATGTCGGACAGGAAGTACCAC
TGCGTTTGCCCGATGCGCAGCGCAGAAGATCCCGAGAGACTCGCTAATTATGCGAGAAAG
CTCGCATCTGCCGCAGGAAAAGTCCTGGACAGAAACATTTCTGGAAAGATCGGGGACTTA
CAAGCGGTGATGGCCGTGCCAGACACGGAGACGCCAACATTTTGCTTACACACAGATGTC
TCATGTAGACAGAGAGCAGACGTCGCGATATACCAAGACGTCTATGCTGTACACGCACCC
ACGTCGCTATACCACCAGGCGATTAAAGGAGTCCGAGTGGCGTACTGGGTAGGGTTCGAC
ACAACCCCGTTCATGTACAACGCTATGGCGGGTGCCTACCCCTCATACTCGACAAATTGG
GCGGATGAGCAGGTACTGAAGGCTAAGAACATAGGATTATGTTCAACAGACCTGACGGAA
GGTAGACGAGGCAAATTGTCTATTATGAGAGGGAAAAAGCTAAAACCGTGCGACCGTGTG
CTGTTCTCAGTAGGGTCAACGCTTTACCCGGAAAGCCGCACGCTACTTAAGAGCTGGCAC
CTACCATCGGTGTTCCATCTAAAGGGCAAACTCAGCTTCACATGCCGCTGTGATACAGTG
GTTTCGTGTGAGGGCTACGTCGTTAAGAGAATAACGATGAGCCCAGGCCTTTATGGAAAA
ACCACAGGGTATGCGGTAACCCACCACGCAGACGGATTCCTGATGTGCAAGACTACCGAC
ACGGTTGACGGCGAAAGAGTGTCATTCTCGGTGTGCACGTACGTGCCGGCTACCATTTGT
GATCAAATGACCGGCATCCTTGCTACAGAAGTCACGCCGGAGGATGCACAGAAGCTGTTG
GTGGGGCTGAACCAGAGAATAGTGGTTAACGGCAGAACGCAACGGAACACGAACACCATG
AAGAACTACCTGATTCCCGTGGTCGCCCAGGCCTTCAGTAAGTGGGCAAAGGAGTGCCGG
AAGGACATGGAAGATGAGAAGCTTCTGGGGGTCAGAGAAAGAACACTAACCTGCTGCTGT
CTATGGGCATTTAAGAAGCAGAAAACACACACGGTCTACAAGAGGCCTGATACCCAGTCA
ATCCAGAAGGTTCAGGCCGAATTTGACAGCTTTATGGTACCGGGCCTGTGGTCGTCCGGG
TTGTCAATCCCGTTGAGGACCAGAATCAAGTGGTTGTTACGCAAGGTGCCGAAAACCGAC
CTGATCCCATACAGCGGGAATGCCCAAGAAGCCCAGGATGCAGAAAAAGAAGCAGAGGAA
GAACGAGAAGCAGAACTGACTCATGAGGCCCTACCACCCCTACAGGCAGCACAGGAAGAT
GTCCAGGTCGAAATCGACGTGGAACAGCTTGAGGACAGAGCTGGTGCAGGAATAATAGAG
ACTCCGAGAGGCGCTATCAAAGTTACTGCCCAACTAACAGACCACGTCGTGGGGGAGTAC
CTGGTACTTTCCCCGCAGACCGTACTACGCAGCCAGAAGCTCAGCCTGATCCACGCTTTG
GCGGAGCAAGTGAAGACGTGTACGCACAGCGGACGAGCAGGGAGGTATGCGGTCGAAGCG
TACGATGGCCGAGTCCTAGTGCCCTCAGGCTATGCAATCTCGCCTGAAGACTTCCAGAGT
CTAAGCGAAAGCGCAACGATGGTGTACAACGAAAGAGAGTTCGTAAACAGAAAGTTACAC
CACATTGCGATGCACGGACCAGCCCTGAACACTGACGAAGAGTCGTATGAGCTGGTGAGG
GCAGAGAGGACAGAACACGAGTACGTCTACGACGTGGACCAAAGAAGATGCTGTAAGAAG
GAAGAAGCTGCAGGACTGGTACTGGTGGGCGACTTGACTAATCCGCCCTACCACGAATTC
GCATATGAAGGGCTAAAAATTCGCCCCGCCTGCCCATACAAAACTGCAGTCATAGGAGTC
TTCGGGGTACCAGGATCTGGCAAGTCAGCCATTATCAAGAACCTAGTTACCAGGCAAGAC
CTGGTGACTAGCGGAAAGAAAGAAAACTGCCAAGAAATCAGCACCGACGTGATGAGACAG
AGAGGTCTAGAGATATCTGCACGTACGGTTGATTCGCTGCTCTTGAATGGATGCAACAGA
CCAGTCGACGTGTTGTACGTAGACGAGGCGTTTGCGTGCCACTCTGGAACGTTACTTGCT
TTGATCGCCTTGGTGAGACCAAGACAGAAAGTTGTACTTTGTGGTGACCCGAAGCAGTGC
GGCTTCTTCAATATGATGCAGATGAAAGTCAACTACAATCATAACATCTGCACCCAAGTG
TACCACAAAAGTATCTCCAGGCGGTGTACACTGCCTGTGACTGCCATTGTGTCATCGTTG
CATTACGAAGGCAAAATGCGCACTACGAATGAGTACAACATGCCGATTGTAGTGGACACT
ACAGGCTCAACGAAACCTGACCCTGGAGACCTCGTGTTAACGTGCTTCAGAGGGTGGGTT
AAACAATTGCAAATTGACTATCGTGGACACGAGGTCATGACAGCAGCCGCATCCCAAGGG
TTAACCAGAAAAGGAGTTTACGCAGTTAGGCAAAAAGTTAACGAAAACCCACTCTATGCA
TCAACATCAGAGCACGTCAACGTACTCCTAACGCGTACGGAAGGTAAACTGGTATGGAAG
ACACTCTCTGGTGACCCGTGGATAAAGACGCTGCAGAACCCACCGAAAGGAAACTTCAAA
GCAACTATTAAGGAGTGGGAGGTGGAGCACGCATCGATAATGGCGGGCATCTGCAGTCAC
CAAGTGACCTTTGATACATTCCAAAACAAAGCCAACGTTTGCTGGGCTAAGAGCTTGGTC
CCTATCCTCGAAACAGCGGGGATAAAACTAAATGATAGGCAGTGGTCCCAGATAATTCAA
GCCTTCAAAGAAGACAAAGCATACTCACCCGAAGTAGCCCTGAATGAAATATGCACGCGC
ATGTATGGGGTGGATCTAGACAGCGGGCTATTTTCTAAACCGTTGGTATCTGTGTATTAC
GCGGATAACCATTGGGATAATAGGCCGGGAGGGAAGATGTTCGGATTCAACCCTGAGGCA
GCGTCCATTCTAGAAAGAAAGTACCCATTTACAAAAGGAAAGTGGAACATCAACAAGCAG
ATCTGCGTGACCACCAGGAGGATAGAAGACTTCAACCCTACCACCAACATTATACCGGTC
AACAGGAGACTACCACACTCATTAGTGGCCGAACACCGCCCAGTAAAAGGGGAAAGAATG
GAATGGCTGGTTAACAAGATAAACGGACACCACGTGCTCCTGGTTAGCGGCTATAACCTT
GCACTGCCTACTAAGAGAGTCACCTGGGTAGCGCCACTAGGTGTCCGCGGAGCGGACTAT
ACATACAACTTAGAGCTGGGTCTACCAGCAACACTTGGTAGGTATGACCTAGTGGTCATA
AACATCCACACACCTTTTCGCATACACCATTACCAACAGTGCGTAGATCACGCAATGAAA
CTGCAAATGCTAGGGGGTGACTCACTGAGACTGCTCAAACCGGGTGGCTCTCTATTGATC
AGAGCATACGGTTACGCAGATAGAACCAGTGAACGAGTCATCTGCGTACTGGGACGCAAG
TTTAGATCGTCTAGAGCATTGAAACCACCATGTGTCACCAGTAATACTGAGATGTTTTTC
CTATTTAGCAATTTTGACAATGGCAGAAGGAATTTTACAACGCATGTCATGAACAATCAA
CTGAATGCAGCCTTTGTAGGACAGGCCACCCGAGCAGGATGTGCACCATCGTACCGGGTA
AAACGCATGGACATCGCGAAGAACGATGAAGAGTGCGTGGTTAACGCCGCTAACCCTCGC
GGGTTACCAGGTGACGGTGTTTGCAAGGCAGTATATAAAAAGTGGCCGGAGTCCTTTAAA
AACAGTGCAACACCAGTAGGAACCGCAAAAACAGTTATGTGCGGTACGTATCCAGTAATC
CACGCTGCAGGACCAAACTTCTCAAATTATTCGGAGTCTGAAGGGGACCGGGAATTGGCG
GCTGCCTATCGAGAAGTCGCAAAGGAAGTAACTAGACTGGGAGTAAATAGCGTAGCTATA
CCTCTCCTCTCCACAGGTGTATACTCAGGAGGGAAAGACAGGCTAACCCAGTCACTGAAC
CACCTCTTTACAGCCATGGACTCGACGGATGCAGACGTGGTCATCTACTGCCGCGACAAG
GAATGGGAGAAGAAAATATCTGAGGCCATACAGATGCGGACCCAAGTGGAGCTGCTGGAT
GAGCACATCTCCATAGATTGCGATGTCATTCGCGTGCACCCTGACAGTAGCTTGGCAGGC
AGAAAAGGATACAGCACCACGGAAGGCGCACTGTATTCATATCTAGAAGGGACACGTTTT
CACCAGACGGCAGTGGATATGGCAGAGATATATACTATGTGGCCAAAGCAAATAGAGGCC
AATGAGCAAGTCTGCCTATATGCCCTGGGGGAAAGTATTGAATCAATCAGGCAGAAATGC
CCGGTGGATGATGCAGACGCATCATCTCCCCCGAAAACTGTCCCGTGCCTTTGCCGTTAT
GCCATGACTCCTGAACGCGTCACCCGACTTCGCATGAACCATGTCACAAATATAATTGTG
TGTTCTTCATTTCCCCTTCCAAAGTACAAGATAGAAGGAGTGCAAAAAGTCAAATGCTCC
AAGGTAATGTTATTCGATCACAATGTGCCATCGCGCGTAAGTCCAAGGGAATACAGATCT
TCCCAGGAATCTGTACAGGAAGTGAGTACGGCAACGTCATTGACGCATAGCCAGTTTGAT
CTAAGCGCCGATGGCGAGACACTGCCTGTCCCGTCAGACCTGGATGCTGACGCCCCAGCC
CCAGAACCGGCCCTAGACGACGGGGCGGTACACACATTACCAACCACAATCGGAAACCTT
GCGGCCGTGTCTGACTGGGTAATGAGCACCGTACCTGTCGCGCCGCCTAGAAGAAGGAGA
GGGAGAAACCTGACTGTGACATGTGATGAGAGAGAAGGGAATATAACACCCATGGCTAGC
GTCCGATTCTTTAGAGCAGAGCTGTGTCCAGCCGTACAAGAAACAGCGGAGACGCGTGAC
ACAGCTATTTCCCTTCAGGCACCGCCAAGTACCACTATGGAACTGAGCCATCCGCCGATC
TCCTTCGGAGCACCAAGCGAGACGTTCCCCATTACATTTGGGGACTTCGACGAAGGAGAA
ATCGAAAGCTTGTCTTCTGAGCTACTAACTTTCGGGGACTTCCTACCCGGTGAAGTGGAT
GACTTGACAGATAGCGACTGGTCCACGTGCCCAGACACGGACGACGAGTTATGACTAGAC
AGGGCAGGTGGGTATATATTCTCGTCGGACACTGGTCCAGGTCATTTACAACAGAAGTCG
GTACGCCAGTCAGTGCTGCCGGTAAACACCCTGGAGGAAGTCCACGAGGAGAAGTGTTAC
CCACCTAAGCTGGATGAATTAAAGGAGCAACTACTACTTAAGAAACTCCAGGAGAGTGCG
TCCATGGCCAATAGAAGCAGGTATCAGTCACGCAAAGTAGAAAATATGAAAGCAACAATC
ATCCAGAGACTAAAGAGAGGCTGTAAACTGTACTTAATGGCAGAGACCCCGAAAGTCCCG
ACTTATCGGACCATATACCCGGCGCCTGTGTACTCGCCTCCGATCAATGTCCGATTGTCC
AACCCCGAGTCCGCAGTGGCAGCCTGTAATGAGTTCTTAGCTAGAAACTACCCAACTGTT
TCATCATACCAAATCACCGACGAGTATGATGCATATCTAGACATGGTGGACGGGTCGGAG
AGTTGTCTGGACCGAGCGACATTCAATCCGTCAAAACTTAGGAGCTACCCGAAACAACAT
GCTTATCACGCGCCTTCTATCAGAAGCGCTGTACCTTCCCCATTCCAGAACACACTACAG
AATGTACTGGCAGCAGCCACGAAAAGGAACTGCAACGTCACACAGATGAGGGAATTACCC
ACTTTGGACTCGGCAGTATTCAACGTGGAGTGTTTTAAAAAATTCGCATGCAACCGAGAA
TACTGGGAAGAATTTGCTGCCAGCCCTATTAGGATAACAACTGAGAATCTAACAACCTAT
GTCACTAAATTAAAGGGGCCAAAAGCAGCAGCGTTGTTTGCAAAAACCCATAATCTGCTG
CCACTGCAGGATGTACCAATGGATAGGTTCACAGTAGACATGAAAAGGGATGTGAAGGTA
ACTCCTGGTACAAAGCACACAGAGGAAAGACCTAAGGTGCAGGTTATACAGGCGGCTGAA
CCCTTGGCAACAGCGTACCTATGTGGAATTCACAGAGAGCTGGTTAGGAGATTGAACGCC
GTTCTCCTACCCAATGTACATACACTATTTGACATGTCTGCCGAGGACTTCGATGCCATT
ATAGCCGCACACTTCAAGCCAGGAGACGCTGTTTTAGAAACGGACATAGCCTCCTTTGAT
AAGAGCCAAGATGACTCACTTGCGCTTACCGCCTTAATGCTGTTAGAAGATTTGGGAGTG
GATCACTCCCTGTTGGACTTGATAGAGGCTGCTTTCGGAGAGATTTCCAGCTGTCATCTG
CCGACAGGTACGCGCTTCAAGTTCGGCGCTATGATGAAATCCGGTATGTTCCTAACTCTG
TTCGTCAACACATTGTTAAACATCACCATCGCTAGCCGGGTGTTGGAAGATCGTCTGACA
AAATCCGCATGCGCGGCCTTCATCGGCGACGACAACATAATACATGGTGTCGTCTCCGAT
GAATTGATGGCAGCCAGATGCGCTACTTGGATGAACATGGAAGTGAAGATCATAGATGCA
GTTGTATCCCAGAAAGCTCCTTACTTTTGTGGAGGGTTTATACTGCACGATACTGTGACA
GGAACAGCTTGCAGAGTGGCGGACCCGCTAAAAAGGTTATTTAAACTGGGCAAACCGTTA
GCGGCAGGTGACGAACAAGATGAAGATAGAAGACGGGCGCTGGCTGATGAAGTAATCAGA
TGGCAACGAACAGGGCTAATAGATGAGCTGGAGAAAGCGGTGTACTCTAGGTACGAAGTG
CAGGGTATATCAGTTGCGGTAATGTCCATGGCCACCTTTGCAAGCTCCAGATCCAACTTC
GAGAAGCTCAGAGGACCCGTCATAACTTTGTACGGCGGTCCT---
>ADG95929
ATGGATTCT---GTGTACGTGGACATAGACGCTGACAGCGCCTTTTTGAAGGCCCTGCAA
CGTGCGTACCCCATGTTTGAGGTGGAACCTAGGCAGGTCACATCGAATGACCATGCTAAT
GCTAGAGCGTTCTCGCATCTAGCCATAAAACTAATAGAGCAGGAAATTGATCCCGACTCA
ACCATCCTGGATATAGGTAGTGCGCCAGCAAGGAGGATGATGTCGGACAGGAAGTACCAC
TGCGTTTGCCCGATGCGCAGCGCAGAAGATCCCGAGAGACTCGCTAATTATGCGAGAAAG
CTCGCATCTGCCGCAGGAAAAGTCCTGGACAGAAACATTTCTGGAAAGATCGGGGACTTA
CAAGCGGTGATGGCCGTGCCAGACACGGAGACGCCAACATTTTGCTTACACACAGATGTC
TCATGTAGACAGAGAGCAGACGTCGCGATATACCAAGACGTCTATGCTGTACACGCACCC
ACGTCGCTATACCACCAGGCGATTAAAGGAGTCCGAGTGGCGTACTGGGTAGGGTTCGAC
ACAACCCCGTTCATGTACAACGCTATGGCGGGTGCCTACCCCTCATACTCGACAAATTGG
GCGGATGAGCAGGTACTGAAGGCTAAGAACATAGGATTATGTTCAACAGACCTGACGGAA
GGTAGACTAGGCAAATTGTCTATCATGAGAGGGAAAAAGCTAAAACCGTGCGACCGTGTG
CTGTTCTCAGTAGGGTCAACGCTTTACCCGGAAAGCCGCACGCTACTTAAGAGTTGGCAC
CTACCATCGGTGTTCCATCTAAAGGGCAAGCTTAGCTTCACATGCCGCTGTGACACAGTG
GTTTCGTGTGAGGGCTACGTCGTTAAGAGAATAACGATGAGCCCAGGCCTTTATGGAAAA
ACCACAGGGTATGCGGTAACCCACCACGCAGACGGATTCTTGATGAGCAAGACTACCGAC
ACGGTTGACGGCGAAAGAGTGTCATTCTCGGTGTGCACGTACGTGCCGGCGACCATTTGT
GATCAAATGACCGGCATCCTTGCTACAGAAGTCACGCCGGAGGATGCACAGAAGCTGTTG
GTGGGGCTGAACCAGAGAATAGTGGTTAACGGCAGAACGCAACGGAACACGAACACCATG
AAGAACTACCTGCTTCCTGTGGTCGCCCAGGCCTTCAGTAAGTGGGCAAAGGAGTGCCGG
AAGGACATGGAAGATGAGAAGCTTCTGGGGGTCAGAGAAAGAACACTAACCTGCTGCTGT
CTATGGGCATTTAAGAAGCAGAAAACACACACGGTCTACAAGAGGCCTGATACCCAGTCA
ATCCAGAAGGTTCAGGCCGAATTTGACAGCTTTGTAGTACCGGGCCTGTGGTCGTCCGGG
TTGTCAATCCCGTTGAGGACTAGAATCAAGTGGTTGTTACGCAAGGTGCCGAAAACAGAC
CTGATCCCATACAGCGGGAATGCCCAAGAAGCCCAGGATGCAGAAAAAGAAGCAGAGGAA
GAACGAGAAGCAGAACTGACTCATGAGGCCCTACCACCCCTACAGGCAGCACAGGAAGAT
GTCCAGGTCGAAATCGACGTGGAACAGCTTGAGGATAGAGCTGGTGCAGGAATAATAGAG
ACTCCGAGAGGCGCTATCAAAGTTACTGCCCAACTAACAGACCACGTCGTGGGGGAGTAC
CTGGTACTTTCCCCGCAGACCGTACTACGCAGCCAGAAGCTCAGCCTGATCCACGCTTTA
GCGGAGCAAGTGAAGACGTGTACGCACAGCGGACGAGCAGGGAGGTATGCGGTCGAAGCG
TACGATGGCCGAGTCCTAGTGCCCTCAGGCTATGCAATCTCGCCTGAAGACTTCCAGAGT
CTAAGCGAAAGCGCAACGATGGTGTACAACGAAAGAGAGTTCGTAAACAGAAAGTTACAC
CACATTGCGATGCACGGACCAGCCCTGAACACTGACGAAGAGTCGTATGAGCTGGTGAGG
GCAGAGAGGACAGAACACGAGTACGTCTACGACGTGGACCAGAGAAGATGCTGTAAGAAG
GAAGAAGCTGCAGGACTGGTACTGGTGGGCGACTTGACTAATCCGCCCTACCACGAATTC
GCATACGAAGGGCTAAAAATTCGCCCCGCCTGCCCATACAAAATTGCAGTCATAGGAGTC
TTCGGGGTACCAGGATCTGGCAAGTCAGCCATTATCAAGAACCTAGTTACCAGGCAAGAC
CTGGTGACTAGCGGAAAGAAAGAAAACTGCCAAGAAATCAGCACCGACGTGATGAGACAG
AGAGGTCTAGAGATATCTGCACGTACGGTTGATTCGCTGCTCTTGAATGGATGCAACAGA
CCAGTCGACGTGTTGTACGTAGACGAGGCGTTTGCGTGCCACTCTGGAACGTTACTTGCT
TTGATCGCCTTGGTGAGACCAAGACAGAAAGTTGTACTTTGTGGTGACCCGAAGCAGTGC
GGCTTCTTCAATATGATGCAGATGAAAGTCAACTACAATCATAACATCTGCACCCAAGTG
TACCACAAAAGTATCTCCAGGCGGTGTACACTGCCTGTGACTGCCATTGTGTCATCGTTG
CATTACGAAGGCAAAATGCGCACTACGAATGAGTACAACATGCCGATTGTAGTGGACACT
ACAGGCTCAACGAAACCTGACCCTGGAGACCTCGTGTTAACGTGCTTCAGAGGGTGGGTT
AAACAATTGCAAATTGACTATCGTGGACACGAGGTCATGACAGCAGCCGCATCCCAAGGG
TTAACCAGAAAAGGAGTTTACGCAGTTAGGCAAAAAGTTAACGAAAACCCACTCTATGCA
TCAACATCAGAGCACGTCAACGTACTCCTAACGCGTACGGAAGGTAAACTGGTATGGAAG
ACACTCTCTGGTGACCCGTGGATAAAGACGCTGCAGAACCCACCGAAAGGAAACTTCAAA
GCAACTATTAAGGAGTGGGAGGTGGAGCACGCATCGATAATGGCGGGCATCTGCAGTCAC
CAAGTGACCTTTGACACATTCCAAAACAAAGCCAACGTTTGCTGGGCTAAGAGCTTGGTC
CCTATCCTCGAAACAGCGGGGATAAAACTAAATGATAGGCAGTGGTCCCAGATAATTCAA
GCCTTCAAAGAAGACAAAGCATACTCACCCGAAGTAGCCCTGAATGAAATATGCACGCGC
ATGTATGGGGTGGATCTAGACAGCGGGCTATTTTCTAAACCGTTGGTATCTGTGTATTAC
GCGGATAACCATTGGGATAATAGGCCGGGAGGGAAGATGTTCGGATTCAACCCTGAGGCA
GCGTCCATTCTAGAAAGAAAGTACCCATTTACAAAAGGAAAGTGGAACATCAACAAGCAG
ATCTGCGTGACTACCAGGAGGATAGAAGACTTCAACCCTACCACCAACATTATACCGGTC
AACAGGAGACTACCACACTCATTAGTGGCCGAACACCGCCCAGTAAAAGGGGAAAGAATG
GAATGGCTGGTTAACAAGATAAACGGACACCACGTGCTCCTGGTTAGCGGCTATAACCTT
GCACTGCCTACTAAGAGAGTCACCTGGGTAGCGCCACTAGGTGTCCGCGGAGCGGACTAT
ACATACAACCTAGAGCTGGGTCTACCAGCAACACTTGGTAGGTATGACCTAGTGGTCATA
AACATCCACACACCTTTTCGCATACACCATTACCAACAGTGCGTAGATCACGCAATGAAA
CTGCAAATGCTAGGGGGTGACTCACTGAGACTGCTCAAACCGGGTGGCTCTCTATTGATC
AGAGCATACGGTTACGCAGATAGAACCAGTGAACGAGTCATCTGCGTACTGGGACGCAAG
TTTAGATCGTCTAGAGCATTGAAACCACCATGTGTCACCAGTAATACTGAGATGTTTTTC
CTATTTAGCAATTTTGACAATGGCAGAAGGAATTTTACAACGCATGTCATGAACAATCAA
CTGAATGCAGCCTTTGTAGGACAGGCCACCCGAGCAGGATGTGCACCATCGTACCGGGTA
AAACGCATGGACATCGCGAAGAACGATGAAGAGTGCGTGGTTAACGCCGCCAACCCTCGC
GGGTTACCAGGTGACGGTGTTTGCAAGGCAGTATATAAAAAGTGGCCGGAGTCCTTTAAA
AACAGTGCAACACCAGTAGGAACCGCAAAAACAGTTATGTGCGGTACGTATCCAGTAATC
CACGCCGTAGGACCAAACTTCTCAAATTATTCGGAGTCTGAAGGGGACCGGGAATTGGCG
GCTGCCTATCGAGAAGTCGCAAAGGAAGTAACTAGACTGGGAGTAAATAGCGTAGCTATA
CCTCTCCTCTCCACAGGTGTATACTCAGGAGGGAAAGACAGGCTAACCCAGTCACTGAAC
CACCTCTTTACAGCCATGGACTCGACGGATGCAGACGTGGTCATCTACTGCCGAGACAAG
GAATGGGAGAAGAAAATATCTGAGGCCATACAGATGCGGACCCAAGTGGAGCTGCTGGAT
GAGCACATCTCCATAGACTGCGATGTCATTCGCGTGCACCCTGACAGTAGCTTGGCAGGC
AGAAAAGGATACAGCACCACGGAAGGCGCACTGTATTCATATCTAGAAGGGACACGTTTT
CACCAGACGGCAGTGGATATGGCAGAGATATATACTATGTGGCCAAAGCAAACAGAGGCC
AATGAGCAAGTCTGCCTATATGCCCTGGGGGAAAGTATTGAATCAATCAGGCAGAAATGC
CCGGTGGATGATGCAGACGCATCATCTCCCCCGAAAACTGTCCCGTGCCTTTGCCGTTAT
GCCATGACTCCTGAACGCGTCACCCGACTTCGCATGAACCATGTCACAAATATAATTGTG
TGTTCTTCATTTCCCCTTCCAAAGTACAAGATAGAAGGAGTGCAAAAAGTCAAATGCTCC
AAGGTAATGTTATTCGATCACAATGTGCCATCGCGCGTAAGTCCAAGGGAATACAGATCT
TCCCAGGAGTCTGTACAGGAAGTGAGTACGACAACGTCATTGACGCATAGCCAGTTTGAT
CTAAGCGCCGATGGCGAGACACTGCCTGTCCCGTCAGACCTGGATGCTGACGCCCCAGCC
CTAGAACCGGCCCTAGACGACGGGGCGGTACACACATTACCAACCACAATCGGAAACCTT
GCGGCCGTGTCTGACTGGGTAATGAGCACCGTACCTGTCGCGCCGCCTAGAAGAAGGAGA
GGGAGAAACCTGACTGTGACATGTGACGAGAGAGAAGGGAATATAACACCCATGGCTAGC
GTCCGATTCTTTAGAGCAGAGCTGTGTCCAGCCGTACAAGAAACAGCGGAGACGCGTGAC
ACAGCTATTTCCCTTCAGGCACCGCCAAGTACCACCATGGAACTGAGCCATCCACCGATC
TCCTTCGGAGCACCAAGCGAGACGTTCCCCATTACATTTGGGGACTTCGACGAAGGAGAA
ATCGAAAGCTTGTCTTCTGAGCTACTAACTTTCGGAGACTTCCTACCCGGTGAAGTGGAT
GATTTGACAGATAGCGACTGGTCCACGTGCTCAGACACGGACGACGAGTTATGACTAGAC
AGGGCAGGTGGGTATATATTCTCGTCGGACACTGGTCCAGGCCATTTACAACAGAAGTCG
GTACGCCAGTCAGTGCTGCCGGTAAACACCCTGGAGGAAGTCCACGAGGAGAAGTGTTAC
CCACCTAAGCTGGATGAATTAAAGGAGCAACTACTACTTAAGAAACTCCAGGAGAGTGCG
TCCATGGCCAATAGAAGCAGGTATCAGTCACGCAAAGTGGAAAATATGAAAGCAACAATC
ATCCAGAGACTAAAGAGAGGCTGTAAACTGTACTTAATGGCAGAGACCCCGAAAGTCCCG
ACTTATCGGACCATATACCCGGCGCCTGTGTACTCGCCTCCGATCAATGTCCGATTGTCC
AACCCCGAGTCCGCAGTGGCAGCATGTAATGAGTTCTTAGCTAGAAACTACCCAACTGTT
TCATCATACCAAATCACCGACGAGTATGATGCATATCTAGACATGGTGGACGGGTCGGAG
AGTTGCCTGGACCGAGCGACATTCAATCCGTCAAAACTTAGGAGCTACCCGAAACAACAT
GCTTATCACGCGCCTTCTATCAGAAGCGCTGTACCTTCCCCATTCCAGAACACACTACAG
AATGTACTGGCAGCAGCCACGAAAAGGAACTGCAACGTCACACAGATGAGGGAATTACCC
ACTTTGGACTCAGCAGTATTCAACGTGGAGTGTTTTAAAAAATTCGCATGCAACCGAGAA
TACTGGGAAGAATTTGCTGCCAGCCCTATCAGGATAACAACTGAGAATCTAACAACCTAT
GTCACTAAACTAAAGGGGCCAAAAGCAGCAGCGTTGTTTGCAAAAACCCATAATCTGCTG
CCACTGCAGGATGTACCAATGGATAGGTTCACAGTAGATATGAAAAGGGATGTGAAGGTA
ACTCCTGGTACAAAGCACACAGAGGAAAGACCTAAGGTGCAGGTTATACAGGCGGCTGAA
CCCTTGGCAACAGCGTACCTATGTGGAATTCACAGAGAACTGGTTAGGAGATTGAACGCC
GTCCTCCTACCCAATGTGCATACACTATTTGACATGTCTGCCGAGGACTTCGATGCCATT
ATAGCCGCACACTTCAAGCCAGGAGACGCTGTTTTAGAAACGGACATAGCCTCCTTTGAT
AAGAGCCAAGATGATTCACTTGCGCTTACCGCCTTAATGCTGTTAGAAGATTTGGGAGTG
GATCACTCCCTGTTGGACTTGATAGAGGCTGCTTTCGGAGAGATTTCCAGCTGTCATCTG
CCGACAGGTACGCGCTTCAAGTTCGGCGCTATGATGAAATCCGGTATGTTCCTAACTCTG
TTCGTCAACACATTGTTAAATATCACCATCGCTAGCCGGGTGTTGGAAGATCGTCTGACA
AAATCCGCATGCGCGGCCTTCATCGGCGACGACAACATAATACATGGTGTCGTCTCCGAT
GAATTGATGGCAGCCAGATGCGCTACTTGGATGAACATGGAAGTGAAGATCATAGATGCA
GTTGTATCCCAGAAAGCTCCTTACTTTTGTGGAGGGTTTATACTGCACGATACTGTGACA
GGAACAGCTTGCAGAGTGGCGGACCCGCTAAAAAGGTTATTTAAACTGGGCAAACCGTTA
GCGGCAGGTGACGAACAAGATGAAGACAGAAGACGGGCGCTGGCTGATGAAGTAATCAGA
TGGCAACGAACAGGGCTAATAGATGAGCTGGAGAAAGCGGTGTACTCTAGGTACGAAGTG
CAGGGTATATCAGTTGCGGTAATGTCCATGGCCACCTTTGCAAGCTCCAGATCCAACTTC
GAGAAGCTCAGAGGACCCGTCATAACTTTGTACGGCGGTCCT---
>ABO38820
ATGGATTCT---GTGTACGTGGACATAGACGCTGACAGCGCCTTTTTGAAGGCCCTGCAA
CGTGCGTACCCCATGTTTGAGGTGGAACCTAGGCAGGTCACATCGAATGACCATGCTAAT
GCTAGAGCGTTCTCGCATCTAGCCATAAAACTAATAGAGCAGGAAATTGATCCCGACTCA
ACCATCCTGGATATAGGTAGTGCGCCAGCAAGGAGGATGATGTCGGACAGGAAGTACCAC
TGCGTTTGCCCGATGCGCAGCGCAGAAGATCCCGAGAGACTCGCTAATTATGCGAGAAAG
CTCGCATCTGCCGCAGGAAAAGTCCTGGACAGAAACATYTCTGGAAAGATCGGGGACTTA
CAAGCGGTGATGGCCGTGCCAGACACGGAGACGCCAACATTTTGCTTACACACAGATGTC
TCATGTAGACAGAGAGCAGACGTCGCGATATACCAAGACGTCTATGCTGTACACGCACCC
ACGTCGCTATACCACCAGGCGATTAAAGGAGTCCGAGTGGCGTACTGGGTAGGGTTCGAC
ACAACCCCGTTCATGTACAACGCTATGGCGGGTGCCTACCCCTCATACTCGACAAATTGG
GCGGATGAGCAGGTACTGAAGGCTAAGAACATAGGATTATGTTCAACAGACCTGACGGAA
GGTAGACGAGGCAAATTGTCTATCATGAGAGGGAAAAAGCTAAAACCGTGCGACCGTGTG
CTGTTCTCAGTAGGGTCAACGCTTTACCCGGAAAGCCGCACGCTACTTAAGAGCTGGCAC
CTACCATCGGTGTTCCATCTAAAGGGCAAGCTTAGCTTCACATGCCGCTGTGACACAGTG
GTTTCGTGTGAGGGCTACGTCGTTAAGAGAATAACGATGAGCCCAGGCCTTTATGGAAAA
ACCACAGGGTATGCGGTAACCCACCACGCAGACGGATTCTTGATGTGCAAGACTACCGAC
ACGGTTGACGGCGAAAGAGTGTCATTCTCGGTGTGCACGTACGTGCCGGCGACCATTTGT
GATCAAATGACCGGCATCCTTGCTACAGAAGTCACGCCGGAGGATGCACAGAAGCTGTTG
GTGGGGCTGAACCAGAGGATAGTGGTTAACGGCAGAACGCAACGGAACACGAACACCATG
AAGAACTACCTACTTCCCGTGGTCGCCCAGGCCTTCAGTAAGTGGGCAAAGGAGTGCCGG
AAGGACATGGAAGATGAGAAGCTTCTGGGGGTCAGAGAAAGAACACTAACCTGCTGCTGT
CTATGGGCATTTAAGAAGCAGAAAACACACACGGTCTACAAGAGGCCTGATACCCAGTCA
ATCCAGAAGGTTCAGGCCGAATTTGACAGCTTTGTAGTACCGGGCCTGTGGTCGTCCGGG
TTGTCAATCCCGTTGAGGACTAGAATCAAGTGGTTGTTACGCAAGGTGCCGAAAACAGAC
CTGATCCCATACAGCGGGAATGCCCAAGAAGCCCAGGATGCAGAAAAAGAAGCAGAGGAA
GAACGAGAAGCAGAACTGACTCATGAGGCTCTACCACCYCTACAGGCAGCACAGGAAGAT
GTCCAGGTCGAAATCGACGTGGAACAGCTTGAGGATAGAGCTGGTGCTGGAATAATAGAG
ACTCCGAGAGGCGCTATCAAAGTTACTGCCCAACTAACAGACCACGTCGTGGGGGAGTAC
CTGGTACTTTCCCCGCAGACCGTACTACGCAGCCAGAAGCTCAGCCTGATCCACGCTTTA
GCGGAGCAAGTGAAGACGTGTACGCACAGCGGACGAGCAGGGAGGTATGCGGTCGAAGCG
TACGATGGCCGAGTCCTAGTGCCCTCAGGCTATGCAATTTCGCCTGAAGACTTCCAGAGT
CTAAGCGAAAGCGCAACGATGGTGTACAACGAAAGAGAGTTCGTAAACAGAAAGTTACAC
CACATTGCGATGCACGGACCAGCCCTGAACACTGACGAAGAGTCGTATGAGCTGGTGAGG
GCAGAGAGGACAGAACACGAGTACGTCTACGACGTGGACCAGAGAAGATGCTGTAAGAAG
GAAGAAGCTGCAGGACTGGTACTGGTGGGCGACTTGACTAATCCGCCCTACCACGAATTC
GCATACGAAGGGCTAAAAATTCGCCCCGCCTGCCCATACAAAATTGCAGTCATAGGAGTC
TTCGGGGTACCAGGATCTGGCAAGTCAGCCATTATCAAGAACCTAGTTACCAGGCAAGAC
CTGGTGACTAGCGGAAAGAAAGAAAACTGCCAAGAAATCAGCACCGACGTGATGAGACAG
AGAGGTCTAGAGATATCTGCACGTACGGTAGATTCGCTGCTCTTGAATGGATGCAACAGA
CCAGTCGACGTGTTGTACGTAGACGAGGCGTTTGCGTGCCACTCTGGAACGTTACTTGCT
TTGATCGCCTTGGTGAGACCAAGACAGAAAGTTGTACTTTGTGGTGACCCGAAGCAGTGC
GGCTTCTTCAATATGATGCAGATGAAAGTCAACTACAATCATAACATCTGCACCCAAGTG
TACCACAAAAGTATCTCCAGGCGGTGTACACTGCCTGTGACTGCCATTGTGTCATCGTTG
CATTACGAAGGCAAAATGCGCACTACGAATGAGTACAACATGCCGATTGTAGTGGACACT
ACAGGCTCAACGAAACCTGACCCTGGAGACCTCGTGTTAACGTGCTTCAGAGGGTGGGTT
AAACAACTGCAAATTGACTATCGTGGACACGAGGTCATGACAGCAGCCGCATCCCAAGGG
TTAACTAGAAAAGGAGTTTACGCAGTTAGGCAAAAAGTTAACGAAAACCCACTCTATGCA
TCAACATCAGAGCACGTCAACGTACTCCTAACGCGTACGGAAGGTAAACTGGTATGGAAG
ACACTCTCTGGTGACCCGTGGATAAAGACGCTGCAGAACCCACCGAAAGGAAACTTCAAA
GCAACTATTAAGGAGTGGGAGGTGGAGCACGCATCGATAATGGCGGGCATCTGCAGTCAC
CAAGTGACCTTTGACACATTCCAAAACAAAGCCAACGTTTGCTGGGCTAAGAGCTTGGTC
CCTATCCTCGAAACAGCGGGGATAAAACTAAATGATAGGCAGTGGTCCCAGATAATTCAA
GCCTTCAAAGAAGACAAAGCATACTCACCCGAAGTAGCCCTGAATGAAATATGCACGCGC
ATGTATGGGGTGGATCTAGACAGTGGGCTATTCTCTAAACCGTTGGTATCTGTGTATTAC
GCGGATAACCATTGGGATAATAGGCCGGGAGGAAAGATGTTCGGATTCAACCCTGAGGCA
GCGTCCATTCTAGAAAGAAAGTACCCATTTACAAAAGGAAAGTGGAACATCAACAAGCAG
ATCTGCGTGACTACCAGGAGGATAGAAGACTTCAACCCTACCACCAACATTATACCGGTC
AACAGGAGACTACCACACTCATTAGTGGCCGAACACCGCCCAGTAAAAGGGGAAAGAATG
GAATGGCTGGTTAACAAGATAAACGGACACCACGTACTCCTGGTTAGCGGCTATAACCTT
GCACTGCCTACTAAGAGAGTCACCTGGGTAGCGCCACTAGGTGTCCGCGGAGCGGACTAT
ACATACAACCTAGAGCTGGGTCTACCAGCAACACTTGGTAGGTATGACCTAGTGGTCATA
AACATCCACACACCTTTTCGCATACACCATTACCAACAGTGCGTAGATCACGCAATGAAA
CTGCAAATGCTAGGGGGTGACTCACTGAGACTGCTCAAACCGGGTGGCTCTCTATTGATC
AGAGCATACGGTTACGCAGATAGAACCAGTGAACGAGTCATCTGCGTACTGGGACGCAAG
TTTAGATCGTCTAGAGCATTGAAACCACCATGTGTCACCAGTAATACTGAGATGTTTTTC
CTATTTAGCAATTTTGACAATGGCAGAAGGAATTTTACAACGCATGTCATGAACAATCAA
CTGAATGCAGCCTTTGTAGGACAGGCCACCCGAGCAGGATGTGCACCATCGTACCGGGTA
AAACGCATGGACATCGCGAAGAACGATGAAGAGTGCGTGGTTAACGCCGCCAACCCTCGC
GGGTTACCAGGTGACGGTGTTTGCAAGGCAGTATATAAAAAGTGGCCGGAGTCCTTTAAA
AACAGTGCAACACCAGTAGGAACCGCAAAAACAGTTATGTGCGGTACGTATCCAGTAATC
CACGCCGTAGGACCAAACTTCTCAAATTATTCGGAGTCTGAAGGGGACCGGGAATTGGCG
GCTGCCTATCGAGAAGTCGCAAAGGAAGTAACTAGACTGGGAGTAAATAGCGTAGCTATA
CCTCTCCTCTCCACAGGTGTATACTCAGGAGGGAAAGACAGGCTAACCCAGTCACTGAAC
CACCTCTTTACAGCCATGGACTCGACGGATGCAGACGTGGTCATCTACTGCCGAGACAAG
GAATGGGAGAAGAAAATATCTGAGGCCATACAGATGCGGACCCAAGTGGAGCTGCTGGAT
GAGCACATCTCCATAGACTGCGATGTCATTCGCGTGCACCCTGACAGTAGCTTGGCAGGC
AGAAAAGGATACAGCACCACGGAAGGCGCACTGTATTCATATCTAGAAGGGACACGTTTT
CACCAGACGGCAGTGGATATGGCAGAGATATACACTATGTGGCCAAAGCAAACAGAGGCC
AATGAGCAAGTCTGCCTATATGCCCTGGGGGAAAGTATTGAATCAATCAGGCAGAAATGC
CCGGTGGATGATGCAGACGCATCATCTCCCCCGAAAACTGTCCCGTGTCTTTGCCGGTAT
GCCATGACTCCTGAACGCGTCACCCGACTTCGCATGAACCATGTCACAAATATAATTGTG
TGTTCTTCATTTCCCCTTCCAAAGTACAAGATAGAAGGAGTGCAAAAAGTCAAATGCTCC
AAGGTAATGTTATTCGATCACAATGTGCCATCGCGCGTAAGTCCAAGGGAATACAGATCT
TCCCAGGAGTCTGTACAGGAAGTGAGTACGACAACGTCATTGACGCATAGCCAGTTTGAT
CTAAGCGCCGATGGCGAGACACTGCCTGTCCCGTCAGACCTGGATGCTGACGCCCCAGCC
CTAGAACCGGCCCTAGACGACGGGGCGGTACATACATTACCAACCATAATCGGAAACCTT
GCGGCCGTGTCTGACTGGGTAATGAGCACCGTACCTGTCGCGCCGCCTAGAAGAAGGAGA
GGGAGAAACCTGACTGTGACATGTGACGAGAGAGAAGGGAATATAACACCCATGGCTAGC
GTCCGATTCTTTAGAGCAGAGCTGTGTCCGGCCGTACAAGAAACAGCGGAGACGCGTGAC
ACAGCTATTTCCCTTCAGGCACCGCCAAGTACCACCATGGAACTGAGCCATCCACCGATC
TCCTTCGGAGCACCAAGCGAGACGTTCCCCATCACATTTGGGGACTTCGACGAAGGAGAA
ATCGAAAGCTTGTCTTCTGAGCTACTAACTTTCGGAGACTTCCTACCCGGTGAAGTGGAT
GATCTGACAGATAGCGACTGGTCCACGTGCCCAGACACGGACGACGAGTTATGACTAGAC
AGGGCAGGTGGGTATATATTCTCGTCGGACACTGGTCCAGGCCATTTACAACAGAAGTCG
GTACGCCAGTCAGTGCTGCCGGTAAACACCCTGGAGGAAGTCCACGAGGAGAAGTGTTAC
CCACCTAAGCTGGATGAATTAAAGGAGCAACTACTACTTAAGAAACTCCAGGAGAGTGCG
TCCATGGCCAATAGAAGCAGGTATCAGTCACGCAAAGTGGAAAATATGAAAGCAACAATC
ATCCAGAGACTAAAGAGAGGCTGTAAACTGTATTTAATGGCAGAGACCCCGAAAGTCCCG
ACTTATCGGACCATATACCCGGCGCCTGTGTACTCGCCTCCGATCAATGTCCGATTGTCC
AACCCCGAGTCCGCAGTGGCAGCATGTAATGAGTTCTTAGCTAGAAACTACCCAACTGTT
TCATCATACCAAATCACCGACGAGTATGATGCATATCTAGACATGGTGGACGGGTCGGAG
AGTTGCTTGGACCGAGCGACATTCAATCCGTCAAAACTTAGGAGCTACCCGAAACAACAT
GCTTATCACGCGCCTTCTATCAGAAGCGCTGTACCTTCCCCATTCCAGAACACACTACAG
AATGTACTGGCAGCAGCCACGAAAAGGAACTGCAACGTCACACAGATGAGGGAATTACCC
ACTTTGGACTCAGCAGTATTCAACGTGGAGTGTTTTAAAAAATTCGCATGTAACCGAGAA
TACTGGGAAGAATTTGCAGCCAGCCCTATCAGGATAACAACTGAGAATCTAACAACCTAT
GTCACTAAACTAAAGGGGCCAAAAGCAGCAGCGCTGTTTGCAAAAACCCATAATCTGCTG
CCACTGCAGGATGTACCAATGGATAGGTTCACAGTAGATATGAAAAGGGATGTGAAGGTA
ACTCCTGGTACAAAGCATACAGAGGAAAGACCTAAGGTGCAGGTTATACAGGCGGCTGAA
CCCTTGGCAACAGCGTACCTATGTGGAATTCACAGAGAACTGGTTAGGAGATTGAACGCC
GTCCTCCTACCCAATGTGCATACACTATTTGACATGTCTGCCGAGGACTTCGATGCCATT
ATAGCCGCACACTTCAAGCCAGGAGACGCTGTTTTAGAAACGGACATAGCCTCCTTTGAT
AAGAGCCAAGATGATTCACTTGCGCTTACCGCCTTAATGCTGTTAGAAGATTTGGGAGTG
GATCACTCCCTGTTGGACTTGATAGAGGCTGCTTTCGGAGAGATTTCCAGCTGTCATCTG
CCGACAGGTACGCGCTTCAAGTTCGGCGCTATGATGAAATCCGGTATGTTCCTAACTCTG
TTCGTCAACACGTTGTTAAAYATCACCATCGCTAGCCGGGTGTTGGAAGATCGTCTGACA
AAATCCGCATGCGCGGCCTTCATCGGCGACGACAACATAATACATGGTGTCGTCTCCGAT
GAATTGATGGCAGCCAGATGCGCTACTTGGATGAACATGGAAGTGAAGATCATAGATGCA
GTTGTATCCCAGAAAGCTCCTTACTTTTGTGGAGGGTTTATACTGCATGATACTGTGACA
GGAACAGCTTGCAGAGTGGCGGACCCGCTAAAAAGGTTATTTAAACTGGGCAAACCGTTA
GCGGCAGGTGACGAACAAGATGAAGACAGAAGACGGGCGCTGGCTGATGAAGTAATCAGA
TGGCAACGAACAGGGCTAATAGATGAGCTGGAGAAAGCGGTGTACTCTAGGTACGAAGTG
CAGGGTATATCAGTTGCGGTAATGTCCATGGCCACCTTTGCAAGCTCCAGATCCAACTTC
GAGAAGCTCAGAGGACCCGTCATAACTTTGTACGGCGGTCCT---
>ABO10016
ATGGATTCT---GTGTACGTGGACATAGACGCTGACAGCGCCTTTTTGAAGGCCCTGCAA
CGTGCGTACCCCATGTTTGAGGTGGAACCTAGGCAGGTCACATCGAATGACCATGCTAAT
GCTAGAGCGTTCTCGCATCTAGCCATAAAACTAATAGAGCAGGAAATTGATCCCGACTCA
ACCATCCTGGATATAGGTAGTGCGCCAGCAAGGAGGATGATGTCGGACAGGAAGTACCAC
TGCGTTTGCCCGATGCGCAGCGCAGAAGATCCCGAGAGACTCGCTAATTATGCGAGAAAG
CTCGCATCTGCCGCAGGAAAAGTCCTGGACAGAAACATTTCTGGAAAGATCGGGGACTTA
CAAGCGGTGATGGCCGTGCCAGACACGGAGACGCCAACATTTTGCTTACACACAGATGTC
TCATGTAGACAGAGAGCAGACGTCGCGATATACCAAGACGTCTATGCTGTACACGCACCC
ACGTCGCTATACCACCAGGCGATTAAAGGAGTCCGAGTGGCGTACTGGGTAGGGTTCGAC
ACAACCCCGTTCATGTACAACGCTATGGCGGGTGCCTACCCCTCATACTCGACAAATTGG
GCGGATGAGCAGGTACTGAAGGCTAAGAACATAGGATTATGTTCAACAGACCTGACGGAA
GGTAGACGAGGCAAATTGTCTATCATGAGAGGGAAAAAGCTAAAACCGTGCGACCGTGTG
CTGTTCTCAGTAGGGTCAACGCTTTACCCGGAAAGCCGCACGCTACTTAAGAGCTGGCAC
CTACCATCGGTGTTCCATCTAAAGGGCAAGCTTAGCTTCACATGCCGCTGTGACACAGTG
GTTTCGTGTGAGGGCTACGTCGTTAAGAGAATAACGATGAGCCCAGGCCTTTATGGAAAA
ACCATAGGGTATGCGGTAACCCACCACGCAGACGGATTCTTGATGTGCAAGACTACCGAC
ACGGTTGACGGCGAAAGAGTGTCATTCTCGGTGTGCACGTACGTGCCGGCGACCATTTGT
GATCAAATGACCGGCATCCTTGCTACAGAAGTCACGCCGGAGGATGCACAGAAGCTGTTG
GTGGGGCTGAACCAGAGGATAGTGGTTAACGGCAGAACGCAACGGAACACGAACACCATG
AAGAACTACCTACTTCCCGTGGTCGCCCAGGCCTTCAGTAAGTGGGCAAAGGAGTGCCGG
AAGGACATGGAAGATGAGAAGCTTCTGGGGGTCAGAGAAAGAACACTAACCTGCTGCTGT
CTATGGGCATTTAAGAAGCAGAAAACACACACGGTCTACAAGAGGCCTGATACCCAGTCA
ATCCAGAAGGTTCAGGCCGAATTTGACAGCTTTGTAGTACCGGGCCTGTGGTCGTCCGGG
TTGTCAATCCCGTTGAGGACTAGAATCAAGTGGTTGTTACGCAAGGTGCCGAAAACAGAC
CTGATCCCATACAGCGGGAATGCCCAAGAAGCCCAGGATGCAGAAAAAGAAGCAGAGGAA
GAACGAGAAGCAGAACTGACTCATGAGGCTCTACCACCCCTACAGGCAGCACAGGAAGAT
GTCCAGGTCGAAATCGACGTGGAACAGCTTGAGGATAGAGCTGGTGCTGGAATAATAGAG
ACTCCGAGAGGCGCTATCAAAGTTACTGCCCAACTAACAGACCACGTCGTGGGGGAGTAC
CTGGTACTTTCCCCGCAGACCGTACTACGCAGCCAGAAGCTCAGCCTGATCCACGCTTTA
GCGGAGCAAGTGAAGACGTGTACGCACAGCGGACGAGCAGGGAGGTATGCGGTCGAAGCG
TACGATGGCCGAGTCCTAGTGCCCTCAGGCTATGCAATTTCGCCTGAAGACTTCCAGAGT
CTAAGCGAAAGCGCAACGATGGTGTACAACGAAAGAGAGTTCGTAAACAGAAAGTTACAC
CACATTGCGATGCACGGACCAGCCCTGAACACTGACGAAGAGTCGTATGAGCTGGTGAGG
GCAGAGAGGACAGAACACGAGTACGTCTACGACGTGGACCAGAGAAGATGCTGTAAGAAG
GAAGAAGCTGCAGGACTGGTACTGGTGGGCGACTTGACTAATCCGCCCTACCACGAATTC
GCATACGAAGGGCTAAAAATTCGCCCCGCCTGCCCATACAAAATTGCAGTCATAGGAGTC
TTCGGGGTACCAGGATCTGGCAAGTCAGCCATTATCAAGAACCTAGTTACCAGGCAAGAC
CTGGTGACTAGCGGAAAGAAAGAAAACTGCCAAGAAATCAGCACCGACGTGATGAGACAG
AGAGGTCTAGAGATATCTGCACGTACGGTAGATTCGCTGCTCTTGAATGGATGCAACAGA
CCAGTCGACGTGTTGTACGTAGACGAGGCGTTTGCGTGCCACTCTGGAACGTTACTTGCT
TTGATCGCCTTGGTGAGACCAAGACAGAAAGTTGTACTTTGTGGTGACCCGAAGCAGTGC
GGCTTCTTCAATATGATGCAGATGAAAGTCAACTACAATCATAACATCTGCACCCAAGTG
TACCACAAAAGTATCTCCAGGCGGTGTACACTGCCTGTGACTGCCATTGTGTCATCGTTG
CATTACGAAGGCAAAATGCGCACTACGAATGAGTACAACATGCCGATTGTAGTGGACACT
ACAGGCTCAACGAAACCTGACCCTGGAGACCTCGTGTTAACGTGCTTCAGAGGGTGGGTT
AAACAACTGCAAATTGACTATCGTGGACACGAGGTCATGACAGCAGCCGCATCCCAAGGG
TTAACTAGAAAAGGAGTTTACGCAGTTAGGCAAAAAGTTAACGAAAACCCACTCTATGCA
TCAACATCAGAGCACGTCAACGTACTCCTAACGCGTACGGAAGGTAAACTGGTATGGAAG
ACACTCTCTGGTGACCCGTGGATAAAGACGCTGCAGAACCCACCGAAAGGAAACTTCAAA
GCAACTATTAAGGAGTGGGAGGTGGAGCACGCATCGATAATGGCGGGCATCTGCAGTCAC
CAAGTGACCTTTGACACATTCCAAAACAAAGCCAACGTTTGCTGGGCTAAGAGCTTGGTC
CCTATCCTCGAAACAGCGGGGATAAAACTAAATGATAGGCAGTGGTCCCAGATAATTCAA
GCCTTCAAAGAAGACAAAGCATACTCACCCGAAGTAGCCCTGAATGAAATATGCACGCGC
ATGTATGGGGTGGATCTAGACAGTGGGCTATTCTCTAAACCGTTGGTATCTGTGTATTAC
GCGGATAACCATTGGGATAATAGGCCGGGAGGAAAGATGTTCGGATTCAACCCTGAGGCA
GCGTCCATTCTAGAAAGAAAGTACCCATTTACAAAAGGAAAGTGGAACATCAACAAGCAG
ATCTGCGTGACTACCAGGAGGATAGAAGACTTCAACCCTACCACCAACATTATACCGGTC
AACAGGAGACTACCACACTCATTAGTGGCCGAACACCGCCCAGTAAAAGGGGAAAGAATG
GAATGGCTGGTTAACAAGATAAACGGACACCACGTACTCCTGGTTAGCGGCTATAACCTT
GCACTGCCTACTAAGAGAGTCACCTGGGTAGCGCCACTAGGTGTCCGCGGAGCGGACTAT
ACATACAACCTAGAGCTGGGTCTACCAGCAACRCTTGGTAGGTATGACCTAGTGGTCATA
AACATCCACACACCTTTTCGCATACACCATTACCAACAGTGCGTAGATCACGCAATGAAA
CTGCAAATGCTAGGGGGTGACTCACTGAGACTGCTCAAACCGGGTGGCTCTCTATTGATC
AGAGCATACGGTTACGCAGATAGAACCAGTGAACGAGTCATCTGCGTACTGGGACGCAAG
TTTAGATCGTCTAGAGCATTGAAACCACCATGTGTCACCAGTAATACTGAGATGTTTTTC
CTATTTAGCAATTTTGACAATGGCAGAAGGAATTTTACAACGCATGTCATGAACAATCAA
CTGAATGCAGCCTTTGTAGGACAGGCCACCCGAGCAGGATGTGCACCATCGTACCGGGTA
AAACGCATGGACATCGCGAAGAACGATGAAGAGTGCGTGGTTAACGCCGCCAACCCTCGC
GGGTTACCAGGTGACGGTGTTTGCAAGGCAGTATATAAAAAGTGGCCGGAGTCCTTTAAA
AACAGTGCAACACCAGTAGGAACCGCAAAAACAGTTATGTGCGGTACGTATCCAGTAATC
CACGCCGTAGGACCAAACTTCTCAAATTATTCGGAGTCTGAAGGGGACCGGGAATTGGCG
GCTGCCTATCGAGAAGTCGCAAAGGAAGTAACTAGACTGGGAGTAAATAGCGTAGCTATA
CCTCTCCTCTCCACAGGTGTATACTCAGGAGGGAAAGACAGGCTAACCCAGTCACTGAAC
CACCTCTTTACAGCCATGGACTCGACGGATGCAGACGTGGTCATCTACTGCCGAGACAAG
GAATGGGAGAAGAAAATATCTGAGGCCATACAGATGCGGACCCAAGTGGAGCTGCTGGAT
GAGCACATCTCCATAGACTGCGATGTCATTCGCGTGCACCCTGACAGTAGCTTGGCAGGC
AGAAAAGGATACAGCACCACGGAAGGCGCACTGTATTCATATCTAGAAGGGACACGTTTT
CACCAGACGGCAGTGGATATGGCAGAGATATACACTATGTGGCCAAAGCAAACAGAGGCC
AATGAGCAAGTCTGCCTATATGCCCTGGGGGAAAGTATTGAATCAATCAGGCAGAAATGC
CCGGTGGATGATGCAGACGCATCATCTCCCCCGAAAACTGTCCCGTGTCTTTGCCGGTAT
GCCATGACTCCTGAACGCGTCACCCGACTTCGCATGAACCATGTCACAAATATAATTGTG
TGTTCTTCATTTCCCCTTCCAAAGTACAAGATAGAAGGAGTGCAAAAAGTCAAATGCTCC
AAGGTAATGTTATTCGATCACAATGTGCCATCGCGCGTAAGTCCAAGGGAATACAGATCT
TCCCAGGAGTCTGTACAGGAAGTGAGTACGACAACGTCATTGACGCATAGCCAGTTTGAT
CTAAGCGCCGATGGCGAGACACTGCCTGTCCCGTCAGACCTGGATGCTGACGCCCCAGCC
CTAGAACCGGCCCTAGACGACGGGGCGGTACATACATTACCAACCATAATCGGAAACCTT
GCGGCCGTGTCTGACTGGGTAATGAGCACCGTACCTGTCGCGCCGCCTAGAAGAAGGAGA
GGGAGAAACCTGACTGTGACATGTGACGAGAGAGAAGGGAATATAACACCCATGGCTAGC
GTCCGATTCTTTAGAGCAGAGCTGTGTCCGGCCGTACAAGAAACAGCGGAGACGCGTGAC
ACAGCTATTTCCCTTCAGGCACCGCCAAGTACCACCATGGAACTGAGCCATCCACCGATC
TCCTTCGGAGCACCAAGCGAGACGTTCCCCATCACATTTGGGGACTTCGACGAAGGAGAA
ATCGAAAGCTTGTCTTCTGAGCTACTAACTTTCGGAGACTTCCTACCCGGTGAAGTGGAT
GATCTGACAGATAGCGACTGGTCCACGTGCCCAGACACGGACGACGAGTTATGACTAGAC
AGGGCAGGTGGGTATATATTCTCGTCGGACACTGGTCCAGGCCATTTACAACAGAAGTCG
GTACGCCAGTCAGTGCTGCCGGTAAACACCCTGGAGGAAGTCCACGAGGAGAAGTGTTAC
CCACCTAAGCTGGATGAATTAAAGGAGCAACTACTACTTAAGAAACTCCAGGAGAGTGCG
TCCATGGCCAATAGAAGCAGGTATCAGTCACGCAAAGTGGAAAATATGAAAGCAACAATC
ATCCAGAGACTAAAGAGAGGCTGTAAACTGTATTTAATGGCAGAGACCCCGAAAGTCCCG
ACTTATCGGACCATATACCCGGCGCCTGTGTACTCGCCTCCGATCAATGTCCGATTGTCC
AACCCCGAGTCCGCAGTGGCAGCATGTAATGAGTTCTTAGCTAGAAACTACCCAACTGTT
TCATCATACCAAATCACCGACGAGTATGATGCATATCTAGACATGGTGGACGGGTCGGAG
AGTTGCTTGGACCGAGCGACATTCAATCCGTCAAAACTTAGGAGCTACCCGAAACAACAT
GCTTATCACGCGCCTTCTATCAGAAGCGCTGTACCTTCCCCATTCCAGAACACACTACAG
AATGTACTGGCAGCAGCCACGAAAAGGAACTGCAACGTCACACAGATGAGGGAATTACCC
ACTTTGGACTCAGCAGTATTCAACGTGGAGTGTTTTAAAAAATTCGCATGTAACCGAGAA
TACTGGGAAGAATTTGCAGCCAGCCCTATCAGGATAACAACTGAGAATCTAACAACCTAT
GTCACTAAACTAAAGGGGCCAAAAGCAGCAGCGCTGTTTGCAAAAACCCATAATCTGCTG
CCACTGCAGGATGTACCAATGGATAGGTTCACAGTAGATATGAAAAGGGATGTGAAGGTA
ACTCCTGGTACAAAGCATACAGAGGAAAGACCTAAGGTGCAGGTTATACAGGCGGCTGAA
CCCTTGGCAACAGCGTACCTATGTGGAATTCACAGAGAACTGGTTAGGAGATTGAACGCC
GTCCTCCTACCCAATGTGCATACACTATTTGACATGTCTGCCGAGGACTTCGATGCCATT
ATAGCCGCACACTTCAAGCCAGGAGACGCTGTTTTAGAAACGGACATAGCCTCCTTTGAT
AAGAGCCAAGATGATTCACTTGCGCTTACCGCCTTAATGCTGTTAGAAGATTTGGGAGTG
GATCACTCCCTGTTGGACTTGATAGAGGCTGCTTTCGGAGAGATTTCCAGCTGTCATCTG
CCGACAGGTACGCGCTTCAAGTTCGGCGCTATGATGAAATCCGGTATGTTCCTAACTCTG
TTCGTCAACACGTTGTTAAATATCACCATCGCTAGCCGGGTGTTGGAAGATCGTCTGACA
AAATCCGCATGCGCGGCCTTCATCGGCGACGACAACATAATACATGGTGTCGTCTCCGAT
GAATTGATGGCAGCCAGATGCGCTACTTGGATGAACATGGAAGTGAAGATCATAGATGCA
GTTGTATCCCAGAAAGCTCCTTACTTTTGTGGAGGGTTTATACTGCATGATACTGTGACA
GGAACAGCTTGCAGAGTGGCGGACCCGCTAAAAAGGTTATTTAAATTGGGCAAACCGTTA
GCGGCAGGTGACGAACAAGATGAAGACAGAAGACGGGCGCTGGCTGATGAAGTAATCAGA
TGGCAACGAACAGGGCTAATAGATGAGCTGGAGAAAGCGGTGTACTCTAGGTACGAAGTG
CAGGGTATATCAGTTGCGGTAATGTCCATGGCCACCTTTGCAAGCTCCAGATCCAACTTC
GAGAAGCTCAGAGGACCCGTCATAACTTTGTACGGCGGTCCT---
>ABO38822
ATGGATTCT---GTGTACGTGGACATAGACGCTGACAGCGCCTTTTTGAAGGCCCTGCAA
CGTGCGTACCCCATGTTTGAGGTGGAACCTAGGCAGGTCACATCGAATGACCATGCTAAT
GCTAGAGCGTTCTCGCATCTAGCCATAAAACTAATAGAGCAGGAAATTGATCCCGACTCA
ACCATCCTGGATATAGGTAGTGCGCCAGCAAGGAGGATGATGTCGGACAGGAAGTACCAC
TGCGTTTGCCCGATGCGCAGCGCAGAAGATCCCGAGAGACTCGCTAATTATGCGAGAAAG
CTCGCATCTGCCGCAGGAATAGTCCTGGACAGAAACATTTCTGGAAAGATCGGGGACTTA
CAAGCGGTGATGGCCGTGCCAGACACGGAGACGCCAACATTTTGCTTACACACAGATGTC
TCATGTAGACAGAGAGCAGACGTCGCGATATACCAAGACGTCTATGCTGTACACGCACCC
ACGTCGCTATACCACCAGGCGATTAAAGGAGTCCGAGTGGCGTACTGGGTAGGGTTCGAC
ACAACCCCGTTCATGTACAACGCTATGGCGGGTGCCTACCCCTCATACTCGACAAATTGG
GCGGATGAGCAGGTACTGAAGGCTAAGAACATAGGATTATGTTCAACAGACCTGACGGAA
GGTAGACGAGGCAAATTGTCTATCATGAGAGGGAAAAAGCTAAAACCGTGCGACCGTGTG
CTGTTCTCAGTAGGGTCAACGCTTTACCCGGAAAGCCGCACGCTACTTAAGAGCTGGCAC
CTACCATCGGTGTTCCATCTAAAGGGCAAGCTTAGCTTCACATGCCGCTGTGACACAGTG
GTTTCGTGTGAGGGCTACGTCGTTAAGAGAATAACGATGAGCCCAGGCCTTTATGGAAAA
ACCACAGGGTATGCGGTAACCCACCACGCAGACGGATTCTTGTTGTGCAAGACTACCGAC
ACGGTTGACGGCGAAAGAGTGTCATTCTCGGTGTGCACGTACGTGCCGGCGACCATTTGT
GATCAAATGACCGGCATCCTTGCTACAGAAGTCACGCCGGAGGATGCACAGAAGCTGTTG
GTGGGGCTGAACCAGAGGATAGTGGTTAACGGCAGAACGCAACGGAACACGAACACCATG
AAGAACTACCTACTTCCCGTGGTCGCCCAGGCCTTCAGTAAGTGGGCAAAGGAGTGCCGG
AAGGACATGGAAGATGAGAAGCTTCTGGGGGTCAGAGAAAGAACACTAACCTGCTGCTGT
CTATGGGCATTTAAGAAGCAGAAAACACACACGGTCTACAAGAGGCCTGATACCCAGTCA
ATCCAGAAGGTTCAGGCCGAATTTGACAGCTTTGTAGTACCGGGCCTGTGGTCGTCCGGG
TTGTCAATCCCGTTGAGGACTAGAATCAAGTGGTTGTTACGCAAGGTGCCGAAAACAGAC
CTGATCCCATACAGCGGGAATGCCCAAGAAGCCCAGGATGCAGAAAAAGAAGCAGAGGAA
GAACGAGAAGCAGAACTGACTCATGAGGCTCTACCACCCCTACAGGCAGCACAGGAAGAT
GTCCAGGTCGAAATCGACGTGGAACAGCTTGAGGATAGAGCTGGTGCTGGAATAATAGAG
ACTCCGAGAGGCGCTATCAAAGTTACTGCCCAACTAACAGACCACGTCGTGGGGGAGTAC
CTGGTACTTTCCCCGCAGACCGTACTACGCAGCCAGAAGCTCAGCCTGATCCACGCTTTA
GCGGAGCAAGTGAAGACGTGTACGCACAGCGGACGAGCAGGGAGGTATGCGGTCGAAGCG
TACGATGGCCGAGTCCTAGTGCCCTCAGGCTATGCAATTTCGCCTGAAGACTTCCAGAGT
CTAAGCGAAAGCGCAACGATGGTGTACAACGAAAGAGAGTTCGTAAACAGAAAGTTACAC
CACATTGCGATGCACGGACCAGCCCTGAACACTGACGAAGAGTCGTATGAGCTGGTGAGG
GCAGAGAGGACAGAACACGAGTACGTCTACGACGTGGACCAGAGAAGATGCTGTAAGAAG
GAAGAAGCTGCAGGACTGGTACTGGTGGGCGACTTGACTAATCCGCCCTACCACGAATTC
GCATACGAAGGGCTAAAAATTCGCCCCGCCTGCCCATACAAAATTGCAGTCATAGGAGTC
TTCGGGGTACCAGGATCTGGCAAGTCAGCCATTATCAAGAACCTAGTTACCAGGCAAGAC
CTGGTGACTAGCGGAAAGAAAGAAAACTGCCAAGAAATCAGCACCGACGTGATGAGACAG
AGAGGTCTAGAGATATCTGCACGTACGGTAGATTCGCTGCTCTTGAATGGATGCAACAGA
CCAGTCGACGTGTTGTACGTAGACGAGGCGTTTGCGTGCCACTCTGGAACGTTACTTGCT
TTGATCGCCTTGGTGAGACCAAGACAGAAAGTTGTACTTTGTGGTGACCCGAAGCAGTGC
GGCTTCTTCAATATGATGCAGATGAAAGTCAACTACAATCATAACATCTGCACCCAAGTG
TACCACAAAAGTATCTCCAGGCGGTGTACACTGCCTGTGACTGCCATTGTGTCATCGTTG
CATTACGAAGGCAAAATGCGCACTACGAATGAGTACAACATGCCGATTGTAGTGGACACT
ACAGGCTCAACGAAACCTGACCCTGGAGACCTCGTGTTAACGTGCTTCAGAGGGTGGGTT
AAACAACTGCAAATTGACTATCGTGGACACGAGGTCATGACAGCAGCCGCATCCCAAGGG
TTAACTAGAAAAGGAGTTTACGCAGTTAGGCAAAAAGTTAACGAAAACCCACTCTATGCA
TCAACATCAGAGCACGTCAACGTACTCCTAACGCGTACGGAAGGTAAACTGGTATGGAAG
ACACTCTCTGGTGACCCGTGGATAAAGACGCTGCAGAACCCACCGAAAGGAAACTTCAAA
GCAACTATTAAGGAGTGGGAGGTGGAGCACGCATCGATAATGGCGGGCATCTGCAGTCAC
CAAGTGACCTTTGACACATTCCAAAACAAAGCCAACGTTTGCTGGGCTAAGAGCTTGGTC
CCTATCCTCGAAACAGCGGGGATAAAACTAAATGATAGGCAGTGGTCCCAGATAATTCAA
GCCTTCAAAGAAGACAAAGCATACTCACCCGAAGTAGCCCTGAATGAAATATGCACGCGC
ATGTATGGGGTGGATCTAGACAGTGGGCTATTCTCTAAACCGTTGGTATCTGTGTATTAC
GCGGATAACCATTGGGATAATAGGCCGGGAGGAAAGATGTTCGGATTCAACCCTGAGGCA
GCGTCCATTCTAGAAAGAAAGTACCCATTTACAAAAGGAAAGTGGAACATCAACAAGCAG
ATCTGCGTGACTACCAGGAGGATAGAAGACTTCAACCCTACCACCAACATTATACCGGTC
AACAGGAGACTACCACACTCATTAGTGGCCGAACACCGCCCAGTAAAAGGGGAAAGAATG
GAATGGCTGGTTAACAAGATAAACGGACACCACGTACTCCTGGTTAGCGGCTATAACCTT
GCACTGCCTACTAAGAGAGTCACCTGGGTAGCGCCACTAGGTGTCCGCGGAGCGGACTAT
ACATACAACCTAGAGCTGGGTCTACCAGCAACACTTGGTAGGTATGACCTAGTGGTCATA
AACATCCACACACCTTTTCGCATACACCATTACCAACAGTGCGTAGATCACGCAATGAAA
CTGCAAATGCTAGGGGGTGACTCACTGAGACTGCTCAAACCGGGTGGCTCTCTATTGATC
AGAGCATACGGTTACGCAGATAGAACCAGTGAACGAGTCATCTGCGTACTGGGACGCAAG
TTTAGATCGTCTAGAGCATTGAAACCACCATGTGTCACCAGTAATACTGAGATGTTTTTC
CTATTTAGCAATTTTGACAATGGCAGAAGGAATTTTACAACGCATGTCATGAACAATCAA
CTGAATGCAGCCTTTGTAGGACAGGCCACCCGAGCAGGATGTGCACCATCGTACCGGGTA
AAACGCATGGACATCGCGAAGAACGATGAAGAGTGCGTGGTTAACGCCGCCAACCCTCGC
GGGTTACCAGGTGACGGTGTTTGCAAGGCAGTATATAAAAAGTGGCCGGAGTCCTTTAAA
AACAGTGCAACACCAGTAGGAACCGCAAAAACAGTTATGTGCGGTACGTATCCAGTAATC
CACGCCGTAGGACCAAACTTCTCAAATTATTCGGAGTCTGAAGGGGACCGGGAATTGGCG
GCTGCCTATCGAGAAGTCGCAAAGGAAGTAACTAGACTGGGAGTAAATAGCGTAGCTATA
CCTCTCCTCTCCACAGGTGTATACTCAGGAGGGAAAGACAGGCTAACCCAGTCACTGAAC
CACCTCTTTACAGCCATGGACTCGACGGATGCAGACGTGGTCATCTACTGCCGAGACAAG
GAATGGGAGAAGAAAATATCTGAGGCCATACAGATGCGGACCCAAGTGGAGCTGCTGGAT
GAGCACATCTCCATAGACTGCGATGTCATTCGCGTGCACCCTGACAGTAGCTTGGCAGGC
AGAAAAGGATACAGCACCACGGAAGGCGCACTGTATTCATATCTAGAAGGGACACGTTTT
CACCAGACGGCAGTGGATATGGCAGAGATATACACTATGTGGCCAAAGCAAACAGAGGCC
AATGAGCAAGTCTGCCTATATGCCCTGGGGGAAAGTATTGAATCAATCAGGCAGAAATGC
CCGGTGGATGATGCAGACGCATCATCTCCCCCGAAAACTGTCCCGTGTCTTTGCCGGTAT
GCCATGACTCCTGAACGCGTCACCCGACTTCGCATGAACCATGTCACAAATATAATTGTG
TGTTCTTCATTTCCCCTTCCAAAGTACAAGATAGAAGGAGTGCAAAAAGTCAAATGCTCC
AAGGTAATGTTATTCGATCACAATGTGCCATCGCGCGTAAGTCCAAGGGAATACAGATCT
TCCCAGGAGTCTGTACAGGAAGTGAGTACGACAACGTCATTGACGCATAGCCAGTTTGAT
CTAAGCGCCGATGGCGAGACACTGCCTGTCCCGTCAGACCTGGATGCTGACGCCCCAGCC
CTAGAACCGGCCCTAGACGACGGGGCGGTACATACATTACCAACCATAATCGGAAACCTT
GCGGCCGTGTCTGACTGGGTAATGAGCACCGTACCTGTCGCGCCGCCTAGAAGAAGGAGA
GGGAGAAACCTGACTGTGACATGTGACGAGAGAGAAGGGAATATAACACCCATGGCTAGC
GTCCGATTCTTTAGAGCAGAGCTGTGTCCGGCCGTACAAGAAACAGCGGAGACGCGTGAC
ACAGCTATTTCCCTTCAGGCACCGCCAAGTACCACCATGGAACTGAGCCATCCACCGATC
TCCTTCGGAGCACCAAGCGAGACGTTCCCCATCACATTTGGGGACTTCGACGAAGGAGAA
ATCGAAAGCTTGTCTTCTGAGCTACTAACTTTCGGAGACTTCCTACCCGGTGAAGTGGAT
GATCTGACAGATAGCGACTGGTCCACGTGCCCAGACACGGACGACGAGTTATGACTAGAC
AGGGCAGGTGGGTATATATTCTCGTCGGACACTGGTCCAGGCCATTTACAACAGAAGTCG
GTACGCCAGTCAGTGCTGCCGGTAAACACCCTGGAGGAAGTCCACGAGGAGAAGTGTTAC
CCACCTAAGCTGGATGAATTAAAGGAGCAACTACTACTTAAGAAACTCCAGGAGAGTGCG
TCCATGGCCAATAGAAGCAGGTATCAGTCACGCAAAGTGGAAAATATGAAAGCAACAATC
ATCCAGAGACTAAAGAGAGGCTGTAAACTGTATTTAATGGCAGAGACCCCGAAAGTCCCG
ACTTATCGGACCATATACCCGGCGCCTGTGTACTCGCCTCCGATCAATGTCCGATTGTCC
AACCCCGAGTCCGCAGTGGCAGCATGTAACGAGTTCTTAGCTAGAAACTACCCAACTGTT
TCATCATACCAAATCACCGACGAGTATGATGCATATCTAGACATGGTGGACGGGTCGGAG
AGTTGCTTGGACCGAGCGACATTCAATCCGTCAAAACTTAGGAGCTACCCGAAACAACAT
GCTTATCACGCGCCTTCTATCAGAAGCGCTGTACCTTCCCCATTCCAGAACACACTACAG
AATGTACTGGCAGCAGCCACGAAAAGGAACTGCAACGTCACACAGATGAGGGAATTACCC
ACTTTGGACTCAGCAGTATTCAACGTGGAGTGTTTTAAAAAATTCGCATGTAACCGAGAA
TACTGGGAAGAATTTGCAGCCAGCCCTATCAGGATAACAACTGAGAATCTAACAACCTAT
GTCACTAAACTAAAGGGGCCAAAAGCAGCAGCGCTGTTTGCAAAAACCCATAATCTGCTG
CCACTGCAGGATGTACCAATGGATAGGTTCACAGTAGATATGAAAAGGGATGTGAAGGTA
ACTCCTGGTACAAAGCATACAGAGGAAAGACCTAAGGTGCAGGTTATACAGGCGGCTGAA
CCCTTGGCAACAGCGTACCTATGTGGAATTCACAGAGAACTGGTTAGGAGATTGAACGCC
GTCCTCCTACCCAATGTGCATACACTATTTGACATGTCTGCCGAGGACTTCGATGCCATT
ATAGCCGCACACTTCAAGCCAGGAGACGCTGTTTTAGAAACGGACATAGCCTCCTTTGAT
AAGAGCCAAGATGATTCACTTGCGCTTACCGCCTTAATGCTGTTAGAAGATTTGGGAGTG
GATCACTCCCTGTTGGACTTGATAGAGGCTGCTTTCGGAGAGATTTCCAGCTGTCATCTG
CCGACAGGTACGCGCTTCAAGTTCGGCGCTATGATGAAATCCGGTATGTTCCTAACTCTG
TTCGTCAACACGTTGTTAAATATCACCATCGCTAGCCGGGTGTTGGAAGATCGTCTGACA
AAATCCGCATGCGCGGCCTTCATCGGCGACGACAACATAATACATGGTGTCGTCTCCGAT
GAATTGATGGCAGCCAGATGCGCTACTTGGATGAACATGGAAGTGAAGATCATAGATGCA
GTTGTATCCCAGAAAGCTCCTTACTTTTGTGGAGGGTTTATACTGCATGATACTGTGACA
GGAACAGCTTGCAGAGTGGCGGACCCGCTAAAAAGGTTATTTAAATTGGGCAAACCGTTA
GCGGCAGGTGACGAACAAGATGAAGACAGAAGACGGGCGCTGGCTGATGAAGTAATCAGA
TGGCAACGAACAGGGCTAATAGATGAGCTGGAGAAAGCGGTGTACTCTAGGTACGAAGTG
CAGGGTATATCAGTTGCGGTAATGTCCATGGCCACCTTTGCAAGCTCCAGATCCAACTTC
GAGAAGCTCAGAGGACCCGTCATAACTTTGTACGGCGGTCCT---
>ADG95927
ATGGATCCT---GTGTACGTGGACATAGACGCTGACAGCGCCTTTTTGAAGGCCCTGCAA
CGTGCGTACCCCATGTTTGAGGTGGAACCTAGGCAGGTCACACCGAATGACCATGCTAAT
GCTAGAGCGTTCTCGCACCTAGCTATAAAACTAATAGAGCAGGAAATTGATCCCGACTCA
ACCATCCTGGATATCGGCAGTGCGCCAGCAAGGAGGATGATGTCGGACAGGAAGTACCAC
TGCGTTTGCCCGATGCGCAGCGCAGAAGATCCCGAGAGACTCGCCAATTATGCGAGAAAG
CTAGCATCTGCCGCAGGAAAAGTCCTGGACAGAAACATCTCTGGAAAGATCGGGGACTTA
CAAGCAGTAATGGCCGTGCCAGACACGGAGACGCCAACATTCTGCTTACACACAGATGTC
TCATGTAGACAGAGAGCAGACGTCGCGATATACCAAGACGTCTATGCTGTACACGCACCC
ACGTCGCTATACCACCAGGCGATTAAAGGGGTCCGAGTGGCGTACTGGGTAGGGTTCGAC
ACAACCCCGTTCATGTACAATGCCATGGCGGGTGCCTACCCCTCATATTCGACAAATTGG
GCAGATGAGCAGGTACTGAAGGCTAAGAACATAGGATTATGTTCAACAGACCTGACAGAA
GGTAGACGAGGCAAACTGTCTATTATGAGAGGGAAAAAGCTAGAACCGTGCGACCGTGTG
CTGTTCTCAGTAGGGTCAACGCTCTACCCGGAAAGCCGCAAGCTACTTAAGAGCTGGCAC
CTACCATCGGTGTTCCATTTAAAGGGCAAGCTCAGCTTCACATGCCGCTGTGATACAGTG
GTTTCGTGCGAGGGCTACGTCGTTAAGAGAATAACGATGAGCCCAGGCCTTTACGGAAAA
ACCACAGGGTATGCGGTAACCCACCACGCAGACGGATTCCTGATGTGCAAGACTACCGAC
ACGGTTGACGGTGAAAGAGTGTCATTTTCGGTGTGCACGTACGTGCCGGCGACTATTTGT
GATCAAATGACCGGTATCCTTGCTACAGAAGTCACGCCGGAGGATGCACAGAAGCTGTTG
GTGGGGCTGAACCAGAGAATAGTGGTTAACGGCAGAACACAACGGAATACGAACACCATG
AAAAACTATCTGCTTCCCGTGGTCGCCCAAGCCTTCAGCAAGTGGGCAAAGGAGTGCCGG
AAAGACATGGAAGATGAAAAACTCCTGGGGGTCAGAGAAAGAACACTGACCTGCTGCTGT
CTATGGGCATTTAAGAAGCAGAAAACACACACGGTCTACAAGAGGCCTGATACCCAGTCA
ATTCAGAAGGTTCAGGCCGAGTTTGACAGCTTTGTGGTGCCGAGCCTGTGGTCGTCCGGG
TTGTCAATCCCGTTGAGGACTAGAATCAAATGGTTGTTAAGCAAGGTGCAAAAAACCGAC
CTGATCCCGTACAGCGGGGACGCCCAAGAAGCCCGGGACGCAGAAAAAGAAGCAGAGGAA
GAACGAGAAGCAGAACTGACTCGTGAAGCCCTACCACCCCTACAGGCAGCACAGGAAGAT
GTCCAGGTCGAAATCGACGTGGAACAGCTTGAGGACAGAGCGGGTGCAGGAATAATAGAG
ACTCCGAGAGGAGCCATCAAAGTTACTGCCCAACCAACAGACCACGTCGTGGGAGAGTAC
CTGGTACTTTCCCCGCAGACCGTACTACGTAGCCAGAAGCTCAGCCTGATTCACGCTTTG
GCGGAGCAAGTGAAGACGTGCACGCACAGCGGACGAGCAGGGAGGTATGCGGTCGAAGCG
TACGACGGCCGAGTCCTAGTGCCCTCAGGCTACGCAATCTCGCCTGAAGACTTCCAGAGT
CTAAGCGAAAGCGCAACGATGGTGTATAACGAAAGAGAGTTCGTAAACAGAAAGCTACAC
CATATTGCGATGCACGGACCAGCCCTGAATACCGACGAAGAGTCGTATGAGCTGGTGAGG
GCAGAGAGGACAGAACACGAGTACGTCTACGACGTGGACCAGAGAAGATGCTGTAAGAAG
GAAGAAGCTGCAGGACTGGTACTGGTGGGCGACTTGACTAATCCGCCCTACCACGAATTC
GCATATGAAGGGCTAAAAATCCGCCCTGCCTGCCCATACAAAATTGCAGTCATAGGAGTC
TTCGGAGTACCAGGATCTGGCAAGTCAGCTATTATCAAGAACCTAGTTACCAGGCAAGAC
CTGGTAACTAGCGGAAAGAAAGAAAACTGCCAAGAAATCACCACCGACGTGATGAGACAG
AGAGGTCTAGAGATATCTGCACGTACGGTTGACTCGCTGCTCTTGAATGGATGCAACAGA
CCCGTCGACGTGTTGTACGTAGACGAGGCGTTTGCGTGCCACTCTGGAACGTTACTTGCT
TTGATCGCCTTGGTGAGACCAAGACAGAAAGTTGTACTTTGTGGTGACCCGAAGCAGTGC
GGCTTCTTCAATATGATGCAGATGAAAGTCAACTATAATCACAACATCTGCACCCAAGTG
TACCACAAAAGTATCTCCAGGCGGTGTACACTGCCTGTGACTGCCATTGTGTCATCGTTG
CATTACGAAGGCAAAATGCGCACTACGAATGAGTACAACAAGCCGATTGTAGTGGACACT
ACAGGCTCAACAAAACCTGACCCTGGAGATCTCGTGTTAACGTGCTTCAGAGGGTGGGTT
AAACAACTGCAAATTGACTATCGTGGACACGAGGTCATGACAGCAGCCGCATCCCAAGGG
TTAACCAGAAAAGGAGTTTACGCAGTTAGGCAAAAAGTTAACGAAAACCCGCTTTATGCA
TCAACGTCAGAGCACGTTAACGTACTCCTAACGCGTACGGAAGGTAAACTGGTATGGAAG
ACACTCTCCGGTGACCCGTGGATAAAGACGCTGCAGAACCCACCGAAAGGAAACTTCAAA
GCAACTATTAAGGAGTGGGAGGTGGAGCATGCATCAATAATGGCAGGCATCTGCAGTCAC
CAAATGACCTTTGATACATTCCAAAACAAAGCCAACGTTTGTTGGGCTAAGAGCTTGGTC
CCTATCCTCGAAACAGCGGGGATAAAACTAAATGATAGGCAGTGGTCCCAGATAATTCAA
GCCTTCAAAGAAGACAAAGCATACTCACCCGAAGTAGCCCTGAATGAAATATGCACGCGC
ATGTATGGGGTGGATCTAGACAGCGGGCTATTTTCCAAACCGTTGGTGTCTGTGTATTAC
GCGGATAACCACTGGGATAATAGGCCTGGAGGGAAGATGTTCGGATTCAACCCCGAGGCA
GCGTCCATTCTAGAAAGAAAGTATCCATTCACAAAAGGGAAGTGGAATACCAACAAGCAG
ATCTGCGTGACTACCAGGAGGATAGAAGACTTTAACCCTACCATCAACATTATACCGGCC
AATAGGAGACTACCACACTCATTAGTGGCCGAACACCGCCCAGTAAAAGGGGAAAGAATG
GAATGGCTGGTTAACAAGATAAACGGCCACCACGTGCTCCTGGTCAGTGGTTATAACCTT
GCACTGCCTACTAAGAGAGTCACTTGGGTAGCGCCACTAGGTGTCCGCGGAGCGGACTAT
ACATACAACCTAGAGTTGGGTCTGCCAGCAACGCTTGGTAGGTATGACCTAGTGGTCATA
AACATCCACACACCTTTCCGCATACACCATTACCAACAGTGCGTAGACCACGCAATGAAA
CTGCAAATGCTCGGGGGTGACTCACTGAGACTGCTCAAACCGGGCGGCTCTCTATTGATC
AGAGCATATGGTTACGCAGATAGAACCAGTGAACGAGTCATCTGCGTATTGGGACGCAAG
TTTAGATCGTCTAGAGCGTTGAAACCACCATGTGTCACCAGTAACACTGAGATGTTTTTT
CTATTCAGCAATTTTGACAATGGTAGAAGGAATTTCACAACTCATGTCATGAACAATCAA
CTGAATGCAGCCTTTGTGGGACAGGCCACCCGAGCAGGATGCGCACCGTCGTACCGGGTA
AAACGCATGGACATCGCGAAGAACGATGAAGAGTGCGTAGTCAACGCCGCCAACCCTCGC
GGGTTACCGGGTGACGGTGTTTGCAAGGCAGTATACAAAAAATGGCCGGAGTCCTTTAAG
AACAGTGCAACACCAGTGGGAACCGCAAAAACGATCATGTGCGGTACGTATCCAGTAATC
CACGCCGTTGGACCAAACTTCTCCAATTATTCGGAGTCTGAAGGGGACCGGGAATTGGCG
GCTGCCTATCGAGAAATCGCAAAGGAGGTAACTAGACTGGGAGTAAATAGTGTAGCTATA
CCTCTCCTCTCCACAGGTGTATACTCAGGAGGGAAAGACAGGCTGACCCAGTCACTGAAC
CACCTCTTTACAGCCATGGACTCGACGGATGCAGACGTGGTCATCTACTGCCGCGACAAA
GAATGGGAGAAGAAAATATCTGAGGCCATACAGATGCGGACCCAAGTGGAGCTGCTGGAT
GAGCACATCTCCATAGACTGCGATGTCGTTCGCGTGCACCCCGACAGCAGCTTGGCAGGC
AGAAAAGGATACAGCACCACGGAAGGCGCACTGTACTCATATCTAGAAGGGACCCGTTTT
CACCAGACGGCAGTGGATATGGCAGAGATATATACTATGTGGCCAAAGCAAACAGAGGCC
AACGAGCAAGTTTGCCTATATGCCCTGGGGGAAAGTATTGAATCGATCAGGCAGAAATGC
CCGGTGGATGATGCAGATGCATCATCTCCCCCGAAAACTGTCCCGTGCCTCTGCCGTTAC
GCCATGACACCAGAACGCGTCACCCGACTTCGCATGAACCATGTCACAAGCATAATTGTG
TGTTCTTCGTTTCCCCTTCCAAAGTACAAAATAGAAGGAGTGCAAAAAGTCAAATGCTCC
AAGGTAATGCTATTTGACCACAACGTGCCATCGCGCGTAAGTCCAAGGGAATACAGACCT
TCCCAGGAGTCTGCACAGGAAGCGAGTACGACCACGTCACTGACGCATAGCCAATTCGAT
CTAAGCGTTGACGGAGAGATACTGCCCGTCCCGTCAGACCTGGATGCTGACGCCCCAGCC
CTAGAACCAGCCCTAGACGACGGGGCGATACACACGTTGCCATCCACAACTGGAAACCTT
GCGGCCGTGTCTGACTGGGTAATGAGCACCGTACCTGTCGCGCCGCCCAGAAGAAGGCGA
GGGAGAAACCTGACTGTGACATGCGACGAGAGAGAAGGGAATATAACACCCATGGCTAGC
GTCCGATTCTTTAGGGCAGAGCTGTGTCCAGTCGTACAAGAAACAGCGGAGACGCGTGAT
ACAGCTATGTCTCTTCAGGCACCGCCGAGTACCGCTACGGAACTGAGTCATCCGCCGATC
TCCTTCGGAGCACCAAGCGAGACGTTCCCCATCACATTTGGGGACTTCAATGAAGGAGAA
ATCGAAAGCTTGTCTTCCGAGCTACTAACTTTCGGAGACTTCCTACCCGGAGAAGTGGAT
GATTTGACAGATAGCGACTGGTCCACGTGCTCAGACACGGACGACGAGTTATGACTAGAC
AGGGCAGGTGGGTATATATTCTCGTCGGACACCGGTCCAGGTCATTTACAACAGAAGTCA
GTACGCCAGTCAGTGCTGCCGGTGAACACCCTGGAGGAAGTCCACGAGGAGAAGTGTTAC
CCACCTAAGCTGGATGAAGCAAAGGAGCAACTACTACTTAAGAAACTCCAGGAGAGTGCA
TCCATGGCCAACAGAAGCAGGTATCAGTCGCGCAAAGTAGAAAACATGAAAGCAATAATC
ATCCAGRGACTTGATAGAGGCTGCAGACTATACTTAATGTCAGAGACCCCAAAAGTCCCT
ACTTACCGGACCACATATCCGGCGCCTGTGTACTCGCCTCCGGTCAACGTCCGACTGTCC
AACCCCGAGTCCGCAGTGGCAGCATGCAATGAGTTCTTGGCTCGAAACTATCCAACTGTT
TCATCATACCAAATCACCGACGAGTATGATGCATATCTAGACATGGTGGACGGGTCGGAG
AGTTGCCTGGACCGAGCGACATTCAATCCGTCAAAACTTAGGAGCTACCCGAAACAGCAC
GCTTACCACGCGCCCTCCATCAGAAGCGCTGTACCGTCCCCATTCCAGAACACACTACAG
AATGTACTGGCAGCAGCCACGAAAAGAAACTGCAACGTCACACAGATGAGGGAATTACCC
ACTTTGGACTCAGCAGTATTCAACGTGGAGTGTTTCAAAAAATTCGCATGCAACCAAGAA
TACTGGGAAGAATTTGCTGCCAGCCCTATTAGGATAACAACTGAGAATTTAACAACCTAT
GTTACTAAACTAAAGGGGCCAAAAGCAGCAGCGCTATTTGCAAAAACTCATAATCTGCTG
CCACTGCAGGAAGTACCAATGGATAGGTTCACAGTAGATATGAAAAGGGATGTGAAGGTA
ACTCCTGGTACAAAGCACACAGAGGAAAGACCTAAGGTACAGGTTATACAGGCGGCTGAA
CCCTTGGCGACAGCATATCTATGTGGGATTCACAGAGAGCTGGTTAGGAGGCTGAACGCC
GTCCTCCTACCCAATGTGCATACACTATTTGACATGTCTGCCGAGGATTTCGATGCCATC
ATAGCCGCACACTTTAAGCCAGGAGACACTGTTTTAGAAACGGACATAGCCTCCTTTGAT
AAGAGCCAAGATGATTCACTTGCGCTTACTGCTTTAATGCTGTTAGAGGATTTAGGGGTG
GATCACTCCCTGTTGGACTTGATAGAGGCTGCTTTCGGAGAGATTTCTAGCTGTCATCTA
CCGACAGGTACGCGCTTCAAGTTCGGCGCCATGATGAAATCCGGTATGTTTCTAACTCTG
TTCGTCAACACATTGCTAAATATCACCATCGCTAGCCGAGTGCTGGAAGATCGTCTGACA
AAATCCGCGTGCGCGGCCTTCATCGGCGACGACAACATAATACATGGAGTCGTCTCCGAT
GAATTGATGGCGGCCAGATGCGCCACTTGGATGAACATGGAAGTGAAGATCATAGATGCA
GTTGTATCTCTGAAAGCCCCTTACTTTTGTGGAGGGTTTATACTGCACGATACTGTGACA
GGAACAGCTTGCAGAGTGGCAGACCCGCTGAAAAGGCTATTTAAACTGGGCAAGCCGCTA
GCGGCAGGTGACGAACAAGATGAGGATAGAAGACGAGCGCTGGCTGACGAAGTGATCAGA
TGGCAACGAACAGGGCTAATTGATGAGCTGGAGAAAGCGGTATACTCTAGGTATGAAGTG
CAGGGTATATCAGTTGTGGTAATGTCCATGGCCACCTTTGCAAGCTCCAGATCCAACTTC
GAGAAGCTCAGAGGACCCGTCATAACTTTGTACGGCGGTCCT---
>ADG95920
ATGGATCCT---GTGTACGTGGACATAGACGCTGACAGCGCCTTTTTGAAGGCCCTGCAA
CGTGCGTACCCCATGTTTGAGGTGGAACCTAGGCAGGTCACACCGAATGACCATGCTAAT
GCTAGAGCGTTTTCGCATCTAGCTATAAAACTAATAGAGCAGGAAATTGATCCCGACTCA
ACCATCCTGGATATCGGTAGTGCGCCAGCAAGGAGGATGATGTCGGACAGGAAGTACCAC
TGCGTTTGCCCGATGCGCAGTGCAGAAGATCCCGAGAGACTCGCCAATTATGCGAGAAAG
CTAGCATCTGCCGCAGGAAAAGTCCTGGACAGAAACATYTCTGGAAAGATCGGGGACTTA
CAAGCAGTAATGGCCGTGCCAGACACGGAGACACCAACATTCTGCTTACACACAGATGTC
TCATGTAGACAGAGAGCAGACGTTGCGATATATCAAGACGTCTACGCTGTACACGCACCC
ACGTCGCTATACCACCAGGCGATTAAAGGGGTCCGAGTGGCGTACTGGGTAGGGTTTGAC
ACAACCCCGTTCATGTACAATGCCATGGCGGGTGCCTACCCCTCATACTCGACAAATTGG
GCAGATGAGCAGGTACTGAAGGCTAAGAACATAGGATTATGTTCAACAGACCTGACGGAA
GGTAGACGAGGCAAATTGTCTATTATGAGAGGAAAAAAGCTAAAACCGTGCGACCGTGTG
CTGTTCTCAGTAGGGTCAACGCTCTACCCGGAAAGCCGCAAGCTACTTAAGAGCTGGCAC
CTACCATCGGTGTTCCATTTAAAGGGCAAGCTCAGCTTCACATGCCGCTGTGATACAGTG
GTTTCGTGCGAAGGCTACGTCGTCAAGAGAATAACGATGAGCCCAGGCCTTTACGGAAAA
ACCACAGGGTATGCGGTAACCCACCACGCAGACGGATTTCTGATGTGCAAGACCACCGAC
ACGGTTGACGGCGAAAGAGTGTCATTCTCGGTGTGCACGTACGTGCCGGCGACCATTTGT
GATCAAATGACCGGCATCCTTGCTACAGAAGTCACGCCGGAGGATGCACAGAAGCTGCTG
GTGGGGCTGAACCAGAGAATAGTGGTTAACGGCAGAACGCAACGGAATACGAACACCATG
AAAAACTATCTGCTTCCCGTGGTCGCCCAAGCCTTCAGTAAGTGGGCAAAGGAGTGCCGG
AAAGACATGGAAGATGAAAAACCCCTGGGGGTCAGAGAAAGAACACTGACCTGCTGCTGT
CTATGGGCATTTAAGAAGCAGAAAACACACACGGTCTACAAAAGGCCTGATACCCAGTCA
ATTCAGAAGGTTCAGGCCGAGTTTGACAGCTTCGTGGTACCGAGCCTGTGGTCGTCCGGG
CTGTCAATCCCGCTGAGGACTAGAATCAAATGGTTGTTAAGCAAGGTGCCAAAAACCGAC
CTGACCCCATACAGCGGGGACGCCCAAGAAGCGCGGGACGCAGAAAAAGAAGCAGAGGAA
GAACGAGAAGCAGAACTGACTCGTGAAGCCCTACCACCTCTTCAGGCAGCACAGGAAGAT
GTTCAGGTCGAAATCGACGTGGAACAGCTTGAGGACAGAGCGGGTGCAGGAATGATAGAG
ACTCCGAGAGGAGCTATCAAAGTTACTGCCCAACCAACAGACCACGTCGTGGGAGAGTAC
TTGGTTCTTTCCCCGCAGACCGTACTACGTAGCCAAAAGCTTAGTCTGATTCACGCTTTG
GCGGAGCAAGTGAAGACGTGCACGCACAGCGGACGAGCAGGGAGGTATGCGGTCGAAGCG
TACGACGGCAGAGTCCTAGTGCCCTCAGGCTACGCAATCTCGCCTGAAGACTTCCAGAGC
CTAAGCGAAAGCGCAACGATGGTGTACAACGAAAGAGAGTTCGTAAACAGAAAGCTACAC
CATATTGCGATGCACGGACCAGCCCTGAACACCGACGAAGAGTCGTATGAGCTGGTGAGG
GCAGAGAGGACAGAACACGAGTACGTCTACGACGTGGACCAGAGAAGATGCTGTAAGAAG
GAAGAAGCTGCAGGACTGGTACTGGTGGGCGACTTGACTAATCCGCCCTACCACGAATTC
GCATATGAAGGGCTAAAAATCCGCCCTGCCTGCCCATACAAAATTGCAGTCATAGGAGTC
TTTGGAGTACCAGGATCTGGCAAGTCAGCTATTATCAAGAACCTAGTTACCAGGCAAGAC
CTGGTGACTAGCGGAAAGAAAGAAAACTGCCAAGAAATTACCACCGACGTGATGAGACAG
AGAGGTCTAGAGATATCTGCACGTACGGTTGACTCGCTGCTCTTGAATGGATGTAACAGA
CCAGTCGACGTGTTGTACGTAGACGAGGCGTTTGCGTGCCACTCTGGAACGTTACTTGCA
TTGATCGCCTTGGTGAGACCAAGACAGAAAGTTGTACTTTGTGGTGACCCGAAGCAGTGC
GGCTTCTTCAATATGATGCAGATGAAAGTCAACTATAATCACAACATCTGCACCCAAGTG
TACCACAAAAGTATCTCCAGGCGGTGTACACTGCCTGTGACTGCCATTGTGTCATCGTTG
CATTACGAAGGCAAAATGCGCACTACGAATGAGTACAACAAGCCGATTGTAGTGGATACT
ACAGGCTCAACAAAACCTGACCCTGGAGACCTCGTGTTAACGTGCTTCAGAGGATGGGTT
AAACAACTGCAAATTGACTATCGTGGACACGAGGTCATGACAGCAGCCGCATCCCAAGGG
TTAACCAGAAAAGGAGTTTACGCAGTTAGGCAAAAAGTTAACGAAAACCCGCTTTATGCA
TCAATGTCAGAGCACGTCAACGTACTCCTAACGCGTACGGAAGGTAAACTGGTATGGAAG
ACACTCTCCGGTGACCCATGGATAAAGACGCTGCAGAACCCACCGAAAGGAAACTTCAAA
GCAACTATTAAGGAGTGGGAGGTGGAGCATGCATCAATAATGGCGGGCATCTGCAGTCAC
CAAATGACCTTTGATACATTCCAAAACAAAGCCAACGTTTGTTGGGCTAAGAGTTTGGTC
CCTATCCTCGAAACAGCGGGGATAAAACTAAACGACAGGCAGTGGTCCCAGATAATTCAA
GCCTTCAAAGAAGACAAAGCATATTCACCCGAAGTAGCCCTGAATGAAATATGCACGCGC
ATGTATGGGGTGGACCTAGACAGCGGGCTATTTTCTAAACCGTTGGTGTCTGTGTATTAC
GCGGATAACCACTGGGATAATAGGCCTGGAGGGAAGATGTTCGGATTCAACCCCGAGGCA
GCATCCATTCTAGAAAGAAAGTATCCATTTACAAAAGGGAAGTGGAATATCAACAAGCAG
ATCTGCGTGACTACCAGGAGGATAGAAGACTTCAACCCTACCACCAACATTATACCGGCC
AACAGGAGACTACCACACTCATTAGTGGCCGAACACCGCCCAGTAAAAGGGGAAAGAATG
GAATGGCTGGTTAACAAGATAAACGGCCACCACGTACTCCTGGTCAGTGGCTATAACCTT
GCACTGCCTACTAAGAGAGTTACTTGGGTAGCGCCACTAGGTGTCCGCGGAGCGGACTAT
ACATACAACCTAGAGTTGGGTCTGCCAGCAACGCTTGGTAGGTATGACCTAGTGGTCATA
AACATCCACACACCTTTTCGCATACACCATTACCAACAGTGCGTAGACCACGCAATGAAA
CTGCAAATGCTCGGGGGTGACTCATTGAGACTGCTCAAACCGGGCGGCTCTCTACTGATC
AGAGCATATGGTTACGCAGATAGAACCAGTGAACGAGTCATCTGCGTATTGGGACGCAAG
TTTAGATCATCTAGAGCGTTGAAACCACCATGTGTCACCAGCAACACTGAGATGTTTTTT
TTATTCAGCAACTTTGACAATGGCAGAAGGAATTTCACAACCCATGTCATGAACAATCAA
CTGAATGCAGCCTTTGTAGGACAGGCCACCCGAGCAGGATGTGCACCGTCGTACCGGGTA
AAACGCATGGATATCGCGAAGAACGACGAAGAGTGCGTAGTCAACGCCGCCAACCCTCGC
GGGTTACCAGGTGACGGTGTTTGCAAGGCAGTATACAAAAAATGGCCGGAGTCCTTTAAG
AACAGTGCAACACCAGTGGGAACCGCAAAAACAGTCATGTGCGGTACGTATCCAGTAATC
CACGCCGTTGGACCAAACTTCTCTAATTATTCGGAGTCTGAAGGGGACCGAGAATTGGCG
GCTGCCTATCGAGAAGTCGCAAAGGAGGTAACTAGACTGGGAGTAAATAGTGTAGCTATA
CCTCTCCTCTCCACAGGTGTATACTCAGGAGGGAAAGACAGGCTGACCCAATCACTGAAC
CACCTCTTTACAGCCATGGACTCGACGGATGCAGACGTGGTCATCTACTGCCGCGACAAA
GAATGGGAGAAGAAAATATCTGAGGCCATACAGATGCGGACCCAAGTGGAGCTGCTGGAT
GAGCACATCTCCATAGACTGCGATGTTGTTCGCGTGCACCCTGACAGCAGCTTGGCAGGC
AGAAAAGGATACAGCACCACGGAAGGCGCACTGTACTCATATCTAGAAGGGACCCGTTTT
CACCAAACGGCAGTGGATATGGCAGAGATATATACTATGTGGCCAAAGCAAACAGAGGCC
AACGAGCAAGTTTGCCTATATGCCCTGGGGGAAAGTATTGAATCGATCAGGCAGAAATGC
CCGGTGGATGATGCAGATGCATCATCTCCCCCGAAAACTGTCCCGTGCCTCTGCCGTTAC
GCCATGACACCAGAACGCGTCACCCGACTTCGCATGAACCATGTCACAAGCATAATTGTG
TGTTCTTCGTTTCCCCTTCCAAAGTACAAAATAGAAGGAGTGCAAAAAGTCAAATGCTCC
AAGGTAATGCTATTTGACCACAACGTGCCATCGCGCGTAAGTCCAAGGGAATACAGACCT
TCCCAGGAGTCTGTACAGGAAGTGAGTACGACCACGTCACTGACGCATAGCCAATTCGAT
CTAAGCGTTGACGGCGAGATACTGCCCGTCCCGTCAGACCTGGATGCTGACGCCCCAGCC
CTAGAACCAGCCCTTGACGACGGGGCGATACACACGTTGCCATCTGCAACCGGAAACCTT
GCGGCCGTGTCTGACTGGGTAATGAGCACCGTACCTGTCGCGCCGCCCAGAAGAAGGCGA
GGGAGAAACCTGACTGTGACATGCGACGAGAGGGAAGGGAATATAACACCCATGGCTAGC
GTCCGATTCTTTAGGGCAGAGCTGTGTCCAGTCGTACAAGAAACAGCGGAGACGCGTGAC
ACAGCTATGTCTCTTCAGGCACCGCCAAGTACCGCCACGGAACTGAGTCACCCGCCGATC
TCCTTCGGTGCACCAAGCGAGACGTTCCCCATCACATTTGGGGACTTCAACGAAGGAGAA
ATCGAAAGCTTGTCTTCTGAGCTACTAACTTTCGGAGACTTCCTACCCGGAGAAGTGGAT
GATTTGACAGATAGCGACTGGTCCACGTGCTCAGACACGGACGACGAGTTATGACTAGAC
AGGGCAGGTGGGTATATATTCTCGTCGGACACTGGTCCAGGCCATTTACAACAGAAGTCA
GTACGCCAGTCAGTGCTGCCGGTGAACACCCTGGAGGAAGTCCACGAGGAGAAGTGTTAC
CCACCCAAGCTGGATGAAGCAAAGGAGCAACTACTACTTAAGAAACTCCAGGAGAGTGCA
TCCATGGCCAACAGAAGCAGGTATCAGTCGCGCAAAGTAGAAAACATGAAAGCAACAATC
ATCCAGAGACTAAAGAGAGGCTGTAGATTATACTTAATGTCAGAGACCCCAAAAGTCCCT
ACCTACCGGACCACATATCCGGCGCCTGTGTACTCGCCTCCGATTAACGTCCGACTGTCC
AACCCCGAGTCCGCAGTGGCAGCATGCAATGAGTTCTTGGCTAGGAACTATCCAACTGTT
TCATCATACCAAATCACCGACGAGTATGATGCATATCTAGACATGGTGGACGGGTCGGAG
AGTTGCCTGGACCGAGCGACATTCAATCCGTCAAAACTTAGGAGCTACCCAAAACAGCAC
GCTTACCACGCGCCCTCCATCAGAAGCGCTGTACCGTCCCCATTCCAGAACACACTACAG
AATGTACTGGCAGCAGCCACGAAAAGAAACTGCAACGTCACACAGATGAGGGAATTACCC
ACTTTGGACTCAGCAGTATTCAACGTGGAGTGTTTCAAAAAATTCGCATGCAACCAAGAA
TACTGGGAAGAATTTGCTGCCAGCCCTATTAGGATAACAACTGAGAATTTAACAACCTAT
GTTACTAAACTAAAGGGGCCAAAAGCAGCAGCGCTATTTGCAAAAACCCATAATCTGCTG
CCACTGCAGGAAGTGCCAATGGATAGGTTCACAGTAGACATGAAAAGGGATGTGAAGGTG
ACTCCTGGTACAAAGCACACAGAGGAAAGACCTAAGGTACAGGTTATACAGGCGGCTGAA
CCCTTGGCAACAGCATACCTATGTGGGATTCACAGAGAGCTGGTTAGGAGGCTGAATGCC
GTCCTCCTACCCAATGTACATACACTATTTGACATGTCTGCTGAGGATTTCGATGCCATC
ATAGCCGCACACTTTAAGCCAGGAGACACTGTTTTAGAAACGGACATAGCCTCCTTTGAT
AAGAGCCAAGATGATTCACTTGCGCTTACTGCTTTAATGCTGTTAGAGGATTTAGGGGTG
GATCACTCCCTGTTGGACTTGATAGAGGCTGCTTTCGGAGAGATTTCCAGCTGTCATCTA
CCGACAGGTACGCGCTTCAAGTTCGGCGCCATGATGAAATCTGGTATGTTCCTAACTCTG
TTCGTCAACACACTGCTAAATATCACCATCGCCAGCCGAGTGCTGGAAGATCGTCTGACA
AAATCCGCGTGCGCAGCCTTCATCGGCGACGACAACATAATACATGGAGTCGTCTCCGAT
GGATTGATGGCAGCCAGATGCGCCACTTGGATGAACATGGAAGTGAAGATCATAGATGCA
GTTGTATCCCAGAAAGCCCCTTACTTTTGTGGAGGGTTTATACTGCACGATACCGTGACA
GGTACAGCTTGCAGAGTGGCAGACCCGCTAAAAAGGCTATTTAAACTGGGCAAACCGCTA
GCGGCAGGTGACGAACAAGATGAGGATAGAAGACGAGCGCTGGCTGACGAAGTGGTCAGA
TGGCAACGAACAGGGCTAATTGATGAGTTGGAGAAAGCGGTATACTCTAGGTATGAAGTG
CAGGGTATATCAGTTGTGGTAATGTCCATGGCCACCTTTGCAAGCTCCAGATCCAACTTC
GAGAAGCTCAGAGGACCCGTCATAACTTTGTACGGCGGTCCT---
>ADG95951
ATGGATCCT---GTGTACGTGGACATAGACGCTGACAGCGCCTTTTTGAAGGCCCTGCAA
CGTGCGTACCCCATGTTTGAGGTGGAACCTAGGCAGGTCACACCGAATGACCATGCTAAT
GCTAGAGCGTTCTCGCATCTAGCTATAAAACTAATAGAGCAGGAAATTGATCCCGACTCA
ACCATCCTGGATATTGGTAGTGCGCCAGCAAGGAGGATGATGTCGGACAGGAAGTACCAC
TGCGTTTGCCCGATGCGCAGTGCAGAAGATCCCGAGAGACTCGCCAATTATGCGAGAAAG
CTAGCATCTGCCGCAGGAAAAGTCCTGGACAGAAACATCTCTGGAAAGATCGGGGACTTA
CAAGCAGTAATGGCCGTGCCAGACACGGAGACGCCAACATTCTGCTTACACACAGATGTA
TCATGTAGACAGAGAGCAGACGTCGCGATATACCAAGACGTCTATGCTGTACACGCACCC
ACGTCGCTATACCACCAGGCGATTAAAGGGGTCCGATTGGCGTACTGGGTAGGGTTTGAC
ACAACCCCGTTCATGTACAATGCCATGGCGGGTGCCTACCCCTCATACTCGACAAATTGG
GCAGATGAGCAGGTACTGAAGGCTAAGAACATAGGATTATGTTCAACAGACCTGACGGAA
GGTAGACGAGGCAAATTGTCTATTATGAGAGGAAAAAAGCTAGAACCGTGCGACCGTGTG
CTGTTCTCAGTAGGGTCAACGCTCTACCCGGAAAGCCGTAAGCTACTTAAGAGCTGGCAC
CTACCATCGGTGTTCCATTTAAAGGGCAAGCTCAGCTTCACATGCCGCTGTGATACAGTG
GTTTCGTGCGAAGGCTACGTCGTTAAGAGAATAACGATGAGCCCAGGCCTTTACGGAAAA
ACCACAGGGTATGCGGTAACCCACCACGCAGACGGATTCCTGATGTGCAAGACCACCGAC
ACGGTTGACGGCGAAAGAGTGTCATTCTCGGTGTGCACGTACGTGCCGGCGACCATTTGT
GATCAAATGACCGGCATCCTTGCTACAGAAGTCACGCCGGAGGATGCACAGAAGCTGTTG
GTGGGGCTGAACCAGAGAATAGTGGTTAACGGCAGAACGCAACGGAATACGAACACCATG
AAAAACTATATGATTCCCGTGGTCGCCCAAGCCTTCAGTAAGTGGGCAAAGGAGTGCCGG
AAAGACATGGAAGATGAAAAACTCCTGGGGGTCAGAGAAAGAACACTGACCTGCTGCTGT
CTATGGGCATTTAAGAAGCAGAAAACACACACGGTCTACAAGAGGCCTGATACCCAGTCA
ATTCAGAAGGTTCAGGCCGAGTTTGACAGCTTTGTGGTACCGAGCCTGTGGTCGTCCGGG
TTGTCAATCCCGTTGAGGACTAGAATCAAATGGTTGTTAAGCAAGGTGCCAAAAACCGAC
CTGACCCCATACAGCGGGGACGCCCAAGAAGCCCGGGACGCAGAAAAAGAAGCAGAGGAA
GAACGAGAAGCAGAACTGACTCTTGAAGCCCTACCACCCCTTCAGGCAGCACAGGAAGAT
GTTCAGGTCGAAATCGACGTGGAACAGCTTGAGGACAGAGCGGGTGCAGGAATAATAGAG
ACTCCGAGAGGAGCTATCAAAGTTACTGCCCAACCAACAGACCACGTCGTGGGAGAGTAC
TTGGTTCTTTCCCCGCAGACCGTACTACGTAGCCAAAAGCTTAGCCTGATTCACGCTTTG
GCGGAGCAAGTGAAGACGTGCACGCACAGCGGACGAGCAGGGAGGTATGCGGTCGAAGCG
TACGACGGCAGAGTCCTAGTGCCCTCAGGCTACGCAATCTCGCCTGAAGACTTCCAGAGC
CTAAGCGAAAGCGCAACGATGGTGTACAACGAAAGAGAGTTCGTAAACAGAAAGCTACAC
CATATTGCGATGCATGGACCAGCCCTGAACACCGACGAAGAGTCGTATGAGCTGGTGAGG
GCAGAGAGGACAGAACACGAGTACGTCTACGACGTGGACCAGAGAAGATGCTGTAAGAAG
GAAGAAGCTGCAGGACTGGTACTGGTGGGCGACTTGACTAATCCGCCCTACCACGAATTC
GCATATGAAGGGCTAAAAATCCGCCCTGCCTGCCCATACAAAATTGCAGTCATAGGAGTC
TTCGGAGTACCAGGATCTGGCAAGTCAGCTATTATCAAGAACCTAGTTACCAGGCAAGAC
CTGGTGACTAGCGGAAAGAAAGAAAACTGCCAAGAAATCACCACCGACGTGATGAGACAG
AGAGGTCTAGAGATATCTGCACGTACGGTTGACTCGCTGCTCTTGAATGGATGTAACAGA
CCAGTCGACGTGTTGTACGTAGACGAGGCGTTTGCGTGCCACTCTGGAACGTTACTTGCA
TTGATCGCCTTGGTGAGACCAAGACAGAAAGTTGTACTTTGTGGTGACCCGAAGCAGTGC
GGCTTCTTCAATATGATGCAGATGAAAGTCAACTATAATCACAACATCTGCACCCAAGTG
TACCACAAAAGTATCTCCAGGCGGTGTACACTGCCTGTGACTGCCATTGTGTCATCGTTG
CATTACGAAGGCAAAATGCGCACTACGAATGAGTACAACAAGCCGATTGTAGTGGACACT
ACAGGCTCAACAAAACCTGACCCTGGAGATCTCGTGTTAACGTGCTTCAGAGGATGGGTT
AAACAACTGCAAATTGACTATCGTGGACACGAGGTCATGACAGCAGCCGCATCCCAAGGG
TTAACCAGAAAAGGAGTTTACGCAGTTAGGCAAAAAGTTAACGAAAACCCGCTTTATGCA
TCAACGTCAGAGCACGTCAACGTACTCCTAACGCGTACGGAAGGTAAACTGGTATGGAAG
ACACTCTCCGGTGACCCGTGGATAAAGACGCTGCAGAACCCACCGAAAGGAAACTTCAAA
GCAACTATTAAGGAGTGGGAGGTGGAGCATGCATCAATAATGGCGGGCATCTGCAGTCAC
CAAATGACCTTTGATACATTCCAAAACAAAGCCAACGTTTGTTGGGCTAAGAGTTTGGTC
CCTATCCTCGAAACAGCGGGGATAAAACTAAACGACAGGCAGTGGTCCCAGATAATTCAA
GCCTTCAAAGAAGACAAAGCATATTCACCCGAAGTAGCCCTGAATGAAATATGCACGCGC
ATGTATGGGGTGGATCTAGACAGCGGGCTATTTTCTAAACCGTTGGTGTCTGTGTATTAC
GCGGATAACCACTGGGATAATAGGCCTGGAGGGAAGATGTTCGGATTCAACCCCGAGGCA
GCATCCATTCTAGAAAGAAAGTATCCATTTACAAAAGGGAAGTGGAACATCAACAAGCAG
ATCTGCGTGACTACCAGGAGGATAGAAGACTTCAACCCTACCACCAACATTATACCGGCC
AACAGGAGACTACCACACTCATTAGTGGCCGAACACCGCCCAGTAAAAGGGGAAAGAATG
GAATGGCTGGTTAACAAGATAAACGGCCACCACGTGCTCCTGGTCAGTGGCTGTAGCCTT
GCACTGCCTACTAAGAGAGTCACTTGGGTAGCGCCACTAGGTGTCCGCGGAGCGGACTAT
ACATACAACCTAGAGTTGGGTCTGCCAGCAACGCTTGGTAGGTATGACCTAGTGGTCATA
AACATCCACACACCTTTTCGCATACACCATTATCAACAGTGCGTAGACCACGCAATGAAA
CTGCAAATGCTCGGGGGTGACTCATTGAGACTGCTCAAACCGGGTGGCTCTCTATTGATC
AGAGCATATGGTTACGCAGATAGAACCAGTGAACGAGTCATCTGCGTATTGGGACGCAAG
TTTAGATCATCTAGAGCGTTGAAACCACCATGTGTCACCAGCAACACTGAGATGTTTTTT
CTATTCAGCAACTTTGACAATGGCAGAAGGAATTTCACAACTCATGTCATGAACAATCAA
CTGAATGCAGCCTTTGTAGGACAGGCCACCCGAGCAGGATGTGCACCGTCGTACCGGGTA
AAACGCATGGATATCGCGAAGAACGATGAAGAGTGCGTAGTCAACGCCGCCAACCCTCGC
GGGTTACCAGGTGACGGTGTTTGCAAGGCAGTATACAAAAAATGGCCGGAGTCCTTTAAG
AACAGTGCAACACCRGTGGGAACCGCAAAAACAGTCATGTGCGGTACGTATCCAGTAATC
CACGCCGTTGGACCAAACTTCTCTAATTATTCGGAGTCTGAAGGGGACCGAGAATTGGCG
GCTGCCTATCGAGAAGTCGCAAAGGAGGTAACTAGACTGGGAGTAAATAGTGTAGCTATA
CCTCTCCTCTCCACAGGTGTATACTCAGGAGGGAAAGACAGGCTGACCCAGTCACTGAAC
CACCTCTTTACAGCCATGGACTCGACGGATGCAGACGTGGTCATCTACTGCCGCGACAAA
GAATGGGAGAAGAAAATATCTGAGGCCATACAGATGCGGACCCAAGTGGAGCTGCTGGAT
GAGCACATCTCCATAGACTGCGATGTTGTTCGCGTGCACCCTGACAGCAGCTTGGCAGGC
AGAAAAGGATACAGCACCACGGAAGGCGCACTGTACTCATATCTAGAAGGGACCCGTTTT
CACCAAACGGCAGTGGATATGGCAGAGATATATACTATGTGGCCAAAGCAAACAGAGGCC
AACGAGCAAGTTTGCCTATATGCCCTGGGGGAAAGTATTGAATCGATCAGGCAGAAATGC
CCGGTGGATGATGCAGATGCATCATCTCCCCCGAAAACTGTCCCGTGCCTCTGCCGTTAC
GCCATGACACCAGAACGCGTTACCCGACTTCGCATGAACCATGTCACAAGCATAATTGTG
TGTTCTTCGTTTCCCCTTCCAAAGTACAAAATAGAAGGAGTGCAAAAAGTCAAATGCTCC
AAGGTAATGCTATTTGACCACAACGTGCCATCGCGCGTAAGTCCAAGGGAATACAGACCT
TCCCAGGAGTCTGTACAGGAAGCGAGTACGACCACGTCACTGACGCATAGCCAATTCGAT
CTAAGCGTTGACGGCAAGATACTGCCCGTCCCGTCAGACCTGGATGCTGACGCCCCAGCC
CTAGAACCAGCCCTTGACGACGGGGCGATACACACGTTGCCATCTGCAACCGGAAACCTT
GCGGCCGTGTCTGACTGGGTAATGAGCACCGTACCTGTCGCGCCGCCCAGAAGAAGGCGA
GGGAGAAACCTGACTGTGACATGCGACGAGAGAGAAGGGAATATAACACCCATGGCTAGC
GTCCGATTCTTTAGGGCAGAGCTGTGTCCAGTCGTACAAGAAACAGCGGAGACGCGTGAC
ACAGCTATGTCTCTTCAGGCACCGCCGAGTACCGCCACGGAACTGAGTCACCCGCCGATC
TCCTTCGGTGCACCAAGCGAGACGTTCCCCATCACATTTGGGGACTTCAACGAAGGAGAA
ATCGAAAGCTTGTCTTCTGAGCTACTAACTTTCGGAGACTTCCTACCCGGAGAAGTGGAT
GATTTGACAGATAGCGACTGGTCCACGTGCTCAGACACGGACGACGAGTTACGACTAGAC
AGGGCAGGTGGGTATATATTCTCGTCGGACACTGGTCCAGGTCATTTACAACAGAAGTCA
GTACGCCAGTCAGTGCTGCCGGTGAACACCCTGGAGGAAGTCCACGAGGAGAAGTGTTAC
CCACCTAAGCTGGATGAAGCAAAGGAGCAACTACTACTTAAGAAACTCCAGGAGAGTGCA
TCCATGGCCAACAGAAGCAGGTATCAGTCGCGCAAAGTAGAAAACATGAAAGCAACAATC
ATCCAGRGACTTGATAGAGGCTGCAGATTATACTTAATGTCAGAGACCCCAAAAGTCCCT
ACCTACCGGACCACATATCCGGCGCCTGTGTACTCGCCTCCGATTAACGTCCGACTGTCC
AACCCCGAGTCCGCAGTGGCAGCATGCAATGAGTTCTTGGCTAGAAACTATCCAACTGTT
TCATCATACCAAATCACCGACGAGTATGATGCATATCTAGACATGGTGGACGGGTCGGAG
AGTTGTCTGGACCGAGCGACATTCAATCCGTCAAAACTTAGGAGCTACCCAAAACAGCAC
GCTTACCACGCGCCCTCCATCAGAAGCGCTGTACCGTCCCCATTCCAGAACACACTACAG
AATGTACTGGCAGCAGCCACGAAAAGAAACTGCAACGTCACACAGATGAGGGAATTACCC
ACTTTGGACTCAGCAGTATTCAACGTGGAGTGTTTCAAAAAATTCGCATGCAACCAAGAA
TACTGGGAAGAATTTGCTGCCAGCCCTATCAGGATAACAACTGAGAATTTAACAACCTAT
GTTACTAAACTAAAGGGGCCAAAAGCAGCAGCGCTATTTGCAAAAACCCATAATCTGCTG
CCACTGCAGGAAGTGCCAATGGATAGGTTCACAGTAGACATGAAAAGGGATGTGAAGGTG
ACTCCTGGTACAAAGCACACAGAGGAAAGACCTAAGGTACAGGTTATACAGGCGGCTGAA
CCCTTGGCAACAGCATACCTATGTGGGATTCACAGAGAGCTGGTTAGGAGGCTGAACGCC
GTCCTCCTACCCAATGTACATACACTATTTGACATGTCTGCCGAGGATTTCGATGCCATC
ATAGCCGCACACTTTAAGCCAGGAGACACTGTTTTAGAAACGGACATAGCCTCCTTTGAT
AAGAGCCAAGATGATTCACTTGCGCTTACTGCTTTAATGCTGTTAGAGGATTTAGGGGTG
GATCACTCCCTGTTGGACTTGATAGAGGCTGCTTTCGGAGAGATTTCCAGCTGTCATCTA
CCGACAGGTACGCGCTTCAAGTTCGGCGCCATGATGAAATCTGGTATGTTCCTAACTCTG
TTCGTCAACACACTGCTAAATATCACCATCGCCAGCCGAGTGCTGGAAGATCGTCTGACA
AAATCCGCGTGCGCAGCCTTCATCGGCGACGACAACATAATACATGGAGTCGTCTCCGAT
GAATTGATGGCAGCCAGATGCGCCACTTGGATGAACATGGAAGTGAAGATCATAGATGCA
GTTGTATCCCAGAAAGCCCCTTACTTTTGTGGAGGGTTTATACTGCACGATATCGTGACA
GGAACAGCTTGCAGAGTGGCAGACCCGCTAAAAAGGCTATTTAAACTGGGCAAACCGCTA
GCGGCAGGTGACGAACAAGATGAGGATAGAAGACGAGCGCTGGCTGACGAAGTGGTCAGA
TGGCAACGAACAGGGCTAATTGATGAGTTGGAGAAAGCGGTATACTCTAGGTATGAAGTG
CAGGGTATATCAGTTGTGGTAATGTCCATGGCCACCTTTGCAAGCTCCAGATCCAACTTC
GAGAAGCTCAGAGGACCCGTCGTAACTTTGTACGGCGGTCCTAAA
>ADG95931
ATGGATCCT---GTGTACGTGGACATAGACGCTGACAGCGCCTTTTTGAAGGCCCTGCAA
CGTGCGTACCCCATGTTTGAGGTGGAACCTAGGCAGGTCACACCGAATGACCATGCTAAT
GCTAGAGCGTTCTCGCATCTAGCTATAAAACTAATAGAGCAGGAAATTGATCCCGACTCA
ACCATCCTGGATATCGGTAGTGCGCCAGCAAGGAGGATGATGTCGGACAGGAAGTACCAC
TGCGTTTGCCCGATGCGCAGTGCAGAAGATCCCGAGAGACTCGCCAATTATGCGAGAAAG
CTAGCATCTGCCGCAGGAAAAGTCCTGGACAGAAACATCTCTGGAAAGATCGGGGACTTA
CAAGCAGTAATGGCCGTGCCAGACACGGAGACGCCAACATTCTGCTTACACACAGATGTC
TCATGTAGACAGAGAGCAGACGTCGCGATATACCAAGACGTCTATGCTGTACACGCACCC
ACGTCGCTATACCACCAGGCGATTAAAGGGGTCCGAGTGGCGTACTGGGTAGGGTTTGAC
ACAACCCCGTTCATGTACAATGCCATGGCGGGTGCCTACCCCTCATACTCGACAAATTGG
GCAGATGAGCAGGTACTGAAGGCTAAGAACATAGGATTATGTTCAACAGACCTGACGGAA
GGTAGACGAGGCAAATTGTCTATTATGAGAGGAAAAAAGCTAAAACCGTGCGACCGTGTG
CTGTTCTCAGTAGGGTCAACGCTCTACCCGGAAAGCCGCAAGCTACTTACGAGCTGGCAC
CTACCATCGGTGTTCCATTTAAAGGGCAAGCTCAGCTTCACATGCCGCTGTGATACAGTG
GTTTCGTGCGAAGGCTACGTCGTTAAGAGAATAACGATGAGCCCAGGCCTTTACGGAAAA
ACCACAGGGTATGCGGTAACCCACCACGCAGACGGATTCCTGATGTGCAAGACCACCGAC
ACGGTTGACGGCGAAAGAGTGTCATTCTCGGTGTGCACGTACGTGCCGGCGACCATTTGT
GATCAAATGACCGGCATCCTTGCTACAGAAGTCACGCCGGAGGATGCACAGAAGCTGTTG
GTGGGGCTGAACCAGAGAATAGTGGTTAACGGCAGAACGCAACGGAATACGAACACCATG
AAAAACTATCTGCTTCCCGTGGTCGCCCAAGCCTTCAGTAAGTGGGCAAAGGAGTGCCGG
AAAGACATGGAAGATGAAAAACTCCTGGGGGTCAGAGAAAGAACACTGACCTGCTGCTGT
CTATGGGCATTTAAGAAGCAGAAAATACACACGGTCTACAAGAGGCCTGATACCCAGTCA
ATTCAGAAGGTTCAGGCCGAGTTTGACAGCTTTGTGGTACCGAGCCTGTGGTCGTCCGGG
TTGTCAATCCCGTTGAGGACTAGAATCAAATGGTTGTTAAGCAAGGTGCCAAAAACCGAC
CTGACCCCATACAGCGGGGACGCCCAAGAAGCCCGGGACGCAGAAAAAGAAGCAGAGGAA
GAACGAGAAGCAGAACTGACTCGTGAAGCCCTACCACCCCTTCAGGCAGCACAGGAAGAT
GTTCAGGTCGAAATCGACGTGGAACAGCTTGAGGACAGAGCGGGTGCAGGAATAATAGAG
ACTCCGAGAGGAGCTATCAAAGTTACTGCCCAACCAACAGACCACGTCGTGGGAGAGTAC
TTGGTTCTTTCCCCGCAGACCGTACTACGTAGCCAAAAGCTTAGCCTGATTCACGCTTTG
GCGGAGCAAGTGAAGACGTGCACGCACAGCGGACGAGCAGGGAGGTATGCGGTCGAAGCG
TACGACGGCAGAGTCCTAGTGCCCTCAGGCTACGCAATCTCGCCTGAAGACTTCCAGAGC
CTAAGCGAAAGCGCAACGATGGTGTACAACGAAAGAGAGTTCGTAAACAGAAAGCTACAC
CATATTGCGATGCACGGACCAGCCCTGAACACCGACGAAGAGTCGTATGAGCTGGTGAGG
GCAGAGAGGACAGAACACGAGTACGTCTACGACGTGGACCAGAGAAGATGCTGTAAGAAG
GAAGAAGCTGCAGGACTGGTACTGGTGGGCGACTTGACTAATCCGCCCTACCACGAATTC
GCATATGAAGGGCTAAAAATCCGCCCTGCCTGCCCATACAAAATTGCAGTCATAGGAGTC
TTCGGAGTACCAGGATCTGGCAAGTCAGCTATTATCAAGAACCTAGTTACCAGGCAAGAC
CTGGTGACTAGCGGAAAGAAAGAAAACTGCCAAGAAATCACCACCGACGTGATGAGACAG
AGAGGTCTAGAGATATCTGCACGTACGGTTGACTCGCTGCTCTTGAATGGATGTAACAGA
CCAGTCGACGTGTTGTACGTAGACGAGGCGTTTGCGTGCCACTCTGGAACGTTACTTGCA
TTGATCGCCTTGGTGAGACCAAGACAGAAAGTTGTACTTTGTGGTGACCCGAAGCAGTGC
GGCTTCTTCAATATGATGCAGATGAAAGTCAACTATAATCACAACATCTGCACCCAAGTG
TACCACAAAAGTATCTCCAGGCGGTGTACACTGCCTGTGACTGCCATTGTGTCATCGTTG
CATTACGAAGGCAAAATGCGCACTACGAATGAGTACAACAAGCCGATTGTAGTGGACACT
ACAGGCTCAACAAAACCTGACCCTGGAGACCTCGTGTTAACGTGCTTCAGAGGATGGGTT
AAACAACTGCAAATTGACTATCGTGGACACGAGGTCATGACAGCAGCCGCATCCCAAGGG
TTAACCAGAAAAGGAGTTTACGCAGTTAGGCAAAAAGTTAACGAAAACCCGCTTTATGCA
TCAACGTCAGAGCACGTCAACGTACTCCTAACGCGTACGGAAGGTAAACTGGTATGGAAG
ACACTCTCCGGTGACCCGTGGATAAAGACGCTGCAGAACCCACCGAAAGGAAACTTCAAA
GCAACTATTAAGGAGTGGGAGGTGGAGCATGCATCAATAATGGCGGGCATCTGCAGTCAC
CAAATGACCTTTGATACATTCCAAAACAAAGCCAACGTTTGTTGGGCTAAGAGTTTGGTC
CCTATCCTCGAAACAGCGGGGATAAAACTAAACGACAGGCAGTGGTCCCAGATAATTCAA
GCCTTCAAAGAAGACAAAGCATATTCACCCGAAGTAGCCCTGAATGAAATATGCACGCGC
ATGTATGGGGTGGATCTAGACAGCGGGCTATTTTCTAAACCGTTGGTGTCTGTGTATTAC
GCGGATAACCACTGGGATAATAGGCCTGGAGGGAAGATGTTCGGATTCAACCCCGAGGCA
GCATCCATTCTAGAAAGAAAGTATCCATTTACAAAAGGGAAGTGGAACATCAACAAGCAG
ATCTGCGTGACTACCAGGAGGATAGAAGACTTCAACCCTACCACCAACATTATACCGGCC
AACAGGAGACTACCACACTCATTAGTGGCCGAACACCGCCCAGTAAAAGGGGAAAGAATG
GAATGGCTGGTTAACAAGATAAACGGCCACCACGTGCTCCTGGTCAGTGGCTATAACCTT
GCACTGCCTACTAAGAGAGTCACTTGGGTAGCGCCACTAGGTGTCCGCGGAGCGGACTAT
ACATACAACCTAGAGTTGGGTCTGCCAGCAACGCTTGGTAGGTATGACCTAGTGGTCATA
AACATCCACACACCTTTTCGCATACACCATTACCAACAGTGCGTAGACCACGCAATGAAA
CTGCAAATGCTCGGGGGTGACTCATTGAGACTGCTCAAACCGGGTGGCTCTCTATTGATC
AGAGCATATGGTTACGCAGATAGAACCAGTGAACGAGTCATCTGCGTATTGGGACGCAAG
TTTAGATCATCTAGAGCGTTGAAACCACCATGTGTCACCAGCAACACTGAGATGTTTTTT
CTATTCAGCAACTTTGACAATGGCAGAAGGAATTTCACAACTCATGTCATGAACAATCAA
CTGAATGCAGCCTTTGTAGGACAGGCCACCCGAGCAGGATGTGCACCGTCGTACCGGGTA
AAACGCATGGATATCGCGAAGAACGATGAAGAGTGCGTAGTCAACGCCGCCAACCCTCGC
GGGTTACCAGGTGACGGTGTTTGCAAGGCAGTATACAAAAAATGGCCGGAGTCCTTTAAG
AACAGTGCAACACCAGTGGGAACCGCAAAAACAGTCATGTGCGGTACGTATCCAGTAATC
CACGCCGTTGGACCAAACTTCTCTAATTATTCGGAGTCTGAAGGGGACCGAGAATTGGCG
GCTGCCTATCGAGAAGTCGCAAAGGAGGTAACTAGACTGGGAGTAAATAGTGTAGCTATA
CCTCTCCTCTCCACAGGTGTATACTCAGGAGGGAAAGACAGGCTGACCCAGTCACTGAAC
CACCTCTTTACAGCCATGGACTCGACGGATGCAGACGTGGTCATCTACTGCCGCGACAAA
GAATGGGAGAAGAAAATATCTGAGGCCATACAGATGCGGACCCAAGTGGAGCTGCTGGAT
GAGCACATCTCCATAGACTGCGATGTTGTTCGCGTGCACCCTGACAGCAGCTTGGCAGGC
AGAAAAGGATACAGCACCACGGAAGGCGCACTGTACTCATATCTAGAAGGGACCCGTTTT
CACCAAACGGCAGTGGATATGGCAGAGATATATACTATGTGGCCAAAGCAAACAGAGGCC
AACGAGCAAGTTTGCCTATATGCCCTGGGGGAAAGTATTGAATCGATCAGGCAGAAATGC
CCGGTGGATGATGCAGATGCATCATCTCCCCCGAAAACTGTCCCGTGCCTCTGCCGTTAC
GCCATGACACCAGAACGCGTTACCCGACTTCGCATGAACCATGTCACAAGCATAATTGTG
TGTTCTTCGTTTCCCCTTCCAAAGTACAAAATAGAAGGAGTGCAAAAAGTCAAATGCTCC
AAGGTAATGCTATTTGACCACAACGTGCCATCGCGCGTAAGTCCAAGGGAATACAGACCT
TCCCAGGAGTCTGTACAGGAAGCGAGTACGACCACGTCACTGACGCATAGCCAATTCGAT
CTAGGCGTTGACGGCGAGATACTGCCCGTCCCGTCAGACCTGGATGCTGACGCCCCAGCC
CTAGAACCAGCCCTTGACGACGGGGCGATACACACGTTGCCATCTGCAACCGGAAACCTT
GCGGCCGTGTCTGACTGGGTAATGAGCACCGTACCTGTCGCGCCGCCCAGAAGAAGGCGA
GGGAGAAACCTGACTGTGACATGCGACGAGAGAGAAGGGAATATAACACCCATGGCTAGC
GTCCGATTCTTTAGGGCAGAGCTGTGTCCAGTCGTACAAGAAACAGCGGAGACGCGTGAC
ACAGCTATGTCTCTTCAGGCACCGCCGAGTACCGCCACGGAACTGAGTCACCCGCCGATC
TCCTTCGGTGCACCAAGCGAGACGTTCCCCATCACATTTGGGGACTTCAACGAAGGAGAA
ATCGAAAGCTTGTCTTCTGAGCTACTAACTTTCGGAGACTTCCTACCCGGAGAAGTGGAT
GATTTGACAGATAGCGACTGGTCCACGTGCTCAGACACGGACGACGAGTTATGACTAGAC
AGGGCAGGTGGGTATATATTCTCGTCGGACACTGGTCCAGGTCATTTACAACAGAAGTCA
GTACGCCAGTCAGTGCTGCCGGTGAACACCCTGGAGGAAGTCCACGAGGAGAAGTGTTAC
CCACCTAAGCTGGATGAAGCAAAGGAGCAACTACTACTTAAGAAACTCCAGGAGAGTGCA
TCCATGGCCAACAGAAGCAGGTATCAGTCGCGCAAAGTAGAAAACATGAAAGCAACAATC
ATCCAGAGACTAAAGAGAGGCTGTAGATTATACTTAATGTCAGAGACCCCAAAAGTCCCT
ACCTACCGGACCACATATCCGGCGCCTGTGTACTCGCCTCCGATTAACGTCCGACTGTCC
AACCCCGAGTCCGCAGTGGCAGCATGCAATGAGTTCTTGGCTAGAAACTATCCAACTGTT
TCATCATACCAAATCACCGACGAGTATGATGCATATCTAGACATGGTGGACGGGTCGGAG
AGTTGCCTGGACCGAGCGACATTCAATCCGTCAAAACTTAGGAGCTACCCAAAACAGCAC
GCTTACCACGCGCCCTCCATCAGAAGCGCTGTACCGTCCCCATTCCAGAACACACTACAG
AATGTACTGGCAGCAGCCACGAAAAGAAACTGCAACGTCACACAGATGAGGGAATTACCC
ACTTTGGACTCAGCAGTATTCAACGTGGAGTGTTTCAAAAAATTCGCATGCAACCAAGAA
TACTGGGAAGAATTTGCTGCCAGCCCTATCAGGATAACAACTGAGAATTTAACAACCTAT
GTTACTAAACTAAAGGGGCCAAAAGCAGCAGCGCTATTTGCAAAAACCCATAATCTGCTG
CCACTGCAGGAAGTGCCAATGGATAGGTTCACAGTAGACATGAAAAGGGATGTGAAGGTG
ACTCCTGGTACAAAGCACACAGAGGAAAGACCTAAGGTACAGGTTATACAGGCGGCTGAA
CCCTTGGCAACAGCATACCTATGTGGGATTCACAGAGAGCTGGTTAGGAGGCTGAACGCC
GTCCTCCTACCCAATGTACATACACTATTTGACATGTCTGCCGAGGATTTCGATGCCATC
ATAGCCGCACACTTTAAGCCAGGAGACACTGTTTTAGAAACGGACATAGCCTCCTTTGAT
AAGAGCCAAGATGATTCACTTGCGCTTACTGCTTTAATGCTGTTAGAGGATTTAGGGGTG
GATCACTCCCTGTTGGACTTGATAGAGGCTGCTTTCGGAGAGATTTCCAGCTGTCATCTA
CCGACAGGTACGCGCTTCAAGTTCGGCGCCATGATGAAATCTGGTATGTTCCTAACTCTG
TTCGTCAACACACTGCTAAATATCACCATCGCCAGCCGAGTGCTGGAAGATCGTCTGACA
AAATCCGCGTGCGCAGCCTTCATCGGCGACGACAACATAATACATGGAGTCGTCTCCGAT
GAATTGATGGCAGCCAGATGCGCCACTTGGATGAACATGGAAGTGAAGATCATAGATGCA
GTTGTATCCCAGAAAGCCCCTTACTTTTGTGGAGGGTTTATACTGCACGATACCGTGACA
GGAACAGCTTGCAGAGTGGCAGACCCGCTAAAAAGGCTATTTAAACTGGGCAAACCGCTA
GCGGCAGGTGACGAACAAGATGAGGATAGAAGACGAGCGCTGGCTGACGAAGTGGTCAGA
TGGCAACGAACAGGGCTAATTGATGAGTTGGAGAAAGCGGTATACTCTAGGTATGAAGTG
CAGGGTATATCAGTTGTGGTAATGTCCATGGCCACCTTTGCAAGCTCCAGATCCAACTTC
GAGAAGCTCAGAGGACCCGTCATAACTTTGTACGGCGGTCCT---
>ADG95896
ATGGATCCT---GTGTACGTGGACATAGACGCTGACAGCGCCTTTTTGAAGGCCCTGCAA
CGTGCGTACCCCATGTTTGAGGTGGAACCTAGGCAGGTCACACCGAATGACCATGCTAAT
GCTAGAGCGTTCTCGCATCTAGCTATAAAACTAATAGAGCAGGAAATTGATCCCGACTCA
ACCATCCTGGATATCGGTAGTGCGCCAGCAAGGAGGATGATGTCGGACAGGAAGTACCAC
TGCGTTTGCCCGATGCGCAGTGCAGAAGATCCCGAGAGACTCGCCAATTATGCGAGAAAG
CTAGCATCTGCCGCAGGAAAAGTCCTGGACAGAAACATCTCTGGAAAGATCGGGGACTTA
CAAGCAGTAATGGCCGTGCCAGACACGGAGACGCCAACATTCTGCTTACACACAGATGTC
TCATGTAGACAGAGAGCAGACGTCGCGATATACCAAGACGTCTATGCTGTACACGCACCC
ACGTCGCTATACCACCAGGCGATTAAAGGGGTCCGAGTGGCGTACTGGGTAGGGTTTGAC
ACAACCCCGTTCATGTACAATGCCATGGCGGGTGCCTACCCCTCATACTCGACAAATTGG
GCAGATGAGCAGGTACTGAAGGCTAAGAACATAGGATTATGTTCAACAGACCTGACGGAA
GGTAGACGAGGCAAATTGTCTATTATGAGAGGAAAAAAGCTAAAACCGTGCGACCGTGTG
CTGTTCTCAGTAGGGTCAACGCTCTACCCGGAAAGCCGCAAGCTACTTAGGAGCTGGCAC
CTACCATCGGTGTTCCATTTAAAGGGCAAGCTCAGCTTCACATGTCGCTGTGATACAGTG
GTTTCGTGCGAAGGCTACGTCGTTAAGAGAATAACGATGAACCCAGGCCTTTACGGAAAA
ACCACAGGGTATGCGGTAACCCACCACGCAGACGGATTCCTGATGTGCAAGACCACCGAC
ACGGTTGACGGCGAAAGAGTGTCATTCTCGTTGTGCACGTACGTGCCGGCGACCATTTGT
GATCAAATGACCGGCATCCTTGCTACAGAAGTCACGCCGGAGGATGCACAGAAGCTGTTG
GTGGGGCTGAACCAGAGAATAGTGGTTAACGGCAGAACGCAACGGAATACGAACACCATG
AAAAACTATCTGCTTCCCGTGGTCGCCCAAGCCTTCAGTAAGTGGGCAAAGGAGTGCCGG
AAAGACATGGAAGATGAAAAACTCCTGGGGGTCAGAGAAAGAACACTGACCTGCTGCTGT
CTATGGGCATTTAAGAAGCAGAAAACACACACGGTCTACAAGAGGCCTGATACCCAGTCA
ATTCAGAAGGTTCAGGCCGAGTTTGACAGCTTTGTGGTACCGAGCCTGTGGTCGTCCGGG
TTGTCAATCCCGTTGAGGACTAGAATCAAATGGTTGTTAAGCAAGGTGCCAAAAACCGAC
CTGATCCCATACAGCGGGGACGCCCAAGAAGCCCGGGACGCAGAAAAAGAAGCAGAGGAA
GAACGAGAAGCAGAACTGACTCGTGAAGCCCTACCACCCCTTCAGGCAGCACAGGAAGAT
GTTCAGGTCGAAATCGACGTGGAACAGCTTGAGGACAGAGCGGGTGCAGGAATAATAGAG
ACTCCGAGAGGAGCTATCAAAGTTACTGCCCAACCAACAGACCACGTCGTGGGAGAGTAC
TTGGTTCTTTCCCCGCAGACCGTACTACGTAGCCAAAAGCTTAGCCTGATTCACGCTTTG
GCGGAGCAAGTGAAGACGTGCACGCACAGCGGACGAGCAGGGAGGTATGCGGTCGAAGCG
TACGACGGCAGAGTCCTAGTGCCCTCAGGCTACGCAATCTCGCCTGAAGACTTCCAGAGC
CTAAGCGAAAGCGCAACGATGGTGTACAACGAAAGAGAGTTCGTAAATAGAAAGCTACAC
CATATTGCGATGCACGGACCAGCCCTGAACACCGACGAGGAGTCGTATGAGCTGGTGAGG
GCAGAGAGGACAGAACACGAGTACGTCTACGACGTGGACCAGAGAAGATGCTGTAAGAAG
GAAGAAGCTGCAGGACTGGTACTGGTGGGCGACTTGACTAATCCGCCCTACCACGAATTC
GCATATGAAGGGCTAAAAATCCGCCCTGCCTGCCCATACAAAATTGCAGTCATAGGAGTC
TTCGGAGTACCAGGATCTGGCAAGTCAGCTATTATCAAGAACCTAGTTACCAGGCAAGAC
CTGGTGACTAGCGGAAAGAAAGAAAACTGCCAAGAAATCACCACCGACGTGATGAGACAG
AGAGGTCTAGAGATATCTGCACGTACGGTTGACTCGCTGCTCTTGAATGGATGTAACAGA
CCGGTCGACGTGCTGTACGTAGACGAGGCGTTTGCGTGCCACTCTGGAACGTTACTTGCA
TTGATCGCCTTGGTGAGACCAAGACAGAAAGTTGTACTTTGTGGTGACCCGAAGCAGTGC
GGCTTCTTCAATATGATGCAGATGAAAGTCAACTATAATCACAACATCTGCACCCAAGTG
TACCACAAAAGTATCTCCAGGCGGTGTACACTGCCTGTGACTGCCATTGTGTCATCGTTG
CATTACGAAGGCAAAATGCGCACTACGAATGAGTACAACAAGCCGATTGTAGTGGACACT
ACAGGCTCAACAAAACCTGACCCTGGAGACCTCGTGTTAACGTGCTTCAGAGGATGGGTT
AAACAACTGCAAATTGACTATCGTGGACACGAGGTCATGACAGCAGCCGCATCCCAAGGG
TTAACCAGAAAAGGAGTTTACGCAGTTAGGCAAAAAGTTAACGAAAACCCGCTTTATGCA
TCAACGTCAGAGCACGTCAACGTACTCCTAACGCGTACGGAAGGTAAACTGGTATGGAAG
ACACTCTCCGGTGACCCGTGGATAAAGACGCTGCAGAACCCACCGAAAGGAAACTTCAAA
GCAACTATTAAGGAGTGGGAGGTGGAGCATGCATCAATAATGGCGGGCATCTGCAGTCAC
CAAATGACCTTTGATACATTCCAAAACAAAGCCAACGTTTGTTGGGCTAAGAGTTTGGTC
CCTATCCTCGAAACAGCGAGGATAAAACTAAACGACAGGCAGTGGTCCCAGATAATTCAA
GCCTTCAAAGAAGACAAAGCATATTCACCCGAAGTAGCCCTGAATGAAATATGCACGCGC
ATGTATGGGGTGGATCTAGACAGCGGGCTATTTTCTAAACCGTTGGTGTCTGTGTATTAC
GCGGATAACCACTGGGATAATAGGCCTGGAGGGAAGATGTTCGGATTCAACCCCGAGGCA
GCATCCATTCTAGAAAGAAAGTATCCATTTACAAAAGGGAAGTGGAACATCAACAAGCAG
ATCTGCGTGACTACCAGGAGGATAGAAGACTTCAACCCTACCACCAACATTATACCGGCC
AACAGGAGACTACCACACTCATTAGTGGCCGAACACCGCCCAGTAAAAGGGGAAAGAATG
GAATGGCTGGTTAACAAGATAAACGGCCACCACGTGCTCCTGGTCAGTGGCTATAACCTT
GCACTGCCTACTAAGAGAGTCACTTGGGTAGCGCCACTAGGTGTCCGCGGAGCGGACTAT
ACATACAACCTAGAGTTGGGTCTGCCAGCAACGCTTGGTAGGTATGACCTAGTGGTCATA
AACATCCACACACCTTTTCGCATACACCATTACCAACAGTGCGTAGACCACGCAATGAAA
CTGCAAATGCTCGGGGGTGACTCATTGAGACTGCTCAAACCGGGCGGCTCTCTATTGATC
AGAGCATATGGTTACGCAGATAGAACCAGTGAACGAGTCATCTGCGTACTGGGACGCAAG
TTTAGATCATCTAGAGCGTTGAAACCACCATGTGTCACCAGCAACACTGAGATGTTTTTT
CTATTCAGCAACTTTGACAATGGCAGAAGGAATTTCACAACTCATGTCATGAACAATCAA
CTGAATGCAGCCTTTGTAGGACAGGCCACCCGAGCAGGATGTGCACCGTCGTACCGGGTA
AAACGCATGGATATCGCGAAGAACGATGAAGAGTGCGTAGTCAACGCCGCCAACCCTCGC
GGGTTACCAGGTGACGGTGTTTGCAAGGCAGTATACAAAAAATGGCCGGAGTCCTTTAAG
AACAGTGCAACACCAGTGGGAACCGCAAAAACAGTCATGTGCGGTACGTATCCAGTAATC
CACGCCGTTGGACCAAACTTCTCTAATTATTCGGAGTCTGAAGGGGACCGAGAATTGGCG
GCTGCCTATCGAGAAGTCGCAAAGGAGGTAACTAGACTGGGAGTAAATAGTGTAGCTATA
CCTCTCCTCTCCACAGGTGTATACTCAGGAGGGAAAGACAGGCTGACCCAGTCACTGAAC
CACCTCTTTACAGCCATGGACTCGACGGATGCAGACGTGGTCATCTACTGCCGCGACAAA
GAATGGGAGAAGAAAATATCTGAGGCCATACAGATGCGGACCCAAGTGGAGCTGCTGGAT
GAGCACATCTCCATAGACTGCGATGTTGTTCGCGTGCACCCTGACAGCAGCTTGGCAGGC
AGAAAAGGATACAGCACCACGGAAGGCGCACTGTACTCATATCTAGAAGGGACCCGTTTT
CACCAAACGGCAGTGGATATGGCAGAGATATATACTATGTGGCCAAAGCAAACAGAGGCC
AACGAGCAAGTTTGCCTATATGCCCTGGGGGAAAGTATTGAATCGATCAGGCAGAAATGC
CCGGTGGATGATGCAGATGCATCATCTCCCCCGAAAACTGTCCCGTGCCTCTGCCGTTAC
GCCATGACACCAGAACGCGTCACCCGACTTCGCATGAACCATGTCACAAGCATAATTGTG
TGTTCTTCGTTTCCCCTTCCAAAGTACAAAATAGAAGGAGTGCAAAAAGTCAAATGCTCC
AAGGTAATGCTATTTGACCACAACGTGCCATCGCGCGTAAGTCCAAGGGAATACAGACCT
TCCCAGGAGTCTGTACAGGAAGCGAGTACGACCACGTCACTGACGCATAGCCAATTCGAT
CTAAGCGTTGACGGCGAGATACTGCCCGTCCCGTCAGACCTGGATGCTGACGCCCCAGCC
CTAGAACCAGCCCTTGACGACGGGGCGATACACACGTTGCCATCTGCAACCGGAAACCTT
GCGGCCGTGTCTGACTGGGTAATGAGCGCCGTACCTGTCGCGCCGCCCAGAAGAAGGCGA
GGGAGAAACCTGACTGTGACATGCGACGAGAGAGAAGGGAATATAACACCCATGGCTAGC
GTCCGATTCTTTAGGGCAGAGCTGTGTCCAGTCGTACAAGAAACAGCGGAGACGCGTGAC
ACAGCTATGTCTCTTCAGGCACCGCCGAGTACCGCCACGGAACTGAGTCACCCGCCGATC
TCCTTCGGTGTACCAAGCGAGACGTTCCCCATCACATTCGGGGACTTCAACGAAGGAGAA
ATCGAAAGCTTGTCTTCTGAGCTACTAACTTTCGGAGACTTCCTACCCGGAGAAGTGGAT
GATTTGACAGATAGCGACTGGTCCACGTGCTCAGACACGGACGACGAGTTATGACTAGAC
AGGGCAGGTGGGTATATATTCTCGTCGGACACTGGTCCAGGTCATTTACAACAGAAGTCA
GTACGCCAGTCAGTGCTGCCGGTGAACACCCTGGAGGAAGTCCACGAGGAGAAGTGTTAC
CCACCTAAGCTGGATGAAGCAAAGGAGCAACTACTACTTAAGAAACTCCAGGAGAGTGCA
TCCATGGCCAACAGAAGCAGGTATCAGTCGCGCAAAGTAGAAAACATGAAAGCAACAATC
ATCCAGAGACTAAAGAGAGGCTGTAGATTATACTTAATGTCAGAGACCCCAAAAGTCCCT
ACCTACCGGACCACATATCCGGCGCCTGTGTACTCGCCTCCGATTAACGTCCGACTGTCC
AACCCCGAGTCCGCAGTGGCAGCATGCAATGAGTTCTTGGCTAGAAACTATCCAACTGTT
TCATCATACCAAATCACCGACGAGTATGATGCATATCTAGACATGGTGGACGGGTCGGAG
AGTTGCCTGGACCGAGCGACATTCAATCCGTCAAAACTTAGGAGCTACCCAAAACAGCAC
GCTTACCACGCGCCCTCCATCAGAAGCGCTGTACCGTCCCCATTCCAGAACACTCTACAG
AATGTACTGGCAGCAGCCACGAAAAGAAACTGCAACGTCACACAGATGAGGGAATTACCC
ACTTTGGACTCAGCAGTATTCAACGTGGAGTGTTTCAAAAAATTCGCATGCAACCAAGAA
TACTGGGAAGAATTTGCTGCCAGCCCTATTAGGATAACAACTGAGAATTTAACAACCTAC
GTTACTAAACTAAAGGGGCCAAAAGCAGCAGCGCTATTTGCAAGAACCCATAATCTGCTG
CCACTGCAGGAAGTGCCAATGGATAGGTTCACAGTAGACATGAAAAGGGATGTGAAGGTG
ACTCCTGGTACAAAGCACACAGAGGAAAGACCTAAGGTACAGGTTATACAGGCGGCTGAA
CCCTTGGCAACAGCATACCTATGTGGGATTCACAGAGAGCTGGTTAGGAGGCTGAACGCC
GTCCTCCTACCCAATGTACATACACTATTTGACATGTCTGCCGAGGATTTCGATGCCATC
ATAGCCGCACACTTTAAGCCAGGAGACACTGTTTTAGAAACGGACATAGCCTCCTTTGAT
AAGAGCCAAGATGATTCACTTGCGCTTACTGCTTTAATGCTGTTAGAGGATTTAGGGGTG
GATCACTCCCTGTTGGACTTGATAGAGGCTGCTTTCGGAGAGATTTCCAGCTGTCATCTA
CCGACAGGTACGCGCTTCAAGTTTGGCGCCATGATGAAATCTGGTATGTTCCTAACTCTG
TTCGTCAACACACTGCTAAATATCACCATCGCCAGCCGAGTGCTGGAAGATCGTCTGACA
AAATCCGCGTGCGCAGCCTTCATCGGCGACGACAACATAATACATGGAGTCGTCTCCGAT
GAATTGATGGCAGCCAGATGCGCCACTTGGATGAACATGGAAGTGAAGATCATAGATGCA
GTTGTATCCCAGAAAGCCCCTTACTTTTGTGGAGGGTTTATACTGCACGATACCGTGACA
GGAACAGCTTGCAGAGTGGCAGACCCGCTAAAAAGGCTATTTAAACTGGGCAAACCGCTA
GCGGCAGGTGACGAACAAGATGAGGATAGAAGACGAGCGCTGGCTGACGAAGTGGTCAGA
TGGCAACGAACAGGGCTAATTGATGAGTTGGAGAAAGCGGTATACTCTAGGTATGAAGTG
CAGGGTATATCAGTTGTGGTAATGTCCATGGCCACCTTTGCAAGCTCCAGATCCAACTTC
GAGAAGCTCAGAGGACCCGTCATAACTTTGTACGGCGGTCCT---
>AEK31256
ATGGATCCT---GTGTACGTGGACATAGACGCTGACAGCGCCTTTTTGAAGGCCCTGCAA
CGTGCGTACCCCATGTTTGAGGTGGAACCAAGGCAGGTCACACCGAATGACCATGCTAAT
GCTAGAGCGTTCTCGCATCTAGCTATAAAACTAATAGAGCAGGAAATTGACCCCGACTCA
ACCATCCTGGATATCGGCAGTGCGCCAGCAAGGAGGATGATGTCGGACAGGAAGTACCAC
TGCGTCTGCCCGATGCGCAGTGCGGAAGATCCCGAGAGACTCGCTAATTATGCGAGAAAG
CTAGCATCTGCCGCAGGAAAAGTCCTGGACAGAAACATCTCTGGAAAGATCGGGGACTTA
CAAGCAGTAATGGCCGTGCCAGACAAGGAGACGCCAACATTCTGCTTACACACAGACGTC
TCATGTAGACAGAGAGCAGACGTCGCTATATACCAAGACGTCTATGCTGTACACGCACCC
ACGTCGCTATACCACCAGGCGATCAAAGGGGTCCGAGTGGCGTACTGGGTTGGGTTCGAC
ACAACCCCGTTCATGTACAATGCCATGGCGGGTGCCTACCCCTCATACTCGACAAACTGG
GCAGATGAGCAGGTACTGAAGGCTAAGAACATAGGATTATGTTCAACAGACCTGACGGAA
GGTAGACGAGGCAAGTTGTCTATTATGAGAGGGAAAAAGCTAAAACCGTGCGACCGTGTG
CTGTTCTCAGTAGGGTCAACGCTCTACCCGGAAAGCCGCAAGCTACTTAAGAGCTGGCAC
CTGCCATCGGTGTTCCATTTAAAGGGCAAACTCAGCTTCACATGCCGCTGTGATACAGTG
GTTTCGTGTGAGGGCTACGTCGTTAAGAGAATAACGATGAGCCCAGGCCTTTATGGAAAA
ACCACAGGGTATGCGGTAACCCACCACGCAGACGGATTCCTGATGTGCAAGACTACCGAC
ACGGTTGACGGCGAAAGAGTGTCATTCTCGGTGTGCACATACGTGCCGGCGACCATTTGT
GATCAAATGACCGGCATCCTTGCTACAGAAGTCACGCCGGAGGATGCACAGAAGCTGTTG
GTGGGGCTGAACCAGAGAATAGTGGTTAACGGCAGAACGCAACGGAATATGAACACCATG
AAAAATTATCTGCTTCCCGTGGTCGCCCAAGCCTTCAGTAAGTGGGCAAAGGAGTGCCGG
AAAGACATGGAAGATGAAAAACTCCTGGGGGTCAGAGAAAGAACACTGACCTGCTGCTGT
CTATGGGCATTCAAGAAGCAGAAAACACACACGGTCTACAAGAGGCCGGATACCCAGTCA
ATTCAGAAGGTTCAGGCCGAGTTTGACAGCTTTGTGGTACCGAGTCTGTGGTCGTCCGGG
TTGTCAATCCCTTTGAGGACTAGAATCAAATGGTTGTTAAGCAAGGTGCCAAAAACCGAC
CTGATCCCATACAGCGGAGACGCCCGAGAAGCCCGGGACGCAGAAAAAGAAGCAGAGGAA
GAACGAGAAGCAGAACTGACTCGCGAAGCCCTACCACCTCTACAGGCAGCACAGGAAGAT
GTTCAGGTCGAAATCGACGTGGAACAGCTTGAGGACAGAGCGGGCGCAGGAATAATAGAG
ACTCCGAGAGGAGCTATCAAAGTTACTGCCCAACCAACAGACCACGTCGTGGGAGAGTAC
CTGGTACTCTCCCCGCAGACCGTACTACGTAGCCAGAAGCTCAGTCTGATTCACGCTTTG
GCGGAGCAAGTGAAGACGTGCACGCACAACGGACGAGCAGGGAGGTATGCGGTCGAAGCG
TACGACGGCCGAGTCCTAGTGCCCTCAGGCTATGCAATCTCGCCTGAAGACTTCCAGAGT
CTAAGCGAAAGCGCGGCGATGGTGTATAACGAAAGAGCGTTCGTAAACAGAAAGCTACAC
CATATTGCGATGCACGGACCAGCCCTGAACACCGACGAAGAGTCGTATGAGCTGGTGAGG
GCAGAGAGGACAGAACACGAGTACGTCTACGACGTGGATCAGAGAAGATGCTGTAAGAAG
GAAGAAGCCGCAGGACTGGTACTGGTGGGCGACTTGACTAATCCGCCCTACCACGAATTC
GCATATGAAGGGCTAAAAATCCGCCCTGCCTGCCCATACAAAATTGCAGTCATAGGAGTC
TTCGGAGTACCGGGATCTGGCAAGTCAGCTATTATCAAGAACCTAGTTACCAGGCAGGAC
CTGGTGACTAGCGGAAAGAAAGAAAACTGCCAAGAAATCACCACCGACGTGATGAGACAG
AGAGGTCTAGAGATATCTGCACGTACGGTTGACTCGCTGCTCTTGAATGGATGCAACAGA
CCAGTCGACGTGTTGTACGTAGACGAGGCGTTTGCGTGCCACTCTGGAACGCTACTTGCT
TTGATCGCCTTGGTGAGACCAAGGCAGAAAGTTGTACTTTGTGGTGACCCGAAGCAGTGC
GGCTTCTTCAATATGATGCAGATGAAAGTCAACTATAATCACAACATCTGCACCCAAGTG
TACCACAAAAGTATCTCCAGGCGGTGTACCCTGCCTGTGACCGCCATTGTGTCATCGTTG
CATTACGAAGGCAAAATGCGCACTACGAATGAGTACAACAAGCCGATTGTAGTGGACACT
ACAGGCTCAACAAAACCTGACCCTGGAGACCTCGTGTTAACGTGCTTCAGAGGGTGGGTT
AAACAACTGCAAATTGACTATCGTGGATACGAGGTCATGACAGCAACCGCATCCCAAGGG
TTAACCAGAAAAGGAGTTTACGCAGTTAGACAAAAAGTTAATGAAAACCCGCTCTATGCA
TCAACGTCAGAGCACGTCAACGTACTCCTAACGCGTACGGAAGGTAAACTGGTATGGAAG
ACACTTTCCGGCGACCCGTGGATAAAGACGCTGCAGAACCCACCGAAAGGAAACTTCAAA
GCAACTATTAAGGAGTGGGAGGTGGAGCATGCATCAATAATGGCGGGCATCTGCAGTCAC
CAAATGACCTTCGATACATTCCAAAATAAAGCCAACGTTTGTTGGGCTAAGAGCTTGGTC
CCTATCCTCGAAACAGCGGGGATAAAACTAAATGATAGGCAGTGGTCTCAGATAATTCAA
GCCTTCAAAGAAGACAAAGCATACTCACCTGAAGTAGCCCTGAATGAAATATGTACGCGC
ATGTATGGGGTGGATCTAGACAGCGGGCTATTTTCTAAACCGTCGGTGTCTGTGTATTAC
GCGGATAACCACTGGGATAATAGGCCTGGAGGGAAAATGTTCGGATTTAACCCCGAGGCA
GCATCCATTCTAGAAAGAAAGTACCCATTCACAAAAGGGAAGTGGAACATCAACAAGCAG
ATCTGCGTGACTACCAGGAGGATAGAAGACTTTAACCCTACCATCAACATCATACCGGCC
AACAGGAGACTACCACACTCATTAGTGGCCGAACACCGCCCAGTAAAAGGGGAAAGAATG
GAATGGCTGGTTAACAAGATAAACGGCCACCACGTGCTCCTGGTCAGTGGCTACAACCTT
GCACTGCCTACTAAGAGAGTCACTTGGGTAGCGCCGTTAGGTGTGCGCGGAGCGGACTAC
ACATACAACCTAGAGTTGGGTCTGCCAGCAACGCTTGTTAGGTACGACTTTGTGTTCATA
AACATCCACACACCTTTTCGCATACACCATTACCAACAGTGCGTCGACCACGCAATGAAA
CTGCAAATGCTCGGGGGTGACTCATTGAGACTGCTCAAACCGGGCGGCTCTCTATTGATC
AGAGCATATGGTTACGCAGATAGAACCAGTGAACGAGTCATCTGCGTATTGGGACGCAAG
TTTAGATCGTCTAGAGCGTTGAAACCACCATGTGTCACCAGCAACACTGAGATGTTTTTC
CTATTCAGCAACTTTGACAATGGCAGAAGGAATTTCACAACTCATGTCATGAACAATCAA
CTGAACGCAGCCTTTGTAGGACCGGTCACCCGAGCAGGATGTGCACCGTCGTACCGGGTA
AAACGCATGGACATCGCGAAGAACGATGAAGAGTGCGTAGTCAACGCCGCTAACCCTCGC
GGGTTACCGGGTGACGGTGTTTGCAAGGCAGTATACAAAAAATGGCCGGAGTCCTTTAAG
AACAGTGCAACACCAGTGGGAACCGCAAAAACAGTTATGTGCGGTACGTATCCAGTAATC
CACGCTGTTGGACCAAACTTCTCTAATTATTCGGAGTCTGAAGGGGACCGGGAATTGGCA
GCTGCCTATCGAGAAGTCGCAAAGGAAGTAACTAGGCTGGGAGTAAATAGTGTAGCTATA
CCTCTCCTCTCCACAGGTGTATACTCAGGAGGGAAAGACAGGCTGACCCAGTCACTGAAC
CACCTCTTTACAGCCATGGACTCGACGGATGCAGACGTGGTCATCTACTGCCGCGACAAA
GAATGGGAGAAGAAAATATCTGAGGCCATACAGATGCGGACCCAAGTAGAGCTGCTGGAT
GAGCACATCTCCATAGACTGCGATATTGTCCGCGTGCACCCTGACAGCAGCTTGGCAGGC
AGAAAAGGATACAGCACCACGGAAGGCGCACTGTACTCATATCTAGAAGGGACCCGTTTT
CATCAGACGGCTGTGGATATGGCGGAGATACATACTATGTGGCCAAAGCAAACAGAGGCC
AATGAGCAAGTCTGCCTATATGCCCTGGGGGAAAGTATTGAATCGATCAGGCAGAAATGC
CCGGTGGATGATGCAGACGCATCATCTCCCCCAAAAACTGTCCCGTGCCTTTGCCGTTAC
GCTATGACTCCAGAACGCGTCACCCGGCTTCGCATGAACCACGTCACAAGCATAATTGTG
TGTTCTTCGTTTCCCCTCCCAAAGTACAAAATAGGAGGAGTGCAAAAAGTCAAATGCTCT
AAGGTAATGCTATTTGACCATAACGTGCCATCGCGCGTAAGTCCAAGGGGATATAGATCT
TCACAGGAGTCTGCACAGGAGGCGAGTACAATCACGTCACTGACGCATAGTCAATTCGAC
CTAAGCGTTGATGGCGAGATACTGCCCGTCCCGTCAGACCTGGATGCTGACGCCCCAGCC
CTAGAACCAGCACTAGACGACGGGGCGACACACACGCTGCCATACACAACCGGAAACCTT
GCGGCCGTGTCTGACTGGGTAATGAGCACCGTACCTGTCGCGCCGCCCAGAAGAAGGCGA
GGGAGAAACCTGACTGTGACATGTGACGAGAGAGAAGGGAATATAACACCCATGGCTAGC
GTCCGACTCTTTAGGGCAGAGCTGTGTCCGGTCGTACAAGAAACAGCGGAGACGCGTGAC
ACAGCAATGTCTCTTCAGGCACCACCGAGCACCGCCACGGAACCGAATCATCCGCCGATC
TCCTTCGGAGCATCGAGCGAGACGTTCCCCATTACATTTGGGGACTTCAACGAAGGAGAA
ATCGAAAGCTTGTCTTCTGAGCTACTAACTTTCGGAGACTTCTTACCAGGAGAAGTGGAT
GACTTGACAGACAGCGACTGGTCCACGTGCTCAGACACGGACGACGAGTTATGACTAGAC
AGGGCAGGTGGGTATATATTCTCGTCGGACACCGGTCCAGGTCATTTACAACAGAAGTCA
GTACGCCAGTCAGTGCTGCCGGTGAACACCCTGGAGGAAGTCCACGAGGAGAACTGTTAT
CCACCTAAGCTGGATGAAGCCAAGGAGCAACTAGTACTTAAGAAACTCCAGGAGAGTGCA
TCCATGGCCAACAGAAGCAGGTATCAGTCGCGCAAAGTAGAAAACATGAAAGCAGCAATC
ATCCAGAGACTAAAGAGTGGCTGTAGACTATACCTAAAGTCAGAGACCCCAAAAGTCCCT
ACTTACCGGACTACATATCCGGCGCCTGTGTACTCGCCTCCGATCAACGTCCGATTGTCC
AATCCCGAGTCCGCAGTGGCAGCATGCAATGAGTTCTTAGCTAGAAACTATCCAACTGTC
TCGTCATACCAAATTACCGACGAGTATGATGCATATCTAGACATGGTGGACGGGTCGGAG
AGTTGCCTGGACCGAGCGACATTTAATCCGTCAAAACTCAGGAGCTACCCGAAACAGCAC
GCTTACCACGCGCCCTCCATCAGAAGCGCTGTACCGTCCCCATTCCAGAACACACTACAG
AATGTACTGGCAGCAGCCACGAAAAGAAACTGCAACGTCACACAGATGAGGGAATTACCC
ACTTTGGACTCAGCAGTATTCAACGTGGAGTGTTTCAAAAAATTCGCATGCAACCAAGAA
TACTGGGAAGAATTTGCTGCCAGCCCTATTAGGATAACAACTGAGAATTTAGCAACCTAT
GTTACTAAACTAAAAGGGCCAAAAGCAGCAGCGCTATTCGCAAAAACCCATAATCTACTG
CCACTACAGGAAGTACCAATGGATAGGTTCACAGTAGATATGAAAAGGGACGTGGAGGTG
ACTCCTGGTACAAAGCATACAGAGGAAAGACCTAAGGTGCAGGTTATACAGGCGGCTGAA
CCCTTGGCGACAGCATACCTATGTGGGATTCACAGAGAGCTGGTTAGGAGGCTGAACGCC
GTCCTCCTACCCAATGTACATACACTATTTGACATGTCTGCCGAGGATTTCGATGCCATC
ATAGCCGCACACTTTAAGCCAGGAGACACTGTTTTGGAAACGGACATAGCCTCCTTTGAT
AAGAGCCAAGACGATTCGCTTGCGCTTACTGCTTTGATGCTGTTAGAGGATTTAGGGGTG
GATCACTCCCTGCTGGACTTGATAGAGGCTGCTTTCGGAGAGATTTCCAGCTGTCACCTA
CCGACAAGTACGCGCTTCAAGTTCGGCGCCATGATGAAATCAGGTATGTTCCTAACTCTG
TTCGTCAACACATTGTTAAACATCACTATCGCCAGCCGAGTGCTGGAAGATCGTCTGACA
AAATCCGCGTGCGCGGCCTTCATCGGCGACGACAACATAATACATGGAGTCGTCTCCGAT
GAATTGATGGCAGCCAGATGTGCCACTTGGATGAACATGGAAGTGAAGATCATAGATGCA
GTTGTATCCTTGAAAGCCCCTTACTTTTGTGGAGGGTTTATACTGCACGATACTGTGACA
GGAACAGCTTGCAGAGTGGCAGACCCGCTAAAAAGGCTTTTTAAACTGGGCAAACCGCTA
GCGGCAGGTGACGAACAAGATGAAGATAGAAGACGAGCGCTGGCTGACGAAGTGATCAGA
TGGCAACGAACAGGGCTAATTGATGAGCTGGAGAAAGCGGTATACTCTAGGTACGAAGTG
CAGGGTATATCAGTTGTGGTAATGTCCATGGCCACCTTTGCAAGCTCCAGATCCAATTTC
GAGAAGCTCAGAGGACCCGTCATAACTTTGTACGGCGGTCCT---
>AEK31254
ATGGATCCTCCGGCGTACGTGGACATAGACGCTGACAGCGCCTTTTTGAAGGCCCTGCAA
CGTGCGTACCCCATGTTTGAGGTGGAACCAAGGCAGGTCACACCGAATGACCATGCTAAT
GCTAGAGCGTTCTCGCATCTAGCTATAAAACTAATAGAGCAGGAAATTGATCCCGACTCA
ACCATCCTGGATATCGGCAGTGCGCCAGCAAGGAGGATGATGTCGGACAGGAAGTACCAC
TGCGTCTGCCCGATGCGCAGTGCGGAAGATCCCGAGAGACTCGCTAATTATGCGAGAAAG
CTAGCATCTGCCGCAGGAAAAGTCCTGGACAGAAACATCTCTGGAAAGATCGGGGACTTA
CAAGCAGTAATGGCCGTGCCAGACAAGGAGACGCCAACATTCTGCTTACACACAGACGTC
TCATGTAGACAGAGAGCAGACGTCGCTATATACCAAGACGTCTATGCTGTACACGCACCC
ACGTCGCTATACCACCAGGCGATTAAAGGGGTCCGAGTGGCGTACTGGGTTGGGTTCGAC
ACAACCCCGTTCATGTACAATGCCATGGCGGGTGCCTACCCCTCATACTCGACAAACTGG
GCAGATGAGCAGGTACTGAAGGCTAAGAACATAGGATTATGTTCAACAGACCTGACGGAA
GGTAGACGAGGCAAGTTGTCTATTATGAGAGGGAAAAAGCTAAAACCGTGCGACCGTGTG
CTGTTCTCAGTAGGGTCAACGCTCTACCCGGAAAGCCGCAAGCTACTTAAGAGCTGGCAC
CTGCCATCGGTGTTCCATTTAAAGGGCAAACTCAGCTTCACATGCCGCTGTGATACAGTG
GTTTCGTGTGAGGGCTACGTCGTTAAGAGAATAACGATGAGCCCGGGCCTTTATGGAAAA
ACCACAGGGTATGCGGTAACCCACCACGCAGACGGATTCCTGATGTGCAAGACTACCGAC
ACGGTTGACGGCGAAAGAGTGTCATTCTCGGTGTGCACATACGTGCCGGCGACCATTTGT
GATCAAATGACCGGCATCCTTGCTACGGAAGTCGCGCCGGAGGATGCACAGAAGCTGTTG
GTGGGGCTGAACCAGAGAATAGTGGTTAACGGCAGAACGCAACGGAATATGAACACCATG
AAAAATTATCTGCTTCCCGTGGTCGCCCAAGCCTTCAGTAAGTGGGCAAAGGAGTGCCGG
AAAGACATGGAAGATGAAAAACTCCTGGGGGTCAGAGAAAGAACACTGACCTGCTGCTGT
CTATGGGCATTCAAGAAGCAGAAAACACACACGGTCTACAAGAGGCCGGATACCCAGTCA
ATTCAGAAGGTTCAGGCCGAGTTTGACAGCTTTGTGGTACCGAGTCTGTGGTCGTCCGGG
TTGTCAATCCCTTTGAGGACTAGAATCAAATGGTTGTTAAGCAAGGTGCCAAAAACCGAC
CTGATCCCATACAGCGGAGACGCCCGAGAAGCCCGGGACGCAGAAAAAGAAGCAGAGGAA
GAACGAGAAGCAGAACTGACTCGCGAAGCCCTACCACCTCTACAGGCAGCACAGGAAGAT
GTTCAGGTCGAAATCGACGTGGAACAGCTTGAGGACAGAGCGGGCGCAGGAATAATAGAG
AATCCGAGAGGATTTCCCAAAGTTACTGACCAACCAACAGACCACGTCGTGGGAGAGTAC
CTGGTACTCTCCCCGCAGACCGTACTACGTAGCCAGAAGCTCAGTCTGATTCACGCTTTG
GCGGAGCAAGTGAAGACGTGCACGCACAACGGACGAGCAGGGAGGTATGCGGTCGAAGCG
TACGACGGCCGAGTCCTAGTGCCCTCAGGCTATGCAATTTCGCCTGAAGACTTCCAGAGT
CTAAGCGAAAGCGCAACGATGGTGTATAACGAAAGAGAGTTCGTAAACAGAAAGCTACAC
CATATTGCGATGCACGGACCAGCCCTGAACACCGACGAAGAGTCGTATGAGCTGGTGAGG
GCAGAGAGGACAGAACACGAGTACGTCTACGACGTGGATCAGAGAAGATGCTGTAAGAAG
GAAGAAGCCGCGGGACTGGTACTGGTGGGCGACTTGACTAATCCGCCCTACCACGAATTC
GCATATGAAGGGCTAAAAATCCGCCCTGCCTGCCCATACAAAATTGCAGTCATAGGAGTC
TTCGGAGTACCGGGATCTGGCAAGTCAGCTATTATCAAGAACCTAGTTACCAGGCAGGAC
CTGGTGACTAGCGGAAAGAAAGAAAACTGCCAAGAAATCACCACCGACGTGATGAGACAG
AGAGGTCTAGAGATATCTGCACGTACGGTTGACTCGCTGCTCTTGAATGGATGCAACAGA
CCAGTCGACGTGTTGTACGTAGACGAGGAGTTTGCGTGCCACTCTGGAACGCTAGATGCT
TTGATCGCCTTGGTGAGACCAAGGCAGAAAGTTGTACTTTGTGGTGACCCGAAGCAGTGC
GGCTTCTTCAATATGATGCAGATGAAAGTCAACTATAATCACAACATCTGCACCCAAGTG
TACCACAAAAGTATCTCCAGGCGGTGTACACTGCCTGTGACCGCCATCGTGTCATCGTTG
CATTACGAAGGCAAAATGCGCACTACGAATGAGTACAACAAGCCGATTGTAGTGGACACT
ACAGGCTCAACAAAACCTGACCCTGGAGACCTCGTGTTAACGTGCTTCAGAGGGTGGGTT
AAACAACTGCAAATTGACTATCGTGGATACGAGGTCATGACAGCAGCCGCATCCCAAGGG
TTAACCAGAAAAGGAGTTTACGCAGTTAGACAAAAAGTTAATGAAAACCCGCTCTATGCA
TCAACGTCAGAGCACGTCAACGTACTCCTAACGCGTACGGAAGGTAAACTGGTATGGAAG
ACACTTTCCGGCGACCCGTGGATAAAGACGCTGCAGAACCCACCGAAAGGAAACTTCAAA
GCAACTATTAAGGAGTGGGAGGTGGAGCATGCATCAATAATGGCGGGCATCTGCAGTCAC
CAAATGACCTTCGATACATTCCAAAATAAAGCCAACGTTTGTTGGGCTAAGAGCTTGGTC
CCTATCCTCGAAACAGCGGGGATAAAACTAAATGATAGGCAGTGGTCTCAGATAATTCAA
GCCTTCAAAGAAGACAAAGCATACTCACCTGAAGTAGCCCTGAATGAAATATGTACGCGC
ATGTATGGGGTGGATCTAGACAGCTGGCTATTTTCTAAACCGTCGGTGTCTGTGTATTAC
GCGGATAACCACTGGGATAATAGGCCTGGAGGGAAAATGTTCGGATTTAACCCCGAGGCA
GCATCCATTCTAGAAAGAAAGTACCCATTCACAAAAGGGAAGTGGAACATCAACAAGCAG
ATCTGCGTGACTACCAGGAGGATAGAAGACTTTAACCCTACCACCAACATCATACCGGCC
AACAGGAGACTACCACACTCATTAGTGGCCGAACACCGCCCAGTAAAAGGGGAAAGAATG
GAATGGCTGGTTAACAAGATAAACGGCCACCACGTGCTCCTGGTCAGTGGCTATAACCTT
GCACTGCCTACTAAGAGAGTCACTTGGGTAGCGCCGTTAGGTGTCCGCGGAGCGGACTAC
ACATACAACCTAGAGTTGGGTCTGCCAGCAACGCTTGGTAGGTATGACCTTGTGGTCATA
AACATCCACACACCTTTTCGCATACACCATTACCAACAGTGCGTCGACCACGCAATGAAA
CTGCAAATGCTCGGGGGTGACTCATTGAGACTGCTCAAACCGGGCGGCTCTCTATTGATC
AGAGCATATGGTTACGCAGATAGAACCAGTGAACGAGTCATCTGCGTATTGGGACGCAAG
TTTAGATCGTCTAGAGCGTTGAAACCACCATGTGTCACCAGCAACACTGAGATGTTTTTC
CTATTCAGCAACTTTGACAATGGCAGAAGGAATTTCACAACTCATGTCATGAACAATCAA
CTGAATGCAGCCTTCGTAGGACAGGTCACCCGAGCAGGATGTGCACCGTCGTACCGGGTA
AAACGCATGGACATCGCGAAGAACGATGAAGAGTGCGTAGTCAACGCCGCTAACCCTCGC
GGGTTACCGGGTGACGGTGTTTGCAAGGCAGTATACAAAAAATGGCCGGAGTCCTTTAAG
AACAGTGCAACACCAGTGGGAACCGCAAAAACAGTTATGTGCGGTACGTATCCAGTAATC
CACGCTGTTGGACCAAACTTCTCTAATTATTCGGAGTCTGAAGGGGACCGGGAATTGGCA
GCTGCCTATCGAGAAGTCGCAAAGGAAGTAACTAGGCTGGGAGTAAATAGTGTAGCTATA
CCTCTCCTCTCCACAGGTGTATACTCAGGAGGGAAAGACAGGCTGACCCAGTCACTGAAC
CACCTCTTTACAGCCATGGACTCGACGGATGCAGACGTGGTCATCTACTGCCGCGACAAA
GAATGGGAGAAGAAAATATCTGAGGCCATACAGATGCGGACCCAAGTAGAGCTGCTGGAT
GAGCACATCTCCATAGACTGCGATATTGTTCGCGTGCACCCTGACAGCAGCTTGGCAGGC
AGAAAAGGATACAGCACCACGGAAGGCGCACTGTACTCATATCTAGAAGGGACCCGTTTT
CATCAGACGGCTGTGGATATGGCGGAGATACATACTATGTGGCCAAAGCAAACAGAGGCC
AATGAGCAAGTCTGCCTATATGCCCTGGGGGAAAGTATTGAATCGATCAGGCAGAAATGC
CCGGTGGATGATGCAGACGCATCATCTCCCCCCAAAACTGTCCCGTGCCTTTGCCGTTAC
GCTATGACTCCAGAACGCGTCACCCGGCTTCGCATGAACCACGTCACAAGCATAATTGTG
TGTTCTTCGTTTCCCCTCCCAAAGTACAAAATAGAAGGAGTGCAAAAAGTCAAATGCTCT
AAGGTAATGCTATTTGACCATAACGTGCCATCGCGCGTAAGTCCAAGGGAATATAGATCT
TCCCAGGAGTCTGCACAGGAGGCGAGTACAATCACGTCACTGACGCATAGTCAATTCGAC
CTAAGCGTTGATGGCGAGATACTGCTCGTCCCGTCAGACCTGGATGCTGACGCCCCAGCC
CTAGAACCAGCACTAGACGACGGGGCGACACACACGCTGCCATCCACAACCGGAAACCTT
GCGGCCGTGTCTGACTGGGTAATGAGCACCGTACCTGTCGCGCCGCCCAGAAGAAGGCGA
GGGAGAAACCTGACTGTGACATGTGACGAGAGAGAAGGGAATATAACACCCATGGCTAGC
GTCCGATTCTTTAGGGCAGAGCTGTGTCCGGTCGTACAAGAAACAGCGGAGACGCGTGAC
ACAGCAATGTCTCTTCAGGCACCACCGAGTACCGCCACGGAACCGAATCATCCGCCGATC
TCCTTCGGAGCATCAAGCGAGACGTTCCCCATTACATTTGGGGACTTCAACGAAGGAGAA
ATCGAAAGCTTGTCTTCTGAGCTACTAACTTTCGGAGACTTCTTACCAGGAGAAGTGGAT
GACTTGACAGACAGCGACTGGTCCACGTGCTCAGACACGGACGACGAGTTATGACTAGAC
AGGGCAGGTGGGTATATATTCTCGTCGGACACCGGTCCAGGTCATTTACAACAGAAGTCA
GTACGCCAGTCAGTGCTGCCGGTGAACACCCTGGAGGAAGTCCACGAGGAGAAGTGTTAC
CCACCTAAGCTGGATGAAGCAAAGGAGCTTCTATTACTTAAGAAACTCCAGGAGAGTGCA
TCCATGGCCAACAGAAGCAGGTATCAGTCGCGCAAAGTAGAAAACATGAAAGCAGCAATC
ATCCAGAGACTAAAGAGTGGCTGTAGACTATACTTAATGTCAGAGACCCCAAAAGTCCCT
ACTTACCGGACTACATATCCGGCGCCTGTGTACTCGCCTCCGATCAACGTCCGATTGTCC
AATCCCGAGTCCGCAGTGGCAGCATGCAATGAGTTCTTAGCTAGAAACTATCCAACTGTC
TCGTCGTACCAAATTACCGACGAGTATGATGCATATCTAGACATGGTGGACGGGTCGGAG
AATTGCCTGGACCCAGCGACATTTAATCCGTCAAAACTCGGGAGCTACCGGAAACAGCAC
GCTTACCACGCGCCCTCCATCAGAAGCGCTGTACCGTCCCCATTCCAGAACACACTACAG
AATGTACTGGCAGCAGCCACGAAAAGAAACTGCAACGTCACACAGATGAGGGAATTACCC
ACTTTGGACTCAGCAGTATTCAACGTGGAGTGTTTCAAAAAATTCGCATGCAACCAAGAA
TACTGGGAAGAATTTGCTGCCAGCCCTATTAGGATAACAACTGAGAATTTAGCAACCTAT
GTTACTAAACTAAAAGGGCCAAAAGCAGCAGCGCTATTCGCAAAAACCCATAATCTACTG
CCACTACAGGAAGTACCAATGGATAGGTTCACAGTAGATATGAAAAGGGACGTGAAGGTG
ACTCCTGGTACAAAGCATACAGAGGAAAGACCTAAGGTGCAGGTTATACAGGCGGCTGAA
CCCTTGGCGACAGCATACCTATGTGGGATTCACAGAGAGCTGGTTAGGAGGCTGAACGCC
GTCCTCCTACCCAATGTACATACACTATTTGACATGTCTGCCGAGGATTTCGATGCCATC
ATAGCCGCACACTTTAAGCCAGGAGACACTGTTTTGGAAACGGACATAGCCTCCTTTGAT
AAGAGCCAAGACGATTCGCTTGCGCTTACTGCTTTGATGCTGTTAGAGGATTTAGGGGTA
GATCACTCCCTGCTGGACTTGATAGAGGCTGCTTTCGGAGAGATTTCCAGCTGTCACCTA
CCGACAGGTACGCGCTTCAAGTTCGGCGCCATGATGAAATCAGGTATGTTCCTAACTCTG
TTCGTCAACACATTGTTAAACATCACCATCGCCAGCCGAGTGCTGGAAGATCGTCTGACA
AAATCCGCGTGCGCGGCCTTCATCGGCGACGACAACATAATACATGGAGTCGTCTCCGAT
GAATTGATGGCAGCCAGATGTGCCACTTGGATGAACATGGAAGTGAAGATCATAGATGCA
GTTGTATCCTTGAAAGCCCCTTACTTTTGTGGAGGGTTTATACTGCACGATACTGTGACA
GGAACAGCTTGCAGAGTGGCAGACCCGCTAAAAAGGCTTTTTAAACTGGGCAAACCGCTA
GCGGCAGGTGACGAACAAGATGAAGATAGAAGACGAGCGCTGGCTGACGAAGTGATCAGA
TGGCAACGAACAGGGCTAATTGATGAGCTGGAGAAAGCGGTATACTCTAGGTACGAAGTG
CAGGGTATATCAGTTGTGGTAATGTCCATGGCCACCTTTGCAAGCTCCAGATCCAATTTC
GAGAAGCTCAGAGGACCCGTCATAACTTTGTACGGCGGTCCT---
>AEX63637
ATGGATCCT---GTGTACGTGGACATAGACGCTGACAGCGCCTTTTTGAAGGCCCTGCAA
CGTGCGTACCCCATGTTTGAGGTGGAACCAAGGCAGGTCACACCGAATGACCATGCTAAT
GCTAGAGCGTTCTCGCATCTAGCTATAAAACTAATAGAGCAGGAAATTGACCCCGACTCA
ACCATCCTGGATATCGGCAGTGCGCCAGCAAGGAGGATGATGTCGGACAGGAAGTACCAC
TGCGTCTGCCCGATGCGCAGTGCGGAAGATCCCGAGAGACTCGCTAATTATGCGAGAAAG
CTAGCATCTGCCGCAGGAAAAGTCCTGGACAGAAACATCTCTGGAAAGATCGGGGACTTA
CAAGCAGTAATGGCCGTGCCAGACAAGGAGACGCCAACATTCTGCTTACACACAGACGTC
TCATGTAGACAGAGAGCAGACGTCGCTATATACCAAGACGTCTATGCTGTACACGCACCC
ACGTCGCTATACCACCAGGCGATTAAAGGGGTCCGAGTGGCGTACTGGGTTGGGTTCGAC
ACAACCCCGTTCATGTACAATGCCATGGCGGGTGCCTACCCCTCATACTCGACAAACTGG
GCAGATGAGCAGGTACTGAAGGCTAAGAACATAGGATTATGTTCAACAGACCTGACGGAA
GGTAGACGAGGCAAGTTGTCTATTATGAGAGGGAAAAAGCTAAAACCGTGCGACCGTGTG
CTGTTCTCAGTAGGGTCAACGCTCTACCCGGAAAGCCGCAAGCTACTTAAGAGCTGGCAC
CTGCCATCGGTGTTCCATTTAAAGGGCAAACTCAGCTTCACATGCCGCTGTGATACAGTG
TTTTCGTGTGAGGGCTACGTCGTTAAGAGAATAACGATGAGCCCAGGCCTTTATGGAAAA
ACCACAGGGTATGCGGTAACCCACCACGCAGACGGATTTCTGATGTGCAAGACTACCGAC
ACGGTTGACGGCGAAAGAGTGTCATTCTCGGTGTGCACATACGTGCCGGCGACCATTTGT
GATCAAATGACCGGCATCCTTGCTACAGAAGTCACGCCGGAGGATGCACAGAAGCTGTTG
GTGGGGCTGAACCAGAGAATAGTGGTTAACGGCAGAACGCAACGGAATATGAACACCATG
AAAAATTATCTGCTTCCCGTGGTTGCCCAAGCCTTCAGTAAGTGGGCAAAGGAGTGCCGG
AAAGACATGGAAGATGAAAAACTCCTGGGGGTCAGAGAAAGAACACTGACCTGCTGCTGT
CTATGGGCATTCAAGAAGCAGAAAACACACACGGTCTACAAGAGGCCTGATACCCAGTCA
ATTCAGAAGGTTCAGGCCGAGTTTGACAGCTTTGTGGTACCGAGTCTGTGGTCGTCCGGG
TTGTCAATCCCTTTGAGGACTAGAATCAAATGGTTGTTAAGCAAGGTGCCAAAAACCGAC
CTGATCCCATACAGCGGAGACGCCCGAGAAGCCCGGGACGCAGAAAAAGAAGCAGAGGAA
GAACGAGAAGCAGAACTGACTCGCGAAGCCCTACCACCTCTACAGGCAGCACAGGAAGAT
GTTCAGGTCGAAATCGACGTGGAACAGCTTGAGGACAGAGCGGGCGCAGGAATAATAGAG
ACTCCGAGAGGAGCTATCAAAGTTACTGCCCAACCAACAGACCACGTCGTGGGAGAGTAC
CTGGTACTCTCCCCGCAGACCGTACTACGTAGCCAGAAGCTCAGTCTGATTCACGCTTTG
GCGGAGCAAGTGAAGACGTGCACGCACAACGGACGAGCAGGGAGGTATGCGGTCGAAGCG
TACGACGGCCGAGTCCTAGTGCCCTCAGGCTATGCAATCTCGCCTGAAGACTTCCAGAGT
TTAAGCGAAAGCGCAACGATGGTGTATAACGAAAGAGAGTTCGTAAACAGAAAGTTACAC
CATATTGTGATGCACGGACCAGCCCTGAACACCGACGAAGAGTCGTATGAGCTGGTGAGG
GCAGAGAGGACAGAACACGAGTACGTCTACGACGTGGATCAGAGAAGATGCTGTAAGAAG
GAAGAAGCCGCAGGACTGGTACTGGTGGGCGACTTGACTAATCCGCCCTACCACGAATTC
GCATATGAAGGGCTAAAAATCCGCCCTGCCTGCCCATACAAAATTGCAGTCATAGGAGTC
TTCGGAGTACCGGGATCTGGCAAGTCAGCTATTATCAAGAACCTAGTTACCAGGCAGGAC
CTGGTGACTAGCGGAAAGAAAGAAAACTGCCAAGAAATCACCACCGACGTGATGAGACAG
AGAGGTCTAGAGATATCTGCACGTACGGTTGACTCGCTGCTCTTGAATGGATGCAACAGA
CCAGTCGACGTGTTGTACGTAGACGAGGCGTTTGCGTGCCACTCTGGAACGCTACTTGCT
TTGATCGCCTTGGTGAGACCAAGGCAGAAAGTTGTACTTTGTGGTGACCCGAAGCAGTGC
GGCTTCTTCAATATGATGCAGATGAAAGTCAACTATAATCATAACATCCGCACCCAAGTG
TACCACAAAAGTATCTCCAGGCGGTGTACACTGCCTGTGACCGCCGTTGTGTCATCGTTG
CATTACGAAGGCAAAATGCGCACTACGAATGAGTACAACAAGCCGATTGTAGTGGATACT
ACAGGCTCAACAAGACCTGACCCTGGAGACCTCGTGTTAACGTGCTTCAGAGGGTGGGTT
AAACAACTGCAAATTGACTATCGTGGATACGAGGTCATGACAGCAGCCGCATCCCAAGGG
TTAACCAGAAAAGGAGTTTACGCAGTTAGACAAAAAGTTAATGAAAACCCGCTCTATGCA
TCAACGTCAGAGCACGTCAACGTACTCCTAACGCGTACGGAAGGTAAACTGGTATGGAAG
ACACTTTCCGGCGACCCGTGGATAAAGACGCTGCAGAACCCACCGAAAGGAAACTTCAAA
GCAACTATTAAGGAGTGGGAGGTGGAGCATGCATCAATAATGGCGGGCATCTGCAGTCAC
CAAATGACCTTCGATACATTCCAAAATAAAGCCAACGTTTGTTGGGCTAAGAGCTTGGTC
CCTATCCTCGAAACAGCGGGGATAAAACTAAATGATAGGCAGTGGTCTCAGATAATTCAA
GCCTTCAAAGAAGACAAAGCATACTCACCTGAAGTAGCCCTGAATGAAATATGTACGCGC
ATGTATGGGGTGGATCTAGACAGCGGGCTATTTTCTAAACCGTTGGTGTCTGTGTATTAC
GCGGATAACCACTGGGATAATAGGCCTGGAGGGAAAATGTTCGGATTTAACCCCGAGGCA
GCATCCATTCTAGAAAGAAAGTATCCATTCACAAAAGGGAAGTGGAACATCAACAAGCAG
ATCTGCGTGACTACCAGGAGGATAGAAGACTTTAACCCTACCACCAACATCATACCGGCC
AACAGGAGACTACCACACTCATTAGTGGCCGAACACCGCCCAGTAAAAGGGGAAAGAATG
GAATGGCTGGTTAACAAGATAAACGGCCACCACGTGCTCCTGGTCAGTGGCTATAACCTT
GCACTGCCTACTAAGAGAGTCACTTGGGTAGCGCCGTTAGGTGTCCGCGGAGCGGACTAC
ACATACAACCTAGAGTTGGGTCTGCCAGCAACACTTGGTAGGTATGACCTTGTGGTCATA
AACATCCACACACCTTTTCGCATACACCATTACCAACAGTGCGTCGACCACGCAATGAAA
CTGCAAATGCTCGGGGGTGACTCATTGAGACTGCTCAAACCGGGCGGCTCTCTATTGATC
AGAGCATATGGTTACGCAGATAGAACCAGTGAACGAGTCATCTGCGTATTGGGACGCAAG
TTTAGATCGTCTAGAGCGTTGAAACCACCATGTGTCACCAGCAACACTGAGATGTTTTTC
CTATTCAGCAACTTTGACAATGGCAGAAGGAATTTCACAACTCATGTCATGAACAATCAA
TTGAATGCAGCCTTCGTAGGACAGGTCACCCGAGCAGGATGTGCACCGTCGTACCGGGTA
AAACGCATGGACATCGCGAAGAACGATGAAGAGTGCGTAGTCAACGCCGCTAACCCTCGC
GGGTTACCGGGTGACGGTGTTTGCAAGGCAGTATACAAAAAATGGCCGGAGTCCTTTAAG
AACAGTGCAACACCAGTGGGAACCGCAAAAACAGTTATGTGCGGTACGTATCCAGTAATC
CACGCTGTTGGACCAAACTTCTCTAATTATTCGGAGTCTGAAGGGGACCGGGAATTGGCA
GCTGCCTATCGAGAAGTCGCAAAGGAAGTAACTAGGCTGGGAGTAAATAGTGTAGCTATA
CCTCTCCTCTCCACAGGTGTATACTCAGGAGGGAAAGACAGGCTGACCCAGTCACTGAAC
CACCTCTTTACAGCCATGGACTCGACGGATGCAGACGTGGTCATCTACTGCCGCGACAAA
GAATGGGAGAAGAAAATATCTGAGGCCATACAGATGCGGACCCAAGTAGAGCTGCTGGAT
GAGCACATCTCCATAGACTGCGATATTGTTCGCGTGCACCCTGACAGCAGCTTGGCAGGC
AGAAAAGGATACAGCACCACGGAAGGCGCACTGTACTCATATCTAGAAGGGACCCGTTTT
CATCAGACGGCTGTGGATATGGCGGAGATACATACTATGTGGCCAAAGCAAACAGAGGCC
AATGAGCAAGTCTGCCTATATGCCCTGGGGGAAAGTATTGAATCGATCAGGCAGAAATGC
CCGGTGGATGATGCAGACGCATCATCTCCCCCCAAAACTGTCCCGTGCCTTTGCCGTTAC
GCTATGACTCCAGAACGCGTCACCCGGCTTCGCATGAACCACGTCACAAGCATAATTGTG
TGTTCTTCGTTTCCCCTCCCAAAGTACAAAATAGAAGGAGTGCAAAAAGTCAAATGCTCT
AAGGTAATGCTATTTGACCACAACGTGCCATCGCGCGTAAGTCCAAGGGAATATAGATCT
TCCCAGGAGTCTGCACAGGAGGCGAGTACAATCACGTCACTGATGCATAGTCAATTCGAC
CTAAGCGTTGATGGCGAGATACTGCCCGTCCCGTCAGACCTGGATGCTGACGCCCCAGCC
CTAGAACCAGCACTAGACGACGGGGCGACACACACGCTGCCATCCACAACCGGAAACCTT
GCGGCCGTGTCTGACTGGGTAATGAGCACCGTACCTGTCGCGCCGCCCAGAAGAAGGCGA
GGGAGAAACCTGACTGTGACATGTGACGAGAGAAAAGGGAATATAACACCCATGGCTAGC
GTCCGATTCTTTAGGGCAGAGCTGTGTCCGGTCGTACAAGAAACAGCGGAGACGCGTGAC
ACAGCAATGTCTCTTCAGGCACCACCGAGTACCGCCACGGAACCGAATCATCCGCCGATC
TCCTTCGGAGCATCAAGCGAGACGTTCCCCATTACATTTGGGGACTTCAACGAAGGAGAA
ATCGAAAGCTTGTCTTCTGAGCTACTAACTTTCGGAGACTTCTTACCAGGAGAAGTGGTT
GACTTGACAGACAGCGACTGGTCCACGTGCTCAGACACGGACGACGAGTTATGACTAGAC
AGGGCAGGTGGGTATATATTCTCGTCGGACACCGGTCCAGGTCATTTACAACAGAAGTCA
GTACGCCAGTCAGTGCTGCCGGTGAACACCCTGGAGGAAGTCCACGAGGAGAAGTGTTAC
CCACCTAAACTGGATGAAGCAAAGGAGCAACTATTACTTAAGAAACTCCAGGAGAGTGCA
TCCATGGCCAACAGAAGCAGGTACCAGTCGCGCAAAGTAGAAAACATGAAAGCAGCAATC
ATCCAGAGACTAAAGAGAGGCTGTAGACTATACTTAATGTCAGAGACCCCAAAAGTCCCT
ACTTACCGGACTACATATCCGGCGCCTGTGTACTCGCCTCCGATCAACGTCCGATTGTCC
AATCCCGAGTCCGCAGTGGCAGCATGCAATGAGTTCTTAGCTAGAAACTATCCAACTGTC
TCATCATACCAAATTACCGACGAGTATGATGCATATCTAGACATGGTGGACGGGTCGGAG
AGTTGCCTGGACCGAGCGACATTCAATCCGTCAAAACTCAGGAGCTACCCGAAACAGCAC
GCTTACCACGCGCCCTCCATCAGAAGCGCTGTACCGTCCCCATTCCAGAACACACTACAA
AATGTACTGGCAGCAGCCACGAAAAGAAACTGCAACGTCACACAGATGAGGGAATTACCC
ACTTTGGACTCAGCAGTATTCAACGTGGAGTGTTTCAAAAAATTCGCATGCAACCAAGAA
TACTGGGAAGAATTTGCTGCCAGCCCTATTAGGATAACAACTGAGAATTTAGCAACCTAT
GTTACTAAACTAAAAGGGCCAAAAGCAGCAGCGCTATTCGCAAAAACCCATAATCTACTG
CCACTACAGGAAGTACCAATGGATAGGTTCACAGTAGATATGAAAAGGGACGTGAAGGTG
ACTCCTGGTACAAAGCATACAGAGGAAAGACCTAAGGTGCAGGTTATACAGGCGGCTGAA
CCCTTGGCGACAGCATACCTATGTGGGATTCACAGAGAGCTGGTTAGGAGGCTGAACGCC
GTCCTCCTACCCAATGTACATACACTATTTGACATGTCTGCCGAGGATTTCGATGCCATC
ATAGCCGCACACTTTAAGCCAGGAGACACTGTTTTGGAAACGGACATAGCCTCCTTTGAT
AAGAGCCAAGATGATTCACTTGCGCTCACTGCTTTGATGCTGTTAGAGGATTTAGGGGTG
GATCACTCCCTGCTGGACTTGATAGAGGCTGCTTTCGGAGAGATTTCCAGCTGTCACCTA
CCGACAGGTACGCGCTTCAAGTTCGGCGCCATGATGAAATCAGGTATGTTCCTAACTCTG
TTCGTCAACACATTGTTAAACATCACCATCGCCAGCCGAGTGCTGGAAGATCGTCTGACA
AAATCCGCATGCGCGGCCTTCATCGGCGACGACAACATAATACATGGAGTCGTCTCCGAT
GAATTAATGGCAGCCAGATGTGCCACTTGGATGAACATGGAAGTGAAGATCATAGATGCA
GTTGTATCCTTGAAAGCCCCTTACTTTTGTGGAGGGTTTATACTGCACGATACTGTGACA
GGAACAGCTTGCAGAGTGGCAGACCCGCTAAAAAGGCTTTTTAAACTGGGCAAACCGCTA
GCGGCAGGTGACGAACAAGATGAAGATAGAAGACGAGCGCTGGCCGACGAAGTGATCAGA
TGGCAACGAACAGGGCTAATTGATGAGCTGGAGAAAGCGGTATACTCTAGGTATGAAGTG
CAGGGTATATCAGTTGTGGTAATGTCCATGGCCACCTTTGCAAGCTCCAGATCCAACTTC
GAGAAGCTCAGAGGACCCGTCATAACTTTGTACGGCGGTCCT---
>AEX63641
ATGGATCCT---GTGTACGTGGACATAGACGCTGACAGCGCCTTTTTGAAGGCCCTGCAA
CGTGCGTACCCCATGTTTGAGGTGGAACCAAGGCAGGTCACACCGAATGACCATGCTAAT
GCTAGAGCGTTCTCGCATCTAGCTATAAAACTAATAGAGCAGGAAATTGACCCCGACTCA
ACCATCCTGGATATCGGCAGTGCGCCAGCAAGGAGGATGATGTCGGACAGGAAGTACCAC
TGCGTCTGCCCGATGCGCAGTGCGGAAGATCCCGAGAGACTCGCTAATTATGCGAGAAAG
CTAGCATCTGCCGCAGGAAAAGTCCTGGACAGAAACATCTCTGGAAAGATCGGGGACTTA
CAAGCAGTAATGGCCGTGCCAGACAAGGAGACGCCAACATTCTGCTTACACACAGACGTC
TCATGTAGACAGAGAGCAGACGTCGCTATATACCAAGACGTCTATGCTGTACACGCACCC
ACGTCGCTATACCACCAGGCGATTAAAGGGGTCCGAGTGGCGTACTGGGTTGGGTTCGAC
ACAACCCCGTTCATGTACAATGCCATGGCGGGTGCCTACCCCTCATACTCGACAAACTGG
GCAGATGAGCAGGTACTGAAGGCTAAGAACATAGGATTATGTTCAACAGACCTGACGGAA
GGTAGACGAGGCAAGTTGTCTATTATGAGAGGGAAAAAGCTAAAACCGTGCGACCGTGTG
CTGTTCTCAGTAGGGTCAACGCTCTACCCGGAAAGCCGCAAGCTACTTAAGAGCTGGCAC
CTGCCATCGGTGTTCCATTTAAAGGGCAAACTCAGCTTCACATGCCGCTGTGATACAGTG
GTTTCGTGTGAGGGCTACGTCGTTAAGAGAATAACGATGAGCCCAGGCCTTTATGGAAAA
ACCACAGGGTATGCGGTAACCCACCACGCAGACGGATTTCAGATGTGCAAGACTACCGAC
ACGGTTGACGGCGAAAGAGTGTCATTCTCGGTGTGCACATACGTGCCGGCGACCATTTGT
GATCAAATGACCGGCATCCTTGCTACAGAAGTCACGCCGGAGGATGCACAGAAGCTGTTG
GTGGGGCTGAACCAGAGAATAGTGGTTAACGGCAGAACGCAACGGAATATGAACACCATG
AAAAATTATCTGCTTCCCGTGGTCGCCCAAGCCTTCAGTAAGTGGGCAAAGGAGTGCCGG
AAAGACATGGAAGATGAAAAACTCCTGGGGGTCAGAGAAAGAACACTGACCTGCTGCTGT
CTATGGGCATTCAAGAAGCAGAAAACACACACGGTCTACAAGAGGCCTGATACCCAGTCA
ATTCAGAAGGTTCAGGCCGAGTTTGACAGCTTTGTGGTACCGAGTCTGTGGTCGTCCGGG
TTGTCAATCCCTTTGAGGACTAGAATCAAATGGTTGCTAAGCAAGGTGCCAAAAACCGAC
CTGATCCCATACAGCGGAGACGCCCGAGAAGCCCGGGACGCAGAAAAAGAAGCAGAGGAA
GAACGAGAAGCAGAACTGACTCGCGAAGCCCTACCACCTCTACAGGCAGCACAGGAAGAT
GTTCAGGTCGAAATCGACGTGGAACAGCTTGAGGACAGAGCGGGCGCAGGAATAATAGAG
ACTCCGAGAGGAGCTATCAAAGTTACTGCCCAACCAACAGACCACGTCGTGGGAGAGTAC
CTGGTACTCTCCCCGCAGACCGTACTACGTAGCCAGAAGCTCAGTCTGATTCACGCTTTG
GCGGAGCAAGTGAAGACGTGCACGCACAACGGACGAGCAGGGAGGTATGCGGTCGAAGCG
TACGACGGCCGAGTCCTAGTGCCCTCAGGCTATGCAATCTCGCCTGAAGACTTCCAGAGT
CTAAGCGAAAGCGCAACGATGGTGTATAACGAAAGAGAGTTCGTAAACAGAAAGCTACAC
CATATTGCGATGCACGGACCAGCCCTGAACACCGACGAAGAGTCGTATGAGCTGGTGAGG
GCAGAGAGGACAGAACACGAGTACGTCTACGACGTGGATCAGAGAAGATGCTGTAAGAAG
GAAGAAGCCGCAGGACTGGTACTGGTGGGCGACTTGACTAATCCGCCCTACCACGAATTC
GCATATGAAGGGCTAAAAATCCGCCCTGCCTGCCCATACAAAATTGCAGTCATAGGAGTC
TTCGGAGTACCGGGATCTGGCAAGTCAGCTATTATCAAGAACCTAGTTACCAGGCAGGAC
CTGGTGACTAGCGGAAAGAAAGAAAACTGCCAAGAAATCACCACCGACGTGATGAGACAG
AGAGGTCTAGAGATATCTGCACGTACGGTTGACTCGCTGCTCTTGAATGGATGCAACAGA
CCAGTCGACGTGTTGTACGTAGACGAGGCGTTTGCGTGCCACTCTGGAACGCTACTTGCT
TTGATCGCCTTGGTGAGACCAAGGCAGAAAGTTGTACTTTGTGGTGACCCGAAGCAGTGC
GGCTTCTTCAATATGATGCAGATGAAAGTCAACTATAATCACAACATCTGCACCCAAGTG
TACCACAAAAGTATCTCCAGGCGGTGTACACTGCCTGTGACCGCCATTGTGTCATCGTTG
CATTACGAAGGCAAAATGCGCACTACGAATGAGTACAACAAGCCGATTGTAGTGGACACT
ACAGGCTCAACAAAACCTGACCCTGGAGACCTCGTGTTAACGTGCTTCAGAGGGTGGGTT
AAACAACTGCAAATTGACTATCGTGGATACGAGGTCATGACAGCAGCCGCATCCCAAGGG
TTAACCAGAAAAGGAGTTTACGCAGTTAGACAAAAAGTTAATGAAAACCCGCTCTATGCA
TCAACGTCAGAGCACGTCAACGTACTCCTAACGCGTACGGAAGGTAAACTGGTATGGAAG
ACACTTTCCGGCGACCCGTGGATAAAGACGCTGCAGAACCCACCGAAAGGAAACTTCAAA
GCAACTATTAAGGAGTGGGAGGTGGAGCATGCATCAATAATGGCGGGCATCTGCAGTCAC
CAAATGACCTTCGATACATTCCAAAATAAAGCCAACGTTTGTTGGGCTAAGAGCTTGGTC
CCTATCCTCGAAACAGCGGGGATAAAACTAAATGATAGGCAGTGGTCTCAGATAATTCAA
GCCTTCAAAGAAGACAAAGCATACTCACCTGAAGTAGCCCTGAATGAAATATGTACGCGC
ATGTATGGGGTGGATCTAGACAGCGGGCTATTTTCTAAACCGTTGGTGTCTGTGTATTAC
GCGGATAACCACTGGGATAATAGGCCTGGAGGGAAAATGTTCGGATTTAACCCCGAGGCA
GCATCCATTCTAGAAAGAAAGTATCCATTCACAAAAGGGAAGTGGAACATCAACAAGCAG
ATCTGCGTGACTACCAGGAGGATAGAAGACTTTAACCCTACCACCAACATCATACCGGCC
AACAGGAGACTACCACACTCATTAGTGGCCGAACACCGCCCAGTAAAAGGGGAAAGAATG
GAATGGCTGGTTAACAAGATAAACGGCCACCACGTGCTCCTGGTCAGTGGCTATAACCTT
GCACTGCCTACTAAGAGAGTCACTTGGGTAGCGCCGTTAGGTGTCCGCGGAGCGGACTAC
ACATACAACCTAGAGTTGGGTCTGCCAGCAACACTTGGTAGGTATGACCTTGTGGTCATA
AACATCCACACACCTTTTCGCATACACCATTACCAACAGTGCGTCGACCACGCAATGAAA
CTGCAAATGCTCGGGGGTGACTCATTGAGACTGCTCAAACCGGGCGGCTCTCTATTGATC
AGAGCATATGGTTACGCAGATAGAACCAGTGAACGAGTCATCTGCGTATTGGGACGCAAG
TTTAGATCGTCTAGAGCGTTGAAACCACCATGTGTCACCAGCAACACTGAGATGTTTTTC
CTATTCAGCAACTTTGACAATGGCAGAAGGAATTTCACAACTCATGTCATGAACAATCAA
TTGAATGCAGCCTTCGTAGGACAGGTCACCCGAGCAGGATGTGCACCGTCGTACCGGGTA
AAACGCATGGACATCGCGAAGAACGATGAAGAGTGCGTAGTCAACGCCGCTAACCCTCGC
GGGTTACCGGGTGACGGTGTTTGCAAGGCAGTATACAAAAAATGGCCGGAGTCCTTTAAG
AACAGTGCAACACCAGTGGGAACCGCAAAAACAGTTATGTGCGGTACGTATCCAGTAATC
CACGCTGTTGGACCAAACTTCTCTAATTATTCGGAGTCTGAAGGGGACCGGGAATTGGCA
GCTGCCTATCGAGAAGTCGCAAAGGAAGTAACTAGGCTGGGAGTAAATAGTGTAGCTATA
CCTCTCCTCTCCACAGGTGTATACTCAGGAGGGAAAGACAGGCTGACCCAGTCACTGAAC
CACCTCTTTACAGCCATGGACTCGACGGATGCAGACGTGGTCATCTACTGCCGCGACAAA
GAATGGGAGAAGAAAATATCTGAGGCCATACAGATGCGGACCCAAGTAGAGCTGCTGGAT
GAGCACATCTCCATAGACTGCGATATTGTTCGCGTGCACCCTGACAGCAGCTTGGCAGGC
AGAAAAGGATACAGCACCACGGAAGGCGCACTGTACTCATATCTAGAAGGGACCCGTTTT
CATCAGACGGCTGTGGATATGGCGGAGATACATACTATGTGGCCAAAGCAAACAGAGGCC
AATGAGCAAGTCTGCCTATATGCCCTGGGGGAAAGTATTGAATCGATCAGGCAGAAATGC
CCGGTGGATGATGCAGACGCATCATCTCCCCCCAAAACTGTCCCGTGCCTTTGCCGTTAC
GCTATGACTCCAGAACGCGTCACCCGGCTTCGCATGAACCACGTCACAAGCATAATTGTG
TGTTCTTCGTTTCCCCTCCCAAAGTACAAAATAGAAGGAGTGCAAAAAGTCAAATGCTCT
AAGGTAATGCTATTTGACCACAACGTGCCATCGCGCGTAAGTCCAAGGGAATATAGATCT
TCCCAGGAGTCTGCACAGGAGGCGAGTACAATCACGTCACTGACGCATAGTCAATTCGAC
CTAAGCGTTGATGGCGAGATACTGCCCGTCCCGTCAGACCTGGATGCTGACGCCCCAGCC
CTAGAACCAGCACTAGACGACGGGGCGACACACACGCTGCCATCCACAACCGGAAACCTT
GCGGCCGTGTCTGACTGGGTAATGAGCACCGTACCTGTCGCGCCGCCCAGAAGAAGGCGA
GGGAGAAACCTGACTGTGACATGTGACGAGAGAAAAGGGAATATAACACCCATGGCTAGC
GTCCGATTCTTTAGGGCAGAGCTGTGTCCGGTCGTACAAGAAACAGCGGAGACGCGTGAC
ACAGCAATGTCTCTTCAGGCACCACCGAGTACCGCCACGGAACCGAATCATCCGCCGATC
TCCTTCGGAGCATCAAGCGAGACGTTCCCCATTACATTTGGGGACTTCAACGAAGGAGAA
ATCGAAAGCTTGTCTTCTGAGCTACTAACTTTCGGAGACTTCTTACCAGGAGAAGTGGAT
GACTTGACAGACAGCGACTGGTCCACGTGCTCAGACACGGGCGACGAGTTATGACTAGAC
AGGGCAGGTGGGTATATATTCTCGTCGGACACCGGTCCAGGTCATTTACAACAGAAGTCA
GTACGCCAGTCAGTGCTGCCGGTGAACACCCTGGAGGAAGTCCACGAGGAGAAGTGTTAC
CCACCTAAGCTGGATGAAGCAAAGGAGCAACTATTACTTAAGAAACTCCAGGAGAGTGCA
TCCATGGCCAACAGAAGCAGGTACCAGTCGCGCAAAGTAGAAAACATGAAAGCAGCAATC
ATCCAGAGACTAAAGAGAGGCTGTAGACTATACTTAATGTCAGAGACCCCAAAAGTCCCT
ACTTACCGGACTACATATCCGGCGCCTGTGTACTCGCCTCCGATCAACGTCCGATTGTCC
AATCCCGAGTCCGCAGTGGCAGCATGCAATGAGTTCTTAGCTAGAAACTATCCAACTGTC
TCATCATACCAAATTACCGACGAGTATGATGCATATCTAGACATGGTGGACGGGTCGGAG
AGTTGCCTGGACCGAGCGACATTCAATCCGTCAAAACTCAGGAGCTACCCGAAACAGCAC
GCTTACCACGCGCCCTCCATCAGAAGCGCTGTACCGTCCCCATTCCAGAACACACTACAA
AATGTACTGGCAGCAGCCACGAAAAGAAACTGCAACGTCACACAGATGAGGGAATTACCC
ACTTTGGACTCAGCAGTATTCAACGTGGAGTGTTTCAAAAAATTCGCATGCAACCAAGAA
TACTGGGAAGAATTTGCTGCCAGCCCTATTAGGATAACAACTGAGAATTTAGCAACCTAT
GTTACTAAACTAAAAGGGCCAAAAGCAGCAGCGCTATTCGCAAAAACCCATAATCTACTG
CCACTACAGGAAGTACCAATGGATAGGTTCACAGTAGATATGAAAAGGGACGTGAAGGTG
ACTCCTGGTACAAAGCATACAGAGGAAAGACCTAAGGTGCAGGTTATACAGGCGGCTGAA
CCCTTGGCGACAGCATACCTATGTGGGATTCACAGAGAGCTGGTTAGGAGGCTGAACGCC
GTCCTCCTACCCAATGTACATACACTATTTGACATGTCTGCCGAGGATTTCGATGCCATC
ATAGCCGCACACTTTAAGCCAGGAGACACTGTTTTGGAAACGGACATAGCCTCCTTTGAT
AAGAGCCAAGATGATTCACTTGCGCTCACTGCTTTGATGCTGTTAGAGGATTTAGGGGTG
GATCACTCCCTGCTGGACTTGATAGAGGCTGCTTTCGGAGAGATTTCCAGCTGTCACCTA
CCGACAGGTACGCGCTTCAAGTTCGGCGCCATGATGAAATCAGGTATGTTCCTAACTCTG
TTCGTCAACACATTGTTAAACATCACCATCGCCAGCCGAGTGCTGGAAGATCGTCTGACA
AAATCCGCATGCGCGGCCTTCATCGGCGACGACAACATAATACATGGAGTCGTCTCCGAT
GAATTAATGGCAGCCAGATGTGCCACTTGGATGAACATGGAAGTGAAGATCATAGATGCA
GTTGTATCCTTGAAAGCCCCTTACTTTTGTGGAGGGTTTATACTGCACGATACTGTGACA
GGAACAGCTTGCAGAGTGGCAGACCCGCTAAAAAGGCTTTTTAAACTGGGCAAACCGCTA
GCGGCAGGTGACGAACAAGATGAAGATAGAAGACGAGCGCTGGCCGACGAAGTGATCAGA
TGGCAACGAACAGGGCTAATTGATGAGCTGGAGAAAGCGGTATACTCTAGGTATGAAGTG
CAGGGTATATCAGTTGTGGTAATGTCCATGGCCACCTTTGCAAGCTCCAGATCCAACTTC
GAGAAGCTCAGAGGACCCGTCATAACTTTGTACGGCGGTCCT---
>AEX63639
ATGGATCCT---GTGTACGTGGACATAGACGCTGACAGCGCCTTTTTGAAGGCCCTGCAA
CGTGCGTACCCCATGTTTGAGGTGGAACCAAGGCAGGTCACACCGAATGACCATGCTAAT
GCTAGAGCGTTCTCGCATCTAGCTATAAAACTAATAGAGCAGGAAATTGACCCCGACTCA
ACCATCCTGGATATCGGCAGTGCGCCAGCAAGGAGGATGATGTCGGACAGGAAGTACCAC
TGCGTCTGCCCGATGCGCAGTGCGGAAGATCCCGAGAGACTCGCTAATTATGCGAGAAAG
CTAGCATCTGCCGCAGGAAAAGTCCTGGACAGAAACATCTCTGGAAAGATCGGGGACTTA
CAAGCAGTAATGGCCGTGCCAGACAAGGAGACGCCAACATTCTGCTTACACACAGACGTC
TCATGTAGACAGAGAGCAGACGTCGCTATATACCAAGACGTCTATGCTGTACACGCACCC
ACGTCGCTATACCACCAGGCGATTAAAGGGGTCCGAGTGGCGTACTGGGTTGGGTTCGAC
ACAACCCCGTTCATGTACAATGCCATGGCGGGTGCCTACCCCTCATACTCGACAAACTGG
GCAGATGAGCAGGTACTGAAGGCTAAGAACATAGGATTATGTTCAACAGACCTGACGGAA
GGTAGACGAGGCAAGTTGTCTATTATGAGAGGGAAAAAGCTAAAACCGTGCGACCGTGTG
CTGTTCTCAGTAGGGTCAACGCTCTACCCGGAAAGCCGCAAGCTACTTAAGAGCTGGCAC
CTGCCATCGGTGTTCCATTTAAAGGGCAAACTCAGCTTCACATGCCGCTGTGATACAGTG
GTTTCGTGTGAGGGCTACGTCGTTAAGAGAATAACGATGAGCCCAGGCCTTTATGGAAAA
ACCACAGGGTATGCGGTAACCCACCACGCAGACGGATTTCAGATGTGCAAGACTACCGAC
ACGGTTGACGGCGAAAGAGTGTCATTCTCGGTGTGCACATACGTGCCGGCGACCATTTGT
GATCAAATGACCGGCATCCTTGCTACAGAAGTCACGCCGGAGGATGCACAGAAGCTGTTG
GTGGGGCTGAACCAGAGAATAGTGGTTAACGGCAGAACGCAACGGAATATGAACACCATG
AAAAATTATCTGCTCCCCGTGGTCGCCCAAGCCTTCAGTAAGTGGGCAAAGGAGTGCCGG
AAAGACATGGAAGATGAAAAACTCCTGGGGGTCAGAGAAAGAACACTGACCTGCTGCTGT
CTATGGGCATTCAAGAAGCAGAAAACACACACGGTCTACAAGAGGCCTGATACCCAGTCA
ATTCAGAAGGTTCAGGCCGAGTTTGACAGCTTTGTGGTACCGAGTCTGTGGTCGTCCGGG
TTGTCAATCCCTTTGAGGACTAGAATCAAATGGTTGCTAAGCAAGGTGCCAAAAACCGAC
CTGATCCCATACAGCGGAGACGCCCGAGAAGCCCGGGACGCAGAAAAAGAAGCAGAGGAA
GAACGAGAAGCAGAACTGACTCGCGAAGCCCTACCACCTCTACAGGCAGCACAGGAAGAT
GTTCAGGTCGAAATCGACGTGGAACAGCTTGAGGACAGAGCGGGCGCAGGAATAATAGAG
ACTCCGAGAGGAGCTATCAAAGTTACTGCCCAACCAACAGACCACGTCGTGGGAGAGTAC
CTGGTACTCTCCCCGCAGACCGTACTACGTAGCCAGAAGCTCAGTCTGATTCACGCTTTG
GCGGAGCAAGTGAAGACGTGCACGCACAACGGACGAGCAGGGAGGTATGCGGTCGAAGCG
TACGACGGCCGAGTCCTAGTGCCCTCAGGCTATGCAATCTCGCCTGAAGACTTCCAGAGT
CTAAGCGAAAGCGCAACGATGGTGTATAACGAAAGAGAGTTCGTAAACAGAAAGCTACAC
CATATTGCGATGCACGGACCAGCCCTGAACACCGACGAAGAGTCGTATGAGCTGGTGAGG
GCAGAGAGGACAGAACACGAGTACGTCTACGACGTGGATCAGAGAAGATGCTGTAAGAAG
GAAGAAGCCGCAGGACTGGTACTGGTGGGCGACTTGACTAATCCGCCCTACCACGAATTC
GCATATGAAGGGCTAAAAATCCGCCCTGCCTGCCCATACAAAATTGCAGTCATAGGAGTC
TTCGGAGTACCGGGATCTGGCAAGTCAGCTATTATCAAGAACCTAGTTACCAGGCAGGAC
CTGGTGACTAGCGGAAAGAAAGAAAACTGCCAAGAAATCACCACCGACGTGATGAGACAG
AGAGGTCTAGAGATATCTGCACGTACGGTTGACTCGCTGCTCTTGAATGGATGCAACAGA
CCAGTCGACGTGTTGTACGTAGACGAGGCGTTTGCGTGCCACTCTGGAACGCTACTTGCT
TTGATCGCCTTGGTGAGACCAAGGCAGAAAGTTGTACTTTGTGGTGACCCGAAGCAGTGC
GGCTTCTTCAATATGATGCAGATGAAAGTCAACTATAATCACAACATCTGCACCCAAGTG
TACCACAAAAGTATCTCCAGGCGGTGTACACTGCCTGTGACCGCCATTGTGTCATCGTTG
CATTACGAAGGCAAAATGCGCACTACGAATGAGTACAACAAGCCGATTGTAGTGGACACT
ACAGGCTCAACAAAACCTGACCCTGGAGACCTCGTGTTAACGTGCTTCAGAGGGTGGGTT
AAACAACTGCAAATTGACTATCGTGGATACGAGGTCATGACAGCAGCCGCATCCCAAGGG
TTAACCAGAAAAGGAGTTTACGCAGTTAGACAAAAAGTTAATGAAAACCCGCTCTATGCA
TCAACGTCAGAGCACGTCAACGTACTCCTAACGCGTACGGAAGGTAAACTGGTATGGAAG
ACACTTTCCGGCGACCCGTGGATAAAGACGCTGCAGAACCCACCGAAAGGAAACTTCAAA
GCAACTATTAAGGAGTGGGAGGTGGAGCATGCATCAATAATGGCGGGCATCTGCAGTCAC
CAAATGACCTTCGATACATTCCAAAATAAAGCCAACGTTTGTTGGGCTAAGAGCTTGGTC
CCTATCCTCGAAACAGCGGGGATAAAACTAAATGATAGGCAGTGGTCTCAGATAATTCAA
GCCTTCAAAGAAGACAAAGCATACTCACCTGAAGTAGCCCTGAATGAAATATGTACGCGC
ATGTATGGGGTGGATCTAGACAGCGGGCTATTTTCTAAACCGTTGGTGTCTGTGTATTAC
GCGGATAACCACTGGGATAATAGGCCTGGAGGGAAAATGTTCGGATTTAACCCCGAGGCA
GCATCCATTCTAGAAAGAAAGTATCCATTCACAAAAGGGAAGTGGAACATCAACAAGCAG
ATCTGCGTGACTACCAGGAGGATAGAAGACTTTAACCCTACCACCAACATCATACCGGCC
AACAGGAGACTACCACACTCATTAGTGGCCGAACACCGCCCAGTAAAAGGGGAAAGAATG
GAATGGCTGGTTAACAAGATAAACGGCCACCACGTGCTCCTGGTCAGTGGCTATAACCTT
GCACTGCCTACTAAGAGAGTCACTTGGGTAGCGCCGTTAGGTGTCCGCGGAGCGGACTAC
ACATACAACCTAGAGTTGGGTCTGCCAGCAACACTTGGTAGGTATGACCTTGTGGTCATA
AACATCCACACACCTTTTCGCATACACCATTACCAACAGTGCGTCGACCACGCAATGAAA
CTGCAAATGCTCGGGGGTGACTCATTGAGACTGCTCAAACCGGGCGGCTCTCTATTGATC
AGAGCATATGGTTACGCAGATAGAACCAGTGAACGAGTCATCTGCGTATTGGGACGCAAG
TTTAGATCGTCTAGAGCGTTGAAACCACCATGTGTCACCAGCAACACTGAGATGTTTTTC
CTATTCAGCAACTTTGACAATGGCAGAAGGAATTTCACAACTCATGTCATGAACAATCAA
TTGAATGCAGCCTTCGTAGGACAGGTCACCCGAGCAGGATGTGCACCGTCGTACCGGGTA
AAACGCATGGACATCGCGAAGAACGATGAAGAGTGCGTAGTCAACGCCGCTAACCCTCGC
GGGTTACCGGGTGACGGTGTTTGCAAGGCAGTATACAAAAAATGGCCGGAGTCCTTTAAG
AACAGTGCAACACCAGTGGGAACCGCAAAAACAGTTATGTGCGGTACGTATCCAGTAATC
CACGCTGTTGGACCAAACTTCTCTAATTATTCGGAGTCTGAAGGGGACCGGGAATTGGCA
GCTGCCTATCGAGAAGTCGCAAAGGAAGTAACTAGGCTGGGAGTAAATAGTGTAGCTATA
CCTCTCCTCTCCACAGGTGTATACTCAGGAGGGAAAGACAGGCTGACCCAGTCACTGAAC
CACCTCTTTACAGCCATGGACTCGACGGATGCAGACGTGGTCATCTACTGCCGCGACAAA
GAATGGGAGAAGAAAATATCTGAGGCCATACAGATGCGGACCCAAGTAGAGCTGCTGGAT
GAGCACATCTCCATAGACTGCGATATTGTTCGCGTGCACCCTGACAGCAGCTTGGCAGGC
AGAAAAGGATACAGCACCACGGAAGGCGCACTGTACTCATATCTAGAAGGGACCCGTTTT
CATCAGACGGCTGTGGATATGGCGGAGATACATACTATGTGGCCAAAGCAAACAGAGGCC
AATGAGCAAGTCTGCCTATATGCCCTGGGGGAAAGTATTGAATCGATCAGGCAGAAATGC
CCGGTGGATGATGCAGACGCATCATCTCCCCCCAAAACTGTCCCGTGCCTTTGCCGTTAC
GCTATGACTCCAGAACGCGTCACCCGGCTTCGCATGAACCACGTCACAAGCATAATTGTG
TGTTCTTCGTTTCCCCTCCCAAAGTACAAAATAGAAGGAGTGCAAAAAGTCAAATGCTCT
AAGGTAATGCTATTTGACCACAACGTGCCATCGCGCGTAAGTCCAAGGGAATATAGATCT
TCCCAGGAGTCTGCACAGGAGGCGAGTACAATCACGTCACTGATGCATAGTCAATTCGAC
CTAAGCGTTGATGGCGAGATACTGCCCGTCCCGTCAGACCTGGATGCTGACGCCCCAGCC
CTAGAACCAGCACTAGACGACGGGGCGACACACACGCTGCCATCCACAACCGGAAACCTT
GCGGCCGTGTCTGACTGGGTAATGAGCACCGTACCTGTCGCGCCGCCCAGAAGAAGGCGA
GGGAGAAACCTGACTGTGACATGTGACGAGAGAAAAGGGAATATAACACCCATGGCTAGC
GTCCGATTCTTTAGGGCAGAGCTGTGTCCGGTCGTACAAGAAACAGCGGAGACGCGTGAC
ACAGCAATGTCTCTTCAGGCACCACCGAGTACCGCCACGGAACCGAATCATCCGCCGATC
TCCTTCGGAGCATCAAGCGAGACGTTCCCCATTACATTTGGGGACTTCAACGAAGGAGAA
ATCGAAAGCTTGTCTTCTGAGCTACTAACTTTCGGAGACTTCTTACCAGGAGAAGTGGAT
GACTTGACAGACAGCGACTGGTCCACGTGCTCAGACACGGACGACGAGTTATGACTAGAC
AGGGCAGGTGGGTATATATTCTCGTCGGACACCGGTCCAGGTCATTTACAACAGAAGTCA
GTACGCCAGTCAGTGCTGCCGGTGAACACCCTGGAGGAAGTCCACGAGGAGAAGTGTTAC
CCACCTAAGCTGGATGAAGCAAAGGAGCAACTATTACTTAAGAAACTCCAGGAGAGTGCA
TCCATGGCCAACAGAAGCAGGTACCAGTCGCGCAAAGTAGAAAACATGAAAGCAGCAATC
ATCCAGAGACTAAAGAGAGGCTGTAGACTATACTTAATGTCAGAGACCCCAAAAGTCCCT
ACTTACCGGACTACATATCCGGCGCCTGTGTACTCGCCTCCGATCAACGTCCGATTGTCC
AATCCCGAGTCCGCAGTGGCAGCATGCAATGAGTTCTTAGCTAGAAACTATCCAACTGTC
TCATCATACCAAATTACCGACGAGTATGATGCATATCTAGGCATGGTGGACGGGTCGGAG
AGTTGCCTGGACCGAGCGACATTCAATCCGTCAAAACTCAGGAGCTACCCGAAACAGCAC
GCTTACCACGCGCCCTCCATCAGAAGCGCTGTACCGTCCCCATTCCAGAACACACTACAA
AATGTACTGGCAGCAGCCACGAAAAGAAACTGCAACGTCACACAGATGAGGGAATTACCC
ACTTTGGACTCAACAGTATTCAACGTGGAGTGTTTCAAAAAATTCGCATGCAACCAAAAA
TACTGGGAAGAATTTGCTGCCAGCCCTATTAGGATAACAACTGAGAATTTAGCAACCTAT
GTTACTAAACTAAAAGGGCCAAAAGCAGCAGCGCTATTCGCAAAAACCCATAATCTACTG
CCACTACAGGAAGTACCAATGGATAGGTTCACAGTAGATATGAAAAGGGACGTGAAGGTG
ACTCCTGGTACAAAGCATACAGAGGAAAGACCTAAGGTGCAGGTTATACAGGCGGCTGAA
CCCTTGGCGACAGCATACCTATGTGGGATTCACAGAGAGCTGGTTAGGAGGCTGAACGCC
GTCCTCCTACCCAATGTACATACACTATTTGACATGTCTGCCGAGGATTTCGATGCCATC
ATAGCCGCACACTTTAAGCCAGGAGACACTGTTTTGGAAACGGACATAGCCTCCTTTGAT
AAGAGCCAAGATGATTCACTTGCGCTCACTGCTTTGATGCTGTTAGAGGATTTAGGGGTG
GATCACTCCCTGCTGGACTTGATAGAGGCTGCTTTCGGAGAGATTTCCAGCTGTCACCTA
CCGACAGGTACGCGCTTCAAGTTCGGCGCCATGATGAAATCAGGTATGTTCCTAACTCTG
TTCGTCAACACATTGTTAAACATCACCATCGCCAGCCGAGTGCTGGAAGATCGTCTGACA
AAATCCGCATGCGCGGCCTTCATCGGCGACGACAACATAATACATGGAGTCGTCTCCGAT
GAATTAATGGCAGCCAGATGTGCCACTTGGATGAACATGGAAGTGAAGATCATAGATGCA
GTTGTATCCTTGAAAGCCCCTTACTTTTGTGGAGGGTTTATACTGCACGATACTGTGACA
GGAACAGCTTGCAGAGTGGCAGACCCGCTAAAAAGGCTTTTTAAACTGGGCAAACCGCTA
GCGGCAGGTGACGAACAAGATGAAGATAGAAGACGAGCGCTGGCCGACGAAGTGATCAGA
TGGCAACGAACAGGGCTAATTGATGAGCTGGAGAAAGCGGTATACTCTAGGTATGAAGTG
CAGGGTATATCAGTTGTGGTAATGTCCATGGCCACCTTTGCAAGCTCCAGATCCAACTTC
GAGAAGCTCAGAGGACCCGTCATAACTTTGTACGGCGGTCCT---
>AEK31258
ATGGATCCT---GTGTACGTGGACATAGACGCTGACAGCGCCTTTTTGAAGGCCCTGCAA
CGTGCGTACCCCATGTTTGAGGTGGAACCAAGGCAGGTCACACCGAATGACCATGCTAAT
GCTAGAGCGTTCTCGCATCTAGCTATAAAACTAATAGAGCAGGAAATTGACCCCGACTCA
ACCATCCTGGATATCGGCAGTGCGCCAGCAAGGAGGATGATGTCGGACAGGAAGTACCAC
TGCGTCTGCCCGATGCGCAGTGCGGAAGATCCCGAGAGACTCGCTAATTATGCGAGAAAG
CTAGCATCTGCCGCAGGAAAAGTCCTGGACAGAAACATCTCTGGAAAGATCGGGGACTTA
CAAGCAGTAATGGCCGTGCCAGACAAGGAGACGCCAACATTCTGCTTACACACAGACGTC
TCATGTAGACAGAGAGCAGACGTCGCTATATACCAAGACGTTTATGCTGTACACGCACCC
ACGTCGCTATACCACCAGGCGATTAAAGGGGTCCGAGTGGCGTACTGGGTTGGGTTCGAC
ACAACCCCGTTCATGTACAATGCCATGGCGGGTGCCTACCCCTCATACTCGACAAACTGG
GCAGATGAGCAGGTACTGAAGGCTAAGAACATAGGATTATGTTCAACAGACCTGACGGAA
GGTAGACGAGGCAAGTTGTCTATTATGAGAGGGAAAAAGCTAAAACCGTGCGACCGTGTG
CTGTTCTCAGTAGGGTCAACGCTCTACCCGGAAAGCCGCAAGCTACTTAAGAGCTGGCAC
CTGCCATCGGTGTTCCATTTAAAGGGC---CTCAGCTTCACATGCCGCTGTGATACAGTG
GTTTCGTGTGAGGGCTACGTCGTTAAGAGAATAACGATGAGCCCAGGCCTTTATGGAAAA
ACCACAGGGCATGCGGTAACCCACCACGCAGACGGATTCCTGATGTGCAAGACTACCGAC
ACGGTTGACGGCGAAAGAGTGTCATTCTCGGTGTGCACATACGTGCCGGCGACCATTTGT
GATCAAATGACCGGCATCCTTGCTACAGAAGTCACGCCGGAGGATGCACAGAAGCTGTTG
GTGGGGCTGAACCAGAGAATAGTGGTTAACGGCAGAACGCAACGGAATATGAACACCATG
AAAAATTATCTGCTTCCCGTGGTCGCCCAAGCCTTCAGTAAGTGGGCAAAGGAGTGCCGG
AAAGACATGGAAGATGAAAAACTCCTGGGGGTCAGAGAAAGAACACTGACCTGCTGCTGT
CTATGGGCATTCAAGAAGCAGAAAACACACACGGTCTACAAGAGGCCGGATACCCAGTCA
ATTCAGAAGGTTCAGGCCGAGTTTGACAGCTTTGTGGTACCGAGTCTGTGGTCGTCCGGG
TTGTCAATCCCTTTGAGGACTAGAATCAAATGGTTGTTAAGCAAGGTGCCAAAAACCGAC
CTGATCCCATACAGCGGAGACGCCCGAGAAGCCCGGGACGCAGAAAAAGAAGCAGAGGAA
GAACGAGAAGCAGAACTGACTCGCGAAGCCCTACCACCTCTACAGGCAGCACAGGAAGAT
GTTCAGGCCGAAATCGACGTGGAACAGCTTGAGGACAGAGCGGGCGCAGGAATAATAGAG
ACTCCGAGAGGAGCTATCAAAGTTACTGCCCAACCAACAGACCACGTCGTGGGAGAGTAC
CTGGTACTCTCCCCGCAGACCGTACTACGTAGCCAGAAGCTCAGTCTGATTCACGCTTTG
GCGGAGCAAGTGAAGACGTGCACGCACAACGGACGAGCAGGGAGGTATGCGGTCGAAGCG
TACGACGGCCGAGTCCTAGTGCCCTCAGGCTATGCAATCTCGCCTGAAGACTTCCAGAGT
CTAAGCGAAAGCGCAACGATGGTGTATAACGAAAGAGAGTTCGTAAACAGAAAGCTACAC
CATATTGCGATGCACGGACCAGCCCTGAACACCGACGAAGAGTCGTATGAGCTGGTGAGG
GCAGAGAGGACAGAACACGAGTACGTCTACGACGTGGATCAGAGAAGATGCTGTAAGAAG
GAAGAAGCCGCAGGACTGGTACTGGTGGGCGACTTGACTAATCCGCCCTACCACGAATTC
GCATATGAAGGGCTAAAAATCCGCCCTGCCTGCCCATACAAAATTGCAGTCATAGGAGTC
TTCGGAGTACCGGGATCTGGCAAGTCAGCTATTATCAAGAACCTAGTTACCAGGCAGGAC
CTGGTGACTAGCGGAAAGAAAGAAAACTGCCAAGAAATCACCACCGACGTGATGAGACAG
AGAGGTCTAGAGATATCTGCACGTACGGTTGACTCGCTGCTCTTGAATGGATGCAACAGA
CCAGTCGACGTGTTGTACGTAGACGAGGCGTTTGCGTGCCACTCTGGAACGCTACTTGCT
TTGATCGCCTTGGTGAGACCAAGGCAGAAAGTTGTACTTTGTGGTGACCCGAAGCAGTGC
GGCTTCTTCAATATGATGCAGATGAAAGTCAACTATAATCACAACATCTGCACCCAAGTG
TACCACAAAAGTATCTCCAGGCGGTGTACACTGCCTGTGACCGCCATTGTGTCATCGTTG
CATTACGAAGGCAAAATGCGCACTACGAATGAGTACAACAAGCCGATTGTAGTGGACACT
ACAGGCTCAACAAAACCTGACCCTGGAGACCTCGTGTTAACGTGCTTCAGAGGGTGGGTT
AAACAACTGCAAATTGACTATCGTGGATACGAGGTCATGACAGCAGCCGCATCCCAAGGG
TTAACCAGAAAAGGAGTTTACGCAGTTAGACAAAAAGTTAATGAAAACCCGCTCTATGCA
TCAACGTCAGGGCACGTCAACGTACTCCTAACGCGTACGGAAGGTAAACTGGTATGGAAG
ACACTTTCCGGCGACCCGTGGATAAAGACGCTGCAGAACCCACCGAAAGGAAACTTCAAA
GCAACTATTAAGGAGTGGGAGGTGGAGCATGCATCAATAATGGCGGGCATCTGCAGTCAC
CAAATGACCTTCGATACATTCCAAAATAAAGCCAACGTTTGTTGGGCTAAGAGCTTGGTC
CCTATCCTCGAAACAGCGGGGATAAAACTAAATGATAGGCAGTGGTCTCAGATAATTCAA
GCCTTCAAAGAAGACAAAGCATACTCACCTGAAGTAGCCCTGAATGAAATATGTACGCGC
ATGTATGGGGTGGATCTAGACAGCGGGCTATTTTCTAAACCGTCGGTGTCTGTGTATTAC
GCGGATAACCACTGGGATAATAGGCCTGGAGGGAAAATGTTCGGATTTAACCCCGAGGCA
GCATCCATTCTAGAAAGAAAGTACCCATTCACAAAAGGGAAGTGGAACATCAACAAGCAG
ATCTGCGTGACTACCAGGAGGATAGAAGACTTTAACCCTACCATCAACATCATACCGGCC
AACAGGAGACTACCACACTCATTAGTGGCCGAACACCGCCCAGTAAAAGGGGAAAGAATG
GAATGGCTGGTTAACAAGATAAACGGCCACCACGTGGTCCTGGTCAGTGGCTACAACCTT
GCACTGCCTATTAAGAGAGTCACTTGGGTAGCGCCGTTAGGTGTCCGCGGAGCGGACTAC
ACATACAACCTAGAGTTGGGTCTGCCAGCAACGCTTGGTAGGTACGACCTTGTGGTCATA
AACATCCACACACCTTTTCGCATACACCATTACCAACAGTGCGTCGACCACGCAATGAAA
CTGCAAATGCTCGGGGGTGACTCATTGAGACTGCTCAAACCGGGCGGCTCTCTATTGATC
AGAGCATATGGTTACGCAGATAGAACCAGTGAACGAGTCATCTGCGTATTGGGACGCAAG
TTTAGATCGTCTAGAGCGTTGAAACCACCATGTGTCACCAGCAACACTGAGATGTTTTTC
CTATTCAGCAACTTTGACAATGGCAGAAGGAATTTCACAACTCATGTCATGAACAATCAA
CTGAACGCAGCCTTCGTAGGACAGGTCACCCGAGCAGGATGTGCACCGTCGTACCGGGTA
AAACGCATGGACATCGCGAAGAACGATGAAGAGTGCGTAGTCAACGCCGCTAACCCTCGC
GGGTTACCGGGTGACGGTGTTTGCAAGGCAGTATACAAAAAATGGCCGGAGTCCTTTAAG
AACAGTGCAACACCAGTGGGAACCGCAAAAACAGTTATGTGCGGTACGTATCCAGTAATC
CACGCTGTTGGACCAAACTTCTCTAATTATTCGGAGTCTGAAGGGGACCGGGAATTGGCA
GCTGCCTATCGAGAAGTCGCAAAGGAAGTAACTAGGCTGGGAGTAAATAGTGTAGCTATA
CCTCTCCTCTCCACAGGTGTATACTCAGGAGGGAAAGACAGGCTGACCCAGTCACTGAAC
CACCTCTTTACAGCCATGGACTCGACGGATGCAGACGTGGTCATCTACTGCCGCGACAAA
GAATGGGAGAAGAAAATATCTGAGGCCATACAGATGCGGACCCAAGTAGAGCTGCTGGAT
GAGCACATCTCCATAGACTGCGATATTGTCCGCGTGCACCCTGACAGCAGCTTGGCAGGC
AGAAAAGGATACAGCACCACGGAAGGCGCACTGTACTCATATCTAGAAGGGACCCGTTTT
CATCAGACGGCTGTGGATATGGCGGAGATACATACTATGTGGCCAAAGCAAACAGAGGCC
AATGAGCAAGTCTGCCTATATGCCCTGGGGGAAAGTATTGAATCGATCAGGCAGAAATGC
CCGGTGGATGATGCAGACGCATCATCTCCCCCAAAAACTGTCCCGTGCCTTTGCCGTTAC
GCTATGACTCCAGAACGCGTCACCCGGCTTCGCATGAACCACGTCACAAGCATAATTGTG
TGTTCTTCGTTTCCCCTCCCAAAGTACAAAATAGAAGGAGTGCAAAAAGTCAAATGCTCT
AAGGTAATGCTATTTGACCATAACGTGCCATCGCGCGTAAGTCCAAGGGAATATAGATCT
TCCCAGGAGTCTGCACAGGAGGCGAGTACAATCACGTCACTGACGCATAGTCAATTCGAC
CTAAGCGTTGATGGCGAGATACTGCCCGTCCCGTCAGACCTGGATGCTGACGCCCCAGCC
CTAGAACCAGCACTAGACGACGGGGCGACACACACGCTGCCATACACAACCGGAAACCTT
GCGGCCGTGTCTGACTGGGTAATGAGCACCGTACCTGTCGCGCCGCCCAGAAGAAGGCGA
GGGAGAAACCTGACTGTGACATGTGACGAGGGAGAAGGGAATATAACACCCATGGCTAGC
GTCCGATTCTTTAGGGCAGAGCTGTGTCCGGTCGTACAAGAAACAGCGGAGACGCGTGAC
ACAGCAATGTCTCTTCAGGCACCACCGAGCACCGCCACGGAACCGAATCATCCGCCGATC
TCCTTCGGAGCATCGAGCGAGACGTTCCCCATTACATTTGGGGACTTCAACGAAGGAGAA
ATCGAAAGCTTGTCTTCTGAGCTACTAACTTTCGGAGACTTCTTACCAGGAGAAGTGGAT
GACTTGACAGACAGCGACTGGTCCACGTGCTCAGACACGGACGACGAGTTATGACTAGAC
AGGGCAGGTGGGTATATATTCTCGTCGGACACCGGTCCAGGTCATTTACAACAGAAGTCA
GTACGCCAGTCAGTGCTGCCGGTGAACACCCTGGAGGAAGTCCACGAGGAGAAGTGTTAC
CCACCTAAGCTGGATGAAGCAAAGGAGCAACTATTACTTAAGAAACTCCAGGAGAGTGCA
TCCATGGCCAACAGAAGCAGGTATCAGTCGCGCAAAGTAGAAAACATGAAAGCAGCAATC
ATCCAGAGACTAAAGAGTGGCTGTAGACTATACCTAATGTCAGAGACCCCAAAAGTCCCT
ACTTACCGGACTACATATCCGGCGCCTGTGTACTCGCCTCCGATCAACGTCCGATTGTCC
AATCCCGAGTCCGCAGTGGCAGCATGCAATGAGTTCTTAGCTAGAAACTATCCAACTGTC
TCGTCATACCAAATTACCGACGAGTATGATGCATATCTAGACATGGTGGACGGGTCGGAG
AGTTGCCTGGACCGAGCGACATTTAATCCGTCAAAACTCAGGAGCTACCCGAAACAGCAC
GCTTACCACGCGCCCTCCATCAGAAGCGCTGTACCGTCCCCATTCCAGAACACACTACAG
AATGTACTGGCAGCAGCCACGAAAAGAAACTGCAACGTCACACAGATGAGGGAATTACCC
ACTTTGGACTCAGCAGTATTCAACGTGGAGTGTTTCAAAAAATTCGCATGCAACCAAGAA
TACTGGGAAGAATTTGCTGCCAGCCCTATTAGGATAACAACTGAGAATTTAGCAACCTAT
GTTACTAAACTAAAAGGGCCAAAAGCAGCAGCGCTATTCGCAAAAACCCATAATCTACTG
CCACTACAGGAAGTACCAATGGATAGGTTCACAGTAGATATGAAAAGGGACGTGAAGGTG
ACTCCTGGTACAAAGCATACAGAGGAAAGACCTAAGGTGCAGGTTATACAGGCGGCTGAA
CCCTTGGCGACAGCATACCTATGTGGGATTCACAGAGAGCTGGTTAGGAGGCTGAACGCC
GTCCTCCTACCCAATGTACATACACTATTTGACATGTCTGCCGAGGATTTCGATGCCATC
ATAGCCGCACACTTTAAGCCAGGAGACACTGTTTTGGAAACGGACATAGCCTCCTTTGAT
AAGAGCCAAGACGATTCGCTTGCGCTTACTGCTTTGATGCTGTTAGAGGATTTAGGGGTG
GATCACTCCCTGCTGGACTTGATAGAGGCTGCTTTCGGAGAGATTTCCAGCTGTCACCTA
CCGACAGGTACGCGCTTCAAGTTCGGCGCCATGATGAAATCAGGTATGTTCCTAACTCTG
TTCGTCAACACATTGTTAAACATCACTATCGCCAGCCGAGTGCTGGAAGATCGTCTGACA
AAATCCGCGTGCGCGGCCTTCATCGGCGACGACAACATAATACATGGAGTCGTCTCCGAT
GAATTGATGGCAGCCAGATGTGCCACTTGGATGAACATGGAAGTGAAGATCATAGATGCA
GTTGTATCCTTGAAAGCCCCTTACTTTTGTGGAGGGTTTATACTGCACGATACTGTGACA
GGAACAGCTTGCAGAGTGGCAGACCCGCTAAAAAGGCTTTTTAAACTGGGCAAACCGCTA
GCGGCAGGTGACGAACAAGATGAAGATAGAAGACGAGCGCTGGCTGACGAAGTGATCAGA
TGGCAACGAACAGGGCTAATTGATGAGCTGGAGAAAGCGGTATACTCTAGGTACGAAGTG
CAGGGTATATCAGTTGTGGTAATGTCCATGGCCACCTTTGCAAGCTCCAGATCCAATTTC
GAGAAGCTCAGAGGACCCGTCATAACTTTGTACGGCGGTCCT---
>AFP43243
ATGGATCCT---GTGTACGTGGACATAGACGCTGACAGCGCCTTTTTGAAGGCCCTGCAA
CGTGCGTACCCCATGTTTGAGGTGGAACCAAGGCAGGTCACACCGAATGACCATGCTAAT
GCTAGAGCGTTCTCGCATCTAGCTATAAAACTAATAGAGCAGGAAATTGATCCCGACTCA
ACCATCCTGGATATCGGCAGTGCGCCAGCAAGGAGGATGATGTCGGACAGGAAGTACCAC
TGCGTCTGCCCGATGCGCAGTGCGGAAGATCCCGAGAGACTCGCTAATTATGCGAGAAAG
CTAGCATCTGCCGCAGGAAAAGTCCTGGACAGAAACATCTCTGGAAAGATCGGGGACTTA
CAAGCAGTAATGGCCGTGCCAGACAAGGAGACGCCAACATTCTGCTTACACACAGACGTC
TCATGTAGACAGAGAGCAGACGTCGCTATATACCAAGACGTCTATGCTGTATACGCACCC
ACGTCGCTATACCACCAGGCGATTAAAGGGGTCCGAGTGGCGTACTGGGTTGGGTTCGAC
ACAACCCCGTTCATGTACAATGCCATGGCGGGTGCCTACCCCTCATACTCGACAAACTGG
GCAGATGAGCAGGTACTGAAGGCTAAGAACATAGGATTATGTTCAACAGACCTGACGGAA
GGTAGACGAGGCAAGTTGTCTATTATGAGAGGGAAAAAGCTAAAACCGTGCGACCGTGTG
CTGTTCTCAGTAGGGTCAACGCTCTACCCGGAAAGCCGCAAGCTACTTAAGAGCTGGCAC
CTGCCATCGGTGTTCCATTTAAAGGGCAAACTCAGCTTCACATGCCGCTGTGATACAGTG
GTTTCGTGTGAGGGCTACGTCGTTAAGAGAATAACGATGAGCCCGGGCCTTTATGGAGAA
ACCACAGGGTATGCGGTAACCCACCACGCAGACGGATTCCTGATGTGCAAGACTACCGAC
ACGGTTGACGGCGAAAGAGTGTCATTCTCGGTGTGCACATACGTGCCGGCGACCATTTGT
GATCAAATGACCGGCATCCTTGCTACGGAAGTCACGCCGGAGGATGCACAGAAGCTGTTG
GTGGGGCTGAACCAGAGAATAGTGGTTAACGGCAGAACGCAACGGAATATGAACACCATG
AAAAATTATCTGCTTCCCGTGGTCGCCCAAGCCTTCAGTAAGTGGGCAAAGGAGTGCCGG
AAAGACATGGAAGATGAAAAACCCCTGGGGGTCAGAGAAAGAACACTGACCTGCTGCTGT
CTATGGGCATTCAAGAAGCAGAAAACACACACGGTCTACAAGAGGCCGGATACCCAGTCA
ATTCAGAAGGTTCAGGCCGAGTTTGACAGCTTTGTGGTACCGAGTCTGTGGTCGTCCGGG
TTGTCAATCCCTTTGAGGACTAGAATCAAATGGTTGTTAAGCAAGGTGCCAAAAACCGAC
CTGATCCCATACAGCGGAGACGCCCGAGAAGCCCGGGACGCAGAAAAAGAAGCAGAGGAA
GAACGAGAAGCAGAACTGACTCGCGAAGCCCTACCACCTCTACAGGCAGCACAGGAAGAT
GTTCAGGTCGAAATCGACGTGGAACAGCTTGAGGACAGAGCGGGTGCAGGAATAATAGAG
ACTCCGAGAGGAGCTATCAAAGTTACTGCCCAACCAACAGACCACGTCGTGGGAGAGTAC
CTGGTACTCTCCCCGCAGACCGTACTACGTAGCCAGAAGCTCAGTCTGATTCACGCTTTG
GCGGAGCAAGTGAAGACGTGCACGCACAACGGACGAGCAGGGAGGTATGCGGTCGAAGCG
TACGACGGCCGAGTCCTAGTGCCCTCAGGCTATGCAATTTCGCCTGAAGACTTCCAGAGT
CTAAGCGAAAGCGCAACGATGGTGTATAACGAAAGAGAGTTCGTAAACAGAAAGCTACAC
CATATTGCGATGCACGGACCAGCCCTGAACACCGACGAAGAGTCGTATGAGCTGGTGAGG
GCAGAGAGGACAGAACACGAGTACGTCTACGACGTGGATCAGAGAAGATGCTGTAAGAAG
GAAGAAGCCGCGGGACTGGTACTGGTGGGCGACTTGACTAATCCGCCCTACCACGAATTC
GCATATGAAGGGCTAAAAATCCGCCCTGCCTGCCCATACAAAATTGCAGTCATAGGAGTC
TTCGGAGTACCGGGATCTGGCAAGTCAGCTATTATCAAGAACCTAGTTACCAGGCAGGAC
CTGGTGACTAGCGGAAAGAAAGAAAACTGCCAAGAAATCACCACCGACGTGATGAGACAG
AGAGGTCTAGAGATATCTGCACGTACGGTTGACTCGCTGCTCTTGAATGGATGCAACAGA
CCAGTCGACGTGTTGTACGTAGACGAGGCGTTTGCGTGCCACTCTGGAACGCTACTTGCT
TTGATCGCCTTGGTGAGACCAAGGCAGAAAGTTGTACTTTGTGGTGACCCGAAGCAGTGC
GGCTTCTTCAATATGATGCAGATGAAAGTCAACTATAATCACAACATCTGCACCCAAGTG
TACCACAAAAGTATCTCCAGGCGGTGTACACTGCCTGTGACCGCCATCGTGTCATCGTTG
CATTACGAAGGCAAAATGCGCACTACGAATGAGTACAACAAGCCGATTGTAGTGGACACT
ACAGGCTCAACAAAACCTGACCCTGGAGACCTCGTGTTAACGTGCTTCAGAGGGTGGGTT
AAACAACTGCAAATTGACTATCGTGGATACGAGGTCATGACAGCAGCCGCATCCCAAGGG
TTAACCAGAAAAGGAGTTTACGCAGTTAGACAAAAAGTTAATGAAAACCCGCTCTATGCA
TCAACGTCAGAGCACGTCAACGTACTCCTAACGCGTACGGAAGGTAAACTGGTATGGAAG
ACACTTTCCGGCGACCCGTGGATAAAGACGCTGCAGAACCCACCGAAAGGAAACTTCAAA
GCAACTATTAAGGAGTGGGAGGTGGAGCATGCATCAATAATGGCGGGCATCTGCAGTCAC
CAAATGACCTTCGATACATTCCAAAATAAAGCCAACGTTTGTTGGGCTAAGAGCTTGGTC
CCTATCCTCGAAACAGCGGGGATAAAACTAAATGATAGGCAGTGGTCTCAGATAATTCAA
GCCTTCAAAGAAGACAAAGCATACTCACCTGAAGTAGCCCTGAATGAAATATGTACGCGC
ATGTATGGGGTGGATCTAGACAGCGGGCTATTTTCTAAACCGTCGGTGTCTGTGTATTAC
GCGGATAACCACTGGGATAATAGGCCTGGAGGGAAAATGTTCGGATTTAACCCCGAGGCA
GCATCCATTCTAGAAAGAAAGTATCCATTCACAAAAGGGAAGTGGAACATCAACAAGCAG
ATCTGCGTGACTACCAGGAGGATAGAAGACTTTAACCCTACCACCAACATCATACCGGCC
AACAGGAGACTACCACACTCATTAGTGGCCGAACACCGCCCAGTAAAAGGGGAAAGAATG
GAATGGCTGGTTAACAAGATAAACGGCCACCACGTGCTCCTGGTCAGTGGCTATAACCTT
GCACTGCCTACTAAGAGAGTCACTTGGGTAGCGCCGTTAGGTGTCCGCGGAGCGGACTAC
ACATACAACCTAGAGTTGGGTCTGCCAGCAACGCTTGGTAGGTATGACCTTGTGGTCATA
AACATCCACACACCTTTTCGCATACACCATTACCAACAGTGCGTCGACCACGCAATGAAA
CTGCAAATGCTCGGGGGTGACTCATTGAGACTGCTCAAACCGGGCGGCTCTCTATTGATC
AGAGCATATGGTTACGCAGATAGAACCAGTGAACGAGTCATCTGCGTATTGGGACGCAAG
TTTAGATCGTCTAGAGCGTTGAAACCACCATGTGTCACCAGCAACACTGAGATGTTTTTC
CTATTCAGCAACTTTGACAATGGCAGAAGGAATTTCACAACTCATGTCATGAACAATCAA
CTGAATGCAGCCTTCGTAGGACAGGTCACCCGAGCAGGATGTGCACCGTCGTACCGGGTA
AAACGCATGGACATCGCGAAGAACGATGAAGAGTGCGTAGTCAACGCCGCTAACCCTCGC
GGGTTACCGGGTGACGGTGTTTGCAAGGCAGTATACAAAAAATGGCCGGAGTCCTTTAAG
AACAGTGCAACACCAGTGGGAACCGCAAAAACAGTTATGTGCGGTACGTATCCAGTAATC
CACGCTGTTGGACCAAACTTCTCTAATTATTCGGAGTCTGAAGGGGACCGGGAATTGGCA
GCTGCCTATCGAGAAGTCGCAAAGGAAGTAACTAGGCTGGGAGTAAATAGTGTAGCTATA
CCTCTCCTCTCCACAGGTGTATACTCAGGAGGGAAAGACAGGCTGACCCAGTCACTGAAC
CACCTCTTTACAGCCATGGACTCGACGGATGCAGACGTGGTCATCTACTGCCGCGACAAA
GAATGGGAGAAGAAAATATCTGAGGCCATACAGATGCGGACCCAAGTAGAGCTGCTGGAT
GAGCACATCTCCATAGACTGCGATATTGTTCGCGTGCACCCTGACAGCAGCTTGGCAGGC
AGAAAAGGATACAGCACCACGGAAGGCGCACTGTACTCATATCTAGAAGGGACCCGTTTT
CATCAGACGGCTGTGGATATGGCGGAGATACATACTATGTGGCCAAAGCAAACAGAGGCC
AATGAGCAAGTCTGCCTATATGCCCTGGGGGAAAGTATTGAATCGATCAGGCAGAAATGC
CCGGTGGATGATGCAGACGCATCATCTCCCCCCAAAACTGTCCCGTGCCTTTGCCGTTAC
GCTATGACTCCAGAACGCGTCACTCGGCTTCGCATGAACCACGTCACAAGCATAATTGTG
TGTTCTTCGTTTCCCCTCCCAAAGTACAAAATAGAAGGAGTGCAAAAAGTCAAATGCTCT
AAGGTAATGCTATTTGACCATAACGTGCCATCGCGCGTAAGTCCAAGGGAATATAGATCT
TCCCAGGAGTCTGCACAGGAGGCGAGTACAATCACGTCACTGACGCATAGTCAATTCGAC
CTAAGCGTTGATGGCGAGATACTGCTCGTCCCGTCAGACCTGGATGCTGACGCCCCAGCC
CTAGAACCAGCACTAGACGACGGGGCGACACACACGCTGCCATCCACAACCGGAAACCTT
GCGGCCGTGTCTGACTGGGTAATGAGCACCGTACCTGTCGCGCCGCCCAGAAGAAGGCGA
GGGAGAAACCTGACTGTGACATGTGACGAGAGAGAAGGGAATATAACACCCATGGCTAGC
GTCCGATTCTTTAGGGCAGAGCTGTGTCCGGTCGTACAAGAAACAGCGGAGACGCGTGAC
ACAGCAATGTCTCTTCAGGCACCACCGAGTACCGCCACGGAACCGAATCATCCGCCGATC
TCCTTCGGAGCATCAAGCGAGACGTTCCCCATTACATTTGGGGACTTCAACGAAGGAGAA
ATCGAAAGCTTGTCTTCTGAGCTACTAACTTTCGGAGACTTCTTACCAGGAGAAGTGGAT
GACTTGACAGACAGCGACTGGTCCACGTGCTCAGACACGGACGACGAGTTACGACTAGAC
AGGGCAGGTGGGTATATATTCTCGTCGGACACCGGTCCAGGTCATTTACAACAGAAGTCA
GTACGCCAGTCAGTGCTGCCGGTGAACACCCTGGAGGAAGTCCACGAGGAGAAGTGTTAC
CCACCTAAGCTGGATGAAGCAAAGGAGCAACTATTACTTAAGAAACTCCAGGAGAGTGCA
TCCATGGCCAACAGAAGCAGGTATCAGTCGCGCAAAGTAGAAAACATGAAAGCAGCAATC
ATCCAGAGACTAAAGAGTGGCTGTAGACTATACTTAATGTCAGAGACCCCAAAAGTCCCT
ACTTACCGGACTACATATCCGGCGCCTGTGTACTCGCCTCCGATCAACGTCCGATTGTCC
AATCCCGAGTCCGCAGTGGCAGCATGCAATGAGTTCTTAGCTAGAAACTATCCAACTGTC
TCGTCATACCAAATTACCGACGAGTATGATGCATATCTAGACATGGTGGACGGGTCGGAG
AGTTGCCTGGACCGAGCGACATTTAATCCGTCAAAACTCAGGAGCTACCCGAAACAGCAC
GCTTACCACGCGCCCTCCATCAGAAGCGCTGTACCGTCCCCATTCCAGAACACACTACAG
AATGTACTGGCAGCAGCCACGAAAAGAAACTGCAACGTCACACAGATGAGGGAATTACCC
ACTTTGGACTCAGCAGTATTCAACGTGGAGTGTTTCAAAAAATTCGCATGCAACCAAGAA
TACTGGGAAGAATTTGCTGCCAGCCCTATTAGGATAACAACTGAGAATTTAGCAACCTAT
GTTACTAAACTAAAAGGGCCAAAAGCAGCAGCGCTATTCGCAAAAACCCATAATCTACTG
CCACTACAGGAAGTACCAATGGATAGGTTCACAGTAGATATGAAAAGGGACGTGAAGGTG
ACTCCTGGTACAAAGCATACAGAGGAAAGACCTAAGGTGCAGGTTATACAGGCGGCTGAA
CCCTTGGCGACAGCATACCTATGTGGGATTCACAGAGAGCTGGTTAGGAGGCTGAACGCC
GTCCTCCTACCCAATGTACATACACTATTTGACATGTCTGCCGAGGATTTCGATGCCATC
ATAGCCGCACACTTTAAGCCAGGAGACACTGTTTTGGAAACGGACATAGCCTCCTTTGAT
AAGAGCCAAGATGATTCGCTTGCGCTTACTGCTTTGATGCTGTTAGAGGATTTAGGGGTA
GATCACTCCCTGCTGGACTTGATAGAGGCTGCTTTCGGAGAGATTTCCAGCTGCCACCTA
CCGACAGGTACGCGCTTCAAGTTCGGCGCCATGATGAAATCAGGTATGTTCCTAACTCTG
TTCGTCAACACATTGTTAAACATCACCATCGCCAGCCGAGTGCTGGAAGATCGTCTGACA
AAATCCGCGTGCGCGGCCTTCATCGGCGACGACAACATAATACATGGAGTCGTCTCCGAT
GAATTGATGGCAGCCAGATGTGCCACTTGGATGAACATGGAAGTGAAGATCATAGATGCA
GTTGTATCCTTGAAAGCCCCTTACTTTTGTGGAGGGTTTATACTGCACGATACTGTGACA
GGAACAGCTTGCAGAGTGGCAGACCCGCTAAAAAGGCTTTTTAAACTGGGCAAACCGCTA
GCGGCAGGTGACGAACAAGATGAAGATAGAAGACGAGCGCTGGCTGACGAAGTGATCAGA
TGGCAACGAACAGGGCTAATTGATGAGCTGGAGAAAGCGGTATACTCTAGGTACGAAGTG
CAGGGTATATCAGTTGTGGTAATGTCCATGGCCACCTTTGCAAGCTCCAGATCCAATTTC
GAGAAGCTCAGAGGACCCGTCATAACTTTGTACGGCGGTCCTAAA
>AEK31252
ATGGATCCT---GTGTACGTGGACATAGACGCTGACAGCGCCTTTTTGAAGGCCCTGCAA
CGTGCGTACCCCATGTTTGAGGTGGAACCAAGGCAGGTCACACCGAATGACCATGCTAAT
GCTAAAGCGTTCTCGCATCTAGCTATAAAACTAATAGAGCAGGAAATTGATCCCGACTCA
ACCATCCTGGATATCGGCAGTGCGCCAGCAAGGAGGATGATGTCGGACAGGAAGTACCAC
TGCATCTGCCCGATGCGCAGTGCGGAAGATCCCGAGAGACTCGCTAATTATGCGAGAAAG
CTAGCATCTGCCGCAGGAAAAGTCCTGGACAGAAACATCTCTGGAAAGATCGGGGACTTA
CAAGCAGTAATGGCCGTGCCAGACAAGGAGACGCCAACATTCTGCTTACACACAGACGTC
TCATGTAGACAGAGAGCAGACGTCGCTATATACCAAGACGTCTATGCTGTACACGCACCC
ACGTCGCTATACCACCAGGCGATTAAAGGGGTCCGAGTGGCGTACTGGGTTGGGTTCGAC
ACAACCCCGTTCATGTACAATGCCATGGCGGGTGCCTACCCCTCATACTCGACAAACTGG
GCAGATGAGCAGGTACTGAAGGCTAAGAACATAGGATTATGTTCAACAGACCTGACGGAA
GGTAGACGAGGCAAGTTGTCTATTATGAGAGGGAAAAAGCTAAAACCGTGCGACCGTGTG
CTGTTCTCAGTAGGGTCAACGCTCTACCCGGAAAGCCGCAAGCTACTTAAGAGCTGGCAC
CTGCCATCGGTGTTCCATTTAAAGGGCAAACTCAGCTTCACATGCCGCTGTGATACAGTG
GTTTCGTGTGAGGGCTACGTCGTTAAGAGAATAACGATGAGCCCGGGCCTTTATGGAAAA
ACCACAGGGTATGCGGTAACCCACCACGCAGACGGATTCCTGATGTGCAAGACTACCGAC
ACGGTTGACGGCGAAAGAGTGTCATTCTCGGTGTGCACATACGTGCCGGCGACCATTTGT
GATCAAATGACCGGCATCCTTGCTACGGAAGTCGCGCCGGAGGATGCACAGAAGCTGTTG
GTGGGGCTGAACCAGAGAATAGTGGTTAACGGCAGAACGCAACGGAATATGAACACCATG
AAAAATTATCTGCTTCCCGTGGTCGCCCAAGCCTTCAGTAAGTGGGCAAAGGAGTGCCGG
AAAGACATGGAAGATGAAAAACTCCTGGGGGTCAGAGAAAGAACACTGACCTGCTGCTGT
CTATGGGCATTCAAGAAGCAGAAAACACACACGGTCTACAAGAGGCCGGATACCCAGTCA
ATTCAGAAGGTTCAGGCCGAGTTTGACAGCTTTGTGGTACCGAGTCTGTGGTCGTCCGGG
TTGTCAATCCCTTTGAGGACTAGAATCAAATGGTTGTTAAGCAAGGTGCCAAAAACCGAC
CTGATCCCATACAGCGGAGACGCCCGAGAAGCCCGGGACGCAGAAAAAGAAGCAGAGGAA
GAACGAGAAGCAGAACTGACTCGCGAAGCCCTACCACCTCTACAGGCAGCACAGGAAGAT
GTTCAGGTCGAAATCGACGTGGAACAGCTTGAGGACAGAGCGGGCGCAGGAATAATAGAG
ACTCCGAGAGGAGCTATCAAAGTTACTGCCCAACCAACAGACCACGTCGTGGGAGAGTAC
CTGGTACTCTCCCCGCAGACCGTACTACGTAGCCAGAAGCTCAGTCTGATTCACGCTTTG
GCGGAGCAAGTGAAGACGTGCACGCACAACGGACGAGCAGGGAGGTATGCGGTCGAAGCG
TACGACGGCCGAGTCCTAGTGCCCTCAGGCTATGCAATTTCGCCTGAAGACTTCCAGAGT
CTAAGCGAAAGCGCAACGATGGTGTATAACGAAAGAGAGTTCGTAAACAGAAAGCTACAC
CATATTGCGATGCACGGACCAGCCCTGAACACCGACGAAGAGTCGTATGAGCTGGTGAGG
GCAGAGAGGACAGAACACGAGTACGTCTACGACGTGGATCAGAGAAGATGCTGTAAGAAG
GAAGAAGCCGCGGGACTGGTACTGGTGGGCGACTTGACTAATCCGCCCTACCACGAATTC
GCATATGAAGGGCTAAAAATCCGCCCTGCCTGCCCATACAAAATTGCAGTCATAGGAGTC
TTCGGAGTACCGGGATCTGGCAAGTCAGCTATTATCAAGAACCTAGTTACCAGGCAGGAC
CTGGTGACTAGCGGAAAGAAAGAAAACTGCCAAGAAATCACCACCGACGTGATGAGACAG
AGAGGTCTAGAGATATCTGCACGTACGGTTGACTCGCTGCTCTTGAATGGATGCAACAGA
CCAGTCGACGTGTTGTACGTAGACGAGGCGTTTGCGTGCCACTCTGGAACGCTACTTGCT
TTGATCGCCTTGGTGAGACCAAGGCAGAAAGTTGTACTTTGTGGTGACCCGAAGCAGTGC
GGCTTCTTCAATATGATGCAGATGAAAGTCAACTATAATCACAACATCTGCACCCAAGTG
TACCACAAAAGTATCTCCAGGCGGTGTACACTGCCTGTGACCGCCATCGTGTCATCGTTG
CATTACGAAGGCAAAATGCGCACTACGAATGAGTACAACAAGCCGATTGTAGTGGACACT
ACAGGCTCAACAAAACCTGACCCTGGAGACCTCGTGTTAACGTGCTTCAGAGGGTGGGTT
AAACAACTGCAAATTGACTATCGTGGATACGAGGTCATGACAGCAGCCGCATCCCAAGGG
TTAACCAGAAAAGGAGTTTACGCAGTTAGACAAAAAGTTAATGAAAACCCGCTCTATGCA
TCAACGTCAGAGCACGTCAACGTACTCCTAACGCGTACGGAAGGTAAACTGGTATGGAAG
ACACTTTCCGGCGACCCGTGGATAAAGACGCTGCAGAACCCACCGAAAGGAAACTTCAAA
GCAACTATTAAGGAGTGGGAGGTGGAGCATGCATCAATAATGGCGGGCATCTGCAGTCAC
CAAATGACCTTCGATACATTCCAAAATAAAGCCAACGTTTGTTGGGCTAAGAGCTTGGTC
CCTATCCTCGAAACAGCGGGGATAAAACTAAATGATAGGCAGTGGTCTCAGATAATTCAA
GCCTTCAAAGAAGACAAAGCATACTCACCTGAAGTAGCCCTGAATGAAATATGTACGCGC
ATGTATGGGGTGGATCTAGACAGCGGGCTATTTTCTAAACCGTCGGTGTCTGTGTATTAC
GCGGATAACCACTGGGATAATAGGCCTGGAGGGAAAATGTTCGGATTTAACCCCGAGGCA
GCATCCATTCTAGAAAGAAAGTACCCATTCACAAAAGGGAAGTGGAACATCAACAAGCAG
ATCTGCGTGACTACCAGGAGGATAGAAGACTTTAACCCTACCACCAACATCATACCGGCC
AACAGGAGACTACCACACTCATTAGTGGCCGAACACCGCCCAGTAAAAGGGGAAAGAATG
GAATGGCTGGTTAACAAGATAAACGGCCACCACGTGCTCCTGGTCAGTGGCTATAACCTT
GCACTGCCTACTAAGAGAGTCACTTGGGTAGCGCCGTTAGGTGTCCGCGGAGCGGACTAC
ACATACAACCTAGAGTTGGGTCTGCCAGCAACGCTTGGTAGGTATGACCTTGTGGTCATA
AACATCCACACACCTTTTCGCATACACCATTACCAACAGTGCGTCGACCACGCAATGAAA
CTGCAAATGCTCGGGGGTGACTCATTGAGACTGCTCAAACCGGGCGGCTCTCTATTGATC
AGAGCATATGGTTACGCAGATAGAACCAGTGAACGAGTCATCTGCGTATTGGGACGCAAG
TTTAGATCGTCTAGAGCGTTGAAACCACCATGTGTCACCAGCAACACTGAGATGTTTTTC
CTATTCAGCAACTTTGACAATGGCAGAAGGAATTTCACAACTCATGTCATGAACAATCAA
CTGAATGCAGCCTTCGTAGGACAGGTCACCCGAGCAGGATGTGCACCGTCGTACCGGGTA
AAACGCATGGACATCGCGAAGAACGATGAAGAGTGCGTAGTCAACGCCGCTAACCCTCGC
GGGTTACCGGGTGACGGTGTTTGCAAGGCAGTATACAAAAAATGGCCGGAGTCCTTTAAG
AACAGTGCAACACCAGTGGGAACCGCAAAAACAGTTATGTGCGGTACGTATCCAGTAATC
CACGCTGTTGGACCAAACTTCTCTAATTATTCGGAGTCTGAAGGGGACCGGGAATTGGCA
GCTGCCTATCGAGAAGTCGCAAAGGAAGTAACTAGGCTGGGAGTAAATAGTGTAGCTATA
CCTCTCCTCTCCACAGGTGTATACTCAGGAGGGAAAGACAGGCTGACCCAGTCACTGAAC
CACCTCTTTACAGCCATGGACTCGACGGATGCAGACGTGGTCATCTACTGCCGCGACAAA
GAATGGGAGAAGAAAATATCTGAGGCCATACAGATGCGGACCCAAGTAGAGCTGCTGGAT
GAGCACATCTCCATAGACTGCGATATTGTTCGCGTGCACCCTGACAGCAGCTTGGCAGGC
AGAAAAGGATACAGCACCACGGAAGGCGCACTGTACTCATATCTAGAAGGGACCCGTTTT
CATCAGGCGGCTGTGGATATGGCGGAGATACATACTATGTGGCCAAAGCAAACAGAGGCC
AATGAGCAAGTCTGCCTATATGCCCTGGGGGAAAGTATTGAATCGATCAGGCAGAAATGC
CCGGTGGATGATGCAGACGCATCATCTCCCCCCAAAACTGTCCCGTGCCTTTGCCGTTAC
GCTATGACTCCAGAACGCGTCACCCGGCTTCGCATGAACCACGTCACAAGCATAATTGTG
TGTTCTTCGTTTCCCCTCCCAAAGTACAAAATAGAAGGAGTGCAAAAAGTCAAATGCTCT
AAGGTAATGCTATTTGACCATAACGTGCCATCGCGCGTAAGTCCAAGGGAATATAGATCT
TCCCAGGAGTCTGCACAGGAGGCGAGTACAATCACGTCACTGACGCATAGTCAATTCGAC
CTAAGCGTTGATGGCGAGATACTGCTCGTCCCGTCAGACCTGGATGCTGACGCCCCAGCC
CTAGAACCAGCACTAGACGACGGGGCGACACACACGCTGCCATCCACAACCGGAAACCTT
GCGGCCGTGTCTGACTGGGTAATGAGCACCGTACCTGTCGCGCCGCCCAGAAGAAGGCGA
GGGAGAAACCTGACTGTGACATGTGACGAGAGAGAAGGGAATATAACACCCATGGCTAGC
GTCCGATTCTTTAGGGCAGAGCTGTGTCCGGTCGTACAAGAAACAGCGGAGACGCGTGAC
ACAGCAATGTCTCTTCAGGCACCACCGAGTACCGCCACGGAACCGAATCATCCGCCGATC
TCCTTCGGAGCATCAAGCGAGACGTTCCCCATTACATTTGGGGACTTCAACGAAGGAGAA
ATCGAAAGCTTGTCTTCTGAGCTACTAACTTTCGGAGACTTCTTACCAGGAGAAGTGGAT
GACTTGACAGACAGCGACTGGTCCACGTGCTCAGACACGGACGACGAGTTATGACTAGAC
AGGGCAGGTGGGTATATATTCTCGTCGGACACCGGTCCAGGTCATTTACAACAGAAGTCA
GTACGCCAGTCAGTGCTGCCGGTGAACACCCTGGAGGAAGTCCACGAGGAGAAGTGTTAC
CCACCTAAGCTGGATGAAGCAAAGGAGCAACTATTACTTACGAAACTCCAGGAGAGTGCA
TCCATGGCCAACAGAAGCAGGTATCAGTCGCGCAAAGTAGAAAACATGAAAGCAGCAATC
ATCCAGAGACTAAAGAGTGGCTGTAGACTATACTTAATGTCAGAGACCCCAAAAGTCCCT
ACTTACCGGACTACATATCCGGCGCCTGTGTACTCGCCTCCGATCAACGTCCGATTGTCC
AATCCCGAGTCCGCAGTGGCAGCATGCAATGAGTTCTTAGCTAGAAACTATCCAACTGTC
TCGTCATACCAAATTACCGACGAGTATGATGCATATCTAGACATGGTGGACGGGTCGGAG
AGTTGCCTGGACCGAGCGACATTTAATCCGTCAAAACTCAGGAGCTACCCGAAACAGCAC
GCTTACCACGCGCCCTCCATCAGAAGCGCTGTACCGTCCCCATTCCAGAACACACTACAG
AATGTACTGGCAGCAGCCACGAAAAGAAACTGCAACGTCACACAGATGAGGGAATTACCC
ACTTTGGACTCAGCAGTATTCAACGTGGAGTGTTTCAAAAAATTCGCATGCAACCAAGAA
TACTGGGAAGAATTTGCTGCCAGCCCTATTAGGATAACAACTGAGAATTTAGCAACCTAT
GTTACTAAACTAAAAGGGCCAAAAGCAGCAGCGCTATTCGCAAAAACCCATAATCTACTG
CCACTACAGGAAGTACCAATGGATAGGTTCACAGTAGATATGAAAAGGGACGTGAAGGTG
ACTCCTGGTACAAAGCATACAGAGGAAAGACCTAAGGTGCAGGTTATACAGGCGGCTGAA
CCCTTGGCGACAGCATACCTATGTGGGATTCACAGAGAGCTGGTTAGGAGGCTGAACGCC
GTCCTCCTACCCAATGTACATACACTATTTGACATGTCTGCCGAGGATTTCGATGCCATC
ATAGCCGCACACTTTAAGCCAGGAGACACTGTTTTGGAAACGGACATAGCCTCCTTTGAT
AAGAGCCAAGACGATTCGCTTGCGCTTACTGCTTTGATGCTGTTAGAGGATTTAGGGGTA
GATCACTCCCTGCTGGACTTGATAGAGGCTGCTTTCGGAGAGATTTCCAGCTGTCACCTA
CCGACAGGTACGCGCTTCAAGTTCGGCGCCATGATGAAATCAGGTATGTTCCTAACTCTG
TTCGTCAACACATTGTTAAACATCACCATCGCCAGCCGAGTGCTGGAAGATCGTTTGACA
AAATCCGCGTGCGCGGCCTTCATCGGCGACGACAACATAATACATGGAGTCGTCTCCGAT
GAATTGATGGCAGCCAGATGTGCCACTTGGATGAACATGGAAGTGAAGATCATAGATGCA
GTTGTATCCTTGAAAGCCCCTTACTTTTGTGGAGGGTTTATACTGCACGATACTGTGACA
GGAACAGCTTGCAGAGTGGCAGACCCGCTAAAAAGGCTTTTTAAACTGGGCAAACCGCTA
GCGGCAGGTGACGAACAAGATGAAGATAGAAGACGAGCGCTGGCTGACGAAGTGATCAGA
TGGCAACGAACAGGGCTAATTGATGGGCTGGAGAAAGCGGTATACTCTAGGTACGAAGTG
CAGGGTATATCAGTTGTGGTAATGTCCATGGCCACCTTTGCAAGCTCCAGATCCAATTTC
GAGAAGCTCAGAGGACCCGTCATAACTTTGTACGGCGGTCCT---
>ABU93704
ATGGATCCT---GTGTACGTGGACATAGACGCTGACAGCGCCTTTTTGAAGGCCCTGCAA
CGTGCGTACCCCATGTTTGAGGTGGAACCAAGGCAGGTCACACCGAATGACCATGCTAAT
GCTAGAGCGTTCTCGCATCTAGCTATAAAACTAATAGAGCAGGAAATTGACCCCGACTCA
ACCATCCTGGATATCGGCAGTGCGCCAGCAAGGAGGATGATGTCGGACAGGAAGTACCAC
TGCGTCTGCCCGATGCGCAGTGCGGAAGATCCCGAGAGACTCGCCAATTATGCGAGAAAG
CTAGCATCTGCCGCAGGAAAAGTCCTGGACAGAAACATCTCTGGAAAGATCGGGGACTTA
CAAGCAGTAATGGCCGTGCCAGACACGGAGACGCCAACATTCTGCTTACACACAGACGTC
TCATGTAGACAGAGAGCAGACGTCGCTATATACCAAGACGTCTATGCTGTACACGCACCC
ACGTCGCTATACCACCAGGCGATTAAAGGGGTCCGAGTGGCGTACTGGGTTGGGTTCGAC
ACAACCCCGTTCATGTACAATGCCATGGCGGGTGCCTACCCCTCATACTCGACAAACTGG
GCAGATGAGCAGGTACTGAAGGCTAAGAACATAGGATTATGTTCAACAGACCTGACGGAA
GGTAGACGAGGCAAGTTGTCTATTATGAGAGGGAAAAAGCTAAAACCGTGCGACCGTGTG
CTGTTCTCAGTAGGGTCAACGCTCTACCCGGAAAGCCGCAAGCTACTTAAGAGCTGGCAC
CTGCCATCGGTGTTCCATTTAAAGGGCAAACTCAGCTTCACATGCCGCTGTGATACAGTG
GTTTCGTGTGAGGGCTACGTCGTTAAGAGAATAACGATGAGCCCAGGCCTTTATGGAAAA
ACCACAGGGTATGCGGTAACCCACCACGCAGACGGATTCCTGTTGTGCAAGACTACCGAC
ACGGTTGACGGCGAAAGAGTGTCATTCTCGGTGTGCACATACGTGCCGGCGACCATTTGT
GATCAAATGACCGGCATCCTTGCTACAGAAGTCACGCCGGAGGATGCACAGAAGCTGTTG
GTGGGGCTGAACCAGAGAATAGTGGTTAACGGCAGAACGCAACGGAATACGAACACCATG
AAAAATTATCTGCTTCCCGTGGTCGCCCAAGCCTTCAGTAAGTGGGCAAAGGAGTGCCGG
AAAGACATGGAAGATGAAAAACTCCTGGGGGTCAGAGAAAGAACACTGACCTGCTGCTGT
CTATGGGCATTCAAGAAGCAGAAAACACACACGGTCTACAAGAGGCCTGATACCCAGTCA
ATTCAGAAGGTTCAGGCCGAGTTTGACAGCTCTGTGGTACCGAGTCTGTGGTCGTCCGGG
TTGTCAATCCCTTTGAGGACTAGAATCAAATGGTTGTTAAGCAAGGTGCCAAAAACCGAC
CTGATCCCATACAGCGGAGACGCCCGAGAAGCCCGGGACGCAGAAAAAGAAGCAGAGGAA
GAACGAGAAGCAGAACTGACTCGCGAAGCCCTACCACCTCTACAGGCAGCACAGGAAGAT
GTTCAGGTCGAAATCGACGTGGAACAGCTTGAGGACAGAGCGGGTGCAGGAATAATAGAG
ACTCCGAGAGGAGCTATCAAAGTTACTGCCCAACCAACAGACCACGTCGTGGGAGAGTAC
CTGGTACTCTCCCCGCAGACCGTACTACGTAGCCAGAAGCTCAGTCTGATTCACGCTTTG
GCGGAGCAAGTGAAGACGAGCACGCACAACGGACGAGCAGGGAGGTATGCGGTCGAAGCG
TACGACGGCCGAGTCCTAGTGCCCTCAGGCTATGCAATCTCGCCTGAAGACTTCCAGAGT
CTAAGCGAAAGCGCAACGATGGTGTATAACGAAAGAGAGTTCGTAAACAGAAAGCTACAC
CATATTGCGATGCACGGACCAGCCCTGAACACCGACGAAGAGTCATATGAGCTGGTGAGG
GCAGAGAGGACAGAACACGAGTACGTCTACGACGTGGATCAGAGAAGATGCTGTAAGAAG
GAAGAAGCCGCAGGACTGGTACTGGTGGGCGACTTGACTAATCCGCCCTACCACGAATTC
GCATATGAAGGGCTAAAAATCCGCCCTGCCTGCCCATACAAAATTGCAGTCATAGGAGTC
TTCGGAGTACCGGGATCTGGCAAGTCAGCTATTATCAAGAACCTAGTTACCAGGCAGGAC
CTGGTGACTAGCGGAAAGAAAGAAAACTGCCAAGAAATCACCACCGACGTGATGAGACAG
AGAGGTCTAGAGATATCTGCACGTACGGTTGACTCGCTGCTCTTGAATGGATGCAACAGA
CCAGTCGACGTGTTGTACGTAGACGAGGCGTTTGCGTGCCACTCTGGAACGCTACTTGCT
TTGATCGCCTTGGTGAGACCAAGGCAGAAAGTTGTACTTTGTGGTGACCCGAAGCAGTGC
GGCTTCTTCAATATGATGCAGATGAAAGTCAACTATAATCACAACATCTGCACCCAAGTG
TACCACAAAAGTATCTCCAGGCGGTGTACACTGCCTGTGACCGCCATTGTGTCATCGTTG
CATTACGAAGGCAAAATGCGCACTACGAATGAGTACAACAAGCCGATTGTAGTGGACACT
ACAGGCTCAACAAAACCTGACCCTGGAGACCTCGTGTTAACGTGCTTCAGAGGGTGGGTT
AAACAACTGCAAATTGACTATCGTGGATACGAGGTCATGACAGCAGCCGCATCCCAAGGG
TTAACCAGAAAAGGAGTTTACGCAGTTAGACAAAAAGTTAATGAAAACCCGCTCTATGCA
TCAACGTCAGAGCACGTCAACGTACTCCTAACGCGTACGGAAGGTAAACTGGTATGGAAG
ACACTTTCCGGCGACCCGTGGATAAAGACGCTGCAGAACCCACCGAAAGGAAACTTCAAA
GCAACTATTAAGGAGTGGGAGGTGGAGCATGCATCAATAATGGCGGGCATCTGCAGTCAC
CAAATGACCTTCGATACATTCCAAAATAAAGCCAACGTTTGTTGGGCTAAGAGCTTGGTC
CCTATCCTCGAAACAGCGGGGATAAAACTAAATGATAGGCAGTGGTCTCAGATAATTCAA
GCCTTCAAAGAAGACAAAGCATACTCACCTGAAGTAGCCCTGAATGAAATATGTACGCGC
ATGTATGGGGTGGATCTAGACAGCGGGCTATTTTCTAAACCGTTGGTGTCTGTGTATTAC
GCGGATAACCACTGGGATAATAGGCCTGGAGGGAAAATGTTCGGATTTAACCCCGAGGCA
GCATCCATTCTAGAAAGAAAGTATCCATTCACAAAAGGGAAGTGGAACATCAACAAGCAG
ATCTGCGTGACTACCAGGAGGATAGAAGACTTTAACCCTACCACCAACATCATACCGGCC
AACAGGAGACTACCACACTCATTAGTGGCCGAACACCGCCCAGTAAAAGGGGAAAGAATG
GAATGGNTGGTTAACAAGATAAACGGCCACCACGTGCTCCTGGTCAGTGGCTATAACCTT
GCACTGCCTACTAAGAGAGTCACTTGGGTANCGCCGTTAGGTGTCCGCGGAGCGGACTAC
ACATACAACCTANAGTTGGGTCTGCCAGCAACGCTTGGTAGGTATGACCTAGTGGTCATA
AACATCCACACACCTTTTCGCATACACCATTACCAACAGTGCGTCGACCACGCAATGAAA
CTGCAAATGCTCGGGGGTGACTCATTGAGACTGCTCAAACCGGGCGGCTCTCTATTGATC
AGAGCATATGGTTACGCAGATAGAACCAGTGAACGAGTCATCTGCGTATTGGGACGCAAG
TTTAGATCGTCTAGAGCGTTGAAACCACCATGTGTCACCAGCAACACTGAGATGTTTTTC
CTATTCAGCAACTTTGACAATGGCAGAAGGAATTTCACAACTCATGTCATGAACAATCAA
CTGAATGCAGCCTTCGTAGGACAGGTCACCCGAGCAGGATGTGCACCGTCGTACCGGGTA
AAACGCATGGACATCGCGAAGAACGATGAAGAGTGCGTAGTCAACGCCGCTAACCCTCGC
GGGTTACCGGGTGACGGTGTTTGCAAGGCAGTATACAAAAAATGGCCGGAGTCCTTTAAG
AACAGTGCAACACCAGTGGGAACCGCAAAAACAGTTATGTGCGGTACGTATCCAGTAATC
CACGCTGTTGGACCAAACTTCTCTAATTATTCGGAGTCTGAAGGGGACCGGGAATTGGCA
GCTGCCTATCGAGAAGTCGCAAAGGAAGTAACTAGGCTGGGAGTAAATAGTGTAGCTATA
CCTCTCCTCTCCACAGGTGTATACTCAGGAGGGAAAGACAGGCTGACCCAGTCACTGAAC
CACCTCTTTACAGCCATGGACTCGACGGATGCAGACGTGGTCATCTACTGCCGCGACAAA
GAATGGGAGAAGAAAATATCTGAGGCCATACAGATGCGGACCCAAGTAGAGCTGCTGGAT
GAGCACATCTCCATAGACTGCGATATTGTTCGCGTGCACCCTGACAGCAGCTNGGCAGGC
AGAAAAGGATACAGCACCACGGAAGGCGCACTGTACTCATATCTAGAAGGGACCCGTTTT
CATCAGACGGCTGTGGATATGGCGGAGATACATACTATGTGGCCAAAGCAAACAGAGGCC
AATGAGCAAGTCTGCCTATATGCCCTGGGGGAAAGTATTGAATCGATCAGGCAGAAATGC
CCGGTGGATGATGCAGACGCATCATCTCCCCCCAAAACTGTCCCGTGCCTTTGCCGTTAC
GCTATGACTCCAGAACGCGTCACCCGGCTTCGCATGAACCACGTCACAAGCATAATTGTG
TGTTCTTCGTTTCCCCTCCCAAAGTACAAAATAGAAGGAGTGCAAAAAGTCAAATGCTCT
AAGGTAATGCTATTTGACCACAACGTGCCATCGCGCGTAAGTCCAAGGGAATATAGATCT
TCCCAGGAGTCTGCACAGGAGGCGAGTACAATCACGTCACTGACGCATAGTCAATTCGAC
CTAAGCGTTGATGGCGAGATACTGCCCGTCCCGTCAGACCTGGATGCTGACGCCCCAGCC
CTAGAACCAGCACTAGACGACGGGGTGACACACACGCTGCCATCCACAACCGGAAACCTT
GCGGCCGTGTCTGATTGGGTAATGAGCACCGTACCTGTCGCGCCGCCCAGAAGAAGGCGA
GGGAGAAACCTGACTGTGACATGTGACGAGAGAGAAGGGAATATAACACCCATGGCTAGC
GTCCGATTCTTTAGGGCAGAGCTGTGTCCGGTCGTACAAGAAACAGCGGAGACGCGTGAC
ACAGCAATGTCTCTTCAGGCACCACCGAGTACCGCCACGGAACCGAATCATCCGCCGATC
TCCTTCGGAGCATCAAGCGAGACGTTCCCCATTACATTTGGGGACTTCAACGAAGGAGAA
ATCGAAAGCTTGTCTTCTGAGCTACTAACTTTCGGAGACTTCTTACCAGGAGAAGTGGAT
GACTTGACAGACAGCGACTGGTCCACGTGCTCAGACACGGACGACGAGTTACGACTAGAC
AGGGCAGGTGGGTATATATTCTCGTCGGACACCGGTCCAGGTCATTTACAACAGAAGTCA
GTACGCCAGTCAGTGCTGCCGGTGAACACCCTGGAGGAAGTCCACGAGGAGNAGTGTTAC
CCACCTAAGCTGGATGAAGCAAAGGAGCAACTATTACTTAAGAAACTCCAGGAGAGTGCA
TCCATGGCCAACAGAAGCAGGTATCAGTCGCGCAAAGTAGAAAACATGAAAGCAGCAATC
ATCCAGAGACTAAAGAGAGGCTGTAGACTATACTTAATGTCAGAGACCCCAAAAGTCCCT
ACTTACCGGACTACATATCCGGCGCCTGTGTACTCGCCTCCGATCAACGTCCGATTGTCC
AATCCCGAGTCCGCAGTGGCAGCATGCAATGAGTTCTTAGCTAGAAACTATCCAACTGTC
TCATCATACCAAATTACCGACGAGTATGATGCATATCTAGACATGGTGGACGGGTCGGAG
AGTTGCCTGGACCGAGCGACATTCAATCCGTCAAAACTCAGGAGCTACCCGAAACAGCAC
GCTTACCACGCGCCCTCCATCAGAAGCGCTGTACCGTCCCCATTCCAGAACACACTACAG
AATGTACTGGCAGCAGCCACGAAAAGAAACTGCAACGTCACACAGATGAGGGAATTACCC
ACTTTGGACTCAGCAGTATTCAACGTGGAGTGTTTCAAAAAATTCGCATGCAACCAAGAA
TACTGGGAAGAATTTGCTGCCAGCCCTATTAGGATAACAACTGAGAATTTAGCAACCTAT
GTTACTAAACTAAAAGGGCCAAAAGCAGCAGCGCTATTCGCAAAAACCCATAATCTACTG
CCACTACNGGAAGTACCAATGGATAGGTTCACAGTAGATATGAAAAGGGACGTAAAGGTG
ACTCCTGGTACAAAGCATACAGAGGAAAGACCTAAGGTGCAGGTTATACAGGCGGCTGAA
CCCTTGGCGACAGCATACCTATGTGGGATTCACAGAGAGCTGGTTAGGAGGCTGAACGCC
GTCCTCCTACCCAATGTACATACACTATTTGACATGTCTGCCGAGGATTTCGATGCCATC
ATAGCCGCACACTTTAAGCCAGGAGACACTGTTTTGGAAACGGACATAGCCTCCTTTGAT
AAGAGCCAAGATGATTCACTTGCGCTTACTGCTTTGATGCTGTTAGAGGATTTAGGGGTG
GATCACTCCCTGCTGGACTTGATAGAGGCTGCTTTCGGAGAGATTTCCAGCTGTCACCTA
CCGACAGGTACGCGCTTCAAGTTCGGCGCCATGATGAAATCAGGTATGTTCCTAACTCTG
TTCGTCAACACATTGTTAAACATCACCATCGCCAGCCGAGTGCTGGAAGATCGTCTGACA
AAATCCGCGTGCGCGGCCTTCATCGGCGACGACAACATAATACATGGAGTCGTCTCCGAT
GAATTGATGGCAGCCAGATGTGCCACTTGGATGAACATGGAAGTGAAGATCATAGATGCA
GTTGTATCCTTGAAAGCCCCTTACTTTTGTGGAGGGTTTATACTGCACGATACTGTGACA
GGAACAGCTTGCAGAGTGGCAGACCCGCTAAAAAGGCTTTTTAAACTGGGCAAACCGCTA
GCGGCAGGTGACGAACAAGATGAAGATAGAAGACGAGCGCTGGCTGACGAAGTGATCAGA
TGGCAACGAACAGGGCTAATTGATGAGCTGGAGAAAGCGGTATACTCTAGGTACGAAGTG
CAGGGTATATCAGTTGTGGTAATGTCCATGGCCACCTTTGCAAGCTCCAGATCCAACTTC
GAGAAGCTCAGAGGACCCGTCATAACTTTGTACGGCGGTCCTAAA
>ACZ98836
ATGGATCCT---GTGTACGTGGACATAGACGCTGACAGCGCCTTTTTGAAGGCCCTGCAA
CGTGCGTACCCCATGTTTGAGGTGGAACCAAGGCAGGTCACACCGAATGACCATGCTAAT
GCTAGAGCGTTCTCGCATCTAGCTATAAAACTAATAGAGCAGGAAATTGACCCCGACTCA
ACCATCCTGGATATCGGCAGTGCGCCAGCAAGGAGGATGATGTCGGACAGGAAGTACCAC
TGCGTCTGCCCGATGCGCAGTGCGGAAGATCCCGAGAGACTCGCTAATTATGCGAGAAAG
CTAGCATCTGCCGCAGGAAAAGTCCTGGACAGAAACATCTCTGGAAAGATCGGGGACTTA
CGAGCAGTAATGGCCGTGCCAGACAAGGAGACGCCAACATTCTGCTTACACACAGACGTC
TCATGCAGACAGAGAGCAGACGTCGCTATATACCAAGACGTCTATGCTGTACACGCACCC
ACGTCGCTATACCACCAGGCGATTAAAGGGGTCCGAGTGGCGTACTGGGTTGGGTTCGAC
ACAACCCCGTTCATGTACAATGCCATGGCGGGTGCCTACCCCTCATACTCGACAAACTGG
GCAGATGAGCAGGTACTGAAGGCTAAGAACATAGGATTATGTTCAACAGACCTGACGGAA
GGTAGACGAGGCAAGTTGTCTATTATGAGAGGGAAAAAGCTAAAACCGTGCGACCGTGTG
CTGTTCTCAGTAGGGTCAACGCTCTACCCGGAAAGCCGCAAGCTACTTAAGAGCTGGCAC
CTGCCATCGGTGTTCCATTTAAAGGGCAAACTTAGCTTCACATGCCGCTGTGATACAGTG
GTTTCGTGTGAGGGCTACGTCGTTAAGAGAATAACGATGAGCCCAGGCCTTTATGGAAAA
ACCACAGGGTATGCGGTAACCCACCACGCAGACGGATTTCTGATGTGCAAGACTACCGAC
ACGGTTGACGGCGAAAGAGTGTCATTCTCGGTGTGCACATACGTGCCGGCGACCATTTGT
GATCAAATGACCGGCATCCTTGCTACAGAAGTCACGCCGGAGGATGCACAGAAGCTGTTG
GTGGGGCTGAACCAGAGAATAGTGGTTAACGGCAGAACGCAACGGAATATGAACACCATG
AAAAATTATCTGCTTCCCGTGGTCGCCCAAGCCTTCAGTAAGTGGGCAAAGGAGTGCCGG
AAAGACATGGAAGATGAAAAACTCCTGGGGGTCAGAGAAAGAACACTGACCTGCTGCTGT
CTATGGGCATTCAAGAAGCAGAAAACACACACGGTCTACAAGAGGCCTGATACCCAGTCA
ATTCAGAAGGTTCAGGCCGAGTTTGACAGCTTTGTGGTACCGAGTCTGTGGTCGTCCGGG
TTGTCAATCCCTTTGAGGACTAGAATCAAATGGTTGTTAAGTAAGGTGCCAAAAACCGAC
CTGATCCCATACAGCGGAGACGCCCGAGAAGCCCGGGACGCAGAAAAAGAAGCAGAGGAA
GAACGAGAAGCAGAACTGACTCGCGAAGCCCTACCACCTCTACAGGCAGCACAGGAAGAT
GTTCAGGTCGAAATCGACGTGGAACAGCTTGAGGACAGAGCGGGCGCAGGAATAATAGAG
ACTCCGAGAGGAGCTATCAAAGTTACTGCCCAACCAACAGACCACGTCGTGGGAGAGTAC
CTGGTACTCTCCCCGCAGACCGTACTACGTAGCCAGAAGCTCAGTCTGATTCACGCTTTG
GCGGAGCAAGTGAAGACGTGCACGCACAACGGACGAGCAGGGAGGTATGCGGTCGAAGCG
TACGACGGCCGAGTCCTAGTGCCCTCAGGCTATGCAATCTCGCCTGAAGACTTCCAGAGT
CTAAGCGAAAGCGCAACGATGGTGTATAACGAAAGAGAGTTCGTAAACAGAAAGCTACAC
CATATTGCGATGCACGGACCGGCCCTGAACACCGACGAAGAGTCGTATGAGCTGGTGAGG
GCAGAGAGGACAGAACACGAGTACGTCTACGACGTGGATCAGAGAAGATGCTGTAAGAAG
GAAGAAGCCGCAGGACTGGTACTGGTGGGCGACTTGACTAATCCGCCCTACCACGAATTC
GCATATGAAGGGCTAAAAATCCGCCCTGCCTGCCCATACAAAATTGCAGTCATAGGAGTC
TTCGGAGTACCGGGATCTGGCAAGTCAGCTATTATCAAGAACCTAGTTACCAGGCAGGAC
CTGGTGACTAGCGGAAAGAAAGAAAACTGCCAAGAAATCACCACCGACGTGATGAGACAG
AGAGGTCTAGAGATATCTGCACGTACGGTTGACTCGCTGCTCTTGAATGGATGCAACAGA
CCAGTCGACGTGTTGTACGTAGACGAGGCGTTTGCGTGCCACTCTGGAACGCTACTTGCT
TTGATCGCCTTGGTGAGACCAAGGCAGAAAGTTGTACTTTGTGGTGACCCGAAGCAGTGC
GGCTTCTTCAATATGATGCAGATGAAAGTCAACTATAATCACAACATCTGCACCCAAGTG
TACCACAAAAGCATCTCCAGGCGGTGTACACTGCCTGTGACCGCCATTGTGTCATCGTTG
CATTACGAAGGCAAAATGCGCACTACGAATGAGTACAACAAGCCGATTGTAGTGGACACT
ACAGGCTCAACAAAACCTGACCCTGGAGACCTCGTGTTAACGTGCTTCAGAGGGTGGGTT
AAACAACTGCAAATTGACTATCGTGGATACGAGGTCATGACAGCAGCCGCATCCCAAGGG
TTAACCAGAAAAGGAGTTTACGCAGTTAGACAAAAAGTTAATGAAAACCCGCTCTATGCA
TCAACGTCAGAGCACGTCAACGTACTCCTAACGCGTACGGAAGGTAAACTGGTATGGAAG
ACACTTTCCGGCGACCCGTGGATAAAGACGCTGCAGAACCCACCGAAAGGAAACTTCAAA
GCAACTATTAAGGAGTGGGAGGTGGAGCATGCATCAATAATGGCGGGCATCTGCAGTCAC
CAAATGACCTTCGATACATTCCAAAATAAAGCCAACGTTTGTTGGGCTAAGAGCTTGGTC
CCTATCCTCGAAACAGCGGGGATAAAACTAAATGATAGGCAGTGGTCTCAGATAATTCAA
GCCTTCAAAGAAGACAAAGCATACTCACCTGAAGTAGCCCTGAATGAAATATGTACGCGC
ATGTATGGGGTGGATCTAGACAGCGGGCTATTTTCTAAACCGTTGGTGTCTGTGTATTAC
GCGGATAACCACTGGGATAATAGGCCTGGAGGGAAAATGTTCGGATTTAACCCCGAGGCA
GCATCCATTCTAGAAAGAAAGTATCCATTCACAAAAAGGAAGTGGAACATCAACAAGCAG
ATCTGCGTGACTACCAGGAGGATAGAAGACTTTAACCCTACCACCAACATCATACCGGCC
AACAGGAGACTACCACACTCATTAGTGGCCGAACACCGCCCAGTAAAAGGGGAAAGAATG
GAATGGCTGGTTAACAAGATAAGCGGCCACCACGTGCTCCTGGTCAGTGGCTATAACCTT
GCACTGCCTACTAAGAGAGTCACTTGGGTAGCGCCGTTAGGTGTCCGCGGAGCGGACTAC
ACATACAACCTAGAGTTGGGTCTGCCAGCAACGCTTGGTAGGTATGACCTTGTGGTCATA
AACATCCACACACCTTTTCGCATACACCATTACCAACAGTGCGTCGACCACGCAATGAAA
CTGCAAATGCTCGGGGGTGACTCATTGAGACTGCTCAAACCGGGCGGCTCTCTATTGATC
AGAGCATATGGTTACGCAGATAGAACCAGTGAACGAGTCATCTGCGTATTGGGACGCAAG
TTTAGATCGTCTAGAGCGTTGAAACCACCATGTGTCACCAGCAACACTGAGATGTTTTTC
CTATTCAGCAACTTTGACAATGGCAGAAGGAATTTCACAACTCATGTCATGAACAATCAA
CTGAATGCAGCCTTCGTAGGACAGGTCACCCGAGCAGGATGTGCACCGTCGTACCGGGTA
AAACGCATGGACATCGCGAAGAACGATGAAGAGTGCGTAGTCAACGCCGCTAACCCTCGC
GGGTTACCGGGTGACGGTGTTTGCAAGGCAGTATACAAAAAATGGCCGGAGTCCTTTAAG
AACAGTGCAACACCAGTGGGAACCGCAAAAACAGTTATGTGCGGTACGTATCCAGTAATC
CACGCTGTTGGACCAAACTTCTCTAATTATTCGGAGTCTGAAGGGGACCGGGAATTGGCA
GCTGCCTATCGAGAAGTCGCAAAGGAAGTAACTAGGCTGGGAGTAAATAGTGTAGCTATA
CCTCTCCTCTCCACAGGTGTATACTCAGGAGGGAAAGACAGGCTGACCCAGTCACTGAAC
CACCTCTTTACAGCCATGGACTCGACGGATGCAGACGTGGTCATCTACTGCCGCGACAAA
GAATGGGAGAAGAAAATATCTGAGGCCATACAGATGCGGACCCAAGTAGAGCTGCTGGAT
GAGCACATCTCCATAGACTGCGATATTGTTCGCGTGCACCCTGACAGCAGCTTGGCAGGC
AGAAAAGGATACAGCACCACGGAAGGCGCACTGTACTCATATCTAGAAGGGACCCGTTTT
CATCAGACGGCTGTGGATATGGCGGAGATACATACTATGTGGCCAAAGCAAACAGAGGCC
AATGAGCAAGTCTGCCTATATGCCCTGGGGGAAAGTATTGAATCGATCAGGCAGAAATGC
CCGGTGGATGATGCAGACGCATCATCTCCCCCCAAAACTGTCCCGTGCCTTTGCCGTTAC
GCTATGACTCCAGAACGCGTCACCCGGCTTCGCATGAACCACGTCACAAGCATAATTGTG
TGTTCTTCGTTTCCCCTCCCAAAGTACAAAATAGAAGGAGTGCAAAAAGTCAAATGCTCT
AAGGTAATGCTATTTGACCACAACGTGCCATCGCGCGTAAGTCCAAGGGAATATAGATCT
TCCCAGGAGTCTGCACAGGAGGCGAGTACAATCACGTCACTGACGCATAGTCAATTCGAC
CTAAGCGTTGATGGCGAGATACTGCCCGTCCCGTCAGACCTGGATGCTGACGCCCCAGCC
CTAGAACCAGCACTAAACGACGGGGCGACACACACGCTGCCATCCACAACCGGAAACCTT
GCGGCCGTGTCTGACTGGGTAATGAGCACCGTACCTGTCGCGCCGCCCAGAAGAAGGCGA
GGGAGAAACCTGACTGTGACATGTGACGAGAGAGAAGGGAATATAACACCCATGGCTAGC
GTCCGATTCTTTAGGGCAGAGCTGTGTCCGGTCGTACAAGAAACAGCGGAGACGCGTGAC
ACAGCAATGTCTCTTCAGGCACCACCGAGTACCGCCACGGAACCGAATCATCCGCCGATC
TCCTTCGGAGCATCAAGCGAGACGTTCCCCATTACATTTGGGGACTTCAACGAAGGAGAA
ATCGAAAGCTTGTCTTCTGAGCTACTAACTTTCGGAGACTTCTTACCAGGAGAAGTGGAT
GACTTGACAGACAGCGACTGGTCCACGTGCTCAGACACGGACGACGAGTTATGACTAGAC
AGGGCAGGTGGGTATATATTCTCGTCGGACACCGGTCCAGGTCATTTACAACAGAAGTCA
GTACGCCAGTCAGTGCTGCCGGTGAACACCCTGGAGGAAGTCCACGAGGAGAAGTGTTAC
CCACCTAAGCTGGATGAAGCAAAGGAGCAACTATTACTTAAGAAACTCCAGGAGAGTGCA
TCCATGGCCAACAGAAGCAGGTATCAGTCGCGCAAAGTAGAAAACATGAAAGCAGCAATC
ATCCAGAGACTAAAGAGAGGCTGTAGACTATACTTAATGTCAGAGACCCCAAAAGTCCCT
ACTTACCGGACTACATATCCGGCGCCTGTGTACTCGCCTCCGATCAACGTCCGATTGTCC
AATCCCGAGTCCGCAGTGGCAGCATGCAATGAGTTCTTAGCTAGAAACTATCCAACTGTC
TCATCATACCAAATTACCGACGAGTATGATGCATATCTAGACATGGTGGACGGGTCGGAG
AGTTGCCTGGACCGAGCGACATTCAATCCGTCAAAACTCAGGAGCTACCCGAAACAGCAC
GCTTACCACGCGCCCTCCATCAGAAGCGCTGTACCGTCCCCATTCCAGAACACACTACAG
AATGTACTGGCAGCAGCCACGAAAAGAAACTGCAACGTCACACAGATGAGGGAATTACCC
ACTTTGGACTCAGCAGTATTCAACGTGGAGTGTTTCAAAAAATTCGCATGCAACCAAGAA
TACTGGGAAGAATTTGCTGCCAGCCCTATTAGGATAACAACTGAGAATTTAGCAACCTAT
GTTACTAAACTAAAAGGGCCAAAAGCAGCAGCGCTATTCGCAAAAACCCATAATCTACTG
CCACTACAGGAAGTACCAATGGATAGGTTCACAGTAGATATGAAAAGGGACGTGAAGGTG
ACTCCTGGTACAAAGCATACAGAGGAAAGACCTAAGGTGCAGGTTATACAGGCGGCTGAA
CCCTTGGCGACAGCATACCTATGTGGGATTCACAGAGAGCTGGTTAGGAGGCTGAACGCC
GTCCTCCTACCCAATGTTCATACACTATTTGACATGTCTGCCGAGGATTTCGATGCCATC
ATAGCCGCACACTTTAAGCCAGGAGACACTGTTTTGGAAACGGACATAGCCTCCTTTGAT
AAGAGCCAAGATGATTCACTTGCGCTTACTGCTTTGATGCTGTTAGAGGATTTAGGGGTG
[truncated: 741,439 more chars]
