# Supplementary material for: FRESCo: finding regions of excess synonymous constraint in diverse viruses
Source: Genome Biol. 2015 Feb 17;16(1):38. doi: 10.1186/s13059-015-0603-7 (PMC4376164; doi:10.1186/s13059-015-0603-7)
Supplement: Additional file 4: — Sequence alignments (zip folder of FASTA alignments). [file 13059_2015_603_MOESM4_ESM.zip › alignments/CucumberMV/VP1a.fa.revtrans]

>BAH70358
ATGGCGACGTCCTCGTTCAATATCAATGAATTGGTAGCCTCCCACGGCGATAAAGGACTACTCGCGACCGCCCTCGTTGATAAGACAGCTCATGAGCAGCTCGAGGAGCAATTACAGCATCAACGTAGGGGCCGTAAGGTCTACATCCGAAACGTTTTGGGTGTAAAGGATTCCGAGGTCATCCGGAATCGGTATGGAGGAAAGTACGACCTCCATCTTACCCAGCAGGAGTTTGCTCCCCACGGCCTAGCTGGTGCCCTCCGCTTGTGTGAAACTCTCGATTGTCTAGACTCTTTCCCTTCATCAGGTCTGCGGCAGGACCTTGTCTTAGACTTCGGAGGAAGTTGGGTCACACATTACCTCCGCGGACATAACGTACACTGCTGTTCCCCTTGTTTGGGTATCCGCGATAAGATGCGCCATGCGGAACGTTTAATGAACATGCGCAAGATCATCTTGAACGATCCACAACAGTTCGATGGTCGGCAGCCGGATTTCTGCACTCAACCGGCTGCGGATTGCAAAGTACAAGCCCACTTTGCTATATCTATTCATGGAGGTTATGATATGGGCTTTAGAGGATTATGTGAAGCGATGAATGCTCACGGAACCACTATTTTGAAGGGAACGATGATGTTCGATGGTGCGATGATGTTTGACGACCACGGTGTAATTCCCGAACTTAATTGTCAGTGGAGGAAGATCCAGAGTGCTTTCTCCGAAACTGAAGACGTCACGCCACTGGTTGGTAAGCTTAATTCCACAGTTTTCTCCCGCGTGAGGAAGTTCAAGACGCTGGTAGCCTTTGATTTCATCAACGAATCTACCATGTCTTATGTTCATGATTGGGAGAACATAAAATCTTTTCTTACGGACCAGACTTATTCGTACCGAGGGATGACTTACGGTATTGAACGCTGCGTTATTCACGCTGGTATTATGACGTACAAGATTATCGGCGTACCTGGGATGTGTCCACCCGAACTCATTCGACATTGTATTTGGTTCCCCTCTATTAAAGACTATGTTGGTCTAAAGATTCCCGCGTCGCAGGACTTGGTTGAGTGGAAAACAGTGCGGATTTTAACGTCAACATTACGTGAGACTGAAGAGATTGCTATGAGGTGTTATAATGATAAGAAAGCGTGGATGGAACAATTCAAGGTTATCCTAGGTGTTCTATCCGCGAAATCATCTACCATTGTCATTAATGGTATGTCCATGCAATCTGGCGAGCGAATAGATATTAATGACTATCATTACATCGGTTTCGCCATTCTTCTTCACACAAAAATGAAGTATGAACAACTTGGAAAAATGTATGATATGTGGAATGCTTCGAGTATTTCGATGTGGTTCACCGCGCTGACTCGCCCGGTGCGCGTGTTTTTCTCCAATGTTGTTCACGCACTATTCCCGACTTTGAGACCCCGCGAGGAAAAAGAATTCCTGATCAAGCTCTCCACCTTCGTGACTTTTAATGAAGAGTGCTCATTTGACGGTGGAGAGGAATGGGACGTGATATCATCCGCTGCACATGTTGCCGCGCAGGCTGTTACCGATGGGAAGATTTTGGCTGCGCAGAAAGCCGAGAAGCTTGCTGAAAAGCTTGCACAACCCGTA---AGAGAGGTATCGGACAGTCCTGAGACGTCATCTCAAACGTCTGATGATAGTGCTGATGTTTGTGGAGAGGAGCGAGAGGTTTCGGAACTCGACTCCTTATCAGCTCAGACGCGTTCCCCCATCACTAGAATTGCCGGAAGAGCTACTGCTATGTTAGAGTATGCTGCTTATGAGAAACAATTACACGACACCACAGTGTCTAATTTAAAACGTATTTGGAACTCGGCGGGCGGTGATGACAAAAGAAACTCCCTCGAGGGCAATCTGAACTTTGTTTTTGATACGTATTTCTCCGTTGATCCTATGGTGAACATTCATTTCTCCACGGGTCGGTGGATGCGTCCTGTGCCCGAGGGTATTGTTTATTCTGTTGGTTATAATGAACGCGGTTTAGGTCCGAAGTCTGATGGAGAGCTTTACATTGTCAATGGTGAATGCGTGATTTCTAACAGTGAGTCTTTATCTACTGTC---ACGCGTTCTCTTCAAGCTCCGACCGGGACCATTAGTCAGGTTGACGGAGTTGCTGGTTGCGGGAAAACCACAGCAATTAAATCCATTTTTGAGCCGTCCACTGACATGATTGTTACCGCGAACAAGAAGTCCGCCCAAGATGTACGTATGGCACTTTTCAATTCGTCGGATTCCAAAGAAGCTTGCGCCTTTGTTCGAACAGCCGATTCCGTCCTACTTAATGAATGTCCGAGTGTTAGTAGGGTTTTGGTTGATGAGGTCGTTTTGCTACACTTTGGTCAATTATGTGCCGTCATGTCTAAGTTGAAGGCTGTGCGAGCTATATGTTTTGGGGATTCGGAGCAGATTGCTTTTTCCTCGCGTGATGCCTCCTTTGACATGCGTTTCTCTAAGATTATTCCTGATGAAACTAGTGATGCTGACACCACATTCCGTAGCCCACAAGATGTTGTACCGCTTGTGCGTTTAATGGCTACGAAGGCCCTTCCGAGAGGGACCCATTCAAAATACACGAAATGGGTTTCTCAATCTACAGTGAGAAGATCTGTTACATCTCGTGCCATCGCTAGTGTGACAGTGGTTGACTTGGATCCTTCCAGGTTCTACATAACTATGACCCAAGCTGATAAGGCCTCACTGATTTCAAGGGCGAAAGAGATGAATCTACCAAAGACTTTCTGGAATGAAAGGATTAAAACCGTGCATGAGTCTCAAGGTATCTCCGAAGACCACGTTACTTTGGTAAGATTAAAGAGTACAAAATGTGACCTGTTTAAACAGTTTTCTTACTGTCTCGTTGCACTGACTAGA---------------------------------------------------CACAAGGTCACATTCCGCTACGAGCACTGTGGTGTGTTGAACGGCGATTTAATCGCCGAATGTGTTGCTCGTGCC
>BAA02105
ATGGCGACGTCCTCGTTCAACATCAATGAATTGGTAGCCTCCCACGGCGATAAAGGACTACTCGCGACCGCCCTCGTTGATAAGACAACTCATGAGCAACTCGAGGAGCAATTACAACATCAACGTAGGGGCCGTAAGGTCTACATCCGAAACGTTTTGGGTGTAAAGGATTCCGAGGTCATCCGGAATCGGTATGGAGGAAAGTACGACCTCCATCTTACCCAGCAGGAGTTTGCTTCCCAGGGTCTAGCTGGTGCCCTTCGGCTGTGTGGAACTCTCGATTGTCTAGACTCTTTCCCTTCATCAGGTCTTCGGCAGGACCTCGTCTTAGACTTCGGAGGAAGTTGGGTCACACATTACCTCCGCGGACATAACGTACACTGTTGTTCCCCTTGTTTGGGTATCCGCGATAAGATGCGCCATTCGGAACGCTTAATGAACATGCGCAAGATCATCTTGAACGATCCACAACAGTTCGATGGTCGGCAGCCGGATTTCTGCACTCAACCGGCTGCGGATTGCAAAGTACAAGCCCACTTTGCTATATCTATTCATGGAGGTTATGATATGGGCTTTAGAGGATTATGTGAAGCGATGAATGCTCACGGAACCACTATTTTGAAGGGAACGATGATGTTCGATGGTGCGATGATGTTTGACGACCAAGGTGTAATACCCGAACTTAATTGTCAGTGGAGGAAGATCAGAAGTGCTTTCTCCGAAACTGAAGACGTCACACCACTGGTTGGTAAGTTGAATTCCACAGTTTTTTCCCGCGTGCGGAAGTTTAAGACGATGGTAGCTTTTGATTTCATCAATGAGTCTACTATGTCTTATGTTCATGATTGGGAGAATATAAAATCTTTTCTTACAGACCAGACTTATTCGTACCGAGGGATGACTTACGGTATAGAACGCTGCGTTATTCACGCTGGTATCATGACGTACAAGATTATCGGCGTACCTGGGATGTGCCCACCCGAACTCATTCGACATTGTATTTGGTTCCCCTCTATTAAAGACTATGTTGGTCTAAAGATTCCCGCGTCGCAGGATTTGGTTGAGTGGAAAACAGTGCGGATTTTAACGTCAACATTACGTGAGACTGAAGAGATTGCCATGAGGTGTTATAACGATAAGAAAGCGTGGATGGAACAATTCAAGGTTATCCTAGGTGTTCTATCTGCGAAATCATCTACCATTGTCATTAATGGTATGTCCATGCAATCAGGCGAGCGAATAGATATTAACGACTATCATTACATCGGTTTCGCCATTCTTCTTCACACAAAAATGAAGTATGAACAACTTGGAAAAATGTATGATATGTGGAATGCTTCGAGTATTTCGAAGTGGTTCGCCGCGTTGACTCGTCCGCTGCGTGTGTTTTTCTCCAGTGTTGTTCACGCACTATTCCCGACTTTGAGACCCCGCGAGGAAAAAGAATTCCTGATCAAGCTCTCCACCTTCGTGACTTTTAATGAAGAGTGCTCATTTGACGGTGGAGAGGAATGGGACGTGATATCATCCGCTGCATACGTTGCTACGCAGGCTGTTACCGATGGGAAGATTTTGGCTGCGCAGAAAGCCGAGAAGCTTGCTGAGAAGCTTGCACAACCCGTG---AGTGAAGTATCGGACAGTCCTGAGACGTCATCTCAAACGCCTGATGATACTGCTGATGTTTGTGGAAAGGAGCGAGAGGTTTCGGAACTCGACTCCCTATCAGCTCAGACACGTTCCCCCATCACTAGAGTTGCTGAAAGGGCTACTGCTATGTTAGAGTATGCCGCTTACGAGAAACATTTACACGACACCACGGTGTCTAATTTAAAACGTATTTGGAACATGGCAGGCGGTGATGACAAAAGAAGCTTCCTCGAGGGTAATCTGAAGTTTGTTTTCGACAGTTATTTTACCGTTGATCCTATGGTGAACATTCATTTCTCCACGGGTCGGTGGGTGCGTCCTGTGCCCGAGGGTATTGTTTATCCTGTCGGTTATAATGAACGCGGTTTAGGTCCGAAGTCTGATGGAGAGCTTTACATTGTCAATAGTGAATGTGTGATTTGTAACAGTGAGTCTTTATCTACTGTCTACGGCCGTTCTCTTCAAACTCCAACCGGGACCATTAGTCAAGTTGACGGAGTTGCTGGTTGTGGGAAAACCATGCCAATTAAATCCATTTTTGAGCCGTCCACTGACATGATCGTTACCGCGAACAAGAAGTCTGCCCAAGATGTACGTATGGCACTTTTCAAATCGTCGGATTCCAAAGAAGCTTGCACCTTCGTTCGAACAGCCGATTCTGTCCTACTTAATGAATGTCCGACTGTTAGTAGGGTTTTGGAAGATGAGGTCGTTTTGCTACATTTTGGTCAATTATGTGCCGTCATGTCTAAGTTGAAGGCTGTCCGAGCTATATGTTTTGGGGATGCGGAGCAGATTGCCTTTTCTTCGCGAGATGCCTCATTTGACATGCGTTTCTCTAAGATCATTCCTGATGAAACTAGTGATGCTGACACCACATTCCGTAGCCCACAAGATGTTGTGCCGCTTGTGCGTTTAATGGCTACGAAGGCCCTTCCGAAAGGAACCCATTCAAAATACACGAAATGGGTTTCTCAATCTAAAGTGAGAAGATCTGTTACATCTCGTGCCATCGCTAGCGTGACATTGGTTGACTTGGATTCGTCCAGGTTCTATATAACGATGACCCAAGCTGATAAGGCCTCACTGATTTCAAGGGCGAAAGAGATGAATCTACCAAAGACTTTCTGGAATGAAAGGATTAAAACCGTGCATGAGTCTCAAGGTATTTCTGAAGACCACGTTACTTTGGTAAGATTAAAGAGTACAAAATGTGACCTGTTTAAACAGTTTTCTTATTGTCTTGTTGCGCTGACTAGA---------------------------------------------------CACAAGGTCACGTTCCGCTACGAGTACTGTGGTGTATTGAACGGCGATTTAATCGCC---AGTGTTGCTCGTGCT
>CCJ09630
ATGGCGACGTCCTCGTTCAATATCAATGAATTGGTAGCCTCCCACGGCGATAAAGGATTGCTCGCGACCGCCCTCGTTGATAAGACAGCTCATGAGCAGCTCGAGGAGCAATTACAACATCAACGTCGGGGCCGTAAGGTCTACATTCGGAATGTTCTGAGTGTAAAGGATTCCGAGGTCATCCGGAATCGGTATGGAGGGAAGTACGACCTCCATCTTACCCAGCAGGAGTTTGCTCCCCACGGCCTAGCTGGTGCCCTCCGCTTGTGTGAAACTCTCGATTGTCTAGACTCTTTCCCTTCATCAGGTCTGCGGCAAGACCTCGTCTTAGACTTCGGAGGAAGTTGGGTCACACATTACCTCCGCGGACATAACGTACACTGCTGTTCCCCTTGCTTGGGTATCCGCGATAAAATGCGCCACGCGGAACGTTTAATGAACATGCGCAAGATCATCTTGAACGATCCACAACAGTTCGATGGTCGACAGCCGGATTTTTGCACTCATCCTGCTGCTGATTGCAAAGTACAAGCCCACTTTGCTATATCTATTCATGGAGGTTATGATATGGGCTTTAGAGGACTATGTGAAGCAATGAACGCTCACGGGACCACTATTTTGAAGGGAACGATGATGTTCGATGGCGCGATGATGTTTGACGACCAGGGCGTAATACCCGAACTTAATTGTCAGTGGAGGAAGATTAGGAATGCTTTCTCCGAAACTGAAGACGCCACGTCTTTGTCTGGAAAAATTGATTCTTCAGGATTCACCGGCGTGCGTAAGTTTAAGACTATGGTGGCTTTTGATTTTATCAATGAGTCTACCATGTCTTATATTCATGACTGGGAGAATATAAAATCGTTTATGACGAACCAGACGTACTCGTATAAAGGGATGACTTATGGCATCGAGCGTTGTGTCATTAATGCGGGTATCATGACGTATAAGATCATCGGTGTGCCTGGGATGTGTCCGCCCGAACTCATTCGGCATTGTATTTGGTTCCCCTCTATTAAAGACTATGTTGGTCTAAAGATTCCCGCGTCGATGGACTTGGTTAAGTGGAAAACAGTGCGAGTTTTAACGTCAACACTACGTGAAACTGAAGAGATTGCTATGAGGTGTTACAATGATAAGAAAGCATGGATGGAACAATTTAAGGTTATCTTAGGTGTTCTTTCCGCTAAGTCTTCCACCATTGTTATCAATGGTATGTCCATGCAATCTGGCGAACGGATAGATATTGACGACTATCATTACATAGGATTCGCCATTCTTCTTCACACAAAAATGAAGTATGAACAGCTAGGAAAAATGTTTGATATGTGGAATGCTTCGAGTATTTCGAAGTGGTTCGCAGCGCTGACTCGACCGCTGCGTGTGTTTTTCTCTAGCGTTGTTCGCGTGCTGTTCCCGACTTTGAGACCCCGCGAGGAAAAGGAATTCCTGATCAAGCTCTCCACCTTCGTTACTTTTAATGAAGAGTGCTCATTTGACGGTGGAGAGGAATGGGACGTGATATCATCCGCTGCATATGTTGCCACGCAGGCTGTTACCGATGGGAAAGTTTTGGCTGCGCAGAAAGCCGAGAAGCTCGCTGAGAAGCTTGCACAACCCGTG---ATTGAGGTATCGGACAGTCCTGAGACGCTATCTCCAACGTCTGATGATACAGCTGATGTTTGTGGAAAGGAGCAAGAGGTTTCGGAACTTGACTCTTTATCAGCTCAGACACGTTCCCCCATCACTAGAGTTGCTGAAAGGGCTACTGCTATGTTAGAGTATGCCGCTTATGAGAAACAGCTTCATGACACTACAGTGTCTAATCTGAAACGCATCTGGAACATGGCAGGTGGTGATGATAAGAGAAATTCCCTCGAAGGCAATTTGAAATTTGTCTTTGACACGTATTTCACTGTTGACCCCATGGTGAATGTTCACTTTTCAACGGGTCGGTGGATGCGTCCCGTACCAGAGGGAGTCGTTTATTCTGTTGGTTTTAATGAACGTGGCTTAGGCCCGAAATCTGAGGGAGAGCTATACGTCGTTAATGGTGAGTGTGTGGTTAGTAATAGCGAGTCTTTATCTTCTATC---ACGCGCTCGTTACAAGCTCCAACTGGAACCATCAGTCAAGTCGATGGGGTCGCGGGTTGTGGGAAAACCACGGCAATTAAATCCATCTTTGAGCCGACCACCGACATGATCGTCACTGCGAATAAGAAATCTGCCCAGGATGTGCGTATGGCACTTTTCCAATCGTCGGACTCCAAGGAAGCCTGCACCTTCGTCCGGACGGCCGACTCTGTTTTGCTTAATGAATGTCCGACTGTTAGCAGAGTATTGGTCGACGAAGTTGTTTTGCTGCATTTTGGTCAATTATGCGCCGTTATGTCAAAATTGAAGGCTGTGAGAGCCATATGTTTCGGGGATTCTGAGCAAATTGCTTTTTCCTCGCGAGATGCCTCGTTTGACATGCGTTTCTCTAAGATTATTCCTGATGAAACTAGTGATGCGGACACCACATTCCGTAGTCCACAAGATGTCGTGCCGCTTGTGCGTTTGATGGCTACGAAGGCCCTTCCGAAAGGAACTCATTCGAAATACACCAGATGGGTTTCTCAATCTAAAGTGAAGAGATCTATTACATCTCGTGCCGTCGCAAGTGTGACCCTGGTTGATCTAGATCCGTCTAGGTTTTATGTCACGATGACGCAAGCTGATAAAGCTTCACTGATTTCAAGGGCGAAAGAGATGAACTTACCGAAGACCTTTTGGAATGAAAGAATAAAAACCGTGCATGAGTCCCAAGGTATTTCTGAGGACCACGTCACTTTGGTAAGATTGAAGAGCACAAAGTGTGACCTGTTTAAAAAATTTTCTTATTGTCTTGTCGCTTTGACTAGA---------------------------------------------------CATAAGGTCACCTTCCGCTACGAATATTGTGGTATGTTGGGCGGCGATTTAATCGCCGAATGTATTGCGCGTGCT
>BAA95598
ATGGCGACGTCCTCGTTCAACATTAATGAACTGGTAGCCTCCCACGGCGATAAAGGACTACTCGCGACCGCCCTCGTTGATAAAACAGCTCATGAGCAGCTCGAGGAGCAATTACAACATCAACGTAGAGGCCGTAAGGTCTACATTCGGAACGTTCTGAGTGTAAAGGATTCCGAGGTCATCCGGAATCGGTATGGAGGGAAGTACGACCTCCATCTTACCCAGCAGGAGTTTGCTCCCCACGGCCTAGCTGGTGCCCTCCGCTTGTGTGAAACTCTCGATTGTCTAGACTCTTTCCCTTCATCAGGTCTGCGGCAAGACCTCGTCTTAGACTTCGGAGGAAGTTGCGTCACACATTACCTCCGCGGACATAACCTACACTGCTGTTCCCCTTGTTTGGGTATCCGCGATAAAATGCGCCACGCGAAACGTTTAATGAACATGCGCAAGATCATCTTGAACGATCCACAACAGTTCGATGGTCGACAGCCGGATTTTTGCACTCATCCTGCTGCTGATTGCAAAGTACAAGCCCACTTTGCTATATCTATTCATGGAGGTTACGATATGGGCTTTAGAGGATTATGTGCGGCAATGAATGCTCACGGAACCACCATTTTGAAGGGAACGATGATGTTCGATGGTGCGATGATGTTTGACGACCAAGGCGTAATACCCGAACTTAATTGCCAGTGGAGGAAGATCAGGAGTGCTTTCTCCGAAGCTGAGGACGTCACTTCTTTGTCTGGTAAAATCGATTCTTCAGGATTCACCGGTGTGCGTAAGTTTAAGACTTTGGTGGCTTTTGATTTTATCAATGAGTCCACCATGTCCTACGTTCATGATTGGAAGAATATAAAATCGTTTCTTACTAACCAGACGTACTCGTACAAAGGGATGACTTATGGCATTGAACGTTGTGTCATTAATGCGGGTATTATGACGTATAAGATTATCGGTGTGCCTGGGATGTGTCCACCCGAACTCATTCGACATTGTATTTGGTTCCCCTCTATCAAGGACTATGTTGGTCTGAAAATTCCCACGTCGCAGGACTTGGTTAAGTGGAAGACAGTGCGTATACTAACGTCAACGTTACGTGAGACTGAAGAGATTGCAATGAGGTGCTATAATGATAAGAAAGCATGGATGGAACAGTTTAAGGTTATCTTAGGCGTTCTTTCTGCTAAATCCTCTACCATTGTTATCAATGGTATGTCCATGCAATCTGGTGAACGAATAGATATTGAAGATTATCATTATATAGGGTTCGCCATTCTTCTTCACACAAAAATGAAGTATGAACAACTAGGAAAAATGTATGATATGTGGAATGCTTCATGTATTTCGAAGTGGTTCGCAGCGTTGACTAGACCGTTGCGTGTGTTTTTCTCTGGTGTTGTTCGCGCATTGTTCCCGACTTTGAGGCCCCGTGAGGAAAAGGAATTCCTGATTAAGCTCTCCACCTTCGTTACTTTTAATGAAGAGTGCTCATTCGATGGTGGAGAAGAATGGGACGTGATATCATCCGCTGCGCTTGTTGCCGCGCAGGCTGTTACCGATGGGAAAGTTTTGGCTGCGCAAAAAGCCGAGAAGCTTGCCGAAAAGCTAGCACAGCCCGTG---ATTGAGGTATCGGACAGCTCTGAGACGTCATCTTTAACGTCTGATGATACTGCTGATGTTTGTGGAAAGGAGCAAGAGGTTTCGGAACTTGACTCCCTGTCAGTCCAGACACGTTCCCCCATCACTAGAATTGCTGAAAGGGCTACTGCTATGTTAGAGTATGCCGCTTATGAGAAACAGCTGCATGACACCACCGTGTCTAACTTGAAACGTATTTGGAACATGGCAGGTGGTGATGATAAGAGAAACTCCCTCGAAGGCAATTTGAAATTTGTCTTTGATACGTATTTTACCGTCGATCCTATGGTGAATGTTCACTTTTCCACGGGTCGGTGGATGCGTCCTGTGCCTGAGGGAGTTGTTTATTCCGTCGGTTTCAATGAGCGTGGTTTAGGTCCGAAATCTGAAGGAGAGCTATACATCGTTAACAGCGAGTGTGTGGTCAGTAATAGCGAATCTTTGTCTGCTGTC---ACACGTTCGTTACAGGCTCCAACAGGGACTATCAGTCAGGTCGATGGGGTTGCTGGCTGTGGGAAGACTACGGCAATTAAGTCTATTTTTGATCCGACCACTGATATGATCGTCACCGCGAACAAGAAGTCCGCCCAAGATGTGCGTATGGCATTGTTCCAATCGTCAGACTCCAAAGAGGCTTGCACTTTCGTACGAACGGCCGACTCTGTGCTGCTTAATGATTGTCCGACCGTTAGCAGAGTTTTGGTTGATGAGGTCGTGCTGCTACACTTTGGTCAATTATGTGCTGTCATGTCAAAACTGAAGGCTGTGAGAGCTATATGTTTCGGGGATTCAGAGCAGATTGCTTTTTCCTCTCGAGATGCCTCGTTTGATATGCGTTTCTCAAAGATTATTCCTGATGAAACTAGTGATGCGGACACTACATTCCGTAGCCCACAAGATGTTGTGCCGCTTGTGCGTCTAATGGCTACGAAGGCCCTTCCGAAAGGAACCCATTCAAAATATACCAAGTGGGTTTCTCAATCTAAAGTGAAGAGATCTGTTACATCTCGTGCCGTCGCAAGTGTGACTTTGGTTGACTTAGATGCTTCTAGGTTTTATGTCACGATGACGCAAGCTGATAAAGCTTCACTGATTTCAAGGGCGAAAGAGATGAACTTACCGAAGACTTTCTGGAATGAAAGAATCAAAACCGTGCATGAGTCTCAAGGTATCTCTGAGGATCACGTTACTTTGGTAAGATTGAAGAGCACGAAGTGTGACCTGTTCAAAAAATTTTCATATTGTCTTGTCGCGTTAACCAGA---------------------------------------------------CATAAGGTCACTTTCCGCTACGAGTATTGTGGTGTACTAGGAGGCGATTTAATCGCCGAATGTATTGCTCGTGCT
>ABN03945
ATGGCGACGTCCTCATTCAACATCAATGAACTGGTAGCCTCCCACGGCGATAAAGGACTACTCGCGACAGCCCTCGTTGATAAAACAGCTCATGAACAGCTGGAGGAGCAACTTCAACATCAACGTAGAGGCCTTAAGGTCTACATCCGTAATGTTTTGGATGTAAAGGACTCCGAAGTCATTCGGACTCGGTATGGTGGTAAGTACGACCTCCATCTCACCCAGCAGGAATTAGCTCCCCATGGCCTCGCTGGTGCCCTCCGCTTGTGTGAAACTCTCGATTGTCTAGACTTTTTCCCTCGTTCAGGTCTGCGGCAGGACCTCGTCTTAGACTTCGGAGGAAGTTGGGTCACACACTATCTTCGCGGACACAACGTACATTGCTGCTCCCCATGTTTGGGTATTCGTGACAAGATGCGTCACGCTGAAAGATTAATGAGCATGCGCAAGGTCATTTTAAACGATCCACAACAGTTTGATGGCCGCCAGCCGGACTTTTGCACTGAGTCTGCAGCTGAATGCAAAGTTCAAGCCCACTTTGCTATTTCTATACACGGAGGATATGACATGGGCTTTAGAGGTTTATGTGAGGCAATGAACGCTCACGGAACTACGATTTTGAAAGGGACGATGATGTTCGACGGCGCTATGATGTTTGACGACCAAGGCTTTATTCCTGAACTTAAATGTCAGTGGCGAAAAATCAAATCCGCCTTTTCTGAGGAGGAGGATGCCACTTGTTTAGCAGCTAAACTCAATTCCACTGTATTCTCACGCGTGCGCAACGGAAAAACCTTAATCGCATTTGACTTCGTTGAAGAATCCACGATGTCTTATGTTCACGATTGGGATAATATAAAATCGTTTATGACAGATCAAACGTACTCTTTCAATGGTATGACCTATGGAATTGAACGTTGTGTTATTTACGCTGGCGTGATGACTTACAAGATTGTTGGTGTGCCTGGGACGTGTCCACCGGAACTCATTCGACATTGTATCTGGTTCCCCTCTTTGAAGGACTATGTTGGTCTTAAGATTCCCGCGTCTGATGACTTGGTTAAATGGAAAACAGTCCGTATTTTACTGTCAACACTACGTGAGACTGAAGAAATTGCTATGCGTTGTTATAACGACAAGAAGAATTGGATGGATCAATTCAAGATTATTCTCGGTGTTTTATCATCGAAGTCCTCCACGATCGTTATCAATGGTATGTCTATGCAATCTGGTGAACGTATTGATCTCAATGATTATCATTACATCGGGTTTGCTATTCTTCTTCACACGAAATTAAAATACGAACAACTTGGAAAAATGTACGATATGTGGAATGCTTCCTTTATTTGGAAATGGTTTGCGTCTATGTCTAGACCATTCCGTGTTTTCTTTTCCACTGTTGCTAAGACTTTGTTTCCAACTTTGAGACCGCGCGAGGAAAAGGAGTTTTTGGTCAAACTTTCCACTTTCGTCACCTTTAACGAGGAGTGCTCTTTTGACGGAGGGAAAGAATGGGACGTGATATCATCAGCGGCTTTTGTAGCCGCTCAGGCTGTTGCAGATGGGAATATTTTGGCCGAGGAGAAAGCTAAGAAATTAGCTGATCGTCTGGCCGTGCCTGTTGAAGAAGAAGTATCTGCTATTCCTGAGGTG---TCTCCTACACCTGCTGATCAGGGCACTGCTTGTGGACTGGAAACAGAAACATCGGAACTGGATTCTCTGTCTGCCCAAACACGTTCCCCCATCACACGGATCGCTGAAAGAGCGACCGCTATGCTTGAATATTCAGCTTATGAGAAACAATTGCACGATACCACCGTTTCAAATCTTCAACGAATTTGGTGCATGGCAGGTGGCGACAACAAGAGAAACTCTTTAGAGAGTAATTTGAAATTTGTGTTTGACACTTATTTTTCTGTTGACGCCCTTGTGAATGTTCACTTTCCTACTGGGAGGCGGATGCATCCTGTGCCTGAGGGCGTGGTTTACTCTGTTGGTTATAATGAGGAGGGTCTCGGTCCTAAACTTGATAGTGAGTTGTACATAGTTAATGGTGATTGTGTGATTTCGAACAGTCATGACCTGTTTTCGATC---ACTAAATCTTTGTTAGCTCCCACCGGAACCATCAGCCAAGTCGATGGTGTGGCTGGGTGCGGAAAAACCACTGCTATAAAATCCATGTTTAATCCTTCCACAGATATAATTGTCACAGCCAACAAGAAATCTGCTCAAGATGTGCGTTATGCGCTTTTTAAATCTACTGACTCCAAAGAAGCTTGTGCTTTTGTTAGGACCGCTGATTCCATATTACTCAATGACTGCCCTACTGTGTCTCGAGTGCTTGTGGATGAAGTTGTTTTGTTGCACTTTGGTCAGTTGTGCGCTGTCATGTCGAAACTTCATGCTGTCAGAGCTTTGTGTTTTGGAGATTCCGAACAGATAGCTTTCTCCCCTCGTGACGTTTCGTTCGACATGCGTTTCTCTAAGCTTATTCCGGATGAGACCAGTGATGCGGACACAACTTTCCGTAGCCCACAAGATGTAGTACCACTTGTGCGTTTGATGGCTACGAAGGCTCTACCGAAAGGAACCCGTACGAAATACTCAAGATGGGTGTCCCAATCTAAAGTGAGGAAGTCTGTTACTTCGCGTGCTGTTGCTAGTGTATCTCTAGTTGAACTGGACCCCACCAGATTCTATATTACGATGACGCAAGCTGATAAAGCCTCACTAATTACTAGAGCTAAGGAACTGAACCTACCCAAGGCATTCTACACTGATAGGATAAAGACTGTCCATGAATCTCAAGGTATTTCAGAAGATCATGTGACCCTGGTTAGGTTGAAGAGTACTAAATGTGACCTGTTCAAGAAATTTTCCTACTGCTTAGTTGCAGTTACTCGA---------------------------------------------------CACAAGGTCACCTTCCGCTATGAGTACTGTGGTGTGCTAGGTGGGGACCTAATCGCTAGTTGTATTCCGTTAGTC
>ACE07023
ATGGCAACGTCCTCGTTCAACATCAATGAACTGGTAGCCTCCCACGGCGATAAAGGACTGCTTGCAACTGCCCTCGTTGATAAGACAGCTCATGAGCAGCTGGAGGAGCAATTACAACATCAACGTAGAGGCCATAAGGTCTACATTCGCAATGTGCTGAATGTAAAGGATTCCGAAATCATTCGGAACCGGTATGGAGGGAAGTACGACCTCCATCTTACCCAGCAGGAGTTAGCTCCCCACGGCCTAGCTGGTGCCCTCCGCTTGTGTGAAACTCTCGATTGTCTAGACTTTTTCCCTCGCTCAGGTCTGCGGCAAGACCTTGTCTTAGACTTCGGAGGAAGTTGGGTCACACATTACCTCCGCGGACACAACGTACACTGCTGCTCCCCTTGTTTGGGTATCCGCGATAAGATGCGCCACGCGGAACGTTTAATGAGCATGCGCAAGATCATTTTGAACGATCCACAACAGTTCGATGGTCGGCAGCCGGATTTTTGCACTCATTCTGCTGCGGATTGCAAAGTTCAAGCCCACTTTGCTATATCCATTCATGGAGGATATGATATGGGCTTTAGAGGATTATGTGAGGCGATGAATGCCCACGGAACCACACTATTGAAGGGAACGATGATGTTCGATGGCGCGATGATGTTTGACGACCAGGGTGTTATACCCGAACTTAAATGCCAGTGGAGGAAGATCAGGAGCGCTTTCTCTGAAACTGAAGACGTCACACCGATGCCTGGCAAGATTAATTCCACTATATTCTCCCGCGTTCGTAAGTTTAAGACTATGATAGCTTTCGATTTTATCGATGAGTCAACCATGTCATATGTTCATGATTGGGAGAATATAAAGTCTTTTCTTACAGACCAGACATATTCCTATAATGGAATGACTTATGGCATCGAACGATGTGTCATTTATGCCGGTGTTATGACGTATAAGATCGTTGGTGTACCTGGGATGTGCCCGCCCGAACTCATTCGACATTGTATTTGGTTCCCCTCTATCAAAGACTATGTTGGTCTAAAGATTCCCGCGTCTCAGGACTTGGTTGAGTGGAAAACAGTGCGTATTTTAGTGTCAACACTACGTGAGACTGAAGAGATTGCTATGAGATGTTACAATGAAAAGAAGGCTTGGACGGAGCAATTCAAGGTCATCTTGGGTGTTCTATCCGCCAAGTCATCTACCATTGTTATTAATGGTATGTCCATGCAATCTGGCGAGCGGATAGATATCAATGATTATCATTACATTGGGTTCGCCATTCTTCTTCACACAAAAATGAAATACGAACAACTGGGAAAAATGTATGATATGTGGAATGCTTCGGGCATCTCGAAGTGGTTCGCTTCGTTGACTCGCCCACTTCGAGTGTTTTTCTCCAGTGTGGTTCGCGCATTGTTCCCAACTTTGAGACCGCGCGAGGAAAAGGAATTTTTAATTAAACTCTCCACCTTCGTTACTTTTAATGAAGAGTGCTCATTCGATGGTGGAGAGGAATGGGACGTGATATCATCTGCTGCATTCGTTGCTACGCAGGCTGTTACCGATGGGAAAGTTTTGGCTGCGCAGAAAGCTGAGAAGCTCGCTGAAAAGCTTGCACATCCCGTA---AGTGAGGTATCGGACAGCTCTGAGACGTCATCTTCAGCGTCAGATGATACTGCTGATGTTTGTGGAAAGGAGCAAGAAGTTTCGGAGCTTGACTCCTTATCAGTCCAGACACGTTCCCCCATCACTAGAGTTGCTGARAGGGCTACTGCTATGTTAGAGTATGCCGCTTATGAGAAACAATTGCATGACACTACGGTGTCCAACCTGAAACGCATATGGAATATGGCGGGTGGCGATGATAAAAGAAATTCCCTTGAAGGAAATCTTAAGTTTGTGTTTGACACATATTTCACCGTTGATCCCATGGTGAATGTTCGTTTCGCCACGGGCCGGTGGATGCATCCAGTGCCAGAGGGAGTTACCTATTCAGTTGGTTACAACGAACGCGGTCTCGGTCCGAAATCGGACGGAGAGCTTTATATTGTTAACAGCGAATGTGTTGTTTGTAATAGTGAGTCTTTGTCCGCTGTT---ACGCGTTCGCTTCAAGCTCCGACCGGGACCATTAGTCAAGTTGACGGAGTTGCTGGTTGTGGGAAAACCACAGCGATCAAATCTATATTTGAACCGTCCACTGACATGATTGTCACCGCCAATAAGAAATCCGCTCAAGATGTGCGTATGGCACTTTTTAAATCGTCAGATTCCAAAGAAGCGTGCGCCTTCGTCCGAACAGCTGATTCTGTCCTACTTAACGAATGTCCGACCGTTAGTAGGGTTTTAGTTGACGAGGTCGTGTTGCTACATTTTGGTCAATTGTGTGCCGTCATGTCTAAACTGAAGGCAGTGAGAGCTATATGTTTTGGAGATTCAGAGCAAATCGCCTTTTCATCTCGAGATGCCTCGTTTGACATGCGTTTCTCTAAGATTATCCCTGATGAGACTAGTGATGCGGACACTACATTCCGTAGCCCACAAGACGTTGTGCCTCTTGTGCGTTTAATGGCTACGAAGGCCCTTCCGAAAGGAACCCATTCAAAATACATGAAATGGGTTTCTCAATCTAAAGTGAAAAGGTCTGTCACGTCTCGCGCCATAGCTAGCGTGACATTGGTTGATTTGGACCCTTCCAGGTTCTATATCACGATGACTCAGGCTGACAAGGCTTCACTGATTTCTAGGGCAAAAGAGATGTACTTACCAAAGACTTTCTGGAATGAAAGGATTAAAACCGTTCATGAGTCTCAGGGTATTTCTGAAGACCATGTTACTTTGGTAAGATTAAAGAGCACAAAGTGTGACCTGTTCAAACAGTTTTCTTATTGTCTTGTTGCTTTGACCAGA---------------------------------------------------CATAAGGTCACATTTCGCTACGAATACTGCGGTGCTTTGAATGGCGATCTAATCGCCGCATGTATTTCTCGTGTT
>ADC32113
ATGGCGACGTCCTCGTTCAACATCAATGAATTGGTAGCCTCCCACGGCGATAAAGGACTACTCGCGACCGCCCTCGTTGATAAGACAGCTCATGAGCAGCTTGAGGAGCAATTACAGCATCAACGTAGGGGCCGTAAGGTCTACATCCGAAACGTTTTGGGTGTAAAGGATTCCGAGGTCATCCGGAATCGGTATGGAGGAAAGTACGACCTCCATCTTACCCAGCAGGAGTTTGCTCCCCACGGCCTAGCTGGTGCCCTCCGCTTGTGTGAAACTCTCGATTGTCTAGACTCTTTCCCTTCATCAGGTCTGCGGCAGGACCTCGTCTTAGACTTCGGAGGAAGTTGGGTCACACATTACCTCCGCGGACATAACGTACACTGCTGTTCCCCTTGTTTGGGTATCCGCGATAAGATGCGCCATGCGGAACGTTTAATGAACATGCGCAAGATCATCTTGAACGATCCACAACAGTTCGATGGTCGACAGCCGGATTTTTGCACTCAACCGGCTGCGGATTGCAAAGTACAAGCCCACTTTGCGATATCTATTCATGGAGGTTATGATATGGGCTTTAGAGGATTATGTGAAGCGATGAATGCTCACGGAACCACTATTTTGAAGGGAACGATGATGTTCGATGGTGCGATGATGTTTGACGATCAAGGTATAATACCCGAACTTAATTGTCAGTGGAGGAAGATCAGGAGTGCTTTCTCCGAAACTGAAGACGTCACACCACTGGTTGGTAAGCTTAATTCCACAGTTTTCTCCCGCGTGCGGAAGTTCAAGACGATGGTAGCTTTTGATTTCATCAATGAGTCTACTATGTCTTATGTTCATGATTGGGAGAATATAAAATCTTTTCTTACGGACCAGACTTATTCGTACCGAGGGATGACTTACGGTATTGAACGCTGCGTTATTCACGCTGGTATCATGACGTACAAGATTATCGGCGTACCTGGGATGTGCCCACCCGAGCTCATTCGACATTGTATTTGGTTCCCCTCTATTAAAGACTATGTTGGTCTAAAGATTCCCGCGTCGCAGGATTTGGTTGAGTGGAAAACAGTGCGGATTTTAACGTCAACGTTACGTGAGACTGAAGAGATTGCCATGAGGTGTTATAATGATAAGAGAGCGTGGATGGAACAATTCAAGGTTATCCTAGGTGTTCTATCCGCGAAATCATCTACCATTGTTATTAATGGTATGTCCATGCAATCTGGTGAGCGTATAGATATTAACGATTACCATTATATTGGTTTCGCTATTCTTCTGCACACAAAAATGAAATATGAACAACTGGGAAAAATGTATGATATGTGGAATGCTTCGAGCATATCGAAGTGGTTTGCAGCGTTGACTCGACCGCTGCGTGTGTTTTTCTCCAGTGTTGTTCACACGCTGTTCCCGACTTTGAGACCCCGCGAGGAAAAAGAATTCCTGATCAAGCTCTCCACCTTCGTAACTTTTAATGAAGAGTGCTCATTTGACGGTGGAGAGGAATGGGACGTGATATCATCTGCTGCATACGTTGCTACACAGGCTGTTACTGATGGGAAAGTTTTGGCTGCGCAGAAAGCCGAGAAGCTCGCTGAAAAGCTTGCACAACCCGTA---GATGAGGGATCAGACAGCCCTGAGGAGCCATCTTCAACTCCTGATGATACTGCCGATGTTTGTGGAAAGGAGCAAGAAATTTCGGAACTTGACTCATTGTCGGCTCAGACACGTTCCCCCATCACTAGAGTTGCTGAAAGGGCTACTGCCATGCTGGAGTACGCCGCTTATGAGAAACAGCTACACGACACCACAGTGTCTAATTTGAAACGTATTTGGAATATGGCGGGCGGTGATGACAAGAGAAACTCCCTCGAGGGTAATTTGAAGTTTGTTTTTGACACGTATTTCACTGTCGACCCCATGGTGAATATTCACTTTTCGACGGGTCGGTGGATGCGTCCTGTGCCTGAGGGAATTGTCCACTCTGTTGTTTATAATGAACGCGGTTTATGTCGGAAGTCTGATGGAGAGCTTTTCATAGTCAATAGAGAATGCGTGATATGTAATAGCGAGTTCTTATCTGCTGTC---ACGCGTTCTCTCCAAGCTCCAACTGGAACCATCAGTCAAGTCGACGGAGTCGCCTGTTGTGGGAAAACTACGGCAATTAAATCCATTTTTGAGCCGTCCACTGACATGATCGTTACCGCGGATAAGAAGTCCGCTCAAGATGTGCGTATGGCACTTTTCAAATCGTCAGACTCTAAGGAAGCATGCACCTTTGTTCGAACAGCCGATTCCGTCCTACTTAATGAATGTCCGACTGTGAGTAGGGTTTTGGTTGATGAGGTCGTATTGCTACATTTTGGTCAACTGTGTGCTGTCATGTCTAAACTGAAAGCTGTGCGAGCTATATGTTTTGGGGATTCGGAGCAGATTGCTTTTTCTTCTCGAGATGCTTCGTTTGACATGCGTTTCTCTAAGATCATTCCTGATGAGACTAGTGATGCGGACACTACATTCCGTAGTCCACAAGACGTCGTGCCGCTTGTGCGTTTAATGGCTACGAAGGCCCTTCCGAAAGGAACTCATTCAAAATACACGAAATGGGTTTCTCAATCTAAAGTGAAGAGATCTGTCACATCTCGCGCTATCACTACTGTGACATTGGTTGACTTGGATCCATCCAGGTTTTACATTACAATGACTCAGGCTGATAAGGCTTCACTGATTTCAAGGGCGAAAGAGATGAACTTACCAAAGGATTTCTGGAATGAAAGGATTAAAACCGTACATGAATCTCAAGGTATTTCTGAAGACCACGTTACTTTGGTAAGATTAAAGAGTACAAAATGTGACCTGTTTAAACAGTTTTCTTATTGTCTCGTTGCACTGACTAGA---------------------------------------------------CACAAGGTCACGTTCCGCTACGAGTACTGTGGTGTATTGAACGGCGATTTAATCGCCGAATGTGTTGCTCGTGCT
>AAL60175
ATGGCAACGTCCTCATTCAACATCAATGAATTGGTAGCCTCCCACGGCGATAAAGGACTACTTGCGACAGCCCTCGTTGACAAGACAGCTCATGAACAGCTGGAGGAGCAACTTCAACATCAACGTAGAGGCCTTAAGGTCTACATCCGTAATGTTTTGGATGTAAAGGACTCCGAAGTCATTCGGACTCGGTATGGTGGTAAGTACGACCTCCATCTCACCCAGCAGGAATTAGCTCCCCATGGCCTCGCTGGTGCCCTCCGCTTGTGTGAAACTCTCGATTGTCTAGACTTTTTCCCTCGTTCAGGTCTGCGGCAGGACCTCGTCTTAGACTTCGGAGGAAGTTGGGTCACACACTATCTTCGCGGACACAACGTACATTGCTGCTCCCCATGTTTGGGTATTCGTGACAAGATGCGTCACGCTGAAAGATTGATGAGCATGCGCAAGGTCATTTTAAACGATCCACAACAGTTTGATGGCCGCCAGCCGGACTTTTGCACTAAGTCTGCAGCTGAATGCAAAGTTCAAGCCCACTTCGCTATTTCTATACACGGAGGATATGATATGGGCTTTAGAGGTTTATGTGAGGCAATGAACGCTCACGGAACTACGATTTTGAAAGGGACGATGATGTTCGACGGCGCTATGATGTTTGACGACCAAGGCTTTATTCCTGAACTTAAATGTCAGTGGCGAAAAATTAAATCCGCCTTTTCTGAGGAGGAGGATGCCACTTGTTTAGCAGCTAAACTCAACTCTACTGTTTTTTCACGCGTGCGAAATGGGAAAACCTTAATCGCATTTGACTTCGTTGAGGAATCCACGATGTCTTATGTTCACGATTGGGATAATATAAAATCGTTTATGACAGATCAAACGTACTCTTTCAATGGTATGACCTATGGAATTGAGCGTTGTGTTATTTACGCTGGCGTGATGACTTACAAGATTGTTGGCGTGCCTGGTATGTGTCCACCCGAACTCATTCGACATTGTATCTGGTTCCCCTCTATGAAGGACTATGTTGGTCTTAAGATTCCCGCGTCTGATGACTTGGTTAAATGGAAAACAGTCCGTATTTTACTGTCAACATTACGTGAGACTGAGGAAATAGCTATGCGTTGTTATAACGACAAGAAGAATTGGATGGATCAATTCAAGATTATTCTCGGTGTTTTATCATCGAAGTCCTCCACGATCGTTATCAATGGTATGTCTATGCAATCCGGTGAACGTATTGATCTCAACGATTATCATTACATCGGTTTTGCTATCCTTCTCCACACGAAACTAAAATACGAACAACTTGGAAAAATGTACGATATGTGGAATGCTTCCTTCATTTGGAAGTGGTTTGCGTCTATGTCTAGACCATTCCGTGTTTTCTTTTCCACTGTTGTTAAGACTTTGTTTCCGACTTTGAGACCGCGCGAGGAAAAGGAGTTTTTGGTCAAACTTTCCACCTTCGTCACCTTTAACGAGGAGTGCTCTTTTGACGGAGGGAAAGAATGGGACGTGATATCATCAGCGGCTTTCGTAGCCGCTCAGGCTGTTGCAGATGGTACTATTCTGGCCGAGGAGAAAGCTAAGAAATTAGCTGATCGTCTGGCCGTGCCTGTT---GAAGAAGTATCTGCTATTCCTGAGGTG---TCTCCTACACCTGTTGATCAGGGCACTGCTTGTGGACTGGAAACAGAAACATCGGAACTGGATTCTCTGTCTGCCCAAACACGTTCCCCCATCACACGGATCGCTGAAAGAGCGACCGCTATGCTTGAATATTCAGCTTATGAGAAACAATTGCACGATACCACCGTTTCAAATCTTCAACGAATTTGGTGCATGGCAGGTGGCGACAACAAGAGAAACTCTTTAGAGAGTAATTTGAAATTTGTGTTTGACACTTATTTTTCTGTTGACGCCCTAGTGAATGTTCATTTTCCTACTGGGAGGTGGATGCACCCTGTGCCTGAGGGCGTGGTATACTCTGTTGGTTATAATGAGAAGGGTCTTGGTCCTAAACTTGATAGTGAGTTGTACATAGTTAATGGTGATTGTGTGATTTCGAACAGTCATGATTTGTTTTCAATC---ACTAAATCTTTGTTAGCTCCCACCGGAACCATCAGCCAAGTCGATGGTGTAGCTGGGTGCGGAAAAACCACTGCTATAAAATCCATGTTTAATCCTTCCACAGATATAATTGTCACAGCCAACAAGAAATCTGCTCAAGATGTGCGTTATGCGCTGTTTAAATCTACTGACTCCAAAGAAGCTTGTGCTTTTGTTAGGACCGCTGATTCCATATTACTCAATGATTGCCCTACGGTGTCTCGAGTGCTTGTGGATGAAGTTGTTTTGTTGCACTTTGGTCAGTTGTGCGCTGTCATGTCGAAACTTCATGCTGTCAGAGCTTTGTGTTTCGGAGACTCCGAACAGATAGCTTTCTCCTCTCGTGACGCTTCGTTCGACATGCGTTTCTCTAAGCTTATTCCGGATGAGACCAGTGATGCGGACACAACTTTCCGTAGCCCACAAGATGTAGTACCACTTGTGCGTTTGATGGCTACGAAGGCTCTACCGAAAGGGACCCGTACGAAATACTCAAGATGGGTGTCCCAATCTAAAGTGAGGAAGTCTGTTACTTCGCGTGCTGTTGCTAGTGTATCTCTAGTTGAACTGGACCCCACCAGATTCTATATTACGATGACGCAAGCTGATAAAGCCTCACTAATCACTAGAGCTAAGGAACTGAACCTACCCAAGGCATTCTACACTGATAGGATAAAGACTGTCCATGAATCTCAAGGTATTTCAGAAGATCATGTGACCCTGGTTAGGTTGAAGAGTACTAAATGTGACCTGTTCAAGAAATTTTCATACTGCTTAGTTGCAGTTACTCGA---------------------------------------------------CACAAGGTCACCTTCCGCTATGAGTACTGTGGTGTGTTAGGTGGGGACCTAATCGCTACTTGTATTCCGTTAGTC
>AAR89473
ATGGCGACGTCCTCGTTCAATATCAATGAATTGGTAGCCTCCCACGGCGATAAAGGACTACTCGCGAACGCCCTCGTTGATAAGACAGCTCATGAGCAGCTTGAGGAGCAATTACAACATCAACGTAGAGGCCGTAAGGTCTACATTCGGAACGTTCTGAGTGTAAAGGACTCCGAGGTCATTCGGAATCGGTATGGAGGAAAGTACGACCTCCATCTTACCCAGCAGGAGTTTGCTCCCCACGGCCTAGCTGGTGCCCTCCGCTTGTGTGAAACTCTCGATTGTCTAGACTCTTTCCCTTCATCAGGTCTGCGGCAGGACCTTGTCTTAGACTTCGGAGGAAGTTGGGTCACACATTACCTCCGCGGACACAACGTACACTGCTGTTCCCCTTGCTTGGGTATCCGCGATAAAATGCGCCACGCGGAACGTTTAATGAACATGCGCAAGATCATCTTGAACGATCCACAACAGTTCGATGGTCGGCAGCCGGACTTCTGCACTCATCCTGCTGCGGATTGCAAAGTACAAGCCCACTTTGCTATATCCATTCATGGAGGTTATGATATGGGCTTCAGAGGATTATGTGAAGCAATGAACGCTCACGGAACCACTATTCTGAAGGGAACGATGATGTTCGATGGCGCTATGATGTTTGACGACCAAGGTGTAATACCTGAACTTAATTGCCAGTGGAGAAAGATCAGGAGTGCTTTCTCCGAAGCTGAGGACGTCACACCGTTGTCTGGTAAACTTAATTCCACAGTATTCTCTCGAGTGCGTAAGTTTAAGACTTTGGTAGCTTTTGACTTTGTTAATGAGTCTACTATGTCTTATGTTCATGATTGGGAGAATATAAAATCTTTTCTCACAGACCAGACTTATTCATACCGGGGAATGACTTACGGTATTGAACGTTGCGTTATTAACGCCGGTATTATGACGTATAAGATCATTGGTGTACCTGGGATTTGCCCGCCCGAACTCATTCGACATTGTATTTGGTTCCCCTCTATTAAAGACTATGTTGGTCTAAAGATTCCCGCGTCGCAGGACTTGGTTGAGTGGAAAACAGTGCGTATTTTGACGTCAACGTTACGTGAGTCTGAAGAGATTGCTATGAGGTGTTATAATGATAAGAAAGCGTGGATGGAACAGTTCAAGGTTATCTTGGGTGTCTTATCTGCAAAATCATCGACCATTGTTATCAATGGTATGTCCATGCAATCTGGCGAGCGTATAGACATTAATGATTATCATTATATTGGATTCGCCATTCTTCTTCACACAAAAATGAAGTATGAACAACTAGGGAAAATGTATGATATGTGGAACGCTTCGAGTATTTCGAAGTGGTTCGCAGCGTTGACTCGTCCGCTGCGTGTATTTTTCTCTAGCGTTGTTCACGCATTGTTCCCGACTTTGAGACCCCGCGAGGAAAAAGAATTCTTAATTAAACTCTCTACCTTCGTGACTTTTAATGAAGAGTGCTCATTTGATGGTGGAGAGGAATGGGACGTGATATCATCTGCTGCATACGTTGCTACGCAGGCTGTTACCGATGGGAAAGTTTTGGCTGCGCAGAAGGCCGAGAAGCTCGCTGAGAAGCTTGCACAACCCGTG---ATTGAGGTATCGGACAGACCTGAGGCGTTACCTCCAACGCCTGGTGATATAGATGATGTTTGTGGAAAGGAGCAAGAGGTTTTGGAACTTGACTCCTTGTCAGCTCAGACACGTTCCCCCATCACTAGGATGGCTGAGCGAGCTACTGCTATGTTAAAGTCCGCCGTTTATGAAAAACAGCTGCACGACACCACAGGGTCTAATTTGAAACGCATTTGGAACATGGCGGGTGGGGATGACAAAAGAAACTCCTTCGAGGGTAATCTGAAGTTTGTTTTCGACACGTATTTTACCGTTGATCCCTTGGTGAATGTTCATTTCTCCACCGGGCGGGGGATGCGTCCGATACCCGAGGGCACCGTTTACTCGGTTGGTTATAACGACCGCGGTTTAGGTCCAAAGTCTGATGGAAAGCTTTACATTGTTAATGGTGAGTGTGTGATTTGCAACAGTGAGTCTTTATCTACTGTC---ACTCGCTCGCTTCAAGCTCCGACTGGAACCATTAGTCAAGTCGACGGGGTTGCTGGTTGCGGGAAAACTACAGCAATAAAATCCATTTTTGAGCCGTCCACTGATATGATCGTTACCGCGAACAAAAAATCCGCTCAAGATGTGCGCATGGCACTGTTTCAATCATCAGATTCCAAAGAAGCTTGCACTTTCGTTCGTACTGCCGATTCTGTCCTACTTAATGAGTGTCCAACTGTTAGTAGGGTTTTGGTTGACGAGGTTGTGCTGCTTCATTTTGGTCAGCTGTGTGCTGTCATGTCCAAACTGAAGGCTGTTCGAGCTATATGTTTCGGGGATTCGGAGCAAATTGCTTTTTCTTCTCGAGATGCCTCGTTTGATATGCGTTTCTCTAAGATCATTCCTGATGAATCTAGTGATGCTGATACCACATTCCGTAGCCCGCAAGATGTTGTGCCGCTTGTGCGTTTAATGGCTACGAAGGCCCTTCCGAAAGGGACCCATTCGAAGTACACGAAATGGGTTTCTCAATCTAAGGTGAAGAGATCTGTTACGTCTCGTGCTATCGCTAGTGTGACATTGGTTGACCTGGATCCTTCCAGGTTTTATATAACAATGACCCAGGCTGATAAAGCTTCACTGATTTCAAGGGCGAAAGAGATGAATCTACCAAAGACTTTCTGGGATGAAAGGATTAAAACTGTACATGAGTCTCAAGGTATTTCTGAAGACCATGTTACTTTGGTAAGATTGAAGAGCACAAAGTGTGACCTGTTCAAGAAATTTTCATATTGTCTTGTTGCTTTGACAAGA---------------------------------------------------CATAAGGTCACTTTCCGCTACGAGTACTGTGGTGTGCTAAACGGTGATTTAATCGCCGAATGTGTTGCTCGTGCT
>BAG84171
ATGGCGACGTCCTCGTTCAACATTAATGAATTGGTAGCCTCCCACGGCGATAAAGGACTACTCGCGACCGCCCTCGTTGATAAGGCAGCTCATGAGCAGCTCGAGGAGCAATTACAGCATCAACGCAGGGGCCGTAAGGTCTACGTTCGGAACGTTCTGAGCGTAAAGGATTCCGAAGTTATCCGGAATCGGTATGGAGGAAAGTACGACCTCCATCTTACCCAGCAGGAGTTTGCTCCCCACGGCCTAGCTGGTGCCCTCCGCTTGTGTGAAACTCTCGATTGGCTAGACTCTTTCCCTTCTTCAGGTCTGCGGCAGGACCTCGTCTTAGACTTCGGAGGAAGTTGGGTCACACATTACCTCCGCGGACATAACGTACACTGCTGTTCTCCCTGTCTGGGAATCCGTGATAAAATGCGCCACACGGAACGTTTAATGAACATGCGCAAGATCATCTTGAACGATCCACAACAGTTCGATGGTCGACAGCCGGACTTCTGCACTCATCCTGCTGCTGATTGCAAAGTACAAGCCCACTTTGCTATATCTATTCATGGAGGTTATGATATGGGCTTTAGAGGATTATGTGAGGCAATGAATGCTCACGGAACCACTATTTTGAAGGGAACGATGATGTTCGACGGTGCGATGATGTTTGACGACCAAGGTATAATTCCCGAACTTAATTGCCAGTGGAGGAAGATTAGGAATGCTTTCTCCGAAACTGAAGACGTCACACCGTTAGTTGGTAAACTCAATTCCACAGTATTTTCTCGCGTGCGTAAATTCAAGACTTTGGTAGCTTTCGATTTCATTAACGAATCTACTATGTCTTACGTTCATGATTGGGAGAATATAAAATCTTTTCTAACGGACCATACCTATTCTTACAAAGGAATGACCTACGGTATTGAGCGTTGTGTCATTAATGCTGGTATCATGACGTATAAGATCATCGGAGTGCCTGGAATGTGTCCACCCGAACTCATTCGACATTGTATTTGGTTCCCCTCTATTAAAGACTATGTTGGTCTAAAGATTCCCGCGTCGCAGGACTTAGTTGAGTGGAAAACAGTGCGTATTTTAACGTCGACATTGCGTGAAACTGAAGAGATTGCTATGAGGTGTTACAATGATAAGAAGGCATGGATGGAACAATTTAAGGTTATCTTAGGTGTTCTATCTGCTAAATCATCTACCATTGTTATCAATGGTATGTCCATGCAATCTGGTGAACGGATAGACATCAATGATTATCACTACATTGGGTTCGCCATTCTTCTTCTCTCAAAAATGAAATATGAGCAACTAGGAAAAATGTATGATATGTGGAATGCTTCGAGTATTTCGAAGTGGTTTGCAGCGTTGACTCGTCCGCTGCGCGTGTTTTTCTCTAGTGCTGTTCATGCGCTGTTCCCGACCTTGAGACCCCGCGAGGAAAAAGAATTCCTGATTAAGCTCTCCACCTTCGTAACTTTTAATGAAGAGTGCTCATTTGACGGTGGAGAGGAATGGGACGTGATATCATCTGCTGCATACGTTGCTACACAGGCTGTTACTGATGGGAAAGTTTTGGCTGCGCAGAAAGCCGAGAAGCTCGCTGAGAAGCTTGCACAACCCGTA---GATGAGGGATCAGACAGCCCTGAGGAGCCATCTTCAACTCCTGATGATACTGCCGACGTTTGTGGAAAGGAGCAAGAAGTTTCGGAACTTGACTCATTGTCGGCTCAGACACGTTCCCCCATCACTAGAGTTGCTGAAAGGGCTACTGCCATGCTGGAGTACGCCGCTTATGAGAAACAGCTACACGACACCACAGTGTCCCATTTGGAACGCATTTGGAATATGGCGGGCGGTGATGGCAAGAGAAACTCCCTCGAGGGTAATTTGAAGTTTGTTTTCGACACGTATTTCACTGTCGACCCCATGGTGAACATTCGCTTTTCGTCGGGTCGGTGGATGCGTCCTGTGCCTGACGGAACTGTTTACTCTGTTGGTTATAATGAACCCGGATTAGGTCCGAAGTCTGATGGAGAGCTTTTCATTGTCAATAGGGAGTGCGTGATATGTAATAGCGAGTCTTTATCTGCTGTC---ACACGTTCTCTCCAAGCTCCAACTGGAACCATCAGTCAAGTCGACGGAGTCGCCGGTTGTGGGAAAACTACGGCAATTAAATCCATTTTTGAGCCGTCCACTGACATGATCGTTACCGCGAATAAGAAGTCCGCTCAAGATGTGCGTATGGCACTTTTTAAATCGTCAGACTCTAAGGAAGCGTGCGCCTTTGTTCGAACAGCCGATTCCGTCCTACTTAATGAATGTCCAACCGTGAGTAGGGTTTTGGTTGATGAGGTCGTATTGCTACATTTTGGTCAACTGTGTGCTGTCATGTCTAAACTGAAAGCTGTCCGAGCTATATGTTTTGGGGATTCGGAGCAGATTGCTTTTTCTTCTCGAGATGCTTCGTTTGACATGCGTTTCTCTAAGATTATTCCTGATGAGACTAGTGATGCGGACACTACATTCCGTAGTCCACAAGACGTTGTGCCGCTTGTGCGTTTAATGGCTACGAAGGCCCTTCCGAAAGGAACTCATTCAAAATACACGAAATGGGTTTCTCAATCTAAAGTGAAGAGATCTGTCACATCTCGCGCTATCACTACTGTGACATTGGTTGACTTGGATCCATCCAGGTTTTACATTACGATGACTCAGGCTGATAAGGCTTCACTGATTTCAAGGGCGAAAGAGATGAACTTACCAAAGGATTTCTGGAATGAAAGGATTAAAACAGTACATGAGTCTCAAGGTATTTCTGAAGATCATGTCACCTTGGTAAGATTAAAGAGCACAAAATGTGACCTATTTAAACAGTTTTCATACTGTCTTGGTGCTTTGACTAGA---------------------------------------------------CACAAGGTCACATTCCGCTACGAGTACTGCGGTGTTTTGAATGGCGATTTAATTGCCGAATGTGTTGCTCGTGCT
>AAR89474
ATGGCGACGTCCTCGTTCAATATCAATGAATTGGTAGCCTCCCACGGCGATAAAGGACTACTCGCGAACGCCCTCGTTGATAAGACAGCTCATGAGCAGCTTGAGGAGCAATTACAGCATCAACGTAGAGGCCGTAAGATCTACATTCGGAACGTTCTGAGTGTAAAGGATTCTGAGGTCATTCGGAATCGGTATGGAGGAAAGTACGACCTCCATCTTACCCAGCAGGAGTTTGCTCCCCACGGCCTAGCTGGTGCCCTCCGCTTGTGTGAAACTCTCGATTGTCTAGACTCTTTCCCTTCATCAGGTCTGCGGCAGGACCTTGTCTTAGACTTCGGAGGAAGTTGGGTCACACATTACCTCCGCGGACACAACGTACACTGCTGTTCCCCTTGCTTGGGTATCCGCGATAAAATGCGCCACGCGGAACGTTTAATGAACATGCGCAAGATCATCTTGAACGATCCACAACAGTTCGATGGTCGGCAGCCGGACTTTTGCACTCATCCTGCTGCGGATTGCAAAGTACAAGCCCACTTTGCTATATCCATTCATGGAGGTTATGATATGGGCTTCAGAGGATTATGTGAAGCGATGAACGCTCACGGAACCACTATTCTGAAGGGAACGATGATGTTCGATGGCGCTATGATGTTTGACGACCAAGGTGTAATACCTGAACTTAATTGCCAGTGGAGAAAGATCAGGAGTGCTTTCTCCGAAGCTGAGGACGTCACACCGTTGTCTGGTAAACTTAATTCCACAATATTCTCTCGAGTGCGTAAGTTTAAGACTTTGGTAGCTTTTGACTTTGTCAATGAGTCTACTATGCCTTATGTTCATGATTGGGAGAATATAAAATCTTTTCTCACAGACCAGACTTATTCATACCGGGGAATGACTTACGGTATTGAACGTTGCGTTATTAACGCTGGTATTATGACGTATAAGATCATTGGTGTACCTGGGACTTGCCCGCCCGAACTCATTCGACATTGTATTTGGTTCCCCTCTATTAAAGACTATGTTGGTCTAAAGATTCCCGCGTCACAGGACTTGGTTGAGTGGAAAACAGTGCGTATTTTGACGTCAACGTTACGTGAGACTGAAGAGATTGCTATGAGGTGTTATAATGATAAGAAAGCGTGGATGGAACAGTTCAAGGTTATCTTGGGTGTTTTATCTGCAAAATCATCGACCATTGTTATCAATGGTATGTCCATGCAATCTGGCGAGCGTATAGACATTAATGATTATCATTATATTGGATTCGCCACTCTCCTTCACACAAAAATGAAGTATGAACAACTAGGGAAAATGTATGATATGTGGAACGCTTCGAGTATTTCGAAGTGGTTCGCAGCGTTGACTCGTCCGCTGCGTGTATTTTTCTCTAGCGTTGTTCACGCATTGTTCCCGACTTTGAGACCCCGCGAGGAAAAAGAATTCTTAATTAAACTCTCTACCTTCGTGACTTTTAATGAAGAGTGCTCATTTGATGGTGGAGAGGAATGGGACGTGATATCATCTGCTGCACACGTTGCTACACAGGCTGTTACCGATGGGAAAGTTTTGGCTGCGCAGAAGGCCGAGAAGCTCGCTGAGAAGCTTGCACAACCCGTG---ATTGAGGTATCGGACAGACCTGAGGCGCCATCTCCAACGCCTGGTGATATAGATGATGTTTGTGGAAAGGAGCAAGAGGTTTCGGAACTTGACTCCTTATCAGCTCAGACACGTTCCCCCATCACTAGGATTGCTGAGCGAGCTACTGCTATGTTAGAGTACGCCGCTTATGAGAAACAGCTGCACGACACCACAGTGTCTAATTTGAAACGCATTTGGAACATGGCGGGTGGTGATGACAAGAGAAACTCCCTCGAGGGTAATCTGAAGTTTGTTTTCGACACGTATTTTACCGTTGATCCCTTGGTGAATGTTCATTTCTCCACCGGGCGGTGGATGCGTCCGATACCCGAGGGCACCGTTTACTCGGTTGGTTATAATGAGCGCGGTTTAGGTTCAAAGTCTGATGGAGAGCTTTACATTGTTAATGGTGAGTGTGTGATTTGCAACAGTGAGTCTTTATCTACTGTC---ACTCGCTCGCTTCAAGCTCCGACTGGAACCATTAGTCAAGTCGACGGGGTTGCCGGTTGCGGGAAAACCACAGCAATAAAATCCATTTTTGAGCCGTCCACTGATATGATCGTTACCGCGAACAAAAAATCCGCTCAAGATGTGCGTATGGCACTGTTTCAATCATCAGATTCCAAAGAAGCTTGCACTTTCGTTCGTACTGCCGATTCTGTCCTACTTAATGAGTGTCCAACTGTTAGTAGGGTTTTGGTTGACGAGGTTGTGCTGCTTCATTTTGGTCAGCTGTGTGCTGTCATGTCCAAACTGAAGGCTGTCCGAGCTATATGTTTCGGGGATTCGGAGCAAATTGCTTTTTCTTCTCGAGATGCCTCGTTTGATATGCGTTTCTCTAAGATTATTCCTGATGAATCTAGTGATGCTGATACCACATTCCGTAGCCCGCAAGATGTTGTGCCGCTTGTGCGTTTAATGGCTACGAAGGCCCTTCCGAAAGGGACCCATTCGAAGTACACGAAATGGGTTTCTCAATCTAAGGTGAAGAGATCTGTTACGTCTCGTGCTATCGCTAGTGTGACATTGGTCGACCTGGATCCTTCCAGGTTTTATATAACAATGACCCAGGCTGATAAAGCTTCACTGATTTCAAGGGCGAAAGAGATGAACTTACCAAAGACTTTTTGGGATGAAAGGATTAAAACTGTACATGAGTCTCAAGGTATTTCTGAAGACCACGTTACTTTGGTAAGATTGAAGAGCACAAAGTGTGACCTGTTCAAGAAATTTTCATATTGTCTTGTTGCTTTGACAAGA---------------------------------------------------CACAAGGTCACTTTCCGCTACGAGTACTGTGGCGTACTAAACGGTGATTTAATCGCCGAATGTGTTGCTCGTGCT
>BAA21693
ATGGCGACGTCCTCGTTCAACATCAATGAATTGGTAGCCTCCCACGGCGATAAAGGACTGCTCGCGACCGCCCTCGTTGATAAGACAGCTCATGAGCAGCTTGAGGAGCAATTACAGCATCAACGTAGGGGCCGTAAGGTCTACATCCGGAACGTTCTGGGTGTAAAGGATTCCGAGGTCATCCGGAATCGGTATGGAGGGAAGTACGACCTCCATCTTACCCAGCAGGAGTTTGCTCCCCACGGCCTAGCTGGTGCCCTCCGCTTGTGTGAAACTCTCGATTGTCTAGACTCTTTCCCTTCTTCAGGTCTGCGGCAGGACCTCGTCTTAGACTTCGGAGGAAGTTGGGTCACACATTACCTCCGCGGACACAACGTACACTGCTGTTCCCCTTGTTTGGGTATCCGCGATAAAATGCGCCATGCGGAACGTTTAATGAACATGCGCAAGATCATCTTGAACGATCCACAACAGTTCGATGGTCGACAGCCGGATTTCTGCACTCACCCGGCTGCAGATTGCAAAGTACAAGCCCACTTTGCTATATCTATTCATGGAGGTTACGATATGGGTTTTAGAGGACTTTGTGAAGCAATGAACGCTCACGGAACCACTATTTTGAAGGGAACGATGATGTTCGATGGTGCGATGATGTTTGACGACCAGGGTGTAATACCTGAACTTAATTGCCAGTGGAGAAAGATCAGGACTGCTTTCTCTGAAACTGAGGACGCCACGCCGTTGTCTGAGAAACTTAATTCCACAATATTTTCCCATGTGCGTAAATTCAAGACCATGGTGGCCTTTGATTTTATCAATGAGTCTACCATGTCTTATGTTCATGATTGGGAGAATATAAAGTCTTTTCTTACAGATCAGACCTACTCATACCGAGGGATGACTTACGGTATTGAGCGTTGCGTTATTCACGCCGGCATTATGACGTATAAGATCATTGGTGTACCTGGGATGTGTCCACCCGAACTCATTCGACATTGTATTTGGTTCCCCTCTATTAAGGACTATGTTGGTCTAAAGATTCCCGCGTCGCAGGACTTGGTTGAATGGAAAACAGTGCGTATTTTAACGTCAACATTACGTGAGACGGAAGAGATTGCTATGAGGTGTTACAACGATAAGAAAGCGTGGATGGAACAATTTAAAGTTATTTTAGGTGTTCTATCTGCGAAATCATCTACCATTGTTATCAATGGTATGTCCATGCAATCTGGCGAGCGTATCGACATCAACGATTATCATTATATCGGTTTCGCCATCCTTCTTCACACAAAAATGAAGTACGAACAGTTGGGAAAAATGTACGATATGTGGAATGCTTCGTATATTTCGAAGTGGTTTGCAGCGTTGACTCGTCCGCTGCGTGTGTTTTTCTCCAGCGTTGTTCACGCATTGTTTCCGACTTTGAGACCGCGCGAGGAAAAAGAATTCCTGATTAAGCTCTCCACCTTTGTAACTTTCAATGTAGAGTGCTCATTTGACGGTGGAGAGGAATGGGACGTGATATCATCTGCTGCATACGTTGCTACACAGGCTGTTACCGATGGGAAAGTTTTGGCTGCGCAGAAAGCCGAGAAGCTCGCTGAGAAGCTTGCACAACCCGTG---ATTGAGGTATCGGACAGACCTGAGGCGCCATCTTCAACGCCTGATGATACAGCTGATGTTTGTGGAAAGGAGCAAGAGGTTTCGGAACTTGACTCCCTATCAGCTCAAACACGTTCCCCCATCACTAGAGTTGCTGAAAGGGCTACTGCTATGTTAGAGTATGCCGCTTATGAGAAACAGTTACATGACACTACAGTGTCTAATCTGAAGCGTATTTGGAATATGGCGGGTGGTGATGACAAGAGAAACTCCCTCGAGGGTAATTTGAAGTTTGTTTTTGACACGTATTTCACTGTTGACCCCATGGTGAATATCCATTTCTCCACGGGTCGGTGGATGCGTCCTGTGCCTGAGGGAATTGTTTACTCTGTTGGTTTTAATGAACGCGGATTAGGTCCGAAGTCTGATGGGGAGCTTTACATTGTTAATAGTGAGTGCGTGATTTGTAATAGTGAGTCTTTATCTACTGTC---ACTCGCTCGCTTCAAGCCCCAACCGGAACTATTAGTCAAGTCGACGGAGTTGCAGGTTGTGGGAAGACCACAGCAATAAAATCAATTTTTGAGCCGTCCACTGACATGATCGTTACCGCGAACAAGAAATCCGCCCAAGACGTTCGTATGGCACTCTTTAAATCGTCGGATTCCAAAGAAGCTTGCACCTTCGTTCGTACTGCCGATTCTGTCCTACTTAATGAATGTCCAACTGTTAGTAGGGTTTTGGTCGATGAAGTTGTGCTGCTTCACTTTGGTCAATTGTGTGCTGTCATGTCTAAGCTGAAGGCTGTGCGAGCTATATGTTTCGGGGATTCTGAGCAGATTGCCTTCTCTTCTCGTGATGCTTCGTTTGACATGCGTTTCTCTAAGATTATTCCTGATGAAACTAGTGATGCGGATACCACATTCCGTAGCCCACAAGATGTCGTGCCTCTTGTGCGTCTGATGGCTACGAAGGCTCTCCCGAAAGGAACTCATTCGAAATACACTAAATGGGTTTCTCAATCTAAGGTGAAAAGATCTGTTACGTCTCGTGCCATCGCCAGTGTGACATTGGTTGATTTAGATTCTTCCAGGTTTTATATCACGATGACTCAAGCTGACAAGGCTTCACTGATTTCGAGAGCGAAAGAGATGAACTTACCGAAGACCTTTTGGAATGAAAGGATTAAGACTGTGCATGAGTCTCAGGGTATCTCTGAAGACCACGTTACTTTGGTAAGACTGAAGAGCACGAAATGTGACCTGTTCAAACAGTTTTCGTACTGTCTTGTTGCCTTGACAAGA---------------------------------------------------CATAAGGTCACCTTCCGCTACGAGCATTGTGGTGTATTAAACGGCGATTTAATCGCCGAATGTATTGCTCGTGCT
>BAD15372
ATGGCAACGTCCTCATTCAACATCAATGAACTGGTAGCCTCCCACGGCGATAAAGGACTACTTGCGACAGCCCTCGTTGATAAGACAGCTCATGAACAGCTGGAGGAGCAACTTCAACATCAACGTAGAGGCCTTAAGGTCTACATCCGTAATGTTTTGGATGTAAAGGACTCCGAAGTCATTCGGACTCGGTATGGTGGTAAGTACGACCTCCATCTCACCCAGCAGGAATTAGCTCCCCATGGCCTCGCTGGTGCCCTCCGCTTGTGTGAAACTCTCGATTGTCTAGACTTTTTCCCTCGTTCAGGTCTGCGGCAGGACCTCGTCTTAGACTTCGGAGGAAGTTGGGTCACACACTATCTTCGCGGACACAACGTACATTGCTGCTCCCCATGTTTGGGTATTCGTGACAAGATGCGTCACACTGAAAGATTGATGAGCATGCGCAAGGTCATTTTAAACGATCCACAACAGTTTGATGGCCGCCAGCCGGACTTTTGCACTAAGTCTGCAGCTGAATGCAAAGTTCAAGCCCACTTTGCTATTTCTATACACGGAGGATATGATATGGGCTTTAGAGGTTTATGTGAGGCAATGAACGCTCACGGAACTACGATTTTGAAAGGGACGATGATGTTCGACGGTGCTATGATGTTTGACGACCAAGGCTTTATTCCTGAACTTAAATGTCAGTGGCGAAAAATTAAATCCGCCTTTTCTGAGGAGGAGGATGCCACTTGTTTAGCAGCTAAACTCAATTCTAGTGTCTTTTCACGCGTGCGAGATGGGAAAACCTTAATCGCATTTGACTTCGTTGAGGAATCCACGATGTCTTATGTTCACGATTGGGATAATATAAAATCGTTTATGACAGATCAAACGTACTCTTTCAATGGTATGACCTATGGAATTGAGCGTTGTGTTATTTACGCTGGCGTGATGACTTACAAGATTGTTGGCGTGCCTGGTATGTGCCCACCCGAACTCATTCGACATTGTGTCTGGTTCCCCTCTATGAAGGACTATGTTGGTCTTAAGATTCCCGCGTCTGATGACTTGGTTAAATGGAAAACAGTCCGTATTTTACTGTCAACATTACGTGAGACTGAAGAAATAGCTATGCGTTGTTATAACGACAAGAAGAATTGGATGGATCAATTCAAGATTATTCTCGGTGTTTTATCATCGAAATCCTCCACGATCGTTATCAATGGTATGTCTATGCAATCCGGTGAACGTATTGATCTCAATGATTATCATTACATCGGTTTTGCTATCCTTCTCCACACGAAATTAAAATACGAACAACTTGGGAAAATGTACGATATGTGGAATGCTTCCTTCATTTGGAAGTGGTTTGCGTCTATGTCTAGACCATTCCGTGTTTTCTTTTCCACTGTTGTTAAGACTTTGTTTCCGACTTTGAGACCGCGCGAGGAAAAGGAGTTTTTGGTCAAACTTTCCACTTTCGTCACCTTTAACGAGGAGTGCTCTTTTGACGGAGGGAAAGAATGGGACGTGATATCATCAGCGGCTTTCGTAGCCGCTCAGGCTGTTGCAGATGGTGCTATTCTGGCCGAGGAGAAAGCTAAGAAATTAGCTGATCGTCTGGCCGTGCCTGTT---GAAGAAGTATCTGCTATTCCTGAGGTG---TCTCCTACACCTGTTGATCAGGGCACTGCTTGTGGACTGGAAACAGAAACATCGGAACTGGATTCTCTGTCTGCCCAAACACGTTCCCCCATCACACGGATCGCTGAAAGAGCGACCGCTATGCTTGAATATTCAGCTTATGAGAAACAATTGCACGATACCACCGTTTCAAATCTTCAACGAATTTGGTGCATGGCAGGTGGCGACAACAAGAGAAACTCTTTAGAGAGTAATTTGAAATTTGTGTTTGACACTTATTTTTCTGTTGACGCCCTGGTGAATGTTCACTTTCCTACTGGGAGGTGGATGCATCCTGTGCCTGAGGGCGTGGTATACTCTGTTGGTTATAATGAGAAGGGTCTTGGTCCTAAACTTGATAGTGAGTTGTACATAGTTAATGGTGATTGTGTGATTTCGAACAGTCATGATTTGTTTTCAATC---ACTAAATCTTTGTTAGCTCCCACCGGAACCATCAGCCAAGTCGATGGTGTGGCTGGGTGCGGAAAAACCACTGCTATAAAATCCATGTTTAATCCTTCCACAGATATAATTGTCACAGCCAACAAGAAATCTGCTCAAGATGTGCGTTATGCGCTGTTTAAATCTACTGACTCCAAAGAAGCTTGTGCTTTTGTTAGGACCGCTGATTCCATATTACTCAATGATTGCCCTACGGTGTCTCGAGTGCTTGTGGATGAAGTTGTTTTGTTGCACTTTGGTCAGTTGTGCGCTGTCATGTCGAAACTTCATGCTGTCAGAGCTTTGTGTTTCGGAGACTCCGAACAGATAGCTTTCTCCTCTCGTGACGCTTCGTTCGACATGCGTTTCTCTAAGCTTATTCCGGATGAGACCAGTGATGCGGACACAACTTTCCGTAGTCCACAAGATGTAGTACCACTTGTGCGTTTGATGGCTACGAAGGCTCTACCGAAAGGGACCCGTACGAAATACTCAAGATGGGTGTCCCAATCTAAAGTGAGGAAGTCTGTTACTTCGCGTGCTGTTGCTAGTGTATCTCTAGTTGAACTGGACCCCACCAGATTCTATATTACGATGACGCAAGCTGATAAAGCCTCACTAATCACTAGAGCTAAGGAACTGAACCTACCCAAGGCATTCTACACTGATAGGATAAAGACTGTCCATGAATCTCAAGGCATTTCAGAAGATCATGTGACCCTGGTTAGGTTGAAGAGTACTAAATGTGACCTGTTCAAGAAATTTTCCTACTGCTTAGTTGCAGTTACTCGA---------------------------------------------------CACAAGGTCACCTTCCGCTATGAGTACTGTGGTGTGTTAGGTGGGGACCTAATCGCTACTTGTATTCCGTTAGTC
>CAB77386
ATGGCGACGTCCTCGTTCAACATTAATGAATTGGTAGCCTCCCACGGCGATAAAGGACTACTCGCGACCGCCCTCGTTGATAAGGCAGCTCATGAGCAGCTCGAGGAGCAATTACAGCATCAACGCAGGGGCCGTAAGGTCTACGTTCGGAATGTACTGAGCGTAAAGGATTCTGAGGTCATCCGGAATCGGTATGGAGGAAAGTACGACCTCCATCTTACCCAGCAGGAGTTTGCTCCCCACGGCCTAGCTGGTGCCCTCCGCTTGTGTGAAACTCTCGATTGTCTAGACTCTTTCCCTTCTTCAGGTCTGCGGCAGGACCTCGTCTTAGACTTCGGAGGAAGTTGGGTCACACATTACCTCCGCGGACATAACGTACACTGTTGTTCCCCTTGTTTGGGTATTCGTGACAAAATGCGCCACACGGAACGATTAATGAACATGCGCAAGATCATCTTGAACGATCCACAACAGTTCGATGGTCGACAGCCTGATTTTTGCACTCATCATGCTGCAGATTGCAAAGTACAAGCCCACTTTGCTATATCTATTCATGGAGGTTATGATATGGGCTTTAGAGGATTGTGTGAAGCGATGAACGCTCACGGGACCACTATTTTGAAGGGAACGATGATGTTCGATGGTGCCATGATGTTTGACGATCAAGGTATAATTCCTGAACTTAATTGCCAGTGGAGGAAGATTAAGAACGCTTTCTCCGAAACTGAAGACGTCACCCCACTGGTCGGTAAATTGAATTCCACAGCATTCACCCAAGTGCGTAAATTCAAGACTTTGGTAGCTTTCGATTTCATCAACGAATCTACTATGTCTTATGTTCATGATTGGGAGAATATAAAATCTTTTCTTACGGACCAGACTTATTCCTATAAAGGAATGACTTATGGTATTGAGCGTTGTGTCATCAATGCTGGTATCATGACGTACAAGATTATAGGAGTACCTGGTATGTGTCCACCCGAACTCATTCGACATTGTATTTGGTTCCCCTCTATTAAGGACTATGTTGGTCTAAAGATTCCCGCGTCGCAGGACTTGGTTAAGTGGAAAACAGTGCGTATTTTAACGTCAACATTGCGTGAAACTGAAGAGATTGCTATGAGGTGTTCTAATGATAAGAAAGCATGGATGGAACAATTTAAGGTTATCTTAGGTGTTCTATCTGCTAAGTCATCTACTATTGTTATCAATGGTATGTCCATGCAGTCTGGCGAACGGATAGATATCAATGATTACCATTACATTGGTTTCGCCATCCTTCTTCACACAAAAATGAAATATGAGCAGCTAGGAAAAATGTATGATATGTGGAACGCTTCGTTTATTTGGAAGTGGTTCGCAGCGATGACTCGTCGCCTGCGCGTATTTTTCTCTAGTGTTGTTCACGCGCTGTTCCCGACTTTGAAACCCCGTGAGGAAAAAGAATTCCTGATTAAGCTCTCCACCTTCGTAACTTTTAATGAAGAGTGCTCATTTGACGGTGGAGAGGAATGGGACGTGATATCATCCGCTGCATACGTTGCTACGCAGGCTGTTACTGATGGGAAAGTTTTGGCTGAACAGAAAGCCGAGAAGCTTGCTGAGAAGCTTGCACAACCCGTG---AGTGAGGTATCAGACAGCCCTGAGACGTCATCTCAAACGCCTGATGATACTGCTGATGTTTGTGGAAAGGAGCGAGAGGTTTCGGAACTCGACTCCCTATCAGCTCAGACACGTTCCCCCATCACTAGAGTTGCTGAAAGGGCTACTGCTATGTTAGAGTATGCCGCTTATGAGAAACAATTGCATGACACTACGGTGTCTAATTTGAAACGTATTTGGAATATGGCGGGTGGTGATGACAAGAGAAATTCCCTCGAGGGTAATTTGAAGTTTGTCTTCGACACGTATTTCACTGTTGATCCTATGGTGAACATTCATTTCTCCACGGGTCGGTGGATGCGTCCTGTGCCTGAGGGTATTGTTTACTCTGTCGGTTATAATGAACGCGGTTTGGGTCCGAAGTCTGATGGAGAGCTTTACATTGTCAATAGAGAATGCGTGATTTGCAACAGTGAGTCTTTATCTGTTGTC---ACGCGTTCTCTTCAAGCTCCAACCGGAACCATTAGTCAAGTTGACGGAGTTGCTGGTTGTGGGAAAACCACGGCAATTAAATCTATTTTTGAGCCGTCCACTGACATGATCGTTACCGCGAACAAGAAGTCCGCCCAAGATGTACGTATGGCACTTTTTAAATCGACGGATTCCAAAGAAGCCTGCGCTTTCGTCCGAACAGCTGATTCTGTCCTACTTAACGAATGTCCGACTGTTAGTAGGGTTTTGGTTGATGAGGTCGTATTGCTGCACTTTGGTCAATTATGTGCCGTCATGTCAAAATTGAAGGCTGTGCGAGCTATATGTTTTGGAGATTCGGAGCAGATTGCCTTCTCTTCGCGAGATGCCTCATTTGATATGCGTTTCTCTAAGATCATTCCTGATGAAACTAGTGATGCTGACACTACATTCCGTAGCCCACAAGATGTTGTGCCGCTTGTGCGTTTAATGGCTACGAAGGCCCTTCCGAAAGGAACTCATTCAAAATACACGAAATGGGTTTCTCAATCTAAAGTGAAAAGATCTGTTACATCTCGTGCCATCGCTACTGTGACATTGGTTGACTTGGATTCTTCCAGGTTCTATTTAACGATGACCCAAGCTGATAAGGCCTCACTGATTTCAAGGGCGAAAGAGATGAATCTGCCAAAGACTTTCTGGAACGAAAGAATTAAGACTGTGCATGAGTCTCAAGGCATTTCTGAAGACCACGTCACTTTGGTAAGATTAAAGAGCACAAAGTGTGACCTGTTTAAACAATTTTCATATTGTCTTGTTGCTTTGACTAGA---------------------------------------------------CATAAGGTCACCTTCCGCTACGAGTATTGTGGTGTTTTAAACGGCGATTTAATCGCTGAATGTGTTGCTCGTGCT
>CAB75952
ATGGCGACGTCCTCGTTCAACATCAATGAATTGGTAGCCTCCCACGGCGATAAAGGACTGCTCGCGACCGCCCTCGTTGATAAGACAGCTCATGAGCAGCTTGAGGAGCAATTACAGCATCAACGTAGGGGCCGTAAGGTCTACATCCGGAACGTTCTGGGTGTTCCGGATTCCGAGGTCATCCGGAATCGGTATGGAGGGAAGTACGACCTCCATCTTACCCAGCAGGAGTTTGCTCCCCACGGCCTAGCTGGTGCCCTCCGCTTGTGTGAAACTCTCGATTGTCTAGACTCTTTCCCTTCTTCAGGTCTGCGGCAGGACCTCGTCTTAGACTTCGGAGGAAGTTGGGTCACACATTACCTCCGCGGACACAACGTACACTGCTGTTCCCCTTGTTTGGGTATCCGCGATAAAATGCGCCATGCGGAACGTTTAATGAACATGCGCAAGATCATCTTGAACGATCCACAACAGTTCGATGGTCGACAGCCGGATTTCTGCACTCACCCGGCTGCAGATTGCAAAGTACAAGCCCACTTTGCTATATCTATTCACGGAGGTTACGATATGGGTTTTAGAGGACTTTGTGAAGCAATGAACGCTCACGGAACCACTATTTTGAAGGGAACGATGATGTTCGATGGTGCGATGATGTTTGACGACCAGGGTGTAATACCTGAACTTAATTGCCAGTGGAGAAAGATCAGGACTGCTTTCTCTGAAACTGAGGACGTCACGCCGTTGTCTGAGAAACTTAATTCCACAATATTTTCCCATGTGCGTAAATTCAAGACCATGGTGGCCTTTGATTTTATCAATGAGTCTACCATGTCTTATGTTCATGATTGGGAGAATATAAAGTCTTTTCTTACAGATCAGACCTACTCATACCGAGGGATGACTTACGGTATTGAGCGTTGCGTTATTCACGCCGGCATTATGACGTATAAGATCATTGGTGTACCTGGGATGTGTCCACCCGAACTCATTCGACATTGTATTTGGTTCCCCTCTATTAAGGACTATGTTGGTCTAAAGATTCCCGCGTCGCAGGACTTGGTTGAATGGAAAACAGTGCGTATTTTAACGTCAACATTACGTGAGACGGAAGAGATTGCTATGAGGTGTTACAACGATAAGAAAGCGTGGATGGAACAATTTAAAGTTATTTTAGGTGTTCTATCTGCGAAATCATCTACCATTGTTATCAATGGTATGTCCATGCAATCTGGCGAGCGTATCGACATCAACGATTATCATTATATCGGTTTCGCCATCCTTCTTCACACAAAAATGAAGTACGAACAGTTGGGAAAAATGTACGATATGTGGAATGCTTCGTATATTTCGAAGTGGTTTGCAGCGTTGACTCGTCCGCTGCGTGTGTTTTTCTCCAGCGTTGTTCACGCATTGTTTCCGACTTTGAGACCGCGCGAGGAAAAAGAATTCCTGATTAAGCTCTCCACCTTTGTAACTTTCAATGTAGAGTGCTCATTTGACGGTGGAGAGGAATGGGACGTGATATCATCTGCTGCATACGTTGCTACACAGGCTGTTACCGATGGGAAAGTTTTGGCTGCGCAGAAAGCCGAGAAGCTCGCTGAGAAGCTTGCACAACCCGTG---ATTGAGGTATCGGACAGACCTGAGGCGTCATCTTCAACGCCTGATGATACAGCTGATGTTTGTGGAAAGGAGCAAGAGGTTTCGGAACTTGACTCCCTATCAGCTCAAACACGTTCCCCCATCACTAGAGTTGCTGAAAGGGCTACTGCTATGTTAGAGTATGCCGCTTATGAGAAACAGTTACATGACACTACAGTGTCTAATCTGAAGCGTATTTGGAATATGGCGGGTGGTGATGACAAGAGAAACTCCCTCGAGGGTAATTTGAAGTTTGTTTTTGACACGTATTTCACTGTTGACCCCATGGTGAATATCCATTTCTCCACGGGTCGGTGGATGCGTCCTGTGCCTGAGGGAATTGTTTACTCTGTTGGTTTTAATGAACGCGGATTAGGTCCGAAGTCTGATGGGGAGCTTTACATTGTTAATAGTGAGTGCGTGATTTGTAATAGTGAGTCTTTATCTACTGTC---ACTCGCTCGCTTCAAGCCCCAACCGGAACTATTAGTCAAGTCGACGGAGTTGCAGGTTGTGGGAAGACCACAGCAATAAAATCAATTTTTGAGCCATCCACTGACATGATCGTTACCGCGAACAAGAAATCCGCCCAAGACGTTCGTATGGCACTCTTTAAATCGTCGGATTCCAAAGAAGCTTGCACCTTCGTTCGTACTGCCGATTCCGTCCTACTTAATGAATGTCCAACTGTTAGTAGGGTTTTGGTCGATGAAGTTGTGCTGCTTCACTTTGGTCAATTGTGTGCTGTCATGTCTAAGCTGAAGGCTGTGCGAGCTATATGTTTCGGGGATTCTGAGCAGATTGCCTTCTCTTCTCGTGATGCTTCGTTTGACATGCGTTTCTCTAAGATTATTCCTGATGAAACTAGTGATGCGGATACCACATTCCGTAGCCCACAAGATGTCGTGCCTCTTGTGCGTCTGATGGCTACGAAGGCTCTCCCGAAAGGAACTCATTCGAAATACACTAAATGGGTTTCTCAATCTAAGGTGAAAAGATCTGTTACGTCTCGTGCCATCGCCAGTGTGACATTGGTTGATTTAGATTCTTCCAGGTTTTATATCACGATGACTCAAGCTGACAAGGCTTCACTGATTTCGAGAGCGAAAGAGATGAACTTACCGAAGACCTTTTGGAATGAAAGGATTAAGACTGTGCATGAGTCTCAGGGTATCTCTGAAGACCACGTTACTTTGGTAAGACTGAAGAGCACGAAATGTGACCTGTTCAAACAGTTTTCGTACTGTCTTGTTGCCTTGACAAGA---------------------------------------------------CATAAGGTCACCTTCCGCTACGAGCATTGTGGTGTATTAAACGGCGATTTAATCGCCGAATGTATTGCTCGTGCT
>CAD54664
ATGGCGACGTCCTCGTTCAACATCAATGAATTGGTAGCCTCCCACGGCGATAAAGGACTACTCGCGACCGCCCTCGTTGATAAGACAGCTCATGAGCAGCTCGAGGAGCAATTACAGCATCAACGTAGAGGCCGTAAGGTCTACATCCGGAACGTTTTGGGTGTAAAGGATTCCGAGGTCATCCGGAATCGGTATGGAGGAAAGTACGACCTCCATCTTACCCAGCAGGAGTTTGCTCCCCACGGCCTAGCTGGTGCCCTCCGCTTGTGTGAAACTCTCGATTGTCTAGACTCTTTCCCTTCATCAGGTCTGCGGCAGGACCTCGTCTTAGACTTCGGAGGAAGTTGGGTCACACATTACCTCCGCGGACATAACGTACACTGTTGTTCCCCTTGTTTGGGTATCCGCGATAAGATGCGCCATGCGGAACGCTTAATGAACATGCGCAAGATCATCTTGAACGATCCACAACAGTTCGATGGTCGGCAGCCGGATTTCTGCACTCAACCGGCTGCGGATTGCAAAGTACAAGCCCACTTTGCTATATCTATTCATGGAGGTTATGATATGGGCTTTAGAGGATTATGTGAAGCGATGAATGCTCACGGAACCACTATTTTGAAGGGAACGATGATGTTCGATGGTGCGATGATGTTTGACGACCAAGGTGTAATACCCGAACTTAATTGTCAGTGGAGGAAGATCAGGAGTGCTTTCTCCGAAACTGAAGACGTCACACCACTGGTTGGTAAGCTTAATTCCACAGTTTTCTCCCGCGTGCGGAAGTTCAAGACGATGGTAGCTTTTGATTTCATCAACGAGTCTACTATGTCTTATGTTCATGATTGGGAGAATATAAAATCTTTTCTTACGGACCAGACTTATTCGTACCGAGGGATGACTTACGGTATCGAACGCTGCGTTATCCACGCTGGTATTATGACGTACAAGATTATCGGCGTACCTGGGATGTGCCCACCCGAACTCATTCGACATTGTATTTGGTTCCCCTCTATTAAAGACTATGTTGGTCTAAAGATCCCCGCGTCGCAGGATTTGGTTGAGTGGAAAACAGTGCGGATTTTAACGTCAACATTACGTGAGACTGAAGAGATTGCCATGAGGTGTTATAATGATAAGAAAGCGTGGATGGAACAATTCAAGGTTATCCTAGGTGTTCTATCCGCGAAATCATCTACCATTGTTATTAATGGTATGTCCATGCAATCTGGCGAGCGAATAGACATTAATGATTATCACTACATCGGTTTCGCCATTCTTCTTCACACAAAAATGAAGTACGAACAACTTGGAAAAATGTATGATATGTGGAATGCTTCGAGTATTTCGAAGTGGTTTGCCGCGTTGACTCGTCCGCTGCGTGTGTTTTTCTCCAGTGTTGTTCACGCACTATTCCCGACTTTGAGACCCCGCGAGGAAAAAGAATTTCTGATCAAGCTCTCCACCTTCGTGACTTTTAATGAAGAGTGCTCATTTGACGGTGGAGAGGAATGGGACGTGATATCATCCGCTGCATACGTTGCTACGCAGGCTGTTACCGATGGGAAGATTTTGGCTGCGCAGAAAGCCGAGAAGCTTGCTGAGAAGCTTGCACAACCCGTG---AGTGAGGTATCGGACAGTCCTGAGACGTCATCTCAAACGCCTGATGATACTGCTGATGTTTGTGGAAGGGAGCGAGAGGTTTCGGAACTCGACTCCCTATCAGCTCAGACACGTTCCCCCATCACTAGAGTTGCTGAAAGGGCTACTGCTATGTTAGAGTATGCCGCTTATGAGAAACAATTGCACGACACTACAGTGTCTAATTTAAAACGTATTTGGAACATGGCAGGCGGTGATGACAAAAGAAACTCCCTCGAGGGTAATTTGAAGTTTGTTTTCGATACGTACTTCACCGTTGATCCTATGGTGAACATTCATTTCTCCACGGGTCGGTGGATGCGTCCTGTGCCCGAGGGTATTGTTTATTCTGTCGGTTATAATGAACGCGGTTTAGGTCCGAAGTCTGATGGAGAGCTTTACATTGTCAATAGTGAATGCGTGATCTGTAACAGTGAATCTTTATTCACTGTC---ACGCGTTCTCTCCAAGCTCCAACCGGGACCATTAGTCGAGTTGACGGAGTTGCTGGTTGTGGGAAAACCACGGCAATTAAATCCATTTTTGAGCCGTCCACTGACATGATCGTTACCGCGAACAAGAAGTCCGCCCAAGATGTACGTATGGCACTTTTCAAATCGTCGGATTCCAAAGAAGCTTGCACCTTTGTTCGAACAGCCGATTCTGTCCTACTTAATGAATGTCCGACTGTCAGTAGGGTTTTGGTTGACGAGGTCGTTCTGCTACACTTTGGTCAATTATGTGCCGTCATGTCTAAGTTGAAGGCCGTGCGAGCTATATGTTTTGGGGATTCGGAGCAGATTGCCTTTTCCTCGCGTGATGCCTCATTTGACATGCGTTTCTCTAAGATTATTCCTGATGAAACTAGTGATGCTGACACCACATTCCGTAGCCCACAAGATGTTGTACCGCTTGTGCGTTTAATGGCTACGAAGGCCCTTCCGAAAGGAACCCATTCAAAATACACGAAATGGGTTTCTCAATCTAAAGTGAGAAGATCTGTTACATCTCGTGCCATCGCTAGTGTGACATTGGTTGACTTGGATTCTTCCAGGTTCTATATAACGATGACCCAAGCTGATAAGGCCTCACTGATTTCAAGGGCGAAAGAGATGAATCTACCAAAAACTTTCTGGAATGAAAGGATTAAAACCGTGCATGAGTCTCAAGGTATTTCCGAAGACCACGTTACTTTGGTAAGATTAAAGAGTACAAAATGTGACCTGTTTAAACAGTTTTCTTATTGTCTCGTTGCACTGACGAGA---------------------------------------------------CACAAGGTCACATTCCGCTACGAGTACTGTGGTGTATTGAACGGCGATTTAATCGCCGAATGTGTTGCTCGTGCT
>CAJ65580
ATGGCGACGTCCTCGTTCAACATCAATGAATTGGTAGCCTCCCACGGCGATAAAGGACTACTCGCGACCGCCCTCGTTGATAAGACAGCTCATGAGCAGCTCGAGGAGCAATTACAGCATCAACGTAGAGGCCGTAAGGTCTACATCCGGAACGTTTTGGGTGTAAAGGATTCCGAGGTCATCCGGAATCGGTATGGAGGAAAGTACGACCTCCATCTTACCCAGCAGGAGTTTGCTCCCCACGGCCTAGCTGGTGCCCTCCGCTTGTGTGAAACTCTCGATTGTCTAGACTCTTTCCCTTCATCAGGTCTGCGGCAGGACCTCGTCTTAGACTTCGGAGGAAGTTGGGTCACACATTACCTCCGCGGACATAACGTACACTGTTGTTCCCCTTGTTTGGGTATCCGCGATAAGATGCGCCATGCGGAACGCTTAATGAACATGCGCAAGATCATCTTGAACGATCCACAACAGTTCGATGGTCGGCAGCCGGATTTCTGCACTCAACCGGCTGCGGATTGCAAAGTACAAGCCCACTTTGCTATATCTATTCATGGAGGTTATGATATGGGCTTTAGAGGATTATGTGAAGCGATGAATGCTCACGGAACCACTATTTTGAAGGGGACGATGATGTTCGATGGTGCGATGATGTTTGACAACCAAGGTGTAATACCCGAACTTAATTGTCAGTGGAGGAAGATTAGGAGTGCTTTCTCCGAAACTGAAGACGTCACACCACTGGTTGGTAAGCTTAATTCCACAGTTTTCTCCCGCGTGCGGAAGTTCAAGACGATGGTAGCTTTTGATTTCATCAACGAGTCTACTATGTCTTATGTTCATGATTGGGAGAATATAAAATCTTTTCTTACGGACCAGACTTATTCGTACCGAGGGATGACTTACGGTATCGAACGCTGCGTTATCCACGCTGGTATTATGACGTACAAGATTATCGGTGTACCTGGGATGTGCCCACCCGAACTCATTCGACATTGTATTTGGTTCCCCTCTATTAAAGACTATGTTGGTCTAAAGATCCCCGCGTCGCAGGATTTGGTTGAGTGGAAAACAGTGCGGATTTTAACGTCAACATTACGTGAGACTGAAGAGATTGCCATGAGGTGTTATAATGATAAGAAAGCGTGGATGGAACAATTCAAGGTTATCCTAGGTGTTCTATCCGCGAAATCATCTACCATTGTTATTAATGGTATGTCCATGCAATCTGGCGAGCGAATAGACATTAATGATTATCACTACATCGGTTTCGCCATTCTTCTTCACACAAAAATGAAGTATGAACAACTTGGAAAAATGTATGATATGTGGAATGCTTCGAGTATTTCGAAGTGGTTTGCCGCGTTGACTCGTCCGCTGCGTGTGTTTTTCTCAAGTGTTGTTCACGCACTATTCCCGACTTTGAGACCCCGCGAGGAAAAAGAATTCTTGATCAAGCTCTCCACCTTCGTTACTTTTAATGAAGAGTGCTCATTTGACGGTGGAGAGGAATGGGACGTGATATCATCCGCTGCATACGTTGCTACGCAGGCTGTTACCGATGGGAAGATTTTGGCTGCGCAGAAAGCCGAGAAGCTTGCTGAGAAGCTTGCACAACCCGTG---AGTGAGGTATCGGACAGTCCTGAGACGTCATCTCAAACGCCTGATGATACTGCTGATGTTTGTGGAAGGGAGCGAGAGGTTTCGGAACTCGACTCCCTATCAGCTCAGACACGTTCCCCCATCACTAGAGTTGCTGAAAGGGCTACTGCTATGCTAGAGTATGCCGCTTATGAGAAACAATTGCACGACACTACAGTGTCTAATTTAAAACGTATTTGGAACATGGCGGGCGGTGATGACAAAAGAAACTCCCTCGAGGGTAATTTGAAGTTTGTTTTCGATACGTACTTTACCGTTGATCCTATGGTGAACATTCATTTCTCCACGGGTCGGTGGATGCGTCCTGTGCCCGAGGGTATTGTTTATTCTGTCGGTTATAATGAACGCGGTTTAGGTCCGAAGTCTGATGGAGAGCTTTACATTGTCAATAGTGAATGCGTGATCTGTAACAGTGAATCTTTATCCACTGTC---ACGCGTTCTCTCCAAGCTCCAACCGGGACCATTAGTCAAGTTGACGGAGTTGCTGGTTGTGGGAAAACCACGGCAATTAAATCCATTTTTGAGCCGTCCACTGACATGATCGTTACCGCGAACAAGAAGTCCGCCCAAGATGTACGTATGGCACTTTTCAAATCGTCGGATTCCAAAGAAGCTTGCACCTTTGTTCGAACAGCCGATTCTGTCCTACTTAATGAATGTCCGACTGTTAGTAGGGTTTTGGTTGACGAGGTCGTTCTGCTACACTTTGGTCAATTATGTGCCGTCATGTCTAAGTTGAAGGCCGTGCGAGCTATATGTTTTGGGGATTCGGAGCAGATTGCCTTTTCCTCACGTGATGCCTCATTTGACATGCGTTTCTCTAAGATTATTCCTGATGAAACTAGTGATGCTGACACCACATTCCGTAGCCCACAAGATGTTGTACCGCTTGTGCGTTTAATGGCTACGAAGGCCCTTCCGAAAGGAACCCATTCAAAATACACGAAATGGGTTTCTCAATCTAAAGTGAAAAGATCTGTTACATCTCGTGCCATCGCTAGTGTGACATTGGTTGACTTGGATTCTTCCAGGTTTTATATAACGATGACCCAAGCTGATAAGGCCTCACTGATTTCAAGGGCGAAAGAGATGAATCTACCAAAGACTTTCTGGAATGAAAGGATTAAAACCGTGCATGAGTCTCAAGGTATCTCCGAAGACCACGTTACTTTGGTAAGATTAAAGAGTACAAAATGTGACCTATTTAAACAGTTTTCTTATTGTCTCGTTGCACTGACGAGA---------------------------------------------------CACAAGGTCACATTCCGCTACGAGTACTGTGGTGTATTGAACGGCGATTTAATCGCCGAATGTGTTGCTCGTGCT
>BAF93465
ATGGCGACGTCCTCGTTCAACATCAATGAATTGGTAGCCTCCCACGGCGATAAAGGACTACTCGCGACCGCCCTCGTTGATAAGGCAGCTCATGAGCAGCTCGAGGAGCAATTACAGCATCAACGTAGGGGCCGTAAGGTCTACGTTCGGAATGTTCTGAGCGTAAAGGATTCCGAAGTTATTCGGAATCGGTATGGAGGAAAGTACGACCTCCATCTTACCCAGCAGGAGTTTGCTCCCCACGGCCTAGCTGGTGCCCTCCGCTTGTGTGAAACTCTCGATTGTCTAGACTCTTTCCCTTCTTCAGGTCTGCGGCAGGACCTCGTCTTAGACTTCGGAGGAAGTTGGGTCACACATTACCTCCGCGGACACAACGTACACTGCTGTTCTCCCTGTTTGGGAATCCGTGATAAAATGCGCCACACGGAACGTTTAATGAACATGCGCAAGATCATCTTGAACGATCCACAACAGTTCGATGGTCGACAGCCGGACTTCTGCACCCATCCTGCTGCTGATTGCAAAGTACAAGCCCACTTTGCTATATCTATTCATGGAGGTTATGATATGGGCTTTAGAGGATTGTGTGAGGCAATGAATGCTCACGGAACCACCATTTTGAAGGGAACGATGATGTTCGATGGTGCGATGATGTTTGACGACCAAGGTGTAATTCCTGAACTTAACTGTCAGTGGAGGAAGATTAGGAATGCTTTCTCTGAAACTGAAGACGTCACACCGTTAGTTGGTAAACTCAATTCCACAGTATTTTCTCGTGTGCGTAAATTCAAGACTTTGGTAGCTTTCGATTTCATTAACGAATCTACTATGTCTTATGTTCATGATTGGGAGAATATAAAATCTTTTCTAACGGACCAGACCTATTCTTACAAAGGAATGACTTACGGTATTGAGCGTTGTGTCATTAATGCTGGTATCATGACGTACAAGATCATCGGAGTACCTGGGATGTGTCCACCCGAACTCATTCGACATTGTATTTGGTTCCCCTCTATTAAAGACTACGTCGGTCTAAAGATTCCCGCGTCACAGGATCTAGTTGAGTGGAAAACAGTGCGTATTTTAACGTCAACATTGCGTGAAACTGAAGAGATTGCTATGAGGTGTTACAATGATAAGAAGGCGTGGATGGAACAATTTAAGGTCATCTTAGGTGTTCTATCTGCTAAATCATCTACCATTGTTATCAATGGTATGTCCATGCAATCTGGTGAACGGATAGACATCAATGATTATCACTACATTGGGTTCGCCATTCTTCTTCACACAAAAATGAAGTATGAGCAGCTGGGAAAAATGTATGATATGTGGAATGCTTCGAGTATTTCGAAGTGGTTTGCAGCGTTGACTCGTCCGCTGCGTGTATTTTTCTCTAGTGCTGTCCACGCGCTGTTCCCGACCTTGAGACCCCGCGAGGAAAAAGAATTCCTGATTAAGCTCTCCACCTTCGTGACTTTTAATGAAGAGTGCTCATTTGACGGTGGAGAGGAATGGGACGTGATATCATCTGCTGCATACGTTGCTACACAGGCTGTTACTGATGGGAAAGTTTTGGCTGCGCAGAAAGCCGAGAAGCTCGCTGAAAAGCTTGCACAACCCGTG---GATGAGGTATCAGACAGCCGTGAGGTGCCATCTTCAACACCCGATGATACTGCCGATGTTTGTGGAAAGGAGCAAGAAGTTTCGGAACTTGACTCATTATCGGCTCAGACACGTTCCCCCATCACTAGAGTTGCTGAAAGGGCTACTGCCATGTTGGAGTACGCCGCTTATGAGAAACAGCTACATGACACCACAGTGTCTAATTTGAAACGTATTTGGAATACGGCGGGCGGTGATGACAAGAGAAACTCCCTCGAAGGTAATTTGAAGTTTGTTTTCGATACGTATTTCACTGTCGACCCCATGGTGAACATTCACTTTTCGACGGGTCGGTGGATGCGTCCTGTGCCTGAGGGAATTGTTTACTCTGTTGGTTATAATGAACGCGGTTTAGGTCCGAAGTCTGATGGAGAGCTTTTCATTGTCAATAGTGAGTGTGTGATATGTAATAGCGAGTCTTTATCTGCTGTC---ACACGCTCTCTTCAAGCTCCGACTGGAACCATCAGTCAAGTCGATGGAGTCGCTGGTTGTGGGAAAACTACTGCAATTAAATCCATTTTTGAGCCATCCACTGACATGATCGTTACCGCGAATAAGAAGTCCGCCCAAGATGTGCGTATGGCACTTTTCAAATCGTCAGACTCTAAGGAAGCGTGCACCTTTGTTCGAACAGCCGATTCTGTCCTACTTAATGAATGTCCGACTGTGAGTAGGGTTTTGGTTGATGAGGTCGTATTGCTACACTTTGGTCAATTGTGTGCTGTTAYGTCCAAACTGAAGGCTGTGCGAGCTATATGTTTTGGGGATTCGGAGCAAATTGCTTTTTCTTCTCGAGATGCCTCGTTTGACATGCGTTTCTCTAAGATCATTCCTGATGAGACTAGTGATGCGGACACCACATTCCGTAGCCCACAAGATGTCGTGCCGCTTGTGCGTCTAATGGCTACGAAGGCCCTTCCGAAAGGAACTCATTCGAAATACACGAAATGGGTTTCTCAATCTAAAGTGAAGAGATCTGTCACATCCCGTTCTATTGCTAGTGTGACATTAGTTGACCTGGATGCTTCTAGGTTTTACATCACGATGACTCAAGCTGATAAAGCTTCACTGATTTCGAGGGCGAAAGAGATGAACTTACCGAAGACCTTTTGGAACGAAAGGATTAAGACCGTACATGAATCTCAAGGTATTTCTGAAGATCACGTTACTTTGGTAAGATTAAAGAGCACAAAGTGTGACCTGTTTAAACAGTTTTCTTACTGTCTTGTTGCTTTGACTAGG---------------------------------------------------CACAAGGTCACCTTCCGCTACGAGTATTGCGGTGTATTGAATGGCGATTTGATCGCCGAATGTATTGCTCGTGCT
>AAC24006
ATGGCGACGTCCTCGTTCAACATTAATGAATTGGTAGCCTCCCACGGCGATAAAGGACTACTCGCGACCGCCCTCGTTGATAAGACAGCTCATGAGCAGCTCGAGGAGCAATTACAGCATCAACGTAGAGGCCGTAAGGTCTACATCCGAAACGTTTTGGGTGTAAAGGATTCCGAGGTCATCCGGAATCGGTATGGAGGGAAGTACGACCTCCATCTTACCCAGCAGGAGTTTGCTCCCCACGGCCTAGCTGGTGCCCTCCGCTTGTGTGAAACTCTCGATTGTCTAGACTCTTTCCCTTCATCAGGTCTGCGGCAGGACCTCGTCTTAGACTTCGAAGGAAGTTGGGTCACACATTACCTCCGCGGACATAACGTACACTGCTGTTCCCCTTGTTTGGGTATCCGCGATAAAATGCGCCACGCGGAACGTTTGATGAACATGCGCAAGATCATCCTGAACGATCCACAACAGTTCGATGGTCGACAGCCGGACTTTTGCACTCATCCGGCTGCGGATTGCAAAGTACAAGCCCACTTTGCTATATCTATTCATGGAGGTTATGATATGGGCTTTAGAGGACTATGTGAAGCGATGAATGCTCACGGAACCACTATTTTGAAGGGAACGATGATGTTCGATGGTGCTATGATGTTTGACGACCAAGGTGTAATACCTGAGCTTAATTGTCAGTGGAGGAAGATTAGGAGTGCTTTCTCTGAAACTGAAGACGTCACACCGCTGACCGAGAAACTTAATTCCACAATATTCTCCCGCGTGCGTAAATTCAAGACTATGGTGGCCTTTGATTTTATCAATGAGTCTACCATGTCTTATGTTCATGATTGGGAGAATATAAAATCTTTTCTCACGGATCAGACTTATTCATACCGAGGGATGACTTACGGTATTGAGCGGTGCGTTATTCACGCTGGTATTATGACGTATAAGATCATTGGTGTCCCTGGGATGTGCCCACCTGAACTCATTCGGCATTGTATTTGGTTCCCCTCTATCAAGGACTATGTTGGTCTAAAGATTCCCGCGTCGCAGGACTTGGTTGAATGGAAAACAGTGCGTATTTTAACGTCAACATTACGTGAGACGGAAGAGATTGCTATGAGGTGTTACAACGATAAGAAAGCGTGGATGGAACAGTTTAAGGTTATCCTAGGTGTTTTATCCGCGAAATCATCTACCATTGTTATTAATGGTATGTCCATGCAATCTGGCGAACGCATAGATATTAACGATTACCACTATATTGGCTTCGCTATTCTTCTTCACACAAAAATGAAGTATGAACAACTGGGAAAAATGTATGATATGTGGAATGCTTCGAGTATTTCGAAGTGGTTTGCAGCGTTGACTCGTCCGCTGCGTGTATTTTTCTCCGGTGTAGTTCACGCGCTGTTCCCGACTTTGAGACCCCGCGAGGAAAAAGAATTCCTGATTAAGCTCTCCACCTTCGTTACTTTCAATGAAGAGTGCTCATTTGATGGTGGAGAGGAATGGGACGTGATATCATCTGCTGCATACGTTGCTACGCAGGCTGTTACCGATGGGAAAGTTTTGGCTGCGCAGAAAGCCGAGAAGCTCGCTGAGAAGCTTGCACAACCCGTG---ATTGAGGTATCGGACAGACCTGAGGCGTCATCTCAAACGCCCGATGATACGGCTGATGTTTGTGGAAGAGAGCAAGAGGTTTCGGAACTTGACTCTCTATCAGCTCAGACACGTTCCCCCATCACTAGAGTTGCTGAAAGGGCTACTGCTATGTTAGAGTATGCCGCTTACGAGAAACAGCTACATGATACCACGGTGTCTAATTTGAGACGTATTTGGAACATGGCGGGCGGTGATGACAAGAGGAACTCCCTCGAAGGTAATTTGAAGTTTGTTTTCGACACGTACTTTACTGTTGATCCCATGGTGAACATTCGTTTCTCCACGGGTCGGTGGATGCGTCCTGTGCCCGAGGGAATTGTTTACTCTGTTGGTTATAACGAACGCGGTTTAGGTCCTAAGTCTGATGGAGAGCTTTACATTGTCAATAGTGAGTGTGTGATTTGCAATAGCGAGTCTTTGTCTGCTGTC---ACTCGCTCACTACAAGCTCCAACTGGAACTATCAGTCAAGTTGACGGGGTTGCTGGTTGTGGGAAGACCACGGCAATAAAATCCATTTTTGATCCGTCCACTGACATGATCGTGACCGCGAACAAGAAATCCGCTCAAGACGTTCGAATGGCACTCTTTAAATCGTCAGATTCCAAAGAAGCTTGCGCCTTTGTTCGTACTGCTGATTCTGTCCTACTCAATGAATGTCCGACTGTTAGTAGGGTTTTGGTGGACGAGGTTGTGCTGCTTCACTTTGGTCAATTGTGTGCTGTCATGTCCAAGCTGAAGGCTGTGCGAGCTATATGTTTTGGGGATTCGGAGCAAATTGCTTTTTCTTCTCGCGATGCCTCGTTTGATATGCGTTTCTCGAAGATTATTCCTGATGAAACTAGTGATGCGGATACCACATTCCGTAGCCCACAAGACGTTGTGCCGCTTGTGCGTTTGATGGCTACGAAGGCTCTCCCGAAAGGAACTCATTCGAAATATACGAAATGGGTTTCTCAATCTAAAGTGAGAAGATCTGTTACATCTCGTGCCATCGCTAGTGTGACATTGGTTGATTTGGATCCTTCCAGGTTTTATATCACGATGACCCAAGCTGATAAGGCCTCACTGATTTCGAGAGCAAAAGAGATGAATCTACCAAAGACTTTCTGGGACGAAAGAATCAAAACCGTGCATGAGTCTCAAGGCATCCCTGAAGATCACGTTACTTTGGTAAGATTAAAGAGCACAAAATGTGACCTGTTCAAAAAATTCTCATATTGTCTTGTTGCCTTGACAAGA---------------------------------------------------CACAAGGTCACATTCCGCTACGAGTACTGTGGTGTATTGAACGGCGATTTAGTCGCCGAATGTATTGCTCGTGCT
>ABD61578
ATGGCGACGTCCTCGTTCAACATCAATGAATTGGTAGCCTCCCACGGCGATAAAGGACTACTCGCGACCGCCCTAGTTGATAAGACAGCTCATGAGCAGCTCGAGGAGCAATTACAACATCAACGTAGGGGCCGTAAGGTCTACATCCGGAACGTTCTGGGTGTAAAGGATTCTGAGGTCATCCGGAATCGGTATGGAGGAAAGTACGACCTCCATCTTACCCAGCAGGAGTTTGCTCCCCACGGCCTAGCTGGTGCCCTCCGCTTGTGTGAAACTCTCGATTGTCTAGACTCTTTCCCTTCTTCAGGTCTGCGGCAGGACCTCGTCTTAGACTTCGGAGGAAGTTGGGTCACACATTACCTCCGCGGACATAACGTACACTGCTGTTCCCCTTGCTTGGGTATCCGCGATAAAATGCGCCACGCGGAACGCTTGATGAACATGCGCAAGATTATCTTGAACGATCCACAACAGTTCGATGGTCGCCAGCCGGACTTTTGCACTCACCCGGCTGCAGAATGCAAAGTACAAGCCCACTTTGCTATATCTATTCATGGAGGTTATGATATGGGCTTTAGAGGACTTTGTGAAGCGATGAACGCTCGCGGAACCACCATTTTGAAGGGAACGATGATGTTCGATGGTGCGATGATGTTTGACGACCAAGGTGTAATACCTGAACTTAATTGTCAGTGGAGAAAGATTAGGAATGCTTTCTCTGAAACTGAAGACGTCACGCCGTTGTCTGGTAAACTTAATTCCACAGTATTTTCCCGCGTGCGTAAATTCAAGACCATGGTGGCTTTTGATTTTATCAATGAGTCTACCATGTCTTATGTTCATGATTGGGAGAATATAAAATCTTTTCTTACAGACCAGACTTACTCATACCGAGGGATGACATATGGTATTGAGCGTTGTGTTATTCACGCCGGCATTATGACGTACAAGATCATCGGTGTACCTGGGATATGTCCACCCGAACCCATTCGACATTGCATTTGGTTCCCCTCTATTAAGGACTATGTTGGTCTGAAGATTCCCGCGTCGCAGGACTTGGTTGAATGGAAAACAGTGCGTATTTTAACGTCAACATTACGTGAGACGGAAGAGATTGCTATGAGGTGTTACAATGATAAGAAAGCGTGGATGGAGCAGTTTAAGGTTATCTTAGGTGTTCTATCTGCGAAATCATCTACCATTGTTATTAATGGTATGTCCATGCAATCTGGCGAGCGTATAGACATTAACGATTATCACTATATCGGCTTCGCTATTCTCCTCCACACGAAAATGAAGTATGAACAGTTGGGAAAAATGTATGATATGTGGAATGCTTCGAGTATTTCGAAGTGGTTTGCAGCGTTGACTCGTCCGCTGCGTGTGTTTTTCTCCAGCGTTGTTCACGCATTGTTCCCGACTTTGAGACCGCGCGAGGAAAAGGAATTCCTGATTAAGCTCTCCACCTTCGTGACTTTTAATGAAGAGTGCTCATTTGACGGTGGAGAGGAGTGGGACGTGATATCATCTGCTGCATACGTTGCTACACAGGCTGTTACCGATGGGAAAGTTTTGGCTGCGCAGAAAGCCGAGAAGCTTGCTGAGAAGCTTGCACAACCCGTG---ATTGAGGTATCGGACAGACCTGAGGCGTCATCTCCAACGCCTGATGATCCGGCTGATGTTTGTGGAAAGGAGCAAGAGGTTTCGGAACTTGACTCTTTATCAGCTCAGACACGTTCCCCCATCACTAGAGTTGCTGAAAGGGCTACTGCTATGTTAGAGTATGCCGCTTATGAGAAACAGTTACATGACACCACAGTGTCTAACTTGAAACGTATTTGGAACATGGCGGGTGGTGATGACAAGAGAAACTCCCTCGAGGGTAATATGAAGTTTGTTTTCGACACGTATTTTACTGTTGATCCCATGGTGAATATTCATTTCTCCACGGGTAGGTGGATGCGTCCCGTGCCTGAGGGAATTGTTTACTCTGTTGGTTTTAATGAACGCGGGTTAGGTCCTAAGTCTGATGGGGAGCTTTATATTGTCAACAGCGAATGCGTGATTTGCTACAGCGAGTCTCTTTTTAATGTC---ACTCGCTCTCTTCAAGCTCCAACTGGAACTATTAGTCAAGTCGACGGAGTTGCTGGTTGTGGGAAAACCACAGCAATAAAATCCATTTTTGAGCCGTCCACTGACATGATCGTTACCGCGAACAAGAAATCCGCCCAAGACGTTCGTATGGCACTCTTTAAATCGTCGGATTCCAAAGAAGCCTGCACCTTCGTTCGTACTGCCGATTCTGTCCTACTTAATGAATGTCCGACTGTTAGTAGGGTTTTGGTTGATGAAGTCGTGCTGCTTCACTTTGGTCAATTGTGTGCTGTCATGTCCAAGCTGAAGGCTGTGCGAGCCATATGTTTCGGGGATTCTGAGCAGATTGCTTTTTCTTCTCGCGATGCTTCGTTTGACATGCGTTTCTCTAAGATTATTCCTGATGAAACTAGTGATGCGGATACTACATTCCGTAGCCCACAAGATGTCGTGCCGCTTGTACGTCTAATGGCTACGAAGGCTCTTCCGAGAGGAACTCATTCGAAATACACTAAGTGGGTTTCTCAATCTAAAGTGAAAAGGTCTGTTACGTCTCGTGCCATTGCCAGTGTGACACTGGTTGATTTGGATTCTTCTAGGTTTTATATCACGATGACTCAGGCTGACAAGGCTTCACTGATTTCAAGAGCGAAGGAGATGAACTTACCAAAGACTTTCTGGAACGAAAGGATTAAAACTGTGCACGAGTCTCAAGGCATTTCTGAAGACCACGTTACTTTGGTGAGATTGAAGAGCACAAAGTGTGACCTGTTCAAACAGTTTTCATATTGTCTTGTTGCCTTGACAAGA---------------------------------------------------CATAAGGTCACTTTCCGCTACGAGTATTGTGGTATGTTAGACGGCGATTTAATCGCCGAATGTATTGCTCGTGCT
>CCF55378
ATGGCAACGTCCTCATTCAACATCAATGAACTGGTAGCCTCCCACGGCGATAAAGGACTACTTGCGACAGCCCTCGTTGATAAGACAGCTCATGAACAGCTGGAGGAGCAACTTCAACATCAACGTAGAGGCCTTAAGGTCTACATCCGTAATGTTTTGGATGTAAAGGACTCCGAAGTCATTCGGACTCGGTATGGTGGTAAGTACGACCTCCATCTCACCCAGCAGGAATTAGCTCCCCATGGCCTCGCTGGTGCCCTCCGCTTGTGTGAAACTCTCGATTGTCTAGACTTTTTCCCTCGTTCAGGTCTGCGGCAGGACCTCGTCTTAGACTTCGGAGGAAGTTGGGTCACACACTATCTTCGCGGACACAACGTACATTGCTGCTCCCCATGTTTGGGTATTCGTGACAAGATGCGTCACACTGAAAGATTGATGAGCATGCGCAAGGTCATTTTAAACGATCCACAACAGTTTGATGGCCGCCAGCCGGACTTTTGCACTAAGTCTGCAGCTGAATGCAAAGTTCAAGCCCACTTTGCTATTTCTATACACGGAGGATATGATATGGGCTTTAGAGGTTTATGTGAGGCAATGAACGCTCACGGAACTACGATTTTGAAAGGGACGATGATGTTCGACGGCGCAATGATGTTTGACGACCAAAGCTTTATTCCTGAACTTAAATGTCAGTGGCGAAAAATTAAATCCGCCTTTTCTGAGGAGGAGGATGCCACTTGTTTAGCAGCTAAACTCAATTCTAGTGTTTTTTCACGCGTGCGAAATGGGAAAACCTTAATCGCATTTGACTTCGTTGAGGAATCCACGATGTCTTATGTTCACGATTGGGATAATATAAAATCGTTTATGACAGATCAAACGTACTCTTTCAATGGTATGACCTATGGAATTGAGCGTTGTGTTATTTACGCTGGCGTGATGACTTACAAGATTGTTGGCGTGCCTGGTATGTGCCCACCCGAACTCATTCGACATTGTATCTGGTTCCCCTCTATGAAGGACTATGTTGGTCTTAAGATTCCCGCGTCTGATGACTTGGTTAAATGGAAAACAGTCCGTATTTTACTGTCAACATTACGTGAGACTGAAGAAATAGCTATGCGTTGTTATAACGACAAGAAGAATTGGATGGATCAATTCAAGATTATTCTCGGTGTTTTATCATCGAAGTCCTCCACGATCGTTATCAATGGTATGTCTATGCAATCCGGTGAACGTATCGATCTCAATGACTATCATTACATCGGTTTTGCTATTCTTCTCCACACGAAATTAAAATACGAACAACTTGGGAAAATGTACGATATGTGGAATGCTTCCTTCATTTGGAAGTGGTTTGCGTCTATGTCTAGACCATACCGTGTTTTCTTTTCCACTGTTGTTAAGACTTTGTTTCCGACTTTGAGACCGCGCGAGGAAAAGGAGTTTTTGGTCAAACTTTCCACTTTCGTCACCTTTAACGAGGAGTGCTCTTTTGACGGAGGGAAAGAATGGGACGTGATATCATCAGCGGCTTTCGTAGCCGCTCAGGCTGTTGCAGATGGTACTATTCTGGCCGAGGAGAAAGCTAAGAAACTAGCTGATCGTCTGGCCGTGCCTGTT---GAAGAAGTATCTGCTATTCCTGAGGTG---TCTCCTACACCTGTTGATCAGGGCACTGCTTGTGGACTGGAAACAGAAACATCGGAACTGGATTCTCTGTCTGCCCAAACACGTTCCCCCATCACACGGATCGCTGAAAGAGCGACCGCTATGCTTGAATATTCAGCTTATGAGAAACAGTTGCACGATACCACCGTTTCAAATCTTCAACGAATTTGGTGCATGGCAGGTGGCGACAACAAGAGAAACTTTTTAGAGAGTAATTTGAAATTTGTGTTTGACACCTATTTTTCTGTTGACGCCCTGGTGAATGTTCACTTTCCTACTGGGAGGTGGATGCACCCTGTGCCTGAGGGCGTGGTATACTCTGTTGGTTATAATGAGAAGGGTCTTGGTCCTAAACTTGATAGTGAGTTGTACATAGTTAATGGTGATTGTGTGATTTCGAACAGTCATGATTTGTTTTCAATC---ACTAAATCTTTGTTAGCTCCCACCGGAACCATCAGCCAAGTCGATGGTGTAGCTGGGTGCGGAAAAACCACTGCTATAAAATCCATGTTTAATCCTTCCACAGATATAATTGTCACAGCCAACAAGAAATCTGCTCAAGATGTGCGTTATGCGCTGTTTAAATCTACTGACTCCAAAGAAGCTTGTGCTTTTGTTAGGACCGCTGATTCCATATTACTCAATGATTGCCCTACGGTGTCTCGAGTGCTTGTGGATGAAGTTGTTTTGTTGCACTTTGGTCAGTTGTGCGCTGTCATGTCGAAACTTCATGCTGTCAGAGCTTTGTGCTTCGGAGACTCCGAACAGATAGCTTTCTCCTCTCGTGACGCTTCGTTCGACATGCGTTTCTCTAAGCTTATTCCGGATGAGACCAGTGATGCGGACACAACTTTCCGTAGTCCACAAGATGTAGTACCACTTGTGCGTTTGATGGCTACGAAGGCTCTACCGAAAGGGACCCGTACGAAATACTCAAGATGGGTGTCCCAATCTAAAGTGAGGAAGTCTGTTACTTCGCGTGCTGTTGCTAGTGTATCTCTAGTTGAACTGGACCCCACCAGATTCTATATTACGATGACGGAAGCTGATAAAGCCTCACTAATCACTAGAGCTAAGGAACTGAACCTACCCAAGGCATTCTACACTGATAGGATAAAGACTGTCCATGAATCTCAAGGTATTTCAGAAGATCATGTGACCCTGGTTAGGTTGAAGAGTACTAAATGTGACCTGTTCAAGAAATTTTCCTACTGCTTAGTTGCAGTTACTCGA---------------------------------------------------CACAAGGTCACCTTCCGCTATGAGTACTGTGGTGTGTTAGGTGGGGACCTAATCGCTACTTGTATTCCGTTAGTC
>ABV72581
ATGGCGACGTCCTCGTTCAACATCAATGAACTGGTAGCCTCCCACGGCGATAAAGGATTACTCGCGACCGCCCTCGTTGATAAGACAGCTCATGAGCAGCTCGAGGAGCAATTACAACATCTACGTCGGGGCCGTAAGGTCTACATTCGGAACGTTCTGAGTGTAAAGGATTCCGAAGTCATCCGGAATCGGTATGGAGGGAGGTACAACCTCCATCTTACCCAGCAGGAGTTTGCTCCCCACGGCCTAGCTGGTGCCCTCCGCTTGTGTGAAACTCTCGGTTGTCTAGACTCCTGCCCTTCATCAGGTCTGCGGCAAGACCTCTTCTTAGACTTCGGAGGAAGTTGCGTCACACATTACCTCCGCGGACATAACCTACACTGCTGTTCCCCTTGTTTGGGTATCCGCGATAAAATGCGCCACGCGGAACGTTTAATGAACATGCGCAAGATCATCCTGAACGATCCACAACAGTTCGATGGTCGACAGCCGGATTTCTGCACTCATCCTGCTGCTGATTGCGAAGTACAAGCCCACTTCGCTATATCTATTCATGGAGGTTATGATATGGGCTTTAGAGGACTATGTGAAGCGATGAACGCTCACGGAACCACTATCTTGAAGGGAACGATGATGTTCGATGGTGCGATGATGTTTGACGACCAAGGTGTGATACCCGAGCTTAATTGTCAGTGGAGGAAGATTAGGAGTGCTTTCTCCGAAACTGAAGACGTTACGCCGTTGTCTGAGAAAATTAATTCTACAGGATTCACCGGTGTGCGTAAGTTTAAGACTATGGTAGCTTTTGATTTTATCAATGAGTCTACCATGTCTTACGTCCATTCTTGGGAGAATATAAAGTCTTTTATGACTGACCAGACATACTCGTATAAAGGGATGACTTATGGCATCGAACGTTGTGTCATTAATGCGGGTATTATGACGTATAAAATCATCGGTGTGCCTGGGATGTGTCCACCCGAACTCATTCGGCATTGCATTTGGTTCCCCTCTATTAAAGACTATGTTGGTCTAAAGATTCCCGCGTCGTCGGACTTGGTTAAGTGGAAAACAGTGCGGATTTTAACGTCAACATTACGTGAAACTGAAGAGATTGCTATGAGGTGTTATAATGATAAGAAAGCGTGGATGGAACAATTTAAGGTCATTTTAGGTGTTCTTTCCGCTAAGTCTTCTACCATTGTTATCAATGGTATGTCCATGCAATCTGGCGAACGAATAGATATTGAAGACTATCATTATATAGGATTCGCCATTCTTCTTCACACAAAAATGAAGTACGAACAACTAGGGAAAATGTATGATATGTGGAACGCTTCAGTTATCTGGAAGTTTTTCGCAGCGTTGACTCGTCCGCTGCGTGTATTTTTCTCTAGTGTTGTTCGCGTGCTGTTCCCGACTTTGAGACCCCGCGAGGAAAAGGAATTCCTGATCAAGCTCTCCACCTTCGTTACTTTTAATGAAGAGTGCTCATTTGACGGTGGAGAGGAATGGGACGTGATATCATCTGCTGCATTTGTTGCCGCGCAGGCTGTTACCGATGGGAAATCTTTGGCTGCGCAGAAAGCCGAGAAGCTCGCTGAGAAGCTTGCACAACCCGTG---ATTGAGGTATCGGACAGTCCTGAGACGTCATCTCCAACGTCTGATGATACTGATGATGTTTGTGGAAAGGAGCAAGAGGTTTCGGAACTTGACTCCTTGTCAGCTCAGACACGTTCCCCCATCACTAGAGTCGCTGAAAGGGCTACTGCTATGTTAGAGTATGCCGCTTATGAGAAGCAATTACACGACACCACGGTGTCTAATTTGAAACGCATTTGGAACATGGCGGGTGGTGATGATAAGAGAAACTCCCTCGAGGGCAATTTGAAATTTGTCTTCGACACGTACTTCACCGTCGACCCTATGGTGAACGTTCACTTTTCCACGGGCCGGTGGATGCGTCCAGTACCGGAGGGAGTTGTGTACTCTGTTGGTTTCAATGAGCGTGGCTTAGGCCCGAAATCTGAAGGAGAGCTTTATATTGTCAATAGTGAGTGTGTAGTCTGTAACAGTGAATCTCTGTCTTCCATC---ACACGCTCGTTACAAGCTCCAACTGGAACCATCAGTCAAGTCGATGGGGTCGCAGGCTGTGGGAAAACTACAGCAATTAAATCTATATTTGAACCGACCACCGACATGATCGTCACCGCGAACAAAAAATCCGCTCAAGATGTGCGTATGGCACTTTTCCAATCGTCGGATTCCAAAGAAGCCTGCACCTTCGTCCGAACAGCCGATTCTGTCTTGCTTAATGAATGTCCAGCTGTTAGCAGAGTCTTGGTTGATGAAGTTGTGTTGCTGCACTTTGGTCAGTTATGTGCCGTTATGTCAAAACTGGAGGCCGTGAGAGCCATATGTTTCGGGGATTCAGAGCAGATTGCTTTTTCCTCTCCAGATGCCTCCTTTGACAAGCCTTTTTTAACCCTAATTCCTGATGAGAGTAGTGATGCGGACACTACCTTCCGTAGCCCACAAGATGTCGCGCCGCTTGTGCCTATGAAGGCTACGAAGGCCCTTCCGAAAGGAACTCATTCGAAATACACCAGATGGGTTTCTCAATCTAAAGTGAAGAGATCTGTTACATCTCGTGCTGCCGAAAGTGTGACCATGGTTAATCTTGACTCTTCTAGATTTTATGTCACGATGACACAAGCTGATAAAGCTTCACTGATTTCAAGGGCGAAAGAGATGAACTTACCAAAAACTTTCTGGAATGAAAGAATCAAAACCGTGCATGAGTCCCAAGGCATTTCTGAGGACCACGTCACTTTGGTAAGATTGAAGAGCACGAAGTGTGACCTGTTCAAAAAATTTTCTTATTGTCTTGTCGCTTTGACCAGA---------------------------------------------------CACAAGGTCACTTTCCGCTACGAGTATTGTGGTATGTTAGGCGGCGATTTAATTGCCGAATGTATTGCTCGTGCT
>ACD39406
ATGGCGACGTCCTCATTCAACATCAATGAACTGGTAGCCTCCCACGGCGATAAAGGACTACTCGCGACAGCCCTCGTTGATAAAACAGCTCATGAACAGCTGGAGGAGCAACTTCAACATCAACGTAGAGGCCTTAAGGTCTACATCCGTAATGTTTTGGATGTAAAGGACTCCGAAGTCATTCGGACTCGGTATGGTGGTAAGTACGACCTCCATCTCACCCAGCAGGAATTAGCTCCCCATGGCCTCGCTGGTGCCCTCCGCTTGTGTGAAACTCTCGATTGTCTAGACTTTTTCCCTCGTTCAGGTCTGCGGCAGGACCTCGTCTTAGACTTCGGAGGAAGTTGGGTCACACACTATCTTCGCGGACACAACGTACATTGCTGCTCCCCATGTTTGGGTATTCGTGACAAGATGCGTCACACCGAAAGATTAATGAGCATGCGCAAGGTCATTTTAAACGATCCACAACAGTTTGATGGCCGCCAGCCGGACTTTTGCACTAAGTCTGCAGCTGAATGCAAAGTTCAAGCCCACTTTGCTATTTCTATACACGGAGGATATGATATGGGCTTTAGAGGTTTATGTGAGGCAATGAACGCTCACGGAACTACGATTTTGAAAGGGACGATGATGTTCGACGGTGCTATGATGTTTGACGACCAAGGCTTTATTCCTGAACTTAAATGTCAGTGGCGAAAAATCAAATCCGCCTTTTCTGAGGAGGAGGATGCCACTTGTTTAGCAGCTAAACTCAATTCTACTGTATTCTCACGCGTGCGCAACGGGAAAACCTTAATCGCGTTTGACTTCGTTGAGGAATCCACGATGTCTTATGTTCACGATTGGGATAATATAAAATCGTTTATGACAGATCAAACGTACTCTTTCAATGGTATGACCTATGGAATTGAGCGTTGTGTTATTTACGCTGGCGTGATGACTTACAAGATTGTTGGTGTGCCTGGGATGTGTCCACCGGAACTCATTCGACATTGTATCTGGTTCCCCTCTATGAAGGACTATGTTGGTCTTAAGATTCCCGCGTCTGATGACTTGGTTAAATGGAAAACAGTCCGTATTTTATTGTCAACACTACGTGAGACTGAGGAAATAGCTATGCGTTGTTATAACGACAAGAAGAATTGGATGGATCAATTCAAGATTATTCTCGGTGTTTTATCATCGAAATCCTCCACGATCGTTATCAATGGTATGTCTATGCAGTCCGGTGAACGTATTGATCTCAACGACTATCATTACATCGGGTTTGCTATTCTTCTTCACACGAAATTAAAATACGAACAACTTGGAAAAATGTACGATATGTGGAATGCTTCCTTTATTTGGAAGTGGTTTGCGTCTATGTCCAGACCATTCCGTGTTTTCTTTTCCACTGTTGTTAAGACTTTGTTTCCGACTTTGAGACCGCGCGAGGAAAAGGAGTTTTTGGTCAAACTTTCCACTTTCGTCACCTTTAACGAGGAGTGCTCTTTTGACGGAGGGAAAGAATGGGACGTGATATCATCAGCGGCTTTTGTAGCCGCTCAGGCTGTTGCAGATGGTACCATTTTGGCCGAGGAGAAAGCTAAGAAATTAGCTGATCGTCTGGCCGTGCCTGTTGAAGAAGAAGTATCTGCTATTCCTGAGGTG---TCTCCTACACCTGCTGATCAGGGCAATGCTTGTGGACTAGAAACAGAAACATCGGAACTGGATTCTTTGTCTGCCCAAACACGTTCCCCCATCACACGGATCGCTGAAAGAGCGACCGCTATGCTTGAATATTCAGCTTATGAGAAACAATTGCACGATACCACCGTTTCAAATCTTCAACGAATTTGGTGCATGGCAGGTGGCGACAACAAGAGAAACTCTTTAGAGAGTAATTTGAAATTTGTGTTTGACACTTATTTTTCTGTTGACGCCCTTGTGAATGTTCACTTTCCTACTGGGAGGTGGATGCACCCTGTACCTGAGGGCGTGGTATACTCTGTTGGTTATAATGAGAAGGGTCTCGGTCCTAAACTTGACAGTGAGTTGTACATAGTTAATGGTGATTGTGTGATTTCGAACAGTCACGATCTGTTTTCGATC---ACTAAATCTTTGTTAGCTCCCACCGGAACCATCAGTCAAGTCGATGGTGTGGCTGGGTGCGGAAAAACCACTGCTATAAAATCCATGTTTAATCCTTCCACAGATATAATTGTCACAGCCAACAAGAAATCTGCTCAAGATGTGCGTTATGCGCTGTTTAAATCTACTGACTCCAAAGAAGCTTGTGCTTTTGTTAGGACCGCTGATTCCATATTACTCAATGACTGCCCTACGGTGTCTCGAGTGCTTGTGGATGAAGTCGTTTTGTTGCACTTTGGTCAGTTGTGCGCTGTCATGTCGAAACTTCATGCTGTCAGAGCTTTGTGTTTCGGAGATTCCGAACAGATAGCCTTTTCTTCTCGTGACGCTTCGTTCGACATGCGTTTCTCTAAGCTTATTCCGGATGAGACCAGTGATGCGGACACAACTTTCCGTAGCCCACAAGATGTAGTACCACTTGTGCGTCTGATGGCTACGAAGGCTCTACCGAAAGGAACCCGTACGAAATACTCAAAATGGGTGTCCCAATCTAAAGTGAGGAAGTCTGTTACTTCGCGTGCTGTTGCTAGTGTATCTCTAGTTGAACTGGACCCCACCAGATTCTATATTACGATGACGCAAGCTGATAAAGCCTCACTAATCACTAGAGCTAAGGAATTGAACCTACCCAAGGCATTCTACACTGATAGGATAAAGACTGTCCATGAATCTCAAGGCATTTCAGAAGATCATGTGACCCTTGTTAGGTTGAAGAGTACTAAATGTGACCTGTTCAAGAAATTTTCCTACTGCTTAGTTGCAGTTACTCGA---------------------------------------------------CATAAGGTCACCTTCCGCTATGAGTACTGTGGTGTGTTAGGTGGGGACCTAATCGCTAGTTGTATTCCGTTAGTC
>ABN12317
ATGGCGACGTCCTCGTTCAACATCAATGAATTGGTAGCCTCCCACGGCGATAAAGGACTACTCGCGACCGCCCTAGTTGATAAGACAGCTCATGAGCAGCTCGAGGAGCAATTACAACATCAACGTAGGGGCCGTAAGGTCTACATCCGGAACGTTCTGGGTGTAAAGGATTCTGAGGTCATCCGGAATCGGTATGGAGGAAAGTACGACCTCCATCTTACCCAGCAGGAGTTTGCTCCCCACGGCCTAGCTGGTGCCCTCCGCTTGTGTGAAACTCTCGATTGTCTAGACTCTTTCCCTTCTTCAGGTCTGCGGCAGGACCTCGTCTTAGACTTCGGAGGAAGTTGGGTCACGCATTACCTCCGCGGACATAACGTACGCTGCTGTTCCCCTTGCTTGGGTATCCGCGATAAAATGCGCCACGCGGAACGCTTGACGAACATGCGCAAGATTATCTTGAACGATCCACAACAGTTCGATGGTCGCCAGCCGGACTTTTGCACTCACCCGGCTGCAGAATGCAAAGTACAAGCCCACTTTGCTATATCTATTCATGGAGGTTCTGATATGGGCTTTAGAGGACTTTGTGAAGCGATGAACGCTCACGGAACCACCATTTTGAAGGGAACGATGATGTTCGATGGTGCGATGATGTTTGACGACCAAGGTGTAATACCTGAACTTAATTGTCAGTGGAGAAAGATTAGGAATGCTTTCTCTGAAACTGAAGACGTCACGCCGTTGTCTGGTAAACTTAATTCCACAGTATTTTCCCGCGTGCGTAAATTCAAGACCATGGTGGCTTTTGATTTTATCAATGAGTCTACCATGTCTTATGTTCATGATTGGGAGAATATAAAACCTTTTCTTACAGACCAGACTTACTCATACCGAGGGATGACATATGGTATTGAGCGTTGTGTTATTCACGCCGGCATTATGACGTACAAGATCATCGGTGTACCTGGGATGTGTCCACCCGAACTCATTCGACATTGCATTTGGTTCCCCTCTATTAAGGACTATGTTGGTCTGAAGATTCCCGCGTCGCAGGACTTGGTTGAATGGAAAACAGTGCGTATTTTAACGTCAACATTACGTGAGACGGAAGAGATTGCTATGAGGTGTTACAATGATAAGAAAGCGTGGATGGAGCAGTTTAAGGTTATCTTAGGTGTTCTATCTGCGAAATCATCTACCATTGTTATTAATGGTATGTCCATGCAATCTGGCGAGCGTATAAACATTAACGATTATCACTATATCGGCTTCGCTATTCTCCTCCACACAAAAATGAAGTATGAACAGTTGGGAAAAATGTATGACATGTGGAATGCTTCGAGTATCTCGAAGTGGTTTGCAGCGTTGACTCGTCCGTTGCGTGTGTTTTTCTCCAGCGTTGTTCACGCATTGTTCCCGACTTTGAGACCGCGCGAGGAAAAGGAATTCCTGATTAAGCTCTCCACCTTCGTGACTTTTAATGAAGAGTGCTCATTTGACGGTGGAGAGGAGTGGGACGTGATATCATCTGCTGCATACGTTGCTACACAGGCTGTTACCGATGGGAAAGTTTTGGCTGCGCAGAAAGCCGAGAAGCTTGCTGAGAAGCTTGCACAACCCGTG---ATTGAGGTATCGGACAGACCTGAGGCGTCATCTCCAACGCCTGATGATCCGGCTGATGTTTGTGGAAAGGAGCAAGAGGTTTCGGAACTTGACTCTTTATCAGCTCAGACACGTTCCCCCATCACTAGAGTTGCTGAAAGGGCTACTGCTATGTTAGAGTATGCCGCTTATGAGAAACAGTTACATGACACCACAGTGTCTAACTTGAAACGTATTTGGAACATGGCGGGTGGTGATGACAAGAGAAACTCCCTCGAGGGTAATTTGAAGTTTGTTTTCGACACGTATTTTACTGTTGATCCCATGGTGAATATTCATTTCTCCACGGGTAAGTGGATGCGTCCTGTACCTGAGGGAATTGTTTACTCTGTTGGTTTTAATGAACGCGGGTTAGGTCCTAAGTCTGATGGGGAGCTTTATATTGTCAACAGCGAATGCGTGATTTGCAACAGCGAGTCTCTTTCTAATGTC---ACTCGCTCTCTTCAAGCTCCAACTGGAACTATTAGTCAAGTCGACGGAGTTGCTGGTTGTGGGAAAACCACAGCAATAAAATCCATTTTTGAGCCGTCCACTGACATGATCGTTACCGCGAACAAGAAATCCGCCCAAGACGTTCGTATGGCACTCTTTAAATCGTCAGATTCCAAAGAAGCCTGCACCTTCGTTCGTACTGCCGATTCTGTCCTACTTAATGAATGTCCGACTGTTAGTAGGGTTTTGGTTGATGAAGTCGTGCTGCTTCACTTTGGTCAATTGTGTGCTGTCATGTCCAAGCTGAAGGCTGTGCGAGCCATATGTTTCGGGGATTCTGAGCAGATTGCTTTTTCTTCTCGCGATGCTTCGTTTGACATGCGTTTCTCTAAGATTATTCCTGATGAAACTAGTGATGCGGATACTACATTCCGTAGCCCACAAGATGTCGTGCCGCTTGTGCGTTTAATGGCTACGAAGGCTCTTCCGAGAGGAACTCATTCGAAATACACTAAGTGGGTTTCTCAATCTAAAGTGAAAAGGTCTGTTACGTCTCGCGCCATTGCCAGTGTGACACTGGTTGATTTGGATTCTTCTAGGTTCTATATCACGATGACTCAGGCTGACAAGGCTTCACTGATTTCAAGAGCGAAGGAGATGAACTTACCAAAGACTTTCTGGAACGAAAGGATTAAAACTGTGCATGAGTCTCAAGGCATTTCTGAAGACCACGTTACTTTGGTGAGATTGAAGAGCACAAAGTGTGACCTGTTCAAACAGTTTTCATATTGTCTTGTTGCCTTGACAAGA---------------------------------------------------CATAAGGTCACTTTCCGCTACGAGTATTGTGGTATGTTAAACGGCGATTTAATCGCCGAATGTATTGCTCGTGCT
>ACJ04712
ATGGCGACGTCCTCGTTCAACATCAATGAATTGGTAGCCTCCCACGGCGATAAAGGACTGCTCGCGACCGCCCTCGTTGATAAGACAGCTCATGAGCAGCTCGAGGAGCAATTACAGCATCAACGTAGAGGCCGTAAGGTCTACATCCGGAACGTTCTGGGTGTAAAGGATTCCGAGGTCATCCGGAATCGGTATGGAGGGAAGTACGACCTCCATCTTACCCAGCAGGAGTTTGCTCCCCACGGCCTAGCTGGTGCCCTCCGCTTGTGTGAAACTCTCGATTGTCTAGACTCTTTCCCTTCTTCAGGTCTGCGGCAGGACCTCGTCTTAGACTTCGGAGGAAGTTGGGTCACACATTACCTCCGCGGACATAACGTACACTGCTGTTCCCCTTGTTTGGGTATTCGCGATAAAATGCGCCACGCGGAACGTTTAATGAACATGCGCAAGATCATTTTGAACGATCCACAACAGTTCGATGGTCGACAGCCGGATTTCTGCACTTACCCGGCTGCGGATTGCAAAGTACAAGCCCACTTTGCTATATCTATTCATGGAGGTTATGATATGGGCTTCAGAGGACTTTGTGAAGCGATGAATGCTCACGGAACCACTATTTTGAAGGGAACGATGATGTTCGATGGTGCGATGATGTTTGACGACCAAGGTGTAATACCTGAACTTAACTGCCAGTGGAGAAAGATCAGGAGTGCTTTCTCTGAAACTGAGGACGTCACGCCGCTGTCTGGAAAACTTAATTCCACAATATTTTCCCACGTGCGTAAATTCAAGACCATGGTGGCTTTTGATTTTATCAATGAGTCTACTATGTCTTATGTTCATGATTGGGAGAATATAAAATCTTTTCTTACAGACCAGACCTACTCGTACCGCGAGATGACTTACGGTATTGAGCGTTGCGTTATTCACGCCGGCATTATGACGTACAAGATCATTGGTGTACCTGGGATGTGTCCACCCGAACTCATTCGACATTGCATTTGGTTCCCCTCTATTAAGGACTATGTTGGTCTAAAGATTCCCGCGTCGCAGGACTTGGTCGAATGGAAAACAGTGCGTATTTTAACGTCAACATTACGTGAGACGGAGGAGATTGCTATGAGGTGTTACAATGACAAGAAAGCGCGGATGGAACAATTTAAGGTCATCTTAGGTGTTCTATCTGCAAAATCATCTACCATTGTCATCAATGGTATGTCCATGCAATCTGGCGAGCGTATCGACATTAACGATTATCATTATATCGGTTTCGCCATTCTCCTCCACACAAAAATGAAGTATGAACAGTTGGGAAAAATGTACGATATGTGGAATGCTTCGAGTATCTCGAAGTGGTTTGCGGCGTTGACTCGTCCGTTGCGCGTGTTTTTCTCCAGCGTTGTTCACGCATTGTTTCCGACTTTGAGACCGCGCGAGGAAAAAGAATTCCTGATTAAGCTCTCCACCTTTGTAACTTTTAATGAAGAGTGCTCATTTGACGGTGGAGAGGAATGGGACGTGATATCATCTGCTGCATACGTTGCTACGCAGGCTGTTACCGATGGGAAAATTTTGGCTGCACAGAAAGCCGAGAAGCTCGCTGAGAAGCTTGCACAACCCGTG---ATTGAGGTATCGGACAGACCTGAGGCGCCATCTTCAACGCCTGATGATACTGCTGATGTTTGTGGAAAGGAGCAAGAGGTCTCGGAACTTGACTCCTTATCAGCCCAGACACGTTCCCCCATCACTAGAGTTGCTGAGAGGGCTACTGCTATGTTAGAGTATGCCGCTTATGAGAAACAGTTACATGACACTACAGTGTCTAATCTGAAGCGTATTTGGAATATGGCGGGTGGTGATGACAAGAGAAACTCCCTCGAGGGTAATTTGAAGTTTGTTTTTGACACGTATTTTACTGTTGATCCCATGGTGAACATTCACTTCTCCACGGGTCGGTGGATGCGTCCTGTGCCTGAGGGAATTGTTTACTCTGTTGGTTTTAATGAACGCGGGTTAGGTCCTAAGTCTGATGGGGAGCTTTACATTGTTAATAGTGAGTGCGTGATTTGTAACAGTGAGTCTTTATCTACTGTC---ACTCGCTCGCTTCAGGCCCCAACTGGAACTATTAGTCAAGTCGACGGAGTTGCAGGTTGTGGGAAGACCACAGCAATAAAATCAATTTTTGAGCCGTCCACTGACATGATCGTTACCGCGAACAAGAAATCCGCCCAAGACGTTCGAATGGCACTCTTTAAATCTTCAGATTCCAAGGAAGCTTGCACCTTCGTTCGTACTGCCGATTCTGTCCTACTTAATGAATGTCCAACTGTTAGTAGGGTTTTGGTCGATGAAGTTGTGCTACTTCACTTTGGTCAATTGTGTGCTGTCATGTCCAAGCTAAAGGCTGTGCGAGCCGTATGTTTCGGGGATTCTGAGCAGATTGCTTTTTCTTCTCGCGATGCTTCGTTTGACATGCGTTTCTCTAAGATTATTCCTGATGAAACTAGTGATGCGGATACCACATTCCGTAGCCCACAAGATGTTGTGCCGCTTGTGCGTCTAATGGCTACGAAGGCTCTTCCGAAAGGAACTCATTCGAAATACACTAAATGGGTTTCTCAATCTAAAGTGAAAAGATCTGTTACGTCTCGTGCTATTGCCAGTGTGACATTGGTTGATTTGGATTCTTCCAGGTTTTATATCACGATGACTCAGGCTGACAAGGCTTCACTGATTTCAAGAGCGAAAGAGATGAACTTACTGAAGACTTTCTGGAATGAAAGGATTAAGACTGTGCATGAGTCTCAGGGTATTTCTGAAGACCACGTTACTTTGGTAAGATTGAAGAGCACAAAATGTGACCTGTTTAAACAGTTTTCGTATTGTCTTGTTGCCTTGACGAGA---------------------------------------------------CACAAGGGCACTTTCCGCTATGAGCATTGTGGTGTGTTAAACGGCGATTTAATCGCCGAATGTATTGCTCGTGCT
>CAI51649
ATGGCGACGTCCTCGTTCAATATCAATGAATTGGTAGCCTCCCACGGCGATAAAGGACTACTCGCGACCGCCCTCGTTGATAAGACAGCTCATGAGCAGCTCGAGGAGCAATTACAGCATCGACGTAGGGGCCGTAAGGTCTACATCCGAAACGTTTTGGGTGTAAAGGATTTCGAGGTCATCCGGAATCGGTATGGAGGAAAGTACGACCTCCATCTTACCCAGCAGGAGTTTGCTCCCCACGGCCTAGCTGGTGCCCTCCGCTTGTGTGAAACTCTCGATTGTCTGGACTCTTTCCCTTCATCAGGTCTGCGGCAGGACCTCGTCTTAGACTTCGGAGGAAGTTGGGTCACACATTACCTCCGCGGACATAACGTACACTGTTGTTCCCCTTGTTTGGGTATCCGCGATAAGATGCGCCATGCGGAACGTTTAATGAACATGCGCAAGATCATCTTGAACGATCCACAACAGTTCGATGGTCGGCAGCCGGATTTCTGCACTCAACCGGCTGCGGATTGCAAAGTACAAGCCCACTTTGCTATATCTATTCATGGAGGTTATGATATGGGCTTTAGAGGATTATGTGAAGCGATGAATGCTCACGGAACCACTATTTTGAAGGGAACGATGATGTTCGATGGTGCGATGATGTTTGACGACCAAGGTGTAATACCCGAACTTAATTGTCAGTGGAGGAAGATCAGGAGTGCTTTCTCCGAAACTGAAGACGTCACGCCACTGGTTGGTAAGCTTAATTCCACGGTTTTCTCCCGCGTGCGGAAGTTCAAGACGCTGGTAGCCTTTGATTTCATCAACGAGTCTACCATGTCTTATGTTCATGATTGGGAGAATATAAAATCTTTTCTTACGGACCAGACTTATTCGTACCGAGGGATGACTTACGGTATCGAACGCTGCGTTATTCACGCTGGTATTATGACGTACAAGATTATCGGCGTACCTGGGATGTGTCCACCCGAACTCATTCGACATTGTATTTGGTTCCCCTCTATTAAAGACTATGTTGGTCTAAAGATTCCCGCGTCGCAGGACTTGGTGGAGTGGAAAACAGTGCGGATTTTAACGTCAACATTACGTGAGACTGAAGAGATTGCTATGAGGTGTTATAATGATAAGAAAGCGTGGATGGAACAATTCAAGGTTATCCTAGGTGTTCTATCCGCGAAATCATCTACCATTGTCATTAATGGTATGTCCATGCAATCTGGCGAGCGAATAGACATTAATGACTATCATTACATCGGTTTCGCCATTCTTCTTCACACAAAAATGAAGTACGAACAACTTGGGAAAATGTATGATATGTGGAATGCTTCGAGTATTTCGATGTGGTTCACCGCGCTGACTCGCCCGTTGCGCGTGTTTTTCTCCAATGTTGTTCAAGCACTATTCCCGACTTTGAGACCCCGCGAGGAAAAAGAATTCCTGATCAAGCTCTCCACCTTCGTGACTTTTAATGAAGAGTGCTCATTTGACGGTGGAGAGGAATGGGACGTGATATCATCCGCTGCACATGTTGCCACGCAGGCTGTTACCGATGGGAAGATTTTGGCTGAGCAGAAAGCCGAGAAGCTTGCTGAAAAGCTCGCACAACCCGTG---AGAGAGGTATCGGACAGTCCTGAGACGTCATCTCAAACGTCTGATGATACCGCTGATGTTTGTGGAGAGGAGCGAGAGGTTTCGGAACTCGACTCCCTATCAACTCAGACACGTTCCCCCATCACTAGAGTTGCTGAAAGAGCTACTGCCATGTTGGAGTATGCCGCTTATGAGAAACAATTACACGACACCACAGTGTCTAATTTAAAGCGTATTTGGAATTCGGCGGGCGGTGATGACAAAAGAAACTCCCTCGAGGGTAATCTGAATTTTGTTTTCGATACGTATTTTTCCGTTGATCCTATGGTGAACATTCATTTCTCCACGGGTCGGTGGATGCGTCCTGTGCCCGAGGGTATTGTTTATTCTGTTGGTTATAATGAACGCGGTTTAGGTCCGAAGTCTGATGGAGAGCTTTACATTGTCAATGGTGAATGCGTGATTTGTAACAGTGAGTCTTTATCTGCTGTC---ACGCGTTCTCTTCAAGCTCCAACCGGGACCATTAGTCAAGTTGACGGAGTTGCTGGTTGCGGGAAAACCACGGCAATTAAATCCATTTTTGAGCCGTCCACTGATATGATCGTTACCGCGAACAAGAAGTCCGCCCAAGATGTACGTATGGCACTTTTCAATTCGTCGGATTCCAAAGAAGCTTGCGCCTTTGTTCGAACAGCCGATTCCGTCCTACTTAATGAATGTCCGAGTGTTAGTAGGGTTTTGGTTGATGAGGTCGTTTTGCTACACTTTGGTCAATTATGTGCCGTCATGTCTAAGTTGAAGGCTGTGCGAGCTATATGTTTTGGGGATTCGGAGCAGATTGCTTTTTCCTCGCGTGATGCCTCCTTTGACATGCGTTTCTCTAAGATTATTCCTGATGAAACTAGTGATGCTGACACCACATTCCGTAGCCCACAAGATGTTGTACCGCTTGTGCGTTTAATGGCTACGAAGGCCCTTCCGAGAGGGACCCATTCAAAATACACGAAATGGGTTTCTCAATCTAAAGTGAGAAGATCTGTTACATCTCGTGCCATCGCTAGCGTGACAGTGGTTGACTTGGATCCTTCCAGGTTCTACATAACTATGACCCAAGCTGATAAGGCCTCACTGATTTCAAGGGCGAAAGAGATGAATTTACCAAAGACATTCTGGAATGAAAGGATTAAAACCGTGCATGAGTCTCAAGGTATCTCCGAAGACCACGTTACTTTGGTAAGATTAAAGAGTACAAAATGTGACCTGTTTAAACAGTTTTCTTACTGTCTCGTTGCACTGACTAGA---------------------------------------------------CACAAGGTCACATTCCGCTACGAGCACTGTGGTGTGTTGAACGGCGATTTAATCGCCGAATGTGTTGCTCGTGCC
>BAH70363
ATGGCGACGTCCTCGTTCAATATCAATGAATTGGTAGCCTCCCACGGCGATAAAGGACTACTCGCGACCGCCCTCGTTGATAAGACAGCTCATGAGCAGCTCGAGGAGCAATTACAGCATCAACGTAGGGGCCGTAAGGTCTACATCCGAAACGTTTTGGGTGTAAAGGATTCCGAGGTCATCCGGAATCGGTATGGAGGAAAGTACGACCTCCATCTTACCCAGCAGGAGTTTGCTCCCCACGGCCTAGCTGGTGCCCTCCGCTTGTGTGAAACTCTCGATTGTCTAGACTCTTTCCCTTCATCAGGTCTGCGGCAGGACCTCGTCTTAGACTTCGGAGGAAGTTGGGTCACACATTACCTCCGCGGACATAACGTACACTGTTGTTCCCCTTGTTTGGGTATCCGCGATAAGATGCGCCATGCGGAACGTTTAATGAACATGCGCAAGATCATCTTGAACGATCCACAACAGTTCGATGGTCGGCAGCCGGATTTCTGCACTCAACCGGCTGCGGATTGCAAAGTACAAGCCCACTTTGCTATATCTATTCACGGAGGTTATGATATGGGCTTTAGAGGATTATGTGAAGCGATGAATGCTCACGGAACCACTATTTTGAAGGGAACGATGATGTTCGATGGTGCGATGATGTTTGACGACCACGGTGTAATACCCGAACTTAATTGTCAGTGGAGGAAGATCAGGAGTGCTTTCTCCGAAACTGAAGACGTCACGCCACTGGTTGGTAAGCTTAATTCCACAGTTTTCTCCCGCGTGCGGAAGTTCAAGACGCTGGTAGCCTTTGATTTCATCAACGAGTCTACCATGTCTTATGTTCATGATTGGGAGAACATAAAATCTTTTCTTACGGACCAGACTTATTCGTACCGAGGGATGACTTACGGTATCGAACGTTGCGTTATTCACGCTGGTATTATGACGTACAAGATTATCGGCGTACCTGGGATGTGTCCACCCGAACTCATTCGACATTGTATTTGGTTCCCCTCTATTAAAGACTATGTTGGTCTAAAGATTCCCGCGTCGCAGGACTTGGTTGAGTGGAAAACAGTGCGGATTTTAACGTCAACATTACGTGAGACTGAAGAGATTGCTATGAGGTGTTATAATGATAAGAAAGCGTGGATGGAACAATTCAAGGTTATCCTAGGTGTTCTATCCGCGAAATCATCTACCATTGTTATTAATGGTATGTCCATGCAATCTGGCGAGCGAATAGATATTAATGACTATCATTACATCGGTTTCGCCATTCTTCTTCACACAAAAATGAAGTATGAACAACTTGGAAAAATGTATGATATGTGGAATGCTTCGAGTATTTCGATGTGGTTCACCGCGCTGACTCGCCCGGTGCGCGTGTTTTTCTCCAATGTTGTTCACGCACTATTCCCGACTTTGAGACCCCGCGAGGAAAAAGAATTCCTGATCAAGCTCTCCACCTTCGTGACTTTTAATGAAGAGTGCTCATTTGACGGTGGAGAGGAATGGGACGTGATATCATCCGCTGCACATGTTGCCGCGCAGGCTGTTACCGATGGGAAGATTTTGGCTGCGCAGAAAGCCGAGAAGCTTGCTGAAAAGCTTGCACAACCCGTA---AGAGAGGTATCGGACAGTCCTGAGACGTCATCTCAAACGTCTGATGATACTGCTGATGTTTGTGGAGAGGAGCGAGAGGTTTCGGAACTCGACTCCTTATCAGCTCAGACGCGTTCCCCCATCACTAGAATTGCCGGAAGAGCTACTGCTATGTTAGAGTATGCTGCTTATGAGAAACAATTACACGACACCACGGTGTCTAATTTAAAACGTATTTGGAACTCGGCGGGCGGTGATGACAGAAGAAACTCCCTCGAGGGTAATCTGAATTTTGTTTTTGATACGTATTTCTCCGTTGATCCTATGGTGAACATTCATTTCTCCACAGGTCGGTGGATGCGTCCTGTGCCCGAGGGTATTGTTTATTCTGTTGGTTATAATGAACGCGGTTTAGGTCCGAAGTCTGATGGAGAGCTTTACATTGTCAATGGTGAATGCGTGATTTGTAACAGTGAGTCTTTATCTACTGTC---ACGCGTTCTCTTCAAGCTCCGACCGGGACCATTAGTCAAGTTGACGGAGTTGCTGGTTGCGGGAAAACCACAGCAATTAAATCCATTTTTGAGCCGTCCACTGACATGATTGTTACCGCGAACAAGAAGTCCGCCCAAGATGTACGTATGGCACTTTTCAATTCGTCGGATTCCAAAGAAGCTTGCGCCTTTGTTCGAACAGCCGATTCCGTCCTACTTAATGAATGTCCGAGTGTTAGTAGGGTTTTGGTTGATGAGGTCGTTTTGCTACACTTTGGTCAATTATGTGCCGTCATGTCTAAGTTGAAGGCTGTGCGAGCTATATGTTTTGGGGATTCGGAGCAGATTGCTTTTTCCTCGCGCGATGCCTCCTTTGACATGCGTTTCTCTAAGATTATTCCTGATGAAACTAGTGATGCTGACACCACATTCCGTAGCCCACAAGATGTTGTACCGCTTGTGCGTTTAATGGCTACGAAGGCCCTTCCGAGAGGGACCCATTCAAAATACACGAAATGGGTTTCTCAATCTACAGTGAGAAGATCTGTTACATCTCGTGCCATCGCTAGCGTGACAGTGGTTGACTTGGATCCTTCCAGGTTCTACATAACTATGACCCAAGCTGATAAGGCCTCACTGATTTCAAGGGCGAAAGAGATGAATCTACCAAAGACTTTCTGGAATGAAAGGATTAAAACCGTGCATGAGTCTCAAGGTATCTCCGAAGACCACGTTACTTTGGTAAGATTAAAGAGTACAAAATGTGACCTGTTTAAACAGTTTTCTTACTGTCTCGTTGCACTGACTAGA---------------------------------------------------CACAAGGTCACATTCCGCTACGAGCACTGTGGTGTGTTGAACGGCGATTTAATCGCCGAATGTGTTGCTCGTGCC
>BAD19056
ATGGCGACGTCCTCGTTCAACATCAATGAATTGGTAGCCTCCCACGGCGATAAAGGACTACTCGCGACCGCCCTCGTTGATAAGACAGCTCATGAGCAGCTCGAGGAGCAATTACAGCATCAACGTAGAGGCCGTAAGGTCTACATCCGAAACGTTTTGGGTGTAAAGGATTCTGAGGTCATCCGGAATCGGTATGGAGGGAAGTACGACCTCCATCTTACCCAGCAGGAGTTTGCTCCCCACGGCCTAGCTGGTGCCCTCCGCTTGTGTGAAACTCTCGATTGTCTAGACTCTTTCCCTTCATCAGGTCTGCGGCAAGACCTCGTCTTAGACTTCGGAGGAAGTTGGGTCACACATTACCTCCGCGGACATAACGTACACTGCTGTTCCCCTTGTCTGGGTATCCGCGATAAGATGCGCCACGCGGAACGTTTAATGAACATGCGCAAGATCATCTTGAACGATCCACAACAGTTCGATGGTCGACAGCCGGACTTCTGCACTCATCCGGCTGCGGATTGCAAAGTACAAGCCCACTTTGCTATATCTATTCATGGAGGTTATGATATGGGCTTTAGAGGATTATGTGAAGCGATGAATGCTCACGGAACCACTATTTTGAAGGGAACGATGATGTTCGATGGTGCTATGATGTTTGACGACCAAGGTGTAATACCTGAGCTTAATTGTCAGTGGAGAAAGATCAGGAGTGCTTTCTCTGAAACTGAAGACGTCACACCGCTGACTGAGAAAATTAATTCCACGATATTTTCCCGCGTGCGTAAATTCAAGACTATGGTGGCTTTCGATTTTGTCAATGAGTCTACTATGTCTTATGTTCATGATTGGGAGAATATAAAATCTTTTCTCACGGATCAGACTTATTCATACCGAGGGATGACCTATGGTATTGAGCGGTGCGTTATCCACGCTGGTATTATGACGTATAAGATCATTGGTGTACCTGGGATATGCCCACCCGAACTCATTCGACATTGCATTTGGTTCCCCTCTATTAAGGACTATGTTGGTCTAAAGATTCCCGCGTCGCAGGATTTGGTTGAATGGAAAACAGTGCGTATTTTAACGTCAACATTACGTGAAACGGAAGAGATTGCTATGAGGTGTTACAACGATAAGAAAGCATGGATGGAACAATTCAAGGTTATCCTAGGTGTTCTATCTGCGAAATCATCTACCATTGTTATCAATGGTATGTCCATGCAATCTGGCGAACGCATAGATATTAACGATTATCATTATATTGGCTTCGCTATCCTTCTGCACACAAAAATGAAGTATGAACAACTGGGAAAAATGTATGACATGTGGAATGCTTCGAGTATCTCGAAGTGGTTTGCAGCGTTGACTCGTCCGTTGCGTGTATTTTTCTCCAGTGTCGTTCACGCGCTGTTCCCGACTTTGAGACCCCGCGAGGAAAAGGAATTCCTGATCAAGCTCTCCACTTTTGTTACTTTTAATGAAGAGTGCTCATTTGACGGTGGAGAGGAATGGGACGTGATATCATCTGCTGCATACGTTGCTACGCGGGCTGTTACCGATGGGAAAGTTTTGGCTGCGCAGAAAGCCGAGAAGCTCGCTGAGAAGCTTGCACAACCCGTG---ATTGAGGTATCGGACAGACCTGAGGCGCCATCTCCAACGCCTGATGATACGGCTGATGTTTGTGGAAGGGAGCAAGAGGTTTCGGAACTTGACTCTCTATCAGCTCAGACACGTTCCCCCATCACTAGAGTTGCTGAAAGGGCTACTGCTATGATAGAGTATGCCGCTTATGAGAAACAGTTACATGACACGACAGTGTCTAATTTGAAACGTATTTGGAACATGGCGGGTGGTGATGACAAGAGAAACTCCCTTGAGGGTAATTTGAAGTTTGTTTTCGACACGTATTTTACCGTTGATCCCATGGTGAATATTCATTTCTCCACGGGTCGGTGGATGCATCCTGTGCCTGAGGGAATTGTTTACTCTGTCGGTTATAATGAACGCGGTCTAGGTCCTAAGTCTGATGGAGAGCTTTACATTGTCAATAGTGAGTGTGTGATTTGCAATAGCGAAGCTTTATCTGCTGTC---ACTCGTTCACTACAAGCTCCAACTGGAACTATCAGTCAAGTTGACGGAGTTGCTGGTTGTGGGAAGACCACGGCAATAAAATCCATTTTTGAGCCGTCCACTGACATGATCGTGACCGCGAACAAGAAATCCGCTCAAGACGTTCGAATGGCACTTTTCCAATCGTCGGACTCCAAAGAAGCTTGCACCTTCGTTCGTACTGCCGATTCCGTCCTACTTAATGAATGTCCAACTGTCAGTAGGGTTTTGGTTGACGAGGTTGTGCTGCTTCATTTTGGTCAACTGTGTGCTGTCATGTCCAAGCTGAAGGCTGTGCGAGCTATATGTTTTGGGGATTCGGAGCAAATTGCTTTTTCTTCTCGCGATGCCTCGTTTGATATGCGTTTCTCGAAGATTATTCCTGATGAAACTAGTGATGCGGATACTACATTCCGTAGCCCACAAGACGTTGTGCCTCTTGTGCGTTTAATGGCTACGAAGGCTCTTCCGAAAGGAACTCATTCGAAGTACACGAAATGGGTTTCTCAATCTAAAGTGAAAAGATCTGTTACATCTCGTGCCGTCGCTAGCGTGACATTGGTTGATCTGGATCCTTCCAGGTTTTATATCACGATGACCCAAGCTGATAAGGCCTCACTGATTTCAAGAGCAAAAGAGATGAACTTACCAAAGACTTTCTGGGACGAAAGGATTAAAACCGTGCATGAGTCTCAAGGCATCTCTGAAGATCACGTTACTTTGGTAAGATTAAAGAGCACAAAATGTGACCTGTTCAAAAAATTTTCATATTGTCTCGTTGCCTTGACGAGA---------------------------------------------------CACAAGGTCACATTCCGCTATGAGTACAGTGGTGTATTAAACGGCGATTTAATCGCCGAATGTATCGCTCGTGCT
>AFZ38411
ATGGCGACGTCCTCGTTCAACATCAATGAATTGGTAGCCTCCCACGGCGATAAAGGACTACTCGCGAACGCCCTCGTTGATAAGACAGCTCATGAGCAGCTCGAGGAGCAATTACAGCATCAACGTAGAGGCCGTAAGGTCTACATTCGGAACGTTCTGAGTGTAAAGGATTCCGAGGTCATCCGGAATCGGTATGGAGGAAAGTACGACCTCCATCTTACCCAGCAGGAGTTTGCTCCCCACGGCCTAGCTGGTGCCCTCCGCTTGTGTGAAACTCTCGATTGTCTAGACTCTTTCCCTTCATCAGGTCTGCGGCAGGACCTCGTCTTAGACTTCGGAGGAAGTTGGGTCACACATTACCTCCGCGGACATAACGTACACTGTTGTTCGCCCTGCTTGGGTATCCGCGATAAAATGCGCCACGCGGAACGTTTAATGAACATGCGCAAGATCATCTTGAACGATCCACAACAGTTCGATGGTCGACAGCCGGATTTCTGCACTCATCCTGCTGCTGATTGCAAAGTACAAGCCCACTTTGCTATATCTATTCATGGAGGTTACGATATGGGCTTTAGAGGATTATGTGAGGCAATGAATGCACACGGAACCACTATTTTGAAGGGAACGATGATGTTCGATGGTGCGATGATGTTTGACGACCAGGGCGTAATACCCGAGCTTAATTGTCAGTGGAGGAAGATTAGGAATGCTTTCTCCGAAGATGAAGACGTCACACCTTTGTCTGGTAAAATTAATTCCACAGTATTCACCCGCGTGCGTAAATTCAAGACTTTGGTAGCTTTTGACTTTGTCAATGAGTCTACTATGTCTTATGTTCATGATTGGGAGAATATAAAATCGTTTCTGACGGACCAGACGTACTCGTATAAAGGGATGACCTATGGCATCGAACGTTGTGTCATTAATGCGGGTATCATGACGTACAAGATTATCGGTGTGCCTGGGATGTGTCCACCCGAACTCATTCGACATTGTATTTGGTTCCCCTCTATTAAGGACTATGTTGGTCTTAAGATTCCCGCGTCGCAGGACTTGGTTGAGTGGAAAACAGTACGCGTTTTAACGTCAACATTACGTGAGACTGAAGAGATTGCTATGAGGTGTTATAATGATAAGAAAGCGTGGATGGAGCAGTTTAAGGTCATCTTAGGTGTTCTTTCCGCTAAGTCATCTACCATTGTTATTAATGGTATGTCCATGCAATCTGGCGAACGGATAGATATTAATGATTATCATTATATAGGATTCGCCATTCTTCTTCACACAAAAATGAAGTACGAACAGTTAGGGAAGATGTATGATATGTGGAATGCTTCGAGTATCTCGAAGTGGTTCGCAGCGTTAACTCGTCCGCTGCGTGTGTTCTTCTCTAGCGTTGTTCACGCGCTGTTCCCGACTTTGAGACCCCGCGAGGAGAAAGAATTCCTGATTAAGCTCTCCACCTTTGTGACTTTTAACGAAGAGTGCTCGTTTGATGGTGGAGAGGAATGGGACGTGATATCATCTGCTGCTTTCGTTGCTACGCAGGCTGTTACCGATGGGAAGATTTTGGCCGCACAGAAGGCTGAGAAGCTCGCTGAGAAGCTTGCACAACCCGTG---ATTGAGGTATCGGACAGTCCTGAAGCGTCATCTCCAACGCTTGATGATACTGCTGATGTTTGTGGAAGGGAGCAAGAAGTTTCGGAACTTGATTCTTTATCAGCTCAGACACGTTCCCCCATCACTAGAATTGCTGAAAGGGCTACTGCTATGTTAGAGTATGCCGCTTATGAGAAACAGCTACACGACACCACAGTGTCTAATTTGAAACGAATCTGGAACATGGCGGGTGGTGATGACAAGAGAAATTCCCTCGAGGGTAATTTGAAGTTTGTTTTCGACACGTATTTTACCGTTGATCCCATGGTGAATATTCATTTCTCCACGGGTCGGTGGATGCGTCCTGTACCTGAGGGAATTGTTTACTCTGTTGGTTATAATGAACGCGGTTTAGGTCCGAAGGCTGATGGAGAGCTTTACATTGTCAATAGTGAGTGTGTGATTTGCAATAGTGAGTCTTTATCTGCTGTC---ACTCGCTCACTTCAAGCCCCAACCGGAACTATTAGTCAAGTCGACGGAGTTGCTGGCTGTGGGAAGACCACGGCAATAAAATCCATTTTTGAGCCGTCCACAGACATGATCGTTACCGCGAATAAGAAATCCGCCCACGATGTTCGTATGGCATTGTTTAAATCGTCGGATTCCAAAGAAGCCTGCACCTTCGTTCGTACTGCCGATTCTGTCCTACTTAATGACTGTCCGACCGTTAGTAGGGTTTTGGTTGACGAGGTCGTGCTGCTTCATTTTGGTCAATTGTGTGCCGTGATGTCTAAGCTGAAGGCTGTTCGAGCTATATGTTTTGGGGATTCGGAGCAGATTGCTTTTTCTTCTCGTGACGCCTCGTTTGACATGCGTTTCTCTAAGATTATTCCTGATGAAACTAGTGATGCGGATACTACATTCCGTAGCCCACAAGACGTCGTGCCGCTTGTGCGTTTAATGGCTACGAAGGCTCTCCCGAAAGGAACTCATTCGAAGTACATGAAATGGGTTTCTCAATCTAAAGTGAAGAGATCTGTTACATCTCGTGCCATCGCTAGTGTGACACTGGTTGACCTGGATTCTTCCAGGTTTTATATCACGATGACCCAAGCTGATAAGGCCTCACTGATTTCGAGAGCGAAAGAGATGAATCTACCAAAGACTTTCTGGGACGAAAGGATCAAAACCGTGCATGAATCTCAAGGCATTTCTGAAGATCATGTTACTTTGGTAAGATTGAAGAGCACAAAGTGTGACCTGTTCAAGAAATTTTCATATTGTCTTGTTGCCTTGACAAGA---------------------------------------------------CACAAGGTCACATTCCGCTACGAGTATTGTGGTGTATTGAACGGCGATTTAATTGCCGAATGTATTGCTCGTGCT
>AEV40476
ATGGCGACGTCCTCGTTCAACATTAATGAATTGGTAGCCTCCCACGGCGATAAAGGACTACTCGCGACCGCCCTCGTTGATAAGGCAGCTCATGAGCAGCTCGAGGAGCAATTACAGCATCAACGTAGGGGCCGTAAGGTCTACGTTCGGAACGTTCTGAGCGTAAAGGATTCCGAAGTTATCCGGAATCGGTATGGAGGAAAGTACGACCTCCATCTTACCCAGCAGGAGTTTGCTCCCCACGGCCTAGCTGGTGCCCTCCGCTTGTGTGAAACTCTCGATTGTCTAGACTCTTTCCCTTCTTCAGGTCTGCGGCAGGACCTCGTCTTAGACTTCGGAGGAAGTTGGGTCACACATTACCTCCGCGGACACAACGTACACTGCTGTTCCCCTTGTTTGGGTATTCGCGATAAAATGCGCCACACGGAACGTTTAATGAACATGCGCAAGATCATCTTGAACGATCCACAACAGTTCGATGGTCGACAGCCGGATTTCTGCACTCATCCTGCTGCTGATTGCAAAGTACAAGCCCACTTTGCTATATCTATTCATGGAGGTTATGATATGGGCTTTAGAGGATTATGTGAAGCAATGAATGCCCACGGAACCACCATTTTGAAGGGAACGATGATGTTCGATGGTGCGATGATGTTTGACGACCAAGGTATAATTCCCGAGCTTAATTGCCAGTGGAGGAAGATTAGGAACGCTTTCTCTGAAACTGAAGACGTCACTCCGTTAGTTGGTAAGCTTAATTCCACTGTGTTTTCCCGCGTGCGTAAATTCAAGACTTTGGTAGCTTTCGATTTCATCAACGAATCTACCATGTCTTATGTTCATGATTGGGAGAACATAAAATCTTTTCTAACGGACCAGACCTATTCTTACAAAGGAATGACCTACGGTATTGAACGTTGTGTCATTAATGCTGGTATCATGACGTATAAGATTATCGGAGTACCTGGGATGTGTCCACCCGAACTTATTCGACATTGTATTTGGTTCCCCTCTATTAAAGACTATGTTGGTCTAAAGATTCCCGCGTCGCAGGACTTGGTTGAGTGGAAAACAGTGCGTATTTTAACGTCAACATTACGTGAAACTGAAGAGATTGCTATGAGGTGTTATAATGATAAGAAGGCGTGGATGGAACAATTTAAGGTTATCTTAGGTGTTCTATCCGCGAAATCATCTACCATTGTCATCAATGGTATGTCCATGCAATCTGGCGAACGGATAGATATCAATGATTATCATTACATTGGTTTTGCCATTCTTCTTCACACAAAAATGAAGTACGAACAACTAGGGAAAATGTACGATATGTGGAATGCTTCGAGTATCTCGAAGTGGTTCGCAGCGTTGACTCGTCCGCTGCGTGTGTTTTTCTCTAGTGCTGTTCACGCGCTGTTCCCGACTTTGAGACCCCGTGAGGAAAAAGAATTCCTGATTAAGCTCTCCACCTTCGTAACTTTTAATGAAGAGTGCTCATTTGACGGTGGAGAGGAATGGGACGTGATATCATCTGCTGCATACGTTGCTACACAGGCTGTTACTGATGGGAAAGTTTTGGCTGCGCAGAAAGCCGAGAAGCTCGCTGAGAAGCTTGCACAACCCGTA---GATGAGGTATCAGGCAGCCCTGAGGTGCCATCTTCAACACCTGATGATACTGCCGATGTTTGTGGAAAGGAGCAGGAAGTTTCGGAACTTGACTCATTATCGGCTCAGACACGTTCCCCCATCACTAGAGTTGCTGAAAGGGCTACTGCCATGCTGGAGTATGCCGCTTATGAGAAACAGTTACATGATACCACAGTGTCTAATTTGAAACGTATTTGGAATATGGCAGGCGGTGATGACAAGAGAAATTCCCTCGAAGGTAATTTGAAATTTGTTTTTGACACGTATTTCACTGTTGACCCCATGGTGAACATTCACTTTTCGACGGGGCGGTGGATGCGTCCTGTGCCTGAGGGAATTGTCTACTCTGTTGGTTATAATGAACGCGGTTTAGGTCCGAAGTCTGATGGAGAGCTTTTCATTGTCAATAGCGAGTGTGTGATATGTAATAGTGAGTCTTTATCTACTGTT---ACACGCTCTCTCCAAGCTCCAACTGGAACCATTAGTCAGGTCGACGGGGTCGCCGGTTGTGGGAAGACCACGGCAATTAAATCCATTTTTGAGCCGTCCACTGACATGATCGTTACCGCGAACAAGAAGTCCGCCCAAGATGTGCGCATGGCACTTTTCAAATCGTCAGATTCCAAAGAAGCATGCACCTTTGTTCGAACAGCTGATTCTGTCCTACTTAACGAATGTCCGACTGTGAGTAGGGTTTTGGTTGACGAAGTTGTACTGCTACATTTTGGTCAATTGTGTGCTGTTATGTCTAAACTGAAGGCTGTGCGAGCTATATGTTTTGGGGATTCGGAGCAGATTGCTTTTTCTTCTCGAGATGCCTCGTTTGACATGCGTTTCTCTAAGATAATTCCTGATGAAACTAGTGATGCGGACACTACATTCCGTAGCCCACAAGACGTCGTGCCGCTTGTGCGTTTGATGGCTACGAAGGCCCTTCCGAAAGGAACTCATTCAAAATACACGAAATGGGTTTCTCAATCTAAAGTGAAGAGATCTGTCACGTCCCGTTCTATTGCTAGCGTGACATTGGTTGACCTGGATTCCTCTAGGTTTTACATCACGATGACTCAAGCTGATAAAGCTTCACTGATTTCAAGGGCGAAAGAGATGAACTTACCGAAGACTTTCTGGAACGAAAGGATTAAGACCGTGCATGAGTCTCAAGGCATTTCTGAAGATCATGTTACTTTGGTAAGATTAAAGAGCACAAAGTGTGACCTGTTTAAACAGTTTTCCTATTGTCTTGTTGCCTTGACTAGA---------------------------------------------------CACAAGGTCACCTTCCGCTACGAGTATTGTGGTGTATTGAACGGCGATTTGATCGCCGAATGTATTGCTCGTGCT
>BAM15838
ATGGCGACGTCCTCGTTCAACATCAATGAACTGGTAGCCTCCCACGGCGGTAAAGGACTACTCGCGACCGCCCTCGTTGATAAGACAGCTCATGAGCAGCTCGAGGAGCAATTACAGCATCAACGTAGAGGCCGTAAGGTCTACATCCGGAACGTATTGGGTGTAAAGGATTCCGAGGTCATCCGGAATCGGTATGGAGGAAAGTACGACCTCCATCTTACCCAGCAGGAGTTTGCTCCCCACGGCCTAGCTGGTGCCCTCCGCTTGTGTGAAACTCTCGATTGTCTAGACTCTTTCCCTTCATCAGGTCTGCGGCAGGACCTCGTCTTAGACTTCGGAGGAAGTTGGGTCACACATTACCTCCGCGGACATAACGTACATTGTTGTTCCCCTTGTTTGGGTATCCGCGATAAAATGCGCCATGCGGAACGTTTAATGAACATGCGCAAGATCATCTTGAACGATCCACAACAGTTCGATGGTCGACAGCCGGATTTCTGCACTCAACCGGCTGCGGATTGCAAAGTACAAGCCCACTTTGCTATATCTATTCATGGAGGTTATGATATGGGCTTCAGAGGATTATGTGAAGCGATGAACGCTCACGGAACCACTATTTTGAAGGGAACGATGATGTTCGATGGTGCGATGATGTTTGACGATCAAGGTGTAATTCCCGAACTTAATTGTCAGTGGAGGAAGATCAGGAGTGCTTTCTCCGAAACTGAAGACGTCACACCGTTGTCTGGTAAGCTTAATTCCACAGTATTCTCCCGCGTGCGGAAATTCAAGACTATGGTAGCTTTCGATTTCATTAACGAGTCTACCATGTCCTATGTTCATGACTGGGAGAATATAAAATCTTTTCTTACAGACCAGACTTATTCATACCGAGGGATGACTTACGGTATTGAACGCTGTGTTATTCACGCCGGCATCATGACGTACAAGATTATCGGTGTACCTGGGATGTGTCCACCCGAACTCATTCGACATTGTATTTGGTTCCCCTCCATTAAAGACTATGTTGGTCTGAAGATTCCCGCGTCGCAGGATTTGGTTGAGTGGAAGACAGTGCGGATTTTAATGTCAACATTACGTGAGACTGAAGAGATTGCCATGAGGTGTTATAATGGTAAGAAAGCGTGGATGGAACAATTTAAGGTTATCCTAGGTGTCCTATCTGCGAAATCATCTACCATTGTTATCAATGGTATGTCCATGCAATCTGGCGAGCGAATAGATATTAATGACTATCATTACATCGGTTTCGCCATTCTTCTTCACACAAAAATGAAGTATGAACAACTTGGAAAAATGTATGATATGTGGAATGCTTCGAGCATCTCGAAGTGGTTCGCAGCGTTGACCCGTCCGCTGCGTGTGTTCTTCTCCGGTGTTGTTCACGCGCTGTTCCCGACTTTGAGACCCCGCGAGGAAAAAGAATTCCTGATCAAGCTCTCCACCTTCGTGACTTTTAATGAAGAGTGCTCATTTGACGGTGGAGAGGAATGGGACGTGATATCATCTGCTGCATACGTTGCCACGCAGGCTGTTACTGATGGGAAAATTTTGGCTGCGCAGAAAGCCGAGAAGCTTGCTGAGAAGCTTGCACAACCCGTG---ATAGAGGTATCAGACAGCCCAGAGGCGCCTTCTCAAACGCCTGATGATACTGCTGAAGTTTGTGGAAAGGAGCGAGAGGTTTCGGAACTCGACTCCTTGTCAGCTCAGACACGTTCCCCCATCACTAGAGTTGCTGAAAGGGCTACTGCCATGTTAGAGTATGCCGCTTATGAGAAACAATTACATGACACCACGGTGTCTAATTTAAAACGTATTTGGAACATGGCGGGTGGTGATGACAAAAGAAACTCCCTAGAGGGTAACTTGAAGTTCGTTTTCGATACGTATTTTACCGTTGATCCTATGGTGAACATTCATTTCTCCACGGGTCGGTGGATGCGTCCTGTGCCCGAGGGTGTTGTCTATTCTGTTGGTTATAATGAACGCGGTTTAGGTCCGAAGTCTGATGGAGAGCTATATATTGTCAATAGTGAATGCGTGATTTGCAACAGTGAGTCTTTATCTACCGTC---ACGCGTTCTCTTCAAGCTCCAACCGGAACCATTAGTCAAGTTGACGGAGTTGCTGGTTGCGGGAAAACCACGGCAATTAAGTCCATTTTTGAACCGTCTACTGACATGATTGTTACCGCGAACAAGAAGTCCGCCCAAGATGTACGTATGGCACTTTTCAAATCGTCGGATTCCAAAGAAGCTTGCACTTTCGTTCGAACAGCCGATTCTGTCCTACTTAATGAATGTCCGACTGTTAGTAGGGTTTTGGTTGATGAGGTTGTGTTATTGCACTTTGGTCAATTGTGTGCCGTCATGTCCAAGTTGAAGGCCGTGCGAGCCATATGTTTTGGGGATTCGGAGCAGATTGCTTTTTCCTCGCGAGATGCCTCATTTGACATGCGTTTCTCTAAGATCATTCCTGATGAAACTAGTGATGCGGACACTACATTCCGTAGCCCACAAGATGTCGTGCCGCTTGTGCGTTTAATGGCTACGAAGGCCCTTCCGAAAGGAACCCGTTCAAAATACACGAAATGGGTTTCTCAGTCTAAAGTGAAAAGATCTGTTACATCTCGCGCCATCGTTAGTGTGACACTGGTTGATTTGGATCCTTCCAGGTTTTATATAACGATGACCCAAGCTGATAAGGCTTCACTGATTTCAAGGGCGAAAGAGATGAATTTACCAAAGACCTTCTGGAACGAAAGGATTAAAACCGTGCATGAGTCTCAAGGTATCTCTGAAGATCACGTTACTTTGGTAAGATTAAAGAGCACAAAGTGTGACTTGTTTAAACAGTTTTCTTATTGTCTTGTCGCATTGACTAGA---------------------------------------------------CACAAAGTCACGTTCCGCTACGAGTACTGCGGTGTATTAAACGGTGATTTAATCGCCGAATGTGTTGCTCGTGCT
>CAA71832
ATGGCAACGTCCTCGTTCAACATCAATGAACTGGTAGCCTCCCACGGCGATAAAGGACTACTTGCGACAGCCCTCGTTGATAAGACAGCTCATGAACAGCTGGAGGAGCAACTTCAACATCAACGTAGAGGCCTTAAGGTCTACATCCGTAATGTTTTGGATGTAAAGGACTCCGAAGTCATTCGGACTCGGTATGGTGGTAAGTACGACCTCCATCTCACCCAGCAGGAATTAGCTCCCCATGGCCTCGCTGGTGCCCTCCGCTTGTGTGAAACTCTCGATTGTCTAGACTTTTTCCCTCGTTCAGGTCTGCGGCAGGACCTCGTCTTAGACTTCGGAGGAAGTTGGGTCACACACAACTTC---GCGGACACAACGTACTGCTGCTCCCCATGTTTGGGTATTCGTGACAAGATGCGTCACGCTGAAAGATTGATGAGCATGCGCAAGGTCATTTTAAACGATCCACAACAGTTTGATGGCCGCCAGCCGGACTTTTGCACTAAGTCTGCAGCTGAATGCAAAGTTCAAGCCCACTTTGCTATTTCTATACACGGAGGATATGATATGGGCTTTAGAGGTTTATGTGAGGCAATGAACGCTCACGGAACTACGATTTTGAAAGGGACGATGATGTTCGACGGTGCTATGATGTTTGACGACCAAGGCTTTATTCCTGAACTTAAATGTCAGTGGCGAAAAATTAAATCCGCCTTTTCTGAGGAGGAGGTAGCCACTTGTTTAGCAGCCAAAATCAATTCTAGTGTTTTTTCACGCGTGCGAAATGGGAAAACCTTAATCGCATTTGACTTCGTTGAGGAATCCACGATGTCTTATGTTCACGATTGGGAGAATATAAAATCGTTTATGACAGATCAAACGTACTCTTTCAATGGTATGACCTATGGAATTGAGCGTTGTGTTATTTACGCTGGCGTGATGACTTACAAGATTGTTGGCGTGCCTGGTATGTGCCCACCCGAACTCATTCGACATTGTATCTGGTTCCCCTCTATGAAGGACTATGTTGGTCTTAAGATTCCCGCGTCTGATGACTTGGTTAAATGGAAAACAGTCCGTATTTTACTGTCAACATTACGTGAGACTGAAGAAATAGCTATGCGTTGTTATAACGACAAGAAGAATTGGATGGATCAATTCAAGATTATTCTCGGTGTTTTATCATCGAAGTCCTCCACGATCGTTATCAATGGTATGTCTATGCAATCCGGTGAACGTATTGATGTCAATGATTATCATTACATCGGTTTTGCTATCCTTCTTCACACGAAATTGAAATACGAACAACTTGGGAAAATGTACGATATGTGGAATGCTTCCTTCATTTGGAAGTGGTTTGCGTCTATGTCTAGACCATTCCGTGTTTTCTTTTCCACTGTTGTTAAGACTTTGTTTCCGACTTTGAGACCGCGCGAGGAAAAGGAGTTTTTGGTCAAACTTTCCACTTTCGTCACCTTTAACGAGGAGTGCTCTTTTGACGGAGGGGAAGAATGGGACGTGATATCATCAGCGGCTTTCGTAGCCGCTCAGGCTGTTGCAGATGGTACTATTCTGGCCGAGGAGAAAGCTAAGAAATTAGCTGATCGTCTGGCCGTGCCTGTT---GAAGAAGTATCTGCTATTCCTGAGGTG---TCTCCTACACCTGTTGATCAGGGCACTGCTTGTGGACTGGAAACAGAAACATCGGAACTGGATTCTCTGTCTGCCCAAACACGTTCCCCCATCACACGGATCGCTGAAAGAGCGACCGCTATGCTTGAATATTCAGCTTATGAGAAACAATTGCACGATACCACCGTTTCAAATCTTCAACGAATTTGGTGCATGGCAGGTGGCGACAACAAGAGAAACTCTTTAGAGAGTAATTTGAAATTTGTGTTTGACACTTATTTTTCTGTTGACGCCCTGGTGAATGTTCACTTTCCTACTGGGAGGTGGATGCACCCTGTGCCTGAGGGCGTGGTATACTCTGTTGGTTATAACGAGAAGGGTCTTGGTCCTAAACTTGATAGTGAGTTGTACATAGTTAATGGTGATTGTGTGATTTCGAACAGTCATGATTTGTTTTCAATC---ACTAAATCTTTGTTAGCTCCCACCGGAACCATCAGCCAAGTCGATGGTGTAGCTGGGTGCGGAAAAACCACTGCTATAAAATCCATGTTTAATCCTTCCACAGATATAATTGTCACAGCCAACAAGAAATCTGCTCAAGATGTGCGTTATGCGCTGTTTAAATCTACTGACTCCAAAGAAGCTTGTGCTTTTGTTAGGACCGCTGATTCCATATTACTCAATGATTGCCCTACGGTGTCTCGAGTGCTTGTGGATGAAGTTGTTTTGTTGCACTTTGGTCAGTTGTGCGCTGTCATGTCGAAACTTCATGCTGTCAGAGCTTTGTGTTTCGGAGACTCCGAACAGATAGCCTTCTCCTCTCGTGACGCTTCGTTCGACATGCGTTTCTCTAAGCTTATTCCGGATGAGACCAGTGATGCGGACACAACTTTCCGATGCCCACAAGATGTAGTACCGCTTGTGCGTTTGATGGCTACGAAGGCTCTACCGAAAGGGACCCGTACGAAATACTCAAGATGGGTGTCCCAATCTAAAGTGAGGAAGTCTGTTACTTCGCGTGCTGTTGCTAGTGTATCTCTAGTTGAACTGGACCCCACCAGATTCTATATTACGATGACGCAAGCTGATAAAGCCTCACTAATCACTAGAGCTAAGGAACTGAACCTACCCAAGGCATTCTACACTGATAGGATAAAGACTGTCCATGAATCTCAAGGTATTTCAGAAGATCATGTGACCCTGGTTAGGTTGAAGAGTACTAAATGTGACCTGTTCAAGAAATTTTCCTACTGCTTAGTTGCAGTTACTCGA---------------------------------------------------CACAAGGTCACCTTCCGCTATGAGTACTGTGGTGTGTTAGGTGGGGACCTAATCGCTGCTTGTATTCCGTTAGTC
>AFN88455
ATGGCGACGTCCTCGTTCAACATTAATGAATTGGTAGCCTCCCACGGCGATAAAGGACTACTCGCGACCGCCCTCGTTGATAAGGCAGCTCATGAGCAGCTCGAGGAGCAATTACAGCATCAACGTAGGGGCCGTAAGGTCTACGTTCGGAACGTTCTGAGCGTAAAGGATTCCGAAGTCATCCGGAATCGGTATGGAGGAAAGTACGACCTCCATCTTACCCAGCAGGAGTTTGCTCCCCACGGCCTAGCTGGTGCCCTCCGCTTGTGTGAAACTCTCGATTGTCTAGACTCTTTCCCTTCATCAGGTCTGCGGCAGGACCTTGTCTTAGACTTCGGAGGAAGTTGGGTCACACATTACCTCCGCGGACACAACGTACACTGCTGTTCCCCTTGTTTGGGTATCCGCGATAAGATGCGCCACGCGGAACGTTTAATGAACATGCGCAAGATCATCTTGAACGATCCACAACAGTTCGATGGTCGACAGCCGGATTTTTGCACTCATCCAGCTGCTGATTGCAAAGTACAAGCCCACTTTGCTATATCTATTCATGGAGGTTATGATATGGGCTTTAGAGGATTATGTGAGGCAATGAATGCCCACGGAACCACCATTTTGAAGGGAACGATGATGTTCGATGGTGCGATGATGTTTGACGACCAAGGTATAATTCCCGAACTTAATTGCCAGTGGAGGAAGATTAGGAACGCTTTCTCCGAAACTGAAGACGTCACTCCGTTAGTTGGTAAGCTTAATTCCACTGTGTTTTCCCGCGTGCGTAAATTCAAGACTTTGGTAGCTTTCGATTTCATTAACGAATCTACCATGTCTTATGTTCATGATTGGGAGAACATAAAATCTTTTCTAACGGACCAGACCTATTCTTACAAAGGAACGACCTACGGTATTGAACGTTGTGTCATTAATGCTGGTATCATGACGTATAAGATCATCGGAGTACCTGGGATGTGTCCACCCGAACTTATTCGACATTGTATTTGGTTCCCCTCTATTAAAGACTATGTTGGTCTAAAGATTCCCGCGTCGCAGGACTTGGTTGTGTGGAAAACAGTGCGTATTTTAACGTCAACATTGCGTGAAACTGAAGAGATTGCTATGAGGTGTTATAATGATAAGAAGGCGTGGATGGAACAATTTAAGGTTATCTTAGGTGTTCTATCTGCGAAATCATCTACCATTGTTATCAATGGTATGTCCATGCAATCTGGCGAACGGATAGATATCAATGATTATCATTACATTGGTTTTGCCATTCTTCTTCACACAAAAATGAAGTACGAACAACTAGGGAAAATGTACGATATGTGGAATGCTTCGAGTATCTCGAAGTGGTTCGCAGCGTTGACTCGTCCGCTGCGTGTGTTTTTCTCTAGTGCTGTTCACGCGCTGTTCCCGACTTTGAGACCCCGTGAGGAAAAAGAATTCCTGATTAAGCTCTCCACCTTCGTAACTTTTAATGAAGAGTGCTCATTTGACGGTGGAGAGGAATGGGACGTGATATCATCTGCTGCATACGTTGCTACACAGGCTGTTACTGATGGGAAAGCTTTGGCTGCGCAGAAAGCCGAGAAGCTCGCTGAGAAGCTTGCACAACCCGTA---GATGAGGTATCAGGCAGCCCTGAGGTGCCATCTTCAACACTCGATGATACTGCCGATGTTTGTGGAAAGGAGCAAGAAGTTTCGGAACTTGACTCATTATCGGCTCAGACACGTTCCCCCATCACTAGAGTTGCTGAAAGGGCTACTGCCATGCTGGAGTATGCCGCTTATGAGAAACAGTTACATGATACCACAGTGTCTAATTTGAAACGTATTTGGAATATGGCAGGCGGTGATGACAAGAGAAATTCCCTCGAAGGTAATTTGAAGTTTGTTTTCGACACGTATTTTACTGTTGACCCCATGGTGAACATTCACTTTTCAACGGGGCGGTGGATGCGTCCTGTGCCTGAGGGAATTGTCTACTCTGTTGGTTATAATGAACGCGGTTTAGGTCCGAAGTCTGATGGAGAGCTTTTCATTGTCAATAGCGAGTGTGTGGTATGTAATAGTGAGTCTTTATCTACTGTT---ACACGCTCTCTCCAAGCTCCAACTGGAACCATTAGTCAGGTCGACGGGGTCGCCGGTTGTGGGAAGACCACGGCAATTAAATCCATTTTTGAGCCGTCCACTGACATGATCGTTACCGCGAACAAGAAGTCCGCCCAAGATGTGCGCATGGCACTTTTCAAATCGTCAGATTCCAAAGAAGCATGCACCTTTGTTCGAACAGCTGATTCTGTCCTACTTAACGAATGTCCGACTGTGAATAGGGTTTTGGTTGACGAAGTTGTATTGCTACATTTTGGTCAATTGTGTGCTGTTATGTCTAAACTGAAGGCTGTGCGAGCTATATGTTTTGGGGATTCGGAGCAGATTGCTTTTTCTTCTCGAGATGCCTCGTTTGACATGCGTTTCTCTAAGATAATTCCTGATGAAACTAGTGATGCAGACACTACATTCCGTAGCCCACAAGACGTCGTGCCGCTTGTGCGTTTAATGGCTACGAAGGCCCTTCCGAAAGGAACTCATTCAAAATACACGAAATGGGTTTCTCAATCTAAAGTGAAGAGATCTGTCACGTCCCGTTCTATCGCTAGCGTGACATTGGTTGACCTGGATTCCTCTAGGTTCTACATCACGATGACTCAAGCTGATAAAGCTTCACTGATTTCAAGGGCGAAAGAGATGAACTTACCGAAGACTTTCTGGAACGAAAGGATTAAGACCGTGCATGAGTCTCAAGGCATTTCTGAAGATCATGTTACTTTGGTAAGATTAAAGAGCACAAAGTGTGACCTGTTTAAACAGTTTTCTTATTGTCTTGTTGCCTTGACTAGA---------------------------------------------------CACAAGGTCACCTTCCGCTACGAGTATTGTGGTGTATTGAACGGCGATTTAATCGCCGAATGTGTTGCTCGTGCT
>AFX68424
ATGGCAACGTCCTCGTTCAACATCAATGAATTGGTAGCCTCCCACGGCGATAAAGGACTACTTGCGACCGCCCTCGTTGATAAGACAGCTCATGAGCAGCTCGAGGAGCAATTACAGCATCAACGTAGAGGCCGTAAGGTCTACATCCGAAACGTTTTGGGTGTAAAGGATTCCGAGGTCATCCGGAATCGGTATGGAGGGAAGTACGACCTCCATCTTACCCAGCAGGAGTTTGCTCCCCACGGCCTAGCTGGTGCCCTCCGCTTGTGTGAAACTCTCGATTGTCTAGACTCTTTCCCTTCATCAGGTCTGCGGCAAGACCTCGTCTTAGACTTCGGAGGAAGTTGGGTCACACATTACCTCCGCGGACACAACGTACACTGCTGTTCCCCTTGTCTGGGTATCCGCGATAAAATGCGCCACGCGGAACGTTTAATGAACATGCGCAAGATCATCTTGAACGATCCACAACAGTTCGAGGGTCGACAGCCGGACTTTTGCACTCATCCGGCTGCAGATTGCAAAGTACAAGCCCACTTTGCTATATCTATTCATGGAGGTTACGATATGGGCTTTAGAGGACTGTGTGAAGCGATGAATGCTCACGGAACCACTATCTTGAAGGGAACGATGATGTTCGATGGTGCTATGATGTTTGACGACCACGGTGTAATACCTGAACTTAATTGTCAGTGGAGAAAGATCAGGAGTGCTTTCTCCGAAACTGAAGACGTCACACCGCTGGCTGAGAAACTTAATTCCACAGTATTTTCCCGCGTGCGTAAATTCAAGACTATGGTGGCTTTTGATTTTATCAATGAGTCTACTATGTCTTATGTTCATGATTGGGAGAATATAAAATCTTTTCTCACAGATCAGACTTATTCATACCGAGGGATGACCTACGGTATCGAGCGGTGCGTTATTCACGCTGGCATTATGACGTATAAGATCATTGGTGTACCTGGGATGTGCCCACCCGAACTCATTCGACATTGCATTTGGTTCCCCTCTATTAAGGACTATGTTGGTCTAAAGATTCCCGCGTCGCAGGACTTGGTTGAATGGAAAACAGTGCGTATTTTAACGTCAACATTACGTGAAACGGAAGAGATTGCTATGAGGTGCTACAACGACAAGAAAGCGTGGATGGAACAATTCAAGGTTACCCTAGGTGTTCTATCCGCGAAATCATCTACCATTGTTATCAACGGTATGTCCATGCAATCTGGCGAACGCATCGATATTAACGATTATCATTATATTGGCTTCGCTATCCTTCTTCACACAAAAATGAAGTATGAACAACTGGGAAAAATGTATGACATGTGGAATGCTTCGTGTATCTCGAAGTGGTTTGCAGCGTTGACTCGTCCGTTGCGTGTACTTTTCTCCAGTGTTGTTCACGCGCTGTTCCCGACTTTGAGACCCCGCGAGGAAAAAGAATTCCTGATCAAGCTCTCCACCTTTGTTACTTTTAATGTAGAGTGCTCATTTGACGGTGGAGAGGAATGGGACGTGATATCATCTGCTGCATACGTTGCTACGCAGGCTGTTACCGATGGGAAAGTTTTGGCTGCGCAAAAAGCCGAGAAGCTCGCTGAGAAGCTTGCACAACCCGTG---ATTGAGGTATCGGACAGACCTGAGGCGCCATCTCCAGCGCCTGATGATACGGCTGATGTTTGTGGAAGAGAGCAAGAGGTTTCGGAACTTGACTCTCTATCAGCTCAGACACGTTCCCCCATCACTAGAGTTGCTGAAAGGGCTACTGCTATGCTAGAGTATGCCGCTTATGAGAAACAGTTACATGATACCACAGTGTCTAATTTGAAACGTATTTGGAATATGGCGGGTGGTGATGACAAGAGAAACTCCCTCGAGGGCAATTTGAAGTTTGTTTTTGACACGTATTTTACTGTTGATCCCATGGTGAACATTCATTTCTCCACGGGTCGGTGGATGCGTCCTGTGCCCGAGGGAATTGTTTACTCTGTTGGATATAACGAACGCGGTTTGGGTCCTAAGTCTGATGGAGAGCTTTACATTGTCAATAGTGAATGTGTGATTTGCAATAGCGAGTCTTTATCTGATGTC---ACTCGTTCACTACAAGCTCCAACCGGAACTATCAGTCAAGTCGACGGAGTTGCTGGTTGCGGGAAAACCACGGCAATAAAATCCATTTTTGAGCCGTCCACTGACATGATCGTGACCGCGAACAAAAAATCCGCCCATGACGTTCGAATGGCACTCTTTAAATCGTCGGACTCTAAAGAAGCCTGCACCTTCGTTCGTACTGCCGATTCTGTCGTGCTTAATGAATGTCCGACCGTTAGTAGGGTTTTGGTTGACGAGGTTGTGCTGCTTCACTTTGGTCAATTGTGTGCTGCCATGTCCAAGCTGAAGGCTGTGCGAGCTATATGTTTTGGGGATTCGGAGCAAATTGCTTTTTCTTCTCGCGATGCCTCGTATGATATGCGTTTCTCGAAGATTATTCCTGATGAAACTAGTGATGCGGATACTACATTCCGTAGCCCACAAGACGTTGTGCCGCTTGTGCGTTTAATGGCTACGAAGGCTCTTCCGAAAGGAACTCATTCGAAGTACACGAAATGGGTTTCTCAATCTAAAGTGGAAAGATCTGTTACATCTCGTGCCATCGCTAGTGTGACATTGGTTGACCTGGATCCTTCCAGGTTTTATATTACGATGACTCATGCTGATAAGGCCTCACTGATTTCAAGAGCAAAGGAGATGAACTTACCAAAGACTTTCTGGGACGAAAGGATTAAAACCGTGCATGAGTCTCAAGGCATCTCTGAAGACCACGTTACTTTGGTAAGATTAAAGAGCACAAAATGTGACCTGTTCAAGAAATTCTCATACTGTCTTGTTGCCTTGACTAGA---------------------------------------------------CATAAGGTCACATTCCGCTACGAGTACTGCGGTGTATTAAACGGCGATTTAGTCGCCGAATGTATCGCTCGTGCT
>CAA07769
ATGGCAACGTCCTCATTCAACATCAATGAATTGGTAGCCTCCCACGGCGATAAAGGACTACTTGCGACAGCCCTCGTTGATAAGACAGCTCATGAGCAGCTGGAGGAGCAACATCAACATCAACGTAGAGGCCTTAAGGTCTACATCCGTAATGTTTTGGATGTAAAGGACTCCGAAGTCATTCGGACTCGGTATGGTGGTAAGTACGACCTCCATCTCACCCAGCAGGAATTAGCTCCCCATGGCCTCGCTGGTGCCCTCCGCTTGTGTGAAACTCTCGATTGTCTAGACTTTTTCCCTCGTTCAGGTCTGCGGCAGGACCTCGTCTTAGACTTCGGAGGAAGTTGGGTCACACACTATCTTCGCGGACACAACGTACATTGCTGCTCCCCATGTTTGGGTATTCGTGACAAGATGCGTCACACTGAAAGATTGATGAGCATGCGTAAGGTCATTTTAAACGATCCACAACAGTTTGATGGCCGCCAGCCGGACTTTTGCACTAAGTCTGCAGCTGAATGCAAAGTTCAAGCCCACTTTGCTATTTCTATACACGGAGGATATGATATGGGCTTTAGAGGTTTATGTGAGGCAATGAACGCTCACGGAACTACGATTTTGAAAGGGACGATGATGTTCGACGGTGCTATGATGTTTGACGACCAAGGCTTTATTCCTGAACTTAAATGTCAGTGGCGAAAAATTAAATCCGCCTTTTCTGAGGAGGAGGATGCCACTTGTTCAGCAGCTAAACTCAATTCTAGTGTTTTTTCACGCGTGCGAAATGGGAAAACCTTAATCGCATTTGACTTCGTTGAGGAATCCACGATGTCTTATGTTCACGATTGGGATAATATAAAATCGTTTATGACAGATCAAACGTACTCTTTCAATGGTATGACCTATGGAATTGAGCGTTGTGTTATTTACGCTGGCGTGATGACTTACAAGATTGTTGGCGTGCCTGGTATGTGTCCGCCCGAACTCATTCGACATTGTATCTGGTTCCCCTCTATGAAGGACTATGTTGGTCTTAAGATTCCCGCGTCTGATGACTTGGTTAAATGGAAAACAGTCCGTATTTTACTGTCAACGTTACGTGAGACTGAAGAAATAGCTATGCGTTGTTATAACGACAAGAAGAATTGGATGGATCTATTCAAGATTATTCTCGGTGTTTTATCATCGAAGTCCTCCACGATCGTTATCAATGGTATGTCTATGCAATCCGGTGAACGTATTGATCTCAATGATTATCATTACATCGGTTTTGCTATCCTTCTCCACACGAAATTAAAATACGAACAACTTGGAAAAATGTACGATATGTGGAATGCTTCCTTCATTTGGAAGTGGTTTGCGTCTATGTCTAGACCATTCCGTGTTTTCTTTTCCACTGCTGTTAAGACTTTGTTTCCGACTTTGAGACCGCGCGAGGAAAAGGAGTTTTTGGTCAAACTTTCCACTTTCGTCACCTTTAACGAGGAGTGCTCTTTTGACGGAGGGAAAGAATGGGACGTGATATCATCAGCGGCTTTCGTAGCCGCTCAGGCTGTTGCAGATGGTACTATTCTGGCCAAGGAGAAAGCTGAGAAATTAGCTGATCGTCTGGCCGTGCCTGTT---GAAGAAGTATCTGCTATTCCTGAGGTG---TCTCCTACACCTGTTGATCAGGGCACTGCTTGTGGACTGGAAACAGAAACATCGGAACTGGATTCTCTGTCTGCCCAAACACGTTCCCCCATCACACGGATCGCTGAAAGAGCGACCGCTATGCTTGAATATTCAGCTTATGAGAAACAATTGCACGATACCACCGTTTCAAATCTTCAACGAATTTGGTGCGTGGCAGGTGGCGACAACAAGAGAAACTCTTTAGAGAGTAATTTGAAATTTGTGTTTGACACTTATTTTTCTGTTGACGCCCTAGTGAATGTTCACTTTCCTACTGGGAGATGGATGCACCCTGTGCCTGAGGGCGTGGTATACTCTGTTGGTTATAATGAGAAGGGTCTTGGTCCTAAACTTGATAGTGAGTTGTACATAGTTAATGGTGATTGTGTGATTTCGAACAGTCATGATTTGTTTTCAATC---ACTAAATCTTTGTTAGCTCCCACCGGAACCATCAGCCAAGTCGATGGTGTAGCTGGGTGCGGAAAAACCACTGCTATAAAATCCATGTTTAATCCTTCCACAGATATAATTGTCACAGCCAACAAGAAATCTGCTCAAGATGTGCGTTACGCGCTGTTTAAATCTACTGACTCCAAAGAAGCTTGTGCTTTTGTTAGGACCGCTGATTCCATATTACTCAATGATTGCCCTACGGTGTCTCGAGTGCTTGTGGATGAAGTTGTTTTGTTGCACTTTGGTCAGTTGTGCGCTGTCATGTCGAAACTTCATGCTGTCAGAGCTTTGTGTTTCGGAGACTCCGAACAGATAGCCTTCTCCTCTCGTGACGCTTCGTTCGACATGCGTTTCTCTAAGCTTATTCCGGATGAGACCAGTGATGCGGACACAACTTTCCGTAGTCCACAAGATGTAGTACCGCTTGTGCGTTTGATGGCTACGAAGGCTCTACCGAAAGGGACCCGTACGAAATACTCAAGATGGGTGTCCCAATCTAAAGTGAGGAAGTCTGTTACTTCGCGTGCTGTTGCTAGTGTATCTCTAGTTGAACTGGACCCCACCAGGTTCTATATTACGATGACGCAAGCTGATAAAGCCTCACTAATCACTAGAGCTAAGGAACTGAACCTACCCAAGGCATTCTACACTGATAGGATAAAGACTGTCCATGAATCTCAAGGTATTTCAGAAGATCATGTGACCCTGGTTAGGTTGAAGAGTACTAAATGTGACCTGTTCAAGAAATTTTCTTACTGCTTAGTTGCAGTTACTCGA---------------------------------------------------CACAAGGTCACCTTCCGCTATGAGTACTGTGGTGTGTTAGGTGGGGACCTAATCGCTACTTGTATTCCGTTAGTC
>CAC80000
ATGGCAACGTCCTCATTCAACATCAATGAACTGGTAGCCTCCCACGGCGATAAAGGACTACTTGCGACAGCCCTCGTTGATAAGACAGCTCATGAACAGCTGGAGGAGCAACTTCAACATCAACGTAGAGGCCTTAAGGTCTACATCCGTAATGTTTTGGATGTAAAGGACTCCGAAGTCATTCGGACTCGGTATGGTGGTAAGTACGACCTCCATCTCACCCAGCAGGAATTAGCTCCCCATGGCCTCGCTGGTGCCCTCCGCTTGTGTGAAACTCTCGATTGTCTAGACTTTTTCCCTCGTTCAGGTCTGCGGCAGGACCTCGTCTTAAACTTCGGAGGAAGTTGGGTCACACACTATCTTCGCGGACACAACGTACATTGGTGGTCCCCATGTTTGGGTATTCGTGACAAGATGCGTCACACTGAAAGATTGATGAGCATGCGCAAGGTCATTTTAAACGATCCACAACAGTTTGATGGCCGCCAGCCGGACTTTTGCACTGAGTCTGCAGCTGAATGCAAAGTTCAAGCCCACTTTGCTATTTCTATACACGGAGAATATGATATGGCCTTTAGAGGTTTATGTGAGGCAATGAACGCTCACGGAACTACGATTTTGAAAGGGACGATGATGTTCGACGGTGCTATGATGTTTGACGACCAAGGCTTTATTCCTGAACTTAAATGTCAGTGGCGAAAAATTAAATCCGCCTTTTCTGAGGAGGAGGATGCCACTTGTTTAGCAGCTAAACTCAATTCTAGTGTTTTTTCACGCGTGCGAAATGGGAAAACCTTAATCGCATTTGACTTCGTTGAGGAATCCACGATGTCTTATGTTCACGATTGGGATAATATAAAATCGTTTATGACAGATCAAACGTACTCTTTCAATGGTATGACCTATGGAATTGAGCGTTGTGTTATTTACGCTGGCGTGATGACTTACAAGATTGTTGGCGTGCCTGGTATGTGCCCACCCGAACTCATTCGACATTGTATCTGGTTCCCCTCTATGAAGGACTATGTTGGTCTTAAGATTCCCGCGTCTGATGACTTGGTTAAATGGAAAACAGTCCGTATTTTACTGTCAACATTACGTGAGACTGAAGAAATAGCTATGCGTTGTTATAACGACAAGAAGAATTGGATGGATCAATTCAAGGTTATTCTCGGTGTTTTATCATCGAAGTCCTCCACGATCGTTATCAATGGTATGTCTATGCAATCCGGTGAACGTATTGATCTCAATGATTATCATTACATCGGTTTTGCTATCCTTCTCCACACGAAATTAAAATACGAACAACTTGGGAAAATGTACGATATGTGGAATGCTTCCTTCATTTGGAAGTGGTTTGCGTCTATGTCTAGACCATTCCGTGTTTTCTTTTCCACTGTTGTTAAGACTTTGTTTCCGACTCTGAGAACGCGCGAGGAAAGGGAGTTTTTGGTCAAACTTTCCACTTCCGTCACCTTTAACGAGGAGTGCTCTTTTGACGGAGGGAAAGAATGGGACGTGATATCATCAGCGGCTTTCGTAACCGCTCAGGCTGTTGCAGATGGTACTATTCTGGCCGAGGAGAAAGCTAAAAAATTAGCTGATCGTCTGGCCGTGCCTGTT---GAAGAAGTATCTGCTATTCCTGAGGTG---TCTCCTACACCTGTTGATCAGGGCACTGCTTGTGGACTGGAAACAGAAACATCGGAACTGGATTCTCTGTCTGCCCAAACACGTTCCCCCATCACACGGATCGCTGAAAGAGCGACCGCTATGCTTGAATATTCAGCTTATGAGAAACAATTGCACGATACCACCGTTTCAAATCTTCAACGAATTTGGTGCATGGCAGGTGGCGACAACAAGAGAAACTCTTTAGAGAGTAATTTGAAATTTGTGTTTGACACTTATTTTTCTGTTGACGCCCTGGTAAATGTTCACTTTCCTACTGGGAGGTGGATGCACCCTGTGCCTGAGGGCGTGGTATACTCTGTTGGTTATAATGAGAAGGGTCTTGGTCCTAAACTTGATAGTGAGTTGTACATAGTTAATGGTGATTGTGTGATTTCGAACAGTCATGATTTGTTTTCAATC---ACTAAATCTTTGTTAGCTCCCACCGGAACCATCAGCCAAGTCGATGGTGTGGCTGGGTGCGGAAAAACCACTGCTATAAAATCCATGTTTAATCCTTCCACAGATATAATTGTCACAGCCAACAAGAAATCCGCTCAAGATGTGCGTTATGCGCTGTTTAAATCTACTGACTCCAAAGAAGCTTGTGCTTTTGTTAGGACCGCTGATTCCATATTACTCAATGATTGCCCTACGGTGTCTCGAGTGCTTGTGGATGAAGTTGTTTTGTTGCACTTTGGTCAGTTGTGCGCTGTCATGTCGAAACTTCATGCTGTCAGAGCTTTGTGTTTCGGAGATTCCGAACAGATAGCCTTCTCCTCTCGTGACGCTTCGTTCGACATGCGTTTCTCTAAGCTTATTCCGGATGAGACCAGTGATGCGGACACAACTTTCCGTAGTCCACAAGATGTAGTACCACTTGTGCGTTTGATGGCTACGAAGGCTCTACCGAGAGGGACCCGTACGAAATACTCAAGATGGGTGTCCCAATCTAAAGTGAGGAATTCTGTTACCTCGCGTGCTGTTGCTAGTGTATCTCTAGTTGAACTGGACCCCACCAGATTCTATATTACGATGACGCAAGCTGATAAAGCCTCACTAATTACTAGAGCTAAGGAACTGAACCTACCCAAGGCATTCTACACTGATAGGATAAAGACTGTCCATGAATCTCAAGGTATTTCAGAAGATCATGTGACCCTGGTTAGGTTGAAGAGTACTAAATGTGACCTGTTCAAGAAATTTTCCTACTGCTTAGTTGCAGTTACTCGACACAAGGTCACCTTCCGCTATGAGTACTGTGGTGTGTTAGGTGGGGACCGACACAAGGTCACCTTCCGCTATGAGTACTGTGGTGTGTTAGGTGGGGACCTAATCGCTACTTGTATTCCGTTAGTC
>ADC32108
ATGGCGACGTCCTCGTTCAGCATCAATGAATTGGTAGCCTCCCACGGCGATAAAGGACTACTCGCGACCGCCCTCGTTGATAAAACAGCTCATGAGCAGCTCGAGGAGCAATTACAACATCAACGTAGAGGCCGTAAGGTCTACATTCGGAATGTTCTGAGTGTAAAGGATTCCGAAGTCATTCGGAATCGGTATGGAGGAAAGTACGACCTCCATCTTACCCAGCAGGAGTTTGCTCCCCACGGCCTAGCTGGTGCCCTCCGCTTGTGTGAAACTCTCGATTGTCTAGACTCTTTCCCTTCATCAGGTCTGCGGCAGGACCTCGTCTTAGACTTCGGAGGAAGTTGGGTCACACATTACCTCCGCGGACACAACGTACACTGCTGTTCCCCTTGTTTGGGTATCCGCGATAAGATGCGCCACGCGGAACGTTTAATGAACATGCGCAAGATCATCTTGAACGATCCACAACAGTTCGATGGTCGACAGCCGGATTTTTGCACTCATCCAGCTGCTGATTGCAAAGTACAAGCCCACTTTGCTATATCTATTCATGGAGGTTATGATATGGGCTTTAGAGGATTATGTGAGGCGATGAACGCTCACGGAACCACTATTTTGAAGGGAACGATGATGTTCGATGGTGCGATGATGTTTGACGACCAAGGCACGATACCCGAACTTAATTGCCAGTGGAGAAAAATTAGGAGCGCGTTCTCTGAAGCTGAAGACGTCACATCTTTGTCTGGTAAAATTGATTCCTCTGGATTCACCGGTGTGTGTAGGTTCAAGACTTTGGTTGCTTTTGATTTTATCAATGAGTCTACCATGTCGTACGTTCATGATTGGAAGAATATAAAATCCTTTCTAACGGACCAGACTTACTCGTATAAAGGGATGACTTATGGCATCGAACGATGTGTCATTAATGCGGGTATCATGACGTATAAGATAATCGGTGTGCCTGGGATGTGTCCGCCCGAACTCATTCGACATTGTATTTGGTTCCCCTCTATTAAAGATTATGTTGGTTTAAAGATTCCCGCGTCGCACGACTTGGTTAAGTGGAAAACAGTGCGTGTTTTAATGTCAACATTACGTGAAACAGTAGAGATTGCTATGAGGTGTTACAACGATAAGAAAGCGTGGATGGAACAATTCAAGGTTATCCTGGGTGTTTTGTCTGCGAAATCATCTACCATTGTTATTAATGGTATGTCCATGCAATCTGGTGAGCGTATAGATATTAACGATTACCATTATATTGGTTTCGCTATTCTTCTGCACACAAAAATGAAATATGAACAACTGGGAAAAATGTACGGTATGTGGAGTGCTTCGAGCATATCGAAGTGGTTTGCAGCGTTGACTCGACCGCTGCGTGTGTTTTTCTCCAGTGTTGTTCACACACTGTTCCCGACTTTGAGACCCCGCGAGGAAAAAGAATTCCTGATCAAGCTCTCCACCTTCGTAACTTTTAATGAAGAGTGCTCATTTGACGGTGGAGAGGAATGGGACGTGATATCATCTGCTGCATACGTTGCTACGCAGGCTGTTACTGATGGGAAAGTTTTGGCTGCGCAGAAAGCCGAGAAGCTCTATGAAAAGCTAGCACAAACCATA---GACGAAGGATCAGACAGCCCTGAGGAGTCATCATCAACTCCTGATGATACTGCCGATGTTTGTGGAAAGGAGCAAGAAATTTCGGAACTTGACTCATTGTCGGCTCAGACACGTTCCCCCATCACTAGAGTTGCTGAAAGGGCTACTGCCATGTTGGAGTACGCCGCTTATGAGAAACAGCTACACGACACCACAGTGTCTAATTTGAAACGTATTTGGAATATGGCGGGCGGTGATGACAAGAGAAACTCCCTCGAGGGTAATTTGAAGTTTGTTTTCGACACGTATTTCACTGTCGACCCCATGGTGAATATTCACTTTTCGACGGGTCGGTGGATGCGTCCTGTGCCTGAGGGAATTGTTTACTCTGTTGGTTATAATGAACACGGTTTAGGTCCGAAGTCTGATGGAGAGCTTTTCATTGTCAATAGAGAATGCGTGATATGTAATAGCGAGTCCTTATCTGCTGTT---ACGCGTTCTCTCCAAGCTCCAACTGGAACCATTAGTCAAGTCGACGGAGTCGCCGGTTGTGGGAAAACTACGGCAATTAAATCCATTTTTGAGCCGTCCACTGACATGATCGTTACCGCGAATAAGAAGTCCGCTCAAGATGTGCGTATGGCACTTTTCAAATCGTCAGACTCTAAGGAAGCATGCACCTTTGTTCGAACAGCCGATTCCGTCCTACTTAATGAATGTCCGACTGTGAGTAGGGTTTTGGTTGATGAGGTCGTATTGCTACATTTTGGTCAACTGTGTGCTGTCATGTCTAAACTGAAAGCTGTGCGAGCTGTATGTTTTGGGGATTCGGAGCAGATTGCTTTTTCTTCTCGAGATGCTTCGTTTGACATGCGTTTCTCTAAGATTATTCCTGATGAGACTAGTGATGCGGACACTACATTCCGTAGTCCACAAGATGTCGTGCCACTTGTGCGTTTAATGGCTACGAAGGCCCTTCCGAAAGGAACTCATTCAAAATACACGAAATGGGTTTCTCAATCTAAAGTGAAGAGATCTGTCACATCTCGCGCTATCACTACTGTGACATTGGTTGACTTGGATCCATCCAGGTTTTACATTACAATGACTCAGGCTGATAAGGCTTCACTGATTTCAAGGGCGAAAGAGATGAACTTACCAAAGGATTTCTGGAATGAAAGGATTAAAACCGTACATGAATCTCAAGGTATTTCTGAAGATCATGTCACCTTGGTAAGATTAAAGAGCACAAAATGTGACCTATTTAAACAGTTTTCATACTGTCTTGTTGCTTTAACTAGA---------------------------------------------------CACAAGGTCACATTCCGCTACGAGTACTGCGGTGTTTTGAATGGTGATTTAATCGCCGAATGTGTCGCTCGTGCT
>ACY66901
ATGGCGACGTCCTCGTTCAACATCAATGAATTGGTAGCCTCCCACGGCGATAAAGGACTGCTCGCGACCGCCCTCGTTGATAAGACAGCTCATGAGCAGCTTGAGGAGCAATTACAACATCAACGTAGGGGCCGTAAGGTCTACATCCGGAACGTTCTGGGTGTAAAGGATTCCGAGGTCATCCGGAATCGGTATGGAGGGAAGTACGACCTCCATCTTACCCAGCAGGAGTTTGCTCCCCACGGCCTAGCTGGTGCCCTCCGCTTGTGTGAAACTCTCGATTGTCTAGACTCTTTCCCTTCTTCAGGTCTGCGGCAGGACCTCGTCTTAGACTTCGGAGGAAGTTGGGTCACACATTACCTCCGCGGACACAACGTACACTGCTGTTCCCCTTGTTTGGGTATCCGCGATAAAATGCGCCATGCGGAACGTTTAATGAACATGCGCAAGATCATCTTGAACGATCCACAACAGTTCGATGGTCGACAGCCAGATTTCTGCACTCATCCGGCTGCGAATTGCAAAGTTCAAGGCCACGCCATCATATCTATTCATGAAGGTTACCGTATTCGCCTTAGAGGACTTTGTGAAGCAATGAACGCTCACAGAATCACTATTTTGATGGGATCGATGATGTTCGATTGTGCGATGATGTTTGACGATAAGGGTGTATTACCTGAACTTAATTGCCAGTGGAGAAAGATCAGGAGTGCTTTCTCTGAAACTGAGGACGTCACGCCGTTGTCTGAGAAACTTAATTCCACAATATTCTCCCCTGTGCGTAAATTCAAGACCATGGTGGCCTTTGATTTTATCAATGAGTCTACCATGTCTTATGTTCATGATTGGGAGAATATAAAGTCTTTTCTTACAGATCAGACCTACTCATACCGAGGGATGACTTACGGTATTGAGCGTTGCGTTATTCACGCCGGCATTATGACGTATAAGATCATTGGTGTACCTGGGATGTGTCCACCCGAACTCATTCGACATTGTATTTGGTTCCCCTCTATTAAGGACTATGTTGGTCTAAAGATTCCCGCGTCGCAGGACTTGGTTGAATGGAAAACAGTGCGTATTTTAACGTCAACATTACGTGAGACGGAAGAGATTGCTATGAGGTGTTACAACGATAAGAAAGCGTGGATGGAACAATTTAAAGTTATTTTAGGTGTTCTATCTGCGAAATCATCTACCATTGTTATCAATGGTATGTCCATGCAATCTGGCGAGCGTATCGACATCAACGATTATCATTATATCGACTTCGCCATCCTTCTTCACACAAAAATGAAGTATGAACAGTTGGGAAAAATGTACGATATGTGGAATGCTTCGCATATTTCGAAGTGGTTTGCAGCGTTGACTCGTCCGCTGCGTGTGTTTTTCTCCAGCGTTGTTCACGCATTGTTTCCGACTTTGAGACCGCGCGAGGAAAAGGAATTCCTGATTAAGCTCTCCACCTTTGTAACTTTCAATGTAGAGTGCTCATTTGACGGTGGAGAGGAATGGGACGTGATATCATCTGCTGCATACGTTGCTACGCAGGCTGTTACCGATGGGAAAGTTTTGGCTGCGCAGAAAGCCGAGAAGCTCGCTGAGAAGCTTGCACAACCCGTG---ATTGAGGTATCGGACAGACATGAGGCCTCATCTTCAACGCCTGATGATACTGCTGATGTTTGTGGAAGGGAGCGAGACGTAGACCGATTTGACTCCCTATCAGCTCAAACACGTTCCCCCATCACTAGAGTTGCTGAAAGGGCTACTGCTATGTTAGAGTATGCCGCTTATGAGAAACAGTTACATGACACTACGGTGTCTAATCTGAAGCGTATTTGGAATATGGCGGGTGGTGATGACAAGAGAAACTCCCTCGAAGGTAATTTGAAGTTTGTTTTTGACACGTATTTCACTGTTGACCCCATGGTGAATATCCATTTCTCCACGGGTCGATGGATGCGTCCTGTGCCTGAGGGAATTGTTTACTCTGTTGGTTTTAATGAACGCGGACTAGGTCCGAAGTCTGATGGAGAGCTTTACATTGTTAATAGTGAGTGCGTGATTTGTAATAGTGAGTCTTTATCTACTGTC---ACTCGCTCGCTTCAAGCCCCAACCGGAACTATTAGTCAAGTCGACGGAGTTGCAGGTTGTGGGAAGACCACAGCAATAAAATCAATTTTTGAGCCGTCCACTGACATGATCGTAACCGCGAACAAGAAATCCGCCCAAGACGTTCGTATGGCACTCTTTAAATCGTCGGATTCCAAAGAAGCTTGCACCTTCGTTCGTACTGCCGATTCTGTCCTACTTAATGAATGTCCAACTGTTAGTAGGGTTTTGGTCGATGAAGTTGTGCTGCTTCACTTTGGTCAATTGTGTGCTGTCATGTCTAAGCTGAAGGCTGTGCGAGCTATATGTTTCGGGGATTCTGAGCAGATTGCCTTCTCTTCTCGTGATGCTTCGTTTGACATGCGTTTCTCTAAGATTATTCCTGATGAAACTAGTGATGCGGATACCACATTCCGTAGCCCACAAGATGTCGTGCCTCTTGTGCGTCTGATGGCTACGAAGGCTCTCCCGAAAGGAACTCATTCGAAATACAATAAATGGGTTTCTCAATCTAAGGTGAAAAGATCTGTTACGTCTCGTGCCATTGCCAGTGTGACATTGGTTGATTTAGATTCTTCCAGGTTTTATATCACGATGACTCAAGCTGACAAGGCTTCACTGATTTCGAGAGCGAAAGAGATGAACTTACCGAAGACCTTTTGGAATGAAAGGATTAAGACTGTGCATGAGTCTCAGGGTATCTCTGAAGACCACGTTACTTTGGTAAGACTGAAGAGCACGAAATGTGACCTGTTCAAACAGTTTTCGTACTGTCTTGTTGCCTTGACAAGA---------------------------------------------------CATAAGGTCACATTCCGCTACGAGCATTGTGGTGTATTAAACGGCGATTTAATCGCCGAATGTATTGCTCGTGCT
>ABD64217
ATGGCAACGTCCTCGTTCAACATCAATGAACTGGTAGCCTCCCACGGCGATAAAGGACTGCTTGCGACAGCCCTCGTTGATAAGACAGCTCATGAGCAGCTGGAGGAGCAATTACAACATCAACGTAGAGGCCATAAGGTCTACATTCGTAATGTACTGAATGTAAAGGATTCCGAAATCATTCGGAATCGATATGGAGGGAAGTACGACCTCCATCTTACCCAGCAGGAGTTAGCTCCCCACGGCCTAGCTGGTGCCCTCCGCTTGTGTGAAACTCTCGATTGTCTAGACTTTTTCCCTCGCTCAGGTCTGCGGCAAGACCTCGTCTTAGACTTCGGAGGAAGTTGGGTCACACACTACCTTCGCGGACATAACGTACACTGTTGCTCCCCTTGTTTGGGTTTCCGCGATAAGATGCGCCACGCGGAACGTTTAATGAGCATGCGCAAGATCATCTTGAACGATCCACAACAGTTCGATGGTCGGCAGCCGGATTTCTGCACTCATCCTGCTGCGGATTGCAAAGTTCAAGCCCACTTTGCTATATCCATTCACGGAGGGTATGACATGGGCTTTAGAGGATTATGTGAGGCGATGAATGCCCACGGAACCACTTTACTTAAGGGAACGATGATGTTCGATGGTGCGATGATGTTTGACGACCAGGGTGTTATACCCGAACTTAAGTGCCAGTGGAGGAAGATTAGGAGTGCTTTCTCCGAAACTGAAGACGTCACACCGTTGCCTGGTAAGATTAATTCCACTGTATTCTCCCGCGTTCGTAGGTTTAAGACCATGATAGCTTTCGATTTCATCGATGAGTCTACCATGTCTTATGTTCATGATTGGGAGAATATAAAATCTTTTCTTACAGACCAGACATATTCTTATAATGGGATGACTTACGGCATCGAACGCTGTGTCATCTATGCCGGTGTTATGACGTACAAGATTGTTGGTGTACCTGGGATGTGTCCACCCGAACTCATTCGACATTGTATTTGGTTCCCCTCTATCAAAGACTATGTTGGTCTAAAAATTCCCGCGTCTCAGGACTTGGTTGAGTGGAAGACAGTGCGCATTTTATTGTCAACATTACGTGAGACTGAAGAGATTGCTATGAGGTGTTACAATGAAAAGAAGGCTTGGACGGAGCAATTCAAGGTTATCTTAGGTGTTCTATCCGCCAAGTCATCTACCATTGTTATTAATGGTATGTCCATGCAATCTGGCGAGCGGATAGATATCAATGATTATCATTACATTGGGTTCGCCATTCTTCTTCACACAAAAATGAAATATGAACAGCTGGGAAAAATGTACGATATGTGGAATTCTTCGAGCATCTCGAAGTGGTTTGCTTCGTTGACTCGTCCACTTCGAGTGTTTTTTTCCAGCGTGGTTCGCGCATTGTTCCCGACTTTGAGACCGCGCGAGGAAAAGGAATTTTTAATCAAGCTCTCCACCTTCGTTACTTTTAATGAAGAGTGCTCATTCGATGGTGGAGAGGAATGGGACGTGATATCATCTGCTGCATTTGTTGCAACGCAGGCTGTTACCGATGGGAAAGTTTTGGCTGCACAAAAAGCCGAGAAGCTTGCTGAAAAGCTTGCACATCCCGTA---AGTGAGGTATCGGACAGCTCTGAGACGCCATCTTTAGCGTCGGACGATACTGCTGATGTTTGTGGAAAGGAGCAAGAAGTTTCGGAACTTGACTCCTTGCCAGTTCAGACACGTTCCCCCATCACTAGAGTTGCTGAGAGGGCTACTGCCATGTTGGAGTATGCCGCTTATGAGAAACAGTTGCATGACACTACAGTGTCTAACTTAAAACGTATATGGAACATGGCGGGTGGTGATGATAAAAGAAATCCTCTTGAAGGCAATCTGAGGTTTGTATTTGACACGTATTTCACCGTTGATCCCATGGTGAATGTTCATTTCTCCACGGGCCGGTGGATGCATCCAGTGCCAGAGGGAATTACTTACTCCGTCGGTTACAACGAACGTGGTCTTGGTCCAAAGTCGGACGGGGAGCTTTATATTGTCAATAGCGAATGTGTTGTCTGTAACAGTGAGTCTTTGTCCACTGTT---ACACGTTCACTCCAAGCTCCGACCGGGACCATTAGTCAAGTTGACGGAGTTGCTGGTTGCGGGAAAACCACGGCGATCAAATCTATATTTGAACCGTCTACCGACATGATTGTCACCGCTAATAAGAAATCCGCTCAAGATGTACGTATGGCACTTTTTAAATCGTCAGATTCCAAAGAAGCGTGCGCTTTCGTCCGAACAGCTGATTCTGTCCTACTTAACGAATGTCCGACCGTTAGTAGGGTTTTAGTTGATGAGGTCGTGTTGCTACACTTTGGTCAATTGTGTGCCGTCATGTCTAAACTGAAGGCAGTGAGAGCTATATGTTTTGGAGATTCGGAGCAAATTGCCTTTTCTTCTCGAGATGCCTCGTTTGACATGCGTTTCTCTAAGATTATTCCAGATGAGACTAGTGATGCGGACACTACATTCCGTAGCCCACAAGATGTTGTGCCTCTTGTGCGTTTAATGGCTACGAAGGCCCTTCCGAAAGGAATTCATCCTAAATACATGAAGTGGGTTTCTCAATCTAAAGTGAAAAGGTCTGTCACGTCTCGCGCTATAGCTAGCGTGACACTGGTTGATTTGGACCCTTCTAGGTTCTACATCACGATGACCCAAGCCGATAAGGCTTCACTGATTTCGAGGGCAAAAGAGATGAACTTACCAAAGACTTTCTGGAATGACAGAATTAAAACCGTGCATGAGTCTCAGGGTATTTCTGAAGACCACGTTACTTTGGTAAGATTAAAGAGCACAAAATGTGACCTGTTTAAACAGTCTTCTTATTGTCTTGTTGCTTTGACTAGA---------------------------------------------------CACAAGGTCACATTCCGCTACGAATACTCCGGTGTTTTGAATGGCGATTTGATCGCCGCATGTATTTCTCGTATT
>CAJ65575
ATGGCGACGTCCTCGTTCAACATCAATGAATTGGTAGCCTCCCACGGCGATAAAGGACTGCTCGCGACCGCCCTCGTTGATAAGACAGCTCATGAGCAGCTTGAGGAGCAATTACAGCATCAACGTAGGGGCCGTAAGGTCTACATCCGGAACGTTCTGGGTGTAAAGGATTCCGAGGTCATCCGGAATCGGTATGGAGGGAAGTACGACCTCCATCTTACCCAGCAGGAGTTTGCTCCCCACGGCCTAGCTGGTGCCCTCCGCTTGTGTGAAACTCTCGATTGTCTAGACTCTTTCCCTTCTTCAGGTCTGCGGCAGGACCTCGTCTTAGACTTCGGAGGAAGTTGGGTCACACATTACCTCCGCGGACACAACGTACACTGCTGTTCCCCTTGTTTGGGTATCCGCGATAAAATGCGCCATGCGGAACGTTTAATGAACATGCGCAAGATCATCTTGAACGATCCACAACAGTTCGATGGTCGACAGCCGGATTTCTGCACTCTCCCGGCTGCAGATTGCAAAGTACAAGCCCACTTTGCTATATCTATTCACGGAGGTTACGATATGGGTTTTAGAGGACTTTGTGAAGCAATGAACGCTCACGGAACCACTATTTTGAAGGGAACGATGATGTTCGATGGTGCGATGATGTTTGACGACCAGGGTGTAATACCTGAACTTAATTGCCAGTGGAGAAAGATCAGGACTGCTTTCTCTGAAACTGAGGACGTCACGCCGTTGTCTGAGAAACTTAATTCCACAGTATTTTCCCATGTGCGTAAATTCAAGACCATGGTGGCCTTTGATTTTATCAATGAGTCTACCATGTCTTATGTTCATGATTGGGAGAATATAAAGTCTTTTCTTACAGATCAGACCTACTCATACCGAGGGATGACTTACGGTATTGAGCGTTGCGTTATTCACGCCGGCATTATGACGTATAAGATCATTGGTGTACCTGGGATGTGTCCACCCGAACTCATTCGACATTGTATTTGGTTCCCCTCTATTAAGGACTATGTTGGTCTAAAGATTCCCGCGTCGCAGGACTTGGTTGAATGGAAAACAGTGCGTATTTTAACGTCAACATTACGTGAGACGGAAGAGATTGCTATGAGGTGTTACAACGATAAGAAAGCGTGGATGGAACAATTTAAAGTTATTTTAGGTGTTCTATCTGCGAAATCATCTACCATTGTCATCAATGGTATGTCCATGCAATCTGGCGAGCGTATCGACATCAACGATTATCATTATATCGGCTTCGCCATCCTTCTTCACACAAAAATGAAGTATGAACAGTTGGGAAAAATGTACGATATGTGGAATGCTTCGCATATTTCGAAGTGGTTTGCAGCGTTGACTCGTCCGCTGCGTGTGTTTTTCTCCAGCGTTGTTCACGCATTGTTTCCGACTTTGAGACCGCGCGAGGAAAAAGAATTCCTGATTAAGCTCTCCACCTTTGTAACTTTCAATGTAGAGTGCTCATTTGACGGTGGAGAGGAATGGGACGTGATATCATCTGCTGCATACGTTGCTACACAGGCTGTTACCGATGGGAAAGTTTTGGCTGCGCAGAAAGCCGAGAAGCTCGCTGAGAAGCTTGCACAACCCGTG---ATTGAGGTATCGGACAGACCTGAGGCGCCATCTTCAACGCCTGATGATACAGCTGATGTTTGTGGAAAGGAGCAAGAGGTTTCGGAACTTGACTCCCTATCAGCTCAAACACGTTCCCCCATCACTAGAGTTGCTGAAAGGGCTACTGCTATGTTAGAGTATGCCGCTTATGAGAAACAATTACATGACACTACAGTGTCTAATCTGAAGCGTATTTGGGATATGGCGGGTGGTGATGACAAGAGAAACTCCCTCGAGGGTAATTTGAAGTTTGTTTTTGACACGTATTTCACTGTTGACCCCATGGTGAATATCCATTTCTCCACGGGTCGGTGGATGCGTCCTGTGCCTGAGGGAATTGTTTACTCTGTTGGTTTTAATGAACGCGGATTAGGTCCGAAGTCTGATGGGGAGCTTTACATTGTTAATAGTGAGTGCGTGATTTGTAATAGTGAGTCTTTATCTACTGTC---ACTCGCTCGCTTCAAGCCCCAACCGGAACTATTAGTCAAGTCGACGGAGTTGCAGGTTGTGGGAAGACCACAGCAATAAAATCAATTTTTGAGCCGTCCACTGACATGATCGTTACCGCGAACAAGAAATCCGCCCAAGACGTTCGTATGGCACTCTTTAAATCGTCGGATTCCAAAGAAGCTTGCACCTTCGTTCGTACTGCCGATTCTGTCCTACTTAATGAATGTCCAACTGTTAGTAGGGTTTTGGTCGATGAAGTTGTGCTGCTTCACTTTGGTCAATTGTGTGCTGTCATGTCTAAGCTGAAGGCTGTGCGAGCTATATGTTTCGGGGATTCTGAGCAGATTGCCTTCTCTTCTCGTGATGCTTCGTTTGACATGCGTTTCTCTAAGATTATTCCTGATGAAACTAGTGATGCGGATACCACATTCCGTAGTCCACAAGATGTCGTGCCTCTTGTGCGTCTGATGGCTACGAAGGCTCTCCCGAAAGGAACTCATTCGAAATACACTAAATGGGTTTCTCAATCTAAGGTGAAAAGATCTGTTACGTCTCGTGCCATCGCCAGTGTGACATTGGTTGATTTAGATTCTTCCAGGTTTTATATCACGATGACTCAAGCTGACAAGGCTTCACTGATTTCGAGAGCGAAAGAGATGAACTTACCGAAGACCTTTTGGAATGAAAGGATTAAGACTGTGCATGAGTCTCAGGGTATCTCTGAAGACCACGTTACTTTGGTAAGACTGAAGAGCACGAAATGTGACCTGTTCAAACAGTTTTCGTACTGTCTTGTTGCCTTGACAAGA---------------------------------------------------CATAAGGTCACCTTCCGCTACGAGCATTGTGGTGTATTAAACGGCGATTTAATCGCCGAATGTATTGCTCGTGCT
>ABN05375
ATGGCGACGTCCTCGTTCAACATCAGTGAATTGGTAGCCTCCCACGGCGATAAAGGACTGCTCGCGAACGCCCTCGTTGATAAGACAGCTCATGAGCAGCTCGAGGAGCAATTACAGCATCAACGTAGAGGCCGTAAGGTCTACATTCGGAATGTTCTGAGTGTAAAGGATTCTGAGGTCATCCGGAATCGGTATGGAGGAAAGTACGACCTCCATCTTACCCAGCAGGAGTTTGCTCCCCACGGCCTAGCTGGTGCCCTCCGCTTGTGTGAAACTCTCGATTGTCTAGACTCTTTCCCTTCATCAGGTCTGCGGCAGGACCTCGTCTTAGACTTCGGAGGAAGTTGGGTCACACATTACCTCCGCGGACATAACGTACACTGTTGTTCCCCTTGTTTGGGTATCCGCGACAAAATGCGCCACGCGGAACGTTTAATGAACATGCGCAAGATCATCTTGAACGATCCACAACAGTTCGATGGTCGACAGCCGGATTTTTGCACTCATCCTGCTGCTGATTGCAAAGTACAAGCCCACTTTGCTATATCTATTCATGGAGGTTATGATATGGGCTTCAGAGGATTATGTGAAGCAATGCATGCTCACGGAACCACTATTTTGAAGGGAACGATGATGTTCGATGGTGCAATGATGTTTGACGACCAAGGCATTATACCTGAGCTTAATTGCCAGTGGAGGAAGATTAGGAATGCTTTCTCTGAAACTGAAGACGTCACACCTTTGTCTGGTAAAATTAAATCCACAGTATTCACCCGCGTGCGTAAGTTCAAGACTTTGGTAGCTTTTGATTTCATTAATGAGTCTACCATGTCCTATGTTCATGATTGGGAGAATATAAAATCGTTTTTGACGGACCAGACGTACTCGTATAAAGGGATGACTTATGGCATCGAACGTTGTGTCATTAATGCGGGTATCATGACGTATAAGATTATCGGTGTGCCTGGGATGTGCCCACCCGAACTCATTCGACATTGTATTTGGTTCCCCTCTATTAAGGACTATGTTGGTCTAAAGATTCCCGCGTCGCAGGACTTGGTTGAGTGGAAAACAGTGCGCATTTTAGCGTCAACATTACGTGAGACTGAAGAGATTGCCATGAGGTGTTATAATGATAAGAAGGCTTGGATGGAGCAGTTTAAGGTTATCTTAGGTGTTCTTTCCGCTAAGTCATCCACCATTGTTATCAATGGTATGTCCATGCAATCTGGCGAACGGATCGATATCAATGATTATCATTATACAGGGTTTGCCATTCTTCTTCACACAAAAATGAAGTATGAACAGTTAGGGAAGATGTATGATATGTGGAATGCTTCGAGTATCTCGAAATGGTTCGCAGCGTTGACTCGTCCGCTGCGTGTGTTCTTCTCTAGCGTTGTTCACGCGCTGTTCCCGACTTTGAGACCCCGCGAGGAAAAAGAATTCCTGATTAAGCTCTCCACCTTTGTGACTTTCAACGAAGAGTGCTCGTTTGATGGTGGAGAGGAATGGGACGTGATATCATCTGCTGCATTCGTTGCTACGCAGGCTGTTACCGATGGGATGATTTTGGCCGCACAGAAGGCCGAGAAGCTTGCTGAGAAGCTTGCGCAACCCGTG---ATTGAGGTATCGGACAGTCCTGAAGCGCCATCTCCAACGCTTGATGATACTGCTGATGTTTGTGGAAGGGAGCAAGAAGTTTCGGAACTTGACTCCCTGTCAGTTCAGACACGTTCCCCCATCACTAGAATTGCTGAAAGGGCTACTGCTATGTTAGAGTATGCCGCTTATGAGAAACAGTTGCACGACACCACAGTGTCTAACTTGAAACGCATTTGGAATATGGCGGGTGGTGATGACAAGAAAAATTCCCTCGAAGGCAACTTGAAGTTTGTTTTTGACACGTATTTTACCGTTGATCCTATGGTGAATGTTCGTTTCTCCACAGGTCGGTGGATGCGTCCTGTGCCTGAAGGGATTACTTATTCTGTCGGTTACAATGAACGCGGTTTAGGTCCGAAATCTGATGGGGAGCTTTACATTGTCAATAGTGAGTGTGTGATCAGTAATAGCGATTCTTTGTCTGCTGTC---ACGCGCTCACTACAAGCTCCGACTGGCACCATTAGTCAAGTTGATGGGGTCGCCGGGTGCGGGAAAACCACGGCAATTAAATCAATTTTTGAGCCGTCCACAGATATGATCGTTACCGCTAACAAGAAATCCGCCCAAGACGTGCGTATGGCACTTTTTAAATCGTCGGACTCCAAAGAAGCTTGCACTTTCGTCCGAACAGCCGACTCTGTTTTGCTTAATGAATGTCCGACCGTGAGTAGAGTTTTGGTTGATGAGGTCGTGTTGCTGCACTTTGGTCAATTACGTGCCGTCATGTCCAAACTGAAGGCTGTGAGAGCCATATGTTTCGGGGATTCAGAGCAGATTGCCTTTTCCTCTCGAGATGCCTCGTTTGACATGCGTTTCTCTAAAATCATTCCTGATGAAACTAGTGATGCGGACACCACATTCCGTAGCCCACAAGACGTAGTGCCGCTTGTGCGTTTGATGGCTACGAAGGCCCTTCCGAAAGGAACCCGTTCAAAGTATACGAAGTGGGTTTCTCAATCTAAAGTGAAGAGATCTGTTACATCTCGGGCTGTTGCAAGTGTGACGTTGGTTGATTTGGATGAATCTAGATTTTACGTCACGATGACACAAGCTGATAAAGCTTCACTGATTTCAAGGGCGAAAGAGATGAACTTACCGAAGACTTTCTGGAATGAAAGGATCAAAACCGTGCATGAATCTCAAGGCATTTCTGAGGATCACGTTACTTTGGTAAGATTAAAGAGCACAAAGTGTGACCTGTTTAAGAAGTTTTCTTATTGTCTTGTCGCTTTAACCAGG---------------------------------------------------CATAAGGTCACCTTCCGCTACGAGTATTGTGGTACATTAAACGGCGATTTAATCGCCGAGTGTGTTGCTCGTGTT
>CAD59794
ATGGCGACGTCCTCGTTCAATATCAATGAATTGGTAGCCTCCCACGGCGATAAAGGACTACTCGCGACCGCCCTCGTTGATAAGACAGCTCATGAGCAGCTCGAGGAGCAATTACAGCATCAACGTAGAGGCCGTAAGGTCTACATCCGAAACGTTTTGGGTGTAAAGGATTCCGAGGTCATCCGGAATCGGTATGGAGGAAAGTACGACCTCCATCTTACCCAGCAGGAGTTTGCTCCCCACGGCCTAGCTGGTGCCCTCCGCTTGTGTGAAACTCTCGATTGTCTAGACTCTTTCCCTTCATCAGGTCTGCGGCAAGACCTCGTCTTAGACTTCGGAGGAAGTTGGGTCACACATTACCTCCGCGGACATAACGTACACTGCTGTTCCCCTTGTTTGGGTATCCGCGATAAGATGCGCCATGCGGAACGTTTAATGAACATGCGCAAGATCATCTTGAACGATCCACAACAGTTCGATGGTCGACAGCCGGATTTCTGCACTCAACCGGCTGCGGATTGCAAAGTACAAGCCCACTTTGCTATATCTATTCATGGAGGTTATGATATGGGCTTTAGAGGATTATGTGAAGCGATGAATGCTCACGGAACCACTATTTTGAAGGGAACGATGATGTTCGATGGTGCGATGATGTTTGACGACCAAGGTGTAATACCCGAACTTAATTGTCAGTGGAGGAAGATCAGGAGTGCTTTCTCCGAAACTGAAGACGTCACGCCACTGGTTGGTAAGCTTAATTCCACAGTTTTCTCCCGCGTGCGGAAGTTCAAGACGATGGTAGCTTTTGATTTCATCAACGAGTCTACTATGTCCTATGTTCATGATTGGGAGAATATAAAATCTTTTCTTACGGACCAGACTTATTCGTACCGAGGGATGACTTACGGTATTGAACGCTGCGTAATTCACGCTGGTATTATGACGTACAAGATTATCGGCGTACCTGGGATGTGCCCGCCCGAACTCATTCGACATTGTATTTGGTTCCCCTCTATTAAAGACTATATTGGTCTAAAGATTCCCGCGTCGCAGGACTTGGTTGAGTGGAAAACAGTGCGTATTTTGACGTCAACATTACGTGAGACTGAAGAGGTTGCCATGAGGTGTTATAATGATAAGAAAGCGTGGATGGAACAATTCAAGGTTATCCTAGGTGTTCTATCCGCGAAATCATCTACCATTGTCATTAATGGTATGTCCATGCAATCTGGCGAGCGAATAGATATTAATGACTATCATTACATCGGTTTCGCCATTCTTCTTCACACAAAAATGAAGTATGAACAACTTGGAAGAATGTATGATATGTGGAATGCCTCGAGTATCTCGCAGTGGTTCGCCGCGCTGGCTCGTCCGCTGCGTGTGTTTTTCTCCAATGTTGTTCAAGCACTGTTCCCGACTTTGAGACCCCGCGAGGAAAAAGAATTCCTGATCAAGCTCTCCACCTTCGTGACTTTTAATGAAGAGTGCTCATTTGACGGTGGAGAGGAATGGGACGTGATATCATCCGCCGCACATGTTGCTACGCAGGCTGTTACCGATGGGAAAATTTTGGCTGCGCAGAAAGCCGAGAAGCTTGCTGAAAAGCTCGCACAACCCGTG---AGAGAGGTATCGGACAGTCCTGAGACGTCATCTCAAACGTCTGATGATACCGCTGATGTTTGTGGAGAGGAGCGAGAGGTTTCGGAACTCGACTCCCTATCAACTCAGACACGTTCCCCCATCACTAGAGTTGCTGAAAGAGCTACTGCCATGTTGGAGTATGCCGCTTATGAGAAACAATTACACGACACCACAGTGTCTAATTTAAAGCGTATTTGGAATTCGGCGGGCGGTGATGACAAAAGAAACTCCCTCGAGGGTAATCTGAATTTTGTTTTCGATACGTATTTTTCCGTTGATCCTATGGTGAACATTCATTTCTCCACGGGTCGGTGGATGCGTCCTGTGCCCGAGGGTATTGTTTATTCTGTTGGTTATAATGAACGCGGTTTAGGTCCGAAGTCTGATGGAGAGCTTTACATTGTCAATGGTGAATGCGTGATTTGTAACAGTGAGTCTTTATCTGCTGTC---ACGCGTTCTCTTCAAGCTCCAACCGGGACCATTAGTCAAGTTGACGGAGTTGCTGGTTGCGGGAAAACCACGGCAATTAAATCCATTTTTGAGCCGTCCACTGACATGATCGTTACCGCGAACAAGAAGTCCGCCCAAGATGTACGCATGGCACTTTTCAAATCGTCGGACTCCAAAGAAGCTTGCGCCTTTGTTCGAACAGCCGAATCTGTCCTACTTAATGAATGTCCGACTGTTAGTAGGGTTTTGGTTGATGAGGTCGTTTTGCTACACTTTGGTCAATTATGTGCCGTCATGTCTAAGTTGCAGGCTGTGAGAGCTATATGTTTTGGGGATTCGGAGCAGATTGCTTTTTCCTCACGAGATGCCTCATTTGACATGCGTTTCTCTAAGATCATTCCTGATGAAACTAGTGATGCTGACACCACATTCCGTAGCCCACAAGATGTTGTACCGCTTGTGCGTTTAATGGCTACGCAGGCCCTTCCGAGAGGAACCCATTCAAAATACACGAAATGGGTTTCTCAATCTACAGTGAGAAGATCTGTTACATCTCGTGCCATCGCTAGTGTGACATTGGTTGACTTGGATTCTTCCAGGTTCTATATAACAATGACCCAAGCTGATAAGGCCTCACTGATTTCAAGGGCGAAAGAGATGAATCTACCAAAGACTTTCTGGAATGAAAGGATTAAAACCGTACATGAGTCTCAAGGTATCTCTGAAGACCATGTTACTTTGGTAAGATTAAAGAGTACAAAATGTGACCTGTTTAAACAGTTTTCTTATTGTCTCGTTGCATTGACGAGA---------------------------------------------------CACAAGGTCACATTCCGCTACGAGTACTGTGGTATACTGAACGGCGATTTAATCGCCGAATGTGTTGCTCGTGCG
>AEB39611
ATGGCGACGTCCTCGTTCAACATCAATGAATTGGTAGCCTCCCACGGCGATAAAGGACTACTCGCGACCGCCCTCGTTGATAAGACAGCTCATGAGCAGCTCGAGGAGCAATTACAGCATCAACGTAGAGGCCGTAAGGTCTACATCCGGAACGTTTTGGGTGTAAAGGATTCCGAGGTCATCCGGAATCGGTATGGAGGAAAGTACGACCTCCATCTTACCCAGCAGGAGTTTGCTCCCCACGGCCTAGCTGGTGCCCTCCGCTTGTGTGAAACTCTCGATTGTCTAGACTCTTTCCCTTCATCAGGTCTGCGGCAAGACCTCGTCTTAGACTTCGGAGGAAGTTGGGTCACACATTACCTCCGCGGACATAACGTACACTGTTGTTCCCCTTGTTTGGGTATCCGCGATAAGATGCGCCATGCGGAACGCTTAATGAACATGCGCAAGATCATCTTGAACGATCCACAACAGTTCGATGGTCGGCAGCCGGATTTCTGCACTCAACCGGCTGCGGATTGCAAAGTACAAGCCCACTTTGCTATATCTATTCATGGAGGTTATGATATGGGCTTTAGAGGATTATGTGAAGCGATGAATGCTCACGCAACCACTATTTTGAAGGGAACGATGATGTCCGATGGTGCGATGATGTTTGACGACCAAGGTGTAATACCCGAACTTAATTGTCAGTGGAGGAAGATCAGGAGTGCTTTCTCCGAATCTGAAGACGTCACACCACTGGTTGGTAAGCTTAATTCCACAGTTTTCTCCCGCGTGCGGAAGTTTAAGACGATGGTAGCTTTTGATTTCATCAACGAGTCTACTATGTCTTATGTTCATGATTGGGAGAATATAAAATCTTTTCTTACGGACCAGACTTATTCGTACCGAGGGATGACTTACGGTATCGAACGCTGCGTTATCCACGCTGGTATTATGACGTACAAGATTATCGGTGTACCTGGGATGTGCCCACCCGAACTCATTCGACATTGTATTTGGTTCCCCTCTATTAAAGACTATGTTGGTCTAAAGATTCCCGCGTCGCACGATTTGGTTGAGTGGAAAACAGTGCGGATTTTAACGTCAACATTACGTGAGACTGAAGAGATTGCCATGAGGTGTTACAATGATAAGAAAGCGTGGATGGAACAATTCAAGGTTATCCTAGGTGTTCTATCCGCGAAATCATCTACCATTGTTATTAATGGTATGTCCATGCAATCTGGCGAGCGAATAGACATTAATGATTATCACTACATCGGTTTCGCCATTCTTCTTCACACAAAAATGAAGTACGAACAACTTGGAAAAATGTATGATATGTGGAATGCTTCGAGTATTTCGAAGTGGTTTGCCGCGTTGACTCGTCCGCTGCGTGTGTTTTTCTCCAGTGTTGTTCACGCGCTATTCCCGACTTTGAGACCCCGCGAGGAAAAAGAATTTTTGATCAAGCTCTCCACCTTCGTGACTTTTAATGAAGAGTGCTCATTTGACGGTGGAGAGGAATGGGACGTGATATCATCCGCTGCATACGTTGCTACGCAGGCTGTTACCGATGGGAAGATTTTGGCTGCGCAGAAAGCCGAGAAGCTTGCTGAGAAGCTTGCACAACCCGTG---AGTGAGGTATCGGACAGTCCTGAGACGTCATCTCAAACGCCTGATGATACTGCTGATGTTTGTGGAAGGGAGCGAGAGGTTTCGGAACTCGACTCCCTATCAGCTCAGACGCGTTCCCCCATCACTAGAGTTGCTGAAAGGGCTACTGCTATGTTAGAGTATGCCGCTTATGAGAAACAATTGCACGACACTACAGTGTCTAATTTAAAACGTATTTGGAACATGGCGGGCGGTGATGACAAAGAAAACTCCCTCGAGGGTAATTTGAAGTTTGTTTTCGATACGTACTTTACCGTTGATCCTATGGTGAACATTCATTTCTCCACGGGTCGGTGGATGCGTCCTGTGCCCGAGGGTATTGTTTATTCTGTCGGTTATAATGAACGCGGTTTAGGTCCGAAGTCTGATGGAGAGCTTTACATTGTCAGTAGTGAATGCGTGATTTGTAACAGTGAATCTTTATCCACTGTC---ACGCGTTCTCTTCAAGCTCCAACCGGGACCATTAGTCAAGTTGACGGAGTTGCTGGTTGTGGGAAAACCACGGCAATTAAATCCATTTTTGAGCCGTCCACTGACATGATCGTTACCGCGAACAAGAAGTCCGCCCAAGATGTACGTATGGCACTTTTCAAATCGTCGGATTCCAAAGAAGCTTGCACCTTTGTTCGAACAGCCGATTCTGTCCTACTTAATGAATGTCCGACTGTTAGTAGGGTTTTGGTTGACGAGGTCGTTCTGCTACACTTTGGTCAATTATGTGCCGTCATGTCTAAGTTGAAGGCCGTGCGAGCTATATGTTTTGGGGATTCGGAGCAGATTGCCTTTTCCTCGCGTGATGCCTCGTTTGACATGCGTTTCTCCAAGATTATTCCTGATGAAACTAGTGATGCTGACACCACATTCCGTAGCCCACAAGATGTTGTACCGCTTGTGCGTTTAATGGCTACGAAGGCCCTTCCGAAAGGAACCCATTCAAAATACACGAAATGGGTTTGTCAATCTAAAGTGAAAAGATCTGTTACGTCTCGTGCCATCGCTACTGTGACATTGGTTGACTTGGATTCTTCCAGGTTTTATATAACGATGACCCAAGCTGATAAGGCCTCACTGATTTCAAGGGCGAAAGAGATGAATCTACCAAAGACTTTCTGGAATGAAAGGATTAAAACCGTGCATGAGTCTCAAGGTATCTCCGAAGACCACGTCACTTTGGTAAGATTAAAGAGTACAAAATGTGACCTGTTTAAACAGTTTTCTTATTGTCTCGTTGCACTGACGAGA---------------------------------------------------CACAAGGTCACATTCCGCTACGAGTACTGTGGTGTATTGAACGGCGATTTAATCGCCGAATGTGTTGCTCGTGCT
>CAE45702
ATGGCGACGTCCTCGTTCAACATCAATGAATTGGTAGCCTCCCACGGCGATAAAGGACTACTCGCGACCGCCCTCGTTGATAAGACAGCTCATGAACAGCTCGAGGAGCAATTACAGCATCAACGTAGAGGCCGTAAGGTCTACGTTCGGAACGTTCTGAGCGTAAAGGATTCCGAAGTCATTCGGAATCGGTATGGAGGGAAGTACGACCTCCATCTTACCCAGCAGGAGTTTGCTCCCCACGGCCTAGCTGGTGCCCTCCGCTTGTGTGAAACTCTCGATTGTCTAGACTCTTTCCCTTCTTCAGGTCTGCGGCAGGACCTCGTCTTAGACTTCGGAGGAAGTTGGGTCACACATTACCTCCGCGGACACAACGTACACTGCTGTTCCCCTTGTTTGGGTATTCGTGATAAAATGCGCCACACGGAACGTTTAATGAACATGCGCAAGATCATCTTGAACGATCCACAACAGTTCGATGGTCGACAGCCGGACTTCTGCACTCATCCTGCTGCTGATTGCAAAGTACAAGCCCACTTTGCTATATCTATTCATGGAGGTTATGATATGGGCTTTAGAGGATTATGTGAAGCAATGAATGCTCACGGAACCACCATTTTGAAGGGAACGATGATGTTCGATGGTGCGATGATGTTTGACGACCAAGGTATAATTCCCGAACTTAATTGCCAGTGGAGGAAGATTAAGAACGCTTTCTCCGAAACTGAAGACGTCACACCGTTAGTTGGTAAACTTAATTCCACAGTGTTTTCCCGCGTACGTAAATTCAAGACTTTGGTAGCTTTCGATTTCATTAACGAATCTACTATGTCTTATGTTCATGATTGGGAGAACATAAAATCTTTTCTAACGGACCAGACTTATTCCTACAAAGGAATGACCTACGGTATTGAGCGTTGTGTCATCAATGCTGGTATTATGACGTACAAGATTATCGGAGTGCCTGGGATGTGTCCACCCGAACTCATTCGACATTGCATTTGGTTCCCCTCTATTAAAGACTATGTTGGTCTAAAGATTCCCGCGTCGCAGGATCTGGTTGAGTGGAAAACAGTGCGTATTTTAACGTCAACATTGCGTGAAACTGAAGAGATTGCTATGAGGTGCTACAATGATAAGAAGGCGTGGATGGAACAATTTAAGGTTATCTTAGGTGTTCTATCTGCTAAATCATCTACCATTGTTATCAATGGTATGTCCATGCAATCTGGCGAACGGATAGACATCAATGATTATCATTACATTGGGTTCGCTATCCTTCTTCACACAAAAATGAAATATGAGCAGCTAGGAAAAATGTATGATATGTGGAATGCTTCGACTATTTCGAAGTGGTTTGCAGCATTTACTCGTCCGCTGTGTCAGTTTTTCTCTAGTGCTGTTCGTGCGCTGTTCCCGACTTTGAGACCCCGTGAGGAAAAAGAATTCCTGATTAAACTCTCCACCTTCGTAACTTTTAATGAAGAGTGCTCATTTGATGGTGGAGAGGAATGGGACGTGATATCATCTGCTGCATACGTTGCTACACAGGCTGTTACTGATGGGAAAGTTTTGGCTACGCAGAAAGCCGAGAAGCTCGCTGAGAAGCTTGCACAACCCGTA---GATGAGGTATCAGACAGCCCTGAGGTGCCATCTTCAACACCCGATGATACTGCCGATGTTTGTGGAAAGGAGCAAGAAGTTTCGGAACTTGACTCACTGTCGGCTCAGACACGTTCCCCCATCACTAGAGTTGCTGAAAGGGCTACTGCCATGCTGGAGTATGCCGCCTATGAGAAACAGCTACATGATACCACGGTGTCCAATTTGAAACGTATTTGGAATATGGCGGGCGGTGATGACAAGAGAAATTCCCTCGAGGGTAACTTGAAGTTCGTTTTTGACACGTATTTTACCGTTGATCCTATGGTGAACATTCACTTTTCGACGGGTCGATGGATGCGTCCTGTGCCTGAGGGAATTGTCTACTCTGTTGGTTATAATGAACGCGGTTTAGGTCCGAAGTCTGATGGGGAGCTTTTCATTGTCAATAGTGAGTGCGTGATACGTAATAGCGAGTCTTTATCTGCTGTC---ACGCGCTCTCTTCAAGCCCCGACTGGAACCATTAGTCAAGTTGACGGAGTCGCTGGTTGCGGGAAAACCACGGCAATTAAATCCATTTTTGAGCCGTCCACTGACATGATCGTTACCGCGAATAAGAAGTCCGCTCAAGATGTGCGCATGGCACTTTTCAAATCATCAGACTCTAAGGAAGCATGCGCCTTCGTTCGAACAGCCGATTCCGTCCTACTTAATGAATGTCCGAATGTGAGTAGGGTTTTGGTTGATGAGGTTGTATTGCTACACTTTGGTCAGCTGTGTGCTGTCATGTCTAAACTGAAGGCTGTGCGAGCTATATGTTTTGGGGATTCGGAGCAGATTGCTTTTTCTTCTCGAGATGCCTCGTTTGACATGCGTTTCTCTAAGATTATTCCTGATGAAACTAGTGATGCGGACACCACGTTCCGTAGTCCACAAGACGTCGTGCCGCTTGTGCGTTTAATGGCTACGAAGGCCCTCCCGAAAGGAACCCATTCAAAATACACGAAATGGGTTTCTCAATCTAAAGTGAAGAGATCTGTCACCTCCCGTTCTATTGCTAGTGTGACATTAGTCGACCTGGACTCTTCTAGGTTTTACATCACGATGACTCAAGCTGATAAAGCTTCACTGATTTCAAGGGCGAAAGAGATGAACTTACCAAAGACCTTTTGGGACGAAAGGATTAAAACCGTGCATGAATCTCAAGGTATTTCTGAAGATCACGTTACTTTGGTAAGATTAAAGAGCACAAAGTGTGACTTGTTCAAACAGTTTTCTTACTGTCTTGTTGCTCTAACTAGA---------------------------------------------------CACAAGGTCACCTTCCGCTACGAGCACTGTGGTGTATTGAACGGCGACTTGATCGCCGAATGTATTGCTCGTGCT
>AAC54620
ATGGCGACGTCCTCGTTCAACATCAATGAATTGGTAGCCTCCCACGGCGATAAAGGACTACTCGCGACCGCCCTAGTTGATAAGACAGCTCATGAGCAGCTCGAGGAGCAATTACAACATCAACGTAGGGGCCGTAAGGTCTACATCCGGAATGTTTTGGGTGTAAAGGATTCCGAGGTCATCCGGAATCGGTATGGAGGAAAGTACGACCTCCATCTTACCCAGCAGGAGTTTGCTCCCCACGGCCTAGCTGGTGCCCTCCGCTTGTGTGAAACTCTCGATTGTCTAGACTCTTTCCCTTCTTCAGGTCTGCGGCAGGACCTCGTCTTAGACTTCGGAGGAAGTTGGGTCACACATTACCTCCGCGGACATAACGTACACTGCTGTTCCCCTTGTTTGGGTATCCGCGATAAAATGCGCCACGCGGAACGTTTGATGAACATGCGCAAGATTATCTTGAACGATCCACAACAGTTCGATGGTCGACAGCCGGACTTTTGCACTCACCCGGCTGCAGAATGCGATGTACAAGCCCACTTCGCTATATCTATTCATGGAGGTTATGATATGGGCTTTAGAGGACTTTGTGAGGCGATGAACGCTCACGGAACCACTATTTTGAAGGGAACGATGATGTTCGATGGTGCGATGATGTTTGACGACCAGGGTGTAATACCTGAACTTAACTGTCAGTGGAGAAAGATTAGGAGTGCTTTCTCTGAAACTGAAGACGTCACGCCGTTGTCTGGTAAGCTTAATTCCACAGTATTTTCCCGCGTGCGTAAATTCAAGACTATGGTAGCTTTTGATTTTATCAATGAGTCTACTATGTCTTATGTTCATGATTGGGAGAATATAAGATCTTTCCTTACAGACCAGACCTACTCATACCGAGGGATGACATATGGTATCGAGCGTTGTGTTATCCACGCCGGCATTATGACGTACAAGATCATCGGTGTACCTGGGATGTGTCCACCCGAACTCATTCGACATTGCATTTGGTTCCCCTCTATAAAGGATTATGTTGGCTTAAAGATTCCCGCGTCACAGGACTTGGTTGAATGGAAAACAGTGCGGTATTTAACGTCAACATTACGTGAGACGGAAGAGATTGCTATGAGGTGCTACAATGATAAGAAAGCGTGGATGGAGCAATTTAAGGTTATCTTAGGTGTTCTATCCGCGAAATCATCTACCATTGTTATTAATGGTATGTCCATGCAATCTGGCGAGCGTATAGATATTAACGATTATCATTACATCGGCCTCGCTATTCTCCTCCACACAAAAATGAAGTATGAACAATTGGGAAAAATGTATGATATGTGGAATGCTTCGAGTATCTCGAAGTGGTTTGCAGCGTTGACTCGTCCGTTGCGTGTGTTTTTCTCTAGCGTTGTTCATGCACTGTTCCCGACTTTGAGACCGCGCGAGGAAAAGGAATTCCTGATTAAGCTCTCCACTTTTGTGACTTTTAATGAAGAGTGCTCATTTGATGGTGGAGAGGAGTGGGACGTGATATCATCTGCTGCATACGTTGCTACACAGGCTGTTACCGATGGGAAAGTTTTGGCTGCGCAGAAAGCCGAGAAGCTTGCTGAGAAGCTTGCACAACCCGTG---ATTGAGGTATCGGACAGACCTGAGGCGCCATCTCCAACGCCTGATGATCCAGCTGATGTTTGTGGAAAGGAGCAAGAGGTTTCGGAGCTTGACTCTTTATCAGCTCAAACACGTTCCCCCATCACTAGAGTTGCTGAAAGGGCTACTGCTATGTTAGAGTATGCCGCTTATGAGAAACAGTTACATGACACCACAGTGTCTAACTTGAAACGTATTTGGAACATGGCGGGTGGTGACGACAAGAGAAACTCCCTCGAGGGTAACTTGAAGTTTGTCTTTGACACGTATTTTACCGTTGATCCCATGGTGAATATTCATTTCTCCACGGGTAAGTGGATGCGTCCTGTGCCTGAAGGAATTGTTTACTCTGTCGGTTTTAATGAACACGGATTAGGTCCGAAGTCTGATGGAGAGCTTTACATTGTCAACAGCGAGTGTGTAGTGTGCAATAATGAGTCTCTCTCTAATGTC---ACTCGTTCTCTTCAAGCTCCAACTGGGACTATTAGTCAAGTTGATGGAGTCGCTGGTTGTGGGAAAACCACGGCAATAAAATCCATTTTTGAGCCATCCACTGACATGGTCGTTACCGCGAACAAGAAATCCGCCCAAGATGTTCGTATGGCACTGTTCAAATCGTCGGATTCCAAAGAAGCCTGCACCTTCGTTCGAACTGCCGATTCTGTCCTACTTAATGAATGTCCGACTGTTAGTAGGGTTTTGGTTGATGAGGTCGTGCTGCTTCACTTTGGTCAATTGTGTGCTGTCATGTCTAAGCTGAAGGCTGTGCGAGCCATATGTTTCGGGGATTCTGAACAGATTGCTTTTTCTTCTCGCGATGCTTCGTTTGACATGCGTTTCTCTAAGATTATTCCTGATGAAACTAGTGATGCGGATACTACTTTCCGTAGCCCACAAGATGTCGTACCGCTTGTGCGTCTAATGGCTACGAAGGCTCTTCCGAGAGGAACTCATTCGAAATACACTAAATGGGTTTCTCAATCTAAAGTGAAAAGATCTGTTACGTCTCGTGCTATCTCCAGTGTGACACTGGTTGATCTGGATTCCTCTAGGTTCTATATCACGATGACTCAGGCTGACAAGGCTTCACTGATTTCAAGAGCGAAGGAGATGAACTTACCAAAGACTTTCTGGAACGAAAGGATTAAAACTGTGCATGAGTCTCAAGGTATTTCTGAAGACCACGTTACTTTGGTGAGATTGAAGAGTACAAAGTGTGACCTGTTTAAACAGTTTTCATATTGTCTTGTTGCCTTGACAAGA---------------------------------------------------CATAAGGTCACCTTCCGCTACGAGCATTGTGGTATATTAAACGGCGATTTAATCGCCGAATGTATTGCTCGTGCT
>CCG85332
ATGGCGACGTCCTCGTTCAACATCAATGAATTGGTAGCCTCCCACGGCGATAAAGGACTACTCGCGACCGCCCTCGTTGATAAGACAGCTCATGAGCAGCTCGAGGAGCAATTACAGCATCAACGTAGAGGCCGTAAGGTCTACATCCGAAACGTTTTGGGTGTAAAGGATTCCGAGGTCATCCGGAATCGGTATGGAGGAAAGTACGACCTCCATCTTACCCAGCAGGAGTTTGCTCCCCACGGCCTAGCTGGTGCCCTCCGCTTGTGTGAAACTCTCGATTGTCTAGACTCTTTCCCTTCATCAGGTCTGCGGCAGGACCTCGTCTTAGACTTCGGAGGAAGTTGGGTCACACATTACCTCCGCGGACATAACGTACACTGTTGTTCCCCTTGTTTGGGTATCCGCGATAAGATGCGCCATGCGGAACGCTTAATGAACATGCGCAAGATCATCTTGAACGATCCACAACAGTTCGATGGTCGGCAGCCGGATTTCTGCACTCAACCGGCTGCGGATTGCAAAGTACAAGCCCACTTTGCTATATCTATTCATGGAGGTTATGATATGGGCTTTAGAGGATTATGTGAAGCGATGAATGCTCACGGAACCACTATTTTGAAGGGAACGATGATGTTCGATGGTGCGATGATGTTTGACGACCAAGGTGTAATACCCGAACTTAATTGTCAGTGGAGGAAGATCAGGAGTGCTTTCTCCGAAACTGAAGACGTCACACCACTGGTTGGTAAGCTTAATTCCACAGTTTTCTCCCGCGTGCGGAAGTTCAAGACGATGGTAGCTTTTGATTTCATCAACGAGTCTACTATGTCTTATGTTCATGATTGGGAGAATATAAAATCTTTTCTTACGGACCAGACTTATTCGTACCGAGGGATGACTTACGGTATCGAACGCTGCGTTATCCACGCCGGTATTATGACGTACAAGATTATCGGTGTACCTGGGATGTGCCCACCCGAACTCATTCGACATTGTATTTGGTTCCCCTCTATTAAAGACTATGTTGGTCTAAAGATCCCCGCGTCGCAGGATTTGGTTGAGTGGAAAACAGTGCGGATTTTAACGTCAACATTACGTGAGACTGAAGAGATTGCCATGAGGTGTTATAATGATAAGAAAGCGTGGATGGAACAATTCAAGGTTATCCTAGGTGTTCTATCCGCGAAATCATCTACCATTGTTATTAATGGTATGTCCATGCAATCTGGCGAGCGAATAGACATTAATGATTATCACTACATCGGTTTCGCCATTCTTCTTCACACAAAAATGAAGTACGAACAACTTGGAAAAATGTATGATATGTGGAATGCTTCGAGTATTTCGAAGTGGTTTGCCGCGTTGACTCGTCCGCTGCGTGTGTTTTTCTCCAGTGTTGTTCACGCACTATTCCCGACTTTGAGACCCCGCGAGGAAAAAGAATTTTTGATCAAGCTCTCCACCTTCGTTACTTTTAATGAAGAGTGCTCATTTGACGGTGGAGAGGAATGGGACGTGATATCATCCGCTGCATACGTTGCTACGCAGGCTGTTACCGATGGGAAGATTTTGGCTGAGCAGAAAGCCGAGAAGCTTGCTGAGAAGCTTGCACAACCCGTG---AGTGAGGTATCGGACAGTCTTGAGACGTCATCTCAAACGCCTGATGATACTGCTGATGTTTGTGGAAGGGAGCGAGAGGTTTCGGAACTCGACTCCCTATCAGCTCAGACACGTTCCCCCATCACTAGAGTTGCTGAAAGGGCTACTGCTATGTTAGAGTATGCCGCTTATGAGAAACAATTGCACGACACTACAGTGTCTAATTTAAAACGTATTTGGAACATGGCGGGCGGTGATGACAAAAGAAACTCCCTCGAGGGTAATTTGAAGTTTGTTTTCGATACGTACTTTACCGTTGATCCTATGGTGAACATTCATTTCTCCACGGGTCGGTGGATGCGTCCTGTGCCCGAGGGTATTGTTTATTCTGTCGGTTATAATGAACGCGGTTTAGGTCCGAAGTCTGATGGAGAGCTTTACATTGTCAATAGTGAATGCGTGATCTGTAACAGTGAATCTTTATTCACTGTC---ACGCGTTCTCTTCAAGCTCCAACCGGGACCATTAGTCAAGTTGACGGAGTTGCTGGTTGTGGGAAAACCACGGCAATTAAATCCATTTTTGAGCCGTCCACTGACATGATCGTTACCGCGAACAAGAAGTCCGCCCAAGATGTACGTATGGCACTTTTCAAATCGTCGGATTCCAAAGAAGCTTGCACCTTTGTTCGAACAGCCGATTCTGTCCTACTTAATGAATGTCCGACTGTTAGTAGGGTTTTGGTTGACGAGGTCGTTCTGCTACACTTTGGTCAATTATGTGCCGTCATGTCTAAGTTGAAGGCCGTGCGAGCTATATGTTTTGGGGATTCGGAGCAGATTGCCTTTTCCTCGCGTGATGCCTCATTTGACATGCGTTTCTCTAAGATTATTCCTGATGAAACTAGTGATGCTGACACCACATTCCGTAGCCCACAAGATGTTGTACCGCTTGTGCGTTTAATGGCTACGAAGGCCCTTCCGAAAGGAACCCATTCAAAATACACGAAATGGGTTTCTCAATCTAAAGTGAAAAGATCTGTTACATCTCGTGCCATCGCTAGTGTGACATTGGTTGACTTGGATTCTTCCAGGTTTTATATAACGATGACCCAAGCTGATAAGGCCTCACTGATTTCAAGGGCGAAAGAGATGAATCTACCAAAGACTTTCTGGAATGAAAGGATTAAAACCGTGCATGAGTCTCAAGGTATCTCCGAAGACCACGTTACTTTGGTAAGATTAAAGAGTACAAAATGTGACCTATTTAAACAGTTTTCTTATTGTCTCGTTGCACTGACGAGA---------------------------------------------------CACAAGGTCACATTCCGCTACGAGTACTGTGGTGTATTGAACGGCGATTTAATCGCCGAATGTGTTGCTCGTGCT
>ACB56612
ATGGCGACGTCCTCGTTCAACATCAATGAATTGGTAGCCTCCCACGGCGATAAAGGACTACTCGCGACCGCCCTCGTTGATAAGACAGCTCATGAGCAGCTCGAGGAGCAATTACAGCATCAACGTAGAGGCCGTAAGGTCTACATCCGGAACGTTCTGGGTGTAAAGGATTCCGAGGTCATCCGGAATCGGTATGGTGGAAAGTACGACCTCCATCTTACCCAGCAGGAGTTTGCTCCCCACGGCCTAGCTGGTGCCCTCCGCTTGTGTGAAACTCTCGATTGTCTAGACTCTTTCCCTTCTTCAGGTCTGCGGCAGGACCTCGTCTTAGACTTCGGAGGAAGTTGGGTCACACATTACCTCCGCGGACATAACGTACACTGCTGTTCGCCCTGCTTGGGTATCCGTGATAAAATGCGCCACGCGGAACGTTTAATGAACATGCGCAAGATCATCTTGAACGATCCACAACAGTTCGATGGTCGACAGCCGGACTTTTGCACTTATCCGGCTGCGGATTGCAAAGTACAAGCCCACTTTGCTATATCTATTCATGGAGGTTATGATATGGGCTTCAGAGGATTATGTGAAGCGATGAATGCTCACGGAACCACTATTTTGAAGGGAACGATGATGTTCGATGGTGCGATGATGTTTGACGACCAAGGTGTAATACCTGAGCTTAATTGCCAGTGGAGAAAGATCAGGAACGCTTTCTCTGAGACTGAAGACGTCACGCCGTTGTCTGGTAAGCTTAATTCCACAGTGTTCTCCCGCGTACGTAAATTCAAGACTATGGTAGCCTTTGATTTTATCAACGAGTCTACTATGTCTTATGTTCATGATTGGGAGAATATTAAGTCTTTTCTGACCGACCAGACCTACTCGTACCGAGGGATGACTTATGGTATCGAGCGTTGTGTTATTCACGCCGGCATTATGACGTACAAGATCATTGGTGTACCTGGAATGTGCCCACCCGAACTCATTCGACATTGCATTTGGTTCCCCTCTATTAAGGACTATGTTGGTCTAAAGATTCCCGCGTCGCAGGACTTGGTTGAATGGAAAACAGTGCGTATTTTGACGTCAACGTTACGTGAAACAGAAGAGATTGCTATGAGGTGTTACAATGATAAGAAAGCGTGGATGGAGCAGTTCAAGGTTATCTTGGGTGTGCTATCCGCGAAATCATCTACCATTGTTATTAATGGTATGTCCATGCAATCTGGTGAACGCATCGATATTAACGACTATCATTATATCGGCTTCGCTATTCTTCTTCACACAAAAATGAAGTACGAACAGTTGGGAAAAATGTATGATATGTGGAATGCTTCGAGTATCTCGAAGTGGTTTGCAGCGTTGACTCGTCCGTTGCGTGTATTTTTCTCCAGCGTTGTTCACGCATTGTTTCCGACTTTGAGACCCCGCGAGGAAAAAGAATTCCTGATCAAGCTCTCCACCTTCGTGACTTTTAATGAAGAGTGCTCATTTGACGGTGGAGAGGAATGGGACGTGATATCATCTGCTGCATACGTTGCTACGCAGGCTGTTACCGATGGAAAAATTTTGGCTGCGCAGAAAGCCGAGAAGCTCGCTGAGAAGCTTGCTCAACCCGTG---ATTGAGGTATCGGACAGACCTGAGGCGCCATCTCCAACGCCTGATGATACGGCTGATGTTTGTGGAAAAGAGCAAGAGGTTTCGGAACTTGACTCTTTGTCAGCTCAGACACGTTCCCCCATCACTAGAGTTGCTGAAAGGGCTACTGCTATGTTAGAGTACGCCGCTTATGAGAAACAATTGCATGACACCACAGTGTCTAATTTGAAACGTATTTGGAACATGGCGGGTGGTGATGACAAGAAAAACTCCCTCGAGGGTAATTTGAAGTTTGTTTTCGATACGTATTTTACCGTTGATCCCATGGTGAATATTCATTTCTCCACGGGTCGGTGGATGCGTCCTATACCTGAGGGAACCGTTTATTCTGTCGGTTATAATGAACGCGGTTTAGGTCCTAAGTCTGATGGAGAGCTTTACATTGTCAATAGTGAGTGTGTGATTTGTAATAGCGAGTCTTTATCTACTGTC---ACTCGCTCGCTTCAAGCCCCGACTGGAACCATTAGTCAAGTTGACGGTGTTGCTGGCTGTGGGAAAACTACGGCAATAAAATCCATTTTTGAGCCGTCCACCGACATGATCGTCACCGCGAACAAGAAATCCGCCCAAGACGTTCGAATGGCACTTTTTAAATCATCGGATTCCAAAGAAGCATGCACCTTCGTTCGTACTGCTGATTCTGTCCTACTCAATGAATATCCGACTGTTAGTAGGGTTTTGGTTGACGAGGTTGTGCTGCTTCATTTTGGTCAGTTGTGTGCTGTCATGTCTAAGTTGAAAGCTGTGCGAGCCATATGTTTTGGGGATTCGGAGCAGATTGCTTTTTCGTCTCGTGATGCCTCGTTTGACATGCGTTTCTCTAAGATTATTCCTGGTGAAACTAGTGATGCGGATACTACATTCCGTAGCCCACAAGGCGTTGTGCCGCTTGTGCGTTTGATGGCTACGAAGGCTCTTCCGAAAGGAACTCATTCGAAGTACACAAAATGGGTTTCTCAGTCTAAAGTGAAAAGATCTGTTACATCTCGTGCCATCGCCAGCGTGACATTGGTTGATCTGGATTCCTCCAGGTTTTATATAACGATGACCCAAGCTGATAAGGCCTCACTGATTTCAAGAGCGAAAGAGATGAACTTACCAAAGACCTTTTGGAATGAAAGGATCAAAACCGTGCATGAGTCTCAAGGTATTTCTGAAGACCACGTTACTTTGGTAAGATTGAAGAGCACAAAGTGTGACCTGTTTAAACAGTTTTCATACTGTCTTGTTGCTTTGACAAGA---------------------------------------------------CATAAGGTCACATTCCGCTACGAGCATTGTGGTGTATTGAACGGCGATTTAATCGCCGGATGTATTGCTCGTGCT
>CCG85335
ATGGCAACGTCCTCATTCAACATCAATGAACTGGTAGCCTCCCACGGCGATAAAGGACTACTTGCGACAGCCCTCGTTGATAAGACAGCTCATGAACAGCTGGAGGAGCAACTTCAACATCAACGTAGAGGCCTTAAGGTCTACATCCGTAATGTTTTGGATGTAAAGGACTCCGAAGTCATTCGGACTCGGTATGGTGGTAAGTACGACCTCCATCTCACCCAGCAGGAATTAGCTCCCCATGGCCTCGCTGGTGCCCTCCGCTTGTGTGAAACTCTCGATTGTCTAGACTTTTTCCCTCGTTCAGGTCTGCGGCAGGACCTCGTCTTAGACTTCGGAGGAAGTTGGGTCACACACTATCTTCGCGGACATAACGTACATTGCTGCTCCCCATGTTTGGGTATTCGTGACAAGATGCGTCACACTGAAAGATTGATGAGCATGCGCAAGGTCATTTTAAACGATCCACAACAGTTTGATGGCCGCCAGCCGGACTTTTGCACTAAGTCTGCAGCTGAATGCAAAGTTCAAGCCCACTTTGCTATTTCTATACACGGAGGATATGATATGGGCTTTAGAGGTTTATGTGAGGCAATGAACGCTCACGGAACTACGATTTTGAAAGGGACGATGATGTTCGACGGCGCTATGATGTTTGACGACCAAGGCTTTATTCCTGAACTTAAATGTCAGTGGCGAAAAATTAAATCCGCCTTTTCTGAGGAGGAGGATGCCACTTGTTTAGCAGCTAAACTCAATTCTAGTGTTTTTTCACGCGTGCGAAATGGGAAAACCTTAATCGCATTTGACTTCGTTGAGGAATCCACGATGTCTTATGTTCACGATTGGGATAATATAAAATCGTTTATGACAGATCAAACGTACTCTTTCAATGGTATGACCTATGGAATTGAGCGTTGTGTTATTTACGCTGGCGTGATGACTTACAAGATTGTTGGCGTGCCTGGTATGTGTCCACCCGAACTCATTCGACATTGTATCTGGTTCCCCTCTATTAAGGACTATGTTGGTCTTAAGATTCCCGCGTCTGATGACTTGGTTAAATGGAAAACAGTCCGTATTTTACTGTCAACATTACGTGAGACTGAAGAAATAGCTATGCGTTGTTATAACGACAAGAAGAATTGGATGGATCAATTCAAGATTATTCTCGGTGTTTTATCATCGAAGTCCTCCACGATCGTTATCAATGGTATGTCTATGCAATCCGGTGAACGTATTGATCTCAATGATTATCATTACATCGGTTTTGCTATTCTTCTCCACACGAAATTAAAATACGAACAACTTGGGAAAATGTACGATATGTGGAATGCTTCCTTCATTTGGAAGTGGTTTGCGTCTATGTCTAGACCATTCCGTGTTTTCTTTTCCACTGTTGTTAAGACTTTGTTTCCGACTTTGAGACCGCGCGAGGAAAAGGAGTTTTTGGTCAAACTTTCCACTTTCGTCACCTTTAACGAGGAGTGCTCTTTTGACGGAGGGAAAGAATGGGACGTGATATCATCAGCGGCTTTCGTAGCCGCTCAGGCTGTTGCAGATGGTACTATTCTGGCCGAGGAGAAAGCTAAGAAATTAGCTGATCGTCTGGCCGTGCCTGTT---GAAGAAGTATCTGCTATTCCTGAGGTG---TCTCCTACACCTGTTGATCAGGGCACTGCTTGTGGACTGGAAACAGAAACATCGGAACTGGATTCTCTGTCTGCCCAAACACGTTCCCCCATCACTCGGATCGCTGAAAGAGCGACCGCTATGCTTGAATATTCAGCTTATGAGAAACAATTGCACGATACCACCGTTTCAAATCTTCAACGAATTTGGTGCATGGCAGGTGGCGACAACAAGAGAAACTCTTTAGAGAGTAATTTGAAATTTGTGTTTGACACTTATTTTTCTGTTGACGCCCTGGTGAATGTTCACTTTCCTACTGGGAGGTGGATGCACCCTGTGCCTGAGGGCGTGGTATACTCTGTTGGTTATAATGAGAAGGGTCTTGGTCCTAAACTTGATAGTGAGTTGTACATAGTTAATGGTGATTGTGTAATTTCGAACAGTCATGATTTGTTTTCAATC---ACTAAATCTTTGTTAGCTCCCACCGGAACCATCAGCCAAGTCGATGGTGTAGCTGGGTGCGGAAAAACCACTGCTATAAAATCCATGTTTAATCCTTCCACAGATATAATTGTCACAGCCAACAAGAAATCTGCTCAAGATGTGCGTTATGCGCTGTTTAAATCTACTGACTCCAAAGAAGCTTGTGCTTTTGTTAGGACCGCTGATTCCATATTACTCAATGATTGCCCTACGGTGTCTCGAGTGCTTGTGGATGAAGTTGTTTTGTTGCACTTTGGTCAGTTGTGCGCTGTCATGTCGAAACTTCATGCTGTCAGAGCTTTGTGTTTCGGAGACTCCGAACAGATAGCCTTCTCCTCTCGTGACGCTTCGTTCGACATGCGTTTCTCTAAGCTTATTCCGGATGAGACCAGTGATGCGGACACAACTTTCCGTAGCCCACAAGATGTAGTACCACTTGTGCGTTTGATGGCTACGAAGGCTCTACCGAAAGGGACCCGTACGAAATACTCAAGATGGGTGTCCCAATCTAAAGTGAGGAAGTCTGTTACTTCGCGTGCTGTTGCTAGTGTATCTCTAGTTGAACTGGACCCCACCAGATTCTATATTACGATGACGCAAGCTGATAAAGCCTCACTAATCACTAGAGCTAAGGAACTGAACCTACCCAAGGCATTCTACACTGATAGGATAAAGACTGTCCATGAATCTCAAGGTATTTCAGAAGATCATGTGACCCTGGTTAGGTTGAAGAGTACTAAATGTGACCTGTTCAAGAAATTTTCTTACTGCTTAGTTGCAGTTACTCGA---------------------------------------------------CACAAGGTCACCTTCCGCTATGAGTACTGTGGTGTGTTAGGTGGGGACCTAATCGCTGCTTGTATTCCGTTAGTC
>AER35120
ATGGCGACGTCCTCGTTCAATATTAATGAATTGGTAGCCTCCCACGGCGATAAAGGACTGCTCGCGACCGCCCTAGTTGATAAGACAGCTCATGAGCAGCTCGAGGAGCAATTACAACATCAACGTCGGGGCCGTAAGGTCTACATTCGGAATGTTCTGAATGTAAAGGATTCCGAGGTCATCCGGAATCGGTATGGAGGGAAGTACGACCTCCATCTTACCCAGCAGGAGTTTGCTCCCCACGGCCTAGCTGGTGCCCTCCGCTTGTGTGAAACTCTCGATTGTCTAGACTCTTTCCCTTCATCAGGTCTGCGGCAGGACCTTGTCTTAGACTTCGGAGGAAGTTGGGTCACACATTACCTCCGCGGACATAACGTACACTGCTGTTCCCCATGTTTGGGTATCCGCGATAAAATGCGCCACGCGGAACGTTTAATGAACATGCGCAAGATCATCTTGAACGATCCACAACAGTTCGATGGTCGACAGCCGGATTTCTGCACTCATCCTGCTGCTGATTGCGAAGTACAAGCCCACTTCGCTATATCTATTCATGGAGGTTATGACATGGGCTTTAGAGGATTATGTGAAGCAATGAACGCTCACGGAACCACTATTTTGAAGGGAACAATGATGTTCGATGGTGCGATGATGTTTGACGACCAAGGTGTAATACCCGAACTTAATTGTCAGTGGAGGAAGATTAGGAGTGCTTTCTCCGAAACTGAAGACGTCACGTCTCTGTCTGGGAAAATTGAGTCTACC---------CACGTGCGTAAGTTTAAGACTATGGTAGCTTTTGATTTTATCAATGAATCTACCATGTCTTACGTTCATTCTTGGGAGAATATAAAATCGTTTATGACGGACCAGACGTACTCGTATAAAGGGATGACTTATGGCATCGAACGTTGTGTCATTAATGCGGGTATTATGACGTACAAGATTATCGGTGTACCTGGGATGTGTCCACCCGAACTCATTCGACATTGCATTTGGTTCCCCTCTATTAAGGACTATGTTGGTCTGAAGATTCCCGCGTCGTCTGACTTGGTTAAGTGGAAAACAGTGCGAATTTTAACGTCAACATTACGTGAGACTGAAGAGATTGCTATGAGGTGCTATAATGACAAGAAAGCTTGGATGGAGCAATTTAAGGTTATCTTAGGTGTTCTTTCCGCTAAGTCCTCTACCATTGTTATCAATGGAATGTCTATGCAATCTGGCGAACGAATAGATATTGAAGATTATCATTACATAGGATTCGCCATTCTTCTTCACACAAAAATGAAGTATGAACAACTGGGAAAAATGTATGATATGTGGAATGCCTCGATTATTTGGAAGTGGTTCGCAACGTTGACTCGTCCGCTGCGCGTGTTTTTCTCTGGTGTTGTTCGCGTGCTGTTCCCGACTTTGAGACCCCGCGAGGAAAAAGAATTCCTGATTAAGCTCTCCACTTTTGTTACTTTTAATGGAGAGTGCTCATTTGATGGTGGAGAGGAATGGGACGTGATATCATCTGCTGCATTTGTTGCCGCGCAGGCTGTTACCGATGGGAAAGTTTTGGCTGCGCAGAAAGCCGAGAAGCTCGCTGAGAAGCTTGCACAACCCGTG---ATTGAGGTATCGGGCAGTCCTGAGACGTCATCTCCAACGTCTGATGATACTGATGATGTTTGTGGAAAGGAGCGAGAGGTTTCGGAACTCGACTCCTTGTCAGTTCAGACACGTTCCCCCGTCACTAGAGTCGCTGAAAGGGCTACTGCTATGTTAGAGTATGCCGCTTATGAGAAACAGTTACATGACACCACGGTGTCTAATTTGAAACGCATTTGGAACATGGCGGGTGGTGATGATAAGAAAAACACCCTTGAGGGTAATCTGAAATTTGTCTTCGATACGTATTTCACTGTCGACCCTATGGTGAATGTTCATTTTTCCACGGGTCGGTGGATGCGTCCAGTACCGGAGGGAGTTGTTTATTCTGTTGGTTTCAATGAACGTGGTTTAGGCCCGAAATCTGAAGGGGAGCTTTATATCGTCAATAGTGAGTGTGTGGTTTGCAACAGTGAATCTCTGTCTGCTATC---ACACGCTCGTTACAGGCTCCGACTGGAACCATCAGTCAAGTCGATGGGGTCGCTGGTTGTGGGAAAACTACAGCAATTAAATCTATATTTGATCCGACCACCGACATGATCGTCACTGCAAACAAGAAATCCGCCCAAGATGTGCGTATGGCACTTTTCCAATCGTCGGACTCCAAAGAAGCCTGCACTTTCGTCCGAACAGCTGACTCTGTCTTGCTTAATGAATGTCCGACTGTTAGCAGAGTTCTGGTTGATGAGGTTGTGCTGCTTCATTTTGGTCAGTTATGTGCCGTTATGTCAAAATTGAAGGCCGTGCGAGCCATATGTTTTGGGGATTCGGAGCAAATTGCTTTTTCCTCTCGAGATGCCTCTTTTGACATGCGTTTCTCTAAGATTATTCCTGATGAGACTAGTGATGCGGACACTACATTCCGTAGCCCACAAGATGTCGTGCCGCTTGTGCGTTTGATGGCTACGAAGGCCCTTCCGAAAGGAACTCATTCGAAATATACCAGATGGGTTTCTCAATCTAAAGTGAAGAGATCTGTTACATCTCGTGCTGTCGCAAGTGTGACTCTGGTTGACCTAGACTCTTCTAGGTTTTATGTCACGATGACACAAGCTGATAAAGCTTCACTGATTTCCAGGGCGAAAGAGATGAACTTACCAAAAGCTTTTTGGAGCGAAAGAATTAAAACTGTGCATGAGTCCCAAGGTATCTCTGAGGACCATGTTACTTTGGTAAGATTGAAGAGCACAAAATGTGACCTGTTCAAAAAATTTTCTTATTGTCTTGTCGCTTTGACTAGA---------------------------------------------------CACAAGGTCACTTTCCGCTACGAGTATTGCGGTGTGTTAGGTGGCGACTTAATCGCAGAATGTATTGCTCGTGTT
