# Supplementary material for: FRESCo: finding regions of excess synonymous constraint in diverse viruses
Source: Genome Biol. 2015 Feb 17;16(1):38. doi: 10.1186/s13059-015-0603-7 (PMC4376164; doi:10.1186/s13059-015-0603-7)
Supplement: Additional file 4: — Sequence alignments (zip folder of FASTA alignments). [file 13059_2015_603_MOESM4_ESM.zip › alignments/CucumberMV/VP2a.fa.revtrans]

>ABG79769
ATGGCTTTCCCTGCCCCCGCTTTCTCATTGGCCAATCTTTTGAATGGTACTTACGGTGTCGACACTCCCGAGGAAGTGGAACGTGTGCGATCTGAGCAACACGAAGAGGCTGCTGCGGCTTGTCGTAATTACAAGCCTTTACCCGCTGTGGATGTCATCGAGAGTGTCACAGAGGATGCGCATTCCCTC---CGAACTCCGGACGGAGCTCCCTCTGAAGAGGTGTCTGTTGAGCTTGTTACTTATGGTGCTGAAGATTACCTTGAAAAATCTGATGATGAGCTCCTTGTCGCTTTTGAGACGATGGTCAAACCCATGCGTATCGGACAGTTATGGTGCCCTGCGTTTAATAAATGTTCTTTTATTTCCAGCATTGCTATGGCTAGAGCTTTGCTGTTGGTACCTAGCACATCCAACCGAACCATGAAGTGTTTTGAAGACCTGGTCGCAGCTATTTACACTAAATCCGATTTCTAT---TATGATGATGAGTGTGAAGCTGATGACATTCAGATAAATGTCTCGTCTCGCGATGTACCCGGTTACTCTTTCGAACCGTGGTCCCGAACGTCTGGATTTGAACCACCGCCTATCTGTGAGGCGTGTGACATGATCATGTACCAGTGCCCGTGTTTTGATTTTAATGCTTTAAAGAAATCGTGCGCTGAGAGGACTTTCGCTGATGATTATGTTATTGAAGGTTTAGATGGTGTTGTTGACAATGCAACTTTGTTGTCTAATTTAGGCCCGTTTTTGGTGCCTGTGAAGTGCCAATACGAGAAATGTCCAACACCCACCGTCGCGATTCCTCCGAGCTTAAACCGTGCTACTGATCGTGTTGATATCAATTTAGTTCAATCCATTTGTGATTCCACTCTGCCCACGCATAGCAACTACGATGACTCTTTTCATCAAGTGTTCGTCGAAAGCGCTGACTATTCTATTGATCTGGATCATGTTAGACTTCGGCAATCTGATCTCATTGCGAAAATTCCAGATTCAGGGCATATGATACCGGTTTTGAATACCGGGAGTGGTCACAAGAGAGTAGGTACGACGAAGGAGGTCCTTACAGCAATCAAGAAACGTAATGCTGACGTTCCAGAGCTAGGTGATTCCGTTAATCTGTCCAGGTTGAGAAAGGTTGTGGCTGAGAGATTTTTCATCTCGTACATTAATGGCAACTCTTTAGCCACCAGCAACTTTGTTAACGTCGTTAGCAACTTCCACGATTACATGGAAAAATGGAAGTCTTCAGGCCTCTCGTATGACGATCTTCCAGATCTGCATGCTGAGAATTTGCAGTTTTACGATCACATGATAAAATCTGATGTGAAGCCTGTCGTTAGCGACACATTGAACATTGACAGACCGGTTCCAGCTACTATAACGTATCATAAGAAAGGTATAACCCCCCAGTTCTCACCGTTATTCACAGCTCTATTTGAGCGTTTCCAGAGATGCCTTCGAGAACGTATTATTCTTCCTGTTGGAAAGATTTCATCCCTTGAGATGTCAGGATTTGATGTTAAGAACAAACATTGTCTCGAGATCGATTTGTCCAAATTCGACAAGTCTCAAGGTGAATTCCATTTGATGATTCAGGAACATATTTTGAATGGTCTAGGGTGCCCAGCTCCGATAACTAAGTGGTGGTGTGATTTCCACAGGTTCTCTTACATTAGAGTCCGCAGAGCTGGTGTTGGTATGCCTATCAGTTTCCAGAGACGAACTGGTGATGCATTTACCTACTTCGGTAACACCATTGTCACCATGGCTGAATTTGCATGGTGTTACGACACCGACCAATTCGAAAAGCTTTTATTCTCAGGCGATGATTCTCTAGGATTTTCAGTGCTTCCCCCTGTTGGTGATCCGAGTAAGTTCACAACTCTTTTCAACATGGAAGCTAAGGTGGTGGAGCCAGCAGTACCATACATTTGTTCGAAGTTTCTACTCTCTGACGAGTTCGGTAATACCTTTTCCGTTCCAGATCCATTGCGCGAGGTTCAGCGGTTAGGAACTAAGAGAATCCCCTATTCCGACAATGATGAATTCCTGTTTGCTCACTTCATGAGCTTTGTTGATCGATTGAAGTTTTTGGACCGAATGACTCAGTCTCGCATCGATCAGCTTTCACTCTTCTTTGAGTTGAAATACAGGAAGTCCGGGGCGGAGGCTGCCTTGATGTTAGGCGCCTTTAAGAAATATACCGCTAATTTCCAGTCCTACAAAGAACTCTATTTTTCCGATCGTCGTCAGTGCGAATTGATCAATTCGTTTAGTTGTGTAGAGTTGAGGATTGAGCGTTCGAGTTTCATTAAGCAGCGA---AAGAAGAAAGATGGAATTGAACGAAGGCGCAATGACAAACGTCGAACTCCAACTGGCCCGCATGGTGGAGGCGAAGAGACAGAGACGAAGGTCTCACAAGAAGAATCGACGGGAACGATGTTACAAAAGTCCCAGCGAGAGGGCGCGTTCAAATCTCAGACTGTTCCGCTTCCCACCGTTCTATCAAGTAGATGGTTCGGAACTGATAGAGATGTACCGCCGCGTGAACGTGGCGGAATTGTCCGAGTC
>BAA13070
ATGGCTTTCCCCGCCCCCGCTTTCTCACTAGCCAATCTTTTGAACGGTAGTTACGGTGTCGACACTCCCGAGGAAGTGGAACGCGTGCGATCTGAGCAACGCGAAGAGGCTGCTGCGGCCTGTCGTAATTACAGGCCCTTACCCGCTGTGGATGCCAGCGAGAGTGTCCCAGAGGATGTGCATTCCCTC---CGAACTCCAGACGGAGCTCCCTCCGAAGAGGTGTCTGTAGAGTTTGTCACTTATGGTGCTGAAGATTACCTTGAAAAATCTGATGATGAGCTCCTTGTCGCTTTTGAGACGATGGTCAAACCCATGCGTATCGGACAACTGTGGTGCCCTGCGTTTAATAAATGTTCTTTTATTTCCAGCATTGCCATGGCCAGGGCTTTGCTATTAGCACCCAGAACATCCCACCGAACCATGAAGTGTTTTGAGGACCTGGTCGCGGCTATTTACACTAAATCCGATTTCTAC---AACGATGATGAGTGTGAAACCGACGACGTTCAGATAGATATCTCGTCTCGCGATGTACCCGGTTATTCTTTCGAACCGTGGTCCCGAACGTCTGGATTTGAACCACCACCTATCTGTGAGGCGTGTGACATGATCATGGACCAGTGCCCGTGTTTTGATTTCAATGCTTTAAAGAAATCGTGCGCTGAGAGGACATTCGCTGATGATTATGTTATCGAAGGTTTAGATGGTGTTGTAGACAATGCGACTCTGTTGTCGAATTTAGGCCCAATTTTGGTGCCCGTGAAATGTCAGTATGAGAAATGTCCAACACCCACCGTTGCGAATCCTCCGAGTCTTAATCGTGCTACTGATCGTGTTGATATCAATTTAGTTCAATCCATTTGTGACTCGACTCTGCCCACTCATAGTAACTACGACGACTCTTTTCATCAAGTGTTCGTCGAGAGTGCTGACTATTCTATTGATCTGGATCATGTTAGACTTCGCCAGTCTGATCTTATTGCAAAAATCCCAGATTCAGGGCATATGATACCGGTTTTGAACACCGGGAGCGGTCACAAGAGAGTAGGTACGACGAAGGAGGTCCTTACAGCTATCAAGAAACGTAATGCTGACGTTCCAGAGCTAGGTGATTCCGTTAATCTGTCCAGATTGAGTAAGGCTGTGGCTGAGAGATTTTTCATTTCATACATTAATGGTGACTCTCTAGCATCCAGCAACTTTGTTAATGTCGTTAGCAACTTCCACGATTACATGGAAAAATGGAAGTCCTCAGGTCTTTCGTATGATGATCTTCCGGATCTTCATGCTGAAAAGTTGCAGTTTTATGATCACATGATAAAATCTGATGTGAAACCTGTAGTGAGCGACACACTCAACATTGACAGACCGGTTCCGGCTACTATAACGTATCATAAGAAAGGTATAACCTCCCAGTTCTCACCGTTGTTTACTGCGCCATTTGAGCGTTTCCAGAGATGCCTTCGAGAACGCATTATTCTTCCTGTTGGAAAGATTTCATCCCTTGAGATGGCAGGATTTGATGTTAAGAACAAGCACTGTCTCGAGATTAATTTGTCCAAATTCGACAAGTCTCAAGGTGAATTCCATCTAATGATTCAGGAACACATTTTGAATGGTCTAGGGTGCCCAGCTCCGATAACTAAGTGGTGGTGTGATTTCCACAGATTCTCTTATATTAGAGACCGTAGAGCTGGCGTTGGTATGCCCATCAGTTTTCAGAGACGAACTGGTGATGCATTCACCTACTTTGGTAACACCATCGTCACCATGGCTGAATTTCCATGGTGTTACGACACCGACCAATTCGAAAAGCTTTTATTCTCAGGCGATGATTCTCTAGGATTTTCAGTACTTCCTCCTGTTGGTGATCCGAGTAAGTTCACGACTCTCTTCAACATGGAAGCTAAGGTGATGGAGCCCGCAGTACCATATATTTGTTCGAAGTTCTTACTCTCTGACGAGTTCGGTAACACTTTTTCCGTTCCAGACCCATTGCGCGAGGTTCAGCGGTTAGGCACGAAGAAAATCCCCTATTCAGACAACGATGAATTCCTGTTTGCTCACTTCATGAGCTTTGTTGATCGATTGAAGTTTTTGGACCGAATGACTCAGTCTTGTATCGATCAGCTTTCTCTCTTCTTTGAGTTGAAATACAGGAAGTCTGGGGCTGAGGCTGCTTTAATGTTAGGCGCCTTTAAGAAATATACCGCTAATTTTCAGTCCTATAAAGAACTCTACTATTCAGATCGTCGTCAGTGCGAATTGATCAATTCGTTTAGTTGTGTAGAGTTAAGGATTGAGCGTTCGAGTTCCACTAAGCAACGA---AAGAAGAAAGATGGAATTGAACGAAGGCGCAATGACAAACGTCGAACTCCAACTGGCTCGTATAGTGGAGGCGAAGAGGCAGAGACGAAGGTCTCACAAGCAGAATCGACGGGAACGAGGTCACAAAAGTCCCAGCGAGAGGGCGCGTTCAAATCTCAGGCTGTTCCGCTTCCTACCATTCTATCAAGTAGATGGTTCGGAACTGATAGAGATGTACCACCATGTGAACATGGTGGGATTGTCCGAGTC
>AAB03187
ATGGCTTTCCCCGCCCCCGCATTCTCACTAGCCAATCTTTTGAATGGTAGTTACGGTGTCGACACTCCCGAGGATATGGAACGCTTGCGATCTGAGCAACGCGAAGAGGCTGCCGCGGCCTGTCGTAATTACAGGCCCTTACCCGCTGTGGATGTCAGCGAGAGTGTCACAGAGGACGCGCATTCCCTC---CAAACTCCTGACGGAGCTCCCGCTGAAGCGGTGTCTGATGAGTTTGTAACTTATGGTGCTGAAGATTACCTTGAAAAATCTGATGATGAGCTCCTTGTCGCTTTTGAGACGATGGTCAAACCCATGCGTATCGGACAACTATGGTGCCCTGCGTTTAATAAATGTTCTTTTATTTCCAGCATTGCTATGGCCAGAGCTTTGTTGCTGGCACCTAGAACATCCCACCGAACCATGAAGTGTTTTGAAGACCTGGTCGCGGCTATTTACACTAAATCTGATTTCTAT---TACAGTGAAGAGTGTGAAGCCGACGACGTTCAGATGGATATCTCGTCTCGCGATGTACCCGGTTATTCTTTCGAACCGTGGTCCCGAACGTCTGGATTCGAACCGCCGCCCATTTGTGAAGCGTGCGACATGATCATGTACCAGTGCCCGTGTTTTGATTTCAATGCTTTAAAGAAACCGTGCGCTGAGAGGACTTTCGCTGATGATTATGTTATTGAAGGTTTAGATGGTGTTGTTGATAATGCGACTCTGTTGTCGAATTTGGGTCCATTTTTGGTACCCGTGAAGTGTCAATATGAAAAATGTCCAACACCAACCATCGCGATTCCTCCGAATTTAAATCGTGCCACTGATCGTGTTGATATTAATTTAGTTCAATCCATTTGTGACTCGACTCTGCCCACTCATAGTAACTATGACGACTCTTTTCATCAAGTGTTCGTCGAAAGTGCAGATTACTCCATAGATCTGGATCATGTTAGACTTCGACAGTCTGACCTTATTGCAAAAATTCCAGACTCAGGGCATATGATACCGGTTCTGAATACCGGGAGCGGTCACAAGAGAGTAGGTACAACGAAGGAGGTTCTTACAGCAATTAAGAAACGTAATGCTGACGTTCCAGAGCTAGGTGATTCCGTTAATCTGTCTAGATTGAGTAAAGCTGTGGCTGAGAGATTCTTCATTTCATACATCAATGGTAACTCTCTAGCATCCAGCAACTTTGTCAATGTCGTTAGTAATTTCCACGATTACATGGAGAAATGGAAATCTTCAGGTCTTTCTTATGATGATCTTCCAGATCTTCATGCTGAGAATTTGCAGTTTTATGATCACATGATAAAATCTGATGTAAAACCTGTTGTGAGCGACACACTCAACATCGACAGACCGGTTCCAGCTACTATAACGTATCATAAGAAGAGTATAACCTCCCAGTTCTCACCGTTATTCACAGCGCTATTCGAGCGCTTCCAGAGATGCCTTCGAGAACGTATTATTCTTCCTGTTGGTAAGATTTCATCTCTTGAGATGGCGGGATTTGATGTCAAAAACAAGTACTGCCTCGAGATTGATTTGTCTAAGTTTGATAAGTCTCAAGGTGAATTTCACTTACTAATTCAGGAACATATTTTGAATGGTCTAGGATGTCCAGCTCCGATAACCAAGTGGTGGTGTGATTTCCACCGATTCTCTTACATTAGAGACCGTAGAGCTGGTGTTGGTATGCCTATTAGTTTCCAGAGACGAACCGGTGATGCATTCACTTATTTTGGCAATACCATTGTCACCATGGCTGAGTTTGCTTGGTGTTATGACACTGATCAATTCGAAAAGCTTTTATTCTCAGGCGATGATTCTCTAGGATTTTCACAGCTTCCCCCTGTTGGTGACTCGAGTAAATTCACAACTCTTTACAACATGGAAGCTAAGGTGATGGAACCATCAGTACCATATATTTGTTCGAAGTTCTTACTCTCTGACGAGTTCGGTAACACATTTTCCGTTCCAGATCCATTGCGCGAGGTTCAGCGGTTAGGAACAAAGAAAATTCCCTATTCCGACAATGATGAATTCTTGTTTGCTCACTTCATGCAGTTTGTTGATCGATTGAAGTTTTTGGACCGAATGTCTCAGTCGTGTATCGATCAACTTTCGATTTTCTTTGAATTGAAATACAAGAAGTCTGGGGAAGAGGCTGCTTTAATGTTAGGCGCCTTTAAGAAATATACCGCTAATTTTCAGTCCTACAAAGAACTCTATTATTCAGATCGTCGTCAGTGCGAATTGATCAATTCGTTTTGTATTTCAGAGTTCAGGGTTGAGCGTGTAAATTCCAATAAACAGCGA------AAGAAACATGGAATTGAACGTAGGTGCAATGACAAACGTCGAACTCCAACTGGCTCGTATGGTGGAGGCGAAGAAGCAGAGACGAAGGTCTCACAAACAGAATCGACGGGAACGAGGTCACAAAAGTCCCAGCGAGAGAGCGCGTTCAAATCTCAGACTGTTCCGCTTCCTACCGTTCTATCAAGTGGACGGTCCGGAACTGACAGGGTCATACCGCCATGTGAACGTGGCGAAGGTACCCGAGCT
>BAH70359
ATGGCTTTCCCCGCCCCCGCTTTCTCACTAGCCAATCTTTTGAACGGCAGTTACGGTGTCGACACTCCCGAGGAAGTGGAACGTTTGCGATCTGAGCAACGTGAAGAGGCTGCTGCGGCCTGTCGTAACTACAGGCCCCTACCCGCTGTGGATGTCAGCGAGAGTGTCACAGAGGATGCGCATTCCCTC---CGAACTCCTGACGGAGCTCCCGCTGAAGCGGTGTCAAGTGAGTTTGTTACTTATGGTGCTGAAGATTACCTTGAAAAATCTGATGATGAGCTCCTTGTCGCTTTTGAGACGATGGTCAAACCCATGCGCTTCGGACAACTATGGTGCCCCGCGTTTAATAAATGTACTTTTATTTCCAGCATTGCTATGGCCAGAGTTTTGCTGCTGGCACCTAGAACATCCGACCGAACCATGAAGTGTTTTGAAGACCTAGTCGCGGCTATTTACACTAAATCCGACTTCTAT---TACGATGAAGAGTGTGAAGCCGACGACGTTCAGACAGATATCTCGTCTCGCGATGTACCCGGCTATTCTTTCGAGCCGTGGTCCCGAACGTCTGGATTCGAACCGCCGCCTATTTGTGAGGCGTGCKACATGATCATGTACCAGTGCCCGTGTTTTGATTTCAATGCTTTGAAGAAATCGTGCGCTGAGAGGACTTTCGCTGATGATTATGTTATTGAAGGATTAGATGGTGTTGTTGACAATGCGACTTTGTTGTCCAATTTGGGTCCATTTTTGGTACCCGTGAAATGTCGATATGAGAAATGTCCAACACCGACCATCGCGACTCCTCCGGATTTAAATCGTGCTACTGATCGTGTTGATATTAATCTGGTTCAATCCATTTGTGACTCGACTCTGCCCACTCACAGTAATTACGACGACTCTTTTCATCAGGTGTTTGTCGAAAGCGCAGATTACTCTATAGATCTGGATCATGTTAGACTTCGACAGTCTGATCTCATTGCAAAAATTCCAGATTCAGGGCATATGATACCGGTTCTGAATACCGGGAGCGGTCACAAGAGAGTAGGTACAACGAAGGAGGTCCTTACAGCAATTAAGAAACGTAATGCTGACGTTCCAGAGCTAGGTGATTCCGTTAATCTGTCTAGATTGAGTAAAGCTGTGGCTGAGAGGTTTTTCATTTCGTACATCAATGGTAACTCTCTAGCATCCAGTAATTTCGTTAATGTCGTTAGTAATTTCCACGATTACATGGAAAAGTGGAAGTCTTCAGGTCTCTCTTATGATGATCTTCCAGATCTTCATGCTGAGAATTTGCAGTTTTATGATCACATGATAAAATCTGATGTGAAACCTGTTGTTAGCGACACGCTCAATATCGACAGACCGGTTCCAGCTACTATAACGTACCATAAGAAGAGTATAACCTCCCAGTTCTCACCATTATTCACAGCGCTATTTGAGCGCTTCCAGAGATGCCTTCGAGAACGTATTATTCTTCCTGTTGGTAAGATTTCATCTCTTGAGATGGCGGGGTTCGATGTTAAAAACAAGCACTGTCTCGAGATTGACTTGTCTAAATTTGATAAGTCTCAAGGTGAATTCCATTTGCTAATTCAGGAACACATTTTGAATGGTCTAGGATGCCCAGCTCCGATAACCAAGTGGTGGTGTGATTTCCACCGATTCTCTTACATTAGAGATCGTAGAGCTGGTGTTGGTATGCCTATCAGTTTCCAGGGACGAACCGGTGATGCGTTCACTTACTTTGGCAATACCATCGTCACCATGGCTGAGTTCGCCTGGTGTTATGACACCGACCAATTCGAAAAGCTTTTATTCTCAGGTGATGATTCTCTGGGATTTTCATTGCTTCCCCCTGTTGGTGATTCGAGTAAATTCACAACTCTTTTCAACATGGAAGCTAAGGTGATGGAACCTGCCGTACCATATATTTGTTCGAAGTTCTTACTCTCTGACGAGTTCGGTAATACATTTTCCGTTCCAGATCCATTGCGCGAGGTTCAGCGGTTAGGAACAAAGAAAATTCCCTATTCTGACAATGATGAATTCTTGTTTGCTCACTTCATGAGYTTTGTTGATCGATTGAAGTTTTTGGACCGAATGTCTCAGTCGTGCATCGATCAACTTTCGATTTTCTTCGAATTGAAATACAAGAAGTCTGGGGAAGAGGCTGCCTTAATGTTAGGCGCCTTTAAGAAATATACCGCTAATTTTCAGTCCTACAAAGAACTCTACTATTCAGATCGTCGTCAATGCGAATTGATCAATTCGTTTTGTACCCCAGAGTTTAGGGTTGAGCGTGTAAATTCCACTAAACAGCGA------AAGAAATATGGAATTGAACGCGGGCGCAATGACAAACGTCGAACTCCAACTGGCTCGTATAGTGGAGGCGAAGAGACAGAGACGAAGGTCTCACAAGCAGAATCGACGGGAACGAGGTCACAAAAGTCCCAGCGAGAGAGCGCGTTCAAATCTCAGACTGTTCCGCTTCCTACCATTCTTTCAAGTAGATGGAATGGAACTGACAGGGTCATGCCGCCATATGAATGTGGCGGAGTTACCCGAGCC
>CAB77387
ATGGCTTCTCTTGCCCCCGCATTCTCACTAGCCAATCTTTTGAACGGTAGTTACGGTGTCGACACTCCCGAGGATGTGGAACGTTTGCGATCTGAGCAACGTGAAGAGGCTGCTGCGGCCTGTCGTAACTACAGGCCCCTACCCGCTGTGGATGTCAGCGAGAGTGTCACAGAGGACGCGCATTCCCTC---CGAACTCCTGATGGAGCTCCCGCTGAAGCGGTGTCTGATGAGTTTGTAACTTATGGTGCTGAAGATTACCTTGAAAAATCTGATGATGAGCTCCTTGTCGCTTTTGAGACGATGGTCAAACCCATGCGTATCGAACAACTATGGTGCCCCGCGTTTAATAAATGTTCTTTTATTTCCAGCATTGCTATGGCCAGAGCTTTGCTGTTGGCACCTAGAACATCCAACCGAACCATGAAGTGTTTTGAAGACCTGGTCGCGGCTATTTACACTAAATCTGATTTCTAT---TATGGTGAAGAGTGTGAAGCCGACGACGTTCAGATAGATATCTCGTCTCGCGATGTACCCGGTTATTCTTTCGAACCGTGGTCCCGAACGTCTGGATTCGAACCGCCGCCCATTTGTGAAGCGTGCGACATGATCATGTACCAGTGCCCGTGTTTTGATTTCAATGCTTTGAAGAAATCGTGCGCTGAGAGGACTTTCGCTGATGACTATGTTATTGAAGGTTTAGATGGTGTTGTTGATAATGCGACTCTGTTGTCGAATTTGGGTCCATTTTTGGTACCCGTGAAGTGTCAATATGAAAAATGTCCAACACCAACCCTCGCGATTCCTCCGGATTTAAATCGTGCTACTGATCGTGTTGATATCAATTTAGTTCAATCCATTTGTGACTCGACTCTGCCCACTCATAGTAATTACGACGACTCTTTTCATCAAGTGTTCGTCGAAAGTGCAGACTACTCTATAGATCTGGATCATGTTAGACTTCGACAGTCTGATCTTATTGCGAAAATTCCAGATTCAGGGCATATGATACCGGTTCTGAACACCGGGAGCGGTCACAAGAGAGTAGGTACAACGAAGGAGGTCCTTACAGCAATTAAGAAACGTAATGCTGACGTTCCAGAGCTAGGTGATTCCGTTAATCTGTCTAGATTGAGTAAAGCTGTGGCTGAGAGATTCTTCATTTCATACATCAATGGTAACTCTCTAGCGTCCAGTAACTTTGTCAATGTCGTTAGTAACTTCCACGATTACATGGAAAAATGGAAGTCCTCAGGTCTCTCTTATGATGATCTCCCAGATCTTCATGCTGAGAATTTGCAGTTTTATGATCACATGATAAAATCTGATGTGAAACCTGTGGTGAGCGACACACTCAATATTGACAGACCGGTTCCAGCTACTATAACGTATCATAAGAAGAGTATAACCTCCCAGTTCTCACCGTTATTCACAGCGCTATTCGAGCGCTTCCAGAGATGCCTTCGAGAACGTATTATTCTTCCTGTTGGTAAGATTTCATCCCTTGAGATGGTAGGGTTTGATGTCAAAAACAAGCACTGCCTCGAAATTGATCTGTCTAAGTTTGATAAATCTCAGGGTGAATTCCATTTGCTAATTCAGGAACATATTTTGAATGGTCTAGGATGTCCAGCTCCGATAACTAAGTGGTGGTGTGATTTTCACCGATTCTCTTACATTAGAGACCGTAGAGCTGGTGTTGGTATGCCTATTAGTTTCCAGAGACGAACTGGTGATGCATTCACTTATTTTGGCAATACCATTGTCACCATGGCAGAGTTTGCCTGGTGTTACGACACCGACCAATTCGAAAAGCTTATATTCTCAGGCGATGATTCTCTAGGATTTTCATTGCTTCCCCCTGTTGGCGATCCGAGTAAATTCACGACTCTTTTCAACATGGAAGCTAAGGTGATGGAACCTGCAGTACCATATACTTGTTCGAAGTTCTTACTCTCTGACGAGTTCGGTAACACATTTTCCGTTCCAGATCCATTGCGCGAGGTTCAGCGGTTAGGAACAAAGAAAATTCCCTATTCTGACAATGATGAATTCTTGTTTGCTCACTTCATGAGCTTTGTTGATCGATTGAAGTTTTTGGACCGAATGTCTCAGTCGTGTATCGATCAGCTTTCGATTTTCTTTGAATTGAAATACAAGAAGTCTGGGGAAGAGGCTGCTTTAATGTTAGGCGCCTTTAAGAAATATACCGCTAATTTTCAGTCCTACAAGGAACTCTACTATTCAGATCGTCGTCAGTGCGAATTGATCAATTCGTTTTGTAGTACAGAGTTCAGGGTTGAGCGTGTAAATTCCAATAAACAGCGA------AAGAAATATGGAATTGAACGTAGGTGCAATGACAAACGTCGAACTCCAACTGGCTCGTATGGTGGAGGCGAAGAAGCAGAGACGAAGATCTCACAAGCAGAATCGACGGGAACGAGGTCACAAAAGTCCCAGCGAGAGAGCGCGTTCAAATCTCAGACTGTTCCGCTTCCTACCGTTCTATCAAGTAGATGGTTCGGAACTGACAGGGTCGAGCCGCCATGTGAACGTGGCGGAGTTACCCGAGCC
>BAA95599
ATGGCTTTCCCTGCCCCCGCTTTCTCACTAGCCAATCTTTTGAATGGTAGTTACGGTGTCGACACTCCCGAGGAAGTGGAACGTGTGCGATCTGAGCAACACGAGAGGGCTGCTGCGGCCTGTCGTAATTACAGGCCCTTACCCGCTGTGGATGTCAGCGAGAGTGTCACAGAGGATGTACAATCCCTC---CGAACTCCTGACGGAGCTCCCTCCGAAGAGGTGTCAGTCGAGGTCGTT---TTTGGTGCTGAGGATTACCTTGAAAAATCCGACGATGAGCTCCTTGTCGCTTTTGAGATGATGGTCAAACCTATGTGTATCGGACAATTGTGGTGCCCTGCGTTTGATAGATGTTTATTTATCTCCAGCATTGCTATGGCCAGAGCCTTGCTGTCAGCACCCAGAGCATCCCCCCGAACCATAAAGTGTTTTGAAGACCTAGTCGCGGCTATTTACACCAAATCTGATTACTAC---TATGATGATGAGTGTGAAACCGACGATGTTCAGATAGATATCTCGTCTCGCGACGTACCCGGTTACTCTTTCGAACCGTGGTCCCGAACGTCTGGATTTGAACCACCGCCTATATGCGAGGCGTGTGACATGATCATGTACCAGTGCCCGTGTTTTGATTTTAATGCTTTAAAGAAATCGTGCGCTGAGAGGACTTTCGCTGACGATTATGTTATTGAAGGTTTAGATGGTGTTATCGACAATGCGACTTTGTTGTCGAATTTAGGTCCATTTCTGACTCCTGTGAAATGTCAATACGAGAAATGTCCAACACCCACTGTCGCGATTCCTCCGAGTTTAAACCGTGCTACTGATCGTGTTGACATCAATTTAGTTCAATCCATTTGTGACTCGACTCTGCCCACTCACAGTAACTACGACGACTCTTTTCATCAAGTGTTTGTCGAGAGTACAGACTACTCCATTGATCTGGATCATGTTAGATTTCGACAATCTGATCTCATTGCAAAAATCCCAGATTCAGGGCATATGATACCGGTTTTGAATACCGGGAGCGGTCACAAGAGAGTAGGTACGACGAAGGAGGTCCTTACAGCAATTAAGAAACGTAATGCTGACGTTCCAGAGCTAGGTGATTCCGTTAATCTGTCCAGGTTGAGTAAGGCTGTGGCTGAGAGATTCTTCATCTCATATGTCAATGGTAACTCTCTAGCATCCAGCAATTTTGTTAATGTCGTTAGTAACTTCCACGACTACATGGAAAAATGGAAGTCCTCAGGTCTTTCGTATGACGATCTTCCGGATCTTCATGCTGAAAATTTACAGTTTTATGATCATATGATAAAATCTGATGTGAAACCTGTAGTGAGCGACACACTCAACGTTGACAGACCGGTTCCTGCTACTATAACGTATCACAAGAAAGGTATAACCTCCCAGTTCTCACCATTATTTACAGCGCTATTCGAGCGCTTCCAGAGATGCCTTCGAGAACGTATTATTCTTCCTGTTGGAAAGATTTCATCCCTTGAGATGGCAGGATTTGATGTTAGGAACAAACACTGTCTCGAGATTGATTTGTCCAAATTCGATAAGTCTCAAGGTGAATTCCATTTGATGATTCAGGAACATATTTTGAATGGTCTAGGGTGCCCGGCTCCGATTACTAAGTGGTGGTGTGATTTCCACAGATTCTCTTACATTAGAGACCGTCGAGCTGGCGTTGGTATGCCCATCAGTTTTCAGAGACGAACTGGTGATGCATTTACTTATTTTGGCAATACCATAGTTACCATGGCGGAATTCGCATGGTGCTACGACACCGACCAATTCGAAAAGCTTCTATTCTCAGGCGATGATTCTCTAGGATTTTCAAAGCTTCCTCCTGTTGGTGATCCGAGTAAATTCACAACTCTATTCAACATGGAAGCTAAGGTGATGGAACCTGCAGTACCATATATTTGTTCGAAGTTCCTACTCTCTGACGAGTTCGGTAATACTTTTTCCGTTCCAGATCCCTTGCGCGAGATTCAGCGGTTAGGAACAAAGAAAATCCCCTATTCAGACAATGATGAATTCCTGTTTGCTCACTTCATGAGCTTTGTTGATAGATTGAAGTTCTTGGACCGAATGACTCAGTCTTGCATCGATCAACTTTCACTCTTCTTTGAGTTAAAATACAGGAAGTCAGGGGCGGAGGCAGCTTTAATGTTAGGCGCCTTCAAGAAATATACCGCTAATTTCCAATCCTATAAAGAACTCTATTTTTCAGATCGTCGTCAGTGCGAATTGATCAATTCGTTTAGTTGCGTAGAGTTAAGGATTGAGCGTTCGAATTCCACTAAACAGCGA---AAGAAGAAAGATGGAATTGAACGAAGGCGCAGTGACAAACGTCGAACTCCAACTGGCGCATTTGATGGAGGTGAAGCGAAAGAGACGAAGATCTCACAAGAAGAATCGACGGGAACGAGGTCACAAAAGTCCCAGCGAGAGGGCGCGTTCAAATCTCAGACTGTTCCGTTTTCTACCGTTTTATCGGGTGGATGGTTCGGAACTGCTAGAGATGTACCACCACGTGAGTGTGGTGAAATTGTCCGAGTC
>BAA21694
ATGGCTTTCTCCGCCCCCACTTTCTCACTAGCCAATCTTTTGAACGGTAGTTACGGTGTCGACACTCCCGAGGAAGTGGAACGCGTGCGATCTGAGCAACGCGAAGAGGCTGCTGCGGCCTGTCGTAATTACAGGCCTTTACCCGCTGTGGATGTCAGCGAGAGTGTCACAGAGGATGCGCATTCCCTC---CGAACTCCAGATGGAGCTCCCTCTGAAGAGGTATCTGTTGAGTTTGTTACTTATGGTGCTGAAGATTACCTTGAAAAATCTGATGATGAGCTCTCTGTCGCTTTTGAGACGATGGTTAAACCCATGCGTATCGGACAACTATGGTGCCCTGCATTTAATAAATGTTCTTTTATTTCCAGCATTGCTATGGCCAGAGCTTTGTTGTTGGCACCTAGAACATCCCACCGAACCATGAAAGGTTTTGAAGACCTGGTCGCGGCTATTTACACTAAATCTGATTTCTAT---TACGATGAGGAGTGTGAAGCCGACGACATTCAGATAGATGTCTCGTCTCGCGATGTACCCGGTTATTCTTTCGAACCGTGGTCCCGAACGTCTGGATTTGAACCGCCGCCTATCTGTGAGGCGTGTGACATGATCATGTACCAGTGCCCGTGTTTTGATTTTAATGCTTTAAAGAAATCGTGCGCTGAGAGGACTTTCGCTGATGATTATGTTATCGAAGGTTTAGATGGTGTTGTTGACAATGCGACTTTACTGTCGAATCTGGGCCCGTTTTTGGTGCCTGTGAAATGTCAATATGAGAAATGTCCAACACCTACTGTTGCGATTCCTCCGAGTTTAAATCGTGCTACTGATCGTGTTGATATCAATTTAGTTCAATCCATTTGTGACTCGACTCTGCCCACACATAGTAACTACGACGACTCTTTCCATCAAGTGTTTGTCGAGAGTGCAGACTATTCTATTGATCTGGATCATGTTAGGCTTCGGCAATCTGATCTTATTGCGAAGATCCCAGATTCAGGGCATATGATACCGGTTCTGAGTACCGGGAGTGGTCACAAGAGAGTAGGTACGACGAAGGAGGTCCTTACAGCAATCAAGAAACGTAATGCTGACGTTCCAGAGCTGGGTGATTCCGTTAATTTGTCCAGGTTGAGTAAGGCTGTGGCTGAGAGATTCTTTATTTCATACATCAATGGTAACTCTTTAGCATCCAGCAATTTTGTCAATGTCGTTAGTAACTTCCACGATTACATGGAAAAATGGAAGTCCTCAGGTCTCTCATATGATGATCTTCCAGATCTTCACGCTGAGAATTTGCAATTTTATGATCATATGATAAAATCTGATGTGAAACCTGTGGTAAGCGACACACTCAACATTGACAGACCGGTTCCAGCTACTATAACGTATCATAAGAAAGGTATAACCTCCCAGTTCTCACCGTTGTTTACTGCGCTATTTGAGCGTTTCCAGAGATGCCTTCGAGAACGCATTATTCTTCCTGTAGGAAAGATTTCATCCCTTGAGATGGCAGGTTTTGATGTTAAGAACAAACATTGTCTCGAGATCGATCTGTCCAAATTCGACAAATCTCAAGGTGAATTCCATCTGATGATTCAGGAACATATTTTGAATGGTCTAGGGTGCCCAGCTCCGATAACTAAGTGGTGGTGCGATTTCCACAGATTCTCTTACATTAGAGACCGTAGAGCTGGTGTTGGCATGCCTATTAGTTTCCAAAGACGAACTGGTGATGCATTCACTTATTTTGGTAATACCATTGTCACCATGGCTGAATTTGCCTGGTGCTACGACACCGACCAGTTCGAAAAGCTTTTATTCTCGGGCGATGATTCTCTAGGATTTTCAGTGCTTCCCCCTGTTGGTGATCCGAGTAAATTCACAACTCTTTTCAACATGGAAGCGAAGGTGATGGAACCTGCAGTACCTTATATTTGTTCGAAGTTCTTACTCTCTGACGAGTTCGGTAACACCTTTTCCGTTCCAGATCCATTGCGCGAGGTTCAGCGGTTAGGAACTAAGAAAATTCCCTATTCAGACAATGATGAATTCCTGTTTGCTCACTTCATGAGCTTTGTTGATCGATTGAAGTTTTTGGACCGAATGACTCAGTCTTGTATCGATCAGCTTTCACTCTTCTTTGAGTTGAAATACAGGAAGTCTGGGGCTGAGGCTGCTTTAATGTTAGGCGCCTTTAAGAAGTATACCGCTAATTTTCAATCCTATAAGGAACTCTACTATTCAGATCGTCGTCAGTGCGAATTGATCAATTCGTTTAGTTGCGTAGAGTTGAGGATTGAGCGTTCGAGTTCCACTAAGCAGCGA---AAGAAGAAAGATGGAATTGAACGAAGGCGCAGTGACAAACGTCGAACTCCAACTGGCTCGTATGGTGGAGGTGAAAAGACAGAGACGAAGGTCTCACATGAAGAATCGACGGGAACGAGGTCACAAAAGTCCCAGCGAGAGGGCGCGTTCAAATCTCAGATTGTTCCGCTTCCTACCATTTTATCAGGTGGATGGTCCGGAACTGATAGAGCT---CCACCATGTGAACATGGTGGAATTATCCGAATC
>AAD35092
ATGGCTTTTCCCGCCCCTACTTTCTCACTGGCCAATCTTTTGAATGGCAGTTACGGTGTCGACACTCCCGAGGAAGTAGAACGCGTGCGATCTGAGCAACGCGAAGAGGCTGCTGCGGCCTGTCGTAATTACAGGCCCTTACCCGCTGTGGATGTCAGCGAGAGTGTCACAGAGGATGCGCATTCCCTC---CGAACTCCAGACGGAGCTCCCTCTGAAGAGGTGTCTGTTGAGTTTGTCTCTTATGGTGCTGAAGATTACCTTGAAAAATCTGATGATGAGCTCCTTATCGCTTTTGAGACGATGGTCAAACCCATGCGTATCGGTCAACTATGGTGCCCCGAGTTCGATAAATGTTTATTTATCTCCAGCGTTGCTATGGCCAGAGCTTTGCTGCTAGCACCTAGAACATCCCCCCGAACCATGAAGTGTTTTGAAGACCTGGTCGCGGCTATTTACACTAAATCCGATTTCTAT---TACGATGATGAGTGTGAAACCGACGACGTTCAGATAGATATCTCGTCTCGCGATGTACCCGGTTATTCTTTCGAACCGTGGTCCCGATCGTCTGGATTTGAACCACCGCCTATCTGTGAGGCGTGTGACATGATCATGTACCAGTGCCCATGTTATGATTTTAACGCTTTAAAGAAATCATGCACTGAGAGGACTTTTGCTGACGATTATGTTATTGAAGGTTTAGATGGTGTTGTTGACAATGCAACTTTGTTGTCGAATTTAGGCCCGTTTTTGGTGCCTGTGAAATGTCAATATGAGAAATGTCCAACACCTACCGTCGCGATTCCTCCGGATTTAAATCGTGCTACTGATCGTGTTGATATTAATTTGGTTCAATCCATTTGTGACTCGACTCTGCCCACTCACAATAGCTACGACGACTCTTTTCATCAGGTGTTTGTCGAAAGCGCGGATTATTCTATTGATCTGGATCATGTTAGACTTCGACAGTCTGATCTTATTGCGAAAATTCCAGATTCAGGGCATATGATACCGGTTTTGAATACCGGGAGCGGTCACAAGAGAGTAGGTACTACGAAGGAGGTCCTTACAGCAATCAAGAAACGTAATGCTGACGTTCCAGAGCTAGGTGATTCCGTTAATCTGTCTAGGTTGAGTAAGCCTGTGGCTGAGAGGTTTTTCATTTCATATATTAATGGCAACTCTCTAGCATCCAGCAACTTTGTTAATGTCGTTAGTAACTTCCACGATTACATGGAGAAATGGAAGTCCTCAGGTCTTTCGTATGACGATCTTCCAGATCTTCATGCTGAAAATCTGCAATTTTATGATCACATGATAAAATCTGATGTGAAACCTGTAGTGAGCGACACACTCAACATTGACAGACCGGTTCCAGCTACTATAACGTATCACAAGAAAGGTATAACCTCCCAGTTCTCACCGTTATTCACAGCGCTAGTCGAGCGCTTCCAGAGATGCCTTCGAGGACGTATCATTCTTCCTGTTGGAAAGATTTCATCCCTTGAGATGGCGGGATTCGATGTTAAGAATAAACATTGTCTCGAGATTGATCTGTCTAAATTTGACAAGTCTCAGGGTGAGTTCCATTTGATGATTCAGGAACATATTTTGAATGGTCTAGGATGTCCAGCTCCGATAACTAAGTGGTGGTGTGATTTCCATCGATTCTCTTACATTAGAGACCGTAGAGCTGGTGTTGGTATGCCTATCAGTTTCCAGAGACGAACTGGTGATGCATTCACTTATTTTGGTAACACCATAGTCACGATGGCTGAATTTGCATGGTGTTACGACACCGACCAATTCGAAAAGCTTTTATTCTCAGGCGATGACTCTCTAGGATTTTCAATACTTCCCCCTGTTGGCGATCCGAGTAAATTCACAACTCTCTTCAACATGGAAGCTAAGGTGATGGAACCTGCAGTACCATACATTTGTTCGAAGTTCTTACTCTCTGACGAGTTCGGTAATACTTTTTCCGTTCCAGATCCATTGCGTGAGATTCAGCGGTTAGGAACAAAGAAGATCCCCTATTCTGACAATGATGAATTCCTGTTTGCTCACTTCATGAGCTTTGTTGACCGATTGAAGTTTTTGGACCGAATGTCTCAGTCTTGCATCGATCAACTCTCACTCTTTTTCGAGTTGAAGTACAGGAAGTCGGGGGCTGAGGCTGCTTTAATACTAGGCGCCTTTAAGAAATATACCGCTAATTTCAAATCCTATAAAGAACTCTACTACTCAGATCGTCGTCAGTGCGAATTGATCAATTCGTTTAATTGCGTAGAGTTAAGGATTGAGCGTTCGATTTCCAATAAGCAACGA---AAGAAGAAAGATGGAATTGAACGAAGGCGCAATGACAAACGTCGAACTCCAACTGGCTCGTATGATGGAGGTGAAGAGACAAAGACGAAGGTCTCACAAGAAGAATCGACGGGAACGAGGTCACAAAAGTCCCAGCGAGAGGGCGCGTTCAAATCTCAGACTATTCCGCTTCCTACCATTTTATCAGGTAGATGGTTCGGAACTGATAGAGATGTACCACCATGCGAGCATGGTGGAATTGTCCAAGTC
>ACE07026
ATGGCTTTTTCTGCCCCCACATTCTCACTTGCCAATCTCTTGAATGGCAGTTACGGTGTCGACACTCCCGAGGATGTGGAGCGTTTGCGACGTGAGCAACGCGAAGAGGCTGCTGCGGCTCGTCGAAACTACGAGCCCCTACCCGCTGTGGATGTCAGCGAGAGTGTCTTAGAGGATGCGCATACCCTC---CGAACTCCAGATGGAGCTCCCGTTGATACGGTATCTGTTGAGTTTGTTACTTTTGGTGCTGAAGATTACCTTGAAAAATCTGACGATGAGCTCCTGATCGCTTTTGAGACGATGGTCAAACCCATGCGTGTCGGACAATTGTTGTGCCCTTTGTTTAATAAATGTCTTTTTATTTCCAGCATCGCTATGGCCAGAGCCTTGCTGTTGGCACCGCAAACATCCAACCGACCCATGAAGTGTTTTGAAGACCTGGTCGCGGCTATTTACACTAAATCCGATTTCTATGATAATGATGACGAGTGTGAAGCCGACGACAATCAGATGAATATCTCGTCTCGCGATGTACCCGGTTACTCTTTCGAACCGTGGTCCCGAACGTCTGGATTTGAACCCCCTCCGCTCTGCGAGGCGTGCAACATGATCATGTACCAGTGCCCGTGTTTTGATTTTAATGCTCTAAAGAAATCGTGCGCTGAGAGGACTTTTGCCGATGACTATGTCATCGAAGGTTTAGATGGTGTCATTGACAATGCGACTTTATTGTCCAATTTAGGCCCATTTTTGGTGCCTGTGAGGTGTCAATATGAAAAATGCCCATCACCTGGTTTTGCAATTCCTCCGAATTTAAATCGTGCCACTGATCGTGTTGATATTAATTTGGTTCAGTCCATTTGTGACTCGACTCTGCCCACTCATAGTAGTTACGACGACACTTTTCATCAAGTGTTCGTCGATAACGCTGACTATTCTATAGATCTGGATCACGTCAGATTTCGACAATCTGACCTTATTGCAAAAATTCCTGATTCTGGGCATATGATACCGGTTTTGAACACCGGGAGCGGTCACAAGAGAGTAGGTACAACAAAGGAGGTTCTTACGGCTATCAAGAAGCGTAATGCCGACGTTCCAGAGCTGGGTCATTCCGTTAATCTGTCTAGGTTGAGTAAAGCTGTGGCCGAGAGATTTTTCATTTCATATATTAATGGTAACTCTCTGGCATCCAGTAACTTTGTTAACGTTGTCAGTAACTTCCACGATTACATGGAAAAATGGAAGTCATCGGGTCTCTCGTATGAAGATTTGCCAGATCTTCATGCTGAGAATTTGCAATTTTATGACCACATGATAAAATCCGATGTGAAACCTGTCGTGAGCGACACACTCAACATCGACAGACCGGTTCCAGCTACTATAACGTACCATAAGAAGACTATAACCTCCCAGTTCTCACCTTTATTCACAGCGCTATTTGAGCGCTTCCAGAGATGCCTTCGAGAACGCATTATTCTTCCTGTTGGCAAAATTTCATCCCTAGAGATGGCGGGATTTGATGTTAAAAATAAGCATTGTCTCGAGATTGATTTGTCCAAATTTGACAAGTCTCAGGGTGAATTTCATTTGCTGATTCAGGAGCATATTCTGAATGGTTTAGGGTGCCCAGCTCCGATAACCAAATGGTGGTGTGATTTCCACCGGTTTTCTTACATCAGAGATCGTAGAGCTGGTGTTGGTATGCCTATTAGTTTCCAGAGACGCACTGGTGACGCGTTTACCTATTTTGGCAATACCATCGTCACCATGGCTGAGTTTGCCTGGTGTTACGACACCGACCAATTCGAAAAATTAATATTCTCAGGCGATGATTCTCTGGGTTTTTCGATTCTTCCCCCTGTTGGTGATCCGAGTAAATTCACAACTCTCTTCAACATGGAAGCTAAGGTGATGGAACCGTCAGTACCATACATTTGTTCGAAGTTCYWACTCTCTGACGAGTTCGGTAATACATTTTCCGTTCCAGATCCATTGCGCGAGGTTCAGCGGTTGGGTACAAAGAAAATTCCCTATTCTGACGGTGATGAATTCTTGTTTGCTCATTTTATGAGTTTTGTTGATCGATTAAAGTTTTTAGATCGAATGTCTCAATCGTGTATCGATCAACTTTCTTTCTTCTTTGAGCTGAAATACAAGAAGTCTGGGGAAGAGGCTGCCTTAATGTTAGGCGCCTTTAAGAAGTATACCGCTAATTTCCAATCTTATCAAGAACTCTATTATTCAGATCGTCGTCAGTGCGAACTGATCAATTCGTTTCATTGTATAGAGTTGAGGATTGAGCGTTCAGATTCCATTAAACAACGA------AAGGGAAATGGAACTGAACGAGGGCGCAAGGACAAACGTCGAGCTCCAGCTGGCTCACATGGTGGAGAAGAAGAAACAGAGACGGAGGTCTCTCAAGAAAAATCGACGGGAACGAGGATACAAAAGTCCCAGCGAGAGGGCACGTTCAAATCTCAGGCTGCTACGCTTCCTACCGTTTTATCGGGTGGATGTGGTAGAACTCACAGAGCCTTACCACCATGTGAGTATGGTGGAATTGCTCGAGTC
>BAG84172
ATGGCTTTCCCTGCCCCCGCATTCTCACTAGCCAATCTTTTGAACGGCAGTTACGGTGTCGACACTCCCGAGGATGTGGAACGTTTGCGATCTGAGCAACGCGAAGAGGCTGCTGCGGCCTGTCGTAATTACAGGCCCCTACCCGCTGTGGATGTCAGCGAGAGTGTCACAGAGGACGCACATTCCCTC---CGAACTCCTGACGGAGCTCCCGCTGAAGCGGTGTCAGATGAAGTTTGTACTTATGGTGCTGAAGATTACCTTGAAAAATCTGATGATGAGCTCCTTGTCGCTTTTGAAACAATGGTCAAACCTATGCGTATCGGACAACTATGGTGCCCTGCGTTTAATAAATGTTCTTTTATTTCCAGCATTGCTATGGCCAGAGCTTTGCTATTGGCACCTAGAACATCCCACCGAACCATGAAGTGTTTTGAAGACCTGGTCGCGGCTATTTACACTAAATCTGATTTCTAT---TACGATGAAGAGTGTGAAGCCGACGACGTTCAGATAGATATCTCGTCTCGCGATGTACCCGGTTATTCTTTCGAACCGTGGTCCCGAACGTCTGGATTCGAACCGCCGCCCATTTGTGAAGCGTGCGACATGATCATGTACCAGTGCCCGTGTTTTGATTTCAATGCTTTAAAGAAATCGTGCGCTGAGAGGACTTTCGCTGATGATTATGTTATTGAAGGTTTAGATGGTGTTGTTGATAATGCGACTCTGTTGTCGAATTTGGGCCCATTCTTGGTACCCGTGAAATGTCAATATGAAAAATGTCCAACACCAACCATCGCGATTCCTCCGGATTTAAATCGTGCTACTGATCGTGTTGATATTAATTTAGTTCAATCCATTTGTGACTCGACTCTGCCCACTCATAGTAATTACGACGACTCTTTTCATCAAGTGTTCGTTGAAAGTGCAGATTACTCTATAGATCTGGATCATGTTAGACTTCGACAGTCTGATCTCATCGCGAAGATTCCAGATTCAGGGCATATGATACCGGTTCTGAACACCGGGAGCGGTCACAAGAGAGTAGGTACAACGAAGGAGGTCCTTACAGCAATTAAGAAACGTAATGCTGACGTTCCAGAGCTAGGTGATTCCGTTAATCTGTCTAGATTGAGTAAAGCTGTGGCTGAGAGATTCTTCATTTCATACATCAGTGGTAACTCTCTAGCATCCAGCAACTTTGTCAATGTCGTTAGTAATTTCCACGACTACATGGAAAAGTGGAAGTCCTCAGGTCTTTCTTATGATGATCTTCCGGATCTTCATGCTGAGAATTTGCAGTTTTATGATCACATGATAAAATCCGATGTGAAACCTGTGGTGAGCGACACACTCAATATCGACAGACCGGTTCCAGCTACTATAACGTATCATAAGAAGAGTATAACCTCCCAGTTCTCACCGTTATTCACAGCGCTATTTGAGCGCTTCCAGAGATGCCTTCGAGAACGTATTATTCTTCCTGTTGGTAAGATTTCATCCCTTGAGATGGCAGGATTTGATGTCAAAAACAAACACTGCCTCGAGATTGATCTGTCTAAATTTGATAAGTCTCAGGGTGAATTCCATTTGCTAATTCAGGAACATATTTTGAATGGTCTAGGATGTCCAGCTCCGGTAACCAAGTGGTGGTGCGATTTCCACCGATTCTCTTACATCAGAGACCGTAGAGCTGGTGTTGGTATGCCTATTAGTTTCCAGAGACGAACTGGTGATGCATTCACCTATTTTGGCAATACCATTGTCACCATGGCTGAGTTTGCCTGGTGTTATGACACCGACCAATTCGAAAAGCTTTTATTCTCAGGCGATGACTCTCTAGGATTTTCATTGCTTCCCCCTGTTGGTGATCCGAGTAAATTCACAACTCTCTTCAACATGGAAGCTAAGGTGATGGAACCCGCAGTACCATATATTTGTTCGAAGTTCTTACTCTCTGACGAGTTCGGTAACACATTTTCCGTTCCAGATCCATTGCGCGAGGTTCAGCGGTTAGGAACAAAGAAAATTCCCTATTCTGACAATGATGAATTCTTGTTTGCTCACTTCATGAGCTTTGTTGATCGATTGAAGTTTTTGGACCGAATGTCTCAGTCTTGTATCGATCAACTTTCGATTTTCTTTGAATTGAAATACAAGAAGTCTGGGGAAGAGGCTGCTTTAATGCTAGGCGCCTTTAAGAAGTATACCGCTAATTTTCAGTCCTACAAAGAACTCTACTATTCAGATCGTCGACAGTGCGAATTGATCAATTCGTTTTGTAGTACAGAGTTCAGGGTTGAGCGTGTAAATTCCAACAAACAGCGA------AAGAAATATGGAATTGAACGTAGGTGCAATGACAAACGTCGAACTCCAACTGGCCCGTATGGTGGAGGCGAAGAAGCAGAGACGAAGGTCTCACAGACAGAATCGACGGGAACGAGGTCACAAAAGTCCCAGCGAGAGAGCGCGTTCAAATCTCAGACTGTTCCGCTTCCTACCGTTCTATCAAGTAGATGGATCGGAACTGACAGGGTCATGCCGCCATGCGAACGGGGCGGAGTTACCCGAGCC
>AFZ38412
ATGGCTTTCCCCGCCCCCGCTTTCTCACTAGCCAATCTTTTGAACGGTAGTTACGGTGTCGACACTCCCGAGGAAGTGGAACGCGTGCGATCTGAGCAACGCGAAGAGGCTGCTGCGGCCTGTCGTAATTACAGGCCCTTACCCGCTGTGGATGTCAGCGAGAGTGTCCCAGAGGATGCGCATTCCCTC---CGAACTCCAGACGGAGCTCCCTCCGAAGAGGTGTCTGTAGAGTTTGTCACTTATGGTGCTGAAGATTACCTTGAAAAATCTGATGATGAGCTCCTTGTCGCTTTTGAGACGATGGTCAAACCCATGCGTATCGGACAACTGTGGTGCCCTGCGTTTAATAAATGTTCTTTTATTTCCAGCATTGCCATGGCCAGGGCTTTGCTATTAGCACCCAGAACATCCCACCGAACCATGAAGTGTTTTGAGGACCTGGTCGCGGCTATTTACACTAAATCCGATTTCTAC---TACGATGATGAGTGTGAAGCCGACGACGTTCAGATAGATATCTCGTCTCGCGATGTACCCGGTTATTCTTTCGAACCGTGGTCCCGAACGTCTGGATTTGAACCACCGCCTATCTGTGAGGCGTGTGACATGATCATGTACCAGTGCCCGTGTTTTGATTTCAATGTGTTAAAGAAATCGTGCGCTGAGAGGACATTCGCTGATGATTATGTTATCGAAGGTTTAGATGGTGTTGTAGACAATGCGACTCTGTTGTCGAATTTAGGCCCATTTTTGGTGCCCGTGAAATGTCAGTATGAGAAATGTCCAACACCCACCGTTGCGAATCCTCCGAGTCTTAATCGTGCTACTGATCGTGTTGATATCAATTTAGTTCAATCCATTTGTGACTCGACTCTGCCCACTCATAGTAACTACGACGACTCTTTTCATCAAGTGTTCGTCGAGAGTGCTGACTATTCTATTGATCTGGATCATGTTAGACTTCGCCAGTCTGATCTTATTGCAAAAATTCCAGATTCAGGGCATATGATACCGGTTTTGAACACCGGGAGCGGTCACAAGAGAGTAGGTACGACGAAGGAGGTCCTTACAGCTATCAAGAAACGTAATGCTGACGTTCCAGAGCTAGGTGATTCCGTTAATCTGTCCAGATTGAGTAAGGCTGTGGCTGAGAGATTCTTCATTTCATACATTAATGGTAACTCTCTAGCATCCAGCAACTTTGTTAATGTCGTTAGTAACTTCCACGATTACATGGAAAAATGGAAGTCCTCAGGTCTTTCGTATGATGATCTTCCGGATCTTCATGCTGAAAATTTGCAGTTTTATGATCACATGATAAAATCTGATGTGAAACCTGTAGTGAGCGACACACTCAACATTGACAGACCGGTTCCGGCTACTATAACGTATCATAAGAAAGGTATAACCTCCCAGTTCTCACCGTTGTTTACTGCGCTATTTGAGCGTTTCCAGAGATGCCTTCGAGAACGCATTATTCTTCCTGTTGGAAAGATTTCATCCCTTGAGATGGCAGGATTTGATGTTAAGAACAAGCATTGTCTCGAGATTGATTTGTCCAAATTCGACAAGTCTCAAGGTGAATTCCATTTAATGATTCAGGAACACATTTTGAATGGTCTAGGGTGCCCAGCTCCGATAACTAAGTGGTGGTGTGATTTCCACAGATTCTCTTACATTAGAGACCGTAGAGCTGGCGTTGGTATGCCCATCAGTTTCCAGAGACGAACTGGTGACGCATTCACTTATTTTGGTAACACCATTGTCACCATGGCTGAGTTTGCATGGTGTTATGACACCGACCAATTCGAAAAGCTTTTATTCTCAGGCGATGATTCTCTAGGATTTTCAGTACTTCCCCCTGTTGGTGATCCGAGTAAATTCACGACTCTTTTCAACATGGAAGCTAAGGTGATGGAGCCCGCAGTACCATACATTTGTTCGAAGTTCTTACTCTCTGACGAGTTCGGTAACACCTTTTCCGTTCCAGATCCATTGCGCGAGGTTCAGCGGTTAGGCACGAAGAAAATCCCCTATTCAGACAATGATGAATTCCTGTTTGCTCACTTCATGAGCTTTGTTGATCGATTGAAGTTTTTGGACCGAATGACTCAGTCTTGTATCGATCAGCTTTCTCTCTTCTTTGAGTTGAAATACAGGAAGTCTGGGGCTGAGGCTGCTTTAATGTTAGGCGCCTTTAAGAAATATACCGCTAATTTTCAGTCCTATAAAGAACTCTACTATTCAGATCGTCGTCAGTGCGAATTGATCAATTCGTTTAGTTGTGTAGAGTTAAGGATTGAGCGTTCGAGTTCCACTAAGCAGCGAAAGAAGAAGAAAGATGGAATTGAACGAAGGCGCAATGACAAACGTCGAACTCCAACTGGCTCGTATGGTGGAGGCGAAGAGGCAGAGACGAAGGTCTCACAAGCAGAATCGACGGGAACGAGGTCACAAAAGTCCCAGCGAGAGGGCGCGTTCAAATCTCAGACTGTTCCGCTTCCTACCATTCTATCAAGTAGATGGTTCGGAACTGATAGAGATGTACCACCATGTGAACATGGTGGGCTTGTCCGAGTC
>AAR89471
ATGGCTTCCCCTGCCCCCGCCTTCTCACTAGCCAATCTTTTGAACGGCAGTTACGGTGTTGACACTCCCGAGGAGGTGGAACGCGTGCGATTTGAGCAACGCGAAGAGGCTGCTGCGGCCTGTCGCAATTACAGGCCCTTACCCGCTGTGGATGTCAGCGAGAGTGTCACAGAGGGTGCACATTCCCTC---CGAACTCCAGACGGAGCTCCCTCTGAAGAGGTGTCTGTTGAGTTTGTTACTTACGGTGCTGAAGATTACCTTGAAAAATCTGACGATGAGCTCCTTGTCGCTTTTGAGACGATGGTCAAACCCATGCGTATCGGACAACTACGGTGCCCTGCGTTTAATAAATGTTCTTTTATTTCCAGCATTGCTATGGCCAGAGCTTTGCTGTTGGTGCCTAGAACATCCCACCGAACCATGAAGTGTTTTGAAGACCTGGTCGCGGCTATTTACACCAAATCAGATTTCTAT---TACGATGATGAGTGTGAAGCTGACGACGTTCAGATAGATATCTCGTCTCGCGATGTACCCGGTTATTCTTTCGAACCGTGGTCCCGAACGTCTGGTTTTGAACCACCGCCTATCTGTGAGGTGTGTGACATGATCATGTACCAGTGCCCGTGCTTTGATTTCAACGCTTTAAAGAAATCGTGCGCTGAGAGGACTTTCGCCGATGATTATGTTATTGAAGGTCTAGATGGTGTTGTTGACAATGCAACTTTGTTGTCTAATTTAGGCCCGTTTCTGGCGCCTGTGAAATGTCAATATGGGAAATGTCCAACACCCACCTTTGCGAATCCTCCGAGTTTAAATCGTGCAACTGATCGTGTTGATGTTAATCTAGTTCAAGCCATTTGTGACTCAACTCTGCCCACGCATAGTAACTATGACGACTCTTTTCATCAAGTGTTTGTCGAAAGTGCGGACTATTCTATTGATCTGGATCATGTTAGACTTCGGCAGTCTGATCTTATTGTAAAAATTCCAGATTCAGGGCATATGATACCGGTTTTGAATACCGGGAGTGGTCACAAGAGAGTAGGTACGACGAAGGAGGTCCTTACAGCAATCAAGAAACGTAACGCTGATGTTCCGGAGCTAGGTGATTCCGTTAATTTGTCCAGGTTGAGTAAGGCTGTGGCTGAGAGATTTTTCATTTCGTACATTAATGGTAACTCTTTAGCTTCCAGCAATTTCGTTAATGTCGTTAGTAACCTCCATGATTACATGGAAAAATGGAAGTCCTCGGGTCTCTCGTATGATGATCTTCCTGATCTTCATGCTGAGAATTTGCAGTTTTATGATCACATGATAAAATCTGACGTGAAACCCGTAGTGAGCGACACACTCAATATCGACAGACCGGTTCCGGCTACCATAACGTATCATAAGAAAGGTATAACCTCCCAGTTCTCACCGTTACTTACAGCGCTGTTCGAGCGCTTCCAGAGATGCCTTCGAGAACGTATTACTCTTCCTGTTGGAAAGATTTCATCTCTTGAGACACCAGGATACGATGTTAATAACAGATATTGCCTGGAGATTGATTTGTCCAAATTCGACAAGTCTCAAGGTGAATTCCATTTGATGATTCAGGAACATATTTTGAATGGTCTAGGGTGTCCAGCTCCGATAACTAAGTGGTGGTGTGATTTCCACCGATTCTCTTACATTAGAGATCGTAGAGCTGGTGTTGGTATGCCCATCAGTTTCCAGAGACGAACTGGTGATGCATTTACTTATTTTGGTAATACCATTGTTACTATGGCTGAATTCGCATGGTGTTACGACACCGACCAATTCGAAAAGCTTTTGTTCTCGGGTGATGACTCTCTAGGATTTTCAGTGCTTCCCCCTGTTGGCGATCCGAGTAAATTCACAACTCTTTTCAACATGGAAGCTAAGGTGATGGATCCTGCGGTACCATACATTTGTTCGAAGTTCTTACTCTCTGACGAGTTCGGTAATACTTTTTCCGTTCCAGATCCACTGCGAGAGATTCAGCGGTTAGGAACAAAGAAAATCCCCTATTCTGACAATGATGAATTCCTGTTTGCTCATTTTATGAGCTTTGTTGATCGATTGAAGTTTTTGGACCGAATGACTCAGTCTTGCATCGATCAGCTTTCTCTCTTCTTTGAGTTGAAGCACAGGAAGTCTGGGGCAGAGGCAGCTTTAATGTTAGGCGCCTTTAAGAAATATACCGCTAATTTCCAGTCCTATAAAGAACTCTACTATTCAGATCGTCGTCAGTGCGAATTGATCAATTCGTTTAGTTGTGTAGAGTTACGGGTTGAGCGTTTGATTCTTACTAAACAGCGA---AAGAAGAAAGATGGAATTGAACAGAGGCGCAGTGGCAAACGTCGAACTCCAGCTGGCTCGTATGGTGGAGGTGAAGAGACACAGACGAAGGTCTCACAAGAAGAATCGACGGGAACGAGGTCACAAAAGTCCCAGCGAGAGGGCGCGTTCAAATCTCAGGCTGTTCCGCTTCCTACCATTTTACCAGGTAGATGGTTCGGAACTGATAAGGATGCACCACCGCGTGAGTGTGGTGGAACTGTCCGAGTC
>AAL60176
ATGACAAGTCCTCCACCCACTTTCTCATTCGCCAATCTGTTGAATGGCTCCTATGGTGTTGACACTCCCGAGGAAGTGGAACGCGTTAGACGTGAACAACGCGAAGATGCTGAGGCGGCTTTACGTAATTATAAGCCTTTACCCACTGTGGATGTCAGTGAGAGTGTCCCTAGAGACGAACCTATTGTCTCGCAAACCGTCACTACAGCTCCTGTTACACCAGTCGTTGACGCGTTTGTTTCTTTTGGTGCTGAGGACTACCTTGAAATGTCCCCATCTGAGCTGCTTTCCGCTTTCGAGTTGATGGTCAAACCCTTGCGTATCGGTGAAGTGTTGTGCCCGAATTTTGATCGTTCGCTATTCATCTCCAGCGTCGCTATGGCTAGGACGTTGTTGTTGGCACCACTCACATCCACCCGAACGTTGAAGCGTTTTGAAGACCTTGTGGCCGCGATCTATCTAAAAACTGATTTTTTT---------------TTAGAAGACGATGGGTCCCAGACTGATGTCTCCCAAAGCGATGTGCCCGGTTATACCTTCGAACCAGGGCAACACTCATCCGGTTTTGAACCCCCCCCTATTTGTGCTAAATGTGACTTGATTTTGTATCAATGTCCGTGTTTCGATTTTAACGCACTTCGTGAGTCTTGCGCAGAGAAAACATTCTCTCACGACTATGTTATCGAGGGTCTCGATGGTGTCATTGATAACGCTACGCTGTTATCAAATTTGGGACCATTTTTGTTACCTGTCCATTGTTCTTATTCAAAGACCGAGGACCCCGATTTCGTCGTTGATCCTAGTCTTGCGCGACCTACTGATAGGGTTGATGTACATGTAGTTCAAGCCGTTTGCGATACCACTCTGCCCACCCATGTTAACTACGATGATTCCTTTCATCAAGTCTTTGTGGACTCTGCTGATTATTCCATTGACATGGATCACGTTCGGTTACGTCAATCCGATTTAGTAGCAAAAATTCCGGATGGTGGGCATATGTTACCGGTGTTAAATACCGGGAGTGGTCACAAGAGAGTAGGTACTACGAAGGAGGTCTTAACAGCAATAAAGAAAAGAAATGCTGATGTCCCTGAGCTTGGTGACTCTGTTAATCTGTCACGCCTGAGCAAAGCAGTAGCCGAACGGTTTCGTCTCTCGTATATGAATGTTGACGCTTTGGCTAAAAGTAACTTTGTTAATGTTGTCGGTAATTTTCACGCTTACATGCAAAAATGGCAATCTTCTGGACTTTCTTATGATGATCTTCCTGATCTTCACGCGGAGAATTTACAGTTTTATGATCACATGATTAAGTCCGATGTTAAGCCAGTTGTCACCGACACGTTGAACGTCGATAGACCTGTCCCAGCTACTATTACATTTCACAAAAAGACCATAACATCCCAGTTCTCACCATTGTTTGTATCTCTGTTTGAGAGATTCCAGAGATGCCTTCGGGAACGTATTGTTCTGCCCGTTGGTAAGATTTCCTCCCTTGAGATGACTGGTTTTTCAGTCTTGAACAAACATTGTCTTGAAATTGATTTATCTAAATTCGACAAATCTCAAGGTGAGTTCCACCTTATGATTCAAGAGCACATTCTCAACGATCTTGGTTGCCCAGCACCCGTCACCAAATGGTGGTGTGACTTTCATAGGTTTTCCTATATTAAAGACAAACGTGCTGGGGTTGGAATGCCCATCAGCTTTCAACGCCGTACTGGTGACGCTTTCACCTATTTTGGCAATACTATTGTCACGATGGCTGAGTTTGCTTGGTGTTATGACACTGATCAATTTGATCGATTGCTCTTTTCTGGTGATGATTCTCTGGCTTTTTCTAAGCTCCCACCTGTTGGAGATCCCAGTAAGTTTACAACTTTATTCAACATGGAAGCTAAGGTGATGGAACCTGCAGTACCTTACATTTGTTCGAAGTTTCTACTCTCTGATGAGTTTGGTAATACGTTTTCAGTCCCCGACCCACTACGTGAAATCCAGCGGTTAGGTACCAAGAAGATACCGTATTCGGACAACAACGATTTCTTGTTTGCTCATTTTATGAGTTTTGTTGACAGGCTGAAGTTTATGGACAGGATGTCGCAGTCCTGTATTGATCAATTGTCCATTTTCTTCGAGTTGAAATACAAGAAGTCCGGGAACGAAGCCGCCCAAGTTCTGGGCGCGTTTAAGAAGTACACCGCTAACTTTAACGCCTATAAGGAGCTTTATTACTCTGACCGTCAACAATGTGACTTGGTCAATACGTTTTGTATATCTGAGTTCCAGGTGATTCGTCGCACTACCGTTAAGAAGAAG------AAGAATGGATGTGTTGACAGTAGTGGTGTCGAC---CGCCGACCTCCACCTAGCCCATTTGCAGGAGGTGAAACGTCGAAGACGAAGGTCTCACGTCAGAAACCGGCGAGCGAGGGGTTACAAAAGTCCCAGCGAGAGAGCGCGATCTATAGCGAGACTTTTCCA------------------------------------GATGTTACCATTCCACGGAGTAGATCCCGTGGATTGGTTTCC---
>AAR89475
ATGGCTTCCCCTGCCCCCGCCTTCTCACTAGCCAATCTTTTGAACGGCAGTTACGGTGTTGACACTCCCGAGGAGGTGGAACGCGTGCGATTTGAGCAACGCGAAGAGGCTGCTGCGGCCTGTCGCAATTACAGGCCCTTACCCGCTGTGGATGTCAGCGAGAGTGTCACAGAGGGTGCGCATTCCCTC---CGAACTCCAGACGGAGCTCCCTCTGAAGAGGTGTCTGTTGAGTTTGTTACTTACGGTGCTGAAGATTACCTTGAAAAATCTGACGATGAGCTCCTTGTCGCTTTTGAGACGATGGTCAAACCCATGTGTATCGGACAACTATGGTGCCCTGCGTTTAATAAATGTTCTTTTATTTCCAGCATTGCTATGGCCAGAGCTTTGCTGTTGGCGCCTAGAACATCCCACCGAACCATGAAGTGTTTTGAAGACCTGGTCGCGGCTATTTACACCAAATCAGATTTCTAT---TACGATGATGAGTGTGAAGCTGACGACGTTCAAATAGATATCTCGTCTCGCGATGTACCCGGTTACTCTTTCGAACCGTGGTCCCGAACGTCTGGTTTTGAACCACCGCCTATCTGTGAGGTGTGTGACATGATCATGTACCAGTGCCCGTGCTTTGATTTCAACGCTTTAAAGAAATCGTGCGCTGAGAGGACTTTCGCCGATGATTATGTTATTGAAGGTCTAGATGGTGTTGTTGACAATGCAACTTTGTTGTCTAATTTAGGCCCGTTTCTGGTGCCTGTGAAATGTCAATATGAGAAATGTCCAACACCCACCTTTGCGAATCCTCCGAGTTTAAATCGTGCAACTGATCGTGTTGATGTTAATCTAGTTCAAGCCATTTGTGACTCAACTCTGCCCACACATAGTAACTATGACGACTCTTTTCATCAAGTGTTTGTCGAAAGTGCGGACTATTTTATTGATCTGGATCATGCTAGACTTCGGCAGTCTGATCTTATTGTAAAAATTCCAGATTCAGGGCATATGATACCGGTTTTGAATACCGGGAGTGGTCACAAGAGAGTAGGTACGACGAAGGAGGTCCTTACAGCAATCAAGAAACGTAACGCTGATGTTCCGGAGCTAGGTGATTCCGTTAATTTGTCCAGGTTGAGTAAGGCTGTGGCTGAGAGATTTTTCATTTCGTACATTAATGGTAACTCTTTAGCTTCCAGCAATTTCGTTAATGTCGTCAGTAACTTCCACGATTACATGGAAAAATGGAAGTCCTCGGGTCTCTCGTATGATGATCTTCCTGATCTTCATGCTGAGAATCTGCAGTTTTATGATCACATGATAAAATCTGACGTGAAACCCGTAGTGAGCGACACACTCAATATCGACAGACCGGTTCCGGCTACCATAACGTATCATAAGAAAGGTATAACCTCCCAGTTCTCACCGTTACTTACAGCGCTGTTCGAGCGCTTCCAGAGATGCCTTCGAGAACGTATTACTCTTCCTGTTGGAAAGATTTCATCTCTTGAGACACCAGGGTACGATGTTAATAACAAATATTGCCTGGAGATTGATTTGTCCAAATTCGACAAGTCTCAAGGTGAATTCCATTTGATGATTCAGGAACATATTTTGAATGGTCTAGGGTGTCCAGCTCCGATAACTAAGTGGTGGTGTGATTTCCACCGATTCTCTTACATTAGAGATCGTAGAGCTGGTGTTGGTATGCCCATCAGTTTCCAGAGACGAACTGGTGATGCATTTACTTATTTTGGTAATACCATTGTTACTATGGCTGAATTCGCATGGTGTTACGACACCGACCAATTCGAAAAGCTTTTGTTCTCGGGTGATGACTCTCTAGGATTTTCAGTACTTCCCCCTGTTGGTGATCCGAGTAAATTCACAACTCTTTTCAACATGGAAGCTAAGGTGATGGATCCTGCGGTACCATACATTTGTTCGAAGTTCCTACTCTCCGACGAGTTCGGTAATACTTTTTCCGTTCCAGATCCACTGCGAGAGATTCAGCGGTTAGGAACAAAGAAAATCCCCTATTCCGACAATGATGAATTCCTGTTTGCTCATTTTATGAGCTTTGTTGATCGATTGAAGTTTTTGGACCGAATGACTCAGTCTTGCATCGATCAGCTTTCTCTCTTCTTTGAGTTGAAGCACAGGAAGTCTGGGGCAGAGGCAGCTTTAATGTTAGGCGCCTTTAAGAAATATACCGCTAATTTCCAGTCCTATAAAGAACTCTACTATTCAGATCGTCGTCAGTGCGAATTGATCAATTCGTTTAGTTGTGTAGAGTTACGGGTTGAGCGTTTGATTCTTACTAAACAGCGA---AAGAAGAAAGATGGAATTGAACAGAGGCGCAGTGGCAAACGTCGAACTCCAGCTGGCTCGTATGGTGGAGGTGAAGAGACACAGACGAAGGTCTCACAAGAAGAATCGACGGGAACGAGGTCACAAAAGTCCCAGCGAGAGGGCGCGTTCAAATCTCAGGCTGTTCCGCTTCCTACCATTTTATCAGGTAGATGGTTCGGAACTGATAAGGATGTACCACCACGTGAGTGTGGTGGAACTGTCCGAGTC
>BAA02106
ATGGCTTTCCCCGCCCCCGCATTCTCACTAGCCAATCTTTTGAACGGCAGTTACGGTGTCGACACTCCCGAGGATGTGGAACGTTTGCGATCTGAGCAACGCGAAGAGGCTGCTGCGGCTTGTCGTAATTACAGGCCCCTACCCGCTGTGGATGTCAGCGAGAGTGTCACAGAGGACGCGCATTCCCTC---CGAACTCCTGACGGAGCTCCCGCTGAAGCGGTGTCTGATGAGTTTGTAACTTATGGTGCTGAAGATTACCTTGAAAAATCTGATGATGAGCTCCTTGTCGCTTTTGAGACGATGGTCAAACCCATGCGTATCGGACAACTATGGTGCCCTGCGTTTAATAAATGTTCTTTTATTTCCAGCATTGCTATGGCCAGAGCTTTGTTGTTGGCACCTAGAACATCCCACCGAACCATGAAGTGTTTTGAAGACCTGGTCGCGGCTATTTACACTAAATCTGATTTCTAT---TACAGTGAAGAGTGTGAAGCCGACGACGCTCAGATAGATATCTCGTCTCGCGATGTACCCGGTTATTCTTTCGAACCGTGGTCCCGAACGTCTGGATTTGAACCGCCGCCCATTTGTGAAGCGTGCGACATGATCATGTACCAGTGCCCGTGTTTTGATTTCAATGCTTTAAAGAAATCGTGCGCTGAGAGGACTTTCGCTGATGATTATGTTATTGAAGGTTTAGATGGTGTTGTTGATAATGCGACTCTGTTGTCGAATTTAGGTCCATTTTTGGTACCTGTGAAATGTCAATATGAAAAATGTCCAACACCAACCATCGCGATTCCTCCGGATTTAAATCGTGCTACTGATCGTGTTGATATCAATTTAGTTCAATCCATTTGTGACTCGACTCTGCCCACTCATAGTAATTACGACGACTCTTTTCATCAAGTGTTCGTCGAAAGTGCAGACTACTCTATAGATCTGGATCATGTTAGACTTCGACAGTCTGATCTTATCGCAAAAATTCCAGATTCAGGGCATATGATACCGGTTCTGAACACCGGGAGCGGTCACAAGAGAGTAGGTACAACGAAGGAGGTCCTTACAGCAATTAAGAAACGTAATGCTGACGTTCCAGAGCTAGGTGATTCCGTTAATCTGTCTAGATTGAGTAAAGCTGTGGCTGAGAGATTCTTTATTTCATACATCAATGGTAACTCTCTAGCATCCAGTAACTTTGTCAATGTCGTTAGTAATTTCCACGATTACATGGAAAAGTGGAAGTCCTCAGGTCTTTCTTATGATGATCTTCCGGATCTTCATGCTGAGAATTTGCAGTTTTATGACCACATGATAAAATCCGATGTGAAACCTGTGGTGAGCGACACACTCAATATCGACAGACCGGTTCCAGCTACTATAACGTATCATAAGAAGAGTATAACCTCCCAGTTCTCACCGTTATTCACAGCGCTATTCGAGCGCTTCCAGAGATGCCTTCGAGAACGCATTATTCTTCCTGTTGGTAAGATTTCATCCCTTGAGATGGCAGGATTTGATGTCAAAAACAAACACTGCCTCGAGATTGATTTGTCTAAGTTTGATAAGTCTCAAGGTGAATTTCACTTGCTAATCCAGGAACACATTTTGAATGGTCTAGGATGTCCAGCTCCGATAACTAAGTGGTGGTGTGATTTCCACCGATTCTCTTACATCAGAGACCGTAGAGCTGGTGTTGGTATGCCTATTAGTTTCCAGAGACGAACTGGTGATGCATTCACTTATTTTGGCAATACCATTGTCACCATGGCTGAGTTTGCCTGGTGTTATGACACCGACCAATTCGAAAAGCTTTTATTCTCAGGCGATGATTCTCTAGGATTTTCACTGCTTCCCCCTGTTGGTGACCCGAGTAAATTCACAACTCTTTTCAACATGGAAGCCAAGGTGATGGAACCTGCAGTACCATATATTTGTTCGAAGTTCTTACTCTCTGACGAGTTCGGTAACACATTTTCCGTTCCAGATCCATTGCGCGAGGTTCAGCGGTTAGGAACAAAGAAAATTCCCTATTCTGACAATGATGAATTCTTGTTTGCTCACTTCATGAGCTTTGTTGATCGATTGAAGTTTTTGGACCGAATGTCTCAGTCGTGTATCGATCAACTTTCGATTTTCTTCGAATTGAAATACAAGAAGTCTGGGGAAGAGGCTGCTTTAATGCTAGGCGCCTTTAAGAAGTATACCGCTAATTTCCAGTCCTACAAAGAACTCTATTATTCAGATCGTCGTCAGTGCGAATTGATCAATTCGTTTTGTAGTACAGAGTTCAGGGTTGAGCGTGTAAATTCCAATAAACAGCGA------AAGAAATATGGAATTGAACGTAGGTGCAATGACAAACGTCGAACTCCAACTGGCTCGTATGGTGGAGGCGAAGAAGCAGAGACGAAGGTCTCACAAACAGAATCGACGGGAACGAGGTCACAAAAGTCCCAGCGAGAGAGCGCGTTCAAATCTCAGACTGTTCCGCTTCCTACCGTTCTATCAAGTAGATGGTTCGGAACTGACAGGGTCATGCCGCCATGCGAACGTGGCGGAGTCACCCGAGCC
>CAD54665
ATGGCTTTCCCTGCCCCCGCATTCTCACTAGCCAATCTTTTGAACGGCAGTTACGGTGTCGACACTCCCGAGGATGTGGAACGTTTGCGATCTGAGCAACGCGAAGAGGCTGCTGCGGCCTGTCGTAATTACAGGCCCTTACCCGCTGTGGATGTCAGCGAGAGTGTCACAGAGGACGCGCATTCCCTC---CGAACTCCTGACGGAGCTCCCGCTGAGGCGGTGTCTGATGAGTTCGTAACTTATGGTGCTGAAGATTACCTTGAAAAATCTGACGATGAGCTCCTTGTCGCTTTTGAGACGATGGTCAAACCCATGCGTATCGGACAACTATGGTGCCCTGCGTTTAATAAATGTTCTTTTATTTCCAGCATTGCTATGGCCAGAGCTTTGTTGTTGGCACCTAGAACATCCCACCGAACCATGAAGTGTTTTGAAGACCTGGTCGCGGCTATTTACACTAAATCTGATTTCTAT---TACAGTGAAGAGTGTGAAGCCGACGACGCTCAGATAGATATCTCGTCTCGCGATGTACCCGGTTATTCTTTCGAACCGTGGTCCCGAACGTCTGGATTTGAACCGCCGCCTATTTGTGAAGCGTGCGACATGATCATGTACCAGTGCCCGTGTTTTGATTTCAATGCTTTAAAGAAATCGTGCGCTGAGAGGACTTTCGCTGATGATTATGTCATTGAAGGTTTAGATGGTGTTGTTGATAATGCGACTCTGTTGTCGAATTTGGGTCCATTTTTGGTACCCGTGAAATGTCAATATGAAAAATGTCCAACACCAACCATCGCGATTCCTCCGGATTTAAATCGTGCTACTGATCGTGTTGATATTAATTTAGTTCAATCCATTTGTGACTCGACTCTGCCCACTCATAGTGGTTACGACGACTCTTTTCATCAAGTGTTCGTCGAAAGTGCGGACTACTCTATAGATCTGGATCATGTTAGACTTCGACAGTCTGATCTCATCGCGAAAATTCCAGATTCAGGGCATATGATACCGGTTCTGAACACCGGGAGCGGTCACAAGAGAGTAGGTACAACGAAGGAGGTCCTTACAGCAATTAAGAAACGTAATGCTGACGTTCCAGAGCTAGGTGATTCCGTTAATCTGTCTAGATTGAGTAAAGCTGTGGCTGAGAGATTCTTCATTTCATACATCAATGGTAACTCTCTAGCATCCAGTAACTTTGTCAATGTCGTTAGTAACTTCCACGATTACATGGAAAAGTGGAAGTCCTCAGGTCTTTCTTATGATGATCTTCCGGATCTTCATGCTGAGAATTTGCAGTTTTATGATCACATGATAAAATCCGATGTGAAACCTGTGGTGAGCGACACACTCAATATCGACAGACCGGTTCCAGCTACTATAACGTATCATAAGAAGAGTATAACCTCCCAGTTCTCACCGTTATTCACAGCGCTATTTGAGCGCTTCCAGAGATGCCTTCGAGAACGTATTATTCTTCCTGTTGGTAAGATTTCATCCCTTGAGATGGCAGGATTTGACGTCAAAAACAAACACTGCCTCGAGATTGATTTGTCTAAGTTTGATAAGTCTCAAGGTGAATTTCATTTGCTAATTCAGGAACACATTTTGAATGGTCTAGGATGTCCAGCTCCGATAACTAAGTGGTGGTGCGATTTCCATCGATTCTCTTACATCAGAGACCGTAGAGCTGGTGTTGGTATGCCTATTAGTTTCCAGAGACGAACTGGTGATGCGTTCACTTATTTTGGCAATACCATCGTCACCATGGCTGAGTTTGCCTGGTGTTATGACACCGACCAATTCGAAAAGCTCTTATTCTCAGGCGATGATTCTCTAGGATTTTCACTGCTTCCCCCTGTTGGTGACCCGAGTAAATTCACAACTCTTTTCAACATGGAAGCTAAGGTGATGGAACCTGCAGTACCATATATTTGTTCGAAGTTCTTACTCTCTGACGAGTTCGGTAACACATTTTCCGTTCCAGATCCATTGCGCGAGGTTCAGCGGTTAGGAACAAAGAAAATTCCCTATTCTGACAATGATGAATTCTTGTTTGCTCACTTCATGAGTTTTGTTGATCGATTGAAGTTTTTGGACCGAATGTCTCAGTCGTGTATCGATCAACTTTCGATTTTCTTCGAATTGAAATACAAGAAGTCTGGGGAAGAGGCTGCTTTAATGCTAGGCGCCTTTAAGAAGTATACCGCTAATTTCCAGTCCTACAAAGAACTCTACTATTCAGATCGTCGTCAATGCGAATTGATCAATTCGTTTTGTAGTACAGAGTTCAGGGTTGAGCGTGTAAATTCCAACAAACAACGA------AAGAAACATGGAATTGAACGTAGGTGCAATGACAAACGTCGAACTCCAACTGGCTCGTATGGTGGAGGCGAAGAAGCAGAGACGAAGGTCTCACAAGCAGAATCGACGGGAACGAGGTCACAAAAGTCCCAGCGAGAGAGCGCGTTCAAATCTCAGACTGTTCCGCTTTCTACCGTTCTATCAAGTAGACGGTTCGGAACTGACAGGGTCATGCCGCCATACGAATGTGGCGGAGTTACCCGAGCC
>AAG33859
ATGGCTTTCCCCGCCCCCGCTTTCTCACTAGCCAATCTTTTGAACGGTAGTTACGGTGTCGACACTCCCGAGGAAGTGGAACGCGTGCGATCTGAGCAACGCGAAGAGGCTGCTGCGGCCTGTCGTAATTACAGGCCCTTACCCGCTGTGGATGTCAGCGAGAGTGTCCCAGAGGATGCGCATTCCCTC---CGAACTCCAGACGGAGCTCCCTCCGAAGAGGTGTCTGTAGAGTTTGTTACTTATGGTGCTGAAGATTACCTTGAAAAATCTGATGATGAGCTCCTTGTCGCTTTTGAGACGATGGTCAAACCCATGCGTATCGGACAACTGTGGTGCCCTGCGTTTAATAAATGTTCTTTTATTTCCAGCATTGCCATGGCCAGGGCTTTGCTATTAGCACCCAGAACATCCCACCGAACCATGAAGTGTTTTGAGGACCTGGTCGCGGCTATTTACACTAAATCCGATTTCTAC---TACGATGATGAGTGTGAAGCCGACGACGTTCAGATAGATATCTCGTCTCGCGATGTACCCGGTTATTCTTTCGAACCGTGGTCCCGAACGTCTGGATTTGAACCACCGCCTATCTGTGAGGCGTGTGACATGATCATGTACCAGTGCCCGTGCTTTGATTTTAATGCTTTAAAGAAATCGTGCGCTGAGAGGACATTCGCTGATGATTATGTTATCGAAGGTTTAGATGGTGTTGTAGACAATGCGACTCTGTTGTCGAATTTAGGCCCATTTTTGGTGCCCGTGAAATGTCAGTATGAGAAATGTCCAACACCCACCGTTGCGAATCCTCCGAGTCTTAATCGTGCAACTGATCGTGTTGATATCAATTTAGTTCAATCCATTTGTGACTCGACTCTGCCCACTCATAGTAACTACGACGACTCTTTTCATCAAGTGTTCGTTGAGAGTGCTGACTATTCTATTGATCTGGATCATGTCAGACTTCGCCAGTCTGATCTTATTGCAAAAATCCCAGATTCAGGGCATATGATACCGGTTTTGAACACCGGGAGCGGTCACAAGAGAGTAGGTACGACGAAGGAGGTCCTTACAGCTATCAAGAAACGTAATGCTGACGTTCCAGAGCTGGGTGATTCCGTTAATCTGTCCAGATTGAGTAAGGCTGTGGCTGAGAGATTCTTCATTTCATACATTAATGGTAACTCTCTAGCATCCAGCAACTTTGTTAATGTCGTTAGCAACTTCCACGATTACATGGAAAAATGGAAGTCCTCAGGTCTTTCGTATGATGATCTTCCGGATCTTCATGCTGAAAATTTGCAGTTTTATGATCACATGATAAAATCTGATGTGAAACCTGTAGTGAGCGACACACTCAACATCGACAGACCGGTTCCAGCTACTATAACGTATCATAAGAAAGGTATAACCTCCCAGTTCTCACCGTTGTTTACTGCGCTATTTGAGCGTTTCCAGAGATGCCTTCGAGAACGCATTATTCTTCCTGTTGGAAAGATTTCATCCCTTGAGATGGCAGGATTTGATGTTAAGAACAAGCACTGTCTCGAGATTGATTTGTCCAAATTCGACAAGTCTCAAGGTGAATTCCATCTAATGATTCAGGAACACATTTTGAATGGTCTAGGGTGTCCAGCTCCGATAACTAAGTGGTGGTGTGATTTCCACAGATTCTCTTATATTAGAGACCGTAGAGCTGGCGTTGGTATGCCCATCAGTTTTCAGAGACGAACTGGTGATGCATTCACCTACTTTGGTAACACCATTGTCACCATGGCTGAATTTGCATGGTGTTACGACACCGACCAATTCGAAAAGCTTTTATTCTCAGGCGATGATTCTCTAGGATTTTCAGTACTTCCTCCTGTTGGTGATCCGAGTAAGTTCACGACTCTCTTCAACATGGAAGCTAAGGTGATGGAGCCCGCAGTACCATATATTTGTTCGAAGTTCTTACTCTCTGACGAGTTCGGTAACACTTTTTCCGTTCCAGACCCATTGCGCGAGGTTCAGCGGTTAGGCACGAAGAAAATCCCCTATTCAGACAATGATGAATTCCTGTTTGCTCACTTCATGAGCTTTGTTGATCGATTGAAGTTTTTGGACCGAATGACTCAGTCTTGTATCGATCAGCTTTCTCTCTTCTTCGAGTTGAAATACAGGAAGTCTGGGGCTGAGGCTGCTTTAATGTTAGGCGCCTTTAAGAAATATACCGCTAATTTCCAGTCCTATAAAGAACTCTACTATTCAGATCGTCGTCAGTGCGAATTGATCAATTCGTTTAGTTGTGTAGAGTTAAGGATTGAGCGTTCGAGTTCCACTAAGCAGCGA---AAGAAGAAAGATGGAATTGAACGAAGGCGCGATGACAAACGTCGAACTCCAACTGGCTCGTATGGTGGAGGCGAAGAGGCAGAGACGAAGGTCTCACAAGCAGAATCGACGGGAACGAGGTCACAAAAGTCCCAGCGAGAGGGCGCGTTCAAATCTCAGGCTGTTCCGCTTCCTACCATTCTATCAAGTAGATGGTTCGGAACTGATAGAGATGTACCACCATGTGAACATGGTGGGATTGTCCGAGTC
>CAC81737
ATGGCTTTCCCCGCCCCCGCTTTCTCACTAGCCAATCTTTTGAACGGCAGTTACGGTGTCGACACTCCCGAGGAAGTGGAACGTTTGCGAGCTGAGCAACGTGAAGAGGCTGCTGCGGCCTGTTGTAACTACAGGCCCCTACCCGCTGTGGATGTCAGCGAGAGTGTCACAGAGGATGCGCATTCCCTC---CGAACTCCTGACGGAGCTCCCGCTGAAGCGGTGTCAAGTGAGTTTGTTACTTATGGTGCTGAAGATTACCTTGAAAAATCTGATGATGAGCTCCTTGTCGCTTTTGAGACGATGGTCAAACCCATGCGCTTCGGACAACTATGGTGCCCCGCGTTTAATAAATGTACTTTTATTTCCAGCATTGCTATGGCCAGAGTTTTGCTGCTGGCACCTAGAACATCCGACCGAACCATGAAGTGTTTTGAAGACCTAGTCGCGGCTATTTACACTAAATCCGACTTCTAT---TACGATGAAGAGTGTGAAGCCGACGACGTTCAGACAGATATCTCGTCTCGCGATGTACCCGGCTATTCTTTCGAGCCGTGGTCCCGAACGTCTGGATTCGAACCGCCGCCTATTTGTGAGGCGTGCGACATGATCATGTACCAGTGCCCGTGTTTTGATTTCAATGCTTTGAAGAAATCGTGCGCTGAGAGGACTTTCGCTGATGATTATGTTATTGAAGGATTAGATGGTGTTGTTGACAATGCGACTCTGTTGTCCAATTTGGGTCCATTTTTGGTACCCGTGAAATGTCGATATGAAAAATGTCCAACACCGACCATCGCGACTCCTCCGGATTTAAATCGTGCTACTGATCGTGTTGATATTAATCTGGTTCAATCCATTTGTGACTCGACTCTGCCCACTCACAGTAATTACGACGACTCTTTTCATCAGGTGTTTGTCGAAAGCGCAGATTACTCTATAGATCTGGATCATGTTAGACTTCGACAGTCTGATCTCATTGCAAAAATTCCAGATTCAGGGCATATGATACCGGTTCTGAATACCGGGAGCGGTCACAAGAGAGTAGGTACAACGAAGGAGGTCCTTACAGCAATTAAGAAACGTAATGCTGACGTTCCAGAGCTAGGTGATTCCGTTAATCTGTCTAGATTGAGTAAAGCTGTGGCTGAGAGGTTTTTCATTTCGTACATCAATGGTAACTCTCTAGCATCCAGTAATTTCGTTAATGTCGTTAGTAATTTCCACGATTACATGGAAAAGTGGAAGTCTTCAGGTCTCTCTTATGATGATCTTCCAGATCTTCATGCTGAGAATTTGCAGTTTTATGATCACATGATAAAATCTGATGTGAAACCTGTTGTTAGCGACACGCTCAATATCGACAGACCGGTTCCAGCTACTATAACGTACCATAAGAAGAGTATAACCTCCCAGTTCTCACCATTATTCACAGCGCTATTTGAGCGCTTCCAGAGATGCCTTCGAGAACGTATTATTCTTCCTGTTGGTAAGATTTCATCTCTTGAGATGGCGGGGTTCGATGTTAAAAACAAGCACTGTCTCGAGATTGACTTGTCTAAATTTGATAAGTCTCAAGGTGAATTTCATTTGCTAATTCAGGAACACATTTTGAATGGTCTAGGATGCCCAGCTCCGATAACCAAGTGGTGGTGTGATTTCCACCGATTCTCTTACATTAGAGATCGTAGAGCTGGTGTTGGTATGCCTATCAGTTTCCAGAGACGAACCGGTGATGCGTTCACTTACTTTGGCAATACCATCGTCACCATGGCTGAGTTCGCCTGGTGTTATGACACCGACCAATTCGAAAAGCTTTTATTCTCAGGCGATGATTCTCTGGGATTTTCATTGCTTCCCCCTGTTGGTGATTCGAGTAAATTCACAACTCTTTTCAACATGGAAGCTAAGGTGATGGAACCTGCCGTACCATATATTTGTTCGAAGTTCTTACTCTCTGACGAGTTCGGTAATACATTTTCCGTTCCAGATCCATTGCGCGAGGTTCAGCGGTTAGGAACAAAGAAAATTCCCTATTCTGACAATGATGAATTCTTGTTTGCTCACTTCATGAGCTTTGTTGATCGATTGAAGTTTTTGGACCGAATGTCTCAGTCGTGCATCGATCAACTTTCGATTTTCTTCGAATTGAAATACAAGAAGTCTGGGGAAGAGGCTGCCTTAATGTTAGGCGCCTTTAAGAAATATACCGCTAATTTCCAGTCCTACAAAGAACTCTACTATTCAGATCGTCGTCAATGCGAATTGATCAATTCGTTTTGTACCCCAGAGTTTAGGGTTGAGCGTGTAAATTCCACTAAACAGCGA------AAGAAATATGGAATTGAACGCGGGCGCAATGACAAACGTCGAACTCCAACTGGCTCGTATAGTGGAGGCGAAGAGACAGAGACGAAGGTCTCACAAGCAGAATCGACGGGAACGAGGTCACAAAAGTCCCAGCGAGAGAGCGCGTTCAAATCTCAGACTGTTCCGCTTCCTACCATTCTTTCAAGTAGATGGTCCGGAACTGACAGGGTCATGCCGCCATATGAACGTGGCGGAGTTACCCGAGCC
>BAA01061
ATGGCTTCCCCTGCCCCCGCATTCTCACTAGCCAATCTTTTGAACGGCAGTTACGGTGTCGACACTCCCGAGGATGTGGAACGTTTGCGATCTGAGCAACGTGAAGAGGCTGCTGCGGCCTGTCGTAATTACAGGCCCCTACCCGCTGTGGATGTCAGCGAGAGTGTCACAGAGGACGCGCATTCCCTC---CGAACTCCTGACGGAGCTCCCGCTGAAGCGGTGTCTGATGAGTTTGTAACTTATGGTGCTGAAGATTACCTTGAAAAATCTGATGATGAGCTCCTTGTCGCTTTTGAGACGATGGTCAAACCCATGCGTATCGGACAACTATGGTGCCCTGCGTTTAATAAATGTTCTTTTATTTCCAGCATTGCTATGGCCAGAGCTTTGTTGTTGGCACCTAGAACATCCCACCGAACCATGAAGTGTTTTGAAGACCTGGTCGCGGCTATTTACACTAAATCTGATTTCTAC---TACAGTGAAGAGTGTGAAGCTGACGACGCTCAGATAGATATCTCGTCTCGCGATGTACCCGGTTATTCTTTCGAACCGTGGTCCCGAACGTCTGGATTCGAACCGCCGCCCATTTGTGAAGCGTGCGACATGATCATGTACCAGTGCCCGTGTTTTGATTTCAATGCTTTAAAGAAATCGTGCGCTGAGAGGACTTTCGCTGATGATTATGTTATTGAAGGTTTAGACGGTGTTGTTGATAATGCGACTCTGTTGTCGAATTTGGGTCCATTTTTGGTACCCGTGAAGTGTCAATATGAAAAATGTCCAACACCAACCATCGCGATTCCTCCGGATTTAAATCGTGCTACTGATCGTGTTGATATCAATTTAGTTCAATCCATTTGTGACTCGACTCTGCCCACTCATAGTAATTACGACGACTCTTTTCATCAAGTGTTCGTCGAAAGTGCAGACTATTCTATAGATCTGGATCATGTTAGACTTCGCCAGTCTGATCTTATCGCAAAAATTCCAGATTCAGGGCATATGATACCGGTTCTGAACACCGGGAGCGGTCACAAGAGAGTAGGTACAACGAAGGAGGTCCTTACAGCAATTAAGAAACGTAATGCTGACGTTCCAGAGCTTGGTGATTCCGTTAATCTGTCCAGATTGAGTAAAGCTGTGGCTGAGAGATTCTTCATTTCATACATCAATGGTAACTCTCTAGCATCCAGTAACTTTGTCAATGTCGTTAGTAATTTCCACGATTACATGGAAAAGTGGAAGTCCTCAGGTCTTTCTTATGATGATCTTCCGGATCTTCATGCTGAGAATTTGCAGTTTTATGATCACATGATAAAATCCGATGTGAAACCTGTGGTGAGCGACACACTCAATATCGACAGACCGGTTCCAGCTACTATAACGTATCATAAGAAGAGTATAACCTCCCAGTTCTCACCGTTATTCACAGCGCTATTCGAGCGCTTCCAGAGATGCCTTCGAGAACGTATTATTCTTCCTGTTGGTAAGATTTCATCCCTTGAGATGGCAGGGTTTGACGTCAAAAACAAACACTGCCTCGAGATTGATCTGTCTAAGTTTGATAAATCTCAAGGTGAATTTCATTTGCTAATTCAGGAACACATTTTGAATGGTCTAGGATGTCCAGCTCCGATAACTAAGTGGTGGTGTGATTTCCACCGATTTTCTTACATCAGAGACCGTAGAGCTGGTGTTGGTATGCCTATTAGTTTTCAGAGACGAACTGGTGATGCATTCACTTATTTTGGCAATACCATTGTCACCATGGCTGAGTTTGCCTGGTGTTATGACACCGACCAATTCGAAAAGCTTTTATTCTCAGGCGATGATTCTCTAGGATTTTCACTGCTTCCCCCTGTTGGTGATCCGAGTAAATTCACAACTCTTTTCAACATGGAAGCTAAGGTGATGGAACCTGCAGTACCATATATTTGTTCGAAGTTCCTACTCTCTGACGAGTTCGGTAACACATTTTCCGTTCCAGATCCATTGCGCGAGGTTCAGCGGTTAGGCACGAAGAAGATTCCCTATTCTGACAATGATGAATTCTTGTTTGCTCACTTCATGAGCTTTGTTGATCGATTGAAGTTTTTGGACCGAATGTCTCAGTCGTGTATCGATCAACTTTCGATTTTCTTCGAATTGAAATACAAGAAGTCTGGGGAAGAGGCTGCTTTAATGTTAGGCGCCTTTAAGAAATATACCGCTAATTTTCAGTCCTACAAAGAACTCTATTATTCAGATCGTCGTCAGTGCGAATTGATCAATTCGTTTTGTAGTACAGAGTTCAGGGTTGAGCGTGTAAATTCCAATAAACAGCGA------AAGAAATATGGAATTGAACGTAGGTGCAATGACAAACGTCGAACTCCAACTGGCTCGTATGGTGGAGGCGAAGAAACAGAGACGAAGGTCTCACAAACAGAATCGACGGGAACGAGGTCACAAAAGTCCCAGCGAGAGAGCGCGTTCAAATCTCAGACTGTTCCGCTTCCTACCGTTCTATCAAGTAGATGGTTCGGAACTGACAGGGTCATACCGCCATGCGAACGTGGCGGAGTCACCCGAGCC
>ADC32114
ATGGCTTCCCCTGCCCCCGCATTCTCACTAGCCAATCTTTTGAACGGCAGTTACGGTGTCGACACTCCCGAGGATGTGGAACGCTTGCGATCTGAGCAACGTGAAGAGGCTGCTGCGGCCTGTCGTAATTACAGGCCCCTACCCGCTGTGGATGTCAGCGAGAGTGTCACAGAGGACGCGCATTCCCTC---CGAACTCCTGACGGAGCTCCCGCTGAAGCGGTGTCTGATGAGTTTGTAACTTATGGTGCTGAAGATTACCTTGAAAAATCTGATGATGAGCTCCTTGTCGCTTTTGAGACGATGGTCAAACCCATGCGTATCGGACAACTATGGTGCCCTGCGTTTAATAAATGTTCTTTTATTTCCAGCATTGCTATGGCCAGAGCTTTGTTGTTGGCACCTAGAACATCCCACCGAACCATGAAGTGTTTTGAAGACCTGGTCGCGGCTATTTACACTAAATCTGATTTCTAC---TACAGTGAAGAGTGTGAAGCTGACGACGCTCAGATAGATATCTCGTCTCGCGATGTACCCGGTTATTCTTTCGAACCGTGGTCCCGAACGTCTGGATTCGAACCGCCGCCCATTTGTGAAGCGTGCGACATGATCATGTACCAGTGCCCGTGTTTTGATTTCAATGCTTTAAAGAAATCGTGCGCTGAGAGGACTTTCGCTGATGATTATGTTATTGAAGGTTTAGACGGTGTTGTTGATAATGCGACTTTGTTGTCGAATTTGGGTCCATTTTTGGTGCCCGTGAAGTGTCAATATGAAAAATGTCCAACACCAACTATCGCGACTCCTCCGGATTTAAATCGTGCTACTGATCGTGTTGATATCAATTTAGTTCAATCCATTTGTGACTCGACTCTGCCCACTCATAGTAATTACGACGACTCTTTTCATCAAGTGTTCGTCGAAAGTGCAGACTATTCTATAGATCTGGATCATGTTAGACTTCGCCAGTCTGATCTTATCGCAAAAATTCCAGATTCAGGGCATATGATACCGGTTCTGAACACCGGGAGCGGTCACAAGAGAGTAGGTACAACGAAGGAGGTTCTTACAGCAATTAAGAAACGTAATGCTGACGTTCCAGAGCTAGGTGATTCCGTTAATCTGTCTAGATTGAGTAAAGCTGTGGCTGAGAGATTCTTCATTTCATACATCAATGGTAACTCTTTAGCATCCAGTAACTTTGTCAATGTCGTTAGTAATTTCCACGATTACATGGAAAAGTGGAAGTCCTCAGGTCTTTCTTATGATGATCTTCCGGATCTTCATGCTGAGAATTTGCAGTTTTATGATCACATGATAAAATCCGATGTGAAACCTGTGGTGAGCGACACACTCAATATCGACAGACCGGTTCCAGCTACTATAACGTATCATAAGAAGAGTATAACCTCCCAGTTCTCACCGTTATTCACAGCGCTATTCGAGCGCTTCCAGAGATGCCTTCGAGAACGTATTATTCTTCCTGTTGGTAAGATTTCATCCCTTGAGATGGCAGGGTTTGACGTCAAAAACAAACACTGCCTCGAGATTGATCTGTCTAAGTTTGATAAGTCTCAAGGTGAATTTCATTTGCTAATTCAGGAACACATTTTGAATGGTCTAGGATGTCCAGCTCCGATAACTAAGTGGTGGTGTGATTTCCACCGATTTTCTTACATCAGAGACCGTAGAGCTGGTGTTGGTATGCCTATTAGTTTCCAGAGACCAACTGGTGATGCATTCACTTATTTTGGCAATACCATTGTCACCATGGCTGAGTTTGCCTGGTGTTATGACACCCACCAATTCGAAAAGCTTTTATTCTCAGGCGATGATTCTCTAGGATTTTCCCTGCTTCCCCCTGTTGGGGACCCGAGTAAATTCCCAACTCTTTTCAACATGGAAACTAAGGTGATGGAACCTGCGGTACCATATATTTGCTCGAAGTTCCTACTCTCTGACGAGTTCGGTAATACATTTTCCGTTCCAGATCCATTGCGCGAGGTTCAGCGGTTAGGCACAAAGAAGATTCCCTATTCTGACAATGATGAATTCTTGTTTGCTCACTTCATGAGCTTTGTTGATCGATTGAAGTTTTTGGACCGAATGTCTCAGTCGTGTATCGATCAACTTTCGATTTTCTTCGAATTGAAATACAAGAAGTCTGGGGAAGAGGCTGCTTTAATGTTAGGCGCCTTTAAGAAGTATACCGCTAATTTCCAGTCCTACAAAGAACTCTATTATTCAGATCGTCGTCAGTGCGAATTGATCAATTCGTTTTGTAGTACAGAGTTCAGGGTTGAGCGTATAAATTCCAATAAACAGCGA------AAGAAATATGGAATTGAACGTAGGTGCAATGACAAACGTCGAACTCCAACTGGCTCGTATGTTGGAGGTGAAGAAACAGAGACGAAGGTCTCACAAACAGAATCGACGGGAACGAGGTCACAAAAGTCCCAGCGAGAGAGCGCGTTCAAATCTCAGACTGTTCCGCTTCCTACCGTTCTATCAAGTAGATGGTTCGGAACTGACAGGGTCATGCCGCCATGCGAACGTGGCGGAGTTACCCGAGCC
>ABR37305
ATGACAAGTCCTCCACCCACTTTCTCATTCGCCAATCTGTTGAATGGCTCCTATGGTGTTGACACTCCCGAGGAAGTGGAACGCGTTAGACGTGAACAACGCGAAGATGCTGAGGCGGCTTTACGTAATTATAAGCCTTTACCCACTGTGGATGTCAGTGAGAGTGTCCCTAGAGACGAACCTATTGTCTCGCAAACCGTCACTACAGCTCCTGTTACATCAGTCGTTGACGCGTTTGTTTCTTTTGGTGCTGAGGACTACCTTGAAATGTCCCCATCTGAGCTGCTTTCCGCTTTTGAGTTGATGGTCAAACCCTTGCGTATCGGTGAAGTGTTGTGCCCGAATTTTGATCGTTCGCTATTCATCTCCAGCGTCGCTATGGCTAGGACGTTGTTGTTGGCACCACTCACATCCACCCGAACGTTGAAGCGTTTTGAAGACCTTGTGGCCGCGATCTATCTAAAAACTGATTTTTTT---------------TTAGAAGACGATGGGCCCCAGACTGATGTCTCCCAAAGCGATGTGCCCGGTTATATCTTCGAACCAGGGCAACACTCATCCGGTTTTGAACCCCCCCCTATTTGCGCTAAATGTGACTTGATTTTGTATCAATGTCCGTGTTTCGATTTTAACGCACTTCGTGAGTCTTGCGCAGAGAAAACATTCTCTCACGACTATGTTATCGAGGGTCTCGATGGTGTCATTGATAACGCTACGCTGTTATCAAATTTGGGACCATTTTTGTTACCTGTCCATTGTTCTTATTCAAAGACCGAGGACCCCGATTTCGTCGTTGATCCTAGTCTTGCGCGACCTACTGATAGGGTTGATGCACATGTAGTTCAAGCCGTTTGCGATACCACTCTGCCCACCCATGTTAACTACGATGATTCCTTTCATCAAGTCTTTGTGGACTCTGCTGATTATTCCATTGACATGGATCACGTACGGTTACGTCAATCCGATTTAGTAGCAAAAATTCCGGATGGTGGGCATATGTTACCGGTGTTAAATACCGGGAGTGGTCACAAGAGAGTAGGTACTACGAAGGAGGTCTTAACAGCAATAAAGAAAAGAAATGCTGATGTCCCTGAGCTTGGTGACTCTGTTAATCTGTCACGCCTGAGCAAAGCAGTAGCCGAACGGTTTCGTCTCTCGTATATGAATGTTGACGCTTTGGCTAAAAGTAACTTTGTTAATGTTGTCGGTAATTTTCACGCTTACATGCAAAAATGGCAATCTTCTGGACTTTCTTATGATGATCTTCCTGATCTTCACGCAGAGAATTTACAGTTTTATGATCACATGATTAAGTCCGATGTTAAGCCAGTTGTCACCGACACGTTGAACGTCGACAGACCTGTCCCAGCTACTATTACATTTCACAAAAAGACCATAACATCCCAGTTCTCGCCGTTGTTTGTATCTCTGTTTGAGAGATTCCAGAGATGCCTTCGGGAACGTATTGTTCTGCCCGTTGGTAAGATTTCCTCCCTTGAGATGACTGGTTTTTCAGTCTTGAACAAACATTGTCTTGAAATTGATTTATCTAAATTCGACAAATCTCAAGGTGAGTTCCACCTTATGATTCAAGAGCACATTCTCAACGATCTTGGTTGCCCAGCACCCGTCACCAAATGGTGGTGTGACTTTCATAGGTTTTCCTATATTAAAGACAAACGTGCTGGGGTTGGAATGCCCATCAGCTTTCAACGCCGTACTGGTGACGCTTTCACCTATTTTGGCAATACTATTGTCACGATGGCTGAGTTTGCTTGGTGTTATGACACTGATCAATTTGACCGATTGCTCTTTTCTGGTGATGATTCTCTGGCTTTTTCTAAGCTCCCACCTGTTGGAGATCCCAGTAAGTTTACAACTTTATTCAACATGGAAGCTAAGGTGATGGAACCTGCAGTACCTTACATCTGTTCGAAGTTTCTACTCTCTGATGAGTTTGGTAATACGTTTTCAGTCCCCGACCCACTACGTGAAATCCAGCGGTTAGGTACCAAGAAGATACCGTATTCGGACAACAACGATTTCTTGTTCGCTCATTTTATGAGTTTTGTTGACAGGCTGAAGTTTATGGACAGGATGTCGCAGTCCTGTATTGATCAATTGTCCATTTTCTTCGAGTTGAAATACAAGAAGTCCGGGAACGAAGCCGCCCAAGTTTTGGGCGCGTTTAAGAAGTACACCGCTAATTTTAACGCCTATAAGGAGCTTTACTACTCTGACCGTCAACAATGTGACCTGGTCAATACGTTTTGTATATCTGAGTTCCAGGTGATTCGTCGCACTACCGTTAAGAAGAAG------AAGAATGGATGTGTTGACAGTAGTGGTGTCGAC---CGCCGACCTCCACCTAGCCCATTTGCAGGAGGTGAAACGTCGAAGACGAAGGTCTCACGTCATAAACCGGCGAGCGAGGGGTTACAAAAGTCCCAGCGAGAGAGCGCGATCTATAGCGAGATTTTTCCA------------------------------------GATGTTACCATTCCACGGAGTAGATCCCGTGGATTGGTTTCC---
>BAF93466
ATGGCTTCCCCTGCCCCCGCATTCTCACTAGCCAATCTTTTGAACGGTAGTTACGGTGTCGACACTCCCGAGGATGTGGAACGTTTGCGATCTGAGCAACGTGAAGAGGCTGCTGCGGCCTGTCGTAACTACAGGCCCCTACCCGCTGTGGATGTCAGCGAGAGTGTCACAGAGGACGCGCATTCCCTC---CGAACTCCTGACGGAGCTCCCGCTGAAGCGGTGTCAGATGAGTTTGTAACTTATGGTGCTGAAGATTACCTTGAAAAATCTGATGATGAGCTCCTTGTCGCTTTTGAGACGATGGTCAAACCCATGCGTATCGGACAACTATGGTGCCCCGCGTTTAATAAATGTTCTTTTATTTCCAGCGTTGCTATGGCCAGAGCTTTGCTGTTGGCACCTAGAACATCCAACCGAACCATGAAGTGTTTTGAAGACCTGGTCGCGGCTATTTACACTAAATCTGATTTCTAT---TATGGTGAAGAGTGTGAAGCCGACGACATTCAGATGGATATCTCGTCTCGCGATGTACCCGGTTATTCTTTCGAACCGTGGTCCCGAACGTCTGGATTCGAACCGCCGCCCATTTGTGAAGCGTGCGACATGATCATGTACCAGTGCCCGTGTTTCGATTTCAATGCTTTAAAGAAATCGTGCGCTGAGAGGACTTTCGCTGATGACTATGTTATTGAAGGTTTAGATGGTGTTGTTGATAATGCGACTCTGTTGTCGAATTTGGGTCCATTTTTGGTACCCGTGAAGTGTCAATATGAAAAATGTCCAACACCAACCCTCGCGATTCCTCCGGATTTAAATCGTGCTACTGATCGTGTTGATATCAATTTAGTTCAATCCATTTGTGACTCGACTCTGCCCACTCATAGTAATTACGATGACTCTTTTCATCAAGTGTTCGTCGAAAGTGCGGACTACTCTATAGATCTGGATCATGTTAGACTTCGGCAGTCTGATCTTATCGCAAAAATTCCAGATTCAGGGCATATGATACCGGTTCTGAACACCGGGAGCGGTCACAAGAGAGTAGGTACAACGAAGGAGGTCCTTACAGCAATTAAGAAACGTAATGCTGACGTTCCAGAGCTAGGTGATTCCGTTAACCTGTCTAGATTGAGTAAAGCTGTGGCTGAGAGATTCTTCATTTCATACATCAATGGTAACTCTCTAGCGTCCAGTAACTTTGTCAATGTCGTTAGTAACTTCCACGATTACATGGAAAAGTGGAAGTCCTCAGGTCTTTCTTACGATGATCTCCCAGATCTTCATGCTGAGAATCTGCAGTTTTATGATCACATGATAAAATCTGATGTGAAACCTGTGGTGAGCGACACACTCAATATCGACAGACCGGTTCCAGCTACTATAACGTATCATAAGAAGAGTATAACCTCCCAGTTCTCACCGTTATTCACAGCGCTATTCGAGCGCTTCCAGAGATGCCTTCGAGAACGTATTATTCTTCCTGTTGGTAAGATTTCATCCCTTGAGATGGCAGGATTTGATGTCAAAAACAAACACTGCCTCGAAATTGATCTGTCTAAGTTTGATAAGTCTCAAGGTGAATTTCATTTGCTAATTCAGGAACACATTTTGAATGGTCTAGGATGTCCAGCTCCGATAACTAAATGGTGGTGTGATTTTCACCGATTCTCTTACATCAGAGACCGTAGAGCTGGTGTTGGTATGCCTATTAGTTTCCAAAGACGAACTGGTGATGCATTCACTTATTTTGGCAATACCATTGTCACCATGGCAGAGTTTGCCTGGTGTTACGACACCGACCAATTCGAAAAGCTTTTATTCTCGGGCGACGACTCTCTAGGATTTTCATTGCTTCCCCCTGTTGGTGATCCGAGTAAATTTACAACTCTTTTCAACATGGAAGCTAAGGTGATGGAACCTGCAGTACCATATATTTGTTCGAAGTTCTTACTCTCTGACGAGTTCGGTAACACATTTTCCGTTCCAGATCCATTGCGCGAGGTTCAGCGGTTAGGAACAAAGAAAATTCCCTATTCTGACAATGATGAATTCTTGTTTGCTCACTTCATGAGCTTTGTTGATCGATTGAAGTTTTTGGACCGAATGTCTCAGTCGTGTATCGATCAACTTTCGATTTTCTTCGAATTGAAATACAAGAAGTCTGGGGAAGAGGCTGCTTTAATGCTAGGCGCCTTTAAGAAATATACCGCTAATTTTCAGTCCTACAAGGAACTCTATTATTCAGATCGTCGTCAGTGCGAATTGATCAATTCGTTTTGTAGTACAGAGTTCAGGGTTGAGCGTGTAAATTCCAATAAGCAGCGA------AAGAAATATGGAATTGAACGTAGGTGCAATGACAAACGTCGAACTCCAACTGGCTCGTATGGTGGAGGCGAAGAAGCAGAGACGAAGGTCTCACAGGCAGAATCGACGGGAACGAGGTCACAAAAGTCCCAGCGAGAGAGCGCGTTCAAATCTCAGACTGTTCCGCTTCCTACCGTTCTATCAAGTAGATGGTTCGGAACTGACAGGGTCGAACCGCCATGTGAACGTGGCGGAGTTACCCGAGCC
>CAB75953
ATGGCTTTCTCCGCCCCCACTTTCTCACTAGCCAATCTTTTGAACGGTAGTTACGGTGTCGACACTCCCGAGGAAGTGGAACGCGTGCGATCTGAGCAACGCGAAGAGGCTGCTGCGGCCTGTCGTAATTACAGGCTTTTACCCGCTGTGGATGTCAGCGAGAGTGTCACAGAGGATGCGCATTCCCTC---CGAACTCCAGATGGAGCTCCCTCTGAAGAGGTATCTGTTGAGTTTGTTACTTATGGTGCTGAAGATTACCTTGAAAAATCTGATGATGAGCTCTCTGTCGCTTTTGAGACGATGGTTAAACCCATGCGTATCGGACAACTATGGTGCCCTGTATTTAATAAATGTTCTTTTATTTCCAGCATTGCTATGGCCAGAGCTTTGTTGTTGGCACCTAGAACATCCCACCGAACCATGAAAGGTTTTGAAGACCTGGTCGCGGCTATTTACACTAAATCTGATTTCTAT---TACGATGAGGAGTGTGAAGCCGACGACATTCAGATAGATGTCTCGTCTCGCGATGTACCCGGTTATTCTTTCGAACCGTGGTCCCGAACGTCTGGATTTGAACCGCCGCCTATCTGTGAGGCGTGTGACATGATCATGTACCAGTGCCCGTGTTTTGATTTTAATGCTTTAAAGAAATCGTGCGCTGAGAGGACTTTCGCTGATGATTATGTTATCGAAGGTTTAGATGGTGTTGTTGACAATGCGACTTTACTGTCGAATCTGGGCCCGTTTTTGGTGCCTGTGAAATGTCAATATGAGAAATGTCCAACACCTACTGTTGCGATTCCTCCGAGTTTAAATCGTGCTACTGATCGTGTTGATATCAATTTAGTTCAATCCATTTGTGACTCGACTCTGCCCACACATAGTAACTACGACGACTCTTTCCATCAAGTGTTTGTCGAGAGTGCAGACTATTCTATTGATCTGGATCATGTTAGGCTTCGGCAATCTGATCTTATTGCGAAGATCCCAGATTCAGGGCATATGATACCGGTTCTGAGTACCGGGAGTGGTCACAAGAGAGTAGGTACGACGAAGGAGGTCCTTACAGCAATCAAGAAACGTAATGCTGACGTTCCAGAGCTGGGTGATTCCGTTAATTTGTCCAGGTTGAGTAAGGCTGTGGCTGAGAGATTCTTTATTTCATACATCAATGGTAACTCTTTAGCATCCAGCAATTTTGTCAATGTCGTTAGTAACTTCCACGATTACATGGAAAAATGGAAGTCCTCAGGTCTCTCGTATGATGATCTTCCAGATCTTCACGCTGAGAATTTGCAATTTTATGATCATATGATAAAATCTGATGTGAAACCTGTGGTAAGCGACACACTCAACATTGACAGACCGGTTCCAGCTACTATAACGTATCATAAGAAAGGTATAACCTCCCAGTTCTCACCGTTGTTTACTGCGCTATTTGAGCGTTTCCAGAGATGCCTTCGAGAACGCATTATTCTTCCTGTAGGAAAGATTTCATCCCTTGAGATGGCAGGTTTTGATGTTAAGAACAAACATTGTCTCGAGATCGATCTGTCTAAATTCGACAAATCTCAAGGTGAATTCCATTTGATGATTCAGGAACATATTTTGAATGGTCTAGGGTGCCCAGCTCCGATAACTAAGTGGTGGTGCGATTTCCACAGATTCTCTTACATTAGAGACCGTAGAGCTGGTGTTGGTATGCCTATTAGTTTCCAAAGACGAACTGGTGATGCATTCACTTATTTTGGTAATACCATTGTCACCATGGCTGAATTTGCCTGGTGCTACGACACCGACCAATTCGAAAAGCTTTTATTCTCGGGCGATGATTCTCTAGGATTTTCAGTGCTTCCCCCTGTTGGTGATCCGAGTAAATTCACAACTCTTTTCAACATGGAAGCGAAGGTGATGGAACCTGCAGTACCTTATATTTGTTCGAAGTTCTTACTCTCTGACGAGTTCGGTAACACCTTTTCCGTTCCAGATCCATTGCGCGAGGTTCAGCGGTTAGGAACTAAGAAAATTCCCTATTCAGACAATGATGAATTCCTGTTTGCTCACTTCATGAGCTTTGTTGATCGATTGAAGTTTTTGGACCGAATGACTCAGTCTTGTATCGATCAGCTTTCACTCTTCTTTGAGTTGAAATACAGGAAGTCTGGGGCTGAGGCTGCTTTAATGTTAGGCGCCTTTAAGAAGTATACCGCTAATTTTCAGTCCTATAAGGAACTCTACTATTCAGATCGTCGTCAGTGCGAATTGATCAATTCGTTTAGTTGCGTAGAGTTGAGGATTGAGCGTTCGAGTTCCACTAAGCAGCGA---AAGAAGAAAGATGGAATTGAACGAAGGCGCAGTGACAAACGTCGAACTCCAACTGGCTCGTATGGTGGAGGTGAAAAGACAGAGACGAAGGTCTCACATGAAGAATCGACGGGAACGAGGTCACAAAAGTCCCAGCGAGAGGGCGCGTTCAAATCTCAGATTGTTCCGCTTCCTACCATTTTATCAGGTGGATGGTCCGGAACTGATAGAGCT---CCACCATGTGAACATGGTGGAATTATCCGAATC
>CAA07770
ATGACAAGTCCTCCACCCACTTTCTCATTCGCCAATCTGTTGAATGGCTCCTATGGTGCTGACACTCCCGAGGAAGTGGAACGCGTTAGACGTGAACAACGCGAAGATGCTGAGGCGGCTTTACGTAATTATAAGCCTTTACCCACTGTGGATGTCAGTGAGAGTGTCCCTAGAGACGAACCTATTGTCTCGCAAACCGTCACTACAGCTCCTGTTACATCAGTCGTTGACGCGTTTGTTTCTTTTGGTGCTGAGGACTACCTTGAAATGTCCCCATCTGAGCTGCTTTCCGCTTTTGAGTTGATGGTCAAACCCTTGCGTATCGGTGAAGTGTTGTGCCCGAATTTTGATCGTTCGCTATTCATCTCCAGCGTCGCTATGGCTAGGACGTTGTTGTTGGCACCACTCACATCCACCCGAACGTTGAAGCGTTTTGAAGACCTTGTGGCCGCGATCTATCTAAAAACTGATTTCTTT---------------TTAGAAGACGATGGGCCCCAGACTGATGTCTCCCAAAGCGATGTGCCCGGTTATATCTTCGAACCAGGGCAACACTCATCCGGTTTTGAACCCCCCCCTATTTGTGCTAAATGTGACTTGATTTTGTATCAATGTCCGTGTTTCGATTTTAACGCACTTCGTGAGTCTTGCGCAGAGAAAACATTCTCTCACGACTATGTTATCGAGGGTCTCGATGGTGTCATTGATAACGCTACGCTGTTATCAAATTTGGGACCATTTTTGTTACCTGTCCATTGTTCTTATTCAAAGACCGAGGACCCCGATTTCGTCGTTGATCCTAGTCTTGCGCGACCTACTGATAGGGTTGATGCACATGTAGTTCAAGCCGTTTGCGATACCACTCTGCCCACCCATGTTAACTACGATGATTCCTTTCATCAAGTCTTTGTGGACTCTGCTGATTATTCCACTGACATGGATCACGTTCGGTTACGTCAATCCGATTTAGTAGCAAAAATTCCGGATGGTGGGCATATGTTACCGGTGTTAAATACCGGGAGTGGTCACAAGAGAGTAGGTACTACGAAGGAGGTCTTAACAGCAATAAAGAAAAGAAATGCTGATGTCCCTGAGCTTGGTGACTCTGTTAATCTGTCACGCCTGAGCAAAGCAGTAGCCGAACGGTTTCGTCTCTCGTATATGAATGTTGACGCTTTGGCTAAAAGTAACTTTGTTAATGTTGTCGGTAATTTCCACGCTTACATGCAAAAATGGCAATCTTCTGGACTTTCTTATGATGATCTTCCTGATCTTCACGCGGAGAATTTACAGTTTTATGATCACATGATTAAGTCCGATGTTAAGCCAGTTGTCACCGACACGTTGAACGTCGACAGACCTGTCCCAGCTACTATTACATTTCACAAAAAGACCATAACATCCCAGTTCTCACCGTTGTTTACATCTCTGTTTGAGAGATTCCAGAGATGCCTTCGGGAACGTATTGTTCTGCCCGTTGGTGAGATTTCCTCCCTTGAGATGACTGGTTTTTCAGTCTTGAACAAACATTGTCTTGAAATTGATTTATCTAAATTCGACAAATCTCAAGGTGAGTTCCACCTCATGATTCAAGAGCACATTCTCAACGATCTTGGTTGCCCAGCACCCGTCACCAAATGGTGGTGTGACTTTCATAGGTTTTCCTATATTAAAGACAAACGTGCTGGGGTTGGAATGCCCATCAGCTTTCAACGCCGTACTGGTGACGCTTTCACCTATTTTGGCAATACTATTGTCACGATGGCTGAGTTTGCTTGGTGTTATGACACTGATCAATTTGACCGATTGCTCTTTTCTGGTGATGATTCTCTGGCCTTTTCTAAGCTCCCACCTGTTGGAGATCCCAGTAAGTTTACAACTTTATTCAACATGAAAGCTAAGGTGATGGAACCTGCAGTACCTTACATTTGTTCGAAGTTTCTACTCTCTGATGAGTTTGGTAATACGTTTTCAGTCCCCGACCCACTACGTGAAATCCAGCGGTTAGGTACCAAGAAGATACCGTACTCGGACAACAACGATTTCTTGTTCGCTCATTTTATGAGTTTTGTTGACAGGCTGAAGTTTATGGACAGGATGTCGCAGTCCTGTATTGATCAATTGTCCATTTTCTTCGAGTTGAAATACAAGAAGTCCGGGAACGAAGCCGCCCAAGTTTTGGGCGCGTTTAAGAAGTACACCGCTAATTTTAACGCCTATAAGGAGCTTTATTACTCTGACCGTCAGCAATGTGACTTGGTCAATACGTTTTGTATATCTGAGTTCCAGGTGATTCGTCGCACTACCGTTAAGAAGAAG------AAGAATGGGTGTGTTGACAGTAGTGGTGTCGAC---CGCCGACCTCCACCTAGCCCATTTGCAGGAGGTGAAACGTCGAAGACGAAGGTCTCACGTCAGAAACCGGCGAGCGAGGGGTTACAAAAGTCCCAGCGAGAGAGCGCGATCTATAGCGAGACTTTTCCA------------------------------------GATGTTACCATTCCACGGAGTAGATCCCGTGGATTGGTTTCC---
>CCG85336
ATGACAAGTCCTCCACCCACTTTCTCATTCGCCAATCTGTTGAATGGCTCCTATGGTGTTGACACTCCCGAGGAAGTGGAACGCGTTAGACGTGAACAACGCGAAGATGCTGAGGCGGCTTTACGTAATTATAAGCCTTTACCCACTGTGGATGTCAGTGAGAGTGTCCCTAGAGACGAACCTATTGTCTCGCAAACCGTCGCTGCAGCTCCTGTTACATCAGTCGTTGACGCGTTTGTTTCTTTTGGTGCTGAGGACTACCTTGAAATGTCCCCATCTGAGCTGCTTTCCGCTTTTGAGTTGATGGTCAAACCCTTGCGTATCGGTGAAGTGTTGTGCCCGAATTTTGATCGTTCGCTATTCATTTCCAGCGTCGCTATGGCTAGGACGCTGTTGTTGGCACCACTCACATCCACCCGAACGTTGAAGCGTTTTGAAGACCTTGTGGCCGCGATCTATCTAAAAACTGATTTTTTC---------------TTAGAAGACGATGGGCCCCAGACTGATGTCTCCCAAAGCGATGTGCCCGGTTATATCTTCGAACCAGGGCAACACTCATCCGGTTTTGAACCCCCCCCTATTTGTGCTAAATGTGACTTGATTTTGTATCAATGTCCGTGTTTCGATTTTAACGCACTTCGTGAGTCTTGCGCAGAGAAAACATTCTCTCACGACTATGTTATCGAGGGTCTCGATGGTGTCATTGATAACGCTACGCTGTTATCAAATTTGGGACCATTTTTGTTACCTGTCCATTGTTCTTATTCAAAGACCGAAGACCCCGATTTCGTCGTTGATCCTAGTCTTGCGCGACCTACCGATAGGGTTGATGCACATGTAGTTCAAGCCGTTTGCGATACCACTCTGCCCACCCATGTTAACTACGATGATTCCTTCCATCAAGTCTTTGTGGACTCTGCTGATTATTCCATTGACATGGATCACGTTCGGTTACGTCAATCCGATTTAGTAGCAAAAATTCCGGATGGTGGGCATATGTTACCGGTGTTAAATACCGGGAGTGGTCACAAGAGAGTAGGTACTACGAAGGAGGTCTTAACAGCAATAAAGAAAAGAAATGCTGATGTCCCTGAGCTTGGTGACTCTGTTAATCTGTCGCGCCTGAGCAAAGCAGTAGCCGAACGGTTTCGTCTCTCGTATATGAATGTTGACGCTTTGGCTAAAAGTAACTTTGTTAATGTTGTCGGTAATTTTCACGCTTACATGCAAAAATGGCAATCTTCTGGACTTTCTTATGATGATCTTCCTGATCTTCACGCGGAGAATTTACAGTTTTATGATCACATGATTAAGTCCGATGTTAAGCCAGTTGTCACCGACACGTTGAACGTCGACAGACCTGTCCCAGCTACTATTACATTTCACAAAAAGACCATAACATCCCAGTTCTCACCGTTGTTTGTATCTCTGTTTGAGAGATTCCAGAGATGCCTTCGGGAACGTATTGTTCTGCCCGTTGGTAAGATTTCCTCCCTTGAGATGACTGGTTTTTCAGTCTTGAACAAACATTGTCTTGAAATTGATTTATCTAAATTCGACAAATCTCAAGGTGAGTTCCACCTTATGATTCAAGAGCATATTCTCAACGATCTTGGTTGCCCAGCACCCGTCACCAAATGGTGGTGTGACTTTCATAGGTTTTCCTATATTAAAGACAAACGTGCTGGGGTTGGAATGCCCATCAGTTTTCAACGCCGTACTGGTGACGCTTTCACCTATTTTGGCAATACTATTGTCACGATGGCTGAGTTTGCTTGGTGTTATGACACTGATCAATTTGACCGATTGCTCTTTTCTGGTGATGATTCTCTGGCTTTTTCTAAGCTCCCACCTGTTGGAGATCCCAGTAAGTTTACAACTTTATTCAACATGGAAGCTAAGGTGATGGAACCTGCAGTACCTTACATCTGTTCGAAGTTTCTACTCTCTGATGAGTTTGGTAATACGTTTTCAGTCCCCGACCCACTACGTGAAATCCAGCGGTTAGGTACCAAGAAGATACCGTATTCGGACAACAACGATTTCTTGTTCGCTCATTTTATGAGTTTTGTTGACAGGCTGAAGTTTATGGACAGGATGTCGCAGTCCTGTATTGATCAATTGTCCATTTTCTTCGAGTTGAAATACAAGAAGTCCGGGAACGAAGCCGCCCAAGTTTTGGGCGCGTTTAAGAAGTACACCGCCAATTTTAACGCCTATAAGGAGCTTTATTACTCTGACCGTCAACAATGTGACTTGGTCAATACGTTTTGTATATCTGAGTTCCAGGTGATTCGTCGCACTACCATTAAGAAGAAG------AAGAATGGATGTGTTGACAGTAGTGGTGTCGAC---CGCCGACCTCCACCTAGCCCATTTGCAGGAGGTGAAACGTCGAAGACGAAAGTCTCACGTCAGAAACCGGCGAGCGAGGGGTTACAAAAGTCCCAGCGAGAGAGCGCGATCCATAGCGAGACTTTTCCA------------------------------------GATGTTACCATTCCACGGAGTAGATCCCGTGGATTGGTTTCC---
>AAC54616
ATGGCTTTCCCTGCCCCCGCTTTCTCACTGGCCAATCTTTTGAATGGTACTTACGGTGTAGACACTCCCGAGGAAGTGGAACGTGTGCGATCTGAGCAACGCGAAGAGGCTGCTGCGGCTTGTCGTAATTACAAGCCCTTACCCGCCGTGGATGTCGGCGCGAGTGTCACAGAGGATGCGCATTCCCTC---CGAACTCCAGACGGAGCTCCCTCTGAAGAGGTGTCTGTTGAGTTTGTTACTTATGGTGCTGAAGATTACCTTGAAAAATCTGATGATGAGCTCTTTGTCGCTTTTGAGACGATGGTCAAACCCATGTGTATCGGACAGTTATGGTGCCCTGCGTTTAATAAATGTTCCTTTATTTCCAGCATCGCTATGGCTAGAGCTTTGCTTTTGGTACCTAACACACCCAACCGAACCATGAAGTGTTTTGAAGACCTAGTTGCGGCTATTTACACTAAATCTGATTTTTAC---TACGATGATGAGTGTGAAGCCGATGACGTTCAGATAAATATCTCGTCTCGCGATGTACCCGGTTATTCTTTCGAACCGTGGTCCCGAACGTCTGGATTTGAACCACCGCCCATCTGCGAGGCGTGTAACATGATCATGTACCAGTGCCCATGTTTTGATTTTAATGCTTTAAAGAAATCATGCGCTGAGAGGACTTTCGCTGATGATTATGTCATCGAGGGTTTAGATGGTGTTGTTGACAATGCAACTTTGTTGTCTAATTTAGGCCCGTTCTTGGTGCCTGTGAAATGTCAATACAAGCAATATCCAACACCCACCGTCGCGATTCCTCCGAGTTTAAATCGTGCCACTGATCGTGTTGATATCAATTTAGTTCAATCCATTTGTGATTCCACTCTGCCCACGCATAGCAATTATGACGACTCTTTTCACCAAGTGTTCGTCGAAAGTGCAGATTATTCTATTGATCTGGATCATGTCAGACTTCGACAATCCGATCTCATTGCGAAGATTCCAGATTCAGGGCATATGATACCGGTTCTGAATACCGGGAGTGGTCACAAGAGAGTAGGTACAACGAAGGAGGTTCTTACAGCAATCAAGAAACGTAATGCTGACGTTCCGGAGCTGGGTGATTCCGTTAACCTGCCCAGGTTGAGTAAGGCTGTGGCTGAGAGATTCTTCATCGCGTATATTAATGGCAACTCTTTAGCCACCAGCAACTTTGTCAATGTCGTTAGTAACTTCCATGATTACATGGAAAAATGGAAGTCTTCAGGCCTCTCGTATGACGATCTCCCGGATCTTCATGCTGAGAATTTGCAGTTTTATGATCACATGATAAAATCTGATGTGAAGCCTGTCGTTAGCGACACATTGAACATTGACAGACCGGTTCCAGCTACCATAACGTATCATAAGAAAGGTATAACCTCCCAGTTCTCACCGTTATTTACAGCTCTATTTGAGCGTTTCCAGAGATGCCTTCGAGAACGTGTTATTCTTCCTGTTGGAAAGATTTCATCCCTTGAGATGTCGGGATTTGATGTTAAGAACAAATATTGTCTCGAGATCGATTTGTCCAAGTTCGATAAATCTCAGGGTGAATTTCATTTGATGATTCAGGAACATATTTTGAATGGTCTAGGGTGCCCGGCTCCGATAACGAAGTGGTGGTGTGATTTCCACCGATTCTCTTATATTAGAGACCGTAGAGCTGGTGTTGGTATGCCTATCAGTTTCCAGAGACGAACTGGTGACGCATTCACCTATTTCGGTAACACTATTGTCACCATGGCTGAATTTGCATGGTGTTACGACACCGACCAATTCGAAAAGCTTCTATTCCCAGGCGATGACTCTCTAGGATTTTCTGTGCTTCCTCCTGTTGGTGATCCGAGTAAATTCACGACTCTTTTCAACATGGAAGCTAAGGTGATGGAGCCAGCAGTGCCATATATTTGTTCGAAGTTCTTACTCTCTGACGAGTTCGGTAATACTTTTTCCGTTCCAGATCCATTGCGCGAGGTTCAGCGGTTAGGAACAAAGAAAATCCCCTATTCTGACAATGATGAATTCCTGTTTGCTCACTTCATGAGCTTTGTTGATCGATTGAAGTTTCTGGACCGAATGACTCAGTCTTGCATCGATCAACTTTCACTTTTCTTCGAGTTGAAATACAGGAAGTCTGGGGCGGAGGCTGCCTTAATGTTAGGCGCCTTTAAGAAATATACCGCTAATTTCCAGTCCTACAAAGAACTCTATTATTCAGATCGTCGTCAGTGCGAATTGATCAATTCGTTTAGTTGTGTAGAGTTGAGGATTGAGCGTTCAAGTTTCATTAAGCAGCGA---AAGAAGAAAGATGGAATTGAACGAAGGCGCAATGACAAACGTCGAACTCCAACTAGCCCGCATGGTGGAGGCGAAGAGACAGAGACGAAGGTCTCACAGGAAGAATCGACGGGAACGATGTTACAAAAGTCCCAGCGAGAGAGCGCATTCAAATCTCAGACTATTCCGTTTCCTACCGTTCTATCAAGTAGACGGTTCGGAATTGATAGAGATGTACCGCCACGTGAATGTGGCGGAATTGTCCGAGTC
>AEV40477
ATGGCTTTCCCTGCCCCCGCTTTCTCATTGGCCAATCTTTTGAATGGTACTTACGGTGTCGACACTCCCGAGGAAGTGGAACGTGTGCGATCTGAGCAACACGAAGAGGCTGCTGCGGCCTGTCGTAATTACAGGCCCTTACCCGCTGTGGATGTCAGCGAGAGTGTCACAGAGGATGCGCATTCCCTC---CGAACTCCTGACGGAGCTCCCGCTAAGGCGGTGTCTGATGAGTTTGTAACTTATGGTGCTGAAGATTACCTTGAAAAATCTGATGATGAGCTCCTTATCGCTTTTGAGACGATGGTCAAACCCATGCGTATCGGACAACTATGGTGCCCCGCGTTTAATAAATGTTCCTTTATTTCCAGCATTGCTATGGCCAGAGCTTTGTTGTTGGCACCTAGAACATCCCACCGAACCATGAAGTGTTTTGAAGACCTGGTCGCGGCTATTTACACTAAATCTGATTTCTAT---TACAGTGAAGAGTGTGAAGCCGACGACGTTCAGATGGATATCTCGTCTCGCGATGTACCCGGTTATTCTTTCGAACCGTGGTCCCGAACGTCTGGATTCGAACCGCCGCCCATCTGTGAAGCGTGCGACATGATCATGTACCAGTGCCCGTGTTTTGACTTCAATGCTTTAAAGAAATCGTGCGCTGAGAGGACTTTCGCTGATGATTATGTTATTGAAGGTTTAGATGGTGTTGTTGATAATGCGACTCTGTTGTCGAATTTGGGTCCATTTTTGGTACCCGTGAAGTGTCAATATGAAAAATGTCCAACACCAACTCTTGCGATTCCTCCGGATTTAAACCGTGCTACTGATCGTGTTGATACCAATTTAGTTCAATCCATTTGTGACTCGACTCTGCCCACTCATAGTAATTACGACGACTCTTTTCATCAAGTGTTCGTCGAAAGTGCAGATTATTCTATAGATCTGGATCATGTTAGACTTCGACAGTCTGACCTTATCGCAAAAATTCCAGATTCAGGGCATATGATACCGGTTTTGAATACCGGGAGCGGTCACAAGAGAGTAGGTACAACGAAGGAGGTCCTTACAGCAATTAAGAAACGTAATGCTGACGTTCCAGAGCTAGGTGATTCCGTTAATCTGTCTAGATTGAGTAAAGCTGTGGCTGAGAGATTCTTCATTTCATACATCAATGGTAACTCTCTAGCATCCAGTAACTTTGTCAATGTCGTTAGTAATTTCCACGATTACATGGAAAAGTGGAAGTCCTCAGGTCTTTCTTATGATGATCTTCCAGATCTTCATGCTGAGAATTTGCAGTTTTACGATCACATGATAAAATCTGATGTGAAACCTGTGGTGAGCGACACACTCAATATCGACAGACCGGTTCCAGCTACTATAACGTATCATAAGAAGAGTATAACCTCCCAGTTCTCACCGTTATTCACAGCGCTATTCGAGCGCTTCCAGAGATGCCTTCGAGAACGTATTATTCTTCCTGTTGGTAAGATTTCGTCCCTTGAGATGGCAGGATTTGATGTCAAAAACAAGCACTGCCTCGAAATTGATTTGTCTAAGTTTGATAAGTCTCAAGGTGAATTTCATTTGCTAATTCAGGAACATATTTTGAATGGTCTAGGATGTCCAGCTCCGATAACCAAGTGGTGGTGTGATTTCCACCGATTCTCTTACATTAGAGACCGTAGAGCTGGCGTTGGCATGCCTATTAGTTTTCAAAGACGAACTGGTGATGCATTCACTTATTTTGGCAATACCATTGTCACCATGGCTGAGTTCGCCTGGTGTTATGACACAGACCAATTCGAAAAGCTTTTATTCTCGGGCGATGATTCTCTAGGATTTTCATTGCTTCCCCCTGTTGGCGATCCGAGTAAATTCACAACTCTTTTCAACATGGAAGCTAAGGTGATGGAACCTGCAGTACCATATATTTGTTCGAAGTTCTTACTCTCTGACGAGTTCGGTAACACATTTTCCGTTCCAGATCCATTGCGCGAGGTTCAGCGGTTAGGAACAAAGAAAATTCCCTATTCTGACAATGATGAATTCTTGTTTGCTCACTTCATGAGCTTTGTTGATCGATTGAAGTTTTTGGACCGAATGTCTCAGTCGTGTATCGATCAACTTTCGATTTTCTTTGAATTGAAATACAAGAAGTCTGGGGAAGAGGCTGCTTTAATGCTAGGCGCCTTTAAGAAGTATACCGCTAATTTCCAGTCCTACAAAGAACTCTATTATTCAGATCGTCGTCAGTGCGAATTGATCAATTCGTTTTGTAGTACAGAGTTCAGGGTTGAGCGTGTAAATTCCAATAAACAGCGA------AAGAAATATGGAATTGAACGTAGGTGCAATGACAAACGTCGAACTCCAACTGGCTCGTATGGTGGAGGCGAAGAAGCAGAGACGAAGGTCTCACAAGCAGAATCGACGGGAACGGGGTCACAAAAGTCCCAGCGAGAGAGCGCGTTCAAATCTCAGACTGTTCCGCTTCCTACCGTTCTATCAAGTAGATGGTTCGGAACTGATAGAGATGTACCGCCACGTGAACGTGGCGGAATTGTCCGAGTC
>CCJ09631
ATGGCTTTTCCTGCCCCCGCTTTCTCACTAGCCAATCTTTTGAATGGTAGTTACGGTGTCGACACTCCCGAGGAAGTGGAACGCGTGCGATCTGAGCAACGCGAAGAGGCTATTGCGGCCTGTCGTAATTACAGGCCCTTACCCGCTGTGGATGTCAGCGAGAGTGTCACAGAGGATGTACATTCCCTC---CGAACTCCAGACGGGGCTCCCTCTGAAGAGGTGTCTGTTGAGTTTGTCTCTTATGGTGCTGAAGATTACCTTGAAAAATCTGATGATGAGCTCCTTGTCGCTTTTGAGACGATGGTCAAACCCATGTGTGTCGGTCAATTATGGTGCCCTGCGTTTGATAAATGTTTATTCATTTCCAGCATTGCTATGGCCAGAGCTTTGCTGTTAGCACCTAGAACATCCTCCCGAACCATGAAGTGTTTTGAAGACCTAGTCGCGGCTATTTACACTAAATCTGATTTCTAT---TATGATGATGAGTGTGAAGCCGACGATGATCAGATAGATATCTCGTCTCGCGATGTACCCGGTTACTCTTTCGAACCGTGGTCCCGAACGTCTGGATTTGAACCACCGCCTATCTGTGAGGCGTGTGACATGATCATGTACCAGTGCCCGTGCTTCGACTTCAATGCTTTGAAGAAATCGTGCGCTGAGAGGACTTTCGCTGACGATTATGTTATTGAAGGTTTAGATGGTGTCGTCGACAATGCAACGCTGTTGTCTAATTTAGGTCCATTTTTGATGCCTGTGAAGTGTCAATATGAGAAATGTCCGACACCTACCGTTGCGATTCCTCCGAGTTTAAATCGTGCTACTGATCGTGTTGATATTAATTTAGTTCAATCCATTTGTGACTCGACTCTGCCCACGCATAACAACTACGACGACTCTTTTCATCAAGTGTTTGTCGAAAGCGCAGATTATTCTATTGATCTGGATCATGTTAGACTTCGACAGTCTGATCTCATCGCAAAAATTCCAGATTCAGGGCATATGATACCGGTTTTGAATACCGGGAGCGGTCACAAGAGAGTAGGTACGACGAAGGAGGTCCTTACAGCAATTAAGAAACGTAATGCTGACGTTCCAGAGCTAGGTGATTCCGTTAATCTGTCCAGGTTGAGTAAGGCTGTGGCTGAGAGATTCTTCATTTCATATATTAATGGCAACTCTCTAGCATCCAGCAACTTTGTTAATGTCGTTAGTAACTTCCACGATTACATGGAAAAATGGAAGTCCTCAGGTCTTTCGTATGATGATCTTCCAGATCTTCATGCTGAGAATTTGCAGTTTTATGATCATATGATAAAATCTGACGTGAAACCTGTGGTGAGCGACACACTCAACGTCGATAGACCGGTTCCGGCTACTATAACGTATCATAAGAAAGGTATAACCTCCCAGTTCTCACCGTTATTTACAGCGCTGTTTGAGCGCTTCCAGAGATGCCTTCGAGAACGCATTATTCTTCCTGTTGGAAAGATTTCATCCCTTGAGATGGCAGGGTTTGATGTCAAAAACAAATACTGTCTCGAGATTGACTTGTCGAAATTTGACAAGTCTCAGGGTGAATTCCATTTGATGATTCAGGAACACATTTTGAATGGTCTAGGGTGCCCAGCTCCGATAACTAAGTGGTGGTGTGATTTTCACCGATTCTCTTATATTAGAGACCGTAGAGCTGGTGTCGGTATGCCTATCAGTTTTCAGAGACGAACTGGTGATGCATTCACTTATTTCGGTAACACCATAGTCACCATGGCTGAATTTGCCTGGTGTTACGACACCGACCAATTTGAAAAGCTGTTATTCTCAGGCGATGATTCTCTAGGATTCTCAGTACTTCCCCCTGTTGGCGATCCGAGTAAATTCACGACTCTATTCAACATGGAAGCTAAGGTGATGGAGCCTGCAGTACCATATATTTGTTCGAAGTTCTTACTCTCTGACGAGTTCGGTAATACTTTTTCCGTTCCAGATCCCTTGCGCGAGATTCAGCGGTTAGGAACAAAGAAGATCCCCTATTCCGACAATGATGAATTCCTGTTTGCTCATTTCATGAGCTTTGTTGATCGTTTGAAGTTTTTAGACAGAATGACTCAATCATGTATCGATCAACTTTCACTCTTTTTCGAGTTGAAATACAGGAAATCAGGGGCTGAGGCTGCTTTAATTTTAGGCGCCTTTAAGAAATATACCGCTAATTTCCAATCTTATAAAGAACTCTACTATTCAGATCGTCGTCAGTGCGAATTGATCAATTCGTTTAGTTGTGTAGAGTTGAAGGTTGAGCGTTCGATTTCCACTAAACAGCGA---AAGAAGAGAGATGGAATTGAACGAAGGCGCAGCGACAAACGTCGAACTCCAACTGGCCCGTATGGTGGAGGTGAAGAGACAGAGACGAAGGTCTCACAAGAAGAATCGACGGGAACGAGGTCACAAAAGTCCCAGCGAGAGGGCGCGTTCAAATCTCAGACTATTCCGCTTCCTACCATTTTATCAGGTAGATGGTTCGGAATTGACAGAGATGCACCACCATGCGAGCGTGGTGGAATTGTCCGAGTC
>AFN88456
ATGGCTTCCCCTGCCCCCGCATTCTCACTAGCCAATCTTTTGAACGGTAGTTATGGTGTCGACACTCCCGAGGATGTGGAACGTTTGCGATCTGAGCAACGTGAAGAGGCTGCTGCGGCCTGTCGTAACTACAGGCCCCTACCCGCTGTGGATGTCAGCGAGAGTGTCACAGAGGACGCGCATTCCCTC---CGAACTCCTGACGGAGCTCCCGCTGAAGCGGTGTCTGATGAGTTTGTAACTTATGGTGCTGAAGATTACCTTGAAAAATCTGATGATGAGCTCCTTATCGCTTTTGAGACGATGGTCAAACCCATGCGTATCGGACAACTATGGTGCCCCGCGTTTAATAAATGTTCTTTTATTTCCAGCATTGCTATGGCCGGAGCTTTGCTGTTGGCACCTAGAACATCCAACCGAACCATGAAGTGTTTTGAAGACCTGGTCGCGGCTATTTACACTAAATCTGATTTCTAT---TATGGTGAAGAGTGTGAAGCTGACGACGTTCAGATGGATATCTCGTCTCGCGATGTACCCGGTTATTCTTTCGAACCGTGGTCCCGAACGTCTGGATTCGAACCGCCGCCCATTTGTGAAGCGTGCGACATGATCATGTACCAGTGCCCGTGTTTCGATTTCAATGCTTTAAAGAAATCGTGCGCTGAGAGGACTTTCGCTGATGACTATGTTATTGAAGGTTTAGATGGTGTTGTTGATAATGCGACTCTGTTGTCGAATTTGGGTCCATTTTTGGTACCTGTGAAGTGCCAATATGAAAAATGTCCAACACCAACCCTCGCGATTCCTCCGGATTTAAATCGTGCTACTGATCGTGTTGATATTAATTTAGTTCAATCCATTTGTGACTCGACTCTGCCCACTCATAGTAATTACGACGACTCTTTTCATCAAGTGTTTGTCGAAAGTGCAGACTACTCTATAGATCTGGATCATGTTAGACTTCGACAGTCTGATCTTATCGCGAAAATTCCAGATTCAGGGCATATGATACCGGTTCTGAACACCGGGAGCGGTCACAAGAGAGTAGGTACAACGAAGGAGGTCCTTACAGCAATTAAGAAACGTAATGCTGACGTTCCAGAGCTGGGTGATTCCGTTAATCTGTCTAGATTGAGTAAAGCTGTGGCTGAGAGATTTTTCATTTCATACATCAATGGTAACTCTCTAGCATCCAGTAACTTTGTCAATGTCGTTAGTAACTTCCACGATTACATGGAAAAATGGAAGTCCTCAGGTCTTTCTTATGATGATCTCCCAGATCTTCATGCTGAGAATTTACAGTTTTATGATCACATGATAAAATCTGATGTGAAACCTGTGGTGAGCGACACACTCAATATCGACAGACCGGTTCCAGCTACTATAACGTATCATAAGAAGAGTATAACCTCCCAGTTCTCACCGTTATTCACAGCGCTATTCGAGCGCTTCCAGAGATGCCTCCGAGAACGTATTATTCTTCCTGTTGGTAAGATTTCATCCCTTGAGATGGCAGGATTTGATGTCAAAAACAAGCACTGCCTCGAAATTGATCTGTCTAAGTTTGATAAATCTCAAGGTGAATTCCATTTGCTAATTCAGGAACATATTTTGAATGGTCTAGGATGTCCAGCTCCGATAACTAAGTGGTGGTGTGATTTTCACCGATTCTCTTACATTAGAGACCGTAGAGCTGGTGTTGGTATGCCTATTAGTTTCCAGAGACGAACTGGTGATGCATTCACTTATTTTGGCAATACCATTGTCACCATGGCAGAGTTTGCCTGGTGTTACGACACCGACCAATTCGAAAAGCTTTTATTCTCGGGCGATGACTCTCTAGGATTTTCATTGCTTCCCCCTGTTGGTGATCCGAGTAAATTCACAACTCTTTTCAACATGGAAGCTAAGGTGATGGAACCTGCAGTACCATATATTTGTTCGAAGTTCTTACTCTCTGACGAGTTCGGTAACACATTTTCCGTTCCAGATCCATTGCGCGAGGTTCAGCGGTTAGGAACAAAGAAAATTCCCTATTCTGACAGTGATGAATTCTTGTTTGCTCACTTCATGAGCTTTGTTGATCGATTGAAGTTTTTGGACCGAATGTCTCAGTCGTGTATCGATCAGCTTTCAATTTTCTTTGAATTGAAATACAAGAAGTCTGGGGAAGAGGCTGCTTTAATGTTAGGCGCCTTTAAGAAATATACCGCTAATTTTCAGTCCTACAAGGAACTCTACTATTCAGATCGTCGTCAGTGCGAATTGATCAATTCGTTTTGTAGTACAGAGTTCAGGGTTGAGCGTGTAAATTCCAATAAACTTCGA------AAGAAATATGGAATTGAACGTAGGTGCAATGACAAACGTCGAACTCCAACTGGCTCGTATGGTGGAGGCGAAGAAGCAGAGACGAAGATCTCACAAGCAGAATCGACGGGAACGAGGTCACAAAAGTCCCAGCGAGAGAGCGCGTTCAAATCTCAGACTGTTCCGCTTCCTACCGTTCTATCAAGTAGATGGTTCGGAACTGACAGGGTCGAGCCGCCATGTGAACGTGGCGGAGTTACCCGAGCC
>BAC58118
ATGGCTTTCCCTGCCCCCGCATTCTCACTGGCCAATCTTTTGAACGGCAGTTACGGTGTCGACACTCCCGAGGATGTGGAACGTTTGCGATCTGAGCAACGTGAAGAGGCTGCTGCGGCCTGTCGTAATTACAGGCCCCTACCCGCTGTGGATGTCAGCGAGAGTGTCACAGAGGACGTGCATTCCCTC---CGAACTCCCGACGGAGCTCCCGCTGAAGCGGTGTCTGGTGAGTTTGTAACTTATGGTGCTGAAGATTACCTTGAAAAATCTGATGATGAGCTCCTTGTCGCTTTTGAGACGATGGTCAAACCCATGCGTATCGGACAACTATGGTGCCCTGCGTTTAATAAATGTTCTTTTATTTCCAGCATTGCTATGGCCAGAGCTTTGTTGTTGGCACCTAGAACATCCCACCGAACCATGAAGTGTTTTGAAGACCTGGTCGCGGCTATTTACACTAAATCTGATTTCTAC---TACAGTGAAGAGTGTGAAGCCGACGACGCTCAGATAGATATCTCGTCTCGCGATGTACCCGGTTATTCTTTCGAACCGTGGTCCCGAACGTCTGGATTTGAACCGCCGCCCATTTGTGAAGCGTGCGACATGATCATGTACCAGTGCCCGTGTTTTGATTTTAATGCTTTAAAGAAATCGTGCGCTGAGAGGACCTTCGCTGATGATTATGTTATTGAAGGTTTAGATGGTGTTGTTGATAATGCGACTCTGTTGTCGAATTTGGGTCCATTTTTGGTACCTGTGAAGTGTCAATATGAAAAATGTCCAACGCCAACCATCGCGACTCCTCCGGATTTAAACCGTGCTACTGATCGTGTTGATATCAATTTAGTTCAATCCATTTGTGACTCGACTCTGCCCACTCATAGTAACTACGACGACTCCTTTCATCAAGTGTTCGTCGAAAGTGCAGACTATTCTATAGATCTGGATCATGTTAGACTTCGACAGTCTGATCTTATTGCAAAAATTCCAGATTCAGGGCATATGATACCGGTTCTGAATACCGGGAGCGGTCACAAGAGAGTAGGTACGACGAAGGAGGTCCTTACAGCAATTAAGAAACGTAATGCTGACGTTCCAGAGCTAGGTGATTCCGTTAATCTGTCTAGATTGAGTAAAGCTGTGGCTGAGAGATTCTTCATTTCATACATCAATGGTAACTCTCTAGCATCCAGTAACTTTGTCAATGTCGTTAGTAACTTCCACGATTACATGGAAAAGTGGAAGTCCTCAGGTCTTTCTTATGATGATCTTCCGGATCTTCATGCTGAGAATTTGCAGTTTTATGACCACATGATAAAATCCGATGTGAAACCTGTAGTGAGCGACACACTCAATATCGACAGACCGGTTCCAGCTACTATAACGTACCATAAGAAAAGTATAACCTCCCAGTTCTCACCGTTATTCACAGCGCTATTCGAGCGCTTCCAGAGATGCCTTCGAGAACGTATTATTCTTCCTGTTGGTAAGATTTCATCCCTTGAGATGGCAGGATTTGATGTCAGGAACAAATACTGCCTTGAGATTGATCTGTCCAAGTTTGATAAGTCTCAGGGTGAATTTCACTTGCTAATCCAGGAACACATTTTGAATGGTCTAGGACGTCCAGCTCCGATAACTAAGTGGTGGTGTGATTTCCATCGATTCTCTTATATTAGAGACCGTAGAGCTGGTGTTGGTATGCCTATTAGTTTCCAGAGACGAACTGGCGATGCATTCACTTATTTTGGCAATACCATCGTCACCATGGCTGAGTTTGCCTGGTGTTATGACACCGACCAATTCGAAAAGCTTTTATTCTCAGGCGATGATTCTCTAGGATTTTCACTGCTTCCCCCTGTTGGTGACCCGAGTAAATTCACAACTCTTTTCAACATGGAAGCTAAGGTGATGGAACCTGCCGTGCCATATATTTGTTCGAAGTTCTTACTCTCTGACGAGTTCGGTAACACATTTTCCGTTCCAGATCCATTGCGCGAGGTTCAGCGGTTAGGAACAAAGAAAATTCCCTATTCTGACAATGATGAATTCTTGTTTGCTCACTTCATGAGCTTTGTTGATCGGTTGAAGTTTTTGGATCGAATGTCTCAGTCGTGTATCGATCAACTTTCAATTTTCTTCGAATTGAAATACAGGAAGTCTGGGGAAGAGGCTGCTTTAATGTTAGGCGCCTTTAAGAAGTATACCGCTAATTTCCAGTCCTACAAAGAACTCTATTATTCAGATCGTCGTCAATGCGAATTGATCAATTCGTTTTGTAATACAGAGTTCAGGGTTGAGCGTGTAAATTCCAACAAACAGCGA------AAGAAATATGGAATTGAACGCAGGTGCGATGACAAACGTCGAACTCCAACTGGCTCGTATGGTGGAGGCGAAGAAGCAGAGACGAAGGTCTCACAAACAGAATCGACGGGAACGAGGTCACAAAAGTCCCAGCGAGAGAGCGCGTTCAAATCTCAGACTATTCCGCTTCTTACCGTTCTATCAAGTAGATGGTTCGGAATTGACAGGGTCATGCCGCCATGTGAACGTGGCGGAGTTACCCGAGTC
>AAM10537
ATGACAAGTCCTCCACCCACTTTCTCATTCGCCAATCTGTTGAATGGCTCCTATGGTGTTGACACTCCCGAGGAAGTGGAACGCGTTAGACGTGAACAACGCGAAGATGCTGAGGCGGCTTTACGTAATTATAAGCCTTTACCCACTGTGGATGTCAGTGAGAGTGTCCCTAGAGACGAACCTATTGTCTCGCAAACCGTCACTACAGCTCCTGTTACATCAGCCGTTGACGCGTTTGTTTCTTTTGGTGCTGAGGACTACCTTGAAATGTCCCCATCTGAGCTGCTTTCCGCTTTTGAGTTGATGGTCAAACCCTTGCGTATCGGTGAAGTGTTGTGCCCGAATTTTGATCGTTCGCTATTCATCTCCAGCGTCGCTATGGCTAGGACGTTGTTGTTGGCACCACTCACATCCACCCGAACGTTGAAGCGTTTTGAAGACCTTGTGGCCGCGATCTATCTAAAAACTGATTTTTTT---------------TTAGAAGACGATGGGCCCCAGACTGATGTCTCCCAAAGCGATGTGCCCGGTTATACCTTCGAACCAGGGCAACACTCATCCGGTTTTGAACCCCCCCCTATTTGTGCTAAATGTGACTTGATTTTGTATCAATGTCCGTGTTTCGATTTTAACGCACTTCGTGAGTCTTGCGCAGAGAAAACATTCTCTCACGACTATGTTATCGAGGGTCTCGATGGTGTCATTGATAACGCTACGCTGTTATCAAATTTGGGACCATTTTTGTTACCTGTCCATTGTTCTTATTCAAAGACCGAGGACCCCGATTTCGTCGTTGATCCTAGTCTTGCGCGACCTACTGATAGGGTTGATGCACATGTAGTTCAAGCCGTTTGCGATACCACTCTGCCCACCTATGTTAACTACGATGATTCCTTTCATCAAGTCTTTGTGGACTCTGCTGATTATTCCATTGACATGGATCACGTTCGGTTACGTCAATCCGATTTAGTAGCAAAAATTCCGGATGGTGGGCATATGTTACCGGTGTTGAATACCGGGAGTGGTCACAAGAGAGTAGGTACTACGAAGGAGGTCTTAACAGCAATAAAGAAAAGAAATGCTGATGTCCCTGAGCTTGGTGACTCTGTTAATCTGTCACGCCTGAGCAAAGCAGTAGCCGAACGGCTTCGTCTCTCGTATATGAATGTTGACGCTTTGGCTAAAAGTAACTTTGTTAATGTTGTCGGTAATTTTCACGCTTACATGCAAAAATGGCAATCTTCTGGACTTTCTTATGATGATCTTCCTGATCTTCACGCGGAGAATTTACAGTTTTATGATCACATGATTAAGTCCGATGTTAAGCCAGTTGTCACCGACACGTTGAACGTCGACAGACCTGTCCCAGCTACTATTACATTTCACAAAAAGACCATAACATCCCAGTTCTCACCGTTGTTTATATCTCTGTTTGAGAGATTCCAGAGATGCCTTCGGGAACGTATTGTTCTGCCCGTTGGTAAGATTTCCTCCCTTGAGATGACTGATTTTTCAGTCTTGAACAAACATTGTCTTGAAATTGATTTATCTAAATTCGACAAATCTCAAGGTGAGTTCCACCTTATGATTCAAGAGCACATTCTCAACGATCTTGGTTGCCCAGCACCCGTCACCAAATGGTGGTGTGACTTTCATAGGTTTTCCTATATTAAAGACAAACGTGCTGGGGTTGGAATGCCCATCAGCTTTCAACGCCGTACTGGTGACGCTTTCACCTATTTTGGCAATACTATTGTCACGATGGCTGAGTTTGCTTGGTGTTATGACACTGACCAATTTGACCGATTGCTCTTTTCTGGTGATGATTCTCTGGCTTTTTCTAAGCTCCCACCTGTTGGAGATCCCAGTAAGTTTACAACTTTATTCAACATGGAAGCTAAGGTGATGGAACCTGCAGTACCTTATATTTGTTCGAAGTTTCTACTCTCTGATGAGTTTGGTAATACGTTTTCAGTCCCCGACCCACTACGTGAAATCCAGCGGTTAGGTACCAAGAAGATACCGTACTCGGACAACAACGATTTCTTGTTCGCTCATTTTATGAGTTTTGTTGACAGGCTGAAGTTTATGGACAGGATGTCGCAGTCCTGTATTGATCAATTGTCCATTTTCTTCGAGTTGAAATACAAGAAGTCCGGGAACGAAACCGCCCAAGTTTTGGGCGCGTTTAAGAAGTACACCGCTAATTTTAACGCCTATAAGGAGCTTTATTACTCTGACCGTCAACAATGTGACTTGATCAATACGTTTTGTATATCTGAGTTCCAGGTGATTCGTCGCACTACCGTTAAGAAGAAG------AAGAATGGACGTGTTGACAGTAGTGGTGTCGAC---CGCCGACCTCCACCTAGCCCATTTGCAGGAGGTGAAACGTCGAAGACGAAGGTCTCACGTCAAAAACCGGCGAGCGAGGGGTTACAAAAGTCCCAGCGAGAGAGCGCGATCTATAGCGAGATTTTTCCA------------------------------------GATGTTACCATTCCACGGAGTAGATCCCGTGGATTGGTTTCC---
>ACJ04713
ATGGCTTTCCCTGCCCCCGCTTCCTCATTGGCCAATCTTTTGAATGGTACTTACGGTGTCGACACTCCCGAGGAAGTGGAACGTGTGCGATCTGAGCAACACGAAGAGGCTGCTGCGGCTTGTCGTAATTACAAGCCTTTATCCGCTGTGGATGTCAGCGAGAGTGTCACAGAGGATGCGCATTCCCTC---CGAACTCCAGACGGAGCTCCCTCTGAAGAGGTGTCTGTTGAGTTTGTTACTTATGGTGCTGAAGATTACCTTGAAAAATCTGATGATGAGCTCCTTGTCGCTTTTGAGACGATGGTCAAACCCATGCGTATCGGACAGTTATGGTGCCCTGCGTTTAATAAATGTTCTTTTATTTCCAGCATTGCTATGGCTAGAGCTTTGCTGTTGGTACCTAGCACATCCAACCGAACCATGAAGTGTTTTGAAGACCTGGTCGCGGCTATTTACACTAAATCCGATTTCTAT---TATGATGATGAGTGTGAAGCTGATGACATTCAGATAAATGTCTCGTCTCGCGATGTACCCGGTTACTCTCTCGAACCGTGGTCCCGAACGTCTGGATTCGAACCACCGCCTATCTGTGAGGCGTGTGACATGATCATGTACCAGTGCCCGTGTTTTGATTTTAATGCTTTAAAGAAATCGTGCGCTGAGAGGACTTTCGCTGATGATTATGTTATTGAAGGTTTAGATGGTGTTGTTGACAATGCAACTTTGTTGTCTAATTTAGGCCCGTTTTTGGTGCCTGTTAAGTGCCAATACGAGAAATGTCCAACACCTACCGTCGCGATTCCTCCGAGCTTAAATCGTGCTACTGATCGTGTTGATATCAATTTAGTTCAATCCATTTGTGATTCCACTCTGCCCACGCATAGCAACTACGATGACTCTTTTCATCAAGTGTTCGTCGAAAGCGCTGACTATTCTATTGATCTGGATCATGTTAGACTTCGGCAATCTGATCTCATTGCGAAAATTCCAGATTCAGGGCATATGATACCGGTTTTGAATACCGGGAGTGGTCACAAGAGAGTAGGTACGACGAAGGAGGTCCTTACAGCAATCAAGAAACGTAATGCTGACGTTCCAGAGCTAGGTGATTCCGTTAATCTGTCCAGGTTGAGTAAGGCTGTGGCTGAGAGATTTTTCATCTCGTACATTAATGGCAACTCTTTAGCCACCAGCAACTTTGTTAACGTCGTTAGCAACTTCCACGATTACATGGAAAAATGGAAGTCTTCAGGCCTCTCGTATGACGATCTTCCAGATCTGCATGCTGAGAATTTGCAGTTTTATGATCACATGATAAAATCTGATGTGAAGCCTGTCGTTAGCGACACATTGAACATTGACAGACCGGTTCCAGCTACTATAACGTATCATAAGAAAGGTGTAACCTCCCAGTTCTCACCGTTATTCACAGCTCTATTTGAGCGTTTCCAGAGATGCCTTCGAGAACGTATTATTCTTCCTGTTGGAAAGATTTCATCCCTTGAGGTGTCAGGATTTGATGTTAAGAACAAACACTGTCTCGAGATCGATTTGTCCAAATTCGACAAGTCTCAAGGTGAATTCCATTTGATGATTCAGGAACACATTTTGAATGGTCTAGGGTGCCCAGCTCCGATAACTAAGTGGTGGTGTGATTTCCACAGATTCTCTTACATTAGAGACCGTAGAGCTGGTGTTGGTATGCCTATCAGTTTCCAGAGACGAACTGGTGATGCATTTACCTACTTCGGTAACACCATTGTCACCATGGCTGAATTTGCATGGTGTTACGACACCGACCAATTCGAAAAGCTTTTATTCTCAGGCGATGATTCTCTAGGATTTTCAGTGCTTCCCCCTGTTGGTGATCCGAGTAAGTTCACAACTCTTTTCAACATGGAAGCTAAGGTGATGGAGCCAGCAGTACCATACATTTGTTCGAAGTTTCTACTCTCTGACGAGTTCGGTAATACCTTTTCCGTTCCAGATCCATTGCGCGAGGTTCAGCGGTTAGGAACTAAGAAAATCCCCTATTCCGACAATGATGAATTCCTGTTTGCTCACTTCATGAGCTTTGTTGATCGATTGAAGTTTTTGGACCGAATGACTCAGTCTTGCATCGATCAGCTTTCACTCTTCTTTGAGTTGAAATACAGGAAGTCCGGGGCGGAGGCTGCCTTGATGTTAGGCGCCTTTAAGAAATATACCGCTAATTTCCAGTCCTACAAAGAACTCTATTTTTCCGATCGTCGTCAGTGCGAATTGATCAATTCGTTTAGTTGTGTAGAGTTGAGGATTGAGCGTTCGAGTTTCATTAAGCAGCGA---AAGAAGAAAGATGGAATTGAACGAAGGCGCAATGACAAACGTCGAACTCCAACTGGCCCGCATGGTGGAGGCGAAGAGACAGAGACGAAGGTCTCACAAGAAGAATCGACGGGAACGATGTTACAAAAGTCCCAGCGAGAGAGCGCGTTCAAATCTCAGACTGTTCCGCTTCCTACCGTTCTATCAAGTAGATGGTTCGGAACTGATAGAGATGTACCGCCACGTGAACGTGGCGGAATTGTCCGAGTC
>AAB86650
ATGGCTTTCCCCGCCCCCGCTTTCTCACTAGCCAATCTTTTGAACGGTAGTTACGGTGTCGACACTCCCGAGGAAGTGGAACGCGTGCGATCTGAGCAACGCGACGAGGCTGCTGCGGCCTGTCGTAATTACAGGCCCTTACCCGCTGTGGATGTCAGCGAGAGTGTCCCAGAGGATGCGCATTCCCTC---CGAACTCCTGACGGAGCTCCCTCTGAAGAGGTGTCTGTAGAGTTTGTTACTTATGGTGCTGAAGATTACCTTGAAAAATCTGATGATGAGCTCCTTGTCGCTTTTGAGACGATGGTCAAACCCATGCGTATCGGACAACTGTGGTGCCCTGCGTTTAATAAATGTTCTTTTATTTCCAGCATTGCCATGGCCAGAGCTTTGCTATTAGCACCCAGAACATCCCACCGAACCATGAAGTGTTTTGAAGACCTGGTCGCGGCTATTTACACTAAATCCGATTTCTAC---TACGATGATGAGTGTGAAGCCGACGACGTTCAGATAGATATCTCGTCTCGCGATGTACCCGGTTATTCTTTCGAACCGTGGTCCCGAACGTCTGGATTTGAACCACCGCCTATCTGTGAGGCGTGTGACATGATCATGTACCAGTGCCCGTGTTTTGATTTCAATGCTTTAAAGAAATCGTGCGCTGAGAGGACATTCGCTGATGATTATGTTATCGAAGGTTTAGATGGTGTTGTAAACAATGCCACTCTGTCGTCAAATTTAGGTCCATTTTTGGTGCCCGTGAAATGTCCGTATGAGAAATGTCCAACACCCGTTGGCGAGATCCCTCCGGACTTAAACCGTGCCACTGATCGTGTTGATATCAATTTAGTTCAATCCATTTGTGACTCGACTCTGCCCACTCATAGTAACTACGACGACTCTTTTCATCAAGTGTTCGTCGAGAGTGCTGACTATTCTATTGATCTGGATCATGTTAGACTTCGCCAGTCTGATCTTATTGCAAAAATTCCAGATTCAGGGCATATGATACCGGTTTTGAACACCGGGAGCGGTCACAAGAGAGTAGGTACGACGAAGGAGGTCCTTACAGCTATCAAGAAACGTAATGCTGACGTTCCAGAGCTAGGTGATTCCGTTAATTTGTCCAGATTGAGTAAGGCTGTGGCTGAGAGATTCTTCATTTCATACATTAATGGTAACTCTCTAGCATCCAGCAACTTTGTTAATGTCGTTAGTAACTTCCACGATTACATGGAAAAATGGAAGTCCTCAGGTCTTTCGTATGATGATCTTCCGGATCTTCATGCTGAGAATTTGCAGTTTTATGATCACATGATAAAATCTGATGTGAAACCTGTAGTGAGCGACACACTCAACATTGACAGACCGGTTCCGGCTACTATAACGTATCATAAGAAAGGTATAACCTCCCAGTTCTCACCGTTGTTTACTGCGCTATTTGAGCGTTTCCAGAGATGCCTTCGAGAACGCATTATTCTTCCTGTTGGAAAGATTTCATCCCTTGAGATGGCAGGATTTGATGTTAAGAACAAGCACTGTTTCGAGATTGATTTGTCCAAATTCGACAAGTCTCAAGGTGAATTTCCCTTTAAGATTCAGGAACACATTTTGAATGGTCTAGGGTGCCCAGCTCCGATAACTAAGTGGTGGTGTGATTTCCACAGATTCTCTTATATTAGAGACCGTAGAGCTGGCGTTGGTATGCCCATCAGTTTTCAGAGACGAACTGGTGATGCATTCACCTACTTTGGTAACACCATTGTCACCATGGCTGAATTTGCATGGTGTTACGACACCGACCAATTCGAAAAGCTTTTATTCTCAGGCGATGATTCTCTAGGATTTTCAGTACTTCCTCCTGTTGGTGATCCGAGTAAGTTCACGACTCTCTTCAACATGGAAGCTAAGGTGATGGAGCCCGCAGTACCATACATTTGTTCGAAGTTCTTACTCTCTGACGAGTTCGGTAACACTTTTTCCGTTCCAGACCCATTGCGCGAGGTTCAGCGGTTAGGCACAAAGAAAATCCCCTGTTCTGACAATGATGAATTCCTGTTTGCTCACTTCATGAGCTTTGTTGATCGATTGAAGTTTTTGGACCGAATGACTCAGTCTTGTATCGATCAACTTTCTCTCTTCTTCGAGTTGAAATACAGGAAGTCTGGGGAAGAGGCTGCTTTAATGTTAGGCGCCTTTAAGAAGTATACCGCTAATTTCCAGTCCTACAAAGAACTCTATTATTCAGATCGTCGTCAGTGCGAATTGATCAATTCGTTTAGTTGTGTAGAGTTAAGGATTGAGCGTTCGAGTTCCACTAAGCAGCGA---GAGAAGAAAGATGGAATTGAACGAAGGCGCAATGACAAACGTCGAACTCCAACTGGCTCGTATGGTGGAGGCGAAGAGGCAGAGACGAAGGTCTCACAAGCAGAATCGACGGGAACGAGGTCACAAAAGTCCCAGCGAGAGGGCGCGTTCAAATCTCAGGCTGTTCCGCTTCCTACCATTCTATCAAGTAGATGGTTCGGAACTGATAGAGATGTACCACCATGTGAACATGGTGGGATTGTCCGAGTC
>BAA13141
ATGGCTTTCCCTGCCCCCGCATTCTCACTAGCCAATCTTTTGAATGGTAGTTACGGTGTCGACACTCCCGAGGATGTGGAACGCTTGCGATCTGAGCAACGCGAAGAGGCTGCTGCGGCCTGCCGTAATTACAGGCCCTTATCCGCTGTGGATGTCAGCGAGAGTGTCACAGAGGACGCGCATTCCCTC---CAAACTCCGGACGGAGCTCCCGCTGAAGCGGTGTCTGATGAGTTCGTAACTTATGGTGCTGAAGATTACCTTGAAAAATCTGATGATGAGCTCCTTGTCGCTTTTGAGACGATGGTCAAACCCATGCGTATCGGACAACTATGGTGCCCTGCGTTTAATAAATGTTCTTTTATTTCCAGCATTGCTATGGCCAGAGCTTTGCTGTTGGCTCCTAGAACATCCCACCGAACCATGAAGTGTTTTGAAGACCTGGTCGCGGCTATTTACACTAAATCTGATTTCTAT---TACAGTGAAGAGTGTGAAGCCGACGACGTTCAGATGGATATCTCGTCTCGCGATGTACCCGGTTATTCTTTCGAACCGTGGTCCCGAACGTCTGGATTCGAACCGCCGCCCATTTGTGAAGCGTGCGACATGATCATGTACCAGTGCCCGTGTTTTGATTTCAATGCTTTAAAGAAATCGTGCGCTGAGAGGACTTTCGCTGATGATTATGTTATTGAAGGTTTAGATGGTGTTGTTGATAATGCGACTTTGTTGTCGAATTTGGGTCCATTTTTGGTACCCGTGAAGTGTCAATATGAAAAATGTCCAACACCACCCATCGCGATTCCTCCGAATTTAAATCGTGCTACTGATCGTGTTGATATTAATTTGGTTCAATCCATTTGTGACTCGACTCTGCCCACTCACAGTAATTATGACGACTCTTTTCATCAAGTGTTCGTCGAAAGTGCAGATTACTCTATAGATCTGGATCATGTTAGACTTCGACAGTCTGACCTTATTGCAAAAATTCCAGACTCCGGGCATATGATACCGGTTCTGAACACCGGGAGCGGTCACAAGAGAGTAGGTACAACGAAGGAGGTCCTTACAGCAATTAAGAAACGTAATGCTGACGTTCCAGAGCTAGGTGATTCCGTTAATCTGTCTAGATTGAGTAAAGCTGTGGCTGAGAGATTCTTCATTTCATACATCAATGGTAACTCTCTAGCATCCAGCAACTTTGTCAATGTCGTTAGTAATTTCCACGATTACATGGAGAAGTGGAAATCTTCAGGTCTTTCTTATGATGATCTTCCAGATCTTCATGCTGAGAATCTGCAGTTTTATGATCACATGATAAAATCTGATGTGAAACCTGTGGTGAGCGACACACTCAATATCGACAGACCGATTCCAGCTACTATAACGTATCATAAGAAGAGTATAACCTCCCAGTTCTCACCGTTATTCACAGCGCTATTCGAGCGCTTCCAGAGATGCCTTCGAGAACGTATTATTCTTCCTGTTGGTAAGATTTCATCTCTTGAGATGGCAGGATTTGATGTCAAAAACAAGTACTGCCTCGAGATTGATTTGTCTAAGTTTGATAAATCCCAAGGTGAATTTCACTTATTAATTCAGGAACATATTTTGAATGGTCTAGGATGTCCAGCTCCGATAACCAAGTGGTGGTGTGATTTCCACCGATTCTCTTACATCAGAGATCGTAGAGCTGGTGTTGGTATGCCTATTAGTTTCCAGAGACGAACTGGTGATGCATTCACTTATTTTGGCAATACCATTGTCACCATGGCTGAGTTTGCCTGGTGTTATGACACCGATCAATTCGAAAAGCTTTTATTCTCAGGCGATGATTCTCTAGGATTTTCATTGCTTCCCCCTGTTGGTGATTCGAGTAAATTCACGACTCTTTACAACATGGAAGCTAAGGTGATGGAACCATCGGTACCGTATATTTGCTCGAAGTTCTTACTCTCTGATGAGTTCGGTAACACATTTTCCGTTCCAGATCCATTGCGCGAGGTTCAGCGGTTAGGAACAAAGAAAATTCCCTATTCCGACAACGATGAATTCTTGTTTGCTCACTTCATGAGCTTTGTTGATCGATTGAAGTTTTTGGACCGAATGTCTCAGTCGTGTATCGATCAACTTTCGATTTTCTTTGAATTGAAATACAAGAAGTCTGGGGAAGAGGCTGCTTTAATGTTAGGCGCCTTTAAGAAATATACCGCTAATTTCCAGTCCTACAAAGAACTCTATTATTCAGATCGTCATCAGTGTGAATTGATCAATTCGTTTTGTAGTACAGAGTTCAGGGTTGAGCGTGTAAATTCCAATAAACAGCGA------AAGAAATATGGAATTGAACGTAGGTGCGATGACAAACGTCGAACTCCAACTGGCTCGTATGGTGGAGGTGAAGAAGCAGAGACGAAGGTCTCACAAACAAAATCGACGGGAACGAGGTCACAAAAGTCCCAGCGAGAGAGCGCGTTCGAATCTCAGACTGTTCCGCTTCCTACCGTTCTATCAAGTGGATGGTCCGGAACTGACAGGGTCGTGCCGCCATGTGAACGAGGCGGAGTTACCCGAGCC
>BAH70364
ATGGCTTTCCCCGCCCCCGCTTTCTCACTAGCCAATCTTTTGAACGGCAGTTACGGTGTCGACACTCCCGAGGAAGTGGAACGTTTGCGATCTGAGCAACGTGAAGAGGCTGCTGCGGCCTGTCGTAACTACAGGCCCCTACCCGCTGTGGATGTCAGCGAGAGTGTCACAGAGGATGCGCATTCCCTC---CGAACTCCTGACGGAGCTCCCGCTGAAGCGGTGTCAAGTGAGTTTGTTACTTATGGTGCTGAAGATTACCTTGAAAAATCTGATGATGAGCTCCTTGTCGCTTTTGAGACGATGGTCAAACCCATGCGCTTCGGACAACTATGGTGCCCCGCGTTTAATAAATGTACTTTTATTTCCAGCATTGCTATGGCCAGAGTTTTGCTGCTGGCACCTAGAACATCCGACCGAACCATGAAGTGTTTTGAAGACCTAGTCGCGGCTATTTACACTAAATCCGACTTCTAT---TACGATGAAGAGTGTGAAGCCGACGACGTTCAGACAGATATCTCGTCTCGCGATGTACCCGGCTATTCTTTCGAGCCGTGGTCCCGAACGTCTGGATTCGAACCGCCGCCTATTTGTGAGGCGTGCGACATGATCATGTACCAGTGCCCGTGTTTTGATTTCAATGCTTTGAAGAAATCGTGCGCTGAGAGGACTTTCGCTGATGATTATGTTATTGAAGGATTAGATGGTGTTGTTGACAATGCGACTTTGTTGTCCAATTTGGGTCCATTTTTGGTACCCGTGAAATGTCGATATGAGAAATGTCCAACACCGACCATCGCGACTCCTCCGGATTTAAATCGTGCTACTGATCGTGTTGATATTAATCTGGTTCAATCCATTTGTGACTCGACTCTGCCCACTCACAGTAATTACGACGACTCTTTTCATCAGGTGTTTGTCGAAAGCGCAGATTACTCTATAGATCTGGATCATGTTAGACTTCGACAGTCTGATCTCATTGCAAAAATTCCAGATTCAGGGCATATGATACCGGTTCTGAATACCGGGAGCGGTCACAAGAGAGTAGGTACAACGAAGGAGGTCCTTACAGCAATTAAGAAACGTAATGCTGACGTTCCAGAGCTAGGTGATTCCGTTAATCTGTCTAGATTGAGTAAAGCTGTGGCTGAGAGGTTTTTCATTTCGTACATCAATGGTAACTCTCTAGCATCCAGTAATTTCGTTAATGTCGTTAGTAATTTCCACGATTACATGGAAAAGTGGAAGTCTTCAGGTCTCTCTTATGATGATCTTCCAGATCTTCATGCTGAGAATTTGCAGTTTTATGATCACATGATAAAATCTGATGTGAAACCTGTTGTTAGCGACACGCTCAATATCGACAGACCGGTTCCAGCTACTATAACGTACCATAAGAAGAGTATAACCTCCCAGTTCTCACCATTATTCACAGCGCTATTTGAGCGCTTCCAGAGATGCCTTCGAGAACGTATTATTCTTCCTGTTGGTAAGATTTCATCTCTTGAGATGGCGGGGTTCGATGTTAAAAACAAGCACTGTCTCGAGATTGACTTGTCTAAATTTGATAAGTCTCAAGGTGAATTCCATTTGCTAATTCAGGAACACATTTTGAATGGTCTAGGATGCCCAGCTCCGATAACCAAGTGGTGGTGTGATTTCCACCGATTCTCTTACATTAGAGATCGTAGAGCTGGTGTTGGTATGCCTATCAGTTTCCAGAGACGAACCGGTGATGCGTTCACTTACTTTGGCAATACCATCGTCACCATGGCTGAGTTCGCCTGGTGTTATGACACCGACCAATTCGAAAAGCTTTTATTCTCAGGTGATGATTCTCTGGGATTTTCATTGCTTCCCCCTGTTGGTGATTCGAGTAAATTCACAACTCTTTTCAACATGGAAGCTAAGGTGATGGAACCTGCCGTACCATATATTTGTTCGAAGTTCTTACTCTCTGACGAGTTCGGTAATACATTTTCCGTTCCAGATCCATTGCGCGAGGTTCAGCGGTTAGGAACAAAGAAAATTCCCTATTCTGACAATGATGAATTCTTGTTTGCTCACTTCATGAGCTTTGTTGATCGATTGAAGTTTTTGGACCGAATGTCTCAGTCGTGCATCGATCAACTTTCGATTTTCTTCGAATTGAAATACAAGAAGTCTGGGGAAGAGGCTGCCTTAATGTTAGGCGCCTTTAAGAAATATACCGCTAATTTTCAGTCCTACAAAGAACTCTACTATTCAGATCGTCGTCAATGCGAATTGATCAATTCGTTTTGTACCCCAGAGTTTAGGGTTGAGCGTGTAAATTCCACTAAACAGCGA------AAGAAATATGGAATTGAACGCGGGCGCAATGACAAACGTCGAACTCCAACTGGCTCGTATAGTGGAGGCGAAGAGACAGAGACGAAGGTCTCACAAGCAGAATCGACGGGAACGAGGTCACAAAAGTCCCAGCGAGAGAGCGCGTTCAAATCTCAGACTGTTCCGCTTCCTACCATTCTTTCAAGTAGATGGAATGGAACTGACAGGGTCATGCCGCCATATGAATGTGGCGGAGTTACCCGAGCC
>CAD57160
ATGGCTTTCCCTGCCCCCGCATTCTCACTAGCCAATCTTTTGAACGGCAGTTACGGTGTCGACACTCCCGAGGATGTGGAACGTTTGCGATCTGAGCAACGCGAAGAGGCTGCTGCGGCCTGTCGTAATTACAGGCCCCTACCCGCTGTGGATGTCAGCGAGAGTGTCACAGAGGACGCGCATTCCCTC---CGAACTCCTGACGGAGCTCCCGCTGAAGCGGTGTCTGATGAGTTTGTAACTTATGGTGCTGAAGATTACCTTGAAAAATCTGATGATGAGCTCCTTGTCGCTTTTGAGACGATGGTCAAACCCATGCGTATCGGACAACTATGGTGCCCTGCGTTTAATAAATGTTCTTTTATTTCCAGCATTGTTATGGCCAGAGCTTTGTTGTTGGCACCTAGAACATCCCACCGAACCATGAAGTGTTTTGAAGACCTGGTCGCGGCTATTTACACTAAATCTGATTTCTAC---TACAGTGAAGAGTGTGAAGCCGACGACGCTCAGATAGATATCTCGTCTCGCGATGTACCCGGTTATTCTTTCGAACCGTGGTCCCGAACGTCTGGATTTGAACCGCCGCCCATTTGTGAAGCGTGCGACATGATCATGTACCAGTGCCCGTGTTTTGATTTTAATGCTTTAAAGAAATCGTGCGCTGAGAGGACCTTCGCTGATGATTATGTTATTGAAGGTTTAGATGGTGTTGTTGATAATGCGACTCTGTTGTCGAATTTGGGTCCATTTTTGGTACCCGTGAAGTGTCAATATGAAAAATGTCCAACGCCAACCATCGCGATTCCTCCGGATTTAAACCGTGCTACTGATCGTGTTGATATCAATTTAGTTCAATCCATTTGTGACTCGACTCTGCCCACTCATAGTAATTACGATGACTCTTTTCATCAAGTGTTCGTCGAAAGTGCAGACTATTCTATAGATCTGGATCATGTTAGACTTCGACAGTCTGATCTTATTGCAAAAATTCCAGATTCAGGGCATATGATACCGGTTCTGAACACCGGGAGCGGTCACAAGAGAGTAGGTACAACGAAGGAGGTCCTTACAGCAATTAAGAAACGCAATGCTGACGTTCCAGAGCTAGGTGATTCCGTTAATCTGTCTAGATTGAGTAAAGCTGTGGCTGAGAGATTCTTCATTTCATACATCAATGGTAACTCTCTAGCATCCAGTAACTTTGTCAATGTCGTTAGTAACTTCCACGATTACATGGAAAAGTGGAAGTCCTCAGGTCTTTCTTATGATGATCTTCCGGATCTTCATGCTGAGAATTTGCAGTTTTATGACCACATGATAAAATCCGATGTGAAACCTGTGGTGAGCGACACACTCAATATCGACAGACCGGTTCCAGCTACTATAACGTATCATAAGAAAAGTATAACCTCCCAGTTCTCACCGTTATTCACAGCGCTATTCGGGCGCTTCCAGAGATGCCTTCGAGAACGTATTATTCTTCCTGTTGGTAAGATTTCGTCCCTTGAGATGGTAGGATTTGATGTCAAGAACAAATACTGCCTCGAGATTGATCTGTCTAAGTTTGATAAGTCTCAAGGTGAATTTCACTTGCTAATCCAGGAACACATTTTGAATGGTCTAGGATGTCCAGCTCCGATAACTAAGTGGTGGTGTGATTTCCATCGATTCTCTTACATTAGAGACCGTAGAGCTGGTGTTGGTATGCCTATTAGTTTCCAGAGACGAACTGGCGATGCATTCACTTATTTTGGCAATACCATCGTCACCATGGCTGAGTTTGCCTGGTGTTACGACACCGACCAATTCGAAAAGCTTTTATTCTCAGGCGATGATTCTCTAGGATTTTCACTGCTTCCCCCTGTTGGTGACCCGAGTAAATTCACAACTCTTTTCAACATGGAAGCTAAGGTGATGGAACCTGCCGTACCATATATTTGTTCGAAGTTCTTACTCTCTGACGAGTTCGGTAACACATTTTCCGTTCCAGATCCATTGCGCGAGGTTCAGCGGTTAGGAACAAAGAAAATTCCCTATTCTGACAATGATGAATTCTTGTTTGCTCACTTCATGAGCTTTGTTGATCGATTGAAGTTTTTGGACCGAATGTCTCAGTCGTGTATCGATCAACTTTCGATTTTCTTCGAATTGAAATACAAGAAGTCTGGGGAAGAGGCTGCTTTAATGTTAGGCGCCTTTAAGAAGTATACCGCTAATTTCCAGTCCTACAAAGAACTCTATTATTCAGATCGTCGTCAGTGCGAATTGATCAATTCGTTTTGTAGTACAGAGTTCAGGGTTGAGCGTGTAAATTCCAACAAACAGCGA------AAGAAATATGGAATTGAACGTAGGTGCAATGACAAACGTCGAACTCCAACTGGCTCGTATGGTGGAGGCGAAGAAGCAGAGACGAAGGTCTCACAAACAGAATCGACGGGAACGAGGTCACAAAAGTCCCAGCGAGAGAGCGCGTTCAAATCTCAGACTGTTCCGCTTCCTACCGTTCTATCAAGTAGATGGTTCGGAATTGACAGGGTCATGCCGCCATGTGAACGTGGCGGAGTTACCCGAGTC
>BAD19057
ATGGCTTTCCCCGCCCCCGCTTTCTCACTAGCCAATCTTTTGAACGGTAGTTACGGTGTTGACACTCCCGAGGAAGTGGAACGTGTGCGATCTGAGCAACGCAGAGAGGCTGCTGCGGCCTGTCGTAATTACAGGCCCCTACCCGCTGTGGATGTCAGCGAGAGTGTCACAGAGGATGCGCATTCCCTC---CGAACTCCAGACGGAGCTCCCTCCGAAGAGGTGTCTGTAGAGTTTGTTACTTACGGTGCTGAAGATTACCTTGAAAAATCTGATGATGAGCTCCTTGTCGCTTTTGAGACGATGGTCAAACCCATGCGAATCGGACAACTGTGGTGCCCTGCGTTTAATAAATGTTCTTTTATATCCAGCATTGCTATGGCCAGAGCTTTGCTGTTAGCACCCAGAACATCCTACCGAACCATGAAGAGTTTTGAGGACCTGGTCGCGGCTATTTACACTAAATCCGATTTCTAT---TACGATGATGAGTGTGAAGCCGACGACGTTCAGATAGATATCTCGTCTCGCGATGTACCCGGTTACTCTTTCGAACCGTGGTCCCGAACGTCTGGATTTGAACCACCGCCTATCTGCGAGGCGTGTGACATGATCATGTACCAGTGCCCGTGTTTTGATTTCAATGCTTTAAAGAAATCGTGCGCTGAGAGGACATTCGCTGACGATTATGTTATCGAAGGTTTAGATGGTGTTGTCGATAATGCGACTCTGTTGTCGAATTTAGGTCCATTTTTGGTGCCTGTGAAGTGTCAATATGAGAAATGTCCAACACCCACCGTTGCGAGTCCCCCGAGTCTAAATCGTGCTACTGATCGTGTTGATATTAATTTAGTTCAATCCATTTGTGACTCGACTCTGCCCACACATAGTAACTACGACGACTCTTTTCATCAAGTGTTTGTCGAAAGTGCAGACTATTCTATTGATCTGGATCATGTTAGACTTCGCCAGTCTGATCTTATTGCTAAAATTCCAGATTCAGGGCATATGATACCGGTTTTGAACACCGGGAGCGGTCACAAGAGAGTAGGTACGACGAAGGAGGTCCTTACAGCTATCAAGAAACGTAATGCTGACGTTCCAGAGCTAGGTGATTCCGTTAATCTGTCCAGATTGAGCAAGGCTGTGGCTGAGAGATTCTTCATCTCATACATCAATGGTAACTCTTTAGCATCCAGCAACTTTGTTAATGTCGTTAGTAACTTCCACGATTATATGGAAAAATGGAAGTCCTCAGGTCTATCGTATGATGATCTTCCGGATCTTCATGCTGAGAATTTGCAGTTTTATGATCATATGATAAAATCTGATGTGAAACCTGTAGTGAACGACACACTCAACATCGACAGACCGGTTCCGGCTACTATAACGTATCATAAGAAGGGTATAACCTCCCAGTTCTCACCGTTGTTTACTGCGCTATTTGAGCGTTTCCAGAGATGCCTTCGAGAACGCATTATTCTTCCTGTTGGAAAGATTTCATCCCTTGAGATGGCAGGATTTGATGTTAAGAACAAGCACTGTCTCGAGATTGATTTGTCCAAATTCGACAAGTCTCAAGGTGAATTCCATTTGATGATTCAGGAACACATTTTGAATGGTCTAGGGTGCCCAGCTCCGATAACTAAGTGGTGGTGTGATTTCCACAGATTCTCTTACATTAGAGACCGCAGAGCTGGCGTTGGTATGCCCATCAGTTTCCAGAGACGAACTGGTGATGCGTTCACCTATTTTGGTAATACCATTGTCACCATGGCTGAATTTGCGTGGTGTTACGACACCGACCAATTCGAAAAGCTTTTATTCTCAGGCGATGATTCTCTAGGATTTTCAGTACTTCCCCCTGTTGGTGATCCGAGTAAATTCACGACTCTTTTCAACATGGAAGCTAAGGTGATGGAGCCCGCAGTACCATATATTTGTTCGAAGTTCTTACTCTCTGACGAGTTCGGTAACACTTTTTCCGTTCCAGACCCATTGCGCGAGGTTCAGCGGTTAGGCACGAAGAAAATCCCCTATTCAGACAATGATGAATTCCTGTTTGCTCACTTCATGAGCTTTGTTGATCGATTGAAGTTTTTGGACCGAATGACTCAGTCTTGTATCGATCAACTTTCTCTCTTCTTTGAGTTGAAATACAGGAAGTCTGGGGCTGAGGCTGCTTTAATGTTAGGCGCCTTTAAGAAATATACCGCTAATTTCCAGTCCTATAAAGAACTCTACTATTCAGATCGTCGTCAGTGCGAATTGATCAATTCGTTTAGTTGTGTAGAGTTAAGGATTGAGCGTTCGAGTTCCACTAAGCAGCGA---AAGAAGAAAGATGGAATTGAACGAAGGCGCAATGACAAACGTCGAACTCCAACTGGCCCGTATGGTGGAGGCGAAGAGGCAGAGACGAAGGTCTCACAAGCAGAATCGACGGGAACGAGGTCACAAAAGTCCCAGCGAGAGGGCGCGTTCAAATCTCAGGCTATTCCGCTTCCTACCATTCTATCAAGTAGATGGTTCGGAATTGATAGAGATGTACCACCATGTGAACATGGTGGGACTGTCCGAGTC
>CAD59795
ATGGCTTTCCCCGCCCCCGCTTTCTCACTAGCCAATCTTTTGAACGGCAGTTACGGTGTCGACACTCCCGAGGAAGTGGAACGTTTGCGATCTGAGCAACGTGAAGAGGCTGCTGCGGCCTGTCGTAACTACAGGCCCCTACCCGCTGTGGATGTCAGCGAGAGTGTCACAGAGGATGCGCATTCCCTC---CGAACTCCTGACGGAGCTCCCGCTGAAGCGGTGTCAGATGAGTTTGTTACTTATGGTGCTGAAGATTACCTTGAAAAATCTGATGATGAGCTCCTTGTCGCTTTTGAGACGATGGTCAAACCCATGCGCTTCGGACAACTATGGTGCCCCGCGTTTAATAAATGTACTTTTATTTCCAGCATTGCTATGGCCAGAGTTTTGCTGCTGGCACCTAGAACATCCGACCGAACCATGAAGTGTTTTGAAGACCTAGTCGCGGCTATTTACACTAAATCCGACTTCTAT---TACGATGAAGAGTGTGAAGCCGACGACGTTCAGACAGATATCTCGTCTCGCGATGTACCCGGCTATTCTTTCGAGCCGTGGTCCCGAACGTCTGGATTCGAACCGCCGCCTATTTGTGAGGCGTGCGACATGATCATGTACCAGTGCCCGTGTTTTGATTTCAATGCTTTGAAGAAATCGTGCGCTGAGAGGACTTTCGCTGATGATTATGTTATTGAAGGATTAGATGGTGTTGTTGACAATGCGACTCTGTTGTCTAATTTGGGTCCATTTTTGGTACCCGTGAAATGTCGATATGAAAAATGTCCAACACCGACCATCGCGACTCCTCCGGATTTAAATCGTGCTACTGATCGTGTTGATATTAATCTGGTTCAATCCATTTGTGACTCGACTCTGCCCACTCACAGTAATTACGACGACTCTTTTCATCAGGTGTTCGTCGAAAGCGCAGATTACTCTATAGATCTGGATCATGTTAGACTTCGACAGTCTGATCTCATTGCAAAATTTCCAGATTCAGGGCATATGATACCGGTTCTGAATACCGGGAGCGGTCACAAGAGAGTAGGTACAACGAAGGAGGTCCTTACAGCAATTAAGAAACGTAATGCTGACGTTCCAGAGCTAGGTGATTCCGTTAATCTGTCTAGATTGAGTAAAGCTGTGGCTGAGAGGTTTTTCATTTCGTACATCAATGGTAACTCTCTAGCATCCAGTAATTTCGTTAATGTCGTTAGTAATTTCCACGATTACATGGAAAAGTGGAAGTCTTCAGGTCTCTCTTATGATGATCTCCCAGATCTTCATGCTGAGAATTTGCAGTTTTATGATCACATGATAAAATCTGATGTGAAACCTGTTGTTAGCGACACGCTCAATATCGACAGACCGGTTCCAGCTACTATAACGTACCATAAGAAGAGTATAACCTCCCAGTTCTCACCATTATTCACAGCGCTATTTGAGCGCTTCCAGAGATGCCTTCGAGAACGTATTATTCTTCCTGTTGGTAAGATTTCATCTCTTGAGATGGCGGGGTTCGATGTTAAAAACAAGCACTGTCTCGAGATTGACTTGTCTAAATTTGATAAGTCTCAAGGTGAATTCCATCTGCTAATTCAGGAACACATTTTGAATGGTCTAGGTTGCCCAGCTCCGATAACCAAGTGGTGGTGTGATTTCCACCGATTCTCTTACATTAGAGATCGTAGAGCTGGTGTTGGTATGCCTATTAGTTTCCAGAGACGAACCGGTGATGCGTTCACTTACTTTGGCAATACCATCGTCACCATGGCTGAGTTCGCCTGGTGTTATGACACCGACCAATTCGAAAAGCTTTTATTCTCAGGCGATGATTCTCTGGGATTTTCATTGCTTCCCCCTGTTGGTGATCCGAGTAAATTCACAACTCTTTTCAACATGGAAGCTAAGGTGATGGAACCTGCCGTACCATATATCTGTTCGAAGTTCTTACTCTCTGACGAGTTCGGTAATACATTTTCCGTTCCAGATCCATTGCGCGAGGTTCAGCGGTTAGGAACAAAGAAAATTCCCTATTCTGACAATGATGAATTCTTGTATGCTCACTTCATGAGCTTTGTTGATCGATTGAAGTTTTTGGACCGAATGTCTCAGTCGTGCATCGATCAACTTTCGATTTTCTTCGAATTGAAATACAAGAAGTCTGGGGAAGAGGCTGCCTTAATGTTAGGCGCCTTTAAGAAATATACCGCTAATTTTCAGTCCTACAAAGAACTCTACTATTCAGATCGTCGTCAATGCGAATTGATCAATTCGTTTTGTACTTCAGAGTTTAGGATTGAGCGTGTAAATTCCACCAAACAGCGA------AAGAAATATGGAATTGAACGCGGGCGCAATGACAAACGTCGAACTCCAACTGGCTCGTATAGTGGAGGCGAAGAGACAGAGACGAAGGTCTCACAAGCAGAATCGACGAGAACGAGGTCACAAAAGTCCCAGCGAGAGAGCGCGTTCAAATCTCAGACTGTTCCGCTTCCTACCATTCTTTCAAGTAGATGGTTCGGAACTGACAGGGTCGTGCCGCCATATGAACGTGGCGGAGTTACCCGAGCC
>BAA03890
ATGGCTTTCCCCGCCCCCGCATTCTCACTAGCCAATCTTTTGAATGGTAGTTACGGTGTCGACACTCCCGAGGATGTGGAACGCTTGCGATCTGAGCAACGCGAAGAGGCTGCTGCGGCCTGCCGTAATTACAGGCCCTTACCCGCTGTGGATGTCAGCGAGAGTGTCTCAGAGGACGCGCATTCCCTC---CAAACTCCGGACGGAGCTCCCGCTGAAGCGGTGTCTGATGAGTTTGTAACTTATGGTGCTGAAGATTACCTTGAAAAATCTGATGATGAGCTCCTTGTCGCTTTTGAGACGATGGTCAAACCCATGCGTATCGGACAACTATGGTGCCCTGCGTTTAATAAATGTTCTTTTATTTCCAGCATTGCTATGGCCAGAGCTTTGCTGTTGGCACCTAGAACATCCCACCGAACCATGAAGTGTTTTGAAGACCTGGTCGCGGCTATTTACACTAAATCTGACTTCTAT---TACAGTGAAGAGTGTGAAGCCGACGACATTCAGATGGATATCTCGTCTCGCGATGTACCCGGTTATTCTTTCGAACCGTGGTCCCGAACGTCTGGATTCGAACCGCCGCCCATTTGTGAAGCGTGCGACATGATCATGTACCAGTGCCCGTGTTTTGATTTCAATGCTTTAAAGAAATCGTGCGCTGAGAGGACTTTCGCCGATGATTATGTTATTGAAGGTTTAGATGGTGTTGTTGATAATGCGACTCTATTGTCGAATTTGGGTCCATTTTTGGTACCCGTGAAATGTCAATATGAAAAATGTCCAACGCCAACCATCGCGATTCCTCCGAATTTAAATCGTGCTACTGATCGTGTTGATATTAATTTGGTTCAATCCATTTGTGACTCGACTCTGCCCACTCATAGTAACTATGACGACTCTTTTCATCAAGTGTTCGTCGAAAGTGCAGATTACTCTATAGATCTGGATCATGTTAGACTTCGACAGTCTGATCTTATAGCAAAAATTCCAGACTCAGGGCATATGATACCGGTTCTGAACACCGGGAGCGGTCACAAGAGAGTAGGTACAACGAAGGAGGTCCTTACAGCAATTAAGAAACGTAATGCTGACGTTCCAGAGCTAGGTGATTCCGTTAATCTGTCTAGATTGAGTAAAGCTGTGGCTGAGAGATTTTTCATTTCATACATCAATGGTAACTCTCTAGCATCCAGCAACTTTGTTAATGTCGTCAGTAATTTCCACGATTACATGGAGAAGTGGAAATCCTCAGGTCTTTCTTATGATGATCTTCCAGATCTTCATGCTGAGAATTTGCAGTTTTATGATCACATGATAAAATCTGATGTGAAACCTGTGGTGAGCGACACACTCAATATCGACAGACCGGTTCCAGCTACTATAACGTATCATAAGAAGAGTATAACCTCCCAGTTCTCACCGTTATTCACAGCGCTATTCGAGCGCTTCCAGAGATGCCTTCGAGAACGTATTATTCTTCCTGTTGGTAAGATTTCATCTCTTGAGATGGCAGGATTTGATGTCAAAAGCAAATACTGCCTCGAGATTGATTTGTCTAAGTTTGATAAGTCTCAAGGTGAATTTCACTTATTAATTCAGGAACATATTTTGAATGGTCTAGGATGTCCAGCTCCGATAACCAAGTGGTGGTGTGATTTCCACCGATTCTCTTACATCAGAGACCGTAGAGCTGGTGTTGGTATGCCTATTAGTTTCCAGAGACGAACTGGTGATGCATTCACCTATTTTGGCAATACCATTGTCACCATGGCTGAGTTTGCCTGGTGTTATGACACCGATCAATTCGAAAAGCTTTTATTCTCGGGCGATGATTCTCTAGGATTTTCACTGCTTCCCCCTGTTGGTGATCCGAGTAAATTCACGACTCTTTACAACATGGAAGCTAAGGTGATGGAACCATCAGTACCATATATTTGCTCGAAGTTCTTACTCTCTGACGAGTTCGGTAACACATTTTCCGTTCCAGATCCATTGCGCGAGGTTCAGCGGTTAGGAACAAAGAAAATTCCCTATTCCGACAATGATGAATTCTTGTTTGCTCACTTCATGAGCTTTGTTGATCGATTGAAGTTTTTGGACCGAATGTCTCAGTCGTGTATCGATCAACTTTCGATTTTCTTTGAATTGAAATACAAGAAGTCTGGGGAAGAGGCTGCTTTAATGTTAGGCGCCTTCAAAAAATATACCGCTAATTTCCAGTCCTACAAAGAACTCTATTATTCAGATCGTCGTCAGTGCGAATTGATCAATTCGTTTTGTAGTACAGAGTTCAGGGTTGAGCGTGTAAATTCCAATAAATTGCGA------AAGAAATATGGAATTGAACGTAGGTGCGATGACAAACGTCGAACTCCAACTGGCTCGTATGGTGGAGGCGAAGAAGCAGAGACGAAGGTCTCACAAACAAAATCGACGGGAACGAGGTCACAAAAGTCCCAGCGAGAGAGCGCGTTCAAATCTCAGACTGTTCCGCTTCCTACCGTTCTATCAAGTGGATGGTCCGGAACTGACAGGGTCGTCCCGCCACGTGAACGAGGCGGAGTTACCCGAGCC
>BAD15370
ATGACAAGTCCTCCACCCACTTTCTCATTCGCCAATCTGTTGAATGGCTCCTATGGTGTTGACACTCCCGAGGAAGTGGAACGCGTTAGACGTGAACAACGCGAAGATGCTGAGGCGGCTTTACGTAATTATAAGCCTTTACCCACTGTGGATGTCAGTGAGAGTGTCCCTAGAGACGAACCTATTGTCTCGCAAACCGTCACTACAGCTCCTGTTACATCAGTCGTTGACGCGTTTGTTTCTTTTGGTGCTGAGGACTACCTTGAAATGTCCCCATCTGAGCTGCTTTCCGCTTTTGAGTTGATGGTCAAACCCTTGCGTATCGGTGAAGTGTTGTGCCCGAATTTTGATCGTTCGCTATTCATCTCCAGCGTCGCTATGGCTAGGACGTTGTTGTTGGCACCACTCACATCCACCCGAACGTTGAAGCGTTTTGAAGACCTTGTGGCCGCGATCTATCTAAAAACTGATTTTTTC---------------TTAGAAGACGATGAGCCCCAGACTGATGTCTCCCAAAGCGATGTGCCCGGTTATATCTTCGAACCAGGGCAACACTCATCCGGTTTTGAACCCCCCCCTATTTGTGCTAAATGTGACTTGATTTTGTATCAATGTCCGTGTTTCGATTTTAACGCACTTCGTGAGTCTTGCGCAGAGAAAACATTCTCTCACGACTATGTTATCGAGGGTCTCGATGGTGTCATTGATAACGCTACGCTGTTATCAAATTTGGGACCATTTTTGTTACCTGTCCATTGTTCTTATTCAAAGACCGAGGACCCCGATTTCGTCGTTGATCCTAGTCTTGCGCGACCTACTGATAGGGTTGATGCACATGTAGTTCAAGCCGTTTGCGATACCACTCTGCCCACCCATGTTAACTACGATGATTCCTTTCATCAAGTCTTTGTGGACTCTGCTGATTATTCCATTGACATGGATCACGTTCGGTTACGTCAATCCGATTTAGTAGCAAAAATTCCGGATGGTGGGCATATGTTACCGGTGTTAAATACCGGGAGTGGTCACAAGAGAGTAGGTACTACGAAGGAGGTCTTAACAGCAATAAAGAAAAGAAATGCTGATGTCCCTGAGCTTGGTGACTCTGTTAATCTGTCACGCCTGAGCAAAGCAGTAGCCGAACGGTTTCGTCTCTCGTATATGAATGTTGACGCTTTGGCTAAGAGTAACTTTGTTAATGTTGTCGGTAATTTTCACGCTTACATGCAAAAATGGCAATCTTCTGGGCTTTCTTATGATGATCTTCCTGATCTTCACGCGGAGAATTTACAGTTTTATGATCACATGATTAAGTCCGATGTTAAGCCAGTTGTCACCGACACGTTGAACGTCGACAGACCTGTCCCAGCTACTATTACATTTCACAAAAAGACCATAACATCCCAGTTCTCACCGTTGTTTATATCTCTGTTTGAGAGATTCCAGAGATGCCTTCGGGAACGTATTGTTCTGCCCGTTGGTAAGATTTCCTCCCTTGAGATGACTGGTTTTTCAGTCTTGAACAAACATTGTCTTGAAATTGATTTATCTAAATTCGACAAATCTCAAGGTGAGTTCCACCTTATGATTCAAGAGCACATTCTCAACGATCTTGGTTGCCCAGCACCCGTCACCAAATGGTGGTGTGACTTTCATAGGTTTTCCTATATTAAAGACAAACGTGCTGGGGTTGGAATGCCCATCAGCTTTCAACGCCGTACTGGTGACGCTTTCACCTATTTTGGCAATACTATTGTCACGATGGCTGAGTTTGCTTGGTGTTATGACACTGATCAATTTGACCGATTGCTCTTTTCTGGTGATGATTCTCTGGCTTTTTCTAAGCTCCCACCTGTTGGAGATCCCAGTAAGTTTACAACTTTATTCAACATGGAAGCTAAGGTGATGGAACCTGCAGTACCTTACATTTGTTCGAAGTTTCTACTCTCTGATGAGTTTGGTAACACGTTTTCAGTCCCCGACCCACTACGCGAAATCCAGCGGTTAGGTACCAAGAAGATACCGTACTCGGACAATAACGATTTCTTGTTCGCTCATTTTATGAGTTTTGTTGACAGGCTGAAGTTTATGGACAGGATGTCGCAGTCCTGTATTGATCAATTGTCCATTTTCTTCGAGTTGAAATACAAGAAGTCCGGGAACGAAGCCGCCCTAGTTTTGGGCGCGTTTAAGAAGTACACCGCTAATTTTAACGCCTATAAGGAGCTTTACTACTCTGACCGTCAACAATGTGACTTGGTCAATACGTTTTGTATATCTGAGTTCCAGGTGATTCGTCGCACTACCGTTAAGAAGAAG------AAGAATGGATGTGTTGACAGTAGTGGTGTCGAC---CGCCGACCTCCACCTAGCCCATTTGCAGGAGGTGAAACGTCGAAGACGGAGGTCTCACGTCAGAAACCGGCGAGCGAGGGGTTACAAAAGTCCCAGCGAGAGAGCGCGATCCATAGCGAGATTTTTCCA------------------------------------GATGTTACCATTCCACGGAGTAGATCCCGTGGATTGGTTTCC---
>ABG79773
ATGGCTTTCCCTGCCCCCGCTTTCTCACTAGCCAATCTTTTGAACGGTAGTTACGGTGTCGACACTCCCGAGGAAGTGGAACGCGTGCGATCTGAGCAACGCGAAGAGGCTGCTGCGGCCTGTCGTAATTACAGGCCCCTACCCGCTGTGGATGTCAGCGAGAGTGTCACAGAGGATGCGCATTCCCTC---CGAATTCCAGACGGAGCTCCCTCCGAAGAGGTGTCTGTAGAGTTTGTTACTTATGGTGCTGAAGATTACCTTGAAAAATCTGATGATGAGCTCCTTGTCGCTTTTGAGACGATGGTCAAACCCATGCGTATCGGACAATTGTGGTGCCCTGCGTTTAATAAATGTTCTTTTATTTCCAGCATTGCTATGGCCAGAGCTTTGTTGTTGGCGCCAAATACATCCTACCGAACCATGAAGTGTTTTGAGGACCTGGTCGCGGCTATTTACACTAAATCCGATTTCTAT---TACGATGATGAGTGTGAAGCCGACGACGTTCAGATAGATATCTCGTCTCGCGAAGTACCCGGCTATTCTTTCGAGCCGTGGTCCCGAACGTCTGGATTTGAACCACCGCCTATCTGCGAGGCGTGTGACATGATCATGTACCAGTACCCGTGTTTTGATTTTAATGCTTTAAAGAAATCGTGCGCTGAGAGGACATTCGCTGATGATTATGTTATCGAAGGTTTAGATGGTGTTGTCGACAATGCGACTCTGTTGTCGACTTTAGGTCCATTCTTGGTGCCTGTGAAATGTCAGTATGAGAAATGTCCAACACCCACCGTTGCGAATCCTCCGAGTCTTAATCGTGCTACTGATCGTGTTGATATCAATTTAGTTCAATCCATCTGTGACTCGACTCTGCCCACACATAGTAACTACGACGATTCTTTTCATCAAGTATTTGTCGAGAGTACAGACTATTCTATTGAACTGGATCATGTTAGACTTCGCCAGTCTGATCTTATTGCAAAAATTCCAGATTCAGGGCATATGATACCGGTTTTGAACACCGGGAGTGGTCACAAGAGAGTAGGTACAACGAAGGAGGTCCTTACAGCTATCAAGAAACGTAATGCTGACGTTCCAGAGCTAGGTGATTCCGTTAATCTGTCCAGATTGAGCAAGGCTGTGGCTGAGAGATTCTTCATTTCATATATCAATGGTAACTCTCTAGCGTCCAGCAACTTTGTTAATGTCGTTAGTAACTTCCACGATTACATGGAAAAATGGAAGTCCTCAGGTCTTTCGTATGATGATCTTCCGGATCTTCATGCTGAGAATTTGCAGTTTTATGATCACATGATAAAATCTGATGTGAAACCTGTGGTGAGCGACACACTCAACATCGACAGACCGGTTCCGGCTACTATAACGTATCATAAGAAGGGTATAACCTCCCAGTTCTCACCGTTGTTTACTGCGCTATTTGAGCGTTTCCAGAGATGCCTTCGAGAACGCATTATTCTTCCTGTTGGAAAGATTTCATCCCTTGAGATGGCAGGATTTGATGTTAAGAACAAGCATTGTCTCGAGATTGATTTGTCCAAATTCGACAAGTCTCAAGGTGAATTCCATTTAATGATCCAGGAACATATTTTGAATGGTCTAGGGTGCCCAGCTCCGATAACTAAGTGGTGGTGTGATTTCCACAGATTCTCTTACATTAGAGACCGTAGAGCTGGCGTTGGTATGCCTATCAGTTTCCAGAGACGAACTGGTGATGCATTCACCTATTTCGGTAACACCATTGTCACCATGGCTGAGTTTGCGTGGTGTTATGACACCGACCAATTCGAAAAGCTTTTATTCTCAGGCGATGATTCTCTAGGATTTTCAGTACTTCCCCCTGTTGGTGATCCGAGTAAATTCACAACTCTTTTCAACATGGAAGCTAAGGTGATGGAGCCCGCAGTACCATATATTTGTTCGAAGTTCCTGCTCTCTGACGAGTTCGGTAGCACCTTTTCCGTTCCAGATCCATTGCGCGAGGTCCAGCGGTTAGGCACGAAGAAAATCCCCTATTCAGACAATGATGAATTCCTGTTTGCTCACTTCATGAGCTTTGTTGATCGATTGAAGTTTTTGGACCGAATGACTCAGTCTTGTATCGATCAGCTTTCCCTCTTTTTCGAGTTGAAATACAGGAAGTCTGGGGCTGAGGCTGCCTTAATGTTAGGCGCCTTTAAGAAATATACCGCTAATTTTCAGTCCTATAAAGAACTCTACTATTCAGATCGTCGTCAGTGCGAATTGATCAATTCGTTTAGTTGTGTAGAGTTAAGGATTGAGCGTTCGAGTTCCACCAAGCAGCGA---AAGAAGAAAGATGGAATTGAGCGAAGGCGCAGTGACAAACGTCGAACTCCAATTGGCTCGTATGATGGAGGCGAAGAGGCTGAGACGAAGGTCTCACAAGCAGAATCGACGGGAACGAGGTCACAAAAGTCCCAGCGAGAGGGCGCGTTCAAATCTCAGACTGTTCCGCTTCCTACCGTTCTATCAAGTAGATGGTTCGGAACTGATAGAGATGTACCACCATGTGAGCATGGTGGGATTGTCCGAGTC
>BAD00041
ATGGCTTCCCCCGCCCCCGCATTCTCACTAGCCAATCTTTTGAACGGTAGTTATGGTGTCGACACTCCCGAGGATGTGGAACGTTTGCGATCTGAGCAACGTGAAGAGGCTGCTGCGGCTTGTCGTAATTACAGGCCCCTACCCGCTGTGGATGTCAGCGAGAGTGTCACAGAGGACGCGCATTCCCTC---CGAACTCCTGACGGAGCTCCCGCTGAGGCGGTGTCTGATGAGTTTGTAACTTATGGTGCTGAAGATTACCTTGAAAAATCTGATGATGAGCTCCTTGTCGCTTTTGAGACGATGGTCAAACCCATGCGTATCGGACAACTATGGTGCCCCGCGTTTAATAAATGTTCTTTTATTTCCAGCATTGCTATGGCCAGAGCTTTGTTGTTGGCACCTAGAACATCCCACCGAACCATGAAGTGTTTTGAAGACCTGGTCGCGGCTATTTACACTAAATCCGATTTCTAT---TACGATGAAGAGTGTGAAGCCGACGATGTTCAGATAAATATCTCGTCTCGCGATGTACCCGGTTATTCTTTCGAACCGTGGTCCCGAACGTCTGGATTCGAACCGCCGCCCATTTGTGAAGCGTGCGACATGATCATGTACCAGTGCCCGTGTTTCGATTTCAATGCCTTAAAGAAAACGTGCGCTGAGAGGACCTTCGCTGATGATTATGTTATTGAAGGTTTAGATGGTGTTGTTGATAATGCGACTCTGTTGTCGAATTTGGGTCCATTTTTGGTACCCGTGAAATGTCAATATGAAAAATGCCCAACGCCAACCCTCGCGATTCCTCCGGATTTAAACCGTGCTACTGATCGTGTTGATATTAATTTGGTTCAATCCATTTGTGACTCGACTCTGCCCACTCATAGTAATTACGACGATTCTTTTCATCAAGTGTTCGTCGAAAGTGCTGATTACTCTATAGATCTGGATCATGTTAGACTTCGCCAGTCTGATCTTATTGCAAAAATTCCAGATTCAGGGCATATGATACCGGTTCTGAACACCGGGAGCGGTCACAAGAGAGTAGGTACAACGAAGGAGGTTCTTACAGCAATCAAGAAACGTAATGCTGACGTTCCAGAGCTAGGTGATTCCGTTAACCTGTCTAGATTGAGTAAAGCTGTGGCTGAGAGATTCTTCATTTCATACATCAATGGTAACTCTCTAGCATCCAGTAACTTTGTCAATGTCGTTAGTAATTTCCACGATTACATGGAAAAGTGGAAGTCCTCAGGTCTTTCTTATGATGATCTTCCAGATCTTCACGCTGAGAATTTGCAGTTTTATGATCACATGATAAAATCTGACGTGAAACCTGTAGTGAGCGACACACTCAATATCGACAGACCGGTTCCAGCTACTATAACGTATCATAAGAAAAGTATAACCTCCCAGTTCTCACCGTTATTCACAGCGCTATTCGAGCGCTTCCAGAGATGCCTTCGAGAACGTATTATTCTTCCTGTTGGTAAGATTTCATCCCTTGAGATGGCAGGATTTGATGTCAAAAACAAGCACTGCCTCGAGATTGATTTGTCCAAGTTTGATAAATCTCAGGGTGAATTTCACTTGCTAATTCAGGAACATATTTTGAATGGTCTAGGATGTCCAGCTCCGATAACCAAGTGGTGGTGTGATTTCCACCGATTCTCTTACATCAGAGATCGTAGAGCTGGTGTTGGTATGCCTATTAGTTTCCAGAGACGAACTGGTGATGCATTCACTTATTTTGGCAATACCATTGTCACTATGGCTGAGTTTGCCTGGTGTTATGACACCGACCAATTCGAAAAGCTTTTATTCTCAGGCGATGACTCTCTAGGATTTTCACTGCTTCCCCCTGTTGGTGATCCGAGTAAATTCACAACTCTTTTCAACATGGAAGCTAAGGTGATGGAACCTGCAGTACCATATATTTGTTCGAAGTTCTTACTCTCTGACGAGTTCGGTAACACATTTTCCGTTCCAGATCCATTGCGCGAGGTTCAGCGGTTAGGCACGAAGAAGATTCCCTATTCTGACAATGATGAATTCTTGTTTGCTCACTTCATGAGTTTTGTTGATCGATTGAAGTTTTTGGACCGAATGTCTCAGTCGTGTATCGATCAACTTTCGATTTTCTTCGAATTGAAATACAAGAAGTCTGGGGAAGAGGCTGCTTTAATGTTAGGCGCCTTTAAGAAATATACCGCTAATTTTCAGTCCTACAAAGAACTCTATTATTCAGATCGTCGTCAGTGCGAATTGATCAATTCGTTTTGTAGTACAGAGTTCAGAGTTGAGCGTGTAAATTCCAATAAACAGCGA------AAGAAATATGGAATTGAACGTAGGTGCAATGACAAACGTCGAACTCCAGCTGGCTCACATGTTGGAGGCGAAGAAGCGGAGACGAAGGTCTCACAAGCAGAATCGACGGGAACGAGGTCACAAAAGTCCCAGCGAGAGAGCGCGTTCAAATCTCAGACTATTCCGCTTCCTACCGTTCTATCAAGTAGATGGTTCGGAACTGACAGGGTCGAGCCGCCATGTGAACGTGGCGGAGTTACCCGAGCC
>ABG79771
ATGGCTTTCCCCGCCCCCGCTTTCTCATTAGCCAATCTTTTGAATGGTACTTACGGTGTCGACACTCCCGAGGAAGTGGAACGTGTGCGATCTGAGCAACACGAAGAGGCTGCTGCGGCTTGTCGTAATTACAAGCCCCTACCCGCTGTGGATGTCAGCGAGAGTGTCACAGAGGATGCGCATTCCCTC---CGAACCCCAGACGGGGCTCCCTCCGAAGAGGTGTCTGGTGAGTTTGTTACTTATGGTGCTGAAGATTACCTTGAAAAATCTGATGATGAGCTCCTTGTCGCTTTTGAGACGATGGTCAAACCCATGCGTATCGGACAGTTATGGTGCCCTGCGTTTAATAAATGTTCTTTTATTTCCAGCATTGCTATGGCTAGAGCTTTGCTATTGGCACCTAGCACATCCAACCGAACCATGAAGTGTTTTGAAGACCTGGTCGCGGCTATTTACACTAAATCCGATTTCTAT---TACGATGATGAGCGTGAAGCCGATGACGTTCAGATAAATATCTCGTCTCGCGATGTACCCGGTTATTCTTTCGAACCGTGGTCCCGAACGTCTGGATTTGAACCACCGCCTATCTGTGAGGCGTGTGACATGATCATGTACCAGTGCCCGTGTTTTGATTTTAATGCTTTAAAGAAATCGTGCGCTGAGAGGACTTTCGCTGACGATTATGTTATTGAAGGTTTAGATGGTGTTGTTGACAACGCAACTTTGTTGTCTAATTTGGGCCCGTTTTTGGTGCCTGTGAAGTGTCAATATGAGAAATGTCCAACACCCACTGTCGCGATTCCTCCGAGTTTAAATCGTGCTACTGATCGTGTTGATATTAATTTGGTTCAATCCATTTGTGACTCCACTCTGCCCACGCATAGCAATTATGACGATTCTTTTCATCAAGTGTTCGTCGAAAGTGCAGATTATTCTATTGATCTGGATCATGTTAGACTTCGTCAGTCTGATCTCATTGCAAAAATTCCAGATTCAGGGCATATGATACCGGTTTTGAATACCGGGAGTGGTCACAAGAGAGTAGGTACAACGAAGGAGGTCCTTACAGCAATCAAGAAACGTAATGCTGACGTTCCAGAGCTAGGTGATTCCGTTAATCTGTCCAGGTTGAGTAAGGCTGTAGCTGAGAGGTTCTTCATTTCATACATCAATGGTAACTCTCTAGCAACCAGCAACTTTGTCAATGTCGTTAGTAACTTCCACGATTACATGGAAAAATGGAAGTCTTCAGGCCTCTCGTATGATGATCTTCCGGATCTGCATGCCGAGAACTTGCAGTTTTATGATCACATGATAAAATCTGATGTGAAGCCTGTTGTTAGCGACACACTGAACATTGACAGACCGGTTCCAGCTACTATAACGTATCATAAGAAAGGTATAACCTCCCAGTTCTCACCGTTATTTACAGCTCTGTTTGAGCGTTTCCAGAGATGCCTTCGAGAACGTATTATTCTTCCTGTTGGAAAGATTTCATCCCTTGAGATGTCAGGATTTGATGTTAAGAACAAACATTGTCTCGAGATCGATTTGTCCAAATTCGACAAGTCTCAAGGTGAATTTCATTTGATGATCCAGGAACACATTTTGAATGGTCTAGGGTGCCCGGCTCCGATAACTAAGTGGTGGTGCGATTTCCACCGATTCTCTTACATCAGAGACCGTAGAGCCGGTGTTGGTATGCCCATCAGTTTTCAGAGACGAACTGGTGACGCATTTACTTATTTTGGTAACACCATCGTCACCATGGCTGAATTCGCATGGTGTTATGACACCGACCAATTCGAAAAACTTTTATTCTCAGGCGATGATTCTCTAGGATTTTCAGTGCTTCCCCCTGTTGGTGATCCGAGTAAATTCACGACTCTTTTCAACATGGAAGCTAAGGTGATGGAGCCAGCAGTACCATATATCTGTTCGAAGTTCTTACTCTCTGACGAGTTCGGTAACACTTTTTCCGTTCCAGATCCATTGCGCGAGGTTCAGCGGTTAGGAACAAAGAAGATCCCCTATTCTGACAATGATGAATTCCTGTTTGCTCACTTCATGAGCTTTGTTGATCGATTGAAGTTTTTGGACCGAATGACTCAGTCTTGTATCGATCAGCTTTCACTCTTCTTTGAGTTGAAATACAGGAAGTCCGGGGCGGAGGCTGCCTTAATGCTAGGCGCCTTTAAGAAATATACCGCTAATTTTCAATCCTATAAGGAACTCTACTATTCAGATCGTCGTCAGTGCGAATTGATCAATTCGTTTAGTTGTGTAGAGTTGAGGATTGAGCGTTCGAGTTTCACTAAGCAGCGA---AAGAAGAAAGATGGAATTGAACGCAGGCGCAGCGACAAACGTCGAACTCCAACTAGCTCGTATGGTGGAGGCGAAGAGACAGAGACGAAGGTCTCACAAGAAGAATCGACGGGAACGATGTTACAAAAGTCCCAGCGAGAGGGCGCGCTCAAATCTCAGGCTGTTACGCTTCCTACCGTTCTATCAAGTAGATGGTTCGGAACTGATAGAGATGTACCGCCACGTGAATGTGGCGGAATTGTCCGAGCC
>AFX68425
ATGGCTTTCCCCGCCCCCGCTTTCTCACTAGCCAATCTTTTGAATGGTAGTTACGGTGTCGACACTCCCGAGGAAGTGGAACGCGTGCGATCTGAGCAACGCGAAGAGGCTGCTGCGGCCTGTCGTAATTACAGGCCCTTACCCGCTGTGGATGTCAGCGAGAGTGTCCCAGAGGATGCGCATTCCCTC---CGAACTCCAGACGGAGCTCCCTCCGAAGAGGTGTCTGTAGAGTTTGTTACTTATGGTGCTGAAGATTACCTTGAAAAATCTGATGATGAGCTCCTTGTCGCTTTTGAGACGATGGTCAAACCCATGCGTATCGGACAACTGTGGTGCCCTGCGTTTAATAAATGTTCTTTTATTTCCAGCATTGCCATGGCCAGGGCTTTGCTATTAGCACCCAGAACATCCCACCGAACCATGAAGAGTTTTGAGGACCTGGTCGCGGCTATTTACACTAAATCCGATTTCTAC---TACGATAATGAGTGTGAAGCCGACGACGTTCAGATAGATATCTCGTCTCGCGATGTACCCGGTTATTCTTTCGAACCGTGGTCCCGAACGTCTGGATTTGAACCACCGCCTATCTGTGAGGCGTGTGACATGATCATGTACCAGTGCCCGTGTTTTGATTTCAATGCTTTAAAGAAATCGTGCGCTGAGAGGACATTCGCTGATGATTATGTTATCGAAGGTTTAGATGGTGTTGTAGACAATGCGACTCTGTTGTCGAATTTAGGCCCGCTTTTGGTGCCTGTGAAATGTCAGTATGAGAAATGTCCAACACCCACCGTTGCGAATCCTCCGAGTCTTAATCGTGCTACTGATCGTGTTGATATCAATTTAGTTCAGTCCATTTGTGACTCGACTCTGCCCGCTCATAGTAACTACGACGACTCTTTTCATCAAGTGTTCGTCGAGAGTGCTGACTATTCTATTGATCTGGATCATGTTAGACTTCGCCAGTCTGATCTTATTGCAAAAATCCCAGATTCAGGGCATATGATACCGGTTTTGAACACCGGGAGCGGTCACAAGAGAGTAGGTACGACGAAGGAGGTCCTTACAGCTATCAAGAAACGTAATGCTGACGTTCCAGAGCTAGGTGATTCCGTTAACCTGTCCAGATTGAGTAAGGCTGTGGCTGAGAGATTCTTCATTTCATACATTAATGGTAACTCTCTAGCATCCAGCAACTTTGTTAATGTCGTTAGCAACTTCCACGATCACATGGAAAAATGGAAGTCCTCAGGTCTTTCGTATGATGATCTTCCGGATCTTCATGCTGAAAATTTGCAGTTTTATGATCACATGATAAAATCTGATGTGAAACCTGTAGTGAGCGACACACTCAACGTTGACAGACCGGTTCCGGCTACTATAACGTATCATAAGAAAGGTATAACCTCCCAGTTCTCACCGTTGTTTACTGCGCTATTTGAGCGTTTCCAGAGATGCCTTCGAGAACGCATTATTCTTCCTGTTGGAAAGATTTCATCCCTTGAGATGGCAGGATTTGATGTTAAGAACAAGCACTGTCTCGGGATTGATTTGTCCAAATTCGACAAGTCTCAAGGTGAATTCCATCTAATGATTCAGGAACACATTTTGAATGGTCTAGGGTGCCCAGCTCCTATAACTAAGTGGTGGTGTGATTTCCACAGATTCTCTTATATTAGAGACCGTAGAGCTGGCGTTGGTATGCCCATCAGTTTTCAGAGACGAACTGGTGATGCATTCACCTACTTCGGTAACACCATTGTCACCATGGCTGAATTTGCATGGTGTTACGACACCGACCAATTCGAAAAGCTTTTATTCTCAGGCGATGATTCTCTAGGATTTTCAGTACTTCCTCCTGTTGGTGATCCGAGTAAGTTCACGACTCTCTTCAACATGGAAGCTAAGGTGATGGAGCCCGCAGTACCATATATTTGTTCGAAGTTCCTACTCTCTGACGAGTTCGGTAACACTTTTTCCGTTCCAGATCCATTGCGCGAGGTTCAGCGGTTAGGCGCGAAGAAAATCCCCTATTCAGACAATGATGAATTCCTGTTTGCTCACTTCATGAGCTTTGTTGATCGATTGAAGTTTTTGGACCGAATGACTCAGTCTTGTATCGATCAGCTTTCTCTCTTCTTCGAGTTGAAATACAGGAAGTCTGGGGCCGAGGCTGCTTTAATGTTAGGCGCCTTTAAGAAATATACCGCTAATTTCCAGTCCTATAAAGAACTCTACTATTCAGATCGTCGTCAGTGCGAATTGATCAATTCGTTTAATTGTGTAGAGTTAAGGATTGAGCGTTCGAGTTCCACTAAGCAGCGA---AAGAAGAAAGATGGAATTGAACGAAGGCGCAATGACAAACGTCGAACTCCAACTGGCTCGTATGGTGGAGGCGAAGAGGCAGAGACGAAGGTCTCACAAGCAGAATCGACGGGAACGAGGTCACAAAAGTCCCAGCGAGAGGGCGCGTTCAAATCTCAGGCTGTTCCGCTTCCTACCATTCTATCAAGTAGATGGTTCGGAACTGATAGAGATGTACCACCATGTGAACATGGTGGGATTGTCCGAGTC
>ACD39407
ATGACAAGTCCTCCACCCACTTTCTCATTCGCCAATCTGTTGAATGGCTCCTATGGTGTTGACACTCCCGAGGAAGTGGAACGCGTTAGACGTGAACAACGCGAAGATGCTGAGGCGGCTTTACGTAATTATAAGCCTTTACCCACTGTGGATGTCAGTGAGAGTGTCTCTAGAGACGAATCTATCGTCTCGCAAACCGTCACTACAGCTCCTGTTACATCAGTCGATGACGTGTTTGTTTCTTTTGGTGCTGAGGACTACCTTGAAATGTCCCCATCTGAGCTGCTTTCCGCTTTTGAGTTGATGGTCAAACCCTTGCGTATCGGTGAAGTGTTGTGCCCGAATTTTGATCGTTCGCTATTCATTTCCAGCGTCGCTATGGCTAGGACGTTGTTGTTGGCACCACTCACATCCACCCGAACGTTGAAGTGTTTTGAAGACCTTGTGGCCGCGATCTATCTAAAAACTGATTTTTTT---------------TTAGAAGACGATGGGCCCCAGACCGATGTCTCCCAAAGCGATGTGCCCGGTTACACTTTCGAACCAGGGCAACACTCATCCGGTTTTGAACCCCCCCCTATTTGTGCTAAATGTGACTTGATTTTGTATCAATGTCCGTGTTTTGATTTTAACGCACTTCGTGAGTCTTGCGCAGAGAAAACATTCTCTCACGACTATGTTATCGAGGGTCTCGATGGTGTCATTGATAACGCTACGCTGTTATCAAATTTGGGACCATTTTTGTTACCTGTCCATTGTTCTTATTCAAAGACCGAGGGCCCCGATTTCGTCGTTGATCCTAGTCTTGCGCGACCTACTGATAGGGTTGATGTACATGTAGTTCAAGCCGTTTGCGATACCACTCTGCCCACCCATGTTAACTACGATGATTCCTTTCATCAAGTCTTTGTGGACTCTGCTGATTATTCCATTGACATGGATCACGTTCGGTTACGTCAATCCGATTTAGTAGCAAAAATTCCGGATGGTGGGCATATGTTACCGGTGTTAAATACCGGGAGTGGTCACAAGAGAGTAGGTACTACGAAGGAGGTCTTAACAGCAATAAAGAAAAGAAATGCTGATGTCCCTGAGCTTGGTGACTCTGTTAATCTGTCACGCCTGAGCAAAGCAGTAGCCGAACGGTTTCGTCTCTCGTATATGAATGTTGACGCTTTGGCTAAAAGTAACTTTGTTAATGTTGTCGGTAATTTTCACGCTTACATGCAAAAATGGCAATCTTCCGGACTTTCTTATGATGATCTTCCTGATCTTCACGCGGAGAACTTACAGTTTTATGATCACATGATTAAGTCCGATGTTAAGCCAGTTGTCACCGACACGTTGAACGTCGATAGACCAATCCCAGCTACTATTACATTTCACAAAAAGACCATAACATCCCAGTTCTCACCGTTGTTTATATCTCTGTTCGAGAGATTCCAGAGATGCCTTCGGGAACGTATTGTTCTGCCCGTTGGTAAGATTTCCTCCCTTGAGATGACTGGTTTTTCAGTCTTGAACAAACATTGTCTTGAAATTGATTTATCTAAATTCGACAAATCTCAAGGTGAGTTCCACCTTATGATTCAAGAGCACATTCTCAACGATCTTGGTTGCCCAGCACCCGTCACCAAATGGTGGTGTGACTTTCATAGGTTTTCCTATATTAAAGACAAACGCGCTGGGGTTGGAATGCCCATCAGCTTTCAACGTCGTACTGGTGACGCTTTCACCTATTTTGGCAATACTATTGTCACGATGGCTGAGTTTGCTTGGTGTTATGACACTGATCAATTTGACCGATTGCTCTTTTCTGGTGATGATTCTCTGGCCTTTTCCAAGCTCCCACCTGTTGGAGATCCTAGTAAGTTTACAACTTTATTCAACATGGAAGCTAAGGTGATGGAACCTGCAGTACCCTACATCTGTTCGAAGTTTCTACTCTCTGATGAGTTTGGCAATACGTTTTCAGTCCCCGACCCACTACGTGAAATCCAGCGGTTAGGTACCAAGAAGATACCGTATTCGGACAACAACGATTTCTTGTTCGCTCATTTTATGAGTTTTGTTGACAGGCTGAAGTTTATGGACAGGATGTCGCAGTCTTGTATTGATCAATTGTCCATTTTCTTTGAGTTGAAATACAAGAAGTCCGGAAACGAAGCCGCCCAAGTCTTGGGCGCGTTTAAGAAGTACACCGCTAATTTTAACGCCTATAAGGAGCTTTATTATTCTGACCGTCAACAATGTGACTTGGTCAATACGTTTTGTATATCTGAGTTCCAGGTGATTCGTCGCACTCCCGTTAAGAAGAAG------AAGAATGGATGTGTTGACAGTAGTGGTGTCGAC---CGCCGACCTCCACCTAGCCCATCTGCAGGAGGTGATACGTCGAAGACGAAGGTCTCACGTCAGAAACCGGCGAGCGAGGGGTTACAAAAGTCCCAGCGAGAGAGCACGATCTATAGCGAGACTTTTCCA------------------------------------GATGTTACCGTTCCACGGAGTAGATCCCGTGGATTGGTTTCC---
>AAB07139
ATGGCTTCCCCTGCCCCCGCATTCTCACTAGCCAATCTTTTGAACGGTAGTTATGGTGTCGACACTCCCGAGGATGTGGAACGTTTGCGATCTGAGCAACGTGAAGAGGCTGCTGCGGCCTGTCGTAACTACAGGCCCCTACCCGCTGTGGATGTCAGCGAGAGTGTCACAGAGGACGCGCATTCCCTC---CGAACTCCTGACGGAGCTCCCGCTGAAGCGGTGTCTGATGAGTTTGTAACTTATGGTGCTGAAGATTACCTTGAAAAATCTGATGATGAGCTCCTTGTCGCTTTTGAGACGATGGTCAAACCCATGCGTATCGGACAACTATGGTGCCCCGCGTTTAATAAATGTTCTTTTATTTCCAGCATTGCTATGGCCAGAGCTTTGCTGTTGGCACCTAGAACATCCAACCGAACCATGAAGTGTTTTGAAGACCTGGTCGCGGCTATTTACACTAAATCTGATTTCTAT---TATGGTGAAGAGTGTGAAGCTGACGACGTTCAGATGGATATCTCGTCTCGCGATGTACCCGGTTATTCTTTCGAACCGTGGTCCCGAACGTCTGGATTCGAACCGCCGCCCATTTGTGAAGCGTGCGACATGATCATGTACCAGTGCCCGTGTTTCGATTTCAATGCTTTAAAGAAATCGTGCGCTGAGAGGACTTTCGCTGATGACTATGTTATTGAAGGTTTAGATGGTGTTGTTGATAATGCGACTCTGTTGTCGAATTTGGGTCCATTTTTGGTACCCGTGAAGTGCCAATATGAAAATTGTCCAACACCAACCCTCGCGATTCCTCCGGATTTAAATCGTGCTACTGATCGTGTTGATATTAATTTAGTTCAATCCATTTGTGACTCGACTCTGCCCACTCATAGTAATTACGACGACTCTTTTCATCAAGTGTTTGTCGAAAGTGCAGACTACTCTATAGATCTGGATCATGTTAGACTTCGACAGTCTGATCTTATCGCGAAAATTCCAGATTCAGGGCATATGATACCGGTTCTGAACACCGGGAGCGGTCACAAGAGAGTAGGTACAACGAAGGAGGTCCTTACAGCAATTAAGAAACGTAATGCTGACGTTCCAGAGCTAGGTGATTCCGTTAATCTGTCTAGATTGAGTAAAGCTGTGGCTGAGAGATTCTTCATTTCATACATCAATGGTAACTCTCTAGCATCCAGTAACTTTGTCAATGTCGTTAGTAACTTCCACGATTACATGGAAAAATGGAAGTCCTCAGGTCTTTCTTATGATGATCTCCCAGATCTTCATGCTGAGAATTTACAGTTTTATGATCACATGATAAAATCTGATGTGAAACCTGTGGTGAGCGACACACTCAATATCGACAGACCGGTTCCAGCTACTATAACGTATCATAAGAAGAGTATAACCTCCCAGTTCTCACCGTTATTCACAGCGCTATTCGAGCGTTTCCAGAGATGCCTTCGAGAACGTATTATTCTTCCTGTTGGTAAGATTTCATCCCTTGAGATGGCAGGATTTGATGTCAAAAACAAGCACTGCCTCGAAATTGATCTGTCTAAGTTTGATAAATCTCAAGGTGAATTCCATTTGCTAATTCAGGAACATATTTTGAATGGTCTAGGATGTCCAGCTCCGATAACTAAGTGGTGGTGTGATTTTCACCGATTCTCTTACATTAGAGACCGTAGAGCTGGTGTTGGTATGCCTATTAGTTTCCAGAGACGAACTGGTGATGCATTCACTTATTTTGGCAATACCATTGTCACCATGGCAGAGTTTGCCTGGTGTTACGACACCGACCAATTCGAAAAGCTTTTATTCTCGGGCGATGACTCTCTAGGATTTTCATTGCTTCCCCCTGTTGGTGATCCGAGTAAATTCACAACTCTTTTCAACATGGAAGCTAAGGTGATGGAACCTGCAGTACCATATATTTGTTCGAAGTTCTTACTCTCTGACGAGTTCGGTAACACATTTTCCGTTCCAGATCCATTGCGCGAGGTTCAGCGGTTAGGAACAAAGAAAATTCCCTATTCTGACAATGATGAATTCTTGTTTGCTCACTTCATGAGCTTTGTTGATCGATTGAAGTTTTTGGATCGAATGTCTCAGTCGTGTATCGATCAGCTTTCAATTTTCTTTGAATTGAAATACAAGAAGTCTGGGGAAGAGGCTGCTTTAATGTTAGGCGCCTTTAAGAAATATACCGCTAATTTTCAGTCCTACAAGGAACTCTACTATTCAGATCGTCGTCAGTGCGAATTGATCAATTCGTTTTGTAGTACAGAGTTCAGGGTTGAGCGTGTAAATTCCAATAAACAGCGA------AAGAAATATGGAATTGAACGTAGGTGCAATGACAAACGTCGAACTCCAACTGGCTCGTATGGTGGAGGCGAAGAAGCAGAGACGAAGATCTCACAAGCAGAATCGACGGGAACGAGGTCACAAAAGTCCCAGCGAGAGAGCGCGTTCAAATCTCAGACTGTTCCGCTTCCTACCGTTCTATCAAGTAGATGGTTCGGAACTGACAGGGTCGAGCCGCCATGTGAACGTGGCGGAGTTACCCGAGCC
>ADC32109
ATGGCTTCCCCTGCCCCCACATTCTCACTAGCCAATCTTTTGAACGGTAGTTACGGTGTCGACACTCCCGAGGATGTGGAACGTTTGCGATCTGAGCAACGTGAAGAGGCTGCTGCGGCCTGTCGTAACTACAGGCCCCTACCCGCTGTGGATGTCAGCGAGAGTGTCACAGAGGACGCGCATTCCCTC---CGAACTCCTGACGGAGCTCCCGCTGAGGCGGTGTCTGATGAGTTTGTAACTTATGGTGCTGAAGATTACCTTGAAAAATCTGATGATGAGCTCCTTGTCGCTTTTGAGACGATGGTCAAACCCATGCGTATCGGACAACTATGGTGCCCCGCGTTTAATAAATGTTCTTTTATTTCCAGCATTGCTATGGCCAGAGCTTTGCCGTTGGCACCTAGAGCATCCAACCGAACCATGAAGTGTTTTGAAGACCTGGTCGCGGCTATTTACACTAAATCTGATTTCTAT---TATGGTGAAGAGTGTGAAGCCCACGACGTTCAGATAGATATCTCGTCTCGCGATGTACCCCGTTATTCTTTCGAACCGTGGTCCCGAACGTCTGGATTTGAACCGCCGCCCATTTGTGAAGCGTGCGACATGATCATGTACCAGTGCCCGTGTTTTGATTTCAATGCTTTGAAGAAATCGTGCGCTGAGAGGACTTTCGCTGATGACTATGTTATTGAAGGTTTAGATGGTGTTGTTGATAATGCGACTCTGTTGTCGAATTTGGGTCCATTTTTGGTACCCGTGAAGTGTCAGTATGAAAAATGTCCAACACCAACCCTCGCGATTCCTCCGGATTTAAATCGTGCTACTGATCGTGTTGATATTAATTTAGTTCAATCCATTTGTGACTCGACTCTGCCCACTCATAGTAATTACGACGACTCTTTTCATCAAGTGTTTGTCGAAAGTGCAGACTACTCCATAGATCTGGATCATGTTAGACTTCGACAGTCTGATCTTATCGCAAAAATTCCAGATTCAGGGCATATGATACCGGTTTTGAACACCGGGAGCGGTCACAAGAGAGTAGGTACAACGAAGGAGGTCCTTACAGCAATTAAGAAACGTAATGCTGACGTTCCAGAGCTAGGTGATTCCGTTAATCTGTCTAGATTGAGTAAAGCTGTGGCTGAGAGATTCTTCATTTCATACATCAATGGTAACTCTCTAGCGTCCAGTAACTTTGTCAATGTCGTTAGTAACTTCCACGATTACATGGAAAAATGGAAGTCCTCAGGTCTCTCTTATGATGATCTCCCAGATCTTCATGCTGAGAATTTGCAGTTTTATGATCACATGATAAAATCTGATGTGAAACCTGTGGTGAGCGACACACTCAATATCGACAGACCGGTTCCGGCTACTATAACGTATCATAAGAAGAGTATAACCTCCCAGTTCTCACCGTTATTCACAGCGCTATTCGAGCGCTTCCAGAGATGCCTTCGAGAACGTATTATTCTTCCTGTTGGTAAGATTTCATCCCTTGAGATGGCAGGATTTGATGTCAAAAACAAGCACTGCCTCGAAATTGATCTGTCTAAGTTTGATAAATCTCACGGTGAATTCCATTTGCTAATTCAGGAACATATTTTGAATGGTCTAGGATGTCCAGCTCCGATAACTAAGTGGTGGTGTGATTTTCACCGATTCTCTTACATTAGAGATCGTAGAGCTGGTGTTGGTATGCCTATTAGTTTCCAGAGACGAACTGGTGATGCATTCACTTATTTTGGCAATACCATTGTCACCATGGCGGAGTTTGCCTGGTGTTACGACACCGACCAATTCGAAAAGCTTTTATTCTCGGGCGATGACTCTCTAGGATTTTCATTGCTTCCCCCTGTTGGCGATCCGAGTAAATTCACGACTCTTTTCAACATGGAAGCTAAGGTGATGGAACCTGCAGTACCATATATTTGTTCGAAGTTCTTACTCTCTGACGAGTTCGGTAATACATTTTCCGTTCCAGATCCATTGCGCGAGGTTCAGCGGTTAGGAACAAAGAAAATTCCCTATTCTGACAATGATGAATTCTTGTTTGCTCACTTCATGAGCTTTGTTGATCGATTGAAGTTTTTGGACCGAATGTCTCAGTCGTGTATCGATCAGCTTTCGATTTTCTTTGAATTGAAATACAAGAAGTCTGGGGAAGAGGCTGCTTTAATGTTAGGCGCCTTTAAGAAATATACCGCTAATTTTCAGTCCTACAAGGAACTCTACTATTCAGATCGTCGTCAGTGCGAATTGATCAATTCGTTTTGTAGTACAGAGTTCAGGGTTGAGCGTGTAAATTCCAGTAAACAGCGA------AAGAAATATGGAATTGAACGTAGGTGCAATGACAAACGTCGAACTCCAACTGGCTCGTATGGTGGAGGCGAAGAAGCAGAGACGAAGATCTCACAAGCAGAATCGACGGGAACGAGGTCACAAAAGTCCCAGCGAGAGAGCGCGTTCAAATCTCAGACTGTTCCGCTTCCTACCGTTCTATCAAGTAGATGGTTCGGAACTGACAGGGTCGAGCCGCCATGTGAACGTGGCGGAGTTACCCGAGCC
>ABN05376
ATGGCTTCCCCCGCCCCCGCTTTCTCATTGGCCAATCTTTTGAATGGTACTTACGGTGTCGACACTCCCGAGGAAGTGGAACGCGTGCGATCTGAGCAACGCGAAGAGGCTGCTGCGGCTTGTCGTAATTACAAGCCCCTACCCGCTGTGGATGTCAGCGAGAGTGTCACAGAGGACGCGCATTCCCTC---CGAATTCCAGACGGAGCTCCCTCTGAAGAGGTGTCTGTTGAGTTTGTTACTTATGGTGCTGAAGATTACCTTGAAAAATCTGATGATGAGCTCCTTGTCGCTTTTGAGACGATGGTCAAACCCATGCGTATCGGACAGTTATGGTGCCCTGCGTTTAATAAATGTTCTTTTATTTCCAGCATTGCTATGGCTAGAGCTTTGCTTTTGGCACCTAGCACATCCAACCGAACCATGAAGTGTTTTGAAGACCTGGTCGCGGCTATTTACACTAAATCTGATTTCTAC---TACGATGATGAGTGTGAAGCCGACGATGTTCAGATAAATATCTCGTCTCGCGATGTACCCGGTTATTCTTTCGAACCGTGGTCCCGAACGTCTGGATTTGAACCACCGCCTATCTGTGAGGCGTGTGACATGATCATGTACCAGTGCCCGTGTTTTGATTTTAATGCTTTAAAGAAATCGTGCGCTGAGAGGACTTTCGCTGACGATTATGTTATTGAAGGGTTAGATGGTGTTGTCGACAATGCAACTTTGTTGTCTAACTTAGGCCCATTCTTGGTGCCTGTGAAGTGCCAGTACGAGAAATGTCCAACACCCACCGTCGCGATTCCTCCGAGTTTAAATCGTGCTACTGATCGTGTTGATATTAATTTAGTTCAATCCATTTGTGATTCCACTCTGCCCACGCATAGCAATTATGACGACTCTTTTCATCAGGTGTTCGGCGAAAGTGCTGATTACTCTATTGATCTGGATCATGTTAGACTTCGTCAATCCGATCTCATTGCGAAGATTCCAGATTCAGGGCATATGATACCGGTTTTGAATACCGGGAGTGGACACAAGAGAGTAGGTACAACGAAGGAGGTTCTTACAGCAATCAAGAAACGAAATGCTGATGTTCCAGAGCTAGGTGATTCCGTTAATCTGTCCAGGTTGAGTAAGGCTGTAGCTGAGAGATTTTTCATCTCGTACATTAATGGCAACTCTCTAGCAACCAGCAACTTTGTCAATGTCGTTAGCAACTTCCACGATTACATGGAAAAATGGAAGTCTTCAGGCCTCTCGTATGATGATCTCCCAGATCTTCACGCTGAGAATTTGCAGTTTTATGATCATATGATAAAATCTGATGTCAAGCCTGTTGTTAGCGACACACTGAACATTGACAGACCGGTTCCAGCTACTATAACGTATCATAAGAAAGGTATAACCTCCCAGTTCTCACCGTTATTCACAGCTCTGTTTGAGCGTTTCCAGAGATGCCTTCGAGAACGTATTATTCTTCCTGTTGGAAAGATTTCATCCCTTGAGATGTCAGGATTTGATGTTAAGAACAAACACTGTCTCGAGATCGACTTGTCCAAATTCGATAAGTCTCAAGGTGAATTTCATTTGATGATTCAGGAACATATTTTGAATGGTCTAGGGTGCCCGGCTCCGATAACTAAGTGGTGGTGTGATTTCCACAGATTCTCTTATATTAGAGACCGTAGAGCCGGTGTTGGAATGCCTATCAGTTTCCAGAGACGAACTGGTGATGCATTCACTTATTTCGGTAACACCATTGTCACCATGGCTGAATTCGCATGGTGTTATGACACCGACCAATTCGAAAAGCTTTTATTCTCAGGCGATGATTCTCTAGGATTTTCAGTGCTTCCCCCTGTTGGTGACCCGAGTAAATTCACAACTCTTTTCAACATGGAAGCTAAGGTGATGGAGCCAGCAGTACCATACATTTGTTCGAAATTCCTACTCTCTGACGAGTTCGGTAATACTTTTTCCGTTCCAGATCCATTGCGCGAGGTTCAGCGGTTAGGAACAAAGAAAATCCCCTATTCTGACAATGATGAATTCCTGTTTGCTCACTTCATGAGCTTTGTTGATCGATTGAAGTTTTTGGACCGAATGACTCAGTCCTGCATCGATCAACTCTCACCCTTCTTCGAGTTGAAGTACAGGAAGTCTGGGGCAGAGGCTGCCTTAATGCTAGGCGCCTTTAAGAAATATACCGCAAATTTCCAGTCCTACAAAGAACTCTACTTTTCGGATCGTCGTCAGTGCGAATTGATCAATTCGTTTAGTTGTGTAGAGTTGAGGATTGAGCGTTCGAGTTTCATTAAGCAGCGA---AAGAAGAAAGATGGAATTGAACGAAGGCGCAATGACGAACGTCGAACTCCAACTGGCCCGCATGGTGGAGGCGAAGAGACGGAGACGAAGGTCTCACAAGAAGAATCGACGGGAACGATGTCACAAAAGTCCCAGCGAGAGGGCGCGTTCAAATCTCAGACTGTTCCGCTTCCTACCGTTCTATCAAGTAGATGGTTCGGAACTGATAGAGATGTACCGTCACGAGAGCGTGGCGGGATTGTCCGAGTC
>CAJ65576
ATGGCTTTCTCCGCCCCCACTTTCTCACTAGCCAATCTTTTGAACGGTAGTTACGGTGTCGACACTCCCGAGGAAGTGGAACGCGTGCGATCTGAGCAACGCGAAGAGGCTGCTGCGGCCTGTCGTAATTACAGGCCTTTACCCGCTGTGGATGTCAGCGAGAGTGTCACAGAGGATGCGCATTCCCTC---CGAACTCCAGATGGAGCTCCCTCTGAAGAGGTATCTGTTGAGTTTGTTACTTATGGTGCTGAAGATTACCTTGAAAAATCTGATGATGAGCTCTCTGTCGCTTTTGAGACGATGGTTAAACCCATGCGTATTGGACAACTATGGTGCCCTGCATTTAATAAGTGTTCTTTTATTTCCAGCATTGCTATGGCCAGAGCTTTGTTGTTGGCACCTAGAACATCCCACCGAACCATGAAAGGTTTTGAAGACCTGGTCGCGGCTATTTACACTAAATCTGATTTCTAT---TACGATGAGGAGTGTGAAGCCGACGACATTCAGATAGATGTCTCGTCTCGCGATGTACCCGGTTATTCTTTCGAACCGTGGTCCCGAACGTCTGGATTTGAACCGCCGCCTATCTGTGAGGCGTGTGACATGATCATGTACCAGTGCCCGTGTTTTGATTTTAATGCTTTAAAGAAATCGTGCGCTGAGAGGACTTTCGCTGATGACTATGTTATCGAAGGTTTAGATGGTGTTGTTGACAATGCGACTTTATTGTCGAATCTGGGCCCGTTTTTGGTGCCTGTGAAATGTCAATATGAGAAATGTCCAACACCTACTGTTGCGATTCCTCCGAGTTTAAATCGTGCTACTGATCGTGTTGATATCAATTTAGTTCAATCCATTTGTGACTCGACTCTGCCCACACATAGTAACTACGACGACTCTTTCCATCAAGTGTTTGTCGAGAGTGCAGACTATTCTATTGATCTGGATCATGTTAGGCTTCGGCAATCTGATCTTATTGCGAAGATCCCAGATTCAGGGCATATGATACCGGTTCTGAGTACCGGGAGTGGTCACAAGAGAGTAGGTACGACGAAGGAGGTCCTTACAGCAATCAAGAAACGTAATGCTGACGTTCCAGAGCTGGGTGATTCCGTTAATTTGTCCAGGTTGAGTAAGGCTGTGGCTGAGAGATTCTTTATTTCATACATCAATGGTAACTCTTTAGCATCCAGCAATTTTGTTAATGTCGTTAGTAACTTCCACGATTACATGGAAAAATGGAAGTCCTCAGGTCTCTCATATGATGATCTTCCAGATCTTCACGCTGAGAATTTGCAATTTTATGATCATATGATAAAATCTGATGTGAAACCTGTGGTAAGCGACACACTCAACATTGACAGACCGGTTCCAGCTACTATAACGTATCATAAGAAAGGTATAACCTCCCAGTTCTCACCGTTGTTTACTGCGCTATTTGAGCGTTTCCAGAGATGCCTTCGAGAACGCATTATTCTTCCTGTAGGAAAGATTTCATCCCTTGAGATGGCAGGTTTTGATGTTAAGAACAAACATTGTCTCGAGATCGATCTGTCCAAATTCGACAAATCTCAAGGTGAATTCCATTTGATGATTCAGGAACATATTTTGAATGGTCTAGGGTGCCCAGCTCCGATAACTAAGTGGTGGTGCGATTTCCACAGATTCTCTTACATTAGAGACCGTAGAGCTGGTGTTGGTATGCCTATTAGTTTCCAAAGACGAACTGGTGATGCATTCACTTATTTTGGTAATACCATTGTCACCATGGCTGAATTTGCCTGGTGCTACGACACCGACCAATTCGAAAAGCTTTTATTCTCGGGCGATGATTCTCTAGGATTTTCAGTGCTTCCCCCTGTTGGTGATCCGAGTAAATTCACAACTCTTTTCAACATGGAAGCGAAGGTGATGGAACCTGCAGTACCTTATATTTGTTCGAAGTTCTTACTCTCTGACGAGTTCGGTAACACCTTTTCCGTTCCAGATCCATTGCGCGAGGTTCAGCGGTTAGGAACTAAGAAAATTCCCTATTCAGACAATGATGAATTCCTGTTTGCTCACTTCATGAGCTTTGTTGATCGATTGAAGTTTTTGGACCGAATGACTCAGTCTTGTATCGATCAGCTTTCACTCTTCTTTGAGTTGAAATATAGGAAGTCTGGGGCTGAGGCTGCTTTAATGTTAGGCGCCTTTAAGAAGTATACCGCTAATTTTCAATCCTATAAGGAACTCTACTATTCAGATCGTCGTCAGTGCGAATTGATCAATTCGTTTAGTTGCGTAGAGTTGAGGATTGAGCGTTCGAGTTCCACTAAGCAGCGA---AAGAAGAAAGATGGAATTGAACGAAGGCGCAGTGACAAACGTCGAACTCCAACTGGCTCGTATGGTGGAGGTGAAAAGACAGAGACGAAGGTCTCACATGAAGAATCGACGGGAACGAGGTCACAAAAGTCCCAGCGAGAGGGCGCGTTCAAATCTCAGATTGTTCCGCTTCCTACCATTTTATCAGGTGGATGGTCCGGAACTGATAGAGCT---CCACCATGTGAACATGGTGGAATTATCCGAATC
>ABN03946
ATGGCTTTTCCCGCCCCCGCATTCTCACTAGCCAATCTTTTGAATGGTAGTTACGGTGTCGACACTCCCGAGGATGTGGAACGCTTGCGATTTGAGCAACGCGAAGAGGCTGCCGCGGCCTGCCGTAATTACAGGCCCTTACCCGCTGTGGATGTCAGCGAGAGTGTCACAGAGGACGCGCATTCCCTC---CAAACTCCTGACGGAGCTCCCGCTGAAGCGGTGTCTGATGAGTTTGTAACTTATGGTGCTGAAGATTACCTTGAAAAATCTGATACTGAGCTCCTTGTCGCTTTTGAGACGATGGTCAAACCCATGCGTATCGGACAATTGTGGTGCCCTGCGTTTAATAAATGTTCTTTTATTTCCAGCATTGCTATGGCCAGAGCTTTGCTGTTGGCACCTAGAACATCCCACCGAACCATGAAGTGTTTTGAAGACCTGGTCGCGGCTATTTACACTAAATCTGATTTCTAT---TACAGTGAAGAGTGTGAAGCCGACGACGTTCAGATGGATATCTCGTCTCGCGATGTACCCGGTTATTCTTTCGAACCGTGGTCCCGAACGTCTGGATTCGAACCGCCGCCCATTTGTGAAGCGTGCGACATGATCATGTACCAGTGCCCGTGTTTTGATTTCAATGCTTTAAAGAAATCGTGCGCTGAGAGGACTTTCGCTGATGATTATGTTATTGAAGGTTTAGATGGTGTTGTTGATAATGCGACTTTGTTGTCGAATCTGGGTCCATTTTTGGTACCTGTGAAATGTCAATATGAAAAATGTCCAACGCCGACCATCGCGATTCCTCCGAATTTAAATCGTGCTACTGATCGTGTTGATATCAATTTGGTTCAATCCATTTGTGACTCGACTCTGCCCACTCATAGTAACTATGACGACTCTTTTCATCAAGTGTTCGTCGAAAGTGCGGATTACTCCATAGATCTGGATCATGTTAGACTTCGACAGTCTGATCTTATTGCAAAAATTCCAGACTCAGGGCATATGATACCGGTTCTGAACACCGGGAGCGGTCACAAGAGAGTAGGTACAACGAAGGAGGTTCTTACAGCAATCAAGAAACGTAATGCTGACGTTCCAGAGCTAGGCGATTCCGTTAATCTGTCCAGATTGAGTAAAGCTGTGGCTGAGAGATTCTTCATTTCATACATCAATGGTAACTCTCTAGCATCCAGCAACTTTGTCAATGTCGTTAGTAATTTCCACGATTACATGGAGAAGTGGAAATCCTCAGGTCTTTCTTATGATGATCTTCCAGATCTTCATGCTGAAAATTTGCAGTTTTATGATCACATGATAAAATCTGATGTGAAACCTGTGGTGAGCGACACGCTCAATATCGACAGACCGGTTCCAGCTACTATAACGTATCATAAGAAGAGTATAACCTCCCAGTTCTCACCGTTATTCACAGCGCTATTCGAGCGCTTCCAGAGATGCCTTCGAGAACGTATTATTCTTCCTGTTGGTAAGATTTCATCTCTTGAGATGGCAGGATTTGATGTCAAAAACAAGTACTGCCTCGAGATTGATTTGTCTAAGTTTGATAAGTCTCAGGGTGAATTTCACTTACTAATTCAGGAACACATTTTGAATGGTCTAGGATGTCCAGCTCCGATAACCAAATGGTGGTGCGATTTCCACCGATTCTCTTACATCAGAGACCGTAGAGCTGGTGTTGGTATGCCTATTAGTTTCCAGAGACGAACTGGTGATGCATTCACTTATTTTGGCAATACCATTGTCACCATGGCTGAGTTCGCCTGGTGTTATGACACCGACCAATTCGAAAAGCTTTTATTCTCAGGCGATGACTCTCTAGGATTTTCACAGCTTCCCCCTGTTGGTGATCCGAGTAAATTCACGACTCTTTACAACATGGAAGCTAAGGTGATGGAACCGTCAGTACCATACATTTGTTCGAAGTTCTTACTCTCTGACGAGTTCGGTAACACATTTTCCGTTCCAGATCCATTGCGCGAGGTTCAGCGGTTAGGAACAAAGAAAATTCCCTACTCCGACAATGATGAATTCTTGTTTGCTCACTTCATGAGCTTTGTTGATCGATTGAAGTTTTTGGACCGAATGTCTCAGTCGTGTATCGATCAACTTTCGATTTTCTTTGAATTGAAATACAAGAAGTCTGGGGAAGAGGCTGCTTTAATGTTAGGCGCCTTTAAGAAATACACCGCTAATTTCCAGTCCTACAAAGAACTCTATTATTCAGATCGTCGTCAGTGCGAATTGATCAATTCGTTTTGTATCACAGAGTTCAGGACTGAGCGTGTAAATTCCAATAAACAGCGA------AAGAAACATGGAATTGAACGTGGGCGCGATGACAAACGTCGAACTCCAACTGGCTCGTATGGTGGAGGCGAAGAAGCAGAGACGAAGGTCTCACAAGCAGAATCGACGGGAACGAGGTCACAAAAGTCCCAGCGAGAGAGCGCGTTCAAATCTCAGACTGTTCCGTTTCCTACCGTTCTATCAAGTGGATGGTCCGGAACTGACAGGGTCATACCGCCACATGAACGTGGCGGAGTTACCCGAGCC
>AAB31463
ATGGCTTTCCCCGCCCCCGCTTTCTCACTAGCCAATCTTTTGAACGGTAGTTACGGTGTCGACACTCCCGAGGAAGTGGAACGCGTGCGATCTGAGCAACGCGAAGAGGCTGCTGCGGCCTGTCGTAATTACAGGCCCTTACCCGCTGTGGATGTCAGCGAGAGTGTCCCAGAGGATGCGCATTCCCTC---CGAACTCCAGACGGAGCTCCCTCCGAAGAGGTGTCTGTAGAGTTTGTTACTTATGGTGCTGAAGATTACCTTGAAAAATCTGATGATGAGCTCCTTGTCGCTTTTGAGACGATGGTCAAACCCATGCGTATCGGACAACTGTGGTGCCCTGCGTTTAATAAATGTTCTTTTATTTCCAGCATTGCCATGGCCAGGGCTTTGCTATTAGCACCCAGAACATCCCACCGAACCATGAAGTGTTTTGAGGACCTGGTCGCGGCTATTTACACTAAATCCGATTTCTAC---TACGATGATGAGTGTGAAGCCGACGACGTTCAGATAGATATCTCGTCTCGCGATGTACCCGGTTATTCTTTCGAACCGTGGTCCCGAACGTCTGGATTTGAACCACCGCCTATCTGTGAGGCGTGTGACATGATCATGTACCAGTGCCCGTGCTTTGATTTTAATGCTTTAAAGAAATCGTGCGCTGAGAGGACATTCGCTGATGATTATGTTATCGAAGGTTTAGATGGTGTTGTAGACAATGCGACTCTGTTGTCGAATTTAGGCCCATTTTTGGTGCCCGTGAAATGTCAGTATGAGAAATGTCCAACACCCACCGTTGCGAATCCTCCGAGTCTTAATCGTGCAACTGATCGTGTTGATATCAATTTAGTTCAATCCATTTGTGACTCGACTCTGCCCACTCATAGTAACTACGACGACTCTTTTCATCAAGTGTTCGTTGAGAGTGCTGACTATTCTATTGATCTGGATCATGTCAGACTTCGCCAGTCTGATCTTATTGCAAAAATCCCAGATTCAGGGCATATGATACCGGTTTTGAACACCGGGAGCGGTCACAAGAGAGTAGGTACGACGAAGGAGGTCCTTACAGCTATCAAGAAACGTAATGCTGACGTTCCAGAGCTGGGTGATTCCGTTAATCTGTCCAGATTGAGTAAGGCTGTGGCTGAGAGATTCTTCATTTCATACATTAATGGTAACTCTCTAGCATCCAGCAACTTTGTTAATGTCGTTAGCAACTTCCACGATTACATGGAAAAATGGAAGTCCTCAGGTCTTTCGTATGATGATCTTCCGGATCTTCATGCTGAAAATTTGCAGTTTTATGATCACATGATAAAATCTGATGTGAAACCTGTAGTGAGCGACACACTCAACATCGACAGACCGGTTCCAGCTACTATAACGTATCATAAGAAAGGTATAACCTCCCAGTTCTCACCGTTGTTTACTGCGCTATTTGAGCGTTTCCAGAGATGCCTTCGAGAACGCATTATTCTTCCTGTTGGAAAGATTTCATCCCTTGAGATGGCAGGATTTGATGTTAAGAACAAGCACTGTCTCGAGATTGATTTGTCCAAATTCGACAAGTCTCAAGGTGAATTCCATCTAATGATTCAGGAACACATTTTGAATGGTCTAGGGTGTCCAGCTCCGATAACTAAGTGGTGGTGTGATTTCCACAGATTCTCTTATATTAGAGACCGTAGAGCTGGCGTTGGTATGCCCATCAGTTTTCAGAGACGAACTGGTGATGCATTCACCTACTTTGGTAACACCATTGTCACCATGGCTGAATTTGCATGGTGTTACGACACCGACCAATTCGAAAAGCTTTTATTCTCAGGCGATGATTCTCTAGGATTTTCAGTACTTCCTCCTGTTGGTGATCCGAGTAAGTTCACGACTCTCTTCAACATGGAAGCTAAGGTGATGGAGCCCGCAGTACCATATATTTGTTCGAAGTTCTTACTCTCTGACGAGTTCGGTAACACTTTTTCCGTTCCAGACCCATTGCGCGAGGTTCAGCGGTTAGGCACGAAGAAAATCCCCTATTCAGACAATGATGAATTCCTGTTTGCTCACTTCATGAGCTTTGTTGATCGATTGAAGTTTTTGGACCGAATGACTCAGTCTTGTATCGATCAGCTTTCTCTCTTCTTCGAGTTGAAATACAGGAAGTCTGGGGCTGAGGCTGCTTTAATGTTAGGCGCCTTTAAGAAATATACCGCTAATTTCCAGTCCTATAAAGAACTCTACTATTCAGATCGTCGTCAGTGCGAATTGATCAATTCGTTTAGTTGTGTAGAGTTAAGGATTGAGCGTTCGAGTTCCACTAAGCAGCGA---AAGAAGAAAGATGGAATTGAACGAAGGCGCGATGACAAACGTCGAACTCCAACTGGCTCGTATGGTGGAGGCGAAGAGGCAGAGACGAAGGTCTCACAAGCAGAATCGACGGGAACGAGGTCACAAAAGTCCCAGCGAGAGGGCGCGTTCAAATCTCAGGCTGTTCCGCTTCCTACCATTCTATCAAGTAGATGGTTCGGAACTGATAGAGATGTACCACCATGTGAACATGGTGGGATTGTCCGAGTC
>ABD64218
ATGGCTTTTCCTGCCCCCACATTCTCACTTGCCAATCTTTTGAATGGCAGTTACGGTGTTGACACTCCCGAGGATGTGGAGCGTTTGCGACGTGAGCAACGCGAAGAGGCTGCTGCGGCTCGTCGAAATTACGAGCCCCTACCCGCTGTGGATGTCAGCGAGAGTGTCTTAGAGGATGCGCATACCCTC---CGAACTCCAGATGGAGCTCCCGTTGATACGGTATCTGTTGAGTTTGTTACTTTTGGTGCAGAAGATTACCTTGAAAAATCTGACGATGAGCTCCTGATCGCTTTTGAGACGATGGTCAAACCCATGCGCGTCGGACAATTGTTGTGCCCTTCGTTTGATAAATGTCTTTTTATTTCCAGCATCGCTATGGCCAGAGCTTTGCTGTTGGCACCACAAACATCCAACCGACCCATGAAGTGTTTTGAAGACCTGGTCGCGGCTATTTACACTAAATCTGATTTCTATGATGACGATGATGAGTGTGAAGCCGACGACGTCCAGATGAATATCTCGTCTCGCGATGTACCCGGTTACTCTTTCGAACCGTGGTCCCGAACGTCTGGATCTGAACCCCCTCCGCTTTGCGAGGCGTGTAACATGATCATGTACCAGTGCCCGTGTTTTGATTTTAATGCTCTAATGAAATCGTGCGCTGAGAGGACCTTTGCCGATGACTATGTTATCGAAGGTTTAGATGGTGTCATTGACAACGCGACTTTATTGTCCAATTTAGGCCCATTTTTGGTGCCTGTGAGGTGTCAATATGAAAAATGCCCATCACTGGTTATTGCAATTCCTCCGAATTTAAATCGTGCCACTGATCGTGTTGATATCAATTTGGTTCAATCCATTTGTGACTCGACTCTGCCCACTCATAGCAGTTACGACGGCACTTTTCATCAAGTGTTCGTTGATAACGCTGACTATTCTATAGATCTGGATCATGTCAGATTTCGACAATCTGACTTTATTGCAAAAATTCCTGATTCTGGGCATATGATACCGGTTTTAAATACCGGGAGCGGTCACAAGAGAGTAGGTACAACGAAGGAGGTTCTTACGGCTATCAAGAAGCGTAATGCCGACGTTCCAGAGCTGGGTCATTCCGTTAATCTGTCTAGGTTGAGTAAAGCTGTGGCCGAGAGATTTTTCATTTCATATATTAATGGTAACTCTCTGGCATCCAGTAATTTTGTTAACGTCGTCAGTAACTTCCACGATTACATGGAAAAATGGAAGTCATCAGGTCTCTCGTATGAAGATTTGCCAGATCCTCATGCCGAGAATTTGCAATTTTATGATCACATGATAAAATCTGATGTGAAACCTGTTGTGAGCGACACACTCAACATCGACAGACCGGTTGCCAGCTACTATAACGTATCATCAGAAGACTATAACCTCCCAGTTCTCACCTTATTCACAGCGCTATTTGAGCGCTTCCAGAGATGCCTTCGAGAACGCATTATTCTTCCTGTTGGCAAGATTTCATCCCTTGAGATGGCGGGATTTGATGTTAAAAATAAGCATTGTCTCGAGATTGATTTGTCTAAATTCGACAAGTCTCAGGGTGAATTTCATCTGCTGATTCAGGAGCATATTTTGAATGGTCTAGGGTGCCCAGCTCCGATAACTAAATGGTGGTGTGATTTCCACCGGTTTTCTTACATCAGAGATCGTAGAGCTGGTGTTGGTATGCCTATCAGTTTCCAGAGACGTACTGGTGACGCGTTCACCTATTTTGGCAATACCATCGTCACCATGGCTGAGTTCGCCTGGTGTTACGACACCGACCAATTTGAAAAATTGTTATTCTCGGGCGATGATTCTCTGGGTTTTTCTATACTTCCCCCTGTTGGTGATCCGAGTAAATTCACAACTCTCTTCAACATGGAAGCCAAGGTGATGGAACCGTCAGTACCATACATTTGTTCGAAGTTCCTACTCTCTGACGAGTTCGGTAATACATTTTCCGTTCCAGATCCATTGCGCGAGGTTCAGCGGTTGGGTACAAAGAAAATTCCCTATCCTGACGATGATGAATTCTTGTTCGCTCATTTTATGAGTTTTGTTGATCGATTGAGGTTTTTGGATCGAATGTCTCAATCATGTATCGATCAACTTTCTTTCTTCTTTGAGCTGAAATACAAGAAGTCTGGGGAAGAGGCTGCCTTAATGTTAGGCGCCTTTAAGAAATATACCGCTAATTTCAAATCCTATCAAGAACTCTATTATTCAGATCGTCGTCAGTGCGAATTGATCAATTCGTTTCATGGTATAGAGTTGAGGATTGAGCGTTCAGATTCCAATAAACAACGA------AAGAGAAATGGAACTGAACGAGGGCGCAAGGACAAACGTCGAGCTCCAGCTGGCTCACGTGGTGGAGAAGAAGAAACAGAGACGGAGGTCTCTCAAGAAGAATCGACGGGAACGAGGATACAAAAGTCCCAGCGAGAGGGCACGTTCAAATCTCAGACTGCTTCGCTTCCTACCGTTTTATCGGGCGGATGTGGTAGAATTCACAGGGCCTCACCACCATGTGAGTATGGTGGAATTGCTCGAGTC
>ABD73003
ATGGCTTTCCCTGCCCCCGCTTTCTCACTAGCCAATCTTTTGAACGGTAGTTACGGTGTCGACACTCCCGAGGAAGTGGAACGCGTGCGATCTGAGCAACGCGAAGAGGCTGCTGCGGCTTGTCGTAATTACAGGCCCCTACCCGCTGGGGATGTCAGCGAGAGTGTCACAGAGGATGCGCATTCCCTC---CGAATTCCAGACGGAGCTCCCTCCGAAGAGGTGTCTGTAGAGTTTGTTACTTATGGTGCTGAAGATTACCTTGGAAAATCTGATGATGAGCTCCTTGTCGCTTTTGAGACGATGGTCAAACCCATGCGTATCGGACAATTGTGGTGCCCTGCGTTTAATAAATGTTCTTTTATTTCCAGCATTGCTATGGCCAGAGCTTTGTTGTTGGCGCCCAATACATCCTACCGAACCATGAAGTGTTTTGAGGACCTAGTCGCGGCTATTTACACTAAATCCGATTTCTAT---TACGATGATGAGTGTGAAGCCGACGACGTTCAGATGGATATCTCGTCTCGCGAAGTACCCGGCTATTCTTTCGAGCCGTGGTCCCGAACGTCTGGATTTGAACCACCGCCTATCTGCGAGGCGTGTGACATGATCATGTACCAGTGCCCGTGTTTTGATTTTAATGCTTTAAAGAAATCGTGCGCTGAGAGGACATTCGCTGATGATTATGTTATCGAAGGTTTAGATGGTGTTGTCGACAATGCGACTCTGTTGTCGAATTTAGGTCCATTTTTGGTGCCTGTGAAATGTCAGTATGAGAAATGTCCAACACCCACCGATGCGAGTCCTCCGAGTCTTAATCGTGCTACTGATCGTGTTGATATCAATTTAGTTCAATCCATCTGTGACTCGACTCTGCCCACACATAGTAACTACGACGATTCTTTCCATCAAGTATTTGTCGAGAGTGCAGACTATTCTATTGATCTGGATCATGTTAGACTTCGCCAGTCTGATCTTATTGCAAAAATTCCAGATTCAGGGCATATGATACCGGTTTTGAACACCGGGAGTGGTCACAAGAGAGTAGGTACGACGAAGGAGGTCCTTACAGCTATCAAGAAACGTAATGCTGACGTTCCAGAGCTAGGTGATTCCGTTAATCTGTCCAGATTGAGCAAGGCTGTGGCTGAGAGATTCTTCATTTCATATATCAATGGTAACTCTCTAGCGTCCAGCAACTTTGTTAATGTCGTTAGTAACTTCCACGATTACATGGAAAAATGGAAGTCCTCAGGTCTTTCGTATGATGATCTTCCGGATCTTCATGCTGAGAATTTGCAGTTTTATGATCACATGATAAAATCTGATGTGAAACCTGTAGTGAGCGACACACTCAACATCGACAGACCGGTTCCGGCTACTATAACGTATCATAAGAAGGGTATAACCTCCCAGTTCTCACCGTTGTTTACTGCGCTATTTGAGCGTTTCCAGAGATGCCTTCGAGAACGCATTATTCTTCCTGTTGGAAAGATTTCATCCCTTGAGATGGTAGGATTTGATGTTAAGAACAAGCACTGTCTCGAGATCGATTTGTCCAAATTCGACAAGTCTCAAGGTGAATTCCATTTAATGATCCAGGAACATATTTTGAATGGTCTAGGGTGCCCAGCTCCGATAACTAAGTGGTGGTGTGATTTCCACAGATTCTCTTACATTAGAGACCGTAGAGCTGGCGTTGGTATGCCTATCAGTTTCCAGAGACGAACTGGTGATGCATTCACCTATTTCGGTAACACCATTGTCACCATGGCTGAGTTTGCGTGGTGTTATGACACCGACCAATTCGAAAAGCTTTTATTCTCAGGCGATGATTCTCTAGGATTTTCAGTACTTCCCCCTGTTGGTGATCCGAGTAAATTCACAACTCTTTTCAACATGGAAGCTAAGGTGATGGAGCCCGCAGTACCATATATTTGTTCGAAGTTCTTACTCTCTGACGAGTTCGGTAACACTTTTTCCGTTCCAGATCCATTGCGCGAGGTTCAGCGGTTAGGCACGAAGAAAATCCCCTATTCAGACAATGATGAATTCCTGTTTGCTCACTTCATGAGCTTTGTTGATCGATTGAAGTTTTTGGACCGAATGACTCAGTCTTGTATCGATCAGCTTTCCCTCTTTTTCGAGTTGAAATACAGGAAGTCTGGGGCTGAGGCTGCCTTAATGTTAGGCGCCTTCAAGAAATATACCGCTAATTTTCAGTCCTATAAAGAACTCTACTATTCAGATCGTCGTCAGTGCGAATTGATCAATTCGTTTAGTTGTGTAGAGTTAAGGATTGAGCGTTTGAGTTCCACTAAGCAGCGA---AAGAAGAAAGATGGAATTGAGCGAAGGCGCAGTGACAAACGTCGAACTCCAACTGGCTCGTATGATGGAGGCGAAGAGGCTGAGACGAAGGTCTCACAAGCAGAATCGACGGGAACGAGGTCACAAAAGTCCCAGCGAGAGGGCGCGTTCAAATCTCAGACTGTTCCGCTTCCTACCGTTCTGTCAAGTAGATGGTTCGGAACTGATAGAGATGTACCACCATGTGAGCATGGTGGGATTGTCCGAGTC
>ACY66902
ATGGCTTTTCCCGCCCCTACTTTCTCACTGGCCAATCTTTTGAATGGCAGTTACGGTGTCGACACTCCCGAGGAAGTAGAACGCGTGCGATCTGAGCATCGCGAAGAGGCTGCTGCGGCCTGTCGTAATTACAGGCCCTTACCCGCTGTGGATGTCAGCGAGAGTGTCACAGAGGATGCGCATTCCCTC---CGAACTCCAGACGGAGCTCCCTCTGAAGAGGTGTCTGTTGAGTTTGTCTCTTATGGTGCTGAAGATTACCTTGAAAAATCTGATGATGAGCTCCTTATCGCTTTTGAGACGATGGTCAAACCCATGCGTATCGGTCAACTATGGTGCCCCGAGTTCGATAAATGTTTATTTATCTCCAGCGTTGCTATGGCCAGAGCTTTGCTGCTAGCACCTAGAACATCCCCCCGAACCATGAAGTGTTTTGAAGACCTGGTCGCGGCTATTTACACTAAATCCGATTTCTAT---TACGATGATGAGTGTGAAACCGACGACGTTCAGATAGATATCTCGTCTCGCGATGAACCCGGTTATTCTTTCGAACCGTGGTCCCGATCCTCTGGATTTGAACCACCGCCTATCTGTGAGGCGGGTGACATGATCATGTACCAGTGCCGATGTTATGATTTTAACGCTTTAAAGAAATCATGCACTGAGAGGACTTTTGCTGACGATTATGTTATTGAAGGTTTAGATGGTGTTGTTGACAATGCAACTTTGTTGTCGAATTTAGGCCCGTTTTTGGTGCCTGTGAAATGTCAATATGAGAAATGTCCAAAACCTACCGTCGCGATTCCTCCGGATTTAAATCGTGCTACTGATCGTGTTGATATTAATTTGGTTCAATCCATTTGTGACTCGACTCTGCCCACACACAATAGCTACGACGACTCTTTTCATCAGGTGTTTGTCGAAAGCGCGGTTTATTCTATTGATCTGGATCATGTTAGACTTCGACAGTCTGATCTTATTGCGAAAATTCCAGATTCAGGGCATATGATACCGGTTTTGAATACCGGGAGCGGTCACAAGAGAGTAGGTACTACGAAGGAGGTCCTTACAGCAATCAAGAAACGTAATGCTGACGTTCCAGAGCTAGGTGATTCCGTTAATCTGTCTAGGTTGAGTAAGCCTGTGGCTGAGGGGTTTTTCATTTCATATATTAATGGCAACTCTCTAGCATCCAGCAACTTTTTTAATGTCGTTAGTAACTTCCACGATTACATGGAGAAAAGGAAGTCCTCAGGTCTTTCGTATGACGATCTTCCAGATCTTCATGCTGAAAATATGCAATTTTATGATCACATGATAAAATCTGATGTGAAACCTGTAGTGAGCGCCACACTCAACATTGACAGACCGGTTCCAGCTACTATAACGTATCACAAGAAAGGTAAAACCTCCCAGTTCTCACCGTTATTCACAGCGCTAGTAGAGCGCTTCCAGAGATGCCTTCGAGGACGTATCATTCTTCGTGTCGGAAAGATTTCATCCCTTGAGATGGGGGGATTCGATGTTAAGAATAAACATTGTCTCGAGATTGATTTGTCTAAATTCGACAAGTCTCAAGGTGAATTTCATTTGATGATTCAGGAACATATTTTGAATGGTCTAGGATGCCCAGCTCCGATAACTAAATGGTGGTGTGATTTCCATCGATTCTCTTACATTAGAGATCGTAGAGCTGGTGTTGGTATGCCCATCAGTTTCCAAAGACGAACTGGTGACGCATTCACTTATTTTGGTAACACCATAGTCACCATGGCTGAATTTGCATGGTGTTACGACACCGACCAATTCGAAAAGCTTCTGTTCTCAGGCGACGATTCTCTAGGATTTTCATTACTTCCCCCTGTTGGTGATCCGAGTAAATTCACGACTCTCTTCAACATGGAAGCTAAGGTGATGGAACCTGCAGTACCATATATCTGTTCGAAGTTCTTACTCTCTGACGAGTTCGGTAATACTTTTTCCGTTCCAGGTCCATTGCGTGAGATTCAGCGGTTAGGAACAAAGAAGATCCCCTATTCTGATAATGATGAATTCCTATTTGCTCATTTCATGAGCTTTGTCGATCGATTGAAGTTTCTGGACAGAATGACTCAATCCTGCATCGATCAACTTTCACTCTTTTTCGAGTTGAAATATAGGAAGTCTGGGGCTGAGGCTGCTTTAATATTAGGCGCCTTTAAGAAATATACCGCTAATTTCCAATCCTATAAAGAACTCTACTATTCAGATCGTCGTCAGTGCGAATTGATCAATTCGTTTAGTTGTTCAGAGTTGAGGATTGATCGTTCGATTTCCACTAAACAGCGA---AAGAAGAAAGATGGAATTGAACGAAGGCGCAGTGACAAACGTCGAACTCCAGCTGGCTCGTATGATGGAGGTGAGGAGACAAAGACGAAAGTCTCACAAGAAGAATCGACGGGAACGAGGTCACAAAAGTCCCAGCGAGAGGGCGCGTTCAAATCTCAGACTATTCCGATTTTTACCGTTTTGTCAGATAGATGGTTCGGAACTAATAGAGATGTACCACCACGCGAT---GGTGGAATTGTCCGAGTC
>CAC80001
ATGACAAGTCCTCCACCCACTTTCTCATTCGCCAATCTGTTGAATGGCTCCTATGGTGTTGACACTCCCGAGGAAGTGGAACGCGTTAGACGTGAACAACGCGAAGATGCTGAGGCGGCTTTACGTAATTATAAGCCTTTACCCACTGTGGATGTCAGTGAGAGTGTCCCTAGAGACGAACCTATTGTCTCGCGAACCGTCACTACAGCTCCTGTTACATCAGTCGTTGACGCGTTTGTTTCTTTTGGTGCTGAAGACTACCTTGAAATGTCCCCATCTGAGCTGCTTTCCGCTTTTGAGTTGATGGTCAAACCCTTGCGTATCGGTGAAGTGTTGTGCCCGAATTTTGATCGTTCGCTATTCATCTCCAGCGTCGCTATGGCTAGGACGTTGTTGTTGGCACCACTCACATCCACCCGAACGTTGAAGCGTTTTGAAGACCTTGTGGCCGCGATCTATCTAAAAACTGATTTCTTT---------------TTAGAAGACGATGGGCCCCAGACTGATGTCTCCCAAAGCGATGTGCCCGGTTATATCTTCGAACCAGGGCAACACTCATCCGGTTTTGAACCCCCCCCTATTTGTGCTAAATGTGACTTGATTTTGTATCAATGTCCGTGTTTCGATTTTAACGCACTTCGTGAGTCTTGCGCAGAGAAAACATTCTCTCACGACTATGTTATCGAGGGTCTCGATGGTGTCATTGATAACGCTACGCTGTTATCAAATTTGGGACCATTTTTGTTACCTGTCCACTGTTCTTATTCAAAGACCGAGGACCCCGATTTCGTCGTTGATCCTAGTCTTGCGCGACCTACTGATAGGGTTGATGCACATGTAGTTCAAGCCGTTTGCGATACCACTCTGCCCACCCATGTTAACTACGATGATTCCTTTCATCAAGTCTTTGTGGACTCTGCTGATTATTCCACTGACATGGATCACGTTCGGTTACGTCAATCCGATTTAGTAGCAAAAATTCCGGATGGTGGGCATATGTTACCGGTGTTAAATACCGGGAGTGGTCACAAGAGAGTAGGTACTACGAAGGAGGTCTTAACAGCAATAAAGAAAAGAAATGCTGATGTCCCTGAGCTTGGTGACTCTGTTAATCTGTCACGCCTGAGCAAAGCAGTAGCCGAACGGTTTCGTCTCTCGTATATGAATGTTGACGCTTTGGCTAAAAGTAACTTTGTTAATGTTGTCGGTAATTTTCACGCTTACATGCAAAAATGGCAATCTTCTGGACTTTCTTATGATGATCTTCCTGATCTTCACGCGGAGAATTTACAGTTTTATGATCACATGATTAAGTCTGATGTTAAGCCAGGTGTCACCGACACGTTGAACGTCGACAGACCTGTCCCAGCTACTATTACATTTCACAAAAAGACCATAACATCCCAGTTCTCACCGTTGTTTGTATCTCTGTTTGAGAGATTCCAGAGATGCCTTCGGGAACGTATTGTTCTGCCCGTTGGTGAGATTTCCTCCCTTGAGATGACTGGTTTTTCAGTCTTGAACAAACATTGTCTTGAAATTGATTTATCTAAATTCGACAAATCTCAAGGTGAGTTCCACCTCATGATTCAAGAGCACATTCTCAACGATCTTGGTTGCCCAGCACCCGTCACCAAATGGTGGTGTGACTTTCATAGGTTTTCCTATATTAAAGACAAACGTGCTGGGGTTGGAATGCCCATCAGCTTTCAACGCCGTACTGGTGACGCTTTCACCTATTTTGGCAATACTATTGTCACGATGGCTGAGTTTGCTTGGTGTTATGACACTGATCAATTTGACCGATTGCTCTTTTCTGGTGATGATTCTCTGGCTTTTTCTAAGCTCCCACCTGTTGGAGATCCCAGTAAGTTTACAACTTTATTCAACATGGAAGCTAAGGTGATGGAACCTGCAGTACCTTACATTTGTTCGAAGTTTCTACTCTCTGATGAGTTTGGTAATACGTTTTCAGTCCCCGACCCACTACGTGAAATCCAGCGGTTAGGTACCAAGAAGATACCGTATTCGGACAACAACGATTTCTTGTTCGCTCATTTTATGAGTTTTGTTGACAGGCTGAAGTTTATGGACAGGATGTCGCAGTCCTGTATTGATCAATTGTCCATTTTCTTCGAGTTGAAATACAAGAAGTCCGGGAACGAAGCCGCCCAAGTTTTGGGCGCGTTTAAGAAGTACACCGCCAATTTTAACGCCTATAAGGAGCTTTACTACTCTGACCGTCAACAATGTGACTTGGTCAATACGTTTTGTATATCTGAGTTCCAGGTGATTCGTCGCACTACCGTTAAGAAGAAG------AAGAATGGATGTGTTGACAGTAGTGGTGTCGAC---CGCCGACCTCCACCTAGCCCATTTGCAGGAGGTGAAACGTCGAAGACGAAGGTCTCACGTCAGAAACCGGCGAGCGAGGGGTTACAAAAGTCCCAGCGAGAGAGCGCGATCTATAGCGAGATTTTTCCA------------------------------------GATGTTACCATTCCACGGAGTAGATCCCGTGGATTGGTTTCC---
>CAC80003
ATGACAAGTCCTCCACCCACTTTCTCATTCGCCAATCTGTTGAATGGCTCCTATGGTGTTGACACTCCCGAGGAAGTGGAACGCGTTAGACGTGAACAACGCGAAGATGCTGAGGCGGCTTTACGTAATTATAAGCCTTTACCCACTGTGGATGTCAGTGAGAGTGTCCCTAGAGACGAACCTATTGTCTCGCGAACCGTCACTACAGCTCCTGTTACATCAGTCGTTGACGCGTTTGTTTCTTTTGGTGCTGAGGACTACCTTGAAATGTCCCCATCTGAGCTGCTTTCCGCTTTTGAGTTGATGGTCAAACCCTTGCGTATCGGTGAAGTGTTGTGCCCGAATTTTGATCGTTCGCTATTCATTTCCAGCGTCGCTATGGCTAGGACGTTGTTGTTGGCACCACTCACATCCACCCGAACGTTGAAGCGTTTTGAAGACCTTGTGGCTGGGATCTATCTAAAAACTGATTTCTTT---------------TTAGAAGACGATGGGCCCAAAACTGATGTCTCCCAAAGCGATGTGCCCGGTTATACCTTCGAACCAGGGCAATACTCATCCGTTTTTGAACCCCCCCCTATTTGTGCTAAATGTGACTTGATTTTGTATCAATGTCCGTGTTTCGATTTTAACGCACTTCGTGAGTCTTGCGCAGAGAAAACATTCTCTCACGACTATGTTATCGAGGGTCTCGATGGTGTCATTGATAACGCTACGCTGTTATCAAATTTGGGACCATTTTTGTTACCTGTCCACTGTTCTTATTCAAAGACCGAGGACCCCGATTTCGTCGTTGATCCTAGTCTTGCGCGACCTACTGATAGGGTTGATGCACATGTAGTTCAAGCCGTTTGCGATACCACTCTGCCCACCCATGTTAACTACGATGATTCCTTTCATCAAGTCTTTGTGGACTCTGCTGATTATTCCATTGACATGGATCACGTTCGGTTACGTCAATCCGATTTAGTAGCAAAAATTCCGGATGGTGGGCATATGTTACCGGTGTTAAATACCGGGAGTGGTCACAAGAGAGTAGGTACTACGAAGGAGGTCTTAACAGCAATAAAGAAAAGAAATGCTGATGTCCCTGAGCTTGGTGACTCTGTTAATCTGTCACGCCTGAGCAAAGCAGTAGCCGAACGGTTTCGTCTCTCGTATATGAATGTTGACGCTTTGGCTAAAAGTAACTTTGTTAATGTTGTCGGTAATTTTCACGCTTACATGCAAAAATGGCAATCTTCTGGACTTTCTTATGATGATCTTCCTGATCTTCACGCGGAGAATTTACAGTTTTATGATCACATGATTAAGTCTGATGTTAAGCCAGTTGTCACCGACACGTTGAACGTCGACAGACCTGTCCCAGCTACTATTACATTTCACAAAAAGACCATAACATCCCAGTTCTCACCGTTGTTTGTATCTCTGTTTGAGAGATTCCAGAGATGCCTTCGGGAACGTATTGTTCTGCCCGTTGGTAAGATTTCCTCCCTTGAGATGACTAGTTTTTCAGTCTTGAATAAACATTGTCTTGAAATTGATTTATCTAAATTCGACAAATCTCAAGGTGAGTTCCACCTCATGATTCAAGAGCACATTCTCAACGATCTTGGTTGCCCAGCACCCGTCACCAAATGGTGGTGTGACTTTCATAGGTTTTCCTATATTAAAGACAAACGTGCTGGGGTTGGAATGCCCATCAGCTTTCAACGCCGTACTGGTGACGCTTTCACCTATTTTGGCAATACTATTGTCACGATGGCTGAGTTTGCTTGGTGTTATGACACTGATCAATTTGACCGATTGCTCTTTTCTGGTGATGATTCTCTGGCTTTTTCTAAGCTCCCACCTGTTGGAGATCCCAGTAAGTTTACAACTTTATTCAACATGGAAGCTAAGGTGATGGAACCTGCAGTACCTTACATTTGTTCGAAGTTTCTACTCTCTGATGAGTTTGGTAATACGTTTTCAGTCCCCGACCCACTACGTGAAATCCAGCGGTTAGGTACCAAGAAGATACCGTATTCGGACAACAACGATTTCTTGTTCGCTCATTTTATGAGTTTTGTTGACAGGCTGAAGTTTATGGACAGGATGTCGCAGTCCTGTATTGATCAATTGTCCATTTTCTTCGAGTTGAAATACAAGAAGTCCGGGAACGAAGCCGCCCAAGTTTTGGGCGCGTTTAAGAAGTACACCGCCAATTTTAACGCCTATAAGGAGCTTTACTACTCTGACCGTCAACAATGTGACTTGGTCAATACGTTTTGTATATCTGAGTTCCAGGTGATTCGTCGCACTACCGTTAAGAAGAAG------AAGAATGGATGTGTTGACAGTAGTGGTGTCGAC---CGCCGACCTCCACCTAGCCCATTTGCAGGAGGTGAAACGTCGAAGACAAAGGTCTCACGTCAGAAACCGGCGAGCGAGGGGTTACAAAAGTCCCAGCGAGAGAGCGCGATCTATAGCGAGATTTTTCCA------------------------------------GATGTTACCATTCCACGGAGTAGATCCCGTGGATTGGTTTCC---
>BAE96596
ATGGCTTTCTCCGCCCCCGCATTCTCACTAGCCAATCTTTTGAATGGTAGTTACGGTGTCGACACTCCCGAGGATGTGGAACGCTTGCGATCTGAGCAACGCGAAGAGGCTGCCGCGGCCTGCCGTAATTACAGGCCCTTACCCGCTGTGGATGTCAGCGAGAGTGTCACAGAGGACGCGCATTCCCTC---CAAACTCCTGACGGAGCTCCCGCTGAAGCGGTGTCTGATGAGTTTGTAACTTATGGTGCTGAAGATTACCTTGAAAAATCTGATGATGAGCTCCTTGTCGCTTTTGAGACGATGGTCAAACCCATGCGTATCGGACAACTATGGTGCCCTGCGTTTAATAAATGTTCTTTTATTTCCAGCATTGCTATGGCCAGAGCTTTGCTGTTGGCACCTAGAACATCCCACCGAACCATGAAGTGTTTTGAAGACCTGGTCGCGGCTATTTACACTAAATCTGATTTCTAT---TACAGTGAAGAGTGTGAAGCCGACGACGTTCAGATGGATATCTCGTCTCGCGATGTACCCGGTTATTCTTTCGAACCGTGGTCCCGAACGTCTGGATTCGAACCGCCGCCCATTTGTGAAGCGTGCGACATGATCATGTACCAGTGCCCGTGTTTTGATTTCAATGCTTTAAAGAAAACGTGCGCTGAGAGGACTTTCGCTGATGATTATGTTATTGAAGGTTTAGATGGTGTTGTTGATAATGCGACTCTGTTGTCGAATTTGGGTCCATTTTTGGTACCCGTGAAGTGTCAATATGAAAAATGTCCAACGCCAACCATCGCGATTCCTCCGAATTTAAATCGTGCCACTGATCGTGTTGATATCAATTTAGTTCAATCCATTTGTGACTCGACTCTGCCCACTCATAGTAACTATGACGACTCTTTTCATCAAGTGTTCGTCGAAAGTGCAGATTACTCCATAGATCTGGATCATGTTAGACTTCGACAGTCTGATCTTATTGCAAAAATTCCAGACTCAGGGCATGTGATACCGGTTCTGAACACCGGGAGCGGTCACAAGAGAGTAGGTACAACGAAGGAGGTTCTTACAGCAATTAAGAAACGTAATGCTGACGTTCCAGAGCTAGGTGATTCCGTTAATCTGTCTAGATTGAGTAAAGCTGTGGCTGAGAGATTCTTCATTTCATACATCAATGGTAACTCTCTAGCATCCAGCAACTTTGTCAATGTCGTTAGTAATTTCCACGATTACATGGAGAAGTGGAAATCCTCAGGTCTTTCTTATGATGATCTTCCAGATCTTCATGCTGAAAATTTGCAGTTTTATGATCACATGATAAAATCTGATGTGAAACCTGTGGTGAGCGACACACTCAATATCGACAGACCGGTTCCAGCTACTATAACGTATCATAAGAAGAGTATAACCTCCCAGTTCTCACCGTTATTCACAGCGCTATTCGAGCGCTTCCAGAGATGCCTTCGAGAACGTATTATTCTTCCTGTTGGTAAGATTTCATCTCTTGAGATGGCAGGATTTGATGTCAAAAACAAGTACTGCCTCGAGATTGATTTGTCTAAGTTTGATAAGTCTCAAGGTGAATTTCACTTACTAATTCAGGAACATATTTTGAATGGTCTAGGATGTCCAGCTCCGATAACCAAGTGGTGGTGCGATTTCCACCGATTCTCTTACATCAGAGACCGTAGAGCTGGTGTTGGTATGCCTATTAGTTTCCAGAGACGGACTGGTGATGCATTCACTTATTTTGGCAATACCATTGTCACCATGGCTGAGTTTGCCTGGTGTTATGACACCGATCAATTCGAAAAGCTTTTATTCTCAGGCGATGACTCTCTAGGATTTTCACAGCTTTCCCCTGTTGGTGATCCGAGTAAATTCACGACTCTTTACAACATGGAAGCTAAGGTGATGGAACCATCAGTACCATATATCTGTTCGAAGTTCTTACTCTCTGACGAGTTCGGTAACACATTTTCCGTTCCAGATCCATTGCGCGAGGTTCAGCGGTTAGGAACAAAGAAAATTCCCTATTCCGACAATGATGAATTCTTGTTTGCTCACTTCATGAGCTTTGTTGATCGATTGAAGTTTTTGGACCGAATGTCTCAGTCGTGTATCGATCAACTTTCGATTTTCTTTGAATTGAAATACAAGAAGTCTGGGGAAGAGGCTGCTTTAATGTTAGGCGCCTTTAAGAAATATACCGCTAATTTCCAGTCCTACAAAGAACTCTATTATTCAGATCGTCGTCAGTGCGAATTGATCAATTCGTTTTGTAGTACAGAGTTCAGGGTTGAGCGTATAAATTCCAATAAACAGCGA------AAGAAACATGGAATTGAACGTAGGCGCGATGACAAACGTCGAACTCCAACTGGCTCGTATGGTGGAGGCGAAGAAGCAGAGACGAAGGTCTCACAAGCAGAATCGACGGGAACGAGGTCACAAAAGTCCCAGCGAGAGAGCGTGTTCAAATCTCAGACTGTTCCGCTTCCTACCGTTCTATCAAGTGGATGGTCCGGAACTGACAGGGTCATGCCGCCATGTGAACGTGGCGGAGTTACCCGAGCC
>CAJ65581
ATGGCTTTCCCTGCCCCTGCATTCTCACTGGCCAATCTTTTGAACGGCAGTTACGGTGTCGACACTCCCGAGGATGTGGAACGTTTGCGATCTGAGCAACGTGAAGAGGCTGCTGCGGCCTGTCGTAATTACAGGCCCCTACCCGCTGTGGATGTCAGCGAGAGTGTCACAGAGGACGCGCATTCCCTC---CGAACTCCTGACGGAGCTCCCGCTGAAGCGGTGTCTGATGAGTTTGTAACTTATGGTGCTGAAGATTACCTTGAAAAATCTGATGATGAGCTCCTTGTCGCTTTTGAGACGATGGTCAAACCCATGCGTATCGGACAACTATGGTGCCCTGCGTTTAATAAATGTTCTTTTATTTCCAGCATTGCTATGGCCAGAGCTTTGTTGTTGGCACCTAGAACATCCCACCGAACCATGAAGTGTTTTGAAGACCTGGTCGCGGCTATTTACACTAAATCTGATTTCTAC---TACAGTGAAGAGTGTGAAGCCGGCGACGCTCAGATAGATATCTCGTCTCGCGATGTACCCGGTTATTCTTTCGAACCGTGGTCCCGAACGTCTGGATTTGAACCGCCGCCCATCTGTGAAGCGTGCGACATGATCATGTACCAGTGCCCGTGTTTTGATTTTAATGCTTTAAAGAAATCGTGCGCTGAGAGGACTTTCGCTGATGATTATGTTATTGAAGGTTTAGATGGTGTTGTTGATAATGCGACTCTGTTGTCGAATTTGGGTCCATTTTTGGTACCCGTGAAGTGTCAATATGAAAAATGTCCAACGCCAACCATCGCGATTCCTCCGGATTTAAACCGTGCTACTGATCGTGTTGATATCAATTTAGTTCAATCCATTTGTGACTCGACTCTGCCCACTCATAGTAATTACGACGACTCTTTTCATCAAGTGTTCGTCGAAAGTGCAGACTATTCTATAGATCTGGATCATGTTAGACTTCGACAGTCTGATCTTATTGCAAAAATTCCAGATTCAGGGCATATGATACCGGTTCTGAATACCGGGAGCGGTCACAAGAGAGTAGGTACAACGAAGGAGGTCCTTACAGCAATTAAGAAACGTAATGCTGACGTTCCAGAGCTAGGTGATTCCGTTAATCTGTCTAGATTGAGTAAAGCTGTGGCTGAGAGATTCTTCATTTCATACATCAATGGTAACTCTCTAGCATCCAGTAACCTTGTTAATGTCGTTAGTAACTTCCACGATTACATGGAAAAGTGGAAGTCCTCAGGTCTTTCTTATGATGATCTTCCGGATCTTCATGCTGAGAATTTGCAGTTTTATGACCACATGATAAAATCCGATGTGAAACCTGTGGTGAGCGACACACTCAATATCGACAGACCGGTTCCAGCTACTATAACGTATCATAAGAAAAGTATAACCTCCCAGTTCTCACCGTTATTCACAGCGCTATTCGAGCGCTTCCAGAGATGCCTTCGAGAACGTATTATTCTTCCTGTTGGTAAGATTTCATCCCTTGAGATGGCAGGATTTGATGTCAAGAACAAATACTGCCTCGAGATTGATCTGTCTAAGTTTGATAAGTCTCAAGGTGAATTTCATTTGCTAATCCAGGAACACATTTTGAATGGTCTAGGATGTCCAGCTCCGATAACTAAGTGGTGGTGTGATTTCCATCGATTCTCTTACATTAGAGACCGTAGAGCTGGTGTTGGTATGCCTATTAGTTTCCAGAGACGAACTGGTGATGCATTCACTTATTTTGGCAATACCATCGTCACCATGGCTGAGTTTGCCTGGTGTTATGACACCGACCAATTCGAAAAGCTTTTATTCTCAGGCGATGATTCTCTAGGATTTTCACAGCTTCCCCCTGTTGGTGACCCGAGTAAATTCACAACTCTTTTCAACATGGAAGCTAAGGTGATGGAACCTGCCGTACCATATATTTGTTCGAAGTTCTTACTCTCTGACGAGTTCGGTAACACATTTTCCGTTCCAGATCCATTGCGCGAGGTTCAGCGGTTAGGAACAAAGAAAATTCCCTATTCTGACAATGATGAATTCTTGTTTGCTCACTTCATGAGCTTTGTTGATCGATTGAAGTTTTTGGACCGAATGTCTCAGTCTTGTATCGATCAACTTTCGATTTTCTTCGAATTGAAATACAAGAAGTCTGGGGAAGAGGCTGCTTTAATGTTAGGCGCCTTTAAGAAGTATACCGCTAATTTCCAGTCCTACAAAGAACTCTATTATTCAGATCGTCGTCAGTGCGAATTGATCAATTCGTTTTGTAGTACAGAGTTCAGGGTTGAGCGTGTAAATTCCAACAAACAGCGA------AAGAAATATGGAATTGAACGTAGGTGCAATGACAAACGTCGAACTCCAACTGGCTCGTATGGTGGAGGCGAAGAAGCAGAGACGAAGGTCTCACAAACAGAATCGACGGGAACGAGGTCACAAAAGTCCCAGCGAGAGAGCGCGTTCAAATCTCAGATTATTCCGCTTCCTACCGTTCTATCAAGTGGATGGTTCGGAACTGACAGGGTCGTGCCGCCATGTGAACGTGGCGGAGTTACCCGAGTC
>CCG85333
ATGGCTTTCCCTGCCCCCGCATTCTCACTAGCCAATCTTTTGAACGGCAGTTACGGTGTCGACACTCCCGAGGATGTGGAACGTTTGCGATCTGAGCAACGCGAAGAGGCTGCTGCGGCCTGTCGTAATTACAGGCCCCTACCCGCTGTGGATGTCAGCGAGAGTGTCACAGAGGACGCGCATTCCCTC---CGAACTCCTGACGGAGCTCCCGCTGAAGCGGTGTCTGATGAGTTTGTAACTTATGGTGCTGAAGATTACCTTGAAAAATCTGATGATGAGCTCCTTGTCGCTTTTGAGACGATGGTCAAACCCATGCGTATCGGACAACTATGGTGCCCTGCGTTTAATAAATGTTCTTTTATTTCCAGCATTGCTATGGCCAGAGCTTTGTTGTTGGCACCTAGAACATCCCACCGAACCATGAAGTGTTTTGAAGACCTGGTCGCGGCTATTTACACTAAATCTGATTTCTAC---TACAGTGAAGAGTGTGAAGCCGGCGACGCTCAGATAGATATCTCGTCTCGCGACGTACCCGGTTATTCTTTCGAACCGTGGTCCCGAACGTCTGGATTTGAACCGCCGCCCATTTGTGAAGCGTGCGACATGATCATGTACCAGTGCCCGTGTTTTGATTTTAATGCTTTAAAGAAATCGTGCGCTGAGAGGACTTTCGCTGATGATTATGTTATTGAAGGTTTAGATGGTGTTGTTGATAATGCGACTCTGTTGTCGAATTTGGGTCCATTTTTGGTACCCGTGAAGTGTCAATATGAAAAATGTCCAACGCCAACCATCGCGATTCCTCCGGATTTAAACCGTGCTACTGATCGTGTTGATATCAATTTAGTTCAATCCATTTGTGACTCGACTCTGCCCACTCATAGTAATTACGACGACTCTTTTCATCAAGTGTTCGTCGAAAGTGCAGACTATTCTATAGATCTGGATCATGTTAGACTTCGACAGTCTGATCTTATTGCAAAAATTCCAGATTCAGGGCATATGATACCGGTTCTGAACACCGGGAGCGGTCACAAGAGAGTAGGTACAACGAAGGAGGTCCTTACAGCAATTAAGAAACGTAATGCTGACGTTCCAGAGCTAGGTGATTCCGTTAATCTGTCTAGATTGAGTAAAGCTGTGGCTGAGAGATTCTTCATTTCATACATCAATGGTAACTCTCTAGCATCCAGTAACTTTGTTAATGTCGTTAGTAACTTCCACGATTACATGGAAAAGTGGAAGTCCTCAGGTCTTTCTTATGATGATCTTCCGGATCTTCATGCTGAGAATTTGCAGTTTTATGACCACATGATAAAATCCGATGTGAAACCTGTGGTGAGCGACACACTCAATATCGACAGACCGGTTCCAGCTACTATAACGTATCATAAGAAAAGTATAACCTCCCAGTTCTCACCGTTATTCACAGCGCTATTCGAGCGCTTCCAGAGATGCCTTCGAGAACGTATTATTCTTCCTGTTGGTAAGATTTCATCCCTTGAGATGGCAGGATTTGATGTCAAGAACAAATACTGCCTCGAGATTGATCTGTCTAAGTTTGATAAGTCTCAAGGTGAATTTCATTTGCTAATCCAGGAACACATTTTGAATGGTCTAGGATGTCCAGCTCCGATAACTAAGTGGTGGTGTGATTTCCATCGATTCTCTTACATTAGAGACCGTAGAGCTGGTGTTGGTATGCCTATTAGTTTCCAGAGACGAACTGGCGATGCATTCACTTATTTTGGCAATACCATCGTCACCATGGCTGAGTTTGCCTGGTGTTATGACACCGACCAATTCGAAAAGCTTTTATTCTCAGGCGATGATTCTCTAGGATTTTCACTGCTTCCCCCTGTTGGTGACCCGAGTAAATTCACAACTCTTTTCAACATGGAAGCTAAGGTGATGGAACCTGCCGTACCATATATTTGTTCGAAGTTCTTACTCTCTGACGAGTTCGGTAACACATTTTCCGTTCCAGATCCATTGCGCGAGGTTCAGCGGTTAGGAACAAAGAAAATTCCCTATTCTGACAATGATGAATTCTTGTTTGCTCACTTCATGAGCTTTGTTGATCGATTGAAGTTTTTGGACCGAATGTCTCAGTCGTGTATCGATCAACTTTCGATTTTCTTCGAATTGAAATACAAGAAGTCTGGGGAAGAGGCTGCTTTAATGTTAGGCGCCTTTAAGAAGTATACCGCTAATTTCCAGTCCTACAAAGAACTCTATTATTCAGATCGTCGTCAGTGCGAATTGATCAATTCGTTTTGTAGTACAGAGTTCAGGGTTGAGCGTGTAAATTCCAACAAACAGCGA------AAGAAATATGGAATTGAACGTAGGTGCAATGACAAACGTCGAACTCCAACTGGCTCGTATGGTGGAGGCGAAGAAGCAGAGACGAAGGTCTCACAAACAGAATCGACGGGAACGAGGTCACAAAAGTCCCAGCGAGAGAGCGCGTTCAAATCTCAGACTGTTCCGCTTCCTACCGTTCTATCAAGTAGATGGTTCGGAACTGACAGGGTCATGCCGCCATGTGAACGTGGCGGAGTTACCCGAGTC
>ACX71578
ATGACAAGTCCTCCACCCACCTTCTCATTCGCCAATCTGTTGAATGGCTCCTATGGTGTTGACACTCCCGAGGAGGTGGAACGCGTTAGACGTGAACAACGCGAAGATGCTGAGGCGGCTTTACGTAATTATAAGCCTTTACCCACTGTGGATGTCAGTGAGAGTGTCTCTAGAGACGAACCTATTGTCTCGCAAACCGTCACTACAGCTCCTGTTACACCAGTCGTTGACGTGTTTGTTTCTTTTGGTGCTGAGGACTACCTTGAAATGTCCCCATCTGAGCTGCTTTCCGCTTTTGAGTTGATGGTCAAACCCTTGCGTATCGGTGAAGTGTTGTGCCCGAATTTTGATCGTTCGCTATTCATTTCCAGCGTCGCTATGGCTAGGACGTTGTTGTTGGCACCACCCGCATCCGCCCGAACGTTGAAGCGTTTTGAAGACCTTGTGGCCTCGATCTATCTAAAAACTGATTTGTTT------------CTCTTAGAAGACGATGAGCCCCAGACTGATGTCTCCCAAAGCGATGTGCCCGGTTATACTTTCGAACCAGGGCAACACTCATCCGGTTTTGAACCCCCCCCTATTTGTGCTAAATGTGACTTGATTTTGTATCAATGTCCGTGTTTCGATTTTAACGCACTTCGTGAGTCTTGCGCAGAGAAAACGTTCTCTCACGACTATGTTATCGAGGGTCTCGATGGTGTCATTGATGACGCTACGCTGTTATCAAATTTGGGACCATTTTTGTTACCTGTCCACTGTTCTTATTCAAAGACCGAGGGCCCCGATTTCGTCGTTGATCCTAGTCTTGCGCGACCTACTGATAGGGTTGACGCACATGTAGTTCAAGCCGTTTGCGATACCACTCTGCCCACCCATGTTAACTACGAT---TCCTTTCATCAAGTCTTTATGGACTCTGCTGATTATTCCATTGACATGGATCACGTTCGGTTACGTCAATCCGATTTAGTAGCAAAAATTCCGGATGGTGGGCATATGTTACCGGTGTTAAATACCGGGAGTGGTCACAAGAGAGTAGGTACTACGAAGGAGGTCTCAACAGCATTAAAGAAAAGAAATGCTGATGTCCCTGAGCTTGGTGACTCTGTTAATCTGTCACGCCTGAGCAAAGCAGTAGCCGAACGGTTTCGTCTCTCGTATATGAATGTTGACGCTTTGGCTAAAAGTAACTTTGTTAATGTTGTCGGTAATTTTCACGCTTACATGCAAAAATGGCAATCTTCTGGACTTTCTTATGATGATCTTCCTGATCTTCACGCGGAGAATTTACAGTTTTATGATCACATGATTAAGTCCGATGTTAAGCCAGTTGTCACCGACACGTTGAACGTTGACAGACCTGTCCCAGCTACTATTACATTTCACAAAAAGACCATAACATCCCAGTTCTCACCGTTGTTTATTTCTCTGTTTGAGAGATTCCAGAGATGCCTTCGGGAACGTATCGTTTTGCCCGTCGGTAAGATTTCCTCCCTTGAGATGACTGGTTTTTCGGTCTTGAACAAACATTGTCTTGAAATTGATTTATCTAAATTCGACAAATCTCAAGGTGAGTTCCACCTTATGATTCAAGAGCACATTCTCAACGATCTTGGTTGCCCAGCACCCGTCACCAAATGGTGGTGTGACTTTCACAGGTTTTCTTATATTAAAGACAAACGTGCTGGGGTTGGAATGCCCATCAGCTTTCAACGCCGTACTGGTGACGCTTTCACCTATTTTGGCAATACTATTGTCACGATGGCTGAGTTTGCTTGGTGTTATGACACTGATCAATTTGATCGATTGCTCTTTTCTGGTGATGATTCTCTGGCCTTTTCTAAGCTTCCACCTGTTGGAGATCCCAGTAAGTTTACAACTTTATTCAACATGGAAGCTAAGGTGATGGAACCTGCAGTACCTTACATCTGTTCGAAGTTTCTACTCTCTGATGAGTTTGGTGATACGTTTTCAGTCCCCGACCCACTACGTGAAATCCAGCGGTTAGGTACCAAGAAGATACCGTATTCGGACAATAACGATTTCTTGTTTGCTCATTTTATGAGTTTTGTTGACAGGCTGAAGTTTATGGACAGGATGTCGCAGTCTTGTATTGATCAATTGTCCATTTTCTTCGAGTTGAAATACAGGAAGTCCGGAAACGAAGCCGCCCAAGTCTTGGGTGCGTTTAAGAAGTACACCGCTAATTTTAACGCCTATAAGGAGCTTTATTACTCTGACCGTCAACAATGTGACTTGGTCAATACGTTTTGTATATCTGAGTTCCAGGTGATTCGTCGCACTACCGTTAAGAAGAAG---------AATGGATGTGTTGACAGTAGTGGTGTCGAC---CGCCGACCTCCGCCTAGCCCATTTGCAGGAGGTGAAACGTCGAAGACGAAGGTCTCACGTCAGAAACCGGCGAGCGAGGGGTTACAAAAGTCCCAGCGAGAGAGCGCGATTCATAGCGAGACTTTTCCT------------------------------------GATGTTACCATTCCACGGAGTAGATCCCGTGGATTGGTTTCC---
>AER35121
ATGGCTTTCCCTGCCCCCGCTTTCTCGCTAGCCAATCTTTTGAACGGCAGCTACGGTGTCGACACTCCCGAGGAAGTGGAACGCGTGCGATCTGAGCAACGCGAAGAGGCTGCTGCGGCCTGCCGTAACTACAGGCCCCTACCCGCTGTGGATGTCAGCGAGAGTGTCACAGAGGATGCGCATTCCCTC---CGAACTCCAGACGGAGCTCCCTCCGAAGAGGTGTCTGATGAGTTCGTCTCTTATGGTGCTGAAGATTACCTTGAAAAATCTGATGATGAGCTCCTTGTCGCTTTTGAGACGATGGTCAAACCCATGCGTGTCGGTCAACTATGGTGCCCTGCGTTTAATAAATGTCTATTTATTTCCAGCATTGCTATGGCCAGAGCTTTGCCGTTGGCGCCTAGAACATCCACCCGAACCATGAAGTGTTTTGAAGACCTGGTCGCGGCTATTTACACTAAATCCGATTTCTAC---TACGGTGATGAGTGTGAAGCCGACGACGTTCAGATAGATATCTCGTCTCGCGACGTACCCGGTTATTCTTTCGAACCGTGGTCCCGAACGTCTGGATTTGAACCACCGCCTATTTGTGAGGCGTGTGACATGATCATGTACCAGTGCCCATGTTTTGATTTCAATGCTTTAAAGAAATCGTGCGCTGAGAGGACTTTCGCCGACGATTATGTTATCGAAGGTTTAGATGGTGTTATCGACAATGCAACCCTGTTATCTAATTTGGGACCATTTTTGACACCCGTGAGATGTCGATATGAGAAATGTCCAACACCCACCGTCGCGAATCCTCCGAATTTGAATCGTGCTACTGATCGTGTTGATATTAATTTAGTTCAATCCATTTGTGACTCGACTCTGCCCACTCATAACAACTACGACGACTCTTTTCATCAAGTGTTTGTCGAGAGTGCTGATTATTCTATTGATCTGGATCATGTAAGACTTCGACAGTCTGATCTCATCGCGAAAATTCCAGATTCAGGGCATATGATACCGGTTTTGAACACCGGGAGCGGTCACAAGAGAGTAGGTACAACGAAGGAGGTCCTTACAGCAATCAAGAAACGTAATGCTGACGTTCCAGAGCTAGGTGATTCCGTTAATCTGTCCAGGTTGAGTAAGGCTGTGGCTGAGAGGTTTTTCATTTCGTATATTAACGGCAACTCTCTAGCATCCAGCAACTTTGTTAATGTCGTTAGTAACTTCCACGATTACATGGAAAAATGGAAGTCCTCGGGTCTTTCGTATGATGATCTTCCTGATCTCCATGCTGAAAATCTACAATTTTATGATCATATGATAAAATCTGATGTGAAACCCGTAGTGAGCGACACACTCAACATCGACAGACCGGTTCCAGCTACAATAACGTATCATAAGAAAGGTATAACCTCCCAGTTCTCACCGTTATTCACAGCGCTATTCGAGCGCTTCCAGAGATGCCTTCGAGAACGTATTATTCTTCCTGTTGGAAAGATTTCATCTCTTGAGATGGCGAGATTCGATGTTAAGAATAAACATTGTCTCGAGATTGATTTGTCTAAATTTGACAAGTCTCAAGGTGAATTTCATTTGATGATTCAGGAACATATTTTGAATGGTCTAGGATGCCCAGCTCCGATAACTAAATGGTGGTGTGATTTCCATCGATTCTCTTACATTAGAGACCGTAGAGCTGGTGTTGGTATGCCCATCAGTTTCCAAAGACGAACTGGTGACGCGTTCACTTATTTTGGTAACACCATAGTCACCATGGCTGAATTCGCATGGTGTTACGACACCGACCAATTCGAAAAGCTTCTGTTCTCGGGCGATGATTCTCTAGGATTTTCATTACTTCCCCCTGTTGGTGATCCGAGTAAATTCACAACTCTATTCAACATGGAAGCTAAGGTGATGGAACCTGCAGTACCATATATTTGTTCGAAGTTCTTACTCTCTGACGAGTTCGGTAATACTTTCTCCGTTCCAGATCCATTGCGTGAGATTCAGCGGTTAGGAACAAAGAAGATCCCCTATTCTGATAATGATGAATTCCTATTTGCTCATTTCATGAGCTTTGTCGATCGATTGAAGTTTCTGGACAGAATGACTCAGTCCTGCATCGATCAACTTTCACTCTTTTTCGAGTTGAAATATAGGAAGTCTGGGGCTGAGGCTGCTTTAATATTAGGCGCCTTCAAGAAATATACCGCTAATTTCCAATCCTATAAAGAACTCTACTATTCAGATCGTCGTCAGTGCGAATTGATCAATTCGTTTAGTTGTGTAGAGTTGAGGACTGAGCGTTCGATTTCCACTAAACAGCGA---AAGAAGAAAGATGGAATTGAACGAAGGTGCAATGACAAACGTCGAACTCCAGCTGGCTCATATGATGGAGGTGAGGAGACAAAGACGAAAGTCTCACAAGAAGAATCGACGGGAACGAGGTCACAAAAGTCCCAGCGAGAGAGCGCGTTCAAATCTCAGACTGTTCCGATTTTTACCGTTTTATCAAATAGATGGTTCGGAACTGATAGAGATGTACCACCACGCGAGTGTGGTGGAATTGTCCGAGTC
