# Supplementary material for: FRESCo: finding regions of excess synonymous constraint in diverse viruses
Source: Genome Biol. 2015 Feb 17;16(1):38. doi: 10.1186/s13059-015-0603-7 (PMC4376164; doi:10.1186/s13059-015-0603-7)
Supplement: Additional file 4: — Sequence alignments (zip folder of FASTA alignments). [file 13059_2015_603_MOESM4_ESM.zip › alignments/CucumberMV/VP2b.fa.revtrans]

>ACX71579
ATGGATGTGTTGACAGTAGTGGTGTCGACCGCCGACCTCCGCCTAGCCCATTTGCAGGAGGTGAAACGTCGAAGACGAAGGTCTCACGTCAGAAACCGGCGAGCGAGGGGTTACAAAAGTCCCAGCGAGAGAGCGCGATTCATAGCGAGACTTTTCCTGATGTTACCATTCCACGGAGTAGATCCCGTGGATTGGTTTCCTGATGTCGTTCGCTCTCCGTCCGTTACCAGCCTTGTTTCTTACGAATCT------------------------------------TTTGATGATACTGATTGGTTTGCTGGTAACGAATGGGCCGAAGGGTCGTTT------
>ABD73004
ATGGAATTGAGCGAAGGCGCAGTGACAAACGTCGAACTCCAACTGGCTCGTATGATGGAGGCGAAGAGGCTGAGACGAAGGTCTCACAAGCAGAATCGACGGGAACGAGGTCACAAAAGTCCCAGCGAGAGGGCGCGTTCAAATCTCAGACTGTTCCGCTTCCTACCGTTCTGTCAAGTAGATGGTTCGGAA---CTGATAGAGATGTACCACCATGTGAGCATGGTGGGATTGTCCGAGTCTGAGGCCCCTTGTTTTACGTTGCCAGCGGAAGAAGACCATGATTTCGACGATACGGATTGGTTCGCTGGTAACGAGTGGGCGGAAGGGTCGTTT------
>AAB07140
ATGGAATTGAACGTAGGTGCAATGACAAACGTCGAACTCCAACTGGCTCGTATGGTGGAGGCGAAGAAGCAGAGACGAAGATCTCACAAGCAGAATCGACGGGAACGAGGTCACAAAAGTCCCAGCGAGAGAGCGCGTTCAAATCTCAGACTGTTCCGCTTCCTACCGTTCTATCAAGTAGATGGTTCGGAA---CTGACAGGGTCGAGCCGCCATGTGAACGTGGCGGAGTTACCCGAGCCTGAGGCCTCTCGTTTAGAGTTATCGGCGGAA---GACCATGAGTTTGACGATACGGATTGGTTCGCCGGTAACGAATGGGCGGAAGGTGCTTTC------
>CCJ09632
ATGGAATTGAACGAAGGCGCAGCGACAAACGTCGAACTCCAACTGGCCCGTATGGTGGAGGTGAAGAGACAGAGACGAAGGTCTCACAAGAAGAATCGACGGGAACGAGGTCACAAAAGTCCCAGCGAGAGGGCGCGTTCAAATCTCAGACTATTCCGCTTCCTACCATTTTATCAGGTAGATGGTTCGGAA---TTGACAGAGATGCACCACCATGCGAGCGTGGTGGAATTGTCCGAGTCTGAGGCCCCTTGTTTTACGTTACTAGTGGAAGAAGACCATGATTATGACGATACAGATTGGTTCGCTGGTAACGAATGGGCGGAAGGTGCGTTT------
>CAB77388
ATGGAATTGAACGTAGGTGCAATGACAAACGTCGAACTCCAACTGGCTCGTATGGTGGAGGCGAAGAAGCAGAGACGAAGATCTCACAAGCAGAATCGACGGGAACGAGGTCACAAAAGTCCCAGCGAGAGAGCGCGTTCAAATCTCAGACTGTTCCGCTTCCTACCGTTCTATCAAGTAGATGGTTCGGAA---CTGACAGGGTCGAGCCGCCATGTGAACGTGGCGGAGTTACCCGAGCCTGAGGCCTCTCGTTTAGAGTTATCGGCGGAA---GACCATGAGTTTGACGATACGGATTGGTTCGCCGGTAACGAATGGGCGGAAGGTGTTTTTTTTTTT
>ABN03947
ATGGAATTGAACGTGGGCGCGATGACAAACGTCGAACTCCAACTGGCTCGTATGGTGGAGGCGAAGAAGCAGAGACGAAGGTCTCACAAGCAGAATCGACGGGAACGAGGTCACAAAAGTCCCAGCGAGAGAGCGCGTTCAAATCTCAGACTGTTCCGTTTCCTACCGTTCTATCAAGTGGATGGTCCGGAA---CTGACAGGGTCATACCGCCACATGAACGTGGCGGAGTTACCCGAGCCTGAGGCCTCTCGTTTAGAGTTATCGGCGGAA---GACCATGATTTTGACGATACCGATTGGTTCGCCGGTAACGAATGGGCGGAAGGAGCTTTC------
>ACE07027
ATGGAACTGAACGAGGGCGCAAGGACAAACGTCGAGCTCCAGCTGGCTCACATGGTGGAGAAGAAGAAACAGAGACGGAGGTCTCTCAAGAAAAATCGACGGGAACGAGGATACAAAAGTCCCAGCGAGAGGGCACGTTCAAATCTCAGGCTGCTACGCTTCCTACCGTTTTATCGGGTGGATGTGGTAGAA---CTCACAGAGCCTTACCACCATGTGAGTATGGTGGAATTGCTCGAGTCTGATTGCCCTTGGTTATCGTTATCGGCGGAG---GATTTCGAGTTTGATGATACAGACTGGTTCGCTGGTAACGAATGGGCGGAGGGTGTGTTT------
>AAR89472
ATGGAATTGAACAGAGGCGCAGTGGCAAACGTCGAACTCCAGCTGGCTCGTATGGTGGAGGTGAAGAGACACAGACGAAGGTCTCACAAGAAGAATCGACGGGAACGAGGTCACAAAAGTCCCAGCGAGAGGGCGCGTTCAAATCTCAGGCTGTTCCGCTTCCTACCATTTTACCAGGTAGATGGTTCGGAA---CTGATAAGGATGCACCACCGCGTGAGTGTGGTGGAACTGTCCGAGTCTGAGGCCCCTCGTTTTACGTTACCAGCGGAAGTAGACCATGATTTCGACGATACAGATTGGTTCGCTGGTAACGAGTGGGCGGAAGGTGTGTTT------
>BAG84173
ATGGAATTGAACGTAGGTGCAATGACAAACGTCGAACTCCAACTGGCCCGTATGGTGGAGGCGAAGAAGCAGAGACGAAGGTCTCACAGACAGAATCGACGGGAACGAGGTCACAAAAGTCCCAGCGAGAGAGCGCGTTCAAATCTCAGACTGTTCCGCTTCCTACCGTTCTATCAAGTAGATGGATCGGAA---CTGACAGGGTCATGCCGCCATGCGAACGGGGCGGAGTTACCCGAGCCTGAGGCCTCTCGTTTAGAGTTATCGGCGGAA---GACCATGATTTTGACGATACAGATTGGTTCGCCGGTAACGAATGGGCGGAAGGTGCTTTC------
>AAR89476
ATGGAATTGAACAGAGGCGCAGTGGCAAACGTCGAACTCCAGCTGGCTCGTATGGTGGAGGTGAAGAGACACAGACGAAGGTCTCACAAGAAGAATCGACGGGAACGAGGTCACAAAAGTCCCAGCGAGAGGGCGCGTTCAAATCTCAGGCTGTTCCGCTTCCTACCATTTTATCAGGTAGATGGTTCGGAA---CTGATAAGGATGTACCACCACGTGAGTGTGGTGGAACTGTCCGAGTCTGAGGCCCCTTGTTTTACGTCACCAGCGGAAGCATACCATGATTTCGACGATACAGATTGGTTCGCTGGTAACGAGTGGGCGGAAGGTGCGTTT------
>BAD15371
ATGGATGTGTTGACAGTAGTGGTGTCGACCGCCGACCTCCACCTAGCCCATTTGCAGGAGGTGAAACGTCGAAGACGGAGGTCTCACGTCAGAAACCGGCGAGCGAGGGGTTACAAAAGTCCCAGCGAGAGAGCGCGATCCATAGCGAGATTTTTCCAGATGTTACCATTCCACGGAGTAGATCCCGTGGATTGGTTTCCTGATGTCGTTCGCTCTCCGTCCGTTACCAGCCTTGTTTCTTATGAATCT------------------------------------TTCGATGATACTGATTGGTTTGCTGGTAACGAATGGGCCGAAGGGTCGTTT------
>AFX68426
ATGGAATTGAACGAAGGCGCAATGACAAACGTCGAACTCCAACTGGCTCGTATGGTGGAGGCGAAGAGGCAGAGACGAAGGTCTCACAAGCAGAATCGACGGGAACGAGGTCACAAAAGTCCCAGCGAGAGGGCGCGTTCAAATCTCAGGCTGTTCCGCTTCCTACCATTCTATCAAGTAGATGGTTCGGAA---CTGATAGAGATGTACCACCATGTGAACATGGTGGGATTGTCCGAGTCTGAGGCCCCTTGTTTTACGTTGCCAGCGGCAGAAGACCATGATTTCGACGATACGGATTGGTTCGCTGGTAACGAGTGGGCGGAAGGGTCGTTC------
>ADC32115
ATGGAATTGAACGTAGGTGCAATGACAAACGTCGAACTCCAACTGGCTCGTATGTTGGAGGTGAAGAAACAGAGACGAAGGTCTCACAAACAGAATCGACGGGAACGAGGTCACAAAAGTCCCAGCGAGAGAGCGCGTTCAAATCTCAGACTGTTCCGCTTCCTACCGTTCTATCAAGTAGATGGTTCGGAA---CTGACAGGGTCATGCCGCCATGCGAACGTGGCGGAGTTACCCGAGCCTGAGGCCTCTCGTTTAGAGTTATCGGCGGAG---GACCATGATTTCGACGATACAGATTGGTTCGCCGGTAACGAATGGGCGGAAGGTGCTTTC------
>BAF93467
ATGGAATTGAACGTAGGTGCAATGACAAACGTCGAACTCCAACTGGCTCGTATGGTGGAGGCGAAGAAGCAGAGACGAAGGTCTCACAGGCAGAATCGACGGGAACGAGGTCACAAAAGTCCCAGCGAGAGAGCGCGTTCAAATCTCAGACTGTTCCGCTTCCTACCGTTCTATCAAGTAGATGGTTCGGAA---CTGACAGGGTCGAACCGCCATGTGAACGTGGCGGAGTTACCCGAGCCTGAGGCCTCTCGTTTAGAGTTATCGGCGGAA---GACCATGAGTTTGACGATACAGATTGGTTCGCCGGTAACGAATGGGCGGAAGGTGCTTTC------
>ADC32110
ATGGAATTGAACGTAGGTGCAATGACAAACGTCGAACTCCAACTGGCTCGTATGGTGGAGGCGAAGAAGCAGAGACGAAGATCTCACAAGCAGAATCGACGGGAACGAGGTCACAAAAGTCCCAGCGAGAGAGCGCGTTCAAATCTCAGACTGTTCCGCTTCCTACCGTTCTATCAAGTAGATGGTTCGGAA---CTGACAGGGTCGAGCCGCCATGTGAACGTGGCGGAGTTACCCGAGCCTGAGGCCTCTCGTTTAGAGTTATCGGCGGAA---GACCATGAGTTTGACGATACGGATTGGTTCGCCGGTAACGAATGGGCGGAAGGTGCTTTC------
>CAA07771
ATGGGTGTGTTGACAGTAGTGGTGTCGACCGCCGACCTCCACCTAGCCCATTTGCAGGAGGTGAAACGTCGAAGACGAAGGTCTCACGTCAGAAACCGGCGAGCGAGGGGTTACAAAAGTCCCAGCGAGAGAGCGCGATCTATAGCGAGACTTTTCCAGATGTTACCATTCCACGGAGTAGATCCCGTGGATTGGTTTCCTGATGTCGTTCGCTCTCCGTCCGTTACCAGCCTCGTTTCTTATGAACCT------------------------------------TTTGATGATACTGATTGGTTTGCTGGTAACGAATGGGCCGAAGGGTCGTTC------
>CAD54666
ATGGAATTGAACGTAGGTGCAATGACAAACGTCGAACTCCAACTGGCTCGTATGGTGGAGGCGAAGAAGCAGAGACGAAGGTCTCACAAGCAGAATCGACGGGAACGAGGTCACAAAAGTCCCAGCGAGAGAGCGCGTTCAAATCTCAGACTGTTCCGCTTTCTACCGTTCTATCAAGTAGACGGTTCGGAA---CTGACAGGGTCATGCCGCCATACGAATGTGGCGGAGTTACCCGAGCCTGAGGCCTCTCGTTTAGAGTTATCGGCGGAA---GACCATGATTTTGACGATACAGATTGGTTCGCCGGTAACGAATGGGCGGAAGGTGCTTTC------
>AAM10538
ATGGACGTGTTGACAGTAGTGGTGTCGACCGCCGACCTCCACCTAGCCCATTTGCAGGAGGTGAAACGTCGAAGACGAAGGTCTCACGTCAAAAACCGGCGAGCGAGGGGTTACAAAAGTCCCAGCGAGAGAGCGCGATCTATAGCGAGATTTTTCCAGATGTTACCATTCCACGGAGTAGATCCCGTGGATTGGTTTCCTGATGTCGTTCGCTCTCCGTCCGTTACCAGCCTTGTTTCTTGTGAATCT------------------------------------TTTGATGATACCGATTGGTTTGCTGGTAACGAATGGGCCGAAGGGTCGTTT------
>ABR37306
ATGGATGTGTTGACAGTAGTGGTGTCGACCGCCGACCTCCACCTAGCCCATTTGCAGGAGGTGAAACGTCGAAGACGAAGGTCTCACGTCATAAACCGGCGAGCGAGGGGTTACAAAAGTCCCAGCGAGAGAGCGCGATCTATAGCGAGATTTTTCCAGATGTTACCATTCCACGGAGTAGATCCCGTGGATTGGTTTCCTGATGTCGTTCGCTCTCCGTCCGTTACCAGCCTTGTTTCTTATGAATCT------------------------------------TTTGATGACACTGATTGGTTTGCTGGTAACGAATGGGCCGAAGGGTCGTTT------
>BAC58119
ATGGAATTGAACGCAGGTGCGATGACAAACGTCGAACTCCAACTGGCTCGTATGGTGGAGGCGAAGAAGCAGAGACGAAGGTCTCACAAACAGAATCGACGGGAACGAGGTCACAAAAGTCCCAGCGAGAGAGCGCGTTCAAATCTCAGACTATTCCGCTTCTTACCGTTCTATCAAGTAGATGGTTCGGAA---TTGACAGGGTCATGCCGCCATGTGAACGTGGCGGAGTTACCCGAGTCTGAGGCCTCTCGTTTAGAGTTATTGGCGGAA---GACCATGATTTTGACGATACAGATTGGTTCGCCGGTAACGAATGGGCGGAAGGTGCTTTC------
>AEV40478
ATGGAATTGAACGTAGGTGCAATGACAAACGTCGAACTCCAACTGGCTCGTATGGTGGAGGCGAAGAAGCAGAGACGAAGGTCTCACAAGCAGAATCGACGGGAACGGGGTCACAAAAGTCCCAGCGAGAGAGCGCGTTCAAATCTCAGACTGTTCCGCTTCCTACCGTTCTATCAAGTAGATGGTTCGGAA---CTGATAGAGATGTACCGCCACGTGAACGTGGCGGAATTGTCCGAGTCTGAGGCCTCTCGTTTAGAGTTATCGGCGGAA---GACCATGAATTTGACGATACAGATTGGTTCGCCGGTAACGAATGGGCGGAAGGTGCTTTC------
>AAB86651
ATGGAATTGAACGAAGGCGCAATGACAAACGTCGAACTCCAACTGGCTCGTATGGTGGAGGCGAAGAGGCAGAGACGAAGGTCTCACAAGCAGAATCGACGGGAACGAGGTCACAAAAGTCCCAGCGAGAGGGCGCGTTCAAATCTCAGGCTGTTCCGCTTCCTACCATTCTATCAAGTAGATGGTTCGGAA---CTGATAGAGATGTACCACCATGTGAACATGGTGGGATTGTCCGAGTCTGAGGCCCCTTGTTTTACGTTGCCAGCGGAAGAAGACCATGATTTCGACGATACGGATTGGTTCGCTGGTAACGAGTGGGCGGAAGGGTCTTTC------
>BAH70365
ATGGAATTGAACGCGGGCGCAATGACAAACGTCGAACTCCAACTGGCTCGTATAGTGGAGGCGAAGAGACAGAGACGAAGGTCTCACAAGCAGAATCGACGGGAACGAGGTCACAAAAGTCCCAGCGAGAGAGCGCGTTCAAATCTCAGACTGTTCCGCTTCCTACCATTCTTTCAAGTAGATGGAATGGAA---CTGACAGGGTCATGCCGCCATATGAATGTGGCGGAGTTACCCGAGCCTGAGGCCTCTCGTTTAGAGTTATCGGCGGAA---GACCATGATTTTGACGATACAGATTGGTTCGCCGGTAACGATTGGGCGGAAGGAGCCTTC------
>AAD35093
ATGGAATTGAACGAAGGCGCAATGACAAACGTCGAACTCCAACTGGCTCGTATGATGGAGGTGAAGAGACAAAGACGAAGGTCTCACAAGAAGAATCGACGGGAACGAGGTCACAAAAGTCCCAGCGAGAGGGCGCGTTCAAATCTCAGACTATTCCGCTTCCTACCATTTTATCAGGTAGATGGTTCGGAA---CTGATAGAGATGTACCACCATGCGAGCATGGTGGAATTGTCCAAGTCTGAGGCCCCTTGTTTTACGTTACCAGCGGAAGAAGACCATGATTTCGACGACACGGATTGGTTCGCTGGTAATGAATGGGCGGAAGGTGCGTTT------
>BAA13142
ATGGAATTGAACGTAGGTGCGATGACAAACGTCGAACTCCAACTGGCTCGTATGGTGGAGGTGAAGAAGCAGAGACGAAGGTCTCACAAACAAAATCGACGGGAACGAGGTCACAAAAGTCCCAGCGAGAGAGCGCGTTCGAATCTCAGACTGTTCCGCTTCCTACCGTTCTATCAAGTGGATGGTCCGGAA---CTGACAGGGTCGTGCCGCCATGTGAACGAGGCGGAGTTACCCGAGCCTGAGGCCTCTCGTTTAGAGTTATCGGCGGAA---AACCATGATTTTGACGATACAGATTGGTTCGCCGGTAACGAATGGGCGGAAGGTGCTTTC------
>BAH70360
ATGGAATTGAACGCGGGCGCAATGACAAACGTCGAACTCCAACTGGCTCGTATAGTGGAGGCGAAGAGACAGAGACGAAGGTCTCACAAGCAGAATCGACGGGAACGAGGTCACAAAAGTCCCAGCGAGAGAGCGCGTTCAAATCTCAGACTGTTCCGCTTCCTACCATTCTTTCAAGTAGATGGAATGGAA---CTGACAGGGTCATGCCGCCATATGAATGTGGCGGAGTTACCCGAGCCTGAGGCCTCTCGTTTAGAGTTATCGGCGGAA---GACCATGATTTTGACGATACAGATTGGTTCGCCGGTAACGATTGGGCGGAAGGAGCCTTC------
>BAD19058
ATGGAATTGAACGAAGGCGCAATGACAAACGTCGAACTCCAACTGGCCCGTATGGTGGAGGCGAAGAGGCAGAGACGAAGGTCTCACAAGCAGAATCGACGGGAACGAGGTCACAAAAGTCCCAGCGAGAGGGCGCGTTCAAATCTCAGGCTATTCCGCTTCCTACCATTCTATCAAGTAGATGGTTCGGAA---TTGATAGAGATGTACCACCATGTGAACATGGTGGGACTGTCCGAGTCTGAGGCCCCTTGTTTCACGTTGCCAGCGGAAGAAGACCATGATTTCGACGATACAGATTGGTTCGCTGGTAACGAATGGGCGGAAGGGTCGTTC------
>CAD59796
ATGGAATTGAACGCGGGCGCAATGACAAACGTCGAACTCCAACTGGCTCGTATAGTGGAGGCGAAGAGACAGAGACGAAGGTCTCACAAGCAGAATCGACGAGAACGAGGTCACAAAAGTCCCAGCGAGAGAGCGCGTTCAAATCTCAGACTGTTCCGCTTCCTACCATTCTTTCAAGTAGATGGTTCGGAA---CTGACAGGGTCGTGCCGCCATATGAACGTGGCGGAGTTACCCGAGCCTGAGGCCTCTCGTTTAGAGTTATCGGCGGAA---GACCATGATTTTGACGATACAGATTGGTTCGCCGGTAATGAATGGGCGGAAGGAGCCTTC------
>CAD57161
ATGGAATTGAACGTAGGTGCAATGACAAACGTCGAACTCCAACTGGCTCGTATGGTGGAGGCGAAGAAGCAGAGACGAAGGTCTCACAAACAGAATCGACGGGAACGAGGTCACAAAAGTCCCAGCGAGAGAGCGCGTTCAAATCTCAGACTGTTCCGCTTCCTACCGTTCTATCAAGTAGATGGTTCGGAA---TTGACAGGGTCATGCCGCCATGTGAACGTGGCGGAGTTACCCGAGTCTGAGGCCTCTCGTTTAGAGTTATCGGCGGAA---GACCATGATTTTGACGATACGGATTGGTTCGCCGGTAACGAATGGGCGGAAGGTGCTTTC------
>ACD39408
ATGGATGTGTTGACAGTAGTGGTGTCGACCGCCGACCTCCACCTAGCCCATCTGCAGGAGGTGATACGTCGAAGACGAAGGTCTCACGTCAGAAACCGGCGAGCGAGGGGTTACAAAAGTCCCAGCGAGAGAGCACGATCTATAGCGAGACTTTTCCAGATGTTACCGTTCCACGGAGTAGATCCCGTGGATTGGTTTCCTGATGTCGTTCGCTCTCCGTCCGTTACCAGCCTTGTTTCCTACGAATCT------------------------------------TTTGATGATACTGATTGGTTTGCTGGTAATGAATGGGCCGAAGGGTCGTTT------
>ABG79774
ATGGAATTGAGCGAAGGCGCAGTGACAAACGTCGAACTCCAATTGGCTCGTATGATGGAGGCGAAGAGGCTGAGACGAAGGTCTCACAAGCAGAATCGACGGGAACGAGGTCACAAAAGTCCCAGCGAGAGGGCGCGTTCAAATCTCAGACTGTTCCGCTTCCTACCGTTCTATCAAGTAGATGGTTCGGAA---CTGATAGAGATGTACCACCATGTGAGCATGGTGGGATTGTCCGAGTCTGAGGCCCCTTGTTTTACGTTGCCAGCGGAAGAAGACCATGATTTCGACGATACGGATTGGTTCGCTGGTAACGGGTGGGCGGAAGGGTCGCTT------
>ACJ04714
ATGGAATTGAACGAAGGCGCAATGACAAACGTCGAACTCCAACTGGCCCGCATGGTGGAGGCGAAGAGACAGAGACGAAGGTCTCACAAGAAGAATCGACGGGAACGATGTTACAAAAGTCCCAGCGAGAGAGCGCGTTCAAATCTCAGACTGTTCCGCTTCCTACCGTTCTATCAAGTAGATGGTTCGGAA---CTGATAGAGATGTACCGCCACGTGAACGTGGCGGAATTGTCCGAGTCTGAGGCTCCTTGTTTTACGTTACCAGCGGAAGATGACCATGATTTTGACGATACGGATTGGTTCGCTGGTAACGAGTGGGCGGAAGGTGCGTTC------
>BAA21695
ATGGAATTGAACGAAGGCGCAGTGACAAACGTCGAACTCCAACTGGCTCGTATGGTGGAGGTGAAAAGACAGAGACGAAGGTCTCACATGAAGAATCGACGGGAACGAGGTCACAAAAGTCCCAGCGAGAGGGCGCGTTCAAATCTCAGATTGTTCCGCTTCCTACCATTTTATCAGGTGGATGGTCCGGAA---CTGATAGAGCTC---CACCATGTGAACATGGTGGAATTATCCGAATCTGAGGCCCCTCGTTTATCGTTACTGGCGGAAGAAGACCATGATTTTGACGATACGGATTGGTTCGCTGGTAACGAGTGGGCGGAAGGGTCGTTT------
>BAD00042
ATGGAATTGAACGTAGGTGCAATGACAAACGTCGAACTCCAGCTGGCTCACATGTTGGAGGCGAAGAAGCGGAGACGAAGGTCTCACAAGCAGAATCGACGGGAACGAGGTCACAAAAGTCCCAGCGAGAGAGCGCGTTCAAATCTCAGACTATTCCGCTTCCTACCGTTCTATCAAGTAGATGGTTCGGAA---CTGACAGGGTCGAGCCGCCATGTGAACGTGGCGGAGTTACCCGAGCCTGAGGCCTCTCGTTTAGAGTTATCGGCGGAA---GATCATGATTTTGACGATACAGATTGGTTCGCCGGTAACGAATGGGCGGAAGGTGCTTTC------
>ABG79770
ATGGAATTGAACGAAGGCGCAATGACAAACGTCGAACTCCAACTGGCCCGCATGGTGGAGGCGAAGAGACAGAGACGAAGGTCTCACAAGAAGAATCGACGGGAACGATGTTACAAAAGTCCCAGCGAGAGGGCGCGTTCAAATCTCAGACTGTTCCGCTTCCCACCGTTCTATCAAGTAGATGGTTCGGAA---CTGATAGAGATGTACCGCCGCGTGAACGTGGCGGAATTGTCCGAGTCTGAGGCTCCTTGTTTTACGTTACCAGCGGAAGATGACCATGATTTTGACGATACAGATTGGTTCGCTGGTAACGAGTGGGCGGAAGGTACGTTC------
>AFN88457
ATGGAATTGAACGTAGGTGCAATGACAAACGTCGAACTCCAACTGGCTCGTATGGTGGAGGCGAAGAAGCAGAGACGAAGATCTCACAAGCAGAATCGACGGGAACGAGGTCACAAAAGTCCCAGCGAGAGAGCGCGTTCAAATCTCAGACTGTTCCGCTTCCTACCGTTCTATCAAGTAGATGGTTCGGAA---CTGACAGGGTCGAGCCGCCATGTGAACGTGGCGGAGTTACCCGAGCCTGAGGCCTCTCGTTTAGAGTTATCGGCGGAA---GACCATGAGTTTGACGATACGGATTGGTTCGCCGGTAACGAATGGGCGGAAGGTGCTTTC------
>AAL60177
ATGGATGTGTTGACAGTAGTGGTGTCGACCGCCGACCTCCACCTAGCCCATTTGCAGGAGGTGAAACGTCGAAGACGAAGGTCTCACGTCAGAAACCGGCGAGCGAGGGGTTACAAAAGTCCCAGCGAGAGAGCGCGATCTATAGCGAGACTTTTCCAGATGTTACCATTCCACGGAGTAGATCCCGTGGATTGGTTTCCTGATGTCGTTCGCTCTCCGTCCGTTACCAGCCTTGTTTCTTATGAATCT------------------------------------TTTGATGATACTGATTGGTTTGCTGGTAACGAATGGGCCGAAGGGTCGTTT------
>ACY66903
ATGGAATTGAACGAAGGCGCAGTGACAAACGTCGAACTCCAGCTGGCTCGTATGATGGAGGTGAGGAGACAAAGACGAAAGTCTCACAAGAAGAATCGACGGGAACGAGGTCACAAAAGTCCCAGCGAGAGGGCGCGTTCAAATCTCAGACTATTCCGATTTTTACCGTTTTGTCAGATAGATGGTTCGGAA---CTAATAGAGATGTACCACCACGCG---ATGGTGGAATTGTCCGAGTCTGAGGCTCCTCGGTTTACGTTACCAGCGGAAGAAGGCCATGATTTTGACGACACAGATTGGTTCGCTGGTAATGACTGGGCGGAAGGGTCGTTC------
>CAB75954
ATGGAATTGAACGAAGGCGCAGTGACAAACGTCGAACTCCAACTGGCTCGTATGGTGGAGGTGAAAAGACAGAGACGAAGGTCTCACATGAAGAATCGACGGGAACGAGGTCACAAAAGTCCCAGCGAGAGGGCGCGTTCAAATCTCAGATTGTTCCGCTTCCTACCATTTTATCAGGTGGATGGTCCGGAA---CTGATAGAGCTC---CACCATGTGAACATGGTGGAATTATCCGAATCTGAGGCCCCTCGTTTATCGTTACTGGCGGAAGAAGACCATGATTTTGACGATACGGATTGGTTCGCTGGTAACGAGTGGGCGGAAGGGTCGTTT------
>CAJ65577
ATGGAATTGAACGAAGGCGCAGTGACAAACGTCGAACTCCAACTGGCTCGTATGGTGGAGGTGAAAAGACAGAGACGAAGGTCTCACATGAAGAATCGACGGGAACGAGGTCACAAAAGTCCCAGCGAGAGGGCGCGTTCAAATCTCAGATTGTTCCGCTTCCTACCATTTTATCAGGTGGATGGTCCGGAA---CTGATAGAGCTC---CACCATGTGAACATGGTGGAATTATCCGAATCTGAGGCCCCTCGTTTATCGTTACTGGTGGAAGAAGACCATGATTTTGACGATACGGATTGGTTCGCTGGTAACGAGTGGGCGGAAGGGTCGTTT------
>ABN05377
ATGGAATTGAACGAAGGCGCAATGACGAACGTCGAACTCCAACTGGCCCGCATGGTGGAGGCGAAGAGACGGAGACGAAGGTCTCACAAGAAGAATCGACGGGAACGATGTCACAAAAGTCCCAGCGAGAGGGCGCGTTCAAATCTCAGACTGTTCCGCTTCCTACCGTTCTATCAAGTAGATGGTTCGGAA---CTGATAGAGATGTACCGTCACGAGAGCGTGGCGGGATTGTCCGAGTCTGAGGCCCCTTGTTTTACGTTACCAGCGGAAGATGACCATGATTTTGACGATACAGATTGGTTCGCTGGTAACGAGTGGGCGGAAGGAGCGTTC------
>ABD64219
ATGGAACTGAACGAGGGCGCAAGGACAAACGTCGAGCTCCAGCTGGCTCACGTGGTGGAGAAGAAGAAACAGAGACGGAGGTCTCTCAAGAAGAATCGACGGGAACGAGGATACAAAAGTCCCAGCGAGAGGGCACGTTCAAATCTCAGACTGCTTCGCTTCCTACCGTTTTATCGGGCGGATGTGGTAGAA---TTCACAGGGCCTCACCACCATGTGAGTATGGTGGAATTGCTCGAGTCTGAGTGCCCCTGGTTATCGTTATCGGCGGAG---GATTTCGAATTCGATGATACGGATTGGTTCGCCGGTAACGAATGGGCGGAGGGCGTGTTT------
>AAB31464
ATGGAATTGAACGAAGGCGCGATGACAAACGTCGAACTCCAACTGGCTCGTATGGTGGAGGCGAAGAGGCAGAGACGAAGGTCTCACAAGCAGAATCGACGGGAACGAGGTCACAAAAGTCCCAGCGAGAGGGCGCGTTCAAATCTCAGGCTGTTCCGCTTCCTACCATTCTATCAAGTAGATGGTTCGGAA---CTGATAGAGATGTACCACCATGTGAACATGGTGGGATTGTCCGAGTCTGAGGCCCCTCGTTTTACGTTGCCAGCGGAAGAAGACCATGATTTCGACGATACGGATTGGTTCGCTGGTAACGAGTGGGCGGAAGGGTCGTTT------
>AER35122
ATGGAATTGAACGAAGGTGCAATGACAAACGTCGAACTCCAGCTGGCTCATATGATGGAGGTGAGGAGACAAAGACGAAAGTCTCACAAGAAGAATCGACGGGAACGAGGTCACAAAAGTCCCAGCGAGAGAGCGCGTTCAAATCTCAGACTGTTCCGATTTTTACCGTTTTATCAAATAGATGGTTCGGAA---CTGATAGAGATGTACCACCACGCGAGTGTGGTGGAATTGTCCGAGTCTGAGGCTCCTCGGTTTACGTTACCAGCGGAAGAAGACCATGATTTTGACGACACAGATTGGTTCGCTGGTAATGAATGGGCGGAAGGTGCGTTT------
>CAJ65582
ATGGAATTGAACGTAGGTGCAATGACAAACGTCGAACTCCAACTGGCTCGTATGGTGGAGGCGAAGAAGCAGAGACGAAGGTCTCACAAACAGAATCGACGGGAACGAGGTCACAAAAGTCCCAGCGAGAGAGCGCGTTCAAATCTCAGATTATTCCGCTTCCTACCGTTCTATCAAGTGGATGGTTCGGAA---CTGACAGGGTCGTGCCGCCATGTGAACGTGGCGGAGTTACCCGAGTCTGAGGCCTCTCGTTTAGAGTTATCGGCGGAA---GACCATGATTTTGACGATACAGATTGGTTCGCCGGTAACGAATGGGCGGAAGGTGCTTTC------
>BAE96597
ATGGAATTGAACGTAGGCGCGATGACAAACGTCGAACTCCAACTGGCTCGTATGGTGGAGGCGAAGAAGCAGAGACGAAGGTCTCACAAGCAGAATCGACGGGAACGAGGTCACAAAAGTCCCAGCGAGAGAGCGTGTTCAAATCTCAGACTGTTCCGCTTCCTACCGTTCTATCAAGTGGATGGTCCGGAA---CTGACAGGGTCATGCCGCCATGTGAACGTGGCGGAGTTACCCGAGCCTGAGGCCTCTCGTTTAGAGTTATCGGCGGAA---GACCATGATTTTGACGATACCGATTGGTTCGCCGGTAACGAATGGGCGGAAGGTACTTTC------
>CAC80002
ATGGATGTGTTGACAGTAGTGGTGTCGACCGCCGACCTCCACCTAGCCCATTTGCAGGAGGTGAAACGTCGAAGACGAAGGTCTCACGTCAGAAACCGGCGAGCGAGGGGTTACAAAAGTCCCAGCGAGAGAGCGCGATCTATAGCGAGATTTTTCCAGATGTTACCATTCCACGGAGTAGATCCCGTGGATTGGTTTCCTGATGTCGTTCGCTCTCCGTCCGTTACCAGCCTTGTTTCTTATGAATCT------------------------------------TTTGATGATACTGATTGGTTTGCTGGTAACGAATGGGCCGAAGGGTCGTTT------
>CAC80004
ATGGATGTGTTGACAGTAGTGGTGTCGACCGCCGACCTCCACCTAGCCCATTTGCAGGAGGTGAAACGTCGAAGACAAAGGTCTCACGTCAGAAACCGGCGAGCGAGGGGTTACAAAAGTCCCAGCGAGAGAGCGCGATCTATAGCGAGATTTTTCCAGATGTTACCATTCCACGGAGTAGATCCCGTGGATTGGTTTCCTGATGTCGTTCGCTCTCCGTCCGTTACCAGCCTTGTTTCTTATGAATCT------------------------------------TTTGATGATACTGATTGGTTTGCTGGTAACGAATGGGCCGAAGGGTCGTTT------
>ABG79772
ATGGAATTGAACGCAGGCGCAGCGACAAACGTCGAACTCCAACTAGCTCGTATGGTGGAGGCGAAGAGACAGAGACGAAGGTCTCACAAGAAGAATCGACGGGAACGATGTTACAAAAGTCCCAGCGAGAGGGCGCGCTCAAATCTCAGGCTGTTACGCTTCCTACCGTTCTATCAAGTAGATGGTTCGGAA---CTGATAGAGATGTACCGCCACGTGAATGTGGCGGAATTGTCCGAGCCTGAGGCCCCTTGTTTTACGTTACCAGCGGAAGATGACCATGATTTCGACGATACAGATTGGTTCGCTGGTAATGAGTGGGCGGAAGGGGCGTTT------
>AFZ38413
ATGGAATTGAACGAAGGCGCAATGACAAACGTCGAACTCCAACTGGCTCGTATGGTGGAGGCGAAGAGGCAGAGACGAAGGTCTCACAAGCAGAATCGACGGGAACGAGGTCACAAAAGTCCCAGCGAGAGGGCGCGTTCAAATCTCAGACTGTTCCGCTTCCTACCATTCTATCAAGTAGATGGTTCGGAA---CTGATAGAGATGTACCACCATGTGAACATGGTGGGCTTGTCCGAGTCTGAGGCCCCTCGTTTTACGTTACCAGCGGAAGAAGACCATGATTTTGACGATACGGATTGGTTCGCTGGTAACGAGTGGGCGGAAGGGTCGTTT------
>CCG85337
ATGGATGTGTTGACAGTAGTGGTGTCGACCGCCGACCTCCACCTAGCCCATTTGCAGGAGGTGAAACGTCGAAGACGAAAGTCTCACGTCAGAAACCGGCGAGCGAGGGGTTACAAAAGTCCCAGCGAGAGAGCGCGATCCATAGCGAGACTTTTCCAGATGTTACCATTCCACGGAGTAGATCCCGTGGATTGGTTTCCTGATGTCGTTCGCTCTCCGTCCGTTACCAGCCTTGTTTCTTATGAACCT------------------------------------TTTGATGATACTGATTGGTTTGCTGGTAACGAATGGGCCGAAGGGTCGTTT------
>CCG85334
ATGGAATTGAACGTAGGTGCAATGACAAACGTCGAACTCCAACTGGCTCGTATGGTGGAGGCGAAGAAGCAGAGACGAAGGTCTCACAAACAGAATCGACGGGAACGAGGTCACAAAAGTCCCAGCGAGAGAGCGCGTTCAAATCTCAGACTGTTCCGCTTCCTACCGTTCTATCAAGTAGATGGTTCGGAA---CTGACAGGGTCATGCCGCCATGTGAACGTGGCGGAGTTACCCGAGTCTGAGGCCTCTCGTTTAGAGTTATCGGCGGAA---GACCATGATTTTGACGATACAGATTGGTTCGCCGGTAACGAATGGGCGGAAGGTGCTTTC------
