# Supplementary material for: FRESCo: finding regions of excess synonymous constraint in diverse viruses
Source: Genome Biol. 2015 Feb 17;16(1):38. doi: 10.1186/s13059-015-0603-7 (PMC4376164; doi:10.1186/s13059-015-0603-7)
Supplement: Additional file 4: — Sequence alignments (zip folder of FASTA alignments). [file 13059_2015_603_MOESM4_ESM.zip › alignments/CucumberMV/VP3a.fa.revtrans]

>BAA05850
ATGGCTTTCCAAGGTACCAGTAGGACTTTAACTCAACAGTCCTCAGCGGCTACGTCTGACGATCTTCAAAAGATATTATTTAGCCCTGAAGCCATTAAGAAAATGGCTACTGAGTGTGACCTA---------------------------------------------------------------------------------------------------------------------------------GGCCGGCATCATTGGATGCGCGCTGATAATGCTATTTCAGTCCGGCCCCTCGTTCCCGAAGTAACCCACAGTCGTATTGCTTCCTTCTTTAAATCTGGATATGATGTTGGTGAATTGTGCTCAAAAGGATACATGAGCGTCCCTCAAGTGTTATGTGCTGTTACTCGGACAGTCTCTACTGATGCTGAAGGGTCCTTGAGAATTTACTTAGCTGATCTAGGTGACAAGGAGTTATCTCCTATAGATGGGCAATGCGTTTCGTTACACAACCATGATCTTCCCGCTTTGGTGTCTTTCCAACCTACGTACGACTGTCCTATGGAAACAGTTGGGAATCGTAAGCGGTGTTTTGCTGTCGTTATCGAAAGACATGGTTACATTGGGTATACCGGTACCACAGCTAGCGTGTGTAGTAATTGGCAAGCAAGGTTTTCTTCTAAGAATAACAACTACACTCATATCGCAGCTGGGAAGACTCTAGTACTGCCTTTCAACAGATTAGCTGAGCAAACAAAACCGTCAGCTGTCGCTCGCCTGTTGAAGTCGCAATTGAACAACATTGAATCTTCGCAATATCTGTTAACGAACGCGAAGATTAATCAAAATGCGCGC---AGTGAGTCCGAGGAA---TTAAATGTTGAGAGCCCTCCCGCCGCAATCGGGAGTTCTTCCGCGTCCCGCTCCGAAGCCTTCAGACCGCAGGTGGTTAACGGTCTT------------
>ACE07025
ATGGCTTTCCAAGGTACCAGTAGGACTTTAACTCAACAGTCCTCAGCGGCGACGTCTGACGAGCTTCAGAAGATATTGTTCAGCCCTGATGCCATTAAGAAAATGGCTACTGAGTGTGACCTA---------------------------------------------------------------------------------------------------------------------------------GGTCGACATCATTGGATGCGCGCTGATAACGCCATCTCTGTCCGACCCCTCGTTCCCGAAGTAACCCATGGTAACATTGCGTCCTTCTTTAAGTCTGGATATGATGCCGGTGAATTGCGTTCTAAAGGATATATGAGTATCCCTCAGGTGTTGTGTGCCGTTACACGAACGGTTTCCACTGATGCCGAAGGATCTTTGAGAATTTACCTGGCTGATTTGGGCGACAAGGAGTTATCTCCTATAGATGGACAATGTGTTTCATTACATAACCATGATCTTCCCGCTTTAGTGTCCTTCCAACCGACGTATGATTGTCCTATGGAGACAGTTGGGAATCGTAAGCGGTGCTTTGCTGTTGTCGTTGAGAGACATGGTTATATTGGGTATACCGGCACCACAGCCAGCGTGTGTAGTAATTGGCAAGCTCGATTTTCTTCTAAGAATAACAATTACACTCACATCGCGGCTGGGAAGACTCTAGTACTGCCATACAACAGATTAGCTGAGCAATCAAAACCGTCAGCGGTGGCTCGCCTGTTGAAGTCGCAATTGAACAACATAGAATCTTCTCGCTACGTTTTACCGTGTGCGAAGATTAATCAAAATGCGCGC---AGTGAGTCCGAGGAA---TTGAATGTTGAAAGCCCTCCTGTCGCAATCGGGAGTTCTTCCGCGTCCCGCTCCGAAACCTTTAGACCGGAGGTGGTTAACGGTCTT------------
>CAB77389
ATGGCTTTCCAAGGTACCAGTAGGACTTTAACTCAACAGTCCTCAGCGGCTACGTCTGACGACCTTCAAAAGATATTATTTAGCCCTGAAGCCATTAAGATAATGGCTACTGAGTGTGACCTA---------------------------------------------------------------------------------------------------------------------------------GGCCGGCATCATTGGATGCGCGCTGATAATGCTATTTCAGTCCGGCCCCTCGTTCCCGAAGTAACCCACGGTCGTATTGCTTCCTTCTTTAAGTCTGGATATGATGTTGGTGAATTATGCTCAAAAGGATACATGAGCGTCCCTCAGGTGTTGTGTGCTGTTACTCGAACAGTTTCTACCGATGCTGAAGGGTCCTTGAGAATTTACTTAGCTGATCTAGGCGACAAGGAGTTATCTCCTATAGATGGGCAATGCGTTTCATTACATAACCATGATCTTCCCGCTTTAGTGTCTTTCCAACCGACGTATGATTGTCCTATGGAGACAGTAGGGAATCGTAAGCGGTGTTTTGCTGTTGTTATCGAAAGACATGGTTATATTGGGTATACCGGTACCACAGCTAGCGTGTGTAGTAATTGGCAAGCAAGGTTTTCTTCTAAGAATAACAACTACACTCATATCGCAGCTGGGAAGACTCTAGTACTGCCTTTCAACAGATTAGCTGAGCAAACAAAACCGTCAGCTGTCGCTCGCCTGTTGAAGTCGCAATTGAACAACATTGAATCTTCGCAATATCTGTTAACGAACGCGAAGATTAATCAAAATGCGCGC---AGTGAGTCCGAGGAA---TTAAATGTTGAGAGCCCTCCCGCCGCAATCGGGAGTTCTTCCGCGTCCCGCTCCGAAGCCTTCAGACCGCAGGTGGTTAACGGTCTT------------
>ABG89137
ATGGCTTTCCAAGGTACCAGCAGGACTTTAACTCAACAGTCCTCAGCGGCTACGTCTGACGAACTTCAAAAGATATTATTTAGCCCTGAAGCCATTAAGAAAACGGCTGCTGAGTGTGACCTA---------------------------------------------------------------------------------------------------------------------------------GGCCGGCATCATTGGATGCGAGCTGATAATGCTATTTCAGTCCGGCCCCTCGTTCCCGAAGTAACCCACGGTCGCATTGTTTCTTTCTTTAAGTCTGGGTATGATGCTGGTGAATTGTGCTCTAAAGGATATATGAGCGTCCCTCAAGTGTTGTGTGCTGTTACTCGAACAGTTTCTACCGATGCTGAAGGGTCCTTGAGAATTTACCTAGCTGACTTAGGCGACAAGGAACTATCTCCCATAGATAAGCAATGTGTCACATTACATAACCATGATCTCCCCGCTTTAGTGTCTTTCCAACCGACGTATGATTGTCCTATGGAGACAGTTGGGAATCGGAAGCGGTGTTTTGCTGTCGTTATCGAGAGACATGGTTACGTTGGGTATACCGGCACCACAGCTAGCGTGTGTAGTAATTGGCAAGCACGGTTTTCTTCTAAGAATAACAACTACACTCATATCGCAGCTGGGAAGACTCTAGTACTGCCATTCAATAGATTAGCTGAGCAAACGAAACCGTCAGCCGTCGCTCGCCTATTGAAGTCGCAATTGAATAACATAGAAGCTTCGCAATACGTTTTGACGGATTCGAAGATCAATCAGAATGCGCGC---AGTGAGTCCGAGGAA---TTAAATGTTGAGAGCCCTCCCGCCGCAATCGGGAGTTCTTCCGCGTCCCGCTTCGAAACCTTCAGACCGCAGGTGGTTAACGGTCTT------------
>BAA21696
ATGGCTTTCCAAGGTACCAGTAGGACTTTAACTCAACAGTCCTCAGCGGCTACGTCTGACGAACTTCAAAAGATATTATTTAGCCCTGAAGCCATTAAGAAGATGGCTACTGAGTGTGACCTA---------------------------------------------------------------------------------------------------------------------------------GGCCGGCATCATTGGATGCGCGCTGATAATGCTATTTCAGTCCGGCCCCTCGTTCCCGAAGTAACCCATGGTCGTATTGCTTCTTTCTTTAAGTCTGGATATGATGCTGGTGAATTAAGCTCTAAAGGATATATGAGCGTTCCTCAAGTGTTGTGTGCTGTTACTCGAACAGTCTCCACCGACGCTGAGGGATCTTTGAGAATTTACCTAGCTGATTTAGGCGACAAGGAGTTATCTCCTATAGATGGACAGTGCGTCACATTACATAACCATGATCTACCCGCTTTAGTGTCTTTCCAACCGACGTATGATTGTCCTATGGAAACTGTTGGGAATCGTAAGCGGTGTTTTGCTGTCGTTATCGAAAGACATGGTTATATTGGGTATACCGGCACCACAGCTAGCGTGTGTAGTAATTGGCAAGCACGGTTTTCTTCTAAGAATAACAACTACACTCACATCGCAGCTGGGAAGACTCTAGTACTGCCGTTCAACAGATTAGCTGAGCAAACGAAACCGTCAGCCGTCGCTCGCCTGTTGAAGTCGCAATTGAACAACATAGAATCTTCGCAATACGTTTTAACGAATGCGAAGATCAATCAGAATGCGCGC---AGTGAGTCCGAGGAA---TTAAATGTTGAGAGCCCTCCTATCGCAATCGGGAGTTCTTCCGCGTCCCGCTCCGAAACCTTCAGACCGCAGGTGGTTAACGGTACTTTAGTGTTTTCG
>AAR89477
ATGGCTTTCCAAGGTACCAGCAGGACTTTAACCCAACAGTCCTCAGCGGCTACGTCTGACGAACTTCAACAAATACTATTTAGCCCTGAAGCCATTAAGAAAATGGCTGCTGAGTGTGACCTA---------------------------------------------------------------------------------------------------------------------------------GGCCGGCATCATTGGATGCGTGCTGATAATGCAATTTCAGTCCGGCCCCTCGTTCCCGAAGTAACCCACGGTCGTATTGCTTCCTTCTTTAAGTCTGGATATGATGCTGGTGAATTGTGCTCTAAAGGATACATGAGCGTCCCTCAAGTTTTGTGTGCTGTTACTCGAACAGTCTCTACCGATGCTGAAGGGTCTCTGAGAATTTACCTAGCTGATTTAGGCGATAAGGAGTTATCTCCCATAGATAAGCAGTGCGTCACACTACATAACCATGATCTTCCCGCTTTAGTGTCTTTCCAACCGACATATGATTGTCCCATGAAGACGATTGGGAATCGGAAGCGGTGTTTTGCTGTTGTTATCGAAAGACATGGTTATATTGGGTATACCGGCACCACAGCTAGCGTGTGTAGTAATTGGCAAGCACGGTTTTCTTCTAAGAATAACAACTACACTCACATCGCAGCTGGGAAGACTCTAGTACTGCCATTCAACAGATTAGCTGAGCAAACGAAACCGTCAGCCGTTGCTTGCCTGTTGAAGTCGCAATTGAACAACATAGAATCTTCGCAATACGTCTTGACGGATTCGAAGATTAATCAAAATGCGCGC---AGTGAGTCCGAGGAA---TTAAATGTTGAAAGCCCTCCCGCCGCAATCGGGAGTTCTTCCGCGTCCCGCTTCGAATCCTTCAGACCGCAGGTGGTTAACGGTCTT------------
>AFA26418
ATGGCTTTCCAAAGTACCAGCAGGACTTTAACTCAACAGTCCTCAGCGGCTACGTCTGACGATCTTCAGAAGATATTATTTAGCCCTGAAGCCATTAAGAAAATGGCTGCTGAGTGTGACCTA---------------------------------------------------------------------------------------------------------------------------------GGCCGGCATCATTGGATGCGCGCTGATAATGCGATATCAGTCCGGCCCCTCGTTCCCGAAGTAACCCATGGTCGTATTGTTTCCTTCTTTAAGTCTGGATATGATGTCGGTGAATTGTGCTCTAAAGGATACATGAGCGTTCCTCAAGTGTTATGCGCTGTTACTCGAACAGTTTCTACTGACGCTGAGGGATCTTTGAGAATTTACCTGGCTGATCTGGGCGATAAGGAGTTATCTCCTATAGATGGTCAATGCGTTTCATTACATAACCATGAGCTTCCCGCTTTAGTGTCTTTCCAGCCGACGTATGATTGTCCTATGGAAACTGTTGGGAATCGTAAGCGGTGTTTTGCTGTTGTCATCGAAAGACATGGTTATATTGGGTATACCGGCACCACAGCAAGCGTGTGTAGTAATTGGCAAGCACGATTTTCTTCTAAGAATAATAACTACACTCATATCGCTGCTGGGAAGACTCTAGTACTGCCATTCAACAGATTAGCTGAGCACACGAAACCGTCAGCCGTCGCTCGCCTGTTGAAGTCGCAATTGAACAACATAGAATCTTCGCAATACGTTTTAACGGATTCGAAGATCAATCAAAATGCGCGC---AGTGAGTCCGAGGAT---TTGAATGTTGAAAGCCCTCCCGTCGCAATCGGGAGTTCCTCCGCGTCCCGCTCCGAAACCTTTAGACCGCAGGTGGTTAACGGTCTT------------
>CAD58625
ATGGCTTTCCAAGGTACCAATAGGACTTTAACTCAACAGTCCTCAGCGGCTACGTCTGACGATCTTCAAAAGATATTATTTAGCCCTGAAGCCATTAAGAAAATGGCTACTGAGTGTGACCTA---------------------------------------------------------------------------------------------------------------------------------GGCCGGCATCATTGGATGCGCGCTGATAACGCTATTTCAGTCCGGCCCCTCGTTCCCGAAGTAACCCACGGTCGTATTGCTTCCTTCTTTAAGTCTGGATATGATGTTGGTGAATTGTGCTCAAAAGGATACATGAGTGTCCCTCAAGTGTTATGTGCTGTTACTCGAACAGTTTCCACTGATGCTGAAGGGTCTTTGAGAATTTACTTAGCTGATCTAGGCGACAAGGAGTTATCTCCCATAGATGGGCAATGCGTTTCGTTACATAACCATGATCTTCCCGCTTTGGTGTCTTTCCAACCGACGTATGATTGTCCTATGGAGACAGTTGGGAATCGTAAGCGGTGTTTTGCTGTCGTTATCGAAAGACATGGTTACACTGGGTATACCGGCACCACAGCTAGCGTGTGTAGTAATTGGCAAGCAAGGTTTTCGTCTAAGAATAACAACTACACTCACATCGCAGCTGGGAAGACTCTAGTACTGCCTTTCAACAGATTGGCTGAGCAAACAAAACCGTCAGCTGTTGCTCGCCTGTTGAAGTCGCAATTGAACAATATTGAATCTTCGCAGTATTTGTTAACGAACGCGAAGATTAATCAAAATGCGCGC---AGTGAGTCCGAGGAT---TTAAATGTTGAGAGCCCTCCCGCCGCAATCGGGAGTTCTTCCGCGTCCCGTTCCGAAGCCTTCAGACCGCAGGTGGTTAACGGTCTT------------
>CAA77066
ATGGCTTTCAAAGGTCCCAGTAGGACGTTAACTCAACAGTCCTCGGCGGCGTCGTCTGACGACTTACAGAAGATATTATTCAGCCCCGATGCCATCAAGAAGATGGCTACTGAGTGTGACCTA---------------------------------------------------------------------------------------------------------------------------------GGTCGACATCATTGGATGCGCGCGGATAACGCCATCTCTGTCAGACCTCTCGTTCCCCAAGTAACCAGTAACAATTTATTGTCTTTCTTTAAATCTGGGTATGATGCCGGTGAATTGCGCTCTAAAGGCTATATGAGCGTTCCTCAAGTGCTGTGTGCCGTTACCAGGACGGTTTCTACGGATGCTGAGGGTTCTTTGAAAATTTATTTGGCTGACCTAGGTGATAAAGAATTATCCCCAATTGATGGACAGTGTGTTACTTTACATAATCATGAGCTCCCTGCTTTGATATCTTTTCAACCTACCTACGATTGCCCCATGGAATTAGTTGGCAATCGGCATCGATGTTTCGCGGTAGTCGTTGAGAGACATGGTTATATTGGTTACGGTGGTACCACTGCTAGCGTGTGTAGTAACTGGCAAGCTCAGTTTTCTTCAAAGAATAATAATTACACGCACGCCGCTGCTGGTAAGACTCTTGTGTTGCCTTACAACAGATTAGCTGAGCATTCGAAACCGTCAGCCGTCGCTCGCCTGTTGAAGTCGCAGTTAAACAACGTTAGCTCATCGCGCTATCTTTTGCCGAACGTTGCTCTTAATCAAAATGCGTCTGGGCACGAGTCCGAGATT---TTAAAT---GAAAGCCCTCCCATCGCTATAGGGAGTCCGTCCGCGTCCCGTAACAATAGCTTCAGATCGCAGGTGGTTAACGGTCTT------------
>CAA77064
ATGGCTTTCCAAGGTACCAGTAGGACTTTAACTCAACAGTCCTCAGCGGCTACGTCTGACGATCTTCAAAAGATATTATTTAGCCCTGAAGCCATTAAGAAAATGGCTACTGAGTGTGACCTA---------------------------------------------------------------------------------------------------------------------------------GGCCGGCATCATTGGATGCGCGCTGATAATGCTATTTCAGTCCGGCCCCTCGTTCCCGAAGTAACCCACGGTCGTATTGCTTCCTTCTTTAAGTCTGGATATGATGTTGGTGAATTATGCTCAAAAGGATACATGAGTGTCCCTCAAGTGTTATGTGCTGTTACTCGAACAGTTTCCACTGATGCTGAAGGGTCTTTGAGAATTTACTTAGCTGATCTAGGCGATAAGGAGTTATCTCCCATAGATGGGCAATGCGTTTCGTTACATAACCATGATCTTCCCGCTTTGGTGTCTTTCCAACCGACGTATGATTGTCCTATGGAAACAGTTGGGAATCGTAAGCGGTGTTTTGCTGTCGTTATCGAAAGACATGGTTACATTGGGTATACCGGTACCACAGCTAGCGTGTGTAGTAATTGGCAAGCAAGGTTTTCGTCTAAGAATAACAACTACACTCATATCGCAGCTGGGAAGACTCTAGTACTGCCTTTCAACAGATTAGCTGAGCAAACAAAACCGTCAGCTGTTGCTCGCCTGTTGAAGTCGCAATTGAACAACATTGAATCTTCGCAATATTTGTTAACGAATGCGAAGATTAATCAAAATGCGCGC---AGTGAGTCCGAGGAT---TTAATTGTTGAGAGCCCTCCCGCCGCAATCGGGAGTTCTTCCGCGTCCCGCTCCGAAGCCTTCAGACCGCAGTGGTTTAACGGTCTT------------
>CAE51917
ATGGCTTTCCAAGGTACCAGTAGGACTTTAACTCAACAGTCCTCAGCGGCTACGTCTGACGATCTTCAAAAGATATTATTTAGCCCTGAAGCCATTAAGAAAATGGCTACTGAGTGTGACCTA---------------------------------------------------------------------------------------------------------------------------------GGCCGGCATCATTGGATGCGCGCTGATAATGCTATTTCAGTCCGGCCCCTCGTTCCCGAAGTAACCCACGGTCGTATTGCTTCCTTCTTTAAGTCTGGATATGATGTTGGTGAATTATGCTCAAAAGGATACATGAGTGTCCCTCAAGTGTTATGTGCTGTTACTCGAACAGTTTCCACTGATGCTGAAGGGTCCTTGAGAATTTACTTAGCTGATCTAGGCGACAAGGAGTTATCTCCCATAGATGGGCAATGCGTTTCGTTACATAACCATGATCTTCCCGCTTTGGTGTCTTTCCAACCGACGTATGATTGTCCTATGGAAACAGTTGGGAATCGTAAGCGGTGTTTTGCTGTCGTTATCGAAAGACATGGTTACATTGGGTATACCGGTACCACAGCTAGCGTGTGTAGTAATTGGCAAGCGAGGTTTTCATCTAAGAATAACAACTACACTCATATCGCAGCTGGGAAGACTCTAGTACTGCCTTTCAACAGATTAGCTGAGCAAACAAAACCGTCAGCTGTTGCTCGCCTGTTGAAGTCGCAATTGAACAACATTGAATCTTCGCAATATTTGTTAACGAATGCGAAGATTAATCAAAATGCGCGC---AGTGAGTCCGAGGAT---TTAAATGTTGAAAGCCCTCCCGCCGCAATCGGGAGTTCTTCCGCGTCCCGCTCCGAAGCCTTCAGACCGCAGGTGGTTAACGGTCTT------------
>AAM10539
ATGGCTTTCCAAGGTACCAGTAGGACGTTAACTCAACAGTCCTCGGCGGCGTCGTCTGACGACTTACAGAAGATATTATTCAGCCCCGATGCCATCAAGAAGATGGCTACTGAGTGTGACCTA---------------------------------------------------------------------------------------------------------------------------------GGTCGACATCATTGGATGCGCGCGGATAACGCCATCTCTGTCAGACCTCTCGTTCCCCAAGTAACCAGTAACAATTTATTGTCTTTCTTTAAATCTGGGTATGATGCCGGTGAATTGCGCTCTAAAGGCTATATGAGCGTTCCTCAAGTGCTGTGTGCCGTTACCAGGACGGTTTCTACGGATGCTGAGGGTTCTTTGAAAATTTATTTGGCTGACCTAGGTGATAAAGAATTATCCCCAATTGATGGGCAATGTGTTACTTTACATAATCATGAGCTCCCTGCTTTGATATCTTTCCAACATACCTACGATTGCCCCATGGAATTAGTTGGCAATCGGCATCGATGTTTCGCGGTAGTCGTTGAGAGACATGGTTATATTGGTTACGGTGGTACCACTGCTAGCGTGTGTAGTAACTGGCAAGCTCAGTTTTCTTCAAAGAATAATAATTACACACACGCCGCTGCTGGTAAGACTCTTGTGTTGCCTTACAACAGATTAGCTGAGCATTCGAAACCGTCAGCCGTCGCTCGCCTGTTGAAGTCGCAGTTAAACAACGTTAGCTCATCGCGCTATCTTTTGCCGAACGTTGCTCTTAATCAAAATGCGTCTGGGCACGAGTCCGAGATT---TTAAAC---GAAAGCCCTCCCATCGCTATAGGGAGTCCGTCCGCGTCCCGTAACAATAGCTTCAGATCGCAGGTGGTTAACGGTCTT------------
>AER35118
ATGGCTTTCCAAGGTACCAGTAGGACTTTAACTCAACAGTCCTCAGCGGCTACGTCTGACGATCTTCAGAAGATATTATTTAGCCCTGAAGCCATTAAGAAAATGGCTACTGAGTGTGACCTA---------------------------------------------------------------------------------------------------------------------------------GGCCGGCATCATTGGATGCGTGCTGATAATGCGATATCAGTCCGGCCCCTCGTTCCCGAAGTAACCCATGGTCGTATTGCTTCTTTCTTTAAGTCTGGATATGATGTCGGTGAATTGTGCTCTAAAGGATATATGAGCGTTCCTCAAGTGTTGTGTGCTGTTACTCGAACAGTTTCCACCGATGCTGAGGGATCTTTGAGAATTTACCTGGCTGATCTAGGCGACAAGGAGTTGTCTCCTATAGATGGGCAATGCGTTTCATTACATAACCATGATCTCCCCGCTTTAGTGTCTTTCCAACCGACGTATGACTGTCCCATGGAAAGTGTTGGGAACCGTAAGCGGTGTTTTGCTGTCGTTATCGAGAGACATGGTTATATTGGGTATACCGGCACCACAGCAAGCGTGTGTAGTAATTGGCAAGCACGATTTTCTTCTAAGAATAACAACTACACTCATATCGCTGCTGGGAAGACTCTAGTACTGCCATTCAACAGATTAGCTGAGCAAACGAAACCGTCAGCCATTGCTCGTCTGTTGAAGTCGCAATTGAATAACATAGAATCTTCGCAATACGTTTTAACGGATTCGAAGATTAATCAAAATGCGCGC---AGTGAGTCCGAGGAT---TTGAATGTTGAAAGCCCTCCCGTCGCAATCGGGAGTTCTTCCGCGTCCCGCTCCGAAACCTTTAGACCGCAGGTGGTTAACGGTCTT------------
>CAE51919
ATGGCTTTCCAAGGTACCAGTAGGACTTTAACTCAACAGTCCTCAGCGGCTACGTCTGACGATCTTCAAAAGATATTATTTAGCCCTGAAGCCATTAAGAAAATGGCTACTGAGTGTGACCTA---------------------------------------------------------------------------------------------------------------------------------GGCCGGCATCACTGGATGCGCGCTGATAATGCTATTTCAGTCCGGCCCCTCGTTCCCGAAGTAACCCACGGTCGTATTGCTTCCTTCTTTAAGTCTGGATATGATGTTGGTGAATTGTGCTCAAAAGGATACATGAGCGTCCCTCAGGTGTTATGTGCTGTTACTCGAACGGTTTCCACTGATGCTGAAGGGTCTCTGAGAATTTACCTAGCTGATCTAGGCGACAAGGAGTTATCTCCCATAGATGGGCAATGCGTTTCGTTACATAACCATGATCTTCCCGCTTTGGTGTCTTTCCAACCGACGTATGATTGTCCTATGGAGACAGTTGGGAATCGTAAGCGGTGTTTTGCTGTCGTTATCGAAAGACATGGTTACATTGGGTATACCGGCACCACAGCTAGCGTGTGTAGTAATTGGCAAGCAAGGTTTTCATCTAAGAATAACAACTACACTCATATCGCAGCTGGGAAGACTCTAGTACTGCCTTTCAACAGATTAGCTGAGCAAACAAAGCCGTCAGCTGTCGCTCGCCTGTTGAAGTCGCAATTGAACAACATTGAATCTTCGCAATATCTGTTAACGAACGCGAAGATCAATCAAAATGCGCGC---AGTGAGTCCGAGGAA---TTAAATGTTGAGAGCCCTCCCGCCGCAATCGGGAGTTCTTCCGCGTCCCGCTCCGAAGCCTTCAGACCGCAGGTGGTTAACGGTCTT------------
>BAA05846
ATGGCTTTCCAAGGTACCAGTAGGACTTTAACTCAACAGTCCTCAGCGGACACGTCTGACGATCTTCAAAAGATATTATTTAGCCCTGAAGCCATTAAGAAAATGGCTACTGAGTGTGACCTA---------------------------------------------------------------------------------------------------------------------------------GGCCGGCATCATTGGATGCGCGCTGATAATGCTATTTCAGTCCGGCCCCTCGTTCCCGAAGTAACCCACGGTCGTATTGCTTCCTTCTTTAAATCTGGATATGATGTTGGTGAATTATGCTCAAAAGGATACATGAGCGTCCCTCAGGTGTTGTGTGCTGTTACTCGAACGGTTTCCACTGATGCTGAAGGGTCCTTGAGAATTTACTTAGCTGATCTAGGTGACAAGGAGTTATCTCCTATAGATGGGCAATGCGTTTCGTTACATAACCATGATCTTCCCGCTTTGGTGTCCTTCCAACCGACGTATGACTGTCCTATGGAAACAGTTGGGAATCGCAAGCGGTGTTTTGCTGTCGTTATCGAAAGACATGGTTACATTGGGTATACCGGTACCACAGCTAGCGTGTGTAGTAATTGGCAAGCAAGGTTTTCTTCTAAGAATAACAACTACACTCATATCGCAGCTGGGAAGACTCTAGTACTGCCTTTCAACAGATTAGCTGAGCAAACAAAACCGTCAGCTGTCGCTCGCCTGTTGAAGTCGCAACTGAACAACATTGAATCTTCGCAATATCTGTTAACGAATGTGAAGATTAATCAGAATGCGCGC---AGTGAGTCCGAGGAA---TTAAATGTTGAGAGCCCTCCCGCCGCAATCGGGAGTTCTTCCGCGTCCCGCTCCGAAGCCTTCAGACCGCAGGTGGTTAACGGTCTT------------
>BAA05844
ATGGCTTTCCAAGGTACCAGTAGGACTTTAACTCAACAGTCCTCAGCGGCTACGTCTGACGATCTTCAAAAGATATTATTTAGCCCTGAAGCCATTAAGAAAATGGCTACTGAGTGTGACCTA---------------------------------------------------------------------------------------------------------------------------------GGCCGGCATCATTGGATGCGCGCTGATAATGCTATTTCAGTCCGGCCCCTCGTTCCCGAAGTAACCCACGGTCGTATTGCTTCCTTCTTTAAATCTGGATATGATGTTGGTGAATTGTGCTCAAAAGGATACATGAGCGTCCCTCAAGTGTTATGTGCTGTTACTCGGACAGTCTCTACTGATGCTGAAGGGTCCTTGAGAATTTACTTAGCTGATCTAGGTGACAAGGAGTTATCTCCTATAGATGGGCAATGCGTCTCGTTACACAACCATGATCTTCCCGCTTTGGTGTCTTTCCAACCGACGTACGACTGTCCTATGGAAACAGTTGGGAATCGTAAGCGGTGTTTTGCTGTCGTTATCGAAAGACATGGTTACATTGGGTATACCGGTACCACAGCTAGCGTGTGTAGTAATTGGCAAGCAAGGTTTTCTTCTAAGAATAACAACTACACTCATATCGCAGCTGGGAAGACTCTAGTACTGCCTTTCAACAGATTAGCTGAGCAAACAAAACCGTCAGCTGTCGCTCGCCTGTTGAAGTCGCAATTGAACAACATTGAATCTTCGCAATATGTGTTAACGAACGCGAAGATTAATCAAAATGCGCGC---AGTGAGTCCGAGGAA---TTAAATGTTGAGAGCCCTCCCGCCGCAATCGGGAGTTCTTCCGCGTCCCGCTCCGAAGCCTTCAGACCGCAGGTGGTTAACGGTCTT------------
>CAD57162
ATGGCTTTCCAAGGTACCAGTAGGACTTTAACTCAACAGTCCTCAGCGGCTACGTCTGACGATCTTCAAAAGATATTATTTAGCCCTGAAGCCATTAAGAAAATGGCTACTGAGTGTGACCTA---------------------------------------------------------------------------------------------------------------------------------GGCCGGCATCATTGGATGCGCGCTGATAATGCTATTTCAGTCCGGCCCCTCGTTCCCGAAGTAACCCACGGTCGTATTGCTTCCTTCTTTAAGTCTGGATATGATGTTGGTGAATTATGCTCAAAAGGATACATGAGTGTCCCTCAAGTGTTATGTGCTGTTACTCGAACAGTTTCCACTGATGCTGAAGGGTCTTTGAGAATTTACTTAGCTGATCTAGGCGACAAGGAGTTATCTCCCATAGATGGGCAATGCGTTTCGTTACATAACCATGATCTTCCCGCTTTGGTGTCTTTCCAACCGACGTATGATTGTCCTATGGAAACAGTTGGGAATCGTAAGCGGTGTTTTGCTGTCGTTATCGAAAGACATGGTTACATTGGGTATACCGGTACCACAGCTAGCGTGTGTAGTAATTGGCAAGCAAGGTTTTCATCTAAGAATAACAACTACACTCATATCGCAGCTGGGAAGACTCTAGTACTGCCTTTCAACAGATTAGCTGAGCAAACAAAACCGTCAGCTGTTGCTCGCCTGTTGAAGTCGCAATTGAACAACATTGAATCTTCGCAATATTTGTTAACGAATGCGAAGATTAATCAAAATGCGCGC---AGTGAGTCCGAGGAT---TTAAATGTTGAGAGCCCTCCCGCCGCAATCGGGAGTTCTTCCGCGTCCCGCTCCGAAGCCTTCAGACCGCAGGTGGTTAACGGTCTT------------
>CAD42337
ATGGCTTTCCAAGGTACCAGTAGGACTTTAACTCAACAGTCCTCAGCGGCTACGTCTGACGATCTTCAAAAGATATTATTTAGCCCTGAAGCCATTAAGAAAATGGCTACTGAGTGTGACCTA---------------------------------------------------------------------------------------------------------------------------------GGCCGGCATCACTGGATGCGCGCTGATAACGCTATTTCAGTCCGGCCCCTCGTTCCCGAAGTAACCCACGGTCGTATTGCTTCCTTCTTTAAGTCTGGATATGATGTTGGTGAATTATGCTCTAAAGGTTATATGAGCGTCCCTCAAGTATTGTGTGCTGTTACTCGAACAGTTTCCACCGATGCTGAAGGATCTTTGAGAATTTACCTGGCTGATCTAGGCGACAAGGAGTTATCTCCGATAGACGGACAATGCGTCTCATTACATAATCATGATCTTCCCGCTTTAGTGTCTTTCCAACCGACGTATGATTGTCCTATGGAGACAGTTGGGAATCGTAAGCGGTGTTTTGCGGTTGTTATCGAAAGACATGGTTATGTTGGGTATACCGGCACCACAGCTAGCGTGTGTAGTAATTGGCAAGCACGGTTCTCTTCTAAGAACAACAACTACACTCATATCGCAGCTGGGAAGACTCTAGTACTGCCTTTCAACAGATTAGCTGAGCAAACAAAACCGTCAGCTGTCGCTCGCCTGTTGAAGTCGCAATTGAACAATATCGAATCTTCGCAATACGTTTTAACGAATGCGAGGATTAATCAAAATGCGCGC---AGTGAGTCCGAGGAA---TTAAATGTTGAAAGCCCTCCCGCCGCAATCGGGAGTTCTTCCGCGTCCCGCTCCGAAGCCTTCAGACCGCAGGTGGTTAACGGTCTT------------
>ABM46607
ATGGCTTTCCAAGGTACCAGTAGGACTTTAACTCAACAGTCCTCAGCGGCTACGTCTGACGAACTTCAAAAGATATTATTTAGCCCTGAAGCCATTAAGAAGATGGCTACTGAGTGTGACCTA---------------------------------------------------------------------------------------------------------------------------------GGCCGGCATCATTGGATGCGCGCTGATAATGCTATTTCAGTCCGGCCCCTCGTTCCCGAAGTAACCCATGGTCGTATTGCTTCTTTCTTTAAGTCTGGATATGATGCTGGTGAATTAAGCTCTAAAGGATATATGAGCGTTCCTCAAGTGTTGTGTGCTGTTACTCGAACAGTTTCCACCGACGCTGAAGGATCTTTGAGAATTTACCTAGCTGATTTAGGCGACAAGGAGTTATCTCCTATAGACGGACAGTGCGTCACATTACATAACCATGATCTACCCGCTTTAGTGTCTTTCCAACCGACGTATGATTGTCCTATGGAAACTGTTGGGAATCGTAAGCGGTGTTTTGCTGTTGTTATCGAAAGACATGGTTATATTGGGTATACCGGCACCACAGCTAGCGTGTGTAGTAATTGGCAAGCACGGTTTTCTTCTAAGAATAACAACTACACTCACATCGCAGCTGGGAAGACTCTAGTACTGCCATTCAACAGATTAGCTGAGCAAACGAAACCGTCAGCCGTCGCTCGCCTGTTGAAGTCGCAACTGAACAACATAGAATCTTCGCAATACGTTTTAACGAATGCGAAGATCAATCAGAATGCGCGC---AGTGAGTCCGAGGAA---TTAAATGTTGAGAGCCCTCCCATCGCAATCGGGAGTTCTTCCGCGTCCCGCTCCGAAACCTTCAGACCGCAGGTGGTTAACGGTACTTTACTGTTTTCG
>BAM15839
ATGGCTTTCCAAGGTACCAGTAGGACTTTAACTCAACAGTCCTCAGCGGCTACGTCTGACGATCTTCAAAAGATATTATTTAGCCCTGAAGCCATTAAGAAAATGGCTACTGAGTGTGACCTA---------------------------------------------------------------------------------------------------------------------------------GGCCGGCATCACTGGATGCGCGCTGATAATGCTATTTCAGTCCGGCCCCTCGTTCCCGAAGTAACCCACGGTCGTATTGCTTCCTTCTTTAAATCTGGATATGATGTCGGTGAATTGTGCTCAAAAGGATACATGAGCGTCCCTCAAGTGTTGTGTGCTGTTACTCGAACGGTTTCCACTGATGCTGAAGGGTCCTTGAGAATTTACTTGGCTGATCTAGGTGACAAGGAATTATCTCCTATAGATGGACAATGCGTTTCGCTACATAACCATGATCTTCCCGCTTTGGTGTCTTTCCAACCGACGTATGACTGTCCTATGGAAACAGTTGGGAATCGCAAGCGGTGTTTTGCTGTCGTCATCGAAAGACATGGTTATATTGGGTATACCGGCACCACAGCTAGCGTGTGTAGTAATTGGCAAGCAAGGTTTTCTTCGAAGAATAACAACTACACTCATATCGCAGCTGGGAAGACTCTAGTACTGCCTTTCAACAGATTAGCTGAGCAAACAAAACCGTCAGCTGTCGCTCGCCTGTTGAAGTCGCAATTGAACAACATTGAATCTTCGCAATATTTGTTAACGAATGCGAAGATTAATCAAAATGCGCGC---AGTGAGTCCGAGGAA---TTAAATGTTGAGAGCCCTCCCGCCGCAATCGGGAGTTCTTCCGCGTCCCGCTCCGAAGCCTTCAGACCGCAGGTGGTTAACGGTCTT------------
>BAA05848
ATGGCTTTCCAAGGTACCAGTAGGACTTTAACTCAACAGTCCTCAGCGGCTACGTCTGACGATCTTCAAAAGATATTATTTAGCCCTGAAGCCATTAAGAAAATGGCTACTGAGTGTGACCTA---------------------------------------------------------------------------------------------------------------------------------GGCCGGCATCATTGGATGCGCGCTGATAATGCTATTTCAGTCCGGCCCCTCGTTCCCGAAGTAACCCACGGTCGTATTGCTTCCTTCTTTAAATCTGGATATGATGTTGGTGAATTATGCTCAAAAGGATACATGAGCGTCCCTCAGGTGTTGTGTGCTGTTACTCGAACGGTTTCCACTGATGCTGAAGGGTCCTTGAGAATTTACTTAGCTGATCTAGGTGACAAGGAGTTATCTCCCATAGATGGGCAATGCGTTTCGTTACATAACCATGATCTTCCCGCTTTGGTGTCCTTCCAACCGACGTATGACTGTCCTATGGAAACAGTTGGGAATCGCAAGCGGTGTTTTGCTGTCGTTATCGAAAGACATGGTTACATTGGGTATACCGGTACCACAGCTAGCGTGTGTAGTAATTGGCAAGCAAGGTTTTCTTCTAAGAATAACAACTACACTCATATCGCAGCTGGGAAGACTCTAGTACTGCCTTTCAACAGATTAGCTGAGCAAACAAAACCGTCAGCTGTCGCTCGCCTGTTGAAGTCGCAACTGAACAACATTGAATCTTCGCAATATCTGTTAACGAATGTGAAGATTAATCAGAATGCGCGC---AGTGAGTCCGAGGAA---TTAAATGTTGAGAGCCCTCCCGCCGCAATCGGGAGTTCTTCCGCGTCCCGCTCCGAAGCCTTCAGACCGCAGGTGGTTAACGGTCTT------------
>ABQ84190
ATGGCTTTCCAAGGTACCAGTAGGACTTTAACTCAACAGTCCTCAGCGGCTACGTCTAACGATCTGCAGAAGATATTATTTAGCCCTGAAGCCATTAAGAAAATGGCTACTGAGTGCGACCTA---------------------------------------------------------------------------------------------------------------------------------GGCCGGCATCATTGGATGCGTGCTGATATTGCGATATCAGTCCGGCCCCTCGTTCCCGAAGTAACCCATGGTCGTATTGCTTCCTTCTTTAAGTCTGGATATGATGTCGGTGAATTGTGCTCTAAAGGATATATGAGCGTTCCTCAAGTGTTGTGTGCTGTTACTCGAACGGTTTCTACCGATGCTGAGGGATCTTTGAGAATTTACCTGGCTGATCTAGGCGACAAGGAGCTGTCTCCAATAGATGGGCAATGCGTTTCATTACATAACCATGATCTTCCCGCTTTAGTGTCTTTCCAACCGACGTATGACTGTCCCATGGAAATTGTTGGGAACCGTAAGCGGTGTTTTGCAGTCGTTATCGAAAGACATGGTTATATTGGGTATACCGGCACCACAGCAAGCGTGTGTAGTAATTGGCAAGCACGATTTTCTTCTAAGAATAATAACTACACTCATATCGCTGCTGGGAAGACTCTAGTACTGCCATTCAACGGATTAGCTGAGCAAACGAAACCGTCAGCCGTCGCTCGCCTGTTGAAGTCGCAATTGAATAATATAGAATCTTCGCAATACGTTTTAACGGATTCGAAGATTAATCAGAATGCGCGC---AGTGAGTCCGAGGAT---TTGAATGTTGAAAGCCCTCCCGTCGCAATCGGGAGTTCTTCCGCGTCCCGCTCCGAAACCTTTAGACCGCAGGAGGTTAACGGTCTT------------
>ABN12318
ATGGCTTTCCAAGGTACCAGTAGGACTTTAACTCAACAGTCCTCAGCGGCTACGTCTGACGAACTTCAAAAGATATTATTTAGCCCTGAAGCCATTAAGAAGATGGCTACTGAGTGTGACCTA---------------------------------------------------------------------------------------------------------------------------------GGCCGGCATCATTGGATGCGCGCTGATAATGCTATTTCAGTCCGGCCCCTCGTTCCCGAAGTAACCCACGGTCGTATTGTTTCCTTCTTTAAGTCTGGATATGATGCTGGTGAATTGAGCTCTAAAGGATATATGAGCGTTCCTCAAGTGTTGTGTGCTGTTACTCGAACAGTTTCCACCGACGCTGAGGGATCTTTGAGAATTTACCTAGCTGACTTAGGCGATAAGGAGTTATCTCCCATAGATGGACAATGCGTTACACTACATAACCATGATCTACCCGCTTTAGTGTCTTTCCAGCCGACGTATGATTGTCCTATGGAAATTGTTGGGAATCGTAAGCGGTGTTTTGCTGTTGTTATCGAAAGACATGGTTATATTGGGTATACCGGCACCACAGCTAGCGTGTGTAGTAATTGGCAAGCACGGTTTTCTTCTAAGAATAACAACTACACTCATATCGCAGCTGGGAAGACTCTAGTACTGCCATTCAACAGATTAGCTGAGCAAACAAAACCGTCAGCTGTCGCTCGCCTGTTGAAGTCGCAACTGAACAACATAGAATCTTCGCAATACGTTTTAACGGATGCGAAGATTAATCAGAATGCGCGC---AGTGAGTCCGAGGAA---TTAAATGTTGAGAGCCCTCCCATCGCAATCGGGAGTTCTTCCGCGTCCCGCTCCGAAACCTTCAGACCGCAGGTGGTTAACGGTCTT------------
>ABQ84192
ATGGCTTTCCAAGGTACCAGTAGGACTTTAACTCAACAGTCCTCAGCGGCTACGTCTAACGATCTGCAGAAGATATTATTTAGCCCTGAAGCCATTAAGAAAATGGCTACTGAGTGCGACCTA---------------------------------------------------------------------------------------------------------------------------------GGCCGGCATCATTGGATGCGTGCTGATATTGCGATATCAGTCCGGCCCCTCGTTCCCGAAGTAACCCATGGTCGTATTGCTTCCTTCTTTAAGTCTGGATATGATGTCGGTGAATTGTGCTCTAAAGGATATATGAGCGTTCCTCAAGTGTTGTGTGCTGTTACTCGAACGGTTTCTACCGATGCTGAGGGATCTTTGAGAATTTACCTGGCTGATCTAGGCGACAAGGAGCTGTCTCCAATAGATGGGCAATGCGTTTCATTACATAACCATGATCTTCCCGCTTTAGTGTCTTTCCAACCGACGTATGACTGTCCCATGGAAATTGTTGGGAACCGTAAGCGGTGTTTTGCAGTCGTTATCGAAAGACATGGTTATATTGGGTATACCGGCACCACAGCAAGCGTGTGTAGTAATTGGCAAGCACGATTTTTTTTTAAGAATAATAACTACACTCATATCGCTGCTGGGAAGACTCTAGTACTGCCATTCAACAGATTAGCTGAGCAAACGAAACCGTCAGCCGTCGCTCGCCTGTTGAAGTCGCAATTGAGTAATATAGAATTTTCGCAATACGTTTTAACGGATTTGAAGATTAATCAGAATGCGCGC---AGTGAGTCCGAGGAT---TTGAATGTTGAAAGCCCTCCCGTCGCAATCGGGAGTTCTTCCGCGTCCCGCTCCGAAACCTTTAGACCGCAGGTGGTTAACGGTCTT------------
>AAR89469
ATGGCTTTCCAAGGTACCAGCAGGACTTTAACCCAACAGTCCTCAGCGGCTACGTCTGACGAACTTCAACAAATATTATTTAGCCCTGAAGCCATTAAGAAAATGGCTGCTGAGTGTGACCTA---------------------------------------------------------------------------------------------------------------------------------GGCCGGCATCATTGGATGCGCGCTGATAATGCAATTTCAGTCCGGCCCCTCGTTCCCGAAGTAACCCATGGTCGCATTGCTTCCTTCTTTAAGTCTGGATATGATGTTGGTGAATTGTGCTCTAAAGGATACATGAGCGTCCCTCAAGTGTTGTGTGCTGTTACTCGAACAGTCTCTACCGATGCTGAAGGGTCTTTGAGAATTTACTTAGCTGATCTAGGCGACAAGGAGTTATCTCCTATAGATAAGCAGTGCGTCACATTACATAACCATGATCTTCCCGCTTTAGTGTCTTTCCAACCAACGTATGATTGTCCCATGGAGACAATTGGGAATCGAAAGCGGTGTTTTGCTGTTGTTATCGAAAGACATGGTTATGTTGGGTATACCGGCACCACAGCTAGCGTGTGTAGTAATTGGCAAGCACGGTTTTCTTCTAAGAATAACAACTACACTCATATCGCAGCTGGGAAGACTCTAGTACTGCCATTCAACAGATTAGCTGAGCAAACGAAACCGTCAGCCGTCGCTCGCCTGTTGAAGTCGCAATTGAGTAACATTGAATCTTCGCAATACGTCTTGACGGGTTCGAAGATTAATCAAAATGCGCGC---AGTGAGTCCGAGGAA---TTAAATGTTGAGAGCCCTCCCGCCGCAATCGGGAGTTCTTCCGCGTCCCGCTTCGAATCCTTCAGACCGCAGGTGGTTAACGGTCTT------------
>ABQ84196
ATGGCTTTCCAAGGTACCAGTAGGACTTTAACTCAACAGTCCTCAGCGGCTACGTCTGACGATCTGCAGAAGATATTATTTAGCCCTGAAGCCATTAAGAAAATGGCTACTGAGTGTGACCTA---------------------------------------------------------------------------------------------------------------------------------GGCCGGCATCATTGGATGCGTGCTGATAATGCGATATCAGTCCGGCCCCTCGTTCCCGAAGTAACCCATGGTCGTATTGCTTCCTTCTTTAAGTCTGGATATGATGTCGGTGAATTGTGCTCTAAAGGATATATGAGCGTTCCTCAAGTGTTGTGTGCTGTTACTCGAACGGTTTCTACCGATGCTGAGGGATCTTTGAGAATTTACCTGGCTGATCTAGGCGACAAGGAGCTGTCTCCAATAGATGGGCAATGCGTTTCATTACATAACCATGATCTTCCCGCTTTAGTGTCTTTCCAACCGACGTATGACTGTCCCATGGAAATTGTTGGGAACCGTAAGCGGTGTTTTGCAGTCGTTATCGAAAGACATGGTTATATTGGGTATACCGGCACCACAGCAAGCGTGTGTAGTAATTGGCAAGCACGATTTTCTTCTAAGAATAATAACTACACTCATATCGCTGCTGGGAAGACTCTAGTACTGCCATTCAACAGATTAGCTGAGCAAACGAAACCGTCAGCCGTCGCTCGCCTGTTGAAGTCGCAATTGAGTAATATAGAATTTTCGCAATACGTTTTAACGGATTCGAAGATTAATCAGAATGCGCGC---AGTGAGTCCGAGGAT---TTGAATGTTGAAAGCCCTCCCGTCGCAATCGGGAGTTCTTCCGCGTCCCGCTCCGAAACCTTTAGACCGCAGGTGGTTAACGGTCTT------------
>BAA01398
ATGGCTTTCCAAGGTACCAGTAGGACTTTAACTCAACAGTCCTCAGCGGCTACGTCTGACGATCTTCAAAAGATATTATTTAGCCCTGAAGCCATTAAGAAAATGGCTACTGAGTGTGACCTA---------------------------------------------------------------------------------------------------------------------------------GGCCGGCATCATTGGATGCGCGCTGATAATGCTATTTCAGTCCGGCCCCTCGTTCCCGAAGTAACCCACGGTCGTATTGCTTCCTTCTTTAAGTCTGGATATGATGTTGGTGAATTATGCTCAAAAGGATACATGAGTGTCCCTCAAGTGTTATGTGCTGTTACTCGAACAGTTTCCACTGATGCTGAAGGGTCTTTGAGAATTTACTTAGCTGATCTAGGCGACAAGGAGTTATCTCCCATAGATGGGCAATGCGTTTCGTTACATAACCATGATCTTCCCGCTTTGGTGTCTTTCCAACCGACGTATGATTGTCCTATGGAAACAGTTGGGAATCGTAAGCGGTGTTTTGCTGTCGTTATCGAAAGACATGGTTACATTGGGTATACCGGTACCACAGCTAGCGTGTGTAGTAATTGGCAAGCAAGGTTTTCATCTAAGAATAACAACTACACTCATATCGCAGCTGGGAAGACTCTAGTACTGCCTTTCAACAGATTAGCTGAGCAAACAAAACCGTCAGCTGTTGCTCGCCTGTTGAAGTCGCAATTGAACAACATTGAATCTTCGCAATATTTGTTAACGAACGTGAAGATTAATCAAAATGCGCGC---AGTGAGTCCGAGGAT---TTAAATGTTGAGAGCCCTCCCGCCGCAATCGGGAGATTTTCCGCGTCCCGCTCCGAAGCCTTCAGACCGCAGGTGGTTAACGGTCTT------------
>CAJ38269
ATGGCTTTCCAAGGTACCAGTAGGACTTTAACTCAACAGTCCTCAGCGGCTACGTCTGACGATCTTCAAAAGATATTATTTAGCCCTGAAGCCATTAAGAAAATGGCTACTGAGTGTGACCTA---------------------------------------------------------------------------------------------------------------------------------GGCCGGCATCATTGGATGCGCGCTGATAATGCTATTTCAGTCCGGCCCCTCGTTCCCGAAGTAACCCACGGTCGTATTGCTTCCTTCTTTAAGTCTGGATATGATGTTGGTGAATTATGCTCAAAAGGATACATGAGTGTCCCTCAAGTGTTATGTGCTGTTACTCGAACAGTTTCCACTGATGCTGAAGGGTCTTTGAGAATTTACTTAGCTGATCTAGGCGACAAGGAGTTATCTCCCATAGATGGGCAATGCGTTTCGTTACATAACCATGATCTTCCCGCTTTGGTGTCTTTCCAGCCGACGTATGATTGTCCTATGGAAACAGTTGGGCATCGTAAGCGGTGTTTTGCTGTCGTTATCGAAAGACATGGTTACATTGGGTATACCGGTACCACAGCTAGCGTGTGTAGTAATTGGCAAGCAAGGTTTTCATCTAAGAATAACAACTACACTCATATCGCAGCTGGGAAGACTCTAGTACTGCCTTTCAACAGACTAGCTGAGCAAACAAAACCGTCAGCTGTTGCTCGCCTGTTGAAGTCGCAATTGAACAACATTGAATCTTCGCAATATTTGTTAACGAATGCGAAGACTAATCAAAATGCGCGC---AGTGAGTCCGAGGAT---TTAAATGTTGAGAGCCCTCCCGCCGCAATCGGGAGTTCTTCCGCGTCCCGCTCCGAAGCCTTCAGACCGCAGGTGGTTAACGGTCTT------------
>CAE51923
ATGGCTTTCCAAGGTACCAGTAGGACTTTAACTCAACAGTCCTCAGCGGCTACGTCTGACGATCTTCAAAAGATATTATTTAGCCCTGAAGCCATTAAGAAAATGGCTACTGAGTGTGACCTA---------------------------------------------------------------------------------------------------------------------------------GGCCGGCATCATTGGATGCGCGCTGATAATGCTATTTCAGTCCGGCCCCTCGTTCCCGAAGTAACCCACGGTCGTATTGTTTCCTTCTTTAAGTCTGGATATGATGTTGGTGAATTGTGCTCAAAAGGATACATGAGCGTCCCTCAAGTGTTATGTGCTGTTACTCGAACGGTTTCCACTGATGCTGAAGGGTCTTTGAGAATTTACCTAGCTGATCTGGGCGACAAGGAGCTATCTCCCATAGATGGGCAATGCGTTTCGTTACATAACCATGATCTTCCCGCTTTGGTGTCTTTCCAACCGACGTATGATTGTCCTATGGAAACAGTTGGGAATCGTAAGCAGTGTTTTGCTGTCGTTATTGAAAGACATGGTTATATTGGGTATACCGGCACCACAGCTAGCGTGTGTAGTAATTGGCAAGCAAGGTTTTCATCTAAGAATAACAACTACACTCATATCGCAGCTGGGAAGACTCTAGTACTGCCTTTCAACAGATTAGCTGAGCAAACAAAGCCGTCAGCTGTCGCTCGCCTGTTGAAGTCGCAATTGAACAACATTGAATCTTCGCAATATCTGTTAACGAACGCGAAGATTAATCAAAATGCGCGC---AGTGAGTCCGAGGAA---TTAAATGTTGAGAGCCCTCCCGCCGCAATCGGGAGTTCTTCCGCGTCCCGCTCCGAAGCCTTCAGACCGCAGGTGGTTAACGGTCTT------------
>CAE51927
ATGGCTTTCCAAGGTACCAGTAGGACTTTAACTCAACAGTCCTCAGCGGCTACGTCTGACGATCTTCAAAAGATATTATTTAGCCCTGAAGCCATTAAGAAAATGGCTACTGAGTGTGACCTA---------------------------------------------------------------------------------------------------------------------------------GGCCGGCATCACTGGATGCGCGCTGATAATGCTATTTCAGTCCGGCCCCTCGTTCCCGAAGTAACCCACGGTCGTATTGCTTCCTTCTTTAAGTCTGGATATGATGTTGGTGAATTGTGCTCAAAAGGATACATGAGCGTCCCTCAGGTGTTATGTGCTGTTACTCGAACGGTTTCCACTGATGCTGAAGGGTCTCTGAGAATTTACCTAGCTGATCTAGGCGACAAGGAGTTATCTCCCATAGATGGGCAATGCGTTTCGTTACATAACCATGATCTTCCCGCTTTGGTGTCTTTCCAACCGACGTATGATTGTCCTATGGAGACAGTTGGGAATCGTAAGCGGTGTTTTGCTGTCGTTATCGAAAGACATGGTTACATTGGGTATACCGGCACCACAGCTAGCGTGTGTAGTAATTGGCAAGCAAGGTTTTCATCTAAGAATAACAACTACACTCATATCGCAGCTGGGAAGACTCTAGTACTGCCTTTCAACAGATTAGCTGAGCAAACAACATCGTCAGCTGTCGCTCGCCTGTTGAAGTCGCAATTGAACAACATTGAATCTTCGCAATATCTGTTAACGAACGCGAAGATCAATCAAAATGCGCGC---AGTGAGTCCGAGGAA---TTAAATGTTGAAAGCCCTCCCGCCGCAATCGGGAGATCTTCCGCGTCCCGCTCCGAAGCCTTCAGACCGCAGGTGGTTAACGGTCTT------------
>CAE51925
ATGGCTTTCCAAGGTACCAGTAGGACTTTAACTCAACAGTCCTCAGCGGCTACGTCTGACGATCTTCAAAAGATGTTATTTAGCCCTGAAGCCATCAAGAAAATGGCTACTGAGTGTGACCTA---------------------------------------------------------------------------------------------------------------------------------GGCCGGCATCATTGGATGCGAGCTGATAATGCTATTTCAGTCCGGCCCCTCGTTCCCGAAGTAACCCATGGTCGTATTGCTTCCTTCTTTAAGTCTGGATATGATGTCGGTGAATTGTGCTCTAAAGGATATATGAGCGTCCCTCAAGTGTTGTGTGCTGTTACTCGGACAGTTTCTACTGACGCTGAAGGGTCTCTGAGAATTTACTTGGCTGATCTAGGCGACAAGGAGCTATCTCCCATAGATGGACAATGTGTTTCACTACATAACCATGATCTTCCCGCTTTGGTGTCTTTCCAGCCGACGTATGACTGTCCTATGGAAATTGTTGGGAATCGCAAGCGGTGTTTTGCTGTCGTTATCGAAAGACATGGTTATGTTGGGTATACCGGCACCACAGCTAGCGTGTGTAGTAATTGGCAAGCACGATTTTCTTCTAAGAATAACAACTACACTCATATCGCAGCTGGGAAGACTCTAGTACTGCCGTTCAACAGATTAGCTGAGCAAACGAAACCGTCAGCCGTTGCTCGCCTGTTGAAGTCGCAATTGAACAACATAGAATCCTCGCAATACGTTTTAACGAATTCGAGGATCAATCAAAATGCGCGC---AGTGAGTCCGAGGAA------AATGTTGAGAGCCCTCCTATCGTAATCGGGAGTTCTTCCGCGTCCCGCTCCGAAACCTTCAGACCGCAGGTGGTTAACGGTCTT------------
>BAF93907
ATGGCTTTCCAAGGTACCAGTAGGACTTTAACTCAACAGTCCTCAGCGGCTACGTCTGACGATCTTCAAAAGATATTATTTAGCCCTGAAGCCATTAAGAAAATGGCTACTGAGTGTGACCTA---------------------------------------------------------------------------------------------------------------------------------GGCCGGCATCATTGGATGCGCGCTGATAACGCTATTTCAGTCCGGCCCCTCGTTCCCGAAGTAACCCACGGTCGTATTGCTTCCTTCTTTAAATCTGGATATGATGTTGGTGAATTGTGCTCAAAAGGATATATGAGCGTCCCTCAAGTGTTATGTGCTGTTACTCGGACAGTTTCTACTGATGCTGAAGGGTCCTTGAGAATTTACTTAGCTGATCTAGGTGACAAGGAGTTATCTCCCATAGATGGACAATGCGTCTCGTTACACAACCATGATCTCCCCGCTTTGGTGTCTTTCCAACCTACGTACGACTGTCCTATGGAAACAGTTGGGAATCGTAAGCGGTGTTTTGCTGTCGTTATCGAAAGACATGGTTATATTGGGTATACCGGTACCACAGCTAGCGTGTGTAGTAACTGGCAAGCAAGGTTTTCTTCTAAGAATAACAACTACACTCATATCGCAGCTGGGAAGACTCTAGTACTGCCTTTCAACAGATTAGCTGAGCAAACAAAACCGTCAGCTGTCGCTCGCCTGTTGAAGTCGCAATTGAACAACATTGAATCTTCGCAATACCTGTTAACGAATGCGAAGATCAATCAAAATGCGCGC---AGTGAGTCCGAGGAA---TTAAATGTTGAGAGCCCTCCCGCCGCAATCGGGAGTTCTTCCGCGTCCCGCTCCGAAGCCTTCAGACCGCAGGTGGTTAACGGTCTT------------
>AAB67166
ATGGCTTTCCAAGGTACCAGCAGGACTTTAACTCAACAGTCCTCAGCGGCTACGTCTGACGAACTTCAAAAGATATTATTTAGCCCTGAAGCCATTAAGAAAATGGCTGCTGAGTGTGACCTA---------------------------------------------------------------------------------------------------------------------------------GGCCGGCATCACTGGATGCGCGCTGATAATGCAATTTCAGTCCGGCCCCTCGTTCCCGAAGTAACCCACGGTCGTATTGCTTCCTTCTTTAAGTCTGGATATGATGCTGGTGAATTGTGCTCTAAAGGATGTGTGAGTGTCCCTCAAGTGTTGTGTGCTGTTACTCGAACAGTCTCTACCGATGCTGAAGGGTCTTTGAGAATTTACCTACCTGATTTAGGCGATAAGGAGCTATCTCCCATAGATAAGCAATGTGTCACATTACATAACCATCATCTTCCCGCTTTAGTGTCTTTCCAACCGACGTATGATTGTCCTATGGAGACAGTTGGGAATCGAAAGCGGTGTTTTGCTGTCGTCATCGAAAGACATGGTTATATTGGGTATACCGGCACCACAGCTAGCGTGTGTAGTAATTGGCAAGCACGGTTTTCTTCTAAGAATAACAACTACACTCATATCGCAGCTGGGAAGACTCTAGTACTGCCATTCAACAGATTAGCTGAGCAAACGAAACCGTCAGCCGTCGCTCGCCTGTTGAAGTCGCAATTGAATAACATGGGATCTTCGCAATACGTTTTGACGGATTCGAAGATTAATCAAAATGCGCGC---AGTGAGTCCGAGGAA---TTAAATGTTGAGAGCCCTCCCGCCGCAATCGGGAGTTCTGTCGCGTCCCGCTTCGAATCCTTCAGACCGCAGGTGGTCAACGGTCTT------------
>AGI04299
ATGGCTTTCCAAGGTACCAGTAGGACTTTAACTCAACAGTCCTCGGCGGCGTCGTCTGACGACTTACAGAAGATATTATTCAGCCCCGATGCCATCAAGAAGATGGCTACTGAGTGTGACCTA---------------------------------------------------------------------------------------------------------------------------------GGTCGACATCATTGGATGCGCGCGGATAACGCCATCTCTGTCAGACCTCTCGTTCCCCAAGTAACCAGTAACAATTTATTGTCCTTCTTTAAATCTGGGTATGATGCCGGTGAATTGCGCTCTAAAGGCTATATGAGCGTTCCTCAAGTACTGTGTGCCGTTACCAGGACGGTTTCTACGGATGCTGAGGGTTCTTTGAAAATTTATTTGGCTGACCTAGGTGATAAAGAATTATCCCCAATTGATGGGCAGTGTGTTACTTTACATAATCATGATCTTCCTGCTTTGATATCTTTCCAACCTACCTACGATTGCCCCATGGAATTAGTTGGCAATCGGCATCGATGTTTCGCGGTAGTCGTTGAGAGACATGGTTATATTGGTTACGGTGGTACCACTGCTAGCGTGTGTAGTAACTGGCAAGCCCAGTTTTCTTCAAAGAATAATAATTACACGCACGCCGCTGCTGGTAAGACTCTTGTGTTGCCTTACAACAGATTAGCTGAGCATTCGAAACCGTCAGCCGTCGCTCGCCTGTTGAAGTCGCAGTTAAACAACGTTAGCTCATCGCGCTATCTTTTGCCGAACGTTGCTCTTAATCAAAATGCGTCTGGGCACGAGTCCGAGATT---TTAAAC---GAAAGCCCTCCCATCGCTATAGGGAGTCCGTCCGCGTCCCGTAACAATAGCTTCAGATCGCAGGTGGTTAACGGTCTT------------
>BAD42840
ATGGCTTTTCAAGGTACCAGTAGGACGTTAACTCAACAGTCCTCGGCGGCGTCGTCTGACGACTTACAGAAGATATTATTCAGCCCCGATGCCATCAAGAAGATGGCTACTGAGTGTGACCTA---------------------------------------------------------------------------------------------------------------------------------GGTCGACATCATTGGATGCGCGCGGATAACGCCATCTCTGTCAGACCTCTCGTTCCCCAAGTAACCAGTAACAATTTATTGTCTTTCTTTAAATCTGGGTATGATGCCGGTGAATTGCGCTCTAAAGGCTATATGAGCGTTCCTCAAGTGCTGTGTGCCGTTACCAGGACGGTTTCTACGGACGCTGAGGGTTCTTTGAAAATTTATTTGGCTGACCTAGGTGATAAAGAATTATCCCCAATTGATGGGCAATGTGTTACTTTACATAATCATGAGCTCCCTGCTTTGATATCTTTCCAACCTACCTACGATTGCCCCATGGAATTAGTTGGCAATCGGAATCGATGTTTCGCGGTAGTCGTTGAGAGACATGGTTATATTGGTTACGGTGGTACCACTGCTAGCGTGTGTAGTAACTGGCAAGCTCAGTTTTCTTCAAAGAATAATAATTACACACACGCCGCTGCTGGTAAGACTCTTGTGTTGCCTTACAACAGATTAGCTGAGCATTCGAAACCGTCAGCCGTCGCTCGCCTGTTGAAGTCGCAGTTAAACAACGTTAGCTCATCGCGCTATCTTTTGCCGAACGTTGCTCTTAATCAAAATGCGTCTGGGCACGAGTCCGAGATT---TTAAAC---GAAAGCCCTCCCATCGCTATAGGGAGTCCGTCCGCGTCCCGTAACAATAACTTCAGATCGCAGGTGGTTAACGGTCTT------------
>ABG67902
ATGGCTTTCCAAGGTACCAGTAGGACTTTAACTCAACAGTCCTCAGCGGCGACGTCTGACGAGCTTCAGAAGATATTGTTCAGCCCTGATGCCATTAAGAAAATGGCTACTGAGTGTGACCTA---------------------------------------------------------------------------------------------------------------------------------GGTCGACATCATTGGATGCGCGCTGATAACGCCATCTCTGTCCGACCCCTCGTTCCCGAAGTAACCCATGGTAACATTGCGTCCTTCTTTAAGTCTGGATATGATGCCGGTGAATTGCGTTCTAAAGGATATATGAGTATCCCTCAGGTGTTGTGTGCCGTTACACGAACGGATTCCACTGATGCCGAAGGATCTTTGAGAATTTACCTGGCTGATTTGGGCGACAAGGAGTTATCTCCTATAGATGGACAATGTGTTTCATTACATAACCATGATCTTCCCGCTTTAGTGTCTTTCCAACCGACGTATGATTGTCCTATGGAGACAGTTGGGAATCGTAAGCGGTGCTTTGCTGTTGTCGTTGAGAGACATGGTTATATTGGGTATACCGGCACCACAGCCAGCGTGTGTAGTAATTGGCAAGCTCGATTTTCTTCTAAGAATAACAATTACACTCACATCGCGGCTGGGAAGACTCTAGTACTGCCATACAACAGATTAGCTGAGCAATCAAAACCGTCAGCGGTGGCTCGCCTGTTGAAGTCGCAATTGAACAACATAGAATCTTCTCGCTACGTTTTACCGTGTGCGAAGATTAATCAAAATGCGCGC---AGTGAGTCCGAGGAA---TTGAATGTTGAAAGCCCTCCTGTCGCAATCGGGAGTTCTTCCGCGTCCCGCTCCGAAACCTTTAGACCGGAGGTGGTTAACGGTCTT------------
>ACX71580
ATGGCTTTCCAAGGTACCAGTAGGACTTTAACTCAACAGTCCTCGGCGGCGTCGTCTGACGACTTACAGAAGATATTATTCAGCCCCGATGCCATCAAGAAGATGGCTACTGAGTGTGACCTA---------------------------------------------------------------------------------------------------------------------------------GGTCGACATCATTGGATGCGCGCGGATAACGCCATCTCTGTCAGACCTCTCGTTCCCCAAGTAACCAGTAACAATTTACTGTCTTTCTTTAAATCTGGGTATGATGCCGGTGAATTGCGCTCTAAAGGCTATATGAGCGTTCCTCAAGTGCTGTGTGCCGTTACCAGAACGGTTTCTACGGATGCTGAGGGTTCTTTGAAAATTTATTTGGCTGACCTAGGTGATAAAGAATTATCCCCAATTGATGGGCAGTGTGTTACTTTACACAACCATGATCTTCCTGCTTTGATATCTTTCCAACCTACCTACGATTGCCCCATGGAATTAGTTGGCAATCGACATCGATGTTTCGCGGTAGTCGTTGAGAGACATGGTTATATTGGTTACGGTGGTACCACTGCTAGCGTGTGTAGTAACTGGCAAGCCCAGTTTTCTTCAAAGAATAATAATTACACACACGCCGCTGCTGGTAAGACTCTTGTGTTGCCTTACAACAGATTAGCTGAGCATTCGAAACCGTCAGCCGTCGCTCGCCTGTTGAAGTCGCAGTTAAACAACGTTAGCTCATCGCGCTATCTTTTGCCGAACGTTGCTCTTAATCAAAATGCGTCTGGGCACGAGTCCGAGATT---TTGAAC---GAAAGCCCTCCCATCGCTATAGGGAGTCCGTCCGCGTCCCGTAACAATAGCTTCAGATCGCAGGTGGTTAACGGTCTT------------
>AFX68431
ATGGCTTTCCAAGGTACCAGCAGGACTTTAACCCAACAGTCCTCAGCGGCTACGTCTGACGAACTTCAAAAGATATTATTTAGCCCTGATGCCATCAAGAAAATGGCTGCTGAGTGTGACCTA---------------------------------------------------------------------------------------------------------------------------------GGCCGGCATCATTGGATGCGCGCTGATAACGCAATTTCAGTCCGGCCCCTCGTTCCCGAAGTAACCCACGGTCGTATTGCTTCCTTCTTTAAGTCTGGATATGATGCTGGTGAATTATGCTCTAAAGGATACATGAGCGTCCCTCAAGTGTTGTGTGCTGTTACTCGAACAGTTTCCACTGATGCTGAAGGGTCTTTGAGAATTTACCTAGCTGATTTAGGCGATAAGGAGCTATCTCCCATAGATAAGCAGTGCGTCACATTACATAACCATGATCTTCCCGCTTTAGTGTCTTTCCAACCGACGTATGATTGTCCCATGGAGACAGTTGGGAATCGGAAGCGGTGTTTTGCAGTCGTCATCGAAAGACATGGTTATATTGGGTATACCGGCACCACAGCTAGCGTGTGTAGTAATTGGCAAGCACGGTTTTCTTCTAAGAATAACAACTACACTCATATCGCAGCTGGGAAGACTCTAGTACTGCCATTCAACAGATTAGCTGAGCAAACGAAACCGTCAGCCGTCGCTCGCCTGTTGAAGTCGCAATTGAACAACATAGAATCTTCGCAATACGTCTTGACGGATTCGAAGATTAATCAAAATGCGCGC---AGTGAGTCCGAGGAA---TTAAATGTTGAGAGCCCTCCCGCCGCAATCGGGAGTTCTTCCGCGTCCCGCTTCGAATCCTTCAGACCGCAGGTGGTTAACGGTCTT------------
>BAF93468
ATGGCTCTCCAAGGTACCAGTAGGACTTTAACTCAACAGTCCTCAGCGGCTACGTCTGACGATCTTCAAAAGATATTATTTAGCCCTGAAGCCATTAAGAAGATGGCTACTGAGTGTGACCTA---------------------------------------------------------------------------------------------------------------------------------GGCCGGCATCATTGGATGCGCGCTGATAATGCTATTTCAGTCCGGCCCCTCGTTCCCGAAGTAACCCACGGTCGTATTGCTTCCTTCTTTAAATCTGGATATGATGTTGGTGAATTGTGCTCAAAAGGATATATGAGCGTCCCTCAAGTATTATGTGCTGTTACTCGGACAGTCTCTACTGATGCTGAAGGGTCCTTGAGAATTTACTTAGCTGATCTAGGTGACAAGGAGTTATCTCCTATAGATGGACAATGCGTCTCGTTACACAACCATGATCTTCCTGCTTTAGTGTCTTTCCAACCTACGTACGACTGTCCTATGGAAACAGTTGGGAATCGTAAGCGGTGTTTTGCTGTCGTTATCGAAAGACATGGTTACATTGGGTATACCGGTACCACAGCTAGCGTGTGTAGTAACTGGCAAGCAAGGTTTTCCTCTAAGAATAACAACTACACTCATATCGCAGCTGGGAAGACTCTAGTACTGCCTTTCAACAGATTAGCTGAGCAAACAAAACCGTCAGCTGTCGCTCGCCTGTTGAAGTCGCAATTGAACAACATTGAATCTTCGCAATATCTGTTAACGAACACGAAGATTAATCAAAATGCGCGC---AGTGAGTCCGAGGAA---TTAAATGTTGAGAGCCCTCCCGCCGCAATCGGGAGTTCTTCCGCGTCCCGCTCCGAAGCCTTCAGACCGCAGGTGGTTAACGGTCTT------------
>CAJ65583
ATGGCTTTCCAAGGTACCAGTAGGACTTTAACTCAACAGTCCTCAGCGGCTACGTCTGACGATCTTCAAAAGATATTATTTAGCCCTGAAGCCATTAAGAAAATGGCTACTGAGTGTGACCTA---------------------------------------------------------------------------------------------------------------------------------GGCCGGCATCATTGGATGCGCGCTGATAATGCTATTTCAGTCCGGCCCCTCGTTCCCGAAGTAACCCACGGTCGTATTGCTTCCTTCTTTAAGTCTGGATATGATGTTGGTGAATTATGCTCAAAAGGATACATGAGTGTCCCTCAAGTGTTATGTGCTGTTACTCGAACAGTTTCCACTGATGCTGAAGGGTCTTTGAGAATTTACTTAGCTGATCTAGGCGACAAGGAGTTATCTCCCATAGATGGGCAATGCGTTTCGTTACATAACCATGATCTTCCCGCTTTGGTGTCTTTCCAACCGACGTATGATTGTCCTATGGAAACAGTTGGGAATCGTAAGCGGTGTTTTGCTGTCGTTATCGAAAGACATGGTTACATTGGGTATACCGGTACCACAGCTAGCGTGTGTAGTAATTGGCAAGCAAGGTTTTCATCTAAGAATAACAACTACACTCATATCGCAGCTGGGAAGACTCTAGTACTGCCTTTCAACAGATTAGCTGAGCAAACAAAACCGTCAGCTGTTGCTCGCCTGTTGAAGTCGCAATTGAACAACATTGAATCTTCGCAATATTTGTTAACGAACGCGAAGATTAATCAAAATGCGCGC---AGTGAGTCCGAGGAT---TTAAATGTTGAGAGCCCTCCCGCCGCAATCGGGAGTTCTTCCGCGTCCCGCTCCGAAGCCTTCAGACCGCAGGTGGTTAACGGTCTT------------
>BAA07674
ATGGCTTTCCAAGGTACCAGTAGGACTTTAACTCAACAGTCCTCAGCGGCTACGTCCGACGAACTTCAAAAGATATTATTTAGCCCTGATGCCATTAAGAAAATGGCTACTGAGTGTGACCTA---------------------------------------------------------------------------------------------------------------------------------GGCCGGCATCACTGGATGCGCGCCGATAACGCTATTTCAGTCCGACCCCTCGTTCCCGAAGTAACCCATGGAAGTATTGCATCCTTCTTTAAGTCTGGATATGATGCTGGTGAATTACGCTCTAAAGGATATATGAGCGTCCCTCAAGTGTTGTGTGCTGTTACTCGAACAGTTTCCACCGATGCTGAAGGATCTTTGAGAATTTACCTAGCTGATTTAGGTGATAAGGAGTTATCTCCTATAGATGGGCAATGCGTTTCATTACATAACCATGATCTTCCCGCTTTGGTGTCTTTCCAACCGACGTATGATTGTCCTATGGAGACGATTGGGAATCGTAAGCGGTGTTTCGCTGTTGTTATCGAAAGACATGGTTATATTGGGTATACCGGCACCACAGCTAGCGTGTGTAGTAATTGGCAAGCACGGTTTTCTTCTAAGAATAACAACTACACTCATATCGCAGCTGGGAAGACTCTAGTACTACCTTTCAACAGATTAGCTGAGCAAACAAAACCGTCGGCTGTCGCTCGCCTGTTGAAGTCGCAGCTTAACAATATTGAATCTTCGCAGTACGTCCTATCAAAAGCGAAGATTAATCAGAATGCGCGT---AGTGAGTCCGAGGAA---TTGAATGTTGAGAGCCCTTCCTTCGCAATCGGGAGTTCTTCCGCGTCCCGCTCCGAAGCCTTTAGACCGCAGGTGGTTAACGGTCTT------------
>AAK52424
ATGGCTTTCCAAGGTACCAGTAGGACTTTAACTCAACAGTCCTCGGCGGCGTCGTCTGACGACTTACAGAAGATATTATTTAGCCCCGATGCCATCAAGAAGATGGCTACTGAGTGTGACCTA---------------------------------------------------------------------------------------------------------------------------------GGTCGACATCATTGGATGCGCGCGGATAACGCCATCTCTGTCAGACCTCTCGTTCCCCAAGTAACCAGTAACAATTTATTGTCTTTCTTTAAATCTGGGTATGATGCCGGTGAATTGCGCTCTAAAGGCTATATGAGCGTTCCTCAAGTGCTGTGTGCCGTTACCAGGACGGTTTCTACGGATGCTGAGGGTTCTTTGAAAATTTATTTGGCTGACCTAGGTGATAAAGAATTATCCCCAATTGATGGGCAATGTGTTACTTTACATAATCATGATCTTCCTGCTTTGATATCTTTCCAACCTACCTACGATTGCCCCATGGAATTAGTTGGCAATCGGCATCGATGTTTTGCGGTAGTCGTTGAGAGACATGGTTATATTGGTTACGGTGGTACCACTGCTAGCGTGTGTAGTAACTGGCAAGCTCAGTTTTCTTCAAAGAATAATAATTACACACACGCCGCTGCTGGTAAGACTCTTGTGTTGCCTTACAACAGATTAGCTGAGCATTCGAAACCGTCAGCCGTCGCTCGCCTGTTGAAGTCGCAGTTAAACAACGTTAGCTCATCGCGCTATCTTTTGCCGAACGTTGCTCTTAACCAAAATGCGTCTGGGCACGAGTCCGAGATT---TTAAAC---GAAAGCCCTCCCATCGCTATAGGGAGTCCGTCCGCGTCCCGTAACAATAGCTTCAGATCGCAGGTGGTTAACGGTCTT------------
>AAK52422
ATGGCTTTCCAAGGTACCAGTAGGACTTTAACTCAACAGCCCTCAGCGGCTACGTCTGACGATCTTCAAAAGATATTATTTAGCCCTGAAGCCATTAAGAAAATGGCTACTGAGTGTGACCTA---------------------------------------------------------------------------------------------------------------------------------GGCCGGCATCATTGGATGCGAGCTGATAATGCTATTTCAGTCCGGCCCCTCGTTCCCGAAGTAACCCACGGTCGTATTGCTTCCTTCTTTAAGTCTGGATATGATGTTGGTGAATTGTGCTCTAAAGGATACATGAGCGTCCCTCAAGTGTTGTGTGCTGTTACTCGAACAGTTTCCACCGATGCTGAAGGGTCCTTGAGAATTTACCTAGCTGATTTAGGCGACAAGGAGTTATCTCCTATAGATGGGCAGTGCGTTTCATTACATAACCATGATCTTCCCGTTTGGTGTCTTTCCAGCCCGACGTATGATTGTCCTATGGAAATTGTTGGGAATCGCAAGCGGTGTTTTGCTGTCGTTGTTGAAAGACATGGTTATATTGGGTATACCGGTACCACAGCTAGCGTGTGTAGTAATTGGCAAGCACGATTTTCTTCTAAGAATAACAACTACACTCATATCGCAGCTGGGAAGACTCTAGTACTGCCGTTCAACAGATTAGCTGAGCAAACGAAACCGTCAGCCGTCGCTCGCCTGTTGAAGTCGCAATTGAATAACATAGAATCTTCGCAATACGTTTTAACGAATTCGAAGATTAATCAAAATGCGCGC---AGTGAGTCCGAGGAGAAATTAAATGTTGAGAGCCCTCCTATCGCAATTGGGAGTTCTTCCGCGTCCCGCTCCGAAACCTTCAGACCGCAGGTGGTTAACGGTCTC------------
>ABD72574
ATGGCTTTCCAAGGTACCAGTAGGACTTTAACTCAACAGTCCTCAGCGGCGACGTCTGACGAGCTTCAGAAGATATTGTTCAGCCCTGATGCCATTAAGAAAATGGCTACTGAGTGTGACCTA---------------------------------------------------------------------------------------------------------------------------------GGTCGACATCATTGGATGCGCGCTGATAACGCCATCTCTGTCCGACCCCTCGTTCCCGAAGTAACCCACGGTAACATTGCGTCCTTCTTTAAGTCTGGATATGATGCCGGTGAATTGCGTTCTAAAGGATATATGAGTATCCCTCAGGTGTTGTGTGCCGTTACACGAACGGTTTCCACTGATGCCGAAGGATCTTTGAGAATTTACCTGGCTGATTTGGGCGACAAGGAGTTATCTCCTATAGATGGACAATGTGTTTCATTACATAACCATGATCTTCCCGCTTTAGTGTCTTTCCAACCGACGTATGATTGTCCTATGGAGACAGTTGGGAATCGTAAGCGGTGCTTTGCTGTTGTCGTTGAGAGACATGGTTATATTGGGTATACCGGCACCACAGCCAGCGTGTGTAGTAATTGGCAAGCTCGATTTTCTTCTAAGAATAACAATTACACTCACATCGCGGCTGGGAAGACTCTAGTACTGCCATACAACAGATTAGCTGAGCAATCAAAACCGTCAGCGGTGGCTCGCCTGTTGAAGTCGCAATTGAACAACATAGAATCTTCTCGCTACGTTTTACCGTGTGCGAAGAATAATCAAAATGCGCGC---AGTGAGTCCGAGGAA---TTGAATGTTGAAAGCCCTCCTGTCGCAATCGGGAGTTCTTCCGCGTCCCGCTCCGAAACCTTTAGACCGGAGGTGGTTAACGGTCTT------------
>CAC13145
ATGGCTTTCCAAGGTACCAGTAGGACTTTAACTCAACAGTCCTCAGCGGCTACGTCTGACGATCTTCAAAAGATATTATTTAGCCCTGAAGCCATTAAGAAAATGGCTACTGAGTGTGACCTA---------------------------------------------------------------------------------------------------------------------------------GGCCGGCATCACTGGATGCGCGCTGATAACGCTATTTCAGTCCGGCCCCTCGTTCCCGAAGTAACCCACGGTCGTATTGCTTCCTTCTTTAAGTCTGGATATGATGTTGGTGAATTACGCTCTAAAGGTTATATGAGCGTCCCTCAAGTATTGTGTGCTGTTACTCGAACAGTTTCCACCGATGCTGAAGGATCTTTGAGAATTTACCTGGCTGATCTAGGCGACAAGGAGTTATCTCCGATAGACGGACAATGCGTCTCATTACATAATCATGATCTTCCCGCTTTAGTGTCTTTCCAACCGACGTATGATTGTCCTATGGAGACAGTTGGGAATCGTAAGCGGTGTTTTGCTGTTGTTATCGAAAGACATGGTTATATTGGGTATACCGGCACCACAGCTAGCGTGTGTAGTAATTGGCAAGCACGGTTCTCTTCTAAGAACAACAACTACACTCATATCGCAGCTGGGAAGACTCTAGTACTGCCTTTCAACAGATTAGCTGAGCAAACAAAACCGTCAGCTGTCGCTCGCCTGTTGAAGTCGCAATTGAACAATATCGAATCTTCGCAATACGTGTTAACGAATGCGAGGATTGATCAAAATGCGCGC---AGTGAGTCCGAGGAA---TTAAATGTTGAAAGCCCTCCCGCCGCAATCGGGAGTTCTTCCGCGTCCCGCTCCGAAGCCTTCAGACCGCAGGTGGTTAACGGTCTT------------
>ABM55262
ATGGCTTTCCAAGGTACCAGTAGGACTTTAACTCAACAGTCCTCAGCGGCTACGTCTGACGATCTTCAGAAGATATTATTTAGCCCTGAAGCCATTAAGAAAATGGCTGCTGAGTGTGACCTA---------------------------------------------------------------------------------------------------------------------------------GGCCGGCATCATTGGATGCGCGCTGATAATGCGATATCAGTCCGGCCCCTCGTTCCCGAAGTAACCCATGGTCGTATTGTTTCCTTCTTTAAGTCTGGATATGACGTCGGTGAATTGTGCTCTAAAGGATACATGAGCGTTCCTCAAGTGTTATGCGCTGTTACTCGAACAGTTTCTACTGACGCTGAGGGATCTTTGAGAATTTACCTGGCTGATCTGGGCGATAAGGAGTTATCTCCTATAGATGGTCAATGCGTTTCATTACATAACCATGAGCTTCCCGCTTTAGTGTCTTTCCAGCCGACGTATGATTGTCCTATGGAAACTGTTGGGAATCGTAAGCGGTGTTTTGCTGTTGTCATCGAAAGACATGGTTATATTGGGTATACCGGCACCACAGCAAGCGTGTGTAGTAATTGGCAAGCACGATTTTCTTCTAAGAATAATAACTACACTCATATCGCTGCTGGGAAGACTCTAGTACTGCCATTCAACAGATTAGCTGAGCACACGAAACCGTCAGCCGTCGCTCGCCTGTTGAAGTCGCAATTGAACAACATAGAATCTTCGCAATACGTTTTAACGGATTCGAAGATCAATCAAAATGCGCGC---AGTGAGTCCGAGGAT---TTGAATGTTGAAAGCCCTCCCGTCGCAATCGGGAGTTCTTCCGCGTCCCGCTCCGAAACCTTTAGACCGCAGGTGGTTAACGGTCTT------------
>BAA00296
ATGGCTTTCCAAGGTACCAGTAGGACTTTAACTCAACAGTCCTCAGCGGCTACGTCTGACGATCTTCAAAAGATATTATTTAGCCCTGAAGCCATTAAGAAAATGGCTACTGAGTGTGACCTA---------------------------------------------------------------------------------------------------------------------------------GGCCGGCATCATTGGATGCGCGCTGATAGTGCTATTTCAGTCCGGCCCCTCGTTCCCGAAGTAACCCACGGTCGTATTGCTTCCTTCTTTAAGTCTGGATATGATGTTGGTGAATTATGCTCAAAAGGATATATGAGCGTCCCTCAAGTATTATGTGCTGTTACTCGAACAGTTTCCACTGATGCTGAAGGGTCTTTGAGAATTTACTTAGCTGATCTAGGCGACAAGGAGTTATCTCCCATAGATGGGCAATGCGTTTCATTACATAACCATGATCTTCCCGCTTTGGTGTCCTTCCAACCGACGTATGATTGTCCTATGGAAACAGTTGGGAATCGTAAGCGGTGTTTTGCTGTTGTTATCGAAAGACATGGTTATATTGGGTATACCGGTACCACAGCTAGCGTGTGTAGTAATTGGCAAGCAAGGTTTTCATCTAAGAATAACAACTACACTCATATCGCAGCTGGGAAGACTCTAGTACTGCCTTTCAACAGATTAGCTGAGCAAACAAAACCGTCAGCTGTTGCTCGCCTGTTGAAGTCGCAATTGAACAACATTGAATCTTCGCAATATCTGTTAACAAACGCGAAGATCAATCAGAATGCGCGC---AGTGAGTCCGAGGAA---TTAAATGTTGAGAGCCCTCCCGCCGCAATCGGGAGTTCTTCCGCGTCCCGCTCCGAAGCCTTCAGACCGCAGGTGGTTAACGGTCTT------------
>AFZ38414
ATGGCTTTCCAAGGTACCAGTAGGACTTTAACTCAACAGTCCTCAGCGGCTACGTCTGACGATCTTCAAAAGATATTATTTAGCCCTGAAGCCATTAAGAAAATGGCTACTGAGTGTGACCTA---------------------------------------------------------------------------------------------------------------------------------GGCCGGCATCATTGGATGCGCGCTGATAATGCTATTTCAGTCCGGCCCCTCGTTCCCGAAGTAACCCACGGTCGTATTGCTTCCTTCTTTAAGTCTGGATATGATGCTGGTGAATTATGCTCTAAAGGATATATGAGCGTCCCTCAAGTGTTGTGTGCTGTTACTCGAACAGTTTCTACCGATGCTGAAGGGTCTTTGAGAATTTACCTAGCTGATTTAGGCGACAAGGAGTTATCTCCTATAGATGGGCAATGCGTTTCATTACATAACCATGATCTTCCCGCTTTGGTGTCTTTCCAGCCGACGTATGATTGTCCTATGGAAATTGTTGGGAATCGCAAGCGGTGTTTTGCTGTCGTTATTGAAAGACATGGTTATATTGGGTACACCGGCACCACAGCTAGCGTGTGTAGTAATTGGCAAGCACGGTTTTCTTCTAAGAATAACAACTACACGCATATCGCAGCTGGGAAGACTCTAGTACTGCCATTCAACAGATTAGCTGAGCAAACGAAACCGTCAGCCGTCGCTCGCCTGTTGAAGTCGCAATTGAACAACATAGAATCTTCGCAATACGTCTTAACGAATTCGAAGATTAATCAAAATGCGCGC---AGTGAGTCCGAGGAA---TTAAATGTTGAGAGCCCTCCTATCGCAATTGGGAGTTCTTCCGCGTCCCGCTCCGAAACCTTCAGACCGCAGGTGGTTAACGGTCTT------------
>AFX68429
ATGGCTTTCCAAGGTACCAGCAGGACTTTAACCCAACAGTCCTCAGCGGCTACGTCTGACGAACTTCAAAAGATATTATTTAGCCCTGATGCCATTAAGAAAATGGCTGCTGAGTGTGACCTA---------------------------------------------------------------------------------------------------------------------------------GGCCGGCATCATTGGATGCGCGCTGATAATGCAATTTCAGTCCGGCCCCTCGTTCCCGAAGTAACCCACGGTCGTATTGCTTCCTTCTTTAAGTCTGGATATGATGCTGGTGAATTGTGCTCTAAAGGATACATGAGCGTCCCTCAAGTGTTGTGTGCTGTTACTCGAACAGTCTCCACTGATGCTGAAGGGTCTCTGAGAATTTACCTAGCTGATTTAGGCGATAAGGAGCTATCTCCCATAGATAAGCAGTGCGTTACATTACATAACCATGATCTTCCCGCTTTAGTGTCTTTCCAACCGACGTATGATTGTCCCATGGAGACAGTTGGGAATCGGAAGCGGTGTTTTGCAGTCGTCATCGAAAGACATGGTTATATTGAGTATACCGGTACCACAGCTAGCGTGTGTAGTAATTGGCAAGCACGGTTTTCTTCTAAGAATAACAACTACACTCATGTCGCAGCTGGGAAGACTCTAGTACTGCCATTCAACAGATTAGCTGAGCAAACGAAACCGTCAGCCGTCGCTCGCCTGTTGAAGTCGCAATTGAACAACATAGAATCTTCGCAATACGTCTTGACGGATTCGCAGATTAATCAAAATGCGCGC---AGTGAGTCCGAGGAA---TTAAATGTTGAGAGCCCTCCCGCCGCAATCGGGAGTTCTTCCGCGTCCCTCTTCGAATCCTTTAGACCGCAGGTGGTTAACGGTCTT------------
>AFX68427
ATGGCTTTCCAAGGTACCAGCAGGACTTTAACCCAACAGTCCTCAGCGGCAACGTCTGACGAACTTCAGAAGATATTATTTAGCCCTGATGCCATTAAGAAAATGGCTGCTGAGTGTGACCTA---------------------------------------------------------------------------------------------------------------------------------GGCCGGCATCATTGGATGCGCGCTGATAATGCAATTTCAGTCCGGCCCCTCGTTCCCGAAGTAACCCACGGTCGTATTGCTTCCTTCTTCAAGTCTGGATATGACGCTGGTGAATTGTGCTCTAAAGGATACATGAGCGTCCCTCAGGTGTTGTGTGCTGTTACTCGAACAGTTTCTACCGATGCTGAAGGGTCTTTGAGAATTTACCTAGCTGATTTAGGCGACAAGGAGCTATCTCCTATAGATAAGCAGTGCGTCACATTACATAACCATGATCTCCCCGCTTTAGTGTCTTTCCAACCGACGTATGATTGTCCTATGGAGACAGTTGGGAATCGGAAGCGGTGTTTTGCTGTTGTCATTGAAAGACATGGTTATATTGGGTATACCGGTACCACAGCTAGCGTGTGTAGTAATCGGCAAGCACGGTTTTCTTCTAAGAATAACAACTACACTCATATCGCAGCTGGGAAGACTCTAGTACTGCCATTCAACAGATTAGCTGAGCAAACGAAACCGTCAGCCGTCGCCCGCCTGTTGAAGTCGCAATTGAATAACATGGAATCTTCGCAATACGTCTTGACGGATTCGAAGATTAATCAAAATGCGCGC---AGTGAGTCCGAGGAA---TTAAATGTTGAGAGCCCTCCCGCCGCAATCGGGAGTTCTTCCGCGTCCCGCTTCGAATCCTTCAGACCGCAGGTGGTTAACGGTCTT------------
>ACD01991
ATGGCTTTCCAAGGTAGCAGTAGGACGTTAACTCAACAGTCCTCGGCGGCGTCGTCTGACGACTTACAGAAGATATTATTCAGCCCCGATGCCATCAAGAAGATGGCTACTGAGTGTGACCTA---------------------------------------------------------------------------------------------------------------------------------GGTCGACATCATTGGATGCGCGCGGATAACGCCATCTCTGCCAGACCTCTCGTTCCCCAAGTAACCAGTAACAATTTATTGTCTTTCTCTAAATCTGGGTATGATGCCGGTGAATTGGGCTCTAAAGGCTATATGAGCGTTCCTCAAGTGCTGTGTGCCGTTACCAGGAGGGTTTCTACGGATGCTGAGGGTTCTTTGAAAATTTATTTGGCTGACCTAGGTGATAAAGAATTATCCCCAATTCATGGGCAATGTGTTACTTTACATAATCATGAGCTCCCTGCTTTGATATCTTTCCAACCTACCTACGATTGCCGCATGGAATTAGTTGGCAATCGGCATCGATGTTACGCGGAAGTCGTTGAGAGACATGGTTATATTGGTTACGGTGGTACCACTGCTAGCGTGTGTAGTAACTGGCAAGCTCAGTTTTCTTCAAAGAATAATAATTACACACACGCCGCTGGTGGTAAGACTCTTGTGTTGCCTTACAACAGATTAGCTGAGCATTCGAAACCGTCAGCCGTCGCTCGCCTGTTGAAGTCGCAGTTAAACAACGTTAGCTCATGGCGCTATCTTTTGCCGAACCTTGCTCTTAATCAAAATGCGTCTGGGCACGAGTCCGAGATT---TTAAAC---GAAAGCCCTCCCATCGCTATAGGGAGTCGGTCCGCGTCCCGTAACAATACCTTCAGATCGCAGGTGGTTAACGGTCTT------------
>BAA22167
ATGGCTTTCCAAGGTACCAGTAGGACGTTAACTCAACAGTCCTCGGCGGCGTCGTCTGACGACTTACAGAAGATATTATTCAGCCCCGATGCCATCAAGAAGATGGCTACTGAGTGTGACCTA---------------------------------------------------------------------------------------------------------------------------------GGTCGACATCATTGGATGCGCGCGGATAACGCCATCTCTGTCAGACCTCTCGTTCCCCAAGTAACCAGTAACAATTTATTGTCTTTCTTTAAATCTGGGTATGATGCCGGTGAATTGCGCTCTAAAGGCTATATGAGCGTTCCTCAAGTGCTGTGTGCCGTTACCAGGACGGTTTCCACGGATGCTGAGGGTTCTTTGAAAATTTATTTGGCTGACCTAGGTGGTAAAGAATTATCCCCAATTGATGGGCAGTGTGTTACTTTACATAATCATGAGCTCCCTGCTTTGATATCTTTCCAACCTACCTACGATTGCCCCATGGAATTAGTTGGCAATCGGCATCGATGTTTCGCGGTAGTCGTTGAGAGACATGGTTATATTGGTTACGGTGGTACCACTGCTAGCGTGTGTAGTAACTGGCAAGCTCAGTTTTCTTCAAAGAATAATAATTACACACACGCCGCTGCTGGTAAGACTCTTGTGTTGCCTTACAACAGATTAGCTGAGCATTCGAAACCGTCAGCCGTCGCTCGCCTGTTGAAGTCGCAGTTAAACAACGTTAGCTCATCGCGCTATCTTTTGCCGAACGTTGCTCTTAATCAAAATGCGTCTGGGCACGAGTCCGAGTTT---TTAAAC---GAAAGCCCTCCCTTCGCTATAGGGAGTCCGTCCGCGTCCCGTAACAATAGCTTCAGATCGCAGGTGGTTAACGGTCTT------------
>CCJ09633
ATGGCTTTCCAAGGTACCAGTAGGACTTTAACTCAACAGTCCTCAGCGGCTACGTCTGACGATCTTCAGAAGATATTATTTAGCCCTGAAGCCATTAAGAAAATGGCTACTGAGTGTGACCTA---------------------------------------------------------------------------------------------------------------------------------GGCCGGCATCATTGGATGCGCGCTGATAACGCAATTTCAGTCCGGCCCCTCGTTCCCGAAGTAACCCATGGTCGTATTGCTTCCTTCTTTAAGTCTGGATATGATGTCGGTGAATTGTGCTCTAAAGGATATATGAGCGTCCCTCAAGTGTTGTGCGCTGTTACTCGAACTGTTTCTACAGAAGCTGAGGGATCCTTGAGAATTTACCTGGCTGATCTAGGCGATAAGGAGTTATCTCCTATAGATGGACAATGCGTATCATTACATAACCATGATCTTCCCGCTTTAGTGTCTTTCCAACCGACGTATGATTGTCCTATGGAGACTGTTGGGAATCGTAAGCGGTGTTTCGCTGTTGTTATCGAAAGACATGGTTACATTGGGTATACCGGCACCACAGCAAGCGTGTGTAGTAATTGGCAAGCACGGTTCTCATCTAAGAACAATAACTACACTCATATCGCTGCTGGGAAGACTCTAGTACTGCCATTCAACAGATTAGCTGAGCAAACGAAACCGTCAGCCGTCGCTCGCCTGTTGAAGTCGCAATTGAATAACATAGAATCTTCGCAATACGTTTTAACGGATTCGAAGATTAATCAAAATGCGCGC---AGTGAGTCCGAGGAT---TTGAATGTTGAGAGCCCTCCCATCGCAATCGGGAGTTCTTCCGCGTCCCGCTCCGAAGCCTTCAGACCGCAGGTGGTTAACGGTCTT------------
>BAG84174
ATGGCTTTCCAAGGTACCAGTAGGACGTTAACTCAACAGTCCTCGGCGGCGTCGTCTGACGACTTACAGAAGATATTATTCAGCCCCGATGCCATCAAGAAGATGGCTACTGAGTGTGACCTA---------------------------------------------------------------------------------------------------------------------------------GGTCGACATCATTGGATGCGCGCGGATAACGCCATCTCTGTCAGACCTCTCGTTCCCCAAGTAACCAGTAACAACTTATTGTCTTTCTTTAAATCTGGGTATGATGCCGGTGAATTGCGCTCTAAAGGCTATATGAGCGTTCCTCAAGTGCTGTGTGCCGTTACCAGGACGGTTTCTACGGATGCTGAGGGTTCTTTGAAAATTTATTTGGCTGACCTAGGTGATAAAGAATTATCCCCAATTGATGGGCAATGTGTTACTTTACATAATCATGAGCTCCCTGCTTTGATATCTTTCCAACCTACCTACGATTGCCCCATGGAATTAGTTGGCAATCGGCATCGATGTTTTGCGGTAGTCGTTGAGAGACATGGTTATATTGGTTACGGTGGTACCACTGCTAGCGTGTGTAGTAACTGGCAAGCCCAGTTTTCTTCAAAGAATAATAATTACACACACGCCGCTGCTGGTAAGACTCTTGTGTTGCCTTACAACAGATTAGCTGAGCATTCGAAACCGTCAGCCGTTGCTCGCCTGTTGAAGTCGCAGTTAAACAACGTTAGCCCATCGCGCTATCTTTTGCCGAACGTTGCTCTTAATCAAAATGCGTCTGGGCACGAGTCCGAGATT---TTAAAC---GAAAGCCCTCCCTTCGCTATAGGGAGTCCGTCCGCGTCCCGTAACAATAGCTTCAGATCGCAGGTGGTTAACGGTCTT------------
>ABN03948
ATGGCTTTTCAAGGTACCAGTAGGACGTTAACTCAACAGTCCTCGGCGGCGTCGTCTGACGACTTACAGAAGATATTATTCAGCCCCGATGCCATCAAGAAGATGGCTACTGAGTGTGACCTA---------------------------------------------------------------------------------------------------------------------------------GGTCGACATCATTGGATGCGCGCGGATAACGCCATCTCTGTCAGACCTCTCGTTCCCCAAGTAACCAGTAACAATTTATTGTCTTTCTTTAAATCTGGGTATGATGCCGGTGAATTGCGCTCTAAAGGCTATATGAGCGTTCCTCAAGTGCTGTGTGCCGTTACCAGGACGGTTTCTACGGACGCTGAGGGTTCTTTGAAAATTTATTTGGCTGACCTAGGTGATAAAGAATTATCCCCAATTGATGGGCAATGTGTTACTTTACATAATCATGAGCTCCCTGCTTTGATATCTTTCCAACCTACCTACGATTGCCCCATGGAATTAGTTGGCAATCGGCATCGGTGTTTCGCGGTAGTCGTTGAGAGACATGGTTATATTGGTTACGGTGGTACCACTGCTAGCGTGTGTAGTAACTGGCAAGCTCAGTTTTCTTCAAAGAATAATAATTACACACACGCCGCTGCTGGTAAGACTCTTGTGTTGCCTTACAACAGATTAGCTGAGCATTCGAAACCGTCAGCCGTTGCTCGCCTGTTGAAGTCGCAGTTAAACAACGTTAGCTCATCGCGCTATCTTTTGCCGAACGTTGCTCTTAATCAAAATGCGTCTGGGCACGAGTCCGAGATT---TTAAAC---GAAAGCCCTCCCATCGCTATAGGGAGTCCGTCCGCGTCCCGTAACAATAGCTTCAGATCGCAGGTGGTTAACGGTCTT------------
>BAA12151
ATGGCTTTCCAAGGTACCAGTAGGACTTTAACTCAACAGTCCTCAGCGGCTACGTCTGACGATCTTCAAAAGATATTATTTAGCCCTGAAGCCATTAAGAAAATGGCTACTGAGTGTGACCTA---------------------------------------------------------------------------------------------------------------------------------GGCCGGCATCATTGGATGCGCGCTGATAATGCTATTTCAGTCCGGCCCCTCGTTCCCGAAGTAACCCACGGTCGTATTGCTTCCTTCTTTAAATCTGGATATGATGCTGGTGAATTGTGCTCAAAAGGATACATGAGCGTCCCTCAAGTGTTATGTGCTGTTACTCGAACAGTTTCCACTGATGCTGAAGGGTCCTTGAGAATTTACTTAGCTGATCTAGGTGACAAGGAGTTATCTCCCATAGATGGGCAGTGCGTTTCGTTACATAACCATGATCTTCCCGCTTTGGTGTCTTTCCAGCCGACGTATGATTGTCCTATGGAAACAGTTGGGAATCGTAAGCGGTGTTTTGCTGTTGTTATCGAAAGACATGGTTACATTGGGTATACCGGTACCACAGCTAGCGTGTGTAGTAATTGGCAAGCAAGGTTTTCATCTAAGAATAACAACTACACTCATATCGCAGCTGGGAAGACTCTAGTACTGCCTTTCAACAGATTAGCTGAGCAAACAAAACCGTCAGCTGTCGCTCGCCTGTTGAAGTCGCAACTGAACAACATTGAATCTTCGCAATATTTGTTAACGAACGCGAAGATTAATCAGAATGCGCGC---AGTGAGTCCGAGGAA---TTAAATGTTGAGAGCCCTCCCGCCGCAATCGGGAGTTCTTCCGCGTCCCGCTCCGAAGCCTTCAGACCGCAGGTGGTTAACGGTCTT------------
>AEK69523
ATGGCTTTCCAAGGTACCAGTAGGACTTTAACTCAACAGTCCTCAGCGGCTACGTCTGACGAACTCCAAAAGATATTATTTAGCCCTGAAGCCATTAAGAAGATGGCTACTGAGTGTGACCTA---------------------------------------------------------------------------------------------------------------------------------GGCCGGCATCATTGGATGCGCGCTGATAATGCTATTTCAGTCCGGCCCCTCGTTCCCGAAGTAACCCATGGTCGTGTTGCTTCTTTCTTTAAGTCTGGATATGATGCTGGTGAATTAAGCTCTAAAGGATATATGAGCGTTCCTCAAGTGTTGTGTGCTGTTACTCGAACAGTTTCCACCGACGCTGAGGGATCTTTGAGAATTTACCTAGCTGATTTAGGCGACAAGGAGTTATCTCCTATAGATGGACAGTGCGTCACATTACATAACCATGATCTACCCGCTTTAGTGTCTTTCCAACCGACGTATGATTGTCCTATGGAAACCGTTGGGAATCGTAAGCGGTGTTTTGCTGTTGTTATCGAAAGACATGGTTATATTGGGTATACCGGTACCACAGCTAGCGTGTGTAGTAATTGGCAAGCACGGTTTTCTTCTAAGAATAACAACTACACTCACATCGCAGCTGGGAAGACTCTAGTACTGCCATTCAACAGATTAGCTGAGCAAACGAAACCGTCAGCCGTCGCTCGCCTGTTGAAGTCGCAACTGAACAACATAGAATCTTCGCAATACGTTTTAACGAATGCGAAGATCAATCAAAATGCGCGC---AGTGAGTCCGAGGAA---TTAAATGTTGAGAGCCCTCCCATCGCAATCGGGAGTTCTTCCGCGTCCCGCTCCGAAACCTTTAGTCCGCAGGTGGTTAACGGTCTT------------
>AEK69522
ATGGCGTTCCAAGGTCCCAGTAGGACGTTAACTCAACAGTCCTCGGCGGCGTCGTCTGACGACTTACAGAAGATATTATTCAGCCCCGATGCCATCAAGAAGATGGCTACTGAGTGTGACCTA---------------------------------------------------------------------------------------------------------------------------------GGTCGACATCATTGGATGCGCGCGGATAACGCCATCTCTGTCAGACCTCTCGTTCCCCAAGTAACCAGTAACAATTTATTGTCTTTCTTTAAATCTGGGTATGATGCCGGTGAATTGCGCTCTAAAGGCTATATGAGCGTTCCTCAAGTGCTGTGTGCCGTTACCAGGACGGTTTCTACGGATGCTGAGGGTTCTTTGAAAATTTATTTGGCTGACCTAGGTGATAAAGAATTATCCCCAATTGATGGGCAGTGTGTTACTTTACATAATCATGAGCTCCCTGCTTTGATATCTTTCCAACCTACCTACGATTGCCCCATGGGATTAGTTGGCAATCGGCATCGATGTTTCGCGGTAGTCGTTGAGAGACATGGTTATATTGGTTACGGTGGTACCACTGCTAGCGTGTGTAGTAACTGGCAAGCTCAGTTTTCTTCAAAGAATAATAATTACACACACGCCGCTGCTGGTAAGACTCTTGTGTTGCCTTACAACAGATTAGCTGAGCATTCGAAACCGTCAGCCGTCGCTCGACTGTTGAAGTCACAGTTAAACAACGTTAGCTCATCGCGCTATCTTTTGCCGAACGTTGCTCTTAATCAAAATGCGTCTGGGCACGAGTCCGAGATT---TTAAAG---GAAAGCCCTCCCATCGCTATAGGGAGTCCGTCCGCGTCCCGTAACAATAGCTTCAGATCGCAGGTGGTTAACGGTCTT------------
>ACJ04715
ATGGCTTTCCAAGGTACCAGTAGGACTTTAACTCAACAGTCCTCAGCGGCTACGTCTGACGAACTTCAAAAGATATTATTTAGCCCTGAAGCCATTAAGAAGATGGCTACTGAGTGTGACCTA---------------------------------------------------------------------------------------------------------------------------------GGCCGGCATCATTGGATGCGCGCTGATAATGCTATTTCAGTCCGGCCCCTCGTTCCCGAAGTAACCCACGGTCGTATTGCTTCCTTCTTTAAGTCTGGATATGATGCTGGTGAATTGAGCTCTAAAGGATATATGAGCGTTCCTCAAGTGTTGTGTGCTGTTACTCGAACAGTTTCCACCGACGCTGAAGGATCTTTGAGAATTTACCTAGCTGATTTAGGCGATAAGGAGTTATCTCCCATAGATGGACAATGCGTTACACTACATAACCATGATCTACCCGCTTTAGTGTCTTTCCAGCCGACGTATGATTGTCCTATGGAAATTGTTGGGAATCGTAAGCGGTGTTTTGCTGTTGTTATCGAAAGACATGGTTATATTGGGTATACCGGCACCACAGCTAGCGTGTGTAGTAATTGGCAAGCACGGTTTTCTTCTAAAAATAACAACTACACTCATATCGCAGCTGGGAAGACTCTAGTACTGCCATTCAACAGATTAGCTGAGCAAACAAAACCGTCAGCTGTCGCTCGCCTGTTGAAGTCGCAATTGAACAACATAGAATCTTCGCAATACGTTTTTACGGATGCGAAGATTAATCAGAATGCGCGC---AGTGAGTCCGAGGAA---TTAAATGTTGAGAGCCCTCCCATCGCAATCGGGAGTTCTTCCGCGTCCCGCTCCGAAACCTTCAGACCGCAGGTGGTTAACGGTCTT------------
>BAF93909
ATGGCTTTCCAAGGTACCAGTAGGACTTTAACTCAACAGTCCTCAGCGGCTACGTCTGACGATCTTCAAAAGATATTATTTAGCCCTGAAGCCATTAAGAAAATGGCTACTGAGTGTGACCTA---------------------------------------------------------------------------------------------------------------------------------GGCCGGCATCATTGGATGCGCGCTGATAATGCTATTTCAGTCCGGCCCCTCGTTCCCGAAGTAACCCACGGTCGTATTGCTTCCTTCTTTAAATCTGGATATGATGTTGGTGAATTGTGCTCAAAAGGATACATGAGCGTCCCCCAAGTGTTATGTGCTGTTACTCGAACAGTTTCCACTGATGCTGAAGGGTCCTTGAGAATTTACTTAGCTGATCTAGGTGACAAGGAGTTATCTCCTATAGATGGACAATGCGTTTCGTTACATAACCATGATCTTCCCGCTTTGGTGTCTTTCCAACCGACGTACGACTGTCCTATGGAAACAGTTGGGAATCGCAAGCGGTGTTTTGCTGTCGTTATTGAAAGACATGGTTACATTGGGTATACCGGCACCACAGCTAGCGTGTGTAGTAATTGGCAAGCAGGGTTTTCTTCTAAGAATAACAACTACACTCATATCGCAGCTGGGAAGACTCTAGTACTGCCTTTCAACAGATTAGCTGAGCAAACAAAACCGTCGGCTGTCGCTCGCCTGTTGAAGTCGCAATTGAATAACATTGAATCTTCGCAATATCTGTTAACGAACGCGAAGATTAATCAAAATGCGCGC---AGTGAGTCCGAGGAA---TTAAATGTTGAGAGCCCTCCCGCCGCAATCGGGAGTTCTTCCGCGTCCCGCTCCGAAGCCTTCAGACCGCAGGTGGTTAACGGTCTT------------
>BAH70366
ATGGCTTTCCAAGGTACCAGTAGGACTTTAACTCAACAGTCCTCAGCGGCTACGTCTGACGATCTTCAAAAGATATTATTTAGCCCTGAAGCCATTAAGAAAATGGCTACTGAGTGTGACCTA---------------------------------------------------------------------------------------------------------------------------------GGCCGGCATCACTGGATGCGCGCTGATAACGCTATTTCAGTCCGGCCCCTCGTTCCCGAAGTAACCCACGGTCGTATTGCTTCCTTCTTTAAGTCTGGATATGATGTTGGTGAATTATGCTCTAAAGGTTATATGAGCGTCCCTCAAGTATTGTGTGCTGTTACTCGAACAGTTTCCACCGATGCTGAAGGATCTTTGAGAATTTACCTGGCTGATCTAGGCGACAAGGAGTTATCTCCGATAGACGGACAATGCGTCTCATTACATAATCATGATCTTCCCGCTTTAGTGTCTTTCCAACCGACGTATGATTGTCCTATGGAGACAGTTGGGAATCGTAAGCGGTGTTTTGCTGTTGTTATCGAAAGACATGGTTATATTGGGTATACCGGCACCACAGCTAGCGTGTGTAGTAATTGGCAAGCACGGTTCTCTTCTAAGAACAACAACTACACTCATATCGCAGCTGGGAAGACTCTAGTACTGCCTTTCAACAGATTAGCTGAGCAAACAAAACCGTCAGCTGTCGCTCGCCTGTTGAAGTCGCAATTGAACAATATCGAATCTTCGCAATACGTTTTAACGAATGCGAGGATTAATCAAAATGCGCGC---AGTGAGTCCGAGGAA---TTAAATGTTGAAAGCCCTCCCGCCGCAATCGGGAGTTCTTCCGCGTCCCGCTCCGAAGCCTTCAGACCGCAGGTGGTTAACGGTCTT------------
>BAH70361
ATGGCTTTCCAAGGTACCAGTAGGACTTTAACTCAACAGTCCTCAGCGGCTACGTCTGACGATCTTCAAAAGATATTATTTAGCCCTGAAGCCATTAAGAAAATGGCTACTGAGTGTGACCTA---------------------------------------------------------------------------------------------------------------------------------GGCCGGCATCACTGGATGCGCGCTGATAACGCTATTTCAGTCCGGCCCCTCGTTCCCGAAGTAACCCACGGTCGTATTGCTTCCTTCTTTAAGTCTGGATATGATGTTGGTGAATTATGCTCTAAAGGTTATATGAGCGTCCCTCAAGTATTGTGTGCTGTTACTCGAACAGTTTCCACCGATGCTGAAGGATCTTTGAGAATTTACCTGGCTGATCTAGGCGACAAGGAGTTATCTCCGATAGACGGACAATGCGTCTCATTACATAATCATGATCTTCCCGCTTTAGTGTCTTTCCAACCGACGTATGATTGTCCTATGGAGACAGTTGGGAATCGTAAGCGGTGTTTTGCTGTTGTTATCGAAAGACATGGTTATATTGGGTATACCGGCACCACAGCTAGCGTGTGTAGTAATTGGCAAGCACGGTTCTCTTCTAAGAACAACAACTACACTCATATCGCAGCTGGGAAGACTCTAGTACTGCCTTTCAACAGATTAGCTGAGCAAACAAAACCGTCAGCTGTCGCTCGCCTGTTGAAGTCGCAATTGAACAATATCGAATCTTCGCAATACGTTTTAACGAATGCGAGGATTAATCAAAATGCGCGC---AGTGAGTCCGAGGAA---TTAAATGTTGAAAGCCCTCCCGCCGCAATCGGGAGTTCTTCCGCGTCCCGCTCCGAAGCCTTCAGACCGCAGGTGGTTAACGGTCTT------------
>AAA46415
ATGGCTTTCCAAGGTCCCAGTAGGACGTTAACTCAACAGTCCTCGGCGGCGTCGTCTGACGACTTACAGAAGATATTATTCAGCCCCGATGCCATCAAGAAGATGGCTACTGAGTGTGACCTA---------------------------------------------------------------------------------------------------------------------------------GGTCGACATCATTGGATGCGCGCGGATAACGCCATCTCTGTCAGACCTCTCGTTCCCCAAGTAACCAGTAACAATTTATTGCCCTTCTTTAAATCTGGGTATGATGCCGGTGAATTGCGCTCTAAAGGCTATATGAGCGTTCCTCAAGTGCTGTGTGCCGTTACCAGGACGGTTTCTACGGATGCTGAGGGTTCTTTGAAAATTTATTTGGCTGACCTAGGTGACAAAGAATTATCCCCAATTGATGGGCAGTGTGTTACTTTACATAATCATGAGCTCCCTGCTTTGATATCTTTCCAACCTACCTACGATTGCCCCATGGAATTAGTTGGTAATCGGCATCGGTGTTTCGCGGTAGTCGTTGAGAGACATGGTTATATTGGTTACGGTGGTACCACTGCTAGCGTGTGTAGTAACTGGCAAGCTCAGTTTTCTTCAAAGAATAATAATTACACACACGCCGCTGCTGGTAAGACTCTTGTGTTGCCTTACAACAGATTAGCCGAGCATTCGAAACCGTCAGCCGTCGCTCGCCTGTTGAAGTCGCAGTTAAACAACGTTAGCTCATCGCGTTATCTTTTACCGAACGTTGCTCTTAATCAAAATGCGTCTGGGCACGAGTCCGAGATT---TTAAAG---GAAAGCCCTCCCATCGCTATAGGGAGTCCGTCCGCGTCCCGTAACAATAGCTTCAGATCGCAGGTGGTTAACGGTCTT------------
>BAE79158
ATGGCTTTCCAAGGTACCAGTAGGACTTTAACTCAACAGTCCTCAGCGGCTACGTCTGACGATCTTCAAAAGATATTATTTAGCCCTGAAGCCATTAAGAAGATGGCTACTGAGTGTGACCTA---------------------------------------------------------------------------------------------------------------------------------GGCCGGCATCATTGGATGCGCGCTGATAATGCTATTTCAGTCCGGCCCCTTGTTCCCGAAGTAACCCACGGTCGTATTGCTTCCTTCTTTAAATCTGGATATGATGTTGGTGAATTGTGCTCAAAAGGATATATGAGCGTCCCTCAAGTGTTATGTGCTGTTACTCGGACAGTTTCCACTGATGCTGAAGGGTCCTTGAGAATTTACTTAGCTGATCTAGGTGATAAGGAGTTATCTCCTATAGATGGACAATGCGTCTCGTTACACAACCATGATCTTCCCGCTTTGGTGTCTTTCCAACCTACGTACGACTGTCCTATGGAAACCGTTGGGAACCGTAAGCGGTGTTTTGCTGTCGTTATCGAAAGACATGGTTACATTGGGTATACCGGTACCACAGCTAGCGTGTGTAGTAACTGGCAAGCAAGGTTTTCTTCTAAGAATAACAACTACACTCATATCGCAGCTGGGAAGACTCTAGTACTGCCTTTCAACAGATTAGCTGAGCAAACAAAACCGTCAGCTGTTGCTCGCCTGTTGAAGTCGCAATTGAACAACATTGAATCTTCGCAATATCTGTTAACGAACGCGAAGATTAATCAAAATGCGCGC---AGTGAGTCCGAGGAA---TTAAATGTTGAGAGCCCTCCCGCCGCAATCGGGAGTTCTTCCGCGTCCCGCTCCGAAGCCTTCAGACCGCAGGTGGTTAACGGTCTT------------
>AAA46417
ATGGCTTTCCAAGGTACCAGTAGGACTTTAACTCAACAGTCCTCAGCGGCTACGTCTGACGATCTTCAAAAGATATTATTTAGCCCTGAAGCCATTAAGAAAATGGCTACTGAGTGTGACCTA---------------------------------------------------------------------------------------------------------------------------------GGCCGGCATCATTGGATGCGCGCTGATAATGCTATTTCAGTCCGGCCCCTCGTTCCCGAAGTAACCCACGGTCGTATTGCTTCCTTCTTTAAATCTGGATATGATGTTGGTGAATTGTGCTCAAAAGGATACATGAGCGTCCCTCAGGTGTTGTGTGCTGTTACTCGAACGGTTTCCACTGATGCTGAAGGGTCCTTGAGAATTTACTTAGCTGATCTAGGTGACAAGGAGTTATCTCCTATAGATGGGCAATGCGTTTCGTTACATAACCATGATCTTCCCGCTTTGGTGTCTTTCCAACCGACATATGACTGTCCTATGGAAACAGTTGGGAATCGCAAGCGGTGTTTTGCTGTCGTTATCGAAAGACATGGTTACATTGGGTATACCGGTACCACAGCTAGCGTGTGTAGTAATTGGCAAGCAAGGTTTTCTTCAAAGAATAACAACTACACTCATATCGCAGCTGGGAAGACTCTAGTACTGCCTTTCAACAGATTAGCTGAGCAAACAAAACCGTCAGCTGTCGCTCGCCTGTTGAAGTCGCAATTGAACAACATTGAATCTTCGCAATATCTGTTAACGAATGCGAAGATTAATCAGAATGCGCACGTCAGTGAGTCCGAGGAA---TTAAATGTTGAGAGCCCTCCAGCTGCAATCGGGAGTTCTTCCGCGTCCCGCTCCGAAGCCTTCAGACCGCAGGTGGTTAACGGTCTT------------
>ABD73005
ATGGCTTTCCAAGGTACCAGTAGGACTTTAACTCAACAGTCCTCAGCGGCTACGTCTGACGAACTTCAAAAGATATTATTTAGCCCTGAAGCCATTAAGAAGATGGCTACTGAGTGTGACCTA---------------------------------------------------------------------------------------------------------------------------------GGCCGGCATCATTGGATGCGCGCTGATAATGCTATTTCAGTCCGGCCCCTCGTTCCCGAAGTAACCCACGGTCGTATTGCTTCTTTCTTTAAGTCTGGATATGATGCTGGTGAATTGAGCTCTAAAGGATATATGAGCGTCCCTCAAGTGTTGTGTGCTGTTACTCGAACAGTTTCCACCGACGCTGAAGGATCTTTGAGAATTTACCTAGCTGATTTAGGCGATAAGGAGTTATCTCCCATAGATAGACAATGCGTTACATTACATAACCATGATCTACCCGCTTTAGTGTCTTTCCAGCCGACGTATGATTGTCCTATGGAAATTGTTGGGAATCGTAAGCGGTGTTTTGCTGTTGTTATCGAAAGACATGGTTATATTGGGTATACCGGCACCACAGCTAGCGTGTGTAGTAATTGGCAAGCACGGTTTTCTTCTAAGAATAACAACTACACTCATATCGCAGCTGGGAAGACTCTAGTACTGCCATTCAACAGATTAGCTGAGCAAACAAAACCGTCAGCTGTCGCTCGCCTGTTGAAGTCGCAATTAAACAACATAGAATCTTCGCAATACGTTTTAACGGATGCTAAGATTAATCAGAATGCGCGC---AGTGAGTCCGAGGAA---TTAAATGTTGAGAGCCCTCCCATCGCAATCGGGAGTTCTTCCGCGTCCCGCTCCGAAACCTTCGGACCGCAGGTGGTTAACGGTCTT------------
>CAJ65578
ATGGCTTTCCAAGGTACCAGTAGGACTTTAACTCAACAGTCCTCAGCGGCTACGTCTGACGAACTTCAAAAGATATTATTTAGCCCTGAAGCCATTAAGAAGATGGCTACTGAGTGTGACCTA---------------------------------------------------------------------------------------------------------------------------------GGCCGGCATCATTGGATGCGCGCTGATAATGCTATTTCAGTCCGGCCCCTCGTTCCCGAAGTAACCCATGGTCGTATTGCTTCTTTCTTTAAGTCTGGATATGATGCTGGTGAATTAAGCTCTAAAGGATATATGAGCGTTCCTCAAGTGTTGTGTGCTGTTACTCGAACAGTTTCCACCGACGCTGAGGGATCTTTGAGAATTTACCTAGCTGATTTAGGCGACAAGGAGTTATCTCCTATAGATGGACAGTGCGTCACATTACATAACCATGATCTACCCGCTTTAGTGTCTTTCCAACCGACATATGATTGTCCTATGGAAATTGTTGGGAATCGTAAGCGGTGTTTTGCTGTTGTTATCGAAAGACATGGTTATATTGGGTATACCGGCACCACAGCTAGCGTGTGTAGTAATTGGCAAGCACGGTTTTCTTCTAAGAATAACAACTACACTCACATCGCAGCTGGGAAGACTCTAGTACTGCCGTTTAACAGATTAGCTGAGCAAACGAAACCGTCAGCCGTCGCTCGCCTGTTGAAGTCGCAATTGAACAGCATAGAATCTTCGCAATACGTTTTAACGAATGCGAAGATCAATCAGAATGCGCGC---AGTGAGTCCGAGGAA---TTAAATGTTGAGAGCCCTCCCATCGCAATCGGGAGTTCTTCCGCGTCCCGCTCCGAAACCTTCAGACCGCAGGTGGTTAACGGTACTTTAGTGTTTTCG
>AAB07136
ATGGCTTTCCAAGGTACCAGTAGGACTTTAACTCAACAGTCCTCAGCGGCTACGTCTGACGATCTTCAAAAGATATTATTTAGCCCTGAAGCCATTAAGAAAATGGCTACTGAGTGTGACCTA---------------------------------------------------------------------------------------------------------------------------------GGCCGGCATCATTGGATGCGCGCTGATAAGGCTATTTCAGTCCGGCCCCTCGTTCCCGAAGTAACCCACGGTCGTATTGCTTCTTTCTTTAAGTCTGGATATGATGTTGGTGAATTATGCTCAAAAGGATACATGAGTGTCCCTCAAGTGTTATGTGCTGTTACTCGAACAGTTTCCACTGATGCTGAAGGGTCTTTGAGAATTTACTTAGCTGATCTAGGCGACAAGGAGTTATCTCCCATAGATGGGCAATGCGTTTCGTTACATAACCATGATCTTCCCGCTTTGGTGTCTTTCCAACCGACGTATGATTGTCCTATGGAAACAGTTGGGAATCGTAAGCGGTGTTTTGCTGTCGTTATCGAAAGACATGGTTACATTGGGTTTACCGGTACCACAGCTAGCGTGTGTAGTAATTGGCAAGCAAGGTTTTCATCTAAGAATAACAACTACACTCATATCGCAGCTGGGAAGACTCTAGTACTGCCTTTCAACAGATTAGCTGAGCAAACAAAACCGTCAGCTGTCGCTCGCCTGTTGAAGTCGCAATTGAACAACATTGAATCTTCGCAATATTTGTTAACGAATGCGAAGTTTAATCAAAATGCGCGC---AGTGAGTCCGAGGAT---TTAAATGTTGAGAGCCCTCCCGCCGCAATCGGGAGTTCTTCCGCGTCCCGCTCCGAAGCCTTCAGACCGCAGGTGGTTAACGGTCTT------------
>BAA07676
ATGGCTTTCCAAGGTACCAGTAGGACTTTAACTCAACAGTCCTCAGCGGCTACGTCTGACGATCTTCAAAAGATATTATTTAGCCCTGAAGCCATTAAGAAAATGGCTACTGAGTGTGACCTA---------------------------------------------------------------------------------------------------------------------------------GGCCGGCATCATTGGATGCGCGCTGATAATGCTATTTCAGTCCGGCCCCTCGTTCCCGAAGTAACCCACGGTCGTATTGCTTCCTTCTTTAAGTCTGGATATGATGTTGGTGAATTATGCTCAAAAGGATACATGAGCGTCCCTCAAGTGTTGTGTGCTGTTACTCGAACAGTTTCCACCGATGCTGAAGGGTCTTTGAGAATTTACTTAGCTGATCTAGGCGACAAGGAGTTATCTCCTATAGATGGGCAATGCGTTTCGTTACACAACCATGATCTTCCCGCTTTGGTGTCTTTCCAACCTACGTATGATTGTCCTATGGAAACAGTTGGGAATCGTAAGCGGTGTTTTGCTGTCGTTATCGAAAGACATGGTTACATTGGGTATACCGGCACCACAGCTAGCGTGTGTAGTAATTGGCAAGCAAGGTTTTCATCTAAGAATAACAACTACACTCATATCGCAGCTGGGAAGACTCTAGTACTGCCTTTCAACAGATTAGCTGAGCAAACAAAACCGTCAGCTGTCGCTCGCCTGTTGAAGTCGCAATTGAACAACATTGAATCTTCGCAATATTTGTTAACGAATGCGAAGATTAATCAGAATGCGCGC---AGTGAGTCCGAGGAA---TTAAATGTTGAGAGCCCTCCCGCCGCAATCGGGAGTTCTTCCGCGTCCCGCTCCGAAGCCTTCAGACCGCAGGTGGTTAACGGTCTT------------
>CAD54667
ATGGCTTTCCAAGGTACCAGTAGGACTTTAACTCAACAGTCCTCAGCGGCTACGTCTGACGATCTTCAAAAGATATTATTTAGCCCTGAAGCCATTAAGAAAATGGCTACTGAGTGTGACCTA---------------------------------------------------------------------------------------------------------------------------------GGCCAGCATCATTGGATGCGCGCTGATAATGCTATTTCAGTCCGGCCCCTCGTTCCCGAAGTAACCCACGGTCGTATTGCTTCCTTCTTTAAGTCTGGATATGATGTTGGTGAATTATGCTCAAAAGGATACATGAGTGTCCCTCAAGTGTTATGTGCTGTTACTCGAACAGTTTCCACTGATGCTGAAGGGTCTTTGAGAATTTACTTAGCTGATCTAGGCGACAAGGAGTTATCTCCCATAGATGGGCAATGCGTTTCGTTACATAACCATGATCTTCCCGCTTTGGTGTCTTTCCAACCGACGTATGATTGTCCTATGGAAACAGTTGGGAACCGTAAGCGGTGTTTTGCTGTCGTTATCGAAAGACATGGTTACATTGGGTATACCGGTACCACAGCTAGCGTGTGTAGTAATTGGCAAGCAAGGTTTTCATCTAAGAATAACAACTACACTCATATCGCAGCTGGGAAGACTCTAGTACTGCCTTTCAACAGATTAGCTGAGCAGACAAAACCGTCAGCTGTCGCTCGCCTGTTGAAGTCGCAATTGAATAACATTGAATCTTCGCAATACTTGTTAACGAATGCGAAGATTAATCAAAATGCGCGC---AGTGAGTCCGAGGAT---TTAAATGTTGAGAGCCCTCCCGCCGCAATCGGGAGTTCTTCCGCGTCCCGCTCCGAAGCCTTCAGACCGCAGGTGGTTAACGGTCTT------------
>AGC50817
ATGGCTTTCCAAGGTACCAGTAGGACTTTAACTCAACAGTCCTCAGCGGCTACGTCTGACGATCTTCAGAAGATATTATTTAGCCCTGAAGCCATTAAGAAAATGGCTGCTGAGTGTGACCTA---------------------------------------------------------------------------------------------------------------------------------GGCCGGCATCATTGGATGCGCGCTGATAATGCGATATCAGTCCGGCCCCTCGTTCCCGAAGTAACCCATGGTCGTATTGTTTCCTTCTTTAAGTCTGGATATGACGTCGGTGAATTGTGCTCTAAAGGATACATGAGCGTTCCTCAAGTGTTATGCGCTGTTACTCGAACAGTTTCTACTGACGCTGAGGGATCTTTGAGAATTTACCTGGCTGATCTGGGCGATAAGGAGTTATCTCCTATAGATGGTCAATGCGTTTCATTACATAACCATGAGCTTCCCGCTTTAGTGTCTTTCCAGCCGACGTATGATTGTCCTATGGAAACTGTTGGGAATCGTAAGCGGTGTTTTGCTGTTGTCATCGAAAGACATGGTTATATTGGGTATACCGGCACCACAGCAAGCGTGTGTAGTAATTGGCAAGCACGATTTTCTTCTAAGAATAATAACTACACTCATATCGCTGCTGGGAAGACTCTAGTACTGCCATTCAACAGATTAGCTGAGCACACGAAACCGTCAGCCGTCGCTCGCCTGTTGAAGTCGCAATTGAACAACATAGAATCTTCGCAATACGTTTTAACGGATTCGAAGATCAATCAAAATGCGCGC---AGTGAGTCCGAGGAT---TTGAATGTTGAAAGCCCTCCCGTCGCAATCGGGAGTTCTTCCGCGTCCCGCTCCGAAACCTTTAGACCGCAGGTGGTTAACGGTCTT------------
>BAC84964
ATGGCTTTCCAAGGTACCAGTAGGACTTTAACTCAACAGTCCTCAGCGGCTACGTCTGACGATCTTCAAAAGATATTATTTAGCCCTGAAGCCATTAAGAAAATGGCTACTGAGTGTGACCTA---------------------------------------------------------------------------------------------------------------------------------GGCCGGCATCATTGGATGCGCGCTGATAACGCTATTTCAGTCCGGCCCCTCGTTCCCGAAGTAACCCACGGTCGTATTGCTTCTTTCTTTAAATCTGGATATGATGTTGGTGAATTATGCTCAAAAGGCTACATGAGCGTCCCTCAAGTGTTGTGTGCTGTTACTCGAACAGTTTCCACTGATGCTGAAGGGTCCTTGAGAATTTACTTAGCTGATCTAGGTGACAAGGAGTTATCTCCCATAGATGGGCAATGCGTTTCGTTACATAACCATGATCTTCCCGCTTTGGTGTCTTTCCAACCGACGTATGATTGTCCTATGGAAACAATTGGGAATCGTAAGCGGTGTTTTGCTGTCGTTATCGAAAGACATGGTTACATTGGGTATATCGGTACCACAGCTAGCGTGTGTAGTAATTGGCAAGCCAGGTTTTCATCTAAGAATAACAACTACACTCACATCGCAGCTGGGAAGACTCTAGTACTGCCTTTCAACAGATTAGCTGAGCAAACAAAACCGTCAGCTGTCGCTCGCCTGTTGAAGTCGCAACTGAACAACATTGAATCTTCGCAGTATTTGTTAACGAACGCGAAGATTAATCAGAATGCGCGC---AGTGAGTCCGAGGAA---TTAAATGTTGAGAGCCCTCCCGCCGCAATCGGGAGTTCTTCCGCGTCCCGCTCCGAAGCCTTCAGACCGCAGGTGGTTAACGGTCTT------------
>AAA46419
ATGGCTTTCCAAGGTACCAGTAGGACTTTAACTCAACAGTCCTCAGCGGCTACGTCTGACGATCTTCAAAAGATATTATTTAGCCCTGAAGCCATTAAGAAAATGGCTACTGAGTGTGACCTA---------------------------------------------------------------------------------------------------------------------------------GGCCGGCATCATTGGATGCGCGCTGATAATGCTATTTCAGTCCGGCCCCTCGTTCCCGAAGTAACCCACGGTCGTATTGCTTCCTTCTTTAAATCTGGATATGATGTTGGTGAATTGTGCTCAAAAGGATACATGAGCGTCCCTCAAGTGTTATGTGCTGTTACTCGAACAGTTTCCACTGATGCTGAAGGGTCCTTGAGAATTTACTTAGCTGATCTAGGTGACAAGGAGTTATCTCCCATAGATGGGCAGTGCGTTTCGTTACATAACCATGATCTTCCCGCTTTGGTGTCTTTCCAGCCGACGTATGATTGTCCTATGGAAACAGTTGGGAATCGTAAGCGGTGTTTTGCTGTTGTTATCGAAAGACATGGTTACATTGGGTATACCGGTACCACAGCTAGCGTGTGTAGTAATTGGCAAGCAAGGTTTTCATCTAAGAATAACAACTACACTCATATCGCAGCTGGGAAGACTCTAGTACTGCCTTTCAACAGATTAGCTGAGCAAACAAAACCGTCAGCTGTCGCTCGCCTGTTGAAGTCGCAACTGAACAACATTGAATCTTCGCAATATTTGTTAACGAACGCGAAGATTAATCAGAATGCGCGC---AGTGAGTCCGAGGAA---TTAAATGTTGAGAGCCCTCCCGCCGCAATCGGGAGTTCTTCCGCGTCCCGCTCCGAAGCCTTCAGACCGCAGGTGGTTAACGGTCTT------------
>BAF93913
ATGGCTTTCCAAGGTACCAGTAGGACTTTAACTCAACAGTCCTCAGCGGCTACGTCTGACGATCTTCAAAAGATATTATTTAGCCCTGAAGCCATTAAGAAAATGGCTACTGAGTGTGACCTA---------------------------------------------------------------------------------------------------------------------------------GGCCGGCATCATTGGATGCGCGCTGATAATGCTATTTCAGTCCGGCCCCTCGTTCCCGAAGTAACCCACGGTCGTATTGCTTCCTTCTTTAAGTCTGGATATGATGTTGGTGAATTATGCTCAAAAGGATACATGAGTGTCCCTCAAGTGTTATGTGCTGTTACTCGAACAGTTTCCACTGATGCTGAAGGGTCTTTGAGAATTTACTTAGCTGATCTAGGCGACAAGGAGTTATCTCCCATAGATGGGCAATGCGTTTCGTTACATAACCATGATCTTCCCGCTTTGGTGTCTTTCCAACCGACGTATGATTGTCCTATGGAAACAGTTGGGAATCGTAAGCGGTGTTTTGCTGTCGTTATCGAAAGACATGGTTACATTGGGTATACCGGGACCACAGCTAGCGTGTGTAGTAATTGGCAAGCAAGGTTTTCATCTAAGAATAACGACTACACTCATATCGCAGCTGGGAAGACTCTAGTACTGCCTTTCAACAGATTAGCTGAGCAAACAAAACCGTCAGCTGTCGCTCGCCTGTTGAAGTCGCAATTGAACAACATTGAATCTTCGCAATACCTGTTAACGAACGCGAAGATCAATCAGAATGCGCGC---AGTGAGTCCGAGGAA---TTAAATGTTGAAAGCCCTCCCGCCGCAATCGGGAGTTCTTCCGCGTCCCGCTCCGAAGCCTTCAGACCGCAGGTGGTTAACGGTCTT------------
>BAF93911
ATGGCTTTCCAAGGTACCAGTAGGACTTTAACTCAACAGTCCTCAGCGGCTACGTCTGACGATCTTCAAAAGATATTATTTAGCCCTGAAGCCATTAAGAAAATGGCTACTGAGTGTGACCTA---------------------------------------------------------------------------------------------------------------------------------GGCCGGCATCATTGGATGCGCGCTGATAATGCTATTTCAGTCCGGCCCCTCGTTCCCGAAGTAACCCACGGTCGTATTGCTTCCTTCTTTAAATCTGGATATGATGTTGGTGAATTGTGCTCAAAAGGATATATGAGCGTCCCCCAAGTGTTATGTGCTGTTACTCGGACAGTTTCTACTGATGCTGAAGGGTCCTTGAGAATTTACTTAGCTGATCTAGGTGACAAGGAGTTATCTCCTATAGATGGACAATGCGTCTCGTTACGCAACCATGATCTCCCCGCTTTGGTGTCTTTCCAACCTACGTACGACTGTCCTATGGAAACAGTTGGGAATCGTAAGCGGTGTTTTGCTGTCGTTATCGAAAGACATGGTTATATTGGGTATACCGGTACCACAGCTAGCGTGTGTAGTAACTGGCAAGCAAGGTTTTCTTCTAAGAATAACAACTACACTCATATCGCAGCTGGGAAGACTCTAGTACTGCCTTTCAACAGATTAGCTGAGCAAACAAAACCGTCAGCTGTCGCTCGCCTGTTGAAGTCGCAATTGAACAACATTGAATCTTCGCAATATCTGTTAACGAATGCGAAGATTAATCAAAATGCGCGC---AGTGAGTCCGAGGAA---TTAAATGTTGAGAGCCCTCCCGCCGCAATCGGGAGTTCTTCCGCGTCCCGCTCCGAAGCCTTCAGACCGCAGGTGGTTAACGGTCTT------------
>BAF93915
ATGGCTTTCCAAGGTACCAGTAGGACTTTAACTCAACAGTCCTCAGCGGCTACGTCTGACGATCTTCAAAAGATATTATTTAGCCCTGAAGCCATCAAGAAAATGGCTACTGAGTGTGACCTA---------------------------------------------------------------------------------------------------------------------------------GGCCGGCATCATTGGATGCGTGCTGATAATGCTATTTCAGTCCGGCCCCTCGTTCCCGAAGTAACCCACGGTCGTATTGCTTCCTTCTTTAAGTCTGGATATGATGTTGGTGAATTATGCTTAAAAGGATACATGAGCGTCCCTCAGGTGTTGTGTGCTGTTACTCGAACAGTTTCCACCGATGCTGAAGGGTCCTTGAGAATTTACTTAGCTGATCTAGGCGACAAGGAGTTATCTCCTATAGATGGGCAATGCGTCTCATTACATAACCATGATCTTCCCGCTTTAGTGTCTTTCCGACCGACGTATGATTGTCCTATGGAAACAGTTGGGAATCGTAAGCGGTGTTTTGCTGTCGTTATCGAAAGACATGGTTATATTGNGTATACCGGCACCACAGCTAGCGTGTGTAGTAATTGGCAAGCAAGGTTTTCATCTAAGAATAACAACTACACTCATATCGCAGCTGGGAAGACTCTAGTACTGCCTTTCAACAGATTAGCTGAGCAAACAAAACCGTCAGCTGTCGCTCGCCTGTTGAAGTCGCAATTGAACAACATTGAATCTTCGCAATACTTGTTAACGAACGCGAAGATCAATCAGAATGCGCGC---AGTGAGTCCGAGGAA---TTAAATGTTGAGAGCCCTCCCGCCGCAATCGGGAGTTCTTCCGCGTCCCGCTCCGAAGCCTTCAGACCGCAGGTGGTTAACGGTCCT------------
>BAA95600
ATGGCTTTCCAAGGTACCAGTAGGACTTTAACTCAACAGTCCTCAGCGGCTACGTCTGACGATCTTCAGAAGATCTTATTTAGCCCTGAAGCCATTAAGAAAATGGCTACTGAGTGTGACCTA---------------------------------------------------------------------------------------------------------------------------------GGCCGGCATCATTGGATGCGCGCTGATAATGCTATTTCAGTCCGGCCCCTCGTTCCCGAAGTAACCCATGGTCGTATTGCTTCCTTCTTTAAGTCTGGATATGATGTCGGTGAACTGAGCTCTAAAGGATATATGAGCGTTCCTCAAGTATTGTGTGCTGTTACTCGAACAGTTTCTACCGATGCTGAGGGATCTTTGAGAATATACCTGGCTGATCTAGGCGATAAGGAGTTGTCTCCTATAGATGGACAATGCGTTTCATTACATAACCATGATCTTCCCGCTTTGGTGTCTTTCCAGCCGACGTATGATTGTCCGATGGAAACTGTTGGGAATCGCAAGCGGTGTTTTGCAGTCGTTATCGAAAGACATGGTTATATTGGGTATACCGGCACCACAGCTAGCGTGTGTAGTAACTGGCAAGCACGATTTTCTTCTAAGAATAACAACTACACTCATGTCGCAGCTGGGAGGACTCTAGTACTGCCGTTCAACAGATTAGCTGAGCAAACTAAACCGTCAGACGTCGCTCGCCTGTTGAAGTCGCAATTGAACAACATAGAATCTTCGCAATACGTTTTAACGCATTCGAAGATTAATCAAAATGCGCGC---AGTGAGTCCGAGGAT---TTAAATGTTGAAAGCCCTCCCATCGCAATCGGGAGTTTTTCCGCGTCCCGCTCCGAAGCCTTCAGACCGCAGGTGGTTAACGGTCTT------------
>AAD45246
ATGGCTTTCCAAGGTCCCAGTAGGACGTTAACTCAACAGTCCTCGGCGGCGTCGTCTGACGACTTACAGAAGATATTATTCAGCCCCGATGCCATCAAGAAGATGGCTACTGAGTGTGACCTA---------------------------------------------------------------------------------------------------------------------------------GGTCGACATCATTGGATGCGCGCGGATAACGCCATCTCTGTCAGACCTCTCGTTCCCCAATTAACCAGTAACAATTTATTGTCTTTCTTTAAATCTGGGTATGATGCCGGTGAATTGCGCTCTAAAGGCTATATGAGCGTTCCTCAAGTGCTGTGTGCCGTTACCAGGACGGTTTCTACGGATGCTGAGGGTTCTTTGAAAATTTATTTGGCTGACCTAGGTGATAAAGAATTATCCCCAATTGATGGGCAATGTGTTACTTTACATAATCATGAGCTCCCTGCTTTGATATCTTTCCAACCTACCTACGATTGCCCCATGGAATTAGTTGGTAATCGGCATCGATGTTTCGCGGTAGTCGTTGAGAGACATGGTTATATTGGTTACGGTGGTACCACTGCTAGCGTGTGTAGTAACTGGCAAGCTCAGTTTTCTTCAAAGAATAATAATTACACACACGCCGCTGCTGGTAAGACTCTTGTGTTGCCTTACAACAGATTAGCCGAGCATTCGAAACCGTCAGCCGTCGCTCGCCTGTTGAAGTCGCAGTTAAACAACGTTAGCTCATCGCGTTATCTTTTACCGAACGTTGCTCTTAATCAAAATGCGTCTGGGCACGAGTCCGAGATT---TTAAAG---GAAAGCCCTCCCATCGCTATAGGGAGTCCGTCCGCGTCCCGTAACAATAGCTTCAGATCGCAGGTGGTTAACGGTCTT------------
>BAA02060
ATGGCTTTCCAAGGTACCAGTAGGACTTTAACTCAACAGTCCTCAGCGGCTACGTCTGACGATCTTCAAAAGATATTATTTAGCCCTGAAGCCATTAAGAAAATGGCTACTGAGTGTGACCTA---------------------------------------------------------------------------------------------------------------------------------GGCCGGCATCATTGGATGCGCGCTGATAATGCTATTTCAGTCCGGCCCCTCGTTCCCGAAGTAACCCACGGTCGTATTGCTTCCTTCTTTAAATCTGGATATGATGTTGGTGAATTGTGCTCAAAAGGATACATGAGCGTCCCTCAAGTGTTATGTGCTGTTACTCGAACAGTTTCCACTGATGCTGAAGGGTCCTTGAGAATTTACTTAGCTGATCTAGGTGACAAGGAGTTATCTCCCATAGATGGGCAGTGCGTTTCGTTACATAACCATGATCTTCCCGCTTTGGTGTCTTTCCAGCCGACGTATGATTGTCCTATGGAAACAGTTGGGAATCGTAAGCGGTGTTTTGCTGTTGTTATCGAAAGACATGGTTACATTGGGTATACCGGTACCACAGCTAGCGTGTGTAGTAATTGGCAAGCAAGGTTTTCATCTAAGAATAACAACTACACTCATATCGCAGCTGGGAAGACTCTAGTACTGCCTTTCAACAGATTAGCTGAGCAAACAAAACCGTCAGCTGTCGCTCGCCTGTTGAAGTCGCAACTGAACAACATTGAATCTTCGCAATATTTGTTAACGAACGCGAAGATTAATCAGAATGCGCGC---AGTGAGTCCGAGGAA---TTAAATGTTGAGAGCCCTCCCGCCGCAATCGGGAGTTCTTCCGCGTCCCGCTCCGAAGCCTTCAGACCGCAGGTGGTTAACGGTCTT------------
>BAA03888
ATGGCTTTCCAAGGTACCAGTAGGACTTTAACTCAACAGTCCTCAGCGGCTACGTCTGACGATCTTCAAAAGATATTATTTAGCCCTGAAGCCATTAAGAAAATGGCTACTGAGTGTGACCTA---------------------------------------------------------------------------------------------------------------------------------GGCCGGCATCACTGGATGCGCGCTGATAATGCTATTTCAGTCCGGCCCCTCGTTCCCGAAGTAACCCACGGTCGTATTGCTTCCTTCTTTAAGTCTGGATATGATGTTGGTGAATTGTGCTCAAAAGGATACATGAGCGTCCCTCAAGTATTATGTGCTGTTACTCGAACAGTTTCCACTGATGCTGAAGGGTCTTTGAGAATTTACTTAGCTGATCTAGGCGACAAGGAGTTATCTCCCATAGATGGGCAATGCGTTTCGTTACATAACCATGATCTTCCCGCTTTGGTGTCTTTCCAACCGACGTATGATTGTCCCATGGAGACAGTTGGGAATCGTAAGCGGTGTTTTGCTGTTGTTATCGAAAGACATGGTTACATTGGGTATACCGGTACCACAGCTAGCGTGTGTAGTAATTGGCAAGCAAGGTTTTCATCTAAGAATAACAACTACACTCATATCGCAGCTGGGAAGACTCTAGTACTGCCTTTCAACAGATTAGCTGAGCAAACAAAACCGTCAGCTGTCGCTCGCCTGTTGAAGTCGCAACTGAACAACATTGAATCTTCGCAATATTTGTTAACGAACGCGAAGATTAATCAGAATGCGCGC---AGTGAGTCCGAGGAA---TTAAATGTTGAGAGCCCTCCCGCCGCAATCGGGAGTTCTTCCGCGTCCCGCTCCGAAGCCTTCAGACCGCAGGTGGTTAACGGTCTT------------
>AAD45248
ATGGCTTTCCAAGGTACCAGCAGGACTTTAACCCAACAGTCCTCAGCGGCTACGTCTGACGAACTTCAAAAGATATTATTTAGCCCTGACGCCATTAAGAAAATGGCTGCTGAGTGTGACCTA---------------------------------------------------------------------------------------------------------------------------------GGCCGGCATCATTGGATGCGCGCTGATAATGCTATTTCAGTCCGGCCCCTCGTTCCCGAAGTAACCCACGGTCGGATTGCTTCCTTCTTTAAGTCTGGATATGATGCTGGTGAATTGTGCTCTAAAGGATACATGAGTGTCCCTCAAGTGTTGTGTGCTGTTACTCGAACAGTTTCTACCGATGCTGAAGGGTCTTTGAGAATTTACTTAGCTGATCTAGGCGACAAGGAGCTATCTCCCATAGATAAGCAGTGCGTCACATTACATAACCATGATCTTCCCGCTTTAGTGTCTTTCCAACCGACGTATGATTGTCCTATGGAGACAGTTGGGAATCGGAAGCGGTGTTTTGCTGTTGTTATCGAAAGACATGGTTATATTGGGTATACCGGTACCACAGCTAGCGTGTGTAGTAATTGGCAAGCACGGTTTTGTTCTAAGAATAACAACTACGCTCATATCGCAGCTGGGAAGACTCTAGTACTGCCATTCAACAGATTAGCTGAGCAAACGAAACCGTCAGCCGTCGCTCGCCTGTTGAAGTCGCAATTGAACAATATAGAATCTTCGCAATACGTCTTGACGGATTCGAAGATTAATCAAAATGCGCGC---AGTGAGTCCGAGGAA---TTAAATGTTGAGAGCCCTCCCGCCGCAATCGGGAGTTCTTCCGCGTCCCGCATCGAATCCTTTAGACCGCAGGTGGTTAACGGTCTT------------
>AAD17924
ATGGCTTTCCAAGGTACCAGTAGGACTTTAACTCAACAGTCCTCAGCGGCTACGTCTGACGATCTTCAAAAGATATTATTTAGCCCTGAAGCCATTAAGAAAATGGCTACTGAGTGTGACCTA---------------------------------------------------------------------------------------------------------------------------------GGCCGGCATCATTGGATGCGCGCTGATAATGCTATTTCAGTCCGGCCCCTCGTTCCCGAAGTAACCCACGGTCGTATTGCTTCCTTCTTTAAATCTGGATATGATGTTGGTGAATTATGCTCAAAAGGATACATGAGCGTCCCTCAGGTGTTGTGTGCTGTTACTCGAACGGTTTCCACTGATGCTGAAGGGTCCTTGAGAATTTACTTAGCTGATCTAGGTGACAAGGAGTTATCTCCTATAGATGGGCAATGCGTTTCGTTACATAACCATGATCTTCCCGCTTTGGTGTCTTTCCAACCGACGTATGACTGTCCTATGGAAACAGTTGGGAATCGCAAGCGGTGTTTTGCTGTCGTTATCGAAAGACATGGTTACATTGGGTATACCGGTACCACAGCTAGCGTGTGTAGTAATTGGCAAGCAAGGTTTTCTTCTAAGAATAACAACTACACTCATATCGCAGCTGGGAAGACTCTAGTACTGCCTTTCAACAGATTAGCTGAGCAAACAAAACCGTCAGCTGTCGCTCGCCTGTTGAAGTCGCAACTGAACAACATTGAATCTTCGCAATATCTGTTAACGAATGTGAAGATTAATCAGAATGCGCGC---AGTGAGTCCGAGGAA---TTAAATGTTGAGAGCCCTCCCGCCGCAATCGGGAGTTCTTCCGCGTCCCGCTCCGAAGCCTTCAGACCGCAGGTGGTTAACGGTCTT------------
>AAD17926
ATGGCTTTCCAAGGTACCAGTAGGACTTTAACTCAACAGTCCTCAGCGGCTACGTCTGACGATCTTCAAAAGATATTATTTAGCCCTGAAGCCATTAAGAAAATGGCTACTGAGTGTGACCTA---------------------------------------------------------------------------------------------------------------------------------GGCCGGCATCATTGGATGCGCGCTGATAATGCTATTTCAGTCCGGCCCCTCGTTCCCGAAGTAACCCACGGTCGTATTGCTTCTTTCTTTAAATCTGGATATGATGTTGGTGAATTATGCTCAAAAGGATACATGAGCGTCCCTCAAGTGTTATGTGCTGTTACTCGAACGGTTTCCACTGATGCTGAAGGGTCCTTGAGAATTTACTTAGCTGATCTAGGTGACAAGGAGTTATCCCCTATAGATGGGCAATGCGTTTCGTTACATAACCATGATCTTCCCGCTTTGGTGTCTTTCCAACCGACGTATGACTGTCCTATGGAAACAGTTGGGAATCGCAAGCGGTGTTTTGCTGTCGTTATCGAAAGACATGGTTACATTGGGTATACCGGCACCACAGCTAGCGTGTGTAGTAATTGGCAAGCAAGGTTTTCTTCTAAGAATAACAACTACACTCATATCGCAGCTGGGAAGACTCTAGTACTGCCTTTCAACAGATTAGCTGAGCAAACAAAACCGTCAGCTGTCGCTCGCCTGTTGAAGTCGCAATTGAACAACATTGAATCTTCGCAATATCTGTTAACGAACGCGAAGATTAATCAAAATGCGCGC---AGTGAGTCCGAGGAA---TTAAATGTTGAGAGCCCTCCCGCCGCAATCGGGAGTTCTTCCGCGTCCCGCTCCGAAGCCTTCAGACCGCAGGTGGTTAACGGTCTT------------
>CAH41945
ATGGCTTTCCAAGGTACCAGTAGGACTTTAACTCAACAGTCCTCAGCGGCTACGTCTGACGATCTTCAAAAGATATTATTTAGCCCTGAAGCCATTAAGAAAATGGCTACTGAGTGTGACCTAGGCCGGCATCACTGGATGCGCGCTGATAACGCTATTTCTCAACAGTCCTCAGCGGCTACGTCTGACGATCTTCAAAAGATATTATTTAGCCCTGAAGCCATTAAGAAAATGGCTACTGAGTGTGACCTAGGCCGGCATCACTGGATGCGCGCTGATAACGCTATTTCAGTCCGGCCCCTCGTTCCCGAAGTAACCCACGGTCGTATTGCTTCCTTCTTTAAGTCTGGATATGATGTTGGTGAATTACGCTCTAAAGGTTATATGAGCGTCCCTCAAGTATTGTGTGCTGTTACTCGAACAGTTTCCACCGATGCTGAAGGATCTTTGAGAATTTACCTGGCTGATCTAGGCGACAAG---------------------------------------------------------------------------------------------------------------------------------GTTAAAGAAAGACAAGGGTATATTTGGTATACCGGCACCACAGCATGCGTGTGTGGTAATGGGCAAGCACGGTTGTCTTTTAAGAACAACAACTACAATCGTATCGCAGCTGGGAAGACTCTAGTACTGCCTTTCAACAGATTAGCTGAGCAAACAAAACCGTCAGCTGTCGCTCGCCTGTTGAAGTCGCAATTGAACAATATCGAATCTTCGCAATATGTGTTGACGAATGCGAGGATTGATCAAAACGCGCGC---AGTGAGTCCGAGGAA---TTGATTGTTGAAAGCCCTCCCGCCGCAATCGGGAGTTCTTCCGCGTCCCGCTCCGAAGCCCATAGACCGCAGGTGGTTAACGGTCTT------------
>CAB75955
ATGGCTTTCCAAGGTACCAGTAGGACTTTAACTCAACAGTCCTCAGCGGCTACGTCTGACGAACTTCAAAAGATATTATTTAGCCCTGAAGCCATTAAGAAGATGGCTACTGAGTGTGACCTA---------------------------------------------------------------------------------------------------------------------------------GGCCGGCATCATTGGATGCGCGCTGATAATGCTATTTCAGTCCGGCCCCTCGTTCCCGAAGTAACCCATGGTCGTATTGCTTCTTTCTTTAAGTCTGGATATGATGCTGGTGAATTAAGCTCTAAAGGATATATGAGCGTTCCTCAAGTGTTGTGTGCTGTTACTCGAACAGTTTCCACCGACGCTGAGGGATCTTTGAGAATTTACCTAGCTGATTTAGGCGACAAGGAGTTATCTCCTATAGATGGACAGTGCGTCACATTACATAACCATGATCTACCCGCTTTAGTGTCTTTCCAACCGACGTATGATTGTCCTATGGAAACTGTTGGGAATCGTAAGCGGTGTTTTGCTGTTGTTATCGAAAGACATGGTTATATTGGGTATACCGGCACCACAGCTAGCGTGTGTAGTAATTGGCAAGCACGGTTTTCTTCTAAGAATAACAACTACACTCACATCGCAGCTGGGAAGACTCTAGTACTGCCATTCAACAGATTAGCTGAGCAAACGAAACCGTCAGCCGTCGCTCGCCTGTTGAAGTCGCAATTGAACAACATAGAATCTTCGCAATACGTTTTAACGAATGCGAAGATCAATCAGAATGCGCGC---AGTGAGTCCGAGGAA---TTAAATGTTGAGAGCCCTCCCATCGCAATCGGGAGTTCTTCCGCGTCCCGCTCCGAAACCTTCAGACCGCAGGTGGTTAACGGTACTTTACTGTTTTCG
>ADC32116
ATGGCTTTCCAAGGTACCAGTAGGACTTTAACTCAACAGTCCTCAGCGGCTACGTCTGACGATCTTCAAAAGATATTATTTAGCCCTGAAGCCATTAAGAAAATGGCTACTGAGTGTGACCTA---------------------------------------------------------------------------------------------------------------------------------GGCCGGCATCATTGGATGCGCGCTGATAACGCTATTTCAGTCCGGCCCCTCGTTCCCGAAGTAACCCACGGTCGTATTGCTTCCTTCTTTAAATCTGGATATGATGTTGGTGAATTGTGCTCAAAAGGATATATGAGCGTCCCTCAAGTGTTATGTGCTGTTACTCGGACAGTTTCTACTGATGCTGAAGGGTCCTTGAGAATTTACTTAGCTGATCTAGGTGACAAGGAGTTATCTCCCATAGATGGACAATGCGTCTCGTTACACAACCATGATCTCCCCGCTTTGGTGTCTTTCCAACCTACGTACGACTGTCCTATGGAAACAGTTGGGAATCGTAAGCGGTGTTTTGCTGTCGTTATCGAAAGACATGGTTATATTGGGTATACCGGTACCACAGCTAGCGTGTGTAGTAACTGGCAAGCAAGGTTTTCTTCTAAGAATAACAACTACACTCATATCGCAGCTGGGAAGACTCTAGTACTGCCTTTCAACAGATTAGCTGAGCAAACAAAACCGTCAGCTGTCGCTCGCCTGTTGAAGTCGCAATTGAACAACATTGAATCTTCGCAATACCTGTTAACGAATGCGAAGATCAATCAAAATGCGCGC---AGTGAGTCCGAGGAA---TTAATTGTTGAGAGCCCTCCCGCCGCAATCGGGAGTTCTTCCGCGTCCCGCTCCGAAGCCTTCAGACCGCAGGTGGTTAACGGTCTT------------
>ADC32111
ATGGCTCTCCAAGGTACCAGTAGGACTTTAACTCAACAGTCCTCAGCGGCTACGTCTGACGATCTTCAAAAGATATTATTTAGCCCTGAAGCCATCAAGAAAATGGCTACTGAGTGTGACCTA---------------------------------------------------------------------------------------------------------------------------------GGCCGGCATCATTGGATGCGTGCTGATAATGCTATTTCAGTCCGGCCCCTCGTTCCCGAAGTAACCCACGGTCGTATTGCTTCCTTCTTTAAGTCTGGATATGATGTTGGTGAATTATGCTCAAAAGGATACATGAGCGTCCCTCAGGTGTTGTGTGCTGTTACTCGAACAGTTTCCACCGATGCTGAAGGGTCCTTGAGAATTTACTTAGCTGATCTAGGCGACAAGGAGTTATCTCCTATAGATGGGCAATGCGTCTCATTACATAACCATGATCTTCCCGCTTTAGTGTCTTTCCAACCGACGTATGATTGTCCTATGGAAACAGTTGGGAATCGTAAGCGGTGTTTTGCTGTCGTTATCGAAAGACATGGTTATATTGGGTATACCGGCACCACAGCTAGCGTGTGTAGTAATTGGCAAGCAAGGTTTTCATCTAAGAATAACAACTACACTCATATCGCAGCTGGGAAGACTCTAGTACTCCCTTTCAACAGATTAGCTGAGCAAACAAAACCGTCAGCTGTCGCTCGCCTGTTGAAGTCGCAATTGAACAACATTGAATCTTCGCAATACTTGTTAACGAACGCGAAGATCAATCAGAATGCGCGC---AGTGAGTCCGAGGAA---TTAAATGTTGAGAGCCCTCCCGCCGCAATCGGGAGTTCTTCCGCGTCCCGCTCCGAAGCCTTCAGACCGCAGGTGGTTAACGGTCTT------------
>AAD17928
ATGGCTTTCCAAGGTACCAGTAGGACTTTAACTCAACAGTCCTCAGCGGCTACGTCTGACGATCTTCAAAAGATATTATTTAGCCCTGAAGCCATTAAGAAAATGGCTACTGAGTGTGACCTA---------------------------------------------------------------------------------------------------------------------------------GGCCGGCATCATTGGATGCGCGCTGATAACGCTATTTCAGTCCGGCCCCTCGTTCCCGAAGTAACCCATGGTCGTATTGCTTCTTTCTTTAAGTCTGGATATGATGTCGGTGAATTATGCTCAAAAGGATACATGAGCGTCCCTCAAGTATTATGTGCTGTTACTCGAACAGTTTCCACTGATGCTGAAGGGTCCCTGAGAATTTACTTGGCTGATCTAGGCGACAAGGAGTTATCTCCTATAGACGGGCAATGCGTCTCATTACATAACCATGATCTTCCCGCTTTAGTGTCTTTCCAACCGACGTATGATTGTCCTATGGAAACAGTTGGGAATCGTAAGCGGTGTTTTGCTGTTGTTATCGAAAGACATGGTTACATTGGGTATACCGGTACCACAGCTAGCGTGTGTAGTAATTGGCAAGCAAGGTTTTCTTCTAAGAATAACAACTACACTCATATCGCAGCTGGGAAGACTCTAGTGCTGCCTTTCAACAGATTAGCTGAGCAAACAAAACCGTCAGCTGTCGCTCGCCTGTTGAAGTCGCAATTGAACAACATTGAATCTTCGCAATATTTGTTAACGAATGCGAAGATTAATCAGAATGCGCGC---AGTGAGTCCGAGGAA---TTAAATGTTGAGAGCCCTCCCGCCGCAATCGGGAGTTCTTCCGCGTCCCGCTCCGAAGCCTTCAGACCGCAGGTGGTTAACGGTCTT------------
>ABD64221
ATGGCTTTCCAAGGTACCAGTAGGACTTTGACTCAACAGTCCTCAGCGGCAACGTCTGACGAGCTTCAGAAGATATTGTTCAGCCCTGATGCCATTAAGAAAATGGCTACTGAGTGTGACCTA---------------------------------------------------------------------------------------------------------------------------------GGTCGACATCATTGGATGCGCGCTGATAACGCCATCTCTGTCCGACCCCTCGTTCCCGAAGTAACCCATGGTAACATTGCGTCCTTCTTTAAGTCTGGATATGATGCCGGTGAATTGCGTTCTAAAGGATACATGAGTGTCCCTCAGGTATTGTGTGCCGTTACTCGAACGGTTTCCACTGACGCCGAAGGGTCTCTGAGAATTTACCTGGCTGATTTAGGCGACAAGGAGTTATCTCCTATAGATGGACAATGTGTTGCTTTACATAACCATGATCTTCCCGCTTTAGTGTCTTTCCAACCGACGTATGATTGTCCTATGGAGACAGTTGGGAATCGTAAGCGGTGTTTTGCTGTCGTCATTGAGAGACATGGTTATACCGGGTATACCGGCACCACAGCCAGCGTGTGTAGTAATTGGCAAGCTCGGTTCTCTTCCAAGAACAATAACTACACTCATATCGCGGCTGGGAAGACTCTAGTACTGCCATACAACAGATTAGCTGAGCAATCAAAACCGTCAGCGGTGGCTCGCCTGTTGAAGTCGCAATTGAACAACATAGAATCCTCTCGCTACGTTTTACCGTATGCGAAGATTAATCAAAATGCGCGC---AGTGAGTCCGAGGAA---TTGAATGTTGAAAGCCCTCCTGTCGCAATCGGGAGTTCTTCCGCGTCCCGCTCCGAAACCTTCAGACCGGAAGTGGTTAACGGTCTT------------
>CAA78278
ATGGCTTTCCAAGGTACCAGTAGGACGTTAACTCAACAGTCCTCGGCGGCGTCGTCTGGCGACTTACAGAAGATATTATTCAGCCCCGATGCCATCAAGAAGATGGCTACTGAGTGTGACCTA---------------------------------------------------------------------------------------------------------------------------------GGTCGACATCATTGGATGCGCGCGGATAACGCCATCTCTGTCAGACCTCTCGTTCCCCAAGTAACCAGTAACAATTTATTGTCTTTCTTTAAATCTGGGTATGATGCCGGTGAATTGCGCTCTAAAGGCTATATGAGCGTTCCTCAAGTGCTGTGTGCCGTTACCAGGACGGTTTCTACGGATGCTGAGGGTTCTTTGAAAATTTACTTGGCTGACCTAGGTGATAAAGAATTATCCCCAATTGATGGGCAGTGTGTTACTTTGCATAATCATGAGCTCCCTGCTTTGATATCTTTCCAACCTACTTACGATTGCCCCATGGAATTAGTTGGCAATCGGCATCGATGTTTTGCGGTAGTCGTTGAGAGACATGGTTATATTGGTTACGGTGGTACCACTGCTAGCGTGTGTAGTAACTGGCAAGCTCAGTTTTCTTCAAAGAATAATAATTACACACACGCCGCTGCTGGTAAGACTCTTGTGTTGCCTTACAACAGATTAGCTGAGCATTCGAAACCGTCAGCCGTCGCTCGCCTGTTGAAGTCGCAGTTAAACAACGTTAGCTCATCGCGTTATCTTTTGCCGAACGTTGCTCTTAATCAAAATGCGGCTGGGCACGAGTCCGAGATT---TTAAAC---GAAAGCCCTCCCTTCGCTATAGGGAGTCCGTCCGCGTCCCGTAACAATAGCTTCAGATCGCAGGTGGTTAACGGTCTT------------
>ABN12315
ATGGCTTTCCAAGGTACCAGTAGGACTTTAACTCAACAGTCCTCAGCGGCTACGTCTGACGAACTTCAAAAGATATTATTTAGCCCTGAAGCCATTAAGAAGATGGCTACTGAGTGTGACCTA---------------------------------------------------------------------------------------------------------------------------------GGCCGGCATCATTGGATGCGCGCTGATAATGCTATTTCAGTCCGGCCCCTCGTTCCCGAAGTAACCCACGGTCGTATTGCTTCCTTCTTTAAGTCTGGATATGATGCTGGTGAATTGAGCTCTAAAGGATATATGAGCGTTCCTCAAGTGTTGTGTGCTGTTACTCGAACAGTTTCCACCGATGCTGAAGGATCTTTGAGAATTTACCTAGCTGATCTAGGCGATAAGGAGTTATCTCCCATAGATGGACAATGCGTTACATTACATAACCATGATCTACCCGCTTTAGTGTCTTTCCAGCCGACGTATGATTGTCCTATGGAAATTGTTGGGAATCGTAAGCGGTGTTTTGCTGTTGTTATCGAAAGACATGGTTATATTGGGTATACCGGCACCACAGCTAGCGTGTGTAGTAATTGGCAAGCACGGTTTTCTTCTAAGAATAACAACTACACTCATATCGCAGCTGGGAAGACTCTAGTACTGCCGTTCAACAGATTAGCTGAGCAAACAAAACCGTCAGCTGTTGCTCGCCTGTTGAAGTCGCAATTGAACAACATAGAATCTTCGCAATACGTTTTAACGGATGCGAAGATTAATCAGAATGCGCGC---AGTGAGTCCGAGGAA---TTAAATGTTGAGAGCCCTCCCATCGCAATCGGGAGTTCTTCCGCGTCCCGCTCCGAAACCTTCAGACCGCAGGTGGTTAACGGTCTT------------
>AEV40479
ATGGCTTTCCAAGGTACCAGTAGGACTTTAACTCAACAGTCCTCAGCGGCTACGTCTGACGATCTTCAAAAGATATTATTTAGCCCTGAAGCCATTAAGAAAATGGCTACTGAGTGTGACCTA---------------------------------------------------------------------------------------------------------------------------------GGCCGGCATCACTGGATGCGCGCTGATAATGCTATTTCAGTCCGGCCCCTCGTTCCCGAAGTAACCCACGGTCGTATTGCTTCCTTCTTTAAGTCTGGATATGATGTTGGTGAATTATGCTCAAAAGGATACATGAGCGTCCCTCAAGTGTTATGTGCTGTTACTCGAACAGTTTCCACTGATGCTGAAGGGTCCCTGAGAATTTACTTAGCTGATCTAGGCGACAAGGAGTTATCTCCTATAGACGGGCAATGCGTTTCGTTACATAACCATGATCTTCCCGCTTTGGTGTCTTTCCAACCGACGTATGATTGTCCTATGGAAACAGTTGGGAATCGTAAGCGGTGTTTTGCTGTTGTTATCGAAAGACATGGTTACATTGGGTATACCGGTACCACAGCTAGCGTGTGTAGTAATTGGCAAGCAAGGTTTTCTTCTAAGAATAACAACTACACTCATATCGCAGCTGGGAAGACTCTAGTACTACCTTTTAACAGATTAGCCGAGCAAACAAAACCGTCAGCTGTCGCTCGCCTGTTGAAGTCGCAATTGAACAACATTGAATCTTCGCAATATCTGTTAACAAACGCGAAGATTGATCAGAATGCGCGT---AGTGAGTCCGAGGAA---TTAAATGTTGAGAGCCCTCCCGCCGCAATCGGGAGTTCTTCCGCGTCCCGCTCCGAAGCCTTCAGACCGCAGGTGGTTAACGGTCTT------------
>ACD39409
ATGGCTTTCCAAGGTACCAGTAGGACTTTAACTCAACAGTCCTCGGCGGCGTCGTCTGACGACTTACAGAAGATATTATTCAGCCCCGATGCCATCAAGAAGATGGCTACTGAGTGTGACCTA---------------------------------------------------------------------------------------------------------------------------------GGTCGACATCATTGGATGCGCGCGGATAACGCCATCTCTGTCAGACCTCTCGTTCCCCAAGTAACCAGTAACAATTTATTGTCCTTCTTTAAATCTGGGTATGATGCCGGTGAATTGCGCTCTAAAGGCTATATGAGCGTTCCTCAAGTGCTGTGTGCCGTTACCAGGACGGTTTCTACGGATGCTGAGGGTTCTTTGAAAATTTATTTGGCTGACCTAGGTGATAAAGAATTATCCCCAATTGATGGGCAGTGTGTTACTTTACATAATCATGATCTTCCTGCTTTGATATCTTTCCAACCTACCTACGATTGCCCCATGGAATTAGTTGGCAATCGGCATCGATGTTTCGCGGTAGTCGTTGAGAGACATGGTTATATTGGTTACGGTGGTACCACTGCTAGCGTGTGTAGTAACTGGCAAGCCCAGTTTTCTTCAAAGAATAATAATTACACACACGCCGCTGCTGGTAAGACTCTTGTGTTGCCTTACAACAGATTAGCTGAGCATTCGAAACCGTCAGCCGTCGCTCGCCTGTTGAAGTCGCAGTTAAACAACGTTAGCTCATCGCGCTATCTTTTGCCGAACGTTGCTCTTAATCAAAATGCGTCTGGGCATGAGTCCGAGATT---TTAAAC---GAAAGCCCTCCCATCGCTATAGGGAGTCCGTCCGCGTCCCGTAACAATAGCTTCAGATCGCAGGTGGTTAACGGTCTT------------
>AAC54618
ATGGCTTTCCAAGGTACCAGTAGGACTTTAACTCAACAGTCCTCAGCGGCTACGTCTGACGAACTTCAAAAGTTATTATTTAGCCCTGAAGCCATTAAGAAAATGGCTACTGAGTGTGACCTA---------------------------------------------------------------------------------------------------------------------------------GGCCGGCATCACTGGATGCGCGCTGATAACGCTATTTCAGTCCGGCCCCTCGTTCCCGAAGTAACCCACGGTCGTATTGCTTCTTTCTTTAAGTCTGGATATGATGCTGGTGAATTGAGTTCTAAAGGATACATGAGTGTCACCCAGGTATTGTGTGCTGTTACTCGAACAGTTTCCACTGATGCCGAAGGATCTTTGAGAATTTACCTAGCTGATCTAGGCGACAAGGAGTTATCTCCTATAGATAGACAATGCGTCACATTACATAATCATGACCTTCCCGCTTTAGTGTCTTTCCAGCCGACGTACGATTGTCCTATGGAAAGTGTTGGGAACCGTAAGCGGTGTTTTGCTGTTGTTATCGAAAGGCATGGTTATATCGAGTATACCGGTACCACAGCTAGCGTGTGTAGTAATTGGCAAGCACGATTTTCTTCTAAGAACAATAACTACACTCATATCGCAGCTGGGAAGACTCTAGTGCTGCCATTCAACAGATTAGCTGAGCAAACGAAACCGTCAGCCGTCGCTCGCCTGTTGAAGTCGCAACTGAACAACATAGAATCTTCGCAATACGTTTTAACGGATGCGAAGATCAATCAGAATGCGCGC---AGTGAGTCCGAGGAA---ATTATTGTTGAGAGCCCTCCTATCGTAATCGGGAGTTCTTCCGCGTCCCGCTCCGAAGCCTTCAGACCGCAGGTGGTTAACGGTCTT------------
>BAB69048
ATGGCTTTCCAAGGTACCAGTAGGACTTTAACTCAACAGTCCTCAGCGGCTACGTCTGACGATCTTCAAAAGATATTATTTAGCCCTGAAGCCATTAAGAAAATGGCTACTGAGTGTGACCTA---------------------------------------------------------------------------------------------------------------------------------GGCCGGCATCACTGGATGCGCGCTGATAACGCTATTTCAGTCCGGCCCCTCGTTCCCGAAGTAACCCACGGTCGTATTGCTTCCTTCTATAAGTCTGGATATGATGTTGGTGAATTACGCTCTAAAGGTTATATGAGCGTCCCTCAAGTATTGTGTGCTGTTACTCGAACAGTTTCCGCCGATGCTGAAGGATCTTTGAGAATTTACCTGGCTGATCTAGGCGACAAGGAGTTATCTCCGATAGACGGACAATGCGTCTCATTACATAATCATGATCTTCCCGCTTTAGTGTCTTTCCAACCGACGTATGATTGTCCTATGGAGACAGTTGGGAATCGTAAGCGGTGTTTTGCTGTTGTTATCGAAAGACATGGTTATATTGGGTATACCGGCACCACAGCTAGCGTGTGTAGTAATTGGCAAGCACGGTTCTCTTCTAAGAACAACAACTACACTCATATCGCAGCTGGGAAGACTCTGGTACTGCCTTTCAACAGACTAGCTGAGCAAACAAAACCGTCAGCTGTTGCTCGCCTGTTGAAGTCGCAATTGAACAATATCGAATCCTCGCAATATGTGTTAACGAACGCGAGGATTGATCAAAATGCGCGC---AGTGAGTCCGAGGAA---TTAAATGTTGAAAGCCCTCCCGCCGCAATCGGGAGTTCTACCGCGTCCCGCTCCGAAGCCTTCAGACCGCAGGTGGTTAACGGTCTT------------
>BAA08455
ATGGCTTTCCAAGGTACCAGCAGGACTTTAACCCAACAGTCCTCAGCGGCTACGTCTGACGAACTTCAAAAGATATTGTTTAGCCCTGATGCCATCAAGAAAATGGCTGCTGAGTGTGACCTA---------------------------------------------------------------------------------------------------------------------------------GGCCGGCATCATTGGATGCGCGCTGATAACGCTATTTCAGTCCGGCCCCTCGTTCCCGAAGTAACCCACGGTCGTATTGCTTCCTTCTTTAAGTCTGGATATGATGCTGGTGAATTGTGCTCTAAAGGATACATGAGCGTCCCTCAAGTGTTGTGTGCTGTTACTCGAACAGTTTCTACTGATGCTGAGGGGTCTTTGAGAATTTACCTAGCTGATTTAGGCGATAAGGAGTTATCTCCCATAGATAAGCAGTGCGTCACATTACACAACCATGATCTTCCCGCTTTGGTGTCTTTCCAACCGACGTATGATTGTCCTATGGAGACAGTTGGGAATCGGAAGCGGTGTTTTGCTGTTGTTGTTGAAAGACATGGTTATGTTGGGTATACCGGCACCACAGCTAGCGTGTGTAGTAACTGGCAAGCACGGTTTTCTTCTAAGAATAACAACTACACTCATATCGCAGCTGGGAAGACTCTAGTACTGCCATTCAACAGATTAGCTGAGCAAACGAAACCGTCAGCCGTTGCTCGCCTGTTGAAGTCGCAATTGAATAATATAGAATCTTCGCAATACGTCTTGACGGATTCGAAGATTAATCAAAATGCGCGC---AGTGAGTCCGAGGAA---TTAAATGTTGAGAGCCCTCCTGTCGCAATCGGGAGTTCTTCCGCGTCCCGCTTCGAATCCTTCAGACCGCAGGTGGTTAACGGTCTT------------
>BAB11692
ATGGCTCTCCAAGGTACCAGTAGGACTTTAACTCAACAGTCCTCAGCGGCTACGTCTGACGATCTCCAAAAGATATTATTTAGCCCTGAAGCCATTAAGAAAATGGCTACTGAGTGTGACCTA---------------------------------------------------------------------------------------------------------------------------------GGCCGGCATCATTGGATGCGCGCTGATAATGCTATTTCAGTCCGGCCCCTCGTTCCCGAAGTAACCCATGGTCGTATTGCTTCCTTCTTTAAGTCTGGATATGATGTCGGTGAATTATGCTCTAAAGGATACATGAGCGTCCCTCAAGTGTTGTGTGCTGTTACTCGAACAGTTTCCACCGAGGTTGAGGGATCTTTGAGAATTTACCTGGCTGATCTAGGTGACAAGGAGTTATCTCCTATAGACGGACAATGCGTATCATTACATAACCAAGACCTTCCCGCTTTAGTGTCTTTCCAGCCGACGTATGATTGTCCTATGGAAACAGTTGGGAATCGCAAGCGGTGTTTCGCAGTCGTTATCGAGAGGCATGGTTATATAGGGTATACCGGCACCACAGCAAGCGTGTGTAGTAATTGGCAAGCACGATTTTCTTCTAAGAATAATAACTACACTCATATCGCTGCTGGGAAGACTCTAGTACTGCCATTCAACAGACTAGCTGAGCAAACGAAACCGTCAGCCGTTGCTCGCCTGTTGAAGTCGCAATTGAATAATATAGAATCTTCGCAATACGTTTTAACGGCTTCGAAGATTAATCAAAATGCGCGC---AGTGAGTCCGAGGAT---TTGAATGTTGAGAGCCCTCCCATCGCAATCGGGAGTTCTTCCGCGTCCCGCTCTGAAGCCTTCAGACCGCAGGTGGTTAACGGTCTT------------
>AAG25052
ATGGCTTTCCAAGGTACCAGTAGGACTTTAACTCAACAGTCCTCAGCGGCTACGTCTGACGATCTTCAAAAGATATTATTTAGCCCTGAAGCCATTAAGAAAATGGCTACTGAGTGTGACCTA---------------------------------------------------------------------------------------------------------------------------------GGCCGGCATCATTGGATGCGCGCTGATAATGCTATTTCAGTCCGGCCCCTCGTTCCCGAAGTAACCCACGGTCGTATTGCTTCCTTCTTTAAGTCTGGATATGATGTTGGTGAATTATGCTCAAAAGGATACATGAGTGTCCCTCAAGTGTTATGTGCTGTTACTCGAACAGTTTCCACTGATGCTGAAGGGTCTTTGAGAATTTACTTAGCTGATCTAGGCGACAAGGAGTTATCTCCCATAGATGGGCGATGCGTTTCGTTACATAACCATGATCTTCCCGCTTTGGTGTCTTTCCAACCGACGTATGATTGTCCTATGGAAACAGTTGGGAATCGTAAGCGGTGTTTTGCTGTCGTTATCGAAAGACATGGTTACATTGGGTATACCGGTACCACAGCTAGCGTGTGTAGTAATTGGCAAGCAAGGTTTTCATCTAAGAATAACAACTACACTCATATCGCAGCTGGGAAGACTCTAGTACTGCCTTTCAACAGATTAGCTGAGCAAACAAAACCGTCAGCTGTTGCTCGCCTGTTGAAGTCGCAATTGAACAACATTGAATCTTCGCAATATTTGTTAACGAACGTGAAGATTAATCAAAATGCGCGC---AGTGAGTCCGAGGAT---TTAAATGTTGAGAGCCCTCCCGCCGCAATCGGGAGATTTTCCGCGTCCCGCTCCGAAGCCTTCAGACCGCAGGTGGTTAACGGTCTT------------
>ADZ99008
ATGGCTTTCCAAAGTACCAGCAGGACTTTAACTCAACAGTCCTCAGCGGCTACGTCTGACGATCTTCAGAAGATATTATTTAGCCCTGAAGCCATTAAGAAAATGGCTGCTGAGTGTGACCTA---------------------------------------------------------------------------------------------------------------------------------GGCCGGCATCATTGGATGCGCGCTGATAATGCGATATCAGTCCGGCCCCTCGTTCCCGAAGTAACCCATGGTCGTATTGTTTCTTTCTTTAAGTCTGGATATGATGTCGGTGAATTGTGCTCTAAAGGATATATGAGCGTTCCTCAAGTGTTATGCGCTGTTACTCGAACAGTTTCTACTGACGCTGAGGGATCTTTGAGAATTTACCTGGCTGATCTAGGCGATAAGGAGTTATCTCCTATAGATGGACAATGCGTTTCATTACATAACCATGAGCTTCCCGCTTTAGTGTCTTTCCAGCCGACGTATGATTGTCCTATGGAAACTGTTGGGAATCGTAAGCGGTGTTTTGCTGTTGTCATCGAAAGACATGGTTATATTGGGTATACCGGCACCACAGCAAGCGTGTGTAGTAATTGGCAAGCACGATTTTCTTCTAAGAATAATAACTACACTCATATCGCTGCTGGGAAGACTCTAGTACTGCCATTCAACAGATTAGCTGAGCACACGAAACCGTCAGCCGTCGCTCGCCTGTTGAAGTCGCAATTGAATAACATAGAATCTTCGCAATACGTTTTAACGGATTCGAAGATTAATCAAAATGCGCGC---AGTGAGTCCGAGGAA---TTGAATGTTGAAAGCCCTTCCGTCGCAATCGGAAGTTCTTCCGCGTCCCGCTCCAATCCCTTTACGCCGCAGGAAGTCACCGGTCTT------------
>AFN88459
ATGGCTTTCCAAGGTACCAGTAGGACTTTAACTCAACAGTCCTCAGCGGCTACGTCTGACGATCTTCAAAAGATATTATTTAGCCCTGAAGCCATTAAGAAAATGGCTACTGAGTGTGACCTA---------------------------------------------------------------------------------------------------------------------------------GGCCGGCATCATTGGATGCGCGCTGATAATGCTATTTCAGTCCGGCCCCTCGTTCCCGAAGTAACCCACGGTCGTATTGCTTCCTTCTTTAAATCTGGATATGATGTTGGTGAATTGTGCTCAAAAGGATACATGAGCGTCCCCCAAGTGTTATGTGCTGTTACTCGAACAGTTTCCACTGATGCTGAAGGGTCCTTGAGAATTTACTTAGCTGATCTAGGTGACAAGGAGTTATCTCCTATAGATGGACAATGCGTTTCGTTACATAACCATGATCTTCCCGCTTTGGTGTCTTTCCAACCGACGTACGACTGTCCTATGGAAACAGTTGGGAATCGCAAGCGGTGTTTTGCTGTCGTTATTGAAAGACATGGTTACATTGGGTATACCGGCACCACAGCTAGCGTGTGTAGTAATTGGCAAGCAGGGTTTTCTTCTAAGAATAACAACTACACTCATATCGCAGCTGGGAAGACTCTAGTACTGCCTTTCAACAGATTAGCTGAGCAAACAAAACCGTCGGCTGTCGCTCGCCTGTTGAAGTCGCAATTGAATAACATTGAATCTTCGCAATACGTTTTAACGAACGCGAAGATTAATCAAAATGCGCGC---AGTGAGTCCGAGGAA---TTAAATGTTGAGAGCCCTCCCGCCGCAATCGGGAGTTCTTCCGCGTCCCGCTCCGAAGCCTTCAGACCGCAGGTGGTTAACGGTCTT------------
>CCD28583
ATGGCTTTCCAAGGTCCCAGTAGGACGTTAACTCAACAGTCCTCGGCGGCGTCGTCTGACGACTTACAGAAGATATTATTCAGCCCCGATGCCATCAAGAAGATGGCTACTGAGTGTGACCTA---------------------------------------------------------------------------------------------------------------------------------AGTCGACATCATTGGATGCGCGCGGATAACGCCATCTCTGTCAGACCTCTCGTTCCCCAAGTAACCAGTAACAATTTATTGTCTTTCTTTAAATCTGGGTATGATGCCGGTGAATTGCGCTCTAAAGGCTATATGAGCGTTCCTCAAGTACTGTGTGCCGTTACCAGGACGGTTTCTACGGATGCTGAGGGTTCTTTGAAAATTTATTTGGCTGACCTAGGTGATAAAGAATTATCCCCAATTGATGGGCAGTGTGTTACTTTACATAATCATGAGCTCCCTGCTTTGATATCTTTCCAACCTACCTACGATTGCCCCATGGAATTAGTTGGCAATCGGCATCGATGTTACGCGGTAGTCGTTGAGAGACATGGTTATATTGGTTACGGTGGTACCACTGCTAGCGTGTGTAGTAACTGGCAAGCTCAGTTTTCTTCAAAGAATAATAATTATACACACGCCGCTGCTGGTAAGACTCTTGTGTTGCCTTACAACAGATTAGCTGAGCATTCGAAACCGTCAGCCGTCGCTCGCCTGTTGAAGTCGCAGTTAAACAACGTTAGCTCATCGCGCTATCTTTTGCCGAACGTTGCTCTTAATCAAAATGCGTCTGGGCACGAGTCCGAGATT---TTAAGC---GAAAGCCCTCCCATCGCTATAGGGAGTCCGTCCGCGTCCCGTAACAATAGCTTCAGATCGCAGGTGGTTAACGGTCTT------------
>ABM46605
ATGGCTTTCCAAGGTACCAGTAGGACTTTAACTCAACAGTCCTCAGCGGCTACGTCTGACGATCTGCAGAAGATATTATTTAGCCCTGAAGCCATTAAGAAAATGGCTACTGAGTGTGACCTA---------------------------------------------------------------------------------------------------------------------------------GGCCGGCATCATTGGATGCGTGCTGATAATGCGATATCAGTCCGGCCCCTCGTTCCCGAAGTAACCCATGGTCGTATTGCTTCCTTCTTTAAGTCTGGATATGATGTCGGTGAATTGTGCTCTAAAGGATATATGAGCGTTCCTCAAGTGTTGTGTGCTGTTACTCGAACGGTTTCTACCGATGCTGAGGGATCTTTGAGAATTTACCTGGCTGATCTAGGCGACAAGGAGCTGTCTCCAATAGATGGGCAATGCGTTTCATTACATAACCATGATCTTCCCGCTTTAGTGTCTTTCCAACCGACGTATGACTGTCCCATGGAAATTGTTGGGAACCGTAAGCGGTGTTTTGCAGTCGTTATCGAAAGACATGGTTATATTGGGTATACCGGCACCACAGCAAGCGTGTGTAGTAATTGGCAAGCACGATTTTCTTCTAAGAATAATAACTACACTCATATCGCTGCTGGGAAGACTCTAGTACTGCCATTCAACAGATTAGCTGAGCAAACGAAACCGTCAGCCGTCGCTCGCCTGTTGAAGTCGCAATTGAGTAATATAGAATTTTCGCAATACGTTTTAACGGATTCGAAGATTAATCAGAATGCGCGC---AGTGAGTCCGAGGAT---TTGAATGTTGAAAGCCCTCCCGTCGCAATCGGGAGTTCTTCCGCGTCCCGCTCCGAAACCTTTAGACCGCAGGTGGTTAACGGTCTT------------
>ACY66904
ATGGCTTTCCAAGGTACCAGTAAGACTTTAACTCAACAGTCCTCAGCGGCTACGTCTGACGAACTTCAAAAGATATTATTTAGCCCTGAAGCCATTAAGAAGATGGCTACTGAGTGTGACCTA---------------------------------------------------------------------------------------------------------------------------------GGCCGGCATCATTGGATGCGCGCTGATAATGCTATTTCAGTCCGGCCCCTCGTTCCCGAAGTAACCCATGGTCGTATTGCTTCTTTCTTTAAGTCTGGATATGATGCTGGTGAATTAAGCTCTAAAGGATATATGAGCGTTCCTCAAGTGTTGTGTGCTGTTACTCGAACAGTTTCCACCGACGCTGAGGGATCTTTGAGAATTTACCTAGCTGATATAGGCGACAAGGAGTTATCTCCTATAGATGGACAGTGCGTCACATTACATAACCATGATCTACCCGCTTTAGTGTCTTTCCAACCGACGTATGATTGTACTATGGAAACCGTTGGGAATCGTAAGCGGTGTTTCGCTGTTGTTATCGAAAGACATGGGTTATATTGGGGTATACCGGTACCAGCTAGCGTGTGTAGTAATTGGCAAGCACGGTTTTCTTCTAAGAATTACAACTCACATCGCAGCGCAGCTGGGAACACCCTCACATTTCCGCTTAACAGCCTAGCTGGGGGAAAGAAACCGTCTGCCATCGCTAGCCTGCCGAAGTCGCAATTGAACAGCATAGAATCTTCGCAATACGTTTTAACGAATGCGAAGATCAATCAGAATGCGCGC---AGTGAGTCCGAGGAA---TTAAATGTTGAGAGCCCTCCCATCGCAATCGGGAGTTCTTCCGCGTCCCGCTCCGAAACCTTCAGACCGCAGGTGGTTAACGGTACTTTAGTGTTTTCG
>BAD15368
ATGGCTTTCCAAGGTCCCAGTAGGACGTTAACTCAACAGTCCTCGGCGGCGTCGTCTGACGACTTACAGAAGATATTATTCAGCCCCGATGCCATCAAGAAGATGGCTACTGAGTGTGACCTA---------------------------------------------------------------------------------------------------------------------------------GGTCGACATCATTGGATGCGCGCGGATAACGCCATCTCTGTCAGACCTCTCGTTCCCCAAGTAACCAGTAACAATTTATTGTCTTTCTTTAAATCTGGGTATGATGCCGGTGAATTGCGCTCTAAAGGCTATATGAGCGTTCCTCAAGTGCTGTGTGCCGTTACCAGGACGGTTTCTACGGATGCTGAGGGTTCTTTGAAAATTTACTTGGCTGACCTAGGTGATAAAGAATTATCCCCAATTGATGGACAGTGTGTTACTTTACATAATCATGAGCTCCCTGCTTTGATATCTTTCCAACCTACCTACGATTGCCCCATGGAATTAGTTGGCAATCGGCATCGATGTTTCGCGGTAGTCGTTGAGAGACATGGTTATATTGGTTACGGTGGTACCACTGCTAGCGTGTGTAGTAACTGGCAAGCTCAGTTTTCTTCAAAGAATAATAATTACACACACGCCGCTGCTGGTAAGACTCTTGTGTTGCCTTACAACAGATTAGCTGAGCATTCGAAACCGTCAGCCGTCGCTCGCCTGTTGAAGTCGCAGTTAAACAACGTTAGCTCATCGCGCTATCTTTTGCCGAACGTTGCTCTTAATCAAAATGCGTCTGGGCACGAGTCCGAGATT---TTAAAC---GAAAGCCCTCCCATCGCTATAGGGAGTCCGTCCGCGTCCCGTAACAATAGCTTCAGATCGCAGGTGGTTAACGGTCTT------------
>BAA31135
ATGGCTTTCCAAGGTACCAGTAGGACTTTAACTCAACAGTCCTCAGCGGCTACGTCTGACGATCTTCAAAAGATATTATTTAGCCCTGAAGCCATTAAGAAAATGGCTACTGAGTGTGACCTA---------------------------------------------------------------------------------------------------------------------------------GGCCGGCATCACTGGATGCGCGCTGATAGTGCTATTTCAGTCCGGCCCCTCGTTCCCGAAGTAACCCACGGTCGTATTGCTTCCTTCTTTAAGTCTGGATATGATGTTGGTGAATTGTGCTCAAAAGGATACATGAGCGTCCCCCAAGTATTATGTGCTGTTACTCGAACAGTTTCTACTGATGCTGAAGGGTCTCTGAGAATTTACCTGGCTGATCTAGGCGACAAGGAGTTATCTCCCATAGATGGGCAATGCGTTTCGTTACATAACCATGATCTTCCCGCTTTGGTGTCTTTCCAACCGACGTATGATTGTCCTATGGAAACAGTTGGGAATCGTAAGCGGTGTTTTGCTGTTGTTATCGAAAGACATGGTTACATTGGGTATACCGGCACCACAGCTAGCGTGTGTAGTAATTGGCAAGCAAGGTTTTCATCTAAGAATAACAACTACACTCATATCGCAGCTGGGAAGACTCTAGTACTGCCTTTCAACAGATTAGCTGAGCAAACAAAACCGTCAGCTGTCGCTCGCCTGTTGAAGTCGCAATTGAACAACATTGAATCTTCGCAATATCTGTTAACGAACGCGAAGATTAATCAAAATGCGCGC---AGTGAGTCCGAGGAA---TTAAATGTTGAGAGCCCTCCCGCCGCAATCGGGAGTTCTTCCGCGTCCCGCTCCGAAGCCTTCAGACCGCAGGTGGTTAACGGTCTT------------
>ABN05378
ATGGCTTTCCAAGGTACCAGTAGGACTTTAACTCAACAGTCCTCAGCGGCTACGTCTGACGATCTTCAAAAGATATTATTTAGCCCTGAAGCCATTAAGAAAATGGCTACCGAGTGTGACCTA---------------------------------------------------------------------------------------------------------------------------------GGCCGGCATCATTGGATGCGCGCTGATAATGCTATTTCAGTCCGGCCCCTCGTTCCCGAAGTAACCCACGGTCGTATTGCTTCCTTCTTTAAGTCTGGATATGATGCTGGTGAATTGTGTTCTAAAGGATATATGAGCGTCCCCCAAGTGTTATGTGCTGTTACTCGAACAGTTTCTACCGATGCTGAAGGGTCTCTGAGAATTTACCTAGCTGATTTAGGCGACAAGGAGTTATCTCCTATAGATGGGCAATGCGTTTCATTACATAACCATGATCTTCCCGCTTTGGTGTCTTTCCAGCCGACGTATGATTGTCCTATGGAAATTGTTGGGAATCGCAAGCGGTGTTTTGCAGTCGTTATCGAAAGACATGGTTATGTTGGGCATACCGGCGCCACAGCTAGCGTGTGTAGTAATTGGCAAGCACGGTTTTCTTCTAAGAATAACAACTACACTCATATCGCAGCTGGGAAGACTCTAGTACTGCCATTCAACAGATTAGCTGAGCAAACGAAACCGTCAGCCGTCGCTCGCCTGTTGAAGTCGCAATTGAACAACATAGAATCTTCGCAATACGTTTTAACGAATTCGAAGATCAATCAAAATGCGCGC---AGTGAGTCCGAGGAA------AATGTTGAGAGCCCTCCTATCGTAATCGGGAGTTCTTCCGCGTCCCGCTCCGAATCCTTCAGACCGCAGGTGGTTAACGGTCTT------------
>AAA20883
ATGGCTTTCCAAGGTACCAGTAGGACGTTAACTCAACAGTCCTCGGCGGCGTCGTCTGACGACTTACAGAAGATTTTATTCAGCCCCGATGCCATCAAGAAGATGGCTACTGAGTGTGACCTA---------------------------------------------------------------------------------------------------------------------------------GGTCGACATCATTGGATGCGCGCGGATAACGCCATCTCTGTCAGACCTCTCGTTCCCCAAGTAACCAGTAACAATTTATTGTCTTTCTTTAAATCTGGGTATGATGCCGGTGAATTGCGCTCTAAAGGCTATATGAGCGTTCCTCAAGTGCTGTGTGCCGTTACCAGGACGGTTTCTACGGATGCTGAGGGTTCTTTGAAAATTTATTTGGCTGACCTAGGTGATAAAGAATTATCCCCAATTGATGGGCAGTGTGTTACTTTACATAATCATGAGCTCCCTGCTTTGATATCTTTCCAACCTACCTACGATTGCCCCATGGAATTAGTTGGCAATCGGCATCGATGTTTCGCGGTAGTCGTTGAGAGACATGGTTATATTGGTTACGGTGGTACCACTGCTAGCGTGTGTAGTAACTGGCAAGCTCAGTTTTCTTCAAAGAATAATAATTACACACACGCCGCTGCTGGTAAGACTCTTGTGTTGCCTTACAACAGATTAGCTGAGCATTCGAAACCGTCAGCCGTCGCTCGCCTGTTGAAGTCGCAGTTAAACAACGTTAGCTCATCGCGCTATCTTTTGCCGAACGTTGCTCTTAATCAAAATGCGTCTGGGCACGAGTCCGAGATT---TTAAAC---GAAAGCCCTCCCTTCGCTATAGGGAGTCCGTCCGCGTCCCGTAACAATAGCTTCAGATCGCAGGTGGTTAACGGTCTT------------
>BAA31133
ATGGCTTTCCAAGGTACCAGTAGGACTTTAACTCAACAGTCCTCAGCGGCTACGTCTGACGATCTTCAAAAGATATTATTTAGCCCTGAAGCCATTAAGAAAATGGCTACTGAGTGTGACCTA---------------------------------------------------------------------------------------------------------------------------------GGCCGGCATCATTGGATGCGCGCTGATAATGCTATTTCAGTCCGGCCCCTCGTTCCCGAAGTAACCCACGGTCGTATTGCTTCTTTCTTTAAATCTGGATATGATGTCGGTGAATTATGCTCAAAAGGATATATGAGCGTCCCTCAAGTGTTATGTGCTGTTACTCGAACAGTTTCTACTGATGCTGAAGGGTCCTTGAGAATTTACTTGGCTGATCTAGGTGACAAGGAGTTATCTCCTATAGATGGGCAATGCGTCTCGTTACACAACCATGATCTTCCCGCTTTGGTGTCTTTCCAACCTACGTACGACTGTCCTATGGAAACAGTTGGGAATCGTAAGCGGTGTTTTGCTGTCGTTATCGAAAGACATGGTTACATTGGGTATACCGGTACCACAGCTAGCGTGTGTAGTAATTGGCAAGCAAGGTTTTCTTCTAAGAATAACAACTACACTCATATCGCAGCTGGGAAGACTCTAGTACTGCCGTTCAACAGATTAGCTGAGCAAACAAAACCGTCAGCTGTCGCTCGCCTGTTGAAGTCGCAATTGAACAACATTGAATCTTCGCAATATCTGTTAACGAACGCGAAGATTAATCAAAATGCGCGC---AGTGAGTCCGAGGAA---TTAAATGTTGAGAGCCCTCCCGCCGCAATCGGGAGTTCTTCCGCGTCCCGCTCCGAAGCCTTCAGACCGCAGGTGGTTAACGGTCTT------------
>ABQ84194
ATGGCTTTCCAAGGTACCAGTAGGACTTTAACTCAACAGTCCTCAGCGGCTACGTCTGACGATCTTCAGAAGATATTATTTAGCCCTGAAGCCATTAAGAAAATGGCTGCTGAGTGTGACCTA---------------------------------------------------------------------------------------------------------------------------------GGCCGGCATCATGGGATGCGTGCTGATAATGCGATATCAGTCCGGCCCCTCGTTCCCGAAGTAACCCATGGTCGTATTGCTTCCTTCTTTAAGTCTGGATATGATGTCGGTGAATTGTGCTCTAAAGGATATATGAGCGTTCCTCAAGTGTTGTGTGCTGTTACTCGAACGGTTTCTACCGATGCTGAGGGATCTTTGAGAATTTACCTGGCTGATCTAGGCGACAAGGAGCTGTCTCCAATAGATGGGCAATGCGTTTCATTACATAACCATGATCTTCCCGCTTTAGTGTCTTTCCAACCGACGTATGACTGTCCCATGGAAATTGTTGGGAACCGTAAGCGGTGTTTTGCAGTCGTTATCGAAAGACATGGTTATATTGGGTATACCGGCACCACAGCAAGCGTGTGTAGTAATTGGCAAGCACGATTTTCTTCTAAGAATAATAACTACACTCATATCGCTGCTGGGAAGACTCTAGTACTGCCATTCAACAGATTAGCTGAGCAAACGAAACCGTCAGCCGTCGCTCGCCTGTTGAAGTCGCAATTGAGTAATATAGAATCTTCGCAATACGTTTTAACGGATTCGAAGATTAATCAGAATGCGCGC---AGTGAGTCCGAGGAT---TTGAATGTTGAAAGCCCTCCCGTCGCAATCGGGAGTTCTTCCGCGTCCCGCTCCGAAACCTTTAGACCGCAGGTGGTTAACGGTCTT------------
>BAB61037
ATGGCTTTCCAAGGTACCAGTAGGACTTTAACTCAACAGTCCTCAGCGGCTACGTCTGACGATCTTCAAAAGATATTATTTAGCCCTGAAGCCATTAAGAAAATGGCTACTGAGTGTGACCTA---------------------------------------------------------------------------------------------------------------------------------GGCCGGCATCACTGGATGCGCGCTGATAATGCTATTTCAGTCCGGCCCCTCGTTCCCGAAGTAACCCACGGTCGTATTGCTTCCTTCTTTAAATCTGGATATGATGTTGGTGAATTGTGCTCAAAAGGATATATGAGCGTCCCTCAAGTGTTATGTGCTGTTACTCGGACAGTTTCTACTGATGCTGAAGGGTCCTTGAGAATTTACTTAGCTGATCTAGGTGACAAGGAGTTATCTCCTATAGATGGGCAATGCGTCTCGTTACACAACCATGATCTTCCCGCTTTGGTGTCTTTCCACCCCACGTACGACTGTCCTATGGAAACAGTTGGGAATCGTAAGCGGTGTTTTGCTGTCGTTATCGAAAGACATGGTTACATTGGGTATACCGGTACCACGGCTAGCGTGTGTAGTAATTGGCAAGCAAGGTTTTCTTCTAAGAATAACAACTACACTCATATCGCAGCTGGGAAGACTCTAGTGCTGCCTTTCAACAGATTAGCTGAGCAAACAAAACCGTCAGGTCTCGCTCGCCTGTTGAAGTCGCAATTGAACAACATTGAATCTTCGCAATATCTGTTAACGAACGCGAAGATTAATCAAAATGCGCGC---AGTGAGTCCGAGGAA---TTAAATGTTGAGAGCCCTCCCGCCGCAATCGGGAGTTCTTCCGCGTCCCGCTCCGAAGCCTTCAGACCGCAGGTGGTTAACGGTCTT------------
