# Supplementary material for: FRESCo: finding regions of excess synonymous constraint in diverse viruses
Source: Genome Biol. 2015 Feb 17;16(1):38. doi: 10.1186/s13059-015-0603-7 (PMC4376164; doi:10.1186/s13059-015-0603-7)
Supplement: Additional file 4: — Sequence alignments (zip folder of FASTA alignments). [file 13059_2015_603_MOESM4_ESM.zip › alignments/CucumberMV/VP3b.fa.revtrans]

>AAA46420
ATGGACAAATCTGAATCAACCAGTGCTGGTCGT---AACCGTCGACGTCGTTTGCGTCGTGGTTCCCGCTCCGCCTCCTCCTCCTCGGATGCTAACTTTAGAGTCTTGTCGCAGCAGCTTTCGCGACTTAACAAGACGTTAGCAGCTGGTCGTCCAACTATTAACCAC---CCAACCTTTGTAGGGAGTGAACGCTGTAAACCTGGGTACACGTTCACATCTATTACCCTAAAGCCACCAAAAATAGACCGTGGGTCTTATTATGGTAAAAGGTTGTTATTACCTGATTCAGTCACGGAATATGATAAGAAGCTTGTTTCGCGCATTCAAATTCGAGTTAATCCTTTGCCGAAATTTGATTCTACCGTGTGGGTGACAGTCCGTAAAGTTTCTGCCTCCTCGGACTTATCCGTTGCCGCCATCTCTGCTATGTTCGCGGACGGAGCCTCACCGGTACTGGTTTATCAGTATGCTGCATCTGGAGTCCAAGCTAACAACAAATTGTTGTATGATCTTTCGGCGATGCGCGCTGATATAGGCGACATGAGAAAGTACGCCGTCCTCGTGTATTCAAAAGACGATGCGCTCGAGACGGACGAGTTAGTACTTCATGTTGACGTC---------GAGCACCAACGCATTCCCACATCTGGAGTGCTCCCAGTC------------------------------------------------
>BAA05851
ATGGACAAATCTGAATCAACCAGTGCTGGTCGT---AACCGTCGACGTCGTCCGCGTCGTGGTTCCCGCTCCGCCCCCTCCTCCGCGGATGCCAACTTTAGAGTCTTGTCGCAGCAGCTTTCGCGACTTAACAAGACGTTAGCAGCTGGTCGTCCAACTATTAACCAC---CCAACCTTTGTAGGGAGTGAACGTTGTAAACCTGGATACACGTTCACATCTATTACCCTAAAGCCACCAAAAATAGACCGTGGGTCTTATTATGGTAAAAGGTTGTTATTACCTGATTCAGTCACGGAATATGATAAGAAACTTGTTTCGCGCATTCAAATTCGAGTTAATCCTTTGCGCAAATTTGATTCTACCGTGTGGGTGACAGTCCGTAAAGTTCCTGCCTCCTCGGACTTATCCGTTGCCGCCATCTCTGCTATGTTTGCGGACGGAGCCTCACCGGTACTGGTTTATCAGTATGCTGCATCCGGAGTCCAAGCTAACAACAAATTGTTGTATGATCTTTCGGCGATGCGCGCTGATATAGGCGACATGAGAAAGTACGCCGTCCTCGTGTATTCAAAAGACGATGCGCTCGAGACGGACGAGCTGGTACTTCATGTTGACGTC---------GAGCACCAACGCATTCCCACGTCTGGGGTGCTCCCAGTC------------------------------------------------
>ABG89138
ATGGACAAATCTGAATCAACCAGTGCTGGTCGT---AACCGTCGGCGTCGTCCGCGTCGTGGTTCCCGCTCCGCTTCCTCCTCCGCGGATGCTAACTTTAGAGTCTTGTCGCAGCAACTTTCGCGACTTAACAAGACATTAGCAACTGGTCGTCCAACTATTAACCAC---CCAACT---TGTGGTAGTGAGCGTTGTAAACCTGGATACACGTTCACCTCGATTACCCTGAAGCCACCAAAGATAGACAAAGGATTCTACTATGGCAAAAGGTTGTTACTTCCTGATTCAGTCACAGAGTTCGATAAGAAGCTTGTTTCGCGCATTCAAATTCGAGTTAATCCTTTGCCGAAATTTGATTCTACCGTGTGGGTGACAGTCCGCAAAGTTCCTGCCTCATCGGACTTATCCGTTACCGCCATCTCTGCTATGTTCGCGGACGGAGCCTCACCGGTACTGGTTTATCAGTATGCAGCATCCGGAGTCCAAGCCAACAATAAATTGTTGTATGATCTTTCGGCGATGCGCGCTGATATTGGTGACATGAGAAAGTACGCCGTGCTCGTGTATTCAAAAGACGATGCGCTCGAGACGGACGAATTGGTACTTCATGTTGACATT---------GAGCACCAACGCATTCCCACATCTGGGGTGCTCCCAGTT------------------------------------------------
>AAR89478
ATGGACAAATCTGAATCAACCAGTGCTGGTCGT---AACCGTCGACGTCGTCCGCGTCGTGGTTCCCGCTCCGCT---TCCTCCGCGGATGCCAATTTCAAAGTCTTGTCGCAACAACTTTCGCGACTTAATAGGACGTTGGCAGCTGGTCGTCCTACCATTAACCAC---CCAACCTTTGTGGGGAGTGAACGTTGTAAACCTGGGTACACGTTCACATCTATTACCCTGAAACCACCGAAAATAGACCGCGGGTCTTATTATGGTAAAAGGTTGTTACTACCTGATTCAGTCACGGAATTCGATAAGAAGCTTGTTTCGCGCATTCAAATTCGAGTTAATCCTTTGCCGAAATTTGATTCTACCGTGTGGGTGACAGTCCGTAAAGTTCCTGCCTCCTCGGACTTGTCCGTCGCCGCCATCTCTGCTATGTTTTCGGACGGCGCCTCACCGGTACTGGTTTATCAGTATGCTGCATCCGGAGTCCAAGCCAACAATAAATTGTTGTATGATCTTTCGGCGATGCGCGCTGATATTGGCGACATGCGAAAGTACGCCGTACTCGTGTATTCAAAAGACGATGCACTCGAGACGGATGAGCTAGTACTCCACGTCGACATC---------GAGCACCAACGCATTCCCACATCTGGGGTGCTCCCAGTT------------------------------------------------
>ACE07024
ATGGACAAATCTGAATCACCCAGTGCCGGTCGT---AACCGTCGACGTCGTCCGCGTCGTGGTTCCCGCTCCGCTTCCTCCTCCGCGGATGCTAACTTTCGAGTCTTGTCGCAACAACTTTCGCGACTCAATAAGACGTTAGCAGCTGGTCGTCCAACTATTAACCAC---CCAACCTTTGTTGGTAGTGAACGTTGTAAACCTGGTTATACGTTCACATCTATTACCTTAAAGCCACCAAAAATAGACCGCGGGTCTTATTATGGCAAAAGGTTGGTACTGCCTGATTCAGTCACGGATTTTGATAAGAAACTTGTTTCGCGCATCCAGATTCGAGTTAATCCTTTGCCGAAATTTGATTCTACCGTGTGGGTTACGGTCCGGAAAGTTCCTGCCTCCTCGGACTTATCCGTTTCTGCCATTTCAGCTATGTTTGCAGACGGAGCCTCACCGGTACTGGTTTATCAGTATGCAGCATCCGGGGTCCAAGCTAATAATAAATTATTGTACGACCTTTCAGCGATGCGGGCTGATATCGGCGACATGAGAAAGTACGCCGTCCTCGTGTATTCAAAAGACGATGCGCTTGAGTCAGACGAGCTAGTACTTCATGTTGACATT---------GAGCACCAACGCATTCCCACGTCTGGTGTGCTCCCAGTT------------------------------------------------
>AAR89470
ATGGACAAATCTGAATCAACCAGTGCTGGTCGC---AACCGTCGACGTCGTCCGCGTCGTGGTTCCCGCTCCGCTTCCTCCTCTGCGGATGCCACCTTCAGAGTCCTGTCGCAGCAACTTTCGCGACTTAATAAGACGTTGGCAGCTGGTCGTCCTACCATTAACCAC---CCAACCTTTGTGGGGAGTGAACGTTGTAAACCTGGGTACACGTTCTCATCTATTACCCTGAAGCCACCAAAAATAGACCGCGGGTCTTATTATGGTAAAAGGTTGTTATTACCTGATTCAGTCACGGAATTCGATAAGAAGCTTGTTTCGCGCATTCAAATTCGAGTTAATCCTTTGCCGAAATTTGATTCTACCGTGTGGGTGACAGTCCGTAAAGTTCCTGCCTCCTCGGACTTGTCCGTCGCCGCCATTTCTGCTATGTTTGCGGACGGAGCCTCACCGGTACTGGTCTATCAGTATGCTGCATCCGGAGTCCAAGCCAACAATAAATTGTTGTATGATCTTTCGGCGATGCGCGCTGATATTGGCGACATGCGAAAGTACGCCGTACTCGTGTATTCAAAAGACAATGCACTCGAGACGGATGAACTAGTACTTCATGTCGACATC---------GAGCACCAACGCATTCCCACATCTGGGGTGCTCCCAGTT------------------------------------------------
>BAA21697
ATGGACAAATCTGAATCAACCAGTGCCGGTCGT---AATCGTCGACGTCGTCCGCGTCGTGGTTCCCGCTCCGCTCCCTCCTCCGCGGATGCTAACTTTAGAGTCTTGTCGCAGCAGCTTTCGCGACTTAACAAGACGTTAGCAGCTGGTCGTCCAACTATTAACCAC---CCAACCTTTGTGGGTAGTGAACGCTGTAAACCTGGGTACACGTTCACATCTATTACCCTGAAGCCGCCGAAAATAGACCGCGGGTCTTATTATGGTAAAAGGTTGTTGCTACCTGATTCAGTCACGGAGTTCGATAAGAAGCTTGTTTCGCGCATTCAAATTCGAGTTAATCCTTTGCCGAAATTTGATTCTACCGTGTGGGTGACAGTCCGTAAAGTTTCTGCCTCCTCGGACTTATCCGTTGCCGCTATCTCTGCTATGTTTGCGGACGGAGCCTCACCGGTACTGGTTTATCAGTATGCTGCATCCGGCGTTCAAGCCAACAACAAATTGTTGTACGATCTTTCGGCGATGCGCGCTGATATTGGCGACATGAGAAAGTACGCCGTCCTCGTGTATTCAAAAGACGATGCGCTCGAGACGGACGAGTTGGTACTTCATGTTGACATC---------GAGCACCAACGCATTCCCACATCTGGGGTGCTCCCAGTT------------------------------------------------
>AFA26419
ATGGACAAATTTGAATCACCCAGTGCCGGTAGT---AATCGTCGACGTCGTCCGCGTCGTGGCTCCCGCTCCGCTTCCTCCTCTGCGGATCCTACATTTAGAGTCCTGTCGCAACAGCTTTCGCGACTTAATAAGACGTTAGCAGCTGGTCGTCCTACTATTAACCAC---CCAACCTTTGTGGGTAGTGAACGTTGTAAACCTGGATACACGTTCACCTCGATCACCCTGAGGCCACCGAAAATAGACAAAGGGTCCTATTATGGCAAAAGGTTGTTACTTCCTGATTCAGTCACTGAGTTCGATAAGAAGCTTGTTTCGCGCATTCAAATTCGAGTTAATCCGTTGCCGAAATTTGATTCTACCGTGTGGGTGACGGTCCGTAAAGTTCCTGCCTCCTCGGACCTATCCGTTTCCGCCATCTCTGCTATGTTCGCGGACGGGGCCTCACCGGTACTGGTTTATCAGTATGCTGCATCTGGCGTTCAAGCCAACAACAAATTGTTGTATGATCTTTCAGTGATGCGCGCTGATATTGGTGACATGAGAAAGTACGCCGTACTCGTGTATTCAAAAGACGATGCGCTCGAGACGGATGAACTAGTACTTCATGTTGACATC---------GAGCACCAACGCATCCCCACATCTGCGGTGCTCCCAGTT------------------------------------------------
>BAA22168
ATGGACAAATCTGGATCTCCCAATGCTAGTAGAACCTCCCGGCGTCGTCGCCCGCGTAGAGGTTCTCGGTCCGCT---TCTGGTGCGGATGCTGGGTTGCGTGCTTTGACTCAGCAGATGCTGAAACTCAATAAAACCCTCGCCATTGGTCGTCCCACTCTTAACCAC---CCAACCTTCGTGGGTAGTGAAAGCTGTAAACCCGGTTACACTTTCACATCTATTACCCTGAAACCGCCTGAAATTGAGAAAGGTTCATATTTTGGTAGAAGGTTGTCTTTGCCAGATTCAGTCACGGACTATGATAAGAAGCTTGTTTCGCGCATTCAAATCAGGATTAATCCTTTGCCGAAATTTGATTCTACCGTGTGGGTTACAGTTCGGAAAGTACCTTCATCATCCGATCTTTCCGTCGCCGCCATCTCTGCTATGTTTGGCGATGGTAATTCACCGGTTTTGGTTTATCAGTATGCTGCGTCCGGAGTTCAGGCCAACAATAAGTTACTTTATGACCTGTCCGAGATGCGTGCTGATATCGGCGACATGCGTAAGTACGCCGTCCTGGTTTACTCGAAAGACGATAAACTAGAGAAGGACGAGATTGTACTTCATGTCGACGTC---------GAGCATCAACGAATTCCTATCTCACGGATGCTCCCGACT------------------------------------------------
>CAA77067
ATGGACAAATCTGGATCTCCCAATGCTAGTAGAACCTCCCGGCGTCGTCGCCCGCGTAGAGGTTCTCGGTCCGCT---TCTGGTGCGGATGCAGGGTTGCGTGCTTTGACTCAGCAGATGCTGAAACTCAATAGAACCCTCGCCATTGGTCGTCCCACTCTTAACCAC---CCAACCTTCGTGGGTAGTGAAAGCTGTAAACCCGGTTACACTTTCACATCTATTACCCTGAAACCGCCTGAAATTGAGAAAGGTTCATATTTCGGTAGAAGGTTGTCTTTGCCAGATTCAGTCACGGACTATGATAAGAAGCTTGTTTCGCGCATTCAAATCAGGATTAATCCTTTGCCGAAATTTGATTCTACCGTGTGGGTTACAGTTCGGAAAGTACCTTCATCATCCGATCTTTCCGTCGCCGCCATCTCTGCTATGTTTGGCGATGGTAATTCACCGGTTTTGGTTTATCAGTATGCTGCGTCCGGAGTTCAGGCCAACAATAAGTTACTTTATGACCTGTCCGAGATGCGCGCTGATATCGGCGACATGCGTAAGTACGCCGTCCTGGTTTATTCGAAAGACGATAACCTAGAGAAGGACGAGATTGTACTTCATGTCGACGTC---------GAGCATCAACGAATTCCTATCTCACGGATGCTCCCGACT------------------------------------------------
>CAA77065
ATGGACAAATCTGAATCAACCAGTGCTGGTCGT---AACCGTCGACGTCGTCCGCGTCGTGGTTCCCGCTCCGCCCCCTCCTCCGCGGATGCTAACTTTAGAGTCTTGTCGCAGCAGCTTTCGCGACTTAATAAGACGTTAGCAGCTGGTCGTCCAACTATTAACCAC---CCAACCTTTGTAGGGAGTGAACGCTGTAGACCTGGGTACACGTTCACATCTATTACCCTAAAGCCACCAAAAATAGACCGTGGGTCTTATTACGGTAAAAGGTTGTTACTACCTGATTCAGTCACGGAATATGATAAGAAGCTTGTTTCGCGCATTCAAATTCGAGTTAATCCTTTGCCGAAATTTGATTCTACCGTGTGGGTGACAGTCCGTAAAGTTCCTGCCTCCTCGGACTTATCCGTTGCCGCCATCTCTGCTATGTTCGCGGACGGAGCCTCACCGGTACTGGTTTATCAGTATGCCGCATCTAGAGTCCAAGCCAACAACAAACTGTTGTATGATCTTTCGGCGATGCGCGCTGATATAGGTGACATGAGAAAGTACGCCGTCCTCGTGTATTCAAAAGACGATGCGCTAGAGACGGACGAGCTAGTACTTCATGTTGACATC---------GAGCACCAACGCATTCCCACGTCTGGAGTGCTCCCAGTC------------------------------------------------
>CAJ38270
ATGGACAAATCTGAATCAACCAGTGCTGGTCGT---AACCGTCGACGTCGTCCGCGTCGTGGTTCCCGCTCCGCCCCCTCCTCCGCGGATGCTAACTTTAGAGTCTTGTCGCAGCAGCTTTCGCGACTTAATAAGACGTTAGCAGCTGGTCGTCCAACTATTAACCAC---CCAACCTTTGTAGGGAGTGAACGCTGTAGACCTGGGTACACGTTCACATCTATTACCCTAAAGCCACCAAAAATAGACCGTGGGTCTTATTACGGTAAAAGGTTGTTACTACCTGATTCAGTCACGGAATATGATAAGAAGCTTGTTTCGCGCATACAAATTCGAGTTAATCCTTTGCCGAAATTTGATTCTACCGTGTGGGTGACAGTCCGTAAAGTTCCTGCCTCCTCGGACTTATCCGTTGCCGCCATCTCTGCTATGTTCGCGGACGGAGCCTCACCGGTACTGGTTTATCAGTATGCCGCATCTGGAGTCCAAGCCAACAACAAACTGTTGTATGATCTTTCGGCGATGCGCGCTGATATAGGTGACATGAGAAAGTACGCCGTCCTCGTGTATTCAAAAGACGATGCGCTCGAGACGGACGAGCTAGTACTTCATGTTGACATC---------GAGCACCAACGCATTCCCACATCTGGAGTGCTCCCAGTC------------------------------------------------
>AER35119
ATGGACAAATCTGAATCAACCAGTGCCGGTCGT---AATCGTCGACGTCGTCCGCGTCGCGGTTCCCGCTCCGCTTCCTCCTCCGCGGATGCTACATTTAGAGTCCTGTCGCAACAGCTTTCGCGACTTAATAAGACGTTAGCAGCTGGTCGTCCTACTATTAACCAC---CCAACCTTTGTGGGTAGTGATCGTTGTAAACCTGGGTACACGTTCACCTCGATTACCCTGAAGCCACCGAAAATAGACAAAGGTTCTTATTATGGCAAAAGGTTGTTACTTCCTGATTCAGTCACTGAGTTCGATAAGAAGCTTGTTTCGCGCATTCAAATTCGAGTTAATCCTTTGCCGAAATTTGATTCTACCGTGTGGGTGACGGTCCGTAAAGTTCCTGCCTCCTCGGACCTGTCCGTTTCCGCCATCTCTGCTATGTTCGCGGACGGAGCCTCACCGGTACTGGTTTATCAGTACGCTGCATCTGGCGTTCAAGCCAACAACAAATTGTTGTATGATCTTTCAGTGGTGCGCGCTGATATTGGTGACATGAGAAAGTACGCCGTGCTCGTGTATTCAAAAGACGATGCGCTCGAGACGGATGAGCTAGTACTTCATGTTGACATC---------GAGCACCAACGCATTCCCACGTCTGGGGTGCTCCCAGTT------------------------------------------------
>CAE51918
ATGGACAAATCTGAATCAACCAGTGCTGGTCGT---AATCGTCGACGTCGTCCGCGTCGTGGTTCCCGCTCCGCCCCCTCCTCCGCGGATGCTAACTTTAGAGTCTTGTCGCAGCAGCTTTCGCGACTTAATAAGACGTTAGCAGCTGGTCGTCCAACTATTAACCAC---CCAACCTTTGTAGGGAGTGAACGCTGTAGACCTGGGTACACGTTCACATCTATTACCCTAAAGCCACCAAAAATAGACCGTGGGTCTTATTACGGTAAAAGGTTGTTACTACCTGATTCAGTCACGGAATATGATAAGAAGCTTGTTTCGCGCATTCAAATTCGAGTTAATCCTTTGCCGAAATTTGATTCTACCGTGTGGGTGACAGTCCGTAAAGTTCCTGCCTCCTCGGACTTATCCGTTGCCGCCATCTCTGCTATGTTCGCGGACGGAGCCTCACCGGTACTGGTTTATCAGTATGCCGCATCTGGAGTCCAAGCCAACAACAAACTGTTGTATGATCTTTCGGCGATGCGCGCTGATATAGGTGACATGAGAAAGTACGCCGTCCTCGTGTATTCAAAAGACGATGCGCTCGAGACGGACGAGCTAGTACTTCATGTTGACATC---------GAGCACCAACGCATTCCCACATCTGGAGTGCTCCCAGTC------------------------------------------------
>BAA05847
ATGGACAAATCTGAATCAACCAGTGCTGGTCGT---AACCGTCGACGTCGCTTGCGTCGTGGTTCCCGCTCCGCCCCCTCCTCCGCGGATGCCAACTTTAGAGTCTTGTCGCAGCAGCTTTCGCGACTTAACAAGACGTTGTCAGCCGGTCGTCCAACTATTAACCAC---CCAACCTTTGTAGGGAGTGAGCGTTGTAAACCTGGGTACACGTTCACATCTATTACCCTAAAGCCACCAAAAATAGACCGTGGGTCTTATTATGGTAAAAGGTTGTTATTACCTGATTCAGTCACGGAATATGATAAGAAACTTGTTTCGCGCATTCAAATTCGAGTTAATCCTTTGCCGAAATTTGATTCTACCGTGTGGGTGACAGTCCGTAAAGTTCCTGCCTCCTCGGACTTATCCGTTGCCGCCATCTCTGCTATGTTTGCGGACGGAGCCTCACCGGTACTGGTTTATCAGTATGCTGCATCTGGAGTTCAAGCTAACAACAAACTGTTGTATGATCTTTCGGCGATGCGCGCTGATATAGGCGACATGAGAAAGTACGCCGTCCTCGTGTACTCAAAAGACGATACGCTCGAGACGGACGAGCTGGTACTTCATGTTGACGTC---------GAGCACCAACGCATTCCCACGTCTGGGGTGCTCCCAGTC------------------------------------------------
>ABM46608
ATGGACAAATCTGAATCAACCAGTGCCGGTCGT---AATCGTCGACGTCGTCCGCGTCGTGGTTCCCGCTCCGCTCCCTCCTCCGCGGATGCTAACTTTAGAGTCTTGTCGCAGCAGCTTTCGCGACTTAACAAGACGTTAGCAGCTGGTCGTCCAACTATTAACCAC---CCAACCTTTGTGGGTAGTGAACGCTGTAAACCTGGGTACACGTTCACATCTATTACCCTGAAGCCGCCGAAAATAGACCGCGGGTCTTATTATGGTAAAAGGTTGTTGCTACCTGATTCAGTCACGGAGTTCGATAAGAAGCTTGTTTCGCGCATTCAAATTCGAGTTAATCCTTTGCCGAAATTTGATTCTACCGTGTGGGTGACAGTCCGTAAAGTTCCTGCCTCCTCGGACTTATCCGTTGCCGCTATCTCTGCTATGTTTGCGGACGGAGCCTCACCGGTACTGGTTTATCAGTATGCTGCATCCGGCGTTCAAGCCAACAACAAATTGTTGTACGATCTTTCGGCGATGCGCGCTGATATTGGCGACATGAGAAAGTACGCCGTCCTCGTGTATTCAAAAGACGATGCGCTCGAGACGGACGAGTTGGTACTTCATGTTGACATC---------GAGCACCAACGCATTCCCACATCTGGAGTGCTCCCAGTT------------------------------------------------
>CAD42338
ATGGACAAATCTGAATCAACCAGTGCCGGTCGT---AGCCGTCGACGTCGTCCGCGTCGTGGTTCCCGCTCCGCCCTCTCCTCNGCGGATGCTAACTTTAGAGTCTTGTCGCAACAGCTTTCGCGACTTAATAAGACGTTAGCAGCTGGTCGTCCAACTATTAACCAC---CCAACCTTTGTAGGGAGTGAACGCTGTAAACCTGGGTACACGTTCACATCTATCACCCTAAAGCCACCAAAAATAGACCGTGGGTCTTATTATGGTAAAAGGTTGTTATTACCTGATTCAGTCACGGAATATGATAAGAAACTTGTTTCGCGCATTCAAATTCGAGTTAATCCTTTGCCGAAATTTGATTCAACCGTGTGGGTGACAGTCCGTAAAGTTCCTGCCTCCTCGGACTTATCCGTTGCCGCCATCTCTGCTATGTTTGCGGACGGAGCCTCACCGGTACTGGTTTATCAGTACGCTGCATCTGGAGTCCAAGCTAACAACAAACTGTTGTATGATCTTTCGGCGATGCGCGCTGATATAGGCGACATGAGAAAGTACGCCGTCCTCGTGTATTCAAAAGACGATGCACTCGAGACAGACGAGTTAGTACTTCATGTTGACGTC---------GAGCACCAACGTATTCCCACATCCGGAGTGCTCCCAGTC------------------------------------------------
>CAD57163
ATGGACAAATCTGAATCAACCAGTGCTGGTCGT---AACCGTCGACGTCGTCCGCGTCGTGGTTCCCGCTCCGCCCCCTCCTCCGCGGATGCTAACTTTAGAGTCTTGTCGCAGCAGCTTTCGCGACTTAATAAGACGTTAGCAGCTGGTCGTCCAACTATTAACCAC---CCAACCTTTGTAGGGAGTGAACGCTGTAGACCTGGGTACACGTTCACATCTATTACCCTAAAGCCACCAAAAATAGACCGTGGGTCTTATTACGGTAAAAGGTTGTTACTACCTGATTCAGTCACGGAATATGATAAGAAGCTTGTTTCGCGCATTCAAATTCGAGTTAATCCTTTGCCGAAATTTGATTCTACCGTGTGGGTGACAGTCCGTAAAGTTCCTGCCTCCTCGGACTTATCCGTTGCCGCCATCTCTGCTATGTTCGCGGACGGAGCCTCACCGGTACTGGTTTATCAGTATGCCGCATCTGGAGTCCAAGCCAACAACAAACTGTTGTATGATCTTTCGGCGATGCGCGCTGATATAGGTGACATGAGAAAGTACGCCGTCCTCGTGTATTCAAAAGACGATGCGCTCGAGACGGACGAGCTGGTACTTCATGTTGACATC---------GAGCACCAACGCATTCCCACATCTGGAGTGCTCCCAGTC------------------------------------------------
>ABM46606
ATGGACAAATCTGAATCAACCAGTGCCGGTCGT---AATCGTCGACGTCATTCGCGTCGCGGTTCCCGCTCCGCCTCCTCCTCCGCGGATGCTACATTTAGAGTCCTGTCGCAACAGCTTTCGCGACTTAATAAGACGTTAGCAGCTGGTCGTCCTACTATTAACCAC---CCAGCCTTTGTGGGTAGTGAGCGTTGTAACCCTGGATACACGTTCACCTCGATTACCCTGAGGCCACCGAAAATAGACAAGGGGTCTTATTATGGCAAAAGGTTGTTACTTCCTGATTCAGTCACTGAGTTCGATAAGAAGCTTGTTTCGCGCATTCAAATTCGAGTTAATCCTTTGCCGAAATTTGATTCTTCCGTGTGGGTGACGGTCCGTAAAATTCCTGCCTCCTCGGACCTGTCCGTATCCGCCATCTCTGCTATGTTTGCGGACGGAGCCTCACCGGTACTGGTTTATCAGTATGCTGCATCTGGCGTTCAAGCCAATAACAAATTGTTATATGATCTTTCAGTGATGCGCGCTGATATTGGTGATATGAGAAAGTACGCCGTACTCATGTATTCAAAAGACGATGCGCTTGAGACGGACGAACTAGTACTTCATGTCGACATC---------GAGCACCAACGCATTCCCACGTCTGGGCTGCTCCCAGTT------------------------------------------------
>BAA05849
ATGGACAAATCTGAATCAACCGGTGCTGGTCGT---AACCGTCGACGTCGTCCGCGTCGTGGTTCCCGCTCCGCCCCCTCCTCCGCGGATGCCAACTTTAGAGTCTTGTCGCAGCAGCTTTCGCGACTTAACAAGACGTTAGCAGCCGGTCGTCCAACTATTAACCAC---CCAACCTTTGTAGGGAGTGAACGTTGTAAACCTGGGTACACGTTCACATCTATTACCCTAAAGCCACCAAAAATAGACCGTGAGTCTTATTATGGTAAAAGGTTGTTATTACCTGATTCAGTCACGGAATATGATAAGAAACTTGTTTCGCGCATTCAAATTCGAGTTAATCCTTTGCCGAAATTTGATTCTACCGTGTGGGTGACAGTCCGTAAAGTTCCTGCCTCCTCGGACTTATCCGTTGCCGCCATCTCTGCTATGTTTGCGGACGGAGCCTCACCGGTACTGGTTTATCAGTATGCTGCATCTGGAGTTCAAGCTAACAACAAATTGTTGTATGATCTTTCGGCGATGCGCGCTGATATAGGCGACATGAGAAAGTACGCCGTCCTCGTGTACTCAAAAGACGATACGCTCGAGACGGACGAGCTGGTACTTCATGTTGACGTC---------GAGCACCAACGCATTCCCACGTCTGGGGTGCTCCCAGTC------------------------------------------------
>ABQ84191
ATGGACAAATCTGAATCAACCAGTGCCGGTCGT---AATCGTCGACGTCATTCGCGTCGCGGTTCCCGCTCCGCCTCCTCCTCCGCGGATGCTACATTTAGAGTCCTGTCGCAACAGCTTTCGCGACTTAATAAGACGTTAGCAGCTGGTCGTCCTACTATTAACCAC---CCAACCTTTGTGGGTAGTGAGCGTTGTAACCCTGGATACACGTTCACCTCGATTACCCTGAGGCCACCGAAAATAGACAAGGGGTCTTATTATGGCAAAAGGTTGTTACTTCCTGATTCAGTCACTGAGTTCGATAAGAAGCTTGTTTCGCGCATTCAAATTCGAGTTAATCCTTTGCCGAAATTTGATTCTTCCGTGTGGGTGACGGTCCGTAAAATTCCTGCCTCCTCGGACCTGTCCGTATCCGCCATCTCTGCTATGTTTGCGGACGGAGCCTCACCGGTACTGGTTTATCAGTATGCTGCATCTGGCGTTCAAGCCAATAACAAATTGTTATATGATCTTTCAGTGATGCGCGCTGATATTGGTGATATGAGAAAGTACGCCGTACTCATGTATTCAAAAGACGATGCGCTTGAGACGGACGAACTAGTACTTCATGTCGACATC---------GAGCACCAACGCATTCCCACGTCTGGGGTGCTCCCAGTT------------------------------------------------
>ABQ84193
ATGGACAAATCTGAATCAACCAGTGCCGGTCGT---AATCGTCGACGTCGTCCGCGTCGCGGTTCCCGCTCCGCCTCCTCCTCCGCGGATGCTACACTTAGAGTCCTGTCGCAACAGCTTTCGCGACTTAATAAGACGTTAGCAGCTGGTCGTCCTACTATTAACCAC---CCAACCTTTGTGGGTAGTGAGCGTTGTAAACCTGGATACACGTTCACCTCGATTACCCTGAAGCCACCGAAAATAGACAAGGGGTCTTATTATGGCAAAAGGTGGTTACTTCCTGATTCAGTCACTGAGTTCGATAAGAAGCTTGTTTCGCGCATTCAAGTTCGAGTTAATCCTTTGCCGAAATTTGATTCTACCGTGTGGGTGACGGTCCGTAAAGTTCCTGCCTCCTCGGACCTGTCCGTATCCGCCATCTCTGCTATGTTTGCGGACGGAGCCTCACCGGTACTGGTTTATCAGTATGCTGCATCTGGCGTTCAAGCCAATAACAAATTGTTATATGATCTTTCAGTGATGCGCGCTGATATTGGTGATATGAGAAAGTACGCCGTACTCATGTATTCAAAAGACGATGCGCTTGAGACGGACGAACTAGTATTTCATGTCGACATC---------GAGCACCAACGCATTCCCACGTCTGGGGTGCTCCCAGTT------------------------------------------------
>ABQ84195
ATGGACAAATCTGAATCAACCAGTGCCGGTCGT---AATCGTCGACGTCGTCCGCGTCGCGGTTCCCGCTCCGCCTCCTCCTCCGCGGATGCTACATTTAGAGTCCTGTCGCAACAGCTTTCGCGACTTAATAAGACGTTAGCAGCTGGTCGTCCTACTATTAACCAC---CCAACCTTTGTGGGTAGTGAGCGTTGTAAACCTGGATACACGTTCACCTCGATTACCCTGAAGCCACCGAAAATAGACAAGGGGTCTTATTATGGCAAAAGGTTGTTACTTCCTGATTCAGTCACTGAGTTCGATAAGAAGCTTGTTTCGCGCATTCAAATTCGAGTTAATCCTTTGCCGAAATTTGATTCTACCGTGTGGGTGACGGTCCGTAAAGTTCCTGCCTCCTCGGACCTGTCCGTATCCGCCATCTCTGCTATGTTTGCGGACGGAGCCTCACCGGTACTGGTTTATCAGTATGCTGCATCTGGCGTTCAAGCCAATAACAAATTGTTATATGATCTTTCAGTGATGCGCGCTGATATTGGTGATATGAGAAAGTACGCCGTGCTCGTGTATTCAAAAGACGATGCGCTTGAGACGGACGAACTAGTACTTCATGTCGACATC---------GAGCACCAACGCATTCCCACGTCTGGGGTGCTCCCAGTT------------------------------------------------
>ABQ84197
ATGGACAAATCTGGATCTACCAGTGCCGGTCGT---AATCGTCGACGTCGTCCGCGTCGCGGTTCCCGCTCCGCCTCCTCCTCCGCGGATGCTACATTTAGAGTCCTGTCGCAACAGCTTTCGCGACTTAATAAGACGTTAGCAGCTGGTCGTCCTACTATTAACCAC---CCAACCTTTGTGGGTAGTGAGCGTTGTAAACCTGGATACACGTTCACCTCGATTACCCTGAAGCCACCGAAAATAGACAAGGGGTCTTATTATGGCAAAAGGTTGTTACTTCCTGATTCAGTCACTGAGTTCGATAAGAAGCTTGTTTCGCGCATTCAAATTCGAGTTAATCCTTTGCCGAAATTTGATTCTACCGTGTGGGTGACGGTCCGTAAAGTTCCTGCCTCCTCGGACCTGTCCGTATCCGCCATCTCTGCTATGTTTGCGGACGGAGCCTCACCGGTACTGGTTTATCAGTATGCTGCATCTGGCGTTCAAGCCAATAACAAATTGTTATATGATCTTTCAGTGATGCGCGCTGATATTGGTGATATGAGAAAGTACGCCGTGCTCATGTATTCAAAAGACGATGCGCTTGAGACGGACGAACTAGTACTTCATGTCGACATC---------GAGCACCAACGCATTCCCACGTCCGGGGTGCTCCCAGTT------------------------------------------------
>CAE51928
ATGGACAAATCTGAATCAACCAGTGCTGGTCGT---AACCGTCGACGTCGTCCGCGTCGTGGTTCCCGCTCCGCCTCCTCCTCTTCGGATGCTAACTTTAGAGTCTTGTCGCAACAGCTTTCGCGACTTAATAAGACGTTAGCAGCTGGTCGTCCAACTATTAACCAC---CCAACCTTTGTAGGGAGTGAACGCTGTAGACCTGGGTACACGTTCACATCTATTACCCTAAAGCCACCAAAAATAGACCGTGGGTCTTATTATGGTAAAAGGTTGTTATTACCTGATTCAGTCATGGAATATGATAAGAAGCTTGTTTCGCGCATTCAAATTCGAGTTAATCCTTTGCCGAAATTTGATTCTACCGTGTGGGTGACAGTTCGTAAAGTTCCTGCCTCCTCGGACTTATCCGTTGCCGCCATCTCTGCTATGTTCGCGGACGGAGCCTCACCGGTACTGGTTTATCAGTATGCTGCATCTGGAGTCCAAGCTAACAACAAATTGTTGTATGATCTTTCGGCGATGCGCGCTGATATAGGTGACATGAGAAAGTACGCCGTCCTCGTGTATTCAAAAGACGATGCACTCGAGACGGACGAGCTAGTACTTCATGTTGACATC---------GAGCACCAACGCATTCCCACATCTGGGGTGCTCCCAGTC------------------------------------------------
>BAA01399
ATGGATAAATCTGAATCAACCAGTGCTGGTCGT---AACCGTCGACGTCGTCCGCGTCGTGGTTCCCGCTCCGCCTCCTCCTCCGCGGATGCTAACTTTAGAGTCTTGTCGCAGCAGCTTTCGCGACTTAATAAGACGTTGGCAGCTGGTCGTCCAACTATTAACCAC---CCAACCTTTGTAGGGAGTGAACGCTGTAGACCTGGGTACACGTTCACATCTATTACCCTAAGGCCACCAAAAATAGACCGTGGGTCTTATTACGGTAAAAGGTTGTTACTACCTGATTCAGTCACGGAATATGATAAGAAGCTTGTTTCGCGCGTTCAAATTCGAGTTAATCCTTTGCCGAAATTTGATTCTACCGTGTGGGTGACAGTCCGTAAAGTTCTTGCCTCCTCGGACTTATCCGTTGCCGCCATCTCTGCTATGTTCGCGGACGGAGCCTCACCGGTACTGGTTTATCAATATGCCGCATCTGGAGTCCAAACCAACAATAAATTGTTGTGTGATCTTTCGGCGATGCGCGCTGATATAGGTGACATGAGAAAGTACGCCATCCTCGTGTATTCAAAAGACGATGCGCTCGAGACGGATGAGCTAGTACTTCATGTTGACATC---------GAGCACCAACGCATTCCCACATCTAGAGTGCTCCCAGTC------------------------------------------------
>CAE51920
ATGGACAAATCTGAATCAACCAGTGCTGGTCGT---AACCGTCGACGTCGTCCGCGTCGTGGTTCCCGCTCCGCCTCCTCCTCTTCGGATGCTAACTTTAGAGTCTTGTCGCAACAGCTTTCGCGACTTAATAAGACGTTAGCAGCTGGTCGTCCAACTATTAACCAC---CCAACCTTTGTAGGGAGTGAACGCTGTAGACCTGGGTACACGTTCACATCTATTACCCTAAAGCCACCAAAAATAGACCGTGGGTCTTATTACGGTAAAAGGTTGTTATTACCTGATTCAGTCACGGAATATGATAAGAAGCTTGTTTCGCGCATTCAAATTCGAGTTAATCCTTTGCCGAAATTTGATTCTACCGTGTGGGTGACAGTTCGTAAAGTTCCTGCCTCCTCGGACTTATCCGTTACCGCCATCTCTGCTATGTTCGCGGACGGAGCCTCACCGGTACTGGTTTATCAGTATGCTGCATCTGGAGTCCAAGCTAACAACAAATTGTTGTATGATCTTTCGGCGATGCGCGCTGATATAGGTGACATGAGAAAGTACGCCGTCCTCGTGTATTCAAAAGACGATGCACTCGAGACGGACGAGCTAGTACTTCATGTTGACATC---------GAGCACCAACGCATTCCCACATCTAGGGTGCTCCCAGTC------------------------------------------------
>CAE51926
ATGGACAAATCCGAATCAACCAGTGCTGGTCGT---AGCCGTCGACGTCGTCCGCGTCGCGGCTCCCGCTCCGCTTCCTCCTCCGCGGATGCTAACTTTAGAGTCCTGTCGCAACAGCTTTCGCGACTTAATAGGACGTTAGCAGCTGGTCGTCCAACCATTAACCAC---CCAACCTTTGTGGGTAGTGAACGATGTAAACCTGGGTACACGTTCACATCTATCACCCTGAAACCACCGAAAATAGACCGTGGGTCTTATTATGGTAAAAGGTTGCTGCTTCCTGATTCGGTCACGGAGTTCGATAAGAAGCTTGTTTCGCGCATTCAAATTCGAGTTAATCCTTTGCCGAAATTTGATTCTACCGTGTGGGTGACAGTTCGTAAAGTTCCTGCCTCCTCGGACTTATCCGTCGCCGCCATCTCTGCTATGTTCGCGGACGGAGCCTCACCGGTACTGGTTTATCAGTACGCCGCATCCGGAGTCCAAGCCAACAATAAACTGTTGTATGATCTTTCGGCGATGCGCGCTGATATTGGCGACATGCGAAAGTACGCCGTTCTCGTGTATTCAAAAGACGATGCTCTCGAGACGGATGAGCTAGTACTTCATGTCGACATC---------GAGCACCAACGCATTCCCACATCAGGGGTGCTCCCAGTT------------------------------------------------
>CAE51924
ATGGACAAATCTGAATCAACCAGTGCTGGTCGT---AACCGTCGACGTCGTCCGCGTCGTGGTTCCCGCTCCGCCTCCTCCTCCGCGGATGCTAACTTTAGAGTCTTGTCGCAGCAGCTTTCGCGACTTAACAAGACGTTAGCAGCTGGTCGTCCAACTATTAACCAC---CCAACCTTTGTAGGGAGTGAACGCTGTAAACCTGGGTACACGTTCACATCTATTACCCTGAAGCCACCAAAAATAGACCGCGGGTCTTATTACGGTAAAAGGTTGTTATTACCTGATTCAGTCACGGAATATGATAAGAAGCTTGTTTCGCGCATTCAAATTCGAGTTAATCCTTTGCCGAAATTTGATTCTACCGTGTGGGTGACAGTTCGTAAAGTTCCTGCCTCCTCGGACTTATCTGTTGCCGCCATCTCTGCTATGTTCGCGGACGGAGCCTCACCGGTACTGGTTTATCAGTATGCTGCATCTGGAGTCCAAGCTAACAACAAATTGTTGTATGATCTTTCGGCGATGCGCGCTGATATAGGTGACATGAGAAAGTACGCCGTCCTCGTGTATTCAAAAGACGATACGCTCGAGACGGATGAGCTAGTACTTCATGTTGACATC---------GAGCACCAACGCATTCCCACGTCTGGGGTGCTCCCAGTC------------------------------------------------
>CAB41491
ATGGACAAATCTGAATCAACCAGTGCTGGTCGT---AACCGTCGACGTCGTCCGCGTTGCGGTTCCCGCTCCGCTCCCTCCTCCGCGGATGCTAACTTTAGAGTCTTGTCGCAGCAGCTTTCGCGACTTAATAAGACGTTAGCAGCTGGTCGTCCAACTATTAACCAC---CCAACCTTTGTAGGGAGTGAACGCTGTAGACCTGGGTACACGTTCACATCTATAACCCTGAAGCCACCGAAAATAGACCGTGGGTCTTATTATGGTAAGAGGTTGTTATTACCTGATTCAGTCACGGAATATGATAAGAAGCTTGTTTCGCGCATTCAAATTCGAGTTAATCCTTTGCCGAAATTTGATTCTACCGTGTGGGTGACAGTCCGTAAAGTTCCTGCCTCCTCGGACTTATCCGTTGCCGCCATCTCTGCTATGTTCGCGGACGGAGCCTCACCGGTACTGGTTTATCAGTATGCCGCATCTGGAGTCCAAGCCAACAACAAGTTGTTGTATGATCTTTCGGCGATGCGCGCTGATATAGGTGACATGAGAAAGTACGCCGTCCTCGTGTATTCAAAAGACGATACGCTCGAGACGGACGAGCTAGTACTTCATGTTGACATC---------GAGCACCAACGCATTCCCACATCTGGAGTGCTCCCAGTC------------------------------------------------
>BAD42841
ATGGACAAATCTGGATCTCCCAATGCTAGTAGAACCTCCCGGCGTCGTCGCCCGCGTAGAGGTTCTCGGTCCGCT---TCTGGTGCGGATGCAGGGTTGCGTGCTTTGTCTCAGCAGATGCTGAAACTCAATAGAACCCTCGCCATTGGTCGTCCCACTCTTAACCAC---CCAACCTTCGTGGGTAGTGAAAGCTGTAAACCCGGTTACACTTTCACATCTATTACCCTGAAACCGCCTGAAATTGAGAAAGGTTCATATTTTGGTAGAAGGTTGTCTTTGCCAGATTCAGTCACGGACTATGATAAGAAGCTTGTTTCGCGCATTCAAATCAGGATTAATCCTTTGCCGAAATTTGATTCTACCGTGTGGGTTACAGTTCGGAAAGTACCTTCATCATCCGATCTTTCCGTCGCTGCCATCTCTGCTATGTTTGGCGATGGTAACTCACCGGTTTTGGTCTATCAGTATGCTGCGTCCGGAGTTCAGGCCAACAATAAGTTACTTTATGACCTGTCCGAGATGCGTGCTGATATCGGCGACATGCGTAAGTACGCCGTCCTGGTTTACTCGAAAGACGATAAACTAGAGAAGGACGAGATTGTACTTCATGTCGACGTC---------GAGCATCAACGAATTCCTATATCACGGATGCTCCCGACT------------------------------------------------
>ABG67903
ATGGACAAATCTGAATCACCCAGTGCCGGTCGT---AACCGTCGACGTCGTCCGCGTCGTGGTTCCCGCTCCGCTTCCTCCTCCACGGATGCTAACTTTCGAGTCTTGTCGCAACAACTCTCGCGACTCAATAAGACGTTAGCAGCTGGTCGTCCAACTATTAACCAC---CCAACCTTTGTTGGTAGTGAACGTTGTAAACCTGGTTATACGTTCACATCTATTACCTTAAAGCCACCAAAAATAGACCGCGGGTCTTATTATGGCAAAAGGTTGGTACTGCCTGATTCAGTCACGGATTTTGATAAGAAACTTGTTTCGCGCATCCAGATTCGAGTTAATCCTTTGCCGAAATTTGATTCTACCGTGTGGGTTACGGTCCGGAAAGTTCCTGCCTCCTCGGACTTATCCGTTTCTGCCATTTCAGCTATGTTTGCAGACGGAGCCTCACCGGTACTGGTTTATCAGTATGCAGCATCCGGGGTCCAAGCTAATAATAAATTATTGTACGACCTTTCAGCGATGCGGGCTGATATCGGCGACATGAGAAAGTACGCCGTCCTCGTGTATTCAAAAGACGATGCGCTTGAGTCAGACGAGCTAGTACTTCATGTTGACATT---------GAGCACCAACGCATTCCCACGTCTGGTGTGCTCCCAGTT------------------------------------------------
>ACX71581
ATGGACAAATCTGGATCTCCCAATGCTAGTAGAACCTCCCGGCGTCGTCGCCCGCGTAGAGGCTCTCGGTCCGCT---TCTGGTGCGGATGCAGGGTTGCGTGCTTTGACTCAGCAGATGCTGAGACTCAATAAAACCCTTGCCATTGGTCGTCCCACTCTTAACCAC---CCAACCTTCGTGGGTAGTGAAAGCTGTAAACCCGGTTACACTTTCACATCTATTACCCTGAAACCGCCTGAAATTGAAAAAGGTTCATATTTCGGTAGAAGGTTGTCTTTGCCAGATTCAGTCACGGACTATGATAAGAAGCTTGTTTCGCGCATTCAAATCAGGATTAATCCTTTGCCGAAATTTGATTCTACCGTGTGGGTTACAGTTCGGAAAGTACCTTCATCATCCGATCTTTCCGTCGCCGCCATCTCTGCTATGTTTGGCGATGGTAACTCACCGGTTTTGGTTTATCAGTATGCTGCGTCCGGAGTTCAGGCCAACAATAAGTTACTTTATGACCTGACCGAGATGCGTGCTGATATCGGCGACATGAGTAAGTACGCCGTCCTGGTTTATTCGAAGGACGATAAACTAGAGAAGGACGAGATTGTACTTCATGTCGACGTC---------GAGCATCAACGAATTCCTATCTCACGGATGCTCCCGACT------------------------------------------------
>AFX68430
ATGGACAAATCTGAATCAACCAGTGCTGGTCGC---AACCGTCGACGTCGTCCGCGTCGTGGTTCCCGCTCCGCCTCCTCCTCCGCGGATGCCAACTTTAGAGTCCTGTCGCAGCAACTTTCGCGACTTAATAAGACGTTGGCAGCTGGTCGTCCTACCATTAACCAC---CCAACCTTTGTGGGGAGTGAACGTTGTAAACCTGGGTACACGTTCACATCTATTACCCTGAAACCACCGAAAATAGACCGCGGGTCTTATTATGGTAAAAGGTTGTTATTACCTGATTCAGTCACGGAATTCGATAAGAAGCTTGTTTCGCGCATTCAAATTCGAGTTAATCCTTTGCCGAAATTTGATTCTACCGTGTGGGTGACAGTCCGTAAAGTTCCTGCCTCCTCGGACCTGTCCGTCGCCGCCATCTCTGCTATGTTTGCGGACGGAGCCTCACCGGTACTGGTTTATCAGTATGCTGCATCCGGAGTCCAAGCCAACAATAAACTGTTGTACGATCTTTCGGCGATGCGCGCTGATATTGGCGACATGCGCAAGTACGCCGTTCTCGTGTATTCAAAAGACGATGCACTCGAGACGGATGAGCTAGTACTTCATGTCGACATC---------GAGCACCAACGCATTCCCACATCTGGGGTGCTCCCAGTT------------------------------------------------
>BAF93469
ATGGACAAATCTGAATCAACCAGTGCTGGTCGT---AACCGTCGACGTCGTCCGCGTCGTGGTTCCCGCTCCGCCCCCTCCTCCTCGGATGCTAACTTTAGAGTCTTGTCGCAGCAGCTTTCGCGACTTAATAAGACGTTAGCAGCTGGTCGTCCAACTATTAACCAC---CCAACCTTTGTAGGGAGTGAGCGATGTAAACCTGGATACACGTTCACATCTATTACCCTAAAGCCACCAAAAATAGACCGCGGGTCTTATTATGGTAAAAGGTTGTTATTACCTGATTCAGTCACGGAATATGACAAGAAACTTGTTTCGCGCATTCAAATTCGAGTTAATCCTTTGCCGAAATTTGATTCTACCGTGTGGGTGACAGTCCGTAAAGTTCCTGCCTCCTCGGACTTATCCGTTGCCGCCATCTCTGCTATGTTTGCGGACGGAGCCTCACCGGTACTGGTTTATCAGTATGCTGCATCTGGAGTTCAAGCTAACAACAAATTGTTGTATGATCTTTCGGCGATGCGCGCTGATATAGGCGACATGAGAAAGTACGCCGTCCTCGTGTATTCAAAAGACGATGCGCTCGAGACGGACGAGTTGGTACTTCATGTTGACGTC---------GAGCACCAACGCATTCCCACGTCTGGGGTGCTCCCAGTC------------------------------------------------
>BAA05845
ATGGACAAATCTGAATCAACCAGTGCTGGTCGT---AACCGTCGACGTCGTCCGCGTCGTGGTTCCCGCTCCGCTTCCTCCTCCTCGGATGCTAACTTTAGAGTCTTGTCGCAGCAGCTTTCGCGACTTAACAAGACGTTAGCAGCTGGTCGTCCAACTATTAACCAC---CCAACCTTTGTAGGGAGTGAACGTTGTAAACCTGGATACACGTTCACATCTATTACCCTAAAGCCACCAAAAATAGACCGTGGGTCTTATTATGGTAAAAGGTTGTTATTACCTGATTCAGTCACGGAATATGATAAGAAGCTTGTTTCGCGCATTCAAATTCGAGTTAATCCTTTGCCGAAATTCGATTCTACCGTGTGGGTGACAGTCCGTAAAGTTCCTGCCTCCTCGGACTTATCCGTTGCCGCCATCTCTGCTATGTTTGCGGACGGAGCCTCACCGGTACTGGTTCATCAGTATGCTGCATCCGGAGTCCAAGCTAACAACAAATTGTTGTATGATCTTTCGGCGATGCGCGCTGATATAGGCGACATGAGAAAGTACGCCGTCCTCGTGTATTCAAAAGACGATGCGCTCGAGACGGACGAGCTGGTACTTCATGTTGACGTC---------GAGCACCAACGCATTCCCACGTCTGGGGTGCTCCCAGTC------------------------------------------------
>CAJ65584
ATGGACAAATCTGAATCAACCAGTGCTGGTCGT---AACCGTCGACGTCGTCCGCGTCGTGGTTCCCGCTCCGCCCCCTCCTCCGCGGATGCTAACTTTAGAGTCTTGTCGCAGCAGCTTTCGCGACTTAATAAGACGTTAGCAGCTGGTCGTCCAACTATTAACCAC---CCAACCTTTGTAGGGAGTGAACGCTGTAGACCTGGGTACACGTTCACATCTATTACCCTAAAGCCACCAAAAATAGACCGTGGGTCTTATTACGGTAAAAGGTTGTTATTACCTGATTCAGTCACGGAATATGATAAGAAGCTTGTTTCGCGCATTCAAATTCGAGTTAATCCTTTGCCGAAATTTGATTCTACCGTGTGGGTGACAGTCCGTAAAGTTCCTGCCTCCTCGGACTTATCCGTTGCCGCCATCTCTGCTATGTTCGCGGACGGAGCCTCACCGGTACTGGTTTATCAGTATGCCGCATCTGGAGTCCAAGCCAACAACAAACTGTTGTATGATCTTTCGGCGATGCGCGCTGATATAGGTGACATGAGAAAGTACGCCGTCCTCGTGTATTCAAAAGACGATGCGCTCGAGACGGACGAGCTAGTACTTCATGTTGACATC---------GAGCACCAACGCATTCCCACGTCTGGAGTGCTCCCAGTC------------------------------------------------
>AAK52425
ATGGACAAATCTGGATCTCCCAATGCTAGTAGAACCTCCCGGCGTCGTCGCCCGCGTAGAGGTTCTCGGTCCGCT---TCTGGTGCGGATGCAGGGTTGCGTGCTTTGACTCAGCAGATGCTGAGACTCAATAAAACCCTCGCCATTGGTCGTCCCACTCTTAACCAC---CCAACCTTCGTGGGTAGTGAAAGCTGTAAACCCGGTTACACTTTCACATCTATTACCCTGAAACCGCCTGAAATTGAAAAGGGTTCATACTTTGGTAGAAGGTTGTCTTTGCCAGATTCAGTCACGGACTATGATAAGAAGCTTGTTTCGCGCATTCAAATCAGGATTAATCCTTTGCCGAAATTTGATTCTACCGTGTGGGCCACAGTTCGGAAAGTACCTTCATCATCCGATCTTTCCGTCGCCGCCATCTCTGCTATGTTTGGCGATGGTAACTCACCGGTTTTGGTTTATCAGTATGCTGCATCCGGAGTTCAGGCCAACAATAAGTTACTTTATGACCTGACCGAGATGCGCGCTGATATCGGCGACATGCGTAAGTACGCCGTCCTGGTCTACTCGAAAGACGATAAACTAGAGAAGGACGAGATTGTACTTCATGTCGACGTC---------GAGCATCAACGAATTCCTATCTCACGGATGCTCCCGACT------------------------------------------------
>AAK52423
ATGGACAAATCTGAATCAACCAGTGCCGGTCGT---AACCGTCGACGTCGTCCGCGTCGTGGTTCCCGCTCCGCTCCCTCCTCCGCGGATGCTAACTTTAGAGTCCTGTCGCAACAGCTTTCGCGACTTAATAAGACGTTAGCAGCTGGTCGTCCAACCATTAACCAC---CCAACCTTTGTGGGTAGTGAACGCTGTAGACCTGGGTACACGTTCACATCTATAACCCTTAAGCCTCCGAAAATAGACCGCGGGTCTTATTATGGTAAAAGGTTGCTGCTTCCTGATTCAGTCACTGAGTTCGATAAGAAGCTTGTTTCGCGCATTCAAATTCGAGTTAATCCTTTGCCGAAATTTGATTCTACCGTGTGGGTGACAGTCCGTAAAGTTCCTGCCTCCTCGGACTTATCCGTTGCCGCCATCTCTGCTATGTTTGCGGACGGAGCCTCACCTGTACTGGTTTATCAGTACGCCGCATCTGGAGTCCAAGCCAACAACAAACTGTTGTATCGATCTTCGGCGATGCGCGCTGATATTGGCGACATGAGAAAGTACGCCATCCTCGTGTATTCAAAAGACGATGCGCTCGAGACGGACGAGTTGGTACTTCATGTTGACATC---------GAGCACCAACGCATTCCCACATCTGGGGTGCTCCCAGTT------------------------------------------------
>ABD72575
ATGGACAAATCTGAATCACCCAGTGCCGGTCGT---AACCGTCGACGTCGTCCGCGTCGTGGTTCCCGCTCCGCTTCCTCCTCCGCGGATGCTAACTTTCGAGTCTTGTCGCAACAACTTTCGCGACTCAATAAGACGTTAGCAGCTGGTCGTCCAACTGTTAACCAC---CCAACCTTTGTTGGTAGTGAACGTTGTAAACCTGGTTATACGTTCACATCTATTACCTTAAAGCCACCAAAAATAGACCGCGGGTCTTATTATGGCAAAAGGTTGGTACTGCCTGATTCAGTCACGGATTTTGATAAGAAACTTGTTTCGCGCATCCAGATTCGAGTTAATCCTTTGCCGAAATTTGATTCTACCGTGTGGGTTACGGTCCGGAAAGTTCCTGCCTCCTCGGACTTATCCGTTTCTGCCATTTCAGCTATGTTTGCAGGCGGAGCCTCACCGGTACTGGTTTATCAGTATGCAGCATCCGGGGTCCAAGCTAATAATAAATTATTGTACGACCTTTCAGCGATGCGGGCTGATATCGGCGACATGAGAAAGTACGCCGTCCTCGTGTATTCAAAAGACGATGCGCTTGAGTCAGACGAGCTAGTACTTCATGTTGACATT---------GAGCACCAACGCATTCCCACGTCTGGTGTGCTCCCAGTT------------------------------------------------
>CAC13146
ATGGACAAATCTGAATCAACCAGTGCCGGTCGT---AGCCGTCGACGTCGTCCGCGTCGTGGTTCCCGCTCCGCCTCCTCCTCCGCGGATGCTAACTTTAGAGTCTTGTCGCAGCAGCTTTCGCGACTTAATAAGACGTTAGCAGCTGGTCGTCCAACTATTAACCAC---CCAACCTTTGTAGGGAGTGAACGCTGTAAACCTGGGTACACGTTCACATCTATCACCCTAAAGCCACCAAAAATAGACCGTGGGTCTTATTATGGTAAAAGGTTGTTATTACCTGATTCAGTCACGGAATATGATAAGAAACTTGTTTCGCGCATTCAAATTCGAGTTAATCCTTTGCCGAAATTTGATTCAACCGTGTGGGTGACAGTCCGTAAAGTTCCTGCCTCCTCGGACTTATCCGTTGCCGCCATCTCTGCTATGTTTGCGGACGGAGCCTCACCGGTACTGGTTTATCAGTACGCTGCATCTGGAGTCCAAGCTAACAACAAACTGTTGTATGATCTTTCGGCGATGCGCGCTGATATAGGCGACATGAGAAAGTACGCCGTCCTCGTGTATTCAAAAGACGATGCACTCGAGACAGACGAGTTAGTACTTCATGTTGACGTC---------GAGCACCAACGTATTCCCACATCCGGAGTGCTCCCAGTC------------------------------------------------
>CAB77390
ATGGACAAATCTGAATCAACCAGTGCTGGTCGT---AACCGTCGACGTCGTCCGCGTCGTGGTTCCCGCTCCGCTCCCTCCTCCGCGGATGCTAACTTTAGAGTCTTGTCGCAGCAGCTTTCGCGACTTAATAAGACGTTAGCAGCTGGTCGTCCAACTATTAACCAC---CCAACCTTTGTAGGGAGTGAACGCTGTAGACCTGGATACACGTTCACATCTATTACCCTAAAGCCACCAAAAATAGACCGCGGGTCTTATTACGGTAAAAGGTTGTTACTACCTGATTCAGTCACGGAATATGATAAGAAGCTTGTTTCGCGCATTCAAATTCGAGTTAATCCTTTGCCGAAATTTGATTCTACCGTGTGGGTGACAGTCCGTAAAGTTCCTGCCTCCTCGGACTTATCCGTTACCGCCATCTCTGCTATGTTTGCGGACGGAGCCTCACCGGTACTGGTTTATCAGTATGCCGCATCTGGAGTCCAAGCTAACAACAAATTGTTGTATGATCTTTCGGCGATGCGCGCTGATATAGGTGACATGAGAAAGTACGCCGTCCTCGTGTATTCAAAAGACGATGCGCTCGAGACGGACGAGCTAGTACTTCATGTTGACATC---------GAGCACCAACGCATTCCTACGTCTGGGGTGCTCCCAGTC------------------------------------------------
>BAA23801
---GACAAATCTGAATCAACCAGTGCTGGTCGT---AACCGTCGACGTCGTCCGCGTCGTGGTTCCCGCTCCGCTTCCTCCTCCGCGGATGCCAACTTTAGAGTCCTGTCGCAGCAACTTTCGCGACTTAATAAGACGTTGGCAGCTGGTCGTCCTACTATTAACCAC---CCAACCTTTGTGGGGAGTGAACGTTGTAAACCTGGGTACACGTTCTCATCTATTACCCTGAAGCCACCGAAAATAGACCGCGGGTCTTATTATGGTAAAAGGTTGTTACTACCTGATTCAGTCACGGAATTCGATAAGAAGCTTGTTTCGCGCATTCAAATTCGAGTTAATCCTTTGCCGAAATTTGATTCTACCGTGTGGGTGACGGTCCGTAAAGTTCCTGCCTCCTCGGACCTGTCCGTTGCCGCCATCTCTGCTATGTTTGCGGACGGAGCCTCACCGGTACTGGTTTATCAGTATGCTGCATCCGGAGTCCAAGCCAACAATAAATTGTTGTATGATCTTTCGGCGATGCGCGCTGATATTGGCGACATGCGAAAGTACGCCGTTCTCGTGTATTCAAAAGACGATGCTCTCGAGACGGATGAGTTAGTACTTCATGTCGACATT---------GAGCACCAACGCATTCCCACGTCTGGGGTGCTCCCAGTT------------------------------------------------
>ABM55263
ATGGACAAATCTGAATCAACCAGTGCCGGTCGT---AATCGTCGACGTCGTCCGCGTCGCGGTTCCCGCTCCGCTTCCTCCTCTGCGGATGCTACATTTAGAGTCCTGTCGCAACAGCTTTCGCGACTTAATAAGACGTTAGCAGCTGGTCGTCCTACTATTAACCAC---CCAACCTTTGTGGGTAGTGAACGTTGTAAACCTGGATACACGTTCACCTCGATCACCCTGAAGCCACCGAAAATAGACAAAGGGTCTTATTATGGCAAAAGGTTGTTACTTCCTGATTCAGTCACTGAGTTCGATAAGAAGCTTGTTTCGCGCATTCAAATTCGAGTTAATCCGTTGCCGAAATTTGATTCTACCGTGTGGGTGACGGTCCGTAAAGTTCCTGCCTCCTCGGACCTATCCGTTTCCGCCATCTCTGCTATGTTCGCGGACGGGGCCTCACCGGTACTGGTTTATCAGTATGCTGCATCTGGCGTTCAAGCCAACAACAAATTGTTGTATGATCTTTCAGTGATGCGCGCTGATATTGGTGACATGAGAAAGTACGCCGTACTCGTGTATTCAAAAGACGATGCGCTCGAGACGGATGAACTAGTACTTCATGTTGACATC---------GAGCACCAACGCATTCCCACATCTGCGGTGCTCCCAGTT------------------------------------------------
>BAA00297
ATGGACAAATCTGAATCAACCAGTGCTGGTCGC---AACCGTCGACGTCGTCCGCGTCGTGGTTCCCGCTCCGCCCCCTCCTCCGCGGATGCTAACTTTAGAGTCTTGTCGCAGCAGCTTTCGCGACTTAATAAGACGTTAGCAGCTGGTCGTCCAACTATTAACCAC---CCAACCTTTGTAGGGAGTGAACGCTGTAAACCTGGGTACACGTTCACATCTATTACCCTAAAGCCACCAAAAATAGACCGTGGGTCTTATTACGGTAAAAGGTTGTTATTACCTGATTCAGTCACGGAATATGATAAGAAACTTGTTTCGCGCATTCAAATTCGAGTTAATCCTTTGCCGAAATTCGATTCTACCGTGTGGGTGACAGTCCGTAAAGTTCCTGCCTCCTCGGACTTATCCGTTGCCGCCATCTCTGCTATGTTTGCGGACGGAGCCTCACCGGTACTGGTTTATCAGTACGCCGCATTTGGAGTCCAAGCTAACAACAAATTGTTGTATGATCTTTCGGCGATGCGCGCTGATATAGGTGACATGAGAAAGTACGCCGTCCTCGTGTATTCAAAAGACGATGCGCTCGAGACGGACGAGCTAGTACTTCATGTTGACATC---------GAGCACCAACGCATTCCCACATCTAGAGTACTCCCAGTC------------------------------------------------
>AFZ38415
ATGGACAAATCTGAATCAACCAGTGCTGGTCGC---AACCGTCGGCGTCGTCCGCGTCGTGGTTCCCGCTCCGCTCCCTCCTCCGCGGATGCTAACTTTAGAGTCCTGTCGCAACAGCTTTCGCGACTTAATAAGACGTTAGCAGCTGGTCGTCCAACTATTAACCAC---CCAACCTTTGTGGGTAGTGAACGCTGTAGACCTGGGTACACGTTCACATCTATAACCCTTAAGCCACCGAAAATAGACCGCGGGTCTTATTATGGTAAAAGGTTGTTGCTTCCTGATTCAGTCACTGAGTTCGATAAGAAGCTTGTTTCGCGCATTCAAATTCGAGTTAATCCTTTGCCGAAATTTGATTCTACCGTGTGGGTGACGGTCCGTAAAGTTCCTGCCTCCTCGGATCTATCCGTTGCCGCCATCTCTGCTATGTTTGCGGACGGAGCCTCACCGGTACTGGTTTATCAGTACGCTGCATCCGGAGTCCAAGCCAACAACAAGTTGTTGTATGATCTTTCGGCGATGCGCGCTGATATTGGCGACATGAGAAAGTACGCCGTCCTCGTGTATTCAAAAGACGATGCGCTCGAGACGGACGAGTTAGTACTTCATGTTGACATT---------GAGCACCAGCGTATTCCCACATCTGGGGTGCTCCCAGTT------------------------------------------------
>AFX68428
ATGGACAAATCTGAATCAACCAGTGCTGGTCGT---AACCGTCGACGTCGTCCGCGTCGTGGTTCCCGCTCCGCTTCCTCCTCCGCGGATGCCAACTTTAGGGTCCTGTCGCAGCAACTTTCGCGACTTAACAAGACGTTGGCAGCTGGTCGTCCTACCATTAACCAC---CCAACCTTTGTGGGGAGTGAACGTTGTAAACCTGGGTACACGTTCACATCTATTACCCTGAAGCCACCGAAAATAGACCGCGGGTCTTATTATGGTAAAAGGTTGACATTACCTGATTCAGTCACGGAATTCGATAAGAAGCTTGTTTCGCGCATTCAAATTCGAGTTAATCCTTTGCCGAAATTTGATTCTACCGTGTGGGTGACAGTCCGTAAAGTTCCTGCCTCCTCGGACTTGTCCGTCGCCGCCATCTATGCTATGTTTGCGGACGGAGCCTCACCGGTACTGGTTTATCAGTATGCTGCATCCGGAGTCCAAGCTAACAATAAGTTGTTGCATGATCTTTCGGCGATGCGCGCTGATATTGGCGACATGGGAAAGTACGCCGTACTCGTGTATTCAAAAGACGATGCACTCGAGACGGATGAGCTGGTACTTCATGTCGACATT---------GAGCACCAACGCATTCCCACATCTGGGGTGCTCCCAGTT------------------------------------------------
>ACD01992
ATGGACAAATCTGGATCTCCCAATGCTAGTAGAACCTCCCGGCGTCGTCGCCCGCGTAGAGGTTCTCGGTCCGCT---TCTGGTGCGGATGCAGGGATGCGTGCTTTGACTCAGCAGATGCTGCGACTCAATAAAACCCTTGCCATTGATCGTCCCACTCTTAACCAC---CCAACCTTCGTGGGTAGTGAAAGTTGTGCACCCGGTTACCCTTTCACATCTATTACCCTGAAACCGCCTGGAATTGAGAAAGGTTCATATTTTGGTAGAAGGTTGTCTTTGCCAGATTCAGTCACGGACTATGATAAGAAGCTTGTTTCGCGCATTCAAATCAGGATTAATCCTTTGCCGAAATTTGATTCTACCGTGTGGGTTACAGTTCGGAAAGTACCTTCATCATCCGATCTTTCCGTCGCCGCCATCTCTGCTATGTTTGGCGATGGTAATTCACCGGTTTTGGTTTATCAGTATGCTGCGTCCGGAGTTCAGGCCAACAATAAGTTACTTTATGACCTGTCCGAGATGCGCGCTGAGATCGGCGACATGAGTAAGTACACCGTCCTGGTTAAGCAGAAAGACGATAATCTAGAGAAGGACGAGATGGTATTTCATGTTGACGTC---------GAGCATCAACGAATTCCTATCTCACGGATGCTCCCGACT------------------------------------------------
>CCJ09634
ATGGACAAATCTGAATCAACCAGTGCCGGTCGT---AACCGTCGACGTCGTCCGCGTCGCGGTTCCCGCTCCGCTTTCTCCTCCGCGGATGCTACATTTAGAGTCCTGTCGCAACAGCTTTCGCGACTTAATAAGACGTTAGCAGCTGGTCGTCCTACTATTAACCAC---CCAACCTTTGTAGGGAGTGAGCGTTGTAGACTTGGCTACACATTCACATCGATTACCCTAAAGCCACCAAAAATAGACCGCGGGTCTTATTATGGTAAAAGGTTGTTACTTCCTGATTCAGTCACTGAGTTCGATAAGAAGCTTGTTTCGCGCATTCAAATTCGAGTTAATCCTTTGCCGAAATTTGATTCTACCGTGTGGGTGACGGTCCGTAAAGTTCCTGCCTCCTCGGACCTATCCGTTGCCGCCATCTCTGCTATGTTTGCGGACGGAGCCTCACCGGTACTGGTTTATCAGTACGCCGCATCCGGAGTTCAAGCTAACAACAAATTGTTGTATGATCTTTCGGCGATGCGCGCTGATATTGGTGACATGAGAAAGTACGCCGTGCTCGTGTATTCAAAAGACGATGCGCTTGAGACGGATGAGCTAGTACTCCATGTCGACATT---------GAGCACCAACGTATTCCCACATCTGGAGTGCTCCCAGTT------------------------------------------------
>ABN03949
ATGGACAAATCTGGATCTCCCAATGCTAGTAGAACCTCCCGGCGTCGTCGCCCGCGTAGAGGTTCTCGGTCCGCT---TCTGGTGCGGATGCAGGGTTGCGTGCTTTGACTCAGCAGATGCTGAGACTCAATAAAACCCTCGCCATTGGTCGTCCCACTCTTAACCAC---CCAACCTTCGTGGGTAGTGAAAGCTGTAAACCCGGTTACACTTTCACATCTATTACCCTGAAACCGCCTGAAATTGAGAAAGGTTCATATTTTGGTAGAAGGTTGTCTTTGCCAGATTCAGTCACGGACTATGATAAGAAGCTTGTTTCGCGCATTCAAATCAGGATTAATCCTTTGCCGAAATTTGATTCTACCGTGTGGGTTACAGTTCGGAAAGTACCTTCATCATCCGATCTTTCCGTCGCCGCCATCTCTGCTATGTTTGGCGATGGTAATTCACCGGTTTTGGTTTATCAGTATGCTGCGTCCGGAGTTCAGGCCAACAATAAGTTACTTTATGACCTGTCCGAGATGCGTGCTGATATCGGCGACATGCGTAAGTACGCCGTCCTGGTTTATTCGAAAGATGATAAACTAGAGAAGGACGAGATTGTACTTCATGTCGACGTC---------GAGCATCAACGAATTCCTATCTCACGGATGCTCCCGACT------------------------------------------------
>BAG84175
ATGGACAAATCTGGATCTCCCAATGCTAGTAGAACCTCCCGGCGTCGTCGCCCGCGTAGAGGTTCTCGGTCCGCT---TCTGGTGCGGATGCAGGGTTGCGTGCTTTGACTCAGCAGATGTTGAGACTCAATAAAACCCTCGCCATTGGTCGTCCCACTCTTAACCAC---CCAACCTTCGTGGGTAGTGAAAGCTGTAAACCCGGTTACACTTTCACATCTATTACCCTGAAACCGCCTGAAATTGAGAAAGGTTCATATTTTGGTAGAAGGTTGTCTTTGCCAGATTCAGTCACGGACTATGATAAGAAGCTTGTTTCGCGCATTCAAATCAGGATTAATCCTTTGCCGAAATTTGATTCTACCGTGTGGGTTACAGTTCGGAAAGTACCTTCATCATCCGATCTTTCCGTCGCCACCATCTCTGCTATGTTTGGCGATGGTAACTCACCGGTTTTGGTTTATCAGTATGCTGCGTCCGGAGTTCAGGCCAACAATAAGTTACTTTATGACCTGTCCGAGATGCGCGCTGATATCGGCGACATGCGTAAGTACGCCGTCCTGGTTTACTCGAAAGACGATAAACTAGAGAAGGACGAGATTGTACTTCATGTCGACGTC---------GAGCATCAACGAATTCCTATCTCACGGATGCTCCCGACT------------------------------------------------
>AGI04300
ATGGACAAATCTGGATCTCCCAATGCTAGTAGAACCTCCCGGCGTCGTCGCCCGCGTAGAGGTTCTCGGTCCGCT---TCTGGTGCGGATGCAGGGTTGCGTGCTTTGACTCAGCAGATGCTGAGACTCAATAAAACCCTCGCCATTGGTCGTCCCACTCTTAACCAC---CCAACCTTCGTGGGTAGTGAAAGCTGTAAACCCGGTTACACTTTCACATCTATTACCCTGAAACCGCCTGAAATTGAAAAAGGTTCATATTTTGGTAGAAGGTTGTCTTTGCCAGATTCAGTCACGGACTATGATAAGAAGCTTGTTTCGCGCATTCAAATCAGGATTAATCCTTTGCCGAAATTTGATTCTACCGTGTGGGTTACAGTTCGGAAAGTACCTTCATCATCCGATCTTTCCGTCGCCGCCATCTCTGCTATGTTTGGCGATGGTAACTCACCGGTTTTGGTTTATCAGTATGCTGCGTCCGGAGTTCAGGCCAACAATAAGTTACTTTATGACCTGACCGAGATGCGTGCTGATATCGGCGACATGCGTAAGTACGCCGTCCTGGTTTACTCGAAAGACGATAAACTAGAGAAGGACGAGATTGTACTTCATGTCGACGTC---------GAGCATCAACGAATTCCTATCTCACGGATGCTCCCGACT------------------------------------------------
>BAA12152
ATGGACAAATCTGAATCAACCAGTGCTGGTCGT---AACCGTCGACGTCGTTTGCGTCGTGGTTCCCGCTCCGCCTCCTCCTCCTCGGATGCTAACTTTAGAGTCTTGTCGCAGCAGCTTTCGCGACTTAACAAGACGTTAGCAGCTGGTCGTCCAACTATTAACCAC---CCAACCTTTGTAGGGAGTGAACGCTGTAAACCTGGGTACACGTTCACATCTATTACCCTAAGGCCACCAAAAATAGACCGTGAGTCTTATTATGGTAAAAGGTTGTTATTACCTGATTCAGTCATGGAATATGATAAGAAGCTTGTTTCGCGCATTCAAATTCGAGTTAATCCTTTGCCGAAATTTGATTCTACCGTGTGGGTGACAGTCCGTAAAGTTTCTGCCTCCTCGGACTTATCCGTTGCCGCCATCTCTGCTATGTTCGCGGACGGAGCCTCACCGGTACTGGTTTATCAGTATGCTGCATCTGGAGTCCAAGCTAACAACAAATTGTTGTATGATCTTTCGGCGATGCGCGCTGATATAGGCGACATGAGAAAGTACGCCGTCCTCGTGTATTCAAAAGACGATACGCTCGAGACGGACGAGTTAGTACTTCATGTTGACGTC---------GAGCACCAACGCATTCCCACATCTGGAGTGCTCCCAGTC------------------------------------------------
>ADF81043
ATGGACAAATCTGAATCAACCAGTGCCGGTCGT---AATCGTCGACGTCGTCCGCGTCGCGGTTCCCGCTCCGCTTCCTCCTCTGCGGATGCTACATTTAGAGTCCTGTCGCAACAGCTTTCGCGACTTAATAAGACGTTAGCAGCTGGTCGTCCTACTATTAACCAC---CCAACCTTTGTGGGTAGTGAACGTTGTAAACCTGGATACACGTTCACCTCGATCACCCTGAAGCCACCGAAAATAGACAAAGGGTCTTATTATGGCAAAAGGTTGTTACTTCCTGATTCAGTCACTGAGTTCGATAAGAAGCTTGTTTCGCGCATTCAAATTCGAGTTAATCCGTTGCCGAAATTTGATTCTACCGTGTGGGTGACGGTCCGTAAAGTTCCTGCCTCCTCGGACCTATCCGTTTCCGCCATCTCTGCTATGTTCGCGGACGGGGCCTCACCGGTACTGGTTTATCAGTATGCTGCATCTGGCGTTCAAGCCAACAACAAATTGTTGTATGATCTTTCAGTGATGCGCGCTGATATTGGTGACATGAGAAAGTACGCCGTACTCGTGTATTCAAAAGACGATGCGCTCGATACGGATGAACTAGTACTTCATGTTGACACC---------GAGCACCAACGCATCCCCACATCTGCGGTGCTCCCAGTT------------------------------------------------
>AEK69524
ATGGACAAATCTGAATCAACCAGTGCCGGTCGT---AATCGTCGACGTCGTCCGCGTCGTGGTTCCCGCTCCGCTTCCTCCTCCGCGGATGCTAACTTTAGAGTCTTGTCGCAGCAGCTTTCGCGACTTAACAAGACGTTAGCAGCTGGTCGTCCAACTATTAACCAC---CCAACCTTTGTGGGTAGTGAACGCTGTAAACCTGGGTACACGTTCACATCTATTACCCTGAAGCCGCCAAAAATAGACCGCGGGTCTTATTATGGTAAAAGGTTGTTGCTACCTGATTCAGTCACGGAGTTCGATAAGAAGCTTGTTTCGCGCATTCAAATTCGAGTTAGTCCTTTGCCGAAATTTGATTCTACCGTGTGGGTGACAGTCCGTAAAGTTCCTGCCTCCTCGGACTTATCCGTTGCCGCTATCTCTGCTATGTTTGCGGACGGAGCCTCACCGGTACTGGTTTATCAGTATGCTGCATCCGGCGTTCAAGCCAACAACAAATTGTTGTACGATCTTTCGGCGATGCGCGCTGATATTGGCGACATGAGAAAGTACGCCGTCCTCGTGTATTCAAAAGGCGATGCGCTCGAGACGGACGAGTTGGTACTTCATGTTGACATC---------GAGCACCAACGCATTCCCACATCTGGGGTGCTCCCAGTC------------------------------------------------
>AEK69521
ATGGACAAATCTGGATCTCCCAATGCTAGTAGAACCTCCCGGCGTCGTCGCCCGCGTAGAGGTTCTCGGTCCGCT---TCTGGTGCGGATGCAGGGTTGCGTGCTTTGACTCAGCAGATGCTGAGACTCAATAAAACCCTCGCCATTGGTCGTCCCACTCTTAACCAC---CCAACCTTCGTGGGTAGTGAAAGTTGTAAACCCGGTTACACTTTCACATCTATTACCCTGAAACCGCCTGAAATTGAGAAAGGTTCATATTTTGGTAGAAGGTTGTCTTTGCCAGATTCAGTCACGGACTACGATAAGAAGCTTGTTTCGCGCATTCAAATCAGGATTAATCCTCTGCCGAAATTTGATTCTACCGTGTGGGTTACAGTTCGGAAAGTACCTTCATCATCCGATCTTTCCGTCGCCGCCATCTCTGCTATGTTTGGCGATGGTAATTCACCGGTTTTGGTTTATCAGTATGCTGCGTCCGGAGTTCAGGCCAACAATAAGTTACTTTATGACCTGTCCGAGATGCGTGCTGATATCGGCGACATGCGTAAGTACGCCGTCCTGGTTTACTCGAAAGACGATAAACTAGAGAAGGACGAGATTGTACTTCATGTCGACGTC---------GAGCATCAACGAATTCCTATCTCACGGGTGCTCCCAGTC------------------------------------------------
>ACJ04716
ATGGACAAATCTGAATCAACCAGTGCTGGTCGC---AACCGTCGACGTCGTCCGCGTCGTGGTTCCCGCTCCGCTTCCTCCTCCGCGGATGCTACCTTTAAAGTCTTGTCGCAGCAGCTTTCGCGACTTAACAAGACGTTAGCAGCTGGTCGTCCAACTATTAACCAC---CCAACCTTTGTGGGTAGTGAACGTTGTAAACCTGGGTACACGTTCACATCTATCACCCTGAAGCCACCGAAAATAGACCGTGGGTCTTATTATGGTAAAAGGTTGTTACTGCCTGATTCAGTCACGGAGTTCGATAAGAAGCTTGTTTCGCGCATTCAAATTCGAGTTAATCCTTTGCCGAAATTTGATTCTACTGTGTGGGTGACGGTCCGTAAAGTTCCTGCCTCCTCGGACCTATCCGTTGCCGCTATCTCTGCTATGTTTGCGGACGGAGCCTCACCAGTACTGGTTTATCAGTATGCAGCATCCGGCGTTCAAGCCAACAACAAACTGTTGTACGATCTTTCGGCGATGCGCGCTGATATTGGTGACATGAGAAAGTACGCCGTCCTCGTGTATTCAAAAGACGATGCGCTCGAGACGGACGAGTTGGTACTTCATGTCGACGTC---------GAGCACCAACGCATTCCCACATCTGGGGTGCTCCCAGTT------------------------------------------------
>BAF93908
ATGGACAAATCTGAATCAACCAGTGCTGGTCGT---AACCGTCGACGTCGTCCGCGTCGTGGTTCCCGCTCCGCCCCCTCCTCCTCGGATGCTAACTTTAGAGTCTTGTCGCAGCAGCTTTCGCGACTTAACAAGACGTTAGCAGCTGGTCGTCCAACTATTAACCAC---CCAACCTTTGTAGGGAGTGAGCGCTGTAAACCTGGATACACGTTCACATCTATTACCCTAAAGCCACCAAAAATAGACCGCGGGTCTTATTATGGTAAAAGGTTGTTATTACCTGATTCAGTCACGGAATATGATAAGAAACTTGTTTCGCGCATTCAAATTCGAGTTAATCCTTTGCCGAAATTTGATTCTACCGTGTGGGTGACAGTCCGTAAAGTTCCTGCCTCCTCGGACTTATCCGTTGCCGCCATCTCTGCTATGTTTGCGGACGGAGCCTCACCGGTACTGGTTTATCAGTATGCTGCATCTGGAGTCCAAGCTAACAACAAATTGTTGTATGATCTTTCGGCGATGCGCGCTGATATAGGCGACATGAGAAAGTACGCCGTCCTCGTGTATTCAAAAGACGATGCGCTCGAGACGGACGAGTTGGTACTTCATGTTGACGTC---------GAGCACCAACGCATTCCCACGTCTGGGGTGCTCCCAGTC------------------------------------------------
>BAH70367
ATGGACAAATCTGAATCAACCAGTGCCGGTCGT---AGCCGTCGACGTCGTTTGCGTCGTGGTTCCCGCTCCGCCCCCTCCTCCGCGGATGCTAACTTTAGAGTCTTGTCGCAACAGCTTTCGCGACTTAATAAGACGTTAGCAGCTGGTCGTCCAACTATTAACCAC---CCAACCTTTGTAGGGAGTGAACGTTGTAAACCTGGGTACACGTTCACATCTATCACCCTAAAGCCACCAAAAATAGACCGTGGGTCTTATTATGGTAAAAGGTTGTTATTACCTGATTCAGTCACGGAATATGATAAGAAGCTTGTTTCGCGCATTCAAATTCGAGTTAATCCTTTGCCGAAATTTGATTCAACCGTGTGGGTGACAGTCCGTAAAGTTCCTGCCTCCTCGGACTTATCCGTTGCCGCCATCTCTGCTATGTTTGCGGACGGAGCCTCACCGGTACTGGTTTATCAGTATGCTGCATCTGGAGTCCAAGCTAACAACAAACTGTTGTATGATCTTTCGGCGATGCGCGCTGATATAGGCGACATGAGAAAGTACGCCGTCCTCGTGTATTCAAAAGACGATGCACTCGAGACAGACGAGTTAGTACTTCATGTTGACGTC---------GAGCACCAACGTATTCCCACATCCGGAGTGCTCCCAGTC------------------------------------------------
>BAH70362
ATGGACAAATCTGAATCAACCAGTGCCGGTCGT---AGCCGTCGACGTCGTCCGCGTCGTGGTTCCCGCTCCGCTTCCTCCTCCGCGGATGCTAACTTTAGAGTCTTGTCGCAGCAGCTTTCGCGACTTAATAAGACGTTAGCAGCTGGTCGTCCAACTATTAACCAC---CCAACCTTTGTAGGGAGTGAACGCTGTAAACCTGGGTACACGTTCACATCTATCACCCTAAAGCCACCAAAAATAGACCGTGGGTCTTATTATGGTAAAAGGTTGTTATTACCTGATTCAGTCACGGAATATGATAAGAAGCTTGTTTCGCGCATTCAAATTCGAGTTAATCCTTTGCCGAAATTTGATTCAACCGTGTGGGTGACAGTCCGTAAAGTTCCTGCCTCCTCGGACTTATCCGTTGCCGCCATCTCTGCTATGTTTGCGGACGGAGCCTCACCGGTACTGGTTTATCAGTACGCTGCATCTGGAGTTCAAGCTAACAACAAACTGTTGTATGATCTTTCGGCGATGCGCGCTGATATAGGCGACATGAGAAAGTACGCCGTCCTCGTGTATTCAAAAGACGATGCACTCGAGACAGACGAGTTAGTACTTCATGTTGACGTC---------GAGCACCAACGTATTCCCACATCTGGAGTGCTCCCAGTC------------------------------------------------
>AAA46414
ATGGACAAATCTGGCTCTCCCAATGCTAGTAGA---ACCTCCGGTCGTCGCCCGCGTAGAGGTTCTCGGTCCGCT---TCTGGTGCGGATGCAGGGTTGCGTGCTTTGACTCAGCAGATGCTGAGACTCAATAAAACCCTCGCCATTGGTCGTCCCACTCTTAACCACCAACCTTCGTGGGTA---GTGAAAGCTGTAAACCCGGGTTACACTTTCACATCTATTACCCTGAAACCGCCTGAAATTGAGAAAGGTTCGTGTTTTGGTAGAAGGTTGTCTTTGCCAGATTCAGTCACGGACTATGATAAGAAGCTTGTTTCGCGCATTCAAATCAGGATTAATCCTTTGCCGAAATTTGATTCTACCGTGTGGGTTACAGTTCGGAAAGTGCCTTCATCATCCGATCTTTCCGTCGCCGCCATCTCTGCTATGTTTGGCGATGGTAACTCACCGGTTTTGGTTTATCAGTATGCTGCGTCCGGAGTTCAGGCCAACAATAAGTTACTTTATGACCTGTCCGAGATGCGTGCTGATATCGGCGACATGCGTAAGTACGCCGTCCTGGTTTACTCGAAAGACGATAAACTAGAGAAGGACGAGATTGTCTTCATGTCGACGTCGAGCATCAACGAATTCCTATCTCACGGATGCTCCCGACTTAGTCCGTGTGTTTACCGGCGTCCGAAGACGTTAAACTACACTCTCAATCGCGAGTGC
>AAA46416
ATGGACAAATCTGGATCTCCCAATGCTAGTAGAACCTCCCGGCGTCGTCGCCCGCGTAGAGGTTCTCGGTCCGCT---TCTGGTGCGGATGCAGGGTTGCGTGCTTTGACTCAGCAGATGCTGAGACTCAATAAAACCCTCGCCATTGGTCGTCCCACTCTTAACCAC---CCAACCTTCGTGGGTAGTGAAAGCTGTAAACCCGGTTACACTTTCACATCTATTACCCTGAAACCGCCTGAAATTGAGAAAGGTTCATATTTTGGTAGAAGGTTGTCTTTGCCAGATTCAGTCACGGACTATGATAAGAAGCTTGTTTCGCGCATTCAAATCAGGATTAATCCTTTGCCGAAATTTGATTCTACCGTGTGGGTTACAGTTCGGAAAGTGCCTTCATCATCCGATCTTTCCGTCGCCGCCATCTCTGCTATGTTTGGCGATGGTAACTCACCGGTTTTGGTTTATCAGTATGCTGCGTCCGGAGTTCAGGCCAACAATAAGTTACTTTATGACCTGTCCGAGATGCGTGCTGATATCGGCGACATGCGTAAGTACGCCGTCCTGGTTTACTCGAAAGACGATAAACTAGAGAAGGACGAGATTGTACTTCATGTCGACGTC---------GAGCATCAACGAATTCCTATCTCACGGATGCTCCCGACT------------------------------------------------
>BAE79159
ATGGACAAATCTGAATCAACCAGTGCTGGTCGT---AACCGTCGACGTCGTCCGCGTCGTGGTTCCCGCTCCGCCCCCTCCTCCTCGGATGCTAACTTTAGAGTCTTGTCGCAGCAGCTTTCGCGACTTAACAAGACGTTAGCAGCTGGTCGTCCAACTATTAACCAC---CCAACCTTTGTAGGGAGTGAGCGTTGTAAACCTGGATACACGTTCACATCTATTACCCTAAAGCCACCAAAAATAGACCGCGGGTCTTATTATGGTAAAAGGTTGCTATTACCTGATTCAGTCACGGAATATGATAAGAAACTTGTTTCGCGCATTCAAATTCGAGTTAATCCCTTGCCGAAATTTGATTCTACCGTGTGGGTGACAGTCCGTAAAGTTCCTGCCTCCTCGGACTTATCCGTTGCCGCCATCTCTGCTATGTTTGCGGACGGAGCCTCACCGGTACTGGTTTATCAGTATGCTGCATCTGGAGTTCAAGCTAACAACAAATTGTTGTATGATCTTTCGGCGATGCGCGCTGATATAGGCGACATGAGAAAGTACGCCGTCCTCGTGTATTCAAAAGACGATGCGCTCGAGACGGACGAGCTGGTACTTCATGTTGACGTC---------GAGCACCAACGCATTCCCACGTCTGGGGTGCTCCCAGTC------------------------------------------------
>ABD64220
ATGGACAAATCTGAATCACCCAGCGCCGGTCGT---AACCGTCGACGTCGTCCGCGTCGTGGTTCCCGCTCCGCGTCCTCCTCCGCGGATGCTAACTTTCGAGTCTTGTCGCAACAACTTTCGCGACTCAATAAGACGTTAGCAGCTGGTCGTCCAACTATTAACCAC---CCAACCTTTGTTGGTAGTGAACGTTGTAAACCTGGTTACACGTTCACACCTATTACCTTGAAGCCACCAAAAATAGACCGTGGGTCTTATTATGGTAAAAGGTTGGTATTGCCTGATTCAGTCACGGATTTCGATAAGAAACTTGTTTCGCGCATACAAATTCGAGTTAATCCTTTGCCGAAATTTGATTCTACCGTGTGGGTGACGGTCCGGAAAGTTCCTGCCTCCTCGGACCTATCCGTTGCTGCCATCTCAGCTATGTTTGCAGACGGAGCCTCACCGGTACTGGTCTATCAGTACGCAGCATCCGGGGTCCAAGCCAATAATAAATTATTGTACGACCTTTCAGCGATGCGCGCTGATATTGGCGACATGAGAAAGTACGCCGTCCTCGTGTATTCAAAAGACGATGCGCTTGAGTCAGACGAGTTAGTACTTCATGTCGACATT---------GAGCACCAACGCATTCCCACATCTGGCGTGCTCCCAGTT------------------------------------------------
>BAA95601
ATGGACAAATCTGAATCAACCAGTGCCGGTCGT---AACCGTCGACGTCGTCCGCGTCGCGGTTCCCGCTCAGCTTCCTCCTCCGCTGATGCTAATTTTAGAGTCCTGTCGCAACAACTTTCGCGACTTAATAAGACGTTAGCAGCTGGTCGTCCTACCATTAACCAC---CCAACCTTTGTAGGGAGTGAGCGTTGTAAACCTGGGTACACGTTCACATCTATCACCCTGAAACCACCGAAAATAGACAAAGGGTCTTATTATGGTAAAAGGTTGTTACTTCCTGATTCAGTCACTGAGTTCGATAAGAAGCTTGTTTCGCGCATTCAAATTCGAGTTAATCCTTTGCCGAAATTTGATTCTACCGTGTGGGTGACAGTCCGTAAAGTTCCTGCCTCCTCGGATTTATCCGTTACCGCCATCTCTGCTATGTTTGCGGACGGAGCCTCACCGGTACTGGTTTATCAGTACGCCGCATCCGGAGTTCAAGCCAACAATAAACTATTATACGATCTCTCGGCGATGCGCGCTGATATTGGTGATATGAGAAAGTACGCCGTCCTCGTGTATTCAAAAGACGATGCGCTCGAGACTGACGAGCTAGTACTTCATGTTGACATC---------GAGCACCAACGTATTCCTACATCTGGGGTGCTCCCAGTT------------------------------------------------
>ABD73006
ATGGACAAATCTGAATCAACCAGTGCTGGTCGC---AACCGTCGACGTCGTCCGCGTCGTGGTTCCCACTCCGCTTCCTCCTCCGCGGATGCTACCTTTAAAGTCTTGTCGCAGCAGCTTTCGCGACTTAACAAGACGTTAGCAGCTGGTCGTCCAACTATTAACCAC---CCAACCTTTGTGGGTAGTGAACGCTGTAAACCTGGGTACACGTTCACATCTATCACCCTGAAGCCACCGAAAATAGACCGTGGGTCTTATTATGGTAAAAGGTTGTTGCTACCTGATTCAGTCACGGAGTTCGATAAGAAGCTTGTTTCGCGCATTCAAATTCGAGTTAATCCTTTGCCGAAATTTGATTCTACTGTGTGGGTGACGGTCCGTAAAGTTCCTGCCTCCTCGGACCTATCCGTTGCCGCTATCTCTGCTATGTTTGCGGACGGAGCCTCACCAGTACTGGTTTATCAGTATGCTGCATCCGGCGTTCAAGCCAACAACAAACTGTTGTACGATCTTTCGGCGATGCGCGCTGATATTGGTGACATGAGAAAGTACGCCGTCCTCGTGTATTCAAAAGACGATGCGCTCGAGACGGACGAGTTGGTACTTCATGTCGACGTC---------GAGCACCAACGCATTCCCACATCTGGGGTGCTCCCAGTT------------------------------------------------
>CAJ65579
ATGGACAAATCTGAATCAACCAGTGCTGGTCGT---AATCGTCGACGTCGTCCGCGTCGTGGTTCCCGCTCCGCTCCCTCCTCCGCGGATGCTAACTTTAGAGTCTTGTCGCAGCAGCTTTCGCGACTTAACAAGACGTTAGCAGCTGGTCGTCCAACTATTAACCAC---CCAACCTTTGTGGGTAGTGAACGCTGTAAACCTGGGTACACGTTCACATCTATTACCCTGAAGCCGCCGAAAATAGACCGCGGGTCTTATTATGGTAAAAGGTTGTTGCTACCTGATTCAGTCACGGAGTTCGATAAGAAGCTTGTTTCGCGCATTCAAATTCGAGTTAATCCTTTGCCGAAATTTGATTCTACCGTGTGGGTGACAGTCCGTAAAGTTCCTGCTTCCTCGGACTTATCCGTTGCCGCTATCTCTGCTATGTTTGCGGACGGAGCCTCACCGGTACTGGTTTATCAGTATGCTGCATCCGGCGTTCAAGCCAACAACAAATTGTTGCACGATCTTTCGGCGATGCGCGCTGATATTGGCGACATGAGAAAGTACGCCGTCCTCGTGTATTCAAAAGACGATGCGCTCGAGACGGACGAGTTGGTACTTCATGTTGACATC---------GAGCACCAACGCATTCTTACATCTGGGGTGCTCCCAGTT------------------------------------------------
>AAB07137
ATGGACAAATCTGAATCAACCAGTGCTGGTCGT---AACCGTCGACGTCGTCCGCGTCGTGGTTCCCGCTCCGCCCCCTCCTCCGCGGATGCTAACTTTAGAGTCTTGTCGCAGCAGCTTTCGCGACTTAATAAGACGTTAGCAGCTGGTCGTCCAACTATTAACCAC---CCAACCTTTGTAGGGAGTGAACGCTGTAGACCTGGGTACACGTTCACATCTATTACCCTAAAGCCACCAAAAGTAGACCGTGGGTCTTATTACGGTAAAAGGTTGTTACTACCTGATTCAGTCACGGAATATGATAAGAAGCTTGTTTCGCGCATTCAAATTCGAGTTAATCCTTTGCCGAAATTTGATTCTACCGTGTGGGTGACAGTCCGTAAAGTTCCTGCCTCCTCGGACTTATCCGTTGCCGCCATCTCTGCTATGTTCGCGGACGGAGCCTCACCGGTACTGGTTTATCAGTATGCCGCATCTGGAGTCCAAGCCAACAACAAACTGTTGTATGATCTTTCGGCGATGCGCGCTGATATAGGTGACATGAGAAAGTACGCCGTCCTCGTGTATTCAAAAGACGATGCGCTCGAGACGGACGAGCTAGTACTTCATGTTGACATC---------GAGCACCAACGCATTCCCACATCTGGAGTGCTCCCAGTC------------------------------------------------
>BAA07677
ATGGACAAATCTGAATCAACCAGTGTTGGTCGT---AATCGTCGACGTCGTCCACGTCGTGGTTCCCGCTCCGCCCCCTCCTCCGCGGATGCTAACTTTAGAGTCTTGTCGCAGCAGCTTTCGCGACTTAATAAGACGTTAGCAGCTGGTCGTCCAACTATTAACCAC---CCAACCTTTGTAGGGAGTGAACGCTGTAGACCTGGATACACGTTCACATCTATTACCCTAAAGCCACCAAAAATAGACCGTGGGTCTTATTACGGTAAAAGGTTGTTACTACCTGATTCAGTCACGGAATATGATAAGAAACTTGTTTCGCGCATTCAAATTCGAGTTAATCCTTTGCGCAAATTTGATTCTACCGTGTGGGTGACAGTCCGTAAAGTTCCTGCCTCCTCGGACTTATCCGTTGCCGCCATCTCTGCTATGTTTGCGGACGGAGCCTCACCGGTACTGGTTTATCAGTACGCCGCATCTGGAGTCCAAGCTAACAACAAATTGTTGTATGATCTTTTGGCGATGCGCGCTGATATAGGCGACATGAGAAAGTACGCCGTCCTCGTGTATTCAAAAGACGATGCACTCGAGACGGACGAGCTAGTACTTCATGTTGACATC---------GAGCACCAACGCATTCCCACATCTGGGGTGCTCCCAGTC------------------------------------------------
>BAA07675
ATGGACAAATCTGAATCAACCAGTGCTGGTCGT---AACCGTCGACGTCGTCCGCGTCGTGGTTCCCGCTCCGCCCCCTCCTCCGCGGATGCTAACTTTAGAGTCTTGTCGCAGCAACTTTCGCGACTAAACAAGACGTTAGCAGCTGGTCGTCCAACCATTAACCAC---CCAACCTTTGTGGGGAGTGAACGCTGTAAACCTGGGTACACGTTCTCATCTATTACCCTGAAGCCACCGAAAATAGACCGTGGGTCTTATTATGGTAAAAGGTTGTTATTACCTGATTCAGTCACGGAGTTCGATAAGAAACTTGTTTCGCGCATTCAAATTCGAGTTAATCCTTTGCCGAAATTTGATTCTACCGTGTGGGTTACGGTCCGTAAAGTTCCTGCCTCCTCGGACCTATCCGTCGCCGCCATCTCTGCTATGTTTGCGGACGGAGCCTCACCGGTACTGGTTAATCAGTATGCTGCATCCGGCGTCCAAGCCAACAACAAGTTGTTGTATGATCTTTCAGCGATGCGAGCTGATATTGGCGACATGAGAAAGTACGCCGTCCTCGTGTATTCAAAAGACGATGCGCTCGAGACGGATGAACTGGTACTTCATGTCGACATT---------GAGCACCAACGCATTCCCACGTCTGGAGTGCTCCCAGTG------------------------------------------------
>CAD54668
ATGGACAAATCTGAATCAACCAGTGCTGGTCGT---AACCGCCGACGTCGTCCGCGTCGTGGTTCCCGCTCCGCCCCCTCCTCCGCGGATGCTAACTTTAGAGTCTTGTCGCAGCAGCTTTCGCGACTTAATAAGACGTTAGCAGCTGGTCGTCCAACTATTAACCAC---CCAACCTTTGTAGGGAGTGAACGCTGTAGACCTGGGTACACGTTCACATCTATTACCCTAAAGCCACCAAAAATAGACCGTGGGTCTTATTACGGTAAAAGGTTGTTACTACCTGATTCAGTCACGGAATATGATAAGAAGCTTGTTTCGCGCATTCAAATTCGAGTTAATCCTTTGCCGAAATTTGATTCTACCGTGTGGGTGACAGTCCGTAAAGTTCCTGCCTCCTCGGACTTATCCGTTGCCGCCATCTCTGCTATGTTCGCGGACGGAGCCTCACCGGTACTGGTTTATCAGTATGCCGCATCTGGAGTCCAAGCCAACAACAAACTGTTGTATGATCTTTCGGCGATGCGCGCTGATATAGGTGATATGAGAAAGTACGCCGTCCTCGTGTATTCAAAAGACGATGCACTCGAGACGGACGAGCTAGTACTTCATGTTGACATC---------GAGCACCAACGTATTCCCACATCTGGAGTGCTCCCAGTC------------------------------------------------
>AAA46418
ATGGACAAATCTGAATCAACCAGTGCTGGTCGT---AACCGTCGACGTCGTTTGCGTCGTGGTTCCCGCTCCGCCCCCTCCTCCTCGGATGCTAACTTTAGAGTCTTGTCGCAGCAACTTTCGCGACTTAATAAGACGTTGTCAGCTGGTCGTCCAACTATTAACCAC---CCAACCTTTGTAGGAACTGAACGTTGTAAACCTGGATACACGTTCACATCTATTACCTCAAAGCCACCAAAAATAGACCGCGGGTCTTATTATGGTAAAAGGTTGTTATTACCTGATTCAGTCACAGAATATGATAAGAAACTTGTTTCGCGCATTCAAATTCGAGTTAATCCTTTGCCGAAATTTGATTCTACCGTGTGGGTGACAGTCCGTAAAGTTCCTGCCTCCTCGGACTTATCCGTTCCCGCCATCTCTGCTATGTTTCCGGACGGACCCTCACCGGTACTGGTTTATCAGTATGCTGCATCTGGAGTCCAAGCTAACAACAAACTGTTGTATGATCTTTCGGCGATGCGCGCTGATATAGGCGACATGAGAAAGTACGCCGTCCTCGTGTACGCAAAAGACGATGCACTCGCGACGGACGAGCTGGTACTTCATGTTGACGTC---------GAGCACCAACGCATTCCCACGTCTGGGGTCCTCCCAGTA------------------------------------------------
>ABN05379
ATGGACAAATCCGAATCAACCAGTGCCGGTCGT---AACCGTCGACGTCGTCCGCGTCGTGGTTCCCGCTCCGCGTCTTCCTCCACGGATGCTAACTTTAGAGTCCTGTCGCAACAGCTTTCGCGACTTAATAAGACGTTAGCAGCTGGTCGTCCAACCATTAACCAC---CCAACCTTTGTGGGTAGTGAACGGTGTAAACCTGGGTACACGTTCACATCTATCACCCTGAAACCACCGAAAATAGACCGTGGGTCTTATTATGGTAAAAGGTTGCTACTTCCTGATTCGGTCACGGAGTTCGATAAGAAGCTTGTTTCGCGCATTCAAATTCGAGTTAATCCTTTGCCGAAATTTGATTCTACCGTGTGGGTGACAGTCCGTAAAGTTCCTGCCTCCTCGGACTTATCCGTTGCCGCCATCTCTGCTATGTTCGCGGACGGAGCCTCACCGGTACTGGTTTATCAGTACGCCGCATCCGGAGTCCAAGCCAATAATAAATTGTTGTACGATCTCTCGGCGATGCGCGCTGATATTGGTGACATGCGAAAGTACGCCGTTCTCGTGTATTCAAAAGACGATGCTCTTGAGACGGATGAGCTGGTACTTCATGTCGACGTT---------GAGCACCAACGCATTCCCACGTCAGGGGTGCTCCCAGTT------------------------------------------------
>BAC84965
ATGGACAAATCTGAATCAACCAGTGCTGGTCGT---AACCGTCGACGTCGTCCGCGTCGTGGTTCCCGCTCCGCTTCCTCCTCTTCGGATGCTAACTTTAGAGTCTTGTCGCAGCAGCTTTCGCGACTTAACAAGACGTTAGCAGCTGGTCGTCCAACTATTAACCAC---CCAACCTTTGTAGGGAGTGAACGCTGTAAACCTGGGTACACGTTCACATCTATTACCCTAAAGCCACCAAAAATAGACCGTGGGTCTTATTATGGTAAAAGGTTGTTACTACCTGATTCAGTCACGGAATATGATAAGAAGCTTGTTTCGCGCATTCAAATTCGAGTTAATCCTTTGCCGAAATTTGATTCTACCGTGTGGGTGACAGTCCGTAAAGTTCCTGCCTCCTCGGACTTATCCGTTGCCGCCATCTCTGCTATGTTCGCGGACGGAGCCTCACCGGTACTGGTTTATCAGTATGCCGCATCTGGAGTCCAAGCTAACAACAAATTGTTGTATGATCTTTCGGCGATGCGCGCTGATATAGGCGACATGAGAAAGTACGCCGTCCTCGTGTATTCAAAAGACGATGCGCTCGAGACGGACGAGCTAGTACTTCATGTTGACGTC---------GAGCACCAACGCATTCCCACATCTGGAGTGCTCCCAGTC------------------------------------------------
>BAF93912
ATGGACAAATCTGAATCAACCAGTGCTGGTCGT---AACCGTCGACGTCGTCCGCGTCGTGGTGCCCGCTCCGCTTCCTCCCCCTCGGATGCTAACTTTAGAGTCTTGTCGCAGCAGCTTTCGCGACTTAATAAGACGTTAGCAGCTGGTCGTCCAACTATTAACCAC---CCAACCTTTGTAGGGAGTGAGCGCTGTAAACCTGGATACACGTTCACATCTATTACCCTAAAGCCACCAAAAATAGACCGCGGGTCTTATTATGGTAAAAGGTTGTTATTACCTGATTCAGTCACGGAATATGATAAGAAACTTGTTTCGCGCATTCAAATTCGAGTTAATCCTTTGCCGAAATTTGATTCTACCGTGTGGGTGACAGTCCGTAAAGTTCCTGCCTCCTCGGACTTATCCGTTGCCGCCATCTCTGCTATGCTTGCGGACGGAGCCTCACCGGTACTGGTTTATCAGTATGCTGCATCTGGAGTCCAAGCTAACAACAAATTGTTGTATGATCTTTCGGCGATGCGCGCTGATATAGGCGACATGAGAAAGTACGCCGTCCTCGTGTATTCAAAAGACGATGCGCTCGAGACGGACGAGTTGGTACTTCATGTTGACGTC---------GAGCACCAACGCATTCCCACGTCTGGGGTGCTCCCAGTC------------------------------------------------
>CAI84629
ATGGACAAATCTGGATCAACCAGTGCCGGTCGT---AGCCGTCGACGTCGTCCGCGTCGTGGTTCCCGCTCCGCCCCCTCCTCCGCGGATGCTAACTTTAGAGTCTTGTCGCAGCATCTTTCGCGACTTAATAAGACGTTAGCAGCTGGTCGTCCAACTATTAACCAC---CCAACCTTTGTAGGGAGTGAACGCTGTAAACCTGGGTACACGTTCACATCTATCACCCTAAAGCCACCAAAAATAGACCGAGGGTCTTATTATGGTAAAAGGTTGTTATTACCTGATTCAGTCACGGAATATGATAAGAAACTTGTTTCGCGCATTCAAATTCGAGTTAATCCTTTGCCGAAATTTGATTCAACCGTGTGGGTGACAGTCCGTAAAGTTCCTGCCTCCTCGGACTTATCCGTTGCCGCCATCTCTGCTATGTTTGCGGACGGAGCCTCACCGGTACTGGTTTATCAGTACGCTGCATCTGGAGTCCAAGCTAACAACAAACTGTTGTATGATCTTTCGGCGATGCGCGCTGATATAGGCGACATGAGAAAGTACGCCGTCCTCGTGTATTCAAAAGACGATGCACTCGAGACAGACGAGTTAGTACTTCATGTTGACGTC---------GAGCACCAACGTATTCCCACATCCGGAGTGCTCCCGACT------------------------------------------------
>BAF93910
ATGGACAAATCCGAATCAACCAGTGCTGGTCGT---AACCGTCGACGTCGTCCGCGTCGCGGTTCCCGCTCCGCTCCCTCCTCCGCGGATGCTAACTTTAGAGTCTTGTCGCAGCAGCTTTCGCGACTTAATAAGACGTTATCAGCTGGTCGTCCAACCATTAACCAC---CCAACCTTTGTAGGGAGTGAGCGCTGTAAACCTGGATACACGTTCACATCCATTACCCTAAAGCCACCAAAAATAGACCGTGGGTCTTATTATGGTAAAAGGTTGTTATTACCTGATTCAGTCACGGAATATGATAAGAAACTTGTTTCGCGCATTCAAATTCGAGTTAATCCTTTGCCGAAATTTGATTCTACCGTGTGGGTGACAGTCCGTAAAGTTCCTGCCTCCTCGGACTTATCCGTTGCCGCCATCTCTGCTATGTTTGCGGACGGAGCCTCGCCGGTATTGGTTTATCAGTATGCTGCATCTGGGGTCCAAGCTAACAACAAACTGTTGTATGATCTTTCGGCGATGCGCGCTGATATAGGCGACATGAGAAAGTACGCCGTCCTCGTGTATTCAAAAGACGATGCGCTCGAGACGGACGAGCTAGTACTTCATGTTGACGTC---------GAGCACCAACGCATTCCCACGTCTGGGGTGCTCCCAGTA------------------------------------------------
>BAF93916
ATGGACAAATCTGAATCAACCAGTGCTGGTCGT---AATCGTCGACGTCGTCCGCGTCGTGGTTCCCGCTCCGCCCCCTCCTCCGCGGATGCTAACTTTAGAGTCTTGTCGCAGCAGCTTTCGCGACTTAATAAGACGTTAGCAGCTGGTCGTCCAACTATTAACCAC---CCAACCTTTGTAGGGAGTGAACGCTGTAGACCTGGATACACGTTCACATCTATTACCCTAAAGCCACCAAAAATAGACCGCGGGTCTTATTACGGTAAAAGGTTGTTATTACCTGATTCAGTCACGGAATATGATAAGAAGCTTGTTTCGCGCATTCAAATTCGAGTTAATCCTTTGCCGAAATTTGATTCTACCGTGTGGGTGACAGTCCGTAAAGTTCCTGCCTCCTCGGACTTATCCGTTACCGCCATCTCTGCTATGTTTGCGAACGGAGCCTCACCGGTACTGGTTTATCAGTATGCCGCATCTGGAGTCCAAGCTAACAACAAATTGTTGTATGATCTTTCGGCGATGCGCGCTGATATAGGTGACATGAGAAAGTACGCCGTCCTCGTGTATTCAAAAGACGATGCGCTCGAGACGGACGAGCTAGTACTTCATGTTGACATC---------GAGCACCAACGCATTCCCACGTCTGGGGTGCTCCCAGTC------------------------------------------------
>BAM15840
ATGGACAAATCTGAATCAACCAGTGCTGGTCGT---AGCCGTCGACGTCGTCCGCGTCGTGGTTCCCGCTCCGCTTCCTCCTCCGCGGATGCTAACTTTAGAGTCTTGTCGCAGCAGCTTTCGCGACTTAATAAGACGTTAGCAGCTGGTCGTCCAACTATTAACCAC---CCAACCTTTGTAGGGAGTGAGCGTTGTAAACCTGGATACACGTTCACATCTATTACCCTAAAGCCACCAAAAATAGACCGCGGGTCTTATTATGGTAAAAGGTTGTTATTACCTGATTCAGTCACGGAATATGATAAGAAGCTTGTTTCGCGCATTCAAATTCGAGTTAATCCTTTGCCGAAATTTGATTCTACCGTGTGGGTGACAGTCCGTAAAGTTCCTGCCTCCTCGGACTTATCCGTTGCCGCTATCTCAGCTATGTTTGCGGACGGAGCCTCACCGGTACTGGTTTATCAGTATGCTGCATCTGGAGTCCAAGCTAACAACAAATTGTTGTATGATCTTTCGGCGATGCGCGCTGATATAGGCGACATGAGAAAGTACGCCGTCCTCGTGTACTCTAAAGACGATGCACTCGAGATGGACGAGCTAGTACTTCATGTTGACGTC---------GAGCACCAACGCATTCCCACGTCTGGGGTGCTCCCAGTC------------------------------------------------
>BAF93914
ATGGACAAATCTGAATCAACCAGTGCTGGTCGT---AATCGTCGACGTCGTCCGCGTCGTGGTTCCCGCTCCGCCCCCTCCTCCGCGGATGCTAACTTTAGAGTCTTGTCGCAGCAGCTTTCGCGACTTAATAAGACGTTAGCAGCTGGTCGTCCAACTATTAACCAC---CCAACCTTTGTAGGGAGTGAACGCTGTAGACCTGGGTACACGTTCACATCTATTACCCTAAAGCCACCAAAAATAGACCGCGGGTCTTATTACGGTAAAAGGTTGTTACTACCTGATTCAGTCACGGAATATGATAAGAAGCTTGTTTCGCGCATTCAAATTCGAGTTAATCCTTTGCCGAAATTTGATTCTACCGTGTGGGTGACGGTCCGTAAAGTTCCTGCCTCCTCGGACTTATCCGTTACCGCCATCTCTGCTATGTTTGCGGACGGAGCCTCACCGGTACTGGTTTATCAGTATGCCGCATCTGGAGTCCAAGCTAACAACAAATTGTTGTATGATCTTTCGGCGATGCGCGCTGATATAGGTGACATGAGAAAGTACGCCGTCCTCGTGTATTCAAAAGACGATGCGCTCGAGACGGACGAGCTAGTACTTCGTGTTGACATC---------GAGCACCAACGCATTCCCACGTCTGGGGTGCTCCCAGTC------------------------------------------------
>AAD45247
ATGGACAAATCTGGATCTCCCAATGCTAGTAGAACCTCCCGGCGTCGTCGCCCGCGTAGAGGTTCTCGGTCCGCT---TCTGGTGCGGATGCAGGGTTGCGTGCTTTGACTCAGCAGATGCTGAAACTCAATAGAACCCTCGCCATTGGTCGTCCCACTCTTAACCAC---CCAACCTTCGTGGGTAGTGAAAGCTGTAAACCCGGTTACACTTTCACATCTATTACCCTGAAACCGCCTGAAATTGAGAAAGGTTCATATTTTGGTAGAAGGTTGTCTTTGCCAGATTCAGTCACGGACTATGATAAGAAGCTTGTTTCGCGCATTCAAATCAGGATTAATCCTTTGCCGAAATTTGATTCTACCGTGTGGGTTACAGTTCGGAAAGTACCTTCATCATCCGATCTTTCCGTCGCCGCCATCTCTGCTATGTTTGGCGATGGTAACTCACCGGTTTTGGTTTATCAGTATGCTGCGTCCGGAGTTCAGGCCAACAATAAGTTACTTTATGACCTGTCCGAGATGCGTGCTGATATCGGCGACATGCGTAAGTACGCCGTCCTGGTTTACTCGAAAGACGATAAACTAGAGAAGGACGAGATTGTACTTCATGTCGACGTC---------GAGCATCAACGAATTCCTATCTCACGGATGCTCCCGACT------------------------------------------------
>AFX68432
ATGGACAAATCTGAATCAACCAGTGCTGGTCGT---AACCGTCGACGTCGTCCGCGTCGTGGTTCCCGCTCCGCTTCCTCCTCCGCGGATGCCAACTTTAGAGTCCTGTCGCAGCAACTTTCGCGACTTAATAAGACGTTGGCAGCTGGTCGTCCTACCCTTAACCAC---CCAACCTTTGTGGGGAGTGAACGTTGTAAACCTGGGTACACGTTCTCATCTATTACCCTGAAGCCACCGAAAATAGACCGCGGGTCTTATTATGGTAAAAGGTTGTTACTACCTGATTCAGTCACGGAATTCGATAAGAAGCTTGTTTCGCGCATTCAAATTCGAGTTAATCCTTTGCCGAAATTTGATTCTACCGTGTGGGTGACGGTCCGTAAAGTTCCTGCCTCCTCGGACCTGTCCGTTGCCGCCATCTCTGCTATGTTTGCGGACGGAGCCTCACCGGTACTGGTTTATCAGTATGCTGCATCCGGAGTCCAAGCCAACAATAAATTGTTGTATGATCTTTCGGCGATGCGCGCTGATATTGGCGACATGCGAAAGTACGCCGTTCTCGTGTATTCAAAAGACGATGCTCTCGAGACGGATGAGTTAGTACTTCATGTCGACATT---------GAGCACCAACGCATTCCCACGTCTGGGGTGCTCCCAGTT------------------------------------------------
>AFO59564
ATGGACAAATCTGAATCAATCAGTGCCGGTCGT---AATCGTCGACGTCGTCCGCGTCGCGGTTCCCGCTCCGCTTCCTCCTCTGCGGATGCTACATTTAGAGTCCTGTCGCAACAGCTTTCGCGACTTAATAAGACGTTAGCAGCTGGTCGTCCTACTATTAACCAC---CCAACCTTTGTGGGTAGTGAACGTTGTAAACCTGGATACACGTTCACCTCGATCACCCTAAAGCCACCGAAAATAGACAAAGGGTCCTATTATGGCAAAAGGTTGTTACTTCCTGATTCAGTCACTGAGTTCGATAAGAAGCTTGTTTCGCGCATTCAAATCCGAGTTAATCCTTTGCTGAAATTTGATTCTACCGTGTGGGTAACGGTCCGTAAAGTTCCTGCCTCCTCCGACCTGTCCGTTTCCGCCATCTCTGCTATGTTCGCGGACGGAGCCTCACCGGTACTGGTTTATCAGTATGCTGCATCTGGCGTTCAAGCCAACAACAAACTGTTGTATGATCTCTCAGTGATGCGCGCTGATATTGGTGACATGAGAAAGTACGCCGTGCTCGTGTATTCAAAAGACGATGCGCTCGAGACGGATGAATTAGTGCTTCATGTTGACATC---------GAGCACCAACGCATTCCCACTTCTTCGGTGCTCCCAGTT------------------------------------------------
>BAA02061
ATGGACAAATCTGAATCAACCAGTGCTGGTCGT---AACCGTCGACGTCGTTTGCGTCGTGGTTCCCGCTCCGCCTCCTCCTCCTCGGATGCTAACTTTAGAGTCTTGTCGCAGCAGCTTTCGCGACTTAACAAGACGTTAGCAGCTGGTCGTCCAACTATTAACCAC---CCAACCTTTGTAGGGAGTGAACGCTGTAAACCTGGGTACACGTTCACATCTATTACCCTAAAGCCACCAAAAATAGACCGTGGGTCTTATTATGGTAAAAGGTTGTTATTACCTGATTCAGTCACGGAATATGATAAGAAGCTTGTTTCGCGCATTCAAATTCGAGTTAATCCTTTGCCGAAATTTGATTCTACCGTGTGGGTGACAGTCCGTAAAGTTTCTGCCTCCTCGGACTTATCCGTTGCCGCCATCTCTGCTATGTTCGCGGACGGAGCCTCACCGGTACTGGTTTATCAGTATGCTGCATCTGGAGTCCAAGCTAACAACAAATTGTTGTATGATCTTTCGGCGATGCGCGCTGATATAGGCGACATGAGAAAGTACGCCGTCCTCGTGTATTCAAAAGACGATGCGCTCGAGACGGACGAGTTAGTACTTCATGTTGACGTC---------GAGCACCAACGCATTCCCACATCTGGAGTGCTCCCAGTC------------------------------------------------
>BAA03889
ATGGACAAATCTGAATCAACCAGTGCTGGTCGT---AACCGTCGACGTCGTCCGCGTCGTGGTTCCCGCTCCGCCCCCTCCTCTTCGGATGCTAACTTTAGAGTCTTGTCGCAGCAGCTTTCGCGACTTAACAAGACGTTAGCAGCTGGTCGTCCAACTATTAACCAC---CCAACCTTTGTAGGGAGTGAACGCTGTAAACCTGGGTACACGTTCACATCTATTACCCTAAAGCCACCAAAAATAGACCGTGGGTCTTATTATGGTAAAAGGTTGTTATTACCTGATTCAGTCATGGAATATGATAAGAAGCTTGTTTCGCGCATTCAAATTCGAGTTAATCCTTTGCCGAAATTCGATTCTACCGTGTGGGTGACAGTCCGTAAAGTTCCTGCCTCCTCGGACCTATCCGTTGCCGCCATCTCTGCTATGTTCGCGGACGGAGCCTCACCGGTACTGGTTTATCAGTATGCCGCATCTGGAGTCCAAGCTAACAACAAATTGTTGTATGATCTTTCGGCGATGCGCGCTGATATAGGCGACATGAGAAAGTACGCCGTCCTCGTGTATTCAAAAGACGATGCGCTCGAGACGGACGAGCTAGTACTTCATGTTGACGTC---------GAGCACCAACGCATTCCCACATCTGGAGTGCTCCCAGTT------------------------------------------------
>AAD45249
ATGGACAAATCTGAATCAACCAGTGCTGGTCGT---AACCGTCGACGTCGTCCGCGTCGTGGTTCCCGCTCCGCTTCCTCCTCCGCGGATGCCAACTTTAGAGTCCTGTCGCAGCAACTTTCGCGACTTAATAAGACGTTGGCAGCTGGTCGTCCTACCATTAACCAC---CCAACCTTTGTAGGGAGTGAACGTTGTAAACCTGGGTACACGTTCACATCTATTACCCTGAAACCACCGAAAATAGACCGCGGGTCTTATTATGGTAAAAGGTTGTTATTACCTGATTCAGTCACGGAATTCGATAAGAAGCTTGTTTCGCGCATTCAAATTCGAGTTAATCCTTTGCCGAAATTTGATTCTACCGTGTGGGTGACAGTCCGTAAAGTTCCTGCCTCCTCGGACCTGTCCGTCGCCGCCATCTCTGCTATGTTTGCGGACGGAGCCTCACCGGTACTGGTTTATCAGTATGCTGCATCCGGAGTCCAAGCCAACAATAAACTGTTGTACGATCTTTCGGCGATGCGCGCTGATATTGGCGACATGCGCAAGTACGCCGTTCTCGTGTATTCAAAAGACGATGCACTCGAGACGGATGAGCTAGTACTTCATGTCGACATC---------GAGCACCAACGCATTCCCACATCTGGGGTGCTCCCAGTT------------------------------------------------
>AAD17925
ATGGACAAATCTGAATCAACCGGTGCTGGTCGT---AACCGTCGACGTCGTCCGCGTCGTGGTTCCCGCTCCGCCCCCTCCTCCGCGGATGCCAACTTTAGAGTCTTGTCGCAGCAGCTTTCGCGACTTAACAAGACGTTGTCAGCCGGTCGTCCAACTATTAACCAC---CCAACCTTTGTAGGGAGTGAGCGTTGTAAACCTGGGTACACGTTCACATCTATTACCCTAAAGCCACCAAAAATAGACCGCGGGTCCTATTATGGTAAAAGGTTGTTATTACCTGATTCAGTCACGGAATATGATAAGAAACTTGTTTCGCGCATTCAAATTCGAGTTAATCCTTTGCCGAAATTTGATTCTACCGTGTGGGTGACAGTCCGTAAAGTTCCTGCCTCCTCGGACTTATCCGTTGCCGCCATCTCTGCTATGTTCGCGGACGGAGCCTCACCGGTACTGGTTTATCAGTATGCTGCATCTGGAGTTCAAGCTAACAACAAACTGTTATATGATCTTTCGGCGATGCGCGCTGATATAGGCGACATGAGAAAGTACGCCGTCCTCGTGTACTCAAAAGACGATGCACTCGAGACGGACGAGCTGGTACTTCATGTTGACGTC---------GAGCACCAACGCATTCCCACGTCTGGGGTGCTCCCAGTC------------------------------------------------
>AAD17927
ATGGACAAATCTGAATCAACCAGTGCTGGTCGT---AACCGTCGACGTCGTCCGCGTCGTGGTTCCCGCTCCGCCCCCTCCTCCGCGGATGCCAACTTTAGAGTCTTGTCGCAGCAACTTTCGCGACTCAATAAGACGTTGTCAGCTGGTCGTCCAACTATTAACCAC---CCAACCTTTGTAGGGAGTGAACGCTGTAAACCTGGATACACGTTCACATCTATTACCCTAAAGCCACCAAAAATAGACCGCGGGTCTTATTATGGTAAAAGGTTGTTATTACCTGATTCAGTCACAGAATATGATAAGAAACTTGTTTCGCGCATTCAAATTCGAGTTAATCCTTTGCCGAAATTTGATTCTACCGTGTGGGTGACAGTCCGTAAAGTTCCTGCCTCCTCGGACTTATCCGTTGCCGCCATCTCTGCTATGTTTGCGGACGGAGCCTCACCGGTACTGGTTTATCAGTATGCTGCATCTGGAGTCCAAGCTAACAACAAATTGTTGTATGATCTTTCGGCGATGCGCGCTGATATAGGCGACATGAGAAAGTACGCCGTCCTCGTGTATTCAAAAGACGATGCGCTCGAGACGGACGAGCTGGTACTTCATGTTGACGTC---------GAGCACCAACGCATTCCCACGTCTGGGGTGCTCCCAGTC------------------------------------------------
>ADC32117
ATGGACAAATCTGAATCAACCAGTGCTGGTCGT---AACCGTCGACGTCGTCCGCGTCGTGGTTCCCGCTCCGCCCCCTCCTCCTCGGATGCTAACTTTAGAGTCTTGTCGCAGCAGCTTTCGCGACTTAACAAGACGTTAGCAGCTGGTCGTCCAACTATTAACCAC---CCAACCTTTGTAGGGAGTGAGCGCTGTAAACCTGGATACACGTTCACATCTATTACCCTAAAGCCACCAAAAATAGACCGCGGGTCTTATTATGGTAAAAGGTTGTTATTACCTGATTCAGTCACGGAATATGATAAGAAACTTGTTTCGCGCATTCAAATTCGAGTTAATCCTTTGCCGAAATTTGATTCTACCGTGTGGGTGACAGTCCGTAAAGTTCCTGCCTCCTCGGACTTATCCGTTGCCGCCATCTCTGCTATGTTTGCGGACGGAGCCTCACCGGTACTGGTTTATCAGTATGCTGCATCTGGAGTCCAAGCTAACAACAAATTGTTGTATGATCTTTCGGCGATGCGCGCTGATATAGGCGACATGAGAAAGTACGCCGTCCTCGTGTATTCAAAAGACGATGCGCTCGAGACGGACGAGTTGGTACTTCATGTTGACGTC---------GAGCACCAACGCATTCCCACGTCTGGGGTGCTCCCAGTC------------------------------------------------
>AAD17929
ATGGACAAATCTGAATCAACCAGTGCTGGTCGT---AACCGTCGACGTCGTCCGCGTCGTGGTTCCCGCTCCGCCCCCTCCTCTGCGGATGCTAACTTTAGAGTCTTGTCGCAGCAGCTTTCGCGACTTAATAAGACGTTAGCAGCTGGTCGTCCAACTATTAACCAC---CCAACCTTTGTAGGGAGTGAACGATGTAGACCTGGGTACACGTTCACATCTATTACCCTAAAGCCACCAAAAATAGACCGTGGGTCTTATTACGGTAAAAGGTTGTTACTACCTGATTCAGTCACGGAATATGATAAGAAGCTTGTTTCGCGCATTCAAATTCGAGTTAATCCTTTGCCGAAATTTGATTCTACCGTGTGGGTGACAGTCCGTAAAGTTCCTGCCTCCTCGGACTTATCCGTTGCCGCCATCTCTGCTATGTTTGCGGACGGAGCCTCACCGGTCCTGGTTTATCAGTATGCCGCATCTGGAGTCCAAGCTAACAACAAATTGTTGTATGATCTTTCGGCGATGCGCGCTGATATAGGTGACATGAGAAAGTACGCCGTCCTCGTTTATTCAAAAGACGATGCGCTCGAGACGGATGAGCTAGTACTTCATGTTGACATC---------GAGCACCAACGCATTCCCACATCCGGAGTGCTCCCAGTC------------------------------------------------
>CAA78279
ATGGACAAATCTGGATCTCCCAATGCTAGTAGAACCTCCCGGCGTCGTCGCCCGCGTAGAGGTTCTCGGTCCGCT---TCTGGTGCGGATGCAGGGTTGCGTGCTTTGACTCAGCAGATGCTGAAACTCAATAAAACCCTCGCCATTGGTCGTCCCACTCTTAACCAC---CCAACCTTCGTGGGTAGTGAAAGTTGTAAACCCGGTTACACTTTCACATCTATTACCCTGAAACCGCCTGAAATTGAGAAAGGTTCATATTTTGGTAGAAGGTTGTCTTTGCCAGATTCAGTCACAGACTATGATAAGAAGCTTGTTTCGCGCATTCAAATCAGGATTAATCCTTTGCCGAAATTTGATTCTACCGTGTGGGTTACAGTTCGGAAAGTACCTTCATCATCCGATCTTTCCGTCGCCGCCATCTCTGCTATGTTTGGCGATGGTAATTCACCGGTTTTGGTTTATCAGTATGCTGCGTCCGGAGTTCAGGCCAACAATAAGTTACTTTATGACCTGTCCGAGATGCGTGCTGATATCGGCGACATGCGTAAGTACGCCGTCCTGGTTTACTCGAAAGACGATAATCTAGAGAAGGACGAGATTGTACTTCATGTCGACGTC---------GAGCATCAACGAATTCCTATCTCACGGATGCTCCCGACT------------------------------------------------
>ADC32112
ATGGACAAATCTGAATCAACCAGTGCTGGTCGT---AATCGTCGACGTCGTCCGCGTCGTGGTTCCCGCTCCGCCCCCTCCTCCGCGGATGCTAACTTTAGAGTCTTGTCGCAGCAGCTTTCGCGACTTAATAAGACGTTAGCAGCTGGTCGTCCAACTATTAACCAC---CCAACCTTTGTAGGGAGTGAACGCTGTAGACCTGGATACACGTTCACATCTATTACCCTAAAGCCACCAAAAATAGACCGCGGGTCTTATTACGGTAAAAGGTTGTTATTACCTGATTCAGTCACGGAATATGATAAGAAGCTTGTTTCGCGCATTCAAATTCGAGTTAATCCTTTGCCGAAATTTGATTCTACCGTGTGGGTGACAGTCCGTAAAGTTCCTGCCTCCTCGGACTTATCCGTTACCGCCATCTCTGCTATGTTTGCGGACGGAGCCTCACCGGTACTGGTTTATCAGTATGCCGCATCTGGAGTCCAAGCTAACAACAAATTGTTGTATGATCTTTCGGCGATGCGCGCTGATATAGGTGACATGAGAAAGTACGCCGTCCTCGTGTATTCAAAAGACGATGCGCTCGAGACGGACGAGCTAGTACTTCATGTTGACATC---------GAGCACCAACGCATTCCCACGTCTGGGGTGCTCCCAGTC------------------------------------------------
>ABN12316
ATGGACAAATCTGAATCAACCAGTGCTGGTCGC---AACCGTCGACGTCGTCCGCGTCGTGGTTCCCGCTCCGCTTCCTCCTCCGCGGATGCTAACTTTAAAGTCTTGTCGCAGCAGCTTTCGCGACTTAACAAGACGTTAGCAGCTGGTCGTCCAACTATTAACCAC---CCAACCTTTGTGGGTAGTGAACGCTGTAAACCTGGGTACACGTTCACATCTATCACCCTGAAGCCACCGAAAATAGACCGTGGGTCTTATTATGGTAAAAGGTTGTTGCTACCTGATTCAGTCACGGAGTTCGATAAGAAGCTTGTTTCGCGCATTCAAATTCGAGTTAATCCTTTGCCGAAATTTGATTCTACTGTGTGGGTGACGGTCCGTAAAGTTCCTGCCTCCTCGGACCTATCCGTTGCCGCTATCTCTGCTATGTTTGCGGACGGAGCCTCACCAGTACTGGTTTATCAGTATGCTGCATCCGGCGTTCAAGCCAACAACAAATTGTTGTACGATCTTTCGGCGATGCGCGCTGATATTGGTGACATGAGAAAGTACGCCGTCCTCGTGTATTCAAAAGACGATGCGCTCGAGACGGACGAGTTGGTACTTCATGTCGACGTC---------GAGCACCAACGCATTCCCACATCTGGGGTGCTCCCAGTT------------------------------------------------
>ABN12319
ATGGACAAATCTGAATCAACCAGTGCTGGTCGC---AACCGTCGACGTCGTCCGCGTCGTGGTTCCCGCTCCGCTTCCTCCTCCGCGGATGCTACCTTTAAAGTCTTGTCGCAGCAGCTTTCGCGACTTAACAAGACGTTAGCAGCTGGTCGTCCAACTATTAACCAC---CCAACCTTTGTGGGTAGTGAACGCTGTAAACCTGGGTACACGTTCACATCTATCACCCTGAAGCCACCGAAAATAGACCGTGGGTCTTATTATGGTAAAAGGTTGTTGCTGCCTGATTCAGTCACGGAGTTCGATAAGAAGCTTGTTTCGCGCATTCAAATTCGAGTTAATCCTTTGCCGAAATTTGATTCTACTGTGTGGGTGACGGTCCGTAAAGTTCCTGCCTCCTCGGACCTATCCGTTGCCGCTATCTCTGCTATGTTTGCGGACGGAGCCTCACCAGTACTGGTTTATCAGTATGCTGCATCCGGCGTTCAAGCCAACAACAAACTGTTGTACGATCTTTCGGCGATGCGCGCTGATATTGGTGACATGAGAAAGTACGCCGTCCTCGTGTATTCAAAAGACGATGCGCTCGAGACGGACGAGTTGGTACTTCATGTCGACGTC---------GAGCACCAACGCATTCCCACATCTGGGGTGCTCCCAGTT------------------------------------------------
>AAC54619
ATGGACAAATCTGAATCAGCCAGTGCTGGTCGT---AACCGTCGACGTCGTCCGCGTCGTGGTTCCCGCTCCGCCTCCTCCTCCTCGGATGCTAACTTTAGAGTCCTGTCGCAACAGCTTTCGCGACTCAATAAGACGTTAGCAGCTGGTCGTCCAACTATTAACCAC---CCAACCTTTGTGGGTAGTGAGCGTTGTAAACCTGGGTACACGTTCACTTCAATTACCCTGAAGCCACCGAAGATAGACCGCGGGTCTTATTATGGCAAAAGGTTGTTACTTCCTGATTCAGTCGCTGAGTTCGATAAGAAGCTTGTTTCGCGCATTCAAATTCGAGTTAATCCTTTGCCGAAATTTGATTCTACCGTGTGGGTGACAGTCCGTAAAGTTCCTGCCTCCTCGGACCTATCCGTTACCGCCATCTCTGCTATGTTCGCGGACGGAGCCTCACCGGTACTGGTTTATCAGTACGCCGCATCTGGAATTCAAGCCAACAATAAATTGTTGTACGATCTTTCAGCGATGCGCGCTGATATTGGCGACATGCGAAAGTACGCCGTTCTCGTGTATTCAAAAGACGATGCGCTCGAGACGGATGAGCTGGTACTCCATGTCGACATT---------GAGCACCAACGCATTCCCACGTCTAGGGTGCTCCCAGTT------------------------------------------------
>BAB69049
ATGGACAAATCTGAATCAACCAGTGCCGGTCGT---AGCCGTCGACGTCGTCCGCGTCGTGGTTCCCGCTCCGCCCCCTCCTCCGCGGATGCTAACTTTAGAGTCTTGTCGCAGCAGCTTTCGCGACTTAATAAGACGTTAGCAGCTGGTCGTCCAACTATTAACCAC---CCAACCTTTGTAGGGAGTGAACGCTGTAAACCTGGGTACACGTTCACATCTATTACCCTAAAGCCACCAAAAATAGACCGTGGGTCTTATTATGGTAAAAGGTTGTTATTACCTGATTCAGTCACGGAATATGATAAGAAACTTGTTTCGCGCATTCAAATTCGAGTTAATCCTTTGCCGAAATTTGATTCAACCGTGTGGGTGACAGTCCGTAAAGTTCCTGCCTCCTCGGACTTATCCGTTGCCGCCATCTCTGCTATGTTTGCGGACGGAGCCTCACCGGTACTGGTTTATCAGTACGCTGCATCCGGAGTTCAAGCTAACAACAAATTGTTGTATGATCTCTCGGCGATGCGCGCTGATATAGGCGACATGAGAAAGTACGCCGTCCTCGTGTATTCAAAAGACGATGCACTCGAGACTGACGAGTTAGTACTTCATGTTGACGTC---------GAGCACCAACGTATTCCCACATCTGGAGTGCTCCCAGTC------------------------------------------------
>BAA08456
ATGGACAAATCTGACTCAGCCAGCGCCGGTCGT---AACCGTCGACGTCGTCCGCGTCGTGGTTCCCGCTCCGCTTCCTCCTCCGCGGATGTTAACTTTAGAGTCCTGTCGCAGCAACTTTCGCGGCTTAATAAGACGTTAGCAGCTGGTCGTCCTACTATTAACCAC---CCAACCTTTGTAGGGAGTGAGCGTTGTAAACCTGGATACACGTTCACGTCTATTACCCTAAGGCCACCAAAAATAGACCGCGGGTCTTATTATGGTAAAAGGTTGTTTTTACCTGAGTCAGTCACGGAATTCGATAAGAAACTTGTTTCGCGCATTCAAATTCGAGTTAATCCTTTGCCGAAATTTGATTCTACCGTGTGGGTGACAGTCCGTAAAGTTCCTGCCTCTTCGGACTTGTCCGTCGCCGCCATTTCTACTATGTTTGCGGACGGAGCCTCACCGGTACTGGTTTATCAGTATGCTGCATCCGGAGTCCAAGCCAACAATAAATTGTTGTATGATCTTTCGCCGATGCGCGCTGATATTGGTGACATGCGTAAGTACGCCGTACTCGTGTATTCAAAAGACGATGCACTTGAGTCGGATGAGCTAGTGCTTCATGTCGACATT---------GAGCACCAACGTATTCCCACATCTGGAGTGCTCCCAGTT------------------------------------------------
>BAB11693
ATGGACAAATCTGAATCAACCAGTGCTGGTCGT---AACCGCCGTCGTCGTCCGCGTCGCGGTTCCCGCTCCGCTTCCTCCTCAGCGGATGCTACGTTTAGAGTCTTGTCGCAGCAGCTTTCGCGACTTAATAAGACATTAGCAGCTGGTCGTCCTACTATTAACCAC---CCAACCTTTGTGGGTAGTGAGCGTTGTAGACCTGGATACACGTTCACATCTATTACCCTGAAGCCACCGAAAATAGATCGCGGATCTTATTATGGTAAAAGGTTGTTGCTTCCTGATTCAGTCACTGAGTTCGATAAGAAGCTTGTTTCGCGCATTCAAATTCGAGTTAATCCTTTGCCGAAATTTGATTCTACCGTGTGGTTGACGGTCCGTAAAGTACCTGCCTCCTCGGACCTTTCCGTTGCCGCCATTTCTGCTATGTTCGCGGACGGAGCCTCACCGGTACTGGTTTATCAGTACGCCGCATCCGGAGTTCAAGCCAACAACAAATTGTTGTATGATCTTTCGGCGATGCGCGCTGATATTGGCGACATGAGAAAGTACGCCGTGCTCGTGTATTCAAAAGACGATGCGCTCGAGACGGATGAGTTAGTACTTCATGTCGACATC---------GAGCACCAACGTATTCCCACATCTGGGGTGCTCCCAGTT------------------------------------------------
>AAG25053
ATGGACAAATCTGAATCAACCAGTGCTGGTCGT---AACCGTCGACGTCGTCCGCGTCGTGGTTCCCGCTCCGCCTCCTCCTCCGCGGATGCTAACTTTAGAGTCTTGTCGCAGCAGCTTTCGCGACTTAATAAGACGTTGGCAGCTGGTCGTCCAACTATTAACCAC---CCAACCTTTGTAGGGAGTGAACGCTGTAGACCTGGGTACACGTTCACATCTATTACCCTAAGGCCACCAAAAATAGACCGTGGGTCTTATTACGGTAAAAGGTTGTTACTACCTGATTCAGTCACGGAATATGATAAGAAGCTTGTTTCGCGCATTCAAATTCGAGTTAATCCTTTGCCGAAATTTGATTCTACCGTGTGGGTGACAGTCCGTAAAGTTCTTGCCTCCTCGGACTTATCCGTTGCCGCCATCTCTGCTATGTTCGCGGACGGAGCCTCACCGGTACTGGTTTATCAATATGCCGCATCTGGAGTCCAAACCAACAATAAATTGTTGTGTGATCTTTCGGCGATGCGCGCTGATATAGGTGACATGAGAAAGTACGCCATCCTCGTGTATTCAAAAGACGATGCGCTCGAGACGGATGAGCTAGTACTTCATGTTGACATC---------GAGCACCAACGCATTCCCACATCTAGAGTGCTCCCAGTC------------------------------------------------
>AFN88458
ATGGACAAATCTGAATCAACCAGTGCTGGTCGT---AACCGTCGACGTCGTCCGCGTCGCGGTTCCCGCTCCGCTCCCTCCTCCGCGGATGCTAACTTTAGAGTCTTGTCGCAGCAGCTTTCGCGACTTAATAAGACGTTATCAGCTGGTCGTCCAACCATTAACCAC---CCAACCTTTGTAGGGAGTGAGCGCTGTAAACCTGGATACACGTTCACATCTATTACCCTAAAGCCACCAAAAATAGACCGTGGGTCTTATTATGGTAAAAGGTTGTTATTACCTGATTCAGTCACGGAATATGATAAGAAACTTGTTTCGCGCATTCAAATTCGAGTTAATCCTTTGCCGAAATTTGATTCTACCGTGTGGGTGACAGTCCGTAAAGTTCCTGCCTCCTCGGACTTATCCGTTGCCGCCATCTCTGCTATGTTTGCGGACGGAGCCTCACCGGTATTGGTTTATCAGTATGCTGCATCTGGGGTCCAAGCTAACAACAAACTGTTGTATGATCTTTCGGCGATGCGCGCTGATATAGGCGACATGAGAAAGTACGCCGTCCTCGTGTATTCAAAAGACGATGCGCTCGAGACGGACGAGCTAGTACTTCATGTTGACGTC---------GAGCACCAACGCATTCCCACGTCTGGGGTGCTCCCAGTA------------------------------------------------
>AEV40480
ATGGACAAATCTGAATCAACCAGTGCTGGTCGT---AATCGTCGACGTCGTCCGCGTCGTGGTTCCCGCTCCGCCCCCTCCTCCGCGGATGCTAACTTTAGGGTCTTGTCGCAGCAGCTTTCGCGACTTAATAAGACGTTAGCAGCTGGTCGTCCAACTATTAACCAC---CCAACCTTTGTAGGGAGTGAACGCTGTAGACCTGGGTACACGTTCACATCTATTACCCTAAAGCCACCAAAAATAGACCGTGGGTCTTATTACGGTAAAAGGTTGTTATTACCTGATTCAGTCACGGAATATGATAAGAAGCTTGTTTCGCGCATTCAAATTCGAGTTAATCCTTTGCCGAAATTTGATTCTACCGTGTGGGTGACAGTCCGTAAAGTTCCTGCCTCCTCGGACTTATCCGTTGCCGCCATCTCTGCTATGTTCGCGGACGGAGCCTCACCGGTACTGGTTTATCAGTACGCCGCATCTGGAGTCCAAGCCAACAACAAATTGTTGTATGATCTTTCGGCGATGCGCGCTGATATAGGTGACATGAGAAAGTACGCCGTCCTCGTGTATTCAAAAGACGATGCGCTCGAGACGGACGAGCTAGTACTTCATGTTGACATC---------GAGCACCAACGCATTCCCACATCTGGAGTGCTCCCAGTC------------------------------------------------
>CCD28584
ATGGACAAATCTGGATCTCCCAATGCTGGTAGAACCTCCCGGCGTCGTCGCCCGCGTAGAGGTTCTCGGTCCGCT---TCTGGTGCGGATGCAGGGTTGCGTGCCTTGACTCAGCAGATGCTGAGACTCAATAAAACCCTCGCCATTGGTCGTCCCACTCTTAACCAC---CCAACCTTCGTGGGTAGTGAAAGTTGTAAACCCGGTTACACTTTCACATCTATTACCCTGAAACCGCCTGAAATTGAGAAAGGTTCATATTTTGGTAGAAGGTTGTCTTTGCCAGATTCAGTCACGGACTATGATAAGAAGCTTGTTTCGCACATTCAAATCAGGATTAATCCTTTGCCGAAATTTGATTCTACCGTGTGGGTTACAGTTCGGAAAGTACCTTCATCATCCGATCTTTCCGTCGCCGCCATCTCTGCTATGTTTGGCGATGGTAATTCACCGGTTTTGGTTTATCAGTATGCTGCGTCCGGAGTTCAGGCCAACAATAAGTTACTTTATGACCTGTCCGAGATGCGTGCTGATATCGGCGACATGCGTAAGTACGCCGTCCTGGTTTATTCGAAGGACGATAAACTAGAGAAGGACGAGATTGTACTTCATGTCGACGTC---------GAGCATCAACGAATTCCTATCTCTCGGATGCTCCCGACT------------------------------------------------
>ACY66905
ATGGACAAATCTGAATCAACCAGTGCCGGTCGT---AATCGTCGACGTCGTCCGCGTCGTGGTTCCCGCTCCGCTTCCTCCTCCGCGGATGCTAACTTTAGAGTCTTGTCGCAGCAGCTTTCGCGACTTAACAAGACGTTAGCAGCTGGTCGTCCAACTATTAACCAC---CCAACCTTTGTGGGTAGTGAACGCTGTAAACCTGGGTACACGTTCACATCTATTACCCTGAAGCCGCCAAAAATAGACCGCGGGTCTTATTATGGTAAAAGGTTGTTGCTACCTGATTCAGTCACGGAGTTCGATAAGAAGCTTGTTTCGCGCATTCAAATTCGAGTTAATCCTTTGCCGAAATTTGATTCTACCGTGTGGGTGACAGTCCGTAAAGTTCCTGCCTCCTCGGACTTATCCGTTGCCGCTATCTCTGCTATGTTTGCGGACGGAGCCTCACCGGTACTGGTTTATCAGTATGCTGCATCCGGCGTTCAAGCCAACAACAAATTGTTGTACGATCTTTCGGCGATGCGCGCTGATATTGGCGACATGAGAAAGTACGCCGTCCTCGTGTATTCAAAAGACGATGCGCTCGAGACGGACGAGTTGGTACTTCATGTTGACATC---------GAGCACCAACGCATTCCCACATCTGGGGTGCTCCCAGTT------------------------------------------------
>BAA31134
ATGGACAAATCTGAATCAACCAGTGCTGGTCGT---AACCGTCGACGTCGTCCGCGTCGTGGTTCCCGCTCCGCTTCCTCCTCCTCGGATGCTAACTTTAGAGTCTTGTCGCAGCAGCTTTCGCGACTTAATAAGACGTTAGCAGCTGGTCGTCCAACTATTAACCAC---CCAACCTTTGTAGGGAGTGAACGCTGTAAACCTGGATACACGTTCACATCTATTACCCTAAAGCCACCAAAAATAGACCGCGGGTCTTATTACGGTAAAAGGTTGTTATTACCTGATTCAGTCACGGAATATGATAAGAAACTTGTTTCGCGCATTCAAATTCGAGTTAATCCTTTGCCGAAATTTGATTCTACCGTGTGGGTGACAGTCCGTAAAGTTCCTGCCTCCTCGGACTTATCCGTTGCCGCCATCTCTGCTATGTTTGCGGACGGAGCCTCACCGGTACTGGTTTATCAGTACGCTGCATCTGGAGTCCAAGCTAACAACAAATTGTTGTATGATCTTTCGGCGATGCGCGCTGATATAGGCGACATGAGAAAGTACGCCGTCCTCGTGTATTCAAAAGACGATGCGCTCGAGACGGACGAGCTGGTACTTCATGTTGACGTC---------GAGCACCAACGCATTCCCACGTCTGGGGTGCTCCCAGTC------------------------------------------------
>BAD15369
ATGGACAAATCTGGATCTCCCAATGCTAGTAGAACCTCCCGGCGTCGTCGCCCGCGTAGAGGTTCTCGGTCCGCT---TCTGGTGCGGATGCAGGGTTGCGTGCTTTGACTCAGCAGATGCTGAAACTCAATAAAACCCTCGCCATTGGTCGTCCCACTCTTAACCAC---CCAACCTTCGTGGGTAGTGAAAGCTGTAAACCCGGTTACACTTTCACATCTATTACCCTGAAACCGCCTGAAATTGAGAAAGGTTCATATTTTGGTAGAAGGTTGTCTTTGCCAGATTCAGTCACGGACTATGATAAGAAGCTTGTTTCGCGCATTCAAATCAGGATTAATCCCTTGCCGAAATTTGATTCTACCGTGTGGGTTACAGTTCGGAAAGTACCTTCATCATCCGATCTTTCCGTCGCCGCCATCTCTGCTATGTTTGGCGATGGTAATTCACCGGTTTTGGTTTATCAGTATGCTGCGTCCGGAGTTCAGGCCAACAATAAGTTACTTTATGACCTGTCCGAGATGCGTGCTGATATCGGCGACATGCGTAAGTACGCCGTCCTGGTTTACTCGAAAGACGATAAACTAGAGAAGGACGAGATTGTACTTCATGTCGACGTT---------GAGCATCAACGAATTCCTATCTCACGGATGCTCCCGACT------------------------------------------------
>BAA31136
ATGGACAAATCTGAATCAACCAGTGCTGGTCGT---AACCGTCGACGTCGTCCGCGTGCTGGTTCCCGCTCCGCCTCCTCCTCCTCGGATGCTAACTTTAGAGTCTTGTCGCAGCAGCTTTCGCGACTTAATAAGACGTTAGCAGCTGGTCGTCCAACCCTTAACCAC---CCAACCTTTGTAGGGAGTGAACGCTGTAAGCCTGGGTACACGTTCACATCTATTACCCTAAAGCCACCAAAAATAGACCGTGGGTCTTATTATGGTAAAAGGTTGTTACTACCTGATTCAGTCACGGAGTATGATAAGAAGCTTGTTTCGCGCATTCAAATTCGAGTTAATCCTTTGCCGAAATTTGATTCTACCGTGTGGGTGACAGTCCGTAAAGTTCCTGCCTCCTCGGACTTATCCGTTGCCGCCATCTCTGCTATGTTCGCGGACGGAGCCTCACCGGTACTGGTTTATCAGTATGCTGCATCTGGAGTCCAAGCTAACAACAAATTGTTGTATGATCTTTCGGCGATGCGCGCTGATATAGGTGACATGAGAAAGTACGCCGTCCTCGTGTATTCAAAAGACGATGCGCTCGAGACGGACGAGCTAGTACTTCATGTTGACATC---------GAGCACCAACGCATTCCCACGTCTGGGGTGCTCCCAGTC------------------------------------------------
>AAA20884
ATGGACAAATCTGGATCTCCCAATGCTAGTAGAACCTCCCGGCGTCGTCGCCCGCGTAGAGGTTCTCGGTCCGCT---TCTGGTGCGGATGCAGGGTTGCGTGCTTTGACTCAGCAGATGCTGAAACTCAATAAAACCCTCGCCATTGGTCGTCCCACTCTTAACCAC---CCAACCTTCGCGGGTAGTGAAAGCTGTAAACCCGGTTACACTTTCACATCTATTACCCTGAAACCGCCTGAAATTGAGAAAGGTTCATATTTTGGTAGAAGGTTGTCTTTGCCAGATTCAGTCACGGACTATGATAAGAAGCAAGTTTCGCGCATTCAAATCAGGATTAATCCTTTGCCGAAATTTGATTCTACCGTGTGGGTTACAGTTCGGAAAGTACCTTCATCATCCGATCTTTCCGTCGCCGCCATCACTGCTATGTTTGGCGATGGTAAATCACCGGTTTTGGTTTATCAGTATGCTGCGTCCGGAGTTCAGGCCAACAATAAGTTACTCTATAACCTGTCCGAGATGCGTGCTGATATCGGCGACATGCGTAAGTACGCCGTCCTGGTTTACTCGAAAGACGATAAACTAGAGAAGGACGAGATTGTACTTCATGTCGACGTC---------GAGCATCAACGAATTCCTATCTCACGGATGCTCCCGACT------------------------------------------------
>BAB61038
ATGGACAAATCTGAATCAACCAGTGCTGGTCGT---AACCGTCGACGTCGTCCGCGTCGTGGTTCCCGCTCCGCCTCCACCTCCTCGGATGCTAACTTTAGAGTCTTGTCGCAGCAGCTTTCGCGACTTAACAAGACGTTAGCAGCTGGTCGTCCAACCATTAACCAC---CCAACCTTTGTAGGGAGTGAACGCTGTAAACCTGGATACACGTTCACATCTATCACCCTAAAGCCACCAAAAATAGACCGCGGGTCTTATTACGGTAAAAGGTTGTTATTACCTGATTCAGTCATGGAATATGATAAGAAACTTGTTTCGCGCATTCAAATTCGAGTTAATCCTTTGCCGAAATTTGATTCTACCGTGTGGGTGACAGTCCGTAAAGTTCCTGCCTCCTCGGACTTATCCGTTGCCGCCATCTCTGCCATGTTTGCGGACGGAGCCTCACCGGTACTGGTTTATCAGTATGCTGCATCTGGAGTCCAAGCTAACAACAAATTGTTGTATGATCTTTCGGCGATGCGCGCTGATATAGGCGACATGAGAAAGTACGCCGTCCTCGTGTATTCAAAAGACGATGCGCTCGAGACGGACGAGCTAGTACTTCATGTTGACGTC---------GAGCACCAACGCATTCCCACGTCTGGGGTGCTCCCAGTT------------------------------------------------
>ACD39410
ATGGACAAATCTGGATCTCCCAATGCTAGTAGAACCTCCCGGCGTCGTCGCCCGCGTAGAGGTTCTCGGTCCGCT---TCTGGTGCGGATGCAGGGTTGCGTGCTTTGACTCAGCAGATGCTGAGACTCAATAAAACCCTCGCCATTGGTCGTCCCACTCTTAACCAC---CCAACCTTCGTGGGTAGTGAAAGCTGTAAACCCGGTTACACTTTCACATCTATTACCCTGAAACCGCCTGAAATTGAAAAGGGTTCATATTTTGGTAGAAGGTTGTCTTTGCCAGATTCAGTCACGGACTATGATAAGAAGCTTGTTTCGCGCATTCAAATCAGGATTAATCCTTTGCCGAAATTTGATTCTACCGTGTGGGTTACAGTTCGGAAAGTACCTTCATCATCCGATCTTTCCGTCGCCGCCATCTCTGCTATGTTTGGCGATGGTAACTCACCGGTTTTGGTTTATCAGTATGCTGCGTCCGGAGTTCAGGCCAACAATAAGTTACTTTATGACCTGACCGAGATGCGTGCTGATATCGGCGACATGCGTAAGTACGCCGTCCTGGTTTACTCGAAAGACGATAAACTAGAGAAGGACGAGATTGTACTTCATGTCGACGTC---------GAGCATCAACGGATTCCTATCTCACGGATGCTCCCGACT------------------------------------------------
>AAM10540
ATGGACAAATCTGGATCTCCCAATGCTAGTAGAACCTCCCGGCGTCGTCGCCCGCGTAGAGGTTCTCGGTCCGCT---TCTGGTGCGGATGCAGGGTTGCGTGCTTTGACTCAGCAGATGCTGAGACTCAATAAAACCCTCGCCATTGGTCGTCCCACTCTTAACCAC---CCAACCTTCGTGGGTAGAGAAAGTTGTAAACCCGGTTACACTTTCACATCTATTACCCTGAAACCGCCTGAAATTGAGAAAGGTTCATATTTTGGTAGAAGGTTGTCTTTGCCAGATTCAGTCACGGACTATGATAAGAAGCTTGTTTCGCGCATTCAAATCAGGATTAATCCTTTGCCGAAATTTGATTCTACCGTGTGGGTTACAGTTCGGAAAGTACCTTCATCATCCGATCTTTCCGTCGCCGCCATCTCTGCTATGTTTGGCGATGGTAATTCACCGGTTTTGGTTTATCAGTATGCTGCGTCCGGAGTTCAGGCCAACAATAAGTTACTTTATGACCTGTCCGAGATGCGTGCTGATATCGGCGACATGCGTAAGTACGCCGTCCTGGTTTATTCGAAAGACGACAAACTAGAGAAGGATGAGATTGTACTTCATGTCGACGTC---------GAGCATCAACGAATTCCTATCTCACGGATGCTCCCGACT------------------------------------------------
>CAB75956
ATGGACAAATCTGAATCAACCAGTGCCGGTCGT---AATCGTCGACGTCGTCCGCGTCGTGGTTCCCGCTCCGCTCCCTCCTCCGCGGATGCTAACTTTAGAGTCTTGTCGCAGCAGCTTTCGCGACTTAATAAGACGTTAGCAGCTGGTCGTCCAACTATTAACCAC---CCAACCTTTGTGGGTAGTGAACGCTGTAAACCTGGGTACACGTTCACATCTATTACCCTGAAGCCGCCGAAAATAGACCGCGGGTCTTATTATGGTAAAAGGTTGTTGCTACCTGATTCAGTCACGGAGTTCGATAAGAAGCTTGTTTCGCGCATTCAAATTCGAGTTAATCCTTTGCCGAAATTTGATTCTACCGTGTGGGTGACAGTCCGTAAAGTTCCTGCCTCCTCGGACTTATCCGTTGCCGCTATCTCTGCTATGTTTGCGGACGGAGCCTCACCGGTACTGGTTTATCAGTATGCTGCATCCGGCGTTCAAGCCAACAACAAATTGTTGTACGATCTTTCGGCGATGCGCGCTGATATTGGCGACATGAGAAAGTACGCCGTCCTCGTGTATTCAAAAGACGATGCGCTCGAGACGGACGAGTTGGTACTTCATGTTGACATC---------GAGCACCAACGCATTCCCACATCTGGGGTGCTCCCAGTT------------------------------------------------
