# Supplementary material for: FRESCo: finding regions of excess synonymous constraint in diverse viruses
Source: Genome Biol. 2015 Feb 17;16(1):38. doi: 10.1186/s13059-015-0603-7 (PMC4376164; doi:10.1186/s13059-015-0603-7)
Supplement: Additional file 4: — Sequence alignments (zip folder of FASTA alignments). [file 13059_2015_603_MOESM4_ESM.zip › alignments/DENV1/DENV1.revtrans.fasta]

>AB608789
---ATGAACAACCAACGGAAAAAGACGGCTCGACCGTCTTTCAATATGCTGAAACGCGCG
AGAAACCGCGTGTCAACTGTTTCACAGTTGGCGAAGAGATTCTCAAAAGGATTGCTCTCA
GGCCAAGGACCCATGAAATTGGTGATGGCTTTCATAGCATTCCTAAGATTTCTAGCCATA
CCCCCAACAGCAGGAATTTTGGCTAGATGGGGCTCATTCAAGAAGAATGGAGCAATCAAA
GTGCTACGGGGTTTCAAGAAAGAAATCTCAAACATGTTAAATATAATGAATAGAAGGAAA
AGATCTGTGACCATGCTCCTTATGCTGATGCCCACAGCCTTGGCGTTCCATCTGACTACA
CGAGGGGGAGAGCCGCACATGATAGTCACCAAGCAGGAAAGAGGAAAGTCACTTTTGTTT
AAGACCTCAGCAGGTGTCAACATGTGCACCCTTATAGCGATGGATTTGGGAGAGTTATGT
GAGGACACAATGACTTACAAATGCCCTCGAATTACTGAGGCGGAACCAGATGACATTGAT
TGTTGGTGCAATGCCACAGACACATGGGTGACCTATGGAACATGTTCCCAAACTGGCGAG
CACCGACGAGACAAACGTTCCGTCGCACTGGCCCCACACGTAGGACTTGGTTTGGAAACA
AGAACCGAAACGTGGATGTCCTCTGAAGGCGCTTGGAAACAGATACAAAGAGTGGAGACT
TGGGCCCTGAGACACCCAGGATTCACGGTGATAGCCCTTTTTCTAGCACATGCCATAGGA
ACATCCATCACCCAGAAAGGGATCATTTTCATTTTGTTAATGCTGGTAACACCATCCATG
GCCATGCGATGCGTGGGAATAGGCAGCAGGGACTTCGTGGAAGGACTGTCAGGAGCAACT
TGGGTAGACGTGGTACTGGAACATGGAAGTTGCGTCACCACCATGGCAAAAGACAAACCA
ACATTGGACATTGAACTCTTGAAGACGGAAGTCACAAACCCTGCCGTCCTGCGCAAACTG
TGCATTGAAGCTAAAATATCAAACACCACTACCGACTCAAGATGTCCAACACAAGGAGAA
GCCACACTGGTGGAAGAACAAGACGCGAACTTTGTGTGTCGACGAACGTTTGTGGACAGA
GGCTGGGGCAATGGCTGTGGTCTCTTCGGAAAAGGAAGCCTAATAACGTGTGCTAAGTTC
AAGTGTGTGACAAAACTGGAAGGAAAGATAGTTCAATATGAAAACTTGAAATATTCAGTA
ATAGTCACCGTCCACACTGGAGACCAACACCAGGTGGGAAATGAAAGCACAGAACATGGG
ACAACTGCAACTATAACACCTCAAGCTCCTACGTCGGAAATACAGCTGACCGACTACGGA
GCTCTTACATTGGATTGCTCACCTAGAACAGGACTAGACTTTAATGAAATGGTGTTGTTG
ACAATGAAAGAGAAATCATGGCTAGTCCACAAACAATGGTTTCTAGACCTACCACTGCCT
TGGACCTCAGGAGCTTCAACATCACAAGAGACTTGGAACAGACAAGATTTGCTGGTGACA
TTTAAGACAGCTCATGCAAAGAAGCAGGAAGTAGTCGTACTAGGATCACAAGAAGGAGCA
ATGCACACTGCGTTGACCGGAGCGACAGAAATCCAAACGTCTGGAACGACAACAATTTTT
GCAGGACACCTGAAATGTAGACTAAAGATGGACAAACTGACTCTAAAAGGGATGTCATAT
GTGATGTGCACAGGCTCATTCAAGCTAGAGAAAGAAGTGGCTGAGACCCAGCATGGAACC
GTTCTAGTGCAGATTAAATACGAAGGAACAGATGCACCATGCAAGATCCCTTTTTCGACC
CAAGATGAAAAAGGAGTAACCCAGAATGGGAGATTGATAACAGCTAACCCTATAGTCACT
GACAAAGAAAAACCAGTCAACATTGAGGCAGAACCGCCTTTTGGTGAGAGTTACATTGTG
ATAGGAGCAGGTGAAAAAGCTTTGAAACTAAGCTGGTTCAAGAGAGGAAGCAGCATAGGG
AAAATGTTTGAGGCAACTGCCAGAGGAGCACGAAGGATGGCCATACTGGGAGACACCGCA
TGGGACTTTGGTTCTATAGGAGGAGTGTTCACATCTGTTGGAAAACTAGTACACCAGATT
TTTGGAACTGCATATGGAGTTTTGTTCAGCGGTGTTTCCTGGACCATGAAAATAGGAATA
GGGGTTCTGTTGACATGGCTAGGATTAAACTCAAGGAGCACGTCCCTTTCGATGACGTGC
ATTGCAGTTGGCCTAGTAACACTATACCTAGGAGTCATGGTTCAGGCGGATTCAGGATGT
GTAATAAATTGGAAAGGTAGAGAACTCAAATGTGGAAGTGGCATTTTTGTCACCAATGAA
GTTCACACTTGGACAGAGCAATACAAATTTCAAGCTGACTCCCCAAAGAGACTATCAGCA
GCCATCGGGAAGGCATGGGAGGAGGGTGTGTGTGGAATTCGATCAGCCACTCGTCTCGAG
AATATCATGTGGAAGCAAATATCAAACGAACTGAACCACATCTTACTTGAAAATGACATG
AAATTCACAGTGGTTGTAGGAGATGTTGTTGGGATCTTGGCTCAAGGGAAAAAAATGATT
AGGCCACAACCCATGGAATACAAATACTCCTGGAAAAGCTGGGGAAAAGCTAAAATCATA
GGGGCAGATGTACAGAACACCACCTTCATCATTGACGGCCCAAACACCCCAGAATGCCCT
GATGATCAAAGAGCATGGAACATTTGGGAAGTTGAGGACTATGGATTTGGAATTTTCACG
ACAAACATATGGTTGAAATTGCGTGACTCTTACACCCAAGTGTGTGACCACCGGCTAATG
TCAGCTGCCATCAAGGACAGCAAGGCAGTTCATGCTGACATGGGGTACTGGATAGAAAGT
GAAAAGAACGAGACCTGGAAGCTGGCAAGAGCCTCTTTCATAGAAGTTAAAACATGTATC
TGGCCAAAATCCCACACTCTATGGAGCAATGGAGTTCTGGAAAGTGAAATGATAATTCCA
AAGATCTATGGAGGACCAATATCTCAGCACAACTACAGACCAGGATATTTCACACAAACG
GCAGGGCCGTGGCACCTAGGCAAGTTGGAACTGGATTTTGATTTGTGTGAGGGTACCACA
GTTGTTGTGGATGAACATTGTGGAAATCGGGGACCATCTCTTAGAACCACAACAGTCACA
GGAAAGATAATTCATGAATGGTGTTGCAGATCTTGTACGCTACCACCCTTACGTTTCAAA
GGAGAAGATGGGTGTTGGTACGGTATGGAAATCAGACCAGTCAAGGAAAAGGAAGAGAAT
CTAGTCAAATCAATGGTCTCTGCAGGGTCAGGGGAAGTGGACAGCTTTTCACTAGGACTG
CTATGCATGTCAATAATGATCGAAGAGGTGATGAGATCCAGATGGAGTAGAAAAATGCTG
ATGACTGGAACACTGGCTGTGTTCCTCCTTCTCATAATGGGACAATTGACATGGAATGAT
CTGATCAGGTTATGCATCATGGTTGGAGCCAACGCTTCCGACAGGATGGGGATGGGAACG
ACGTACCTAGCTCTGATGGCCACTTTTAAAATGAGACCAATGTTTGCTGTCGGGCTATTA
TTCCGCAGACTAACATCCAGAGAAGTTCTTCTTCTTACAATTGGATTGAGTCTAGTGGCA
TCTGTGGAGTTACCAAATTCCTTGGAGGAGCTGGGGGATGGACTTGCAATGGGCATTATG
ATTCTAAAATTATTGACTGACTTTCAGTCACATCAGCTGTGGGCTACCTTGCTGTCCTTG
ACATTCATCAAAACAACGGTTTCCTTGCACTATGCATGGAAGACAATGGCTATGGTACTG
TCAATTGTATCTCTCTTCCCCTTATGC---CTGTCCACGACCTCCCAAAAAACAACATGG
CTTCCGGTGCTATTGGGATCTCTTGGATGCAAACCACTAACCATGTTTCTTATAGCAGAA
AACAAAATCTGGGGAAGGAAAAGTTGGCCCCTCAATGAAGGAATCATGGCTGTTGGAATA
GTCAGCATCCTACTAAGTTCACTCCTCAAAAATGATGTGCCGCTAGCTGGGCCACTAATA
GCTGGAGGCATGCTAATAGCATGTTATGTTATATCTGGAAGCTCAGCCGACTTGTCATTA
GAGAAAGCGGCTGAGGTCTCCTGGGAAGAAGAAGCAGAACACTCTGGTGCCTCACACAAT
ATATTAGTGGAGGTCCAAGATGACGGAACCATGAAGATAAAGGATGAAGAGAGAGATGAC
ACGCTAACCATTCTCCTTAAAGCAACTCTGCTAGCAGTTTCAGGGGTGTACCCATTATCA
ATACCAGCGACCCTTTTTGTGTGGTACTTTTGGCAG---AAAAAGAAACAGAGATCTGGA
GTGTTATGGGACACACCCAGCCCTCCAGAAGTGGAAAGAGCAGTTCTTGATGAAGGTATC
TATAGAATTATGCAGAGAGGACTGTTGGGCAGGTCCCAAGTAGGGGTAGGAGTTTTCCAA
GAAAACGTGTTCCACACAATGTGGCATGTCACCAGGGGAGCTGTACTCATGTATCAAGGG
AAGAGACTGGAACCGAGTTGGGCCAGTGTCAAAAAAGACCTGATCTCATATGGAGGAGGT
TGGAGGCTTCAAGGATCCTGGAACACGGGAGAAGAAGTGCAGGTGATTGCTGTTGAACCA
GGGAAAAACCCCAAAAATGTACAAACAGCGCCGGGCACCTTCAAGACCCCTGAAGGTGAA
GTTGGAGCCATTGCCCTAGATTTTAAACCCGGCACATCTGGATCTCCCATTGTGAACAGA
GAAGGAAAAATAGTAGGTCTTTATGGAAATGGAGTAGTGACAACAAGTGGAACCTACGTC
AGTGCCATAGCTCAAGCCAAAGCATCACAAGAAGGGCCCCTACCAGAGATTGAAGACGAG
GTGTTTAGGAAAAGAAACTTAACAATAATGGACCTACATCCAGGATCGGGAAAAACAAGA
AGATATCTTCCAGCCATAGTCCGTGAGGCCATAAAACGGAAGCTGCGCACACTAATTTTG
GCTCCCACAAGGGTTGTCGCTTCCGAAATGGCAGAGGCGCTTAAAGGAATGCCAATAAGG
TACCAAACAACAGCAGTGAAGAGTGAACACACAGGAAAAGAGATAGTTGATCTCATGTGT
CACGCCACTTTCACCATGCGTCTCCTGTCTCCCGTGAGAGTTCCCAATTACAACATGATT
ATCATGGATGAAGCACATTTCACCGATCCATCCAGCATAGCGGCCAGAGGGTACATCTCA
ACCCGAGTGGGCATGGGTGAAGCAGCTGCGATCTTCATGACAGCCACTCCCCCAGGATCA
GTGGAGGCCTTTCCACAGAGCAATGCAGTTATCCAAGATGAGGAAAGAGACATTCCTGAG
AGATCATGGAACTCAGGCTATGAGTGGATCACTGACTTCCCAGGTAAAACAGTTTGGTTT
GTTCCAAGCATCAAATCAGGAAATGACATTGCCAACTGCTTAAGAAAGAATGGGAAACGG
GTGATTCAATTGAGCAGGAAAACCTTTGATACAGAGTACCAAAAAACAAAAAATAACGAC
TGGGATTATGTCGTCACAACAGACATCTCCGAAATGGGAGCAAACTTCCGAGCCGACAGG
GTGATAGACCCAAGACGGTGTCTGAAACCGGTAATACTAAAAGATGGTCCAGAGCGTGTT
ATTCTAGCAGGACCGATGCCAGTGACTGTGGCCAGTGCTGCCCAGAGGAGAGGAAGAATT
GGAAGGAACCACAATAAGGAAGGTGATCAGTACATCTACATGGGACAGCCTTTAAACAAC
GATGAAGATCACGCTCACTGGACAGAAGCAAAAATGCTCCTTGATAATATAAACACACCA
GAAGGGATTATCCCAGCCCTCTTCGAGCCGGAGAGAGAAAAGAGTGCAGCAATAGACGGG
GAATACAGATTGCGGGGTGAAGCAAGGAAGACGTTTGTGGAGCTCATGAGAAGAGGAGAT
CTACCTGTCTGGCTATCCTACAAAGTTGCCTCAGAAGGCTTCCAGTACTCTGACAGAAGA
TGGTGCTTTGACGGGGAAAGGAACAACCAGGTGTTGGAGGAGAACATGGACGTGGAGATC
TGGACAAAAGAAGGA---GAAAGAAAGAAACTACGACCCCGCTGGCTGGATGCCAGAACA
TACTCAGACCCACTAGCCCTGCGCGAGTTTAAGGAGTTTGCAGCAGGAAGAAGAAGCGTC
TCAGGTGATCTAATATTAGAAATAGGGAAACTTCCACAACACTTGACGCAAAGGGCCCAG
AATGCCTTGGACAACCTGGTCATGTTGCACAACTCCGAACAAGGAGGAAGAGCTTATAGA
CATGCAATGGAAGAACTGCCAGACACCATAGAAACGTTGATGCTCCTAGCTTTGATAGCT
GTGTTGACTGGTGGAGTGACGCTGTTCTTCCTATCAGGAAGGGGCCTAGGGAAAACATCT
ATCGGCCTACTCTGCGTGATGGCTTCAAGCGTACTGCTATGGATGGCCAGTGTGGAGCCC
CATTGGATAGCGGCCTCCATCATACTGGAGTTCTTCCTGATGGTGCTGCTTATTCCAGAG
CCAGACAGACAACGCACTCCGCAGGACAACCAGCTGGCATATGTGGTGATAGGTTTGTTA
TTCATGATACTGACAGTAGCAGCCAATGAGATGGGATTATTGGAAACCACAAAGAAAGAC
TTAGGGATTGGCCATGTGGCTGTTGAAAATCACCACCATGCCACAATGTTGGACGTAGAC
TTACATCCAGCTTCAGCCTGGACCCTCTATGCAGTGGCCACAACAATTATCACTCCCATG
ATGAGGCACACAATCGAAAACACAACGGCAAACATTTCCCTGACAGCTATTGCAAACCAG
GCAGCTATATTGATGGGACTTGACAAAGGATGGCCAATATCGAAGATGGACATAGGAGTT
CCACTTCTCGCCTTGGGGTGCTACTCACAGGTGAATCCATTGACGCTGACAGCGGCGGTA
TTGATGCTAGTGGCTCATTACGCCATAATTGGACCTGGACTGCAAGCAAAAGCTACTAGA
GAAGCTCAAAAAAGGACAGCGGCCGGAATAATGAAAAATCCAACCGTTGATGGAATTGTT
GCAATAGATTTGGACCCTGTGGTTTATGATGCAAAATTTGAGAAACAACTAGGGCAAATA
ATGTTGTTGATACTATGTACATCACAGATCCTCTTGATGCGGACTACATGGGCCTTGTGC
GAATCCATCACACTGGCCACTGGACCTCTGACCACGCTTTGGGAGGGATCTCCAGGAAAA
TTTTGGAACACCACGATAGCGGTTTCCATGGCAAACATTTTCAGAGGAAGTTATCTAGCA
GGAGCAGGTCTGGCCTTCTCATTAATGAAATCTCTAGGAGGAGGTAGGAGAGGTACGGGA
GCCCAAGGGGAAACATTGGGAGAGAAATGGAAAAGACAGCTGAACCAACTGAGCAAGTCA
GAATTCAACACTTACAAAAGAAGTGGGATTATGGAAGTGGACAGATCCGAAGCCAAAGAG
GGAGTGAAAAGAGGAGAAACAACCAAACATGCAGTGTCGAGAGGAACCGCCAAACTGAGG
TGGTTTGTGGAGAGGAACCTTGTGAAACCAGAAGGGAAAGTCATAGACCTCGGTTGTGGA
AGAGGTGGCTGGTCATACTATTGCGCTGGGCTGAAGAAAGTCACAGAAGTGAAGGGATAT
ACAAAAGGAGGACCTGGACATGAGGAACCAATCCCAATGGCGACCTATGGATGGAACCTA
GTAAAACTGCACTCCGGGAAAGACGTATTCTTTACACCACCTGAGAAATGTGACACTCTT
TTGTGTGATATTGGTGAGTCCTCTCCAAACCCAACTATAGAAGAAGGAAGAACGTTACGC
GTCCTAAAGATGGTGGAACCATGGCTCAGAGGAAACCAATTTTGCATAAAAATTCTAAAT
CCCTACATGCCAAGTGTGGTGGAAACTCTGGAGCAAATGCAAAGAAAACATGGAGGAATG
CTAGTGCGAAATCCACTTTCAAGAAATTCTACTCATGAAATGTATTGGGTTTCATGTGGA
ACAGGAAACATTGTGTCAGCAGTAAACATGACATCTAGAATGTTGCTAAATCGATTCACA
ATGGCTCACAGGAAACCAACATATGAAAGAGACGTGGACCTAGGCGCTGGAACAAGACAT
GTGGCAGTGGAACCAGAGGTAGCCAACCTAGATATCATTGGCCAGAGGATAGAGAACATA
AAACATGAACATAAGTCAACATGGCATTATGATGAGGACAATCCATATAAAACATGGGCC
TATCATGGATCATATGAGGTCAAGCCATCAGGATCAGCCTCATCCATGGTCAATGGCGTG
GTGAAACTGCTCACCAAACCATGGGATGTCATCCCCATGGTCACACAAATAGCTATGACT
GACACTACACCCTTTGGACAACAGAGGGTGTTTAAAGAGAAAGTTGACACGCGCACACCA
AAAGCAAAACGAGGCACAGCACAAATCATGGAGGTGACAGCCAGGTGGTTATGGGGTTTT
CTTTCTAGAAACAAAAAACCAAGAATTTGTACAAGAGAGGAGTTCACAAGAAAAGTTAGG
TCAAACGCAGCCATTGGAGCAGTGTTCGTTGATGAAAATCAATGGAACTCAGCAAAAGAA
GCAGTGGAAGATGAGCGGTTCTGGGACCTTGTGCACAGAGAGAGAGAGCTTCACAAACAG
GGAAAATGTGCCACGTGTGTTTACAACATGATGGGGAAGAGAGAGAAAAAACTAGGAGAG
TTCGGAAAGGCGCCAGAAAGTCGTGCAATATGGTACATGTGGTTGGGAGCACGCTTTCTA
GAGTTCGAAGCTCTTGGTTTCATGAACGAAGATCACTGGTTCAGTAGAGAGAATTCACTC
AGCGGAGTGGAAGGAGAAGGACTCCACAAACTCGGATACATACTCAGAGACATATCAAAG
ATTCCAGGGGGAAATATGTATGCAGATGACACAGCCGGATGGGACACAAGAATAACAGAG
GATGACCTTCAGAATGAGGCCAAAATTACTGACATCATGGAGCCCGAACATGCCCTACTG
GCTACGTCAATCTTCAAGCTGACCTATCAAAATAAGGTGGTAAGGGTACAGAGACCAGCA
AAAAATGGAACCGTGATGGATGTCATATCCAGACGTGACCAGAGAGGAAGTGGCCAGGTC
GGAACTTATGGCTTAAACACTTTCACCAACATGGAAGCTCAGCTAATAAGACAAATGGAG
TCTGAGGGAATCTTTTCATCCAGCGAATTGGAGACCCCAAATTTAGCCGAGAGAGTTCTC
GACTGGCTGGGAAAATATGGCGTCGAAAGGCTGAAAAGAATGGCAATCAGCGGAGATGAC
TGCGTGGTGAAACCAATTGATGACAGGTTCGCAACAGCCTTAACAGCTCTGAATGATGTG
GGAAAAGTAAGAAAAGATATACCACAATGGGAACCTTCAAAAGGATGGAATGATTGGCAA
CAAGTGCCTTTTTGTTCACACCACTTCCACCAGCTGATTATGAAGGATGGGAGGGAAATA
GTGGTGCCATGCCGCAACCAAGATGAACTTGTGGGTAGGGCTAGAGTATCACAAGGTGCT
GGATGGAGCCTGAGAGAAACTGCATGCCTAGGCAAGTCATATGCACAAATGTGGCAGCTG
ATGTACTTCCACAGGAGAGACCTGAGACTAGCCGCTAATGCTATCTGTTCAGCCGTTCCA
GTTGATTGGGTCCCAACCAGCCGCACCACCTGGTCGATCCATGCCCATCACCAATGGATG
ACAACAGAAGACATGTTGTCAGTGTGGAATAGGGTTTGGATAGAGGAAAACCCATGGATG
GAGGACAAAACCCATGTGTCCAGTTGGGGAGATGTTCCATATTTAGGAAAAAGGGAAGAT
CAGTGGTGTGGATCCCTGATAGGCTTAACAGCAAGGGCCACCTGGGCCACCAACATACAA
GTGGCCATAAACCAAGTGAGAAGACTAATTGGGAATGAGAATTATCTAGATTACATGACA
TCAATGAAGAGATTCAAGAACGAGAGTGATCCTGAAGGG---------------GCACTC
TGG
>AB608788
---ATGAACAACCAACGGAAAAAGACGGGTCGACCGTCTTTCAATATGCTGAAACGCGCG
AGAAACCGCGTGTCAACTGTTTCACAGTTGGCGAAGAGATTCTCAAAAGGATTGCTCTCA
GGCCAAGGACCCATGAAATTGGTGATGGCTTTCATAGCATTCCTAAGATTTCTAGCCATA
CCCCCAACAGCAGGAATTTTGGCTAGATGGGGCTCATTCAAGAAGAATGGAGCGATTAAA
GTGTTACGGGGTTTCAAGAAAGAAATCTCAAACATGTTGAATATAATGAATAGAAGGAAG
AGATCCGTGACCATGCTCCTTATGCTGCTGCCCACAGTCTTGGCGTTTCATCTGACCACA
CGAGGGGGAGAGCCGCATATGATAGTTACCAAGCAGGAAAGAGGAAAGTCACTTTTGTTT
AAGACCTCAGCTGGTGTCAACATGTGCACCCTTATTGCGATGGATTTGGGAGAGTTATGT
GAGGACACAATGACTTACAAATGTCCTCGAATCACTGAGGCGGAACCAGATGACGTTGAT
TGTTGGTGCAATGCCACAGACACATGGGTGACCTATGGAACGTGTTCCCAAACTGGCGAG
CATCGACGAGACAAACGTTCCGTCGCACTGGCTCCACACGTGGGACTTGGTCTAGAAACA
AGAACCGAAACGTGGATGTCCTCTGAAGGCGCTTGGAAACAAATACAAAGAGTGGAGACT
TGGGCCCTGAGACACCCAGGATTCACAGTGATAGCCCTTTTTCTAGCACATGCCATAGGA
ACATCCATCACCCAGAAAGGGATTATTTTCATTTTGTTGATGCTGGTAACACCATCCATG
GCCATGCGATGTGTGGGAATAGGCAACAGGGACTTTGTGGAAGGACTGTCGGGAGCAACG
TGGGTAGATGTGGTACTGGAACATGGAAGCTGTGTCACCACCATGGCAAAAGATAAACCA
ACATTGGACATTGAACTCTTGAAGACGGAAGTCACAAACCCTGCCGTCCTGCGCAAACTG
TGCATTGAAGCTAAAATATCAAACACCACCACCGATTCAAGATGTCCAACACAAGGAGAA
GCCACACTGGTGGAAGAACAAGACGCGAATTTTGTGTGTCGACGAACGTTTGTGGACAGA
GGCTGGGGCAATGGCTGTGGGCTTTTCGGGAAAGGTAGCCTAATAACGTGTGCTAAGTTC
AAGTGTGTGACAAAACTGGAAGGAAAGATAGTTCAATATGAAAACTTGAAATACTCAGTA
ATAGTCACCGTCCACACTGGAGACCAGCACCAGGTGGGAAATGAAAGCACAGAACATGGG
ACAACAGCAACTATAACACCTCAAGCTCCCACGTCGGAAATACAGCTGACCGACTACGGA
GCTCTTACATTGGATTGCTCACCTAGAACAGGACTAGACTTCAATGAAATGGTGTTGTTG
ACAATGAAAGAAAAATCATGGCTAGTCCACAAACAATGGTTTCTAGACCTACCACTGCCT
TGGACCTCGGGAGCTACAACGTCACAAGAGACTTGGAACAGACAAGATTTGCTGGTAACA
TTCAAGACAGCTCATGCAAAGAAGCAGGAAGTAGTCGTACTAGGATCACAAGAAGGAGCA
ATGCACACTGCGTTGACCGGAGCGACAGAAATCCAAACGTCTGGAACGACAACAATTTTT
GCAGGACACTTGAAATGTAGACTAAAAATGGACAAACTGACTCTAAAAGGGATGTCATAT
GTGATGTGCACAGGCTCATTCAAGCTAGAGAAAGAGGTGGCTGAGACCCAGCATGGAACC
GTTCTAGTGCAGGTTAAATACGAAGGAACAGATGCACCATGCAAGATCCCTTTTTCGACC
CAAGATGAAAAAGGAGTAACCCAGAATGGGAGAGTGATAACAGCCAACCCTATAGTCACT
GACAAGGAAAAACCAGTCAACATTGAGGCAGAACCACCTTTTGGTGAGAGTTACATCGTG
GTAGGAGCAGGTGAAAAAGCTTTGAAACTAAGCTGGTTCAAGAAAGGAAGCACCATAGGG
AAAATGTTTGAGGCAACTGCCCGAGGAGCACGAAGGATGGCCATACTGGGAGACACCGCA
TGGGACTTTGGTTCCATAGGAGGAGTGTTCACATCTGTTGGAAAACTAGTACACCAGATT
TTTGGAACTGCATATGGAGTTTTGTTCAGCGGTGTTTCCTGGACCATGAAAATAGGAATA
GGGGTTCTGCTGACATGGCTAGGATTAAACTCAAGGAGCACGTCCCTTTCGATGACGTGC
ATTGCAGTTGGCCTGGTAACACTGTACCTAGGAGTCATGGTTCAGGCGGATTCGGGATAT
GTAATCAACTGGAAAGGCAGAGAACTCAAATGTGGAAGTGGCATTTTTGTCACCAATGAA
GTTCACACTTGGACAGAGCAATACAAATTTCAGGCTGACTCCCCAAAAAGACTATCAGCA
GCCATCGGGAAGGCATGGGAGGAGGGTGTGTGTGGAATTCGATCAGCCACTCGTCTCGAG
AACATCATGTGGAAGCAAATATCAAATGAACTGAACCACATCTTACTTGAAAATGACATG
AAATTCACAGTGGTCGTAGGAGATGTTAGTGGGATCTTGGCCCAAGGGAAAAAAATGATT
AGGCCACAACCCATGGAACACAAATACTCGTGGAAAAGCTGGGGAAAAGCTAAAATCATA
GGGGCAGATGTACAGAACTCCACCTTCATCATTGACGGCCCAAACACCCCAGAATGCCCC
GATGATCAAAGAGCATGGAACATTTGGGAAGTTGAGGACTATGGATTTGGAATTTTCACG
ACAAACATATGGTTGAAATTGCGTGACTCCTACACCCAAGTGTGTGACCACCGGCTAATG
TCAGCTGCCATCAAGGACAGCAAGGCAGTTCATGCTGACATGGGGTACTGGATAGAAAGT
GAAAAGAACGAGACTTGGAAGCTGGCAAGAGCCTCCTTCATAGAAGTTAAAACATGCGTT
TGGCCAAAATCCCACACTCTATGGAGCAATGGAGTTCTGGAAAGTGAAATGATAATTCCA
AAGATATATGGAGGACCAATATCTCAGCACAACTACAGACCAGGATATTTCACACAAACA
TCAGGGCCGTGGCACTTAGGCAAGTTGGAACTAGATTTTGATTTGTGTGAGGGTACCACA
GTTGTTGTGGATGAACATTGTGGAAATCGAGGACCATCTCTTAGAACCACAACAGTCACA
GGAAAAATAATCCATGAATGGTGCTGCAGATCTTGTACGCTACCACCCTTACGTTTTAAA
GGAGAAGATGGGTGTTGGTATGGTATGGAAATTAGACCAGTCAAGGAAAAGGAAGAGAAT
CTAGTTAAATCAATGGTCTCTGCAGGGTCAGGAGAAGTGGACAGCTTTTCACTAGGACTG
CTATGCATATCAATAATGATTGAAGAGGTGATGAGATCTAGATGGAGTAGAAAAATGCTG
ATGACTGGAACACTGGCTGTGTTCCTCCTTCTCATAATGGGACAATTGACATGGAATGAT
CTGATCAGGTTATGCATCATGGTTGGAGCCAATGCTTCAGACAGGATGGGGATGGGAACA
ACGTACCTAGCTCTGATGGCCACTTTTAAAATGAGACCAATGTTTGCTGTCGGGCTATTG
TTCCGCAGACTAACATCTAGAGAAGTTCTTCTTCTTACAATTGGATTGAGTCTAGTGGCA
TCCGTGGAGCTACCAAATTCCTTGGAGGAGCTGGGGGATGGACTTGCAATGGGCATTATG
ATCTTAAAATTACTGACTGATTTTCAGTCACATCAGCTGTGGGCTGCCTTGCTGTCCCTG
ACATTTATCAAAACAACTTTTTCTTTGCACTATGCATGGAAGACAATGGCTATGGTACTG
TCAATTGTGTCTCTCTTCCCCTTATGC---CTGTCCACGACCTCTCAAAAAACAACATGG
CTTCCGGTGCTATTGGGATCTCTTGGATGCAAACCACTAACCATGTTTCTCATAGCAGAA
AACAAAATCTGGGGAAGGAAAAGTTGGCCTCTCAATGAAGGAATCATGGCTGTTGGAATA
GTCAGCATCTTACTAAGTTCACTCCTCAAGAATGATGTGCCGCTAGCTGGGCCACTAATA
GCTGGAGGCATGCTAATAGCATGTTATGTTATATCTGGAAGCTCAGCTGATTTATCACTA
GAGAAAGCGGCTGAGGTCTCCTGGGAAGAAGAAGCAGAACACTCTGGTGCCTCACACAAT
ATATTAGTGGAGGTCCAAGATGATGGAACCATGAAGATAAAAGATGAAGAGAGAGATGAC
ACACTAACCATTCTCCTTAAAGCAACTCTGCTGGCAGTTTCAGGGGTGTACCCATTATCA
ATACCAGCGACCCTTTTTGTGTGGTATTTTTGGCAG---AAAAAGAAACAGAGATCAGGA
GTGTTATGGGACACACCTAGCCCTCCAGAAGTGGAAAGAGCAGTTCTTGATGATGGTATC
TATAGAATTATGCAGAGAGGACTGTTGGGCAGATCCCAAGTAGGGGTAGGAGTTTTCCAA
GAAAACGTGTTCCACACAATGTGGCATGTCACCAGGGGAGCTGTACTCATGTATCAAGGG
AAGAGACTGGAACCGAGTTGGGCTAGTGTCAAAAAAGACCTGATCTCATATGGAGGAGGT
TGGAGGCTTCAAGGATCCTGGAACACGGGAGAAGAAGTGCAGGTGATTGCTGTTGAACCA
GGGAAAAACCCCAAAAATGTACAGACAGCGCCGGGCACCTTCAAGACCCCTGAAGGTGAA
GTTGGAGCCATAGCCCTAGATTTTAAACCCGGCACATCTGGATCCCCCATCGTGAACAGA
GAGGGGAAAATAGTAGGTCTTTATGGAAATGGAGTAGTGACAACAAGTGGAACCTACGTC
AGTGCCATAGCTCAAGCTAAAGCATCACAAGAAGGGCCCCTACCAGAGATTGAGGACGAG
GTGTTTAGGAAAAGAAACTTAACAATAATGGACCTACATCCAGGATCAGGAAAAACAAGA
AGATATCTTCCAGCCATAGTCCGTGAGGCCATAAAAAGGAAGCTGCGCACACTAATTTTG
GCTCCCACAAGAGTTGTCGCTTCCGAAATGGCAGAGGCGCTCAAGGGAATGCCGATAAGG
TATCAGACAACAGCAGTGAAGAGTGAACACACAGGAAAGGAGATAGTTGACCTCATGTGC
CACGCCACTTTCACTATGCGTCTTCTGTCTCCTGTGAGAGTTCCCAATTACAACATGATT
ATCATGGATGAAGCACATTTCACCGATCCATCCAGCATAGCGGCCAGAGGGTACATCTCA
ACCCGAGTGGGTATGGGTGAAGCAGCTGCGATCTTTATGACAGCCACTCCCCCAGGATCA
GTGGAGGCCTTTCCACAGAGCAATGCAGTTATCCAAGATGAGGAAAGAGACATTCCTGAG
AGATCATGGAACTCAGGCTATGACTGGATCACTGACTTCCCAGGTAAAACAGTCTGGTTT
GTTCCAAGCATCAAATCAGGAAATGACATTGCCAACTGTTTAAGAAAGAATGGGAAACGG
GTGATTCAATTGAGCAGAAAAACCTTTGACACAGAGTACCAAAAGACAAAAAACAACGAC
TGGGACTATGTCGTCACAACAGACATCTCCGAAATGGGAGCTAACTTCCGAGCCGACAGG
GTAATAGACCCAAGACGGTGTCTGAAACCGGTAATACTAAAAGATGGTCCAGAGCGTGTC
ATTCTAGCAGGACCGATGCCAGTGACTGTGGCCAGTGCTGCCCAGAGGAGAGGAAGAATC
GGAAGGAACCAAAATAAGGAAGGTGATCAGTACATCTACATGGGACAGCCTTTAAACAAC
GATGAAGACCACGCTCATTGGACAGAAGCAAAAATGCTCCTTGACAATATAAACACACCA
GAAGGGATTATCCCAGCCCTCTTTGAACCGGAGAGAGAAAAGAGTGCGGCAATAGACGGG
GAATATAGACTGCGGGGTGAGGCAAGGAAAACGTTTGTGGAGCTCATGAGAAGAGGGGAT
CTACCTGTCTGGCTATCCTACAAAGTTGCCTCAGAAGGCTTCCAGTACTCTGACAGAAGA
TGGTGCTTTGATGGGGAAAGGAACAATCAGGTGTTGGAGGAGAACATGGACGTGGAGATC
TGGACAAAAGAAGGA---GAAAGAAAGAAACTACGACCCCGCTGGCTTGATGCCAGAACA
TACTCAGACCCATTGGCCCTGCGCGAGTTTAAAGAGTTTGCAGCAGGAAGAAGAAGCGTC
TCAGGTGATCTAATATTAGAAATAGGGAAACTTCCACAGCACTTGACGCAAAGGGCCCAG
AATGCCTTGGACAACCTGGTCATGTTGCACAACTCCGAACAAGGAGGAAGAGCCTACAGA
CATGCAATGGAAGAACTCCCAGACACCATAGAAACGTTGATGCTCCTAGCTTTGATAGCT
GTGTTAACTGGTGGAGTGACGCTGTTCTTCCTATCAGGAAGGGGCTTAGGGAAAACATCT
ATCGGCCTACTTTGCGTGATGGCTTCAAGCGTGCTGTTATGGATGGCCAGTGTGGAGCCC
CATTGGATAGCGGCCTCCATCATACTGGAGTTCTTCCTGATGGTGCTGCTTATTCCAGAG
CCAGACAGACAACGCACTCCACAGGACAACCAGTTGGCATATGTAGTGATAGGTTTGTTA
TTCATGATACTGACAGTAGCAGCCAATGAGATGGGATTACTGGAAACCACAAAGAAAGAC
TTAGGGATTGGCCATGTGGCTGTTGAAAATCACCACCATGCCACAATGCTGGACGTAGAC
TTACATCCAGCTTCAGCCTGGACCCTCTATGCAGTGGCCACAACAATTATCACCCCCATG
ATGAGGCACACAATCGAAAACACAACGGCAAATATTTCCCTGACAGCTATTGCAAACCAG
GCAGCCATATTGATGGGACTCGACAAAGGATGGCCAATATCGAAGATGGACATAGGAGTT
CCACTTCTCGCCTTGGGGTGCTACTCCCAGGTGAATCCACTGACGCTGACAGCGGCAGTA
TTGATGTTAGTGGCTCATTACGCCATAATTGGACCTGGACTGCAAGCAAAAGCTACTAGA
GAAGCCCAAAAAAGGACAGCGGCCGGAATAATGAAGAATCCAACTGTCGATGGAATAGTT
GCAATAGATTTGGACCCTGTGGTTTATGATGCAAAATTTGAAAAACAACTAGGCCAAATA
ATGTTGTTGATACTATGCACATCACAGATCCTCTTGATGCGGACTACATGGGCCTTGTGT
GAATCCATCACACTGGCTACTGGACCTCTGACCACGCTTTGGGAGGGATCTCCAGGAAAA
TTTTGGAACACCACGATAGCCGTGTCCATGGCAAACATATTCAGGGGAAGTTATCTAGCA
GGAGCAGGCCTGGCCTTCTCACTAATGAAATCTCTAGGAGGAGGTAGGAGAGGTACGGGA
GCCCAAGGGGAAACATTGGGAGAAAAATGGAAAAGACAGCTAAACCAACTGAGCAAGTCA
GAATTCAACACTTACAAAAGGAGTGGGATTATAGAAGTGGATAGATCCGAAGCCAAAGAG
GGACTGAAAAGAGGAGAAACAACCAAACATGCAGTGTCGAGAGGAACCGCCAAACTGAGG
TGGTTTGTGGAGAGGAACCTTGTGAAACCAGAAGGGAAAGTCATAGACCTCGGTTGTGGA
AGAGGTGGCTGGTCATATTATTGCGCCGGGCTGAAGAAAGTCACAGAAGTGAAGGGATAC
ACAAAAGGAGGAGCTGGACATGAGGAACCAATCCCAATGGCGACCTATGGATGGAACCTA
GTAAAGCTATACTCCGGGAAAGACGTATTCTTTACACCACCTGAAAAATGTGACACCCTT
TTGTGTGACATTGGTGAGTCCTCTCCGAACCCAACCATAGAAGAAGGAAGAACGTTACGT
GTCCTAAAGATGGTGGAACCATGGCTCCGAGGAAACCAATTTTGCATAAAAATTCTAAAT
CCCTACATGCCAAGTGTGGTGGAAACTCTGGAGCAAATGCAAAGAAAACATGGAGGAATG
CTAGTGCGAAACCCACTTTCAAGAAATTCCACTCATGAAATGTATTGGGTTTCATGTGGA
ACAGGAAACATTGTGTCAGCAGTAAACATGACATCTAGAATGTTGCTAAATCGATTCACA
ATGGCTCACAGGAAACCAACATATGAAAGAGACGTGGACTTAGGCGCTGGAACAAGACAT
GTGGCAGTGGAACCAGAGGTAGCCAACCTAGATATCATTGGCCAGAGGATAGAGAACATA
AAACATGAACATAAGTCAACATGGCATTATGATGAGGACAATCCATACAAGACATGGGCC
TATCATGGATCATATGAGGTCAAGCCATCAGGATCAGCCTCATCCATGGTCAATGGCGTG
GTGAGACTGCTCACCAAACCATGGGATGTCATTCCCATGGTCACACAAATAGCCATGACT
GACACCACACCCTTTGGACAACAGAGGGTGTTTAAAGAGAAAGTTGACACGCGCACACCA
AAAGCGAAACAAGGCACAGCACAAGTCATGGAGGTGACAGCTAGGTGGTTATGGGGTTTT
CTTTCTAGAAACAAAAAACCAAGAATCTGCACAAGAGAGGAGTTCACAAGAAAAGTTAGG
TCAAACGCAGCCATTGGAGCAGTGTTCGTTGATGAAAATCAATGGAACTCTGCAAAAGAA
GCAGTGGAAGATGAGCGGTTTTGGGACCTTGTGCACAGAGAGAGGGAGCTTCACAAACAG
GGAAAATGTGCCACATGTGTTTACAATATGATGGGGAAAAGAGAGAAAAAACTAGGAGAG
TTCGGAAAGGCAAAAGGAAGTCGTGCAATATGGTACATGTGGTTGGGAGCACGCTTTCTA
GAGTTTGAAGCCCTTGGTTTCATGAACGAAGATCACTGGTTCAGTAGAGAGAATTCACTC
AGTGGAGTGGAAGGAGAAGGACTCCACAGACTCGGATATATACTCAGAGACATATCAAAG
ATTCCAGGGGGAAATATGTATGCAGATGACACAGCCGGATGGGATACAAGGATAACAGAG
GATGATCTTCAGAATGAAGCCAAAATCACTGACATCATGGAGCCCGAACATGCCCTACTG
GCTACGTCAATCTTCAAGCTGACCTACCAAAATAAGGTGGTGAGGGTGCAGAGACCAGCA
AAAAATGGAACCGTGATGGATGTTATATCCAGACGTGACCAGAGAGGAAGTGGCCAGGTC
GGAACTTATGGCTTAAACACTTTCACCAACATGGAGGCCCAGCTAATAAGACAAATGGAG
TCTGAGGGAATCTTTTCACCCAGCGAATTAGAGACCCCAAATTTGGCCGAGAGAGTTCTC
GACTGGTTGGAAAAATATGGCGTCGAAAGGCTGAAAAGAATGGCAATCAGCGGAGATGAC
TGCGTGGTGAAGCCAATTGATGACAGGTTCGCAACAGCCCTAACAGCTCTGAACGATATG
GGAAAAGTAAGGAAAGACATACCACAATGGGAACCTTCAAAAGGATGGAATGACTGGCAA
CAAGTGCCTTTTTGTTCACACCATTTCCACCAGCTGATTATGAAGGATGGGAGGGAAATA
GTGGTGCCATGCCGCAACCAAGATGAACTTGTGGGTAGGGCTAGAGTGTCACAAGGTGCC
GGATGGAGCCTGAGAGAAACTGCATGCCTGGGCAAGTCATATGCACAAATGTGGCAGCTG
ATGTACTTCCACAGGAGAGACCTGAGACTAGCTGCTAATGCCATCTGTTCAGCCGTTCCA
GTTGATTGGGTCCCAACCAGCCGCACCACTTGGTCGATCCATGCCCATCATCAATGGATG
ACAACAGAAAACATGTTGTCAGTGTGGAATAGGGTTTGGATAGAGGAAAACCCATGGATG
GAGGACAAAACCCATGTGTCCAGTTGGGAAGATGTTCCATATTTAGGGAAAAGGGAAGAT
CAGTGGTGTGGTTCCCTGATAGGCTTAACAGCAAGGGCCACCTGGGCCACTAACATACAA
GTGGCCATAAACCAAGTGAGAAGGCTAATTGGGAATGAGAATTATCTAGATTATATGACA
TCAATGAAGAGATTCAAGAACGATAGCGATCCCGAAGGG---------------GCACTC
TGG
>AB608787
---ATGAACAACCAACGAAAAAAGACGGCTCGACCGTCTTTCAATATGCTGAAACGCGCG
AGAAACCGCGTGTCAACTGTTTCACAGTTGGCGAAGAGATTCTCAAAAGGATTGCTCTCA
GGCCAAGGACCCATGAAATTGGTGATGGCTTTCATAGCATTCCTAAGATTTCTAGCCATA
CCCCCAACAGCAGGAATTTTGGCTAGATGGGGCTCATTCAAGAAGAATGGAGCGATCAAA
GTGCTACGGGGTTTCAAGAAAGAAATCTCAAACATGTTGAATATAATGAATAGAAGGAGA
AGATCTGTGACCATGCTCCTTATGCTGATGCCTACAGCCTTGGCGTTCCATTTGACTACA
CGAGGGGGAGAGCCGCACATGATAGTCAGCAAGCAGGAAAGAGGAAAGTCACTTTTGTTC
AAGACCTCAGCAGGTGTCAACATGTGCACCCTTATAGCGATGGATTTGGGAGAGTTATGT
GAGGACACAATGACTTACAAATGCCCTCGAATCACTGAGGCGGAACCAGATGACGTTGAT
TGTTGGTGCAATGCCACAGACACATGGGTGACCTATGGAACATGTTCCCAAACTGGCGAG
CACCGACGAGACAAACGTTCCGTCGCACTGGCCCCACACGTGGGACTTGGTTTGGAAACA
AGAACTGAAACGTGGATGTCCTCTGAAGGCGCTTGGAAACAGATACAAAGAGTGGAGACT
TGGGCCTTGAGACACCCAGGATTCACGGTGATAGCCCTTTTTCTAGCACATGCCATAGGA
ACATCCATCACCCAGAAAGGGATTATTTTCATTTTGTTAATGCTGGTAACACCATCCATG
GCCATGCGATGCGTGGGAATAGGCAGCAGGGACTTCGTGGAAGGACTGTCAGGAGCAACT
TGGGTAGATGTGGTACTGGAACATGGAAGTTGCGTCACCACCATGGCGAAAGACAAACCA
ACATTGGACATTGAACTCTTGAAGACGGAAGTCACAAACCCTGCCGTCCTGCGCAAACTG
TGCATTGAAGCTAAAATATCAAACACCACCACCGACTCAAGATGTCCAACACAAGGAGAA
GCCACACTGGTGGAAGAACAAGACGCGAACTTTGTGTGTCGACGAACGTTTGTGGACAGA
GGCTGGGGCAATGGCTGTGGGCTCTTCGGAAAAGGAAGCCTACTAACGTGTGCTAAGTTC
AAGTGTGTGACAAAACTGGAAGGAAAGATAGTTCAATATGAAAACTTGAAATATTCAGTA
ATAGTCACCGTTCACACTGGAGACCAGCATCAGGTGGGAAATGAAAGCACAGAACATGGG
ACAACTGCAACTATAACACCTCAAGCTCCTACGACGGAAATACAGCTGACCGACTACGGA
GCTCTTACATTGGATTGTTCACCTAGAACAGGATTAGATTTTAATGAAATGGTGTTGTTG
ACAATGAAAGAAAAATCATGGCTAGTCCACAAACAATGGTTTCTAGACTTACCACTGCCT
TGGACCTCGGGAGCTTCAACATCACAAGAGACTTGGAACAGACAAGATTTGCTGGTGACA
TTTAAGACAGCTCATGCAAAGAAGCAGGAAGTAGTCGTACTAGGATCACAAGAAGGAGCA
ATGCACACTGCGTTGACCGGAGCGACAGAAATCCAAACGTCTGGAACGACAACAATTTTT
GCAGGACACTTGAAATGTAGACTAAAGATGGACAAACTGACTCTAAAAGGGATGTCATAT
GTGATGTGCACAGGCTCATTCAAGCTAGAGAAAGAAGTGGCTGAGACCCAGCATGGAACC
GTTCTAGTGCAGATTAAATACGAAGGAACAGATGCACCATGCAAGATCCCTTTTTCGACC
CAAGATGAAAAAGGAGTAACCCAGAATGGGAGATTGATAACAGCCAACCCCATAGTCACT
GACAAAGAAAAACCAGTCAACATTGAGGCAGAACCGCCTTTTGGTGAGAGTTACATCGTG
ATAGGAGCAGGTGAAAAAGCTTTGAAACTAAGCTGGTTCAAGAAAGGAAGCAGCATAGGG
AAAATGTTTGAGGCAACTGCCAGAGGAGCTCGAAGGATGGCCATACTGGGAGACACCGCA
TGGGACTTTGGTTCTATAGGAGGAGTGTTCACGTCTGTAGGAAAATTAGTACACCAGATT
TTTGGAACTGCATATGGAGTTTTGTTCAGCGGTGTTTCCTGGACCATGAAAATAGGAATA
GGGGTTCTGCTGACATGGTTAGGATTAAACTCAAGGAGCACGTCCCTCTCGATGACGTGC
ATTGCAGTTGGCCTAGTAACACTATACCTAGGAGTCATGGTTCAGGCAGATTCAGGATGC
GTAATAAATTGGAAAGGTAGAGAACTCAAATGTGGAAGTGGCATTTTTGTCACCAATGAA
GTTCACACTTGGACAGAGCAATACAAATTTCAAGCTGACTCCCCAAAAAGACTATCAGCA
GCCATCGGGAAGGCATGGGAGGAGGGTGTGTGTGGAATTCGATCAGCAACTCGTCTCGAG
AACATCATGTGGAAGCAAATATCAAATGAACTGAACCACATCTTACTTGAAAATGACATG
AAATTCACAGTGGTTGTAGGAGATGTTGCTGGGATCTTGGCTCAAGGAAAAAAAATGATT
AGGCCACAACCCATGGAACACAAATACTCGTGGAAAAGCTGGGGAAAGGCTAAAATCATA
GGGGCAGATGTACAGAACTCCACCTTCATCATTGACGGCCCAAACACCCCAGAATGCCCT
GATGACCAAAGAGCATGGAACATTTGGGAAGTTGAGGACTATGGATTTGGAATTTTCACG
ACAAACATATGGCTGAAATTGCGTGATTCCTACACCCAAGTGTGTGACCACCGGCTAATG
TCAGCTGCCATCAAGGACAGCAAGGCAGTTCACGCTGACATGGGGTACTGGATAGAAAGT
GAAAAGAACGAGACCTGGAAGCTGGCAAGAGCCTCTTTCATAGAAGTTAAAACATGTATT
TGGCCAAAATCCCATACTCTATGGAGCAATGGAGTTCTGGAAAGTGAGATGATAATTCCA
AAGATCTATGGAGGACCAATATCTCAGCATAACTACAGACCAGGATATTTCACACAAACG
GCAGGGCCGTGGCACCTAGGCAAGTTGGAACTGGATTTCGATTTGTGTGAGGGTACCACG
GTCGTTGTGGATGAACATTGTGGAAATCGAGGACCATCTCTTAGGACCACAACAGTCACA
GGAAAGATAGTTCATGAATGGTGTTGCAGATCTTGCACGCTACCACCCTTACGTTTCAGA
GGAGAAGATGGGTGCTGGTACGGTATGGAAATCAGACCAGTCAAGGAAAAGGAAGAGAAT
CTAGTCAAATCAATGGTCTCTGCAGGGTCAGGAGAAGTGGACAGCTTCTCACTAGGATTG
CTATGCATATCAATAATAATCGAAGAGGTGATGAGATCCAGATGGATTAGAAAAATGCTG
ATGACTGGAACACTGGGTGTGTTCTTCCTTCTCATTATGGGTCAATTGACATGGAATGAT
CTGATCAGATTATGCATCATGGTTGGAGCCAACGCTTCTGACAGAATGGGGATGGGAACG
ACGTACCTAGCTCTGATGGCCACTTTTAAAATGAGACCAATGTTTGCTGTAGGGCTATTA
TTCCGCAGACTAACATCCAGAGAAGTTCTTCTTCTAACCATTGGATTGAGTCTAGTGGCA
TCTGTGGAGTTACCAAATTCCTTGGAGGAGCTGGGGGATGGACTTGCAATGGGCATTATG
ATTTTAAAATTATTGACTGACTTTCAATCACATCAGTTGTGGGCTACCTTGCTGTCCTTG
ACATTTATCAAAACAACGTTTTCCTTGCATTATGCATGGAAGACAATGGCTATGGTACTG
TCAATTGTATCTCTCTTCCCCTTATGC---CTGTCCACGACCTCCCAGAAAACAACATGG
CTTCCGGTGCTATTGGGATCTCTTGGATGCAAACCACTAACCATGTTTCTTATAGCAGAA
AACAAAATCTGGGGAAGGAAAAGCTGGCCCCTCAATGAAGGGATCATGGCTGTTGGAATA
GTCAGCATCCTACTAAGTTCACTCCTCAAAAATGATGTGCCGCTAGCTGGGCCACTAATA
GCTGGAGGCATGCTAATAGCATGTTATGTTATATCTGGAAGCTCAGCCGACCTATCACTA
GAGAAAGCAGCTGAGGTCTCCTGGGAAGAAGAAGCAGAACACTCTGGTGCCTCACACAAC
ATATTAGTGGAGGTTCAAGATGATGGAACCATGAAGATAAAGGATGAAGAGAGAGATGAC
ACGCTAACCATTCTCCTTAAAGCAACTCTGCTAGCAGTTTCAGGGGTGTACCCATTATCA
ATACCAGCGACCCTTTTTGTGTGGTACTTTTGGCAG---AAAAAGAAACAGAGATCTGGA
GTGTTATGGGACACACCTAGCCCTCCAGAAGTGGAAAGAGCAGTTCTTGATGATGGTATC
TATAGAATTATGCAGAGAGGACTGTTGGGCAGGTCCCAAGTAGGGGTAGGAGTTTTTCAA
GAAAACGTGTTCCACACAATGTGGCATGTCACCAGGGGAGCTGTACTCATGTATCAAGGG
AAGAGACTGGAACCGAGCTGGGCCAGCGTCAAAAAAGACCTGATCTCATATGGAGGAGGT
TGGAGGCTTCAAGGATCCTGGAACACAGGAGAAGAAGTGCAGGTGATTGCTGTTGAACCA
GGGAAAAACCCCAAAAATGTACAAACAGCGCCGGGCACCTTTAAGACCCCTGAAGGTGAA
GTTGGAGCCATTGCCCTAGATTTTAAACCCGGCACATCTGGATCTCCCATCGTGAACAGA
GAAGGGAAAATAGTAGGTCTTTATGGAAATGGAGTAGTGACAACAAGTGGAACCTACGTC
AGTGCCATAGCTCAAGCCAAAGCATCACAAGAAGGGCCCCTACCAGAGATTGAAGACGAA
GTGTTTAGGAAAAGAAACTTAACAATAATGGACCTACATCCAGGATCGGGGAAAACAAGA
AGATATCTTCCAGCCATAGTCCGTGAGGCCATAAAAAGGAAGCTGCGCACACTAATTCTG
GCTCCCACAAGGGTTGTCGCTTCCGAAATGGCAGAAGCGCTCAAGGGAATGCCAATAAGG
TACCAAACAACAGCAGTGAAGAGTGAACACACAGGAAAAGAGATAGTTGACCTCATGTGT
CACGCCACTTTCACCATGCGCCTCCTGTCTCCCGTGAGAGTTCCCAATTACAATATGATT
ATCATGGATGAAGCACATTTCACCGATCCATCCAGCATAGCGGCCAGAGGGTACATCTCA
ACCCGAGTGGGCATGGGTGAAGCAGCTGCGATCTTCATGACAGCCACTCCCCCAGGATCA
GTGGAGGCCTTTCCACAGAGTAACGCAGTTATCCAGGATGAGGAAAGAGACATTCCTGAG
AGATCATGGAACTCAGGCTATGAGTGGATCACTGACTTCCCAGGTAAAACAGTCTGGTTT
GTTCCAAGCATTAAAGCAGGAAATGACATTGCCAACTGCTTAAGAAAAAATGGAAAACGA
GTGATTCAATTGAGCAGGAAAACCTTTGATACAGAGTACCAAAAAACAAAAAATAACGAC
TGGGACTACGTCGTCACAACAGACATCTCCGAAATGGGAGCAAATTTCCGGGCCGACAGG
GTGATAGACCCAAGACGGTGTCTGAAACCGGTAATACTAAAAGATGGTCCAGAGCGCGTT
ATTTTAGCAGGACCGATGCCAGTGACTGTGGCCAGTGCCGCCCAGAGGAGAGGAAGAATT
GGAAGGAACCACAATAAGGAAGGTGATCAGTACATCTACATGGGACAGCCTTTAAACAAC
GATGAAGATCACGCTCACTGGACAGAAGCAAAAATGCTCCTTGATAATATAAACACACCA
GAAGGGATTATCCCAGCCCTCTTCGAGCCGGAGAGAGAAAAGAGTGCAGCAATAGACGGG
GAATACAGACTGCGGGGTGAAGCAAGGAAAACGTTTGTGGAGCTCATGAGAAGAGGAGAT
CTACCTGTCTGGCTATCCTACAAAGTTGCCTCAGAAGGCTTCCAGTACTCTGACAGAAGA
TGGTGCTTTGACGGGGAAAGGAACAACCAGGTGTTGGAGGAGAACATGGACGTGGAGATT
TGGACAAAAGAAGGA---GAAAGAAAGAAATTACGCCCCCGCTGGCTGGATGCCAGAACA
TACTCAGACCCACTGGCCCTGCGCGAGTTTAAAGAGTTTGCAGCAGGAAGAAGAAGCGTC
TCAGGTGATCTAATACTAGAAATAGGGAAACTTCCACAACACTTGACGCAAAGGGCCCAG
AATGCCTTGGACAACCTGGTCATGTTGCACAACTCCGAACAAGGAGGAAGAGCCTATAGA
CATGCAATGGAAGAACTGCCAGACACCATAGAAACGTTGATGCTCCTAGCTTTGATAGCT
GTGTTAACTGGTGGAGTGACGCTGTTCTTCCTATCAGGAAAGGGCCTAGGGAAAACATCT
ATTGGCCTACTCTGCGTGATGGCTTCAAGCGTACTGCTATGGATGGCCAGTGTGGAGCCC
CATTGGATAGCGGCCTCCATCATACTGGAGTTCTTCCTGATGGTGTTGCTTATTCCAGAG
CCAGACAGACAACGCACTCCGCAGGACAATCAGCTGGCATATGTGGTGATAGGTTTGTTA
TTCATGATACTGACAGTAGCAGCCAATGAGATGGGACTGCTGGAAACCACAAAGAAAGAC
TTAGGGATTGGCCATGTGGCTGTTGAAAATCACCACCATGCCGCAATGCTGGACGTAGAC
TTACATCCAGCTTCAGCCTGGACCCTCTATGCAGTGGCCACAACAATTATCACTCCCATG
ATGAGGCACACAATCGAAAACACAACGGCAAACATTTCCCTGACAGCCATTGCAAACCAG
GCAGCTATATTGATGGGACTTGACAAAGGATGGCCAATATCGAAGATGGACATAGGAGTT
CCACTTCTCGCCTTGGGGTGCTATTCCCAGGTGAATCCACTAACGCTGACAGCAGCGGTG
TTGATGCTAGTGGCTCATTACGCCATAATTGGACCTGGACTGCAAGCAAAAGCTACTAGA
GAAGCTCAAAAAAGGACAGCGGCCGGAATAATGAAAAATCCAACCGTTGATGGAATTGTT
GCAATAGATTTGGACCCTGTGGTTTATGATGCAAAATTTGAGAAACAACTAGGCCAAATA
ATGTTGTTGATACTATGCACATCACAGATCCTCTTGATGCGGACTACATGGGCCTTGTGC
GAATCCATCACACTGGCCACTGGACCTCTGACCACACTTTGGGAGGGATCTCCAGGAAAA
TTTTGGAACACCACGATAGCGGTTTCCATGGCAAACATTTTCAGAGGAAGTTATCTAGCA
GGAGCAGGTCTGGCTTTCTCATTAATGAAATCTCTAGGAGGAGGTAGGAGAGGCACGGGA
GCCCAAGGGGAAACACTGGGAGAGAAATGGAAAAGACAGCTGAACCAACTGAGCAAGTCA
GAATTCAACACCTATAAAGGAAGTGGGATTATGGAAGTGGACAGATCTGAAGCCAAAGAG
GGATTGAAAAGAGGAGAAACAACCAAACATGCAGTGTCGAGAGGAACCGCTAAACTGAGG
TGGTTTGTGGAGAGGAACCTTGTGAAACCAGAAGGGAAAGTCATAGACCTCGGTTGTGGA
AGAGGTGGCTGGTCATACTATTGCGCTGGGCTGAAGAAAGTCACAGAAGTGAAGGGATAT
ACAAAAGGAGGACCTGGACATGAGGAACCAATCCCAATGGCGACCTATGGATGGAACCTA
GTAAAGCTGCACTCTGGGAAAGACGTATTCTTTATACCACCTGAGAAATGTGACACCCTT
TTGTGTGATATTGGTGAGTCCTCTCCAAACCCAACCATAGAGGAAGGAAGAACGCTACGC
GTTCTAAAGATGGTGGAACCATGGCTCAAAGGAAACCAATTTTGCATAAAAATTCTGAAT
CCCTACATGCCAAGTGTGGTGGAAACTCTGGAGCAAATGCAAAGAAAACATGGAGGAATG
CTAGTGCGAAATCCACTTTCAAGAAATTCCACTCATGAGATGTATTGGGTTTCATGTGGA
ACAGGAAACATTGTGTCAGCAGTAAACATGACATCCAGAATGTTGCTAAATCGATTCACA
ATGGCTCACAGGAAACCAACATATGAAAGAGACGTGGACCTAGGCGCCGGAACAAGACAT
GTGGCAGTGGAACCAGAGGTAGCCAACCTAGATATCATTGGCCAGAGGATAGAGAATATA
AAACATGAACATAAGTCGACATGGCATTATGATGAGGACAATCCATATAAAACATGGGCC
TATCATGGATCATATGAGGTTAAGCCATCAGGATCAGCCTCATCCATGGTCAATGGCGTG
GTGAAACTGCTCACCAAACCATGGGATGTCATCCCCATGGTCACACAAATAGCCATGACT
GACACTACACCCTTTGGACAACAGAGGGTGTTTAAAGAGAAAGTTGACACACGCACACCA
AAAGCAAAACGAGGCACAGCACAAATCATGGAGGTGACAGCCAGGTGGTTATGGAGTTTT
CTTTCTAGAAACAAGAAACCAAGAATTTGTACAAGAGAGGAGTTCACAAGAAAAGTTAGG
TCAAACGCAGCCATTGGAGCAGTGTTCGTTGATGAAAATCAATGGAACTCAGCAAAAGAA
GCAGTGGAAGATGAGCGGTTCTGGGACCTTGTGCACAGAGAGAGGGAACTTCACAAACAG
GGAAAATGTGCCACGTGTGTTTACAACATGATGGGGAAGAGAGAGAAAAAACTAGGAGAG
TTCGGAAAGGCAAAAGGAAGTCGTGCAATATGGTACATGTGGTTGGGAGCACGCTTTCTA
GAGTTCGAAGCTCTTGGTTTCATGAACGAAGACCACTGGTTCAGCAGAGAGAATTCACTC
AGCGGAGTGGAAGGAGAAGGACTTCACAAACTTGGATATATACTCAGAGACATATCAAAG
ATTCCAGGGGGAAACATGTATGCAGATGACACAGCCGGATGGGATACGAGGATAACAGAG
GATGACCTCCAGAATGAGGCCAAAATTACTGACATCATGGAACCCGAACATGCCCTACTG
GCTAAGTCAATCTTCAAGCTAACCTACCAAAATAAGGTGGTAAGGGTACAGAGACCAGCA
AAAAATGGAACCGTGATGGATGTCATATCCAGACGTGACCAGAGAGGAAGTGGCCAGGTT
GGAACTTATGGCTTAAACACTTTCACCAATATGGAAGCCCAGCTGATAAGACAAATGGAG
TCTGAGGGAATCTTTTCACCCAGCGAATTAGAGACCCCAAATTTAGCCGAGAGAGTTCTC
GACTGGCTGGAAAAATATGGCGTCGAAAGGCTGAAAAGAATGGCTATTAGCGGAGATGAC
TGCGTAGTGAAACCAATTGATGATAGGTTCGCGACAGCCTTAACAGCTCTGAATGATATG
GGAAAAGTAAGAAAAGATATACCACAATGGGAACCTTCAAAAGGATGGAATGATTGGCAA
CAAGTGCCTTTTTGTTCACACCACTTCCACCAGCTGATTATGAAAGATGGGAGGGAAATA
GTGGTGCCATGCCGCAACCAAGATGAACTTGTGGGTAGGGCTAGAGTATCACAAGGTGCT
GGATGGAGCCTGAGAGAAACTGCATGCCTAGGCAAGTCATATGCACAAATGTGGCAGCTG
ATGTACTTCCACAGGAGAGATCTGAGACTGGCCGCTAATGCTATCTGTTCAGCCGTTCCA
GTTGATTGGGTTCCAACCAGCCGCACCACCTGGTCGATCCATGCCCATCACCAATGGATG
ACAACAGAAGACATGCTGTCAGTATGGAATAGGGTTTGGATAGAGGAAAACCCATGGATG
GAGGACAAAACCCATATATCCAGTTGGGAAGATGTTCCATATCTAGGAAAAAGGGAAGAT
CAATGGTGTGGATCACTGATAGGCTTAACAGCAAGGCCCACCTGGGCCACCAACATACAA
GTGGCCATAAACCAAGTGAGAAGACTAATTGGGAATGAGAATTATCTAGATTACATGACA
TCAATGAAGAGATTCAAGAACGAGAGTGAACCCGAAGGG---------------GCACTC
TGG
>AB608786
---ATGAACAACCAACGGAAAAAGACGGCTCGACCGTCTTTCAATATGCTGAAACGCGCG
AGAAACCGCGTGTCAACTGTTTCACAGTTGGCGAAGAGATTCTCAAAAGGATTGCTCTCA
GGCCAAGGACCCATGAAATTGGTGATGGCTTTCATAGCATTCCTAAGATTTCTAGCCATA
CCCCCAACAGCAGGAATTTTGGCTAGATGGGGTTCATTCAAGAAGAGTGGAGCGATCAAA
GTGCTACGGGGTTTCAAGAAAGAAATCTCAAACATGTTGAATACAATGAATAGAAGGAAA
AGATCTGTGACCATGCTCCTTATGCTGATGCCTACAGCCTTGGCGTTCCATTTGACTACA
CGAGGGGGAGAGCCGCACATGATAGTCAGCAAGCAGGAAAGAGGAAAATCACTCTTGTTT
AAGACCTCAGCAGGTGTCAACATGTGCACCCTTATAGCTATGGATTTGGGAGAGTTATGT
GAGGACACAATGACTTACAAATGCCCTCGAATCACTGAAACTGAACCAGATGACGTTGAT
TGTTGGTGTAATGCCACAGACACATGGGTGACCTATGGAACATGTTCCCAAACTGGCGAG
CACCGACGAGACAAACGTTCCGTCGCACTGGCCCCACACGTGGGACTTGGTTTGGAAACA
AGAACCGAAACGTGGATGTCCTCTGAAGGCGCTTGGAAACAGATACAAAGAGTGGAGACT
TGGGCCCTGAGACACCCAGGATTCACGGTGATAGCCCTTTTTCTAGCACATGTCATAGGA
ACATCCATCACCCAGAAAGGGATTATTTTCATTTTGTTAATGCTGGTAACACCATCCTTG
GCCATGCGATGCGTGGGAATAGGCAGCAGGGACTTCGTGGAAGGACTGTCAGGAGCAACT
TGGGTAGATGTGGTACTGGAACATGGAAGTTGCGTCACCACCATGGCAAAAGACAAACCA
ACATTGGACATTGAACTCTTGAAGACAGAAGTCACAAACCCTGCCGTCCTGCGCAAACTG
TGCATTGAAGCTAAAATATCAAACACCACCACCGACTCAAGATGTCCAACACAAGGAGAA
GCCACACTAGTGGAAGAACAAGACGCGAACTTTGTGTGTCGACGAACGTTTGTGGACAGA
GGCTGGGGCAATGGCTGTGGGCTCTTCGGAAAAGGAAGCCTAATAACGTGTGCTAAGTTC
AAGTGTGTGACAAAACTGGAAGGAAAGATAGTTCAATATGAGAACTTGAAATATTCAGTA
ATAGTCACCGTTCACACCGGAGACCAGCACCAAGTGGGAAATGAAAGCACAGAACATGGG
ACAACTGCAACTATAACACCTCAAGCTCCTACGACGGAAATACAGCTGACCGACTACGGA
GCTCTTACATTGGATTGTTCACCTAGAACAGGACTAGACTTTAATGAAATGGTGTTGTTG
ACAATGAAAGAAAAATCATGGCTAGTCCACAAACAATGGTTTTTAGACCTACCACTGCCT
TGGACCTCGGGAGCTTCAACATCACAAGAGACTTGGAACAGACAAGATTTGCTGGTGACA
TTTAAGACAGCTCATGCAAAGAAGCAGGAAGTAGTCGTACTAGGATCACAAGAAGGAGCA
ATGCACACTGCGTTGACCGGAGCGACAGAAATCCAAACGTCTGGAACGACAACAATTTTT
GCAGGACACTTGAAGTGCAGACTAAAGATGGACAAACTGACTCTAAAAGGGATGTCATAT
GTGATGTGCACAGGCTCATTCAAGCTAGAGAAAGAAGTGGCTGAGACCCAGCATGGAACC
GTTCTAGTGCAGATTAAATACGAAGGAACAGATGCACCATGCAAGATCCCTTTTTCGACC
CAAGATGAAAAAGGAGTAACCCAGAATGGGAGATTGATAACAGCCAACCCCATAGTTACT
GACAAAGAAAAACCAGTCAACATTGAGGCAGAACCGCCCTTTGGTGAGAGTTACATCATA
ATAGGAGCAGGTGAAAAAGCTTTGAAACTAAGCTGGTTCAAGAAAGGAAGCAGCATAGGG
AAAATGTTTGAGGCAACTGCCAGAGGAGCACGAAGGATGGCCATACTGGGAGACACCGCA
TGGGACTTTGGTTCTATAGGAGGAGTGTTCACGTCTGTTGGAAAATTAGTACACCAGATT
TTTGGAACTGCATATGGAGTTTTGTTCAGCGGTGTTTCTTGGACCATGAAAATAGGAATA
GGGGTTCTGCTGACATGGCTGGGATTAAACTCAAGGAGCACGTCCCTTTCGATGACGTGC
ATTGCAGTTGGCCTAGTAACACTATACCTAGGAGTCATGGTTCAGGCGGATTCAGGATGT
GTAATAAATTGGAAAGGTAGAGAACTCAAATGTGGAAGTGGCATTTTTGTCACCAATGAA
GTTCACACTTGGACAGAGCAATACAAATTTCAAGCTGACTCCCCAAAGAGACTATCAGCA
GCCATCGGGAAGGCATGGGAGGAGGGTGTGTGTGGAATTCGATCAGCAACTCGTCTCGAG
AACATCATGTGGAAGCAAATATCAAATGAACTGAATCACATCTTACTTGAAAATGATATG
AAATTCACAGTGGTTGTAGGAGATGTTGCTGGGATCTTGGCTCAAGGAAAGAAAATGATT
AGGCCACAACCCATGGAATACAAATACTCGTGGAAAAGCTGGGGAAAGGCTAAAATCATA
GGGGCAGATGTACAGAACACCACCTTCATCATCGATGGCCCAAACACCCCAGAATGCCCT
GATGACCAAAGAGCATGGAACATTTGGGAAGTTGAGGACTATGGATTTGGAATTTTCACG
ACAAACATATGGCTGAAATTGCGCGATTCCTACACCCAAGTGTGTGACCACCGGCTAATG
TCAGCTGCCATCAAGGACAGCAAGGCAGTTCACGCTGACATGGGGTACTGGATAGAAAGT
GAAAAGAACGAGACCTGGAAGCTGGCAAGAGCCTCTTTCATAGAAGTTAAAACATGTATC
TGGCCAAAATCCCACACTCTATGGAGCAATGGAGTTCTGGAAAGTGAAATGATAATTCCA
AAGATCTATGGAGGACCAATATCTCAGCACAACTACAGACCAGGATATTTCACACAAACA
GCAGGGCCGTGGCACCTAGGCAAGTTGGAACTGGATTTTGATTTGTGTGAGGGTACCACA
GTTGTTGTGGATGAACATTGTGGAAATCGAGGACCATCTCTTAGGACCACAACAGTCACA
GGAAAGATAATTCATGAATGGTGTTGCAGATCTTGCACGCTACCACCCTTACGTTTCAGA
GGAGAAGATGGGTGCTGGTACGGTATGGAAATCAGACCAGTCAAGGAAAAGGAAGAAAAT
CTAGTCAAATCAATGGTCTCTGCAGGGTCAGGGGAAGTGGACAGCTTTTCACTAGGACTG
CTATGCATATCAATAATGATCGAGGAGGTGATGAGATCCAGATGGAGTAGAAAAATGCTG
ATGACTGGAACACTGGCTGTGTTCTTCCTTCTCATAATGGGACAATTGACATGGAACGAT
CTGATCAGATTATGCATCATGGTTGGAGCCAACGCGTCCGACAGGATGGGGATGGGAACG
ACGTACCTAGCCCTGATGGCCACTTTTAAAATGAGACCGATGTTTGCTGTAGGGCTATTA
TTTCGCAGACTAACATCCAGAGAAGTTCTTCTTCTAACAATTGGATTGAGTCTAGTGGCA
TCTGTGGAGTTACCAAATTCCTTGGAGGAGCTGGGGGATGGACTTGCAATGGGCATTATG
ATTTTAAAATTATTGACTGACTTTCAATCACATCAGCTGTGGGCTACCTTGCTGTCCTTG
ACATTTATCAAAACAACGTTTTCCTTGCACTACGCATGGAAGACAATGGCTATGGTACTG
TCAATTGTATCTCTCTTCCCTTTATGC---CTGTCCACGACCTCCCAAAAAACAACATGG
CTTCCGGTGCTATTGGGATCCCTTGGATGCAAACCACTAACCATGTTTCTTATAGCAGAA
AACAAAATCTGGGGAAGGAAAAGTTGGCCCCTCAATGAAGGAATCATGGCTGTTGGAATA
GTCAGCATCCTACTAAGTTCACTCCTCAAAAATGATGTACCGCTAGCTGGGCCACTAATA
GCTGGAGGCATGCTAATAGCATGTTATGTTATATCTGGAAGCTCAGCCGACCTATCACTA
GAGAAAGCGGCTGAGGTCTCCTGGGAAGAAGAAGCAGAACACTCTGGTGCCTCACACAAC
ATATTAGTGGAAGTCCAAGATGATGGAACCATGAAGATAAAGGATGAAGAGAGAGATGAC
ACGCTAACCATTCTCCTTAAAGCAACTCTGTTAGCAGTTTCAGGGGTGTACCCATTATCA
ATACCAGCGACCCTTTTCGTGTGGTACTTTTGGCAG---AAAAAGAAACAGAGATCTGGA
GTGTTATGGGACACACCCAGCCCTCCAGAAGTGGAAAGAGCAGTTCTTGATGATGGTATC
TATAGAATTATGCAGAGAGGACTGTTGGGCAGGTCCCAAGTAGGGGTAGGAGTTTTCCAA
GAAAACGTGTTCCACACAATGTGGCATGTCACCAGGGGAGCTGTACTCATGTATCAAGGG
AAGAGATTGGAACCGAGCTGGGCCAGTGTCAAAAAAGACCTGATCTCATATGGAGGAGGT
TGGAGGCTTCAAGGATCCTGGAACACAGGAGAAGAAGTGCAGGTGATTGCTGTTGAACCA
GGGAAAAACCCCAAAAATGTACAAACAGCGCCGGGCACCTTTAAGACCCCTGAAGGTGAA
GTTGGAGCCATTGCCCTAGACTTTAAACCTGGCACATCCGGATCTCCCATCGTGAACAGA
GAAGGAAAAATAGTAGGTCTTTATGGAAATGGAGTAGTGACAACAAGTGGAACCTACGTC
AGTGCCATAGCCCAAGCCAAAGCATCACAAGAAGGGCCCCTACCAGAGATTGAAGACGAG
GTGTTTAGGAAAAGAAACTTAACAATAATGGACCTACATCCAGGATCGGGGAAAACAAGA
AGATATCTTCCAGCCATAGTCCGTGAGGCCATAAAAAGGAAGCTGCGCACACTAATTCTG
GCTCCCACAAGGGTTGTCGCTTCCGAAATGGCAGAGGCGCTCAAGGGAATGCCAATAAGG
TACCAAACAACAGCAGTGAAGAGTGAACATACAGGAAAAGAGATAGTTGACCTCATGTGT
CACGCCACTTTCACCATGCGCCTCCTGTCTCCCGTAAGAGTTCCCAATTACAACATGATC
ATCATGGATGAAGCACATTTCACCGATCCATCCAGTATAGCGGCCAGAGGGTACATCTCA
ACCCGAGTGGGCATGGGTGAAGCAGCTGCAATCTTCATGACAGCCACTCCCCCAGGATCA
GTGGAGGCCTTTCCACAGAGCAACGCAGTTATCCAAGATGAGGAAAGAGACATTCCTGAG
AGATCATGGAACTCAGGCTATGAGTGGATCACTGACTTCCCAGGTAAAACAGTTTGGTTT
GTTCCAAGCATTAAATCAGGAAATGACATTGCCAACTGCTTAAGAAAGAATGGGAAACGG
GTGATTCAATTGAGCAGGAAAACCTTTGATACAGAGTACCAAAAAACAAAAAACAACGAC
TGGGACTACGTCGTCACAACAGACATCTCCGAAATGGGAGCAAATTTCCGAGCCGACAGG
GTGATAGACCCAAGACGGTGTCTGAAACCGGTAATACTAAAAGACGGTCCAGAGCGTGTT
ATTTTAGCAGGACCAATGCCAGTGACTGTGGCCAGTGCCGCCCAGAGGAGAGGAAGAATT
GGAAGGAACCACAATAAGGAAGGTGATCAGTACATCTACATGGGACAGCCTTTAAACAAC
GATGAAGATCACGCTCACTGGACAGAAGCAAAAATGCTCCTTGATAATATAAACACACCA
GAAGGGATTATCCCAGCCCTCTTCGAGCCAGAGAGAGAAAAGAGCGCAGCAATAGACGGG
GAATACAGACTGCGGGGTGAAGCAAGGAAAACGTTTGTGGAGCTCATGAGAAGAGGAGAT
CTACCTGTCTGGCTATCCTACAAAGTTGCCTCAGAAGGCTTCCAGTACTCTGACAGAAGA
TGGTGCTTTGACGGTGAAAGGAACAACCAGGTGTTGGAGGAGAACATGGACGTAGAGATC
TGGACAAAAGAAGGA---GAAAGAAAGAAACTACGACCCCGCTGGCTGGATGCCAGAACA
TACTCAGACCCACTAGCCCTGCGCGAGTTTAAAGAGTTTGCAGCAGGGAGAAGAAGCGTC
TCAGGTGATTTAATATTAGAAATAGGGAAGCTTCCACAACACTTGACGCAAAGGGCCCAG
AATGCCTTGGACAACCTGGTTATGTTGCACAACTCCGAACAAGGAGGAAGAGCCTATAGA
CATGCAATGGAAGAACTGCCAGACACCATAGAAACGTTGATGCTCCTAGCTCTGATAGCT
GTGTTAACTGGTGGAGTGACACTGTTCTTCCTATCAGGAAGGGGCCTAGGGAAAACATCT
ATTGGCCTACTCTGCGTAATGGCTTCAAGCGTACTGCTATGGATGGCCAGTGTGGAGCCC
CATTGGATAGCGGCCTCCATCATACTGGAGTTCTTCCTGATGGTGCTGCTTATTCCGGAG
CCAGACAGACAACGCACTCCGCAGGACAACCAGCTGGCATATGTGGTGATAGGTTTGTTA
TTCATGATACTGACAGTAGCAGCCAATGAGATGGGACTGCTGGAAACCACAAAGAAAGAC
TTAGGGATTGGCCATGTGGCTGTTGAAAATCACCACCATGCCGCAATGCTGGACGTAGAC
TTACATCCAGCTTCAGCCTGGACCCTCTATGCAGTGGCCACAACAATTATCACTCCCATG
ATGAGGCACACAATCGAAAACACAACGGCAAACATTTCCCTGACAGCCATTGCAAACCAG
GCAGCTATATTGATGGGACTTGACAAAGGATGGCCAATATCGAAGATGGACATAGGAGTT
CCACTTCTCGCCTTGGGGTGCTATTCCCAGGTGAATCCACTGACGCTGACAGCGGCGGTA
TTGATGCTAGTGGCTCATTACGCCATAATTGGACCTGGACTGCAAGCAAAAGCTACTAGA
GAAGCTCAAAAAAGGACAGCGGCCGGAATAATGAAAAATCCAACCGTTGATGGAATTGTT
GCAATAGATTTGGACCCTGTGGTTTATGATGCAAAATTTGAAAAACAACTAGGCCAAATA
ATGTTGTTGATACTATGCACATCACAGATCCTCTTGATGCGGACTACATGGGCCTTGTGC
GAGTCCATCACACTGGCCACTGGACCTCTGACCACGCTTTGGGAGGGATCTCCAGGAAAA
TTTTGGAACACCACGATAGCGGTTTCCATGGCAAACATTTTCAGAGGAAGTTATCTAGCA
GGAGCAGGTCTGGCCTTCTCATTAATGAAATCTCTAGGAGGAGGTAGGAGAGGCACGGGA
GCCCAAGGGGAAACACTGGGAGAGAAATGGAAAAGACAGCTGAACCAACTGAGCAAGTCA
GAATTTAACACCTATAAAGGAAGTGGGATTATGGAAGTGGACAGATCCGAAGCCAAAGAG
GGATTGAAAAGAGGAGAAACAACCAAACATGCAGTGTCGAGAGGAACCGCTAAACTGAGG
TGGTTTGTGGAAAGGAACCTTGTGAAACCAGAAGGGAAAGTCATAGACCTCGGTTGTGGA
AGAGGTGGCTGGTCATACTATTGCGCTGGGCTGAAGAAAGTCACAGAAGTGAAGGGATAT
ACAAAAGGAGGACCTGGACATGAGGAACCAATCCCAATGGCGACCTATGGATGGAACCTA
GTAAAGCTGCACTCTGGGAAAGACGTATTCTTTATACCACCTGAGAAATGTGACACCCTT
TTGTGTGATATTGGTGAGTCCTCTCCAAACCCAACTATAGAGGAAGGAAGAACGCTACGC
GTCCTAAAGATGGTGGAACCATGGCTCAGAGGAAACCAATTTTGCATAAAAATTCTGAAT
CCCTACATGCCAAGTGTGGTGGAAACTCTGGAGCAAATGCAAAGAAAACATGGAGGAATG
CTAGTGCGAAATCCACTTTCAAGAAATTCTACTCATGAAATGTATTGGGTTTCATGTGGA
ACAGGAAACATTGTGTCAGCAGTAAACATGACATCTAGAATGTTGCTAAATCGATTCACA
ATGGCTCACAGGAAACCAACATATGAAAGAGACGTGGACCTAGGCGCCGGAACAAGACAT
GTGGCAGTGGAACCAGAGGTAGCCAACCTAGACATCATTGGCCAGAGGATAGAGAACATA
AAACATGAACATAAGTCAACATGGCATTATGATGAGGACAATCCATATAAAACGTGGGCC
TATCATGGATCATATGAGGTCAAGCCATCAGGATCAGCCTCATCCATGGTCAATGGCGTG
GTGAAACTGCTCACCAAACCATGGGATGTCATCCCTATGGTCACACAAATAGCCATGACT
GACACTACACCCTTTGGACAACAGAGGGTGTTTAAAGAGAAAGTTGACACACGCACACCA
AAAGCAAAACGGGGCACAGCACAAATCATGGAGGTGACAGCCAAGTGGTTATGGGGTTTT
CTTTCTAGAAACAAGAAACCAAGAATTTGCACAAGAGAGGAGTTCACAAGAAAAGTTAGG
TCAAACGCAGCCATTGGAGCAGTGTTCGTTGATGAAAATCAATGGAACTCAGCAAAAGAA
GCAGTGGAAGATGAGCGGTTCTGGGACCTTGTGCATAGAGAGAGGGAGCTTCACAAACAG
GGAAAATGTGCTACGTGTGTTTACAACATGATGGGGAAGAGAGAGAAAAAGCTAGGAGAG
TTCGGAAAGGCAAAAGGAAGTCGTGCAATATGGTACATGTGGTTGGGAGCACGCTTTCTA
GAGTTCGAAGCTCTTGGTTTCATGAACGAAGATCACTGGTTCAGCAGAGAGAATTCACTC
AGCGGAGTGGAAGGAGAAGGACTCCACAAACTTGGATATATACTCAGAGACATATCAAAG
ATTCCAGGGGGAAACATGTATGCAGATGACACAGCCGGATGGGATACAAGGATAACAGAG
GATGACCTTCAGAATGAGGCCAAAATTACTGACATCATGGAACCCGAACATGCCCTACTG
GCTAAGTCAATCTTCAAGTTAACCTACCAAAATAAGGTGGTAAGGGTACAGAGACCAGCA
AAAAATGGAACCGTGATGGATGTCATATCCAGACGTGACCAGAGAGGAAGTGGTCAGGTC
GGAACTTATGGCTTAAACACTTTCACCAACATGGAAGCCCAGCTGATAAGACAAATGGAG
TCTGAGGGAATCTTTTCACCCAGCGAATTAGAGACCCCAAATTTAGCCGAGAGAGTTCTC
GACTGGCTGGAAAAATATGGCGTCGAAAGGCTGAAAAGAATGGCAATCAGCGGAGATGAC
TGCGTAGTGAAACCAATTGATGATAGGTTTGCAACAGCCTTGACAGCTCTGAATGATATG
GGAAAAGTAAGAAAAGATATACCACAATGGGAACCTTCAAAAGGATGGAATGATTGGCAA
CAAGTGCCTTTTTGTTCACACCACTTCCACCAGCTGATTATGAAGGATGGGAGGGAAATA
GTGGTGCCATGCCGCAACCAAGATGAACTTGTGGGTAGGGCTAGAGTATCACAAGGTGCT
GGATGGAGCCTGAGAGAAACTGCATGCCTAGGCAAGTCATATGCACAAATGTGGCAGCTG
ATGTACTTCCACAGGAGAGACCTGAGACTAGCCGCTAATGCTATCTGTTCAGCCGTTCCA
GTTGATTGGGTCCCAACCAGCCGTACCACCTGGTCGATCCATGCCCATCACCAATGGATG
ACAACAGAAGACATGCTGTCAGTGTGGAATAGGGTTTGGATAGAGGAAAACCCATGGATG
GAGGACAAAACCCACATATCCAGTTGGGGAGATGTTCCATATTTAGGAAAAAGGGAAGAC
CAATGGTGTGGATCCCTGATAGGCTTAACAGCAAGGGCCACCTGGGCCACCAACATACAA
GTGGCCATAAACCAAGTGAGAAGACTAATTGGGAATGAGAATTATCTAGATTACATGACA
TCAATGAAGAGATTCAAGAACGAGAGTGATCCCGAAGGG---------------GCACTC
TGG
>KC759167
---ATGAACAACCAACGAAAAAAGACGGCTCGACCGTCTTTCAATATGCTGAAACGCGCG
AGAAACCGCGTGTCGACTGTTTCACAGTTGGCGAAGAGATTCTCAAAAGGATTGCTCTCA
GGCCAAGGGCCCATGAAATTGGTGATGGCTTTCATAGCATTCCTAAGATTTCTAGCCATA
CCCCCAACAGCAGGAATTTTGGCTAGATGGGGTTCATTCAAGAAAAGTGGAACGATCAAA
GTGCTACGGGGTTTCAAGAAAGAAATCTCAAATATGTTGAATATAATGAACAGAAGGAAA
AGATCTGTGACCATGCTCCTTATGCTGATGCCCACAGCCTTGGCGTTCCATTTGACCACA
CGAGGGGGAGAGCCGCACATGATAGTCAGCAAGCAGGAAAGAGGAAAATCACTCCTGTTT
AAGACCTCAGCAGGTGTCAACATGTGCACCCTTATAGCGATGGATTTGGGAGAGTTATGT
GAGGACACAATGACTTACAAATGCCCTCGAATCACTGAAGCTGAACCAGATGACGTTGAT
TGTTGGTGTAATGCCACAGACACATGGGTGACCTATGGAACATGTTCCCAAACTGGCGAG
CACCGACGAGACAAACGTTCCGTCGCACTGGCACCACACGTGGGACTTGGTTTGGAAACA
AGAACCGAAACGTGGATGTCCTCTGAAGGCGCTTGGAAACAGATACAAAGAGTGGAGACT
TGGGCCCTGAGACACCCAGGATTCACAGTGATAGCCCTTTTTCTAGCACATGCCATAGGA
ACATCCGTCACTCAGAAAGGGATTATTTTCATTTTGTTAATGCTGGTAACACCATCCATG
GCCATGCGATGCGTGGGAATAGGCAGCAGGGACTTCGTGGAAGGACTGTCAGGAGCAACC
TGGGTAGATGTGGTACTGGAACATGGAAGTTGCGTCACCACCATGGCAAAAGACAAACCA
ACATTGGACATTGAACTCTTGAAGACGGAAGTCACAAACCCTGCCATCCTGCGCAAACTA
TGCATTGAAGCTAAAATATCAAACACCACCACCGACTCAAGATGTCCAACACAAGGAGAA
GCTCCAGAAGTGGAAGAACAAGACGCGAACTTTGTGTGTCGACGAACGTTTGTGGACAGA
GGCTGGGGCAATGGCTGCGGGCTCTTTGGAAAAGGGAGCCTAATAACGTGTGCCAAGTTC
AAGTGTGTGACAAAACTGGAAGGAAAGATAGTTCAATATGAAAACTTGAAATATTCAGTA
ATAGTCACCGTTCACACCGGAGACCAGCATCAGGTGGGAAATGAAAGCACAGAACATGGG
ACAACTGCAACCATAACACCTCAAGCTCCTACGACGGAAATACAGCTGACTGACTATGGA
GCTCTTACATTGGATTGTTCACCTAGAACAGGACTAGACTTTAATGAAATGGTGTTGTTG
ACAATGAAAGAAAAATCATGGCTAGTCCACAAACAATGGTTTCTAGACCTACCACTGCCT
TGGACCTCGGGAGCTTCGACATCACAAGAGACTTGGAACAGACAAGATTTGCTGGTGACA
TTTAAGACAGCCCATGCAAAGAAGCAGGAAGTAGTCGTGCTAGGATCACAAGAAGGAGCA
ATGCACACTGCGTTGACCGGAGCAACAGAAATCCAAACGTCTGGAACGACAACAATTTTT
GCAGGACACTTGAAATGCAGACTAAAGATGGACAAACTGACTCTAAAAGGGATGTCATAT
GTGATGTGCACAGGCTCATTCAAGCTAGAGAAAGAAGTGGCTGAGACCCAGCATGGAACC
GTTCTAGTGCAGATTAAATATGAAGGAACAGATGCACCATGCAAGATCCCTTTTTCGACC
CAAGATGAAAAAGGAGTAACCCAGAATGGGAGATTGATAACAGCTAACCCTATAGTTACT
GACAAAGAAAAACCAGTCAACATTGAGGCAAAACCGCCTTTTGGTGAGAGTTGCATCGTA
ATAGGAGCAGGTGAAAAAGCTTTGAAACTAAGCTGGTTTAAGAAAGGAAGCAGCATAGGG
AAAATGTTTGAGGCAACTGCTAGAGGAGCACGAAGGATGGCCATACTGGGAGACACCGCA
TGGGACTTTGGTTCTATAGGAGGAGTGTTCACGTCTGTTGGAAAATTAGTACACCAGATT
TTTGGAACTGCATATGGAGTTTTGTTCAGCGGTGTTTCCTGGACCATGAAAATAGGAATA
GGGGTTCTGCTGACATGGCTAGGATTAAACTCAAGGAGCACGTCTCTTTCGATGACGTGC
ATTGCAGTTGGTCTAGTAACACTATACCTAGGAGTCATGGTTCAGGCGGATTCAGGATGT
GTAATTAATTGGAAAGGTAGAGAACTCAAATGTGGAAGTGGCATTTTTGTCACCAATGAA
GTTCACACTTGGACAGAGCAATACAAATTTCAAGCTGACTCCCCAAAGAGACTATCAGCA
GCCATCGGGAAGGCATGGGAGGAGGGTGTGTGTGGAATTCGATCAGCAACTCGTCTCGAG
AACATCATGTGGAAGCAAATATCAAATGAACTGAATCACATCTTACTTGAAAATGATATG
AAATTCACAGTGGTTGTAGGAGATGTTGCTGGGATCTTGGCTCAAGGAAAGAAAATGATT
AGGCCACAACCCATGGAATACAAATACTCGTGGAAAAGCTGGGGAAAGGCTAAAATCATA
GGGGCAGATGTACAGAACACCACCTTTATCATCGACGGCCCAAACACCCCAGAATGCCCT
GATGACCAAAGAGCATGGAACATTTGGGAAGTTGAGGACTATGGATTTGGAATTTTCACG
ACAAACATATGGCTGAAATTGCGTGATTCCTATACCCAAGTGTGTGACCACCGGCTAATG
TCAGCTGCCATCAAGGACAGTAAGGCAGTTCACGCTGACATGGGGTACTGGATAGAAAGT
GAAAAGAACGAGACCTGGAAGCTGGCAAGAGCTTCTTTCATAGAAGTCAAAACATGTATC
TGGCCAAAATCCCACACTTTATGGAGCAATGGAGTTCTGGAAAGTGAAATGATAATTCCA
AAGATCTATGGAGGACCAATATCTCAGCACAACTACAGACCAGGATATTTCACACAAACA
GCAGGGCCGTGGCACCTAGGCAAGTTGGAACTGGATTTTGATTTGTGTGAGGGTACCACA
GTTGTTGTGGATGAACATTGTGGAAATCGAGGACCATCTCTTAGGACCACAACAGTCACA
GGAAAGATAATTCATGAATGGTGTTGCAGATCTTGCACGCCACCACCCCTACGTTTCAGA
GGAGAAGATGGGTGCTGGTACGGTATGGAAATCAGACCAGTCAAGGAAAAGGAAGAAAAT
CTAGTCAAATCAATGGTCTCTGCAGGGTCAGGGGAAGTGGACAGCTTTTCACTAGGACTG
CTATGCATATCAATAATGATCGAAGAGGTGATGAGATCCAGATGGAGTAGAAAAATGCTG
ATGACTGGAGCACTGGCTGTGTTCCTCCTTCTCATAATGGGACAATTGACATGGAATGAT
CTGATCAGATTATGCATCATGGTTGGAGCCAACGCTTCCGACAGAATGGGGATGGGAACG
ACGTACCTAGCTCTGATGGCCACTTTTAAAATGAGACCGATGTTTGCTGTAGGGCTATTA
TTTCGCAAACTAACATCCAGAGAAGTTCTTCTTCTAACAATTGGATTGAGTCTAGTGGCA
TCTGTGGAGTTACCAAATTCCTTGGAGGAGCTGGGGGATGGACTTGCAATGGGCATTATG
ATTTTAAAATTATTGACTGACTTTCAATCACATCAGCTGTGGGCTACCTTGCTGTCCTTG
ACATTTATCAAAACAACGTTTTCCTTGCACTATGCATGGAAGACAATGGCTATGGTACTG
TCGATTGTATCTCTCTTCCCCTTATGC---CTGTCCACGACCTCCCAAAAAACAACATGG
CTTCCGGTGCTATTGGGATCCCTTGGATGCAAACCACTAACCATGTTTCTTATAGCAGAA
AACAAAATCTGGGGAAGGAGAAGTTGGCCCCTCAATGAAGGAATCATGGCTGTTGGAATA
GTCAGCATCCTACTAAGCTCACTTCTCAAAAATGATGTGCCGCTAGCTGGGCCACTAATA
GCTGGAGGCATGTTAATAGCATGTTATGTTATATCTGGAAGCTCAGCCGACCTATCACTA
GAGAAAGCGGCTGAGGTCTCCTGGGAAGAAGAAGCAGAACACTCTGGTGCCTCACACAAC
ATACTAGTGGAGGTCCAAGATGATGGAACCATGAAGATAAAGGATGAAGAGAGAGATGAC
ACGCTAACCATTCTCCTTAAAGCAACTCTGCTAGCGGTTTCAGGGGTGTACCCATTATCA
ATACCAGCGACCCTTTTCGTGTGGTACTTTTGGCGG---AAAAAGAAACAGAGATCTGGA
GTGTTATGGGACACACCCAGCCCTCCAGAAGTGGAAAGAGCAGTTCTTGATGATGGTATC
TATAGAATTATGCAGAGAGGACTGTTGGGCAGGTCCCAAGTAGGGGTAGGAGTTTTCCAA
GAAAACGTGTTCCACACAATGTGGCATGTCACCAGGGGAGCTGTACTCATGTATCAAGGG
AAGAGACTGGAACCGAGCTGGGCCAGTGTCAAAAAAGACTTGATCTCATATGGAGGAGGT
TGGAGGCTTCAAGGATCCTGGAACACAGGAGAAGGAGTGCAGGTGATTGCTGTTGAACCA
GGGAAAAACCCCAAAAATGTACAAACAGCGCCGGGCACCTTTAAGACCCCTGAAGGTGAA
GTTGGAGCTATTGCCCTAGATTTTAAACCCGGCACATCTGGATCTCCCATCGTGAACAGA
GAAGGAAAAATAGTAGGTCTTTATGGAAATGGAGTAGTGACAACAAGTGGAACTTACGTC
AGTGCCATAGCTCAAGCCAAGGCATCACAAGAAGGGCCCCTACCAGAGATTGAAGACGAG
GTGTTTAGGAAAAGAAACTTAACAATAATGGACCTACATCCAGGATCGGGGAAAACAAGA
AGATACCTTCCAGCCATAGTCCGTGAGGCCATAAAAAGGAAGCTGCGTACACTAATTCTG
GCTCCCACAAGGGTTGTCGCTTCCGAAATGGCAGAGGCGCTCAAGGGAATGCCAATAAGA
TACCAAACAACAGCAGTGAAGAGTGAATACACAGGAAAAGAGATAGTTGACCTCATGTGT
CATGCCACTTTCACCATGCGCCTCCTGTCTCCCGTGAGAGTTCCCAATTACAACATGATT
ATTATGGATGAAGCACATTTCACCGATCCATCCAGTATAGCGGCCAGAGGGTACATCTCA
ACCCGAGTGGGCATGGGTGAAGCAGCTGCAATCTTCATGACAGCCACTCCCCCAGGATCA
GTGGAGGCCTTTCCACAGAGCAACGCAGTAATCCAAGATGAGGAAAGAGACATTCCTGAG
AGATCATGGAACTCAGGCTATGAGTGGATCACTGACTTCCCAGGTAAAACAGTTTGGTTT
GTTCCAAGCATTAAATCAGGAAATGACATAGCCAACTGCTTAAGAAAGAATGGGAAACGG
GTGATTCAATTGAGCAGGAAAACCTTTGATACAGAGTACCAAAAAACAAAAAACAACGAC
TGGGACTATGTCGTCACAACAGACATCTCCGAAATGGGAGCAAATTTCCGAGCCGACAGG
GTGATAGACCCAAGACGGTGTCTGAAACCGGTAATACTAAAAGATGGTCCAGAGCGTGTC
ATTTTAGCAGGACCAATGCCAGTGACTGTGGCCAGTGCCGCCCAGAGGAGAGGAAGAATT
GGAAGGAACCACAATAAGGAAGGTGATCAGTACATCTACATGGGACAGCCTTTAAACAAC
GATGAAGATCACGCTCACTGGACAGAAGCAAAAATGCTCCTTGATAATATAAACACACCA
GAAGGGATTATCCCAGCCCTCTTCGAGCCGGAGAGAGAAAAGAGTGCAGCAATAGACGGG
GAATACAGACTGCGGGGTGAGGCAAGGAAAACGTATGTGGAGCTCATGAGAAGAGGAGAT
CTACCTGTTTGGCTATCTTACAAAGTTGCCTCAGAAGGCTTCCAGTACTCTGACAGAAGA
TGGTACTTTGACGGGGAAAGGAACAACCAGGTGTTGGAGGAGAACATGGACGTGGAGATC
TGGACAAAAGAGGGA---GAAAGAAAGAAACTACGACCCCGCTGGCTGGATGCCAGAACA
TACTCAGACCCACTAGCCCTGCGCGAGTTTAAAGAGTTTGCAGCAGGGAGAAGAAGCGTC
TCAGGTGATCTAATATTGGAAATAGGGAAACTTCCACAACACTTGACGCAAAGGGCCCAG
AATGCCTTGGACAACCTGGTTATGTTGCACAACTCCGAACAAGGAGGAAGAGCCTACAGA
CATGCAATGGAAGAACTGCCAGACACCATAGAAACGTTGATGCTCCTAGCTTTGATAGCT
GTGTTAACTGGTGGAGTGACACTGTTCTTCCTATCAGGAAGGGGCCTAGGGAAAACATCT
ATTGGCCTACTCTGCGTAATGGCTTCAAGCGTACTGCTATGGATGGCCAGTGTGGAGCCC
CATTGGATAGCGGCCTCCATCATACTGGAGTTCTTCCTGATGGTGCTGCTTATTCCAGAG
CCAGACAGACAACGCACTCCGCAGGACAATCAGCTGGCATATGTGGTGATAGGTTTGTTA
TTCATGATACTGACAGTAGCAGCCAATGAGATGGGACTGCTGGAAACCACAAAGAAAGAC
TTAGGGATTGGCCATGTGGCTGTTGGAAATCACCACCATGCCGCAATGCTGGACGTAGAC
TTACATCCAGCTTCAGCCTGGACCCTCTATGCAGTGGCCACAACAATTATCACTCCCATG
ATGAGGCACACAATCGAAAACACAACGGCAAACATTTCCCTGACAGCCATTGCAAACCAG
GCAGCTATATTGATGGGACTTGACAAGGGATGGCCAATATCGAAGATGGACATAGGAGTT
CCACTTCTCGCCTTGGGCTGCTATTCCCAGGTGAATCCACTGACGCTGACAGCGGCGGTA
TTGATGCTAGTGGCTCATTACGCCATAATTGGACCTGGACTGCAAGCAAAAGCTACTAGA
GAAGCTCAAAAAAGGACAGCGGCCGGAATAATGAAAAATCCAACCGTTGATGGGATTGTT
GCAATAGATTTGGACCCTGTGGTTTATGATGCAAAATTTGAGAAACAACTAGGCCAAATA
ATGTTGTTGATACTATGCACATCACAGATCCTCTTGATGCGGACTACATGGGCCTTGTGC
GAATCCATCACACTGGCCACTGGACCTCTGACCACGCTTTGGGAGGGATCTCCAGGAAAA
TTTTGGAACACCACGATAGCGGTTTCCATGGCAAACATTTTCAGAGGAAGTTATCTAGCA
GGAGCAGGTCTGGCCTTCTCATTAATGAAATCTCTAGGAGGAGGTAGGAGAGGCACGGGA
GCCCAAGGGGAAACACTGGGAGAGAAATGGAAAAGACAGCTGAACCAACTGAGCAAGTTA
GAATTTAACTCCTATAAAAGGAGTGGGATTATGGAAGTGGACAGATCCGAAGCCAAAGAG
GGATTGAAAAGAGGAGAAACAACCAAACATGCAGTGTCGAGAGGAACCGCTAAACTGAGA
TGGTTTGTGGAGAGGAACCTTGTGAAACCAGAAGGGAAAGTCATAGACCTCGGTTGTGGA
AGAGGCGGCTGGTCATACTATTGCGCTGGGCTGAAGAAAGTCACAGAAGTGAAGGGATAT
ACAAAAGGGGGACCTGGACATGAGGAACCAATCCCAATGGCGACCTATGGATGGAACCTA
GTAAAGCTGCACTCTGGGAAAGACGTATTCTTTATACCACCTGAGAAATGTGACACCCTT
TTGTGTGATATTGGTGAGTCCTCTCCAAACCCAACTATAGAGGAAGGAAGAACGCTACGC
GTCCTAAAGATGGTGGAACCATGGCTCAGAGGAAACCAATTCTGCATAAAAATTCTGAAT
CCCTACATGCCAAGTGTGGTGGAAACTCTGGAGCAAATGCAAAGAAAACATGGAGGAATG
CTAGTGCGAAATCCACTCTCAAGAAATTCTACTCATGAAATGTACTGGGTTTCATGTGGA
ACAGGAAACATTGTGTCAGCAGTAAACATGACATCTAGAATGTTGCTAAATCGATTCACA
ATGGCTCACAGGAAACCAACATATGAAAGAGATGTGGACCTAGGCGCTGGAACAAGACAT
GTGGCAGTGGAACCAGAGGTAGCTAACCTAGATATCATTGGCCAGAGGATAGAGAACATA
AAACATGAACATAAGTCAACATGGCATTATGATGAGGACAATCCATATAAAACATGGGCC
TATCACGGATCATATGAGGTCAAGCCATCAGGATCATCCTCATCCATGGTCAATGGCGTG
GTGAAACTGCTCACCAAGCCATGGGATGTCATCCCCATGGTCACACAAATAGCCATGACT
GACACTACACCCTTTGGACAACAGAGGGTGTTTAAAGAGAAAGTTGACACACGCACACCA
AAAGCAAAACGAGGCACAGCACAAATCATGGAGGTGACAGCCAAGTGGTTATGGGGTTTT
CTTTCTAGAAACAAGAAACCAAGAATTTGCACAAGAGAGGAGTTCACAAGAAAAGTTAGG
TCAAACGCAGCCATTGGAGCAGTGTTCGTTGATGAAAATCAATGGAACTCAGCAAAAGAA
GCAGTGGAAGATGAGCGGTTCTGGGACCTTGTGCATAGAGAGAGGGAGCTACACAAACAG
GGAAAATGTGCCACGTGTGTTTACAACATGATGGGGAAGAGAGAGAAAAAGCTAGGAGAG
TTCGGAAAGGCAAAAGGAAGTCGTGCAATATGGTACATGTGGTTGGGAGCACGCTTTCTA
GAGTTCGAAGCTCTTGGTTTCATGAACGAAGATCACTGGTTCAGCAGAGAGAATTCACTC
AGCGGAGTGGAAGGAGAAGGACTCCACAAACTTGGATATATACTCAGAGACATATCAAAG
ATTCCAGGGGGAAACATGTATGCAGATGACACAGCCGGATGGGATACAAGGATAACTGAG
GATGACCTTCAGAATGAGGCCAGAATTACTGACATCATGGAACCCGAACATGCCCTACTG
GCTAAGTCAATCTTCAAGCTGACCTACCAAAATAAGGTGGTAAGGGTACAGAGACCAGCA
AAAAATGGAACTGTGATGGATGTCATATCCAGACGTGACCAGAGAGGAAGTGGCCAGGTC
GGAACTTATGGCTTAAACACTTTCACCAACATGGAAGCCCAGCTGATAAGACAAATGGAG
TCTGAGGAAATCTTTTCACCCAGCGAATTAGAGACCCCAAATTTAGCCGAGAGAGTTCTC
GACTGGCTGGAAAAATATGGCATCGAAAGGCTGAAAAGAATGGCAATCAGCGGAGATGAT
TGCGTGGTGAAACCAATTGATAATAGGTTTGCAACAGCCTTAACAGCTCTGAATGACATG
GGAAAAGTAAGAAAGGATATACCACAATGGGAACCTTCAAAAGGATGGAATGATTGGCAA
CAAGTGCCTCTTTGTTCACACCACTTCCACCAGCTGATTATGAAGGATGGGAGGGAAATA
GTGGTGCCATGCCGCAACCAAGATGAACTTGTGGGTAGGGCTAGAGTATCACAAGGTGCT
GGATGGAGCCTGAGAGAAACTGCATGCCTAGGCAAGTCATATGCACAGATGTGGCAGCTG
ATGTACTTCCACAGGAGAGACCTGAGACTAGCCGCTAATGCTATCTGTTCAGCCGTTCCA
GTTGATTGGATCCCAACCAGCCGCACCACCTGGTCGATCCATGCCCATCACCAATGGATG
ACAACAGAAGACATGCTGTCAGTATGGAATAGGGTTTGGATAGAGGAAAACCCATGGATG
GAGGACAAAACCCATATATCCAGTTGGGGAGATGTTCCATATTTAGGGAAAAGGGAAGAT
CAATGGTGTGGATCCCTGATAGGCTTAACAGCAAGGGCCACCTGGGCCACCAACATACAA
GTGGCCATAAACCAAGTGAGAAGACTAATTGGGAATGAGAATTACCTAGATTACATGACA
TCAATGAAGAGATTCAAGAACGAGAGTGATCCCGAAGGG---------------GCACTC
TGG
>JQ915080
---ATGAACAACCAACGGAAAAAGACGGGTCGACCGTCTTTCAATATGCTGAAACGCGCG
AGAAACCGCGTGTCAACTGTTTCACAGTTGGCGAAGAGATTCTCAAAAGGATTGCTTTCA
GGTCAAGGACCCATGAAACTGGTGATGGCTTTCATAGCATTCCTAAGATTTCTAGCCATA
CCCCCAACAGCAGGAATTTTGGCTAGATGGGGCTCATTCAAGAAGAATGGAGCGATTAAA
GTGTTACGGGGTTTCAAAAAAGAAATCTCAAACATGTTGAACATAATGAACAGGAGGAAA
AGATCTGTGACCATGCTCCTTATGCTGCTGCCCACAGTCCTGACGTTCCATTTGACCACC
CGAGGGGGAGAGCCTCACATGATAGTTAGCAAACAGGAAAGAGGAAAGTCACTTTTGTTC
AAGACCTCTGCAGGTGTCAACATGTGCACCCTTATTGCAATGGACCTGGGAGAGTTATGT
GATGACACGATGACCTACAAATGTCCCCGGATCACTGAGACGGAACCAGATGACGTTGAC
TGTTGGTGCAATGCCACGGAGACGTGGGTGACCTATGGAACATGTTCTCAAACTGGTGAA
CACCGACGAGACAAACGTTCCGTTGCACTGGCACCACACGTAGGGCTTGGTCTAGAAACA
AGAACCGAAACGTGGATGTCCTCTGAAGGCGCTTGGAGACAAATACAAAAAGTGGAGACA
TGGGCTCTGAGACACCCAGGATTTACGGTGATAGCCCTTTTTCTAGCACATGCCATAGGG
ACATCCATCACCCAGAAAGGAATTATTTTCATTTTGCTGATGCTGGTGACTCCATCCATG
GCCATGCGGTGTGTGGGAATAGGAAACAGAGACTTCGTGGAAGGACTGTCAGGAGCTACG
TGGGTGGATGTAGTTCTGGAACATGGAAGTTGCGTCACTACCATGGCAAAAGACAAACCA
ACACTGGACATTGAACTCCTGAAGACGGAGGTCACAAACCCTGCCGTCCTGCGCAAACTG
TGTATAGAAGCTAAAATATCAAATACTACCACTGACTCGAGATGTCCGACACAAGGAGAA
GCCACGCTGGTGGAAGAACAAGACACGAACTTTGTGTGTCGACGAACATTCGTTGACAGA
GGCTGGGGCAATGGTTGTGGACTATTCGGAAAGGGTAGCTTAATAACGTGTGCTAAGTTT
AAGTGTGTGACAAAATTGGAAGGAAAGATAGTCCAATATGAAAACTTAAAATATTCTGTG
ATCGTTACTGTCCACACTGGAGACCAGCACCAAGTTGGAAATGAGACCACAGAACATGGA
ACAATTGCAACCATAACACCCCAAGCTCCCACGTCGGAAATACAACTGACAGACTACGGA
GCTCTAACACTGGATTGTTCACCTAGAACAGGGCTAGACTTTAATGAGATGGTGTTGCTG
ACAATGAAAGAAAAATCATGGCTCGTCCACAAACAATGGTTTCTAGACTTACCACTGCCT
TGGACCACAGGGGCCTCAACGTCCCAAGAGACTTGGAACAGACAAGACTTGCTGGTCACG
TTTAAGACAGCTCATGCAAAGAAGCAGGAAGTAGTCGTACTAGGATCACAAGAAGGAGCA
ATGCACACTGCGTTGACTGGAGCGACAGAAATCCAAACGTCTGGAACGACAACAATTTTT
GCAGGCCACCTGAAATGCAGATTAAAAATGGACAAACTAACTCTAAAAGGAATATCATAT
GTAATGTGCACAGGCTCATTCAAGTTAGAGAAGGAAGTGGCTGAGACCCAGCATGGAACT
GTTCTAGTACAGGTCAAATACGAAGGAACAGATGCACCATGCAAGATCCCCTTCTCGTCC
CAAGATGAGAAGGGAGTAACCCAGAATGGGAGATTGGTAACAGCCAACCCCATAGTCACT
GACAAAGAAAGACCAGTCAACATTGAAGCGGAGCCACCCTTTGGTGAGAGCTACATCGTG
GTAGGAGCAGGTGAAAAAGCTTTGAAACTAAGTTGGTTCAAGAAGGGAAGCAGTATAGGG
AAAATGTTTGAAGCAACTGCCCGTGGAGCACGAAGGATGGCCATCCTGGGAGACACCGCA
TGGGACTTCGGCTCCATAGGAGGAGTGTTCACGTCTGTGGGAAAACTGGTACACCAGATC
TTTGGAACTGCGTATGGAGTTTTGTTCAGCGGTGTTTCTTGGACCATGAAAATAGGAATA
GGGATTCTGCTGACATGGCTGGGATTAAACTCAAGGAGTACGTCTCTTTCAATGACGTGT
ATCGCAGTTGGCATGGTCACACTGTACCTAGGAGTCATGGTCCAGGCGGACTCGGGATGT
GTAATCAACTGGAAAGGCAGAGAACTCAAATGTGGAAGTGGCATTTTTGTCACTAATGAA
GTTCACACCTGGACAGAGCAATACAAATTCCAGGCTGACTCCCCAAAGAGACTATCAGCA
GCCATTGGGAAGGCATGGGAGGAGGGTGTGTGTGGAATTCGATCAGCCACTCGTCTCGAG
AACATCATGTGGAAGCAAATATCAAATGAATTAAACCACATCTTACTTGAAAATGACATG
AAATTTACAGTGGTAGTAGGAGACGTTAGTGGAATCTTGGCCCAAGGAAAGAAAACGATT
AGGCCACAACCCATGGAACACAAATACTCGTGGAAAAGTTGGGGAAAAGCCAAAATCATT
GGAGCAGATGTTCAGAACACTACCTTCATCATCGACGGCCCAAACACCCCAGAATGCCCC
GATGACCAAAGAGCGTGGAACATCTGGGAAGTTGAAGACTATGGATTTGGAATTTTCACG
ACAAACATATGGTTGAAATTGCGCGATTCCTACACCCAAGTGTGTGACCATCGACTAATG
TCGGCTGCCATCAAGGATAGCAAAGCAGTTCATGCTGACATGGGGTACTGGATAGAAAGT
GAAAAGAACGAGACTTGGAAGTTGGCAAGAGCCTCCTTCATAGAAGTCAAGACATGCGTC
TGGCCAAAATCTCACACTCTATGGAGCAATGGAGTCCTGGAAAGTGAGATGGTAATCCCA
AAGATATATGGAGGACCAATATCTCAGCACAATTACAGACCAGGATATTTCACACAAACA
GCAGGGCCGTGGCACTTAGGCAAGTTGGAACTAGATTTTGATTTGTGTGAAGGTACCACA
GTGGTTGTGGATGAACATTGTGGAAATCGCGGACCATCTCTTAGAACCACAACAGTCACA
GGAAAGATAATCCATGAATGGTGCTGCAGATCTTGCACGTTACCCCCTCTACGTTTCAAA
GGAGAAGACGGGTGCTGGTACGGCATGGAAATTAGACCAGTCAAGGAGAAGGAAGAGAAC
CTAGTTAAGTCAATGGTCTCTGCAGGGTCAGGAGAAGTGGACAGTTTTTCACTAGGACTG
TTATGCATATCAATAATGATCGAAGAGGTAATGAGATCCAGATGGAGCAGGAAAATGCTG
ATGACTGGAACATTGGTTGTGTTCCTCCTTCTCACATTGGGACAATTGACATGGAACGAT
CTGATCAGGCTATGCATCATGGTTGGAGCCAATGCTTCAGACAATATGGGGATGGGAACA
ACGTACTTAGCTTTGATGGCCACTTTCAGAATGAGACCAATGTTCGCAGTCGGGCTATTA
TTTCGCAGATTAACATCTAGAGAAGTTCTCCTTCTCACGGTTGGATTGAGTCTGGTGGCA
TCTGTAGAACTACCAAATTCCTTAGACGAGCTAGGGGATGGACTTGCAATGGGCATCATG
ATATTGAAATTACTGACTGATTTTCAATCACATCAGCTATGGGCTACTTTGCTGTCTTTA
ACATTTGTCAAAACAACTCTTTCACTGCACTATGCATGGAAGACAATGGCCATGATACTG
TCAATTGTATCCCTCCTCCCTTTATGC---CTGTCCACGACTTCTCAAAAAACGACATGG
CTTCCAGTGCTTCTGGGATCTCTTGGATGCAAACCACTAACCATGTTTCTCATAACAGAA
AACAAAATTTGGGGAAGGAAAAGTTGGCCTCTCAATGAAGGAATCATGGCTGTTGGAATA
GTTAGCATTCTACTAAGCTCACTTCTCAAAAATGATGTGCCACTAGCTGGCCCATTAATA
GCTGGAGGCATGCTAATAGCATGTTATGTCATATCCGGAAGCTCGGCCGATTTATCACTG
GAGAAAGCAGCTAAGGTCTCCTGGGAAGAAGAAGCAGAACACTCTGGCGCCTCACACAAT
ATACTAGTCGAGATCCAAGATGATGGAACCATGAAGATAAAGGATGAAGAGAGAGATGAC
ACGATCACCATCCTCCTCAAAGCAACCCTGCTGGCAATCTCAGGGGTGTATCCAATGTCA
ATACCGGCGACTCTCTTTGTGTGGCATTTTTGGCAG---AAAAAGAAACAGAGATCAGGA
GTGTTATGGGACACACCCAGCCCTCCAGAAGTAGAAAAAGCAGTCCTTGATGATGGCATT
TATAGAATTCTCCAAAGAGGATTGTTGGGCAGGTCTCAGGTAGGAGTAGGAGTTTTCCAA
GAAGGCGTATTCCACACAATGTGGCACGTCACCAGGGGAGCTGTTCTCATGTACCAAGGG
AAGAGATTGGAACCAAGTTGGGCCAGTGTCAAAAAAGACTTGATCTCATATGGAGGAGGT
TGGAGGTTCCAAGGATCCTGGAACATGGGAGAAGAAGTGCAGGTGATTGCTGTTGAACCG
GGGAAGAACCCAAAAAATGTACAGACAGCGCCGGGTACCTTCAAGACTTCTGAAGGCGAA
GTTGGAGCCATAGCTCTAGACTTCAAACCCGGCACATCTGGATCTCCTATCGTGAACAGA
GAGGGAAAAATAGTAGGTCTTTACGGAAATGGAGTGGTGACAACAAGTGGAACCTATGTC
AGTGCCATAGCTCAAGCTAAAGCATCACAAGAAGGGCCTTTGCCAGAGATTGAGGACGAG
GTGTTTAGGAAAAGAAACTTAACAATAATGGACCTACACCCAGGATCGGGAAAAACAAGA
AGATACCTTCCAGCCATAGTCCGTGAGGCCATAAAAAGAAAGCTGCGGACGTTAGTTCTA
GCTCCCACAAGAGTTGTCGCCTCTGAAATGGCAGAGGCACTCAAGGGAATGCCAATAAGG
TATCAGACAACAGCAGTGAAGAGTGAACACACGGGAAAGGAGATAGTTGACCTTATGTGT
CACGCCACTTTCACTATGCGTCTCCTTTCTCCTGTGAGAGTTCCCAATTATAACATGATA
ATCATGGATGAAGCACATTTTACCGATCCAGCCAGCATAGCAGCCAGAGGGTACATCTCA
ACCCGAGTGGGTATGGGTGAAGCAGCTGCGATTTTCATGACAGCCACCCCCCCCGGATCA
GTGGAGGCTTTTCCACAGAGCAATGCAGTTATCCAAGATGAGGAAAAAGACATTCCTGAA
AGATCATGGAACTCAGGCTATGACTGGATCACTGACTTCCCAGGCAAAACAGTCTGGTTT
GTTCCAAGCATCAAATCAGGAAATGACATTGCCAACTGTTTAAGAAAGAATGGTAAACGG
GTGATCCAATTAAGCAGGAAAACTTTTGACACTGAGTATCAGAAAACAAAAAATAACGAC
TGGGACTATGTTGTCACAACAGACATATCCGAAATGGGAGCAAACTTTCGAGCTGACAGG
GTAATAGACCCAAGGCGGTGCCTGAAACCGGTTATACTGAAAGATGGTCCAGAGCGTGTC
ATTCTAGCCGGGCCGATGCCAGTGACTGTGGCTAGTGCCGCCCAGAGGAGAGGAAGAATT
GGAAGGAACCAAAATAAGGAAGGTGATCAGTATATTTACATGGGACAGCCTCTAAATAAT
GATGAGGACCACGCCCATTGGACAGAAGCAAAAATGCTCCTTGACAACATAAACACACCA
GAAGGGATCATCCCAGCCCTCTTTGAGCCGGAAAGAGAAAAGAGTGCTGCAATAGACGGG
GAGTACAGACTACGGGGTGAAGCGAGGAAAACGTTTGTGGAGCTCATGAGAAGAGGAGAT
CTACCTGTCTGGCTATCTTACAAAGTCGCCTCAGAAGGCTTCCAATACTCCGACAGAAGA
TGGTGCTTTGATGGGGAAAGGAACAACCAGGTGTTGGAAGAGAACATGGACGTGGAGATC
TGGACAAAGGAAGGA---GAAAGAAAGAAACTGCGACCCCGCTGGCTGGATGCCAGAACA
TACTCTGACCCACTGGCTCTGCGCGAATTCAAAGAGTTCGCAGCAGGAAGAAGAAGCGTC
TCAGGTGACCTAATATTGGAAATAGGGAAACTTCCACAACATCTAACGCAAAGGGCCCAG
AATGCTTTGGATAATCTGGTTATGCTGCACAACTCTGAACAAGGAGGAAAAGCTTATAGA
CACGCCATGGAAGAATTGCCAGACACCATAGAGACAATAATGCTCCTAGCTCTGATAGCT
GTGCTGACTGGCGGAGTGACGCTGTTCTTCCTATCAGGAAGAGGCTTAGGGAAAACATCC
ATAGGCCTACTCTGCGTGACGTCCTCAAGTGCACTGTTATGGATGGCCAGTGTGGAGCCC
CATTGGATAGCGGCCTCTATTATACTAGAGTTCTTTCTGATGGTGCTGCTCATTCCAGAG
CCAGATAGACAGCGCACTCCACAAGACAACCAGTTAGCATATGTGGTGATAGGTTTGCTA
TTCATAATATTGACAGTGGCAGCCAATGAGATGGGATTATTGGAAACCACAAAGAAAGAC
CTGGGGATTGGTCATACAGCTGCTGAAAACCACCACCACGCCGCAATGTTGGACGTGGAC
CTCCATCCAGCTTCAGCCTGGACCCTCTACGCAGTAGCCACAACGATTATCACTCCCATG
ATGAGACACACAATTGAAAACACAACGGCAAATATTTCCCTGACAGCTATTGCAAACCAG
GCAGCCATATTGATGGGACTTGATAAGGGATGGCCAATATCAAAGATGGACATAGGAGTT
CCACTTCTCGCCTTGGGGTGCTATTCTCAAGTGAACCCGCTGACGCTGACAGCAGCGGTA
CTGATGCTAGTAGCCCATTATGCCATAATTGGACCAGGACTGCAAGCAAAAGCCACTAGA
GAAGCGCAAAAAAGGACGGCAGCCGGAATAATGAAAAACCCAACTGTCGACGGGATCGTT
GCAATAGATTTAGACCCTGTGGTTTATGATGCAAAATTTGAAAAACAGCTAGGCCAAATA
ATGTTGCTGATACTTTGCACATCTCAGATTCTCTTGATGCGGACCACATGGGCCTTGTGT
GAATCCATCACACTGGCCACAGGACCTCTGACCACGCTTTGGGAGGGATCTCCAGGAAAA
TTCTGGAACACCACGATAGCGGTGTCCATGGCAAACATTTTTAGGGGTAGTTATCTAGCA
GGAGCGGGTCTGGCCTTTTCATTAATGAAATCTCTGGGAGGAGGTAGGAGAGGGACGGGA
GCCCAAGGGGAAACATTGGGAGAAAAGTGGAAAAGACAGCTGAACCAATTGAGCAAGTCA
CAATTTAACACCTACAAGAGGAGTGGGATTATAGAAGTAGATAGATCTGAAGCCAAGGAG
GGGTTGAAAAGAGGAGAAACAACCAAACACGCAGTGTCGAGAGGAACGGCCAAACTGAGG
TGGTTTGTGGAGAGGAACCTTGTGAAACCAGAAGGGAAAGTCATCGACCTCGGTTGTGGA
AGAGGTGGCTGGTCATATTATTGCGCTGGGCTGAAGAAAGTCACAGAAGTGAAAGGATAC
ACAAAAGGAGGACCTGGACATGAGGAACCGATCCCAATGGCAACCTATGGATGGAATCTA
GTAAAGCTACACTCCGGGAAAGATGTATTCTTTATACCACCTGAGAAATGTGACACTCTT
TTGTGTGATATTGGTGAGTCCTCTCCGAACCCGACTATAGAAGAAGGAAGAACGTTACGT
GTTCTAAAGATGGTAGAACCATGGCTCAGAGGAAACCAATTTTGCATAAAAATTCTAAAT
CCCTATATGCCGAGTGTGGTAGAAACTCTGGAGCAAATGCAAAGGAAACATGGAGGAATG
TTAGTGCGAAATCCACTCTCAAGAAACTCCACTCATGAAATGTACTGGGTTTCATGTGGA
ACAGGAAACATTGTGTCAGCAGTAAATATGACATCTAGAATGCTGCTAAACCGATTCACA
ATGGCTCACAGGAAGCCAACATATGAAAGAGATGTGGACTTGGGCGCTGGAACGAGACAT
GTGGCAGTAGAACCAGAGGTGGCCAACCTAGACATCATTGGCCAGAGGATAGAGAACATA
AAAAATGAACACAAATCAACATGGCATTATGATGAGGACAATCCGTACAAAACATGGGCC
TATCATGGATCATATGAGGTCAAGCCATCAGGATCAGCCTCATCCATGGTCAATGGTGTG
GTGAGACTGCTAACCAAACCATGGGATGTCATTCCCATGGTCACACAAATAGCCATGACT
GACACCACACCCTTTGGACAACAAAGGGTGTTTAAAGAGAAAGTTGATACGCGCACACCA
AAAGCGAAACGAGGCACAGCACAAATCATGGAGGTGACGGCCAAGTGGTTATGGGGTTTC
CTCTCTAGAAACAAAAAACCCAGAATCTGCACAAGAGAAGAGTTTACAAGAAAAGTCAGG
TCAAATGCAGCTATTGGAGCAGTGTTCGTTGATGAAAATCAATGGAACTCAGCAAAAGAA
GCAGTGGAAGATGAAAGGTTCTGGGACCTTGTGCGCAGAGAGAGGGAGCTTCATAAACAA
GGAAAATGTGCTACATGTGTCTACAACATGATGGGAAAGAGAGAAAAAAAATTAGGAGAG
TTCGGAAAGGCAAAAGGAAGTCGCGCAATATGGTACATGTGGTTGGGAGCGCGCTTCTTA
GAGTTTGAAGCCCTTGGCTTCATGAATGAAGATCACTGGTTCAGCAGAGAGAATTCACTC
AGTGGAGTGGAGGGAGAAGGACTCCACAAACTTGGATACATACTCAGAGATATATCAAAG
ATTCCAGGGGGAAATATGTATGCAGATGACACAGCCGGATGGGACACAAGAATAACAGAG
GAAGATCTTCAGAATGAGGCCAAAATTACTGACATCATGGAACCTGAACATGCCCTACTG
GCCACGTCAATCTTTAAGCTAACCTACCAAAATAAGGTTGTAAGGGTACAGAGACCAGCA
AAAAATGGAACCGTGATGGATGTCATATCCAGGCGTGACCAGAGAGGAAGTGGACAGGTT
GGAACTTATGGCTTAAACACCTTCACCAACATGGAGGCCCAACTAATAAGACAAATGGAG
TCTGAAGGAATCTTTTCACCTAGCGAATTGGAAACCCCAAATTTAGCCGGAAGAGTCCTT
GACTGGTTGGAAAAACATGGCATCGAGAGGCTGAGAAGAATGGCAATCAGTGGAGATGAC
TGTGTGGTGAAACCAATTGATGACAGATTTGCAACAGCCTTAACAGCCTTGAATGACATG
GGAAAGGTAAGAAAAGACATACCGCAATGGGAACCTTCAAAAGGATGGAATGATTGGCAA
CAAGTGCCCTTCTGCTCACACCACTTCCACCAGCTGATTATGAAGGATGGGAGGGAGATA
GTGGTGCCATGCCGCAACCAAGATGAATTGGTAGGTAGGGCCAGAGTGTCACAAGGCGCC
GGATGGAGCTTGAGAGAAACTGCATGTCTAGGCAAGTCGTATGCACAAATGTGGCAGCTG
ATGTACTTCCACAGAAGAGACTTGAGACTAGCGGCTAATGCTATCTGTTCAGCCGTTCCA
GTTGATTGGGTCCCAACCAGTCGCACCACCTGGTCGATCCATGCCCACCATCAATGGATG
ACAACAGAAGACATGTTGTCAGTGTGGAATAGGGTCTGGATAGAGGAAAACCCATGGATG
GAGGATAAAACTCATGTGTCCAGTTGGGAAGACGTTCCATACCTAGGGAAGAGGGAAGAT
CAATGGTGTGGATCCCTAATAGGCTTAACAGCACGAGCCACCTGGGCCACCAACATACAG
GTGGCCATAAATCAAGTGAGAAGGCTCATTGGGAATGAGAATTATCTAGACTACATGACA
TCAATGAAGAGATTCAAAAACGAGAGTGATCCTGAAGGG---------------GCACTC
TGG
>JQ915079
---ATGAACAACCAACGGAAAAAGACGGGTCGACCGTCTTTCAATATGCTGAAACGCGCG
AGAAACCGCGTGTCAACTGTTTCACAGTTGGCGAAGAGATTCTCAAAAGGATTGCTTTCA
GGTCAAGGACCCATGAAACTGGTGATGGCTTTCATAGCATTCCTAAGATTTCTAGCCATA
CCCCCAACAGCAGGAATTTTGGCTAGATGGGGCTCATTCAAGAAGAATGGAGCGATTAAA
GTGTTACGGGGTTTCAAAAAAGAAATCTCAAACATGTTGAACATAATGAACAGGAGGAAA
AGATCTGTGACCATGCTCCTCATGCTGCTGCCCACAGTCCTGACGTTCCATTTGACCACC
CGAGGGGGAGAGCCTCACATGATAGTTAGCAAACAGGAAAGAGGAAAGTCACTTTTGTTC
AAGACCTCTGCAGGTGTCAACATGTGCACCCTTATTGCAATGGACCTGGGAGAGTTATGT
GATGACACGATGACCTACAAATGTCCCCGGATCACTGAGACGGAACCAGATGACGTTGAC
TGTTGGTGCAATGCCACGGAGACGTGGGTGACCTATGGAACATGTTCTCAAACTGGTGAA
CACCGACGAGACAAACGTTCCGTTGCACTGGCACCACACGTAGGGCTTGGTCTAGAAACA
AGAACCGAAACGTGGATGTCCTCTGAAGGCGCTTGGAGACAAATACAAAAAGTGGAGACA
TGGGCTCTGAGACACCCAGGATTTACGGTGATAGCCCTTTTTCTAGCACATGCCATAGGG
ACATCCATCACCCAGAAAGGAATTATTTTCATTTTGCTGATGCTGGTGACTCCATCCATG
GCCATGCGGTGCGTGGGAATAGGAAACAGAGACTTCGTGGAAGGACTGTCAGGAGCTACG
TGGGTGGATGTAGTTCTGGAACATGGAAGTTGCGTCACTACCATGGCAAAAGACAAACCA
ACACTGGACATTGAACTCCTGAAGACGGAGGTCACAAACCCTGCCGTCCTGCGCAAACTG
TGTATAGAAGCTAAAATATCAAATACTACCACTGACTCGAGATGTCCGACACAAGGAGAA
GCCACGCTGGTGGAAGAACAAGACACGAACTTTGTGTGTCGACGAACATTCGTTGACAGA
GGCTGGGGCAATGGTTGTGGACTATTCGGAAAGGGTAGCTTAATAACGTGTGCTAAGTTT
AAGTGTGTGACAAAATTGGAAGGAAAGATAGTCCAATATGAAAACTTAAAATATTCTGTG
ATCGTTACTGTCCACACTGGAGACCAGCACCAAGTTGGAAATGAGACCACAGAACATGGA
ACAATTGCAACCATAACACCCCAAGCTCCCACGTCGGAAATACAACTGACAGACTACGGA
GCTCTAACACTGGATTGTTCACCTAGAACAGGGCTAGACTTTAATGAGATGGTGTTGCTG
ACAATGAAAGAAAAATCATGGCTCGTCCACAAACAATGGTTTCTAGACTTACCACTGCCT
TGGACCACAGGGGCCTCAACGTCCCAAGAGACTTGGAACAGACAAGACTTGCTGGTCACG
TTTAAGACAGCTCATGCAAAGAAGCAGGAAGTAGTCGTACTAGGATCACAAGAAGGAGCA
ATGCACACTGCGTTGACTGGAGCGACAGAAATCCAAACGTCTGGAACGACAACAATTTTT
GCAGGCCACCTGAAATGCAGATTAAAAATGGACAAACTAACTCTAAAAGGAATATCATAT
GTAATGTGCACAGGCTCATTCAAGTTAGAGAAGGAAGTGGCTGAGACCCAGCATGGAACT
GTTCTAGTACAGGTCAAATACGAAGGAACAGATGCACCATGCAAGATCCCCTTCTCGTCC
CAAGATGAGAAGGGAGTAACCCAGAATGGGAGATTGGTAACAGCCAACCCCATAGTCACT
GACAAAGAAAGACCAGTCAACATTGAAGCGGAGCCACCCTTTGGTGAGAGCTACATCGTG
GTAGGAGCAGGTGAAAAAGCTTTGAAACTAAGTTGGTTCAAGAAGGGAAGCAGTATAGGG
AAAATGTTTGAAGCAACTGCCCGTGGAGCACGAAGGATGGCCATCCTGGGAGACACCGCA
TGGGACTTCGGCTCCATAGGAGGAGTGTTCACGTCTGTGGGAAAACTGGTACACCAGATC
TTTGGAACTGCGTATGGAGTTTTGTTCAGCGGTGTTTCTTGGACCATGAAAATAGGAATA
GGGATTCTGCTGACATGGCTGGGATTAAACTCAAGGAGTACGTCTCTTTCAATGACGTGT
ATCGCAGTTGGCATGGTCACACTGTACCTAGGAGTCATGGTCCAGGCGGACTCGGGATGT
GTAATCAACTGGAAAGGCAGAGAACTCAAATGTGGAAGTGGCATTTTTGTCACTAATGAA
GTTCACACCTGGACAGAGCAATACAAATTCCAGGCTGACTCCCCAAAGAGACTATCAGCA
GCCATTGGGAAGGCATGGGAGGAGGGTGTGTGTGGAATTCGATCAGCCACTCGTCTCGAG
AACATCATGTGGAAGCAAATATCAAATGAATTAAACCACATCTTACTTGAAAATGACATG
AAATTTACAGTGGTAGTAGGAGACGTTAGTGGAATCTTGGCCCAAGGAAAGAAAACGATT
AGGCCACAACCCATGGAACACAAATACTCGTGGAAAAGTTGGGGAAAAGCCAAAATCATT
GGAGCAGATGTTCAGAACACTACCTTCATCATCGACGGCCCAAACACCCCAGAATGCCCC
GATGACCAAAGAGCGTGGAACATCTGGGAAGTTGAAGACTATGGATTTGGAATTTTCACG
ACAAACATATGGTTGAAATTGCGCGATTCCTACACCCAAGTGTGTGACCATCGACTAATG
TCGGCTGCCATCAAGGATAGCAAAGCAGTTCATGCTGACATGGGGTACTGGATAGAAAGT
GAAAAGAACGAGACTTGGAAGTTGGCAAGAGCCTCCTTCATAGAAGTCAAGACATGCGTC
TGGCCAAAATCTCACACTCTATGGAGCAATGGAGTCCTGGAAAGTGAGATGGTAATCCCA
AAGATATATGGAGGACCAATATCTCAGCACAATTACAGACCAGGATATTTCACACAAACA
GCAGGGCCGTGGCACTTAGGCAAGTTGGAACTAGATTTTGATTTGTGTGAAGGTACCACA
GTGGTTGTGGATGAACATTGTGGAAATCGCGGACCATCTCTTAGAACCACAACAGTCACA
GGAAAGATAATCCATGAATGGTGCTGCAGATCTTGCACGTTACCCCCTCTACGTTTCAAA
GGAGAAGACGGGTGCTGGTACGGCATGGAAATTAGACCAGTCAAGGAGAAGGAAGAGAAC
CTAGTTAAGTCAATGGTCTCTGCAGGGTCAGGAGAAGTGGACAGTTTTTCACTAGGACTG
TTATGCATATCAATAATGATCGAAGAGGTAATGAGATCCAGATGGAGCAGGAAAATGCTG
ATGACTGGAACATTGGTTGTGTTCCTCCTTCTCACATTGGGACAATTGACATGGAACGAT
CTGATCAGGCTATGCATCATGGTTGGAGCCAATGCTTCAGACAATATGGGGATGGGAACA
ACGTACTTAGCTTTGATGGCCACTTTCAGAATGAGACCAATGTTCGCAGTCGGGCTATTA
TTTCGCAGATTAACATCTAGAGAAGTTCTCCTTCTCACGGTTGGATTGAGTCTGGTGGCA
TCTGTAGAACTACCAAATTCCTTAGACGAGCTAGGGGATGGACTTGCAATGGGCATCATG
ATATTGAAATTACTGACTGATTTTCAATCACATCAGCTATGGGCTACTTTGCTGTCTTTA
ACATTTGTCAAAACAACTCTTTCACTGCACTATGCATGGAAGACAATGGCCATGATACTG
TCAATTGTATCCCTCCTCCCTTTATGC---CTGTCCACGACTTCTCAAAAAACGACATGG
CTTCCAGTGCTTCTGGGATCTCTTGGATGCAAACCACTAACCATGTTTCTCATAACAGAA
AACAAAATTTGGGGAAGGAAAAGTTGGCCTCTCAATGAAGGAATCATGGCTGTTGGAATA
GTTAGCATTCTACTAAGCTCACTTCTCAAAAATGATGTGCCACTAGCTGGCCCATTAATA
GCTGGAGGCATGCTAATAGCATGTTATGTCATATCCGGAAGCTCGGCCGATTTATCACTG
GAGAAAGCAGCTAAGGTCTCCTGGGAAGAAGAAGCAGAACACTCTGGCGCCTCACACAAT
ATACTAGTCGAGATCCAAGATGATGGAACCATGAAGATAAAGGATGAAGAGAGAGATGAC
ACGATCACCATTCTCCTCAAAGCAACCCTGCTGGCAATTTCAGGGGTGTATCCAATGTCA
ATACCGGCGACTCTCTTTGTGTGGCATTTTTGGCAG---AAAAAGAAACAGAGATCAGGA
GTGTTATGGGACACACCCAGCCCTCCAGAAGTGGAAAAAGCAGTCCTTGATGATGGCATT
TATAGAATTCTCCAAAGAGGATTGTTGGGCAGGTCTCAGGTAGGAGTAGGAGTTTTCCAA
GAAGGCGTATTCCACACAATGTGGCACGTCACCAGGGGAGCTGTTCTCATGTACCAAGGG
AAGAGATTGGAACCAAGTTGGGCCAGTGTCAAAAAAGACTTGATCTCATATGGAGGAGGT
TGGAGGTTCCAAGGATCCTGGAACATGGGAGAAGAAGTGCAGGTGATTGCTGTTGAACCG
GGGAAGAACCCAAAAAATGTACAGACAGCGCCAGGTACCTTCAAGACTTCTGAAGGCGAA
GTTGGAGCCATAGCTCTAGACTTCAAACCCGGCACATCTGGATCTCCTATCGTGAACAGA
GAGGGAAAAATAGTAGGTCTTTACGGAAATGGAGTGGTGACAACAAGTGGAACCTATGTC
AGTGCCATAGCTCAAGCTAAAGCATCACAAGAAGGGCCTTTGCCAGAGATTGAGGACGAG
GTGTTTAGGAAAAGAAACTTAACAATAATGGACCTACACCCAGGATCGGGAAAAACAAGA
AGATACCTTCCAGCCATAGTCCGTGAGGCCATAAAAAGAAAGCTGCGGACGTTAGTTCTA
GCTCCCACAAGAGTTGTCGCCTCTGAAATGGCAGAGGCGCTCAAGGGAATGCCAATAAGG
TATCAGACAACAGCAGTGAAGAGTGAACACACGGGAAAGGAGATAGTTGACCTTATGTGT
CACGCCACTTTCACTATGCGTCTCCTTTCTCCTGTGAGAGTTCCCAATTATAACATGATA
ATCATGGATGAAGCACATTTTACCGATCCAGCCAGCATAGCAGCCAGAGGGTACATCTCA
ACCCGAGTGGGTATGGGTGAAGCAGCTGCGATTTTCATGACAGCCACCCCCCCCGGATCG
GTGGAGGCTTTTCCACAGAGCAATGCAGTTATCCAAGATGAGGAAAAAGACATTCCTGAA
AGATCATGGAACTCAGGCTATGACTGGATCACTGACTTCCCAGGCAAAACAGTCTGGTTT
GTTCCAAGCATCAAATCAGGAAATGACATTGCCAACTGTTTAAGAAAGAATGGTAAACGG
GTGATCCAATTAAGCAGGAAAACTTTTGACACTGAGTATCAGAAAACAAAAAATAACGAC
TGGGACTATGTTGTCACAACAGACATATCCGAAATGGGAGCAAACTTTCGAGCTGACAGG
GTAATAGACCCAAGGCGGTGCCTGAAACCGGTTATACTGAAAGATGGTCCAGAGCGTGTC
ATTCTAGCCGGACCGATGCCAGTGACTGTGGCTAGTGCCGCCCAGAGGAGAGGAAGAATT
GGAAGGAACCAAAATAAGGAAGGTGATCAGTATATTTACATGGGACAGCCTCTAAATAAT
GATGAGGACCACGCCCATTGGACAGAAGCAAAAATGCTCCTTGACAACATAAACACACCA
GAAGGGATCATCCCAGCCCTCTTTGAGCCGGAAAGAGAAAAGAGTGCTGCAATAGACGGG
GAGTACAGACTACGGGGTGAAGCGAGGAAAACGTTTGTGGAGCTCATGAGAAGAGGAGAT
CTACCTGTCTGGCTATCTTACAAAGTCGCCTCAGAAGGCTTCCAATACTCCGACAGAAGA
TGGTGCTTTGATGGGGAAAGGAACAACCAGGTGTTGGAGGAGAACATGGACGTGGAGATC
TGGACAAAGGAAGGA---GAAAGAAAGAAACTGCGACCCCGCTGGCTGGATGCCAGAACA
TACTCTGACCCACTGGCTCTGCGCGAATTCAAAGAGTTCGCAGCAGGAAGAAGAAGCGTC
TCAGGTGACCTAATATTGGAAATAGGGAAACTTCCACAACATCTAACGCAAAGGGCCCAG
AATGCTTTGGATAATCTGGTTATGCTGCACAACTCTGAACAAGGAGGAAAAGCTTATAGA
CACGCCATGGAAGAATTGCCAGACACCATAGAGACAATAATGCTCCTAGCTCTGATAGCT
GTGCTGACTGGCGGAGTGACGCTGTTCTTCCTATCAGGAAGAGGCTTAGGGAAAACATCC
ATAGGCCTACTCTGCGTGACGTCCTCAAGTGCACTGTTATGGATGGCCAGTGTGGAGCCC
CATTGGATAGCGGCCTCTATTATACTAGAGTTCTTTCTGATGGTGTTGCTCATTCCAGAG
CCAGATAGACAGCGCACTCCACAAGACAACCAGTTAGCATATGTGGTGATAGGTTTGCTA
TTCATGATATTGACAGTGGCAGCCAATGAGATGGGATTATTGGAAACCACAAAGAAAGAC
CTGGGGATTGGTCATACAGCTGCTGAAAACCACCACCACGCCGCAATGTTGGACGTGGAC
CTCCATCCAGCTTCAGCCTGGACCCTCTACGCAGTAGCCACAACGATTATCACTCCCATG
ATGAGACACACAATTGAAAACACAACGGCAAATATTTCCCTGACAGCTATTGCAAACCAG
GCAGCCATATTGATGGGACTTGATAAGGGATGGCCAATATCAAAGATGGACATAGGAGTT
CCACTTCTCGCCTTGGGGTGCTATTCTCAAGTGAACCCGCTGACGCTGACAGCAGCGGTA
CTGATGCTAGTAGCCCATTATGCCATAATTGGACCAGGACTGCAAGCAAAAGCCACTAGA
GAAGCGCAAAAAAGGACGGCAGCCGGAATAATGAAAAACCCAACTGTCGACGGGATCGTT
GCAATAGATTTAGACCCTGTGGTTTATGATGCAAAATTTGAAAAACAGCTAGGCCAAATA
ATGTTGCTGATACTTTGCACATCTCAGATTCTCTTGATGCGGACCACATGGGCCTTGTGT
GAATCCATCACACTGGCCACAGGACCTCTGACCACGCTTTGGGAGGGATCTCCAGGAAAA
TTCTGGAACACCACGATAGCGGTGTCCATGGCAAACATTTTTAGGGGTAGTTATCTAGCA
GGAGCGGGTCTGGCCTTTTCATTAATGAAATCTCTGGGAGGAGGTAGGAGAGGGACGGGA
GCCCAAGGGGAAACATTGGGAGAAAAGTGGAAAAGACAGCTGAACCAATTGAGCAAGTCA
CAATTTAACACCTACAAGAGGAGTGGGATTATAGAAGTAGATAGATCTGAAGCCAAGGAG
GGGTTGAAAAGAGGAGAAACAACCAAACACGCAGTGTCGAGAGGAACGGCCAAACTGAGG
TGGTTTGTGGAGAGGAACCTTGTGAAACCAGAAGGGAAAGTCATAGACCTCGGTTGTGGA
AGAGGTGGCTGGTCATATTATTGCGCTGGGCTGAAGAAAGTCACAGAAGTGAAAGGATAC
ACAAAAGGAGGACCTGGACATGAGGAACCGATCCCAATGGCAACCTATGGATGGAATCTA
GTAAAGCTACACTCCGGGAAAGATGTATTCTTTATACCACCTGAGAAATGTGACACTCTT
TTGTGTGATATTGGTGAGTCCTCTCCGAACCCGACTATAGAAGAAGGAAGAACGTTACGT
GTTCTAAAGATGGTAGAACCATGGCTCAGAGGAAACCAATTTTGCATAAAAATTCTAAAT
CCCTATATGCCGAGTGTGGTAGAAACTCTGGAGCAAATGCAAAGGAAACATGGAGGAATG
TTAGTGCGAAATCCACTCTCAAGAAATTCCACTCATGAAATGTACTGGGTTTCATGTGGA
ACAGGAAACATTGTGTCAGCAGTAAATATGACATCTAGAATGCTGCTAAACCGATTCACA
ATGGCTCACAGGAAGCCAACATATGAAAGAGATGTGGACTTGGGCGCTGGAACGAGACAT
GTGGCAGTAGAACCAGAGGTGGCCAACCTAGACATCATTGGCCAGAGGATAGAGAACATA
AAAAATGAACACAAATCAACATGGCATTATGATGAGGACAATCCGTACAAAACATGGGCC
TATCATGGATCATATGAGGTCAAGCCATCAGGATCAGCCTCATCCATGGTCAATGGTGTG
GTGAGACTGCTAACCAAACCATGGGATGTCATTCCCATGGTCACACAAATAGCCATGACT
GACACCACACCCTTTGGACAACAAAGGGTGTTTAAAGAGAAAGTTGATACGCGCACACCA
AAAGCGAAACGAGGCACAGCACAAATCATGGAGGTGACGGCCAAGTGGTTATGGGGTTTC
CTCTCTAGAAACAAAAAACCCAGAATCTGCACAAGAGAAGAGTTTACAAGAAAAGTCAGG
TCAAATGCAGCTATTGGAGCAGTGTTCGTTGATGAAAATCAATGGAACTCAGCAAAAGAA
GCAGTGGAAGATGAAAGGTTCTGGGACCTTGTGCGCAGAGAGAGGGAGCTTCATAAACAA
GGAAAATGTGCTACATGTGTCTACAACATGATGGGAAAGAGAGAAAAAAAATTAGGAGAG
TTCGGAAAGGCAAAAGGAAGTCGCGCAATATGGTACATGTGGTTGGGAGCGCGCTTCTTA
GAGTTTGAAGCCCTTGGCTTCATGAATGAAGATCACTGGTTCAGCAGAGAGAATTCACTC
AGTGGAGTGGAGGGAGAAGGACTCCACAAACTTGGATACATACTCAGAGATATATCAAAG
ATTCCAGGGGGAAATATGTATGCAGATGACACAGCCGGATGGGACACAAGAATAACAGAG
GAAGATCTTCAGAATGAGGCCAAAATTACTGACATCATGGAACCTGAACATGCCCTACTG
GCCACGTCAATCTTTAAGCTAACCTACCAAAATAAGGTTGTAAGGGTACAGAGACCAGCA
AAAAATGGAACCGTGATGGATGTCATATCCAGGCGTGACCAGAGAGGAAGTGGACAGGTT
GGAACTTATGGCTTAAACACCTTCACCAACATGGAGGCCCAACTAATAAGACAAATGGAG
TCTGAAGGAATCTTTTCACCTAGCGAATTGGAAACCCCAAATTTAGCCGGAAGAGTCCTT
GACTGGTTGGAAAAACATGGCATCGAGAGGCTGAGAAGAATGGCAATCAGTGGAGATGAC
TGTGTGGTGAAACCAATTGATGACAGATTTGCAACAGCCTTAACAGCCTTGAATGACATG
GGAAAGGTAAGAAAAGACATACCGCAATGGGAACCTTCAAAAGGATGGAATGATTGGCAA
CAAGTGCCCTTCTGCTCACACCACTTCCACCAGCTGATTATGAAGGATGGGAGGGAGATA
GTGGTGCCATGCCGCAACCAAGATGAATTGGTAGGTAGGGCCAGAGTGTCACAAGGCGCC
GGATGGAGCTTGAGAGAAACTGCATGTCTAGGCAAGTCGTATGCACAAATGTGGCAGCTG
ATGTACTTCCACAGAAGAGACTTGAGACTAGCGGCTAATGCTATCTGTTCAGCCGTTCCA
GTTGATTGGGTCCCAACCAGTCGCACCACCTGGTCGATCCATGCCCACCATCAATGGATG
ACAACAGAAGACATGTTGTCAGTGTGGAATAGGGTCTGGATAGAGGAAAACCCATGGATG
GAGGATAAAACTCATGTGTCCAGTTGGGAAGACGTTCCATACCTAGGGAAGAGGGAAGAT
CAATGGTGTGGATCCCTAATAGGCTTAACAGCACGAGCCACCTGGGCCACCAACATACAG
GTGGCCATAAACCAAGTGAGAAGGCTCATTGGGAATGAGAATTATCTAGACTACATGACA
TCAATGAAGAGATTCAAAAACGAGAGTGATCCTGAAGGG---------------GCACTC
TGG
>JQ915077
---ATGAACAACCAACGGAAAAAGACGGGTCGACCGTCTTTCAATATGCTGAAACGCGCG
AGAAACCGCGTGTCAACTGTTTCACAGTTGGCGAAGAGATTCTCAAAAGGATTGCTTTCA
GGTCAAGGACCCATGAAACTGGTGATGGCTTTTATAGCATTCCTAAGATTTCTAGCCATA
CCTCCAACAGCAGGAATTTTGGCTAGATGGGGCTCATTCAAGAAGAATGGAGCGATTAAA
GTGTTACGGGGTTTCAAAAAAGAAATCTCAAACATGTTGAACATAATGAACAGGAGAAAA
AGATCTGTGACCATGCTCCTCATGCTGCTGCCCACAGTCCTGACGTTCCATTTGACCACC
CGAGGGGGAGAGCCTCACATGATAGTTAGCAAACAGGAAAGAGGAAAGTCACTTTTGTTT
AAGACCTCTGCAGGTGTCAACATGTGCACCCTTATTGCAATGGACCTGGGAGAGTTATGT
GATGACACGATGACCTACAAATGTCCCCGGATCACTGAGACGGAACCAGATGACGTTGAC
TGTTGGTGCAATGCCACGGAGACATGGGTGACCTATGGAACATGTTCTCAAACTGGTGAA
CACCGACGAGACAAACGTTCCGTTGCACTGGCACCACACGTAGGGCTTGGTCTAGAAACA
AGAACCGAAACGTGGATGTCCTCTGAAGGCGCTTGGAGACAAATACAAAAAGTGGAGACA
TGGGCTCTGAGACACCCAGGATTTACGGTGATAGCCCTTTTTCTAGCACATGCCATAGGA
ACATCCATCACCCAGAAAGGGATTATTTTCATTTTGCTGATGCTGGTGACTCCATCCATG
GCCATGCGGTGCGTGGGAATAGGAAACAGAGACTTCGTGGAAGGACTGTCAGGAGCTACG
TGGGTGGATGTAGTTCTGGAGCATGGAAGTTGCGTCACTACCATGGCAAAAGACAAACCA
ACACTGGACATTGAACTCCTGAAGACGGAGGTCACAAACCCTGCCGTCCTGCGCAAACTG
TGTATAGAAGCTAAAATATCAAATACCACCACTGACTCGAGATGTCCGACACAAGGAGAA
GCCACGCTGGTGGAAGAACAAGACACGAACTTTGTGTGTCGACGAACATTCGTGGACAGA
GGCTGGGGCAATGGTTGTGGACTATTCGGAAAGGGTAGCTTAATAACGTGTGCTAAGTTT
AAGTGTGTGACAAAATTGGAAGGAAAGATAGTCCAATATGAAAACTTAAAATATTCTGTG
ATCGTTACCGTCCACACTGGAGACCAGCACCAAGTTGGAAATGAGACCACAGAACATGGA
ACAATTGCAACCATAACACCTCAAGCTCCCACGTCGGAAATACAACTGACAGACTACGGA
GCTCTAACACTGGATTGTTCACCTAGAACAGGGCTAGACTTTAATGAGATGGTGTTGCTG
ACAATGAAAGAAAAATCATGGCTCGTCCACAAACAATGGTTTCTAGACTTACCACTGCCT
TGGACCTCAGGGGCCTCAACGTCCCAAGAGACTTGGAACAGACAAGACTTGCTGGTCACG
TTTAAGACAGCTCATGCAAAGAAGCAGGAAGTAGTCGTACTAGGATCACAAGAAGGAGCA
ATGCACACTGCGTTGACTGGAGCGACAGAAATCCAAACGTCTGGAACGACAACAATTTTT
GCAGGCCACCTGAAATGTAGATTAAAAATGGACAAACTAACTCTAAAAGGAATATCATAT
GTAATGTGCACAGGCTCATTCAAGTTAGAGAAGGAAGTGGCTGAGACCCAGCATGGAACT
GTTCTAGTACAGGTCAAATACGAAGGAACAGATGCACCATGCAAGATCCCCTTCTCGTCC
CAAGATGAGAAGGGAGTAACCCAGAATGGGAGATTGGTAACAGCCAACCCCATAGTCACT
GACAAAGAAAAACCAGTCAACATTGAAGCGGAGCCACCCTTTGGTGAGAGCTACATCGTG
GTAGGAGCAGGTGAAAAAGCTTTGAAACTAAGCTGGTTCAAGAAGGGAAGCAGTATAGGG
AAAATGTTTGAAGCAACTGCCCGTGGAGCACGAAGGATGGCCATCCTGGGAGACACCGCA
TGGGACTTCGGCTCTATAGGAGGAGTGTTCACGTCTGTGGGAAAACTGGTACACCAGATC
TTTGGAACTGCGTATGGAGTTTTGTTCAGCGGTGTTTCTTGGACCATGAAAATAGGAATA
GGGATTCTGCTGACATGGCTGGGATTAAACTCAAGGAGCACGTCCCTTTCAATGACGTGT
ATCGCAGTTGGCATGGTCACACTGTACCTAGGAGTCATGGTCCAGGCGGACTCGGGATGT
GTAATCAACTGGAAAGGCAGAGAACTCAAATGTGGAAGCGGCATTTTTGTCACTAATGAA
GTTCACACCTGGACAGAGCAATACAAATTCCAGGCTGACTCCCCAAAGAGACTATCAGCA
GCCATTGGGAAGGCATGGGAGGAGGGTGTGTGTGGAATTCGATCAGCCACTCGTCTCGAG
AACATCATGTGGAAGCAAATATCAAATGAATTAAACCACATCTTACTTGAAAATGACATG
AAATTTACAGTGGTAGTAGGAGACGTTAGTGGAATCTTGGCCCAAGGAAAGAAAACGATT
AGGCCACAACCCATGGAACACAAATACTCGTGGAAAAGTTGGGGAAAAGCCAAAATCATT
GGAGCAGATGTTCAGAACACTACCTTCATCATCGACGGCCCAAACACCCCAGAATGCCCC
GATGACCAAAGAGCATGGAACATCTGGGAAGTTGAAGACTATGGATTTGGAATTTTCACG
ACAAACATATGGTTGAAATTGCGTGATTCCTACACCCAAGTGTGTGACCATCGACTAATG
TCGGCTGCCATCAAGGATAGCAAAGCAGTCCATGCTGACATGGGGTACTGGATAGAAAGT
GAAAAGAACGAGACTTGGAAGTTGGCAAGAGCCTCCTTCATAGAAGTCAAGACATGCGTC
TGGCCAAAATCTCACACTCTATGGAGCAATGGAGTCCTGGAAAGTGAGATGATAATCCCA
AAGATATATGGAGGACCAATATCTCAGCACAATTACAGACCAGGATATTTCACACAAACA
GCAGGGCCGTGGCACTTAGGCAAGTTGGAACTAGATTTTGATTTGTGTGAAGGTACCACA
GTGGTTGTGGATGAACATTGTGGAAATCGCGGACCATCTCTCAGAACCACAACAGTCACA
GGAAAGATAATCCATGAATGGTGCTGCAGATCTTGCACGTTACCCCCTCTACGTTTCAAA
GGAGAAGACGGGTGCTGGTACGGCATGGAAATTAGACCAGTCAAGGAGAAGGAAGAGAAC
CTAGTTAAGTCAATGGTCTCTGCAGGGTCAGGAGAAGTGGACAGTTTTTCACTAGGACTG
TTATGCATATCAATAATGATCGAAGAGGTAATGAGATCCAGATGGAGCAGGAAAATGCTG
ATGACTGGAACATTGGTTGTGTTCCTCCTTCTCACATTGGGACAATTGACATGGAACGAT
CTGATCAGGCTATGCATCATGGTTGGAGCCAATGCTTCAGACAATATGGGGATGGGAACA
ACGTACTTAGCTTTGATGGCCACTTTCAGAATGAGACCAATGTTCGCAGTCGGGCTATTA
TTTCGCAGATTAACATCTAGAGAAGTTCTTCTTCTCACGGTTGGATTGAGTCTGGTGGCA
TCTGTAGAACTACCAAATTCCTTAGACGAGCTAGGGGATGGACTTGCAATGGGCATCATG
ATATTGAAATTACTGACTGATTTTCAATCACATCAGCTATGGGCCATTTTGCTGTCTCTA
ACATTTGTCAAAACAACTCTTTCACTGCACTATGCATGGAAGACAATGGCCATGATACTG
TCAATTGTATCCCTCCTCCCTTTATGC---CTGTCCACGACTTCTCAAAAAACGACATGG
CTTCCAGTGCTTCTGGGATCTCTTGGATGCAAACCACTAACCATGTTTCTCATAACAGAA
AACAAAATCTGGGGAAGGAAAAGTTGGCCTCTCAATGAAGGAATCATGGCTGTTGGAATA
GTTAGCATTCTACTAAGCTCACTTCTCAAAAATGATGTGCCACTAGCTGGCCCATTAATA
GCTGGAGGCATGCTAATAGCATGTTATGTCATATCCGGAAGCTCGGCCGATTTATCACTG
GAGAAAGCAGCTAAGGTCTCCTGGGAAGAAGAAGCAGAACACTCTGGCGCCTCACACAAT
ATACTAGTCGAGATCCAAGATGATGGAACCATGAAGATAAAGGATGAAGAGAGAGATGAC
ACGATCACCATCCTCCTCAAAGCAACCCTGCTGGCAATCTCAGGGGTGTATCCAATGTCA
ATACCGGCGACTCTCTTTGTGTGGCATTTTTGGCAG---AAAAAGAAACAGAGATCAGGA
GTGTTATGGGACACACCCAGCCCTCCAGAAGTGGAAAAAGCAGTCCTTGATGATGGCATT
TATAGAATTCTCCAAAGAGGATTGTTGGGCAGGTCTCAGGTAGGAGTAGGAGTTTTCCAA
GAAGGCGTATTCCACACAATGTGGCACGTCACCAGGGGAGCTGTTCTCATGTACCAAGGG
AAGAGATTGGAACCAAGTTGGGCCAGTGTCAAAAAAGACTTGATCTCATATGGAGGAGGT
TGGAGGTTTCAAGGATCCTGGAACACGGGAGAAGAAGTGCAGGTGATTGCTGTTGAACCG
GGGAAGAACCCAAAAAATGTACAGACAGCGCCAGGTACCTTCAAGACTTCTGAAGGCGAA
GTTGGAGCCATAGCTCTAGACTTCAAACCCGGCACATCTGGATCTCCTATCGTGAACAGA
GAGGGAAAAATAGTAGGTCTTTATGGAAATGGAGTGGTGACAACAAGTGGAACCTATGTC
AGTGCTATAGCTCAAGCTAAAGCATCACAAGAAGGGCCTTTGCCAGAGATTGAGGACGAG
GTGTTTAGGAAAAGAAACTTAACAATAATGGACCTACACCCAGGATCGGGAAAAACAAGA
AGATACCTTCCAGCCATAGTCCGTGAGGCCATAAAAAGAAAGCTGCGCACGCTAGTTCTA
GCTCCCACAAGAGTTGTCGCCTCTGAAATGGCAGAGGCGCTCAAGGGAATGCCAATAAGG
TATCAGACAACAGCAGTGAAGAGTGAACACACGGGAAAGGAGATAGTTGACCTTATGTGT
CACGCCACTTTCACTATGCGTCTCCTTTCTCCTGTGAGAGTTCCCAATTATAACATGATA
ATCATGGATGAAGCACATTTTACCGATCCAGCCAGCATAGCAGCCAGAGGGTACATCTCA
ACCCGAGTGGGTATGGGTGAAGCAGCTGCGATTTTCATGACAGCCACCCCCCCCGGATCG
GTGGAGGCCTTTCCACAGAGCAATGCAGTTATCCAAGATGAGGAAAAAGACATTCCTGAA
AGATCATGGAACTCAGGCTATGACTGGATCACTGACTTCCCAGGCAAAACAGTCTGGTTT
GTTCCAAGCATCAAATCAGGAAATGACATTGCCAACTGTTTAAGAAAGAATGGTAAACGG
GTGATCCAATTAAGCAGGAAAACTTTTGACACTGAGTATCAGAAAACAAAAAATAACGAC
TGGGACTATGTTGTCACAACAGACATATCCGAAATGGGAGCAAACTTTCGAGCTGACAGG
GTAATAGACCCAAGGCGGTGCCTGAAACCGGTTATACTGAAAGATGGTCCAGAGCGTGTC
ATTCTAGCCGGACCGATGCCAGTGACTGTGGCTAGTGCCGCCCAGAGGAGAGGAAGAATT
GGAAGGAACCAAAATAAGGAAGGTGATCAGTATATTTACATGGGACAGCCTCTAAATAAT
GATGAGGACCACGCCCATTGGACAGAAGCAAAAATGCTCCTTGACAACATAAACACACCA
GAAGGGATCATCCCAGCCCTCTTTGAGCCGGAAAGAGAAAAGAGTGCTGCAATAGACGGG
GAGTACAGACTACGGGGTGAAGCGAGGAAAACGTTTGTGGAGCTCATGAGAAGAGGAGAT
CTACCTGTCTGGCTATCTTACAAAGTCGCCTCAGAAGGCTTCCAATACTCCGACAGAAGG
TGGTGCTTTGATGGGGAGAGGAACAACCAGGTGTTGGAGGAGAACATGGACGTGGAGATC
TGGACAAAAGAAGGA---GAAAGAAAGAAACTGCGACCCCGCTGGCTGGATGCCAGAACA
TACTCTGACCCACTGGCTCTGCGCGAATTCAAAGAGTTCGCAGCAGGAAGAAGAAGCGTC
TCAGGTGACCTAATATTAGAAATAGGGAAACTTCCACAACATCTAACGCAAAGGGCCCAG
AATGCTTTAGATAATCTGGTTATGCTGCACAACTCTGAACAAGGGGGAAAAGCTTATAGA
CACGCCATGGAAGAATTGCCAGACACCATAGAGACAATAATGCTCCTAGCTTTGATAGCT
GTGCTGACTGGTGGAGTGACGCTGTTCTTCCTATCAGGAAGAGGCTTAGGGAAAACATCC
ATAGGCCTACTCTGCGTGACGTCCTCAAGTGTACTGTTATGGATGGCCAGTGTGGAGCCC
CATTGGATAGCGGCCTCTATTATACTAGAGTTCTTTCTGATGGTGTTGCTTATTCCAGAG
CCAGATAGACAGCGCACTCCACAAGACAACCAGTTAGCATATGTGGTGATAGGTTTGCTA
TTTATGATATTGACAGTGGCAGCCAATGAGATGGGATTATTGGAAACCACAAAGAAAGAC
CTGGGGATTGGTCATGCAGCTGCTGAAAACCACCACCACGCCGCAATGCTGGACGTAGAC
CTCCATCCAGCTTCAGCCTGGACCCTCTACGCAGTGGCCACAACGATTATCACTCCCATG
ATGAGACACACAATTGAAAACACAACGGCAAATATTTCCCTGACAGCTATTGCAAACCAG
GCAGCTATATTGATGGGACTTGATAAGGGATGGCCAATATCAAAGATGGACATAGGAGTT
CCACTTCTCGCCTTGGGGTGCTATTCTCAAGTGAACCCGCTGACGCTGACAGCAGCGGTA
CTGATGCTAGTAGCCCATTATGCCATAATTGGACCAGGACTGCAAGCAAAAGCCACTAGA
GAAGCTCAAAAAAGGACGGCAGCCGGAATAATGAAAAACCCAACTGTCGACGGGATCGTT
GCAATAGATTTAGACCCTGTGGTTTATGATGCAAAATTTGAAAAACAGCTAGGCCAAATA
ATGTTGTTGATACTTTGCACATCTCAGATTCTCTTGATGCGGACCACATGGGCCTTGTGT
GAATCCATCACACTGGCCACAGGACCTCTGACCACGCTTTGGGAGGGATCTCCAGGAAAA
TTCTGGAACACCACGATAGCGGTGTCCATGGCAAACATTTTTAGGGGTAGTTATCTAGCA
GGAGCGGGTCTGGCCTTTTCATTAATGAAATCTCTGGGAGGAGGTAGGAGAGGGACGGGA
GCCCAAGGGGAAACATTGGGAGAAAAGTGGAAAAGACAGCTGAACCAATTGAGCAAGTCA
GAATTTAACACTTACAAGAGGAGTGGGATTATAGAAGTGGATAGATCTGAAGCCAAGGAG
GGGTTGAAAAGAGGAGAAACAACCAAACACGCAGTGTCGAGAGGAACGGCCAAACTGAGG
TGGTTTGTGGAGAGGAACCTTGTGAAACCAGAAGGGAAAGTCATAGACCTCGGTTGTGGA
AGAGGTGGCTGGTCATATTATTGCGCTGGGCTGAAGAAAGTCACAGAAGTGAAAGGATAC
ACAAAAGGAGGACCTGGACATGAGGAACCGATCCCAATGGCAACCTATGGATGGAACCTA
GTAAAGCTACACTCCGGGAAAGATGTATTCTTTATACCACCTGAGAAATGTGACACTCTT
TTGTGTGATATTGGTGAGTCCTCTCCGAACCCGACTATAGAAGAAGGAAGAACGTTACGT
GTTCTAAAGATGGTAGAACCATGGCTCAGAGGAAACCAATTTTGCATAAAAATTCTAAAT
CCCTATATGCCGAGTGTGGTAGAAACTCTGGAGCAAATGCAAAGAAAACATGGAGGAATG
TTAGTGCGAAATCCACTCTCAAGAAATTCCACTCATGAAATGTACTGGGTTTCATGTGGA
ACAGGAAACATTGTGTCAGCAGTAAATATGACATCTAGAATGCTGCTAAACCGATTCACA
ATGGCTCACAGGAAGCCAACATATGAAAGAGATGTGGACTTGGGCGCTGGAACGAGACAT
GTGGCAGTAGAACCAGAGGTGGCCAACCTAGACATCATTGGCCAGAGGATAGAGAACATA
AAAAATGAACACAAATCAACATGGCATTATGATGAGGATAATCCGTACAAAACATGGGCC
TATCATGGATCATATGAGGTCAAGCCATCAGGATCAGCCTCATCCATGGTCAATGGTGTG
GTGAGACTGCTAACCAAACCATGGGATGTCATTCCCATGGTCACACAAATAGCCATGACT
GACACCACACCCTTTGGACAACAAAGGGTGTTTAAAGAGAAAGTTGATACGCGTACACCA
AAAGCGAAACGAGGCACAGCACAAATCATGGAGGTGACGGCCAAGTGGTTATGGGGTTTC
CTCTCTAGAAACAAAAAACCCAGAATCTGCACAAGAGAAGAGTTTACAAGAAAAGTCAGG
TCAAATGCAGCTATTGGAGCAGTGTTCGTTGATGAAAATCAATGGAACTCAGCAAAAGAA
GCAGTGGAAGATGAAAGGTTCTGGGACCTTGTGCGCAGAGAGAGGGAGCTTCATAAACAA
GGAAAATGTGCTACATGTGTCTACAACATGATGGGAAAGAGAGAAAAAAAATTAGGAGAG
TTCGGAAAGGCAAAAGGAAGTCGCGCAATATGGTACATGTGGTTGGGAGCGCGCTTCTTA
GAGTTTGAAGCCCTTGGCTTCATGAATGAAGATCACTGGTTCAGCAGAGAGAATTCACTC
AGTGGAGTGGAGGGAGAAGGACTCCACAAACTTGGATACATACTCAGAGATATATCAAAG
ATTCCAGGGGGAAATATGTATGCAGATGACACAGCCGGATGGGACACAAGAATAACAGAG
GATGATCTTCAGAATGAGGCCAAAATCACTGACATCATGGAACCTGAACATGCCCTACTG
GCCACGTCAATCTTTAAGCTAACCTACCAAAATAAGGTTGTAAGGGTACAGAGACCAGCA
AAAAATGGAACCGTGATGGATGTCATATCCAGGCGTGACCAGAGAGGAAGTGGACAGGTT
GGAACTTATGGCTTAAACACCTTCACCAACATGGAGGCCCAACTAATAAGACAAATGGAG
TCTGAAGGAATCTTTTCACCCAGCGAATTGGAAACCCCAAATTTAGCCGGAAGAGTCCTT
GACTGGTTGGAAAAACATGGCACCGAGAGGCTGAGAAGAATGGCAATCAGTGGAGATGAC
TGTGTGGTGAAACCAATTGATGACAGATTTGCAACAGCCTTAACAGCCTTGAATGACATG
GGAAAGGTAAGAAAAGACATACCGCAATGGGAACCTTCAAAAGGATGGAATGATTGGCAA
CAAGTGCCCTTCTGCTCACACCACTTCCACCAGCTGATTATGAAGGATGGGAGGGAGATA
GTGGTGCCATGCCGCAACCAAGATGAATTGGTAGGTAGGGCCAGAGTGTCACAAGGCGCC
GGATGGAGCTTGAGAGAAACTGCATGTCTAGGCAAGTCGTATGCACAAATGTGGCAGCTG
ATGTACTTCCACAGGAGAGACTTGAGACTAGCGGCTAATGCTATCTGTTCAGCCGTTCCA
GTTGATTGGGTCCCAACCAGTCGCACCACCTGGTCGATCCATGCCCACCATCAATGGATG
ACAACAGAAGACATGTTGTCAGTGTGGAATAGGGTCTGGATAGAGGAAAACCCATGGATG
GAGGATAAAACTCATGTGTCCAGCTGGGAAGACGTTCCATACCTAGGGAAAAGGGAAGAT
CAATGGTGTGGATCCCTAATAGGCTTAACAGCACGAGCCACCTGGGCCACCAACATACAA
GTGGCCATAAACCAAGTGAGAAGGCTCATTGGGAATGAGAATTATCTAGACTACATGACA
TCAATGAAGAGATTCAAAAACGAGAGTGATCCCGAAGGG---------------GCACTC
TGG
>JQ915076
---ATGAACAACCAACGGAAAAAGACGGGTCGACCGTCTTTCAATATGCTGAAACGCGCG
AGAAACCGCGTGTCAACTGTTTCACAGTTGGCGAAGAGATTCTCAAAAGGATTGCTTTCA
GGTCAAGGACCCATGAAACTGGTGATGGCTTTTATAGCATTCCTAAGATTTCTAGCCATA
CCTCCAACAGCAGGAATTTTGGCTAGATGGGGCTCATTCAAGAAGAATGGAGCGATTAAA
GTGTTACGGGGTTTCAAAAAAGAAATCTCAAACATGTTGAACATAATGAACAGGAGAAAA
AGATCTGTGACCATGCTCCTCATGCTGCTGCCCACAGTCCTGACGTTCCATTTGACCACC
CGAGGGGGAGAGCCTCACATGATAGTTAGCAAACAGGAAAGAGGAAAGTCACTTTTGTTC
AAGACCTCTGCAGGTGTCAACATGTGCACCCTTATTGCAATGGACCTGGGAGAGTTATGT
GATGACACGATGACCTACAAATGTCCCCGGATCACTGAGACGGAACCAGATGACGTTGAC
TGTTGGTGCAATGCCACGGAGACGTGGGTGACCTATGGAACATGTTCTCAAACTGGTGAA
CACCGACGAGACAAACGTTCCGTTGCACTGGCACCACACGTAGGGCTTGGTCTAGAAACA
AGAACCGAAACGTGGATGTCCTCTGAAGGCGCTTGGAGACAAATACAAAAAGTGGAGACT
TGGGCTCTGAGACACCCAGGATTTACGGTGATAGCCCTTTTTCTAGCACATGCCATAGGA
ACATCCATCACCCAGAAAGGAATTATTTTCATTTTGCTGATGCTGGTGACTCCATCCATG
GCCATGCGGTGCGTGGGAATAGGAAACAGAGACTTCGTGGAAGGACTGTCAGGAGCTACG
TGGGTGGATGTAGTTCTGGAGCATGGAAGTTGCGTCACTACCATGGCAAAAGACAAACCA
ACACTGGACATTGAACTCCTGAAGACGGAGGTCACAAATCCTGCCGTCCTGCGCAAACTG
TGTATAGAAGCTAAAATATCAAATACTACCACTGACTCGAGATGTCCGACACAAGGAGAA
GCCACGCTGGTGGAAGAACAAGACACGAACTTTGTGTGTCGACGAACATTCGTTGACAGA
GGCTGGGGCAATGGTTGTGGACTATTCGGAAAGGGTAGCTTAATAACGTGTGCTAAGTTC
AAGTGTGTGACAAAATTGGAAGGAAAGATAGTCCAATATGAAAACTTAAAATATTCTGTG
ATCGTTACTGTCCACACTGGAGACCAGCACCAAGTTGGAAATGAGACCACAGAACATGGA
ACAATTGCAACCATAACACCCCAAGCTCCCACGTCGGAAATACAACTGACAGACTACGGA
GCTCTAACACTGGATTGTTCACCTAGAACAGGGCTAGACTTTAATGAGATGGTGTTGCTG
ACAATGAAAGAAAAATCATGGCTCGTCCACAAACAATGGTTTCTAGACTTACCACTGCCT
TGGACCACAGGGGCTTCAACGTCCCAAGAGACCTGGAACAGACAAGACTTGCTGGTCACG
TTTAAGACAGCTCATGCAAAGAAGCAGGAAGTAGTCGTACTAGGATCACAAGAAGGAGCA
ATGCACACTGCGTTGACTGGAGCGACAGAAATCCAAACGTCTGGAACGACAACAATTTTT
GCAGGCCACCTGAAATGCAGATTAAAAATGGACAAACTAACTCTAAAAGGAATGTCATAT
GTAATGTGCACAGGCTCATTCAAGTTAGAGAAGGAAGTGGCTGAGACCCAGCATGGAACT
GTTCTAGTACAGGTCAAATACGAAGGAACAGATGCACCATGCAAGATCCCCTTCTCGTCC
CAAGATGAGAAGGGAGTAACCCAGAATGGGAGATTGGTAACAGCCAACCCCATAGTCACT
GACAAAGAAAAACCAGTCAACATTGAAGCGGAGCCACCCTTTGGTGAGAGCTACATCGTG
GTAGGAGCAGGTGAAAAAGCTTTGAAACTAAGTTGGTTCAAGAAGGGAAGCAGTATAGGG
AAAATGTTTGAAGCAACTGCCCGTGGAGCACGAAGGATGGCCATCCTGGGAGACACCGCA
TGGGACTTCGGCTCTATAGGAGGAGTGTTCACGTCTGTGGGAAAACTGGTACACCAGATC
TTTGGAACTGCGTATGGAGTTTTGTTCAGCGGTGTTTCTTGGACCATGAAAATAGGAATA
GGGATTCTGCTGACATGGCTGGGATTAAACTCAAGGAGCACGTCCCTTTCAATGACGTGT
ATCGCAGTCGGCATGGTCACACTGTACCTAGGAGTCATGGTCCAGGCGGACTCGGGATGT
GTAATCAACTGGAAAGGCAGAGAACTCAAATGTGGAAGCGGCATTTTTGTCACCAATGAA
GTTCACACCTGGACAGAGCAATACAAATTCCAGGCTGACTCCCCAAAGAGACTATCAGCA
GCCATTGGGAAGGCATGGGAGGAGGGTGTGTGTGGAATTCGATCAGCCACTCGTCTCGAG
AACATCATGTGGAAGCAAATATCAAATGAACTAAACCACATCTTACTTGAAAATGACATG
AAATTTACAGTGGTAGTAGGAGACGTTAGTGGAATCTTGGCCCAAGGAAAGAAAACGATT
AGGCCACAACCCATGGAACACAAATACTCGTGGAAAAGCTGGGGAAAAGCCAAAATCATT
GGAGCAGATGTTCAGAACACTACCTTCATCATCGACGGCCCAAACACCCCAGAATGCCCC
GATGACCAAAGAGCGTGGAACATCTGGGAAGTTGAAGACTATGGATTTGGAATTTTCACG
ACAAACATATGGTTGAAATTGCGTGATTCCTACACCCAAGTGTGTGACCATCGACTAATG
TCGGCTGCCATCAAGGATAGCAAAGCAGTTCATGCTGACATGGGGTACTGGATAGAAAGT
GAAAAGAACGAGACTTGGAAGTTGGCAAGAGCCTCCTTCATAGAAGTCAAGACATGCGTC
TGGCCAAAATCTCACACTCTATGGAGCAATGGAGTCCTGGAAAGTGAGATGATAATCCCA
AAGATATATGGAGGACCAATATCTCAGCACAATTACAGACCAGGATATTTCACACAAACA
GCAGGGCCGTGGCACTTAGGCAAGTTGGAACTAGATTTTGATTTGTGTGAAGGTACCACA
GTGGTTGTGGATGAACATTGTGGACATCGCGGACCATCTCTTAGAACCACAACAGTCACA
GGAAAGATAATCCATGAATGGTGCTGCAGATCTTGCACGTTACCCCCTCTACGTTTCAAA
GGAGAAGACGGGTGCTGGTACGGCATGGAAATTAGACCAGTCAAGGAGAAGGAAGAGAAC
CTAGTTAAGTCAATGGTCTCTGCAGGGTCAGGAGAAGTGGACAGTTTTTCACTAGGACTG
TTATGCATATCAATAATGATCGAAGAGGTAATGAGATCCAGATGGAGCAGGAAAATGCTG
ATGACTGGAACATTGGTTGTGTTCCTCCTTCTCACATTGGGACAATTGACATGGAACGAT
CTGATCAGGCTATGCATAATGGTTGGAGCCAATGCTTCAGACAATATGGGGATGGGAACA
ACATACTTAGCTTTGATGGCCACTTTCAGAATGAGACCAATGTTCGCAGTCGGGCTATTA
TTTCGCAGATTAACATCTAGAGAAGTTCTCCTTCTCACGGTTGGATTGAGTCTGGTGGCA
TCTGTAGAACTACCAAATTCCTTAGACGAGCTAGGGGATGGACTTGCAATGGGCATCATG
ATATTGAAATTACTGACTGATTTTCAATCACATCAGCTATGGGCCACTTTGCTGTCTCTA
ACATTTGTCAAAACAACTCTTTCACTGCACTATGCATGGAAGACTATGGCCATGATACTG
TCAATTGTATCCCTCCTCCCTTTATGC---CTGTCCACGACTTCTCAAAAAACGACATGG
CTTCCAGTGCTTCTGGGATCTCTTGGATGCAAACCACTAACCATGTTTCTCATAACAGAA
AACAAAATCTGGGGAAGGAAAAGTTGGCCTCTCAATGAAGGAATCATGGCTGTTGGAATA
GTTAGCATTCTACTAAGCTCACTTCTCAAAAATGATGTGCCACTAGCTGGCCCATTAATA
GCTGGAGGCATGCTAATAGCATGTTATGTCATATCCGGAAGCTCGGCCGATTTATCACTG
GAGAAAGCAGCTAAGGTCTCCTGGGAAGAAGAAGCAGAACACTCTGGCGCCTCACACAAT
ATACTAGTCGAGATCCAAGATGATGGAACCATGAAGATAAAGGATGAAGAGAGAGATGAC
ACGATCACAATCCTCCTCAAAGCAACCCTGCTGGCAATCTCAGGGGTGTATCCAATGTCA
ATACCGGCGACTCTCTTTGTGTGGCATTTTTGGCAG---AAAAAGAAACAGAGATCAGGA
GTGTTATGGGACACACCCAGCCCTCCAGAAGTGGAAAAAGCAGTCCTTGATGATGGCATT
TATAGAATTCTCCAAAGAGGATTGTTGGGCAGGTCTCAGGTAGGAGTAGGAGTCTTCCAA
GAAGGCGTATTCCACACAATGTGGCACGTCACCAGGGGAGCTGTCCTCATGTACCAAGGG
AAGAGATTGGAACCAAGTTGGGCCAGTGTCAAAAAAGACTTGATCTCATATGGAGGAGGT
TGGAGGTTTCAAGGATCCTGGAACACGGGAGAAGAAGTGCAGGTGATTGCTGTTGAACCG
GGGAAGAACCCAAAAAATGTACAGACAGCGCCAGGTACTTTCAAGACTTCTGAAGGCGAA
GTTGGAGCCATAGCTCTAGACTTCAAACCCGGCACATCTGGATCTCCTATCGTGAACAGA
GAGGGAAAAATAGTAGGTCTTTACGGAAATGGAGTGGTGACAACAAGTGGAACCTATGTC
AGTGCTATAGCTCAAGCTAAAACATCACAAGAAGGGCCTTTGCCAGAGATTGAGGACGAG
GTGTTTAGGAAAAGAAACTTAACAATAATGGATCTACACCCAGGATCGGGAAAAACAAGA
AGATACCTTCCAGCCATAGTCCGTGAGGCCATAAAAAGAAAGCTGCGGACGTTAGTTCTA
GCTCCCACAAGAGTTGTCGCCTCTGAAATGGCAGAGGCGCTCAAGGGAATGCCAATAAGG
TATCAGACAACAGCAGTGAAGAGTGAACACACGGGAAAGGAGATAGTTGACCTTATGTGT
CACGCCACTTTCACTATGCGTCTCCTTTCTCCTGTGAGAGTTCCCAATTATAACATGATA
ATCATGGATGAAGCACATTTTACCGATCCAGCCAGCATAGCAGCCAGAGGGTACATCTCA
ACCCGAGTGGGTATGGGTGAAGCAGCTGCGATTTTCATGACAGCCACCCCCCCCGGATCG
GTGGAGGCTTTTCCACAGAGCAATGCAGTTATCCAAGATGAGGAAAAAGACATTCCTGAA
AGATCATGGAACTCAGGCTATGACTGGATCACTGACTTTCCAGGCAAAACAGTCTGGTTT
GTTCCAAGCATCAAATCAGGAAATGACATTGCCAACTGTTTAAGAAAGAATGGTAAACGG
GTGATCCAATTAAGCAGGAAAACTTTTGACACTGAGTATCAGAAAACAAAAAATAACGAC
TGGGACTATGTTGTCACAACAGACATATCCGAAATGGGAGCAAACTTTCGAGCTGACAGG
GTAATAGACCCAAGGCGGTGCCTGAAACCGGTCATACTGAAAGATGGTCCAGAGCGTGTC
ATTCTAGCCGGACCGATGCCAGTGACTGTGGCTAGTGCCGCCCAGAGGAGAGGAAGAATT
GGAAGGAACCAAAATAAGGAAGGTGATCAGTATGTTTACATGGGACAGCCTCTAAATAAT
GATGAGGACCACGCCCATTGGACAGAAGCAAAAATGCTCCTTGACAACATAAACACACCA
GAAGGGATCATCCCAGCCCTCTTTGAGCCGGAAAGAGAAAAGAGTGCTGCAATAGACGGG
GAGTACAGACTACGGGGTGAAGCGAGGAAAACGTTTGTGGAGCTCATGAGAAGAGGAGAT
CTACCCGTCTGGCTATCTTACAAAGTCGCCTCAGAAGGCTTCCAATACTCCGACAGAAGA
TGGTGCTTTGATGGGGAAAGGAACAACCAGGTGTTGGAGGAGAACATGGACGTGGAGATC
TGGACAAAAGAAGGA---GAAAGAAAGAAACTGCGACCCCGCTGGCTGGATGCCAGAACA
TACTCTGACCCACTGGCTCTGCGCGAATTCAAAGAGTTCGCAGCAGGAAGAAGAAGCGTC
TCAGGTGACCTAATATTGGAAATAGGGAAACTTCCACAACATCTAACGCAAAGGGCCCAG
AATGCTTTGGATAATCTGGTTATGCTGCACAACTCTGAACAAGGAGGAAAAGCTTATAGA
CACGCCATGGAAGAATTGCCAGACACCATAGAGACAATAATGCTCCTAGCTCTGATAGCT
GTGCTGACTGGCGGAGTGACGCTGTTCTTCCTATCAGGAAGAGGCTTAGGGAAAACATCC
ATAGGCCTACTCTGCGTGACGTCCTCAAGTGCACTGTTATGGATGGCCAGTGTGGAGCCC
CATTGGATAGCGGCCTCTATTATACTAGAGTTCTTCCTGATGGTGTTGCTCATTCCAGAG
CCAGATAGACAGCGCACTCCACAAGACAACCAGTTAGCATATGTGGTGATAGGCTTGCTA
TTCATGATATTGACAGTGGCAGCCAATGAGATGGGATTATTGGAAACCACAAAGAAAGAC
CTGGGGATTGGTCATACAGCTGCTGAAAACCACCACCACGCCGCAATGTTGGACGTGGAC
CTCCATCCAGCTTCAGCCTGGACCCTCTACGCAGTGGCCACAACGATTATCACTCCCATG
ATGAGACACACAATTGAAAACACAACGGCAAATATTTCCCTGACAGCTATTGCAAACCAG
GCAGCTATATTGATGGGACTTGACAAGGGATGGCCGATATCAAAGATGGACATAGGAGTT
CCACTTCTCGCCTTGGGGTGCTATTCTCAAGTGAACCCGCTGACGCTGACAGCAGCGGTA
CTGATGCTAGTAGCCCATTATGCCATAATTGGACCAGGACTGCAAGCAAAAGCCACTAGA
GAAGCGCAAAAAAGGACGGCAGCCGGAATAATGAAAAACCCAACTGTCGACGGGATCGTT
GCAATAGATTTAGACCCTGTGGTTTATGATGCAAAATTTGAAAAACAGCTAGGCCAAATA
ATGTTGCTGATACTTTGCACATCTCAGATTCTCTTGATGCGGACCACATGGGCCTTGTGT
GAATCCATCACACTGGCCACAGGACCTCTGACCACGCTTTGGGAGGGATCTCCAGGAAAA
TTCTGGAACACCACGATAGCGGTGTCCATGGCAAACATTTTTAGGGGTAGTTATCTAGCA
GGAGCGGGTCTGGCCTTTTCATTAATGAAATCTCTGGGAGGAGGTAGGAGAGGGACGGGA
GCCCAAGGGGAAACATTGGGAGAAAAGTGGAAAAGACAGCTGAACCAATTGAGCAAGTCA
GAATTTAACATTTACAAGAGGAGTGGGATTATAGAAGTGGATAGATCTGAAGCCAAGGAG
GGGTTGAAAAGAGGAGAAACAACCAAACACGCAGTGTCGAGAGGAACGGCCAAACTGAGG
TGGTTTGTGGAGAGGAACCTTGTGAAACCAGAAGGGAAAGTCATAGACCTCGGTTGTGGA
AGAGGTGGCTGGTCATATTATTGCGCTGGGCTGAAGAAAGTCACAGAAGTGAAAGGATAC
ACAAAAGGAGGACCTGGACATGAGGAACCGATCCCAATGGCAACTTATGGATGGAATCTA
GTAAAGCTACACTCTGGGAAAGATGTATTCTTTATACCACCTGAGAAATGTGACACTCTT
TTGTGTGATATTGGTGAGTCCTCTCCGAACCCGACTATAGAAGAAGGAAGAACGTTACGT
GTTCTAAAGATGGTAGAACCATGGCTCAGAGGAAACCAATTTTGCATAAAAATTCTAAAT
CCCTATATGCCGAGTGTGGTAGAAACTCTGGAGCAAATGCAAAGAAAACATGGAGGAATG
TTAGTGCGAAATCCACTCTCAAGAAATTCCACTCATGAAATGTACTGGGTTTCATGTGGA
ACAGGAAACATTGTGTCAGCAGTAAATATGACATCTAGAATGCTGCTAAACCGATTCACA
ATGGCTCACAGGAAGCCAACATATGAAAGAGATGTGGACTTGGGCGCTGGAACGAGACAT
GTGGCAGTAGAACCAGAGGTGGCCAACCTAGACATCATTGGCCAGAGGATAGAGAACATA
AAAAATGAACATAAATCAACATGGCATTATGATGAGGATAATCCGTACAAAACATGGGCC
TATCATGGATCATATGAGGTCAAGCCATCAGGATCAGCCTCATCCATGGTCAATGGTGTG
GTGAGACTGCTAACCAAACCATGGGATGTCATTCCCATGGTCACACAAATAGCCATGACT
GACACCACACCCTTTGGACAACAAAGGGTGTTTAAAGAGAAAGTTGATACGCGCACACCA
AAAGCGAAACGAGGCACAGCACAAATCATGGAGGTGACGGCCAAGTGGTTATGGGGTTTC
CTCTCTAGAAACAAAAAACCCAGAATCTGCACAAGAGAAGAGTTTACAAGAAAAGTCAGG
TCAAATGCAGCTATTGGAGCAGTGTTCGTTGATGAAAATCAATGGAACTCAGCAAAAGAA
GCAGTGGAAGATGAAAGGTTCTGGGACCTTGTGCGCAGAGAGAGGGAGCTTCATAAACAA
GGAAAATGTGCCACATGTGTCTACAACATGATGGGAAAGAGAGAAAAAAAATTAGGAGAG
TTCGGAAAGGCAAAAGGAAGTCGCGCAATATGGTACATGTGGTTGGGAGCGCGCTTCTTA
GAGTTTGAAGCCCTTGGCTTCATGAATGAAGATCACTGGTTCAGCAGAGAGAATTCACTC
AGTGGAGTGGAGGGAGAAGGACTCCACAAACTTGGATACATACTTAGAGATATATCAAAG
ATTCCAGGGGGAAATATGTATGCAGATGACACAGCCGGATGGGACACAAGAATAACAGAG
GAAGATCTTCAGAACGAGGCCAAAATTACTGACATCATGGAACCTGAACATGCCCTACTG
GCCACGTCAATCTTTAAGCTAACCTACCAAAATAAGGTTGTAAGGGTACAGAGACCAGCA
AAAAATGGAACCGTGATGGATGTCATATCCAGGCGTGACCAGAGAGGAAGTGGACAGGTT
GGAACTTATGGCTTAAACACCTTCACCAACATGGAGGCCCAACTAATAAGACAAATGGAG
TCTGAAGGGATCTTTTCACCTAGCGAATTGGAAACTCCAAATTTAGCCGGAAGGGTCCTT
GACTGGTTGGAAAAACATGGCATCGAGAGGCTGAGAAGAATGGCAATCAGTGGAGATGAC
TGTGTGGTGAAACCAATTGATGACAGATTTGCAACAGCCTTAACAGCCTTGAATGACATG
GGAAAGGTAAGAAAAGACATACCGCAGTGGGAACCTTCAAAAGGATGGAATGATTGGCAA
CAAGTGCCCTTCTGCTCACACCACTTCCACCAGCTGATTATGAAGGATGGGAGGGAGATA
GTGGTGCCATGCCGCAACCAAGATGAATTGGTAGGTAGGGCCAGAGTGTCACAAGGCGCC
GGATGGAGCTTGAGAGAAACTGCATGTCTAGGCAAGTCGTATGCGCAAATGTGGCAGCTG
ATGTACTTCCACAGAAGAGACTTGAGACTAGCGGCTAATGCTATTTGTTCAGCCGTTCCA
GTTGATTGGGTCCCAACCAGTCGCACCACCTGGTCGATCCATGCCCACCATCAATGGATG
ACAACAGAAGACATGTTGTCAGTGTGGAACAGGGTCTGGATAGAGGAAAACCCATGGATG
GAGGATAAAACTCATGTGTCCAGTTGGGAAGACGTTCCATACCTAGGGAAAAGGGAAGAT
CAATGGTGTGGATCCCTAATAGGCTTAACAGCACGAGCCACCTGGGCCACCAACATACAG
GTGGCCATAAACCAAGTGAGAAGGCTCATTGGGAATGAGAATTATCTAGACTACATGACA
TCAATGAAGAGATTCAAAAACGAGAGTGATCCTGAAGGG---------------GCACTC
TGG
>JQ915075
---ATGAACAACCAACGGAAAAAGACGGGTCGACCGTCTTTCAATATGCTGAAACGCGCG
AGAAACCGCGTGTCAACTGTTTCACAGTTGGCGAAGAGATTCTCAAAAGGATTGCTTTCA
GGTCAAGGACCCATGAAACTGGTGATGGCTTTTATAGCATTCCTAAGATTTCTAGCCATA
CCTCCAACAGCAGGAATTTTGGCTAGATGGGGCTCATTCAAGAAGAATGGAGCGATTAAA
GTGTTACGGGGTTTCAAAAAAGAAATCTCAAACATGTTGAACATAATGAACAGGAGGAAA
AGATCTGTGACCATGCTCCTCATGCTGCTGCCCACAGTCCTGACGTTCCATTTGACCACC
CGAGGGGGAGAGCCTCACATGATAGTTAGCAAACAGGAAAGAGGAAAGTCACTTTTGTTC
AAGACCTCTGCAGGTGTCAACATGTGCACCCTTATTGCAATGGACCTGGGAGAGTTATGT
GATGACACGATGACCTACAAATGTCCCCGGATCACTGAGACGGAACCAGATGACGTTGAC
TGTTGGTGCAATGCCACGGAGACGTGGGTGACCTATGGAACATGTTCTCAAACTGGTGAA
CACCGACGAGACAAACGTTCCGTTGCACTGGCACCACACGTAGGGCTTGGTCTAGAAACA
AGAACCGAAACGTGGATGTCCTCTGAAGGCGCTTGGAGACAAATACAAAAAGTGGAGACA
TGGGCTCTGAGACACCCAGGATTTACGGTGATAGCCCTTTTTCTAGCACATGCCATAGGA
ACATCCATCACCCAGAAAGGAATTATCTTCATTTTGCTGATGCTGGTGACTCCATCCATG
GCCATGCGGTGCGTGGGAATAGGAAACAGAGACTTCGTGGAAGGACTGTCAGGAGCTACG
TGGGTGGATGTAGTTCTGGAGCATGGAAGTTGCGTCACTACCATGGCAAAAGACAAACCA
ACACTGGACATTGAACTCCTGAAGACGGAGGTCACAAACCCTGCCGTCCTGCGCAAACTG
TGTATAGAAGCTAAAATATCAAATACTACCACTGACTCGAGATGTCCGACACAAGGAGAA
GCCACGCTGGTGGAAGAACAGGACACGAACTTTGTGTGTCGACGAACATTCGTTGACAGA
GGCTGGGGCAATGGTTGTGGACTATTCGGAAAGGGTAGCTTAATAACGTGTGCTAAGTTT
AAGTGTGCGACAAAATTGGAAGGAAAGATAGTCCAATATGAAAACTTAAAATATTCTGTG
ATCGTTACTGTCCACACTGGAGACCAGCACCAAGTTGGAAATGAGACCACAGAACATGGA
ACAATTGCAACCATAACACCCCAAGCTCCCACGTCGGAAATACAACTGACAGACTACGGA
GCTCTAACACTGGATTGTTCACCTAGAACAGGGCTAGACTTTAATGAGATGGTGTTGCTG
ACAATGAAAGAAAAATCATGGCTCGTCCACAAACAATGGTTTCTAGACTTACCACTGCCT
TGGACCACAGGGGCCTCAACGTCCCAAGAGACTTGGAACAGACAAGACTTGCTGGTCACG
TTTAAGACAGCTCATGCAAAGAAGCAGGAAGTAGTCGTACTAGGATCACAAGAAGGAGCA
ATGCACACTGCGTTGACTGGAGCGACAGAAATCCAAACGTCTGGAACGACAACAATTTTT
GCAGGCCACCTGAAATGTAGATTAAAAATGGACAAACTAACTCTAAAAGGAATATCATAT
GTAATGTGCACAGGCTCATTCAAGTTAGAGAAGGAAGTGGCTGAGACCCAGCATGGAACT
GTTCTAGTACAGGTCAAATACGAAGGAACAGATGCACCATGCAAGATCCCCTTCTCGTCC
CAAGATGAGAAGGGAGTAACCCAGAATGGGAGATTGGTAACAGCCAACCCCATAGTCACT
GACAAAGAAAGACCAGTCAACATTGAAGCGGAGCCACCCTTTGGTGAGAGCTACATCGTG
GTAGGAGCAGGTGAAAAAGCTTTGAAACTAAGTTGGTTCAAGAAGGGAAGCAGTATAGGG
AAAATGTTTGAAGCAACTGCCCGTGGAGCACGAAGGATGGCCATCCTGGGAGACACCGCA
TGGGACTTCGGCTCTATAGGAGGAGTGTTCACGTCTGTGGGAAAACTGGTACACCAGATC
TTTGGAACTGCGTATGGAGTTTTGTTCAGCGGTGTTTCTTGGACCATGAAAATAGGAATA
GGGATTCTGCTGACATGGCTGGGATTAAACTCAAGGAGCACGTCTCTTTCAATGACGTGT
ATCGCGGTTGGCATGGTCACACTGTACCTAGGAGTCATGGTCCAGGCGGACTCGGGATGT
GTAATCAACTGGAAAGGCAGAGAACTCAAATGTGGAAGTGGCATTTTTGTCACTAATGAA
GTTCACACCTGGACAGAGCAATACAAATTCCAGGCTGACTCCCCAAAGAGACTATCAGCA
GCCATTGGGAAGGCATGGGAGGAGGGTGTGTGTGGAATTCGATCAGCCACTCGTCTCGAG
AACATCATGTGGAAGCAAATATCAAATGAATTAAACCACATCTTACTTGAAAATGACATG
AAATTTACAGTGGTAGTAGGAGACGTTAGTGGAATCTTGGCCCAAGGAAAGAAAACGATT
AGGCCACAACCCATGGAACACAAATACTCGTGGAAAAGTTGGGGAAAAGCCAAAATCATT
GGAGCAGATGTTCAGAACACTACCTTCATCATCGACGGCCCAAACACCCCAGAATGCCCC
GATGACCAAAGAGCGTGGAACATCTGGGAAGTTGAAGACTATGGATTTGGAATTTTCACG
ACAAACATATGGTTGAAATTGCGTGATTCCTACACCCAAGTGTGTGACCATCGACTAATG
TCGGCTGCCATCAAGGATAGCAAAGCAGTTCATGCTGACATGGGGTACTGGATAGAAAGT
GAAAAGAACGAGACTTGGAAGTTGGCAAGAGCCTCTTTCATAGAAGTCAAGACATGCGTT
TGGCCAAAATCTCACACTCTATGGAGCAATGGAGTCCTGGAAAGTGAGATGATAATCCCA
AAGATATATGGAGGACCAATATCTCAGCACAATTACAGACCAGGATATTTCACACAAACA
GCAGGGCCGTGGCACTTAGGCAAGTTGGAACTAGATTTTGATTTGTGTGAAGGTACCACA
GTGGTTGTGGATGAACATTGCGGAAATCGCGGACCATCTCTTAGAACCACAACAGTCACA
GGAAAGATAATCCATGAATGGTGCTGCAGATCTTGCACGTTACCCCCTCTACGTTTCAAA
GGAGAAGACGGGTGCTGGTACGGCATGGAAATTAGACCAGTCAAGGAGAAGGAAGAGAAC
CTAGTTAAGTCAATGGTCTCTGCGGGGTCAGGAGAAGTGGACAGTTTTTCACTAGGACTG
TTATGCATATCAATAATGATCGAAGAGGTAATGAGATCCAGATGGAGCAGGAAAATGCTG
ATGACTGGAACATTGGTTGTGTTCCTCCTTCTCACATTGGGACAATTGACATGGAACGAT
CTGATCAGGCTATGCATCATGGTTGGAGCCAATGCTTCAGACAATATGGGGATGGGAACA
ACGTACTTAGCTTTGATGGCCACTTTCAGAATGAGACCAATGTTCGCAGTCGGGCTATTA
TTTCGCAGATTAACATCTAGAGAAGTTCTCCTTCTCACGGTTGGATTGAGTCTGGTGGCA
TCTGTAGAACTACCAAATTCCTTAGACGAGTTAGGGGATGGACTTGCAATGGGCATCATG
ATATTGAAATTACTGACTGATTTTCAATCACATCAGCTATGGGCCACTTTGCTGTCTCTA
ACATTTGTCAAAACAACTCTTTCACTGCACTATGCATGGAAGACAATGGCCATGATACTG
TCAATTGTATCCCTCTTCCCTTTATGC---CTGTCCACGACTTCTCAAAAAACGACATGG
CTTCCAGTGCTTCTGGGATCTCTTGGATGCAAACCACTAACCATGTTTCTCATAACAGAA
AACAAAATCTGGGGAAGGAAAAGTTGGCCTCTCAATGAAGGAATCATGGCTGTTGGAATA
GTTAGCATTCTACTAAGCTCACTTCTCAAAAATGATGTGCCACTAGCTGGCCCATTAATA
GCTGGAGGCATGCTAATAGCATGTTATGTCATATCCGGAAGCTCGGCCGATTTATCACTG
GAGAAAGCAGCTAAGGTCTCCTGGGAAGAAGAAGCAGAACACTCTGGCGCCTCACACAAT
ATACTAGTCGAGATCCAAGATGATGGAACCATGAAGATAAAGGATGAAGAGAGAGATGAC
ACGATCACCATCCTCCTCAAAGCAACCCTGCTGGCAATCTCAGGGGTGTATCCAATGTCA
ATACCGGCGACTCTCTTTGTGTGGCATTTTTGGCAG---AAAAAGAAACAGAGATCAGGA
GTGTTATGGGACACACCCAGCCCTCCAGAAGTGGAAAAAGCAGTCCTTGATGATGGCATT
TATAGAATTCTCCAAAGAGGATTGTTGGGCAGGTCTCAGGTAGGAGTAGGAGTTTTCCAA
GAAGGCGTATTCCACACAATGTGGCACGTCACCAGGGGAGCTGTTCTCATGTACCAAGGG
AAGAGATTGGAACCAAGTTGGGCCAGTGTCAAAAAAGACTTGATCTCATATGGAGGAGGT
TGGAGGTTTCAAGGATCCTGGAACACGGGAGAAGAAGTGCAGGTGATTGCTGTTGAACCG
GGGAAGAACCCAAAAAATGTACAGACAGCGCCAGGCATCTTCAAGACTTCTGAAGGCGAA
GTTGGAGCCATAGCTCTAGACTTCAAACCCGGCACATCTGGATCTCCTATCGTGAACAGA
GAGGGAAAAATAGTAGGTCTTTACGGAAATGGAGTGGTGACAACAAGTGGAACCTATGTC
AGTGCTATAGCTCAAGCTAAAGCATCACAAGAAGGGCCTTTGCCAGAGATTGAGGACGAG
GTGTTTAGGAAAAGAAACTTAACAATAATGGACCTACACCCAGGATCGGGAAAAACAAGA
AGATACCTTCCAGCCATAGTCCGTGAGGCCATAAAAAGAAAGCTGCGGACGTTAGTTCTG
GCTCCCACAAGAGTTGTCGCCTCTGAAATGGCAGAGGCGCTCAAGGGAATGCCAATAAGG
TATCAGACAACAGCAGTGAAGAGTGAACACACGGGAAAGGAGATAGTTGACCTTATGTGT
CACGCCACTTTCACTATGCGTCTCCTTTCTCCTGTGAGAGTTCCCAATTATAACATGATA
ATCATGGATGAAGCACATTTTACCGATCCAGCCAGCATAGCAGCCAGAGGGTACATCTCA
ACCCGAGTGGGTATGGGTGAAGCAGCTGCGATTTTCATGACAGCCACCCCCCCCGGATCG
GTGGAGGCTTTTCCACAGAGCAATGCAGTTATCCAAGATGAGGAAAAAGACATTCCTGAA
AGATCATGGAACTCAGGCTATGACTGGATCACTGACTTCCCAGGCAAAACAGTCTGGTTT
GTTCCAAGCATCAAATCAGGAAATGACATTGCCAACTGTTTAAGAAAGAATGGTAAACGG
GTGATCCAATTAAGCAGGAAAACTTTTGACACTGAGTACCAGAAAACAAAAAATAACGAC
TGGGACTATGTTGTCACAACAGACATATCCGAAATGGGAGCAAACTTTCGAGCTGACAGG
GTAATAGACCCAAGGCGGTGCCTGAAACCGGTTATACTGAAAGATGGTCCAGAGCGTGTC
ATTCTAGCCGGACCGATGCCAGTGACTGTGGCTAGTGCCGCCCAGAGGAGAGGAAGAATT
GGAAGGAACCAAAATAAGGAAGGTGATCAGTATATTTACATGGGACAGCCTCTAAATAAT
GATGAGGATCACGCCCATTGGACAGAAGCAAAAATGCTCCTTGACAACATAAACACACCA
GAAGGGATCATCCCAGCCCTCTTTGAGCCGGAAAGAGAAAAGAGTGCTGCAATAGACGGG
GAGTACAGACTACGGGGTGAAGCGAGGAAAACGTTTGTGGAGCTCATGAGAAGAGGAGAT
CTACCTGTCTGGCTATCTTACAAAGTCGCCTCAGAAGGCTTCCAATACTCCGACAGAAGA
TGGTGCTTTGATGGGGAAAGGAACAACCAGGTGTTGGAGGAGAACATGGACGTGGAGATC
TGGACAAAAGAAGGA---GAAAGAAAGAAACTGCGACCCCGCTGGCTGGATGCCAGAACA
TACTCTGACCCACTGGCTCTGCGCGAATTCAAAGAGTTCGCAGCAGGAAGAAGAAGCGTC
TCAAGTGACCTAATATTGGAAATAGGGAAACTTCCACAACATCTAACGCAAAGGGCCCAG
AATGCTTTGGATAATCTGGTTATGCTGCACAACTCTGAACAAGGAGGAAAAGCTTATAGA
CACGCCATGGAAGAATTGCCAGACACCATAGAGACAATAATGCTCCTAGCTCTGATAGCT
GTGCTGACCGGCGGAGTGACGCTGTTCTTCCTATCAGGAAGAGGCTTAGGGAAAACATCC
ATAGGCCTACTCTGCGTGACGTCCTCAAGTGCACTGTTATGGATGGCCAATGTGGAGCCC
CATTGGATAGCGGCCTCTATTATACTAGAGTTCTTTCTGATGGTGTTGCTCATTCCAGAG
CCAGATAGACAGCGCACTCCACAAGACAACCAGTTAGCATATGTGGTGATAGGTTTGCTA
TTCATGATATTGACAGTGGCAGCCAATGAGATGGGATTATTGGAAACCACAAAGAAAGAC
CTGGGGATTGGTCATACAGCTGCTGAAAACCACCACCACGCCGCAATGTTGGACGTGGAC
CTCCATCCAGCTTCAGCCTGGACCCTCTACGCAGTGGCCACAACGATTATCACTCCCATG
ATGAGACACACAATTGAAAACACAACGGCAAATATTTCCCTGACAGCTATGGCAAACCAG
GCAGCTATATTGATGGGACTTGACAAGGGATGGCCAATATCAAAGATGGACATAGGAGTT
CCACTTCTCGCCTTGGGGTGCTATTCTCAAGTGAACCCGCTGACGCTGACAGCAGCGGTA
CTGATGCTAGTAGCCCATTATGCCATAATTGGACCAGGACTGCAAGCAAAAGCCACTAGA
GAAGCGCAAAAAAGGACGGCAGCCGGAATAATGAAAAACCCAACTGTCGACGGGATCGTT
GCAATAGATTTAGACCCTGTGGTTTATGATGCAAAATTTGAAAAACAGCTAGGCCAAATA
ATGTTGCTGATACTTTGCACATCTCAGATTCTCTTGATGCGGACCACATGGGCCTTGTGT
GAATCCATCACACTGGCCACAGGACCTCTGACCACGCTTTGGGAGGGATCTCCAGGAAAA
TTCTGGAACACCACGATAGCGGTGTCCATGGCAAACATTTTTAGGGGTAGTTATCTAGCA
GGAGCGGGTCTGGCCTTTTCATTAATGAAATCTCTGGGAGGAGGTAGGAGAGGGACGGGA
GCCCAAGGGGAAACATTGGGAGAAAAGTGGAAAAGACAGCTGAACCAATTGAGCAAGTCA
GAATTTAACACCTACAAGAGGAGTGGGATTATAGAAGTAGATAGATCTGAAGCCAGGGAG
GGGTTGAAAAGAGGAGAAACAACCAAACACGCAGTGTCGAGAGGAACGGCCAAACTGAGG
TGGTTTGTGGAGAGGAACCTTGTGAAACCAGAAGGGAAAGTCATAGACCTCGGTTGTGGA
AGAGGTGGCTGGTCATATTATTGCGCTGGGCTGAAGAAAGTCACAGAAGTGAAAGGATAC
ACAAAAGGAGGACCTGGACATGAGGAACCGATCCCAATGGCAACCTATGGATGGAATTTA
GTAAAGCTACACTCCGGGAAAGATGTATTCTTTATACCACCTGAGAAATGTGACACTCTT
TTGTGTGATATTGGTGAGTCCTCTCCGAACCCGACTATAGAAGAAGGAAGAACGTTACGT
GTTCTAAAGATGGTAGAACCATGGCTCAGAGGAAACCAATTTTGCATAAAAATTTTAAAT
CCCTATATGCCGAGTGTGGTAGAAACTCTGGAGCAAATGCAAAGGAAGCATGGAGGAATG
TTAGTGCGAAATCCACTCTCAAGAAATTCCACTCATGAAATGTACTGGGTTTCATGTGGA
ACAGGAAACATTGTGTCAGCAGTAAATATGACATCTAGAATGCTGCTAAACCGATTCACA
ATGGCTCACAGGAAGCCAACATATGAAAGAGATGTGGACTTGGGCGCTGGAACGAGACAT
GTGGCAGTAGAACCAGAGGTGGCCAACCTAGACATCATTGGCCAGAGGATAGAGAACATA
AAAAATGAACACAAATCAACATGGCATTATGATGAGGATAATCCGTACAAAACATGGGCC
TATCATGGATCATATGAGGTCAAGCCATCAGGATCAGCCTCATCCATGGTCAATGGTGTG
GTGAGACTGCTAACCAAACCATGGGATGTCATTCCCATGGTCACACAAATAGCCATGACT
GACACCACACCCTTTGGACAACAAAGGGTGTTTAAAGAGAAAGTTGATACGCGCACACCG
AAAGCGAAACGAGGCACAGCACAAATCATGGAGGTGACGGCCAAGTGGTTATGGGGTTTC
CTCTCTAGAAACAAAAAACCCAGAATCTGCACAAGAGAAGAGTTTACAAGAAAAGTCAGG
TCAAATGCAGCTATTGGAGCAGTGTTCGTTGATGAAAATCAATGGAACTCAGCAAAAGAA
GCAGTGGAAGATGAAAGGTTCTGGGACCTTGTGCGCAGAGAGAGGGAGCTTCATAAACAA
GGAAAATGTGCCACATGCGTCTACAACATGATGGGAAAGAGAGAAAAAAAATTAGGAGAG
TTCGGAAAGGCAAAAGGAAGTCGCGCAATATGGTACATGTGGTTGGGAGCGCGCTTCTTA
GAGTTTGAAGCCCTTGGCTTCATGAATGAAGATCACTGGTTCAGCAGAGAGAATTCACTC
AGTGGAGTGGAGGGAGAAGGACTCCACAAACTTGGATACATACTCAGAGATATATCAAAG
ATTCCAGGGGGAAATATGTATGCAGATGACACAGCCGGATGGGACACAAGAATAACAGAG
GAAGATCTTCAGAATGAGGCCAAAATTACTGACATCATGGAACCTGAACATGCCCTACTG
GCCACGTCAATCTTTAAGCTAACCTACCAAAATAAGGTTGTAAGGGTACAGAGACCAGCA
AAAAACGGAACCGTGATGGATGTCATATCCAGGCGTGACCAGAGAGGAAGTGGACAGGTT
GGAACTTATGGCTTAAACACCTTCACCAACATGGAGGCCCAACTAATAAGACAAATGGAG
TCTGAAGGAATCTTTTCACCTAGCGAATTGGAAACCCCAAATTTAGCCGGAAGAGTCCTT
GACTGGTTGGAAAAACATGGCATCGAGAGGCTGAGAAGAATGGCAATCAGTGGAGATGAC
TGTGTGGTGAAACCAATTGATGACAGATTTGCAACAGCCTTAACAGCCTTGAATGACATG
GGAAAGGTAAGAAAAGACATACCGCAATGGGAACCTTCAAAAGGATGGAATGATTGGCAA
CAAGTGCCCTTCTGCTCACACCACTTCCACCAGCTGATTATGAAGGATGGGAGGGAGATA
GTGGTGCCATGCCGCAACCAAGATGAATTGGTAGGTAGGGCCAGAGTGTCACAAGGCGCC
GGATGGAGCTTGAGAGAAACTGCATGTCTAGGCAAGTCGTATGCACAAATGTGGCAGCTG
ATGTACTTCCACAGAAGAGACTTGAGACTAGCGGCTAATGCTATCTGTTCAGCCGTTCCA
GTTGATTGGGTCCCAACCAGTCGCACCACCTGGTCGATCCATGCCCACCATCAATGGATG
ACAACAGAAGACATGTTGTCAGTGTGGAATAGGGTCTGGATAGAGGAAAACCCATGGATG
GAGGATAAAACTCATGTGTCCAGTTGGGAAGACGTTCCATACCTAGGGAAAAGGGAAGAT
CAATGGTGTGGATCCCTAATAGGCTTAACAGCACGAGCCACCTGGGCCACCAACATACAG
GTGGCCATAAACCAAGTGAGAAGGCTCATTGGGAATGAGAATTATCTAGACTACATGACA
TCAATGAAGAGATTCAAAAACGAGAGTGATCCTGAAGGG---------------GCACTC
TGG
>JQ915074
---ATGAACAACCAACGGAAAAAGACGGGTCGACCGTCTTTCAATATGCTGAAACGCGCG
AGAAACCGCGTGTCAACTGTTTCACAGTTGGCGAAGAGATTCTCAAAAGGATTGCTTTCA
GGTCAAGGACCCATGAAACTGGTGATGGCTTTTATAGCATTCCTAAGATTTCTAGCCATA
CCTCCAACAGCAGGAATTTTGGCTAGATGGGGCTCATTCAAGAAGAATGGAGCGATTAAA
GTGTTACGGGGTTTCAAAAAAGAAATCTCAAACATGTTGAACATAATGAACAGGAGAAAA
AGATCTGTGACCATGCTCCTCATGCTGCTGCCCACAGTCCTGACGTTCCATTTGACCACC
CGAGGGGGAGAGCCTCACATGATAGTTAGCAAACAGGAAAGAGGAAAGTCACTTTTGTTC
AAGACCTCTGCAGGTGTCAACATGTGCACCCTTATTGCAATGGACCTGGGAGAGTTATGT
GATGACACGATGACCTACAAATGTCCCCGGATCACTGAGACGGAACCAGATGACGTTGAC
TGTTGGTGCAATGCCACGGAGACGTGGGTGACCTATGGAACATGTTTTCAAACTGGTGAA
CACCGACGAGACAAACGTTCCGTTGCACTGGCACCACACGTAGGGCTTGGTCTAGAAACA
AGAACCGAAACGTGGATGTCCTCTGAAGGCGCTTGGAGACAAATACAAAAAGTGGAGACA
TGGGCTCTGAGACACCCAGGATTTACGGTGATAGCCCTTTTTCTAGCACATGCCATAGGA
ACATCCATCACCCAGAAAGGAATTATTTTCATTTTGCTGATGCTGGTGACTCCATCCATG
GCCATGCGGTGCGTGGGAATAGGAAACAGAGACTTCGTGGAAGGACTGTCAGGAGCTACG
TGGGTGGATGTAGTTCTGGAGCATGGAAGTTGCGTCACTACCATGGCAAAAGACAAACCA
ACACTGGACATTGAACTCCTGAAGACGGAGGTCACAAACCCTGCCGTCCTGCGCAAACTG
TGTATAGAAGCTAAAATATCAAATACTACCACTGACTCGAGATGTCCGACACAAGGAGAA
GCCACGCTGGTGGAAGAACAAGACACGAACTTTGTGTGTCGACGAACATTCGTTGACAGA
GGCTGGGGCAATGGTTGTGGACTATTCGGAAAGGGTAGCTTAATAACGTGTGCTAAGTTC
AAGTGTGTGACAAAATTGGAAGGAAAGATAGTCCAATATGAAAACTTAAAATATTCTGTG
ATCGTTACTGTCCACACTGGAGACCAGCACCAAGTTGGAAATGAGACCACAGAACATGGA
ACAATTGCAACCATAACACCCCAAGCTCCCACGTCGGAAATACAACTGACAGACTACGGA
GCTCTAACACTGGATTGTTCACCTAGAACAGGGCTAGACTTTAATGAGATGGTGTTGCTG
ACAATGAAAGAAAAATCATGGCTCGTCCACAAACAATGGTTTCTAGACTTACCACTGCCT
TGGACCACAGGGGCTTCAACGTCCCAAGAGACTTGGAACAGACAAGACTTGCTGGTCACG
TTTAAGACAGCTCACGCAAAGAAGCAGGAAGTAGTCGTACTAGGATCACAAGAAGGAGCA
ATGCACACTGCGTTGACTGGAGCGACAGAAATCCAAACGTCTGGAACGACAACAATTTTT
GCAGGCCACCTGAAATGCAGATTAAAAATGGACAAACTAACTCTAAAAGGAATATCATAT
GTAATGTGCACAGGCTCATTCAAGTTGGAGAAGGAAGTGGCTGAGACCCAGCATGGAACT
GTTCTAGTACAGGTCAAATACGAAGGAACAGATGCACCATGCAAGATCCCCTTCTCGTCC
CAAGATGAGAAGGGAGTAACCCAGAATGGGAGATTGGTAACAGCCAACCCCATAGTCACT
GACAAAGAAAAACCAGTCAACATTGAAGCGGAGCCACCCTTTGGTGAGAGCTACATCGTA
GTAGGAGCAGGTGAAAAAGCTTTGAAACTAAGTTGGTTCAAGAAGGGAAGCAGTATAGGG
AAAATGTTTGAAGCAACTGCCCGTGGAGCACGAAGGATGGCCATCCTGGGAGACACCGCA
TGGGACTTCGGCTCTATAGGAGGAGTGTTCACGTCTGTGGGAAAACTGGTACACCAGATC
TTTGGAACTGCGTATGGAGTTTTGTTCAGCGGTGTTTCTTGGACCATGAAAATAGGAATA
GGGATTCTGCTGACATGGTTGGGATTAAACTCAAGGAGCACGTCCCTTTCAATGACGTGT
ATCGCAGTCGGCATGGTCACACTGTACCTAGGAGTCATGGTCCAGGCGGACTCGGGATGT
GTAATCAACTGGAAAGGCAGAGAACTCAAATGTGGAAGCGGCATTTTTGTCACTAATGAA
GTTCACACCTGGACAGAGCAATACAAATTCCAGGCTGACTCCCCAAAGAGACTATCAGCA
GCCATTGGGAAGGCATGGGAGGAGGGTGTGTGTGGAATTCGATCAGCCACTCGTCTCGAG
AACATCATGTGGAAGCAAATATCAAATGAATTAAACCACATCTTACTTGAAAATGACATG
AAATTTACAGTGGTAGTAGGAGACGTTAGTGGAATCTTGGCCCAAGGAAAGAAAACGATT
AGGCCACAACCCATGGAACACAAATACTCGTGGAAAAGTTGGGGAAAAGCCAAAATCATT
GGAGCAGATGTTCAGAACACTACCTTCATCATCGACGGCCCAAACACCCCAGAATGCCCC
GATGACCAAAGAGCGTGGAACATCTGGGAAGTTGAAGACTATGGATTTGGAATTTTCACG
ACAAACATATGGTTGAAATTGCGTGATTCCTATACCCAAGTGTGTGACCATCGACTAATG
TCGGCTGCCATCAAGGATAGCAAAGCAGTTCATGCTGACATGGGGTACTGGATAGAAAGT
GAAAAGAACGAGACTTGGAAGTTGGCAAGAGCCTCCTTCATAGAAGTCAAGACATGCGTC
TGGCCAAAATCTCACACTCTATGGAGCAATGGAGTCCTGGAAAGTGAGATGATAATCCCA
AAGATATATGGAGGACCAATATCTCAGCACAATTACAGACCAGGATATTTCACACAAACA
GCAGGGCCGTGGCACTTAGGCAAGTTGGAACTAGATTTTGATTTGTGTGAAGGTACCACA
GTGGTTGTGGATGAACATTGTGGACATCGCGGACCATCTCTTAGAACCACAACAGTCACA
GGAAAGATAATCCATGAATGGTGCTGCAGATCTTGCACGTTACCCCCTCTACGTTTCAAA
GGAGAAGACGGGTGCTGGTACGGCATGGAAATTAGACCAGTCAAGGAGAAGGAAGAGAAC
CTAGTTAAGTCAATGGTCTCTGCAGGGTCAGGAGAAGTGGACAGTTTTTCACTAGGACTG
TTATGCATATCAATAATGATCGAAGAGGTAATGAGATCCAGATGGAGCAGGAAAATGCTG
ATGACTGGAACATTGGTTGTGTTCCTCCTTCTCACATTGGGACAATTGACATGGAACGAT
CTGATCAGGCTATGCATCATGGTTGGAGCCAATGCTTCAGACAATATGGGGATGGGAACA
ACGTACTTAGCTTTGATGGCCACTTTCAGAATGAGACCAATGTTCGCAGTCGGGCTATTA
TTTCGCAGATTAACATCTAGAGAAGTTCTCCTCCTCACGGTTGGATTGAGTCTGGTGGCA
TCTGTAGAACTACCAAATTCCTTAGACGAGCTAGGGGATGGACTTGCAATGGGCATCATG
ATATTGAAATTACTGACTGATTTTCAATCACATCAGCTATGGGCCACTTTGCTGTCTCTA
ACATTTGTCAAAACAACTCTTTCACTGCACTATGCATGGAAGACAATGGCCATGATACTG
TCAATTGTATCCCTCCTCCCTTTATGC---CTGTCCACGACTTCTCAAAAAACGACATGG
CTTCCAGTGCTTCTGGGATCTCTTGGATGCAAACCACTAACCATGTTTCTCATAACAGAA
AACAAAATCTGGGGAAGGAAAAGTTGGCCTCTCAATGAAGGAATCATGGCTGTTGGAATA
GTTAGCATTCTACTAAGCTCACTTCTCAAAAATGATGTGCCACTAGCTGGCCCATTAATA
GCTGGAGGCATGCTAATAGCATGTTATGTCATATCCGGAAGCTCGGCCGATTTATCACTG
GAGAAAGCAGCTAAGGTCTCCTGGGAAGAAGAAGCAGAACACTCTGGCGCCTCACACAAT
ATACTAGTCGAGATCCAAGATGATGGAACCATGAAGATAAAGGATGAAGAGAGAGATGAC
ACGATCACCATCCTCCTCAAAGCAACCCTGCTGGCAATCTCAGGGGTGTATCCAATGTCA
ATACCGGCGACTCTCTTTGTGTGGCATTTTTGGCAG---AAAAAGAAACAGAGATCAGGA
GTGTTATGGGACACACCCAGCCCTCCAGAAGTGGAAAAAGCAGTCCTTGATGATGGCATT
TATAGAATTCTCCAAAGAGGATTGTTGGGCAGGTCTCAGGTAGGAGTAGGAGTCTTCCAA
GAAGGCGTATTCCACACAATGTGGCACGTCACCAGGGGAGCTGTTCTCATGTACCAAGGG
AAGAGATTGGAACCAAGTTGGGCCAGTGTCAAAAAAGACTTGATCTCATATGGAGGAGGT
TGGAGGTTTCAAGGATCCTGGAACACGGGAGAAGAAGTGCAGGTGATTGCTGTTGAACCG
GGGAAGAACCCAAAAAATGTACAGACAACGCCAGGTACCTTCAAGACTTCTGAAGGCGAA
GTCGGAGCCATAGCTCTAGACTTCAAACCCGGCACATCTGGATCTCCTATCGTGAACAGA
GAGGGAAAAATAGTAGGTCTTTACGGAAATGGAGTGGTGACAACAAGTGGAACCTATGTC
AGTGCTATAGCTCAAGCTAAAGCATCACAAGAAGGGCCTTTGCCAGAGATTGAGGACGAG
GTGTTTAGGAAAAGAAACTTAACAATAATGGACCTACACCCAGGATCGGGAAAAACAAGA
AGATACCTTCCAGCCATAGTCCGTGAGGCCATAAAAAGAAAGCTGCGGACGTTAGTTCTA
GCTCCCACAAGAGTTGTCGCCTCTGAAATGGCAGAGGCGCTCAAGGGAATGCCAATAAGG
TATCAGACAACAGCAGTGAAGAGTGAACACACGGGAAAGGAGATAGTTGACCTTATGTGT
CACGCCACTTTCACTATGCGTCTCCTTTCTCCTGTGAGAGTTCCCAATTATAACATGATA
ATCATGGATGAAGCACATTTTACCGATCCAGCCAGCATAGCAGCCAGAGGGTACATCTCA
ACCCGAGTGGGTATGGGTGAAGCAGCTGCGATTTTCATGACAGCCACCCCCCCCGGATCG
GCGGAGGCTTTTCCACAGAGCAATGCAGTTATCCAAGATGAGGAAAAAGACATTCCTGAA
AGATCATGGAACTCAGGCTATGACTGGATCACTGACTTCCCAGGCAAAACAGTCTGGTTT
GTTCCAAGCATCAAATCAGGAAATGACATTGCCAACTGTTTAAGAAAGAATGGTAAACGG
GTGATCCAATTAAGCAGGAAAACTTTTGACACTGAGTATCAGAAAACAAAAAATAACGAC
TGGGACTATGTTGTCACAACAGACATATCCGAAATGGGAGCAAACTTTCGAGCTGACAGG
GTAATAGACCCAAGGCGGTGCCTGAAACCGGTCATACTGAAAGATGGTCCAGAGCGTGTC
ATTCTAGCCGGACCGATGCCAGTGACTGTGGCTAGTGCCGCCCAGAGGAGAGGAAGAATT
GGAAGGAACCAAAATAAGGAAGGTGATCAGTATATTTACATGGGACAGCCTCTAAATAAT
GATGAGGACCACGCCCATTGGACAGAAGCAAAAATGCTCCTTGACAACATAAACACACCA
GAAGGGATCATCCCAGCCCTCTTTGAGCCGGAAAGAGAAAAGAGTGCTGCAATAGACGGG
GAGTACAGACTACGGGGTGAAGCGAGGAAAACGTTTGTGGAGCTCATGAGAAGAGGAGAT
CTACCTGTCTGGCTATCTTACAAAGTCGCCTCAGAAGGCTTCCAATACTCCGACAGAAGA
TGGTGCTTTGATGGGGAAAGGAACAACCAGGTGTTGGAGGAGAACATGGACGTGGAGATC
TGGACAAAAGAAGGA---GAAAGAAAGAAACTGCGACCCCGCTGGCTGGATGCCAGAACA
TACTCTGACCCACTGGCTCTGCGCGAATTCAAAGAGTTCGCAGCAGGAAGAAGAAGCGTC
TCAGGTGACCTAATATTGGAAATAGGGAAACTTCCACAACATCTCACGCAAAGGGCCCAG
AATGCTTTGGATAATCTGGTTATGCTGCACAACTCTGAACAAGGAGGAAAAGCTTATAGA
CACGCCATGGAAGAATTGCCAGACACCATAGAGACAATAATGCTTCTAGCTCTGATAGCT
GTGCTGACTGGCGGAGTGACGCTGTTCTTCCTATCAGGAAGAGGCTTAGGGAAAACATCC
ATAGGCCTACTCTGCGTGACGTCCTCAAGTGCACTGTTATGGATGGCCAGTGTGGAGCCC
CATTGGATAGCGGCCTCTATTATACTAGAGTTCTTTCTGATGGTGTTGCTCATTCCAGAG
CCAGATAGACAGCGCACTCCACAAGACAACCAGTTAGCATATGTGGTGATAGGTCTGCTA
TTCATGATATTGACAGTGGCAGCCAATGAGATGGGATTATTGGAAACCACAAAGAAAGAC
CTGGGGATTGGTCATACAGCTGCTGAAAACCACCACCACGCCGCAATGTTGGACGTGGAC
CTCCATCCAGCTTCAGCCTGGACCCTCTACGCAGTGGCCACAACGATTATCACTCCCATG
ATGAGACACACAATTGAAAACACAACGGCAAATATTTCCCTGACAGCTATTGCAAACCAG
GCAGCTATATTGATGGGACTTGATAAGGGATGGCCGATATCAAAGATGGACATAGGAGTT
CCACTCCTCGCCTTGGGGTGCTATTCTCAAGTGAACCCGCTGACGCTGACAGCAGCGGTA
CTGATGCTAGTAGCCCATTATGCCATAATTGGACCAGGACTGCAAGCAAAAGCCACTAGA
GAAGCGCAAAAAAGGACGGCAGCCGGAATAATGAAAAACCCAACTGTCGACGGGATCGTT
GCAATAGATTTAGACCCTGTGGTTTATGATGCAAAATTTGAAAAACAGCTAGGCCAAATA
ATGTTGCTGATACTTTGCACATCTCAGATTCTCTTGATGCGGACCACATGGGCCTTGTGT
GAATCCATCACACTGGCCACAGGACCTCTGACCACGCTTTGGGAGGGATCTCCAGGAAAA
TTCTGGAACACCACGATAGCGGTGTCCATGGCAAACATTTTTAGGGGTAGTTATCTAGCA
GGAGCGGGTCTGGCCTTTTCATTAATGAAATCTCTGGGAGGAGGTAGGAGAGGGACGGGA
GCCCAAGGGGAAACATTGGGAGAAAAGTGGAAAAGACAGCTGAACCAATTGAGCAAGTCA
GAATTTAACACTTACAAGAGGAGTGGGATTATAGAAGTGGATAGATCTGAAGCCAAGGAG
GGGTTGAAAAGAGGAGAAACAACCAAACACGCAGTGTCGAGAGGAACGGCCAAACTGAGG
TGGTTTGTGGAGAGGAACCTTGTGAAACCAGAAGGGAAAGTCATAGACCTCGGTTGTGGA
AGAGGTGGCTGGTCATATTATTGCGCTGGGCTGAAGAAAGTCACAGAAGTGAAAGGATAC
ACAAAAGGAGGACCTGGACATGAGGAACCGATCCCAATGGCAACCTATGGATGGAATCTA
GTAAAGCTACACTCCGGGAAAGATGTATTCTTTATACCACCTGAGAAATGTGACACTCTT
TTGTGTGATATAGGTGAGTCTTCTCCGAACCCGACTATAGAAGAAGGAAGAACGTTACGT
GTTCTAAAGATGGTAGAACCATGGCTCAGAGGAAACCAATTTTGCATAAAAATTCTAAAT
CCCTATATGCCGAGTGTGGTAGAAACTCTGGAGCAAATGCAAAGAAAACATGGAGGAATG
TTAGTGCGAAATCCACTCTCAAGAAATTCCACTCATGAAATGTACTGGGTTTCATGTGGA
ACAGGAAACATTGTGTCAGCAGTAAATATGACATCTAGAATGCTGCTAAACCGATTCACA
ATGGCTCACAGGAAGCCAACATATGAAAGAGATGTGGACTTGGGCGCTGGAACGAGACAT
GTGGCAGTAGAACCAGAGGTGGCCAACCTAGACATCATTGGCCAGAGGATAGAGAACATA
AAAAATGAACATAAATCAACATGGCATTATGATGAGGATAATCCGTACAAGACATGGGCC
TATCATGGATCATATGAGGTCAAGCCATCAGGATCAGCCTCATCCATGGTCAATGGTGTG
GTGAGACTGCTAACCAAACCATGGGATGTCATTCCCATGGTCACACAAATAGCCATGACT
GACACCACACCCTTTGGACAACAAAGGGTGTTTAAAGAGAAAGTTGATACGCGCACACCA
AAAGCGAAACGAGGCACAGCACAAATCATGGAGGTGACGGCCAAGTGGTTATGGGGTTTC
CTCTCTAGAAACAAAAAACCCAGAATCTGCACAAGAGAAGAGTTTACAAGAAAAGTCAGG
TCAAATGCAGCTATTGGAGCAGTGTTCGTTGATGAAAATCAATGGAACTCAGCAAAAGAA
GCAGTGGAAGATGAAAGGTTCTGGGACCTTGTGCGCAGAGAGAGGGAGCTTCATAAACAA
GGAAAATGTGCTACATGTGTCTACAACATGATGGGAAAGAGAGAAAAAAAATTAGGAGAG
TTCGGAAAGGCAAAAGGAAGTCGCGCAATATGGTACATGTGGTTGGGAGCGCGCTTCTTA
GAGTTTGAAGCCCTTGGCTTCATGAATGAAGATCACTGGTTCAGCAGAGAGAATTCACTC
AGTGGAGTGGAGGGAGAAGGACTCCACAAACTTGGATACATACTTAGAGATATATCAAAG
ATTCCAGGGGGAAACATGTATGCAGATGACACAGCCGGATGGGACACAAGAATAACAGAG
GAAGATCTTCAGAATGAGGCCAAAATTACTGACATCATGGAACCTGAACATGCCCTACTG
GCCACGTCAATCTTTAAGCTAACCTACCAAAATAAGGTTGTAAGGGTACAGAGACCAGCA
AAAAATGGAACCGTGATGGATGTCATATCCAGGCGTGACCAGAGAGGAAGTGGACAGGTT
GGAACTTATGGCTTAAACACCTTCACCAACATGGAGGCCCAACTAATAAGACAAATGGAG
TCTGAAGGAATCTTTTCACCTAGCGAATTGGAAACCCCAAATTTAGCCGGAAGAGTCCTT
GACTGGTTGGAAAAACATGGCATCGAGAGGCTGAGAAGAATGGCAATCAGTGGAGATGAC
TGTGTGGTGAAACCAATTGATGACAGATTTGCAACAGCCTTAACAGCCTTGAATGACATG
GGAAAGGTAAGAAAAGACATACCGCAGTGGGAACCTTCAAAAGGATGGAATGATTGGCAA
CAAGTGCCCTTCTGCTCACACCACTTCCACCAGCTGATTATGAAGGATGGGAGGGAGATA
GTGGTGCCATGCCGCAACCAAGATGAATTGGTAGGTAGGGCCAGAGTGTCACAAGGCGCC
GGATGGAGCTTGAGAGAAACTGCATGTCTAGGCAAGTCGTATGCACAAATGTGGCAGCTG
ATGTACTTCCACAGAAGAGACTTGAGACTAGCGGCTAATGCTATTTGTTCAGCCGTTCCA
GTTGATTGGGTCCCAACCAGTCGCACCACCTGGTCGATCCATGCCCACCATCAATGGATG
ACAACAGAAGACATGTTGTCAGTGTGGAATAGGGTCTGGATAGAGGAAAACCCATGGATG
GAGGACAAAACTCATGTGTCCAGTTGGGAAGACGTTCCATACCTAGGGAAAAGGGAAGAT
CAATGGTGTGGATCCCTAATAGGCTTAACAGCACGAGCCACCTGGGCCACCAACATACAG
GTGGCTATAAACCAAGTGAGAAGGCTCATTGGGAATGAGAATTATCTAGACTACATGACA
TCAATGAAGAGATTCAAAAACGAGAGTGATCCTGAAGGG---------------GCACTC
TGG
>JQ915073
---ATGAACAACCAACGGAAAAAGACGGGTCGACCGTCTTTCAATATGCTGAAACGCGCG
AGAAACCGCGTGTCAACTGTTTCACAGTTGGCGAAGAGATTCTCAAAAGGATTGCTTTCA
GGTCAAGGACCCATGAAACTGGTGATGGCTTTTATAGCATTCCTAAGATTTCTAGCCATA
CCTCCAACAGCAGGAATTTTGGCTAGATGGGGCTCATTCAAGAAGAATGGAGCGATTAAA
GTGTTACGGGGTTTCAAAAAAGAAATCTCAAACATGTTGAACATAATGAACAGGAGAAAA
AGATCTGTGACCATGCTCCTCATGCTGCTGCCCACAGTCCTGACGTTCCATTTGACCACC
CGAGGGGGAGAGCCTCACATGATAGTTAGCAAACAGGAAAGAGGAAAGTCACTTTTGTTC
AAGACCTCTGCAGGTGTCAACATGTGCACCCTTATTGCAATGGACCTGGGAGAGTTATGT
GATGACACGATGACCTACAAATGTCCCCGGATCACTGAGACGGAACCAGATGACGTTGAC
TGTTGGTGCAATGCCACGGAGACGTGGGTGACCTATGGAACATGTTTTCAAACTGGTGAA
CACCGACGAGACAAACGTTCCGTTGCACTGGCACCACACGTAGGGCTTGGTCTAGAAACA
AGAACCGAAACGTGGATGTCCTCTGAAGGCGCTTGGAGACAAATACAAAAAGTGGAGACA
TGGGCTCTGAGACACCCAGGATTTACGGTGATAGCCCTTTTTCTAGCACATGCCATAGGA
ACATCCATCACCCAGAAAGGAATTATTTTCATTTTGCTGATGCTGGTGACTCCATCCATG
GCCATGCGGTGCGTGGGAATAGGAAACAGAGACTTCGTGGAAGGACTGTCAGGAGCTACG
TGGGTGGATGTAGTTCTGGAGCATGGAAGTTGCGTCACTACCATGGCAAAAGACAAACCA
ACACTGGACATTGAACTCCTGAAGACGGAGGTCACAAACCCTGCCGTCCTGCGCAAACTG
TGTATAGAAGCTAAAATATCAAACACTACCACTGACTCGAGATGTCCGACACAAGGAGAA
GCCACGCTGGTGGAAGAACAAGACACGAACTTTGTGTGTCGACGAACATTCGTTGACAGA
GGCTGGGGCAATGGTTGTGGACTATTCGGAAAGGGTAGCTTAATAACGTGTGCTAAGTTT
AAGTGTGTGACAAAATTGGAAGGAAAGATAGTCCAATATGAAAACTTAAAATATTCTGTG
ATCGTTACTGTCCACACTGGAGACCAGCACCAAGTTGGAAATGAGACCACAGAACATGGA
ACAATTGCAACCATAACACCCCAAGCTCCCACGTCGGAAATACAACTGACAGACTACGGA
GCTCTAACACTGGATTGTTCACCTAGAACAGGGCTAGACTTTAATGAGATGGTGTTGCTG
ACAATGAAAGAAAAATCATGGCTCGTCCACAAACAATGGTTTCTAGACTTACCACTGCCT
TGGACCACAGGGGCCTCAACGTCCCAAGAGACTTGGAACAGACAAGACTTGCTGGTCACG
TTTAAGACAGCTCATGCAAAGAAGCAGGAAGTAGTCGTACTAGGATCACAAGAAGGAGCA
ATGCACACTGCGTTGACTGGAGCGACAGAAATCCAAACGTCTGGAACGACAACAATTTTT
GCAGGCCACCTGAAATGCAGATTAAAAATGGACAAACTAACTCTAAAAGGAATATCATAT
GTAATGTGCACAGGCTCATTCAAGTTAGAGAAGGAAGTGGCTGAGACCCAGCATGGAACT
GTTCTAGTACAGGTCAAATACGAAGGAACAGATGCACCATGCAAGATCCCCTTCTCGTCC
CAAGATGAGAAGGGAGTAACCCAGAATGGGAGATTGGTAACAGCCAACCCCATAGTCACT
GACAAAGAAAAACCAGTCAACATTGAAGCGGAGCCACCCTTTGGTGAGAGCTACATCGTG
GTAGGAGCAGGTGAAAAAGCTTTGAAACTAAGTTGGTTCAAGAAGGGAAGCAGTATAGGG
AAAATGTTTGAAGCAACTGCCCGTGGAGCACGAAGGATGGCCATCCTGGGAGACACCGCA
TGGGACTTCGGCTCTATAGGAGGAGTGTTCACGTCTGTGGGAAAACTGGTACACCAGATC
TTTGGAACTGCGTATGGAGTTTTGTTCAGCGGTGTTTCTTGGACCATGAAAATAGGAATA
GGGATTCTGCTGACATGGCTGGGATTAAACTCAAGGAGCACGTCCCTTTCAATGACGTGT
ATCGCAGTTGGCATGGTCACACTGTACCTAGGAGTCATGGTCCAGGCGGACTCGGGATGT
GTAATCAACTGGAAAGGCAGAGAACTCAAATGTGGAAGCGGCATTTTTGTCACTAATGAA
GTTCACACCTGGACAGAGCAATACAAATTCCAGGCTGACTCCCCAAAGAGACTATCAGCA
GCCATTGGGAAGGCATGGGAGGAGGGTGTGTGTGGAATTCGATCAGCCACTCGTCTCGAG
AACATCATGTGGAAGCAAATATCAAATGAATTAAACCACATCTTACTTGAAAATGACATG
AAATTTACAGTGGTAGTAGGAGACGTTAGTGGAATCTTGGCCCAAGGAAAGAAAACGATT
AGGCCACAACCCATGGAACACAAATACTCGTGGAAAAGTTGGGGAAAAGCCAAAATCATT
GGAGCAGATGTTCAGAACACTACCTTCATCATCGACGGCCCAAACACCCCAGAATGCCCC
GATGACCAAAGAGCGTGGAACATCTGGGAAGTTGAAGACTATGGATTTGGAATTTTCACG
ACAAACATATGGTTGAAATTGCGTGATTCCTATACCCAAGTGTGTGACCATCGACTAATG
TCGGCTGCCATCAAGGATAGCAAAGCAGTTCATGCTGACATGGGGTACTGGATAGAAAGT
GAAAAGAACGAGACTTGGAAGTTGGCAAGAGCCTCCTTCATAGAAGTCAAGACATGCGTC
TGGCCAAAATCTCACACTCTATGGAGCAATGGAGTCCTGGAAAGTGAGATGATAATCCCA
AAGATATATGGAGGACCAATATCTCAGCACAATTACAGACCAGGATATTTCACACAAACA
GCAGGGCCGTGGCACTTAGGCAAGTTGGAACTAGATTTTGATTTGTGTGAAGGTACCACA
GTGGTTGTGGATGAACATTGTGGACATCGCGGACCATCTCTTAGAACCACAACAGTCACA
GGAAAGATAATCCATGAATGGTGCTGCAGATCTTGCACGTTACCCCCTCTACGTTTCAAA
GGAGAAGACGGGTGCTGGTACGGCATGGAAATTAGACCAGTCAAGGAGAAGGAAGAGAAC
CTAGTTAAGTCAATGGTCTCTGCAGGGTCAGGAGAAGTGGACAGTTTTTCACTAGGACTG
TTATGCATATCAATAATGATCGAAGAGGTGATGAGATCCAGATGGAGCAGGAAAATGCTG
ATGACTGGAACATTGGTTGTGTTCCTCCTTCTCACATTGGGACAATTGACATGGAACGAT
CTGATCAGGCTATGCATCATGGTTGGAGCCAATGCTTCAGACAATATGGGGATGGGAACA
ACGTACTTAGCTTTGATGGCCACTTTCAGAATGAGACCAATGTTCGCAGTCGGGCTATTA
TTTCGCAGATTAACATCTAGAGAAGTTCTCCTCCTCACGGTTGGATTGAGTCTGGTGGCA
TCTGTAGAACTACCAAATTCCTTAGACGAGCTAGGGGATGGACTTGCAATGGGCATCATG
ATATTGAAATTACTGACTGATTTTCAATCACATCAGCTATGGGCCACTTTGCTGTCTCTA
ACATTTGTCAAAACAACTCTTTCACTGCACTATGCATGGAAGACAATGGCCATGATACTG
TCAATTGTATCCCTCCTCCCTTTATGC---CTGTCCACGACTTCTCAAAAAACGACATGG
CTTCCAGTGCTTCTGGGATCTCTTGGATGCAAACCACTAACCATGTTTCTCATAACAGAA
AACAAAATCTGGGGAAGGAAAAGTTGGCCTCTCAATGAAGGAATCATGGCTGTTGGAATA
GTTAGCATTCTACTAAGCTCACTTCTCAAAAATGATGTGCCACTAGCTGGCCCATTAATA
GCTGGAGGCATGCTAATAGCATGTTATGTCATATCCGGAAGCTCGGCCGATTTATCACTG
GAGAAAGCAGCTAAGGTCTCCTGGGAAGAAGAAGCAGAACACTCTGGCGCCTCACACAAT
ATACTAGTCGAGATCCAAGATGATGGAACCATGAAGATAAAGGATGAAGAGAGAGATGAC
ACGATCACCATCCTCCTCAAAGCAACCCTGCTGGCAATCTCAGGGGTGTATCCAATGTCA
ATACCGGCGACTCTCTTTGTGTGGCATTTTTGGCAG---AAAAAGAAACAGAGATCAGGA
GTGTTATGGGACACACCCAGCCCTCCAGAAGTGGAAAAAGCAGTCCTTGATGATGGCATT
TATAGAATTCTCCAAAGAGGATTGTTGGGCAGGTCTCAGGTAGGAGTAGGAGTCTTCCAA
GAAGGCGTATTCCACACAATGTGGCACGTCACCAGGGGAGCTGTTCTCATGTACCAAGGG
AAGAGATTGGAACCAAGTTGGGCCAGTGTCAAAAAAGACTTGATCTCATATGGAGGAGGT
TGGAGGTTTCAAGGATCCTGGAACACGGGAGAAGAAGTGCAGGTGATTGCTGTTGAACCG
GGGAAGAACCCAAAAAATGTACAGACAACGCCAGGTACCTTCAAGACTTCTGAAGGCGAA
GTCGGAGCCATAGCTCTAGACTTCAAACCCGGCACATCTGGATCTCCTATCGTGAACAGA
GAGGGAAAAATAGTAGGTCTTTACGGAAATGGAGTGGTGACAACAAGTGGAACCTATGTC
AGTGCTATAGCTCAAGCTAAAGCATCACAAGAAGGGCCTTTGCCAGAGATTGAGGACGAG
GTGTTTAGGAAAAGAAACTTAACAATAATGGACCTACACCCAGGATCGGGAAAAACAAGA
AGATACCTTCCAGCCATAGTCCGTGAGGCCATAAAAAGAAAGCTGCGGACGTTAGTTCTA
GCTCCCACAAGAGTTGTCGCCTCTGAAATGGCAGAGGCGCTCAAGGGAATGCCAATAAGG
TATCAGACAACAGCAGTGAAGAGTGAACACACGGGAAAGGAGATAGTTGACCTTATGTGT
CACGCCACTTTCACTATGCGTCTCCTTTCTCCTGTGAGAGTTCCCAATTATAACATGATA
ATCATGGATGAAGCACATTTTACCGATCCAGCCAGCATAGCAGCCAGAGGGTACATCTCA
ACCCGAGTGGGTATGGGTGAAGCAGCTGCGATTTTCATGACAGCCACCCCCCCCGGATCG
GCGGAGGCTTTTCCACAGAGCAATGCAGTTATCCAAGATGAGGAAAAAGACATTCCTGAA
AGATCATGGAACTCAGGCTATGACTGGATCACTGACTTCCCAGGCAAAACAGTCTGGTTT
GTTCCAAGCATCAAATCAGGAAATGACATTGCCAACTGTTTAAGAAAGAATGGTAAACGG
GTGATCCAATTAAGCAGGAAAACTTTTGACACTGAGTATCAGAAAACAAAAAATAACGAC
TGGGACTATGTTGTCACAACAGACATATCCGAAATGGGAGCAAACTTTCGAGCTGACAGG
GTAATAGACCCAAGGCGGTGCCTGAAACCGGTCATACTGAAAGATGGTCCAGAGCGTGTC
ATTCTAGCCGGACCGATGCCAGTGACTGTGGCTAGTGCCGCCCAGAGGAGAGGAAGAATT
GGAAGGAACCAAAATAAGGAAGGTGATCAGTATATTTACATGGGACAGCCTCTAAATAAT
GATGAGGACCACGCCCATTGGACAGAAGCAAAAATGCTCCTTGACAACATAAACACACCA
GAAGGGATCATCCCAGCCCTCTTTGAGCCGGAAAGAGAAAAGAGTGCTGCAATAGACGGG
GAGTACAGACTACGGGGTGAAGCGAGGAAAACGTTTGTGGAGCTCATGAGAAGAGGAGAT
CTACCTGTCTGGCTATCTTACAAAGTCGCCTCAGAAGGCTTCCAATACTCCGACAGAAGA
TGGTGCTTTGATGGGGAAAGGAACAACCAGGTGTTGGAGGAGAACATGGACGTGGAGATC
TGGACAAAAGAAGGA---GAAAGAAAGAAACTGCGACCCCGCTGGCTGGATGCCAGAACA
TACTCTGACCCACTGGCTCTGCGCGAATTCAAAGAGTTCGCAGCAGGAAGAAGAAGCGTC
TCAGGTGACCTAATATTGGAAATAGGGAAACTTCCACAACATCTCACGCAAAGGGCCCAG
AATGCTTTGGATAATCTGGTTATGCTGCACAACTCTGAACAAGGAGGAAAAGCTTATAGA
CACGCCATGGAAGAATTGCCAGACACCATAGAGACAATAATGCTTCTAGCTCTGATAGCT
GTGCTGACTGGCGGAGTGACGCTGTTCTTCCTATCAGGAAGAGGCTTAGGGAAAACATCC
ATAGGCCTACTCTGCGTGACGTCCTCAAGTGCACTGTTATGGATGGCCAGTGTGGAGCCC
CATTGGATAGCGGCCTCTATTATACTAGAGTTCTTTCTGATGGTGTTGCTCATTCCAGAG
CCAGATAGACAGCGCACTCCACAAGACAACCAGTTAGCATATGTGGTGATAGGTCTGCTA
TTCATGATATTGACAGTGGCAGCCAATGAGATGGGATTATTGGAAACCACAAAGAAAGAC
CTGGGGATTGGTCATACAGCTGCTGAAAACCACCACCACGCCGCAATGTTGGACGTGGAC
CTCCATCCAGCTTCAGCCTGGACCCTCTACGCAGTGGCCACAACGATTATCACTCCCATG
ATGAGACACACAATTGAAAACACAACGGCAAATATTTCCCTGACAGCTATTGCAAACCAG
GCAGCTATATTGATGGGACTTGATAAGGGATGGCCGATATCAAAGATGGACATAGGAGTT
CCACTCCTCGCCTTGGGGTGCTATTCTCAAGTGAACCCGCTGACGCTGACAGCAGCGGTA
CTGATGCTAGTAGCCCATTATGCCATAATTGGACCAGGACTGCAAGCAAAAGCCACTAGA
GAAGCGCAAAAAAGGACGGCAGCCGGAATAATGAAAAACCCAACTGTCGACGGGATCGTT
GCAATAGATTTAGACCCTGTGGTTTATGATGCAAAATTTGAAAAACAGCTAGGCCAAATA
ATGTTGCTGATACTTTGCACATCTCAGATTCTCTTGATGCGGACCACATGGGCCTTGTGT
GAATCCATCACACTGGCCACAGGACCTCTGACCACGCTTTGGGAGGGATCTCCAGGAAAA
TTCTGGAACACCACGATAGCGGTGTCCATGGCAAACATTTTTAGGGGTAGTTATCTAGCA
GGAGCGGGTCTGGCCTTTTCATTAATGAAATCTCTGGGAGGAGGTAGGAGAGGGACGGGA
GCCCAAGGGGAAACATTGGGAGAAAAGTGGAAAAGACAGCTGAACCAATTGAGCAAGTCA
GAATTTAACACTTACAAGAGGAGTGGGATTATAGAAGTGGATAGATCTGAAGCCAAGGAG
GGGTTGAAAAGAGGAGAAACAACCAAACACGCAGTGTCGAGAGGAACGGCCAAACTGAGG
TGGTTTGTGGAGAGGAACCTTGTGAAACCAGAAGGGAAAGTCATAGACCTCGGTTGTGGA
AGAGGTGGCTGGTCATATTATTGCGCTGGGCTGAAGAAAGTCACAGAAGTGAAAGGATAC
ACAAAAGGAGGACCTGGACATGAGGAACCGATCCCAATGGCAACCTATGGATGGAATCTA
GTAAAGCTACACTCCGGGAAAGATGTATTCTTTATACCACCTGAGAAATGTGACACTCTT
TTGTGTGATATAGGTGAGTCTTCTCCGAACCCGACTATAGAAGAAGGAAGAACGTTACGT
GTTCTAAAGATGGTAGAACCATGGCTCAGAGGAAACCAATTTTGCATAAAAATTCTAAAT
CCCTATATGCCGAGTGTGGTAGAAACTCTGGAGCAAATGCAAAGAAAACATGGAGGAATG
TTAGTGCGAAATCCACTCTCAAGAAATTCCACTCATGAAATGTACTGGGTTTCATGTGGA
ACAGGAAACATTGTGTCAGCAGTAAATATGACATCTAGAATGCTGCTAAACCGATTCACA
ATGGCTCACAGGAAGCCAACATATGAAAGAGATGTGGACTTGGGCGCTGGAACGAGACAT
GTGGCAGTAGAACCAGAGGTGGCCAACCTAGACATCATTGGCCAGAGGATAGAGAACATA
AAAAATGAACATAAATCAACATGGCATTATGATGAGGATAATCCGTACAAGACATGGGCC
TATCATGGATCATATGAGGTCAAGCCATCAGGATCAGCCTCATCCATGGTCAATGGTGTG
GTGAGACTGCTAACCAAACCATGGGATGTCATTCCCATGGTCACACAAATAGCCATGACT
GACACCACACCCTTTGGACAACAAAGGGTGTTTAAAGAGAAAGTTGATACGCGCACACCA
AAAGCGAAACGAGGCACAGCACAAATCATGGAGGTGACGGCCAAGTGGTTATGGGGTTTC
CTCTCTAGAAACAAAAAACCCAGAATCTGCACAAGAGAAGAGTTTACAAGAAAAGTCAGG
TCAAATGCAGCTATTGGAGCAGTGTTCGTTGATGAAAATCAATGGAACTCAGCAAAAGAA
GCAGTGGAAGATGAAAGGTTCTGGGACCTTGTGCGCAGAGAGAGGGAGCTTCATAAACAA
GGAAAATGTGCTACATGTGTCTACAACATGATGGGAAAGAGAGAAAAAAAATTAGGAGAG
TTCGGAAAGGCAAAAGGAAGTCGCGCAATATGGTACATGTGGTTGGGAGCGCGCTTCTTA
GAGTTTGAAGCCCTTGGCTTCATGAATGAAGATCACTGGTTCAGCAGAGAGAATTCACTC
AGTGGAGTGGAGGGAGAAGGACTCCACAAACTTGGATACATACTTAGAGATATATCAAAG
ATTCCAGGGGGAAACATGTATGCAGATGACACAGCCGGATGGGACACAAGAATAACAGAG
GAAGATCTTCAGAATGAGGCCAAAATTACTGACATCATGGAACCTGAACATGCCCTACTG
GCCACGTCAATCTTTAAGCTAACCTACCAAAATAAGGTTGTAAGGGTACAGAGACCAGCA
AAAAATGGAACCGTGATGGATGTCATATCCAGGCGTGACCAGAGAGGAAGTGGACAGGTT
GGAACTTATGGCTTAAACACCTTCACCAACATGGAGGCCCAACTAATAAGACAAATGGAG
TCTGAAGGAATCTTTTCACCTAGCGAATTGGAAACCCCAAATTTAGCCGGAAGAGTCCTT
GACTGGTTGGAAAAACATGGCATCGAGAGGCTGAGAAGAATGGCAATCAGTGGAGATGAC
TGTGTGGTGAAACCAATTGATGACAGATTTGCAACAGCCTTAACAGCCTTGAATGACATG
GGAAAGGTAAGAAAAGACATACCGCAGTGGGAACCTTCAAAAGGATGGAATGATTGGCAA
CAAGTGCCCTTCTGCTCACACCACTTCCACCAGCTGATTATGAAGGATGGGAGGGAGATA
GTGGTGCCATGCCGCAACCAAGATGAATTGGTAGGTAGGGCCAGAGTGTCACAAGGCGCC
GGATGGAGCTTGAGAGAAACTGCATGTCTAGGCAAGTCGTATGCACAAATGTGGCAGCTG
ATGTACTTCCACAGAAGAGACTTGAGACTAGCGGCTAATGCTATTTGTTCAGCCGTTCCA
GTTGATTGGGTCCCAACCAGTCGCACCACCTGGTCGATCCATGCCCACCATCAATGGATG
ACAACAGAAGACATGTTGTCAGTGTGGAATAGGGTCTGGATAGAGGAAAACCCATGGATG
GAGGACAAAACTCATGTGTCCAGTTGGGAAGACGTTCCATACCTAGGGAAAAGGGAAGAT
CAATGGTGTGGATCCCTAATAGGCTTAACAGCACGAGCCACCTGGGCCACCAACATACAA
GTGGCTATAAACCAAGTGAGAAGGCTCATTGGGAATGAGAATTATCTAGACTACATGACA
TCAATGAAGAGATTCAAAAACGAGAGTGATCCTGAAGGG---------------GCACTC
TGG
>JQ915072
---ATGAACAACCAACGGAAAAAGACGGGTCGACCGTCTTTCAATATGCTGAAACGCGCG
AGAAACCGCGTGTCAACTGTTTCACAGTTGGCGAAGAGATTCTCAAAAGGATTGCTTTCA
GGTCAAGGACCCATGAAACTGGTGATGGCTTTTATAGCATTCCTAAGATTTCTAGCCATA
CCTCCAACAGCAGGAATTTTGGCTAGATGGGGCTCATTCAAGAAGAATGGAGCGATTAAA
GTGTTACGGGGTTTCAAAAAAGAAATCTCAAACATGTTGAACATAATGAACAGGAGAAAA
AGATCTGTGACCATGCTCCTCATGCTGCTGCCCACAGTCCTGACGTTCCATTTGACCACC
CGAGGGGGAGAGCCTCACATGATAGTTAGCAAACAGGAAAGAGGAAAGTCACTTTTGTTC
AAGACCTCTGCAGGTGTCAACATGTGCACCCTTATTGCAATGGACCTGGGAGAGTTATGT
GATGACACGATGACCTACAAATGTCCCCGGATCACTGAGACGGAACCAGATGACGTTGAC
TGTTGGTGCAATGCCACGGAGACGTGGGTGACCTATGGAACATGTTCTCAAACTGGTGAA
CACCGACGAGACAAACGTTCCGTTGCACTGGCACCACACGTAGGGCTTGGTCTAGAAACA
AGAACCGAAACGTGGATGTCCTCTGAAGGCGCTTGGAGACAAATACAAAAAGTGGAGACA
TGGGCTCTGAGACACCCAGGATTTACGGTGATAGCCCTTTTTCTAGCACATGCCATAGGA
ACATCCATCACCCAGAAAGGAATTATTTTCATTTTGCTGATGCTGGTGACTCCATCCATG
GCCATGCGGTGCGTGGGAATAGGAAACAGAGACTTCGTGGAAGGACTGTCAGGAGCTACG
TGGGTGGATGTAGTTCTGGAGCATGGAAGTTGCGTCACTACCATGGCAAAAGACAAACCA
ACACTGGACATTGAACTCCTGAAGACGGAGGTCACAAACCCTGCCGTCCTGCGCAAATTG
TGTATAGAAGCTAAAATATCAAATACTACCACTGACTCGAGATGTCCGACACAAGGAGAA
GCCACGCTGGTGGAAGAACAAGACACGAACTTTGTGTGTCGACGAACATTCGTTGACAGA
GGCTGGGGCAATGGTTGTGGACTATTCGGAAAGGGTAGCCTAATAACGTGTGCTAAGTTC
AAGTGTGTGACAAAATTGGAAGGAAAGATAGTCCAATATGAAAACTTAAAATATTCTGTG
ATCGTTACTGTCCACACTGGAGACCAGCACCAAGTTGGAAATGAGACCACAGAACATGGA
ACAATAGCAACCATAACACCCCAAGCTCCCACGTCGGAAATACAACTGACAGACTACGGA
GCTCTAACACTGGATTGTTCACCTAGAACAGGGCTAGACTTTAATGAGATGGTGTTGCTG
ACAATGAAAGAAAAATCATGGCTCGTCCACAAACAATGGTTTCTAGACTTACCACTGCCT
TGGACCACAGGGGCCTCAACGTCCCAAGAGACTTGGAACAGACAAGACTTGCTGGTCACG
TTTAAGACAGCTCATGCAAAGAAGCAGGAAGTAGTCGTACTAGGATCACAAGAAGGAGCA
ATGCACACTGCGTTGACTGGAGCGACAGAAATCCAAACGTCTGGAACGACAACAATTTTT
GCAGGCCACCTGAAATGCAGATTAAAAATGGACAAACTAACTCTAAAAGGAATATCATAT
GTAATGTGCACAGGCTCATTCAAGTTAGAGAAGGAAGTGGCTGAGACCCAGCATGGAACT
GTTCTAGTACAGGTCAAATACGAAGGAACAGATGCACCATGCAAGATCCCCTTCTCGTCC
CAAGATGAGAAGGGAGTAACCCAGAATGGGAGATTGGTAACAGCCAACCCCATAGTCACT
GACAAAGAAAAACCAGTCAACATTGAAGCGGAGCCACCCTTTGGTGAGAGCTACATCGTG
GTAGGAGCAGGTGAAAAAGCTTTGAAACTAAGTTGGTTCAAGAAGGGAAGCAGTATAGGG
AAAATGTTTGAAGCAACTGCCCGTGGAGCACGAAGGATGGCCATCCTGGGAGACACCGCA
TGGGACTTCGGCTCTATAGGAGGAGTGTTCACGTCTGTGGGAAAACTGGTACACCAGATC
TTTGGAACTGCGTATGGAGTTTTGTTCAGCGGTGTTTCTTGGACCATGAAAATAGGAATA
GGGATTCTGCTGACATGGCTGGGATTAAACTCAAGGAGCACGTCCCTTTCAATGACGTGT
ATCGCAGTTGGCATGGTCACACTGTACCTAGGAGTCATGGTCCAGGCGGACTCGGGATGT
GTAATCAACTGGAAAGGCAGAGAACTCAAATGTGGAAGCGGCATTTTTGTCACTAATGAA
GTTCACACCTGGACAGAGCAATACAAATTCCAGGCTGACTCCCCAAAGAGACTATCAGCA
GCCATTGGGAAGGCATGGGAGGAGGGTGTGTGTGGAATTCGATCAGCCACTCGTCTCGAG
AACATCATGTGGAAGCAAATATCAAATGAATTAAACCACATCTTACTTGAAAATGACATG
AAATTTACAGTGGTAGTAGGAGACGTTAGTGGAATCTTGGCCCAAGGAAAGAAAACGATT
AGGCCACAACCCATGGAACACAAATACTCGTGGAAAAGTTGGGGAAAAGCCAAAATCATT
GGAGCAGATGTTCAGAACACTACCTTCATCATCGACGGCCCAAACACCCCAGAATGCCCC
GATGACCAAAGAGCGTGGAACATCTGGGAAGTTGAAGACTATGGATTTGGAATTTTCACG
ACAAACATATGGTTGAAATTGCGTGATTCCTACACCCAAGTGTGTGACCATCGACTAATG
TCGGCTGCCATCAAGGATAGCAAAGCAGTTCATGCTGACATGGGGTACTGGATAGAAAGT
GAAAAGAACGAGACTTGGAAGTTGGCAAGAGCCTCCTTCATAGAAGTCAAGACATGCGTC
TGGCCAAAATCTCACACTCTATGGAGCAATGGAGTCCTGGAAAGTGAGATGATAATCCCA
AAGATATATGGAGGACCAATATCTCAGCACAATTACAGACCAGGATATTTCACACAAACA
GCAGGGCCGTGGCACTTAGGCAAGTTGGAACTAGATTTTGATTTGTGTGAAGGTACCACA
GTGGTTGTGGATGAACATTGTGGACATCGCGGACCATCTCTTAGAACCACAACAGTCACA
GGAAAGATAATCCATGAATGGTGCTGCAGATCTTGCACGTTACCCCCTCTACGTTTCAAA
GGAGAAGACGGGTGCTGGTACGGCATGGAAATTAGACCAGTCAAGGAGAAGGAAGAGAAC
CTAGTTAAGTCAATGGTCTCTGCAGGGTCAGGAGAAGTGGACAGTTTTTCACTAGGACTG
TTATGCATATCAATAATGATCGAAGAGGTAATGAGATCCAGATGGAGCAGGAAAATGCTG
ATGACTGGAACATTGGTTGTGTTCCTCCTTCTCACATTGGGACAATTGACATGGAACGAT
CTGATCAGGCTATGCATCATGGTTGGAGCCAATGCTTCAGACAATATGGGGATGGGAACA
ACGTACTTAGCTCTGATGGCCACTTTCAGAATGAGACCAATGTTCGCAGTCGGGCTATTA
TTTCGCAGATTAACATCTAGAGAAGTTCTCCTTCTCACGGTTGGATTGAGTCTGGTGGCA
TCTGTAGAACTACCAAATTCCTTAGACGAGCTAGGGGATGGACTTGCAATGGGCATCATG
ATATTGAAATTACTGACTGATTTTCAATCACATCAGCTATGGGCCACTTTGCTGTCTCTA
ACATTTGTCAAAACAACTCTTTCACTGCACTATGCATGGAAGACAATGGCCATGATACTG
TCAATTGTATCCCTCCTCCCTTTATGC---CTGTCCACGACTTCTCAAAAAACGACATGG
CTTCCAGTGCTTCTGGGATCTCTTGGATGCAAACCACTAACCATGTTTCTCATAACAGAA
AACAAAATCTGGGGAAGGAAAAGTTGGCCTCTCAATGAAGGAATCATGGCTGTTGGAATA
GTTAGCATTCTACTAAGCTCACTTCTCAAAAATGATGTGCCACTAGCTGGCCCATTAATA
GCTGGAGGCATGCTAATAGCATGTTATGTCATATCCGGAAGCTCGGCCGATTTATCACTG
GAGAAAGCAGCTAAGGTCTCCTGGGAAGAAGAAGCAGAACACTCTGGCGCCTCACACAAT
ATACTAGTCGAGATCCAAGATGATGGAACCATGAAGATAAAGGATGAAGAGAGAGATGAC
ACGATCACCATCCTCCTCAAAGCAACCCTGCTGGCAATCTCAGGGGTGTATCCAATGTCA
ATACCGGCGACTCTCTTTGTGTGGCATTTTTGGCAG---AAAAAGAAACAGAGATCAGGA
GTGTTATGGGACACACCCAGCCCTCCAGAAGTGGAAAAAGCAGTCCTTGATGATGGCATT
TATAGAATTCTCCAAAGAGGATTGTTGGGCAGGTCTCAGGTAGGAGTAGGAGTCTTCCAA
GAAGGCGTATTCCACACAATGTGGCACGTCACCAGGGGAGCTGTTCTCATGTACCAAGGG
AAGAGATTGGAACCAAGTTGGGCCAGTGTCAAAAAAGACTTGATCTCATATGGAGGAGGT
TGGAGGTTTCAAGGATCCTGGAACATGGGAGAAGAAGTGCAGGTGATTGCTGTTGAACCG
GGGAAGAACCCAAAAAATGTACAGACAGCGCCAGGTACCTTCAAGACTTCTGAAGGCGAA
GTTGGAGCCATAGCTCTAGACTTCAAACCCGGCACATCTGGATCTCCTATCGTGAACAGA
GAGGGAAAAATAGTAGGTCTTTACGGAAATGGAGTGGTGACAACAAGTGGAACCTATGTC
AGTGCTATAGCTCAAGCTAAAGCATCACAAGAAGGGCCTTTGCCAGAGATTGAGGACGAG
GTGTTTAGGAAAAGAAACTTAACAATAATGGACCTACACCCAGGATCGGGAAAAACAAGA
AGATACCTTCCAGCCATAGTCCGTGAGGCCATAAAAAGAAAGCTGCGGACGTTAGTTCTA
GCTCCCACAAGAGTTGTCGCCTCTGAAATGGCAGAGGCGCTCAAGGGAATGCCAATAAGG
TATCAGACAACAGCAGTGAAGAGTGAACACACGGGAAAGGAGATAGTTGACCTTATGTGT
CACGCCACTTTCACTATGCGTCTCCTTTCTCCTGTGAGAGTTCCCAATTATAACATGATA
ATCATGGATGAAGCACATTTTACCGATCCAGCCAGCATAGCAGCCAGAGGGTACATCTCA
ACCCGAGTGGGTATGGGTGAAGCAGCTGCGATTTTCATGACAGCCACCCCCCCCGGATCG
GTGGAGGCTTTTCCACAGAGCAATGCAGTTATCCAAGATGAGGAAAAAGACATTCCTGAA
AGATCATGGAACTCAGGCTATGACTGGATCACTGACTTCCCAGGCAAAACAGTCTGGTTT
GTTCCAAGCATCAAATCAGGAAATGACATTGCCAACTGTCTAAGAAAGAATGGTAAACGG
GTGATCCAATTAAGCAGGAAAACTTTTGACACTGAGTATCAGAAAACAAAAAATAACGAC
TGGGACTATGTTGTCACAACAGACATATCCGAAATGGGAGCAAACTTTCGAGCTGACAGG
GTAATAGACCCAAGGCGGTGCCTGAAACCGGTCATACTGAAAGATGGTCCAGAGCGTGTC
ATTCTAGCCGGACCGATGCCAGTGACTGTGGCTAGTGCCGCCCAGAGGAGAGGAAGAATT
GGAAGGAACCAAAATAAGGAAGGCGATCAGTATATTTACATGGGACAGCCTCTAAATAAT
GATGAGGACCACGCCCATTGGACAGAAGCAAAAATGCTCCTTGACAACATAAACACACCA
GAAGGGATCATCCCAGCCCTCTTTGAGCCGGAAAGAGAAAAGAGTGCTGCAATAGACGGG
GAGTACAGACTACGGGGTGAAGCGAGGAAAACGTTTGTGGAGCTCATGAGAAGAGGAGAT
CTACCCGTCTGGCTATCTTACAAAGTCGCCTCAGAAGGCTTCCAATACTCCGACAGAAGA
TGGTGCTTTGATGGGGAAAGGAACAACCAGGTGTTGGAGGAGAACATGGACGTGGAGATC
TGGACAAAAGAAGGA---GAAAGAAAGAAACTGCGACCCCGCTGGCTGGATGCCAGAACA
TACTCTGACCCACTGGCTCTGCGCGAATTCAAAGAGTTCGCAGCAGGAAGAAGAAGCGTC
TCAGGTGACCTAATATTGGAAATAGGGAAACTTCCACAACATCTAACGCAAAGGGCCCAG
AATGCTTTGGATAATCTGGTTATGCTGCACAACTCTGAACAAGGAGGAAAAGCTTATAGA
CACGCCATGGAAGAATTGCCAGACACCATAGAGACAATAATGCTCCTAGCTCTGATAGCT
GTGCTGACTGGCGGAGTGACGCTGTTCTTCCTATCAGGAAGAGGCTTAGGGAAAACATCC
ATAGGCCTACTCTGCGTGACGTCCTCAAGTGCACTGTTATGGATGGCCAGTGTGGAGCCC
CATTGGATAGCGGCCTCTATTATACTAGAGTTCTTTCTGATGGTGTTGCTCATTCCAGAG
CCAGATAGACAGCGCACTCCACAAGACAACCAGTTAGCATATGTGGTGATAGGCTTGCTA
TTCATGATATTGACAGTGGCAGCCAATGAGATGGGATTATTGGAAACCACAAAGAAAGAC
CTGGGGATTGGTCATACAGCTGCTGAAAACCACCACCACGCCGCAATGTTGGACGTGGAC
CTCCATCCAGCTTCAGCCTGGACCCTTTACGCAGTGGCCACAACGATTATCACTCCCATG
ATGAGACACACAATTGAAAACACAACGGCAAATATTTCCCTGACAGCTATTGCAAACCAG
GCAGCTATATTGATGGGACTTGATAAGGGATGGCCGATATCAAAGATGGACATAGGAGTT
CCACTTCTCGCCTTGGGGTGCTATTCTCAAGTGAACCCGCTGACGCTGACAGCAGCGGTA
CTGATGCTAGTAGCCCATTATGCCATAATTGGACCAGGACTGCAAGCAAAAGCCACTAGA
GAAGCGCAAAAAAGGACGGCAGCCGGAATAATGAAAAACCCAACTGTCGACGGGATCGTT
GCAATAGATTTAGACCCTGTGGTTTATGATGCAAAATTTGAAAAACAGCTAGGCCAAATA
ATGTTGCTGATACTTTGCACATCTCAGATTCTCTTGATGCGGACCACATGGGCCTTGTGT
GAATCCATCACACTGGCCACAGGACCTCTGACCACGCTTTGGGAGGGATCTCCAGGAAAA
TTCTGGAACACCACGATAGCGGTGTCCATGGCAAACATTTTTAGGGGCAGTTATCTAGCA
GGAGCGGGTCTGGCCTTTTCATTAATGAAATCTCTGGGAGGAAGTAGGAGAGGGACGGGA
GCCCAAGGGGAAACATTGGGAGAAAAGTGGAAAAGACAGCTGAACCAATTGAGCAAGTCA
GAATTTAACATTTACAAGAGGAGTGGGATTATAGAAGTGGATAGATCTGAAGCCAAGGAG
GGGTTGAAAAGAGGAGAAACAACCAAACACGCAGTGTCGAGAGGAACGGCCAAACTGAGG
TGGTTTGTGGAGAGGAACCTTGTGAAACCAGAAGGGAAAGTCATAGACCTCGGTTGTGGA
AGAGGTGGCTGGTCATATTATTGCGCTGGGCTGAAGAAAGTCACAGAAGTGAAAGGATAC
ACAAAAGGAGGACCTGGACATGAGGAACCGATCCCAATGGCAACTTATGGATGGAATCTA
GTAAAGCTACACTCCGGGAAAGATGTATTCTTTATACCACCTGAGAAATGTGACACTCTT
TTGTGTGATATTGGTGAGTCCTCTCCGAACCCGACTATAGAAGAAGGAAGAACGTTACGT
GTTCTAAAGATGGTAGAACCATGGCTCAGAGGAAACCAATTTTGCATAAAAATTCTAAAT
CCCTATATGCCGAGTGTGGTAGAAACTCTGGAGCAAATGCAAAGAAAACATGGAGGAATG
CTAGTGCGAAATCCACTCTCAAGAAATTCCACTCATGAAATGTACTGGGTTTCATGTGGA
ACAGGAAACATTGTGTCAGCAGTAAATATGACATCTAGAATGCTGCTAAACCGATTCACA
ATGGCTCACAGGAAGCCAACATATGAAAGAGATGTGGACTTGGGCGCTGGAACGAGACAT
GTGGCAGTAGAACCAGAGGTGGCCAACCTAGACATCATTGGCCAGAGGATAGAGAACATA
AAAAATGAACATAAATCAACATGGCATTATGATGAGGATAATCCGTACAAAACATGGGCC
TATCATGGATCATATGAGGTCAAGCCATCAGGATCAGCCTCATCCATGGTCAATGGTGTG
GTGAGACTGCTAACCAAACCATGGGATGTCATTCCCATGGTCACACAAATAGCCATGACT
GACACCACACCCTTTGGACAACAAAGGGTGTTTAAAGAGAAAGTTGATACGCGCACACCA
AAAGCGAAACGAGGCACAGCACAAATCATGGAGGTGACGGCCAAGTGGTTATGGGGTTTC
CTCTCTAGAAACAAAAAACCCAGAATCTGCACAAGAGAAGAGTTTACAAGAAAAGTCAGG
TCAAATGCAGCTATTGGAGCAGTGTTCGTTGATGAAAATCAATGGAACTCAGCAAAAGAA
GCAGTGGAAGATGAAAGGTTCTGGGACCTTGTGCGCAGAGAGAGGGAGCTTCATAAACAA
GGAAAATGTGCTACATGTGTTTACAACATGATGGGAAAGAGAGAAAAAAAATTAGGAGAG
TTCGGAAAGGCAAAAGGAAGTCGCGCAATATGGTACATGTGGCTGGGAGCGCGCTTCTTA
GAGTTTGAAGCCCTTGGCTTCATGAATGAAGATCACTGGTTCAGCAGAGAGAATTCACTC
AGTGGAGTGGAGGGAGAAGGACTCCACAAACTTGGATACATACTTAGAGATATATCAAAG
ATTCCAGGGGGAAATATGTATGCAGATGACACAGCCGGATGGGACACAAGAATAACAGAG
GAAGATCTTCAGAATGAGGCCAAAATTACTGACATCATGGAACCTGAACATGCCCTACTG
GCCACGTCAATCTTTAAGCTAACCTACCAAAATAAGGTTGTAAGGGTACAGAGACCAGCA
AAAAATGGAACCGTGATGGATGTCATATCCAGGCGTGACCAGAGAGGAAGTGGACAGGTT
GGAACTTATGGCTTAAACACCTTCACCAACATGGAGGCCCAACTAATAAGACAAATGGAG
TCTGAAGGAATCTTTTCACCTAGCGAATTGGAAACTCCAAATTTAGCCGGAAGAGTCCTT
GACTGGTTGGAAAAACATGGCATCGAGAGGCTGAGAAGAATGGCAATCAGTGGAGATGAC
TGTGTGGTGAAACCAATTGATGACAGATTTGCAACAGCCTTAACAGCCTTGAATGACATG
GGAAAGGTAAGAAAAGACATACCGCAGTGGGAACCTTCAAAAGGATGGAATGATTGGCAA
CAAGTGCCCTTCTGCTCACACCACTTCCACCAGCTGATTATGAAGGATGGGAGGGAGATA
GTGGTGCCATGCCGCAACCAAGATGAATTGGTAGGTAGGGCCAGAGTGTCACAAGGCGCC
GGATGGAGCTTGAGAGAAACTGCATGTCTAGGCAAGTCGTATGCACAAATGTGGCAGCTG
ATGTACTTCCACAGAAGAGACTTGAGACTAGCGGCTAATGCTATTTGTTCAGCCGTTCCA
GTTGATTGGGTCCCAACCAGTCGCACCACCTGGTCGATCCATGCCCACCATCAATGGATG
ACAACAGAAGACATGTTGTCAGTGTGGAATAGGGTCTGGATAGAGGAAAACCCATGGATG
GAGGATAAAACTCATGTGTCCAGTTGGGAAGACGTTCCATACCTAGGGAAAAGGGAAGAT
CAATGGTGTGGATCCCTAATAGGCTTAACAGCACGAGCCACCTGGGCCACCAACATACAG
GTGGCCATAAAACAAGTGAGAAGGCTCATTGGGAATGAGAATTATCTAGACTACATGACA
TCAATGAAGAGATTCAAAAACGAGAGTGATCCTGAAGGG---------------GCACTC
TGG
>JQ915071
---ATGAACAACCAACGGAAAAAGACGGGTCGACCGTCTTTCAATATGCTGAAACGCGCG
AGAAACCGCGTGTCAACTGTTTCACAGTTGGCGAAGAGATTCTCAAAAGGATTGCTTTCA
GGTCAAGGACCCATGAAACTGGTGATGGCTTTTATAGCATTCCTAAGATTTCTAGCCATA
CCTCCAACAGCAGGAATTTTGGCTAGATGGGGCTCATTCAAGAAGAATGGAGCGATTAAA
GTGTTACGGGGTTTCAAAAAAGAAATCTCAAACATGTTGAACATAATGAACAGGAGGAAA
AGATCTGTGACCATGCTCCTCATGCTGCTGCCCACAGTCCTGACGTTCCATTTGACCACC
CGAGGGGGAGAGCCTCACATGATAGTTAGCAAACAGGAAAGAGGAAAGTCACTTTTGTTC
AAGACCTCTGCAGGTGTCAACATGTGCACCCTTATTGCAATGGACCTGGGAGAGTTATGT
GATGACACGATGACCTACAAATGTCCCCGGATCACTGAGACGGAACCAGATGACGTTGAC
TGTTGGTGCAATGCCACGGAGACGTGGGTGACCTATGGAACATGTTCTCAAACTGGTGAA
CACCGACGAGACAAACGTTCCGTTGCACTGGCACCACACGTAGGGCTTGGTCTAGAAACA
AGAACCGAAACGTGGATGTCCTCTGAAGGCGCTTGGAGACAAATACAAAAAGTGGAGACA
TGGGCTCTGAGACACCCAGGATTTACGGTGATAGCCCTTTTTCTAGCACATGCCATAGGA
ACATCCATCACCCAGAAAGGAATTATTTTCATTTTGCTGATGCTGGTGACTCCATCCATG
GCCATGCGGTGCGTGGGAATAGGAAACAGAGACTTCGTGGAAGGACTGTCAGGAGCTACG
TGGGTGGATGTAGTTCTGGAGCATGGAAGTTGCGTCACTACCATGGCAAAAGACAAACCA
ACACTGGACATTGAACTCCTGAAGACGGAGGTCACAAACCCTGCCGTCCTGCGCAAACTG
TGTATAGAAGCTAAAATATCAAATACTACCACTGACTCGAGATGTCCGACACAAGGAGAA
GCCACGCTGGTGGAAGAACAAGACACGAACTTTGTGTGTCGACGAACATTCGTTGACAGA
GGCTGGGGCAATGGTTGTGGACTATTCGGAAAGGGTAGCTTAATAACGTGTGCTAAGTTT
AAGTGTGCGACAAAATTGGAAGGAAAGATAGTCCAATATGAAAACTTAAAATATTCTGTG
ATCGTTACTGTCCACACTGGAGACCAGCACCAAGTTGGAAATGAGACCACAGAACATGGA
ACAATTGCAACCATAACACCCCAAGCTCCCACGTCGGAAATACAACTGACAGACTACGGA
GCTCTAACACTGGATTGTTCACCTAGAACAGGGCTAGACTTTAATGAGATGGTGTTGCTG
ACAATGAAAGAAAAATCATGGCTCGTCCACAAACAATGGTTTCTAGACTTACCACTGCCT
TGGACCACAGGGGCCTCAACGTCCCAAGAGACTTGGAACAGACAAGACTTGCTGGTCACG
TTTAAGACAGCTCATGCAAAGAAGCAGGAAGTAGTCGTACTAGGATCACAAGAAGGAGCA
ATGCACACTGCGTTGACTGGAGCGACAGAAATCCAAACGTCTGGAACGACAACAATTTTT
GCAGGCCACCTGAAATGCAGATTAAAAATGGACAAACTAACTCTAAAAGGAATATCATAT
GTAATGTGCACAGGCTCATTCAAGTTAGAGAAGGAAGTGGCTGAGACCCAGCACGGAACT
GTTCTAGTACAGGTCAAATACGAAGGAACAGATGCACCATGCAAGATCCCCTTCTCGTCC
CAAGATGAGAAGGGAGTAACCCAGAATGGGAGATTGGTAACAGCCAACCCCATAGTCACT
GACAAAGAAAGACCAGTCAACATTGAAGCGGAGCCACCCTTTGGTGAGAGCTACATCGTG
GTAGGAGCAGGTGAAAAAGCTTTGAAACTAAGTTGGTTCAAGAAGGGAAGCAGTATAGGG
AAAATGTTTGAAGCAACTGCCCGTGGAGCACGAAGGATGGCCATCCTGGGAGACACCGCA
TGGGACTTCGGCTCTATAGGAGGAGTGTTCACGTCTGTGGGAAAACTGGTACACCAGATC
TTTGGAACTGCGTATGGAGTTTTGTTCAGCGGTGTTTCTTGGACCATGAAAATAGGAATA
GGGATTCTGCTGACATGGCTGGGATTAAACTCAAGGAGCACGTCTCTTTCAATGACGTGT
ATCGCAGTTGGCATGGTCACACTGTACCTAGGAGTCATGGTCCAGGCGGACTCGGGATGT
GTAATCAACTGGAAAGGCAGAGAACTCAAATGTGGAAGTGGCATTTTTGTCACTAATGAA
GTTCACACCTGGACAGAGCAATACAAATTCCAGGCTGACTCCCCAAAGAGACTATCAGCA
GCCATTGGGAAGGCATGGGAGGAGGGTGTGTGTGGAATTCGATCAGCCACTCGTCTCGAG
AACATCATGTGGAAGCAAATATCAAATGAATTAAACCACATCTTACTTGAAAATGACATG
AAATTTACAGTGGTAGTAGGAGACGTTAGTGGAATCTTGGCCCAAGGAAAGAAAACGATT
AGGCCACAACCCATGGAACACAAATACTCGTGGAAAAGTTGGGGAAAAGCCAAAATCATT
GGAGCAGATGTTCAGAACACTACCTTCATCATCGACGGCCCAAACACCCCAGAATGCCCC
GATGACCAAAGAGCGTGGAACATCTGGGAAGTTGAAGACTATGGATTTGGAATTTTCACG
ACAAACATATGGTTGAAATTGCGTGATTCCTACACCCAAGTGTGTGACCATCGACTAATG
TCGGCTGCCATCAAGGATAGCAAAGCAGTTCATGCTGACATGGGGTACTGGATAGAAAGT
GAAAAGAACGAGACTTGGAAGTTGGCAAGAGCCTCTTTCATAGAAGTCAAGACATGCGTT
TGGCCAAAATCTCACACTCTATGGAGCAATGGAGTCCTGGAAAGTGAGATGATAATCCCA
AAGATATATGGAGGACCAATATCTCAGCACAATTACAGACCAGGATATTTCACACAAACA
GCAGGGCCGTGGCACTTAGGCAAGTTGGAACTAGATTTTGATTTGTGTGAAGGTACCACA
GTGGTTGTGGATGAACATTGTGGAAATCGCGGACCATCTCTTAGAACCACAACAGTCACA
GGAAAGATAATCCATGAATGGTGCTGCAGATCTTGCACGTTACCCCCTCTACGTTTCAAA
GGAGAAGACGGGTGCTGGTACGGCATGGAAATTAGACCAGTCAAGGAGAAGGAAGAGAAC
CTAGTTAAGTCAATGGTCTCTGCGGGGTCAGGAGAAGTGGACAGTTTTTCACTAGGACTG
TTATGCATATCAATAATGATCGAAGAGGTAATGAGATCCAGATGGAGCAGGAAAATGCTG
ATGACTGGAACATTGGTTGTGTTCCTCCTTCTCACATTGGGACAATTGACATGGAACGAT
CTGATCAGGCTATGCATCATGGTTGGAGCCAATGCTTCAGACAATATGGGGATGGGAACA
ACGTACTTAGCTTTGATGGCCACTTTCAGAATGAGACCAATGTTCGCAGTCGGGCTATTA
TTTCGCAGATTAACATCTAGAGAAGTTCTCCTTCTCACGGTTGGATTGAGTCTGGTGGCA
TCTGTAGAACTACCAAATTCCTTAGACGAGCTAGGGGATGGACTTGCAATGGGCATCATG
ATATTGAAATTACTGACTGATTTTCAATCACATCAGCTATGGGCCACTTTGCTGTCTCTA
ACATTTGTCAAAACAACTCTTTCACTGCACTATGCATGGAAGACAATGGCCATGATACTG
TCAATTGTATCCCTCCTCCCTTTATGC---CTGTCCACGACTTCTCAAAAAACGACATGG
CTTCCAGTGCTTCTGGGATCTCTTGGATGCAAACCACTAACCATGTTTCTCATAACAGAA
AACAAAATCTGGGGAAGGAAAAGTTGGCCTCTCAATGAAGGAATCATGGCTGTTGGAATA
GTTAGCATTCTACTAAGCTCACTTCTCAAAAATGATGTGCCACTAGCTGGCCCATTAATA
GCTGGAGGCATGCTAATAGCATGTTATGTCATATCCGGAAGCTCGGCCGATTTATCACTG
GAGAAAGCAGCTAAGGTCTCCTGGGAAGAAGAAGCAGAACACTCTGGCGCCTCACACAAT
ATACTAGTCGAGATCCAAGATGATGGAACCATGAAGATAAAGGATGAAGAGAGAGATGAT
ACGATCACCATCCTCCTCAAAGCAACCCTGCTGGCAATCTCAGGGGTGTATCCAATGTCA
ATACCGGCGACTCTCTTTGTGTGGCATTTTTGGCAG---AAAAAGAAACAGAGATCAGGA
GTGTTATGGGACACACCCAGCCCTCCAGAAGTGGAAAAAGCAGTCCTTGATGATGGCATT
TATAGAATTCTCCAAAGAGGATTGTTGGGCAGGTCTCAGGTAGGAGTAGGAGTTTTCCAA
GAAGGCGTATTCCACACAATGTGGCACGTCACCAGGGGAGCTGTTCTCATGTACCAAGGG
AAGAGATTGGAACCAAGTTGGGCCAGTGTCAAAAAAGACTTGATCTCATATGGAGGAGGT
TGGAGGTTTCAAGGATCCTGGAACACGGGAGAAGAAGTGCAGGTGATTGCTGTTGAACCG
GGGAAGAACCCAAAAAATGTACAGACAGCGCCAGGTACCTTCAAGACTTCTGAAGGCGAA
GTTGGAGCCATAGCTCTAGACTTCAAACCCGGCACATCTGGATCTCCTATCGTGAACAGA
GAGGGAAAAATAGTAGGTCTTTACGGAAATGGAGTGGTGACAACAAGTGGAACCTATGTC
AGTGCTATAGCTCAAGCTAAAGCATCACAAGAAGGGCCTTTGCCAGAGATTGAGGACGAG
GTGTTTAGGAAAAGAAACTTAACAATAATGGACCTACACCCAGGATCGGGAAAAACAAGA
AGATACCTTCCAGCCATAGTCCGTGAGGCCATAAAAAGAAAGCTGCGGACGTTAGTTCTA
GCTCCCACAAGAGTTGTCGCCTCTGAAATGGCAGAGGCGCTCAAGGGAATGCCAATAAGG
TATCAGACAACAGCAGTGAAGAGTGAACACACGGGAAAGGAGATAGTTGACCTTATGTGT
CACGCCACTTTCACTATGCGTCTCCTTTCTCCTGTGAGAGTTCCCAATTATAACATGATA
ATCATGGATGAAGCACATTTTACCGATCCAGCCAGCATAGCAGCCAGAGGGTACATCTCA
ACCCGAGTGGGTATGGGTGAAGCAGCTGCGATTTTCATGACAGCCACCCCCCCCGGATCG
GTGGAGGCTTTTCCACAGAGCAATGCAGTTATCCAAGATGAGGAAAAAGACATTCCTGAA
AGATCATGGAACTCAGGCTATGACTGGATCACTGACTTCCCAGGCAAAACAGTCTGGTTT
GTTCCAAGCATCAAATCAGGAAATGACATTGCCAACTGTTTAAGAAAGAATGGTAAACGG
GTGATCCAATTAAGCAGGAAAACTTTTGACACTGAGTATCAGAAAACAAAAAATAACGAC
TGGGACTATGTTGTCACAACAGACATATCCGAAATGGGAGCAAACTTTCGAGCTGACAGG
GTAATAGACCCAAGGCGGTGCCTGAAACCGGTTATACTGAAAGATGGTCCAGAGCGTGTC
ATTCTAGCCGGACCGATGCCAGTGACTGTGGCTAGTGCCGCCCAGAGGAGAGGAAGAATT
GGAAGGAACCAAAATAAGGAAGGTGATCAGTATATTTACATGGGACAGCCTCTAAATAAT
GATGAGGATCACGCCCATTGGACAGAAGCAAAAATGCTCCTTGACAACATAAACACACCA
GAAGGGATCATCCCAGCCCTCTTTGAGCCGGAAAGAGAAAAGAGTGCTGCAATAGACGGG
GAGTACAGACTACGGGGTGAAGCGAGGAAAACGTTTGTGGAGCTCATGAGAAGAGGAGAT
CTACCTGTCTGGCTATCTTACAAAGTCGCCTCAGAAGGCTTCCAATACTCCGACAGAAGA
TGGTGCTTTGATGGGGAAAGGAACAACCAGGTGTTGGAGGAGAACATGGACGTGGAGATC
TGGACAAAAGAAGGA---GAAAGAAAGAAACTGCGACCCCGCTGGCTGGATGCCAGAACA
TACTCTGACCCACTGGCTCTGCGCGAATTCAAAGAGTTCGCAGCAGGAAGAAGAAGCGTC
TCAAGTGACCTAATATTGGAAATAGGGAAACTTCCACAACATCTAACGCAAAGGGCCCAG
AATGCTTTGGATAATCTGGTTATGCTGCACAACTCTGAACAAGGAGGAAAAGCTTATAGA
CACGCCATGGAAGAATTGCCAGACACCATAGAGACAATAATGCTCCTAGCTCTGATAGCT
GTGCTGACTGGCGGAGTGACGCTGTTCTTCCTATCAGGAAGAGGCTTAGGGAAAACATCC
ATAGGCCTACTCTGCGTGACGTCCTCAAGTGCACTGTTATGGATGGCCAATGTGGAGCCC
CATTGGATAGCGGCCTCTATTATACTAGAGTTCTTTCTGATGGTGTTGCTCATTCCAGAG
CCAGATAGACAGCGCACTCCACAAGACAACCAGTTAGCATATGTGGTGATAGGTTTGCTA
TTCATGATATTGACAGTGGCAGCCAATGAGATGGGATTATTGGAAACCACAAAGAAAGAC
CTGGGGATTGGTCATACAGCTGCTGAAAACCACCACCACGCCGCAATGTTGGACGTGGAC
CTCCATCCAGCTTCAGCCTGGACCCTCTACGCAGTGGCCACAACGATTATCACTCCCATG
ATGAGACACACAATTGAAAACACAACGGCAAATATTTCCCTGACAGCTATTGCAAACCAG
GCAGCTATATTGATGGGACTTGATAAGGGATGGCCAATATCAAAGATGGACATAGGAGTT
CCACTTCTCGCCTTGGGGTGCTATTCTCAAGTGAACCCGCTGACGCTGACAGCAGCGGTA
CTGATGCTAGTAGCCCATTATGCCATAATTGGACCAGGACTGCAAGCAAAAGCCACTAGA
GAAGCGCAAAAAAGGACGGCAGCCGGAATAATGAAAAACCCAACTGTCGACGGGATCGTT
GCAATAGATTTAGACCCTGTGGTTTATGATGCAAAATTTGAAAAACAGCTAGGCCAAATA
ATGTTGCTGATACTTTGCACATCTCAGATTCTCTTGATGCGGACCACATGGGCCTTGTGT
GAATCCATCACACTGGCCACAGGACCTCTGACCACGCTTTGGGAGGGATCTCCAGGAAAA
TTCTGGAACACCACGATAGCGGTGTCCATGGCAAACATTTTTAGGGGTAGTTATCTAGCA
GGAGCGGGTCTGGCCTTTTCATTAATGAAATCTCTGGGAGGAGGTAGGAGAGGGACGGGA
GCCCAAGGGGAAACATTGGGAGAAAAGTGGAAAAGACAGCTGAACCAATTGAGCAAGTCA
GAATTTAACACCTACAAGAGGAGTGGGATTATAGAAGTAGATAGATCTGAAGCCAGGGAG
GGGTTGAAAAGAGGAGAAACAACCAAACACGCAGTGTCGAGAGGAACGGCCAAACTGAGG
TGGTTTGTGGAGAGGAACCTTGTGAAACCAGAAGGGAAAGTCATAGACCTCGGTTGTGGA
AGAGGTGGCTGGTCATATTATTGCGCTGGGCTGAAGAAAGTCACAGAAGTGAAAGGATAC
ACAAAAGGAGGACCTGGACATGAGGAACCGATCCCAATGGCAACCTATGGATGGAATTTA
GTAAAGCTACACTCCGGGAAAGATGTATTCTTTATACCACCTGAGAAATGTGACACTCTT
TTGTGTGATATTGGTGAGTCCTCTCCGAACCCGACTATAGAAGAAGGAAGAACGTTACGT
GTTCTAAAGATGGTAGAACCATGGCTCAGAGGAAACCAATTTTGCATAAAAATTCTAAAT
CCCTATATGCCGAGTGTGGTAGAAACTCTGGAGCAAATGCAAAGGAAACATGGAGGAATG
TTAGTGCGAAATCCACTCTCAAGAAATTCCACTCATGAAATGTACTGGGTTTCATGTGGA
ACAGGAAACATTGTGTCAGCAGTAAATATGACATCTAGAATGCTGCTAAACCGATTCACA
ATGGCTCACAGGAAGCCAACATATGAAAGAGATGTGGACTTGGGCGCTGGAACGAGACAT
GTGGCAGTAGAACCAGAGGTGGCCAACCTAGACATCATTGGCCAGAGGATAGAGAACATA
AAAAATGAACACAAATCAACATGGCATTATGATGAGGATAATCCGTACAAAACATGGGCC
TATCATGGATCATATGAGGTCAAGCCATCAGGATCAGCCTCATCCATGGTCAATGGTGTG
GTGAGACTGCTAACCAAACCATGGGATGTCATTCCCATGGTCACACAAATAGCCATGACT
GACACCACACCCTTTGGACAACAAAGGGTGTTTAAAGAGAAAGTTGATACGCGCACACCA
AAAGCGAAACGAGGCACAGCACAAATCATGGAGGTGACGGCCAAGTGGTTATGGGGTTTC
CTCTCTAGAAACAAAAAACCCAGAATCTGCACAAGAGAAGAGTTTACAAGAAAAGTCAGG
TCAAATGCAGCTATTGGAGCAGTGTTCGTTGATGAAAATCAATGGAACTCAGCAAAAGAA
GCAGTGGAAGATGAAAGGTTCTGGGACCTTGTGCGCAGAGAGAGGGAGCTTCATAAACAA
GGAAAATGTGCCACATGTGTCTACAACATGATGGGAAAGAGAGAAAAAAAATTAGGAGAG
TTCGGAAAGGCAAAAGGAAGTCGCGCAATATGGTACATGTGGTTGGGAGCGCGCTTCTTA
GAGTTTGAAGCCCTTGGCTTCATGAATGAAGATCACTGGTTCAGCAGAGAGAATTCACTC
AGTGGAGTGGAGGGAGAAGGACTCCACAAACTTGGATACATACTCAGAGATATATCAAAG
ATTCCAGGGGGAAATATGTATGCAGATGACACAGCCGGATGGGACACAAGAATAACAGAG
GAAGATCTTCAGAATGAGGCCAAAATTACTGACATCATGGAACCTGAACATGCCCTACTG
GCCACGTCAATCTTTAAGCTAACCTACCAAAATAAGGTTGTAAGGGTACAGAGACCAGCA
AAAAATGGAACCGTGATGGATGTCATATCCAGGCGTGACCAGAGAGGAAGTGGACAGGTT
GGAACTTATGGCTTAAACACCTTCACCAACATGGAGGCCCAACTAATAAGACAAATGGAG
TCTGAAGGAATCTTTTCACCTAGCGAATTGGAAACCCCAAATTTAGCCGGAAGAGTCCTT
GACTGGTTGGAAAAACATGGCATCGAGAGGCTGAGAAGAATGGCAATCAGTGGAGATGAC
TGTGTGGTGAAACCAATTGATGACAGATTTGCAACAGCCTTAACAGCCTTGAATGACATG
GGAAAGGTAAGAAAAGACATACCGCAATGGGAACCTTCAAAAGGATGGAATGATTGGCAA
CAAGTGCCCTTCTGCTCACACCACTTCCACCAGCTGATTATGAAGGATGGGAGGGAGATA
GTGGTGCCATGCCGCAACCAAGATGAATTGGTAGGTAGGGCCAGAGTGTCACAAGGCGCC
GGATGGAGCTTGAGAGAAACTGCATGTCTAGGCAAGTCGTATGCACAAATGTGGCAGCTG
ATGTACTTCCACAGAAGAGACTTGAGACTAGCGGCTAATGCTATCTGTTCAGCCGTTCCA
GTTGATTGGGTCCCAACCAGTCGCACCACCTGGTCGATCCATGCCCACCATCAATGGATG
ACAACAGAAGACATGTTGTCAGTGTGGAATAGGGTCTGGATAGAGGAAAACCCATGGATG
GAGGATAAAACTCATGTGTCCAGTTGGGAAGACGTTCCATACCTAGGGAAAAGGGAAGAT
CAATGGTGTGGATCCCTAATAGGCTTAACAGCACGAGCCACCTGGGCCACCAACATACAG
GTGGCCATAAACCAAGTGAGAAGGCTCATTGGGAATGAGAATTATCTAGACTACATGACA
TCAATGAAGAGATTCAAAAACGAGAGTGATCCTGAAGGG---------------GCACTC
TGG
>HM469968
---ATGAACAACCAACGGAAAAAGACGGCTCGACCGTCTTTCAATATGCTGAAACGCGCG
AGAAACCGCGTGTCAACTGTTTCACAGTTGGCGAAGAGATTCTCAAAAGGATTGCTCTCA
GGCCAAGGACCCATGAAACTGGTGATGGCTTTCATAGCATTCCTAAGATTTCTAGCCATA
CCCCCAACAGCAGGAATTTTGGCTAGATGGGGCTCATTCAAGAAGAATGGAGCGATCAAA
GTGCTACGGGGTTTCAAGAAAGAAATCTCAAACATGTTGAATATAATGAATAGAAGGAAA
AGATCTGTGACCATGCTCCTCATGCTGATGCCTACAGCCTTGGCGTTCCATTTGACTACA
CGAGGGGGAGAGCCGCACATGATAGTCAGCAAGCAGGAAAGAGGAAAGTCACTTTTGTTT
AAGACCTCAGCAGGTGTCAACATGTGCACCCTTATAGCGATGGATTTGGGAGAGTTATGT
GAGGACACAATGACTTACAAATGCCCTCGAATCACTGAGGCGGAACCAGATGACGTTGAT
TGTTGGTGCAATGCTACAGACACATGGGTGACCTATGGAACATGTTCCCAAACTGGCGAG
CACCGACGAGACAAACGTTCCGTCGCACTAGCCCCACACGTGGGACTTGGTTTGGAAACA
AGAACCGAAACGTGGATGTCCTCCGAAGGCGCTTGGAAACAGATACAAAGAGTGGAGACT
TGGGCCCTGAGACACCCAGGATTCACGGTGATAGCCCTCTTTCTAGCACATGCCATAGGA
ACATCCATCACCCAGAAAGGGATCATCTTCATTTTGCTAATGCTGGTTACACCATCCATG
GCCATGCGATGCGTGGGAATAGGCAGCAGGGACTTCGTGGAAGGACTGTCAGGAGCAACT
TGGGTAGATGTGGTGCTGGAACATGGAAGTTGCGTCACTACCATGGCAAAAGACAAACCA
ACATTGGACATTGAACTCTTGAAGACGGAAGTCACAAACCCTGCCGTCCTGCGCAAACTG
TGCATTGAAGCTAAAATATCAAACACCACCACCGACTCAAGATGTCCAACACAAGGAGAA
GCCACACTGGTGGAAGAACAAGACGCGAACTTTGTGTGTCGACGAACGTTTGTGGACAGA
GGCTGGGGCAATGGCTGTGGGCTCTTCGGAAAAGGAAGCCTTATAACGTGTGCTAAGTTC
AAGTGTGTGACAAAACTGGAAGGAAAAATAGTTCAATATGAAAACTTGAAATATTCAGTA
ATAGTCACCGTCCACACTGGAGACCAGCACCAGGTGGGGAATGAAAGCACAGAACATGGG
ACAACTGCAACTATAACACCTCAAGCTCCTACGACGGAAATACAGCTGACCGACTACGGA
GCTCTTACATTGGATTGTTCACCTAGAACAGGACTAGACTTTAATGAAATGGTGTTGTTG
ACAATGAAAGAAAAGTCATGGCTAGTCCACAAACAATGGTTTCTAGACCTACCACTGCCT
TGGACCTCGGGAGCTTCAACATCACAAGAAACTTGGAACAGACAAGATTTGCTGGTGACA
TTTAAGACAGCTCATGCAAAGAAGCAGGAAGTAGTCGTACTAGGATCACAAGAAGGAGCA
ATGCACACTGCGTTGACCGGAGCGACAGAAATCCAAACGTCTGGAACGACAACAATTTTT
GCAGGACACTTGAAATGTAGACTAAAGATGGACAAACTGACTCTAAAAGGGATGTCATAT
GTGATGTGCACAGGCTCATTCAAGCTAGAGAAAGAAGTGGCTGAGACCCAGCATGGAACC
GTTCTAGTGCAGATTAAATACGAAGGAACAGATGCACCATGCAAGATCCCTTTTTCGACC
CAAGATGAAAAAGGAGTAACCCAGAATGGGAGATTGATAACAGCCAACCCCATAGTCACT
GACAAAGAAAAACCAGTCAACATTGAGGCAGAACCGCCTTTTGGTGAGAGTTACATCGTG
ATAGGAGCAGGTGAAAAAGCTTTGAAACTGAGCTGGTTCAAGAAAGGAAGCAGCATAGGG
AAAATGTTTGAGGCAACTGCCAGAGGAGCACGAAGGATGGCCATACTGGGAGACACCGCA
TGGGACTTTGGTTCTATAGGAGGAGTGTTCACGTCTGTTGGAAAATTAGTACACCAGATT
TTTGGAACTGCATATGGAGTTTTGTTCAGCGGCGTTTCCTGGACCATGAAAATAGGAATA
GGGGCTCTGCTGACATGGCTGGGATTAAACTCAAGGAGCACGTCACTTTCGATGACGTGC
ATTGCAGTTGGCCTAGTAACGCTATACTTAGGAGTCATGGTTCAGGCGGATTCAGGATGT
GTAATTAATTGGAAAGGTAGAGAACTCAAATGTGGAAGTGGCATTTTTGTCACCAATGAA
GTTCACACTTGGACAGAGCAATACAAATTTCAAGCTGATTCCCCAAAGAGACTATCAGCA
GCCATTGGGAAAGCATGGGAGGAGGGTGTGTGTGGAATTCGATCAGCAACTCGTCTCGAG
AACATCATGTGGAAGCAAATATCAAATGAATTGAACCACATCTTACTTGAAAATGACATG
AAATTCACAGTGGTTGTAGGAGATGTTGCTGGGATCTTGGCTCAAGGGAAAAAAATGATT
AGGCCACAACCCATGGAATACAAATACTCGTGGAAAAGCTGGGGAAAGGCTAAAATCATA
GGGGCAGATGTACAGAACACCACCTTCATCATCGACGGCCCAAACACCCCAGAATGCCCT
GATGATCAAAGAGCGTGGAACATTTGGGAAGTTGAGGATTATGGATTTGGAATTTTCACG
ACAAACATATGGCTGAAATTGCGTGACTCCTACACCCAAGTGTGTGACCATCGGCTAATG
TCAGCTGCCATCAAGGACAGCAAGGCAGTTCACGCTGACATGGGGTACTGGATAGAAAGT
GAAAAGAACGAGACCTGGAAGCTGGCAAGAGCCTCTTTCATAGAAGTCAAAACATGTATC
TGGCCAAAATCCCACACTCTATGGAGCAATGGAGTTCTGGAAAGTGAAATGATAATTCCA
AAGATCTATGGAGGACCAATATCTCAGCACAACTACAGACCAGGATATTTCACACAAACG
GCAGGACCGTGGCACCTAGGCAAGTTGGAACTGGATTTTGATTTGTGTGAGGGTACCACA
GTTGTTGTGGATGAACATTGTGGAAATCGAGGACCATCTCTTAGGACCACAACAGTCACA
GGAAAGATAATTCATGAATGGTGTTGCAGATCTTGTACGCTACCACCCTTACGTTTCAGA
GGAGAAGATGGGTGCTGGTACGGCATGGAAATCAGACCAGTCAAGGAAAAGGAAGAGAAT
CTAGTCAAATCAATGGTTTCTGCAGGGTCAGGGGAAGTGGACAGCTTTTCACTAGGACTG
CTATGCATATCAATAATGATCGAAGAGGTGATGAGATCCAGATGGAGTAGAAAAATGCTG
ATGACTGGAACACTGGCTGTGTTCTTCCTTCTCATAATGGGACAACTGACATGGAATGAT
CTGATCAGATTATGCATCATGGTCGGAGCCAATGCTTCCGACAGGATGGGGATGGGAACG
ACGTACCTAGCTCTGATGGCCACTTTTAAAATGAGACCAATGTTTGCTGTAGGGCTACTA
TTCCGCAGACTAACATCCAGAGAAGTTCTCCTTCTAACAATTGGATTGAGTCTAGTGGCA
TCTGTGGAGTTACCAAATTCCTTGGAGGAGCTGGGGGATGGACTTGCAATGGGCATTATG
ATTTTAAAATTATTGACTGACTTTCAATCACATCAGCTGTGGGCTACCTTGCTGTCCTTG
ACATTTATCAAAACAACGTTTTCCTTGCACTATGCATGGAAGACAATGGCTATGGTACTG
TCAATTGTATCTCTCTTCCCCTTATGC---CTGTCCACGACCTCCCAAAAAACAACATGG
CTTCCGGTGCTATTGGGATCTCTTGGATGCAAACCACTAACCATGTTTCTTATAGCAGAA
AACAAAATCTGGGGAAGGAAAAGTTGGCCCCTCAATGAAGGAATCATGGCTGTTGGAATA
GTCAGCATCCTACTAAGTTCACTCCTCAAAAATGATGTGCCGCTAGCTGGGCCACTAATA
GCTGGAGGCATGCTAATAGCATGTTATGTTATATCTGGAAGCTCAGCCGATCTATCACTA
GAGAAAGCGGCTGAGGTCTCCTGGGAAGAAGAAGCAGAACACTCTGGTGCCTCACACAAC
ATATTAGTGGAGGTCCAAGATGATGGAACCATGAAGATAAAGGATGAAGAGAGAGATGAC
ACGCTAACCATTCTCCTTAAAGCAACTCTGCTAGCAGTTTCAGGGGTGTACCCATTATCA
ATACCAGCGACCCTTTTTGTGTGGTACTTTTGGCAG---AAAAAGAAACAGAGATCTGGA
GTGTTATGGGACACACCTAGCCCTCCAGAAGTGGAAAGAGCAGTTCTTGATGATGGTATC
TATAGAATCATGCAGAGAGGACTGTTGGGCAGGTCCCAAGTAGGGGTAGGAGTTTTTCAA
GAAAACGTGTTCCACACAATGTGGCATGTCACCAGGGGAGCTGTACTCATGTATCAAGGG
AAGAGACTGGAACCGAGCTGGGCCAGTGTCAAAAAAGACCTGATCTCATATGGAGGAGGT
TGGAGGCTTCAAGGATCCTGGAACACGGGAGAAGAAGTGCAGGTGATTGCTGTTGAACCA
GGGAAAAACCCCAAAAATGTACAAACAGCGCCGGGCACCTTTAAGACCCCTGAAGGCGAA
GTTGGAGCCATTGCCCTAGATTTTAAACCCGGCACATCTGGATCTCCCATCGTGAACAGA
GAAGGGAAAATAGTAGGTCTTTATGGAAATGGAGTAGTGACAACAAGTGGAACCTACGTC
AGTGCCATAGCTCAAGCTAAAGCATCACAAGAAGGGCCCCTACCAGAGATTGAAGACGAG
GTGTTTAGGAAAAGAAACTTAACAATAATGGACCTACATCCAGGATCGGGGAAAACAAGA
AGATACCTTCCAGCCATAGTCCGTGAAGCCATAAAAAGGAAGCTGCGCACACTAATTCTG
GCTCCCACAAGGGTTGTCGCTTCCGAAATGGCAGAGGCGCTCAAGGGAATGCCAATAAGG
TACCAAACAACAGCAGTGAAGAGTGAACACACAGGAAAAGAGATAGTTGACCTCATGTGT
CACGCCACTTTTACCATGCGTCTCCTGTCTCCCGTGAGAGTTCCCAATTACAACATGATT
ATCATGGATGAAGCACATTTCACCGATCCATCTAGCATAGCGGCTAGAGGGTACATCTCA
ACCCGAGTGGGCATGGGTGAAGCAGCTGCGATCTTCATGACAGCCACTCCCCCAGGATCA
GTGGAGGCCTTTCCACAGAGTAACGCAGTTATCCAAGATGAGGAAAGAGACATTCCTGAG
AGATCATGGAACTCAGGCTATGAGTGGATCACTGACTTCCCAGGCAAAACAGTTTGGTTT
GTTCCAAGCATTAAATCAGGAAATGATATTGCCAACTGCTTAAGAAAGAATGGGAAACGG
GTGATTCAATTGAGCAGGAAAACCTTTGACACAGAGTACCAAAAAACAAAAAATAACGAC
TGGGACTACGTCGTCACAACAGACATCTCCGAAATGGGAGCAAATTTCCGGGCCGACAGG
GTGATAGACCCAAGACGGTGTCTGAAACCGGTAATACTAAAAGATGGTCCAGAGCGTGTC
ATTTTAGCAGGACCGATGCCAGTGACTGTGGCCAGTGCCGCCCAGAGGAGAGGAAGAATT
GGAAGGAACCACAATAAGGAAGGTGATCAGTACATCTACATGGGACAGCCTTTAAACAAC
GATGAAGATCACGCTCACTGGACGGAAGCAAAAATGCTCCTTGATAATATAAACACACCA
GAAGGGATTATCCCAGCCCTCTTTGAGCCGGAGAGAGAAAAGAGTGCAGCAATAGACGGG
GAATACAGACTGCGGGGTGAAGCAAGGAAAACGTTTGTGGAGCTCATGAGAAGAGGAGAT
CTACCTGTCTGGCTATCCTACAAAGTTGCCTCAGAAGGCTTCCAGTACTCTGATAGAAGA
TGGTGCTTTGACGGGGAAAGGAACAACCAGGTGTTGGAGGAGAACATGGACGTGGAGATC
TGGACAAAAGAAGGA---GAAAGAAAGAAACTACGACCCCGCTGGCTGGATGCCAGAACA
TACTCAGACCCACTGGCCCTGCGCGAGTTTAAAGAGTTTGCAGCAGGAAGAAGAAGCGTC
TCAGGTGATCTAATATTAGAAATAGGGAAACTTCCACAACACTTGACGCAAAGGGCCCAG
AATGCCTTGGACAACCTGGTTATGTTGCACAACTCCGAACAAGGAGGAAGAGCCTATAGA
CATGCAATGGAAGAACTGCCAGACACCATAGAAACGTTGATGCTCCTAGCTTTGATAGCT
GTGTTAACTGGTGGAGTGACGCTGTTCTTCCTATCAGGAAGGGGCCTAGGGAAAACATCT
ATCGGCCTACTCTGCGTGATGGCTTCAAGCGTACTGCTATGGATGGCCAGTGTAGAGCCC
CATTGGATAGCGGCCTCCATCATACTGGAGTTCTTCCTGATGGTGCTGCTTATTCCAGAA
CCAGACAGACAACGCACTCCGCAGGACAACCAGCTGGCATATGTGGTGATAGGTTTGTTA
TTCATGATACTGACAGTAGCAGCCAATGAGATGGGACTGCTGGAAACCACAAAGAAAGAC
TTAGGGATTGGCCATGTGGCTGTTGAAAATCACCACCATGCCGCAATGCTGGACGTAGAC
CTACATCCAGCTTCAGCCTGGACCCTCTATGCAGTGGCCACAACAATTATCACTCCCATG
ATGAGGCACACAATCGAAAACACAACGGCAAACATTTCCCTGACAGCCATTGCAAACCAG
GCAGCTATATTGATGGGACTTGACAAAGGATGGCCAATATCAAAGATGGACATAGGAGTT
CCACTTCTCGCCTTGGGGTGCTATTCCCAGGTGAATCCACTGACGCTGACAGCGGCGGTA
TTGATGCTAGTGGCTCATTACGCTATAATTGGACCTGGACTGCAAGCAAAAGCTACTAGA
GAAGCTCAAAAAAGGACAGCGGCCGGAATAATGAAAAATCCAACCGTTGATGGAATCGTT
GCAATAGATTTGGACCCTGTGGTTTATGATGCGAAATTTGAGAAGCAACTAGGCCAAATA
ATGTTGTTGATACTATGCACATCACAGATCCTCTTGATGCGGACTACATGGGCCTTGTGC
GAATCCATCACACTGGCCACTGGACCTCTGACCACGCTCTGGGAGGGATCTCCAGGAAAA
TTTTGGAACACCACGATAGCGGTTTCCATGGCAAACATTTTCAGAGGAAGTTACCTAGCA
GGAGCAGGTCTGGCCTTCTCACTAATGAAATCTCTAGGAGGAGGTAGGAGAGGCACGGGA
GCCCAAGGGGAAACACTGGGAGAGAAATGGAAAAGACAGCTGAACCAACTGAGCAAGTCA
GAATTCAACACCTATAAAAGGAGTGGGATTATGGAAGTGGACAGATCCGAAGCCAAAGAG
GGACTGAAAAGAGGAGAAACAACCAAACATGCAGTGTCGAGAGGAACCGCTAAATTGAGG
TGGTTTGTGGAGAGGAACCTCGTGAAACCAGAAGGGAAAGTCATAGACCTCGGTTGTGGA
AGAGGTGGCTGGTCATACTATTGCGCTGGGCTGAAGAAAGTCACAGAAGTGAAGGGATAT
ACAAAAGGAGGACCTGGACATGAAGAACCAATCCCAATGGCGACCTATGGATGGAACCTA
GTAAAGTTGCACTCCGGGAAAGACGTATTCTTTATACCACCTGAGAAATGTGACACCCTT
TTGTGTGATATTGGTGAGTCCTCTCCAAACCCAACTATAGAGGAAGGAAGAACGCTACGC
GTCCTAAAGATGGTGGAACCATGGCTCAGAGGTAACCAATTCTGCATAAAAATTCTGAAT
CCCTACATGCCAAGTGTGGTGGAAACTCTGGAGCAAATGCAAAGAAAATATGGAGGAATG
CTAGTGCGAAATCCACTTTCAAGAAATTCTACTCATGAAATGTATTGGGTTTCATGTGGA
ACAGGAAACATTGTGTCAGCAGTAAACATGACATCCAGAATGTTGCTAAATCGATTCACA
ATGGCTCACAGGAAACCAACATATGAAAGAGACGTGGACCTAGGCGCCGGAACAAGACAT
GTGGCAGTGGAACCAGAGGTAGCCAACCTAGATATCATTGGCCAGAGGATTGAGAACATA
AAACATGAACACAAGTCAACATGGCATTATGATGAGGACAATCCATATAAAACATGGGCC
TATCATGGATCATATGAGGTCAAGCCATCAGGATCAGCCTCATCCATGGTCAATGGCGTG
GTGAAACTGCTCACCAAACCATGGGATGTCATCCCCATGGTCACACAAATAGCCATGACT
GACACTACACCTTTTGGACAACAGAGGGTGTTTAAAGAGAAAGTTGACACACGCACACCA
AAAGCAAAACGAGGCACAGCACAAATCATGGAGGTGACAGCCAGGTGGTTATGGGGTTTT
CTTTCTAGAAACAAGAAGCCAAGAATTTGTACAAGAGAGGAGTTCACAAGAAAAGTTAGG
TCAAACGCAGCCATCGGAGCAGTGTTCGTTGACGAAAATCAATGGAACTCAGCAAAAGAA
GCAGTGGAAGATGAGCGGTTCTGGGACCTTGTGCACAGAGAGAGGGAGCTTCACAAACAG
GGAAAATGTGCCACGTGTGTTTACAACATGATGGGGAAGAGAGAGAAAAAGCTAGGAGAG
TTTGGAAAGGCAAAAGGAAGTCGTGCAATATGGTACATGTGGTTGGGAGCACGCTTTCTA
GAGTTCGAAGCTCTTGGTTTCATGAACGAAGACCACTGGTTCAGCAGAGAGAATTCACTC
AGCGGAGTGGAAGGAGAAGGACTCCACAAACTTGGATATATACTCAGAGACATATCAAAG
ATTCCAGGGGGAAACATGTATGCAGATGACACAGCCGGATGGGATACAAGGATAACAGAG
GATGACCTTCAGAATGAGGCCAAAATTACTGACATCATGGAACCCGAACATGCCCTACTG
GCTAAGGCAATCTTCAAGCTAACCTACCAAAATAAAGTGGTAAGGGTACAGAGACCAGCA
AAAAATGGGACCGTGATGGATGTCATATCCAGACGTGACCAGAGAGGAAGTGGCCAGGTC
GGAACTTATGGCTTAAACACTTTCACCAACATGGAAGCCCAGCTGATAAGACAAATGGAG
TCTGAGGGAATCTTTTTACCCAGTGAATTAGAGACCCCAAATTTAGCTGAGAGAGTTCTC
GACTGGCTGGAAAAATATGGCGTCGAAAGGCTAAAAAGAATGGCAATCAGTGGAGATGAC
TGCGTAGTGAAACCAATTGATGATAGGTTTGCAACAGCCTTAACAGCTCTGAATGATATG
GGAAAAGTAAGAAAAGATATACCACAATGGGAACCCTCAAAAGGATGGAATGATTGGCAA
CAAGTGCCTTTTTGTTCACACCACTTCCACCAGCTGATTATGAAGGATGGGAGGGAAATA
GTGGTGCCATGCCGCAACCAAGATGAACTTGTGGGTAGGGCTAGAGTATCACAAGGTGCT
GGATGGAGCCTGAGAGAAACTGCATGCCTAGGCAAATCATATGCACAAATGTGGCAGCTG
ATGTACTTCCACAGGAGAGACCTGAGACTAGCCGCTAATGCTATCTGTTCAGCCGTTCCA
GTTGATTGGGTCCCAACCAGCCGCACCACCTGGTCGATCCATGCCCATCACCAATGGATG
ACAACAGAAGACATGCTGTCAGTGTGGAATAGGGTTTGGATAGAGGAAAACCCATGGATG
GAGGACAAAACCCATATATCCAGTTGGGAAGATGTTCCATATTTAGGGAAAAGGGAAGAT
CAATGGTGTGGATCCCTGATAGGCTTAACAGCAAGGGCCACCTGGGCCACCAACATACAA
GTGGCCATAAACCAAGTGAGAAGACTAATTGGGAATGAGAATTATCTAGATTACATGACA
TCAATGAAGAGATTCAAGAACGAGAGTGATCCCGAAGGG---------------GCACTC
TGG
>HM469967
---ATGAACAACCAACGAAAAAAGACGGCTCGACCGTCTTTCAATATGCTGAAACGCGCG
AGAAACCGCGTGTCAACTGTTTCACAGTTGGCGAAGAGATTCTCAAAAGGATTGCTCTCA
GGCCAAGGACCCATGAAATTGGTGATGGCCTTCATAGCATTCCTAAGATTTCTAGCCATA
CCCCCAACAGCAGGAATTTTGGCTAGATGGGGCTCATTCAAGAAGAATAGAGCAATCAAA
GTGCTACGGGGTTTCAAGAAAGAAATCTCAAACATGTTGAATATAATGAATAGAAGGAAA
AGATCTGTGACCATGCTCCTTATGCTGATGCCTACGGCCTTGGCGTTCCATTTGACTACA
CGAGGGGGAGAGCCGCACATGATAGTCAGCAAGCAGGAAAGAGGAAAGTCACTTTTGTTT
AAGACCTCAGCAGGTGTCAACATGTGCACCCTTATAGCGATGGATTTGGGAGAGTTATGT
GAGGACACAATGACTTACAAATGCCCTCGAATCACTGAGGCGGAACCAGATGACGTTGAT
TGTTGGTGCAATGCCACAGACACATGGGTGACCTATGGAACATGTTCCCAAACTGGCGAG
CACCGACGAGACAAACGTTCCGTCGCACTGGCCCCACACGTGGGACTTGGTTTGGAAACA
AGAACCGAAACGTGGATGTCCTCTGAAGGCGCTTGGAAACAGATACAAAGAGTGGAGACT
TGGGCCCTGAGACACCCAGGATTCACGGTGATAGCCCTTTTTCTAGCACATGCCATAGGA
ACATCCATTACCCAGAAAGGGATTATTTTTATTTTGTTAATGCTGGTAACACCATCCATG
GCCATGCGATGCGTGGGAATAGGCAGCAGGGACTTCGTGGAAGGACTGTCAGGAGCAACT
TGGGTGGATGTGGTGCTGGAACATGGAAGCTGCGTCACCACCATGGCAAAAGACAAACCA
ACATTGGACATTGAACTCTTGAAGACGGAAGTCACAAACCCTGCCGTCCTGCGCAAACTG
TGCATTGAAGCTAAAATATCAAACACCACCACCGACTCAAGATGTCCAACGCAAGGAGAA
GCCACACTGGTGGAAGAACAAGACGCGAACTTTGTGTGTCGACGAACGTTTGTGGACAGA
GGCTGGGGCAATGGCTGTGGGCTCTTCGGAAAAGGAAGCCTAATAACGTGTGCTAAGTTC
AAGTGTGTGACAAAACTGGAAGGAAAGATAGTTCAATATGAAAACTTGAAATATTCAGTA
ATAGTCACCGTCCACACTGGAGACCAGCACCAGGTGGGAAATGAAAGCACAGAACATGGG
ACAACTGCAACTATAACACCTCAAGCTCCTACGACGGAAATACAGCTGACCGACTACGGA
GCTCTTACATTGGATTGTTCACCTAGAACAGGACTAGACTTTAATGAAATGGTGTTGTTG
ACAATGAAAGAAAAATCATGGCTAGTCCACAAACAATGGTTTCTAGACCTACCACTGCCT
TGGACCTCGGGAGCTTCAACATCACAAGAGACTTGGAACAGACAAGATTTGCTGGTGACA
TTTAAGACAGCTCATGCAAAGAAGCAGGAAGTAGTCGTACTAGGATCACAAGAAGGAGCA
ATGCATACTGCGTTGACCGGAGCGACAGAAATCCAAACGTCTGGAACGACAACAATTTTT
GCAGGACACTTGAAATGTAGACTAAAGATGGACAAACTGACTCTAAAAGGGATGTCATAT
GTGATGTGCACAGGCTCATTCAAGCTAGAGAAAGAAGTGGCTGAGACCCAGCATGGAACC
GTTCTAGTGCAGATTAAATACGAAGGAACAGATGCACCATGCAAGATCCCTTTTTCGACC
CAAGATGAAAAAGGAGTAACCCAGAATGGGAGATTGATAACAGCTAACCCTATAGTCACT
GACAAAGAAAAACCAGTCAACATTGAGGCAGAACCGCCTTTTGGTGAGAGTTACATCGTG
ATAGGAGCAGGTGAAAAAGCTTTGAAACTAAGCTGGTTCAAGAAAGGAAGCAGCATAGGG
AAAATGTTTGAGGCAACTGCCAGAGGAGCACGAAGGATGGCCATACTGGGAGACACCGCA
TGGGACTTTGGTTCTATAGGGGGAGTGTTCACGTCTGTTGGAAAATTAGTACACCAGATT
TTTGGAACTGCATATGGAGTTTTGTTCAGCGGTGTTTCCTGGACCATGAAAATAGGAATA
GGGGTTCTGCTAACATGGCTAGGATTAAACTCAAGGAGCACGTCCCTTTCGATGACGTGC
ATTGCAGTTGGCCTAGTAACACTATACCTAGGAGTCATGGTTCAGGCGGATTCAGGATGT
GTAATTAATTGGAAAGGTAGAGAACTCAAATGTGGAAGTGGCATTTTTGTCACCAATGAA
GTTCACACTTGGACAGAGCAATACAAATTTCAAGCTGACTCCCCAAAGAGACTATCAGCA
GCCATCGGGAAGGCATGGGAGGAGGGTGTGTGCGGAATTCGATCAGCAACTCGTCTCGAG
AACATCATGTGGAAGCAAATATCAAATGAACTGAACCACATCTTACTTGAAAATGACATG
AAATTCACAGTGGTTGTAGGAGATGTTGCTGGGATCTTGGCTCAAGGGAAAAAAATGATT
AGGCCACAACCCATGGAATACAAATACTCGTGGAAAAGCTGGGGAAAGGCTAAAATCATA
GGGGCAGATGTTCAGAACACCACCTTCATCATCGACGGCCCAAACACCCCAGAATGCCCT
GATGACCAAAGAGCATGGAACATTTGGGAAGTTGAGGACTATGGATTTGGAATTTTCACG
ACAAACATATGGCTGAAATTGCGTGACTCCTACACCCAAGTGTGTGACCACCGGCTAATG
TCAGCTGCCATCAAGGACAGCAAGGCAGTTCACGCTGACATGGGGTACTGGATAGAAAGT
GAAAAGAACGAGACCTGGAAGCTGGCAAGAGCCTCTTTCATAGAAGTTAAAACATGTATC
TGGCCAAAATCCCACACCCTATGGAGCAATGGAGTTCTGGAAAGTGAAATGATAATTCCA
AAGATCTATGGAGGACCAATATCTCAGCACAACTACAGACCAGGATATTTCACACAAACG
GCAGGGCCGTGGCACCTAGGCAAGTTGGAACTGGATTTTGATTTGTGTGAGGGTACCACA
GTTGTTGTGGATGAACATTGTGGAAATCGAGGACCATCTCTTAGGACCACAACAGTCACA
GGAAAGATAATTCATGAATGGTGTTGCAGATCTTGTACGCTACCACCCTTACGTTTCAGA
GGAGAAGATGGGTGCTGGTACGGTATGGAAATCAGACCAGTCAAGGAAAAGGAAGAGAAT
TTAGTTAAATCAATGGTCTCTGCAGGGTCAGGGGAAGTGGATAGCTTTTCACTAGGACTG
CTATGCATATCGATAATGATCGAAGAGGTGATGAGATCCAGATGGAGTAGAAAAATGCTG
ATGACTGGAACACTGGCTGTGTTCTTCCTTCTCATAATGGGACAATTGACATGGAATGAT
CTGATCAGATTATGCATCATGGTTGGAGCCAACGCTTCCGACAGGATGGGGATGGGAACG
ACGTACCTAGCTCTGATGGCCACTTTTAAAATGAGACCAATGTTTGCTGTAGGGCTATTA
TTCCGCAGACTAACATCCAGAGAAGTTCTTCTTCTAACAATTGGATTGAGTCTAGTGGCA
TCTGTGGAGTTACCAAATTCCTTGGAGGAGCTGGGGGATGGACTTGCAATGGGTATCATG
ATTTTAAAACTATTGACTGACTTTCAATCACATCAGTTGTGGGCTACCTTGCTGTCCTTG
ACATTTATCAAAACGACGTTTTCATTGCACTATGCATGGAAGACAATGGCTATGGTACTG
TCAATTGTATCTCTCTTCCCCTTGTGC---CTGTCCACGACCTCCCAAAAAACAACATGG
CTTCCGGTGCTGTTGGGATCTCTTGGATGCAAACCACTAACCATGTTTCTTATAGCAGAA
AACAAAATCTGGGGAAGGAAAAGTTGGCCCCTCAATGAAGGAATCATGGCTGTTGGAATA
GTCAGCATCCTACTAAGTTCACTCCTCAAAAATGATGTGCCGCTAGCTGGGCCACTAATA
GCTGGAGGCATGCTAATAGCATGTTATGTCATATCTGGAAGCTCAGCCGACCTATCACTA
GAGAAAGCAGCTGAAGTCTCCTGGGAAGAAGAAGCAGAACACTCTGGTGCCTCACATAAC
ATATTAGTGGAGGTCCAAGATGATGGAACCATGAAGATAAAGGATGAAGAGAGAGATGAC
ACGCTAACCATTCTCCTTAAAGCAACTCTGCTAGCAGTTTCAGGGGTGTACCCATTATCA
ATACCAGCGACCCTTTTTGTGTGGTACTTTTGGCAG---AAAAAGAAACAGAGATCTGGA
GTGCTATGGGACACACCTAGCCCTCCAAAAGTGGAAAGAGCAGTTCTTGATGATGGTATC
TATAGAATTATGCAGAGAGGACTGTTGGGCAGGTCCCAAGTAGGGGTGGGAGTTTTTCAA
GAAAACGTGTTCCACACAATGTGGCATGTCACCAGGGGAGCTGTACTCATGTATCAAGGG
AAGAGACTGGAACCGAGCTGGGCCAGTGTCAAAAAAGACCTGATCTCATATGGAGGAGGT
TGGAGGCTTCAAGGATCCTGGAACACGGGAGAAGAAGTGCAGGTGATTGCTGTAGAACCA
GGGAAAAACCCCAAAAATGTACAAACAGCGCCGGGCACCTTTAAGACCCCTGAAGGTGAA
ATTGGAGCCATTGCCCTAGATTTTAAACCCGGCACATCTGGATCTCCCATCGTGAACAGA
GAAGGAAAAATAGTAGGCCTTTATGGAAATGGAGTAGTGACAACAAGTGGAACCTACGTC
AGTGCCATAGCTCAAGCCAAAGCATCACAAGAAGGGCCTCTACCAGAGATTGAAGACGAG
GTGTTTAGGAAAAGAAACTTAACAATAATGGACCTACATCCAGGATCGGGGAAAACGAGA
AGATATCTTCCAGCCATAGTCCGTGAGGCCATAAAAAGAAAGCTGCGCACACTAATTCTG
GCTCCCACAAGGGTTGTCGCTTCCGAAATGGCAGAGGCGCTCAAGGGAATGCCAATAAGG
TACCAAACAACAGCAGTGAAGAGTGAACACACAGGGAAAGAGATAGTTGACCTCATGTGT
CACGCCACTTTCACCATGCGCCTTCTGTCTCCCGTGAGAGTTCCCAATTACAACATGATT
ATCATGGATGAAGCACATTTTACCGATCCATCTAGCATAGCGGCCAGAGGGTACATCTCA
ACCCGAGTGGGCATGGGTGAAGCAGCCGCGATCTTCATGACAGCCACTCCCCCAGGATCA
GTGGAGGCCTTTCCACAGAGCAACGCAGTTATCCAAGACGAGGAAAGAGACATCCCTGAG
AGATCATGGAACTCAGGCTATGAGTGGATCACTGACTTTCCAGGCAAAACAGTTTGGTTT
GTTCCAAGCATTAAAGCAGGAAATGACATTGCCAACTGCTTAAGAAAGAATGGGAAACGG
GTGATTCAATTGAGCAGGAAAACCTTTGATACAGAGTACCAAAAAACAAAAAATAGCGAC
TGGGACTACGTCGTCACAACAGACATCTCCGAAATGGGAGCAAATTTCCGGGCCGACAGG
GTAATAGACCCAAGACGGTGTCTGAAACCGGTAATACTAAAAGATGGTCCAGAGCGTGTT
ATTTTAGCAGGACCGATGCCAGTGACTGTGGCCAGTGCCGCCCAGAGGAGAGGAAGAGTT
GGAAGGAACCACAACAAGGAAGGTGATCAGTACATCTACATGGGACAGCCTTTAAACAAC
GATGAAGATCACGCTCATTGGACAGAAGCAAAAATGCTCCTTGATAATATAAACACACCA
GAAGGGATTATCCCAGCCCTCTTCGAGCCGGAGAGAGAAAAGAGTGCAGCAATAGACGGG
GAATACAGACTGCGGGGTGAAGCAAGGAAAACGTTTGTGGAACTCATGAGAAGAGGAGAT
CTACCTGTCTGGCTATCCTACAAAGTAGCCTCAGAAGGCTTCCAGTACTCTGACAGAAGA
TGGTGTTTTGACGGGGAAAGGAACAACCAGGTGTTGGAGGAGAACATGGACGTGGAGATC
TGGACAAAAGAAGGA---GAAAGAAAGAAACTACGACCCCGCTGGCTGGATGCCAGAACA
TACTCAGACCCATTGGCCCTGCGCGAGTTTAAAGAGTTTGCAGCAGGAAGAAGAAGCGTC
TCAGGTGATCTAATATTGGAAATAGGGAAACTTCCACAACACTTGACGCAAAGGGCCCAG
AATGCCTTGGACAACCTGGTTATGTTGCACAATTCCGAACAAGGAGGAAGAGCCTATAGA
CATGCAATGGAAGAACTGCCAGACACCATAGAAACGTTGATGCTCCTAGCTTTGATAGCT
GTGTTAACTGGTGGAGTGACGCTGTTCTTCCTATCAGGAAGGGGCCTAGGGAAAACATCT
ATCGGCCTACTCTGCGTGATGGCTTCAAGCGTACTGCTATGGATGGCTAGTGTGGAGCCC
CATTGGATAGCGGCCTCCATCATACTGGAGTTCTTCCTGATGGTGCTGCTTATTCCAGAG
CCAGACAGACAACGCACTCCGCAGGACAACCAGCTGGCATATGTGGTGATAGGTTTATTA
TTCATGATACTGACAGTAGCAGCCAATGAGATGGGACTGCTGGAAACCACAAAGAAAGAT
TTAGGGATTGGCCATGTGGCTGTTGAAAATCACCACCACGCCGCAATGCTGGACGTAGAC
TTACATCCAGCTTCAGCCTGGACCCTCTATGCAGTGGCCACAACAATTATCACTCCCATG
ATGAGGCACACAATTGAAAACACAACGGCAAACATTTCTCTGACAGCCATTGCAAACCAG
GCAGCTATATTGATGGGACTTGACAAAGGATGGCCAATATCGAAGATGGACATAGGAGTT
CCACTTCTCGCCTTGGGGTGCTATTCCCAGGTGAATCCACTGACGCTGACAGCGGCGGTA
TTGATGCTAGTGGCTCATTACGCCATAATTGGACCTGGACTGCAAGCAAAAGCTACTAGA
GAGGCTCAAAAAAGGACAGCGGCCGGAATAATGAAAAATCCAACCGTTGATGGAATTGTT
GCGATAGATTTGGACCCTGTGGTTTATGATGCAAAATTTGAGAAACAACTAGGCCAAATA
ATGTTGTTGATACTATGTACATCACAGATCCTCTTGATGCGGACTACATGGGCCTTGTGC
GAATCTATCACACTGGCCACTGGACCTCTGACCACGCTTTGGAAGGGATCTCCAGGAAAA
TTTTGGAACACCACGATAGCGGTTTCCATGGCAAACATTTTCAGAGGAAGTTATCTAGCG
GGAGCAGGTCTGGCCTTCTCATTAATGAAATCTCTAGGAGGAGGTAGGAGAGGCACGGGA
GCCCAAGGGGAAACACTGGGAGAGAAATGGAAAAGACAGCTGAACCAACTGAGCAAGTCA
GAATTCAATACCTATAAAAGGAGTGGGATTATGGAAGTGGACAGATCCGAAGCCAAAGAG
GGACTGAAAAGAGGAGAAACAACCAAACACGCAGTGTCGAGAGGAACCGCTAAACTGAAG
TGGTTTGTGGAGAGGAACCTTGTGAAACCAGAAGGGAAAGTCATAGACCTCGGTTGTGGA
AGAGGTGGCTGGTCATACTATTGCGCTGGGCTGAAGAAAGTCACAGAAGTGAAGGGATAT
ACAAAGGGAGGACCTGGACATGAGGAACCAATCCCAATGGCGACCTATGGATGGAACCTA
GTAAAGCTGCACTCCGGGAAAGACGTATTCTTTATACCACCTGAGAAATGTGACACCCTT
TTGTGTGATATTGGTGAGTCCTCTCCAAACCCAACTATAGAGGAAGGAAGAACGCTACGC
GTCCTAAAGATGGTGGAACCATGGCTCAGAAAAAATCAATTTTGCATAAAAATTCTGAAT
CCTTACATGCCAAGTGTGGTGGAAACTCTGGAGCAAATGCAAAGAAAACATGGGGGAATG
CTAGTACGAAATCCACTTTCAAGAAATTCTACTCATGAAATGTATTGGGTTTCATGTGGA
ACAGGAAACATTGTGTCAGCAGTAAACATGACATCCAGAATGTTGCTAAATCGATTCACA
ATGGCTCACAGGAAACCAACATATGAAAGAGACGTGGACCTAGGCGCCGGAACAAGACAT
GTGGCAGTGGAACCAGAGGTAGCCAACCTAGATATCATTGGCCAGAGGATAGAGAACATA
AAACATGAACATAAGTCAACATGGCATTATGATGAGGACAATCCATATAAAACATGGGCC
TATCATGGATCATATGAGGTCAAGCCATCAGGATCAGCCTCATCCATGGTCAACGGCGTG
GTGAAACTGCTCACCAAACCATGGGATGTCATCCCCATGGTCACACAAATAGCCATGACA
GACACCACGCCCTTTGGACAACAGAGGGTGTTTAAAGAGAAAGTTGACACACGCACACCA
AAAGCAAAACGAGGCACAGCACAAATCATGGAGGTGACAGCCAGGTGGTTATGGGGTTTT
CTTTCTAGAAACAAGAAACCAAGAATTTGTACAAGAGAGGAGTTCACAAGAAAAGTTAGG
TCAAACGCAGCCATTGGAGCAGTGTTCGTTGATGAAAATCAATGGAATTCAGCAAAAGAA
GCAGTGGAAGATGAGCGGTTCTGGGACCTTGTGCACAGAGAGAGGGAGCTTCACAAACAG
GGAAAATGTGCCACGTGTGTTTATAACATGATGGGGAAGAGAGAGAAAAAGCTAGGAGAG
TTCGGAAAGGCAAAAGGAAGTCGTGCAATATGGTACATGTGGTTGGGAGCTCGCTTTCTA
GAGTTCGAAGCTCTCGGTTTCATGAACGAAGATCACTGGTTCAGCAGAGAGAATTCACTC
AGCGGAGTGGAAGGAGAAGGACTCCACAAACTTGGATATATACTCAGAGACATATCAAAG
ATTCCAGGGGGAAACATGTATGCAGATGACACAGCCGGATGGGATACAAGGATAACAGAG
GATGACCTTCAGAATGAGGCCAAAATTACTGACATCATGGAACCCGAACATGCCCTATTG
GCCAAGTCAATCTTCAAGCTAACCTACCAAAATAAGGTGGTAAGGGTACAGAGACCAGCA
AAAAATGGAACCGTGATGGATGTCATATCCAGACGTGACCAGAGAGGAAGTGGCCAGGTC
GGAACTTATGGCCTAAACACTTTCACCAACATGGAAGCTCAGCTGATAAGACAAATGGAG
TCTGAGGGAATCTTCTCACCCAGCGAATTAGAAACCCCAAATTTAGCCGAGAGAGTTCTC
GACTGGCTGGAAAAATATGGCGTCGAAAGGCTGAAAAGAATGGCAATCAGCGGAGATGAC
TGCGTAGTGAAACCAATTGATGATAGGTTTGCAACAGCCTTAACAGCTCTAAATGATATG
GGAAAAGTAAGAAAAGATATACCACAATGGGAACCTTCAAAAGGATGGAATGATTGGCAA
AAAGTGCCTTTTTGTTCACACCACTTCCACCAGCTGATTATGAAGGATGGGAGGGAAATA
GTGGTGCCATGCCGCAACCAAGATGAACTTGTGGGTAGGGCTAGAGTATCACAAGGTGCT
GGATGGAGCCTGAGAGAAACTGCATGCCTAGGCAAGTCATATGCACAAATGTGGCAGCTG
ATGTACTTCCACAGGAGAGACCTGAGACTAGCCGCTAATGCTATCTGTTCAGCCGTTCCA
GTTGATTGGGTCCCAACCAGCCGCACCACCTGGTCAATCCATGCCCATCACCAATGGATG
ACAACAGAAGACATGCTGTCAGTGTGGAATAGGGTTTGGATAGAGGAAAACCCATGGATG
GAGGACAAAACCCATATATCCAGTTGGGAAGATGTTCCATACTTGGGAAAAAGGGAAGAT
CAATGGTGTGGATCCCTGATAGGCTTAACAGCAAGGGCCACCTGGGCCACCAACATACAA
GTGGCCATAAACCAAGTGAGAAGATTAATTGGGAATGAGAATTATCTAGATTACATGACA
TCAATGAAGAGATTCAAGAACGAGAGTGATCCCGAAGGG---------------GCACTC
TGG
>HM469966
---ATGAACAACCAACGAAAAAAGACGGCTCGACCGTCTTTCAATATGCTGAAACGCGCG
AGAAACCGCGTGTCAACTGTTTCACAGTTGGCGAAGAGATTCTCAAAAGGATTGCTCTCA
GGCCAAGGACCCATGAAACTGGTGATGGCTTTCATAGCATTCCTAAGATTTCTAGCCATA
CCCCCAACAGCAGGAATTTTGGCTAGATGGGGCTCATTCAAGAAGAACGGAGCGATCAAA
GTGCTACGGGGTTTCAAGAAAGAAATCTCAAACATGTTGAATATAATGAATAGAAGGAAA
AGATCTGTGACCATGCTCCTTATGCTGATGCCTACAGCCTTGGCGTTCCATTTGACTACA
CGAGGGGGAGAGCCGCACATGATAGTCAGCAAGCAGGAAAGAGGAAAGTCACTTTTGTTT
AAGACCTCAGCAGGTGTCAACATGTGCACCCTTATAGCGATGGATTTGGGAGAGTTATGT
GAGGACACAATGACTTACAAATGCCCTAGAATCACTGAGGCGGAACCAGATGACGTTGAT
TGTTGGTGCAATGCCACAGACACATGGGTGACCTATGGAACATGTTCCCAAACTGGCGAG
CACCGACGAGACAAACGTTCCGTCGCACTGGCCCCACACGTGGGACTTGGTTTGGAAACA
AGAACTGAAACGTGGATGTCCTCCGAAGGCGCTTGGAAACAGATACAAAGAGTGGAGACT
TGGGCCCTGAGACACCCAGGATTCACGGTGATAGCCCTCTTTCTAGCACATGCCATAGGA
ACATCCATCACCCAGAAAGGGATTATCTTCATTTTGTTAATGCTGGTTACACCATCCATG
GCCATGCGATGCGTGGGAATAGGCAGCAGGGACTTCGTGGAAGGACTGTCAGGAGCAACT
TGGGTAGATGTGGTGCTGGAACATGGAAGTTGTGTCACTACCATGGCAAAAGACAAACCA
ACATTGGACATTGAACTCTTGAAGACGGAAGTCACAAATCCTGCCGTCCTGCGCAAACTG
TGCATTGAAGCTAAAATATCAAACACCACCACCGACTCAAGATGTCCAACACAAGGAGAA
GCCACACTGGTGGAAGAACAAGACGCGAACTTTGTGTGTCGACGAACGTTTGTGGACAGA
GGCTGGGGCAATGGTTGTGGGCTCTTCGGAAAAGGAAGCCTTATGACGTGTGCTAAGTTC
AAGTGTGTGACAAAACTGGAAGGAAAAATAGTTCAATATGAAAACTTGAAATATTCAGTA
ATAGTCACCGTCCACACTGGAGACCAGCACCAGGTGGGAAATGAAAGCACAGAACATGGG
ACAACTGCAACTATAACACCTCAAGCTCCTACGACGGAAATACAGCTGACCGACTACGGA
GCTCTTACATTGGATTGTTCACCTAGAACAGGACTAGACTTTAATGAAATGGTGTTGTTG
ACAATGAAAGAAAAATCATGGCTAGTCCACAAACAATGGTTTCTAGACCTACCACTGCCT
TGGACCTCGGGAGCTTCAACATCACAAGAAACTTGGAACAGACAAGATTTGCTGGTGACA
TTTAAGACAGCTCATGCAAAGAAGCAGGAAGTAGTCGTACTAGGATCACAAGAAGGAGCA
ATGCACACTGCGTTGACCGGAGCGACAGAAATCCAAACGTCTGGAACGACAACAATTTTT
GCAGGACACTTGAAATGTAGACTAAAGATGGACAAACTGACTCTAAAAGGGATGTCATAT
GTGATGTGCACAGGCTCATTCAAGCTAGAGAAAGAAGTGGCTGAGACCCAGCATGGAACC
GTTCTAGTGCAGATTAAATACGAAGGAACAGATGCACCATGCAAGATCCCTTTTTCGACC
CAAGATGAAAAAGGAGTAACCCAGAATGGGAGATTGATAACAGCCAACCCCATAGTCACT
GACAAAGAAAAACCAGTCAACATTGAGGCAGAACCGCCTTTTGGTGAGAGTTACATCGTA
ATAGGAGCAGGTGAAAAAGCTTTGAAACTAAGCTGGTTCAAGAAAGGAAGCAGCATAGGG
AAAATGTTTGAGGCAACTGCCAGAGGAGCACGAAGGATGGCCATACTGGGAGACACCGCA
TGGGACTTTGGTTCTATAGGAGGAGTGTTCACGTCTGTTGGAAAATTAGTACACCAGATT
TTTGGAACTGCATATGGAGTTTTGTTCAGCGGTGTTTCCTGGACCATGAAAATAGGAATA
GGGGTTCTGCTGACATGGCTAGGATTAAACTCAAGGAGCACGTCTCTTTCGATGACGTGC
ATTGCAGTTGGCCTGGTAACGCTATACTTAGGAGTCATGGTTCAGGCGGATTCAGGATGT
GTAATTAATTGGAAAGGTAGAGAACTCAAATGTGGAAGTGGCATTTTTGTCACCAATGAA
GTTCACACTTGGACAGAGCAATACAAATTTCAAGCTGATTCCCCAAAGAGACTATCAGCA
GCCATTGGGAAGGCATGGGAGGAGGGTGTGTGTGGAATTCGATCAGCAACTCGTCTCGAG
AACATCATGTGGAAGCAAATATCAAATGAATTGAACCACATCTTACTTGAAAATGACATG
AAATTCACAGTGGTTGTAGGAGATGTTGCTGGGATCTTGGCTCAAGGAAAAAAAATGATT
AGGCCACAACCCATGGAATACAAATACTCGTGGAAAAGCTGGGGAAAGGCTAAAATCATA
GGGGCAGATGTACAGAACACCACCTTCATCATCGACGGCCCAAACACCCCAGAATGCCCT
GATGATCAAAGAGCGTGGAACATTTGGGAAGTTGAGGATTATGGATTTGGAATTTTCACG
ACAAACATATGGCTGAAATTACGTGACTCCTACACCCAAGTGTGTGACCACCGGCTAATG
TCAGCTGCCATCAAGGACAGCAAGGCAGTTCACGCTGACATGGGGTACTGGATAGAAAGT
GAAAAGAACGAGACCTGGAAGCTGGCAAGAGCCTCTTTCATAGAAGTCAAAACATGTATC
TGGCCAAAATCCCACACTCTATGGAGCAATGGAGTTCTGGAAAGTGAAATGATAATTCCA
AAGATCTATGGAGGACCAATATCTCAGCACAACTACAGACCAGGATATTTCACACAAACG
GCAGGGCCGTGGCACCTAGGCAAGTTGGAACTGGATTTTGATTTGTGTGAGGGTACCACA
GTTGTTGTGGATGAACATTGTGGAAATCGAGGACCATCTCTTAGGACCACAACAGTCACA
GGAAAGATAATTCATGAATGGTGTTGCAGATCTTGTACGCTACCACCCTTACGTTTCAGA
GGAGAAGATGGGTGCTGGTACGGTATGGAAATCAGACCAGTCAAGGAAAAGGAAGAGAAT
CTAGTCAAATCAATGGTCTCTGCAGGGTCAGGGGAAGTGGACAGCTTTTCACTAGGACTG
CTATGCATATCAATAATGATCGAAGAGGTGATGAGATCCAGATGGAGTAGAAAAATGCTG
ATGACTGGAACACTGGCTGTGTTCTTCCTTCTCATAATGGGACAATTGACATGGAATGAT
CTGATCAGATTATGCATCATGGTCGGAGCCAACGCTTCCGACAGGATGGGGATGGGAACG
ACGTACCTAGCTCTGATGGCCACTTTTAAAATGAGACCAATGTTTGCTGTAGGGCTACTA
TTCCGCAGACTAACATCCAGAGAAGTTCTTCTTCTAACAATTGGATTGAGTCTAGTGGCA
TCTGTGGAGTTACCAAATTCCTTGGAGGAGCTGGGGGATGGACTTGCAATGGGCATTATG
ATTTTAAAACTATTGACTGACTTTCAATCACATCAGCTGTGGGCTACCTTGCTGTCCTTG
ACATTTATCAAAACAACGTTTTCCTTGCATTATGCATGGAAGACAATGGCTATGGTACTG
TCAATTGTATCTCTCTTCCCCTTATGC---CTGTCCACGACCTCCCAAAAAACAACATGG
CTTCCGGTGCTATTGGGATCTCTTGGATGCAAACCACTAACCATGTTTCTTATAGCGGAA
AACAAAATCTGGGGAAGGAAAAGTTGGCCCCTCAATGAAGGAATCATGGCTGTTGGAATA
GTCAGCATCCTACTAAGTTCACTCCTCAAAAATGATGTGCCGCTAGCTGGGCCACTAATA
GCTGGAGGCATGCTAATAGCATGTTATGTTATATCTGGAAGCTCAGCCGATCTATCACTA
GAGAAAGCGGCTGAGGTCTCCTGGGAAGAAGAAGCAGAACACTCTGGTGCCTCACACAAC
ATATTAGTGGAGGTCCAAGATGATGGAACCATGAAGATAAAGGATGAAGAGAGAGATGAC
ACGCTAACCATTCTCCTTAAAGCAACTCTGCTAGCAGTTTCAGGGGTGTACCCATTATCA
ATACCAGCGACCCTTTTTGTGTGGTACTTTTGGCAG---AAAAAGAAACAGAGATCTGGA
GTGTTATGGGACACACCTAGCCCTCCAGAAGTGGAAAGAGCAGTTCTTGATGATGGTATC
TATAGAATCATGCAGAGAGGACTGTTGGGCAGGTCCCAAGTAGGGGTAGGAGTTTTTCAA
GAGAACGTGTTCCACACAATGTGGCATGTCACCAGGGGAGCTGTACTCATGTATCAAGGG
AAGAGACTAGAACCGAGCTGGGCCAGTGTCAAAAAAGACCTGATCTCATATGGAGGAGGT
TGGAGGCTTCAAGGATCCTGGAACACGGGAGAAGAAGTGCAGGTGATTGCTGTTGAACCA
GGGAAGAACCCAAAAAATGTACAAACAGCGCCGGGCACCTTTAAGACCCCTGAAGGCGAA
GTTGGAGCCATTGCCCTAGATTTTAAACCTGGCACATCTGGATCTCCCATCGTGAACAGA
GAAGGAAAAATAGTAGGTCTTTATGGAAATGGAGTAGTGACAACAAGTGGAACCTACGTC
AGTGCCATAGCTCAAGCTAAAGCATCACAGGAAGGGCCCCTACCAGAGATTGAAGACGAG
GTGTTTAGGAAAAGAAACTTAACAATAATGGACCTACATCCAGGATCGGGGAAAACAAGA
AGATACCTTCCAGCCATAGTCCGTGAGGCCATAAAAAGGAAGCTGCGCACACTAATTCTG
GCTCCCACAAGGGTTGTCGCTTCCGAAATGGCAGAGGCGCTCAAGGGAATGCCAATAAGG
TACCAAACAACAGCAGTGAAGAGTGAACACACAGGAAAAGAGATAGTTGACCTCATGTGT
CACGCCACTTTCACCATGCGCCTCCTGTCTCCCGTGAGAGTTCCCAATTACAACATGATT
ATCATGGATGAAGCACATTTCACCGATCCATCCAGCATAGCGGCTAGAGGGTACATCTCA
ACTCGAGTGGGCATGGGTGAAGCAGCTGCGATCTTCATGACAGCCACTCCCCCAGGATCA
GTGGAGGCCTTTCCACAGAGCAACGCAGTTATCCAAGATGAGGAAAGAGACATTCCTGAG
AGATCATGGAACTCAGGCTATGACTGGATCACTGACTTCCCAGGCAAAACAGTTTGGTTT
GTTCCAAGCATTAAATCAGGAAATGATATTGCCAACTGCTTAAGAAAGAATGGAAAACGG
GTGATTCAATTGAGCAGGAAAACCTTTGACACAGAGTACCAAAAAACAAAAAATAACGAC
TGGGACTACGTCGTCACAACAGACATCTCAGAAATGGGAGCAAATTTCCGGGCCGACAGG
GTGATAGACCCAAGACGGTGTCTGAAACCGGTAATACTAAAAGATGGTCCAGAGCGTGTC
GTTTTAGCAGGACCGATGCCAGTGACTGTGGCCAGTGCCGCTCAGAGGAGAGGAAGAATT
GGAAGGAACCACAATAAGGAAGGTGATCAGTACATTTACATGGGACAGCCTTTAAACAAC
GATGAAGATCACGCTCACTGGACGGAAGCAAAAATGCTCCTTGATAATATAAACACACCA
GAAGGGATTATCCCAGCCCTCTTCGAGCCGGAGAGAGAAAAGAGTGCAGCAATAGACGGG
GAATACAGACTGCGGGGTGAAGCAAGGAAAACGTTTGTGGAGCTCATGAGAAGAGGAGAT
CTACCTGTCTGGCTATCCTACAAAGTTGCCTCAGAAGGCTTCCAGTACTCTGATAGAAGA
TGGTGCTTTGACGGGGAAAGGAACAACCAGGTGTTGGAGGAGAACATGGACGTGGAGATC
TGGACAAAAGAAGGA---GAAAGAAAGAAACTACGACCCCGCTGGCTGGATGCCAGAACA
TACTCAGACCCACTGGCCCTGCGCGAGTTTAAAGAGTTTGCAGCAGGAAGAAGAAGCGTC
TCAGGTGATCTAATATTAGAAATAGGGAAACTTCCACAACACTTGACGCAAAGGGCCCAG
AACGCCTTGGACAACCTGGTTATGTTGCACAACTCCGAACAAGGAGGAAGAGCCTATAGA
CATGCAATGGAAGAACTGCCAGACACCATAGAAACGTTGATGCTCCTAGCTTTGATAGCT
GTGTTAACTGGTGGAGTGACGCTGTTCTTCCTATCAGGAAGGGGCCTAGGGAAAACATCT
ATCGGCCTACTCTGCGTGATGGCTTCAAGCGTACTGCTATGGATAGCCAGTGTAGAGCCC
CATTGGATAGCGGCCTCCATCATACTGGAGTTCTTCCTGATGGTGCTGCTTATTCCAGAG
CCAGACAGACAACGCACTCCGCAGGACAACCAGCTGGCATATGTGGTGATAGGTTTGTTA
TTCATGATACTGACAGTAGCAGCCAATGAGATGGGATTGCTGGAAACCACAAAGAAAGAC
TTAGGGATTGGCCATGTGGCTGTTGAAAATCACCACCATGCCGCAATACTGGACGTAGAC
TTACATCCAGCTTCAGCCTGGACCCTCTATGCAGTGGCCACAACAATTATCACTCCCATG
ATGAGGCACACAATCGAAAACACAACGGCAAACATTTCCCTGACAGCCATTGCAAACCAG
GCAGCGATATTGATGGGACTTGACAAAGGATGGCCAATATCAAAGATGGACATAGGAGTT
CCACTTCTCGCCTTAGGGTGCTATTCCCAGGTAAATCCACTGACGCTGACAGCGGCGGTA
TTGATGCTAGTAGCTCATTACGCTATAATTGGACCTGGACTGCAAGCAAAAGCTACTAGA
GAGGCTCAAAAAAGGACAGCGGCCGGAATAATGAAAAATCCAACCGTTGATGGAATCGTT
GCAATAGATTTGGACCCTGTGGTTTATGATGCGAAATTTGAGAAACAACTAGGCCAAATA
ATGTTGTTGATACTATGCACATCACAGATCCTCTTGATGCGGACTACATGGGCCTTGTGC
GAATCCATCACACTGGCCACTGGACCTCTGACCACGCTCTGGAAGGGATCTCCAGGAAAA
TTTTGGAACACCACGATAGCAGTTTCCATGGCAAACATTTTCAGGGGAAGTTATCTAGCA
GGAGCAGGTCTGGCCTTCTCATTAATGAAATCCCTAGGAGGAGGTAGGAGAGGCACGGGA
GCCCAAGGGGAAACACTGGGAGAGAAATGGAAAAGACAGCTGAACCAACTGAGCAAGTCA
GAATTCAACACCTATAAAAGGAGTGGGATTATGGAAGTGGACAGATCCGAAGCCAAAGAG
GGACTGAAAAGGGGAGAAACAACCAAACATGCAGTGTCGAGGGGAACCGCTAAATTGAGG
TGGTTTGTGGAGAGGAACCTTGTGAAACCAGAAGGGAAAGTCATAGACCTCGGTTGTGGA
AGAGGTGGCTGGTCATACTATTGCGCTGGGCTGAAGAAAGTCACAGAAGTGAAGGGATAC
ACAAAAGGAGGACCTGGACATGAAGAACCAATCCCAATGGCGACCTATGGATGGAACCTA
GTAAAGCTGTACTCCGGGAAAGACGTATTCTTTATACCACCTGAGAAATGTGACACCCTT
TTGTGTGATATTGGTGAGTCCTCTCCAAACCCAACTATAGAGGAAGGAAGAACGCTACGC
GTCCTAAAGATGGTGGAACCATGGCTCAGAGGAAACCAATTTTGCATAAAAATTCTGAAT
CCCTACATGCCAAGTGTGGTGGAAACTCTGGAGCAAATGCAAAGAAAACATGGAGGAATG
CTAGTGCGAAATCCACTTTCAAGAAATTCTACTCATGAAATGTATTGGGTTTCATGTGGA
ACAGGAAACATTGTGTCAGCAGTAAACATGACATCCAGAATGTTGCTAAATCGATTCACA
ATGGCTCACAGGAAACCAACATATGAAAGAGACGTGGACCTAGGCGCCGGAACAAGACAT
GTGGCAGTGGAACCAGAGGTAGCCAACCTAGATATCATTGGCCAGAGGATAGAGAACATA
AAACATGAACACAAATCAACATGGCATTATGATGAGGACAATCCATATAAAACATGGGCC
TATCATGGATCATATGAGGTCAAGCCATCAGGATCAGCCTCATCCATGGTCAATGGCGTG
GTGAAACTGCTCACCAAACCATGGGATGTCATCCCCATGGTCACACAAATAGCCATGACT
GACACTACACCCTTTGGACAACAGAGGGTGTTTAAAGAGAAAGTTGACACACGCACACCA
AAAGCAAAACGAGGCACAGCACAAATCATGGAGGTGACAGCCAGGTGGTTATGGGGTTTT
CTTTCTAGGAATAAGAAACCAAGAATTTGTACAAGAGAGGAGTTCACAAGAAAAGTTAGG
TCAAACGCAGCCATCGGAGCAGTGTTCGTTGACGAAAATCAATGGAACTCAGCAAAAGAA
GCAGTAGAAGATGAGCGGTTCTGGGACCTTGTGCATAGAGAGAGGGAGCTTCACAAACAG
GGAAAATGTGCCACGTGTGTTTACAACATGATGGGGAAGAGAGAGAAAAAGCTAGGAGAG
TTTGGAAAGGCAAAAGGAAGTCGTGCAATATGGTACATGTGGTTGGGAGCACGCTTTCTA
GAGTTCGAAGCTCTTGGTTTCATGAACGAAGACCACTGGTTCAGCAGAGAGAATTCACTC
AGCGGAGTGGAAGGAGAAGGACTCCACAAACTTGGATATATACTCAGAGACATATCAAAG
ATTCCAGGGGGAAACATGTATGCAGATGACACAGCCGGATGGGATACAAGGATAACAGAG
GATGACCTTCAGAATGAGGCCAAAATTACTGACATCATGGAACCCGAACATGCCCTACTG
GCTAAGGCAATCTTCAAGCTAACCTACCAAAACAAAGTGGTAAGGGTACAGAGACCAGCA
AAAAATGGAACCGTGATGGATGTCATATCCAGACGTGACCAGAGAGGAAGTGGCCAGGTC
GGAACTTATGGCTTAAACACTTTCACCAACATGGAAGCCCAGCTGATAAGACAAATGGAG
TCTGAGGGAATCTTTTCACCCAGTGAATTAGAGACCCCAAATTTAGCCGAGAGAGTTCTC
GACTGGCTGGAAAAATATGGCGTCGAAAGGCTAAAAAGAATGGCAATCAGTGGAGATGAC
TGCGTAGTGAAACCAATTGATGATAGGTTTGCAACAGCCTTAACAGCTCTGAATGATATG
GGAAAAGTAAGAAAAGATATACCACAATGGGAACCCTCAAAAGGATGGAATGATTGGCAA
CAAGTGCCTTTTTGTTCACACCACTTCCACCAGCTGATTATGAAAGATGGGAGGGAAATA
GTGGTGCCATGCCGCAACCAAGATGAACTTGTGGGTAGGGCTAGAGTATCACAAGGTGCT
GGATGGAGCCTGAGAGAAACCGCATGCCTAGGCAAATCATATGCACAAATGTGGCAGCTG
ATGTACTTCCACAGGAGAGACCTGAGACTAGCCGCTAATGCTATCTGTTCAGCCGTTCCA
GTTGATTGGGTCCCAACCAGCCGCACCACCTGGTCGATCCATGCCCATCACCAATGGATG
ACAACAGAAGACATGCTGTCAGTGTGGAATAGAGTTTGGATAGAGGAAAACCCATGGATG
GAGGACAAAACCCATATATCCAGTTGGGAAGATGTTCCATATTTAGGGAAAAGGGAAGAT
CAATGGTGTGGATCCCTGATAGGCTTAACAGCAAGGGCCACCTGGGCCACCAACATACAA
GTGGCCATAAACCAAGTGAGAAGACTAATTGGGAATGAGAATTATCTAGATTACATGACA
TCAATGAAGAGATTCAAGAACGAGAGTGATCCCGAAGGG---------------GCACTC
TGG
>JN819425
---ATGAACAACCAACGGAAAAAGACGGGTCGACCGTCTTTCAATATGCTGAAACGCGCG
AGAAACCGCGTGTCAACTGGTTCACAGTTGGCGAAGAGATTCTCAAAAGGATTGCTTTCA
GGCCAAGGACCCATGAAATTGGTGATGGCTTTCATAGCATTTCTAAGATTTCTAGCCATA
CCCCCAACAGCAGGAATTTTGGCTAGATGGAGCTCATTCAAGAAGAATGGAGCAATCAAA
GTGTTACGGGGTTTCAAAAAAGAGATCTCAAGCATGTTGAACATAATGAACAGGAGGAAA
AGATCCGTGACCATGCTCCTCATGCTGCTGCCCACAGCCCTGGCGTTTCATTTGACCACA
CGAGGGGGAGAGCCACACATGATAGTTAGTAAGCAGGAAAGAGGAAAGTCACTCTTGTTT
AAGACCTCTGCGGGCGTCAATATGTGCACCCTCATTGCGATGGACTTGGGAGAGTTATGT
GAGGACACAATGACCTACAAATGCCCCCGGATCACTGAGGCGGAACCAGATGACGTTGAC
TGCTGGTGCAATGCCACAGACACATGGGTGACCTATGGGACGTGTTCTCAAACCGGCGAA
CACCGACGAGAGAAACGTTCCGTGGCACTGGCCCCACACGTGGGACTTGGTCTAGAAACA
AGAACCGAAACATGGATGTCCTCTGAAGGCGCCTGGAAACAAATACAAAGAGTGGAAACT
TGGGCTTTGAGACACCCAGGATTCACGGTGATAGCTTTTTTTTTAGCACATGCTATAGGA
ACATCCATCACTCAAAAAGGGATCATTTTCATCTTGCTGATGCTGGTGACACCATCAATG
GCCATGCGATGCGTGGGAATAGGCAACAGAGACTTCGTTGAAGGACTGTCAGGAGCAACG
TGGGTGGACGTGGTATTGGAGCATGGAAGCTGCGTCACCACCATGGCAAAAAATAAACCA
ACATTGGACATTGAACTCTTGAAGACGGAGGTCACGAACCCTGCCGTCTTGCGCAAACTG
TGCATTGAAGCTAAAATATCAAACACCACCACCGATTCAAGATGTCCAACACAAGGAGAG
GCTACACTGGTGGAAGAACAAGACGCGAACTTTGTGTGTCGCCGAACGTTTGTGGACAGA
GGCTGGGGTAATGGCTGCGGACTATTCGGAAAGGGAAGTCTATTGACGTGTGCCAAGTTC
AAGTGTGTGACAAAACTAGAAGGAAAGATAGTTCAATATGAAAACTTAAAATATTCAGTG
ATAGTCACTGTCCACACTGGGGACCAGCACCAGGTGGGAAACGAGACCACAGAACATGGA
ACAATTGCAACCATAACACCTCAAGCTCCCACGTCGGAAATACAGCTGACCGACTACGGA
GCCCTCACATTGGACTGCTCACCTAGAACAGGGCTGGACTTTAATGAGATGGTGCTATTG
ACAATGAAAGAAAAATCATGGCTTGTCCACAAACAATGGTTTCTAGACTTACCACTGCCA
TGGACTTCGGGGGCTTCAACATCTCAAGAGACTTGGAACAGACAAGATTTGCTGGTCACA
TTCAAGACAGCTCATGCAAAGAAACAGGAAGTAGTCGTACTGGGATCACAGGAAGGAGCA
ATGCACACTGCGTTGACTGGGGCGACAGAAATCCAGACGTCAGGAACGACAACAATCTTC
GCAGGACACCTGAAATGCAGACTAAAAATGGATAAACTGACCTTAAAGGGGATGTCATAT
GTGATGTGCACAGGCTCATTTAAGCTAGAGAAGGAAGTGGCTGAGACCCAGCATGGAACT
GTTCTAGTGCAGGTCAAATATGAAGGAACAGACGCGCCATGCAAGATCCCCTTTTCGACC
CAAGATGAGAAAGGAGTGACCCAGAATGGGAGATTGATAACAGCCAATCCCATAGTTACT
GACAAAGAAAAACCAGTCAACATTGAGACAGAACCACCTTTTGGTGAGAGCTACATCGTG
GTAGGGGCAGGCGAAAAAGCTTTGAAACTAAGCTGGTTCAAGAGAGGAAGCAGCATAGGG
AAAATGTTCGAAGCAACCGCCCGAGGAGCACGAAGGATGGCTATCCTGGGAGACACCGCA
TGGGACTTCGGTTCTATAGGAGGAGTGTTTACATCTGTGGGAAAATTGGTACACCAGGTT
TTTGGAACCGCATATGGGGTTCTGTTTAGCGGTGTTTCTTGGACCATGAAAATAGGAATA
GGGATTCTGCTGACATGGTTGGGATTAAATTCAAGGAGCACGTCACTTTCGATGACGTGC
ATTGCAGTTGGCATGGTCACACTGTACCTAGGAGTCATGGTTCAAGCGGATTCGGGATGT
GTAATCAACTGGAAGGGCAGAGAACTTAAATGTGGAAGTGGCATTTTTGTCACTAATGAA
GTCCACACTTGGACAGAGCAATACAAATTCCAGGCTGACTCCCCAAAAAGACTGTCAGCA
GCCATTGGAAAGGCATGGGAGGAGGGCGTGTGTGGAATTCGATCAGCCACGCGTCTTGAG
AACATCATGTGGAAGCAAATATCAAATGAATTGAACCACATTCTACTTGAGAATGACATG
AAATTCACAGTGGTTGTAGGAGATGCCAACGGAATTTTGGCCCAAGGAAAAAAAATGATT
AGGCCACAACCCATGGAACACAAATACTCATGGAAAAGCTGGGGAAAAGCTAAAATCATA
GGAGCAGACATACAAAATACTACCTTCATCATCGACGGCCCAGACACCCCAGAATGTCCC
GATGGCCAAAGAGCATGGAACATTTGGGAAGTTGAGGACTATGGGTTTGGAGTTTTCACG
ACAAACATATGGCTGAAATTGCGTGACTCCTACACCCAAATGTGTGACCACCGGCTAATG
TCAGCTGCCATCAAGGACAGCAAGGCAGTCCATGCTGACATGGGGTACTGGATAGAAAGT
GAAAAGAACGAAACCTGGAAGCTGGCGAGAGCCTCCTTCATAGAAGTCAAGACATGCACC
TGGCCGAAATCTCACACTCTATGGAGCAATGGAGTTTTGGAAAGTGAAATGATAATCCCA
AAGATATATGGAGGACCAATATCTCAGCACAACTACAGACCAGGGTATTTCACACAAACA
GCAGGGCCATGGCACCTAGGTAAGTTGGAACTGGATTTTGACTTGTGTGAAGGTACCACA
GTTGTTGTGGATGAACATTGTGGAAATCGAGGTCCATCTCTCAGAACCACAACAGTCACA
GGAAAGATAATCCATGAATGGTGTTGCAGATCCTGCACGCTACCCCCCTTACGTTTCAGA
GGAGAAGACGGGTGTTGGTATGGCATGGAAATCAGACCAGTAAAGGAGAAGGAGGAGAAT
CTAGTCAGGTCAATGGTCTCTGCAGGGTCAGGAGAAGTGGATAGTTTTTCATTAGGAATA
CTATGCGTATCAATAATGATTGAAGAAGTGATGAGATCCAGATGGAGTAGAAAGATGCTG
ATGACTGGAACACTGGCTGTTTTCCTCCTTCTTATAATGGGACAACTGACATGGAATGAT
CTGATTAGGTTATGCATCATGGTTGGAGCTAATGCTTCAGACAGGATGGGGATGGGAACA
ACGTACCTAGCCTTGATGGCTACTTTCAAAATGAGACCAATGTTCGCTGTTGGGCTATTA
TTCCGCAGACTAACATCCAGAGAAGTTCTTCTCCTCACGATTGGATTAAGCCTGGTGGCA
TCCGTGGAGCTACCAAATTCTTTGGAGGAGCTAGGGGATGGACTTGCAATGGGTATCATG
ATGTTAAAATTGTTGACTGAATTTCAGCCACACCAGTTATGGACCACCTTATTGTCTCTG
ACATTTGTCAAAACAACTCTCTCATTGGATTATGCATGGAAAACAACGGCTATGGTACTG
TCTATCGTATCTCTCTTTCCTTTATGC---CTGTCTACGACCTCCCAAAAAACAACATGG
CTTCCGGTGCTGTTAGGATCTTTTGGATGCAAACCATTAACCATGTTTCTTATAACAGAA
AACAAAATCTGGGGAAGGAAAAGTTGGCCCCTCAATGAAGGAATTATGGCTATTGGAATA
GTCAGCATTCTACTAAGCTCACTCCTCAAGAATGATGTGCCGTTGGCCGGGCCACTAATA
GCTGGAGGCATGCTAATAGCATGTTATGTCATATCCGGAAGCTCAGCCGATTTATCATTG
GAGAAAGCGGTGAAAATATCCTGGGAACAAGAAGCAGAACACTCCGGTGCCTCACACAAC
ATATTAGTAGAGGTCCAAGATGATGGAACTATGAAAATAAAAGATGAAGAGAGGGATGAC
ACACTCACTATACTCCTTAAAGCAACTTTGCTGGCAGTCTCAGGAGTGTACCCAATGTCA
ATACCAGCAACTCTTTTTGTGTGGTATTTTTGGCAG---AAAAAGAAACAGAGATCAGGA
GTGTTATGGGACACACCCAGCCCTCCGGAAGTGGAAAGAGCAGTTCTTGATGATGGCATC
TATAGAATCTTGCAAAGAGGACTGTTGGGGAGGTCCCAAGTAGGAGTGGGAGTCTTCCAA
GACGGCGTGTTCCACACAATGTGGCACGTTACCAGGGGAGCTGTCCTTATGTACCAAGGG
AAGAGACTGGAACCAAGCTGGGCCAGTGTCAAAAAGGACTTGATCTCATATGGAGGAGGT
TGGAGGTTCCAAGGATCATGGAACACAGGAGAAGAAGTGCAGGTGATAGCTGTTGAACCA
GGAAAAAACCCCAAAAATGTACAGACAACGCCGGGCACCTTCAAGACTCCTGAAGGCGAA
GTTGGAGCCATAGCTCTAGATTTCAAACCCGGCACATCTGGATCTCCCATTGTGAACAGA
GAGGGAAAAATAGTGGGTCTGTATGGAAATGGAGTGGTGACAACAAGTGGAACCTACGTC
AGTGCCATTGCCCAAGCTAAAGCATCACAGGAAGGGCCTCTACCAGAGATTGAGGACGAG
GTGTTTAAGAAAAGAAACTTAACAATAATGGACCTGCACCCAGGATCAGGGAAAACAAGA
AGATATCTTCCAGCCATAGTCCGTGAGGCCATAAAAAGGAAACTGCGTACGTTAATCTTG
GCTCCCACAAGAGTTGTCGCCTCTGAAATGGCAGAGGCACTCAAGGGAATGCCAATAAGA
TATCAGACAACAGCAGTGAAGAGTGAACACACAGGAAGGGAGATAGTTGACCTCATGTGC
CACGCTACTTTTACCATGCGTCTCTTATCCCCAGTGAGAGTTCCCAATTACAACATGATT
ATTATGGATGAAGCACATTTTACCGATCCAGCTAGCATAGCGGCCAGAGGGTACATCTCA
ACCCGAGTGGGTATGGGTGAAGCAGCTGCGATCTTTATGACAGCCACTCCCCCAGGATCG
GTGGAGGCCTTTCCACAGAGCAATGCAGTTATCCAAGATGAGGAAAGAGACATTCCTGAG
AGATCATGGAACTCAGGCTACGACTGGATTACTGACTTTCCAGGTAAAACAGTCTGGTTT
GTTCCAAGCATTAAATCAGGAAATGACATTGCCAACTGTTTAAGAAAGAACGGAAAACGG
GTAATCCAATTGAGCAGAAAAACCTTTGACACTGAGTACCAGAAAACAAAAAACAATGAC
TGGGACTATGTTGTCACAACAGACATTTCTGAAATGGGGGCAAATTTCCGGGCCGACAGG
GTAATAGACCCAAGGCGGTGCTTGAAACCGGTAATACTAAAAGATGGTCCAGAGCGTGTC
ATTCTAGCCGGACCGATGCCAGTGACTGTGGCCAGTGCTGCCCAGAGGAGAGGAAGAATT
GGAAGGAACCAAAACAAGGAAGGTGATCAGTATGTTTACATGGGACAGCCTTTAAATAAT
GATGAGGATCACGCTCATTGGACAGAAGCAAAAATGCTCCTTGACAATATAAACACACCA
GAAGGGATCATCCCAGCCCTTTTTGAGCCAGAGAGAGAAAAGAGTGCAGCAATAGACGGG
GAGTACAGACTGCGGGGAGAAGCAAGGAAAACGTTCGTGGAGCTCATGAGAAGAGGAGAT
CTACCAGTTTGGCTATCCTACAAAGTAGCCTCAGAAGGTTTCCAGTACTCCGACAGAAGG
TGGTGCTTTGATGGGGAAAGGAACAACCAGGTGTTGGAGGAGAACATGGACGTGGAGATC
TGGACAAAGGAAGGA---GAAAGAAAGAAATTGCGACCTCGCTGGTTGGACGCCAGAACA
TACTCTGATCCATTGGCCCTGCGCGAGTTTAAAGAGTTCGCAGCAGGAAGAAGAAGTGTC
TCAGGTGACCTAATATTGGAAATAGGGAAACTTCCACAACATTTGACGCTAAGAGCCCAG
AATGCTCTGGACAACTTGGTCATGTTGCACAATTCCGAACAAGGAGGAAAAGCCTACAGA
CATGCTATGGAGGAACTACCAGACACCATAGAAACATTGATGCTTCTAGCTTTGATAGCT
GTGTTGACTGGTGGAGTGACGCTGTTCTTCCTATCAGGAAAAGGTCTAGGGAAAACATCC
ATTGGCTTGCTCTGTGTGACGGCCTCAAGCGCACTGTTATGGATGGCCAGTGTGGAGCCC
CATTGGATAGCGGCCTCCATCATACTAGAGTTCTTTTTGATGGTGCTGCTCATTCCAGAG
CCAGACAGACAGCGCACTCCACAGGACAACCAGCTAGCATATGTGGTGATAGGTTTGTTA
TTCATGATACTGACAGTGGCAGCCAATGAGATGGGATTATTGGAAACCACAAAGAAAGAC
CTGGGGATTGGCTATGTAGCCGCCGAAAACCACCAACATGCTACAATGCTGGACGTAGAC
CTACACCCAGCTTCAGCCTGGACCCTCTATGCAGTAGCCACAACAGTTATCACTCCCATG
ATGAGACACACAATTGAAAATACAACGGCAAACATTTCCCTGACAGCCATTGCAAATCAG
GCAGCTATATTGATGGGACTTGACAAGGGATGGCCAATATCGAAGATGGACATAGGAGTT
CCACTTCTCGCCTTAGGGTGCTATTCCCAGGTGAACCCATTGACACTGACAGCGGCGGTG
TTGATGTTAGTGGCTCATTATGCCATAATTGGACCAGGACTGCAAGCAAAGGCCACTAGA
GAAGCTCAAAAAAGGACAGCGGCCGGAATAATGAAAAATCCAACCGTAGACGGGATTGTT
GCAATAGACTTGGATCCTGTGGTTTATGATGCAAAATTTGAAAAACAGCTAGGCCAAATA
ATGTTACTGATACTTTGTACATCACAGATCCTCTTGATGCGGACCACATGGGCCTTGTGT
GAATCCATCACACTGGCTACTGGACCCCTGACCACTCTCTGGGAGGGATCTCCAGGAAAA
TTCTGGAATACCACAATAGCAGTGTCCATGGCAAACATCTTCAGGGGAAGTTATCTAGCA
GGAGCAGGTCTGGCTTTCTCATTAATGAAATCTTTAGGAGGAGGTAGGAGAGGTACGGGA
GCTCAAGGGGAAACACTGGGAGAGAAATGGAAAAGACAGTTAAACCAACTGAGCAAGTCA
GAATTCAACACCTACAAAAGGAGTGGGATTATGGAGGTGGACAGATCCGAAGCCAAAGAG
GGACTGAAAAGAGGAGAAACAACCAAACATGCAGTGTCGAGAGGAACAGCCAAACTGAGG
TGGTTTGTGGAGAGGAACCTCGTGAAACCAGAAGGGAAAGTCATAGACCTCGGTTGTGGA
AGAGGTGGCTGGTCATATTATTGTGCTGGGCTGAAGAAAGTTACTGAAGTGAAGGGATAC
ACAAAAGGAGGACCTGGACATGAGGAACCTATCCCAATGGCGACCTATGGATGGAACCTA
GTAAAGCTACACTCTGGAAAGGATGTATTTTTTATGCCACCTGAGAAATGTGACACCCTT
CTGTGTGATATTGGTGAGTCCTCTCCGAATCCAACTATAGAAGAAGGAAGAACGTTACGT
GTTCTAAAAATGGTGGAACCATGGCTCAGAGGAAACCAATTCTGCATAAAAATCCTAAAT
CCTTACATGCCAAGTGTGGTAGAAACTCTGGAGCAAATGCAAAGAAAACATGGAGGGATG
CTAGTGCGAAACCCACTCTCAAGAAATTCTACCCATGAAATGTATTGGGTTTCATGTGGA
ACAGGAAACATTGTGTCGGCAGTGAACATGACATCCAGAATGTTACTGAACCGATTCACA
ATGGCTCACAGGAAGCCAACATATGAAAGAGACGTGGACTTAGGCGCTGGAACAAGACAT
GTGGCAGTGGAACCAGAGGTAGCCAACCTAGATATCATTGGCCAGAGGATAGAGAATATA
AAAAATGAACACAAGTCAACATGGCATTATGATGAGGACAATCCATACAAAACATGGGCC
TATCATGGATCATATGAGGTCAAGCCATCAGGATCAGCCTCATCTATGGTGAATGGAGTG
GTGAGATTGCTCACAAAACCATGGGATGTTATCCCCATGGTCACACAAATAGCTATGACT
GATACCACACCCTTTGGACAACAGAGAGTGTTTAAAGAGAAAGTTGACACGCGCACACCA
AGAGCAAAACGAGGCACAACACAGATTATGGAGGTGACAGCCAAGTGGTTATGGGGTTTC
CTTTCCAGAAACAAAAAACCCAGAATCTGCACAAGAGAGGAGTTCACAAGAAAGGTTAGG
TCAAACGCGGCAATAGGAGCAGTGTTCGTTGATGAAAACCAATGGAACTCAGCAAAAGAA
GCAGTGGAAGACGAAAGGTTTTGGGATCTTGTGCACAGAGAGAGGGAGCTTCATAAACAG
GGAAAATGTGCCACGTGTGTCTACAACATGATGGGGAAGAGAGAGAAAAAATTAGGAGAG
TTTGGAAAGGCAAAAGGAAGTCGTGCAATATGGTACATGTGGCTGGGAGCACGCTTTCTG
GAGTTCGAAGCCCTTGGTTTCATGAATGAAGATCACTGGTTTAGTAGAGAGAATTCACTC
AGTGGAGTGGAAGGAGAAGGACTGCACAAACTTGGATACATACTCAGAGACATATCAAAG
ATTCCGGGGGGAAATATGTATGCAGATGATACAGCCGGATGGGACACAAGAATAACAGAG
GATGATCTTCAGAATGAGGCTAAAATCACTGACATCATGGAGCCTGAACATGCTCTATTG
GCTACGTCAATTTTTAAGCTGACTTATCAAAACAAGGTGGTGAGGGTGCAAAGACCAGCA
AAAAATGGAACCGTGATGGATGTTATATCCAGACGTGATCAGAGAGGAAGTGGACAGGTC
GGAACTTATGGCTTAAATACTTTCACCAATATGGAGGTCCAACTAATAAGACAAATGGAG
TCTGAAGGAATCTTTTTACCCAGCGAATTGGAAACCCCCAACCTAGCTGAGAGGGCTCTT
GACTGGTTAGAAAAACATGGCGCCGAAAGGCTGAAACGAATGGCAATCAGCGGAGATGAT
TGCGTGGTGAAACCAATTGACGACAGGTTCGCAACAGCCTTAACAGCTCTGAATGACATG
GGAAAAGTAAGAAAAGACATACCGCAGTGGGAACCTTCAAAAGGATGGAATGATTGGCAG
CAAGTGCCTTTTTGTTCACACCATTTCCACCAGCTGATCATGAAGGATGGGAGGGAAATA
GTGGTGCCATGCCGCAACCAAGATGAACTTGTGGGCAGGGCTAGAGTATCACAAGGCGCC
GGATGGAGCCTGAGAGAAACTGCTTGCCTAGGCAAGTCATATGCACAAATGTGGCAGCTG
ATGTACTTCCACAGGAGAGACCTGAGACTAGCGGCTAACGCTATCTGTTCAGCCGTCCCA
GTTGATTGGGTCCCAACCAGCCGCACAACCTGGTCAATCCATGCCCACCACCAATGGATG
ACAACAGAAGACATGTTATCAGTGTGGAATAGGGTTTGGATAGAGGAAAACCCATGGATG
GAGGACAAAACTCATGTATCCAGTTGGGAAGAAGTTCCATACCTAGGAAAAAGGGAAGAC
CAATGGTGTGGATCCCTGATAGGCTTGACAGCGAGGGCCACCTGGGCCACCAACATACAA
GTAGCCATAAACCAAGTGAGAAGGCTCATCGGGAATGAGAATTATTTAGATTACATGACA
TCAATGAAGAGATTCAAGAATGAGAGTGATCCCGAAGGA---------------GCACTC
TGG
>JN819423
---ATGAACAACCAACGAAAAAAGACGGCTCGACCGTCTTTCAATATGCTGAAACGCGCG
AGAAACCGCGTGTCAACTGTTTCACAGTTGGCGAAGAGATTCTCAAAAGGATTGCTCTCA
GGCCAAGGACCCATGAAATTGGTGATGGCTTTCATAGCATTCCTAAGATTTCTAGCCATA
CCCCCAACAGCAGGAATTTTGGCTAGATGGGGCTCATTCAAGAAGAATGGAGCGATCAAA
GTGCTTCGGGGTTTCAAGAAAGAGATCTCAAACATGTTGAATATAATGAATAGAAGGAAA
AGATCTGTGACCATGCTCCTTATGCTGATGCCTACAGCCTTGGCGTTCCATTTGACTACA
CGAGGAGGAGAGCCGCACATGATAGTTAGCAAGCAGGAAAGAGGAAAGTCACTTTTGTTC
AAGACCTCAGCAGGTGTCAACATGTGCACCCTTATAGCGATGGACTTGGGAGAGTTATGT
GAGGACACATTGACTTACAAATGTCCTCGAATTACTGAGGTGGAACCAGATGACGTTGAT
TGTTGGTGCAATACCACAGACACATGGGTGACCTATGGAACATGTTCCCAAACTGGCGAG
CACCGACGAGACAAGCGTTCCGTCGCACTGGCCCCACACGTGGGACTTGGTTTAGAAACA
AGAGCCGAAACGTGGATGTCCTCCGAAGGCGCTTGGAAACAGATACAAAGAGTGGAGACT
TGGGCCCTGAGACACCCAGGATTCACGGTGATAGCCCTTTTTCTAGCACATGCCATAGGA
ACATCCATCACCCAGAAAGGGATTATTTTCATTTTGTTAATGCTGGTAACACCTTCCATG
GCCATGCGATGCGTGGGAATAGGCAGCAGGGACTTCGTGGAAGGACTGTCAGGAGCAACT
TGGGTAGATGTGGTACTGGAACATGGAAGTTGCGTCACCACCATGGCAAAAGACAAACCA
ACATTGGACATTGAACTCTTGAAGACGGAAGTCACAAACCCTGCCGTCCTGCGCAAACTG
TGCATTGAAGCTAAAATATCAAACACCACCACCGACTCAAGATGTCCAACACAAGGAGAA
GCCACATTGGTGGAAGAACAAGACGCGAACTTTGTGTGCCGACGAACGTTTGTGGACAGA
GGCTGGGGCAATGGCTGTGGGCTCTTCGGAAAAGGAAGCCTGATAACGTGTGCTAAGTTC
AAGTGTGTGACAAAACTGGAAGGAAAGATAGTTCAATATGAAAACTTGAAATATTCAGTA
ATAGTCACCGTCCACACTGGAGACCAGCACCAGGTGGGAAATGAAAGCACAGAACATGGG
ACAACTGCAACTATAACACCTCAAGCTCCTACGTCGGAAATACAGCTGACCGACTACGGA
GCTCTTACATTGGATTGCTCACCTAGAACAGGACTAGACTTTAATGAAATGGTGTTGTTG
ACAATGAAAGAAAAATCATGGCTAGTCCACAAACAATGGTTTCTAGACCTACCACTGCCC
TGGACCTCGGGAGCTTCAACATCACAAGAGACTTGGAACAGACAAGATTTGCTGGTGACA
TTTAAGACAGCTCATGCAAAGAAGCAGGAAGTAGTCGTACTAGGATCACAAGAAGGAGCA
ATGCACACTGCGTTGACCGGAGCGACAGAAATCCAAACGTCTGGAACGACAACAATTTTT
GCAGGACACCTGAAATGTAGACTAAAGATGGACAAACTGACTCTAAAAGGGATGTCATAT
GTGATGTGCACAGGCTCATTCAAGCTAGAGAAAGAAGTGGCTGAGACCCAGCATGGAACC
GTTCTAGTGCAGATTAAATACGAAGGAACAGATGCACCATGCAAGATCCCTTTTTCGACC
CAAGATGGAAAAGGAGTAACCCAGAATGGGAGATTGATAACAGCTAACCCCATAGTCACT
GACAAAGAAAAACCAGTCAACATTGAGGCAGAACCGCCTTTTGGTGAGAGTTACATCGTG
ATAGGAGCAGGTGAAAAAGCTTTGAAACTAAGCTGGTTCAAGAAAGGAAGCAGCATAGGG
AAAATGTTTGAGGCAACCGCCAGAGGAGCACGAAGGATGGCCATACTGGGAGACACCGCA
TGGGACTTTGGTTCTGTAGGAGGAGTGTTCACGTCTGTTGGAAAACTAGTACACCAGATT
TTTGGAACTGCATATGGAGTTTTGTTCAGCGGTGTTTCCTGGACCATGAAAATAGGAATA
GGGGTTCTGCTGACATGGCTAGGATTAAACTCAAGGAGCACGTCCCTTTCGATGACGTGC
ATTGCAGTTGGTCTAGTAACACTATACCTAGGAGTCATGGTTCAGGCGGATTCAGGATGT
GTAATTAATTGGAAGGGTAGAGAACTCAAATGTGGAAGTGGCATTTTTGTCACCAATGAA
GTTCACACTTGGACAGAGCAATACAAATTTCAAGCTGACTCCCCAAAGAGACTATCAGCA
GCCATCGGGAAGGCATGGGAGGAGGGTGTGTGTGGAATTCGATCAGCCACCCGTCTCGAG
AATGTCATGTGGAGGCAAATATCAAATGAACTGAACCACATCTTACTTGAAAATGACATG
AAATTCACAGTAGTTGTAGGAGATGTTGTTGGGATCTTGGCTCAAGGAAAAAAGATGATT
AGGCCACAACCCATGGAACACAAATACTCGTGGAAAAGCTGGGGAAAAGCTAAAATCATA
GGGGCAGATGTACAGAACACCACCTTCATCATCGACGGCCCAAACACCTCAGAATGCCCT
GATGATCAAAGAGCATGGAACATTTGGGAAGTTGAGGACTATGGATTTGGAATTTTCACG
ACAAACATATGGCTGAAATTGCGTGACTCCTACACCCAAGTGTGTGACCACCGACTAATG
TCAGCTGCCATCAAGGACAGCAGGGCAGTTCACGCTGATATGGGGTACTGGATAGAAAGT
GAAAAGAACGAGACCTGGAAGCTGGCAAGAGCCTCTTTCATAGAAGTTAAAACATGTATC
TGGCCAAAATCCCACACCCTATGGAGCAATGGAGTTCTGGAAAGTGAAATGATAATTCCA
AAGATCTATGGAGGACCAATATCTCAGCACAATTACAGACCAGGATATTTCACACAAACG
GCAGGGCCGTGGCACCTAGGCAAGTTGGAACTGGATTTTGATTTGTGTGAGGGTACCACA
GTTGTTGTGGATGAACATTGTGGAAACCGAGGACCATCTCTTAGAACCACAACAGTCACA
GGAAAGATAATTCATGAATGGTGTTGCAGATCTTGCACGCTACCACCCTTACGTTTCAAA
GGAGAAGATGGGTGTTGGTACGGTATGGAAATCAGACCAGTCAAGGAAAAGGAAGAGAAT
CTAGTCAAATCAATGGTCTCTGCAGGGTCAGGGGAAGTGGACAGCTTTTCACTAGGACTG
TTATGCATATCAATAATGATCGAAGAGGTGATGAGATCCAGATGGAGTAGAAAAATGCTG
ATGACTGGAACACTGGCTGTGTTCTTCCTTCTCATAATGGGACAATTGACATGGAATGAT
CTGATCAGGTTATGCATCATGGTTGGAGCCAACGCTTCCGACAGGATGGGGATGGGAACG
ACGTACCTAGCTTTGATGGCCACTTTTAAAATGAGACCAATGTTTGCTGTCGGGCTATTA
TTCCGCAGACTAACATCCAGAGAAGTTCTTCTTCTAACAATTGGATTGAGTCTAGTGGCA
TCTGTGGAGTTACCAAATTCCTTGGAGGAGCTGGGGGATGGACTTGCAATGGGCATTATG
ATTTTAAAATTATTGACTGACTTTCAGTCATATCAGCTGTGGGCTACCTTGCTGTCCTTG
ACATTTATCAAAACAACGTTTTCCTTGCACTATGCATGGAAGACAATGGCTATGGTACTG
TCAATTGTATCTCTCCTCCCCTTATGC---CTGTCCACGACCTCCCAAAAAACAACATGG
CTTCCGGTGCTATTGGGATCTCTTGGATGCAAACCACTAACCATGTTTCTTATAGCAGAA
AACAAAATCTGGGGAAGGAAAAGTTGGCCCCTCAATGAAGGAATCATGGCTGTTGGCATA
GTCAGCATCCTACTAAGTTCACTCCTCAAAAATGATGTGCCGCTAGCTGGGCCACTAATA
GCTGGAGGCATGCTAATAGCATGTTATGTTATATCAGGAAGCTCAGCCGACCTATCACTA
GAGAAAGCGGCTGAGGTCTCCTGGGAAGAAGAAGCAGAACACTCTGGTGCCTCACACAAC
ATATTAGTGGAGGTCCAAGATGATGGAACCATGAAGATAAAGGATGAAGAGAGAGATGAC
ACGCTAACCATTCTCCTTAAAGCAACTCTGTTAGCAGTTTCAGGGGTGTACCCATTATCA
ATACCAGCGACCCTTTTTGTGTGGTACTTTTGGCAG---AAAAAGAAACAGAGATCTGGA
GTGTTATGGGACACACCTAGCCCTCCAGAAGTGGAAAGAGCAGTTCTTGATGATGGTATC
TATAGAATTATGCAGAGAGGACTGTTGGGCAGGTCCCAAGTGGGGGTAGGAGTTTTTCAA
GAAAACGTGTTCCACACAATGTGGCATGTCACCAGGGGAGCTGTACTCATGTATCAAGGG
AAGAGACTGGAACCGAGTTGGGCCAGTGTCAAAAAAGACCTGATCTCATATGGAGGAGGT
TGGAGGCTTCAAGGATCCTGGAACACGGGAGAAGAAGTGCAGGTGATTGCTGTTGAACCA
GGGAAGAACCCCAAAAATGTACAAACAGCGCCGGGCACCTTCAAGACCCCTGAAGGTGAA
GTTGGAGCCATTGCCCTAGATTTCAAACCCGGCACATCTGGATCTCCTATCGTGAACAGA
GAAGGGAAAATAGTAGGTCTTTATGGAAATGGAGTAGTGACAACAAGTGGAACCTACGTC
AGTGCCATAGCTCAAGCCAAAGCATCACAAGAAGGGCCTCTACCAGAGATTGAAGACGAG
GTGTTTAGGAAAAGAAACTTAACAATAATGGACCTACATCCAGGATCGGGAAAAACAAGA
AGATATCTTCCAGCCATAGTCCGTGAGGCCATAAAAAGGAAGCTGCGCACACTAATTTTG
GCTCCCACAAGGGTTGTCGCTTCCGAAATGGCAGAGGCGCTCAAGGGGATGCCAATAAGG
TACCAAACAACAGCAGTGAAGAGTGAACATACAGGAAGAGAGATAGTTGACCTTATGTGT
CACGCCACTTTCACCATGCGTCTCCTGTCTCCTGTGAGAGTTCCCAATTACAACATGATT
ATCATGGATGAAGCACATTTCACCGATCCATCCAGCATAGCGGCCAGAGGATACATCTCA
ACCCGAGTGGGCATGGGAGAAGCAGCTGCGATCTTCATGACAGCCACTCCCCCAGGATCA
GTGGAGGCCTTTCCACAGAGCAATGCAGTTATCCAAGATGAGGAAAGAGACATTCCTGAG
AGATCATGGAACTCAGGCTATGAGTGGATCACTGACTTCCCAGGTAAAACAGTTTGGTTT
GTTCCAAGCATCAAATCAGGAAATGACATTGCCAACTGCCTAAGAAAGAATGGGAAACGG
GTGATTCAATTGAGCAGGAAAACCTTTGATACAGAGTACCAAAAAACAAAAAATAACGAC
TGGGACTACGTCGTCACAACAGACATCTCCGAAATGGGAGCAAACTTCCGGGCCGACAGG
GTGATAGACCCAAGACGGTGTCTGAAACCGGTAATACTAAAAGATGGTCCAGAGCGTGTT
ATCTTAGCAGGACCGATGCCAGTGACTGTGGCCAGTGCCGCCCAGAGGAGAGGAAGAATT
GGAAGGAACCACAATAAGGAAGGTGATCAGTACATCTACATGGGACAGCCTTTAAACAAC
GATGAAGATCACGCCCACTGGACAGAAGCAAAAATGCTCCTTGATAATATAAACACACCA
GAAGGGATTATCCCAGCCCTCTTCGAACCGGAGAGAGAAAAGAGTGCAGCAATAGACGGG
GAATACAGACTGCGGGGTGAAGCAAGGAAAACGTTTGTGGAGCTCATGAGAAGAGGAGAT
CTACCTGTCTGGCTATCCTACAAAGTTGCCTCAGAAGGCTTCCAGTACTCCGACAGAAGA
TGGTGCTTTGACGGGGAAAGGAACAACCAGGTGTTGGAGGAGAACATGGACGTGGAGATC
TGGACAAAAGAAGGA---GAAAGAAAGAAACTACGACCTCGCTGGCTGGATGCCAGAACA
TACTCAGACCCACTGGCCCTGCGCGAGTTCAAAGAGTTTGCAGCAGGAAGAAGAAGCGTC
TCAGGTGATTTAATATTAGAAATAGGGAAACTTCCACAACACTTGACGCAAAGGGCCCAG
AATGCCTTGGACAACCTGGTCATGTTGCACAACTCCGAACAAGGAGGAAGAGCCTATAGA
CATGCAATGGAAGAACTGCCAGAGACTATAGAAACGTTGATGCTCCTAGCTTTGATAGCT
GTGTTAACTGGTGGAGTGACGCTGTTCTTCCTATCAGGAAGGGGCCTAGGGAAAACATCT
ATCGGCCTACTCTGCGTGATGGCTTCAAGCGCACTGCTATGGATGGCCAGTGTGGAGCCC
CATTGGATAGCGGCCTCCATCATACTGGAGTTCTTCCTGATGGTGCTGCTTATTCCAGAG
CCAGACAGACAACGCACTCCGCAAGACAACCAGCTGGCATATGTGGTGATAGGTTTGTTA
TTCATGATACTGACAGTAGCAGCCAATGAGATGGGACTACTGGAAACCACAAAGAAAGAC
TTAGGGATTGGCCATGTGGCTGTTGAAAATCACCACCATGCCACAATGCTGGACGTAGAC
TTACATCCAGCTTCAGCCTGGACCCTCTATGCAGTGGCCACAACAATTATCACTCCCATG
ATGAGGCACACAATCGAAAACACAACGGCAAACATTTCCCTGACAGCTATTGCAAACCAG
GCAGCTATATTGATGGGACTCGACAAAGGATGGCCAATATCGAAGATGGACATAGGAGTT
CCACTTCTCGCCTTGGGGTGCTATTCCCAAGTGAATCCACTGACGCTGACAGCGGCGGTA
TTGATGCTAGTGGCTCATTACGCCATAATTGGACCTGGACTGCAAGCAAAAGCTACTAGA
GAAGCTCAAAAAAGGACAGCGGCCGGAATAATGAAAAATCCAACCGTTGATGGAATTGTT
GCAATAGATTTGGACCCTGTGGTTTATGATGCAAAATTTGAGAAACAACTAGGCCAAATA
ATGTTGTTGATACTATGCACATCACAGATCCTCTTGATGCGGACTACATGGGCCTTGTGC
GAATCCATCACACTGGCCACTGGACCTCTGACCACGCTTTGGGAGGGGTCTCCAGGAAAA
TTCTGGAACACCACGATAGCGGTTTCCATGGCAAACATTTTCAGAGGAAGTTATCTAGCA
GGAGCAGGTCTGGCCTTCTCATTAATGAAATCTCTAGGAGGAGGTAGGAGAGGCACGGGA
GCCCAAGGGGAAACACTGGGAGAGAAATGGAAAAGACAGCTGAACCAACTGAGCAAGTCA
GAATTCAACACTTACAAAAGGAGTGGGATAATGGAAGTGGACAGATCCGAAGCCAAAGAG
GGACTAAGAAGAGGAGAAACAACCAAACATGCAGTGTCGAGAGGAACCGCCAAACTGAGG
TGGTTTGTGGAGAGGAACCTTGTGAAACCAGAAGGGAAAGTCATAGACCTCGGTTGTGGA
AGAGGTGGCTGGTCATACTATTGCGCTGGGCTAAAGAAAGTCACAGAAGTGAAGGGATAT
ACAAAAGGAGGACCTGGACATGAGGAACCAATCCCAATGGCGACCTATGGATGGAACCTA
GTAAAGCTGCACTCCGGGAAAGACGTATTCTTTATACCACCTGAGAAATGTGACACCCTT
TTGTGTGATATTGGTGAATCCTCTCCAAACCCAACTATAGAGGAAGGAAGAACGTTACGC
GTCCTAAAGATGGTGGAACCATGGCTCAGAGGAAACCAATTCTGCATAAAGATTCTGAAT
CCCTACATGCCAAGTGTGGTGGAAACTCTGGAGCAAATGCAAAGAAAACATGGAGGAATG
CTAGTGCGAAATCCACTTTCAAGAAATTCTACTCATGAAATGTATTGGGTTTCATGTGGA
ACAGGAAACATTGTGTCAGCAGTAAACATGACATCTAGAATGTTGCTAAATCGATTCACA
ATGGCTCATAGGAAACCAACATACGAAAGAGACGTGGACCTAGGTGCTGGAACAAGACAT
GTGGCAGTGGAACCAGAGGTAGCCAACCTGGATATCATTGGCCAGAGGATAGAGAACATA
AAACATGAACATAAGTCAACATGGCATTATGATGAGGACAATCCATATAAAACATGGGCC
TATCATGGATCATATGAGGTCAAGCCATCAGGATCAGCCTCATCCATGGTCAATGGCGTG
GTGAAACTGCTCACCAAACCATGGGATGTCATCCCTATGGTCACACAAATAGCCATGACT
GACACTACACCCTTTGGACAACAGAGGGTGTTTAAAGAGAAAGTTGACACACGCACACCA
AAAGCAAAACGAGGCACTGCACAAATCATGGAGGTGACAGCCAGGTGGTTATGGGGCTTT
CTTTCCAGAAACAAAAAACCAAGAATTTGTACAAGAGAGGAGTTCACAAGAAAAGTTAGG
TCAAACGCAGCCATTGGAGCAGTATTCGTTGATGAAAATCAATGGAACTCAGCAAAAGAA
GCAGTGGAAGATGAGCGGTTCTGGGACCTTGTGCACAGAGAGAGGGAGCTTCACAAACAG
GGAAAATGCGCCACGTGTGTTTACAACATGATGGGGAAAAGAGAGAAAAAACTAGGAGAG
TTCGGAAAGGCAAAAGGAAGTCGTGCAATATGGTACATGTGGCTGGGAGCACGCTTTCTA
GAGTTCGAAGCTCTTGGTTTCATGAACGAAGATCACTGGTTCAGCAGAGAGAATTCACTC
AGCGGAGTGGAAGGAGAAGGACTCCACAAACTCGGATACATACTCAGAGACATATCAAAG
ATTCCTGGGGGAAATATGTATGCAGATGACACAGCCGGATGGGATACAAGGATAACAGAG
GATGACCTTCAGAATGAGGCCAAAATTACTGACATCATGGAGCCCGAACACGCCCTACTG
GCTACGTCAATCTTCAAGCTGACCTACCAAAATAAGGTGGTAAGGGTACAGAGACCAGCA
AAAAATGGAACCGTGATGGATGTCATATCCAGACGTGACCAGAGAGGAAGTGGCCAGGTC
GGAACTTATGGCTTAAACACTTTCACCAACATGGAAGCCCAGCTAATAAGACAAATGGAG
TCTGAGGGAATCTTTTCACCCAGCGAGTTGGAGACCCCAAATTTAGCCGAGAGAGTTCTC
GACTGGCTGGAAAAATATGGCGTCGAAAGGCTGAAAAGAATGGCAATCAGCGGAGATGAC
TGCGTGGTGAAACCAATTGATGACAGGTTTGCAACAGCCTTAACAGCTCTGAATGATATG
GGAAAAGTAAGAAAAGATATACCACAATGGGAACCTTCAAAAGGATGGAATGATTGGCAA
CAAGTGCCTTTTTGTTCACACCACTTCCACCAGCTGATTATGAAGGATGGGAGGGAAATA
GTGGTGCCATGCCGCAACCAAGATGAACTTGTGGGTAGGGCTAGAGTATCACAAGGTGCT
GGATGGAGCCTGAGAGAAACTGCATGCCTAGGCAAGTCATATGCACAAATGTGGCAACTG
ATGTACTTCCACAGGAGAGACCTGAGACTAGCCGCTAATGCTATCTGTTCAGCCGTTCCA
GTTGATTGGGTCCCAACCAGCCGCACCACCTGGTCGATCCATGCCCATCAGCAATGGATG
ACAACAGAAGACATGTTGTCAGTGTGGAATAGGGTTTGGATAGAGGAAAACCCATGGATG
GAGGACAAAACCCATATATCCAGTTGGGGAGATGTTCCATATTTAGGGAAAAGGGAAGAT
CAGTGGTGTGGATCCCTGATAGGCTTAACAGCAAGGGCCACCTGGGCCACCAACATACAA
GTGGCCATAAACCAAGTGAGAAGACTAATTGGGAATGAAAACTACTTAGATTACATGACA
TCAATGAAGAGATTCAAGAACGAGAGTGATCCCGAAGGG---------------GCACTC
TGG
>JN819417
---ATGAACAACCAACGGAAAAAGACGGGTCGACCGTCTTTCAATATGCTGAAACGCGCG
AGAAACCGCGTGTCAACTGGCTCACAGTTGGCGAAGAGATTCTCAAAAGGATTGCTTTCA
GGCCAAGGACCCATGAAATTGGTGATGGCTTTCATAGCATTTCTAAGATTTCTAGCCATA
CCCCCAACAGCAGGAATTTTGGCTAGATGGAGCTCATTCAAGAAGAATGGAGCGATCAAA
GTGTTACGGGGTTTCAAAAAAGAGATCTCAAGCATGTTGTACATAATGAACAGGAGGAAA
AGATCCGTGACCATGCTCCTCATGCTGCTGCCCACAGCCCTGGCGTTCCATTTGACCACA
CGAGGGGGAGAGCCACACATGGTAGTTAGCAAGCAGGAAAGAGGAAAGTCACTCTTGTTT
AAGACCTCTGCAGGTGTCAACATGTGTACTCTCATTGCGATGGATTTGGGAGAGTTATGT
GAGGACACAATGACCTACAAATGCCCCCGGATTACTGAGGCGGAACCAGATGACGTTGAC
TGCTGGTGCAATGCCACAGACACATGGGTGACCTATGGGACATGTTCTCAAACCGGCGAA
CACCGACGAGACAAACGTTCTGTGGCACTGGCCCCACACGTGGGACTTGGTCTAGAAACA
AGAACCGAAACATGGATGTCCTCTGAAGGCGCCTGGAAACAAATACAAAAAGTGGAGACT
TGGGCTTTGAGACACCCAGGATTCACGGTGATAGCCCTTTTTTTAGCACATGCCATAGGA
ACATCCATCACTCAGAAAGGGATCATTTTCATTTTGCTGATGCTGGTAACACCATCAATG
GCCATGCGATGCGTGGGAATAGGCAACAGAGACTTCGTTGAAGGACTGTCAGGAGCGACG
TGGGTGGACGTGGTGTTGGAGCACGGAAGCTGCGTCACTACCATGGCAAAAAACAAACCA
ACATTGGACATTGAACTCTTGAAGACGGAGGTCACGAACCCTGCCATCTTGCGCAAACTG
TGCATTGAAGCTAAAATATCAAACACCACCACCGATTCAAGATGTCCAACACAAGGAGAG
GCTACACTGGTGGAAGAACAAGACGCGAACTTTGTGTGTCGACGAACGTTTGTGGACAGA
GGCTGGGGCAATGGTTGCGGACTATTTGGAAAAGGAAGCCTACTGACGTGTGCTAAGTTC
AAGTGTGTGACAAAACTGGAAGGAAAGATAGTTCAACATGAAAACTTAAAATATTCAGTG
ATAGTCACTGTCCACACTGGGGACCAGCACCAAGTGGGAAACGAGACTACAGAACATGGA
ACAATTGCAACTATAACACCTCAAGCTCCTACGTCGGAAATACAGCTGACCGACTACGGA
GCCCTCACATTGGACTGCTCACCTAGAACAGGGCTGGACTTTAATGAGATGGTGCTATTG
ACAATGAAAGAAAAATCATGGCTTGTCCACAAACAATGGTTTCTAGACTTGCCACTGCCT
TGGACTTCGGGGGCTTCAACATCCCATGAGACTTGGAACAGACAAGATTTGCTGGTCACG
TTCAAGACAGCTCATGCAAAGAAACAGGAAGTGGTCGTACTGGGATCACAGGAAGGAGCA
ATGCACACTGCGTTGACTGGGGCGACAGAAATCCAGACGTCAGGAACGACAACAATCTTT
GCAGGACACCTGAAATGCAGACTAAAAATGGATAAACTGACTTTAAAAGGGATGTCGTAT
GTGATGTGCACAGGCTCATTTAAGCTAGAGAAGGAAGTGGCTGAGACCCAGCATGGAACT
GTCCTAGTGCAGGTTAAATACGAAGGAACAGACGCGCCATGCAAGATCCCCTTTTCGACC
CAAGATGAGAAAGGAGTGACCCAGAATGGAAGGTTGATAACAGCCAATCCCATAGTTACT
GATAAAGAAAAACCAGTCAACATTGAGACAGAACCACCTTTTGGTGAGAGCTACATCGTG
GTAGGGGCAGGTGAAAAAGCTTTGAAACTAAGCTGGTTCAAGAAAGGAAGCAGCATAGGG
AAAATGTTCGAAGCAACCGCCCGAGGAGCACGAAGGATGGCTATCCTGGGAGATACCGCA
TGGGACTTCGGCTCCATAGGAGGAGTGTTCACGTCTGTGGGAAAATTGGTACACCAGGTT
TTTGGAACCGCATATGGGGTTCTGTTCAGCGGTGTTTCTTGGACCATGAAAATAGGAATA
GGGATTCTGCTGACATGGTTGGGGTTGAATTCAAGGAGCACGTCACTTTCGATGACGTGC
ATTGCTGTTGGCATGGTTACACTGTACCTAGGGGTCATGGTTCAAGCGGACTCGGGATGT
GTAATCAACTGGAAGGGCAGAGAACTCAAATGTGGAAGTGGCATTTTTGTCACTAATGAA
GTCCACACTTGGACAGAGCAATACAAATTCCAGGCTGACTCCCCAAAAAGACTGTCAGCA
GCCATTGGGAAGGCATGGGAGGAGGGCGTATGTGGAATTCGATCAGCCACGCGTCTTGAG
AACATCATGTGGAAGCAAATATCAAATGAATTGAACCACATTCTACTTGAAAATGACATG
AAATTCACAGTGGTTGTAGGAGATGCTAGTGGAATTTTGGCCCAGGGAAAAAAAATGATC
AGGCCACAACCCATGGAACACAAATACTCATGGAAAAGTTGGGGAAAAGCCAAAATCATA
GGAGCAGACACACAGAATACCACCTTCATCATCGACGGCCCCGATACTCCAGAATGCCCC
GATGACCAAAGAGCGTGGAACATTTGGGAAGTTGAGGACTATGGGTTTGGAATCTTCACG
ACAAACATATGGCTGAAATTGCGTGACTCCTACACCCAAATGTGTGACCACCGGCTAATG
TCAGCTGCCATCAAGGACAGCAAGGCAGTCCATGCTGACATGGGGTACTGGATAGAAAGT
GAAAAGAACGAGACCTGGAAGCTAGCGAGAGCTTCCTTCATAGAAGTCAAGACATGCATC
TGGCCGAAATCTCACACTCTATGGAGTAATGGAGTCTTGGAAAGTGAAATGATAATCCCA
AAGATATATGGAGGACCAATATCTCAGCACAACTACAGACCAGGGTATTTCACACAAACA
GCAGGGCCATGGCACCTAGGCAAGTTGGAATTGGATTTTGACTTGTGTGAAGGTACCACA
GTTGTTGTGGATGAGCATTGTGGAAATCGAGGTCCATCTCTCAGAACTACAACAGTCACA
GGAAAGATAATCCATGAATGGTGTTGCAGATCCTGCACGTTACCCCCCTTACGCTTCAGA
GGAGAAGACGGATGTTGGTATGGCATGGAAATCAGACCAGTTAAGGAGAAGGAGGAGAAC
CTAGTTAGGTCAATGGTCTCTGCAGGGTCAGGAGAAGTGGACAGTTTTTCATTAGGAATA
CTATGCGTATCAATAATGATTGAAGAAGTGATGAGATCCAGATGGAGTAGAAAGATGCTG
ATGACTGGAACACTAGCTGTTTTCCTCCTTCTTATAATGGGACAACTGACATGGAATGAT
CTGATTAGGTTATGCATCATGGTTGGAGCTAATGCTTCAGACAGGATGGGGATGGGAACA
ACGTACCTAGCCTTGATGGGTACTTTCAAAATGAGACCAATGTTCGCTGTTGGGCTATTA
TTTCGCAGACTAACATCCAGAGAAGTTCTTCTTCTCACGATTGGATTAAGCCTGGTGGCA
TCCGTGGAGCTACCAAATTCTTTGGAGGAGCTAGGGGATGGACTTGCAATGGGTATCATG
ATGTTAAAATTATTGACTGAATTTCAGCCACACCAGCTATGGACCACCTTACTGTCCCTG
ACATTTATCAAAACAACTCTCTCATTGGATTATGCATGGAAGACAATGGCTATGGTACTG
TCAATCGTATCTCTCTTTCCTTTATGT---CTGTCCACGACCTCCCAAAAAACAACATGG
CTTCCGGTGCTGTTAGGATCTTTTGGATGCAAACCATTAACCATGTTTCTCATAACAGAA
AACAAAATCTGGGGAAGGAAAAGTTGGCCCCTCAATGAAGGAATTATGGCTATTGGAATA
GTCAGTATTCTACTAAGTTCACTCCTCAAAAATGATGTGCCCTTGGCCGGCCCACTAATA
GCTGGAGGCATGCTAATAGCATGTTATGTCATATCTGGAAGCTCAGCCGATTTATCATTG
GAGAAAGCGGCTGAGATATCCTGGGAAGAAGAAGCAGAACACTCTGGTACCTCACATAAC
ATATTAGTAGAGGTCCAAGATGATGGAACTATGAAAATAAAAGATGAAGAGAGGGATGAC
ACACTCACCATACTCCTCAAAGCAACTCTGCTGGCAGTCTCAGGAGTGTACCCAATGTCA
ATACCAGCAACTCTTTTTGTGTGGTATTTTTGGCAG---AAAAAGAAACAGAGATCAGGA
GTGTTATGGGACACACCCAGCCCTCCGGAAGTGGAAAGAGCAGTTCTTGATGATGGCATC
TATAGAATCCTGCAAAGAGGACTGTTGGGCAGGTCCCAGGTAGGAGTGGGAGTTTTCCAA
GACGGCGTGTTTCACACAATGTGGCACGTCACCAGGGGAGCTGTCCTCATGTACCAAGGG
AAGAGGCTGGAACCAAGCTGGGCCAGTGTAAAAAAGGACTTGATCTCATATGGAGGAGGT
TGGAGGTTTCAAGGATCATGGAACACTGGAGAAGAAGTGCAGGTGATAGCTGTTGAACCA
GGAAAAAACCCCAAAAATGTACAGACAACGCCGGGTACCTTTAAGACTCCCGAAGGCGAA
GTTGGAGCCATAGCTCTAGATTTTAAACCCGGCACATCTGGATCTCCCATCGTGAACAGA
GAGGGAAAAATAGTAGGTCTTTATGGAAATGGAGTGGTGACAACAAGTGGAACCTACGTC
AGTGCCATTGCCCAAGCTAAAGCATCACAAGAAGGGCCTCTACCAGAGATTGAGGACGAG
GTGTTTAAGAAAAGAAACTTAACAATAATGGACCTGCATCCAGGATCAGGAAAAACAAGA
AGATATCTTCCAGCCATAGTCCGTGAGGCCATAAAAAGGAAACTGCGCACGTTAATATTG
GCTCCCACAAGAGTTGTCGCCTCTGAAATGGCAGAGGCGCTCAAGGGAATGCCAATAAGA
TATCAGACAACAGCAGTGAAGAGTGAACACACAGGAAGGGAGATAGTTGACCTCATGTGC
CACGCCACTTTTACCATGCGTCTCTTATCTCCAGTGAGAGTTCCCAATTACAACATGATT
ATCATGGATGAAGCACATTTTACCGATCCAGCCAGCATAGCGGCCAGAGGGTACATCTCA
ACCCGAGTGGGCATGGGTGAAGCAGCTGCGATTTTTATGACAGCCACCCCCCCAGGATCG
GTGGAGGCCTTTCCACAGAGCAATGCAGTTATTCAAGATGAGGAAAGAGACATTCCTGAG
AGATCATGGAACTCAGGCTACGACTGGATCACTGATTTTCCAGGTAAAACAATCTGGTTT
GTTCCAAGCATTAAATCAGGAAATGACATTGCCAACTGTTTAAGAAAGAACGGAAAACGG
GTGATCCAATTGAGCAGAAAAACTTTTGACACTGAGTACCAGAAAACAAAAAACAATGAC
TGGGACTATGTTGTCACAACAGACATTTCCGAAATGGGGGCAAACTTCCGGGCTGACAGG
GTAATAGACCCAAGGCGGTGCTTGAAACCGGTAATACTAAAAGATGGTCCAGAGCGCGTC
ATTCTAGCAGGACCGATGCCAGTTACTGTGGCCAGCGCTGCCCAGAGGAGAGGAAGAATT
GGAAGGAACCAAAACAAGGAAGGTGATCAGTATGTTTACATGGGACAGCCTTTAAATAAT
GATGAGGATCACGCTCATTGGACAGAAGCAAAAATGCTCCTTGACAATATAAACACACCA
GAAGGGATCATCCCAGCCCTCTTTGAGCCAGAGAGAGAAAAGAGTGCAGCAATAGACGGG
GAATACAGACTACGGGGAGAAGCAAGGAAAACGTTCGTGGAGCTCATGAGAAGAGGAGAT
CTACCAGTTTGGCTATCCTACAAAGTCGCCTCAGAAGGTTTTCAGTACTCTGACAGAAGG
TGGTGCTTTGATGGGGAAAGGAACAACCAGGTGTTGGAGGAGAACATGGACGTGGAGATC
TGGACAAAGGAAGGA---GAAAGAAAGAAATTGCGACCCCGCTGGTTGGATGCCAGAACA
TACTCTGATCCACTGGCCCTGCGCGAGTTTAAAGAGTTTGCAGCAGGAAGAAGAAGTATC
TCAGGTGACCTAATATTGGAAATAGGGAAACTTCCACAACATTTGACGCTAAGAGCCCAG
AATGCTCTGGATAACTTGGTCATGTTGCACAATTCCGAACAAGGAGGAAAAGCCTATAGA
CATGCTATGGAGGAACTACCAGACACCATAGAAACATTGATGCTCCTAGCTTTGATAGCT
GTGCTGACTGGTGGAGTGACGCTGTTCTTCCTATCAGGAAAAGGTCTAGGGAAAACATCC
ATTGGCCTGCTCTGTGTCATGGCCTCAAGCGCACTGTTATGGATGGCCAATGTGGAGCCC
CATTGGATAGCGGCCTCCATCATACTGGAGTTCTTTCTGATGGTGCTGCTCATTCCAGAG
CCAGACAGACAGCGCACTCCACAGGACAACCAGCTAGCATATGTGGTGATAGGTTTGTTA
TTCATGATACTGACAGTGGCAGCCAATGAGATGGGATTATTGGAAACTACAAAGAAAGAC
CTGGGGATTGGCCATGTAGCCGCTGAAAACCACCACCATGCTACAATGCTGGACGTAGAC
CTACGTCCAGCTTCAGCCTGGACCCTCTATGCAGTGGCCACAACAGTTATCACTCCCATG
ATGAGGCACACAATTGAAAATACAACGGCAAACATTTCCCTAACAGCCATTGCAAATCAG
GCAGCCATATTGATGGGACTTGATAAGGGATGGCCAATATCGAAGATGGACATAGGAGTT
CCACTTCTCGCCTTAGGGTGCTATTCCCAGGTGAACCCATTGACACTGACAGCGGCGGTG
TTGATGTTAGTGGCTCATTATGCCATAATTGGACCAGGACTGCAAGCAAAGGCCACTAGA
GAAGCTCAAAAGAGGACAGCGGCCGGAATAATGAAAAATCCAACCGTAGACGGGATTGTT
GCAATAGACCTGGATCCTGTGGTTTATGATGCAAAATTTGAAAAACAGCTAGGCCAAATA
ATGTTACTGATACTTTGTACATCACAGATTCTCTTGATGCGGACCACATGGGCCTTGTGT
GAATCCATCACACTGGCTACTGGGCCCTTGACCACTCTCTGGGAGGGATCTCCAGGAAAA
TTCTGGAATACCACGATAGCAGTGTCCATGGCAAACATCTTCAGGGGAAGTTATCTAGCA
GGAGCAGGTCTGGCCTTCTCATTAATGAAATCTCTAGGAGGAGGTAGGAGAGGTACAGGA
GCTCAAGGGGAAACACTGGGAGAGAAATGGAAAAGACAGTTAAACCAACTGAGCAAGTCA
GAATTCAACACCTACAAAAGGAGTGGGATTATGGAGGTGGACAGATCCGAAGCCAAAGAG
GGATTGAAAAGAGGAGAAACAACCAAACATGCAGTGTCGAGAGGAACAGCCAAACTGAGG
TGGTTTGTGGAGAGGAACCTCGTGAAACCAGAAGGGAAAGTCATAGACCTCGGTTGTGGA
AGAGGTGGCTGGTCATATTATTGTGCTGGGCTGAAGAAAGTCACTGAAGTGAAGGGATAC
ACAAAAGGAGGACCTGGACATGAGGAACCTATCCCAATGGCGACCTATGGATGGAACCTA
GTAAAGTTACACTCTGGAAAAGATGTATTTTTTACACCACCTGAGAAATGTGATACCCTT
CTGTGTGATATTGGTGAGTCATCTCCGAATCCAACTATAGAAGAAGGAAGAACGTTACGT
GTCTTAAAGATGGTGGAACCATGGCTCAGAGGAAACCAATTCTGCATAAAAATCCTAAAT
CCTTACATGCCAAGTGTGGTAGAAACTCTGGAGCAAATGCAAAGGAAACACGGAGGGATG
CTAGTGAGAAACCCACTCTCAAGAAATTCCACCCATGAAATGTACTGGGTTTCATGTGGA
ACGGGAAACATTGTGTCGGCAGTGAACATGACATCCAGAATGCTACTGAATCGATTCACA
ATGGCTCATAGGAAGCCAACATATGAAAAAGATGTGGACTTAGGCGCTGGAACAAGACAT
GTGGCAGTGGAACCAGAGGTAGCCAACCTAGATATCATTGGCCAGAGGATAGAGAATATA
AAAAATGAACACAAGTCAACATGGCATTATGATGAAGACAATCCATACAAAACATGGGCC
TATCATGGATCATATGAGGTCAAGCCATCAGGATCAGCCTCATCTATGGTGAATGGCGTG
GTGAGATTGCTCACAAAACCATGGGATGTTATTCCCATGGTCACACAAATAGCTATGACT
GATACCACACCCTTCGGACAACAGAGAGTGTTTAAAGAGAAAGTTGACACGCGCACACCA
AGAGCAAAACGAGGCACAGCACAAATTATGGAGGTGACAGCCAAGTGGTTATGGGGTTTC
CTTTCTAGAAACAAAAAACCTAGAATTTGCACAAGAGAGGAGTTCACAAAAAAGGTTAGG
TCAAACGCAGCAATAGGAGCAGTGTTCGTTGATGAAAACCAATGGAACTCAGCAAAAGAA
GCAGTGGAAGACGAAAGGTTTTGGGATCTCGTGCACAGAGAAAGGGAGCTTCATAAACAG
GGAAAATGTGCCACGTGTGTCTACAACATGATGGGGAAGAGAGAGAAAAAATTAGGAGAG
TTTGGAAAGGCAAAAGGAAGTCGTGCAATATGGTACATGTGGCTGGGAGCACGCTTTCTA
GAGTTCGAGGCCCTTGGTTTCATGAATGAAGATCACTGGTTCAGTAGAGAGAATTCACTC
AGCGGGGTGGAAGGAGAAGGACTGCACAAACTTGGATACATACTCAGAGACATATCAAAG
ATTCCGGGGGGAAATATGTATGCAGATGATACAGCCGGATGGGACACAAGAATAACAGAG
GATGATCTTCAGAATGAGGCTAAAATCACTGACATCATGGAGCCTGAACATGCTCTATTG
GCTACGTCAATCTTTAAGCTGACCTACCAGAACAAGGTGGTGAGGGTGCAAAGACCAGCT
AAAAATGGAAACGTGATGGATGTTATATCCAGACGTGATCAGAGAGGAAGTGGACAGGTC
GGAACTTATGGCTTAAATACTTTCACCAATATGGAAGTCCAACTAATAAGACAAATGGAG
TCTGAAGGAATCTTTTTACCCAGCGAACTGGAAACCCCAAATCTAGCTGAGAGAGTTCTT
GACTGGTTGGAAAAACATGGCGCCGAAAGGCTGAAAAGAATGGCGATTAGCGGAGATGAT
TGTGTGGTAAAACCAATTGATGACAGGTTCGCAACAGCCCTAATAGCTCTGAATGACATG
GGAAAAGTAAGAAAAGACATACCGCAGTGGGAACCTTCAAAAGGATGGAATGACTGGCAG
CAAGTGCCTTTCTGTTCACACCATTTCCACCAGCTGATCATGAAGGATGGGAGGGAAATA
GTGGTGCCATGCCGCAACCAAGATGAACTTGTGGGCAGGGCTAGAGTATCACAAGGCGCC
GGATGGAGCTTGAGAGAAACTGCTTGCCTAGGTAAGTCATACGCACAAATGTGGCAGCTG
ATGTACTTCCACAGGAGAGACCTGAGACTAGCGGCTAATGCTATCTGTTCAGCTGTCCCA
GTTGATTGGGTCCCAACCAGCCGCACAACCTGGTCAATCCATGCCCACCACCAATGGATG
ACAACAGAAGACATGTTATCAGTGTGGAATAGGGTTTGGATAGAGGAAAACCCATGGATG
GAGGACAAAACTCATGTATCCAGTTGGGAAGAAGTTCCATACCTAGGGAAAAGGGAAGAT
CAATGGTGTGGATCCCTGATAGGCTTGACAGCGAGGGCCACCTGGGCCACCAACATACAA
GTAGCCATAAACCAAGTGAGAAGGCTCATCGGGAATGAGAATTATCTAGATTACATGACA
TCAATGAAGAGATTCAAGAATGAGAGTGATCCCGAGGGG---------------GCACTC
TGG
>JN819415
---ATGAACAACCAACGGAAAAAGACGGGTCGACCGTCTTTCAATATGCTGAAACGCGCG
AGAAACCGCGTGTCAACTGGTTCACAGTTGGCGAAGAGATTCTCAAAAGGATTGCTTTCA
GGCCAAGGACCCATGAAATTGGTGATGGCTTTCATAGCATTTCTAAGATTTCTAGCCATA
CCCCCAACAGCAGGAATTTTGGCTAGATGGAGCTCATTCAAGAAGAATGGAGCGATCAAA
GTGTTACGGGGTTTCAAAAAAGAGATCTCAAGCATGTTGAACATAATGAACAGGAGGAAA
AGATCCGTGACCATGCTCCTCATGCTGCTGCCCACAGCCCTGGCGTTCCATTTGACCACA
CGAGGGGGAGAGCCACACATGATAGTTAGTAAGCAGGAAAGAGGAAAGTCACTCTTGTTT
AAGACCTCTGCAGGTGTCAATATGTGCACTCTCATTGCGATGGACTTGGGAGAGTTATGT
GAGGACACAATGACCTACAAATGCCCCCGGATCACTGAGGCGGAACCAGATGACGTTGAC
TGCTGGTGCAATGCCACAGACACATGGGTGACCTATGGGACGTGTTCTCAAACCGGCGAA
CACCGACGAGACAAACGTTCCGTGGCACTGGCCCCACACGTGGGACTTGGTCTAGAAACA
AGAACCGAAACATGGATGTCCTCTGAAGGCGCCTGGAAACAAATACAAAGAGTGGAGACT
TGGGCTTTGAGACACCCAGGATTCACGGTGACAGCCCTTTTTTTAGCACATGCCATAGGA
ACATCCATCACTCAGAAAGGGATCATTTTCATTTTGCTAATGCTGGTGACACCATCAATG
GCCATGCGATGCGTGGGAATAGGTAACAGAGACTTCGTTGAAGGACTGTCAGGAGCAACG
TGGGTGGACGTGGTATTGGAGCATGGAAGCTGCGTCACCACCATGGCAAAAAATAAACCA
ACCTTGGACATTGAACTCTTGAAGACGGAGGTCACGAACCCTGCCGTCTTGCGCAAACTG
TGCATTGAAGCTAAAATATCAAACACCACCACCGATTCAAGATGTCCAACACAAGGAGAG
GCTACACTGGTGGAAGAACAAGACGCGAACTTTGTGTGTCGCCGAACGTTTGTGGACAGA
GGCTGGGGTAATGGCTGCGGACTATTCGGAAAGGGAAGCCTATTGACGTGTGCCAAGTTC
AAGTGTGTGACAAAACTAGAAGGAAAGATAGTTCAATATGAAAACTTAAAATATTCAGTG
ATAGTCACTGTCCACACTGGGGACCAGCACCAGGTGGGAAACGAGACTACAGAACATGGA
ACAATTGCAACCATAACACCTCAAGCTCCCACGTCGGAAATACAGCTGACCGACTACGGA
GCCCTCACATTGGACTGCTCACCTAGAACAGGGCTGGACTTTAATGAGATGGTGCTATTG
ACAATGAAAGAAAAATCATGGCTTGTCCACAAACAATGGTTTCTAGACTTACCACTGCCT
TGGACTTCGGGGGCTTCAACATCCCAAGAGACCTGGAACAGACAAGATTTGCTGGTCACA
TTCAAGACAGCTCATGCAAAGAAACAGGAAGTAGTCGTACTGGGATCACAGGAAGGAGCA
ATGCACACTGCGTTGACTGGGGCGACAGAAATCCAGACGTCAGGAACGACAACAATCTTT
GCAGGACACCTGAAATGCAGACTAAAAATGGATAAACTGACTTTAAAGGGGACGTCATAT
GTGATGTGCACAGGCTCATTTAAGCTAGAGAAGGAAGTGGCTGAGACCCAACATGGAACT
GTTCTAGTGCAGGTCAAATACGAAGGAACAGACGCGCCATGCAAGATCCCCTTTTCGACC
CAAGATGAGAAAGGAGTGACCCAGAATGGGAGATTGATAACAGCCAATCCCATAGTTACT
GACAAAGAAAAACCAGTCAACATTGAGACAGAACCACCTTTTGGTGAGAGCTACATCGTG
GTAGGGGCTGGTGAAAAAGCTTTGAAACTAAGCTGGTTCAAGAAAGGAAGCAGCATAGGG
AAAATGTTCGAAGCAACTGCCCGAGGAGCACGAAGGATGGCTATCCTGGGAGACACCGCA
TGGGACTTCGGCTCTATAGGAGGAGTGTTCACATCTGTAGGAAAATTGGTACACCAGGTT
TTTGGAACCGCATATGGGGTTCTGTTCAGCGGTGTTTCTTGGACCATGAAAATAGGAATA
GGGATTCTGCTGACATGGTTGGGATTAAATTCAAGGAGCACGTCACTTTCGATGACGTGC
ATTGCAGTTGGCATGGTTACACTGTACCTAGGAGTCATGGTTCAAGCGGACTCGGGATGT
GTAATCAACTGGAAGGGCAGAGAACTTAAATGTGGAAGTGGCATTTTTGTCACTAATGAA
GTCCACACTTGGACAGAGCAATACAAATTCCAGGCTGACTCCCCAAAAAGACTGTCAGCA
GCCATTGGAAAGGCATGGGAGGAGGGCGTGTGTGGAATTCGATCAGCCACGCGTCTTGAG
AACATCATGTGGAAGCAAATATCAAATGAATTGAACCACATTCTACTTGAAAATGACATG
AAATTCACAGTGGTTGTAGGAGATGCCAATGGAATTTTGGCCCAAGGAAAAAAAATGATT
AGGCCACAACCCATGGAACACAAATACTCATGGAAAAGCTGGGGAAAAGCTAAAATCATA
GGAGCAGACATACAAAATACCACCTTCATCATAGACGGCCCAGATACCCCAGAATGCCCC
GATGACCAAAGAGCGTGGAACATTTGGGAAGTTGAGGACTATGGGTTTGGAATTTTCACG
ACTAACATATGGCTGAAATTGCGTGACTCCTACACCCAAATGTGTGACCACCGGCTAATG
TCAGCTGCCATCAAGGACAGCAAGGCAGTCCATGCTGACATGGGGTACTGGATAGAAAGT
GAAAAGAACGAAACCTGGAAGCTGGCGAGAGCCTCCTTCATAGAAGTCAAGACATGCACC
TGGCCGAAATCTCACACTCTATGGAGCAATGGAGTTTTGGAAAGTGAAATGATAATCCCA
AAGATATATGGAGGACCAATATCTCAGCACAACTACAGACCAGGGTATTTCACACAAACA
GCAGGGCCATGGCACCTAGGCAAGTTGGAATTGGATTTTAACTTGTGTGAAGGTACCACA
GTTGTTGTGGATGAACATTGTGGAAATCGAGGTCCATCTCTCAGAACTACAACAGTCACA
GGAAAGATAATCCATGAATGGTGTTGCAGATCCTGCACGTTACCCCCCTTACGTTTCAGA
GGAGAAGACGGATGTTGGTATGGCATGGAAATCAGACCAGTAAAGGAGAAGGAGGAGAAT
CTAGTTAGGTCGATGGTCTCTGCAGGGTCAGGAGAAGTGGACAGTTTTTCATTAGGAATA
CTATGCGTATCAATAATGATTGAAGAAGTGATGAGATCCAGATGGAGTAGAAAGATGCTG
ATGACTGGAACACTGGCTGTTTTCCTCCTTCTTATAATGGGACAACTGACATGGAATGAT
CTGATTAGGTTATGCATCATGGTTGGAGCTAATGCTTCAGACAGGATGGGGATGGGAACA
ACGTACCTAGCCTTGATGGCTACTTTCAAAATGAGACCAATGTTCGCTGTTGGGCTATTG
TTTCGCAGACTAACATCCAGAGAAGTTCTTCTTCTCACGATTGGATTAAGCCTGGTGGCA
TCCGTAGAGCTACCAAATTCTTTGGAGGAGCTAGGGGATGGACTTGCAATGGGTATCATG
ATGTTAAAATTATTGACTGAATTTCAGCCACACCAGTTATGGACCACCTTACTGTCTCTG
ACATTTATCAAAACAACTCTTTCATTGGATTATGCATGGAAAACAACGGCTATGGCACTG
TCAATCGTATCTCTCTTTCCTTTATGC---CTGTCTACGACCTCCCAAAAAACAACATGG
CTTCCGGTGCTGTTAGGATCTTTTGGATGCAAACCATTAACCATGTTTCTTATAACAGAA
AACAAAATCTGGGGAAGGAAAAGTTGGCCCCTCAATGAAGGAATTATGGCTATTGGAATA
GTCAGCATTCTACTGAGTTCACTCCTCAAAAATGATGTGCCGTTGGCCGGCCCACTAATA
GCTGGAGGCATGCTAATAGCATGTTATGTCATATCCGGAAGCTCAGCCGATTTATCATTG
GAGAAAGCGGCTGAGGTGTCCTGGGAACAAGAAGCAGAACACTCAGGTACCTCACACAAC
ATATTAGTAGAGGTCCAAGATGATGGAACTATGAAAATAAAAGATGAAGAGAAGGATGAC
ACACTCACTATACTCCTTAAAGCAACTTTGCTGGCAGTCTCAGGAGTGTACCCAATGTCA
ATACCAGCAACTCTTTTTGTGTGGTATTTTTGGCAG---AAAAAGAAACAGAGATCAGGA
GTGTTATGGGACACACCCAGCCCTCCGGAAGTGGAAAGAGCAGTTCTTGATGATGGCATC
TATAGAATCTTGCAAAGAGGACTGTTGGGCAGATCCCAAGTGGGAGTGGGAGTTTTCCAA
GACGGCGTGTTCCACACAATGTGGCACGTCACCAGGGGAGCTGTCCTTATGTACCAAGGG
AAGAGGCTGGAACCAAGCTGGGCCAGTGTCAAAAAGGACTTGATCTCATATGGAGGAGGT
TGGAGGTTTCAAGGATCATGGAACACGGGAGAAGAAGTGCAGGTGATAGCTGTTGAACCA
GGAAAAAACCCCAAAAATGTACAGACAACGCCGGGTACCTTCAAGACTCCTGAAGGCGAA
GTTGGAGCCATAGCTCTAGATTTTAAACCCGGCACATCTGGATCTCCCATCGTGAACAGA
GAGGGAAAAATAGTAGGTCTTTATGGAAATGGAGTGGTGACAACAAGTGGAACCTACGTC
AGTGCCATTGCTCAAGCTAAAGCATCACAGGAAGGGCCTCTACCAGAGATTGAGGACGAG
GTGTTTAAGAAAAGAAACTTAACAATAATGGACCTGCATCCAGGATCAGGAAAAACAAGA
AGATATCTTCCAGCCATAGTCCGTGAGGCCATAAAAAGGAAACTGCGTACGTTAATCTTG
GCTCCCACAAGAGTTGTCGCCTCTGAAATGGCAGAGGCGCTCAAGGGAATGCCAATAAGA
TATCAGACAACAGCAGTGAAGAGTGAACACACAGGAAGGGAGATAGTAGACCTCATGTGC
CACGCCACTTTTACCATGCGTCTCTTATCCCCAGTGAGAGTTCCCAATTACAACATGATT
ATTATGGATGAAGCACATTTTACCGATCCAGCCAGCATAGCGGCCAGAGGGTACATCTCA
ACCCGAGTGGGTATGGGTGAAGCAGCTGCAATCTTTATGACAGCCACTCCCCCAGGATCG
GTAGAGGCCTTTCCACAGAGCAATGCAGTTATCCAAGATGAGGAAAGAGACATTCCTGAG
AGATCATGGAACTCAGGCTACGACTGGATCACTGATTTTCCAGGTAAAACAGTCTGGTTT
GTCCCAAGCATTAAATCAGGAAATGACATTGCCAACTGTTTAAGAAAGAACGGAAAACGG
GTAATCCAATTGAGCAGAAAAACCTTTGACACTGAGTACCAGAAAACAAAAAACAATGAT
TGGGACTATGTTGTCACAACAGACATTTCCGAAATGGGGGCAAATTTCCGGGCCGACAGG
GTAATAGACCCAAGGCGGTGCTTGAAACCGGTAATACTAAAAGATGGTCCAGAGCGTGTC
ATTCTAGCCGGACCGATGCCAGTGACTGTGGCCAGTGCTGCCCAGAGGAGAGGAAGAATT
GGAAGGAACCAAAACAAGGAAGGTGATCAGTATGTTTACATGGGACAGCCTTTAAATAAC
GATGAGGATCACGCTCATTGGACAGAAGCAAAAATGCTCCTTGACAATATAAACACACCA
GAAGGGATCATCCCAGCCCTCTTTGAGCCAGAGAGAGAAAAGAGTGCAGCAATAGACGGG
GAGTACAGACTGCGGGGAGAAGCAAGGAAAACGTTCGTGGAGCTCATGAGAAGAGGAGAT
CTACCAGTTTGGCTATCCTACAAAGTAGCCTCAGAAGGTTTCCAGTACTCCGACAGAAGG
TGGTGCTTTGATGGGGAAAGGAACAACCAGGTGTTGGAGGAGAACATGGACGTGGAGATC
TGGACAAAGGAAGGA---GAAAGAAAGAAATTGCGACCCCGCTGGTTGGATGCCAGAACA
TACTCTGATCCACTGGCCCTGCGCGAGTTTAAAGAGTTTGCAGCAGGAAGAAGAAGTGTC
TCAGGTGACCTAATATTGGAAATAGGGAAACTTCCACAACATTTGACGCTAAGAGCCCAG
AATGCTCTGGATAACTTGGTCATGTTGCACAATTCCGAACAAGGAGGAAAAGCCTATAGA
CATGCTATGGAGGAACTACCAGACACCATAGAAACATTGATGCTTCTAGCTTTGATAGCT
GTGTTGACTGGTGGAGTGACGCTGTTCTTCCTATCAGGAAAAGGTCTAGGGAAAACATCC
ATTGGCTTGCTCTGTGTGACGGCCTCAAGCGCACTGTTATGGATGGCCAGTGTGGAGCCC
CATTGGATAGCGGCCTCCATCATACTAGAGTTCTTCTTGATGGTGCTGCTCATTCCAGAG
CCAGACAGACAGCGCACTCCACAGGACAACCAGCTAGCATATGTGGTGATAGGTTTGTTA
TTCATGATACTGACAGTGGCAGCCAATGAGATGGGATTATTGGAAACCACAAAGAGAGAC
CTGGGGATTGGCCATGTAGCCGCCGAAAACCACCAACATGCTACAATGCTGGACGTAGAC
CTACGTCCAGCTTCAGCCTGGACTCTCTATGCAGTAGCCACAACAGTTATCACTCCCATG
ATGAGACACACAATTGAAAATACAACGGCAAACATTTCCCTGACAGCCATTGCAAATCAG
GCAGCTATATTGATGGGACTTGACAAGGGATGGCCAATATCGAAGATGGACATAGGAGTT
CCACTTCTCGCCTTAGGGTGCTATTCCCAGGTGAACCCATTGACACTGACAGCGGCGGTG
TTGATGTTAGTGGCTCATTATGCCATAATTGGACCAGGACTGCAAGCAAAGGCCACTAGA
GAAGCTCAAAAAAGGACAGCGGCCGGAATAATGAAAAATCCAACTGTAGACGGGATTGTT
GCAATAGACTTGGATCCTGTGGTTTATGATGCAAAATTTGAAAAACAGCTAGGCCAAATA
ATGCTACTGATACTTTGTACATCACAGATCCTCTTGATGCGGACCACATGGGCCTTGTGT
GAATCCATCACACTGGCGACTGGACCCCTGACCACTCTCTGGGAGGGATCTCCAGGAAAA
TTCTGGAATACCACGATAGCAGTGTCCATGGCAAACATCTTCAGGGGAAGTTATCTAGCA
GGAGCAGGTCTGGCTTTCTCATTAATGAAATCTTTAGGAGGAGGTAGGAGAGGTACGGGA
GCTCAAGGGGAAACACTGGGAGAGAAATGGAAAAGACAGTTAAACCAACTGAGCAAGTCA
GAATTCAACACCTACAAAAGGAGTGGGATTATGGAGGTGGACAGATCCGAAGCCAAAGAG
GGACTAAAAAGAGGAGAAACAACCAAACATGCAGTGTCGAGAGGAACAGCCAAACTGAGG
TGGTTTGTGGAGAGGAACCTCGTGAAACCAGAAGGGAAAGTCATAGACCTCGGTTGTGGA
AGAGGTGGCTGGTCATATTATTGTGCTGGGCTGAAGAAAGTCACTGAAGTGAAGGGATAC
ACAAAAGGAGGACCTGGACATGAGGAACCTATCCCAATGGCGACCTATGGATGGAACCTA
GTAAAGCTACACTCTGGAAAAGATGTATTTTTTATGCCACCTGAGAAATGTGACACCCTT
TTGTGTGATATTGGTGAGTCCTCTCCGAATCCAACTATAGAAGAAGGAAGAACGTTACGT
GTTCTAAAAATGGTGGAACCATGGCTCAGAGGAAACCAATTCTGCATAAAAATCCTAAAT
CCTTACATGCCAAGTGTGGTAGAAACTCTGGAGCAAATGCAAAGAAAACATGGAGGGATG
CTAGTGCGAAACCCACTCTCAAGAAATTCCACCCATGAAATGTACTGGGTTTCATGTGGA
ACAGGAAATATTGTGTCGGCAGTGAACATGACATCCAGAATGTTACTGAATCGATTCACA
ATGGCTCACAGGAAGCCAACATATGAAAGAGACGTGGACTTAGGCGCTGGAACAAGACAT
GTGGCAGTGGAACCAGAGGTAGCCAACCTAGATATCATTGGCCAGAGGATAGAGAATATA
AAAAATGAACACAAGTCAACATGGCATTATGATGAGGACAATCCATACAAAACATGGGCC
TATCATGGATCATATGAGGTCAAGCCATCAGGATCAGCCTCATCTATGGTAAATGGAGTG
GTGAGATTGCTCACAAAACCATGGGATGTTATCCCCATGGTCACACAAATAGCTATGACC
GATACCACACCCTTTGGACAACAGAGAGTGTTTAAAGAGAAAGTTGACACGCGCACACCA
AGAGCAAAACGAGGCACAACACAAATTATGGAGGTGACAGCCAAGTGGTTGTGGGGTTTC
CTTTCCAGAAACAAAAAACCCAGAATCTGCACAAGAGAGGAGTTCACAAGAAAGGTTAGG
TCAAACGCAGCAATAGGAGCAGTGTTCGTTGATGAAAACCAATGGAACTCAGCAAAAGAA
GCAGTGGAAGACGAAAGGTTTTGGGATCTTGTGCACAGAGAGAGGGAGCTTCATAAACAG
GGAAAATGTGCCACGTGTGTCTACAACATGATGGGGAAGAGAGAGAAAAAACTAGGAGAG
TTTGGAAAGGCAAAAGGAAGCCGTGCAATATGGTACATGTGGCTGGGAGCACGCTTTCTG
GAGTTCGAAGCCCTTGGTTTCATGAATGAAGATCACTGGTTTAGTAGAGAGAATTCACTC
AGTGGAGTGGAAGGAGAAGGACTGCACAAACTTGGATACATACTCAGAGACATATCAAAG
ATTCCAGGGGGAAATATGTATGCAGATGATACAGCCGGATGGGACACAAGAATAACAGAG
GATGATCTTCAGAATGAGGCTAAAATCACTGACATCATGGAGCCTGAACATGCTCTATTG
GCTACGTCAATTTTTAAGCTGACTTATCAAAACAAGGTGGTGAGGGTGCAAAGACCAGCA
AAAAATGGAACCGTGATGGATGTTATATCTAGACGTGACCAGAGAGGAAGTGGACAGGTC
GGAACTTATGGCTTAAATACTTTCACTAATATGGAGGTCCAACTAATAAGACAAATGGAG
TCTGAAGGAATCTTTTTACCCAGCGAATTGGAAACCCCCAATCTAGCTGAGAGAGTTCTT
GACTGGTTGGAAAAACATGGCGCCGAAAGGCTGAAAAGAATGGCAATCAGCGGAGATGAT
TGCGTGGTGAAACCAATTGACGACAGGTTCGCAACAGCCTTAACAGCTCTGAATGACATG
GGAAAAGTAAGAAAAGACATACCGCAGTGGGAACCTTCAAAAGGATGGAATGATTGGCAG
CAAGTGCCTTTCTGTTCACACCATTTCCACCAGCTGATCATGAAGGATGGGAGGGAAATA
GTGGTGCCATGCCGCAACCAAGATGAACTTGTGGGCAGGGCTAGAGTATCACAAGGCGCC
GGATGGAGCCTGAGAGAAACTGCTTGCCTAGGCAAGTCATATGCACAAATGTGGCAGCTG
ATGTACTTCCACAGGAGAGACCTGAGACTAGCGGCTAACGCTATCTGTTCAGCCGTCCCA
GTTGATTGGGTCCCAACCAGCCGCACAACCTGGTCAATTCATGCCCACCACCAATGGATG
ACAACAGAAGACATGTTATCAGTGTGGAATAGGGTTTGGATAGAGGAAAACCCATGGATG
GAGGACAAAACTCATGTATCCAGTTGGGAAGAAGTTCCATACCTAGGGAAAAGGGAAGAT
CAATGGTGTGGATCCCTGATAGGCTTGACAGCGAGGGCCACCTGGGCCACCAACATACAA
GTAGCCATAAACCAAGTGAGAAGGCTCATCGGGAATGAGAATTATCTAGATTACATGACA
TCAATGAAGAGATTCAAGAATGAGAGTGATCCCGAAGGG---------------GCACTC
TGG
>JN819414
---ATGAACACCCAACGGAAAAAGACGGGTCGACCGTCTTTCAATATGCTGAAACGCGCG
AGAAACCGCGTGTCAACTGGTTCACAGTTGGCGAAGAGATTCTCAAAAGGATTGCTTTCA
GGCCAAGGACCCATGAAATTGGTGATGGCTTTCATAGCATTTCTAAGATTTCTAGCCATA
CCCCCAACAGCAGGAATTTTGGCTAGATGGAGCTCATTCAAGAAGAATGGAGCGATCAAA
GTGTTACGGGGTTTCAAAAAAGAGATCTCAAGCATGTTGAACATAATGAACAGGAGGAAA
AGATCCGTGACCATGCTCCTCATGCTGTTGCCCACAGCCCTGGCGTTCCATTTGACCACA
CGAGGGGGAGAGCCACACATGATAGTTAGTAAGCAGGAAAGAGGAAAGTCACTCTTGTTT
AAGACCTCTGCAGGTGTCAATATGTGCACTCTCATTGCGATGGACTTGGGAGAGTTATGT
GAGGACACAATGACCTACAAATGCCCCCGGATCACTGAGGCGGAACCAGATGACGTTGAC
TGCTGGTGCAATGCCACAGACACATGGGTGACCTATGGGACGTGTTCTCAAACCGGCGAA
CACCGACGAGACAAACGTTCCGTGGCACTGGCCCCACACGTGGGACTTGGTCTAGAAACA
AGAACCGAAACATGGATGTCCTCTGAAGGCGCCTGGAAACAAATACAAAGAGTGGAGACC
TGGGCTTTGAGACACCCAGGATTCACGGTGATAGCCCTTTTTTTAGCATATGCTATAGGA
ACATCCATCACTCAGAAAGGGATCATTTTCATCTTGCTGATGCTGGTGACACCATCAATG
GCCATGCGATGCGTGGGAATAGGCAACAGAGACTTCGTTGAAGGACTGTCAGGAGCAACG
TGGGTGGACGTGGTATTGGAGCATGGAAGCTGCGTCACCACCATGGCAAAAAATAAACCA
ACATTGGACATTGAACTCTTGAAGACGGAGGTCACGAACCCTGCCGTCTTGCGCAAACTG
TGCATTGAAGCTAAAATATCAAACACTACCACCGATTCAAGATGTCCAACACAAGGAGAG
GCTACACTGGTGGAAGAACAAGACGCGAACTTTGTGTGTCGCCGAACGTTTGTGGACAGA
GGCTGGGGTAACGGCTGCGGACTATTCGGAAAGGGAAGTCTATTGACGTGTGCCAAGTTC
AAGTGTGTGACAAAACTAGAAGGAAAGATAGTTCAATATGAGAACTTAAAATATTCAGTG
ATAGTTACCGTCCACACTGGGGACCAGCATCAGGTGGGAAACGAGACCACAGAACATGGA
ACAATTGCAACCATAACACCTCAAGCTCCTACGTCGGAAATACAGCTGACCGACTACGGA
GCCCTTACATTGGACTGCTCACCTAGAACAGGGCTGGACTTTAATGAGATGGTGCTATTG
ACAATGAAAGAAAAATCATGGCTTGTCCACAAACAGTGGTTTCTAGACTTACCACTGCCA
TGGACTTCGGGGGCTTCAACATCCCAAGAGACCTGGAACAGACAAGATTTGCTGGTCACA
TTCAAGACAGCTCATGCAAAGAAACAGGAAGTAGTCGTACTGGGATCACAGGAAGGAGCA
ATGCACACTGCGTTGACTGGGGCGACAGAAATCCAGACGTCAGGAACGACAACAATCTTC
GCAGGACACCTGAAATGCAGACTAAAAATGGATAAACTGACTTTAAAGGGGATGTCATAT
GTGATGTGCACAGGCTCATTCAAGTTAGAGAAGGAAGTGGCTGAGACCCAGCATGGAACT
GTTCTAGTGCAGGTCAAATACGAAGGAACAGACGCGCCATGCAAGATCCCCTTCTCGACT
CAAGATGAGAAAGGAGTGACCCAGAATGGGAGATTGATAACAGCCAATCCCATAGTTACT
GACAAAGAAAAACCAGTCAACATTGAGACAGAACCACCTTTTGGTGAGAGCTACATCGTG
GTAGGGGCAGGCGAAAAAGCTTTGAAACTAAGCTGGTTCAAGAAAGGAAGCAGCATAGGG
AAAATGTTCGAAGCAACCGCCCGAGGAGCACGAAGGATGGCTATCCTGGGAGACACCGCA
TGGGACTTCGGTTCTATAGGAGGAGTGTTTACATCTGTGGGAAAATTGGTACACCAGGTT
TTTGGAACCGCATATGGGGTTCTGTTCAGCGGTGTTTCTTGGACCATGAAAATAGGAATA
GGGATTCTGTTGACATGGTTGGGATTAAATTCAAGGAGCACGTCACTTTCGATGACGTGC
ATTGCAGTTGGCATGGTCACACTGTACCTAGGAGTCATGGTTCAAGCGGACTCGGGATGT
GTGATCAACTGGAAGGGCAGAGAACTTAAATGTGGAAGTGGCATTTTTGTCACTAATGAA
GTCCACACTTGGACAGAGCAATACAAATTCCAGGCTGACTCCCCAAAAAGACTGTCAGCA
GCCATTGGAAAGGCATGGGAGGAGGGAGTGTGTGGAATTCGATCAGCCACGCGTCTTGAG
AACATCATGTGGAAGCAAATATCAAATGAATTGAACCACATTCTACTTGAAAATGATATG
AAATTCACAGTGGTTGTAGGAGATGCTAACGGAATTTTGGCCCAAGGGAAAAAAATGATT
AGGCCACAACCCATGGAACACAAATACTCATGGAAAAGCTGGGGAAAAGCTAAAATCATA
GGAGCAGACATACAAAATACCACCTTTATCATCGACGGCCCAGACACCCCAGAATGTCCC
GATGGCCAAAGAGCATGGAACATTTGGGAAGTTGAGGACTATGGGTTTGGAATTTTCACG
ACAAACATATGGCTGAAATTGCGTGACTCCTACACCCAAATGTGTGACCACCGGCTAATG
TCAGCTGCCATCAAGGACAGCAAGGCAGTTCATGCTGACATGGGGTACTGGATAGAAAGT
GAAAAGAACGAAACCTGGAAGCTGGCGAGAGCCTCCTTCATAGAAGTCAAGACATGCACC
TGGCCAAAATCTCACACTCTATGGAGCAATGGAGTTTTGGAAAGTGAAATGATAATCCCA
AAGATATATGGAGGACCAATATCTCAGCACAACTACAGGCCAGGGTATTTCACACAAACA
GCAGGGCCATGGCACCTAGGTAAGTTGGAACTGGATTTTGACTTGTGTGAAGGCACCACA
GTTGTTGTGGATGAACATTGTGGAAATCGAGGTCCATCTCTCAGAACTACAACAGTCACA
GGAAAGATAATCCATGAATGGTGTTGCAGATCTTGCACGTTACCCCCCTTACGTTTCAGA
GGAGAAGACGGATGTTGGTATGGCATGGAAATCAGACCAGTAAAGGAGAAGGAGGAGAAT
CTAGTTAGGTCAATGGTCTCTGCAGGGTCAGGAGAAGTGGACAGTTTTTCATTAGGAATA
CTATGCGTATCAATAATGATTGAAGAAGTGATGAGATCCAGATGGAGTAGAAAGATGCTG
ATGACTGGAACACTGGCTGTTTTTCTCCTTCTTATAATGGGACAACTGACATGGAATGAT
CTGATTAGGTTATGCATCATGGTTGGAGCTAATGCTTCAGACAGGATGGGGATGGGAACA
ACGTACCTAGCCTTGATGGCTACTTTCAAAATGAGACCAATGTTCGCTGTTGGGCTATTA
TTCCGCAGATTAACATCCAGAGAAGTTCTCCTCCTCACGATTGGATTAAGCCTGGTGGCA
TCCGTGGAGCTACCAAATTCTTTGGAGGAGCTAGGGGATGGACTTGCAATGGGTATCATG
ATGTTAAAATTGTTGACTGAATTTCAGCCACACCAGTTATGGACCACCTTACTGTCTTTG
ACATTTGTCAAAACAACTCTCTCATTGGATTATGCATGGAAAACAACGGCTATGGTACTG
TCTATCGTATCTCTCTTTCCTTTATGC---CTGTCTACGACCTCCCAAAAAACAACATGG
CTTCCGGTGCTGTTAGGATCTTTTGGATGCAAACCATTAACCATGTTTCTTATAACAGAA
AACAAAATCTGGGGAAGGAAAAGTTGGCCCCTCAATGAAGGAATTATGGCTATTGGAATA
GTCAGCATTCTACTAAGTTCACTCCTAAAAAATGATGTGCCATTGGCCGGCCCACTAATA
GCTGGAGGCATGCTAATAGCATGTTATGTCATATCCGGAAGCTCAGCCGATTTATTATTG
GAGAAAGCGGCTGAGGTGTCCTGGGAACAAGAAGCAGAACACTCCGGTGCCTCACACAAC
ATATTAGTAGAGGTCCAAGATGATGGAACTATGAAAATAAAAGATGAAGAGAGGGATGAC
ACACTCACTATACTCCTTAAAGCAACTTTGCTGGCAGTCTCAGGAGTGTACCCAATGTCA
ATACCAGCAACTCTTTTTGTGTGGTATTTTTGGCAG---AAAAAGAAACAGAGATCAGGA
GTGTTATGGGACACACCCAGCCCTCCGGAAGTGGAAAGAGCAGTTCTTGATGATGGCATC
TATAGAATCTTGCAAAGAGGACTGTTGGGCAGGTCCCAAGTAGGAGTGGGAGTCTTCCAA
GACGGCGTGTTCCACACAATGTGGCACGTCACCAGGGGAGCTGTCCTTATGTACCAAGGG
AAGAGGCTGGAACCAAGCTGGGCCAGTGTCAAAAAGGACTTGATCTCATATGGAGGAGGT
TGGAGATTTCAAGGATCATGGAACACGGGAGAAGAAGTGCAGGTGATAGCTGTTGAACCA
GGAAAAAACCCCAAAAATGTACAGACAACGCCGGGTACCTTCAAGACTCCTGAAGGCGAG
GTTGGAGCCATAGCTCTAGATTTCAAACCCGGCACATCTGGATCTCCCATTGTGAACAGA
GAGGGAAAAATAGTGGGTCTTTATGGAAATGGAGTGGTGACAACAGGTGGAACCTACGTT
AGTGCCATTGCCCAAGCTAAAGCATCACAGGAAGGGCCTCTACCAGAGATTGAGGACGAG
GTGTTTAAGAAAAGAAACTTAACAATAATGGACCTGCACCCAGGATCAGGAAAAACAAGA
AGATATCTTCCAGCCATAGTCCGTGAGGCCATAAAAAGGAAACTGCGTACGTTAATCTTG
GCTCCCACAAGAGTTGTCGCCTCTGAAATGGCAGAGGCACTCAAGGGAATGCCAATAAGA
TATCAGACAACAGCAGTGAAGAGTGAACACACAGGAAGGGAGATAGTTGACCTCATGTGC
CACGCTACTTTTACCATGCGTCTCTTATCCCCAGTGAGAGTTCCCAATTACAACATGATT
ATTATGGATGAAGCACATTTCACCGATCCAGCCAGCATAGCGGCCAGAGGGTACATCTCA
ACCCGAGTGGGTATGGGTGAAGCAGCTGCGATCTTTATGACAGCCACTCCCCCAGGATCG
GTGGAGGCCTTTCCACAGAGCAATGCAGTTATCCAAGATGAGGAAAGAGACATTCCTGAG
AGATCATGGAACTCAGGCTACGACTGGATCACTGATTTTCCAGGTAAAACAGTCTGGTTT
GTTCCAAGCATTAAATCAGGAAATGACATTGCCAATTGTTTAAGAAAGAACGGAAAACGG
GTAATCCAACTGAGCAGAAAAACCTTTGACACTGAGTACCAGAAAACAAAAAACAATGAC
TGGGACTATGTTGTCACAACGGACATTTCCGAAATGGGGGCAAATTTCCGGGCCGACAGG
GTAATAGACCCAAGGCGGTGCTTGAAACCGGTAATACTAAAAGATGGTCCAGAGCGTGTC
ATTCTAGCCGGACCGATGCCAGTGACTGTGGCCAGTGCTGCCCAGAGAAGAGGAAGAATT
GGAAGGAACCAAAACAAGGAAGGTGATCAGTATGTTTACATGGGACAGCCTTTAAATAAT
GATGAGGATCACGCTCATTGGACAGAAGCAAAAATGCTCCTTGACAACATAAACACACCA
GAAGGGATCATCCCAGCCCTCTTTGAGCCAGAGAGAGAAAAGAGTGCAGCAATAGACGGG
GAGTACAGACTGCGGGGAGAAGCAAGGAAAACGTTCGTGGAGCTCATGAGAAGAGGAGAT
CTACCAGTTTGGCTATCCTACAAAGTAGCCTCAGAAGGTTTCCAGTACTCCGACAGAAGG
TGGTGCTTTGATGGGGAAAGGAACAACCAGGTGTTGGAGGAGAACATGGACGTGGAGATC
TGGACAAAGGAAGGA---GAAAGAAAGAAATTGCGACCTCGCTGGTTGGATGCCAGAACA
TACTCTGATCCACTGGCTCTGCGCGAGTTTAAAGAGTTTGCAGCAGGAAGAAGAAGTGTC
TCAGGTGACCTAATATTGGAAATAGGGAAACTTCCACAACATTTGACGCTAAGAGCCCAG
AATGCTCTGGACAACTTGGTCATGTTGCACAACTCCGAACAAGGAGGAAAAGCCTACAGA
CACGCTATGGAGGAACTACCAGACACCATAGAAACATTGATGCTTCTAGCTTTGATAGCT
GTGTTGACTGGTGGAGTGACGCTATTCTTCCTATCAGGAAAAGGTTTAGGGAAAACATCT
ATTGGCTTGCTCTGTGTGACGGCCTCAAGCGCACTGTTATGGATGGCCAGTGTGGAGCCC
CATTGGATAGCGGCCTCCATCATACTAGAGTTCTTTTTGATGGTGCTGCTCATTCCAGAG
CCAGACAGACAGCGCACTCCACAGGACAACCAGCTAGCATATGTGGTGATAGGTTTGTTA
TTCATGATACTGACAGTGGCAGCCAATGAGATGGGATTATTGGAAACCACAAAGAAAGAC
CTGGGGATTGGCTATGTAGCCGCCGAAAACCACCAACACGCTACAATGCTGGACGTAGAC
CTACGCCCAGCTTCAGCCTGGACCCTCTATGCAGTAGCCACAACAGTTATCACTCCCATG
ATGAGACACACAATTGAAAATACAACGGCAAACATTTCCCTGACAGCCATTGCAAATCAG
GCAGCTATATTGATGGGACTTGACAAGGGATGGCCAATATCGAAAATGGACATAGGAGTT
CCACTTCTCGCCTTAGGGTGCTATTCCCAGGTGAACCCATTGACACTGACAGCGGCGGTG
TTGATGTTAGTGGCTCATTATGCCATAATTGGACCAGGACTGCAAGCAAAGGCCACTAGA
GAAGCTCAAAAAAGGACAGCGGCCGGAATAATGAAAAATCCAACCGTAGACGGGATTGTT
GCAATAGACTTGGATCCTGTGGTTTATGATGCAAAATTTGAAAAGCAGCTAGGCCAAATA
ATGTTACTGATACTCTGTACATCACAGATCCTCTTGATGCGGACCACATGGGCCTTGTGT
GAATCCATCACACTGGCTACTGGACCCCTGACCACTCTCTGGGAGGGATCTCCAGGAAAA
TTCTGGAATACCACGATAGCAGTGTCCATGGCAAACATCTTCAGGGGAAGTTATCTAGCA
GGAGCAGGTCTGGCTTTTTCATTAATGAAATCTTTAGGAGGAGGTAGGAGAGGTACGGGA
GCTCAAGGGGAAACACTGGGAGAGAAATGGAAAAGACAGTTAAACCAACTGAGCAAGTCA
GAATTCAACACCTACAAAAGGAGTGGGATTATGGAGGTGGACAGATCCGAAGCCAAAGAG
GGACTGAAAAGAGGAGAAACAACCAAACATGCAGTGTCGAGAGGAACAGCCAAACTGAGG
TGGTTTGTGGAGAGGAACCTCGTGAAACCAGAAGGAAAAGTCATAGACCTCGGTTGTGGA
AGAGGTGGCTGGTCATACTATTGTGCTGGGCTGAAGAAAGTTACTGAAGTGAAGGGATAC
ACAAAAGGAGGACCTGGACATGAGGAACCTATCCCAATGGCGACCTATGGATGGAACCTA
GTAAAGCTACACTCTGGAAAAGATGTATTTTTTATGCCACCTGAGAAATGTGACACCCTT
CTGTGTGATATTGGTGAGTCCTCTCCGAATCCAACTATAGAAGAAGGAAGAACGTTACGT
GTTCTAAAAATGGTGGAACCATGGCTCAAAGGAAACCAATTCTGCATAAAAATCCTAAAT
CCTTACATGCCAAGTGTGGTAGAGACTCTGGAGCAAATGCAAAGAAAACATGGAGGGATG
CTAGTGCGAAACCCACTCTCAAGAAATTCTACCCATGAAATGTATTGGGTTTCATGTGGA
ACAGGAAACATTGTGTCGGCAGTGAACATGACATCCAGAATGTTACTGAACCGATTCACA
ATGGCTCACAGGAAGCCAACATATGAAAGAGACGTGGACTTAGGCGCTGGAACAAGACAT
GTGGCAGTGGAACCAGAGGTAGCCAACCTAGATATTATTGGCCAGAGGATAGAGAATATA
AAAAATGAACACAAGTCAACATGGCATTATGATGAGGACAATCCATACAAAACATGGGCC
TATCATGGATCATATGAGGTCAAGCCATCAGGATCAGCCTCATCTATGGTGAATGGAGTG
GTGAGATTGCTCACAAAACCATGGGATGTTATCCCCATGGTCACACAAATAGCTATGACT
GATACCACACCCTTTGGACAACAGAGAGTGTTTAAAGAGAAAGTTGACACGCGCACACCA
AGAGCAAAACGAGGCACAACACAAATTATGGAGGTGACAGCCAAGTGGTTATGGGGCTTC
CTTTCCAGAAACAAAAAACCCAGAATCTGCACAAGAGAGGAGTTCACAAGAAAGGTTAGG
TCAAACGCGGCAATAGGAGCAGTGTTCGTTGATGAAAACCAATGGAACACGGCAAAAGAA
GCAGTGGAAGACGAAAGGTTTTGGGATCTCGTGCACAGAGAGAGGGAGCTTCATAAACAG
GGAAAATGTGCCACGTGTGTCTACAACATGATGGGGAAGAGAGAGAAAAAATTAGGAGAG
TTTGGAAAGGCAAAAGGAAGTCGTGCAATATGGTACATGTGGCTGGGAGCACGCTTTCTG
GAGTTCGAAGCCCTTGGTTTCATGAATGAAGATCACTGGTTTAGTAGAGAGAATTCACTT
AGTGGAGTGGAAGGAGAAGGACTGCACAAACTTGGATACATACTCAGAGACATATCAAAG
ATTCCAGGGGGAAATATGTATGCAGATGATACAGCCGGATGGGACACAAGAATAACAGAG
GATGATCTTCAGAATGAGGCTAAAATCACTGACATCATGGAGCCTGAACATGCTCTATTG
GCTACGTCAATTTTTAAGCTGACTTATCAAAACAAGGTGGTGAGGGTGCAAAGACCAGCA
AAAAATGGAACCGTGATGGATGTTATATCCAGACGTGACCAGAGAGGAAGTGGACAGGTC
GGAACTTATGGCTTAAATACTTTTACCAATATGGAGGTCCAACTAATAAGACAAATGGAG
TCTGAAGGAATCTTTTTACCCAGCGAATTGGAAACTCCCAACCTAGCTGAGAGAGCTCTT
GACTGGTTGGAAAAACATGGCGCCGAAAGGCTGAAACGAATGGCAATCAGCGGAGATGAT
TGCGTGGTGAAACCAATTGACGACAGGTTCGCAACAGCCTTGACAGCTCTGAATGACATG
GGAAAAGTAAGAAAAGACATACCGCAGTGGGAGCCTTCAAAAGGATGGAATGATTGGCAG
CAAGTGCCTTTCTGCTCACACCATTTCCACCAGCTGATCATGAAGGATGGGAGGGAAATA
GTGGTGCCATGCCGCAACCAAGATGAACTTGTGGGCAGGGCCAGAGTATCGCAAGGCGCC
GGATGGAGCCTGAGAGAAACTGCTTGCCTAGGCAAGTCATATGCACAAATGTGGCAGCTG
ATGTACTTCCACAGGAGAGACCTGAGACTAGCGGCTAACGCTATCTGTTCAGCCGTTCCA
GTTGATTGGGTCCCAACCAGCCGCACAACCTGGTCAATCCATGCCCACCACCAATGGATG
ACAACAGAAGACATGTTATCAGTGTGGAATAGGGTTTGGATAGAGGAAAACCCATGGATG
GAGGACAAAACTCATGTATCCAGTTGGGAAGAAGTTCCATACCTAGGGAAAAGGGAAGAT
CAATGGTGTGGATCCCTGATAGGCTTGACAGCGAGGGCCACCTGGGCCACCAACATACAA
GTAGCCATAAACCAAGTGAGAAGGCTCATCGGGAATGAGAATTATCTAGATTACATGACA
TCAATGAAGAGATTCAAGAATGAGAGTGATCCTGAAGGA---------------GCACTC
TGG
>JN819413
---ATGAACAACCAACGGAAAAAGACGGGTCGACCGTCTTTCAATATGCTGAAACGCGCG
AGAAACCGCGTGTCAACTGGTTCACAGTTGGCGAAGAGATTCTCAAAAGGATTGCTTTCA
GGCCAAGGACCCATGAAATTGGTGATGGCTTTCATAGCATTTCTAAGATTTCTAGCCATA
CCCCCAACAGCAGGAATTTTGGCTAGATGGAGCTCATTCAAGAAGAATGGAGCGATCAAA
GTGTTACGGGGTTTCAAAAAAGAGATCTCAAGCATGTTGAACATAATGAACAGGAGGAAA
AGATCCGTGACCATGCTCCTCATGCTGTTGCCCACAGCCCTGGCGTTCCATTTGACCACA
CGAGGGGGAGAGCCACACATGATAGTTAGTAAGCAGGAAAGAGGAAAGTCACTCTTGTTT
AAGACCTCTGCAGGTGTCAATATGTGCACTCTCATTGCGATGGACTTGGGAGAGTTATGT
GAGGACACAATGACCTACAAATGCCCCCGGATCACTGAGGCGGAACCAGATGACGTTGAC
TGCTGGTGCAATGCCACAGACACATGGGTGACCTATGGGACGTGTTCTCAAACCGGCGAA
CACCGACGAGACAAACGTTCCGTGGCACTGGCCCCACACGTGGGACTTGGTCTAGAAACA
AGAACCGAAACATGGATGTCCTCTGAAGGCGCCTGGAAACAAATACAAAGAGTGGAGACC
TGGGCTTTGAGACACCCAGGATTCACGGTGATAGCCCTTTTTTTAGCACATGCTATAGGA
ACATCCATCACTCAGAAAGGGATCATTTTCATCTTGCTGATGCTGGTGACACCATCAATG
GCCATGCGATGCGTGGGAATAGGCAACAGAGACTTCGTTGAAGGACTGTCAGGAGCAACG
TGGGTGGACGTGGTATTGGAGCATGGAAGCTGCGTCACCACCATGGCAAAAAATAAACCA
ACATTGGACATTGAACTCTTGAAGACGGAGGTCACGAACCCTGCCGTCTTGCGCAAACTG
TGCATTGAAGCTAAAATATCAAACACCACCACCGATTCAAGATGTCCAACACAAGGAGAG
GCTACACTGGTGGAAGAACAAGACGCGAACTTTGTGTGTCGCCGAACGTTTGTGGACAGA
GGCTGGGGTAACGGCTGCGGACTATTCGGAAAGGGAAGTCTATTGACGTGTGCCAAGTTC
AAGTGTGTGACAAAACTAGAAGGAAAGATAGTTCAATATGAGAACTTAAAATATTCAGTG
ATAGTTACCGTCCACACTGGGGACCAGCATCAGGTGGGAAACGAGACCACAGAACATGGA
ACAATTGCAACCATAACACCTCAAGCTCCTACGTCGGAAATACAGCTGACCGACTACGGA
GCCCTTACATTGGACTGCTCACCTAGAACAGGGCTGGACTTTAATGAGATGGTGCTATTG
ACAATGAAAGAAAAATCATGGCTTGTCCACAAACAGTGGTTTCTAGACTTACCACTGCCA
TGGACTTCGGGGGCTTCAACATCCCAAGAGACCTGGAACAGACAAGATTTGCTGGTCACA
TTCAAGACAGCTCATGCAAAGAAACAGGAAGTAGTCGTACTGGGATCACAGGAAGGAGCA
ATGCACACTGCGTTGACTGGGGCGACAGAAATCCAGACGTCAGGAACGACAACAATCTTC
GCAGGACACCTGAAATGCAGACTAAAAATGGATAAACTGACTTTAAAGGGGATGTCATAT
GTGATGTGCACAGGCTCATTCAAGTTAGAGAAGGAAGTGGCTGAGACCCAGCATGGAACT
GTTCTAGTGCAGGTCAAATACGAAGGAACAGACGCGCCATGCAAGATCCCCTTCTCGACT
CAAGATGAGAAAGGAGTGACCCAGAATGGGAGATTGATAACAGCCAATCCCATAGTTACT
GACAAAGAAAAACCAGTCAACATTGAGACAGAACCACCTTTTGGTGAGAGCTACATCGTG
GTAGGGGCAGGCGAAAAAGCTTTGAAACTAAGCTGGTTCAAGAAAGGAAGCAGCATAGGG
AAAATGTTCGAAGCAACCGCCCGAGGAGCACGAAGGATGGCTATCCTGGGAGACACCGCA
TGGGACTTCGGTTCTATAGGAGGAGTGTTTACATCTGTGGGAAAATTGGTACACCAGGTT
TTTGGAACCGCATATGGGGTTCTGTTCAGCGGTGTTTCTTGGACCATGAAAATAGGAATA
GGGATTCTGTTGACATGGTTGGGATTAAATTCAAGGAGCACGTCACTTTCGATGACGTGC
ATTGCAGTTGGCATGGTCACACTGTACCTAGGAGTCATGGTTCAAGCGGACTCGGGATGT
GTGATCAACTGGAAGGGCAGAGAACTTAAATGTGGAAGTGGCATTTTTGTCACTAATGAA
GTCCACACTTGGACAGAGCAATACAAATTCCAGGCTGACTCCCCAAAAAGACTGTCAGCA
GCCATTGGAAAGGCATGGGAGGAGGGAGTGTGTGGAATTCGATCAGCCACGCGTCTTGAG
AACATCATGTGGAAGCAAATATCAAATGAATTGAACCACATTCTACTTGAAAATGATATG
AAATTCACAGTGGTTGTAGGAGATGCTAACGGAATTTTGGCCCAAGGGAAAAAAATGATT
AGGCCACAACCCATGGAACACAAATACTCATGGAAAAGCTGGGGAAAAGCTAAAATCATA
GGAGCAGACATACAAAATACCACCTTTATCATCGACGGCCCAGACACCCCAGAATGTCCC
GATGGCCAAAGAGCATGGAACATTTGGGAAGTTGAGGACTATGGGTTTGGAATTTTCACG
ACAAACATATGGCTGAAATTGCGTGACTCCTACACCCAAATGTGTGACCACCGGCTAATG
TCAGCTGCCATCAAGGACAGCAAGGCAGTTCATGCTGACATGGGGTACTGGATAGAAAGT
GAAAAGAACGAAACCTGGAAGCTGGCGAGAGCCTCCTTCATAGAAGTCAAGACATGCACC
TGGCCAAAATCTCACACTCTATGGAGCAATGGAGTTTTGGAAAGTGAAATGATAATCCCA
AAGATATATGGAGGACCAATATCTCAGCACAACTACAGGCCAGGGTATTTCACACAAACA
GCAGGGCCATGGCACCTAGGTAAGTTGGAACTGGATTTTGACTTGTGTGAAGGCACCACA
GTTGTTGTGGATGAACATTGTGGAAATCGAGGTCCATCTCTCAGAACTACAACAGTCACA
GGAAAGATAATCCATGAATGGTGTTGCAGATCCTGCACGTTACCCCCCTTACGTTTCAGA
GGAGAAGACGGATGTTGGTATGGCATGGAAATCAGACCAGTAAAGGAGAAGGAGGAGAAT
CTAGTTAGGTCAATGGTCTCTGCAGGGTCAGGAGAAGTGGACAGTTTTTCATTAGGAATA
CTATGCGTATCAATAATGATTGAAGAAGTGATGAGATCCAGATGGAGTAGAAAGATGCTG
ATGACTGGAACACTGGCTGTTTTCCTCCTTCTTATAATGGGACAACTGACATGGAATGAT
CTGATTAGGTTATGCATCATGGTTGGAGCTAATGCTTCAGACAGGATGGGGATGGGAACA
ACGTACCTAGCCTTGATGGCTACTTTCAAAATGAGACCAATGTTCGCTGTTGGGCTATTA
TTCCGCAGATTAACATCCAGAGAAGTTCTTCTCCTCACGATTGGATTAAGCCTGGTGGCA
TCCGTGGAGCTACCAAATTCTTTGGAGGAGCTAGGGGATGGACTTGCAATGGGTATCATG
ATGTTAAAATTGTTGACTGAATTTCAGCCACACCAGTTATGGACCACCTTACTGTCTTTG
ACATTCGTCAAAACAACTCTCTCATTGGATTATGCATGGAAAACAACGGCTATGGTACTG
TCTATCGTATCTCTCTTTCCTTTATGC---CTGTCTACGACCTCCCAAAAAACAACATGG
CTTCCGGTGCTGTTAGGATCTTTTGGATGCAAACCATTAACCATGTTTCTTATAACAGAA
AACAAAATCTGGGGAAGGAAAAGTTGGCCCCTCAATGAAGGAATTATGGCTATTGGAATA
GTCAGCATTCTACTAAGTTCACTCCTAAAAAATGATGTGCCATTGGCCGGCCCACTAATA
GCTGGAGGCATGCTAATAGCATGTTATGTCATATCCGGAAGCTCAGCCGATTTATTATTG
GAGAAAGCGGCTGAGGTGTCCTGGGAACAAGAAGCAGAACACTCCGGTGCCTCACACAAC
ATATTAGTAGAGGTCCAAGATGATGGAACTATGAAAATAAAAGATGAAGAGAGGGATGAC
ACACTCACTATACTCCTTAAAGCAACTTTGCTGGCAGTCTCAGGAGTGTACCCAATGTCA
ATACCAGCAACTCTTTTTGTGTGGTATTTTTGGCAG---AAAAAGAAACAGAGATCAGGA
GTGTTATGGGACACACCCAGCCCTCCGGAAGTGGAAAGAGCAGTTCTTGATGATGGCATC
TATAGAATCTTGCAAAGAGGACTGTTGGGCAGGTCCCAAGTAGGAGTGGGAGTCTTCCAA
GACGGCGTGTTCCACACAATGTGGCACGTCACCAGGGGAGCTGTCCTTATGTACCAAGGG
AAGAGGCTGGAACCAAGCTGGGCCAGTGTCAAAAAGGACTTGATCTCATATGGAGGAGGT
TGGAGATTTCAAGGATCATGGAACACGGGAGAAGAAGTGCAGGTGATAGCTGTTGAACCA
GGAAAAAACCCCAAAAATGTACAGACAACGCCGGGTACCTTCAAGACTCCTGAAGGCGAG
GTTGGAGCCATAGCTCTAGACTTCAAACCCGGCACATCTGGATCTCCCATTGTGAACAGA
GAGGGAAAAATAGTGGGTCTTTATGGAAATGGAGTGGTGACAACAAGTGGAACCTACGTC
AGTGCCATTGCCCAAGCTAAAGCATCACAGGAAGGGCCTCTACCAGAGATTGAGGACGAG
GTGTTTAAGAAAAGAAACTTAACAATAATGGACCTGCACCCAGGATCAGGAAAAACAAGA
AGATATCTTCCAGCCATAGTCCGTGAGGCCATAAAAAGGAAACTGCGTACGTTAATCTTG
GCTCCCACAAGAGTTGTCGCCTCTGAAATGGCAGAGGCACTCAAGGGAATGCCAATAAGA
TATCAGACAACAGCAGTGAAGAGTGAACACACAGGAAGGGAGATAGTTGACCTCATGTGC
CACGCTACTTTTACCATGCGTCTCTTATCCCCAGTGAGAGTTCCCAATTACAACATGATT
ATTATGGATGAAGCACATTTTACCGATCCAGCCAGCATAGCGGCCAGAGGGTACATCTCA
ACCCGAGTGGGTATGGGTGAAGCAGCTGCGATCTTTATGACAGCCACTCCCCCAGGATCG
GTGGAGGCCTTTCCACAGAGCAATGCAGTTATCCAAGATGAGGAAAGAGACATTCCTGAG
AGATCATGGAACTCAGGCTACGACTGGATCACTGATTTTCCAGGTAAAACAGTCTGGTTT
GTTCCAAGCATTAAATCAGGAAATGACATTGCCAACTGTTTAAGAAAGAACGGAAAACGG
GTAATCCAACTGAGCAGAAAAACCTTTGACACTGAGTACCAGAAAACAAAAAACAATGAC
TGGGACTATGTTGTCACAACGGACATTTCCGAAATGGGGGCAAATTTCCGGGCCGACAGG
GTAATAGACCCAAGGCGGTGCTTGAAACCGGTAATACTAAAAGATGGTCCAGAGCGTGTC
ATTCTAGCCGGACCGATGCCAGTGACTGTGGCCAGTGCTGCCCAGAGAAGAGGAAGAATT
GGAAGGAACCAAAACAAGGAAGGTGATCAGTATGTTTACATGGGACAGCCTTTAAATAAT
GATGAGGATCACGCTCATTGGACAGAAGCAAAAATGCTCCTTGACAACATAAACACACCA
GAAGGGATCATCCCAGCCCTCTTTGAGCCAGAGAGAGAAAAGAGTGCAGCAATAGACGGG
GAGTACAGACTGCGGGGAGAAGCAAGGAAAACGTTCGTGGAGCTCATGAGAAGAGGAGAT
CTACCAGTTTGGCTATCCTACAAAGTAGCCTCAGAAGGTTTCCAGTACTCCGACAGAAGG
TGGTGCTTTGATGGGGAAAGGAACAACCAGGTGTTGGAGGAGAACATGGACGTGGAGATC
TGGACAAAGGAAGGA---GAAAGAAAGAAATTGCGACCTCGCTGGTTGGATGCCAGAACA
TACTCTGATCCACTGGCTCTGCGCGAGTTTAAAGAGTTTGCAGCAGGAAGAAGAAGTGTC
TCAGGTGACCTAATATTGGAAATAGGGAAACTTCCACAACATTTGACGCTAAGAGCCCAG
AATGCTCTGGACAACTTGGTCATGTTGCACAACTCCGAACAAGGAGGAAAAGCCTACAGA
CACGCTATGGAGGAACTACCAGACACCATAGAAACATTGATGCTTCTAGCTTTGATAGCT
GTGTTGACTGGTGGAGTGACGCTATTCTTCCTATCAGGAAAAGGTTTAGGGAAAACATCT
ATTGGCTTGCTCTGTGTGACGGCCTCAAGCGCACTGTTATGGATGGCCAGTGTGGAGCCC
CATTGGATAGCGGCCTCCATCATACTAGAGTTCTTTTTGATGGTGCTGCTCATTCCAGAG
CCAGACAGACAGCGCACTCCACAGGACAACCAGCTAGCATATGTGGTGATAGGTTTGTTA
TTCATGATACTGACAGTGGCAGCCAATGAGATGGGATTATTGGAAACCACAAAGAAAGAC
CTGGGGATTGGCTATGTAGCCGCCGAAAACCACCAACACGCTACAATGCTGGACGTAGAC
CTACGCCCAGCTTCAGCCTGGACCCTCTATGCAGTAGCCACAACAGTTATCACTCCCATG
ATGAGACACACAATTGAAAATACAACGGCAAACATTTCCCTGACAGCCATTGCAAATCAG
GCAGCTATATTGATGGGACTTGACAAGGGATGGCCAATATCGAAAATGGACATAGGAGTT
CCACTTCTCGCCTTAGGGTGCTATTCCCAGGTGAACCCATTGACACTGACAGCGGCGGTG
TTGATGTTAGTGGCTCATTATGCCATAATTGGACCAGGACTGCAAGCAAAGGCCACTAGA
GAAGCTCAAAAAAGGACAGCGGCCGGAATAATGAAAAATCCAACCGTAGACGGGATTGTT
GCAATAGACTTGGATCCTGTGGTTTATGATGCAAAATTTGAAAAACAGCTAGGCCAAATA
ATGTTACTGATACTCTGTACATCACAGATCCTCTTGATGCGGACCACATGGGCCTTGTGT
GAATCCATCACACTGGCTACTGGACCCCTGACCACTCTCTGGGAGGGATCTCCAGGAAAA
TTCTGGAATACCACGATAGCAGTGTCCATGGCAAACATCTTCAGGGGAAGTTATCTAGCA
GGAGCAGGTCTGGCTTTTTCATTAATGAAATCTTTAGGAGGAGGTAGGAGAGGTACGGGA
GCTCAAGGGGAAACACTGGGAGAGAAATGGAAAAGACAGTTAAACCAACTGAGCAAGTCA
GAATTCAACACCTACAAAAGGAGTGGGATTATGGAGGTGGACAGATCCGAAGCCAAAGAG
GGACTGAAAAGAGGAGAAACAACCAAACATGCAGTGTCGAGAGGAACAGCCAAACTGAGG
TGGTTTGTGGAGAGGAACCTCGTGAAACCAGAAGGAAAAGTCATAGACCTCGGTTGTGGA
AGAGGTGGCTGGTCATACTATTGTGCTGGGCTGAAGAAAGTTACTGAAGTGAAGGGATAC
ACAAAAGGAGGACCTGGACATGAGGAACCTATCCCAATGGCGACCTATGGATGGAACCTA
GTAAAGCTACACTCTGGAAAAGATGTATTTTTTATGCCACCTGAGAAATGTGACACCCTT
CTGTGTGATATTGGTGAGTCCTCTCCGAATCCAACTATAGAAGAAGGAAGAACGTTACGT
GTTCTAAAAATGGTGGAACCATGGCTCAAAGGAAACCAATTCTGCATAAAAATCCTAAAT
CCTTACATGCCAAGTGTGGTAGAGACTCTGGAGCAAATGCAAAGAAAACATGGAGGGATG
CTAGTGCGAAACCCACTCTCAAGAAATTCTACCCATGAAATGTATTGGGTTTCATGTGGA
ACAGGAAACATTGTGTCGGCAGTGAACATGACATCCAGAATGTTACTGAACCGATTCACA
ATGGCTCACAGGAAGCCAACATATGAAAGAGACGTGGACTTAGGCGCTGGAACAAGACAT
GTGGCAGTGGAACCAGAGGTAGCCAACCTAGATATTATTGGCCAGAGGATAGAGAATATA
AAAAATGAACACAAGTCAACATGGCATTATGATGAGGACAATCCATACAAAACATGGGCC
TATCATGGATCATATGAGGTCAAGCCATCAGGATCAGCCTCATCTATGGTGAATGGAGTG
GTGAGATTGCTCACAAAACCATGGGATGTTATCCCCATGGTCACACAAATAGCTATGACT
GATACCACACCCTTTGGACAACAGAGAGTGTTTAAAGAGAAAGTTGACACGCGCACACCA
AGAGCAAAACGAGGCACAACACAAATTATGGAGGTGACAGCCAAGTGGTTATGGGGTTTC
CTTTCCAGAAACAAAAAACCCAGAATCTGCACAAGAGAGGAGTTCACAAGAAAGGTTAGG
TCAAACGCGGCAATAGGAGCAGTGTTCGTTGATGAAAACCAATGGAACTCGGCAAAAGAA
GCAGTGGAAGACGAAAGGTTTTGGGATCTCGTGCACAGAGAGAGGGAGCTTCATAAACAG
GGAAAATGTGCCACGTGTGTCTACAACATGATGGGGAAGAGAGAGAAAAAATTAGGAGAG
TTTGGAAAGGCAAAAGGAAGTCGTGCAATATGGTACATGTGGCTGGGAGCACGCTTTCTG
GAGTTCGAAGCCCTTGGTTTCATGAATGAAGATCACTGGTTTAGTAGAGAGAATTCACTC
AGTGGAGTGGAAGGAGAAGGACTGCACAAACTTGGATACATACTCAGAGACATATCAAAG
ATTCCAGGGGGAAATATGTATGCAGATGATACAGCCGGATGGGACACAAGAATAACAGAG
GATGATCTTCAGAATGAGGCTAAAATCACTGACATCATGGAGCCTGAACATGCTCTATTG
GCTACGTCAATTTTTAAGCTGACTTATCAAAACAAGGTGGTGAGGGTGCAAAGACCAGCA
AAAAATGGAACCGTGATGGATGTTATATCCAGACGTGACCAGAGAGGAAGTGGACAGGTC
GGAACTTATGGCTTAAATACTTTCACCAATATGGAGGTCCAACTAATAAGACAAATGGAG
TCTGAAGGAATCTTTTTACCCAGCGAATTGGAAACTCCCAACCTAGCTGAGAGAGTTCTT
GACTGGTTGGAAAAACATGGCGCCGAAAGGCTGAAACGAATGGCAATCAGCGGAGATGAT
TGCGTGGTGAAACCAATTGACGACAGGTTCGCAACAGCCTTAACAGCTCTGAATGACATG
GGAAAAGTAAGAAAAGACATACCGCAGTGGGAGCCTTCAAAAGGATGGAATGATTGGCAG
CAAGTGCCTTTCTGTTCACACCATTTCCACCAGCTGATCATGAAGGATGGGAGGGAAATA
GTGGTGCCATGCCGCAACCAAGATGAACTTGTGGGCAGGGCCAGAGTATCGCAAGGCGCC
GGATGGAGCCTGAGAGAAACTGCTTGCCTAGGCAAGTCATATGCACAAATGTGGCAGCTG
ATGTACTTCCACAGGAGAGACCTGAGACTAGCGGCTAACGCTATCTGTTCAGCCGTTCCA
GTTGATTGGGTCCCAACCAGCCGCACAACCTGGTCAATCCATGCCCACCACCAATGGATG
ACAACAGAAGACATGTTATCAGTGTGGAATAGGGTTTGGATAGAGGAAAACCCATGGATG
GAGGACAAAACTCATGTATCCAGTTGGGAAGAAGTTCCATACCTAGGGAAAAGGGAAGAT
CAATGGTGTGGATCCCTGATAGGCTTGACAGCGAGGGCCACCTGGGCCACCAACATACAA
GTAGCCATAAACCAAGTGAGAAGGCTCATCGGGAATGAGAATTATCTAGATTACATGACA
TCAATGAAGAGATTCAAGAATGAGAGTGATCCTGAAGGA---------------GCACTC
TGG
>JN819412
---ATGAACAACCAACGGAAAAAGACGGGTCGACCGTCTTTCAATATGCTGAAACGCGCG
AGAAACCGCGTGTCAACTGGTTCACAGTTGGCGAAGAGATTCTCAAAAGGATTGCTTTCA
GGCCAAGGACCCATGAAATTGGTGATGGCTTTCATAGCATTTCTAAGATTTCTAGCCATA
CCCCCAACAGCAGGAATTTTGGCTAGATGGAGCTCATTCAAGAAGAATGGAGCGATCAAA
GTGTTACGGGGTTTCAAAAAAGAGATCTCAAGCATGTTGAACATAATGAACAGGAGGAAA
AGATCCGTGACCATGCTCCTCATGCTGTTGCCCACAGCCCTGGCGTTCCATTTGACCACA
CGAGGGGGAGAGCCACACATGATAGTTAGTAAGCAGGAAAGAGGAAAGTCACTCTTGTTT
AAGACCTCTGCAGGTGTCAATATGTGCACTCTCATTGCGATGGACTTGGGAGAGTTATGT
GAGGACACAATGACCTACAAATGCCCCCGGATCACTGAGGCGGAACCAGATGACGTTGAC
TGCTGGTGCAATGCCACAGACACATGGGTGACCTATGGGACGTGTTCTCAAACCGGCGAA
CACCGACGAGACAAACGTTCCGTGGCACTGGCCCCACACGTGGGACTTGGTCTAGAAACA
AGAACCGAAACATGGATGTCCTCTGAAGGCGCCTGGAAACAAATACAAAGAGTGGAGACC
TGGGCTTTGAGACACCCAGGATTCACGGTGATAGCCCTTTTTTTAGCACATGCTATAGGA
ACATCCATCACTCAGAAAGGGATCATTTTCATCTTGCTGATGCTGGTGACACCATCAATG
GCCATGCGATGCGTGGGAATAGGCAACAGAGACTTCGTTGAAGGACTGTCAGGAGCAACG
TGGGTGGACGTGGTATTGGAGCATGGAAGCTGCGTCACCACCATGGCAAAAAATAAACCA
ACATTGGACATTGAACTCTTGAAGACGGAGGTCACGAACCCTGCCGTCTTGCGCAAACTG
TGCATTGAAGCTAAAATATCAAACACCACCACCGATTCAAGATGTCCAACACAAGGAGAG
GCTACACTGGTGGAAGAACAAGACGCGAACTTTGTGTGTCGCCGAACGTTTGTGGACAGA
GGCTGGGGTAACGGCTGCGGACTATTCGGAAAGGGAAGTCTATTGACGTGTGCCAAGTTC
AAGTGTGTGACAAAACTAGAAGGAAAGATAGTTCAATATGAGAACTTAAAATATTCAGTG
ATAGTTACCGTCCACACTGGGGACCAGCATCAGGTGGGAAACGAGACCACAGAACATGGA
ACAATTGCAACCATAACACCTCAAGCTCCTACGTCGGAAATACAGCTGACCGACTACGGA
GCCCTTACATTGGACTGCTCACCTAGAACAGGGCTGGACTTTAATGAGATGGTGCTATTG
ACAATGAAAGAAAAATCATGGCTTGTCCACAAACAGTGGTTTCTAGACTTACCACTGCCA
TGGACTTCGGGGGCTTCAACATCCCAAGAGACCTGGAACAGACAAGATTTGCTGGTCACA
TTCAAGACAGCTCATGCAAAGAAACAGGAAGTAGTCGTACTGGGATCACAGGAAGGAGCA
ATGCACACTGCGTTGACTGGGGCGACAGAAATCCAGACGTCAGGAACGACAACAATCTTC
GCAGGACACCTGAAATGCAGACTAAAAATGGATAAACTGACTTTAAAGGGGATGTCATAT
GTGATGTGCACAGGCTCATTCAAGTTAGAGAAGGAAGTGGCTGAGACCCAGCATGGAACT
GTTCTAGTGCAGGTCAAATACGAAGGAACAGACGCGCCATGCAAGATCCCCTTCTCGACT
CAAGATGAGAAAGGAGTGACCCAGAATGGGAGATTGATAACAGCCAATCCCATAGTTACT
GACAAAGAAAAACCAGTCAACATTGAGACAGAACCACCTTTTGGTGAGAGCTACATCGTG
GTAGGGGCAGGCGAAAAAGCTTTGAAACTAAGCTGGTTCAAGAAAGGAAGCAGCATAGGG
AAAATGTTCGAAGCAACCGCCCGAGGAGCACGAAGGATGGCTATCCTGGGAGACACCGCA
TGGGACTTCGGTTCTATAGGAGGAGTGTTTACATCTGTGGGAAAATTGGTACACCAGGTT
TTTGGAACCGCATATGGGGTTCTGTTCAGCGGTGTTTCTTGGACCATGAAAATAGGAATA
GGGATTCTGTTGACATGGTTGGGATTAAATTCAAGGAGCACGTCACTTTCGATGACGTGC
ATTGCAGTTGGCATGGTCACACTGTACCTAGGAGTCATGGTTCAAGCGGACTCGGGATGT
GTGATCAACTGGAAGGGCAGAGAACTTAAATGTGGAAGTGGCATTTTTGTCACTAATGAA
GTCCACACTTGGACAGAGCAATACAAATTCCAGGCTGACTCCCCAAAAAGACTGTCAGCA
GCCATTGGAAAGGCATGGGAGGAGGGAGTGTGTGGAATTCGATCAGCCACGCGTCTTGAG
AACATCATGTGGAAGCAAATATCAAATGAATTGAACCACATTCTACTTGAAAATGATATG
AAATTCACAGTGGTTGTAGGAGATGCTAACGGAATTTTGGCCCAAGGGAAAAAAATGATT
AGGCCACAACCCATGGAACACAAATACTCATGGAAAAGCTGGGGAAAAGCTAAAATCATA
GGAGCAGACATACAAAATACCACCTTTATCATCGACGGCCCAGACACCCCAGAATGTCCC
GATGGCCAAAGAGCATGGAACATTTGGGAAGTTGAGGACTATGGGTTTGGAATTTTCACG
ACAAACATATGGCTGAAATTGCGTGACTCCTACACCCAAATGTGTGACCACCGGCTAATG
TCAGCTGCCATCAAGGACAGCAAGGCAGTTCATGCTGACATGGGGTACTGGATAGAAAGT
GAAAAGAACGAAACCTGGAAGCTGGCGAGAGCCTCCTTCATAGAAGTCAAGACATGCACC
TGGCCAAAATCTCACACTCTATGGAGCAATGGAGTTTTGGAAAGTGAAATGATAATCCCA
AAGATATATGGAGGACCAATATCTCAGCACAACTACAGGCCAGGGTATTTCACACAAACA
GCAGGGCCATGGCACCTAGGTAAGTTGGAACTGGATTTTGACTTGTGTGAAGGCACCACA
GTTGTTGTGGATGAACATTGTGGAAATCGAGGTCCATCTCTCAGAACTACAACAGTCACA
GGAAAGATAATCCATGAATGGTGTTGCAGATCCTGCACGTTACCCCCCTTACGTTTCAGA
GGAGAAGACGGATGTTGGTATGGCATGGAAATCAGACCAGTAAAGGAGAAGGAGGAGAAT
CTAGTTAGGTCAATGGTCTCTGCAGGGTCAGGAGAAGTGGACAGTTTTTCATTAGGAATA
CTATGCGTATCAATAATGATTGAAGAAGTGATGAGATCCAGATGGAGTAGAAAGATGCTG
ATGACTGGAACACTGGCTGTTTTCCTCCTTCTTATAATGGGACAACTGACATGGAATGAT
CTGATTAGGTTATGCATCATGGTTGGAGCTAATGCTTCAGACAGGATGGGGATGGGAACA
ACGTACCTAGCCTTGATGGCTACTTTCAAAATGAGACCAATGTTCGCTGTTGGGCTATTA
TTCCGCAGATTAACATCCAGAGAAGTTCTTCTCCTCACGATTGGATTAAGCCTGGTGGCA
TCCGTGGAGCTACCAAATTCTTTGGAGGAGCTAGGGGATGGACTTGCAATGGGTATCATG
ATGTTAAAATTGTTGACTGAATTTCAGCCACACCAGTTATGGACCACCTTACTGTCTTTG
ACATTTGTCAAAACAACTCTCTCATTGGATTATGCATGGAAAACAACGGCTATGGTACTG
TCTATCGTATCTCTCTTTCCTTTATGC---CTGTCTACGACCTCCCAAAAAACAACATGG
CTTCCGGTGCTGTTAGGATCTTTTGGATGCAAACCATTAACCATGTTTCTTATAACAGAA
AACAAAATCTGGGGAAGGAAAAGTTGGCCCCTCAATGAAGGAATTATGGCTATTGGAATA
GTCAGCATTCTACTAAGTTCACTCCTAAAAAATGATGTGCCATTGGCCGGCCCACTAATA
GCTGGAGGCATGCTAATAGCATGTTATGTCATATCCGGAAGCTCAGCCGATTTATTATTG
GAGAAAGCGGCTGAGGTGTCCTGGGAACAAGAAGCAGAACACTCCGGTGCCTCACACAAC
ATATTAGTAGAGGTCCAAGATGATGGAACTATGAAAATAAAAGATGAAGAGAGGGATGAC
ACACTCACTATACTCCTTAAAGCAACTTTGCTGGCAGTCTCAGGAGTGTACCCAATGTCA
ATACCAGCAACTCTTTTTGTGTGGTATTTTTGGCAG---AAAAAGAAACAGAGATCAGGA
GTGTTATGGGACACACCCAGCCCTCCGGAAGTGGAAAGAGCAGTTCTTGATGATGGCATC
TATAGAATCTTGCAAAGAGGACTGTTGGGCAGGTCCCAAGTAGGAGTGGGAGTCTTCCAA
GACGGCGTGTTCCACACAATGTGGCACGTCACCAGGGGAGCTGTCCTTATGTACCAAGGG
AAGAGGCTGGAACCAAGCTGGGCCAGTGTCAAAAAGGACTTGATCTCATATGGAGGAGGT
TGGAGATTTCAAGGATCATGGAACACGGGAGAAGAAGTGCAGGTGATAGCTGTTGAACCA
GGAAAAAACCCCAAAAATGTACAGACAACGCCGGGTACCTTCAAGACTCCTGAAGGCGAA
GTTGGAGCCATAGCTCTAGATTTCAAACCCGGCACATCTGGATCTCCCATTGTGAACAGA
GAGGGAAAAATAGTGGGTCTTTATGGAAATGGAGTGGTGACAACAAGTGGAACCTACGTC
AGTGCCATTGCCCAAGCTAAAGCATCACAGGAAGGGCCTCTACCAGAGATTGAGGACGAG
GTGTTTAAGAAAAGAAACTTAACAATAATGGACCTGCACCCAGGATCAGGAAAAACAAGA
AGATATCTTCCAGCCATAGTCCGTGAGGCCATAAAAAGGAAACTGCGTACGTTAATCTTG
GCTCCCACAAGAGTTGTCGCCTCTGAAATGGCAGAGGCACTCAAGGGAATGCCAATAAGA
TATCAGACAACAGCAGTGAAGAGTGAACACACAGGAAGGGAGATAGTTGACCTCATGTGC
CACGCTACTTTTACCATGCGTCTCTTATCCCCAGTGAGAGTTCCCAATTACAACATGATT
ATTATGGATGAAGCACATTTTACCGATCCAGCCAGCATAGCGGCCAGAGGGTACATCTCA
ACCCGAGTGGGTATGGGTGAAGCAGCTGCGATCTTTATGACAGCCACTCCCCCAGGATCG
GTGGAGGCCTTTCCACAGAGCAATGCAGTTATCCAAGATGAGGAAAGAGACATTCCTGAG
AGATCATGGAACTCAGGCTACGACTGGATCACTGATTTTCCAGGTAAAACAGTCTGGTTT
GTTCCAAGCATTAAATCAGGAAATGACATTGCCAACTGTTTAAGAAAGAACGGAAAACGG
GTAATCCAACTGAGCAGAAAAACCTTTGACACTGAGTACCAGAAAACAAAAAACAATGAC
TGGGACTATGTTGTCACAACGGACATTTCCGAAATGGGGGCAAATTTCCGGGCCGACAGG
GTAATAGACCCAAGGCGGTGCTTGAAACCGGTAATACTAAAAGATGGTCCAGAGCGTGTC
ATTCTAGCCGGACCGATGCCAGTGACTGTGGCCAGTGCTGCCCAGAGAAGAGGAAGAATT
GGAAGGAACCAAAACAAGGAAGGTGATCAGTATGTTTACATGGGACAGCCTTTAAATAAT
GATGAGGATCACGCTCATTGGACAGAAGCAAAAATGCTCCTTGACAACATAAACACACCA
GAAGGGATCATCCCAGCCCTCTTTGAGCCAGAGAGAGAAAAGAGTGCAGCAATAGACGGG
GAGTACAGACTGCGGGGAGAAGCAAGGAAAACGTTCGTGGAGCTCATGAGAAGAGGAGAT
CTACCAGTTTGGCTATCCTACAAAGTAGCCTCAGAAGGTTTCCAGTACTCCGACAGAAGG
TGGTGCTTTGATGGGGAAAGGAACAACCAGGTGTTGGAGGAGAACATGGACGTGGAGATC
TGGACAAAGGAAGGA---GAAAGAAAGAAATTGCGACCTCGCTGGTTGGATGCCAGAACA
TACTCTGATCCACTGGCTCTGCGCGAGTTTAAAGAGTTTGCAGCAGGAAGAAGAAGTGTC
TCAGGTGACCTAATATTGGAAATAGGGAAACTTCCACAACATTTGACGCTAAGAGCCCAG
AATGCTCTGGACAACTTGGTCATGTTGCACAACTCCGAACAAGGAGGAAAAGCCTACAGA
CACGCTATGGAGGAACTACCAGACACCATAGAAACATTGATGCTTCTAGCTTTGATAGCT
GTGTTGACTGGTGGAGTGACGCTATTCTTCCTATCAGGAAAAGGTTTAGGGAAAACATCT
ATTGGCTTGCTCTGTGTGACGGCCTCAAGCGCACTGTTATGGATGGCCAGTGTGGAGCCC
CATTGGATAGCGGCCTCCATCATACTAGAGTTCTTTTTGATGGTGCTGCTCATTCCAGAG
CCAGACAGACAGCGCACTCCACAGGACAACCAGCTAGCATATGTGGTGATAGGTTTGTTA
TTCATGATACTGACAGTGGCAGCCAATGAGATGGGATTATTGGAAACCACAAAGAAAGAC
CTGGGGATTGGCTATGTAGCCGCCGAAAACCACCAACACGCTACAATGCTGGACGTAGAC
CTACGCCCAGCTTCAGCCTGGACCCTCTATGCAGTAGCCACAACAGTTATCACTCCCATG
ATGAGACACACAATTGAAAATACAACGGCAAACATTTCCCTGACAGCCATTGCAAATCAG
GCAGCTATATTGATGGGACTTGACAAGGGATGGCCAATATCGAAAATGGACATAGGAGTT
CCACTTCTCGCCTTAGGGTGCTATTCCCAGGTGAACCCATTGACACTGACAGCGGCGGTG
TTGATGTTAGTGGCTCATTATGCCATAATTGGACCAGGACTGCAAGCAAAGGCCACTAGA
GAAGCTCAAAAAAGGACAGCGGCCGGAATAATGAAAAATCCAACCGTAGACGGGATTGTT
GCAATAGACTTGGATCCTGTGGTTTATGATGCAAAATTTGAAAAACAGCTAGGCCAAATA
ATGTTACTGATACTCTGTACATCACAGATCCTTTTGATGCGGACCACATGGGCCTTGTGT
GAATCCATCACACTGGCTACTGGACCCCTGACCACTCTCTGGGAGGGATCTCCAGGAAAA
TTCTGGAATACCACGATAGCAGTGTCCATGGCAAACATCTTCAGGGGAAGTTATCTAGCA
GGAGCAGGTCTGGCTTTTTCATTAATGAAATCTTTAGGAGGAGGTAGGAGAGGTACGGGA
GCTCAAGGGGAAACACTGGGAGAGAAATGGAAAAGACAGTTAAACCAACTGAGCAAGTCA
GAATTCAACACCTACAAAAGGAGTGGGATTATGGAGGTGGACAGATCCGAAGCCAAAGAG
GGACTGAAAAGAGGAGAAACAACCAAACATGCAGTGTCGAGAGGAACAGCCAAACTGAGG
TGGTTTGTGGAGAGGAACCTCGTGAAACCAGAAGGAAAAGTCATAGACCTCGGTTGTGGA
AGAGGTGGCTGGTCATACTATTGTGCTGGGCTGAAGAAAGTTACTGAAGTGAAGGGATAC
ACAAAAGGAGGACCTGGACATGAGGAACCTATCCCAATGGCGACCTATGGATGGAACCTA
GTAAAGCTACACTCTGGAAAAGATGTATTTTTTATGCCACCTGAGAAATGTGACACCCTT
CTGTGTGATATTGGTGAGTCCTCTCCGAATCCAACTATAGAAGAAGGAAGAACGTTACGT
GTTCTAAAAATGGTGGAACCATGGCTCAAAGGAAACCAATTCTGCATAAAAATCCTAAAT
CCTTACATGCCAAGTGTGGTAGAGACTCTGGAGCAAATGCAAAGAAAACATGGAGGGATG
CTAGTGCGAAACCCACTCTCAAGAAATTCTACCCATGAAATGTATTGGGTTTCATGTGGA
ACAGGAAACATTGTGTCGGCAGTGAACATGACATCCAGAATGTTACTGAACCGATTCACA
ATGGCTCACAGGAAGCCAACATATGAAAGAGATGTGGACTTAGGCGCTGGAACAAGACAT
GTGGCAGTGGAACCAGAGGTAGCCAACCTAGATATTATTGGCCAGAGGATAGAGAATATA
AAAAATGAACACAAGTCAACATGGCATTATGATGAGGACAATCCATACAAAACATGGGCC
TATCATGGATCATATGAGGTCAAGCCATCAGGATCAGCCTCATCTATGGTGAATGGAGTG
GTGAGATTGCTCACAAAACCATGGGATGTTATCCCCATGGTCACACAAATAGCTATGACT
GATACCACACCCTTTGGACAACAGAGAGTGTTTAAAGAGAAAGTTGACACGCGCACACCA
AGAGCAAAACGAGGCACAACACAAATTATGGAGGTGACAGCCAAGTGGTTATGGGGTTTC
CTTTCCAGAAACAAAAAACCCAGAATCTGCACAAGAGAGGAGTTCACAAGAAAGGTTAGG
TCAAACGCGGCAATAGGAGCAGTGTTCGTTGATGAAAACCAATGGAACTCGGCAAAAGAA
GCAGTGGAAGACGAAAGGTTTTGGGATCTCGTGCACAGAGAGAGGGAGCTTCATAAACAG
GGAAAATGTGCCACGTGTGTCTACAACATGATGGGGAAGAGAGAGAAAAAATTAGGAGAG
TTTGGAAAGGCAAAAGGAAGTCGTGCAATATGGTACATGTGGCTGGGAGCACGCTTTCTG
GAGTTCGAAGCCCTTGGTTTCATGAATGAAGATCACTGGTTTAGTAGAGAGAATTCACTC
AGTGGAGTGGAAGGAGAAGGACTGCACAAACTTGGATACATACTCAGAGACATATCAAAG
ATTCCAGGGGGAAATATGTATGCAGATGATACAGCCGGATGGGACACAAGAATAACAGAG
GATGATCTTCAGAATGAGGCTAAAATCACTGACATCATGGAGCCTGAACATGCTCTATTG
GCTACGTCAATTTTTAAGCTGACTTATCAAAACAAGGTGGTGAGGGTGCAAAGACCAGCA
AAAAATGGAACCGTGATGGATGTTATATCCAGACGTGACCAGAGAGGAAGTGGACAGGTC
GGAACTTATGGCTTAAATACTTTCACCAATATGGAGGTCCAACTAATAAGACAAATGGAG
TCTGAAGGAATCTTTTTACCCAGCGAATTGGAAACTCCCAACCTAGCTGAGAGAGTTCTT
GACTGGTTGGAAAAACATGGCGCCGAAAGGCTGAAACGAATGGCAATCAGCGGAGATGAT
TGCGTGGTGAAACCAATTGACGACAGGTTCGCAACAGCCTTAACAGCTCTGAATGACATG
GGAAAAGTAAGAAAAGACATACCGCAGTGGGAGCCTTCAAAAGGATGGAATGATTGGCAG
CAAGTGCCTTTCTGTTCACACCATTTCCACCAGCTGATCATGAAGGATGGGAGGGAAATA
GTGGTGCCATGCCGCAACCAAGATGAACTTGTGGGCAGGGCCAGAGTATCGCAAGGCGCC
GGATGGAGCCTGAGAGAAACTGCTTGCCTAGGCAAGTCATATGCACAAATGTGGCAGCTG
ATGTACTTCCACAGGAGAGACCTGAGACTAGCGGCTAACGCTATCTGTTCAGCCGTTCCA
GTTGATTGGGTCCCAACCAGCCGCACAACCTGGTCAATCCATGCCCACCACCAATGGATG
ACAACAGAAGACATGTTATCAGTGTGGAATAGGGTTTGGATAGAGGAAAACCCATGGATG
GAGGACAAAACTCATGTATCCAGTTGGGAAGAAGTTCCATACCTAGGGAAAAGGGAAGAT
CAATGGTGTGGATCCCTGATAGGCTTGACAGCGAGGGCCACCTGGGCCACCAACATACAA
GTAGCCATAAACCAAGTGAGAAGGCTCATCGGGAATGAGAATTATCTAGATTACATGACA
TCAATGAAGAGATTCAAGAATGAGAGTGATCCTGAAGGA---------------GCACTC
TGG
>JN819411
---ATGAACAACCAACGGAAAAAGACGGGTCGACCGTCTTTCAATATGCTGAAACGCGCG
AGAAACCGCGTGTCAACTGGTTCACAGTTGGCGAAGAGATTCTCAAAAGGATTGCTTTCA
GGCCAAGGACCCATGAAATTGGTGATGGCTTTCATAGCATTTCTAAGATTTCTAGCCATA
CCCCCAACAGCAGGAATTTTGGCTAGATGGAGCTCATTCAAGAAGAATGGAGCGATCAAA
GTGTTACGGGGTTTCAAAAAAGAGATCTCAAGCATGTTGAACATAATGAACAGGAGGAAA
AGATCCGTGACCATGCTCCTCATGCTGCTGCCCACAGCCCTGGCGTTCCATTTGACCACA
CGAGGGGGAGAGCCACACATGATAGTTAGCAAGCAGGAAAGAGGAAAGTCACTCTTGTTT
AAGACCTCTGCAGGTGTCAATATGTGCACTCTCATTGCGATGGACTTGGGAGAGTTATGT
GAGGACACAATGACCTACAAATGCCCCCGGATCACTGAGGCGGAACCAGATGACGTTGAC
TGCTGGTGCAATGCCACAGACACATGGGTGACCTATGGGACGTGTTCTCAAACCGGCGAA
CATCGACGAGACAAACGTTCCGTGGCACTGGCCCCACACGTGGGACTTGGTCTAGAAACA
AGAACCGAAACATGGATGTCCTCTGAAGGCGCCTGGAAACAAATACAAAGAGTGGAGACC
TGGGCTTTGAGACACCCAGGATTCACGGTGATAGCCCTTTTTTTAGCACATGCTATAGGA
ACATCCATCACTCAGAAAGGGATCATTTTCATCTTGCTGATGCTGGTGACACCATCAATG
GCCATGCGATGCGTGGGAATAGGCAACAGAGACTTCGTTGAAGGACTGTCAGGAGCAACG
TGGGTGGACGTGGTATTGGAGCATGGAAGCTGCGTCACCACCATGGCAAAAAATAAACCA
ACATTGGACATTGAACTCTTGAAGACGGAGGTCACGAACCCTGCCGTCTTGCGCAAACTG
TGCATTGAAGCTAAAATATCAAACACCACCACCGATTCAAGATGTCCAACACAAGGAGAG
GCTACACTGGTGGAAGAACAAGACGCGAACTTTGTGTGTCGCCGAACGTTTGTGGACAGA
GGCTGGGGTAACGGCTGCGGACTATTCGGAAAGGGAAGTCTATTGACGTGTGCCAAGTTC
AAGTGTGTGACAAAACTAGAAGGAAAGATAGTTCAATATGAGAACTTAAAATATTCAGTG
ATAGTTACCGTCCACACTGGGGACCAGCATCAGGTGGGAAACGAGACCACAGAACATGGA
ACAATTGCAACCATAACACCTCAAGCTCCTACGTCGGAAATACAGCTGACCGACTACGGA
GCCCTTACATTGGACTGCTCACCTAGAACAGGGCTGGACTTTAATGAGATGGTGCTATTG
ACAATGAAAGAAAAATCATGGCTTGTCCACAAACAATGGTTTCTAGACTTACCACTGCCA
TGGACTTCGGGGGCTTCAACATCCCAAGAGACCTGGAACAGACAAGATTTGCTGGTCACA
TTCAAGACAGCTCATGCAAAGAAACAGGAAGTAGTCGTACTGGGATCACAGGAAGGAGCA
ATGCACACTGCGTTGACTGGGGCGACAGAAATCCAGACGTCAGGAACGACAACAATCTTC
GCAGGACACCTGAAATGCAGACTAAAAATGGATAAACTGACTTTAAAGGGGATGTCATAT
GTGATGTGCACAGGCTCATTCAAGCTAGAGAAGGAAGTGGCTGAGACCCAGCATGGAACT
GTTCTAGTGCAGGTCAAATACGAAGGAACAGACGCGCCATGCAAGATCCCCTTCTCGACT
CAAGATGAGAAAGGAGTGACCCAGAATGGGAGATTGATAACAGCCAATCCCATAGTTACT
GACAAAGAAAAACCAGTCAACATTGAGACAGAACCACCTTTTGGTGAGAGCTACATCGTG
GTAGGGGCAGGCGAAAAAGCTTTGAAACTAAGCTGGTTCAAGAAAGGAAGCAGCATAGGG
AAAATGTTCGAAGCAACCGCCCGAGGAGCACGAAGGATGGCTATCCTGGGAGACACCGCA
TGGGACTTCGGTTCTATAGGAGGAGTGTTTACATCTGTGGGAAAATTGGTACACCAGGTT
TTTGGAACCGCATATGGGGTTCTGTTCAGCGGCGTTTCTTGGACCATGAAAATAGGAATA
GGGATTCTGTTGACATGGTTGGGATTAAATTCAAGGAGCACGTCACTTTCGATGACGTGC
ATTGCAGTTGGCATGGTCACACTGTACCTAGGAGTCATGGTTCAAGCGGACTCGGGATGT
GTGATCAACTGGAAGGGCAGAGAACTTAAATGTGGAAGTGGCATTTTTGTCACTAATGAA
GTCCACACTTGGACAGAGCAATACAAATTCCAGGCTGACTCCCCAAAAAGACTGTCAGCA
GCCATTGGAAAGGCATGGGAGGAGGGAGTGTGTGGAATTCGATCAGCCACGCGTCTTGAG
AACATCATGTGGAAGCAAATATCAAATGAATTGAACCACATTCTACTTGAAAATGATATG
AAATTCACAGTGGTTGTAGGAGATGCTAACGGAATTTTGGCCCAAGGGAAAAAAATGATT
AGGCCACAACCCATGGAACACAAATACTCATGGAAAAGCTGGGGAAAAGCTAAAATCATA
GGAGCAGACATACAAAATACCACCTTTATCATCGACGGCCCAGACACCCCAGAATGTCCC
GATGGCCAAAGAGCATGGAACATTTGGGAAGTTGAGGACTATGGGTTTGGAATTTTCACG
ACAAACATATGGCTGAAATTGCGTGACTCCTACACCCAAATGTGTGACCACCGACTAATG
TCAGCTGCCATCAAGGACAGCAAGGCAGTTCATGCTGACATGGGGTACTGGATAGAAAGT
GAAAAGAACGAAACCTGGAAGCTGGCGAGAGCCTCCTTCATAGAAGTCAAGACATGCACC
TGGCCAAAATCTCACACTCTATGGAGCAATGGAGTTTTGGAAAGTGAAATGATAATCCCA
AAGATATATGGAGGACCAATATCTCAGCACAACTACAGGCCAGGGTATTTCACACAAACA
GCAGGGCCATGGCACCTAGGTAAGTTGGAACTGGATTTTGACTTGTGTGAAGGCACCACA
GTTGTTGTGGATGAACATTGTGGAAATCGAGGTCCATCTCTCAGAACTACAACAGTCACA
GGAAAGATAATCCATGAATGGTGTTGCAGATCCTGCACGTTACCCCCCTTACGTTTCAGA
GGAGAAGACGGATGTTGGTATGGCATGGAAATCAGACCAGTAAAGGAGAAGGAGGAGAAT
CTAGTTAGGTCAATGGTCTCTGCAGGGTCAGGAGAAGTGGACAGTTTTTCATTAGGAATA
CTATGCGTATCAATAATGATTGAAGAAGTGATGAGATCCAGATGGAGTAGAAAGATGCTG
ATGACTGGAACACTGGCTGTTTTCCTCCTTCTTATAGTGGGACAACTGACATGGAATGAT
CTGATTAGGTTATGCATCATGGTTGGAGCTAATGCTTCAGACAGGATGGGGATGGGAACA
ACGTACCTAGCCTTGATGGCTACTTTCAAAATGAGACCAATGTTCGCTGTTGGGCTATTA
TTCCGCAGATTAACATCCAGAGAAGTTCTTCTCCTCACGATTGGATTAAGCCTGGTGGCA
TCCGTGGAGCTACCAAATTCTTTGGAGGAGCTAGGGGATGGACTTGCAATGGGTATCATG
ATGTTAAAATTGTTGACTGAATTTCAGCCACACCAGTTATGGACCACCTTACTGTCTTTG
ACATTTGTCAAAACAACTCTCTCATTGGATTATGCATGGAAAACAACGGCTATGGTACTG
TCTATCGTATCTCTCTTTCCTTTATGC---CTGTCTACGACCTCCCAAAAAACAACATGG
CTTCCGGTGCTGTTAGGATCTTTTGGATGCAAACCATTAACCATGTTTCTTATAACAGAA
AACAAAATCTGGGGAAGGAAAAGTTGGCCCCTCAATGAAGGAATTATGGCTATTGGAATA
GTCAGCATTCTACTAAGTTCACTCCTAAAAAATGATGTGCCATTGGCCGGCCCACTAATA
GCTGGAGGCATGCTAATAGCATGTTATGTCATATCCGGAAGCTCAGCCGATTTATCATTG
GAGAAAGCGGCTGAGGTGTCCTGGGAACAAGAAGCAGAACACTCCGGTGCCTCACACAAC
ATATTAGTAGAGGTCCAAGATGATGGAACTATGAAAATAAAAGATGAAGAGAGGGATGAC
ACACTCACTATACTCCTTAAAGCAACTTTGCTGGCAGTCTCAGGAGTGTACCCAATGTCA
ATACCAGCAACTCTTTTTGTGTGGTATTTTTGGCAG---AAAAAGAAACAGAGATCAGGA
GTGTTATGGGACACACCCAGCCCTCCGGAAGTGGAAAGAGCAGTTCTTGATGATGGCATC
TATAGAATCTTGCAAAGAGGACTGTTGGGCAGGTCCCAAGTAGGAGTGGGAGTCTTCCAA
GACGGCGTGTTCCACACAATGTGGCATGTCACCAGGGGAGCTGTCCTTATGTACCAAGGG
AAGAGGCTGGAACCAAGCTGGGCCAGTGTCAAAAAGGACTTGATCTCATATGGAGGAGGT
TGGAGATTTCAAGGATCATGGAACACGGGAGAAGAAGTGCAGGTGATAGCTGTTGAACCA
GGAAAAAACCCCAAAAATGTACAGACAACGCCGGGTACCTTCAAGACTCCTGAAGGCGAA
GTTGGAGCCATAGCTCTAGATTTCAAACCCGGCACATCTGGATCTCCCATTGTGAACAGA
GAGGGAAAAATAGTGGGTCTTTATGGAAATGGAGTGGTAACAACAAGTGGAACCTACGTC
AGTGCCATTGCCCAAGCTAAAGCATCACAGGAAGGGCCTCTACCAGAGATTGAGGACGAG
GTGTTTAAGAAAAGAAACTTAACAATAATGGACCTGCACCCAGGATCAGGAAAAACAAGA
AGATATCTTCCAGCCATAGTCCGTGAGGCCATAAAAAGGAAACTGCGTACGTTAATCTTG
GCTCCCACAAGAGTTGTCGCCTCTGAAATGGCAGAGGCACTCAAGGGAATGCCAATAAGA
TATCAGACAACAGCAGTGAAGAGTGAACACACAGGAAGGGAGATAGTTGACCTCATGTGC
CACGCTACTTTTACCATGCGTCTCTTATCCCCAGTGAGAGTTCCCAATTACAACATGATT
ATTATGGATGAAGCACATTTTACCGATCCAGCCAGCATAGCGGCCAGAGGGTACATCTCA
ACCCGAGTGGGTATGGGTGAAGCAGCTGCGATCTTTATGACAGCCACTCCCCCAGGATCG
GTGGAGGCCTTTCCACAGAGCAATGCAGTTATCCAAGATGAGGAAAGAGACATTCCTGAG
AGATCATGGAACTCAGGCTACGACTGGATCACTGATTTTCCAGGTAAAACAGTCTGGTTT
GTTCCAAGCATTAAATCAGGAAATGACATTGCCAACTGTTTAAGAAAGAACGGAAAACGG
GTAATCCAACTGAGCAGAAAAACCTTTGACACTGAGTACCAGAAAACAAAAAACAATGAC
TGGGACTATGTTGTCACAACAGACATTTCCGAAATGGGGGCAAATTTCCGGGCCGACAGG
GTAATAGACCCAAGGCGGTGCTTGAAACCGGTAATACTAAAAGATGGTCCAGAGCGTGTC
ATTCTAGCCGGACCGATGCCAGTGACTGTGGCCAGTGCTGCCCAGAGAAGAGGAAGAATT
GGAAGGAACCAAAACAAGGAAGGTGATCAGTATGTTTACATGGGACAGCCTTTAAATAAT
GATGAGGATCACGCTCATTGGACAGAAGCAAAAATGCTCCTTGACAATATAAACACACCA
GAAGGGATCATCCCAGCCCTCTTTGAGCCAGAGAGAGAAAAGAGTGCAGCAATAGACGGG
GAGTACAGACTGCGGGGAGAAGCAAGGAAAACGTTCGTGGAGCTCATGAGAAGAGGAGAT
CTACCAGTTTGGCTATCCTACAAAGTAGCCTCAGAAGGTTTCCAGTACTCCGACAGAAGG
TGGTGCTTTGATGGGGAAAGGAACAACCAGGTGTTGGAGGAGAACATGGACGTGGAGATC
TGGACAAAGGAAGGA---GAAAGAAAGAAATTGCGACCTCGCTGGTTGGATGCCAGAACA
TACTCTGATCCACTGGCTCTGCGCGAGTTTAAAGAGTTTGCAGCAGGAAGAAGAAGTGTC
TCAGGTGACCTAATATTGGAAATAGGGAAACTTCCACAACATTTGACGCTAAGAGCCCAG
AATGCTCTGGACAACTTGGTCATGTTGCACAATTCCGAACAAGGAGGAAAAGCCTACAGA
CACGCTATGGAGGAACTACCAGACACCATAGAAACATTGATGCTTCTAGCTTTGATAGCT
GTGTTGACTGGTGGAGTGACGCTATTCTTCCTATCAGGAAAAGGTTTAGGGAAAACATCT
ATTGGCTTGCTCTGTGTGACGGCCTCAAGCGCACTGTTATGGATGGCCAGTGTGGAGCCC
CATTGGATAGCGGCCTCCATCATACTAGAGTTCTTTTTGATGGTGCTGCTCATTCCAGAG
CCAGACAGACAGCGCACTCCACAGGACAACCAGCTAGCATATGTGGTGATAGGTTTGTTA
TTCATGATACTGACAGTGGCAGCCAATGAGATGGGATTATTGGAAACCACAAAGAAAGAC
CTGGGGATTGGCTATGTAGCCGCCGAAAACCACCAACACGCTACAATGCTGGACGTAGAC
CTACGCCCAGCTTCAGCCTGGACCCTCTATGCAGTAGCCACAACAGTTATCACTCCCATG
ATGAGACACACAATTGAAAATACAACGGCAAACATTTCCCTGACAGCCATTGCAAATCAG
GCAGCTATATTGATGGGACTTGACAAGGGATGGCCAATATCGAAGATGGACATAGGAGTT
CCACTTCTCGCCTTAGGGTGCTATTCCCAGGTGAACCCATTGACACTGACAGCGGCGGTG
TTGATGTTAGTGGCTCATTATGCCATAATTGGACCAGGACTGCAAGCAAAAGCCACTAGA
GAAGCTCAAAAAAGGACAGCGGCCGGAATAATGAAAAATCCAACCGTAGACGGGATTGTT
GCAATAGACTTGGATCCTGTGGTTTATGATGCAAAATTTGAAAAACAGCTAGGCCAAATA
ATGTTACTGATACTTTGTACATCACAGATCCTCTTGATGCGGACCACATGGGCCTTGTGT
GAATCCATCACACTGGCTACTGGACCCCTGACCACTCTCTGGGAGGGATCTCCAGGAAAA
TTCTGGAATACCACGATAGCAGTGTCCATGGCAAACATCTTCAGGGGAAGTTATCTAGCA
GGAGCAGGTCTGGCTTTTTCATTAATGAAATCTTTAGGAGGAGGTAGGAGAGGTACGGGA
GCTCAAGGGGAAACACTGGGAGAGAAATGGAAAAGACAGTTAAACCAACTGAGCAAGTCA
GAATTCAACACCTACAAAAGGAGTGGAATTATGGAGGTGGACAGATCCGAAGCCAAAGAG
GGACTGAAAAGAGGAGAAACAACCAAACATGCAGTGTCGAGAGGAACAGCCAAACTGAGG
TGGTTTGTGGAGAGGAACCTCGTGAAACCAGAAGGAAAAGTCATAGACCTCGGTTGTGGA
AGAGGTGGCTGGTCATACTATTGTGCTGGGCTGAAGAAAGTTACTGAAGTGAAGGGATAC
ACAAAAGGAGGACCTGGACATGAGGAACCCGTCCCAATGGCGACCTATGGATGGAACCTA
GTAAAGCTACACTCTGGAAAAGATGTATTTTTTATGCCACCTGAGAAATGTGACACCCTT
CTGTGTGATATTGGTGAGTCCTCTCCGAATCCAACTATAGAAGAAGGAAGAACGTTACGT
GTTCTAAAAATGGTGGAACCATGGCTCAAAGGAAACCAATTCTGCATAAAAATCCTAAAC
CCTTACATGCCAAGTGTGGTAGAAACTCTGGAGCAAATGCAAAGAAAACATGGAGGGATG
CTAGTGCGAAATCCACTCTCAAGAAATTCTACCCATGAAATGTATTGGGTTTCATGTGGA
ACAGGAAACATTGTGTCGGCAGTGAACATGACATCCAGAATGTTACTGAACCGATTCACA
ATGGCTCACAGGAAGCCAACATATGAAAGAGACGTGGACTTAGGCGCTGGAACAAGACAT
GTGGCAGTGGAACCAGAGGTAGCCAACCTAGATATTATTGGCCAGAGGATAGAGAATATA
AAAAATGAACACAAGTTAACATGGCATTATGATGAGGACAATCCATACAAAACATGGGCC
TATCATGGATCATATGAGGTCAAGCCATCAGGATCAGCCTCATCTATGGTGAATGGAGTG
GTGAGATTGCTCACAAAACCATGGGATGTTATCCCCATGGTCACACAAATAGCTATGACT
GATACCACACCCTTTGGACAACAGAGAGTGTTTAAAGAGAAAGTTGACACGCGCACACCA
AGAGCAAAACGAGGCACAACACAAATTATGGAGGTGACAGCCAAGTGGTTATGGGGTTTC
CTTTCCAGAAACAAAAAACCTAGAATCTGCACAAGAGAGGAGTTCACAAGAAAGGTTAGG
TCAAACGCGGCAATAGGAGCAGTGTTCGTTGATGAAAACCAATGGAACTCGGCAAAAGAA
GCAGTGGAAGACGAAAGGTTTTGGGATCTCGTGCACAGAGAGAGGGAGCTTCATAAACAG
GGAAAATGTGCCACGTGTGTCTACAACATGATGGGGAAGAGAGAGAAAAAATTAGGAGAG
TTTGGAAAGGCAAAAGGAAGTCGTGCAATATGGTACATGTGGCTGGGAGCACGCTTTCTG
GAGTTCGAAGCCCTTGGTTTCATGAATGAAGATCACTGGTTTAGTAGAGAGAATTCACTC
AGTGGAGTGGAAGGAGAAGGACTGCACAAACTTGGATACATACTCAGAGACATATCAAAG
ATTCCAGGGGGAAATATGTATGCAGATGATACAGCCGGATGGGACACAAGAATAACAGAG
GATGATCTTCAGAATGAGGCTAAAATCACTGACATCATGGAGCCTGAACATGCTCTATTG
GCTACGTCAATTTTTAAGCTGACTTATCAAAACAAGGTGGTGAGGGTGCAAAGACCAGCA
AAAAATGGAACCGTGATGGATGTTATATCCAGACGTGACCAGAGAGGAAGTGGACAGGTC
GGAACTTATGGCTTAAATACTTTCACCAATATGGAGGTCCAACTAATAAGACAAATGGAG
TCTGAAGGAATCTTTTCACCCAGCGAATTGGAAACTCCCAACCTAGCTGAGAGAGTTCTT
GACTGGTTGGAAAAACATGGCGCCGAAAGGCTGAAACGAATGGCAATCAGCGGAGATGAT
TGCGTGGTGAAACCAATTGACGACAGGTTCGCAACAGCCTTAACAGCTTTGAATGACATG
GGAAAAGTAAGAAAAGACATACCGCAGTGGGAGCCTTCAAAAGGATGGAATGATTGGCAG
CAAGTGCCTTTCTGTTCACACCATTTCCACCAGCTGATCATGAAGGATGGGAGGGAAATA
GTGGTGCCATGCCGCAACCAAGATGAACTTGTGGGCAGGGCCAGAGTATCGCAAGGCGCC
GGATGGAGCCTGAGAGAAACTGCTTGCCTAGGCAAGTCATATGCACAAATGTGGCAGCTG
ATGTACTTCCACAGGAGAGACCTGAGACTAGCGGCTAACGCTATCTGTTCAGCCGTCCCA
GTTGATTGGGTCCCAACCAGCCGCACAACCTGGTCAATCCATGCCCACCACCAATGGATG
ACAACAGAAGACATGTTATCAGTGTGGAATAGGGTTTGGATAGAGGAAAACCCATGGATG
GAGGACAAAACTCATGTATCCAGTTGGGAAGAAGTTCCATACCTAGGGAAAAGGGAAGAT
CAATGGTGTGGATCCCTGATAGGCTTGACAGCGAGGGCCACTTGGGCCACCAACATACAA
GTAGCCATAAACCAAGTGAGAAGGCTCATCGGGAATGAGAATTATCTAGATTACATGACA
TCAATGAAGAGATTCAAGAATGAGAGTGATCCTGAAGGA---------------GCACTC
TGG
>JN819410
---ATGAACAACCAACGGAAAAAGACGGGTCGACCGTCTTTCAATATGCTGAAACGCGCG
AGAAACCGCGTGTCAACTGGTTCACAGTTGGCGAAGAGATTCTCAAAAGGATTGCTTTCA
GGCCAAGGACCCATGAAATTGGTGATGGCTTTCATAGCATTTCTAAGATTTCTAGCCATA
CCCCCAACAGCAGGAATTTTGGCTAGATGGAGCTCATTCAAGAAGAATGGAGCAATCAAA
GTGTTACGGGGTTTCAAAAAAGAGATCTCAAGCATGTTGAACATAATGAACAGGAGGAAA
AGATCCGTGACCATGCTCCTCATGCTGCTGCCCACAGCCCTGGCGTTTCATTTGACCACA
CGAGGGGGAGAGCCACACATGATAGTTAGTAAGCAGGAAAGAGGAAAGTCACTCTTGTTT
AAGACCTCTGCGGGCGTCAATATGTGCACCCTCATTGCGATGGACTTGGGAGAGTTATGT
GAGGACACAATGACCTACAAATGCCCCCGGATCACTGAGGCGGAACCAGATGACGTTGAC
TGCTGGTGCAATGCCACAGACACATGGGTGACCTATGGGACGTGTTCTCAAACCGGCGAA
CACCGACGAGAGAAACGTTCCGTGGCACTGGCCCCACACGTGGGACTTGGTCTAGAAACA
AGAACCGAAACATGGATGTCCTCTGAAGGCGCCTGGAAACAAATACAAAGAGTGGAAACT
TGGGCTTTGAGACACCCAGGATTCACGGTGATAGCCTTTTTTTTAGCACATGCTATAGGA
ACATCCATCACTCAAAAAGGGATCATTTTCATCTTGCTGATGCTGGTGACACCATCAATG
GCCATGCGATGCGTGGGAATAGGCAACAGAGACTTCGTTGAAGGACTGTCAGGAGCAACG
TGGGTGGACGTGGTATTGGAGCATGGAAGCTGCGTCACCACCATGGCAAAAAATAAACCA
ACATTGGACATTGAACTCTTGAAGACGGAGGTCACGAACCCTGCCGTCTTGCGCAAACTG
TGCATTGAAGCTAAAATATCAAACACCACCACCGATTCAAGATGTCCAACACAAGGAGAG
GCTACACTGGTGGAAGAACAAGACGCGAACTTTGTGTGTCGCCGAACGCTTGTGGACAGA
GGCTGGGGTAATGGCTGCGGACTATTCGGAAAGGGAAATCTATTGACGTGTGCCAAGTTC
AAGTGTGTGACAAAACTAGAAGGAAAGATAGTTCAATATGAAAACTTAAAATATTCAGTG
ATAGTCACTGTCCACACTGGGGACCAGCACCAGGTGGGAAACGAGACCACAGAACATGGA
ACAATTGCAACCATAACACCTCAAGCTCCCACGTCGGAAATACAGCTGACCGACTACGGA
GCCCTCACATTGGACTGCTCACCTAGAACAGGGCTGGACTTTAATGAGATGGTGCTATTG
ACAATGAAAGAAAAATCATGGCTTGTCCACAAACAATGGTTTCTAGACTTACCACTGCCA
TGGACTTCGGGGGCTTCAACATCTCAAGAGACCTGGAACAGACAAGATTTGCTGGTCACA
TTCAAGACAGCTCATGCAAAGAAACAGGAAGTAGTCGTACTGGGATCACAGGAAGGAGCA
ATGCACACAGCGTTGACTGGGGCGACAGAAATCCAGACGTCAGGAACGACAACAATCTTC
GCAGGACACCTGAAATGCAGACTAAAAATGGATAAACTGACCTTAAAGGGGATGTCATAT
GTGATGTGCACAGGCTCATTTAAGCTAGAGAAGGAAGTGGCTGAGACCCAGCATGGAACT
GTTCTAGTGCAGGTCAAATATGAAGGAACAGATGCGCCATGCAAGATCCCCTTTTCGACC
CAAGATGAGAAAGGAGTGACCCAGAATGGGAGATTGATAACAGCCAATCCCATAGTTACT
GACAAAGAAAAACCAGTCAACATTGAGACAGAACCACCTTTTGGTGAGAGCTACATCGTG
GTAGGGGCAGGCGAAAAAGCTTTGAAACTAAGCTGGTTCAAGAGAGGAAGCAGCATAGGG
AAAATGTTCGAAGCAACCGCCCGAGGAGCACGAAGGATGGCTATCCTGGGAGACACCGCA
TGGGACTTCGGTTCTATAGGAGGAGTGTTTACATCTGTGGGAAAATTGGTACACCAGGTT
TTTGGAACCGCATATGGGGTTCTGTTTAGCGGTGTTTCTTGGACCATGAAAATAGGAATA
GGGATTCTGCTGACATGGTTGGGATTAAATTCAAGGAGCACGTCACTTTCGATGACGTGC
ATTGCAGTTGGCATGGTCACACTGTACCTAGGAGTCATGGTTCAAGCGGATTCGGGATGT
GTAATCAACTGGAAGGGCAGAGAACTTAAATGTGGAAGTGGCATTTTTGTCACTAATGAA
GTCCACACTTGGACAGAGCAATACAAATTCCAGGCTGACTCCCCAAAAAGACTGTCAGCA
GCCATTGGAAAGGCATGGGAGGAGGGCGTGTGTGGAATTCGATCAGCCACGCGTCTTGAG
AACATCATGTGGAAGCAAATATCAAATGAATTGAACCACATTCTACTTGAGAATGACATG
AAATTCACAGTGGTTGTAGGAGATGCCAACGGAATTTTGGCCCAAGGAAAAAAAATGATT
AGGCCACAACCCATGGAACACAAATACTCATGGAAAAGCTGGGGAAAAGCTAAAATCATA
GGAGCAGACATACAAAATACTACCTTCATCATCGACGGCCCAGACACCCCAGAATGTCCC
GATGGCCAAAGAGCATGGAACATTTGGGAAGTTGAGGACTATGGGTTTGGAGTTTTCACG
ACAAACATATGGCTGAAATTGCGTGACTCCTACACCCAAATGTGTGACCACCGGCTAATG
TCAGCTGCCATCAAGGACAGCAAGGCAGTCCATGCTGACATGGGGTACTGGATAGAAAGT
GAAAAGAACGAAACCTGGAAGCTGGCGAGAGCCTCCTTCATAGAAGTCAAGACATGCACC
TGGCCGAAATCTCACACTCTATGGAGCAATGGAGTTTTGGAAAGTGAAATGATAATCCCA
AAGATATATGGAGGACCAATATCTCAGCACAACTACAGACCAGGGTATTTCACACAAACA
GCAGGGCCATGGCACCTAGGTAAGTTGGAACTGGATTTTGACTTGTGTGAAGGTACCACA
GTTGTTGTGGATGAACATTGTGGAAATCGAGGTCCATCTCTCAGAACCACAACAGTCACA
GGAAAGATAATCCATGAATGGTGTTGCAGATCCTGCACGCTACCCCCCTTACGTTTCAGA
GGAGAAGACGGGTGTTGGTATGGCATGGAAATCAGACCAGTAAAGGAGAAGGAGGAGAAT
CTAGTCAGGTCAATGGTCTCTGCAGGGTCAGGAGAAGTGGATAGTTTTTCATTAGGAATA
CTATGCGTGTCAATAATGATTGAAGAAGTGATGAGATCCAGATGGAGTAGAAAGATGCTG
ATGACTGGAACACTGGCTGTTTTCCTCCTTCTTATAATGGGACAACTGACATGGAATGAT
CTGATTAGGTTATGCATCATGGTTGGAGCTAATGCTTCAGACAGGATGGGGATGGGAACA
ACGTACCTAGCCTTGATGGCTACTTTCAAAATGAGACCAATGTTCGCTGTTGGGCTATTA
TTCCGCAGACTAACATCCAGAGAAGTTCTTCTCCTCACGATTGGATTAAGCCTGGTGGCA
TCCGTGGAGCTACCAAATTCTTTGGAGGAGCTAGGGGATGGACTTGCAATGGGTATCATG
ATGTTAAAATTGTTGACTGAATTTCAGCCACACCAGTTATGGACCACCTTATTGTCTCTG
ACATTTATCAAAACAACTCTCTCACTGGATTATGCATGGAAAACAACGGCTATGGTACTG
TCTATCGTATCTCTCTTTCCTTTATGC---CTGTCTACGACCTCCCAAAAAACAACATGG
CTTCCGGTGCTGTTAGGATCTTTTGGATGCAAACCATTAACCATGTTTCTTATAACAGAA
AACAAAATCTGGGGAAGGAAAAGTTGGCCCCTCAATGAAGGAATTATGGCTATTGGAATA
GTCAGCATTCTACTAAGCTCACTCCTCAAAAATGATGTGCCGTTGGCCGGGCCACTAATA
GCTGGAGGCATGCTAATAGCATGTTATGTCATATCCGGAAGCTCAGCCGATTTATCATTG
GAGAAAGCGGCTGAAGTATCCTGGGAACAAGAAGCAGAACACTCCGGTGCCTCACACAAC
ATATTAGTAGAGGTCCAAGATGATGGAACTATGAAAATAAAAGATGAAGAGAGGGATGAC
ACACTCACTATACTCCTTAAAGCAACTTTGCTGGCAGTCTCAGGAGTGTACCCAATGTCA
ATACCAGCAACTCTTTTTGTGTGGTATTTTTGGCAG---AAAAAGAAACAGAGATCAGGA
GTGTTATGGGACACACCCAGCCCTCCGGAAGTGGAAAGAGCAGTTCTTGATGATGGCATC
TATAGAATCTTGCAAAGAGGACTGTTGGGGAGGTCCCAAGTAGGAGTGGGAGTCTTCCAA
GACGGCGTGTTCCACACAATGTGGCACGTTACCAGGGGAGCTGTCCTTATGTACCAAGGG
AAGAGACTGGAACCAAGCTGGGCCAGTGTCAAAAAGGACTTGATCTCATATGGAGGAGGT
TGGAGGTTCCAAGGATCATGGAACACAGGAGAAGAAGTGCAGGTGATAGCTGTTGAACCA
GGAAAAAACCCCAAAAATGTACAGACAACGCCGGGCACCTTCAAGACTCCTGAAGGCGAA
GTTGGAGCCATAGCTCTAGATTTCAAACCCGGCACATCTGGATCTCCCATTGTGAACAGA
GAGGGAAAAATAGTGGGTCTGTATGGAAATGGAGTGGTGACAACAAGTGGAACCTACGTC
AGTGCCATTGCCCAAGCTAAAGCATCACAGGAAGGGCCTCTACCAGAGATTGAGGACGAG
GTGTTTAAGAAAAGAAACTTAACAATAATGGACCTGCACCCAGGATCAGGGAAAACAAGA
AGATATCTTCCAGCCATAGTCCGTGAGGCCATAAAAAGGAAACTGCGTACGTTAATCTTG
GCTCCCACAAGAGTTGTCGCCTCTGAAATGGCAGAGGCACTCAAGGGAATGCCAATAAGA
TATCAGACAACAGCAGTGAAGAGTGAACACACAGGAAGGGAGATAGTTGACCTCATGTGC
CACGCTACTTTTACCATGCGTCTCTTATCCCCAGTGAGAGTTCCCAATTACAACATGATT
ATTATGGATGAAGCACATTTTACCGATCCAGCTAGCATAGCGGCCAGAGGGTACATCTCA
ACCCGAGTGGGTATGGGTGAAGCAGCTGCGATCTTTATGACAGCCACTCCCCCAGGATCG
GTGGAGGCCTTTCCACAGAGCAATGCAGTTATCCAAGATGAGGAAAGAGACATTCCTGAG
AGATCATGGAACTCAGGCTACGACTGGATTACTGACTTTCCAGGTAAAACAGTCTGGTTT
GTTCCAAGCATTAAATCAGGAAATGACATTGCCAACTGTTTAAGAAAGAACGGAAAACGG
GTAATCCAATTGAGCAGAAAAACCTTTGACACTGAGTACCAGAAAACAAAAAACAATGAC
TGGGACTATGTTGTCACAACAGACATTTCTGAAATGGGGGCAAATTTCCGGGCCGACAGG
GTAATAGACCCAAGGCGGTGCTTGAAACCGGTAATACTAAAAGATGGTCCAGAGCGTGTC
ATTCTAGCCGGACCGATGCCAGTGACTGTGGCCAGTGCTGCCCAGAGGAGAGGAAGAATT
GGAAGGAACCAAAACAAGGAAGGTGATCAGTATGTTTACATGGGACAGCCTTTAAATAAT
GATGAGGATCACGCTCATTGGACAGAAGCAAAAATGCTCCTTGACAATATAAACACACCA
GAAGGGATCATCCCAGCCCTTTTTGAGCCAGAGAGAGAAAAGAGTGCAGCAATAGACGGG
GAGTACAGACTGCGGGGAGAAGCAAGGAAAACGTTCGTGGAGCTCATGAGAAGAGGAGAT
CTACCAGTTTGGCTATCCTACAAAGTAGCCTCAGAAGGTTTCCAGTACTCCGACAGAAGG
TGGTGCTTTGATGGGGAAAGGAACAACCAGGTGTTGGAGGAGAACATGGACGTGGAGATC
TGGACAAAGGAAGGA---GAAAGAAAGAAATTGCGACCTCGCTGGTTGGACGCCAGAACA
TACTCTGATCCATTGGCCCTGCGCGAGTTTAAAGAGTTCGCAGCAGGAAGAAGAAGTGTC
TCAGGTGACCTAATATTGGAAATAGGGAAACTTCCACAACATTTGACGCTAAGAGCCCAG
AATGCTCTGGACAACTTGGTCATGTTGCACAATTCCGAACAAGGAGGAAAAGCCTACAGA
CATGCTATGGAGGAACTACCAGACACCATAGAAACATTGATGCTTCTAGCTTTGATAGCT
GTGTTGACTGGTGGAGTGACGCTGTTCTTCCTATCAGGAAAAGGTCTAGGGAAAACATCC
ATTGGCTTGCTCTGTGTGACGGCCTCAAGCGCACTGTTATGGATGGCCAGTGTGGAGCCC
CATTGGATAGCGGCCTCCATCATACTAGAGTTCTTTTTGATGGTGCTGCTCATTCCAGAG
CCAGACAGACAGCGCACTCCACAGGACAACCAGCTAGCATATGTGGTGATAGGTTTGTTA
TTCATGATACTGACAGTGGCAGCCAATGAGATGGGATTATTGGAAACCACAAAGAAAGAC
CTGGGGATTGGCTATGTAGCCGCCGAAAACCACCAACATGCTACAATGCTGGACGTAGAC
CTACACCCAGCTTCAGCCTGGACCCTCTATGCAGTAGCCACAACAGTTATCACTCCCATG
ATGAGACACACAATTGAAAATACAACGGCAAACATTTCCCTGACAGCCATTGCAAATCAG
GCAGCTATATTGATGGGACTTGACAAGGGATGGCCAATATCGAAGATGGACATAGGAGTT
CCACTTCTCGCCTTAGGGTGCTATTCCCAGGTGAACCCATTGACACTGACAGCGGCGGTG
TTGATGTTAGTGGCTCATTATGCCATAATTGGACCAGGACTGCAAGCAAAGGCCACTAGA
GAAGCTCAAAAAAGGACAGCGGCCGGAATAATGAAAAATCCAACCGTAGACGGGATTGTT
GCAATAGACTTGGATCCTGTGGTTTATGATGCAAAATTTGAAAAACAGCTAGGCCAAATA
ATGTTACTGATACTTTGTACATCACAGATCCTCTTGATGCGGACCACATGGGCCTTGTGT
GAATCTATCACACTGGCTACTGGACCCCTGACCACTCTCTGGGAGGGATCTCCAGGAAAA
TTCTGGAATACCACAATAGCAGTGTCCATGGCAAACATCTTCAGGGGAAGTTATCTAGCA
GGAGCAGGTCTGGCTTTCTCATTAATGAAATCTTTAGGAGGAGGTAGGAGAGGTACGGGA
GCTCAAGGGGAAACACTGGGAGAGAAATGGAAAAGACAGTTAAACCAACTGAGCAAGTCA
GAATTCAACACCTACAAAAGGAGTGGGATTATGGAGGTGGACAGATCCGAAGCCAAAGAG
GGACTGAAAAGAGGAGAAACAACCAAACATGCAGTGTCGAGAGGAACAGCCAAACTGAGG
TGGTTTGTGGAGAGGAACCTCGTGAAACCAGAAGGGAAAGTCATAGACCTCGGTTGTGGA
AGAGGTGGCTGGTCATATTATTGTGCTGGGCTGAAGAAAGTTACTGAAGTGAAGGGATAC
ACAAAAGGAGGACCTGGACATGAGGAACCTATCCCAATGGCGACCTATGGATGGAACCTA
GTAAAGCTACACTCTGGAAAGGATGTATTTTTTATGCCACCTGAGAAATGTGACACCCTT
CTGTGTGATATTGGTGAGTCCTCTCCGAATCCAACTATAGAAGAAGGAAGAACGTTACGT
GTTCTAAAAATGGTGGAACCATGGCTCAGAGGAAACCAATTCTGCATAAAAATCCTAAAT
CCTTACATGCCAAGTGTGGTAGAAACTCTGGAGCAAATGCAAAGAAAACATGGAGGGATG
CTAGTGCGAAACCCACTCTCAAGAAATTCTACCCATGAAATGTATTGGGTTTCATGTGGA
ACAGGAAACATTGTGTCGGCAGTGAACATGACATCCAGAATGTTACTGAACCGATTCACA
ATGGCTCACAGGAAGCCAACATATGAAAGAGACGTGGACTTAGGCGCTGGAACAAGACAT
GTGGCAGTGGAACCAGAGGTAGCCAACCTAGATATCATTGGCCAGAGGATAGAGAATATA
AAAAATGAACACAAGTCAACATGGCATTATGATGAGGACAATCCATACAAAACATGGGCC
TATCATGGATCATATGAGGTCAAGCCATCAGGATCAGCCTCATCTATGGTGAATGGAGTG
GTGAGATTGCTCACAAAACCATGGGATGTTATCCCCATGGTCACACAAATAGCTATGACT
GATACCACACCCTTTGGACAACAGAGAGTGTTTAAAGAGAAAGTTGACACGCGCACACCA
AGAGCAAAACGAGGCACAACACAGATTATGGAGGTGACAGCCAAGTGGTTATGGGGTTTC
CTTTCCAGAAACAAAAAACCCAGAATCTGCACAAGAGAGGAGTTCACAAGAAAGGTTAGG
TCGAACGCGGCAATAGGAGCAGTGTTCGTTGATGAAAACCAATGGAACTCAGCAAAAGAA
GCAGTGGAAGACGAAAGGTTTTGGGATCTTGTGCACAGAGAGAGGGAGCTTCATAAACAG
GGAAAATGTGCCACGTGTGTCTACAACATGATGGGGAAGAGAGAGAAAAAATTAGGAGAG
TTTGGAAAGGCAAAAGGAAGTCGTGCAATATGGTACATGTGGCTGGGAGCACGCTTTCTG
GAGTTCGAAGCCCTTGGTTTCATGAATGAAGATCACTGGTTTAGTAGAGAGAATTCACTC
AGTGGAGTGGAAGGAGAAGGACTGCACAAACTTGGATACATACTCAGAGACATATCAAAG
ATTCCGGGGGGAAATATGTATGCAGATGATACAGCCGGATGGGACACAAGAATAACAGAG
GATGATCTTCAGAATGAGGCTAAAATCACTGACATCATGGAGCCTGAACATGCTCTATTG
GCTACGTCAATTTTTAAGCTGACTTATCAAAACAAGGTGGTGAGGGTGCAAAGACCAGCA
AAAAATGGAACCGTGATGGATGTTATATCCAGACGTGATCAGAGAGGAAGTGGACAGGTC
GGAACTTATGGCTTAAATACTTTCACCAATATGGAGGTCCAACTAATAAGACAAATGGAG
TCTGAAGGAATCTTTTTACCCAGCGAATTGGAAACCCCCAACCTAGCTGAGAGGGCTCTT
GACTGGTTAGAAAAACATGGCGCCGAAAGGCTGAAACGAATGGCAATCAGCGGAGATGAT
TGCGTGGTGAAACCAATTGACGACAGGTTCGCAACAGCCTTAACAGCTCTGAATGACATG
GGAAAAGTAAGAAAAGACATACCGCAGTGGGAACCTTCAAAAGGATGGAATGATTGGCAG
CAAGTGCCTTTTTGTTCACACCATTTCCACCAGCTGATCATGAAGGATGGGAGGGAAATA
GTGGTGCCATGCCGCAACCAAGATGAACTTGTGGGCAGGGCTAGAGTATCACAAGGCGCC
GGATGGAGCCTGAGAGAAACTGCTTGCCTAGGCAAGTCATATGCACAAATGTGGCAGCTG
ATGTACTTCCACAGGAGAGACCTGAGACTAGCGGCTAACGCTATCTGTTCAGCCGTCCCA
GTTGATTGGGTCCCAACCAGCCGCACAACCTGGTCAATCCATGCCCACCACCAATGGATG
ACAACAGAAGACATGTTATCAGTGTGGAATAGGGTTTGGATAGAGGAAAACCCATGGATG
GAGGACAAAACTCATGTATCCAGTTGGGAAGAAGTTCCATACCTAGGAAAAAGGGAAGAC
CAATGGTGTGGATCCCTGATAGGCTTGACAGCGAGGGCCACCTGGGCCACCAACATACAA
GTAGCCATAAACCAAGTGAGAAGGCTCATCGGGAATGAGAATTATTTAGATTACATGACA
TCAATGAAGAGATTCAAGAATGAGAGTGATCCCGAAGGA---------------GCACTC
TGG
>JN819405
---ATGAACAACCAACGGAAAAAGACGGGTCGACCGTCTTTCAATATGCTGAAACGCGCG
AGAAACCGCGTGTCAACTGGTTCACAGTTGGCGAAGAGATTCTCAAAAGGATTGCTTTCA
GGCCAAGGACCCATGAAATTGGTGATGGCTTTCATAGCATTTCTAAGATTTCTAGCCATA
CCCCCAACAGCAGGAATTTTGGCTAGATGGAGCTCATTCAAGAAGAATGGAGCGATCAAA
GTGTTACGGGGTTTCAAAAAAGAGATCTCAAGCATGTTGAACATAATGAACAGGAGGAAA
AGATCCGTGACCATGCTCCTCATGCTGCTGCCCACAGCCCTGGCGTTCCATTTGACCACA
CGAGGGGGAGAGCCACACATGATAGTTAGTAAGCAGGAAAGAGGAAAGTCACTCTTGTTT
AAGACCTCTGCAGGTGTCAATATGTGCACTCTCATTGCGATGGACTTGGGAGAGTTATGT
GAGGACACAATGACCTACAAATGCCCCCGGATTACTGAGGCGGAACCAGATGACGTTGAC
TGCTGGTGCAACGCCACAGACACATGGGTGACCTATGGGACGTGTTCTCAAACCGGCGAA
CACCGACGAGACAAACGTTCCGTGGCACTGGCCCCACACGTGGGACTTGGTCTAGAAACA
AGAACCGAAACATGGATGTCCTCTGAAGGCGCCTGGAAACAAATACAAAGAGTGGAGACC
TGGGCTTTGAGACACCCAGGATTCACGGTGATAGCCCTTTTTTTAGCACATGCTATAGGA
ACATCCATCACTCAGAAAGGGATCATTTTCATCTTGCTGATGCTGGTGACACCATCAATG
GCCATGCGATGCGTGGGAATAGGCAACAGAGACTTCGTTGAAGGACTGTCAGGAGCAACG
TGGGTGGACGTGGTATTGGAGCATGGAAGCTGCGTCACCACCATGGCAAAAAATAAACCA
ACATTGGACATTGAACTCTTGAAGACGGAGGTCACAAATCCTGCCGTCTTGCGCAAACTG
TGCATTGAAGCTAAAATATCAAACACCACCACCGATTCAAGATGTCCAACACAAGGAGAG
GCTACACTGGTGGAAGAACAAGACGCGAACTTTGTGTGTCGCCGAACGTTTGTGGACAGA
GGCTGGGGTAACGGCTGCGGACTATTCGGAAAGGGAAGTCTATTGACGTGTGCCAAGTTC
AAGTGTGTGACAAAACTAGAAGGAAAGATAGTTCAATATGAGAACTTAAAATATTCAGTG
ATAGTTACCGTCCACACTGGGGACCAGCATCAGGTGGGGAACGAGACCACAGAACATGGA
ACAATTGCAACCATAACACCTCAAGCTCCTACGTCGGAAATACAGCTGACCGACTACGGA
GCCCTTACATTGGACTGCTCACCTAGAACAGGGCTGGACTTTAATGAGATGGTGCTATTG
ACAATGAAAGAAAAATCATGGCTTGTCCACAAACAATGGTTTCTAGACTTACCACTGCCA
TGGACTTCGGGGGCTTCAACATCCCAAGAGACCTGGAACAGACAAGATTTGCTGGTCACA
TTCAAGACAGCTCATGCAAAGAAACAGGAAGTAGTCGTACTGGGATCACAGGAAGGAGCA
ATGCACACTGCGTTGACTGGGGCGACAGAAATCCAGACGTCAGGAACGACAACAATCTTC
GCAGGACACCTGAAATGCAGACTAAAAATGGACAAACTGACTTTAAAGGGGATGTCATAT
GTGATGTGCACAGGCTCATTCAAGCTAGAGAAGGAAGTGGCTGAGACCCAGCATGGAACT
GTTCTAGTGCAGGTCAAATACGAAGGAACAGACGCGCCATGCAAGATCCCCTTCTCGACT
CAAGATGAGAAAGGAGTGACCCAGAATGGGAGATTGATAACAGCCAATCCCATAGTTACT
GACAAAGAAAAACCAGTCAACATTGAGACAGAACCACCTTTTGGTGAGAGCTACATCGTG
GTAGGGGCAGGCGAAAAAGCTTTGAAACTAAGCTGGTTCAAGAAAGGAAGCAGCATAGGG
AAAATGTTCGAAGCAACCGCCCGAGGAGCACGAAGGATGGCTATCCTGGGAGACACCGCA
TGGGACTTCGGTTCTATAGGAGGAGTGTTTACATCTGTGGGAAAATTGGTACACCAGGTT
TTTGGAACCGCATATGGGGTTCTGTTCAGCGGTGTTTCTTGGACCATGAAAATAGGAATA
GGGATTCTGTTGACATGGTTGGGATTAAATTCAAGGAGCACGTCACTTTCGATGACGTGC
ATTGCAGTTGGCATGGTCACACTGTACCTAGGAGTCATGGTTCAAGCGGACTCGGGATGT
GTGATCAACTGGAAGGGCAGAGAACTTAAATGTGGAAGTGGCATTTTTGTCACTAATGAA
GTCCACACTTGGACAGAGCAATACAAATTCCAGGCTGACTCCCCAAAAAGACTGTCAGCA
GCCATTGGAAAGGCATGGGAGGAGGGAGTGTGTGGAATTCGATCAGCCACGCGTCTTGAG
AACATTATGTGGAAGCAAATATCAAATGAATTGAACCACATTCTACTTGAAAATGATATG
AAATTCACAGTGGTTGTAGGAGATGCTAACGGAATTTTGGCCCAAGGGAAAAAAATGATT
AGGCCACAACCCATGGAACACAAATACTCATGGAAAAGCTGGGGAAAAGCTAAAATCATA
GGAGCAGACATACAAAATACCACCTTTATCATCGACGGCCCAGACACCCCAGAATGTCCC
GATGGCCAAAGAGCATGGAACATTTGGGAAGTTGAGGACTATGGGTTTGGAATTTTCACG
ACAAACATATGGCTGAAATTGCGTGACTCCTACACCCAAATGTGTGACCACCGGCTAATG
TCAGCTGCCATCAAGGACAGCAAGGCAGTTCATGCTGACATGGGGTACTGGATAGAAAGT
GAAAAGAACGAAACCTGGAAGCTGGCGAGAGCCTCCTTCATAGAAGTCAAGACATGCACC
TGGCCAAAATCTCACACTCTATGGAGCAATGGAGTTTTGGAAAGTGAAATGATAATCCCA
AAGATATATGGAGGACCAATATCTCAGCACAACTACAGGCCAGGGTATTTCACACAAACA
GCAGGGCCATGGCACCTAGGTAAGTTGGAACTGGATTTTGACTTGTGTGAAGGCACCACA
GTTGTTGTGGATGAACATTGTGGAAATCGAGGTCCATCTCTTAGAACTACAACAGTCACA
GGAAAGATAATCCATGAATGGTGTTGCAGATCCTGCACGTTACCCCCCTTACGTTTCAGA
GGAGAAGACGGATGTTGGTATGGCATGGAAATCAGACCAGTAAAGGAGAAGGAGGAGAAT
CTAGTTAGGTCAATGGTCTCTGCAGGGTCAGGAGAAGTGGACAGTTTTTCATTAGGAATA
CTATGCGTATCAATAATGATTGAAGAAGTGATGAGATCCAGATGGAGTAGAAAGATGCTG
ATGACTGGAACACTGGCTGTTTTCCTCCTTCTTATAATGGGACAACTGACATGGAATGAT
CTGATTAGGTTATGCATCATGGTTGGAGCTAATGCTTCAGACAGGATGGGGATGGGAACA
ACGCACCTAGCCTTGATGGCTACTTTCAAAATGAGACCAATGTTCGCTGTTGGGCTATTA
TTCCGCAGATTAACATCCAGAGAAGTTCTTCTCCTCACGATTGGATTAAGCCTGATGGCA
TCCATGGAGCTACCAAATTCTTTGGAGGAGCTAGGGGATGGACTTGCAATGGGTATCATG
ATGTTAAAATTGTTGACTGAATTTCAGCCACACCAGTTATGGACCACCTTACTGTCTTTG
ACATTTGTCAAAACAACTCTCTCATTGGATTATGCATGGAAAACAACGGCTATGATACTG
TCTATCGTATCTCTCTTTCCTTTATGC---CTGTCTACGACCTCCCAAAAAACAACATGG
CTTCCGGTGCTGTTAGGATCTTTTGGATGCAAACCATTAACCATGTTTCTTATAACAGAA
AACAAAATCTGGGGAAGGAAAAGTTGGCCCCTCAATGAAGGAATTATGGCTATTGGAATA
GTCAGCATTCTACTAAGTTCACTCCTAAAAAATGATGTGCCATTGGCCGGCCCACTAATA
GCTGGAGGCATGCTAATAGCATGTTATGTCATATCCGGAAGCTCAGCCGATTTATCATTG
GAGAAAGCGGCTGAGGTGTCCTGGGAACAAGAAGCAGAACACTCCGGTGCCTCACACAAC
ATATTAGTAGAGGTCCAAGATGATGGAACTATGAAAATAAAAGATGAAGAGAGGGATGAC
ACACTCACTATACTCCTTAAAGCAACTTTGCTGGCAGTCTCAGGAGTGTACCCAATGTCA
ATACCAGCAACTCTTTTTGTGTGGTATTTTTGGCAG---AAAAAGAAACAGAGATCAGGA
GTGTTATGGGACACACCCAGCCCTCCGGAAGTGGAAAGAGCAGTTCTTGATGATGGCATC
TATAGAATCTTGCAAAGAGGACTGTTGGGCAGGTCCCAAGTAGGAGTGGGAGTCTTCCAA
GACGGCGTGTTCCACACAATGTGGCACGTCACCAGGGGAGCTGTCCTTATGTACCAAGGG
AAGAGGCTGGAACCAAGCTGGGCCAGTGTCAAAAAGGACTTGATCTCATATGGAGGAGGT
TGGAGATTTCAAGGATCATGGAACACGGGAGAAGAAGTGCAGGTGATAGCTGTTGAACCA
GGAAAAAACCCCAAAAATGTACAGACAACGCCGGGTACCTTCAAGACTCCTGAAGGCGAA
GTTGGAGCCATAGCTCTAGATTTCAAACCCGGCACATCTGGATCTCCCATTGTGAACAGA
GAGGGAAAAATAGTGGGTCTTTATGGAAATGGAGTGGTGACAACAAGTGGAACCTACGTC
AGTGCCATTGCCCAAGCTAAAGCATCACAGGAAGGGCCTCTACCAGAGATTGAGGACGAG
GTGTTTAAGAAAAGAAACTTAACAATAATGGACCTGCACCCAGGATCAGGAAAAACAAGA
AGATATCTTCCAGCCATAGTCCGTGAGGCCATAAAAAGGAAACTGCGTACGTTAATCTTG
GCTCCCACAAGAGTTGTTGCCTCTGAAATGGCAGAGGCACTCAAGGGAATGCCAATAAGA
TATCAGACAACAGCAGTGAAGAGTGAAACCACAGGAAGGGAGATAGTTGACCTCATGTGC
CACGCTACTTTTACCATGCGTCTCTTATCCCCAGTGAGAGTTCCCAATTACAACATGATT
ATTATGGATGAAGCACATTTTACCGATCCAGCCAGCATAGCGGCCAGAGGGTACATCTCA
ACCCGAGTGGGTATGGGTGAAGCAGCTGCGATCTTTATGACAGCCACTCCCCCAGGATCG
GTGGAGGCCTTTCCACAGAGCAATGCAGTTATCCAAGATGAGGAAAGAGACATTCCTGAG
AGATCATGGAACTCAGGCTACGACTGGATCACCGACTTTCCAGGTAAAACAGTCTGGTTT
GTTCCAAGCATTAAATCAGGAAATGACATTGCCAACTGTTTAAGAAAGAACGGAAAACGG
GTAATCCAACTGAGCAGAAAAACCTTTGACACTGAGTACCAGAAAACAAAAAACAATGAC
TGGGACTATGTTGTCACAACAGACATTTCCGAAATGGGGGCAAATTTCCGGGCCGACAGG
GTAATAGACCCAAGGCGGTGCTTGAAACCGGTAATACTAAAAGATGGTCCAGAGCGTGTC
ATTCTAGCCGGACCGATGCCAGTGACTGTGGCCAGTGCTGCCCAGAGAAGAGGAAGAATT
GGAAGGAACCAAAACAAGGAAGGTGATCAGTATGTTTACATGGGACAGCCTTTAAATAAT
GATGAGGATCACGCTCATTGGACAGAAGCAAAAATGCTCCTTGACAATATAAACACACCA
GAAGGGATCATCCCAGCCCTCTTTGAGCCAGAGAGAGAAAAGAGTGCAGCAATAGACGGG
GAGTACAGACTGCGGGGAGAAGCAAGGAAAACGTTCGTGGAGCTCATGAGAAGAGGAGAT
CTACCAGTTTGGCTATCCTACAAAGTAGCCTCAGAAGGTTTCCAGTACTCCGACAGAAGG
TGGTGCTTTGATGGGGAAAGGAACAACCAGGTGTTGGAGGAGAACATGGACGTGGAGATC
TGGACAAAGGAAGGA---GAAAGAAAGAAATTGCGGCCTCGCTGGTTGGATGCCAGAACA
TACTCTGATCCACTGGCTCTGCGCGAGTTTAAAGAGTTTGCAGCAGGAAGAAGAAGTGTC
TCAGGTGACCTAATATTGGAAATAGGGAAACTTCCACAACATTTGACGCTAAGAGCCCAG
AATGCTCTGGACAACTTGGTCATGTTGCACAATTCCGAACAAGGAGGAAAAGCCTACAGA
CACGCTATGGAGGAACTACCAGACACCATAGAAACATTGATGCTTCTAGCTTTGATAGCT
GTGTTGACTGGTGGAGTGACGCTATTCTTCCTATCAGGAAAAGGTTTAGGGAAAACATCT
ATTGGCTTGCTCTGTGTGACGGCCTCAAGCGCACTGTTATGGATGGCCAGTGTGGAGCCC
CATTGGATAGCGGCCTCCATCATACTAGAGTTCTTTTTGATGGTGCTGCTCATTCCAGAG
CCAGACAGACAGCGCACTCCACAGGACAACCAGCTAGCATATGTGGTGATAGGTTTGTTA
TTCATGATACTGACAGTGGCAGCCAATGAGATGGGATTATTGGAAACCACAAAGAAAGAC
CTGGGGATTGGCTATGTAGCCGCCGAAAACCACCAACACGCTACAATGCTGGACGTAGAC
CTACGCCCAGCTTCAGCCTGGACCCTCTATGCAGTAGCCACAACAGTTATCACTCCCATG
ATGAGACATACAATTGAAAATACAACGGCAAACATTTCCCTGACAGCCATTGCAAATCAG
GCAGCTATATTGATGGGACTTGACAAGGGATGGCCAATATCGAAGATGGACATAGGAGTT
CCACTTCTCGCCTTAGGGTGCTATTCCCAGGTGAACCCATTGACACTGACAGCGGCGGTG
TTGATGTTAGTGGCTCATTATGCCATAATTGGACCAGGACTGCAAGCAAAGGCCACTAGA
GAAGCTCAAAAAAGGACAGCGGCCGGAATAATGAAAAATCCAACCGTAGACGGGATTGTT
GCAATAGACTTAGATCCTGTGGTTTATGATGCAAAATTTGAAAAACAGCTAGGCCAAATA
ATGTTACTGATACTTTGTACATCACAGATCCTCTTGATGCGGACCACATGGGCCTTGTGT
GAATCCATTACACTGGCTACTGGACCCCTGACCACTCTCTGGGAGGGATCTCCAGGAAAA
TTCTGGAATACCACGATAGCAGTGTCCATGGCAAACATCTTCAGGGGAAGTTATCTAGCA
GGAGCAGGTCTGGCTTTTTCATTAATGAAATCTTTAGGAGGAGGTAGGAGAGGTACGGGA
GCTCAAGGGGAAACACTGGGAGAGAAATGGAAAAGACAGTTAAACCAACTGAGCAAGTCA
GAATTCAACACCTACAAAAGGAGTGGGATTATGGAGGTGGACAGATCCGAAGCCAAAGAG
GGACTGAAAAGAGGAGAAACAACCAAACATGCAGTGTCGAGAGGAACAGCCAAACTGAGG
TGGTTTGTGGAGAGGAACCTCGTGAAACCAGAAGGAAAAGTCATAGACCTCGGTTGTGGA
AGAGGTGGCTGGTCATACTATTGTGCTGGGCTGAAGAACTTTACTGAAGTGAAGGGATAC
ACAAGCGGAGGACCTGGACATGAGGAACCTATCCCAATGGCGACCTATGGATGGAACCTA
GTAAAGCTACACTCTGGAAAAGATGTATTTTTTATGCCACCTGAGAAATGTGACACCCTT
CTGTGTGATATTGGTGAGTCCTCTCCGAATCCAACTATAGAAGAAGGAAGAACGTTACGT
GTTCTAAAAATGGTGGAACCATGGCTCAAAGGAAACCAATTCTGCATAAAAATCCTAAAT
CCTTACATGCCAAGTGTGGTAGAAACTCTGGAGCAAATGCAAAGAAAACATGGAGGGATG
CTAGTGCGAAACCCACTCTCAAGAAATTCTACCCATGAAATGTATTGGGTTTCATGTGGA
ACAGGAAACATTGTGTCGGCAGTGAACATGACATCCAGAATGTTACTGAACCGATTCACA
ATGGCTCACAGGAAGCCAACATATGAAAGAGACGTGGACTTAGGCGCTGGAACAAGACAT
GTGGCAGTGGAACCAGAGGTAGCCAACCTAGATATCATTGGCCAGAGGATAGAGAATATA
AAAAATGAACACAAGTCAACATGGCATTATGATGAGGACAATCCATACAAAACATGGGCC
TATCATGGATCATATGAGGTCAAGCCATCAGGATCAGCCTCATCTATGGTGAATGGAGTG
GTGAGATTGCTCACAAAACCATGGGATGTTATCCCCATGGTCACACAAATAGCTATGACT
GATACCACACCCTTTGGACAACAGAGAGTGTTTAAAGAGAAAGTTGACACGCGCACACCA
AGAGCAAAACGAGGCACAACACAAATTATGGAGGTGACAGCCAAGTGGTTATGGGGTTTC
CTTTCCAGAAACAAAAAGCCCAGAATCTGCACAAGAGAGGAGTTCACAAGAAAAGTTAGG
TCAAACGCGGCAATAGGAGCAGTGTTCGTTGATGAAAACCAATGGAACTCGGCAAAAGAA
GCAGTGGAAGACGAAAGGTTTTGGGATCTCGTGCACAGAGAGAGGGAGCTTCATAAACAG
GGAAAATGTGCCACGTGTGTCTACAACATGATGGGGAAGAGAGAGAAAAAATTAGGAGAG
TTTGGAAAGGCAAAAGGAAGTCGTGCAATATGGTACATGTGGCTGGGAGCACGCTTTCTG
GAGTTCGAAGCCCTTGGTTTCATGAATGAAGATCACTGGTTTAGTAGAGAGAATTCACTC
AGTGGAGTGGAAGGAGAAGGACTGCACAAACTTGGATACATACTCAGAGACATATCAAAG
ATTCCAGGGGGAAATATGTATGCAGATGATACAGCCGGATGGGACACAAGAATAACAGAG
GATGATCTTCAGAATGAGGCTAAAATCACTGACATCATGGAGCCTGAACATGCTCTATTG
GCTACGTCAATTTTTAAGCTGACTTATCAAAACAAGGTGGTGAGGGTGCAAAGACCAGCA
AAAAATGGAACCGTGATGGATGTTATATCCAGACGTGACCAGAGAGGAAGTGGACAGGTC
GGAACTTATGGCTTAAATACTTTCACCAATATGGAGGTCCAACTAATAAGACAAATGGAG
TCTGAAGGAATCTTTTTACCCAGCGAATTGGAAACTCCCAACCTAGCTGAGAGAGTTCTT
GACTGGTTGGAAAAACATGGCGCCGAAAGGCTGAAACGAATGGCAATCAGCGGAGATGAT
TGCGTGGTGAAACCAATTGACGACAGGTTCGCAACAGCCTTAACAGCTCTGAATGACATG
GGAAAAGTAAGAAAAGACATACCGCAGTGGGAGCCTTCAAAAGGATGGAATGATTGGCAG
CAAGTGCCTTTCTGTTCACACCATTTCCACCAGCTGATCATGAAGGATGGGAGGGAAATA
GTGGTGCCATGCCGCAATCAAGATGAACTTGTGGGCAGGGCCAGAGTATCGCAAGGCGCC
GGATGGAGCCTGAGAGAAACTGCTTGCCTAGGCAAGTCATATGCACAAATGTGGCAGCTG
ATGTACTTCCACAGGAGAGACCTGAGACTAGCGGCTAACGCCATCTGTTCAGCCGTCCCA
GTTGATTGGGTCCCAACCAGCCGCACAACCTGGTCAATCCATGCCCACCACCAATGGATG
ACAACAGAAGACATGTTATCAGTGTGGAATAGGGTTTGGATAGAGGAAAACCCATGGATG
GAGGACAAAACTCATGTATCCAGTTGGGAAGAAGTTCCATACCTAGGGAAAAGGGAAGAT
CAATGGTGTGGATCCCTGATAGGCTTGACAGCGAGGGCCACCTGGGCCACCAACATACAA
GTAGCCATAAACCAAGTGAGAAGGCTCATCGGGAATGAGAATTATCTAGATTACATGACA
TCAATGAAGAGATTCAAGAATGAGAGTGATCCTGAAGGA---------------GCACTC
TGG
>JN819403
---ATGAACAACCAACGGAAAAAGACGGGTCGACCGTCTTTCAATATGCTGAAACGCGCG
AGAAACCGCGTGTCAACTGGTTCACAGTTGGCGAAGAGATTCTCAAAAGGATTGCTTTCA
GGCCAAGGACCCATGAAATTGGTGATGGCTTTCATAGCATTTCTAAGATTTCTAGCCATA
CCCCCAACAGCAGGAATTTTGGCTAGATGGAGCTCATTCAAGAAGAATGGAGCGATCAAA
GTGCTACGGGGTTTCAAAAAAGAGATCTCAAGCATGTTGAACATAATGAACAGGAGGAAA
AGATCCGTGACCATGCTTCTCATGCTGCTGCCCACAGCCCTGGCGTTCCATTTGACCACA
CGAGGGGGAGAGCCACACATGATAGTTAGTAAGCAGGAAAGAGGAAAGTCACTCTTGTTT
AAGACCTCTGCAGGTGTCAATATGTGCACTCTCATTGCGATGGACTTGGGAGAGTTATGT
GAGGACACAATGACCTACAAATGCCCCCAGATCACTGAGGCGGAACCAGATGACGTTGAC
TGCTGGTGCAATGCCACAGACACATGGGTGACCTATGGGACGTGTTCTCAAACCGGCGAA
CACCGACGAGACAAACGCTCCGTGGCACTGGCCCCACACGTGGGACTTGGTCTAGAAACA
AGAACCGAAACATGGATGTCCTCTGAAGGCGCCTGGAAACAAATACAAAGAGTGGAGACT
TGGGCTTTGAGACACCCAGGATTCACGGTGATAGCCCTTTTTTTAGCACACGCCATAGGA
ACATCCATCACTCAGAAAGGGATCATTTTCATTTTGCTGATGCTGGTGACACCATCAATG
GCCATGCGATGCGTGGGAATAGGCAACAGAGACTTCGTTGAAGGACTGTCAGGAGCAACG
TGGGTGGACGTGGTATTGGAGCATGGAAGCTGCGTCACTACCATGGCAAAAAATAAACCA
ACCTTGGACATTGAACTCTTGAAGACGGAGGTCACGAACCCAGCCATCTTGCGCAAACTG
TGCATTGAAGCTAAAATATCAAACACCACCACCGATTCAAGATGTCCAACACAAGGAGAG
GCTACATTGGTGGAAGAACAAGACGCGAACTTTGTGTGTCGCCGAACGTTTGTGGACAGA
GGCTGGGGCAATGGCTGTGGACTATTCGGAAAGGGAAGCCTATTGACGTGTGCCAAGTTC
AAGTGTGTGACAAAACTAGAAGGAAAGATAGTTCAATATGAAAACTTAAAATATTCAGTG
ATAGTCACTGTCCACACTGGGGACCAGCACCAGGTGGGAAACGAGACTACAGAACATGGA
ACAATTGCGACCATAACACCTCAAGCTCCTACGTCGGAAATACAGCTGACCGACTACGGA
GCCCTCACATTGGACTGCTCACCTAGAACAGGGCTGGACTTTAATGAGATGGTGCTATTG
ACAATGAAAGAAAAATCATGGCTTGTCCACAAACAATGGTTTCTAGACTTACCACTGCCT
TGGACTTCGGGGGCTTCAACATCCCAAGAGACCTGGAACAGACAAGATTTGCTGGTTACA
TTCAAGACAGCTCATGCAAAGAAACAGGAAGTAGTCGTACTGGGATCACAGGAAGGAGCA
ATGCACACTGCGTTGACTGGGGCGACAGAAATCCAGACGTCAGGAACGACAACAATCTTT
GCAGGACATCTGAAATGCAGACTAAAAATGGATAAACTGACTTTAAAGGGGACGTCATAT
GTGATGTGCACAGGCTCATTTAAGCTAGAGAAGGAAGTGGCTGAGACCCAGCATGGAACT
GTTCTAGTGCAGGTCAAATACGAAGGAACAGACGCGCCATGCAAGATCCCCTTTTCGACC
CAAGATGAGAAAGGAGTGACCCAGAATGGGAGACTGATAACAGCCAATCCCATAGTCACT
GACAAAGAAAAACCAGTCAACATTGAGACTGAACCACCTTTTGGTGAGAGCTACATCGTG
GTAGGGGCAGGTGAAAAAGCTTTAAAACTAAGCTGGTTCAAGAAAGGAAGCAGCATAGGG
AAAATGTTCGAAGCAACCGCCCGAGGAGCACGAAGGATGGCTATTCTGGGAGACACCGCA
TGGGACTTTGGCTCCATAGGAGGAGTGTTCACATCCGTGGGAAAATTGGTACACCAGGTT
TTTGGAACCGCATATGGGGTTCTGTTCAGCGGTGTTTCTTGGACCATGAAAATAGGAATA
GGGATTCTGCTGACATGGCTGGGATTAAATTCAAGGAGCACGTCACTTTCGATGACGTGC
ATTGCAGTTGGCATGGTTACACTATACCTAGGAGTCATGGTTCAAGCGGACTCGGGATGT
GTGATCAACTGGAAGGGCAGAGAACTCAAATGTGGAAGTGGCATTTTTGTCACTAATGAA
GTCCACACTTGGACAGAGCAATACAAATTCCAGGCTGACTCCCCAAAACGACTGTCAGCA
GCCATTGGAAAGGCATGGGAGGAGGGCGTGTGTGGAATTCGATCAGCCACGCGTCTTGAG
AACATCATGTGGAAGCAAATATCAAATGAATTGAACCACATTCTACTTGAAAATGACATG
AAATTCACAGTGGTTGTAGGAGATGCTAATGGAATTTTGGCCCAAGGGAAAAAAATGATT
AGGCCACAACCCATGGAACACAAATACTCATGGAAAAGCTGGGGAAAAGCTAAAATTATA
GGAGCAGACATACAAAATACCACCTTCATCATCGACGGCCCAGATACCCCAGAATGCCCC
GATAACCAAAGAGCGTGGAACATTTGGGAAGTTGAGGACTATGGTTTTGGAATTTTCACG
ACAAACATATGGTTGAAATTGCGTGACTCCTACACCCAAATGTGTGACCACCGGCTAATG
TCAGCTGCCATCAAGGACAGCAAGGCAGTCCATGCTGACATGGGGTACTGGATAGAAAGT
GAAAAGAACGAAACCTGGAAGCTGGCGAGAGCCTCCTTCATAGAAGTCAAGACATGCACC
TGGCCGAAATCTCACACTCTATGGAGCAATGGAGTTTTGGAAAGTGAAATGATAATCCCA
AAGATATATGGAGGACCAATATCTCAGCACAACTATAGACCAGGGTATTTCACACAAACA
GCAGGGCCATGGCACCTAGGCAAGTTGGAATTGGATTTTGACTTGTGTGAAGGTACCACA
GTCGTTGTGGATGAACATTGTGGAAATCGAGGTCCTTCTCTCAGAACTACAACAGTCACA
GGAAAGATAATCCATGAATGGTGTTGCAGATCCTGCACGTTACCCCCCTTACGTTTCAGA
GGAGAAGACGGATGTTGGTATGGCATGGAAATCAGACCAGTAAAGGAGAAGGAGGAGAAT
CTAGTTAGGTCAATGGTCTCTGCAGGGTCAGGAGAAGTGGACAGTTTTTCATTAGGAATA
CTATGCGCATCAATAATGATTGAAGAAGTGATGAGATCCAGATGGAGTAGAAAGATGCTG
ATGACTGGAACACTGGCTGTTTTCCTCCTTCTTATAATGGGACAACTGACATGGAATGAT
CTGATTAGGTTATGCATCATGGTTGGAGCTAATGCTTCAGACAGGATGGGGATGGGAACA
ACGTACCTAGCCTTGATGGCTACTTTCAAAATGAGACCAATGTTCGCTGTTGGGCTATTA
TTTCGCAGACTAACATCCAGAGAAGTTCTTCTTCTCACGATTGGATTAAGCTTGGTGGCA
TCCGTGGAGCTACCAAATTCTTTAGAGGAGCTAGGGGATGGACTTGCAATGGGTATCATG
ATGTTAAAATTATTGACTGAATTTCAGCCACACCAGTTATGGACCACCTTACTGTCTCTG
ACATTCATCAAAACAACTCTTTCATTGGATTATGCATGGAAAACAACGGCTATGGCACTG
TCAATCGTATCTCTCTTTCCTTTATGC---CTGTCTACGACCTCCCAAAAAACAACATGG
CTTCCGGTGCTGTTAGGATCTTTTGGATGCAAACCGTTAACTATGTTTCTTATAACAGAA
AACAAAATCTGGGGAAGGAAAAGTTGGCCCCTCAATGAAGGAATCATGGCTATTGGAATA
GTTAGCATTCTACTAAGTTCACTCCTCAAAAATGATGTGCCGTTGGCCGGCCCACTAATA
GCTGGAGGCATGCTAATAGCATGTTATGTCATATCCGGAAGCTCAGCCGATTTATCATTG
GAGAAAGCGGCTGAGGTGTCCTGGGAACAAGAGGCAGAACACTCCGGTACCTCACACAAC
ATACTAGTAGAGGTCCAAGATGATGGAACTATGAAAATAAAAGATGAAGAGAGGGATGAC
ACACTCACCATACTCCTTAAAGCAACTTTGCTGGCAGTCTCAGGAGTGTACCCAATGTCA
ATACCAGCAACTCTTTTTGTGTGGTACTTTTGGCAG---AAAAAGAAACAGAGATCAGGA
GTGTTATGGGACACACCCAGTCCTCCGGAAGTGGAAAGAGCAGTTCTTGATGATGGCATC
TATAGAATCTTGCAAAGAGGACTGTTGGGCAGGTCCCAAGTAGGAGTGGGAGTTTTCCAA
GACGGCGTGTTCCACACAATGTGGCACGTCACCAGGGGAGCTGTCCTTATGTACCAAGGG
AAGAGGCTGGAACCAAGCTGGGCCAGTGTCAAAAAGGATTTGATTTCATATGGAGGAGGT
TGGAGGTTTCAAGGATCATGGAACACGGGAGAAGAAGTGCAGGTGATAGCTGTTGAACCA
GGAAAAAACCCCAAAAATGTACAGACAACGCCGGGTACCTTCAAGACTCCTGAAGGTGAA
GTTGGAGCCATAGCTCTAGATTTTAAACCCGGCACATCTGGATCTCCCATCGTGAACAGA
GAGGGAAAAATAGTAGGTCTTTATGGAAATGGAGTGGTGACAACAAGTGGAACCTACGTT
AGTGCCATTGCCCAAGCTAAAGCATCACAGGAAGGGCCTCTACCAGAGATTGAGGACGAG
GTGTTTAAGAAAAGAAACTTAACAATAATGGACCTGCATCCAGGATCAGGAAAAACAAGA
AGATATCTTCCAGCCATAGTCCGTGAGGCCATAAAAAGGAAACTGCGTACGTTAATCTTG
GCTCCCACAAGAGTTGTCGCCTCTGAAATGGCAGAGGCGCTCAAGGGAATGCCAATAAGA
TATCAGACAACAGCAGTGAAGAGTGAACACACAGGAAGGGAGATAGTTGACCTCATGTGC
CACGCCACTTTTACCATGCGTCTCTTATCCCCAGTGAGAGTTCCCAATTACAACATGATT
ATTATGGATGAAGCACATTTTACCGATCCAGCCAGCATAGCGGCCAGAGGGTACATCTCA
ACCCGAGTGGGTATGGGTGAAGCAGCTGCGATCTTCATGACAGCCACTCCCCCAGGATCG
GTGGAGGCTTTTCCACAGAGCAATGCAGTTATCCAAGATGAGGAAAGAGACATTCCTGAG
AGATCATGGAACTCAGGCTACGACTGGATCACTGATTTTCCAGGTAAAACAGTCTGGTTT
GTCCCAAGTATTAAATCAGGAAATGACATTGCTAACTGTTTAAGAAAGAACGGAAAACGG
GTAATCCAATTGAGCAGAAAAACCTTTGACACTGAGTACCAGAAAACAAAAAACAATGAC
TGGGACTATGTTGTCACAACAGACATTTCCGAAATGGGGGCAAATTTCCGGGCCGACAGG
GTAATAGACCCAAGGCGGTGCTTGAAACCGGTAATACTAAAAGATGGTCCAGAGCGTGTC
ATTCTAGCCGGACCGATGCCAGTGACCGTGGCCAGTGCTGCCCAGAGGAGAGGAAGAATT
GGAAGGAACCAAAACAAGGAAGGTGATCAGTATGTTTACATGGGACAGCCTTTAAATAAT
GATGAGGATCACGCTCATTGGACAGAAGCAAAAATGCTCCTTGACAATATAAACACACCA
GAAGGGATCATCCCAGCCCTCTTTGAGCCAGAGAGAGAAAAGAGTGCAGCAATAGACGGG
GAGTACAGACTGCGGGGAGAAGCAAGGAAAACGTTCGTGGAGCTCATGAGAAGAGGAGAT
CTACCAGTTTGGCTGTCCTATAAAGTAGCCTCAGAAGGTTTCCAGTACTCCGACAGAAGG
TGGTGCTTTGATGGGGAAAGGAACAACCAGGTGTTGGAGGAGAACATGGACGTGGAGATC
TGGACAAAGGAAGGA---GAAAGAAAGAAATTGCGACCCCGCTGGTTGGACGCCAGAACA
TACTCTGATCCATTGGCCCTGCGCGAGTTTAAAGAGTTTGCAGCAGGAAGAAGAAGTGTC
TCAGGTGACCTAATATTGGAAATAGGGAAACTTCCACAACATTTGACGCTAAGAGCCCAG
AATGCTCTGGATAACTTGGTCATGTTGCACAATTCCGAACAAGGAGGAAAAGCCTATAGA
CATGCTATGGAGGAACTACCAGACACCATAGAAACATTGATGCTTCTAGCTTTGATAGCT
GTGTTGACTGGTGGAGTGACGCTGTTCTTCCTATCAGGAAAAGGTCTAGGGAAAACATCC
ATCGGCCTGCTCTGTGTGACGGCCTCAAGCGCACTGTTGTGGATGGCCAGTGTGGAACCC
CATTGGATAGCGGCCTCCATCATACTAGAGTTCTTTTTGATGGTGCTGCTTATTCCAGAG
CCAGACAGACAGCGCACTCCACAGGACAACCAGCTAGCATATGTGGTGATAGGTTTGTTA
TTCATGATACTGACAGTGGCAGCCAATGAGATGGGATTATTGGAAACCACAAAGAAAGAC
CTGGGGATTGGCCATGTAGCTGCCGAAAACCACCAACATGCTACAATGCTGGACGTAGAC
CTACGTCCAGCTTCAGCCTGGACTCTCTATGCAGTAGCCACAACAGTTATCACTCCCATG
ATGAGACACACAATTGAAAATACAACGGCAAACATTTCCCTGACAGCCATTGCAAATCAG
GCAGCTATATTGATGGGACTTGACAAGGGATGGCCAATATCGAAGATGGACATAGGAGTT
CCACTTCTCGCCTTAGGGTGCTATTCCCAGGTGAACCCATTGACACTGACAGCGGCGGTG
TTGATGTTAGTGGCTCATTATGCCATAATTGGACCAGGACTGCAAGCAAAGGCCACTAGA
GAAGCTCAAAAAAGGACAGCGGCCGGAATAATGAAAAATCCAACCGTAGACGGGATTGTT
GCAATAGACTTGGATCCTGTGGTTTATGATACAAAATTTGAAAAACAGCTAGGCCAAATA
ATGTTACTGATACTTTGTACATCACAGATCCTCTTAATGCGGACCACATGGGCCTTGTGT
GAATCCATCACACTGGCTACTGGACCCCTGACCACTCTCTGGGAGGGATCTCCAGGAAAA
TTCTGGAATACCACGATAGCAGTGTCCATGGCAAACATCTTCAGGGGAAGTTATCTAGCA
GGAGCAGGTCTGGCTTTCTCATTAATGAAATCTTTAGGAGGAGGTAGGAGAGGTACGGGA
GCTCAAGGGGAAACACTGGGAGAGAAATGGAAAAGACAGTTAAACCAACTGAGCAAGTCA
GAATTCAACACCTACAAAAGGAGTGGAATTATGGAGGTGGACAGATCCGAAGCCAAAGAG
GGACTGAAAAGAGGAGAAACAACCAAACATGCAGTGTCGAGAGGAACAGCCAAACTGAGG
TGGTTTGTGGAGAGGAACCTCGTGAAACCAGAAGGGAAAGTCATAGACCTCGGTTGTGGA
AGAGGTGGCTGGTCATATTATTGTGCTGGGCTGAAGAAAGTCACTGAAGTGAAGGGATAC
ACAAAAGGAGGACCTGGACATGAGGGACCTATCCCAATGGCGACCTATGGATGGAACCTA
GTAAAGCTACACTCTGGAAAAGATGTATTTTTCATGCCACCTGAGAAATGTGACACCCTT
CTGTGTGATATTGGTGAGTCCTCTCCGAATCCAACTATAGAAGAAGGAAGAACGTTACGT
GTTTTAAAAATGGTGGAACCATGGCTAAGAGGAAACCAATTCTGCATAAAAATCCTAAAT
CCTTACATGCCAAGTGTGGTAGAAACTCTGGAGCAAATGCAAAGAAAATATGGAGGGATG
CTAGTGCGAAACCCACTCTCAAGAAATTCCACCCATGAAATGTACTGGGTTTCATGTGGA
ACAGGAAACATTGTGTCGGCAGTGAACATGACATCCAGAATGTTACTGAATCGATTCACA
ATGGCTCACAGGAAGCCAACATATGAAAGAGACGTGGACTTAGGCGCTGGAACAAGACAT
GTGGCAGTGGAACCAGAGGTAGCCAACCTAGATATCATTGGCCAGAGGATAGAGAATATA
AAAAATGAACACAAGTCAACATGGCACTATGATGAGGACAATCCATACAAAACATGGGCC
TATCATGGATCATATGAGGTCAAGCCATCAGGATCAGCCTCATCTATGGTGAATGGAGTG
GTGAGATTGCTCACAAAACCATGGGATGTTATCCCCATGGTCACACAAATAGCTATGACC
GATACCACACCCTTTGGACAACAGAGAGTGTTTAAAGAGAAAGTTGACACGCGCACACCA
AGAGCAAAACGAGGCACAACACAAATTATGGAGGTGACAGCCAAGTGGTTATGGGGTTTC
CTTTCCAGAAACAAAAAACCCAGAATCTGCACAAGAGAGGAGTTCACAAGAAAGGTTAGG
TCAAACGCAGCAATAGGAGCAGTGTTCGTTGATGAAAACCAATGGAACTCAGCAAAAGAA
GCAGTGGAAGACGAAAGGTTTTGGGATCTCGTGCACAGAGAGAGGGAGCTTCATAAACAG
GGAAAATGTGCCACGTGTGTCTACAACATGATGGGGAAGAGAGAGAAAAAACTAGGAGAG
TTTGGAAAGGCAAAAGGAAGTCGTGCAATATGGTACATGTGGCTGGGAGCACGCTTTCTG
GAGTTCGAAGCCCTTGGTTTCATGAATGAAGATCACTGGTTTAGCAGAGAGAATTCACTC
AGTGGAGTGGAAGGAGAAGGACTGCACAAACTTGGATACATACTCAGAGACATATCAAAG
ATTCCGGGGGGAAATATGTATGCAGATGATACAGCCGGTTGGGACACAAGAATAACAGAG
GATGATCTTCAGAATGAGGCTAAAATCACTGACATCATGGAGCCTGAACATGCTCTATTG
GCTACGTCAATTTTTAAGCTGACTTATCAAAACAAAGTGGTGAGGGTGCAAAGACCAGCA
AAAAACGGAACCGTGATGGATGTCATATCCAGACGTGACCAGAGAGGAAGTGGACAGGTC
GGAACTTATGGCTTAAATACTTTCACTAACATGGAGGTCCAACTAATAAGACAAATGGAG
TCTGAAGGAATCTTTTTACCCAGCGAATTGGAAACCCCCAATCTAGCTGAGAGAGTTCTT
GACTGGTTGGAAAAACATGGCGCCGAAAGGCTGAAAAGAATGGCAATCAGCGGAGATGAT
TGCGTGGTGAAACCAATTGACGACAGGTTCGCTACAGCCTTAACAGCCCTGAATGACATG
GGAAAAGTAAGAAAAGACATACCGCAGTGGGAACCTTCAAAAGGATGGAATGATTGGCAG
CAAGTGCCTTTCTGTTCACACCATTTCCACCAGCTGATCATGAAGGATGGGAGGGAAATA
GTGGTGCCATGCCGCAACCAAGATGAACTAGTGGGCAGGGCTAGAGTATCACAAGGCGCC
GGATGGAGCCTGAGAGAAACTGCTTGCCTAGGCAAGTCATATGCACAAATGTGGCAGCTG
ATGTACTTCCACAGGAGAGACCTGAGACTGGCGGCTAACGCTATCTGTTCAGCCGTCCCA
GTTGATTGGGTCCCAACCAGCCGCACAACCTGGTCAATCCATGCCCACCACCAATGGATG
ACAACAGAAGACATGTTATCAGTGTGGAATAGGGTTTGGATAGAGGAAAACCCATGGATG
GAGGACAAAACCCATGTATCCAGTTGGGAAGAAGTTCCATACCTAGGGAAAAGGGAAGAT
CAATGGTGTGGATCCCTGATAGGCTTGACAGCGAGGGCCACCTGGGCCACTAACATACAA
GTGGCCATAAACCAAGTGAGAAGGCTCATCGGGAATGAGAATTATCTAGATTATATGACA
TCAATGAAGAGATTCAAGAATGAGAGTGATCCCGAAGGG---------------GCACTC
TGG
>JN819402
---ATGAACAACCAACGGAAAAAGACGGGTCGACCGTCTTTCAATATGCTGAAACGCGCG
AGAAACCGCGTGTCAACTGGTTCACAGTTGGCGAAGAGATTCTCAAAAGGATTGCTTTCA
GGCCAAGGACCCATGAAATTGGTGATGGCTTTCATAGCATTTCTAAGATTTCTAGCCATA
CCCCCAACAGCAGGAATTTTGGCTAGATGGAGCTCATTCAAGAAGAATGGAGCGATCAAA
GTGTTACGGGGTTTCAAAAAAGAGATCTCAAGCATGTTGAACATAATGAACAGGAGGAAA
AGATCCGTGACCATGCTTCTCATGCTACTGCCCACAGCCCTGGCGTTCCATTTGACCACA
CGAGGGGGAGAGCCACACATGATAGTTAGTAAGCAGGAAAGAGGAAAGTCACTCTTGTTT
AAGACCTCTGCAGGTGTCAATATGTGCACTCTCATTGCGATGGACTTGGGAGAGTTATGT
GAGGACACAATGACCTACAAATGCCCCCAGATCACTGAGGCGGAACCAGATGACGTTGAC
TGCTGGTGCAACGCCACAGACACATGGGTGACCTATGGGACGTGTTCTCAAACCGGCGAA
CACAGACGAGACAAACGTTCCGTGGCACTGGCCCCACACGTGGGACTTGGTCTAGAAACA
AGAACCGAAACATGGATGTCCTCTGAAGGCGCCTGGAAACAAATACAAAGAGTGGAGACT
TGGGCTTTGAGACACCCAGGATTCACGGTGATAGCCCTTTTTTTAGCACATGCTATAGGA
ACATCCATCACTCAGAAAGGGATCATTTTCATTTTGCTGATGCTGGTGACACCATCAATG
GCCATGCGATGCGTGGGAATAGGCAACAGAGACTTCGTTGAAGGACTGTCAGGAGCAACG
TGGGTGGACGTGGTATTGGAGCATGGAAGCTGCGTCACTACCATGGCAAAAAATAAACCA
ACCTTGGACATTGAACTCTTGAAGACGGAGGTCACGAACCCTGCCATCTTGCGCAAACTG
TGCATTGAAGCTAAAATATCAAACACCACCACCGATTCAAGATGTCCAACACAAGGAGAG
GCCACATTGGTGGAAGAACAAGACGCGAACTTTGTGTGTCGCCGAACGTTTGTGGACAGA
GGCTGGGGTAATGGCTGTGGACTATTCGGAAAGGGAAGCCTATTGACGTGTGCCAAGTTC
AAGTGTGTGACAAAACTAGAAGGAAAGATAGTTCAATATGAAAACTTAAAATATTCAGTG
ATAGTCACTGTCCACACTGGGGACCAGCACCAGGTGGGAAACGAGACTACAGAACATGGA
ACAATTGCGACCATAACACCTCAAGCTCCTACGTCGGAAATACAGCTGACCGACTACGGA
GCCCTCACATTGGACTGCTCACCTAGAACAGGGCTGGACTTTAATGAGATGGTGCTATTG
ACAATGAAAGAAAAATCATGGCTTGTCCACAAACAATGGTTTCTAGACTTACCACTGCCT
TGGACTTCGGGGGCTTCAACATCCCAAGAGACCTGGAACAGACAAGATTTGCTGGTCACA
TTCAAGACAGCTCATGCAAAGAAACAGGAAGTAGTCGTACTAGGATCACAGGAAGGAGCA
ATGCACACTGCGTTGACTGGGGCGACAGAAATCCAGACGTCAGGAACGACAACAATCTTT
GCAGGACATCTGAAATGCAGACTAAAAATGGATAAACTGACTTTAAAAGGGACGTCATAT
GTGATGTGCACAGGCTCATTTAAGCTAGAGAAGGAAGTGGCTGAGACCCAGCATGGAACT
GTTCTAGTGCAGGTCAAATACGAAGGAACAGACGCGCCATGCAAGATCCCCTTTTCGACC
CAAGATGAGAAAGGGGTGACCCAGAATGGGAGATTGATAACAGCCAATCCCATAGTCACT
GACAAAGAAAAACCAGTCAACATTGAGACAGAACCGCCTTTTGGTGAGAGCTACATCGTG
GTAGGGGCAGGTGAAAAAGCTTTAAAACTAAGCTGGTTCAAGAAAGGAAGTAGCATAGGG
AAAATGTTCGAAGCAACCGCCCGAGGAGCACGAAGGATGGCTATTCTGGGAGACACCGCA
TGGGACTTTGGCTCCATAGGAGGAGTGTTCACATCTGTGGGAAAATTGGTACACCAGGTT
TTTGGAACCGCATATGGGGTTCTGTTCAGCGGTGTTTCTTGGACTATGAAAATAGGAATA
GGGATTCTGCTGACATGGTTGGGATTAAATTCAAGGAGCACGTCACTTTCGATGACGTGC
ATTGCAGTTGGCATGGTTACACTATACCTAGGAGTCATGGTTCAAGCGGACTCGGGATGT
GTAATCAACTGGAAGGGCAGAGAACTCAAATGTGGAAGTGGCATTTTTGTCACTAATGAA
GTCCACACTTGGACAGAGCAATACAAATTCCAGGCTGACTCCCCAAAACGACTGTCAGCA
GCCATTGGAAAGGCATGGGAGGAGGGCGTGTGTGGAATTCGATCAGCCACGCGTCTTGAG
AACATCATGTGGAAGCAAATATCAAATGAATTGAACCACATTCTACTTGAAAATGACATG
AAATTCACAGTGGTTGTAGGAGATGCTAATGGAATTTTGGCCCAAGGGAAAAAAATGATT
AGGCCACAACCCATGGAACACAAATACTCATGGAAAAGCTGGGGAAAAGCTAAAATCATA
GGAGCAGACATACAAAATACCACCTTCATCATCGACGGCCCAGATACCCCAGAATGCCCC
GATAACCAAAGAGCGTGGAACATTTGGGAAGTTGAGGACTATGGGTTTGGAATTTTCACG
ACAAACATATGGTTGAAATTGCGTGACTCCTACACCCAAATGTGTGACCACCGGCTAATG
TCAGCTGCCATCAAGGACAGCAAGGCAGTCCATGCTGACATGGGGTACTGGATAGAAAGT
GAAAAGAACGAAACCTGGAAGCTGGCGAGAGCCTCCTTCATAGAAGTCAAGACATGCACC
TGGCCGAAATCTCACACTCTATGGAGCAATGGAGTTTTGGAAAGTGAAATGATAATCCCA
AAGATATATGGAGGACCAATATCTCAGCACAACTATAGACCAGGGTATTTCACACAAACA
GCAGGGCCATGGCACCTAGGCAAGTTGGAATTGGATTTTGACTTGTGTGAAGGTACCACA
GTCGTTGTGGATGAACATTGTGGAAATCGAGGTCCTTCTCTCAGAACTACAACAGTCACA
GGAAAGATAATCCATGAATGGTGTTGCAGATCCTGCACGTTACCCCCCTTACGTTTCAGA
GGAGAAGACGGATGTTGGTATGGCATGGAAATCAGACCAGTAAAGGAGAAGGAGGAGAAT
CTAGTTAGGTCAATGGTCTCTGCAGGGTCAGGAGAAGTGGACAGTTTTTCATTAGGAATA
CTATGCGCATCAATAATGATTGAAGAAGTGATGAGATCCAGATGGAGTAGAAAGATGCTG
ATGACTGGAACACTGGCTGTTTTCCTCCTTCTTATAATGGGACAACTGACATGGAATGAT
CTGATTAGGTTATGCATCATGGTTGGAGCTAATGCTTCAGACAGGATGGGGATGGGAACA
ACGTACCTAGCCTTGATGGCTACTTTCAAAATGAGACCAATGTTCGCTGTTGGGCTATTA
TTTCGCAGACTAACATCCAGAGAAGTTCTTCTTCTCACGATTGGATTAAGCTTGGTGGCA
TCCGTGGAGCTACCAAATTCTTTGGAGGAGCTAGGGGATGGACTTGCAATGGGTATCATG
ATGTTAAAATTATTGACTGAATTTCAGCCACACCAGTTATGGACCACCTTACTGTCTCTG
ACATTCATCAAAACAACTCTTTCATTGGATTATGCATGGAAAACAACGGCTATGGCACTG
TCAATCGTATCTCTCTTTCCTTTATGC---CTGTCTACGACCTCCCAAAAAACAACATGG
CTTCCGGTGCTGTTAGGATCTTTTGGATGCAAACCGTTAACTATGTTTCTTATAACAGAA
AACAAAATCTGGGGAAGGAAAAGTTGGCCCCTCAATGAAGGAATTATGGCTATTGGAATA
GTTAGCATTCTACTAAGTTCACTCCTCAAAAATGATGTGCCGTTGGCCGGCCCACTAATA
GCTGGAGGCATGCTAATAGCATGTTATGTCATATCCGGAAGCTCAGCCGATTTATCATTG
GAGAAAGCGGCTGAGGTGTCCTGGGAACAAGAGGCAGAACACTCCGGTACCTCACACAAC
ATACTAGTAGAGGTCCAAGATGATGGAACTATGAAAATAAAAGATGAAGAGAGGGATGAC
ACACTCACTATACTCCTTAAAGCAACTTTGCTGGCAGTCTCAGGAGTGTACCCAATGTCA
ATACCAGCAACTCTTTTTGTGTGGTACTTTTGGCAG---AAAAAGAAGCAGAGATCAGGA
GTGTTATGGGACACACCCAGTCCTCCGGAAGTGGAAAGAGCAGTTCTTGATGATGGCATC
TATAGAATCTTGCAAAGAGGACTGTTGGGCAGGTCCCAAGTAGGAGTGGGAGTTTTCCAA
GACGGCGTGTTCCACACAATGTGGCACGTCACCAGGGGAGCTGTCCTTATGTACCAAGGG
AAGAGGCTGGAACCAAGCTGGGCCAGTGTCAAAAAGGATTTGATCTCATATGGAGGAGGT
TGGAGGTTTCAAGGATCATGGAACACGGGAGAAGAAGTGCAGGTGATAGCTGTTGAACCA
GGAAAAAACCCCAAAAATGTACAGACAACGCCGGGCACCTTCAAGACTCCTGAAGGTGAA
GTTGGAGCCATAGCTCTAGATTTTAAACCCGGCACATCTGGATCTCCCATCGTGAACAGA
GAGGGAAAAATAGTAGGTCTTTATGGAAATGGAGTGGTGACAACAAGTGGAACCTACGTC
AGTGCCATTGCCCAAGCTAAAGCATCACAGGAAGGGCCTCTACCAGAGATTGAGGACGAG
GTGTTTAAGAAAAGAAACTTAACAATAATGGACCTGCATCCAGGATCAGGAAAAACAAGA
AGATATCTTCCAGCCATAGTCCGTGAGGCCATAAAAAGGAAACTGCGTACGTTAATCTTG
GCTCCCACAAGAGTTGTCGCCTCTGAAATGGCAGAGGCGCTCAAGGGAATGCCAATAAGA
TATCAGACAACAGCAGTGAAGAGTGAACACACAGGAAGGGAGATAGTTGACCTCATGTGT
CACGCCACTTTTACCATGCGTCTCTTATCCCCAGTGAGAGTTCCCAATTACAACATGATT
ATCATGGATGAAGCACATTTTACCGATCCAGCCAGCATAGCGGCCAGAGGGTACATCTCA
ACCCGAGTGGGTATGGGTGAAGCAGCTGCGATCTTTATGACAGCCACTCCCCCAGGATCG
GTGGAGGCCTTTCCACAGAGCAATGCAGTTATCCAAGATGAGGAAAGAGACATTCCTGAG
AGATCATGGAACTCAGGCTACGACTGGATCACTGATTTTCCAGGTAAAACAGTCTGGTTT
GTCCCAAGTATTAAATCAGGAAATGACATTGCTAACTGTTTAAGAAAGAACGGAAAACGG
GTAATCCAATTGAGCAGAAAAACCTTTGACACTGAGTACCAGAAAACAAAAAACAATGAC
TGGGACTATGTTGTCACAACAGACATTTCCGAAATGGGGGCAAATTTCCGGGCCGACAGG
GTAATAGACCCAAGGCGGTGCTTGAAACCGGTAATACTAAAAGATGGTCCAGAGCGTGTC
ATTCTAGCCGGACCGATGCCAGTGACTGTGGCCAGTGCTGCCCAGAGGAGAGGAAGAATT
GGAAGGAACCAAAACAAGGAAGGTGATCAGTATGTTTACATGGGACAGCCTTTAAATAAT
GATGAGGATCACGCTCATTGGACAGAAGCAAAAATGCTCCTTGACAATATAAACACACCA
GAAGGGATCATCCCAGCCCTCTTTGAGCCAGAGAGAGAAAAGAGTGCAGCAATAGACGGG
GAGTACAGACTGCGGGGAGAAGCAAGGAAAACGTTCGTGGAGCTCATGAGAAGAGGAGAT
CTACCAGTTTGGCTGTCCTATAAAGTAGCCTCAGAAGGTTTCCAGTACTCCGACAGAAGG
TGGTGCTTTGATGGGGAAAGGAACAACCAGGTGTTGGAGGAGAACATGGACGTGGAGATC
TGGACAAAGGAAGGA---GAAAGAAAGAAATTGCGACCCCGCTGGTTGGATGCCAGAACA
TACTCTGATCCATTGGCCCTGCGCGAGTTTAAAGAGTTTGCAGCAGGAAGAAGAAGTGTC
TCAGGTGACCTAATATTGGAAATAGGGAAACTTCCACAACATTTGACGCTAAGAGCCCAG
AATGCTCTGGATAACTTGGTCATGTTGCACAATTCCGAACAAGGAGGAAAAGCCTATAGA
CATGCCATGGAGGAACTACCAGACACCATAGAAACATTGATGCTTCTAGCTTTGATAGCT
GTGTTGACTGGTGGAGTGACGCTGTTCTTCCTATCAGGAAAAGGTCTAGGGAAAACATCC
ATCGGCCTGCTCTGTGTGACGGCCTCAAGCGCACTGTTGTGGATGGCCAGTGTGGAGCCC
CATTGGATAGCGGCCTCCATCATACTAGAGTTCTTTTTGATGGTGCTGCTTATTCCAGAG
CCAGACAGACAGCGCACTCCACAGGACAACCAGCTAGCATATGTGGTGATAGGTTTGTTA
TTCATGATACTGACAGTGGCAGCCAATGAGATGGGATTATTGGAAACCACAAAGAAAGAC
CTGGGGATTGGCCATGTAGCCGCCGAAAACCACCAACATGCTACAATGCTGGACGTAGAC
CTACGTCCAGCTTCAGCCTGGACTCTCTATGCAGTAGCCACAACAGTTATCACTCCCATG
ATGAGACACACAATTGAAAATACAACGGCAAACATTTCCCTGACAGCCATTGCAAATCAG
GCAGCTATATTGATGGGACTTGACAAGGGATGGCCAATATCGAAGATGGACATAGGAGTT
CCACTTCTCGCCTTAGGGTGCTATTCCCAGGTGAACCCATTGACACTGACAGCGGCGGTG
TTGATGTTAGTGGCTCATTATGCCATAATTGGACCAGGACTGCAAGCAAAGGCCACTAGA
GAAGCTCAAAAAAGGACAGCGGCCGGAATAATGAAAAATCCAACCGTAGACGGGATTGTT
GCAATAGACTTGGATCCTGTGGTTTATGATGCAAAATTTGAAAAACAGCTAGGCCAAATA
ATGCTACTGATACTTTGTACATCACAGATCCTCTTGATGCGGACCACATGGGCCTTGTGT
GAATCCATCACACTGGCTACTGGACCCCTGACCACTCTCTGGGAGGGATCTCCAGGAAAA
TTCTGGAATACTACGATAGCAGTGTCCATGACAAACATCTTCAGGGGAAGTTATCTAGCA
GGAGCAGGTCTGGCTTTCTCATTAATGAAATCTTTAGGAGGAGGCAGGAGAGGTACGGGA
GCTCAAGGGGAAACACTGGGAGAGAAATGGAAAAGACAGTTAAACCAACTGAGCAAGTCA
GAATTCAACACCTACAAAAGGAGTGGAATTATGGAGGTGGACAGATCCGAAGCCAAAGAG
GGACTGAAAAGAGGAGAAACAACCAAACATGCAGTGTCGAGAGGAACAGCCAAACTGAGG
TGGTTTGTGGAGAGGAACCTCGTGAAACCAGAAGGGAAAGTCATAGACCTCGGTTGTGGA
AGAGGTGGCTGGTCATATTATTGTGCTGGGCTGAAGAAAGTCACTGAAGTGAAGGGATAC
ACAAAAGGAGGACCTGGACATGAGGAACCTATCCCAATGGCGACCTATGGATGGAACCTA
GTAAAGCTACACTCTGGAAAAGATGTATTTTTTATGCCACCTGAGAAATGTGACACCCTT
CTGTGTGATATTGGTGAGTCCTCTCCGAATCCAACTATAGAAGAAGGAAGAACGTTACGT
GTTTTAAAAATGGTGGAACCATGGCTAAGAGGAAACCAATTCTGCATAAAAATCCTAAAT
CCTTACATGCCAAGTGTGGTAGAAACTCTGGAGCAAATGCAAAGAAAACATGGAGGGATG
CTAGTGCGAAACCCACTCTCAAGAAATTCCACCCATGAAATGTACTGGGTTTCATGTGGA
ACAGGAAACATTGTGTCGGCAGTGAACATGACATCCAGAATGTTACTGAATCGATTCACA
ATGGCTCACAGGAAGCCAACATATGAAAGAGACGTGGACTTAGGCGCTGGAACAAGACAT
GTGGCAGTGGAACCAGAGGTAGCCAACCTAGATATCATTGGCCAGAGGATAGAGAATATA
AAAAATGAACACAAGTCAACATGGCACTATGATGAGGACAATCCATACAAAACATGGGCC
TATCATGGATCATATGAGGTCAAGCCATCAGGATCAGCCTCATCTATGGTGAATGGAGTG
GTGAGACTGCTCACAAAACCATGGGATGTTATCCCCATGGTCACACAAATAGCTATGACC
GATACCACACCCTTTGGACAACAGAGAGTGTTTAAAGAGAAAGTTGACACGCGCACACCA
AGAGCAAAACGAGGCACAACACAAATTATGGAGGTGACAGCCAAGTGGTTATGGGGTTTC
CTTTCCAGAAACAAAAAACCCAGAATCTGCACAAGAGAGGAGTTCACAAGAAAGGTTAGG
TCAAACGCAGCAATAGGAGCAGTGTTCGTTGATGAAAACCAATGGAACTCAGCAAAAGAA
GCAGTGGAAGACGAAAGGTTTTGGGATCTCGTGCACAGAGAGAGGGAGCTTCATAAACAG
GGAAAATGTGCCACGTGTGTCTACAACATGATGGGGAAGAGAGAGAAAAAACTAGGAGAG
TTTGGAAAGGCAAAAGGAAGTCGTGCAATATGGTACATGTGGCTGGGAGCACGCTTTCTG
GAGTTCGAAGCCCTTGGTTTCATGAATGAAGATCACTGGTTTAGCAGAGAGAATTCACTC
AGTGGAGTGGAAGGAGAAGGACTGCACAAACTTGGATACATACTCAGAGACATATCAAAG
ATTCCGGGGGGAAATATGTATGCAGATGATACAGCCGGTTGGGACACAAGAATAACAGAG
GATGATCTTCAGAATGAGGCTAAAATCACTGACATCATGGAGCCTGAACATGCTCTATTG
GCTACGTCAATTTTTAAGCTGACTTATCAAAACAAAGTGGTGAGGGTGCAAAGACCAGCA
AAAAACGGAACCGTGATGGATGTTATATCCAGACGTGACCAGAGAGGAAGTGGACAGGTC
GGAACTTATGGCTTAAATACTTTCACTAATATGGAGGTCCAACTAATAAGACTAATGGAG
TCTGAAGGAATCTTTTTACCCAGCGAATTGGAAACCCCCAATCTAGCTGAGAGAGTTCTT
GACTGGTTGGAAAAACATGGCGCCGAAAGGCTGAAAAGAATGGCAATCAGCGGAGATGAT
TGCGTGGTGAAACCAATTGACGACAGGTTCGCTACAGCCTTAACAGCCCTGAATGACATG
GGAAAAGTAAGAAAAGACATACCGCAGTGGGAGCCTTCAAAAGGATGGAATGATTGGCAG
CAAGTGCCTTTCTGTTCACACCATTTCCACCAGCTGATCATGAAGGATGGGAGGGAAATA
GTGGTGCCATGCCGCAACCAAGATGAACTTGTGGGCAGGGCTAGAGTATCACAAGGCGCC
GGATGGAGCCTGAGAGAAACTGCTTGCCTAGGCAAGTCATATGCACAAATGTGGCAGCTG
ATGTACTTCCACAGGAGAGACCTGAGACTGGCGGCTAACGCCATCTGTTCAGCCGTCCCA
GTTGATTGGGTCCCAACCAGCCGCACAACCTGGTCAATCCATGCCCACCACCAATGGATG
ACAACAGAAGACATGTTATCAGTGTGGAATAGGGTTTGGATAGAGGAAAACCCATGGATG
GAGGACAAAACTCATGTATCCAGTTGGGAAGAAGTTCCATACCTAGGGAAAAGGGAAGAT
CAATGGTGTGGATCCCTGATAGGCTTGACAGCGAGGGCCACCTGGGCCACTAACATACAA
GTGGCCATAAACCAAGTGAGAAGGCTCATCGGGAATGAGAATTATCTAGATTACATGACA
TCAATGAAGAGATTCAAGAGTGAGAGTGATCCCGAAGGG---------------GCACTC
TGG
>JN093516
---ATGAACAACCAACGGAAAAAGACGGCTCGACCGTCTTTCAATATGCTGAAACGCGCG
AGAAACCGCGTGTCAACTGTTTCACAGTTGGCGAAGAGATTCTCAAAAGGATTGCTCTCA
GGCCAAGGACCCATGAAATTGGTGATGGCTTTCATAGCATTCCTAAGATTTCTAGCCATA
CCCCCAACAGCAGGAATTTTGGCTAGATGGGGCTCATTTAAGAAGAATGGAGCGATCAAA
GTGCTACGGGGTTTCAAGAAAGAAATCTCAAATATGTTGAATATAATGAATAGAAGGAAA
AGATCTGTGACCATGCTCCTTATGCTGATGCCTACAGCCTTGGCGTTCCATTTGACTACA
CGAGGGGGAGAGCCGCACATGATAGTCAGCAAGCAGGAAAGAGGAAAGTCACTTTTGTTT
AAGACCTCAGCAGGTGTCAACATGTGCACCCTTATAGCGATGGATTTGGGAGAGTTTTGT
GAGGACACAATGACTTACAAGTGCCCTCGAATCACTGAGGCGGAACCAGATGACGTTGAT
TGTTGGTGCAATGCCACAGACACATGGGTGACCTATGGAACATGTTCCCAAACTGGCGAG
CACCGACGCGACAAACGTTCCGTCGCACTGGCCCCACACGTGGGACTTGGTTTGGAAACA
AGAACCGAAACGTGGATGTCCTCTGAAGGCGCTTGGAAACAGATACAAAAAGTGGAGACT
TGGGCCCTGAGACACCCAGGATTCACGGTGATAGCCCTTTTTCTAGCACATGCCATAGGA
ACATCCATCACCCAGAAAGGGATTATTTTCATTCTGTTAATGCTGGTAACACCATCCATG
GCAATGCGATGTGTGGGAATAGGCAGCAGGGACTTCGTGGAAGGACTGTCAGGAGCAACT
TGGGTAGATGTGGTACTGGAACATGGAAGTTGCGTCACCACCATGGCAAAAGACAAACCA
ACATTGGACATTGAACTCTTGAAGACGGAAGTCACAAACCCTGCCGTCCTGCGTAAATTG
TGCATTGAAGCTAAAATATCAAACACCACCACTGACTCAAGATGTCCAACACAAGGAGAA
GCCACACTGGTGGAAGAACAAGACGCGAACTTTGTGTGTCGACGAACGTTTGTGGACAGA
GGCTGGGGCAATGGATGTGGGCTCTTCGGAAAAGGAAGCCTAATAACGTGTGCTAAGTTC
AAGTGTGTTACAAAACTGGAAGGAAAGACAGTCCAACATGAAAACTTGAAATATTCAGTA
ATAGTCACCGTCCACACTGGAGACCAGCACCAGGTGGGAAATGAAAGCACAGAGCATGGG
ACAACTGCAACTATAACACCTCAAGCTCCTTCGACGGAAATACAGCTGACCGACTACGGA
GCTCTTACATTGGATTGTTCACCTAGAACAGGACTAGACTTTAATGAAATGGTGTTGTTG
ACAATGAAAGAAAAATCATGGCTAGTCCACAAACAATGGTTTCTAGACCTACCATTGCCT
TGGACCTCGGGAGCTTCAACATCACAAGAGACTTGGAACAGAAAAGATTTGCTGGTGACA
TTTAAGACAGCTCATGCAAAGAAGCAGGAAGTAGTCGTACTAGGATCACAAGAAGGAGCA
ATGCACACTGCGTTGACCGGAGCAACAGAAATCCAAACGTCTGGAACGACAACAATTTTT
GCAGGACACTTGAAATGTAGACTAAAGATGGACAAGCTGACTCTAAAAGGGATGTCATAT
GTAATGTGCACAGGCTCATTCAAGCTAGAGAAAGAAGTGGCTGAGACCCAGCATGGAACC
GTTCTAGTGCAGATTAAATATGAAGGAACAGATGCACCATGCAAGATCCCTTTTTCGACC
CAAGATGAAAAAGGAGTAACCCAGAATGGGAGACTAATAACAGCTAACCCCATAGTCACT
GACAAAGAAAAACCAGTCAACATTGAGGCAGAACCGCCTTTTGGTGAGAGTTACATCGTG
ATAGGAGCAGGTGAAAAAGCTTTGAAACTAAGCTGGTTCAAGAAAGGAAGCAGCATAGGG
AAAATGTTTGAGGCAACTACCAGAGGAGCACGAAGGATGGCCATACTAGGAGACACCGCA
TGGGACTTTGGTTCTATAGGAGGAGTGTTCACGTCTGTTGGAAAATTAGTACACCAGATT
TTTGGAACTGCATATGGAGTTTTGTTCAGCGGTGTTTCCTGGACCATGAAAATAGGAATA
GGAGTCCTGCTAACATGGCTAGGATTAAACTCAAGGAGCACGTCCCTTTCGATGACGTGC
ATTGCAGTTGGCCTAGTAACATTATACCTAGGAGTCATGGTTCAGGCGGATTCAGGATGT
GTAATTAATTGGAAAGGTAGAGAACTCAAATGTGGAAGTGGCATTTTTGTCACCAATGAA
GTTCACACTTGGACAGAGCAATACAAATTTCAAGCTGACTCCCCAAAGAGACTATCAGCA
GCCATCGGGAAGGCATGGGAGGAGGGTGTGTGTGGAATACGATCAGCAACTCGTCTCGAG
AACATCATGTGGAAGCAAATATCAAATGAACTGAACCACATCTTACTTGAAAATGACATG
AAATTCACAGTGGTTGTAGGAGATGTTGCTGGAATCTTGGCTCAAGGAAAAAAAATGATT
AGGCCACAACCCATGGAATACAAATACTCGTGGAAAAGCTGGGGAAAGGCTAAAATCATA
GGGGCAGATGTGCAGAATACCACCTTCATCATCGACGGCCCAAACACCCCAGAATGCCCT
GATGACCAAAGAGCATGGAACATTTGGGAAGTTGAGGACTATGGATTTGGAATTTTCACG
ACAAACATATGGCTGAAATTGCGTGATTCCTACACCCAAGTGTGTGACCACCGGCTAATG
TCAGCTGCCATCAAGGACAGCAAGGCAGTTCACGCTGACATGGGGTACTGGATAGAAAGT
GAAAAGAACGAGACCTGGAAGCTGGCAAGAGCCTCTTTCATAGAAGTTAAAACATGTATC
TGGCCAAAGTCCCACACTCTATGGAGCAATGGAGTTCTGGAAAGTGAAATGATAATTCCA
AAGATCTATGGAGGACCAATATCTCAGCACAACTACAGACCAGGATATTTCACACAAACG
GCAGGGCCGTGGCACCTAGGCAAGTTGGAACTGGATTTTGATTTGTGTGAGGGTACCACA
GTTGTTGTGGATGAACATTGTGGAAATCGAGGACCATCTCTTAGGACCACAACAGTTACA
GGAAAGATAATTCATGAATGGTGTTGCAGATCTTGTACGCTACCACCCTTACGTTTCAAA
GGAGAAGATGGGTGCTGGTACGGTATGGAAATCAGACCAGTCAAGGAAAAGGAAGAGAAT
CTAGTCAAATCAATGGTCTCTGCAGGGTCAGGGGAAGTGGACAGCTTTTCACTAGGACTG
CTATGCATATCAATAATGATCGAAGAGGTGATGAGGTCCAGATGGAGTAGAAAAATGCTG
ATGACTGGTACACTGGCCGTGTTCTTCCTTCTCATAATGGGACAATTGACATGGAATGAT
CTGATCAGATTATGCATCATGGTTGGAGCCAACGCTTCCGACAGGATGGGGATGGGAACG
ACGTACCTAGCTCTGATGGCCACTTTTAAAATGAGACCAATGTTTGCTGTAGGACTATTA
TTCCGCAGACTAACATCCAGAGAAGTACTCCTTCTAACAATTGGATTGAGTCTAGTGGCA
TCTGTGGAGTTACCAAACTCCTTGGAGGAGCTGGGGGATGGACTTGCAATGGGCATTATG
ATTTTAAAATTATTGACTGACTTTCAATCACATCAGTTGTGGGCTACCTTGCTGTCCTTG
ACATTTATCAAAACAACGTTTTCCTTGCACTATGCATGGAAGACAATGGCCATGGTACTG
TCAATTGTATCTCTCTTCCCCTTATGC---CTGTCCACGACTTCCCAAAAAACAACATGG
CTTCCGGTGCTATTGGGATCTCTTGGATGCAAACCACTAACCATGTTTCTTATAGCAGAA
AACAAAATCTGGGGAAGGAAAAGTTGGCCCCTCAATGAAGGAATCATGGCTGTTGGAATA
GTCAGCATCCTACTAAGTTCACTCCTCAAAAATGATGTGCCGCTAGCTGGGCCACTAATA
GCTGGAGGCATGCTAATAGCATGTTATGTTATATCTGGAAGCTCAGCCGACCTATCACTA
GAGAAAGCAGCTGAGGTCTCCTGGGAAGAAGAAGCAGAACACTCTGGTGCCTCACACAAT
ATATTAGTGGAGGTCCAAGATGATGGAACCATGAAGATAAAGGATGAAGAGAGAGATGAC
ACGCTAACCATTCTCCTTAAAGCAACTCTGCTAGCAGTCTCAGGGGTGTACCCATTATCA
ATACCAGCGACCCTTTTTGTGTGGTACTTTTGGCAG---AAAAAGAAACAGAGATCTGGA
GTGTTATGGGACACACCTAGCCCTCCAGAAGTGGAAAGAGCAGTTCTTGATGATGGTATC
TATAGAATTATGCAGAGAGGACTGTTGGGCAGGTCCCAAGTAGGGGTAGGAGTTTTCCAA
GAAAACGTGTTCCACACAATGTGGCATGTCACCAGGGGAGCTGTACTCATGTATCAAGGG
AAGAGACTGGAACCGAGCTGGGCCAGTGTAAAAAAAGACCTGATCTCATATGGAGGAGGT
TGGAGGCTTCAAGGATCCTGGAACACGGGAGAAGAAGTGCAGGTGATCGCTGTTGAACCA
GGAAAAAACCCCAAAAATGTACAAACAGCGCCGGGCACCTTTAAGACCTCTGAAGGTGAA
GTTGGAGCCATTGCCCTAGATTTTAAACCCGGCACATCTGGATCTCCCATCGTGAACAGA
GAAGGAAAAATAGTAGGTCTTTACGGAAATGGAGTAGTGACAACAAGTGGAACCTACGTC
AGTGCCATAGCTCAAGCCAAAGCATCACAAGAAGGGCCTCTACCAGAGATTGAAGACGAG
GTGTTTAGGAAAAGAAACTTAACAATAATGGACCTACATCCAGGATCGGGGAAAACAAGA
AGATATCTTCCAGCCATAGTCCGTGAGGCCATAAAAAGGAAGCTGCGCACATTAATTCTG
GCTCCCACAAGGGTTGTCGCTTCCGAAATGGCAGAGGCGCTCAAGGGAATGCCAATAAGG
TACCAAACAACAGCAGTGAAGAGTGAACACACAGGAAAAGAGATAGTTGACCTCATGTGT
CACGCCACTTTCACTATGCGCCTCCTGTCTCCCGTGAGAGTTCCCAATTACAACATGATT
ATCATGGATGAAGCACATTTCACCGATCCATCCAGCATAGCGGCCAGAGGGTACATCTCA
ACCCGAGTGGGCATGGGTGAAGCAGCTGCGATCTTCATGACAGCTACTCCCCCAGGATCA
GTGGAGGCCTTTCCACAGAGCAACGCAGTTATCCAAGATGAGGAAAGAGACATTCCTGAG
AGATCATGGAACTCAGGCTATGAGTGGATCACTGACTTCCCGGGTAAAACAGTTTGGTTT
GTTCCAAGCATCAAATCAGGAAATGACATTGCCAACTGCTTAAGAAAGAATGGGAAACGG
GTGATTCAATTGAGCAGAAAAACTTTTGATACAGAGTACCAAAAAACAAAAAATAACGAC
TGGGACTACGTCGTCACAACAGACATCTCCGAAATGGGAGCAAATTTCCGGGCCGACAGG
GTGATAGACCCAAGACGGTGTCTGAAACCGGTAATACTAAAAGATGGTCCAGAGCGTGTC
ATTTTAGCAGGACCGATGCCAGTGACTGTGGCCAGTGCCGCCCAGAGGAGAGGAAGAATT
GGAAGGAACCACAATAAGGAAGGTGATCAGTACATCTACATGGGACAGCCTTTAAACAAC
GATGAAGATCATGCTCACTGGACAGAAGCAAAAATGCTCCTTGATAATATAAACACACCA
GAAGGGATTATCCCAGCCCTCTTCGAGCCGGAGAGAGAAAAGAGTGCAGCAATAGACGGG
GAATATAGACTGCGGGGTGAAGCAAGGAAAACGTTTGTGGAGCTTATGAGAAGAGGAGAT
CTACCTGTCTGGCTATCCTACAAAGTTGCCTCAGAAGGCTTTCAGTACTCTGACAGAAGA
TGGTGCTTTGACGGGGAAAGGAACAACCAGGTGTTGGAGGAGAACATGGACGTGGAGATC
TGGACAAAAGAAGGA---GAAAGAAAGAAACTAAGACCCCGCTGGCTGGATGCCAGAACA
TACTCAGACCCACTGGCCCTGCGCGAGTTTAAAGAGTTTGCAGCAGGAAGAAGAAGCGTC
TCAGGTGATCTAATATTAGAAATAGGGAAACTTCCACAACACTTGACGCAAAGGGCCCAG
AATGCCTTGGACAATCTGGTTATGTTGCACAACTCCGAACAAGGAGGAAGAGCCTATAGA
CATGCAATGGAGGAACTGCCAGACACCATAGAAACGTTGATGCTCCTAGCTTTGATAGCT
GTGTTAACTGGTGGAGTGACGCTGTTCTTCCTATCAGGAAGGGGCCTAGGGAAAACATCT
ATCGGCCTACTCTGCGTGATGGCTTCAAGCGCACTGCTATGGATGGCCAGTGTGGAGCCC
CATTGGATAGCGGCCTCCATCATACTGGAGTTCTTCCTGATGGTGCTGCTTATTCCAGAG
CCAGACAGACAACGCACTCCGCAGGACAACCAGCTGGCATATGTAGTGATAGGTTTGTTA
TTCATGATACTGACAGTAGCAGCCAATGAGATGGGACTGCTGGAAACCACAAAGAAAGAC
TTAGGGATTGGCCATGTGGCTGTTGAAAATCACCACCATGCCACAATGCTGGACGTAGAC
TTACATCCAGCTTCAGCCTGGACCCTCTATGCAGTGGCCACAACAATTATCACTCCCATG
ATGAGGCACACAATCGAAAACACAACGGCAAACATTTCCCTGACAGCCATTGCAAACCAG
GCGGCTATATTGATGGGACTTGACAAAGGATGGCCAATATCGAAGATGGACATAGGAGTT
CCACTTCTCGCCTTGGGGTGCTATTCCCAGGTGAATCCACTGACGCTGACAGCGGCGGTG
TTGATGCTAGTGGCTCATTACGCCATAATTGGACCTGGACTGCAAGCAAAAGCTACTAGA
GAAGCTCAAAAAAGGACAGCGGCCGGAATAATGAAAAATCCAACCGTTGATGGAATTGTT
GCAATAGATTTGGATCCTGTGGTTTATGATGCAAAATTTGAGAAACAACTAGGCCAAATA
ATGTTGTTGATACTATGCACATCACAAATCCTCTTGATGCGGACTACATGGGCCTTGTGT
GAATCCATCACACTAGCCACTGGACCTCTGACCACGCTTTGGGAGGGATCTCCAGGAAAA
TTTTGGAACACCACGATAGCGGTTTCCATGGCAAACATTTTCAGAGGAAGTTATCTAGCA
GGAGCAGGTCTGGCCTTCTCATTAATGAAATCTCTAGGAGGAGGTAGGAGAGGCACGGGA
GCCCAAGGGGAAACACTGGGAGAGAAATGGAAAAGACAGCTGAACCAACTGAGCAAGTCA
GAATTCAACACTTATAAAAGGAGTGGGATCATGGAAGTGGACAGATCCGAAGCCAAAGAG
GGACTGAAAAGAGGGGAAACAACCAAACACGCAGTGTCGAGAGGAACAGCTAAACTGAGG
TGGTTTGTGGAGAGGAATCTTGTGAAACCAGAAGGGAAAGTCATAGACCTTGGTTGTGGA
AGAGGTGGCTGGTCATACTATTGCGCTGGGCTGAAGAAAGTCACAGAAGTGAAGGGATAT
ACGAAAGGAGGACCTGGACATGAGGAGCCAATTCCAATGGCGACCTATGGATGGAACCTA
GTAAAACTGCACTCCGGGAAAGACGTATTCTTTATACCACCCGAGAAATGTGACACCCTT
TTGTGTGATATTGGTGAGTCCTCTCCAAACCCAACTATAGAGGAAGGAAGAACGCTACGC
GTCCTAAAGATGGTGGAACCATGGCTCAGAGGAAACCAATTTTGCATAAAAATTCTGAAT
CCCTACATGCCAAGTGTGGTGGAAACTCTGGAGCAAATGCAAAGAAAACATGGAGGAATG
CTAGTGCGAAATCCACTTTCAAGAAATTCTACTCATGAAATGTATTGGGTTTCATGTGGA
ACAGGAAACATTGTGTCAGCAGTAAACATGACATCCAGAATGTTGCTAAATCGATTCACA
ATGGCTCACAGGAAACCAACGTATGAAAGAGACGTGGATCTAGGCGCCGGAACAAGACAT
GTGGCAGTGGAACCTGAGGTAGCCAACCTAGATATCATTGGCCAGAGGATAGAGAACATA
AAACATGAACATAAGTCAACATGGCATTATGATGAGGACAACCCATATAAAACATGGGCC
TACCATGGATCATATGAGGTCAAGCCATCAGGATCAGCCTCATCCATGGTCAATGGCGTG
GTGAAACTGCTCACCAAACCATGGGATGTCATCCCCATGGTCACACAAATAGCCATGACT
GACACTACACCCTTTGGACAACAGAGGGTGTTCAAAGAGAAAGTTGACACACGCACACCA
AAAGCAAAACGAGGCACAGCACAGATCATGGAGGTGACAGCCAAGTGGTTATGGGGTTTT
CTTTCTAGAAACAAGAAACCAAGAATTTGTACAAGAGAGGAGTTCACAAGAAAAGTTAGG
TCAAACGCAGCCATTGGAGCAGTGTTCGTTGATGAAAATCAATGGAACTCAGCAAAAGAA
GCAGTGGAAGATGAGCGGTTCTGGGACCTTGTGCACAGAGAGAGGGAGCTTCACAAACAG
GGAAAATGTGCCACGTGTGTTTACAACATGATGGGGAAGAGAGAGAAAAAACTAGGAGAG
TTCGGAAAGGCAAAAGGAAGTCGTGCAATATGGTACATGTGGCTGGGAGCACGCTTTCTA
GAGTTCGAAGCTCTTGGTTTCATGAACGAAGATCACTGGTTCAGCAGAGAGAATTCACTC
AGCGGAGTGGAAGGAGAAGGACTCCACAAACTTGGATATATACTCAGAGACATATCAAAG
ATTCCAGGGGGAAACATGTATGCAGATGACACAGCCGGATGGGATACAAGGATAACAGAG
GATGACCTTCAGAACGAGGCCAAAATTACTGACATCATGGAACCCGAACATGCCCTACTG
GCTAAGTCAATCTTCAAACTAACATACCAAAACAAGGTGGTAAGGGTACAGAGACCAGCA
AAAAATGGAACCGTGATGGATGTCATATCCAGACGTGACCAGAGAGGAAGTGGCCAGGTC
GGAACTTATGGCTTAAACACTTTCACCAACATGGAAGCCCAGCTGATAAGACAGATGGAG
TCTGAGGGAATTTTTTCACCCAGCGAATTAGAGACCCCAAATTTAGCCGGGAGAGTTCTC
GACTGGCTGGAAAAACATGGCGTCGAAAGGCTGAAAAGAATGGCAATCAGCGGAGATGAC
TGCGTAGTGAAACCAATTGATGATAGGTTTGCAACAGCCTTAACAGCTCTGAATGATATG
GGAAAAGTTAGAAAAGACATACCACAATGGGAACCTTCAAAAGGATGGAATGATTGGCAA
CAAGTGCCTTTTTGTTCACACCACTTCCACCAGCTGATTATGAAGGATGGGAGGGAAATA
GTGGTGCCATGCCGCAACCAAGATGAACTTGTGGGTAGGGCTAGAGTATCACAAGGTGCT
GGATGGAGCCTGAGAGAAACTGCATGCCTAGGCAAGTCATATGCACAAATGTGGCAGTTG
ATGTACTTCCACAGGAGAGACCTGAGACTAGCCGCTAATGCTATCTGTTCAGCCGTTCCA
GTTGAGTGGGTCCCAACCAGCCGCACCACCTGGTCGATCCATGCCCATCACCAATGGATG
ACAACAGAAGACATGCTGTCAGTGTGGAATAGGGTTTGGATAGAGGAAAACCCATGGATG
GAGGACAAAACCCACATATCCAGTTGGGGAGATGTTCCATATTTAGGAAAAAGGGAAGAT
CAATGGTGTGGATCCCTGATAGGCTTAACAGCAAGGGCCACCTGGGCCACCAACATACAA
GTGGCCATAAACCAAGTGAGAAGACTAATTGGGAATGAGAATTATCTAGATTACATGACA
TCAATGAAGAGATTCAAGAACGAGAGTGATCCTGAAGGG---------------GCACTC
TGG
>JN000935
---ATGAACAACCAACGGAAAAAGACGGCTCGACCGTCTTTCAATATGCTGAAACGCGCG
AGAAACCGCGTGTCAACTGTTTCACAGTTGGCGAAGAGATTCTCAAAAGGATTGCTCTCA
GGCCAAGGACCCATGAAATTGGTGATGGCTTTCATAGCATTCCTAAGATTTCTAGCCATA
CCCCCAACAGCAGGAATTTTGGCTAGATGGGGTTCATTCAAGAAGAGTGGAGCGATCAAA
GTGCTACGGGGTTTCAAGAAAGAAATCTCAAACATGTTGAATATAATGAATAGAAGGAAA
AGATCTGTGACCATGCTCCTTATGCTGATGCCTACAGCCTTGGCGTTCCATTTGACTACA
CGAGGGGGAGAGCCGCACATGATAGTCAGTAAGCAGGAAAGAGGAAAGTCACTCTTGTTT
AAGACCTCAGCAGGTGTCAACATGTGCACCCTTATAGCGATGGATTTGGGAGAGTTGTGT
GAGGACACAATGACTTACAAATGCCCTCGAATCACTGAAACTGAACCAGATGACGTTGAT
TGTTGGTGTAATGCCACAGACACATGGGTGACCTATGGAACATGTTCCCAAACTGGCGAG
CACCGACGAGACAAACGTTCCGTCGCACTGGCCCCACACGTGGGACTTGGTTTGGAAACA
AGAACCGAAACGTGGATGTCCTCTGAAGGCGCTTGGAAACAGATACAAAGAGTAGAGACT
TGGGCCCTGAGACACCCAGGATTCACGGTGATAGCCCTTTTTCTAGCACATGCCATAGGA
ACATCCATCACCCAGAAAGGGATCATTTTCATTTTGTTAATGCTGGTAACACCATCCATG
GCCATGCGATGTGTGGGAATAGGCAGCAGGGACTTCGTGGAAGGACTGTCAGGAGCAACT
TGGGTAGATGTGGTACTGGAACATGGAAGTTGCGTCACCACCATGGCAAAAGACAAACCA
ACATTGGACATTGAACTCTTGAAGACGGAAGTCACAAACCCTGCCGTCCTGCGCAAACTG
TGCATTGAAGCTAAAATATCAAACACCACCACCGACTCAAGATGTCCAACACAAGGAGAA
GCCACACTAGTGGAAGAACAAGACGCGAACTTTGTGTGTCGACGAACGTTTGTGGACAGA
GGCTGGGGCAATGGCTGTGGGCTCTTTGGAAAAGGAAGCCTAATAACGTGTGCTAAGTTC
AAGTGTGTGACAAAACTGGAAGGAAAGATAGTTCAATATGAGAACTTGAAATATTCAGTA
ATAGTCACCGTTCACACCGGAGACCAGCACCAAGTGGGAAATGAAAGCACAGAACATGGG
ACAACTGCAACTATAACACCTCAAGCTCCTACGACGGAAATACAGCTGACCGACTACGGA
GCTCTTACATTGGATTGTTCACCTAGAACAGGACTAGACTTTAATGAAATGGTGTTGTTG
ACAATGAAAGAAAAATCATGGCTAGTCCACAAACAATGGTTTTTAGACCTACCACTGCCT
TGGACCTCGGGAGCTTCAACATCACAAGAGACTTGGAACAGACAAGATTTGCTGGTGACA
TTTAAGACAGCTCATGCAAAGAAGCAGGAAGTAGTCGTACTAGGATCACAAGAAGGAGCA
ATGCACACTGCGTTGACCGGAGCGACAGAAATCCAAACGTCTGGAACGACAACAATTTTT
GCAGGACACTTGAAATGCAGACTAAAGATGGACAAACTGACTCTAAAAGGGATGTCATAT
GTGATGTGCACAGGCTCATTCAAGCTAGAGAAAGAAGTGGCTGAGACCCAGCATGGAACC
GTTCTAGTGCAGATTAAATACGAAGGAACAGATGCACCATGCAAGATCCCTTTTTCGACC
CAAGATGAAAAAGGAGTAACCCAGAATGGGAGATTGATAACAGCTAACCCCATAGTTACT
GACAAAGAAAAACCAGTCAACATTGAGGCAGAACCGCCCTTTGGTGAGAGTTACATCGTA
ATAGGAGCAGGTGAAAAAGCTTTGAAACTAAGCTGGTTCAAGAAAGGAAGCAGCATAGGG
AAAATGTTTGAGGCAACTGCCAGAGGAGCACGAAGGATGGCCATACTGGGAGACACTGCA
TGGGACTTTGGTTCTATAGGAGGAGTGTTCACGTCTGTTGGAAAATTAGTACACCAGACT
TTTGGAACTGCATATGGAGTTTTGTTCAGCGGTGTTTCCTGGACCATGAAAATAGGAATA
GGGGTTCTGCTGACATGGCTGGGATTAAACTCAAGGAGCACGTCCCTTTCGATGACGTGC
ATTGCAGTTGGCCTAGTAACACTATACCTAGGAGTCATGGTTCAGGCGGATTCAGGATGT
GTAATTAATTGGAAAGGTAGAGAACTCAAATGTGGAAGTGGCATTTTTGTCACCAATGAA
GTTCACACTTGGACAGAGCAATACAAATTTCAAGCTGACTCCCCAAAGAGACTATCAGCA
GCCATCGGGAAGGCATGGGAGGAGGGTGTGTGTGGAATTCGATCAGCAACTCGTCTCGAG
AACATCATGTGGAAGCAAATATCAAATGAACTGAATCACATCTTACTTGAAAATGATATG
AAATTCACAGTGGTTGTAGGAGATGTTGCTGGGATCTTGGCTCAAGGAAAGAAAATGATT
AGGCCACAACCCATGGAATACAAATACTCGTGGAAAAGCTGGGGAAAGGCTAAAATCATA
GGGGCAGATGTACAGAACACCACCTTCATCATCGATGGCCCAAACACCCCAGAATGCCCT
GATGACCAAAGAGCATGGAACATTTGGGAAGTTGAGGACTATGGATTTGGAATTTTCACG
ACAAACATATGGCTGAAATTGCGTGATTCTTACACCCAAGTGTGTGACCACCGGCTAATG
TCAGCTGCCATCAAGGACAGCAAGGCAGTTCACGCTGACATGGGGTACTGGATAGAAAGT
GAAAAGAACGAGACCTGGAAGCTGGCAAGAGCCTCATTCATAGAAGTTAAAACATGTATC
TGGCCAAAATCTCACACTCTATGGAGCAATGGAGTTCTGGAAAGTGAAATGATAATTCCA
AAGATCTATGGAGGACCAATATCTCAGCACAACTACAGACCAGGATATTTTACACAAACA
GCAGGGCCGTGGCACCTAGGCAAGTTGGAACTGGATTTTGATTTGTGTGAGGGTACCACA
GTTGTTGTGGATGAACATTGTGGAAATCGAGGACCATCTCTTAGGACCACAACAGTCACA
GGAAAGATAATTCATGAATGGTGTTGCAGATCTTGCACGCTACCACCCTTACGTTTCAGA
GGAGAAGATGGGTGCTGGTACGGTATGGAAATCAGACCAGTCAAGGAAAAGGAAGAAAAT
CTAGTCAAATCAATGGTCTCTGCAGGGTCAGGGGAAGTGGACAGCTTTTCACTAGGACTG
CTATGCATATCAATAATGATCGAGGAGGTGATGAGATCCAGATGGAGTAGAAAAATGCTG
ATGACTGGAACACTGGCTGTGTTCTTCCTTCTCATAATGGGACAATTGACATGGAACGAT
CTGATCAGATTATGCATCATGGTTGGAGCCAACGCTTCCGACAGGATGGGGATGGGAACG
ACGTACCTAGCCCTGATGGCCACTTTTAAAATGAGACCGATGTTTGCTGTAGGGCTATTA
TTTCGCAGACTAACATCCAGAGAAGTTCTTCTTCTAACAATTGGATTGAGTCTAGTGGCA
TCTGTGGAGTTACCAAATTCCTTGGAGGAGCTGGGGGATGGACTTGCAATGGGCATTATG
ATTTTAAAATTATTGACTGACTTTCAATCATATCAGCTGTGGGCTACCTTGCTGTCCTTG
ACATTTATCAAAACAACGTTTTCCTTGCACTACGCATGGAAGACAATGGCTATGGTACTG
TCAATTGTATCTCTCTTCCCTTTATGC---CTGTCCACGACCTCCCAAAAAACAACATGG
CTTCCGGTGCTATTGGGATCCCTTGGATGCAAACCACTAACCATGTTTCTTATAGCAGAA
AACAAAATCTGGGGAAGGAGAAGTTGGCCCCTCAATGAAGGAATCATGGCTGTTGGAATA
GTCAGCATCCTACTAAGTTCACTCCTCAAAAATGATGTACCGCTAGCTGGGCCACTAATA
GCTGGAGGCATGCTAATAGCATGTTATGTTATATCTGGAAGCTCAGCCGACCTATCATTA
GAGAAAGCGGCTGAGGTCTCCTGGGAAGAAGAAGCAGAACACTCTGGTGCCTCACACAAC
ATATTAGTGGAAGTCCAAGATGATGGAACCATGAAGATAAAGGATGAAGAGAGAGATGAC
ACGCTAACCATTCTCCTTAAAGCAACCCTGTTAGCAGTTTCAGGGGTGTACCCATTATCA
ATACCAGCGACCCTTTTCGTGTGGTACTTTTGGCAG---AAAAAGAAACAGAGATCTGGA
GTGTTATGGGACACACCCAGCCCTCCAGAAGTGGAAAGAGCAGTTCTTGATGATGGTATC
TACAGAATTATGCAGAGAGGACTGTTGGGCAGGTCCCAAGTAGGGGTAGGAGTTTTCCAA
GAAAACGTGTTCCACACAATGTGGCATGTCACCAGGGGAGCTGTACTCATGTATCAAGGG
AAGAGATTGGAACCGAGCTGGGCCAGTGTCAAAAAAGACCTGATCTCATATGGAGGAGGT
TGGAGGCTTCAAGGATTCTGGAACACAGGAGAAGAAGTGCAGGTGATTGCTGTTGAACCA
GGGAAAAACCCCAAAAATGTACAAACAGCACCGGGCACCTTTAAGACCCCTGAAGGTGAA
GTTGGAGCCATTGCCCTAGACTTCAAACCTGGCACATCTGGATCTCCCATCGTGAACAGA
GAAGGAAAAATAGTAGGTCTTTATGGAAATGGAGTAGTGACAACAAGTGGAACCTACGTC
AGTGCCATAGCTCAAGCCAAAGCATCACAAGAAGGGCCCCTACCAGAGATTGAAGACGAG
GTGTTTAGGAAAAGAAACTTAACAATAATGGACCTACATCCAGGATCGGGGAAAACAAGA
AGATATCTTCCAGCTATAGTCCGTGAGGCCATAAAAAGGAAGCTGCGCACACTAATCCTG
GCTCCCACAAGGGTTGTCGCTTCCGAAATGGCAGAGGCGCTCAAGGGAATGCCAATAAGG
TACCAAACAACAGCAGTGAAGAGTGAACATACAGGAAAAGAGATAGTTGACCTCATGTGT
CACGCCACTTTCACCATGCGCCTCCTGTCTCCCGTAAGAGTTCCCAATTACAACATGATC
ATCATGGATGAAGCACATTTCACCGATCCATCCAGTATAGCGGCCAGAGGGTACATCTCA
ACCCGAGTGGGCATGGGTGAAGCAGCTGCAATCTTCATGACAGCCACTCCCCCAGGATCA
GTGGAGGCCTTTCCACAGAGCAACGCAGTTATCCAAGATGAGGAAAGAGACATTCCTGAG
AGATCATGGAACTCAGGCTATGAGTGGATCACTGACTTCCCAGGTAAAACAGTTTGGTTT
GTTCCAAGCATTAAATCAGGAAATGACATTGCCAACTGCTTAAGAAAGAATGGGAAACGG
GTGATTCAATTGAGCAGGAAAACCTTTGACACAGAGTACCAAAAAACAAAAAACAACGAC
TGGGACTACGTCGTCACAACAGACATCTCCGAAATGGGAGCAAATTTCCGAGCCGACAGG
GTGATAGACCCAAGACGGTGTCTGAAACCGGTGATACTAAAAGATGGTCCAGAGCGTGTC
ATTTTGGCAGGACCAATGCCAGTGACTGTGGCCAGTGCCGCTCAGAGAAGAGGAAGAATT
GGAAGGAACCACAATAAGGAAGGTGATCAGTACATCTACATGGGACAGCCTTTAAACAAC
GATGAAGATCATGCTCACTGGACAGAAGCAAAAATGCTCCTTGATAATATAAACACACCA
GAAGGGATTATCCCAGCCCTCTTCGAGCCAGAGAGAGAAAAGAGTGCAGCAATAGACGGG
GAATACAGACTGCGGGGTGAAGCAAGGAAAACGTTTGTGGAGCTCATGAGAAGAGGAGAT
CTACCTGTCTGGCTATCCTACAAAGTTGCCTCAGAAGGCTTCCAGTACTCTGACAGAAGA
TGGTGCTTTGACGGGGAAAGGAACAACCAGGTGTTGGAGGAGAACATGGACGTGGAGATC
TGGACAAAAGAAGGA---GAAAGAAAGAAACTACGACCCCGCTGGCTGGATGCCAGAACA
TACGCAGACCCACTAGCCCTGCGCGAGTTTAAAGAGTTTGCAGCAGGGAGAAGAAGCGTC
TCAGGTGATTTAATATTAGAAATAGGGAAGCTTCCACAACACTTGACGCAAAGGGCCCAG
AATGCCTTGGACAACCTGGTTATGTTGCATAACTCCGAACAAGGAGGAAGAGCCTATAGA
CATGCAATGGAAGAACTGCCAGACACCATAGAAACGTTGATGCTCCTAGCTTTGATAGCT
GTGTTAACTGGTGGAGTGACACTGTTCTTCCTATCAGGAAGGGGCCTAGGGAAAACATCT
ATTGGCCTACTCTGCGTAATGGCTTCAAGCGTACTGCTATGGATGGCCAGTGTGGAGCCC
CATTGGATAGCGGCCTCCATCATACTGGAGTTCTTCCTGATGGTGCTGCTTATTCCAGAG
CCAGACAGACAACGCACTCCGCAGGACAACCAGCTGGCATATGTGGTGATAGGTTTGTTA
TTCATGATACTGACAGTAGCAGCCAATGAGATGGGACTGCTGGAAACCACAAAGAAAGAC
TTAGGGATTGGCCATGTGGCTGTTGAAAATCACCACCATGCCGCAATGCTGGACGTAGAC
TTACATCCAGCTTCAGCCTGGACCCTCTATGCAGTGGCCACAACAATTATCACTCCCATG
ATGAGGCACACAATCGAAAACACAACGGCAAACATTTCCTTGACAGCCATTGCAAACCAG
GCAGCTATATTGATGGGACTTGACAAAGGATGGCCAATATCGAAGATGGACATAGGAGTT
CCACTTCTCGCCTTGGGGTGCTATTCCCAGGTGAATCCACTGACGCTGACAGCGGCGGTA
TTGATGCTAGTGGCTCATTACGCCATAATTGGACCTGGACTGCAAGCAAAAGCTACTAGA
GAAGCTCAAAAAAGGACAGCGGCCGGAATAATGAAAAATCCAACCGTTGATGGAATTGTT
GCAATAGACTTGGACCCTGTGGTTTATGATGCAAAATTTGAAAAACAACTAGGCCAAATA
ATGTTGTTGATACTATGCACATCACAGATCCTCTTGATGCGGACTACATGGGCCTTGTGC
GAGTCCATCACACTGGCCACTGGACCTCTGACCACGCTTTGGGAGGGATCTCCAGGAAAA
TTTTGGAATACCACGATAGCGGTTTCCATGGCAAACATTTTCAGAGGAAGTTATCTAGCA
GGAGCAGGTCTGGCCTTCTCATTAATGAAATCTCTAGGAGGAGGTAGGAGAGGCACGGGA
GCCCAAGGGGAAACACTGGGAGAGAAATGGAAAAGACAGCTGAACCAACTGAGCAAGTCA
GAATTTAACACCTATAAAAAGAGTGGGATTATGGAAGTGGACAGATCCGAAGCCAAAGAG
GGATTGAAAAGAGGAGAAACAACCAAACATGCAGTGTCGAGAGGAACCGCTAAACTGAGG
TGGTTTGTGGAGAGGAACCTTGTGAAACCAGAAGGGAAAGTCATAGACCTCGGTTGTGGA
AGAGGTGGCTGGTCATACTATTGCGCTGGGCTGAAGAAAGTCACAGAAGTGAAGGGATAT
ACAAAAGGAGGACCTGGACATGAGGAACCAATCCCAATGGCGACCTATGGATGGAACCTA
GTAAAGCTGCACTCTGGGAAAGACGTGTTCTTTATACCACCTGAGAAATGTGACACCCTT
TTGTGTGATATCGGTGAGTCCTCTCCAAACCCAACTATAGAGGAAGGAAGAACGCTACGC
GTCCTAAAGATGGTGGAACCATGGCTCAGAGGAAACCAATTTTGCATAAAAATTCTGAAT
CCCTACATGCCAAGTGTGGTGGAAACTCTGGAGCAAATGCAAAGAAAACATGGAGGAATG
CTAGTGCGAAATCCACTTTCAAGAAATTCCACTCATGAAATGTATTGGGTTTCATGTGGA
ACAGGAAACATTGTGTCAGCAGTAAACATGACATCTAGAATGTTGCTAAATCGATTCACA
ATGGCTCACAGGAAACCAACATATGAAAGAGACGTGGACCTAGGCGCCGGAACAAGACAT
GTGGCAGTGGAACCAGAGGTAGCCAACCTAGATATCATTGGCCAGAGGATAGAGAACATA
AAACATGAACATAAGTCAACATGGCATTATGATGAGGACAATCCATATAAAACATGGGCC
TATCATGGATCATATGAGGTCAAGCCATCAGGATCAGCCTCATCCATGGTCAATGGCGTG
GTGAAACTGCTCACCAAACCATGGGATGTCATCCCTATGGTCACACAAATAGCCATGACT
GACACCACACCCTTTGGACAACAGAGGGTGTTTAAAGAGAAAGTTGACACACGCACACCA
AAAGCAAAACAGGGCACAGCACAAATCATGGAGGTGACAGCCAAGTGGTTGTGGGGTTTT
CTTTCTAGAAACAAGAAACCAAGAATTTGCACAAGAGAGGAGTTCACAAGAAAAGTTAGG
TCAAACGCAGCCATTGGAGCAGTGTTCGTTGATGAAAATCAATGGAACTCAGCAAAAGAA
GCAGTGGAAGATGAGCGGTTCTGGGACCTTGTGCATAGAGAGAGGGAGCTTCACAAACAG
GGAAAATGTGCTACGTGTGTTTACAACATGATGGGGAAGAGAGAGAAAAAGCTAGGAGAG
TTCGGAAAGGCAAAAGGAAGTCGTGCAATATGGTACATGTGGTTGGGAGCACGCTTTCTA
GAGTTCGAAGCTCTTGGTTTCATGAACGAAGATCACTGGTTCAGCAGAGAGAATTCACTC
AGCGGAGTGGAAGGAGAAGGACTCCACAAACTTGGATATATACTCAGAGACATATCACAG
ATTCCAGGGGGAAACATGTATGCAGATGACACAGCCGGATGGGATACAAGGATAACAGAG
GATGACCTTCAGAATGAGGCCAGAATTACTGACATCATGGAACCCGAACATGCCCTACTG
GCTAAGTCAATCTTCAAGTTAACCTACCAAAATAAGGTGGTAAGGGTACAGAGACCAGCA
AAAAATGGAACCGTGATGGATGTCATATCCAGACGTGACCAGAGAGGAAGTGGTCAGGTC
GGAACTTATGGCTTAAACACTTTCACCAACATGGAAGCCCAGCTGATAAGACAAATGGAG
TCTGAGGGAATCTTTTCACCCAGCGAATTAGAGACCCCAAATTTAGCCGAGAGAGTTCTC
GACTGGCTGGAAAAATATGGCGTCGAAAGGCTGAAAAGAATGGCAATCAGCGGAGATGAC
TGCGTAGTGAAACCAATTGATGATAGGTTTGCAACAGCCTTGACAGCTCTGAATGATATG
GGAAAAGTAAGAAAAGATATACCACAATGGGAACCTTCAAAAGGATGGAATGATTGGCAA
CAAGTGCCTTTTTGTTCACACCACTTCCACCAACTGATTATGAAGGATGGGAGGGAAATA
GTGGTGCCATGCCGCAACCAAGATGAACTTGTGGGTAGGGCTAGAGTATCACAAGGTGCT
GGATGGAGCCTGAGAGAAACTGCATGCCTAGGCAAGTCATATGCACAAATGTGGCAGCTG
ATGTACTTCCACAGGAGAGACCTAAGACTAGCCGCTAATGCTATCTGTTCAGCCGTTCCA
GTTGATTGGATCCCAACCAGCCGTACCACCTGGTCGATCCATGCCCATCACCAATGGATG
ACAACAGAAGACATGCTGTCAGTGTGGAATAGGGTTTGGATAGAGGAAAACCCATGGATG
GAGGACAAAACCCACATATCCAGTTGGGGAGATGTTCCATATTTAGGAAAAAGGGAAGAC
CAATGGTGTGGATCCCTGATAGGCTTAACAGCAAGGGCCACCTGGGCCACCAACATACAA
GTGGCCATAAACCAAGTGAGAAGACTAATTGGGAATGAGAATTATCTAGATTACATGACA
TCAATGAAGAGATTCAAGAACGAGAGTGATCCCGAAGGG---------------GCACTC
TGG
>JF937644
---ATGAACAACCAACGGAAAAAGACGGGTCGACCGTCTTTCAATATGCTGAAACGCGCG
AGAAACCGCGTGTCAACTGGTTCACAGTTGGCGAAGAGATTCTCAAAAGGATTGCTTTCA
GGCCAAGGACCCATGAAATTGGTGATGGCTTTCATAGCATTTCTAAGATTTCTAGCCATA
CCCCCAACAGCAGGAATTTTGGCTAGATGGAGCTCATTCAAGAAGAATGGAGCGATCAAA
GTGTTACGAGGTTTCAAAAAAGAGATCTCAAGCATGTTGAACATAATGAACAGGAGGAAA
AGATCCGTGACCATGCTTCTCATGCTGCTGCCCACAGCCCTGGCGTTCCATTTGACCACA
CGAGGGGGAGAGCCACACATGATAGTTAGTAAGCAGGAAAGAGGAAAGTCACTCTTGTTT
AAGACCTCTGCAGGTGTCAATATGTGCACTCTCATTGCGATGGACTTGGGAGAGTTATGT
GAGGACACAATGACCTACAAATGCCCCCAGATCACTGAGGCGGAACCAGATGACGTTGAC
TGCTGGTGTAACGCCACAGACACATGGGTGACCTATGGGACGTGTTCTCAAACCGGCGAA
CACCGACGAGACAAACGTTCCGTGGCACTGGCCCCACACGTGGGACTTGGTCTAGAAACA
AGAACCGAAACATGGATGTCCTCTGAAGGCGCCTGGAAACAAATACAAAGAGTGGAGACT
TGGGCTTTGAGACATCCAGGATTCACGGTGATAGCCCTTTTTTTAGCACATGCCATAGGA
ACATCCATCACTCAGAAAGGGATCATTTTCATTTTGCTGATGCTGGTGACACCATCAATG
GCCATGCGATGCGTGGGAATAGGCAACAGAGACTTTGTTGAAGGACTGTCAGGAGCAACG
TGGGTGGACGTGGTATTGGAGCATGGAAGCTGCGTCACTACCATGGCAAAAAATAAACCA
ACCTTGGACATTGAACTCTTGAAGACGGAGGTCACGAACCCTGCCATCTTGCGCAAACTG
TGCATTGAAGCTAAAATATCAAACACCACCACCGATTCAAGATGTCCAACACAAGGAGAG
GCTACATTGGTGGAAGAACAAGACGCGAACTTTGTGTGTCGCCGAACGCTTGTGGACAGA
GGCTGGGGTAATGGCTGTGGACTATTCGGAAAGGGAAGCCTATTGACGTGTGCCAAGTTC
AAGTGTGTGACAAAACTAGAAGGAAAGATAGTTCAATATGAAAACTTAAAATATTCAGTG
ATAGTCACTGTCCACACTGGGGACCAGCACCAGGTGGGAAACGAGACTACAGAACATGGA
ACAATTGCGACCATAACACCTCAAGCTCCTACGTCGGAAATACAGCTGACCGACTACGGA
GCCCTCACATTGGACTGCTCACCTAGAACAGGGCTGGACTTTAATGAGATGGTGCTATTG
ACAATGAAAGAAAAATCATGGCTTGTCCACAAACAATGGTTTCTAGACTTACCACTGCCT
TGGACTTCGGGGGCTTCAACATCCCAAGAGACCTGGAACAGACAAGATTTGCTGGTCACA
TTCAAGACAGCTCATGCAAAGAAACAGGAAGTAGTCGTACTGGGATCACAGGAAGGAGCA
ATGCACACTGCGTTGACTGGGGCGACAGAAATCCAGACGTCAGGAACGACAACAATCTTT
GCAGGACATCTGAAATGCAGACTAAAAATGGATAAACTGACTTTAAAAGGGACGTCATAT
GTGATGTGCACAGGCTCATTTAAGCTAGAGAAGGAAGTGGCTGAGACCCAGCATGGAACT
GTTCTCGTGCAGGTCAAATACGAAGGAACAGACGCGCCATGCAAGATCCCCTTTTCGACC
CAAGATGAGAAAGGAGTGACCCAGAATGGGAGATTGATAACAGCCAATCCCATAGTCACT
GACAAAGAAAAACCAGTCAACATTGAGACAGAACCACCTTTTGGTGAGAGCTACATCGTG
GTAGGGGCAGGTGAAAAAGCTTTAAAACTAAGCTGGTTCAAGAAAGGAAGCAGCATAGGG
AAAATGTTCGAAGCAACCGCCCGAGGAGCACGAAGGATGGCTATTCTGGGAGACACCGCA
TGGGACTTTGGCTCCATAGGAGGAGTGTTCACATCTGTGGGAAAATTGGTGCACCAGGTT
TTTGGAACCGCGTATGGGGTTCTGTTCAGCGGTGTTTCTTGGACTATGAAAATAGGAATA
GGGATTCTGCTGACATGGTTGGGATTAAATTCAAGGAGCACGTCACTTTCGATGACGTGC
ATTGCAGTTGGCATGGTTACACTATACCTAGGAGTCATGGTTCAAGCGGACTCGGGATGT
GTAATCAACTGGAAGGGCAGAGAACTCAAATGTGGAAGTGGCATTTTTGTCACTAATGAA
GTCCACACTTGGACAGAGCAATACAAATTCCAGGCTGACTCCCCAAAACGACTGTCAGCA
GCCATTGGAAAGGCATGGGAGGAGGGCGTGTGTGGAATTCGATCAGCCACGCGTCTTGAG
AACATCATGTGGAAGCAAATATCAAATGAATTGAACCACATTCTACTTGAAAATGACATG
AAATTCACAGTGGTTGTAGGAGATGCTAATGGAATTTTGGCTCAAGGAAAAAAAATGATT
AGGCCACAACCCATGGAACACAAATACTCATGGAAAAGCTGGGGAAAAGCTAAAATCATA
GGAGCAGATATACAAAATACCACCTTCATCATCGACGGCCCAGATACCCCAGAATGCCCC
GATAACCAAAGAGCGTGGAACATTTGGGAAGTTGAGGACTATGGGTTTGGAATTTTCACG
ACAAACATATGGTTGAAATTGCGTGACTCCTACACCCAAATGTGTGACCACCGGCTAATG
TCAGCTGCCATCAAGGACAGCAAGGCAGTCCATGCTGACATGGGGTACTGGATAGAAAGT
GAAAAGAACGAAACCTGGAAGCTGGCGAGAGCCTCCTTCATAGAAGTCAAGACATGCACC
TGGCCAAAATCTCACACTCTATGGAGCAACGGAGTTTTGGAAAGTGAAATGATAATCCCA
AAGATATATGGAGGACCAATATCTCAGCACAACTATAGACCAGGGTATTTCACACAAACA
GCAGGGCCATGGCACCTAGGCAAGTTGGAATTGGATTTTGACTTGTGTGAAGGTACCACA
GTCGTTGTGGATGAACATTGTGGAAATCGAGGTCCTTCTCTCAGAACTACAACAGTCACA
GGAAAGATAATCCATGAATGGTGTTGCAGATCCTGCACGTTACCCCCCTTACGTTTCAGA
GGAGAAGACGGATGTTGGTACGGCATGGAAATCAGACCAGTAAAGGAGAAGGAGGAGAAT
CTAGTTAGGTCAATGGTCTCTGCAGGGTCAGGAGAAGTGGACAGTTTTTCATTAGGAATA
CTATGCGCATCAATAATGATTGAAGAAGTGATGAGATCCAGATGGAGTAGAAAGATGCTG
ATGACTGGAACACTGGCTGTTTTCCTCCTTCTTATAATGGGACAACTGACATGGAATGAT
CTGATTAGGTTATGCATCATGGTTGGAGCTAATGCTTCAGACAGGATGGGGATGGGAACA
ACGTACCTAGCCTTGATGGCTACTTTCAAAATGAGACCAATGTTCGCTGTTGGGCTATTA
TTTCGCAGACTAACATCCAGAGAAGTTCTTCTTCTCACAATTGGATTAAGCTTGGTGGCA
TCCGTGGAGCTACCAAATTCTTTGGAGGAGCTAGGGGATGGACTTGCAATGGGTATCATG
ATGTTAAAATTATTGACTGAATTTCAGCCACACCAGTTATGGACCACCTTACTGTCTCTA
ACATTCATCAAAACAACTCTTTCATTGGATTATGCATGGAAAACAACGGCTATGGCACTG
TCAATCGTATCTCTCTTTCCTTTATGC---CTGTCCACGACCTCCCAAAAAACAACATGG
CTTCCGGTGCTGTTAGGATCTTTTGGATGCAAACCGTTAACTATGTTTCTTATAACAGAA
AACAAAATCTGGGGAAGGAAAAGTTGGCCCCTCAATGAAGGAATTATGGCTATTGGAATA
GTTAGTATTCTACTAAGTTCACTCCTCAAAAATGATGTGCCGTTGGCCGGCCCACTAATA
GCTGGAGGCATGCTAATAGCATGTTATGTCATATCCGGAAGCTCAGCCGATTTATCATTG
GAGAAAGCGGCTGAGGTGTCCTGGGAACAAGAGGCAGAACACTCCGGTACCTCACACAAC
ATACTAGTAGAGGTCCAAGATGATGGAACTATGAAAATAAAAGATGAAGAGAGGGATGAC
ACACTCACTATACTCCTTAAAGCAACTTTGCTGGCAGTCTCAGGAGTGTACCCAATGTCA
ATACCAGCAACTCTTTTTGTGTGGTACTTTTGGCAG---AAAAAGAAACAGAGATCAGGA
GTGTTATGGGACACACCCAGTCCTCCGGAAGTGGAAAGAGCAGTTCTTGATGATGGCATC
TATAGAATCTTGCAAAGAGGACTGTTGGGCAGGTCCCAAGTAGGAGTGGGAGTTTTCCAA
GACGGCGTGTTCCACACAATGTGGCACGTCACCAGGGGAGCTGTCCTTATGTACCAAGGG
AAGAGGCTGGAACCAAGCTGGGCCAGTGTCAAAAAGGATCTGATCTCATATGGAGGAGGT
TGGAGGTTTCAAGGATCATGGAACACGGGGGAAGAAGTGCAGGTGATAGCTGTTGAACCA
GGAAAAAACCCCAAAAATGTACAGACAACGCCGGGTACCTTCAAGACTCCTGAAGGTGAA
GTTGGAGCCATAGCTCTAGATTTTAAACCCGGCACATCTGGATCTCCCATCGTGAACAGA
GAGGGAAAAATAGTAGGTCTTTATGGAAATGGAGTGGTGACAACAAGTGGAACCTACGTC
AGTGCCATTGCCCAAGCTAAAGCATCACAGGAAGGGCCTCTACCAGAGATTGAGGACGAG
GTGTTTAAGAAAAGAAACTTAACAATAATGGACCTGCATCCAGGATCAGGAAAAACAAGA
AGATATCTTCCAGCCATAGTCCGTGAGGCCATAAAAAGGAAACTGCGTACGTTAATCTTG
GCTCCCACAAGAGTTGTCGCCTCTGAAATGGCAGAGGCGCTCAAGGGAATGCCAATAAGA
TATCAGACAACAGCAGTGAAGAGTGAACACACAGGAAGGGAGATAGTTGACCTCATGTGC
CACGCCACTTTTACCATGCGTCTCTTATCCCCAGTGAGAGTTCCCAATTACAACATGATC
ATCATGGATGAAGCACATTTTACCGATCCAGCCAGCATAGCGGCCAGAGGGTACATCTCA
ACCCGAGTGGGTATGGGTGAAGCAGCTGCGATCTTCATGACAGCCACTCCCCCAGGATCG
GTGGAGGCCTTTCCACAGAGCAATGCAGTTATCCAAGATGAGGAAAGAGACATACCTGAG
AGATCATGGAACTCAGGCTACGACTGGATCACTGATTTTCCAGGTAAAACAGTCTGGTTC
GTCCCAAGTATTAAATCAGGAAATGACATTGCTAACTGTTTAAGAAAGAACGGAAAACGG
GTAATCCAATTGAGCAGAAAAACCTTTGACACTGAGTACCAGAAAACAAAAAACAATGAC
TGGGACTATGTTGTCACAACAGACATTTCCGAAATGGGGGCAAATTTCCGGGCCGACAGG
GTAATAGACCCAAGGCGGTGCTTGAAACCGGTAATACTAAAAGATGGTCCAGAGCGTGTC
ATTCTAGCCGGACCGATGCCAGTGACTGTGGCCAGTGCTGCCCAGAGGAGAGGAAGAATT
GGAAGGAACCAAAACAAGGAAGGTGACCAGTATGTTTACATGGGACAGCCTTTAAATAAT
GATGAGGATCACGCTCATTGGACAGAAGCAAAAATGCTCCTTGACAATATAAACACACCA
GAAGGGATCATCCCAGCCCTCTTTGAGCCAGAGAGAGAAAAGAGTGCAGCAATAGACGGG
GAGTACAGACTGCGGGGAGAAGCAAGGAAAACGTTCGTGGAGCTCATGAGAAGAGGAGAT
CTACCAGTTTGGCTGTCCTATAAAGTAGCCTCAGAAGGTTTCCAGTACTCCGACAGAAGG
TGGTGCTTTGATGGGGAAAGGAACAATCAGGTATTAGAGGAGAACATGGACGTGGAGATC
TGGACAAAGGAAGGA---GAAAGGAAGAAATTGCGACCCCGCTGGTTGGATGCCAGAACA
TACTCTGATCCATTGGCCCTGCGCGAGTTTAAAGAGTTTGCAGCAGGAAGAAGAAGTGTC
TCAGGTGACCTAATATTGGAAATAGGGAAACTTCCACAACATTTGACGCTAAGAGCCCAG
AATGCTCTGGATAACTTGGTCATGTTGCACAATTCCGAACAAGGAGGAAAAGCCTATAGA
CATGCCATGGAGGAACTACCAGACACCATAGAAACATTGATGCTTCTAGCTTTGATAGCT
GTGTTGACTGGTGGAGTGACGCTGTTCTTCCTATCAGGAAAAGGTCTAGGGAAAACATCC
ATCGGCCTGCTCTGTGTGACGGCCTCAAGCGCACTGTTGTGGATGGCCAGTGTGGAGCCC
CATTGGATAGCGGCCTCCATCATACTAGAGTTCTTTTTGATGGTGCTGCTCATTCCAGAG
CCAGACAGACAGCGCACTCCACAGGACAACCAGCTAGCATATGTGGTGATAGGTTTGTTA
TTCATGATACTGACAGTGGCAGCCAATGAGATGGGATTATTGGAAACCACAAAGAAAGAC
CTGGGGATTGGCCATGTAGCCGCCGAAAACCACCAACATGCTACAATGCTGGACGTAGAC
CTACGTCCAGCTTCAGCCTGGACTCTCTATGCAGTAGCCACAACAGTTATCACTCCCATG
ATGAGACACACAATTGAAAATACAACGGCAAACATTTCCCTGACAGCCATTGCAAATCAG
GCAGCTATATTGATGGGACTTGACAAGGGATGGCCAATATCGAAGATGGACATAGGAGTT
CCACTTCTCGCCTTAGGGTGCTATTCCCAGGTGAACCCATTGACACTGACAGCGGCGGTG
TTGATGTTAGTGGCTCATTATGCCATAATTGGACCAGGACTGCAAGCAAAGGCCACTAGA
GAAGCTCAAAAAAGGACAGCGGCCGGAATAATGAAAAATCCAACCGTAGACGGGATTGTT
GCAATAGACTTGGACCCTGTGGTTTATGATGCAAAATTTGAAAAACAGCTAGGCCAAATA
ATGTTACTGATACTTTGTACATCACAGATTCTCTTGATGCGGACCACATGGGCCTTGTGT
GAATCCATCACACTGGCTACTGGACCCCTGACCACTCTCTGGGAGGGATCTCCAGGAAAA
TTCTGGAATACCACGATAGCAGTGTCCATGGCAAACATCTTCAGGGGAAGTTATTTAGCA
GGAGCAGGTCTGGCTTTCTCATTAATGAAATCTTTAGGAGGAGGTAGGAGAGGTACGGGA
GCTCAAGGGGAAACACTGGGAGAGAAATGGAAAAGACAGTTAAACCAACTGAGCAAGTCA
GAATTCAACACCTACAAAAGGAGTGGAATTATGGAGGTGGACAGATCCGAAGCCAAAGAG
GGACTGAAAAGAGGAGAAACAACCAAACACGCAGTGTCGAGAGGGACAGCCAAACTGAGG
TGGTTTGTGGAGAGGAACCTCGTGAAACCAGAAGGGAAAGTCATAGACCTCGGTTGTGGA
AGAGGTGGCTGGTCATATTATTGTGCTGGGCTGAAGAAAGTCACTGAAGTGAAGGGATAC
ACAAAAGGAGGACCTGGACATGAGGAACCTATCCCAATGGCGACCTATGGATGGAACCTA
GTAAAGCTACACTCTGGAAAAGATGTATTTTTTATGCCACCTGAGAAATGTGACACCCTT
CTGTGTGATATTGGTGAGTCCTCTCCGAATCCAACTATAGAAGAAGGAAGAACGTTACGT
GTTTTAAAAATGGTGGAACCATGGCTAAGAGGAAACCAATTCTGCATAAAAATCCTAAAT
CCTTACATGCCAAGTGTGGTAGAAACTCTGGAGCAAATGCAAAGAAAACATGGAGGGATG
CTAGTGCGAAACCCACTCTCAAGAAATTCCACCCATGAAATGTACTGGGTTTCATGTGGA
ACAGGAAACATTGTGTCGGCAGTGAACATGACATCCAGAATGTTACTGAATCGATTCACA
ATGGCTCACAGGAAGCCAACATATGAAAGAGACGTGGACTTAGGCGCTGGAACAAGACAT
GTGGCAGTGGAACCAGAGGTAGCCAACCTAGATATCATTGGCCAGAGGATAGAGAATATA
AAAAATGAACACAAGTCAACATGGCACTATGATGAGGACAATCCATACAAAACATGGGCC
TATCATGGATCATATGAGGTCAAGCCATCAGGATCAGCCTCATCTATGGTGAATGGAGTG
GTGAGATTGCTCACAAAACCATGGGATGTCATCCCCATGGTCACACAAATAGCTATGACC
GATACCACACCCTTTGGACAACAGAGAGTGTTTAAAGAGAAAGTTGACACGCGCACACCA
AGAGCAAAACGAGGCACAACACAAATTATGGAGGTGACAGCCAAGTGGTTATGGGGTTTC
CTTTCCAGAAACAAAAAACCCAGAATCTGCACAAGAGAGGAGTTCACAAGAAAGGTTAGG
TCTAACGCAGCAATAGGAGCAGTGTTCGTTGATGAAAACCAATGGAACTCAGCAAAAGAA
GCAGTGGAAGACGAAAGGTTTTGGGATCTCGTGCACAGAGAGAGGGAGCTTCATAAACAG
GGAAAATGTGCCACGTGTGTCTACAACATGATGGGGAAGAGAGAGAAAAAACTAGGAGAG
TTTGGAAAGGCAAAAGGAAGTCGTGCAATATGGTACATGTGGCTGGGAGCACGCTTTCTG
GAGTTCGAAGCCCTTGGTTTCATGAATGAAGATCACTGGTTTAGCAGAGAGAATTCACTC
AGTGGAGTGGAAGGAGAAGGACTGCACAAACTTGGATACATACTCAGAGACATATCAAAG
ATTCCGGGGGGAAATATGTATGCAGATGATACAGCCGGTTGGGACACAAGAATAACAGAG
GATGATCTTCAGAATGAGGCCAAAATCACTGACATCATGGAGCCTGAACATGCTCTATTG
GCTACGTCAATTTTTAAGCTGACTTATCAAAACAAAGTGGTGAGGGTGCAAAGACCAGCA
AAAAACGGAACCGTGATGGATGTTATATCCAGACGTGACCAGAGAGGAAGTGGACAGGTC
GGAACTTATGGCTTAAATACTTTCACTAATATGGAGGTCCAACTAATAAGACAAATGGAG
TCTGAAGGAATCTTTTTACCCAGTGAATTGGAAACCCCCAATCTAGCTGAGAGAGTTCTT
GACTGGTTGGAAAAACATGGCGCCGAAAGGCTGAAAAGAATGGCAATCAGCGGAGATGAT
TGCGTGGTGAAACCAATTGACGACAGGTTCGCTACAGCCTTAACAGCCCTGAATGACATG
GGAAAAGTAAGAAAAGACATACCGCAGTGGGAACCTTCAAAAGGATGGAATGATTGGCAG
CAAGTGCCTTTCTGTTCACACCATTTCCACCAGCTGATCATGAAGGATGGGAGGGAAATA
GTGGTGCCATGCCGCAACCAAGATGAACTTGTGGGCAGGGCTAGAGTATCACAAGGCGCC
GGATGGAGCCTGAGAGAAACTGCTTGCCTAGGCAAGTCATATGCACAAATGTGGCAGCTG
ATGTACTTCCACAGGAGAGACCTGAGACTGGCGGCTAACGCTATCTGTTCAGCCGTCCCA
GTTGATTGGGTCCCAACCAGCCGCACAACCTGGTCAATCCATGCCCACCACCAATGGATG
ACAACAGAAGACATGTTATCAGTGTGGAATAGGGTTTGGATAGAGGAAAACCCATGGATG
GAGGACAAAACTCATGTATCCAGTTGGGAAGAAGTTCCATACCTAGGGAAAAGGGAAGAT
CAATGGTGTGGATCCCTGATAGGCTTGACAGCGAGGGCCACTTGGGCCACTAACATACAA
GTGGCCATAAACCAAGTGAGAAGGCTCATCGGGAATGAGAATTATCTAGATTATATGACA
TCAATGAAGAGATTCAAGAATGAGAGTGATCCCGAAGGG---------------GCACTC
TGG
>JF937651
---ATGAACAACCAACGAAAAAAGACGGCTCGACCGTCTTTCAATATGCTGAAACGCGCG
AGAAACCGCGTGTCAACTGTTTCACAGTTGGCGAAGAGATTCTCAAAAGGATTGCTCTCA
GGCCAAGGACCCATGAAATTGGTGATGGCTTTCATAGCATTCCTAAGATTTCTAGCCATA
CCCCCAACAGCAGGAATTTTGGCTAGATGGGGTTCATTCAAGAAGAGTGGAGCGATCAAA
GTGCTACGGGGTTTCAAGAAAGAAATCTCAAACATGTTGAATATAGTGAATAGAAGGAAA
AGATCTGTGACCATGCTCCTTATGCTGATGCCTACAGCCTTGGCGTTCCATTTGACTACA
CGAGGGGGAGAGCCGCACATGATACTCAGCAAGCAGGAAAGAGGAAAATCACTCTTGTTT
AAGACCTCAGCAGGTGTCAACATGTGCACCCTTATAGCGATGGATTTGGGAGAGTTATGT
GAGGACACAATGACTTACAAATGCCCTCGAATCACTGAAGCTGAACCAGATGACGTTGAT
TGTTGGTGTAATGCCACAGACACATGGGTGACCTATGGAACATGTTCCCAAACTGGCGAG
CACCGACGAGACAAACGTTCCGTCGCACTGGCCCCACACGTGGGACTTGGTTTGGAAACA
AGAACCGAAACGTGGATGTCCTCTGAAGGCGCTTGGAAACAGATACAAAGAGTGGAGACT
TGGGCCCTGAGACACCCAGGATTCACGGTGATAGCCCTTTTTCTAGCACATGCCATAGGA
ACATCCATCACTCAGAAAGGGATTATTTTCATTTTGTTAATGCTGGTAACACCATCCATG
GCCATGCGATGCGTGGGAATAGGCAGCAGGGACTTCGTGGAAGGACTGTCAGGAGCAACC
TGGGTAGATGTGGTACTGGAACATGGAAGTTGCGTTACCACTATGGCAAAAGACAAACCA
ACATTGGACATTGAACTCTTGAAGACGGAAGTCACAAACCCTGCCATCCTGCGCAAACTG
TGCATTGAAGCTAAAATATCAAACACCACCACCGACTCAAGATGTCCAACACAAGGAGAA
GCCACACTGGTGGAAGAACAAGACGCGAACTTTGTGTGTCGACGAACGTTTGTGGACAGA
GGCTGGGGCAATGGCTGTGGGCTCTTCGGAAAAGGAAGCCTAATAACGTGTGCTAAGTTC
AAGTGTGTGACAAAACTGGAAGGAAAGATAGTTCAATATGAAAACTTGAAATATTCAGTA
ATAGTCACCGTTCACACCGGAGACCAGCATCAGGTGGGAAATGAAAGCACAGAACATGGG
ACAACTGCAACTATAACACCTCAAGCTCCTACGACGGAAATACAGCTGACTGACTACGGA
GCTCTTACATTGGATTGTTCACCTAGAACAGGACTAGACTTTAATGAAATGGTGTTGTTG
ACAATGAAAGAAAAATCATGGCTAGTCCACAAACAATGGTTTCTAGACCTACCACTGCCT
TGGACCTCGGGAGCTTCAACATCACAAGAGACTTGGAACAGACAAGATTTGCTGGTGACA
TTTAAGACAGCCCATGCAAAGAAGCAGGAAGTAGTCGTACTAGGATCACAAGAAGGAGCA
ATGCACACTGCGTTGACCGGAGCAACAGAAATCCAAACGTCTGGAACGACAACAATTTTT
GCAGGACATTTGAAATGCAGACTAAAGATGGACAAACTGACTCTAAAAGGGATGTCATAT
GTGATGTGCACAGGCTCATTCAAGCTAGAGAAAGAAGTGGCTGAGACCCAGCATGGAACC
GTCCTAGTGCAGATTAAATATGAAGGAACAGATGCACCATGCAAGATCCCTTTTTCGACC
CAAGATGAAAAAGGAGTAACCCAGAATGGGAGATTGATAACAGCTAACCCTATAGTTACT
GACAAAGAAAAACCAGTCAACATTGAGGCAGAACCGCCTTTTGGTGAGAGTTACATCGTA
ATAGGAGCAGGTGAAAAAGCTTTGAAACTAAGCTGGTTTAAGAAAGGAAGCAGCATAGGG
AAAATGTTTGAGGCAACTGCCAGAGGAGCACGAAGGATGGCCATACTGGGAGACACCGCA
TGGGACTTTGGTTCTATAGGAGGAGTGTTCACGTCTGTTGGAAAATTAATACACCAGATT
TTTGGAACTGCATATGGAGTTTTGTTCAGCGGTGTTTCCTGGACCATGAAAATAGGAATA
GGGGTTCTGCTGACATGGCTAGGATTAAACTCAAGGAGCACGTCCCTTTCGATGACGTGC
ATTGCAGTTGGCCTAGTAACACTATACCTAGGAGTCATGGTTCAGGCGGATTCAGGATGT
GTAATTAATTGGAAAGGTAGAGAACTCAAATGTGGAAGTGGCATTTTTGTCACCAATGAA
GTTCACACTTGGACAGAGCAATACAAATTTCAAGCTGACTCCCCAAAGAGACTATCAGCA
GCCATCGGGAAGGCATGGGAGGAGGGTGTGTGTGGAATTCGATCAGCAACTCGTCTCGAG
AACATCATGTGGAAGCAAATATCAAATGAACTGAATCACATCTTACTTGAAAATGATATG
AAATTCACAGTGGTTGTAGGAGATGTTGCTGGGATCTTGGCTCAAGGAAAGAAAATGATT
AGGCCACAACCCATGGAATACAAATACTCGTGGAAAAGCTGGGGAAAGGCTAAAATCATA
GGGGCAGATGTACAGAACACCACCTTTATCATCGACGGCCCAAACACCCCAGAATGCCCT
GATGACCAAAGAGCATGGAACATTTGGGAAGTTGAGGACTATGGATTTGGAATTTTCACG
ACAAACATATGGCTGAAATTGCGTGATTCCTATACCCAAGTGTGTGACCACCGGCTAATG
TCAGCTGCCATCAAGGACAGCAAGGCAGTTCACGCTGACATGGGGTACTGGATAGAAAGT
GAAAAGAACGAGACCTGGAAGCTGGCAAGAGCTTCTTTCATAGAAGTTAAAACATGTATC
TGGCCAAAATCCCACACTCTATGGAGCAATGGAGTTCTGGAAAGTGAAATGATAATTCCA
AAGATCTATGGAGGACCAATATCTCAGCACAACTACAGACCAGGATATTTCACACAAACA
GCAGGGCCGTGGCACCTAGGCAAGTTGGAACTGGATTTTGATTTGTGTGAGGGTACCACA
GTTGTTGTGGATGAACATTGTGGAAATCGAGGACCATCTCTTAGGACCACAACAGTCACA
GGAAAGATAATTCATGAATGGTGTTGCAGATCTTGCACGCTACCACCCTTACGTTTCAGA
GGAGAAGATGGGTGCTGGTACGGTATGGAAATCAGACCAGTCAAGGAAAAGGAAGAAAAT
CTAGTCAAATCAATGGTCTCTGCAGGGTCAGGGGAAGTGGACAGCTTTTCACTAGGACTG
CTATGCATATCAATAATGATCGAAGAGGTGATGAGATCCAGATGGAGTAGAAAAATGCTG
ATGACTGGAACACTGGCTGTGTTCCTCCTTCTCATAATGGGACAATTGACATGGAATGAT
CTGATCAGATTATGCATCATGGTTGGAGCCAACGCTTGCGACAGGATGGGGATGGGAACG
ACGTACCTAGCTCTGATGGCCACTTTTAAAATGAGACCGATGTTTGCTGTAGGGCTATTA
TTTCGCAGACTAACATCCAGAGAAGTTCTTCTTCTAACAATTGGATTGAGTCTAGTGGCA
TCTGTGGAGTTACCAAATTCCTTGGAGGAGCTGGGGGATGGACTTGCAATGGGCATTATG
ATTTTAAAATTATTGACTGACTTTCAATCATATCAGCTGTGGGCTACCTTGCTGTCCTTG
ACATTTATCAAAACAACGTTTTCCTTGCACTATGCATGGAAGACAATGGCTATGGTACTG
TCGATTGTATCTCTCTTCCCCTTATGC---CTGTCCACGACCTCCCAAAAAACAACATGG
CTTCCGGTGCTATTGGGATCCCTTGGATGCAAACCACTAACCATGTTTCTTATAGCAGAA
AACAAAATCTGGGGAAGGAGAAGTTGGCCCCTCAATGAAGGAATCATGGCTGTTGGAATA
GTCAGCATCCTACTAAGTTCACTTCTCAAAAATGATGTGCCGCTAGCTGGGCCGCTAATA
GCTGGAGGCATGCTAATAGCATGTTATGTTATATCTGGAAGCTCAGCCGACCTATCACTA
GAGAAAGCGGCTGAGGTCTCCTGGGAAGAAGAAGCAGAACACTCTGGTGCCTCACACAAC
ATATTAGTGGAGGTCCAAGATGATGGAACCATGAAGATAAAGGATGAAGAGAGAGATGAC
ACGCTAACCATTCTCCTTAAAGCAACTCTACTGGCAGTTTCAGGGGTGTACCCATTATCA
ATACCAGCGACCCTTTTCGTGTGGTACTTTTGGCAG---AAAAAGAAACAGAGATCTGGA
GTGTTATGGGACACACCCAGCCCTCCAGAAGTGGAAAGAGCAGTTCTTGATGATGGTATC
TATAGAATTATGCAGAGAGGACTGTTGGGCAGGTCCCAAGTAGGGGTAGGAGTTTTCCAA
GAAAACGTGTTCCACACAATGTGGCATGTCACCAGGGGAGCTGTACTCATGTATCAAGGG
AAGAGACTGGAACCGAGCTGGGCCAGTGTCAAAAAAGACCTGATCTCATATGGAGGAGGT
TGGAGGCTTCAAGGATCCTGGAACACAGGAGAAGAAGTGCAGGTGATTGCTGTTGAACCA
GGGAAAAACCCCAAAAATGTACAAACAGCGCCGGGCACCTTTAAGACCCCTGAAGGTGAA
GTTGGAGCCATTGCCCTAGATTTTAAACCCGGCACATCTGGATCTCCCATCGTGAACAGA
GAAGGAAAAATAGTAGGTCTTTATGGAAATGGAGTAGTGACAACAAGTGGAACCTACGTC
AGTGCCATAGCTCAAGCCAAAGCATCACAAGAAGGGCCCCTACCAGAGATTGAAGACGAG
GTGTTTAGGAAAAGAAACTTAACAATAATGGACCTACATCCAGGATCGGGGAAAACAAGA
AGATACCTTCCAGCCATAGTCCGTGAGGCTATAAAAAGGAAGTTGCGTACACTAATTCTG
GCTCCCACAAGGGTTGTCGCTTCCGAAATGGCAGAGGCGCTCAAGGGAATGCCAATAAGG
TACCAAACAACAGCAGTGAAGAGTGAACACACAGGAAAAGAGATAGTTGACCTCATGTGT
CACGCCACTTTCACCATGCGCCTCCTGTCTCCCGTGAGAGTTCCCAATTACAACATGATT
ATCATGGATGAAGCACATTTCACCGATCCATCCAGTATAGCGGCCAGAGGGTACATCTCA
ACCCGAGTGGGCATGGGTGAAGCAGCTGCAATCTTCATGACAGCCACTCCCCCAGGATCA
GTGGAGGCCTTTCCACAGAGCAACGCAGTAATCCAAGATGAGGAAAGAGACATTCCTGAG
AGATCATGGAACTCAGGCTATGAGTGGATCACTGACTTCCCAGGTAAAACAGTTTGGTTT
GTTCCAAGCATTAAATCAGGAAATGACATAGCCAACTGCTTAAGAAAGAATGGGAAACGG
GTGATTCAATTGAGCAGGAAAACCTTTGATACAGAGTACCAAAAAACAAAAAACAACGAC
TGGGACTACGTCGTCACAACAGACATCTCCGAAATGGGAGCAAATTTCCGAGCCGACAGG
GTGATAGACCCAAGACGGTGTCTGAAACCGGTAATACTAAAAGATGGTCCAGAGCGTGTC
ATTTTAGCAGGACCAATGCCAGTGACTGTGGCCAGTGCCGCCCAGAGGAGAGGAAGAATT
GGAAGGAACCACAATAAGGAAGGTGATCAGTACATCTACATGGGACAGCCTTTAAACAAC
GATGAAGATCACGCTCACTGGACAGAAGCAAAAATGCTCCTTGATAATATAAACACACCA
GAAGGGATTATCCCAGCCCTCTTCGAGCCGGAGAGAGAAAAGAGTGCAGCAATAGACGGG
GAATACAGACTGCGGGGTGAGGCAAGGAAAACGTTTGTGGAGCTCATGAGAAGAGGAGAT
CTACCTGTCTGGCTATCTTACAAAGTTGCCTCAGAAGGCTTCCAGTACTCTGACAGAAGA
TGGTGCTTTGACGGGGAAAGGAACAACCAGGTATTGGAGGAGAACATGGACGTGGAGATC
TGGACAAAAGAGGGA---GAAAGAAAGAAACTACGACCCCGCTGGCTGGATGCCAGAACA
TACTCAGACCCACTAGCCCTGCGCGAGTTTAAAGAGTTTGCAGCAGGGAGAAGAAGCGTC
TCAGGTGATCTAATATTGGAAATAGGGAAACTTCCACAACACTTGACGCAAAGGGCCCAG
AATGCCTTGGACAACCTGGTTATGTTGCACAACTCCGAACAAGGAGGAAGAGCCTACAGA
CATGCAATGGAAGAACTGCCAGACACCATAGAAACGTTGATGCTCCTAGCTTTGATAGCT
GTGTTAACTGGTGGAGTGACACTGTTCTTCCTATCAGGAAGGGGCCTAGGGAAAACATCT
ATTGGCCTACTCTGCGTAATGGCTTCAAGCGTACTGCTATGGATGGCCAGTGTGGAGCCC
CATTGGATAGCGGCCTCCATCATACTGGAGTTCTTCCTGATGGTGCTGCTTATTCCAGAG
CCAGACAGACAACGCACTCCGCAGGACAATCAGCTGGCATATGTGGTGATAGGTTTGTTA
TTCATGATACTGACAGTAGCAGCCAATGAGATGGGACTGCTGGAAACCACAAAGAAAGAC
TTAGGGATTGGCCATGTGGCTGTTGGAAATCACCACCATGCCGCAATGCTGGACGTAGAC
TTACATCCAGCTTCAGCCTGGACCCTCTATGCAGTGGCCACAACAATTATCACTCCCATG
ATGAAGCACACAATCGAAAACACAACGGCAAACATTTCCCTGACAGCCATTGCAAACCAG
GCAGCTATATTGATGGGACTTGACAAAGGATGGCCAATATCGAAGATGGACATAGGAGTT
CCACTTCTCGCCTTGGGGTGCTATTCCCAGGTGAATCCACTGACGCTGACAGCGGCTGTA
TTGATGCTAGTGGCTCATTACGCCATAATTGGACCTGGACTGCAAGCAAAAGCTACTAGA
GAAGCTCAAAAAAGGACAGCGGCCGGAATAATGAAAAATCCAACCGTTGATGGGATTGTT
GCAATAGATTTGGACCCTGTGGTTTATGATGCAAAATTTGAGAAACAACTAGGCCAAATA
ATGTTGTTGATACTATGCACATCACAGATCCTCTTGATGCGGACTACATGGGCCTTGTGC
GAATCCATCACACTGGCCACTGGACCTCTGACCACGCTTTGGGAGGGATCTCCAGGAAAA
TTTTGGAACACCACGATAGCGGTTTCCATGGCAAACATTTTCAGAGGAAGTTATCTAGCA
GGAGCAGGTCTGGCCTTCTCATTAATGAAATCTCTAGGAGGAGGTAGGAGAGGCACGGGA
GCCCAAGGGGAAACACTGGGAGAGAAATGGAAAAGACAGCTGAACCAACTGAGCAAGTCA
GAATTTAACACCTATAAAAGGAGTGGGATTATGGAAGTGGACAGATCCGAAGCCAAAGAG
GGATTGAAAAGAGGAGAAACAACCAAACATGCAGTGTCGAGAGGAACCGCTAAACTGAGA
TGGTTTGTGGAGAGGAACCTTGTGAAACCAGAAGGGAAAGTCATAGACCTCGGTTGTGGA
AGAGGTGGCTGGTCATACTATTGCGCTGGGCTGAAGAAAGTCACAGAAGTGAAGGGATAT
ACAAAAGGGGGACCTGGACATGAGGAACCAATCCCAATGGCGACCTATGGATGGAACCTA
GTAAAGCTGCACTCTGGGAAAGACGTGTTCTTTATACCACCTGAGAAATGTGACACCCTT
TTGTGTGATATTGGTGAGTCCTCTCCAAACCCAACTATAGAGGAAGGAAGAACGCTACGC
GTCCTAAAGATGGTGGAACCATGGCTCAGAGGAAACCAATTTTGCATAAAAATTCTGAAT
CCCTACATGCCAAGTGTGGTGGAAACTCTGGAGCAAATGCAAAGAAAACATGGAGGAATG
CTAGTGCGAAATCCACTTTCAAGAAATTCTACTCATGAAATGTACTGGGTTTCATGTGGA
ACAGGAAACATTGTGTCAGCAGTAAACATGACATCTAGAATGTTGCTAAATCGATTCACA
ATGGCTCACAGGAAACCAACATATGAAAGAGATGTGGACCTAGGCGCCGGAACAAGACAT
GTGGCAGTGGAACCAGAGGTAGCTAATCTAGATATCATTGGCCAGAGGATAGAGAACATA
AAACATGAACACAAGTCAACATGGCATTATGATGAGGACAATCCATATAAAACATGGGCC
TATCATGGATCGTATGAGGTCAAGCCATCAGGATCAGCCTCATCCATGGTCAATGGCGTG
GTGAAACTGCTCACCAAGCCATGGGATGTCATCCCCATGGTTACACAAATAGCCATGACT
GACACTACACCCTTTGGACAACAGAGGGTGTTTAAAGAGAAAGTTGACACACGCACACCA
AAAGCAAAACGAGGCACAGCACAAATCATGGAGGTGACAGCCAAGTGGTTATGGGGTTTT
CTCTCTAGAAACAAGAAACCAAGAATTTGCACAAGAGAGGAGTTCACAGGAAAAGTTAGG
TCAAACGCAGCCATTGGAGCAGTGTTCGTTGATGAAAATCAATGGAACTCAGCAAAAGAA
GCAGTGGAAGATGAGCGGTTCTGGGACCTTGTGCATAGAGAGAGGGAGCTTCACAAACAG
GGAAAATGTGCCACGTGTGTTTACAACATGATGGGGAAGAGAGAGAAAAAGCTAGGAGAG
TTCGGAAAGGCAAAAGGAAGTCGTGCAATATGGTACATGTGGTTGGGAGCACGCTTTCTA
GAGTTCGAAGCTCTTGGTTTCATGAACGAAGATCACTGGTTCAGCAGAGAGAATTCACTC
AGCGGAGTAGAAGGAGAAGGACTCCACAAACTTGGATATATACTCAGAGACATATCAAAG
ATTCCAGGGGGAAACATGTATGCAGATGACACAGCCGGATGGGATACAAGGATAACTGAG
GATGACCTTCAGAATGAGGCCAGAATTACTGACATCATGGAACCCGAACATGCCCTACTG
GCTAAGTCAATCTTCAAGCTGACCTACCAAAATAAGGTGGTAAGGGTACAGAGACCAGCA
AAAAATGGAACCGTGATGGATGTCATATCCAGACGTGACCAGAGAGGAAGTGGCCAGGTC
GGAACTTATGGCTTAAACACTTTCACCAACATGGAAGCCCAGCTGATAAGACAAATGGAG
TCTGAGGGAATCTTTTCACCCAGCGAATTAGAGACCCCAAATTTAGCCGAGAGAGTTCTC
GACTGGCTGGAAAAATATGGCGTCGAAAGGCTGAAAAGAATGGCAATCAGCGGAGATGAT
TGCGTGGTGAAACCAATTGATGATAGGTTTGCAACAGCCTTAACAGCTCTGAATGATATG
GGAAAAGTAAGAAAAGATATACCACAATGGGAACCTTCAAAAGGATGGAATGATTGGCAA
CAAGTGCCTTTTTGTTCACACCACTTCCACCAGCTGATTATGAAGGATGGGAGGGAAATA
GTGGTGCCATGCCGCAACCAAGATGAACTTGTGGGTAGGGCTAGAGTATCACAAGGTGCT
GGATGGAGCCTGAGAGAAACTGCATGCCTAGGCAAGTCATATGCACAGATGTGGCAGCTG
ATGTACTTCCACAGGAGAGACCTGAGACTAGCCGCTAATGCTATCTGTTCAGCCGTTCCA
GTTGATTGGATCCCAACCAGCCGCACCACCTGGTCGATCCATGCCCATCACCAATGGATG
ACAACAGAAGACATGCTGTCAGTGTGGAATAGGGTTTGGATAGAGGAAAACCCATGGATG
GAGGACAAAACCCATATATCCAGTTGGGGAGATGTTCCATATTTAGGGAAAAGGGAAGAT
CAATGGTGTGGATCCCTGATAGGCTTAACAGCAAGGGCCACCTGGGCCACCAACATACAA
GTGGCCATAAACCAAGTGAGAAGACTAATTGGGAATGAGAATTACCTAGATTACATGACA
TCAATGAAGAGATTCAAGAACGAGAGTGATCCCAAAGGG---------------GCACTC
TGG
>JF937650
---ATGAACAACCAACGAAAAAAGACGGCTCGACCGTCTTTCAATATGCTGAAACGCGCG
AGAAACCGCGTGTCAACTGTTTCACAGTTGGCGAAGAGATTCTCAAAAGGATTGCTCTCA
GGCCAAGGACCCATGAAATTGGTGATGGCTTTCATAGCATTCCTAAGATTTCTAGCCATA
CCCCCAACAGCAGGAATTTTGGCTAGATGGGGCTCATTCAAGAAGAATGGAGCGATCAAA
GTGCTACGGGGTTTCAAGAAAGAAATCTCAAACATGTTGAATATAATGAATAGAAGGAAA
AGATCTGTGACCATGCTCCTTATGCTGATGCCTACAGCCTTGGCGTTCCATTTGACCACA
CGAGGGGGAGAGCCGCACATGATAGTCAGCAAGCAGGAAAGAGGAAAGTCACTTTTGTTT
AAGACCTCAGCAGGTGTCAACATGTGCACCCTTATAGCGATGGATTTGGGAGAGTTATGT
GAGGACACAATGACTTACAAATGCCCTCGAATCACTGAGGCGGAACCAGATGACGTTGAT
TGTTGGTGCAATGCCACAGACACATGGGTGACCTATGGAACATGTTCCCAAACTGGCGAG
CATCGACGAGACAAACGTTCCGTCGCACTGGCCCCACACGTGGGACTTGGTTTGGAAACA
AGAACCGAAACGTGGATGTCCTCCGAAGGCGCTTGGAAACAGATACAAAGAGTGGAGACT
TGGGCCCTGAGACACCCAGGATTCACGGTGATAGCCCTTTTTCTAGCACATGCCATAGGA
ACATCCATCACCCAGAAAGGGATTATTTTCATTTTGTTAATGCTGGTTACACCATCCATG
GCCATGCGATGCGTGGGAATAGGCAGCAGGGACTTCGTGGAAGGACTGTCAGGAGCAACT
TGGGTAGATGTGGTACTGGAACATGGAAGTTGCGTCACTACCATGGCAAAAGACAAACCA
ACATTGGACATTGAACTCTTGAAGACGGAAGTCACAAACCCTGCCGTCCTGCGCAAACTG
TGCATTGAAGCTAAAATATCAAACACCACCACCGACTCAAGATGTCCAACACAAGGAGAA
GCCACACTGGTGGAAGAACAAGACGCGAACTTTGTGTGTCGACGAACGTTTGTGGACAGA
GGCTGGGGCAATGGCTGTGGGCTCTTCGGAAAAGGAAGCCTAATAACGTGTGCTAAGTTT
AAGTGTGTGACAAAACTGGAAGGAAAGATAGTCCAATATGAAAACTTGAAATACTCAGTA
ATAGTCACCGTCCACACTGGAGACCAGCACCAGGTGGGAAATGAAAGCACAGAACATGGG
ACAACTGCAACTATAACACCTCAAGCTCCTACGACGGAAATACAGCTAACCGACTACGGA
GCTCTTACATTGGATTGTTCACCTAGAACAGGACTAGACTTTAATGAAATGGTGTTGTTG
ACAATGAAAGAAAAATCATGGCTAGTCCACAAACAATGGTTTCTAGACCTACCACTGCCT
TGGACCTCGGGAGCTTCAACATCACAGGAAACTTGGAACAGACAAGATTTGCTGGTGACA
TTTAAGACAGCTCATGCAAAGAAGCAGGAAGTAGTCGTACTAGGATCACAAGAAGGAGCA
ATGCACACTGCGCTGACCGGAGCGACAGAAATCCAAACGTCTGGAACGACAACAATTTTT
GCAGGACACTTGAAATGTAGACTAAAGATGGACAAACTGACTCTAAAAGGGATGTCATAT
GTGATGTGCACAGGCTCATTCAAGCTAGAGAAAGAGGTGGCTGAGACCCAGCATGGGACC
GTTCTAGTGCAGATTAAATACGAAGGAACAGATGCACCATGCAAGATCCCCTTTTCGACC
CAAGATGAGAAAGGAGTAACCCAGAATGGGAGATTGATAACAGCCAACCCCATAGTCACT
GACAAAGAAAAACCAGTCAACATTGAGGCAGAACCGCCTTTTGGTGAGAGTTACATCGTG
ATAGGAGCAGGTGAAAAAGCTTTGAAGCTAAGCTGGTTTAAGAAAGGAAGCAGCATAGGG
AAAATGTTTGAGGCAACTGCCAGAGGAGCACGAAGGATGGCCATACTGGGAGACACCGCA
TGGGACTTTGGTTCTATAGGAGGAGTGTTCACGTCTGTTGGAAAATTAATACACCAGATT
TTTGGAACTGCATATGGAGTTTTGTTCAGCGGTGTTTCCTGGACCATGAAAATAGGAATA
GGGGTTCTGCTGACATGGCTAGGATTAAACTCAAGGAGCACGTCCCTCTCGATGACGTGC
ATTGCAGTCGGCCTAGTAACGCTATACTTAGGAGTCATGGTTCAGGCGGATTCAGGATGT
GTAATTAACTGGAAAGGTAGAGAACTCAAATGTGGAAGTGGCATTTTTGTTACCAATGAA
GTTCATACCTGGACAGAGCAATACAAATTTCAAGCTGATTCCCCAAAGAGACTATCAGCA
GCCATTGGGAAGGCATGGGAGGAGGGTGTGTGTGGAATTCGATCAGCAACTCGTCTCGAG
AACATCATGTGGAAGCAAATATCAAATGAATTGAACCACATCTTACTTGAAAATGACATG
AAACTCACAGTGGTTGTAGGAGATGTTGCTGGGATCTTGGGCCAAGGGAAAAAAATGATT
AGGCCACAACCCATGGAATATAAATACTCGTGGAAAAGCTGGGGAAAGGCTAAAATCATA
GGGGCAGATGCACAGAACACCACCTTCATCATCGACGGCCCAAACACCCCGGAATGCCCT
GATGATCAAAGAGCATGGAACATTTGGGAAGTTGAGGATTATGGATTTGGAATTTTCACG
ACAAACATATGGCTGAAATTGCGTGACTCCTACACCCAAGTGTGTGACCACCGGCTAATG
TCAGCTGCCATCAAGGACAGCAAGGCAGTTCACGCTGACATGGGGTACTGGATAGAAAGT
GAGAAGAACGAGACCTGGAAGCTGGCAAGAGCCTCTTTCATAGAAGTCAAAACATGTATC
TGGCCAAAATCCCACACTCTATGGAGCAATGGAGTTCTGGAAAGTGAAATGATAATTCCA
AAGATCTATGGAGGACCAATATCTCAGCACAACTACAGACCAGGATATTTCACACAAACG
GCAGGGCCGTGGCACCTAGGCAAGTTGGAACTGGATTTTGATTTGTGTGAGGGTACCACA
GTTGTTGTGGATGAACATTGTGGAAATCGAGGACCATCTCTTAGGACCACAACAGTCACA
GGAAAGATAATTCATGAATGGTGTTGCAGATCTTGTACGCTACCACCCTTACGTTTCAGA
GGAGAAGATGGGTGCTGGTACGGTATGGAAATCAGACCAGTTAAGGAAAAGGAAGAGAAT
CTAGTCAAATCAATGGTCTCTGCAGGGTCAGGGGAAGTGGACAGCTTTTCACTAGGACTG
CTATGCATATCAATAATGATCGAAGAGGTGATGAGATCCAGATGGAGTAGAAAAATGCTG
ATGACTGGAACACTGGCTGTGTTCTTCCTTCTCATAATGGGACAATTGACATGGAATGAT
CTGATCAGATTATGCATCATGGTTGGAGCCAACGCCTTCGACAGGATGGGGATGGGAACG
ACGTATCTAGCTCTGATGGCCACTTTTAAAATGAGACCAATGTTTGCTGTGGGGCTGCTA
TTCCGCAGACTAACATCCAGAGAAGTTCTTCTTCTAACAATTGGATTGAGTCTAGTGGCA
TCTGTGGAGTTACCAAATTCCTTGGAGGAGCTGGGGGATGGACTTGCAATGGGCATTATG
ATTTTAAAATTGTTGACTGACTTTCAATCACATCAGCTGTGGGCTACCTTGCTGTCCTTG
ACATTTATCAAAACAACATTTTCTTTGCACTATGCATGGAAGACAATGGCTATGGTACTG
TCAATTGTATCTCTCTTCCCCTTATGC---CTGTCCACGACCTCCCAAAAAACAACATGG
CTTCCGGTGCTATTGGGATCTCTTGGATGCAAACCACTAACCATGTTTCTTATAGCAGAA
AACAAAATTTGGGGAAGGAAAAGTTGGCCCCTCAATGAAGGAATCATGGCTGTTGGAATA
GTCAGCATCCTACTAAGTTCACTCCTCAAAAATGATGTGCCGCTAGCTGGGCCACTAATA
GCTGGAGGCATGCTAATAGCATGTTATGTTATATCTGGAAGCTCAGCCGATCTATCACTA
GAGAAAGCGGCTGAGGTCTCCTGGGAAGAAGAAGCAGAACACTCTGGTGCCTCACACAAT
ATACTAGTGGAGGTCCAAGATGATGGAACCATGAAGATAAAGGATGAAGAGAGAGATGAC
ACGCTAACCATTCTCCTTAAAGCAACTCTGCTAGCAGTTTCAGGGGTGTACCCATTATCA
ATACCAGCGACCCTTTTTGTGTGGTACTTTTGGCAG---AAAAAGAAACAGAGATCTGGA
GTGTTATGGGACACACCTAGCCCTCCAGAAGTGGAAAGAGCAGTTCTTGATGATGGTATC
TATAGAATTATGCAGAGAGGACTGTTGGGCAGGTCCCAAGTAGGGGTAGGAGTTTTTCAA
GAAAACGTGTTCCACACAATGTGGCATGTCACCAGGGGAGCTGTACTCATGTATCAAGGG
AAGAGACTGGAACCGAGCTGGGCCAGTGTCAAAAAAGACCTGATCTCATATGGAGGAGGT
TGGAGGCTTCGAGGATCCTGGAACACGGGAGAAGAAGTGCAGGTGATTGCTGTTGAACCA
GGGAAAAACCCCAAAAATGTACAAACGGCGCCGGGCACCTTTAAGACCCCTGAAGGCGAA
GTTGGAGCCATTGCTCTAGATTTTAAACCCGGCACATCTGGATCTCCCATCGTGAACAGA
GAAGGAAAAATAGTAGGTCTTTATGGAAATGGAGTAGTGACAACAAGTGGAACCTACGTC
AGTGCCATAGCTCAAGCCAAAGCATCACAAGAAGGGCCCCTACCAGAGATTGAAGACGAG
GTGTTTAGGAAAAGAAACTTAACAATAATGGACCTACATCCAGGATCGGGGAAAACAAGA
AGATACCTTCCAGCCATAGTCCGTGAGGCCATAAAAAGGAAGCTGCGTACACTAATTCTG
GCTCCCACAAGGGTTGTCGCTTCCGAAATGGCAGAGGCGCTCAAGGGAATGCCAATAAGG
TACCAAACAACAGCAGTGAAGAGTGAACACACAGGAAAAGAGATAGTTGACCTCATGTGT
CACGCCACTTTCACCATGCGTCTCCTGTCTCCCGTGAGAGTTCCCAATTACAACATGATT
ATCATGGATGAAGCACATTTTACAGATCCATCCAGCATAGCGGCCAGAGGGTACATCTCA
ACCCGAGTGGGCATGGGTGAAGCAGCTGCGATCTTCATGACAGCCACTCCCCCAGGATCA
GTGGAGGCCTTTCCACAGAGCAACGCAGTTATCCAAGATGAGGAAAGAGACATTCCTGAG
AGATCATGGAACTCAGGCCATGAGTGGATCACCGACTTCCCAGGCAAAACAGTTTGGTTT
GTTCCAAGCATTAAATCAGGAAATGACATTGCCAACTGCTTAAGAAAGAATGGGAAGCGG
GTGATTCAATTGAGCAGGAAAACCTTTGACACAGAGTACCAAAAAACAAAAAATAACGAC
TGGGACTACGTCGTCACAACAGACATCTCCGAAATGGGAGCGAATTTCCGGGCTGACAGG
GTGATAGACCCAAGACGGTGTCTGAAACCGGTAATACTAAAGGATGGTCCAGAGCGTGTC
ATTTTAGCAGGACCGATGCCAGTGACTGTGGCCAGTGCCGCCCAGAGGAGAGGAAGAATT
GGAAGGAACCACAATAAGGAAGGTGATCAGTACATCTACATGGGACAGCCTTTAAACAAC
GATGAAGATCACGCTCACTGGACGGAAGCAAAAATGCTCCTTGATAATATAAACACACCA
GAAGGGATTATCCCAGCCCTCTTCGAGCCGGAGAGAGAAAAGAGTGCAGCAGTAGACGGG
GAATACAGACTGCGAGGTGAAGCAAGGAAAACGTTTGTGGAGCTCATGAGAAGAGGAGAT
CTACCTGTCTGGCTATCCTACAAAGTTGCTTCAGAAGGCTTCCAGTACTCTGACAGAAGA
TGGTGCTTTGACGGGGAAAGGAACAACCAGGTGTTGGAGGAGAACATGGACGTGGAGATC
TGGACAAAAGAAGGA---GAAAGAAAGAAACTACGACCCCGCTGGCTGGATGCCAGAACA
TACTCAGACCCACTGGCCCTGCGCGAGTTTAAAGAGTTTGCAGCAGGAAGAAGAAGCGTC
TCAGGTGATCTAATATTAGAAATAGGAAAACTTCCACAACACTTGACGCAAAGGGCCCAG
AATGCCTTGGACAACCTGGTTATGCTGCACAATTCCGAACAAGGAGGAAGAGCCTATAGA
CATGCAATGGAAGAACTGCCAGACACCATAGAAACGTTAATGCTCCTAGCTTTGATAGCT
GTGTTAACTGGTGGAGTGACGCTGTTCTTCCTATCAGGAAGGGGCCTAGGGAAAACATCT
ATCGGCCTACTCTGCGTGATGGCTTCAAGCGTACTGCTATGGATGGCCAGTGTGGAGCCC
CATTGGATAGCGGCCTCCATCATACTGGAGTTTTTCCTGATGGTGCTGCTTATTCCAGAG
CCAGACAGACAACGCACTCCGCAGGACAACCAGCTGGCATATGTGGTGATAGGTTTGTTA
TTCATGATACTGACAGTAGCAGCCAATGAGATGGGACTGCTGGAAACCACAAAGAAAGAC
TTAGGGATTGGCCATGTGGCTGTTGAAAATCACCACCATGCCGCAATGCTGGACGTAGAC
TTACATCCAGCTTCAGCCTGGACCCTCTATGCAGTGGCCACAACAATCATCACTCCCATG
ATGAGGCACACAATCGAAAACACAACAGCAAACATTTCCCTGACAGCCATTGCAAACCAG
GCAGCTATATTGATGGGACTTGACAAAGGATGGCCAATATCGAAGATGGACATAGGGGTT
CCACTTCTCGCTTTGGGGTGCTACTCCCAGGTGAATCCACTGACGCTGACAGCGGCGGTA
TTGATGCTAGTGGCCCATTACGCCATAATTGGACCTGGACTGCAAGCAAAAGCTACTAGA
GAAGCTCAAAAAAGGACAGCGGCCGGAATAATGAAAAATCCAACCGTTGATGGAATCGTT
GCAATAGATTTGGACCCTGTGGTTTATGATGCAAAATTTGAGAAACAACTAGGCCAAATA
ATGTTGTTGATACTATGCACATCACAGATCCTCTTGATGCGGACTACATGGGCCTTGTGC
GAATCCATCACACTGGCCACTGGACCTCTGACCACGCTTTGGGAGGGATCTCCAGGAAAA
TTTTGGAACACCACGATAGCGGTTTCCATGGCAAACATTTTCAGAGGAAGTTATTTAGCA
GGAGCAGGTCTGGCCTTCTCATTAATGAAATCCCTAGGAGGAGGTAGGAGAGGCACAGGA
GCCCAAGGGGAAACACTGGGAGAGAAATGGAAAAGACAGCTGAACCAACTGAGCAAGTCA
GAATTCAACACCTATAAAAGGAGTGGGATTATGGAAGTGGACAGATCTGAAGCCAAAGAG
GGACTGAAAAGAGGAGAAACAACCAAACATGCAGTGTCGAGAGGAACCGCTAAATTGAGG
TGGTTTGTGGAGAGGAACCTTGTGAAACCAGAAGGGAAAGTCATAGACCTCGGTTGTGGA
AGAGGTGGCTGGTCATACTATTGCGCTGGGCTGAAGAAGGTCACAGAAGTGAAGGGATAT
ACAAAAGGAGGACCTGGACATGAAGAACCAATCCCAATGGCGACCTATGGATGGAACCTA
GTAAAGCTGCACTCCGGGAAAGACGTATTCTTCATACCACCTGAGAAATGTGACACCCTT
TTGTGTGATATTGGTGAGTCCTCTCCAAACCCAACTATAGAGGAAGGAAGAACGCTACGC
GTCCTAAAGATGGTGGAGCCATGGCTCAGAGGAAACCAATTCTGCATAAAAATTCTGAAT
CCCTACATGCCAAGTGTGGTGGAAACTCTGGAGCAAATGCAAAGAAAACATGGAGGAATG
CTAGTGAGAAATCCACTTTCAAGAAATTCTACCCATGAAATGTATTGGGTTTCATGTGGA
ACAGGAAACATTGTGTCAGCAGTAAACATGACATCCAGAATGTTGCTAAATCGATTCACA
ATGGCTCACAGGAAACCAACATATGAAAGAGACGTGGACCTAGGCACCGGAACAAGACAT
GTGGCAGTGGAACCAGAGGTAGCCAACCTAGATATTATTGGCCAGAGGATAGAGAACATA
AAACATGAACACAAGTCAACATGGCATTATGATGAGGACAATCCATACAAAACATGGGCC
TATCATGGATCATATGAGGTCAAGCCATCAGGATCAGCCTCATCCATGGTCAATGGCGTG
GTGAAACTGCTCACCAAACCATGGGATGTCATCCCCATGGTCACACAAATAGCCATGACT
GACACTACACCCTTTGGGCAACAGAGGGTGTTTAAAGAGAAAGTTGACACACGCACACCA
AAAGCAAAACGAGGTACAGCACAAATCATGGAGGTGACAGCCAGGTGGTTATGGGGTTTT
CTTTCTAGAAACAAGAAACCAAGAATTTGTACAAGAGAGGAGTTCACAAGAAAAGTTAGG
TCAAACGCAGCCATCGGAGCAGTGTTCGTTGATGAAAATCAATGGAACTCAGCAAAAGAA
GCAGTGGAAGATGAGCGGTTTTGGGACCTTGTGCACAGAGAGAGGGAGCTTCACAAACAG
GGAAAATGTGCCACGTGTGTTTACAACATGATGGGGAAGAGAGAGAAAAAACTAGGAGAG
TTTGGAAAGGCAAAAGGAAGTCGTGCAATATGGTACATGTGGTTGGGAGCACGTTTTCTA
GAGTTCGAAGCTCTTGGTTTCATGAACGAAGACCACTGGTTCAGCAGAGAGAATTCACTC
AGCGGAGTGGAAGGAGAAGGACTCCACAAACTTGGATATATACTCAGAGACATATCAAAG
ATTCCAGGGGGAAACATGTATGCGGATGACACAGCCGGATGGGATACAAGGATAACAGAG
GATGACCTTCAGAATGAGGCCAAAATTACTGACATCATGGAACCCGAACACGCCCTACTG
GCTAAGGCAATCTTCAAGCTAACCTACCAAAATAAAGTGGTAAGGGTACAGAGACCAGCA
AAAAATGGAACCGTGATGGATGTTATATCCAGACGTGACCAGAGAGGAAGTGGCCAGGTC
GGAACTTATGGCTTAAACACTTTCACCAACATGGAAGCCCAGCTGATAAGACAAATGGAG
TCTGAGGGAATCTTTTCACCCAGTGAATTAGAGACCCCAAATTTAGCCGAGAGAGCTCTC
GATTGGCTGGAAAAATATGGCGTCGAAAGGCTAAAAAGAATGGCAATCAGTGGAGATGAT
TGCGTAGTGAAACCAATTGATGATAGGTTTGCAACAGCCTTAACAGCTCTGAATGATATG
GGAAAAGTAAGAAAAGATATACCACAATGGGAACCTTCAAAAGGATGGAATGATTGGCAG
CAAGTGCCTTTTTGTTCACACCACTTCCACCAGCTGATTATGAAGGATGGGAGGGAAATA
GTGGTGCCATGCCGCAACCAAGATGAACTTGTGGGTAGGGCTAGAGTATCACAAGGTGCT
GGATGGAGCCTGAGAGAAACTGCATGCCTAGGCAAATCATATGCACAAATGTGGCAGCTG
ATGTACTTCCACAGAAGAGACCTAAGACTAGCCGCTAATGCTATCTGTTCAGCCGTTCCA
GTTGATTGGGTCCCAACTAGCCGCACCACCTGGTCGATCCATGCCCATCACCAATGGATG
ACAACAGAAGACATGCTGTCAGTGTGGAATAGGGTTTGGATAGAGGAAAACCCATGGATG
GAGGACAAAACCCATATATCCAGCTGGGAAGATGTTCCATATTTAGGGAAAAGGGAAGAT
CAATGGTGTGGATCCCTGATAGGCTTAACAGCAAGGGCCACCTGGGCCACCAACATACAA
GTGGCTATAAACCAAGTGAGAAGACTAATTGGGAATGAGAATTATCTAGATTACATGACA
TCAATGAAGAGATTCAAGAACGAGAGTGATCCCGAAGGG---------------GCACTC
TGG
>JF937649
---ATGAACAACCAACGAAAAAAGACGGCTCGACCGTCTTTCAATATGCCGAAACGCGCG
AGAAACCGCGTGTCAACTGTTTCACAGTTGGCGAAGAGATTCTCGAAAGGATTGCTCTCA
GGCCAAGGACCCATAAAATTGGTGATGGCTTTCATAGCATTCCTAAGATTTCTAGCCATA
CCCCCAACAGCAGGAATTTTGGCTAGATGGGGCTCATTCAAGAAGAATGGAGCGATCAAA
GTGCTTCGGGGTTTCAAGAAAGAAATCTCAAACATGTTGAATATAATGAATAGAAGGAAA
AGATCTGTGACCATGCTCCTTATGCTGATGCCTACAGCCTTGGCATTCCATTTGACTACA
CGAGGAGGAGAGCCGCACATGATAGTTAGCAAGCAGGAAAGAGGAAAGTCACTTTTGTTC
AAGACCTCAGCAGGTGTTAACATGTGCACCCTCATAGCGATGGATTTGGGAGAGTTATGT
GAGGACACAATGACTTACAAATGTCCTCGAATTACTGAGGTGGAACCAGATGACGTTGAT
TGTTGGTGCAACACCACAGACACATGGGTGACCTATGGAACATGTTCCCAAACTGGCGAG
CACCGACGAGACAAGCGTTCCGTCGCACTGGCCCCACACGTGGGACTTGGTTTAGAAACA
AGAGCCGAAACGTGGATGTCCTCTGAAGGCGCTTGGAAACAGATACAAAAAGTGGAGACT
TGGGCTCTGAGACACCCAGGATTCACGGTGATAGCCCTTTTTCTAGCACATGCCATAGGA
ACATCCATCACCCAGAAAGGGATTATTTTCATTCTGTTAATGCTGGTGACACCTTCCATG
GCCATGCGATGCGTGGGAATAGGCAGCAGGGACTTCGTGGAAGGACTGTCAGGAGCAACT
TGGGTAGATGTGGTACTGGAACATGGAAGTTGCGTCACCACCATGGCAAAAGACAAACCA
ACATTGGACATTGAACTCTTGAAGACGGAAGTCACAAACCCTGCCGTCCTGCGCAAACTG
TGCATTGAAGCTAAAATATCAAACACCACCACCGACTCAAGATGTCCAACACAAGGAGAA
GCCACATTGGTGGAAGAACAAGACGCGAACTTTGTGTGCCGACGAACGTTCGTGGACAGA
GGCTGGGGCAATGGCTGTGGGCTCTTCGGAAAAGGAAGCCTGATAACGTGTGCTAAGTTC
AAGTGTGTGACAAAACTGGAAGGAAAGATAGTTCAATATGAAAATTTGAAATATTCAGTA
ATAGTCACCGTCCACACTGGAGACCAGCACCAGGTGGGAAATGAGAGCACAGAACATGGG
ACAACTGCAACTATAACACCTCAAGCTCCTACGTCGGAAATACAGCTGACCGACTACGGA
GCTCTTACATTGGACTGCTCACCTAGAACAGGACTAGACTTTAATGAAATGGTGTTGTTG
ACAATGAAAGAAAAATCATGGCTAGTCCACAAACAATGGTTTCTAGACCTACCACTGCCT
TGGACCTCGGGAGCTTCAACATCACAAGAGACTTGGAACAGACAAGATTTGCTGGTGACA
TTTAAGACAGCTCATGCAAAGAAGCAGGAAGTAGTCGTACTAGGATCACAAGAAGGAGCA
ATGCACACTGCGTTGACCGGAGCGACAGAAATCCAAACGTCCGGAACGACAACAATTTTT
GCAGGACACCTGAAATGTAGACTAAAGATGGACAAACTGACTCTAAAAGGGATGTCATAT
GTGATGTGCACAGGTTCATTCAAGCTAGAGAAAGAAGTGGCTGAGACCCAGCATGGAACC
GTTTTAGTGCAGATTAAATACGAAGGAACAGATGCACCATGCAAGATCCCTTTTTCGACC
CAAGATGAAAAAGGAGTAACCCAGAACGGGAGATTGATAACAGCTAACCCCATAGTCACT
GACAAAGAAAAACCAGTCAACATTGAGGCAGAACCGCCTTTTGGTGAGAGTTACATCGTG
ATAGGAGCAGGCGAAAAAGCTTTGAAACTAAGCTGGTTCAAGAAAGGAAGCAGCATAGGG
AAAATGTTTGAGGCAACTGCCAGAGGAGCACGAAGGATGGCCATATTGGGAGATACCGCA
TGGGACTTTGGTTCTATAGGAGGAGTGTTCACGTCTGTTGGAAAACTAGTACACCAGATT
TTTGGAACTGCATATGGAGTTTTGTTCAGCGGTGTTTCCTGGACCATGAAGATAGGAATA
GGGGTTCTGCTGACATGGCTAGGATTAAACTCAAGGAGCACGTCCCTTTCGATGACGTGC
ATTGCAGTTGGTCTAGTAACACTATACCTAGGAGTCATGGTTCAGGCGGATTCAGGATGT
GTGATTAATTGGAAGGGTAGAGAACTCAAATGTGGAAGTGGCATTTTTGTCACCAATGAA
GTTCACACTTGGACAGAGCAATACAAATTTCAAGCTGACTCCCCAAAGAGACTATCAGCA
GCCATCGGGAAGGCATGGGAGGAGGGTGTGTGTGGAATTCGATCAGCCACCCGTCTCGAG
AATATCATGTGGAGGCAAATATCAAATGAACTGAACCACATCTTACTTGAAAATGACATG
AAATTCACAGTAGTTGTAGGAGATGTTGTTGGGATCTTGGCTCAAGGAAAAAAGATGATT
AGGCCACAACCCATGGAACACAAATACTCGTGGAAAAGCTGGGGAAAAGCTAAAATCATA
GGGGCAGATGTACAGAACACCACCTTCATCATCGATGGCCCAAACACCCCAGAATGCCCT
GATGATCAAAGAGCATGGAACATTTGGGAAGTTGAGGACTATGGATTTGGAATTTTCACG
ACAAACATATGGCTGAAATTACGTGACTCCTACACCCAAGTGTGTGACCACCGGCTAATG
TCAGCTGCCATCAAGGACAGCAAGGCAGTTCACGCTGATATGGGGTACTGGATAGAAAGT
GAAAAGAATGAGACCTGGAAGCTGGCAAGAGCCTCTTTTATAGAAGTTAAAACATGCATC
TGGCCAAAATCCCACACCCTATGGAGCAATGGAGTTCTGGAAAGTGAAATGATAATTCCA
AAAATCTATGGAGGACCAATATCTCAGCACAACTATAGACCAGGATATTTCACACAAACG
GCAGGGCCGTGGCACCTAGGCAAGTTGGAACTGGATTTTGATTTATGTGAGGGTACCACA
GTTGTTGTGGATGAACATTGTGGAAATCGAGGACCATCTCTTAGAACCACAACAGTCACA
GGAAAGATAATTCATGAATGGTGTTGCAGATCTTGCACGCTACCACCCTTACGTTTCAAA
GGAGAAGATGGGTGTTGGTACGGTATGGAAATCAGACCAGTCAAGGAAAAGGAAGAGAAT
CTAGTCAAATCAATGGTCTCAGCAGGGTCAGGGGAAGTGGACAGCTTTTCACTAGGACTG
TTATGCATATCAATAATGATCGAAGAGGTGATGAGATCCAGATGGAGTAGAAAAATGCTG
ATGACTGGAACACTGGCTGTGTTCTTCCTTCTCATAATGGGACAATTGACATGGAATGAT
CTGATCAGGTCATGCATCATGGTTGGAGCCAACGCTTCCGACAGGATGGGGATGGGAACG
ACGTATCTAGCTTTGATGGCCACTTTTAAAATGAGACCAATGTTTGCTGTCGGGCTATTA
TTCCGCAGACTAACATCCAGAGAAGTTCTTCTTCTAACAATTGGATTGAGTCTAGTGGCA
TCTGTGGAGTTACCAAATTCCTTGGAGGAGCTGGGGGATGGACTTGCAATGGGCATTATG
ATTTTAAAATTATTGACTGATTTTCAGTCATATCAGCTGTGGGCTACCTTGCTGTCCTTG
ACATTTATCAAAACAACGTTTTCCTTGCACTATGCATGGAAGACAATGGCTATGGTATTG
TCAATTGTATCTCTCCTCCCCTTATGC---CTGTCCACGACCTCCCAAAAAACAACATGG
CTCCCGGTGCTATTGGGATCTCTTGGATGCAAACCACTAACCATGTTTCTAATAGCAGAA
AACAAAATCTGGGGAAGGAAAAGTTGGCCCCTCAATGAAGGAATCATGGCTGTTGGCATA
GTCAGCATCCTACTAAGTTCACTCCTCAAAAATGATGTGCCGCTAGCTGGGCCACTAATA
GCTGGAGGCATGCTAATAGCATGTTATGTTATATCAGGAAGCTCAGCCGACCTATCACTA
GAGAAAGCGGCTGAGGTCTCTTGGGAAGAAGAAGCAGAACACTCTGGTGCCTCACATAAC
ATATTAGTGGAGGTCCAAGATGATGGAACCATGAAGATAAAGGATGAAGAGAGAGATGAC
ACGCTAACCATTCTCCTTAAAGCAACTCTGCTAGCAGTTTCAGGGGTGTACCCATTATCA
ATACCAGCGACCCTTTTTGTGTGGTACTTTTGGCAG---AAAAAGAAACAGAGATCTGGA
GTGTTATGGGACACACCTAGCCCTCCAGAAGTGGAAAGAGCAGTTCTTGATGATGGTATC
TATAGAATTATGCAGAGAGGACTGTTGGGCAGGTCCCAAGTAGGGGTAGGAGTTTTTCAA
GAAAACGTGTTCCACACAATGTGGCATGTCACCAGGGGAGCTGTACTCATGTATCAAGGG
AAGAGACTGGAACCGAGTTGGGCCAGTGTCAAAAAAGACCTGATCTCATATGGAGGAGGT
TGGAGGCTTCAAGGATCCTGGAACACGGGAGAAGAAGTGCAGGTGATTGCTGTTGAACCA
GGGAAAAACCCCAAAAATGTACAAACAGCGCCGGGCACCTTCAAGACCCCTGAAGGTGAA
GTTGGAGCCATTGCCTTAGATTTCAAACCCGGCACATCTGGATCTCCTATCGTGAACAGA
GAAGGGAAAATAGTAGGTCTTTATGGAAATGGAGTAGTGACAACAAGTGGAACCTACGTC
AGTGCCATAGCTCAAGCCAAAGCATCACAAGAAGGGCCCCTACCAGAGATTGAAGACGAG
GTGTTTAGGAAAAGAAACTTAACAATAATGGACCTACATCCAGGATCGGGAAAAACAAGA
AGATATCTTCCAGCCATAGTCCGTGAGGCCATAAAAAGGAAGCTGCGCACACTAATTTTG
GCTCCCACAAGGGTTGTCGCTTCCGAAATGGCAGAGGCGCTCAAGGGGATGCCAATAAGG
TACCAAACAACAGCAGTGAAGAGTGAACACACAGGAAGAGAGATAGTTGATCTTATGTGT
CACGCCACTTTCACCATGCGTCTCCTGTCTCCTGTGAGAGTTCCCAATTACAACATGATT
ATCATGGATGAAGCACATTTCACCGATCCATCCAGCATAGCGGCCAGAGGATACATCTCA
ACCCGAGTGGGCATGGGTGAAGCAGCTGCGATCTTCATGACAGCCACTCCCCCAGGATCG
GTGGAAGCCTTTCCACAGAGCAATGCAGTTATCCAAGATGAAGAAAGAGACATTCCTGAA
AGATCATGGAACTCAGGCTATGAGTGGATCACTGACTTCCCAGGTAAAACAGTTTGGTTT
GTTCCAAGCATCAAATCAGGAAATGACATTGCCAACTGCCTAAGAAAGAATGGGAAACGG
GTGATTCAATTGAGCAGGAAAACCTTTGATACAGAGTACCAAAAGACAAAAAATAACGAC
TGGGACTACGTCGTTACAACAGACATCTCCGAAATGGGAGCAAACTTCCGGGCTGACAGG
GTGATAGACCCAAGACGGTGTCTGAAACCGGTAATACTAAAAGATGGTCCAGAGCGTGTC
ATCTTAGCAGGACCGATGCCAGTGACTGTGGCCAGTGCCGCCCAGAGGAGAGGAAGAATT
GGAAGGAACCACAATAAGGAAGGTGATCAGTACATCTACATGGGACAGCCCTTAAACAAC
GATGAAGATCACGCCCACTGGACAGAAGCAAAAATGCTCCTTGATAATATAAACACACCA
GAAGGGATTATCCCAGCCCTCTTCGAACCGGAGAGAGAAAAGAGTGCAGCAATAGACGGG
GAATACAGACTGCGGGGTGAAGCAAGGAAAACGTTTGTGGAGCTCATGAGAAGAGGAGAT
CTACCTGTCTGGTTATCCTACAAAGTCGCCTCAGAAGGCTTCCAGTACTCCGACAGAAGA
TGGTGCTTTGACGGGGAAAGGAACAACCAGGTGTTGGAGGAGAACATGGACGTGGAGATC
TGGACAAAAGAAGGA---GAAAGAAAGAAACTACGACCCCGCTGGCTAGATGCCAGAACA
TACTCAGACCCACTGGCCCTGCGCGAGTTTAAAGAGTTTGCAGCAGGAAGAAGAAGCGTC
TCAGGTGATTTAATACTAGAAATAGGGAAACTTCCACAACACTTGACGCAAAGGGCCCAG
AATGCTTTGGACAACCTGGTCATGTTGCACAACTCCGAACAAGGAGGAAGAGCCTATAGA
CATGCAATGGAAGAACTGCCAGACACTATAGAAACGTTGATGCTCCTAGCTTTGATAGCT
GTGTTGACTGGTGGAGTGACGCTGTTCTTTCTATCAGGAAAGGGCCTAGGGAAAACATCT
ATCGGCCTACTCTGCGTGATGGCTTCAAGCGCACTGCTATGGATGGCCAGTGTGGAGCCC
CATTGGATAGCGGCCTCCATCATACTGGAGTTCTTCTTGATGGTGCTGCTTATTCCAGAG
CCAGACAGACAACGCACTCCGCAAGACAACCAGCTGGCATATGTGGTGATAGGTTTGTTA
TTTATGATACTTACAGTAGCAGCCAATGAGATGGGACTACTGGAAACCACAAAGAAAGAC
TTAGGGATTGGCCATGTGGCTGTTGAAAATCACCACCATGCCACAATGCTGGACGTAGAC
TTACATCCAGCTTCAGCCTGGACCCTCTATGCAGTGGCCACAACAATTATCACTCCCATG
ATGAGGCACACAATCGAAAACACAACGGCAAACATTTCCCTGACAGCTATTGCAAACCAG
GCAGCCATATTGATGGGACTTGACAAAGGATGGCCAATATCGAAGATGGACATAGGAGTT
CCACTTCTAGCCTTGGGGTGCTATTCCCAAGTGAATCCACTGACGCTGACAGCGGCGGTA
TTGATGCTAGTGGCTCATTACGCCATAATTGGACCTGGACTGCAAGCAAAAGCTACTAGA
GAAGCTCAAAAAAGGACAGCGGCCGGAATAATGAAAAATCCAACCGTTGATGGAATTGTT
GCAATAGATTTGGACCCTGTGGTTTATGATGCAAAATTTGAGAAACAACTAGGCCAAATA
ATGTTGTTGATACTATGCACATCACAGATCCTCTTGATGCGGACTACATGGGCCTTGTGC
GAATCCATCACACTGGCCACTGGACCTCTGACCACGCTTTGGGAGGGATCTCCAGGAAAA
TTCTGGAACACCACGATAGCGGTTTCCATGGCAAACATTTTCAGAGGAAGTTATCTAGCA
GGAGCAGGTCTGGCCTTCTCATTAATGAAATCTCTAGGAGGAGGTAGGAGAGGCACGGGA
GCCCAAGGGGAAACACTGGGAGAGAAATGGAAAAGACAGCTGAACCAACTGAGCAAGTCA
GAATTCAACACCTACAAAAGGAGTGGGATAATGGAAGTGGACAGATCCGAAGCCAAAGAG
GGACTAAGAAGAGGAGAAACAACCAAACATGCAGTGTCGAGAGGAACCGCCAAACTGAGG
TGGTTTGTGGAGAGGAATCTTGTGAAACCAGAAGGGAAAGTCATAGACCTCGGTTGTGGA
AGAGGTGGCTGGTCATACTATTGCGCTGGGCTGAAGAAAGTCACAGAAGTGAAGGGATAC
ACAAAAGGAGGACCCGGACATGAGGAACCAATCCCAATGGCGACCTATGGATGGAACCTA
GTAAAGCTGCACTCCGGGAAAGACGTATTCTTTATACCACCTGAGAAATGTGACACCCTT
TTGTGTGATATTGGTGAATCCTCTCCAAACCCAACTATAGAGGAAGGAAGAACGTTACGC
GTCCTAAAGATGGTGGAACCATGGCTCAGAGGAAACCAATTCTGCATAAAGATTCTGAAT
CCCTACATGCCAAGTGTGGTGGAAACCCTGGAACAAATGCAAAGAAAACATGGAGGAATG
CTAGTGCGAAATCCACTTTCAAGAAATTCTACCCATGAAATGTATTGGGTTTCATGTGGA
ACAGGAAACATTGTGTCAGCAGTAAACATGACATCTAGAATGTTGCTAAATCGATTCACA
ATGGCTCACAGGAAACCAACATATGAAAGAGACGTGGACCTAGGCGCTGGAACAAGACAT
GTGGCAGTGGAACCAGAGGTAGCCAATCTGGATATCATTGGCCAGAGGATAGAGAACATA
AAACATGAACACAAGTCAACATGGCATTATGATGAGGATAATCCATATAAAACATGGGCC
TATCATGGATCATATGAGGTCAAGCCATCAGGATCAGCCTCATCCATGGTTAATGGCGTG
GTGAAACTGCTCACCAAACCATGGGATGTCATCCCTATGGTCACACAAATAGCCATGACT
GACACTACACCCTTTGGACAACAGAGGGTGTTTAAAGAGAAAGTTGACACACGCACACCA
AAAGCAAAACGGGGCACTGCACAAATCATGGAGGTGACAGCCAGGTGGTTATGGGGCTTT
CTTTCCAGAAACAAAAAACCAAGAATTTGTACAAGAGAGGAGTTCACAAGAAAAGTTAGG
TCAAACGCAGCCATTGGAGCAGTGTTCGTTGATGAAAATCAATGGAACTCAGCAAAAGAA
GCGGTGGAAGATGAACGGTTCTGGGACCTTGTGCACAGAGAGAGGGAGCTTCACAAACAG
GGAAAATGCGCCACGTGTGTTTACAACATGATGGGGAAGAGAGAGAAAAAGCTAGGAGAG
TTCGGAAAGGCAAAAGGAAGTCGTGCAATATGGTACATGTGGCTGGGAGCACGCTTTCTA
GAGTTCGAAGCTCTTGGTTTCATGAACGAAGATCACTGGTTCAGCAGAGAGAATTCACTC
AGCGGAGTGGAAGGAGAAGGACTCCACAAACTCGGATACATACTCAGAGACATATCAAAG
ATTCCTGGGGGAAATATGTATGCAGATGACACAGCTGGATGGGATACAAGGATAACAGAG
GATGACCTTCAGAATGAGGCCAAAATTACTGACATCATGGAGCCTGAACATGCCCTACTG
GCTACGTCAATCTTCAAGCTGACCTACCAAAATAAGGTGGTAAGGGTACAGAGACCAGCA
AGAAATGGAACCGTGATGGATGTCATATCCAGACGTGACCAGAGAGGAAGTGGCCAGGTC
GGAACTTATGGCTTAAACACTTTCACCAACATGGAAGCCCAGCTTATAAGACAAATGGAG
TCTGAGGGAATCTTTTCACCCAGCGAGTTGGAGACCCCAAATTTAGCCGAGAGAGTTCTC
GACTGGCTGGAAAAACATGGCGTCGAAAGGCTAAAAAGAATGGCAATCAGCGGAGATGAC
TGCGTGGTGAAACCAATTGATGACAGGTTTGCAACAGCCTTATCAGCTCTGAATGATATG
GGAAAAGTAAGAAAAGATATACCACAATGGGAACCCTCAAAAGGATGGAATGATTGGCAA
CAAGTGCCTTTTTGTTCACACCACTTCCACCAGCTGATTATGAAGGATGGAAGGGAAATA
GTGGTGCCATGCCGCAACCAAGATGAACTTGTGGGTAGGGCTAGAGTATCACAAGGTGCT
GGATGGAGCCTGAGAGAAACTGCATGCCTAGGCAAGTCATATGCACAAATGTGGCAACTG
ATGTACTTCCACAGGAGAGACCTGAGACTAGCCGCTAATGCTATCTGTTCAGCCGTTCCA
GTTGATTGGGTCCCAACCAGCCGTACCACCTGGTCGATCCATGCCCATCACCAATGGATG
ACAACAGAAGACATGTTGTCAGTGTGGAATAGGGTTTGGATAGAGGAAAACCCATGGATG
GAGGACAAAACCCATATATCCAGCTGGGGAGATGTTCCATATTTAGGAAAAAGGGAAGAT
CAGTGGTGTGGATCCCTGATAGGCTTAACAGCAAGGGCCACCTGGGCCACCAACATACAA
GTGGCCATAAACCAAGTGAGAAGACTAATTGGGAATGAGAATTATTTAGATTACATGACA
TCAATGAAGAGATTCAAGAACGAGAGTGATCCTGAAGGG---------------GCACTC
TGG
>JF937645
---ATGAACAACCAACGGAAAAAGACGGGTCGACCGTCTTTCAATATGCTGAAACGCGCG
AGAAACCGCGTGTCAACTGGTTCACAGTTGGCGAAGAGATTCTCAAAAGGATTGCTTTCA
GGCCAAGGACCCATGAAATTGGTGATGGCTTTCATAGCATTTCTAAGATTTCTAGCCATA
CCCCCAACAGCAGGAATTTTGGCTAGATGGAGCTCATTCAAGAAGAATGGAGCGATCAAA
GTGTTACGAGGTTTCAAAAAAGAGATCTCAAGCATGTTGAACATAATGAACAGGAGGAAA
AGATCCGTGACCATGCTTCTCATGCTGCTGCCCACAGCCCTGGCGTTCCATTTGACCACA
CGAGGGGGAGAGCCACACATGATAGTTAGTAAGCAGGAAAGAGGAAAGTCACTCTTGTTT
AAGACCTCTGCAGGTGTCAATATGTGCACTCTCATTGCGATGGACTTGGGAGAGTTATGT
GAGGACACAATGACCTACAAATGCCCCCAGATCACTGAGGCGGAACCAGATGACGTTGAC
TGCTGGTGTAACGCCACAGACACATGGGTGACCTATGGGACGTGTTCTCAAACCGGCGAA
CACCGACGAGACAAACGTTCCGTGGCACTGGCCCCACACGTGGGACTTGGTCTAGAAACA
AGAACCGAAACATGGATGTCCTCTGAAGGCGCCTGGAAACAAATACAAAGAGTGGAGACT
TGGGCTTTGAGACATCCAGGATTCACGGTGATAGCCCTTTTTTTAGCACATGCCATAGGA
ACATCCATCACTCAGAAAGGGATCATTTTCATTTTGCTGATGCTGGTGACACCATCAATG
GCCATGCGATGCGTGGGAATAGGCAACAGAGACTTTGTTGAAGGACTGTCAGGAGCAACG
TGGGTGGACGTGGTATTGGAGCATGGAAGCTGCGTCACTACCATGGCAAAAAATAAACCA
ACCTTGGACATTGAACTCTTGAAGACGGAGGTCACGAACCCTGCCATCTTGCGCAAACTG
TGCATTGAAGCTAAAATATCAAACACCACCACCGATTCAAGATGTCCAACACAAGGAGAG
GCTACATTGGTGGAAGAACAAGACGCGAACTTTGTGTGTCGCCGAACGCTTGTGGACAGA
GGCTGGGGTAATGGCTGTGGACTATTCGGAAAGGGAAGCCTATTGACGTGTGCCAAGTTC
AAGTGTGTGACAAAACTAGAAGGAAAGATAGTTCAATATGAAAACTTAAAATATTCAGTG
ATAGTCACTGTCCACACTGGGGACCAGCACCAGGTGGGAAACGAGACTACAGAACATGGA
ACAATTGCGACCATAACACCTCAAGCTCCTACGTCGGAAATACAGCTGACCGACTACGGA
GCCCTCACATTGGACTGCTCACCTAGAACAGGGCTGGACTTTAATGAGATGGTGCTATTG
ACAATGAAAGAAAAATCATGGCTTGTCCACAAACAATGGTTTCTAGACTTACCACTGCCT
TGGACTTCGGGGGCTTCAACATCCCAAGAGACCTGGAACAGACAAGATTTGCTGGTCACA
TTCAAGACAGCTCATGCAAAGAAACAGGAAGTAGTCGTACTGGGATCACAGGAAGGAGCA
ATGCACACTGCGTTGACTGGGGCGACAGAAATCCAGACGTCAGGAACGACAACAATCTTT
GCAGGACATCTGAAATGCAGACTAAAAATGGATAAACTGACTTTAAAAGGGACGTCATAT
GTGATGTGCACAGGCTCATTTAAGCTAGAGAAGGAAGTGGCTGAGACCCAGCATGGAACT
GTTCTCGTGCAGGTCAAATACGAAGGAACAGACGCGCCATGCAAGATCCCCTTTTCGACC
CAAGATGAGAAAGGAGTGACCCAGAATGGGAGATTGATAACAGCCAATCCCATAGTCACT
GACAAAGAAAAACCAGTCAACATTGAGACAGAACCACCTTTTGGTGAGAGCTACATCGTG
GTAGGGGCAGGTGAAAAAGCTTTAAAACTAAGCTGGTTCAAGAAAGGAAGCAGCATAGGG
AAAATGTTCGAAGCAACCGCCCGAGGAGCACGAAGGATGGCTATTCTGGGAGACACCGCA
TGGGACTTTGGCTCCATAGGAGGAGTGTTCACATCTGTGGGAAAATTGGTGCACCAGGTT
TTTGGAACCGCGTATGGGGTTCTGTTCAGCGGTGTTTCTTGGACTATGAAAATAGGAATA
GGGATTCTGCTGACATGGTTGGGATTAAATTCAAGGAGCACGTCACTTTCGATGACGTGC
ATTGCAGTTGGCATGGTTACACTATACCTAGGAGTCATGGTTCAAGCGGACTCGGGATGT
GTAATCAACTGGAAGGGCAGAGAACTCAAATGTGGAAGTGGCATTTTTGTCACTAATGAA
GTCCACACTTGGACAGAGCAATACAAATTCCAGGCTGACTCCCCAAAACGACTGTCAGCA
GCCATTGGAAAGGCATGGGAGGAGGGCGTGTGTGGAATTCGATCAGCCACGCGTCTTGAG
AACATCATGTGGAAGCAAATATCAAATGAATTGAACCACATTCTACTTGAAAATGACATG
AAATTCACAGTGGTTGTAGGAGATGCTAATGGAATTTTGGCTCAAGGAAAAAAAATGATT
AGGCCACAACCCATGGAACACAAATACTCATGGAAAAGCTGGGGAAAAGCTAAAATCATA
GGAGCAGATATACAAAATACCACCTTCATCATCGACGGCCCAGATACCCCAGAATGCCCC
GATAACCAAAGAGCGTGGAACATTTGGGAAGTTGAGGACTATGGGTTTGGAATTTTCACG
ACAAACATATGGTTGAAATTGCGTGACTCCTACACCCAAATGTGTGACCACCGGCTAATG
TCAGCTGCCATCAAGGACAGCAAGGCAGTCCATGCTGACATGGGGTACTGGATAGAAAGT
GAAAAGAACGAAACCTGGAAGCTGGCGAGAGCCTCCTTCATAGAAGTCAAGACATGCACC
TGGCCAAAATCTCACACTCTATGGAGCAACGGAGTTTTGGAAAGTGAAATGATAATCCCA
AAGATATATGGAGGACCAATATCTCAGCACAACTATAGACCAGGGTATTTCACACAAACA
GCAGGGCCATGGCACCTAGGCAAGTTGGAATTGGATTTTGACTTGTGTGAAGGTACCACA
GTCGTTGTGGATGAACATTGTGGAAATCGAGGTCCTTCTCTCAGAACTACAACAGTCACA
GGAAAAATAATCCATGAATGGTGTTGCAGATCCTGCACGTTACCCCCCTTACGTTTCAGA
GGAGAAGACGGATGTTGGTACGGCATGGAAATCAGACCAGTAAAGGAGAAGGAGGAGAAT
CTAGTTAGGTCAATGGTCTCTGCAGGGTCAGGAGAAGTGGACAGTTTTTCATTAGGAATA
CTATGCGCATCAATAATGATTGAAGAAGTGATGAGATCCAGATGGAGTAGAAAGATGCTG
ATGACTGGAACACTGGCTGTTTTCCTCCTTCTTATAATGGGACAACTGACATGGAATGAT
CTGATTAGGTTATGCATCATGGTTGGAGCTAATGCTTCAGACAGGATGGGGATGGGAACA
ACGTACCTAGCCTTGATGGCTACTTTCAAAATGAGACCAATGTTCGCTGTTGGGCTATTA
TTTCGCAGACTAACATCCAGAGAAGTTCTTCTTCTCACAATTGGATTAAGCTTGGTGGCA
TCCGTGGAGCTACCAAATTCTTTGGAGGAGCTAGGGGATGGACTTGCAATGGGTATCATG
ATGTTAAAATTATTGACTGAATTTCAGCCACACCAGTTATGGACCACCTTACTGTCTCTA
ACATTCATCAAAACAACTCTTTCATTGGATTATGCATGGAAAACAACGGCTATGGCACTG
TCAATCGTATCTCTCTTTCCTTTATGC---CTGTCCACGACCTCCCAAAAAACAACATGG
CTTCCGGTGCTGTTAGGATCTTTTGGATGCAAACCGTTAACTATGTTTCTTATAACAGAA
AACAAAATCTGGGGAAGGAAAAGTTGGCCCCTCAATGAAGGAATTATGGCTATTGGAATA
GTTAGTATTCTACTAAGTTCACTCCTCAAAAATGATGTGCCGTTGGCCGGCCCACTAATA
GCTGGAGGCATGCTAATAGCATGTTATGTCATATCCGGAAGCTCAGCCGATTTATCATTG
GAGAAAGCGGCTGAGGTGTCCTGGGAACAAGAGGCAGAACACTCCGGTACCTCACACAAC
ATACTAGTAGAGGTCCAAGATGATGGAACTATGAAAATAAAAGATGAAGAGAGGGATGAC
ACACTCACTATACTCCTTAAAGCAACTTTGCTGGCAGTCTCAGGAGTGTACCCAATGTCA
ATACCAGCAACTCTTTTTGTGTGGTACTTTTGGCAG---AAAAAGAAACAGAGATCAGGA
GTGTTATGGGACACACCCAGTCCTCCGGAAGTGGAAAGAGCAGTTCTTGATGATGGCATC
TATAGAATCTTGCAAAGAGGACTGTTGGGCAGGTCCCAAGTAGGAGTGGGAGTTTTCCAA
GACGGCGTGTTCCACACAATGTGGCACGTCACCAGGGGAGCTGTCCTTATGTACCAAGGG
AAGAGGCTGGAACCAAGCTGGGCCAGTGTCAAAAAGGATCTGATCTCATATGGAGGAGGT
TGGAGGTTTCAAGGATCATGGAACACGGGGGAAGAAGTGCAGGTGATAGCTGTTGAACCA
GGAAAAAACCCCAAAAATGTACAGACAACGCCGGGTACCTTCAAGACTCCTGAAGGTGAA
GTTGGAGCCATAGCTCTAGATTTTAAACCCGGCACATCTGGATCTCCCATCGTGAACAGA
GAGGGAAAAATAGTAGGTCTTTATGGAAATGGAGTGGTGACAACAAGTGGAACCTACGTC
AGTGCCATTGCCCAAGCTAAAGCATCACAGGAAGGGCCTCTACCAGAGATTGAGGACGAG
GTGTTTAAGAAAAGAAACTTAACAATAATGGACCTGCATCCAGGATCAGGAAAAACAAGA
AGATATCTTCCAGCCATAGTCCGTGAGGCCATAAAAAGGAAACTGCGTACGTTAATCTTG
GCTCCCACAAGAGTTGTCGCCTCTGAAATGGCAGAGGCGCTCAAGGGAATGCCAATAAGA
TATCAGACAACAGCAGTGAAGAGTGAACACACAGGAAGGGAGATAGTTGACCTCATGTGC
CACGCCACTTTTACCATGCGTCTCTTATCCCCAGTGAGAGTTCCCAATTACAACATGATT
ATCATGGATGAAGCACATTTTACCGATCCAGCCAGCATAGCGGCCAGAGGGTACATCTCA
ACCCGAGTGGGTATGGGTGAAGCAGCTGCGATCTTCATGACAGCCACTCCCCCAGGATCG
GTGGAGGCCTTTCCACAGAGCAATGCAGTTATCCAAGATGAGGAAAGAGACATACCTGAG
AGATCATGGAACTCAGGCTACGACTGGATCACTGATTTTCCAGGTAAAACAGTCTGGTTC
GTCCCAAGTATTAAATCAGGAAATGACATTGCTAACTGTTTAAGAAAGAACGGAAAACGG
GTAATCCAATTGAGCAGAAAAACCTTTGACACTGAGTACCAGAAAACAAAAAACAATGAC
TGGGACTATGTTGTCACAACAGACATTTCCGAAATGGGGGCAAATTTCCGGGCCGACAGG
GTAATAGACCCAAGGCGGTGCTTGAAACCGGTAATACTAAAAGATGGTCCAGAGCGTGTC
ATTCTAGCCGGACCGATGCCAGTGACTGTGGCCAGTGCTGCCCAGAGGAGAGGAAGAATT
GGAAGGAACCAAAACAAGGAAGGTGACCAGTATGTTTACATGGGACAGCCTTTAAATAAT
GATGAGGATCACGCTCATTGGACAGAAGCAAAAATGCTCCTTGACAATATAAACACACCA
GAAGGGATCATCCCAGCCCTCTTTGAGCCAGAGAGAGAAAAGAGTGCAGCAATAGACGGG
GAGTACAGACTGCGGGGAGAAGCAAGGAAAACGTTCGTGGAGCTCATGAGAAGAGGAGAT
CTACCAGTTTGGCTGTCCTATAAAGTAGCCTCAGAAGGTTTCCAGTACTCCGACAGAAGG
TGGTGCTTTGATGGGGAAAGGAACAATCAGGTATTAGAGGAGAACATGGACGTGGAGATC
TGGACAAAGGAAGGA---GAAAGGAAGAAATTGCGACCCCGCTGGTTGGATGCCAGAACA
TACTCTGATCCATTGGCCCTGCGCGAGTTTAAAGAGTTTGCAGCAGGAAGAAGAAGTGTC
TCAGGTGACCTAATATTGGAAATAGGGAAACTTCCACAACATTTGACGCTAAGAGCCCAG
AATGCTCTGGATAACTTGGTCATGTTGCACAATTCCGAACAAGGAGGAAAAGCCTATAGA
CATGCCATGGAGGAACTACCAGACACCATAGAAACATTGATGCTTCTAGCTTTGATAGCT
GTGTTGACTGGTGGAGTGACGCTGTTCTTCCTATCAGGAAAAGGTCTAGGGAAAACATCC
ATCGGCCTGCTCTGTGTGACGGCCTCAAGCGCACTGTTGTGGATGGCCAGTGTGGAGCCC
CATTGGATAGCGGCCTCCATCATACTAGAGTTCTTTTTGATGGTGCTGCTCATTCCAGAG
CCAGACAGACAGCGCACTCCACAGGACAACCAGCTAGCATATGTGGTGATAGGTTTGTTA
TTCATGATACTGACAGTGGCAGCCAATGAGATGGGATTATTGGAAACCACAAAGAAAGAC
CTGGGGATTGGCCATGTAGCCGCCGAAAACCACCAACATGCTACAATGCTGGACGTAGAC
CTACGTCCAGCTTCAGCCTGGACTCTCTATGCAGTAGCCACAACAGTTATCACTCCCATG
ATGAGACACACAATTGAAAATACAACGGCAAACATTTCCCTGACAGCCATTGCAAATCAG
GCAGCTATATTGATGGGACTTGACAAGGGATGGCCAATATCGAAGATGGACATAGGAGTT
CCACTTCTCGCCTTAGGGTGCTATTCCCAGGTGAACCCATTGACACTGACAGCGGCGGTG
TTGATGTTAGTGGCTCATTATGCCATAATTGGACCAGGACTGCAAGCAAAGGCCACTAGA
GAAGCTCAAAAAAGGACAGCGGCCGGAATAATGAAAAATCCAACCGTAGACGGGATTGTT
GCAATAGACTTGGACCCTGTGGTTTATGATGCAAAATTTGAAAAACAGCTAGGCCAAATA
ATGTTACTGATACTTTGTACATCACAGATTCTCTTGATGCGGACCACATGGGCCTTGTGT
GAATCCATCACACTGGCTACTGGACCCCTGACCACTCTCTGGGAGGGATCTCCAGGAAAA
TTCTGGAATACCACGATAGCAGTGTCCATGGCAAACATCTTCAGGGGAAGTTATTTAGCA
GGAGCAGGTCTGGCTTTCTCATTAATGAAATCTTTAGGAGGAGGTAGGAGAGGTACGGGA
GCTCAAGGGGAAACACTGGGAGAGAAATGGAAAAGACAGTTAAACCAACTGAGCAAGTCA
GAATTCAACACCTACAAAAGGAGTGGAATTATGGAGGTGGACAGATCCGAAGCCAAAGAG
GGACTGAAAAGAGGAGAAACAACCAAACACGCAGTGTCGAGAGGGACAGCCAAACTGAGG
TGGTTTGTGGAGAGGAACCTCGTGAAACCAGAAGGGAAAGTCATAGACCTCGGTTGTGGA
AGAGGTGGCTGGTCATATTATTGTGCTGGGCTGAAGAAAGTCACTGAAGTGAAGGGATAC
ACAAAAGGAGGACCTGGACATGAGGAACCTATCCCAATGGCGACCTATGGATGGAACCTA
GTAAAGCTACACTCTGGAAAAGATGTATTTTTTATGCCACCTGAGAAATGTGACACCCTT
CTGTGTGATATTGGTGAGTCCTCTCCGAATCCAACTATAGAAGAAGGAAGAACGTTACGT
GTTTTAAAAATGGTGGAACCATGGCTAAGAGGAAACCAATTCTGCATAAAAATCCTAAAT
CCTTACATGCCAAGTGTGGTAGAAACTCTGGAGCAAATGCAAAGAAAACATGGAGGGATG
CTAGTGCGAAACCCACTCTCAAGAAATTCCACCCATGAAATGTACTGGGTTTCATGTGGA
ACAGGAAACATTGTGTCGGCAGTGAACATGACATCCAGAATGTTACTGAATCGATTCACA
ATGGCTCACAGGAAGCCAACATATGAAAGAGACGTGGACTTAGGCGCTGGAACAAGACAT
GTGGCAGTGGAACCAGAGGTAGCCAACCTAGATATCATTGGCCAGAGGATAGAGAATATA
AAAAATGAACACAAGTCAACATGGCACTATGATGAGGACAATCCATACAAAACATGGGCC
TATCATGGATCATATGAGGTCAAGCCATCAGGATCAGCCTCATCTATGGTGAATGGAGTG
GTGAGATTGCTCACAAAACCATGGGATGTCATCCCCATGGTCACACAAATAGCTATGACC
GATACCACACCCTTTGGACAACAGAGAGTGTTTAAAGAGAAAGTTGACACGCGCACACCA
AGAGCAAAACGAGGCACAACACAAATTATGGAGGTGACAGCCAAGTGGTTATGGGGTTTC
CTTTCCAGAAACAAAAAACCCAGAATCTGCACAAGAGAGGAGTTCACAAGAAAGGTTAGG
TCTAACGCAGCAATAGGAGCAGTGTTCGTTGATGAAAACCAATGGAACTCAGCAAAAGAA
GCAGTGGAAGACGAAAGGTTTTGGGATCTCGTGCACAGAGAGAGGGAGCTTCATAAACAG
GGAAAATGTGCCACGTGTGTCTACAACATGATGGGGAAGAGAGAGAAAAAACTAGGAGAG
TTTGGAAAGGCAAAAGGAAGTCGTGCAATATGGTACATGTGGCTGGGAGCACGCTTTCTG
GAGTTCGAAGCCCTTGGTTTCATGAATGAAGATCACTGGTTTAGCAGAGAGAATTCACTC
AGTGGAGTGGAAGGAGAAGGACTGCACAAACTTGGATACATACTCAGAGACATATCAAAG
ATTCCGGGGGGAAATATGTATGCAGATGATACAGCCGGTTGGGACACAAGAATAACAGAG
GATGATCTTCAGAATGAGGCCAAAATCACTGACATCATGGAGCCTGAACATGCTCTATTG
GCTACGTCAATTTTTAAGCTGACTTATCAAAACAAAGTGGTGAGGGTGCAAAGACCAGCA
AAAAACGGAACCGTGATGGATGTTATATCCAGACGTGACCAGAGAGGAAGTGGACAGGTC
GGAACTTATGGCTTAAATACTTTCACTAATATGGAGGTCCAACTAATAAGACAAATGGAG
TCTGAAGGAATCTTTTTACCCAGTGAATTGGAAACCCCCAATCTAGCTGAGAGAGTTCTT
GACTGGTTGGAAAAACATGGCGCCGAAAGGCTGAAAAGAATGGCAATCAGCGGAGATGAT
TGCGTGGTGAAACCAATTGACGACAGGTTCGCTACAGCCTTAACAGCCCTGAATGACATG
GGAAAAGTAAGAAAAGACATACCGCAGTGGGAACCTTCAAAAGGATGGAATGATTGGCAG
CAAGTGCCTTTCTGTTCACACCATTTCCACCAGCTGATCATGAAGGATGGGAGGGAAATA
GTGGTGCCATGCCGCAACCAAGATGAACTTGTGGGCAGGGCTAGAGTATCACAAGGCGCC
GGATGGAGCCTGAGAGAAACTGCTTGCCTAGGCAAGTCATATGCACAAATGTGGCAGCTG
ATGTACTTCCACAGGAGAGACCTGAGACTGGCGGCTAACGCTATCTGTTCAGCCGTCCCA
GTTGATTGGGTCCCAACCAGCCGCACAACCTGGTCAATCCATGCCCACCACCAATGGATG
ACAACAGAAGACATGTTATCAGTGTGGAATAGGGTTTGGATAGAGGAAAACCCATGGATG
GAGGACAAAACTCATGTATCCAGTTGGGAAGAAGTTCCATACCTAGGGAAAAGGGAAGAT
CAATGGTGTGGATCCCTGATAGGCTTGACAGCGAGGGCCACTTGGGCCACTAACATACAA
GTGGCCATAAACCAAGTGAGAAGGCTCATCGGGAATGAGAATTATCTAGATTATATGACA
TCAATGAAGAGATTCAAGAATGAGAGTGATCCCGAAGGG---------------GCACTC
TGG
>JF937635
---ATGAACAACCAACGGAAAAAGACGGGTCGACCGTCTTTCAATATGCTGAAACGCGCG
AGAAACCGCGTGTCAACTGGTTCACAGTTGGCGAAGAGATTCTCAAAAGGACTGCTTTCA
GGCCAAGGACCCATGAAATTGGTGATGGCTTTTATAGCATTTCTAAGATTTCTAGCCATA
CCCCCAACAGCAGGAATTTTGGCTAGATGGAGCTCATTCAAGAAGAATGGAGCGATCAAA
GTGTTACGGGGTTTCAAAAAAGAGATCTCAAGCATGTTGAACATAATGAACAGGAGGAAA
AGATCCGTGACCATGCTCCTCATGCTGATGCCCACAGCCCTGGCGTTCCATTTGACCACA
CGGGGGGGAGAGCCACACATGATAGTTAGTAAGCATGAAAGAGGAAAGGCACTCTTGTTT
AAGACCTCTACAGGTGTCAACATGTGCACTCTCATTGCGATGGACTTGGGAGAGTTATGT
GAGGACACAATGACCTACAAATGTCCCCGGATTACTGAGGCGGAACCAGATGATGTTGAC
TGCTGGTGCAATGCCACAGACACATGGGTGACCTATGGGACGTGTTCACAAACCGGCGAA
CACCGACGAGACAAACGTTCCGTGGCACTGGCCCCACACGTGGGACTTGGTCTAGAAACA
AGAACCGAAACATGGATGTCCTCTGAAGGCGCCTGGAAACAAATACAAAGAGTGGAGACT
TGGGCTTTGAGACACCCAGGATTCACGGTGATAGCCCTTTTCTTAGCACATGCCATAGGA
ACATCCATCACTCAGAAAGGGATCATTTTCATTTTGCTAATGCTGGTGACACCATCAATG
GCCATGCGATGCGTGGGAATAGGCAACAGAGACTTCGTTGAAGGACTGTCAGGAGCAACG
TGGGTGGACGTGGTATTGGAGCATGGAAGCTGCGTCACCACCATGGCAAAAAATAAACCA
ACCTTGGACATTGAACTCTTGAAGACGGAGGTCACGAACCCTGCCGTCTTGCGCAAACTG
TGCATTGAAGCTAAAATATCAAACACCACCACCGATTCAAGATGTCCAACACAAGGAGAG
GCCACACTGGTGGAAGAACAAGACGCGAACTTTGTGTGTCGCCGAACGTTTGTGGACAGA
GGCTGGGGTAATGGTTGTGGACTATTCGGAAAGGGAAGCCTATTGACGTGTGCCAAGTTC
AAGTGTGTGACAAAACTAGAAGGAAAGATAGTTCAATATGAAAACTTGAAATATTCAGTG
ATAGTCACTGTCCACACTGGGGACCAGCACCAGGTGGGAAACGAGACTACAGAACATGGA
ACAATTGCAACCATAACACCTCAAGCTCCTACGTCGGAAATACAGCTGACTGACTACGGA
GCCCTCACATTGGACTGCTCACCTAGAACAGGGCTGGACTTTAATGAGATGGTGCTATTG
ACAATGAAAGAAAAATCATGGCTTGTCCACAAACAATGGTTTCTAGACTTACCACTGCCT
TGGACTTCGGGGGCTTCAACATCCCAAGAGACCTGGAACAGACAAGATTTGCTGGTCACA
TTCAAGACAGCTCATGCAAAGAAACAGGAAGTAGTCGTACTGGGATCACAGGAAGGAGCA
ATGCACACTGCGTTGACTGGGGCGACAGAAATCCAGACGTCAGGAACGACAACAATCTTT
GCAGGACACTTGAAATGCAGACTAAAAATGGATAAACTGACTTTAAAGGGGACGTCATAT
GTGATGTGCACAGGCTCATTTAAGCTAGAGAAGGAAGTGGCTGAGACCCAACATGGAACT
GTTCTAGTGCAGGTCAAATACGAAGGAACAGACGCGCCATGCAAGATCCCCTTTTCGACC
CAAGATGAGAAAGGAGTGACCCAGAATGGAAGATTGATAACAGCCAATCCCATAGTTACT
GACAAAGAAAAACCAGTCAACATTGAGACAGAACCACCTTTTGGTGAGAGCTACATCGTG
GTAGGGGCAGGTGAAAAAGCTCTGAAACTAAGCTGGTTCAAGAAAGGAAGCAGCATAGGG
AAAATGTTCGAAGCAACTGCCCGAGGAGCACGAAGGATGGCTATCCTGGGAGACACCGCA
TGGGACTTCGGCTCTATAGGAGGAGTGTTCACATCTGTAGGAAAATTGGTACACCAGGTT
TTTGGAACTGCATATGGGGTTCTGTTCAGCGGTGTTTCTTGGACCATGAAAATAGGAATA
GGGATTCTGCTGACATGGTTGGGATTAAATTCAAGGAGCACGTCACTTTCAATGACGTGC
ATTGCAGTTGGCATGGTTACACTGTACCTAGGAGTCATGGTTCAAGCGGACTCGGGATGT
GTAATCAACTGGAAGGGCAGAGAACTTAAATGTGGAAGTGGCATTTTTGTCACTAATGAA
GTCCACACTTGGACAGAGCAATACAAATTCCAGGCTGACTCCCCAAAAAGACTGTCAGCA
GCCATTGGAAAGGCATGGGAGGAGGGCGTGTGTGGAATTCGATCAGCCACGCGTCTTGAG
AACATCATGTGGAAGCAAATATCAAATGAATTGAACCACATTCTACTTGAAAATGACATG
AAATTCACAGTGGTTGTAGGAGATGCTAATGGAATTTTGGCCCAAGGAAAAAAAATGATT
AGACCACAACCCATGGAACACAAATACTCATGGAAAAGCTGGGGAAAAGCTAAAATCATA
GGAGCAGACATACAAAATACCACCTTCATCATCGACGGCCCAGATACCCCAGAATGCCCC
GATGACCAAAGAGCGTGGAACATTTGGGAAGTTGAGGACTATGGGTTTGGAATTTTCACG
ACTAACATATGGCTGAAATTGCGTGACTCCTACACCCAAATGTGTGACCACCGGCTAATG
TCAGCTGCCATCAAGGACAGCAAGGCAGTCCATGCTGACATGGGGTACTGGATAGAAAGT
GAAAAGAACGAAACCTGGAAGTTGGCGAGAGCCTCCTTCATAGAAGTCAAGACTTGCACC
TGGCCGAAATCTCACACTCTATGGAGCAATGGAGTTTTGGAAAGTGAAATGATAATCCCA
AAGATATATGGAGGACCAATATCTCAGCACAACTACAGACCAGGGTATTTCACACAAACA
GCAGGGCCATGGCACCTAGGCAAGTTGGAATTGGATTTTGACTTGTGTGAAGGTACCACA
GTTGTTGTGGATGAACATTGTGGAAATCGAGGTCCATCTCTCAGAACTACAACAGTCACA
GGAAAGATAATCCATGAATGGTGTTGCAGATCCTGCACGTTACCCCCCTTACGTTTCAGA
GGAGAAGACGGATGTTGGTATGGCATGGAAATCAGACCAGTAAAGGAGAAGGAGGAGAAT
CTAGTTAGGTCGATGGTCTCTGCAGGGTCAGGAGAAGTGGACAGTTTTTCATTGGGAATA
CTATGCGTATCAATAATGATTGAAGAAGTGATGAGATCTAGATGGAGTAGAAAGATGCTG
ATGACTGGAACACTGGCTGTTTTCCTCCTTCTTATAATGGGACAACTGACATGGAATGAT
CTGATTAGGTTATGCATCATGGTTGGAGCTAATGCTTCAGACAGGATGGGGATGGGAACA
ACGTACCTAGCCTTGATGGCTACTTTCAAAATGAGACCAATGTTCGCTGTTGGGATATTG
TTTCGCAGACTAACATCCAGAGAAGTTCTTCTTCTCACGATTGGATTAAGCCTGGTGGCA
TCCGTAGAGCTACCAAATTCTTTGGAGGAGCTAGGGGATGGACTTGCAATGGGTATCATG
ATGTTAAAATTATTGACTGAATTTCAGCCACACCAGTTATGGACCACCTTACTGTCTCTG
ACATTTATCAAAACAACTCTTTCATTGGATTATGCATGGAAAACAACGGCTATGGCACTG
TCAATCGTATCTCTCTTTCCTTTATGC---CTGTCTACGACCTCCCAAAAAACAACATGG
CTTCCGGTGCTGTTAGGATCTTTTGGATGCAAACCATTAACCATGTTTCTTATAACAGAA
AACAAAATCTGGGGAAGGAAAAGTTGGCCCATCAATGAAGGAATTATGGCTATTGGAATA
GTCAGCATTCTACTGAGTTCACTCCTCAAAAATGATGTGCCGTTGGCCGGCCCACTAATA
GCTGGAGGCATGCTAATAGCATGTTATGTCATATCCGGAAGCTCAGCCGATTTATCATTG
GAGAAAGCGGCTGAGGTGTCTTGGGAACAAGAAGCAGAACACTCAGGTACCTCACACAAC
ATATTAGTAGAGGTCCAAGATGATGGAACTATGAGAATAAAAGATGAAGAGAAGGATGAC
ACACTCACTATACTCCTTAAAGCAACTTTGCTGGCAGTCTCAGGAGTGTACCCAATGTCA
ATACCAGCAACTCTTTTTGTGTGGTATTTCTGGCAG---AAAAAGAAACAGAGATCAGGA
GTGTTATGGGACACACCCAGCCCTCCGGAAGTGGAAAGAGCAGTTCTTGATGATGGCATC
TATAGAATCTTGCAAAGAGGACTGTTGGGTAGATCCCAAGTGGGAGTGGGAGTCTTCCAA
GACGGCGTGTTCCACACAATGTGGCACGTCACCAGGGGAGCTGTCCTTATGTACCAAGGG
AAGAGGCTGGAACCAAGCTGGGCCAGTGTCAAAAAGGACTTGATCTCATATGGAGGAGGT
TGGAGGTTTCAAGGATCATGGAACACGGGAGAAGAAGTGCAGGTGATAGCTGTTGAACCA
GGAAAAAACCCCAAAAATGTACAGACAACGCCGGGTACCTTCAAGACTTCTGAAGGCGAA
GTCGGAGCCATAGCTCTAGATTTTAAACCCGGCACATCTGGATCTCCCATCGTGAACAGA
GAGGGAAAAATAGTAGGTCTTTATGGAAATGGAGTGGTGACAACAAGTGGAACCTACGTC
AGTGCCATTGCTCAAGCTAAAACATCACAGGAAGGGCCTCCACCAGAGATTGAGGACGAG
GTGTTCAAGAAAAGAAACTTAACAATAATGGACCTGCATCCAGGATCAGGAAAAACAAGA
AGATATCTTCCGGCCATAGTCCGTGAGGCCATAAAAAGGAAGCTGCGTACGTTAATCTTG
GCTCCCACAAGAGTTGTCGCCTCTGAAATGGCAGAGGCGCTCAAGGGAATGCCAATAAGA
TATCAGACAACAGCAGTGAAGAGTGAACACACAGGAAGGGAGATAGTAGACCTCATGTGC
CACGCCACTTTTACCATGCGTCTCTTATCCCCAGTGAGAGTTCCCAATTACAACATGATT
ATTATGGATGAAGCACATTTCACCGATCCAGCCAGCATAGCGGCCAGAGGGTACATCTCA
ACCCGAGTGGGTATGGGTGAAGCAGCTGCGATCTTTATGACAGCCACTCCCCCAGGATCG
GTAGAGGCCTTTCCACAGAGTAATGCAGTTATCCAAGATGAGGAAAGAGACATTCCTGAG
AGATCATGGAACTCAGGCTACGACTGGATCACTGATTTTCCAGGTAAAACAGTCTGGTTT
GTCCCAAGCATTAAATCAGGAAATGACATTGCCAACTGTTTAAGAAAGAACGGAAAACGG
GTAATCCAATTGAGCAGAAAAACCTTTGACACTGAGTACCAGAAAACAAAAAACAATGAT
TGGGACTATGTTGTCACAACAGACATTTCCGAAATGGGGGCAAATTTCCGGGCCGACAGG
GTAATAGACCCAAGGCGGTGCTTGAAACCGGTAATACTAAAAGATGGTCCAGAGCGTGTC
ATTCTAGCCGGACCGATGCCAGTGACTGTGGCTAGTGCTGCCCAGAGGAGAGGAAGAATT
GGAAGGAACCAAAACAAGGAAGGTGATCAGTATGTTTACATGGGACAGCCTTTGAATAAC
GATGAGGATCACGCTCATTGGACAGAAGCAAAAATGCTCCTTGACAATATAAACACACCA
GAAGGGATCATCCCAGCCCTCTTTGAGCCAGAGAGAGAAAAGAGTGCAGCAATAGACGGG
GAGTACAGACTGCGGGGAGAAGCAAGGAAAACGTTCGTGGAGCTCATGAGAAGAGGAGAT
CTACCAGTTTGGCTATCCTACAAAGTAGCCTCAGAAGGTTTCCAGTATTCCGACAGAAGG
TGGTGCTTTGATGGGGAAAGGAACAACCAGGTGTTGGAGGAGAACATGGACGTGGAGATC
TGGACAAAGGAAGGA---GAAAGAAAGAAATTGCGACCCCGCTGGTTGGATGCCAGAACA
TACTCTGATCCACTGGCCCTGCGCGAGTTTAAAGAGTTTGCAGCAGGAAGAAGAAGTGTC
TCAGGTGACCTAATATTGGAAATAGGGAAACTTCCACAACACTTGACGCTGAGAGCCCAG
AATGCTCTGGATAACTTGGTCATGTTGCACAATTCCGAACAAGGAGGAAAAGCCTACAGA
CATGCTATGGAGGAACTACCAGACACCATAGAAACATTGATGCTTCTAGCTTTGATAGCT
GTGTTGACTGGTGGAGTGACGCTGTTCTTCCTATCAGGAAAAGGTCTAGGGAAAACATCC
ATTGGCTTGCTCTGTGTGACGGCCTCAAGCGCACTGTTATGGATGGCCAGTGTGGAGCCC
CATTGGATAGCGGCCTCCATCATACTAGAGTTCTTCTTGATGGTGCTGCTCATTCCAGAG
CCAGACAGACAACGCACTCCACAGGACAACCAGCTAGCATATGTGGTGATAGGTTTGTTA
TTCATGATACTGACAGTGGCAGCCAATGAGATGGGATTATTGGAAACCACAAAGAGAGAC
CTGGGGATTGGCCATGTGGCCGCCGAAAACCACCAACATGCCACAATGCTGGACGTAGAC
CTACGTCCAGCTTCAGCCTGGACTCTCTATGCAGTAGCCACAACAGTCATCACTCCCATG
ATGAGACACACAATTGAAAATACAACGGCAAACATTTCCCTGACAGCCATTGCAAATCAG
GCAGCTATATTGATGGGACTTGACAAGGGATGGCCAATATCGAAGATGGACATAGGAGTC
CCACTTCTCGCCTTAGGGTGCTATTCCCAGGTGAACCCATTGACACTGACAGCGGCAGTG
TTGATGTTAGTGGCTCATTATGCCATAATTGGACCAGGACTGCAAGCAAAGGCCACTAGA
GAAGCTCAAAAAAGGACAGCGGCCGGAATAATGAAAAATCCAACTGTAGACGGGATTGTT
GCTATAGACTTGGATCCTGTGGTTTATGATGCAAAATTTGAAAAACAGCTAGGCCAAATA
ATGCTACTGATACTTTGTACATCACAAATTCTCTTGATGCGGACCACATGGGCCTTGTGT
GAATCCATCACACTGGCGACTGGACCCCTGACCACTCTCTGGGAGGGATCTCCAGGAAAA
TTCTGGAATACCACGATAGCAGTGTCCATGGCAAACATCTTCAGGGGAAGTTATCTAGCA
GGAGCAGGTCTGGCTTTCTCATTGATGAAATCTTTAGGAGGAGGTAGGAGAGGTACGGGA
GCTCAAGGGGAAACACTGGGAGAGAAATGGAAAAGACAGTTAAACCAACTGAGCAAGCCA
GAATTCAACACCTACAAAAGGAGTGGGATTATGGAGGTGGACAGATCCGAAGCCAAAGAG
GGACTAAAAAGAGGAGAAACAACCAAACATGCAGTGTCGAGAGGAACAGCCAAACTGAGG
TGGTTTGTGGAGAGGAACCTCGTGAAACCAGAAGGGAAAGTCATAGACCTCGGTTGTGGA
AGGGGTGGCTGGTCATATTATTGTGCTGGGCTGAAGAAAGTCACTGAAGTGAAGGGATAC
ACAAAAGGAGGACCTGGACATGAGGAACCTATCCCAATGGCGACCTATGGATGGAACCTA
GTAAAGCTACACTCTGGAAAAGATGTATTTTTTATGCCACCTGAGAAATGTGACACCCTT
TTGTGTGATATTGGTGAGTCCTCTCCGAATCCAACTATAGAAGAAGGAAGAACGTTACGT
GTTCTAAAAATGGTGGAACCATGGCTCAGAGGAAACCAATTCTGCATAAAAATCCTAAAT
CCTTACATGCCAAGTGTGGTAGAAACTCTGGAGCAAATGCAAAGAAAACATGGAGGGATG
CTAGTACGAAACCCACTCTCAAGAAATTCCACCCATGAAATGTACTGGGTTTCATGTGGA
ACAGGAAATATTGTGTCGGCAGTGAACATGACATCCAGAATGTTACTGAATCGATTCACA
ATGGCTCACAGGAAGCCAACATATGAAAGAGACGTGGACTTAGGCGCTGGAACAAGACAT
GTGGCAGTGGAACCAGAGGTAGCCAACCTAGATATCATTGGCCAGAGGATAGAGAATATA
AAAAATGAACACAAGTCAACATGGCATTATGATGAGGACAATCCATACAAAACATGGGCC
TATCATGGATCATATGAGGTCAAGCCATCAGGATCAGCCTCATCTATGGTAAATGGAGTG
GTGAGATTGCTCACAAAACCATGGGATGTTATCCCCATGGTCACACAAATAGCTATGACC
GATACCACACCCTTTGGACAACAGAGAGTGTTTAAAGAGAAAGTTGACACGCGCACACCA
AGAGCAAAACGAGGCACAACACAAATTATGGAGGTGACAGCCAAATGGTTGTGGGGTTTC
CTCTCCAGAAACAAAAAACCCAGAATCTGCACAAGAGAGGAGTTCACAAGAAAGGTTAGG
TCAAACGCAGCAATAGGAGCAGTGTTCGTTGATGAAAACCAATGGAACTCAGCAAAAGAA
GCAGTGGAAGACGAAAGGTTTTGGGATCTTGTGCATAGAGAGAGGGAGCTTCATAAACAG
GGAAAATGTGCCACGTGTGTCTACAACATGATGGGGAAGAGAGAGAAAAAACTAGGAGAG
TTTGGAAAGGCAAAAGGAAGCCGTGCAATATGGTACATGTGGCTGGGAGCACGCTTTCTG
GAGTTCGAAGCCCTTGGTTTCATGAATGAAGATCACTGGTTTAGCAGAGAGAATTCACTC
AGTGGAGTGGAAGGAGAAGGACTGCACAAACTTGGATACATACTCAGAGACATATCAAAG
ATTCCAGGGGGAAATATGTATGCAGATGATACAGCCGGATGGGACACAAGAATAACAGAG
GATGATCTTCAGAATGAGGCTAAAATCACTGACATCATGGAGCCTGAACATGCTCTATTG
GCTACATCAATTTTTAAGCTGACCTATCAAAATAAGGTGGTGAGGGTGCAAAGACCAGCA
AAAAATGGAACCGTGATGGATGTTATATCTAGACGTGACCAGAGAGGAAGTGGACAGGTC
GGAACTTACGGCTTAAATACTTTCACCAATATGGAGGTCCAACTAATAAGACAAATGGAG
TCTGAAGGAATCTTTTTACCCAGCGAATTGGAAACCCCCAATCTAGCTGAGAGAGTTCTT
GACTGGTTGGAAAAACATGGCGCCGAAAGGCTGAAAAGAATGGCAATCAGCGGAGATGAT
TGCGTGGTGAAACCAATTGACGACAGGTTCGCAACAGCCTTAACAGCTCTGAATGACATG
GGAAAAGTAAGAAAAGACATACCGCAGTGGGAACCTTCAAAAGGATGGAATGATTGGCAG
CAAGTGCCTTTCTGTTCACACCATTTCCACCAGCTGATCATGAAGGATGGGAGGGAAATA
GTGGTGCCATGCCGCAACCAAGATGAACTTGTAGGCAGGGCTAGAGTATCACAAGGCGCC
GGATGGAGCCTGAGAGAAACTGCTTGCCTAGGCAAGTCATATGCACAAATGTGGCAGTTG
ATGTACTTCCACAGGAGAGACCTGAGACTAGCGGCTAACGCTATCTGTTCAGCCGTCCCA
GTTGATTGGGTCCCAACCAGCCGCACAACCTGGTCAATTCATGCCCACCACCAATGGATG
ACAACAGAAGACATGTTATCAGTGTGGAATAGGGTTTGGATAGAGGAAAACCCATGGATG
GAGGACAAAACTCATGTATCCAGTTGGGAAGAAGTTCCATACCTAGGAAAAAGGGAAGAT
CAATGGTGTGGATCCCTGATAGGCTTGACAGCGAGGGCCACCTGGGCCACCAACATACAA
GTAGCCATAAACCAAGTGAGAAGGCTCATCGGGAATGAGAATTATCTAGATTACATGACA
TCAATGAAGAGATTCAAGAATGAGAGTGATCCCGAAGGG---------------GCACTC
TGG
>JF937619
---ATGAACAACCAACGAAAAAAGACGGCTCGACCGTCTTTCAATATGCTGAAACGCGCG
AGAAACCGCGTGTCAACTGTCTCACAGTTGGCGAAGAGATTCTCAAAAGGATTGCTCTCA
GGCCAAGGACCCATGAAATTGGTGATGGCTTTCATAGCATTCCTAAGATTTCTAGCCATA
CCCCCAACAGCAGGAATTTTGGCTAGATGGGGCTCATTCAAGAAGAATGGAGCGATCAAA
GTGCTACGGGGTTTCAAGAAAGAAATCTCAAACATGTTGAATATAATGAATAGAAGGAAA
AGATCTGTGACCATGCTCCTTATGCTGATGCCTACAGCCCTGGCGTTCCATTTGACTACA
CGAGGGGGAGAGCCGCACATGATAGTCAGCAAGCAGGAAAGAGGAAAGTCACTTTTGTTT
AAGACCTCAGCAGGTGTCAATATGTGCACCCTTATAGCGATGGATTTGGGAGAGTTATGT
GAGGACACAATGACTTACAAATGCCCTCGAATCACTGAGGCGGAACCGGATGACGTTGAT
TGTTGGTGCAATGCCACAGACACATGGGTGACCTATGGAACATGTTCCCAAACTGGCGAG
CACCGACGAGAAAAACGTTCCGTCGCACTGGCCCCACACGTGGGACTTGGTTTGGAAACA
AGAACTGAAACGTGGATGTCCTCTGAAGGCGCTTGGAAACAGATACAAAGGGTGGAGACT
TGGGCCCTGAGACACCCAGGATTCACGGTGATAGCCCTTTTTCTAGCACATGCCATAGGA
ACATCTATCACCCAGAAAGGGATTATTTTCATTTTGTTAATGCTGGTAACACCATCCATG
GCCATGCGATGCGTGGGAATAGGCAGCAGGGACTTCGTGGAAGGACTGTCAGGAGCAACT
TGGGTAGATGTGGTACTGGAACATGGAAGTTGCGTCACCACCATGGCAAAAGACAAACCA
ACATTGGACATTGAACTCTTGAAGACGGAAGTCACAAACCCTGCCGTCCTGCGCAAACTG
TGCATTGAAGCTAAAATATCAAACACCACCACCGACTCAAGATGTCCAACACAAGGAGAA
GCCACACTGGTGGAAGAACAAGACGCGAACTTTGTGTGTCGACGAACGTTTGTGGACAGA
GGCTGGGGCAATGGCTGTGGGCTCTTCGGAAAAGGAAGCCTACTAACGTGTGCTAAGTTC
AAGTGTGTGACAAAACTGGAAGGAAAGATAGTTCAATATGAAAACTTGAAATATTCAGTA
ATAGTCACCGTCCACACTGGAGACCAGCATCAGGTGGGAAATGAAAGCACAGAACATGGG
ACAACTGCAACTATAACACCTCAAGCTCCCACGACGGAAATACAGCTGACCGACTACGGA
GCTCTTACATTGGATTGTTCACCTAGAACAGGACTAGACTTTAATGAAATGGTGTTGTTG
ACAATGAAAGAAAAATCATGGCTAGTCCACAAACAATGGTTTCTAGACTTACCACTGCCT
TGGACTTCGGGAGCTTCGACATCACAAGAGACTTGGAATAGACAAGATTTGCTGGTGACA
TTTAAGACAGCTCATGCAAAGAAGCAGGAAGTAGTCGTACTAGGATCACAAGAAGGAGCA
ATGCACACTGCGTTGACCGGAGCGACAGAAATCCAAACGTCTGGAACGACAACAATTTTT
GCAGGACACTTGAAATGTAGACTAAAGATGGACAAACTGACTCTAAAAGGGATGTCATAT
GTGATGTGCACAGGCTCATTCAAGCTAGAGAAAGAAGTGGCTGAGACTCAGCATGGAACC
GTTCTAGTGCAGATTAAATATGAAGGAACAGATGCACCATGCAAGATTCCTTTTTCGACC
CAAGATGAAAAAGGAGTAACCCAGAATGGGAGATTGATAACAGCCAACCCCATAGTCACT
GACAAGGAAAAACCAGTCAACATTGAGGCAGAACCGCCTTTTGGTGAGAGTTACATCGTG
ATAGGAGCAGGTGAAAAAGCTTTGAAACTAAGCTGGTTCAAGAAAGGAAGCAGCATAGGG
AAAATGTTTGAGGCAACTGCCAGAGGAGCTCGAAGGATGGCCATACTGGGAGACACCGCA
TGGGACTTTGGTTCTATAGGAGGAGTGTTCACGTCTGTTGGAAAATTAGTACACCAGATT
TTTGGAACTGCATATGGAGTTTTGTTCAGCGGTGTTTCCTGGACCATGAAAATAGGAATA
GGGGTTCTGCTGACATGGCTAGGATTAAACTCAAGGAGCACGTCCCTCTCGATGACGTGC
ATTGCAGTTGGCCTAGTAACACTATACCTAGGAGTCATGGTTCAGGCGGATTCAGGATGC
GTAATTAATTGGAAAGGTAGAGAACTCAAATGTGGAAGTGGTATTTTTGTCACCAATGAA
GTTCACACTTGGACAGAGCAATACAAATTTCAAGCTGACTCCCCAAAGAGACTATCAGCA
GCCATTGGGAAGGCATGGGAGGAGGGTGTGTGTGGAATTCGATCAGCAACTCGTCTCGAG
AACATCATGTGGAAGCAAATATCAAATGAACTGAACCACATCTTACTTGAAAATGACATG
AAATTCACAGTGGTTGTAGGAGATGTTGCTGGGATCTTAGTTCAAGGAAAAAAAATGATT
AGGCCACAACCCATGGAATACAAATACTCGTGGAAAAGCTGGGGAAAGGCTAAAATCATA
GGGGCAGATGTACAGAACTCCACCTTCATCATTGACGGCCCAAACACCCCAGAATGCCCT
GATGACCAAAGAGCATGGAACATTTGGGAAGTTGAGGACTATGGATTTGGAATTTTCACG
ACAAACATATGGCTGAAATTGCGTGACTCCTACACCCAAGTGTGTGACCACCGGCTAATG
TCAGCTGCCATCAAGGACAGCAAGGCAGTTCACGCTGACATGGGCTACTGGATAGAAAGT
GAAAAGAACGAGACCTGGAAGCTGGCAAGAGCCTCTTTCATAGAAGTTAAAACATGCATT
TGGCCAAAATCCCACACTCTATGGAGCAATGGAGTTCTGGAAAGTGAAATGATAATTCCA
AAGATCCATGGAGGACCAATATCTCAGCACAACTACAGACCAGGATATTTCACACAAACG
GCAGGGCCGTGGCACCTAGGCAAGTTGGAACTGGATTTTGATTTGTGTGAGGGTACCACA
GTCGTTGTGGATGAACATTGTGGAAATCGAGGACCATCTCTTAGGACCACAACAGTCACA
GGAAAGATAATTCATGAATGGTGTTGCAGATCTTGTACGCTACCACCCTTACGTTTCAGA
GGAGAAGATGGGTGCTGGTACGGTATGGAAATCAGACCAGTCAAGGAAAAGGAAGAGAAT
CTAGTCAAATCAATGGTCTCTGCAGGGTCAGGGGAAGTGGACAGCTTTTCACTAGGACTG
CTATGCATATCAATAATGATCGAAGAGGTGATGAGATCCAGATGGAGTAGAAAAATGCTG
ATGACTGGAACACTGGCTGTGTTCTTCCTTCTCATAATGGGACAGTTGACATGGAATGAT
CTGATCAGATTATGCATCATGGTTGGAGCCAACGCTTCCGACAGAATGGGGATGGGAACG
ACGTACCTAGCTCTGATGGTCACTTTTAAAATGAGACCAATGTTTGCTGTAGGGCTTTTA
TTCCGCAGACTAACATCCAGAGAAGTTCTTCTTCTAACAATTGGATTGAGTCTAGTGGCA
TCTGTGGAGTTACCAAATTCCTTGGAGGAGCTGGGGGATGGACTTGCAATGGGCATCATG
ATTTTAAAATTATTGACTGACTTTCAATCATATCAGTTGTGGGCTACCTTGCTCTCCTTG
ACATTTATCAAAACAACGTTTTCCCTGCACTATGCATGGAAGACAATGGCTATGGTACTG
TCAATTGTATCTCTCTTCCCCTTATGC---CTGTCCACGACCTCCCAGAAAACAACATGG
CTTCCGGTGCTATTGGGATCTCTTGGATGCAAACCACTAACCATGTTTCTAATAGCAGAA
AACAAAATTTGGGGAAGGAAAAGTTGGCCCCTCAATGAAGGGATCATGGCTGTTGGAATA
GTCAGCATCCTATTAAGTTCACTCCTAAAAAATGATGTGCCGCTAGCTGGGCCACTAATA
GCTGGAGGCATGCTAATAGCATGCTATGTTATATCTGGAAGCTCAGCCGACCTATCACTA
GAGAAAGCAGCTGAGGTCTCCTGGGAAGAAGAAGCAGAACACTCAGGTGCCTCACACAAC
ATATTAGTGGAGGTCCAAGATGATGGAACCATGAAGATAAAGGATGAAGAGAGAGATGAC
ACACTAACCATTCTCCTTAAAGCAACTCTGCTAGCAGTTTCAGGGGTGTACCCATTATCA
ATACCAGCGACCCTTTTTGTGTGGCACTTTTGGCAG---AAAAAGAAACAGAGATCTGGA
GTGTTGTGGGACACACCTAGCCCTCCAGAAGTGGAAAGAGCAGTTCTTGATGATGGTATC
TATAGAATTATGCAGAGAGGACTGTTGGGCAGGTCCCAAGTAGGGGTGGGAGTTTTTCAA
GAAAACGTGTTCCACACAATGTGGCATGTCACCAGGGGAGCTGTACTCATGTATCAAGGG
AAGAGACTGGAACCGAGCTGGGCCAGTGTCAAAAAAGACCTGATCTCATATGGAGGAGGT
TGGAGGTTTCAAGGATCCTGGAACACGGGAGAAGAAGTGCAGGTGATTGCTGTTGAACCA
GGGAAAAACCCCAAAAATGTACAAACAGCGCCGGGCACCTTTAAGACCCCTGAAGGTGAA
GTTGGAGCCATTGCCCTAGATTTCAAACCCGGCACATCTGGATCTCCCATCGTGAACAGA
GAAGGAAAAATAGTAGGTCTTTATGGAAATGGAGTAGTGACAACAAGTGGAACCTACGTC
AGTGCCATAGCTCAAGCCAAAGCATCACAAGAAGGGCCCCTACCAGAGATTGAAGACGAA
GTGTTTAGGAAAAGAAACTTAACAATAATGGACCTACATCCAGGATCGGGGAAAACAAGA
AGATATCTTCCAGCCATAGTCCGTGAGGCCATAAAAAGGAAGCTGCGCACACTAATTCTG
GCTCCCACAAGGGTTGTCGCTTCCGAGATGGCAGAAGCGCTCAAGGGAATGCCAATAAGG
TACCAAACAACAGCAGTGAAGAGTGAACACACAGGAAAAGAGATAGTTGACCTCATGTGT
CACGCTACTTTCACCATGCGCCTCCTGTCTCCCGTGAGAGTTCCCAATTACAATATGATT
ATCATGGATGAAGCACATTTCACCGATCCATCCAGCATAGCGGCCAGAGGGTACATCTCA
ACCCGAGTGGGCATGGGTGAAGCAGCTGCAATCTTCATGACAGCCACTCCCCCAGGATCA
ATGGAGGCCTTTCCACAGAGTAACGCAGTTATCCAAGATGAGGAAAGAGACATTCCTGAG
AGATCATGGAACTCAGGCTATGAGTGGATCACTGACTTCCCAGGTAAAACAGTCTGGTTT
GTTCCAAGCATTAAAGCAGGAAATGACATTGCCAACTGCTTAAGAAAGAATGGAAAACGA
GTGATTCAATTGAGCAGGAAAACCTTTGATACAGAGTATCAAAAAAAAAAAAATAACGAC
TGGGACTACGTCGTCACAACAGACATCTCCGAAATGGGAGCAAATTTCCGGGCCGACAGG
GTGATAGACCCAAGACGGTGTCTGAAACCGGTAATATTAAAAGATGGTCCAGAGCGTGTC
ATTTTGGCAGGACCGATGCCAGTGACTGTGGCCAGTGCCGCCCAGAGGAGAGGAAGAATT
GGAAGGAACCACAATAAGGAAGGTGATCAGTACATCTACATGGGACAGCCTTTAAACAAC
GATGAAGATCACGCTCACTGGACAGAAGCAAAAATGCTCCTTGATAATATAAACACACCA
GAAGGGATTATCCCAGCCCTCTTTGAGCCGGAGAGAGAAAAGAGTGCAGCAATAGACGGG
GAATATAGACTGCGGGGTGAAGCAAGGAAAACGTTTGTGGAGCTCATGAGAAGAGGAGAC
CTACCTGTCTGGCTGTCCTACAAAGTTGCCTCAGAAGGCTTCCAGTACTCTGACAGAAGA
TGGTGCTTTGACGGGGAAAGGAACAACCAGGTGTTGGAGGAGAACATGGACGTGGAGATC
TGGACAAAAGAAGGA---GAAAGAAAGAAACTACGACCCCGCTGGCTGGATGCCAGAACA
TACTCAGACCCACTGGCCCTGCGCGAGTTTAAAGAGTTTGCAGCAGGAAGAAGAAGCGTC
TCAGGTGATCTAATACTAGAAATAGGGAAACTTCCACAACACTTGACGCAAAGGGCCCAG
AATGCCTTGGACAACTTGGTCATGTTGCACAACTCCGAACAAGGAGGAAGAGCCTATAGA
CATGCAATGGAAGAACTGCCAGACACCATAGAAACATTGATGCTCCTTGCTTTGATAGCT
GTGTTAACTGGTGGAGTGACGCTGTTCTTCCTATCAGGAAAGGGCCTAGGGAAAACATCT
ATCGGCCTACTCTGCGTGATGGCTTCAAGCGTACTACTATGGATGGCCAGTGTGGAGCCC
CATTGGATAGCGGCCTCCATCATACTGGAGTTCTTCCTAATGGTGTTGCTTATTCCAGAG
CCAGACAGACAACGCACTCCGCAGGACAACCAGCTGGCATATGTGGTGATAGGTTTGTTA
TTCATGATACTGACAGTAGCAGCCAATGAGATGGGACTGCTGGAAACCACAAAGAAAGAC
TTAGGGATTGGCCATGTGGCTGTTGAAAATCACCACCATGCCGCAATGCTGGACGTAGAC
TTACATCCAGCTTCAGCCTGGACCCTCTATGCAGTGGCCACAACAATTATCACTCCCATG
ATGAGGCACACAATCGAAAACACAACGGCAAACATTTCCCTGACAGCCATTGCAAACCAG
GCAGCCATATTGATGGGACTTGACAAAGGATGGCCAATATCGAAGATGGACATAGGAGTT
CCACTTCTCGCCTTGGGGTGCTATTCCCAGGTGAATCCACTGACGCTGACAGCGGCGGTG
TTGATGCTAGTGGCTCATTACGCCATAATTGGACCTGGACTGCAAGCAAAAGCTACTAGA
GAAGCTCAAAAAAGGACAGCGGCCGGAATAATGAAAAATCCAACCATTGATGGAATTGTT
GCAATAGATTTGGACCCTGTGATTTATGATGCAAAATTTGAGAAACAACTAGGCCAAATA
ATGTTGTTGATACTATGCACATCACAGATCCTCTTGATGCGGACTACATGGGCCCTGTGT
GAATCCATCACACTGGCCACTGGACCTCTGACCACGCTTTGGGAGGGATCTCCAGGAAAA
TTTTGGAACACCACGATAGCGGTTTCCATGGCAAACATTTTTAGAGGAAGTTATCTAGCA
GGAGCAGGTTTGGCCTTCTCATTAATGAAATCTCTAGGAGGAGGTAGGAGAGGCACGGGA
GCCCAAGGGGAAACACTGGGAGAGAAATGGAAAAGACAGCTGAACCAACTGAGCAAGTCA
GAATTCAACACCTATAAAAGGAGTGGGATTATGGAAGTGGACAGATCCGAAGCCAAAGAG
GGACTGAAAAGAGGAGAAACAACCAAACATGCAGTGTCGAGAGGAACCGCTAAACTGAGG
TGGTTTGTGGAGAGGAACCTTGTGAAACCAGAAGGGAAAGTCATAGACCTTGGTTGTGGA
AGAGGTGGCTGGTCATACTATTGCGCTGGGCTGAAGAAAGTCACAGAAGTGAAGGGATAT
ACAAAAGGAGGACCTGGACATGAGGAACCAATCCCAATGGCGACCTATGGATGGAACCTA
GTAAAACTGCACTCCGGGAAAGACGTATTCTTCATACCACCTGAGAAATGTGATACCCTT
TTGTGTGATATTGGTGAGTCCTCTCCAAACCCAACTATAGAGGAAGGAAGAACGCTACGC
GTTCTAAAGATGGTGGAACCATGGCTCAGAGGAAACCAATTTTGCATAAAGATTCTGAAT
CCCTATATGCCAAGTGTGGTGGAAACTCTGGAGCAAATGCAAAGAAAACATGGAGGAATG
CTAGTGCGAAATCCACTTTCAAGAAATTCTACTCATGAAATGTATTGGGTTTCATGTGGA
ACAGGAAACATTGTGTCAGCAGTAAACATGACATCCAGAATGTTGCTAAATCGATTCACA
ATGGCTCACAGGAAACCAACATATGAAAGAGACGTGGACCTAGGCGCCGGAACAAGACAT
GTGGCAGTGGAACCAGAGGTAGCCAACCTAGATATCATTGGCCAGAGGATAGAGAACATA
AAACATGAACATAAGTCAACATGGCATTATGATGAGGACAATCCATATAAAACATGGGCC
TATCATGGATCATATGAGGTCAAGCCATCAGGATCAGCCTCATCCATGGTCAATGGCGTG
GTGAAACTGCTCACCAAACCATGGGATGTCATCCCCATGGTCACACAAATAGCCATGACT
GACACTACACCCTTTGGACAACAGAGGGTGTTTAAAGAGAAAGTTGACACACGCACACCA
AAAGCAAAACGAGGCACAGCACAAATCATGGAGGTGACAGCCAGGTGGTTATGGGGTTTT
CTTTCTAGAAACAAGAAACCAAGAATTTGTACAAGAGAGGAGTTCACAAGAAAAGTTAGG
TCAAACGCAGCCATTGGAGCAGTGTTCGTTGATGAAAATCAATGGAACTCAGCAAAAGAA
GCAGTAGAAGATGACCGGTTCTGGGACCTTGTGCACAGAGAGAGGGAGCTTCACAAACAG
GGAAAATGTGCCACGTGTGTTTACAACATGATGGGGAAGAGAGAAAAAAAACTAGGAGAG
TTCGGAAAGGCAAAAGGAAGTCGTGCAATATGGTACATGTGGTTGGGAGCACGCTTTCTA
GAGTTTGAAGCTCTTGGTTTCATGAACGAAGACCACTGGTTCAGCAGAGAGAATTCACTC
AGCGGAGTGGAAGGGGAAGGACTTCACAAACTTGGATATATACTCAGAGACATATCAAAG
ATTCCAGGGGGAAACATGTATGCAGATGACACAGCCGGATGGGATACAAGGATAACAGAG
GATGACCTCCAGAATGAGGCCAAAATTACTGACATCATGGAACCCGAACATGCCCTACTG
GCTAAGTCAATCTTCAAGCTAACCTACCAAAATAAGGTGGTAAGGGTACAGAGACCAGCA
AAAAATGGAACCGTGATGGATGTCATATCCAGACGTGACCAGAGAGGAAGTGGCCAGGTT
GGAACCTATGGCTTAAACACTTTCACCAACATGGAAGCCCAGCTGATAAGACAAATGGAG
TCTGAGGGAATCTTTTTACCCAACGAATTAGAGACCCCAAATTTAGCCGGGAGAGTTCTC
GACTGGCTGGAAAAATATGGCGTCGAAAGGCTGAAAAGAATGGCAATCAGCGGAGATGAC
TGCGTAGTGAAACCAATTGATGATAGGTTCGCGACAGCCTTAACAGCTCTGAATGATATG
GGAAAAGTAAGAAAAGACATACCACAATGGGAACCTTCAAAAGGATGGAATGATTGGCAA
CAAGTGCCTTTTTGTTCACACCACTTCCACCAGCTGATTATGAAGGATGGGAGGGAAATA
GTGGTGCCATGCCGCAACCAAGATGAACTTGTGGGTAGGGCTAGAGTATCACAAGGTGCT
GGATGGAGCCTGAGAGAAACTGCATGCCTAGGCAAGTCATATGCACAAATGTGGCAGCTG
ATGTACTTCCACAGGAGAGACCTGAGACTAGCCGCTAATGCTATCTGTTCAGCCGTTCCA
GTTGACTGGGTCCCAACCAGCCGCACCACCTGGTCGATCCATGCCCATCACCAATGGATG
ACAACAGAAGACATGCTGTCAGTGTGGAATAGGGTTTGGATAGAGGAAAACCCATGGATG
GAGGACAAAACCCGTATATCCAGTTGGGAAGATGTTCCATATCTAGGAAAAAGGGAAGAT
CAATGGTGTGGATCTCTGATAGGCTTAACAGCAAGGGCCACCTGGGCCACCAACATACAA
GTGGCCATAAACCAAGTGAGAAGACTAATTGGGAATGAGAATTATTCAGATTACATGACA
TCAATGAAGAGATTCAAGAACGAGAGTGAACCCGAAGGG---------------GCACTC
TGG
>JF937618
---ATGAACAACCAACGGAAAAAGACGGCTCGACCGTCTTTCAATATGCTGAAACGCGCG
AGAAACCGCGTGTCAACTGTTTCACAGTTGGCGAAGAGATTCTCAAAAGGATTGCTCTCA
GGCCAAGGACCCATGAAATTGGTGATGGCTTTCATAGCATTCCTAAGATTTCTAGCCATA
CCCCCAACAGCAGGAATTTTGGCTAGATGGGGTTCATTCAAGAAGAGTGGAGCGATCAAA
GTGCTACGGGGTTTCAAGAAAGAAATCTCAAACATGTTGAATATAATGAATAGAAGGAAA
AGATCTGTGACAATGCTCCTTATGCTGATGCCTACAGCCTTGGCGTTCCATTTGACTACA
CGAGGGGGAGAGCCGCACATGATAGTCAGCAAGCAGGAAAGAGGAAAATCACTCTTGTTT
AAGACCTCAGCAGGTGTCAACATGTGCACCCTTATAGCGATGGATTTGGGAGAGTTATGT
GAGGACACAATGACTTACAAATGCCCTCGAATCACTGAAACTGAACCAGATGACGTTGAT
TGTTGGTGTAATGCCACAGACACATGGGTGACCTATGGAACATGTTCCCAAACTGGCGAG
CACCGACGAGACAAACGTTCCGTCGCACTGGCCCCACACGTGGGACTTGGTTTGGAAACA
AGAACCGAAACGTGGATGTCCTCTGAAGGCGCTTGGAAACAGATACAAAGAGTGGAGACT
TGGGCCCTGAGACACCCAGGATTCACGGTGATAGCCCTTTTTCTAGCACATGCCATAGGA
ACATCCATCACTCAGAAAGGGATTATTTTCATTTTGTTAATGCTGGTAACACCATCCATG
GCCATGCGATGCGTGGGAATAGGCAGCAGGGACTTCGTGGAAGGACTGTCAGGAGCAACC
TGGGTAGATGTGGTACTGGAACATGGAAGTTGCGTCACCACCATGGCAAAAGACAAACCA
ACATTGGACATTGAACTCTTGAAGACGGAAGTCACAAACCCTGCCATCCTGCGCAAACTG
TGCATTGAAGCTAAAATATCAAACACCACCACCGACTCAAGATGTCCAACACAAGGAGAA
GCCACACTGGTGGAAGAACAAGACGCGAACTTTGTGTGTCGACGAACGTTTGTGGACAGA
GGCTGGGGCAATGGCTGTGGGCTCTTCGGAAAAGGAAGCCTAATAACGTGTGCTAAGTTC
AAGTGTGTGACAAAACTGGAAGGAAAGATAGTTCAATATGAAAACTTGAAATATTCAGTA
ATAGTCACCGTTCACACCGGAGACCAGCACCAGGTGGGAAATGAAAGCACAGAACATGGG
ACAACTGCAACTATAACACCTCAAGCTCCTACGACGGAAATACAGCTGACTGACTACGGA
GCTCTTACATTGGATTGTTCACCTAGAACAGGACTAGACTTTAATGAAATGGTGTTGTTG
ACAATGAAAGAAAAATCATGGCTAGTCCACAAACAATGGTTTCTAGACCTACCACTGCCT
TGGACCTCGGGAGCTTCAACATCACAAGAGACTTGGAACAGACAAGATTTGCTGGTGACA
TTTAAGACAGCCCATGCAAAGAAGCAGGAAGTAGTCGTACTAGGATCACAAGAAGGAGCA
ATGCACACTGCGTTGACCGGAGCAACAGAAATCCAAACGTCTGGAACGACAACAATTTTT
GCAGGACACTTGAAATGCAGACTAAAGATGGACAAACTGACTCTAAAAGGGATGTCATAT
GTGATGTGCACAGGCTCATTCAAGCTAGAGAAAGAAGTGGCTGAGACCCAGCATGGAACC
GTTCTAGTGCAGATTAAATATGAAGGAACAGATGCACCATGCAAGATCCCTTTTTCGACC
CAAGATGAAAAAGGAGTAACCCAGAATGGGAGATTGATAACAGCTAACCCTATAGTTACT
GACAAAGAAAAACCAGTCAACATTGAGGCAGAACCGCCTTTTGGTGAGAGTTACATCGTA
ATAGGAGCAGGTGAAAAAGCTTTGAAACTAAGCTGGTTTAAGAAAGGAAGCAGCATAGGG
AAAATGTTTGAGGCAACTGCCAGAGGAGCACGAAGGATGGCCATACTGGGAGACACCGCA
TGGGACTTTGGTTCTATAGGAGGAGTGTTCACGTCTGTTGGAAAATTAGTACACCAGATT
TTTGGAACTGCATATGGAGTTTTGTTCAGCGGTGTTTCCTGGACCATGAAAATAGGAATA
GGGGTTCTGCTGACATGGCTAGGATTAAACTCAAGGAGCACGTCCCTTTCGATGACGTGC
ATTGCAGTTGGCCTAGTAACACTATACCTAGGAGTCATGGTTCAGGCGGATTCAGGATGT
GTAATTAATTGGAAAGGTAGAGAACTCAAATGTGGAAGTGGCATTTTTGTCACCAATGAA
GTTCACACTTGGACAGAGCAATACAAATTTCAAGCTGACTCCCCAAAGAGACTATCAGCA
GCCATCGGGAAGGCATGGGAGGAGGGTGTGTGTGGAATTCGATCAGCAACTCGTCTCGAG
AACATCATGTGGAAGCAAATATCAAATGAACTGAATCACATCTTACTTGAAAATGATATG
AAATTCACAGTGGTTGTAGGAGATGTTGCTGGGATCTTGGCTCAAGGAAAGAAAATGATT
AGGCCACAACCCATGGAATACAAATACTCGTGGAAAAGCTGGGGAAAGGCTAAAATCATA
GGGGCAGATGTACAGAACACCACCTTTATCATCGACGGCCCAAACACCCCAGAATGCCCT
GATGACCAAAGAGCATGGAACATTTGGGAAGTTGAGGACTATGGATTTGGAATTTTCACG
ACAAACATATGGCTGAAATTGCGTGATTCCTATACCCAAGTGTGTGACCACCGGCTAATG
TCAGCTGCCATCAAGGACAGCAAGGCAGTTCACGCTGACATGGGGTACTGGATAGAAAGT
GAAAAGAACGAGACCTGGAAGCTGGCAAGAGCTTCTTTCATAGAAGTTAAAACATGTATC
TGGCCAAAATCCCACACTCTATGGAGCAATGGAGTTCTGGAAAGTGAAATGATAATTCCA
AAGATCTATGGAGGACCAATATCTCAGCACAACTACAGACCAGGATATTTCACACAAACA
GCAGGGCCGTGGCACCTAGGCAAGTTGGAACTGGATTTTGATTTGTGTGAGGGTACCACA
GTTGTTGTGGATGAACATTGTGGAAATCGAGGACCATCTCTTAGGACCACAACAGTCACA
GGAAAGATAATTCATGAATGGTGTTGCAGATCTTGCACGCTACCACCCTTACGTTTCAGA
GGAGAAGATGGGTGCTGGTACGGTATGGAAATCAGACCAGTCAAGGAAAAGGAAGAAAAT
CTAGTCAAATCAATGGTCTCTGCAGGGTCAGGGGAAGTGGACAGCTTTTCACTAGGACTG
CTATGCATATCAATAATGATCGAAGAGGTGATGAGATCCAGATGGAGTAGAAAAATGCTG
ATGACTGGAACACTGGCTGTGTTCCTCCTTCTCATAATGGGACAATTGACATGGAATGAT
CTGATCAGATTATGCATCATGGTTGGAGCCAACGCTTCCGACAGGATGGGGATGGGAACG
ACGTACCTAGCTCTGATGGCCACTTTTAAAATGAGACCGATGTTTGCTGTAGGGCTATTA
TTTCGCAGACTAACATCCAGAGAAGTTCTTCTTCTAACAATTGGATTGAGTCTAGTGGCA
TCTGTGGAGTTACCAAATTCCTTGGAGGAGCTGGGGGATGGACTTGCAATGGGCATTATG
ATTTTAAAATTATTGACTGACTTTCAATCACATCAGCTGTGGGCTACCTTGCTGTCCTTG
ACATTTATCAAAACAACGTTTTCCTTGCACTATGCATGGAAGACAATGGCTATGGTACTG
TCAATTGTATCTCTCTTCCCCTTATGC---CTGTCCACGACCTCCCAAAAAACAACATGG
CTTCCGGTGCTATTGGGATCCCTTGGATGCAAACCACTAACCATGTTTCTCATAGCAGAA
AACAAAATCTGGGGAAGGAGAAGTTGGCCCCTCAATGAAGGAATCATGGCTGTTGGAATA
GTCAGCATCCTACTAAGTTCACTTCTCAAAAATGATGTGCCGCTAGCTGGGCCACTAATA
GCTGGAGGCATGCTAATAGCATGTTATGTTATATCTGGAAGCTCAGCCGACCTATCACTA
GAGAAAGCGGCTGAGGTCTCCTGGGAAGAAGAAGCAGAACACTCTGGTGCCTCACACAAC
ATATTAGTGGAGGTCCAAGATGATGGAACCATGAAGATAAAGGATGAAGAGAGAGATGAC
ACGCTAACCATTCTCCTTAAAGCAACTCTGCTAGCAGTTTCAGGGGTGTACCCATTATCA
ATACCAGCGACCCTTTTCGTGTGGTACTTTTGGCAG---AAAAAGAAACAGAGATCTGGA
GTGTTATGGGACACACCCAGCCCTCCAGAAGTGGAAAGAGCAGTTCTTGATGATGGTATC
TATAGAATTATGCAGAGAGGACTGTTGGGCAGGTCCCAAGTAGGGGTAGGAGTTTTCCAA
GAAAACGTGTTCCACACAATGTGGCATGTCACCAGGGGAGCTGTACTCATGTATCAAGGG
AAGAGACTGGAACCGAGCTGGGCCAGTGTCAAAAAAGACCTGATTTCATATGGAGGAGGT
TGGAGGCTTCAAGGATCCTGGAACACAGGAGAAGAAGTGCAGGTGATTGCTGTTGAACCA
GGGAAAAACCCCAGAAATGTACAAACAACGCCGGGCACTTTTAAGACCCCTGAAGGTGAA
GTTGGAGCCATTGCCCTAGATTTTAAACCCGGCACATCTGGATCTCCCATCGTGAACAGA
GAAGGAAAAATAGTGGGTCTTTATGGAAATGGAGTAGTGACAACAAGTGGAACCTACGTC
AGTGCCATAGCTCAAGCCAAAGCATCACAAGAAGGGCCCCTACCAGAGATTGAAGACGAG
GTGTTTAGGAAAAGAAACTTAACAATAATGGACCTACATCCAGGATCGGGGAAAACAAGA
AGATACCTTCCAGCCATAGTCCGTGAGGCCATAAAAAGGAAGCTGCGTACACTAATTCTG
GCTCCCACAAGGGTTGTCGCTTCCGAAATGGCAGAGGCGCTCAAGGGAATGCCAATAAGG
TACCAAACAACAGCAGTGAAGAGTGAACACACAGGAAAAGAGATAGTTGACCTCATGTGT
CACGCCACTTTCACTATGCGCCTCCTGTCTCCCGTGAGAGTTCCCAATTACAACATGATT
[truncated: 13,826,111 more chars]
