# Supplementary material for: FRESCo: finding regions of excess synonymous constraint in diverse viruses
Source: Genome Biol. 2015 Feb 17;16(1):38. doi: 10.1186/s13059-015-0603-7 (PMC4376164; doi:10.1186/s13059-015-0603-7)
Supplement: Additional file 4: — Sequence alignments (zip folder of FASTA alignments). [file 13059_2015_603_MOESM4_ESM.zip › alignments/DENV2/DENV2.revtrans.fa]

>JX286526_c
ATGAATAACCAACGAAAAAAGGCGAGAAGTACGCCTTTCAATATGCTGAAACGCGAGAGAAACCGCGTGTCAACTGTGCAACAGCTGACAAAGAGATTCTCACTTGGAATGCTGCAAGGACGCGGACCATTAAAACTGTTCATGGCCCTTGTGGCGTTCCTTCGTTTCCTAACAATCCCACCAACAGCAGGGATACTAAAAAGATGGGGAACGATCAAGAAATCAAAAGCTATCAATGTTTTGAGAGGGTTCAGGAAAGAGATTGGAAGGATGCTGAACATCTTGAACAGGAGACGTAGGACAGCAGGCGTGATTGTTATGTTGATTCCAACAGCGATGGCGTTCCATTTAACCACACGCAATGGAGAACCACACATGATCGTTGGTAGGCAGGAGAAAGGGAAAAGTCTTCTGTTCAAAACAGAGGATGGTGTTAACATGTGTACCCTCATGGCCATAGACCTTGGTGAGTTGTGTGAAGATACAATCACGTACAAGTGTCCCCTCCTCAGACAAAATGAACCAGAAGACATAGATTGTTGGTGCAACTCTACGTCCACATGGGTAACTTATGGGACATGTACCACCACAGGAGAACACAGAAGAGAAAAAAGATCAGTGGCGCTCGTTCCACATGTGGGTATGGGACTGGAGACACGAACTGAAACATGGATGTCATCAGAAGGGGCCTGGAAGCATGTCCAGAGAATTGAAACCTGGATCTTGAGACATCCAGGTTTTACCATAATGGCAGCGATCCTGGCATACACCATAGGAACGACACACTTCCAAAGGGCCTTGATTTTCATCTTACTGACAGCTGTTGCTCCTTCAATGACAATGCGCTGCATAGGAATATCAAATAGAGACTTCGTAGAAGGGGTTTCAGGAGGAAGCTGGGTTGACATCGTTTTAGAACATGGAAGTTGTGTGACGACGATGGCAAAAAACAAACCAACATTGGATTTTGAACTGATAAAAACAGAAGCCAAACAACCTGCCACTCTAAGGAAGTACTGTATAGAAGCAAAGCTGACCAACACAACAACAGAATCGCGTTGCCCAACACAAGGGGAACCCAGTCTAAATGAAGAGCAGGACAAAAGGTTCATCTGCAAACACTCCATGGTAGACAGAGGATGGGGAAATGGATGTGGATTATTTGGAAAGGGAGGCATTGTGACCTGTGCTATGTTTACATGCAAAAAGAACATGGAAGGAAAAATCGTACAGCCAGAAAATTTGGAATACACCATCGTGATAACACCTCACTCAGGAGAAGAGCACGCTGTAGGTAATGACACAGGAAAGCATGGAAAGGAAATCAAAATAACACCACAGAGTTCCACCACAGAAGCAGAACTGACAGGCTATGGCATTGTCACGATGGAGTGCTCTCCGAGAACGGGCCTCGACTTCAATGAGATGGTGCTGCTGCAGATGGAAGACAAAGCTTGGCTGGTGCACAGGCAATGGTTCCTAGACCTGCCGTTGCCATGGCTACCCGGAGCGGATACACAAGGATCAAATTGGATACAGAAAGAGACATTGGTCACTTTCAAAAACCCCCACGCCAAGAAACAGGATGTCGTTGTCTTAGGGTCTCAAGAAGGGGCCATGCACACGGCACTCACAGGGGCTACAGAAATCCAGATGTCATCAGGAAACTTACTGTTCACGGGACATCTCAAGTGCAGGCTGAGAATGGACAAACTACAGCTCAAAGGAATGTCATACTCTATGTGTACAGGAAAGTTTAAAATCGTGAAGGAAATAGCAGAAACACAACATGGAACAATAGTTATCAGAGTACAATATGAAGGGGACGGCTCTCCATGTAAGATCCCCTTTGAGATAACAGATTTGGAAAAAAGACACGTCTTAGGACGCCTGATTACAGTTAACCCAATCGTAACAGAAAAAGATAGCCCAGTCAACATAGAAGCAGAACCCCCATTCGGAGACAGTTACATCATCGTGGGAGTAGAGCCGGGACAACTGAAACTCAATTGGTTTAAGAAGGGAAGTTCCATCGGCCAAATGTTTGAGACAACAATGAGAGGAGCAAAGAGAATGGCCATTTTAGGTGACACAGCCTGGGATTTTGGATCCCTGGGAGGAGTGTTTACATCTATAGGAAAGGCTCTCCATCAAGTTTTCGGAGCAATCTATGGGGCTGCTTTTAGTGGGGTCTCATGGACTATGAAAATCCTCATAGGAGTCATCATCACATGGATAGGAATGAATTCACGTAGCACCTCACTGTCTGTGTCGCTAGTATTGGTGGGAGTCGTGACACTGTACCTGGGAGCTATGGTGCAGGCTGATAGTGGTTGCATTGTGAGCTGGAAAAATAAAGAACTGAAATGTGGCAGCGGGATCTTCATTACAGATAACGTACACACATGGACAGAGCAATATAAGTTCCAACCAGAATCCCCTTCAAAACTAGCTTCAGCTATCCAAAAAGCTCATGAAGAAGGCATTTGTGGAATCCGCTCAGTAACAAGATTGGAGAATCTGATGTGGAAACAAATAACACCAGAATTGAATCATATTCTATCAGAAAATGAGGTAAAGTTGACCATTATGACAGGAGACATTAAAGGAATCATGCAGGCAGGAAAACGATCCTTGCGGCCTCAGCCCACTGAGCTGAAGTACTCATGGAAAACATGGGGAAAGGCGAAAATGCTCTCTACAGAGTCTCACAATCAGACCTTTCTTATTGATGGCCCTGAAACAGCAGAATGCCCCAACACAAACAGAGCTTGGAACTCACTGGAAGTTGAAGACTATGGTTTTGGAGTTTTTACCACCAATATATGGCTAAAATTGAGAGAAAAACAGGATGTATTTTGTGACTCAAAACTCATGTCAGCGGCCATTAAAGACAACAGAGCCGTCCATGCCGATATGGGTTATTGGATAGAAAGTGCACTCAATGACACATGGAAGATGGAGAAAGCCTCCTTCATTGAAGTTAAAAGCTGCCACTGGCCAAAGTCACACACCCTATGGAGCAATGGAGTATTAGAAAGTGAGATGATAATTCCAAAAAATTTTGCCGGGCCAGTGTCACAACACAACTACAGACCAGGCTACCATACACAAACAGCAGGACCTTGGCATCTAGGTAAGCTTGAGATGGACTTTGATTTCTGCGAAGGAACTACAGTGGTGGTGACTGAGGACTGTGGAAATAGAGGACCCTCTTTAAGAACGACCACTGCCTCTGGAAAGCTCATAACAGAATGGTGCTGCCGATCCTGCACACTACCACCTTTAAGATACAGAGGTGAGGATGGATGCTGGTACGGGATGGAAATCAGACCTTTGAAAGAGAAAGAAGAGAACTTGGTCAACTCCTTGGTCACAGCCGGACATGGGCAGATTGACAACTTTTCACTAGGAGTCTTGGGAATGGCACTGTTCCTGGAAGAAATGCTTAGGACCCGAGTAGGAACGAAACATGCAATACTGCTAGTTGCACTATCTTTCGTGACATTGATTACTGGGAACATGTCTTTTAGAGACCTGGGAAGAGTGATGGTCATGGTGGGTGCTACCATGACGGATGACATAGGTATGGGAGTGACTTATCTTGCCCTACTAGCAGCTTTCAAAGTTAGACCAACTTTTGCAGCTGGACTACTCTTGAGAAAACTGACCTCCAAGGAATTGATGATGGCCACCATAGGAATCGCACTCCTTTCCCAAAGCACCTTGCCAGAGACCATTCTAGAACTGACTGATGCGTTAGCCTTGGGCATGATGGCCCTCAAAATAGTGAGAAATATGGAAAAATACCAATTGGCAGTGACTATCATGGCTATTTCGTGTGTCCCAAATGCAGTGATATTGCAAAACGCATGGAAGGTGAGTTGCACAATATTGGCAGCGGTGTCCGTTTCTCCACTGCTCCTAACATCCTCACAGCAGAAAGCGGATTGGATACCACTGGCACTGACGATAAAAGGTCTCAACCCAACAGCTATTTTTTTAACAACTCTTTCGAGAACCAGCAAGAAAAGGAGCTGGCCGCTAAATGAAGCTATCATGGCAGTCGGGATGGTGAGCATTTTAGCCAGTTCTCTCCTAAAGAATGATATTCCTATGACAGGTCCATTAGTGGCTGGAGGGCTCCTCACCGTATGTTACGTGCTCACTGGACGATCGGCCGATTTGGAACTGGAGAGAGCTGCCGATGTAAAATGGGAAGATCAGGCAGAAATATCAGGAAGCAGCCCAATTCTGTCAATAACAATATCAGAAGATGGCAGCATGTCGATAAAAAATGAAGAGGAAGAACAAACACTGACCATACTCATTAGGACGGGATTGTTGGTGATCTCAGGAGTCTTTCCAGTATCGATACCAATCACGGCAGCAGCATGGTACCTGTGGGAAGTGAAGAAACAACGGGCTGGAGTATTGTGGGACGTCCCTTCACCCCCACCAGTGGGAAAAGCCGAACTGGAAGATGGAGCCTATAGAATCAAGCAAAGAGGGATTCTTGGATATTCTCAGATTGGAGCCGGAGTTTACAAAGAAGGAACATTCCATACAATGTGGCACGTCACACGTGGTGCTGTTCTGATGCATAGAGGGAAGAGGATTGAACCATCATGGGCAGATGTCAAGAAAGATCTAATATCATATGGAGGAGGCTGGAAGCTAGAAGGAGAATGGAAGGAAGGAGAGGAAGTTCAAGTCCTGGCATTGGAACCTGGAAAAAATCCCAGAGCTGTCCAAACGAAACCTGGAATTTTCAAAACCAACACCGGAACCATAGGCGCTGTATCTCTGGACTTTTCCCCTGGAACGTCAGGATCTCCAATTGTCGACAGAAAAGGAAAAGTTGTGGGTCTTTATGGTAATGGTGTTGTCACAAGGAGTGGAGCATACGTAAGTGCCATAGCCCAGACCGAAAAAAGCATTGAAGACAATCCAGAGATCGAAGATGACATTTTCCGAAAGAAAAGATTGACCATCATGGACCTCCATCCAGGGGCAGGAAAGACAAAAAGATACCTTCCAGCCATAGTTAGAGAAGCCATAAAACGTGGCTTGAGAACATTAATCCTGGCTCCCACTAGAGTCGTGGCAGCTGAAATGGAGGAAGCTCTTAGAGGACTCCCAATAAGATACCAAACCCCAGCCATCAGAGCCGAGCACACCGGGCGAGAGATCGTGGACCTAATGTGTCATGCCACATTTACTATGAGGCTGCTATCACCAGTCAGAGTGCCAAATTACAACCTGATTATCATGGACGAAGCCCACTTCACAGACCCAGCAAGCATAGCAGCTAGAGGATACATTTCAACTCGAGTAGAGATGGGTGAAGCAGCCGGGATTTTTATGACAGCCACTCCTCCGGGAAGCAGAGACCCATTTCCTCAGAGCAATGCACCAATCATGGATGAGGAAAGAGAAATCCCTGAGCGTTCATGGAATTCAGGACATGAATGGGTCACGGATTTTAAAGGGAAGACTGTTTGGTTTGTTCCAAGTATAAAAGCAGGAAATGACATAGCAGCTTGTCTTAGGAAAAATGGAAAGAAAGTGATACAACTCAGTAGGAAGACTTTTGACTCTGAGTATGTTAAGACTAGAGCCAATGATTGGGACTTTGTGGTCACAACTGACATTTCAGAAATGGGTGCCAACTTCAAGGCTGAGAGGGTTATAGACCCTAGACGCTGCATGAAACCAGTTATACTAACAGATGGCGAAGAGCGGGTGATCTTGGCAGGACCTATGCCAGTGACCCACTCTAGTGCAGCGCAAAGAAGAGGGAGAATAGGAAGAAATCCAAAAAATGAAAATGACCAGTACATATACATGGGGGAACCTCTCGAAAATGATGAAGACTGTGCACACTGGAAGGAAGCTAAAATGCTCCTAGATAACATCAACACACCCGAAGGAATCATTCCTAGTATGTTCGAACCAGAGCGTGAAAAAGTGGATGCCATTGATGGTGAATACCGTTTGAGAGGAGAAGCAAGGAAAACCTTTGTGGACCTAATGAGAAGAGGGGACTTACCAGTCTGGTTGGCCTACAAAGTGGCAGCTGAAGGCATCAACTACGCAGACAGAAAGTGGTGTTTTGATGGAATTAAGAACAACCAAATACTGGAAGAAAATGTGGAAGTGGAAATCTGGACAAAAGAAGGGGAAAGGAAAAAATTAAAACCCAGATGGTTGGATGCTAGGATCTATTCTGATCCACTGGCACTAAAAGAATTCAAGGAATTTGCAGCTGGCAGAAAATCTTTGACCCTGAACCTAATCACAGAAATGGGTAGGCTTCCAACTTTCATGACTCAGAAGGCAAGAAACGCACTGGACAACTTGGCTGTGCTGCATACGGCTGAGGTAGGTGGAAAGGCGTACACTCATGCTCTCAGTGAACTGCCGGAGACTCTGGAGACACTGCTTCTACTGACACTCCTGGCAGCAGTCACAGGAGGAATCTTCTTATTCTTAATGAGCGGAAAAGGTATAGGGAAGATGACTCTGGGAATGTGTTGCATAATCACAGCTAGCATTCTCCTATGGTATGCACAGATACAACCACACTGGATAGCAGCTTCAATAATACTGGAGTTTTTTCTCATAGTTTTGCTCATTCCAGAACCAGAAAAACAGAGAACACCCCAAGACAACCAATTGACCTACGTTGTCATAGCCATCCTCACAGTGGTGGCCGCAACCATGGCAAACGAGATGGGTTTCCTGGAAAAAACCAAGAAAGACTTCGGATTTGGAAGCATTACAACCCAGGAATCTGAGAGCAACATCCTGGACATAGATCTACGTCCTGCATCAGCATGGACGCTGTATGCCGTGGCTACAACATTTGTCACACCAATGTTGCGACATAGCATTGAAAATTCCTCAGTAAATGTCTCCCTAACAGCCATTGCTAACCAAGCTACAGTGCTAATGGGTCTTGGGAAAGGATGGCCATTGTCAAAGATGGACATCGGAGTTCCCCTCCTTGCCATTGGATGCTACTCACAAGTCAACCCTATAACCCTCACAGCAGCTCTTCTTTTATTGGTAGCACATTATGCCATTATAGGGCCAGGACTTCAAGCAAAAGCAACCAGAGAAGCTCAGAAAAGAGCAGCAGCAGGCATCATGAAAAACCCAACAGTCGATGGAATAACAGTGATTGACCTAGAACCAATACCCTATGATCCAAAATTTGAAAAGCAGTTAGGACAAGTAATGCTCCTAATCCTCTGCGTGACTCAAGTATTAATGATGAGGACTACATGGGCTTTGTGTGAGGCTCTAACCCTAGCGACCGGGCCCATCTCCACACTGTGGGAAGGAAATCCAGGGAGATTTTGGAACACCACCATTGCAGTGTCAATGGCTAACATCTTTAGGGGGAGCTACTTGGCCGGAGCTGGACTTCTCTTTTCCATCATGAAGAACACAACAAACACAAGAAGAGGAACTGGCAACGTAGGAGAGACACTTGGAGAAAAATGGAAAAGCCGATTAAATGCACTGGGAAAAAGTGAATTTCAGATCTACAAGAAAAGTGGAATCCAGGAAGTGGATAGAACCCTAGCAAAAGAAGGCATCAAAAGAGGAGAAACGGACCACCATGCTGTGTCACGAGGATCAGCAAAACTGAGATGGTTCGTCGAGAGAAACATGGTCACACCGGAAGGGAAGGTGGTGGATCTTGGTTGCGGCAGAGGGGGCTGGTCATACTATTGTGGGGGACTAAAGAATGTAAGAGAAGTCAAAGGCCTAACAAAAGGAGGACCAGGACACGAAGAACCCATCCCCATGTCAACATATGGGTGGAATCTAGTGCGTCTGCAAAGTGGGGTCGACGTTTTCTTCACCCCGCCAGAAAAGTGTGATACATTGTTGTGTGACATAGGGGAGTCGTCACCAAATCCCACGATAGAAGCAGGACGAACACTCAGAGTCCTCAACTTAGTGGAAAATTGGCTGAACAATAACACCCAATTTTGCATAAAGGTCCTCAATCCATATATGCCCTCAGTCATAGAAAAAATGGAAACACTACAAAGGAAATATGGAGGAGCCTTAGTGAGGAATCCACTCTCACGAAACTCCACGCATGAAATGTACTGGGTATCTAATGCTACCGGGAACATAGTGTCATCAGTGAACATGATTTCAAGGATGTTGATTAACAGATTCACAATGAAACATAAGAAAGCCACCTACGAGCCAGATGTTGACCTAGGAAGTGGAACCCGCAACATTGGAATTGAAAGTGAGATACCAAATCTAGACATAATAGGAAAGAGAATAGAGAAAATAAAACAAGAGCATGAAACATCATGGCATTATGACCAAGACCACCCATACAAAACGTGGGCTTACCATGGCAGCTATGAAACAAAACAAACTGGATCAGCATCATCTATGGTGAACGGAGTGGTCAGACTGCTGACAAAACCTTGGGACGTCGTTCCTATGGTGACACAGATGGCAATGACAGACACGACTCCATTTGGACAACAGCGCGTTTTCAAAGAGAAAGTGGACACGAGAACTCAAGAACCGAAGGAAGGCACAAAGAAACTGATGAAAATCACGGCAGAGTGGCTTTGGAAAGAACTAGGAAAGGAAAAGACACCTAGAATGTGTACCAGAGAAGAATTCACAAGAAAAGTGAGAAGCAATGCAGCCTTGGGGGCCGTATTCACTGATGAGAACAAATGGAAATCGGCACGTGAGGCTGTTGAAGATGGTAGGTTTTGGGAGCTGGTTGACAGGGAAAGAAATCTCCATCTTGAAGGAAAGTGTGAAACATGTGTGTACAACATGATGGGAAAAAGAGAGAAGAAACTAGGGGAGTTCGGCAAGGCAAAAGGTAGCAGAGCCATATGGTACATGTGGCTTGGAGCACGCTTCTTAGAGTTTGAAGCCCTAGGATTTCTGAATGAAGACCACTGGTTCTCCAGAGGGAACTCCCTGAGTGGAGTGGAAGGAGAAGGGCTGCACAGGCTAGGCTACATTTTAAGAGAGGTGGGCAAGAAGGAAGGAGGAGCAATGTACGCCGATGATACAGCAGGATGGGACACAAGAATCACACTAGAAGACTTAAAAAATGAAGAAATGGTAACAAACCACATGAAAGGAGAACACAAGAAACTAGCCGAGGCCATATTCAAATTAACGTACCAAAACAAGGTGGTGCGTGTGCAAAGACCAACACCAAGAGGCACAGTAATGGATATCATATCGAGAAAAGACCAAAGAGGCAGTGGGCAAGTCGGTACCTATGGCCTTAATACTTTCACCAATATGGAAGCCCAATTAATTAGACAGATGGAAGGAGAAGGAATCTTCAAAAGCATTCAGCACCTGACCGCCACAGAAGAAATCGCTGTACAGAACTGGTTAGCAAGAGTGGGGCGTGAAAGGCTATCAAGAATGGCCATCAGTGGAGATGACTGTGTTGTAAAACCTATAGATGACAGATTTGCAAGTGCTTTAACAGCTCTAAATGACATGGGAAAAGTTAGGAAAGATATACAACAATGGGAACCTTCAAGAGGATGGAACGATTGGACACAGGTGCCTTTCTGTTCACACCATTTTCATGAGTTAGTCATGAAAGATGGTCGCGTGCTCGTAGTCCCATGCAGAAACCAAGATGAACTGATTGGCAGAGCCCGAATTTCCCAGGGAGCCGGGTGGTCTTTGAAGGAGACGGCTTGTTTGGGGAAGTCTTACGCCCAAATGTGGACCCTGATGTACTTCCACAGACGTGACCTCAGATTGGCGGCAAATGCCATTTGCTCGGCAGTCCCGTCACATTGGGTTCCAACAAGTCGAACAACCTGGTCCATACACGCCAAGCATGAATGGATGACGACGGAAGACATGCTGGCAGTCTGGAACAGGGTGTGGATCCAAGAAAACCCATGGATGGAAGACAAAACTCCAGTGGAATCATGGGAAGAAGTCCCATACCTGGGGAAAAGGGAAGACCAATGGTGCGGCTCATTGATTGGGCTAACAAGCAGGGCTACCTGGGCAAAGAATATCCAGACAGCAATAAATCAAGTCAGATCCCTTATAGGCAATGAGGGATACACAGACTACATGCCATCCATGAAGAGATTCAGAAGGGAAGAGGAAGAGGCAGGTGTCCTGTGG
>JX286525_c
ATGAATAACCAACGAAAAAAGGCGAGAAGTACGCCTTTCAATATGCTGAAACGCGAGAGAAACCGCGTGTCAACTGTGCAACAGCTGACAAAGAGATTCTCACTTGGAATGCTGCAAGGACGCGGACCATTAAAACTGTTCATGGCCCTTGTGGCGTTCCTTCGTTTCCTAACAATCCCACCAACAGCAGGGATACTAAAAAGATGGGGAACGATCAAGAAATCAAAAGCTATCAATGTTTTGAGAGGGTTCAGGAAAGAGATTGGAAGGATGCTGAACATCTTGAACAGGAGACGTAGGACAGCAGGCGTGATTGTTATGTTGATTCCAACAGCGATGGCGTTCCATTTAACCACACGCAATGGAGAACCACACATGATCGTTGGTAGGCAGGAGAAAGGGAAAAGTCTTCTGTTCAAAACAGAGGATGGTGTTAACATGTGTACCCTCATGGCCATAGACCTTGGTGAGTTGTGTGAAGATACAATCACGTACAAGTGTCCCCTCCTCAGACAAAATGAACCAGAAGACATAGATTGTTGGTGCAACTCTACATCCACATGGGTAACTTATGGGACATGTACCACCACAGGAGAACACAGAAGAGAAAAAAGATCAGTGGCGCTCGTTCCACATGTGGGTATGGGACTGGAGACACGAACTGAAACATGGATGTCATCAGAAGGGGCCTGGAAGCATGTTCAGAGAATTGAAACCTGGATCTTGAGACATCCAGGTTTTACCATAATGGCAGCGATCCTGGCATACACCATAGGAACGACACACTTCCAAAGGGCCTTGATTTTCATCTTACTGACAGCTGTTGCTCCTTCAATGACAATGCGCTGCATAGGAATATCAAATAGAGACTTCGTAGAAGGGGTTTCAGGAGGAAGCTGGGTTGACATCGTTTTAGAACATGGAAGTTGTGTGACGACGATGGCAAAAAACAAACCAACATTGGATTTTGAACTGATAAAAACAGAAGCCAAACAACCTGCCACTCTAAGGAAGTACTGTATAGAAGCAAAGCTGACCAACACAACAACAGAATCGCGTTGCCCAACACAAGGGGAACCCAGTCTAAATGAAGAGCAGGACAAAAGGTTCATCTGCAAACACTCCATGGTAGACAGAGGATGGGGAAATGGATGTGGATTATTTGGAAAGGGAGGCATTGTGACCTGTGCTATGTTTACATGCAAAAAGAACATGGAAGGAAAAATCGTACAGCCAGAAAATTTGGAATACACCATCGTGATAACACCTCACTCAGGAGAAGAGCACGCTGTAGGTAATGACACAGGAAAGCATGGAAAGGAAATCAAAATAACACCACAGAGTTCCACCACAGAAGCAGAACTGACAGGCTATGGCACTGTCACGATGGAGTGCTCTCCGAGAACGGGCCTCGACTTCAATGAGATGGTGCTGCTGCAGATGGAAGACAAAGCTTGGCTGGTGCATAGGCAATGGTTCCTAGACCTGCCGTTGCCATGGCTACCCGGAGCGGATACACAAGGATCAAATTGGATACAGAAAGAGACATTGGTCACTTTCAAAAATCCCCACGCCAAGAAACAGGATGTCGTTGTCTTAGGGTCTCAAGAAGGGGCCATGCACACGGCACTCACAGGGGCTACAGAAATCCAGATGTCATCAGGAAACTTACTGTTCACGGGACATCTCAAGTGCAGGCTGAGAATGGACAAACTACAGCTCAAAGGAATGTCATACTCTATGTGTACAGGAAAGTTTAAAATCGTGAAGGAAATAGCAGAAACACAACATGGAACAATAGTTATCAGAGTACAATATGAAGGGGACGGTTCTCCATGTAAGATCCCTTTTGAGATAACAGATTTGGAAAAAAGACACGTCTTAGGACGCCTGATTACAGTTAACCCAATCGTAACAGAAAAAGATAGCCCAGTCAACATAGAAGCAGAACCCCCATTCGGAGACAGTTACATCATCGTAGGAGTAGAGCCGGGACAACTGAAACTCAATTGGTTTAAGAAGGGAAGTTCCATCGGCCAAATGTTTGAGACAACAATGAGAGGAGCAAAGAGAATGGCCATTTTAGGTGACACAGCCTGGGATTTTGGATCCCTGGGAGGAGTGTTTACATCTATAGGAAAGGCTCTCCATCAAGTTTTCGGAGCAATTTATGGGGCTGCTTTTAGTGGGGTCTCATGGACTATGAAAATCCTCATAGGAGTCATCATCACATGGATAGGAATGAATTCACGTAGCACCTCACTGTCTGTGTCGCTAGTATTGGTGGGAGTCGTGACACTGTACCTGGGAGCTATGGTGCAGGCTGATAGTGGTTGCATTGTGAGCTGGAAAAATAAAGAACTGAAATGTGGCAGCGGGATCTTCATTACAGATAACGTACACACATGGACAGAGCAATATAAGTTCCAACCAGAATCCCCTTCAAAACTAGCTTCAGCTATCCAAAAAGCTCATGAAGAAGGCATTTGTGGAATCCGCTCAGTAACAAGATTGGAGAATCTGATGTGGAAACAAATAACACCAGAATTGAATCATATTCTATCAGAAAATGAGGTAAAGTTGACCATTATGACAGGAGACATTAAAGGAATCATGCAGGCAGGAAAACGATCCTTGCGGCCTCAGCCCACTGAGCTGAAGTACTCATGGAAAACATGGGGAAAGGCGAAAATGCTCTCTACAGAGTCTCATAATCAGACCTTTCTTATTGATGGCCCTGAAACAGCAGAATGCCCCAACACAAACAGAGCTTGGAACTCACTGGAAGTTGAAGACTATGGTTTTGGAGTTTTTACCACCAATATATGGCTAAAATTGAGAGAAAAACAGGATGTGTTTTGTGACTCAAAACTCATGTCAGCGGCCATTAAAGACAACAGAGCCGTCCATGCCGATATGGGTTATTGGATAGAAAGTGCACTCAATGACACATGGAAGATGGAGAAAGCCTCCTTCATTGAAGTTAAAAGCTGCCACTGGCCAAAGTCACACACCCTATGGAGCAATGGAGTATTAGAAAGTGAGATGATAATTCCAAAAAGTTTTGCCGGGCCAGTGTCACAACACAACTACAGACCAGGCTACCATACACAAACAGCAGGACCTTGGCATCTAGGTAAGCTTGAGATGGACTTTGATTTCTGCGAAGGAACTACAGTGGTGGTGACTGAGGACTGTGGAAATAGAGGACCCTCTTTAAGAACGACCACTGCCTCTGGAAAGCTCATAACAGAATGGTGCTGCCGATCCTGCACACTACCACCTCTAAGATACAGAGGTGAGGATGGATGCTGGTATGGGATGGAAATCAGACCTTTGAAAGAGAAAGAAGAGAACTTGGTCAACTCCTTGGTCACAGCCGGACATGGGCAGATTGACAACTTTTCACTAGGAGTCTTGGGAATGGCACTGTTCCTGGAAGAAATGCTTAGGACCCGAGTAGGAACGAAACATGCAATACTGCTAGTTGCACTATCTTTCGTGACATTGATTACTGGGAACATGTCTTTTAGAGACCTGGGAAGAGTGATGGTCATGGTGGGCGCTACCATGACGGATGACATAGGTATGGGAGTGACTTATCTTGCCCTACTAGCAGCTTTCAAAGTTAGACCAACTTTTGCAGCTGGACTACTCTTGAGAAAACTGACCTCCAAGGAATTGATGATGGCCACCATAGGAATCGCACTCCTTTCCCAAAGCACCTTGCCAGAGACCATTCTAGAACTGACTGATGCGTTAGCCTTGGGCATGATGGCCCTCAAAATAGTGAGAAATATGGAAAAATACCAATTGGCAGTGACTATCATGGCTATTTCGTGTGTCCCAAATGCAGTGATATTGCAAAACGCATGGAAGGTGAGTTGCACAATATTGGCAGCGGTGTCCGTTTCTCCACTGCTCCTAACATCCTCACAGCAGAAAGCGGATTGGATACCACTGGCACTGACGATAAAAGGTCTCAACCCAACAGCCATTTTTCTAACAACTCTTTCGAGAACCAGCAAGAAAAGGAGCTGGCCGCTAAATGAAGCTATCATGGCAGTCGGGATGGTGAGCATTTTAGCCAGTTCTCTCCTAAAGAATGATATTCCTATGACAGGTCCATTAGTGGCTGGAGGGCTCCTCACCGTATGTTACGTGCTCACTGGACGATCGGCCGATTTGGAACTGGAGAGAGCTGCCGATGTAAAATGGGAAGATCAGGCAGAAATATCAGGAAGCAGCCCAATTCTGTCAATAACAATATCAGAAGATGGCAGCATGTCGATAAAAAATGAAGAGGAAGAACAAACACTGACCATACTCATTAGAACGGGATTGTTGGTGATCTCAGGAGTCTTTCCAGTATCGATACCAATTACGGCAGCAGCATGGTACCTGTGGGAAGTGAAGAAACAACGGGCTGGAGTATTGTGGGACGTCCCTTCACCCCCACCAGTGGGAAAAGCCGAACTGGAAGATGGAGCCTATAGAATCAAGCAAAGAGGGATTCTTGGATATTCTCAGATTGGAGCCGGAGTTTACAAAGAAGGAACATTCCATACAATGTGGCACGTCACACGTGGTGCTGTTCTGATGCATAGAGGGAAGAGGATTGAACCATCATGGGCAGATGTCAAGAAAGATCTAATATCATATGGAGGAGGCTGGAAGCTAGAAGGAGAATGGAAGGAAGGAGAGGAAGTTCAAGTCCTGGCATTGGAACCTGGAAAAAATCCCAGAGCTGTCCAAACGAAACCTGGAATTTTCAAAACCAACACCGGAACCATAGGCGCTGTATCTCTGGACTTTTCCCCTGGAACGTCAGGATCTCCAATTGTCGACAGAAAAGGAAAAGTTGTGGGTCTTTATGGTAATGGTGTTGTCACAAGGAGTGGAGCATACGTAAGTGCCATAGCCCAGACCGAAAAAAGCATTGAAGACAATCCAGAGATCGAAGATGACATTTTCCGAAAGAAAAGATTGACCATCATGGACCTCCATCCAGGGGCAGGAAAGACAAAAAGATACCTTCCAGCCATAGTTAGAGAAGCCATAAAACGTGGCTTGAGAACATTAATCTTGGCTCCCACTAGAGTCGTGGCAGCTGAAATGGAGGAAGCTCTTAGAGGACTCCCAATAAGATACCAAACCCCAGCCATCAGAGCCGAGCACACCGGGCGAGAGATCGTGGACCTAATGTGTCATGCCACATTTACTATGAGGCTGCTATCACCAATCAGAGTGCCAAATTACAACCTGATTATCATGGACGAAGCCCACTTCACAGACCCAGCAAGCATAGCAGCTAGAGGATACATTTCAACTCGAGTAGAGATGGGTGAAGCAGCCGGGATTTTTATGACAGCCACTCCTCCGGGAAGCAGAGACCCATTTCCTCAGAGCAATGCACCAATCATGGATGAGGAAAGAGAAATCCCTGAGCGTTCATGGAATTCAGGACATGAATGGGTCACGGATTTTAAAGGGAAGACTGTTTGGTTTGTTCCAAGTATAAAAGCAGGAAATGACATAGCAGCTTGTCTTAGGAAAAATGGAAAGAAAGTGATACAACTCAGTAGGAAGACTTTTGACTCTGAGTATGTTAAGACTAGAGCCAATGATTGGGACTTTGTGGTCACAACTGACATTTCAGAAATGGGTGCCAACTTCAAGGCTGAGAGGGTTATAGACCCTAGACGCTGCATGAAACCAGTTATACTAACAGATGGCGAAGAGCGGGTGATCTTGGCAGGACCTATGCCAGTGACCCACTCTAGTGCAGCGCAGAGAAGAGGGAGAATAGGAAGAAATCCAAAAAATGAAAATGACCAGTACATATACATGGGGGAACCTCTCGAAAATGATGAAGACTGTGCACACTGGAAAGAAGCTAAAATGCTCCTAGATAACATCAACACACCCGAAGGAATTATTCCTAGTATGTTCGAACCAGAGCGTGAAAAAGTGGATGCCATTGATGGTGAATACCGTTTGAGAGGAGAAGCAAGGAAAACCTTTGTGGACCTAATGAGAAGAGGGGACTTACCAGTCTGGTTGGCCTACAAAGTGGCAGCTGAAGGCATCAACTACGCAGACAGAAAGTGGTGTTTTGACGGAATTAAGAACAACCAAATACTGGAAGAAAATGTGGAAGTGGAAATCTGGACAAAAGAAGGGGAAAGGAAAAAATTAAAACCCAGATGGTTGGATGCTAGGATCTATTCTGACCCACTGGCACTAAAAGAATTCAAGGAATTTGCAGCTGGAAGAAAATCTTTGACCCTGAACCTAATCACAGAAATGGGTAGGCTTCCAACTTTCATGACTCAGAAGGCAAGAAACGCACTGGACAACTTGGCTGTGCTGCATACGGCTGAGGTAGGTGGAAAGGCGTACACTCACGCTCTCAGTGAACTCCCGGAGACTCTGGAGACACTGCTTCTACTGACACTCCTGGCAGCAGTCACAGGAGGAATCTTCTTATTCTTAATGAGCGGAAAAGGTATAGGGAAGATGACTCTGGGAATGTGTTGCATAATCACAGCTAGCATTCTCCTATGGTATGCACAGATACAACCACACTGGATAGCAGCTTCAATAATACTGGAGTTTTTTCTCATAGTTTTGCTCATTCCAGAACCAGAAAAACAGAGAACACCCCAAGACAACCAATTGACCTACGTTGTCATAGCCATCCTCACAGTGGTGGCCGCAACCATGGCAAACGAGATGGGTTTCCTGGAAAAAACCAAGAAAGACCTCGGATTTGGAAGCATTACAACCCAGGAATCTGAGAGCAACATCCTGGACATAGATCTACGTCCTGCATCAGCATGGACGCTGTATGCCGTGGCTACAACATTTGTCACACCAATGTTGCGACATAGCATTGAAAATTCCTCAGTAAATGTCTCCCTAACAGCCATTGCTAACCAAGCTACAGTGCTAATGGGTCTTGGGAAAGGATGGCCATTGTCAAAGATGGACATCGGAGTTCCCCTCCTTGCCATTGGATGCTACTCACAAGTCAACCCTATAACCCTCACAGCAGCTCTTCTTTTATTGGTAGCACATTATGCCATTATAGGGCCAGGACTTCAAGCAAAAGCAACCAGAGAAGCTCAGAAAAGAGCAGCAGCAGGCATCATGAAAAACCCAACAGTCGATGGAATAACAGTGATTGACCTAGAACCAATACCCTATGATCCAAAATTTGAAAAGCAGTTAGGACAAGTAATGCTCCTAATCCTCTGCGTGACTCAAGTATTAATGATGAGGACTACATGGGCTTTGTGTGAGGCTCTAACCCTAGCGACCGGGCCCATCTCCACACTGTGGGAAGGAAATCCAGGGAGGTTTTGGAACACCACCATTGCAGTGTCAATGGCTAACATCTTTAGGGGGAGCTACTTGGCCGGAGCTGGACTTCTCTTTTCCATCATGAAGAACACAACAAACACAAGAAGAGGAACTGGCAACGTAGGAGAGACACTTGGAGAAAAATGGAAAAGCCGATTAAATGCACTGGGAAAAAGTGAATTTCAGATCTACAAGAAAAGTGGAATCCAGGAAGTGGATAGAACTCTAGCAAAAGAAGGCATCAAAAGAGGAGAAACGGACCACCATGCTGTGTCACGAGGATCAGCAAAACTGAGATGGTTCGTCGAGAGAAACATGGTCACACCGGAAGGGAAGGTGGTGGATCTTGGTTGCGGCAGAGGGGGCTGGTCATACTATTGTGGGGGATTAAAGAATGTGAGAGAAGTCAAAGGCCTAACAAAAGGAGGACCAGGACACGAAGAACCCATCCCCATGTCAACATATGGGTGGAATCTAGTGCGTCTGCAAAGTGGGGTCGACGTTTTCTTCACCCCGCCAGAAAAGTGTGATACATTGTTGTGTGACATAGGGGAGTCGTCACCAAATCCCACGATAGAAGCAGGACGAACACTCAGAGTCCTCAACTTAGTGGAAAATTGGCTGAACAATAACACCCAATTTTGCATAAAGGTCCTCAATCCATATATGCCCTCAGTCATAGAAAAAATGGAAACACTACAAAGGAAATATGGAGGAGCCTTAGTGAGGAATCCACTCTCACGAAACTCCACGCATGAAATGTACTGGGTATCTAATGCTACCGGGAACATAGTGTCATCAGTGAACATGATTTCAAGGATGTTGATTAACAGATTCACAATGAAACATAAGAAAGCCACCTACGAGCCAGATGTTGACCTAGGAAGTGGAACCCGCAACATTGGAATTGAAAGTGAGATACCAAATCTAGACATAATAGGAAAGAGAATAGAGAAAATAAAACAAGAGCATGAAACATCATGGCATTATGACCAAGACCACCCATACAAAACGTGGGCTTACCATGGCAGCTATGAAACAAAACAAACTGGATCAGCATCATCTATGGTGAACGGAGTGGTCAGACTGCTGACAAAACCTTGGGACGTCGTTCCTATGGTGACACAGATGGCAATGACAGACACGACTCCATTTGGACAACAGCGCGTTTTCAAAGAGAAAGTGGACACGAGAACTCAAGAACCGAAGGAAGGCACAAAGAAACTGATGAAAATTACGGCTGAGTGGCTTTGGAAAGAACTAGGAAAGGAAAAGACACCTAGAATGTGTACCAGAGAAGAATTCACAAGAAAAGTGAGAAGCAATGCTGCCTTGGGAGCCGTATTCACTGATGAGAACAAATGGAAATCGGCACGTGAGGCTGTTGAAGATGGTAGGTTTTGGGAGCTGGTTGACAGGGAAAGAAATCTCCATCTTGAAGGAAAGTGTGAAACATGTGTGTACAACATGATGGGAAAAAGAGAGAAGAAACTAGGGGAGTTCGGCAAGGCAAAAGGTAGCAGAGCCATATGGTACATGTGGCTTGGAGCACGCTTTTTAGAGTTTGAAGCCCTAGGATTTCTGAATGAAGATCACTGGTTCTCCAGAGGGAACTCCCTGAGTGGAGTGGAAGGAGAAGGGCTGCACAGGCTAGGCTACATTTTAAGAGAGGTGGGCAAGAAGGAAGGAGGAGCAATGTACGCCGATGATACAGCAGGATGGGACACAAGAATCACACTAGAAGACTTAAAAAATGAAGAAATGGTAACAAACCACATGAAAGGAGAACACAAGAAACTAGCCGAGGCCATATTCAAATTAACGTACCAAAACAAGGTGGTGCGTGTGCAAAGACCAACACCAAGAGGCACAGTAATGGACATCATATCGAGAAAAGACCAAAGAGGCAGTGGGCAAGTCGGTACCTATGGCCTTAACACTTTCACCAATATGGAAGCCCAATTAATTAGACAGATGGAAGGAGAAGGAATCTTCAAAAGCATTCAGCACCTGACCGCCACAGAAGAAATCGCTGTACAGAACTGGTTAGCAAGAGTGGGGCGTGAAAGGCTATCAAGAATGGCCATCAGTGGAGATGACTGTGTTGTAAAACCTATAGATGACAGATTTGCAAGTGCTTTAACAGCTCTAAATGACATGGGAAAAGTTAGGAAAGATATACAACAATGGGAACCTTCAAGAGGATGGAACGATTGGACACAGGTGCCTTTCTGTTCACACCATTTTCATGAGTTAGTCATGAAAGATGGTCGCGTGCTCGTAGTCCCATGCAGAAACCAAGATGAACTGATTGGCAGAGCCCGAATTTCCCAGGGAGCCGGGTGGTCTTTGAAGGAGACGGCTTGTTTGGGGAAGTCTTACGCCCAAATGTGGACCCTGATGTACTTCCACAGACGTGACCTCAGATTGGCGGCAAATGCCATTTGCTCGGCAGTCCCGTCACATTGGGTTCCAACAAGTCGAACAACCTGGTCCATACACGCCAAGCATGAATGGATGACGACGGAAGACATGCTGGCAGTCTGGAACAGGGTGTGGATCCAAGAAAACCCATGGATGGAAGACAAAACTCCAGTGGAATCATGGGAAGAAGTCCCATACCTGGGGAAAAGGGAAGACCAATGGTGCGGCTCATTGATTGGGCTAACAAGCAGGGCTACCTGGGCAAAGAATATCCAGACAGCAATAAATCAAGTCAGATCCCTTATAGGCAATGAGGGATACACAGACTACATGCCATCCATGAAGAGATTCAGAAGGGAAGAGGAAGAGGCAGGTGTCCTGTGG
>JX286524_c
ATGAATAACCAACGAAAAAAGGCGAGAAGTACGCCTTTCAATATGCTGAAACGCGAGAGAAACCGCGTGTCAACTGTGCAACAGCTGACAAAGAGATTCTCACTTGGAATGCTGCAAGGACGCGGACCATTAAAACTGTTCATGGCCCTTGTGGCGTTCCTTCGTTTCCTAACAATCCCACCAACAGCAGGGATACTAAAAAGATGGGGAACGATCAAGAAATCAAAAGCTATCAATGTTTTGAGAGGGTTCAGGAAAGAGATTGGAAGGATGCTGAACATCTTGAACAGGAGACGTAGGACAGCAGGCGTGATTGTTATGTTGATTCCAACAGCGATGGCGTTCCATTTAACCACACGCAATGGAGAACCACACATGATCGTTGGTAGGCAGGAGAAAGGGAAAAGTCTTCTGTTCAAAACAGAGGATGGTGTTAACATGTGTACCCTCATGGCCATAGACCTTGGTGAGTTGTGTGAAGATACAATCACGTACAAGTGTCCCCTCCTCAGACAAAATGAACCAGAAGACATAGATTGTTGGTGCAACTCTACATCCACATGGGTAACTTATGGGACATGTACCACCACAGGAGAACACAGAAGAGAAAAAAGATCAGTGGCGCTCGTTCCACATGTGGGTATGGGACTGGAGACACGAACTGAAACATGGATGTCATCAGAAGGGGCCTGGAAGCATGTTCAGAGAATTGAAACCTGGATCTTGAGACATCCAGGTTTTACCATAATGGCAGCGATCCTGGCATACACCATAGGAACGACACACTTCCAAAGGGCCTTGATTTTCATCTTACTGACAGCTGTTGCTCCTTCAATGACAATGCGCTGCATAGGAATATCAAATAGAGACTTCGTAGAAGGGGTTTCAGGAGGAAGCTGGGTTGACATCGTTTTAGAACATGGAAGTTGTGTGACGACGATGGCAAAAAACAAACCAACATTGGATTTTGAACTGATAAAAACAGAAGCTAAACAACCTGCCACTCTAAGGAAGTACTGTATAGAAGCAAAGCTGACCAACACAACAACAGAATCGCGTTGCCCAACACAAGGGGAACCCAGTCTAAATGAAGAGCAGGACAAAAGGTTCATCTGCAAACACTCCATGGTAGACAGAGGATGGGGAAATGGATGTGGATTATTTGGAAAGGGAGGCATTGTGACCTGTGCTATGTTTACATGCAAAAAGAACATGGAAGGAAAAATCGTACAGCCAGAAAATTTGGAATACACCATCGTGATAACACCTCACTCAGGAGAAGAGCACGCTGTAGGTAATGACACAGGAAAGCATGGAAAGGAAATCAAAATAACACCACAGAGTTCCACCACAGAAGCAGAACTGACAGGCTATGGCACTGTCACGATGGAGTGCTCTCCGAGAACGGGCCTCGACTTCAATGAGATGGTGCTGCTGCAGATGGAAGACAAAGCTTGGCTGGTGCACAGGCAATGGTTCCTAGACCTGCCGTTGCCATGGCTACCCGGAGCGGATACACAAGGATCAAATTGGATACAGAAAGAGACATTGGTCACTTTCAAAAATCCCCACGCCAAGAAACAGGATGTCGTTGTCTTAGGGTCTCAAGAAGGGGCCATGCACACGGCACTCACAGGGGCTACAGAAATCCAGATGTCATCAGGAAACTTACTGTTCACGGGACATCTCAAGTGCAGGCTGAGAATGGACAAACTACAGCTCAAAGGAATGTCATACTCTATGTGTACAGGAAAGTTTAAAATCGTGAAGGAAATAGCAGAAACACAACATGGAACAATAGTTATCAGAGTACAATATGAAGGGGACGGTTCTCCATGTAAGATCCCTTTTGAGATAACAGATTTGGAAAAAAGACACGTCTTAGGACGCCTGATTACAGTTAACCCAATCGTAACAGAAAAAGATAGCCCAGTCAACATAGAAGCAGAACCCCCATTCGGAGACAGTTACATCATCGTAGGAGTAGAGCCGGGACAACTGAAACTCAATTGGTTTAAGAAGGGAAGTTCCATCGGCCAAATGTTTGAGACAACAATGAGAGGAGCAAAGAGAATGGCCATTTTAGGTGACACAGCCTGGGATTTTGGATCCCTGGGAGGAGTGTTTACATCTATAGGAAAGGCTCTCCATCAAGTTTTCGGAGCAATTTATGGGGCTGCTTTTAGTGGGGTCTCATGGACTATGAAAATCCTCATAGGAGTCATCATCACATGGATAGGAATGAATTCACGTAGCACCTCACTGTCTGTGTCGCTAGTATTGGTGGGAGTCGTGACACTGTACCTGGGAGCTATGGTGCAGGCTGATAGTGGTTGCATTGTGAGCTGGAAAAATAAAGAACTGAAATGTGGCAGCGGGATCTTCATTACAGATAACGTACACACATGGACAGAGCAATATAAGTTCCAACCAGAATCCCCTTCAAAACTAGCTTCAGCTATCCAAAAAGCTCATGAAGAAGGCATTTGTGGAATCCGCTCAGTAACAAGATTGGAGAATCTGATGTGGAAACAAATAACACCAGAATTGAATCATATTCTATCAGAAAATGAGGTAAAGTTGACCATTATGACAGGAGACATTAAAGGAATCATGCAGGCAGGAAAACGATCCTTGCGGCCTCAGCCCACTGAGCTGAAGTACTCATGGAAAACATGGGGAAAGGCGAAAATGCTCTCTACAGAGTCTCATAATCAGACCTTTCTTATTGATGGCCCTGAAACAGCAGAATGCCCCAACACAAACAGAGCTTGGAACTCACTGGAAGTTGAAGACTATGGTTTTGGAGTTTTTACCACCAATATATGGCTAAAATTGAGAGAAAAACAGGATGTGTTTTGTGACTCAAAACTCATGTCAGCGGCCATTAAAGACAACAGAGCCGTCCATGCCGATATGGGTTATTGGATAGAAAGTGCACTCAATGACACATGGAAGATGGAGAAAGCCTCCTTCATTGAAGTTAAAAGCTGCCACTGGCCAAAGTCACACACCCTATGGAGCAATGGAGTATTAGAAAGTGAGATGATAATTCCAAAAAGTTTTGCCGGGCCAGTGTCACAACACAACTACAGACCAGGCTACCATACACAAACAGCAGGACCTTGGCATCTAGGTAAGCTTGAGATGGACTTTGATTTCTGCGAAGGAACTACAGTGGTGGTGACTGAGGACTGTGGAAATAGAGGACCCTCTTTAAGAACGACCACTGCCTCTGGAAAGCTCATAACAGAATGGTGCTGCCGATCCTGCACACTACCACCTCTAAGATACAGAGGTGAGGATGGATGCTGGTATGGGATGGAAATCAGACCTTTGAAAGAGAAAGAAGAGAACTTGGTCAACTCCTTGGTCACAGCCGGACATGGGCAGATTGACAACTTTTCACTAGGAGTCTTGGGAATGGCACTGTTCCTGGAAGAAATGCTTAGGACCCGAGTAGGAACGAAACATGCAATACTGCTAGTTGCACTATCTTTCGTGACATTGATTACTGGGAACATGTCTTTTAGAGACCTGGGAAGAGTGATGGTCATGGTGGGCGCTACCATGACGGATGACATAGGTATGGGAGTGACTTATCTTGCCCTACTAGCAGCTTTCAAAGTTAGACCAACTTTTGCAGCTGGACTACTCTTGAGAAAACTGACCTCCAAGGAATTGATGATGGCCACCATAGGAATCGCACTCCTTTCCCAAAGCACCTTGCCAGAGACCATTCTAGAACTGACTGATGCGTTAGCCTTGGGCATGATGGCCCTCAAAATAGTGAGAAATATGGAAAAATACCAATTGGCAGTGACTATCATGGCTATTTCGTGTGTCCCAAATGCAGTGATATTGCAAAACGCATGGAAGGTGAGTTGCACAATATTGGCAGCGGTGTCCGTTTCTCCACTGCTCCTAACATCCTCACAGCAGAAAGCGGATTGGATACCACTGGCACTGACGATAAAAGGTCTCAACCCAACAGCCATTTTTCTAACAACTCTTTCGAGAACCAGCAAGAAAAGGAGCTGGCCGCTAAATGAAGCTATCATGGCAGTCGGGATGGTGAGCATTTTAGCCAGTTCTCTCCTAAAGAATGATATTCCTATGACAGGTCCATTAGTGGCTGGAGGGCTCCTCACCGTATGTTACGTGCTCACTGGACGATCGGCCGATTTGGAACTGGAGAGAGCTGCCGATGTAAAATGGGAAGATCAGGCAGAAATATCAGGAAGCAGCCCAATTCTGTCAATAACAATATCAGAAGATGGCAGCATGTCGATAAAAAATGAAGAGGAAGAACAAACACTGACCATACTCATTAGAACGGGATTGTTGGTGATCTCAGGAGTCTTTCCAGTATCGATACCAATTACGGCAGCAGCATGGTACCTGTGGGAAGTGAAGAAACAACGGGCTGGAGTATTGTGGGACGTCCCTTCACCCCCACCAGTGGGAAAAGCCGAACTGGAAGATGGAGCCTATAGAATCAAGCAAAGAGGGATTCTTGGATATTCTCAGATTGGAGCCGGAGTTTACAAAGAAGGAACATTCCATACAATGTGGCACGTCACACGTGGTGCTGTTCTGATGCATAGAGGGAAGAGGATTGAACCATCATGGGCAGATGTCAAGAAAGATCTAATATCATATGGAGGAGGCTGGAAGCTAGAAGGAGAATGGAAGGAAGGAGAGGAAGTTCAAGTCCTGGCATTGGAACCTGGAAAAAATCCCAGAGCTGTCCAAACGAAACCTGGAATTTTCAAAACCAACACCGGAACCATAGGCGCTGTATCTCTGGACTTTTCCCCTGGAACGTCAGGATCTCCAATTGTCGACAGAAAAGGAAAAGTTGTGGGTCTTTATGGTAATGGTGTTGTCACAAGGAGTGGAGCATACGTAAGTGCCATAGCCCAGACCGAAAAAAGCATTGAAGACAATCCAGAGATCGAAGATGACATTTTCCGAAAGAAAAGATTGACCATCATGGACCTCCATCCAGGGGCAGGAAAGACAAAAAGATACCTTCCAGCCATAGTTAGAGAAGCCATAAAACGTGGCTTGAGAACATTAATCTTGGCTCCCACTAGAGTCGTGGCAGCTGAAATGGAGGAAGCTCTTAGAGGACTCCCAATAAGATACCAAACCCCAGCCATCAGAGCCGAGCACACCGGGCGAGAGATCGTGGACCTAATGTGTCATGCCACATTTACTATGAGGCTGCTATCACCAGTCAGAGTGCCAAATTACAACCTGATTATCATGGACGAAGCCCACTTCACAGACCCAGCAAGCATAGCAGCTAGAGGATACATTTCAACTCGAGTAGAGATGGGTGAAGCAGCCGGGATTTTTATGACAGCCACTCCTCCGGGAAGCAGAGACCCATTTCCTCAGAGCAATGCACCAATCATGGATGAGGAAAGAGAAATCCCTGAGCGTTCATGGAATTCAGGACATGAATGGGTCACGGATTTTAAAGGGAAGACTGTTTGGTTTGTTCCAAGTATAAAAGCAGGAAATGACATAGCAGCTTGTCTTAGGAAAAATGGAAAGAAAGTGATACAACTCAGTAGGAAGACTTTTGACTCTGAGTATGTTAAGACTAGAGCCAATGATTGGGACTTTGTGGTCACAACTGACATTTCAGAAATGGGTGCCAACTTCAAGGCTGAGAGGGTTATAGACCCTAGACGCTGCATGAAACCAGTTATACTAACAGATGGCGAAGAGCGGGTGATCTTGGCAGGACCTATGCCAGTGACCCACTCTAGTGCAGCGCAGAGAAGAGGGAGAATAGGAAGAAATCCAAAAAATGAAAATGACCAGTACATATACATGGGGGAACCTCTCGAAAATGATGAAGACTGTGCACACTGGAAAGAAGCTAAAATGCTCCTAGATAACATCAACACACCCGAAGGAATTATTCCTAGTATGTTCGAACCAGAGCGTGAAAAAGTGGATGCCATTGATGGTGAATACCGTTTGAGAGGAGAAGCAAGGAAAACCTTTGTGGACCTAATGAGAAGAGGGGACTTACCAGTCTGGTTGGCCTACAAAGTGGCAGCTGAAGGCATCAACTACGCAGACAGAAAGTGGTGTTTTGACGGAATTAAGAACAACCAAATACTGGAAGAAAATGTGGAAGTGGAAATCTGGACAAAAGAAGGGGAAAGGAAAAAATTAAAACCCAGATGGTTGGATGCTAGGATCTATTCTGACCCACTGGCACTAAAAGAATTCAAGGAATTTGCAGCTGGAAGAAAATCTTTGACCCTGAACCTAATCACAGAAATGGGTAGGCTTCCAACTTTCATGACTCAGAAGGCAAGAAACGCACTGGACAACTTGGCTGTGCTGCATACGGCTGAGGTAGGTGGAAAGGCGTACACTCACGCTCTCAGTGAACTCCCGGAGACTCTGGAGACACTGCTTCTACTGACACTCCTGGCAGCAGTCACAGGAGGAATCTTCTTATTCTTAATGAGCGGAAAAGGTATAGGGAAGATGACTCTGGGAATGTGTTGCATAATCACAGCTAGCATTCTCCTATGGTATGCACAGATACAACCACACTGGATAGCAGCTTCAATAATACTGGAGTTTTTTCTCATAGTTTTGCTCATTCCAGAACCAGAAAAACAGAGAACACCCCAAGACAACCAATTGACTTACGTTGTCATAGCCATCCTCACAGTGGTGGCCGCAACCATGGCAAACGAGATGGGTTTCCTGGAAAAAACCAAGAAAGACCTCGGATTTGGAAGCATTACAACCCAGGAATCTGAGAGCAACATCCTGGACATAGATCTACGTCCTGCATCAGCATGGACGCTGTATGCCGTGGCTACAACATTTGTCACACCAATGTTGCGACATAGCATTGAAAATTCCTCAGTAAATGTCTCCCTAACAGCCATTGCTAACCAAGCTACAGTGCTAATGGGTCTTGGGAAAGGATGGCCATTGTCAAAGATGGACATCGGAGTTCCCCTCCTTGCCATTGGATGCTACTCACAAGTCAACCCTATAACCCTCACAGCAGCTCTTCTTTTATTGGTAGCACATTATGCCATTATAGGGCCAGGACTTCAAGCAAAAGCAACCAGAGAAGCTCAGAAAAGAGCAGCAGCAGGCATCATGAAAAACCCAACAGTCGATGGAATAACAGTGATTGACCTAGAACCAATACCCTATGATCCAAAATTTGAAAAGCAGTTAGGACAAGTAATGCTCCTAATCCTCTGCGTGACTCAAGTATTAATGATGAGGACTACATGGGCTTTGTGTGAGGCTCTAACCCTAGCGACCGGGCCCATCTCCACACTGTGGGAAGGAAATCCAGGGAGGTTTTGGAACACCACCATTGCAGTGTCAATGGCTAACATCTTTAGGGGGAGCTACTTGGCCGGAGCTGGACTTCTCTTTTCCATCATGAAGAACACAACAAACACAAGAAGAGGAACTGGCAACGTAGGAGAGACACTTGGAGAAAAATGGAAAAGCCGATTAAATGCACTGGGAAAAAGTGAATTTCAGATCTACAAGAAAAGTGGAATCCAGGAAGTGGATAGAACTCTAGCAAAAGAAGGCATCAAAAGAGGAGAAACGGACCACCATGCTGTGTCACGAGGATCAGCAAAACTGAGATGGTTCGTCGAGAGAAACATGGTCACACCGGAAGGGAAGGTGGTGGATCTTGGTTGCGGCAGAGGGGGCTGGTCATACTATTGTGGGGGATTAAAGAATGTGAGAGAAGTCAAAGGCCTAACAAAAGGAGGACCAGGACACGAAGAACCCATCCCCATGTCAACATATGGGTGGAATCTAGTGCGTCTGCAAAGTGGGGTCGACGTTTTCTTCACCCCGCCAGAAAAGTGTGATACATTGTTGTGTGACATAGGGGAGTCGTCACCAAATCCCACGATAGAAGCAGGACGAACACTCAGAGTCCTCAACTTAGTGGAAAATTGGCTGAACAATAACACCCAATTTTGCATAAAGGTCCTCAATCCATATATGCCCTCAGTCATAGAAAAAATGGAAACACTACAAAGGAAATATGGAGGAGCCTTAGTGAGGAATCCACTCTCACGAAACTCCACGCATGAAATGTACTGGGTATCTAATGCTACCGGGAACATAGTGTCATCAGTGAACATGATTTCAAGGATGTTGATTAACAGATTCACAATGAAACATAAGAAAGCCACCTACGAGCCAGATGTTGACCTAGGAAGTGGAACCCGCAACATTGGAATTGAAAGTGAGATACCAAATCTAGACATAATAGGAAAGAGAATAGAGAAAATAAAACAAGAGCATGAAACATCATGGCATTATGACCAAGACCACCCATACAAAACGTGGGCTTACCATGGCAGCTATGAAACAAAACAAACTGGATCAGCATCATCTATGGTGAACGGAGTGGTCAGACTGCTGACAAAACCTTGGGACGTCGTTCCTATGGTGACACAGATGGCAATGACAGACACGACTCCATTTGGACAACAGCGCGTTTTCAAAGAGAAAGTGGACACGAGAACTCAAGAACCGAAGGAAGGCACAAAGAAACTGATGAAAATTACGGCTGAGTGGCTTTGGAAAGAACTAGGAAAGGAAAAGACACCTAGAATGTGTACCAGAGAAGAATTCACAAGAAAAGTGAGAAGCAATGCAGCCTTGGGAGCCGTATTCACTGATGAGAACAAATGGAAATCGGCACGTGAGGCTGTTGAAGATGGTAGGTTTTGGGAGCTGGTTGACAGGGAAAGAAATCTCCATCTTGAAGGAAAGTGTGAAACATGTGTGTACAACATGATGGGAAAAAGAGAGAAGAAACTAGGGGAGTTCGGCAAGGCAAAAGGTAGCAGAGCCATATGGTACATGTGGCTTGGAGCACGCTTTTTAGAGTTTGAAGCCCTAGGATTTCTGAATGAAGATCACTGGTTCTCCAGAGGGAACTCCCTGAGTGGAGTGGAAGGAGAAGGGCTGCACAGGCTAGGCTACATTTTAAGAGAGGTGGGCAAGAAGGAAGGAGGAGCAATGTACGCCGATGATACAGCAGGATGGGACACAAGAATCACACTAGAAGACTTAAAAAATGAAGAAATGGTAACAAACCACATGAAAGGAGAACACAAGAAACTAGCCGAGGCCATATTCAAATTAACGTACCAAAACAAGGTGGTGCGTGTGCAAAGACCAACACCAAGAGGCACAGTAATGGATATCATATCGAGAAAAGACCAAAGAGGCAGTGGGCAAGTCGGTACCTATGGCCTTAACACTTTCACCAATATGGAAGCCCAATTAATTAGACAGATGGAAGGAGAAGGAATCTTCAAAAGCATTCAGCACCTGACCGCCACAGAAGAAATCGCTGTACAGAACTGGTTAGCAAGAGTGGGGCGTGAAAGGCTATCAAGAATGGCCATCAGTGGAGATGACTGTGTTGTAAAACCTATAGATGACAGATTTGCAAGTGCTTTAACAGCTCTAAATGACATGGGAAAAGTTAGGAAAGATATACAACAATGGGAACCTTCAAGAGGATGGAACGATTGGACACAGGTGCCTTTCTGTTCACACCATTTTCATGAGTTAGTCATGAAAGATGGTCGCGTGCTCGTAGTCCCATGCAGAAACCAAGATGAACTGATTGGCAGAGCCCGAATTTCCCAGGGAGCCGGGTGGTCTTTGAAGGAGACGGCTTGTTTGGGGAAGTCTTACGCCCAAATGTGGACCCTGATGTACTTCCACAGACGTGACCTCAGATTGGCGGCAAATGCCATTTGCTCGGCAGTCCCGTCACATTGGGTTCCAACAAGTCGAACAACCTGGTCCATACACGCCAAGCATGAATGGATGACGACGGAAGACATGCTGGCAGTCTGGAACAGGGTGTGGATCCAAGAAAACCCATGGATGGAAGACAAAACTCCAGTGGAATCATGGGAAGAAGTCCCATACCTGGGGAAAAGGGAAGACCAATGGTGCGGCTCATTGATTGGGCTAACAAGCAGGGCTACCTGGGCAAAGAATATCCAGACAGCAATAAATCAAGTCAGATCCCTTATAGGCAATGAGGGATACACAGACTACATGCCATCCATGAAGAGATTCAGAAGGGAAGAGGAAGAGGCAGGTGTCCTGTGG
>JX286523_c
ATGAATAACCAACGAAAAAAGGCGAGAAGTACGCCTTTCAATATGCTGAAACGCGAGAGAAACCGCGTGTCAACTGTGCAACAGCTGACAAAGAGATTCTCACTTGGAATGCTGCAAGGACGCGGACCATTAAAACTGTTCATGGCCCTTGTGGCGTTCCTTCGTTTCCTAACAATCCCACCAACAGCAGGGATACTAAAAAGATGGGGAACGATCAAGAAATCAAAAGCTATCAATGTTTTGAGAGGGTTCAGGAAAGAGATTGGAAGGATGCTGAACATCTTGAACAGGAGACGTAGGACAGCAGGCGTGATTGTTATGTTGATTCCAACAGCGATGGCGTTCCATTTAACCACACGCAATGGAGAACCACACATGATCGTTGGTAGGCAGGAGAAAGGGAAAAGTCTTCTGTTCAAAACAGAGGATGGTGTTAACATGTGTACCCTCATGGCCATAGACCTTGGTGAGTTGTGTGAAGATACAATCACGTACAAGTGTCCCCTCCTCAGACAAAATGAACCAGAAGACATAGATTGTTGGTGCAACTCTACGTCCACATGGGTAACTTATGGGACATGTACCACCACAGGAGAACACAGAAGAGAAAAAAGATCAGTGGCGCTCGTTCCACATGTGGGTATGGGACTGGAGACACGAACTGAAACATGGATGTCATCAGAAGGGGCCTGGAAGCATGTTCAGAGAATTGAAACCTGGATCTTGAGACATCCAGGTTTCACCATAATGGCAGCGATCCTGGCATACACCATAGGAACGACACACTTCCAAAGGGCCTTGATTTTCATCTTACTGACAGCTGTTGCTCCTTCAATGACAATGCGCTGCATAGGAATATCAAATAGAGACTTCGTAGAAGGGGTTTCAGGAGGAAGCTGGGTTGACATCGTTTTAGAACATGGAAGTTGTGTGACGACGATGGCAAAAAACAAACCAACATTGGATTTTGAACTGATAAAAACAGAAGCCAAACAACCTGCCACTCTAAGGAAGTACTGTATAGAAGCAAAGCTGACCAACACAACAACAGAATCGCGTTGCCCAACACAAGGGGAACCCAGTCTAAATGAAGAGCAGGACAAAAGGTTCATCTGCAAACACTCCATGGTAGACAGAGGATGGGGAAATGGATGTGGATTATTTGGAAAGGGAGGCATTGTGACCTGTGCTATGTTTACATGCAAAAAGAACATGGAAGGAAAAATCGTACAGCCAGAAAATTTGGAATACACCATCGTGATAACACCTCACTCAGGAGAAGAGCACGCTGTAGGTAATGACACAGGAAAGCATGGAAAGGAAATCAAAATAACACCACAGAGTTCCACCACAGAAGCAGAACTGACAGGCTATGGCATTGTCACGATGGAGTGCTCTCCGAGAACGGGCCTCGACTTCAATGAGATGGTGCTGCTGCAGATGGAAGACAAAGCTTGGCTGGTGCACAGGCAATGGTTCCTAGACCTGCCGTTGCCATGGCTACCCGGAGCGGATACACAAGGATCAAATTGGATACAGAAAGAGACATTGGTCACTTTCAAAAATCCCCACGCCAAGAAACAGGATGTCGTTGTCTTAGGGTCTCAAGAAGGGGCCATGCACACGGCACTCACAGGGGCTACAGAAATCCAGATGTCATCAGGAAACTTACTGTTCACGGGACATCTCAAGTGCAGGCTGAGAATGGACAAACTACAGCTCAAAGGAATGTCATACTCTATGTGTACAGGAAAGTTTAAAATCGTGAAGGAAATAGCAGAAACACAACATGGAACAATAGTTATCAGAGTACAATATGAAGGGGACGGCTCTCCATGTAAGATCCCTTTTGAGATAACAGATTTGGAAAAAAGACACGTCTTAGGACGCCTGATTACAGTTAACCCAATCGTAACAGAAAAAGATAGCCCAGTCAACATAGAAGCAGAACCCCCATTCGGAGACAGTTACATCATCGTAGGAGTAGAGCCGGGACAACTGAAACTCAATTGGTTTAAGAAGGGAAGTTCCATCGGCCAAATGTTTGAGACAACAATGAGAGGAGCAAAGAGAATGGCCATTTTAGGTGACACAGCCTGGGATTTTGGATCCCTGGGAGGAGTGTTTACATCTATAGGAAAGGCTCTCCATCAAGTTTTCGGAGCAATCTATGGGGCTGCTTTTAGTGGGGTCTCATGGACTATGAAAATCCTCATAGGAGTCATCATCACATGGATAGGAATGAATTCACGTAGCACCTCACTGTCTGTGTCGCTAGTATTGGTGGGAGTCGTGACACTGTACCTGGGAGCTATGGTGCAGGCTGATAGTGGTTGCATTGTGAGCTGGAAAAATAAAGAACTGAAATGTGGCAGCGGGATCTTCATTACAGATAACGTACACACATGGACAGAGCAATACAAGTTCCAACCAGAATCCCCTTCAAAACTAGCTTCAGCTATCCAAAAAGCTCATGAAGAAGGCATTTGTGGAATCCGCTCAGTAACAAGATTGGAGAATCTGATGTGGAAACAAATAACACCAGAATTGAATCATATTCTATCAGAAAATGAGGTAAAGTTGACCATTATGACAGGAGACATTAAAGGAATCATGCAGGCAGGAAAACGATCCTTGCGGCCTCAGCCCACTGAGCTGAAGTACTCATGGAAAACATGGGGAAAGGCGAAAATGCTCTCTACAGAGTCTCACAATCAGACCTTTCTTATTGATGGCCCTGAAACAGCAGAATGCCCCAACACAAACAGAGCTTGGAACTCACTGGAAGTTGAAGACTATGGTTTTGGAGTTTTTACCACCAATATATGGCTAAAATTGAGAGAAAAACAGGATGTATTTTGTGACTCAAAACTCATGTCAGCGGCCATTAAAGACAACAGAGCCGTCCATGCCGATATGGGTTATTGGATAGAAAGTGCACTCAATGACACATGGAAGATGGAGAAAGCCTCCTTCATTGAAGTTAAAAGCTGCCACTGGCCAAAGTCACACACCCTATGGAGCAATGGAGTATTAGAAAGTGAGATGATAATTCCAAAAAATTTTGCCGGGCCAGTGTCACAACACAACTACAGACCAGGCTACCATACACAAACAGCAGGACCTTGGCATCTAGGTAAGCTTGAGATGGACTTTGATTTCTGCGAAGGAACTACAGTGGTGGTGACTGAGGACTGTGGAAATAGAGGACCCTCTTTAAGAACGACCACTGCCTCTGGAAAGCTCATAACAGAATGGTGCTGCCGATCCTGCACACTACCACCTCTAAGATACAGAGGTGAGGATGGATGCTGGTACGGGATGGAAATCAGACCTTTGAAAGAGAAAGAAGAGAACTTGGTCAACTCCTTGGTCACAGCCGGACATGGGCAGATTGACAACTTTTCACTAGGAGTCTTGGGAATGGCACTGTTCCTGGAAGAAATGCTTAGGACCCGAGTAGGAACGAAACATGCAATACTGCTAGTTGCACTATCTTTCGTGACATTGATTACTGGGAACATGTCTTTTAGAGACCTGGGAAGAGTGATGGTCATGGTGGGCGCTACCATGACGGATGACATAGGTATGGGAGTGACTTATCTTGCCCTACTAGCAGCTTTCAAAGTTAGACCAACTTTTGCAGCTGGACTACTCTTGAGAAAACTGACCTCCAAGGAATTGATGATGGCCACCATAGGAATCGCACTCCTTTCCCAAAGCACCTTGCCAGAGACCATTCTAGAACTGACTGATGCGTTAGCCTTGGGCATGATGGCCCTCAAAATAGTGAGAAATATGGAAAAATACCAATTGGCAGTAACTATCATGGCTATTTCGTGTGTCCCAAATGCAGTGATATTGCAAAACGCATGGAAGGTGAGTTGCACAATATTGGCAGCGGTGTCCGTTTCTCCACTGCTCCTAACATCCTCACAGCAGAAAGCGGATTGGATACCACTGGCACTGACGATAAAAGGTCTCAACCCAACAGCTATTTTTCTAACAACTCTTTCGAGAACCAGCAAGAAAAGGAGCTGGCCGCTAAATGAAGCTATCATGGCAGTCGGGATGGTGAGCATTTTAGCCAGTTCTCTCCTAAAGAATGATATTCCTATGACAGGTCCATTAGTGGCTGGAGGGCTCCTCACCGTATGTTACGTGCTCACTGGACGATCGGCCGATTTGGAACTGGAGAGAGCTGCCGATGTAAAATGGGAAGATCAGGCAGAAATATCAGGAAGCAGCCCAATTCTGTCAATAACAATATCAGAAGATGGCAGCATGTCGATAAAAAATGAAGAGGAAGAACAAACACTGACCATACTCATTAGGACGGGATTGTTGGTGATCTCAGGAGTCTTTCCAGTATCGATACCAATCACGGCAGCAGCATGGTACCTGTGGGAAGTGAAGAAACAACGGGCTGGAGTATTGTGGGACGTCCCTTCACCCCCACCAGTGGGAAAAGCCGAACTGGAAGATGGAGCCTATAGAATCAAGCAAAGAGGGATTCTTGGATATTCTCAGATTGGAGCCGGAGTTTACAAAGAAGGAACATTCCATACAATGTGGCACGTCACACGTGGTGCTGTTCTGATGCATAGAGGGAAGAGGATTGAACCATCATGGGCAGATGTCAAGAAAGATCTAATATCATATGGAGGAGGCTGGAAGCTAGAAGGAGAATGGAAGGAAGGAGAGGAAGTTCAAGTCCTGGCATTGGAACCTGGAAAAAATCCCAGAGCTGTCCAAACGAAACCTGGAATTTTCAAAACCAACACCGGAACCATAGGCGCTGTATCTCTGGACTTTTCCCCTGGAACGTCAGGATCTCCAATTGTCGACAGAAAAGGAAAAGTTGTGGGTCTTTATGGTAATGGTGTTGTCACAAGGAGTGGAGCATACGTAAGTGCCATAGCCCAGACCGAAAAAAGCATTGAAGACAATCCAGAGATCGAAGATGACATTTTCCGAAAGAAAAGATTGACCATCATGGACCTCCATCCAGGGGCAGGAAAGACAAAAAGATACCTTCCAGCCATAGTTAGAGAAGCCATAAAACGTGGCTTGAGAACATTAATCCTGGCTCCCACTAGAGTCGTGGCAGCTGAAATGGAGGAAGCTCTTAGAGGACTCCCAATAAGATACCAAACCCCAGCCATCAGAGCCGAGCACACCGGGCGAGAGATCGTGGACCTAATGTGTCATGCCACATTTACTATGAGGCTGCTATCACCAGTCAGAGTGCCAAATTACAACCTGATTATCATGGACGAAGCCCACTTCACAGACCCAGCAAGCATAGCAGCTAGAGGATACATTTCAACTCGAGTAGAGATGGGTGAAGCAGCCGGGATTTTTATGACAGCCACTCCTCCGGGAAGCAGAGACCCATTTCCTCAGAGCAATGCACCAATCATGGATGAGGAAAGAGAAATCCCTGAGCGTTCATGGAATTCAGGACATGAATGGGTCACGGATTTTAAAGGGAAGACTGTTTGGTTTGTTCCAAGTATAAAAGCAGGAAATGACATAGCAGCTTGTCTTAGGAAAAATGGAAAGAAAGTGATACAACTCAGTAGGAAGACTTTTGACTCTGAGTATGTTAAGACTAGAGCCAATGATTGGGACTTTGTGGTCACAACTGACATTTCAGAAATGGGTGCCAACTTCAAGGCTGAGAGGGTTATAGACCCTAGACGCTGCATGAAACCAGTTATACTAACAGATGGCGAAGAGCGGGTGATCTTGGCAGGACCTATGCCAGTGACCCACTCTAGTGCAGCGCAAAGAAGAGGGAGAATAGGAAGAAATCCAAAAAATGAAAATGACCAGTACATATACATGGGGGAACCTCTCGAAAATGATGAAGACTGTGCACACTGGAAAGAAGCTAAAATGCTCCTAGATAACATCAACACACCCGAAGGAATCATTCCTAGTATGTTCGAACCAGAGCGTGAAAAAGTGGATGCCATTGATGGTGAATACCGTTTGAGAGGAGAAGCAAGGAAAACCTTTGTGGACCTAATGAGAAGAGGGGACTTACCAGTCTGGTTGGCCTACAAAGTGGCAGCTGAAGGCATCAACTACGCAGACAGAAAGTGGTGTTTTGATGGAATTAAGAACAACCAAATACTGGAAGAAAATGTGGAAGTGGAAATCTGGACAAAAGAAGGGGAAAGGAAAAAATTAAAACCCAGATGGTTGGATGCTAGGATCTATTCTGATCCACTGGCACTAAAAGGATTCAAGGAATTTGCAGCTGGCAGAAAATCTTTGACCCTGAACCTAATCACAGAAATGGGTAGGCTTCCAACTTTTATGACTCAGAAGGCAAGAAACGCACTGGACAACTTGGCTGTGCTGCATACGGCTGAGGTAGGTGGAAAGGCGTACACTCATGCTCTCAGTGAACTGCCGGAGACTCTGGAGACACTGCTTCTACTGACACTCCTGGCAGCAGTCACAGGAGGAATCTTCTTATTCTTAATGAGCGGAAAAGGTATAGGGAAGATGACTCTGGGAATGTGTTGCATAATCACAGCTAGCATTCTCCTATGGTATGCACAGATACAACCACACTGGATAGCAGCTTCAATAATACTGGAGTTTTTTCTCATAGTTTTGCTCATTCCAGAACCAGAAAAACAGAGAACACCCCAAGACAACCAATTGACCTACGTTGTCATAGCCATCCTCACAGTGGTGGCCGCAACCATGGCAAACGAGATGGGTTTTCTGGAAAAAACCAAGAAAGACCTCGGATTTGGAAGCATTACAACCCAGGAATCTGAGAGCAACATCCTGGACATAGATCTACGTCCTGCATCAGCATGGACGCTGTATGCCGTGGCTACAACATTTGTCACACCAATGTTGCGACATAGCATTGAAAATTCCTCAGTAAATGTCTCCCTAACAGCCATTGCTAACCAAGCTACAGTGCTAATGGGTCTTGGGAAAGGATGGCCATTGTCAAAGATGGACATCGGAGTTCCCCTCCTTGCCATTGGATGCTACTCACAAGTCAACCCTATAACCCTTACAGCAGCTCTTCTTTTATTGGTAGCACATTATGCCATTATAGGGCCAGGACTTCAAGCAAAAGCAACCAGAGAAGCTCAGAAAAGAGCAGCAGCAGGCATCATGAAAAACCCAACAGTCGATGGAATAACAGTGATTGACCTAGAACCAATACCCTATGATCCAAAATTTGAAAAGCAGTTAGGACAAGTAATGCTCCTAATCCTCTGCGTGACTCAAGTATTAATGATGAGGACTACATGGGCTTTGTGTGAGGCTCTAACCCTAGCGACCGGGCCCATCTCCACACTGTGGGAAGGAAATCCAGGGAGATTTTGGAACACCACCATTGCAGTGTCAATGGCTAACATCTTTAGGGGGAGCTACTTGGCCGGAGCTGGACTTCTCTTTTCCATCATGAAGAACACAACAAACACAAGAAGAGGAACTGGCAACGTAGGAGAGACACTTGGAGAAAAATGGAAAAGCCGATTAAATGCACTGGGAAAAAGTGAATTTCAGATCTACAAGAAAAGTGGAATCCAGGAAGTGGATAGAACCCTAGCAAAAGAAGGCATCAAAAGAGGAGAAACGGACCACCATGCTGTGTCACGAGGATCAGCAAAACTGAGATGGTTCGTCGAGAGAAACATGGTCACACCGGAAGGGAAGGTGGTGGATCTTGGTTGCGGCAGAGGGGGCTGGTCATACTATTGTGGGGGACTAAAGAATGTAAGAGAAGTCAAAGGCCTAACAAAAGGAGGACCAGGACACGAAGAACCCATCCCCATGTCAACATATGGGTGGAATCTAGTGCGTCTGCAAAGTGGGGTCGACGTTTTCTTCACCCCGCCAGAAAAGTGTGATACATTGTTGTGTGACATAGGGGAGTCGTCACCAAATCCCACGATAGAAGCAGGACGAACACTCAGAGTCCTCAACTTAGTGGAAAATTGGCTGAACAATAACACCCAATTTTGCATAAAGGTCCTCAATCCATATATGCCCTCAGTCATAGAAAAAATGGAAACACTACAAAGGAAATATGGAGGAGCCTTAGTGAGGAATCCACTCTCACGAAACTCCACGCATGAAATGTACTGGGTATCTAATGCTACCGGGAACATAGTGTCATCAGTGAACATGATTTCAAGGATGTTGATTAACAGATTCACAATGAAACATAAGAAAGCCACCTACGAGCCAGATGTTGACCTAGGAAGTGGAACCCGCAACATTGGAATTGAAAGTGAGATACCAAATCTAGACATAATAGGAAAGAGAATAGAGAAAATAAAACAAGAGCATGAAACATCATGGCATTATGACCAAGACCACCCATACAAAACGTGGGCTTACCATGGCAGCTATGAAACAAAACAAACTGGATCAGCATCATCTATGGTGAACGGAGTGGTCAGACTGCTGACAAAACCTTGGGACGTCGTTCCTATGGTGACACAGATGGCAATGACAGACACGACTCCATTTGGACAACAGCGCGTTTTCAAAGAGAAAGTGGACACGAGAACTCAAGAACCGAAGGAAGGCACAAAGAAACTGATGAAAATTACGGCAGAGTGGCTTTGGAAAGAACTAGGAAAGGAAAAGACACCTAGAATGTGTACCAGAGAAGAATTCACAAGAAAAGTGAGAAGCAATGCAGCCTTGGGGGCCGTATTCACTGATGAGAACAAATGGAAATCGGCACGTGAGGCTGTTGAAGATGGTAGGTTTTGGGAGCTGGTTGACAGGGAAAGAAATCTCCATCTTGAAGGAAAGTGTGAAACATGTGTGTACAACATGATGGGAAAAAGAGAGAAGAAACTAGGGGAGTTCGGCAAGGCAAAAGGTAGCAGAGCCATATGGTACATGTGGCTTGGAGCACGCTTCTTAGAGTTTGAAGCCCTAGGATTTCTGAATGAAGATCACTGGTTCTCCAGAGGGAACTCCCTGAGTGGAGTGGAAGGAGAAGGGCTGCACAGGCTAGGCTACATTTTAAGAGAGGTGGGCAAGAAGGAAGGAGGAGCAATGTACGCCGATGATACAGCAGGATGGGACACAAGAATCACACTAGAAGACTTAAAAAATGAAGAAATGGTAACAAACCACATGAAAGGAGAACACAAGAAACTAGCCGAGGCCATATTCAAATTAACGTACCAAAACAAGGTGGTGCGTGTGCAAAGACCAACACCAAGAGGCACAGTAATGGATATCATATCGAGAAAAGACCAAAGAGGCAGTGGGCAAGTCGGTACCTATGGCCTTAATACTTTCACCAATATGGAAGCCCAATTAATTAGACAGATGGAAGGAGAAGGAATCTTCAAAAGCATTCAGCACCTGACCGCCACAGAAGAAATCGCTGTACAGAACTGGTTAGCAAGAGTGGGGCGTGAAAGGCTATCAAGAATGGCCATCAGTGGAGATGACTGTGTTGTAAAACCTATAGATGACAGATTTGCAAGTGCTTTAACAGCTCTAAATGACATGGGAAAAGTTAGGAAAGATATACAACAATGGGAACCTTCAAGAGGATGGAACGATTGGACACAGGTGCCTTTCTGTTCACACCATTTTCATGAGTTAGTCATGAAAGATGGTCGCGTGCTCGTAGTCCCATGCAGAAACCAAGATGAACTGATTGGCAGAGCCCGAATTTCCCAGGGAGCCGGGTGGTCTTTGAAGGAGACGGCTTGTTTGGGGAAGTCTTACGCCCAAATGTGGACCCTGATGTACTTCCACAGACGTGACCTCAGATTGGCGGCAAATGCCATTTGCTCGGCAGTCCCGTCACATTGGGTTCCAACAAGTCGAACAACCTGGTCCATACACGCCAAGCATGAATGGATGACGACGGAAGACATGCTGGCAGTCTGGAACAGGGTGTGGATCCAAGAAAACCCATGGATGGAAGACAAAACTCCAGTGGAATCATGGGAAGAAGTCCCATACCTGGGGAAAAGGGAAGACCAATGGTGCGGCTCATTGATTGGGCTAACAAGCAGGGCTACCTGGGCAAAGAATATCCAGACAGCAATAAATCAAGTCAGATCCCTTATAGGCAATGAGGGATACACAGACTACATGCCATCCATGAAGAGATTCAGAAGGGAAGAGGAAGAGGCAGGTGTCCTGTGG
>JX286522_c
ATGAATAACCAACGAAAAAAGGCGAGAAGTACGCCTTTCAATATGCTGAAACGCGAGAGAAACCGCGTGTCAACTGTGCAACAGCTGACAAAGAGATTCTCACTTGGAATGCTGCAAGGACGCGGACCATTAAAACTGTTCATGGCCCTTGTGGCGTTCCTTCGTTTCCTAACAATCCCACCAACAGCAGGGATACTAAAAAGATGGGGAACGATCAAGAAATCAAAAGCTATCAATGTTTTGAGAGGGTTCAGGAAAGAGATTGGAAGGATGCTGAACATCTTGAACAGGAGACGTAGGACAGCAGGCGTGATTGTTATGTTGATTCCAACAGCGATGGCGTTCCATTTAACCACACGCAATGGAGAACCACACATGATCGTTGGTAGGCAGGAGAAAGGGAAAAGTCTTCTGTTCAAAACAGAGGATGGTGTTAACATGTGTACCCTCATGGCCATAGACCTTGGTGAGTTGTGTGAAGATACAATCACGTACAAGTGTCCCCTCCTCAGACAAAATGAACCAGAAGACATAGATTGTTGGTGCAACTCTACGTCCACATGGGTAACTTATGGGACATGTACCACCACAGGAGAACACAGAAGAGAAAAAAGATCAGTGGCGCTCGTTCCACATGTGGGTATGGGACTGGAGACACGAACTGAAACATGGATGTCATCAGAAGGGGCCTGGAAGCATGTTCAGAGAATTGAAACCTGGATCTTGAGACATCCAGGTTTTACCATAATGGCAGCGATCCTGGCATACACCATAGGAACGACACACTTCCAAAGGGCCTTGATTTTCATCTTACTGACAGCTGTTGCTCCTTCAATGACAATGCGCTGCATAGGAATATCAAATAGAGACTTCGTAGAAGGGGTTTCAGGAGGAAGCTGGGTTGACATCGTTTTAGAACATGGAAGTTGTGTGACGACGATGGCAAAAAACAAACCAACATTGGATTTTGAACTGATAAAAACAGAAGCCAAACAACCTGCCACTCTAAGGAAGTACTGTATAGAAGCAAAGCTGACCAACACAACAACAGAATCGCGTTGCCCAACACAAGGGGAACCCAGTCTAAATGAAGAGCAGGACAAAAGGTTCATCTGCAAACACTCCATGGTAGACAGAGGATGGGGAAATGGATGTGGATTATTTGGAAAGGGAGGCATTGTGACCTGTGCTATGTTTACATGCAAAAAGAACATGGAAGGAAAAATCGTACAGCCAGAAAATTTGGAATACACCATCGTGATAACACCTCACTCAGGAGAAGAGCACGCTGTAGGTAATGACACAGGAAAGCATGGAAAGGAAATCAAAATAACACCACAGAGTTCCACCACAGAAGCAGAACTGACAGGCTATGGCACTGTCACGATGGAGTGCTCTCCGAGAACGGGCCTCGACTTCAATGAGATGGTGCTGCTGCAGATGGAAGACAAAGCTTGGCTGGTGCACAGGCAATGGTTCCTAGACCTGCCGTTGCCATGGCTACCCGGAGCGGATACACAAGGATCAAATTGGATACAGAAAGAGACATTGGTCACTTTCAAAAATCCCCACGCCAAGAAACAGGATGTCGTTGTCTTAGGGTCTCAAGAAGGGGCCATGCACACGGCACTCACAGGGGCTACAGAAATCCAGATGTCATCAGGAAACTTACTGTTCACGGGACATCTCAAGTGCAGGCTGAGAATGGACAAACTACAGCTCAAAGGAATGTCATACTCTATGTGTACAGGAAAGTTTAAAATCGTGAAGGAAATAGCAGAAACACAACATGGAACAATAGTTATCAGAGTACAATATGAAGGGGACGGTTCTCCATGTAAGATCCCTTTTGAGATAACAGATTTGGAAAAAAGACACGTCTTAGGACGCCTGATTACAGTTAACCCAATCGTAACAGAAAAAGATAGCCCAGTCAACATAGAAGCAGAACCCCCATTCGGAGACAGTTACATCATCGTAGGAGTAGAGCCGGGACAACTGAAACTCAATTGGTTTAAGAAGGGAAGTTCCATCGGCCAAATGTTTGAGACAACAATGAGAGGAGCAAAGAGAATGGCCATTTTAGGTGACACAGCCTGGGATTTTGGATCCCTGGGAGGAGTGTTTACATCTATAGGAAAGGCTCTCCATCAAGTTTTCGGAGCAATCTATGGGGCTGCTTTTAGTGGGGTCTCATGGACTATGAAAATCCTCATAGGAGTCATCATCACATGGATAGGAATGAATTCACGTAGCACCTCACTGTCTGTGTCGCTAGTATTGGTGGGAGTCGTGACACTGTACCTGGGAGCTATGGTGCAGGCTGATAGTGGTTGCATTGTGAGCTGGAAAAATAAAGAACTGAAATGTGGCAGCGGGATCTTCATTACAGATAACGTACACACATGGACAGAGCAATATAAGTTCCAACCAGAATCCCCTTCAAAACTAGCTTCAGCTATCCAAAAAGCTCATGAAGAAGGCATTTGTGGAATCCGTTCAGTAACAAGATTGGAGAATCTGATGTGGAAACAAATAACACCAGAATTGAATCATATTCTATCAGAAAATGAGGTAAAGTTGACCATTATGACAGGAGACATTAAAGGAATCATGCAGGCAGGAAAACGATCCTTGCGGCCTCAGCCCACTGAGCTGAAGTACTCATGGAAAACATGGGGAAAGGCGAAAATGCTCTCTACAGAGTCTCACAATCAGACCTTTCTTATTGATGGCCCTGAAACAGCAGAATGCCCCAACACAAACAGAGCTTGGAACTCACTGGAAGTTGAAGACTATGGTTTTGGAGTTTTTACCACCAATATATGGCTAAAATTGAGAGAAAAACAGGATGTATTTTGTGACTCAAAACTCATGTCAGCGGCCATTAAAGACAACAGAGCCGTCCATGCCGATATGGGTTATTGGATAGAAAGTGCACTCAATGACACATGGAAGATGGAGAAAGCCTCCTTCATTGAAGTTAAAAGCTGCCACTGGCCAAAGTCACACACCCTATGGAGCAATGGAGTATTAGAAAGTGAGATGATAATTCCAAAAAATTTTGCCGGGCCAGTGTCACAACACAACTACAGACCAGGCTACCATACACAAACAGCAGGACCTTGGCATCTAGGTAAGCTTGAGATGGACTTTGATTTCTGCGAAGGAACTACAGTGGTGGTGACTGAGGACTGTGGAAATAGAGGACCCTCTTTAAGAACGACCACTGCCTCTGGAAAGCTCATAACAGAATGGTGCTGCCGATCCTGCACACTACCACCTCTAAGATACAGAGGTGAGGATGGATGCTGGTACGGGATGGAAATCAGACCTTTGAAAGAGAAAGAAGAGAACTTGGTCAACTCCTTGGTCACAGCCGGACATGGGCAGATTGACAACTTTTCACTAGGAGTCTTGGGAATGGCACTGTTCCTGGAAGAAATGCTTAGGACCCGAGTAGGAACGAAACATGCAATACTGCTAGTTGCACTATCTTTCGTGACATTGATTACTGGGAACATGTCTTTTAGAGACCTGGGAAGAGTGATGGTCATGGTGGGCGCTACCATGACGGATGACATAGGTATGGGAGTGACTTATCTTGCCCTACTAGCAGCTTTCAAAGTTAGACCAACTTTTGCAGCTGGACTACTCTTGAGAAAACTGACCTCCAAGGAATTGATGATGGCCACCATAGGAATCGCACTCCTTTCCCAAAGCACCTTGCCAGAGACCATTCTAGAACTGACTGATGCGTTAGCCTTGGGCATGATGGCCCTCAAAATAGTGAGAAATATGGAAAAATACCAATTGGCAGTGACTATCATGGCTATTTCGTGTGTCCCAAATGCAGTGATATTGCAAAACGCATGGAAGGTGAGTTGCACAATATTGGCAGCGGTGTCCGTTTCTCCACTGCTCCTAACATCCTCACAGCAGAAAGCGGATTGGATACCACTGGCACTGACGATAAAAGGTCTTAACCCAACAGCCATTTTTCTAACAACTCTTTCGAGAACCAGCAAGAAAAGGAGCTGGCCGCTAAATGAAGCTATCATGGCAGTCGGGATGGTGAGCATTTTAGCCAGTTCTCTCCTAAAGAATGATATTCCTATGACAGGTCCATTAGTGGCTGGAGGGCTCCTCACCGTATGTTACGTGCTCACTGGACGATCGGCCGATTTGGAACTGGAGAGAGCTGCCGATGTAAAATGGGAAGATCAGGCAGAAATATCAGGAAGCAGCCCAATTCTGTCAATAACAATATCAGAAGATGGCAGCATGTCGATAAAAAATGAAGAGGAAGAACAAACACTGACCATACTCATTAGAACGGGATTGTTGGTGATCTCAGGAGTCTTTCCAGTATCGATACCAATTACGGCAGCAGCATGGTACCTGTGGGAAGTGAAGAAACAACGGGCTGGAGTATTGTGGGACGTCCCTTCACCCCCACCAGTGGGAAAAGCCGAATTGGAAGATGGAGCCTATAGAATCAAGCAAAGAGGGATTCTTGGATATTCTCAGATTGGAGCCGGAGTTTACAAAGAAGGAACATTCCATACAATGTGGCACGTCACACGTGGTGCTGTTCTGATGCATAGAGGGAAGAGGATTGAACCATCATGGGCAGATGTCAAGAAAGATCTAATATCATATGGAGGAGGCTGGAAGCTAGAAGGAGAATGGAAGGAAGGAGAGGAAGTTCAAGTCCTGGCATTGGAACCTGGAAAAAATCCCAGAGCTGTCCAAACGAAACCTGGAATTTTCAAAACCAACACCGGAACCATAGGCGCTGTATCTCTGGACTTTTCCCCTGGAACGTCAGGATCTCCAATTGTCGACAGAAAAGGAAAAGTTGTGGGTCTTTATGGTAATGGTGTTGTCACAAGGAGTGGAGCATACGTAAGTGCCATAGCCCAGACCGAAAAAAGCATTGAAGACAATCCAGAGATCGAAGATGACATTTTCCGAAAGAAAAGATTGACCATCATGGACCTCCATCCAGGGGCAGGAAAGACAAAAAGATACCTTCCAGCCATAGTTAGAGAAGCCATAAAACGTGGCTTGAGAACATTAATCCTGGCTCCCACTAGAGTCGTGGCAGCTGAAATGGAGGAAGCTCTTAGAGGACTCCCAATAAGATACCAAACCCCAGCCATCAGAGCCGAGCACACCGGGCGAGAGATCGTGGACCTAATGTGTCATGCCACATTTACTATGAGGCTGCTATCACCAGTCAGAGTGCCAAATTACAACCTGATTATCATGGACGAAGCCCACTTCACAGACCCAGCAAGCATAGCAGCTAGAGGATACATTTCAACTCGAGTAGAGATGGGTGAAGCAGCCGGGATTTTTATGACAGCCACTCCTCCGGGAAGCAGAGACCCATTTCCTCAGAGCAATGCACCAATCATGGATGAGGAAAGAGAAATCCCTGAGCGTTCATGGAATTCAGGACATGAATGGGTCACGGATTTTAAAGGGAAGACTGTTTGGTTTGTTCCAAGTATAAAAGCAGGAAATGACATAGCAGCTTGTCTTAGGAAAAATGGAAAGAAAGTGATACAACTCAGTAGGAAGACTTTTGACTCTGAGTATGTTAAGACTAGAGCCAATGATTGGGACTTTGTGGTCACAACTGACATTTCAGAAATGGGTGCCAACTTCAAGGCTGAGAGGGTTATAGACCCTAGACGCTGCATGAAACCAGTTATACTAACAGATGGCGAAGAGCGGGTGATCTTGGCAGGACCTATGCCAGTGACCCACTCTAGTGCAGCGCAAAGAAGAGGGAGAATAGGAAGAAATCCAAAAAATGAAAATGACCAGTACATATACATGGGGGAACCTCTCGAAAATGATGAAGACTGTGCACACTGGAAAGAAGCTAAAATGCTCCTAGATAACATCAACACACCCGAAGGAATCATTCCTAGTATGTTCGAACCAGAGCGTGAAAAAGTGGATGCCATTGATGGTGAATACCGTTTGAGAGGAGAAGCAAGGAAAACCTTTGTGGACCTAATGAGAAGAGGGGACTTACCAGTCTGGTTGGCCTACAAAGTGGCAGCTGAAGGCATCAACTACGCAGACAGAAAGTGGTGTTTTGATGGAATCAAGAACAACCAAATACTGGAAGAAAATGTGGAAGTGGAAATCTGGACAAAAGAAGGGGAAAGGAAAAAATTAAAACCCAGATGGTTGGATGCTAGGATCTATTCTGACCCACTGGCACTAAAAGAATTCAAGGAATTTGCAGCTGGAAGAAAATCTTTGACCCTGAACCTAATCACAGAAATGGGTAGGCTTCCAACTTTCATGACTCAGAAGGCAAGAAACGCACTGGACAACTTGGCTGTGCTGCACACGGCTGAGGTAGGTGGAAAGGCGTACACTCACGCTCTCAGTGAACTGCCGGAGACTCTGGAGACACTGCTTCTACTGACACTCCTGGCAGCAGTCACAGGAGGAATCTTCTTATTCTTAATGAGCGGAAAAGGTATAGGGAAGATGACTCTGGGAATGTGTTGCATAATCACAGCTAGCATTCTCCTATGGTATGCACAGATACAACCACACTGGATAGCAGCTTCAATAATACTGGAGTTTTTTCTCATAGTTTTGCTCATTCCAGAACCAGAAAAACAGAGAACACCCCAAGACAACCAATTGACCTACGTTGTCATAGCCATCCTCACAGTGGTGGCCGCAACCATGGCAAACGAGATGGGTTTCCTGGAAAAAACCAAGAAAGACCTCGGATTTGGAAGCATTACAACCCAGGAATCTGAGAGCAACATCCTGGACATAGATCTACGTCCTGCATCAGCATGGACGCTGTATGCCGTGGCTACAACATTTGTCACACCAATGTTGCGACATAGCATTGAAAATTCCTCAGTAAATGTCTCCCTAACAGCCATTGCTAACCAAGCTACAGTGCTAATGGGTCTTGGGAAAGGATGGCCATTGTCAAAGATGGACATCGGAGTTCCCCTCCTTGCCATTGGATGCTACTCACAAGTCAACCCTATAACCCTCACAGCAGCTCTTCTTTTATTGGTAGCACATTATGCCATTATAGGGCCAGGACTTCAAGCAAAAGCAACCAGAGAAGCTCAGAAAAGAGCAGCAGCAGGCATCATGAAAAACCCAACAGTCGATGGAATAACAGTGATTGACCTAGAACCAATACCCTATGACCCAAAATTTGAAAAGCAGTTAGGACAAGTAATGCTCCTAATCCTCTGCGTGACTCAAGTATTAATGATGAGGACTACATGGGCTTTGTGTGAGGCTCTAACCCTAGCGACCGGGCCCATCTCCACACTGTGGGAAGGAAATCCAGGGAGGTTTTGGAACACCACCATTGCAGTGTCAATGGCTAACATCTTTAGGGGGAGCTACTTGGCCGGAGCTGGACTTCTCTTTTCCATCATGAAGAACACAACAAACACAAGAAGAGGAACTGGCAACGTAGGAGAGACACTTGGAGAAAAATGGAAAAGCCGATTAAATGCACTGGGAAAAAGTGAATTTCAGATCTACAAGAAAAGTGGAATCCAGGAAGTGGATAGAACTCTAGCAAAAGAAGGCATCAAAAGAGGAGAAACGGACCACCATGCTGTGTCACGAGGATCAGCAAAACTGAGATGGTTCGTCGAGAGAAACATGGTCACACCGGAAGGGAAGGTGGTGGATCTTGGTTGCGGCAGAGGGGGCTGGTCATACTATTGTGGGGGACTAAAGAATGTAAGAGAAGTCAAAGGCCTAACAAAAGGAGGACCAGGACACGAAGAACCCATCCCCATGTCAACATATGGGTGGAATCTAGTGCGTCTGCAAAGTGGGGTCGACGTTTTCTTCACCCCGCCAGAAAAGTGTGATACATTGTTGTGTGACATAGGGGAGTCGTCACCAAATCCCACGATAGAAGCAGGACGAACACTCAGAGTCCTCAACTTAGTGGAAAATTGGCTGAACAATAACACCCAATTTTGCATAAAGGTCCTCAATCCATATATGCCCTCAGTCATAGAAAAAATGGAAACACTACAAAGGAAATATGGAGGAGCCTTAGTGAGGAATCCACTCTCACGAAACTCCACGCATGAAATGTACTGGGTATCTAATGCTACCGGGAACATAGTGTCATCAGTGAACATGATTTCAAGGATGTTGATTAACAGATTCACAATGAAACATAAGAAAGCCACCTACGAGCCAGATGTTGACCTAGGAAGTGGAACCCGCAACATTGGAATTGAAAGTGAGATACCAAATCTAGACATAATAGGAAAGAGAATAGAGAAAATAAAACAAGAGCATGAAACATCATGGCATTATGACCAAGACCACCCATACAAAACGTGGGCTTACCATGGCAGCTATGAAACAAAACAAACTGGATCAGCATCATCTATGGTGAACGGAGTGGTCAGACTGCTGACAAAACCTTGGGACGTCGTTCCTATGGTGACACAGATGGCAATGACAGACACGACTCCATTTGGACAACAGCGCGTTTTCAAAGAGAAAGTGGACACGAGAACTCAAGAACCGAAGGAAGGCACAAAGAAACTGATGAAAATTACGGCAGAGTGGCTTTGGAAAGAACTAGGAAAGGAAAAGACACCTAGAATGTGTACCAGAGAAGAATTCACAAGAAAAGTGAGAAGCAATGCAGCCTTGGGGGCCGTATTCACTGATGAGAACAAATGGAAATCGGCACGTGAGGCTGTTGAAGATGGTAGGTTTTGGGAGCTGGTTGACAGGGAAAGAAATCTCCATCTTGAAGGAAAGTGTGAAACATGTGTGTATAACATGATGGGAAAAAGAGAGAAGAAACTAGGGGAGTTCGGCAAGGCAAAAGGTAGCAGAGCCATATGGTACATGTGGCTTGGAGCACGCTTTTTAGAGTTTGAAGCCCTAGGATTTCTGAATGAAGATCACTGGTTCTCCAGAGGGAACTCCCTGAGTGGAGTGGAAGGAGAAGGGCTGCACAGGCTAGGCTACATTTTAAGAGAGGTGGGCAAGAAGGAAGGAGGAGCAATGTACGCCGATGATACAGCAGGATGGGACACAAGAATCACACTAGAAGACTTAAAAAATGAAGAAATGGTAACAAACCACATGAAAGGAGAACACAAGAAACTAGCCGAGGCCATATTCAAATTAACGTACCAAAACAAGGTGGTGCGTGTGCAAAGACCAACACCAAGAGGCACAGTAATGGATATCATATCGAGAAAAGACCAAAGAGGCAGTGGGCAAGTCGGTACCTATGGCCTTAACACTTTCACCAATATGGAAGCCCAATTAATTAGACAGATGGAAGGAGAAGGAATCTTCAAAAGCATTCAGCACCTGACCGCCACAGAAGAAATCGCTGTACAGAACTGGTTAGCAAGAGTGGGGCGTGAAAGGCTATCAAGAATGGCCATCAGTGGAGATGACTGTGTTGTAAAACCTATAGATGACAGATTTGCAAGTGCTTTAACAGCTCTAAATGACATGGGAAAAGTTAGGAAAGATATACAACAATGGGAACCTTCAAGAGGATGGAACGATTGGACACAGGTGCCTTTCTGTTCACACCATTTTCATGAGTTAGTCATGAAAGATGGTCGCGTGCTCGTAGTCCCATGCAGAAACCAAGATGAACTGATTGGCAGAGCCCGAATTTCCCAGGGAGCCGGGTGGTCTTTGAAGGAGACGGCTTGTTTGGGGAAGTCTTACGCCCAAATGTGGACCCTGATGTACTTCCACAGACGTGACCTCAGATTGGCGGCAAATGCCATTTGCTCAGCAGTCCCGTCACATTGGGTTCCAACAAGTCGAACAACCTGGTCCATACACGCCAAGCATGAATGGATGACGACGGAAGACATGCTGGCAGTCTGGAACAGGGTGTGGATCCAAGAAAACCCATGGATGGAAGACAAAACTCCAGTGGAATCATGGGAAGAAGTCCCATACCTGGGGAAAAGGGAAGACCAATGGTGCGGCTCATTGATTGGGCTAACAAGCAGGGCTACCTGGGCAAAGAATATCCAGACAGCAATAAATCAAGTCAGATCCCTTATAGGCAATGAGGGATACACAGACTACATGCCATCCATGAAGAGATTCAGAAGGGAAGAGGAAGAGGCAGGTGTCCTGTGG
>JX286521_c
ATGAATAACCAACGAAAAAAGGCGAGAAGTACGCCTTTCAATATGCTGAAACGCGAGAGAAACCGCGTGTCAACTGTGCAACAGCTGACAAAGAGATTCTCACTTGGAATGCTGCAAGGACGCGGACCATTAAAACTGTTCATGGCCCTTGTGGCGTTCCTTCGTTTCCTAACAATCCCACCAACAGCAGGGATACTAAAAAGATGGGGAACGATCAAGAAATCAAAAGCTATCAATGTTTTGAGAGGGTTCAGGAAAGAGATTGGAAGGATGCTGAACATCTTGAACAGGAGACGTAGGACAGCAGGCGTGATTGTTATGTTGATTCCAACAGCGATGGCGTTCCATTTAACCACACGCAATGGAGAACCACACATGATCGTTGGTAGGCAGGAGAAAGGGAAAAGTCTTCTGTTCAAAACAGAGGATGGTGTTAACATGTGTACCCTCATGGCCATAGACCTTGGTGAGTTGTGTGAAGATACAATCACGTACAAGTGTCCCCTCCTCAGACAAAATGAACCAGAAGACATAGATTGTTGGTGCAACTCTACGTCCACATGGGTAACTTATGGGACATGTACCACCACAGGAGAACACAGAAGAGAAAAAAGATCAGTGGCGCTCGTTCCACATGTGGGTATGGGACTGGAGACACGAACTGAAACATGGATGTCATCAGAAGGGGCCTGGAAGCATGTTCAGAGAATTGAAACCTGGATCTTGAGACATCCAGGTTTTACCATAATGGCAGCGATCCTGGCATACACCATAGGAACGACACACTTCCAAAGGGCCTTGATTTTCATCTTACTGACAGCTGTTGCTCCTTCAATGACAATGCGCTGCATAGGAATATCAAATAGAGACTTCGTAGAAGGGGTTTCAGGAGGAAGCTGGGTTGACATCGTTTTAGAACATGGAAGTTGTGTGACGACGATGGCAAAAAACAAACCAACATTGGATTTTGAACTGATAAAAACAGAAGCCAAACAACCTGCCACTCTAAGGAAGTACTGTATAGAAGCAAAGCTGACCAACACAACAACAGAATCGCGTTGCCCAACACAAGGGGAACCCAGTCTAAATGAAGAGCAGGACAAAAGGTTCATCTGCAAACACTCCATGGTGGACAGAGGATGGGGAAATGGATGTGGATTATTTGGAAAGGGAGGCATTGTGACCTGTGCTATGTTTACATGCAAAAAGAACATGGAAGGAAAAATCGTACAGCCAGAAAATTTGGAATACACCATCGTGATAACACCTCACTCAGGAGAAGAGCACGCTGTAGGTAATGACACAGGAAAGCATGGAAAGGAAATCAAAATAACACCACAGAGTTCCACCACAGAAGCAGAACTGACAGGCTATGGCACTGTCACGATGGAGTGCTCTCCGAGAACGGGCCTCGACTTCAATGAGATGGTGCTGCTGCAGATGGAAGACAAAGCTTGGCTGGTGCACAGGCAATGGTTCCTAGACCTGCCGTTGCCATGGCTACCCGGAGCGGATACACAAGGATCAAATTGGATACAGAAAGAGACATTGGTCACTTTCAAAAATCCCCACGCCAAGAAACAGGATGTCGTTGTCTTAGGGTCTCAAGAAGGGGCCATGCACACGGCACTCACAGGGGCTACAGAAATCCAGATGTCATCAGGAAACTTACTGTTCACGGGACATCTCAAGTGCAGGCTGAGAATGGACAAACTACAGCTCAAAGGAATGTCATACTCTATGTGTACAGGAAAGTTTAAAATCGTGAAGGAAATAGCAGAAACACAACATGGAACAATAGTTATCAGAGTACAATATGAAGGGGACGGTTCTCCATGTAAGATCCCTTTTGAGATAACAGATTTGGAAAAAAGACACGTCTTAGGACGCCTGATTACAGTTAACCCAATCGTAACAGAAAAAGATAGCCCAGTCAACATAGAAGCAGAACCCCCATTCGGAGACAGTTACATCATCGTAGGAGTAGAGCCGGGACAACTGAAACTCAATTGGTTTAAGAAGGGAAGTTCCATCGGCCAAATGTTTGAGACAACAATGAGAGGAGCAAAGAGAATGGCCATTTTAGGTGACACAGCCTGGGATTTTGGATCCCTGGGAGGAGTGTTTACATCTATAGGAAAGGCTCTCCATCAAGTTTTCGGAGCAATCTATGGGGCTGCTTTTAGTGGGGTCTCATGGACTATGAAAATCCTCATAGGAGTCATCATCACATGGATAGGAATGAATTCACGTAGCACCTCACTGTCTGTGTCGCTAGTATTGGTGGGAGTCGTGACACTGTACCTGGGAGCTATGGTGCAGGCTGATAGTGGTTGCATTGTGAGCTGGAAAAATAAAGAACTGAAATGTGGCAGCGGGATCTTCATTACAGATAACGTACACACATGGACAGAGCAATATAAGTTCCAACCAGAATCCCCTTCAAAACTAGCTTCAGCTATCCAAAAAGCTCATGAAGAAGGCATTTGTGGAATCCGTTCAGTAACAAGATTGGAGAATCTGATGTGGAAACAAATAACACCAGAATTGAATCATATTCTATCAGAAAATGAGGTAAAGTTGACCATTATGACAGGAGACATTAAAGGAATCATGCAGGCAGGAAAACGATCCTTGCGGCCTCAGCCCACTGAGCTGAAGTACTCATGGAAAACATGGGGAAAGGCGAAAATGCTCTCTACAGAGTCTCACAATCAGACCTTTCTTATTGATGGCCCTGAAACAGCAGAATGCCCCAACACAAACAGAGCTTGGAACTCACTGGAAGTTGAAGACTATGGTTTTGGAGTTTTTACCACCAATATATGGCTAAAATTGAGAGAAAAACAGGATGTATTTTGTGACTCAAAACTCATGTCAGCGGCCATTAAAGACAACAGAGCCGTCCATGCCGATATGGGTTATTGGATAGAAAGTGCACTCAATGACACATGGAAGATGGAGAAAGCCTCCTTCATTGAAGTTAAAAGCTGCCACTGGCCAAAGTCACACACCCTATGGAGCAATGGAGTATTAGAAAGTGAGATGATAATTCCAAAAAATTTTGCCGGGCCAGTGTCACAACACAACTACAGACCAGGCTACCATACACAAACAGCAGGACCTTGGCATCTAGGTAAGCTTGAGATGGACTTTGATTTCTGCGAAGGAACTACAGTGGTGGTGACTGAGGACTGTGGAAATAGAGGACCCTCTTTAAGAACGACCACTGCCTCTGGAAAGCTCATAACAGAATGGTGCTGCCGATCCTGCACACTACCACCTCTAAGATACAGAGGTGAGGATGGATGCTGGTACGGGATGGAAATCAGACCTTTGAAAGAGAAAGAAGAGAACTTGGTCAACTCCTTGGTCACAGCCGGACATGGGCAGATTGACAACTTTTCACTAGGAGTCTTGGGAATGGCACTGTTCCTGGAAGAAATGCTTAGGACCCGAGTAGGAACGAAACATGCAATACTGCTAGTTGCACTATCTTTCGTGACATTGATTACTGGGAACATGTCTTTTAGAGATCTGGGAAGAGTGATGGTCATGGTGGGCGCTACCATGACGGATGACATAGGTATGGGAGTGACTTATCTTGCCCTACTAGCAGCTTTCAAAGTTAGACCAACTTTTGCAGCTGGACTACTCTTGAGAAAACTGACCTCCAAGGAATTGATGATGGCCACCATAGGAATCGCACTCCTTTCCCAAAGCACCTTGCCAGAGACCATTCTAGAACTGACTGATGCGTTAGCCTTGGGCATGATGGCCCTCAAAATAGTGAGAAATATGGAAAAATACCAATTGGCAGTGACTATCATGGCTATTTCGTGTGTCCCAAATGCAGTGATATTGCAAAACGCATGGAAGGTGAGTTGCACAATATTGGCAGCGGTGTCCGTTTCTCCACTGCTCCTAACATCCTCACAGCAGAAAGCGGATTGGATACCACTGGCACTGACGATAAAAGGTCTTAACCCAACAGCCATTTTTCTAACAACTCTTTCGAGAACCAGCAAGAAAAGGAGCTGGCCGCTAAATGAAGCTATCATGGCAGTCGGGATGGTGAGCATTTTAGCCAGTTCTCTCCTAAAGAATGATATTCCTATGACAGGTCCATTAGTGGCTGGAGGGCTCCTCACCGTATGTTACGTGCTCACTGGACGATCGGCCGATTTGGAACTGGAGAGAGCTGCCGATGTAAAATGGGAAGATCAGGCAGAAATATCAGGAAGCAGCCCAATTCTGTCAATAACAATATCAGAAGATGGCAGCATGTCGATAAAAAATGAAGAGGAAGAACAAACACTGACCATACTCATTAGAACGGGATTGTTGGTGATCTCAGGAGTCTTTCCAGTATCGATACCAATTACGGCAGCAGCATGGTACCTGTGGGAAGTGAAGAAACAACGGGCTGGAGTATTGTGGGACGTCCCTTCACCCCCACCAGTGGGAAAAGCCGAATTGGAAGATGGAGCCTATAGAATCAAGCAAAGAGGGATTCTTGGATATTCTCAGATTGGAGCCGGAGTTTACAAAGAAGGAACATTCCATACAATGTGGCACGTCACACGTGGTGCTGTTCTGATGCATAGAGGGAAGAGGATTGAACCATCATGGGCAGATGTCAAGAAAGATCTAATATCATATGGAGGAGGCTGGAAGCTAGAAGGAGAATGGAAGGAAGGAGAGGAAGTTCAAGTCCTGGCATTGGAACCTGGAAAAAATCCCAGAGCTGTCCAAACGAAACCTGGAATTTTCAAAACCAACACCGGAACCATAGGCGCTGTATCTCTGGACTTTTCCCCTGGAACGTCAGGATCTCCAATTGTCGACAGAAAAGGAAAAGTTGTGGGTCTTTATGGTAATGGTGTTGTCACAAGGAGTGGAGCATACGTAAGTGCCATAGCCCAGACCGAAAAAAGCATTGAAGACAATCCAGAGATCGAAGATGACATTTTCCGAAAGAAAAGATTGACCATCATGGACCTCCATCCAGGGGCAGGAAAGACAAAAAGATACCTTCCAGCCATAGTTAGAGAAGCCATAAAACGTGGCTTGAGAACATTAATCCTGGCTCCCACTAGAGTCGTGGCAGCTGAAATGGAGGAAGCTCTTAGAGGACTCCCAATAAGATACCAAACCCCAGCCATCAGAGCCGAGCACACCGGGCGAGAGATCGTGGACCTAATGTGTCATGCCACATTTACTATGAGGCTGCTATCACCAGTCAGAGTGCCAAATTACAACCTGATTATCATGGACGAAGCCCACTTCACAGACCCAGCAAGCATAGCAGCTAGAGGATACATTTCAACTCGAGTAGAGATGGGTGAAGCAGCCGGGATTTTTATGACAGCCACTCCTCCGGGAAGCAGAGACCCATTTCCTCAGAGCAATGCACCAATCATGGATGAGGAAAGAGAAATCCCTGAGCGTTCATGGAATTCAGGACATGAATGGGTCACGGATTTTAAAGGGAAGACTGTTTGGTTTGTTCCAAGTATAAAAGCAGGAAATGACATAGCAGCTTGTCTTAGGAAAAATGGAAAGAAAGTGATACAACTCAGTAGGAAGACTTTTGACTCTGAGTATGTTAAGACTAGAGCCAATGATTGGGACTTTGTGGTCACAACTGACATTTCAGAAATGGGTGCCAACTTCAAGGCTGAGAGGGTTATAGACCCTAGACGCTGCATGAAACCAGTTATACTAACAGATGGCGAAGAGCGGGTGATCTTGGCAGGACCTATGCCAGTGACCCACTCTAGTGCAGCGCAAAGAAGAGGGAGAATAGGAAGAAATCCAAAAAATGAAAATGACCAGTACATATACATGGGGGAACCTCTCGAAAATGATGAAGACTGTGCACACTGGAAAGAAGCTAAAATGCTCCTAGATAACATCAACACACCCGAAGGAATCATTCCTAGTATGTTCGAACCAGAGCGTGAAAAAGTGGATGCCATTGATGGTGAATACCGTTTGAGAGGAGAAGCAAGGAAAACCTTTGTGGACCTAATGAGAAGAGGGGACTTACCAGTCTGGTTGGCCTACAAAGTGGCAGCTGAAGGCATCAACTACGCAGACAGAAAGTGGTGTTTTGATGGAATCAAGAACAACCAAATACTGGAAGAAAATGTGGAAGTGGAAATCTGGACAAAAGAAGGGGAAAGGAAAAAATTAAAACCCAGATGGTTGGATGCTAGGATCTATTCTGACCCACTGGCACTAAAAGAATTCAAGGAATTTGCAGCTGGAAGAAAATCTTTGACCCTGAACCTAATCACAGAAATGGGTAGGCTTCCAACTTTCATGACTCAGAAGGCAAGAAACGCACTGGACAACTTGGCTGTGCTGCACACGGCTGAGGTAGGTGGAAAGGCGTACACTCACGCTCTCAGTGAACTGCCGGAGACTCTGGAGACACTGCTTCTACTGACACTCCTGGCAGCAGTCACAGGAGGAATCTTCTTATTCTTAATGAGCGGAAAAGGTATAGGGAAGATGACTCTGGGAATGTGTTGCATAATCACAGCTAGCATTCTCCTATGGTATGCACAGATACAACCACACTGGATAGCAGCTTCAATAATACTGGAGTTTTTTCTCATAGTTTTGCTCATTCCAGAACCAGAAAAACAGAGAACACCCCAAGACAACCAATTGACCTACGTTGTCATAGCCATCCTCACAGTGGTGGCCGCAACCATGGCAAACGAGATGGGTTTCCTGGAAAAAACCAAGAAAGACCTCGGATTTGGAAGCATTACAACCCAGGAATCTGAGAGCAACATCCTGGACATAGATCTACGTCCTGCATCAGCATGGACGCTGTATGCCGTGGCTACAACATTTGTCACACCAATGTTGCGACATAGCATTGAAAATTCCTCAGTAAATGTCTCCCTAACAGCCATTGCTAACCAAGCTACAGTGCTAATGGGTCTTGGGAAAGGATGGCCATTGTCAAAGATGGACATCGGAGTTCCCCTCCTTGCCATTGGATGCTACTCACAAGTCAACCCTATAACCCTCACAGCAGCTCTTCTTTTATTGGTAGCACATTATGCCATTATAGGGCCAGGACTTCAAGCAAAAGCAACCAGAGAAGCTCAGAAAAGAGCAGCAGCAGGCATCATGAAAAACCCAACAGTCGATGGAATAACAGTGATTGACCTAGAACCAATACCCTATGACCCAAAATTTGAAAAGCAGTTAGGACAAGTAATGCTCCTAATCCTCTGCGTGACTCAAGTATTAATGATGAGGACTACATGGGCTTTGTGTGAGGCTCTAACCCTAGCGACCGGGCCTATCTCCACACTGTGGGAAGGAAATCCAGGGAGGTTTTGGAACACCACCATTGCAGTGTCAATGGCTAACATCTTTAGGGGGAGCTACTTGGCCGGAGCTGGACTTCTCTTTTCCATCATGAAGAACACAACAAACACAAGAAGAGGAACTGGCAACGTAGGAGAGACACTTGGAGAAAAATGGAAAAGCCGATTAAATGCACTGGGAAAAAGTGAATTTCAGATCTACAAGAAAAGTGGAATCCAGGAAGTGGATAGAACTCTAGCAAAAGAAGGCATCAAAAGAGGAGAAACGGACCACCATGCTGTGTCACGAGGATCAGCAAAACTGAGATGGTTCGTCGAGAGAAACATGGTCACACCGGAAGGGAAGGTGGTGGATCTTGGTTGCGGCAGAGGGGGCTGGTCATACTATTGTGGGGGACTAAAGAATGTAAGAGAAGTCAAAGGCCTAACAAAAGGAGGACCAGGACACGAAGAACCCATCCCCATGTCAACATATGGGTGGAATCTAGTGCGTCTGCAAAGTGGGGTCGACGTTTTCTTCACCCCGCCAGAAAAGTGTGATACATTGTTGTGTGACATAGGGGAGTCGTCACCAAATCCCACGATAGAAGCAGGACGAACACTCAGAGTCCTCAACTTAGTGGAAAATTGGCTGAACAATAACACCCAATTTTGCATAAAGGTCCTCAATCCATATATGCCCTCAGTCATAGAAAAAATGGAAACACTACAAAGGAAATATGGAGGAGCCTTAGTGAGGAATCCACTCTCACGAAACTCCACGCATGAAATGTACTGGGTATCTAATGCTACCGGGAACATAGTGTCATCAGTGAACATGATTTCAAGGATGTTGATTAACAGATTCACAATGAAACATAAGAAAGCCACCTACGAGCCAGATGTTGACCTAGGAAGTGGAACCCGCAACATTGGAATTGAAAGTGAGATACCAAATCTAGACATAATAGGAAAGAGAATAGAGAAAATAAAACAAGAGCATGAAACATCATGGCATTATGACCAAGACCACCCATACAAAACGTGGGCTTACCATGGCAGCTATGAAACAAAACAAACTGGATCAGCATCATCTATGGTGAACGGAGTGGTCAGACTGCTGACAAAACCTTGGGACGTCGTTCCTATGGTGACACAGATGGCAATGACAGACACGACTCCATTTGGACAACAGCGCGTTTTCAAAGAGAAAGTGGACACGAGAACTCAAGAACCGAAGGAAGGCACAAAGAAACTGATGAAAATTACGGCAGAGTGGCTTTGGAAAGAACTAGGAAAGGAAAAGACACCTAGAATGTGTACCAGAGAAGAATTCACAAGAAAAGTGAGAAGCAATGCAGCCTTGGGGGCCGTTTTCACTGATGAGAACAAATGGAAATCGGCACGTGAGGCTGTTGAAGATGGTAGGTTTTGGGAGCTGGTTGACAGGGAAAGAAATCTCCATCTTGAAGGAAAGTGTGAAACATGTGTGTATAACATGATGGGAAAAAGAGAGAAGAAACTAGGGGAGTTCGGCAAGGCAAAAGGTAGCAGAGCCATATGGTACATGTGGCTTGGAGCACGCTTTTTAGAGTTTGAAGCCCTAGGATTTCTGAATGAAGATCACTGGTTCTCCAGAGGGAACTCCCTGAGTGGAGTGGAAGGAGAAGGGCTGCACAGGCTAGGCTACATTTTAAGAGAGGTGGGCAAGAAGGAAGGAGGAGCAATGTACGCCGATGATACAGCAGGATGGGACACAAGAATCACACTAGAAGACTTAAAAAATGAAGAAATGGTAACAAACCACATGAAAGGAGAACACAAGAAACTAGCCGAGGCCATATTCAAATTAACGTACCAAAACAAGGTGGTGCGTGTGCAAAGACCAACACCAAGAGGCACAGTAATGGATATCATATCGAGAAAAGACCAAAGAGGCAGTGGGCAAGTCGGTACCTATGGCCTTAACACTTTCACCAATATGGAAGCCCAATTAATTAGACAGATGGAAGGAGAAGGAATCTTCAAAAGCATTCAGCACCTGACCGCCACAGAAGAAATCGCTGTACAGAACTGGTTAGCAAGAGTGGGGCGTGAAAGGCTATCAAGAATGGCCATCAGTGGAGATGACTGTGTTGTAAAACCTATAGATGACAGATTTGCAAGTGCTTTAACAGCTCTAAATGACATGGGAAAAGTTAGGAAAGATATACAACAATGGGAACCTTCAAGAGGATGGAACGATTGGACACAGGTGCCTTTCTGTTCACACCATTTTCATGAGTTAGTCATGAAAGATGGTCGCGTGCTCGTAGTCCCATGCAGAAACCAAGATGAACTGATTGGCAGAGCCCGAATTTCCCAGGGAGCCGGGTGGTCTTTGAAGGAGACGGCTTGTTTGGGGAAGTCTTACGCCCAAATGTGGACCCTGATGTACTTCCACAGACGTGACCTCAGATTGGCGGCAAATGCCATTTGCTCGGCAGTCCCGTCACATTGGGTTCCAACAAGTCGAACAACCTGGTCCATACACGCCAAGCATGAATGGATGACGACGGAAGACATGCTGGCAGTCTGGAACAGGGTGTGGATCCAAGAAAACCCATGGATGGAAGACAAAACTCCAGTGGAATCATGGGAAGAAGTCCCATACCTGGGGAAAAGGGAAGACCAATGGTGCGGCTCATTGATTGGGCTAACAAGCAGGGCAACCTGGGCAAAGAATATCCAGACAGCAATAAATCAAGTCAGATCCCTTATAGGCAATGAGGGATACACAGACTACATGCCATCCATGAAGAGATTCAGAAGGGAAGAGGAAGAGGCAGGTGTCCTGTGG
>JX286520_c
ATGAATAACCAACGAAAAAAGGCGAGAAGTACGCCTTTCAATATGCTGAAACGCGAGAGAAACCGCGTGTCAACTGTGCAACAGCTGACAAAGAGATTCTCACTTGGAATGCTGCAAGGACGCGGACCATTAAAACTGTTCATGGCCCTTGTGGCGTTCCTTCGTTTCCTAACAATCCCACCAACAGCAGGGATACTAAAAAGATGGGGAACGATCAAGAAATCAAAAGCTATCAATGTTTTGAGAGGGTTCAGGAAAGAGATTGGAAGGATGCTGAACATCTTGAACAGGAGACGTAGGACAGCAGGCGTGATTGTTATGTTGATTCCAACAGCGATGGCGTTCCATTTAACCACACGCAATGGAGAACCACACATGATCGTTGGTAGGCAGGAGAAAGGGAAAAGTCTTCTGTTCAAAACAGAGGATGGTGTTAACATGTGTACCCTCATGGCCATAGACCTTGGTGAGTTGTGTGAAGATACAATCACGTACAAGTGTCCCCTCCTCAGACAAAATGAACCAGAAGACATAGATTGTTGGTGCAACTCTACGTCCACATGGGTAACTTATGGGACATGTACCACCACAGGAGAACACAGAAGAGAAAAAAGATCAGTGGCGCTCGTTCCACATGTGGGTATGGGACTGGAGACACGAACTGAAACATGGATGTCATCAGAAGGGGCCTGGAAGCATGTTCAGAGAATTGAAACCTGGATCTTGAGACATCCAGGTTTTACCATAATGGCAGCGATCCTGGCATACACCATAGGAACGACACACTTCCAAAGGGCCTTGATTTTCATCTTACTGACAGCTGTTGCTCCTTCAATGACAATGCGCTGCATAGGAATATCAAATAGAGACTTCGTAGAAGGGGTTTCAGGAGGAAGCTGGGTTGACATCGTTTTAGAACATGGAAGTTGTGTGACGACGATGGCAAAAAACAAACCAACATTGGATTTTGAACTGATAAAAACAGAAGCCAAACAACCTGCCACTCTAAGGAAGTACTGTATAGAAGCAAAGCTGACCAACACAACAACAGAATCGCGTTGCCCAACACAAGGGGAACCCAGTCTAAATGAAGAGCAGGACAAAAGGTTCATCTGCAAACACTCCATGGTAGACAGAGGATGGGGAAATGGATGTGGATTATTTGGAAAGGGAGGCATTGTGACCTGTGCTATGTTTACATGCAAAAAGAACATGGAAGGAAAAATCGTACAGCCAGAAAATTTGGAATACACCATCGTGATAACACCTCACTCAGGAGAAGAGCACGCTGTAGGTAATGACACAGGAAAGCATGGAAAGGAAATCAAAATAACACCACAGAGTTCCACCACAGAAGCAGAACTGACAGGCTATGGCATTGTCACGATGGAGTGCTCTCCGAGAACGGGCCTCGACTTCAATGAGATGGTGCTGCTGCAGATGGAAGACAAAGCTTGGCTGGTGCACAGGCAATGGTTCCTAGACCTGCCGTTGCCATGGCTACCCGGAGCGGATACACAAGGATCAAATTGGATACAGAAAGAGACATTGGTCACTTTCAAAAACCCCCACGCCAAGAAACAGGATGTCGTTGTCTTAGGGTCTCAAGAAGGGGCCATGCACACGGCACTCACAGGGGCTACAGAAATCCAGATGTCATCAGGAAACTTACTGTTCACGGGACATCTCAAGTGCAGGCTGAGAATGGACAAACTACAGCTCAAAGGAATGTCATACTCTATGTGTACTGGAAAGTTTAAAATCGTGAAGGAAATAGCAGAAACACAACATGGAACAATAGTTATCAGAGTACAATATGAAGGGGACGGCTCTCCATGTAAGATCCCCTTTGAGATAACAGATTTGGAAAAAAGACACGTCTTAGGACGCCTGATTACAGTTAACCCAATCGTAACAGAAAAAGATAGCCCAGTCAACATAGAAGCAGAACCCCCATTCGGAGACAGTTACATCATCGTGGGAGTAGAGCCGGGACAACTGAAACTCAATTGGTTTAAGAAGGGAAGTTCCATCGGCCAAATGTTTGAGACAACAATGAGAGGAGCAAAGAGAATGGCCATTTTAGGTGACACAGCCTGGGATTTTGGATCCCTGGGAGGAGTGTTTACATCTATAGGAAAGGCTCTCCATCAAGTTTTCGGAGCAATCTATGGGGCTGCTTTTAGTGGGGTCTCATGGACTATGAAAATCCTCATAGGAGTCATCATCACATGGATAGGAATGAATTCACGTAGCACCTCACTGTCTGTGTCGCTAGTATTGGTGGGAGTCGTGACACTGTACCTGGGAGCCATGGTGCAGGCTGATAGTGGTTGCATTGTGAGCTGGAAAAATAAAGAACTGAAATGTGGCAGCGGGATCTTCATTACAGATAACGTACACACATGGACAGAGCAATATAAGTTCCAACCAGAATCCCCTTCAAAACTAGCTTCAGCTATCCAAAAAGCTCATGAAGAAGGCATTTGTGGAATCCGCTCAGTAACAAGATTGGAGAATCTGATGTGGAAACAAATAACACCAGAATTGAATCATATTCTATCAGAAAATGAGGTAAAGTTGACCATTATGACAGGAGACATTAAAGGAATCATGCAGGCAGGAAAACGATCCTTGCGGCCTCAGCCCACTGAGCTGAAGTACTCATGGAAAACATGGGGAAAGGCGAAAATGCTCTCTACAGAGTCTCACAATCAGACCTTTCTTATTGATGGCCCTGAAACAGCAGAATGCCCCAACACAAACAGAGCTTGGAACTCACTGGAAGTTGAAGACTATGGTTTTGGAGTTTTTACCACCAATATATGGCTAAAATTGAGAGAAAAACAGGATGTATTTTGTGACTCAAAACTCATGTCAGCGGCCATTAAAGACAACAGAGCCGTCCATGCCGATATGGGTTATTGGATAGAAAGTGCACTCAATGACACATGGAAGATGGAGAAAGCCTCCTTCATTGAAGTTAAAAGCTGCCACTGGCCAAAGTCACACACCCTATGGAGCAATGGAGTATTAGAAAGTGAGATGATAATTCCAAAAAATTTTGCCGGGCCAGTGTCACAACACAACTACAGACCAGGCTACCATACACAAACAGCAGGACCTTGGCATCTAGGTAAGCTTGAGATGGACTTTGATTTCTGCGAAGGAACTACAGTGGTGGTGACTGAGGACTGTGGAAATAGAGGACCCTCTTTAAGAACGACCACTGCCTCTGGAAAGCTCATAACAGAATGGTGCTGCCGATCCTGCACACTACCACCTCTAAGATACAGAGGTGAGGATGGATGCTGGTACGGGATGGAAATCAGACCTTTGAAAGAGAAAGAAGAGAACTTGGTCAACTCCTTGGTCACAGCCGGACATGGGCAGATTGACAACTTTTCACTAGGAGTCTTGGGAATGGCACTGTTCCTGGAAGAAATGCTTAGGACCCGAGTAGGAACGAAACATGCAATACTGCTAGTTGCACTATCTTTCGTGACATTGATTACTGGGAACATGTCTTTTAGAGACCTGGGAAGAGTGATGGTCATGGTGGGTGCTACCATGACGGATGACATAGGTATGGGAGTGACTTATCTTGCCCTACTAGCAGCTTTCAAAGTTAGACCAACTTTTGCAGCTGGACTACTCTTGAGAAAACTGACCTCCAAGGAATTGATGATGGCCACCATAGGAATCGCACTCCTTTCCCAAAGCACCTTGCCAGAGACCATTCTAGAACTGACTGATGCGTTAGCCTTGGGCATGATGGCCCTCAAAATAGTGAGAAATATGGAAAAATACCAATTGGCAGTGACTATCATGGCTATTTCGTGTGTCCCAAATGCAGTGATATTGCAAAACGCATGGAAGGTGAGTTGCACAATATTGGCAGCGGTGTCCGTTTCTCCACTGCTCCTAACATCCTCACAGCAGAAAGCGGATTGGATACCACTGGCACTGACGATAAAAGGTCTCAACCCAACAGCTATTTTTTTAACAACTCTTTCGAGAACCAGCAAGAAAAGGAGCTGGCCGCTAAATGAAGCTATCATGGCAGTCGGGATGGTGAGCATTTTAGCCAGTTCTCTCCTAAAGAATGATATTCCTATGACAGGTCCATTAGTGGCTGGAGGGCTCCTCACCGTATGTTACGTGCTCACTGGACGATCGGCCGATTTGGAACTGGAGAGAGCTGCCGATGTAAAATGGGAAGATCAGGCAGAAATATCAGGAAGCAGCCCAATTCTGTCAATAACAATATCAGAAGATGGCAGCATGTCGATAAAAAATGAAGAGGAAGAACAAACACTGACCATACTCATTAGGACGGGATTGTTGGTGATCTCAGGAGTCTTTCCAGTATCGATACCAATCACGGCAGCAGCATGGTACCTGTGGGAAGTGAAGAAACAACGGGCTGGAGTATTGTGGGACGTCCCTTCACCCCCACCAGTGGGAAAAGCCGAACTGGAAGATGGAGCCTATAGAATCAAGCAAAGAGGGATTCTTGGATATTCTCAGATTGGAGCCGGAGTTTACAAAGAAGGAACATTCCATACAATGTGGCACGTCACACGTGGTGCTGTTCTGATGCATAGAGGGAAGAGGATTGAACCATCATGGGCAGATGTCAAGAAAGATCTAATATCATATGGAGGAGGCTGGAAGCTAGAAGGAGAATGGAAGGAAGGAGAGGAAGTTCAAGTCCTGGCATTGGAACCTGGAAAAAATCCCAGAGCTGTCCAAACGAAACCTGGAATTTTCAAAACCAACACCGGAACCATAGGCGCTGTATCTCTGGACTTTTCCCCTGGAACGTCAGGATCTCCAATTGTCGACAGAAAAGGAAAAGTTGTGGGTCTTTATGGTAATGGTGTTGTCACAAGGAGTGGAGCATACGTAAGTGCCATAGCCCAGACCGAAAAAAGCATTGAAGACAATCCAGAGATCGAAGATGACATTTTCCGAAAGAAAAGATTGACCATCATGGACCTCCATCCAGGGGCAGGAAAGACAAAAAGATACCTTCCAGCCATAGTTAGAGAAGCCATAAAACGTGGCTTGAGAACATTAATCCTGGCTCCCACTAGAGTCGTGGCAGCTGAAATGGAGGAAGCTCTTAGAGGACTCCCAATAAGATACCAAACCCCAGCCATCAGAGCCGAGCACACCGGGCGAGAGATCGTGGACCTAATGTGTCATGCCACATTTACTATGAGGCTGCTATCACCAGTCAGAGTGCCAAATTACAACCTGATTATCATGGACGAAGCCCACTTCACAGACCCAGCAAGCATAGCAGCTAGAGGATACATTTCAACTCGAGTAGAGATGGGTGAAGCAGCCGGGATTTTTATGACAGCCACTCCTCCGGGAAGCAGAGACCCATTTCCTCAGAGCAATGCACCAATCATGGATGAGGAAAGAGAAATCCCTGAGCGTTCATGGAATTCAGGACATGAATGGGTCACGGATTTTAAAGGGAAGACTGTTTGGTTTGTTCCAAGTATAAAAGCAGGAAATGACATAGCAGCTTGTCTTAGGAAAAATGGAAAGAAAGTGATACAACTCAGTAGGAAGACTTTTGACTCTGAGTATGTTAAGACTAGAGCCAATGATTGGGACTTTGTGGTCACAACTGACATTTCAGAAATGGGTGCCAACTTCAAGGCTGAGAGGGTTATAGACCCTAGACGCTGCATGAAACCAGTTATACTAACAGATGGCGAAGAGCGGGTGATCTTGGCAGGACCTATGCCAGTGACCCACTCTAGTGCAGCGCAAAGAAGAGGGAGAATAGGAAGAAATCCAAAAAATGAAAATGACCAGTACATATACATGGGGGAACCTCTCGAAAATGATGAAGACTGTGCACACTGGAAAGAAGCTAAAATGCTCCTAGATAACATCAACACACCCGAAGGAATCATTCCTAGTATGTTCGAACCAGAGCGTGAAAAAGTGGATGCCATTGATGGTGAATACCGTTTGAGAGGAGAAGCAAGGAAAACCTTTGTGGACCTAATGAGAAGAGGGGACTTACCAGTCTGGTTGGCCTACAAAGTGGCAGCTGAAGGCATCAACTACGCAGACAGAAAGTGGTGTTTTGATGGAATCAAGAACAACCAAATACTGGAAGAAAATGTGGAAGTGGAAATCTGGACAAAAGAAGGGGAAAGGAAAAAATTAAAACCCAGATGGTTGGATGCTAGGATCTATTCTGATCCACTGGCACTAAAAGAATTCAAGGAATTTGCAGCTGGCAGAAAATCTTTGACCCTGAACCTAATCACAGAAATGGGTAGGCTTCCAACTTTCATGACTCAGAAGGCAAGAAACGCACTGGACAACTTGGCTGTGCTGCATACGGCTGAGGTAGGTGGAAAGGCGTACACTCATGCTCTCAGTGAACTGCCGGAGACTCTGGAGACACTGCTTCTACTGACACTCCTGGCAGCAGTCACAGGAGGAATCTTCTTATTCTTAATGAGCGGAAAAGGTATAGGGAAGATGACTCTGGGAATGTGTTGCATAATCACAGCTAGCATTCTCCTATGGTATGCACAGATACAACCACACTGGATAGCAGCTTCAATAATACTGGAGTTTTTTCTCATAGTTTTGCTCATTCCAGAACCAGAAAAACAGAGAACACCCCAAGACAACCAATTGACCTACGTTGTCATAGCCATCCTCACAGTGGTGGCCGCAACCATGGCAAACGAGATGGGTTTCCTGGAAAAAACCAAGAAAGACTTCGGATTTGGAAGCATTACAACCCAGGAATCTGAGAGCAACATCCTGGACATAGATCTACGTCCTGCATCAGCATGGACGCTGTATGCCGTGGCTACAACATTTGTCACACCAATGTTGCGACATAGCATTGAAAATTCCTCAGTAAATGTCTCCCTAACAGCCATTGCTAACCAAGCTACAGTGCTAATGGGTCTTGGGAAAGGATGGCCATTGTCAAAGATGGACATCGGAGTTCCCCTCCTTGCCATTGGATGCTACTCACAAGTCAACCCTATAACCCTCACAGCAGCTCTTCTTTTATTGGTAGCACATTATGCCATTATAGGGCCAGGACTTCAAGCAAAAGCAACCAGAGAAGCTCAGAAAAGAGCAGCAGCAGGCATCATGAAAAACCCAACAGTCGATGGAATAACAGTGATTGACCTGGAACCAATACCCTATGATCCAAAATTTGAAAAGCAGTTAGGACAAGTAATGCTCCTAATCCTCTGCGTGACTCAAGTATTAATGATGAGGACTACATGGGCTTTGTGTGAGGCTCTAACCCTAGCGACCGGGCCCATCTCCACACTATGGGAAGGAAATCCAGGGAGATTTTGGAACACCACCATTGCAGTGTCAATGGCTAACATCTTTAGGGGGAGCTACTTGGCCGGAGCTGGACTTCTCTTTTCCATCATGAAGAACACAACAAACACAAGAAGAGGAACTGGCAACGTAGGAGAGACACTTGGAGAAAAATGGAAAAGCCGATTAAATGCACTGGGAAAAAGTGAATTTCAGATCTACAAGAAAAGTGGAATCCAGGAAGTGGATAGAACCCTAGCAAAAGAAGGCATCAAAAGAGGAGAAACGGACCACCATGCTGTGTCACGAGGATCAGCAAAACTGAGATGGTTCGTCGAGAGAAACATGGTCACACCGGAAGGGAAGGTGGTGGATCTTGGTTGCGGCAGAGGGGGCTGGTCATACTATTGTGGGGGACTAAAGAATGTAAGAGAAGTCAAAGGCCTAACAAAAGGAGGACCAGGACACGAAGAACCCATCCCCATGTCAACATATGGGTGGAATCTAGTGCGTCTGCAAAGTGGGGTCGACGTTTTTTTCACCCCGCCAGAAAAGTGTGATACATTGTTGTGTGACATAGGGGAGTCGTCACCAAATCCCACGATAGAAGCAGGACGAACACTCAGAGTCCTCAACTTAGTGGAAAATTGGCTGAACAATAACACCCAATTTTGCATAAAGGTCCTCAATCCATATATGCCCTCAGTCATAGAAAAAATGGAAACACTACAAAGGAAATATGGAGGAGCCTTAGTGAGGAATCCACTCTCACGAAACTCCACGCATGAAATGTACTGGGTATCTAATGCTACCGGGAACATAGTGTCATCAGTGAACATGATTTCAAGGATGTTGATTAACAGATTCACAATGAAACATAAGAAAGCCACCTACGAGCCAGATGTTGACCTAGGAAGTGGAACCCGCAACATTGGAATTGAAAGTGAGATACCAAATCTAGACATAATAGGAAAGAGAATAGAGAAAATAAAACAAGAGCATGAAACATCATGGCATTATGACCAAGACCACCCATACAAAACGTGGGCTTACCATGGCAGCTATGAAACAAAACAAACTGGATCAGCATCATCTATGGTGAACGGAGTGGTCAGACTGCTGACAAAACCTTGGGACGTCGTTCCTATGGTGACACAGATGGCAATGACAGACACGACTCCATTTGGACAACAGCGCGTTTTCAAAGAGAAAGTGGACACGAGAACTCAAGAACCGAAGGAAGGCACAAAGAAACTGATGAAAATTACGGCAGAGTGGCTTTGGAAAGAACTAGGAAAGGAAAAGACACCTAGAATGTGTACCAGAGAAGAATTCACAAGAAAAGTGAGAAGCAATGCAGCCTTGGGGGCCGTATTCACTGATGAGAACAAATGGAAATCGGCACGTGAGGCTGTTGAAGATGGTAGGTTTTGGGAGCTGGTTGACAGGGAAAGAAATCTCCATCTTGAAGGAAAGTGTGAAACATGTGTGTACAACATGATGGGAAAAAGAGAGAAGAAACTAGGGGAGTTCGGCAAGGCAAAAGGTAGCAGAGCCATATGGTACATGTGGCTTGGAGCACGCTTCTTAGAGTTTGAAGCCCTAGGATTTCTGAATGAAGATCACTGGTTCTCCAGAGGGAACTCCCTGAGTGGAGTGGAAGGAGAAGGGCTGCACAGGCTAGGCTACATTTTAAGAGAGGTGGGCAAGAAGGAAGGAGGAGCAATGTACGCCGATGATACAGCAGGATGGGACACAAGAATCACACTAGAAGACTTAAAAAATGAAGAAATGGTAACAAACCACATGAAAGGAGAACACAAGAAACTAGCCGAGGCCATATTCAAATTAACGTACCAAAACAAGGTGGTGCGTGTGCAAAGACCAACACCAAGAGGCACAGTAATGGATATCATATCGAGAAAAGACCAAAGAGGCAGTGGGCAAGTCGGTACCTATGGCCTTAATACTTTCACCAATATGGAAGCCCAATTAATTAGACAGATGGAAGGAGAAGGAATCTTCAAAAGCATTCAGCACCTGACCGCCACAGAAGAAATCGCTGTACAGAACTGGTTAGCAAGAGTGGGGCGTGAAAGGCTATCAAGAATGGCCATCAGTGGAGATGACTGTGTTGTAAAACCTATAGATGACAGATTTGCAAGTGCTCTAACAGCTCTAAATGACATGGGAAAAGTTAGGAAAGATATACAACAATGGGAACCTTCAAGAGGATGGAACGATTGGACACAGGTGCCTTTCTGTTCACACCATTTTCATGAGTTAGTCATGAAAGATGGTCGCGTGCTCGTAGTCCCATGCAGAAACCAAGATGAACTGATTGGCAGAGCCCGAATTTCCCAGGGAGCCGGGTGGTCTTTGAAGGAGACGGCTTGTTTGGGGAAGTCTTACGCCCAAATGTGGACCCTGATGTACTTCCACAGACGTGACCTCAGATTGGCGGCAAATGCCATTTGCTCGGCAGTCCCGTCACATTGGGTTCCAACAAGTCGAACAACCTGGTCCATACACGCCAAGCATGAATGGATGACGACGGAAGACATGCTGGCAGTCTGGAACAGGGTGTGGATCCAAGAAAACCCATGGATGGAAGACAAAACTCCAGTGGAATCATGGGAAGAAGTCCCATACCTGGGGAAAAGGGAAGACCAATGGTGCGGCTCATTGATTGGGCTAACAAGCAGGGCTACCTGGGCAAAGAATATCCAGACAGCAATAAATCAAGTCAGATCCCTTATAGGCAATGAGGGATACACAGACTACATGCCATCCATGAAGAGATTCAGAAGGGAAGAGGAAGAGGCAGGTGTCCTGTGG
>JX286519_c
ATGAATAACCAACGAAAAAAGGCGAGAAGTACGCCTTTCAATATGCTGAAACGCGAGAGAAACCGCGTGTCAACTGTGCAACAGCTGACAAAGAGATTCTCACTTGGAATGCTGCAAGGACGCGGACCATTAAAACTGTTCATGGCCCTTGTGGCGTTCCTTCGTTTCCTAACAATCCCACCAACAGCAGGGATACTAAAAAGATGGGGAACGATCAAGAAATCAAAAGCTATCAATGTTTTGAGAGGGTTCAGGAAAGAGATTGGAAGGATGCTGAACATCTTGAACAGGAGACGTAGGACAGCAGGCGTGATTGTTATGTTGATTCCAACAGCGATGGCGTTCCATTTAACCACACGCAATGGAGAACCACACATGATCGTTGGTAGGCAGGAGAAAGGGAAAAGTCTTCTGTTCAAAACAGAGGATGGTATTAACATGTGTACCCTCATGGCCATAGACCTTGGTGAGTTGTGTGAAGATACAATCACGTACAAGTGTCCCCTCCTCAGACAAAATGAACCAGAAGACATAGATTGTTGGTGCAACTCTACATCCACATGGGTAACTTATGGGACATGTACCACCACAGGAGAACACAGAAGAGAAAAAAGATCAGTGGCGCTCGTTCCACATGTGGGTATGGGACTGGAGACACGAACTGAAACATGGATGTCATCAGAAGGGGCCTGGAAGCATGTTCAGAGAATTGAAACCTGGATCTTGAGACATCCAGGTTTTACCATAATGGCAGCGATCCTGGCATACACCATAGGAACGACACACTTCCAAAGGGCCTTGATTTTCATCTTACTGACAGCTGTTGCTCCTTCAATGACAATGCGCTGCATAGGAATATCAAATAGAGACTTCGTAGAAGGGGTTTCAGGAGGAAGCTGGGTTGACATCGTTTTAGAACATGGAAGTTGTGTGACGACGATGGCAAAAAACAAACCAACATTGGATTTTGAACTGATAAAAACAGAAGCCAAACAACCTGCCACTCTAAGGAAGTACTGTATAGAAGCAAAGCTGACCAACACAACAACAGAATCGCGTTGCCCAACACAAGGGGAACCCAGTCTAAATGAAGAGCAGGACAAAAGGTTCATCTGCAAACACTCCATGGTAGACAGAGGATGGGGAAATGGATGTGGATTATTTGGAAAGGGAGGCATTGTGACCTGTGCTATGTTTACATGCAAAAAGAACATGGAAGGAAAAATCGTACAGCCAGAAAATTTAGAATACACCATCGTGATAACACCTCACTCAGGAGAAGAGCACGCTGTAGGTAATGACACAGGAAAGCATGGAAAGGAAATCAAAATAACACCACAGAGTTCCACCACAGAAGCAGAACTGACAGGCTATGGCACTGTCACGATGGAGTGCTCTCCGAGAACGGGCCTCGACTTCAATGAGATGGTGCTGCTGCAGATGGAAGACAAAGCTTGGCTGGTGCACAGGCAATGGTTCCTAGACCTGCCGTTGCCATGGCTACCCGGAGCGGATACACAAGGATCAAATTGGATACAGAAAGAGACATTGGTCACTTTCAAAAATCCCCACGCCAAGAAACAGGATGTCGTTGTCTTAGGGTCTCAAGAAGGGGCCATGCACACGGCACTCACAGGGGCTACAGAAATCCAGATGTCATCAGGAAACTTACTGTTCACGGGACATCTCAAGTGCAGGCTGAGAATGGACAAACTACAGCTCAAAGGAATGTCATACTCTATGTGTACAGGAAAGTTTAAAATCGTGAAGGAAATAGCAGAAACACAACATGGAACAATAGTTATCAGAGTACAATATGAAGGGGACGGTTCTCCATGTAAGATCCCTTTTGAGATAACAGATTTGGAAAAAAGACACGTCTTAGGACGCCTGATTACAGTTAACCCAATCGTAACAGAAAAAGATAGCCCAGTCAACATAGAAGCAGAACCCCCATTCGGAGACAGTTACATCATCGTAGGAGTAGAGCCGGGACAACTGAAACTCAATTGGTTTAAGAAGGGAAGTTCCATCGGCCAAATGTTTGAGACAACAATGAGAGGAGCAAAGAGAATGGCCATTTTAGGTGACACAGCCTGGGATTTTGGATCCCTGGGAGGAGTGTTTACATCTATAGGAAAGGCTCTCCATCAAGTTTTCGGAGCAATTTATGGGGCTGCTTTTAGTGGGGTCTCATGGACTATGAAAATCCTCATAGGAGTCATCATCACATGGATAGGAATGAATTCACGTAGCACCTCACTGTCTGTGTCGCTAGTATTGGTGGGAGTCGTGACACTGTACCTGGGAGCTATGGTGCAGGCTGATAGTGGTTGCATTGTGAGCTGGAAAAATAAAGAACTGAAATGTGGCAGCGGGATCTTCATTACAGATAACGTACACACATGGACAGAGCAATATAAGTTCCAACCAGAATCCCCTTCAAAACTAGCTTCAGCTATCCAAAAAGCTCATGAAGAAGGCATTTGTGGAATCCGCTCAGTAACAAGATTGGAGAATCTGATGTGGAAACAAATAACACCAGAATTGAATCATATTCTATCAGAAAATGAGGTAAAGTTGACCATTATGACAGGAGACATTAAAGGAATCATGCAGGCAGGAAAACGATCCTTGCGGCCTCAGCCCACTGAGCTGAAGTACTCATGGAAAACATGGGGAAAGGCGAAAATGCTCTCTACAGAGTCTCATAATCAGACCTTTCTTATTGATGGCCCTGAAACAGCAGAATGCCCCAACACAAACAGAGCTTGGAACTCACTGGAAGTTGAAGACTATGGTTTTGGAGTTTTTACCACCAATATATGGCTAAAATTGAGAGAAAAACAGGATGTGTTTTGTGACTCAAAACTCATGTCAGCGGCCATTAAAGACAACAGAGCCGTCCATGCCGATATGGGTTATTGGATAGAAAGTGCACTCAATGACACATGGAAGATGGAGAAAGCCTCCTTCATTGAAGTTAAAAGCTGCCACTGGCCAAAGTCACACACCCTATGGAGCAATGGAGTATTAGAAAGTGAGATGATAATTCCAAAAAATTTTGCCGGGCCAGTGTCACAACACAACTACAGACCAGGCTACCATACACAAACAGCAGGACCTTGGCATCTAGGTAAGCTTGAGATGGACTTTGATTTCTGCGAAGGAACTACAGTGGTGGTGACTGAGGACTGTGGAAATAGAGGACCCTCTTTAAGAACGACCACTGCCTCTGGAAAGCTCATAACAGAATGGTGCTGCCGATCCTGCACACTACCACCTCTAAGATACAGAGGTGAGGATGGATGCTGGTATGGGATGGAAATCAGACCTTTGAAAGAGAAAGAAGAGAACTTGGTCAACTCCTTGGTCACAGCCGGACATGGGCAGATTGACAACTTTTCACTAGGAGTCTTGGGAATGGCACTGTTCCTGGAAGAAATGCTTAGGACCCGAGTAGGAACGAAACATGCAATACTGCTAGTTGCACTATCTTTCGTGACATTGATTACTGGGAACATGTCTTTTAGAGACCTGGGAAGAGTGATGGTCATGGTGGGCGCTACCATGACGGATGACATAGGTATGGGAGTGACTTATCTTGCCCTACTAGCAGCTTTCAAAGTTAGACCAACTTTTGCAGCTGGACTACTCTTGAGAAAACTGACCTCCAAGGAATTGATGATGGCCACCATAGGAATCGCACTCCTTTCCCAAAGCACCTTGCCAGAGACCATTCTAGAACTGACTGATGCGTTAGCCTTGGGCATGATGGCCCTCAAAATAGTGAGAAATATGGAAAAATACCAATTGGCAGTGACTATCATGGCTATTTCGTGTGTCCCAAATGCAGTGATATTGCAAAACGCATGGAAGGTGAGTTGCACAATATTGGCAGCGGTGTCCGTTTCTCCACTGCTCCTAACATCCTCACAGCAGAAAGCGGATTGGATACCACTGGCACTGACGATAAAAGGTCTCAACCCAACAGCCATTTTTCTAACAACTCTTTCGAGAACCAGCAAGAAAAGGAGCTGGCCGCTAAATGAAGCTATCATGGCAGTCGGGATGGTGAGCATTTTAGCCAGTTCTCTCCTAAAGAATGATATTCCTATGACAGGTCCATTAGTGGCTGGAGGGCTCCTCACCGTATGTTACGTGCTCACTGGACGATCGGCCGATTTGGAACTGGAGAGAGCTGCCGATGTAAAATGGGAAGATCAGGCAGAAATATCAGGAAGCAGCCCAATTCTGTCAATAACAATATCAGAAGATGGCAGCATGTCGATAAAAAATGAAGAGGAAGAACAAACACTGACCATACTCATTAGAACGGGATTGTTGGTGATCTCAGGAGTCTTTCCAGTATCGATACCAATTACGGCAGCAGCATGGTACCTGTGGGAAGTGAAGAAACAACGGGCTGGAGTATTGTGGGACGTCCCTTCACCCCCACCAGTGGGAAAAGCCGAACTGGAAGATGGAGCCTATAGAATCAAGCAAAGAGGGATTCTTGGATATTCTCAGATTGGAGCCGGAGTTTACAAAGAAGGAACATTCCATACAATGTGGCACGTCACACGTGGTGCTGTTCTGATGCATAGAGGGAAGAGGATTGAACCATCATGGGCAGATGTCAAGAAAGATCTAATATCATATGGAGGAGGCTGGAAGCTAGAAGGAGAATGGAAGGAAGGAGAGGAAGTTCAAGTCCTGGCATTGGAACCTGGAAAAAATCCCAGAGCTGTCCAAACGAAACCTGGAATTTTCAAAACCAACACCGGAACCATAGGCGCTGTATCTCTGGACTTTTCCCCTGGAACGTCAGGATCTCCAATTGTCGACAGAAAAGGAAAAGTTGTGGGTCTTTATGGTAATGGTGTTGTCACAAGGAGTGGAGCATACGTAAGTGCCATAGCCCAGACCGAAAAAAGCATTGAAGACAATCCAGAGATCGAAGATGACATTTTCCGAAAGAAAAGATTGACCATCATGGACCTCCATCCAGGGGCAGGAAAGACAAAAAGATACCTTCCAGCCATAGTTAGAGAAGCCATAAAACGTGGCTTGAGAACATTAATCTTGGCTCCCACTAGAGTCGTGGCAGCTGAAATGGAGGAAGCTCTTAGAGGACTCCCAATAAGATACCAAACCCCAGCCATCAGAGCCGAGCACACCGGGCGAGAGATCGTGGACCTAATGTGTCATGCCACATTTACTATGAGGCTGCTATCACCAGTCAGAGTGCCAAATTACAACCTGATTATCATGGACGAAGCCCACTTCACAGACCCAGCAAGCATAGCAGCTAGAGGATACATTTCAACTCGAGTAGAGATGGGTGAAGCAGCCGGGATTTTTATGACAGCCACTCCTCCGGGAAGCAGAGACCCATTTCCTCAGAGCAATGCACCAATCATGGATGAGGAAAGAGAAATCCCTGAGCGTTCATGGAATTCAGGACATGAATGGGTCACGGATTTTAAAGGGAAGACTGTTTGGTTTGTTCCAAGTATAAAAGCAGGAAATGACATAGCAGCTTGTCTTAGGAAAAATGGAAAGAAAGTGATACAACTCAGTAGGAAGACTTTTGACTCTGAGTATGTTAAGACTAGAGCCAATGATTGGGACTTTGTGGTCACAACTGACATTTCAGAAATGGGTGCCAACTTCAAGGCTGAGAGGGTTATAGACCCTAGACGCTGCATGAAACCAGTTATACTAACAGATGGCGAAGAGCGGGTGATCTTGGCAGGACCTATGCCAGTGACCCACTCTAGTGCAGCGCAGAGAAGAGGGAGAATAGGAAGAAATCCAAAAAATGAAAATGACCAGTACATATACATGGGGGAACCTCTCGAAAATGATGAAGACTGTGCACACTGGAAAGAAGCTAAAATGCTCCTAGATAACATCAACACACCCGAAGGAATTGTTCCTAGTATGTTCGAACCAGAGCGTGAAAAAGTGGATGCCATTGATGGTGAATACCGTTTGAGAGGAGAAGCAAGGAAAACCTTTGTGGACCTAATGAGAAGAGGGGACTTACCAGTCTGGTTGGCCTACAAAGTGGCAGCTGAAGGCATCAACTACGCAGACAGAAAGTGGTGTTTTGACGGAATTAAGAACAACCAAATACTGGAAGAAAATGTGGAAGTGGAAATCTGGACAAAAGAAGGGGAAAGGAAAAAATTAAAACCCAGATGGTTGGATGCTAGGATCTATTCTGACCCACTGGCACTAAAAGAATTCAAGGAATTTGCAGCTGGAAGAAAATCTTTGACCCTGAACCTAATCACAGAAATGGGTAGGCTTCCAACTTTCATGACTCAGAAGGCAAGAAGCGCACTGGACAACTTGGCTGTGCTGCATACGGCTGAGGTAGGTGGAAAGGCGTACACTCACGCTCTCAGTGAACTCCCGGAGACTCTGGAGACACTGCTTCTACTGACACTCCTGGCAGCAGTCACAGGAGGAATCTTCTTATTCTTAATGAGCGGAAAAGGTATAGGGAAGATGACTCTGGGAATGTGTTGCATAATCACAGCTAGCATTCTCCTATGGTATGCACAGATACAACCACACTGGATAGCAGCTTCAATAATACTGGAGTTTTTTCTCATAGTTTTGCTCATTCCAGAACCAGAAAAACAGAGAACACCCCAAGACAACCAATTGACCTACGTTGTCATAGCCATCCTCACAGTGGTGGCCGCAACCATGGCAAACGAGATGGGTTTCCTGGAAAAAACCAAGAAAGACCTCGGATTTGGAAGCATTACAACCCAGGAATCTGAGAGCAACATCCTGGACATAGATCTACGTCCTGCATCAGCATGGACGCTGTATGCCGTGGCTACAACATTTGTCACACCAATGTTGCGACATAGCATTGAAAATTCCTCAGTAAATGTCTCCCTAACAGCCATTGCTAACCAAGCTACAGTGCTAATGGGTCTTGGGAAAGGATGGCCATTGTCAAAGATGGACATCGGAGTTCCCCTCCTTGCCATTGGATGCTACTCACAAGTCAACCCTATAACCCTCACAGCAGCTCTTCTTTTATTGGTAGCACATTATGCCATTATAGGGCCAGGACTTCAAGCAAAAGCAACCAGAGAAGCTCAGAAAAGAGCAGCAGCAGGCATCATGAAAAACCCAACAGTCGATGGAATAACAGTGATTGACCTAGAACCAATACCCTATGATCCAAAATTTGAAAAGCAGTTAGGACAAGTAATGCTCCTAATCCTCTGCGTGACTCAAGTATTAATGATGAGGACTACATGGGCTTTGTGTGAGGCTCTAACCCTAGCGACCGGGCCCATCTCCACACTGTGGGAAGGAAATCCAGGGAGGTTTTGGAACACCACCATTGCAGTGTCAATGGCTAACATCTTTAGGGGGAGCTACTTGGCCGGAGCTGGACTTCTCTTTTCCATCATGAAGAACACAACAAACACAAGAAGAGGAACTGGCAACGTAGGAGAGACACTTGGAGAAAAATGGAAAAGCCGATTAAATGCACTGGGAAAAAGTGAATTTCAGATCTACAAGAAAAGTGGAATCCAGGAAGTGGATAGAACTCTAGCAAAAGAAGGCATCAAAAGAGGAGAAACGGACCACCATGCTGTGTCACGAGGATCAGCAAAACTGAGATGGTTCGTCGAGAGAAACATGGTCACACCGGAAGGGAAGGTGGTGGATCTTGGTTGCGGCAGAGGGGGCTGGTCATACTATTGTGGGGGATTAAAGAATGTGAGAGAAGTCAAAGGCCTAACAAAAGGAGGACCAGGACACGAAGAACCCATCCCCATGTCAACATATGGGTGGAATCTAGTGCGTCTGCAAAGTGGGGTCGACGTTTTCTTCACCCCGCCAGAAAAGTGTGATACATTGTTATGTGACATAGGGGAGTCGTCACCAAATCCCACGATAGAAGCAGGACGAACACTCAGAGTCCTCAACTTAGTGGAAAATTGGCTGAACAATAACACCCAATTTTGCATAAAGGTCCTCAATCCATATATGCCCTCAGTCATAGAAAAAATGGAAACACTACAAAGGAAATATGGAGGAGCCTTAGTGAGGAATCCACTCTCACGAAACTCCACGCATGAAATGTACTGGGTATCTAATGCTACCGGGAACATAGTGTCATCAGTGAACATGATTTCAAGGATGTTGATTAACAGATTCACAATGAAACATAAGAAAGCCACCTACGAGCCAGATGTTGACCTAGGAAGTGGAACCCGCAACATTGGAATTGAAAGTGAGATACCAAATCTAGACATAATAGGAAAGAGAATAGAGAAAATAAAACAAGAGCATGAAACATCATGGCATTATGACCAAGACCACCCATACAAAACGTGGGCTTACCATGGCAGCTATGAAACAAAACAAACTGGATCAGCATCATCTATGGTGAACGGAGTGGTCAGACTGCTGACAAAACCTTGGGACGTCGTTCCTATGGTGACACAGATGGCAATGACAGACACGACTCCATTTGGACAACAGCGCGTTTTCAAAGAGAAAGTGGACACGAGAACTCAAGAACCGAAGGAAGGCACAAAGAAACTGATGAAAATTACGGCTGAGTGGCTTTGGAAAGAACTAGGAAAGGAAAAGACACCTAGAATGTGTACCAGAGAAGAATTCACAAGAAAAGTGAGAAGCAATGCAGCCTTGGGGGCCGTATTCACTGATGAGAACAAATGGAAATCGGCACGTGAGGCTGTTGAAGATGGTAGGTTTTGGGAGCTGGTTGACAGGGAAAGAAATCTCCATCTTGAAGGAAAGTGTGAAACATGTGTGTACAACATGATGGGAAAAAGAGAGAAGAAACTAGGGGAGTTCGGCAAGGCAAAAGGTAGCAGAGCCATATGGTACATGTGGCTTGGAGCACGCTTTTTAGAGTTTGAAGCCCTAGGATTTCTGAATGAAGATCACTGGTTCTCCAGAGGGAACTCCCTGAGTGGAGTGGAAGGAGAAGGGCTGCACAGGCTAGGCTACATTTTAAGAGAGGTGGGCAAGAAGGAAGGAGGAGCAATGTACGCCGATGATACAGCAGGATGGGACACAAGAATCACACTAGAAGACTTAAAAAATGAAGAAATGGTAACAAACCACATGAAAGGAGAACACAAGAAACTAGCCGAGGCCATATTCAAGTTAACGTACCAAAACAAGGTGGTGCGTGTGCAAAGACCAACACCAAGAGGCACAGTAATGGATATCATATCGAGAAAAGACCAAAGAGGCAGTGGGCAAGTCGGTACCTATGGCCTTAACACTTTCACCAATATGGAAGCCCAATTAATTAGACAGATGGAAGGAGAAGGAATCTTCAAAAGCATTCAGCACCTGACCGCCACAGAAGAAATCGCTGTACAGAACTGGTTAGCAAGAGTGGGGCGTGAAAGGCTATCAAGAATGGCCATCAGTGGAGATGACTGTGTTGTAAAACCTATAGATGACAGATTTGCAAGTGCTTTAACAGCTCTAAATGACATGGGAAAAGTTAGGAAAGATATACAACAATGGGAACCTTCAAGAGGATGGAACGATTGGACACAGGTGCCTTTCTGTTCACACCATTTTCATGAGTTAGTCATGAAAGATGGTCGCGTGCTCGTAGTCCCATGCAGAAACCAAGATGAACTGATTGGCAGAGCCCGAATTTCCCAGGGAGCCGGGTGGTCTTTGAAGGAGACGGCTTGTTTGGGGAAGTCTTACGCCCAAATGTGGACCCTGATGTACTTCCACAGACGTGACCTCAGATTGGCGGCAAATGCCATTTGCTCGGCAGTCCCGTCACATTGGGTTCCAACAAGTCGAACAACCTGGTCCATACACGCCAAGCATGAATGGATGACGACGGAAGACATGCTGGCAGTCTGGAACAGGGTGTGGATCCAAGAAAACCCATGGATGGAAGACAAAACTCCAGTGGAATCATGGGAAGAAGTCCCATACCTGGGGAAAAGGGAAGACCAATGGTGCGGCTCATTGATTGGGCTAACAAGCAGGGCTACCTGGGCAAAGAATATCCAGACAGCAATAAATCAAGTCAGATCCCTTATAGGCAATGAGGGATACACAGACTACATGCCATCCATGAAGAGATTCAGAAGGGAAGAGGAAGAGGCAGGTGTCCTGTGG
>JX286518_c
ATGAATAACCAACGAAAAAAGGCGAGAAGTACGCCTTTCAATATGCTGAAACGCGAGAGAAACCGCGTGTCAACTGTGCAACAGCTGACAAAGAGATTCTCACTTGGAATGCTGCAAGGACGCGGACCATTAAAACTGTTCATGGCCCTTGTGGCGTTCCTTCGTTTCCTAACAATCCCACCAACAGCAGGGATACTAAAAAGATGGGGAACGATCAAGAAATCAAAAGCTATCAATGTTTTGAGAGGGTTCAGGAAAGAGATTGGAAGGATGCTGAACATCTTGAACAGGAGACGTAGGACAGCAGGCGTGATTGTTATGTTGATTCCAACAGCGATGGCGTTCCATTTAACCACACGCAATGGAGAACCACACATGATCGTTGGTAGGCAGGAGAAAGGGAAAAGTCTTCTGTTCAAAACAGAGGATGGTGTTAACATGTGTACCCTCATGGCCATAGACCTTGGTGAGTTGTGTGAAGATACAATCACGTACAAGTGTCCCCTCCTTAGACAAAATGAACCAGAAGACATAGATTGTTGGTGCAACTCTACATCCACATGGGTAACTTATGGGACATGTACCACCACAGGAGAACACAGAAGAGAAAAAAGATCAGTGGCGCTCGTTCCACATGTGGGTATGGGACTGGAGACACGAACTGAAACATGGATGTCATCAGAAGGGGCCTGGAAGCATGTTCAGAGAATTGAAACCTGGATCTTGAGACATCCAGGTTTTACCATAATGGCAGCGATCCTGGCATACACCATAGGAACGACACACTTCCAAAGGGCCTTGATTTTCATCTTACTGACAGCTGTTGCTCCTTCAATGACAATGCGCTGCATAGGAATATCAAATAGAGACTTCGTAGAAGGGGTTTCAGGAGGAAGCTGGGTTGACATCGTTTTAGAACATGGAAGTTGTGTGACGACGATGGCAAAAAACAAACCAACATTGGATTTTGAACTGATAAAAACAGAAGCCAAACAACCTGCCACTCTAAGGAAGTACTGTATAGAAGCAAAGCTGACCAACACAACAACAGAATCGCGTTGCCCAACACAAGGGGAACCCAGTCTAAATGAAGAGCAGGACAAAAGGTTCATCTGCAAACACTCCATGGTAGACAGAGGATGGGGAAATGGATGTGGATTATTTGGAAAGGGAGGCATTGTGACCTGTGCTATGTTTACATGCAAAAAGAACATGGAAGGAAAAATCGTACAGCCAGAAAATTTGGAATACACCATCGTGATAACACCTCACTCAGGAGAAGAGCACGCTGTAGGTAATGACACAGGAAAGCATGGAAAGGAAATCAAAATAACACCACAGAGTTCCACCACAGAAGCAGAACTGACAGGCTATGGCACTGTCACGATGGAGTGCTCTCCGAGAACGGGCCTCGACTTCAATGAGATGGTGCTGCTGCAGATGGAAGACAAAGCTTGGCTGGTGCACAGGCAATGGTTCCTAGACCTGCCGTTGCCATGGCTACCCGGAGCGGATACACAAGGATCAAATTGGATACAGAAAGAGACATTGGTCACTTTCAAAAATCCCCACGCCAAGAAACAGGATGTCGTTGTCTTAGGGTCTCAAGAAGGGGCCATGCACACGGCACTCACAGGGGCTACAGAAATCCAGATGTCATCAGGAAACTTACTGTTCACGGGACATCTCAAGTGCAGGCTGAGAATGGACAAACTACAGCTCAAAGGAATGTCATACTCTATGTGTACAGGAAAGTTTAAAATCGTGAAGGAAATAGCAGAAACACAACATGGAACAATAGTTATCAGAGTACAATATGAAGGGGACGGTTCTCCATGTAAGATCCCTTTTGAGATAACAGATTTGGAAAAAAGACACGTCTTAGGACGCCTGATTACAGTTAACCCAATCGTAACAGAAAAAGATAGCCCAGTCAACATAGAAGCAGAACCCCCATTCGGAGACAGTTACATCATCGTAGGAGTAGAGCCGGGACAACTGAAACTCAATTGGTTTAAGAAGGGAAGTTCCATCGGCCAAATGTTTGAGACAACAATGAGAGGAGCAAAGAGAATGGCCATTTTAGGTGACACAGCCTGGGATTTTGGATCCCTGGGAGGAGTGTTTACATCTATAGGAAAGGCTCTCCATCAAGTTTTCGGAGCAATTTATGGGGCTGCTTTTAGTGGGGTCTCATGGACTATGAAAATCCTCATAGGAGTCATCATCACATGGATAGGAATGAATTCACGTAGCACCTCACTGTCTGTGTCGCTAGTATTGGTGGGAGTCGTGACACTGTACCTGGGAGCTATGGTGCAGGCTGATAGTGGTTGCATTGTGAGCTGGAAAAATAAAGAACTGAAATGTGGCAGCGGGATCTTCATTACAGATAACGTACACACATGGACAGAGCAATATAAGTTCCAACCAGAATCCCCTTCAAAACTAGCTTCAGCTATCCAAAAAGCTCATGAAGAAGGCATTTGTGGAATCCGCTCAGTAACAAGATTGGAGAATCTGATGTGGAAACAAATAACACCAGAATTGAATCATATTCTATCAGAAAATGAGGTAAAGTTGACCATTATGACAGGAGACATTAAAGGAATCATGCAGGCAGGAAAACGATCCTTGCGGCCTCAGCCCACTGAGCTGAAGTACTCATGGAAAACATGGGGAAAGGCGAAAATGCTCTCTACAGAGTCTCATAATCAGACCTTTCTTATTGATGGCCCTGAAACAGCAGAATGCCCCAACACAAACAGAGCTTGGAACTCACTGGAAGTTGAAGACTATGGTTTTGGAGTTTTTACCACCAATATATGGCTAAAATTGAGAGAAAAACAGGATGTGTTTTGTGACTCAAAACTCATGTCAGCGGCCATTAAAGACAACAGAGCCGTCCATGCCGATATGGGTTATTGGATAGAAAGTGCACTCAATGACACATGGAAGATGGAGAAAGCCTCCTTCATTGAAGTTAAAAGCTGCCACTGGCCAAAGTCACACACCCTATGGAGCAATGGAGTATTAGAAAGTGAGATGATAATTCCAAAAAATTTTGCCGGGCCAGTGTCACAACACAACTACAGACCAGGCTACCATACACAAACAGCAGGACCTTGGCATCTAGGTAAGCTTGAGATGGACTTTGATTTCTGCGAAGGAACTACAGTGGTGGTGACTGAGGACTGTGGAAATAGAGGACCCTCTTTAAGAACGACCACTGCCTCTGGAAAGCTCATAACAGAATGGTGCTGCCGATCCTGCACACTACCACCTCTAAGATACAGAGGTGAGGATGGATGCTGGTATGGGATGGAAATCAGACCTTTGAAAGAGAAAGAAGAGAACTTGGTCAACTCCTTGGTCACAGCCGGACATGGGCAGATTGACAACTTTTCACTAGGAGTCTTGGGAATGGCACTGTTCCTGGAAGAAATGCTTAGGACCCGAGTAGGAACGAAACATGCAATACTGCTAGTTGCACTATCTTTCGTGACATTGATTACTGGGAACATGTCTTTTAGAGACCTGGGAAGAGTGATGGTCATGGTGGGCGCTACCATGACGGATGACATAGGTATGGGAGTGACTTATCTTGCCCTACTAGCAGCTTTCAAAGTTAGACCAACTTTTGCAGCTGGACTACTCTTGAGAAAACTGACCTCCAAGGAATTGATGATGGCCACCATAGGAATCGCACTCCTTTCCCAAAGCACCTTGCCAGAGACCATTCTAGAACTGACTGATGCGTTAGCCTTGGGCATGATGGCCCTCAAAATAGTGAGAAATATGGAAAAATACCAATTGGCAGTGACTATCATGGCTATTTCGTGTGTCCCAAATGCAGTGATATTGCAAAACGCATGGAAGGTGAGTTGCACAATATTGGCAGCGGTGTCCGTTTCTCCACTGCTCCTAACATCCTCACAGCAGAAAGCGGATTGGATACCACTGGCACTGACGATAAAAGGTCTCAACCCAACAGCCATTTTTCTAACAACTCTTTCGAGAACCAGCAAGAAAAGGAGCTGGCCGCTAAATGAAGCTATCATGGCAGTCGGGATGGTGAGCATTTTAGCCAGTTCTCTCCTAAAGAATGATATTCCTATGACAGGTCCATTAGTGGCTGGAGGGCTCCTCACCGTATGTTACGTGCTCACTGGACGATCGGCCGATTTGGAACTGGAGAGAGCTGCCGATGTAAAATGGGAAGATCAGGCAGAAATATCAGGAAGCAGCCCAATTCTGTCAATAACAATATCAGAAGATGGCAGCATGTCGATAAAAAATGAAGAGGAAGAACAAACACTGACCATACTCATTAGAACGGGATTGTTGGTGATCTCAGGAGTCTTTCCAGTATCGATACCAATTACGGCAGCAGCATGGTACCTGTGGGAAGTGAAGAAACAACGGGCTGGAGTATTGTGGGACGTCCCTTCACCCCCACCAGTGGGAAAAGCCGAACTGGAAGATGGAGCCTATAGAATCAAGCAAAGAGGGATTCTTGGATATTCTCAGATTGGAGCCGGAGTTTACAAAGAAGGAACATTCCATACAATGTGGCACGTCACACGTGGTGCTGTTCTGATGCATAGAGGGAAGAGGATTGAACCATCATGGGCAGATGTCAAGAAAGATCTAATATCATATGGAGGAGGCTGGAAGCTAGAAGGAGAATGGAAGGAAGGAGAGGAAGTTCAAGTCCTGGCATTGGAACCTGGAAAAAATCCCAGAGCTGTCCAAACGAAACCTGGAATTTTCAAAACCAACACCGGAACCATAGGCGCTGTATCTCTGGACTTTTCCCCTGGAACGTCAGGATCTCCAATTGTCGACAGAAAAGGAAAAGTTGTGGGTCTTTATGGTAATGGTGTTGTCACAAGGAGTGGAGCATACGTAAGTGCCATAGCCCAGACCGAAAAAAGCATTGAAGACAATCCAGAGATCGAAGATGACATTTTCCGAAAGAAAAGATTGACCATCATGGACCTCCATCCAGGGGCAGGAAAGACAAAAAGATACCTTCCAGCCATAGTTAGAGAAGCCATAAAACGTGGCTTGAGAACATTAATCTTGGCTCCCACTAGAGTCGTGGCAGCTGAAATGGAGGAAGCTCTTAGAGGACTCCCAATAAGATACCAAACCCCAGCCATCAGAGCCGAGCACACCGGGCGAGAGATCGTGGACCTAATGTGTCATGCCACATTTACTATGAGGCTGCTATCACCAGTCAGAGTGCCAAATTACAACCTGATTATCATGGACGAAGCCCACTTCACAGACCCAGCAAGCATAGCAGCTAGAGGATACATTTCAACTCGAGTAGAGATGGGTGAAGCAGCCGGGATTTTTATGACAGCCACTCCTCCGGGAAGCAGAGACCCATTTCCTCAGAGCAATGCACCAATCATGGATGAGGAAAGAGAAATCCCTGAGCGTTCATGGAATTCAGGACATGAATGGGTCACGGATTTTAAAGGGAAGACTGTTTGGTTTGTTCCAAGTATAAAAGCAGGAAATGACATAGCAGCTTGTCTTAGGAAAAATGGAAAGAAAGTGATACAACTCAGTAGGAAGACTTTTGACTCTGAGTATGTTAAGACTAGAGCCAATGATTGGGACTTTGTGGTCACAACTGACATTTCAGAAATGGGTGCCAACTTCAAGGCTGAGAGGGTTATAGACCCTAGACGCTGCATGAAACCAGTTATACTAACAGATGGCGAAGAGCGGGTGATCTTGGCAGGACCTATGCCAGTGACCCACTCTAGTGCAGCGCAGAGAAGAGGGAGAATAGGAAGAAATCCAAAAAATGAAAATGACCAGTACATATACATGGGGGAACCTCTCGAAAATGATGAAGACTGTGCACACTGGAAAGAAGCTAAAATGCTCCTAGATAACATCAACACACCCGAAGGAATTATTCCTAGTATGTTCGAACCAGAGCGTGAAAAAGTGGATGCCATTGATGGTGAATACCGTTTGAGAGGAGAAGCAAGGAAAACCTTTGTGGACCTAATGAGAAGAGGGGACTTACCAGTCTGGTTGGCCTACAGAGTGGCAGCTGAAGGCATCAACTACGCAGACAGAAAGTGGTGTTTTGACGGAATTAAGAACAACCAAATACTGGAAGAAAATGTGGAAGTGGAAATCTGGACAAAAGAAGGGGAAAGGAAAAAATTAAAACCCAGATGGTTGGATGCTAGGATCTATTCTGACCCACTGGCACTAAAAGAATTCAAGGAATTTGCAGCTGGAAGAAAATCTTTGACCCTGAACCTAATCACAGAAATGGGTAGGCTTCCAACTTTCATGACTCAGAAGGCAAGAAACGCACTGGACAACTTGGCTGTGCTGCATACGGCTGAGGTAGGTGGAAAGGCGTACACTCACGCTCTCAGTGAACTCCCGGAGACTCTGGAGACACTGCTTCTACTGACACTCCTGGCAGCAGTCACAGGAGGAATCTTCTTATTCTTAATGAGCGGAAAAGGTATAGGGAAGATGACTCTGGGAATGTGTTGCATAATCACAGCTAGCATTCTCCTATGGTATGCACAGATACAACCACACTGGATAGCAGCTTCAATAATACTGGAGTTTTTTCTCATAGTTTTGCTCATTCCAGAACCAGAAAAACAGAGAACACCCCAAGACAACCAATTGACCTACGTTGTCATAGCCATCCTCACAGTGGTGGCCGCAACCATGGCAAACGAGATGGGTTTCCTGGAAAAAACCAAGAAAGACCTCGGATTTGGAAGCATTACAACCCAGGAATCTGAGAGCAACATCCTGGACATAGATCTACGTCCTGCATCAGCATGGACGCTGTATGCCGTGGCTACAACATTTGTCACACCAATGTTGCGACATAGCATTGAAAATTCCTCAGTAAATGTCTCCCTAACAGCCATTGCTAACCAAGCTACAGTGCTAATGGGTCTTGGGAAAGGATGGCCATTGTCAAAGATGGACATCGGAGTTCCCCTCCTTGCCATTGGATGCTACTCACAAGTCAACCCTATAACCCTCACAGCAGCTCTTCTTTTATTGGTAGCACATTATGCCATTATAGGGCCAGGACTTCAAGCAAAAGCAACCAGAGAAGCTCAGAAAAGAGCAGCAGCAGGCATCATGAAAAACCCAACAGTCGATGGAATAACAGTGATTGACCTAGAACCAATACCCTATGATCCAAAATTTGAAAAGCAGTTAGGACAAGTAATGCTCCTAATCCTCTGCGTGACTCAAGTATTAATGATGAGGACTACATGGGCTTTGTGTGAGGCTCTAACCCTAGCGACCGGGCCCATCTCCACACTGTGGGAAGGAAATCCAGGGAGGTTTTGGAACACCACCATTGCAGTGTCAATGGCTAACATCTTTAGGGGGAGCTACTTGGCCGGAGCTGGACTTCTCTTTTCCATCATGAAGAACACAACAAACACAAGAAGAGGAACTGGCAACGTAGGAGAGACACTTGGAGAGAAATGGAAAAGCCGATTAAATGCACTGGGAAAAAGTGAATTTCAGATCTACAAGAAAAGTGGAATCCAGGAAGTGGATAGAACTCTAGCAAAAGAAGGCATCAAAAGAGGAGAAACGGACCACCATGCTGTGTCACGAGGATCAGCAAAACTGAGATGGTTCGTCGAGAGAAACATGGTCACACCGGAAGGGAAGGTGGTGGATCTTGGTTGCGGCAGAGGGGGCTGGTCATACTATTGTGGGGGATTAAAGAATGTAAGAGAAGTCAAAGGCCTAACAAAAGGAGGACCAGGACACGAAGAACCCATCCCCATGTCAACATATGGGTGGAATCTAGTGCGTCTGCAAAGTGGGGTCGACGTTTTCTTCACCCCGCCAGAAAAGTGTGATACATTGTTGTGTGACATAGGGGAGTCGTCACCAAATCCCACGATAGAAGCAGGACGAACACTCAGAGTCCTCAACTTAGTGGAAAATTGGCTGAACAATAACACCCAATTTTGCATAAAGGTCCTCAATCCATATATGCCCTCAGTCATAGAAAAAATGGAAACACTACAAAGGAAATATGGAGGAGCCTTAGTGAGGAATCCACTCTCACGAAACTCCACGCATGAAATGTACTGGGTATCTAATGCTACCGGGAACATAGTGTCATCAGTGAACATGATTTCAAGGATGTTGATTAACAGATTCACAATGAAACATAAGAAAGCCACCTACGAGCCAGATGTTGACCTAGGAAGTGGAACCCGCAACATTGGAATTGAAAGTGAGATACCAAATCTAGACATAATAGGAAAGAGAATAGAGAAAATAAAACAAGAGCATGAAACATCATGGCATTATGACCAAGACCACCCATACAAAACGTGGGCTTACCATGGCAGCTATGAAACAAAACAAACTGGATCAGCATCATCTATGGTGAACGGAGTGGTCAGACTGCTGACAAAACCTTGGGACGTCGTTCCTATGGTGACACAGATGGCAATGACAGACACGACTCCATTTGGACAACAGCGCGTTTTCAAAGAGAAAGTGGACACGAGAACTCAAGAACCGAAGGAAGGCACAAAGAAACTGATGAAAATTACGGCTGAGTGGCTTTGGAAAGAACTAGGAAAGGAAAAGACACCTAGAATGTGTACCAGAGAAGAATTCACAAGAAAAGTGAGAAGCAATGCAGCCTTGGGGGCCGTATTCACTGATGAGAACAAATGGAAATCGGCACGTGAGGCTGTTGAAGATGGTAGGTTTTGGGAGCTGGTTGACAGGGAAAGAAATCTCCATCTTGAAGGAAAGTGTGAAACATGTGTGTACAACATGATGGGAAAAAGAGAGAAGAAACTAGGGGAGTTCGGCAAGGCAAAAGGTAGCAGAGCCATATGGTACATGTGGCTTGGAGCACGCTTTTTAGAGTTTGAAGCCCTAGGATTTCTGAATGAAGATCACTGGTTCTCCAGAGGGAACTCCCTGAGTGGAGTGGAAGGAGAAGGGCTGCACAGGCTAGGCTACATTTTAAGAGAGGTGGGCAAGAAGGAAGGAGGAGCAATGTACGCCGATGATACAGCAGGATGGGACACAAGAATCACACTAGAAGACTTAAAAAATGAAGAAATGGTAACAAACCACATGAAAGGAGAACACAAGAAACTAGCCGAGGCCATATTCAAATTAACGTACCAAAACAAGGTGGTGCGTGTGCAAAGACCAACACCAAGAGGCACAGTAATGGATATCATATCGAGAAAAGACCAAAGAGGCAGTGGGCAAGTCGGTACCTATGGCCTTAACACTTTCACCAATATGGAAGCCCAATTAATTAGACAGATGGAAGGAGAAGGAATCTTCAAAAGCATTCAGCACCTGACCGCCACAGAAGAAATCGCTGTACAGAACTGGTTAGCAAGAGTGGGGCGTGAAAGGCTATCAAGAATGGCCATCAGTGGAGATGACTGTGTTGTAAAACCTATAGATGACAGATTTGCAAGTGCTTTAACAGCTCTAAATGACATGGGAAAAGTTAGGAAAGATATACAACAATGGGAACCTTCAAGAGGATGGAACGATTGGACACAGGTGCCTTTCTGTTCACACCATTTTCATGAGTTAGTCATGAAAGATGGTCGCGTGCTCGTAGTCCCATGCAGAAACCAAGATGAACTGATTGGCAGAGCCCGAATTTCCCAGGGAGCCGGGTGGTCTTTGAAGGAGACGGCTTGTTTGGGGAAGTCTTACGCCCAAATGTGGACCCTGATGTACTTCCACAGACGTGACCTCAGATTGGCGGCAAATGCCATTTGCTCGGCAGTCCCGTCACATTGGGTTCCAACAAGTCGAACAACCTGGTCCATACACGCCAAGCATGAATGGATGACGACGGAAGACATGCTGGCAGTCTGGAACAGGGTGTGGATCCAAGAAAACCCATGGATGGAAGACAAAACTCCAGTGGAATCATGGGAAGAAGTCCCATACCTGGGGAAAAGGGAAGACCAATGGTGCGGCTCATTGATTGGGCTAACAAGCAGGGCTACCTGGGCAAAGAATATCCAGACAGCAATAAATCAAGTCAGATCCCTTATAGGCAATGAGGGATACACAGACTACATGCCATCCATGAAGAGATTCAGAAGGGAAGAGGAAGAGGCAGGTGTCCTGTGG
>JX286517_c
ATGAATAACCAACGAAAAAAGGCGAGAAGTACGCCTTTCAATATGCTGAAACGCGAGAGAAACCGCGTGTCAACTGTGCAACAGCTGACAAAGAGATTCTCACTTGGAATGCTGCAAGGACGCGGACCATTAAAACTGTTCATGGCCCTTGTGGCGTTCCTTCGTTTCCTAACAATCCCACCAACAGCAGGGATACTAAAAAGATGGGGAACGATCAAGAAATCAAAAGCTATCAATGTTTTGAGAGGGTTCAGGAAAGAGATTGGAAGGATGCTGAACATCTTGAACAGGAGACGTAGGACAGCAGGCGTGATTGTTATGTTGATTCCAACAGCGATGGCGTTCCATTTAACCACACGCAATGGAGAACCACACATGATCGTTGGTAGGCAGGAGAAAGGGAAAAGTCTTCTGTTCAAAACAGAGGATGGTGTTAACATGTGTACCCTCATGGCCATAGACCTTGGTGAGTTGTGTGAAGATACAATCACGTACAAGTGTCCCCTCCTCAGACAAAATGAACCAGAAGACATAGATTGTTGGTGCAACTCTACGTCCACATGGGTAACTTATGGGACATGTACCACCACAGGAGAACACAGAAGAGAAAAAAGATCAGTGGCGCTCGTTCCACATGTGGGTATGGGACTGGAGACACGAACTGAAACATGGATGTCATCAGAAGGGGCCTGGAAGCATGTTCAGAGAATTGAAACCTGGATCTTGAGACATCCAGGTTTCACCATAATGGCAGCGATCCTGGCATACACCATAGGAACGACACACTTCCAAAGGGCCTTGATTTTCATCTTACTGACAGCTGTTGCTCCTTCAATGACAATGCGCTGCATAGGAATATCAAATAGAGACTTCGTAGAAGGGGTTTCAGGAGGAAGCTGGGTTGACATCGTTTTAGAACATGGAAGTTGTGTGACGACGATGGCAAAAAACAAACCAACATTGGATTTTGAACTGATAAAAACAGAAGCCAAACAACCTGCCACTCTAAGGAAGTACTGTATAGAAGCAAAGCTGACCAACACAACAACAGAATCGCGTTGCCCAACACAAGGGGAACCCAGTCTAAATGAAGAGCAGGACAAAAGGTTCATCTGCAAACACTCCATGGTAGACAGAGGATGGGGAAATGGATGTGGATTATTTGGAAAGGGAGGCATTGTGACCTGTGCTATGTTTACATGCAAAAAGAACATGGAAGGAAAAATCGTACAGCCAGAAAATTTGGAATACACCATCGTGATAACACCTCACTCAGGAGAAGAGCACGCTGTAGGTAATGACACAGGAAAGCATGGAAAGGAAATCAAAATAACACCACAGAGTTCCACCACAGAAGCAGAACTGACAGGCTATGGCATTGTCACGATGGAGTGCTCTCCGAGAACGGGCCTCGACTTCAATGAGATGGTGCTGCTGCAGATGGAAGACAAAGCTTGGCTGGTGCACAGGCAATGGTTCCTAGACCTGCCGTTGCCATGGCTACCCGGAGCGGATACACAAGGATCAAATTGGATACAGAAAGAGACATTGGTCACTTTCAAAAATCCCCACGCCAAGAAACAGGATGTCGTTGTCTTAGGGTCTCAAGAAGGGGCCATGCACACGGCACTCACAGGGGCTACAGAAATCCAGATGTCATCAGGAAACTTACTGTTCACGGGACATCTCAAGTGCAGGCTGAGAATGGACAAACTACAGCTCAAAGGAATGTCATACTCTATGTGTACAGGAAAGTTTAAAATCGTGAAGGAAATAGCAGAAACACAACATGGAACAATAGTTATCAGAGTACAATATGAAGGGGACGGCTCTCCATGTAAGATCCCTTTTGAGATAACAGATTTGGAAAAAAGACACGTCTTAGGACGCCTGATTACAGTTAACCCAATCGTAACAGAAAAAGATAGCCCAGTCAACATAGAAGCAGAACCCCCATTCGGAGACAGTTACATCATCGTAGGAGTAGAGCCGGGACAACTGAAACTCAATTGGTTTAAGAAGGGAAGTTCCATCGGCCAAATGTTTGAGACAACAATGAGAGGAGCAAAGAGAATGGCCATTTTAGGTGACACAGCCTGGGATTTTGGATCCCTGGGAGGAGTGTTTACATCTATAGGAAAGGCTCTCCATCAAGTTTTCGGAGCAATCTATGGGGCTGCTTTTAGTGGGGTCTCATGGACTATGAAAATCCTCATAGGAGTCATCATCACATGGATAGGAATGAATTCACGTAGCACCTCACTGTCTGTGTCGCTAGTATTGGTGGGAGTCGTGACACTGTACCTGGGAGCTATGGTGCAGGCTGATAGTGGTTGCATTGTGAGCTGGAAAAATAAAGAACTGAAATGTGGCAGCGGGATCTTCATTACAGATAACGTACACACATGGACAGAGCAATATAAGTTCCAACCAGAATCCCCTTCAAAACTAGCTTCAGCTATCCAAAAAGCTCATGAAGAAGGCATTTGTGGAATCCGCTCAGTAACAAGATTGGAGAATCTGATGTGGAAACAAATAACACCAGAATTGAATCATATTCTATCAGAAAATGAGGTAAAGTTGACCATTATGACAGGAGACATTAAAGGAATCATGCAGGCAGGAAAACGATCCTTGCGGCCTCAGCCCACTGAGCTGAAGTACTCATGGAAAACATGGGGAAAGGCGAAAATGCTCTCTACAGAGTCTCACAATCAGACCTTTCTTATTGATGGCCCTGAAACAGCAGAATGCCCCAACACAAACAGAGCTTGGAACTCACTGGAAGTTGAAGACTATGGTTTTGGAGTTTTTACCACCAATATATGGCTAAAATTGAGAGAAAAACAGGATGTATTTTGTGACTCAAAACTCATGTCAGCGGCCATTAAAGACAACAGAGCCGTCCATGCCGATATGGGTTATTGGATAGAAAGTGCACTCAATGACACATGGAAGATGGAGAAAGCCTCCTTCATTGAAGTTAAAAGCTGCCACTGGCCAAAGTCACACACCCTATGGAGCAATGGAGTATTAGAAAGTGAGATGATAATTCCAAAAAATTTTGCCGGGCCAGTGTCACAACACAACTACAGACCAGGCTACCATACACAAACAGCAGGACCTTGGCATCTAGGTAAGCTTGAGATGGACTTTGATTTCTGCGAAGGAACTACAGTGGTGGTGACTGAGGACTGTGGAAATAGAGGACCCTCTTTAAGAACGACCACTGCCTCTGGAAAGCTCATAACAGAATGGTGCTGCCGATCCTGCACACTACCACCTCTAAGATACAGAGGTGAGGATGGATGCTGGTACGGGATGGAAATCAGACCTTTGAAAGAGAAAGAAGAGAACTTGGTCAACTCCTTGGTCACAGCCGGACATGGGCAGATTGACAACTTTTCACTAGGAGTCTTGGGAATGGCACTGTTCCTGGAAGAAATGCTTAGGACCCGAGTAGGAACGAAACATGCAATACTGCTAGTTGCACTATCTTTCGTGACATTGATTACTGGGAACATGTCTTTTAGAGACCTGGGAAGAGTGATGGTCATGGTGGGCGCTACCATGACGGATGACATAGGTATGGGAGTGACTTATCTTGCCCTACTAGCAGCTTTCAAAGTTAGACCAACTTTTGCAGCTGGACTACTCTTGAGAAAACTGACCTCCAAGGAATTGATGATGGCCACCATAGGAATCGCACTCCTTTCCCAAAGCACCTTGCCAGAGACCATTCTAGAACTGACTGATGCGTTAGCCTTGGGCATGATGGCCCTCAAAATAGTGAGAAATATGGAAAAATACCAATTGGCAGTGACTATCATGGCTATTTCGTGTGTCCCAAATGCAGTGATATTGCAAAACGCATGGAAGGTGAGTTGCACAATATTGGCAGCGGTGTCCGTTTCTCCACTGCTCCTAACATCCTCACAGCAGAAAGCGGATTGGATACCACTGGCACTGACGATAAAAGGTCTCAACCCAACAGCTATTTTTCTAACAACTCTTTCGAGAACCAGCAAGAAAAGGAGCTGGCCGCTAAATGAAGCTATCATGGCAGTCGGGATGGTGAGCATTTTAGCCAGTTCTCTCCTAAAGAATGATATTCCTATGACAGGTCCATTAGTGGCTGGAGGGCTCCTCACCGTATGTTACGTGCTCACTGGACGATCGGCCGATTTGGAACTGGAGAGAGCTGCCGATGTAAAATGGGAAGATCAGGCAGAAATATCAGGAAGCAGCCCAATTCTGTCAATAACAATATCAGAAGATGGCAGCATGTCGATAAAAAATGAAGAGGAAGAACAAACACTGACCATACTCATTAGGACGGGATTGTTGGTGATCTCAGGAGTCTTTCCAGTATCGATACCAATCACGGCAGCAGCATGGTACCTGTGGGAAGTGAAGAAACAACGGGCTGGAGTATTGTGGGACGTCCCTTCACCCCCACCAGTGGGAAAAGCCGAACTGGAAGATGGAGCCTATAGAATCAAGCAAAGAGGGATTCTTGGATATTCTCAGATTGGAGCCGGAGTTTACAAAGAAGGAACATTCCATACAATGTGGCACGTCACACGTGGTGCTGTTCTGATGCATAGAGGGAAGAGGATTGAACCATCATGGGCAGATGTCAAGAAAGATCTAATATCATATGGAGGAGGCTGGAAGCTAGAAGGAGAATGGAAGGAAGGAGAGGAAGTTCAAGTCCTGGCATTGGAACCTGGAAAAAATCCCAGAGCTGTCCAAACGAAACCTGGAATTTTCAAAACCAACACCGGAACCATAGGCGCTGTATCTCTGGACTTTTCCCCTGGAACGTCAGGATCTCCAATTGTCGACAGAAAAGGAAAAGTTGTGGGTCTTTATGGTAATGGTGTTGTCACAAGGAGTGGAGCATACGTAAGTGCCATAGCCCAGACCGAAAAAAGCATTGAAGACAATCCAGAGATCGAAGATGACATTTTCCGAAAGAAAAGATTGACCATCATGGACCTCCATCCAGGGGCAGGAAAGACAAAAAGATACCTTCCAGCCATAGTTAGAGAAGCCATAAAACGTGGCTTGAGAACATTAATCCTGGCTCCCACTAGAGTCGTGGCAGCTGAAATGGAGGAAGCTCTTAGAGGACTCCCAATAAGATACCAAACCCCAGCCATCAGAGCCGAGCACACCGGGCGAGAGATCGTGGACCTAATGTGTCATGCCACATTTACTATGAGGCTGCTATCACCAGTCAGAGTGCCAAATTACAACCTGATTATCATGGACGAAGCCCACTTCACAGACCCAGCAAGCATAGCAGCTAGAGGATACATTTCAACTCGAGTAGAGATGGGTGAAGCAGCCGGGATTTTTATGACAGCCACTCCTCCGGGAAGCAGAGACCCATTTCCTCAGAGCAATGCACCAATCATGGATGAGGAAAGAGAAATCCCTGAGCGTTCATGGAATTCAGGACATGAATGGGTCACGGATTTTAAAGGGAAGACTGTTTGGTTTGTTCCAAGTATAAAAGCAGGAAATGACATAGCAGCTTGTCTTAGGAAAAATGGAAAGAAAGTGATACAACTCAGTAGGAAGACTTTTGACTCTGAGTATGTTAAGACTAGAGCCAATGATTGGGACTTTGTGGTCACAACTGACATTTCAGAAATGGGTGCCAACTTCAAGGCTGAGAGGGTTATAGACCCTAGACGCTGCATGAAACCAGTTATACTAACAGATGGCGAAGAGCGGGTGATCTTGGCAGGACCTATGCCAGTGACCCACTCTAGTGCAGCGCAAAGAAGAGGGAGAATAGGAAGAAATCCAAAAAATGAAAATGACCAGTACATATACATGGGGGAACCTCTCGAAAATGATGAAGACTGTGCACACTGGAAAGAAGCTAAAATGCTCCTAGATAACATCAACACACCCGAAGGAATCATTCCTAGTATGTTCGAACCAGAGCGTGAAAAAGTGGATGCCATTGATGGTGAATACCGTTTGAGAGGAGAAGCAAGGAAAACCTTTGTGGACCTAATGAGAAGAGGGGACTTACCAGTCTGGTTGGCCTACAAAGTGGCAGCTGAAGGCATCAACTACGCAGACAGAAAGTGGTGTTTTGATGGAATTAAGAACAACCAAATACTGGAAGAAAATGTGGAAGTGGAAATCTGGACAAAAGAAGGGGAAAGGAAAAAATTAAAACCCAGATGGTTGGATGCTAGGATCTATTCTGATCCACTGGCACTAAAAGGATTCAAGGAATTTGCAGCTGGCAGAAAATCTTTGACCCTGAACCTAATCACAGAAATGGGTAGGCTTCCAACTTTTATGACTCAGAAGGCAAGAAACGCACTGGACAACTTGGCTGTGCTGCATACGGCTGAGGTAGGTGGAAAGGCGTACACTCATGCTCTCAGTGAACTGCCGGAGACTCTGGAGACACTGCTTCTACTGACACTCCTGGCAGCAGTCACAGGAGGAATCTTCTTATTCTTAATGAGCGGAAAAGGTATAGGGAAGATGACTCTGGGAATGTGTTGCATAATCACAGCTAGCATTCTCCTATGGTATGCACAGATACAACCACACTGGATAGCAGCTTCAATAATACTGGAGTTTTTTCTCATAGTTTTGCTCATTCCAGAACCAGAAAAACAGAGAACACCCCAAGACAACCAATTGACCTACGTTGTCATAGCCATCCTCACAGTGGTGGCCGCAACCATGGCAAACGAGATGGGTTTCCTGGAAAAAACCAAGAAAGACCTCGGATTTGGAAGCATTACAACCCAGGAATCTGAGAGCAACATCCTGGACATAGATCTACGTCCTGCATCAGCATGGACGCTGTATGCCGTGGCTACAACATTTGTCACACCAATGTTGCGACATAGCATTGAAAATTCCTCAGTAAATGTCTCCCTAACAGCCATTGCTAACCAAGCTACAGTGCTAATGGGTCTTGGGAAAGGATGGCCATTGTCAAAGATGGACATCGGAGTTCCCCTCCTTGCCATTGGATGCTACTCACAAGTCAACCCTATAACCCTCACAGCAGCTCTTCTTTTATTGGTAGCACATTATGCCATTATAGGGCCAGGACTTCAAGCAAAAGCAACCAGAGAAGCTCAGAAAAGAGCAGCAGCAGGCATCATGAAAAACCCAACAGTCGATGGAATAACAGTGATTGACCTAGAACCAATACCCTATGATCCAAAATTTGAAAAGCAGTTAGGACAAGTAATGCTCCTAATCCTCTGCGTGACTCAAGTATTAATGATGAGGACTACATGGGCTTTGTGTGAGGCTCTAACCCTAGCGACCGGGCCCATCTCCACACTGTGGGAAGGAAATCCAGGGAGATTTTGGAACACCACCATTGCAGTGTCAATGGCTAACATCTTTAGGGGGAGCTACTTGGCCGGAGCTGGACTTCTCTTTTCCATCATGAAGAACACAACAAACACAAGAAGAGGAACTGGCAACGTAGGAGAGACACTTGGAGAAAAATGGAAAAGCCGATTAAATGCACTGGGAAAAAGTGAATTTCAGATCTACAAGAAAAGTGGAATCCAGGAAGTGGATAGAACCCTAGCAAAAGAAGGCATCAAAAGAGGAGAAACGGACCACCATGCTGTGTCACGAGGATCAGCAAAACTGAGATGGTTCGTCGAGAGAAACATGGTCACACCGGAAGGGAAGGTGGTGGATCTTGGTTGCGGCAGAGGGGGCTGGTCATACTATTGTGGGGGACTAAAGAATGTAAGAGAAGTCAAAGGCCTAACAAAAGGAGGACCAGGACACGAAGAACCCATCCCCATGTCAACATATGGGTGGAATCTAGTGCGTCTGCAAAGTGGGGTCGACGTTTTCTTCACCCCGCCAGAAAAGTGTGATACATTGTTGTGTGACATAGGGGAGTCGTCACCAAATCCCACGATAGAAGCAGGACGAACACTCAGAGTCCTCAACTTAGTGGAAAATTGGCTGAACAATAACACCCAATTTTGCATAAAGGTCCTCAATCCATATATGCCCTCAGTCATAGAAAAAATGGAAACACTACAAAGGAAATATGGAGGAGCCTTAGTGAGGAATCCACTCTCACGAAACTCCACGCATGAAATGTACTGGGTATCTAATGCTACCGGGAACATAGTGTCATCAGTGAACATGATTTCAAGGATGTTGATTAACAGATTCACAATGAAACATAAGAAAGCCACCTACGAGCCAGATGTTGACCTAGGAAGTGGAACCCGCAACATTGGAATTGAAAGTGAGATACCAAATCTAGACATAATAGGAAAGAGAATAGAGAAAATAAAACAAGAGCATGAAACATCATGGCATTATGACCAAGACCACCCATACAAAACGTGGGCTTACCATGGCAGCTATGAAACAAAACAAACTGGATCAGCATCATCTATGGTGAACGGAGTGGTCAGACTGCTGACAAAACCTTGGGACGTCGTTCCTATGGTGACACAGATGGCAATGACAGACACGACTCCATTTGGACAACAGCGCGTTTTCAAAGAGAAAGTGGACACGAGAACTCAAGAACCGAAGGAAGGCACAAAGAAACTGATGAAAATTACGGCAGAGTGGCTTTGGAAAGAACTAGGAAAGGAAAAGACACCTAGAATGTGTACCAGAGAAGAATTCACAAGAAAAGTGAGAAGCAATGCAGCCTTGGGGGCCGTATTCACTGATGAGAACAAATGGAAATCGGCACGTGAGGCTGTTGAAGATGGTAGGTTTTGGGAGCTGGTTGACAGGGAAAGAAATCTCCATCTTGAAGGAAAGTGTGAAACATGTGTGTACAACATGATGGGAAAAAGAGAGAAGAAACTAGGGGAGTTCGGCAAGGCAAAAGGTAGCAGAGCCATATGGTACATGTGGCTTGGAGCACGCTTCTTAGAGTTTGAAGCCCTAGGATTTCTGAATGAAGATCACTGGTTCTCCAGAGGGAACTCCCTGAGTGGAGTGGAAGGAGAAGGGCTGCACAGGCTAGGCTACATTTTAAGAGAGGTGGGCAAGAAGGAAGGAGGAGCAATGTACGCCGATGATACAGCAGGATGGGACACAAGAATCACACTAGAAGACTTAAAAAATGAAGAAATGGTAACAAACCACATGAAAGGAGAACACAAGAAACTAGCCGAGGCCATATTCAAATTAACGTACCAAAACAAGGTGGTGCGTGTGCAAAGACCAACACCAAGAGGCACAGTAATGGATATCATATCGAGAAAAGACCAAAGAGGCAGTGGGCAAGTCGGTACCTATGGCCTTAATACTTTCACCAATATGGAAGCCCAATTAATTAGACAGATGGAAGGAGAAGGAATCTTCAAAAGCATTCAGCACCTGACCGCCACAGAAGAAATCGCTGTACAGAACTGGTTAGCAAGAGTGGGGCGTGAAAGGCTATCAAGAATGGCCATCAGTGGAGATGACTGTGTTGTAAAACCTATAGATGACAGATTTGCAAGTGCTTTAACAGCTCTAAATGACATGGGAAAAGTTAGGAAAGATATACAGCAATGGGAACCTTCAAGAGGATGGAACGATTGGACACAGGTGCCTTTCTGTTCACACCATTTTCATGAGTTAGTCATGAAAGATGGTCGCGTGCTCGTAGTCCCATGCAGAAACCAAGATGAACTGATTGGCAGAGCCCGAATTTCCCAGGGAGCCGGGTGGTCTTTGAAGGAGACGGCTTGTTTGGGGAAGTCTTACGCCCAAATGTGGACCCTGATGTACTTCCACAGACGTGACCTCAGATTGGCGGCAAATGCCATTTGCTCGGCAGTCCCGTCACATTGGGTTCCAACAAGTCGAACAACCTGGTCCATACACGCCAAGCATGAATGGATGACGACGGAAGACATGCTGGCAGTCTGGAACAGGGTGTGGATCCAAGAAAACCCATGGATGGAAGACAAAACTCCAGTGGAATCATGGGAAGAAGTCCCATACCTGGGGAAAAGGGAAGACCAATGGTGCGGCTCATTGATTGGGCTAACAAGCAGGGCTACCTGGGCAAAGAATATCCAGACAGCAATAAATCAAGTCAGATCCCTTATAGGCAATGAGGGATACACAGACTACATGCCATCCATGAAGAGATTCAGAAGGGAAGAGGAAGAGGCAGGTGTCCTGTGG
>JX286516_c
ATGAATAACCAACGAAAAAAGGCGAGAAGTACGCCTTTCAATATGCTGAAACGCGAGAGAAACCGCGTGTCAACTGTGCAACAGCTGACAAAGAGATTCTCACTTGGAATGCTGCAAGGACGCGGACCATTAAAACTGTTCATGGCCCTTGTGGCGTTCCTTCGTTTCCTAACAATCCCACCAACAGCAGGGATACTAAAAAGATGGGGAACGATCAAGAAATCAAAAGCTATCAATGTTTTGAGAGGGTTCAGGAAAGAGATTGGAAGGATGCTGAACATCTTGAACAGGAGACGTAGGACAGCAGGCGTGATTGTTATGTTGATTCCAACAGCGATGGCGTTCCATTTAACCACACGCAATGGAGAACCACACATGATCGTTGGTAGGCAGGAGAAAGGGAAAAGTCTTCTGTTCAAAACAGAGGATGGTGTTAACATGTGTACCCTCATGGCCATAGACCTTGGTGAGTTGTGTGAAGATACAATCACGTACAAGTGTCCCCTCCTCAGACAAAATGAACCAGAAGACATAGATTGTTGGTGCAACTCTACGTCCACATGGGTAACTTATGGGACATGTACCACCACAGGAGAACACAGAAGAGAAAAAAGATCAGTGGCGCTCGTTCCACATGTGGGTATGGGACTGGAGACACGAACTGAAACATGGATGTCATCAGAAGGGGCCTGGAAGCATGTTCAGAGAATTGAAACCTGGATCTTGAGACATCCAGGTTTCACCATAATGGCAGCGATCCTGGCATACACCATAGGAACGACACACTTCCAAAGGGCCTTGATTTTCATCTTACTGACAGCTGTTGCTCCTTCAATGACAATGCGCTGCATAGGAATATCAAATAGAGACTTCGTAGAAGGGGTTTCAGGAGGAAGCTGGGTTGACATCGTTTTAGAACATGGAAGTTGTGTGACGACGATGGCAAAAAACAAACCAACATTGGATTTTGAACTGATAAAAACAGAAGCCAAACAACCTGCCACTCTAAGGAAGTACTGTATAGAAGCAAAGCTGACCAACACAACAACAGAATCGCGTTGCCCAACACAAGGGGAACCCAGTCTAAATGAAGAGCAGGACAAAAGGTTCATCTGCAAACACTCCATGGTAGACAGAGGATGGGGAAATGGATGTGGATTATTTGGAAAGGGAGGCATTGTGACCTGTGCTATGTTTACATGCAAAAAGAACATGGAAGGAAAAATCGTACAGCCAGAAAATTTGGAATACACCATCGTGATAACACCTCACTCAGGAGAAGAGCACGCTGTAGGTAATGACACAGGAAAGCATGGAAAGGAAATCAAAATAACACCACAGAGTTCCACCACAGAAGCAGAACTGACAGGCTATGGCATTGTCACGATGGAGTGCTCTCCGAGAACGGGCCTCGACTTCAATGAGATGGTGCTGCTGCAGATGGAAGACAAAGCTTGGCTGGTGCACAGGCAATGGTTCCTAGACCTGCCGTTGCCATGGCTACCCGGAGCGGATACACAAGGATCAAATTGGATACAGAAAGAGACATTGGTCACTTTCAAAAATCCCCACGCCAAGAAACAGGATGTCGTTGTCTTAGGGTCTCAAGAAGGGGCCATGCACACGGCACTCACAGGGGCTACAGAAATCCAGATGTCATCAGGAAACTTACTGTTCACGGGACATCTCAAGTGCAGGCTGAGAATGGACAAACTACAGCTCAAAGGAATGTCATACTCTATGTGTACAGGAAAGTTTAAAATCGTGAAGGAAATAGCAGAAACACAACATGGAACAATAGTTATCAGAGTACAATATGAAGGGGACGGCTCTCCATGTAAGATCCCTTTTGAGATAACAGATTTGGAAAAAAGACACGTCTTAGGACGCCTGATTACAGTTAACCCAATCGTAACAGAAAAAGATAGCCCAGTCAACATAGAAGCAGAACCCCCATTCGGAGACAGTTACATCATCGTAGGAGTAGAGCCGGGACAACTGAAACTCAATTGGTTTAAGAAGGGAAGTTCCATCGGCCAAATGTTTGAGACAACAATGAGAGGAGCAAAGAGAATGGCCATTTTAGGTGACACAGCCTGGGATTTTGGATCCCTGGGAGGAGTGTTTACATCTATAGGAAAGGCTCTCCATCAAGTTTTCGGAGCAATCTATGGGGCTGCTTTTAGTGGGGTCTCATGGACTATGAAAATCCTCATAGGAGTCATCATCACATGGATAGGAATGAATTCACGTAGCACCTCACTGTCTGTGTCGCTAGTATTGGTGGGAGTCGTGACACTGTACCTGGGAGCTATGGTGCAGGCTGATAGTGGTTGCATTGTGAGCTGGAAAAATAAAGAACTGAAATGTGGCAGCGGGATCTTCATTACAGATAACGTACACACATGGACAGAGCAATATAAGTTCCAACCAGAATCCCCTTCAAAACTAGCTTCAGCTATCCAAAAAGCTCATGAAGAAGGCATTTGTGGAATCCGCTCAGTAACAAGATTGGAGAATCTGATGTGGAAACAAATAACACCAGAATTGAATCATATTCTATCAGAAAATGAGGTAAAGTTGACCATTATGACAGGAGACATTAAAGGAATCATGCAGGCAGGAAAACGATCCTTGCGGCCTCAGCCCACTGAGCTGAAGTACTCATGGAAAACATGGGGAAAGGCGAAAATGCTCTCTACAGAGTCTCACAATCAGACCTTTCTTATTGATGGCCCTGAAACAGCAGAATGCCCCAACACAAACAGAGCTTGGAACTCACTGGAAGTTGAAGACTATGGTTTTGGAGTTTTTACCACCAATATATGGCTAAAATTGAGAGAAAAACAGGATGTATTTTGTGACTCAAAACTCATGTCAGCGGCCATTAAAGACAACAGAGCCGTCCATGCCGATATGGGTTATTGGATAGAAAGTGCACTCAATGACACATGGAAGATGGAGAAAGCCTCCTTCATTGAAGTTAAAAGCTGCCACTGGCCAAAGTCACACACCCTATGGAGCAATGGAGTATTAGAAAGTGAGATGATAATTCCAAAAAATTTTGCCGGGCCAGTGTCACAACACAACTACAGACCAGGCTACCATACACAAACAGCAGGACCTTGGCATCTAGGTAAGCTTGAGATGGACTTTGATTTCTGCGAAGGAACTACAGTGGTGGTGACTGAGGACTGTGGAAATAGAGGACCCTCTTTAAGAACGACCACTGCCTCTGGAAAGCTCATAACAGAATGGTGCTGCCGATCCTGCACACTACCACCTCTAAGATACAGAGGTGAGGATGGATGCTGGTACGGGATGGAAATCAGACCTTTGAAAGAGAAAGAAGAGAACTTGGTCAACTCCTTGGTCACAGCCGGACATGGGCAGATTGACAACTTTTCACTAGGAGTCTTGGGAATGGCACTGTTCCTGGAAGAAATGCTTAGGACCCGAGTAGGAACGAAACATGCAATACTGCTAGTTGCACTATCTTTCGTGACATTGATTACTGGGAACATGTCTTTTAGAGACCTGGGAAGAGTGATGGTCATGGTGGGCGCTACCATGACGGATGACATAGGTATGGGAGTGACTTATCTTGCCCTACTAGCAGCTTTCAAAGTTAGACCAACTTTTGCAGCTGGACTACTCTTGAGAAAACTGACCTCCAAGGAATTGATGATGGCCACCATAGGAATCGCACTCCTTTCCCAAAGCACCTTGCCAGAGACCATTCTAGAACTGACTGATGCGTTAGCCTTGGGCATGATGGCCCTCAAAATAGTGAGAAATATGGAAAAATACCAATTGGCAGTGACTATCATGGCTATTTCGTGTGTCCCAAATGCAGTGATATTGCAAAACGCATGGAAGGTGAGTTGCACAATATTGGCAGCGGTGTCCGTTTCTCCACTGCTCCTAACATCCTCACAGCAGAAAGCGGATTGGATACCACTGGCACTGACGATAAAAGGTCTCAACCCAACAGCTATTTTTCTAACAACTCTTTCGAGAACCAGCAAGAAAAGGAGCTGGCCGCTAAATGAAGCTATCATGGCAGTCGGGATGGTGAGCATTTTAGCCAGTTCTCTCCTAAAGAATGATATTCCTATGACAGGTCCATTAGTGGCTGGAGGGCTCCTCACCGTATGTTACGTGCTCACTGGACGATCGGCCGATTTGGAACTGGAGAGAGCTGCCGATGTAAAATGGGAAGATCAGGCAGAAATATCAGGAAGCAGCCCAATTCTGTCAATAACAATATCAGAAGATGGCAGCATGTCGATAAAAAATGAAGAGGAAGAACAAACACTGACCATACTCATTAGGACGGGATTGTTGGTGATCTCAGGAGTCTTTCCAGTATCGATACCAATCACGGCAGCAGCATGGTACCTGTGGGAAGTGAAGAAACAACGGGCTGGAGTATTGTGGGACGTCCCTTCACCCCCACCAGTGGGAAAAGCCGAACTGGAAGATGGAGCCTATAGAATCAAGCAAAGAGGGATTCTTGGATATTCTCAGATTGGAGCCGGAGTTTACAAAGAAGGAACATTCCATACAATGTGGCACGTCACACGTGGTGCTGTTCTGATGCATAGAGGGAAGAGGATTGAACCATCATGGGCAGATGTCAAGAAAGATCTAATATCATATGGAGGAGGCTGGAAGCTAGAAGGAGAATGGAAGGAAGGAGAGGAAGTTCAAGTCCTGGCATTGGAACCTGGAAAAAATCCCAGAGCTGTCCAAACGAAACCTGGAATTTTCAAAACCAACACCGGAACCATAGGCGCTGTATCTCTGGACTTTTCCCCTGGAACGTCAGGATCTCCAATTGTCGACAGAAAAGGAAAAGTTGTGGGTCTTTATGGTAATGGTGTTGTCACAAGGAGTGGAGCATACGTAAGTGCCATAGCCCAGACCGAAAAAAGCATTGAAGACAATCCAGAGATCGAAGATGACATTTTCCGAAAGAAAAGATTGACCATCATGGACCTCCATCCAGGGGCAGGAAAGACAAAAAGATACCTTCCAGCCATAGTTAGAGAAGCCATAAAACGTGGCTTGAGAACATTAATCCTGGCTCCCACTAGAGTCGTGGCAGCTGAAATGGAGGAAGCTCTTAGAGGACTCCCAATAAGATACCAAACCCCAGCCATCAGAGCCGAGCACACCGGGCGAGAGATCGTGGACCTAATGTGTCATGCCACATTTACTATGAGGCTGCTATCACCAGTCAGAGTGCCAAATTACAACCTGATTATCATGGACGAAGCCCACTTCACAGACCCAGCAAGCATAGCAGCTAGAGGATACATTTCAACTCGAGTAGAGATGGGTGAAGCAGCCGGGATTTTTATGACAGCCACTCCTCCGGGAAGCAGAGACCCATTTCCTCAGAGCAATGCACCAATCATGGATGAGGAAAGAGAAATCCCTGAGCGTTCATGGAATTCAGGACATGAATGGGTCACGGATTTTAAAGGGAAGACTGTTTGGTTTGTTCCAAGTATAAAAGCAGGAAATGACATAGCAGCTTGTCTTAGGAAAAATGGAAAGAAAGTGATACAACTCAGTAGGAAGACTTTTGACTCTGAGTATGTTAAGACTAGAGCCAATGATTGGGACTTTGTGGTCACAACTGACATTTCAGAAATGGGTGCCAACTTCAAGGCTGAGAGGGTTATAGACCCTAGACGCTGCATGAAACCAGTTATACTAACAGATGGCGAAGAGCGGGTGATCTTGGCAGGACCTATGCCAGTGACCCACTCTAGTGCAGCGCAAAGAAGAGGGAGAATAGGAAGAAATCCAAAAAATGAAAATGACCAGTACATATACATGGGGGAACCTCTCGAAAATGATGAAGACTGTGCACACTGGAAAGAAGCTAAAATGCTCCTAGATAACATCAACACACCCGAAGGAATCATTCCTAGTATGTTCGAACCAGAGCGTGAAAAAGTGGATGCCATTGATGGTGAATACCGTTTGAGAGGAGAAGCAAGGAAAACCTTTGTGGACCTAATGAGAAGAGGGGACTTACCAGTCTGGTTGGCCTACAAAGTGGCAGCTGAAGGCATCAACTACGCAGACAGAAAGTGGTGTTTTGATGGAATTAAGAACAACCAAATACTGGAAGAAAATGTGGAAGTGGAAATCTGGACAAAAGAAGGGGAAAGGAAAAAATTAAAACCCAGATGGTTGGATGCTAGGATCTATTCTGATCCACTGGCACTAAAAGGATTCAAGGAATTTGCAGCTGGCAGAAAATCTTTGACCCTGAACCTAATCACAGAAATGGGTAGGCTTCCAACTTTTATGACTCAGAAGGCAAGAAACGCACTGGACAACTTGGCTGTGCTGCATACGGCTGAGGTAGGTGGAAAGGCGTACACTCATGCTCTCAGTGAACTGCCGGAGACTCTGGAGACACTGCTTCTACTGACACTCCTGGCAGCAGTCACAGGAGGAATCTTCTTATTCTTAATGAGCGGAAAAGGTATAGGGAAGATGACTCTGGGAATGTGTTGCATAATCACAGCTAGCATTCTCCTATGGTATGCACAGATACAACCACACTGGATAGCAGCTTCAATAATACTGGAGTTTTTTCTCATAGTTTTGCTCATTCCAGAACCAGAAAAACAGAGAACACCCCAAGACAACCAATTGACCTACGTTGTCATAGCCATCCTCACAGTGGTGGCCGCAACCATGGCAAACGAGATGGGTTTCCTGGAAAAAACCAAGAAAGACCTCGGATTTGGAAGCATTACAACCCAGGAATCTGAGAGCAACATCCTGGACATAGATCTACGTCCTGCATCAGCATGGACGCTGTATGCCGTGGCTACAACATTTGTCACACCAATGTTGCGACATAGCATTGAAAATTCCTCAGTAAATGTCTCCCTAACAGCCATTGCTAACCAAGCTACAGTGCTAATGGGTCTTGGGAAAGGATGGCCATTGTCAAAGATGGACATCGGAGTTCCCCTCCTTGCCATTGGATGCTACTCACAAGTCAACCCTATAACCCTCACAGCAGCTCTTCTTTTATTGGTAGCACATTATGCCATTATAGGGCCAGGACTTCAAGCAAAAGCAACCAGAGAAGCTCAGAAAAGAGCAGCAGCAGGCATCATGAAAAACCCAACAGTCGATGGAATAACAGTGATTGACCTAGAACCAATACCCTATGATCCAAAATTTGAAAAGCAGTTAGGACAAGTAATGCTCCTAATCCTCTGCGTGACTCAAGTATTAATGATGAGGACTACATGGGCTTTGTGTGAGGCTCTAACCCTAGCGACCGGGCCCATCTCCACACTGTGGGAAGGAAATCCAGGGAGATTTTGGAACACCACCATTGCAGTGTCAATGGCTAACATCTTTAGGGGGAGCTACTTGGCCGGAGCTGGACTTCTCTTTTCCATCATGAAGAACACAACAAACACAAGAAGAGGAACTGGCAACGTAGGAGAGACACTTGGAGAAAAATGGAAAAGCCGATTAAATGCACTGGGAAAAAGTGAATTTCAGATCTACAAGAAAAGTGGAATCCAGGAAGTGGATAGAACCCTAGCAAAAGAAGGCATCAAAAGAGGAGAAACGGACCACCATGCTGTGTCACGAGGATCAGCAAAACTGAGATGGTTCGTCGAGAGAAACATGGTCACACCGGAAGGGAAGGTGGTGGATCTTGGTTGCGGCAGAGGGGGCTGGTCATACTATTGTGGGGGACTAAAGAATGTAAGAGAAGTCAAAGGCCTAACAAAAGGAGGACCAGGACACGAAGAACCCATCCCCATGTCAACATATGGGTGGAATCTAGTGCGTCTGCAAAGTGGGGTCGACGTTTTCTTCACCCCGCCAGAAAAGTGTGATACATTGTTGTGTGACATAGGGGAGTCGTCACCAAATCCCACGATAGAAGCAGGACGAACACTCAGAGTCCTCAACTTAGTGGAAAATTGGCTGAACAATAACACCCAATTTTGCATAAAGGTCCTCAATCCATATATGCCCTCAGTCATAGAAAAAATGGAAACACTACAAAGGAAATATGGAGGAGCCTTAGTGAGGAATCCACTCTCACGAAACTCCACGCATGAAATGTACTGGGTATCTAATGCTACCGGGAACATAGTGTCATCAGTGAACATGATTTCAAGGATGTTGATTAACAGATTCACAATGAAACATAAGAAAGCCACCTACGAGCCAGATGTTGACCTAGGAAGTGGAACCCGCAACATTGGAATTGAAAGTGAGATACCAAATCTAGACATAATAGGAAAGAGAATAGAGAAAATAAAACAAGAGCATGAAACATCATGGCATTATGACCAAGACCACCCATACAAAACGTGGGCTTACCATGGCAGCTATGAAACAAAACAAACTGGATCAGCATCATCTATGGTGAACGGAGTGGTCAGACTGCTGACAAAACCTTGGGACGTCGTTCCTATGGTGACACAGATGGCAATGACAGACACGACTCCATTTGGACAACAGCGCGTTTTCAAAGAGAAAGTGGACACGAGAACTCAAGAACCGAAGGAAGGCACAAAGAAACTGATGAAAATTACGGCAGAGTGGCTTTGGAAAGAACTAGGAAAGGAAAAGACACCTAGAATGTGTACCAGAGAAGAATTCACAAGAAAAGTGAGAAGCAATGCAGCCTTGGGGGCCGTATTCACTGATGAGAACAAATGGAAATCGGCACGTGAGGCTGTTGAAGATGGTAGGTTTTGGGAGCTGGTTGACAGGGAAAGAAATCTCCATCTTGAAGGAAAGTGTGAAACATGTGTGTACAACATGATGGGAAAAAGAGAGAAGAAACTAGGGGAGTTCGGCAAGGCAAAAGGTAGCAGAGCCATATGGTACATGTGGCTTGGAGCACGCTTCTTAGAGTTTGAAGCCCTAGGATTTCTGAATGAAGATCACTGGTTCTCCAGAGGGAACTCCCTGAGTGGAGTGGAAGGAGAAGGGCTGCACAGGCTAGGCTACATTTTAAGAGAGGTGGGCAAGAAGGAAGGAGGAGCAATGTACGCCGATGATACAGCAGGATGGGACACAAGAATCACACTAGAAGACTTAAAAAATGAAGAAATGGTAACAAACCACATGAAAGGAGAACACAAGAAACTAGCCGAGGCCATATTCAAATTAACGTACCAAAACAAGGTGGTGCGTGTGCAAAGACCAACACCAAGAGGCACAGTAATGGATATCATATCGAGAAAAGACCAAAGAGGCAGTGGGCAAGTCGGTACCTATGGCCTTAATACTTTCACCAATATGGAAGCCCAATTAATTAGACAGATGGAAGGAGAAGGAATCTTCAAAAGCATTCAGCACCTGACCGCCACAGAAGAAATCGCTGTACAGAACTGGTTAGCAAGAGTGGGGCGTGAAAGGCTATCAAGAATGGCCATCAGTGGAGATGACTGTGTTGTAAAACCTATAGATGACAGATTTGCAAGTGCTTTAACAGCTCTAAATGACATGGGAAAAGTTAGGAAAGATATACAGCAATGGGAACCTTCAAGAGGATGGAACGATTGGACACAGGTGCCTTTCTGTTCACACCATTTTCATGAGTTAGTCATGAAAGATGGTCGCGTGCTCGTAGTCCCATGCAGAAACCAAGATGAACTGATTGGCAGAGCCCGAATTTCCCAGGGAGCCGGGTGGTCTTTGAAGGAGACGGCTTGTTTGGGGAAGTCTTACGCCCAAATGTGGACCCTGATGTACTTCCACAGACGTGACCTCAGATTGGCGGCAAATGCCATTTGCTCGGCAGTCCCGTCACATTGGGTTCCAACAAGTCGAACAACCTGGTCCATACACGCCAAGCATGAATGGATGACGACGGAAGACATGCTGGCAGTCTGGAACAGGGTGTGGATCCAAGAAAACCCATGGATGGAAGACAAAACTCCAGTGGAATCATGGGAAGAAGTCCCATACCTGGGGAAAAGGGAAGACCAATGGTGCGGCTCATTGATTGGGCTAACAAGCAGGGCTACCTGGGCAAAGAATATCCAGACAGCAATAAATCAAGTCAGATCCCTTATAGGCAATGAGGGATACACAGACTACATGCCATCCATGAAGAGATTCAGAAGGGAAGAGGAAGAGGCAGGTGTCCTGTGG
>HQ026763_c
ATGAATAACCAACGAAAAAAGGCGAGAAGTACGCCTTTCAATATGCTGAAACGCGAGAGAAACCGCGTGTCAACTGTGCAACAGCTGACAAAGAGATTCTCACTTGGAATGCTGCAAGGACGCGGACCATTAAAACTGTTCATGGCCCTTGTGGCGTTCCTTCGTTTCCTAACAATCCCACCAACAGCAGGGATACTAAAAAGATGGGGAACGATCAAGAAATCAAAAGCTATCAATGTTTTGAGAGGGTTCAGGAAAGAGATTGGAAGGATGCTGAACATCTTGAACAGGAGACGTAGGACAGCAGGCGTAATTGTTATGTTGATTCCAACAGCGATGGCGTTCCATTTAACCACACGCAATGGAGAACCACACATGATCGTTGGTAGGCAGGAGAAAGGGAAAAGTCTTCTGTTCAAAACAGAGGATGGTGTTAACATGTGTACCCTCATGGCCATGGACCTTGGTGAGTTGTGTGAAGATACAATCACGTACAAGTGTCCCCTCCTCAGACAAAATGAACCAGAAGACATAGATTGTTGGTGCAACTCTACGTCCACATGGGTAACTTATGGGACATGTACCACCACAGGAGAACACAGAAGAGAAAAAAGATCAGTGGCGCTCGTTCCACATGTGGGTATGGGACTGGAGACACGAACTGAAACATGGATGTCATCGGAAGGGGCCTGGAAGCATGTTCAGAGAATTGAAACCTGGATCTTGAGACATCCAGGTTTTACCATAATGGCAGCGATCCTGGCATACACCATAGGAACGACACACTTCCAAAGGGCCTTGATTTTCATCTTACTGACAGCTGTCGCTCCTTCAATGACAATGCGCTGCATAGGAATATCAAATAGAGACTTCGTAGAAGGGGTTTCAGGAGGAAGCTGGGTTGACATCGTTTTAGAACATGGAAGTTGTGTGACGACGATGGCAAAAAACAAACCAACATTGGATTTTGAACTGATAAAAACAGAAGCCAAACAACCTGCCACTCTAAGGAAGTACTGTATAGAAGCAAAGCTGACCAACACAACAACAGAATCGCGTTGCCCAACACAAGGGGAACCCAGTCTAAATGAAGAGCAGGACAAAAGGTTCATCTGCAAACACTCCATGGTAGACAGAGGATGGGGAAATGGATGTGGATTATTTGGAAAGGGAGGCATTGTGACCTGTGCTATGTTTACATGCAAAAAGAACATGGAAGGAAAAATCGTACAGCCAGAAAATTTGGAATACACCATCGTGATAACACCTCACTCAGGAGAAGAGCACGCTGTAGGTAATGACACAGGAAAGCATGGCAAGGAAATCAAAATAACACCACAGAGTTCCACCACAGAAGCAGAACTGACAGGCTATGGCACTGTCACGATGGAGTGCTCTCCGAGAACGGGCCTCGACTTCAATGAGATGGTGCTGCTGCAGATGGAAGACAAAGCTTGGCTGGTGCACAGGCAATGGTTCCTAGACCTGCCGTTGCCATGGCTACCCGGAGCGGATACACAAGGATCAAATTGGATACAGAAAGAGACATTGGTCACTTTCAAAAATCCCCACGCCAAGAAACAGGATGTCGTTGTCTTAGGGTCTCAAGAAGGGGCCATGCACACGGCACTCACAGGGGCTACAGAAATCCAGATGTCATCAGGAAACTTACTGTTCACGGGACATCTCAAGTGCAGGCTGAGAATGGACAAACTACAGCTCAAAGGAATGTCATACTCTATGTGTACAGGAAAGTTTAAAATCGTGAAGGAAATAGCAGAAACACAACATGGAACAATAGTTATCAGAGTACAATATGAAGGGGACGGTTCTCCATGTAAGATCCCTTTTGAGATAACAGATTTGGAAAAAAGACACGTCTTAGGACGCCTGATTACAGTTAACCCAATCGTAACAGAAAAAGATAGCCCAGTCAACATAGAAGCAGAACCCCCATTCGGAGACAGCTACATCATCGTAGGAGTAGAGCCGGGACAACTGAAACTCAATTGGTTTAAGAAGGGAAGCTCCATCGGCCAAATGTTTGAGACAACAATGAGAGGAGCAAAGAGAATGGCCATTTTAGGTGACACAGCCTGGGATTTTGGATCCCTGGGAGGAGTGTTTACATCTATAGGAAAGGCTCTCCATCAAGTTTTCGGAGCAATCTATGGGGCTGCTTTTAGTGGGGTCTCATGGACTATGAAAATCCTCATAGGAGTCATCATCACATGGATAGGAATGAATTCACGTAGCACCTCACTGTCTGTGTCGCTAGTATTGGTGGGAGTCGTGACACTGTACCTGGGAGCTATGGTGCAGGCTGATAGTGGTTGCATTGTGAGCTGGAAAAATAAAGAACTGAAATGTGGCAGCGGGATCTTCATTACAGATAACGTACACACATGGACAGAGCAATATAAGTTCCAACCAGAATCCCCTTCAAAATTAGCTTCAGCTATCCAAAAAGCTCATGAAGAAGGCATTTGTGGAATCCGCTCAGTAACAAGATTGGAGAATCTGATGTGGAAACAAATAACACCAGAATTGAATCATATTCTATCAGAAAATGAGGTAAAGTTGACCATTATGACAGGAGACATTAAAGGAATCATGCAGGCAGGAAAACGATCCTTGCGGCCTCAGCCCACTGAGCTGAAGTACTCATGGAAAACATGGGGAAAGGCGAAAATGCTCTCTACAGAGTCTCACAATCAGACCTTTCTTATTGATGGCCCTGAAACAGCAGAATGCCCCAACACAAACAGAGCTTGGAACTCACTGGAAGTTGAAGACTATGGTTTTGGAGTTTTTACCACCAATATATGGCTAAAATTGAGAGAAAAACAGGATGTATTTTGTGACTCAAAACTCATGTCAGCGGCCATTAAAGACAACAGAGCCGTCCATGCCGATATGGGTTATTGGATAGAAAGTGCACTCAATGACACATGGAAGATGGAGAAAGCCTCCTTCATTGAAGTTAAAAGCTGCCACTGGCCAAAGTCACACACCCTCTGGAGCAATGGAGTATTAGAAAGTGAGATGATAATTCCAAAAAATTTTGCCGGGCCAGTGTCACAACACAACTACAGACCAGGCTACCATACACAAACAGCAGGACCTTGGCATCTAGGTAAGCTTGAGATGGACTTTGATTTCTGCGAAGGAACTACAGTGGTGGTGACTGAGGACTGTGGAAATAGGGGACCCTCTTTAAGAACGACCACTGCCTCTGGAAAGCTCATAACAGAATGGTGCTGCCGATCCTGCACACTACCACCTCTAAGATACAGAGGTGAGGATGGATGCTGGTACGGGATGGAAATCAGACCTTTGAAAGAGAAAGAAGAGAACTTGGTCAACTCCTTGGTCACAGCCGGACATGGGCAGATTGACAACTTTTCACTAGGAGTCTTGGGAATGGCACTGTTCCTGGAAGAAATGCTTAGGACCCGAGTAGGAACGAAACATGCAATACTGCTAGTTGCACTATCTTTCGTGACATTGATTACTGGGAACATGTCTTTTAGAGACCTGGGAAGAGTGATGGTCATGGTGGGCGCTACCATGACGGATGACATAGGTATGGGAGTGACTTATCTTGCCCTACTAGCAGCTTTCAAAGTTAGACCAACTTTTGCAGCTGGACTACTCTTGAGAAAACTGACCTCCAAGGAATTGATGATGGCCACCATAGGAATCGCACTCCTTTCCCAAAGCACCTTGCCAGAGACCATTCTAGAACTGACTGATGCGTTAGCCTTGGGCATGATGGCCCTCAAAATAGTGAGAAATATGGAAAAATACCAATTGGCAGTGACTATCATGGCTATTTCGTGTGTCCCAAATGCAGTGATATTGCAAAACGCATGGAAGGTGAGTTGCACAATATTGGCAGCGGTGTCCGTTTCTCCACTGCTCCTAACATCCTCACAGCAGAAAGCGGATTGGATACCACTGGCATTGACGATAAAAGGTCTCAACCCAACAGCCATTTTTCTAACAACTCTTTCGAGAACCAGCAAGAAAAGGAGCTGGCCGCTAAATGAAGCTATCATGGCAGTCGGGATGGTGAGCATTTTAGCCAGTTCTCTCCTAAAGAATGATATTCCTATGACAGGTCCATTAGTGGCTGGAGGGCTCCTCACCGTATGTTACGTGCTCACTGGACGAGCGGCCGATTTGGAACTGGAGAGAGCTGCCGATGTAAAATGGGAAGATCAGGCAGAAATATCAGGAAGCAGCCCAATCCTGTCAATAACAATATCAGAAGATGGCAGCATGTCGATAAAAAATGAAGAGGAAGAACAAACACTGACCATACTCATTAGAACGGGATTGTTGGTGATCTCAGGAGTCTTTCCAGTATCGATACCAATTACGGCAGCAGCATGGTACCTGTGGGAAGTGAAGAAACAACGGGCTGGAGTATTGTGGGACGTCCCTTCACCCCCACCAGTGGGAAAAGCCGAACTGGAAGATGGAGCCTATAGAATCAAGCAAAGAGGGATTCTTGGATATTCTCAGATTGGAGCCGGAGTTTACAAAGAAGGAACATTCCATACAATGTGGCACGTCACACGTGGTGCTGTTCTGATGCATAGAGGGAAGAGGATTGAACCATCATGGGCAGATGTCAAGAAAGATCTAATATCATATGGGGGAGGCTGGAAGCTAGAAGGAGAATGGAAGGAAGGAGAGGAAGTCCAAGTCCTGGCATTGGAACCTGGAAAAAATCCCAGAGCTGTCCAAACGAAACCTGGAATTTTCAAAACCAACACCGGAACCATAGGCGCTGTATCTCTGGACTTTTCCCCTGGAACGTCAGGATCTCCAATTGTCGACAGAAAAGGAAAAGTTGTGGGTCTTTACGGTAATGGTGTTGTCACAAGGAGTGGAGCATACGTAAGTGCCATAGCCCAGACCGAAAAAAGCATTGAAGACAATCCAGAGATCGAAGATGACATTTTCCGAAAGAAAAGATTGACCATCATGGACCTCCATCCAGGGGCAGGAAAGACAAAAAGATACCTTCCAGCCATAGTTAGAGAAGCCATAAAACGTGGCTTGAGAACATTAATCCTGGCTCCCACTAGAGTCGTGGCAGCTGAAATGGAGGAAGCTCTTAGAGGACTTCCAATAAGATACCAAACCCCAGCCATCAGAGCCGAGCACACCGGGCGAGAGATCGTGGACCTAATGTGTCATGCCACATTTACTATGAGGCTGCTATCACCAGTCAGAGTGCCAAATTACAACCTGATTATCATGGACGAAGCCCACTTCACAGACCCAGCAAGCATAGCAGCTAGAGGATACATTTCAACTCGAGTAGAGATGGGTGAAGCAGCCGGGATTTTTATGACAGCCACTCCTCCGGGAAGCAGAGACCCATTTCCTCAGAGCAATGCACCAATCATGGATGAGGAAAGAGAAATCCCTGAGCGTTCATGGAATTCAGGACATGAATGGGTCACGGATTTTAAAGGGAAGACTGTTTGGTTTGTTCCAAGTATAAAAGCAGGAAATGACATAGCAGCTTGTCTTAGGAAAAATGGAAAGAAAGTGATACAACTCAGTAGGAAGACTTTTGACTCTGAGTATGCTAAGACTAGAGCCAATGATTGGGACTTTGTGGTCACAACTGACATTTCAGAAATGGGTGCCAACTTCAAGGCTGAGAGGGTTATAGACCCTAGACGCTGCATGAAACCAGTTATACTAACAGATGGCGAAGAGCGGGTGATCTTGGCAGGACCTATGCCAGTGACCCACTCTAGTGCAGCGCAAAGAAGAGGGAGAATAGGAAGAAATCCAAAAAATGAAAATGACCAGTACATATACATGGGGGAACCTCTCGAAAATGATGAAGACTGTGCACACTGGAAAGAAGCTAAAATGCTCCTAGATAACATCAACACACCCGAAGGAATCATTCCTAGTATGTTCGAACCAGAGCGTGAAAAAGTGGATGCCATTGATGGTGAATACCGTTTGAGAGGAGAAGCAAGGAAAACCTTTGTGGACCTAATGAGAAGAGGGGACTTACCAGTCTGGTTGGCCTACAAAGTGGCAGCTGAAGGCATCAACTACGCTGACAGAAAGTGGTGTTTTGATGGAATTAAGAACAACCAAATACTGGAAGAAAATGTGGAAGTGGAAATCTGGACAAAAGAAGGGGAAAGGAAAAAATTAAAACCCAGATGGTTGGATGCTAGGATCTATTCTGACCCACTGGCACTAAAAGAATTCAAGGAATTTGCAGCTGGAAGAAAATCTTTGACCCTGAACCTAATCACAGAAATGGGTAGGCTTCCAACTTTCATGACTCAGAAGGCAAGAAACGCACTGGACAACTTGGCTGTGCTGCATACGGCTGAGGTAGGTGGAAAGGCGTACACTCATGCTCTCAGTGAACTGCCGGAGACTCTGGAGACACTGCTTCTACTGACACTCCTGGCAGCAGTCACAGGAGGAATCTTCTTATTCTTAATGAGCGGAAAAGGTATAGGGAAGATGACTCTGGGAATGTGTTGCATAATCACAGCTAGCATTCTCCTATGGTATGCACAGATACAACCACACTGGATAGCAGCTTCAATAATACTGGAGTTTTTTCTCATAGTTTTGCTCATTCCAGAACCAGAAAAACAGAGAACACCCCAAGACAACCAATTGACCTACGTTGTCATAGCCATCCTCACAGTGGTGGCTGCAACCATGGCAAACGAGATGGGTTTCCTGGAAAAAACCAAGAAAGACCTCGGATTTGGAAGCATTACAACCCAGGAATCTGAGAGCAACATCCTGGACATAGATCTACGTCCTGCATCAGCATGGACGCTGTATGCCGTGGCTACAACATTTGTCACACCAATGTTGCGACATAGCATTGAAAATTCCTCAGTAAATGTCTCCCTAACAGCCATTGCTAACCAAGCTACAGTGCTAATGGGTCTTGGGAAAGGATGGCCATTGTCAAAGATGGACATCGGAGTTCCCCTCCTTGCCATTGGATGCTACTCACAAGTCAACCCTATAACCCTCACAGCAGCTCTTCTTTTATTGGTAGCACATTATGCCATTATAGGGCCAGGACTTCAAGCAAAAGCAACCAGAGAAGCTCAGAAAAGAGCAGCAGCAGGCATCATGAAAAACCCAACAGTCGATGGAATAACAGTGATTGACCTAGAACCAATACCCTATGATCCAAAATTTGAAAAGCAGTTAGGACAAGTAATGCTCCTAATCCTCTGCGTGACTCAAGTATTAATGATGAGGACTACATGGGCTTTGTGTGAGGCTCTAACCCTAGCGACCGGGCCCATCTCCACACTGTGGGAAGGAAATCCAGGGAGGTTTTGGAACACCACCATTGCAGTGTCAATGGCTAACATCTTTAGGGGGAGCTACTTGGCCGGAGCTGGACTTCTCTTTTCCATCATGAAGAACACAACAAACACAAGAAGAGGAACTGGCAACGTAGGAGAGACACTTGGAGAAAAATGGAAAAGCCGATTAAATGCACTGGGAAAAAGTGAATTTCAGATCTACAAGAAAAGTGGAATCCAGGAAGTGGATAGAACCCTAGCAAAAGAAGGCATCAAAAGAGGAGAAACGGACCACCATGCTGTGTCACGAGGATCAGCAAAACTGAGATGGTTCGTCGAGAGAAACATGGTCACACCGGAAGGGAAGGTGGTGGATCTTGGTTGCGGCAGAGGGGGCTGGTCATACTATTGTGGGGGACTAAAGAATGTAAGAGAAGTCAAAGGCCTAACAAAAGGAGGACCAGGACACGAAGAACCCATCCCCATGTCAACATATGGGTGGAATCTAGTGCGTCTGCAAAGTGGGGTCGACGTTTTCTTCACCCCGCCAGAAAAGTGTGATACATTGTTGTGTGACATAGGGGAGTCGTCACCAAATCCCACGATAGAAGCAGGACGAACACTCAGAGTCCTCAACTTAGTGGAAAATTGGCTGAACAATAACACCCAATTTTGCATAAAGGTCCTCAATCCATATATGCCCTCAGTCATAGAAAAAATGGAAACACTACAAAGGAAATATGGAGGAGCCTTAGTGAGGAATCCACTCTCACGAAACTCCACGCATGAAATGTACTGGGTATCTAATGCTACCGGGAACATAGTGTCATCAGTGAACATGATTTCAAGGATGTTGATTAACAGATTCACAATGAAACATAAGAAAGCCACCTACGAGCCAGATGTTGACCTAGGAAGTGGAACCCGCAACATTGGAATTGAAAGTGAGATACCAAATCTAGACATAATAGGAAAGAGAATAGAGAAAATAAAACAAGAGCATGAAACATCATGGCATTATGACCAAGACCACCCATACAAAACGTGGGCTTACCATGGCAGCTATGAAACAAAACAAACTGGATCAGCATCATCTATGGTGAACGGAGTGGTCAGACTGCTGACAAAACCTTGGGACGTCGTCCCTATGGTGACACAGATGGCAATGACAGACACGACTCCATTTGGACAACAGCGCGTTTTCAAAGAGAAAGTGGACACGAGAACTCAAGAACCGAAGGAAGGCACAAAGAAACTGATGAAAATTACGGCAGAGTGGCTTTGGAAAGAACTAGGAAAGGAAAAGACACCTAGAATGTGTACCAGAGAAGAATTCACAAGAAAAGTGAGAAGCAATGCAGCCTTGGGGGCCGTATTCACTGATGAGAACAAATGGAAATCGGCACGTGAGGCTGTTGAAGATGGTAGGTTTTGGGAGCTGGTTGACAGGGAAAGAAATCTCCATCTTGAAGGAAAGTGTGAAACATGTGTGTACAACATGATGGGAAAAAGAGAGAAGAAACTAGGGGAGTTCGGCAAGGCAAAAGGTAGCAGAGCCATATGGTACATGTGGCTTGGAGCACGCTTCTTAGAGTTTGAAGCCCTAGGATTTCTGAATGAAGATCACTGGTTCTCCAGAGGGAACTCCCTGAGTGGAGTGGAAGGAGAAGGGCTGCACAGGCTAGGCTACATTTTAAGAGAGGTGGGCAAGAAGGAAGGAGGAGCAATGTACGCCGATGATACAGCAGGATGGGACACAAGAATCACACTAGAAGACTTAAAAAATGAAGAAATGGTAACAAACCACATGAAAGGAGAACACAAGAAACTAGCCGAGGCCATATTCAAATTAACGTACCAAAATAAGGTGGTGCGTGTGCAAAGACCAACACCAAGAGGCACAGTAATGGATATCATATCGAGAAAAGACCAAAGAGGCAGTGGGCAAGTCGGTACCTATGGCCTTAATACTTTCACCAATATGGAAGCCCAATTAATTAGACAGATGGAAGGAGAAGGAATCTTCAAAAGCATCCAGCACCTGACCGCCACAGAAGAAATCGCTGTACAGAACTGGTTAGCAAGAGTGGGGCGTGAAAGGCTATCAAGAATGGCCATCAGTGGAGATGACTGTGTTGTAAAACCTATAGATGACAGATTTGCAAGTGCTTTAACAGCTCTAAATGACATGGGAAAAGTTAGGAAAGATATACAACAATGGGAACCTTCAAGAGGATGGAACGATTGGACACAGGTGCCTTTCTGTTCACACCATTTTCATGAGTTAGTCATGAAAGATGGTCGCGTGCTCGTAGTCCCATGCAGAAACCAAGATGAACTGATTGGCAGAGCCCGAATTTCCCAGGGAGCCGGGTGGTCTTTGAAGGAGACGGCTTGTTTGGGGAAGTCTTACGCCCAAATGTGGACCCTGATGTACTTCCACAGACGTGACCTCAGATTGGCGGCAAATGCCATTTGCTCGGCAGTCCCGTCACATTGGGTTCCAACAAGTCGAACAACCTGGTCCATACACGCCAAGCATGAATGGATGACGACGGAAGACATGCTGGCAGTCTGGAACAGGGTGTGGATCCAAGAAAACCCATGGATGGAAGACAAAACTCCAGTGGAATCATGGGAAGAAGTCCCATACCTGGGGAAAAGGGAAGACCAATGGTGCGGCTCATTGATTGGGCTAACAAGCAGGGCTACCTGGGCAAAGAATATCCAGACAGCAATAAATCAAGTCAGATCCCTTATAGGCAATGAGGGATACACAGACTACATGCCATCCATGAAGAGATTCAGAAGGGAAGAGGAAGAGGCAGGTGTCCTATGG
>KC131142_c
ATGAATAACCAACGGAAAAAGGCGAGAAATACGCCTTTCAATATGCTGAAACGCGAGAGAAACCGCGTGTCAACTGTGCAGCAGCTGACAAAGAGATTCTCACTTGGAATGCTACAGGGACGAGGACCATTGAAACTGTTCATGGCCCTGGTGGCATTCCTTCGTTTCCTAACAATCCCGCCAACAGCAGGGATATTAAAAAGATGGGGAACAATCAAAAAATCAAAGGCTATCAATGTCTTGAGAGGGTTCAGGAAAGAGATTGGAAGGATGCTGAACATCTTGAACAGGAGACGCAGAACTGCAGGTATAATTATTATGGTGATCCCAACAGTGATGGCGTTCCATTTAACCACACGCAATGGAGAACCACACATGATCGTCAGTAGACAAGAGAAAGGGAAAAGTCTTCTATTTAAAACAGAGAACGGTTTGAACATGTGCACCCTCATGGCCATGGACCTTGGTGAACTGTGTGAAGACACAATCACTTACAATTGTCCTCTTCTCAGGCAGAATGAACCAGAAGACATAGACTGTTGGTGCAACTCTACGTCTACATGGGTAACTTATGGGACATGCACAGCTACAGGAGAACACAGAAGGGAAAAAAGATCAGTGGCACTCGTTCCACATGTGGGAATGGGACTGGAGACACGAACTGAAACATGGATGTCATCAGAAGGGGCCTGGAAACATGCACAGAGAATTGAGACCTGGGTCTTGAGACATCCAGGCTTCACCATAATGGCAGCAATCCTGGCATACACCATAGGAACGACATATTTCCAAAGAGTCCTGATTTTCATCTTACTGACAGCTATCGCTCCTTCAATGACAATGCGTTGTATAGGAATATCAAATAGAGACTTTGTGGAAGGGGTTTCAGGAGGAAGCTGGGTTGACATAGTCTTGGAACATGGAAGCTGTGTGACGACGATGGCGAAAAATAAACCAACATTGGATTTTGAACTGATAAAGACAGAAGCCAAACATCCCGCCACTCTAAGGAAGTATTGTATAGAGGCAAAGCTGACCAACACAACAACAGCATCTCGCTGCCCAACACAAGGAGAACCTAGCCTAAATGAAGAACAGGACAAAAGATTTGTCTGCAAACACTCCATGGTAGACAGAGGATGGGGGAATGGATGCGGATTATTTGGAAAGGGAGGTATCGTGACCTGTGCAATGTTCACATGCAAAAAGAACATGGAAGGAAAAATCGTGCAACCAGAAAACTTGGAGTACACCATTGTGATAACACCTCACTCAGGGGAAGAGAATGCAGTCGGAAATGACACAGGAAAACACGGCAAGGAAATTAAAGTAACTCCACAGAGTTCCATCACAGAAGCAGAACTAACAGGCTATGGCACTGTTACGATGGAATGCTCTCCGAGAACGGGACTCGACTTCAATGAGATGGTGTTGCTGCAAATGGAAAACAAGGCTTGGCTGGTGCACAGGCAATGGTTCTTAGACCTGCCATTACCATGGCTGCCCGGAGCAGACACACAAGGATCAAATTGGATACAGAAGGAGACATTGGTCACTTTCAAAAATCCCCATGCAAAGAAACAGGATGTTGTTGTTTTAGGATCCCAAGAAGGAGCTATGCACACAGCACTCACAGGGGCCACGGAAATCCAGATGTCATCAGGAAACTTACTATTCACAGGACATCTTAAATGTAGGCTGAGAATGGACAAACTACAGCTCAAAGGAATGTCATATTCCATGTGTACAGGAAAGTTCAAAGTTGTGAAGGAAATAGCAGAAACACAACATGGAACAATAGTTATCAGAGTACAATATGAAGGGGACGGTTCTCCGTGCAAGATCCCTTTTGAAATAATGGATTTGGAAAAAAGACATGTCTTAGGTCGCTTGATTACAGTCAACCCAATTGTCACAGAAAAAGACAGCCCAGTCAACATAGAAGCAGAACCTCCATTCGGAGATAGCTATATCATTATAGGAGTAGAACCGGGACAACTGAAGCTCAGCTGGTTTAAGAAAGGAAGTTCTATTGGCCAAATGTTTGAGACAACAATGAGAGGAGCGAAGAGAATGGCCATTTTAGGTGACACAGCTTGGGATTTTGGATCCCTGGGAGGAGTGTTCACATCTATAGGAAAGGCCCTCCACCAAGTCTTTGGAGCAATCTATGGGGCTGCCTTCAGTGGGGTTTCATGGACTATGAAAATTCTCATAGGAGTCGTCATCACATGGATAGGAATGAATTCACGCAGCACCTCACTGTCTGTGTCACTAGTATTAGTGGGAGTCGTGACATTGTATTTGGGAGTTATGGTGCAGGCCGATAGTGGTTGCGTTGTGAGCTGGAAAAACAAAGAACTGAAATGTGGCAGTGGGATTTTTATCACAGACAACGTGCACACATGGACAGAACAATACAAATTCCAACCAGAATCCCCTTCAAAGCTGGCTTCAGCTATCCAGAAGGCCCATGAAGAAGGCATTTGTGGAATCCGCTCAGTAACAAGACTGGAGAATCTGATGTGGAAACAAATAACACCAGAACTGAATCACATTCTATCAGAAAATGAGGTGAAGTTGACCATCATGACAGGAGACATTAAAGGAATCATGCAGGCAGGAAAACGATCCCTGCGGCCTCAACCCACTGAGCTGAAGTACTCTTGGAAAGCATGGGGCAAAGCGAAAATGCTCTCCACAGAGCTTCATAACCACACCTTTCTCATTGATGGCCCCGAAACAGCAGAATGTCCCAACACAAACAGAGCTTGGAACTCACTAGAGGTTGAAGATTATGGCTTTGGAGTATTCACCACTAACATATGGCTGAAATTGAAAGAAAGGCAGGATGTATTTTGTGACTCAAAACTCATGTCAGCAGCCATAAAAGACAACAGAGCCGTCCACGCCGACATGGGTTATTGGATAGAAAGCGCACTAAATGACACATGGAAGATTGAGAAAGCCTCTTTTATTGAAGTTAAAAGCTGCCACTGGCCAAAGTCACACACTCTCTGGAGCAATGGAGTGCTAGAAAGTGAGATGATAATTCCAAAGAATTTTGCAGGACCAGTGTCACAACACAATTACAGACCAGGCTATCATACACAAACGGCAGGACCCTGGCATCTAGGCAGGCTTGAGATGGACTTTGATTTCTGCGAAGGAACTACAGTGGTGGTGACTGAGGACTGTGGAAATAGAGGACCCTCTTTAAGAACAACTACTGCCTCTGGAAAACTCATAACAGAATGGTGCTGCCGATCTTGCACATTACCACCGCTAAGGTACAGAGGTGAGGATGGATGCTGGTATGGAATGGAAATCAGACCATTGAAAGAGAAAGAAGAGAACTTGGTCAACTCCTTGGTCACAGCCGGACATGGACAGATTGACAACTTCTCACTAGGAGTCTTGGGAATGGCATTGTTCCTGGAAGAGATGCTTAGAACCCGAGTAGGAACGAAACATGCAATATTACTAGTTGCAGTCTCTTTCGTGACATTGATCACAGGGAACATGTCCTTTCGAGATTTGGGGAGAGTGATGGTCATGGTGGGCGCTACTATGACGGATGACATAGGCATGGGCGTGACTTATCTTGCCCTATTAGCAGCCTTCAAGGTCAGACCAACTTTTGCAGCTGGACTACTCTTAAGAAAGCTGACCTCCAAGGAATTGATGATGACCACCATAGGAATCGTACTCCTCTCTCAGAGCACCATACCAGAGACTATACTTGAACTAACTGACGCGTTGGCTTTGGGGATGATGGTTCTCAAAATAGTAAGAAACATGGAAAAGTATCAACTAGCAGTGACTATCATGGCTATCTTGTGCGTCCCAAATGCAGTGATATTACAAAACGCATGGAAAGTGAGCTGCACAACATTGGCAGTGGTGTCCGTTTCCCCACTGCTTTTAACATCCTCACAGCAGAAAGCGGATTGGATACCACTGGCGTTGACGATCAAAGGCCTCAATCCAACAGCCATTTTCTTAACAACCCTCTCAAGAACTAGCAAGAAAAGGAGCTGGCCACTAAACGAGGCTATTATGGCAGTCGGGATGGTGAGCATTTTAGCCAGTTCTCTCTTAAAGAATGACATTCCCATGACAGGACCACTAGTGGCTGGAGGGCTTCTCACTGTGTGTTACGTGCTCACTGGAAGATCGGCTGATTTGGAACTGGAGAGAGCTGCTGACGTAAGATGGGAAGAACAGGCAGAGATATCAGGAAGCAGTCCAATTCTGTCGATAACAATATCGGAAGATGGTAGCATGTCGATAAAAAATGAAGAAGAAGAACAGACACTGACCATACTGATTAGAACAGGACTGCTGGTGATATCAGGACTGTTTCCCGTGTCAATACCAATCACGGCAGCTGCATGGTACCTGTGGGAAGTGAAAAAGCAACGAGCCGGAGTATTGTGGGATGTCCCTTCACCTCCACCTGTGGGAAAGGCCGAACTGGAAGACGGAGCCTATAGAATCAAGCAGAAAGGGATTCTAGGATACTCGCAGATAGGAGCCGGAGTCTACAAAGAAGGAACATTCCACACAATGTGGCATGTCACACGTGGTGCTGTTCTAATGCATAAAGGGAAGAGAATTGAACCATCATGGGCGGACGTCAAGAAAGACCTAATATCGTATGGAGGAGGCTGGAAGTTAGAAGGAGAATGGAAGGAAGGAGAAGAAGTCCAGGTCCTGGCATTAGAGCCTGGAAAGAATCCAAGAGCCGTCCAAACAAAACCCGGTCTTTTTAAAACTAACACTGGAACCATAGGCGCCGTATCTCTGGACTTTTCTCCTGGAACGTCAGGATCTCCAATTGTCGACAAAAAAGGAAAAGTTGTGGGTCTTTATGGCAACGGTGTCGTCACAAGGAGTGGAACATATGTGAGTGCCATAGCTCAGACTGAAAAAAGCATTGAAGACAACCTAGAGATTGAAGATGACATCTTTCGAAAGAAAAGATTGACCGTCATGGACCTCCACCCAGGAGCAGGAAAAACAAAGAGATATCTTCCAGCAATAGTCAGAGAAGCCATAAAACGAGGCTTGAGAACACTAATCCTGGCCCCCACTAGAGTTGTGGCGGCTGAAATGGAAGAAGCTCTCAGAGGACTTCCAATAAGATACCAAACCCCAGCTATCAGAGCTGAGCATACTGGACGGGAGATTGTGGATCTAATGTGTCACGCCACATTTACCATGAGGCTACTATCACCAATTAGAGTGCCAAATTACAACCTGATTATCATGGATGAAGCCCATTTCACAGACCCAGCAAGCATAGCAGCTAGAGGATACATTTCAACTCGAGTAGAGATGGGTGAAGCAGCTGGGATTTTCATGACAGCTACCCCTCCTGGAAGCAGAGACCCATTTCCTCAGAGCAACGCACCAATCATGGATGAAGAAAGGGAAATCCCTGAGCGTTCGTGGAACTCAGGACATGAGTGGGTTACGGATTTTAAAGGGAAGACTGTTTGGTTTGTTCCAAGTATAAAAGCAGGAAATGATATAGCAGCTTGCCTGAGGAAGAATGGAAAGAAAGTGATACAACTCAGCAGGAAAACTTTTGATACTGAATATATTAAGACTAGGACCAATGACTGGGACTTTGTGGTCACGACAGACATTTCAGAAATGGGTGCTAACTTCAAGGCTGAGAGGGTTATAGACCCCAGACGCTGCATGAAACCAGTCATACTAACAGACGGTGAAGAGCGGGTGATCCTGGCAGGACCCATGCCAGTGACCCACTCTAGTGCAGCACAAAGAAGAGGGAGAGTAGGAAGAAACCCAAAAAATGAAAATGACCAGTACATATACATGGGGGAACCTCTGGAAAATGATGAAGACTGCGCACACTGGAAAGAAGCTAAGATGCTTCTAGATAACATCAACACGCCTGAAGGAATCATTCCCAGCATGTTTGAACCAGAGCGTGAAAAGGTCGACGCCATTGATGGTGAATACCGCTTGAGAGGAGAAGCGAGGAAAACATTTGTGGACCTAATGAGAAGAGGGGACCTACCAGTTTGGCTAGCCTACAGAGTGGCAGCTGAAGGTATCAACTACGCAGACAGAAGATGGTGCTTTGATGGAGTCAAGAACAACCAAATCTTGGAAGAAAATGTGGAAGTGGAAATTTGGACAAAAGAAGGAGAAAGGAAGAAATTAAAACCCAGATGGTTAGATGCTAGGATCTACTCTGACCCACTGGCGCTCAAAGAATTCAAGGAATTCGCAGCTGGAAGAAAATCCCTGACCCTGAATCTAATCACCGAGATGGGTAGGCTCCCAACCTTCATGACCCAGAAAGCAAGGAATGCTTTGGACAACTTAGCAGTCCTACATACGGCTGAAGCAGGCGGAAGGGCGTACAATCATGCTCTTAGTGAACTGCCGGAGACTCTGGAGACATTGCTTCTACTGACACTTTTGGCCACAGTCACGGGCGGAATCTTCCTGTTCTTGATGAGCGGAAAGGGTATAGGGAAGATGACCCTGGGAATGTGCTGCATAATCACAGCCAGTATTCTCCTATGGTATGCACAAATACAGCCACATTGGATAGCAGCTTCAATAATACTGGAGTTTTTTCTCATAGTCTTGCTCATTCCAGAGCCAGAAAAGCAGAGAACACCCCAAGATAACCAATTAACTTATGTTGTCATAGCCATCCTTACAGTGGTGGCCGCAACCATGGCAAACGAGATGGGTTTCCTGGAAAAAACAAAGAAAGATTTCGGATTGGGAAGCATTACAACCCAGCAACCTGAGAGCAACATCCTGGACATAGATCTACGTCCTGCATCAGCTTGGACTCTATATGCCGTGGCAACAACTTTCATCACACCAATGTTGAGACATAGCATTGAAAATTCCTCAGTGAATGTGTCTCTAACAGCCATTGCCAACCAAGCCACAGTGTTAATGGGTCTTGGGAAAGGATGGCCATTGTCGAAAATGGACATCGGAGTTCCCCTTCTTGCTATTGGATGCTATTCACAAGTCAACCCCATAACCCTCACAGCAGCCCTTCTCTTATTGGTAGCACATTATGCTATCATAGGGCCAGGACTCCAAGCGAAAGCAACTAGAGAGGCTCAGAAAAGAGCAGCAGCGGGCATCATGAAAAACCCAACTGTGGATGGAATAACAGTGATTGACCTAGATCCAATACCCTATGATCCAAAGTTTGAAAAGCAGTTGGGACAAGTAATGCTCTTAGTCCTCTGCGTGACTCAAGTATTGATGATGAGGACTACATGGGCTTTATGTGAAGCTCTAACTTTAGCGACCGGGCCCATCTCTACACTGTGGGAAGGAAATCCAGGGAGATTTTGGAACACAACTATTGCAGTGTCAATGGCCAACATTTTTAGAGGGAGTTACCTGGCCGGAGCCGGACTTCTCTTTTCTATCATGAAGAACACGGCCAACACAAGAAGGGGAACTGGCAACACAGGAGAGACGCTTGGAGAGAAATGGAAAAACCGGTTGAACGCACTGGGGAAGAGTGAATTCCAGATCTATAAGAAAAGTGGAATCCAGGAAGTGGATAGAACTTTAGCAAAAGAAGGCATCAAGAGAGGAGAAACGGACCATCACGCTGTGTCGCGAGGCTCAGCGAAACTGAGATGGTTCGTCGAGAGAAACCTGGTCACACCAGAAGGGAAAGTAGTGGACCTTGGCTGCGGTAGGGGGGGCTGGTCATACTATTGTGGGGGACTAAAGAATGTAAAAGAAGTCAAAGGCCTAACAAAAGGAGGACCAGGACACGAAGAACCCATTCCCATGTCAACATATGGTTGGAATCTGGTGCGTCTCCAAAGTGGAGTCGATGTCTTTTTTACTCCGCCAGAAAAGTGTGACACATTGCTGTGTGACATAGGGGAGTCGTCACCAAACCCCACGGTTGAGGCAGGACGAACACTCAGAGTTCTAAACTTAGTGGAAAACTGGCTGAACAACAACACCCAATTTTGCATAAAGGTTCTTAACCCATATATGCCTTCAGTTATAGAAAAAATGGAAGCGCTACAAAGGAAATACGGAGGAGCTTTAGTGAGGAATCCACTCTCACGAAATTCCACACACGAGATGTACTGGGTATCCAATGCTTCCGGGAACATAGTGTCATCAGTGAACATGATTTCAAGAATGTTGATTAACAGATTCACAATGAGACACAAGAAGGCCACATACGAGCCGGATGTTGATCTCGGAAGTGGAACCCGTAACATCGGAATTGAAAGTGAGACACCAAATTTAGACATAATTGGGAAAAGAATAGAAAAAATAAAACAAGAGCATGAAACATCATGGCACTATGACCAAGACCACCCATACAAAACGTGGGCCTACCATGGCAGCTACGAAACAAAACAGACTGGATCAGCATCATCCATGGTGAACGGAGTGGTTAAGCTGCTAACAAAACCTTGGGACGTCATCCCTATGGTGACACAGATGGCAATGACAGACACGACTCCATTTGGACAACAGCGCGTTTTCAAAGAGAAAGTGGACACGAGAACCCAAGAACCAAAAGAAGGCACGAAAAAACTAATGAAAATCACGGCAGAATGGCTCTGGAAAGAACTAGGAAAGAAAAAGACACCTAGGATGTGCACCAGAGAAGAATTCACAAGAAAGGTGAGAAGCAATGCAGCCTTAGGTGCCATATTCACTGATGAGAACAAGTGGAAGTCGGCACGTGGGGCTGTTGAAGACAGTGGATTCTGGGAATTGGTTGACAAGGAAAGGAATCTCCATCTTGAAGGAAAGTGTGAGACATGTGTGTATAACATGATGGGAAAGAGAGAGAAGAAGCTAGGGGAGTTCGGCAAAGCAAAAGGCAGCAGAGCCATATGGTACATGTGGCTTGGAGCACGCTTCTTAGAGTTTGAAGCCCTAGGTTTCTTGAATGAAGATCACTGGTTTTCCAGAGAGAACTCCCTGAGTGGAGTGGAAGGAGAAGGGCTGCACAAACTAGGCTACATTTTAAGAGACGTGAGTAAGAAAGAAGGAGGAGCAATGTACGCCGATGACACCGCAGGATGGGACACAAGAATCACACTAGAGGATTTGAAAAATGAAGAAATGGTGACAAACCACATGGAAGGAGTACACAAGAAACTTGCTGAAGCCATTTTCAGATTAACGTACCAAAACAAAGTGGTGCGTGTGCAAAGACCGACACCAAGAGGCACAGTAATGGACATTATATCGAGAAGAGACCAAAGAGGTAGTGGACAAGTTGTCACCTACGGCCTCAATACTTTCACCAACATGGAAGCCCAACTGATCAGACAGATGGAGGGAGAAGGAGTCTTCAAAAGCATCCAGCATCTGACAGTCACAGAAGAAATTGCAGTGAAAAACTGGTTAGTAAGAGTGGGGCGTGAGAGGTTATCAAGAATGGCCATCAGCGGAGACGATTGTGTTGTGAAACCCTTAGATGACAGGTTTGCAAGCGCTCTAACAGCTCTAAATGACATGGGAAAGGTCAGGAAAGACATACAACAATGGGAACCTTCAAGAGGATGGAACGATTGGACACAAGTGCCCTTTTGTTCACACCATTTCCATGAGTTAATCATGAAAGACGGTCGTGTACTTGTGGTTCCATGTAGAAACCAAGATGAACTGATTGGTAGGGCCCGAATTTCCCAGGGAGCCGGGTGGTCTTTGCGGGAAACAGCCTGTTTGGGGAAGTCTTACGCCCAAATGTGGAGCCTAATGTACTTCCACAGACGTGACCTTAGGCTGGCGGCAAATGCCATTTGCTCGGCAGTCCCATCACATTGGGTTCCAACAAGTCGAACAACCTGGTCCATACACGCCACACATGAGTGGATGACAACAGAAGACATGCTGACAGTCTGGAACAGAGTGTGGATCCAAGAAAACCCATGGATGGAAGACAAAACTCCAGTAGAATCATGGGAGGAAATCCCATATTTGGGGAAGAGAGAAGACCAATGGTGCGGCTCATTGATTGGGCTAACAAGCAGGGCCACCTGGGCAAAGAACATCCAAACAGCAATAAATCAAGTTAGATCCCTAATAGGCAATGAGGAATACACAGACTACATGCCATCCATGAAAAGATTCAGAAGAGAAGAGGAAGAGGCAGGAGTCTTGTGG
>FJ390389_c
ATGAATAACCAACGAAAAAAGGCGAGAAATACGCCTTTCAATATGCTGAAACGCGAGAGAAACCGCGTGTCGACTGTACAACAGCTGACAAAGAGATTCTCACTTGGAATGCTGCAGGGACGAGGACCATTAAAACTGTTCATGGCCCTGGTGGCGTTCCTTCGTTTCCTAACAATCCCACCAACAGCAGGGATACTGAAGAGATGGGGAACAATTAAAAAATCAAAAGCCATTAATGTTTTGAGAGGGTTCAGGAAAGAGATTGGAAGGATGCTGAACATCTTGAACAGGAGACGCAGAACTGCAGGCATGATCATTATGCTGATTCCAACAGTGATGGCGTTCCATTTAACCACACGTAACGGAGAACCACACATGATCGTCAGTAGACAAGAGAAAGGGAAAAGTCTTCTGTTTAAAACAGGGGATGGTGTGAACATGTGTACCCTCATGGCCATGGACCTTGGTGAATTGTGTGAAGATACAATCACGTACAAGTGTCCTCTTCTCAGGCAGAATGAACCAGAAGACATAGATTGTTGGTGCAACTCTACGTCCACATGGGTAACTTATGGGACGTGTACCACCACAGGAGAACACAGAAGAGAAAAAAGATCAGTGGCACTCGTTCCACATGTGGGAATGGGACTGGAGACACGAACTGAAACATGGATGTCATCAGAAGGGGCCTGGAAACATGCCCAGAGAATTGAAACTTGGATCTTGAGACATCCAGGCTTTACCATAATGGCAGCAATCCTGGCATACACCATAGGAACGACACATTTCCAAAGAGCCCTGATTTTCATCTTACTGACAGCTGTCGCTCCTTCAATGACAATGCGTTGCATAGGAATATCAAATAGAGACTTTGTAGAAGGGGTTTCAGGAGGAAGCTGGGTTGACATAGTCTTAGAACATGGAAGCTGTGTGACGACGATGGCAAAAAACAAACCAACATTGGATTTTGAACTGATAAAAACAGAAGCCAAACAATCTGCCACTCTAAGGAAGTACTGTATAGAGGCAAAGCTGACCAACACAACAACAGAATCTCGCTGCCCAACACAAGGAGAACCCAGCCTAAATGAAGAGCAGGACAAAAGGTTCGTCTGCAAGCACTCCATGGTGGACAGAGGATGGGGAAATGGATGTGGATTATTTGGAAAAGGAGGCATTGTGACCTGTGCTATGTTCACATGCAAAAAGAACATGAAAGGAAAAGTCGTGCAACCAGAAAACTTGGAATACACCATTGTGATAACACCTCACTCAGGGGAAGAGCATGCAGTCGGAAATGACACAGGAAAACATGGCAAGGAAATCAAAATAACACCACAGAGTTCCATCACAGAAGCAGAGTTGACAGGCTATGGCACTGTCACGATGGAGTGCTCTCCGAGAACGGGCCTCGACTTCAATGAGATGGTGTTGCTGCAAATGGAAAATAAAGCTTGGCTGGTGCACAGGCAATGGTTCCTAGACCTGCCGTTGCCATGGCTGCCCGGAGCGGACACACAAGGATCAAATTGGATACAGAAAGAGACATTGGTCACTTTCAAAAATCCCCATGCGAAGAAACAGGATGTTGTTGTTTTGGGATCCCAAGAAGGGGCCATGCACACAGCACTCACAGGGGCCACAGAAATCCAGATGTCATCAGGAAACTTACTGTTCACAGGACATCTCAAGTGCAGGCTGAGGATGGACAAACTACAGCTCAAAGGAATGTCATACTCTATGTGCACAGGAAAGTTTAAAGTTGTGAAGGAAATAGCAGAAACACAACATGGAACAATAGTTATCAGAGTACAATATGAAGGGGACGGTTCTCCATGTAAGATCCCTTTTGAGATAATGGATTTGGAAAAAAGACATGTTTTAGGTCGCCTGATTACAGTCAACCCAATCGTAACAGAAAAAGATAGCCCAGTCAACATAGAGGCAGAACCTCCATTCGGAGACAGCTACATCATCATAGGAGTAGAGCCGGGACAATTGAAGCTCAACTGGTTTAAGAAAGGAAGTTCTATCGGCCAAATGTTTGAGACAACAATGAGGGGAGCGAAGAGAATGGCCATTTTAGGTGACACAGCTTGGGATTTTGGATCCCTGGGAGGAGTGTTTACATCTATAGGAAAGGCTCTCCACCAAGTTTTCGGAGCAATCTATGGGGCTGCCTTCAGTGGGGTCTCATGGACTATGAAAATCCTCATAGGAGTCATTATCACATGGATAGGAATGAATTCACGCAGCACCTCACTGTCTGTGTCACTAGTATTGGTGGGAGTCGTGACGCTGTATTTGGGAGTTATGGTGCAGGCCGATAGTGGTTGCGTTGTGAGCTGGAAAAACAAAGAACTGAAGTGTGGCAGTGGGATTTTCATCACAGACAACGTGCACACATGGACAGAACAATACAAGTTCCAACCAGAATCCCCTTCAAAACTAGCTTCAGCTATCCAGAAAGCTCATGAAGAGGGCATTTGTGGAATCCGCTCAGTAACAAGACTGGAAAATCTGATGTGGAAACAAATAACACCAGAATTGAATCACATTCTATCAGAAAATGAGGTGAAGTTGACTATTATGACAGGAGACATCAAAGGAATCATGCAGGCAGGAAAACGATCTCTGCGGCCCCAGCCCACTGAGCTGAAGTATTCATGGAAAACATGGGGCAAAGCGAAAATGCTCTCTACAGAGTCTCATAACCAGACCTTTCTCATTGATGGCCCCGAAACAGCAGAATGCCCCAACACAAACAGAGCTTGGAATTCGCTGGAAGTTGAAGACTATGGCTTTGGAGTATTCACCACCAATATATGGCTAAAGTTGAGAGAAAAGCAGGATGTATTCTGCGACTCAAAACTCATGTCAGCGGCCATAAAAGACAACAGAGCCGTCCATGCCGATATGGGTTATTGGATAGAAAGTGCACTCAATGACACATGGAAGATAGAGAAAGCCTCTTTCATCGAAGTTAAAAGCTGCCACTGGCCAAAGTCACACACCCTCTGGAGTAATGAAGTGCTAGAAAGTGAGATGATAATTCCAAAGAATTTCGCTGGACCAGTGTCACAACACAACTACAGACCAGGCTACCATACACAAACAGCAGGACCATGGCATCTAGGTAAGCTTGAGATGGACTTTGATTTCTGCGAAGGAACCACAGTGGTGGTGACTGAGGACTGTGGAAATAGAGGACCCTCTTTAAGAACAACTACTGCCTCTGGAAAACTCATAACAGAATGGTGCTGCCGATCTTGCACATTACCACCGCTAAGATACAGAGGTGAGGACGGATGCTGGTACGGGATGGAAATCAGACCATTGAAAGAGAAAGAAGAGAATTTGGTCAACTCCTTGGTCACAGCCGGACATGGGCAGATTGACAACTTTTCACTAGGAGTCTTGGGAATGGCATTGTTCCTGGAAGAAATGCTCAGGACCCGAGTAGGAACGAAACATGCAATACTACTAGTTGCAGTTTCTTTTGTGACATTGATCACAGGGAACATGTCCTTTAGAGACCTGGGAAGAGTGATGGTTATGGTGGGCGCTACTATGACGGATGACATAGGTATGGGCGTGACTTATCTTGCCCTACTAGCAGCCTTCAAAGTCAGACCAACTTTTGCAGCTGGACTACTCTTGAGAAAGTTGACCTCCAAGGAATTGATGATGACTACCATAGGAATCGTACTCCTCTCCCAGAGCACCATACCAGAGACCATTCTTGAACTGACTGATGCGTTAGCCTTGGGCATGATGGTCCTTAAAATGGTGAGAAAAATGGAAAAGTATCAATTGGCAGTGACTATCATGGCTATCTTGTGCGTCCCAAATGCAGTGATATTACAAAACGCATGGAAAGTGAGTTGCACAATATTGGCAGTGGTGTCCGTTTCCCCACTGTTCTTAACATCCTCACAGCAGAAAGCGGATTGGATACCATTAGCATTGACGATCAAGGGTCTCAATCCAACAGCTATTTTTCTAACAACCCTTTCAAGAACCAACAAGAAAAGGAGCTGGCCACTAAATGAGGCTATCATGGCAGTCGGGATGGTGAGCATTTTGGCCAGTTCACTCCTAAAGAATGACATTCCCATGACAGGACCATTAGTGGCTGGAGGGCTCCTCACTGTGTGCTACGTGCTCACTGGACGATCGGCCGATTTGGAACTGGAGAGAGCCGCCGATGTCAAATGGGAAGATCAGGCAGAGATATCAGGAAGCAGTCCAATCCTGTCAATAACAATATCAGAAGATGGTAGCATGTCGATAAAAAACGAAGAGGAAGAACAAATACTGACCATACTCATTAGAACAGGATTGCTGGTGATCTCAGGACTTTTTCCTGTATCAATGCCAATCACGGCAGCAGCATGGTACCTGTGGGAAGTGAAGAAACAACGGGCTGGAGTATTGTGGGATGTCCCTTCACCCCCACCCGTGGGAAAGGCTGAACTGGAAGATGGAGCCTATAGAATCAAGCAAAAAGGGATTCTTGGATATTCCCAGATCGGAGCCGGAGTTTACAAAGAAGGAACATTCCATACAATGTGGCATGTCACACGCGGCGCTGTTCTAATGCATAAAGGAAAGAGGATTGAACCATCATGGGCGGACGTTAAGAAAGACCTAATATCATATGGAGGAGGCTGGAAGCTAGAAGGAGAATGGAAGGAAGGAGAAGAAGTCCAGGTCTTGGCATTGGAGCCTGGAAAAAATCCAAGAGCCGTCCAAACAAAACCTGGTCTTTTCAAAACCAACGCCGGAACCATAGGTGCCGTATCTCTGGACTTTTCTCCTGGAACCTCAGGATCTCCAATCATCGACAAAAAAGGAAAAGTTGTGGGTCTTTATGGTAATGGTGTTGTTACAAGGAGTGGAGCATATGTGAGTGCTATAGCCCAGACTGAAAAAAGTATTGAAGACAATCCAGAGATCGAAGATGACATTTTTCGAAAGAGAAAATTGACCATCATGGACCTCCACCCAGGAGCGGGAAAGACGAAGAGATACCTTCCGGCCATAGTCAGAGAGGCTATAAAACGGGGCCTGAGGACATTAATCCTGGCCCCCACTAGAGTCGTGGCAGCTGAAATGGAGGAAGCCCTAAGAGGACTTCCAATAAGATACCAAACCCCAGCCATCAGAGCTGAGCACACCGGGCGGGAGATTGTGGACCTAATGTGTCATGCCACATTCACTATGAGGCTGCTATCACCAGTTAGAGTGCCAAATTACAACCTGATCATCATGGACGAAGCCCATTTCACAGACCCAGCAAGTATAGCGGCTAGAGGATACATCTCAACTCGAGTAGAGATGGGTGAGGCAGCTGGGATTTTCATGACAGCCACTCCTCCGGGAAGCAGAGACCCATTCCCTCAGAGCAATGCACCAATCATGGATGAAGAAAGAGAAATCCCTGAACGTTCGTGGAGTTCTGGACATGAGTGGGTCACGGATTTTAAAGGGAAGACTGTTTGGTTCGTTCCAAGTATAAAAGCAGGAAATGATATAGCAGCTTGCCTGAGAAAAAATGGAAAGAAAGTGATACAACTCAGTAGGAAGACCTTTGATTCTGAGTATGTCAAGACTAGAACCAATGATTGGGACTTCGTGGTCACAACTGACATTTCAGAAATGGGTGCCAACTTCAAGGCTGAGAGGGTTATAGACCCCAGACGCTGCATGAAACCAGTTATACTAACAGATGGTGAAGAGCGGGTGATCCTGGCAGGACCTATGCCAGTGACCCACTCTAGTGCAGCACAAAGAAGAGGGAGAATAGGAAGAAATCCAAAAAATGAAAATGACCAGTACATATACATGGGGGAACCTCTGGAAAATGATGAAGACTGTGCACACTGGAAAGAAGCTAAAATGCTCCTAGATAACATCAACACACCTGAAGGAATCATTCCTAGCATGTTCGAACCAGAGCGTGAAAAGGTGGATGCCATTGATGGTGAATACCGCTTGAGAGGAGAAGCAAGGAAAACCTTTGTGGACCTAATGAGAAGAGGAGACCTACCAGTCTGGTTGGCCTACAGAGTGGCAGCTGAAGGCATCAACTACGCAGACAGAAGGTGGTGTTTTGATGGAATTAAGAACAACCAAATCTTGGAAGAAAATGTGGAGGTGGAAATCTGGACAAAAGAAGGGGAAAGGAAGAAATTAAAACCCAGATGGCTGGATGCCAGGATCTACTCTGACCCACTGGCGCTAAAGGAATTCAAGGAGTTTGCAGCTGGAAGAAAGTCCCTGACCCTGAACCTAATCACAGAAATGGGTAGGCTTCCAACTTTCATGACTCAGAAGGCAAGAGACGCACTGGACAACTTAGCAGTGCTGCACACGGCTGAAGCAGGTGGAAGGGCGTACAATCATGCTCTCAGTGAACTGCCGGAGACCCTGGAGACATTGCTTTTACTGACACTTCTGGCTACAGTCACGGGAGGAATCTTTTTATTCTTGATGAGCGGAAGGGGTATAGGGAAGATGACCCTGGGAATGTGCTGCATAATCACGGCTAGTATTCTCCTATGGTACGCACAAATACAGCCACACTGGATAGCAGCTTCAATAATACTGGAGTTTTTTCTCATAGTTTTGCTTATTCCAGAACCAGAAAAGCAGAGAACACCCCAAGATAACCAATTGACCTACGTTGTCATAGCCATCCTCACAGTGGTGGCCGCAACCATGGCAAACGAGATGGGTTTCCTGGAAAAAACGAAGAAAGATCTCGGATTGGGAAGCATTACAACCCAGCAACCCGAGAGCAACATCCTGGACATAGATCTACGTCCCGCATCAGCATGGACGCTGTATGCTGTGGCCACAACATTTGTCACACCAATGTTGAGACACAGCATTGAAAATTCCTCAGTGAACGTGTCCCTAACAGCTATTGCCAACCAAGCCACAGTGTTAATGGGTCTTGGGAAAGGATGGCCATTGTCAAAGATGGACATCGGAGTTCCCCTTCTCGCCATTGGATGCTACTCACAAGTCAACCCCATAACTCTCACAGCAGCTCTTTTCTTACTGGTAGCACATTATGCCATCATAGGGCCAGGACTCCAAGCAAAAGCAACCAGAGAAGCTCAGAAAAGAGCAGCAGCGGGCATCATGAAAAACCCAACTGTCGATGGAATAACAGTGATTGACCTAGATCCAATACCCTATGATCCAAAGTTTGAAAAGCAGTTGGGACAAGTAATGCTCCTAGTCCTCTGCGTGACTCAAGTGTTGATGATGAGGACTACATGGGCTCTGTGTGAGGCTTTAACCTTAGCGACCGGGCCTATCTCCACATTGTGGGAAGGAAATCCAGGGAGGTTTTGGAACACTACCATTGCAGTGTCAATGGCTAACATTTTTAGAGGGAGTTACTTGGCCGGAGCTGGACTTCTCTTTTCCATCATGAAGAACACAACCAACACGAGAAGGGGAACTGGCAACATAGGAGAGACGCTTGGAGAGAAATGGAAAAGCCGATTGAACGCATTGGGGAAAAGTGAATTCCAGATCTACAAGAAAAGTGGAATCCAGGAAGTGGATAGAACCTTAGCAAAAGAAGGCATTAAAAGAGGAGAAACGGACCATCACGCTGTGTCGCGAGGCTCAGCAAAACTGAGATGGTTCGTCGAGAGAAATATGGTCACACCAGAAGGGAAAGTAGTGGACCTCGGTTGCGGCAGAGGAGGCTGGTCATACTATTGTGGGGGACTAAAGAATGTAAGAGAAGTCAAAGGCCTAACAAAAGGAGGACCAGGACATGAAGAACCCATCCCCATGTCAACATATGGGTGGAATCTAGTACGTCTTCAAAGTGGAGTTGACGTTTTCTTCACTCCGCCAGAAAAGTGTGACACATTGTTGTGTGACATAGGGGAGTCGTCACCAAATCCCACGGTAGAAGCAGGACGAACACTCAGAGTCCTCAACTTAGTGGAAAATTGGTTGAACAACAACACCCAATTTTGCATAAAGGTTCTCAACCCATACATGCCCTCAGTCATAGAAAAAATGGAAGCACTACAAAGGAAATATGGAGGAGCCTTAGTGAGGAATCCACTCTCACGAAACTCCACACATGAGATGTACTGGGTATCCAATGCCTCCGGGAACATAGTGTCATCAGTGAACATGATTTCAAGGATGTTGATCAACAGATTCACAATGAGACACAAGAAAGCCACTTACGAGCCAGATGTAGACCTCGGAAGCGGAACCCGCAACATCGGAATTGAAAGTGAGATACCAAACCTAGACATAATCGGGAAAAGAATAGAAAAAATAAAACAAGAGCATGAAACATCATGGCACTATGACCAAGACCACCCATACAAAACGTGGGCTTACCATGGCAGCTATGAAACAAAACAAACTGGATCAGCATCATCCATGGTGAACGGAGTGGTCAGACTGCTGACAAAACCTTGGGACGTCGTCCCCATGGTGACACAGATGGCAATGACAGACACGACTCCATTTGGACAACAGCGCGTTTTTAAAGAAAAAGTGGACACGAGAACCCAAGAACCGAAAGAAGGCACAAAGAAACTAATGAAAATCACGGCAGAGTGGCTTTGGAAAGAACTAGGGAAGAAAAAGACACCTAGGATGTGCACTAGAGAAGAATTCACAAGAAAGGTGAGAAGCAATGCAGCCTTGGGGGCCATATTCACTGATGAGAACAAGTGGAAGTCGGCACGTGAGGCTGTTGAAGATAGTAGGTTTTGGGAGCTGGTTGACAAGGAAAGGAATCTCCATCTTGAAGGAAAGTGTGAAACATGTGTGTATAACATGATGGGAAAAAGAGAGAAGAAGCTAGGGGAGTTCGGCAAGGCAAAAGGCAGCAGAGCCATATGGTACATGTGGCTTGGAGCACGCTTCTTAGAGTTTGAAGCCCTAGGATTCTTGAATGAAGATCACTGGTTCTCCAGAGAGAACTCCTTGAGTGGAGTGGAAGGAGAAGGGCTGCACAAGCTAGGTTACATTTTAAGAGACGTGAGCAAGAAAGAGGGAGGAGCAATGTATGCCGATGACACCGCAGGATGGGACACAAGAATCACACTAGAAGACCTAAAAAATGAGGAAATGGTAACAAACCACATGGAAGGAGAACACAAGAAACTAGCCGAGGCCATTTTCAAATTAACGTACCAAAACAAGGTGGTGCGTGTGCAAAGACCAACACCAAGAGGCACAGTAATGGATATCATATCGAGAAGAGACCAAAGAGGTAGTGGACAAGTTGGTACCTATGGACTCAATACTTTCACCAATATGGAAGCCCAACTAATCAGACAGATGGAGGGAGAAGGAGTCTTCAAAAGCATTCAGCACCTGACAGTCACAGAAGAAATCGCCGTGCAAAACTGGTTAGCAAGAGTAGGGCGCGAAAGGTTATCAAGAATGGCCATCAGTGGAGATGATTGTGTTGTGAAACCTTTAGATGACAGGTTCGCAAGCGCTTTAACAGCTCTAAATGACATGGGAAAGGTTAGGAAAGACATACAACAATGGGAACCTTCAAGAGGATGGAACGATTGGACACAAGTGCCCTTCTGTTCACACCATTTCCATGAGTTAATCATGAAAGACGGCCGCGTACTTGTAGTTCCATGCAGAAACCAAGATGAACTGATTGGTAGAGCCCGAATTTCCCAAGGAGCTGGGTGGTCTTTGCGAGAGACGGCCTGTTTGGGGAAGTCCTACGCCCAAATGTGGAGCTTGATGTACTTCCACAGACGTGACCTCAGGCTGGCGGCTAATGCTATTTGCTCGGCAGTCCCATCACATTGGGTTCCAACAAGTAGAACAACCTGGTCCATACACGCCAAACATGAATGGATGACAACGGAAGACATGCTGACAGTCTGGAACAGGGTGTGGATTCAAGAAAACCCATGGATGGAAGACAAAACTCCAGTGGAATCATGGGAGGAAATCCCATACTTGGGGAAAAGAGAAGACCAATGGTGCGGCTCATTGATTGGGCTAACAAGCAGGGCCACCTGGGCAAAGAACATCCAAACAGCAATAAATCAAGTTAGATCCCTTATAGGCAATGAGGAATACACAGATTACATGCCATCCATGAAAAGATTCAGAAGAGAAGAGGAAGAGGCAGGAGTCCTGTGG
>JX470186_c
ATGAATAACCAACGGAAAAAGGCGAGAAATACGCCTTTCAATATGCTGAAACGCGAGAGAAACCGCGTGTCAACTGTGCAGCAGCTGACAAAGAGATTCTCACTTGGAATGCTACAGGGACGAGGACCATTGAAACTGTTCATGGCCCTGGTGGCATTCCTTCGTTTCCTAACAATCCCGCCAACAGCAGGGATATTAAAAAGATGGGGAACAATCAAAAAATCAAAAGCTATCAATGTCTTGAGAGGGTTCAGGAAAGAGATTGGAAGGATGCTGAACATCTTGAACAGGAGACGCAGAACTGCAGGTATAATTATTATGATGATTCCAACAGTGATGGCGTTCCATTTAACCACACGCAACGGAGAACCACACATGATCGTCAGTAGACAAGAGAAAGGGAAAAGTCTTCTGTTTAAAACAGAGAACGGTGTGAACATGTGTACCCTCATGGCCATGGACCTTGGTGAACTGTGTGAAGACACAATCACTTATAATTGTCCTCTTCTCAGGCAGAATGAACCAGAAGACATAGATTGCTGGTGCAACTCTACGTCTACATGGGTAACTTACGGGACATGCACCGCCACAGGAGAACACAGAAGGGAAAAAAGATCAGTGGCACTCGTTCCACATGTGGGAATGGGACTGGAGACACGAACTGAAACATGGATGTCATCAGAAGGGGCCTGGAAACATGCCCAGAGAATTGAAACGTGGGTCTTGAGACATCCAGGCTTCACCATAATGGCAGCAATCCTGGCTTACACCATAGGAACGACATACTTCCAAAGAGTCCTGATCTTCATCTTACTGACAGCTGTCGCTCCTTCAATGACAATGCGTTGTATAGGAATATCAAATAGAGACTTTGTGGAAGGGGTATCAGGAGGAAGCTGGGTTGACATAGTCTTGGAACATGGAAGCTGTGTGACGACGATGGCGAAAAATAAACCAACATTGGATTTTGAACTGATAAAAACAGAAGCCAAACACCCCGCCACTCTAAGGAAGTATTGTATAGAGGCAAAGCTGACCAACACAACAACAGCATCTCGCTGCCCAACACAAGGAGAACCTAGCCTAAATGAAGAACAGGACAAAAGATTCGTCTGCAAACACTCCATGGTAGACAGAGGATGGGGAAATGGATGCGGATTATTTGGAAAGGGAGGTATCGTGACCTGTGCAATGTTCACATGCAAAAAGAACATGGAAGGAAAAATCGTGCAACCAGAAAACTTGGAGTACACCATCGTGATAACACCTCACTCAGGGGAAGAGAATGCAGTCGGAAATGACACAGGAAAACACGGCAAGGAAATTAAAGTAACACCACAGAGTTCCATCACAGAAGCAGAACTAACAGGCTATGGCACTGTTACGATGGAATGCTCTCCGAGAACGGGCCTCGACTTCAATGAGATGGTGTTGCTGCAAATGGAAAACAAGGCTTGGCTGGCGCACAGGCAATGGTTCTTAGACCTGCCGTTACCATGGCTGCCCGGAGCAGACACACAAGGATCAAATTGGATACAGAAGGAGACATTGGTCACTTTCAAAAATCCCCATGCAAAGAAACAGGATGTTGTCGTTTTAGGATCCCAAGAAGGGGCCATGCACACAGCACTCACAGGGGCCACGGAAATCCAGATGTCATCAGGAAACTTGCTGTTCACAGGACATCTTAAGTGTAGGCTGAGAATGGACAAATTACAACTCAAAGGAATGTCATATTCCATGTGTACAGGAAAGTTTAAAGTTGTGAAGGAAATAGCAGAAACACAACATGGAACAATAGTTATCAGAGTACAATATGAAGGGGACGGTTCTCCGTGCAAGATCCCTTTTGAAATAATGGATTTGGAAAAAAGACATGTCTTAGGTCGCTTGATTACAGTCAACCCAATCGTCACAGAGAAAGACAGCCCAGTCAACATAGAAGCAGAACCTCCATTCGGGGACAGCTACATCATTATAGGAGTAGAACCAGGACAACTGAAGCTCAGCTGGTTTAAGAAAGGAAGTTCTATTGGCCAAATGTTTGAGACAACAATGAGAGGAGCGAAGAGAATGGCCATTTTAGGTGACACAGCTTGGGATTTTGGATCCTTAGGAGGGGTGTTCACATCCATAGGAAAGGCCCTCCACCAAGTCTTTGGAGCAATTTATGGGGCTGCCTTCAGTGGGGTTTCATGGACTATGAAAATCCTCATAGGAGTCGTCATCACATGGATAGGAATGAATTCACGCAGCACCTCACTGTCTGTGTCACTAGTATTAGTGGGGGTCGTGACATTGTATTTGGGAGTTATGGTGCAGGCCGATAGTGGTTGCGTTGTGAGTTGGAAAAACAAAGAACTGAAATGTGGCAGTGGGATTTTTATCACAGACAACGTACACACATGGACAGAACAATACAAATTCCAACCAGAATCCCCTTCAAAGCTGGCTTCAGCTATCCAGAAGGCTCATGAAGAAGGCATTTGTGGAATCCGCTCAGTAACAAGACTAGAGAATCTGATGTGGAAACAAATAACACCAGAACTGAATCACATTTTATCAGAAAATGAGGTAAAGTTGACTATCATGACAGGAGACATTAAAGGAATCATGCAGGCAGGAAAACGATCCCTACGGCCTCAACCCACTGAGTTGAAGTACTCTTGGAAAGCATGGGGCAAAGCGAAAATGCTCTCCACAGAGCTTCATAACCACACCTTTCTCATTGATGGCCCCGAAACAGCAGAATGTCCCAACACAAACAGAGCTTGGAACTCACTAGAAGTTGAAGACTATGGCTTTGGAGTATTTACCACCAACATATGGCTGAAAATGAAAGAAAGGCAGGATGTATTTTGTGACTCAAAACTCATGTCAGCAGCCATAAAAGACAGCAGAGCCGTCCACGCCGATATGGGTTATTGGATAGAAAGCGCACTCAATGACACATGGAAGATTGAGAAAGCCTCTTTTATTGAAGTTAAAAGCTGCCACTGGCCAAAGTCACACACTCTCTGGAGTAATGGAGTGCTAGAAAGTGAGATGATAATTCCAAAGAATTTTGCAGGACCAGTGTCACAACACAATTACAGACCAGGCTATCATACACAAACGGCAGGACCCTGGCATCTAGGCAGGCTTGAGATGGACTTCGATTTCTGCGAAGGAACCACAGTGGTGGTGACTGAGGACTGTGGAAATAGAGGACCCTCTTTAAGAACAACTACTGCTTCTGGAAAACTCATAACAGAGTGGTGTTGCCGATCTTGCACACTACCACCGCTAAGGTACAGAGGTGAGGATGGATGCTGGTATGGAATGGAAATTAGACCATTGAAAGAGAAAGAAGAGAACTTGGTCAACTCTTTGGTCACAGCCGGACATGGACAGATTGACAACTTCTCACTAGGAGTCTTGGGAATGGCACTGTTCCTGGAAGAGATGCTCAGGACCCGAGTAGGAACGAAACATGCAATATTATTAGTTGCAGTTTCTTTCGTGACATTGATCACAGGGAACATGTCCTTTCGAGATTTGGGGAGAGTGATGGTCATGGTGGGCGCTACTATGACGGATGACATAGGCATGGGCGTGACTTATCTTGCCCTATTAGCAGCCTTCAAAGTCAGACCAACTTTTGCAGCTGGACTACTCTTAAGAAAGCTGACCTCCAAGGAATTGATGATGACCACCATAGGAATCGTGCTCCTCTCCCAGGCCACCATACCAGAGACTATACTTGAACTGACTGACGCGTTGGCTTTGGGGATGATGGTTCTCAAAATAGTGAGAAACATGGAAAAGTATCAACTAGCAGTGACTATCATGGCCATCTTGTGCGTCCCAAATGCAGTGATATTACAAAATGCATGGAAAGTGAGCTGCACAACACTGGCAGTGGTGTCCGTTTCCCCACTGCTTTTAACATCCTCACAGCAGAAAGCGGATTGGATACCACTGGCGTTGACGATCAAAGGCCTCAATCCAACAGCCATTTTCTTAACAACTCTCTCAAGAACTAACAAGAAAAGGAGCTGGCCACTAAATGAGGCTATTATGGCAGTCGGGATGGTGAGCATTTTAGCCAGTTCTCTCTTAAAGAATGATATTCCCATGACAGGACCATTAGTGGCTGGAGGGCTTCTCACTGTGTGTTACGTGCTCACTGGAAGATCGGCTGATTTGGAACTGGAGAGAGCTGCTGACGTAAGATGGGAAGAACAGGCAGAGATATCAGGAAGTAGTCCAATTCTGTCGATAACAATATCGGAAGATGGTAGCATGTCGATAAAAAATGAAGAAGAAGAACAAACACTGACCATACTCATCAGAACAGGACTGTTGGTGGTATCAGGACTCTTTCCCGTGTCAACACCAATCACGGCAGCTGCATGGTACCTGTGGGAAGTGAAAAAACAACGAGCAGGAGTATTGTGGGATGTCCCTTCACCCCCACCTGTGGGAAAGGCCGAACTGGAGGATGGAGCCTACAGAATCAAGCAGAAAGGGATTCTAGGATACTCGCAGATCGGAGCTGGAGTTTACAAAGAAGGAACATTTCACACAATGTGGCATGTCACACGTGGTGCTGTTCTAATGCATAAAGGGAAGAGAATTGAACCATCATGGGCGGACGTCAAGAAAGATCTAATATCGTATGGAGGAGGCTGGAAGCTAGAAGGAGAATGGAAGGAAGGAGAAGAAGTCCAGGTCCTGGCATTAGAGCCTGGAAAGAATCCAAGAGCCGTCCAAACAAAACCCGGTCTTTTTAAAACTAACACTGGAACCATAGGTGCCGTGTCTCTGGACTTTTCTCCTGGAACGTCAGGATCTCCAATCGTCGACAAAAAAGGAAAAGTTGTGGGCCTTTATGGCAACGGTGTCGTTACAAGGAGTGGAACATATGTGAGTGCTATAGCCCAGACTGAAAAAAGCATCGAAGACAATCCAGAGATTGAAGATGACATCTTTCGAAAGAAAAGATTGACCATCATGGACCTCCATCCAGGAGCAGGAAAAACAAAGAGATACCTTCCAGCAATAGTCAGAGAAGCCATAAAACGAGGCTTGAGAACACTAATCCTGGCCCCCACTAGAGTGGTGGCGGCTGAAATGGAAGAAGCTCTCAGAGGACTTCCAATAAGATACCAAACCCCAGCTATCAGAGCTGAGCACACTGGGCGGGAGATTGTGGATCTAATGTGTCACGCCACATTTACCATGAGGCTGCTATCACCAATTAGAGTGCCAAATTACAACCTGATTATCATGGATGAAGCCCATTTTACAGACCCAGCAAGCATAGCAGCTAGAGGATACATTTCAACTCGAGTAGAGATGGGTGAAGCAGCTGGGATTTTCATGACAGCCACCCCTCCTGGAAGCAGAGACCCATTTCCTCAGAGCAATGCACCAATCATGGATGAAGAAAGGGAAATCCCTGAGCGTTCGTGGAACTCTGGACATGAGTGGGTTACGGATTTTAAAGGGAAGACTGTTTGGTTTGTTCCAAGTATAAAAGCAGGGAATGACATAGCAGCTTGCCTGAGAAAGAATGGAAAGAAAGTGATACAACTCAGCAGGAAGACTTTTGACTCTGAATATATCAAGACTAGGACCAATGATTGGGACTTTGTGGTCACGACAGACATTTCAGAGATGGGTGCAAACTTCAAGGCTGAGAGGGTTATAGACCCCAGACGCTGTATGAAACCAGTCATACTAACAGACGGTGAAGAGCGGGTGATCTTGGCAGGACCCATGCCAGTGACCCACTCTAGTGCAGCACAAAGAAGAGGGAGAGTAGGAAGAAATCCAAAAAATGAAAATGACCAGTACATATACATGGGGGAACCTCTGGAAAATGATGAAGACTGTGCACACTGGAAAGAAGCCAAAATGCTTCTAGACAACATCAACACGCCTGAAGGAATCATTCCCAGCATGTTCGAACCAGAGCGCGAAAAGGTGGATGCCATTGATGGTGAATACCGCTTGAGAGGAGAAGCGAGGAAAACTTTCGTGGACCTAATGAGAAGAGGAGACCTACCAGTCTGGTTAGCCTACAGAGTGGCAGCTGAAGGTATCAATTACGCAGACAGAAGATGGTGCTTTGATGGAGTCAAGAACAACCAAATCTTGGAAGAAAATGTGGAAGTAGAAATTTGGACAAAAGAAGGAGAAAGGAAGAAATTAAAACCCAGATGGTTGGATGCTAGGATCTACTCTGACCCACTGGCGCTCAAAGAATTCAAGGAGTTCGCAGCTGGAAGAAAGTCCCTGACCCTGAATCTAATCACAGAGATGGGTAGGCTCCCAACCTTCATGACCCAGAAAGCAAGGAATGCACTGGATAACTTAGCAGTCTTGCATACAGCTGAAGCAGGCGGAAGGGCGTACAATCATGCTCTTAGTGAACTGCCGGAGACTCTGGAGACATTGCTTTTACTGACACTCTTGGCCACAGTCACGGGCGGAATCTTCCTGTTCTTGATGAGCGGAAAAGGTATAGGGAAGATGACCTTGGGAATGTGCTGCATAATTACGGCCAGTATTCTCCTATGGTATGCACAAATACAGCCACACTGGATAGCAGCTTCAATAATACTGGAGTTTTTTCTCATAGTCTTGCTCATTCCAGAACCAGAAAAGCAGAGAACACCCCAAGATAACCAATTAACTTATGTTGTCATAGCCATCCTTACAGTGGTGGCCGCAACCATGGCAAACGAGATGGGTTTCCTGGAAAAAACAAAGAAAGATTTCGGATTGGGAAGCATTACAACCCAGCAACCTGAGAACAACATCCTGGACATAGATCTACGTCCTGCATCAGCTTGGACTCTATATGCCGTGGCAACAACTTTCATCACACCAATGTTGAGACATAGCATTGAAAATTCCTCAGTGAATGTGTCTCTAACAGCTATTGCCAACCAAGCCACGGTGTTAATGGGTCTTGGGAAAGGATGGCCATTATCAAAAATGGACATCGGAGTTCCCCTTCTCGCTATCGGGTGCTATTCACAAGTCAACCCCATAACTCTCACAGCAGCCCTTCTCCTATTGGTAGCACATTATGCTATCATAGGGCCAGGACTCCAAGCGAAAGCAACTAGAGAAGCTCAGAAAAGAGCAGCAGCGGGCATCATGAAAAACCCAACTGTGGATGGAATAACAGTGATTGACCTAGATCCAATACCCTATGACCCAAAGTTTGAAAAGCAGTTGGGACAAGTAATGCTCTTAGTCCTCTGCGTGACTCAAGTATTGATGATGAGGACCACATGGGCTTTATGTGAAGCTCTAACCTTAGCAACCGGGCCCATCTCTACACTGTGGGAAGGAAATCCAGGAAGATTCTGGAATACAACTATTGCAGTGTCAATGGCTAACATTTTTAGAGGGAGTTACCTGGCCGGAGCCGGACTTCTCTTTTCTATCATGAAGAACACGGCCAACACAAGAAGGGGAACTGGCAACACGGGAGAGACGCTTGGAGAGAAATGGAAAAACCGGTTGAATGCATTGGGAAAGAGTGAATTCCAGATCTATAAGAAAAGTGGAATCCAGGAAGTGGATAGAACCTTAGCAAAAGAAGGCATCAAAAGAGGAGAAACGGACCATCATGCTGTGTCGCGAGGCTCGGCGAAACTGAGATGGTTCGTCGAGAGAAACCTGGTCACACCAGAAGGGAAAGTAGTGGACCTTGGTTGTGGCAGGGGAGGCTGGTCATACTATTGTGGGGGACTAAAGAATGTAAAAGAAGTCAAAGGCCTAACAAAAGGAGGACCAGGACACGAAGAACCCATTCCCATGTCAACATATGGTTGGAATCTGGTGCGTCTTCAAAGTGGAGTTGATGTTTTTTTTACTCCGCCAGAAAAGTGTGACACATTGCTGTGTGACATAGGGGAGTCGTCACCAAACCCCACTGTTGAAGCAGGACGAACACTCAGAGTTCTAAACCTAGTGGAAAATTGGCTGAACAATAACACCCAATTTTGCATAAAGGTTCTCAACCCATATATGCCCTCAGTTATAGAAAAAATGGAAGCGCTGCAAAGGAAATACGGAGGAGCTTTGGTGAGGAATCCACTCTCACGAAATTCCACACACGAGATGTACTGGGTATCCAATGCTTCCGGGAACATAGTGTCATCAGTGAATATGATTTCAAGAATGTTGATCAACAGATTCACAATGAGACACAAGAAGGCCACATACGAGCCAGATGTTGACCTCGGAAGTGGAACCCGCAACATCGGAATTGAAAGTGAGACACCAAATTTAGACATAATTGGGAAAAGAATAGAAAAAATAAAACAAGAGCATGAAACATCATGGCACTATGACCAAGACCACCCATACAAAACGTGGGCCTACCATGGCAGCTACGAAACAAAACAGACTGGATCAGCATCATCCATGGTGAACGGAGTGGTTAGGCTGCTAACAAAACCTTGGGACGTTATCCCTATGGTGACACAGATGGCAATGACAGACACGACTCCATTTGGACAACAGCGCGTTTTCAAAGAGAAAGTGGACACGAGAACCCAAGAACCGAAAGAAGGCACGAAAAAACTAATGAAGATCACGGCAGAATGGCTCTGGAAAGAACTAGGAAAGAAAAAGACACCTAGGATGTGCACCAGAGAAGAATTCACAAGAAAGGTGAGAAGTAATGCAGCCTTAGGCGCCATATTCACTGATGAGAACAAGTGGAAGTCGGCACGTGAGGCTGTTGAAGACAGCGGATTTTGGGAATTGGTTGACAAGGAAAGGAATCTCCATCTTGAAGGAAAGTGTGAGACATGTGTATATAACATGATGGGAAAGAGAGAGAAGAAGCTAGGGGAGTTCGGCAAAGCGAAAGGCAGCAGAGCCATATGGTACATGTGGCTTGGAGCACGCTTCTTAGAGTTTGAAGCCCTAGGATTTTTGAATGAAGATCACTGGTTTTCCAGAGAGAACTCCCTGAGTGGAGTGGAAGGAGAAGGGCTGCACAAACTAGGCTACATTTTAAGAGACGTGAGTAAGAAAGAAGGAGGAGCAATGTACGCCGATGACACCGCAGGATGGGACACAAGAATCACACTAGAGGACTTAAAAAATGAAGAAATGGTGACAAACCACATGGAAGGAGAACACAAGAAACTTGCTGAAGCCATCTTCAAACTAACGTACCAAAACAAGGTGGTGCGTGTGCAAAGACCAACACCAAGAGGCACAGTAATGGACATTATATCGAGAAGAGACCAAAGAGGTAGTGGACAAGTTGTCACCTACGGCCTCAATACTTTCACCAACATGGAAGCCCAACTGATCAGACAGATGGAGGGAGAAGGAGTCTTCAAAAGCATCCAGCAACTGACAGTTACAGAAGAAATTGCAGTGAAAAACTGGTTAGTAAGAGTGGGGCGTGAGAGGTTATCAAGAATGGCCATTAGTGGAGATGACTGTGTTGTGAAACCCTTAGATGACAGGTTTGCAAGCGCTCTAACAGCTCTAAATGACATGGGAAAGGTTAGGAAAGACATACAACAATGGGAACCTTCAAGAGGATGGAACGACTGGACACAAGTGCCTTTTTGTTCACACCATTTCCATGAGTTAATCATGAAGGACGGTCGTGTACTCGTAGTTCCATGCAGAAATCAAGATGAACTGATTGGTAGGGCCCGAATTTCCCAGGGAGCCGGGTGGTCCTTGCGGGAAACAGCCTGTTTGGGGAAGTCTTACGCCCAAATGTGGAGCCTGATGTACTTCCACAGACGTGACCTTAGGCTGGCGGCAAATGCCATTTGCTCGGCAGTCCCATCACATTGGGTTCCAACAAGTCGAACAACCTGGTCCATACACGCCACGCATGAGTGGATGACAACAGAAGACATGCTGACAGTCTGGAACAGGGTGTGGATCCAAGAAAACCCATGGATGGAAGACAAAACTCCAGTGGAGTCATGGGAGGAAATCCCATATTTGGGGAAAAGAGAAGACCAATGGTGCGGCTCATTGATTGGGCTAACAAGCAGGGCCACCTGGGCAAAGAACATCCAAACAGCAATAAATCAAGTTAGATCCCTAATAGGCAATGAGGAATACACAGACTACATGCCATCCATGAAAAGATTTAGAAGAGAAGAGGAAGAGGCAGGAGTCTTGTGG
>JF730054_c
ATGAATAACCAACGAAAAAAGGCGAGAAATACGCCTTTCAATATGCTGAAACGCGAGAGAAACCGCGTGTCGACTGTACAACAGCTGACAAAGAGATTCTCACTTGGAATGCTGCAGGGACGAGGACCATTAAAACTGTTCATGGCCCTGGTGGCGTTCCTTCGTTTCCTAACAATCCCACCAACAGCAGGGATACTGAAGAGATGGGGAACAATTAAAAAATCAAAAGCCATTAATGTTTTGAGAGGCTTCAGGAAAGAGATTGGAAGGATGCTGAACATCTTGAACAGGAGACGCAGAACTGCAGGCATGATCATTATGCTGATTCCAACAGTGATGGCGTTCCATTTAACCACACGTAACGGAGAACCACACATGATCGTCAGTAGACAAGAGAAAGGGAAAAGTCTTCTGTTTAAAACAGGGGATGGTGTGAACATGTGTACCCTCATGGCCATGGACCTTGGTGAATTGTGTGAAGATACAATCACGTACAAGTGTCCTCTTCTCAGGCAGAATGAACCAGAAGACATAGATTGTTGGTGCAACTCTACGTCCACATGGGTAACTTATGGGACGTGTACCACCACAGGAGAACACAGAAGAGAAAAAAGATCAGTGGCACTCGTTCCACATGTGGGAATGGGACTGGAGACACGAACTGAAACATGGATGTCATCAGAAGGGGCCTGGAAACATGCCCAGAGAATTGAAACTTGGATCTTGAGACATCCAGGCTTTACCATAATGGCAGCAATCCTGGCATACACCATAGGAACGACACATTTCCAAAGAGCCCTGATTTTCATCTTACTGACAGCTGTCGCTCCTTCAATGACAATGCGTTGCATAGGAATATCAAATAGAGACTTTGTAGAAGGGGTTTCAGGAGGAAGCTGGGTTGACATAGTCTTAGAACATGGAAGCTGTGTGACGACGATGGCAAAAAACAAACCAACATTGGATTTTGAACTGATAAAAACAGAAGCCAAACAATCTGCCACTCTAAGGAAGTACTGTATAGAGGCAAAGCTGACCAACACAACAACAGAATCTCGCTGCCCAACACAAGGAGAACCCAGCCTAAATGAAGAGCAGGACAAAAGGTTCGTCTGCAAACACTCCATGGTGGACAGAGGATGGGGAAACGGATGTGGATTATTTGGAAAAGGAGGCATTGTGACCTGTGCTATGTTCACATGCAAAAAGAACATGAAAGGAGAAGTCGTGCAACCAGAAAACTTGGAATACACCATTGTGATAACACCTCACTCAGGGGAAGAGCATGCAGTCGGAAATGACACAGGAAAACATGGCAAGGAAATCAAAATAACACCACAGAGTTCCATCACAGAAGCAGAGTTGACAGGCTATGGCACTGTCACGATGGAGTGCTCTCCGAGAACGGGCCTCGACTTCAATGAGATGGTGTTGCTGCAAATGGAAAATAAAGCTTGGCTGGTGCACAGGCAATGGTTCCTAGACCTGCCGTTGCCATGGCTGCCCGGAGCGGACACACAAGGATCAAATTGGATACAGAAAGAGACATTGGTCACTTTCAAAAATCCCCATGCGAAGAAACAGGATGTTGTTGTTTTGGGATCCCAAGAAGGGGCCATGCACACAGCACTCACAGGGGCCACAGAAATCCAGATGTCATCAGGAAACTTACTGTTCACAGGACATCTCAAGTGCAGGCTGAGGATGGACAAACTACAGCTCAAAGGAATGTCATACTCTATGTGCACAGGAAAGTTTAAAGTTGTGAAGGAAATAGCAGAAACACAACATGGAACAATAGTTATCAGAGTACAATATGAAGGGGACGGTTCTCCATGTAAGATCCCTTTTGAGATAATGGATTTGGAAAAAAGACATGTTTTAGGTCGCCTGATTACAGTCAACCCAATCGTAACAGAAAAAGATAGCCCAGTCAACATAGAAGCAGAACCTCCATTCGGAGACAGCTACATCATCATAGGAGTAGAGCCGGGACAATTGAAGCTCAACTGGTTTAAGAAAGGAAGTTCTATCGGCCAAATGCTTGAGACAACAATGAGGGGAGCGAAGAGAATGGCCATTTTAGGTGACACAGCTTGGGATTTTGGATCCCTAGGAGGAGTGTTTACATCTATAGGAAAGGCTCTCCACCAAGTTTTCGGAGCAATCTATGGGGCTGCCTTCAGTGGGGTCTCATGGACTATGAAAATCCTCATAGGAGTCATTATCACATGGATAGGAATGAATTCACGCAGCACCTCACTGTCTGTGTCACTAGTATTGGTGGGAGTCGTGACGCTGTATTTGGGAGTTATGGTGCAGGCCGATAGTGGTTGCGTTGTGAGCTGGAAAAACAAAGAACTGAAGTGTGGCAGTGGGATTTTCATCACAGACAACGTGCACACATGGACAGAACAATACAAGTTCCAACCAGAATCCCCTTCAAAACTAGCTTCAGCTATCCAGAAAGCTCATGAAGAGGGCATTTGTGGAATCCGCTCAGTAACAAGACTGGAAAATCTGATGTGGAAACAAATAACACCAGAATTGAATCACATTCTATCAGAAAATGAGGTGAAGTTGACTATTATGACAGGAGACATCAAAGGAATCATGCAGGCAGGAAAACGATCTCTGCGGCCCCAGCCCACTGAGCTGAAGTATTCATGGAAAACATGGGGCAAAGCGAAAATGCTCTCTACAGAGTCTCATAACCAGACCTTTCTAATTGATGGCCCCGAAACAGCAGAATGCCCCAACACAAACAGAGCTTGGAATTCGCTGGAAGTTGAAGACTATGGCTTTGGAGTATTCACCACCAATATATGGCTAAAGTTGAGAGAAAAGCAGGATGTATTCTGCGACTCAAAACTCATGTCAGCGGCCATAAAAGACAACAGAGCCGTCCATGCCGATATGGGTTATTGGATAGAAAGTGCACTCAATGACACATGGAAGATAGAGAAAGCCTCTTTCATCGAAGTTAAAAGCTGCCACTGGCCAAAGTCACACACCCTCTGGAGTAATGAAGTGCTAGAAAGTGAGATGATAATTCCAAAGAATTTCGCTGGACCAGTGTCACAACACAACTACAGACCAGGCTACCATACACAAACAGCAGGACCATGGCATCTAGGTAAGCTTGAGATGGACTTTGATTTCTGCGAAGGAACCACAGTGGTGGTGACTGAGGACTGTGGAAATAGAGGACCCTCTTTAAGAACAACTACTGCCTCTGGAAAACTCATAACAGAATGGTGCTGCCGATCTTGCACATTACCACCGCTAAGATACAGAGGTGAGGACGGATGCTGGTACGGGATGGAAATCAGACCATTGAAAGAGAAAGAAGAGAATTTGGTCAACTCCTTGGTCACAGCCGGACATGGGCAGATTGACAACTTTTCACTAGGAGTCTTGGGAATGGCATTGTTCCTGGAAGAAATGCTCAGGACCCGAGTAGGAACGAAACATGCAATACTACTAGTTGCAGTTTCTTTTGTGACATTGATCACAGGGAACATGTCCTTTAGAGACCTGGGAAGAGTGATGGTTATGGTGGGCGCTACTATGACGGATGACATAGGTATGGGCGTGACTTATCTTGCCCTACTAGCAGCCTTCAAAGTCAGACCAACTTTTGCAGCTGGACTACTCTTGAGAAAGTTGACCTCCAAGGAATTGATGATGACTACCATAGGAATCGTACTCCTCTCCCAGAGCACCATACCAGAGACCATTCTTGAACTGACTGACGCGTTAGCCTTGGGCATGATGGTCCTTAAAATGGTGAGAAAAATGGAAAAGTATCAATTGGCAGTGACTATCATGGCTATCTTGTGCGTCCCAAATGCAGTGATATTACAAAACGCATGGAAAGTGAGTTGCACAATATTGGCAGTGGTGTCCGTTTCCCCACTGTTCTTAACATCCTCACAGCAGAAAGCGGATTGGATACCATTAGCATTGACGATCAAGGGTCTCAATCCAACAGCTATTTTTCTAACAACCCTTTCAAGAACTAACAAGAAAAGGAGCTGGCCACTAAATGAGGCTATCATGGCAGTCGGGATGGTGAGCATTTTGGCCAGTTCACTCCTAAAGAATGACATTCCCATGACAGGACCATTAGTGGCTGGAGGGCTCCTCACTGTGTGCTACGTGCTCACTGGACGATCGGCCGATTTGGAACTGGAGAGAGCCGCCGATGTCAAATGGGAAGATCAGGCAGAGATATCAGGAAGCAGTCCAATCCTGTCAATAACAATATCAGAAGATGGTAGCATGTCGATAAAAAACGAAGAGGAAGAACAAACACTGACCATACTCATTAGAACAGGATTGCTGGTGATCTCAGGACTTTTTCCTGTATCACTACCAATCACGGCAGCAGCATGGTACCTGTGGGAAGTGAAGAAACAACGGGCTGGAGTATTGTGGGATGTCCCTTCACCCCCACCCGTAGGAAAGGCTGAACTGGAAGATGGAGCCTATAGAATCAAGCAAAAAGGGATTCTTGGATATTCCCAGATCGGAGCCGGAGTTTACAAAGAAGGAACATTCCATACAATGTGGCATGTCACACGCGGCGCTGTTCTAATGCATAAAGGAAAGAGGATTGAACCATCATGGGCGGACGTTAAGAAAGACCTAATATCATATGGAGGAGGCTGGAAGCTAGAAGGAGAATGGAAGGAAGGAGAAGAAGTCCAGGTCTTGGCATTGGAGCCTGGAAAAAATCCAAGAGCCGTCCAAACAAAACCTGGTCTTTTCAAAACCAACGCCGGAACCATAGGTGCCGTATCTCTGGACTTTTCTCCTGGAACCTCAGGATCTCCAATCATCGACAAAAAAGGAAAAGTTGTGGGTCTTTATGGTAATGGTGTTGTTACAAGGAGTGGAGCATATGTGAGTGCTATAGCCCAGACTGAAAAAAGTATTGAAGACAATCCAGAGATCGAAGATGACATTTTTCGAAAGAGAAAATTGACCATCATGGACCTCCACCCAGGAGCGGGAAAGACGAAGAGATACCTTCCGGCCATAGTCAGAGAGGCTATAAAACGGGGCCTGAGGACATTAATCCTGGCCCCCACTAGAGTCGTGGCAGCTGAAATGGAGGAAGCCCTAAGAGGACTTCCAATAAGATACCAAACCCCAGCCATCAGAGCTGAGCACACCGGGCGGGAGATTGTGGACCTAATGTGTCATGCCACATTCACTATGAGGCTGCTATCACCAGTTAGAGTGCCAAATTACAACCTGATCATCATGGACGAAGCCCATTTCACAGACCCAGCAAGTATAGCGGCTAGAGGATACATCTCAACTCGAGTAGAGATGGGTGAGGCAGCTGGGATTTTCATGACAGCCACTCCTCCGGGAAGCAGAGACCCATTCCCTCAGAGCAATGCACCAATCATGGATGAAGAAAGAGAAATCCCTGAACGTTCGTGGAGTTCTGGACATGAGTGGGTCACGGATTTTAAAGGGAAGACTGTTTGGTTCGTTCCAAGTATAAAAGCAGGAAATGATATAGCAGCTTGCCTGAGAAAAAATGGAAAGAAAGTGATACAACTCAGTAGGAAGACCTTTGATTCTGAGTATGTCAAGACTAGAACCAATGATTGGGACTTCGTGGTCACAACTGACATTTCAGAAATGGGTGCCAACTTCAAGGCTGAGAGGGTTATAGACCCCAGACGCTGCATGAAACCAGTTATACTAACAGATGGTGAAGAGCGGGTGATCCTGGCAGGACCTATGCCAGTGACCCACTCTAGTGCAGCACAAAGAAGAGGGAGAATAGGAAGAAATCCAAAAAATGAAAATGACCAGTACATATACATGGGGGAACCTCTGGAAAATGATGAAGATTGTGCACACTGGAAAGAAGCTAAAATGCTCCTAGATAACATCAACACACCTGAAGGAATCATTCCTAGCATGTTCGAACCAGAGCGTGAAAAGGTGGATGCCATTGATGGTGAATACCGCTTGAGAGGAGAAGCAAGGAAAACCTTTGTGGACCTAATGAGAAGAGGAGACCTACCAGTCTGGTTGGCCTACAGAGTGGCAGCTGAAGGCATCAACTACGCAGACAGAAGGTGGTGTTTTGATGGAATTAAGAACAACCAAATCTTGGAAGAAAATGTGGAGGTGGAAATCTGGACAAAAGAAGGGGAAAGGAAGAAATTAAAACCCAGATGGTTGGATGCCAGGATCTACTCTGACCCACTGGCGCTAAAGGAATTCAAGGAGTTTGCAGCTGGAAGAAAGTCCCTGACCCTGAGCCTAATCACAGAAATGGGTAGGCTTCCAACTTTCATGACTCAGAAGGCAAGAGACGCACTGGACAACTTAGCAGTGCTGCACACGGCTGAAGCAGGTGGAAGGGCGTACAATCATGCTCTCAGTGAACTGCCGGAGACCCTGGAGACATTGCTTTTACTGACACTTCTGGCTACAGTCACGGGAGGAATCTTTTTATTCTTGATGAGCGGAAGGGGTATAGGGAAGATGACCCTGGGAATGTGCTGCATAATCACGGCTAGTATTCTCCTATGGTACGCACAAATACAGCCACACTGGATAGCAGCTTCAATAATACTGGAGTTTTTTCTCATAGTTTTGCTTATTCCAGAACCAGAAAAGCAGAGAACACCCCAAGATAACCAATTGACCTACGTTGTCATAGCCATCCTCACAGTGGTGGCCGCAACCATGGCAAACGAGATGGGTTTCCTGGAAAAAACGAAGAAAGATCTCGGATTGGGAAGCATTACAACCCAGCAACCCGAGAGCAACATCCTGGACATAGATCTACGTCCCGCATCAGCATGGACGCTGTATGCTGTGGCCACAACATTTGTCACACCAATGTTGAGACACAGCATTGAAAATTCCTCAGTGAACGTGTCCCTAACAGCTATTGCCAACCAAGCCACAGTGTTAATGGGTCTTGGGAAAGGATGGCCATTGTCAAAGATGGACATCGGAGTTCCCCTTCTCGCCATTGGATGCTACTCACAAGTCAACCCCATAACTCTCACAGCAGCTCTTTTCTTACTGGTAGCACATTATGCCATCATAGGGCCAGGACTCCAAGCAAAAGCAACCAGAGAAGCTCAGAAAAGAGCAGCAGCGGGCATCATGAAAAACCCAACTGTCGATGGAATAACAGTGATTGACCTAGATCCAATACCCTATGATCCAAAGTTTGAAAAGCAGTTGGGACAAGTAATGCTCCTAGTCCTCTGCGTGACTCAAGTGTTGATGATGAGGACTACATGGGCTCTGTGTGAGGCTTTAACCTTAGCGACCGGGCCTATCTCCACATTGTGGGAAGGAAATCCAGGGAGGTTTTGGAACACTACCATCGCAGTGTCAATGGCTAACATTTTTAGAGGGAGTTACTTGGCCGGAGCTGGACTTCTCTTTTCCATCATGAAGAACACAACCAACACGAGAAGGGGAACTGGCAACATAGGAGAGACGCTTGGAGAGAAATGGAAAAGCCGATTGAACGCATTGGGGAAAAGTGAATTCCAGATCTACAAGAAAAGTGGAATCCAGGAAGTGGATAGAACCTTAGCAAAAGAAGGCATTAAAAGAGGAGAAACGGACCATCACGCTGTGTCGCGAGGCTCAGCAAAACTGAGATGGTTCGTCGAGAGAAATATGGTCACACCAGAAGGGAAAGTAGTGGACCTCGGTTGCGGCAGAGGAGGCTGGTCATACTATTGTGGGGGACTAAAGAATGTAAGAGAAGTCAAAGGCCTAACAAAAGGAGGACCAGGACATGAAGAACCCATCCCCATGTCAACATATGGGTGGAATCTAGTACGTCTTCAAAGTGGAGTTGACGTTTTCTTCACTCCGCCAGAAAAGTGTGACACATTGTTGTGTGACATAGGGGAGTCGTCACCAAATCCCACGGTAGAAGCAGGACGAACACTCAGAGTCCTTAACTTAGTGGAAAATTGGTTGAACAACAACACCCAATTTTGCATAAAGGTTCTCAACCCATACATGCCTTCAGTCATAGAAAAAATGGAAGCACTACAAAGGAAATATGGAGGAGCCTTAGTGAGGAATCCACTCTCACGAAACTCCACACATGAGATGTACTGGGTATCCAATGCCTCCGGGAACATAGTGTCATCAGTGAACATGATTTCAAGGATGTTGATCAACAGATTCACAATGAGACACAAGAAAGCCACTTACGAGCCAGATGTAGACCTCGGAAGCGGAACCCGCAACATCGGAATTGAAAGTGAGATACCAAACCTAGACATAATCGGGAAAAGAATAGAAAAAATAAAACAAGAGCATGAAACATCATGGCACTATGACCAAGACCACCCATACAAAACGTGGGCTTACCATGGCAGCTATGAAACAAAACAAACTGGATCAGCATCATCCATGGTGAACGGAGTGGTCAGACTGCTGACAAAACCTTGGGACGTCGTCCCCATGGTGACACAGATGGCAATGACAGACACGACTCCATTTGGACAACAGCGCGTTTTTAAAGAAAAAGTGGACACGAGAACCCAAGAACCGAAAGAAGGCACAAAGAAACTAATGAAAATCACGGCAGAGTGGCTTTGGAAAGAACTAGGGAAGAAAAAGACACCTAGGATGTGCACTAGAGAAGAATTCACAAGAAAGGTGAGAAGCAATGCAGCCTTGGGGGCCATATTCACTGATGAGAACAAGTGGAAGTCGGCACGTGAGGCTGTTGAAGATAGTAGGTTTTGGGAGCTGGTTGACAAGGAAAGGAATCTCCATCTTGAAGGAAAGTGTGAAACATGTGTGTATAACATGATGGGAAAAAGAGAGAAGAAGCTAGGGGAGTTCGGCAAGGCAAAAGGTAGCAGAGCCATATGGTACATGTGGCTTGGAGCACGCTTCTTAGAGTTTGAAGCCCTAGGATTCTTGAATGAAGATCACTGGTTCTCCAGAGAGAACTCCTTGAGTGGAGTGGAAGGAGAAGGGCTGCACAAGCTAGGTTACATTTTAAGAGACGTGAGCAAGAAAGAGGGAGGAGCAATGTATGCCGATGACACCGCAGGATGGGACACAAGAATCACACTGGAAGACCTAAAAAATGAAGAAATGGTAACAAACCACATGGAAGGAGAACACAAGAAACTAGCCGAGGCCATTTTCAAATTAACGTACCAAAACAAGGTGGTGCGTGTGCAAAGACCAACACCAAGAGGCACAGTAATGGATATCATATCGAGAAGAGACCAAAGAGGTAGTGGACAAGTTGGTACCTATGGACTCAATACTTTCACCAATATGGAAGCCCAACTAATCAGACAGATGGAGGGAGAAGGAGTCTTCAAAAGCATTCAGCACCTGACAGTCACAGAAGAAATCGCCGTGCAAAACTGGTTAGCAAGAGTAGGGCGCGAAAGGTTATCAAGAATGGCCATCAGTGGAGATGATTGTGTTGTGAAACCTTTAGATGACAGGTTCGCAAGCGCTTTAACAGCTCTAAATGACATGGGAAAGGTTAGGAAAGACATACAACAATGGGAACCTTCAAGAGGATGGAACGATTGGACACAAGTGCCCTTCTGTTCACACCATTTCCATGAGTTAATCATGAAAGACGGCCGCGTACTCGTAGTTCCATGCAGAAACCAAGATGAACTGATTGGTAGAGCCCGAATTTCCCAAGGAGCTGGGTGGTCTTTGCGAGAGACGGCCTGTTTGGGGAAGTCCTACGCCCAAATGTGGAGCTTGATGTACTTCCACAGACGTGACCTCAGGCTGGCGGCTAATGCTATTTGCTCGGCAGTCCCATCACATTGGGTTCCAACAAGTAGAACAACCTGGTCCATACACGCCAAACATGAATGGATGACAGCGGAAGACATGCTGACAGTCTGGAACAGGGTGTGGATTCAAGAAAACCCATGGATGGAAGACAAAACTCCAGTGGAATCATGGGAGGAAATCCCATACTTGGGGAAAAGAGAAGACCAATGGTGCGGCTCATTGATTGGGCTAACAAGCAGGGCCACCTGGGCAAAGAACATCCAAACAGCAATAAATCAGGTTAGATCCCTTATAGGCAATGAGGAATACACAGATTACATGCCATCCATGAAAAGATTCAGAAGAGAAGAGGAAGAGGCAGGAGTCCTGTGG
>JF730053_c
ATGAATAACCAACGAAAAAAGGCGAGAAATACGCCTTTCAATATGCTGAAACGCGAGAGAAACCGCGTGTCGACTGTACAACAGCTGACAAAGAGATTCTCACTTGGAATGCTGCAGGGACGAGGACCATTAAAACTGTTCATGGCCCTGGTGGCGTTCCTTCGTTTCCTAACAATCCCACCAACAGCAGGGATACTGAAGAGATGGGGAACAATTAAAAAATCAAAAGCCATTAATGTTTTGAGAGGGTTCAGGAAAGAGATTGGAAGGATGCTGAACATCTTGAACAGGAGACGCAGAACTGCAGGCATGATCATTATGCTGATTCCAACAGTGATGGCGTTCCATTTAACCACACGTAACGGAGAACCACACATGATCGTCAGTAGACAAGAGAAAGGGAAAAGTCTTCTGTTTAAAACAGGGGATGGTGTGAACATGTGTACCCTCATGGCCATGGACCTTGGTGAATTGTGTGAAGATACAATCACGTACAAGTGTCCTCTTCTCAGGCAGAATGAACCAGAAGACATAGATTGTTGGTGCAACTCTACGTCCACATGGGTAACTTATGGGACGTGTACCACCACAGGAGAACACAGAAGAGAAAAAAGATCAGTGGCACTCGTTCCACATGTGGGAATGGGACTGGAGACACGAACTGAAACATGGATGTCATCAGAAGGGGCCTGGAAACATGCCCAGAGAATTGAAACTTGGATCTTGAGACATCCAGGCTTTACCATAATGGCAGCAATCCTGGCATACACCATAGGAACGACACATTTCCAAAGAGCCCTGATTTTCATCTTACTGACAGCTGTCGCTCCTTCAATGACAATGCGTTGCATAGGAATATCAAATAGAGACTTTGTAGAAGGGGTTTCAGGAGGAAGCTGGGTTGACATAGTCTTAGAACATGGAAGCTGTGTGACGACGATGGCAAAAAACAAACCAACATTGGATTTTGAACTGATAAAAACAGAAGCCAAACAATCTGCCACTCTAAGGAAGTACTGTATAGAGGCAAAGCTGACCAACACAACAACAGAATCTCGCTGCCCAACACAAGGAGAACCCAGCCTAAATGAAGAGCAGGACAAAAGGTTCGTCTGCAAACACTCCATGGTGGACAGAGGATGGGGAAATGGATGTGGATTATTTGGAAAAGGAGGCATTGTGACCTGTGCTATGTTCACATGCAAAAAGAACATGAAAGGAAAAGTCGTGCAACCAGAAAACTTGGAATACACCATTGTGATAACACCTCACTCAGGGGAAGAGCATGCAGTCGGAAATGACACAGGAAAACATGGCAAGGAAATCAAAATAACACCACAGAGTTCCATCACAGAAGCAGAGTTGACAGGCTATGGCACTGTCACGATGGAGTGCTCTCCGAGAACGGGCCTCGACTTCAATGAGATGGTGTTGCTGCAAATGGAAAATAAAGCTTGGCTGGTGCACAGGCAATGGTTCCTAGACCTGCCGTTGCCATGGCTGCCCGGAGCGGACACACAAGGATCAAATTGGATACAGAAAGAGACATTGGTCACTTTCAAAAATCCCCATGCGAAGAAACAGGATGTTGTTGTTTTGGGATCCCAAGAAGGGGCCATGCACACAGCACTCACAGGGGCCACAGAAATCCAGATGTCATCAGGAAACTTACTGTTCACAGGACATCTCAAGTGCAGGCTGAGGATGGACAAACTACAGCTCAAAGGAATGTCATACTCTATGTGCACAGGAAAGTTTAAAGTTGTGAAGGAAATAGCAGAAACACAACATGGAACAATAGTTATCAGAGTACAATATGAAGGGGACGGTTCTCCATGTAAGATCCCTTTTGAGATAATGGATTTGGAAAAAAGACATGTTTTAGGTCGCCTGATTACAGTCAACCCAATCGTAACAGAAAAAGATAGCCCAGTCAACATAGAAGCAGAACCTCCATTCGGAGACAGCTACATCATCATAGGAGTAGAGCCGGGACAATTGAAGCTCAACTGGTTTAAGAAAGGAAGTTCTATCGGCCAAATGCTTGAGACAACAATGAGGGGAGCGAAGAGAATGGCCATTTTAGGTGACACAGCTTGGGATTTTGGATCCCTGGGAGGAGTGTTTACATCTATAGGAAAGGCTCTCCACCAAGTCTTCGGAGCAATCTATGGGGCTGCCTTCAGTGGGGTCTCATGGACTATGAAAATCCTCATAGGAGTCATTATCACATGGATAGGAATGAATTCACGCAGCACCTCACTGTCTGTGTCACTAGTATTGGTGGGAGTCGTGACGCTGTATTTGGGAGTTATGGTGCAGGCCGATAGTGGTTGCGTTGTGAGCTGGAAAAACAAAGAACTGAAGTGTGGCAGTGGGATTTTCATCACAGACAACGTGCACACATGGACAGAACAATACAAGTTCCAACCAGAATCCCCTTCAAAACTAGCTTCAGCTATCCAGAAAGCTCATGAAGAGGGCATTTGTGGAATCCGCTCAGTAACAAGACTGGAAAATCTGATGTGGAAACAAATAACACCAGAATTGAATCACATTCTATCAGAAAATGAGGTGAAGTTGACTATTATGACAGGAGACATCAAAGGAATCATGCAGGCAGGAAAACGATCTCTGCGGCCCCAGCCCACTGAGCTGAAGTATTCATGGAAAACATGGGGCAAAGCGAAAATGCTCTCTACAGAGTCTCATAACCAGACCTTTCTCATTGATGGCCCCGAAACAGCAGAATGCCCCAACACAAACAGAGCTTGGAATTCGCTGGAAGTTGAAGACTATGGCTTTGGAGTATTCACCACCAATATATGGCTAAAGTTGAGAGAAAAGCAGGATGTATTCTGCGACTCAAAACTCATGTCAGCGGCCATAAAAGACAACAGAGCCGTCCATGCCGATATGGGTTATTGGATAGAAAGTGCACTCAATGACACATGGAAGATAGAGAAAGCCTCTTTCATCGAAGTTAAAAGCTGCCACTGGCCAAAGTCACACACCCTCTGGAGTAATGAAGTGCTAGAAAGTGAGATGATAATTCCAAAGAATTTCGCTGGACCAGTGTCACAACACAACTACAGACCAGGCTACCATACACAAACAGCAGGACCATGGCATCTAGGTAAGCTTGAGATGGACTTTGATTTCTGCGAAGGAACCACAGTGGTGGTGACTGAGGACTGTGGAAATAGAGGACCCTCTTTAAGAACAACTACTGCCTCTGGAAAACTCATAACAGAATGGTGCTGCCGATCTTGCACATTACCACCGCTAAGATACAGAGGTGAGGACGGATGCTGGTACGGGATGGAAATCAGACCATTGAAAGAGAAAGAAGAGAATTTGGTCAACTCCTTGGTCACAGCCGGACATGGGCAGATTGACAACTTTTCACTAGGAGTCTTGGGAATGGCATTGTTCCTGGAAGAAATGCTCAGGACCCGAGTAGGAACGAAACATGCAATACTACTAGTTGCAGTTTCTTTTGTGACATTGATCACAGGGAACATGTCCTTTAGAGACCTGGGAAGAGTGATGGTTATGGTGGGCGCTACTATGACGGATGACATAGGTATGGGCGTGACTTATCTTGCCCTACTAGCAGCCTTCAAAGTCAGACCAACTTTTGCAGCTGGACTACTCTTGAGAAAGTTGACCTCCAAGGAATTGATGATGACTACCATAGGAATCGTACTCCTCTCCCAGAGCACCATACCAGAGACCATTCTTGAACTGACTGACGCGTTAGCCTTGGGCATGATGGTCCTTAAAATGGTGAGAAAAATGGAAAAGTATCAATTGGCAGTGACTATCATGGCTATCTTGTGCGTCCCAAATGCAGTGATATTACAAAACGCATGGAAAGTGAGTTGCACAATATTGGCAGTGGTGTCCGTTTCCCCACTGTTCTTAACATCCTCACAGCAGAAAGCGGATTGGATACCATTAGCATTGACGATCAAGGGTCTCAATCCAACAGCTATTTTTCTAACAACCCTTTCAAGAACTAACAAGAAAAGGAGCTGGCCACTAAATGAGGCTATCATGGCAGTCGGGATGGTGAGCATTTTGGCCAGTTCACTCCTAAAGAATGACATTCCCATGACAGGACCATTAGTGGCTGGAGGGCTCCTCACTGTGTGCTACGTGCTCACTGGACGATCGGCCGATTTGGAACTGGAGAGAGCCGCCGATGTCAAATGGGAAGATCAGGCAGAGATATCAGGAAGCAGTCCAATCCTGTCAATAACAATATCAGAAGATGGTAGCATGTCGATAAAAAACGAAGAGGAAGAACAAACACTGACCATACTCATTAGAACAGGATTGCTGGTGATCTCAGGACTTTTTCCTGTATCACTACCAATCACGGCAGCAGCATGGTACCTGTGGGAAGTGAAGAAACAACGGGCTGGAGTATTGTGGGATGTCCCTTCACCCCCACCCGTAGGAAAGGCTGAACTGGAAGATGGAGCCTATAGAATCAAGCAAAAAGGGATTCTTGGATATTCCCAGATCGGAGCCGGAGTTTACAAAGAAGGAACATTCCATACAATGTGGCATGTCACACGCGGCGCTGTTCTAATGCATAAAGGAAAGAGGATTGAACCATCATGGGCGGACGTTAAGAAAGACCTAATATCATATGGAGGAGGCTGGAAGCTAGAAGGAGAATGGAAGGAAGGAGAAGAAGTCCAGGTCTTGGCATTGGAGCCTGGTAAAAATCCAAGAGCCGTCCAAACAAAACCTGGTCTTTTCAAAACCAACGCCGGAACCATAGGTGCCGTATCTCTGGACTTTTCTCCTGGAACCTCAGGATCTCCAATCATCGACAAAAAAGGAAAAGTTGTGGGTCTTTATGGTAATGGTGTTGTTACAAGGAGTGGAGCATATGTGAGTGCTATAGCCCAGACTGAAAAAAGTATTGAAGACAATCCAGAGATCGAAGATGACATTTTTCGAAAGAGAAAATTGACCATCATGGACCTCCACCCAGGAGCGGGAAAGACGAAGAGATACCTTCCGGCCATAGTCAGAGAGGCTATAAAACGGGGCCTGAGGACATTAATCCTGGCCCCCACTAGAGTCGTGGCAGCTGAAATGGAGGAAGCCCTAAGAGGACTTCCAATAAGATACCAAACCCCAGCCATCAGAGCTGAGCACACCGGGCGGGAGATTGTGGACCTAATGTGTCATGCCACATTCACTATGAGGCTGCTATCACCAGTTAGAGTGCCAAATTACAACCTGATCATCATGGACGAAGCCCATTTCACAGACCCAGCAAGTATAGCGGCTAGAGGATACATCTCAACTCGAGTAGAGATGGGTGAGGCAGCTGGGATTTTCATGACAGCCACTCCTCCGGGAAGCAGAGACCCATTCCCTCAGAGCAATGCACCAATCATGGATGAAGAAAGAGAAATCCCTGAACGTTCGTGGAGTTCTGGACATGAGTGGGTCACGGATTTTAAAGGGAAGACTGTTTGGTTCGTTCCAAGTATAAAAGCAGGAAATGATATAGCAGCTTGCCTGAGAAAAAATGGAAAGAAAGTGATACAACTCAGTAGGAAGACCTTTGATTCTGAGTATGTCAAGACTAGAACCAATGATTGGGACTTCGTGGTCACAACTGACATTTCAGAAATGGGTGCCAACTTCAAGGCTGAGAGGGTTATAGACCCCAGACGCTGCATGAAACCAGTTATACTAACAGATGGTGAAGAGCGGGTGATCCTGGCAGGACCTATGCCAGTGACCCACTCTAGTGCAGCACAAAGAAGAGGGAGAATAGGAAGAAATCCAAAAAATGAAAATGACCAGTACATATACATGGGGGAACCTCTGGAAAATGATGAAGATTGTGCACACTGGAAAGAAGCTAAAATGCTCCTAGATAACATCAACACACCTGAAGGAATCATTCCTAGCATGTTCGAACCAGAGCGTGAAAAGGTGGATGCCATTGATGGTGAATACCGCTTGAGAGGAGAAGCAAGGAAAACCTTTGTGGACCTAATGAGAAGAGGAGACCTACCAGTCTGGTTGGCCTACAGAGTGGCAGCTGAAGGCATCAACTACGCAGACAGAAGGTGGTGTTTTGATGGAATTAAGAACAACCAAATCTTGGAAGAAAATGTGGAGGTGGAAATCTGGACAAAAGAAGGGGAAAGGAAGAAATTAAAACCCAGATGGTTGGATGCCAGGATCTACTCTGACCCACTGGCGCTAAAGGAATTCAAGGAGTTTGCAGCTGGAAGAAAGTCCCTGACCCTGAGCCTAATCACAGAAATGGGTAGGCTTCCAACTTTCATGACTCAGAAGGCAAGAGACGCACTGGACAACTTAGCAGTGCTGCACACGGCTGAAGCAGGTGGAAGGGCGTACAATCATGCTCTCAGTGAACTGCCGGAGACCCTGGAGACATTGCTTTTACTGACACTTCTGGCTACAGTCACGGGAGGAATCTTTTTATTCTTGATGAGCGGAAGGGGTATAGGGAAGATGACCCTGGGAATGTGCTGCATAATCACGGCTAGTATTCTCCTATGGTACGCACAAATACAGCCACACTGGATAGCAGCTTCAATAATACTGGAGTTTTTTCTCATAGTTTTGCTTATTCCAGAACCAGAAAAGCAGAGAACACCCCAAGATAACCAATTGACCTACGTTGTCATAGCCATCCTCACAGTGGTGGCCGCAACCATGGCAAACGAGATGGGTTTCCTGGAAAAAACGAAGAAAGATCTCGGATTGGGAAGCATTACAACCCAGCAACCCGAGAGCAACATCCTGGACATAGATCTACGTCCCGCATCAGCATGGACGCTGTATGCTGTGGCCACAACATTTGTCACACCAATGTTGAGACACAGCATTGAAAATTCCTCAGTGAACGTGTCCCTAACAGCTATTGCCAACCAAGCCACAGTGTTAATGGGTCTTGGGAAAGGATGGCCATTGTCAAAGATGGACATCGGAGTTCCCCTTCTCGCCATTGGATGCTACTCACAAGTCAACCCCATAACTCTCACAGCAGCTCTTTTCTTACTGGTAGCACATTATGCCATCATAGGGCCAGGACTCCAAGCAAAAGCAACCAGAGAAGCTCAGAAAAGAGCAGCAGCGGGCATCATGAAAAACCCAACTGTCGATGGAATAACAGTGATTGACCTAGATCCAATACCCTATGATCCAAAGTTTGAAAAGCAGTTGGGACAAGTAATGCTCCTAGTCCTCTGCGTGACTCAAGTGTTGATGATGAGGACTACATGGGCTCTGTGTGAGGCTTTAACCTTAGCGACCGGGCCTATCTCCACATTGTGGGAAGGAAATCCAGGGAGGTTTTGGAACACTACCATCGCAGTGTCAATGGCTAACATTTTTAGAGGGAGTTACTTGGCCGGAGCTGGACTTCTCTTTTCCATCATGAAGAACACAACCAACACGAGAAGGGGAACTGGCAACATAGGAGAGACGCTTGGAGAGAAATGGAAAAGCCGATTGAACGCATTGGGGAAAAGTGAATTCCAGATCTACAAGAAAAGTGGAATCCAGGAAGTGGATAGAACCTTAGCAAAAGAAGGCATTAAAAGAGGAGAAACGGACCATCACGCTGTGTCGCGAGGCTCAGCAAAACTGAGATGGTTCGTCGAGAGAAATATGGTCACACCAGAAGGGAAAGTAGTGGACCTCGGTTGCGGCAGAGGAGGCTGGTCATACTATTGTGGGGGACTAAAGAATGTAAGAGAAGTCAAAGGCCTAACAAAAGGAGGACCAGGACATGAAGAACCCATCCCCATGTCAACATATGGGTGGAATCTAGTACGTCTTCAAAGTGGAGTTGACGTTTTCTTCACTCCGCCAGAAAAGTGTGACACATTGTTGTGTGACATAGGGGAGTCGTCACCAAATCCTACGGTAGAAGCAGGACGAACACTCAGAGTCCTTAACTTAGTGGAAAATTGGTTGAACAACAACACCCAATTTTGCATAAAGGTTCTCAACCCATACATGCCTTCAGTCATAGAAAAAATGGAAGCACTACAAAGGAAATATGGAGGAGCCTTAGTGAGGAATCCACTCTCACGAAACTCCACACATGAGATGTACTGGGTATCCAATGCCTCCGGGAACATAGTGTCATCAGTGAACATGATTTCAAGGATGTTGATCAACAGATTCACAATGAGACACAAGAAAGCCACTTACGAGCCAGATGTAGACCTCGGAAGCGGAACCCGCAACATCGGAATTGAAAGTGAGATACCAAACCTAGACATAATCGGGAAAAGAATAGAAAAAATAAAACAAGAGCATGAAACATCATGGCACTATGACCAAGACCACCCATACAAAACGTGGGCTTACCATGGCAGCTATGAAACAAAACAAACTGGATCAGCATCATCCATGGTGAACGGAGTGGTCAGACTGCTGACAAAACCTTGGGACGTCGTCCCCATGGTGACACAGATGGCAATGACAGACACGACTCCATTTGGACAACAGCGCGTTTTTAAAGAAAAAGTGGACACGAGAACCCAAGAACCGAAAGAAGGCACAAAGAAACTAATGAAAATCACGGCAGAGTGGCTTTGGAAAGAACTAGGGAAGAAAAAGACACCTAGGATGTGCACTAGAGAAGAATTCACAAGAAAGGTGAGAAGCAATGCAGCCTTGGGGGCCATATTCACTGATGAGAACAAGTGGAAGTCGGCACGTGAGGCTGTTGAAGATAGTAGGTTTTGGGAGCTGGTTGACAAGGAAAGGAATCTCCATCTTGAAGGAAAGTGTGAAACATGTGTGTATAACATGATGGGAAAAAGAGAGAAGAAGCTAGGGGAGTTCGGCAAGGCAAAAGGTAGCAGAGCCATATGGTACATGTGGCTTGGAGCACGCTTCTTAGAGTTTGAAGCCCTAGGATTCTTGAATGAAGATCACTGGTTCTCCAGAGAGAACTCCTTGAGTGGAGTGGAAGGAGAAGGGCTGCACAAGCTAGGTTACATTTTAAGAGACGTGAGCAAGAAAGAGGGAGGAGCAATGTATGCCGATGACACCGCAGGATGGGACACAAGAATCACACTAGAAGATCTAAAAAATGAAGAAATGGTAACAAACCACATGGAAGGAGAACACAAGAAACTAGCCGAGGCCATTTTCAAATTAACGTACCAAAACAAGGTGGTGCGTGTGCAAAGACCAACACCAAGAGGCACAGTAATGGATATCATATCGAGAAGAGACCAAAGAGGTAGTGGACAAGTTGGTACCTATGGACTCAATACTTTCACCAATATGGAAGCCCAACTAATCAGACAGATGGAGGGAGAAGGAGTCTTCAAAAGCATTCAGCACCTGACAGTCACAGAAGAAATCGCCGTGCAAAACTGGTTAGCAAGAGTAGGGCGCGAAAGGTTATCAAGAATGGCCATCAGTGGAGATGATTGTGTTGTGAAACCTTTAGATGACAGGTTCGCAAGCGCTTTAACAGCTCTAAATGACATGGGAAAGGTTAGGAAAGACATACAACAATGGGAACCTTCAAGAGGATGGAACGATTGGACACAAGTGCCCTTCTGTTCACACCATTTCCATGAGTTAATCATGAAAGACGGCCGCGTACTTGTAGTTCCATGCAGAAACCAAGATGAACTGATTGGTAGAGCCCGAATTTCCCAAGGAGCTGGGTGGTCTTTGCGAGAGACGGCCTGTTTGGGGAAGTCCTACGCCCAAATGTGGAGCTTGATGTACTTCCACAGACGTGACCTCAGGCTGGCGGCTAATGCTATTTGCTCGGCAGTCCCATCACATTGGGTTCCAACAAGTAGAACAACCTGGTCCATACACGCCAAACATGAATGGATGACAGCGGAAGACATGCTGACAGTCTGGAACAGGGTGTGGATTCAAGAAAACCCATGGATGGAAGACAAAACTCCAGTGGAATCATGGGAGGAAATCCCATACTTGGGGAAAAGAGAAGACCAATGGTGCGGCTCATTGATTGGGCTAACAAGCAGGGCCACCTGGGCAAAGAACATCCAAACAGCAATAAATCAAGTTAGATCCCTTATAGGCAATGAGGAATACACAGATTACATGCCATCCATGAAAAGATTCAGAAGAGAAGAGGAAGAGGCAGGAGTCCTGTGG
>HQ541799_c
ATGAATAACCAACGAAAAAAGGCGAGAAATACGCCTTTCAATATGCTGAAACGCGAGAGAAACCGCGTGTCGACTGTACAACAGCTGACAAAGAGATTCTCACTTGGAATGCTGCAGGGACGAGGACCATTAAAACTGTTCATGGCCCTGGTGGCGTTCCTTCGTTTCCTAACAATCCCACCAACAGCAGGGATACTGAAGAGATGGGGAACAATTAAAAAATCAAAAGCCATTAATGTTTTGAGAGGCTTCAGGAAAGAGATTGGAAGGATGCTGAACATCTTGAACAGGAGACGCAGAACTGCAGGCATGATCTTTATGCTGATTCCAACAGTGATGGCGTTCCATTTAACCACACGTAACGGAGAACCACACATGATCGTCAGTAGACAAGAGAAAGGGAAAAGTCTTCTGTTTAAAACAGGGGATGGTGTGAACATGTGTACCCTCATGGCCATGGACCTTGGTGAATTGTGTGAAGATACAATCACGTACAAGTGTCCTCTTCTCAGGCAGAATGAACCAGAAGACATAGATTGTTGGTGCAACTCTACGTCCACATGGGTAACTTATGGGACGTGTACCACCACAGGAGAACACAGAAGAGAAAAAAGATCAGTGGCACTCGTTCCACATGTGGGAATGGGACTGGAGACACGAACTGAAACATGGATGTCATCAGAAGGGGCCTGGAAACATGCCCAGAGAATTGAAACTTGGATCTTGAGACATCCAGGCTTTACCATAATGGCAGCAATCCTGGCATACACCATAGGAACGACACATTTCCAAAGAGCCCTGATTTTCATCTTACTGACAGCTGTCGCTCCTTCAATGACAATGCGTTGCATAGGAATATCAAATAGAGACTTTGTAGAAGGGGTTTCAGGAGGAAGCTGGGTTGACATAGTCTTAGAACATGGAAGCTGTGTGACGACGATGGCAAAAAACAAACCAACATTGGATTTTGAACTGATAAAAACAGAAGCCAAACAATCTGCCACTCTAAGGAAGTACTGTATAGAGGCAAAGCTGACCAACACAACAACAGAATCTCGCTGCCCAACACAAGGAGAACCCAGCCTAAATGAAGAGCAGGACAAAAGGTTCGTCTGCAAACACTCCATGGTGGACAGAGGATGGGGAAATGGATGTGGATTATTTGGAAAAGGAGGCATTGTGACCTGTGCTATGTTCACATGCATAAAGGACATGAAAGGAGAAGTCGTGCAACCAGAAAACTTGGAATACACCATTGTGATAACACCTCACTCAGGGGAAGAGCATGCAGTCGGAAATGACACAGGAAAACATGGCAAGGAAATCAAAATAACACCACAGAGTTCCATCACAGAAGCAGAGTTGACAGGCTATGGCACTGTCACGATGGAGTGCTCTCCGAGAACGGGCCTCGACTTCAATGAGATGGTGTTGCTGCAAATGGAAAATAAAGCTTGGCTGGTGCACAGGCAATGGTTCCTAGACCTGCCGTTGCCATGGCTGCCCGGAGCGGACACACAAGGATCAAATTGGATACAGAAAGAGACATTGGTCACTTTCAAAAATCCCCATGCGAAGAAACAGGATGTTGTTGTTTTGGGATCCCAAGAAGGGGCCATGCACACAGCACTCACAGGGGCCACAGAAATCCAGATGTCATCAGGAAACTTACTGTTCACAGGACATCTCAAGTGCAGGCTGAGGATGGACAAACTACAGCTCAAAGGAATGTCATACTCTATGTGCACAGGAAAGTTTAAAGTTGTGAAGGAAATAGCAGAAACACAACATGGAACAATAGTTATCAGAGTACAATATGAAGGGGATGGTTCTCCATGTAAGATCCCTTTTGAGATAATGGATTTGGAAAAAAGACATGTTTTAGGTCGCCTGATTACAGTCAACCCAATCGTAACAGAAAAAGATAGCCCAGTCAACATAGAAGCAGAACCTCCATTCGGAGACAGCTACATCATCATAGGAGTAGAGCCGGGACAATTGAAGCTCAACTGGTTTAAGAAAGGAAGTTCTATCGGCCAAATGCTTGAGACAACAATGAGGGGAGCGAAGAGAATGGCCATTTTAGGTGACACAGCTTGGGATTTTGGATCCCTGGGAGGAGTGTTTACATCTATAGGAAAGGCTCTCCACCAAGTTTTCGGAGCAATCTATGGGGCTGCCTTCAGTGGGGTCTCATGGACTATGAAAATCCTCATAGGAGTCATTATCACATGGATAGGAATGAATTCACGCAGCACCTCACTGTCTGTGTCACTAGTATTGGTGGGAGTCGTGACGCTGTATTTGGGAGTTATGGTGCAGGCCGATAGTGGTTGCGTTGTGAGCTGGAAAAACAAAGAACTGAAGTGTGGCAGTGGGATTTTCATCACAGACAACGTGCACACATGGACAGAACAATACAAGTTCCAACCAGAATCCCCTTCAAAACTAGCTTCAGCTATCCAGAAAGCTCATGAAGAGGGCATTTGTGGAATCCGCTCAGTAACAAGACTGGAAAATCTGATGTGGAAACAAATAACACCAGAATTGAATCACATTCTATCAGAAAATGAGGTGAAGTTGACTATTATGACAGGAGACATCAAAGGAATCATGCAGGCAGGAAAACGATCTCTGCGGCCCCAGCCCACTGAGCTGAAGTATTCATGGAAAACATGGGGCAAAGCGAAAATGCTCTCTACAGAGTCTCATAACCAGACCTTTCTAATTGATGGCCCCGAAACAGCAGAATGCCCCAACACAAACAGAGCTTGGAATTCGCTGGAAGTTGAAGACTATGGCTTTGGAGTATTCACCACCAATATATGGCTAAAGTTGAGAGAAAAGCAGGATGTATTCTGCGACTCAAAACTCATGTCAGCGGCCATAAAAGACAACAGAGCCGTCCATGCCGATATGGGTTATTGGATAGAAAGTGCACTCAATGACACATGGAAGATAGAGAAAGCCTCTTTCATCGAAGTTAAAAGCTGCCACTGGCCAAAGCCACACACCCTCTGGAGTAATGAAGTGCTAGAAAGTGAGATGATAATTCCAAAGAATTTCGCTGGACCAGTGTCACAACACAACTACAGACCAGGCTACCATACACAAACAGCAGGACCATGGCATCTAGGTAAGCTTGAGATGGACTTTGATTTCTGCGAAGGAACCACAGTGGTGGTGACTGAGGACTGTGGAAATAGAGGACCCTCTTTAAGAACAACTACTGCCTCTGGAAAACTCATAACAGAATGGTGCTGCCGATCTTGCACATTACCACCGCTAAGATACAGAGGTGAGGACGGATGCTGGTACGGGATGGAAATCAGACCATTGAAAGAGAAAGAAGAGAATTTGGTCAACTCCTTGGTCACAGCCGGACATGGGCAGATTGACAACTTTTCACTAGGAGTCTTGGGAATGGCATTGTTCCTGGAAGAAATGCTCAGGACCCGAGTAGGAACGAAACATGCAATACTACTAGTTGCAGTTTCTTTTGTGACATTGATCACAGGGAACATGTCCTTTAGAGACCTGGGAAGAGTGATGGTTATGGTGGGCGCTACTATGACGGATGACATAGGTATGGGCGTGACTTATCTTGCCCTACTAGCAGCCTTCAAAGTCAGACCAACTTTTGCAGCTGGACTACTCTTGAGAAAGTTGACCTCCAAGGAATTGATGATGACTACCATAGGAATCGTACTCCTCTCCCAGAGCACCATACCAGAGACCATTCTTGAACTGACTGACGCGTTAGCCTTGGGCATGATGGTCCTTAAAATGGTGAGAAAAATGGAAAAGTATCAATTGGCAGTGACTATCATGGCTATCTTGTGCGTCCCAAATGCAGTGATATTACAAAACGCATGGAAAGTGAGTTGCACAATATTGGCAGTGGTGTCCGTTTCCCCACTGTTCTTAACATCCTCACAGCAGAAAGCGGATTGGATACCATTAGCATTGACGATCAAGGGTCTCAATCCAACAGCTATTTTTCTAACAACCCTTTCAAGAACTAACAAGAAAAGGAGCTGGCCACTAAATGAGGCTATCATGGCAGTCGGGATGGTGAGCATTTTGGCCAGTTCACTCCTAAAGAATGACATTCCCATGACAGGACCATTAGTGGCTGGAGGGCTCCTCACTGTGTGCTACGTGCTCACTGGACGATCGGCCGATTTGGAACTGGAGAGAGCCGCCGATGTCAAATGGGAAGATCAGGCAGAGATATCAGGAAGCAGTCCAATCCTGTCAATAACAATATCAGAAGATGGTAGCATGTCGATAAAAAACGAAGAGGAAGAACAAACACTGACCATACTCATTAGAACAGGATTGCTGGTGATCTCAGGACTTTTTCCTGTATCACTACCAATCACGGCAGCAGCATGGTACCTGTGGGAAGTGAAGAAACAACGGGCTGGAGTATTGTGGGATGTCCCTTCACCCCCACCCGTAGGAAAGGCTGAACTGGAAGATGGAGCCTATAGAATCAAGCAAAAAGGGATTCTTGGATATTCCCAGATCGGAGCCGGAGTTTACAAAGAAGGAACATTCCATACAATGTGGCATGTCACACGCGGCGCTGTTCTAATGCATAAAGGAAAGAGGATTGAACCATCATGGGCGGACGTTAAGAAAGACCTAATATCATATGGAGGAGGCTGGAAGCTAGAAGGAGAATGGAAGGAAGGAGAAGAAGTCCAGGTCTTGGCATTGGAGCCTGGAAAAAATCCAAGAGCCGTCCAAACAAAACCTGGTCTTTTCAAAACCAACGCCGGAACCATAGGTGCCGTATCTCTGGACTTTTCTCCTGGAACCTCAGGATCTCCAATCATCGACAAAAAAGGAAAAGTTGTGGGTCTTTATGGTAATGGTGTTGTTACAAGGAGTGGAGCATATGTGAGTGCTATAGCCCAGACTGAAAAAAGTATTGAAGACAATCCAGAGATCGAAGATGACATTTTTCGAAAGAGAAAATTGACCATCATGGACCTCCACCCAGGAGCGGGAAAGACGAAGAGATACCTTCCGGCCATAGTCAGAGAGGCTATAAAACGGGGCCTGAGGACATTAATCCTGGCCCCCACTAGAGTCGTGGCAGCTGAAATGGAGGAAGCCCTAAGAGGACTTCCAATAAGATACCAAACCCCAGCCATCAGAGCTGAGCACACCGGGCGGGAGATTGTGGACCTAATGTGTCATGCCACATTCACTATGAGGCTGCTATCACCAGTTAGAGTGCCAAATTACAACCTGATCATCATGGACGAAGCCCATTTTACAGACCCAGCAAGTATAGCGGCTAGAGGATACATCTCAACTCGAGTAGAGATGGGTGAGGCAGCTGGGATTTTCATGACAGCCACTCCTCCGGGAAGCAGAGACCCATTCCCTCAGAGCAATGCACCAATCATGGATGAAGAAAGAGAAATCCCTGAACGTTCGTGGAGTTCTGGACATGAGTGGGTCACGGATTTTAAAGGGAAGACTGTTTGGTTCGTTCCAAGTATAAAAGCAGGAAATGATATAGCAGCTTGCCTGAGAAAAAATGGAAAGAAAGTGATACAACTCAGTAGGAAGACCTTTGATTCTGAGTATGTCAAGACTAGAACCAATGATTGGGACTTCGTGGTCACAACTGACATTTCAGAAATGGGTGCCAACTTCAAGGCTGAGAGGGTTATAGACCCCAGACGCTGCATGAAACCAGTTATACTAACAGATGGTGAAGAGCGGGTGATCCTGGCAGGACCTATGCCAGTGACCCACTCTAGTGCAGCACAAAGAAGAGGGAGAATAGGAAGAAATCCAAAAAATGAAAATGACCAGTACATATACATGGGGGAACCTCTGGAAAATGATGAAGATTGTGCACACTGGAAAGAAGCTAAAATGCTCCTAGATAACATCAACACACCTGAAGGAATCATTCCTAGCATGTTCGAACCAGAGCGTGAAAAGGTGGATGCCATTGATGGTGAATACCGCTTGAGAGGAGAAGCAAGGAAAACCTTTGTGGACCTAATGAGAAGAGGAGACCTACCAGTCTGGTTGGCCTACAGAGTGGCAGCTGAAGGCATCAACTACGCAGACAGAAGGTGGTGTTTTGATGGAATTAAGAACAACCAAATCTTGGAAGAAAATGTGGAGGTGGAAATCTGGACAAAAGAAGGGGAAAGGAAGAAATTAAAACCCAGATGGTTGGATGCCAGGATCTACTCTGACCCACTGGCGCTAAAGGAATTCAAGGAGTTTGCAGCTGGAAGAAAGTCCCTGACCCTGAGCCTAATCACAGAAATGGGTAGGCTTCCAACTTTCATGACTCAGAAGGCAAGAGACGCACTGGACAACTTAGCAGTGCTGCACACGGCTGAAGCAGGTGGAAGGGCGTACAATCATGCTCTCAGTGAACTGCCGGAGACCCTGGAGACATTGCTTTTACTGACACTTCTGGCTACAGTCACGGGAGGAATCTTTTTATTCTTGATGAGCGGAAGGGGTATAGGGAAGATGACCCTGGGAATGTGCTGCATAATCACGGCTAGTATTCTCCTATGGTACGCACAAATACAGCCACACTGGATAGCAGCTTCAATAATACTGGAGTTTTTTCTCATAGTTTTGCTTATTCCAGAACCAGAAAAGCAGAGAACACCCCAAGATAATCAATTGACCTACGTTGTCATAGCCATCCTCACAGTGGTGGCCGCAACCATGGCAAACGAGATGGGTTTCCTGGAAAAAACGAAGAAAGATCTCGGATTGGGAAGCATTACAACCCAGCAACCCGAGAGCAACATCCTGGACATAGATCTACGTCCCGCATCAGCATGGACGCTGTATGCTGTGGCCACAACATTTGTCACACCAATGTTGAGACACAGCATTGAAAATTCCTCAGTGAACGTGTCCCTAACAGCTATTGCCAACCAAGCCACAGTGTTAATGGGTCTTGGGAAAGGATGGCCATTGTCAAAGATGGACATCGGAGTTCCCCTTCTCGCCATTGGATGCTACTCACAAGTCAACCCCATAACTCTCACAGCAGCTCTTTTCTTACTGGCAGCACATTATGCCATCATAGGGCCAGGACTCCAAGCAAAAGCAACCAGAGAAGCTCAGAAAAGAGCAGCAGCGGGCATCATGAAAAACCCAACTGTCGATGGAATAACAGTGATTGACCTAGATCCAATACCCTATGATCCAAAGTTTGAAAAGCAGTTGGGACAAGTAATGCTCCTAGTCCTCTGCGTGACTCAAGTGTTGATGATGAGGACTACATGGGCTCTGTGTGAGGCTTTAACCTTAGCGACCGGGCCTATCTCCACATTGTGGGAAGGAAATCCAGGGAGGTTTTGGAACACTACCATCGCAGTGTCAATGGCTAACATTTTTAGAGGGAGTTACTTGGCCGGAGCTGGACTTCTCTTTTCCATCATGAAGAACACAACCAACACGAGAAGGGGAACTGGCAACATAGGAGAGACGCTTGGAGAGAAATGGAAAAGCCGATTGAACGCATTGGGGAAAAGTGAATTCCAGATCTACAAGAAAAGTGGAATCCAGGAAGTGGATAGAACCTTAGCAAAAGAAGGCATTAAAAGAGGAGAAACGGACCATCACGCTGTGTCGCGAGGCTCAGCAAAACTGAGATGGTTCGTCGAGAGAAATATGGTCACACCAGAAGGGAAAGTAGTGGACCTCGGTTGCGGCAGAGGAGGCTGGTCATACTATTGTGGGGGACTAAAGAATGTAAGAGAAGTCAAAGGCCTAACAAAAGGAGGACCAGGACATGAAGAACCCATCCCCATGTCAACATATGGGTGGAATCTAGTACGTCTTCAAAGTGGAGTTGACGTTTTCTTCACTCCGCCAGAAAAGTGTGACACATTGTTGTGTGACATAGGGGAGTCGTCACCAAATCCCACGGTAGAAGCAGGACGAACACTCAGAGTCCTTAACTTAGTGGAAAATTGGTTGAACAACAACACCCAATTTTGCATAAAGGTTCTCAACCCATACATGCCTTCAGTCATAGAAAAAATGGAAGCACTACAAAGGAAATATGGAGGAGCCTTAGTGAGGAATCCACTCTCACGAAACTCCACACATGAGATGTACTGGGTATCCAATGCCTCCGGGAACATAGTGTCATCAGTGAACATGATTTCAAGGATGTTGATCAACAGATTCACAATGAGACACAAGAAAGCCACTTACGAGCCAGATGTAGACCTCGGAAGCGGAACCCGCAACATCGGAATTGAAAGTGAGATACCAAACCTAGACATAATCGGGAAAAGAATAGAAAAAATAAAACAAGAGCATGAAACATCATGGCACTATGACCAAGACCACCCATACAAAACGTGGGCTTACCATGGCAGCTATGAAACAAAACAAACTGGATCAGCATCATCCATGGTGAACGGAGTGGTCAGACTGCTGACAAAACCTTGGGACGTCGTCCCCATGGTGACACAGATGGCAATGACAGATACGACTCCATTTGGACAACAGCGCGTTTTTAAAGAAAAAGTGGACACGAGAACCCAAGAACCGAAAGAAGGCACAAAGAAACTAATGAAAATCACGGCAGAGTGGCTTTGGAAAGAACTAGGGAAGAAAAAGACACCTAGGATGTGCACTAGAGAAGAATTCACAAGAAAGGTGAGAAGCAATGCAGCCTTGGGGGCCATATTCACTGATGAGAACAAGTGGAAGTCGGCACGTGAGGCTGTTGAAGATAGTAGGTTTTGGGAGCTGGTTGACAAGGAAAGGAATCTCCATCTTGAAGGAAAGTGTGAAACATGTGTGTACAACATGATGGGAAAAAGAGAGAAGAAGCTAGGGGAGTTCGGCAAGGCAAAAGGTAGCAGAGCCATATGGTACATGTGGCTTGGAGCACGCTTCTTAGAGTTTGAAGCCCTAGGATTCTTGAATGAAGATCACTGGTTCTCCAGAGAGAACTCCTTGAGTGGAGTGGAAGGAGAAGGGCTGCACAAGCTAGGTTACATTTTAAGAGACGTGAGCAAGAAAGAGGGAGGAGCAATGTATGCCGATGACACCGCAGGATGGGACACAAGAATCACACTGGAAGACCTAAAAAATGAAGAAATGGTAACAAACCACATGGAAGGAGAACACAAGAAACTAGCCGAGGCCATTTTCAAATTAACGTACCAAAACAAGGTGGTGCGTGTGCAAAGACCAACACCAAGAGGCACAGTAATGGATATCATATCGAGAAGAGACCAAAGAGGTAGTGGACAAGTTGGTACCTATGGACTCAATACTTTCACCAATATGGAAGCCCAACTAATCAGACAGATGGAGGGAGAAGGAGTCTTCAAAAGCATTCAGCACCTGACAGTCACAGAAGAAATCGCCGTGCAAAACTGGTTAGCAAGAGTAGGGCGCGAAAGGTTATCAAGAATGGCCATCAGTGGAGATGATTGTGTTGTGAAACCTTTAGATGACAGGTTCGCAAGCGCTTTAACAGCTCTAAATGACATGGGAAAGGTTAGGAAAGACATACAACAATGGGAACCTTCAAGAGGATGGAACGATTGGACACAAGTGCCCTTCTGTTCACACCATTTCCATGAGTTAATCATGAAAGACGGCCGCGTACTCGTAGTTCCATGTAGAAACCAAGATGAACTGATTGGTAGAGCCCGAATTTCCCAAGGAGCTGGGTGGTCTTTGCGAGAGACGGCCTGTTTGGGGAAGTCCTACGCCCAAATGTGGAGCTTGATGTACTTCCACAGACGTGACCTCAGGCTGGCGGCTAATGCTATTTGCTCGGCAGTCCCATCACATTGGGTTCCAACAAGTAGAACAACCTGGTCCATACACGCCAAACATGAATGGATGACAGCGGAAGACATGCTGACAGTCTGGAACAGGGTGTGGATTCAAGAAAACCCATGGATGGAAGACAAAACTCCAGTGGAATCATGGGAGGAAATCCCATACTTGGGGAAAAGAGAAGATCAATGGTGCGGCTCATTGATTGGGCTAACAAGCAGGGCCACCTGGGCAAAGAACATCCAAACAGCAATAAATCAGGTTAGATCCCTTATAGGCAATGAGGAATACACAGATTACATGCCATCCATGAAAAGATTCAGAAGAGAAGAGGAAGAGGCAGGAGTCCTGTGG
>JX079694_c
ATGAATAACCAACGAAAAAAGGCGAGAAGTACGCCTTTCAATATGCTGAAACGCGAGAGAAACCGCGTGTCAACTGTGCAACAGCTGACAAAGAGATTCTCACTTGGAATGCTGCAAGGACGCGGACCATTAAAACTGTTCATGGCCCTTGTGGCGTTCCTTCGTTTCCTAACAATCCCACCAACAGCAGGGATACTAAAAAGATGGGGAACGATCAAAAAATCAAAAGCTATCAATGTTTTGAGAGGGTTCAGGAAAGAGATTGGAAGGATGTTGAACATCTTGAACAAGAGACGCAGGACAGCAGGCGTGATTGTTATGTTGATTCCAACAGCGATGGCGTTCCATTTAACCACACGCAATGGAGAACCACACATGATCGTTGGTAGGCAGGAGAAAGGGAAAAGTCTTCTGTTCAAAACAGAGGATGGTGTTAACATGTGTACCCTCATGGCCATAGACCTTGGTGAATTGTGTGAAGATACAATCACGTACAAGTGTCCTCTCCTCAGACAAAATGAACCAGAAGACATAGATTGTTGGTGCAACTCTACGTCCACATGGGTAACTTATGGGACATGTACCACCACAGGAGAACACAGAAGAGAAAAAAGATCAGTGGCGCTCGTTCCACATGTGGGTATGGGACTGGAGACACGAACTGAAACATGGATGTCATCAGAAGGGGCCTGGAAACATGTTCAGAGAATTGAAACCTGGATCTTGAGACATCCAGGTTTTACCATAATGGCAGCAATCCTGGCATACACCATAGGAACGACACATTTCCAAAGGGCCTTGATTTTCATTTTACTGACAGCTGTCGCTCCTTCAATGACAATGCGCTGCATAGGAATATCAAATAGAGACTTCGTAGAAGGGGTTTCAGGAGGAAGCTGGGTTGACATAGTCTTAGAACATGGAAGTTGTGTGACGACGATGGCAAAAAACAAACCAACATTGGATTTTGAACTGATAAAAACAGAAGCCAAACAACCTGCCACTCTAAGGAAGTACTGTATAGAAGCAAAGCTGACCAACACAACAACAGAATCGCGTTGCCCAACACAAGGGGAACCCAGTCTAAATGAGGAGCAGGACAAAAGGTTCATCTGCAAACACTCCATGGTAGATAGAGGATGGGGAAATGGATGTGGATTATTTGGAAAGGGAGGCATTGTGACCTGTGCTATGTTTACATGCAAAAAGAACATGGAAGGAAAAGTCGTGCAGCCAGAAAATTTGGAATACACCATCGTGATAACACCTCACTCAGGAGAAGAGCACGCTGTAGGTAATGACACAGGAAAGCATGGCAAGGAAATCAAAATAACACCACAGAGCTCCATCACAGAAGCAGAACTGACAGGCTATGGCACTGTCACGATGGAGTGCTCTCCGAGAACGGGCCTCGACTTCAATGAGATGGTACTGCTGCAGATGGAAGACAAAGCTTGGCTGGTGCACAGGCAATGGTTCCTAGACCTGCCGTTACCATGGCTACCCGGAGCGGACACACAAGGATCAAATTGGATACAGAAAGAGACATTGGTCACTTTCAAAAATCCCCACGCGAAGAAACAGGATGTCGTTGTCTTAGGGTCTCAAGAAGGGGCCATGCACACGGCACTCACAGGGGCCACAGAAATCCAGATGTCATCAGGAAACTTACTGTTCACAGGACATCTCAAGTGCAGGCTGAGAATGGACAAACTACAGCTCAAAGGAATGTCATACTCTATGTGTACAGGAAAGTTTAAAATTGTGAAGGAAATAGCAGAAACACAACATGGAACAATAGTTATCAGAGTACAATATGAAGGGGACGGTTCTCCATGCAAGATCCCTTTTGAGATAACAGATTTGGAAAAAAGACACGTCTTAGGTCGCTTGATTACAGTTAACCCAATCGTAACAGAAAAAGATAGCCCAGTCAACATAGAAGCAGAACCTCCATTCGGAGACAGCTACATCATCATAGGAGTAGAGCCGGGACAATTGAAACTCAATTGGTTTAAGAAGGGAAGTTCCATCGGCCAAATGTTTGAGACAACAATGAGAGGAGCAAAGAGAATGGCCATTTTAGGTGACACAGCCTGGGACTTTGGATCCCTGGGAGGAGTGTTTACATCTATAGGAAAGGCTCTCCACCAAGTTTTCGGAGCAATCTATGGGGCTGCTTTTAGTGGGGTCTCATGGACTATGAAAATCCTCATAGGAGTCATCATCACATGGATAGGAATGAATTCACGTAGCACCTCACTGTCTGTGTCGCTAGTATTGGTGGGCGTTGTGACACTGTACCTGGGAGCTATGGTGCAAGCTGATAGTGGTTGTGTTGTGAGCTGGAAAAATAAAGAACTGAAATGTGGCAGCGGGATCTTCATCACAGATAACGTACACACATGGACAGAACAATATAAGTTCCAACCAGAATCCCCTTCAAAACTAGCTTCAGCTATCCAAAAAGCTCATGAAGAGGGCATTTGTGGAATCCGCTCAGTAACAAGATTGGAGAATCTGATGTGGAAACAAATAACACCAGAATTGAATCATATTCTATCAGAAAATGAGGTAAAGTTGACCATTATGACAGGAGACATTAGAGGAATCATGCAGGCAGGAAAACGATCCTTGCGGCCCCAGCCCACTGAGCTGAAGTACTCATGGAAAACATGGGGAAAGGCGAAAATGCTCTCCACAGAGTCTCACAATCAGACCTTTCTTATTGATGGCCCTGAAACAGCAGAATGCCCCAACACAAACAGAGCCTGGAACTCGCTGGAAGTTGAAGACTATGGTTTTGGAGTTTTCACCACCAATATATGGCTGAAATTGAGAGAAAAGCAGGATGTATTTTGTGACTCAAAACTCATGTCAGCGGCCATTAAAGACAACAGAGCCGTTCATGCTGATATGGGTTATTGGATAGAAAGTGCACTCAATGATACATGGAAGATGGAGAAAGCCTCCTTCATTGAAGTTAAAAGCTGCCACTGGCCAAAGTCACACACCCTTTGGAGCAATGGAGTATTAGAAAGTGAGATGATAATCCCAAAAAATTTTGCCGGGCCAGTGTCACAACACAACTACAGACCAGGCTACCATACACAAACAGCAGGACCTTGGCATCTAGGTAAGCTTGAGATGGACTTTGATCTCTGCGAAGGAACTACAGTGGTGGTGACTGAGGACTGTGGAAATAGAGGACCCTCTTTAAGAACGACCACTGCCTCTGGAAAACTCATAACAGAATGGTGCTGCCGATCCTGCACACTACCACCTCTAAGATACAGAGGTGAGGATGGATGCTGGTACGGGATGGAAATCAGACCATTGAAAGAGAAAGAAGAGAATTTGGTCAACTCCTTGGTCACAGCCGGACATGGGCAGATTGACAACTTTTCACTAGGAGTCTTGGGAATGGCACTGTTCCTGGAAGAAATGCTCAGGACCCGAATAGGAACGAAACATGCAATACTGCTAGTTGCAGTATCTTTTGTGACATTGATTACTGGGAACATGTCTTTTAGAGACCTGGGAAGAGTGATGGTTATGGTGGGCGCTACCATGACGGATGACATAGGTATGGGAGTGACTTATCTTGCCCTACTAGCGGCTTTTAAAGTTAGACCAACTTTTGCAGCTGGACTACTCTTAAGAAAACTGACCTCCAAGGAATTGATGATGGCCACCATAGGAATCGCACTCCTTTCCCAAAGCACCATACCAGAGAACATTCTTGAACTGACTGATGCATTAGCCCTGGGCATGATGGTCCTCAAGATAGTGAGAAATATGGAAAAATACCAATTGGCAGTGACTATCATGGCTATTTCATGTGTCCCAAATGCAGTGATACTGCAAAACGCATGGAAGGTGAGTTGCACAATATTGGCAGCGGTGTCCGTTTCACCACTGCTCTTAACATCCTCACAGCAGAAAGCGGATTGGATACCACTGGCATTGACGATAAAAGGTCTCAATCCAACAGCCATTTTTTTAACAACTCTCTCGAGAACCAGCAAGAAAAGGAGCTGGCCGCTAAATGAAGCTATCATGGCAGTTGGGATGGTGAGCATTTTAGCCAGTTCTCTCCTAAAGAATGATATTCCTATGACAGGTCCATTAGTGGCTGGAGGGCTCCTCACCGTATGTTACGTGCTCACTGGACGATCGGCCGATTTGGAACTGGAGAGAGCTGCCGATGTAAAATGGGAAGATCAGGCAGAAATATCAGGAAGCAGCCCAATCCTGTCAATAACAATATCAGAAGATGGCAGCATGTCGATAAAAAATGAAGAGGAAGAACAAACACTGACCATACTCATCAGAACGGGATTGTTGGTGATCTCAGGAGTCTTTCCAGTATCGATACCAATTACGGCAGCAGCATGGTACCTGTGGGAAGTAAAGAAACAACGGGCTGGAGTACTGTGGGACGTCCCTTCACCCCCACCAGTGGAAAAAGCCGAACTGGAGGATGGAGCCTACAGAATCAAGCAAAGAGGGATCCTTGGATATTCTCAGATTGGAGCCGGAGTTTACAAAGAAGGAACATTCCATACAATGTGGCACGTCACACGTGGTGCTGTTCTGATGCATAGAGGGAAGAGGATTGAACCATCATGGGCAGATGTCAAGAAAGACCTAATATCATATGGAGGAGGCTGGAAGCTAGAAGGAGAATGGAAGGAAGGAGAGGAAGTCCAAGTCCTGGCATTGGAACCTGGAAAAAATCCAAGAGCCGTCCAAACGAAACCTGGAATATTCAAAACCAACACCGGAACCATAGGCGCCGTATCTCTGGACTTTTCCCCTGGAACGTCAGGATCTCCAATTGTCGACAGAAAAGGAAAAGTTGTGGGTCTTTACGGTAATGGTGTTGTCACAAGGAGTGGAGCATATGTAAGTGCTATAGCCCAGACCGAAAAAAGCATTGAAGACAATCCAGAGATCGAAGATGACATTTTCCGAAAGAAAAGATTGACCATCATGGACCTCCATCCAGGAGCAGGAAAGACAAAAAGATACCTTCCAGCCATAGTTAGAGAAGCCATAAAACGTGGCTTGAGAACATTGATCCTGGCTCCCACTAGAGTAGTGGCAGCTGAAATGGAGGAAGCTCTTAGAGGACTTCCAATAAGATACCAAACCACAGCCATCAAAACCGAGCATACCGGGCGGGAGATCGTGGACCTAATGTGTCATGCCACATTTACTATGAGGCTGTTATCACCAGTCAGAGTGCCAAATTACAACCTGATCATCATGGACGAAGCCCACTTCACAGACCCAGCAAGTATAGCAGCTAGAGGATACATTTCAACTCGAGTAGAGATGGGTGAAGCAGCCGGGATTTTCATGACAGCCACTCCTCCGGGAAGTAGGGACCCATTTCCTCAGAGCAATGCACCAATCATGGATGAGGAAAGAGAAATCCCTGAGCGTTCATGGAATTCAGGACACGAATGGGTCACGGATTTTAAGGGGAAGACTGTTTGGTTTGTTCCAAGTATAAAAGCAGGAAATGATATAGCAGCTTGTCTTAGGAAAAATGGAAAGAAAGTGATACAACTCAGTAGGAAGACTTTTGACTCTGAGTATGTTAAGACTAGAGCCAATGATTGGGACTTTGTGGTCACAACTGACATTTCAGAAATGGGTGCCAACTTCAAGGCTGAGAGGGTTATAGACCCCAGACGTTGCATGAAACCAGTTATACTAACAGATGGCGAAGAGCGGGTGATCTTGGCTGGACCTATGCCAGTGACCCACTCTAGTGCAGCGCAAAGAAGAGGGAGAATAGGAAGAAATCCAAAAAATGAAAATGACCAGTACATATACATGGGGGAACCTCTTGAAAATGATGAAGACTGTGCACATTGGAAAGAAGCTAAAATGCTCCTAGATAACATCAACACACCCGAAGGAATCATTCCTAGTATGTTCGAACCAGAGCGTGAAAAAGTGGATGCCATTGATGGTGAATACCGTTTGAGAGGAGAAGCAAGGAAAACCTTTGTGGACCTAATGAGAAGAGGGGACTTACCAGTCTGGTTGGCCTACAAAGTGGCAGCTGAAGGCATCAACTACGCAGACAGAAAGTGGTGTTTTGATGGAATTAAGAACAACCAAATACTGGAAGAAAATATGGAAGTGGAAATCTGGACAAAAGAAGGGGAAAGGAAAAAATTAAAACCCAGATGGTTGGATGCTAGGATCTATTCTGACCCACTGGCACTAAAAGAATTCAAGGAATTTGCAGCTGGAAGAAAATCTTTGACCCTGAACTTAATCACAGAAATGGGTAGGCTTCCAACTTTCATGACTCAGAAAGCAAGAAACGCACTGGACAACTTGGCTGTGCTGCATACGGCTGAGGCAGGTGGAAGGGCGTACAATCATGCTCTCAGTGAACTGCCGGAGACCCTGGAGACACTGCTTCTACTGACACTTCTGGCAACAGTCACAGGAGGAATCTTCTTATTCTTAATGAGCGGAAAAGGTATAGGGAAGATGACCCTGGGAATGTGTTGCATAATCACGGCTAGTATCCTCCTATGGTATGCACAGATACAACCACACTGGATAGCAGCTTCAATAATACTGGAGTTTTTTCTCATAGTTTTGCTCATTCCAGAACCAGAAAAACAGAGAACACCCCAAGACAACCAATTGACCTACGTTGTCATAGCCATCCTCACAGTGGTGGCCGCAACCATGGCAAACGAGATGGGTTTCCTGGAAAAAACCAAGAAAGACCTCGGATTGGGAAGCATTACAACCCAGGAATCTGAGAGCAATATCCTGGACATAGATCTACGCCCTGCATCAGCATGGACGCTGTATGCCGTGGCTACAACATTTGTCACACCAATGTTGAGACATAGCATTGAAAATTCCTCAGTGAATGTCTCCCTAACAGCCATTGCTAACCAAGCTACAGTGCTAATGGGTCTTGGGAAAGGATGGCCATTGTCAAAGATGGACATTGGAGTTCCCCTCCTTGCCATTGGATGCTATTCACAAGTCAACCCTATAACTCTCACAGCAGCTCTTCTTTTATTGGTAGCACATTATGCCATTATAGGGCCAGGACTTCAAGCAAAAGCAACCAGAGAAGCCCAGAAAAGAGCAGCAGCAGGCATCATGAAAAACCCAACAGTCGATGGAATAACAGTGATTGACCTAGAACCAATACCCTATGATCCAAAATTTGAAAAGCAGTTAGGACAAGTAATGCTCCTAATCCTCTGCGTGACTCAAGTATTAATGATGAGGACTACATGGGCTTTATGTGAGGCTCTAACCCTAGCGACCGGGCCCATCTCCACACTGTGGGAAGGAAATCCAGGGAGGTTTTGGAACACTACCATTGCAGTGTCAATGGCTAACATCTTTAGGGGGAGCTACTTGGCCGGAGCTGGACTTCTTTTTTCCATCATGAAAAACACAACAAACACAAGAAGAGGAACTGGCAACATAGGAGAGACACTTGGAGAAAAATGGAAAAGTCGATTAAACGCACTGGGAAAAAGTGAATTTCAAATCTACAAGAAAAGTGGAATCCAGGAAGTGGATAGAACCCTAGCAAAAGAAGGTATCAAAAGAGGAGAAACGGACCACCATGCTGTGTCGCGAGGTTCAGCAAAACTGAGATGGTTCGTCGAGAGAAATATGGTCACACCGGAAGGGAAGGTGGTGGATCTCGGTTGCGGCAGAGGGGGCTGGTCATACTATTGTGGGGGACTAAAGAATGTAAGAGAAGTCAAAGGCCTAACAAAAGGAGGACCAGGACATGAAGAACCCATCCCCATGTCAACATATGGGTGGAATCTAGTGCGTCTGCAAAGTGGAGTTGACGTTTTCTTCACCCCGCCAGAAAAGTGTGATACATTGTTGTGTGACATAGGGGAGTCGTCACCAAATCCCACGATAGAAGCAGGACGAACACTCAGAGTCCTCAACTTAGTGGAAAATTGGTTGAACAATAACACCCAATTTTGCATAAAGGTCCTCAACCCATATATGCCTTCAGTCATAGAAAAAATGGAAGCATTACAAAGGAAATATGGAGGAGCCTTAGTGAGGAATCCACTCTCACGAAACTCCACGCATGAAATGTACTGGGTATCTAATGCCACCGGGAACATAGTGTCATCAGTGAACATGATTTCAAGGATGTTGATTAACAGATTCACAATGAAACACAAGAAAGCCACTTACGAGCCAGATGTTGACCTAGGAAGTGGAACCCGCAACATTGGAATTGAAAGTGAGATACCAAATCTAGACATAATAGGAAAGAGAATAGAGAAAATAAAACAAGAGCATGAAACATCATGGCACTATGATCAAGACCACCCATACAAAACGTGGGCTTACCATGGCAGCTATGAAACAAAACAAACTGGATCAGCATCATCTATGGTGAACGGAGTGGTCAGATTGCTGACAAAACCTTGGGACGTCGTCCCTATGGTGACACAGATGGCAATGACAGACACGACTCCTTTTGGACAACAGCGCGTTTTCAAAGAGAAAGTAGACACGAGAACCCAAGAACCGAAGGAAGGCACAAAGAAACTGATGAAAATTACGGCAGAGTGGCTTTGGAAAGAACTAGGAAAGAAAAAGACACCTAGGATGTGTACCAGAGAAGAATTCACAAGAAAAGTGAGAAGCAATGCAGCCTTGGGGGCCATATTCACTGATGAGAACAAATGGAAATCGGCACGTGAGGCTGTTGAAGATGGTAGGTTCTGGGAGCTGGTTGACAGGGAAAGAAATCTCCATCTTGAAGGAAAGTGTGAAACATGTGTGTACAACATGATGGGAAAAAGAGAGAAGAAACTAGGGGAGTTCGGCAAGGCAAAAGGTAGCAGAGCCATATGGTACATGTGGCTTGGAGCACGCTTCTTAGAGTTTGAAGCCCTAGGATTCCTGAATGAAGATCACTGGTTCTCCAGAGGGAACTCCCTGAGTGGAGTGGAAGGAGAAGGGCTGCACAGGCTAGGCTACATTTTAAGAGACGTGGGCAAGAAGGAAGGGGGAGCAATGTACGCCGATGATACAGCAGGATGGGACACAAGAATCACACTAGAAGACTTGAAAAATGAAGAAATGGTAACAAACCACATGAAAGGAGAACACAAGAAACTAGCCGAGGCCATATTCAAACTAACGTACCAAAACAAGGTGGTGCGTGTGCAAAGACCAACACCAAGAGGCACAGTAATGGATATCATATCGAGAAGAGACCAAAGAGGCAGTGGGCAAGTCGGCACCTATGGCCTTAATACCTTCACCAATATGGAAGCCCAATTAATTAGACAGATGGAGGGAGAAGGAATCTTCAAAAGCATTCAACACCTGACAGCCACAGAAGAAATCGCTGTACAGAACTGGCTAGCAAGAGTGGGGCGTGAAAGGCTATCAAGAATGGCAATCAGTGGAGATGATTGTGTTGTAAAACCTATAGATGACAGATTTGCAAGTGCTTTAACAGCTCTAAATGACATGGGAAAAGTTAGAAAAGATATACAACAATGGGAACCTTCAAGAGGATGGAACGATTGGACACAAGTGCCTTTCTGTTCACACCACTTTCATGAGTTAGTCATGAAAGATGGTCGCGTGCTCGTAGTCCCATGCAGAAACCAAGATGAACTGATTGGTAGAGCCCGAATTTCCCAGGGAGCTGGGTGGTCTTTGAAAGAGACGGCCTGTTTGGGAAAGTCTTACGCCCAAATGTGGACTCTGATGTACTTCCACAGACGTGACCTCAGACTGGCGGCAAATGCCATTTGCTCGGCAGTCCCGTCACATTGGGTTCCAACAAGTCGAACAACCTGGTCCATACACGCTAAGCATGAATGGATGACGACGGAAGACATGCTGGCAGTCTGGAACAGGGTGTGGATCCAAGAAAACCCGTGGATGGAAGATAAAACTCCAGTGGAATCATGGGAAGAAGTCCCATACTTGGGAAAAAGAGAAGACCAATGGTGCGGCTCATTGATTGGGCTAACAAGCAGGGCTACCTGGGCAAAGAACATCCAAACAGCAATAAATCAAGTCAGATCCCTTATAGGCAATGAGGAATACACAGACTACATGCCATCCATGAAGAGATTTAGAAGGGAAGAGGAAGAGGCAGGTGTCCTGTGG
>JX079690_c
ATGAATAACCAACGAAAAAAGGCGAGAAGTACGCCTTTCAATATGCTGAAACGCGAGAGAAACCGCGTGTCAACTGTGCAACAGCTGACAAAGAGATTCTCACTTGGAATGCTGCAAGGACGCGGACCATTAAAACTGTTCATGGCCCTTGTGGCGTTCCTTCGTTTCCTAACAATCCCACCAACAGCAGGGATACTAAAAAGATGGGGAACGATCAAAAAATCAAAAGCTATCAATGTTTTGAGAGGGTTCAGGAAAGAGATTGGAAGGATGCTGAACATCTTGAACAGGAGACGCAGGACAGCAGGCGTGATTGTGATGTTGATTCCAACAGCGATGGCGTTCCATTTAACCACACGCAATGGAGAACCACACATGATCGTTGGTAGGCAGGAAAAAGGGAAAAGTCTTCTGTTCAAAACAGAGGATGGTGTTAACATGTGTACCCTCATGGCCATAGACCTTGGTGAATTGTGTGAAGATACAATCACGTACAAGTGTCCTCTCCTCAGACAAAATGAACCAGAAGACATAGATTGTTGGTGCAACTCTACGTCCACATGGGTAACTTATGGGACATGTACCACCACAGGAGAACACAGAAGAGAAAAAAGATCAGTGGCGCTCGTTCCACATGTGGGTATGGGACTGGAGACACGAACTGAGACATGGATGTCATCAGAAGGGGCCTGGAAACATGTTCAGAGAATTGAAACCTGGATCTTGAGACATCCAGGCTTTACCATAATGGCAGCAATCCTGGCATACACCATAGGAACGACACATTTCCAAAGGGCCTTGATTTTCATCTTACTGACAGCTGTCGCTCCTTCAATGACAATGCGCTGCATAGGAATATCAAATAGAGACTTCGTAGAAGGGGTTTCAGGAGGAAGCTGGGTTGACATAGTCTTAGAACATGGAAGTTGTGTGACGACGATGGCAAAAAACAAACCAACATTGGATTTTGAACTGATAAAAACAGAAGCCAAACAACCTGCCACTTTAAGAAAGTACTGTATAGAAGCAAAGCTGACCAACACAACAACAGAATCACGTTGCCCAACACAAGGGGAACCCAGTCTAAATGAAGAGCAGGACAAAAGGTTCATCTGCAAACACTCCATGGTAGACAGAGGATGGGGAAATGGATGTGGATTATTTGGAAAGGGAGGCATTGTGACCTGTGCTATGTTTACATGCAAAAAGAACATGGAAGGAAAAGTCGTGCAGCCAGAAAACTTGGAGTACACTATCGTGATAACACCTCACTCAGGAGAAGAGCACGCTGTAGGTAATGACACAGGAAAGCATGGCAAAGAAATCAAAATAACACCACAGAGTTCCATCACAGAAGCAGAACTGACAGGCTATGGCACCGTCACGATGGAGTGCTCTCCGAGAACGGGCCTCGACTTCAATGAGATGGTGCTGCTGCAGATGGAAGACAAAGCTTGGCTGGTGCACAGGCAATGGTTTCTAGACCTGCCGTTACCATGGCTACCCGGAGCGGACACACAAGGATCAAATTGGATACAGAAAGAGACATTGGTCACTTTCAAAAATCCCCACGCGAAGAAACAGGATGTCGTTGTTTTAGGGTCTCAAGAAGGGGCCATGCACACGGCACTCACAGGGGCCACAGAAATCCAGATGTCATCAGGGAACTTACTGTTCACAGGACATCTCAAGTGCAGGCTGAGAATGGACAAACTACAGCTCAAAGGAATGTCATACTCTATGTGTACAGGAAAGTTTAAAATTGTGAAGGAAATAGCAGAAACACAACATGGAACAATAGTTATCAGAGTACAATATGAAGGGGACGGTTCTCCATGTAAGATCCCTTTTGAGATAACAGATTTGGAAAAAAGACACGTCTTAGGTCGCTTGATTACAGTTAACCCAATCGTAACAGAAAAAGATAGCCCAGTCAACATAGAAGCAGAACCTCCATTCGGAGACAGCTACATCATCATAGGAGTAGAGCCGGGACAATTGAAACTCAATTGGTTTAAGAAGGGAAGTTCCATCGGCCAAATGTTTGAGACAACAATGAGAGGAGCAAAGAGAATGGCCATTTTAGGTGACACAGCCTGGGACTTTGGATCCCTGGGAGGAGTGTTTACATCTATAGGAAAGGCTCTCCACCAAGTTTTCGGAGCAATCTATGGGGCTGCTTTTAGTGGGGTCTCATGGACTATGAAAATCCTCATAGGAGTCATCATCACATGGATAGGAATGAATTCACGTAGCACCTCACTGTCTGTGTCGCTAGTATTGGTGGGCGTCGTGACACTGTACCTGGGAGCTGTGGTGCAAGCTGATAGTGGTTGCGTTGTGAGCTGGAAAAATAAAGAACTGAAATGTGGCAGTGGGATCTTCATTACAGATAACGTACACACATGGACAGAACAATATAAGTTCCAACCAGAATCCCCTTCAAAACTAGCTTCAGCTATCCAAAAAGCTCATGAAGAGGGCATTTGTGGAATCCGCTCAGTAACAAGATTGGAGAATCTGATGTGGAAACAAATAACACCAGAATTGAATCATATTCTATCAGAAAATGAAGTAAAGTTGACCATTATGACAGGAGACATTAAAGGAATCATGCAGGCAGGAAAACGATCTTTGCGGCCCCAGCCCACTGAGCTGAAGTACTCATGGAAAACATGGGGAAAGGCGAAAATGCTCTCCACAGAGTCTCACAATCAGACCTTTCTTATTGATGGCCCTGAAACAGCAGAATGCCCCAACACAAACAGAGCTTGGAACTCGCTGGAAGTTGAAGACTATGGTTTTGGAGTTTTCACCACCAATATATGGCTGAAATTGAGAGAAAAACAGGATGTATTTTGTGACTCAAAACTCATGTCAGCGGCCATCAAAGACAACAGAGCCGTTCATGCCGATATGGGTTATTGGATAGAAAGTGCACTCAATGACACATGGAAGATGGAGAAAGCCTCCTTCATTGAAGTTAAAAGCTGCCACTGGCCAAAGTCACACACCCTTTGGAGCAATGGAGTATTAGAAAGTGAGATGATAATCCCAAAAAATTTTGCCGGGCCAGTGTCACAACACAACTACAGACCAGGCTACCACACACAAACAGCAGGACCTTGGCACCTAGGTAAGCTTGAGATGGACTTTGATTTCTGCGAAGGAACTACAGTGGTGGTAACTGAAGACTGTGGAAATAGAGGACCCTCTTTAAGAACGACCACTGCCTCTGGAAAACTCATAACAGAATGGTGCTGCCGATCCTGCACACTACCACCTCTAAGATACAGAGGTGAGGATGGATGCTGGTACGGGATGGAAATTAGACCATTGAAAGAGAAAGAGGAGAATTTGGTCAACTCCTTGGTCACAGCCGGACATGGGCAGATTGACAACTTTTCACTAGGAGTCTTGGGAATGGCACTGTTTCTGGAAGAAATGCTCAGGACCCGAATAGGAACGAAACATGCAATACTGCTAGTTGCAGTATCTTTTGTGACACTGATAACTGGGAACATGTCTTTTAGAGACCTGGGAAGAGTGATGGTTATGGTGGGCGCTACCATGACGGATGACATAGGTATGGGAGTGACTTATCTTGCCCTACTAGCAGCTTTTAAAGTTAGACCAACTTTTGCAGCTGGACTACTCTTGAGAAAACTGACTTCCAAGGAATTGATGATGGCCACCATAGGAATAGCACTCCTTTCCCAAAGCACCATACCAGAGACCATTCTTGAACTGACTGATGCGTTAGCCTTGGGCATGATGGTCCTCAAAATAGTGAGAAATATGGAAAAATACCAATTGGCAGTGACTATCATGGCTATTTCGTGTGTCCCAAATGCAGTGATACTGCAAAACGCATGGAAGGTGAGTTGCACAATATTGGCAGCGGTGTCCGTTTCACCACTGCTCTTAACATCCTCACAGCAGAAAGCGGATTGGATACCACTGGCATTGACAATAAAAGGTCTCAATCCAACAGCCATTTTTCTAACAACTCTTTCGAGAACCAGCAAGAAAAGGAGCTGGCCGCTAAATGAAGCTATCATGGCAGTCGGGATGGTGAGCATTTTAGCCAGTTCTCTCCTAAAGAATGATATTCCCATGACAGGTCCATTAGTGGCTGGAGGGCTCCTTACCGTATGTTACGTGCTCACTGGACGATCGGCCGATTTGGAACTGGAGAGAGCTGCTGATGTAAAATGGGAAGATCAGGCAGAAATATCAGGAAGCAGCCCAATCCTGTCAATAACAATATCAGAAGATGGCAGCATGTCGATAAAAAATGAAGAGGAAGAACAAACACTGACCATACTTATCAGAACGGGATTGTTGGTGATCTCAGGAGTCTTTCCAGTATCGATACCAATTACGGCAGCAGCATGGTACCTGTGGGAAGTGAAGAAACAACGGGCTGGAGTATTGTGGGACGTCCCTTCACCCCCACCAGTGGAAAAAGCCGAACTGGAGGATGGAGCCTACAGAATCAAGCAAAGAGGGATTCTTGGATATTCTCAGATAGGAGCTGGAGTTTACAAAGAAGGAACATTCCATACAATGTGGCACGTCACACGTGGTGCTGTTCTGATGCATAGAGGGAAGAGGATTGAACCATCATGGGCAGATGTCAAGAAAGACCTAATATCATATGGAGGAGGCTGGAAGCTAGAAGGAGAATGGAAGGAAGGAGAGGAAGTCCAAGTCCTGGCATTGGAACCTGGAAAAAATCCAAGAGCCGTTCAAACGAAACCTGGAATTTTCAAAACCAACACCGGAACCATAGGCGCCGTATCTCTGGACTTTTCCCCTGGAACGTCAGGATCTCCAATTGTCGACAGAAAAGGAAAAGTTGTGGGTCTTTACGGCAATGGTGTTGTCACAAGGAGTGGAGCATATGTAAGTGCTATAGCCCAGACCGAAAAAAGCATTGAAGACAATCCAGAGATCGAAGATGACATTTTCCGAAAGAAAAGATTGACCATCATGGACCTCCATCCAGGAGCAGGAAAGACAAAAAGATACCTTCCAGCCATAGTTAGAGAAGCCATAAAACGTGGCTTGAGAACATTGATCCTGGCTCCCACTAGAGTAGTGGCAGCTGAAATGGAAGAAGCTCTTAGAGGACTTCCAATAAGATACCAAACCCCAGCCATCAAAACCGAGCATACCGGGCGGGAGATCGTGGACCTAATGTGTCATGCCACATTTACTATGAGGTTGCTATCACCAGTCAGAGTGCCAAATTACAACCTGATCATCATGGACGAAGCCCACTTCACAGACCCAGCAAGTATAGCAGCTAGAGGATACATCTCAACTCGAGTAGAGATGGGTGAAGCAGCCGGGATTTTCATGACAGCCACTCCTCCGGGAAGTAGAGACCCATTTCCTCAGAGCAATGCACCAATCATGGATGAGGAAAGAGAAATCCCTGAGCGTTCGTGGAATTCAGGACACGAATGGGTCACGGATTTTAAGGGGAAGACTGTTTGGTTTGTTCCAAGTATAAAAGCAGGAAATGATATAGCAGCTTGTCTTAGGAAAAATGGAAAGAAAGTGATACAACTCAGTAGGAAGACTTTTGACTCTGAGTATGTTAAGACTAGAGCCAATGATTGGGACTTTGTGGTCACAACTGACATTTCAGAAATGGGCGCCAACTTCAAGGCTGAAAGGGTTATAGACCCCAGACGTTGCATGAAACCAGTTATACTAACAGATGGCGAAGAGCGGGTGATCTTGGCAGGACCTATGCCAGTGACCCACTCTAGCGCAGCGCAAAGAAGAGGGAGAATAGGAAGAAATCCAAAAAATGAAAATGACCAGTACATATACATGGGGGAACCCCTTGAAAATGATGAAGACTGTGCACATTGGAAAGAAGCTAAAATGCTCCTGGATAACATCAATACACCCGAAGGAATCATTCCTAGTATGTTCGAACCGGAGCGTGAAAAAGTGGATGCCATTGATGGTGAATACCGTTTGAGAGGGGAAGCAAGGAAAACCTTTGTGGACCTAATGAGAAGAGGGGACTTACCAGTCTGGTTGGCCTACAAAGTGGCAGCTGAAGGCATCAATTACGCAGACAGAAAGTGGTGTTTTGATGGAATTAAGAACAACCAAATACTGGAAGAAAATATGGAAGTGGAAATCTGGACAAAAGAAGGGGAAAGGAAAAAATTAAAACCCAGATGGTTGGATGCTAGGATCTATTCTGACCCACTGGCACTAAAAGAATTCAAGGAATTTGCAGCTGGAAGAAAATCTTTGACCCTGAACCTAATCACAGAAATGGGTAGGCTTCCAACTTTCATGACTCAGAAAGCAAGAAACGCACTGGACAACTTGGCTGTGCTGCATACGGCTGAGGCAGGTGGAAGGGCGTACAATCATGCTCTCAGTGAACTGCCGGAGACCCTGGAGACACTGCTTCTACTGACACTCCTGGCAACAGTCACAGGAGGAATCTTCTTATTCTTAATGAGTGGAAAAGGTATAGGGAAGATGACCCTGGGAATGTGTTGCATAATCACGGCTAGTATCCTCCTATGGTATGCACAGATACAACCACACTGGATAGCAGCTTCAATAATACTGGAGTTTTTTCTCATAGTTTTGCTCATTCCAGAACCAGAAAAACAGAGAACACCCCAAGACAACCAATTGACCTACGTTGTCATAGCCATCCTCACAGTGGTGGCCGCAACCATGGCAAACGAGATGGGTTTCCTGGAAAAAACCAAGAAAGACCTCGGACTGGGAAGCATTACAACCCAGGAATCTGAGAGCAATATCCTGGACATAGATCTACGCCCTGCATCAGCATGGACGCTGTATGCCGTGGCTACAACATTTGTCACACCAATGTTGAGACATAGCATTGAAAATTCCTCAGTGAATGTCTCCCTAACAGCCATCGCTAACCAAGCTACAGTGCTAATGGGTCTTGGGAAAGGATGGCCATTGTCAAAGATGGACATTGGAGTTCCCCTCCTTGCCATTGGATGCTATTCACAAGTCAACCCTATAACTCTCACAGCAGCTCTTCTTCTATTGGTAGCACATTATGCCATTATAGGGCCAGGACTTCAAGCAAAAGCAACCAGAGAAGCTCAGAAAAGAGCAGCAGCAGGCATCATGAAAAACCCAACAGTCGATGGAATAACAGTGATTGACCTAGAACCAATACCCTATGATCCAAAATTTGAAAAGCAGTTAGGACAAGTAATGCTCCTAATCCTCTGCGTGACTCAAGTATTAATGATGAGGACTACATGGGCTTTGTGTGAGGCTCTAACCCTAGCGACCGGGCCCATCTCCACACTGTGGGAAGGAAATCCAGGGAGGTTTTGGAATACTACCATTGCAGTGTCAATGGCCAACATCTTTAGGGGGAGCTACTTGGCCGGAGCTGGACTTCTCTTTTCCATCATGAAAAACACAACAAGCACAAGAAGAGGAACTGGCAACATAGGAGAGACACTTGGAGAAAAATGGAAAAGTCGATTAAACGCACTGGGGAAAAGTGAATTTCAAATCTACAAGAAAAGTGGAATCCAGGAAGTGGATAGAACCCTAGCAAAAGAAGGTATAAAAAGAGGAGAAACGGACCACCATGCTGTGTCGCGAGGTTCAGCAAAATTGAGATGGTTCGTCGAGAGAAATATGGTCACACCGGAAGGGAAGGTGGTGGATCTCGGTTGCGGCAGAGGGGGCTGGTCATACTATTGTGGGGGACTAAAGAATGTAAGAGAAGTCAAAGGCCTAACAAAAGGAGGACCAGGACATGAAGAACCCATCCCCATGTCAACATATGGGTGGAATCTAGTGCGTCTGCAAAGTGGAGTTGACGTTTTCTTCACCCCGCCGGAAAAGTGTGACACATTGCTGTGTGACATAGGGGAGTCGTCACCAAATCCCACGATAGAAGCAGGACGAACACTCAGAGTCCTCAACTTAGTGGAAAATTGGTTGAACAATAACACCCAATTTTGCATAAAGGTCCTCAATCCATATATGCCTTCAGTCATAGAAAAAATGGAAGCATTACAAAGGCAATATGGAGGAGCCTTAGTGAGGAATCCACTCTCACGAAACTCCACGCATGAAATGTACTGGGTATCTAATGCCACCGGGAACATAGTGTCATCAGTGAACATGATTTCAAGGATGTTGATTAACAGATTCACAATGAAACACAAGAAAGCCACTTACGAGCCAGATGTTGACCTAGGAAGTGGAACCCGCAACATTGGAATTGAAAGTGAGATACCAAATCTAGACATAATAGGAAAGAGAATAGAGAAAATAAAACAAGAGCATGAAATATCATGGCACTATGATCAAGACCACCCATACAAAACGTGGGCTTACCATGGCAGCTATGAAACAAAACAAACTGGATCAGCATCATCTATGGTGAACGGAGTGGTCAGATTGCTGACAAAACCTTGGGACGTCGTCCCTATGGTGACACAGATGGCAATGACAGACACGACTCCATTTGGACAACAGCGCGTTTTCAAAGAGAAAGTAGACACGAGAACCCAAGAACCGAAGGAAGGCACAAAGAAACTAATGAAAATTACGGCAGAGTGGCTTTGGAAAGAACTAGGAAAGAAAAAGACACCCAGGATGTGTACCAGAGAAGAATTCACAAAAAAAGTGAGAAGCAACGCAGCCTTGGGGGCCATATTCACTGATGAGAACAAATGGAAATCGGCACGTGAGGCTGTTGAAGATGGTAGGTTTTGGGAGCTGGTTGACAGGGAAAGAAATCTCCATCTTGAAGGAAAGTGTGAAACATGTGTGTACAACATGATGGGAAAAAGAGAGAAGAAACTAGGGGAGTTCGGCAAGGCAAAAGGTAGCAGAGCCATATGGTACATGTGGCTTGGAGCACGCTTCTTAGAGTTTGAAGCCCTAGGATTCTTGAATGAAGATCACTGGTTCTCCAGAGGGAACTCCCTGAGTGGAGTGGAAGGAGAAGGGCTGCACAGGCTAGGCTACATTTTAAGAGACGTGGGCAAGAAGGAAGGGGGAGCAATGTACGCCGATGATACAGCAGGATGGGACACAAGAATCACACTAGAAGACTTAAAAAATGAAGAAATGGTAACAAACCACATGAAAGGAGAACACAAGAAACTAGCCGAGGCCATATTCAAATTAACGTACCAAAACAAGGTGGTGCGTGTGCAAAGACCAACACCAAGAGGCACAGTAATGGATATCATATCGAGAAGAGACCAAAGAGGCAGTGGGCAAGTTGGCACCTATGGCCTTAACACTTTCACCAATATGGAAGCCCAATTAATTAGACAGATGGAGGGAGAAGGAATCTTTAAAAGCATTCAGCACCTGACAGCCACAGAAGAAATCGCTGTACAGAACTGGTTAGCAAGAGTGGGGCGTGAAAGGCTATCAAGAATGGCAATCAGTGGAGATGATTGTGTTGTAAAACCTATAGATGACAGATTTGCAAGTGCTTTAACAGCTCTAAATGACATGGGAAAAGTTAGAAAAGATATACAACAATGGGAACCTTCAAGAGGATGGAACGATTGGACACAAGTGCCTTTCTGTTCACACCATTTCCATGAGTTAGTCATGAAAGATGGTCGCGTGCTCGTAGTCCCATGCAGAAACCAAGATGAACTGATTGGTAGAGCCCGAATTTCCCAGGGAGCTGGGTGGTCTTTGAAGGAGACGGCCTGTTTGGGGAAGTCTTACGCCCAAATGTGGACCCTGATGTACTTCCACAGACGTGACCTCAGACTGGCGGCAAATGCCATTTGCTCGGCAGTCCCGTCACATTGGGTTCCAACAAGTCGAACAACCTGGTCCATACACGCTAAGCATGAATGGATGACGACGGAAGACATGCTGGCAGTCTGGAACAGGGTGTGGATCCAAGAAAACCCGTGGATGGAAGATAAAACTCCAGTGGAATCATGGGAAGAAGTCCCATACTTGGGAAAAAGAGAAGACCAATGGTGCGGCTCATTGATTGGGCTAACAAGCAGGGCTACCTGGGCAAAGAACATCCAAACAGCAATAAATCAAGTCAGATCCCTCATAGGCAATGAGGAATACACAGACTACATGCCATCCATGAAGAGATTCAGAAGGGAAGAGGAAGAGGCAGGTGTTCTGTGG
>JX079688_c
ATGAATAACCAACGAAAAAAGGCGAGAAGTACGCCTTTCAATATGCTGAAACGCGAGAGAAACCGCGTGTCAACTGTGCAACAGCTGACAAAGAGATTCTCACTTGGAATGCTGCAAGGACGCGGACCATTAAAACTGTTCATGGCCCTTGTGGCGTTCCTTCGTTTCCTAACAATCCCACCAACAGCAGGGATACTAAAAAGATGGGGAACGATCAAAAAATCAAAAGCTATCAATGTTTTGAGAGGGTTCAGGAAAGAGATTGGAAGGATGCTGAACATCTTGAACAGGAGACGCAGGACAGCAGGCGTGATTGTGATGTTGATTCCAACAGCGATGGCGTTCCATTTAACCACACGCAATGGAGAACCACACATGATCGTTGGTAGGCAGGAAAAAGGGAAAAGTCTTCTGTTCAAAACAGAGGATGGTGTTAACATGTGTACCCTCATGGCCATAGACCTTGGTGAATTGTGTGAAGATACAATCACGTACAAGTGTCCTCTCCTCAGACAAAATGAACCAGAAGACATAGATTGTTGGTGCAACTCTACGTCCACATGGGTAACTTATGGGACATGTACCACCACAGGAGAACACAGAAGAGAAAAAAGATCAGTGGCGCTCGTTCCACATGTGGGTATGGGACTGGAGACACGAACTGAGACATGGATGTCATCAGAAGGGGCCTGGAAACATGTTCAGAGAATTGAAACCTGGATCTTGAGACATCCAGGCTTTACCATAATGGCAGCAATCCTGGCATACACCATAGGAACGACACATTTCCAAAGGGCCTTGATTTTCATCTTACTGACAGCTGTCGCTCCTTCAATGACAATGCGCTGCATAGGAATATCAAATAGAGACTTCGTAGAAGGGGTTTCAGGAGGAAGCTGGGTTGACATAGTCTTAGAACATGGAAGTTGTGTGACGACGATGGCAAAAAACAAACCAACATTGGATTTTGAACTGATAAAAACAGAAGCCAAACAACCTGCCACTCTAAGGAAGTACTGTATAGAAGCAAAGCTGACCAACACAACAACAGAATCACGTTGCCCAACACAAGGGGAACCCAGTCTAAATGAAGAGCAGGACAAAAGGTTCATCTGCAAACACTCCATGGTAGACAGAGGATGGGGAAATGGATGTGGATTATTTGGAAAGGGAGGCATTGTGACCTGTGCTATGTTTACATGCAAAAAGAACATGGAAGGAAAAGTCGTGCAGCCAGAAAACTTGGAGTACACTATCGTGATAACACCTCACTCAGGAGAAGAGCACGCTGTAGGTAATGACACAGGAAAGCATGGCAAAGAAATCAAAATAACACCACAGAGTTCCATCACAGAAGCAGAACTGACAGGCTATGGCACCGTCACGATGGAGTGCTCTCCGAGAACGGGCCTCGACTTCAATGAGATGGTGCTGCTGCAGATGGAAGACAAAGCTTGGCTGGTGCACAGGCAATGGTTTCTAGACCTGCCGTTACCATGGCTACCCGGAGCGGACACACAAGGATCAAATTGGATACAGAAAGAGACATTGGTCACTTTCAAAAATCCCCACGCGAAGAAACAGGATGTCGTTGTTTTAGGGTCTCAAGAAGGGGCCATGCACACGGCACTCACAGGGGCCACAGAAATCCAGATGTCATCAGGGAACTTACTGTTCACAGGACATCTCAAGTGCAGGCTGAGAATGGACAAACTACAGCTCAAAGGAATGTCATACTCTATGTGTACAGGAAAGTTTAAAATTGTGAAGGAAATAGCAGAAACACAACATGGAACAATAGTTATCAGAGTACAATATGAAGGGGACGGTTCTCCATGTAAGATCCCTTTTGAGATAACAGATTTGGAAAAAAGACACGTCTTAGGTCGCTTGATTACAGTTAACCCAATCGTAACAGAAAAAGATAGCCCAGTCAACATAGAAGCAGAACCTCCATTCGGAGACAGCTACATCATCATAGGAGTAGAGCCGGGACAATTGAAACTCAATTGGTTTAAGAAAGGAAGTTCCATCGGCCAAATGTTTGAGACAACAATGAGAGGAGCAAAGAGAATGGCCATTTTAGGTGACACAGCCTGGGACTTTGGATCCCTGGGAGGAGTGTTTACATCTATAGGAAAGGCTCTCCACCAAGTTTTCGGAGCAATCTATGGGGCTGCTTTTAGTGGGGTCTCATGGACTATGAAAATCCTCATAGGAGTCATCATCACATGGATAGGAATGAATTCACGTAGCACCTCACTGTCTGTGTCGCTAGTATTGGTGGGCGTCGTGACACTGTACCTGGGAGCTGTGGTGCAAGCTGATAGTGGTTGCGTTGTGAGCTGGAAAAATAAAGAACTGAAATGTGGCAGTGGGATCTTCATTACAGATAACGTACACACATGGACAGAACAATATAAGTTCCAACCAGAATCCCCTTCAAAACTAGCTTCAGCTATCCAAAAAGCTCATGAAGAGGGCATTTGTGGAATCCGCTCAGTAACAAGATTGGAGAATCTGATGTGGAAACAAATAACACCAGAATTGAATCATATTCTATCAGAAAATGAGGTAAAGTTGACCATTATGACAGGAGACATTAAAGGAATCATGCAGGCAGGAAAACGATCTTTGCGGCCCCAGCCCACTGAGCTGAAGTACTCATGGAAAACATGGGGAAAGGCGAAAATGCTCTCCACAGAGTCTCACAATCAGACCTTTCTTATTGATGGCCCTGAAACAGCAGAATGCCCCAACACAAACAGAGCTTGGAACTCGCTGGAAGTTGAAGACTATGGTTTTGGAGTTTTCACCACCAATATATGGCTGAAATTGAGAGAAAAACAGGATGTATTTTGTGACTCAAAACTCATGTCAGCGGCCATCAAAGACAACAGAGCCGTTCATGCCGATATGGGTTATTGGATAGAAAGTGCACTCAATGACACATGGAAGATGGAGAAAGCCTCCTTCATTGAAGTTAAAAGCTGCCACTGGCCAAAGTCACACACCCTTTGGAGCAATGGAGTATTAGAAAGTGAGATGATAATCCCAAAAAATTTTGCCGGGCCAGTGTCACAACACAACTACAGACCAGGCTACCACACACAAACAGCAGGACCTTGGCACCTAGGTAAGCTTGAGATGGACTTTGATTTCTGCGAAGGAACTACAGTGGTGGTAACTGAGGACTGTGGAAATAGAGGACCCTCTTTAAGAACGACCACTGCCTCTGGAAAACTCATAACAGAATGGTGCTGCCGATCCTGCACACTACCACCTCTAAGATACAGAGGTGAGGATGGATGCTGGTACGGGATGGAAATTAGACCATTGAAAGAGAAAGAGGAGAATTTGGTCAACTCCTTGGTCACAGCCGGACATGGGCAGATTGACAACTTTTCACTAGGAGTCTTGGGAATGGCACTGTTTCTGGAAGAAATGCTCAGGACCCGAATAGGAACGAAACATGCAATACTGCTAGTTGCAGTATCTTTTGTGACACTGATAACTGGGAACATGTCTTTTAGAGACCTGGGAAGAGTGATGGTTATGGTGGGCGCTACCATGACGGATGACATAGGTATGGGAGTGACTTATCTTGCCCTACTAGCAGCTTTTAAAGTTAGACCAACTTTTGCAGCTGGACTACTCTTGAGAAAACTGACTTCCAAGGAATTGATGATGGCCACCATAGGAATAGCACTCCTTTCCCAAAGCACCATACCAGAGACCATTCTTGAACTGACTGATGCGTTAGCCTTGGGCATGATGGTCCTCAAAATAGTGAGAAATATGGAAAAATACCAATTGGCAGTGACTATCATGGCTATTTCGTGTGTCCCAAATGCAGTGATACTGCAAAACGCATGGAAGGTGAGTTGCACAATATTGGCAGCGGTGTCCGTTTCACCACTGCTCTTAACATCCTCACAGCAGAAAGCGGATTGGATACCACTGGCATTGACAATAAAAGGTCTCAATCCAACAGCCATTTTTCTAACAACTCTTTCGAGAACCAGCAAGAAAAGGAGCTGGCCGCTAAATGAAGCTATCATGGCAGTCGGGATGGTGAGCATTTTAGCCAGTTCTCTCCTAAAGAATGATATTCCCATGACAGGTCCATTAGTGGCTGGAGGGCTCCTTACCGTATGTTACGTGCTCACTGGACGATCGGCCGATTTGGAACTGGAGAGAGCTGCTGATGTAAAATGGGAAGATCAGGCAGAAATATCAGGAAGCAGCCCAATCCTGTCAATAACAATATCAGAAGATGGCAGCATGTCGATAAAAAATGAAGAGGAAGAACAAACACTGACCATACTTATCAGAACGGGATTGTTGGTGATCTCAGGAGTCTTTCCAGTATCGATACCAATTACGGCAGCAGCATGGTACCTGTGGGAAGTGAAGAAACAACGGGCTGGAGTATTGTGGGACGTCCCTTCACCCCCACCAGTGGAAAAAGCCGAACTGGAGGATGGAGCCTACAGAATCAAGCAAAGAGGGATTCTTGGATATTCTCAGATAGGAGCTGGAGTTTACAAAGAAGGAACATTCCATACAATGTGGCACGTCACACGTGGTGCTGTTCTGATGCATAGAGGGAAGAGGATTGAACCATCATGGGCAGATGTCAAGAAAGACCTAATATCATATGGAGGAGGCTGGAAGCTAGAAGGAGAATGGAAGGAAGGAGAGGAAGTCCAAGTCCTGGCATTGGAACCTGGAAAAAATCCAAGAGCCGTTCAAACGAAACCTGGAATTTTCAAAACCAACACCGGAACCATAGGCGCCGTATCTCTGGACTTTTCCCCTGGAACGTCAGGATCTCCAATTGTCGACAGAAAAGGAAAAGTTGTGGGTCTTTACGGCAATGGTGTTGTCACAAGGAGTGGAGCATATGTAAGTGCTATAGCCCAGACCGAAAAAAGCATTGAAGACAATCCAGAGATCGAAGATGACATTTTCCGAAAGAAAAGATTGACCATCATGGACCTCCATCCAGGAGCAGGAAAGACAAAAAGATACCTTCCAGCCATAGTTAGAGAAGCCATAAAACGTGGCTTGAGAACATTGATCCTGGCTCCCACTAGAGTAGTGGCAGCTGAAATGGAAGAAGCTCTTAGAGGACTTCCAATAAGATACCAAACCCCAGCCATCAAAACCGAGCATACCGGGCGGGAGATCGTGGACCTAATGTGTCATGCCACATTTACTATGAGGTTGCTATCACCAGTCAGAGTGCCAAATTACAACCTGATCATCATGGACGAAGCCCACTTCACAGACCCAGCAAGTATAGCAGCTAGAGGATACATCTCAACTCGAGTAGAGATGGGTGAAGCAGCCGGGATTTTCATGACAGCCACTCCTCCGGGAAGTAGAGACCCATTTCCTCAGAGCAATGCACCAATCATGGATGAGGAAAGAGAAATCCCTGAGCGTTCGTGGAATTCAGGACACGAATGGGTCACGGATTTTAAGGGGAAGACTGTTTGGTTTGTTCCAAGTATAAAAGCAGGAAATGATATAGCAGCTTGTCTTAGGAAAAATGGAAAGAAAGTGATACAACTCAGTAGGAAGACTTTTGACTCTGAGTATGTTAAGACTAGAGCCAATGATTGGGACTTTGTGGTCACAACTGACATTTCAGAAATGGGCGCCAACTTCAAGGCTGAAAGGGTTATAGACCCCAGACGTTGCATGAAACCAGTTATACTAACAGATGGCGAAGAGCGGGTGATCTTGGCAGGACCTATGCCAGTGACCCACTCTAGCGCAGCGCAAAGAAGAGGGAGAATAGGAAGAAATCCAAAAAATGAAAATGACCAGTACATATACATGGGGGAACCCCTTGAAAATGATGAAGACTGTGCACATTGGAAAGAAGCTAAAATGCTCCTGGATAACATCAATACACCCGAAGGAATCATTCCTAGTATGTTCGAACCGGAGCGTGAAAAAGTGGATGCCATTGATGGTGAATACCGTTTGAGAGGGGAAGCAAGGAAAACCTTTGTGGACTTAATGAGAAGAGGGGACTTACCAGTCTGGTTGGCCTACAAAGTGGCAGCTGAAGGCATCAATTACGCAGACAGAAAGTGGTGTTTTGATGGAATTAAGAACAACCAAATACTGGAAGAAAATATGGAAGTGGAAATCTGGACAAAAGAAGGGGAAAGGAAAAAATTAAAACCCAGATGGTTGGATGCTAGGATCTATTCTGACCCACTGGCACTAAAAGAATTCAAGGAATTTGCAGCTGGAAGAAAATCTTTGACCCTGAACCTAATCACAGAAATGGGTAGGCTTCCAACTTTCATGACTCAGAAAGCAAGAAACGCACTGGACAACTTGGCTGTGCTGCATACGGCTGAGGCAGGTGGAAGGGCGTACAATCATGCTCTCAGTGAACTGCCGGAGACCCTGGAGACACTGCTTCTACTGACACTCCTGGCAACAGTCACAGGAGGAATCTTCTTATTCTTAATGAGTGGAAAAGGTATAGGGAAGATGACCCTGGGAATGTGTTGCATAATCACGGCTAGTATCCTCCTATGGCATGCACAGATACAACCACACTGGATAGCAGCTTCAATAATACTGGAGTTTTTTCTCATAGTTTTGCTCATTCCAGAACCAGAAAAACAGAGAACACCCCAAGACAACCAATTGACCTACGTTGTCATAGCCATCCTCACAGTGGTGGCCGCAACCATGGCAAACGAGATGGGTTTCCTGGAAAAAACCAAGAAAGACCTCGGACTGGGAAGCATTACAACCCAGGAATCTGAGAGCAATATCCTGGACATAGATCTACGCCCTGCATCAGCATGGACGCTGTATGCCGTGGCTACAACATTTGTCACACCAATGTTGAGACATAGCATTGAAAATTCCTCAGTGAATGTCTCCCTAACAGCCATCGCTAACCAAGCTACAGTGCTAATGGGTCTTGGGAAAGGATGGCCATTGTCAAAGATGGACATTGGAGTTCCCCTCCTTGCCATTGGATGCTATTCACAAGTCAACCCTATAACTCTCACAGCAGCTCTTCTTCTATTGGTAGCACATTATGCCATTATAGGGCCAGGACTTCAAGCAAAAGCAACCAGAGAAGCTCAGAAAAGAGCAGCAGCAGGCATCATGAAAAACCCAACAGTCGATGGAATAACAGTGATTGACCTAGAACCAATACCCTATGATCCAAAATTTGAAAAGCAGTTAGGACAAGTAATGCTCCTAATCCTCTGCGTGACTCAAGTATTAATGATGAGGACTACATGGGCTTTGTGTGAGGCTCTAACCCTAGCGACCGGGCCCATCTCTACACTGTGGGAAGGAAATCCAGGGAGGTTTTGGAATACTACCATTGCAGTGTCAATGGCCAACATCTTTAGGGGGAGCTACTTGGCCGGAGCTGGACTTCTCTTTTCCATCATGAAAAACACAACAAGCACAAGAAGAGGAACTGGCAACATAGGAGAGACACTTGGAGAAAAATGGAAAAGTCGATTAAACGCACTGGGGAAAAGTGAATTTCAAATCTACAAGAAAAGTGGAATCCAGGAAGTGGATAGAACCCTAGCAAAAGAAGGTATAAAAAGAGGAGAAACGGACCACCATGCTGTGTCGCGAGGTTCAGCAAAACTGAGATGGTTCGTCGAGAGAAATATGGTCACACCAGAAGGGAAGGTGGTGGATCTCGGTTGCGGCAGAGGGGGCTGGTCATACTATTGTGGGGGACTAAAGAATGTAAGAGAAGTCAAAGGCCTAACAAAAGGAGGACCAGGACATGAAGAACCCATCCCCATGTCAACATATGGGTGGAATCTAGTGCGTCTGCAAAGTGGAGTTGACGTTTTCTTCACCCCGCCGGAAAAGTGTGACACATTGCTGTGTGACATAGGGGAGTCGTCACCAAATCCCACGATAGAAGCAGGACGAACACTCAGAGTCCTCAACTTAGTGGAAAATTGGTTGAACAATAACACCCAATTTTGCATAAAGGTCCTCAATCCATATATGCCTTCAGTCATAGAAAAAATGGAAGCATTACAAAGGCAATATGGAGGAGCCTTAGTGAGGAATCCACTCTCACGAAACTCCACGCATGAAATGTACTGGGTATCTAATGCCACCGGGAACATAGTGTCATCAGTGAACATGATTTCAAGGATGTTGATTAACAGATTCACAATGAAACACAAGAAAGCCACTTACGAGCCAGATGTTGACCTAGGAAGTGGAACCCGCAACATTGGAATTGAAAGTGAGATACCAAATCTAGACATAATAGGAAAGAGAATAGAGAAAATAAAACAAGAGCATGAAATATCATGGCACTATGATCAAGACCACCCATACAAAACGTGGGCTTACCATGGCAGCTATGAAACAAAACAAACTGGATCAGCATCATCTATGGTGAACGGAGTGGTCAGATTGCTGACAAAACCTTGGGACGTCGTCCCTATGGTGACACAGATGGCAATGACAGACACGACTCCATTTGGACAACAGCGCGTTTTCAAAGAGAAAGTAGACACGAGAACCCAAGAACCGAAGGAAGGCACAAAGAAACTAATGAAAATTACGGCAGAGTGGCTTTGGAAAGAACTAGGAAAGAAAAAGACACCCAGGATGTGTACCAGAGAAGAATTCACAAAAAAAGTGAGAAGCAACGCAGCCTTGGGGGCCATATTCACTGATGAGAACAAATGGAAATCGGCACGTGAGGCTGTTGAAGATGGTAGGTTTTGGGAGCTGGTTGACAGGGAAAGAAATCTCCATCTTGAAGGAAAGTGTGAAACATGTGTGTACAACATGATGGGAAAAAGAGAGAAGAAACTAGGGGAGTTCGGCAAGGCAAAAGGTAGCAGAGCCATATGGTACATGTGGCTTGGAGCACGCTTCTTAGAGTTTGAAGCCCTAGGATTCTTGAATGAAGATCACTGGTTCTCCAGAGGGAACTCCCTGAGTGGAGTGGAAGGAGAAGGGCTGCACAGGCTAGGCTACATTTTAAGAGACGTGGGCAAGAAGGAAGGGGGAGCAATGTACGCCGATGATACAGCAGGATGGGACACAAGAATCACACTAGAAGACTTAAAAAATGAAGAAATGGTAACAAACCACATGAAAGGAGAACACAAGAAACTAGCCGAGGCCATATTCAAATTAACGTACCAAAACAAGGTGGTGCGTGTGCAAAGACCAACACCAAGAGGCACAGTAATGGATATCATATCGAGAAGAGACCAAAGAGGCAGTGGGCAAGTTGGCACCTATGGCCTTAACACTTTCACCAATATGGAAGCCCAATTAATTAGACAGATGGAGGGAGAAGGAATCTTTAAAAGCATTCAGCACCTGACAGCCACAGAAGAAATCGCTGTACAGAACTGGTTAGCAAGAGTGGGGCGTGAAAGGCTATCAAGAATGGCAATCAGTGGAGATGATTGTGTTGTAAAACCTATAGATGACAGATTTGCAAGTGCTTTAACAGCTCTAAATGACATGGGAAAAGTTAGAAAAGATATACAACAATGGGAACCTTCAAGAGGATGGAACGATTGGACACAAGTGCCTTTCTGTTCACACCATTTCCATGAGTTAGTCATGAAAGATGGTCGCGTGCTCGTAGTCCCATGCAGAAACCAAGATGAACTGATTGGTAGAGCCCGAATTTCCCAGGGAGCTGGGTGGTCTTTGAAGGAGACGGCCTGTTTGGGGAAGTCTTACGCCCAAATGTGGACCCTGATGTACTTCCACAGACGTGACCTCAGACTGGCGGCAAATGCCATTTGCTCGGCAGTCCCGTCACATTGGGTTCCAACAAGTCGAACAACCTGGTCCATACACGCTAAGCATGAATGGATGACGACGGAAGACATGCTGGCAGTCTGGAACAGGGTGTGGATCCAAGAAAACCCGTGGATGGAAGATAAAACTCCAGTGGAATCATGGGAAGAAGTCCCATACTTGGGAAAAAGAGAAGACCAATGGTGCGGCTCATTGATTGGGCTAACAAGCAGGGCTACCTGGGCAAAGAACATCCAAACAGCAATAAATCAAGTCAGATCCCTCATAGGCATTGAGGAATACACAGACTACATGCCATCCATGAAGAGATTCAGAAGGGAAGAGGAAGAGGCAGGTGTCCTGTGG
>JF357907_c
ATGAATAACCAACGAAAAAAGGCGAGAAGTACGCCTTTCAATATGCTGAAACGCGAGAGAAACCGCGTGTCAACTGTGCAACAGCTGACAAAGAGATTCTCACTTGGAATGCTGCAAGGACGCGGACCATTAAAACTGTTCATGGCCCTTGTGGCGTTCCTTCGTTTCCTAACAATCCCACCAACAGCAGGGATACTAAAAAGATGGGGAACGATCAAAAAATCAAAAGCTATCAATGTTTTGAGAGGGTTCAGGAAAGAGATTGGAAGGATGCTGAACATCTTGAACAGGAGACGCAGGACAGCAGGCGTGATTGTGATGTTGATTCCAACAGCGATGGCGTTCCATTTAACCACACGCAATGGAGAACCACACATGATCGTTGGTAGGCAGGAAAAAGGGAAAAGTCTTCTGTTCAAAACAGAGGATGGTGTTAACATGTGTACCCTCATGGCCATAGACCTTGGTGAATTGTGTGAAGATACAATCACGTACAAGTGTCCTTTCCTCAGACAAAATGAACCAGAAGACATAGATTGTTGGTGCAACTCTACGTCCACATGGGTAACTTATGGGACATGTACTACCACAGGAGAACACAGAAGAGAAAAAAGATCAGTGGCGCTCGTTCCACATGTGGGTATGGGACTGGAGACACGAACTGAGACATGGATGTCATCAGAAGGGGCCTGGAAACATGTTCAGAGAATTGAAACCTGGATCTTGAGACATCCAGGCTTTACCATAATGGCAGCAATCCTGGCATACACCATAGGAACGACACATTTCCAAAGGGCCTTGATTTTCATCTTACTGACAGCTGTCGCTCCTTCAATGACAATGCGCTGCATAGGAATATCAAATAGAGACTTCGTAGAAGGGGTTTCAGGAGGAAGCTGGGTTGACATAGTCTTAGAACATGGAAGTTGTGTGACGACGATGGCAAAAAACAAACCAACATTGGATTTTGAACTGATAAAAACAGAAGCCAAACAACCTGCCACTCTAAGGAAGTACTGTATAGAAGCAAAGCTGACCAACACAACAACAGAATCACGTTGCCCAACACAAGGGGAACCCAGTCTAAATGAAGAGCAGGACAAAAGGTTCATCTGCAAACACTCCATGGTAGACAGAGGATGGGGAAATGGATGTGGATTATTTGGAAAGGGAGGCATTGTGACCTGTGCTATGTTTACATGCAAAAAGAACATGGAAGGAAAAGTCGTGCAGCCAGAAAACTTGGAGTACACTATCGTGATAACACCTCACTCAGGAGAAGAGCACGCTGTAGGTAATGACACAGGAAAGCATGGCAAAGAAATCAAAATAACACCACAGAGTTCCATCACAGAAGCAGAACTGACAGGCTATGGCACCGTCACGATGGAGTGCTCTCCGAGAACGGGCCTCGACTTCAATGAGATGGTGCTGCTGCAGATGGAAGACAAAGCTTGGCTGGTGCACAGGCAATGGTTTCTAGACCTGCCGTTACCATGGCTACCCGGAGCGGACACACAAGGATCAAATTGGATACAGAAAGAGACATTGGTCACTTTCAAAAATCCCCACGCGAAGAAACAGGATGTCGTTGTTTTAGGGTCTCAAGAAGGGGCCATGCACACGGCACTCACAGGGGCCACAGAAATCCAGATGTCATCAGGGAACTTACTGTTCACAGGACATCTCAAGTGCAGGCTGAGAATGGACAAACTACAGCTCAAAGGAATGTCATACTCTATGTGTACAGGAAAGTTTAAAATTGTGAAGGAAATAGCAGAAACACAACATGGAACAATAGTTATCAGAGTACAATATGAAGGGGACGGTTCTCCATGTAAGATCCCTTTTGAGATAACAGATTTGGAAAAAAGACACGTCTTAGGTCGCTTGATTACAGTTAACCCAATCGTAACAGAAAAAGATAGCCCAGTCAACATAGAAGCAGAACCTCCATTCGGAGACAGCTACATCATCATAGGAGTAGAGCCGGGACAATTGAAACTCAATTGGTTTAAGAAGGGAAGTTCCATCGGCCAAATGTTTGAGACAACAATGAGAGGAGCAAAGAGAATGGCCATTTTAGGTGACACAGCCTGGGACTTTGGATCCCTGGGAGGAGTGTTTACATCTATAGGAAAGGCTCTCCACCAAGTTTTCGGAGCAATCTATGGGGCTGCTTTTAGTGGGGTCTCATGGACTATGAAAATCCTCATAGGAGTCATCATCACATGGATAGGAATGAATTCACGTAGCACCTCACTGTCTGTGTCGCTAGTATTGGTGGGCGTCGTGACACTGTACCTGGGAGCTGTGGTGCAAGCTGATAGTGGTTGCGTTGTGAGCTGGAAAAATAAAGAACTGAAATGTGGCAGTGGGATCTTCATTACAGATAACGTACACACATGGACAGAACAATATAAGTTCCAACCAGAATCCCCTTCAAAACTAGCTTCAGCTATCCAAAAAGCTCATGAAGAGGGCATTTGTGGAATCCGCTCAGTAACAAGATTGGAGAATCTGATGTGGAAACAAATAACACCAGAATTGAATCATATTCTATCAGAAAATGAGGTAAAGTTGACCATTATGACAGGAGACATTAAAGGAATCATGCAGGCAGGAAAACGATCTTTGCGGCCCCAGCCCACTGAGCTGAAGTACTCATGGAAAACATGGGGAAAGGCGAAAATGCTCTCCACAGAGTCTCACAATCAGACCTTTCTTATTGATGGCCCTGAAACAGCAGAATGCCCCAACACAAACAGAGCTTGGAACTCGCTGGAAGTTGAAGACTATGGTTTTGGAGTTTTCACCACCAATATATGGCTGAAATTGAGAGAAAAACAGGATGTATTTTGTGACTCAAAACTCATGTCAGCGGCCATCAAAGACAACAGAGCCGTTCATGCCGATATGGGTTATTGGATAGAAAGTGCACTCAATGACACATGGAAGATGGAGAAAGCCTCCTTCATTGAAGTTAAAAGCTGCCACTGGCCAAAGTCACACACCCTTTGGAGCAATGGAGTATTAGAAAGTGAGATGATAATCCCAAAAAATTTTGCCGGGCCAGTGTCACAACACAACTACAGACCAGGCTACCACACACAAACAGCAGGACCTTGGCACCTAGGTAAGCTTGAGATGGACTTTGATTTCTGCGAAGGAACTACAGTGGTGGTAACTGAGGACTGTGGAAATAGAGGACCCTCTTTAAGAACGACCACTGCCTCTGGAAAACTCATAACAGAATGGTGCTGCCGATCCTGCACACTACCACCTCTAAGATACAGAGGTGAGGATGGATGCTGGTACGGGATGGAAATTAGACCATTGAAAGAGAAAGAGGAGAATTTGGTCAACTCCTTGGTCACAGCCGGACATGGGCAGATTGACAACTTTTCACTAGGAGTCTTGGGAATGGCACTGTTTCTGGAAGAAATGCTCAGGACCCGAATAGGAACGAAACATGCAATACTGCTAGTTGCAGTATCTTTTGTGACACTGATAACTGGGAACATGTCTTTTAGAGACCTGGGAAGAGTGATGGTTATGGTGGGCGCTACCATGACGGATGACATAGGTATGGGAGTGACTTATCTTGCCCTACTAGCAGCTTTTAAAGTTAGACCAACTTTTGCAGCTGGACTACTCTTGAGAAAACTGACTTCCAAGGAATTGATGATGGCCACCATAGGAATAGCACTCCTTTCCCAAAGCACCATACCAGAGACCATTCTTGAACTGACTGATGCGTTAGCCTTGGGCATGATGGTCCTCAAAATAGTGAGAAATATGGAAAAATACCAATTGGCAGTGACTATCATGGCTATTTCGTGTGTCCCAAATGCAGTGATACTGCAAAACGCATGGAAGGTGAGTTGCACAATATTGGCAGCGGTGTCCGTTTCACCACTGCTCTTAACATCCTCACAGCAGAAAGCGGATTGGATACCACTGGCATTGACAATAAAAGGTCTCAATCCAACAGCCATTTTTCTAACAACTCTTTCGAGAACCAGCAAGAAAAGGAGCTGGCCGCTAAATGAAGCTATCATGGCAGTCGGGATGGTGAGCATTTTAGCCAGTTCTCTCCTAAAGAATGATATTCCCATGACAGGTCCATTAGTGGCTGGAGGGCTCCTTACCGTATGTTACGTGCTCACTGGACGATCGGCCGATTTGGAACTGGAGAGAGCTGCTGATGTAAAATGGGAAGATCAGGCAGAAATATCAGGAAGCAGCCCAATCCTGTCAATAATAATATCAGAAGATGGCAGCATGTCGATAAAAAATGAAGAGGAAGAACAAACACTGACCATACTTATCAGAACGGGATTGTTGGTGATCTCAGGAGTCTTTCCAGTATCGATACCAATTACGGCAGCAGCATGGTACCTGTGGGAAGTGAAGAAACAACGGGCTGGAGTATTGTGGGACGTCCCTTCACCCCCACCAGTGGAAAAAGCCGAACTGGAGGATGGAGCCTACAGAATCAAGCAAAGAGGGATTCTTGGATATTCTCAGATAGGAGCTGGAGTTTACAAAGAAGGAACATTCCATACAATGTGGCACGTCACACGTGGTGCTGTTCTGATGCATAGAGGGAAGAGGATTGAACCATCATGGGCAGATGTCAAGAAAGACCTAATATCATATGGAGGAGGCTGGAAGCTAGAAGGAGAATGGAAGGAAGGAGAGGAAGTTCAAGTCCTGGCATTGGAACCTGGAAAAAATCCAAGAGCCGTTCAAACGAAACCTGGAATTTTCAAAACCAACACCGGAACCATAGGCGCCGTATCTCTGGACTTTTCCCCTGGAACGTCAGGATCTCCAATTGTCGACAGAAAAGGAAAAGTTGTGGGTCTTTACGGCAATGGTGTTGTCACAAGGAGTGGAGCATATGTAAGTGCTATAGCCCAGACCGAAAAAAGCATTGAAGACAATCCAGAGATCGAAGATGACATTTTCCGAAAGAAAAGATTGACCATCATGGACCTCCATCCAGGAGCAGGAAAGACAAAAAGATACCTTCCAGCCATAGTTAGAGAAGCCATAAAACGTGGCTTGAGAACATTGATCCTGGCTCCCACTAGAGTAGTGGCAGCTGAAATGGAAGAAGCTCTTAGAGGACTTCCAATAAGATACCAAACCCCAGCCATCAAAACCGAGCATACCGGGCGGGAGATCGTGGACCTAATGTGTCATGCCACATTTACTATGAGGTTGCTATCACCAGTCAGAGTGCCAAATTACAACCTGATCATCATGGACGAAGCCCACTTCACAGACCCAGCAAGTATAGCAGCTAGAGGATACATCTCAACTCGAGTAGAGATGGGTGAAGCAGCCGGGATTTTCATGACAGCCACTCCTCCGGGAAGTAGAGACCCATTTCCTCAGAGCAATGCACCAATCATGGATGAGGAAAGAGAAATCCCTGAGCGTTCGTGGAATTCAGGACACGAATGGGTCACGGATTTTAAGGGGAAGACTGTTTGGTTTGTTCCAAGTATAAAAGCAGGAAATGATATAGCAGCTTGTCTTAGGAAAAATGGAAAGAAAGTGATACAACTCAGTAGGAAGACTTTTGACTCTGAGTATGTTAAGACTAGAGCCAATGATTGGGACTTTGTGGTCACAACTGACATTTCAGAAATGGGCGCCAACTTCAAGGCTGAAAGGGTTATAGACCCCAGACGTTGCATGAAACCAGTTATACTAACAGATGGCGAAGAGCGGGTGATCTTGGCAGGACCTATGCCAGTGACCCACTCTAGCGCAGCGCAAAGAAGAGGGAGAATAGGAAGAAATCCAAAAAATGAAAATGACCAGTACATATACATGGGGGAACCCCTTGAAAATGATGAAGACTGTGCACATTGGAAAGAAGCTAAAATGCTCCTGGATAACATCAATACACCCGAAGGAATCATTCCTAGTATGTTCGAACCGGAGCGTGAAAAAGTGGATGCCATTGATGGTGAATACCGTTTGAGAGGGGAAGCAAGGAAAACCTTTGTGGACCTAATGAGAAGAGGGGACTTACCAGTCTGGTTGGCCTACAAAGTGGCAGCTGAAGGCATCAATTACGCAGACAGAAAGTGGTGTTTTGATGGAATTAAGAACAACCAAATACTGGAAGAAAATATGGAAGTGGAAATCTGGACAAAAGAAGGGGAAAGGAAAAAATTAAAACCCAGATGGTTGGATGCTAGGATCTATTCTGACCCACTGGCACTAAAAGAATTCAAGGAATTTGCAGCTGGAAGAAAATCTTTGACCCTGAACCTAATCACAGAAATGGGTAGGCTTCCAACTTTCATGACTCAGAAAGCAAGAAACGCACTGGACAACTTGGCTGTGCTGCATACGGCTGAGGCAGGTGGAAGGGCGTACAATCATGCTCTCAGTGAACTGCCGGAGACCCTGGAGACACTGCTTCTACTGACACTCCTGGCAACAGTCACAGGAGGAATCTTCTTATTCTTAATGAGTGGAAAAGGTATAGGGAAGATGACCCTGGGAATGTGTTGCATAATCACGGCTAGTATCCTCCTATGGTATGCACAGATACAACCACACTGGATAGCAGCTTCAATAATACTGGAGTTTTTTCTCATAGTTTTGCTCATTCCAGAACCAGAAAAACAGAGAACACCCCAAGACAACCAATTGACCTACGTTGTCATAGCCATCCTCACAGTGGTGGCCGCAACCATGGCAAACGAGATGGGTTTCCTGGAAAAAACCAAGAAAGACCTCGGACTGGGAAGCATTACAACCCAGGAATCTGAGAGCAATATCCTGGACATAGATTTACGCCCTGCATCAGCATGGACGCTGTATGCCGTGGCTACAACATTTGTCACACCAATGTTGAGACATAGCATTGAAAATTCCTCAGTGAATGTCTCCCTAACAGCCATCGCTAACCAAGCTACAGTGCTAATGGGTCTTGGGAAAGGATGGCCATTGTCAAAGATGGACATTGGAGTTCCCCTCCTTGCCATTGGATGCTATTCACAAGTCAACCCTATAACTCTCACAGCAGCTCTTCTTCTATTGGTAGCACATTATGCCATTATAGGGCCAGGACTTCAAGCAAAAGCAACCAGAGAAGCTCAGAAAAGAGCAGCAGCAGGCATCATGAAAAACCCAACAGTCGATGGAATAACAGTGATTGACCTAGAACCAATACCCTATGATCCAAAATTTGAAAAGCAGTTAGGACAAGTAATGCTCCTAATCCTCTGCGTGACTCAAGTATTAATGATGAGGACTACATGGGCTTTGTGTGAGGCTCTAACCCTAGCGACCGGGCCCATCTCCACACTGTGGGAAGGAAATCCAGGGAGGTTTTGGAATACTACCATTGCAGTGTCAATGGCCAACATCTTTAGGGGGAGCTACTTGGCCGGAGCTGGACTTCTCTTTTCCATCATGAAAAACACAACAAGCACAAGAAGAGGAACTGGCAACATAGGAGAGACACTTGGAGAAAAATGGAAAAGTCGATTAAACGCACTGGGGAAAAGTGAATTTCAAATCTACAAGAAAAGTGGAATCCAGGAAGTGGATAGAACCCTAGCAAAAGAAGGTATAAAAAGAGGAGAAACGGACCACCATGCTGTGTCGCGAGGTTCAGCAAAATTGAGATGGTTCGTCGAGAGAAATATGGTCACACCGGAAGGGAAGGTGGTGGATCTCGGTTGCGGCAGAGGGGGCTGGTCATACTATTGTGGGGGACTAAAGAATGTAAGAGAAGTCAAAGGCCTAACAAAAGGAGGACCAGGACATGAAGAACCCATCCCCATGTCAACATATGGGTGGAATCTAGTGCGTCTGCAAAGTGGAGTTGACGTTTTCTTCACCCCGCCGGAAAAGTGTGACACATTGCTGTGTGACATAGGGGAGTCGTCACCAAATCCCACGATAGAAGCAGGACGAACACTCAGAGTCCTCAACTTAGTGGAAAATTGGTTGAACAATAACACCCAATTTTGCATAAAGGTCCTCAATCCATATATGCCTTCAGTCATAGAAAAAATGGAAGCATTACAAAGGCAATATGGAGGAGCCTTAGTGAGGAATCCACTCTCACGAAACTCCACGCATGAAATGTACTGGGTATCTAATGCCACCGGGAACATAGTGTCATCAGTGAACATGATTTCAAGGATGTTGATTAACAGATTCACAATGAAACACAAGAAAGCCACTTACGAGCCAGATGTTGACCTAGGAAGTGGAACCCGCAACATTGGAATTGAAAGTGAGATACCAAATCTAGACATAATAGGAAAGAGAATAGAGAAAATAAAACAAGAGCATGAAATATCATGGCACTATGATCAAGACCACCCATACAAAACGTGGGCTTACCATGGCAGCTATGAAACAAAACAAACTGGATCAGCATCATCTATGGTGAACGGAGTGGTCAGATTGCTGACAAAACCTTGGGACGTCGTCCCTATGGTGACACAGATGGCAATGACAGACACGACTCCATTTGGACAACAGCGCGTTTTCAAAGAGAAAGTAGACACGAGAACCCAAGAACCGAAGGAAGGCACAAAGAAACTAATGAAAATTACGGCAGAGTGGCTTTGGAAAGAACTAGGAAAGAAAAAGACACCCAGGATGTGTACCAGAGAAGAATTCACAAAAAAAGTGAGAAGCAACGCAGCCTTGGGGGCCATATTCACTGATGAGAACAAATGGAAATCGGCACGTGAGGCTGTTGAAGATGGTAGGTTTTGGGAGCTGGTTGACAGGGAAAGAAATCTCCATCTTGAAGGAAAGTGTGAAACATGTGTGTACAACATGATGGGAAAAAGAGAGAAGAAACTAGGGGAGTTCGGCAAGGCAAAAGGTAGCAGAGCCATATGGTACATGTGGCTTGGAGCACGCTTCTTAGAGTTTGAAGCCCTAGGATTCTTGAATGAAGATCACTGGTTCTCCAGAGGGAACTCCCTGAGTGGAGTGGAAGGAGAAGGGCTGCACAGGCTAGGCTACATTTTAAGAGACGTGGGCAAGAAGGAAGGGGGAGCAATGTACGCCGATGATACAGCAGGATGGGACACAAGAATCACACTAGAAGACTTAAAAAATGAAGAAATGGTAACAAACCACATGAAAGGAGAACACAAGAAACTAGCCGAGGCCATATTCAAATTAACGTACCAAAACAAGGTGGTGCGTGTGCAAAGACCAACACCAAGAGGCACAGTAATGGATATCATATCGAGAAGAGACCAAAGAGGCAGTGGGCAAGTTGGCACCTATGGCCTTAACACTTTCACCAATATGGAAGCCCAATTAATTAGACAGATGGAGGGAGAAGGAATCTTTAAAAGCATTCAGCACCTGACAGCCACAGAAGAAATCGCTGTACAGAACTGGTTAGCAAGAGTGGGGCGTGAAAGGCTATCAAGAATGGCAATCAGTGGAGATGATTGTGTTGTAAAACCTATAGATGACAGATTTGCAAGTGCTTTAACAGCTCTAAATGACATGGGAAAAGTTAGAAAAGATATACAACAATGGGAACCTTCAAGAGGATGGAACGATTGGACACAAGTGCCTTTCTGTTCACACCATTTCCATGAGTTAGTCATGAAAGATGGTCGCGTGCTCGTAGTCCCATGCAGAAACCAAGATGAACTGATTGGTAGAGCCCGAATTTCCCAGGGAGCTGGGTGGTCTTTGAAGGAGACGGCCTGTTTGGGGAAGTCTTACGCCCAAATGTGGACCCTGATGTACTTCCACAGACGTGACCTCAGACTGGCGGCAAATGCCATTTGCTCGGCAGTCCCGTCACATTGGGTTCCAACAAGTCGAACAACCTGGTCCATACACGCTAAGCATGAATGGATGACGACGGAAGACATGCTGGCAGTCTGGAACAGGGTGTGGATCCAAGAAAACCCGTGGATGGAAGATAAAACTCCAGTGGAATCATGGGAAGAAGTCCCATACTTGGGAAAAAGAGAAGACCAATGGTGCGGCTCATTGATTGGGCTAACAAGCAGGGCTACCTGGGCAAAGAACATCCAAACAGCAATAAATCAAGTCAGATCCCTCATAGGCAATGAGGAATACACAGACTACATGCCATCCATGAAGAGATTCAGAAGGGAAGAGGAAGAGGCAGGTGTTCTGTGG
>JF357906_c
ATGAATAACCAACGAAAAAAGGCGAGAAGTACGCCTTTCAATATGCTGAAACGCGAGAGAAACCGCGTGTCAACTGTGCAACAGCTGACAAAGAGATTCTCACTTGGAATGCTGCAAGGACGCGGACCATTAAAACTGTTCATGGCCCTTGTGGCGTTCCTTCGTTTCCTAACAATCCCACCAACAGCAGGGATACTAAAAAGATGGGGAACGATCAAAAAATCAAAAGCTATCAATGTTTTGAGAGGGTTCAGGAAAGAGATTGGAAGGATGCTGAACATCTTGAACAGGAGACGCAGGACAGCAGGCGTGATTGTGATGTTGATTCCAACAGCGATGGCGTTCCATTTAACCACACGCAATGGAGAACCACACATGATCGTTGGTAGGCAGGAGAAAGGGAAAAGTCTTCTGTTCAAAACAGAGGATGGTGTTAACATGTGTACCCTCATGGCCATAGACCTTGGTGAATTGTGTGAAGATACAATCACGTACAAGTGTCCTCTCCTCAGACAAAATGAACCAGAAGACATAGATTGTTGGTGCAACTCTACGTCCACATGGGTAACTTATGGGACATGTACCACCACAGGAGAACACAGAAGAGAAAAAAGATCAGTGGCGCTCGTTCCACATGTGGGTATGGGACTGGAGACACGAACTGAGACATGGATGTCATCAGAAGGGGCCTGGAAACATGTTCAGAGAATTGAAACCTGGATCTTGAGACATCCAGGCTTTACCATAATGGCAGCAGTTCTGGCATACACCATAGGAACGACACATTTCCAAAAGGCCTTGATTTTCATCTTACTGACAGCTGTCGCTCCTTCAATGACAATGCGCTGCATAGGAATATCAAATAGAGACTTCGTAGAAGGGGTTTCAGGAGGAAGCTGGGTTGACATAGTCTTAGAACATGGAAGTTGTGTGACGACGATGGCAAAAAACAAACCAACATTGGATTTTGAACTGATAAAAACAGAAGCCAAACAACCTGCCACTCTAAGGAAGTACTGTATAGAAGCAAAGCTGACCAACACAACAACAGAATCACGTTGCCCAACACAAGGGGAACCCAGTCTAAATGAAGAGCAGGACAAAAGGTTCATCTGCAAACACTCCATGGTAGACAGAGGATGGGGAAATGGATGTGGATTATTTGGAAAGGGAGGCATTGTGACCTGTGCTATGTTTACATGCAAAAAGAACATGGAAGGAAAAGTCGTGCAGCCAGAAAACTTGGAGTACACTATCGTGATAACACCTCACTCAGGAGAAGAGCACGCTGTAGGTAATGACACAGGAAAGCATGGCAAAGAAATCAAAATAACACCACAGAGTTCCATCACAGAAGCAGAACTGACAGGCTATGGCACCGTCACGATGGAGTGCTCTCCGAGAACGGGCCTCGACTTCAATGAGATGGTGCTGCTGCAGATGGAAGACAAAGCTTGGCTGGTGCACAGGCAATGGTTTCTAGACCTGCCGTTACCATGGCTACCCGGAGCGGACACACAAGGATCAAATTGGATACAGAAAGAGACATTGGTCACTTTCAAAAATCCCCACGCGAAGAAACAGGATGTCGTTGTTTTAGGGTCTCAAGAAGGGGCCATGCACACGGCACTCACAGGGGCCACAGAAATCCAGATGTCATCAGGGAACTTACTGTTCACAGGACATCTCAAGTGCAGGCTGAGAATGGACAAACTACAGCTCAAAGGAATGTCATACTCTATGTGTACAGGAAAGTTTAAAATTGTGAAGGAAATAGCAGAAACACAACATGGAACAATAGTTATCAGAGTACAATATGAAGGGGACGGTTCTCCATGTAAGATCCCTTTTGAGATAACAGATTTGGAAAAAAGACACGTCTTAGGTCGCTTGATTACAGTTAACCCAATCGTAACAGAAAAAGATAGCCCAGTCAACATAGAAGCAGAACCTCCATTCGGAGACAGCTACATCATCATAGGAGTAGAACCGGGACAATTGAAACTCAATTGGTTTAAGAAGGGAAGTTCCATCGGCCAAATGTTTGAGACAACAATGAGAGGAGCAAAGAGAATGGCCATTTTAGGTGACACAGCCTGGGACTTTGGATCCCTGGGAGGAGTGTTTACATCTATAGGAAAGGCTCTCCACCAAGTTTTCGGAGCAATCTATGGGGCTGCTTTTAGTGGGGTCTCATGGACTATGAAAATCCTCATAGGAGTCATCATCACATGGATAGGAATGAATTCACGTAGCACCTCACTGTCTGTGTCGCTAGTATTGGTGGGCGTCGTGACACTGTACCTGGGAGCTGTGGTGCAAGCTGATAGTGGTTGCGTTGTGAGCTGGAAAAATAAAGAACTGAAATGTGGCAGCGGGATCTTCATTACAGATAACGTACACACATGGACAGAACAATATAAGTTCCAACCAGAATCCCCTTCAAAACTAGCTTCAGCTATCCAAAAAGCTCATGAAGAGGGCATTTGTGGAATCCGCTCAGTAACAAGATTGGAGAATCTGATGTGGAAACAAATAACACCAGAATTGAATCATATTCTATCAGAAAATGAGGTAAAGTTGACCATTATGACAGGAGACATTAAAGGAATCATGCAGGCAGGAAAACGATCTTTGCGGCCCCAGCCCACTGAGCTGAAGTACTCATGGAAAACATGGGGAAAGGCGAAAATGCTCTCCACAGAGTCTCACAACCAGACTTTTCTTATTGATGGCCCTGAAACAGCAGAATGCCCCAACACAAACAGAGCTTGGAACTCGCTGGAAGTTGAAGACTATGGTTTTGGAGTTTTCACCACCAATATATGGCTGAAATTGAGAGAAAAACAGGATGTATTTTGTGACTCAAAACTCATGTCAGCGGCCATCAAAGACAACAGAGCCGTTCATGCCGATATGGGTTATTGGATAGAAAGTGCACTCAATGACACATGGAAGATGGAGAAAGCCTCCTTCATTGAAGTTAAAAGCTGCCACTGGCCAAAGTCACACACCCTTTGGAGCAATGGAGTATTAGAAAGTGAGATGATAATCCCAAAAAATTTTGCCGGGCCAGTGTCACAACACAACTACAGACCAGGCTACCACACACAAACAGCAGGACCTTGGCATCTAGGTAAGCTTGAGATGGACTTTGATTTCTGCGAAGGAACTACAGTGGTGGTAACTGAGGACTGTGGAAATAGAGGACCCTCTTTAAGGACGACCACTGCCTCTGGAAAACTCATAACAGAATGGTGCTGCCGATCCTGCACACTACCACCTCTAAGATACAGAGGTGAGGATGGATGCTGGTACGGGATGGAAATTAGACCATTGAAAGAGAAAGAGGAGAATTTGGTCAACTCCTTGGTCACAGCCGGACATGGGCAGATTGACAACTTTTCACTAGGAGTCTTGGGAATGGCACTGTTTCTGGAAGAAATGCTCAGGACCCGAATAGGAACGAAACATGCAATACTGCTAGTTGCAGTATCTTTTGTGACACTGATAACTGGGAACATGTCTTTTAGAGACCTGGGAAGAGTGATGGTTATGGTGGGCGCTACCATGACGGATGACATAGGTATGGGAGTGACTTATCTTGCCCTACTAGCAGCTTTTAAAGTTAGACCAACTTTTGCAGCTGGACTACTCTTGAGAAAACTGACCTCCAAGGAATTGATGATGGCCACCATAGGAATAGCACTCCTTTCCCAAAGCACCATACCAGAGACCATTCTTGAACTGACTGATGCGTTAGCCTTGGGCATGATGGTCCTCAAAATAGTGAGAAATATGGAAAAATACCAATTGGCAGTGACTATCATGGCTATTTCGTGTGTCCCAAATGCAGTGATACTGCAAAACGCATGGAAGGTGAGTTGCACAATATTGGCAGCGGTGTCCGTTTCACCACTGCTCTTAACATCCTCACAGCAGAAAGCGGATTGGATACCACTGGCATTGACAATAAAAGGCCTCAATCCAACAGCCATTTTTCTAACAACTCTTTCGAGAACCAGCAAAAAAAGGAGCTGGCCGCTAAATGAAGCTATCATGGCAGTCGGGATGGTGAGCATTTTAGCCAGTTCTCTCCTAAAGAATGATATTCCCATGACAGGTCCATTAGTGGCTGGAGGGCTCCTTACCGTATGTTACGTGCTCACTGGACGATCGGCCGATTTGGAACTGGAGAGAGCTGCCGATGTAAAATGGGAAGATCAGGCAGAAATATCAGGAAGCAGTCCAATCCTGTCAATAACAATATCAGAAGATGGCAGCATGTCGATAAAAAATGAAGAGGAAGAACAAACACTGACCATACTTATCAGAACGGGATTGTTGGTGATCTCAGGAATCTTTCCAGTATCGATACCAATTACGGCAGCAGCATGGTACCTGTGGGAAGTGAAGAAACAACGGGCTGGAGTATTGTGGGACGTCCCTTCACCCCCACCAGTGGAAAAAGCCGAACTGGAGGATGGAGCCTACAGAATCAAGCAAAGAGGGATTCTTGGATATTCTCAGATAGGAGCTGGAGTTTACAAAGAAGGAACATTCCATACAATGTGGCACGTCACACGTGGTGCTGTTCTGATGCATAGAGGGAAGAGGATTGAACCATCATGGGCAGATGTCAAGAAAGACCTAATATCATATGGAGGAGGCTGGAAGCTAGAAGGAGAATGGAAGGAAGGAGAGGAAGTCCAAGTCCTGGCATTGGAACCTGGAAAAAATCCAAGAGCCGTTCAAACGAAACCTGGAATTTTCAAAACCAACACCGGAACCATAGGCGCCGTATCTCTGGACTTTTCCCCTGGAACGTCAGGATCTCCAATTGTCGACAGAAAAGGAAAAGTTGTGGGTCTTTACGGCAATGGTGTTGTCACAAGGAGTGGAGCATATGTAAGTGCTATAGCCCAGACCGAAAAAAGCATTGAAGACAATCCAGAGATCGAAGATGACATTTTCCGAAAGAAAAGATTGACCATCATGGACCTCCATCCAGGAGCAGGAAAGACAAAAAGATATCTTCCAGCCATAGTTAGAGAAGCCATAAAACGTGGCTTGAGAACATTGATCCTGGCTCCCACTAGAGTAGTGGCAGCTGAAATGGAAGAAGCTCTTAGAGGACTTCCAATAAGATACCAAACCCCAGCCATCAAAACCGAGCATACCGGGCGGGAGATCGTGGACCTAATGTGTCATGCCACATTTACTATGAGGTTGCTATCACCAGTCAGAGTGCCAAATTACAACCTGATCATCATGGACGAAGCCCACTTCACAGACCCAGCAAGTATAGCAGCTAGAGGATACATCTCAACTCGAGTAGAGATGGGTGAAGCAGCCGGGATTTTCATGACAGCCACTCCTCCGGGAAGTAGAGACCCATTTCCTCAGAGCAATGCACCAATCATGGATGAGGAAAGAGAAATCCCTGAGCGTTCGTGGAATTCAGGACACGAATGGGTCACGGATTTTAAGGGGAAGACTGTTTGGTTTGTTCCAAGTATAAAAGCAGGAAATGATATAGCAGCTTGTCTTAGGAAAAATGGAAAGAAAGTGATACAACTCAGTAGGAAGACTTTTGACTCTGAGTATGTTAAGACTAGAGCCAATGATTGGGACTTTGTGGTCACAACTGACATTTCAGAAATGGGTGCCAACTTCAAGGCTGAAAGAGTTATAGACCCCAGACGTTGCATGAAACCAGTTATACTAACAGATGGCGAAGAGCGGGTGATCTTGGCAGGACCTATGCCAGTGACCCACTCTAGTGCAGCGCAAAGAAGAGGGAGAATAGGAAGAAATCCAAAAAATGAAAATGACCAGTACATATACATGGGGGAGCCCCTTGAAAATGATGAAGACTGTGCACATTGGAAAGAAGCCAAAATGCTCCTAGATAACATCAATACACCCGAAGGAATCATTCCTAGTATGTTCGAACCGGAGCGTGAGAAAGTGGATGCCATTGATGGTGAATACCGTTTGAGAGGGGAAGCAAGGAAAACCTTTGTGGACCTAATGAGAAGAGGGGACTTACCAGTCTGGTTGGCCTACAAAGTGGCAGCTGAAGGCATCAATTACACAGACAGAAAGTGGTGTTTTGATGGAATTAAGAACAACCAAATACTGGAAGAAAATATGGAAGTGGAAATCTGGACAAAAGAAGGGGAAAGGAAAAAATTAAAACCCAGATGGTTGGATGCTAGGATCTATTCTGACCCACTGGCACTAAAAGAATTCAAGGAATTTGCAGCTGGAAGAAAATCTTTGACCCTGAACCTAATCACAGAAATGGGTAGGCTTCCAACTTTCATGACTCAGAAAGCAAGAAACGCACTGGACAACTTGGCTGTGCTGCATACGGCTGAGGCAGGTGGAAGGGCGTACAATCATGCTCTCAGTGAACTGCCGGAGACCCTGGAGACACTGCTTCTACTGACACTCCTGGCAACAGTCACAGGAGGAATCTTCTTATTCTTAATGAGTGGAAAAGGTATAGGGAAGATGACCCTGGGAATGTGTTGCATAATCACGGCTAGTATCCTCCTATGGTATGCACAGATACAACCACACTGGATAGCAGCTTCAATAATACTGGAGTTTTTTCTCATAGTTTTGCTCATTCCAGAACCAGAAAAACAGAGAACACCTCAAGACAACCAATTGACCTACGTTGTCATAGCCATCCTCACAGTGGTGGCCGCAACCATGGCAAACGAGATGGGTTTCCTGGAAAAAACCAAGAAAGACCTCGGACTGGGAAGCATTACAACCCAGGAATCTGAGAGCAATATCCTGGACATAGATCTACGCCCTGCATCAGCATGGACGCTGTATGCCGTGGCTACAACATTTGTCACACCAATGTTGAGACATAGCATTGAAAATTCCTCAGTGAATGTCTCCCTAACAGCCATCGCTAACCAAGCTACAGTGCTAATGGGTCTTGGGAAAGGATGGCCATTGTCAAAGATGGACATTGGAGTTCCCCTCCTTGCCATTGGATGCTATTCACAAGTCAACCCTATAACTCTCACAGCAGCTCTTCTTCTATTGGTAGCACATTATGCCATTATAGGGCCAGGACTTCAAGCAAAAGCAACCAGAGAAGCTCAGAAAAGAGCAGCAGCAGGCATCATGAAAAACCCAACAGTCGATGGAATAACAGTGATTGACCTAGAACCAATACCCTATGATCCAAAATTTGAAAAGCAGTTAGGACAAGTAATGCTCCTAATCCTCTGCGTGACTCAAGTATTAATGATGAGGACTACATGGGCTTTGTGTGAGGCTCTAACCCTAGCGACCGGGCCCATCTCCACACTATGGGAAGGAAATCCAGGGAGGTTTTGGAATACTACCATTGCAGTGTCAATGGCCAACATCTTTAGGGGGAGCTACTTGGCCGGAGCTGGACTTCTCTTTTCTATCATGAAAAACACAACAAGCACAAGAAGAGGAACTGGCAACATAGGAGAGACACTTGGAGAAAAATGGAAAAGTCGATTAAACGCACTAGGGAAAAGTGAATTTCAAATCTACAAGAAAAGTGGAATCCAGGAAGTGGATAGAACCCTAGCAAAAGAAGGTATAAAAAGAGGAGAAACGGACCACCATGCTGTGTCGCGAGGTTCAGCAAAACTGAGATGGTTCGTCGAGAGAAATATGGTCACACCGGAAGGGAAGGTGGTGGATCTCGGTTGCGGCAGAGGGGGCTGGTCATACTATTGTGGGGGACTAAAGAATGTAAGAGAAGTCAAAGGCCTAACAAAAGGAGGACCAGGACATGAAGAACCCATCCCCATGTCAACATATGGGTGGAATCTAGTGCGTCTGCAAAGTGGAGTTGACGTTTTCTTCACCCCGCCGGAAAAGTGTGACACATTGCTGTGTGACATAGGGGAGTCGTCACCAAATCCCACGATAGAAGCAGGACGAACACTCAGAGTCCTCAACTTAGTGGAAAATTGGTTGAACAATAACACCCAATTTTGCATAAAGGTCCTCAACCCATATATGCCTTCAGTCATAGAAAAAATGGAAGCATTACAAAGGCAATATGGAGGAGCCTTAGTGAGGAATCCACTCTCACGAAACTCCACGCATGAAATGTACTGGGTATCTAATGCCACCGGGAACATAGTGTCATCAGTGAACATGATTTCAAGGATGTTGATTAACAGATTCACAATGAAACACAAGAAAGCCACTTACGAGCCAGATGTTGACCTAGGAAGTGGAACCCGCAACATTGGAATTGAAAGTGAGATACCAAATCTAGACATAATAGGAAAGAGAATAGAGAAAATAAAACAAGAGCATGAAATATCATGGCACTATGATCAAGATCACCCATACAAAACGTGGGCTTACCATGGCAGCTATGAAACAAAACAAACTGGATCAGCATCATCTATGGTGAACGGAGTGGTCAGATTGCTGACAAAACCTTGGGACGTCGTCCCTATGGTGACACAGATGGCAATGACAGACACGACTCCATTTGGACAACAGCGCGTTTTCAAAGAGAAAGTAGACACGAGAACCCAAGAACCGAAGGAAGGCACAAAGAAACTGATGAAAATTACGGCAGAGTGGCTTTGGAAAGAACTAGGAAGGAAAAAGACACCCAGGATGTGTACCAGAGAAGAATTCACAAGAAAAGTGAGAAGCAACGCAGCCTTGGGGGCCATATTCACTGATGAGAACAAATGGAAATCGGCACGTGAGGCTGTTGAAGATGGTAGGTTTTGGGAGCTGGTTGACAGGGAAAGAAATCTCCATCTTGAAGGAAAGTGTGAAACATGTGTGTACAACATGATGGGAAAAAGAGAGAAGAAACTAGGGGAGTTCGGCAAGGCAAAAGGTAGCAGAGCCATATGGTACATGTGGCTTGGAGCACGCTTCTTAGAGTTTGAAGCCCTAGGATTCTTGAATGAAGATCACTGGTTCTCCAGAGAGAACTCCCTGAGTGGAGTGGAAGGAGAAGGGCTGCACAGGCTAGGCTACATTTTAAGAGACGTGGGCAAGAAGGAAGGGGGAGCAATGTACGCCGATGATACAGCAGGATGGGACACAAGAATCACACTAGAAGACTTAAAAAATGAAGAAATGGTAACAAACCACATGAAAGGAGAACACAAGAAACTAGCCGAGGCCATATTCAAATTAACGTACCAAAACAAGGTGGTGCGTGTGCAAAGACCAACACCAAGAGGCACAGTAATGGATATCATATCGAGAAGAGACCAAAGAGGCAGTGGGCAAGTTGGCACCTATGGCCTTAACACTTTCACCAATATGGAAGCCCAATTAATTAGACAGATGGAGGGAGAAGGAATCTTTAAAAGCATTCAGCACCTGACAGCCACAGAAGAAATCGCTGTACAGAACTGGTTAGCAAGAGTGGGGCGTGAAAGGCTATCAAGAATGGCAATCAGTGGAGATGATTGTGTTGTAAAACCTATAGATGACAGATTTGCAAGTGCTTTAACAGCTCTAAATGACATGGGAAAAGTTAGAAAAGATATACAACAATGGGAACCTTCAAGAGGATGGAACGATTGGACACAAGTGCCTTTCTGTTCACACCATTTCCATGAGTTAGTCATGAAAGATGGTCGCGTGCTCGTAGTCCCATGCAGAAACCAAGATGAACTGATTGGTAGAGCCCGAATTTCCCAGGGAGCTGGGTGGTCTTTGAAGGAGACGGCCTGTTTGGGGAAGTCTTACGCCCAAATGTGGACCCTGATGTACTTCCACAGACGTGACCTCAGACTGGCGGCAAATGCCATTTGCTCGGCAGTCCCGTCACATTGGGTTCCAACAAGTCGAACAACCTGGTACATACACGCTAAGCATGAATGGATGACGACGGAAGACATGCTGGCAGTCTGGAACAGGGTGTGGATCCAAGAAAACCCGTGGATGGAAGATAAAACTCCAGTGGAATCATGGGAAGAAGTCCCATACTTGGGAAAAAGAGAAGACCAATGGTGCGGCTCATTGATTGGGCTAACAAGCAGGGCTACCTGGGCAAAGAACATCCAAACAGCAATAAATCAAGTCAGATCCCTTATAGGCAATGAGGAATACACAGACTACATGCCATCCATGAAGAGATTCAGAAGGGAAGAGGAAGAGGCAGGTGTCCTGTGG
>JF357905_c
ATGAATAACCAACGAAAAAAGGCGAGAAGTACGCCTTTCAATATGCTGAAACGCGAGAGAAACCGCGTGTCAACTGTGCAACAGCTGACAAAGAGATTCTCACTTGGAATGCTGCAAGGACGCGGACCATTAAAACTGTTCATGGCCCTTGTGGCGTTCCTTCGTTTCCTAACAATCCCACCAACAGCAGGGATACTAAAAAGATGGGGAACGATCAAAAAATCAAAAGCTATCAATGTTTTGAGAGGGTTCAGGAAAGAGATTGGAAGGATGCTGAACATCTTGAACAGGAGACGCAGGACAGCAGGCGTGATTGTGATGTTGATTCCAACAGCGATGGCGTTCCATTTAACCACACGCAATGGAGAACCACACATGATCGTTGGTAGGCAGGAAAAAGGGAAAAGTCTTCTGTTCAAAACAGAGGATGGTGTTAACATGTGTACCCTCATGGCCATAGACCTTGGTGAATTGTGTGAAGATACAATCACGTACAAGTGTCCTTTCCTCAGACAAAATGAACCAGAAGACATAGATTGTTGGTGCAACTCTACGTCCACATGGGTAACTTATGGGACATGTACTACCACAGGAGAACACAGAAGAGAAAAAAGATCAGTGGCGCTCGTTCCACATGTGGGTATGGGACTGGAGACACGAACTGAGACATGGATGTCATCAGAAGGGGCCTGGAAACATGTTCAGAGAATTGAAACCTGGATCTTGAGACATCCAGGCTTTACCATAATGGCAGCAATCCTGGCATACACCATAGGAACGACACATTTCCAAAGGGCCTTGATTTTCATCTTACTGACAGCTGTCGCTCCTTCAATGACAATGCGCTGCATAGGAATATCAAATAGAGACTTCGTAGAAGGGGTTTCAGGAGGAAGCTGGGTTGACATAGTCTTAGAACATGGAAGTTGTGTGACGACGATGGCAAAAAACAAACCAACATTGGATTTTGAACTGATAAAAACAGAAGCCAAACAACCTGCCACTCTAAGGAAGTACTGTATAGAAGCAAAGCTGACCAACACAACAACAGAATCACGTTGCCCAACACAAGGGGAACCCAGTCTAAATGAAGAGCAGGACAAAAGGTTCATCTGCAAACACTCCATGGTAGACAGAGGATGGGGAAATGGATGTGGATTATTTGGAAAGGGAGGCATTGTGACCTGTGCTATGTTTACATGCAAAAAGAACATGGAAGGAAAAGTCGTGCAGCCAGAAAACTTGGAGTACACTATCGTGATAACACCTCACTCAGGAGAAGAGCACGCTGTAGGTAATGACACAGGAAAGCATGGCAAAGAAATCAAAATAACACCACAGAGTTCCATCACAGAAGCAGAACTGACAGGCTATGGCACCGTCACGATGGAGTGCTCTCCGAGAACGGGCCTCGACTTCAATGAGATGGTGCTGCTGCAGATGGAAGACAAAGCTTGGCTGGTGCACAGGCAATGGTTTCTAGACCTGCCGTTACCATGGCTACCCGGAGCGGACACACAAGGATCAAATTGGATACAGAAAGAGACATTGGTCACTTTCAAAAATCCCCACGCGAAGAAACAGGATGTCGTTGTTTTAGGGTCTCAAGAAGGGGCCATGCACACGGCACTCACAGGGGCCACAGAAATCCAGATGTCATCAGGGAACTTACTGTTCACAGGACATCTCAAGTGCAGGCTGAGAATGGACAAACTACAGCTCAAAGGAATGTCATACTCTATGTGTACAGGAAAGTTTAAAATTGTGAAGGAAATAGCAGAAACACAACATGGAACAATAGTTATCAGAGTACAATATGAAGGGGACGGTTCTCCATGTAAGATCCCTTTTGAGATAACAGATTTGGAAAAAAGACACGTCTTAGGTCGCTTGATTACAGTTAACCCAATCGTAACAGAAAAAGATAGCCCAGTCAACATAGAAGCAGAACCTCCATTCGGAGACAGCTACATCATCATAGGAGTAGAGCCGGGACAATTGAAACTCAATTGGTTTAAGAAGGGAAGTTCCATCGGCCAAATGTTTGAGACAACAATGAGAGGAGCAAAGAGAATGGCCATTTTAGGTGACACAGCCTGGGACTTTGGATCCCTGGGAGGAGTGTTTACATCTATAGGAAAGGCTCTCCACCAAGTTTTCGGAGCAATCTATGGGGCTGCTTTTAGTGGGGTCTCATGGACTATGAAAATCCTCATAGGAGTCATCATCACATGGATAGGAATGAATTCACGTAGCACCTCACTGTCTGTGTCGCTAGTATTGGTGGGCGTCGTGACACTGTACCTGGGAGCTGTGGTGCAAGCTGATAGTGGTTGCGTTGTGAGCTGGAAAAATAAAGAACTGAAATGTGGCAGTGGGATCTTCATTACAGATAACGTACACACATGGACAGAACAATATAAGTTCCAACCAGAATCCCCTTCAAAACTAGCTTCAGCTATCCAAAAAGCTCATGAAGAGGGCATTTGTGGAATCCGCTCAGTAACAAGATTGGAGAATCTGATGTGGAAACAAATAACACCAGAATTGAATCATATTCTATCAGAAAATGAGGTAAAGTTGACCATTATGACAGGAGACATTAAAGGAATCATGCAGGCAGGAAAACGATCTTTGCGGCCCCAGCCCACTGAGCTGAAGTACTCATGGAAAACATGGGGAAAGGCGAAAATGCTCTCCACAGAGTCTCACAATCAGACCTTTCTTATTGATGGCCCTGAAACAGCAGAATGCCCCAACACAAACAGAGCTTGGAACTCGCTGGAAGTTGAAGACTATGGTTTTGGAGTTTTCACCACCAATATATGGCTGAAATTGAGAGAAAAACAGGATGTATTTTGTGACTCAAAACTCATGTCAGCGGCCATCAAAGACAACAGAGCCGTTCATGCCGATATGGGTTATTGGATAGAAAGTGCACTCAATGACACATGGAAGATGGAGAAAGCCTCCTTCATTGAAGTTAAAAGCTGCCACTGGCCAAAGTCACACACCCTTTGGAGCAATGGAGTATTAGAAAGTGAGATGATAATCCCAAAAAATTTTGCCGGGCCAGTGTCACAACACAACTACAGACCAGGCTACCACACACAAACAGCAGGACCTTGGCACCTAGGTAAGCTTGAGATGGACTTTGATTTCTGCGAAGGAACTACAGTGGTGGTAACTGAGGACTGTGGAAATAGAGGACCCTCTTTAAGAACGACCACTGCCTCTGGAAAACTCATAACAGAATGGTGCTGCCGATCCTGCACACTACCACCTCTAAGATACAGAGGTGAGGATGGATGCTGGTACGGGATGGAAATTAGACCATTGAAAGAGAAAGAGGAGAATTTGGTCAACTCCTTGGTCACAGCCGGACATGGGCAGATTGACAACTTTTCACTAGGAGTCTTGGGAATGGCACTGTTTCTGGAAGAAATGCTCAGGACCCGAATAGGAACGAAACATGCAATACTGCTAGTTGCAGTATCTTTTGTGACACTGATAACTGGGAACATGTCTTTTAGAGACCTGGGAAGAGTGATGGTTATGGTGGGCGCTACCATGACGGATGACATAGGTATGGGAGTGACTTATCTTGCCCTACTAGCAGCTTTTAAAGTTAGACCAACTTTTGCAGCTGGACTACTCTTGAGAAAACTGACTTCCAAGGAATTGATGATGGCCACCATAGGAATAGCACTCCTTTCCCAAAGCACCATACCAGAGACCATTCTTGAACTGACTGATGCGTTAGCCTTGGGCATGATGGTCCTCAAAATAGTGAGAAATATGGAAAAATACCAATTGGCAGTGACTATCATGGCTATTTCGTGTGTCCCAAATGCAGTGATACTGCAAAACGCATGGAAGGTGAGTTGCACAATATTGGCAGCGGTGTCCGTTTCACCACTGCTCTTAACATCCTCACAGCAGAAAGCGGATTGGATACCACTGGCATTGACAATAAAAGGTCTCAATCCAACAGCCATTTTTCTAACAACTCTTTCGAGAACCAGCAAGAAAAGGAGCTGGCCGCTAAATGAAGCTATCATGGCAGTCGGGATGGTGAGCATTTTAGCCAGTTCTCTCCTAAAGAATGATATTCCCATGACAGGTCCATTAGTGGCTGGAGGGCTCCTTACCGTATGTTACGTGCTCACTGGACGATCGGCCGATTTGGAACTGGAGAGAGCTGCTGATGTAAAATGGGAAGATCAGGCAGAAATATCAGGAAGCAGCCCAATCCTGTCAATAATAATATCAGAAGATGGCAGCATGTCGATAAAAAATGAAGAGGAAGAACAAACACTGACCATACTTATCAGAACGGGATTGTTGGTGATCTCAGGAGTCTTTCCAGTATCGATACCAATTACGGCAGCAGCATGGTACCTGTGGGAAGTGAAGAAACAACGGGCTGGAGTATTGTGGGACGTCCCTTCACCCCCACCAGTGGAAAAAGCCGAACTGGAGGATGGAGCCTACAGAATCAAGCAAAGAGGGATTCTTGGATATTCTCAGATAGGAGCTGGAGTTTACAAAGAAGGAACATTCCATACAATGTGGCACGTCACACGTGGTGCTGTTCTGATGCATAGAGGGAAGAGGATTGAACCATCATGGGCAGATGTCAAGAAAGACCTAATATCATATGGAGGAGGCTGGAAGCTAGAAGGAGAATGGAAGGAAGGAGAGGAAGTTCAAGTCCTGGCATTGGAACCTGGAAAAAATCCAAGAGCCGTTCAAACGAAACCTGGAATTTTCAAAACCAACACCGGAACCATAGGCGCCGTATCTCTGGACTTTTCCCCTGGAACGTCAGGATCTCCAATTGTCGACAGAAAAGGAAAAGTTGTGGGTCTTTACGGCAATGGTGTTGTCACAAGGAGTGGAGCATATGTAAGTGCTATAGCCCAGACCGAAAAAAGCATTGAAGACAATCCAGAGATCGAAGATGACATTTTCCGAAAGAAAAGATTGACCATCATGGACCTCCATCCAGGAGCAGGAAAGACAAAAAGATACCTTCCAGCCATAGTTAGAGAAGCCATAAAACGTGGCTTGAGAACATTGATCCTGGCTCCCACTAGAGTAGTGGCAGCTGAAATGGAAGAAGCTCTTAGAGGACTTCCAATAAGATACCAAACCCCAGCCATCAAAACCGAGCATACCGGGCGGGAGATCGTGGACCTAATGTGTCATGCCACATTTACTATGAGGTTGCTATCACCAGTCAGAGTGCCAAATTACAACCTGATCATCATGGACGAAGCCCACTTCACAGACCCAGCAAGTATAGCAGCTAGAGGATACATCTCAACTCGAGTAGAGATGGGTGAAGCAGCCGGGATTTTCATGACAGCCACTCCTCCGGGAAGTAGAGACCCATTTCCTCAGAGCAATGCACCAATCATGGATGAGGAAAGAGAAATCCCTGAGCGTTCGTGGAATTCAGGACACGAATGGGTCACGGATTTTAAGGGGAAGACTGTTTGGTTTGTTCCAAGTATAAAAGCAGGAAATGATATAGCAGCTTGTCTTAGGAAAAATGGAAAGAAAGTGATACAACTCAGTAGGAAGACTTTTGACTCTGAGTATGTTAAGACTAGAGCCAATGATTGGGACTTTGTGGTCACAACTGACATTTCAGAAATGGGCGCCAACTTCAAGGCTGAAAGGGTTATAGACCCCAGACGTTGCATGAAACCAGTTATACTAACAGATGGCGAAGAGCGGGTGATCTTGGCAGGACCTATGCCAGTGACCCACTCTAGCGCAGCGCAAAGAAGAGGGAGAATAGGAAGAAATCCAAAAAATGAAAATGACCAGTACATATACATGGGGGAACCCCTTGAAAATGATGAAGACTGTGCACATTGGAAAGAAGCTAAAATGCTCCTGGATAACATCAATACACCCGAAGGAATCATTCCTAGTATGTTCGAACCGGAGCGTGAAAAAGTGGATGCCATTGATGGTGAATACCGTTTGAGAGGGGAAGCAAGGAAAACCTTTGTGGACCTAATGAGAAGAGGGGACTTACCAGTCTGGTTGGCCTACAAAGTGGCAGCTGAAGGCATCAATTACGCAGACAGAAAGTGGTGTTTTGATGGAATTAAGAACAACCAAATACTGGAAGAAAATATGGAAGTGGAAATCTGGACAAAAGAAGGGGAAAGGAAAAAATTAAAACCCAGATGGTTGGATGCTAGGATCTATTCTGACCCACTGGCACTAAAAGAATTCAAGGAATTTGCAGCTGGAAGAAAATCTTTGACCCTGAACCTAATCACAGAAATGGGTAGGCTTCCAACTTTCATGACTCAGAAAGCAAGAAACGCACTGGACAACTTGGCTGTGCTGCATACGGCTGAGGCAGGTGGAAGGGCGTACAATCATGCTCTCAGTGAACTGCCGGAGACCCTGGAGACACTGCTTCTACTGACACTCCTGGCAACAGTCACAGGAGGAATCTTCTTATTCTTAATGAGTGGAAAAGGTATAGGGAAGATGACCCTGGGAATGTGTTGCATAATCACGGCTAGTATCCTCCTATGGTATGCACAGATACAACCACACTGGATAGCAGCTTCAATAATACTGGAGTTTTTTCTCATAGTTTTGCTCATTCCAGAACCAGAAAAACAGAGAACACCCCAAGACAACCAATTGACCTACGTTGTCATAGCCATCCTCACAGTGGTGGCCGCAACCATGGCAAACGAGATGGGTTTCCTGGAAAAAACCAAGAAAGACCTCGGACTGGGAAGCATTACAACCCAGGAATCTGAGAGCAATATCCTGGACATAGATTTACGCCCTGCATCAGCATGGACGCTGTATGCCGTGGCTACAACATTTGTCACACCAATGTTGAGACATAGCATTGAAAATTCCTCAGTGAATGTCTCCCTAACAGCCATCGCTAACCAAGCTACAGTGCTAATGGGTCTTGGGAAAGGATGGCCATTGTCAAAGATGGACATTGGAGTTCCCCTCCTTGCCATTGGATGCTATTCACAAGTCAACCCTATAACTCTCACAGCAGCTCTTCTTCTATTGGTAGCACATTATGCCATTATAGGGCCAGGACTTCAAGCAAAAGCAACCAGAGAAGCTCAGAAAAGAGCAGCAGCAGGCATCATGAAAAACCCAACAGTCGATGGAATAACAGTGATTGACCTAGAACCAATACCCTATGATCCAAAATTTGAAAAGCAGTTAGGACAAGTAATGCTCCTAATCCTCTGCGTGACTCAAGTATTAATGATGAGGACTACATGGGCTTTGTGTGAGGCTCTAACCCTAGCGACCGGGCCCATCTCCACACTGTGGGAAGGAAATCCAGGGAGGTTTTGGAATACTACCATTGCAGTGTCAATGGCCAACATCTTTAGGGGGAGCTACTTGGCCGGAGCTGGACTTCTCTTTTCCATCATGAAAAACACAACAAGCACAAGAAGAGGAACTGGCAACATAGGAGAGACACTTGGAGAAAAATGGAAAAGTCGATTAAACGCACTGGGGAAAAGTGAATTTCAAATCTACAAGAAAAGTGGAATCCAGGAAGTGGATAGAACCCTAGCAAAAGAAGGTATAAAAAGAGGAGAAACGGACCACCATGCTGTGTCGCGAGGTTCAGCAAAATTGAGATGGTTCGTCGAGAGAAATATGGTCACACCGGAAGGGAAGGTGGTGGATCTCGGTTGCGGCAGAGGGGGCTGGTCATACTATTGTGGGGGACTAAAGAATGTAAGAGAAGTCAAAGGCCTAACAAAAGGAGGACCAGGACATGAAGAACCCATCCCCATGTCAACATATGGGTGGAATCTAGTGCGTCTGCAAAGTGGAGTTGACGTTTTCTTCACCCCGCCGGAAAAGTGTGACACATTGCTGTGTGACATAGGGGAGTCGTCACCAAATCCCACGATAGAAGCAGGACGAACACTCAGAGTCCTCAACTTAGTGGAAAATTGGTTGAACAATAACACCCAATTTTGCATAAAGGTCCTCAATCCATATATGCCTTCAGTCATAGAAAAAATGGAAGCATTACAAAGGCAATATGGAGGAGCCTTAGTGAGGAATCCACTCTCACGAAACTCCACGCATGAAATGTACTGGGTATCTAATGCCACCGGGAACATAGTGTCATCAGTGAACATGATTTCAAGGATGTTGATTAACAGATTCACAATGAAACACAAGAAAGCCACTTACGAGCCAGATGTTGACCTAGGAAGTGGAACCCGCAACATTGGAATTGAAAGTGAGATACCAAATCTAGACATAATAGGAAAGAGAATAGAGAAAATAAAACAAGAGCATGAAATATCATGGCACTATGATCAAGACCACCCATACAAAACGTGGGCTTACCATGGCAGCTATGAAACAAAACAAACTGGATCAGCATCATCTATGGTGAACGGAGTGGTCAGATTGCTGACAAAACCTTGGGACGTCGTCCCTATGGTGACACAGATGGCAATGACAGACACGACTCCATTTGGACAACAGCGCGTTTTCAAAGAGAAAGTAGACACGAGAACCCAAGAACCGAAGGAAGGCACAAAGAAACTAATGAAAATTACGGCAGAGTGGCTTTGGAAAGAACTAGGAAAGAAAAAGACACCCAGGATGTGTACCAGAGAAGAATTCACAAAAAAAGTGAGAAGCAACGCAGCCTTGGGGGCCATATTCACTGATGAGAACAAATGGAAATCGGCACGTGAGGCTGTTGAAGATGGTAGGTTTTGGGAGCTGGTTGACAGGGAAAGAAATCTCCATCTTGAAGGAAAGTGTGAAACATGTGTGTACAACATGATGGGAAAAAGAGAGAAGAAACTAGGGGAGTTCGGCAAGGCAAAAGGTAGCAGAGCCATATGGTACATGTGGCTTGGAGCACGCTTCTTAGAGTTTGAAGCCCTAGGATTCTTGAATGAAGATCACTGGTTCTCCAGAGGGAACTCCCTGAGTGGAGTGGAAGGAGAAGGGCTGCACAGGCTAGGCTACATTTTAAGAGACGTGGGCAAGAAGGAAGGGGGAGCAATGTACGCCGATGATACAGCAGGATGGGACACAAGAATCACACTAGAAGACTTAAAAAATGAAGAAATGGTAACAAACCACATGAAAGGAGAACACAAGAAACTAGCCGAGGCCATATTCAAATTAACGTACCAAAACAAGGTGGTGCGTGTGCAAAGACCAACACCAAGAGGCACAGTAATGGATATCATATCGAGAAGAGACCAAAGAGGCAGTGGGCAAGTTGGCACCTATGGCCTTAACACTTTCACCAATATGGAAGCCCAATTAATTAGACAGATGGAGGGAGAAGGAATCTTTAAAAGCATTCAGCACCTGACAGCCACAGAAGAAATCGCTGTACAGAACTGGTTAGCAAGAGTGGGGCGTGAAAGGCTATCAAGAATGGCAATCAGTGGAGATGATTGTGTTGTAAAACCTATAGATGACAGATTTGCAAGTGCTTTAACAGCTCTAAATGACATGGGAAAAGTTAGAAAAGATATACAACAATGGGAACCTTCAAGAGGATGGAACGATTGGACACAAGTGCCTTTCTGTTCACACCATTTCCATGAGTTAGTCATGAAAGATGGTCGCGTGCTCGTAGTCCCATGCAGAAACCAAGATGAACTGATTGGTAGAGCCCGAATTTCCCAGGGAGCTGGGTGGTCTTTGAAGGAGACGGCCTGTTTGGGGAAGTCTTACGCCCAAATGTGGACCCTGATGTACTTCCACAGACGTGACCTCAGACTGGCGGCAAATGCCATTTGCTCGGCAGTCCCGTCACATTGGGTTCCAACAAGTCGAACAACCTGGTCCATACACGCTAAGCATGAATGGATGACGACGGAAGACATGCTGGCAGTCTGGAACAGGGTGTGGATCCAAGAAAACCCGTGGATGGAAGATAAAACTCCAGTGGAATCATGGGAAGAAGTCCCATACTTGGGAAAAAGAGAAGACCAATGGTGCGGCTCATTGATTGGGCTAACAAGCAGGGCTACCTGGGCAAAGAACATCCAAACAGCAATAAATCAAGTCAGATCCCTCATAGGCAATGAGGAATACACAGACTACATGCCATCCATGAAGAGATTCAGAAGGGAAGAGGAAGAGGCAGGTGTTCTGTGG
>HQ733861_c
ATGAATAACCAACGAAAAAAGGCGAGAAGTACGCCTTTCAATATGCTGAAACGCGAGAGAAACCGCGTGTCAACTGTGCAACAGCTGACAAAGAGATTCTCACTTGGAATGCTGCAAGGACGCGGACCATTAAAACTGTTCATGGCCCTTGTGGCGTTCCTTCGTTTCCTAACAATCCCACCAACAGCAGGGATACTAAAAAGATGGGGAACGATCAAAAAATCAAAAGCTATCAATGTTTTGAGAGGGTTCAGGAAAGAGATTGGAAGGATGCTGAACATCTTGAACAGGAGACGCAGGACAGCAGGCGTGATTGTGATGTTGATTCCAACAGCGATGGCGTTCCATTTAACCACACGCAATGGAGAACCACACATGATCGTTGGTAGGCAGGAGAAAGGGAAAAGTCTTCTGTTCAAAACAGAGGATGGTGTTAACATGTGTACCCTCATGGCCATAGACCTTGGTGAATTGTGTGAAGATACAATCACGTACAAGTGTCCTCTCCTCAGACAAAATGAACCAGAAGACATAGATTGTTGGTGCAACTCTACGTCCACATGGGTAACTTATGGGACATGTACCACCACAGGAGAACACAGAAGAGAAAAAAGATCAGTGGCGCTCGTTCCACATGTGGGTATGGGACTGGAGACACGAACTGAGACATGGATGTCATCAGAAGGGGCCTGGAAACATGTTCAGAGAATTGAAACCTGGATCTTGAGACATCCAGGCTTTACCATAATGGCAACAATCCTGGCATACACCATAGGAACGACACATTTCCAAAGGGCCTTGATTTTCATCTTACTGACAGCTGTCGCTCCTTCAATGACAATGCGCTGCATAGGAATATCAAATAGAGACTTCGTAGAAGGGGTTTCAGGAGGAAGCTGGGTTGACATAGTCTTAGAACATGGAAGTTGTGTGACGACGATGGCAAAAAACAAACCAACATTGGATTTTGAACTGATAAAAACAGAAGCCAAACAACCTGCCACTCTAAGGAAGTACTGTATAGAAGCAAAGCTGACCAACACAACAACAGAATCACGTTGCCCAACACAAGGGGAACCCAGTCTAAATGAAGAGCAGGACAAAAGGTTCATCTGCAAACACTCCATGGTAGACAGAGGATGGGGAAATGGATGTGGATTATTTGGAAAGGGAGGCATTGTGACCTGTGCTATGTTTACATGCAAAAAGAACATGGAAGGAAAAGTCGTGCAGCCAGAAAACTTGGAGTACACTATCGTGATAACACCTCACTCAGGAGAAGAGCACGCTGTAGGTAATGACACAGGAAAGCATGGCAAAGAAATCAAAATAACACCACAGAGTTCCATCACAGAAGCAGAACTGACAGGCTATGGCACCGTCACGATGGAGTGCTCTCCGAGAACGGGCCTCGACTTCAATGAGATGGTGCTGCTGCAGATGGAAGACAAAGCTTGGCTGGTGCACAGGCAATGGTTTCTAGACCTGCCGTTACCATGGCTACCCGGAGCGGACACACAAGGATCAAATTGGATACAGAAAGAGACATTGGTCACTTTCAAAAATCCCCACGCGAAGAAACAGGATGTCGTTGTTTTAGGGTCTCAAGAAGGGGCCATGCACACGGCACTCACAGGGGCCACAGAAATCCAGATGTCATCAGGGAACTTACTGTTCACAGGACATCTCAAGTGCAGGCTGAGAATGGACAAACTACAGCTCAAAGGAATGTCATACTCTATGTGTACAGGAAAGTTTAAAATTGTGAAGGAAATAGCAGAAACACAACATGGAACAATAGTTATCAGAGTACAATATGAAGGGGACGGTTCTCCATGTAAGATCCCTTTTGAGATAACAGATTTGGAAAAAAGACACGTCTTAGGTCGCTTGATTACAGTTAACCCAATCGTAACAGAAAAAGATAGCCCAGTCAACATAGAAGCAGAACCTCCATTCGGAGACAGCTACATCATCATAGGAGTAGAGCCGGGACAATTGAAACTCAATTGGTTTAAGAAGGGAAGTTCCATCGGCCAAATGTTTGAGACAACAATGAGAGGAGCAAAGAGAATGGCCATTTTAGGTGACACAGCCTGGGACTTTGGATCCCTGGGAGGAGTGTTTACATCTATAGGAAAGGCTCTCCACCAAGTTTTCGGAGCAATCTATGGGGCTGCTTTTAGTGGGGTCTCATGGACTATGAAAATCCTCATAGGAGTCATCATCACATGGATAGGAATGAATTCACGTAGCACCTCACTGTCTGTGTCGCTAGTATTGGTGGGCGTCGTGACACTGTACCTGGGAGCTGTGGTGCAAGCTGATAGTGGTTGCGTTGTGAGCTGGAAAAATAAAGAACTGAAATGTGGCAGTGGGATCTTCATTACAGATAACGTACACACATGGACAGAACAATATAAGTTCCAACCAGAATCCCCTTCAAAACTAGCTTCAGCTATCCAAAAAGCTCATGAAGAGGGCATTTGTGGAATCCGCTCAGTAACAAGATTGGAGAATCTGATGTGGAAACAAATAACACCAGAATTGAATCATATTCTATCAGAAAATGAGGTAAAGTTGACCATTATGACAGGAGACATTAAAGGAATCATGCAGGCAGGAAAACGATCTTTGCGGCCCCAGCCCACTGAGCTGAAGTACTCATGGAAAACATGGGGAAAGGCGAAAATGCTCTCCACAGAGTCTCACAATCAGACCTTTCTTATTGATGGCCCTGAAACAGCAGAATGCCCCAACACAAACAGAGCTTGGAACTCGCTGGAAGTTGAAGACTATGGTTTTGGAGTTTTCACCACCAATATATGGCTGAAATTGAGAGAAAAACAGGATGTATTTTGTGACTCAAAACTCATGTCAGCGGCCATCAAAGACAACAGAGCCGTTCATGCCGATATGGGTTATTGGATAGAAAGTGCACTCAATGACACATGGAAGATGGAGAAAGCCTCCTTCATTGAAGTTAAAAGCTGCCACTGGCCAAAGTCACACACCCTTTGGAGCAATGGAGTATTAGAAAGTGAGATGATAATCCCAAAAAATTTTGCCGGGCCAGTGTCACAACACAACTACAGACCAGGCTACCACACACAAACAGCAGGACCTTGGCATCTAGGCAAGCTTGAGATGGACTTTGATTTCTGCGAAGGAACTACAGTGGTGGTAACTGAGGACTGTGGAAATAGAGGACCCTCTTTAAGAACGACCACTGCCTCTGGAAAACTCATAACAGAATGGTGCTGCCGATCCTGCACACTACCACCTCTAAGATATAGAGGTGAGGATGGATGCTGGTACGGGATGGAAATTAGACCATTGAAAGAGAAAGAGGAGAATTTGGTCAACTCCTTGGTCACAGCCGGACATGGGCAGATTGACAACTTTTCACTAGGAGTCTTGGGAATGGCACTGTTTCTGGAAGAAATGCTCAGGACCCGAATAGGAACGAAACATGCAATACTGCTAGTTGCAGTATCTTTTGTGACACTGATAACTGGGAACATGTCTTTTAGAGACCTGGGAAGAGTGATGGTTATGGTGGGCGCTACCATGACGGATGACATAGGTATGGGAGTGACTTATCTTGCCCTACTAGCAGCTTTTAAAGTTAGACCAACTTTTGCAGCTGGACTACTCTTGAGAAAACTGACTTCCAAGGAATTGATGATGGCCACCATAGGAATAGCACTCCTTTCCCAAAGCACCATACCAGAGACCATTCTTGAACTGACTGATGCGTTAGCCTTGGGCATGATGGTCCTCAAAATAGTGAGAAATATGGAAAAATACCAATTGGCAGTGACTATCATGGCTATTTCGTGTGTCCCAAATGCAGTGATACTGCAAAACGCATGGAAGGTGAGTTGCACAATATTGGCAGCGGTGTCCGTTTCACCACTGCTCTTAACATCCTCACAGCAGAAAGCGGATTGGATACCACTGGCATTGACAATAAAAGGTCTCAATCCAACAGCCATTTTTCTAACAACTCTTTCGAGAACCAGCAAGAAAAGGAGCTGGCCGCTAAATGAAGCTATCATGGCAGTCGGGATGGTGAGCATTTTAGCCAGTTCTCTCCTAAAGAATGATATTCCCATGACAGGTCCATTAGTGGCTGGAGGGCTCCTTACCGTATGTTACGTGCTCACTGGACGATCGGCCGATTTGGAACTGGAGAGAGCTGCTGATGTAAAATGGGAAGATCAGGCAGAAATATCAGGAAGCAGCCCAATCCTGTCAATAACAATATCAGAAGATGGCAGCATGTCGATAAAAAATGAAGAGGAAGAACAAACACTGACCATACTTATCAGAACGGGATTGTTGGTGATCTCAGGAGTCTTTCCAGTATCGATACCAATTACGGCAGCAGCATGGTACCTGTGGGAAGTGAAGAAACAACGGGCTGGAGTATTGTGGGACGTCCCTTCACCCCCACCAGTGGAAAAAGCCGAACTGGAGGATGGAGCCTACAGAATCAAGCAAAGAGGGATTCTTGGATATTCTCAGATAGGGGCTGGAGTTTACAAAGAAGGAACATTCCATACAATGTGGCACGTCACACGTGGTGCTGTTCTGATGCATAGAGGGAAGAGGATTGAACCATCATGGGCAGATGTCAAGAAAGACCTAATATCATATGGAGGAGGCTGGAAGCTAGAAGGAGAATGGAAGGAAGGAGAGGAAGTCCAAGTCCTGGCATTGGAACCTGGAAAAAATCCAAGAGCCGTTCAAACGAAACCTGGAATTTTCAAAACCAACACCGGAACCATAGGCGCCGTATCTCTGGACTTTTCCCCTGGAACGTCAGGATCTCCAATTGTCGACAGAAAAGGAAAAGTTGTGGGTCTTTACGGCAATGGTGTTGTCACAAGGAGTGGAGCATATGTAAGTGCTATAGCCCAGACCGAAAAAAGCATTGAAGACAATCCAGAGATCGAAGATGACATTTTCCGAAAGAAAAGATTGACCATCATGGACCTCCATCCAGGAGCAGGAAAGACAAAAAGATACCTTCCAGCCATAGTTAGAGAAGCCATAAAACGTGGCTTGAGAACATTGATCCTGGCTCCCACTAGAGTAGTGGCAGCTGAAATGGAAGAAGCTCTTAGAGGACTTCCAATAAGATACCAAACCCCAGCCATCAAAACCGAGCATACCGGGCGGGAGATCGTGGACCTAATGTGTCATGCCACATTTACTATGAGGTTGCTATCACCAGTCAGAGTGCCAAATTACAACCTGATCATCATGGACGAAGCCCACTTCACAGACCCAGCAAGTATAGCAGCTAGAGGATACATCTCAACTCGAGTAGAGATGGGTGAAGCAGCCGGGATTTTCATGACAGCCACTCCTCCGGGAAGTAGAGACCCATTTCCTCAGAGCAATGCACCAATCATGGATGAGGAAAGAGAAATCCCTGAGCGTTCGTGGAATTCAGGACACGAATGGGTCACGGATTTTAAGGGGAAGACTGTTTGGTTTGTTCCAAGTATAAAAGCAGGAAATGATATAGCAGCTTGTCTTAGGAAAAATGGAAAGAAAGTGATACAACTCAGTAGGAAGACTTTTGACTCTGAGTATGTTAAGACTAGAGCCAATGATTGGGACTTTGTGGTCACAACTGACATTTCAGAAATGGGCGCCAACTTCAAGGCTGAAAGGGTTATAGACCCCAGACGTTGCATGAAACCAGTTATACTAACAGATGGCGAAGAGCGGGTGATCTTGGCAGGACCTATGCCAGTGACCCACTCTAGTGCAGCGCAAAGAAGAGGGAGAATAGGAAGAAATCCAAAAAATGAAAATGACCAGTACATATACATGGGGGAACCCCTTGAAAATGATGAAGACTGTGCACATTGGAAAGAAGCTAAAATGCTCCTAGATAACATCAATACACCCGAAGGAATCATTCCTAGTATGTTCGAACCGGAGCGTGAGAAAGTGGATGCCATTGATGGTGAATACCGTTTGAGAGGGGAAGCAAGGAAAACCTTTGTGGACCTAATGAGAAGAGGGGACTTACCAGTCTGGTTGGCCTACAAAGTGGCAGCTGAAGGCATCAATTACGCAGACAGAAAGTGGTGTTTTGATGGAATTAAGAACAACCAAATACTGGAAGAAAATATGGAAGTGGAAATCTGGACAAAAGAAGGGGAAAGGAAAAAATTAAAACCCAGATGGTTGGATGCTAGGATCTATTCTGACCCACTGGCACTAAAAGAATTCAAGGAATTTGCAGCTGGAAGAAAATCTTTGACCCTGAACCTAATCACAGAAATGGGTAGGCTTCCAACTTTCATGACTCAGAAAGCAAGAAACGCACTGGACAACTTGGCTGTGCTGCATACGGCTGAGGCAGGTGGAAGGGCGTACAATCATGCTCTCAGTGAACTGCCGGAGACCCTGGAGACACTGCTTCTACTGACACTCCTGGCAACAGTCACAGGAGGAATCTTCTTATTCTTAATGAGTGGAAAAGGTATAGGGAAGATGACCCTGGGAATGTGTTGCATAATCACGGCTAGTATCCTCCTATGGTATGCACAGATACAACCACACTGGATAGCAGCTTCAATAATACTGGAGTTTTTTCTCATAGTTTTGCTCATTCCAGAACCAGAAAAACAGAGAACACCCCAAGACAACCAATTGACCTACGTTGTCATAGCCATCCTCACAGTGGTGGCCGCAACCATGGCAAACGAGATGGGTTTCCTGGAAAAAACCAAGAAAGACCTCGGACTGGGAAGCATTACAACCCAGGAATCTGAGAGCAATATCCTGGACATAGATCTACGCCCTGCATCAGCATGGACGCTGTATGCCGTGGCTACAACATTTGTCACACCAATGTTGAGACATAGCATTGAAAATTCCTCAGTGAATGTCTCCCTAACAGCCATCGCTAACCAAGCTACAGTGCTAATGGGTCTTGGGAAAGGATGGCCATTGTCAAAGATGGACATTGGAGTTCCCCTCCTTGCCATTGGATGCTATTCACAAGTCAACCCTATAACTCTCACAGCAGCTCTTCTTCTATTGGTAGCACATTATGCCATTATAGGGCCAGGACTTCAAGCAAAAGCAACCAGAGAAGCTCAGAAAAGAGCAGCAGCAGGCATCATGAAAAACCCAACAGTCGATGGAATAACAGTGATTGACCTAGAACCAATACCCTATGATCCAAAATTTGAAAAGCAGTTAGGACAAGTAATGCTCCTAATCCTCTGCGTGACTCAAGTATTAATGATGAGGACTACATGGGCTTTGTGTGAGGCTCTAACCCTAGCGACCGGGCCCATCTCCACACTGTGGGAAGGAAATCCAGGGAGGTTTTGGAATACTACCATTGCAGTGTCAATGGCCAACATCTTTAGGGGGAGCTACTTGGCCGGAGCTGGACTTCTCTTTTCCATCATGAAAAACACAACAAGCACAAGAAGAGGAACTGGCAACATAGGAGAGACACTTGGAGAAAAATGGAAAAGTCGATTAAACGCACTGGGGAAAAGTGAATTTCAAATCTACAAGAAAAGTGGAATCCAGGAAGTGGATAGAACCCTAGCAAAAGAAGGTATAAAAAGAGGAGAAACGGACCACCATGCTGTGTCGCGAGGTTCAGCAAAACTGAGATGGTTCGTCGAGAGAAATATGGTCACACCGGAAGGGAAGGTGGTGGATCTCGGTTGCGGCAGAGGGGGCTGGTCATACTATTGTGGGGGACTAAAGAATGTAAGAGAAGTCAAAGGCCTAACAAAAGGAGGACCAGGACATGAAGAACCCATCCCCATGTCAACATATGGGTGGAATCTAGTGCGTCTGCAAAGTGGAGTTGACGTTTTCTTCACCCCGCCGGAAAAGTGTGACACATTGCTGTGTGACATAGGGGAGTCGTCACCAAATCCCACGATAGAAGCAGGACGAACACTCAGAGTCCTCAACTTAGTGGAAAATTGGTTGAACAATAACACCCAATTTTGCATAAAGGTCCTCAATCCATATATGCCTTCAGTCATAGAAAAAATGGAAGCATTACAAAGGCAATATGGAGGAGCCTTAGTGAGGAATCCACTCTCACGAAACTCCACGCATGAAATGTACTGGGTATCTAATGCCACCGGGAACATAGTGTCATCAGTGAACATGATTTCAAGGATGTTGATTAACAGATTCACAATGAAACACAAGAAAGCCACTTACGAGCCAGATGTTGACCTAGGAAGTGGAACCCGCAACATTGGAATTGAAAGTGAGATACCAAATCTAGACATAATAGGAAAGAGAATAGAGAAAATAAAACAAGAGCATGAAATATCATGGCACTATGATCAAGACCACCCATACAAAACGTGGGCTTACCATGGTAGCTATGAAACAAAACAAACTGGATCAGCATCATCTATGGTGAACGGAGTGGTCAGATTGCTGACAAAACCTTGGGACGTCGTCCCTATGGTGACACAGATGGCAATGACAGACACGACTCCATTTGGACAACAGCGCGTTTTCAAAGAGAAAGTAGACACGAGAACCCAAGAACCGAAGGAAGGCACAAAGAAACTAATGAAAATTACGGCAGAGTGGCTTTGGAAAGAACTAGGAAAGAAAAAGACACCCAGGATGTGTACCAGAGAAGAATTCACAAAAAAAGTGAGAAGCAACGCAGCCTTGGGGGCCATATTCACTGATGAGAATAAATGGAAATCGGCACGTGAGGCTGTTGAAGATGGTAGGTTTTGGGAGCTGGTTGACAGGGAAAGAAATCTCCATCTTGAAGGAAAGTGTGAAACATGTGTGTACAACATGATGGGAAAAAGAGAGAAGAAACTAGGGGAGTTCGGCAAGGCAAAAGGTAGCAGAGCCATATGGTACATGTGGCTTGGAGCACGCTTCTTAGAGTTTGAAGCCCTAGGATTCTTGAATGAAGATCACTGGTTCTCCAGAGGGAACTCCCTGAGTGGAGTGGAAGGAGAAGGGCTGCACAGGCTAGGCTACATTTTAAGAGACGTGGGCAAGAAGGAAGGGGGAGCAATGTACGCCGATGATACAGCAGGATGGGACACAAGAATCACACTAGAAGACTTAAAAAATGAAGAAATGGTAACAAACCACATGAAAGGAGAACACAAGAAACTAGCCGAGGCCATATTCAAATTAACGTACCAAAACAAGGTGGTGCGTGTGCAAAGACCAACACCAAGAGGCACAGTAATGGATATCATATCGAGAAGAGACCAAAGAGGCAGTGGGCAAGTTGGCACCTATGGCCTTAACACTTTCACCAATATGGAAGCCCAATTAATTAGACAGATGGAGGGAGAAGGAATCTTTAAAAGCATTCAGCACCTGACAGCCACAGAAGAAATCGCTGTACAGAACTGGTTAGCAAGAGTGGGGCGTGAAAGGCTATCAAGAATGGCAATCAGTGGAGATGATTGTGTTGTAAAACCTATAGATGACAGATTTGCAAGTGCTTTAACAGCTCTAAATGACATGGGAAAAGTTAGAAAAGATATACAACAATGGGAACCTTCAAGAGGATGGAACGATTGGACACAAGTGCCTTTCTGTTCACACCATTTCCATGAGTTAGTCATGAAAGATGGTCGCGTGCTCGTAGTCCCATGCAGAAACCAAGATGAACTGATTGGTAGAGCCCGAATTTCCCAGGGAGCTGGGTGGTCTTTGAAGGAGACGGCCTGTTTGGGGAAGTCTTACGCCCAAATGTGGACCCTGATGTACTTCCACAGACGTGACCTCAGACTGGCGGCAAATGCCATTTGCTCGGCAGTCCCGTCACATTGGGTTCCAACAAGTCGAACAACCTGGTCCATACACGCTAAGCATGAATGGATGACGACGGAAGACATGCTGGCAGTCTGGAACAGGGTGTGGATCCAAGAAAACCCGTGGATGGAAGATAAAACTCCAGTGGAATCATGGGAAGAAGTCCCATACTTGGGAAAAAGAGAAGACCAATGGTGCGGCTCATTGATTGGGCTAACAAGCAGGGCTACCTGGGCAAAGAACATCCAAACAGCAATAAATCAAGTCAGATCCCTTATAGGCAATGAGGAATACACAGACTACATGCCATCCATGAAGAGATTCAGAAGGGAAGAGGAAGAGGCAGGTGTCCTGTGG
>HQ634199_c
ATGAATAACCAACGAAAAAAGGCGAGAAGTACGCCTTTCAATATGCTGAAACGCGAGAGAAACCGCGTGTCAACTGTGCAACAGCTGACAAAGAGATTCTCACTTGGAATGCTGCAAGGACGCGGACCATTAAAACTGTTCATGGCCCTTGTGGCGTTCCTTCGTTTCCTAACAATCCCACCAACAGCAGGGATACTAAAAAGATGGGGAACGATCAAAAAATCAAAAGCTATCAATGTTTTGAGAGGGTTCAGGAAAGAGATTGGAAGGATGCTGAACATCTTGAACAGGAGACGCAGGACAGCAGGCGTGATTGTGATGTTGATTCCAACAGCGATGGCGTTCCATTTAACCACACGCAATGGAGAACCACACATGATCGTTGGTAGGCAGGAAAAAGGGAAAAGTCTTCTGTTCAAAACAGAGGATGGTGTTAACATGTGTACCCTCATGGCCATAGACCTTGGTGAATTGTGTGAAGATACAATCACGTACAAGTGTCCTTTCCTCAGACAAAATGAACCAGAAGACATAGATTGTTGGTGCAACTCTACGTCCACATGGGTAACTTATGGGACATGTACCACCACAGGAGAACACAGAAGAGAAAAAAGATCAGTGGCGCTCGTTCCACATGTGGGTATGGGACTGGAGACACGAACTGAGACATGGATGTCATCAGAAGGGGCCTGGAAACATGTTCAGAGAATTGAAACCTGGATCTTGAGACATCCAGGCTTTACCATAATGGCAGCAATCCTGGCATACACCATAGGAACGACACATTTCCAAAGGGCCTTGATTTTCATCTTACTGACAGCTGTCGCTCCTTCAATGACAATGCGCTGCATAGGAATATCAAATAGAGACTTCGTAGAAGGGGTTTCAGGAGGAAGCTGGGTTGACATAGTCTTAGAACATGGAAGTTGTGTGACGACGATGGCAAAAAACAAACCAACATTGGATTTTGAACTGATAAAAACAGAAGCCAAACAACCTGCCACTCTAAGGAAGTACTGTATAGAAGCAAAGCTGACCAACACAACAACAGAATCACGTTGCCCAACACAAGGGGAACCCAGTCTAAATGAAGAGCAGGACAAAAGGTTCATCTGCAAACACTCCATGGTAGACAGAGGATGGGGAAATGGATGTGGATTATTTGGAAAGGGAGGCATTGTGACCTGTGCTATGTTTACATGCAAAAAGAACATGGAAGGAAAAGTCGTGCAGCCAGAAAACTTGGAGTACACTATCGTGATAACACCTCACTCAGGAGAAGAGCACGCTGTAGGTAATGACACAGGAAAGCATGGCAAAGAAATCAAAATAACACCACAGAGTTCCATCACAGAAGCAGAACTGACAGGCTATGGCACCGTCACGATGGAGTGCTCTCCGAGAACGGGCCTCGACTTCAATGAGATGGTGCTGCTGCAGATGGAAGACAAAGCTTGGCTGGTGCACAGGCAATGGTTTCTAGACCTGCCGTTACCATGGCTACCCGGAGCGGACACACAAGGATCAAATTGGATACAGAAAGAGACATTGGTCACTTTCAAAAATCCCCACGCGAAGAAACAGGATGTCGTTGTTTTAGGGTCTCAAGAAGGGGCCATGCACACGGCACTCACAGGGGCCACAGAAATCCAGATGTCATCAGGGAACTTACTGTTCACAGGACATCTCAAGTGCAGGCTGAGAATGGACAAACTACAGCTCAAAGGAATGTCATACTCTATGTGTACAGGAAAGTTTAAAATTGTGAAGGAAATAGCAGAAACACAACATGGAACAATAGTTATCAGAGTACAATATGAAGGGGACGGTTCTCCATGTAAGATCCCTTTTGAGATAACAGATTTGGAAAAAAGACACGTCTTAGGTCGCTTGATTACAGTTAACCCAATCGTAACAGAAAAAGATAGCCCAGTCAACATAGAAGCAGAACCTCCATTCGGAGACAGCTACATCATCATAGGAGTAGAGCCGGGACAATTGAAACTCAATTGGTTTAAGAAGGGAAGTTCCATCGGCCAAATGTTTGAGACAACAATGAGAGGAGCAAAGAGAATGGCCATTTTAGGTGACACAGCCTGGGACTTTGGATCCCTGGGAGGAGTGTTTACATCTATAGGAAAGGCTCTCCACCAAGTTTTCGGAGCAATCTATGGGGCTGCTTTTAGTGGGGTCTCATGGACTATGAAAATCCTCATAGGAGTCATCATCACATGGATAGGAATGAATTCACGTAGCACCTCACTGTCTGTGTCGCTAGTATTGGTGGGCGTCGTGACACTGTACCTGGGAGCTGTGGTGCAAGCTGATAGTGGTTGCGTTGTGAGCTGGAAAAATAAAGAACTGAAATGTGGCAGTGGGATCTTCATTACAGATAACGTACACACATGGACAGAACAATATAAGTTCCAACCAGAATCCCCTTCAAAACTAGCTTCAGCTATCCAAAAAGCTCATGAAGAGGGCATTTGTGGAATCCGCTCAGTAACAAGATTGGAGAATCTGATGTGGAAACAAATAACACCAGAATTGAATCATATTCTATCAGAAAATGAGGTAAAGTTGACCATTATGACAGGAGACATTAAAGGAATCATGCAGGCAGGAAAACGATCTTTGCGGCCCCAGCCCACTGAGCTGAAGTACTCATGGAAAACATGGGGAAAGGCGAAAATGCTCTCCACAGAGTCTCACAATCAGACCTTTCTTATTGATGGCCCTGAAACAGCAGAATGCCCCAACACAAACAGAGCTTGGAACTCGCTGGAAGTTGAAGACTATGGTTTTGGAGTTTTCACCACCAATATATGGCTGAAATTGAGAGAAAAACAGGATGTATTTTGTGACTCAAAACTCATGTCAGCGGCCATCAAAGACAACAGAGCCGTTCATGCCGATATGGGTTATTGGATAGAAAGTGCACTCAATGACACATGGAAGATGGAGAAAGCCTCCTTCATTGAAGTTAAAAGCTGCCACTGGCCAAAGTCACACACCCTTTGGAGCAATGGAGTATTAGAAAGTGAGATGATAATCCCAAAAAATTTTGCCGGGCCAGTGTCACAACACAACTACAGACCAGGCTACCACACACAAACAGCAGGACCTTGGCACCTAGGTAAGCTTGAGATGGACTTTGATTTTTGCGAAGGAACTACAGTGGTGGTAACTGAGGACTGTGGAAATAGAGGACCCTCTTTAAGAACGACCACTGCCTCTGGAAAACTCATAACAGAATGGTGCTGCCGATCCTGCACACTACCACCTCTAAGATACAGAGGTGAGGATGGATGCTGGTACGGGATGGAAATTAGACCATTGAAAGAGAAAGAGGAGAATTTGGTCAACTCCTTGGTCACAGCCGGACATGGGCAGATTGACAACTTTTCACTAGGAGTCTTGGGAATGGCACTGTTTCTGGAAGAAATGCTCAGGACCCGAATAGGAACGAAACATGCAATACTGCTAGTTGCAGTATCTTTTGTGACACTGATAACTGGGAACATGTCTTTTAGAGACCTGGGAAGAGTGATGGTTATGGTGGGCGCTACCATGACGGATGACATAGGTATGGGAGTGACTTATCTTGCCCTACTAGCAGCTTTTAAAGTTAGACCAACTTTTGCAGCTGGACTACTCTTGAGAAAACTGACTTCCAAGGAATTGATGATGGCCACCATAGGAATAGCACTCCTTTCCCAAAGCACCATACCAGAGACCATTCTTGAACTGACTGATGCGTTAGCCTTGGGCATGATGGTCCTCAAAATAGTGAGAAATATGGAAAAATACCAATTGGCAGTGACTATCATGGCTATTTCGTGTGTCCCAAATGCAGTGATACTGCAAAACGCATGGAAGGTGAGTTGCACAATATTGGCAGCGGTGTCCGTTTCACCACTGCTCTTAACATCCTCACAGCAGAAAGCGGATTGGATACCACTGGCATTGACAATAAAAGGTCTCAATCCAACAGCCATTTTTCTAACAACTCTTTCGAGAACCAGCAAGAAAAGGAGCTGGCCGCTAAATGAAGCTATCATGGCAGTCGGGATGGTGAGCATTTTAGCCAGTTCTCTCCTAAAGAATGATATTCCCATGACAGGTCCATTAGTGGCTGGAGGGCTCCTTACCGTATGTTACGTGCTCACTGGACGATCGGCCGATTTGGAACTGGAGAGAGCTGCTGATGTAAAATGGGAAGATCAGGCAGAAATATCAGGAAGCAGCCCAATCCTGTCAATAACAATATCAGAAGATGGCAGCATGTCGATAAAAAATGAAGAGGAAGAACAAACACTGACCATACTTATCAGAACGGGATTGTTGGTGATCTCAGGAGTCTTTCCAGTATCGATACCAATTACGGCAGCAGCATGGTACCTGTGGGAAGTGAAAAAACAACGGGCTGGAGTATTGTGGGACGTCCCTTCACCCCCACCAGTGGAAAAAGCCGAACTGGAGGATGGAGCCTACAGAATCAAGCAAAGAGGGATTCTTGGATATTCTCAGATAGGAGCTGGAGTTTACAAAGAAGGAACATTCCATACAATGTGGCACGTCACACGTGGTGCTGTTCTGATGCATAGAGGGAAGAGGATTGAACCATCATGGGCAGATGTCAAGAAAGACCTAATATCATATGGAGGAGGCTGGAAGCTAGAAGGAGAATGGAAGGAAGGAGAGGAAGTTCAAGTCCTGGCATTGGAACCTGGAAAAAATCCAAGAGCCGTTCAAACGAAACCTGGAATTTTCAAAACCAACACCGGAACCATAGGCGCCGTATCTCTGGACTTTTCCCCTGGAACGTCAGGATCTCCAATTGTCGACAGAAAAGGAAAAGTTGTGGGTCTTTACGGCAATGGTGTTGTCACAAGGAGTGGAGCATATGTAAGTGCTATAGCCCAGACCGAAAAAAGCATTGAAGACAATCCAGAGATCGAAGATGACATTTTCCGAAAGAAAAGATTGACCATCATGGACCTCCATCCAGGAGCAGGAAAGACAAAAAGATACCTTCCAGCCATAGTTAGAGAAGCCATAAAACGTGGCTTGAGAACATTGATCCTGGCTCCCACTAGAGTAGTGGCAGCTGAAATGGAAGAAGCTCTTAGAGGACTTCCAATAAGATACCAAACCCCAGCCATCAAAACCGAGCATACCGGGCGGGAGATCGTGGACCTAATGTGTCATGCCACATTTACTATGAGGTTGCTATCACCAGTCAGAGTGCCAAATTACAACCTGATCATCATGGACGAAGCCCACTTCACAGACCCAGCAAGTATAGCAGCTAGAGGATACATCTCAACTCGAGTAGAGATGGGTGAAGCAGCCGGGATTTTCATGACAGCCACTCCTCCGGGAAGTAGAGACCCATTTCCTCAGAGCAATGCACCAATCATGGATGAGGAAAGAGAAATCCCTGAGCGTTCGTGGAATTCAGGACACGAATGGGTCACGGATTTTAAGGGGAAGACTGTTTGGTTTGTTCCAAGTATAAAAGCAGGAAATGATATAGCAGCTTGTCTTAGGAAAAATGGAAAGAAAGTGATACAACTCAGTAGGAAGACTTTTGACTCTGAGTATGTTAAGACTAGAGCCAATGATTGGGACTTTGTGGTCACAACTGACATTTCAGAAATGGGCGCCAACTTCAAGGCTGAAAGGGTTATAGACCCCAGACGTTGCATGAAACCAGTTATACTAACAGATGGCGAAGAGCGGGTGATCTTGGCAGGACCTATGCCAGTGACCCACTCTAGCGCAGCGCAAAGAAGAGGGAGAATAGGAAGAAATCCAAAAAATGAAAATGACCAGTACATATACATGGGGGAACCCCTTGAAAATGATGAAGACTGTGCACATTGGAAAGAAGCTAAAATGCTCCTGGATAACATCAATACACCCGAAGGAATCATTCCTAGTATGTTCGAACCGGAGCGTGAAAAAGTGGATGCCATTGATGGTGAATACCGTTTGAGAGGGGAAGCAAGGAAAACCTTTGTGGACCTAATGAGAAGAGGGGACTTACCAGTCTGGTTGGCCTACAAAGTGGCAGCTGAAGGCATCAATTACGCAGACAGAAAGTGGTGTTTTGATGGAATTAAGAACAACCAAATACTGGAAGAAAATATGGAAGTGGAAATCTGGACAAAAGAAGGGGAAAGGAAAAAATTAAAACCCAGATGGTTGGATGCTAGGATCTATTCTGACCCACTGGCACTAAAAGAATTCAAGGAATTTGCAGCTGGAAGAAAATCTTTGACCCTGAACCTAATCACAGAAATGGGTAGGCTTCCAACTTTCATGACTCAGAAAGCAAGAAACGCACTGGACAACTTGGCTGTGCTGCATACGGCTGAGGCAGGTGGAAGGGCGTACAATCATGCTCTCAGTGAACTGCCGGAGACCCTGGAGACACTGCTTCTACTGACACTCCTGGCAACAGTCACAGGAGGAATCTTCTTATTCTTAATGAGTGGAAAAGGTATAGGGAAGATGACCCTGGGAATGTGTTGCATAATCACGGCTAGTATCCTCCTATGGTATGCACAGATACAACCACACTGGATAGCAGCTTCAATAATACTGGAGTTTTTTCTCATAGTTTTGCTCATTCCAGAACCAGAAAAACAGAGAACACCCCAAGACAACCAATTGACCTACGTTGTCATAGCCATCCTCACAGTGGTGGCCGCAACCATGGCAAACGAGATGGGTTTCCTGGAAAAAACCAAGAAAGACCTCGGACTGGGAAGCATTACAACCCAGGAATCTGAGAGCAATATCCTGGACATAGATTTACGCCCTGCATCAGCATGGACGCTGTATGCCGTGGCTACAACATTTGTCACACCAATGTTGAGACATAGCATTGAAAATTCCTCAGTGAATGTCTCCCTAACAGCCATCGCTAACCAAGCTACAGTGCTAATGGGTCTTGGGAAAGGATGGCCATTGTCAAAGATGGACATTGGAGTTCCCCTCCTTGCCATTGGATGCTATTCACAAGTCAACCCTATAACTCTCACAGCAGCTCTTCTTCTATTGGTAGCACATTATGCCATTATAGGGCCAGGACTTCAAGCAAAAGCAACCAGAGAAGCTCAGAAAAGAGCAGCAGCAGGCATCATGAAAAACCCAACAGTCGATGGAATAACAGTGATTGACCTAGAACCAATACCCTATGATCCAAAATTTGAAAAGCAGTTAGGACAAGTAATGCTCCTAATCCTCTGCGTGACTCAAGTATTAATGATGAGGACTACATGGGCTTTGTGTGAGGCTCTAACCCTAGCGACCGGGCCCATCTCCACACTGTGGGAAGGAAATCCAGGGAGGTTTTGGAATACTACCATTGCAGTGTCAATGGCCAACATCTTTAGGGGGAGCTACTTGGCCGGAGCTGGACTTCTCTTTTCCATCATGAAAAACACAACAAGCACAAGAAGAGGAACTGGCAACATAGGAGAGACACTTGGAGAAAAATGGAAAAGTCGATTAAACGCACTGGGGAAAAGTGAATTTCAAATCTACAAGAAAAGTGGAATCCAGGAAGTGGATAGAACCCTAGCAAAAGAAGGTATAAAAAGAGGAGAAACGGACCACCATGCTGTGTCGCGAGGTTCAGCAAAATTGAGATGGTTCGTCGAGAGAAATATGGTCACACCGGAAGGGAAGGTGGTGGATCTCGGTTGCGGCAGAGGGGGCTGGTCATACTATTGTGGGGGACTAAAGAATGTAAGAGAAGTCAAAGGCCTAACAAAAGGAGGACCAGGACATGAAGAACCCATCCCCATGTCAACATATGGGTGGAATCTAGTGCGTCTGCAAAGTGGAGTTGACGTTTTCTTCACCCCGCCGGAAAAGTGTGACACATTGCTGTGTGACATAGGGGAGTCGTCACCAAATCCCACGATAGAAGCAGGACGAACACTCAGAGTCCTCAACTTAGTGGAAAATTGGTTGAACAATAACACCCAATTTTGCATAAAGGTCCTCAATCCATATATGCCTTCAGTCATAGAAAAAATGGAAGCATTACAAAGGCAATATGGAGGAGCCTTAGTGAGGAATCCACTCTCACGAAACTCCACGCATGAAATGTACTGGGTATCTAATGCCACCGGGAACATAGTGTCATCAGTGAACATGATTTCAAGGATGTTGATTAACAGATTCACAATGAAACACAAGAAAGCCACTTACGAGCCAGATGTTGACCTAGGAAGTGGAACCCGCAACATTGGAATTGAAAGTGAGATACCAAATCTAGACATAATAGGAAAGAGAATAGAGAAAATAAAACAAGAGCATGAAATATCATGGCACTATGATCAAGACCACCCATACAAAACGTGGGCTTACCATGGCAGCTATGAAACAAAACAAACTGGATCAGCATCATCTATGGTGAACGGAGTGGTCAGATTGCTGACAAAACCTTGGGACGTCGTCCCTATGGTGACACAGATGGCAATGACAGACACGACTCCATTTGGACAACAGCGCGTTTTCAAAGAGAAAGTAGACACGAGAACCCAAGAACCGAAGGAAGGCACAAAGAAACTAATGAAAATTACGGCAGAGTGGCTTTGGAAAGAACTAGGAAAGAAAAAGACACCCAGGATGTGTACCAGAGAAGAATTCACAAAAAAAGTGAGAAGCAACGCAGCCTTGGGGGCCATATTCACTGATGAGAACAAATGGAAATCGGCACGTGAGGCTGTTGAAGATGGTAGGTTTTGGGAGCTGGTTGACAGGGAAAGAAATCTCCATCTTGAAGGAAAGTGTGAAACATGTGTGTACAACATGATGGGAAAAAGAGAGAAGAAACTAGGGGAGTTCGGCAAGGCAAAAGGTAGCAGAGCCATATGGTACATGTGGCTTGGAGCACGCTTCTTAGAGTTTGAAGCCCTAGGATTCTTGAATGAAGATCACTGGTTCTCCAGAGGGAACTCCCTGAGTGGAGTGGAAGGAGAAGGGCTGCACAGGCTAGGCTACATTTTAAGAGACGTGGGCAAGAAGGAAGGGGGAGCAATGTACGCCGATGATACAGCAGGATGGGACACAAGAATCACACTAGAAGACTTAAAAAATGAAGAAATGGTAACAAACCACATGAAAGGAGAACACAAGAAACTAGCCGAGGCCATATTCAAATTAACGTACCAAAACAAGGTGGTGCGTGTGCAAAGACCAACACCAAGAGGCACAGTAATGGATATCATATCGAGAAGAGACCAAAGAGGCAGTGGGCAAGTTGGCACCTATGGCCTTAACACTTTCACCAATATGGAAGCCCAATTAATTAGACAGATGGAGGGAGAAGGAATCTTTAAAAGCATTCAGCACCTGACAGCCACAGAAGAAATCGCTGTACAGAACTGGTTAGCAAGAGTGGGGCGTGAAAGGCTATCAAGAATGGCAATCAGTGGAGATGATTGTGTTGTAAAACCTATAGATGACAGATTTGCAAGTGCTTTAACAGCTCTAAATGACATGGGAAAAGTTAGAAAAGATATACAACAATGGGAACCTTCAAGAGGATGGAACGATTGGACACAAGTGCCTTTCTGTTCACACCATTTCCATGAGTTAGTCATGAAAGATGGTCGCGTGCTCGTAGTCCCATGCAGAAACCAAGATGAACTGATTGGTAGAGCCCGAATTTCCCAGGGAGCTGGGTGGTCTTTGAAGGAGACGGCCTGTTTGGGGAAGTCTTACGCCCAAATGTGGACCCTGATGTACTTCCACAGACGTGACCTCAGACTGGCGGCAAATGCCATTTGCTCGGCAGTCCCGTCACATTGGGTTCCAACAAGTCGAACAACCTGGTCCATACACGCTAAGCATGAATGGATGACGACGGAAGACATGCTGGCAGTCTGGAACAGGGTGTGGATCCAAGAAAACCCGTGGATGGAAGATAAAACTCCAGTGGAATCATGGGAAGAAGTCCCATACTTGGGAAAAAGAGAAGACCAATGGTGCGGCTCATTGATTGGGCTAACAAGCAGGGCTACCTGGGCAAAGAACATCCAAACAGCAATAAATCAAGTCAGATCCCTCATAGGCAATGAGGAATACACAGACTACATGCCATCCATGAAGAGATTCAGAAGGGAAGAGGAAGAGGCAGGTGTTCTGTGG
>HQ541794_c
ATGAATAACCAACGAAAAAAGGCGAGAAGTACGCCTTTCAATATGCTGAAACGCGAGAGAAACCGCGTGTCAACTGTGCAACAGCTGACAAAGAGATTCTCACTTGGAATGCTGCAAGGACGCGGACCATTAAAACTGTTCATGGCCCTTGTGGCGTTCCTTCGTTTCCTAACAATCCCACCAACAGCAGGGATACTAAAAAGATGGGGAACGATCAAAAAATCAAAAGCTATCAATGTTTTGAGAGGGTTCAGGAAAGAGATTGGAAGGATGCTGAACATCTTGAACAAGAGACGCAGGACAGCAGGCGTGATTGTTATGTTGATTCCAACAGCGATGGCGTTCCATTTAACCACACGCAATGGAGAACCACACATGATCGTTGGTAGGCAGGAGAAAGGGAAAAGTCTTCTGTTCAAAACAGAGGATGGTGTTAACATGTGTACTCTCATGGCCATAGACCTTGGTGAATTGTGTGAAGATACAATCACGTACAAGTGTCCTCTCCTCAGACAAAATGAACCAGAAGACATAGATTGTTGGTGCAACTCTACGTCCACATGGGTAACTTATGGGACATGTACCACCACAGGAGAACACAGAAGAGAAAAAAGATCAGTGGCGCTCGTTCCACATGTGGGTATGGGACTGGAGACACGAACTGAAACATGGATGTCATCAGAAGGGGCCTGGAAACATGTTCAGAGAATTGAAACCTGGATCTTGAGACATCCAGGTTTTACCATAATGGCAGCAATCCTGGCATACACCATAGGAACGACACATTTCCAAAGGGCCTTGATTTTCATTTTACTGACAGCTGTCGCTCCTTCAATGACAATGCGCTGCATAGGAATATCAAATAGAGACTTCGTAGAAGGGGTTTCAGGAGGAAGCTGGGTTGACATAGTCTTAGAACATGGAAGTTGTGTGACGACGATGGCAAAAAACAAACCAACATTGGATTTTGAACTGATAAAAACAGAAGCCAAACAACCTGCCACTCTAAGGAAGTACTGTATAGAAGCAAAGCTGACCAACACAACAACAGAATCGCGTTGCCCAACACAAGGGGAACCCAGTCTAAATGAGGAGCAGGACAAAAGGTTCATCTGCAAACACTCCATGGTAGACAGAGGATGGGGAAATGGATGTGGATTATTTGGAAAGGGAGGCATTGTGACCTGTGCTATGTTTACATGCAAAAAGAACATGGAAGGAAAAGTCGTGCAGCCAGAAAATTTGGAATACACCATCGTGATAACACCTCACTCAGGAGAAGAGCACGCTGTAGGTAATGACACAGGAAAGCATGGCAAGGAAATCAAAATAACACCACAGAGCTCCATCACAGAAGCAGAACTGACAGGCTATGGCACTGTCACGATGGAGTGCTCTCCGAGAACGGGCCTCGACTTCAATGAGATGGTACTGCTGCAGATGGAAGACAAAGCTTGGCTGGTGCACAGGCAATGGTTCCTAGACCTGCCGTTACCATGGCTACCCGGAGCGGACACACAAGGATCAAATTGGATACAGAAAGAGACATTGGTCACTTTCAAAAATCCCCACGCGAAGAAACAGGATGTCGTTGTCTTAGGGTCTCAAGAAGGGGCCATGCACACGGCACTCACAGGGGCCACAGAAATCCAGATGTCATCAGGAAACTTACTGTTCACAGGACATCTCAAGTGCAGGCTGAGAATGGACAAACTACAGCTCAAAGGAATGTCATACTCTATGTGTACAGGAAAGTTTAAAATTGTGAAGGAAATAGCAGAAACACAACATGGAACAATAGTTATCAGAGTACAATATGAAGGGGACGGTTCTCCATGCAAGATCCCTTTTGAGATAACAGATTTGGAAAAAAGACACGTCTTAGGTCGCTTGATTACAGTTAACCCAATCGTTACAGAAAAAGATAGCCCAGTCAACATAGAAGCAGAACCTCCATTCGGAGACAGCTACATCATTATAGGAGTAGAGCCGGGACAATTGAAACTCAATTGGTTTAAGAAGGGAAGTTCCATCGGCCAAATGTTTGAGACAACAATGAGAGGAGCAAAGAGAATGGCCATTTTAGGTGACACAGCCTGGGACTTTGGATCCCTGGGAGGAGTGTTTACATCTATAGGAAAGGCTCTCCACCAAGTTTTCGGAGCAATCTATGGGGCTGCTTTTAGTGGGGTCTCATGGACTATGAAAATCCTCATAGGAGTCATCATCACATGGATAGGAATGAATTCACGTAGCACCTCACTGTCTGTGTCGCTAGTATTGGTGGGCGTTGTGACACTGTACCTGGGAGCTATGGTGCAAGCTGATAGTGGTTGCGTTGTGAGCTGGAAAAATAAAGAACTGAAATGTGGCAGCGGGATCTTCATCACAGATAACGTACACACATGGACAGAACAATATAAGTTCCAACCAGAATCCCCTTCAAAACTAGCTTCAGCTATCCAAAAAGCTCATGAAGAGGGCATTTGTGGAATCCGCTCAGTAACAAGATTGGAGAATCTGATGTGGAAACAAATAACACCAGAATTGAATCATATTCTATCAGAAAATGAGGTAAAGTTGACCATTATGACAGGAGACATTAGAGGAATCATGCAGGCAGGAAAACGATCCTTGCGGCCCCAGCCCACTGAGCTGAAGTACTCATGGAAAACATGGGGAAAGGCGAAAATGCTCTCCACAGAGTCTCACAATCAGACCTTTCTTATTGATGGCCCTGAAACAGCAGAATGCCCCAACACAAACAGAGCCTGGAACTCGCTGGAAGTTGAAGACTATGGTTTTGGAGTTTTCACCACCAATATATGGCTGAAATTGAGAGAAAAACAGGATGTATTTTGTGACTCAAAACTCATGTCAGCGGCCATTAAAGACAACAGAGCCGTTCATGCTGATATGGGTTATTGGATAGAAAGTGCACTCAATGACACATGGAAGATGGAGAAAGCCTCCTTCATTGAAGTTAAAAGCTGCCACTGGCCAAAGTCACACACCCTTTGGAGCAATGGAGTATTAGAAAGTGAGATGATAATCCCAAAAAATTTTGCCGGGCCAGTGTCACAACACAACTACAGACCAGGCTACCATACACAAACAGCAGGACCTTGGCATCTAGGTAAGCTTGAGATGGACTTTGATCTCTGCGAAGGAACTACAGTGGTGGTGACTGAGGACTGTGGAAATAGAGGACCCTCTTTAAGAACGACCACTGCCTCTGGAAAACTCATAACAGAATGGTGCTGCCGATCCTGCACACTACCACCTCTAAGATACAGAGGTGAGGATGGATGCTGGTACGGGATGGAAATCAGACCATTGAAAGAGAAAGAAGAGAATTTGGTCAACTCCTTGGTCACAGCCGGACATGGGCAGATTGACAACTTTTCACTAGGAGTCTTGGGAATGGCACTGTTCCTGGAAGAAATGCTCAGGACCCGAATAGGAACGAAACATGCAATACTGCTAGTTGCAGTATCTTTTGTGACATTGATTACTGGGAACATGTCTTTTAGAGACCTGGGAAGAGTGATGGTTATGGTGGGCGCTACCATGACGGATGACATAGGTATGGGAGTGACTTATCTTGCCCTACTAGCAGCTTTTAAGGTTAGACCAACTTTTGCAGCTGGACTACTCTTAAGAAAACTGACCTCCAAGGAATTGATGATGGCCACCATAGGAATCGCACTCCTTTCCCAAAGCACCATACCAGAGACCATTCTTGAACTGACTGATGCATTAGCCCTGGGCATGATGGTCCTCAAAATAGTGAGAAATATGGAAAAATACCAATTGGCAGTGACTATCATGGCTATTTCATGTGTCCCAAATGCAGTGATACTGCAAAACGCATGGAAGGTGAGTTGCACAATATTGGCAGCGGTGTCCGTTTCACCACTGCTCTTAACATCCTCACAGCAGAAAGCGGATTGGATACCACTGGCATTGACGATAAAAGGTCTCAATCCAACAGCCATTTTTTTAACAACTCTCTCGAGGACCAGCAAGAAAAGGAGCTGGCCGCTAAATGAAGCTATCATGGCAGTTGGGATGGTGAGCATTTTAGCCAGTTCTCTCCTAAAGAATGATATTCCTATGACAGGTCCATTAGTGGCTGGAGGACTCCTCACCGTATGTTACGTGCTCACTGGACGATCGGCCGATTTGGAACTGGAGAGAGCTGCCGATGTAAAATGGGAAGATCAGGCAGAAATATCAGGAAGCAGCCCAATCCTGTCAATAACAATATCAGAAGATGGCAGCATGTCGATAAAAAATGAAGAGGAAGAACAAACACTGACCATACTCATCAGAACGGGATTGTTGGTGATCTCAGGAGTCTTTCCAGTATCGATACCAATTACGGCAGCAGCATGGTACCTGTGGGAAGTAAAGAAACAACGGGCTGGAGTACTGTGGGACGTCCCTTCACCCCCACCAGTGGAAAAAGCCGAACTGGAGGATGGAGCCTACAGAATCAAGCAAAGAGGGATCCTTGGATATTCTCAGATTGGAGCCGGAGTTTACAAAGAAGGAACATTCCATACAATGTGGCACGTCACACGTGGTGCTGTTCTGATGCATAGAGGGAAGAGGATTGAACCATCATGGGCAGATGTCAAGAAAGACCTAATATCATACGGAGGAGGCTGGAAGCTAGAAGGAGAATGGAAGGAAGGAGAGGAAGTCCAAGTCCTGGCATTGGAACCTGGAAAAAATCCAAGAGCCGTCCAAACGAAACCTGGAATATTCAAAACCAACACCGGAACCATAGGCGCCGTATCTCTGGACTTTTCCCCTGGAACGTCAGGATCTCCAATCGTCGACAGAAAAGGAAAAGTTGTGGGTCTTTACGGTAATGGTGTTGTCACAAGGAGTGGAGCATATGTAAGTGCTATAGCCCAGACCGAAAAAAGCATTGAAGACAATCCAGAGATCGAAGATGACATTTTCCGAAAGAAAAGATTGACCATCATGGACCTCCATCCAGGAGCAGGAAAGACAAAAAGATACCTTCCAGCCATAGTTAGAGAAGCCATAAAACGTGGCTTGAGAACATTGATCCTGGCTCCCACTAGAGTAGTGGCAGCTGAAATGGAGGAAGCTCTTAGAGGACTTCCAATAAGATACCAAACTACAGCCATCAAAACCGAGCATACCGGGCGGGAGATCGTGGACCTAATGTGTCATGCCACATTTACTATGAGGCTGTTATCACCAGTCAGAGTGCCAAATTACAACCTGATCATCATGGACGAAGCCCACTTCACAGACCCAGCAAGTATAGCAGCTAGAGGATACATTTCAACTCGAGTAGAGATGGGTGAAGCAGCCGGGATTTTCATGACAGCCACTCCTCCGGGAAGTAGAGACCCATTTCCTCAGAGCAATGCACCAATTATGGATGAGGAAAGAGAAATCCCTGAGCGTTCATGGAATTCAGGACACGAATGGGTCACGGATTTTAAGGGGAAGACTGTTTGGTTTGTTCCAAGTATAAAAGCAGGAAATGATATAGCAGCTTGTCTTAGGAAAAATGGAAAGAAAGTGATACAACTCAGTAGGAAGACTTTTGACTCTGAGTATGTTAAGACTAGAGCCAATGATTGGGACTTTGTGGTCACAACTGACATTTCAGAAATGGGTGCCAACTTCAAGGCTGAGAGGGTTATAGACCCCAGACGTTGCATGAAACCAGTTATACTAACAGATGGCGAAGAGCGGGTGATCTTGGCTGGACCTATGCCAGTGACCCACTCTAGTGCAGCGCAAAGAAGAGGGAGAATAGGAAGAAATCCAAAAAATGAAAATGACCAGTACATATACATGGGGGAACCTCTTGAAAATGATGAAGACTGTGCACATTGGAAAGAAGCTAAAATGCTCCTAGATAACATCAACACACCCGAAGGAATCATTCCTAGTATGTTCGAACCAGAGCGTGAAAAAGTGGATGCCATTGATGGTGAATACCGTTTGAGAGGAGAAGCAAGGAAAACCTTTGTGGACCTAATGAGAAGAGGGGACTTACCAGTCTGGTTGGCCTACAAAGTGGCAGCTGAAGGCATCAACTACGCAGACAGAAAGTGGTGTTTTGATGGAATTAAGAACAACCAAATACTGGAAGAAAATATGGAAGTGGAAATCTGGACAAAAGAAGGGGAAAGGAAAAAATTAAAACCCAGATGGTTGGATGCTAGAATCTATTCTGACCCACTGGCACTAAAAGAATTCAAGGAATTTGCAGCTGGAAGAAAATCTTTGACCCTGAACCTAATCACAGAAATGGGTAGGCTTCCAACTTTCATGACTCAGAAAGCAAGAAACGCACTGGACAACCTGGCTGTGCTGCATACGGCTGAGGCAGGTGGAAGGGCGTACAATCATGCTCTCAGTGAACTGCCGGAGACCTTGGAGACACTGCTCCTACTGACACTTCTGGCAACAGTCACAGGAGGAATCTTCTTATTCTTAATGAGCGGAAAAGGTATAGGGAAGATGACCCTGGGAATGTGTTGCATAATCACGGCTAGTATCCTCCTATGGTATGCACAGATACAACCACACTGGATAGCAGCTTCAATAATACTGGAGTTTTTTCTCATAGTTTTGCTCATTCCAGAACCAGAAAAACAGAGAACACCCCAAGACAACCAATTGACCTACGTTGTCATAGCCATCCTCACAGTGGTGGCCGCAACCATGGCAAATGAGATGGGTTTCCTGGAAAAAACCAAGAAAGACCTCGGATTGGGAAGCATTACAACCCAGGAATCTGAGAGCAATATCCTGGACATAGATCTACGCCCTGCATCAGCATGGACGCTGTATGCCGTGGCTACAACATTTGTCACACCAATGTTGAGACATAGCATTGAAAATTCCTCAGTGAATGTCTCCCTAACAGCCATTGCTAACCAAGCTACAGTGCTAATGGGTCTTGGGAAAGGATGGCCATTGTCAAAGATGGACATTGGAGTTCCCCTCCTTGCCATTGGATGCTATTCACAAGTCAACCCTATAACTCTCACAGCAGCTCTTCTTTTATTGGTAGCACATTATGCCATTATAGGGCCAGGACTTCAAGCAAAAGCAACCAGAGAAGCCCAGAAAAGAGCAGCAGCAGGCATCATGAAAAACCCAACAGTCGATGGAATAACAGTGATTGACCTAGAACCAATACCCTATGATCCAAAATTTGAAAAGCAGTTAGGACAAGTAATGCTCCTAATCCTCTGCGTGACTCAAGTATTAATGATGAGGACTACATGGGCTTTATGTGAGGCTCTAACCCTAGCGACCGGGCCCATCTCCACACTGTGGGAAGGAAATCCAGGGAGGTTTTGGAACACTACCATTGCAGTGTCAATGGCTAACATCTTTAGGGGGAGCTACTTGGCCGGAGCTGGACTTCTCTTTTCCATCATGAAAAACACAACAAACACAAGAAGAGGAACTGGCAACATAGGAGAGACACTTGGAGAAAAATGGAAAAGTCGATTAAACGCACTGGGGAAAAGTGAATTTCAAATCTACAAGAAAAGTGGAATCCAGGAAGTGGATAGAACCCTAGCAAAAGAAGGTATCAAAAGAGGAGAAACGGACCACCATGCTGTGTCGCGAGGTTCAGCAAAACTGAGATGGTTCGTCGAGAGAAATATGGTCACACCGGAAGGGAAGGTGGTGGATCTCGGTTGCGGCAGAGGGGGCTGGTCATACTATTGCGGGGGACTAAAGAATGTAAGAGAAGTCAAAGGCCTAACAAAAGGAGGACCAGGACATGAAGAACCCATCCCCATGTCAACATATGGGTGGAATCTAGTGCGTCTGCAAAGTGGAGTTGACGTTTTCTTCACCCCGCCAGAAAAGTGTGATACATTGTTGTGTGACATAGGGGAGTCGTCACCAAATCCCACGATAGAAGCAGGACGAACACTCAGAGTCCTCAACTTAGTGGAAAATTGGTTGAACAATAACACCCAATTTTGCATAAAGGTCCTCAACCCATATATGCCTTCAGTCATAGAAAAAATGGAAGCATTACAAAGGAAATATGGAGGAGCCTTAGTGAGGAATCCACTCTCACGAAACTCCACGCATGAAATGTACTGGGTATCTAATGCCACCGGGAACATAGTGTCATCAGTGAACATGATTTCAAGGATGTTGATTAACAGATTCACAATGAAACACAAGAAAGCCACTTACGAGCCAGATGTTGACCTAGGAAGTGGAACCCGCAACATTGGAATTGAAAGTGAGATACCAAATCTAGACATAATAGGAAAGAGAATAGAGAAAATAAAACAAGAGCATGAAACATCATGGCACTATGATCAAGACCACCCATACAAAACGTGGGCTTACCATGGCAGCTATGAAACAAAACAAACTGGATCAGCATCATCTATGGTGAATGGAGTGGTCAGATTGCTGACAAAACCTTGGGACGTCGTCCCTATGGTGACACAGATGGCAATGACAGACACGACTCCTTTTGGACAACAGCGCGTTTTCAAAGAGAAAGTAGACACGAGAACCCAAGAACCGAAGGAAGGCACAAAGAAACTGATGAAAATTACGGCAGAGTGGCTTTGGAAAGAACTAGGAAAGAAAAAGACACCTAGGATGTGTACCAGAGAAGAATTCACAAGAAAAGTGAGAAGCAATGCAGCCTTGGGGGCCATATTCACTGATGAGAACAAATGGAAATCGGCACGTGAGGCTGTTGAAGATGGTAGGTTCTGGGAGCTGGTTGACAGGGAAAGAAATCTCCATCTTGAAGGAAAGTGTGAAACATGTGTGTACAACATGATGGGAAAAAGAGAGAAGAAACTAGGGGAGTTCGGCAAGGCAAAAGGTAGCAGAGCCATATGGTACATGTGGCTTGGAGCACGCTTCTTAGAGTTTGAAGCCCTAGGATTCCTGAATGAAGATCACTGGTTCTCCAGAGGGAACTCCCTGAGTGGAGTGGAAGGAGAAGGGCTGCACAGGCTAGGCTACATTTTAAGAGACGTGGGCAAGAAGGAAGGGGGAGCAATGTACGCCGATGATACGGCAGGATGGGACACAAGAATCACACTAGAAGACTTAAAAAATGAAGAAATGGTAACAAACCACATGAAAGGAGAACACAAGAAACTAGCCGAGGCCATATTCAAACTAACGTACCAAAACAAGGTGGTGCGTGTGCAAAGACCAACACCAAGAGGCACAGTAATGGATATCATATCGAGAAGAGACCAAAGAGGCAGTGGGCAAGTCGGCACCTATGGCCTTAATACCTTCACCAATATGGAAGCCCAATTAATTAGACAGATGGAGGGAGAAGGAATCTTCAAAAGCATTCAGCACCTGACAGCCACAGAAGAAATCGCTGTACAGAACTGGCTAGCAAGAGTGGGGCGTGAAAGGCTATCAAGAATGGCAATCAGTGGAGATGATTGTGTTGTAAAACCTATAGATGACAGATTTGCAAGTGCTTTAACAGCTCTAAATGACATGGGAAAAGTTAGAAAAGATATACAACAATGGGAACCTTCAAGAGGATGGAACGATTGGACACAAGTGCCTTTCTGTTCACACCACTTTCATGAGTTAGTCATGAAAGATGGTCGCGTGCTCGTAGTCCCATGCAGAAACCAAGATGAACTGATTGGTAGAGCCCGAATTTCCCAGGGAGCTGGGTGGTCTTTGAAAGAGACGGCCTGTTTGGGAAAGTCTTACGCCCAAATGTGGACTCTGATGTACTTCCACAGACGTGACCTCAGACTGGCGGCAAATGCCATCTGCTCGGCAGTCCCGTCACATTGGGTTCCAACAAGTCGAACAACCTGGTCCATACACGCTAAGCATGAATGGATGACGACGGAAGACATGCTGGCAGTCTGGAACAGGGTGTGGATCCAAGAAAACCCGTGGATGGAAGATAAAACTCCAGTGGAATCATGGGAAGAAGTCCCATACTTGGGAAAAAGAGAAGACCAATGGTGCGGCTCAATGATTGGGCTAACAAGCAGGGCTACCTGGGCAAAGAACATCCAAACAGCAATAAATCAAGTCAGATCCCTTATAGGCAATGAGGAATACACAGACTACATGCCATCCATGAAGAGATTTAGAAGGGAAGAGGAAGAGGCAGGTGTCCTGTGG
>HQ541793_c
ATGAATAACCAACGAAAAAAGGCGAGAAGTACGCCTTTCAATATGCTGAAACGCGAGAGAAACCGCGTGTCAACTGTGCAACAGCTGACAAAGAGATTCTCACTTGGAATGCTGCAAGGACGCGGACCATTAAAACTGTTCATGGCCCTTGTGGCGTTCCTTCGTTTCCTAACAATCCCACCAACAGCAGGGATACTAAAAAGATGGGGAACGATCAAAAAATCAAAAGCTATCAATGTTTTGAGAGGGTTCAGGAAAGAGATTGGAAGGATGTTGAACATCTTGAACAAGAGACGCAGGACAGCAGGCGTGATTGTTATGTTGATTCCAACAGCGATGGCGTTCCATTTAACCACACGCAATGGAGAACCACACATGATCGTTGGTAGGCAGGAGAAAGGGAAAAGTCTTCTGTTCAAAACAGAGGATGGTGTTAACATGTGTACCCTCATGGCCATAGACCTTGGTGAATTGTGTGAAGATACAATCACGTACAAGTGTCCTCTCCTCAGACAAAATGAACCAGAAGACATAGATTGTTGGTGCAACTCTACGTCCACATGGGTAACTTATGGGACATGTACCACCACAGGAGAACACAGAAGAGAAAAAAGATCAGTGGCGCTCGTTCCACATGTGGGTATGGGACTGGAGACACGAACTGAAACATGGATGTCATCAGAAGGGGCCTGGAAACATGTTCAGAGAATTGAAACCTGGATCTTGAGACATCCAGGTTTTACCATAATGGCAGCAATCCTGGCATACACCATAGGAACGACACATTTCCAAAGGGCCTTGATTTTCATTTTACTGACAGCTGTCGCTCCTTCAATGACAATGCGCTGCATAGGAATATCAAATAGAGACTTCGTAGAAGGGGTTTCAGGAGGAAGCTGGGTTGACATAGTCTTAGAACATGGAAGTTGTGTGACGACGATGGCAAAAAACAAACCAACATTGGATTTTGAACTGATAAAAACAGAAGCCAAACAACCTGCCACTCTAAGGAAGTACTGTATAGAAGCAAAGCTGACCAACACAACAACAGAATCGCGTTGCCCAACACAAGGGGAACCCAGTCTAAATGAGGAGCAGGACAAAAGGTTCATCTGCAAACACTCCATGGTAGATAGAGGATGGGGAAATGGATGTGGATTATTTGGAAAGGGAGGCATTGTGACCTGTGCTATGTTTACATGCAAAAAGAACATGGAAGGAAAAGTCGTGCAGCCAGAAAATTTGGAATACACCATCGTGATAACACCTCACTCAGGAGAAGAGCACGCTGTAGGTAATGACACAGGAAAGCATGGCAAGGAAATCAAAATAACACCACAGAGCTCCATCACAGAAGCAGAACTGACAGGCTATGGCACTGTCACGATGGAGTGCTCTCCGAGAACGGGCCTCGACTTCAATGAGATGGTACTGCTGCAGATGGAAGACAAAGCTTGGCTGGTGCACAGGCAATGGTTCCTAGACCTGCCGTTACCATGGCTACCCGGAGCGGACACACAAGGATCAAATTGGATACAGAAAGAGACATTGGTCACTTTCAAAAATCCCCACGCGAAGAAACAGGATGTCGTTGTCTTAGGGTCTCAAGAAGGGGCCATGCACACGGCACTCACAGGGGCCACAGAAATCCAGATGTCATCAGGAAACTTACTGTTCACAGGACATCTCAAGTGCAGGCTGAGAATGGACAAACTACAGCTCAAAGGAATGTCATACTCTATGTGTACAGGAAAGTTTAAAATTGTGAAGGAAATAGCAGAAACACAACATGGAACAATAGTTATCAGAGTACAATATGAAGGGGACGGTTCTCCATGCAAGATCCCTTTTGAGATAACAGATTTGGAAAAAAGACACGTCTTAGGTCGCTTGATTACAGTTAACCCAATCGTAACAGAAAAAGATAGCCCAGTCAACATAGAAGCAGAACCTCCATTCGGAGACAGCTACATCATCATAGGAGTAGAGCCGGGACAATTGAAACTCAATTGGTTTAAGAAGGGAAGTTCCATCGGCCAAATGTTTGAGACAACAATGAGAGGAGCAAAGAGAATGGCCATTTTAGGTGACACAGCCTGGGACTTTGGATCCCTGGGAGGAGTGTTTACATCTATAGGAAAGGCTCTCCACCAAGTTTTCGGAGCAATCTATGGGGCTGCTTTTAGTGGGGTCTCATGGACTATGAAAATCCTCATAGGAGTCATCATCACATGGATAGGAATGAATTCACGTAGCACCTCACTGTCTGTGTCGCTAGTATTGGTGGGCGTTGTGACACTGTACCTGGGAGCTATGGTGCAAGCTGATAGTGGTTGTGTTGTGAGCTGGAAAAATAAAGAACTGAAATGTGGCAGCGGGATCTTCATCACAGATAACGTACACACATGGACAGAACAATATAAGTTCCAACCAGAATCCCCTTCAAAACTAGCTTCAGCTATCCAAAAAGCTCATGAAGAGGGCATTTGTGGAATCCGCTCAGTAACAAGATTGGAGAATCTGATGTGGAAACAAATAACACCAGAATTGAATCATATTCTATCAGAAAATGAGGTAAAGTTGACCATTATGACAGGAGACATTAGAGGAATCATGCAGGCAGGAAAACGATCCTTGCGGCCCCAGCCCACTGAGCTGAAGTACTCATGGAAAACATGGGGAAAGGCGAAAATGCTCTCCACAGAGTCTCACAATCAGACCTTTCTTATTGATGGCCCTGAAACAGCAGAATGCCCCAACACAAACAGAGCCTGGAACTCGCTGGAAGTTGAAGACTATGGTTTTGGAGTTTTCACCACCAATATATGGCTGAAATTGAGAGAAAAGCAGGATGTATTTTGTGACTCAAAACTCATGTCAGCGGCCATTAAAGACAACAGAGCCGTTCATGCTGATATGGGTTATTGGATAGAAAGTGCACTCAATGATACATGGAAGATGGAGAAAGCCTCCTTCATTGAAGTTAAAAGCTGCCACTGGCCAAAGTCACACACCCTTTGGAGCAATGGAGTATTAGAAAGTGAGATGATAATCCCAAAAAATTTTGCCGGGCCAGTGTCACAACACAACTACAGACCAGGCTACCATACACAAACAGCAGGACCTTGGCATCTAGGTAAGCTTGAGATGGACTTTGATCTCTGCGAAGGAACTACAGTGGTGGTGACTGAGGACTGTGGAAATAGAGGACCCTCTTTAAGAACGACCACTGCCTCTGGAAAACTCATAACAGAATGGTGCTGCCGATCCTGCACACTACCACCTCTAAGATACAGAGGTGAGGATGGATGCTGGTACGGGATGGAAATCAGACCATTGAAAGAGAAAGAAGAGAATTTGGTCAACTCCTTGGTCACAGCCGGACATGGGCAGATTGACAACTTTTCACTAGGAGTCTTGGGAATGGCACTGTTCCTGGAAGAAATGCTCAGGACCCGAATAGGAACGAAACATGCAATACTGCTAGTTGCAGTATCTTTTGTGACATTGATTACTGGGAACATGTCTTTTAGAGACCTGGGAAGAGTGATGGTTATGGTGGGCGCTACCATGACGGATGACATAGGTATGGGAGTGACTTATCTTGCCCTACTAGCGGCTTTTAAAGTTAGACCAACTTTTGCAGCTGGACTACTCTTAAGAAAACTGACCTCCAAGGAATTGATGATGGCCACCATAGGAATCGCACTCCTTTCCCAAAGCACCATACCAGAGAACATTCTTGAACTGACTGATGCATTAGCCCTGGGCATGATGGTCCTCAAGATAGTGAGAAATATGGAAAAATACCAATTGGCAGTGACTATCATGGCTATTTCATGTGTCCCAAATGCAGTGATACTGCAAAACGCATGGAAGGTGAGTTGCACAATATTGGCAGCGGTGTCCGTTTCACCACTGCTCTTAACATCCTCACAGCAGAAAGCGGATTGGATACCACTGGCATTGACGATAAAAGGTCTCAATCCAACAGCCATTTTTTTAACAACTCTCTCGAGAACCAGCAAGAAAAGGAGCTGGCCGCTAAATGAAGCTATCATGGCAGTTGGGATGGTGAGCATTTTAGCCAGTTCTCTCCTAAAGAATGATATTCCTATGACAGGTCCATTAGTGGCTGGAGGGCTCCTCACCGTATGTTACGTGCTCACTGGACGATCGGCCGATTTGGAACTGGAGAGAGCTGCCGATGTAAAATGGGAAGATCAGGCAGAAATATCAGGAAGCAGCCCAATCCTGTCAATAACAATATCAGAAGATGGCAGCATGTCGATAAAAAATGAAGAGGAAGAACAAACACTGACCATACTCATCAGAACGGGATTGTTGGTGATCTCAGGAGTCTTTCCAGTATCGATACCAATTACGGCAGCAGCATGGTACCTGTGGGAAGTAAAGAAACAACGGGCTGGAGTACTGTGGGACGTCCCTTCACCCCCACCAGTGGAAAAAGCCGAACTGGAGGATGGAGCCTACAGAATCAAGCAAAGAGGGATCCTTGGATATTCTCAGATTGGAGCCGGAGTTTACAAAGAAGGAACATTCCATACAATGTGGCACGTCACACGTGGTGCTGTTCTGATGCATAGAGGGAAGAGGATTGAACCATCATGGGCAGATGTCAAGAAAGACCTAATATCATATGGAGGAGGCTGGAAGCTAGAAGGAGAATGGAAGGAAGGAGAGGAAGTCCAAGTCCTGGCATTGGAACCTGGAAAAAATCCAAGAGCCGTCCAAACGAAACCTGGAATATTCAAAACCAACACCGGAACCATAGGCGCCGTATCTCTGGACTTTTCCCCTGGAACGTCAGGATCTCCAATTGTCGACAGAAAAGGAAAAGTTGTGGGTCTTTACGGTAATGGTGTTGTCACAAGGAGTGGAGCATATGTAAGTGCTATAGCCCAGACCGAAAAAAGCATTGAAGACAATCCAGAGATCGAAGATGACATTTTCCGAAAGAAAAGATTGACCATCATGGACCTCCATCCAGGAGCAGGAAAGACAAAAAGATACCTTCCAGCCATAGTTAGAGAAGCCATAAAACGTGGCTTGAGAACATTGATCCTGGCTCCCACTAGAGTAGTGGCAGCTGAAATGGAGGAAGCTCTTAGAGGACTTCCAATAAGATACCAAACCACAGCCATCAAAACCGAGCATACCGGGCGGGAGATCGTGGACCTAATGTGTCATGCCACATTTACTATGAGGCTGTTATCACCAGTCAGAGTGCCAAATTACAACCTGATCATCATGGACGAAGCCCACTTCACAGACCCAGCAAGTATAGCAGCTAGAGGATACATTTCAACTCGAGTAGAGATGGGTGAAGCAGCCGGGATTTTCATGACAGCCACTCCTCCGGGAAGTAGGGACCCATTTCCTCAGAGCAATGCACCAATCATGGATGAGGAAAGAGAAATCCCTGAGCGTTCATGGAATTCAGGACACGAATGGGTCACGGATTTTAAGGGGAAGACTGTTTGGTTTGTTCCAAGTATAAAAGCAGGAAATGATATAGCAGCTTGTCTTAGGAAAAATGGAAAGAAAGTGATACAACTCAGTAGGAAGACTTTTGACTCTGAGTATGTTAAGACTAGAGCCAATGATTGGGACTTTGTGGTCACAACTGACATTTCAGAAATGGGTGCCAACTTCAAGGCTGAGAGGGTTATAGACCCCAGACGTTGCATGAAACCAGTTATACTAACAGATGGCGAAGAGCGGGTGATCTTGGCTGGACCTATGCCAGTGACCCACTCTAGTGCAGCGCAAAGAAGAGGGAGAATAGGAAGAAATCCAAAAAATGAAAATGACCAGTACATATACATGGGGGAACCTCTTGAAAATGATGAAGACTGTGCACATTGGAAAGAAGCTAAAATGCTCCTAGATAACATCAACACACCCGAAGGAATCATTCCTAGTATGTTCGAACCAGAGCGTGAAAAAGTGGATGCCATTGATGGTGAATACCGTTTGAGAGGAGAAGCAAGGAAAACCTTTGTGGACCTAATGAGAAGAGGGGACTTACCAGTCTGGTTGGCCTACAAAGTGGCAGCTGAAGGCATCAACTACGCAGACAGAAAGTGGTGTTTTGATGGAATTAAGAACAACCAAATACTGGAAGAAAATATGGAAGTGGAAATCTGGACAAAAGAAGGGGAAAGGAAAAAATTAAAACCCAGATGGTTGGATGCTAGGATCTATTCTGACCCACTGGCACTAAAAGAATTCAAGGAATTTGCAGCTGGAAGAAAATCTTTGACCCTGAACTTAATCACAGAAATGGGTAGGCTTCCAACTTTCATGACTCAGAAAGCAAGAAACGCACTGGACAACTTGGCTGTGCTGCATACGGCTGAGGCAGGTGGAAGGGCGTACAATCATGCTCTCAGTGAACTGCCGGAGACCCTGGAGACACTGCTTCTACTGACACTTCTGGCAACAGTCACAGGAGGAATCTTCTTATTCTTAATGAGCGGAAAAGGTATAGGGAAGATGACCCTGGGAATGTGTTGCATAATCACGGCTAGTATCCTCCTATGGTATGCACAGATACAACCACACTGGATAGCAGCTTCAATAATACTGGAGTTTTTTCTCATAGTTTTGCTCATTCCAGAACCAGAAAAACAGAGAACACCCCAAGACAACCAATTGACCTACGTTGTCATAGCCATCCTCACAGTGGTGGCCGCAACCATGGCAAACGAGATGGGTTTCCTGGAAAAAACCAAGAAAGACCTCGGATTGGGAAGCATTACAACCCAGGAATCTGAGAGCAATATCCTGGACATAGATCTACGCCCTGCATCAGCATGGACGCTGTATGCCGTGGCTACAACATTTGTCACACCAATGTTGAGACATAGCATTGAAAATTCCTCAGTGAATGTCTCCCTAACAGCCATTGCTAACCAAGCTACAGTGCTAATGGGTCTTGGGAAAGGATGGCCATTGTCAAAGATGGACATTGGAGTTCCCCTCCTTGCCATTGGATGCTATTCACAAGTCAACCCTATAACTCTCACAGCAGCTCTTCTTTTATTGGTAGCACATTATGCCATTATAGGGCCAGGACTTCAAGCAAAAGCAACCAGAGAAGCCCAGAAAAGAGCAGCAGCAGGCATCATGAAAAACCCAACAGTCGATGGAATAACAGTGATTGACCTAGAACCAATACCCTATGATCCAAAATTTGAAAAGCAGTTAGGACAAGTAATGCTCCTAATCCTCTGCGTGACTCAAGTATTAATGATGAGGACTACATGGGCTTTATGTGAGGCTCTAACCCTAGCGACCGGGCCCATCTCCACACTGTGGGAAGGAAATCCAGGGAGGTTTTGGAACACTACCATTGCAGTGTCAATGGCTAACATCTTTAGGGGGAGCTACTTGGCCGGAGCTGGACTTCTTTTTTCCATCATGAAAAACACAACAAACACAAGAAGAGGAACTGGCAACATAGGAGAGACACTTGGAGAAAAATGGAAAAGTCGATTAAACGCACTGGGAAAAAGTGAATTTCAAATCTACAAGAAAAGTGGAATCCAGGAAGTGGATAGAACCCTAGCAAAAGAAGGTATCAAAAGAGGAGAAACGGACCACCATGCTGTGTCGCGAGGTTCAGCAAAACTGAGATGGTTCGTCGAGAGAAATATGGTCACACCGGAAGGGAAGGTGGTGGATCTCGGTTGCGGCAGAGGGGGCTGGTCATACTATTGTGGGGGACTAAAGAATGTAAGAGAAGTCAAAGGCCTAACAAAAGGAGGACCAGGACATGAAGAACCCATCCCCATGTCAACATATGGGTGGAATCTAGTGCGTCTGCAAAGTGGAGTTGACGTTTTCTTCACCCCGCCAGAAAAGTGTGATACATTGTTGTGTGACATAGGGGAGTCGTCACCAAATCCCACGATAGAAGCAGGACGAACACTCAGAGTCCTCAACTTAGTGGAAAATTGGTTGAACAATAACACCCAATTTTGCATAAAGGTCCTCAACCCATATATGCCTTCAGTCATAGAAAAAATGGAAGCATTACAAAGGAAATATGGAGGAGCCTTAGTGAGGAATCCACTCTCACGAAACTCCACGCATGAAATGTACTGGGTATCTAATGCCACCGGGAACATAGTGTCATCAGTGAACATGATTTCAAGGATGTTGATTAACAGATTCACAATGAAACACAAGAAAGCCACTTACGAGCCAGATGTTGACCTAGGAAGTGGAACCCGCAACATTGGAATTGAAAGTGAGATACCAAATCTAGACATAATAGGAAAGAGAATAGAGAAAATAAAACAAGAGCATGAAACATCATGGCACTATGATCAAGACCACCCATACAAAACGTGGGCTTACCATGGCAGCTATGAAACAAAACAAACTGGATCAGCATCATCTATGGTGAACGGAGTGGTCAGATTGCTGACAAAACCTTGGGACGTCGTCCCTATGGTGACACAGATGGCAATGACAGACACGACTCCTTTTGGACAACAGCGCGTTTTCAAAGAGAAAGTAGACACGAGAACCCAAGAACCGAAGGAAGGCACAAAGAAACTGATGAAAATTACGGCAGAGTGGCTTTGGAAAGAACTAGGAAAGAAAAAGACACCTAGGATGTGTACCAGAGAAGAATTCACAAGAAAAGTGAGAAGCAATGCAGCCTTGGGGGCCATATTCACTGATGAGAACAAATGGAAATCGGCACGTGAGGCTGTTGAAGATGGTAGGTTCTGGGAGCTGGTTGACAGGGAAAGAAATCTCCATCTTGAAGGAAAGTGTGAAACATGTGTGTACAACATGATGGGAAAAAGAGAGAAGAAACTAGGGGAGTTCGGCAAGGCAAAAGGTAGCAGAGCCATATGGTACATGTGGCTTGGAGCACGCTTCTTAGAGTTTGAAGCCCTAGGATTCCTGAATGAAGATCACTGGTTCTCCAGAGGGAACTCCCTGAGTGGAGTGGAAGGAGAAGGGCTGCACAGGCTAGGCTACATTTTAAGAGACGTGGGCAAGAAGGAAGGGGGAGCAATGTACGCCGATGATACAGCAGGATGGGACACAAGAATCACACTAGAAGACTTGAAAAATGAAGAAATGGTAACAAACCACATGAAAGGAGAACACAAGAAACTAGCCGAGGCCATATTCAAACTAACGTACCAAAACAAGGTGGTGCGTGTGCAAAGACCAACACCAAGAGGCACAGTAATGGATATCATATCGAGAAGAGACCAAAGAGGCAGTGGGCAAGTCGGCACCTATGGCCTTAATACCTTCACCAATATGGAAGCCCAATTAATTAGACAGATGGAGGGAGAAGGAATCTTCAAAAGCATTCAACACCTGACAGCCACAGAAGAAATCGCTGTACAGAACTGGCTAGCAAGAGTGGGGCGTGAAAGGCTATCAAGAATGGCAATCAGTGGAGATGATTGTGTTGTAAAACCTATAGATGACAGATTTGCAAGTGCTTTAACAGCTCTAAATGACATGGGAAAAGTTAGAAAAGATATACAACAATGGGAACCTTCAAGAGGATGGAACGATTGGACACAAGTGCCTTTCTGTTCACACCACTTTCATGAGTTAGTCATGAAAGATGGTCGCGTGCTCGTAGTCCCATGCAGAAACCAAGATGAACTGATTGGTAGAGCCCGAATTTCCCAGGGAGCTGGGTGGTCTTTGAAAGAGACGGCCTGTTTGGGAAAGTCTTACGCCCAAATGTGGACTCTGATGTACTTCCACAGACGTGACCTCAGACTGGCGGCAAATGCCATTTGCTCGGCAGTCCCGTCACATTGGGTTCCAACAAGTCGAACAACCTGGTCCATACACGCTAAGCATGAATGGATGACGACGGAAGACATGCTGGCAGTCTGGAACAGGGTGTGGATCCAAGAAAACCCGTGGATGGAAGATAAAACTCCAGTGGAATCATGGGAAGAAGTCCCATACTTGGGAAAAAGAGAAGACCAATGGTGCGGCTCATTGATTGGGCTAACAAGCAGGGCTACCTGGGCAAAGAACATCCAAACAGCAATAAATCAAGTCAGATCCCTTATAGGCAATGAGGAATACACAGACTACATGCCATCCATGAAGAGATTTAGAAGGGAAGAGGAAGAGGCAGGTGTCCTGTGG
>HQ541792_c
ATGAATAACCAACGAAAAAAGGCGAGAAGTACGCCTTTCAATATGCTGAAACGCGAGAGAAACCGCGTGTCAACTGTGCAACAGCTGACAAAGAGATTCTCACTTGGAATGCTGCAAGGACGCGGACCATTAAAACTGTTCATGGCCCTTGTGGCGTTCCTTCGTTTCCTAACAATCCCACCAACAGCAGGGATACTAAAAAGATGGGGAACGATCAAAAAATCAAAAGCTATCAATGTTTTGAGAGGGTTCAGGAAAGAGATTGGAAGGATGCTGAACATCTTGAACAGGAGACGCAGGACAGCAGGCGTGATTGTGATGTTGATTCCAACAGCGATGGCGTTCCATTTAACCACACGCAATGGAGAACCACACATGATCGTTGGTAGGCAGGAGAAAGGGAAAAGTCTTCTGTTCAAAACAGAGGATGGTGTTAACATGTGTACCCTCATGGCCATAGACCTTGGTGAATTGTGTGAAGATACAATCACGTACAAGTGTCCTCTCCTCAGACAAAATGAACCAGAAGACATAGATTGTTGGTGCAACTCTACGTCCACATGGGTAACTTATGGGACATGTACCACCACAGGAGAACACAGAAGAGAAAAAAGATCAGTGGCGCTCGTTCCACATGTGGGTATGGGACTGGAGACACGAACTGAGACATGGATGTCATCAGAAGGGGCCTGGAAACATGTTCAGAGAATTGAAACCTGGATCTTGAGACATCCAGGCTTTACCATAATGGCAGCAATCCTGGCATACACCATAGGAACGACACATTTCCAAAGGGCCTTGATTTTCATCTTACTGACAGCTGTCGCTCCTTCAATGACAATGCGTTGCATAGGAATATCAAATAGAGACTTCGTAGAAGGGGTTTCAGGAGGAAGCTGGGTTGACATAGTCTTAGAACATGGAAGTTGTGTGACGACGATGGCAAAAAACAAACCAACATTGGATTTTGAACTGATAAAAACAGAAGCCAAACAACCTGCCACTCTAAGGAAGTACTGTATAGAAGCAAAGCTGACCAACACAACAACAGAATCACGTTGCCCAACACAAGGGGAACCCAGTCTAAATGAAGAGCAGGACAAAAGGTTCATCTGCAAACACTCCATGGTAGACAGAGGATGGGGAAATGGATGTGGATTATTTGGAAAGGGAGGCATTGTGACCTGTGCCATGTTTACATGCAAAAAGAACATGGAAGGAAAAGTCGTGCAGCCAGAAAACTTGGAGTACACTATCGTGATAACACCTCACTCAGGAGAAGAGCACGCTGTAGGTAATGACACAGGAAAGCATGGCAAAGAAATCAAAATAACACCACAGAGTTCCATCACAGAAGCAGAACTGACAGGCTATGGCACCGTCACGATGGAGTGCTCTCCGAGAACGGGCCTCGACTTCAATGAGATGGTGCTGCTGCAGATGGAAGACAAAGCTTGGCTGGTGCACAGGCAATGGTTTCTAGACCTGCCGTTACCATGGCTACCCGGAGCGGACACACAAGGATCAAATTGGATACAGAAAGAGACATTGGTCACTTTCAAAAATCCCCACGCGAAGAAACAGGATGTCGTTGTTTTAGGGTCTCAAGAAGGGGCCATGCACACGGCACTCACAGGGGCCACAGAAATCCAGATGTCATCAGGGAACTTACTGTTCACAGGACATCTCAAGTGCAGGCTGAGAATGGACAAACTACAGCTCAAAGGAATGTCATACTCTATGTGTACAGGAAAGTTTAAAATTGTGAAGGAAATAGCAGAAACACAACATGGAACAATAGTTATCAGAGTACAATATGAAGGGGACGGTTCTCCATGTAAGATCCCTTTTGAGATAACAGATTTGGAAAAAAGACACGTCTTAGGTCGCTTGATTACAGTTAACCCAATCGTAACAGAAAAAGATAGCCCAGTCAACATAGAAGCAGAACCTCCATTCGGAGACAGCTACATCATCATAGGAGTAGAACCGGGACAATTGAAACTCAATTGGTTTAAGAAGGGAAGTTCCATCGGCCAAATGTTTGAGACAACAATGAGGGGAGCAAAGAGAATGGCCATTTTAGGTGACACAGCCTGGGACTTTGGATCCCTGGGAGGAGTGCTTACATCTATAGGAAAGGCTCTCCACCAAGTTTTCGGAGCAATCTATGGGGCTGCTTTTAGTGGGGTCTCATGGACTATGAAAATCCTCATAGGAGTCATCATCACATGGATAGGAATGAATTCACGTAGCACCTCACTGTCTGTGTCGCTAGTATTGGTGGGCGTCGTGACACTGTACCTGGGAGCTGTGGTGCAAGCTGATAGTGGTTGCGTTGTGAGCTGGAAAAATAAAGAACTGAAATGTGGCAGCGGGATCTTCATTACAGATAACGTACACACATGGACAGAACAATATAAGTTCCAACCAGAATCCCCTTCAAAACTAGCTTCAGCTATCCAAAAAGCTCATGAAGAGGGTATTTGTGGAATCCGCTCAGTAACAAGATTGGAGAATCTGATGTGGAAGCAAATAACACCAGAATTGAATCATATTCTATCAGAAAATGAGGTAAAGTTGACCATTATGACAGGAGACATTAAAGGAATCATGCAGGCAGGAAAACGATCTTTGCGGCCCCAGCCCACTGAGCTGAAGTACTCATGGAAAACATGGGGAAAGGCGAAAATGCTCTCCACAGAGTCTCACAATCAGACTTTTCTTATTGATGGCCCTGAAACAGCAGAATGCCCCAACACAAACAGAGCTTGGAACTCGCTGGAAGTTGAAGACTATGGTTTTGGAGTTTTCACCACCAATATATGGCTGAAATTGAGAGAAAAGCAGGATGTATTTTGTGACTCAAAACTCATGTCAGCAGCCATCAAAGACAACAGAGCCGTTCATGCCGATATGGGTTATTGGATAGAAAGTGCACTCAATGACACATGGAAGATGGAGAAAGCCTCCTTTATTGAAGTTAAAAGCTGCCACTGGCCAAAGTCACACACCCTTTGGAGCAATGGAGTATTAGAAAGTGAGATGATAATCCCAAAAAATTTTGCCGGGCCAGTGTCACAACACAACTACAGACCAGGCTACCACACACAAACAGCAGGACCTTGGCATCTAGGTAAGCTTGAGATGGACTTTGATTTCTGCGAAGGAACTACAGTGGTGGTAACTGAGGACTGTGGAAATAGAGGACCCTCTTTAAGAACGACCACTGCCTCTGGAAAACTCATAACAGAATGGTGCTGCCGATCCTGCACACTACCACCTCTAAGATACAGAGGTGAGGATGGATGCTGGTACGGGATGGAAATTAGACCATTGAAAGAGAAAGAGGAGAATTTGGTCAACTCCTTGGTCACAGCCGGACATGGGCAGATTGACAACTTTTCACTAGGAGTCTTGGGAATGGCACTGTTTCTGGAAGAAATGCTCAGGACCCGAATAGGAACGAAACATGCAATACTGCTAGTTGCAGTATCTTTTGTGACACTGATAACTGGGAACATGTCTTTTAGAGACCTGGGAAGAGTGATGGTTATGGTGGGCGCTACCATGACGGATGACATAGGTATGGGAGTGACTTATCTTGCCCTACTAGCAGCTTTTAAAGTTAGACCAACCTTTGCAGCTGGACTACTCTTGAGAAAACTGACTTCCAAGGAATTGATGATGGCCACCATAGGAATAGCACTCCTTTCCCAAAGCACCATACCAGAGACCATTCTTGAACTGACTGATGCGCTAGCCTTGGGCATGATGGTCCTCAAAATAGTGAGAAATATGGAAAAATACCAACTGGCAGTGACTATCATGGCTATTTCGTGTGTCCCAAATGCAGTGATACTGCAAAACGCATGGAAGGTGAGTTGCACAATATTGGCAGCGGTGTCCGTTTCACCACTGCTCTTAACATCCTCACAGCAGAAAGCGGATTGGATACCACTGGCATTGACAATAAAAGGTCTCAATCCAACAGCCATTTTTCTAACAACTCTTTCGAGAACCAGCAAGAAAAGGAGCTGGCCGCTAAATGAAGCTATCATGGCAGTCGGGATGGTGAGCATTTTAGCCAGTTCTCTCCTAAAGAATGATATTCCCATGACAGGTCCATTAGTGGCTGGAGGGCTCCTTACCGTATGTTACGTGCTCACTGGACGATCGGCCGATTTGGAACTGGAGAGAGCTGCCGATGTAAAATGGGAAGATCAGGCAGAAATATCAGGAAGCAGTCCAATCCTGTCAATAACAATATCAGAAGATGGCAGCATGTCGATAAAAAATGAAGAGGAAGAACAAACACTGACCATACTTATCAGAACGGGATTGTTGGTGATCTCAGGAGTCTTTCCAGTATCGATACCAATTACGGCAGCAGCATGGTACCTGTGGGAAGTGAAGAAACAACGGGCTGGAGTATTGTGGGACGTCCCTTCACCCCCACCAGTGGAAAAAGCCGAACTGGAGGATGGAGCCTACAGAATCAAGCAAAGAGGGATTCTTGGATATTCTCAGATAGGAGCTGGAGTTTACAAAGAAGGAACATTCCATACAATGTGGCACGTCACACGTGGTGCTGTTCTGATGCATAGAGGGAAGAGGATTGAACCATCATGGGCAGATGTCAAGAAAGACCTAATATCATATGGAGGAGGCTGGAAGCTAGAAGGAGAATGGAAGGAAGGAGAGGAAGTCCAAGTCCTGGCATTGGAACCTGGAAAAAATCCAAGAGCCGTTCAAACGAAACCTGGAATTTTCAAAACCAACACCGGAACCATAGGCGCCGTATCTCTGGACTTTTCCCCTGGAACGTCAGGATCTCCAATTGTCGACAGAAAAGGAAAAGTTGTGGGTCTTTACGGCAATGGTGTTGTCACAAGGAGTGGAGCATATGTAAGTGCTATAGCCCAGACCGAAAAAAGCATTGAAGACAATCCAGAGATCGAAGATGACATTTTCCGAAAGAAAAGATTGACCATCATGGATCTCCATCCAGGAGCAGGAAAGACAAAAAGATATCTTCCAGCCATAGTTAGAGAAGCCATAAAACGTGGCTTGAGAACATTGATCCTGGCTCCCACTAGAGTAGTGGCAGCTGAAATGGAAGAAGCTCTTAGAGGACTTCCAATAAGATACCAAACCCCAGCCATCAAAACCGAGCATACCGGGCGGGAGATCGTGGACCTAATGTGTCATGCCACATTTACTATGAGGTTGCTATCACCAGTCAGAGTGCCAAATTACAACCTGATCATCATGGACGAAGCCCACTTCACAGACCCAGCAAGTATAGCAGCTAGAGGATACATCTCAACTCGAGTAGAGATGGGTGAAGCAGCCGGGATTTTCATGACAGCCACTCCTCCGGGAAGTAGAGACCCATTTCCTCAGAGCAATGCACCAATCATGGATGAGGAAAGAGAAATCCCTGAGCGTTCGTGGAATTCAGGACACGAATGGGTCACGGATTTTAAGGGGAAGACTGTTTGGTTTGTTCCAAGTATAAAAGCAGGAAATGATATAGCAGCTTGTCTTAGGAAAAATGGAAAGAAAGTGATACAACTCAGTAGGAAGACTTTTGACTCTGAGTATGTTAAGACTAGAGCCAATGATTGGGACTTTGTGGTCACAACTGACATTTCAGAAATGGGTGCCAACTTCAAGGCTGAAAGGGTTATAGACCCCAGACGTTGCATGAAACCAGTTATACTAACAGATGGCGAAGAGCGGGTGATCTTGGCAGGACCTATGCCAGTGACCCACTCTAGTGCAGCGCAAAGAAGAGGGAGAATAGGAAGAAATCCAAAAAATGAAAATGACCAGTACATATACATGGGGGAGCCCCTTGAAAATGATGAAGACTGTGCACATTGGAAAGAAGCTAAAATGCTCCTAGATAACATCAATACACCCGAAGGAATCATTCCTAGTATGTTCGAACCGGAGCGTGAGAAAGTGGATGCCATTGATGGTGAATACCGTTTGAGAGGGGAAGCAAGGAAAACCTTTGTGGACCTAATGAGAAGAGGGGACTTACCAGTCTGGTTGGCCTACAAAGTGGCAGCTGAAGGCATCAATTACACAGACAGAAAGTGGTGTTTTGATGGAATTAAGAACAACCAAATACTGGAAGAAAATATGGAAGTGGAAATCTGGACAAAAGAAGGGGAAAGGAAAAAATTAAAACCCAGATGGTTGGATGCTAGGATCTATTCTGACCCACTGGCACTAAAAGAATTCAAGGAATTTGCAGCTGGAAGAAAATCTTTGACCCTGAACCTAATCACAGAAATGGGTAGGCTTCCAACTTTCATGACTCAGAAAGCAAGAAACGCACTGGACAACTTGGCTGTGCTGCATACGGCTGAGGCAGGTGGAAGGGCGTACAATCATGCTCTCAGTGAACTGCCGGAGACCCTGGAGACACTGCTTCTACTGACACTCCTGGCAACAGTCACAGGAGGAATCTTCTTATTCTTAATGAGTGGAAAAGGTATAGGGAAGATGACCCTGGGAATGTGTTGCATAATCACGGCTAGTATCCTCCTATGGTATGCACAGATACAACCACACTGGATAGCAGCTTCAATAATACTGGAGTTTTTTCTCATAGTCTTGCTCATTCCAGAACCAGAAAAACAGAGAACACCCCAAGACAACCAGTTGACCTACGTTGTCATAGCCATCCTCACAGTGGTGGCCGCAACCATGGCAAACGAGATGGGTTTCCTGGAAAAAACCAAGAAAGACCTCGGACTGGGAAGCATTACAACCCAGGAATCTGAGAGCAATATCCTGGACATAGATCTACGCCCTGCATCAGCATGGACGCTGTATGCCGTGGCTACAACATTTGTCACACCAATGTTGAGACATAGCATTGAAAATTCCTCAGTGAATGTCTCCCTAACAGCCATCGCTAACCAAGCTACAGTGCTAATGGGTCTTGGGAAAGGATGGCCATTGTCAAAGATGGATATTGGAGTTCCCCTCCTTGCCATTGGATGCTATTCACAAGTCAACCCTATAACTCTCACAGCAGCTCTTCTTCTATTGGTAGCACATTATGCCATTATAGGGCCAGGACTTCAAGCAAAAGCAACCAGAGAAGCTCAGAAAAGAGCAGCAGCAGGCATCATGAAAAACCCAACAGTCGATGGAATAACAGTGATTGACCTAGAACCAATACCCTATGATCCAAAATTTGAAAAGCAGTTAGGACAAGTAATGCTCCTAATCCTCTGCGTGACTCAAGTATTAATGATGAGGACTACATGGGCTTTGTGTGAGGCTCTAACCCTAGCGACCGGGCCCATCTCCACACTGTGGGAAGGAAATCCAGGGAGGTTTTGGAATACTACCATTGCAGTGTCAATGGCCAACATCTTTAGGGGGAGCTACTTGGCCGGAGCTGGACTTCTCTTTTCTATCATGAAAAACACAACAAGCACAAGAAGAGGAACTGGCAACATAGGAGAGACACTTGGAGAAAAATGGAAAAGTCGATTAAACGCACTGGGGAAAAGTGAATTTCAAATCTACAAGAAAAGTGGAATCCAGGAAGTGGATAGAACCCTAGCAAAAGAAGGTATAAAAAGAGGAGAAACGGACCACCATGCTGTGTCGCGAGGTTCAGCAAAACTGAGATGGTTCGTCGAGAGAAATATGGTCACACCGGAAGGGAAGGTGGTGGATCTCGGTTGCGGCAGAGGGGGCTGGTCATACTATTGTGGGGGACTAAAGAATGTAAGAGAAGTCAAAGGCCTAACAAAAGGAGGACCAGGACATGAAGAACCCATCCCCATGTCAACATATGGGTGGAATCTAGTGCGTCTGCAAAGTGGAGTTGACGTTTTCTTCACCCCGCCGGAAAAGTGTGACACATTGCTGTGTGACATAGGGGAGTCGTCACCAAATCCCACGATAGAAGCAGGACGAACACTCAGAGTCCTCAACTTAGTGGAAAATTGGTTGAACAATAACACCCAATTTTGCATAAAGGTCCTCAACCCATATATGCCTTCAGTCATAGAAAAAATGGAAGCATTACAAAGGCAATATGGAGGAGCCTTAGTGAGGAATCCACTCTCACGAAACTCCACGCATGAAATGTACTGGGTATCTAATGCCACCGGGAACATAGTGTCATCAGTGAACATGATTTCAAGGATGTTGATTAACAGATTCACAATGAAACACAAGAAAGCCACTTACGAGCCAGATGTTGACCTAGGAAGTGGAACCCGCAACATTGGAATTGAAAGTGAGATACCAAATCTAGACATAATAGGAAAGAGAATAGAGAAAATAAAACAAGAGCATGAAATATCATGGCACTATGATCAAGACCACCCATACAAAACGTGGGCTTACCATGGCAGCTATGAAACAAAACAAACTGGATCAGCATCATCTATGGTGAACGGAGTGGTCAGATTGCTGACAAAACCTTGGGACGTCGTCCCTATGGTGACACAGATGGCAATGACAGACACGACTCCATTTGGACAACAGCGCGTTTTCAAAGAGAAAGTAGACACGAGAACCCAAGAACCGAAGGAAGGCACAAAGAAACTGATGAAAATCACGGCAGAGTGGCTTTGGAAAGAACTAGGAAAGAAAAAGACACCCAGGATGTGTACCAGAGAAGAATTCACAAGAAAAGTGAGAAGCAACGCAGCCTTGGGGGCCATATTCACTGATGAGAACAAATGGAAATCGGCACGTGAGGCTGTTGAAGATGGTAGGTTTTGGGAGCTGGTTGACAGGGAAAGAAATCTCCATCTTGAAGGAAAGTGTGAAACATGTGTGTACAACATGATGGGAAAAAGAGAGAAGAAACTAGGGGAGTTCGGCAAGGCAAAAGGTAGCAGAGCCATATGGTACATGTGGCTTGGAGCACGCTTCTTAGAGTTTGAAGCCCTAGGATTCTTGAATGAAGATCACTGGTTCTCCAGAGGGAACTCCCTGAGTGGAGTGGAAGGAGAAGGGCTGCACAGGCTAGGCTACATTTTAAGAGACGTGGGCAAGAAGGAAGGGGGAGCAATGTACGCCGATGATACAGCAGGATGGGACACAAGAATCACACTAGAAGACTTAAAAAATGAAGAAATGGTAACAAACCACATGAAAGGAGAACACAAGAAACTAGCCGAGGCCATATTCAAATTAACGTACCAAAACAAGGTGGTGCGTGTGCAAAGACCAACACCAAGAGGCACAGTAATGGATATCATATCGAGAAGAGACCAAAGAGGCAGTGGGCAAGTTGGCACCTATGGCCTTAACACTTTCACCAATATGGAAGCCCAATTAATTAGACAGATGGAGGGAGAAGGAATCTTTAAAAGCATTCAGCACCTGACAGCCACAGAAGAAATCGCTGTACAGAACTGGTTAGCAAGAGTGGGGCGTGAAAGGCTATCAAGAATGGCAATCAGTGGAGATGATTGTGTTGTAAAACCTATAGATGACAGATTTGCAAGTGCTTTAACAGCTCTAAATGACATGGGAAAAGTTAGAAAAGATATACAACAATGGGAACCTTCAAGAGGATGGAACGATTGGACACAAGTGCCTTTCTGTTCACACCATTTCCATGAGCTAGTCATGAAAGATGGTCGCGTGCTCGTAGTCCCATGCAGAAACCAAGATGAACTGATTGGTAGAGCCCGAATTTCCCAGGGAGCTGGGTGGTCTTTGAAGGAGACGGCCTGTTTGGGGAAGTCTTACGCCCAAATGTGGACCCTGATGTACTTCCACAGACGTGACCTCAGACTGGCGGCAAATGCCATTTGCTCGGCAGTCCCGTCACATTGGGTTCCAACAAGTCGAACAACCTGGTCCATACACGCTAAGCATGAATGGATGACGACGGAAGACATGCTGGCAGTCTGGAACAGGGTGTGGATCCAAGAAAACCCGTGGATGGAAGATAAAACTCCAGTGGAATCATGGGAAGAAGTCCCATACTTGGGAAAAAGAGAAGACCAATGGTGCGGCTCATTGATTGGGCTAACAAGCAGGGCTACCTGGGCAAAGAACATCCAAACAGCAATAAATCAAGTCAGATCCCTTATAGGCAATGAGGAATACACAGACTACATGCCATCCATGAAGAGATTCAGAAGGGAAGAGGAAGAGGCAGGTGTCCTGTGG
>HQ541788_c
ATGAATAACCAACGAAAAAAGGCGAGAAGTACGCCTTTCAATATGCTGAAACGCGAGAGAAACCGCGTGTCAACTGTGCAGCAGCTGACAAAGAGATTCTCACTTGGAATGCTGCAAGGACGCGGACCATTAAAACTGTTCATGGCCCTTGTGGCGTTCCTTCGTTTCCTAACAATCCCACCAACAGCAGGGATACTAAAAAGATGGGGAACGATCAAAAAATCAAAAGCTATCAATGTTTTGAGAGGGTTCAGGAAAGAGATTGGAAGGATGCTGAACATCTTGAACAAGAGACGCAGGACAGCAGGCGTGATTGTTATGTTGATTCCAACAGCGATGGCGTTCCATTTAACCACACGCAATGGAGAACCACACATGATCGTTGGTAGGCAGGAGAAAGGGAAAAGTCTTCTGTTCAAAACAGAGGATGGTGTTAACATGTGTACTCTCATGGCCATAGACCTTGGTGAATTGTGTGAAGATACAATCACGTACAAGTGTCCTCTCCTCAGACAAAATGAACCAGAAGACATAGATTGTTGGTGCAACTCTACGTCCACATGGGTAACTTATGGGACATGTACCACCACAGGAGAACACAGAAGAGAAAAAAGATCAGTGGCGCTCGTTCCACATGTAGGTATGGGACTGGAGACACGAACTGAAACATGGATGTCATCAGAAGGGGCCTGGAAACATGTTCAGAGAATTGAAACCTGGATCTTGAGACATCCAGGTTTTACCATAATGGCAGCAATCCTGGCATACACCATAGGAACGACACATTTCCAAAGGGCCTTGATTTTCATTTTACTGACAGCTGTCGCTCCTTCAATGACAATGCGCTGCATAGGAATATCAAATAGAGACTTCGTAGAAGGGGTTTCAGGAGGAAGCTGGGTTGACATAGTCTTAGAACATGGAAGTTGTGTGACGACGATGGCAAAAAACAAACCAACATTGGATTTTGAACTGATAAAAACAGAAGCCAAACAACCTGCCACTCTAAGGAAGTACTGTATAGAAGCAAAGCTGACCAACACAACAACAGAATCGCGTTGCCCAACACAAGGGGAACCCAGTCTAAATGAGGAGCAGGACAAAAGGTTCATCTGCAAACACTCCATGGTAGACAGAGGATGGGGAAATGGATGTGGATTATTTGGAAAAGGAGGCATTGTGACCTGTGCTAAGTTTACATGCAAAAAGAACATGGAAGGAAAAGTCGTGCAGCCAGAAAATTTGGAATACACCATCGTGATAACACCTCACTCAGGAGAAGAGCACGCTGTAGGTAATGACACAGGAAAGCATGGCAAGGAAATCAAAATAACACCACAGAGCTCCATCACAGAAGCAGAACTGACAGGCTATGGCACTGTCACGATGGAGTGCTCTCCGAGAACGGGCCTCGACTTCAATGAGATGGTACTGCTGCAGATGGAAGACAAAGCTTGGCTGGTGCACAGGCAATGGTTCCTAGACCTGCCGTTACCATGGCTACCCGGAGCGGACACACAAGGATCAAATTGGATACAGAAAGAGACATTGGTCACTTTCAAAAATCCCCACGCGAAGAAACAGGATGTCGTTGTCTTAGGGTCTCAAGAAGGGGCCATGCACACGGCACTCACAGGGGCCACAGAAATCCAGATGTCATCAGGAAACTTACTGTTCACAGGACATCTCAAGTGCAGGCTGAGAATGGACAAACTACAGCTCAAAGGAATGTCATACTCTATGTGTACAGGAAAGTTTAAAATTGTGAAGGAAATAGCAGAAACACAACATGGAACAATAGTTATCAGAGTACAATATGAAGGGGACGGTTCTCCATGCAAGATCCCTTTTGAGATAACAGATTTGGAAAAAAGACACGTCTTAGGTCGCTTGATTACAGTTAACCCAATCGTAACAGAAAAAGATAGCCCAGTCAACATAGAAGCAGAACCTCCATTCGGAGACAGCTACATCATTATAGGAGTAGAGCCGGGACAATTGAAACTCAATTGGTTTAAGAAGGGAAGTTCCATCGGCCAAATGTTTGAGACAACAATGAGAGGAGCAAAGAGAATGGCCATTTTAGGTGACACAGCCTGGGACTTTGGATCCCTGGGAGGAGTGTTTACATCTATAGGAAAGGCTCTCCACCAAGTTTTCGGAGCAATCTATGGGGCTGCTTTTAGTGGGGTCTCATGGACTATGAAAATCCTCATAGGAGTCATCATCACATGGATAGGAATGAATTCACGTAGCACCTCACTGTCTGTGTCGCTAGTATTGGTGGGCGTTGTGACACTGTACCTGGGAGCTATGGTGCAAGCTGATAGTGGTTGCGTTGTGAGCTGGAAAAATAAAGAACTGAAATGTGGCAGCGGGATCTTCATCACAGATAACGTACACACATGGACAGAACAATATAAGTTCCAACCAGAATCCCCTTCAAAACTAGCTTCAGCTATCCAAAAAGCTCATGAAGAGGGCATTTGTGGAATCCGCTCAGTAACAAGATTGGAGAATCTGATGTGGAAACAAATAACACCAGAATTGAATCATATTCTATCAGAAAATGAGGTAAAGTTGACCATTATGACAGGAGACATTAGAGGAATCATGCAGGCAGGAAAACGATCCTTGCGGCCCCAGCCCACTGAGCTGAAGTACTCATGGAAAACATGGGGAAAGGCGAAAATGCTCTCCACAGAGTCTCACAATCAGACCTTTCTTATCGATGGCCCTGAAACAGCAGAATGCCCCAACACAAACAGAGCCTGGAACTCGCTGGAAGTTGAAGACTATGGTTTTGGAGTTTTCACCACCAATATATGGCTGAAATTGAGAGATAAACAGGATGTATTTTGTGACTCAAAACTCATGTCAGCGGCCATTAAAGACAACAGAGCCGTTCATGCTGATATGGGTTATTGGATAGAAAGTGCACTCAATGACACATGGAAGATGGAGAAAGCCTCCTTCATTGAAGTCAAAAGCTGCCACTGGCCAAAGTCACACACCCTTTGGAGCAATGGAGTATTAGAAAGTGAGATGATAATCCCAAAAAATTTTGCCGGGCCAGTGTCACAACACAACTACAGACCAGGCTACCATACACAAACAGCAGGACCTTGGCATCTAGGTAAGCTTGAGATGGACTTTGATCTCTGCGAAGGAACTACAGTGGTGGTGACTGAGGACTGTGGAAATAGAGGACCCTCTTTAAGAACGACCACTGCCTCTGGAAAACTCATAACAGAATGGTGCTGCCGATCCTGCACACTACCACCTCTAAGATACAGAGGTGAGGATGGATGCTGGTATGGGATGGAAATCAGACCATTGAAAGAGAAAGAAGAGAATTTGGTCAACTCCTTGGTCACAGCCGGACATGGGCAGATTGACAACTTTTCACTAGGAGTCTTGGGAATGGCACTGCTCCTGGAAGAAATGCTCAGGACCCGAATAGGAACGAAACATGCAATACTGCTAGTTGCAGTATCTTTTGTGACATTGATTACTGGGAACATGTCTTTTAGAGACCTGGGAAGAGTGATGGTTATGGTGGGCGCTACCATGACGGATGACATAGGTATGGGAGTGACTTATCTTGCCCTACTAGCAGCTTTTAAGGTTAGACCAACTTTTGCAGCTGGGCTACTCTTAAGAAAACTGACCTCCAAGGAATTGATGATGGCCACCATAGGAATCGCACTCCTTTCCCAAAGCACCATACCAGAAACCATTCTTGAACTGACTGATGCATTAGCCCTGGGCATGATGGTCCTCAAAATAGTGAGAAATATGGAAAAATACCAATTGGCAGTGACTGTCATGGCTATTTCATGTGTCCCAAATGCAGTGATACTGCAAAACGCATGGAAGGTGAGTTGCACAATATTGGCAGCGGTGTCCGTTTCACCACTGCTCTTAACATCCTCACAGCAGAAAGCGGATTGGATACCACTGGCATTGACGATAAAAGGTCTCAATCCAACAGCCATTTTTTTAACAACTCTCTCGAGGACCAGCAAGAAAAGGAGCTGGCCGCTAAATGAAGCTATCATGGCAGTTGGGATGGTGAGCATTTTAGCCAGTTCTCTCCTAAAGAATGATATTCCTATGACAGGTCCATTAGTGGCTGGAGGACTCCTCACCGTATGTTACGTGCTCACTGGACGATCGGCCGATTTGGAACTGGAGAGAGCTGCCGATGTAAAATGGGAAGATCAGGCAGAAATATCAGGAAGCAGCCCAATCCTGTCAATAACAATATCAGAAGATGGCAGCATGTCGATAAAAAATGAAGAGGAAGAACAAACACTGACCATACTCATCAGAACGGGATTGTTGGTGATCTCAGGAGTCTTTCCAGTATCGATACCAATTACGGCAGCAGCATGGTACCTGTGGGAAGTAAAGAAACAACGGGCTGGAGTACTGTGGGACGTCCCTTCACCCCCACCAGTGGAAAAAGCCGAACTGGAGGATGGAGCCTACAGAATCAAGCAAAGAGGGATCCTTGGATATTCTCAGATTGGAGCCGGAGTTTACAAAGAAGGAACATTCCATACGATGTGGCACGTCACACGTGGTGCTGTTCTGATGCATAGAGGGAAGAGGATTGAACCATCATGGGCAGATGTCAAGAAAGACCTAATATCATATGGAGGAGGCTGGAAGCTAGAAGGAGAATGGAAGGAAGGAGAGGAAGTCCAAGTCCTGGCATTGGAACCTGGAAAAAATCCAAGAGCCGTCCAAACGAAACCTGGAATATTCAAAACCAACACCGGAACCATAGGCGCCGTATCTCTGGACTTTTCCCCTGGAACGTCAGGATCTCCAATTGTCGACAGAAAAGGAAAAGTTGTGGGTCTTTACGGTAATGGTGTTGTCACAAGGAGTGGAGCATATGTAAGTGCTATAGCCCAGACCGAAAAAAGCATTGAAGACAATCCAGAGATCGAAGATGACATTTTCCGAAAGAAAAGATTGACCATCATGGACCTCCATCCAGGAGCAGGAAAGACAAAAAGATACCTTCCAGCCATAGTTAGAGAAGCCATAAAACGTGGCTTGAGAACATTGATCCTGGCTCCCACTAGAGTAGTGGCAGCTGAAATGGAGGAAGCTCTTAGAGGACTTCCAATAAGATACCAAACTACAGCCATCAAAACCGAGCATACCGGGCGGGAGATCGTGGACCTAATGTGTCATGCCACATTTACTATGAGGCTGTTATCACCAGTCAGAGTGCCAAATTACAACCTGATCATCATGGACGAAGCCCACTTCACAGACCCAGCAAGCATAGCAGCTAGAGGATACATTTCAACTCGAGTAGAGATGGGTGAAGCAGCCGGGATTTTCATGACAGCCACTCCTCCGGGAAGTAGAGACCCATTTCCTCAGAGCAATGCACCAATTATGGATGAGGAAAGAGAAATCCCTGAGCGTTCATGGAATTCAGGACACGAATGGGTCACGGATTTTAAGGGGAAGACTGTTTGGTTTGTTCCAAGTATAAAAGCAGGAAATGATATAGCAGCTTGTCTTAGGAAAAATGGAAAGAAAGTGATACAACTCAGTAGGAAGACTTTTGACTCTGAGTATGTTAAGACTAGAGCCAATGATTGGGACTTTGTGGTCACAACTGACATTTCAGAAATGGGTGCCAACTTCAAGGCTGAGAGGGTTATAGACCCCAGACGTTGCATGAAACCAGTTATATTAACAGATGGCGAAGAGCGGGTGATCTTGGCTGGACCTATGCCAGTGACCCACTCTAGTGCAGCGCAAAGAAGAGGGAGAATAGGAAGAAATCCAAAAAATGAAAATGACCAGTACATATACATGGGGGAACCTCTTGAAAATGATGAAGACTGCGCACATTGGAAAGAAGCTAAAATGCTCCTAGATAACATCAACACACCCGAAGGAATCATTCCTAGTATGTTCGAACCAGAGCGTGAAAAAGTGGATGCCATTGATGGTGAATACCGTTTGAGAGGAGAAGCAAGGAAAACCTTTGTGGACCTAATGAGAAGAGGGGACTTACCAGTCTGGTTGGCCTACAAAGTGGCAGCTGAAGGCATCAACTACGCAGACAGAAAGTGGTGTTTTGATGGAATTAAGAACAACCAAATACTGGAAGAAAATATGGAAGTGGAAATATGGACAAAAGAAGGGGAAAGGAAAAAGTTAAAACCCAGATGGTTGGATGCTAGGATCTATTCTGACCCACTAGCACTAAAAGAATTCAAGGAATTTGCAGCTGGAAGAAAATCTTTGACCCTGAACCTAATCACGGAAATGGGTAGGCTTCCAACTTTCATGACTCAGAAAGCAAGAAACGCACTGGACAACCTGGCTGTGCTGCATACGGCTGAGGCAGGTGGAAGGGCGTACAATCATGCTCTCAGTGAACTGCCGGAGACCCTGGAGACACTGCTCCTACTGACACTTCTGGCAACAGTCACAGGAGGAATCTTCTTATTCTTAATGAGCGGAAAAGGTATAGGGAAGATGACCCTGGGAATGTGTTGCATAATCACGGCTAGTATCCTCCTATGGTATGCACAGATACAACCACACTGGATAGCAGCTTCAATAATACTGGAGTTTTTTCTCATAGTTTTGCTCATTCCAGAACCAGAAAAACAGAGAACACCCCAAGACAACCAACTGACCTACGTTGTCATAGCCATCCTCACAGTGGTGGCCGCAACCATGGCAAACGAGATGGGTTTCCTGGAAAAAACCAAGAAAGACCTCGGATTGGGAAGCATTACAACCCAGGAATCTGAGAGCAATATCCTGGACATAGATCTACGCCCTGCATCAGCATGGACGCTGTATGCCGTGGCTACAACATTTGTCACACCAATGTTGAGACATAGCATTGAAAATTCCTCAGTGAATGTCTCCCTAACAGCCATTGCTAACCAAGCTACAGTGCTAATGGGTCTTGGGAAAGGATGGCCATTGTCAAAGATGGACATTGGAGTTCCCCTCCTTGCCATTGGATGCTATTCACAAGTCAACCCTATAACTCTCACAGCAGCTCTTCTTTTATTGGTAGCACATTATGCCATTATAGGGCCAGGACTTCAAGCAAAAGCAACCAGAGAAGCCCAGAAAAGAGCAGCAGCAGGCATCATGAAAAACCCAACAGTCGATGGAATAACAGTGATTGACCTAGAACCAATACCCTATGATCCAAAATTTGAAAAGCAGTTAGGACAAGTAATGCTCCTAATCCTCTGCGTGACTCAAGTATTAATGATGAGGACTACATGGGCTTTATGTGAGGCTCTAACCCTAGCGACCGGACCCATCTCCACACTGTGGGAAGGAAATCCAGGGAGGTTTTGGAACACTACCATTGCAGTGTCAATGGCTAACATCTTTAGGGGGAGCTACTTGGCCGGAGCTGGACTTCTCTTTTCCATCATGAAAAACACAACAAACACAAGAAGAGGAACTGGCAACATAGGAGAGACACTTGGAGAAAAATGGAAAAGTCGATTAAACGCACTGGGGAAAAGTGAATTTCAAATCTACAAGAAAAGTGGAATCCAGGAAGTGGATAGAACCCTAGCAAAGGAAGGTATCAAAAGAGGAGAAACGGACCACCATGCTGTGTCGCGAGGTTCAGCAAAACTGAGATGGTTCGTCGAGAGAAATATGGTCACACCGGAAGGGAAGGTGGTGGATCTCGGTTGCGGCAGAGGGGGCTGGTCATACTATTGCGGGGGACTAAAGAATGTAAGAGAAGTCAAAGGCCTAACAAAAGGAGGACCAGGACATGAAGAACCCATCCCCATGTCAACATATGGGTGGAATCTAGTGCGTCTGCAAAGTGGAGTTGACGTTTTCTTCACCCCGCCAGAAAAGTGTGATACATTGTTGTGTGACATAGGGGAGTCGTCACCAAATCCCACGATAGAAGCAGGACGAACACTCAGAGTCCTCAACTTAGTGGAAAATTGGTTGAACAATAACACCCAATTTTGCATAAAGGTCCTCAACCCATATATGCCTTCAGTCATAGAAAAAATGGAAGCATTGCAAAGGAAATATGGAGGAGCCTTAGTGAGGAATCCACTCTCACGAAACTCCACGCATGAAATGTACTGGGTATCTAATGCCACCGGGAACATAGTGTCATCAGTGAACATGATTTCAAGGATGTTGATTAACAGATTCACAATGAAACACAAGAAAGCCACTTACGAGCCAGATGTTGACCTAGGAAGTGGAACCCGCAACATTGGAATTGAAAGTGAGATACCAAATCTAGACATAATAGGAAAGAGAATAGAGAAAATAAAGCAAGAGCATGAAACATCATGGCACTATGATCAAGACCACCCATACAAAACGTGGGCTTACCATGGCAGCTATGAAACAAAACAAACTGGATCAGCATCATCTATGGTGAACGGAGTGGTCAGATTGCTGACAAAACCTTGGGACGTCGTCCCTATGGTGACACAGATGGCAATGACAGACACGACTCCTTTTGGACAACAGCGCGTTTTCAAAGAGAAAGTAGACACGAGAACCCAAGAACCGAAGGAAGGCACAAAGAAACTGATGAAAATTACGGCAGAGTGGCTTTGGAAAGAACTAGGAAAGAAAAAGACACCTAGGATGTGTACCAGAGAAGAATTCACAAGAAAAGTGAGAAGCAATGCAGCCTTGGGGGCCATATTCACTGATGAGAACAAATGGAAATCGGCACGTGAGGCTGTTGAAGATGGTAGGTTCTGGGAGCTGGTTGACAGGGAAAGAAATCTCCATCTTGAAGGAAAGTGTGAAACATGTGTGTACAACATGATGGGAAAAAGAGAGAAGAAACTAGGGGAGTTCGGCAAGGCAAAAGGTAGCAGAGCCATATGGTACATGTGGCTTGGAGCACGCTTCTTAGAGTTTGAAGCCCTAGGATTCCTGAATGAAGATCATTGGTTCTCCAGAGGGAACTCCCTGAGTGGAGTGGAAGGAGAAGGGCTGCACAGGCTAGGCTACATTTTAAGAGACGTGGGCAAGAAGGAAGGGGGAGCAATGTACGCCGATGATACAGCAGGATGGGACACAAGAATCACACTAGAAGACTTAAAAAATGAAGAAATGGTAACAAACCACATGAAAGGAGAACACAAGAAACTAGCCGAGGCCATATTCAAACTAACGTACCAAAACAAGGTGGTGCGTGTGCAAAGACCAACACCAAGAGGCACAGTAATGGATATCATATCGAGAAGAGACCAAAGAGGCAGTGGGCAAGTCGGCACCTATGGCCTTAATACCTTCACCAATATGGAAGCCCAATTAATTAGACAGATGGAGGGAGAAGGAATCTTCAAAAGCATTCAGCACCTGACAGCCACAGAAGAAATCGCTGTACAGAACTGGCTAGCAAGAGTGGGGCGTGAAAGGCTATCAAGAATGGCAATCAGTGGAGATGATTGTGTTGTAAAACCTATAGATGACAGATTTGCAAGTGCTTTAACAGCTCTAAATGACATGGGAAAAGTTAGAAAAGATATACAACAATGGGAACCTTCAAGAGGATGGAACGATTGGACACAAGTGCCTTTCTGTTCACACCACTTTCATGAGTTAGTCATGAAAGATGGTCGCGTGCTCGTAGTCCCATGCAGAAACCAAGATGAACTGATTGGTAGAGCCCGAATTTCCCAGGGAGCTGGGTGGTCTTTGAAAGAGACGGCCTGTTTGGGAAAGTCTTACGCCCAAATGTGGACTCTGATGTACTTCCACAGACGTGACCTCAGACTGGCGGCAAATGCCATCTGCTCGGCAGTCCCGTCACATTGGGTTCCAACAAGTCGAACAACCTGGTCCATACACGCTAAGCATGAATGGATGACGACGGAAGACATGCTGGCAGTCTGGAACAGGGTGTGGATCCAAGAAAACCCGTGGATGGAAGATAAAACTCCAGTGGAATCATGGGAAGAAGTCCCATACTTGGGAAAAAGAGAAGACCAATGGTGCGGCTCATTGATTGGGCTAACAAGCAGGGCTACCTGGGCAAAGAACATCCAAACAGCAATAAACCAAGTCAGATCCCTTATAGGCAATGAGGAATACACAGACTACATGCCATCCATGAAGAGATTTAGAAGGGAAGAGGAAGAGGCAGGTGTCCTGTGG
>HQ541787_c
ATGAATAACCAACGAAAAAAGGCGAGAAGTACGCCTTTCAATATGCTGAAACGCGAGAGAAACCGCGTGTCAACTGTGCAACAGCTGACAAAGAGATTCTCACTTGGAATGCTGCAAGGACGCGGACCATTAAAACTGTTCATGGCCCTTGTGGCGTTCCTTCGTTTCCTAACAATCCCACCAACAGCAGGGATACTAAAAAGATGGGGAACGATCAAAAAATCAAAAGCTATCAATGTTTTGAGAGGGTTCAGGAAAGAGATTGGAAGGATGCTGAACATCTTGAACAGGAGACGCAGGACAGCAGGCGTGATTGTGATGTTGATTCCAACAGCGATGGCGTTCCATTTAACCACACGCAATGGAGAACCACACATGATCGTTGGTAGGCAGGAAAAAGGGAAAAGTCTTCTGTTCAAAACAGAGGATGGTGTTAACATGTGTACCCTCATGGCCATAGACCTTGGTGAATTGTGTGAAGATACAATCACGTACAAGTGTCCTCTCCTCAGACAAAATGAACCAGAAGACATAGATTGTTGGTGCAACTCTACGTCCACATGGGTAACTTATGGGACATGTACCACCACAGGAGAACACAGAAGAGAAAAAAGATCAGTGGCGCTCGTTCCACATGTGGGTATGGGACTGGAGACACGAACTGAGACATGGATGTCATCAGAAGGGGCCTGGAAACATGTTCAGAGAATTGAAACCTGGATCTTGAGACATCCAGGCTTTACCATAATGGCAGCAATCCTGGCATACACCATAGGAACGACACATTTCCAAAGGGCCTTGATTTTCATCTTACTGACAGCTGTCGCTCCTTCAATGACAATGCGCTGCATAGGAATATCAAATAGAGACTTCGTAGAAGGGGTTTCAGGAGGAAGCTGGGTTGACATAGTCTTAGAACATGGAAGTTGTGTGACGACGATGGCAAAAAACAAACCAACATTGGATTTTGAACTGATAAAAACAGAAGCCAAACAACCTGCCACTCTAAGGAAGTACTGTATAGAAGCAAAGCTGACCAACACAACAACAGAATCACGTTGCCCAACACAAGGGGAACCCAGTCTAAATGAAGAGCAGGACAAAAGGTTCATCTGCAAACACTCCATGGTAGACAGAGGATGGGGAAATGGATGTGGATTATTTGGAAAGGGAGGCATTGTGACCTGTGCTATGTTTACATGCAAAAAGAACATGGAAGGAAAAGTCGTGCAGCCAGAAAACTTGGAGTACACTATCGTGATAACACCTCACTCAGGAGAAGAGCACGCTGTAGGTAATGACACAGGAAAGCATGGTAAAGAAATCAAAATAACACCACAGAGTTCCATCACAGAAGCAGAACTGACAGGCTATGGCACCGTCACGATGGAGTGCTCTCCGAGAACGGGCCTCGACTTCAATGAGATGGTGCTGCTGCAGATGGAAGACAAAGCTTGGCTGGTGCACAGGCAATGGTTTCTAGACCTGCCGTTACCATGGCTACCCGGAGCGGACACACAAGAATCAAATTGGATACAGAAAGAGACATTGGTCACTTTCAAAAATCCCCACGCGAAGAAACAGGATGTCGTTGTTTTAGGGTCTCAAGAAGGGGCCATGCACACGGCACTCACAGGGGCCACAGAAATCCAGATGTCATCAGGGAACTTACTGTTCACAGGACATCTCAAGTGCAGGCTGAGAATGGACAAACTACAGCTCAAAGGAATGTCATACTCTATGTGTACAGGAAAGTTTAAAATTGTGAAGGAAATAGCAGAAACACAACATGGAACAATAGTTATCAGAGTACAATATGAAGGGGACGGTTCTCCATGTAAGATCCCTTTTGAGATAACAGATTTGGAAAAAAGACACGTCTTAGGTCGCTTGATTACAGTTAACCCAATCGTAACAGAAAAAGATAGCCCAGTCAACATAGAAGCAGAACCTCCATTCGGAGACAGCTACATCATCATAGGAGTAGAGCCGGGACAATTGAAACTCAATTGGTTTAAGAAGGGAAGTTCCATCGGCCAAATGTTTGAGACAACAATGAGAGGAGCAAAGAGAATGGCCATTTTAGGTGACACAGCCTGGGACTTTGGATCCCTGGGAGGAGTGTTTACATCTATAGGAAAGGCTCTCCACCAAGTTTTCGGAGCAATCTATGGGGCTGCTTTTAGTGGGGTCTCATGGACTATGAAAATCCTCATAGGAGTCATCATCACATGGATAGGAATGAATTCACGTAGCACCTCACTGTCTGTGTCGCTAGTATTGGTGGGCGTCGTGACACTGTACCTGGGAGCTGTGGTGCAAGCTGATAGTGGTTGCGTTGTGAGCTGGAAAAATAAAGAACTGAAATGTGGCAGTGGGATCTTCATTACAGATAACGTACACACATGGACAGAACAATATAAGTTCCAACCAGAATCCCCTTCAAAACTAGCTTCAGCTATCCAAAAAGCTCATGAAGAGGGCATTTGTGGAATCCGCTCAGTAACAAGATTGGAGAATCTGATGTGGAAACAAATAACACCAGAATTGAATCATATTCTATCAGAAAATGAGGTAAAGTTGACCATTATGACAGGAGACATTAAAGGAATCATGCAGGCAGGAAAACGATCTTTGCGGCCCCAGCCCACTGAGCTGAAGTACTCATGGAAAACATGGGGAAAGGCGAAAATGCTCTCCACAGAGTCTCACAATCAGACCTTTCTTATTGATGGCCCTGAAACAGCAGAATGCCCCAACACAAACAGAGCTTGGAACTCGCTGGAAGTTGAAGACTATGGTTTTGGAGTTTTCACCACCAATATATGGCTGAAATTGAGAGAAAAACAGGATGTATTTTGTGACTCAAAACTCATGTCAGCGGCCATCAAAGACAACAGAGCCGTTCATGCCGATATGGGTTATTGGATAGAAAGTGCACTCAATGACACATGGAAGATGGAGAAAGCCTCCTTCATTGAAGTTAAAAGCTGCCACTGGCCAAAGTCACACACCCTTTGGAGCAATGGAGTATTAGAAAGTGAGATGATAATCCCAAAAAATTTTGCCGGGCCAGTGTCACAACACAACTACAGACCAGGCTACCACACACAAACAGCAGGACCTTGGCACCTAGGTAAGCTTGAGATGGACTTTGATTTCTGCGAAGGAACTACAGTGGTGGTAACTGAGGACTGTGGAAATAGAGGACCCTCTTTAAGAACGACCACTGCCTCTGGAAAACTCATAACAGAATGGTGCTGCCGATCCTGCACACTACCACCTCTAAGATACAGAGGTGAGGATGGATGCTGGTACGGGATGGAAATTAGACCATTGAAAGAGAAAGAGGAGAATTTGGTCAACTCCTTGGTCACAGCCGGACATGGGCAGATTGACAACTTTTCACTAGGAGTCTTGGGAATGGCACTGTTTCTGGAAGAAATGCTCAGGACCCGAATAGGAACGAAACATGCAATACTGCTAGTTGCAGTATCTTTTGTGACACTGATAACTGGGAACATGTCTTTTAGAGACCTGGGAAGAGTGATGGTTATGGTGGGCGCTACCATGACGGATGACATAGGTATGGGAGTGACTTATCTTGCCCTACTAGCAGCTTTTAAAGTTAGACCAACTTTTGCAGCTGGACTACTCTTGAGAAAACTGACTTCCAAGGAATTGATGATGGCCACCATAGGAATAGCACTCCTTTCCCAAAGCACCATACCAGAGACCATTCTTGAACTGACTGATGCGTTAGCCTTGGGCATGATGGTCCTCAAAATAGTGAGAAATATGGAAAAATACCAATTGGCAGTGACTATCATGGCTATTTCGTGTGTCCCAAATGCAGTGATACTGCAAAACGCATGGAAGGTGAGTTGCACAATATTGGCAGCGGTGTCCGTTTCACCACTGCTCTTAACATCCTCACAGCAGAAAGCGGATTGGATACCACTGGCATTGACAATAAAAGGTCTCAATCCAACAGCCATTTTTCTAACAACTCTTTCGAGAACCAGCAAGAAAAGGAGCTGGCCGCTAAATGAAGCTATCATGGCAGTCGGGATGGTGAGCATTTTAGCCAGTTCTCTCCTAAAGAATGATATCCCCATGACAGGTCCATTAGTGGCTGGAGGGCTCCTTACCGTATGTTACGTGCTCACTGGACGATCGGCCGATTTGGAACTGGAGAGAGCTGCTGATGTAAAATGGGAAGATCAGGCAGAAATATCAGGAAGCAGCCCAATCCTGTCAATAACAATATCAGAAGATGGCAGCATGTCGATAAAAAATGAAGAGGAAGAACAAACACTGACCATACTTATCAGAACGGGATTGTTGGTGATCTCAGGAGTCTTTCCAGTATCGATACCAATTACGGCAGCAGCATGGTACCTGTGGGAAGTGAAGAAACAACGGGCTGGAGTATTGTGGGACGTCCCTTCACCCCCACCAGTGGAAAAAGCCGAACTGGAGGATGGAGCCTACAGAATCAAGCAAAGAGGGATTCTTGGATATTCTCAGATAGGAGCTGGAGTTTACAAAGAAGGAACATTCCATACAATGTGGCACGTCACACGTGGTGCTGTTCTGATGCATAGAGGGAAGAGGATTGAACCATCATGGGCAGATGTCAAGAAAGACCTAATATCATATGGAGGAGGCTGGAAGCTAGAAGGAGAATGGAAGGAAGGAGAGGAAGTCCAAGTCCTGGCATTGGAACCTGGAAAAAATCCAAGAGCCGTTCAAACGAAACCTGGAATTTTCAAAACCAACACCGGAACCATAGGCGCCGTATCTCTGGACTTTTCCCCTGGAACGTCAGGATCTCCAATTGTCGACAGAAAAGGAAAAGTTGTGGGTCTTTACGGCAATGGTGTTGTCACAAGGAGTGGAGCATATGTAAGTGCTATAGCCCAGACCGAAAAAAGCATTGAAGACAATCCAGAGATCGAAGATGACATTTTCCGAAAGAAAAGATTGACCATCATGGACCTCCATCCAGGAGCAGGAAAGACAAAAAGATACCTTCCAGCCATAGTTAGAGAAGCCATAAAACGTGGCTTGAGAACATTGATCCTGGCTCCCACTAGAGTAGTGGCAGCTGAAATGGAAGAAGCTCTTAGAGGACTTCCAATAAGATACCAAACCCCAGCCATCAAAACCGAGCATACCGGGCGGGAGATCGTGGACCTAATGTGTCATGCCACATTTACTATGAGGTTGCTATCACCAGTCAGAGTGCCAAATTACAACCTGATCATCATGGACGAAGCCCACTTCACAGACCCAGCAAGTATAGCAGCTAGAGGATACATCTCAACTCGAGTAGAGATGGGTGAAGCAGCCGGGATTTTCATGACAGCCACTCCTCCGGGAAGTAGAGACCCATTTCCTCAGAGCAATGCACCAATCATGGATGAGGAAAGAGAAATCCCTGAGCGTTCGTGGAATTCAGGACACGAATGGGTCACGGATTTTAAGGGGAAGACTGTTTGGTTTGTTCCAAGTATAAAAGCAGGAAATGATATAGCAGCTTGTCTTAGGAAAAATGGAAAGAAAGTGATACAACTCAGTAGGAAGACTTTTGACTCTGAGTATGTTAAGACTAGAGCCAATGATTGGGACTTTGTGGTCACAACTGACATTTCAGAAATGGGCGCCAACTTCAAGGCTGAAAGGGTTATAGACCCCAGACGTTGCATGAAACCAGTTATACTAACAGATGGCGAAGAGCGGGTGATCTTGGCAGGACCTATGCCAGTGACCCACTCTAGCGCAGCGCAAAGAAGAGGGAGAATAGGAAGAAATCCAAAAAATGAAAATGACCAGTACATATACATGGGGGAACCCCTTGAAAATGATGAAGACTGTGCACATTGGAAAGAAGCTAAAATGCTCCTGGATAACATCAATACACCCGAAGGAATCATTCCTAGTATGTTCGAACCGGAGCGTGAAAAAGTGGATGCCATTGATGGTGAATACCGTTTGAGAGGGGAAGCAAGGAAAACCTTTGTGGACCTAATGAGAAGAGGGGACTTACCAGTCTGGTTGGCCTACAAAGTGGCAGCTGAAGGCATCAATTACGCAGACAGAAAGTGGTGTTTTGATGGAATTAAGAACAACCAAATACTGGAAGAAAATATGGAAGTGGAAATCTGGACAAAAGAAGGGGAAAGGAAAAAATTAAAACCCAGATGGTTGGATGCTAGGATCTATTCTGACCCACTGGCACTAAAAGAATTCAAGGAATTTGCAGCTGGAAGAAAATCTTTGACCCTGAACCTAATCACAGAAATGGGTAGGCTTCCAACTTTCATGACTCAGAAAGCAAGAAACGCACTGGACAACTTGGCTGTGCTGCATACGGCTGAGGCAGGTGGAAGGGCGTACAATCATGCTCTCAGTGAACTGCCGGAGACCCTGGAGACACTGCTTCTACTGACACTCCTGGCAACAGTCACAGGAGGAATCTTCTTATTCTTAATGAGTGGAAAAGGTATAGGGAAGATGACCCTGGGAATGTGTTGCATAATCACGGCTAGTATCCTCCTATGGTATGCACAGATACAACCACACTGGATAGCAGCTTCAATAATACTGGAGTTTTTTCTCATAGTTTTGCTCATTCCAGAACCAGAAAAACAGAGAACACCCCAAGACAACCAATTGACCTACGTTGTCATAGCCATCCTCACAGTGGTGGCCGCAACCATGGCAAACGAGATGGGTTTCCTGGAAAAAACCAAGAAAGACCTCGGACTGGGAAGCATTACAACCCAGGAATCTGAGAGCAATATCCTGGACATAGATCTACGCCCTGCATCAGCATGGACGCTGTATGCCGTGGCTACAACATTTGTCACACCAATGTTGAGACATAGCATTGAAAATTCCTCAGTGAATGTCTCCCTAACAGCCATCGCTAACCAAGCTACAGTGCTAATGGGTCTTGGGAAAGGATGGCCATTGTCAAAGATGGACATTGGAGTTCCCCTCCTTGCCATTGGATGCTATTCACAAGTCAACCCTATAACTCTCACAGCAGCTCTTCTTCTATTGGTAGCACATTATGCCATTATAGGGCCAGGACTTCAAGCAAAAGCAACCAGAGAAGCTCAGAAAAGAGCAGCAGCAGGCATCATGAAAAACCCAACAGTCGATGGAATAACAGTGATTGACCTAGAACCAATACCCTATGATCCAAAATTTGAAAAGCAGTTAGGACAAGTAATGCTCCTAATCCTCTGCGTGACTCAAGTATTAATGATGAGGACTACATGGGCTTTGTGTGAGGCTCTAACCCTAGCGACCGGGCCCATCTCCACACTGTGGGAAGGAAATCCAGGGAGGTTTTGGAATACTACCATTGCAGTGTCAATGGCCAACATCTTTAGGGGGAGTTACTTGGCCGGAGCTGGACTTCTCTTTTCCATCATGAAAAACACAACAAGCACAAGAAGAGGAACTGGCAACATAGGAGAGACACTTGGAGAAAAATGGAAAAGTCGATTAAACGCACTGGGGAAAAGTGAATTTCAAATCTACAAGAAAAGTGGAATCCAGGAAGTGGATAGAACCCTAGCAAAAGAAGGTATAAAAAGAGGAGAAACGGACCACCATGCTGTGTCGCGAGGTTCAGCAAAACTGAGATGGTTCGTCGAGAGAAATATGGTCACACCGGAAGGGAAGGTGGTGGATCTCGGTTGCGGCAGAGGGGGCTGGTCATACTATTGTGGGGGACTAAAGAATGTAAGAGAAGTCAAAGGCCTAACAAAAGGAGGACCAGGACATGAAGAACCCATCCCCATGTCAACATATGGGTGGAATCTAGTGCGTCTGCAAAGTGGAGTTGACGTTTTCTTCACCCCGCCGGAAAAGTGTGACACATTGCTGTGTGACATAGGGGAGTCGTCACCAAATCCCACGATAGAAGCAGGACGAACACTCAGAGTCCTCAACTTAGTGGAAAATTGGTTGAACAATAACACCCAATTTTGCATAAAGGTCCTCAATCCATATATGCCTTCAGTCATAGAAAAAATGGAAGCATTACAAAGGCAATATGGAGGAGCCTTAGTGAGGAATCCACTCTCACGAAACTCCACGCATGAAATGTACTGGGTATCTAATGCCACCGGGAACATAGTGTCATCAGTGAACATGATTTCAAGGATGTTGATTAACAGATTCACAATGAAACACAAGAAAGCCACTTACGAGCCAGATGTTGACCTAGGAAGTGGAACCCGCAACATTGGAATTGAAAGTGAGATACCAAATCTAGACATAATAGGAAAGAGAATAGAGAAAATAAAACAAGAGCATGAAATATCATGGCACTATGATCAAGACCACCCATACAAAACGTGGGCTTACCATGGCAGCTATGAAACAAAACAAACTGGATCAGCATCATCTATGGTGAACGGAGTGGTCAGATTGCTGACAAAACCTTGGGACGTCGTCCCTATGGTGACACAGATGGCAATGACAGACACGACTCCATTTGGACAACAGCGCGTTTTCAAAGAGAAAGTAGACACGAGAACCCAAGAACCGAAGGAAGGCACAAAGAAACTAATGAAAATTACGGCAGAGTGGCTTTGGAAAGAACTAGGAAAGAAAAAGACACCCAGGATGTGTACCAGAGAAGAATTCACAAAAAAAGTGAGAAGCAACGCAGCCTTGGGGGCCATATTCACTGATGAGAACAAATGGAAATCGGCACGTGAGGCTGTTGAAGATGGTAGGTTTTGGGAGCTGGTTGACAGGGAAAGAAATCTCCATCTTGAAGGAAAGTGTGAAACATGTGTGTACAACATGATGGGAAAAAGAGAGAAGAAACTAGGGGAGTTCGGCAAGGCAAAAGGTAGCAGAGCCATATGGTACATGTGGCTTGGAGCACGCTTCTTAGAGTTTGAAGCCCTAGGATTCTTGAATGAAGATCACTGGTTCTCCAGAGGGAACTCCCTGAGTGGAGTGGAAGGAGAAGGGCTGCACAGGCTAGGCTACATTTTAAGAGACGTGGGCAAGAAGGAAGGGGGAGCAATGTACGCCGATGATACAGCAGGATGGGACACAAGAATCACACTAGAAGACTTAAAAAATGAAGAAATGGTAACAAACCACATGAAAGGAGAACACAAGAAACTAGCCGAGGCCATATTCAAATTAACGTACCAAAACAAGGTGGTGCGTGTGCAAAGACCAACACCAAGAGGCACAGTAATGGATATCATATCGAGAAGAGACCAAAGAGGCAGTGGGCAAGTTGGCACCTATGGCCTTAACACTTTCACCAATATGGAAGCCCAATTAATTAGACAGATGGAGGGAGAAGGAATCTTTAAAAGCATTCAGCACCTGACAGCCACAGAAGAAATCGCTGTACAGAACTGGTTAGCAAGAGTGGGGCGTGAAAGGCTATCAAGAATGGCAATCAGTGGAGATGATTGTGTTGTAAAACCTATAGATGACAGATTTGCAAGTGCTTTAACAGCTCTAAATGACATGGGAAAAGTTAGAAAAGATATACAACAATGGGAACCTTCAAGAGGATGGAACGATTGGACACAAGTGCCTTTCTGTTCACACCATTTCCATGAGTTAGTCATGAAAGATGGTCGCGTGCTCGTAGTCCCATGCAGAAACCAAGATGAACTGATTGGTAGAGCCCGAATTTCCCAGGGAGCTGGGTGGTCTTTGAAGGAGACGGCCTGTTTGGGGAAGTCTTACGCCCAAATGTGGACCCTGATGTACTTCCACAGACGTGACCTCAGACTGGCGGCAAATGCCATTTGCTCGGCAGTCCCGTCACATTGGGTTCCAACAAGTCGAACAACCTGGTCCATACACGCTAAGCATGAATGGATGACGACGGAAGACATGCTGGCAGTCTGGAACAGGGTGTGGATCCAAGAAAACCCGTGGATGGAAGATAAAACTCCAGTGGAATCATGGGAAGAAGTCCCATACTTGGGAAAAAGAGAAGACCAATGGTGCGGCTCATTGATTGGGCTAACAAGCAGGGCTACCTGGGCAAAGAACATCCAAACAGCAATAAATCAAGTCAGATCCCTCATAGGCAATGAGGAATACACAGACTACATGCCATCCATGAAGAGATTCAGAAGGGAAGAGGAAGAGGCAGGTGTCCTGTGG
>HQ541786_c
ATGAATAACCAACGAAAAAAGGCGAGAAGTACGCCTTTCAATATGCTGAAACGCGAGAGAAACCGCGTGTCAACTGTGCAACAGCTGACAAAGAGATTCTCACTTGGAATGCTGCAAGGACGCGGACCATTAAAACTGTTCATGGCCCTTGTGGCGTTCCTTCGTTTCCTAACAATCCCACCAACAGCAGGGATACTAAAAAGATGGGGAACGATCAAAAAATCAAAAGCTATCAATGTTTTGAGAGGGTTCAGGAAAGAGATTGGAAGGATGCTGAACATCTTGAACAGGAGACGCAGGACAGCAGGCGTGATTGTGATGTTGATTCCAACAGCGATGGCGTTCCATTTAACCACACGCAATGGAGAACCACACATGATCGTTGGTAGGCAGGAGAAAGGGAAAAGTCTTCTGTTCAAAACAGAGGATGGTGTTAACATGTGTACCCTCATGGCCATAGACCTTGGTGAATTGTGTGAAGATACAATCACGTACAAGTGTCCTCTCCTCAGACAAAATGAACCAGAAGACATAGATTGTTGGTGCAACTCTACGTCCACATGGGTAACTTATGGGACATGTACCACCACAGGAGAACACAGAAGAGAAAAAAGATCAGTGGCGCTCGTTCCACATGTGGGTATGGGACTGGAGACACGAACTGAGACATGGATGTCATCAGAAGGGGCCTGGAAACATGTTCAGAGAATTGAAACCTGGATCTTGAGACATCCAGGCTTTACCATAATGGCAGCAATCCTGGCATACACCATAGGAACGACACATTTCCAAAGGGCCTTGATTTTCATCTTACTGACAGCTGTCGCTCCTTCAATGACAATGCGCTGCATAGGAATATCAAATAGAGACTTCGTAGAAGGGGTTTCAGGAGGAAGCTGGGTTGACATAGTCTTAGAACATGGAAGTTGTGTGACGACGATGGCAAAAAACAAACCAACATTGGATTTTGAACTGATAAAAACAGAAGCCAAACAACCTGCCACTCTAAGGAAGTACTGTATAGAAGCAAAGCTGACCAACACAACAACAGAATCACGTTGCCCAACACAAGGGGAACCCAGTCTAAATGAAGAGCAGGACAAAAGGTTCATCTGCAAACACTCCATGGTAGACAGAGGATGGGGAAATGGATGTGGATTATTTGGAAAGGGAGGCATTGTGACCTGTGCTATGTTTACATGCAAAAAGAACATGGAAGGAAAAGTCGTGCAGCCAGAAAACTTGGAGTACACTATCGTGATAACACCTCACTCAGGAGAAGAGCACGCTGTAGGTAATGACACAGGAAAGCATGGCAAAGAAATCAAAATAACACCACAGAGTTCCATCACAGAAGCAGAACTGACAGGCTATGGCACCGTCACGATGGAGTGCTCTCCGAGAACGGGCCTCGACTTCAATGAGATGGTGCTGCTGCAGATGGAAGACAAAGCTTGGCTGGTGCACAGGCAATGGTTTCTAGACCTGCCGTTACCATGGCTACCCGGAGCGGACACACAAGGATCAAATTGGATACAGAAAGAGACATTGGTCACTTTCAAAAATCCCCACGCGAAGAAACAGGATGTCGTTGTTTTAGGGTCTCAAGAAGGGGCCATGCACACGGCACTCACAGGGGCCACAGAAATCCAGATGTCATCAGGGAACTTACTGTTCACAGGACATCTCAAGTGCAGGCTGAGAATGGACAAACTACAGCTCAAAGGAATGTCATACTCTATGTGTACAGGAAAGTTTAAAATTGTGAAGGAAATAGCAGAAACACAACATGGAACAATAGTTATCAGAGTACAATATGAAGGGGACGGCTCTCCATGTAAGATCCCTTTTGAGATAACAGATTTGGAAAAAAGACACGTCTTAGGTCGCTTGATTACAGTTAACCCAATCGTAACAGAAAAAGATAGCCCAGTCAACATAGAAGCAGAACCTCCATTCGGAGACAGCTACATCATCATAGGAGTAGAGCCGGGACAATTGAAACTCAATTGGTTTAAGAAGGGAAGTTCCATCGGCCAAATGTTTGAGACAACAATGAGAGGAGCAAAGAGAATGGCCATTTTAGGTGACACAGCCTGGGACTTTGGATCCCTGGGAGGAGTGTTTACATCTATAGGAAAGGCTCTCCACCAAGTTTTCGGAGCAATCTATGGGGCTGCTTTTAGTGGGGTCTCATGGACTATGAAAATCCTCATAGGAGTCATCATCACATGGATAGGAATGAATTCACGTAGCACCTCACTGTCTGTGTCGCTAGTATTGGTGGGCGTCGTGACACTGTACCTGGGAGCTGTGGTGCAAGCTGATAGTGGTTGCGTTGTGAGCTGGAAAAATAAAGAACTGAAATGTGGCAGTGGGATCTTCATTACAGATAACGTACACACATGGACAGAACAATATAAGTTCCAACCAGAATCCCCTTCAAAACTAGCTTCAGCTATCCAAAAAGCTCATGAAGAGGGCATTTGTGGAATCCGCTCAGTAACAAGATTGGAGAATCTGATGTGGAAACAAATAACACCAGAATTGAATCATATTCTATCAGAAAATGAGGTAAAGTTGACCATTATGACAGGAGACATTAAAGGAATCATGCAGGCAGGAAAACGATCTTTGCGGCCCCAGCCCACTGAGCTGAAGTACTCATGGAAAACATGGGGAAAGGCGAAAATGCTCTCCACAGAGTCTCACAATCAGACCTTTCTTATTGATGGCCCTGAAACAGCAGAATGCCCCAACACAAACAGAGCTTGGAACTCGCTGGAAGTTGAAGACTATGGTTTTGGAGTTTTCACCACCAATATATGGCTGAAATTGAGAGAAAAACAGGATGTATTTTGTGACTCAAAACTCATGTCAGCGGCCATCAAAGACAACAGAGCCGTTCATGCCGATATGGGTTATTGGATAGAAAGTGCACTCAATGACACATGGAAGATGGAGAAAGCCTCCTTCATTGAAGTTAAAAGCTGCCACTGGCCAAAGTCACACACCCTTTGGAGCAATGGAGTATTAGAAAGTGAGATGATAATCCCAAAAAATTTTGCCGGGCCAGTGTCACAACACAACTACAGACCAGGCTACCACACACAAACAGCAGGACCTTGGCATCTAGGTAAGCTTGAGATGGACTTTGATTTCTGCGAAGGAACTACAGTGGTGGTAACTGAGGACTGTGGAAATAGAGGACCCTCTTTAAGAACGACCACTGCCTCTGGAAAACTCATAACAGAATGGTGCTGCCGATCCTGCACACTACCACCTCTAAGATACAGAGGTGAGGATGGATGCTGGTACGGGATGGAAATTAGACCATTGAAAGAGAAAGAGGAGAATTTGGTCAACTCCTTGGTCACAGCCGGACATGGGCAGATTGACAACTTTTCACTAGGAGTCTTGGGAATGGCACTGTTTCTGGAAGAAATGCTCAGGACCCGAATAGGAACGAAACATGCAATACTGCTAGTTGCAGTATCTTTTGTGACACTGATAACTGGGAACATGTCTTTTAGAGACCTGGGAAGAGTGATGGTTATGGTGGGCGCTACCATGACGGATGACATAGGTATGGGAGTGACTTATCTTGCCCTACTAGCAGCTTTTAAAGTTAGACCAACTTTTGCAGCTGGACTACTCTTGAGAAAACTGACTTCCAAGGAATTGATGATGGCCACCATAGGAATAGCACTCCTTTCCCAAAGCACCATACCAGAGACCATTCTTGAACTGACTGATGCGTTAGCCTTGGGCATGATGGTCCTCAAAATAGTGAGAAATATGGAAAAATACCAATTGGCAGTGACTATCATGGCTATTTCGTGTGTCCCAAATGCAGTGATACTGCAAAACGCATGGAAGGTGAGTTGCACAATATTGGCAGCGGTGTCCGTTTCACCACTGCTCTTAACATCCTCACAGCAGAAAGCGGATTGGATACCACTGGCATTGACAATAAAAGGTCTCAATCCAACAGCCATTTTTCTAACAACTCTTTCGAGAACCAGCAAGAAAAGGAGCTGGCCGCTAAATGAAGCTATCATGGCAGTCGGGATGGTGAGCATTTTAGCCAGTTCTCTCCTAAAGAATGATATTCCCATGACAGGTCCATTAGTGGCTGGAGGGCTCCTTACCGTATGTTACGTGCTCACTGGACGATCGGCCGATTTGGAACTGGAGAGAGCTGCTGATGTAAAATGGGAAGATCAGGCAGAAATATCAGGAAGCAGCCCAATCCTGTCAATAACAATATCAGAAGATGGCAGCATGTCGATAAAAAATGAAGAGGAAGAACAAACACTGACCATACTTATCAGAACGGGATTGTTGGTGATCTCAGGAGTCTTTCCAGTATCGATACCAATTACGGCAGCAGCATGGTACCTGTGGGAAGTGAAGAAACAACGGGCTGGAGTATTGTGGGACGTCCCTTCACCCCCACCAGTGGAAAAAGCCGAACTGGAGGATGGAGCCTACAGAATCAAGCAAAGAGGGATTCTTGGATATTCTCAGATAGGAGCTGGAGTTTACAAAGAAGGAACATTCCATACAATGTGGCACGTCACACGTGGTGCTGTTCTGATGCATAGAGGGAAGAGGATTGAACCATCATGGGCAGATGTCAAGAAAGACCTAATATCATATGGAGGAGGCTGGAAGCTAGAAGGAGAATGGAAGGAAGGAGAGGAAGTCCAAGTCCTGGCATTGGAACCTGGAAAAAATCCAAGAGCCGTTCAAACGAAACCTGGAATTTTCAAAACCAACACCGGAACCATAGGCGCCGTATCTCTGGACTTTTCCCCTGGAACGTCAGGATCTCCAATTGTCGACAGAAAAGGAAAAGTTGTGGGTCTTTACGGCAATGGTGTTGTCACAAGGAGTGGAGCATATGTAAGTGCTATAGCCCAGACCGAAAAAAGCATTGAAGACAATCCAGAGATCGAAGATGACATTTTCCGAAAGAAAAGATTGACCATCATGGACCTCCATCCAGGAGCAGGAAAGACAAAAAGATACCTTCCAGCCATAGTTAGAGAAGCCATAAAACGTGGCTTGAGAACATTGATCCTGGCTCCCACTAGAGTAGTGGCAGCTGAAATGGAAGAAGCTCTTAGAGGACTTCCAATAAGATACCAAACCCCAGCCATCAAAACCGAGCATACCGGGCGGGAGATCGTGGACCTAATGTGTCATGCCACATTTACTATGAGGTTGCTATCACCAGTCAGAGTGCCAAATTACAACCTGATCATCATGGACGAAGCCCACTTCACAGACCCAGCAAGTATAGCAGCTAGAGGATACATCTCAACTCGAGTAGAGATGGGTGAAGCAGCCGGGATTTTCATGACAGCCACTCCTCCGGGAAGTAGAGACCCATTTCCTCAGAGCAATGCACCAATCATGGATGAGGAAAGAGAAATCCCTGAGCGTTCGTGGAATTCAGGACACGAATGGGTCACGGATTTTAAGGGGAAGACTGTTTGGTTTGTTCCAAGTATAAAAGCAGGAAATGATATAGCAGCTTGTCTTAGGAAAAATGGAAAGAAAGTGATACAACTCAGTAGGAAGACTTTTGACTCTGAGTATGTTAAGACTAGAGCCAATGATTGGGACTTTGTGGTCACAACTGACATTTCAGAAATGGGCGCCAACTTCAAGGCTGAAAGGGTTATAGACCCCAGACGTTGCATGAAACCAGTTATACTAACAGATGGCGAAGAGCGGGTGATCTTGGCAGGACCTATGCCAGTGACCCACTCTAGTGCAGCGCAAAGAAGAGGGAGAATAGGAAGAAATCCAAAAAATGAAAATGACCAGTACATATACATGGGGGAACCCCTTGAAAATGATGAAGACTGTGCACATTGGAAAGAAGCAAAAATGCTCCTAGATAACATCAATACACCCGAAGGAATCATTCCTAGTATGTTCGAACCGGAGCGTGAGAAAGTGGATGCCATTGATGGTGAATACCGTTTGAGAGGGGAAGCAAGGAAAACCTTTGTGGACCTAATGAGAAGAGGGGACTTACCAGTCTGGTTGGCCTACAAAGTGGCAGCTGAAGGCATCAATTACGCAGACAGAAAGTGGTGTTTTGATGGAATTAAGAACAACCAAATACTGGAAGAAAATATGGAAGTGGAAATCTGGACAAAAGAAGGGGAAAGGAAAAAATTAAAACCCAGATGGTTGGATGCTAGGATCTATTCTGACCCACTGGCACTAAAAGAATTCAAGGAATTTGCAGCTGGAAGAAAATCTTTGACCCTGAACCTAATCACAGAAATGGGTAGGCTTCCAACTTTCATGACTCAGAAAGCAAGAAACGCACTGGACAACTTGGCTGTGCTGCATACGGCTGAGGCAGGTGGAAGGGCGTACAATCATGCTCTCAGTGAACTGCCGGAGACCCTGGAGACACTGCTTCTACTGACACTCCTGGCAACAGTCACAGGAGGAATCTTCTTATTCTTAATGAGTGGAAAAGGTATAGGGAAGATGACCCTGGGAATGTGTTGCATAATCACGGCTAGTATCCTCCTATGGTATGCACAGATACAACCACACTGGATAGCAGCTTCAATAATACTGGAGTTTTTTCTCATAGTTTTGCTCATTCCAGAACCAGAAAAACAGAGAACACCCCAAGACAACCAATTGACCTACGTTGTCATAGCCATCCTCACAGTGGTGGCCGCAACCATGGCAAACGAGATGGGTTTCCTGGAAAAAACCAAGAAAGACCTCGGACTGGGAAGCATTACAACCCAGGAATCTGAGAGCAATATCCTGGACATAGATCTACGCCCTGCATCAGCATGGACGCTGTATGCCGTGGCTACAACATTTGTCACACCAATGTTGAGACATAGCATTGAAAATTCCTCAGTGAATGTCTCCCTAACAGCCATCGCTAACCAAGCTACAGTGCTAATGGGTCTTGGGAAAGGATGGCCATTGTCAAAGATGGACATTGGAGTTCCCCTCCTTGCCATTGGATGCTATTCACAAGTCAACCCTATAACTCTCACAGCAGCTCTTCTTCTATTGGTAGCACATTATGCCATTATAGGGCCAGGACTTCAAGCAAAAGCAACCAGAGAAGCTCAGAAAAGAGCAGCAGCAGGCATCATGAAAAACCCAACAGTCGATGGAATAACAGTGATTGACCTAGAACCAATACCCTATGATCCAAAATTTGAAAAGCAGTTAGGACAAGTAATGCTCCTAATCCTCTGCGTGACTCAAGTATTAATGATGAGGACTACATGGGCTTTGTGTGAGGCTCTAACCCTAGCGACCGGGCCCATCTCCACACTGTGGGAAGGAAATCCAGGGAGGTTTTGGAATACTACCATTGCAGTGTCAATGGCCAACATCTTTAGGGGGAGCTACTTGGCCGGAGCTGGACTTCTCTTTTCCATCATGAAAAACACAACAAGCACAAGAAGAGGAACTGGCAACATAGGAGAGACACTTGGAGAAAAATGGAAAAGTCGATTAAACGCACTGGGGAAAAGTGAATTTCAAATCTACAAGAAAAGTGGAATCCAGGAAGTGGATAGAACCCTAGCAAAAGAAGGTATAAAAAGAGGAGAAACGGACCACCATGCTGTGTCGCGAGGTTCAGCAAAACTGAGATGGTTCGTCGAGAGAAATATGGTCACACCGGAAGGGAAGGTGGTGGATCTCGGTTGCGGCAGAGGGGGCTGGTCATACTATTGTGGGGGACTAAAGAATGTAAGAGAAGTCAAAGGCCTAACAAAAGGAGGACCAGGACATGAAGAACCCATCCCCATGTCAACATATGGGTGGAATCTAGTGCGTCTGCAAAGTGGAGTTGACGTTTTCTTCACCCCGCCGGAAAAGTGTGACACATTGCTGTGTGACATAGGGGAGTCGTCACCAAATCCCACGATAGAAGCAGGACGAACACTCAGAGTCCTCAACTTAGTGGAAAATTGGTTGAACAATAACACCCAATTTTGCATAAAGGTCCTCAATCCATATATGCCTTCAGTCATAGAAAAAATGGAAGCATTACAAAGGCAATATGGAGGAGCCTTAGTGAGGAATCCACTCTCACGAAACTCCACGCATGAAATGTACTGGGTATCTAATGCCACCGGGAACATAGTGTCATCAGTGAACATGATTTCAAGGATGTTGATTAACAGATTCACAATGAAACACAAGAAAGCCACTTACGAGCCAGATGTTGACCTAGGAAGTGGAACCCGCAACATTGGAATTGAAAGTGAGATACCAAATCTAGACATAATAGGAAAGAGAATAGAGAAAATAAAACAAGAGCATGAAATATCATGGCACTATGATCAAGACCACCCATACAAAACGTGGGCTTACCATGGCAGCTATGAAACAAAACAAACTGGATCAGCATCATCTATGGTGAACGGAGTGGTCAGATTGCTGACAAAACCTTGGGACGTCGTCCCTATGGTGACACAGATGGCAATGACAGACACGACTCCATTTGGACAACAGCGCGTTTTCAAAGAGAAAGTAGACACGAGAACCCAAGAACCGAAGGAAGGCACAAAGAAACTAATGAAAATTACGGCAGAGTGGCTTTGGAAAGAACTAGGAAAGAAAAAGACACCCAGGATGTGTACCAGAGAAGAATTCACAAAAAAAGTGAGAAGCAACGCAGCCTTGGGGGCCATATTCACTGATGAGAACAAATGGAAATCGGCACGTGAGGCTGTTGAAGATGGTAGGTTTTGGGAGCTGGTTGACAGGGAAAGAAATCTCCATCTTGAAGGAAAGTGTGAAACATGTGTGTACAACATGATGGGAAAGAGAGAGAAGAAACTAGGGGAGTTCGGCAAGGCAAAAGGTAGCAGAGCCATATGGTACATGTGGCTTGGAGCACGCTTCTTAGAGTTTGAAGCCCTAGGATTCTTGAATGAAGATCACTGGTTCTCCAGAGGGAACTCCCTGAGTGGAGTGGAAGGAGAAGGGCTGCACAGGCTAGGCTACATTTTAAGAGACGTGGGCAAGAAGGAAGGGGGAGCAATGTACGCCGATGATACAGCAGGATGGGACACAAGAATCACACTAGAAGACTTAAAAAATGAAGAAATGGTAACAAACCACATGAAAGGAGAACACAAGAAACTAGCCGAGGCCATATTCAAATTAACGTACCAAAACAAGGTGGTGCGTGTGCAAAGACCAACACCAAGAGGCACAGTAATGGATATCATATCGAGAAGAGACCAAAGAGGCAGTGGGCAAGTTGGCACCTATGGCCTTAACACTTTCACCAATATGGAAGCCCAATTAATTAGACAGATGGAGGGAGAAGGAATCTTTAAAAGCATTCAGCACCTGACAGCCACAGAAGAAATCGCTGTACAGAACTGGTTAGCAAGAGTGGGGCGTGAAAGGCTATCAAGAATGGCAATCAGTGGAGATGATTGTGTTGTAAAACCTATAGATGACAGATTTGCAAGTGCTTTAACAGCTCTAAATGACATGGGAAAAGTTAGAAAAGATATACAACAATGGGAACCTTCAAGAGGATGGAACGATTGGACACAAGTGCCTTTCTGTTCACACCATTTCCATGAGTTAGTCATGAAAGATGGTCGCGTGCTCGTAGTCCCATGCAGAAACCAAGATGAACTGATTGGTAGAGCCCGAATTTCCCAGGGAGCTGGGTGGTCTTTGAAGGAGACGGCCTGTTTGGGGAAGTCTTACGCCCAAATGTGGACCCTGATGTACTTCCACAGACGTGACCTCAGACTGGCGGCAAATGCCATTTGCTCGGCAGTCCCGTCACATTGGGTTCCAACAAGTCGAACAACCTGGTCCATACACGCTAAGCATGAATGGATGACGACGGAAGACATGCTGGCAGTCTGGAACAGGGTGTGGATCCAAGAAAACCCGTGGATGGAAGATAAAACTCCAGTGGAATCATGGGAAGAAGTCCCATACTTGGGAAAAAGAGAAGACCAATGGTGCGGCTCATTGATTGGGCTAACAAGCAGGGCTACCTGGGCAAAGAACATCCAAACAGCAATAAATCAAGTCAGATCCCTTATAGGCAATGAGGAATACACAGACTACATGCCATCCATGAAGAGATTCAGAAGGGAAGAGGAAGAGGCAGGTGTCCTGTGG
>JN368476_c
ATGAATAACCAACGGAAAAAGGCGAAAAACACGCCTTTCAATATGCTGAAACGCGAGAGAAACCGCGTGTCGACTGTGCAACAGCTGACGAAGAGATTCTCACTTGGAATGCTGCAGGGACGAGGACCATTAAAACTGTTCATGGCCCTGGTGGCTTTCCTTCGTTTCCTAACAATCCCACCAACAGCAGGGATATTGAAGAGATGGGGAACAATTAAAAAATCAAAAGCCATTAATGTTTTGAGAGGGTTCAGGAAAGAGATCGGAAGGATGCTGAACATCTTGAACAGGAGACGCAGGTCTGCAGGCATGATCATTATGCTGATTCCAACAGTGATGGCGTTCCATCTAACCACACGTAACGGAGAACCACACATGATCGTCGGTATACAGGAGAAAGGGAAAAGTCTTCTGTTCAAAACAGAGGATGGTGTGAACATGTGCACCCTCATGGCTATGGACCTTGGTGAATTGTGTGAAGACACAATCACATACAAGTGTCCTCTGCTCAGGCAGAATGAGCCAGAGGACATAGACTGTTGGTGCAACTCCACGTCCACGTGGGTAACCTATGGGACTTGTACTACCACGGGAGAACATAGAAGAGAAAAAAGATCAGTGGCACTCGTTCCACATGTGGGAATGGGACTGGAGACGCGAACCGAAACATGGATGTCGTCAGAAGGGGCTTGGAAACATGCCCAGAGAATTGAAACTTGGATCCTGAGACATCCAGGCTTCACCATAATGGCAGCAATCTTGGCATACACCATAGGGACGACACATTTCCAGAGAGCCCTGATTTTCATTCTATTGACAGCTGTCGCTCCTTCAATGACAATGCGTTGCATAGGAATATCAAATAGAGACTTTGTAGAAGGGGTTTCAGGAGGAAGTTGGGTTGACATAGTCTTAGAACATGGAAGCTGTGTGACGACGATGGCAAAAAACAAACCAACATTGGATTTCGAACTGATAAAAACGGAAGCCAAACAGCCTGCCACCCTAAGGAAGTACTGCATAGAAGCAAAGCTAACCAATACAACAACAGAATCCCGTTGCCCAACACAAGGGGAACCCAGCCTAAAAGAAGAGCAGGATAAGAGGTTCGTCTGCAAACACTCCATGGTAGACAGGGGATGGGGAAATGGATGTGGATTATTTGGAAAGGGAGGCATTGTGACCTGTGCTATGTTCACATGCAAAAAGAACATGGAAGGGAAAATCGTGCAACCAGAAAACTTGGAATACACCATTGTGGTAACACCTCACTCAGGGGAAGAGCATGCGGTCGGAAATGACACAGGGAAACACGGCAAGGAAATCAAAGTAACACCACAGAGTTCCATCACAGAAGCTGAATTGACAGGTTATGGCACCGTCACGATGGAATGCTCTCCGAGAACAGGCCTCGACTTCAATGAGATGGTGTTGCTGCAGATGGAAAGTAAAGCTTGGCTGGTGCATAGGCAATGGTTCCTAGACCTGCCATTACCGTGGCTGCCCGGAGCGGACAAACAAGGGTCAAATTGGATACAGAAAGAAACATTGGTCACTTTCAAAAATCCCCATGCAAAGAAACAGGATGTTGTTGTTTTAGGATCTCAAGAAGGGGCCATGCATACAGCACTCACAGGAGCCACAGAAATCCAAATGTCGTCAGGAAACTTGCTCTTCACTGGACATCTCAAGTGCAGGCTGAGAATGGACAAGCTACAGCTCAAAGGAATGTCATACTCTATGTGCACAGGAAAGTTTAAAGTTGTGAAGGAAATAGCAGAAACACAACATGGAACGATAGTTATCAGAGTGCAATACGAAGGGGACGGCTCTCCATGTAAAATCCCTTTTGAGATAATGGATTTGGAAAAAAGATATGTCTTAGGCCGCCTGATCACAGTCAACCCAATTGTAACAGAAAAAGATAGCCCAGTCAACATAGAAGCAGAACCTCCATTCGGAGACAGCTACATCATCATAGGAGTAGAGCCGGGACAACTGAAGCTCAACTGGTTCAAGAAAGGAAGTTCTATCGGCCAAATGTTTGAGACAACGATGAGAGGAGCAAAGAGAATGGCCATTTTGGGTGACACAGCCTGGGACTTTGGCTCCCTAGGAGGAGTGTTTACATCTATAGGAAAAGCTCTCCACCAAGTCTTTGGAGCAATCTATGGAGCTGCCTTCAGTGGGGTTTCATGGACTATGAAAATCCTCATAGGAGTCATTATTACATGGATAGGAATGAACTCACGCAGCACTTCACTGTCTGTGTCACTAGTATTGGTGGGAATTGTGACACTGTATTTGGGAGTCATGGTGCAGGCCGATAGTGGTTGCGTTGTGAGCTGGAAAAACAAAGAACTGAAATGTGGCAGTGGGATTTTCATCACAGACAACGTGCACACATGGACAGAACAATACAAGTTCCAACCAGAATCCCCTTCAAAACTAGCTTCAGCTATCCAGAAAGCTCAAGAAGAGGGAATTTGTGGGATCCGCTCAGTAACAAGATTGGAGAACCTAATGTGGAAACAAATAACACCAGAATTGAATCACATTCTAGCAGAAAATGAGGTGAAGTTAACTATCATGACAGGAGACATCAAAGGAATCATGCAGGCAGGAAAACGATCTTTGCGGCCTCAGCCCACTGAGCTAAAGTATTCATGGAAAACATGGGGTAAAGCAAAAATGCTCTCCACAGAGTCTCATAACCAAACCTTTCTCATTGATGGCCCCGAGACGGCAGAATGCCCTAACACAAATAGAGCTTGGAACTCGTTGGAGGTTGAAGACTACGGCTTTGGAGTGTTCACCACCAATATATGGCTAAAATTGAAAGAGAAACAGGATGCATTCTGCGACTCAAAACTCATGTCAGCAGCCATAAAAGACAACAGAGCCGTCCATGCCGACATGGGTTACTGGATAGAAAGTGCACTCAATGACACATGGAAGATAGAGAAAGCCTCTTTCATTGAAGTAAAAAACTGCCACTGGCCAAAATCACACACCCTCTGGAGCAATGGAGTGCTAGAAAGTGAGATGATAATTCCAAAGAATCTCGCTGGACCAGTGTCTCAACACAACTATAGGCCAGGCTACCACACACAAACAGCAGGACCATGGCATCTAGGCAAGCTTGAGATGGACTTTGATTTCTGCGATGGAACCACAGTGATAGTGACCGAGGACTGCGGAAATAGAGGACCCTCTTTGAGAACAACTACTGCCTCTGGAAAACTCATAACAGAATGGTGCTGCCGATCTTGCACATTACCACCCCTAAGATACAGAGGTGAGGATGGGTGCTGGTACGGGATGGAAATCAGACCATTGAAAGAGAAAGAAGAAAATCTGGTTAATTCTTTGGTCACAGCCGGACATGGGCAGGTTGACAATTTTTCACTGGGAGTCTTGGGAATGGCATTGTTCCTGGAGGAAATGCTTAGGACCCGAGTAGGAACGAAACATGCAATACTACTAGTTGCAGTTTCTTTTGTGACATTGATCACAGGGAACATGTCCTTCAAAGACCTAGGAAGAGTGGTGGTTATGGTAGGCACCACCATGACGGATGACATAGGTATGGGCGTGACTTATCTTGCCCTACTAGCAGCCTTCAAAGTTAGACCAACTTTTGCAGCTGGACTACTCTTGAGAAAGCTGACCTCCAAGGAATTGATGATGACTACCATAGGAATTGTACTCCTCTCCCAAAGCACTATACCAGAGACCATTCTTGAATTGACTGATGCGTTAGCCTTAGGCATGATGGTCCTCAAAATAGTAAGAGACATGGAAAAGTATCAATTAGCAGTGACTATTATGGCTATCTTGTGCGTCCCAAACGCAGTGATATTACAGAATGCATGGAAAGTGAGTTGCACAATACTGGCAGTGGTGTCCGTTTCCCCACTGCTTTTGACATCTTCACAGCAAAAAACGGATTGGATACCATTAGCATTGACAATTAAGGGCCTCAATCCAACAGCCATCTTTCTAACAACCCTCTCAAGAACCAACAAGAAAAGGAGCTGGCCACTAAATGAGGCCATCATGGCAGTCGGAATGGTGAGCATTCTAGCCAGTTCCCTCCTGAAAAATGACATTCCCATGACAGGACCACTAGTGGCTGGAGGGCTCCTCACTGTGTGCTACGTGCTCACTGGACGATCGGCCGACTTGGAACTGGAGAGAGCAACCGATGTCAAATGGGAAGACCAGGCAGAGATATCAGGAAGCAGTCCAATCCTGTCAATAACAATATCAGAAGATGGTAGCATGTCGATAAAAAATGAAGAGGAAGAACAAACACTGACCATACTCATCAGAACAGGATTGCTGGTGATCTCAGGACTTTTTCCTGTATCAATACCAATCACGGCAGCAGCATGGTACCTGTGGGAAGTGAAGAAACAACGGGCCGGAGTATTGTGGGACGTTCCCTCACCCCCACCCATGGGAAAGGCTGAACTGGAAGATGGAGCCTACAGAATCAAGCAAAAAGGGATTCTTGGATATTCTCAGATCGGAGCTGGAGTTTACAAAGAAGGAACATTCCATACAATGTGGCATGTCACACGTGGCGCTGTTCTAATGCATAAAGGAAAGAGGATTGAACCTTCATGGGCGGACGTCAAAAAAGATCTAATATCATATGGAGGAGGCTGGAAGTTAGAAGGAGAATGGAAGGAAGGAGAAGAAGTCCAGGTGCTGGCACTGGAGCCTGGAAAAAATCCAAGAGCCGTTCAAACAAAACCTGGTCTTTTCAAAACCAACACCGGAACAATAGGTGCCGTATCTCTGGACTTTTCCCCTGGAACGTCAGGATCTCCAATCATTGACAAAAAAGGAAAAGTTGTGGGTCTTTATGGTAATGGTGTTGTCACAAGGAGTGGAGCATATGTGAGTGCTATAGCCCAAACTGAAAAAAGCATTGAAGACAACCCCGAGATCGAAGATGACATTTTCCGAAAGAGAAGACTGACCATCATGGACCTCCACCCAGGAGCGGGAAAGACGAAAAGATACCTTCCAGCCATAGTCAGAGAAGCTATAAAACGGGGTTTGAGAACATTAATCTTGGCCCCCACTAGAGTTGTGGCAGCTGAAATGGAGGAAGCTCTCAGAGGACTTCCGATAAGATACCAAACCCCAGCTATCAGAGCTGAGCACACTGGGCGGGAAATTGTGGATTTAATGTGTCATGCCACATTTACCATGAGGCTGCTATCACCAGTTAGAGTGCCAAACTACAACTTGATTATCATGGACGAAGCCCATTTCACAGACCCAGCAAGTATAGCAGCTAGAGGATACATCTCGACACGAGTGGAGATGGGTGAGGCAGCTGGGATTTTCATGACAGCCACTCCCCCGGGAAGTAGAGATCCATTTCCTCAGAGCAATGCACCAATCATAGATGAAGAAAGAGAAATCCCTGAGCGTTCATGGAATACTGGACATGAGTGGGTTACGGATTTTAAAGGGAAGACTGTTTGGTTCGTTCCAAGCATAAAAGCAGGAAATGATATAGCAGCTTGCCTGAGAAAAAATGGAAAGAAAGTAATACAACTTAGTAGGAAGACTTTTGATTCTGAGTATGTCAAGACTAGAACCAATGACTGGGATTTCGTGGTTACAACTGACATTTCAGAAATGGGTGCCAATTTCAAAGCTGAGAGGGTTATAGACCCCAGACGCTGCATGAAACCAGTCATACTAACAGATGGTGAGGAGCGGGTGATTCTGGCAGGACCTATGCCAGTGACCCACTCTAGTGCAGCACAAAGAAGAGGGAGAATAGGAAGAAACCCAAAAAATGAAAATGACCAGTACATATACATGGGAGAACCTCTGGAAAATGATGAAGACTGTGCACACTGGAAAGAAGCCAAAATGCTCCTAGACAACATTAACACACCAGAAGGAATCATTCCCAGTATGTTTGAACCAGAGCGTGAAAAAGTGGATGCCATTGATGGCGAATACCGCTTGAGAGGAGAAGCAAGGAAAACCTTTGTGGACTTAATGAGGAGAGGAGACCTACCAGTCTGGTTGGCTTACAAAGTGGCAGCTGAAGGCATCAACTATGCAGACAGAAGGTGGTGTTTTGATGGAATTAAGAACAACCAAATCCTGGAAGAAAATGTGGAAGTTGAAATCTGGACAAAAGAAGGAGAAAGGAAGAAATTGAAACCTAGATGGTTGGATGCTAGGATCTACTCTGACCCACTGGCGCTAAAAGAATTCAAAGAATTTGCAGCCGGAAGAAAGTCTCTGACCCTGAACCTAATCACAGAAATGGGTAGGCTTCCAACATTCATGACTCAGAAGACAAGAGACGCACTGGACAACCTAGCAGTGCTGCACACGGCTGAAGCAGGTGGAAGGGCGTACAATCATGCTCTCAGTGAACTGCCGGAGACCCTAGAGACACTGCTCTTACTGACACTTCTGGCTACAGTCACAGGAGGGATCTTTTTATTCTTGATGAGCGGAAGGGGCATAGGGAAGATGACCCTGGGAATGTGCTGCATAATCACGGCTAGCGTCCTTCTATGGTACGCACAAATACAGCCACACTGGATAGCAGCTTCAATAATACTGGAGTTTTTTCTCATAGTTTTGCTTATTCCAGAACCAGAAAAACAGAGAACACCCCAAGACAACCAATTGACCTACGTTGTCATAGCCATCCTCACAGTGGTGGCCGCAACCATGGCAAACGAGATGGGTTTCCTAGAAAAAACGAAGAAAGATCTTGGATTAGGAAGCATTGCAACCCAGCAACCCGAGAGCAACATCCTGGACATAGATCTACGTCCCGCATCAGCCTGGACGCTGTATGCCGTGGCTACAACATTTGTTACACCAATGCTGAGGCATAGCATTGAGAATTCCTCAGTGAATGTATCCCTAACAGCTATAGCCAACCAAGCAACAGTGTTAATGGGTCTAGGGAAAGGATGGCCATTGTCAAAGATGGACATCGGAGTTCCCCTTCTCGCCATTGGATGTTACTCACAAGTCAATCCCATAACTCTCACAGCAGCTCTTCTCTTATTGGTAGCGCATTATGCCATCATAGGGCCAGGACTTCAAGCAAAAGCAACCAGAGAAGCCCAGAAAAGAGCAGCGGCGGGCATCATGAAAAATCCAACTGTCGATGGAATAACAGTGATTGATCTAGATCCAATACCTTATGATCCAAAGTTTGAAAAGCAGTTGGGACAGGTAATGCTACTAATCCTCTGCGTGACTCAAGTATTGATGATGAGGACTACATGGGCTCTGTGTGAGGCCTTGACCTTAGCTACAGGGCCCATCTCCACACTGTGGGAAGGAAATCCAGGAAGGTTCTGGAACACTACCATTGCGGTGTCAATGGCTAACATCTTTAGAGGGAGTTACTTGGCTGGAGCTGGACTTCTCTTTTCCATTATGAAGAACACAACTAACACAAGAAGGGGAACTGGCAACATAGGAGAGACGCTTGGAGAGAAATGGAAAAGCCGATTGAATGCACTGGGAAAAAGTGAATTCCAGACCTACAAGAAAAGTGGAATCCAAGAAGTGGATAGAACCTTAGCAAAAGAAGGCATCAAAAGAGGAGAAACGGACCATCATGCTGTGTCGCGAGGCTCAGCAAAACTGAGATGGTTCGTTGAGAGAAACATGGTCACACCAGAAGGGAAAGTAGTGGACCTCGGTTGTGGCAGAGGAGGCTGGTCATACTATTGTGGAGGACTAAAAAACGTAAGAGAAGTGAAAGGCCTAACAAAAGGAGGACCAGGACACGAAGAACCCATCCCTATGTCAACATATGGGTGGAATCTAGTGCGTCTTCAGAGTGGAGTTGACGTCTTCTTCATCCCGCCAGAAAAGTGTGACACATTGTTGTGTGACATAGGGGAGTCATCACCAAATCCCACAGTGGAAGCAGGACGAACACTCAGAGTCCTTAATTTAGTAGAAAATTGGTTGAACAACAACACTCAATTTTGCATAAAAGTTCTCAACCCATATATGCCCTCAGTTATAGAAAAAATGGAAGCACTGCAAAGGAAATACGGAGGAGCCTTAGTGAGAAATCCACTCTCACGGAACTCCACACATGAGATGTACTGGGTATCCAACGCTTCTGGGAACATAGTGTCATCAGTGAACATGATTTCAAGGATGTTGATCAATAGATTCACAATGAGACACAAGAAAGCTACTTACGAGCCGGATGTTGACCTCGGAAGCGGAACCCGTAACATTGGAATTGAAAGTGAAATACCAAACTTAGACATAATTGGGAAAAGAATAGAAAAAATAAAGGAAGAGCATGAAACATCATGGCACTACGACCAAGACCACCCATACAAAACGTGGGCATACCACGGTAGCTATGAAACAAAACAGACTGGATCAGCATCATCCATGGTCAACGGAGTGGTCAGGCTGCTGACAAAACCTTGGGACGTCCTCCCCACGGTGACACAGATGGCAATGACAGACACGACTCCATTTGGACAACAGCGTGTTTTTAAAGAGAAAGTGGACACGAGAACCCAAGAACCGAAAGAAGGCACGAAGAAACTAATGAAAATCACAGCAGAGTGGCTGTGGAAAGAATTAGGGAAGAAAAAGACACCTAGGATGTGCACCAGAGAAGAATTCACAAGAAAGGTGAGAAGCAATGCAGCCTTGGGGGCCATATTCACTGATGAGAACAAGTGGAAGTCGGCACGTGAGGCTGTTGAAGATAGTAGGTTTTGGGAGCTGGTTGACAAGGAAAGGAATCTCCATCTTGAAGGAAAGTGTGAGACATGTGTGTACAACATGATGGGAAAAAGAGAAAAGAAGCTAGGGGAATTTGGCAAGGCAAAAGGCAGCAGAGCCATATGGTACATGTGGCTTGGAGCTCGCTTCCTGGAGTTTGAAGCCCTAGGATTCCTAAATGAAGATCACTGGTTCTCTAGAGAGAACTCCCTGAGTGGAGTGGAAGGAGAAGGGCTGCACAAGCTAGGTTATATTCTAAGAGACGTGAGCAAGAAAGAGGGAGGAGCCATGTACGCCGACGACACAGCAGGATGGGACACAAGAATCACACTAGAAGACCTAAAAAATGAAGAAATGGTAACAAACCACATGGAAGGAGAACATAAGAAATTGGCCGAGGCTATTTTCAAACTAACGTATCAAAACAAGGTGGTGCGTGTGCAAAGACCAACACCAAGAGGCACAGTAATGGACATCATATCGAGAAGAGACCAAAGAGGTAGTGGGCAAGTTGGTACCTATGGACTCAATACTTTCACCAATATGGAAGCCCAATTAATCAGACAGATGGAGGGAGAAGGAGTCTTTAAAAACATCCAGCACCTGACAGTCACAGAAGAAGCTGCCGTGCAAAACTGGTTGGCTAGAGTGGGGCGCGAAAGGTTGTCAAGAATGGCCATCAGTGGAGATGATTGTGTTGTGAAACCTTTAGATGACAGGTTCGCAAACGCTTTGACAGCTCTGAATGACATGGGAAAGATTAGAAAAGACATACAACAATGGGAACCTTCAAAAGGATGGAACGATTGGACACAAGTGCCCTTCTGTTCACACCATTTCCATGAGCTAATCATGAAGGATGGTCGTGTACTTGTTGTTCCATGTAGAAATCAAGATGAACTGATTGGCAGAGCCCGAATCTCCCAAGGAGCAGGGTGGTCTTTGCGGGAGACGGCCTGTTTGGGGAAGTCTTACGCCCAAATGTGGAGCTTAATGTATTTCCACAGGCGTGACCTCAGGCTGGCGGCAAATGCCATTTGCTCGGCAGTGCCATCACACTGGGTTCCAACAAGTCGAACAACCTGGTCCATACACGCTAAACATGAATGGATGACAACGGAAGACATGCTGACAGTCTGGAACAGGGTGTGGATTCGAGAAAACCCATGGATGGAAGACAAAACCCCAGTGGAATCATGGGAGGAAATCCCATACTTGGGAAAAAGAGAAGACCAATGGTGCGGCTCATTGATTGGGCTAACAAGCAGGGCCACATGGGCAAAGAACATCCAAGCAGCAATAAATCAAGTTAGATCTCTTATAGGCAATGAGGAATACACAGATTACATGCCATCCATGAAAAGATTCAGAAGAGAAGAGGAAGAAGCAGGAGTCCTGTGG
>JN796245_c
ATGAATAACCAACGAAAAAAGGCGAGAAATACGCCTTTCAATATGCTGAAACGCGAGAGAAACCGCGTGTCGACTGTACAACAGCTGACAAAGAGATTCTCACTTGGAATGCTGCAGGGACGAGGACCATTAAAACTGTTCATGGCCCTGGTGGCGTTCCTTCGTTTCCTAACAATCCCACCAACAGCAGGGATACTGAAGAGATGGGGAACAATTAAAAAATCAAAAGCCATTAATGTTTTGAGAGGCTTCAGGAAAGAGATTGGAAGGATGCTGAACATCTTGAACAGGAGACGCAGAACTGCAGGCATGATCATTATGCTGATTCCAACAGTGATGGCGTTCCATTTAACCACACGTAACGGAGAACCACACATGATCGTCAGTAGACAAGAGAAAGGGAAAAGTCTTCTGTTTAAAACAGGGGATGGTGTGAACATGTGTACCCTCATGGCCATGGACCTTGGTGAATTGTGTGAAGATACAATCACGTACAAGTGTCCTCTTCTCAGGCAGAATGAACCAGAAGACATAGATTGTTGGTGCAACTCTACGTCCACATGGGTAACTTATGGGACGTGTACCACCACAGGAGAACACAGAAGAGAAAAAAGATCAGTGGCACTCGTTCCACATGTGGGAATGGGACTGGAGACACGAACTGAAACATGGATGTCATCAGAAGGGGCCTGGAAACATGCCCAGAGAATTGAAACTTGGATCTTGAGACATCCAGGCTTTACCATAATGGCAGCAATCCTGGCATACACCATAGGAACGACACATTTCCAAAGAGCCCTGATTTTCATCTTACTGACAGCTGTCGCTCCTTCAATGACAATGCGTTGCATAGGAATATCAAATAGAGACTTTGTAGAAGGGGTTTCAGGAGGAAGCTGGGTTGACATAGTCTTAGAACATGGAAGCTGTGTGACGACGATGGCAAAAAACAAACCAACATTGGATTTTGAACTGATAAAAACAGAAGCCAAACAATCTGCCACTCTAAGGAAGTACTGTATAGAGGCAAAGCTGACCAACACAACAACAGAATCTCGCTGCCCAACACAAGGAGAACCCAGCCTAAATGAAGAGCAGGACAAAAGGTTCGTCTGCAAACACTCCATGGTGGACAGAGGATGGGGAAATGGATGTGGATTATTTGGAAAAGGAGGCATTGTGACCTGTGCTATGTTCACATGCAAAAAGAACATGAAAGGAGAAGTCGTGCAACCAGAAAACTTGGAATACACCATTGTGATAACACCTCACTCAGGGGAAGAGCATGCAGTCGGAAATGACACAGGAAAACATGGCAAGGAAATCAAAATAACACCACAGAGTTCCATCACAGAAGCAGAGTTGACAGGCTATGGCACTGTCACGATGGAGTGCTCTCCGAGAACGGGCCTCGACTTCAATGAGATGGTGTTGCTGCAAATGGAAAATAAAGCTTGGCTGGTGCACAGGCAATGGTTCCTAGACCTGCCGTTGCCATGGCTGCCCGGAGCGGACACACAAGGATCAAATTGGATACAGAAAGAGACATTGGTCACTTTCAAAAATCCCCATGCGAAGAAACAGGATGTTGTTGTTTTGGGATCCCAAGAAGGGGCCATGCACACAGCACTCACAGGGGCCACAGAAATCCAGATGTCATCAGGAAACTTACTGTTCACAGGACATCTCAAGTGCAGGCTGAGGATGGACAAACTACAGCTCAAAGGAATGTCATACTCTATGTGCACAGGAAAGTTTAAAGTTGTGAAGGAAATAGCAGAAACACAACATGGAACAATAGTTATCAGAGTACAATATGAAGGGGACGGTTCTCCATGTAAGATCCCTTTTGAGATAATGGATTTGGAAAAAAGACATGTTTTAGGTCGCCTGATTACAGTCAACCCAATCGTAACAGAAAAAGATAGCCCAGTCAACATAGAAGCAGAACCTCCATTCGGAGACAGCTACATCATCATAGGAGTAGAGCCGGGACAATTGAAGCTCAACTGGTTTAAGAAAGGAAGTTCTATCGGCCAAATGCTTGAGACAACAATGAGGGGAGCGAAGAGAATGGCCATTTTAGGTGACACAGCTTGGGATTTTGGATCCCTGGGAGGAGTGTTTACATCTATAGGAAAGGCTCTCCACCAAGTTTTCGGAGCAATCTATGGGGCTGCCTTCAGTGGGGTCTCATGGACTATGAAAATCCTCATAGGAGTCATTATCACATGGATAGGAATGAATTCACGCAGCACCTCACTGTCTGTGTCACTAGTATTGGTGGGAGTCGTGACGCTGTATTTGGGAGTTATGGTGCAGGCCGATAGTGGTTGCGTTGTGAGCTGGAAAAACAAAGAACTGAAGTGTGGCAGTGGGATTTTCATCACAGACAACGTGCACACATGGACAGAACAATACAAGTTCCAACCAGAATCCCCTTCAAAACTAGCTTCAGCTATCCAGAAAGCTCATGAAGAGGGCATTTGTGGAATCCGCTCAGTAACAAGACTGGAAAATCTGATGTGGAAACAAATAACACCAGAATTGAATCACATTCTATCAGAAAATGAGGTGAAGTTGACTATTATGACAGGAGACATCAAAGGAATCATGCAGGCAGGAAAACGATCTCTGCGGCCCCAGCCCACTGAGCTGAAGTATTCATGGAAAACATGGGGCAAAGCGAAAATGCTCTCTACAGAGTCTCATAACCAGACCTTTCTAATTGATGGCCCCGAAACAGCAGAATGCCCCAACACAAACAGAGCTTGGAATTCGCTGGAAGTTGAAGACTATGGCTTTGGAGTATTCACCACCAATATATGGCTAAAGTTGAGAGAAAAGCAGGATGTATTCTGCGACTCAAAACTCATGTCAGCGGCCATAAAAGACAACAGAGCCGTCCATGCCGATATGGGTTATTGGATAGAAAGTGCACTCAATGACACATGGAAGATAGAGAAAGCCTCTTTCATCGAAGTTAAAAGCTGCCACTGGCCAAAGTCACACACCCTCTGGAGTAATGAAGTGCTAGAAAGTGAGATGATAATTCCAAAGAATTTCGCTGGACCAGTGTCACAACACAACTACAGACCAGGCTACCATACACAAACAGCAGGACCATGGCATCTAGGTAAGCTTGAGATGGACTTTGATTTCTGCGAAGGAACCACAGTGGTGGTGACTGAGGACTGTGGAAATAGAGGACCCTCTTTAAGAACAACTACTGCCTCTGGAAAACTCATAACAGAATGGTGCTGCCGATCTTGCACATTACCACCGCTAAGATACAGAGGTGAGGACGGATGCTGGTACGGGATGGAAATCAGACCATTGAAAGAGAAAGAAGAGAATTTGGTCAACTCCTTGGTCACAGCCGGACATGGGCAGATTGACAACTTTTCACTAGGAGTCTTGGGAATGGCATTGTTCCTGGAAGAAATGCTCAGGACCCGAGTAGGAACGAAACATGCAATACTACTAGTTGCAGTTTCTTTTGTGACATTGATCACAGGGAACATGTCCTTTAGAGACCTGGGAAGAGTGATGGTTATGGTGGGCGCTACTATGACGGATGACATAGGTATGGGCGTGACTTATCTTGCCCTACTAGCAGCCTTCAAAGTCAGACCAACTTTTGCAGCTGGACTACTCTTGAGAAAGTTGACCTCCAAGGAATTGATGATGACTACCATAGGAATCGTACTCCTCTCCCAGAGCACCATACCAGAGACCATTCTTGAACTGACTGACGCGTTAGCCTTGGGCATGATGGTCCTTAAAATGGTGAGAAAAATGGAAAAGTATCAATTGGCAGTGACTATCATGGCTATCTTGTGCGTCCCAAATGCAGTGATATTACAAAACGCATGGAAAGTGAGTTGCACAATATTGGCAGTGGTGTCCGTTTCCCCACTGTTCTTAACATCCTCACAGCAGAAAGCGGATTGGATACCATTAGCATTGACGATCAAGGGTCTCAATCCAACAGCTATTTTTCTAACAACCCTTTCAAGAACTAACAAGAAAAGGAGCTGGCCACTAAATGAGGCTATCATGGCAGTCGGGATGGTGAGCATTTTGGCCAGTTCACTCCTAAAGAATGACATTCCCATGACAGGACCATTAGTGGCTGGAGGGCTCCTCACTGTGTGCTACGTGCTCACTGGACGATCGGCCGATTTGGAACTGGAGAGAGCCGCCGATGTCAAATGGGAAGATCAGGCAGAGATATCAGGAAGCAGTCCAATCCTGTCAATAACAATATCAGAAGATGGTAGCATGTCGATAAAAAACGAAGAGGAAGAACAAACACTGACCATACTCATTAGAACAGGATTGCTGGTGATCTCAGGACTTTTTCCTGTATCACTACCAATCACGGCAGCAGCATGGTACCTGTGGGAAGTGAAGAAACAACGGGCTGGAGTATTGTGGGATGTCCCTTCACCCCCACCCGTAGGAAAGGCTGAACTGGAAGATGGAGCCTATAGAATCAAGCAAAAAGGGATTCTTGGATATTCCCAGATCGGAGCCGGAGTTTACAAAGAAGGAACATTCCATACAATGTGGCATGTCACACGCGGCGCTGTTCTAATGCATAAAGGAAAGAGGATTGAACCATCATGGGCGGACGTTAAGAAAGACCTAATATCATATGGAGGAGGCTGGAAGCTAGAAGGAGAATGGAAGGAAGGAGAAGAAGTCCAGGTCTTGGCATTGGAGCCTGGAAAAAATCCAAGAGCCGTCCAAACAAAACCTGGTCTTTTCAAAACCAACGCCGGAACCATAGGTGCCGTATCTCTGGACTTTTCTCCTGGAACCTCAGGATCTCCAATCATCGACAAAAAAGGAAAAGTTGTGGGTCTTTATGGTAATGGTGTTGTTACAAGGAGTGGAGCATATGTGAGTGCTATAGCCCAGACTGAAAAAAGTATTGAAGACAATCCAGAGATCGAAGATGACATTTTTCGAAAGAGAAAATTGACCATCATGGACCTCCACCCAGGAGCGGGAAAGACGAAGAGATACCTTCCGGCCATAGTCAGAGAGGCTATAAAACGGGGCCTGAGGACATTAATCCTGGCCCCCACTAGAGTCGTGGCAGCTGAAATGGAGGAAGCCCTAAGAGGACTTCCAATAAGATACCAAACCCCAGCCATCAGAGCTGAGCACACCGGGCGGGAGATTGTGGACCTAATGTGTCATGCCACATTCACTATGAGGCTGCTATCACCAGTTAGAGTGCCAAATTACAACCTGATCATCATGGACGAAGCCCATTTCACAGACCCAGCAAGTATAGCGGCTAGAGGATACATCTCAACTCGAGTAGAGATGGGTGAGGCAGCTGGGATTTTCATGACAGCCACTCCTCCGGGAAGCAGAGACCCATTCCCTCAGAGCAATGCACCAATCATGGATGAAGAAAGAGAAATCCCTGAACGTTCGTGGAGTTCTGGACATGAGTGGGTCACGGATTTTAAAGGGAAGACTGTTTGGTTCGTTCCAAGTATAAAAGCAGGAAATGATATAGCAGCTTGCCTGAGAAAAAATGGAAAGAAAGTGATACAACTCAGTAGGAAGACCTTTGATTCTGAGTATGTCAAGACTAGAACCAATGATTGGGACTTCGTGGTCACAACTGACATTTCAGAAATGGGTGCCAACTTCAAGGCTGAGAGGGTTATAGACCCCAGACGCTGCATGAAACCAGTTATACTAACAGATGGTGAAGAGCGGGTGATCCTGGCAGGACCTATGCCAGTGACCCACTCTAGTGCAGCACAAAGAAGAGGGAGAATAGGAAGAAATCCAAAAAATGAAAATGACCAGTACATATACATGGGGGAACCTCTGGAAAATGATGAAGATTGTGCACACTGGAAAGAAGCTAAAATGCTCCTAGATAACATCAACACACCTGAAGGAATCATTCCTAGCATGTTCGAACCAGAGCGTGAAAAGGTGGATGCCATTGATGGTGAATACCGCTTGAGAGGAGAAGCAAGGAAAACCTTTGTGGACCTAATGAGAAGAGGAGACCTACCAGTCTGGTTGGCCTACAGAGTGGCAGCTGAAGGCATCAACTACGCAGACAGAAGGTGGTGTTTTGATGGAATTAAGAACAACCAAATCTTGGAAGAAAATGTGGAGGTGGAAATCTGGACAAAAGAAGGGGAAAGGAAGAAATTAAAACCCAGATGGTTGGATGCCAGGATCTACTCTGACCCACTGGCGCTAAAGGAATTCAAGGAGTTTGCAGCTGGAAGAAAGTCCCTGACCCTGAGCCTAATCACAGAAATGGGTAGGCTTCCAACTTTCATGACTCAGAAGGCAAGAGACGCACTGGACAACTTAGCAGTGCTGCACACGGCTGAAGCAGGTGGAAGGGCGTACAATCATGCTCTCAGTGAACTGCCGGAGACCCTGGAGACATTGCTTTTACTGACACTTCTGGCTACAGTCACGGGAGGAATCTTTTTATTCTTGATGAGCGGAAGGGGTATAGGGAAGATGACCCTGGGAATGTGCTGCATAATCACGGCTAGTATTCTCCTATGGTACGCACAAATACAGCCACACTGGATAGCAGCTTCAATAATACTGGAGTTTTTTCTCATAGTTTTGCTTATTCCAGAACCAGAAAAGCAGAGAACACCCCAAGATAACCAATTGACCTACGTTGTCATAGCCATCCTCACAGTGGTGGCCGCAACCATGGCAAACGAGATGGGTTTCCTGGAAAAAACGAAGAAAGATCTCGGATTGGGAAGCATTACAACCCAGCAACCCGAGAGCAACATCCTGGACATAGATCTACGTCCCGCATCAGCATGGACGCTGTATGCTGTGGCCACAACATTTGTCACACCAATGTTGAGACACAGCATTGAAAATTCCTCAGTGAACGTGTCCCTAACAGCTATTGCCAACCAAGCCACAGTGTTAATGGGTCTTGGGAAAGGATGGCCATTGTCAAAGATGGACATCGGAGTTCCCCTTCTCGCCATTGGATGCTACTCACAAGTCAACCCCATAACTCTCACAGCAGCTCTTTTCTTACTGGTAGCACATTATGCCATCATAGGGCCAGGACTCCAAGCAAAAGCAACCAGAGAAGCTCAGAAAAGAGCAGCAGCGGGCATCATGAAAAACCCAACTGTCGATGGAATAACAGTGATTGACCTAGATCCAATACCCTATGATCCAAAGTTTGAAAAGCAGTTGGGACAAGTAATGCTCCTAGTCCTCTGCGTGACTCAAGTGTTGATGATGAGGACTACATGGGCTCTGTGTGAGGCTTTAACCTTAGCGACCGGGCCTATCTCCACATTGTGGGAAGGAAATCCAGGGAGGTTTTGGAACACTACCATCGCAGTGTCAATGGCTAACATTTTTAGAGGGAGTTACTTGGCCGGAGCTGGACTTCTCTTTTCCATCATGAAGAACACAACCAACACGAGAAGGGGAACTGGCAACATAGGAGAGACGCTTGGAGAGAAATGGAAAAGCCGATTGAACGCATTGGGGAAAAGTGAATTCCAGATCTACAAGAAAAGTGGAATCCAGGAAGTGGATAGAACCTTAGCAAAAGAAGGCATTAAAAGAGGAGAAACGGACCATCACGCTGTGTCGCGAGGCTCAGCAAAACTGAGATGGTTCGTCGAGAGAAATATGGTCACACCAGAAGGGAAAGTAGTGGACCTCGGTTGCGGCAGAGGAGGCTGGTCATACTATTGTGGGGGACTAAAGAATGTAAGAGAAGTCAAAGGCCTAACAAAAGGAGGACCAGGACATGAAGAACCCATCCCCATGTCAACATATGGGTGGAATCTAGTACGTCTTCAAAGTGGAGTTGACGTTTTCTTCACTCCGCCAGAAAAGTGTGACACATTGTTGTGTGACATAGGGGAGTCGTCACCAAATCCCACGGTAGAAGCAGGACGAACACTCAGAGTCCTTAACTTAGTGGAAAATTGGTTGAACAACAACACCCAATTTTGCATAAAGGTTCTCAACCCATACATGCCTTCAGTCATAGAAAAAATGGAAGCACTACAAAGGAAATATGGAGGAGCCTTAGTGAGGAATCCACTCTCACGAAACTCCACACATGAGATGTACTGGGTATCCAATGCCTCCGGGAACATAGTGTCATCAGTGAACATGATTTCAAGGATGTTGATCAACAGATTCACAATGAGACACAAGAAAGCCACTTACGAGCCAGATGTAGACCTCGGAAGCGGAACCCGCAACATCGGAATTGAAAGTGAGATACCAAACCTAGACATAATCGGGAAAAGAATAGAAAAAATAAAACAAGAGCATGAAACATCATGGCACTATGACCAAGACCACCCATACAAAACGTGGGCTTACCATGGCAGCTATGAAACAAAACAAACTGGATCAGCATCATCCATGGTGAACGGAGTGGTCAGACTGCTGACAAAACCTTGGGACGTCGTCCCCATGGTGACACAGATGGCAATGACAGACACGACTCCATTTGGACAACAGCGCGTTTTTAAAGAAAAAGTGGACACGAGAACCCAAGAACCGAAAGAAGGCACAAAGAAACTAATGAAAATCACGGCAGAGTGGCTTTGGAAAGAACTAGGGAAGAAAAAGACACCTAGGATGTGCACTAGAGAAGAATTCACAAGAAAGGTGAGAAGCAATGCAGCCTTGGGGGCCATATTCACTGATGAGAACAAGTGGAAGTCGGCACGTGAGGCTGTTGAAGATAGTAGGTTTTGGGAGCTGGTTGACAAGGAAAGGAATCTCCATCTTGAAGGAAAGTGTGAAACATGTGTGTATAACATGATGGGAAAAAGAGAGAAGAAGCTAGGGGAGTTCGGCAAGGCAAAAGGTAGCAGAGCCATATGGTACATGTGGCTTGGAGCACGCTTCTTAGAGTTTGAAGCCCTAGGATTCTTGAATGAAGATCACTGGTTCTCCAGAGAGAACTCCTTGAGTGGAGTGGAAGGAGAAGGGCTGCACAAGCTAGGTTACATTTTAAGAGACGTGAGCAAGAAAGAGGGAGGAGCAATGTATGCCGATGACACCGCAGGATGGGACACAAGAATCACACTGGAAGACCTAAAAAATGAAGAAATGGTAACAAACCACATGGAAGGAGAACACAAGAAACTAGCCGAGGCCATTTTCAAATTAACGTACCAAAACAAGGTGGTGCGTGTGCAAAGACCAACACCAAGAGGCACAGTAATGGATATCATATCGAGAAGAGACCAAAGAGGTAGTGGACAAGTTGGTACCTATGGACTCAATACTTTCACCAATATGGAAGCCCAACTAATCAGACAGATGGAGGGAGAAGGAGTCTTCAAAAGCATTCAGCACCTGACAGTCACAGAAGAAATCGCCGTGCAAAACTGGTTAGCAAGAGTAGGGCGCGAAAGGTTATCAAGAATGGCCATCAGTGGAGATGATTGTGTTGTGAAACCTTTAGATGACAGGTTCGCAAGCGCTTTAACAGCTCTAAATGACATGGGAAAGGTTAGGAAAGACATACAACAATGGGAACCTTCAAGAGGATGGAACGATTGGACACAAGTGCCCTTCTGTTCACACCATTTCCATGAGTTAATCATGAAAGACGGCCGCGTACTCGTAGTTCCATGCAGAAACCAAGATGAACTGATTGGTAGAGCCCGAATTTCCCAAGGAGCTGGGTGGTCTTTGCGAGAGACGGCCTGTTTGGGGAAGTCCTACGCCCAAATGTGGAGCTTGATGTACTTCCACAGACGTGACCTCAGGCTGGCGGCTAATGCTATTTGCTCGGCAGTCCCATCACATTGGGTTCCAACAAGTAGAACAACCTGGTCCATACACGCCAAACATGAATGGATGACAGCGGAAGACATGCTGACAGTCTGGAACAGGGTGTGGATTCAAGAAAACCCATGGATGGAAGACAAAACTCCAGTGGAATCATGGGAGGAAATCCCATACTTGGGGAAAAGAGAAGACCAATGGTGCGGCTCATTGATTGGGCTAACAAGCAGGGCCACCTGGGCAAAGAACATCCAAACAGCAATAAATCAGGTTAGATCCCTTATAGGCAATGAGGAATACACAGATTACATGCCATCCATGAAAAGATTCAGAAGAGAAGAGGAAGAGGCAGGAGTCCTGTGG
>JN819424_c
ATGAATAACCAACGAAAAAAGGCGAGAAGTACGCCTTTCAATATGCTGAAACGCGAGAGAAACCGCGTGTCAACTGTGCAACAGCTGACAAAGAGATTCTCACTTGGAATGCTGCAAGGACGCGGACCATTAAAACTGTTCATGGCCCTTGTGGCGTTCCTTCGTTTCCTAACAATCCCACCAACAGCAGGGATACTAAAAAGATGGGGAACGATCAAAAAATCAAAAGCTATCAATGTTTTGAGAGGGTTCAGGAAAGAGATTGGAAGGATGCTGAACATCTTGAACAGGAGACGCAGGACAGCAGGCGTGATTGTGATGTTGATTCCAACAGCGATGGCGTTCCATTTAACCACACGCAATGGAGAACCACACATGATCGTTGGTAGGCAGGAGAAAGGGAAAAGTCTTCTGTTCAAAACAGAGGATGGTGTTAACATGTGTACCCTCATGGCCATAGACCTTGGTGAATTGTGTGAAGATACAATCACGTACAAGTGTCCTCTCCTCAGACAAAATGAACCAGAAGACATAGATTGTTGGTGCAACTCTACGTCCACATGGGTAACTTATGGGACATGTACCACCACAGGAGAACACAGAAGAGAAAAAAGATCAGTGGCGCTCGTTCCACATGTGGGTATGGGACTGGAGACACGAACTGAGACATGGATGTCATCAGAAGGGGCCTGGAAACATGTTCAGAGAATTGAAACCTGGATCTTGAGACATCCAGGCTTTACCATAATGGCAGCAATCCTGGCATACACCATAGGAACGACACATTTCCAAAGGGCCTTGATTTTCATCTTACTGACAGCTGTCGCTCCTTCAATGACAATGCGCTGCATAGGAATATCAAATAGAGACTTCGTAGAAGGGGTTTCAGGAGGAAGCTGGGTTGACATAGTCTTAGAACATGGAAGTTGTGTGACGACGATGGCAAAAAACAAACCAACATTGGATTTTGAACTGATAAAAACAGAAGCCAAACAACCTGCCACTCTAAGGAAGTACTGTATAGAAGCAAAGCTGACCAACACAACAACAGAATCACGTTGCCCAACACAAGGGGAACCCAGTCTAAATGAAGAGCAGGACAAAAGGTTCATCTGCAAACACTCCATGGTAGACAGAGGATGGGGAAATGGATGTGGATTATTTGGAAAGGGAGGCATTGTGACCTGTGCTATGTTTACATGCAAAAAGAACATGGAAGGAAAAGTCGTGCAGCCAGAAAACTTGGAGTACACTATCGTGATAACACCTCACTCAGGAGAAGAGCACGCTGTAGGTAATGACACAGGAAAGCATGGCAAAGAAATCAAAATAACACCACAGAGTTCCATCACAGAAGCAGAACTGACAGGCTATGGCACCGTCACGATGGAGTGCTCTCCGAGAACGGGCCTCGACTTCAATGAGATGGTGCTGCTGCAGATGGAAGACAAAGCTTGGCTGGTGCACAGGCAATGGTTTCTAGACCTGCCGTTACCATGGCTACCCGGAGCGGACACACAAGGATCAAATTGGATACAGAAAGAGACATTGGTCACTTTCAAAAATCCCCACGCGAAGAAACAGGATGTCGTTGTTTTAGGGTCTCAAGAAGGGGCCATGCACACGGCACTCACAGGGGCCACAGAAATCCAGATGTCATCAGGGAACTTACTGTTCACAGGACATCTCAAGTGCAGGCTGAGAATGGACAAACTACAGCTCAAAGGAATGTCATACTCTATGTGTACAGGAAAGTTTAAAATTGTGAAGGAAATAGCAGAAACACAACATGGAACAATAGTTATCAGAGTACAATATGAAGGGGACGGTTCTCCATGTAAGATCCCTTTTGAGATAACAGATTTGGAAAAAAGACACGTCTTAGGTCGCTTGATTACAGTTAACCCAATCGTAACAGAAAAAGATAGCCCAGTCAACATAGAAGCAGAACCTCCATTCGGAGACAGCTACATCATCATAGGAGTAGAGCCGGGACAATTGAAACTCAATTGGTTTAAGAAGGGAAGTTCCATCGGCCAAATGTTTGAGACAACAATGAGAGGAGCAAAGAGAATGGCCATTTTAGGTGACACAGCCTGGGACTTTGGATCCCTGGGAGGAGTGTTTACATCTATAGGAAAGGCTCTCCACCAAGTTTTCGGAGCAATCTATGGGGCTGCTTTTAGTGGGGTCTCATGGACTATGAAAATCCTCATAGGAGTCATCATCACATGGATAGGAATGAATTCACGTAGCACCTCACTGTCTGTGTCGCTAGTATTGGTGGGCGTCGTGACACTGTACCTGGGAGCTGTGGTGCAAGCTGATAGTGGTTGCGTTGTGAGCTGGAAAAATAAAGAACTGAAATGTGGCAGTGGGATCTTCATTACAGATAACGTACACACATGGACAGAACAATATAAGTTCCAACCAGAATCCCCTTCAAAACTAGCTTCAGCTATCCAAAAAGCTCATGAAGAGGGCATTTGTGGAATCCGCTCAGTAACAAGATTGGAGAATCTGATGTGGAAACAAATAACACCAGAATTGAATCATATTCTATCAGAAAATGAGGTAAAGTTGACCATTATGACAGGAGACATTAAAGGAATCATGCAGGCAGGAAAACGATCTTTGCGGCCCCAGCCCACTGAGCTGAAGTACTCATGGAAAACATGGGGAAAGGCGAAAATGCTCTCCACAGAGTCTCACAATCAGACCTTTCTTATTGATGGCCCTGAAACAGCAGAATGCCCCAACACAAACAGAGCTTGGAACTCGCTGGAAGTTGAAGACTATGGTTTTGGAGTTTTCACCACCAATATATGGCTGAAATTGAGAGAAAAACAGGATGTATTTTGTGACTCAAAACTCATGTCAGCGTCCAGCATAGACAACAGAGCCGTTCATGCCGATATGGGTTATTGGATGGAAAGTGCACCCTCTGATTCATGCAAGATGGAGAAAGCCTCCTTCATTGAAGATAAAAGCTGCTACTGGCCAAATTCACAACACCTGTGGAGCAATGGAGTATTAGAAAGTGAGATGATATTCCCAAAAAATTTTGCCGGGCCAGTGTCACAACACATCTACAGACCAGGCTACCACACACAAACAGCAGGACCTTGCAATCTAGGTAAGCTTGAGATGGACTTTGATTTCTGCGAAGGAACTACAGTGGTGGTAACTGAGGACTGTGGAAATAGAGGACCCTCTTTAAGAACGACCACTGCCTCTGGAAAACTCATAACAGAATGGTGCTGCCGATCCTGCACACTACCACCTCTAAGATACAGAGGTGAGGATGGATGCTGGTACGGGATGGAAATTAGACCATTGAAAGAGAAAGAGGAGAATTTGGTCAACTCCTTGGTCACAGCCGGACATGGGCAGATTGACAACTTTTCACTAGGAGTCTTGGGAATGGCACTGTTTCTGGAAGAAATGCTCAGGACCCGAATAGGAACGAAACATGCAATACTGCTAGTTGCAGTATCTTTTGTGACACTGATAACTGGGAACATGTCTTTTAGAGACCTGGGAAGAGTGATGGTTATGGTGGGCGCTACCATGACGGATGACATAGGTATGGGAGTGACTTATCTTGCCCTACTAGCAGCTTTTAAAGTTAGACCAACTTTTGCAGCTGGACTACTCTTGAGAAAACTGACTTCCAAGGAATTGATGATGGCCACCATAGGAATAGCACTCCTTTCCCAAAGCACCATACCAGAGACCATTCTTGAACTGACTGATGCGTTAGCCTTGGGCATGATGGTCCTCAAAATAGTGAGAAATATGGAAAAATACCAATTGGCAGTGACTATCATGGCTATTTCGTGTGTCCCAAATGCAGTGATACTGCAAAACGCATGGAAGGTGAGTTGCACAATATTGGCAGCGGTGTCCGTTTCACCACTGCTCTTAACATCCTCACAGCAGAAAGCGGATTGGATACCACTGGCATTGACAATAAAAGGTCTCAATCCAACAGCCATTTTTCTAACAACTCTTTCGAGAACCAGCAAGAAAAGGAGCTGGCCGCTAAATGAAGCTATCATGGCAGTCGGGATGGTGAGCATTTTAGCCAGTTCTCTCCTAAAGAATGATATTCCCATGACAGGTCCATTAGTGGCTGGAGGGCTCCTTACCGTATGTTACGTGCTCACTGGACGATCGGCCGATTTGGAACTGGAGAGAGCTGCCGATGTAAAATGGGAAGATCAGGCAGAAATATCAGGAAGCAGCCCAATCCTGTCAATAACAATATCAGAAGATGGCAGCATGTCGATAAAAAATGAAGAGGAAGAACAAACACTGACCATACTTATCAGAACGGGATTGTTGGTGATCTCAGGAGTCTTTCCAGTATCGATACCAATTACGGCAGCAGCATGGTACCTGTGGGAAGTGAAGAAACAACGGGCTGGAGTATTGTGGGACGTCCCTTCACCCCCACCAGTGGAAAAAGCCGAACTGGAGGATGGAGCCTACAGAATCAAGCAAAGAGGGATTCTTGGATATTCTCAGATAGGAGCTGGAGTTTACAAAGAAGGAACATTCCATACAATGTGGCACGTCACACGTGGTGCTGTTCTGATGCATAGAGGGAAGAGGATTGAACCATCATGGGCAGATGTCAAGAAAGACCTAATATCATATGGAGGAGGCTGGAAGCTAGAAGGAGAATGGAAGGAAGGAGAGGAAGTCCAAGTCCTGGCATTGGAACCTGGAAAAAATCCAAGAGCCGTTCAAACGAAACCTGGAATTTTCAAAACCAACACCGGAACCATAGGCGCCGTATCTCTGGACTTTTCCCCTGGAACGTCAGGATCTCCAATTGTCGACAGAAAAGGAAAAGTTGTGGGTCTTTACGGCAATGGTGTTGTCACAAGGAGTGGAGCATATGTAAGTGCTATAGCCCAGACCGAAAAAAGCATTGAAGACAATCCAGAGATCGAAGATGACATTTTCCGAAAGAAAAGATTGACCATCATGGACCTCCATCCAGGAGCAGGAAAGACAAAAAGATACCTTCCAGCCATAGTTAGAGAAGCCATAAAACGTGGCTTGAGAACATTGATCCTGGCTCCCACTAGAGTAGTGGCAGCTGAAATGGAAGAAGCTCTTAGAGGACTTCCAATAAGATACCAAACCCCAGCCATCAAAACCGAGCATACCGGGCGGGAGATCGTGGACCTAATGTGTCATGCCACATTTACTATGAGGTTGCTATCACCAGTCAGAGTGCCAAATTACAACCTGATCATCATGGACGAAGCCCACTTCACAGACCCAGCAAGTATAGCAGCTAGAGGATACATCTCAACTCGAGTAGAGATGGGTGAAGCAGCCGGGATTTTCATGACAGCCACTCCTCCGGGAAGTAGAGACCCATTTCCTCAGAGCAATGCACCAATCATGGATGAGGAAAGAGAAATCCCTGAGCGTTCGTGGAATTCAGGACACGAATGGGTCACGGATTTTAAGGGGAAGACTGTTTGGTTTGTTCCAAGTATAAAAGCAGGAAATGATATAGCAGCTTGTCTTAGGAAAAATGGAAAGAAAGTGATACAACTCAGTAGGAAGACTTTTGACTCTGAGTATGTTAAGACTAGAGCCAATGATTGGGACTTTGTGGTCACAACTGACATTTCAGAAATGGGCGCCAACTTCAAGGCTGAAAGGGTTATAGACCCCAGACGTTGCATGAAACCAGTTATACTAACAGATGGCGAAGAGCGGGTGATCTTGGCAGGACCTATGCCAGTGACCCACTCTAGTGCAGCGCAAAGAAGAGGGAGAATAGGAAGAAATCCAAAAAATGAAAATGACCAGTACATATACATGGGGGAACCCCTTGAAAATGATGAAGACTGTGCACATTGGAAAGAAGCTAAAATGCTCCTAGATAACATCAATACACCCGAAGGAATCATTCCTAGTATGTTCGAACCGGAGCGTGAGAAAGTGGAAGCCATTGATGGTGAATACCGATTGAGAGGGGAAGCAAGGAAAACCTTTGTGGACCTAATGAGAAGAGGGGACTTACCAGTCAGGTTGGCCTACAAAGTGGCAGCTGAAGGCATCAATTACGCAGACAGAAAGTGGTGTTTTGATGGAATTAAGAACAGCCAAATACTGGAAGAAAATATGGAAGTGGAAATCTGGACAAAAGAAGGGGAAAGGAAAAAATTAAAACCCAGATGGTTGGATGCTAGGATCTATTCTGACCCACTGGCACTAAAAGAATTCAAGGAATTTGCAGCTGGAAGAAAATCTTTGACCCTGAACCTAATCACAGAAATGGGTAGGCTTCCAACTTTCATGACTCAGAAAGCAAGAAACGCACTGGACAACTTGGCTGTGCTGCATACGGCTGAGGCAGGTGGAAGGGCGTACAATCATGCTCTCAGTGAACTGCCGGAGACCCTGGAGACACTGCTTCTACTGACACTCCTGGCAACAGTCACAGGAGGAATCTTCTTATTCTTAATGAGTGGAAAAGGTATAGGGAAGATGACCCTGGGAATGTGTTGCATAATCACGGCTAGTATCCTCCTATGGTATGCACAGATACAACCACACTGGATAGCAGCTTCAATAATACTGGAGTTTTTTCTCATAGTTTTGCTCATTCCAGAACCAGAAAAACAGAGAACACCCCAAGACAACCAATTGACCTACGTTGTCATAGCCATCCTCACAGTGGTGGCCGCAACCATGGCAAACGAGATGGGTTTCCTGGAAAAAACCAAGAAAGACCTCGGACTGGGAAGCATTACAACCCAGGAATCTGAGAGCAATATCCTGGACATAGATCTACGCCCTGCATCAGCATGGACGCTGTATGCCGTGGCTACAACATTTGTCACACCAATGTTGAGACATAGCATTGAAAATTCCTCAGTGAATGTCTCCCTAACAGCCATCGCTAATCAAGCTACAGTGCTAATGGGTCTTGGGAAAGGATGGCCATTGTCAAAGATGGACATTGGAGTTCCCCTCCTTGCCATTGGATGCTATTCACAAGTCAACCCTATAACTCTCACAGCAGCTCTTCTTCTATTGGTAGCACATTATGCCATTATAGGGCCAGGACTTCAAGCAAAAGCAACCAGAGAAGCTCAGAAAAGAGCAGCAGCAGGCATCATGAAAAACCCAACAGTCGATGGAATAACAGTGATTGACCTAGAACCAATACCCTATGATCCAAAATTTGAAAAGCAGTTAGGACAAGTAATGCTCCTAATCCTCTGCGTGACTCAAGTATTAATGATGAGGACTACATGGGCTTTGTGTGAGGCTCTAACCCTAGCGACCGGGCCCATCTCCACACTGTGGGAAGGAAATCCAGGGAGGTTTTGGAATACTACCATTGCAGTGTCAATGGCCAACATCTTTAGGGGGAGCTACTTGGCCGGAGCTGGACTTCTCTTTTCCATCATGAAAAACACAACAAGCACAAGAAGAGGAACTGGCAACATAGGAGAGACACTTGGAGAAAAATGGAAAAGTCGATTAAACGCACTGGGGAAAAGTGAATTTCAAATCTACAAGAAAAGTGGAATCCAGGAAGTGGATAGAACCCTAGCAAAAGAAGGTATAAAAAGAGGAGAAACGGACCACCATGCTGTGTCGCGAGGTTCAGCAAAACTGAGATGGTTCGTCGAGAGAAATATGGTCACACCGGAAGGGAAGGTGGTGGATCTCGGTTGCGGCAGAGGGGGCTGGTCATACTATTGTGGGGGACTAAAGAATGTAAGAGAAGTCAAAGGCCTAACAAAAGGAGGACCAGGACATGAAGAACCCATCCCCATGTCAACATATGGGTGGAATCTAGTGCGTCTGCAAAGTGGAGTTGACGTTTTCTTCACCCCGCCGGAAAAGTGTGACACATTGCTGTGTGACATAGGGGAGTCGTCACCAAATCCCACGATAGAAGCAGGACGAACACTCAGAGTCCTCAACTTAGTGGAAAATTGGTTGAACAATAACACCCAATTTTGCATAAAGGTCCTCAATCCATATATGCCTTCAGTCATAGAAAAAATGGAAGCATTACAAAGGCAATATGGAGGAGCCTTAGTGAGGAATCCACTCTCACGAAACTCCACGCATGAAATGTACTGGGTATCTAATGCCACCGGGAACATAGTGTCATCAGTGAACATGATTTCAAGGATGTTGATTAACAGATTCACAATGAAACACAAGAAAGCCACTTACGAGCCAGATGTTGACCTAGGAAGTGGAACCCGCAACATTGGAATTGAAAGTGAGATACCAAATCTAGACATAATAGGAAAGAGAATAGAGAAAATAAAACAAGAGCATGAAATATCATGGCACTATGATCAAGACCACCCATACAAAACGTGGGCTTACCATGGCAGCTATGAAACAAAACAAACTGGATCAGCATCATCTATGGTGAACGGAGTGGTCAGATTGCTGACAAAACCTTGGGACGTCGTCCCTATGGTGACACAGATGGCAATGACAGACACGACTCCATTTGGACAACAGCGCGTTTTCAAAGAGAAAGTAGACACGAGAACCCAAGAACCGAAGGAAGGCACAAAGAAACTAATGAAAATTACGGCAGAGTGGCTTTGGAAAGAACTAGGAAAGAAAAAGACACCCAGGATGTGTACCAGAGAAGAATTCACAAAAAAAGTGAGAAGCAACGCAGCCTTGGGGGCCATATTCACTGATGAGAACAAATGGAAATCGGCACGTGAGGCTGTTGAAGATGGTAGGTTTTGGGAGCTGGTTGACAGGGAAAGAAATCTCCATCTTGAAGGAAAGTGTGAAACATGTGTGTACAACATGATGGGAAAAAGAGAGAAGAAACTAGGGGAGTTCGGCAAGGCAAAAGGTAGCAGAGCCATATGGTACATGTGGCTTGGAGCACGCTTCTTAGAGTTTGAAGCCCTAGGATTCTTGAATGAAGATCACTGGTTCTCCAGAGGGAACTCCCTGAGTGGAGTGGAAGGAGAAGGGCTGCACAGGCTAGGCTACATTTTAAGAGACGTGGGCAAGAAGGAAGGGGGAGCAATGTACGCCGATGATACAGCAGGATGGGACACAAGAATCACACTAGAAGACTTAAAAAATGAAGAAATGGTAACAAACCACATGAAAGGAGAACACAAGAAACTAGCCGAGGCCATATTCAAATTAACGTACCAAAACAAGGTGGTGCGTGTGCAAAGACCAACACCAAGAGGCACAGTAATGGATATCATATCGAGAAGAGACCAAAGAGGCAGTGGGCAAGTTGGCACCTATGGCCTTAACACTTTCACCAATATGGAAGCCCAATTAATTAGACAGATGGAGGGAGAAGGAATCTTTAAAAGCATTCAGCACCTGACAGCCACAGAAGAAATCGCTGTACAGAACTGGTTAGCAAGAGTGGGGCGTGAAAGGCTATCAAGAATGGCAATCAGTGGAGATGATTGTGTTGTAAAACCTATAGATGACAGATTTGCAAGTGCTTTAACAGCTCTAAATGACATGGGAAAAGTTAGAAAAGATATACAGCAATGGGAACCTTCAAGAGGATGGAACGATTGGACACAAGTGCCTTTCTGTTCACACCATTTCCATGAGTTAGTCATGAAAGATGGTCGCGTGCTCGTAGTCCCATGCAGAAACCAAGATGAACTGATTGGTAGAGCCCGAATTTCCCAGGGAGCTGGGTGGTCTTTGAAGGAGACGGCCTGTTTGGGGAAGTCTTACGCCCAAATGTGGACCCTGATGTACTTCCACAGACGTGACCTCAGACTGGCGGCAAATGCCATTTGCTCGGCAGTCCCGTCACATTGGGTTCCAACAAGTCGAACAACCTGGTCCATACACGCTAAGCATGAATGGATGACGACGGAAGACATGCTGGCAGTCTGGAACAGGGTGTGGATCCAAGAAAACCCGTGGATGGAAGATAAAACTCCAGTGGAATCATGGGAAGAAGTCCCATACTTGGGAAAAAGAGAAGACCAATGGTGCGGCTCATTGATTGGGCTAACAAGCAGGGCTACCTGGGCAAAGAACATCCAAACAGCAATAAATCAAGTCAGATCCCTTATAGGCAATGAGGAATACACAGACTACATGCCATCCATGAAGAGATTCAGAAGGGAAGAGGAAGAGGCAGGTGTCCTGTGG
>JN819422_c
ATGAATAACCAACGAAAAAAGGCGAGAAGTACGCCTTTCAATATGCTGAAACGCGAGAGAAACCGCGTGTCAACTGTGCAACAGCTGACAAAGAGATTCTCACTTGGAATGCTGCAAGGACGCGGACCATTAAAACTGTTCATGGCCCTTGTGGCGTTCCTTCGTTTCCTAACAATCCCACCAACAGCAGGGATACTAAAAAGATGGGGAACGATCAAAAAATCAAAAGCTATCAATGTCTTGAGAGGGTTCAGGAAAGAGATTGGAAGGATGCTGAACATCTTGAATAGGAGACGCAGGACAGCAGGCGTGATTGTTATGTTGATTCCAACAGCGATGGCGTTCCATTTAACCACACGCAATGGAGAACCACACATGATCGTTGGTAGGCAGGAGAAAGGGAAAAGTCTTCTGTTCAAAACAGAGGATGGTGTTAACATGTGTACCCTCATGGCCATAGACCTTGGTGAATTGTGTGAAGATACAATCACGTACAAGTGTCCTCTCCTCAGACAAAATGAACCAGAAGACATAGATTGTTGGTGCAACTCCACGTCCACATGGGTAACTTATGGGACATGTACCACCACAGGAGAACACAGAAGAGAAAAAAGATCAGTGGCGCTCGTTCCACATGTGGGTATGGGACTGGAGACACGAACTGAAACATGGATGTCATCAGAAGGGGCCTGGAAACATGTCCAGAGAATTGAAACCTGGATCTTGAGACATCCAGGCTTTACCATAATGGCAGCAATCCTGGCATACACCATAGGAACGACACATTTCCAAAAGGCCTTGATTTTCATCTTACTGACAGCTGTCGCTCCTTCAATGACAATGCGCTGCATAGGAATATCAAATAGAGACTTCGTAGAAGGGGTTTCAGGAGGAAGCTGGGTTGACATAGTCTTAGAACATGGAAGTTGTGTGACGACGATGGCAAAAAATAAACCAACACTGGATTTTGAACTGATAAAAACAGAAGCCAAACAACCTGCCACTCTAAGGAAGTACTGTATAGAAGCAAAGCTGACCAACACAACAACAGAATCGCGTTGCCCAACACAAGGGGAACCCAGTCTAAATGAAGAGCAGGACAAAAGGTTCATCTGCAAACACTCCATGGTAGACAGAGGATGGGGAAATGGATGTGGATTATTTGGAAAGGGAGGCATTGTGACCTGTGCTATGTTTACATGCAAAAAGAACATGGAAGGAAAAGTCGTGCAGCCAGAAAATTTGGAATACACCATCGTGATAACACCTCACTCAGGAGAAGAGCACGCTGTAGGTAATGACACAGGAAAGCATGGCAAGGAAATCAAAATAACACCACAGAGTTCCATCACAGAAGCAGAACTGACAGGCTATGGCACTGTCACGATGGAGTGCTCTCCGAGAACGGGCCTCGACTTTAATGAGATGGTGCTGCTGCAGATGGAAGACAAAGCTTGGCTGGTGCACAGGCAATGGTTCCTAGACCTGCCGTTACCATGGCTACCTGGAGCGGACACACAAGGATCAAATTGGATACAGAAAGAGACATTGGTCACTTTCAAAAATCCCCACGCGAAGAAACAGGATGTCGTCGTTTTAGGGTCTCAAGAAGGGGCCATGCACACGGCACTCACAGGGGCCACAGAAATCCAGATGTCATCAGGAAACTTACTGTTCACAGGACATCTCAAGTGCAGGCTGAGAATGGACAAACTACAGCTCAAAGGAATGTCATACTCTATGTGTACAGGAAAGTTTAAAATTGTGAAGGAAATAGCAGAAACACAACATGGAACAATAGTTATCAGAGTACAATATGAAGGGGACGGTTCTCCATGTAAGATCCCTTTTGAGATAACAGATTTGGAAAAAAGACACGTCTTAGGTCGCTTGATTACAGTTAACCCAATCGTAACAGAAAAAGATAGCCCAGTCAACATAGAAGCAGAACCTCCATTCGGAGACAGCTACATCATCATAGGAGTAGAGCCGGGACAATTGAAACTCAATTGGTTTAAGAAGGGAAGTTCCATCGGCCAAATGTTTGAGACAACAATGAGAGGAGCAAAGAGAATGGCCATTTTAGGTGACACAGCCTGGGACTTTGGATCCCTGGGAGGAGTGTTTACATCTATAGGAAAGGCTCTCCACCAAGTTTTCGGAGCAATCTATGGGGCTGCTTTTAGTGGGGTCTCATGGACTATGAAAATCCTCATAGGAGTCATCATCACATGGATAGGAATGAATTCACGTAGCACCTCACTGTCTGTGTCGCTAGTATTGGTGGGCGTCGTGACACTGTACCTGGGAGCTATGGTGCAAGCTGATAGTGGTTGCGTTGTGAGCTGGAAAAACAAAGAACTGAAATGTGGCAGCGGGATCTTCATCACAGATAACGTACACACATGGACAGAACAATATAAGTTCCAACCAGAATCCCCTTCAAAACTAGCTTCAGCTATCCAAAAAGCTCATGAAGAAGGCATTTGTGGAATCCGCTCAGTAACAAGATTGGAGAATCTGATGTGGAAACAAATAACACCAGAATTGAATCATATTCTATCAGAAAATGAGGTAAAGTTGACCATTATGACAGGAGACATTAAAGGAATCATGCAGGCAGGAAAACGATCCTTGCGGCCCCAGCCCACTGAGCTGAAGTACTCATGGAAAACATGGGGAAAGGCGAAAATGCTCTCCACAGAGTCTCACAATCAGACCTTTCTTATTGATGGCCCTGAAACAGCAGAATGCCCCAACACAAACAGAGCTTGGAACTCGCTGGAAGTTGAAGACTATGGTTTTGGAGTTTTCACCACCAATATATGGCTGAAATTGAGAGAAAAACAGGATGTATTTTGTGACTCAAAACTCATGTCAGCAGCCATTAAAGACAATAGAGCCGTTCATGCCGATATGGGTTATTGGATAGAAAGTGCACTCAATGACACATGGAAGATGGAGAAAGCCTCCTTCATTGAAGTTAAAAGCTGCCACTGGCCAAAGTCACACACCCTTTGGAGCAATGGAGTATTAGAAAGTGAGATGATAATCCCAAAAAATTTTGCCGGGCCAGTGTCACAACACAACTACAGACCAGGCTACCATACACAAACAGCAGGACCTTGGCATCTAGGTAAGCTTGAGATGGACTTTGATCTCTGCGAAGGAACTACAGTGGTGGTGACTGAGGACTGTGGAAATAGAGGACCCTCTTTAAGAACGACCACTGCCTCTGGAAAACTCATAACAGAATGGTGCTGCCGATCCTGCACACTACCACCTCTAAGATACAGAGGTGAGGATGGATGCTGGTACGGGATGGAAATCAGACCATTGAAAGAGAAAGAGGAGAATTTGGTCAACTCCTTGGTCACAGCCGGACATGGGCAGATTGATAACTTTTCACTAGGAGTCTTGGGAATGGCACTGTTCCTGGAAGAAATGCTCAGGACCCGAATAGGAACGAAACATGCAATACTGCTAGTCGCAGTATCTTTTGTGACATTGATTACTGGGAACATGTCTTTTAGAGACCTGGGAAGAGTGATGGTTATGGTGGGCGCTACCATGACGGATGACATAGGTATGGGAGTGACTTATCTTGCCCTACTAGCAGCTTTTAAAGTTAGACCAACTTTTGCAGCTGGACTACTCTTGAGAAAACTGACCTCCAAGGAATTGATGATGGCCACCATAGGAATCGCACTCCTTTCCCAAAGCACCATACCAGAGACCATTCTTGAACTGACCGATGCATTAGCCTTGGGCATGATGGTCCTCAAAATAGTGAGAAATATGGAAAAATACCAATTGGCAGTGACTATCATGGCTATTTCATGTGTCCCAAATGCAGTGATACTGCAAAACGCATGGAAGGTGAGTTGCACAATATTGGCAGCGGTGTCCGTTTCACCACTGCTCTTAACATCCTCACAGCAGAAAGCGGATTGGATACCACTGGCATTGACGATAAAAGGTCTCAATCCAACAGCCATTTTTCTAACAACTCTTTCGAGAACCAGCAAAAAAAGGAGCTGGCCGCTAAATGAAGCTATCATGGCAGTCGGGATGGTGAGCATTTTAGCCAGTTCTCTCCTAAAGAATGATATTCCCATGACAGGTCCATTAGTGGCTGGAGGGCTCCTTACCGTATGTTACGTGCTCACTGGACGATCGGCCGATTTGGAACTGGAGAGAGCTGCCGATGTAAAATGGGAAGATCAGGCAGAAATATCAGGAAGCAGCCCAATCCTATCAATAACAATATCAGAAGATGGCAGCATGTCGATAAAAAATGAAGAGGAAGAACAAACACTGACCATACTCATCAGAACGGGATTGTTGGTGATCTCAGGAGTCTTTCCAGTATCGATACCAATTACGGCAGCAGCATGGTACCTGTGGGAAGTGAAGAAACAACGGGCTGGAGTATTGTGGGACGTCCCCTCACCCCCACCAGTGGAAAAAGCCGAACTGGAGGATGGAGCCTACAGAATCAAGCAAAGAGGGATTCTTGGATATTCTCAGATCGGAGCCGGAGTTTACAAAGAAGGAACATTCCATACAATGTGGCACGTCACACGTGGTGCTGTTCTGATGCATAGAGGGAAGAGGATTGAACCATCATGGGCAGATGTCAAGAAAGACCTAATATCATATGGAGGAGGTTGGAAGCTAGAAGGAGAATGGAAGGAAGGGGAGGAAGTCCAAGTCCTGGCACTGGAACCTGGGAAAAATCCAAGAGCCGTCCAAACGAAACCTGGAATTTTCAAAACCAACACCGGAACCATAGGCGCCGTATCTCTGGACTTTTCCCCTGGAACGTCAGGATCTCCAATTGTCGACAGAAAAGGAAAAGTTGTGGGTCTTTACGGTAATGGTGTTGTCACAAGGAGTGGAGCATATGTAAGTGCCATAGCCCAGACCGAAAAAAGCATTGAAGACAATCCAGAGATCGAAGATGACATTTTCCGAAAGAAAAGATTGACCATCATGGACCTCCATCCAGGAGCAGGAAAGACAAAAAGATACCTTCCAGCCATAGTTAGAGAAGCCATAAAACGTGGCTTGAGAACATTGATCCTGGCTCCCACCAGAGTAGTGGCAGCTGAAATGGAGGAAGCTCTTAGAGGACTTCCAATAAGATACCAAACCCCAGCCATCAAAACCCAGCATACCGGGCGGGAGATCGTGGACCTAATGTGTCATGCCACATTTACTATGAGGCTGCTATCACCAGTCAGAGTACCAAATTACAACCTGATCATCATGGACGAAGCCCACTTCACAGACCCAGCAAGTATAGCAGCTAGAGGATACATTTCAACTCGAGTAGAGATGGGTGAAGCAGCCGGGATTTTCATGACAGCCACTCCTCCGGGAAGTAGAGACCCATTTCCTCAGAGCAATGCACCAATCATGGATGAGGAAAGAGAAATTCCTGAGCGTTCGTGGAATTCAGGACACGAATGGGTCACGGATTTTAAGGGGAAGACTGTTTGGTTTGTTCCAAGTATAAAAGCAGGAAATGATATAGCAGCTTGTCTTAGGAAAAATGGAAAGAAAGTGATACAACTCAGTAGGAAGACTTTTGACTCTGAGTATGTTAAGACTAGAGCCAATGATTGGGACTTTGTGGTCACAACTGACATTTCAGAAATGGGTGCCAACTTTAAGGCTGAGAGGGTTATAGACCCCAGACGTTGCATGAAACCAGTTATACTAACAGATGGCGAAGAGCGGGTGATCTTGGCAGGACCAATGCCAGTGACCCACTCTAGTGCAGCGCAAAGAAGAGGGAGAATAGGAAGAAATCCAAAGAATGAAAATGACCAGTACATATACATGGGGGAACCTCTTGAAAATGATGAAGACTGTGCACATTGGAAAGAAGCTAAAATGCTCCTAGATAACATCAACACACCCGAAGGAATCATTCCTAGTATGTTCGAACCAGAGCGTGAAAAAGTGGATGCCATTGATGGTGAATACCGTTTGAGAGGAGAAGCAAGGAAAACTTTTGTGGACCTAATGAGAAGAGGGGACTTACCAGTCTGGTTGGCCTACAAAGTGGCAGCTGAAGGCATCAACTACGCAGACAGAAAGTGGTGTTTTGATGGAATCAAGAACAACCAAATACTGGAAGAAAATATAGAAGTGGAAATCTGGACAAAAGAAGGGGAGAGGAAAAAATTAAAACCCAGATGGTTGGATGCTAGGATCTATTCTGACCCACTGGCACTAAAAGAATTCAAGGAATTTGCAGCTGGAAGAAAATCTCTGACCCTGAACCTGATCACAGAAATGGGTAGGCTTCCAACTTTCATGACTCAGAAAGCAAGAAACGCACTGGACAACTTGGCTGTGCTGCATACGGCTGAGGCAGGTGGAAGGGCGTACAATCATGCTCTCAGTGAACTGCCGGAGACCCTGGAAACACTGCTTCTACTGACACTCCTGGCAACAGTCACAGGAGGAATCTTCTTATTCTTAATGAGCGGAAAAGGTGTAGGGAAGATGACCCTGGGAATGTGTTGCATAATCACGGCTAGCATCCTCCTATGGTATGCACAGATACAACCACACTGGATAGCAGCTTCAATAATACTGGAGTTTTTTCTCATAGTTTTGCTCATTCCAGAACCAGAAAAACAGAGAACACCCCAAGACAACCAATTGACCTACGTTGTCATAGCCATTCTCACAGTGGTGGCCGCAACCATGGCAAACGAGATGGGTTTCCTAGAAAAAACCAAGAAAGACCTCGGATTGGGAAGCATTACAACCCAGGAATCTGAGAGCAATATCCTGGACATAGATCTACGCCCTGCATCAGCATGGACGCTGTATGCCGTGGCCACAACATTTGTCACACCAATGTTGAGACATAGCATTGAAAATTCCTCAGTGAATGTCTCCCTAACAGCCATTGCTAACCAAGCTACAGTGCTAATGGGTCTTGGGAAAGGATGGCCATTGTCAAAGATGGACATTGGAGTTCCCCTCCTTGCCATTGGATGCTATTCACAAGTCAACCCTATAACTCTCACAGCAGCTCTTCTTTTATTGGTAGCACATTATGCCATTATAGGGCCAGGACTTCAAGCAAAAGCAACCAGAGAAGCTCAGAAAAGAGCAGCAGCAGGTATCATGAAAAACCCAACAGTAGATGGAATAACAGTGATTGACCTAGAACCAATACCCTATGATCCAAAATTTGAAAAGCAGTTAGGACAAGTAATGCTCCTAATTCTCTGCGTGACTCAAGTATTAATGATGAGGACTACATGGGCTCTGTGTGAGGCTCTAACCTTAGCGACCGGGCCTATCTCCACACTGTGGGAAGGAAATCCAGGGAGGTTTTGGAACACTACCATTGCAGTGTCAATGGCTAACATCTTTAGGGGGAGCTACTTGGCCGGAGCTGGACTTCTCTTTTCCATCATGAAAAACACAACAAACACAAGAAGAGGAACTGGCAACATAGGAGAGACACTTGGAGAAAAATGGAAAAGTCGATTAAACGCACTGGGAAAAAGTGAATTTCAAGTCTACAAGAAAAGTGGAATCCAGGAAGTGGATAGAACCCTAGCAAAAGAAGGTATCAAAAGAGGAGAAACGGACCACCATGCTGTGTCGCGAGGTTCAGCTAAACTGAGATGGTTCGTCGAGAGAAATATGGTCACACCGGAAGGGAAGGTGGTGGATCTCGGTTGCGGCAGAGGGGGCTGGTCATACTATTGTGGGGGACTAAAGAATGTAAGAGAAGTCAAAGGCCTAACAAAAGGAGGACCAGGACATGAAGAACCCATCCCCATGTCAACATATGGGTGGAATCTAGTGCGTTTGCAAAGTGGAGTTGACGTTTTCTTCACCCCGCCAGAAAAGTGTGATACATTGTTGTGTGACATAGGGGAGTCGTCACCAAATCCCACGATAGAAGCAGGACGAACACTCAGAGTCCTCAACTTAGTGGAAAATTGGTTGAACAATAACACCCAATTTTGCATAAAGGTCCTCAACCCATATATGCCTTCAGTCATAGAAAAAATGGAAGCATTACAAAGGAAATATGGAGGAGCCTTAGTGAGGAATCCACTCTCACGAAACTCCACGCATGAAATGTACTGGGTATCTAATGCCACCGGGAACATAGTGTCATCAGTGAACATGATTTCAAGGATGTTGATTAACAGATTCACAATGAAACACAAGAAAGCCACTTACGAGCCAGATGTTGACCTAGGAAGTGGAACCCGCAACATTGGAATTGAAAGTGAGATACCAAATCTAGACATAATAGGAAAGAGAATAGAGAAAATAAAACAAGAGCATGAAACATCATGGCACTATGATCAAGATCACCCATACAAAACGTGGGCTTACCATGGCAGCTATGAAACAAAACAAACTGGATCAGCATCATCTATGGTGAACGGAGTGGTCAGATTGCTGACAAAACCTTGGGACGTCGTCCCTATGGTGACACAGATGGCAATGACAGACACGACTCCATTTGGACAACAGCGCGTTTTCAAAGAGAAAGTAGACACGAGAACCCAGGAACCGAAGGAAGGCACAAAGAAACTGATGAAAATTACGGCAGAGTGGCTTTGGAAAGAACTAGGAAAGAAAAAGACACCTAGGATGTGTACCAGAGAAGAATTCACAAGAAAAGTGAGAAGCAATGCAGCCTTGGGGGCCATATTCACTGATGAGAACAAATGGAAATCGGCACGTGAGGCTGTTGAAGATGGTAGGTTTTGGGAGCTGGTTGACAGGGAAAGAAATCTCCATCTTGAAGGGAAGTGTGAAACATGTGTGTACAACATGATGGGAAAAAGAGAGAAGAAACTAGGGGAGTTCGGCAAGGCAAAAGGTAGCAGAGCCATATGGTACATGTGGCTTGGAGCACGCTTCTTAGAGTTTGAAGCCCTAGGATTCCTGAATGAAGATCACTGGTTCTCCAGAGGGAACTCCCTGAGTGGAGTGGAAGGAGAAGGGCTGCACAGGCTAGGCTATATTTTAAGAGACGTGGGCAAGAAGGAAGGGGGAGCAATGTACGCCGATGATACAGCAGGATGGGACACAAGAATCACACTAGAAGACTTAAAAAATGAAGAAATGGTAACAAACCACATGAAAGGAGAACACAAGAAACTAGCCGAGGCCATATTCAAACTAACGTACCAAAACAAGGTGGTGCGTGTGCAAAGACCAACGCCAAGAGGCACAGTAATGGATATCATATCGAGAAGAGACCAAAGAGGCAGTGGGCAAGTCGGCACCTATGGCCTTAATACTTTCACCAATATGGAAGCCCAATTAATTAGACAGATGGAGGGAGAAGGAATCTTCAAAAGCATTCAGCACCTGACAGCCACAGAAGAAATCGCTGTACAGAACTGGTTAGCAAGAGTGGGGCGTGAAAGGCTATCAAGAATGGCAATCAGTGGGGATGATTGTGTTGTAAAACCTATAGATGATAGATTTGCAAGTGCTTTAACAGCTCTAAATGACATGGGAAAAGTTAGAAAAGATATACAACAATGGGAACCTTCAAGAGGATGGAACGATTGGACACAAGTGCCTTTCTGTTCACACCATTTTCATGAGTTAGTCATGAAAGATGGTCGCGTGCTCGTAGTCCCATGCAGAAACCAAGATGAACTGATTGGTAGAGCCCGAATTTCCCAGGGAGCTGGGTGGTCTTTGAAGGAGACGGCCTGTTTGGGGAAGTCTTACGCCCAAATGTGGACCCTGATGTACTTCCACAGACGTGACCTCAGACTGGCGGCAAATGCCATTTGCTCGGCAGTCCCGCCACATTGGGTTCCAACAAGTCGAACAACCTGGTCCATACACGCTAAGCATGAATGGATGACGACGGAAGACATGCTGGCAGTCTGGAACAGGGTGTGGATCCAAGAAAACCCGTGGATGGAAGATAAAACTCCAGTGGAATCATGGGAAGAAGTCCCATACTTGGGAAAAAGAGAAGACCAATGGTGCGGCTCATTGATTGGGCTAACAAGCAGGGCTACCTGGGCAAAGAACATCCAAACAGCAATAAATCAAGTCAGATCCCTTATAGGCAATGAGGAATACACAGACTACATGCCATCCATGAAGAGATTCAGAAGGGAAGAGGAAGAGGCAGGTGTCCTGTGG
>JN819421_c
ATGAATAACCCACGAAAAAAGGCGAGAAGTACGCCTTTCAATATGCTGAAACGCGAGAGAAACCGCGTGTCAACTGTGCAACAGCTGACAAAGAGATTCTCACTTGGAATGCTGCAAGGACGCGGACCATTAAAACTGTTCATGGCCCTTGTGGCGTTCCTTCGTTTCCTAACAATCCCACCAACAGCAGGGATACTAAAAAGATGGGGAACGATCAAAAAATCAAAAGCTATCAATGTTTTGAGAGGGTTCAGGAAAGAGATTGGAAGGATGCTGAACATCTTGAACAGGAGACGCAGGACAGCAGGCGTGATTGTGATGTTGATTCCAACAGCGATGGCGTTCCATTTAACCACACGCAATGGAGAACCACACATGATCGTTGGTAGGCAGGAAAAAGGGAAAAGTCTTCTGTTCAAAACAGAGGATGGTGTTAACATGTGTACCCTCATGGCCATAGACCTTGGTGAATTGTGTGAAGATACAATCACGTACAAGTGTCCTCTCCTCAGACAAAATGAACCAGAAGACATAGATTGTTGGTGCAACTCTACGTCCACATGGGTAACTTATGGGACATGTACCACCACAGGAGAACACAGAAGAGAAAAAAGATCAGTGGCGCTCGTTCCACATGTGGGTATGGGACTGGAGACACGAACTGAGACATGGATGTCATCAGAAGGGGCCTGGAAACATGTTCAGAGAATTGAAACCTGGATCTTGAGACATCCAGGCTTTACCATAATGGCAGCAATCCTGGCATACACCATAGGAACGACACATTTCCAAAGGGCCTTGATTTTCATCTTACTGACAGCTGTCGCTCCTTCAATGACAATGCGCTGCATAGGAATATCAAATAGAGACTTCGTAGAAGGGGTTTCAGGAGGAAGCTGGGTTGACATAGTCTTAGAACATGGAAGTTGTGTGACGACGATGGCAAAAAACAAACCAACATTGGATTTTGAACTGATAAAAACAGAAGCCAAACAGCCTGCCACTCTAAGGAAGTACTGCATAGAAGCAAAGCTGACCAACACAACAACAGAATCACGTTGCCCAACACAAGGGGAACCCAGTCTAAATGAAGAGCAGGACAAAAGGTTCATCTGCAAACACTCCATGGTAGACAGAGGATGGGGAAATGGATGTGGATTATTTGGAAAGGGAGGCATTGTGACCTGTGCTATGTTTACATGCAAAAAGAACATGGAAGGAAAAGTCGTGCAGCCAGAAAACTTGGAGTACACTATCGTGATAACACCTCACTCAGGAGAAGAGCACGCTGTAGGTAATGACACAGGAAAGCATGGCAAAGAAATCAAAATAACACCACAGAGTTCCATCACAGAAGCAGAACTGACAGGCTATGGCACCGTCACGATGGAGTGCTCTCCGAGAACGGGCCTCGACTTCAATGAGATGGTGCTGCTGCAGATGGAAGACAAAGCTTGGCTGGTGCACAGGCAATGGTTTCTAGACCTGCCGTTACCATGGCTACCCGGAGCGGACACACAAGGATCAAATTGGATACAGAAAGAGACATTGGTCACTTTCAAAAATCCCCACGCGAAGAAACAGGATGTCGTTGTTTTAGGGTCTCAAGAAGGGGCCATGCACACGGCACTCACAGGGGCCACAGAAATCCAGATGTCATCAGGGAACTTACTGTTCACAGGACATCTCAAGTGCAGGCTGAGAATGGACAAACTACAGCTCAAAGGAATGTCATACTCTATGTGTACAGGAAAGTTTAAAATTGTGAAGGAAATAGCAGAAACACAACATGGAACAATAGTTATCAGAGTACAATATGAAGGGGACGGTTCTCCATGTAAGATCCCTTTTGAGATAACAGATTTGGAAAAAAGACACGTCTTAGGTCGCTTGATTACAGTTAATCCAATCGTAACAGAAAAAGATAGCCCAGTCAACATAGAAGCAGAACCTCCATTCGGAGACAGCTACATCATCATAGGAGTAGAGCCGGGACAATTGAAACTCAATTGGTTTAAGAAGGGAAGTTCCATCGGCCAAATGTTTGAGACAACAATGAGAGGAGCAAAGAGAATGGCCATTTTAGGTGACACAGCCTGGGACTTTGGATCCCTGGGAGGAGTGTTTACATCTATAGGAAAGGCTCTCCACCAAGTTTTCGGAGCAATCTATGGGGCTGCTTTTAGTGGGGTCTCATGGACTATGAAAATCCTCATAGGAGTCATCATCACATGGATAGGAATGAATTCACGTAGCACCTCACTGTCTGTGTCGCTAGTATTGGTGGGCGTCGTGACACTGTACCTGGGAGCTGTGGTGCAAGCTGATAGTGGTTGCGTTGTGAGCTGGAAAAATAAAGAACTGAAATGTGGCAGTGGGATCTTCATTACAGATAACGTACACACATGGACAGAACAATATAAGTTCCAACCAGAATCCCCTTCAAAACTAGCTTCAGCTATCCAAAAAGCTCATGAAGAGGGCATTTGTGGAATCCGCTCAGTAACAAGACTGGAGAATCTGATGTGGAAACAAATAACACCAGAATTGAATCATATTCTATCAGAAAATGAGGTAAAGTTGACCATTATGACAGGAGACATTAAAGGAATCATGCAGGCAGGAAAACGATCTTTGCGGCCCCAGCCCACTGAGCTGAAATACTCATGGAAAACATGGGGAAAGGCGAAAATGCTCTCCACAGAGTCTCACAATCAGACCTTTCTTATTGATGGCCCTGAAACAGCAGAATGCCCCAACACAAACAGAGCTTGGAACTCGCTGGAAGTTGAAGACTATGGTTTTGGAGTTTTCACCACCAATATATGGCTGAAATTGAGAGAAAAACAGGATGTATTTTGTGACTCAAAACTCATGTCAGCGGCCATCAAAGACAACAGAGCCGTTCATGCCGATATGGGTTATTGGATAGAAAGTGCACTCAATGACACATGGAAGATGGAGAGAGCCTCCTTCATTGAAGTTAAAAGCTGCCACTGGCCAAAGTCACACACCCTTTGGAGCAATGGAGTATTAGAAAGTGAGATGATAATCCCAAAAAATTTTGCCGGGCCAGTGTCACAACACAACTACAGACCAGGCTACCACACACAAACAGCAGGACCTTGGCACCTAGGTAAGCTTGAGATGGACTTTGATTTCTGCGAAGGAACTACAGTGGTGGTAACTGAGGACTGTGGAAATAGAGGACCCTCTTTAAGAACGACCACTGCCTCTGGAAAACTCATAACAGAATGGTGCTGCCGATCCTGCACACTACCACCTCTAAGATACAGAGGTGAGGATGGATGCTGGTACGGGATGGAAATTAGACCATTGAAAGAGAAAGAGGAGAATTTGGTCAACTCCTTGGTCACAGCCGGACATGGGCAGATTGACAACTTTTCACTAGGAGTCTTGGGAATGGCACTGTTTCTGGAAGAAATGCTCAGGACCCGAATAGGAACGAAACATGCAATACTGCTAGTTGCAGTATCTTTTGTGACACTGATAACTGGGAACATGTCTTTTAGAGACCTGGGAAGAGTGATGGTTATGGTGGGCGCTACCATGACGGATGACATAGGTATGGGAGTGACTTATCTTGCCCTACTAGCGGCTTTTAAAGTTAGACCAACTTTTGCAGCTGGACTACTCTTGAGAAAACTGACTTCCAAGGAATTGATGATGGCCACCATAGGAATAGCACTCCTTTCCCAAAGCACCATACCAGAGACCATTCTTGAACTGACTGATGCGTTAGCCTTGGGCATGATGGTCCTCAAAATAGTGAGAAATATGGAAAAATACCAATTGGCAGTGACTATCATGGCTATTTCGTGTGTCCCAAATGCAGTGATACTGCAAAACGCATGGAAGGTGAGTTGCACAATATTGGCAGCGGTGTCCGTTTCACCACTGCTCTTAACATCCTCACAGCAGAAAGCGGATTGGATACCACTGGCATTGACAATAAAAGGTCTCAATCCAACAGCCATTTTTCTAACAACTCTTTCGAGAACCAGCAAGAAAAGGAGCTGGCCGCTAAATGAAGCTATCATGGCAGTCGGGATGGTGAGCATTTTAGCCAGTTCTCTCCTAAAGAATGATATTCCCATGACAGGTCCATTAGTGGCTGGAGGGCTCCTTACCGTATGTTACGTGCTCACTGGACGATCGGCCGATTTGGAACTGGAGAGAGCTGCTGATGTAAAATGGGAAGATCAGGCAGAAATATCAGGAAGCAGCCCAATCCTGTCAATAACAATATCAGAAGATGGCAGCATGTCGATAAAAAATGAAGAGGAAGAACAAACACTGACCATACTTATCAGAACGGGATTGTTGGTGATCTCAGGAGTCTTTCCAGTATCGATACCAATTACGGCAGCAGCATGGTACCTGTGGGAAGTGAAGAAACAACGGGCTGGAGTATTGTGGGACGTCCCTTCACCCCCACCAGTGGAAAAAGCCGAACTGGAGGATGGAGCCTACAGAATCAAGCAAAGAGGGATTCTTGGATATTCTCAGATAGGAGCTGGAGTTTACAAAGAAGGAACATTCCATACAATGTGGCACGTCACACGTGGTGCTGTTCTGATGCATAGAGGGAAGAGGATTGAACCATCATGGGCAGATGTCAAGAAAGACCTAATATCATATGGAGGAGGCTGGAAGCTAGAAGGAGAATGGAAGGAAGGAGAGGAAGTCCAAGTCCTGGCATTGGAACCTGGAAAAAATCCAAGAGCCGTTCAAACGAAACCTGGAATTTTCAAAACCAACACCGGAACCATAGGCGCCGTATCTCTGGACTTTTCCCCTGGAACGTCAGGATCTCCAATTGTCGACAGAAAAGGAAAAGTTGTGGGTCTTTACGGCAATGGTGTTGTCACAAGGAGTGGAGCATATGTAAGTGCTATAGCCCAGACCGAAAAAAGCATTGAAGACAATCCAGAGATCGAAGATGACATTTTCCGAAAGAAAAGATTGACCATCATGGACCTCCATCCAGGAGCAGGAAAGACAAAAAGATACCTTCCAGCCATAGTTAGAGAAGCCATAAAACGTGGCTTGAGAACATTGATCCTGGCTCCCACTAGAGTAGTGGCAGCTGAAATGGAAGAAGCTCTTAGAGGACTTCCAATAAGATACCAAACCCCAGCCATCAAAACCGAGCATACCGGGCGGGAGATCGTGGACCTAATGTGTCATGCCACATTTACTATGAGGTTGCTATCACCAGTCAGAGTGCCAAATTACAACCTGATCATCATGGACGAAGCCCACTTCACAGACCCAGCAAGTATAGCAGCTAGAGGATACATCTCAACTCGAGTAGAGATGGGTGAAGCAGCCGGGATTTTCATGACAGCCACTCCTCCGGGAAGTAGAGACCCATTTCCTCAGAGCAATGCACCAATCATGGATGAGGAAAGAGAAATCCCTGAGCGTTCGTGGAATTCAGGACACGAATGGGTCACGGATTTTAAGGGGAAGACTGTTTGGTTTGTTCCAAGTATAAAAGCAGGAAATGATATAGCAGCTTGTCTTAGGAAAAATGGAAAGAAAGTGATACAACTCAGTAGGAAGACTTTTGACTCTGAGTATGTTAAGACTAGAGCCAATGATTGGGACTTTGTGGTCACAACTGACATTTCAGAAATGGGCGCCAACTTCAAGGCTGAAAGGGTTATAGACCCCAGACGTTGCATGAAACCAGTTATACTAACAGATAGCGAAGAGCGGGTGATCTTGGCAGGACCTATGCCAGTGACCCACTCTAGCGCAGCGCAAAGAAGAGGGAGAATAGGAAGAAATCCAAAAAATGAAAATGACCAGTACATATACATGGGGGAACCCCTTGAAAATGATGAAGACTGTGCACATTGGAAAGAAGCTAAAATGCTCCTGGATAACATCAATACACCCGAAGGAATCATTCCTAGTATGTTCGAACCGGAGCGTGAAAAAGTGGATGCCATTGATGGTGAATACCGTTTGAGAGGGGAAGCAAGGAAAACCTTTGTGGACCTAATGAGAAGAGGGGACTTACCAGTCTGGTTGGCCTACAAAGTGGCAGCTGAAGGCATCAATTACGCAGACAGAAAGTGGTGTTTTGATGGAATTAAGAACAACCAAATACTGGAAGAAAATATGGAAGTGGAAATCTGGACAAAAGAAGGGGAAAGGAAAAAATTAAAACCCAGATGGTTGGATGCTAGGATCTATTCTGACCCACTGGCACTAAAAGAATTCAAGGAATTTGCAGCTGGAAGAAAATCTTTGACCCTGAACCTAATCACAGAAATGGGTAGGCTTCCAACTTTCATGACTCAGAAAGCAAGAAACGCACTGGACAACTTGGCTGTGCTGCATACGGCTGAGGCAGGTGGAAGGGCGTACAATCATGCTCTCAGTGAACTGCCGGAGACCCTGGAGACACTGCTTCTACTGACACTCCTGGCAACAGTCACAGGAGGAATCTTCTTATTCTTAATGAGTGGAAAAGGTATAGGGAAGATGACCCTGGGAATGTGTTGCATAATCACGGCTAGTATCCTCCTATGGTATGCACAGATACAACCACACTGGATAGCAGCTTCAATAATACTGGAGTTTTTTCTCATAGTTTTGCTCATTCCAGAACCAGAAAAACAGAGAACACCCCAAGACAACCAATTGACCTACGTTGTCATAGCCATCCTCACAGTGGTGGCCGCAACCATGGCAAACGAGATGGGTTTCCTGGAAAAAACCAAGAAAGACCTCGGACTGGGAAGCATTACAACCCAGGAATCTGAGAGCAATATCCTGGACATAGACCTACGCCCTGCATCAGCATGGACGCTGTATGCCGTGGCTACAACATTTGTCACACCAATGTTGAGACATAGCATTGAAAATTCCTCAGTGAATGTCTCCCTAACAGCCATCGCTAACCAAGCTACAGTGCTAATGGGTCTTGGGAAAGGATGGCCATTGTCAAAGATGGACATTGGAGTTCCCCTCCTTGCCATTGGATGCTATTCACAAGTCAACCCTATAACTCTCACAGCAGCTCTTCTTCTATTGGTAGCACATTATGCCATTATAGGGCCAGGACTTCAAGCAAAAGCAACCAGAGAAGCTCAGAAAAGAGCAGCAGCAGGCATCATGAAAAACCCAACAGTCGATGGAATAACAGTGATTGACCTAGAACCAATACCCTATGATCCAAAATTTGAAAAGCAGTTAGGACAAGTAATGCTCCTAATCCTCTGCGTGACTCAAGTATTGATGATGAGGACTACATGGGCTTTGTGTGAGGCTCTAACCCTAGCGACCGGGCCCATCTCCACACTGTGGGAAGGAAATCCAGGGAGGTTTTGGAATACTACCATTGCAGTGTCAATGGCCAACATCTTTAGGGGGAGCTACTTGGCCGGAGCTGGACTTCTCTTTTCCATCATGAAAAACACAACAAGCACAAGAAGAGGAACTGGCAACATAGGAGAGACACTTGGAGAAAAATGGAAAAGTCGATTAAACGCACTGGGGAAAAGTGAATTTCAAATCTACAAGAAAAGTGGAATCCAGGAAGTGGATAGAACCCTAGCAAAAGAAGGTATAAAAAGAGGAGAAACGGACCACCATGCTGTGTCGCGAGGTTCAGCAAAACTGAGATGGTTCGTCGAGAGAAATATGGTCACACCGGAAGGGAAGGTGGTGGATCTCGGTTGCGGCAGAGGGGGCTGGTCATACTATTGTGGGGGACTAAAGAATGTAAGAGAAGTCAAAGGCCTAACAAAAGGAGGACCAGGACATGAAGAACCCATCCCCATGTCAACATATGGGTGGAATCTAGTGCGTCTGCAAAGTGGAGTTGACGTTTTCTTCACCCCGCCGGAAAAGTGTGACACATTGCTGTGTGACATAGGGGAGTCGTCACCAAATCCCACGATAGAAGCAGGACGAACACTCAGAGTCCTCAACTTAGTGGAAAATTGGTTGAACAATAACACCCAATTTTGCATAAAGGTCCTCAATCCATATATGCCTTCAGTCATAGAAAAAATGGAAGCATTACAAAGGCAATATGGAGGAGCCTTAGTGAGGAATCCACTCTCACGAAACTCCACGCATGAAATGTACTGGGTATCTAATGCCACCGGGAACATAGTGTCATCAGTGAACATGATTTCAAGGATGTTGATTAACAGATTCACAATGAAACACAAGAAAGCCACTTACGAGCCAGATGTTGACCTAGGAAGTGGAACCCGCAACATTGGAATTGAAAGTGAGATACCAAATCTAGACATAATAGGAAAGAGAATAGAGAAAATAAAACAAGAGCATGAAATATCATGGCACTATGATCAAGACCACCCATACAAAACGTGGGCTTACCATGGCAGCTATGAAACAAAACAAACTGGATCAGCATCATCTATGGTGAACGGAGTGGTCAGATTGCTGACAAAACCTTGGGACGTCGTCCCTATGGTGACACAGATGGCAATGACAGACACGACTCCATTTGGACAACAGCGCGTTTTCAAAGAGAAAGTAGACACGAGAACCCAAGAACCGAAGGAAGGCACAAAGAAACTAATGAAAATTACGGCAGAGTGGCTTTGGAAAGAACTAGGAAAGAAAAAGACACCCAGGATGTGTACCAGAGAAGAATTCACAAAAAAAGTGAGAAGCAACGCAGCCTTGGGGGCCATATTCACTGATGAGAACAAATGGAAATCGGCACGTGAGGCTGTTGAAGATGGTAGGTTTTGGGAGCTGGTTGACAGGGAAAGAAATCTCCATCTTGAAGGAAAGTGTGAAACATGTGTGTACAACATGATGGGAAAAAGAGAGAAGAAACTAGGGGAGTTCGGCAAGGCAAAAGGTAGCAGAGCCATATGGTACATGTGGCTTGGAGCACGCTTCTTAGAGTTTGAAGCCCTAGGATTCTTGAATGAAGATCACTGGTTCTCCAGAGGGAACTCCCTGAGTGGAGTGGAAGGAGAAGGGCTGCACAGGCTAGGCTACATTTTAAGAGACGTGGGCAAGAAGGAAGGGGGAGCAATGTACGCCGATGATACAGCAGGATGGGACACAAGAATCACACTAGAAGACTTAAAAAATGAAGAAATGGTAACAAACCACATGAAAGGAGAACACAAGAAACTAGCCGAGGCCATATTCAAATTAACGTACCAAAACAAGGTGGTGCGTGTGCAAAGACCAACACCAAGAGGCACAGTAATGGATATCATATCGAGAAGAGACCAAAGAGGCAGTGGGCAAGTTGGCACCTATGGCCTTAACACTTTCACCAATATGGAAGCCCAATTAATTAGACAGATGGAGGGAGAAGGAATCTTTAAAAGCATTCAGCACCTGACAGCCACAGAAGAAATCGCTGTACAGAACTGGTTAGCAAGAGTGGGGCGTGAAAGGCTATCAAGAATGGCAATCAGTGGAGATGATTGTGTTGTAAAACCTATAGATGACAGATTTGCAAGTGCTTTAACAGCTCTAAATGACATGGGAAAAGTTAGAAAAGATATACAACAATGGGAACCTTCAAGAGGATGGAACGATTGGACACAAGTGCCTTTCTGTTCACACCATTTCCATGAGTTAGTCATGAAAGATGGTCGCGTGCTCGTAGTCCCATGCAGAAACCAAGATGAACTGATTGGTAGAGCCCGAATTTCCCAGGGAGCTGGGTGGTCTTTGAAGGAGACGGCCTGTTTGGGGAAGTCTTACGCCCAAATGTGGACCCTGATGTACTTCCACAGACGTGACCTCAGACTGGCGGCAAATGCCATTTGCTCGGCAGTCCCGTCACATTGGGTTCCAACAAGTCGAACAACCTGGTCCATACACGCTAAGCATGAATGGATGACGACGGAAGACATGCTGGCAGTCTGGAACAGGGTGTGGATCCAAGAAAACCCGTGGATGGAAGATAAAACTCCAGTGGAATCATGGGAAGAAGTCCCATACTTGGGAAAAAGAGAAGACCAATGGTGCGGCTCATTGATTGGGCTAACAAGCAGGGCTACCTGGGCAAAGAACATCCAAACAGCAATAAATCAAGTCAGATCCCTCATAGGCAATGAGGAATACACAGACTACATGCCATCCATGAAGAGATTCAGAAGGGAAGAGGAAGAGGCAGGTGTCCTGTGG
>JN819420_c
ATGAATAACCAACGAAAAAAGGCGAGAAGTACGCCTTTCAATATGCTGAAACGCGAGAGAAACCGCGTGTCAACTGTGCAACAGCTGACAAAGAGATTCTCACTTGGAATGCTGCAAGGACGCGGACCATTAAAACTGTTCATGGCCCTTGTGGCGTTCCTTCGTTTCCTAACAATCCCACCAACAGCAGGGATACTAAAAAGATGGGGAACGATCAAAAAATCAAAAGCTATCAATGTTTTGAGAGGGTTCAGGAAAGAGATTGGAAGGATGCTGAACATCTTGAACAGGAGACGCAGGACAGCAGGCGTGATTGTGATGTTGATTCCAACAGCGATGGCGTTCCATTTAACCACACGCAATGGAGAACCACACATGATCGTTGGTAGGCAGGAAAAAGGGAAAAGTCTTCTGTTCAAAACAGAGGATGGTGTTAACATGTGTACCCTCATGGCCATAGACCTTGGTGAATTGTGTGAAGATACAATCACGTACAAGTGTCCTCTCCTCAGACAAAATGAACCAGAAGACATAGATTGTTGGTGCAACTCTACGTCCACATGGGTAACTTATGGGACATGTACCACCACAGGAGAACACAGAAGAGAAAAAAGATCAGTGGCGCTCGTTCCACATGTGGGTATGGGACTGGAGACACGAACTGAGACATGGATGTCATCAGAAGGGGCCTGGAAACATGTTCAGAGAATTGAAACCTGGATCTTGAGACATCCAGGCTTTACCATAATGGCAGCAATCCTGGCATACACCATAGGAACGACACATTTCCAAAGGGCCTTGATTTTCATCTTACTGACAGCTGTCGCTCCTTCAATGACAATGCGCTGCATAGGAATATCAAATAGAGACTTCGTAGAAGGGGTTTCAGGAGGAAGCTGGGTTGACATAGTCTTAGAACATGGAAGTTGTGTGACGACGATGGCAAAAAACAAACCAACATTGGATTTTGAACTGATAAAAACAGAAGCCAAACAGCCTGCCACTCTAAGGAAGTACTGCATAGAAGCAAAGCTGACCAACACAACAACAGAATCACGTTGCCCAACACAAGGGGAACCCAGTCTAAATGAAGAGCAGGACAAAAGGTTCATCTGCAAACACTCCATGGTAGACAGAGGATGGGGAAATGGATGTGGATTATTTGGAAAGGGAGGCATTGTGACCTGTGCTATGTTTACATGCAAAAAGAACATGGAAGGAAAAGTCGTGCAGCCAGAAAACTTGGAGTACACTATCGTGATAACACCTCACTCAGGAGAAGAGCACGCTGTAGGTAATGACACAGGAAAGCATGGCAAAGAAATCAAAATAACACCACAGAGTTCCATCACAGAAGCAGAACTGACAGGCTATGGCACCGTCACGATGGAGTGCTCTCCGAGAACGGGCCTCGACTTCAATGAGATGGTGCTGCTGCAGATGGAAGACAAAGCTTGGCTGGTGCACAGGCAATGGTTTCTAGACCTGCCGTTACCATGGCTACCCGGAGCGGACACACAAGGATCAAATTGGATACAGAAAGAGACATTGGTCACTTTCAAAAATCCCCACGCGAAGAAACAGGATGTCGTTGTTTTAGGGTCTCAAGAAGGGGCCATGCACACGGCACTCACAGGGGCCACAGAAATCCAGATGTCATCAGGGAACTTACTGTTCACAGGACATCTCAAGTGCAGGCTGAGAATGGACAAACTACAGCTCAAAGGAATGTCATACTCTATGTGTACAGGAAAGTTTAAAATTGTGAAGGAAATAGCAGAAACACAACATGGAACAATAGTTATCAGAGTACAATATGAAGGGGACGGTTCTCCATGTAAGATCCCTTTTGAGATAACAGATTTGGAAAAAAGACACGTCTTAGGTCGCTTGATTACAGTTAATCCAATCGTAACAGAAAAAGATAGCCCAGTCAACATAGAAGCAGAACCTCCATTCGGAGACAGCTACATCATCATAGGAGTAGAGCCGGGACAATTGAAACTCAATTGGTTTAAGAAGGGAAGTTCCATCGGCCAAATGTTTGAGACAACAATGAGAGGAGCAAAGAGAATGGCCATTTTAGGTGACACAGCCTGGGACTTTGGATCCCTGGGAGGAGTGTTTACATCTATAGGAAAGGCTCTCCACCAAGTTTTCGGAGCAATCTATGGGGCTGCTTTTAGTGGGGTCTCATGGACTATGAAAATCCTCATAGGAGTCATCATCACATGGATAGGAATGAATTCACGTAGCACCTCACTGTCTGTGTCGCTAGTATTGGTGGGCGTCGTGACACTGTACCTGGGAGCTGTGGTGCAAGCTGATAGTGGTTGCGTTGTGAGCTGGAAAAATAAAGAACTGAAATGTGGCAGTGGGATCTTCATTACAGATAACGTACACACATGGACAGAACAATATAAGTTCCAACCAGAATCCCCTTCAAAACTAGCTTCAGCTATCCAAAAAGCTCATGAAGAGGGCATTTGTGGAATCCGCTCAGTAACAAGACTGGAGAATCTGATGTGGAAACAAATAACACCAGAATTGAATCATATTCTATCAGAAAATGAGGTAAAGTTGACCATTATGACAGGAGACATTAAAGGAATCATGCAGGCAGGAAAACGATCTTTGCGGCCCCAGCCCACTGAGCTGAAATACTCATGGAAAACATGGGGAAAGGCGAAAATGCTCTCCACAGAGTCTCACAATCAGACCTTTCTTATTGATGGCCCTGAAACAGCAGAATGCCCCAACACAAACAGAGCTTGGAACTCGCTGGAAGTTGAAGACTATGGTTTTGGAGTTTTCACCACCAATATATGGCTGAAATTGAGAGAAAAACAGGATGTATTTTGTGACTCAAAACTCATGTCAGCGGCCATCAAAGACAACAGAGCCGTTCATGCCGATATGGGTTATTGGATAGAAAGTGCACTCAATGACACATGGAAGATGGAGAGAGCCTCCTTCATTGAAGTTAAAAGCTGCCACTGGCCAAAGTCACACACCCTTTGGAGCAATGGAGTATTAGAAAGTGAGATGATAATCCCAAAAAATTTTGCCGGGCCAGTGTCACAACACAACTACAGACCAGGCTACCACACACAAACAGCAGGACCTTGGCACCTAGGTAAGCTTGAGATGGACTTTGATTTCTGCGAAGGAACTACAGTGGTGGTAACTGAGGACTGTGGAAATAGAGGACCCTCTTTAAGAACGACCACTGCCTCTGGAAAACTCATAACAGAATGGTGCTGCCGATCCTGCACACTACCACCTCTAAGATACAGAGGTGAGGATGGATGCTGGTACGGGATGGAAATTAGACCATTGAAAGAGAAAGAGGAGAATTTGGTCAACTCCTTGGTCACAGCCGGACATGGGCAGATTGACAACTTTTCACTAGGAGTCTTGGGAATGGCACTGTTTCTGGAAGAAATGCTCAGGACCCGAATAGGAACGAAACATGCAATACTGCTAGTTGCAGTATCTTTTGTGACACTGATAACTGGGAACATGTCTTTTAGAGACCTGGGAAGAGTGATGGTTATGGTGGGCGCTACCATGACGGATGACATAGGTATGGGAGTGACTTATCTTGCCCTACTAGCGGCTTTTAAAGTTAGACCAACTTTTGCAGCTGGACTACTCTTGAGAAAACTGACTTCCAAGGAATTGATGATGGCCACCATAGGAATAGCACTCCTTTCCCAAAGCACCATACCAGAGACCATTCTTGAACTGACTGATGCGTTAGCCTTGGGCATGATGGTCCTCAAAATAGTGAGAAATATGGAAAAATACCAATTGGCAGTGACTATCATGGCTATTTCGTGTGTCCCAAATGCAGTGATACTGCAAAACGCATGGAAGGTGAGTTGCACAATATTGGCAGCGGTGTCCGTTTCACCACTGCTCTTAACATCCTCACAGCAGAAAGCGGATTGGATACCACTGGCATTGACAATAAAAGGTCTCAATCCAACAGCCATTTTTCTAACAACTCTTTCGAGAACCAGCAAGAAAAGGAGCTGGCCGCTAAATGAAGCTATCATGGCAGTCGGGATGGTGAGCATTTTAGCCAGTTCTCTCCTAAAGAATGATATTCCCATGACAGGTCCATTAGTGGCTGGAGGGCTCCTTACCGTATGTTACGTGCTCACTGGACGATCGGCCGATTTGGAACTGGAGAGAGCTGCTGATGTAAAATGGGAAGATCAGGCAGAAATATCAGGAAGCAGCCCAATCCTGTCAATAACAATATCAGAAGATGGCAGCATGTCGATAAAAAATGAAGAGGAAGAACAAACACTGACCATACTTATCAGAACGGGATTGTTGGTGATCTCAGGAGTCTTTCCAGTATCGATACCAATTACGGCAGCAGCATGGTACCTGTGGGAAGTGAAGAAACAACGGGCTGGAGTATTGTGGGACGTCCCTTCACCCCCACCAGTGGAAAAAGCCGAACTGGAGGATGGAGCCTACAGAATCAAGCAAAGAGGGATTCTTGGATATTCTCAGATAGGAGCTGGAGTTTACAAAGAAGGAACATTCCATACAATGTGGCACGTCACACGTGGTGCTGTTCTGATGCATAGAGGGAAGAGGATTGAACCATCATGGGCAGATGTCAAGAAAGACCTAATATCATATGGAGGAGGCTGGAAGCTAGAAGGAGAATGGAAGGAAGGAGAGGAAGTCCAAGTCCTGGCATTGGAACCTGGAAAAAATCCAAGAGCCGTTCAAACGAAACCTGGAATTTTCAAAACCAACACCGGAACCATAGGCGCCGTATCTCTGGACTTTTCCCCTGGAACGTCAGGATCTCCAATTGTCGACAGAAAAGGAAAAGTTGTGGGTCTTTACGGCAATGGTGTTGTCACAAGGAGTGGAGCATATGTAAGTGCTATAGCCCAGACCGAAAAAAGCATTGAAGACAATCCAGAGATCGAAGATGACATTTTCCGAAAGAAAAGATTGACCATCATGGACCTCCATCCAGGAGCAGGAAAGACAAAAAGATACCTTCCAGCCATAGTTAGAGAAGCCATAAAACGTGGCTTGAGAACATTGATCCTGGCTCCCACTAGAGTAGTGGCAGCTGAAATGGAAGAAGCTCTTAGAGGACTTCCAATAAGATACCAAACCCCAGCCATCAAAACCGAGCATACCGGGCGGGAGATCGTGGACCTAATGTGTCATGCCACATTTACTATGAGGTTGCTATCACCAGTCAGAGTGCCAAATTACAACCTGATCATCATGGACGAAGCCCACTTCACAGACCCAGCAAGTATAGCAGCTAGAGGATACATCTCAACTCGAGTAGAGATGGGTGAAGCAGCCGGGATTTTCATGACAGCCACTCCTCCGGGAAGTAGAGACCCATTTCCTCAGAGCAATGCACCAATCATGGATGAGGAAAGAGAAATCCCTGAGCGTTCGTGGAATTCAGGACACGAATGGGTCACGGATTTTAAGGGGAAGACTGTTTGGTTTGTTCCAAGTATAAAAGCAGGAAATGATATAGCAGCTTGTCTTAGGAAAAATGGAAAGAAAGTGATACAACTCAGTAGGAAGACTTTTGACTCTGAGTATGTTAAGACTAGAGCCAATGATTGGGACTTTGTGGTCACAACTGACATTTCAGAAATGGGCGCCAACTTCAAGGCTGAAAGGGTTATAGACCCCAGACGTTGCATGAAACCAGTTATACTAACAGATAGCGAAGAGCGGGTGATCTTGGCAGGACCTATGCCAGTGACCCACTCTAGCGCAGCGCAAAGAAGAGGGAGAATAGGAAGAAATCCAAAAAATGAAAATGACCAGTACATATACATGGGGGAACCCCTTGAAAATGATGAAGACTGTGCACATTGGAAAGAAGCTAAAATGCTCCTGGATAACATCAATACACCCGAAGGAATCATTCCTAGTATGTTCGAACCGGAGCGTGAAAAAGTGGATGCCATTGATGGTGAATACCGTTTGAGAGGGGAAGCAAGGAAAACCTTTGTGGACCTAATGAGAAGAGGGGACTTACCAGTCTGGTTGGCCTACAAAGTGGCAGCTGAAGGCATCAATTACGCAGACAGAAAGTGGTGTTTTGATGGAATTAAGAACAACCAAATACTGGAAGAAAATATGGAAGTGGAAATCTGGACAAAAGAAGGGGAAAGGAAAAAATTAAAACCCAGATGGTTGGATGCTAGGATCTATTCTGACCCACTGGCACTAAAAGAATTCAAGGAATTTGCAGCTGGAAGAAAATCTTTGACCCTGAACCTAATCACAGAAATGGGTAGGCTTCCAACTTTCATGACTCAGAAAGCAAGAAACGCACTGGACAACTTGGCTGTGCTGCATACGGCTGAGGCAGGTGGAAGGGCGTACAATCATGCTCTCAGTGAACTGCCGGAGACCCTGGAGACACTGCTTCTACTGACACTCCTGGCAACAGTCACAGGAGGAATCTTCTTATTCTTAATGAGTGGAAAAGGTATAGGGAAGATGACCCTGGGAATGTGTTGCATAATCACGGCTAGTATCCTCCTATGGTATGCACAGATACAACCACACTGGATAGCAGCTTCAATAATACTGGAGTTTTTTCTCATAGTTTTGCTCATTCCAGAACCAGAAAAACAGAGAACACCCCAAGACAACCAATTGACCTACGTTGTCATAGCCATCCTCACAGTGGTGGCCGCAACCATGGCAAACGAGATGGGTTTCCTGGAAAAAACCAAGAAAGACCTCGGACTGGGAAGCATTACAACCCAGGAATCTGAGAGCAATATCCTGGACATAGACCTACGCCCTGCATCAGCATGGACGCTGTATGCCGTGGCTACAACATTTGTCACACCAATGTTGAGACATAGCATTGAAAATTCCTCAGTGAATGTCTCCCTAACAGCCATCGCTAACCAAGCTACAGTGCTAATGGGTCTTGGGAAAGGATGGCCATTGTCAAAGATGGACATTGGAGTTCCCCTCCTTGCCATGGGATGCTATTCACAATTCAAGCCTATAACTCTCACAGCAGCTCTTCTTCTATTGGTAGCACATTATGCCATTATAGGGCCAGGACTTCAAGCAAAAGCAACCAGAGAAGCTCAGAAAAGAGCAGCAGCAGGCATCATGAAAAACCCAACAGTCGATGGAATAACAGTGATTGACCTAGAACCAATACCCTATGATCCAAAATTTGAAAAGCAGTTAGGACAAGTAATGCTCCTAATCCTCTGCGTGACTCAAGTATTGATGATGAGGACTACATGGGCTTTGTGTGAGGCTCTAACCCTAGCGACCGGGCCCATCTCCACACTGTGGGAAGGAAATCCAGGGAGGTTTTGGAATACTACCATTGCAGTGTCAATGGCCAACATCTTTAGGGGGAGCTACTTGGCCGGAGCTGGACTTCTCTTTTCCATCATGAAAAACACAACAAGCACAAGAAGAGGAACTGGCAACATAGGAGAGACACTTGGAGAAAAATGGAAAAGTCGATTAAACGCACTGGGGAAAAGTGAATTTCAAATCTACAAGAAAAGTGGAATCCAGGAAGTGGATAGAACCCTAGCAAAAGAAGGTATAAAAAGAGGAGAAACGGACCACCATGCTGTGTCGCGAGGTTCAGCAAAACTGAGATGGTTCGTCGAGAGAAATATGGTCACACCGGAAGGGAAGGTGGTGGATCTCGGTTGCGGCAGAGGGGGCTGGTCATACTATTGTGGGGGACTAAAGAATGTAAGAGAAGTCAAAGGCCTAACAAAAGGAGGACCAGGACATGAAGAACCCATCCCCATGTCAACATATGGGTGGAATCTAGTGCGTCTGCAAAGTGGAGTTGACGTTTTCTTCACCCCGCCGGAAAAGTGTGACACATTGCTGTGTGACATAGGGGAGTCGTCACCAAATCCCACGATAGAAGCAGGACGAACACTCAGAGTCCTCAACTTAGTGGAAAATTGGTTGAACAATAACACCCAATTTTGCATAAAGGTCCTCAATCCATATATGCCTTCAGTCATAGAAAAAATGGAAGCATTACAAAGGCAATATGGAGGAGCCTTAGTGAGGAATCCACTCTCACGAAACTCCACGCATGAAATGTACTGGGTATCTAATGCCACCGGGAACATAGTGTCATCAGTGAACATGATTTCAAGGATGTTGATTAACAGATTCACAATGAAACACAAGAAAGCCACTTACGAGCCAGATGTTGACCTAGGAAGTGGAACCCGCAACATTGGAATTGAAAGTGAGATACCAAATCTAGACATAATAGGAAAGAGAATAGAGAAAATAAAACAAGAGCATGAAATATCATGGCACTATGATCAAGACCACCCATACAAAACGTGGGCTTACCATGGCAGCTATGAAACAAAACAAACTGGATCAGCATCATCTATGGTGAACGGAGTGGTCAGATTGCTGACAAAACCTTGGGACGTCGTCCCTATGGTGACACAGATGGCAATGACAGACACGACTCCATTTGGACAACAGCGCGTTTTCAAAGAGAAAGTAGACACGAGAACCCAAGAACCGAAGGAAGGCACAAAGAAACTAATGAAAATTACGGCAGAGTGGCTTTGGAAAGAACTAGGAAAGAAAAAGACACCCAGGATGTGTACCAGAGAAGAATTCACAAAAAAAGTGAGAAGCAACGCAGCCTTGGGGGCCATATTCACTGATGAGAACAAATGGAAATCGGCACGTGAGGCTGTTGAAGATGGTAGGTTTTGGGAGCTGGTTGACAGGGAAAGAAATCTCCATCTTGAAGGAAAGTGTGAAACATGTGTGTACAACATGATGGGAAAAAGAGAGAAGAAACTAGGGGAGTTCGGCAAGGCAAAAGGTAGCAGAGCCATATGGTACATGTGGCTTGGAGCACGCTTCTTAGAGTTTGAAGCCCTAGGATTCTTGAATGAAGATCACTGGTTCTCCAGAGGGAACTCCCTGAGTGGAGTGGAAGGAGAAGGGCTGCACAGGCTAGGCTACATTTTAAGAGACGTGGGCAAGAAGGAAGGGGGAGCAATGTACGCCGATGATACAGCAGGATGGGACACAAGAATCACACTAGAAGACTTAAAAAATGAAGAAATGGTAACAAACCACATGAAAGGAGAACACAAGAAACTAGCCGAGGCCATATTCAAATTAACGTACCAAAACAAGGTGGTGCGTGTGCAAAGACCAACACCAAGAGGCACAGTAATGGATATCATATCGAGAAGAGACCAAAGAGGCAGTGGGCAAGTTGGCACCTATGGCCTTAACACTTTCACCAATATGGAAGCCCAATTAATTAGACAGATGGAGGGAGAAGGAATCTTTAAAAGCATTCAGCACCTGACAGCCACAGAAGAAATCGCTGTACAGAACTGGTTAGCAAGAGTGGGGCGTGAAAGGCTATCAAGAATGGCAATCAGTGGAGATGATTGTGTTGTAAAACCTATAGATGACAGATTTGCAAGTGCTTTAACAGCTCTAAATGACATGGGAAAAGTTAGAAAAGATATACAACAATGGGAACCTTCAAGAGGATGGAACGATTGGACACAAGTGCCTTTCTGTTCACACCATTTCCATGAGTTAGTCATGAAAGATGGTCGCGTGCTCGTAGTCCCATGCAGAAACCAAGATGAACTGATTGGTAGAGCCCGAATTTCCCAGGGAGCTGGGTGGTCTTTGAAGGAGACGGCCTGTTTGGGGAAGTCTTACGCCCAAATGTGGACCCTGATGTACTTCCACAGACGTGACCTCAGACTGGCGGCAAATGCCATTTGCTCGGCAGTCCCGTCACATTGGGTTCCAACAAGTCGAACAACCTGGTCCATACACGCTAAGCATGAATGGATGACGACGGAAGACATGCTGGCAGTCTGGAACAGGGTGTGGATCCAAGAAAACCCGTGGATGGAAGATAAAACTCCAGTGGAATCATGGGAAGAAGTCCCATACTTGGGAAAAAGAGAAGACCAATGGTGCGGCTCATTGATTGGGCTAACAAGCAGGGCTACCTGGGCAAAGAACATCCAAACAGCAATAAATCAAGTCAGATCCCTCATAGGCAATGAGGAATACACAGACTACATGCCATCCATGAAGAGATTCAGAAGGGAAGAGGAAGAGGCAGGTGTCCTGTGG
>JN819419_c
ATGAATAACCAACGAAAAAAGGCGAGAAGTACGCCTTTCAATATGCTGAAACGCGAGAGAAACCGCGTGTCAACTGTGCAACAGCTGACAAAGAGATTCTCACTTGGAATGCTGCAAGGACGAGGACCATTAAAATTGTTCATGGCCCTTGTGGCGTTCCTTCGTTTCCTAACAATCCCACCAACAGCAGGGATACTAAAAAGATGGGGAACGATCAAAAAATCAAAAGCTATCAATGTTTTGAGAGGATTCAGGAAAGAGATTGGAAGGATGCTGAACATCTTGAACAGGAGACGCAGGACAGCAGGCGTGATTGTTATGTTGATTCCAACAGCGATGGCGTTTCATTTAACCACACGCAATGGAGAACCACACATGATCGTTGGTAGGCAGGAGAAAGGGAAAAGTCTTCTGTTCAAAACAGAGGATGGTGTCAACATGTGCACCCTCATGGCCATAGACCTTGGTGAATTGTGTGAAGATACAATCACGTACAAGTGTCCTCTCCTCAGACAAAATGAACCAGAAGACATAGATTGTTGGTGCAACTCTACGTCCACATGGGTAACTTATGGGACATGTACCACTACAGGAGAACACAGAAGAGAAAAAAGATCAGTGGCGCTCGTTCCACATGTGGGTATGGGACTGGAGACACGAACTGAAACATGGATGTCATCAGAAGGGGCCTGGAAACATGTTCAGAGAATTGAAACCTGGATCTTGAGACATCCAGGCTTTACCATAATGGCAGCAATCCTGGCATACACCATAGGAACGACACATTTCCAAAGGGCCTTGATTTTCATTTTACTGACAGCTGTCGCTCCTTCAATGACAATGCGCTGCATAGGAATATCAAATAGAGACTTCGTAGAAGGGGTTTCAGGAGGAAGCTGGGTTGACATAGTCTTAGAACATGGAAGTTGTGTGACGACGATGGCAAAAAACAAACCAACATTGGATTTTGAACTAATAAAAACAGAAGCCAAACAACCTGCCACTCTTAGGAAGTACTGTGTAGAAGCAAAGCTGACCAACACAACAACAGAATCTCGCTGCCCAACACAAGGGGAACCCAGTCTAAATGAAGAGCAGGACAAAAGGTTCATTTGCAAACACTCCATGGTAGACAGAGGATGGGGAAATGGATGTGGATTATTTGGAAAGGGAGGCATTGTGACCTGTGCTATGTTTACATGCAAAAAGAACATGGAAGGAAAAGTCGTGCAGCCAGAAAATTTGGAATACACCATCGTGATAACACCTCACTCAGGAGAAGAGCACGCTGTAGGTAATGACACAGGAAAGCATGGCAAGGAAATCAAAATAACACCACAGAGTTCCATCACAGAAGCAGAACTGACAGGCTATGGTACTGTCACGATGGAGTGCTCTCCGAGAACGGGCCTCGACTTCAATGAGATGGTGCTGCTGCAGATGGAAGACAAAGCTTGGCTGGTACACAGGCAATGGTTCCTAGACCTGCCGTTACCATGGCTACCCGGAGCGGACACACAAGGATCAAATTGGATACAGAAAGAGACATTGGTCACTTTCAAAAATCCCCACGCGAAGAAACAGGATGTCGTTGTTTTAGGGTCTCAAGAAGGGGCCATGCATACGGCACTCACAGGGGCCACAGAAATCCAGATGTCATCAGGAAACTTACTGTTCACAGGACATCTCAAGTGCAGGCTGAGAATGGACAAACTACAGCTCAAAGGAATGTCATACTCTATGTGCACAGGAAAGTTTAAAATTGTGAAGGAAATAGCAGAAACGCAACATGGAACAATAGTTATCAGAGTACAATATGAAGGGGACGGTTCTCCATGTAAGATCCCTTTTGAGATAATGGATTTGGAAAAAAGACACGTCTTAGGTCGCCTGATCACAGTTAACCCAATCGTAACAGAAAAAGATAGCCCAGTCAACATAGAAGCAGAACCTCCATTCGGAGACAGCTACATCATCATAGGAGTAGAGCCGGGACAATTGAAACTCAATTGGTTTAAGAAGGGAAGTTCCATCGGCCAAATGTTTGAGACAACGATGAGAGGAGCAAAGAGAATGGCCATTTTAGGTGACACAGCCTGGGATTTTGGATCCCTGGGAGGAGTGTTTACATCTATAGGAAAGGCTCTCCACCAAGTTTTCGGAGCAATCTATGGGGCTGCTTTTAGTGGGGTCTCATGGACTATGAAAATCCTCATAGGAGTCATCATCACATGGATAGGAATGAATTCACGTAGCACCTCACTGTCTGTGTCGCTAGTATTGGTGGGAGTCGTGACACTATACCTGGGAGCTATGGTGCAGGCTGACAGTGGTTGCGTTGTGAGCTGGAAAAATAAAGAACTGAAATGTGGCAGCGGGATCTTCATCACAGACAACGTGCACACATGGACAGAACAATATAAGTTCCAACCAGAATCCCCTTCAAAACTAGCTTCAGCTATCCAAAAAGCTCATGAAGAGGGCATTTGTGGAATCCGCTCAGTAACAAGATTGGAGAATCTGATGTGGAAACAAATAACACCAGAATTGAATCATATTCTATCAGAAAATGAGGTAAAGTTGACCATTATGACAGGAGACATTAAAGGAATCATGCAGGCAGGAAAACGATCTTTGCGGCCCCAGCCCACAGAGTTGAAATACTCATGGAAAACATGGGGAAAGGCGAAAATGCTCTCCACAGAGTCTCACAATCAGACCTTTCTTATTGATGGCCCCGAAACAGCAGAATGCCCCAACACAAACAGAGCTTGGAACTCGCTGGAAGTCGAAGACTATGGTTTTGGAGTTTTTACCACCAATATATGGCTAAAGTTGAGAGAAAAACAGGATGTATTTTGTGACTCAAAACTCATGTCAGCGGCCATTAAAGACAACAGAGCCGTCCATGCTGATATGGGTTATTGGATAGAAAGTGCACTCAATGACACATGGAAGATGGAGAAAGCCTCCTTCATTGAAGTTAAAAGCTGCCACTGGCCAAAGTCACACACCCTCTGGAGCAATGGAGTATTAGAAAGTGAGATGATAATTCCAAAAAATTTTGCCGGGCCAGTGTCACAACACAACTACAGACCAGGCTACCATACACAAACAGCAGGACCTTGGCATCTAGGCAAGCTTGAGATGGACTTTGATTTCTGCGAAGGAACTACAGTGGTGGTGACTGAGGACTGTGGAAATAGAGGACCTTCTTTAAGAACGACCACTGCCTCTGGAAAACTCATAACAGAATGGTGCTGCCGATCCTGCACACTACCACCTCTAAGATACAGAGGTGAGGATGGATGCTGGTACGGGATGGAAATCAGACCATTGAAAGAGAAAGAGGAGAATTTGGTCAATTCCTTGGTCACAGCCGGACATGGGCAGATTGACAACTTTTCACTAGGAGTCTTGGGAATGGCACTGTTCCTGGAAGAAATGCTCAGGACCCGAGTAGGAACGAAACATGCAATACTGCTAGTTGCAGTATCTTTTGTGACATTGATTACTGGGAACATGTCTTTTAGAGACCTGGGAAGAGTGATGGTTATGGTGGGCGCTACCATGACGGATGACATAGGTATGGGAGTGACTTATCTTGCCCTACTAGCAGCTTTCAAAGTTAGACCAACTTTTGCAGCTGGACTACTCTTGAGAAAACTGACTTCCAAGGAATTAATGATGGCCACCATAGGAGTCGCTCTCCTTTCCCAAAGCACCATACCAGAGACCATTCTTGAACTGACTGATGCGTTAGCCTTGGGCATGATGGCTCTCAAAATAGTGAAAAATATGGAAAAGTACCAATTGGCAGTGACTATCATGGCCATTTCGTGTGTCCCAAATGCAGTGATATTGCAAAACGCATGGAAGGTGAGTTGCACAATATTGGCAGCGGTGTCCGTTTCTCCACTGCTCTTAACATCCTCACAGCAGAAAGCGGATTGGATACCACTGGCATTGACGATAAAAGGTCTCAATCCAACAGCCATTTTTCTAACGACTCTTTCGAGAACCAGCAAGAAAAGGAGCTGGCCACTAAATGAAGCTATCATGGCAGTTGGGATGGTGAGCATTTTAGCCAGTTCTCTCCTGAAGAATGATATTCCCATGACAGGTCCATTAGTGGCTGGAGGGCTCCTTACAGTATGTTATGTGCTCACTGGACGATCGGCCGATTTGGAACTAGAGAGAGCTGCCGATGTAAAATGGGAAGATCAGGCAGAAATATCAGGAAGCAGCCCAATCCTGTCAATAACAATATCAGAAGATGGCAGCATGTCGATAAAAAATGAAGAGGAAGAACAAACACTGACCATACTCATCAGAACGGGATTGTTGGTGATCTCAGGAGTCTTTCCAGTATCGATACCAATTACGGCAGCAGCATGGTACCTGTGGGAAGTGAAGAAACAACGGGCTGGAGTATTGTGGGACGTCCCTTCACCCCCACCAGTAGGAAAAGCTGAACTGGAAGATGGAGCCTATAGAATCAAGCAAAGAGGGATTCTAGGGTATTCTCAGATTGGAGCCGGAGTTTACAAAGAAGGAACATTCCATACAATGTGGCACGTCACACGTGGTGCTGTTCTGATGCATAGAGGGAAGAGGATTGAACCATCATGGGCAGATGTCAAGAAAGACCTAGTGTCATATGGAGGAGGCTGGAAGCTAGAAGGAGAATGGAAGGAAGGAGAGGAAGTCCAAGTCCTGGCATTAGAACCTGGAAAAAATCCAAGAGCCGTCCAAACGAAACCTGGAATTTTCAAAACCAACACCGGAAACATAGGCGCCGTATCCCTGGACTTTTCCCCTGGAACGTCAGGATCTCCAATCGTTGACAGAAAAGGAAAAGTTGTGGGTCTTTACGGTAATGGTGTTGTCACAAGGAGTGGAGCATATGTAAGTGCTATAGCCCAGACCGAAAAAAGCATTGAAGACAATCCAGAGATCGAAGATGACATTTTCCGAAAGAAAAGATTGACCATCATGGACCTCCATCCAGGAGCAGGAAAGACAAAAAGATACCTTCCAGCCATAGTTAGAGAAGCCATAAAACGTGGCTTGAGAACATTAATCCTGGCTCCCACCAGAGTCGTGGCAGCTGAAATGGAAGAAGCTCTTAGAGGACTTCCAATAAGATACCAAACCCCAGCCATCAGAGCCGAGCACACCGGGCGGGAGATCGTGGACTTAATGTGTCATGCCACATTTACTATGAGGCTGCTATCACCAGTCAGAGTGCCAAATTACAACCTGATCATCATGGACGAAGCCCACTTCACAGACCCAGCAAGCATAGCAGCTAGAGGATACATTTCAACTCGGGTGGAGATGGGTGAAGCAGCTGGGATTTTCATGACAGCCACTCCTCCGGGAAGTAGAGACCCATTTCCTCAGAGCAATGCACCAATCATGGATGAGGAAAGAGAAATCCCTGAGCGTTCGTGGAATTCAGGACATGAATGGGTCACGGATTTTAAAGGGAAGACTGTTTGGTTTGTTCCAAGTATAAAAGCAGGAAATGACATCGCAGCTTGTCTTAGGAAAAATGGAAAGAAAGTGATACAACTCAGTAGAAAGACTTTTGACTCTGAGTATGTTAAGACTAGAGCCAATGATTGGGATTTTGTGGTCACAACTGACATTTCAGAAATGGGTGCCAACTTCAAGGCTGAGAGGGTTATAGACCCCAGACGTTGCATGAAACCAGTTATACTAACAGATGGCGAAGAGCGGGTGATCCTGGCAGGACCTATGCCAGTGACCCACTCTAGTGCAGCGCAAAGAAGAGGGAGAATAGGAAGAAATCCAAAAAATGAAAATGACCAGTACATATACATGGGGGAACCTCTCGAAAATGACGAAGACTGTGCACATTGGAAAGAAGCCAAAATGCTCCTAGATAACATCAACACACCCGAAGGAATCATTCCTAGTATGTTCGAACCAGAGCGTGAAAAAGTGGATGCCATTGATGGTGAATACCGTTTGAGAGGAGAAGCAAGGAAAACCTTTGTGGACCTAATGAGAAGAGGGGACTTACCAGTCTGGTTAGCCTACAAAGTGGCAGCTGAAGGCATCAACTACGCAGACAGAAGGTGGTGTTTTGATGGAATTAAGAATAATCAAATACTGGAAGAAAATGTGGAAGTGGAAATCTGGACGAAAGAAGGGGAAAGGAAAAAATTGAAACCCAGATGGTTGGATGCTAGGATCTATTCTGACCCACTGGCACTAAAAGAATTCAAGGAATTTGCAGCTGGGAGAAAATCTTTGACCCTGAACCTAATCACAGAAATGGGTAGGCTTCCAACTTTCATGACTCAGAAGGCAAGAAACGCATTGGACAACTTGGCTGTGCTGCATACGGCTGAGGCAGGTGGAAAGGCGTACAATCATGCTCTCAGTGAACTGCCGGAGACCCTGGAGACACTGCTTCTACTGACACTCCTGGCAACAGTCACAGGAGGAATCTTCTTATTCTTAATGAGCGGAAAAGGTATAGGGAAGATGACCCTGGGAATGTGTTGCATAATCACGGCTAGTATCCTCCTATGGTATGCACAGATACAACCACACTGGATAGCAGCTTCAATAATACTGGAGTTTTTTCTCATAGTTTTGCTCATTCCAGAACCAGAAAAACAGAGAACACCTCAAGACAACCAATTGACCTACGTTGTCATAGCCATCCTCACAGTAGTGGCCGCAACCATGGCGAACGAGATGGGTTTCCTGGAAAAAACCAAGAAAGACCTCGGATTGGGAAGCATTACAACCCAGGAATCTGAGAGCAACATCTTGGACATAGATCTACGTCCTGCATCAGCATGGACGCTGTATGCCGTGGCTACAACATTTGTCACACCAATGTTGAGGCATAGTATTGAAAATTCCTCAGTGAATGTCTCCCTAACAGCCATTGCTAACCAAGCTACAGTGCTGATGGGTCTTGGGAAAGGATGGCCATTGTCAAAGATGGACATCGGAGCTCCCCTCCTCGCCATTGGATGCTACTCACAAGTCAACCCTATAACTCTCACAGCAGCTCTTCTCTTATTGGTAGCACATTATGCCATCATAGGGCCAGGACTTCAAGCAAAAGCAACCAGAGAAGCTCAGAAAAGAGCAGCAGCAGGCATCATGAAAAACCCAACAGTCGATGGAATAACAGTGATTGACCTAGAACCAATACCCTATGATCCAAAATTTGAAAAGCAGTTAGGACAAGTAATGCTCCTAATCCTCTGCGTGACTCAAGTATTAATGATGAGGACTACATGGGCTTTGTGCGAGGCTCTAACCTTAGCGACCGGGCCCATCTCCACATTGTGGGAAGGAAATCCAGGGAGGTTTTGGAACACTACTATTGCAGTGTCAATGGCTAACATCTTTAGGGGGAGCTACTTGGCCGGAGCTGGACTTCTCTTTTCCATCATGAAGAACACAACAAACACAAGAAGAGGAACTGGCAACATAGGAGAGACACTTGGAGAAAAATGGAAAAGCCGATTAAACGCACTAGGAAAAAGTGAATTTCAGATCTACAAGAAAAGTGGAATCCAGGAAGTGGATAGAACCCTGGCAAAAGAAGGCATCAAAAGAGGAGAAACGGACCACCATGCTGTGTCGCGAGGTTCAGCAAAACTGAGATGGTTCGTCGAGAGAAATATGGTCACACCGGAAGGGAAGGTGGTGGATCTCGGTTGCGGCAGAGGGGGCTGGTCATACTATTGTGGGGGACTAAAGAATGTAAGAGAAGTCAAAGGCCTAACAAAAGGAGGACCAGGACACGAAGAACCCATCCCCATGTCAACATATGGGTGGAATCTAGTGCGTCTGCAAAGTGGAGTTGACGTTTTCTTCACCCCGCCAGAAAAGTGTGATACATTGTTGTGTGACATAGGGGAGTCGTCACCAAATCCCACGATAGAAGCAGGACGAACACTCAGAGTCCTCAACTTAGTGGAAAATTGGTTGAACAATAACACCCAATTTTGCATAAAGGTCCTCAACCCATATATGCCCTCAGTAATAGAAAAAATGGAAACACTACAAAGGAAATATGGAGGAGCCTTAGTGAGGAATCCACTCTCACGAAACTCCACGCATGAGATGTATTGGGTATCTAATGCCACCGGGAACATAGTGTCATCAGTGAACATGATTTCAAGGATGTTGATTAACAGATTCACAATGAAACACAAGAAAGCCACCTACGAGCCAGATGTTGACTTAGGAAGTGGAACTCGCAACATTGGAATTGAAAGTGAGATACCAAATCTAGACATAATAGGAAAGAGAATAGAGAAAATAAAGCAAGAGCATGAAACATCATGGCACTATGACCAAGACCACCCATACAAAACGTGGGCTTACCATGGCAGCTATGAAACAAAACAAACTGGATCAGCATCATCTATGGTGAACGGAGTGGTCAGACTGCTGACAAAACCTTGGGACGTCGTCCCTATGGTGACACAGATGGCAATGACAGACACGACTCCATTTGGACAACAGCGCGTTTTCAAAGAGAAAGTGGACACGAGAACCCAAGAACCGAAGGAAGGCACAAAGAAACTGATGAAAATTACGGCAGAGTGGCTTTGGAAAGAACTAGGAAAGAAAAAGATACCTAGGATGTGTACCAGAGAAGAATTCACAAGAAAGGTGAGAAGCAATGCAGCCTTGGGGGCCATATTCACTGATGAGAACAAATGGAAATCGGCACGTGAGGCTGTTGAAGATGGTAGGTTTTGGGAGCTGGTTGACAGGGAAAGAAATCTCCATCTTGAAGGAAAGTGTGAAACATGTGTGTACAACATGATGGGAAAAAGAGAGAAGAAACTAGGGGAGTTCGGCAAGGCAAAAGGTAGCAGAGCCATATGGTACATGTGGCTTGGAGCACGCTTCTTAGAGTTTGAAGCCCTAGGATTCCTGAATGAAGATCACTGGTTCTCCAGAGGGAACTCCCTGAGTGGAGTGGAAGGAGAAGGGCTGCACAGGCTAGGCTACATTTTAAGAGACGTGAGCAAGAAGGAAGGGGGAGCAATGTACGCCGATGATACAGCAGGATGGGACACAAGAATCACACTAGAAGACTTAAAAAATGAAGAAATGGTAACAAACCACATGAAAGGAGAACACAAGAAACTAGCCGAGGCCATATTCAAATTAACGTACCAAAACAAAGTGGTGCGTGTGCAAAGACCAACACCAAGAGGCACAGTAATGGATATCATATCGAGAAGAGACCAAAGAGGCAGTGGGCAAGTCGGCACCTATGGCCTTAATACTTTCACCAATATGGAAGCCCAATTAATCAGACAGATGGAGGGAGAAGGAATCTTCAAAAGCATTCAGCACCTGACAGTCACAGAAGAAATCGCTGTACAGAACTGGCTAGCAAGAGTGGGGCGTGAAAGGCTAACAAGAATGGCCATCAGTGGAGATGATTGTGTTGTAAAACCTATAGATGACAGATTTGCAAATGCTTTAACAGCTCTAAATGACATGGGAAAAGTTAGGAAAGATATACAACAATGGGAACCTTCAAGAGGATGGAACGATTGGACACAAGTGCCTTTCTGTTCACACCATTTTCATGAGTTAGTCATGAAAGATGGTCGCGTGCTCGTAGTCCCATGCAGAAACCAAGATGAACTGATTGGTAGAGCCCGAATTTCCCAGGGAGCCGGGTGGTCTTTGAAGGAGACGGCCTGTTTGGGGAAGTCTTACGCCCAAATGTGGACCCTGATGTACTTCCACAGACGTGACCTCAGACTGGCGGCAAATGCCATTTGCTCGGCAGTCCCGTCACATTGGGTTCCAACAAGTCGAACAACCTGGTCCATACACGCTAAGCATGAATGGATGACGACGGAAGACATGCTGGCAGTCTGGAACAGGGTGTGGATCCAAGAAAACCCGTGGATGGAAGACAAAACTCCAGTGGAATCATGGGAAGAAGTCCCATACTTGGGGAAAAGAGAAGACCAATGGTGTGGCTCATTGATTGGGCTAACAAGCAGGGCTACCTGGGCAAAGAACATCCAAACAGCAATAAACCAAGTCAGATCCCTTATAGGCAATGAGGAATATACAGACTACATGCCATCCATGAAGAGATTCAGAAGGGAAGAGGAAGAGGCAGGTGTCCTGTGG
>JN819418_c
[truncated: 9,218,319 more chars]
