# Supplementary material for: FRESCo: finding regions of excess synonymous constraint in diverse viruses
Source: Genome Biol. 2015 Feb 17;16(1):38. doi: 10.1186/s13059-015-0603-7 (PMC4376164; doi:10.1186/s13059-015-0603-7)
Supplement: Additional file 4: — Sequence alignments (zip folder of FASTA alignments). [file 13059_2015_603_MOESM4_ESM.zip › alignments/DENV3/DENV3.revtrans.fa]

>JN406515_c
ATGAACAACCAACGGAAAAAGACGGGGAAACCGTCTATCAATATGCTGAAACGCGTGAGAAACCGTGTGTCAACTGGATCACAGTTGGCGAAGAGATTCTCAAGAGGACTGCTGAATGGCCAAGGACCAATGAAATTGGTTATGGCGTTCATAGCTTTCCTCAGATTTCTAGCCATTCCACCGACAGCGGGAATCTTGGCTAGATGGGGAACCTTCAAGAAGTCGGGGGCTATTAAGGTCCTGAGAGGCTTCAAGAAGGAGATCTCAAATATGCTGAGCATTATCAACAAACGGAAAAAGACATCGCTCTGTCTCATGATGATGTTACCAGCAACACTTGCTTTCCACTTGACTTCACGAGATGGAGAGCCGCGCATGATTGTGGGGAAGAATGAAAGAGGAAAATCCCTACTTTTTAAGACAGCCTCTGGAATCAACATGTGCACACTCATAGCTATGGATTTGGGAGAAATGTGTGATGACACGGTCACTTACAAATGCCCCCTCATTACTGAAGTGGAGCCTGAAGACATTGACTGCTGGTGCAACCTCACATCGACGTGGGTGACCTACGGAACGTGCAACCAAGCTGGAGAGCATAGACGCGATAAGAGATCGGTGGCGTTAGCTCCTCATGTCGGCATGGGACTGGACACACGCGCCCAAACCTGGATGTCGGCTGAAGGAGCTTGGAGACAAGTCGAGAAGGTAGAAACATGGGCTTTTAGACACCCAGGGTTCACAATACTAGCCCTATTTCTTGCCCACTACATAGGCACTTCCTTGACCCAGAAAGTGGTCATTTTCATACTACTAATGCTGGTCACCCCATCCATGACAATGAGATGTGTGGGAGTAGGAAACAGAGATTTCGTGGAAGGTCTATCAGGAGCTACATGGGTTGACGTGGTGCTCGAACATGGTGGGTGTGTGACTACCATGGCTAAGAACAAGCCCACGCTGGACATAGAGCTCCAGAAGACCGAGGCCACCCAACTGGCAACCCTAAGGAAACTATGCATTGAGGGAAAAATCACCAACGTGACAACCGACTCAAGGTGCCCCACCCAAGGGGAAGCGATTCTACCTGAGGAGCAAGACCAGAACTACGTGTGTAAGCACACATACGTGGACAGAGGCTGGGGAAACGGTTGTGGTTTGTTTGGCAAGGGAAGTTTGGTAACATGCGCGAAATTTCAATGTCTGGAATTAATAGAGGGAAAAGTGGTTCAGCATGAGAACCTCAAATACACCGTCATCATCACAGTGCATACAGGAGACCAACACCAGGTGGGAAATGAAACGCAGGGAGTCACGGCTGAAATAACACCCCAGGCATCAACCGTCGAAGCCATCTTACCTGAATATGGAACCCTTGGGCTAGAATGCTCACCACGGACAGGTTTGGATTTCAATGAAATGATCTTGTTGACAATGAAGAACAAAGCATGGATGGTGCATAGACAATGGTTTTTTGACCTACCTCTACCATGGACATCAGGGGCTACAACAGAAACACCAACCTGGAATAAGAAAGAGCTTCTTGTGACATTCAAAAACGCACACGCAAAAAAACAAGAAGTAGTAGTCCTTGGATCGCAAGAGGGAGCAATGCACACAGCACTGACAGGAGCTACAGAGATCCAAACCTCGGGAGGCACAAGTATCTTTGCGGGACACTTGAAATGCAGACTCAAGATGGACAAACTGGAACTCAAGGGGATGAGCTATGCAATGTGCTCAAATGCCTTTGTGTTGAAGAAAGAAGTCTCTGAAACACAACATGGGACAATACTCATTAAGGTCGAGTACAAAGGGGAAGACGCACCTTGCAAGATCCCTTTCTCCACGGAGGATGAACAAGGGAAAGCCCACAATGGCAGACTGATCACGGCTAACCCAGTGGTGACCAAGAAGGAAGAGCCTGTCAATATTGAGGCAGAACCCCCTTTTGGGGAAAGTAACATAATAATTGGAATTGGAGACAAAGCCTTGAAAATCAATTGGTACAAGAAGGGAAGCTCGATTGGGAAGATGTTCGAGGCCACTGCCAGGGGTGCAAGGCGCATGGCCATCTTGGGAGACACAGCCTGGGACTTTGGATCAGTAGGTGGTGTTTTAAATTCACTGGGGAAAATGGTGCACCAAATATTTGGAAGTGCTTACACGGCCCTTTTTAGTGGAGTCTCCTGGATAATGAAAATTGGAATAGGTGTCCTTTTAACTTGGATAGGGTTGAATTCAAAAAACACTTCTATGTCATTTTCATGCATTGTGATAGGAATCATCACACTCTATCTGGGAGCCGTGGTGCAAGCTGACATGGGGTGTGTCATAAATTGGAAAGGCAAAGAACTCAAATGTGGAAGTGGAATTTTCGTTACTAATGAGGTCCACACTTGGACAGAGCAATACAAATTTCAAGCAGACTCCCCCAAAAGACTGGCGACAGCCATTGCAGGCGCCTGGGAGAATGGAGTGTGCGGAATCAGGTCGACAACCAGAATGGAGAACCTCTTGTGGAAGCAAATAGCTAATGAACTAAACTACATATTATGGGAAAACAACATCAAATTAACGGTAGTTGTGGGTGACATAATTGGGGTCTTAGAACAAGGGAAAAGAACACTAACACCACAACCCATGGAGCTAAAATATTCATGGAAAACATGGGGAAAAGCGAAAATAGTGACAGCTGAAACACAAAATTCCTCCTTTATAATAGATGGGCCAAACACACCAGAGTGTCCAAATGCCTCAAGAGCATGGAATGTGTGGGAGGTGGAAGATTACGGGTTCGGAGTCTTCACAACTAATATATGGCTGAAGCTCCGAGAGATGTACACTCAACTATGTGACCACAGGCTAATGTCGGCAGCCGTTAAGGATGAGAGAGCCGTACACGCCGACATGGGCTATTGGATAGAAAGCCAAAAGAATGGTAGTTGGAAGCTAGAAAAGGCATCTCTCATAGAGGTAAAAACCTGCACATGGCCAAAATCACACACTCTCTGGAGCAATGGTGTGTTGGAGAGTGACATGATCATCCCAAAGAGTCTGGCTGGTCCTATCTCGCAACACAACTACAGGCCTGGATACCACACCCAAACGGCAGGACCCTGGCACCTAGGAAAATTGGAGCTGGACTTCAACTATTGTGAAGGAACAACAGTTGTCATCACAGAAAATTGTGGGACAAGAGGCCCATCACTGAGGACAACAACAGTGTCAGGGAAATTGATACACGAATGGTGTTGCCGCTCGTGTACACTTCCTCCCCTGCGATATATGGGAGAAGATGGCTGCTGGTATGGCATGGAAATTAGACCCATTAATGAGAAAGAAGAGAACATGGTAAAGTCTTTAGTCTCAGCAGGGAGTGGAAAGGTGGATAACTTCACAATGGGCGTCCTGTGTCTTGCAATCCTCTTCGAAGAGGTAATGAGAGGGAAATTCGGAAAAAAGCACATGATTGCAGGGGTTCTCTTCACATTTGTGCTCCTCCTCTCAGGGCAAATAACATGGAGAGACATGGCGCGCACACTCATAATGATTGGATCCAACGCCTCTGACAGAATGGGAATGGGCGTCACTTACCTAGCATTGATTGCAACATTTAAAATTCAGCCATTTTTGGCTTTGGGATTCTTCCTGAGGAAACTGACATCTAGAGAAAATTTATTATTGGGGGTTGGGTTGGCCATGGCAACAACGTTGCAACTGCCAGAGGACGTTGAACAAATGGCGAATGGAATAGCCTTGGGGCTCATGGCTCTTAAATTGATAACACAATTTGAAACATACCAACTATGGACGGCATTAGTCTCCCTAATGTGTTCAAACACAATTTTCACGTTGACTGTTGCCTGGAGAACAGCCACCCTGATTTTGGCCGGAATTTCGCTTTTTCCAGTGTGCCAGTCTTCGAGCATGAGGAAAACAGATTGGCTCCCAATGACTGTGGCAGCTATGGGAGTTCCACCTTTACCACTTTTTATTTTCAGTTTGAAAGACACACTCAAAAGGAGAAGCTGGCCACTGAATGAGGGGGTGATGGCCGTTGGACTTGTGAGTATCCTAGCAAGTTCTCTCCTTAGGAATGACGTACCCATGGCTGGACCATTAGTGGCTGGGGGCTTGCTGATAGCGTGCTACGTCATAACTGGCACGTCAGCAGACCTCACTGTAGAAAAAGCAGCGGATGTGACATGGGAGGAAGAAGCTGAGCAAACAGGAGTGTCCCACAATCTAATGATCACAGTTGATGATGATGGAACAATGAGAATAAAAGATGATGAGACTGAGAACATCTTAACAGTGCTTTTGAAAACAGCACTACTAATAGTGTCAGGCATTTTTCCATACTCCATACCTGCAACACTTCTGGTTTGGCACACTTGGCAAAAGCAAACCCAAAGATCCGGCGTCCTGTGGGACGTACCCAGCCCCCCAGAGACACAGAAAGCAGAACTGGAAGAAGGGGTCTATAGGATCAAGCAGCAAGGAATTTTTGGAAAGACCCAAGTGGGGGTTGGAGTACAAAAAGAAGGAGTTTTCCACACTATGTGGCACGTCACAAGAGGAGCAGTGTTGACATACAATGGAAAAAGATTGGAACCAAACTGGGCTAGCGTGAAAAAAGATCTGATTTCATACGGAGGAGGATGGAGACTGAGTGCACAATGGCAAAAAGGAGAAGAGGTGCAGGTTATTGCCGTAGAGCCTGGGAAGAACCCAAAGAACTTTCAAACCATGCCAGGCATTTTCCAGACAACAACAGGGGAGATAGGAGCGATTGCACTGGACTTTAAGCCTGGAACTTCAGGATCTCCTATCATAAACAGAGAGGGAAAGGTAGTGGGACTATATGGCAATGGAGTGGTTACAAAGAATGGTGGCTATGTCAGTGGAATAGCTCAAACAAACGCAGAACCAGACGGACCGACACCAGAGTTGGAAGAAGAGATGTTCAAAAAGCGCAATCTAACCATGATGGATCTCCATCCCGGGTCAGGAAAGACGCGGAAATACCTCCCAGCCATAGTTAGAGAGGCAATCAAGAGACGCTTAAGGACTCTAATTTTGGCACCAACAAGGGTGGTTGCAGCTGAGATGGAAGAAGCACTGAAAGGGCTCCCAATAAGGTATCAAACAACCGCAACAAAATCTGAACACACAGGGAAAGAGATTGTTGATCTAATGTGCCACGCAACGTTCACAATGCGTTTGCTGTCACCAGTCAGAGTTCCAAACTACAACTTGATAATAATGGATGAGGCTCATTTCACAGACCCAGCCAGTATAGCAGCTAGAGGGTACATATCAACTCGTGTAGGAATGGGAGAGGCAGCCGCAATTTTCATGACGGCCACACCTCCTGGAACAGCTGATGCCTTTCCTCAGAGCAACGCTCCAATTCAAGATGAAGAAAGAGACATACCAGAACGCTCATGGAATTCAGGCAATGATTGGATTACCGACTTTGCTGGAAAGACTGTGTGGTTTGTCCCCAGCATCAAAGCTGGGAATGACATAGCAAACTGCTTGCGGAAAAATGGAAAAAAGGTCATTCAACTTAGTAGGAAAACTTTTGACACAGAATATCAAAAGACTAAACTAAATGATTGGGACTTTGTGGTGACAACAGACATTTCAGAAATGGGAGCCAATTTCAAAGCAGACAGAGTGATCGACCCAAGAAGATGTCTCAAGCCAGTCATTTTGACGGACGGACCCGAGCGCGTGATCCTGGCGGGACCAATGCCAGTCACCGTAGCGAGTGCTGCGCAAAGGAGAGGGAGAGTTGGCAGAAACCCACAAAAAGAAAATGACCAATACATATTCACGGGCCAGCCCCTCAACAATGATGAAGACCACGCTCACTGGACAGAAGCGAAAATGCTGCTAGACAACATCAACACACCAGAAGGAATCATACCAGCTCTCTTTGAACCAGAAAGGGAGAAGTCAGCCGCCATAGACGGCGAATACCGCCTGAAAGGTGAGTCCAGGAAGACCTTCGTGGAACTCATGAGGAGGGGTGACCTCCCAGTTTGGCTAGCCCATAAAGTAGCATCAGAAGGAATCAAATACACAGACAGAAAATGGTGTTTTGATGGAGAGCGCAACAATCAAATTCTAGAGGAAAATATGGATGTGGAAATCTGGACAAAGGAAGGAGAAAAGAAAAAATTGAGGCCTAGGTGGCTTGATGCCCGCACTTATTCAGATCCCTTAGCGCTCAAAGAATTCAAGGACTTTGCGGCTGGTAGAAAGTCGATCGCCCTTGATCTTGTGACAGAAATAGGAAGAGTGCCTTCACATCTAGCCCACAGAACGAGAAACGCTCTGGACAATCTGGTGATGTTGCACACATCAGAACACGGTGGGAGGGCCTACAGGCATGCAGTGGAGGAATTACCAGAAACAATGGAAACACTCTTACTCCTGGGACTCATGATCCTGTTAACAGGTGGGGCGATGCTCTTCTTGATATCAGGCAAAGGGGTTGGAAAGACTTCAATAGGACTCATTTGTGTAGTTGCTTCCAGCGGCATGTTATGGATGGCTGATATCCCACTCCAATGGATCGCGTCGGCCATAGTCCTGGAGTTCTTTATGATGGTGTTACTTATACCAGAACCAGAAAAACAGAGAACTCCCCAAGACAATCAACTCGCATATGTCGTGATAGGCATACTTACATTGGCTGCAATAGTAGCAGCCAATGAAATGGGATTGTTGGAAACCACAAAGAGAGATTTGGGGATGTCCAAAGAACCAGGTGTTGTTTCGCCAACCAGTTATTTGGATGTGGATTTACACCCAGCATCAGCCTGGACATTGTACGCTGTGGCCACAACAGTAATAACACCAATGTTGAGACATACCATAGAGAATTCCACAGCAAATGTGTCCCTAGCAGCTATAGCCAACCAGGCAGTGGTCCTGATGGGTTTAGACAAAGGATGGCCGATATCGAAAATGGACTTAGGCGTGCCACTATTGGCACTGGGTTGCTATTCACAAGTGAACCCACTAACTCTCACAGCGGCAGTACTCCTGCTAGTCACGCATTATGCTATTATAGGTCCAGGATTGCAGGCAAAAGCTACTCGTGAGGCTCAAAAAAGGACGGCTGCTGGAATAATGAAGAATCCAACGGTGGATGGGATAATGACAATAGACCTAGATCCTGTAATATACGACTCAAAATTTGAAAAACAACTAGGACAAGTTATGCTCCTGGTTCTGTGTGCAGTTCAACTTTTGTTAATGAGAACATCATGGGCATTTTGTGAAGCTCTAACCCTAGCCACAGGACCAATAACAACACTCTGGGAAGGATCACCTGGGAAGTTCTGGAACACCACGATAGCTGTTTCCATGGCAAACATCTTTAGAGGGAGCTATCTGGCAGGAGCTGGGCTAGCTTTTTCTATCATGAAATCAGTTGGAACAGGAAAGAGAGGAACAGGGTCACAAGGTGAAACTTTGGGAGAAAAGTGGAAAAAGAAACTGAATCAATTATCCCGGAAAGAGTTTGACCTCTACAAGAAATCCGGAATCACTGAAGTGGATAGAACAGAAGCCAAAGAAGGGTTGAAAAGAGGAGAAATAACACACCATGCCGTATCCAGAGGCAGCGCAAAACTCCAATGGTTCGTGGAGAGAAACATGGTCATTCCTGAAGGAAGAGTCATAGACTTGGGCTGTGGAAGAGGAGGCTGGTCATATTACTGTGCAGGATTGAAAAAAGTTACAGAAGTGCGAGGATACACAAAAGGCGGCCCAGGACATGAAGAACCAGTACCTATGTCTACATATGGATGGAACATAGTCAAGCTGATGAGTGGAAAGGATGTGTTTTATCTTCCACCTGAAAAGTGTGACACTCTATTGTGTGACATTGGAGAATCTTCACCAAGCCCAACAGTGGAAGAGAGCAGAACCATAAGAGTCTTGAAAATGGTTGAACCATGGCTAAAAAATAACCAGTTTTGCATTAAAGTATTGAATCCTTATATGCCAACTGTGATTGAGCACCTAGAAAGACTACAAAGGAAACATGGAGGAATGCTTGTGAGAAATCCACTCTCACGAAACTCCACGCACGAAATGTACTGGATATCTAATGGCACAGGCAACATCGTCTCTTCAGTCAACATGGTATCCAGACTGCTACTGAACAGATTCACAATGACATATAGGAGACCCACCATAGAGAAAGATGTGGATTTAGGAGCGGGGACCCGACATGTCAATGCGGAACCAGAAACACCCAACATGGATGTCATTGGGGAAAGAATAAGAAGAATCAAGGAGGAGCACAGTTCAACATGGCACTATGATGATGAAAATCCTTACAAAACGTGGGCTTACCATGGATCTTATGAAGTTAAGGCCACAGGCTCAGCCTCCTCCATGATAAATGGAGTCGTGAAACTCCTCACGAAACCATGGGATGTGGTGCCCACGGTGACACAGATGGCAATGACGGACACAACCCCTTTTGGCCAGCAAAGGGTTTTCAAAGAGAAAGTGGACACCAGGACACCCAAACCCATGCCAGGAACAAGAAAGGTTATGGAGATCACAGCGGAATGGCTTTGGAGAACCCTGGGAAGGAACAAAAGACCCAGATTATGCACGAGAGAGGAGTTCACAAAAAAGGTCAGAACCAACGCAGCTATGGGCGCCGTATTCACGGAGGAGAACCAATGGGACAGCGCTAGAGCCGCCGTTGAAGATGAAGAATTCTGGAAACTCGTGGACAGAGAACGTGAACTCCACAAACTGGGCAAGTGTGGAAGCTGCGTTTATAACATGATGGGCAAGAGAGAGAAGAAACTTGGAGAGTTTGGCAAAGCAAAAGGCAGTAGAGCCATATGGTACATGTGGTTGGGAGCCAGGTACCTTGAGTTCGAGGCACTCGGATTCTTAAATGAAGACCACTGGTTCTCGCGTGAAAACTCTTACAGTGGAGTAGAAGGGGAAGGACTGCATAAGCTGGGATATATCTTGAGAGATATTTCCAAGATACCTGGAGGAGCCATGTATGCTGATGACACAGCTGGGTGGGACACAAGAATAACAGAAGATGACCTGCACAATGAGGAAAAAATCACACAGCAAATGGACCCTGAACACAGGCAGTTAGCAAACGCTATATTTAAGCTCACATACCAAAATAAAGTGGTCAAAGTTCAACGACCAACTCCAAAGGGCACGGTAATGGACATCATATCTAGGAAAGACCAAAGAGGCAGTGGACAGGTGGGAACTTATGGTCTGAATACA---TTCACCAACATGGAAGCCCAGCTGATCAGACAAATGGAAGGAGAAGGTGTGTTGTCGAAGACAGACCTCGAGAACCCTCATCTACTAGAGAAGAAAATTACACAATGGTTGGAAACCAAAGGAGTGGAGAGGTTAAAAAGAATGGCCATCAGCGGGGATGATTGCGTGGTGAAACCAATCGACGACAGGTTCGCTAATGCCCTGCTTGCCCTGAATGACATGGGAAAAGTTAGGAAGGACATACCCCAATGGCAGCCATCGAAGGGATGGCATGATTGGCAACAGGTCCCTTTCTGCTCCCACCACTTTCATGAATTGATTATGAAAGATGGAAGAAAGTTGGTAGTCCCCTGCAGACCTCAGGATGAATTGATAGGGAGAGCGAGAATCTCTCAGGGAGCAGGATGGAGCCTTAAAGAAACTGCATGCCTAGGGAAAGCCTACGCCCAAATGTGGGCTCTCATGTATTTTCACAGAAGAGATCTTAGACTAGCATCCAACGCCATATGTTCAGCAGTACCAGTCCATTGGGTCCCCACAAGCAGAACGACGTGGTCCATCCATGCTCACCATCAGTGGATGACTACAGAAGATATGCTTACTGTTTGGAACAGGGTATGGATAGAGGACAATCCATGGATGGAAGACAAAGCTCCAGTCACAACTTGGGAAGATGTTCCATATCTAGGGAAGAGAGAGGACCAATGGTGCGGATCACTCATTGGTCTCACTTCCAGAGCAACCTGGGCCCAGAACATACTTACCGCAATCCAACAGGTAAGAAGCCTTATAGGTAATGAAGAGTTTCTGGACTACATGCCTTCTATGAAGAGATTCAGGAAGGAGGAGGAGTCAGAGGGAGCCATTTGG
>JN406514_c
ATGAACAACCAACGAAAAAAGACGGGAAAACCGTCTATCAATATGCTGAAACGCGTGAGAAACCGTGTGTCAACTGGATCACAGTTGGCGAAGAGATTCTCAAGAGGATTGCTGAACGGCCAAGGACCAATGAAATTGGTTATGGCGTTCATAGCTTTCCTCAGATTTCTAGCCATTCCACCAACAGCAGGAGTCTTGGCTAGATGGGGAACCTTCAAGAAGTCAGGGGCTATTAAGGTCCTAAAAGGCTTCAAGAAGGAGATTTCAAACATGCTGAGCATTATCAACAAAAGGAAAAAGACATCGCTCTGTCTCATGATGATGTTACCAGCAACACTTGCTTTCCACTTGACTTCACGCGATGGAGAGCCGCGCATGATTGTGGGGAAGAATGAAAGAGGGAAATCCCTACTTTTTAAGACAGCTTCTGGAATCAACATGTGCACACTCATAGCTATGGACTTGGGAGAGATGTGTGATGACACGGTCACTTATAAATGCCCCCTCATTGCCGAAGTGGAACCTGAAGACATTGACTGCTGGTGCAACCTTACATCGACATGGGTGACTTATGGAACGTGCAACCAAGCTGGGGAGCACAGACGCGACAAGAGATCAGTGGCGTTAGCTCCCCATGTCGGCATGGGACTGGACACACGTACCCAAACCTGGATGTCGGCTGAAGGAGCTTGGAGACAAGTCGAGAAGGTAGAGACATGGGCTCTTAGGCACCCAGGTTTCACCATACTAGCTCTATTTCTTGCCCATTACATAGGCACTTCCCTGACCCAGAAAGTGGTTATTTTTATACTACTAATGCTGGTCACTCCATCCATGACAATGAGATGCGTGGGAGTAGGAAACAGAGATTTTGTGGAAGGTCTGTCAGGAGCTACGTGGGTTGATGTGGTGCTCGAGCACGGTGGGTGTGTGACCACCATGGCTAAGAACAAGCCTACGCTGGACATAGAGCTTCAGAAGACCGAGGCCACCCAACTGGCGACCCTAAGGAAGTTATGCATTGAGGGAAAAATTACCAACATAACAACTGACTCAAGGTGTCCTACCCAGGGGGAAGCAATTTTACCTGAGGAGCAGGACCAGAACTACGTATGTAAGCACACATACGTGGATAGAGGTTGGGGAAACGGTTGTGGTTTGTTTGGAAAAGGAAGCTTGGTGACATGCGCGAAATTTCAATGTCTAGAACCAATAGAGGGAAAAGTGGTGCAATATGAGAACCTCAAATACACTGTCATCATCACAGTGCACACAGGAGACCAACACCAGGTGGGAAATGACACGCAGGGAGTCACGGTTGAGATAACACCCCAGGCATCAACCGTTGAAGCTGTCTTGCCTGAGTATGGAACCCTTGGGCTAGAATGCTCACCACGGACAGGCTTGGATTTCAATGAAATGATTTTATTGACAATGAAGAACAAAGCCTGGATGGTACATAGGCAATGGTTCCTTGACCTACCCCTACCATGGACATCAGGAGCTACAACAGAGAGACCAACTTGGAACAGGAAAGAGCTTCTTGTAACATTCAAAAATGCACATGCGAAAAAGCAAGAAGTAGTTGTCCTTGGATCACAAGAGGGAGCAATGCACACAGCGCTGACAGGAGCTACAGAGATTCAAAACTCAGGAGGTACAAGCATTTTTGCGGGGCACTTGAAATGTAGACTTAAGATGGACAAATTGGAACTCAAGGGGATGAGCTATGCAATGTGTTTGAATACCTTTGTGTTGAAGAAAGAAGTCTCCGAAACGCAGCATGGGACAATACTCATTAAGGTTGAGTACAAAGGGGAAGATGCACCTTGCAAGATCCCTTTCTCCACAGAGGATGGACAAGGGAAAGCCCACAATGGTAGACTGATCACAGCCAACCCAGTGGTGACCAAGAAGGAGGAGCCTGTCAATATTGAGGCTGAACCTCCTTTTGGGGAAAGCAACATAGTGATTGGAATTGGAGACAAAGCCTTGAAAATTAACTGGTACAAGAAGGGAAGCTCGATTGGGAAGATGTTCGAGGCCACTGCCAGAGGTGCAAGGCGCATGGCCATCTTGGGAGACACAGCCTGGGACTTTGGTTCAGTGGGTGGTGTTCTAAATTCATTAGGAAAAATGGTGCACCAAATATTCGGAAGTGCTTACACAGCCCTGTTTAGCGGAGTCTCATGGATAATGAAAATTGGAATAGGTGTCCTCTTAACCTGGATAGGGCTGAATTCAAAAAACACTTCCATGTCATTTTCATGCATTGTGATAGGAATTATTACACTCTATCTGGGAGCCGTGGTACAAGCTGACATGGGGTGTGTCATAAACTGGAAAGGAAAAGAACTCAAATGTGGAAGTGGAATTTTCGTCACTAATGAGGTCCACACCTGGACAGAGCAATACAAATTTCAAGCAGACTCCCCTAAAAGACTGGCGACAGCCATCGCAGGCGCTTGGGAAAATGGAGTCTGTGGAATCAGGTCAACAACCAGAATGGAGAATCTATTGTGGAAGCAAATAGCCAATGAGCTGAACTACATATTATGGGAAAACAACATCAAATTAACGGTAGTTGTGGGCGACACAATTGGGGTCTTAGAGCAAGGGAAAAGAACACTAACACCACAGCCCATGGAGCTAAAATACTCATGGAAAACATGGGGAAAGGCAAAAATAGTGACAGCTGAAACACAAAATTCCTCTTTCATAATAGATGGGCCAAACACACCGGAGTGTCCAAGTGCCTCAAGAGCATGGAATGTGTGGGAGGTGGAAGATTACGGGTTTGGAGTCTTCTCAACCAACATATGGCTGAAACTCCGAGAGGTGTACACCCAATCATGTGACCATAGGCTAATGTCGGCAGCCATCAAAGATGAGAGGGCCGTGCATGCCGACATGGGCTATTGGATAGAAAGCCAAAAGAATGGAAGTTGGAAGCTAGAAAAAGCATCCTTCATAGAGGTGAAAACTTGTATTTGGCCAAAATCACACACTCTTTGGAGCAATGGTGTACTAGAGAGTGACATGATCATCCCAAAGAGTCTAGCTGGTCCTATTTCACAACACAACCACAGGCCCGGGTACCACACCCAAACGGCAGGACCTTGGCACTTGGGAAAATTGGAGCTGGACTTCAACTATTGTGAAGGAACAACAGTAGTCATCACAGAAAACTGTGGGACAAGAGGCCCATCATTGAGAACAACAACAGTGTCAGGGAAGCTGATACACGAATGGTGTTGCCGCTCGTGCACACTTCCTCCCTTGCGATACATGGGAGAGGACGGCTGCTGGTATGGCATGGAAATTAGACCTATCAATGAGAAAGAAGAGAACATGGTAAAATCTTTAGTCTCAGCAGGGAGTGGAAAAGTGGACAACTTCACAATGGGAGTCCTGTGTTTGGCAATCCTCTTCGAAGAGGTGATGAGAGGAAAATTTGGGAAAAAACACATGATTGCAGGGGTTCTCTTCACGTTTGTGCTCCTTCTCTCAGGGCAAATAACATGGAGAGATATGGCACACACACTCATAATGATTGGGTCCAACGCTTCTGACAGGATGGGAATGGGCGTTACCTACCTAGCTTTAATTGCAACATTCAAAATCCAGCCATTCTTGGCTTTGGGATTCTTCCTGAGGAAATTGACATCTAGAGAAAATTTGCTGTTGGGAGTTGGGTTGGCCATGGCAACAACGTTACAACTGCCAGAGGACATTGAACAAATGGCGAATGGAATTGCTCTGGGGCTCATGACTCTAAAACTGATAACACAATTTGAGACATATCAGTTGTGGACGGCATTAGTCTCCTTAACATGTTCAAACACAATTTTCACGTTGACTGTTGCCTGGAGAACAGCCACCTTGATTCTGGCCGGAGTTTCGCTCTTGCCACTGTGCCAGTCTTCGAGCATGAGGAAAACAGATTGGCTCCCAATGACTGTGGCAGCTATGGGAGTTCCACCCTTACCACTTTTTATTTTCAGCTTGAAGGACACACCCAAAAGGAGAAGCTGGCCACTGAATGAGGGAGTGATGGCTGTTGGGCTTGTGAGCATTCTAGCTAGTTCTCTCCTTAGGAATGATGTGCCCATGGCTGGACCATTAGTGGCCGGGGGCTTGTTGATAGCGTGCTATGTCATAACTGGCACGTCAGCAGACCTCACTGTAGAAAAAGCAGCAGATGTAACATGGGAGGAAGAGGCTGAGCAAACAGGGGTATCCCACAATTTGATGATCACAGTTGATGATGATGGAACAATGAGAATAAAGGATGATGAGACTGAGAACATCCTAACAGTGCTCTTAAAAACAGCATTACTAATAGTATCAGGCATCTTTCCATACTCCATACCCGCCACACTGTTGGTCTGGCATACTTGGCAAAAGCAAACCCAAAGATCTGGCGTTCTATGGGATGTACCCAGCCCCCCAGAAACACAGAAAGCAGAACTGGAAGAGGGGGTCTATAGGATCAAACAACAAGGAATTTTTGGGAAAACCCAAGTGGGGGTTGGAGTGCAGAAAGAAGGAGTCTTCCACACCATGTGGCACGTCACAAGAGGGGCAGTGTTGACGCACAATGGGAAAAGACTGGAACCAAACTGGGCCAGCGTGAAAAAAGATCTGATTTCATACGGAGGAGGATGGAGATTGAGCGCACAATGGCAAAAAGGAGAGGAGGTGCAGGTTATTGCCGTAGAGCCTGGGAAGAACCCAAAAAACTTTCAAACCATGCCGGGCATTTTTCAGACAACAACAGGGGAAATAGGAGCAATTGCACTAGACTTCAAGCCTGGAACTTCAGGATCTCCTATCATAAACAGAGAGGGAAAGGTAGTGGGACTGTATGGCAATGGAGTGGTTACAAAAAATGGTGGCTACGTCAGTGGAATAGCGCAAACAAATGCAGAACCAGACGGACCGACACCGGAATTGGAAGAAGAAATGTTCAAAAAGCGAAATCTAACCATAATGGATCTTCATCCTGGGTCAGGAAAGACGCGGAAATATCTTCCAGCCATCGTCAGAGAAGCAATCAAGAGACGCTTAAGAACTCTAATTTTGGCACCAACAAGAGTGGTTGCAGCTGAAATGGAAGAAGCACTGAAAGGACTCCCAATAAGGTATCAAACAACCGCAACAAAATCTGAACACACAGGAAGGGAGATTGTTGATCTAATGTGCCACGCAACATTCACAATGCGCTTGCTATCACCAGTCAGGGTTCCAAATTACAATTTGATAATAATGGATGAGGCCCATTTCACAGATCCAGCCAGTATAGCGGCTAGAGGGTACATATCAACTCGTGTAGGAATGGGAGAGGCAGCTGCAATTTTCATGACAGCAACACCCCCTGGAACTGCTGAAGCCTTTCCCCAGAGCAACGCTCCAATTCAAGATGAAGAAAGGGACATTCCGGAACGCTCATGGAATTCAGGCAATGAATGGATTACCGACTTTGTTGGGAAGACGGTGTGGTTTGTCCCTAGCATCAAAGCCGGAAATGACATAGCAAACTGCCTGCGAAAAAATGGAAAAAAGGTCATCCAACTTAGTAGGAAGACTTTTGATACAGAATATCAAAAGACCAGACTGAATGATTGGGACTTCGTGGTGACAACAGACATTTCAGAAATGGGAGCTAACTTTAAAGCAGATAGAGTGATTGACCCAAGAAGATGTCTCAAGCCAGTAATTTTGACAGATGGACCTGAGCGAGTGATCCTGGCTGGACCAATGCCAGTCACCGCAGCGAGCGCTGCGCAAAGGAGAGGGAGAGTTGGCAGGAACCCACAAAAAGAAAATGACCAGTACATATTCACGGGCCAGCCTCTCAACAATGACGAAGACCATGCTCACTGGACAGAAGCAAAAATGCTGCTAGACAACATCAACACACCAGAAGGGATCATACCAGCTCTCTTTGAACCAGAGAGAGAGAAGTCAGCCGCTATAGACGGTGAATACCGCCTAAAGGGTGAGTCCAGGAAGACCTTCGTGGAACTCATGAGGAGGGGTGACCTCCCAGTTTGGCTAGCCCACAAAGTAGCCTCAGAAGGGATCAAATACACAGATAGAAAATGGTGCTTTGATGGAGAACGTAATAATCAAATTTTAGAGGAGAACATGGATGTGGAAATCTGGACAAAGGAAGGAGAAAGGAAAAAATTGAGACCTAGGTGGCTTGATGCCCGCACTTATTCAGATCCCTTAGCACTCAAGGAATTCAAGGATTTTGCAGCTGGCAGAAAGTCAATCGCCCTTGATCTTGTGACAGAAATAGGAAGAGTGCCTTCACACTTAGCCCACAGAACGAGAAACGCCCTGGACAATTTGGTGATGCTGCACACGTCAGAACATGGCGGTAGGGCCTACAGGCATGCAGTGGAGGAACTGCCAGAAACAATGGAAACACTCCTACTCTTGGGACTCATGATCTTATTAACAGGTGGAGCAATGCTTTTCTTGATATCAGGTAAAGGGATTGGAAAGACTTCAATAGGACTCATTTGTGTTATTGTTTCCAGTGGCATGTTATGGATGGCTGATGTCCCACTTCAATGGATCGCATCGGCTATAGTCCTGGAATTTTTCATGATGGTGTTGCTCATACCAGAACCAGAAAAACAAAGAACTCCCCAAGACAACCAACTCGCATATGTCGTGATAGGCATACTTACACTGGCTGCGATAGTAGCAGCTAATGAAATGGGATTATTGGAAACTACAAAGAGAGATTTAGGAATGTCTAAAGAACCAGGTGTTGTTTCTCCAACCAGCTATTTAGATGTAGACTTGCACCCAGCATCAGCCTGGACATTGTACGCCGTGGCCACAACAGTAATAACACCAATGTTGAGACATACCATAGAGAATTCCACAGCAAATGTGTCCCTGGCAGCCATAGCTAACCAGGCAGTGGTCCTGATGGGTTTAGACAAAGGATGGCCAATATCGAAAATGGACCTAGGCGTACCGCTACTGGCACTGGGCTGCTATTCACAAGTGAACCCACTGACCCTCACAGCGGCAGTACTTCTGCTAGTCACACATTATGCCATTATAGGTCCAGGATTGCAGGCTAAAGCCACTCGTGAAGCTCAAAAAAGAACAGCTGCTGGAATAATGAAGAATCCAACGGTGGATGGGATAATGACAATAGACCTAGATCCTGTAATATACGATTCAAAATTCGAAAAGCAACTAGGACAGGTCATGCTCCTGGTTCTGTGTGCAGTTCAACTTTTGTTAATGAGAACATCATGGGCCTTGTGTGAAGCTCTGACCCTAGCCACAGGACCAATAACAACACTCTGGGAAGGATCACCTGGAAAGTTTTGGAACACCACGATAGCTGTTTCCATGGCTAACATCTTTAGAGGGAGCTACTTAGCAGGAGCTGGGCTTGCTTTTTCTATCATGAAATCAGTTGGAACAGGAAGGAGAGGAACGGGGTCACAAGGCGAAACCTTAGGAGAAAAGTGGAAAAAGAAATTAAATCAGTTATCCCGGAAAGAGTTTGACCTTTACAAGAAATCTGGAATCACTGAAGTGGATAGAACAGAAGCCAAAGAAGGGTTGAAAAGAGGAGAAACAACACATCATGCCGTGTCCAGAGGCAGCGCAAAACTTCAATGGTTCGTGGAGAGGAACATGGTCATTCCCGAAGGAAGAGTCATAGACTTAGGCTGTGGAAGAGGAGGCTGGTCATATTACTGCGCAGGACTGAAAAAAGTTACAGAAGTGCGAGGATACACAAAAGGCGGCCCAGGACACGAAGAACCAGTACCTATGTCTACATACGGATGGAACATAGTCAAGTTAATGAGTGGAAAGGACGTGTTTTATCTTCCACCTGAAAAGTGTGACACCCTATTGTGTGACATTGGAGAGTCTTCACCAAGCCCAACAGTGGAAGAAAGCAGAACTATAAGAGTTTTGAAGATGGTTGAGCCATGGCTAAAAAACAACCAGTTTTGCATTAAAGTATTAAACCCTTACATGCCAACCGTGATTGAGCACCTAGAAAGACTACAAAGAAAATATGGAGGAATGCTTGTGAGAAACCCACTCTCACGAAACTCCACGCATGAAATGTACTGGATATCCAATGGTACCGGCAACATTGTCTCTTCAGTCAACATGGTATCCAGATTGCTACTGAACAGATTCACGATGACACACAGGAGACCCACCATAGAGAAAGATGTGGATTTGGGAGCAGGAACTCGACATGTCAATGCGGAACCAGAAACACCCAACATGGACGTCATTGGAGAAAGAATAAAAAGGATCAAGGAGGAGCATAGTTCAACATGGCACTATGATGATGAAAATCCTTACAAAACGTGGGCTTACCATGGATCCTATGAAGTCAAAGCCACAGGCTCAGCCTCCTCCATGATAAATGGAGTCGTGAAACTCCTCACAAAACCATGGGATGTGGTTCCCATGGTGACACAGATGGCAATGACAGACACAACTCCATTTGGGCAGCAAAGAGTTTTCAAAGAGAAAGTGGACACCAGGACACCTAGGCCCATGCCAGGGACAAGAAAGGTCATGGAGATTACAGCGGAATGGCTTTGGAGAACCCTGGGAAGGAACAAAAAACCCAGATTGTGCACAAGGGAAGAGTTCACAAAAAAGGTCAGAACCAACGCGGCTATGGGAGCTGTTTTCACAGAGGAGAACCAATGGGATAGTGCGAGAGCTGCTGTTGAGGACGAGGAATTCTGGAAACTTGTGGACAGAGAACGTGAACTCCACAAATTAGGCAAGTGTGGAAGCTGCGTCTACAACATGATGGGCAAGAGAGAGAAGAAACTTGGAGAGTTTGGCAAAGCAAAAGGCAGTAGAGCTATATGGTACATGTGGTTAGGAGCCAGGTACCTTGAGTTCGAAGCACTCGGGTTTTTAAATGAAGACCACTGGTTCTCGCGTGAAAACTCTTACAGTGGAGTAGAAGGAGAAGGACTGCACAAGCTGGGATACATTTTAAGAGACATTTCTAAGATACCCGGAGGAGCCATGTATGCTGATGACACAGCTGGTTGGGACACAAGAATAACAGAAGATGACCTGCACAATGAGGAAAAAATCACACAGCAAATGGACCCTGAACACAAACAATTAGCGAACGCCATATTTAAGCTCACATACCAAAACAAAGTGGTCAAAGTCCAACGACCAACTCCAAAAGGCACGGTAATGGACATCATATCTAGGAAAGACCAAAGAGGCAGTGGACAGGTGGGGACTTATGGTCTGAACACA---TTCACCAACATGGAAGCCCAGTTAGTCAGACAGATGGAAGGAGAAGGCGTGTTGTCGAAGGCAGACCTCGAGAACCCTCATCTGCTAGAGAAGAAAATCACACAATGGTTAGAAACCAAAGGAGTGGAGAGATTAAAAAGAATGGCCATCAGCGGGGATGATTGCGTGGTGAAACCGATCGATGACAGGTTTGCCAATGCCCTGCTTGCCCTGAATGACATGGGAAAGGTTAGGAAGGACATACCTCAATGGCAGCCATCAAAGGGGTGGCATGATTGGCAACAGGTCCCTTTCTGCTCCCACCACTTTCATGAACTGATCATGAAAGATGGAAGAAAGTTGGTGGTTCCCTGCAGACCCCAGGACGAACTAATAGGAAGGGCGAGAATTTCTCAAGGAGCAGGATGGAGCCTTAAAGAAACTGCATGTCTAGGGAAAGCCTACGCTCAAATGTGGAGTCTCATGTATTTTCACAGAAGAGATCTTAGACTAGCATCCAACGCCATTTGTTCAGCAGTACCAGTCCATTGGGTCCCTACAAGCAGAACGACATGGTCTATTCACGCTCACCATCAGTGGATGACTACAGAAGACATGCTTACCGTCTGGAACAGGGTGTGGATAGAGGACAATCCATGGATGGAAGACAAAACTCCAGTCACAACTTGGGAAGATGTTCCATACCTAGGGAAGAGAGAAGATCAATGGTGCGGATCACTCATTGGTCTCACTTCCAGAGCAACCTGGGCCCAGAACATACTCACAGCAATCCAACAGGTGAGAAGCCTTATAGGCGATGAAGAATTTCTGGACTACATGCCTTCGATGAAGAGATTCAGGAAGGAGGAGGAGTCAGAGGGAGCCATTTGG
>JQ920489_c
ATGAACAACCAACGGAAAAAGACGGGAAAACCGTCTATCAATATGCTGAAACGCGTGAGAAACCGTGTGTCAACTGGATCACAGTTGGCGAAGAGATTCTCAAGAGGATTGCTGAACGGCCAAGGACCAATGAAATTGGTCATGGCGTTCATAGCTTTCCTCAGATTTCTAGCCATCCCACCGACAGCAGGAGTCTTGGCTAGATGGGGAACCTTTAAGAAGTCGGGGGCCATTAAGGTCCTGAGAGGCTTCAAGAAGGAGATCTCAAACATGCTGAGCATTATCAACAGACGGAAAAAGACATCGCTCTGTCTCATGATGATGTTACCAGCAACACTTGCTTTCCATTTGACTTCACGGGATGGAGAGCCGCGCATGATTGTGGGGAAGAATGAAAGAGGAAAATCCCTACTTTTCAAGACAGCCTCTGGAATCAACATGTGCACACTCATAGCCATGGATTTGGGAGAGATGTGTGATGACACGGTCACTTACAAATGCCCCCTCATTACTGAAGTGGAGCCTGAAGACATTGACTGCTGGTGCAACCTTACATCGACATGGGTGACCTACGGAACGTGCAATCAAGCTGGAGAGCACAGACGCGATAAGAGATCGGTGGCGTTAGCTCCCCATGTCGGCATGGGACTAGACACACGCACCCAAACCTGGATGTCGGCTGAAGGAGCTTGGAGACAGGTCGAGAAGGTAGAGACATGGGCCTTTAGGCACCCAGGGTTCACAATACTAGCCCTATTTCTTGCCCATTACATAGGCACTTCCCTGACCCAGAAAGTGGTTATTTTCATACTACTAATGCTGGTCACCCCATCCATGACAATGAGATGTGTGGGAGTGGGAAACAGAGATTTTGTGGAAGGCCTATCAGGAGCTACGTGGGTTGACGTGGTGCTCGAGCACGGTGGGTGTGTGACCACTATGGCTAAGAACAAGCCCACGTTGGATATAGAGCTCCAGAAGACCGAGGCCACCCAACTGGCGACCCTAAGGAAACTATGTATTGAGGGAAAAATTACCAATATAACAACCGACTCAAGGTGTCCCACCCAAGGGGAAGCGATTTTACCTGAGGAGCAGGACCAGAACTACGTGTGTAAGCACACATACGTGGACAGAGGCTGGGGAAACGGTTGTGGTTTGTTTGGCAAGGGAAGCCTGGTAACATGCGCGAAATTTCAATGTTTGGAATCAATAGAGGGAAAAGCGGTGCAGCATGAGAACCTCAAATACACCGTCATCATCACAGTGCACACAGGAGATCAACACCAGGTGGGAAATGAAACGCAGGGAGTCACGGCTGAGATAACACCCCAGGCATCAACCGTTGAAGCCATCTTGCCTGAATATGGAACCCTTGGGCTAGAATGTTCACCACGGACAGGTCTAGATTTCAATGAAATGATTTTGTTGACAATGAAGAACAAAGCATGGATGGTACATAGACAATGGTTTTTTGACCTGCCTTTACCATGGACATCAGGAGCTACAACAGAAACACCAACCTGGAATAAGAAAGAGCTTCTTGTGACATTCAAAAACGCACATGCAAAAAAGCAAGAAGTAGTAGTCCTTGGATCGCAAGAGGGAGCAATGCACACAGCACTGACAGGAGCTACAGAGATCCAAACCTCAGGAGGCACAAGTATTTTTGCGGGGCACTTAAAATGTAGACTCAAGATGGACAAATTGGAACTCAAGGGGATGAGCTATGCAATGTGCTTGAATGCCTTCGTGTTGAAGAAAGAAGTCTCTGAGACGCAACATGGGACGATACTCATTAAGGTTGAGTACAAAGGGGAAGATGCACCTTGCAAGATTCCTTTCTCCACGGAGGATGGACAAGGGAAAGCCCACAACGGCAGACTGATCACAGCTAACCCAATAGTGACCAAGAAGGAGGAGCCTGTCAACATCGAGGCAGAACCTCCTTTTGGGGAAAGCAACATAGTAATTGGAATTGGAGACAAAGCCTTGAAAATCAACTGGTACAAGAAGGGAAGCTCGATTGGGAAGATGTTCGAGGCCACTGCCAGAGGTGCAAGGCGCATGGCCATCTTGGGAGACACAGCCTGGGACTTTGGATCAGTAGGTGGTGTTTTAAATTCATTAGGAAAAATGGTGCACCAAATATTTGGAAGTGCTTACACAGCCCTATTTAGTGGAGTCTCCTGGATAATGAAAATTGGAATAGGTGTCCTTTTAACCTGGATAGGGTTGAATTCAAAAAACACTTCTATGTCATTTTCATGCATTGTGATAGGAATCATTACACTATATCTGGGAGCTGTGGTGCAAGCTGACATGGGGTGTGTCATAAACTGGAAAGGCAAAGAACTCAAATGTGGAAGTGGAATTTTCGTCACTAATGAGGTCCACACCTGGACAGAGCAATACAAATTTCAAGCGGACTCTCCCAAAAGACTGGCGACAGCCATTGCAGGCGCTTGGGAGAATGGAGTGTGCGGAATCAGGTCGACAACCAGAATGGAGAACCTCCTGTGGAAGCAAATAGCTAATGAACTGAACTACATATTATGGGAAAACAACATTAAATTAACGATAGTTGTGGGTGATGTAATTGGGGTCTTAGAGCAGGGGAAAAGAACACTAACACCACAACCCATGGAACTAAAATATTCATGGAAAACATGGGGAAAGGCGAAGATAGTGACAGCTGAAACACAAAATTCCTCTTTCATAATAGACGGGCCAAACACACCAGAGTGTCCAAGTGCCTCAAGAGCATGGAATGTGTGGGAGGTGGAAGATTACGGGTTCGGAGTTTTCACAACTAACATATGGCTGAAACTCCGAGAGAAGTACACCCAACTATGTGACCACAGGCTAATGTCGGCAGCCGTTAAGGATGAGAGGGCCGTACACGCCGACATGGGCTATTGGATAGAAAGCCAAAAGAATGGAAGTTGGAAGCTAGAAAAGGCATCCCTCATAGAGGTAAAAACCTGCACATGGCCAAAATCACACACTCTTTGGAGCAATGGTGTGCTAGAGAGTGACATGATCATCCCAAAGAGTCTGGCTGGTCCCATTTCGCAACACAACTACAGGCCCGGATACCACACCCAAACGGCAGGACCCTGGCACTTAGGAAAATTGGAGCTGGACTTCAACTATTGCGAAGGAACAACAGTTGTCATCACAGAAAATTGTGGGATAAGAGGCCCATCACTGAGGACAACAACAGTGTCAGGGAAGTTGATACACGAATGGTGTTGCCGCTCGTGTACGCTTCCTCCCCTGCGATACATGGGAGAAGACGGCTGCTGGTATGGCATGGAAATTAGACCCATTAATGAGAAAGAAGAGAACATGGTAAAGTCTTTAGTCTCAGCAGGGAGTGGAAAGACGGATAACTTCACAATGGGTGTCTTGTGTTTGGCAATCCTCTTTGAAGAGGTGATGAGAGGAAAATTTGGGAAAAAACACATGATTGCAGGGGCTCTCTTCACGTTTGTGCTCCTTCTCTCAGGGCAAATAACATGGAGAGACATGGCGCACACACTCATAATGATTGGGTCCAACGCCTCTGACAGAATGGGAATGGGCGTCACTTACCTAGCATTGATTGCAACATTTAAGATTCAGCCATTTTTGGCTTTAGGATTCTTCCTGAGGAAACTGACATCCAGAGAAAATCTATTGCTGGGAGTTGGGTTGGCCATGGCAACAACGTTACAACTGCCAGAGGACATTGAACAAATGGCGAATGGAATAGCTTTAGGGCTCATGGCTCTTAAATTAATAACACAATTTGAAACATACCAACTATGGACGGCATTAATCTCCCTAATGTGTTCAAACACAATTTTCACGTTGACTGTTGCCTGGAGAACAGCCACCCTGATTTTGGCCGTAATTTCTCTTTTGCCAGTGTGCCAGTCTTCGAGCATGAGGAAAACAGATTGGCTCCCAATGACTGTGGCAGCTATGGGAGTTCCACCCCTACCACTTTTCATTTTCAGTTTAAAAGACACGCTCAAAAGGAGAAGCTGGCCACTAAATGAGGGGGTGATGGCTGTTGGACTTGTGAGCATTCTAGCCAGTTCTTTCCTTAGGAATGACGTGCCCATGGCTGGACCATTAGTGGCTGGGGGCTTGCTGATAGCGTGCTACGTCATAACTGGCACGTCAGCAGACCTCACTGTAGAAAAAGCAGCAGATGTGACATGGGAGGAAGAGGCTGAGCAAACAGGAGTGTCCCACAATTTAATGATCACAGTTGATGACGATGGAACAATGAGAATAAAAGATGATGAGACCGAGAACATCTTAACAGTGCTTTTGAAAACAGCATTACTAATAGTGTCAGGCATTTTTCCATACTCCATACCCGCAACACTATTGGTTTGGCACACTTGGCAAAAGCAAACCCAAAGGTCCGGCGTCCTATGGGACGTTCCCAGCCCCCCAGAGACACAGAAAGCAGAACTGGAAGAGGGGGTCTATAGGATCAAGCAGCAAGGAATTTTTGGGAAAACTCAAGTGGGAGTTGGAGTACAAAAAGAAGGAGTTTTTCACACCATGTGGCACGTCACAAGAGGAGCAGTGTTGACACACAATGGGAAAAGACTGGAACCAAACTGGGCTAACGTGAAAAAAGATCTGATTTCATACGGAGGAGGATGGAAATTGAGTGCACAATGGCAAAAAGGAGAGGAAGTGCAGGTTATTGCTGTAGAGCCTGGGAAGAACCCAAAGAACTTTCAAACCATGCCAGGCATTTTTCAGACAACAACAGGGGAGATAGGAGCGATTGCACTGGACTTCAAGCCTGGAACTTCAGGATCTCCCATCATAAACAGAGAGGGAAAGGTAGTGGGGCTGTATGGCAATGGAGTGGTCACAAAGAATGGTGGCTATGTCAGTGGAATAGCACAAACAAATGCAGAACCAGACGGACCGACACCAGAGTTGGAAGAAGAGATGTTCAAAAAGCGAAATCTAACCATAATGGATCTCCATCCCGGGTCAGGAAAGACGCGGAAATATCTTCCAGCTATTGTTAGAGAGGCAATCAAGAGACGTTTAAGGACTCTAATTTTGGCACCAACAAGGGTAGTTGCAGCTGAGATGGAAGAAGCATTGAAAGGGCTCCCAATAAGGTATCAGACAACTGCAACAAAATCTGAACACACAGGGAGAGAGATTGTTGATCTAATGTGCCACGCAACGTTCACAATGCGTTTGCTGTCACCAGTCAGGGTTCCAAACTACAACTTGATAGTAATGGATGAGGCTCATTTCACAGACCCAGCCAGTATAGCGGCTAGAGGGTACATATCAACTCGTGTAGGAATGGGAGAGGCAGCAGCAATTTTCATGACAGCCACACCCCCTGGAACAGCTGATGCTTTTCCTCAGAGCAACGCTCCAATTCAAGATGAAGAAAGAGATATACCAGAACGCTCATGGAATTCAGGCAATGAATGGATTACCGACTTTGCCGGGAAGACGGTGTGGTTTGTCCCTAGCATCAAAGCTGGAAATGACATAGCAAACTGCTTGCGAAAAAATGGAAAAAAGGTCATTCAACTTAGTAGGAAGACTTTTGACACAGAATATCAAAAGACTAAACTGAATGATTGGGACTTTGTGGTGACAACAGACATTTCAGAAATGGGAGCCAATTTCAAAGCAGACAGAGTGATTGACCCAAGAAGATGTCTCAAGCCAGTGATCTTGACAGACGGACCCGAGCGTGTGATCCTGGCGGGACCAATGCCAGTCACCGTAGCGAGCGCTGCACAAAGGAGAGGGAGAGTTGGCAGGAACTCACAAAAAGAGAATGACCAATACATATTCACGGGCCAGCCCCTTAATAATGATGAAGACCATGCTCACTGGACAGAAGCAAAAATGCTGTTAGACAACATCAACACACCAGAAGGGATCATACCAGCTCTCTTTGAACCAGAAAGGGAGAAGTCAGCCGCCATAGACGGCGAATACCGCCTGAAGGGTGAGTCCAGGAAGACCTTCGTGGAACTCATGAGGAGGGGTGACCTCCCAGTTTGGCTAGCCCATAAAGTAGCATCAGAAGGGATCAAATACACAGATAGAAAGTGGTGTTTTGATGGAGAACGCAATAATCAAATTTTAGAGGAGAATATGGATGTGGAAATCTGGACAAGGGAAGGAGAGAAGAAAAAATTGAGACCTAGGTGGCTTGATGCCCGCACTTATTCAGATCCATTAGCGCTCAAGGAATTCAAGGACTTTGCGGCTGGTAGGAAGTCAATTGCCCTTGATCTTGTGACAGAAATAGGAAGAGTGCCTTCACACTTAGCTCACAGAACGAGAAACGCCCTGGACAATTTGGTGATGTTGCACACGTCAGAACATGGCGGGAGGGCCTACAGGCATGCAGTGGAGGAACTACCAGAAACAATGGAAACACTCCTACTCCTGGGACTCATGATCCTGTTAACAGGTGGAGCAATGCTTTTCTTGATATCGGGTAAAGGGATTGGAAAGACTTCAATAGGACTCATTTGTGTAGTTGCTTCCAGCGGTATGTTATGGATGGCTGATGTTCCACTCCAATGGATCGCGTCGGCCATAGTCCTGGAGTTTTTCATGATGGTGTTACTAATACCAGAACCAGAAAAGCAGAGAACTCCCCAAGACAATCAACTCGCATATGTCGTGATAGGCATACTCACGTTGGCTGCAATAGTAGCAGCCAATGAAATGGGACTGTTGGAAACCACAAAGAGAGATTTAGGAATGTCCAAAGAACCAGGTGTTGTTTCTCCAACCAGCTATTTGGATGTGGACTTGCACCCAGCATCAGCCTGGACGTTGTACGCTGTGGCCACAACAGTAATAACACCAATGCTGAGACATACCATAGAGAATTCCACAGCAAATGTGTCCCTAGCAGCTATAGCCAACCAGGCAGTGGTCCTGATGGGTTTAGACAAAGGATGGCCAATATCGAAAATGGACTTAGGCGTACCACTATTGGCACTGGGTTGTTATTCACAAGTGAATCCACTAACTCTCACAGCGGCAGTACTCCTGCTAGTCACGCATTATGCTATCATAGGCCCAGGATTGCAGGCAAAAGCCACTCGTGAAGCTCAAAAAAGGACAGCTGCTGGAATAATGAAGAATCCAACAGTGGATGGGATAATGACAATAGACCTAGACCCTGTAATATACGATTCAAAATTTGAAAAACAACTAGGACAGGTTATGCTCCTGGTTCTGTGCGCAGTTCAACTTTTGTTAATGAGAACATCATGGGCTTTTTGTGAAGCTCTAACCCTAGCCACAGGACCAATAACAACACTCTGGGAAGGATCACCTGGGAAGTTCTGGAACACCACGATAGCCGTTTCCATGGCGAACATATTTAGAGGGAGCTATTTGGCAGGAGCTGGGCTCGCTTTTTCTATCATGAAATCAGTTGGAACAGGAAAGAGAGGGACAGGGTCACAGGGTGAAACCTTGGGAGAAAAGTGGAAAAAGAAATTGAATCAATTATCCCGGAAAGAGTTTGACCTTTACAAGAAATCCGGAATCACTGAAGTGGATAGAATAGAAGCCAAAGAAGGGTTGAAAAGAGGAGAAATAACACACCATGCCGTGTCCAGAGGCAGCGCAAAACTTCAATGGTTCGTGGAGAGAAACATGGTCATCCCCGAAGGAAGAGTCATAGACTTAGGCTGTGGAAGAGGAGGCTGGTCATATTATTGTGCAGGACTGAAAAAAGTTACAGAAGTACGAGGATACACAAAAGGCGGCCCAGGACATGAAGAACCAGTACCTATGTCTACATATGGATGGAACATAGTCAAGTTAATGAGTGGAAAAGATGTGTTTTATCTTCCACCTGAAAAGTGTGATACTCTATTGTGTGACATTGGAGAATCCTCACCAAGCCCAACAGTGGAAGAAAGCAGAACCATAAGAGTCTTGAAGATGGTTGAACCATGGCTAAAAAATAACCAGTTTTGCATTAAAGTATTGAACCCTTACATGCCGACTGTGATTGAGCACTTAGAAAGACTACAAAGGAAACATGGAGGAATGCTTGTGAGAAATCCACTCTCACGAAACTCCACGCATGAAATGTACTGGATATCTAATGGCACAGGCAATATCGTTTCTTCTGTCAACATGGTATCCAGATTGCTACTGAACAGATTCACAATGACACATAGGAGACCCACCATAGAGAAAGATGTGGATTTAGGAGCGGGGACCCGACATGTCAATGCGGAACCAGAAACACCCAACATGAATGTCATTGGGGAAAGAATAAGAAGGATCAAGGAGGAGCATAGTTCAACATGGCACTATGATGATGAAAATCCTTATAAAACGTGGGCTTACCATGGATCCTATGAAGTTAAGGCCACAGGCTCAGCCTCCTCCATGATAAATGGAGTCGTGAAACTCCTCACGAAACCATGGGATGTGGTGCCCATGGTGACACAGATGGCAATGACGGACACAACCCCATTCGGCCAGCAAAGGGTTTTTAAAGAGAAAGTGGACACCAGGACACCTAGACCCATGCCAGGAACAAGAAAGGTTATGGAGATCACAGCGGAATGGCTTTGGAGAACCCTGGGAAGGAACAAAAGACCCAGATTATGTACGAGAGAGGAGTTCATAAAAAAGGTCAGAACCAACGCAGCTATGGGCGCCGTTTTTACAGAGGAGAACCAATGGGACAGTGCTAGAGCTGCTGTTGAGGATGAAGAATTCTGGAAACTCGTGGACAGAGAACGTGAACTCCATAAATTGGGCAAGTGTGGAAGCTGCGTTTACAACATGATGGGCAAGAGAGAGAAGAAACTTGGAGAGTTTGGCAAAGCAAAAGGCAGTAGAGCCATATGGTACATGTGGTTGGGAGCCAGGTACCTTGAGTTCGAAGCACTCGGATTCCTAAATGAAGACCATTGGTTCTCGCGTGAAAACTCTCACAGTGGAGTAGAAGGAGAAGGATTGCATAAACTGGGATACATCTTAAGAGACATTTCCAAGATACCCGGAGGAGCTATGTATGCTGATGACACAGCTGGTTGGGACACAAGAATAACAGAAGATGACCTGCACAATGAGGAAAAAATCACACAGCAAATGGATCCTGAACATAGGCAGTTAGCAAACGCTATATTCAAGCTCACATACCAAAACAAAGTGGTCAAAGTTCAACGACCAACTCCAAAGGGCACGGTAATGGACATCATATCTAGGAAAGACCAAAGAGGCAGTGGACAGGTGGGAACTTATGGTCTGAACACA---TTCACCAACATGGAAGCCCAGTTAATCAGACAAATGGAAGGAGAAGGTGTGTTGTCGAAGGCTGACCTCGAGAACCCTCACCTGCTAGAGAAGAAAGTTACACAATGGTTGGAAACAAAAGGAGTGGAGAGGTTAAAAAGAATGGCCATCAGCGGGGATGATTGCGTGGTGAAACCAATCGATGACAGGTTCGCCAATGCCCTGCTTGCCCTGAATGACATGGGAAAAGTTAGGAAGGACATACCTCAATGGCAGCCATCAAAAGGATGGCATGATTGGCAACAGGTCCCTTTCTGCTCCCACCACTTTCATGAATTGATCATGAAAGATGGAAGAAAGTTGGTAGTTCCCTGCAGACCCCAGGATGAATTAATCGGGAGAGCTAGAATCTCCCAAGGAGCAGGATGGAGCCTCAGAGAAACTGCATGCCTAGGGAAAGCCTACGCTCAAATGTGGGCTCTCATGTACTTTCACAGAAGAGATCTTAGACTAGCATCCAACGCCATATGTTCAGCAGTACCAGTCCATTGGGTCCCTACAAGCAGAACGACGTGGTCTATTCATGCTCACCATCAATGGATGACCACAGAAGATATGCTTACTGTTTGGAACAGGGTGTGGATAGAGGACAATCCATGGATGGAGGACAAAACTCCAGTCACAACCTGGGAAGATGTTCCATATCTAGGGAAGAGAGAAGACCAATGGTGCGGATCACTCATTGGTCTCACTTCCAGAGCAACCTGGGCCCAGAACATACTTACGGCAATCCAACAGGTGAGAAGCCTTATAGGCAATGAAGAGTTTCTGGACTACATGCCTTCAATGAAGAGATTCAGGAAGGAGGAGGAGTCAGAGGGAGCCATTTGG
>JQ920488_c
ATGAACAACCAACGGAAAAAGACGGGAAAACCGTCTATCAATATGCTGAAACGCGTGAGAAACCGTGTGTCAACTGGATCACAGTTGGCGAAGAGATTCTCAAGAGGATTGCTGAACGGCCAAGGACCAATGAAATTGGTCATGGCGTTCATAGCTTTCCTCAGATTTCTAGCCATCCCACCGACAGCAGGAGTCTTGGCTAGATGGGGAACCTTTAAGAAGTCGGGGGCCATTAAGGTCCTGAGAGGCTTCAAGAAGGAGATCTCAAACATGCTGAGCATTATCAACAGACGGAAAAAGACATCGCTCTGTCTCATGATGATGTTACCAGCAACACTTGCTTTCCATTTGACTTCACGGGATGGAGAGCCGCGCATGATTGTGGGGAAGAATGAAAGAGGAAAATCCCTACTTTTCAAGACAGCCTCTGGAATCAACATGTGCACACTCATAGCCATGGATTTGGGAGAGATGTGTGATGACACGGTCACTTACAAATGCCCCCTCATCACTGAAGTGGAGCCTGAAGACATTGACTGCTGGTGCAACCTTACATCGACATGGGTGACCTACGGAACGTGCAATCAAGCTGGAGAGCACAGACGCGATAAGAGATCGGTGGCGTTAGCTCCCCATGTCGGCATGGGACTAGACACACGCACCCAAACCTGGATGTCGGCTGAAGGAGCTTGGAGACAGGTCGAGAAGGTAGAGACATGGGCCTTTAGGCACCCAGGGTTCACAATACTAGCCCTATTTCTTGCCCATTACATAGGCACTTCCCTGACCCAGAAAGTGGTTATTTTCATACTACTAATGCTGGTCACCCCATCCATGACAATGAGATGTGTGGGAGTGGGAAACAGAGATTTTGTGGAAGGCCTATCAGGAGCTACGTGGGTTGACGTGGTGCTCGAGCACGGTGGGTGTGTGACCACTATGGCTAAGAACAAGCCCACGTTGGATATAGAGCTCCAGAAGACCGAGGCCACCCAACTGGCGACCCTAAGGAAACTATGTATTGAGGGAAAAATTACCAATGTAACAACCGACTCAAGGTGTCCCACCCAAGGGGAAGCGATTTTACCTGAGGAGCAGGACCAGAACTACGTGTGTAAGCACACATACGTGGACAGAGGCTGGGGAAACGGTTGTGGTTTGTTTGGCAAGGGAAGCCTGGTAACATGCGCGAAATTTCAATGTTTGGAATCAATAGAGGGAAAAGCGGTGCAGCATGAGAACCTCAAATACACCGTCATCATCACAGTGCACACAGGAGATCAACACCAGGTGGGAAATGAAACGCAGGGAGTCACGGCTGAGATAACACCCCAGGCATCAACCGTTGAAGCCATCTTGCCTGAATATGGAACCCTTGGGCTAGAATGTTCACCACGGACAGGTCTAGATTTCAATGAAATGATTTTGTTGACAATGAAGAACAAAGCATGGATGGTACATAGACAATGGTTTTTTGACCTGCCTTTACCATGGACATCAGGAGCTACAACAGAAACACCAACCTGGAATAAGAAAGAGCTTCTTGTGACATTCAAAAACGCACATGCGAAAAAGCAAGAAGTAGTAGTCCTTGGATCGCAAGAGGGAGCAATGCACACAGCACTGACAGGAGCTACAGAGATCCAAACCTCAGGAGGCACAAGTATTTTTGCGGGGCACTTAAAATGTAGACTCAAGATGGACAAATTGGAACTCAAGGGGATGAGCTATGCAATGTGCTTGAATGCCTTCGTGTTGAAGAAAGAAGTCTCTGAAACGCAACATGGGACGATACTCATTAAGGTTGAGTACAAAGGGGAAGATGCACCTTGCAAGATTCCTTTCTCCACGGAGGATGGACAAGGGAAAGCCCACAACGGCAGACTGATCACAGCTAACCCAATAGTGACCAAGAAGGAGGAGCCTGTCAACATCGAGGCAGAACCTCCTTTTGGGGAAAGTAACATAGTAATTGGAATTGGAGACAAAGCCTTGAAAATCAACTGGTACAAGAAGGGAAGCTCGATTGGGAAGATGTTCGAGGCCACTGCCAGAGGTGCAAGGCGCATGGCCATCTTGGGAGACACAGCCTGGGACTTTGGATCAGTAGGTGGTGTTTTAAATTCATTAGGAAAAATGGTGCACCAAATATTTGGAAGTGCTTACACAGCCCTATTTAGTGGAGTCTCCTGGATAATGAAAATTGGAATAGGTGTCCTTCTAACCTGGATAGGGTTGAATTCAAAAAACACTTCTATGTCATTTTCATGCATTGTGATAGGAATCATTACACTATATCTGGGAGCTGTGGTGCAAGCTGACATGGGGTGTGTCATAAACTGGAAAGGCAAAGAACTCAAATGTGGAAGTGGAATTTTCGTCACTAATGAGGTTCACACCTGGACAGAGCAATACAAATTTCAAGCGGACTCTCCCAAAAGACTGGCGACAGCCATTGCAGGCGCTTGGGAGAATGGAGTGTGCGGAATCAGGTCGACAACCAGAATGGAGAACCTCCTGTGGAAGCAAATAGCTAATGAACTGAACTACATATTATGGGAAAACAACATCAAATTAACGATAGTTGTGGGTGATGTAATTGGGGTCTTAGAGCAGGGGAAAAGAACACTAACACCACAACCCATGGAACTAAAATATTCATGGAAAACATGGGGAAAGGCGAAGATAGTGACAGCTGAAACACAAAATTCCTCTTTCATAATAGACGGGCCAAACACACCAGAGTGTCCAAGTGCCTTAAGAGCATGGAATGTGTGGGAGGTGGAAGATTACGGGTTCGGAGTTTTCACAACTAACATATGGCTGAAACTCCGAGAGAAGTACACCCAACTATGTGACCACAGGCTAATGTCGGCAGCCGTTAAGGATGAGAGGGCCGTACACGCCGACATGGGCTATTGGATAGAAAGCCAAAAGAATGAAAGTTGGAAGCTAGAAAAGGCATCCCTCATAGAGGTAAAAACCTGCACATGGCCAAAATCACACACTCTTTGGAGCAATGGTGTGCTAGAGAGTGACATGATCATCCCAAAGAGTCTGGCTGGTCCCATTTCGCAACACAACTACAGGCCCGGATACCACACCCAAACGGCAGGACCCTGGCACTTAGGAAAATTGGAGCTGGACTTCAACTATTGCGAAGGAACAACAGTTGTCATCACAGAAAATTGTGGGATAAGAGGCCCATCACTGAGGACAACAACAGTGTCAGGGAAGTTGATACACGAATGGTGTTGCCGCTCGTGTACGCTTCCTCCCCTGCGATACATGGGAGAAGACGGCTGCTGGTATGGCATGGAAATTAGACCCATTAATGAGAAAGAAGAGAACATGGTAAAGTCTTTAGTCTCAGCAGGGAGTGGAAAGACGGATAACTTCACAATGGGTGTCTTGTGTTTGGCAATCCTCTTTGAAGAGGTGATGAGAGGAAAATTTGGGAAAAAACACATGATTGCAGGGGCTCTCTTCACGTTTGTGCTCCTTCTCTCAGGGCAAATAACATGGAGAGACATGGCGCACACACTCATAATGATTGGGTCCAACGCCTCTGACAGAATGGGAATGGGCGTCACTTACCTAGCATTGATTGCAACATTTAAAATTCAGCCATTTTTGGCTTTAGGATTCTTCCTGAGGAAACTGACATCCAGAGAAAATCTATTGCTGGGAGTTGGGTTGGCCATGGCAACAACGTTACAACTGCCAGAGGACATTGAACAAATGGCGAATGGAATAGCTTTAGGGCTCATGGCTCTTAAATTAATAACACAATTTGAAACATACCAACTATGGACGGCATTAATCTCCCTAATGTGTTCAAACACAATTTTCACGTTGACTGTTGCCTGGAGAACAGCCACCCTGATTTTGGCCGTAATTTCTCTTTTGCCAGTGTGCCAGTCTTCGAGCATGAGGAAAACAGATTGGCTCCCAATGACTGTGGCAGCTATGGGAGTTCCACCCCTACCACTTTTCATTTTCAGTTTAAAAGACACGCTCAAAAGGAGAAGCTGGCCACTAAATGAGGGGGTGATGGCTGTTGGACTTGTGAGCATTCTAGCCAGTTCTTTCCTTAGGAATGACGTGCCCATGGCTGGACCATTAGTGGCTGGGGGCTTGCTGATAGCGTGCTACGTCATAACTGGCACGTCAGCAGACCTCACTGTAGAAAAAGCAGCAGATGTGACATGGGAGGAAGAGGCTGAGCAAACAGGAGTGTCCCACAATTTAATGATCACAGTTGATGACGATGGAACAATGAGAATAAAAGATGATGAGACCGAGAACATCTTAACAGTGCTTTTGAAAACAGCATTACTAATAGTGTCAGGCATTTTTCCATACTCCATACCCGCAACACTGTTGGTTTGGCACACTTGGCAAAAGCAAACCCAAAGGTCCGGCGTCCTATGGGACGTTCCCAGCCCCCCAGAGACACAGAAAGCAGAACTGGAAGAGGGGGTCTATAGGATCAAGCAGCAAGGAATTTTTGGGAAAACTCAAGTGGGAGTTGGAGTACAAAAAGAAGGAGTTTTTCACACCATGTGGCACGTCACAAGAGGAGCAGTGTTGACACACAATGGGAAAAGACTGGAACCAAACTGGGCTAACGTGAAAAAAGATCTGATTTCGTACGGAGGAGGATGGAAATTGGGTGCACAATGGCAAAAAGGAGAGGAAGTGCAGGTTATTGCTGTAGAGCCTGGGAAGAACCCAAAGAACTTTCAAACCATGCCAGGCATTTTTCAGACAACAACAGGGGAGATAGGAGCGATTGCACTGGACTTCAAGCCTGGAACTTCAGGATCTCCCATCATAAACAGAGAGGGAAAGGTAGTGGGGCTGTATGGCAATGGAGTGGTCACAAAGAATGGTGGCTATGTCAGTGGAATAGCACAAACAAATGCAGAACCAGACGGACCGACACCAGAGTTGGAAGAAGAGATGTTCAAAAAGCGAAATCTAACCATAATGGATCTCCATCCCGGGTCAGGAAAGACGCGGAAATATCTTCCAGCTATTGTTAGAGAGGCAATCAAGAGACGTTTAAGGACTCTAATTTTGGCACCAACAAGGGTAGTTGCAGCTGAGATGGAAGAAGCATTGAAAGGGCTCCCAATAAGGTACCAGACAACTGCAACAAAATCTGAACACACAGGGAGAGAGATTGTTGATCTAATGTGCCACGCAACGTTCACAATGCGTTTGCTGTCACCAGTCAGGGTTCCAAACTACAACTTGATAGTAATGGATGAGGCTCATTTCACAGACCCAGCCAGTATAGCGGCTAGAGGGTACATATCAACTCGTGTAGGAATGGGAGAGGCAGCAGCAATTTTCATGACAGCCACACCCCCTGGAACAGCTGATGCTTTTCCTCAGAGTAACGCTCCAATTCAAGATGAAGAAAGAGATATACCAGAACGCTCATGGAATTCAGGCAATGAATGGATTACCGACTTTGCCGGGAAGACGGTGTGGTTTGTCCCTAGCATCAAAGCTGGAAATGACATAGCAAACTGCTTGCGAAAAAATGGAAAAAAGGTCATTCAACTTAGTAGGAAGACTTTTGACACAGAATATCAAAAGACTAAACTGAATGATTGGGACTTTGTGGTGACAACAGACATTTCAGAAATGGGAGCCAATTTCAAAGCAGACAGAGTGATTGACCCAAGAAGATGTCTCAAGCCAGTGATCTTGACAGACGGACCCGAGCGCGTGATCCTGGCGGGACCAATGCCAGTCACCGTAGCGAGCGCTGCACAAAGGAGAGGGAGAGTCGGCAGGAACTCACAAAAAGAGAATGACCAATACATATTCACGGGCCAGCCCCTTAATAATGATGAAGACCATGCTCACTGGACAGAAGCAAAAATGCTGTTAGACAACATTAACACACCAGAAGGGATCATACCAGCTCTCTTTGAACCAGAAAGGGAGAAGTCAGCCGCCATAGACGGCGAATACCGCCTGAAGGGTGAGTCCAGGAAGACCTTCGTGGAACTCATGAGGAGGGGTGACCTCCCAGTTTGGCTAGCCCATAAAGTAGCATCAGAAGGGATCAAATACACAGATAGAAAGTGGTGTTTTGATGGAGAACGCAATAATCAAATTTTAGAGGAGAATATGGATGTGGAAATCTGGACAAAGGAAGGAGAGAAGAAAAAATTGAGACCTAGGTGGCTTGATGCCCGCACTTATTCAGATCCATTAGCGCTCAAGGAATTCAAGGACTTTGCGGCTGGTAGGAAGTCAATTGCCCTTGATCTTGTGACAGAAATAGGAAGAGTGCCTTCACACTTAGCTCACAGAACGAGAAACGCCCTGGACAATCTGGTGATGTTGCACACGTCAGAACATGGCGGGAGGGCCTACAGGCATGCAGTGGAGGAACTACCAGAAACAATGGAAACACTCCTACTCCTGGGACTCATGATCCTGTTAACAGGTGGAGCAATGCTTTTCTTGATATCGGGTAAAGGGATTGGAAAGACTTCAATAGGACTCATTTGTGTAGTTGCTTCCAGCGGTATGTTATGGATGGCTGATGTTCCACTCCAATGGATCGCGTCGGCCATAGTCCTGGAGTTTTTCATGATGGTGTTACTAATACCAGAACCAGAAAAGCAGAGAACTCCCCAAGACAATCAACTCGCATATGTCGTGATAGGCATACTTACGTTGGCTGCAATAGTAGCAGCCAATGAAATGGGACTGTTGGAAACCACAAAGAGAGATTTAGGAATGTCCAAAGAACCAGGTGTTGTTTCTCCAACCAGCTATTTGGATGTGGACTTGCACCCAGCATCAGCCTGGACGTTGTACGCTGTGGCCACAACAGTAATAACACCAATGCTGAGACATACCATAGAGAATTCCACAGCAAATGTGTCCCTAGCAGCTATAGCCAACCAGGCAGTGGTCCTGATGGGTTTAGACAAAGGATGGCCAATATCGAAAATGGACTTAGGCGTACCACTATTGGCACTGGGTTGTTATTCACAAGTGAATCCACTAACTCTCACAGCGGCAGTACTCCTGCTAGTCACGCATTATGCTATCATAGGCCCAGGATTGCAGGCAAAAGCCACTCGTGAAGCTCAAAAAAGGACAGCTGCTGGAATAATGAAGAATCCAACAGTGGATGGGATAATGACAATAGACCTAGACCCTGTAATATACGATTCAAAATTTGAAAAACAACTAGGACAGGTTATGCTCCTGGTTCTGTGCGCAGTTCAACTTTTGTTAATGAGAACATCATGGGCTTTTTGTGAAGCTCTAACCCTAGCCACAGGACCAATAACAACACTCTGGGAAGGATCACCTGGGAAGTTCTGGAACACCACGATAGCCGTTTCCATGGCGAACATATTTAGAGGGAGCTATTTGGCAGGAGCTGGGCTCGCTTTTTCTATCATGAAATCAGTTGGAACAGGAAAGAGAGGGACAGGGTCACAGGGTGAAACCTTGGGAGAAAAGTGGAAAAAGAAATTGAATCAATTATCCCGGAAAGAGTTTGACCTTTACAAGAAATCCGGAATCACTGAAGTGGATAGAACAGAAGCCAAAGAAGGGTTGAAAAGAGGAGAAATAACACACCATGCCGTGTCCAGAGGCAGCGCAAAACTTCAATGGTTCGTGGAGAGAAACATGGTCATCCCCGAAGGAAGAGTCATAGACTTAGGCTGTGGAAGAGGAGGCTGGTCATATTATTGTGCAGGACTGAAAAAAGTTACAGAAGTGCGAGGATACACAAAAGGCGGCCCAGGACATGAAGAACCAGTACCTATGTCTACATATGGATGGAACATAGTCAAGTTAATGAGTGGAAAAGATGTGTTTTATCTTCCACCTGAAAAGTGTGATACTCTATTGTGTGACATTGGAGAATCCTCACCAAGCCCAACAGTGGAAGAAAGCAGAACCATAAGAGTCTTGAAGATGGTTGAACCATGGCTAAAAAATAACCAGTTTTGCATTAAAGTATTGAACCCTTACATGCCGACTGTGATTGAGCACTTAGAAAGACTACAAAGGAAACATGGAGGAATGCTTGTGAGAAATCCACTCTCACGAAACTCCACGCATGAAATGTACTGGATATCTAATGGCACAGGCAATATCGTTTCTTCTGTCAACATGGTATCCAGATTGCTACTGAACAGATTCACAATGACACATAGGAGACCCACCATAGAGAAAGATGTGGATTTAGGAGCGGGGACCCGACATGTCAATGCGGAACCAGAAACACCCAACATGGATGTCATTGGGGAAAGAATAAGAAGGATCAAGGAGGAGCATAGTTCAACATGGCACTATGATGATGAAAATCCTTATAAAACGTGGGCTTACCATGGATCCTATGAAGTTAAGGCCACAGGCTCAGCCTCCTCCATGATAAATGGAGTCGTGAAACTCCTCACGAAACCATGGGATGTGGTGCCCATGGTGACACAGATGGCAATGACGGACACAACCCCATTCGGCCAGCAAAGGGTTTTTAAAGAGAAAGTGGACACCAGGACACCTAGACCCATGCCAGGAACAAGAAAGGTTATGGAGATCACAGCGGAATGGCTTTGGAGAACCCTGGGAAGGAACAAAAGACCCAGATTATGTACGAGAGAGGAGTTCATAAAAAAGGTCAGAACCAACGCAGCTATGGGCGCCGTTTTTACAGAGGAGAACCAATGGGACAGTGCTAGAGCTGCTGTTGAGGATGAAGAATTCTGGAAACTCGTGGACAGAGAACGTGAACTCCATAAATTGGGCAAGTGTGGAAGCTGCGTTTACAACATGATGGGCAAGAGAGAGAAGAAACTTGGAGAGTTTGGCAAAGCAAAAGGCAGTAGAGCCATATGGTACATGTGGTTGGGAGCCAGGTACCTTGAGTTCGAAGCACTCGGATTCTTAAATGAAGACCATTGGTTCTCGCGTGAAAACTCTCACAGTGGAGTAGAAGGAGAAGGATTGCATAAACTGGGATACATCTTAAGAGACATTTCCAAGATACCCGGAGGAGCTATGTATGCTGATGACACAGCTGGTTGGGACACAAGAATAACAGAAGATGACCTGCACAATGAGGAAAAAATCACACAGCAAATGGATCCTGAACATAGGCAGTTAGCAAACGCTATATTCAAGCTCACATACCAAAACAAAGTGGTCAAAGTTCAACGACCAACTCCAAAGGGCACGGTAATGGACATCATATCTAGGAAAGACCAAAGAGGCAGTGGACAGGTGGGAACTTATGGTCTGAACACA---TTCACCAACATGGAAGCCCAGTTAATCAGACAAATGGAAGGAGAAGGTGTGTTGTCGAAGGCTGACCTCGAGAACCCTCACCTGCTAGAGAAGAAAGTTACACAATGGTTGGAAACAAAAGGAGTGGAGAGGTTAAAAAGAATGGCCATCAGCGGGGATGATTGCGTGGTGAAACCAATCGATGACAGGTTCGCCAATGCCCTGCTTGCCCTGAATGACATGGGAAAAGTTAGGAAGGACATACCTCAATGGCAGCCATCAAAAGGATGGCATGATTGGCAACAGGTCCCTTTCTGCTCCCACCACTTTCATGAATTGATCATGAAAGATGGAAGAAAGTTGGTAGTTCCCTGCAGACCCCAGGATGAATTAATCGGGAGAGCTAGAATCTCTCAAGGAGCAGGATGGAGCCTCAGAGAAACTGCATGCCTAGGGAAAGCCTACGCTCAAATGTGGGCTCTCATGTACTTTCACAGAAGAGATCTTAGACTAGCATCCAACGCCATATGTTCAGCAGTACCAGTCCATTGGGTCCCTACAAGCAGAACGACGTGGTCTATTCATGCTCACCATCAGTGGATGACCACAGAAGATATGCTTACTGTTTGGAACAGGGTGTGGATAGAGGACAATCCATGGATGGAGGACAAAACTCCAGTCACAACCTGGGAAGATGTTCCATATCTAGGGAAGAGAGAAGACCAATGGTGCGGATCACTCATTGGTCTCACTTCCAGAGCAACCTGGGCCCAGAACATACTTACGGCAATCCAACAGGTGAGAAGCCTTATAGGCAATGAAGAGTTTCTGGACTACATGCCTTCAATGAAGAGATTCAGGAAGGAGGAGGAGTCAGAGGGAGCCATTTGG
>JQ920487_c
ATGAACAACCAACGGAAAAAGACGGGAAAACCGTCTATCAATATGCTGAAACGCGTGAGAAACCGTGTGTCAACTGGATCACAGTTGGCGAAGAGATTCTCAAGAGGATTGCTGAACGGCCAAGGACCAATGAAATTGGTCATGGCGTTCATAGCTTTCCTCAGATTTCTAGCCATTCCACCGACAGCAGGAGTCTTGGCTAGATGGGGAACCTTTAAGAAGTCGGGGGCCATTAAGGTCCTGAGAGGCTTCAAGAAGGAGATCTCAAACATGCTGAGCATTATCAACAGACGGAAAAAGACATCGCTCTGTCTCATGATGATGTTACCAGCAACACTTGCTTTCCATTTGACTTCACGGGATGGAGAGCCGCGCATGATTGTGGGGAAGAATGAAAGAGGAAAATCCCTACTTTTCAAGACAGCCTCTGGAATCAACATGTGCACACTCATAGCCATGGATTTGGGAGAGATGTGTGATGACACGGTCACTTACAAATGCCCCCTCATTACTGAAGTGGAGCCTGAAGACATTGACTGCTGGTGCAACCTTACATCGACATGGGTGACCTACGGAACGTGCAATCAAGCTGGAGAGCACAGACGCGATAAGAGATCGGTGGCGTTAGCTCCCCATGTCGGCATGGGACTAGACACACGCACCCAAACCTGGATGTCGGCTGAAGGAGCTTGGAGACAGGTCGAGAAGGTAGAGACATGGGCCTTTAGGCACCCAGGGTTCACAATACTAGCCCTATTTCTTGCCCATTACATAGGCACTTCCTTGACCCAGAAAGTGGTTATTTTCATACTACTAATGCTGGTCACCCCATCCATGACAATGAGATGTGTGGGAGTAGGAAACAGAGATTTTGTGGAAGGCCTATCAGGAGCTACGTGGGTTGACGTGGTGCTCGAGCACGGTGGGTGTGTGACTACTATGGCTAAGAACAAGCCCACGTTGGATATAGAGCTCCAGAAGACCGAGGCCACCCAACTGGCGACCCTAAGGAAACTATGTATTGAGGGAAAAATTACCAACGTAACAACCGACTCAAGGTGCCCCACCCAAGGGGAAGCGATTTTACCTGAGGAGCAGGACCAGAACTACGTGTGTAAGCACACATACGTGGACAGAGGCTGGGGAAACGGTTGTGGTTTGTTTGGCAAGGGAAGCCTGGTAACATGCGCGAAATTTCAATGTTTGGAATCAATAGAGGGAAAAGCGGTGCAGCATGAGAACCTCAAATACACCGTCATCATCACAGTGCACACAGGAGATCAACACCAGGTGGGAAATGAAACGCAGGGAGTCACGGCTGAGATAACACCCCAGGCATCAACCGTTGAAGCCATCTTGCCTGAATATGGAACCCTTGGGCTAGAATGTTCACCACGGACAGGTCTAGATTTCAATGAAATGATTTTGTTGACAATGAAGAACAAAGCATGGATGGTACATAGACAATGGTTTTTTGACCTGCCTTTACCATGGACATCAGGAGCTACAACAGAAACACCAACCTGGAATAAGAAAGAGCTTCTTGTGACATTCAAAAACGCACATGCAAAAAAGCAAGAAGTAGTAGTCCTTGGATCGCAAGAGGGAGCAATGCACACAGCACTGACAGGAGCTACAGAGATCCAAACCTCAGGAGGCACAAGTATTTTTGCGGGGCACTTAAAATGTAGACTCAAGATGGACAAATTGGAACTCAAGGGGATGAGCTATGCAATGTGCTTGAATGCCTTCGTGTTGAAGAAAGAAGTCTCTGAAACGCAACATGGGACGATACTCATTAAGGTTGAGTACAAAGGGGAAGATGCACCTTGCAAGATTCCTTTCTCCACGGAGGATGGACAAGGGAAAGCCCACAATGGCAGACTGATCACAGCTAACCCAATAGTGACCAAGAAGGAGGAGCCTGTCAACATCGAGGCAGAACCTCCTTTTGGGGAAAGTAATATAGTAATTGGAATTGGAGACAAAGCCTTGAAAATCAACTGGTACAAGAAGGGAAGCTCGATTGGGAAGATGTTCGAGGCCACTGCCAGAGGTGCAAGGCGCATGGCCATCTTGGGAGACACAGCCTGGGACTTTGGATCAGTAGGTGGTGTTTTAAATTCATTAGGAAAAATGGTGCACCAAATATTTGGAAGTGCTTACACAGCCCTATTTAGTGGAGTCTCCTGGATAATGAAAATTGGAATAGGTGTCCTTTTAACCTGGATAGGGTTGAATTCAAAAAACACTTCTATGTCATTTTCATGCATTGTGATAGGAATCATTACACTCTATCTGGGAGCCGTGGTGCAAGCTGACATGGGGTGTGTCATAAACTGGAAAGGCAAAGAACTCAAATGTGGAAGTGGAATTTTCGTCACTAATGAGGTCCACACCTGGACAGAGCAATACAAATTTCAAGCGGACTCTCCCAAAAGACTGGCGACAGCCATTGCAGGCGCTTGGGAGAATGGAGTGTGCGGAATCAGGTCGACAACCAGAATGGAGAACCTCCTGTGGAAGCAAATAGCTAATGAACTGAACTACATATTATGGGAAAACAACATCAAATTAACGGTAGTTGTGGGTGATGTAATTGGGGTCTTAGAGCAGGGGAAAAGAACACTAACACCACAACCCATGGAACTAAAATATTCATGGAAAACATGGGGAAAGGCGAAGATAGTGACAGCTGAAACACAAAATTCCTCTTTCATAATAGACGGGCCAAACACACCAGAGTGTCCAAGTGCCTCAAGAGCATGGAATGTGTGGGAGGTGGAAGATTACGGGTTCGGAGTTTTCACAACTAACATATGGCTGAAACTCCGAGAGATGTACACCCAACTATGTGACCACAGGCTAATGTCGGCAGCCGTTAAGGATGAGAGGGCCGTACACGCCGACATGGGCTATTGGATAGAAAGCCAAAAGAATGGAAGTTGGAAGCTAGAAAAGGCATCCCTCATAGAGGTAAAAACCTGCACATGGCCAAAATCACACACTCTTTGGAGCAATGGTGTGCTAGAGAGTGACATGATCATCCCAAAGAGTCTGGCTGGTCCCATTTCGCAACACAACTACAGGCCCGGATACCACACCCAAACGGCAGGACCCTGGCACTTAGGAAAATTGGAGCTGGACTTCAACTATTGTGAAGGAACAACAGTTGTCATCACAGAAAATTGTGGGACAAGAGGCCCATCACTGAGGACAACAACAGTGTCAGGGAAGTTGATACACGAATGGTGTTGCCGCTCGTGCACGCTTCCTCCCCTGCGATACATGGGAGAAGACGGCTGCTGGTATGGCATGGAAATTAGACCCATTAATGAGAAAGAAGAGAACATGGTAAAGTCTTTAGTCTCAGCAGGGAGTGGAAAGGCGGATAACTTCACAATGGGTGTCTTGTGTTTGGCAATCCTCTTTGAAGAGGTGATGAGAGGAAAATTTGGGAAAAAGCACATGATTGCAGGGGCTCTCTTCACGTTTGTGCTCCTTCTCTCAGGGCAAATAACATGGAGAGACATGGCGCACACACTCATAATGATTGGGTCCAACGCCTCTGACAGAATGGGAATGGGCGTCACTTACCTAGCATTGATTGCAACATTTAAAATTCAGCCATTTTTGGCTTTGGGATTCTTCCTGAGGAAACTGACATCCAGAGAAAATCTATTGCTGGGAGTTGGGTTGGCCATGGCAACAACGTTACAACTGCCAGAGGACATTGAACAAATGGCGAATGGAATAGCTTTAGGGCTCATGGCTCTTAAATTAATAACACAATTTGAAACATACCAACTATGGACGGCATTAGTCTCCCTAATGTGTTCAAATACAATTTTCACGTTGACTGTTGCCTGGAGAACAGCCACCCTGATTTTGGCCGTAATTTCTCTTTTGCCAGTGTGCCAGTCTTCGAGCATGAGGAAAACAGATTGGCTCCCAATGACTGTGGCAGCTATGGGAGTTCCACCCCTACCACTTTTCATTTTCAGTTTAAAAGATACGCTCAAAAGGAGAAGCTGGCCACTGAATGAGGGGGTGATGGCTGTTGGACTTGTGAGCATTCTAGCTAGTTCTTTCCTTAGGAATGACGTGCCCATGGCTGGACCATTAGTGGCTGGGGGCTTGCTGATAGCGTGCTACGTCATAACTGGCACGTCAGCAGACCTCACTGTAGAAAAAGCAGCAGATGTGACATGGGAGGAAGAGGCTGAGCAAACAGGAGTGTCCCACAATTTAATGATCACAGTTGATGACGATGGAACAATGAGAATAAAAGATGATGAGACCGAGAACATCTTAACAGTGCTTTTGAAAACAGCATTATTAATAGTGTCAGGCATTTTTCCATACTCCATACCCGCAACACTGTTGGTTTGGCACACTTGGCAAAAGCAAACCCAAAGGTCCGGCGTCCTATGGGACGTTCCCAGCCCCCCAGAGACACAGAAAGCAGAACTGGAAGAGGGGGTCTATAGGATCAAGCAGCAAGGAATTTTTGGGAAAACTCAAGTGGGGGTTGGAGTACAAAAAGAAGGAGTTTTTCACACCATGTGGCACGTCACAAGAGGAGCAGTGTTGACACACAATGGGAAAAGACTGGAACCAAACTGGGCTAACGTGAAAAAAGATCTGATTTCATACGGAGGAGGATGGAAATTGAGTGCACAATGGCAAAAAGGAGAGGAAGTGCAGGTTATTGCTGTAGAGCCTGGGAAGAACCCAAAGAACTTTCAAACCATGCCAGGCATTTTCCAGACAACAACAGGGGAGATAGGAGCGATTGCACTGGACTTCAAGCCTGGAACTTCAGGATCTCCCATCATAAACAGAGAGGGAAAGGTAGTGGGGCTGTATGGCAATGGAGTGGTCACAAAGAATGGTGGCTATGTCAGTGGAATAGCACAAACAAATGCAGAACCAGACGGACCGACACCAGAGTTGGAAGAAGAGATGTTCAAAAAGCGAAATCTAACCATAATGGATCTCCATCCCGGGTCAGGAAAGACGCGGAAATATCTTCCAGCTATTGTTAGAGAGGCAATCAAGAGACGTTTAAGGACTCTAATTTTGGCACCAACAAGGGTAGTTGCAGCTGAGATGGAAGAAGCATTGAAAGGGCTCCCAATAAGGTATCAAACAACTGCAACAAAATCTGAACACACAGGGAGAGAGATTGTTGATCTAATGTGCCACGCAACGTTCACAATGCGTTTGCTGTCACCAGTCAGGGTTCCAAACTACAACTTGATAGTAATGGATGAGGCTCATTTCACAGACCCAGCCAGTATAGCGGCTAGAGGGTATATATCAACTCGTGTAGGAATGGGAGAGGCAGCAGCAATTTTCATGACAGCCACACCCCCTGGAACAGCTGATGCTTTTCCTCAGAGCAACGCTCCAATTCAAGATGAAGAAAGAGACATACCAGAACGCTCATGGAATTCAGGCAATGAATGGATTACCGACTTTGCCGGGAAGACGGTGTGGTTTGTCCCTAGCATCAAAGCTGGAAATGACATAGCAAACTGCTTGCGAAAAAATGGAAAAAAGGTCATTCAACTTAGTAGGAAGACTTTTGACACAGAATATCAAAAGACTAAACTGAATGATTGGGACTTTGTGGTGACAACAGACATTTCAGAAATGGGAGCCAATTTCAAAGCAGACAGAGTGATCGACCCAAGAAGATGTCTCAAGCCAGTGATTTTGACAGACGGACCCGAGCGCGTGATCCTGGCGGGACCAATGCCAGTCACCGTAGCGAGCGCTGCACAAAGGAGAGGGAGAGTTGGCAGGAACCCACAAAAAGAGAATGACCAATACATATTCACGGGCCAGCCCCTTAATAATGATGAAGACCATGCTCACTGGACAGAAGCAAAAATGCTGCTAGACAACATCAACACACCAGAAGGGATCATACCAGCTCTCTTTGAACCAGAAAGGGAGAAGTCAGCCGCCATAGACGGCGAATACCGCCTGAAGGGTGAGTCCAGGAAGACCTTCGTGGAACTCATGAGGAGGGGTGACCTCCCAGTTTGGCTAGCCCATAAAGTAGCATCAGAAGGGATCAAATACACAGATAGAAAGTGGTGTTTTGATGGAGAACGCAATAATCAAATTTTAGAGGAGAATATGGATGTGGAAATCTGGACAAAGGAAGGAGAGAAGAAAAAATTGAGACCTAGGTGGCTTGATGCCCGCACTTATTCAGATCCATTAGCGCTCAAGGAATTCAAGGACTTTGCGGCTGGTAGGAAGTCAATTGCCCTTGATCTTGTGACAGAAATAGGAAGAGTGCCTTCACACTTAGCTCACAGAACGAGAAACGCCCTGGACAATCTGGTGATGTTGCACACGTCAGAACATGGCGGGAGGGCCTACAGGCATGCAGTGGAGGAACTACCAGAAACAATGGAAACACTCCTACTCCTGGGACTCATGATCCTGTTAACAGGTGGAGCAATGCTTTTCTTGATATCGGGTAAAGGGATTGGAAAGACTTCAATAGGACTCATTTGTGTAGTTGCTTCCAGCGGTATGTTATGGATGGCTGATGTCCCACTCCAATGGATCGCGTCGGCCATAGTCCTGGAGTTTTTCATGATGGTGTTACTTATACCAGAACCAGAAAAGCAGAGAACTCCCCAAGACAATCAACTCGCATATGTCGTGATAGGCATACTTACGTTGGCTGCAATAGTAGCAGCCAATGAAATGGGACTGTTGGAAACCACAAAGAGAGATTTAGGAATGTCCAAAGAACCAGGTGTTGTTTCTCCAACCAGCTATTTGGATGTGGACTTGCACCCAGCATCAGCCTGGACGTTGTACGCTGTGGCCACAACAGTAATAACACCAATGCTGAGACATACCATAGAGAATTCCACAGCAAATGTGTCCCTAGCAGCTATAGCCAACCAGGCAGTGGTCCTGATGGGTTTAGACAAAGGATGGCCAATATCGAAAATGGACTTAGGCGTACCACTATTGGCACTGGGTTGTTATTCACAAGTGAACCCACTAACTCTCACAGCGGCAGTACTCCTGCTAGTCACGCATTATGCTATCATAGGCCCAGGATTGCAGGCAAAAGCCACTCGTGAAGCTCAAAAAAGGACAGCTGCTGGAATAATGAAGAATCCAACAGTGGATGGGATAATGACAATAGACCTAGACCCTGTAATATACGATTCAAAATTTGAAAAACAACTAGGACAGGTTATGCTCCTGGTTCTGTGTGCAGTTCAACTTTTGTTAATGAGAACATCATGGGCTTTTTGTGAAGCTCTAACCCTAGCCACAGGACCAATAACAACACTCTGGGAAGGATCACCTGGGAAGTTCTGGAACACCACGATAGCTGTTTCCATGGCGAACATATTTAGAGGGAGCTATTTGGCAGGAGCTGGGCTCGCTTTTTCTATCATGAAATCAGTTGGAACAGGAAAGAGAGGGACAGGGTCACAGGGTGAAACCTTGGGAGAAAAGTGGAAAAAGAAATTGAATCAATTGTCCCGGAAAGAGTTTGACCTTTACAAGAAATCCGGAATCACTGAAGTGGATAGAACAGAAGCCAAAGAAGGGTTGAAAAGAGGAGAAATAACACACCATGCCGTGTCCAGAGGCAGCGCAAAACTTCAATGGTTCGTGGAGAGAAACATGGTCATCCCCGAAGGAAGAGTCATAGACTTAGGCTGTGGAAGAGGAGGCTGGTCATATTATTGTGCAGGACTGAAAAAAGTTACAGAAGTGCGAGGATACACAAAAGGCGGCCCAGGACATGAAGAACCAGTACCTATGTCTACATACGGATGGAACATAGTCAAGTTAATGAGTGGAAAAGATGTGTTTTATCTTCCACCTGAAAAGTGTGATACTCTATTGTGTGACATTGGAGAATCCTCACCAAGCCCAACAGTGGAAGAAAGCAGAACCATAAGAGTCTTGAAGATGGTTGAACCATGGCTAAAAAATAACCAGTTTTGCATTAAAGTATTGAACCCTTACATGCCGACTGTGATTGAGCACCTAGAAAGACTACAAAGGAAACATGGAGGAATGCTTGTGAGAAATCCACTCTCACGAAACTCCACGCACGAAATGTACTGGATATCTAATGGCACAGGCAATATCGTTTCTTCTGTCAACATGGTATCCAGATTGCTACTGAACAGATTCACAATGACACATAGGAGACCCACCATAGAGAAAGATGTGGATTTAGGAGCGGGGACCCGACATGTCAATGCGGAACCAGAAACACCCAACATGGATGTCATTGGGGAAAGAATAAGAAGGATCAAGGAGGAGCATAGTTCAACATGGCACTATGATGATGAAAATCCTTATAAAACGTGGGCTTACCATGGATCCTATGAAGTTAAGGCCACAGGCTCAGCCTCCTCCATGATAAATGGAGTCGTGAAACTCCTCACGAAACCATGGGATGTGGTGCCCATGGTGACACAGATGGCAATGACGGATACAACCCCATTCGGCCAGCAAAGGGTTTTTAAAGAGAAAGTGGACACCAGGACACCCAGACCCATGCCAGGAACAAGAAAGGTTATGGAGATCACAGCGGAATGGCTTTGGAGAACCCTGGGAAGGAACAAAAGACCCAGATTATGTACGAGAGAGGAGTTCATAAAAAAGGTCAGAACCAACGCAGCTATGGGCGCCGTTTTTACAGAGGAGAACCAATGGGACAGTGCTAGAGCTGCTGTTGAGGATGAAGAATTCTGGAAACTCGTGGACAGAGAACGTGAACTCCATAAATTGGGCAAGTGTGGAAGCTGCGTTTACAACATGATGGGCAAGAGAGAGAAGAAACTTGGAGAGTTTGGCAAAGCAAAAGGCAGTAGAGCCATATGGTACATGTGGTTGGGAGCCAGGTACCTTGAGTTCGAAGCACTCGGATTCTTAAATGAAGACCATTGGTTCTCGCGTGAAAACTCTCACAGTGGAGTAGAAGGAGAAGGACTGCATAAACTGGGATACATCTTAAGAGATATTTCCAAGATACCCGGAGGAGCTATGTATGCTGATGACACAGCTGGTTGGGACACAAGAATAACAGAAGATGACCTGCACAATGAGGAAAAAATCACACAGCAAATGGATCCTGAACACAGGCAGTTAGCAAACGCTATATTCAAGCTCACATACCAAAACAAAGTGGTCAAAGTTCAACGACCAACTCCAAAGGGCACGGTAATGGACATCATATCTAGGAAAGACCAAAGAGGCAGTGGACAGGTGGGAACTTATGGTCTGAACACA---TTCACCAACATGGAAGCCCAGTTAATCAGACAAATGGAAGGAGAAGGTGTGTTGTCGAAGGCAGACCTCGAGAACCCTCACCTGCTAGAGAAGAAAGTTACACAATGGTTGGAAACAAAAGGAGTGGAGAGGTTAAAAAGAATGGCCATCAGCGGGGATGATTGCGTGGTGAAACCAATCGATGACAGGTTCGCCAATGCCCTGCTTGCCCTGAATGACATGGGAAAAGTTAGGAAGGACATACCTCAATGGCAGCCATCAAAAGGATGGCATGATTGGCAACAGGTCCCTTTCTGCTCCCACCACTTTCATGAATTGATCATGAAAGATGGAAGAAAGTTGGTAGTTCCCTGCAGACCCCAGGATGAATTAATCGGGAGAGCTAGAATCTCTCAAGGAGCAGGATGGAGCCTCAGAGAAACTGCATGCCTAGGGAAAGCCTACGCCCAAATGTGGGCTCTCATGTACTTTCACAGAAGAGATCTTAGACTAGCATCCAACGCCATATGTTCAGCAGTACCAGTCCATTGGGTCCCTACAAGCAGAACGACGTGGTCTATTCATGCTCACCATCAGTGGATGACTACAGAAGATATGCTTACTGTTTGGAACAGGGTGTGGATAGAGGACAATCCATGGATGGAGGACAAAACTCCAGTCACAACCTGGGAAGATGTTCCATATCTAGGGAAGAGAGAAGACCAATGGTGCGGATCACTCATTGGTCTCACTTCCAGAGCAACCTGGGCCCAGAACATACTTACGGCAATCCAACAGGTGAGAAGCCTTATAGGCAATGAAGAGTTTCTGGACTACATGCCTTCAATGAAGAGATTCAGGAAGGAGGAGGAGTCAGAGGGAGCCATTTGG
>JQ920486_c
ATGAACAACCAACGGAAAAAGACGGGAAAACCGTCTATCAATATGCTGAAACGCGTGAGAAACCGTGTGTCAACTGGATCACAGTTGGCGAAGAGATTCTCAAGAGGATTGCTGAACGGCCAAGGACCAATGAAATTGGTCATGGCGTTCATAGCTTTCCTCAGATTTCTAGCCATCCCACCGACAGCAGGAGTCTTGGCTAGATGGGGAACCTTTAAGAAGTCGGGGGCCATTAAGGTCCTGAGAGGCTTCAAGAAGGAGATCTCAAACATGCTGAGCATTATCAACAGACGGAAAAAGACATCGCTCTGTCTCATGATGATGTTACCAGCAACACTTGCTTTCCATTTGACTTCACGGGATGGAGAGCCGCGCATGATTGTGGGGAAGAATGAAAGAGGAAAATCCCTACTTTTCAAGACAGCCTCTGGAATCAACATGTGCACACTCATAGCCATGGATTTGGGAGAGATGTGTGATGACACGGTCACTTACAAATGCCCCCTCATTACTGAAGTGGAGCCTGAAGACATTGACTGCTGGTGCAACCTTACATCGACATGGGTGACCTACGGAACGTGCAATCAAGCTGGAGAGCACAGACGCGATAAGAGATCGGTGGCGTTAGCTCCCCATGTCGGCATGGGACTAGACACACGCACCCAAACCTGGATGTCGGCTGAAGGAGCTTGGAGACAGGTCGAGAAGGTAGAGACATGGGCCTTTAGGCACCCAGGGTTCACAATACTAGCCCTATTTCTTGCTCATTACATAGGCACTTCCCTGACCCAGAAAGTGGTTATTTTCATACTACTAATGCTGGTCACCCCATCCATGACAATGAGATGTGTGGGAGTGGGAAACAGAGATTTTGTGGAAGGCCTATCAGGAGCTACTTGGGTTGACGTGGTGCTCGAGCACGGTGGGTGTGTGACCACTATGGCTAAGAACAAGCCCACGTTGGATATAGAGCTCCAGAAGACCGAGGCCACCCAACTGGCGACCCTAAGGAAACTATGTATTGAGGGAAAAATTACCAATGTAACAACCGACTCAAGGTGTCCCACCCAAGGGGAAGCGATTTTACCTGAGGAGCAGGACCAGAACTACGTGTGTAAGCACACATACGTGGACAGAGGCTGGGGAAACGGTTGTGGTTTGTTTGGCAAGGGAAGCCTGGTAACATGCGCGAAATTTCAATGTCTGGAATCAATAGAGGGAAAAGCGGTGCAGCATGAGAACCTCAAATACACCGTCATCATCACAGTGCACACAGGAGATCAACACCAGGTGGGAAATGAAACGCAGGGAGTCACGGCTGAGATAACACCCCAGGCATCAACCGTTGAAGCCATCTTGCCTGAATATGGAACCCTTGGGCTAGAATGTTCACCACGGACAGGTCTAGATTTCAATGAAATGATTTTGTTGACAATGAAGAACAAAGCATGGATGGTACATAGACAATGGTTTTTTGACCTGCCTTTACCATGGACATCAGGAGCTACAACAGAAACACCAACCTGGAATAAGAAAGAGCTTCTTGTAACATTCAAAAACGCACATGCAAAAAAGCAAGAAGTAGTAGTCCTTGGATCGCAAGAGGGAGCAATGCACACAGCACTGACAGGAGCTACAGAGATCCAAACCTCAGGAGGCACAAGTATTTTTGCGGGGCACTTAAAATGTAGACTCAAGATGGACAAATTGGAACTCAAGGGGATGAGCTATGCAATGTGCTTGAATGCCTTCGTGTTGAAGAAAGAAGTCTCTGAGACGCAACATGGGACGATACTCATTAAGGTTGAGTACAAAGGGGAAGATGCACCTTGCAAGATTCCTTTCTCCACGGAGGATGGACAAGGGAAAGCCCACAACGGCAGACTGATCACAGCTAACCCAATAGTGACCAAGAAGGAGGAGCCTGTCAACATCGAGGCAGAACCTCCTTTTGGGGAAAGTAACATAGTAATTGGAATTGGAGACAAAGCCTTGAAAATCAACTGGTACAAGAAGGGAAGCTCGATTGGGAAGATGTTCGAGGCCACTGCCAGAGGTGCAAGGCGCATGGCCATCTTGGGAGACACAGCCTGGGACTTTGGATCAGTAGGTGGTGTTTTAAATTCATTAGGAAAAATGGTGCACCAAATATTTGGAAGTGCTTACACAGCCCTATTTAGTGGAGTCTCCTGGATAATGAAAATTGGAATAGGTGTCCTTTTAACCTGGATAGGGTTGAATTCAAAAAACACTTCTATGTCATTTTCATGCATTGTGATAGGAATCATTACACTATATCTGGGAGCTGTGGTGCAAGCTGACATGGGGTGTGTCATAAACTGGAAAGGCAAAGAACTCAAATGTGGAAGTGGAATTTTCGTCACTAATGAGGTCCACACCTGGACAGAGCAATACAAATTTCAAGCGGACTCTCCCAAAAGACTGGCGACAGCCATTGCAGGCGCTTGGGAGAATGGAGTGTGCGGAATCAGGTCGACAACCAGAATGGAGAACCTCCTGTGGAAGCAAATAGCTAATGAACTGAACTACATATTATGGGAGAACAACATTAAATTAACGATAGTTGTGGGTGATGCAATTGGGGTCTTAGAGCAGGGGAAAAGAACACTAACACCACAACCCATGGAACTAAAATATTCATGGAAAACATGGGGAAAGGCGAAGATAGTGACAGCTGAAACACAAAATTCCTCTTTCATAATAGACGGGCCAAACACACCAGAGTGTCCAAGTGCCTCAAGAGCATGGAATGTGTGGGAGGTGGAAGATTACGGGTTCGGAGTTTTCACAACTAACATATGGCTGAAACTCCGAGAGAAGTACACCCAACTATGTGACCACAGGCTAATGTCGGCAGCCGTTAAGGATGAGAGGGCCGTACACGTCGACATGGGCTATTGGATAGAAAGCCAAAAGAATGGAAGTTGGAAGCTAGAAAAGGCATCCCTCATAGAGGTAAAAACCTGCACATGGCCAAAATCACACACTCTTTGGAGCAATGGTGTGCTAGAGAGTGACATGATCATCCCAAAGAGTCTGGCTGGTCCCATTTCGCAACACAACTACAGGCCCGGATACCACACCCAAACGGCAGGACCCTGGCACTTAGGAAAATTGGAGCTGGACTTCAACTATTGCGAAGGAACAACAGTTGTCATCACAGAAAATTGTGGGATAAGAGGCCCATCACTGAGGACAACAACAGTGTCAGGGAAGTTGATACACGAATGGTGTTGCCGCTCGTGTACGCTTCCTCCCCTGCGATACATGGGAGAAGACGGCTGCTGGTATGGCATGGAAATTAGACCCATTAATGAGAAAGAAGAGAACATGGTAAAGTCTTTAGTCTCAGCAGGGAGTGGAAAGACGGATAACTTCACAATGGGTGTCTTGTGTTTGGCAATCCTCTTTGAAGAGGTGATGAGAGGAAAATTTGGGAAAAAACACATGATTGCAGGGGCTCTCTTCACGTTTGTGCTCCTTCTCTCAGGGCAAATAACATGGAGAGACATGGCGCACACACTCATAATGATTGGGTCCAACGCCTCTGACAGAATGGGAATGGGCGTCACTTACCTAGCATTGATTGCAACATTTAAGATTCAGCCATTTTTGGCTTTAGGATTCTTCCTGAGGAAACTGACATCCAGAGAAAATCTATTGCTGGGAGTTGGGTTGGCCATGGCAACAACGTTACAACTGCCAGAGGACATTGAACAAATGGCGAATGGAATAGCTTTAGGGCTCATGGCTCTTAAATTAATAACACAATTTGAAACATACCAACTATGGACGGCATTAATCTCCCTAATGTGTTCAAACACAATTTTCACGTTGACTGTTGCCTGGAGAACAGCCACCCTGATTTTGGCCGTAATTTCTCTTTTGCCAGTGTGCCAGTCTTCGAGCATGAGGAAAACAGATTGGCTCCCAATGACTGTGGCAGCTATGGGAGTTCCACCCCTACCACTTTTCATTTTCAGTTTAAAAGACACGCTCAAAAGGAGAAGCTGGCCACTAAATGAGGGGGTGATGGCTGTTGGACTTGTGAGCATTCTAGCCAGTTCTTTCCTTAGGAATGACGTGCCCATGGCTGGACCATTAGTGGCTGGGGGCTTGCTGATAGCGTGCTACGTCATAACTGGCACGTCAGCAGACCTCACTGTAGAAAAAGCAGCAGATGTGACATGGGAGGAAGAGGCTGAGCAAACAGGAGTGTCCCACAATTTAATGATCACAGTTGATGACGATGGAACAATGAGAATAAAAGATGATGAGACCGAGAACATCTTAACAGTGCTTTTGAAAACAGCATTACTAATAGTGTCAGGCATTTTTCCATACTCCATACCCGCAACACTATTGGTTTGGCACACTTGGCAAAAGCAAACCCAAAGGTCCGGCGTCCTATGGGACGTTCCCAGCCCCCCAGAGACACAGAAAGCAGAACTGGAAGAGGGGGTCTATAGGATCAAGCAGCAAGGAATTTTTGGGAAAACTCAAGTGGGAGTTGGAGTACAAAAAGAAGGAGTTTTTCACACCATGTGGCACGTCACAAGAGGAGCAGTGTTGACACACAATGGGAAAAGACTGGAACCAAACTGGGCTAACGTGAAAAAAGATCTGATTTCATACGGAGGAGGATGGAAATTGAGTGCACAATGGCAAAAAGGAGAGGAAGTGCAGGTTATTGCTGTAGAGCCTGGGAAGAACCCAAAGAACTTTCAAACCATGCCAGGCATTTTTCAGACAACAACAGGGGAGATAGGAGCGATTGCACTGGACTTCAAGCCTGGAACTTCAGGATCTCCCATCATAAACAGAGAGGGAAAGGTAGTGGGGCTGTATGGCAATGGAGTGGTCACAAAGAATGGTGGCTATGTCAGTGGAATAGCACAAACAAATGCAGAACCAGACGGACCGACACCAGAGTTGGAAGAAGAGATGTTCAAAAAGCGAAATCTAACCATAATGGATCTCCATCCCGGGTCAGGAAAGACGCGGAAATATCTTCCAGCTATTGTTAGAGAGGCAATCAAGAGACGTTTAAGGACTCTAATTTTGGCACCAACAAGGGTAGTTGCAGCTGAGATGGAAGAAGCATTGAAAGGGCTCCCAATAAGGTATCAGACAACCGCAACAAAATCTGAACACACAGGGAGAGAGATTGTTGATCTAATGTGCCACGCAACGTTCACAATGCGTTTGCTGTCACCAGTCAGGGTTCCAAACTACAACTTGATAGTAATGGATGAGGCTCATTTCACAGACCCAGCCAGTATAGCGGCTAGAGGGTACATATCAACTCGTGTAGGAATGGGAGAGGCAGCAGCAATTTTCATGACAGCCACACCCCCTGGAACAGCTGATGCTTTTCCTCAGAGCAACGCTCCAATTCAAGATGAAGAAAGAGATATACCAGAACGCTCATGGAATTCAGGCAATGAATGGATTACCGACTTTGCCGGGAAGACGGTGTGGTTTGTCCCTAGCATCAAAGCTGGAAATGACATAGCAAACTGCTTGCGAAAAAATGGAAAAAAGGTCATTCAACTTAGTAGGAAGACTTTTGACACAGAATATCAAAAGACTAAACTGAATGATTGGGACTTTGTGGTGACAACAGACATTTCAGAAATGGGAGCCAATTTCAAAGCAGACAGAGTGATTGACCCAAGAAGATGTCTCAAGCCAGTGATCTTGACAGACGGACCCGAGCGTGTGATCCTGGCGGGACCAATGCCAGTCACCGTAGCGAGCGCTGCACAAAGGAGAGGGAGAGTTGGCAGGAACTCACAAAAAGAGAATGACCAATACATATTCACGGGCCAGCCCCTTAATAATGATGAAGACCATGCTCACTGGACAGAAGCAAAAATGCTGTTAGACAACATCAACACACCAGAAGGGATCATACCAGCTCTCTTTGAACCAGAAAGGGAGAAGTCAGCCGCCATAGACGGCGAATACCGCCTGAAGGGTGAGTCCAGGAAGACCTTCGTGGAACTCATGAGGAGGGGTGACCTCCCAGTTTGGCTAGCCCATAAAGTAGCATCAGAAGGGATCAAATACACAGATAGAAAGTGGTGTTTTGATGGAGAACGCAATAATCAAATTTTAGAGGAGAATATGGATGTGGAAATCTGGACAAAGGAAGGAGAGAAGAAAAAATTGAGACCTAGGTGGCTTGATGCCCGCACTTATTCAGATCCATTAGCGCTCAAGGAATTCAAGGACTTTGCGGCTGGTAGGAAGTCAATTGCCCTTGATCTTGTGACAGAAATAGGAAGAGTGCCTTCACACTTAGCTCACAGAACGAGAAACGCCCTGGACAATCTGGTGATGTTGCACACGTCAGAACATGGCGGGAGGGCCTACAGGCATGCAGTGGAGGAACTACCAGAAACAATGGAAACACTCCTACTCCTGGGACTCATGATCCTGTTAACAGGTGGAGCAATGCTTTTCTTGATATCGGGTAAAGGGATTGGAAAGACTTCAATAGGACTCATTTGTGTAGTTGCTTCCAGCGGTATGTTATGGATGGCTGATGTTCCACTCCAATGGATCGCGTCGGCCATAGTCCTGGAGTTTTTCATGATGGTGTTACTAATACCAGAACCAGAAAAGCAGAGAACTCCCCAAGACAATCAACTCGCATATGTCGTGATAGGCATACTCACGTTGGCTGCAATAGTAGCAGCCAATGAAATGGGACTGTTGGAAACCACAAAGAGAGATTTGGGAATGTCCAAAGAACCAGGTGTTGTTTCTCCAACCAGCTATTTGGATGTGGACTTGCACCCAGCATCAGCCTGGACGTTGTACGCTGTGGCCACAACAGTAATAACACCAATGCTGAGACATACCATAGAGAATTCCACAGCAAATGTGTCCCTAGCAGCTATAGCCAACCAGGCAGTGGTCCTGATGGGTTTAGACAAAGGATGGCCAATATCGAAAATGGACTTAGGCGTACCACTATTGGCACTGGGTTGTTATTCACAAGTGAATCCACTAACTCTCACAGCGGCAGTACTCCTGCTAGTCACGCATTATGCTATCATAGGCCCAGGATTGCAGGCAAAAGCCACTCGTGAAGCTCAAAAAAGGACAGCTGCTGGAATAATGAAGAATCCAACAGTGGATGGGATAATGACAATAGACCTAGACCCTGTAATATACGATTCAAAATTTGAAAAACAACTAGGACAGGTTATGCTCCTGGTTCTGTGCGCAGTTCAACTTTTGTTAATGAGAACATCATGGGCTTTTTGTGAAGCTCTAACCCTAGCCACAGGACCAATAACAACACTCTGGGAAGGATCACCTGGGAAGTTCTGGAACACCACGATAGCCGTTTCCATGGCGAACATATTTAGAGGGAGCTATTTGGCAGGAGCTGGGCTCGCTTTTTCTATCATGAAATCAGTTGGAACAGGAAAGAGAGGGACAGGGTCACAGGGTGAAACCTTGGGAGAAAAGTGGAAAAAGAAATTGAATCAATTATCCCGGAAAGAGTTTGACCTTTACAAGAAATCCGGAATCACTGAAGTGGATAGAATAGAAGCCAAAGAAGGGTTGAAAAGAGGAGAAATAACACACCATGCCGTGTCCAGAGGTAGCGCAAAACTTCAATGGTTCGTGGAGAGAAACATGGTCATCCCCGAAGGAAGAGTCATAGACTTAGGCTGTGGAAGAGGAGGCTGGTCATATTATTGTGCAGGACTGAAAAAAGTTACAGAAGTGCGAGGATACACAAAAGGCGGCCCAGGACATGAAGAACCAGTACCTATGTCTACATATGGATGGAACATAGTCAAGTTAATGAGTGGAAAAGATGTGTTTTATCTTCCACCTGAAAAGTGTGATACTCTATTGTGTGACATTGGAGAATCCTCACCAAGCCCAACAGTGGAAGAAAGCAGAACCATAAGAGTCTTGAAGATGGTTGAACCATGGCTAAAAAATAACCAGTTTTGCATTAAAGTATTGAACCCTTACATGCCGACTGTGATTGAGCACTTAGAAAGACTACAAAGGAAACATGGAGGAATGCTTGTGAGAAATCCACTCTCACGAAACTCCACGCATGAAATGTACTGGATATCTAATGGCACAGGCAATATCGTTTCTTCTGTCAACATGGTATCCAGATTGCTGCTGAACAGATTCACAATGACACATAGGAGACCCACCATAGAGAAAGATGTGGATTTAGGAGCGGGGACCCGACATGTCAATGCGGAACCAGAAACACCCAACATGGATGTCATTGGGGAAAGAATAAGAAGGATCAAGGAGGAGCATAGTTCAACATGGCACTATGATGATGAAAATCCTTATAAAACGTGGGCTTACCATGGATCCTATGAAGTTAAGGCCACAGGCTCAGCCTCCTCCATGATAAATGGAGTCGTGAAACTCCTCACGAAACCATGGGATGTGGTGCCCATGGTGACACAGATGGCAATGACGGACACAACCCCATTCGGCCAGCAAAGGGTTTTCAAAGAGAAAGTGGACACCAGGACACCCAGACCCATGCCAGGAACAAGAAAGGTTATGGAGATCACAGCGGAATGGCTTTGGAGAACCCTGGGAAGGAACAAAAGACCCAGACTATGTACGAGAGAGGAGTTCATAAAAAAGGTCAGAACCAACGCAGCTATGGGCGCCGTTTTTACAGAGGAGAACCAATGGGACAGTGCTAGAGCTGCTGTTGAGGATGAAGAATTCTGGAAACTCGTGGACAGAGAACGTGAACTCCATAAATTGGGCAAGTGTGGAAGCTGCGTTTACAACATGATGGGCAAGAGAGAGAAGAAACTTGGAGAGTTTGGCAAAGCAAAAGGCAGTAGAGCCATATGGTACATGTGGTTGGGAGCCAGGTACCTTGAGTTCGAAGCACTCGGATTCCTAAATGAAGACCATTGGTTCTCGCGTGAAAACTCTCACAGTGGAGTAGAAGGAGAAGGATTGCATAAACTGGGATACATCTTAAGAGACATTTCCAAGATACCCGGAGGAGCTATGTATGCTGATGACACAGCTGGTTGGGACACAAGAATAACAGAAGATGACCTGCACAATGAGGAAAAAATCACACAGCAAATGGATCCTGAACATAGGCAGTTAGCAAACGCTATATTCAAGCTCACATACCAAAACAAAGTGGTCAAAGTTCAACGACCAACTCCAAAGGGCACGGTAATGGACATCATATCTAGGAAAGACCAAAGAGGCAGTGGACAGGTGGGAACTTATGGTCTGAACACA---TTCACCAACATGGAAGCCCAGTTAATCAGACAAATGGAAGGAGAAGGTGTGTTGTCGAAGGCTGACCTCGAGAACCCTCACCTGCTAGAGAAGAAAGTTACACAATGGTTGGAAACAAAAGGAGTGGAGAGGTTAAAAAGAATGGCCATCAGCGGGGATGATTGCGTGGTGAAACCAATCGATGACAGGTTCGCCAATGCCCTGCTTGCCCTGAATGACATGGGAAAAGTTAGGAAGGACATACCTCAATGGCAGCCATCAAAAGGATGGCATGATTGGCAACAGGTCCCTTTCTGCTCCCACCACTTTCATGAATTGATCATGAAAGATGGAAGAAAGTTGGTAGTTCCCTGCAGACCCCAGGATGAATTAATCGGGAGAGCTAGAATCTCTCAAGGAGCAGGATGGAGCCTCAGAGAAACTGCATGCCTAGGGAAAGCCTACGCTCAAATGTGGGCTCTCATGTACTTTCACAGAAGAGATCTTAGACTAGCATCCAACGCCATATGTTCAGCAGTACCAGTCCATTGGGTCCCTACAAGCAGAACGACGTGGTCTATTCATGCTCACCATCAATGGATGACCACAGAAGATATGCTTACTGTTTGGAACAGGGTGTGGATAGAGGACAATCCATGGATGGAGGACAAAACTCCAGTCACAACCTGGGAAGATGTTCCATATCTAGGAAAGAGAGAAGACCAATGGTGCGGATCACTCATTGGTCTCACTTCCAGAGCAACCTGGGCCCAGAACATACTTACGGCAATCCAACAGGTGAGAAGCCTTATAGGCAATGAAGAGTTTCTGGACTACATGCCTTCAATGAAGAGATTCAGGAAGGAGGAGGAGTCAGAGGGAGCCATTTGG
>JQ920485_c
ATGAACAACCAACGGAAAAAGACGGGAAAACCGTCTATCAATATGCTGAAACGCGTGAGAAACCGTGTGTCAACTGGATCACAGTTGGCGAAGAGATTCTCAAGAGGATTGCTGAACGGCCAAGGACCAATGAAATTGGTCATGGCGTTCATAGCTTTCCTCAGATTTCTAGCCATCCCACCGACAGCAGGAGTCTTGGCTAGATGGGGAACCTTTAAGAAGTCGGGGGCCATTAAGGTCCTGAGAGGCTTCAAGAAGGAGATCTCAAACATGCTGAGCATTATCAACAGACGGAAAAAGACATCGCTCTGTCTCATGATGATGTTACCAGCAACACTTGCTTTCCATTTGACTTCACGGGATGGAGAGCCGCGCATGATTGTGGGGAAGAATGAAAGAGGAAAATCCCTACTTTTCAAGACAGCCTCTGGAATCAACATGTGCACACTCATAGCCATGGATTTGGGAGAGATGTGTGATGACACGGTCACTTACAAATGCCCCCTCATTACTGAAGTGGAGCCTGAAGACATTGACTGCTGGTGCAACCTTACATCGACATGGGTGACCTACGGAACGTGCAATCAAGCTGGAGAGCACAGACGCGATAAGAGATCGGTGGCGTTAGCTCCCCATGTCGGCATGGGACTAGACACACGCACCCAAACCTGGATGTCGGCTGAAGGAGCTTGGAGACAGGTCGAGAAGGTAGAGACATGGGCCTTTAGGCACCCAGGGTTCACAATACTAGCCCTATTTCTTGCCCATTACATAGGCACTTCCCTGACCCAGAAAGTGGTTATTTTCATACTACTAATGCTGGTCACCCCATCCATGACAATGAGATGTGTGGGAGTGGGAAACAGAGATTTTGTGGAAGGCCTATCAGGAGCTACGTGGGTTGACGTGGTGCTCGAGCACGGTGGGTGTGTGACCACTATGGCTAAGAACAAGCCCACGTTGGATATAGAGCTCCAGAAGACCGAGGCCACCCAACTGGCGACCCTAAGGAAACTATGTATTGAGGGAAAAATTACCAACATAACAACCGACTCAAGGTGTCCCACCCAAGGGGAAGCGATTTTACCTGAGGAGCAGGACCAGAACTACGTGTGTAAGCACACATACGTGGACAGAGGCTGGGGAAACGGTTGTGGTTTGTTTGGCAAGGGAAGCCTGGTAACATGCGCGAAATTTCAATGTTTGGAATCAATAGAGGGAAAAGCGGTGCAGCATGAGAACCTCAAATACACCGTCATCATCACAGTGCACACAGGAGATCAACACCAGGTGGGAAATGAAACGCAGGGAGTCACGGCTGAGATAACACCCCAGGCATCAACCGTTGAAGCCATCTTGCCTGAATATGGAACCCTTGGGCTAGAATGTTCACCACGGACAGGTCTAGATTTCAATGAAATGATTTTGTTGACAATGAAGAACAAAGCATGGATGGTACATAGACAATGGTTTTTTGACCTGCCTTTACCATGGACATCAGGAGCTACAACAGAAACACCAACCTGGAATAAGAAAGAGCTTCTTGTGACATTCAAAAACGCACATGCAAAAAAGCAAGAAGTAGTAGTCCTTGGATCGCAAGAGGGAGCAATGCACACAGCACTGACAGGAGCTACAGAGATCCAAACCTCAGGAGGCACAAGTATTTTTGCGGGGCACTTAAAATGTAGACTCAAGATGGACAAATTGGAACTCAAGGGGATGAGTTATGCAATGTGCTTGAATGCCTTCGTGTTGAAGAAAGAAGTCTCTGAGACGCAACATGGGACGATACTCATTAAGGTTGAGTACAAAGGGGAAGATGCACCTTGCAAGATTCCTTTCTCCACGGAGGATGGACAAGGGAAAGCCCACAACGGCAGACTGATCACAGCTAACCCAATAGTGACCAAGAAGGAGGAGCCTGTCAACATCGAGGCAGAACCTCCTTTTGGGGAAAGTAACATAGTAATTGGAATTGGAGACAAAGCCTTGAAAATCAACTGGTACAAGAAGGGAAGCTCGATTGGGAAGATGTTCGAGGCCACTGCCAGAGGTGCAAGGCGCATGGCCATCTTGGGAGACACAGCCTGGGACTTTGGATCAGTAGGTGGTGTTTTAAATTCATTAGGAAAAATGGTGCACCAAATATTTGGAAGTGCTTACACAGCCCTATTTAGTGGAGTCTCCTGGATAATGAAAATTGGAATAGGTGTCCTTTTAACCTGGATAGGGTTGAATTCAAAAAACACTTCTATGTCATTTTCATGCATTGTGATAGGAATCATTACACTATATCTGGGAGCTGTGGTGCAAGCTGACATGGGGTGTGTCATAAACTGGAAAGGCAAAGAACTCAAATGTGGAAGTGGAATTTTCGTCACTAATGAGGTCCACACCTGGACAGAGCAATACAAATTTCAAGCGGACTCTCCTAAAAGACTGGCGACAGCCATTGCAGGCGCTTGGGAGAATGGAGTGTGCGGAATCAGGTCGACAACCAGAATGGAGAACCTCCTGTGGAAGCAAATAGCTAATGAACTGAACTACATATTATGGGAAAACAACATTAAATTAACGATAGTTGTGGGTGATGTAATTGGGGTCTTAGAGCAGGGGAAAAGAACACTAACACCACAACCCATGGAACTAAAATATTCATGGAAAACATGGGGAAAGGCGAAGATAGTGACAGCTGAAACACAAAATTCCTCTTTCATAATAGACGGGCCAAACACACCAGAGTGTCCAAGTGCCTCAAGAGCATGGAATGTGTGGGAGGTGGAAGATTACGGGTTCGGAGTTTTCACAACTAACATATGGCTGAAACTCCGAGAGAAGCACACCCAACTATGTGACCACAGGCTAATGTCGGCAGCCGTTAAGGATGAGAGGGCCGTACACGCCGACATGGGCTATTGGATAGAAAGCCAAAAGAATGGAAGTTGGAAGCTAGAAAAGGCATCCCTCATAGAGGTAAAAACCTGCACATGGCCAAAATCACACACTCTTTGGAGCAATGGTGTGCTAGAGAGTGACATGATCATCCCAAAGAGTCTGGCTGGTCCCATTTCGCAACACAACTACAGGCCCGGATACCACACCCAAACGGCAGGACCCTGGCACTTAGGAAAATTGGAGCTGGACTTCAACTATTGCGAAGGAACAACAGTTGTCATCACAGAAAATTGTGGGATAAGAGGCCCATCACTGAGGACAACAACAGTGTCAGGGAAGTTGATACACGAATGGTGTTGCCGCTCGTGTACGCTTCCTCCCCTGCGATACATGGGAGAAGACGGCTGCTGGTATGGCATGGAAATTAGACCCATTAATGAGAAAGAAGAGAACATGGTAAAGTCTTTAGTCTCAGCAGGGAGTGGAAAGACGGATAACTTCACAATGGGTGTCTTGTGTTTGGCAATCCTCTTTGAAGAGGTGATGAGAGGAAAATTTGGGAAAAAACACATGATTGCAGGGGCTCTCTTCACGTTTGTGCTCCTTCTCTCAGGGCAAATAACATGGAGAGACATGGCGCACACACTCATAATGATTGGGTCCAACGCCTCTGACAGAATGGGAATGGGCGTCACTTACCTAGCATTGATTGCAACATTTAAGATTCAGCCATTTTTGGCTTTAGGATTCTTCCTGAGGAAACTGACATCCAGAGAAAATCTATTGCTGGGAGTTGGGTTGGCCATGGCAACAACGTTACAACTGCCAGAGGACATTGAACAAATGGCGAATGGAATAGCTTTAGGGCTCATGGCTCTTAAATTAATAACACAATTTGAAACATACCAACTATGGACGGCATTAATCTCCCTAATGTGTTCAAACACAATTTTCACGTTGACTGTTGCCTGGAGAACAGCCACCCTGATTTTGGCCGTAATTTCTCTTTTGCCAGTGTGCCAGTCTTCGAGCATGAGAAAAACAGATTGGCTCCCAATGACTGTGGCAGCTATGGGAGTTCCACCCCTACCACTTTTCATTTTCAGTTTAAAAGACACGCTCAAAAGGAGAAGCTGGCCACTAAATGAGGGGGTGATGGCTGTTGGACTTGTGAGCATTCTAGCCAGTTCTTTCCTTAGGAATGACGTGCCCATGGCTGGACCATTAGTGGCTGGGGGCTTGCTGATAGCTTGCTACGTCATAACTGGCACGTCAGCAGACCTCACTGTAGAAAAAGCAGCAGATGTGACATGGGAGGAAGAGGCTGAACAAACAGGAGTGTCCCACAATTTAATGATCACAGTTGATGACGATGGAACAATGAGAATAAAAGATGATGAGACCGAGAACATCTTAACAGTGCTTTTGAAAACAGCATTACTAATAGTGTCAGGCATTTTTCCATACTCCATACCCGCAACACTATTGGTTTGGCACACTTGGCAAAAGCAAACCCAAAGGTCCGGCGTCCTATGGGACGTTCCCAGCCCCCCAGAGACACAGAAAGCAGAACTGGAAGAGGGGGTCTATAGGATCAAGCAGCAAGGAATTTTTGGGAAAACTCAAGTGGGAGTTGGAGTACAAAAAGAAGGAGTTTTTCACACCATGTGGCACGTCACAAGAGGAGCAGTGTTGACACACAATGGGAAAAGACTGGAACCAAACTGGGCTAACGTGAAAAAAGATCTGATTTCATACGGAGGAGGATGGAAATTGAGTGCACAATGGCAAAAAGGAGAGGAAGTGCAGGTTATTGCTGTAGAGCCTGGGAAGAACCCAAAGAACTTTCAAACCATGCCAGGCATTTTTCAGACAACAACAGGGGAGATAGGAGCGATTGCACTGGACTTCAAGCCTGGAACTTCAGGATCTCCCATCATAAACAGAGAGGGAAAGGTAGTGGGGCTGTATGGCAATGGAGTGGTCACAAAGAATGGTGGCTATGTCAGTGGAATAGCACAAACAAATGCAGAACCAGACGGACCGATACCAGAGTTGGAAGAAGAGATGTTCAAAAAGCGAAATCTAACCATAATGGATCTCCATCCCGGGTCAGGAAAGACGCGGAAATATCTTCCAGCTATTGTTAGAGAGGCAATCAAGAGACGTTTAAGGACTCTAATTTTGGCACCAACAAGGGTAGTTGCGGCTGAGATGGAAGAAGCATTGAAAGGGCTCCCAATAAGGTATCAGACAACTGCAACAAAATCTGAACACACAGGGAGAGAGATTGTTGATCTAATGTGCCACGCAACGTTCACAATGCGTTTGCTGTCACCAGTCAGGGTTCCAAACTACAACTTGATAGTAATGGATGAGGCTCATTTCACAGACCCAGCCAGTATAGCGGCTAGAGGGTACATATCAACTCGTGTAGGAATGGGAGAGGCAGCAGCAATTTTCATGACAGCCACACCCCCTGGAACAGCTGATGCTTTTCCTCAGAGCAACGCTCCAATTCAAGATGAAGAAAGAGATATACCAGAACGCTCATGGAATTCAGGCAATGAATGGATTACCGACTTTGCCGGGAAGACGGTGTGGTTTGTCCCTAGCATCAAAGCTGGAAATGACATAGCAAACTGCTTGCGAAAAAATGGAAAAAAGGTCATTCAACTCAGTAGGAAGACTTTTGACACAGAATATCAAAAGACTAAACTGAATGATTGGGACTTTGTGGTGACAACAGACATTTCAGAAATGGGAGCCAATTTCAAAGCAGACAGAGTGATTGACCCAAGAAGATGTCTCAAGCCAGTGATCTTGACAGACGGACCCGAGCGTGTGATCCTGGCGGGACCAATGCCAGTCACCGTAGCGAGCGCTGCACAAAGGAGAGGGAGAGTTGGCAGGAACTCACAAAAAGAGAATGACCAATACATATTCACGGGCCAGCCCCTTAATAATGATGAAGACCATGCTCACTGGACAGAAGCAAAAATGCTGTTAGACAACATCAACACACCAGAAGGGATCATACCAGCTCTCTTTGAACCAGAAAGGGAGAAGTCAGCCGCCATAGACGGCGAATACCGCCTGAAGGGTGAGTCCAGGAAGACCTTCGTGGAACTCATGAGGAGGGGTGACCTCCCAGTTTGGCTAGCCCATAAAGTAGCATCAGAAGGGATCAAATACACAGATAGAAAGTGGTGTTTTGATGGAGAACGCAATAATCAAATTTTAGAGGAGAATATGGATGTGGAAATCTGGACAAAGGAAGGAGAGAAGAAAAAATTGAGACCTAGGTGGCTTGATGCCCGCACTTATTCAGATCCATTAGCGCTCAAGGAATTCAAGGACTTTGCGGCTGGTAGGAAGTCAATTGCCCTTGATCTTGTGACAGAAATAGGAAGAGTGCCTTCACACTTAGCTCACAGAACGAGAAACGCCCTGGACAATCTGGTGATGTTGCACACGTCAGAACATGGCGGGAGGGCCTACAGGCATGCAGTGGAGGAACTACCAGAAACAATGGAAACACTCCTACTCCTGGGACTCATGATCCTGTTAACAGGTGGAGCAATGCTTTTCTTGATATCGGGTAAAGGGATTGGAAAGACTTCAATAGGACTCATTTGTGTAGTTGCTTCCAGCGGTATGTTATGGATGGCTGATGTTCCACTCCAATGGATCGCGTCGGCCATAGTCCTGGAGTTTTTCATGATGGTGTTACTAATACCAGAACCAGAAAAGCAGAGAACTCCCCAAGACAATCAACTCGCATATGTCGTGATAGGTATACTCACGTTGGCTGCAATAGTAGCAGCCAATGAAATGGGACTGTTGGAAACCACAAAGAGAGATTTAGGAATGTCCAAAGAACCAGGTGTTGTTTCTCCAACCAGCTATTTGGATGTGGACTTGCACCCAGCATCAGCCTGGACGTTGTACGCAGTGGCCACAACGGTAATAACACCAATGCTGAGACATACCATAGAGAATTCCACAGCAAATGTGTCCCTAGCAGCTATAGCCAACCAGGCAGTGGTCCTGATGGGTTTAGACAAAGGATGGCCAATATCGAAAATGGACTTAGGCGTACCACTATTGGCACTGGGTTGTTATTCACAAGTGAATCCACTAACTCTCACAGCGGCAGTACTCCTGCTAGTCACGCATTATGCTATCATAGGCCCAGGATTGCAGGCAAAAGCCACTCGTGAAGCTCAAAAAAGGACAGCTGCTGGAATAATGAAGAATCCAACAGTGGATGGGATAATGACAATAGACCTAGACCCTGTAATATACGATTCAAAATTTGAAAAACAACTAGGACAGGTTATGCTCCTGGTTCTGTGCGCAGTTCAACTTTTGTTAATGAGAACATCATGGGCTTTTTGTGAAGCTCTAACCCTAGCCACAGGACCAATAACAACACTCTGGGAAGGATCACCTGGGAAGTTCTGGAACACCACGATAGCCGTTTCCATGGCGAACATATTTAGAGGGAGCTATTTGGCAGGAGCTGGGCTCGCTTTTTCTATCATGAAATCAGTTGGAACAGGAAAGAGAGGGACAGGGTCACAGGGTGAAACCTTGGGAGAAAAGTGGAAAAAGAAATTGAATCAATTATCCCGGAAAGAGTTTGACCTTTACAAGAAATCCGGAATCACTGAAGTGGATAGAATAGAAGCCAAAGAAGGGTTGAAAAGAGGAGAAATAACACACCATGCCGTGTCCAGAGGCAGCGCAAAACTTCAATGGTTCGTGGAGAGAAACATGGTCATCCCCGAAGGAAGAGTCATAGACTTAGGCTGTGGAAGAGGAGGCTGGTCATATTATTGTGCAGGACTGAAAAAAGTTACAGAAGTACGAGGATACACAAAAGGCGGCCCAGGACATGAAGAACCAGTACCTATGTCTACATATGGATGGAACATAGTCAAGTTAATGAGTGGAAAAGATGTGTTTTATCTTCCACCTGAAAAGTGTGATACTCTATTGTGTGACATTGGAGAATCCTCACCAAGCCCAACAGTGGAAGAAAGCAGAACCATAAGAGTCTTGAAGATGGTTGAACCATGGCTAAAAAATAACCAGTTTTGCATTAAAGTATTGAACCCTTACATGCCGACTGTGATTGAGCACTTAGAAAGACTACAAAGGAAACATGGAGGAATGCTTGTGAGAAATCCACTCTCACGAAACTCCACGCATGAAATGTACTGGATATCTAATGGCACAGGCAATATCGTTTCTTCTGTCAACATGGTATCCAGATTGCTACTGAACAGATTCACAATGACACATAGGAGACCCACCATAGAGAAAGATGTGGATTTAGGAGCGGGGACCCGACATGTCAATGCGGAACCAGAAACACCCAACATGAATGTCATTGGGGAAAGAATAAGAAGGATCAAGGAGGAGCATAGTTCAACATGGCACTATGATGATGAAAATCCTTATAAAACGTGGGCTTACCATGGATCCTATGAAGTTAAGGCCACAGGCTCAGCCTCCTCCATGATAAATGGAGTCGTGAAACTCCTCACGAAACCATGGGATGTGGTGCCCATGGTGACACAGATGGCAATGACGGACACAACCCCATTCGGCCAGCAAAGGGTTTTTAAAGAGAAAGTGGACACCAGGACACCTAGACCCATGCCAGGAACAAGAAAGGTTATGGAGATCACAGCGGAATGGCTTTGGAGAACCCTGGGAAGGAACAAAAGACCCAGATTATGTACGAGAGAGGAGTTCATAAAAAAGGTCAGAACCAACGCAGCTATGGGCGCCGTTTTTACAGAGGAGAACCAATGGGACAGTGCTAGAGCTGCTGTTGAGGATGAAGAATTCTGGAAACTCGTGGACAGGGAACGTGAACTCCATAAATTGGGCAAGTGTGGAAGCTGCGTTTACAACATGATGGGCAAGAGAGAGAAGAAACTTGGAGAGTTTGGCAAAGCAAAAGGCAGTAGAGCCATATGGTACATGTGGTTGGGAGCCAGGTACCTTGAGTTCGAAGCACTCGGATTCCTAAATGAAGACCATTGGTTCTCGCGTGAAAACTCTCACAGTGGAGTAGAAGGAGAAGGATTGCATAAACTGGGATACATCTTAAGAGACATTTCCAAGATACCCGGAGGAGCTATGTATGCTGATGACACAGCTGGTTGGGACACAAGAATAACAGAAGATGACCTGCACAATGAGGAAAAAATCACACAGCAAATGGATCCTGAACATAGGCAGTTAGCAAACGCTATATTCAAGCTCACATACCAAAACAAAGTGGTCAAAGTTCAACGACCAACTCCAAAGGGCACGGTAATGGACATCATATCTAGGAAAGACCAAAGAGGCAGTGGACAGGTGGGAACTTATGGTCTGAACACA---TTCACCAACATGGAAGCCCAGTTAATCAGGCAAATGGAAGGAGAAGGTGTGTTGTCGAAGGCTGACCTCGAGAACCCTCACCTGCTAGAGAAGAAAGTTACACAATGGTTGGAAACAAAAGGAGTGGAGAGGTTAAAAAGAATGGCCATCAGCGGGGATGATTGCGTGGTGAAACCAATCGATGACAGGTTCGCCAATGCCCTGCTTGCCCTGAATGACATGGGAAAAGTTAGGAAGGACATACCTCAATGGCAGCCATCAAAAGGATGGCATGATTGGCAACAGGTCCCTTTCTGCTCCCACCACTTTCATGAATTGATCATGAAAGATGGAAGAAAGTTGGTAGTTCCCTGCAGACCCCAGGATGAATTAATCGGGAGAGCTAGAATCTCTCAAGGAGCAGGATGGAGCCTCAGAGAAACTGCATGCCTAGGGAAAGCCTACGCTCAAATGTGGGCTCTCATGTACTTTCACAGAAGAGATCTTAGACTAGCATCCAACGCCATATGTTCAGCAGTACCAGTCCATTGGGTCCCTACAAGCAGAACGACGTGGTCTATTCATGCTCACCATCAATGGATGACCACAGAAGATATGCTTACTGTTTGGAACAGGGTGTGGATAGAGGACAATCCATGGATGGAGGACAAAACTCCAGTCACAACCTGGGAAGATGTTCCATATCTAGGGAAGAGAGAAGACCAATGGTGCGGATCACTCATTGGTCTCACTTCCAGAGCAACCTGGGCCCAGAACATACTTACGGCAATCCAACAGGTGAGAAGCCTTATAGGCAATGAAGAGTTTCTGGACTACATGCCTTCAATGAAGAGATTCAGGAAGGAGGAGGAGCCAGAGGGAGCCATTTGG
>JQ920484_c
ATGAACAACCAACGGAAAAAGACGGGAAAACCGTCTATCAATATGCTGAAACGCGTGAGAAACCGTGTGTCAACTGGATCACAGTTGGCGAAGAGATTCTCAAGAGGATTGCTGAACGGCCAAGGACCAATGAAATTGGTCATGGCGTTCATAGCTTTCCTCAGATTTCTAGCCATCCCACCGACAGCAGGAGTCTTGGCTAGATGGGGAACCTTTAAGAAGTCGGGGGCCATTAAGGTCCTGAGAGGCTTCAAGAAGGAGATCTCAAACATGCTGAGCATTATCAACAGACGGAAAAAGACATCGCTCTGTCTCATGATGATGTTACCAGCAACACTTGCTTTCCATTTGACTTCACGGGATGGAGAGCCGCGCATGATTGTGGGGAAGAATGAAAGAGGAAAATCCCTACTTTTCAAGACAGCCTCTGGAATCAACATGTGCACACTCATAGCCATGGATTTGGGAGAGATGTGTGATGACACGGTCACTTACAAATGCCCCCTCATTACTGAAGTGGAGCCTGAAGACATTGACTGCTGGTGCAACCTTACATCGACATGGGTGACCTACGGAACGTGCAATCAAGCTGGAGAGCACAGACGCGATAAGAGATCGGTGGCGTTAGCTCCCCATGTCGGCATGGGACTAGACACACGCACCCAAACCTGGATGTCGGCTGAAGGAGCTTGGAGACAGGTCGAGAAGGTAGAGACATGGGCCTTTAGGCACCCAGGGTTCACAATACTAGCCCTATTTCTTGCCCATTACATAGGCACTTCCCTGACCCAGAAAGTGGTTATTTTCATACTACTAATGCTGGTCACCCCATCCATGACAATGAGATGTGTGGGAGTGGGAAACAGAGATTTTGTGGAAGGCCTATCAGGAGCTACGTGGGTTGACGTGGTGCTCGAGCACGGTGGGTGTGTGACCACTATGGCTAAGAACAAGCCCACGTTGGATATAGAGCTCCAGAAGACCGAGGCCACCCAACTGGCGACCCTAAGGAAACTATGTATTGAGGGAAAAATTACCAATGTAACAACCGACTCAAGGTGTCCCACCCAAGGGGAAGCGATTTTACCTGAGGAGCAGGACCAGAACTACGTGTGTAAGCACACATACGTGGACAGAGGCTGGGGAAACGGTTGTGGTTTGTTTGGCAAGGGAAGCCTGGTAACATGCGCGAAATTTCAATGTTTGGAATCAATAGAGGGAAAAGCGGTGCAGCATGAGAACCTCAAATACACCGTCATCATCACAGTGCACACAGGAGATCAACACCAGGTGGGAAATGAAACGCAGGGAGTCACGGCTGAGATAACACCCCAGGCATCAACCGTTGAAGCCATCTTGCCTGAATATGGAACCCTTGGGCTAGAATGTTCACCACGGACAGGTCTAGATTTCAATGAAATGATTTTGTTGACAATGAAGAACAAAGCATGGATGGTACATAGACAATGGTTTTTTGACCTGCCTTTACCATGGACATCAGGAGCTACAACAGAAACACCAACCTGGAATAAGAAAGAGCTTCTTGTGACATTCAAAAACGCACATGCAAAAAAGCAAGAAGTAGTAGTCCTTGGATCGCAAGAGGGAGCAATGCACACAGCACTGACAGGAGCTACAGAGATCCAAACCTCAGGAGGCACAAGTATTTTTGCGGGGCACTTAAAATGCAGACTCAAGATGGACAAATTGGAACTCAAGGGGATGAGCTATGCAATGTGCTTGAATGCCTTCGTGTTGAAGAAAGAAGTCTCTGAGACGCAACATGGGACGATACTCATTAAGGTTGAGTACAAAGGGGAAGATGCACCTTGCAAGATTCCTTTCTCCACGGAGGATGGACAAGGGAAAGCCCACAACGGCAGACTGATCACAGCTAACCCAATAGTGACTAAGAAGGAGGAGCCTGTCAACATCGAGGCAGAACCTCCTTTTGGGGAAAGTAACATAGTAATTGGAATTGGAGACAAAGCCTTGAAAATCAACTGGTACAAGAAGGGAAGCTCGATTGGGAAGATGTTCGAGGCCACTGCCAGAGGTGCAAGGCGCATGGCCATCTTGGGAGACACAGCCTGGGACTTTGGATCAGTAGGTGGTGTTTTAAATTCATTAGGAAAAATGGTGCACCAAATATTTGGAAGTGCTTACACAGCCCTATTTAGCGGAGTCTCCTGGATAATGAAAATTGGAATAGGTGTCCTTTTAACCTGGATAGGGTTGAATTCAAAAAACACTTCTATGTCATTTTCATGCATTGTGATAGGAATCATTACACTATATCTGGGAGCTGTGGTGCAAGCTGACATGGGGTGTGTCATAAACTGGAAAGGCAAAGAACTCAAATGTGGAAGTGGAATTTTTGTCACTAATGAGGTCCACACCTGGACAGAGCAATACAAATTTCAAGCGGACTCTCCCAAAAGACTGGCGACAGCCATTGCAGGCGCTTGGGAGAATGGAGTGTGCGGAATCAGGTCGACAACCAGAATGGAGAACCTCCTGTGGAAGCAAATAGCTAATGAACTGAACTACATATTATGGGAAAACAACATTAAATTAACGATAGTTGTGGGTGATGCAATTGGGGTCTTAGAGCAGGGGAAAAGAACACTAACACCACAACCCATGGAACTAAAATATTCATGGAAAACATGGGGAAAGGCGAAGATAGTGACAGCTGAAACACAAAATTCCTCTTTCATAATAGACGGGCCAAACACACCAGAGTGTCCAAGTGCCTCAAGAGCATGGAATGTGTGGGAGGTGGAAGATTACGGGTTCGGAGTTTTCACAACTAACATATGGCTGAAACTCCGAGAGAAGTACACCCAACTATGTGACCACAGGCTAATGTCGGCAGCCGTTAAGGATGAGAGGGCCGTACACGCCGACATGGGCTATTGGATAGAAAGCCAAAAGAATGGAAGTTGGAAGCTAGAAAAGGCATCCCTCATAGAGGTGAAAACCTGCACATGGCCAAAATCACACACTCTTTGGAGCAATGGTGTGCTAGAGAGTGACATGATCATCCCAAAGAGTCTGGCTGGTCCCATTTCGCAACACAACTACAGGCCCGGATACCACACCCAAACGGCAGGACCCTGGCACTTAGGAAAATTGGAGCTGGACTTCAACTATTGCGAAGGAACAACAGTTGTCATCACAGAAAATTGTGGGATAAGAGGCCCATCACTGAGGACAACAACAGTGTCAGGGAAGTTGATACACGAATGGTGTTGCCGCTCGTGTACGCTTCCTCCCCTGCGATACATGGGAGAAGACGGCTGCTGGTATGGCATGGAAATTAGACCCATTAATGAGAAAGAAGAGAACATGGTAAAGTCTTTAGTCTCAGCAGGGAGTGGAAAGACGGATAACTTCACAATGGGTGTCTTGTGTTTGGCAATCCTCTTTGAAGAGGTGATGAGAGGAAAATTTGGGAAAAAACACATGATTGCAGGGGCTCTCTTCACGTTTGTGCTCCTTCTCTCAGGGCAAATAACATGGAGAGACATGGCGCACACACTCATAATGATTGGGTCCAACGCCTCTGACAGAATGGGAATGGGCGTCACTTACCTAGCATTGATTGCAACATTTAAGATTCAGCCATTTTTGGCTTTAGGATTCTTCCTGAGGAAACTGACATCCAGAGAAAATCTATTGCTGGGAGTTGGGTTGGCCATGGCAACAACGTTACAACTGCCAGAGGACATTGAACAAATGGCGAATGGAATAGCTTTAGGGCTCATGGCTCTTAAATTAATAACACAATTTGAAACATACCAACTATGGACGGCATTAATCTCCCTAATGTGTTCAAACACAATTTTCACGTTGACTGTTGCCTGGAGAACAGCCACCCTGATTTTGGCCGTAATTTCTCTTTTGCCAGTGTGCCAGTCTTCGAGCATGAGGAAAACAGATTGGCTCCCAATGACTGTGGCAGCTATGGGAGTTCCACCCCTACCACTTTTCATTTTCAGTTTAAAAGACACGCTCAAAAGGAGAAGCTGGCCACTAAATGAGGGGGTGATGGCTGTTGGACTTGTGAGCATTCTAGCCAGTTCTTTCCTTAGGAATGACGTGCCCATGGCTGGACCATTAGTGGCTGGGGGCTTGCTGATAGCGTGCTACGTCATAACTGGCACGTCAGCAGACCTCACTGTAGAAAAAGCAGCAGATGTGACATGGGAGGAAGAGGCTGAGCAAACAGGAGTGTCCCACAATTTAATGATCACAGTTGATGACGATGGAACAATGAGAATAAAAGATGATGAGACCGAGAACATCTTAACAGTGCTTTTGAAAACAGCATTACTAATAGTGTCAGGCATTTTTCCATACTCCATACCCGCAACACTATTGGTTTGGCACACTTGGCAAAAGCAAACCCAAAGGTCCGGCGTCCTATGGGACGTTCCCAGCCCCCCAGAGACACAGAAAGCAGAACTGGAAGAGGGGGTCTATAGGATCAAGCAGCAAGGAATTTTTGGGAAAACTCAAGTGGGAGTTGGAGTACAAAAAGAAGGAGTTTTTCACACCATGTGGCACGTCACAAGAGGAGCAGTGTTGACATACAATGGGAAAAGACTGGAACCAAACTGGGCTAACGTGAAAAAAGATCTGATTTCATACGGAGGAGGATGGAAATTGAGTGCACAATGGCAAAAAGGAGAGGAAGTGCAGGTTATTGCTGTAGAGCCTGGGAAGAACCCAAAGAACTTTCAAACCATGCCAGGCATTTTTCAGACAACAACAGGGGAGATAGGAGCGATTGCACTGGACTTCAAGCCTGGAACTTCAGGATCTCCCATCATAAACAGAGAGGGAAAGGTAGTGGGGCTGTATGGCAATGGAGTGGTCACAAAGAATGGTGGCTATGTCAGTGGAATAGCACAAACAAATGCAGAACCAGACGGACCGACACCAGAGTTGGAAGAAGAGATGTTCAAAAAGCGAAATCTAACCATAATGGATCTCCATCCCGGGTCAGGAAAGACGCGGAAATATCTTCCAGCTATTGTTAGAGAGGCAATCAAGAGACGTTTAAGGACTCTAATTTTGGCACCAACAAGGGTAGTTGCAGCTGAGATGGAAGAAGCATTGAAAGGGCTCCCAATAAGGTATCAGACAACTGCAACAAAATCTGAACACACAGGGAGAGAGATTGTTGATCTAATGTGCCACGCAACGTTCACAATGCGTTTGCTGTCACCAGTCAGGGTTCCAAACTACAACTTGATAGTAATGGATGAGGCTCATTTCACAGACCCAGCCAGTATAGCGGCTAGAGGGTACATATCAACTCGTGTAGGAATGGGAGAGGCAGCAGCAATTTTCATGACAGCCACACCCCCTGGAACAGCTGATGCTTTTCCTCAGAGCAACGCTCCAATTCAAGATGAAGAAAGAGATATACCAGAACGCTCATGGAATTCAGGCAATGAATGGATTACCGACTTTGCCGGGAAGACGGTGTGGTTTGTCCCTAGCATCAAAGCTGGAAATGACATAGCAAACTGCTTGCGAAAAAATGGAAAAAAGGTCATTCAACTTAGTAGGAAGACTTTTGACACAGAATATCAAAAGACTAAACTGAATGATTGGGACTTTGTGGTGACAACAGACATTTCAGAAATGGGAGCCAATTTCAAAGCAGACAGAGTGATTGACCCAAGAAGATGTCTCAAGCCAGTGATCTTGACAGACGGACCCGAGCGTGTGATCCTGGCGGGACCAATGCCAGTCACCGTAGCGAGCGCTGCACAAAGGAGAGGGAGAGTTGGCAGGAACTCACAAAAAGAGAATGACCAATACATATTCACGGGCCAGCCCCTTAATAATGATGAAGACCATGCTCACTGGACAGAAGCAAAAATGCTGTTAGACAACATCAACACACCAGAAGGGATCATACCAGCTCTCTTTGAACCAGAAAGGGAGAAGTCAGCCGCCATAGACGGCGAATACCGCCTGAAGGGTGAGTCCAGGAAGACCTTCGTGGAACTCATGAGGAGGGGTGACCTCCCAGTTTGGCTAGCCCATAAAGTAGCATCAGAAGGGATCAAATACACAGATAGAAAGTGGTGTTTTGATGGAGAACGCAATAATCAAATTTTAGAGGAGAATATGGATGTGGAAATCTGGACAAAGGAAGGAGAGAAGAAAAAATTGAGACCCAGGTGGCTTGATGCCCGCACTTATTCAGATCCATTAGCGCTCAAGGAATTCAAGGACTTTGCGGCTGGTAGGAAGTCAATTGCCCTTGATCTTGTGACAGAAATAGGAAGAGTGCCTTCACACTTAGCTCACAGAACGAGAAACGCCCTGGACAATCTGGTGATGTTGCACACGTCAGAACATGGCGGGAGGGCCTACAGGCATGCAGTGGAGGAACTACCAGAAACAATGGAAACACTCCTACTCCTGGGACTCATGATCCTGTTAACAGGTGGAGCAATGCTTTTCTTGATATCGGGTAAAGGGATTGGAAAGACTTCAATAGGACTCATTTGTGTAGTTGCTTCCAGCGGTATGTTATGGATGGCTGATGTTCCACTCCAATGGATCGCGTCGGCCATAGTCCTGGAGTTTTTCATGATGGTGTTACTAATACCAGAACCAGAAAAGCAGAGAACTCCCCAAGACAATCAACTCGCATATGTCGTGATAGGCATACTTACGTTGGCTGCAATAGTAGCAGCCAATGAAATGGGACTGTTGGAAACCACAAAGAGAGATTTAGGAATGTCCAAAGAACCAGGTGTTGTTTCTCCAACCAGCTATTTGGATGTGGACTTGCACCCAGCATCAGCCTGGACGTTGTACGCTGTGGCCACAACAGTAATAACACCAATGCTGAGACATACCATAGAGAATTCCACAGCAAATGTGTCCCTAGCAGCTATAGCCAACCAGGCAGTGGTCCTGATGGGTTTAGACAAAGGATGGCCAATATCGAAAATGGACTTAGGCGTACCACTATTGGCACTGGGTTGTTATTCACAAGTGAATCCACTAACTCTCACAGCGGCAGTACTCCTGCTAGTCACGCATTATGCTATCATAGGCCCAGGATTGCAGGCAAAAGCCACTCGTGAAGCTCAAAAAAGGACAGCTGCTGGAATAATGAAGAATCCAACAGTGGATGGGATAATGACAATAGACCTAGACCCTGTAATATACGATTCAAAATTTGAAAAACAACTAGGACAGGTTATGCTCCTGGTTCTGTGCGCAGTTCAACTTTTGTTAATGAGAACATCATGGGCTTTTTGTGAAGCTCTAACCCTAGCCACAGGACCAATAACAACACTCTGGGAAGGATCACCTGGGAAGTTCTGGAACACCACGATAGCCGTTTCCATGGCGAACATATTTAGAGGGAGCTATTTGGCAGGAGCTGGGCTCGCTTTTTCTATCATGAAATCAGTTGGAACAGGAAAGAGAGGGACAGGGTCACAGGGTGAAACCTTGGGAGAAAAGTGGAAAAAGAAATTGAATCAATTATCCCGGAAAGAGTTTGACCTTTACAAGAAATCCGGAATCACTGAAGTGGATAGAACAGAAGCCAAAGAAGGGTTGAAAAGAGGAGAAATAACACACCATGCCGTGTCCAGAGGCAGCGCAAAACTTCAATGGTTCGTGGAGAGAAACATGGTCATCCCCGAAGGAAGAGTCATAGACTTAGGCTGTGGAAGAGGAGGCTGGTCATATTATTGTGCAGGACTGAAAAAAGTTACAGAAGTGCGAGGATACACAAAAGGCGGCCCAGGACATGAAGAACCAGTACCTATGTCTACATATGGATGGAACATAGTCAAGTTAATGAGTGGAAAAGATGTGTTTTATCTTCCACCTGAAAAGTGTGATACTCTATTGTGTGACATTGGAGAATCCTCACCAAGCCCAACAGTGGAAGAAAGCAGAACCATAAGAGTCTTGAAGATGGTTGAACCATGGCTAAAAAATAACCAGTTTTGCATTAAAGTATTGAACCCTTACATGCCGACTGTGATTGAGCACTTAGAAAGACTACAAAGGAAACATGGAGGAATGCTTGTGAGAAATCCACTCTCACGAAACTCCACGCATGAAATGTACTGGATATCTAATGGCACAGGCAATATCGTTTCTTCTGTCAACATGGTATCCAGATTGCTACTGAACAGATTCACAATGACACATAGGAGACCCACCATAGAGAAAGATGTGGATTTAGGAGCGGGGACCCGACATGTCAATGCGGAACCAGAAACACCCAACATGGATGTCATTGGGGAAAGAATAAGAAGGATCAAGGAGGAGCATAGTTCAACATGGCACTATGATGATGAAAATCCTTATAAAACGTGGGCTTACCATGGATCCTATGAAGTTAAGGCCACAGGCTCAGCCTCCTCCATGATAAATGGAGTCGTGAAACTCCTCACGAAACCATGGGATGTGGTGCCCATGGTGACACAGATGGCAATGACGGACACAACCCCATTCGGCCAGCAAAGGGTTTTTAAAGAGAAAGTGGACACCAGGACACCTAGACCCATGCCAGGAACAAGAAAGGTTATGGAGATCACAGCGGAATGGCTTTGGAGAACCCTGGGAAGGAACAAAAGACCCAGATTATGTACGAGAGAGGAGTTCATAAAAAAGGTCAGAACCAACGCAGCTATGGGCGCCGTTTTTACAGAGGAGAACCAATGGGACAGTGCTAGAGCTGCTGTTGAGGATGAAGAATTCTGGAAACTCGTGGACAGAGAACGTGAACTCCATAAATTGGGCAAGTGTGGAAGCTGCGTTTACAACATGATGGGCAAGAGAGAGAAGAAACTTGGAGAGTTTGGCAAAGCAAAAGGCAGTAGAGCCATATGGTACATGTGGTTGGGAGCCAGGTACCTTGAGTTCGAAGCACTCGGATTCCTAAATGAAGACCATTGGTTCTCGCGTGAAAACTCTCACAGTGGAGTAGAAGGAGAAGGATTGCATAAACTGGGATACATCTTAAGAGACATTTCCAAGATACCCGGAGGAGCTATGTATGCTGATGACACAGCTGGTTGGGACACAAGAATAACAGAAGATGACCTGCACAATGAGGAAAAAATCACACAGCAAATGGATCCTGAACATAGGCAGTTAGCAAACGCTATATTCAAGCTCACATACCAAAACAAAGTGGTCAAAGTTCAACGACCAACTCCAAAGGGCACGGTAATGGACATCATATCTAGGAAAGACCAAAGAGGCAGTGGACAGGTGGGAACTTATGGTCTGAACACA---TTCACCAACATGGAAGCCCAGTTAATCAGACAAATGGAAGGAGAAGGTGTGTTGTCGAAGGCTGACCTCGAGAACCCTCACCTGCTAGAGAAGAAAGTTACACAATGGTTGGAAACAAAAGGAGTGGAGAGGTTAAAAAGAATGGCCATCAGCGGGGATGATTGCGTGGTGAAACCAATCGATGACAGGTTCGCCAATGCCCTGCTTGCCCTGAATGACATGGGAAAAGTTAGGAAGGACATACCTCAATGGCAGCCATCAAAAGGATGGCATGATTGGCAACAGGTCCCTTTCTGCTCCCACCACTTTCATGAATTGATCATGAAAGATGGAAGAAAGTTGGTAGTTCCCTGCAGACCCCAGGATGAATTAATCGGGAGAGCTAGAATCTCTCAAGGAGCAGGATGGAGCCTCAGAGAAACTGCATGCCTAGGGAAAGCCTACGCTCAAATGTGGGCTCTCATGTACTTTCACAGAAGAGATCTTAGACTAGCATCCAACGCCATATGTTCAGCAGTACCAGTCCATTGGGTCCCTACAAGCAGAACGACGTGGTCTATTCATGCTCACCATCAATGGATGACCACAGAAGATATGCTTACTGTTTGGAACAGGGTGTGGATAGAGGACAATCCATGGATGGAGGACAAAACTCCAGTCACAACCTGGGAAGATGTTCCATATCTAGGGAAGAGAGAAGACCAATGGTGCGGATCACTCATTGGTCTCACTTCCAGAGCAACCTGGGCCCAGAACATACTTACGGCAATCCAACAGGTGAGAAGCCTTATAGGCAATGAAGAGTTTCTGGACTACATGCCTTCAATGAAGAGATTCAGGAAGGAGGAGGAGTCAGAGGGAGCCATTTGG
>JQ920483_c
ATGAACAACCAACGGAAAAAGACGGGAAAACCGTCTATCAATATGCTGAAACGCGTGAGAAACCGTGTGTCAACTGGATCACAGTTGGCGAAGAGATTCTCAAGAGGATTGCTGAACGGCCAAGGACCAATGAAATTGGTCATGGCGTTCATAGCTTTCCTCAGATTTCTAGCCATCCCACCGACAGCAGGAGTCTTGGCTAGATGGGGAACCTTTAAGAAGTCGGGGGCCATTAAGGTCCTGAGAGGCTTCAAGAAGGAGATCTCAAACATGCTGAGCATTATCAACAGACGGAAAAAGACATCGCTCTGTCTCATGATGATGTTACCAGCAACACTTGCTTTCCATTTGACTTCACGGGATGGAGAGCCGCGCATGATTGTGGGGAAGAATGAAAGAGGAAAATCCCTACTTTTCAAGACAGCCTCTGGAATCAACATGTGCACACTCATAGCCATGGATTTGGGAGAGATGTGTGATGACACGGTCACTTACAAATGCCCCCTCATTACTGAAGTGGAGCCTGAAGACATTGACTGCTGGTGCAACCTTACATCGACATGGGTGACCTACGGAACGTGCAATCAAGCTGGAGAGCACAGACGCGATAAGAGATCGGTGGCGTTAGCTCCCCATGTCGGCATGGGACTAGACACACGCACCCAAACCTGGATGTCGGCTGAAGGAGCTTGGAGACAGGTCGAGAAGGTAGAGACATGGGCCTTTAGGCACCCAGGGTTCACAATACTAGCCCTATTTCTTGCCCATTACATAGGCACTTCCCTGACCCAGAAAGTGGTTATTTTCATACTACTAATGCTGGTCACCCCATCCATGACAATGAGATGTGTGGGAGTGGGAAACAGAGATTTTGTGGAAGGCCTATCAGGAGCTACGTGGGTTGACGTGGTGCTCGAGCACGGTGGGTGTGTGACCACTATGGCTAAGAACAAGCCCACGTTGGATATAGAGCTCCAGAAGACCGAGGCCACCCAACTGGCGACCCTAAGGAAACTATGTATTGAGGGAAAAATTACCAATGTAACAACCGACTCAAGGTGTCCCACCCAAGGGGAAGCGATTTTACCTGAGGAGCAGAACCAGAACTACGTGTGTAAGCACACATACGTGGACAGAGGCTGGGGAAACGGTTGTGGTTTGTTTGGCAAGGGAAGCCTGGTAACATGCGCGAAATTTCAATGTTTGGAATCAATAGAGGGAAAAGCGGTGCAGCATGAGAACCTCAAATACACCGTCATCATCACAGTGCACACAGGAGATCAACACCAGGTGGGAAATGAAACGCAGGGAGTCACGGCTGAGATAACACCCCAGGCATCAACCGTTGAAGCCATCTTGCCTGAATATGGAACCCTTGGGCTAGAATGTTCACCACGGACAGGTCTAGATTTCAATGAAATGATTTTGTTGACAATGAAGAACAAAGCATGGATGGTACATAGACAATGGTTTTTTGACCTGCCTTTACCATGGACATCAGGAGCTACAACAGAAACACCAACCTGGAATAAGAAAGAGCTTCTTGTGACATTCAAAAACGCACATGCAAAAAAGCAAGAAGTAGTAGTCCTTGGATCGCAAGAGGGAGCAATGCACACAGCACTGACAGGAGCTACAGAGATCCAAACCTCAGGAGGCACAAGTATTTTTGCGGGGCACTTAAAATGTAGACTCAAGATGGACAAATTGGAACTCAAGGGGATGAGCTATGCAATGTGCTTGAATGCCTTCGTGTTGAAGAAAGAAGTCTCTGAGACGCAACATGGGACGATACTCATTAAGGTTGAGTACAAAGGGGAAGATGCACCTTGCAAGATTCCTTTCTCCACGGAGGACGGACAAGGGAAAGCCCACAACGGCAGACTGATCACAGCTAACCCAATAGTGACCAAGAAGGAGGAGCCTGTCAACATCGAGGCAGAACCTCCTTTTGGGGAAAGTAACATAGTAATTGGAATTGGAGACAAAGCCTTGAAAATCAACTGGTACAAGAAGGGAAGCTCGATTGGGAAGATGTTCGAGGCCACTGCCAGAGGTGCAAGGCGCATGGCCATCTTGGGAGACACAGCCTGGGACTTTGGATCAGTAGGTGGTGTTTTAAATTCATTAGGAAAAATGGTGCACCAAATATTTGGAAGTGCTTACACAGCCCTATTTAGTGGAGTCTCCTGGATAATGAAAATTGGAATAGGTGTCCTTTTAACCTGGATAGGGTTGAATTCAAAAAACACTTCTATGTCATTTTCATGCATTGTGATAGGAATCATTACACTATATCTGGGAGCTGTGGTGCAAGCTGACATGGGGTGTGTCATAAACTGGAAAGGCAAAGAACTCAAATGTGGAAGTGGAATTTTCGTCACTAATGAGGTCCACACCTGGACAGAGCAATACAAATTTCAAGCGGACTCTCCCAAAAGACTGGCGACAGCCATTGCAGGCGCTTGGGAGAATGGAGTGTGCGGAATCAGGTCGACAACCAGAATGGAGAACCTCCTGTGGAAGCAAATAGCTAATGAACTGAACTACATATTATGGGAAAACAACATTAAATTAACGATAGTTGTGGGTGATGTAATTGGGGTCTTAGAGCAGGGGAAAAGAACACTAACACCACAACCCATGGAACTAAAATATTCATGGAAAACATGGGGAAAGGCGAAGATAGTGACAGCTGAAACACAAAATTCCTCTTTCATAATAGACGGGCCAAACACACCAGAGTGTCCAAGTGCCTCAAGAGCATGGAATGTGTGGGAGGTGGAAGATTACGGGTTCGGAGTTTTCACAACTAACATATGGCTGAAACTCCGAGAGAAGTACACCCAACTATGTGACCACAGGCTAATGTCGGCAGCCGTTAAGGATGAGAGGGCCGTACACGCCGACATGGGCTATTGGATAGAAAGCCAAAAGAATGGAAGTTGGAAGCTAGAAAAGGCATCCCTCATAGAGGTAAAAACCTGCACATGGCCAAAATCACACACTCTTTGGAGCAATGGTGTGCTAGAGAGTGACATGATCATCCCAAAGAGTCTGGCTGGTCCCATTTCGCAACACAACTACAGGCCCGGATACCACACCCAAACGGCAGGACCCTGGCACTTAGGAAAATTGGAGCTGGACTTCAACTATTGCGAAGGAACAACAGTTGTCATCACAGAAAATTGTGGGATAAGAGGCCCATCACTGAGGACAACAACAGTGTCAGGGAAGTTGATACACGAATGGTGTTGCCGCTCGTGTACGCTTCCTCCCCTGCGATACATGGGAGAAGACGGCTGCTGGTATGGCATGGAAATTAGACCCATTAATGAGAAAGAAGAGAACATGGTAAAGTCTTTAGTCTCAGCAGGGAGTGGAAAGACGGATAACTTCACAATGGGTGTCTTGTGTTTGGCAATCCTCTTTGAAGAGGTGATGAGAGGAAAATTTGGGAAAAAACACATGATTGCAGGGGCTCTCTTCACGTTTGTGCTCCTTCTCTCAGGGCAAATAACATGGAGAGACATGGCGCACACACTCATAATGATTGGGTCCAACGCCTCTGACAGAATGGGAATGGGCGTCACTTACCTAGCACTGATTGCAACATTTAAAATTCAGCCATTTTTGGCTTTAGGATTCTTCCTGAGGAAACTGACATCCAGAGAAAATCTATTGCTGGGAGTTGGGTTGGCCATGGCAACAACGTTACAACTGCCAGAGGACATTGAACAAATGGCGAATGGAATAGCTTTAGGGCTCATGGCTCTTAAATTAATAACACAATTTGAAACATACCAACTATGGACGGCATTAATCTCCCTAATGTGTTCAAACACAATTTTCACGTTGACTGTTGCCTGGAGAACAGCCACCCTGATTTTGGCCGTAATTTCTCTTTTGCCAGTGTGCCAGTCTTCGAGCATGAGGAAAACAGATTGGCTCCCAATGACTGTGGCAGCTATGGGAGTTCCACCCCTACCACTTTTCATTTTCAGTTTAAAAGACACGCTCAAAAGGAGAAGCTGGCCACTAAATGAGGGGGTGATGGCTGTTGGACTTGTGAGCATTCTAGCCAGTTCTTTCCTTAGGAATGACGTGCCCATGGCTGGACCATTAGTGGCTGGGGGCTTGCTGATAGCGTGCTACGTCATAACTGGCACGTCAGCAGACCTCACTGTAGAAAAAGCAGCAGATGTGACATGGGAGGAAGAGGCTGAGCAAACAGGAGTGTCCCACAATTTAATGATCACAGTTGATGACGATGGAACAATGAGAATAAAAGATGATGAGACCGAGAACATCTTAACAGTGCTTTTGAAAACAGCATTACTAATAGTGTCAGGCATTTTTCCATACTCTATACCCGCAACACTATTGGTTTGGCACACTTGGCAAAAGCAAACCCAAAGGTCCGGCGTCCTATGGGACGTTCCCAGCCCCCCAGAGACACAGAAAGCAGAACTGGAAGAGGGGGTCTATAGGATCAAGCAGCAAGGAATTTTTGGGAAAACTCAAGTGGGAGTTGGAGTACAAAAAGAAGGAGTTTTTCACACCATGTGGCACGTCACAAGAGGAGCAGTGTTGACACACAATGGGAAAAGACTGGAACCAAACTGGGCTAACGTGAAAAAAGATCTGATTTCATACGGAGGAGGATGGAAATTGAGTGCACAATGGCAAAAAGGAGAGGAAGTGCAGGTTATTGCTGTAGAGCCTGGGAAGAATCCAAAGAACTTTCAAACCATGCCAGGCATTTTTCAGACAACAACAGGGGAGATAGGAGCGATTGCACTGGACTTCAAGCCTGGAACTTCAGGATCTCCCATCATAAACAGAGAGGGAAAGGTAGTGGGGCTGTATGGCAATGGAGTGGTCACAAAGAATGGTGGCTATGTCAGTGGAATAGCACAAACAAATGCAGAACCAGACGGACCGACACCAGAGTTGGAAGAAGAGATGTTCAAAAAGCGAAATCTAACCATAATGGATCTCCATCCCGGGTCAGGAAAGACGCGGAAATATCTTCCAGCTATTGTTAGAGAGGCAATCAAGAGACGTTTAAGGACTCTAATTTTGGCACCAACAAGGGTAGTTGCAGCTGAGATGGAAGAAGCATTGAAAGGGCTCCCAATAAGGTATCAGACAACTGCAACAAAATCTGAACACACAGGGAGAGAGATTGTTGATCTAATGTGCCACGCAACGTTCACAATGCGTTTGCTGTCACCAGTCAGGGTTCCAAACTACAACTTGATAGTAATGGATGAGGCTCATTTCACAGACCCAGCCAGTATAGCGGCTAGAGGGTACATATCAACTCGTGTAGGAATGGGAGAGGCAGCAGCAATTTTCATGACAGCCACACCCCCTGGAACAGCTGATGCTTTTCCTCAGAGCAACGCTCCAATTCAAGATGAAGAAAGAGATATACCAGAACGCTCATGGAATTCAGGCAATGAATGGATTACCGACTTTGCCGGGAAGACGGTGTGGTTTGTCCCTAGCATCAAAGCTGGAAATGACATAGCAAACTGCTTGCGAAAAAATGGAAAAAAGGTCATTCAACTTAGTAGGAAGACTTTTGACACAGAATATCAAAAGACTAAACTGAATGATTGGGACTTTGTGGTGACAACAGACATTTCAGAAATGGGAGCCAATTTCAAAGCAGACAGAGTGATTGACCCAAGAAGATGTCTCAAGCCAGTGATCTTGACAGACGGACCCGAGCGTGTGATCCTGGCGGGACCAATGCCAGTCACCGTAGCGAGCGCTGCACAAAGGAGAGGGAGAGTTGGCAGGAACTCACAAAAAGAGAATGACCAATACATATTCACGGGCCAGCCCCTTAATAATGATGAAGACCATGCTCACTGGACAGAAGCAAAAATGCTGTTAGACAACATCAACACACCAGAAGGGATCATACCAGCTCTCTTTGAACCAGAAAGGGAGAAGTCAGCCGCCATAGACGGCGAATACCGCCTGAAGGGTGAGTCCAGGAAGACCTTCGTGGAACTCATGAGGAGGGGTGACCTCCCAGTTTGGCTAGCCCATAAAGTAGCATCAGAAGGGATCAAATACACAGATAGAAAGTGGTGTTTTGATGGAGAACGCAATAATCAAATTCTAGAGGAGAATATGGATGTGGAAATCTGGACAAAGGAAGGAGAGAAGAAAAAATTGAGACCTAGGTGGCTTGATGCCCGCACTTATTCAGATCCATTAGCGCTCAAGGAATTCAAGGACTTTGCGGCTGGTAGGAAGTCAATTGCCCTTGATCTTGTGACAGAAATAGGAAGAGTGCCTTCACACTTAGCTCACAGAACGAGAAACGCCCTGGACAATCTGGTGATGTTGCACACGTCAGAACATGGCGGGAGGGCCTACAGGCATGCAGTGGAGGAACTACCAGAAACAATGGAAACACTTCTACTCCTGGGACTCATGATCCTGTTAACAGGTGGAGCAATGCTTTTCTTGATATCGGGTAAAGGGATTGGAAAGACTTCAATAGGACTCATTTGTGTAGTTGCTTCCAGCGGTATGTTATGGATGGCTGATGTTCCACTCCAATGGATCGCGTCGGCCATAGTCCTGGAGTTTTTCATGATGGTGTTACTAATACCAGAACCAGAAAAGCAGAGAACTCCCCAAGACAATCAACTCGCATATGTCGTGATAGGCATACTTACGTTGGCTGCAATAGTAGCAGCCAATGAAATGGGACTGTTGGAAACCACAAAGAGAGATTTAGGAATGTCCAAAGAACCAGGTGTTGTTTCTCCAACCAGCTATTTGGATGTGGACTTGCACCCAGCATCAGCCTGGACGTTGTACGCTGTGGCCACAACAGTAATAACACCAATGCTGAGACATACCATAGAGAATTCCACAGCAAATGTGTCCCTAGCAGCTATAGCCAACCAGGCAGTGGTCCTGATGGGTTTAGACAAAGGATGGCCAATATCGAAAATGGACTTAGGCGTACCACTATTGGCACTGGGTTGTTATTCACAAGTGAATCCACTAACTCTCACAGCGGCAGTACTCCTGCTAGTCACGCATTATGCTATCATAGGCCCAGGATTGCAGGCAAAAGCCACTCGTGAAGCTCAAAAAAGGACAGCTGCTGGAATAATGAAGAATCCAACAGTGGATGGGATAATGACAATAGACCTAGACCCTGTAATATACGATTCAAAATTTGAAAAACAACTAGGACAGGTTATGCTCCTGGTTCTGTGCGCAGTTCAACTTTTGTTAATGAGAACATCATGGGCTTTTTGTGAAGCTCTAACCCTAGCCACAGGACCAATAACAACACTCTGGGAAGGATCACCTGGGAAGTTCTGGAACACCACGATAGCCGTTTCCATGGCGAACATATTTAGAGGGAGCTATTTGGCAGGAGCTGGGCTCGCTTTTTCTATCATGAAATCAGTTGGAACAGGAAAGAGAGGGACAGGGTCACAGGGTGAAACCTTGGGAGAAAAGTGGAAAAAGAAATTGAATCAATTATCCCGGAAAGAGTTTGACCTTTACAAGAAATCCGGAATCACTGAAGTGGATAGAACAGAAGCCAAAGAAGGGTTGAAAAGAGGAGAAATAACACACCATGCCGTGTCCAGAGGCAGCGCAAAACTTCAATGGTTCGTGGAGAGAAACATGGTCATCCCCGAAGGAAGAGTCATAGACTTAGGCTGTGGAAGAGGAGGCTGGTCATATTATTGTGCAGGACTGAAAAAAGTTACAGAAGTGCGAGGATACACAAAAGGCGGCCCAGGACATGAAGAACCAGTACCTATGTCTACATATGGATGGAACATAGTCAAGTTAATGAGTGGAAAAGATGTGTTTTATCTTCCACCTGAAAAGTGTGATACTCTATTGTGTGACATTGGAGAATCCTCACCAAGCCCAACAGTGGAAGAAAGCAGAACCATAAGAGTCTTGAAGATGGTTGAACCATGGCTAAAAAATAACCAGTTTTGCATTAAAGTATTGAACCCTTACATGCCGACTGTGATTGAGCACTTAGAAAGACTACAAAGGAAACATGGAGGAATGCTTGTGAGAAATCCACTCTCACGAAACTCCACGCATGAAATGTACTGGATATCTAATGGCACAGGCAATATCGTTTCTTCTGTCAACATGGTATCCAGATTGCTACTGAACAGATTCACAATGACACATAGGAGACCCACCATAGAGAAAGATGTGGATTTAGGAGCGGGGACCCGACATGTCAATGCGGAACCAGAAACACCCAACATGGATGTCATTGGGGAAAGAATAAGAAGGATCAAGGAGGAGCATAGTTCAACATGGCACTATGATGATGAAAATCCTTATAAAACGTGGGCTTACCATGGATCCTATGAAGTTAAGGCCACAGGCTCAGCCTCCTCCATGATAAATGGAGTCGTGAAACTCCTCACGAAACCATGGGATGTGGTGCCCATGGTGACACAGATGGCAATGACGGACACAACCCCATTCGGCCAGCAAAGGGTTTTTAAAGAGAAAGTGGACACCAGGACACCTAGACCCATGCCAGGAACAAGAAAGGTTATGGAGATCACAGCGGAATGGCTTTGGAGAACCCTGGGAAGGAACAAAAGACCCAGATTATGTACGAGAGAGGAGTTCATAAAAAAGGTCAGAACCAACGCAGCTATGGGCGCCGTTTTTACAGAGGAGAATCAATGGGACAGTGCTAGAGCTGCTGTTGAGGATGAAGAATTCTGGAAACTCGTGGACAGAGAACGTGAACTCCATAAATTGGGCAAGTGTGGAAGCTGCGTTTACAACATGATGGGCAAGAGAGAGAAGAAACTTGGAGAGTTTGGCAAAGCAAAAGGCAGTAGAGCCATATGGTACATGTGGTTGGGAGCCAGGTACCTTGAGTTCGAAGCACTCGGATTCCTAAATGAAGACCATTGGTTCTCGCGTGAAAACTCTCACAGTGGAGTAGAAGGAGAAGGATTGCATAAACTGGGATACATCTTAAGAGACATTTCCAAGATACCCGGAGGAGCTATGTATGCTGATGACACAGCTGGTTGGGACACAAGAATAACAGAAGATGACCTGCACAATGAGGAAAAAATCACACAGCAAATGGATCCTGAACATAGGCAGTTAGCAAACGCTATATTCAAGCTCACATACCAAAACAAAGTGGTCAAAGTTCAACGACCAACTCCAAAGGGCACGGTAATGGACATCATATCTAGGAAAGACCAAAGAGGCAGTGGACAGGTGGGAACTTATGGTCTGAACACA---TTCACCAACATGGAAGCCCAGTTAATCAGACAAATGGAAGGAGAAGGTGTGTTGTCGAAGGCTGACCTCGAGAACCCTCACCTGCTAGAGAGGAAAGTTACACAATGGTTGGAAACAAAAGGAGTGGAGAGGTTAAAAAGAATGGCCATCAGCGGGGATGATTGCGTGGTGAAGCCAATCGATGACAGGTTCGCCAATGCCCTGCTTGCCCTGAATGACATGGGAAAAGTTAGGAAGGACATACCTCAATGGCAGCCATCAAAAGGATGGCATGATTGGCAACAGGTCCCTTTCTGCTCCCACCACTTTCATGAATTGATCATGAAAGATGGAAGAAAGTTGGTAGTTCCCTGCAGACCCCAGGATGAATTAATCGGGAGAGCTAGAATCTCTCAAGGAGCAGGATGGAGCCTCAGAGAAACTGCATGCCTAGGGAAAGCCTACGCTCAAATGTGGGCTCTCATGTACTTTCACAGAAGAGATCTTAGACTAGCATCCAACGCCATATGTTCAGCAGTACCAGTCCATTGGGTCCCTACAAGCAGAACGACGTGGTCTATTCATGCTCACCATCAATGGATGACCACAGAAGATATGCTTACTGTTTGGAACAGGGTGTGGATAGAGGACAATCCATGGATGGAGGACAAAACTCCAGTCACAACCTGGGAAGATGTTCCATATCTAGGGAAGAGAGAAGACCAATGGTGCGGATCACTCATTGGTCTCACTTCCAGAGCAACCTGGGCCCAGAACATACTTACGGCAATCCAACAGGTGAGAAGCCTTATAGGCAATGAAGAGTTTCTGGACTACATGCCTTCAATGAAGAGATTCAGGAAGGAGGAGGAGTCAGAGGGAGCCATTTGG
>JQ920482_c
ATGAACAACCAACGGAAAAAGACGGGAAAACCGTCTATCAATATGCTGAAACGCGTGAGAAACCGTGTGTCAACTGGATCACAGTTGGCGAAGAGATTCTCAAGAGGATTGCTGAACGGCCAAGGACCAATGAAATTGGTCATGGCGTTCATAGCTTTCCTCAGATTTCTAGCCATCCCACCGACAGCAGGAGTCTTGGCTAGATGGGGAACCTTTAAGAAGTCGGGGGCCATTAAGGTCCTGAGAGGCTTCAAGAAGGAGATCTCAAACATGCTGAGCATTATCAACAGACGGAAAAAGACATCGCTCTGTCTCATGATGATGTTACCAGCAACACTTGCTTTCCATTTGACTTCACGGGATGGAGAGCCGCGCATGATTGTGGGGAAGAATGAAAGAGGAAAATCCCTACTTTTCAAGACAGCCTCTGGAATCAACATGTGCACACTCATAGCCATGGATTTGGGAGAGATGTGTGATGACACGGTCACTTACAAATGCCCCCTCATTACTGAAGTGGAGCCTGAAGACATTGACTGCTGGTGCAACCTTACATCGACATGGGTGACCTACGGAACGTGCAATCAAGCTGGAGAGCACAGACGCGATAAGAGATCGGTGGCGTTAGCTCCCCATGTCGGCATGGGACTAGACACACGCACCCAAACCTGGATGTCGGCTGAAGGAGCTTGGAGACAGGTCGAGAAGGTAGAGACATGGGCCTTTAGGCACCCAGGGTTCACAATACTAGCCCTATTTCTTGCCCATTACATAGGCACTTCCCTGACCCAGAAAGTGGTTATTTTCATACTACTAATGCTGGTCACCCCATCCATGACAATGAGATGTGTGGGAGTGGGAAACAGAGATTTTGTGGAAGGCCTATCAGGAGCTACGTGGGTTGACGTGGTGCTCGAGCACGGTGGGTGTGTGACCACTATGGCTAAGAACAAGCCCACGTTGGATATAGAGCTCCAGAAGACCGAGGCCACCCAACTGGCGACCCTAAGGAAACTATGTATTGAGGGAAAAATTACCAATGTAACAACCGACTCAAGGTGTCCCACCCAAGGGGAAGCGATTTTACCTGAGGAGCAGGACCAGAACTACGTGTGTAAGCACACATACGTGGACAGAGGCTGGGGAAACGGTTGTGGTTTGTTTGGCAAGGGAAGCCTGGTAACATGCGCGAAATTTCAATGTTTGGAATCAATAGAGGGAAAAGCGGTGCAGCATGAGAACCTCAAATACACCGTCATCATCACAGTGCACACAGGAGATCAACACCAGGTGGGAAATGAAACGCAGGGAGTCACGGCTGAGATAACACCCCAGGCATCAACCGTTGAAGCCATCTTGCCTGAATATGGAACCCTTGGGCTAGAATGTTCACCACGGACAGGTCTAGATTTCAATGAAATGATTTTGTTGACAATGAAGAACAAAGCATGGATGGTACATAGACAATGGTTTTTTGACCTGCCTTTACCATGGACATCAGGAGCAACAACAGAAACACCAACCTGGAATAAGAAAGAGCTTCTTGTGACATTCAAAAACGCACATGCAAAAAAGCAAGAAGTAGTAGTCCTTGGATCGCAAGAGGGAGCAATGCACACAGCACTGACAGGAGCTACAGAGATCCAAACCTCAGGAGGCACAAGTATTTTTGCGGGGCACTTAAAATGTAGACTCAAGATGGACAAATTGGAACTCAAGGGGATGAGCTATGCAATGTGCTTGAATGCCTTCGTGTTGAAGAAAGAAGTCTCTGAGACGCAACATGGGACGATACTCATTAAGGTTGAGTACAAAGGGGAAGATGCACCTTGCAAGATTCCTTTCTCCACGGAGGATGGACAAGGGAAAGCCCACAACGGCAGACTGATCACAGCTAACCCAATAGTGACCAAGAAGGAGGAGCCTGTCAACATCGAGGCAGAACCTCCTTTTGGGGAAAGTAACATAGTAATTGGAATTGGAGACAAAGCCTTGAAAATCAACTGGTACAAGAAGGGAAGCTCGATTGGGAAGATGTTCGAGGCCACTGCCAGAGGTGCAAGGCGCATGGCCATCTTGGGAGACACAGCCTGGGACTTTGGATCAGTAGGTGGTGTTTTAAATTCATTAGGAAAAATGGTGCACCAAATATTTGGAAGTGCTTACACAGCCCTATTTAGTGGAGTCTCCTGGATAATGAAAATTGGAATAGGTGTCCTTTTAACCTGGATAGGGTTGAATTCAAAAAACACTTCTATGTCATTTTCATGCATTGTGATAGGAATCATTACACTATATCTGGGAGCTGTGGTGCAAGCTGACATGGGGTGTGTCATAAACTGGAAAGGCAAAGAACTCAAATGTGGAAGTGGAATTTTCGTCACTAATGAGGTCCACACCTGGACAGAGCAATACAAATTTCAAGCGGACTCTCCCAAAAGACTGGCGACAGCCATTGCAGGCGCTTGGGAGAATGGAGTGTGCGGAATCAGGTCGACAACCAGAATGGAGAACCTCCTGTGGAAGCAAATAGCTAATGAACTGAACTACATATTATGGGAAAACAACATTAAATTAACGATAGTTGTGGGTGATGTAATTGGGGTCTTAGAGCAGGGGAAAAGAACACTAACACCACAACCCATGGAACTAAAATATTCATGGAAAACATGGGGAAAGGCGAAGATAGTGACAGCTGAAACACAAAATTCCTCTTTCATAATAGACGGGCCAAACACACCAGAGTGTCCAAGTGCCTCAAGAGCATGGAATGTGTGGGAGGTGGAAGATTACGGGTTCGGAGTTTTCACAACTAACATATGGCTGAAACTCCGAGAGAAGTACACCCAACTATGTGACCACAGGCTAATGTCGGCAGCCGTTAAGGATGAGAGGGCCGTACACGCCGACATGGGCTATTGGATAGAAAGCCAAAAGAATGGAAGTTGGAAGCTAGAAAAGGCATCCCTCATAGAGGTAAAAACCTGCACATGGCCAAAATCACACACTCTTTGGAGCAATGGTGTGCTAGAGAGTGACATGATCATCCCAAAGAGTCTGGCTGGTCCCATTTCGCAACACAACTACAGGCCCGGATACCACACCCAAACGGCAGGACCCTGGCACTTAGGAAAATTGGAGCTGGACTTCAACTATTGCGAAGGAACAACAGTTGTCATCACAGAAAATTGTGGGATAAGAGGCCCATCACTGAGGACAACAACAGTGTCAGGGAAGTTGATACACGAATGGTGTTGCCGCTCGTGTACGCTTCCTCCCCTGCGATACATGGGAGAAGACGGCTGCTGGTATGGCATGGAAATTAGACCCATTAATGAGAAAGAAGAGAACATGGTAAAGTCTTTAGTCTCAGCAGGGAGTGGAAAGACGGATAACTTCACAATGGGTGTCTTGTGTTTGGCAATCCTCTTTGAAGAGGTGATGAGAGGAAAATTTGGGAAAAAACACATGATTGCAGGGGCTCTCTTCACGTTTGTGCTCCTTCTCTCAGGGCAAATAACATGGAGAGACATGGCGCACACACTCATAATGATTGGGTCCAACGCCTCTGACAGAATGGGAATGGGCGTCACTTACCTAGCATTGATTGCAACATTTAAGATTCAGCCATTTTTGGCGTTAGGATTCTTCCTGAGGAAACTGACATCCAGAGAAAATCTATTGCTGGGAGTTGGGTTGGCCATGGCAACAACGTTACAACTGCCAGAGGACATTGAACAAATGGCGAATGGAATAGCTTTGGGGCTCATGGCTCTTAAATTAATAACACAATTTGAAACATACCAACTATGGACGGCATTAATCTCCCTAATGTGTTCAAACACAATTTTCACGTTGACTGTTGCCTGGAGAACAGCCACCCTGATTTTGGCCGTAATTTCTCTTTTGCCAGTGTGCCAGTCTTCGAGCATGAGGAAAACAGATTGGCTCCCAATGACTGTGGCAGCTATGGGAGTTCCACCCCTACCACTTTTCATTTTCAGTTTAAAAGACACGCTCAAAAGGAGAAGCTGGCCACTAAATGAGGGGGTGATGGCTGTTGGACTTGTGAGCATTCTAGCCAGTTCTTTCCTTAGGAATGACGTGCCCATGGCTGGACCATTAGTGGCTGGGGGCTTGCTGATAGCGTGCTACGTCATAACTGGCACGTCAGCAGACCTCACTGTAGAAAAAGCAGCAGATGTGACATGGGAGGAAGAGGCTGAGCAAACAGGAGTGTCCCACAATTTAATGATCACAGTTGATGACGATGGAACAATGAGAATAAAAGATGATGAGACCGAGAACATCTTAACAGTGCTTTTGAAAACAGCATTACTAATAGTGTCAGGCATTTTTCCATACTCCATACCCGCAACACTATTGGTTTGGCACACTTGGCAAAAGCAAACCCAAAGGTCCGGCGTCCTATGGGACGTTCCCAGCCCCCCAGAGACACAGAAAGCAGAACTGGAAGAGGGGGTCTATAGGATCAAGCAGCAAGGAATTTTTGGGAAAACTCAAGTGGGAGTTGGAGTACAAAAAGAAGGAGTTTTTCACACCATGTGGCACGTCACAAGAGGAGCAGTGTTGACACACAATGGGAAAAGACTGGAACCAAACTGGGCTAACGTGAAAAAAGATCTGATTTCATACGGAGGAGGATGGAAATTGAGTGCACAATGGCAAAAAGGAGAGGAAGTGCAGGTTATTGCTGTAGAGCCTGGGAAGAACCCAAAGAACTTTCAAACCATGCCAGGCATTTTTCAGACAACAACAGGGGAGATAGGAGCGATTGCACTGGACTTCAAGCCTGGAACTTCAGGATCTCCCATCATAAACAGAGAGGGAAAGGTAGTGGGGCTGTATGGCAATGGAGTGGTCACAAAGAATGGTGGCTATGTCAGTGGAATAGCACAAACAAATGCAGAACCAGACGGACCGACACCAGAGTTGGAAGAAGAGATGTTCAAAAAGCGAAATCTAACCATAATGGATCTCCATCCCGGGTCAGGAAAGACGCGGAAATATCTTCCAGCTATTGTTAGAGAGGCAATCAAGAGACGTTTAAGGACTCTAATTTTGGCACCAACAAGGGTAGTTGCAGCTGAGATGGAAGAAGCATTGAAAGGGCTCCCAATAAGGTATCAGACAACTGCAACAAAATCTGAACACACAGGGAGAGAGATTGTTGATCTAATGTGCCACGCAACGTTCACAATGCGTTTGCTGTCACCAGTCAGGGTTCCAAACTACAACTTGATAGTAATGGATGAGGCTCATTTCACAGACCCAGCCAGTATAGCGGCTAGAGGGTACATATCAACTCGTGTAGGAATGGGAGAGGCAGCAGCAATTTTCATGACAGCCACACCCCCTGGAACAGCTGATGCTTTTCCTCAGAGCAACGCTCCAATTCAAGATGAAGAAAGAGATATACCAGAACGCTCATGGAATTCAGGCAATGAATGGATTACCGACTTTGCCGGGAAGACGGTGTGGTTTGTCCCTAGCATCAAAGCTGGAAATGACATAGCAAACTGCTTGCGAAAAAATGGAAAAAAGGTCATTCAACTTAGTAGGAAGACTTTTGACACAGAATATCAAAAGACTAAACTGAATGATTGGGACTTTGTGGTGACAACAGACATTTCAGAAATGGGAGCCAATTTCAAAGCAGACAGAGTGATTGACCCAAGAAGATGTCTCAAGCCAGTGATCTTGACAGACGGACCCGAGCGTGTGATCCTGGCGGGACCAATGCCAGTCACCGTAGCGAGCGCTGCACAAAGGAGAGGGAGAGTTGGCAGGAACTCACAAAAAGAGAATGACCAATACATATTCACGGGCCAGCCCCTTAATAATGATGAAGACCATGCTCACTGGACAGAAGCAAAAATGCTGTTAGACAACATCAACACACCAGAAGGGATCATACCAGCTCTCTTTGAACCAGAAAGGGAGAAGTCAGCCGCCATAGACGGCGAATACCGCCTGAAGGGTGAGTCCAGGAAGACCTTCGTGGAACTCATGAGGAGGGGTGACCTCCCAGTTTGGCTAGCCCATAAAGTAGCATCAGAAGGGATCAAATACACAGATAGAAAGTGGTGTTTTGATGGAGAACGCAATAATCAAATTTTAGAGGAAAATATGGATGTGGAAATCTGGACAAAGGAAGGAGAGAAGAAAAAATTGAGACCTAGGTGGCTTGATGCCCGCACTTATTCAGATCCATTAGCGCTCAAGGAATTCAAGGACTTTGCGGCTGGTAGGAAGTCAATTGCCCTTGATCTTGTGACAGAAATAGGAAGAGTGCCTTCACACTTAGCCCACAGAACGAGAAACGCCCTGGACAATCTGGTGATGTTGCACACGTCAGAACATGGCGGGAGGGCCTACAGGCATGCAGTGGAGGAACTACCAGAAACAATGGAAACACTTCTACTCCTGGGACTCATGATCCTGTTAACAGGTGGAGCAATGCTTTTCTTGATATCGGGTAAAGGGATTGGAAAGACTTCAATAGGACTCATTTGTGTAGTTGCTTCCAGCGGTATGTTATGGATGGCTGATGTTCCACTCCAATGGATCGCGTCGGCCATAGTCCTGGAGTTTTTCATGATGGTGTTACTAATACCAGAACCAGAAAAGCAGAGAACTCCCCAAGACAATCAACTCGCATATGTCGTGATAGGCATACTTACGTTGGCTGCAATAGTAGCAGCCAATGAAATGGGACTGTTGGAAACCACAAAGAGAGATTTAGGAATGTCCAAAGAACCAGGTGTTGTTTCTCCAACCAGCTATTTGGATGTGGACTTGCACCCAGCATCAGCCTGGACGTTGTACGCTGTGGCCACAACAGTAATAACACCAATGCTGAGACATACCATAGAGAATTCCACAGCAAATGTGTCCCTAGCAGCTATAGCCAACCAGGCAGTGGTCCTGATGGGTTTAGACAAAGGATGGCCAATATCGAAAATGGACTTAGGCGTACCACTATTGGCACTGGGTTGTTATTCACAAGTGAATCCACTAACTCTCACAGCGGCAGTACTCCTGCTAGTCACGCATTATGCTATCATAGGCCCAGGATTGCAGGCAAAAGCCACTCGTGAAGCTCAAAAAAGGACAGCTGCTGGAATAATGAAGAATCCAACAGTGGATGGGATAATGACAATAGACCTAGACCCTGTAATATACGATTCAAAATTTGAAAAACAACTAGGACAGGTTATGCTCCTGGTTCTGTGCGCAGTTCAACTTTTGTTAATGAGAACATCATGGGCTTTTTGTGAAGCTCTAACCCTAGCCACAGGACCAATAACAACACTCTGGGAAGGATCACCTGGGAAGTTCTGGAACACCACGATAGCCGTTTCCATGGCGAACATATTTAGAGGGAGCTATTTGGCAGGAGCTGGGCTCGCTTTTTCTATCATGAAATCAGTTGGAACAGGAAAGAGAGGGACAGGGTCACAGGGTGAAACCTTGGGAGAAAAGTGGAAAAAGAAATTGAATCAATTATCCCGGAAAGAGTTTGACCTTTACAAGAAATCCGGAATCACTGAAGTGGATAGAACAGAAGCCAAAGAAGGGTTGAAAAGAGGAGAAATAACACACCATGCCGTGTCCAGAGGCAGCGCAAAACTTCAATGGTTCGTGGAGAGAAACATGGTCATCCCCGAAGGAAGAGTCATAGACTTAGGCTGTGGAAGAGGAGGCTGGTCATATTATTGTGCAGGACTGAAAAAAGTTACAGAAGTGCGAGGATACACAAAAGGCGGCCCAGGACATGAAGAACCAGTACCTATGTCTACATACGGATGGAACATAGTCAAGTTAATGAGTGGAAAAGATGTGTTTTATCTTCCACCTGAAAAGTGTGATACTCTATTGTGTGACATTGGAGAATCCTCACCAAGCCCAACAGTGGAAGAAAGCAGAACCATAAGAGTCTTGAAGATGGTTGAACCATGGCTAAAAAATAACCAGTTTTGCATTAAAGTATTGAACCCTTACATGCCGACTGTGATTGAGCACCTAGAAAGACTACAAAGGAAACATGGAGGAATGCTTGTGAGAAATCCACTCTCACGAAACTCCACGCACGAAATGTACTGGATATCTAATGGCACAGGCAATATCGTTTCTTCTGTCAACATGGTATCCAGATTGCTACTGAACAGATTCACAATGACACATAGGAGACCCACCATAGAGAAAGATGTGGATTTAGGAGCGGGGACCCGACATGTCAATGCGGAACCAGAAACACCCAACATGGATGTCATTGGGGAAAGAATAAGAAGGATCAAGGAGGAGCATAGTTCAACATGGCACTATGATGATGAAAATCCTTATAAAACGTGGGCTTACCATGGATCCTATGAAGTTAAGGCCACAGGCTCAGCCTCCTCCATGATAAATGGAGTCGTGAAACTCCTCACGAAACCATGGGATGTGGTGCCCATGGTGACACAGATGGCAATGACGGACACAACCCCATTCGGCCAGCAAAGGGTTTTTAAAGAGAAAGTGGACACCAGGACACCTAGACCCATGCCAGGAACAAGAAAGGTTATGGAGATCACAGCGGAATGGCTTTGGAGAACCCTGGGAAGGAACAAAAGACCCAGATTATGTACGAGAGAGGAGTTCATAAAAAAGGTCAGAACCAACGCAGCTATGGGCGCCGTTTTTACAGAGGAGAACCAATGGGACAGTGCTAGAGCTGCTGTTGAGGATGAAGAATTCTGGAAACTCGTGGACAGAGAACGTGAACTCCATAAATTGGGCAAGTGTGGAAGCTGCGTTTACAACATGATGGGCAAGAGAGAGAAGAAACTTGGAGAGTTTGGCAAAGCAAAAGGCAGTAGAGCCATATGGTACATGTGGTTGGGAGCCAGGTACCTTGAGTTCGAAGCACTCGGATTCCTAAATGAAGACCATTGGTTCTCGCGTGAAAACTCTCACAGTGGAGTAGAAGGAGAAGGATTGCATAAACTGGGATACATCTTAAGAGACATTTCCAAGATACCCGGAGGAGCTATGTATGCTGATGACACAGCTGGTTGGGACACAAGAATAACAGAAGATGACCTGCACAATGAGGAAAAAATCACACAGCAAATGGATCCTGAACATAGGCAGTTAGCAAACGCTATATTCAAGCTCACATACCAAAACAAAGTGGTCAAAGTTCAACGACCAACTCCAAAGGGCACGGTAATGGACATCATATCTAGGAAAGACCAAAGAGGCAGTGGACAGGTGGGAACTTATGGTCTGAACACA---TTCACCAACATGGAAGCCCAGTTAATCAGACAAATGGAAGGAGAAGGTGTGTTGTCGAAGGCTGACCTCGAGAACCCTCACCTGCTAGAGAAGAAAGTTACACAATGGTTGGAAACAAAAGGAGTGGAGAGGTTAAAAAGAATGGCCATCAGCGGGGATGATTGCGTGGTGAAACCAATCGATGACAGGTTCGCCAATGCCCTGCTTGCCCTGAATGACATGGGAAAAGTTAGGAAGGACATACCTCAATGGCAGCCATCAAAAGGATGGCATGATTGGCAACAGGTCCCTTTCTGCTCCCACCACTTTCATGAATTGATCATGAAAGATGGAAGAAAGTTGGTAGTTCCCTGCAGACCCCAGGATGAATTAATCGGGAGAGCTAGAATCTCTCAAGGAGCAGGATGGAGCCTCAGAGAAACTGCATGCCTAGGGAAAGCCTACGCTCAAATGTGGGCTCTCATGTACTTTCACAGAAGAGATCTTAGACTAGCATCCAACGCCATATGTTCAGCAGTACCAGTCCATTGGGTCCCTACAAGCAGAACGACGTGGTCTATTCATGCTCACCATCAATGGATGACCACAGAAGATATGCTTACTGTTTGGAACAGGGTGTGGATAGAGGACAATCCATGGATGGAGGACAAAACTCCAGTCACAACCTGGGAAGATGTTCCATATCTAGGGAAGAGAGAAGACCAATGGTGCGGATCACTCATTGGTCTCACTTCCAGAGCAACCTGGGCCCAGAACATACTTACGGCAATCCAACAGGTGAGAAGCCTTATAGGCAATGAAGAGTTTCTGGACTACATGCCTTCAATGAAGAGATTCAGGAAGGAGGAGGAGTCAGAGGGAGCCATTTGG
>JQ920481_c
ATGAACAACCAACGGAAAAAGACGGGAAAACCGTCTATCAATATGCTGAAACGCGTGAGAAACCGTGTGTCAACTGGATCACAGTTGGCGAAGAGATTCTCAAGAGGATTGCTGAACGGCCAAGGACCAATGAAATTGGTCATGGCGTTCATAGCTTTCCTCAGATTTCTAGCCATTCCACCGACAGCAGGAGTCTTGGCTAGATGGGGAACCTTTAAGAAGTCGGGGGCCATTAAGGTCCTGAGAGGCTTCAAGAAGGAGATCTCAAACATGCTGAGCATTATCAACAGACGGAAAAAGACATCGCTCTGTCTCATGATGATGTTACCAGCAACACTTGCTTTCCATTTGACTTCACGGGATGGAGAGCCGCGCATGATTGTGGGGAAGAATGAAAGAGGAAAATCCCTACTTTTCAAGACAGCCTCTGGAATCAACATGTGCACACTCATAGCCATGGATTTGGGAGAGATGTGTGATGACACGGTCACTTACAAATGCCCCCTCATTACTGAAGTGGAGCCTGAAGACATTGACTGCTGGTGCAACCTTACATCGACATGGGTGACCTACGGAACGTGCAATCAAGCTGGAGAGCACAGACGCGATAAGAGATCGGTGGCGTTAGCTCCCCATGTCGGCATGGGACTAGACACACGCACCCAAACCTGGATGTCGGCTGAAGGAGCTTGGAGACAGGTCGAGAAGGTAGAGACATGGGCCTTTAGGCACCCAGGGTTCACAATACTAGCCCTATTTCTTGCCCATTACATAGGCACTTCCTTGACCCAGAAAGTGGTTATTTTCATACTACTAATGCTGGTCACCCCATCCATGACAATGAGATGTGTGGGAGTAGGAAACAGAGATTTTGTGGAAGGCCTATCAGGAGCTACGTGGGTTGACGTGGTGCTCGAGCACGGTGGGTGTGTGACTACTATGGCTAAGAACAAGCCCACGTTGGATATAGAGCTCCAGAAGACCGAGGCCACCCAACTGGCGACCCTAAGGAAACTATGTATTGAGGGAAAAATTACCAACGTAACAACCGACTCAAGGTGCCCCACCCAAGGGGAAGCGATTTTACCTGAGGAGCAGGACCAGAACTACGTGTGTAAGCACACATACGTGGACAGAGGCTGGGGAAACGGTTGTGGTTTGTTTGGCAAGGGAAGCCTGGTAACATGCGCGAAATTTCAATGTTTGGAATCAATAGAGGGAAAAGCGGTGCAGCATGAGAACCTCAAATACACCGTCATCATCACAGTGCACACAGGAGATCAACACCAGGTGGGAAATGAAACGCAGGGAGTCACGGCTGAGATAACACCCCAGGCATCAACCGTTGAAGCCATCTTGCCTGAATATGGAACCCTTGGGCTAGAATGTTCACCACGGACAGGTCTAGATTTCAATGAAATGATTTTGTTGACAATGAAGAACAAAGCATGGATGGTACATAGACAATGGTTTTTTGACCTGCCTTTACCATGGACATCAGGAGCTACAACAGAAACACCAACCTGGAATAAGAAAGAGCTTCTTGTGACATTCAAAAACGCACATGCAAAAAAGCAAGAAGTAGTAGTCCTTGGATCGCAAGAGGGAGCAATGCACACAGCACTGACAGGAGCTACAGAGATCCAAACCTCAGGAGGCACAAGTATTTTTGCGGGGCACTTAAAATGTAGACTCAAGATGGACAAATTGGAACTCAAGGGGATGAGCTATGCAATGTGCTTGAATGCCTTCGTGTTGAAGAAAGAAGTCTCTGAAACGCAACATGGGACGATACTCATTAAGGTTGAGTACAAAGGGGAAGATGCACCTTGCAAGATTCCTTTCTCCACGGAGGATGGACAAGGGAAAGCCCACAATGGCAGACTGATCACAGCTAACCCAATAGTGACCAAGAAGGAGGAGCCTGTCAACATCGAGGCAGAACCTCCTTTTGGGGAAAGTAATATAGTAATTGGAATTGGAGACAAAGCCTTGAAAATCAACTGGTACAAGAAGGGAAGCTCGATTGGGAAGATGTTCGAGGCCACTGCCAGAGGTGCAAGGCGCATGGCCATCTTGGGAGACACAGCCTGGGACTTTGGATCAGTAGGTGGTGTTTTAAATTCATTAGGAAAAATGGTGCACCAAATATTTGGAAGTGCTTACACAGCCCTATTTAGTGGAGTCTCCTGGATAATGAAAATTGGAATAGGTGTCCTTTTAACCTGGATAGGGTTGAATTCAAAAAACACTTCTATGTCATTTTCATGCATTGTGATAGGAATCATTACACTCTATCTGGGAGCCGTGGTGCAAGCTGACATGGGGTGTGTCATAAACTGGAAAGGCAAAGAACTCAAATGTGGAAGTGGAATTTTCGTCACTAATGAGGTCCACACCTGGACAGAGCAATACAAATTTCAAGCGGACTCTCCCAAAAGACTGGCGACAGCCATTGCAGGCGCTTGGGAGAATGGAGTGTGCGGAATCAGGTCGACAACCAGAATGGAGAACCTCCTGTGGAAGCAAATAGCTAATGAACTGAACTACATATTATGGGAAAACAACATCAAATTAACGGTAGTTGTGGGTGATGTAATTGGGGTCTTAGAGCAGGGGAAAAGAACACTAACACCACAACCCATGGAACTAAAATATTCATGGAAAACATGGGGAAAGGCGAAGATAGTGACAGCTGAAACACAAAATTCCTCTTTCATAATAGACGGGCCAAACACACCAGAGTGTCCAAGTGCCTCAAGAGCATGGAATGTGTGGGAGGTGGAAGATTACGGGTTCGGAGTTTTCACAACTAACATATGGCTGAAACTCCGAGAGATGTACACCCAACTATGTGACCACAGGCTAATGTCGGCAGCCGTTAAGGATGAGAGGGCCGTACACGCCGACATGGGCTATTGGATAGAAAGCCAAAAGAATGGAAGTTGGAAGCTAGAAAAGGCATCCCTCATAGAGGTAAAAACCTGCACATGGCCAAAATCACACACTCTTTGGAGCAATGGTGTGCTAGAGAGTGACATGATCATCCCAAAGAGTCTGGCTGGTCCCATTTCGCAACACAACTACAGGCCCGGATACCACACCCAAACGGCAGGACCCTGGCACTTAGGAAAATTGGAGCTGGACTTCAACTATTGTGAAGGAACAACAGTTGTCATCACAGAAAATTGTGGGACAAGAGGCCCATCACTGAGGACAACAACAGTGTCAGGGAAGTTGATACACGAATGGTGTTGCCGCTCGTGTACGCTTCCTCCCCTGCGATACATGGGAGAAGACGGCTGCTGGTATGGCATGGAAATTAGACCCATTAATGAGAAAGAAGAGAACATGGTAAAGTCTTTAGTCTCAGCAGGGAGTGGAAAGGCGGATAACTTCACAATGGGTGTCTTGTGTTTGGCAATCCTCTTTGAAGAGGTGATGAGAGGAAAATTTGGGAAAAAGCACATGATTGCAGGGGCTCTCTTCACGTTTGTGCTCCTTCTCTCAGGGCAAATAACATGGAGAGACATGGCGCACACACTCATAATGATTGGGTCCAACGCCTCTGACAGAATGGGAATGGGCGTCACTTACCTAGCATTGATTGCAACATTTAAAATTCAGCCATTTTTGGCTTTGGGATTCTTCCTGAGGAAACTGACATCCAGAGAAAATCTATTGCTGGGAGTTGGGTTGGCCATGGCAACAACGTTACAACTGCCAGAGGACATTGAACAAATGGCGAATGGAATAGCTTTAGGGCTCATGGCTCTTAAATTAATAACACAATTTGAAACATACCAACTATGGACGGCATTAGTCTCCCTAATGTGTTCAAATACAATTTTCACGTTGACTGTTGCCTGGAGAACAGCCACCCTGATTTTGGCCGTAATTTCTCTTTTGCCAGTGTGCCAGTCTTCGAGCATGAGGAAAACAGATTGGCTCCCAATGACTGTGGCAGCTATGGGAGTTCCACCCCTACCACTTTTCATTTTCAGTTTAAAAGATACGCTCAAAAGGAGAAGCTGGCCACTGAATGAGGGGGTGATGGCTGTTGGACTTGTGAGCATTCTAGCTAGTTCTTTCCTTAGGAATGACGTGCCCATGGCTGGACCATTAGTGGCTGGGGGCTTGCTGATAGCGTGCTACGTCATAACTGGCACGTCAGCAGACCTCACTGTAGAAAAAGCAGCAGATGTGACATGGGAGGAAGAGGCTGAGCAAACAGGAGTGTCCCACAATTTAATGATCACAGTTGATGACGATGGAACAATGAGAATAAAAGATGATGAGACCGAGAACATCTTAACAGTGCTTTTGAAAACAGCATTACTAATAGTGTCAGGCATTTTTCCATACTCCATACCCGCAACACTGTTGGTTTGGCACACTTGGCAAAAGCAAACCCAAAGGTCCGGCGTCCTATGGGACGTTCCCAGCCCCCCAGAGACACAGAAAGCAGAACTGGAAGAGGGGGTCTATAGGATCAAGCAGCAAGGAATTTTTGGGAAAACTCAAGTGGGGGTTGGAGTACAAAAAGAAGGAGTTTTTCACACCATGTGGCACGTCACAAGAGGAGCAGTGTTGACACACAATGGGAAAAGACTGGAACCAAACTGGGCTAACGTGAAAAAAGATCTGATTTCATACGGAGGAGGATGGAAATTGAGTGCACAATGGCAAAAAGGAGAGGAAGTGCAGGTTATTGCTGTAGAGCCTGGGAAGAACCCAAAGAACTTTCAAACCATGCCAGGCATTTTCCAGACAACAACAGGGGAGATAGGAGCGATTGCACTGGACTTCAAGCCTGGAACTTCAGGATCTCCCATCATAAACAGAGAGGGAAAGGTAGTGGGGCTGTATGGCAATGGAGTGGTCACAAAGAATGGTGGCTATGTCAGTGGAATAGCACAAACAAATGCAGAACCAGACGGACCGACACCAGAGTTGGAAGAAGAGATGTTCAAAAAGCGAAATCTAACCATAATGGATCTCCATCCCGGGTCAGGAAAGACGCGGAAATATCTTCCAGCTATTGTTAGAGAGGCAATCAAGAGACGTTTAAGGACTCTAATTTTGGCACCAACAAGGGTAGTTGCAGCTGAGATGGAAGAAGCATTGAAAGGGCTCCCAATAAGGTATCAAACAACTGCAACAAAATCTGAACACACAGGGAGAGAGATTGTTGATCTAATGTGCCACGCAACGTTCACAATGCGTTTGCTGTCACCAGTCAGGGTTCCAAACTACAACTTGATAGTAATGGATGAGGCTCATTTCACAGACCCAGCCAGTATAGCGGCTAGAGGGTACATATCAACTCGTGTAGGAATGGGAGAGGCAGCAGCAATTTTCATGACAGCCACACCCCCTGGAACAGCTGATGCTTTTCCTCAGAGCAACGCTCCAATTCAAGATGAAGAAAGAGACATACCAGAACGCTCATGGAATTCAGGCAATGAATGGATTACCGACTTTGCCGGGAAGACGGTGTGGTTTGTCCCTAGCATCAAAGCTGGAAATGACATAGCAAACTGCTTGCGAAAAAATGGAAAAAAGGTCATTCAACTTAGTAGGAAGACTTTTGACACAGAATATCAAAAGACTAAACTGAATGATTGGGACTTTGTGGTGACAACAGACATTTCAGAAATGGGAGCCAATTTCAAAGCAGACAGAGTGATCGACCCAAGAAGATGTCTCAAGCCAGTGATTTTGACAGACGGACCCGAGCGCGTGATCCTGGCGGGACCAATGCCAGTCACCGTAGCGAGCGCTGCACAAAGGAGAGGGAGAGTTGGCAGGAACCCACAAAAAGAGAATGACCAATACATATTCACGGGCCAGCCCCTTAATAATGATGAAGACCATGCTCACTGGACAGAAGCAAAAATGCTGCTAGACAACATCAACACACCAGAAGGGATCATACCAGCTCTCTTTGAACCAGAAAGGGAGAAGTCAGCCGCCATAGACGGCGAATACCGCCTGAAGGGTGAGTCCAGGAAGACCTTCGTGGAACTCATGAGGAGGGGTGACCTCCCAGTTTGGCTAGCCCATAAAGTAGCATCAGAAGGGATCAAATACACAGATAGAAAGTGGTGTTTTGATGGAGAACGCAATAATCAAATTTTAGAGGAGAATATGGATGTGGAAATCTGGACAAAGGAAGGAGAGAAGAAAAAATTGAGACCTAGGTGGCTTGATGCCCGCACTTATTCAGATCCATTAGCGCTCAAGGAATTCAAGGACTTTGCGGCTGGTAGGAAGTCAATTGCCCTTGATCTTGTGACAGAAATAGGAAGAGTGCCTTCACACTTAGCTCACAGAACGAGAAACGCCCTGGACAATCTGGTGATGTTGCACACGTCAGAACATGGCGGGAGGGCCTACAGGCATGCAGTGGAGGAACTACCAGAAACAATGGAAACACTCCTACTCCTGGGACTCATGATCCTGTTAACAGGTGGAGCAATGCTTTTCTTGATATCGGGTAAAGGGATTGGAAAGACTTCAATAGGACTCATTTGTGTAGTTGCTTCCAGCGGTATGTTATGGATGGCTGATGTCCCACTCCAATGGATCGCGTCGGCCATAGTCCTGGAGTTTTTCATGATGGTGTTACTTATACCAGAACCAGAAAAGCAGAGAACTCCCCAAGACAATCAACTCGCATATGTCGTGATAGGCATACTTACGTTGGCTGCAATAGTAGCAGCCAATGAAATGGGACTGTTGGAAACCACAAAGAGAGATTTAGGAATGTCCAAAGAACCAGGTGTTGTTTCTCCAACCAGCTATTTGGATGTGGACTTGCACCCAGCATCAGCCTGGACGTTGTACGCTGTGGCCACAACAGTAATAACACCAATGCTGAGACATACCATAGAGAATTCCACAGCAAATGTGTCCCTAGCAGCTATAGCCAACCAGGCAGTGGTCCTGATGGGTTTAGACAAAGGATGGCCAATATCGAAAATGGACTTAGGCGTACCACTATTGGCACTGGGTTGTTATTCACAAGTGAACCCACTAACTCTCACAGCGGCAGTACTCCTGCTAGTCACGCATTATGCTATCATAGGCCCAGGATTGCAGGCAAAAGCCACTCGTGAAGCTCAAAAAAGGACAGCTGCTGGAATAATGAAGAATCCAACAGTGGATGGGATAATGACAATAGACCTAGACCCTGTAATATACGATTCAAAATTTGAAAAACAACTAGGACAGGTTATGCTCCTGGTTCTGTGTGCAGTTCAACTTTTGTTAATGAGAACATCATGGGCTTTTTGTGAAGCTCTAACCCTAGCCACAGGACCAATAACAACACTCTGGGAAGGATCACCTGGGAAGTTCTGGAACACCACGATAGCTGTTTCCATGGCGAACATATTTAGAGGGAGCTATTTGGCAGGAGCTGGGCTCGCTTTTTCTATCATGAAATCAGTTGGAACAGGAAAGAGAGGGACAGGGTCACAGGGTGAAACCTTGGGAGAAAAGTGGAAAAAGAAATTGAATCAATTATCCCGGAAAGAGTTTGACCTTTACAAGAAATCCGGAATCACTGAAGTGGATAGAACAGAAGCCAAAGAAGGGTTGAAAAGAGGAGAAATAACACACCATGCCGTGTCCAGAGGCAGCGCAAAACTTCAATGGTTCGTGGAGAGAAACATGGTCATCCCCGAAGGAAGAGTCATAGACTTAGGCTGTGGAAGAGGAGGCTGGTCATATTATTGTGCAGGACTGAAAAAAGTTACAGAAGTGCGAGGATACACAAAAGGCGGCCCAGGACATGAAGAACCAGTACCTATGTCTACATACGGATGGAACATAGTCAAGTTAATGAGTGGAAAAGATGTGTTTTATCTTCCACCTGAAAAGTGTGATACTCTATTGTGTGACATTGGAGAATCCTCACCAAGCCCAACAGTGGAAGAAAGCAGAACCATAAGAGTCTTGAAGATGGTTGAACCATGGCTAAAAAATAACCAGTTTTGCATTAAAGTATTGAACCCTTACATGCCGACTGTGATTGAGCACCTAGAAAGACTACAAAGGAAACATGGAGGAATGCTTGTGAGAAATCCACTCTCACGAAACTCCACGCACGAAATGTACTGGATATCTAATGGCACAGGCAATATCGTTTCTTCTGTCAACATGGTATCCAGATTGCTACTGAACAGATTCACAATGACACATAGGAGACCCACCATAGAGAAAGATGTGGATTTAGGAGCGGGGACCCGACATGTCAATGCGGAACCAGAAACACCCAACATGGATGTCATTGGGGAAAGAATAAGAAGGATCAAGGAGGAGCATAGTTCAACATGGCACTATGATGATGAAAATCCTTATAAAACGTGGGCTTACCATGGATCCTATGAAGTTAAGGCCACAGGCTCAGCCTCCTCCATGATAAATGGAGTCGTGAAACTCCTCACGAAACCATGGGATGTGGTGCCCATGGTGACACAGATGGCAATGACGGATACAACCCCATTCGGCCAGCAAAGGGTTTTTAAAGAGAAAGTGGACACCAGGACACCCAGACCCATGCCAGGAACAAGAAAGGTTATGGAGATCACAGCGGAATGGCTTTGGAGAACCCTGGGAAGGAACAAAAGACCCAGATTATGTACGAGAGAGGAGTTCATAAAAAAGGTCAGAACCAACGCAGCTATGGGCGCCGTTTTTACAGAGGAGAACCAATGGGACAGTGCTAGAGCTGCTGTTGAGGATGAAGAATTCTGGAAACTCGTGGACAGAGAACGTGAACTCCATAAATTGGGCAAGTGTGGAAGCTGCGTTTACAACATGATGGGCAAGAGAGAGAAGAAACTTGGAGAGTTTGGCAAAGCAAAAGGCAGTAGAGCCATATGGTACATGTGGTTGGGAGCCAGGTACCTTGAGTTCGAAGCACTCGGATTCTTAAATGAAGACCATTGGTTCTCGCGTGAAAACTCTTACAGTGGAGTAGAAGGAGAAGGACTGCATAAACTGGGATACATCTTAAGAGATATTTCCAAGATACCCGGAGGAGCTATGTATGCTGATGACACAGCTGGTTGGGACACAAGAATAACAGAAGATGACCTGCACAATGAGGAAAAAATCACACAGCAAATGGATCCTGAACACAGGCAGTTAGCAAACGCTATATTCAAGCTCACATACCAAAACAAAGTGGTCAAAGTTCAACGACCAACTCCAAAGGGCACGGTAATGGACATCATATCTAGGAAAGACCAAAGAGGCAGTGGACAGGTGGGAACTTATGGTCTGAACACA---TTCACCAACATGGAAGCCCAGTTAATCAGACAAATGGAAGGAGAAGGTGTGTTGTCGAAGGCAGACCTCGAGAACCCTCACCTGCTAGAGAAGAAAGTTACACAATGGTTGGAAACAAAAGGAGTGGAGAGGTTAAAAAGAATGGCCATCAGCGGGGATGATTGCGTGGTGAAACCAATCGATGACAGGTTCGCCAATGCCCTGCTTGCCCTGAATGACATGGGAAAAGTTAGGAAGGACATACCTCAATGGCAGCCATCAAAAGGATGGCATGATTGGCAACAGGTCCCTTTCTGCTCCCACCACTTTCATGAATTGATCATGAAAGATGGAAGAAAGTTGGTAGTTCCCTGCAGACCCCAGGATGAATTAATCGGGAGAGCTAGAATCTCTCAAGGAGCAGGATGGAGCCTCAGAGAAACTGCATGCCTAGGGAAAGCCTACGCCCAAATGTGGGCTCTCATGTACTTTCACAGAAGAGATCTTAGACTAGCATCCAACGCCATATGTTCAGCAGTACCAGTCCATTGGGTCCCTACAAGCAGAACGACGTGGTCTATTCATGCTCACCATCAGTGGATGACTACAGAAGATATGCTTACTGTTTGGAACAGGGTGTGGATAGAGGACAATCCATGGATGGAGGACAAAACTCCAGTCACAACCTGGGAAGATGTTCCATATCTAGGGAAGAGAGAAGACCAATGGTGCGGATCACTCATTGGTCTCACTTCCAGAGCAACCTGGGCCCAGAACATACTTACGGCAATCCAACAGGTGAGAAGCCTTATAGGCAATGAAGAGTTTCTGGACTACATGCCTTCAATGAAGAGATTCAGGAAGGAGGAGGAGTCAGAGGGAGCCATTTGG
>JQ920480_c
ATGAACAACCAACGGAAAAAGACGGGAAAACCGTCTATCAATATGCTGAAGCGCGTGAGAAACCGTGTGTCAACTGGATCACAGTTGGCGAAGAGATTCTCAAGAGGATTGCTGAACGGCCAAGGACCAATGAAATTGGTCATGGCGTTCATAGCTTTCCTCAGATTTCTAGCCATCCCACCGACAGCAGGAGTCTTGGCTAGATGGGGAACCTTTAAGAAGTCGGGGGCCATTAAGGTCCTGAGAGGCTTCAAGAAGGAGATCTCAAACATGCTGAGCATTATCAACAGACGGAAAAAGACATCGCTCTGTCTCATGATGATGTTACCAGCAACACTTGCTTTCCATTTAACTTCACGGGATGGAGAGCCGCGCATGATTGTGGGGAAGAATGAAAGAGGAAAATCCCTACTTTTCAAGACAGCCTCTGGAATCAACATGTGCACACTCATAGCCATGGATTTGGGAGAGATGTGTGATGACACGGTCACTTACAAATGCCCCCTCATCACTGAAGTGGAGCCTGAAGACATTGACTGCTGGTGCAACCTTACATCGACATGGGTGACCTACGGAACGTGCAATCAAGCTGGAGAGCACAGACGCGATAAGAGATCGGTGGCGTTAGCTCCCCATGTCGGCATGGGACTAGACACACGCACCCAAACCTGGATGTCGGCTGAAGGAGCTTGGAGACAGGTCGAGAAGGTAGAGACATGGGCCTTTAGGCACCCAGGGTTCACAATACTAGCCCTATTTCTTGCCCATTACATAGGCACTTCCCTGACCCAGAAAGTGGTTATTTTCATACTACTAATGCTGGTCACCCCATCCATGACAATGAGATGTGTGGGAGTGGGAAACAGAGATTTTGTGGAAGGCCTATCAGGAGCTACGTGGGTTGACGTGGTGCTCGAGCACGGTGGGTGTGTGACCACTATGGCTAAGAACAAGCCCACGTTGGATATAGAGCTCCAGAAGACCGAGGCCACCCAACTGGCGACCCTAAGGAAACTATGCATTGAAGGAAAAATTACCAATGTAACAACCGACTCAAGGTGTCCCACCCAAGGGGAAGCGATTTTACCTGAGGAGCAGGACCAGAACTACGTGTGTAAGCACACATACGTGGACAGAGGCTGGGGAAACGGTTGTGGTTTGTTTGGCAAGGGAAGCCTGGTAACATGCGCGAAATTTCAATGTTTGGAATCAATAGAGGGAAAAGCGGTGCAGCATGAGAACCTCAAATACACCGTCATCATCACAGTGCACACAGGAGATCAACACCAGGTGGGAAATGAAACGCAGGGAGTCACGGCTGAGATAACACCCCAGGCATCAACCGTTGAAGCCATCTTGCCTGATTATGGAACCCTTGGGCTAGAATGTTCACCACGGACAGGTCTAGATTTCAATGAAATGATTTTGTTGACAATGAAGAACAAAGCATGGATGGTACATAGACAATGGTTTCTTGACCTGCCTTTACCATGGACATCAGGAGCTACAACAGAAACACCAACCTGGAATAAGAAAGAGCTTCTTGTGACATTCAAAAACGCACATGCAAAAAAGCAAGAAGTAGTAGTCCTTGGATCGCAAGAGGGAGCAATGCACACAGCACTGACAGGAGCTACAGAGATCCAAACCTCAGGAGGCACAAGTATTTTTGCGGGGCACTTAAAATGTAGACTCAAGATGGACAAATTGGAACTCAAGGGGATGAGCTATGCAATGTGCTTGAATGCCTTCGTGTTGAAGAAAGAAGTCTCTGAAACGCAACATGGGACGATACTCATTAAGGTTGAGTACAAAGGGGAAGATGCACCTTGCAAGATTCCTTTCTCCACGGAGGATGGACAAGGGAAAGCCCACAACGGCAGACTGATCACAGCTAACCCAATAGTGACCAAGAAGGAGGAGCCTGTCAACATCGAGGCAGAACCTCCTTTTGGGGAAAGTAACATAGTAATTGGAATTGGAGACAAAGCCTTGAAAATCAACTGGTACAAGAAGGGAAGCTCGATTGGGAAGATGTTCGAGGCCACTGCCAGAGGTGCAAGGCGCATGGCCATCTTGGGAGACACAGCCTGGGACTTTGGATCAGTAGGTGGTGTTTTAAATTCATTAGGAAAAATGGTGCACCAAATATTTGGAAGTGCTTACACAGCCCTATTTAGTGGAGTCTCCTGGATAATGAAAATTGGAATAGGTGTCCTTTTAACCTGGATAGGGTTGAATTCAAAAAACACTTCTATGTCATTTTCATGCATTGTGATAGGAATCATTACACTATATCTGGGAGCTGTGGTGCAAGCTGACATGGGGTGTGTCATAAACTGGAAAGGCAAAGAACTCAAATGTGGAAGTGGAATTTTTGTCACTAATGAGGTTCACACCTGGACAGAGCAATACAAATTTCAAGCGGACTCTCCCAAAAGACTGGCGACAGCCATTGCAGGCGCTTGGGAGAATGGAGTGTGCGGAATCAGGTCGACAACCAGAATGGAGAACCTCCTGTGGAAGCAAATAGCTAATGAACTGAACTACATATTATGGGAAAACAACATCAAATTAACGATAGTTGTGGGTGATGTAATTGGGGTCTTAGAGCAGGGGAAAAGAACACTAACACCACAACCCATGGAACTAAAATATTCATGGAAAACATGGGGAAAGGCGAAGATAGTGACAGCTGAAACACAAAATTCCTCTTTCATAATAGACGGGCCAAACACACCAGAGTGTCCAAGTGCCTTAAGAGCATGGAATGTGTGGGAGGTGGAAGATTACGGGTTCGGAGTTTTCACAACTAACATATGGCTGAAACTCCGAGAGAAGTACACCCAACTATGTGACCACAGGCTAATGTCGGCAGCCGTTAAGGATGAGAGGGCCGTACACGCCGACATGGGCTATTGGATAGAAAGCCAAAAGAATGAAAGTTGGAAGCTAGAAAAGGCATCCCTCATAGAGGTAAAAACCTGCACATGGCCAAAATCACACACTCTTTGGAGCAATGGTGTGCTAGAGAGTGACATGATCATCCCAAAGAGTCTGGCTGGTCCCATTTCGCAACACAACTACAGGCCCGGATATCACACCCAAACGGCAGGACCCTGGCACTTAGGAAAATTGGAGCTGGACTTCAACTATTGCGAAGGAACAACAGTTGTCATCACAGAAAATTGTGGGACAAGAGGCCCATCACTGAGGACAACAACAGTGTCAGGGAAGTTGATACACGAATGGTGTTGCCGCTCGTGTACGCTTCCTCCCCTGCGATACATGGGAGAAGACGGCTGCTGGTATGGCATGGAAATTAGACCCATTAATGAGAAAGAAGAGAACATGGTAAAGTCTTTAGTCTCAGCAGGGAGTGGAAAGACGGATAACTTCACAATGGGTGTCTTGTGTTTGGCAATCCTCTTTGAAGAGGTGATGAGAGGAAAATTTGGGAAAAAACACATGATTGCAGGGGCTCTCTTCATGTTTGTGCTCCTTCTCTCAGGGCAAATAACATGGAGAGACATGGTGCACACACTCATAATGATTGGGTCCAACGCCTCTGACAGAATGGGAATGGGCGTCACTTACCTAGCATTGATTGCAACATTTAAAATTCAGCCATTTTTGGCTTTAGGATTCTTCCTGAGGAAACTGACATCCAGAGAAAATCTATTGCTGGGAGTTGGGTTGGCCATGGCAACAACGTTACAACTGCCAGAGGACATTGAACAAATGGCGAATGGAATAGCTTTAGGGCTCATGGCTCTTAAATTAATAACACAATTTGAAACATACCAACTATGGACGGCATTAATCTCCCTAATGTGTTCAAACACAATTTTCACGTTGACTGTTGCCTGGAGAACAGCCACCCTGATTTTGGCTGTAATTTCTCTTTTGCCAGTGTGCCAGTCTTCGAGCATGAGGAAAACAGATTGGCTCCCAATGACTGTGGCAGCTATGGGAGTTCCACCCCTACCACTTTTCATTTTCAGTTTAAAAGACACGCTCAAAAGGAGAAGCTGGCCACTAAATGAGGGGGTGATGGCTGTTGGACTTGTGAGCATTCTAGCCAGTTCTTTCCTTAGGAATGACGTGCCCATGGCTGGACCATTAGTGGCTGGGGGCTTGCTGATAGCGTGCTACGTCATAACTGGCACGTCAGCAGACCTCACTGTAGAAAAAGCAGCAGATGTGACATGGGAGGAAGAGGCTGAGCAAACAGGAGTGTCCCACAATTTAATGATCACAGTTGATGACGATGGAACAATGAGAATAAAAGATGATGAGACCGAGAACATCTTAACAGTGCTTTTGAAAACAGCATTACTAATAGTGTCAGGCATTTTTCCATACTCCATACCCGCAACACTGTTGGTTTGGCACACTTGGCAAAAGCAAACCCAAAGGTCCGGCGTCCTATGGGACGTTCCCAGCCCCCCAGAGACACAGAAAGCAGAACTGGAAGAGGGGGTCTATAGGATCAAGCAGCAAGGAATTTTTGGGAAAACTCAAGTGGGAGTTGGAGTACAAAAAGAAGGAGTTTTTCACACCATGTGGCACGTCACAAGAGGAGCAGTGTTGACACACAATGGGAAAAGACTGGAACCAAACTGGGCTAACGTGAAAAAAGATCTGATTTCGTACGGAGGAGGATGGAAATTGAGTGCACAATGGCAAAAAGGAGAGGAAGTGCAGGTTATTGCTGTAGAGCCTGGGAAGAACCCAAAGAACTTTCAAACCATGCCAGGCATTTTTCAGACAACAACAGGGGAGATAGGAGCGATTGCACTGGACTTCAAGCCTGGAACTTCAGGATCTCCTATCATAAACAGAGAGGGAAAGGTAGTGGGGCTGTATGGCAATGGAGTGGTCACAAAGAATGGTGGCTATGTCAGTGGAATAGCACAAACAAATGCAGAACCAGACGGACCGACACCAGAGTTGGAAGAAGAGATGTTCAAAAAGCGAAATCTAACCATAATGGATCTCCATCCCGGGTCAGGAAAGACGCGGAAATATCTTCCAGCTATTGTTAGAGAGGCAATCAAGAGACGTTTAAGGACTCTAATTTTGGCACCAACAAGGGTAGTTGCAGCTGAGATGGAAGAAGCATTGAAAGGGCTCCCAATAAGGTATCAGACAACTGCAACAAAATCTGAACACACAGGGAGAGAGATTGTTGATCTAATGTGCCACGCAACGTTCACAATGCGTTTGCTGTCACCAGTCAGGGTTCCAAACTACAACTTGATAGTAATGGATGAGGCTCATTTCACAGACCCAGCCAGTATAGCGGCTAGAGGGTACATATCAACTCGTGTAGGAATGGGAGAGGCAGCAGCAATTTTCATGACAGCCACACCCCCTGGAACAGCTGATGCTTTTCCTCAGAGCAACGCTCCAATTCAAGATGAAGAAAGAGATATACCAGAACGCTCATGGAATTCAGGCAATGAATGGATTACCGACTTTGCCGGGAAGACGGTGTGGTTTGTCCCTAGCATCAAAGCTGGAAATGACATAGCAAACTGCTTGCGAAAAAATGGAAAAAAGGTCATTCAACTTAGTAGGAAGACTTTTGACACAGAATATCAAAAGACCAAACTGAATGATTGGGACTTTGTGGTGACAACAGACATTTCAGAAATGGGAGCCAATTTCAAAGCAGACAGAGTGATTGACCCAAGAAGATGTCTCAAGCCAGTGATCTTGACAGACGGACCCGAGCGCGTGATCCTGGCGGGACCAATGCCAGTCACCGTAGCAAGCGCTGCACAAAGGAGAGGGAGAGTCGGCAGGAACTCACAAAAAGAGAATGACCAATACATATTCACGGGCCAGCCCCTTAATAATGATGAAGACCATGCTCACTGGACAGAAGCAAAAATGCTGTTAGACAACATTAACACACCAGAAGGGATCATACCAGCTCTCTTTGAACCAGAAAGGGAGAAGTCAGCCGCCATAGACGGCGAATACCGCCTGAAGGGTGAGTCCAGGAAGACCTTCGTGGAACTCATGAGGAGGGGTGACCTCCCAGTTTGGCTAGCCCATAAAGTAGCATCAGAAGGGATCAAATACACAGATAGAAAGTGGTGTTTTGATGGAGAACGCAATAATCAAATTTTAGAGGAGAATATGGATGTGGAAATCTGGACAAAGGAAGGAGAGAAGAAAAAATTGAGACCTAGGTGGCTTGATGCCCGCACTTATTCAGATCCATTAGCGCTCAAGGAATTCAAGGACTTTGCGGCTGGTAGGAAGTCAATTGCCCTTGATCTTGTGACAGAAATAGGAAGAGTGCCTTCACACTTAGCCCACAGAACGAGAAACGCCCTGGACAATCTGGTGATGTTGCACACGTCAGAACATGGCGGGAGGGCCTACAGGCATGCAGTGGAGGAACTACCAGAAACAATGGAAACACTCCTACTCCTGGGACTCATGATCCTGTTAACAGGTGGAGCAATGCTTTTCTTGATATCGGGTAAAGGGATTGGAAAGACTTCAATAGGACTCATTTGTGTAGTTGCTTCCAGCGGTATGTTATGGATGGCTGATGTTCCACTCCAATGGATCGCGTCGGCCATAGTCCTGGAGTTTTTCATGATGGTGTTACTAATACCAGAACCAGAAAAGCAGAGAACTCCCCAAGACAATCAACTCGCATATGTCGTGATAGGCATACTTACGTTGGCTGCAATAGTAGCAGCCAATGAAATGGGACTGTTGGAAACCACAAAGAGAGATTTAGGAATGTCCAAAGAACCAGGTGTTGTTTCTCCAACCAGCTATTTGGATGTGGACTTGCACCCAGCATCAGCCTGGACGTTGTACGCTGTGGCCACAACAGTAATAACACCAATGCTGAGACATACCATAGAGAATTCCACAGCAAATGTGTCCCTAGCAGCTATAGCCAACCAGGCAGTGGTCCTGATGGGTTTAGACAAAGGATGGCCAATATCGAAAATGGACTTAGGCGTACCACTATTGGCACTGGGTTGTTATTCACAAGTGAATCCACTAACTCTCACAGCGGCAGTACTCCTGCTAGTCACGCATTATGCTATCATAGGCCCAGGATTGCAGGCAAAAGCTACTCGTGAAGCTCAAAAAAGGACAGCTGCAGGAATAATGAAGAATCCAACAGTGGATGGGATAATGACAATAGACCTAGACCCTGTAATATACGATTCAAAATTTGAAAAACAACTAGGACAGGTTATGCTCCTGGTTCTGTGCGCAGTTCAACTTTTGTTAATGAGAACATCATGGGCTTTTTGTGAAGCTCTAACCCTAGCCACAGGACCAATAACAACACTCTGGGAAGGATCACCTGGGAAGTTCTGGAACACCACAATAGCCGTTTCCATGGCGAACATATTTAGAGGGAGCTATTTGGCAGGAGCTGGGCTCGCTTTTTCTATCATGAAATCAGTTGGAACAGGAAAGAGAGGGACAGGGTCACAGGGTGAAACCTTGGGAGAAAAGTGGAAAAAGAAATTGAATCAATTATCCCGGAAAGAGTTTGACCTTTACAAGAAATCCGGAATCACTGAAGTGGATAGAACAGAAGCCAAAGAAGGGTTGAAAAGAGGAGAAATAACACACCATGCCGTGTCCAGAGGCAGCGCAAAACTTCAATGGTTCGTGGAGAGAAACATGGTCATCCCCGAAGGAAGAGTCATAGACTTAGGCTGTGGAAGAGGAGGCTGGTCATATTATTGTGCAGGACTGAAAAAAGTTACAGAAGTGCGAGGATACACAAAAGGCGGCCCAGGACATGAAGAACCAGTACCTATGTCTACATATGGATGGAACATAGTCAAGTTAATGAGTGGAAAAGATGTGTTTTATCTTCCACCTGAAAAGTGTGATACTCTATTGTGTGACATTGGAGAATCCTCACCAAGCCCAACAGTGGAAGAAAGCAGAACCATAAGAGTCTTGAAGATGGTTGAACCATGGCTAAAAAATAACCAGTTTTGCATTAAAGTATTGAACCCTTACATGCCGACTGTGATTGAGCACTTAGAAAGACTACAAAGGAAACATGGAGGAATGCTTGTGAGAAATCCACTCTCACGAAACTCCACGCATGAAATGTACTGGATATCTAATGGCACAGGCAATATCGTTTCTTCTGTCAACATGGTATCCAGATTGCTACTGAACAGATTCACAATGACACATAGGAGACCCACCATAGAGAAAGATGTGGATTTAGGAGCGGGGACCCGACATGTCAATGCGGAACCAGAAACACCCAACATGGATGTCATTGGGGAAAGAATAAGAAGGATCAAGGAGGAGCATAGTTCAACATGGCACTATGATGATGAAAATCCTTATAAAACGTGGGCTTACCATGGATCCTATGAAGTTAAGGCCACAGGCTCAGCCTCCTCCATGATAAATGGAGTCGTGAAACTCCTCACGAAACCATGGGATGTGGTGCCCATGGTGACACAGATGGCAATGACGGACACAACCCCATTCGGCCAGCAAAGGGTTTTTAAAGAGAAAGTGGACACCAGGACACCTAGACCCATGCCAGGAACAAGAAAGGTTATGGAGATCACAGCGGAATGGCTTTGGAGAACCCTGGGAAGGAACAAAAGACCCAGATTATGTACGAGAGAGGAGTTCATAAAAAAGGTCAGAACCAACGCAGCTATGGGCGCCGTTTTTACAGAGGAGAACCAATGGGACAGTGCTAGAGCTGCTGTTGAGGATGAAGAATTCTGGAAACTCGTGGACAGAGAACGTGAACTCCATAAATTGGGCAAGTGTGGAAGCTGCGTTTACAACATGATGGGCAAGAGAGAGAAGAAACTTGGAGAGTTTGGCAAAGCAAAAGGCAGTAGAGCTATATGGTACATGTGGTTGGGAGCCAGGTACCTTGAGTTCGAAGCACTCGGATTCTTAAATGAAGACCATTGGTTCTCGCGTGAAAACTCTCACAGTGGAGTAGAAGGAGAAGGATTGCATAAACTGGGATACATCTTAAGAGACATTTCCAAGATACCCGGAGGAGCTATGTATGCTGATGACACAGCTGGTTGGGACACAAGAATAACAGAAGATGACCTGCACAATGAGGAAAAAATCACACAGCAAATGGATCCTGAACATAGGCAGTTAGCAAACGCTATATTCAAGCTCACATACCAAAACAAAGTGGTCAAAGTTCAACGACCAACTCCAAAGGGCACGGTAATGGACATCATATCTAGGAAAGACCAAAGAGGCAGTGGACAGGTGGGAACTTATGGTCTGAACACA---TTCACCAACATGGAAGCCCAGTTAATCAGACAAATGGAAGGAGAAGGTGTGTTGTCGAAGGCTGACCTCGAGAACCCTCACCTGCTAGAGAAGAAAGTTACACAATGGTTGGAAACAAAAGGAGTGGAGAGGTTAAAAAGAATGGCCATCAGCGGGGATGATTGCGTGGTGAAACCAATCGATGACAGGTTCGCCAATGCCCTGCTTGCCCTGAATGACATGGGAAAAGTTAGGAAGGACATACCTCAATGGCAGCCATCAAAAGGATGGCATGATTGGCAACAGGTCCCTTTCTGCTCCCACCACTTTCATGAATTGATCATGAAAGATGGAAGAAAGTTGGTAGTTCCCTGCAGACCCCAGGATGAATTAATCGGGAGAGCTAGAATCTCTCAAGGAGCAGGATGGAGCCTCAGAGAAACTGCATGCCTAGGGAAAGCCTACGCTCAAATGTGGGCTCTCATGTACTTTCACAGAAGAGATCTTAGACTAGCATCCAACGCCATATGTTCAGCAGTACCAGTCCATTGGGTCCCTACAAGCAGAACGACGTGGTCTATTCATGCTCACCATCAGTGGATGACCACAGAAGATATGCTTACTGTTTGGAACAGGGTGTGGATAGAGGACAATCCATGGATGGAGGACAAAACTCCAGTCACAACCTGGGAAGATGTTCCATATCTAGGGAAGAGAGAAGACCAATGGTGCGGATCACTCATTGGTCTCACTTCCAGAGCAACCTGGGCCCAGAACATACTTACGGCAATCCAACAGGTGAGAAGCCTTATAGGCAATGAAGAGTTTCTGGACTACATGCCTTCAATGAAGAGATTCAGGAAGGAGGAGGAGTCAGAGGGAGCCATTTGG
>JQ920479_c
ATGAACAACCAACGGAAAAAGACGGGAAAACCGTCTATCAATATGCTGAAGCGCGTGAGAAACCGTGTGTCAACTGGATCACAGTTGGCGAAGAGATTCTCAAGAGGATTGCTGAACGGCCAAGGACCAATGAAATTGGTCATGGCGTTCATAGCTTTCCTCAGATTTCTAGCCATCCCACCGACAGCAGGAGTCTTGGCTAGATGGGGAACCTTTAAGAAGTCGGGGGCCATTAAGGTCCTGAGAGGCTTCAAGAAGGAGATCTCAAACATGCTGAGCATTATCAACAGACGGAAAAAGACATCGCTCTGTCTCATGATGATGTTACCAGCAACACTTGCTTTCCATTTAACTTCACGGGATGGAGAGCCGCGCATGATTGTGGGGAAGAATGAAAGAGGAAAATCCCTACTTTTCAAGACAGCCTCTGGAATCAACATGTGCACACTCATAGCCATGGATTTGGGAGAGATGTGTGATGACACGGTCACTTACAAATGCCCCCTCATCACTGAAGTGGAGCCTGAAGACATTGACTGCTGGTGCAACCTTACATCGACATGGGTGACCTACGGAACGTGCAATCAAGCTGGAGAGCACAGACGCGATAAGAGATCGGTGGCGTTAGCTCCCCATGTCGGCATGGGACTAGACACACGCACCCAAACCTGGATGTCGGCTGAAGGAGCTTGGAGACAGGTCGAGAAGGTAGAGACATGGGCCTTTAGGCACCCAGGGTTCACAATACTAGCCCTATTTCTTGCCCATTACATAGGCACTTCCCTGACCCAGAAAGTGGTTATTTTCATACTACTAATGCTGGTCACCCCATCCATGACAATGAGATGTGTGGGAGTGGGAAACAGAGATTTTGTGGAAGGCCTATCAGGAGCTACGTGGGTTGACGTGGTGCTCGAGCACGGTGGGTGTGTGACCACTATGGCTAAGAACAAGCCCACGTTGGATATAGAGCTCCAGAAGACCGAGGCCACCCAACTGGCGACCCTAAGGAAACTATGCATTGAAGGAAAAATTACCAATGTAACAACCGACTCAAGGTGTCCCACCCAAGGGGAAGCGATTTTACCTGAGGAGCAGGACCAGAACTACGTGTGTAAGCACACATACGTGGACAGAGGCTGGGGAAACGGTTGTGGTTTGTTTGGCAAGGGAAGCCTGGTAACATGCGCGAAATTTCAATGTTTGGAATCAATAGAGGGAAAAGCGGTGCAGCATGAGAACCTCAAATACACCGTCATCATCACAGTGCACACAGGAGATCAACACCAGGTGGGAAATGAAACGCAGGGAGTCACGGCTGAGATAACACCCCAGGCATCAACCGTTGAAGCCATCTTGCCTGAATATGGAACCCTTGGGCTAGAATGTTCACCACGGACAGGTCTAGATTTCAATGAAATGATTTTGTTGACAATGAAGAACAAAGCATGGATGGTACATAGACAATGGTTTCTTGACCTGCCTTTACCATGGACATCAGGAGCTACAACAGAAACACCAACCTGGAATAAGAAAGAGCTTCTTGTGACATTCAAAAACGCACATGCAAAAAAGCAAGAAGTAGTAGTCCTTGGATCGCAAGAGGGAGCAATGCACACAGCACTGACAGGAGCTACAGAGATCCAAACCTCAGGAGGCACAAGTATTTTTGCGGGGCACTTAAAATGTAGACTCAAGATGGACAAATTGGAACTCAAGGGGATGAGCTATGCAATGTGCTTGAATGCCTTCGTGTTGAAGAAAGAAGTCTCTGAAACGCAACATGGGACGATACTCATTAAGGTTGAGTACAAAGGGGAAGATGCACCTTGCAAGATTCCTTTCTCCACGGAGGATGGACAAGGGAAAGCCCACAACGGCAGACTGATCACAGCTAACCCAATAGTGACCAAGAAGGAGGAGCCTGTCAACATCGAGGCAGAACCTCCTTTTGGGGAAAGTAACATAGTAATTGGAATTGGAGACAAAGCCTTGAAAATCAACTGGTACAAGAAGGGAAGCTCGATTGGGAAGATGTTCGAGGCCACTGCCAGAGGTGCAAGGCGCATGGCCATCTTGGGAGACACAGCCTGGGACTTTGGATCAGTAGGTGGTGTTTTAAATTCATTAGGAAAAATGGTGCACCAAATATTTGGAAGTGCTTACACAGCCCTATTTAGTGGAGTCTCCTGGATAATGAAAATTGGAATAGGTGTCCTTTTAACCTGGATAGGGTTGAATTCAAAAAACACTTCTATGTCATTTTCATGCATTGTGATAGGAATCATTACACTATATCTGGGAGCTGTGGTGCAAGCTGACATGGGGTGTGTCATAAACTGGAAAGGCAAAGAACTCAAATGTGGAAGTGGAATTTTCGTCACTAATGAGGTTCACACCTGGACAGAGCAATACAAATTTCAAGCGGACTCTCCCAAAAGACTGGCGACAGCCATTGCAGGCGCTTGGGAGAATGGAGTGTGCGGAATCAGGTCGACAACCAGAATGGAGAACCTCCTGTGGAAGCAAATAGCTAATGAACTGAACTACATATTATGGGAAAACAACATCAAATTAACGATAGTTGTGGGTGATGTAATTGGGGTCTTAGAGCAGGGGAAAAGAACACTAACACCACAACCCATGGAACTAAAATATTCATGGAAAACATGGGGAAAGGCGAAGATAGTGACAGCTGAAACACAAAATTCCTCTTTCATAATAGACGGGCCAAACACACCAGAGTGTCCAAGTGCCTTAAGAGCATGGAATGTGTGGGAGGTGGAAGATTACGGGTTCGGAGTTTTCACAACTAACATATGGCTGAAACTCCGAGAGAAGTACACCCAACTATGTGACCACAGGCTAATGTCGGCAGCCGTTAAGGATGAGAGGGCCGTACACGCCGACATGGGCTATTGGATAGAAAGCCAAAAGAATGAAAGTTGGAAGCTAGAAAAGGCATCCCTCATAGAGGTAAAAACCTGCACATGGCCAAAATCACACACTCTTTGGAGCAATGGTGTGCTAGAGAGTGACATGATCATCCCAAAGAGTCTGGCTGGTCCCATTTCGCAACACAACTACAGGCCCGGATATCACACCCAAACGGCAGGACCCTGGCACTTAGGAAAATTGGAGCTGGACTTCAACTATTGCGAAGGAACAACAGTTGTCATCACAGAAAATTGTGGGATAAGAGGCCCATCACTGAGGACAACAACAGTGTCAGGGAAGTTGATACACGAATGGTGTTGCCGCTCGTGTACGCTTCCTCCCCTGCGATACATGGGAGAAGACGGCTGCTGGTATGGCATGGAAATTAGACCCATTAATGAGAAAGAAGAGAACATGGTAAAGTCTTTAGTCTCAGCAGGGAGTGGAAAGACGGATAACTTCACAATGGGTGTCTTGTGTTTGGCAATCCTCTTTGAAGAGGTGATGAGAGGAAAATTTGGGAAAAAACACATGATTGCAGGGGCTCTCTTCATGTTTGTGCTCCTTCTCTCAGGGCAAATAACATGGAGAGACATGGTGCACACACTCATAATGATTGGGTCCAACGCCTCTGACAGAATGGGAATGGGCGTCACTTACCTAGCATTGATTGCAACATTTAAAATTCAGCCATTTTTGGCTTTAGGATTCTTCCTGAGGAAACTGACATCCAGAGAAAATCTATTGCTGGGAGTTGGGTTGGCCATGGCAACAACGTTACAACTGCCAGAGGACATTGAACAAATGGCGAATGGAATAGCTTTAGGGCTCATGGCTCTTAAATTAATAACACAATTTGAAACATACCAACTATGGACGGCATTAATCTCCCTAATGTGTTCAAACACAATTTTCACGTTGACTGTTGCCTGGAGAACAGCCACCCTGATTTTGGCTGTAATTTCTCTTTTGCCAGTGTGCCAGTCTTCGAGCATGAGGAAAACAGATTGGCTCCCAATGACTGTGGCAGCTATGGGAGTTCCACCCCTACCACTTTTCATTTTCAGTTTAAAAGACACGCTCAAAAGGAGAAGCTGGCCACTAAATGAGGGGGTGATGGCTGTTGGACTTGTGAGCATTCTAGCCAGTTCTTTCCTTAGGAATGACGTGCCCATGGCTGGACCATTAGTGGCTGGGGGCTTGCTGATAGCGTGCTACGTCATAACTGGCACGTCAGCAGACCTCACTGTAGAAAAAGCAGCAGATGTGACATGGGAGGAAGAGGCTGAGCAAACAGGAGTGTCCCACAATTTAATGATCACAGTTGATGACGATGGAACAATGAGAATAAAAGATGATGAGACCGAGAACATCTTAACAGTGCTTTTGAAAACAGCATTACTAATAGTGTCAGGCATTTTTCCATACTCCATACCCGCAACACTGTTGGTTTGGCACACTTGGCAAAAGCAAACCCAAAGGTCCGGCGTCCTATGGGACGTTCCCAGCCCCCCAGAGACACAGAAAGCAGAACTGGAAGAGGGGGTCTATAGGATCAAGCAGCAAGGAATTTTTGGGAAAACTCAAGTGGGAGTTGGAGTACAAAAAGAAGGAGTTTTTCACACCATGTGGCACGTCACAAGAGGAGCAGTGTTGACACACAATGGGAAAAGACTGGAACCAAACTGGGCTAACGTGAAAAAAGATCTGATTTCGTACGGAGGAGGATGGAAATTGAGTGCACAATGGCAAAAAGGAGAGGAAGTGCAGGTTATTGCTGTAGAGCCTGGGAAGAACCCAAAGAACTTTCAAACCATGCCAGGCATTTTTCAGACAACAACAGGGGAGATAGGAGCGATTGCACTGGACTTCAAGCCTGGAACTTCAGGATCTCCTATCATAAACAGAGAGGGAAAGGTAGTGGGGCTGTATGGCAATGGAGTGGTCACAAAGAATGGTGGCTATGTCAGTGGAATAGCACAAACAAATGCAGAACCAGACGGACCGACACCAGAGTTGGAAGAAGAGATGTTCAAAAAGCGAAATCTAACCATAATGGATCTCCATCCCGGGTCAGGAAAGACGCGGAAATATCTTCCAGCTATTGTTAGAGAGGCAATCAAGAGACGTTTAAGGACTCTAATTTTGGCACCAACAAGGGTAGTTGCAGCTGAGATGGAAGAAGCATTGAAAGGGCTCCCAATAAGGTATCAGACAACTGCAACAAAATCTGAACACACAGGGAGAGAGATTGTTGATCTAATGTGCCACGCAACGTTCACAATGCGTTTGCTGTCACCAGTCAGGGTTCCAAACTACAACTTGATAGTAATGGATGAGGCTCATTTCACAGACCCAGCCAGTATAGCGGCTAGAGGGTACATATCAACTCGTGTAGGAATGGGAGAGGCAGCAGCAATTTTCATGACAGCCACACCCCCTGGAACAGCTGATGCTTTTCCTCAGAGCAACGCTCCAATTCAAGATGAAGAAAGAGATATACCAGAACGCTCATGGAATTCAGGCAATGAATGGATTACCGACTTTGCCGGGAAGACGGTGTGGTTTGTCCCTAGCATCAAAGCTGGAAATGACATAGCAAACTGCTTGCGAAAAAATGGAAAAAAGGTCATTCAACTTAGTAGGAAGACTTTTGACACAGAATATCAAAAGACTAAACTGAATGATTGGGACTTTGTGGTGACAACAGACATTTCAGAAATGGGAGCCAATTTCAAAGCAGACAGAGTGATTGACCCAAGAAGATGTCTCAAGCCAGTGATCTTGACAGACGGACCCGAGCGCGTGATCCTGGCGGGACCAATGCCAGTCACCGTAGCGAGCGCTGCACAAAGGAGAGGGAGAGTCGGCAGGAACTCACAAAAAGAGAATGACCAATACATATTCACGGGCCAGCCCCTTAATAATGATGAAGACCATGCTCACTGGACAGAAGCAAAAATGCTGTTAGACAACATTAACACACCAGAAGGGATCATACCAGCTCTCTTTGAACCAGAAAGGGAGAAGTCAGCCGCCATAGACGGCGAATACCGCCTGAAGGGTGAGTCCAGGAAGACCTTCGTGGAACTCATGAGGAGGGGTGACCTCCCAGTTTGGCTAGCCCATAAAGTAGCATCAGAAGGGATCAAATACACAGATAGAAAGTGGTGTTTTGATGGAGAACGCAATAATCAAATTTTAGAGGAGAATATGGATGTGGAAATCTGGACAAAGGAAGGAGAGAAGAAAAAATTGAGACCTAGGTGGCTTGATGCCCGCACTTATTCAGATCCATTAGCGCTCAAGGAATTCAAGGACTTTGCGGCTGGTAGGAAGTCAATTGCCCTTGATCTTGTGACAGAAATAGGAAGAGTGCCTTCACACTTAGCCCACAGAACGAGAAACGCCCTGGACAATCTGGTGATGTTGCACACGTCAGAACATGGCGGGAGGGCCTACAGGCATGCAGTGGAGGAACTACCAGAAACAATGGAAACACTCCTACTCCTGGGACTCATGATCCTGTTAACAGGTGGAGCAATGCTTTTCTTGATATCGGGTAAAGGGATTGGAAAGACTTCAATAGGACTCATTTGTGTAGTTGCTTCCAGCGGTATGTTATGGATGGCTGATGTTCCACTCCAATGGATCGCGTCGGCCATAGTCCTGGAGTTTTTCATGATGGTGTTACTAATACCAGAACCAGAAAAGCAGAGAACTCCCCAAGACAATCAACTCGCATATGTCGTGATAGGCATACTTACGTTGGCTGCAATAGTAGCAGCCAATGAAATGGGACTGTTGGAAACCACAAAGAGAGATTTAGGAATGTCCAAAGAACCAGGTGTTGTTTCTCCAACCAGCTATTTGGATGTGGACTTGCACCCAGCATCAGCCTGGACGTTGTACGCTGTGGCCACAACAGTAATAACACCAATGCTGAGACATACCATAGAGAATTCCACAGCAAATGTGTCCCTAGCAGCTATAGCCAACCAGGCAGTGGTCCTGATGGGTTTAGACAAAGGATGGCCAATATCGAAAATGGACTTAGGCGTACCACTATTGGCACTGGGTTGTTATTCACAAGTGAATCCACTAACTCTCACAGCGGCAGTACTCCTGCTAGTCACGCATTATGCTATCATAGGCCCAGGATTGCAGGCAAAAGCTACTCGTGAAGCTCAAAAAAGGACAGCTGCTGGAATAATGAAGAATCCAACAGTGGATGGGATAATGACAATAGACCTAGACCCTGTAATATACGATTCAAAATTTGAAAAACAACTAGGACAGGTTATGCTCCTGGTTCTGTGCGCAGTTCAACTTTTGTTAATGAGAACATCATGGGCTTTTTGTGAAGCTCTAACCCTAGCCACAGGACCAATAACAACACTCTGGGAAGGATCACCTGGGAAGTTCTGGAACACCACGATAGCCGTTTCCATGGCGAACATATTTAGAGGGAGCTATTTGGCAGGAGCTGGGCTCGCTTTTTCTATCATGAAATCAGTTGGAACAGGAAAGAGAGGGACAGGGTCACAGGGTGAAACCTTGGGAGAAAAGTGGAAAAAGAAATTGAATCAATTATCCCGGAAAGAGTTTGACCTTTACAAGAAATCCGGAATCACTGAAGTGGATAGAACAGAAGCCAAAGAAGGGTTGAAAAGAGGAGAAATAACACACCATGCCGTGTCCAGAGGCAGCGCAAAACTTCAATGGTTCGTGGAGAGAAACATGGTCATCCCCGAAGGAAGAGTCATAGACTTAGGCTGTGGAAGAGGAGGCTGGTCATATTACAGTGCAGGACTGAAAAAAGTTACAGAAGTGCGAGGATACACAAAAGGCGGCCCAGGACATGAAGAACCAGTACCTATGTCTACATATGGATGGAACATAGTCAAGTTAATGAGTGGAAAAGATGTGTTTTATCTTCCACCTGAAAAGTGTGATACTCTATTGTGTGACATTGGAGAATCCTCACCAAGCCCAACAGTGGAAGAAAGCAGAACCATAAGAGTCTTGAAGATGGTTGAACCATGGCTAAAAAATAACCAGTTTTGCATTAAAGTATTGAACCCTTACATGCCGACTGTGATTGAGCACTTAGAAAGACTACAAAGGAAACATGGAGGAATGCTTGTGAGAAATCCACTCTCACGAAACTCCACGCATGAAATGTACTGGATATCTAATGGCACAGGCAATATCGTTTCTTCTGTCAACATGGTATCCAGATTGCTACTGAACAGATTCACAATGACACATAGGAGACCCACCATAGAGAAAGATGTGGATTTAGGAGCGGGGACCCGACATGTCAATGCGGAACCAGAAACACCCAACATGGATGTCATTGGGGAAAGAATAAGAAGGATCAAGGAGGAGCATAGTTCAACATGGCACTATGATGATGAAAATCCTTATAAAACGTGGGCTTACCATGGATCCTATGAAGTTAAGGCCACAGGCTCAGCCTCCTCCATGATAAATGGAGTCGTGAAACTCCTCACGAAACCATGGGATGTGGTGCCCATGGTGACACAGATGGCAATGACGGACACAACCCCATTCGGCCAGCAAAGGGTTTTTAAAGAGAAAGTGGACACCAGGACACCTAGACCCATGCCAGGAACAAGAAAGGTTATGGAGATCACAGCGGAATGGCTTTGGAGAACCCTGGGAAGGAACAAAAGACCCAGATTATGTACGAGAGAGGAGTTCATAAAAAAGGTCAGAACCAACGCAGCTATGGGCGCCGTTTTTACAGAGGAGAACCAATGGGACAGTGCTAGAGCTGCTGTTGAGGATGAAGAATTCTGGAAACTCGTGGACAGAGAACGTGAACTCCATAAATTGGGCAAGTGTGGAAGCTGCGTTTACAACATGATGGGCAAGAGAGAGAAGAAACTTGGAGAGTTTGGCAAAGCAAAAGGCAGTAGAGCTATATGGTACATGTGGTTGGGAGCCAGGTACCTTGAGTTCGAAGCACTCGGATTCTTAAATGAAGACCATTGGTTCTCGCGTGAAAACTCTCACAGTGGAGTAGAAGGAGAAGGATTGCATAAACTGGGATACATCTTAAGAGACATTTCCAAGATACCCGGAGGAGCTATGTATGCTGATGACACAGCTGGTTGGGACACAAGAATAACAGAAGATGACCTGCACAATGAGGAAAAAATCACACAGCAAATGGATCCTGAACATAGGCAGTTAGCAAACGCTATATTCAAGCTCACATACCAAAACAAAGTGGTCAAAGTTCAACGACCAACTCCAAAGGGCACGGTAATGGACATCATATCTAGGAAAGACCAAAGAGGCAGTGGACAGGTGGGAACTTATGGTCTGAACACA---TTCACCAACATGGAAGCCCAGTTAATCAGACAAATGGAAGGAGAAGGTGTGTTGTCGAAGGCTGACCTCGAGAACCCTCACCTGCTAGAGAAGAAAGTTACACAATGGTTGGAAACAAAAGGAGTGGAGAGGTTAAAAAGAATGGCCATCAGCGGGGATGATTGCGTGGTGAAACCAATCGATGACAGGTTCGCCAATGCCCTGCTTGCCCTGAATGACATGGGAAAAGTTAGGAAGGACATACCTCAATGGCAGCCATCAAAAGGATGGCATGATTGGCAACAGGTCCCTTTCTGCTCCCACCACTTTCATGAATTGATCATGAAAGATGGAAGAAAGTTGGTAGTTCCCTGCAGACCCCAGGATGAATTAATCGGGAGAGCTAGAATCTCTCAAGGAGCAGGATGGAGCCTCAGAGAAACTGCATGCCTAGGGAAAGCCTACGCTCAAATGTGGGCTCTCATGTACTTTCACAGAAGAGATCTTAGACTAGCATCCAACGCCATATGTTCAGCAGTACCAGTCCATTGGGTCCCTACAAGCAGAACGACGTGGTCTATTCATGCTCACCATCAGTGGATGACCACAGAAGATATGCTTACTGTTTGGAACAGGGTGTGGATAGAGGACAATCCATGGATGGAGGACAAAACTCCAGTCACAACCTGGGAAGATGTTCCATATCTAGGGAAGAGAGAAGACCAATGGTGCGGATCACTCATTGGTCTCACTTCCAGAGCAACCTGGGCCCAGAACATACTTACGGCAATCCAACAGGTGAGAAGCCTTATAGGCAATGAAGAGTTTCTGGACTACATGCCTTCAATGAAGAGATTCAGGAAGGAGGAGGAGTCAGAGGGAGCCATTTGG
>JQ920478_c
ATGAACAACCAACGGAAAAAGACGGGAAAACCGTCTATCAATATGCTGAAACGCGTGAGAAACCGTGTGTCAACTGGATCACAGTTGGCGAAGAGATTCTCAAGAGGATTGCTGAACGGCCAAGGACCAATGAAATTGGTCATGGCGTTCATAGCTTTCCTCAGATTTCTAGCCATCCCACCGACAGCAGGAGTCTTGGCTAGATGGGGAACCTTTAAGAAGTCGGGGGCCATTAAGGTCCTGAAAGGCTTCAAGAAGGAGATCTCAAACATGCTGAGCATTATCAACAGACGGAAAAAGACATCGCTCTGTCTCATGATGATGTTACCAGCAACACTTGCTTTCCATTTGACTTCACGGGATGGAGAGCCGCGCATGATTGTGGGGAAGAATGAAAGAGGAAAATCCCTACTTTTCAAGACAGCCTCTGGAATCAACATGTGCACACTCATAGCCATGGATTTGGGAGAGATGTGTGATGACACGGTCACTTACAAATGCCCCCTCATCACTGAAGTGGAGCCTGAAGACATTGACTGCTGGTGCAACCTTACATCGACATGGGTGACCTACGGAACGTGCAATCAAGCTGGAGAGCACAGACGCGATAAGAGATCGGTGGCGTTAGCTCCCCATGTCGGCATGGGACTAGACACACGCACCCAAACCTGGATGTCGGCTGAAGGAGCTTGGAGACAGGTCGAGAAGGTAGAGACATGGGCCTTTAGGCACCCAGGGTTCACAATACTAGCCCTATTTCTTGCCCATTACATAGGCACTTCCCTGACCCAGAAAGTGGTTATTTTCATACTACTAATGCTGGTCACCCCATCCATGACAATGAGATGTGTGGGAGTGGGAAACAGAGATTTTGTGGAAGGCCTATCAGGAGCTACGTGGGTTGACGTGGTGCTCGAGCACGGTGGGTGTGTGACCACTATGGCTAAGAACAAGCCCACGTTGGATATAGAGCTCCAGAAGACCGAGGCCACCCAACTGGCGACCCTAAGGAAACTATGTATTGAGGGAAAAATTACCAATGTAACAACCGACTCAAGGTGTCCCACCCAAGGGGAAGCGATTTTACCTGAGGAGCAGGACCAGAACTACGTGTGTAAGCACACATACGTGGACAGAGGCTGGGGAAACGGTTGTGGTTTGTTTGGCAAGGGAAGCCTGGTAACATGCGCGAAATTTCAATGTTTGGAATCAATAGAGGGAAAAGCGGTGCAGCATGAGAACCTCAAATACACCGTCATCATCACAGTGCACACAGGAGATCAACACCAGGTGGGAAATGAAACGCAGGGAGTCACGGCTGAGATAACACCCCAGGCATCAACCGTTGAAGCCATCTTGCCTGAATATGGAACCCTTGGGCTAGAATGTTCACCACGGACAGGTCTAGATTTCAATGAAATGATTTTGTTGACAATGAAGAACAAAGCATGGATGGTACATAGACAATGGTTTTTTGACCTGCCTTTACCATGGACATCAGGAGCTACAACAGAAACACCAACCTGGAATAAGAAAGAGCTTCTTGTGACATTCAAAAACGCACATGCAAAAAAGCAAGAAGTAGTAGTCCTTGGATCGCAAGAGGGAGCAATGCACACAGCACTGACAGGAGCTACAGAGATCCAAACCTCAAGAGGCACAAGTATTTTTGCGGGGCACTTAAAATGTAGACTCAAGATGGACAAATTGGAACTCAAGGGGATGAGCTATGCAATGTGCTTGAATGCCTTCGTGTTGAAGAAAGAAGTCTCTGAAACGCAACATGGGACGATACTCATTAAGGTTGAGTACAAAGGGGAAGATGCACCTTGCAAGATTCCTTTCTCCACGGAGGATGGACAAGGGAAAGCCCACAACGGCAGACTGATCACAGCTAACCCAATAGTGACCAAGAAGGAGGAGCCTGTCAACATCGAGGCAGAACCTCCTTTTGGGGAAAGTAACATAGTAATTGGAATTGGAGACAAAGCCTTGAAAATCAACTGGTACAAGAAGGGAAGCTCGATTGGGAAGATGTTCGAGGCCACTGCCAGAGGTGCAAGGCGCATGGCCATCTTGGGAGACACAGCCTGGGACTTTGGATCAGTAGGTGGTGTTTTAAATTCATTAGGAAAAATGGTGCACCAAATATTTGGAAGTGCTTACACAGCCCTATTTAGTGGAGTCTCCTGGATAATGAAAATTGGAATAGGTGTCCTTTTAACCTGGATAGGGTTGAATTCAAAAAACACTTCTATGTCATTTTCATGCATTGTGATAGGAATCATTACACTATATCTGGGAGCTGTGGTGCAAGCTGACATGGGGTGTGTCATAAACTGGAAAGGCAAAGAACTCAAATGTGGAAGTGGAATTTTCGTCACTAATGAGGTCCATACCTGGACAGAGCAATACAAATTTCAAGCGGACTCTCCCAAAAGACTGGCGACAGCCATTGCAGGCGCTTGGGAGAATGGAGTGTGCGGAATCAGGTCGACAACCAGAATGGAGAACCTCCTGTGGAAGCAAATAGCTAATGAACTGAACTACATATTATGGGAAAACAACATCAAATTAACGATAGTTGTGGGTGATGTAATTGGGGTCTTAGAGCAGGGGAAAAGAACACTAACACCACAACCCATGGAACTAAAATATTCATGGAAAACATGGGGAAAGGCGAAGATAGTGACAGCTGAAACACAAAATTCCTCTTTCATAATAGACGGGCCAAACACACCAGAGTGTCCAAGTGCCTTAAGAGCATGGAATGTGTGGGAGGTGGAAGATTACGGGTTCGGAGTTTTCACAACTAACATATGGCTGAAACTCCGAGAGAAGTACACCCAACTATGTGACCACAGGCTAATGTCGGCAGCCGTTAAGGATGAGAGGGCCGTACACGCCGACATGGGCTATTGGATAGAAAGCCAAAAGAATGGAAGTTGGAAGCTAGAAAAGGCATCCCTCATAGAGGTAAAAACCTGCACATGGCCAAAATCACACACTCTTTGGAGCAATGGTGTGCTAGAGAGTGACATGATCATCCCAAAGAGTCTGGCTGGTCCCATTTCGCAACACAACTACAGGCCCGGATACCACACCCAAACGGCAGGACCCTGGCACTTAGGAAAATTGGAGCTGGACTTCAACTATTGCGAAGGAACAACAGTTGTCATCACAGAAAATTGTGGGACAAGAGGCCCATCACTGAGGACAACAACAGTGTCAGGGAAGTTGATACACGAATGGTGTTGCCGCTCGTGTACGCTTCCTCCCCTGCGATACATGGGAGAAGACGGCTGCTGGTATGGCATGGAAATTAGACCCATTAATGAGAAAGAAGAGAACATGGTAAAGTCTTTAGTCTCAGCAGGGAGTGGAAAGACGGATAACTTCACAATGGGTGTCTTGTGTTTGGCAATCCTCTTTGAAGAGGTGATGAGAGGAAAATTTGGGAAAAAACACATGATTGCAGGGGCTCTCTTCACGTTTGTGCTCCTTCTCTCAGGGCAAATAACATGGAGAGACATGGCGCACACACTCATAATGATTGGGTCCAACGCCTCTGACAGAATGGGAATGGGCGTCACTTACCTAGCATTGATTGCAACATTTAAAATTCAGCCATTTTTGGCTTTAGGATTCTTCCTGAGGAAACTGACATCCAGAGAAAATCTATTGCTGGGAGTTGGGTTGGCCATGGCAACAACGTTACAACTGCCAGAGGACATTGAACAAATGGCGAATGGAATAGCTTTAGGGCTCATGGCTCTTAAATTAATAACACAATTTGAAACATACCAACTATGGACGGCATTAATCTCCCTAATGTGTTCAAACACAATTTTCACGTTGACTGTTGCCTGGAGAACAGCCACCCTGATTTTGGCCGTAATTTCTCTTTTGCCAGTGTGCCAGTCTTCGAGCATGAGGAAAACAGATTGGCTCCCAATGACTGTGGCAGCTATGGGAGTTCCACCCCTACCACTTTTCATTTTCAGTTTAAAAGACACGCTCAAAAGGAGAAGCTGGCCACTAAATGAGGGGGTGATGGCTGTTGGACTTGTGAGCATTCTAGCCAGTTCTTTCCTTAGGAATGACGTGCCCATGGCTGGACCATTAGTGGCTGGGGGCTTGCTGATAGCGTGCTACGTCATAACTGGCACGTCAGCAGACCTCACTGTAGAAAAAGCAGCAGATGTGACATGGGAGGAAGAGGCTGAGCAAACAGGAGTGTCCCACAATTTAATGATCACAGTTGATGACGATGGAACAATGAGAATAAAAGATGATGAGACCGAGAACATCTTAACAGTGCTTTTGAAAACAGCATTACTAATAGTGTCAGGCATTTTTCCATACTCCATACCCGCAACACTGTTGGTTTGGCACACTTGGCAAAAGCAAACCCAAAGGTCCGGCGTCCTATGGGACGTTCCCAGCCCCCCAGAGACACAGAAAGCAGAACTGGAAGAGGGGGTCTATAGGATCAAGCAGCAAGGAATTTTTGGGAAAACTCAAGTGGGAGTTGGAGTACAAAAAGAAGGAGTTTTTCACACCATGTGGCACGTCACAAGAGGAGCAGTGTTGACACACAATGGGAAAAGACTGGAACCAAACTGGGCTAACGTGAAAAAAGATCTGATTTCATACGGAGGAGGATGGAAATTGAGTGCACAATGGCAAAAAGGAGAGGAAGTGCAGGTTATTGCTGTAGAGCCTGGGAAGAACCCAAAGAACTTTCAAACCATGCCAGGCATTTTTCAGACAACAACAGGGGAGATAGGAGCGATTGCACTGGACTTCAAGCCTGGAACTTCAGGATCTCCCATCATAAACAGAGAGGGAAAGGTAGTGGGGCTGTATGGCAATGGAGTGGTCACAAAGAATGGTGGCTATGTCAGTGGAATAGCACAAACAAATGCAGAACCAGACGGACCGACACCAGAGTTGGAAGAAGAGATGTTCAAAAAGCGAAATCTAACCATAATGGATCTCCATCCCGGGTCAGGAAAGACGCGGAAATACCTTCCAGCTATTGTTAGAGAGGCAATCAAGAGACGTTTAAGGACTCTAATTTTGGCACCAACAAGGGTAGTTGCAGCTGAGATGGAAGAAGCATTGAAAGGGCTCCCAATAAGGTATCAGACAACTGCAACAAAATCTGAACACACAGGGAGAGAGATTGTTGATCTAATGTGCCACGCAACGTTCACAATGCGTTTGCTGTCACCAGTCAGGGTTCCAAACTACAACTTGATAGTAATGGATGAGGCTCATTTCACAGACCCAGCCAGTATAGCGGCTAGAGGGTACATATCAACTCGTGTAGGAATGGGAGAGGCAGCAGCAATTTTCATGACAGCCACACCCCCTGGAACAGCTGATGCTTTTCCTCAGAGCAACGCTCCAATTCAAGATGAAGAAAGAGATATACCAGAACGCTCATGGAATTCAGGCAATGAATGGATTACCGACTTTGCCGGGAAGACGGTGTGGTTTGTCCCTAGCATCAAAGCTGGAAATGACATAGCAAACTGCTTGCGAAAAAATGGAAAAAAGGTCATTCAACTTAGTAGGAAGACTTTTGACACAGAATATCAAAAGACTAAACTGAATGATTGGGACTTTGTGGTGACAACAGACATTTCAGAAATGGGAGCCAATTTCAAAGCAGACAGAGTGATTGACCCAAGAAGATGTCTCAAGCCAGTGATCTTGACAGACGGACCCGAGCGCGTGATCCTGGCGGGACCAATGCCAGTCACCGTAGCGAGCGCTGCACAAAGGAGAGGGAGAGTCGGCAGGAACTCACAAAAAGAGAATGACCAATACATATTCACGGGCCAGCCCCTTAATAATGATGAAGACCATGCTCACTGGACAGAAGCAAAAATGCTGTTAGACAACATTAACACACCAGAAGGGATCATACCAGCTCTCTTTGAACCAGAAAGGGAGAAGTCAGCCGCCATAGACGGCGAATACCGCCTGAAGGGTGAGTCCAGGAAGACCTTCGTGGAACTCATGAGGAGGGGTGACCTCCCAGTTTGGCTAGCCCATAAAGTAGCATCAGAAGGGATCAAATACACAGATAGAAAGTGGTGTTTTGATGGAGAACGCAATAATCAAATTTTAGAGGAGAATATGGATGTGGAAATCTGGACAAAGGAAGGAGAGAAGAAAAAATTGAGACCTAGGTGGCTTGATGCCCGCACTTATTCAGATCCATTAGCGCTCAAGGAATTCAAGGACTTTGCGGCTGGTAGGAAGTCAATTGCCCTTGATCTTGTGACAGAAATAGGAAGAGTGCCTTCACACTTGGCTCACAGAACGAGAAACGCCCTGGACAATCTGGTGATGTTGCACACGTCAGAACATGGCGGGAGGGCCTACAGGCATGCAGTGGAGGAACTACCAGAAACAATGGAAACACTCCTACTCCTGGGACTCATGATCCTGTTAACAGGTGGAGCAATGCTTTTCTTGATATCGGGTAAAGGGATTGGAAAGACTTCAATAGGACTCATTTGTGTAGTTGCTTCCAGCGGTATGTTATGGATGGCTGATGTTCCACTCCAATGGATCGCGTCGGCCATAGTCCTGGAGTTTTTCATGATGGTGTTACTAATACCAGAACCAGAAAAGCAGAGAACTCCCCAAGACAATCAACTCGCATATGTCGTGATAGGCATACTTACGTTGGCTGCAATAGTAGCAGCCAATGAAATGGGACTGTTGGAAACCACAAAGAGAGATTTAGGAATGTCCAAAGAACCAGGTGTTGTTTCTCCAACCAGCTATTTGGATGTGGACTTGCACCCAGCATCAGCCTGGACGTTGTACGCTGTGGCCACAACAGTAATAACACCAATGCTGAGACATACCATAGAGAATTCCACAGCAAATGTGTCCCTAGCAGCTATAGCCAACCAGGCAGTGGTCCTGATGGGTTTAGACAAAGGATGGCCAATATCGAAAATGGACTTAGGCGTACCACTATTGGCACTGGGTTGTTATTCACAAGTGAATCCACTAACTCTCACAGCGGCAGTACTCCTGCTAGTCACGCATTATGCTATCATAGGCCCAGGATTGCAGGCAAAAGCCACTCGTGAAGCTCAAAAAAGGACAGCTGCTGGAATAATGAAGAATCCAACAGTGGATGGGATAATGACAATAGACCTAGACCCTGTAATATACGATTCAAAATTTGAAAAACAACTAGGACAGGTTATGCTCCTGGTTCTGTGCGCAGTTCAACTTTTGTTAATGAGAACATCATGGGCTTTTTGTGAAGCTCTAACCCTAGCCACAGGACCAATAACAACACTCTGGGAAGGATCACCTGGGAAGTTCTGGAACACCACGATAGCCGTTTCCATGGCGAACATATTTAGAGGGAGCTATTTGGCAGGAGCTGGGCTCGCTTTTTCTATCATGAAATCAGTTGGAACAGGAAAGAGAGGGACAGGGTCACAGGGTGAAACCTTGGGAGAAAAGTGGAAAAAGAAATTGAATCAATTATCCCGGAAAGAGTTTGACCTTTACAAGAAATCCGGAATCACTGAAGTGGATAGAACAGAAGCCAAAGAAGGGTTGAAAAGAGGAGAAATAACACACCATGCCGTGTCCAGGGGCAGCGCAAAACTTCAATGGTTCGTGGAGAGAAACATGGTCATCCCCGAAGGAAGAGTCATAGACTTAGGCTGTGGAAGAGGAGGCTGGTCATATTATTGTGCAGGACTGAAAAAAGTTACAGAAGTGCGAGGATACACAAAAGGCGGCCCAGGACATGAAGAACCAGTACCTATGTCTACATATGGATGGAACATAGTCAAGTTAATGAGTGGAAAAGATGTGTTTTATCTTCCACCTGAAAAGTGTGATACTCTATTGTGTGACATTGGAGAATCCTCACCAAGCCCAACAGTGGAAGAAAGCAGAACCATAAGAGTCTTGAAGATGGTTGAACCATGGCTAAAAAATAACCAGTTTTGCATTAAAGTATTGAACCCTTACATGCCGACTGTGATTGAGCACTTAGAAAGACTACAAAGGAAACATGGAGGAATGCTTGTGAGAAATCCACTCTCACGAAACTCCACGCATGAAATGTACTGGATATCTAATGGCACAGGCAATATCGTTTCTTCTGTCAACATGGTATCCAGATTGCTACTGAACAGATTCACAATGACACATAGGAGACCCACCATAGAGAAAGATGTGGATTTAGGAGCGGGGACCCGACATGTCAATGCGGAACCAGAAACACCCAACATGGATGTCATTGGGGAAAGAATAAGAAGGATCAAGGAGGAGCATAGTTCAACATGGCACTATGATGATGAAAATCCTTATAAAACGTGGGCTTACCATGGATCCTATGAAGTTAAGGCCACAGGCTCAGCCTCCTCCATGATAAATGGAGTCGTGAAACTCCTCACGAAACCATGGGATCTGGTGCCCATGGTGACACAGATGGCAATGACGGACACAACCCCATTCGGCCAGCAAAGGGTTTTTAAAGAGAAAGTGGACACCAGGACACCTAGACCCATGCCAGGAACAAGAAAGGTTATGGAGATCACAGCGGAATGGCTTTGGAGAACCCTGGGAAGGAACAAAAGACCCAGATTATGTACGAGAGAGGAGTTCATAAAAAAGGTCAGAACCAACGCAGCTATGGGCGCCGTTTTTACAGAGGAGAACCAATGGGACAGTGCTAGAGCTGCTGTTGAGGATGAAGAATTCTGGAAACTCGTGGACAGAGAACGTGAACTCCATAAATTGGGCAAGTGTGGAAGCTGCGTCTACAACATGATGGGCAAGAGAGAGAAGAAACTCGGAGAGTTTGGCAAAGCAAAAGGCAGTAGAGCCATATGGTACATGTGGTTGGGAGCCAGGTACCTTGAGTTCGAAGCACTCGGATTCTTAAATGAAGACCATTGGTTCTCGCGTGAAAACTCTCACAGTGGAGTAGAAGGAGAAGGATTGCATAAACTGGGATACATCTTAAGAGACATTTCCAAGATACCCGGAGGAGCTATGTATGCTGATGACACAGCTGGTTGGGACACAAGAATAACAGAAGATGACCTGCACAATGAGGAAAAAATCACACAGCAAATGGATCCTGAACATAGGCAGTTAGCAAACGCTATATTCAAGCTCACATACCAAAACAAAGTGGTCAAAGTTCAACGACCAACTCCAAAGGGCACGGTAATGGACATCATATCTAGGAAAGACCAAAGAGGCAGTGGACAGGTGGGAACTTATGGTCTGAACACA---TTCACCAACATGGAAGCCCAGTTAATCAGACAAATGGAAGGAGAAGGTGTGTTGTCGAAGGCTGACCTCGAGAACCCTCACCTGCTAGAGAAGAAAGTTACACAATGGTTGGAAACAAAAGGAGTGGAGAGGTTAAAAAGAATGGCCATCAGCGGGGATGATTGCGTGGTGAAACCAATCGATGACAGGTTCGCCAATGCCCTGCTTGCCCTGAATGATATGGGAAAAGTTAGGAAGGACATACCTCAATGGCAGCCATCAAAAGGATGGCATGATTGGCAACAGGTCCCTTTCTGCTCCCACCACTTTCATGAATTGATCATGAAAGATGGAAGAAAGTTGGTAGTTCCCTGCAGACCCCAGGATGAATTAATCGGGAGAGCTAGAATCTCTCAAGGAGCAGGATGGAGCCTCAGAGAAACTGCATGCCTAGGGAAAGCCTACGCTCAAATGTGGGCTCTCATGTACTTTCACAGAAGAGATCTTAGACTAGCATCCAACGCCATATGTTCAGCAGTACCAGTCCATTGGGTCCCTACAAGCAGAACGACGTGGTCTATTCATGCTCACCATCAGTGGATGACCACAGAAGATATGCTTACTGTTTGGAACAGGGTGTGGATAGAGGACAATCCATGGATGGAGGACAAAACTCCAGTCACAACCTGGGAAGACGTTCCATATCTAGGGAAGAGAGAAGACCAATGGTGCGGATCACTCATTGGTCTCACTTCCAGAGCAACCTGGGCCCAGAACATACTTACGGCAATCCAACAGGTGAGAAGCCTTATAGGCAATGAAGAGTTTCTGGACTACATGCCTTCAATGAAGAGATTCAGGAAGGAGGAGGAGTCAGAGGGAGCCATTTGG
>JQ920477_c
ATGAACAACCAACGGAAAAAGACGGGAAAACCGTCTATCAATATGCTGAAACGCGTGAGAAACCGTGTGTCAACTGGATCACAGTTGGCGAAGAGATTCTCAAGAGGATTGCTGAACGGCCAAGGACCAATGAAATTGGTCATGGCGTTCATAGCTTTCCTCAGATTTCTAGCCATCCCACCGACAGCAGGAGTCTTGGCTAGATGGGGAACCTTTAAGAAGTCGGGGGCCATTAAGGTCCTGAGGGGCTTCAAGAAGGAGATCTCAAACATGCTGAGCATTATCAACAGACGGAAAAAGACATCGCTCTGTCTCATGATGATGTTACCAGCAACACTTGCTTTCCATTTGACTTCACGGGATGGAGAGCCGCGCATGATTGTGGGGAAGAATGAAAGAGGAAAATCCCTACTTTTCAAGACAGCCTCTGGAATCAACATGTGCACACTCATAGCCATGGATTTGGGAGAGATGTGTGATGACACGGTCACTTACAAATGCCCCCTCATTACTGAAGTGGAGCCTGAAGACATTGACTGCTGGTGCAACCTTACATCGACATGGGTGACCTACGGAACGTGCAATCAAGCTGGAGAGCACAGACGCGATAAGAGATCGGTGGCGTTAGCTCCCCATGTCGGCATGGGACTAGACACACGCACCCAAACCTGGATGTCGGCTGAAGGAGCTTGGAGACAGGTCGAGAAGGTAGAGACATGGGCCTTTAGGCACCCAGGGTTCACAATACTAGCCCTATTTCTTGCCCATTACATAGGCACTTCCCTGACCCAGAAAGTGGTTATTTTCATACTACTAATGCTGGTCACCCCATCCATGACAATGAGATGTGTGGGAGTGGGAAACAGAGATTTTGTGGAAGGCCTATCAGGAGCTACGTGGGTTGACGTGGTGCTCGAGCACGGTGGGTGTGTGACCACTATGGCTAAGAACAAGCCCACGTTGGATATAGAGCTCCAGAAGACCGAGGCCACCCAACTGGCGACCCTAAGGAAACTATGTATTGAGGGAAAAATTACCAATGTAACAACCGACTCAAGGTGTCCCACCCAAGGGGAAGCGATTTTACCTGAGGAGCAGGACCAGAACTACGTGTGTAAGCACACATACGTGGACAGAGGCTGGGGAAACGGTTGTGGTTTGTTTGGCAAGGGAAGCCTGGTAACATGCGCTAAATTTCAATGTTTGGAATCAATAGAGGGAAAAGCGGTGCAGCATGAGAACCTCAAATACACCGTCATCATCACAGTGCACACAGGAGATCAACACCAGGTGGGAAATGAAACGCAGGGAGTCACGGCTGAGATAACACCCCAGGCATCAACCGTTGAAGCCATCTTGCCTGAATATGGAACCCTTGGGCTAGAATGTTCACCACGGACAGGTCTAGATTTCAATGAAATGATTTTGTTGACAATGAAGAACAAAGCATGGATGGTACATAGACAATGGTTTTTTGACCTGCCTTTACCATGGACATCAGGAGCTACAACAGAAACACCAACCTGGAATAAGAAAGAGCTTCTTGTGACATTCAAAAACGCACATGCAAAAAAGCAAGAAGTAGTAGTCCTTGGATCGCAAGAGGGAGCAATGCACACAGCACTGACAGGAGCTACAGAGATCCAAACCTCAGGAGGCACAAGTATTTTTGCGGGGCACTTAAAATGTAGACTCAAGATGGACAAATTGGAACTCAAGGGGATGAGCTATGCAATGTGCTTGAATGCCTTCGTGTTGAAGAAAGAAGTCTCTGAAACGCAACATGGGACGATACTCATTAAGGTTGAGTACAAAGGGGAAGATGCACCTTGCAAGATTCCTTTCTCCACGGAGGATGGACAAGGGAAAGCCCACAATGGCAGACTGATCACAGCTAACCCAATAGTGACCAAGAAGGAGGAGCCTGTCAACATCGAGGCAGAACCTCCTTTTGGGGAAAGTAACATAGTAATTGGAATTGGAGACAAAGCCTTGAAAATCAACTGGTACAAGAAGGGAAGCTCGATTGGGAAGATGTTCGAGGCCACTGCCAGAGGTGCAAGGCGCATGGCCATCTTGGGAGACACAGCCTGGGACTTTGGATCAGTAGGTGGTGTTTTAAATTCATTAGGAAAAATGGTGCACCAAATATTTGGAAGTGCTTACACAGCCCTATTTAGTGGAGTCTCCTGGATAATGAAAATTGGAATAGGTGTCCTTTTAACCTGGATAGGGTTGAATTCAAAAAACACTTCTATGTCATTTTCATGCATTGTGATAGGAATCATTACACTATATCTGGGAGCTGTGGTGCAAGCTGACATGGGGTGTGTCATAAACTGGAAAGGCAAAGAACTCAAATGTGGAAGTGGAATTTTCGTCACTAATGAGGTCCACACCTGGACAGAGCAATACAAATTTCAAGCGGACTCTCCCAAAAGACTGGCGACAGCCATTGCAGGCGCTTGGGAGAATGGAGTGTGCGGAATCAGGTCGACAACCAGAATGGAGAACCTCCTGTGGAAGCAAATAGCTAATGAACTGAACTACATATTATGGGAAAACAACATCAAATTAACGATAGTTGTGGGTGATGTAATTGGGGTCTTAGAGCAGGGGAAAAGAACACTAACACCACAACCCATGGAACTAAAATATTCATGGAAAACATGGGGAAAGGCGAAGATAGTGACAGCTGAAACACAAAATTCCTCTTTCATAATAGACGGGCCAAACACACCAGAGTGTCCAAGTGCCTTAAGAGCATGGAATGTGTGGGAGGTGGAAGATTACGGGTTCGGAGTTTTCACAACTAACATATGGCTGAAACTCCGAGAGAAGTACACCCAACTATGTGACCACAGGCTAATGTCGGCAGCCGTTAAGGATGAGAGGGCCGTACACGCCGACATGGGCTATTGGATAGAAAGCCAAAAGAATGGAAGTTGGAAGCTAGAAAAGGCATCCCTCATAGAGGTAAAAACCTGCACATGGCCAAAATCACACACTCTTTGGAGCAATGGTGTGCTAGAGAGTGACATGATCATCCCAAAGAGTCTGGCTGGTCCCATTTCGCAACACAACTACAGGCCCGGATACCACACCCAAACGGCAGGACCCTGGCACTTAGGAAAATTGGAGCTGGACTTCAACTATTGCGAAGGAACAACAGTTGTCATCACAGAAAATTGTGGGACAAGAGGCCCATCACTGAGGACAACAACAGTGTCAGGGAAGTTGATACACGAATGGTGTTGCCGCTCGTGTACGCTTCCTCCCCTGCGATACATGGGAGAAGACGGCTGCTGGTATGGCATGGAAATTAGACCCATTAATGAGAAAGAAGAGAACATGGTAAAGTCTTTAGTCTCAGCAGGGAGTGGAAAGACGGATAACTTCACAATGGGTGTCTTGTGTTTGGCAATCCTCTTTGAAGAGGTGATGAGAGGAAAATTTGGGAAAAAACACATGATTGCAGGGGCTCTCTTCACGTTTGTGCTCCTTCTCTCAGGGCAAATAACATGGAGAGACATGGCGCACACACTCATAATGATTGGGTCCAACGCCTCTGACAGAATGGGAATGGGCGTCACTTACCTAGCATTGATTGCAACATTTAAAATTCAGCCATTTTTGGCTTTGGGATTCTTCCTGAGGAAACTGACATCCAGAGAAAATCTATTGCTGGGAGTTGGGTTGGCCATGGCAACAACGTTACAACTGCCAGAGGACATTGAACAAATGGCGAATGGAATAGCTTTAGGGCTCATGGCTCTTAAATTAATAACACAATTTGAAACATACCAACTATGGACGGCATTAGTCTCCCTAATGTGTTCAAACACAATTTTCACGTTGACTGTTGCCTGGAGAACAGCCACCCTGATTTTGGCCGTAATTTCTCTTTTGCCAGTGTGCCAGTCTTCGAGCATGAGGAAAACAGATTGGCTCCCAATGACTGTGGCAGCTATGGGAGTTCCACCCCTACCACTTTTCATTTTCAGTTTAAAAGACACGCTCAAAAGGAGAAGCTGGCCACTGAATGAGGGGGTGATGGCTGTTGGACTTGTGAGCATTCTAGCTAGTTCTTTCCTTAGGAATGACGTGCCCATGGCTGGACCATTAGTGGCTGGGGGCTTGCTGATAGCGTGCTACGTCATAACTGGCACGTCAGCAGACCTCACTGTAGAAAAAGCAGCAGATGTGACATGGGAGGAAGAGGCTGAGCAAACAGGAGTGTCCCACAATTTAATGATCACAGTTGATGACGATGGAACAATGAGAATAAAAGATGATGAGACCGAGAACATCTTAACAGTGCTTTTGAAAACAGCATTACTAATAGTGTCAGGCATTTTTCCATACTCCATACCCGCAACACTGTTGGTTTGGCACACTTGGCAAAAGCAAACCCAAAGGTCCGGCGTCCTATGGGACGTTCCCAGCCCCCCAGAGACACAGAAAGCAGAACTGGAAGAGGGGGTCTATAGGATCAAGCAGCAAGGAATTTTTGGGAAAACTCAAGTGGGAGTTGGAGTACAAAAGGAAGGAGTTTTTCACACCATGTGGCACGTCACAAGAGGAGCAGTGTTGACACACAATGGGAAAAGACTGGAACCAAACTGGGCTAACGTGAAAAAAGATCTGATTTCATACGGAGGAGGATGGAAATTGAGTGCACAATGGCAAAAAGGAGAGGAAGTGCAGGTTATTGCTGTAGAGCCTGGGAAGAACCCAAAGAACTTTCAAACCATGCCAGGCATTTTTCAGACAACAACAGGGGAGATAGGAGCGATTGCACTGGACTTCAAGCCTGGAACTTCAGGATCTCCCATCATAAACAGAGAGGGAAAGGTAGTGGGGCTGTATGGCAATGGAGTGGTCACAAAGAATGGTGGCTATGTCAGTGGAATAGCACAAACAAATGCAGAACCAGACGGACCGACACCAGAGTTGGAAGAAGAGATGTTCAAAAAGCGAAATCTAACCATAATGGATCTCCATCCCGGGTCAGGAAAGACGCGGAAATATCTTCCAGCTATTGTTAGAGAGGCAATCAAGAGACGTTTAAGGACTCTAATTTTGGCACCAACAAGGGTAGTTGCAGCTGAGATGGAAGAAGCATTGAAAGGGCTCCCAATAAGGTATCAGACAACTGCAACAAAATCTGAACACACAGGGAGAGAGATTGTTGATCTAATGTGCCACGCAACGTTCACAATGCGTTTGCTGTCACCAGTCAGGGTTCCAAACTACAACTTGATAGTAATGGATGAGGCTCATTTCACAGACCCAGCCAGTATAGCGGCTAGAGGGTACATATCAACTCGTGTAGGAATGGGAGAGGCAGCAGCAATTTCCATGACAGCCACACCCCCTGGAACAGCTGATGCTTTTCCTCAGAGCAACGCTCCAATTCAAGATGAAGAAAGAGATATACCAGAACGCTCATGGAATTCAGGCAATGAATGGATTACCGACTTTGCCGGGAAGACGGTGTGGTTTGTCCCTAGCATCAAAGCTGGAAATGACATAGCAAACTGCTTGCGAAAAAATGGAAAAAAGGTCATTCAACTTAGTAGGAAGACTTTTGACACAGAATATCAAAAGACTAAACTGAATGATTGGGACTTTGTGGTGACAACAGACATTTCAGAAATGGGAGCCAATTTCAAAGCAGACAGAGTGATCGACCCAAGAAGATGTCTCAAGCCAGTGATCTTGACAGACGGACCCGAGCGCGTGATCCTGGCGGGACCAATGCCAGTCACCGTAGCGAGCGCTGCACAAAGGAGAGGGAGAGTTGGCAGGAACTCACAAAAAGAGAATGACCAATACATATTCACGGGCCAGCCCCTTAATAATGATGAAGACCATGCTCACTGGACAGAAGCAAAAATGCTGTTAGACAACATCAACACACCAGAAGGGATCATACCAGCTCTCTTTGAACCAGAAAGGGAGAAGTCAGCCGCCATAGACGGCGAATACCGCCTGAAGGGTGAGTCCAGGAAGACCTTCGTGGAACTCATGAGGAGGGGTGACCTCCCAGTTTGGCTAGCCCATAAAGTAGCATCAGAAGGGATCAAATACACAGATAGAAAGTGGTGTTTTGATGGAGAACGCAATAATCAAATTTTAGAGGAGAATATGGATGTGGAAATCTGGACAAAGGAAGGAGAGAAGAAAAAATTGAGACCTAGGTGGCTTGATGCCCGCACTTATTCAGATCCATTAGCGCTCAAGGAATTCAAGGACTTTGCGGCTGGTAGGAAGTCAATTGCCCTTGATCTTGTGACAGAAATAGGAAGAGTGCCTTCACACTTAGCTCACAGAACGAGAAACGCCCTGGACAATCTGGTGATGTTGCACACGTCAGAACATGGCGGGAGGGCCTACAGGCATGCAGTGGAGGAACTACCAGAAACAATGGAAACACTCCTACTCCTAGGACTCATGATCCTGTTAACAGGTGGAGCAATGCTTTTCTTGATATCGGGTAAAGGGATTGGAAAGACTTCAATAGGACTCATTTGTGTAGTTGCTTCCAGCGGTATGTTATGGATGGCTGATGTTCCACTCCAATGGATCGCATCGGCCATAGTCCTGGAGTTTTTCATGATGGTGTTACTAATACCAGAACCAGAAAAGCAGAGAACTCCCCAAGACAATCAACTCGCATATGTCGTGATAGGCATACTTACGTTGGCTGCAATAGTAGCAGCCAATGAAATGGGACTGTTGGAAACCACAAAGAGAGATTTAGGAATGTCCAAAGAACCAGGTGTTGTTTCTCCAACCAGCTATTTGGATGTGGACTTGCACCCAGCATCAGCCTGGACGTTGTACGCTGTAGCCACAACAGTAATAACACCAATGCTGAGACATACCATAGAGAATTCCACAGCAAATGTGTCCCTAGCAGCTATAGCCAACCAGGCAGTGGTCCTGATGGGTTTAGACAAAGGATGGCCAATATCGAAAATGGACTTAGGCGTACCACTATTGGCACTGGGTTGTTATTCACAAGTGAATCCACTAACTCTCACAGCGGCAGTACTCCTGCTAGTCACGCATTATGCTATCATAGGCCCAGGATTGCAGGCAAAAGCCACTCGTGAAGCTCAAAAAAGGACAGCTGCTGGAATAATGAAGAATCCAACAGTGGATGGGATAATGACAATAGACCTAGACCCTGTGATATACGATTCAAAATTTGAAAAACAACTAGGACAGGTTATGCTCCTGGTTCTGTGCGCAGTTCAACTTTTGTTAATGAGAACATCATGGGCTTTTTGTGAAGCTCTAACCCTAGCCACAGGACCAATAACAACACTCTGGGAAGGATCACCTGGGAAGTTCTGGAACACCACGATAGCCGTTTCCATGGCGAACATATTTAGAGGGAGCTATTTGGCAGGAGCTGGGCTCGCTTTTTCTATCATGAAATCAGTTGGAACAGGAAAGAGAGGGACAGGGTCACAGGGTGAAACCTTGGGAGAAAAGTGGAAAAAGAAATTGAATCAATTATCCCGGAAAGAGTTTGACCTTTACAAGAAATCCGGAATCACTGAAGTGGATAGAACAGAAGCCAAAGAAGGGTTGAAAAGAGGAGAAATAACACACCATGCCGTGTCCAGAGGCAGCGCAAAACTTCAATGGTTCGTGGAGAGAAACATGGTCATCCCCGAAGGAAGAGTCATAGACTTAGGCTGTGGAAGAGGAGGCTGGTCATATTATTGTGCAGGACTGAAAAAAGTTACAGAAGTGCGAGGATACACAAAAGGCGGCCCAGGACATGAAGAACCAGTACCTATGTCTACATATGGATGGAACATAGTCAAGTTAATGAGTGGAAAAGATGTGTTTTATCTTCCACCTGAAAAGTGTGATACTCTATTGTGTGACATTGGAGAATCCTCACCAAGCCCAACAGTGGAAGAAAGCAGAACCATAAGAGTCTTGAAGATGGTTGAACCATGGCTAAAAAATAACCAGTTTTGCATTAAAGTATTGAACCCTTACATGCCGACTGTGATTGAGCACCTAGAAAGACTACAAAGGAAACATGGAGGAATGCTTGTGAGAAATCCACTCTCACGAAACTCCACGCATGAAATGTACTGGATATCTAATGGCACAGGCAATATCGTTTCTTCTGTCAACATGGTATCCAGATTGCTACTGAACAGATTCACAATGACACATAGGAGACCCACCATAGAGAAAGATGTGGATTTAGGAGCGGGGACCCGACATGTCAATGCGGAACCAGAAACACCCAACATGGATGTCATTGGGGAAAGAATAAGAAGGATCAAGGAGGAGCATAGTTCAACATGGCACTATGATGATGAAAATCCTTATAAAACGTGGGCTTACCATGGATCCTATGAAGTTAAGGCCACAGGCTCAGCCTCCTCCATGATAAATGGAGTCGTGAAACTCCTCACGAAACCATGGGATGTGGTGCCCATGGTGACACAGATGGCAATGACGGATACAACCCCATTCGGCCAGCAAAGGGTTTTTAAAGAGAAAGTGGACACCAGGACACCTAGACCCATGCCAGGAACAAGAAAGGTTATGGAGATCACAGCGGAATGGCTTTGGAGAACCCTGGGAAGGAACAAAAGACCCAGATTATGTACGAGAGAGGAGTTCATAAAAAAGGTCAGAACCAACGCAGCTATGGGCGCCGTTTTTACAGAGGAGAACCAATGGGACAGTGCTAGAGCTGCTGTTGAGGATGAAGAATTCTGGAAACTCGTGGACAGAGAACGTGAACTCCATAAATTGGGCAAGTGTGGAAGCTGCGTTTACAACATGATGGGCAAGAGAGAGAAGAAACTTGGAGAGTTTGGCAAAGCAAAAGGCAGTAGAGCCATATGGTACATGTGGTTGGGAGCCAGGTACCTTGAGTTCGAAGCACTCGGATTCCTAAATGAAGACCATTGGTTCTCGCGTGAAAACTCTCACAGTGGAGTAGAAGGAGAAGGATTGCATAAACTGGGATACATCTTAAGAGACATTTCCAAGATACCCGGAGGAGCTATGTATGCTGATGACACAGCTGGTTGGGACACAAGAATAACAGAAGATGACCTGCACAATGAGGAAAAAATCACACAGCAAATGGATCCTGAACATAGGCAGTTAGCAAACGCTATATTCAAGCTCACATACCAAAACAAAGTGGTCAAAGTTCAACGACCAACTCCAAAGGGCACGGTAATGGACATCATATCTAGGAAAGACCAAAGAGGCAGTGGACAGGTGGGAACTTATGGTCTGAACACA---TTCACCAACATGGAAGCCCAGTTAATCAGACAAATGGAAGGAGAAGGTGTGTTGTCGAAGGCTGACCTCGAGAACCCTCACCTGCTAGAGAAGAAAGTTACACAATGGTTGGAAACAAAAGGAGTGGAGAGGTTGAAAAGAATGGCCATCAGCGGGGATGATTGCGTGGTGAAACCAATCGATGACAGGTTCGCCAATGCCCTGCTTGCCCTGAATGACATGGGAAAAGTTAGGAAGGACATACCTCAATGGCAGCCATCAAAAGGATGGCATGATTGGCAACAGGTCCCTTTCTGCTCCCACCACTTTCATGAATTGATCATGAAAGATGGAAGAAAGTTGGTAGTTCCCTGCAGACCCCAGGATGAATTAATCGGGAGAGCTAGAATCTCTCAAGGAGCAGGATGGAGCCTCAGAGAAACTGCATGCCTAGGGAAAGCCTACGCTCAAATGTGGGCTCTCATGTACTTTCACAGAAGAGATCTTAGACTAGCATCCAACGCCATATGTTCAGCAGTACCAGTCCATTGGGTCCCTACAAGCAGAACGACGTGGTCTATTCATGCTCACCATCAGTGGATGACCACAGAAGATATGCTTACTGTTTGGAACAGGGTGTGGATAGAGGACAATCCATGGATGGAGGACAAAACTCCAGTCACAACCTGGGAAGATGTTCCATATCTAGGGAAGAGAGAAGACCAATGGTGCGGATCACTCATTGGTCTCACTTCCAGAGCAACCTGGGCCCAGAACATACTTACGGCAATCCAACAGGTGAGAAGCCTTATAGGCAATGAAGAGTTTCTGGACTACATGCCTTCAATGAAGAGATTCAGGAAGGAGGAGGAGTCAGAGGGAGCCATTTGG
>JQ920476_c
ATGAACAACCAACGGAAAAAGACGGGAAAACCGTCTATCAATATGCTGAAACGCGTGAGAAACCGTGTGTCAACTGGATCACAGTTGGCGAAGAGATTCTCAAGAGGATTGCTGAACGGCCAAGGACCAATGAAATTGGTCATGGCGTTCATAGCTTTCCTCAGATTTCTAGCCATTCCACCGACAGCAGGAGTCTTGGCTAGATGGGGAACCTTTAAGAAGTCGGGGGCCATTAAGGTCCTGAGAGGCTTCAAGAAGGAGATCTCAAACATGCTGAGCATTATCAACAGACGGAAAAAGACATCGCTCTGTCTCATGATGATGTTACCAGCAACACTTGCTTTCCATTTGACTTCACGGGATGGAGAGCCGCGCATGATTGTGGGGAAGAATGAAAGAGGAAAATCCCTACTTTTCAAGACAGCCTCTGGAATCAACATGTGCACACTCATAGCCATGGATTTGGGAGAGATGTGTGATGACACGGTCACTTACAAATGCCCCCTCATTACTGAAGTGGAGCCTGAAGACATTGACTGCTGGTGCAACCTTACATCGACATGGGTGACCTACGGAACGTGCAATCAAGCTGGAGAGCACAGACGCGATAAGAGATCGGTGGCGTTAGCTCCCCATGTCGGCATGGGACTAGACACACGCACCCAAACCTGGATGTCGGCTGAAGGAGCTTGGAGACAGGTCGAGAAGGTAGAGACATGGGCCTTTAGGCACCCAGGGTTCACAATACTAGCCCTATTTCTTGCCCATTACATAGGCACTTCCCTGACCCAGAAAGTGGTTATTTTCATACTACTAATGCTGGTCACCCCATCCATGACAATGAGATGTGTGGGAGTGGGAAACAGAGATTTTGTGGAAGGCCTATCAGGAGCTACGTGGGTTGACGTGGTGCTCGAGCACGGTGGGTGTGTGACTACTATGGCTAAGAACAAGCCCACGTTGGATATAGAGCTCCAGAAGACCGAGGCCACCCAACTGGCGACCCTAAGGAAACTATGTATTGAGGGAAAAATTACCAATGTAACAACCGACTCAAGGTGTCCCACCCAAGGGGAAGCGATTTTACCTGAGGAGCAGGACCAGAACTACGTGTGTAAGCACACATACGTGGACAGAGGCTGGGGAAACGGTTGTGGTTTGTTTGGCAAGGGAAGCCTGGTAACATGCGCGAAATTTCAATGTTTGGAATCAATAGAGGGAAAAGCGGTGCAGCATGAGAACCTCAAATACACCGTCATCATCACAGTGCACACAGGAGATCAACACCAGGTGGGAAATGAAACGCAGGGAGTCACGGCTGAGATAACACCCCAGGCATCAACCGTTGAAGCCATCTTGCCTGAATATGGAACCCTTGGGCTAGAATGCTCACCACGGACAGGTCTAGATTTCAATGAAATGATTTTGTTGACAATGAAGAACAAAGCATGGATGGTACATAGACAATGGTTTTTTGACCTGCCTTTACCATGGACATCAGGAGCTACAACAGAAACACCAACCTGGAATAAGAAAGAGCTTCTTGTGACATTCAAAAACGCACATGCAAAAAAGCAAGAAGTAGTAGTTCTTGGATCGCAAGAGGGAGCAATGCACACAGCACTGACAGGAGCTACAGAGATCCAAACCTCAGGAGGCACAAGTATTTTTGCGGGGCACTTAAAATGTAGACTCAAGATGGACAAATTGGAACTCAAGGGGATGAGCTATGCAATGTGCTTAAATGCCTTCGTGTTGAAGAAAGAAGTCTCTGAAACGCAACATGGGACGATACTCATTAAGGTTGAGTACAAAGGGGAAGATGCACCTTGCAAGATTCCTTTCTCCACGGAGGATGGACAAGGGAAAGCCCACAATGGCAGACTGATCACAGCTAACCCAATAGTGACCAAGAAGGAGGAGCCTGTCAACATCGAGGCAGAACCTCCTTTTGGGGAAAGTAATATAGTAATTGGAATTGGAGACAAAGCCTTGAAAATCAACTGGTACAAGAAGGGAAGCTCGATTGGGAAGATGTTCGAGGCCACTGCCAGAGGTGCAAGGCGCATGGCCATCTTGGGAGACACAGCCTGGGACTTTGGATCAGTAGGTGGTGTTTTAAATTCATTAGGAAAAATGGTGCACCAAATATTTGGAAGTGCTTACACAGCCCTATTTAGTGGAGTCTCCTGGATAATGAAAATTGGAATAGGTGTCCTTTTAACCTGGATAGGGTTGAATTCAAAAAACACTTCTATGTCATTTTCATGCATTGTGATAGGAATCATTACACTCTATCTGGGAGCCGTGGTGCAAGCTGACATGGGGTGTGTCATAAACTGGAAAGGCAAAGAACTCAAATGTGGAAGTGGAATTTTCGTCACTAATGAGGTCCACACCTGGACAGAGCAATACAAATTTCAAGCGGACTCTCCCAAAAGACTGGCGACAGCCATTGCAGGCGCTTGGGAGAATGGAGTGTGCGGAATCAGGTCGACAACCAGAATGGAGAACCTCCTGTGGAAGCAAATAGCTAATGAACTGAACTACATATTATGGGAAAACAACATCAAATTAACGATAGTTGTGGGTGATGTAATTGGGGTCTTAGAGCAGGGGAAAAGAACACTAACACCACAACCCATGGAACTAAAATATTCATGGAAAACATGGGGAAAGGCGAAGATAGTGACAGCTGAAACACAAAATTCCTCTTTCATAATAGACGGGCCAAACACACCAGAGTGTCCAAATGCCTCAAGAGCATGGAATGTGTGGGAGGTGGAAGATTACGGGTTCGGAGTTTTCACAACTAACATATGGCTGAAACTCCGAGAGATGTACACCCAACTATGTGACCACAGGCTAATGTCGGCAGCCGTTAAGGATGAGAGGGCCGTACACGCCGACATGGGCTATTGGATAGAAAGCCAAAAGAATGGAAGTTGGAAGCTAGAAAAGGCATCCCTCATAGAGGTAAAAACCTGCACATGGCCAAAATCACACACTCTTTGGAGCAATGGTGTGCTAGAGAGTGACATGATCATCCCAAAGAGTCTGGCTGGTCCCATTTCGCAACACAACTACAGGCCCGGATACCACACCCAAACGGCAGGACCCTGGCACTTAGGAAAATTGGAGCTGGACTTCAACTATTGTGAAGGAACAACAGTTGTCATCACAGAAAATTGTGGGACAAGAGGCCCATCACTGAGGACAACAACAGTGTCAGGGAAGTTGATACACGAATGGTGTTGCCGCTCGTGTACGCTTCCTCCCCTGCGATACATGGGAGAAGACGGCTGCTGGTATGGCATGGAAATTAGACCCATTAATGAGAAAGAAGAGAACATGGTAAAGTCTTTAGTCTCAGCAGGGAGTGGAAAGGCGGATAACTTCACAATGGGTGTCTTGTGTTTGGCAATCCTCTTTGAAGAGGTGATGAGAGGAAAATTTGGGAAAAAACACATGATTGCAGGGGCTCTCTTCACGTTTGTGCTCCTTCTCTCAGGGCAAATAACATGGAGAGACATGGCGCACACACTCATAATGATTGGGTCCAACGCCTCTGACAGAATGGGAATGGGCGTCACTTACCTAGCATTGATTGCAACATTTAAAATTCAGCCATTTTTGGCTTTGGGATTCTTCCTGAGGAAACTGACATCCAGAGAAAATCTATTGCTGGGAGTTGGGTTGGCCATGGCAACAACGTTACAACTGCCAGAGGACATTGAACAAATGGCGAATGGAATAGCTTTAGGGCTCATGGCTCTTAAATTAATAACACAATTTGAAACATACCAACTATGGACGGCATTAGTCTCCCTAATGTGCTCAAACACAATTTTCACGTTGACTGTTGCCTGGAGAACAGCCACCCTGATTTTGGCCGTAATTTCTCTTTTGCCAGTGTGCCAGTCTTCGAGCATGAGGAAAACAGATTGGCTCCCAATGACTGTGGCAGCTATGGGAGTTCCACCCCTACCACTTTTCATTTTCAGTTTAAAAGACACGCTCAAAAGGAGAAGCTGGCCACTGAATGAGGGGGTGATGGCTGTTGGACTTGTGAGCATTCTAGCTAGTTCTTTCCTTAGGAATGACGTGCCCATGGCTGGACCATTAGTGGCTGGGGGCTTGCTGATAGCGTGCTACGTCATAACTGGCACGTCAGCAGACCTCACTGTAGAAAAAGCAGCAGATGTGACATGGGAGGAAGAGGCTGAGCAAACAGGAGTGTCCCACAATTTAATGATCACAGTTGATGACGATGGAACAATGAGAATAAAAGATGATGAGACCGAGAACATCTTAACAGTGCTTTTGAAAACAGCATTACTAATAGTGTCAGGCATTTTTCCATACTCCATACCCGCAACACTGTTGGTTTGGCACACTTGGCAAAAGCAAACCCAAAGGTCCGGCGTCCTATGGGACGTTCCCAGCCCCCCAGAGACACAGAAAGCAGAACTGGAAGAGGGGGTCTATAGGATCAAGCAGCAAGGAATTTTTGGGAAAACTCAAGTGGGGGTTGGAGTACAAAAAGAAGGAGTTTTTCACACCATGTGGCACGTCACAAGAGGAGCAGTGTTGACACACAATGGGAAAAGACTGGAACCAAACTGGGCTAACGTGAAAAAAGATCTGATTTCATACGGAGGAGGATGGAAATTGAGTGCACAATGGCAAAAAGGAGAGGAAGTGCAGGTTATTGCTGTAGAGCCTGGGAAGAACCCAAAGAACTTTCAAACCATGCCAGGCATTTTCCAGACAACAACAGGGGAGATAGGAGCGATTGCACTGGACTTCAAGCCTGGAACTTCAGGATCTCCCATCATAAACAGAGAGGGAAAGGTAGTGGGGCTGTATGGCAATGGAGTGGTCACAAAGAATGGTGGCTATGTCAGTGGAATAGCACAAACAAATGCAGAACCAGACGGACCGACACCAGAGTTGGAAGAAGAGATGTTCAAAAAGCGAAATCTAACCATAATGGATCTCCATCCCGGGTCAGGAAAGACGCGGAAATATCTTCCAGCTATTGTTAGAGAGGCAATCAAGAGACGTTTAAGGACTCTAATTTTGGCACCAACAAGGGTAGTTGCAGCTGAGATGGAAGAAGCATTGAAAGGGCTCCCAATAAGGTATCAAACAACTGCAACAAAATCTGAACACACAGGGAGAGAGATTGTTGATCTAATGTGCCACGCAACGTTCACAATGCGTTTGCTGTCACCAGTCAGGGTTCCAAACTACAACTTGATAGTAATGGATGAGGCTCATTTCACAGACCCAGCCAGTATAGCGGCTAGAGGGTACATATCAACTCGTGTAGGAATGGGAGAGGCAGCAGCAATTTTCATGACAGCCACACCCCCTGGAACAGCTGATGCTTTTCCTCAGAGCAACGCTCCAATTCAAGATGAAGAAAGAGACATACCAGAACGCTCATGGAATTCAGGCAATGAATGGATTACCGACTTTGCCGGGAAGACGGTGTGGTTTGTCCCTAGCATCAAAGCTGGAAATGACATAGCAAACTGCTTGCGAAAAAATGGAAAAAAGGTCATTCAACTTAGTAGGAAGACTTTTGACACAGAATATCAAAAGACTAAACTGAATGATTGGGACTTTGTGGTGACAACAGACATTTCAGAAATGGGAGCCAATTTCAAAGCAGACAGAGTGATCGACCCAAGAAGATGTCTCAAGCCAGTGATCTTGACAGACGGACCCGAGCGCGTGATCCTGGCGGGACCAATGCCAGTCACCGTAGCGAGCGCTGCACAAAGGAGAGGGAGAGTTGGCAGGAACCCACAAAAAGAGAATGACCAATACATATTCACGGGCCAGCCCCTTAATAATGATGAAGACCATGCTCACTGGACAGAAGCAAAAATGCTGTTAGACAACATCAACACACCAGAAGGGATCATACCAGCTCTCTTTGAACCAGAAAGGGAGAAGTCAGCCGCCATAGACGGCGAATACCGCCTGAAGGGTGAGTCCAGGAAGACCTTCGTGGAACTCATGAGGAGGGGTGACCTCCCAGTTTGGCTAGCCCATAAAGTAGCATCAGAAGGGATCAAATACACAGATAGAAAGTGGTGTTTTGATGGAGAACGCAATAATCAAATTTTAGAGGAGAATATGGATGTGGAAATCTGGACAAAGGAAGGAGAGAAGAAAAAATTGAGACCTAGGTGGCTTGATGCCCGCACTTATTCAGATCCATTAGCGCTCAAGGAATTCAAGGACTTTGCGGCTGGTAGGAAGTCAATTGCCCTTGATCTTGTGACAGAAATAGGAAGAGTGCCTTCACACTTAGCTCACAGAACGAGAAACGCCCTGGACAATCTGGTGATGTTGCACACGTCAGAACATGGCGGGAGGGCCTACAGGCATGCAGTGGAGGAACTACCAGAAACAATGGAAACACTCCTACTCCTGGGACTCATGATCCTGTTAACAGGTGGAGCAATGCTTTTCTTGATATCGGGTAAAGGGATTGGAAAGACTTCAATAGGACTCATTTGTGTAGTTGCTTCCAGTGGTATGTTATGGATGGCTGATGTTCCACTCCAATGGATCGCGTCGGCCATAGTCCTGGAGTTTTTCATGATGGTGTTACTTATACCAGAACCAGAAAAGCAGAGAACTCCCCAAGACAATCAACTCGCATATGTCGTGATAGGCATACTTACGTTGGCTGCAATAGTAGCAGCCAATGAAATGGGACTGTTGGAAACCACAAAGAGAGATTTAGGAATGTCCAAAGAATCAGGTGTTGTTTCTCCAACCAGCTATTTGGATGTGGACTTGCACCCAGCATCAGCCTGGACGTTGTACGCTGTGGCCACAACAGTAATAACACCAATGCTGAGACATACCATAGAGAATTCCACAGCAAATGTGTCCCTAGCAGCTATAGCCAACCAGGCAGTGGTCCTGATGGGTTTAGACAAAGGATGGCCAATATCGAAAATGGACTTAGGCGTACCACTATTGGCACTGGGTTGTTATTCACAAGTGAACCCACTAACTCTCACAGCGGCAGTACTCCTGCTAGTCACGCATTATGCTATCATAGGCCCAGGATTGCAGGCAAAAGCCACTCGTGAAGCTCAAAAAAGGACAGCTGCTGGAATAATGAAGAATCCAACAGTGGATGGGATAATGACAATAGACCTAGACCCTGTAATATACGATTCAAAATTTGAAAAACAACTAGGACAGGTTATGCTCCTGGTTCTGTGCGCAGTTCAACTTTTGTTAATGAGAACATCATGGGCTTTTTGTGAAGCTCTAACCCTAGCCACAGGACCAATAACAACACTTTGGGAAGGATCACCTGGGAAGTTCTGGAACACCACGATAGCTGTTTCCATGGCGAACATATTTAGAGGGAGCTATTTGGCAGGAGCTGGGCTCGCTTTTTCTATCATGAAATCAGTTGGAACAGGAAAGAGAGGGACAGGGTCACAGGGTGAAACCTTGGGAGAAAAGTGGAAAAAGAAATTGAATCAATTATCCCGGAAAGAGTTTGACCTTTACAAGAAATCCGGAATCACTGAAGTGGATAGAACAGAAGCCAAAGAAGGGTTGAAAAGAGGAGAAATAACACACCATGCCGTGTCCAGAGGCAGCGCAAAACTTCAATGGTTCGTGGAGAGAAACATGGTCATCCCCGAAGGAAGAGTCATAGACTTAGGCTGTGGAAGAGGAGGCTGGTCATATTATTGTGCAGGACTGAAAAAAGTTACAGAAGTGCGAGGATACACAAAAGGCGGCCCAGGACATGAAGAACCAGTACCTATGTCTACATACGGATGGAACATAGTCAAGTTAATGAGTGGAAAAGATGTGTTTTATCTTCCACCTGAAAAGTGTGATACTCTATTGTGTGACATTGGAGAATCCTCACCAAGCCCAACAGTGGAAGAAAGCAGAACCATAAGAGTCTTGAAGATGGTTGAACCATGGCTAAAAAATAACCAGTTTTGCATTAAAGTATTGAACCCTTACATGCCGACTGTGATTGAGCACCTAGAAAGACTACAAAGGAAACATGGAGGAATGCTTGTGAGAAATCCACTCTCACGAAACTCCACGCACGAAATGTACTGGATATCTAATGGCACAGGCAATATCGTTTCTTCTGTCAACATGGTATCCAGATTGCTACTGAACAGATTCACAATGACACATAGGAGACCCACCATAGAGAAAGATGTGGATTTAGGAGCGGGGACCCGACATGTCAATGCGGAACCAGAAACACCCAACATGGATGTCATTGGGGAAAGAATAAGAAGGATCAAGGAGGAGCATAGCTCAACATGGCACTATGATGATGAAAATCCTTATAAAACGTGGGCTTACCATGGATCCTATGAAGTTAAGGCCACAGGCTCAGCCTCCTCCATGATAAATGGAGTCGTGAAACTCCTCACGAAACCATGGGATGTGGTGCCCATGGTGACACAGATGGCAATGACGGATACAACCCCATTCGGCCAGCAAAGGGTTTTTAAAGAGAAAGTGGACACCAGGACACCTAGACCCATGCCAGGAACAAGAAAGGTTATGGAGATCACAGCGGAATGGCTTTGGAGAACCCTGGGAAGGAACAAAAGACCCAGATTATGTACGAGAGAGGAGTTCATAAAAAAGGTCAGAACCAACGCAGCTATGGGCGCCGTTTTTACAGAGGAGAACCAATGGGACAGTGCTAGAGCTGCTGTTGAGGATGAAGAATTCTGGAAACTCGTGGACAGAGAACGTGAACTCCATAAATTGGGCAAGTGTGGAAGCTGCGTTTACAACATGATGGGCAAGAGAGAGAAGAAACTTGGAGAGTTTGGCAAAGCAAAAGGCAGTAGAGCCATATGGTACATGTGGTTGGGAGCCAGGTACCTTGAGTTCGAAGCACTCGGATTCTTAAATGAAGACCATTGGTTCTCGCGTGAAAACTCTCACAGTGGAGTAGAAGGAGAAGGACTGCATAAACTGGGATACATCTTAAGAGACATTTCCAAGATACCCGGAGGAGCTATGTATGCTGATGACACAGCTGGTTGGGACACAAGAATAACAGAAGATGACCTGCACAATGAGGAAAAAATCACACAGCAAATGGACCCTGAACATAGGCAGTTAGCAAACGCTATATTCAAGCTCACATACCAAAACAAAGTGGTCAAAGTTCAACGACCAACTCCAAAGGGCACGGTAATGGACATCATATCTAGGAAAGACCAAAGAGGCAGTGGACAGGTGGGAACTTATGGTCTGAACACA---TTCACCAACATGGAAGCCCAGTTAATCAGACAAATGGAAGGAGAAGGTGTGTTGTCGAAGGCTGACCTCGAGAACCCTCACCTGCTAGAGAAGAAAGTTACACAATGGTTGGAAACAAAAGGAGTGGAGAGGTTAAAAAGAATGGCCATCAGCGGGGATGATTGCGTGGTGAAACCAATCGATGACAGGTTCGCCAATGCCCTGCTTGCCCTGAATGACATGGGAAAAGTTAGGAAGGACATACCTCAATGGCAGCCATCAAAAGGATGGCATGATTGGCAACAGGTCCCTTTCTGCTCCCACCACTTTCATGAATTGATCATGAAAGATGGAAGAAAGTTGGTAGTTCCCTGCAGACCCCAGGATGAATTAATCGGGAGAGCTAGAATCTCTCAAGGAGCAGGATGGAGCCTCAGAGAAACTGCATGCCTAGGGAAAGCCTACGCTCAAATGTGGGCTCTCATGTACTTTCACAGAAGAGATCTTAGACTAGCATCCAACGCCATATGTTCAGCAGTACCAGTCCATTGGGTCCCTACAAGCAGAACGACGTGGTCTATTCATGCTCACCATCAGTGGATGACTACAGAAGATATGCTTACTGTTTGGAACAGGGTGTGGATAGAGGACAATCCATGGATGGAGGACAAAACTCCAGTCACAACCTGGGAAGATGTTCCATATCTAGGGAAGAGAGAAGACCAATGGTGCGGATCACTCATTGGTCTCACTTCCAGAGCAACCTGGGCCCAGAACATACTTACGGCAATCCAACAGGTGAGAAGCCTTATAGGCAATGAAGAGTTTCTGGACTACATGCCTTCAATGAAGAGATTCAGGAAGGAGGAGGAGTCAGAGGGAGCCATTTGG
>KC425219_c
ATGAACAACCAACGGAAGAAGACGGGAAAACCGTCTATCAATATGCTGAAACGCGTGAGAAACCGTGTGTCAACTGGATCACAGTTGGCGAAGAGATTCTCAAAAGGACTGCTGAACGGCCAGGGACCAATGAAATTGGTTATGGCGTTCATAGCTTTCCTCAGATTTCTAGCCATTCCACCAACAGCAGGAGTCTTGGCTAGATGGGGAACCTTCAAGAAGTCGGGGGCCATTAAGGTGCTGAAGGGCTTCAAGAAGGAGATCTCAAACATGCTGAGCATAATCAACAAACGGAAAAAGACATCGCTCTGTCTCATGATGATATTGCCAGCAGCACTTGCTTTCCACTTGACTTCACGAGATGGAGAGCCGCGCATGATTGTGGGGAAGAATGAAAGAGGAAAATCCCTACTTTTTAAGACAGCCTCTGGAATCAACATGTGCACACTCATAGCCATGGACTTGGGAGAGATGTGTGATGACACGGTCACTTACAAATGCCCCCACATTACCGAAGTGGAACCTGAAGACATTGACTGCTGGTGCAACCTTACATCAACATGGGTGACTTACGGAACGTGCAATCAAGCCGGAGAGCGTAGACGCGACAAGAGATCAGTGGCGTTAGCTCCCCATGTCGGCATGGGACTAGACACACGCACCCAAACCTGGATGTCGGCTGAAGGAGCTTGGAGGCAAGTCGAGAAGGTAGAGACATGGGCCCTTAGGCACCCAGGGTTCACCATACTAGCCCTATTTCTTGCCCATTACATAGGCACATCCTTGACCCAGAAGGTGGTTATTTTTATACTACTAATGCTGGTCACCCCATCCATGACAATGAGATGTGTGGGAGTAGGAAACAGAGATTTTGTGGAAGGTCTATCAGGAGCTACGTGGGTTGACGTGGTGCTCGAGCACGGGGGGTGTGTGACTACCATGGCTAAGAACAAGCCAACGTTGGATATAGAGCTTCAGAAGACCGAGGCCACCCAATTGGCGACCCTAAGGAAGCTATGCATTGAGGGGAAAATTACCAACATAACAACTGACTCAAGATGTCCTACCCAAGGGGAAGCGGTTTTGCCTGAGGAGCAGGACCAGAACTACGTGTGTAAGCATACATACGTAGACAGAGGCTGGGGGAACGGATGTGGTTTGTTTGGCAAGGGAAGCTTGGTAACATGTGCGAAATTTCAATGCCTGGAACCAATAGAGGGAAAAGTGGTGCAGTATGAGAACCTCAAATACACCGTCATCATCACAGTGCACACAGGAGATCAACACCAGGTGGGAAATGAAACGCAGGGAGTCACGGCTGAGATAACACCCCAGGCATCAACCACTGAAGCCATCTTGCCTGAATATGGAACCCTTGGGCTAGAATGCTCACCACGGACAGGTTTGGATTTCAATGAAATGATCTTGCTAACAATGAAGAACAAAGCATGGATGGTACATAGACAATGGTTTTTTGACCTACCTCTACCATGGACATCAGGAGCTACAACGGAAACACCAACCTGGAACAGGAAGGAGCTTCTTGTGACATTTAAAAACGCACATGCGAAGAAACAAGAAGTGGTTGTCCTTGGATCGCAAGAGGGAGCAATGCATACCGCATTGACAGGAGCCACAGAAATCCAAAACTCAGGAGGCACAAGTATTTTTGCAGGGCATTTAAAATGTAGACTTAAGATGGACAAATTGGAACTCAAGGGGATGAGCTATGCAATGTGCACGAATACCTTTGTGTTGAAGAAAGAAGTCTCAGAAACGCAGCATGGGACAATACTCATTAAGGTCGAGTACAGAGGGGAAGATGCACCTTGCAAGATTCCTTTCTCCACAGAGGATGGACAAGGGAAAGCTCACAATGGCAGACTGATTACAGCCAACCCAGTGGTGACTAAGAAGGAGGAGCCTGTCAATATCGAGGCTGAACCTCCTTTTGGGGAAAGTAATATAGTGATTGGAATTGGAGACAACGCCTTGAAAATCAACTGGTATAAGAAAGGAAGCTCTATTGGGAAGATGTTCGAGGCCACTGCCAGAGGTGCAAGGCGCATGGCCATCTTGGGAGACACAGCTTGGGACTTTGGATCAGTGGGTGGTGTTCTGAACTCATTAGGCAAAATGGTGCACCAAATATTCGGAAGTGCTTACACAGCCCTATTCAGTGGAGTCTCTTGGGTAATGAAAATCGGAATAGGAGTTCTCTTGACTTGGATAGGGTTGAATCCAAAAAACACATCCATGTCATTTTCATGCATTGCGATAGGAATCATTACACTCTATCTGGGAGCTGTGGTGCAAGCTGACATGGGATGTGTTATAAACTGGAAAGGCAAAGAACTCAAATGTGGATCCGGAATCTTCGTCACCAACGAGGTCCATACCTGGACAGAGCAATACAAATTCCAAGCAGACTCCCCAAAAAGATTGGCGACAGCCATTGCAGGCGCTTGGGAGAATGGAGTGTGCGGAATTAGGTCAACAACCAGAATGGAGAATCTCCTGTGGAAGCAAATAGCCAATGAACTGAACTACATATTGTGGGAAAACAATATCAAATTAACGGTAGTTGTGGGCGATATAATTGGGGTCTTAGAGCAAGGAAAAAGAACACTAACACCACAACCCATGGAGCTAAAATACTCATGGAAAACGTGGGGAAAGGCAAAAATAGTGACAGCTGAAACACAAAATTCCTCTTTCATAATAGACGGGCCGAACACACCGGAGTGTCCAAGTGCCTCAAGAGCATGGAATGTGTGGGAGGTGGAAGATTACGGGTTCGGAGTCTTCACAACCAACATATGGCTGAAACTCCGAGAGGTGTACACCCAACTATGTGACCATAGGCTAATGTCGGCAGCTGTCAAGGATGAGAGGGCCGTACATGCCGACATGGGCTATTGGATAGAAAGCCAAAAGAATGGAAGTTGGAAGCTAGAAAAAGCATCCCTCATAGAGGTGAAAACCTGCACATGGCCAAAATCACATACCCTTTGGAGTAATGGTGTGCTAGAGAGTGATATGATCATCCCAAAGAGTCTAGCTGGTCCTATTTCGCAACACAACCACAGGCCCGGGTACCACACCCAGACGGCGGGACCCTGGCATTTAGGAAAATTAGAGCTGGACTTCAACTATTGTGAAGGAACAACAGTTGTCATCACAGAAAACTGTGGGACAAGAGGCCCATCATTGAGAACAACAACAGTGTCAGGGAAGTTAATACACGAATGGTGTTGCCGTTCGTGCACACTTCCTCCCCTGCGATACATGGGAGAAGACGGTTGCTGGTATGGCATGGAAATTAGACCCATCAGTGAGAAAGAAGAGAACATGGTAAAGTCTCTAGTCTCAGCGGGAAGTGGAAAGGTGGACAACTTCACAATGGGTGTCTTGTGTTTGGCAATCCTCTTTGAAGAGGTGATGAGAGGAAAATTTGGGAAGAAACACATGATTGCGGGGGTGTTCTTCACGTTTGTGCTCCTTCTCTCAGGGCAAATAACATGGAGAGACATGGCGCACACACTAATAATGATTGGGTCCAACGCATCTGACAGGATGGGAATGGGCGTTACCTACCTAGCTTTAATTGCAACATTTAAAATCCAGCCATTCTTGGCTTTGGGATTTTTCCTAAGAAAACTGACATCCAGAGAAAATTTATTGTTAGGAGTTGGGCTGGCTATGGCAACAACGTTACAACTGCCAGAGGACATTGAACAAATGGCAAATGGAATCGCTCTGGGGCTCATGGCTCTTAAACTGATAACACAATTTGAAACATACCAATTATGGACAGCATTAATCTCCTTAACGTGTTCAAATACAATGTTTACGTTGACTGTTGCCTGGAGAACAGCCACCCTGATTTTGGCCGGAGTTTCGCTTTTACCAGTGTGCCAGTCTTCGAGCATGAGGAAAACAGACTGGCTTCCGATGGCAGTGGCAGCTATGGGAGTTCCACCTCTACCACTTTTTATTTTTAGCTTGAAAGACACACTCAAAAGGAGAAGCTGGCCACTGAATGAAGGGGTGATGGCTGTTGGGCTTGTGAGCATTCTGGCCAGTTCTCTCCTTAGAAATGATGTACCCATGGCTGGACCATTGGTGGCCGGGGGCTTGCTAATAGCGTGCTACGTCATAACTGGCACGTCAGCAGACCTCACCGTAGAAAAAGCAGCAGATATAACATGGGAGGAAGAGGCTGAGCAAACAGGAGTGTCCCACAACTTAATGATCACAGTTGATGATGATGGAACAATGAGAATAAAAGATGATGAGACTGAGAATATCCTAACAGTGCTTTTGAAAACAGCATTACTAATAGTATCAGGAGTCTTTCCATACTCCATACCCGCAACATTGCTGGTCTGGCATACTTGGCAAAAGCAAACCCAAAGATCCGGCGTTCTATGGGACGTACCCAGCCCCCCAGAGACACAGAAAGCAGAACTGGAAGAAGGGGTCTATAGGATCAAACAGCAAGGAATTTTTGGGAAAACCCAAGTAGGGGTTGGAGTACAGAAAGAAGGAGTCTTCCACACCATGTGGCACGTTACAAGAGGGGCAGTGTTGACATATAATGGGAAAAGACTGGAACCAAACTGGGCTAGCGTGAAAAAAGATCTGATTTCATACGGAGGAGGATGGAGATTGAGCGCACAATGGCAAAAGGGGGAGGAGGTGCAGGTTATTGCCGTAGAGCCTGGGAAGAACCCAAAGAACTTTCAAACCATGCCAGGCACTTTTCAGACTACAACAGGGGAAATAGGAGCAATTGCACTGGATTTCAAGCCTGGAACTTCAGGATCTCCCATCATAAACAGAGAGGGAAAGGTAGTGGGACTGTATGGCAATGGAGTGGTTACAAAGAATGGTGGCTACGTCAGCGGAATAGCGCAAACGAATGCAGAACCAGATGGACCAACACCAGAATTGGAAGAAGAGATGTTCAAAAAGCGAAATCTAACCATAATGGATCTTCATCCTGGGTCAGGAAAGACACGGAAATACCTTCCAGCTATTGTTAGAGAGGCAATCAAGAGACGTTTAAGAACTCTAATTTTGGCACCGACAAGGGTGGTTGCAGCTGAGATGGAAGAAGCATTGAAAGGGCTCCCAATAAGGTACCAAACAACAGCAACAAAATCTGAACACACAGGAAGAGAGATTGTTGATCTAATGTGCCACGCAACGTTCACAATGCGTCTGCTGTCACCAGTTAGGGTTCCAAACTATAACTTGATAATAATGGATGAAGCCCATTTCACAGACCCAGCCAGTATAGCGGCTAGAGGGTACATATCGACTCGTGTTGGAATGGGAGAGGCAGCCGCAATTTTCATGACAGCAACGCCCCCTGGAACAGCTGATGCCTTTCCTCAGAGCAACGCTCCAATTCAAGATGAAGAAAGGGACATACCAGAACGCTCATGGAATTCAGGCAATGAATGGATAACCGACTTCGCTGGGAAAACGGTGTGGTTTGTCCCCAGCATTAAAGCCGGAAATGACATAGCAAACTGCTTGCGAAAAAACGGGAAAAAGGTCATTCAACTTAGTAGGAAGACTTTTGACACAGAATATCAGAAAACTAAACTGAATGATTGGGACTTCGTGGTGACAACTGACATTTCAGAAATGGGGGCCAATTTCAAAGCAGATAGAGTGATCGACCCAAGAAGATGTCTCAAACCAGTGATCCTGACAGATGGACCAGAGCGGGTGATCCTGGCTGGACCAATGCCAGTCACCGCGGCGAGTGCTGCGCAAAGGAGAGGGAGAGTTGGCAGGAACCCACAAAAAGAAAATGACCAGTACATATTCACGGGCCAGCCTCTCAACAATGATGAAGACCATGCTCACTGGACAGAAGCAAAAATGCTGCTGGACAACATTAATACACCAGAAGGGATCATACCAGCTCTCTTTGAGCCAGAAAGGGAGAAGTCAGCCGCCATAGACGGTGAGTATCGCTTGAAAGGTGAGTCCAGGAAGACTTTCGTGGAACTCATGAGGAGGGGTGACCTTCCAGTCTGGTTAGCCCATAAAGTAGCATCAGAAGGGATCAAATATACAGATAGAAAATGGTGCTTTGATGGACAACGTAATAATCAAATTTTAGAGGAGAACATGGATGTGGAAATCTGGACAAAGGAAGGAGAAAAGAAAAAACTGAGACCTAGGTGGCTTGATGCCCGCACTTATTCAGATCCCTTAGCACTCAAGGAATTCAAGGACTTTGCGGCTGGCAGAAAGTCAATCGCCCTTGATCTTGTGACAGAAATAGGAAGAGTGCCTTCACACCTAGCCCATAGAACGAGAAACGCTCTGGACAATCTGGTGATGCTGCATACGTCAGAACATGGCGGTAGGGCCTACAGGCATGCGGTGGAGGAACTACCAGAGACAATGGAAACACTCCTACTCTTGGGACTCATGATCTTGTTGACAGGTGGAGCAATGCTTTTCTTAATATCAGGTAAAGGGATTGGAAAGACTTCAATAGGACTCATTTGTGTAATTGCTTCCAGCGGCATGTTGTGGATGGCCGAAATCCCACTCCAATGGATCGCGTCGGCTATAGTCCTGGAGTTTTTTATGATGGTGTTGCTTATACCAGAACCAGAAAAGCAGAGAACCCCCCAAGACAACCAACTCGCATATGTCGTGATAGGCATACTTACATTGGCTGCAATAATAGCAGCTAATGAAATGGGATTGTTGGAAACTACAAAGAGAGATTTAGGAATGTCTAAGGAGCCAGGTGTTGTCTCTCCAACCAGCTATTTAGATGTGGACTTGCACCCAGCATCAGCCTGGACATTGTACGCCGTGGCCACTACAGTAATAACACCAATGTTAAGACATACCATAGAGAATTCTACAGCAAATGTGTCTCTGGCAGCCATAGCCAACCAGGCAGTGGTCCTGATGGGTTTGGACAAAGGATGGCCAATATCAAAAATGGACTTAGGAGTACCCCTACTGGCATTGGGTTGCTATTCACAAGTGAACCCACTGACTCTAACAGCGGCAGTACTCTTGCTGATCACACATTATGCTATCATAGGTCCAGGATTGCAGGCAAAAGCCACTCGTGAAGCTCAGAAAAGGACAGCTGCTGGAATAATGAAGAATCCAACGGTGGATGGGATAATGACAATAGACCTAGATCCTGTAATATATGATTCAAAATTTGAAAAGCAACTGGGACAGGTTATGCTCCTGGTTTTGTGTGCAGTTCAACTTTTGTTAATGAGAACATCATGGGCCTTGTGTGAAGCTTTAACTCTAGCTACAGGACCAATAACAACACTCTGGGAAGGATCACCTGGGAAGTTTTGGAACACCACGATAGCTGTTTCCATGGCGAACATTTTTAGAGGGAGTTATTTAGCAGGAGCTGGGCTTGCTTTTTCTATTATGAAATCAGTTGGAACAGGAAAAAGAGGAACAGGCTCACAAGGTGAAACTTTAGGAGAAAAATGGAAAAAGAAATTAAATCAATTATCCCGGAAAGAGTTTGACCTTTACAAGAAATCTGGAATCACTGAAGTGGATAGAACAGAAGCCAAAGAAGGGTTGAAAAGAGGAGAAATAACACATCATGCCGTGTCCAGAGGTAGCGCAAAACTTCAATGGTTTGTGGAGAGAAACATGGTCATTCCCGAAGGAAGAGTCATAGACTTGGGCTGTGGAAGAGGAGGCTGGTCATATTACTGTGCAGGACTGAAAAAAGTCACAGAAGTGCGAGGATACACAAAAGGCGGTCCAGGACACGAAGAACCAGTACCCATGTCCACATATGGATGGAACATAGTTAAGTTAATGAGTGGAAAGGATGTGTTTTATCTTCCACCTGAAAAGTGTGACACCCTGTTGTGTGACATTGGAGAATCTTCACCAAGCCCAACAGTGGAAGAAAGCAGAACTATAAGAGTTTTGAAGATGGTTGAACCATGGCTAAAAAACAACCAATTTTGCATTAAAGTATTGAACCCTTACATGCCAACTGTGATTGAGCACCTAGAAAGACTACAAAGGAAACATGGAGGAATGCTTGTGAGAAATCCACTTTCACGAAACTCCACGCACGAAATGTACTGGATATCTAATGGCACAGGTAACATTGTCGCTTCAGTCAATATGGTATCTAGACTGCTACTGAACAGGTTCACGATGACACACAGAAGACCCACCATTGAGAAAGATGTGGATTTAGGAGCAGGAACTCGACATGTTAATGCGGAACCAGAAACACCCAACATGGATGTCATTGGGGAAAGAATAAAAAGGATCAAGGAGGAGCATAATTCAACATGGCACTATGATGACGAAAACCCCTACAAAACGTGGGCTTACCATGGATCTTATGAAGTCAAAGCCACAGGCTCAGCCTCCTCCATGATAAATGGAGTCGTGAAACTCCTCACTAAACCATGGGATGTGGTGCCCATGGTGACACAGATGGCAATGACAGATACAACTCCATTTGGCCAGCAGAGAGTTTTTAAAGAGAAAGTGGACACCAGGACACCCAGGTCCATGCCAGGAACAAGAAGGGTCATGGGGATCACAGCGGAGTGGCTCTGGAGAACCCTGGGAAGGAACAAAAAACCCAGGTTATGCACAAGGGAAGAGTTCACAAAAAAGGTCAGAACTAACGCAGCCATGGGCGCCGTTTTCACAGAGGAGAACCAATGGGACAGCGCGAAAGCTGCTGTTGAGGATGAAGATTTTTGGAAACTTGTGGACAGAGAACGTGAACTCCACAAACTGGGCAAGTGTGGAAGCTGTGTTTACAACATGATGGGCAAGAGAGAGAAGAAACTTGGAGAGTTTGGCAAAGCAAAAGGCAGTAGAGCTATATGGTACATGTGGTTGGGAGCCAGGTACCTTGAGTTCGAAGCCCTTGGATTCTTAAATGAAGACCACTGGTTCTCGCGTGAGAACTCTTACAGTGGAGTGGAAGGAGAAGGACTGCACAAGCTAGGCTATATATTAAGGGACATTTCCAAGATACCCGGAGGAGCTATGTATGCTGATGACACAGCTGGTTGGGACACAAGAATAACAGAAGATGACCTGCACAATGAGGAAAAGATCACACAGCAAATGGACCCTGAACACAGGCAGTTAGCGAACGCTATATTTAAGCTCACATACCAAAACAAAGTGGTCAAAGTTCAACGACCGACTCCAACAGGCACGGTAATGGACATCATATCTAGGAAAGACCAAAGAGGCAGTGGACAGGTAGGAACTTATGGTCTGAATACA---TTCACCAACATGGAAGCCCAGTTAATCAGACAAATGGAAGGAGAAGGTGTGCTGTCAAAGGCAGACCTCGAGAACCCTCATCTGCCAGAGAAGAAGATTACACAATGGTTGGAAACCAAGGGAGTGGAGAGGTTAAAAAGAATGGCCATTAGCGGGGATGATTGCGTAGTGAAACCAATCGATGACAGGTTCGCTAATGCCCTGCTCGCTCTGAACGATATGGGAAAGGTTCGGAAAGACATACCTCAATGGCAGCCATCAAAAGGATGGCATGATTGGCAACAGGTTCCTTTCTGCTCCCACCACTTTCATGAATTGATCATGAAAGATGGAAGAAAGTTGGTGGTTCCCTGCAGACCCCAGGACGAACTAATAGGAAGAGCAAGAATCTCTCAAGGAGCGGGATGGAGCCTTAGAGAAACCGCATGTCTGGGGAAGGCCTACGCTCAAATGTGGAGTCTCATGTATTTTCACAGAAGAGACCTCAGACTAGCATCCAACGCCATATGTTCAGCAGTACCAGTCCACTGGGTCCCCACAAGTAGAACGACATGGTCTATTCATGCTCACCATCAGTGGATGACCACAGAAGACATGCTTACTGTCTGGAACAGGGTGTGGATCGAGGACAATCCATGGATGGAAGACAAAACTCCAGTCACAACCTGGGAAAATGTTCCATATCTAGGGAAGAGAGAAGACCAATGGTGCGGATCACTTATTGGTCTCACTTCCAGAGCAACCTGGGCCCAGAACATACCCACAGCAATTCAACAGGTGAGAAGCCTTATAGGCAATGAAGAGTTTCTGGACTACATGCCTTCAATGAAGAGATTTAGGAAGGAGGAGGAGTCGGAGGGAGCCATTTGG
>JN368477_c
ATGAACAACCAACGAAAAAAGACGGGAAAACCGTCTATCAATATGCTGAAACGCGTGAGAAACCGTGTGTCAACTGGATCACAGTTGGCGAAGAGATTCTCAAGAGGATTGCTGAACGGTCAAGGACCAATGAAATTGGTCATGGCGTTCATAGCTTTCCTCAGATTTCTAGCCATTCCACCAACAGCAGGAGTTTTGGCTAGATGGGGAACCTTCAAGAAGTCAGGGGCTATTAAGGTCCTAAAAGGCTTCAAGAAGGAGATTTCAAACATGCTGAGCATAATCAACAAAAGGAAAAAGACATCGCTCTGTCTCATGATGATGTTACCAGCAACACTTGCTTTCCACTTGACTTCACGCGATGGAGAGCCGCGCATGATTGTGGGGAAGAATGAAAGAGGGAAATCCTTACTTTTTAAGACAGCTTCTGGAATCAACATGTGCACTCTCATAGCTATGGACTTGGGAGAGATGTGTGATGACACGGTCACTTATAAATGCCCCCTCATTGCTGAAGTGGAACCTGAAGACATTGACTGCTGGTGCAACCTCACATCGACATGGGTGACTTATGGAACGTGCAATCAAGCTGGGGAGCATAGACGTGACAAGAGATCAGTGGCGTTAGCTCCCCATGTTGGCATGGGACTGGACACACGTACCCAAACCTGGATGTCGGCTGAAGGAGCTTGGAGACAAGTTGAAAAGGTAGAGACATGGGCTCTTAGGCACCCAGGTTTCACCATACTAGCTCTATTTCTTGCCCATTACATAGGCACTTCCCTGACCCAGAAAGTGGTTATTTTTATACTACTAATGCTGGTCACTCCATCCATGACAATGAGATGCGTGGGAGTAGGAAACAGAGATTTTGTGGAAGGTCTGTCAGGAGCTACGTGGGTTGATGTGGTGCTCGAGCACGGTGGGTGTGTGACCACCATGGCTAAGAGCAAGCCTACGCTGGACATAGAGCTTCAGAAGACCGAGGCCACCCAACTGGCGACCCTAAGGAAGTTATGCATTGAGGGAAAAATTACCAACATAACAACTGACTCAAGGTGTCCTACCCAAGGGGAAGCGACTCTACCTGAGGAGCAGGACCAGAACTACGTATGTAAGCACACATACGTGGATAGAGGTTGGGGAAACGGTTGTGGTTTGTTTGGAAAAGGAAGCTTGGTGACATGCGCGAAATTTCAGTGTCTAGAACCAATAGAGGGAAAAGTGGTGCAATATGAAAACCTTAAATACACTGTCATCATCACAGTGCACACAGGAGACCAACACCAGGTGGGAAATGACACGCAGGGAGTCACAGTTGAGATAACACCCCAGGCATCAACCGTTGAAGCTGTCTTGCCTGAGTATGGAACCCTTGGACTAGAATGCTCACCACGGACAGGCCTGGATTTCAATGAAATGATTTTATTGACAATGAAAAACAAAGCCTGGATGGTACATAGGCAATGGTTCTTTGACCTACCCCTACCATGGACATCAGGAGCTACAACAGAGACACCAACTTGGAACAGGAAAGAGCTTCTTGTAACATTCAAAAATGCTCATGCAAAAAAGCAAGAAGTGGTTGTCCTTGGATCGCAAGAGGGAGCAATGCACACAGCGCTGACAGGAGCTACAGAGATTCAAAACTCAGGAGGTACAAGCATTTTTGCGGGGCATTTGAAATGTAGACTCAAGATGGACAAACTGGAACTCAAGGGGATGAGCTATGCAATGTGCTTGAATACCTTTGTGTTGAAGAAAGAAGTCTCCGAAACGCAGCATGGGACAATACTCATTAAGGTTGAGTACAAAGGGGAAGATGCACCTTGCAAAATTCCTTTCTCCACAGAGGATGGACAAGGGAAAGCCCACAATGGTAGATTGATCACAGCCAACCCAGTGGTGACCAAGAAGGAGGAGCCTGTCAACATTGAGGCTGAACCTCCTTTTGGGGAAAGCAACATAGTGATTGGAATTGGAGACAAAGCCTTGAAAATTAACTGGTACAAGAAGGGAAGCTCGATTGGGAAGATGTTCGAGGCCACTGCCAGAGGTGCAAGGCGCATGGCCATCTTGGGAGACACAGCCTGGGACTTTGGTTCAGTGGGTGGTGTTCTAAATTCATTAGGGAAAATGGTGCACCAAATATTCGGAAGTGCTTACACAGCCCTGTTTAGCGGAGTCTCATGGATAATGAAAATTGGAATAGGTGTCCTCTTAACCTGGATAGGGTTGAATTCAAAAAACACTTCCATGTCATTTTCATGCATTGTGATAGGAATTATCACACTCTATCTGGGAGCCGTGGTACAAGCTGACATGGGGTGCGTCATAAACTGGAAAGGAAAAGAACTCAAATGTGGAAATGGAATTTTTGTCACTAATGAGGTCCACACTTGGACAGAGCAATACAAATTTCAAGCAGACTCCCCCAAAAGACTGGCGACAGCCATCGCAGGCGCTTGGGAAAATGGAGTCTGTGGAATCAGGTCAACAACCAGAATGGAGAATCTATTGTGGAAGCAAATAGCCAATGAGCTGAACTACATATTATGGGAAAACAACATCAAATTAACGGTAGTTGTGGGCGACATAATTGGGGTCTTAGAGCAAGGGAAAAGAACACTAACACCACAGCCCATGGAGCTAAAATATTCATGGAAAACATGGGGAAAGGCAAAAATAGTGACAGCTGAAACACAAAATTCCTCTTTCATAATAGATGGGCCAAACACACCGGAGTGTCCAAGTGCCTCAAGAGCATGGAATGTGTGGGAGGTGGAAGATTACGGGTTTGGAGTCTTCACAACCAACATATGGCTGAAACTCCGAGAGGTGTACACCCAATCATGTGACCATAGGCTAATGTCGGCAGCCATCAAAGATGAGAGGGCCGTGCATGCCGACATGGGCTATTGGATAGAAAGCCAAAAGAATGGAAGTTGGAAGCTAGAAAAAGCATCCTTCATAGAGGTGAAAACCTGTACCTGGCCAAAATCACACACTCTTTGGAGCAATGGTGTACTAGAGAGTGACATGATCATCCCAAAGAGTCTAGCTGGTCCTATTTCACAACACAACCATAGGCCCGGGTACCACACCCAAACGGCAGGACCTTGGCACTTGGGAAAATTGGAGCTGGACTTTAACTATTGTGAAGGAACAACAGTAGTCATCGCAGAAAACTGTGGGACAAGAGGCCCATCATTGAGAACAACAACAGTGTCAGGGAAGCTGATACACGAATGGTGTTGCCGCTCGTGCACACTTCCTCCCTTGCGATACATGGGAGAGGACGGCTGCTGGTATGGCATGGAAATTAGACCTATCAATGAGAAAGAAGAGAACATGGTAAAGTCTTTAGTCTCAGCAGGGAGTGGAAAGGTGGACAACTTCACAATGGGAGTCCTGTGTTTGGCAATCCTCTTCGAAGAGGTGATGAGAGGAAAATTTGGGAAAAAACACATGATTGCAGGGGTTCTCTTCACGTTTGTGCTCCTTCTCTCAGGGCAAATAACATGGAGAGATATGGCACACACACTCATAATGATTGGGTCCAACGCTTCCGACAGGATGGGAATGGGCGTTACCCATTTAGCTTTAATTGCAACATTCAAAATTCAGCCATTCTTGGCTTTGGGATTCTTCCTGAGGAAATTGACATCTAGAGAAAATTTGCTGTTGGGAGTTGGGTTGGCCATGGCAACAACGTTACAACTGCCAGAGGACATTGAACAAATGGCGAATGGAATTGCTCTGGGGCTCATGACTCTAAAACTAATAACACAATTTGAGACATATCAGTTGTGGACGGCATTAGTCTCCTTAACATGTTCAAACACAATTTTCACGTTGACTGTTGCCTGGAGAACAGCCACCTTGATTCTGGCCGGAGTTTCGCTTTTGCCACTGTGCCAGTCTTCGAGCATGAGGAAAACAGATTGGCTCCCAATGACTGTGGCAGCTATGGGAGTCCCACCCTTACCACTTTTTATCTTTAGCTTGAAGGACACACCCAAAAGGAGGAGCTGGCCACTGAATGAGGGAGTGATGGCTGTTGGGCTTGTGAGCATCCTAGCTAGTTCTCTCCTTAGGAATGATGTGCCCATGGCTGGACCACTAGTGGCCGGGGGCTTGTTGATAGCGTGCTATGTCATAACTGGCACGTCAGCAGACCTCACTGTAGAAAAGGCAGCAGATGTAACATGGGAGGAAGAGGCTGAGCAAACAGGAGTGTCCCACAATTTGATGATCACAGTTGATGATGATGGAACAATGAGAATAAAGGATGATGAGACTGAGAACATCCTAACAGTGCTCTTAAAAACAGCATTACTAATAGTTTCAGGCATCTTTCCATACTCCATACCCGCCACACTGTTGGTCTGGCATACTTGGCAAAAGCAAACCCAAAGATCTGGCGTTCTATGGGACGTACCCAGCCCCCCAGAAACACAGAAAGCAGAACTGGAAGAGGGGGTCTATAGGATCAAACAACAAGGAATTTTTGGGAAAACCCAGGTGGGGGTTGGAGTGCAGAAAGAAGGAGTTTTCCATACCATGTGGCACGTCACAAGAGGGGCAGTATTGACGCACAATGGGAAAAGACTGGAACCAAACTGGGCCAGCGTGAAAAAAGATCTGATTTCATACGGAGGAGGATGGAGATTGAGCGCACAATGGCAAAAGGGAGAGGAGGTGCAGGTTATTGCCGTAGAGCCTGGGAAGAACCCAAAAAACTTTCAAACCATGCCGGGCATTTTTCAGACAACAACGGGGGAAATAGGAGCAATTGCACTAGACTTCAAGCCTGGAACTTCAGGATCTCCTATCATAAACAGAGAGGGAAAGGTAGTGGGACTGTATGGCAATGGAGTGGTTACAAAAAATGGTGGCTACGTCAGTGGAATAGCGCAAACAAATGCAGAACCAGACGGACCGACACCGGAATTGGAAGAAGAAATGTTCAAAAAGCGAAATCTAACTATAATGGATCTTCATCCTGGGTCAGGAAAGACGCGGAAATATCTTCCAGCCATCGTCAGAGAAGCAATCAAGAGACGCTTAAGAACTCTAATTTTGGCACCAACAAGAGTGGTTGCAGCTGAGATGGAAGAAGCACTGAAAGGACTCCCAATAAGGTATCAAACAACTGCAACAAAATCTGAACACACAGGAAGGGAGATTGTTGATCTAATGTGCCACGCAACATTCACAATGCGCTTACTATCACCAGTCAGGGTTCCAAATTACAATTTGGTAATAATGGATGAGGCCCATTTCACAGACCCAGCCAGTATAGCGGCTAGAGGGTACATATCAACTCGTGTAGGAATGGGAGAGGCAGCTGCAATTTTCATGACAGCAACACCCCCTGGAACTGCTGAAGCCTTTCCCCAGAGCAACGCTCCAATTCAAGATGAAGAAAGGGATATTCCGGAACGCTCATGGAATTCAGGCAATGAATGGATTACCGACTTCGTTGGGAAGACGGTGTGGTTTGTCCCTAGCATCAAAGCCGGAAATGACATAGCAAACTGCCTGCGGAAAAATGGAAAAAAGGTCATCCAACTTAGTAGGAAGACTTTTGATACAGAATATCAAAAGACCAGACTGAATGATTGGGACTTCGTGGTGACAACAGACATTTCAGAAATGGGAGCTAACTTTAAAGCAGATAGAGTGATTGACCCAAGAAGATGTCTCAAGCCAGTAATCTTGACAGATGGACCCGAGCGAGTGATCCTGGCTGGACCAATGCCAGTTACCGCAGCGAGCGCTGCGCAAAGGAGAGGGAGAGTTGGCAGGAACCCACAAAAGGAAAATGACCAGTACATATTCACGGGCCAGCCTCTCAACAATGACGAAGACCATGCCCACTGGACAGAAGCAAAAATGCTGCTAGACAACATTAACACACCAGAAGGGATCATACCAGCTCTCTTTGAACCAGAGAGGGAGAAGTCAGCCGCTATAGACGGTGAATACCGCCTGAAGGGTGAGTCCAGGAAGACCTTCGTGGAACTCATGAGGAGGGGTGACCTCCCAGTTTGGCTAGCCCATAAAGTAGCCTCAGAAGGGATCAAATACACAGATAGAAAATGGTGCTTTGATGGAGAACGTAATAATCAAATTTTGGAGGAGAACATGGATGTGGAAATCTGGACAAAGGAAGGAGAAAGGAAAAAACTGAGACCTAGGTGGCTTGATGCCCGCACTTATTCAGATCCCTTAGCACTCAAGGAATTCAAGGATTTTGCAGCTGGCAGAAAGTCAATCGCCCTTGATCTTGTGACAGAAATAGGAAGAGTGCCTTCACACTTAGCCCACAGAACGAGAAACGCCCTGGACAACTTGGTGATGCTGCACACGTCAGAACATGGCGGTAGGGCTTACAGGCATGCAGTAGAGGAACTACCAGAAACAATGGAAACACTCCTACTCTTGGGACTCATGATCTTATTAACAGGTGGAGCAATGCTTTTCTTGATATCAGGTAAAGGGATTGGAAAGACTTCAATAGGACTTATTTGTGTCATTGTTTCCAGTGGCATGTTATGGATGGCTGATGTCCCACTTCAATGGATCGCGTCAGCTATAGTCCTGGAATTTTTCATGATGGTGTTGCTCATACCAGAACCAGAAAAACAAAGAACTCCCCAAGACAACCAACTCGCATATGTCGTGATAGGCATACTTACACTGGCTGCGATAGTAGCAGCTAATGAAATGGGATTATTGGAAACCACAAAGAGAGATTTAGGAATGTCTAAAGAACCAGGTGTTGTTTCTCCAACCAGCTATTTAGATGTAGACTTGCACCCAGCATCAGCCTGGACATTGTACGCCGTGGCCACAACAGTAATAACACCAATGTTGAGACATACCATAGAGAATTCCACAGCAAATGTTTCCCTGGCAGCCATAGCTAACCAGGCAGTGGTCCTGATGGGTTTAGACAAAGGATGGCCAATATCGAAAATGGACCTAGGCGTACCGCTATTGGCACTGGGCTGCTATTCACAAGTGAACCCACTGACTCTCACAGCGGCAGTACTTCTGCTAGTTACACATTATGCCATTATAGGTCCAGGATTGCAGGCTAAAGCCACTCGTGAAGCTCAAAAAAGAACAGCTGCTGGAATAATGAAGAATCCAACGGTGGACGGGATAATGACAATAGACCTAGATCCTGTAATATACGATTCAAAATTCGAAAAGCAACTAGGACAGGTCATGCTCTTGGTTCTGTGTGCAGTTCAACTTTTGTTAATGAGAACATCATGGGCCTTGTGTGAAGCTCTAACCCTAGCCACAGGACCAATAACAACACTCTGGGAAGGATCACCTGGAAAGTTTTGGAACACCACGATAGCTGTTTCCATGGCCAACATCTTTAGAGGGAGCTACTTAGCAGGAGCTGGGCTTGCTTTTTCTATCATGAAATCAGTTGGAACAGGAAGGAGAGGAACGGGGTCACAAGGCGAAACCTTAGGAGAAAAGTGGAAAAAGAAATTAAATCAGTTATCCCGGAAAGAGTTTGACCTTTACAAGAAATCTGGAATCACTGAAGTGGATAGAACAGAAGCCAAGGAAGGGTTGAAAAGAGGAGAAACAACACATCATGCTGTGTCCAGAGGCAGCGCAAAACTTCAATGGTTCGTGGAGAGGAACATGGTCATTCCCGAAGGAAGAGTCATAGACCTAGGCTGTGGAAGAGGAGGCTGGTCATATTATTGCGCAGGACTGAAAAAAGTTACAGAAGTGCGAGGATACACAAAAGGCGGCCCAGGACACGAAGAACCAGTACCTATGTCTACATACGGATGGAACATAGTCAAGTTAATGAGTGGAAAGGACGTGTTCTATCTTCCACCTGAAAAGTGTGACACCCTATTGTGTGACATTGGAGAATCTTCACCAAGCCCAACAGTGGAAGAAAGCAGAACTATAAGAGTTTTGAAGATGGTTGAGCCATGGTTAAGAAACAACCAGTTTTGCATTAAAGTATTAAACCCTTACATGCCAACTGTGATTGAGCACCTAGAAAGACTACAAAGAAAATATGGAGGAATGCTTGTGAGAAACCCACTCTCACGAAACTCCACGCATGAAATGTACTGGATATCCAATGGTACCGGCAACATCGTCTCTTCAGTCAACATGGTATCCAGATTGCTACTGAACAGATTTACGATGACACACAGGAGACCCACCATAGAGAAAGATGTGGATTTGGGAGCAGGAACTCGACATGTCAATGCGGAACCAGAAACACCCAACATGGACGTCATTGGAGAAAGAATAAAAAGGATCAAGGAGGAGCATAGTTCAACATGGCACTATGATGATGAAAATCCTTACAAAACGTGGGCTTACCATGGATCCTATGAAGTCAAAGCCACAGGCTCAGCCTCCTCCATGATAAATGGAGTCGTGAAACTCCTCACAAAACCATGGGATGTGGTTCCCATGGTGACACAGATGGCAATGACAGATACAACTCCATTTGGGCAGCAAAGAGTTTTCAAAGAGAAAGTGGACACCAGGACACCCAGGCCCATGCCAGGGACAAGAAAGGTTATGGAGATTACAGCGGAATGGCTTTGGAGAACCCTGGGAAGGAACAAAAAACCCAGATTGTGCACAAGGGAAGAGTTCACAAAAAAGGTCAGAACCAACGCGGCTATGGGAGCTGTTTTCACAGAGGAGAACCAATGGGATAGCGCGAGAGCTGCTGTTGAGGACGAGGAATTCTGGAAACTTGTGGACAAAGAACGTGAACTCCACAAATTGGGCAAGTGTGGAAGCTGCGTCTACAACATGATGGGCAAGAGAGAGAAGAAACTTGGAGAGTTTGGCAAAGCAAAAGGCAGTAGAGCCATATGGTACATGTGGTTGGGAGCCAGGTACCTTGAGTTCGAAGCACTCGGATTTTTAAATGAAGACCACTGGTTCTCGCGTGAAAACTCTTACAGTGGAGTAGAAGGAGAAGGACTGCACAAGCTGGGATACATTTTAAGAGACATTTCTAAGATACCCGGAGGAGCCATGTATGCCGATGACACAGCTGGCTGGGACACAAGAATAACAGAAGATGACCTGCACAATGAGGAAAAAATCACACAGCAAATGGACCCTGGACACAGACAATTAGCGAACGCCATATTTAAGCTCACATATCAAAACAAAGTGGTCAAAGTTCAACGACCAACTCCAAAAGGCACGGTAATGGACATCATATCTAGGAAAGACCAAAGAGGCAGTGGACAGGTGGGGACTTATGGTCTGAACACA---TTCACCAACATGGAAGCCCAGTTAGTCAGACAGATGGAAGGAGAAGGCGTGTTGTCGAAGGCAGACCTCGAGAACCCTCATCTGCTAGAGAAGAAAATCACACAATGGTTGGAAACCAAAGGAGTGGAGAGATTAAAAAGAATGGCCATCAGCGGGGATGATTGCGTGGTGAAACCGATCGATGACAGGTTTGCCAATGCCCTGCTTGCCCTGAACGACATGGGAAAGGTTAGGAAGGACATACCCCAATGGCAGCCATCAAAGGGGTGGCATGATTGGCAACAGGTCCCTTTCTGCTCCCACCACTTTCATGAACTGATCATGAAAGATGGAAGAAAGTTGGTGGTTCCCTGCAGACCCCAGGACGAACTAATAGGAAGGGCGAGAATCTCTCAAGGAGCAGGATGGAGCCTTAAAGAAACTGCATGTCTAGGGAAAGCTTACGCTCAAATGTGGAGTCTCATGTATTTTCACAGAAGAGATCTTAGACTAGCATCCAACGCCATTTGTTCAGCAGTACCAGTCCATTGGATCCCTACAAGCAGAACGACATGGTCTATTCACGCTCACCATCAGTGGATGACTACAGAAGACATGCTTACTGTCTGGAACAGGGTGTGGATAGAGGACAATCCATGGATGGAAGACAAAACTCCAGTCACAACTTGGGAAGATGTTCCATACCTAGGGAAGAGAGAAGATCAATGGTGCGGATCACTCATTGGTCTCACTTCCAGAGCAACCTGGGCCCAGAACATACTCACAGCAATCCAACAGGTGAGAAGCCTTATAGGTGATGAAGAATTTCTGGACTACATGCCTTCGATGAAGAGATTCAGGAAGGAGGAGGAGACAGAGGGAGCCATTTGG
>JN183884_c
ATGAACAACCAACGGAAGAAGACGGGAAAACCGTCTATCAATATGCTGAAACGCGTGAGAAACCGTGTGTCAACTGGATCACAGTTGGCGAAGAGATTCTCAAAAGGATTGCTGAACGGCCAGGGACCAATGAAATTGGTTATGGCGTTCATAGCTTTCCTCAGATTTCTAGCCATTCCACCAACAGCAGGAGTCTTGGCTAGATGGGGAACCTTCAAGAAGTCGGGGGCCATCAAGGTCCTGAAAGGCTTCAAGAAGGAGATCTCAAACATGCTGAGTATAATCAACAAACGGAAAAAGACATCGCTCTGTCTCATGATGATATTGCCAGCAGCACTTGCTTTCCACTTGACCTCACGAGATGGAGAGCCGCGCATGATTGTGGGGAAGAATGAAAGAGGAAAATCCCTACTCTTTAAGACGGCCTCTGGAATTAACATGTGCACACTCATAGCCATGGACTTGGGAGAGATGTGTGATGACACGGTCACTTACAAATGCCCCCACATCACCGAAGTGGAACCTGAAGACATTGACTGCTGGTGTAACCTCACATCAACATGGGTGACTTATGGAACGTGCAATCAAGCCGGAGAGCATAGACGCGACAAGAGATCAGTGGCGTTAGCTCCCCATGTCGGCATGGGACTAGACACACGCACCCAAACCTGGATGTCGGCTGAAGGAGCTTGGAGGCAAGTCGAGAAGGTAGAGACATGGGCCCTTAGGCACCCAGGGTTCACCATACTAGCCCTATTTCTTGCCCATTACATAGGCACATCCTTGACCCAGAAGGTGGTTATTTTTATACTACTAATGCTGGTCACCCCATCCATGACAATGAGATGTGTGGGAGTAGGAAACAGAGATTTTGTGGAAGGTCTATCAGGAGCTACGTGGGTTGACGTGGTGCTCGAGCACGGGGGGTGTGTGACTACCATGGCTAAGAACAAGCCAACGTTGGATATAGAGCTTCAGAAGACCGAGGCCACCCAATTGGCGACCCTAAGGAAGCTATGCATTGAGGGGAAAATTACTAACATAACAACTGACTCAAGATGTCCTACCCAAGGGGAAGCGACTTTGCCTGAGGAGCAGGACCAAAACTACGTGTGTAAGCATACATACGTAGACAGAGGCTGGGGGAACGGATGTGGTTTGTTTGGCAAGGGAAGCTTGGTAACATGTGCGAAATTTCAATGCCTAGAACCAATAGAGGGAAAAGTGGTGCAATATGAGAACCTCAAATACACCGTCATCATTACAGTGCACACAGGAGATCAACACCAGGTGGGAAATGAAACGCAGGGAGTCACGGCTGAGATAACACCTCAGGCATCAACCACTGAAGCCATCTTGCCTGAATATGGAACCCTTGGGCTAGAATGCTCACCACGGACAGGTTTGGATTTCAATGAAATGATCTTGCTAAAAATGAAGAACAAAGCATGGATGGTACATAGACAATGGTTTTTTGACCTACCTTTACCATGGACATCAGGAGCTACAACGGAAACACCAACCTGGAACAGAAAGGAGCTTCTTGTGACATTCAAAAACGCACATGCGAAGAAACAAGAAGTAGTTGTCCTTGGATCGCAAGAGGGAGCAATGCATACCGCATTGACAGGAGCCACAGAAATCCAAAACTCAGGAGGCACAAGTATTTTTGCGGGGCACTTAAAATGCAGACTTAAGATGGACAAATTGGAACTCAAGGGGATGAGTTATGCAATGTGCACGAATACCTTTGTGTTGAAGAAAGAAGTCTCAGAAACGCAGCATGGGACAATACTCATTAAGGTCGAGTACAAAGGGGAAGATGTGCCTTGCAAGATTCCTTTCTCCACAGAGGATGGACAAGGGAAAGCTCACAATGGCAGACTGATTACAGCCAACCCAGTGGTGACCAAGAAGGAGGAGCCTGTCAATATTGAGGCTGAACCTCCTTTTGGGGAAAGCAACATAGTGATTGGAATTGGAGACAACGCCTTGAAAATCAACTGGTATAAGAAGGGAAGCTCTATTGGGAAGATGTTCGAGGCCACTGCCAGAGGTGCAAGGCGCATGGCCATCTTGGGAGACACAGCTTGGGACTTTGGATCAGTGGGTGGCGTTCTGAACTCATTAGGCAAAATGGTGCACCAAATATTCGGAAGTGCTTACACAGCCCTATTCAGTGGAGTCTCTTGGGTAATGAAAATTGGAATAGGAGTTCTCTTGACTTGGATAGGGTTGAACTCAAAAAACACATCCATGTCATTTTCATGCATTGCGATAGGAATCATTACACTCTATCTGGGAGCTGTGGTGCAAGCTGACATGGGGTGTGTTATAAACTGGAAAGGCAAAGAACTCAAATGTGGAAGTGGAATCTTCGTCACCAACGAGGTCCATACCTGGACAGAACAATACAAATTCCAAGCAGACTCCCCAAAAAGATTGGCGACAGCCATTGCAGGCGCTTGGGAGAATGGAGTGTGCGGAATTAGGTCAACAACCAGAATGGAGAATCTTCTGTGGAAGCAAATAGCCAATGAACTGAACTACATATTGTGGGAAAACAATATCAAACTAACGGTAGTTGTGGGTGATATAATTGGGGTCTTAGAGCAAGGAAAAAGAACACTAACACCACAACCCATGGAGCTAAAGTACTCATGGAAAACGTGGGGAAAGGCAAAAATAGTGACAGCTGAAACACAAAATTCCTCTTTCATAATAGACGGGCCAAACACACCGGAGTGTCCAAGTGTCTCAAGAGCATGGAATGTGTGGGAGGTGGAAGATTACGGGTTCGGAGTCTTCACAACCAACATATGGCTGAAACTCCGAGAGGTGTACACCCAACTATGTGACCATAGGCTAATGTCGGCAGCCGTCAAGGATGAGAGGGCCGTACATGCCGACATGGGCTATTGGATAGAAAGCCAAAAGAATGGAAGTTGGAAGCTGGAAAAAGCATCCCTCATAGAGGTGAAAACCTGCACATGGCCAAAATCACATACCCTTTGGAGTAATGGTGTGCTAGAGAGTGACATGATCATCCCAAAGAGTCTAGCTGGTCCTATTTCGCAACACAACCACAGGCCCGGGTACCACACCCAGACGGCGGGACCATGGCATTTAGGAAAATTAGAGCTGGACTTCAACTATTGTGAAGGAACGACGGTTGTCATTACAGAAAACTGTGGGACAAGAGGCCCATCATTAAGAACAACAACAGTGTCAGGGAAGTTAATACACGAATGGTGTTGCCGCTCGTGCACACTTCCTCCCTTGCGATACATGGGAGAAGACGGTTGCTGGTATGGCATGGAAATCAGACCCATCAGTGAGAAAGAAGAGAACATGGTAAAGTCTTTAGTCTCAGCGGGAAGTGGAAAGGTGGACAACTTCACAATGGGTGTCTTGTGCTTGGCAATCCTCTTTGAAGAGGTGATGAGAGGAAAATTTGGGAAGAAACACATGATTGCGGGGGTTTTCTTCACGTTTGTGCTCCTTCTCTCAGGGCAAATAACATGGAGAGACATGGCGCACACACTAATAATGATTGGGTCCAACGCATCTGACAGGATGGGAATGGGCGTTACCTACCTAGCTTTAATTGCAACATTTAAAATTCAGCCATTCTTGGCTTTGGGATTTTTCCTAAGAAAACTGACATCCAGAGAAAATTTATTGTTAGGAGTTGGGCTGGCTATGGCAACAACGTTACAACTGCCAGAGGACATTGAACAAATGGCAAATGGAATCGCTCTGGGGCTCATGGCTCTTAAACTGATAACACAATTTGAAACATACCAATTATGGACAGCATTAATCTCCTTAACGTGTTCAAATACGATTTTTACGTTGACTGTTGCCTGGAGAACAGCCACCCTGATTTTGGCCGGAGTTTCGCTTTTACCAGTGTGCCAGTCTTCGAGCATGAGGAAAACAGACTGGCTTCCAATGGCAGTGGCAGCTATGGGAGTTCCACCTCTACCACTTTTTATTTTTGGCTTGAAAGACACACTCAAAAGGAGAAGCTGGCCACTGAATGAAGGGGTGATGGCTGTTGGGCTTGTGAGCATTCTGGCCAGTTCTCTCCTTAGAAATGATGTACCCATGGCTGGACCATTAGTGGCCGGGGGCTTGCTGATAGCGTGCTACGTCATAACTGGCACGTCAGCAGACCTCACCGTAGAAAAAGCAGCAGATATAACATGGGAGGAAGAGGCTGAGCAAACAGGAGTGTCCCACAACTTAATGATCACAGTTGATGATGATGGAACAATGAGAATAAAAGATGATGAGACTGAGAATATCCTAACAGTGCTTTTAAAAACAGCATTACTAATAGTATCAGGAATCTTTCCATACTCCATACCCGCAACATTGCTGGTCTGGCATACTTGGCAAAAGCAAACCCAAAGATCCGGCGTTCTATGGGACGTACCCAGCCCCCCAGAGACACAGAAAGCAGAACTGGAAGAAGGGGTCTATAGGATCAAACAGCAAGGAATTTTTGGGAAAACCCAAGTAGGAGTTGGAGTACAGAAAGAAGGAGTCTTCCACACCATGTGGCACGTTACAAGAGGGGCAGTGTTGACATACAATGGGAAAAGACTGGAACCAAACTGGGCTAGCGTAAAAAAAGATCTGATTTCATACGGAGGAGGATGGAGATTGAGCGCACAATGGCAAAAGGGGGAGGAGGTGCAGGTTATTGCCGTAGAGCCTGGGAAGAACCCAAAGAACTTTCAAACCATGCCAGGCACTTTTCAGACTACAACAGGGGAAATAGGAGCAATTGCACTGGATTTCAAGCCTGGAACTTCAGGATCTCCTATCATAAACAGAGAGGGAAAGGTAGTGGGACTGTATGGTAATGGAGTGGTTACAAAGAATGGTGGCTACGTCAGCGGAATAGCGCAAACGAACGCAGAACCAGATGGACCGACACCAGAATTGGAAGAAGAGATGTTCAAAAAGCGAAATCTAACCATAATGGATCTTCATCCTGGGTCAGGAAAGACACGGAAATACCTTCCAGCTATTGTTAGAGAGGCAATCAAGAGACGTTTAAGAACTCTAATTTTGGCACCGACAAGGGTGGTTGCAGCTGAGATGGAAGAAGCATTGAAAGGGCTCCCAATAAGGTACCAAACAACAGCAACAAAATCTGAACACACAGGAAGAGAGATTGTTGATCTAATGTGCCACGCAACGTTCACAATGCGTCTGCTGTCACCAGTTAGGGTCCCAAACTACAACTTGATAATAATGGATGAAGCCCATTTCACAGACCCAGCCAGTATAGCGGCTAGAGGGTACATATCGACTCGTGTTGGAATGGGAGAGGCAGCCGCAATTTTCATGACAGCAACGCCCCCTGGAACAGCTGACGCCTTTCCTCAGAGCAACGCTCCAATTCAAGATGAAGAAAGGGACATACCAGAACGCTCATGGAATTCAGGCAATGAATGGATAACCGACTTCGCTGGGAAAACGGTGTGGTTTGTCCCCAGCATTAAGGCCGGAAATGACATAGCAAACTGCTTGCGAAAAAACGGGAAAAAGGTCATTCAACTTAGTAGGAAGACTTTTGACACAGAATATCAGAAAACTAAACTGAATGATTGGGACTTCGTGGTGACAACTGACATTTCAGAAATGGGGGCCAATTTCAAAGCTGATAGAGTGATCGACCCAAGAAGATGTCTCAAACCAGTGATCCTGACAGATGGACCAGAGCGGGTGATCCTGGCTGGACCAATGCCAGTCACCGCGGCGAGTGCTGCGCAAAGGAGAGGGAGAGTTGGCAGGAACCCACAAAAAGAAAATGACCAGTACATATTCACGGGCCAGCCTCTCAACAATGATGAAGACCATGCTCACTGGACAGAAGCAAAAATGCTGCTGGACAACATTAATACACCAGAAGGGATTATACCAGCTCTCTTTGAGCCAGAAAGGGAGAAGTCAGCCGCCATAGACGGTGAGTATCGCCTGAAAGGTGAGTCCAGGAAGACTTTCGTGGAACTCATGAGGAGGGGTGACCTTCCAGTCTGGTTAGCCCATAAAGTAGCATCAGAAGGGATCAAATATACAGATAGAAAATGGTGCTTTGATGGACAACGTAATAATCAAATTTTAGAGGAGAACATGGATGTGGAAATCTGGACAAAGGAAGGAGAAAAGAAAAAACTGAGACCTAGGTGGCTTGATGCCCGCACTTATTCAGATCCCTTAGCACTCAAGGAATTCAAGGAATTTGCGGCTGGCAGAAAGTCAATCGCCCTTGATCTTGTGACAGAAATAGGAAGAGTGCCTTCACACCTAGCCCATAGAACGAGAAACGCTCTGGACAATCTGGTGATGCTGCATACGTCAGAACATGGCGGTAGGGCCTACAGGCATGCGGTGGAGGAACTACCAGAGACAATGGAAACACTCCTACTCTTGGGACTCATGATCTTGTTGACAGGTGGAGCAATGCTTTTCTTAATATCAGGTAAAGGGATTGGAAAGACTTCAATAGGACTCATTTGTGTAATTGCTTCCAGCGGCATGTTGTGGATGGCCGAAATCCCACTCCAGTGGATCGCGTCGGCAATAGTCCTGGAGTTTTTTATGATGGTGTTGCTTATACCAGAACCAGAAAAGCAGAGAACCCCCCAAGACAACCAACTCGCATATGTCGTGATAGGCATACTTACACTGGCTGCAATAATAGCAGCCAATGAAATGGGATTGCTAGAAACTACAAAGAGAGATTTAGGAATGTCTAAGGAGCCAGGTGTTGTCTCTCCAACCAGCTATTTAGATGTGGACTTGCATCCAGCATCAGCCTGGACATTGTACGCCGTGGCCACTACAGTAATAACACCAATGTTAAGACATACCATAGAGAATTCTACAGCAAATGTATCTCTGGCAGCTATAGCCAACCAGGCAGTGGTCCTGATGGGTCTGGACAAAGGATGGCCAATATCAAAAATGGACTTAGGAGTACCCCTACTGGCATTGGGTTGCTATTCACAAGTGAACCCACTAACTCTAACAGCGGCAGTACTCTTGCTGATCACACATTATGCTATTATAGGTCCAGGATTGCAGGCAAAAGCCACTCGTGAAGCTCAGAAAAGGACAGCTGCTGGAATAATGAAGAATCCAACGGTGGATGGGATAATGACAATAGACCTAGATCCTGTAATATATGATTCAAAATTTGAAAAGCAACTGGGACAGGTTATGCTCCTGGTTTTGTGTGCAGTCCAACTTTTGTTAATGAGAACATCATGGGCCTTGTGTGAAGCTTTAACTCTAGCCACAGGACCAATAACAACACTCTGGGAAGGATCACCTGGGAAGTTTTGGAACACCACGATAGCTGTTTCCATGGCGAACATTTTTAGAGGGAGCTATTTAGCAGGAGCTGGGCTTGCTTTTTCCATTATGAAATCAGTAGGAACAGGAAAAAGAGGAACAGGCTCACAAGGTGAAACTTTAGGAGAAAAATGGAAAAAGAAGTTAAATCAATTATCCCGGAAAGACTTTGACCTTTACAAGAAATCTGGAATCACTGAAGTGGATAGAACAGAAGCCAAAGAAGGGTTGAAAAGAGGAGAAATAACACATCATGCCGTGTCCAGAGGTAGCGCAAAACTTCAATGGTTTGTGGAGAGAAACATGGTCATTCCCGAAGGAAGGGTCATAGACTTGGGCTGTGGAAGAGGAGGCTGGTCATATTACTGTGCAGGACTGAAAAAAGTCACAGAAGTGCGAGGATACACAAAAGGCGGTCCAGGACATGAAGAACCAGTACCTATGTCCACATATGGATGGAACATAGTTAAGTTAATGAGTGGAAAGGATGTGTTTTATCTTCCACCTGAAAAGTGTGACACCCTGTTGTGTGACATTGGAGAATCTTCACCAAGCCCAACAGTGGAAGAAAGCAGAACTATAAGAGTTTTGAAGATGGTTGAACCATGGCTAAAGAACAACCAATTTTGCATTAAAGTATTGAACCCTTACATGCCAACTGTGATTGAGCACCTAGAAAGACTACAAAGGAAACATGGAGGAATGCTTGTGAGAAATCCACTTTCACGAAACTCCACGCACGAAATGTACTGGATATCCAATGGCACAGGTAACATCGTCGCTTCAGTCAATATGGTATCTAGACTGCTACTGAACAGGTTCACGATGACACACAGAAGACCTACCATTGAGAAAGATGTGGATTTGGGAGCAGGAACTCGACATGTTAATGCGGAACCAGAAACACCCAATATGGATGTCATTGGGGAAAGAATAAAAAGGATCAAGGAGGAGCATAACTCAACATGGCACTATGATGACGAAAACCCCTACAAAACGTGGGCTTACCATGGATCTTATGAAGTCAAAGCCACAGGCTCAGCCTCCTCCATGATAAATGGAGTCGTGAAACTCCTCACTAAACCATGGGATGTGGTGCCCATGGTGACACAGATGGCAATGACAGACACAACTCCATTTGGCCAGCAGAGAGTCTTTAAAGAGAAAGTGGACACCAGGACACCCAGGTCCATGCCAGGAACAAGAAGGGTCATGGGGATCACAGCGGAGTGGCTCTGGAGAACCCTGGGAAGGAACAAAAAACCTAGGTTATGCACAAGGGAAGAATTTACAAAGAAGGTCAGGACTAACGCAGCCATGGGCGCCGTTTTCACAGAGGAGAACCAATGGGACAGCGCGAAAGCTGCTGTTGAGGATGAGGATTTTTGGAAACTTGTGGACAGAGAACGTGAACTCCACAAATTGGGCAAGTGTGGAAGCTGTGTTTACAACATGATGGGCAAGAGAGAGAAGAAACTTGGAGAGTTTGGCAAAGCAAAAGGCAGTAGAGCTATATGGTACATGTGGTTGGGAGCCAGGTACCTTGAGTTCGAAGCCCTTGGATTCTTAAATGAAGACCACTGGTTCTCGCGTGAGAACTCTTACAGTGGAGTGGAAGGAGAAGGACTGCACAAGCTAGGCTATATATTAAGGGACATTTCCAAGATACCCGGAGGAGCCATGTATGCTGATGACACAGCTGGTTGGGACACAAGAATAACAGAAGATGACCTGCACAATGAGGAAAAGATCACACAGCAAATGGACCCTGAACACAGGCAGCTAGCGAACGCTATATTTAAGCTCACATACCAAAACAAAGTGGTCAAAGTTCAACGACCGACTCCAACAGGCACGGTAATGGACATCATATCTAGGAAAGACCAAAGAGGCAGTGGACAGGTAGGAACTTATGGTCTGAATACA---TTCACCAACATGGAAGCCCAGTTAATCAGACAAATGGAAGGAGAAGGTGTGCTGTCAAAGGCAGACCTCGAGAACCCTCATCTGCCAGAGAAGAAAATTACACAATGGTTGGAAACCAAAGGAGTGGAGAGGTTAAAAAGAATGGCCATTAGCGGGGATGATTGCGTAGTGAAACCAATCGATGACAGGTTCGCTAATGCCCTGCTCGCTCTGAACGATATGGGAAAGGTTCGGAAAGACATACCTCAATGGCAGCCATCAAAGGGATGGCATGATTGGCAACAGGTTCCTTTCTGCTCCCACCACTTTCATGAATTGATCATGAAAGATGGAAGAAAGTTGGTGGTTCCCTGCAGACCCCAGGACGAACTAATAGGAAGAGCAAGAATCTCTCAAGGAGCGGGATGGAGCCTTAAAGAAACCGCATGTCTGGGGAAAGCCTACGCCCAAATGTGGAGTCTCATGTATTTTCACAGAAGAGACCTCAGACTAGCATCCAACGCCATATGTTCAGCAGTACCAGTCCACTGGGTCCCCACAAGTAGAACGACATGGTCTATTCATGCTCACCATCAGTGGATGACCACAGAAGACATGCTTACTGTCTGGAACAGGGTGTGGATCGAGGACAATCCATGGATGGAAGACAAAACTCCAGTCACAACCTGGGAAAATGTTCCATATCTAGGGAAGAGAGAAGACCAATGGTGCGGATCACTTATTGGTCTCACTTCCAGAGCAACCTGGGCCCAGAACATACCCACAGCAATTCAACAGGTGAGAAGCCTTATAGGCAATGAAGAGTTTCTGGACTACATGCCTTCAATGAAGAGATTTAGGAAGGAGGAGGAGTCGGAGGGAGCCATTTGG
>JN093517_c
ATGAACAACCAACGGAAGAAGACGGGAAAACCGTCTATCAATATGCTGAAACGCGTGAGAAACCGTGTGTCAACTGGATCACAGTTGGCGAAGAGATTCTCAAAAGGATTGCTGAACGGCCAGGGACCAATGAAATTGGTTATGGCGTTCATAGCTTTCCTCAGATTTCTAGCCATTCCACCAACAGCAGGAGTCTTGGCTAGATGGGGAACCTTCAAGAAGTCGGGGGCCATCAAGGTCCTGAAAGGCTTCAAGAAGGAGATCTCAAACATGCTGAGTATAATCAACAAACGGAAAAAGACATCGCTCTGTCTCATGATGATATTGCCAGCAGCACTTGCTTTCCACTTGACCTCACGAGATGGAGAGCCGCGCATGATTGTGGGGAAGAATGAAAGAGGAAAATCCCTACTTTTTAAGACGGCCTCTGGAATTAACATGTGCACACTCATAGCCATGGACTTGGGAGAGATGTGTGATGACACGGTCACTTACAAATGCCCCCACATCACCGAAGTGGAACCTGAAGACATTGACTGCTGGTGTAACCTCACATCAACATGGGTGACTTATGGAACGTGCAATCAAGCCGGAGAGCATAGACGCGACAAGAGATCAGTGGCGTTAGCTCCCCATGTCGGCATGGGACTAGACACACGCACCCAAACCTGGATGTCGGCTGAAGGAGCTTGGAGGCAAGTCGAGAAAGTAGAGACATGGGCCCTTAGGCACCCAGGGTTCACCATACTAGCCCTATTTCTTGCCCATTACATAGGCACATCCTTGACCCAGAAGGTGGTTATTTTTATACTACTAATGCTGGTCACCCCATCCATGACAATGAGATGTGTGGGAGTAGGAAACAGAGATTTTGTGGAAGGTCTATCAGGAGCTACGTGGGTTGACGTGGTGCTCGAGCACGGGGGGTGTGTGACTACCATGGCTAAGAACAAGCCAACGTTGGATATAGAGCTTCAGAAGACCGAGGCCACCCAATTGGCGACCCTAAGGAAGCTATGCATTGAGGGGAAAATTACTAACATAACAACTGACTCAAGATGTCCTACCCAAGGGGAAGCGACTTTGCCTGAGGAGCAGGACCAAAACTACGTGTGTAAGCATACATACGTAGACAGAGGCTGGGGGAACGGATGTGGTTTGTTTGGCAAGGGAAGCTTGGTAACGTGTGCGAAATTTCAATGCCTAGAACCAATAGAGGGAAAAGTGGTGCAACATGAGAACCTCAAATACACCGTCATCATTACAGTGCACACAGGAGATCAACACCAGGTGGGAAATGAAACGCAGGGAGTCACGGCTGAGATAACACCTCAGGCATCAACCACTGAAGCCATCTTGCCTGAATATGGAACCCTTGGGCTAGAATGTTCACCACGGACAGGTTTGGATTTCAATGAAATGATCTTGCTAACAATGAAGAACAAAGCATGGATGGTACATAGACAATGGTTTTTTGACCTACCTCTACCATGGACATCAGGAGCTACAACGGAAACACCAACTTGGAACAGAAAGGAGCTTCTTGTGACATTCAAAAACGCACATGCGAAGAAACAAGAAGTAGTTGTCCTTGGATCGCAAGAGGGAGCAATGCATACCGCATTGACAGGAGCCACAGAAATCCAAAACTCAGGAGGCACAAGTATTTTTGCGGGGCACTTAAAATGCAGACTTAAGATGGACAAATTGGAACTCAAGGGGATGAGTTATGCAATGTGCACGAATACCTTTGTGTTGAAGAAAGAAGTCTCAGAAACGCAGCATGGGACAATACTCATTAAGGTCGAGTACAAAGGGGAAGATGTACCTTGCAAGATTCCTTTCTCCACAGAGGATGGACAAGGGAAGGCTCACAATGGCAGACTGATTACAGCCAACCCAGTGGTGACTAAGAAGGAGGAGCCTGTCAATATTGAGGCTGAACCTCCTTTTGGGGAAAGCAACATAGTGATTGGAATTGGAGACAACGCCTTGAAAATCAACTGGTATAAGAAGGGAAGCTCTATTGGGAAGATGTTCGAGGCCACTGCCAGAGGTGCAAGGCGCATGGCCATCTTGGGAGACACAGCTTGGGACTTTGGATCAGTGGGTGGCGTTCTGAACTCATTAGGCAAAATGGTGCACCAAATATTCGGAAGTGCTTACACAGCCCTATTCAGTGGAGTCTCTTGGGTAATGAAAATTGGAATAGGAGTTCTCTTGACTTGGATAGGGTTGAACTCAAAAAACACATCCATGTCATTTTCATGCATTGCGATAGGAATCATTACACTCTATCTGGGAGCTGTGGTGCAAGCTGACATGGGGTGTGTTATAAACTGGAAAGGCAAAGAACTCAAATGTGGAAGTGGAATCTTCGTCACCAACGAGGTCCATACCTGGACAGAACAATACAAATTCCAAGCAGACTCCCCAAAAAGATTGGCGACAGCCATTGCAGGCGCTTGGGAGAATGGAGTGTGCGGAATTAGGTCAACAACCAGAATGGAGAATCTCCTGTGGAAGCAAATAGCCAATGAACTGAACTACATATTGTGGGAAAACAATATCAAACTAACGGTAGTTGTGGGTGATATAATTGGGGTCTTAGAGCAAGGAAAAAGAACACTAACACCACAACCCATGGAGCTAAAATACTCATGGAAAACGTGGGGAAAGGCAAAAATAGTGACAGCTGAAACACAAAATTCCTCTTTCATAATAGACGGGCCAAACACACCGGAGTGTCCAAGTGTCTCAAGAGCATGGAATGTGTGGGAGGTGGAAGATTACGGGTTCGGAGTCTTCACAACCAACATATGGCTGAAACTCCGAGAGGTGTACACCCAACTATGTGACCATAGGCTAATGTCGGCAGCCGTCAAGGATGAGAGGGCCGTACATGCCGACATGGGCTATTGGATAGAAAGCCAAAAGAATGGAAGTTGGAAGCTGGAAAAAGCATCCCTCATAGAGGTGAAAACCTGCACATGGCCAAAATCACATACCCTTTGGAGTAATGGTGTGCTAGAGAGTGACATGATCATCCCAAAGAGTCTAGCTGGTCCTATTTCGCAACACAACCACAGGCCCGGGTACCACACCCAGACGGCGGGACCATGGCATTTAGGAAAATTAGAGCTGGACTTCAACTATTGTGAAGGAACAACGGTTGTCATTACAGAAAATTGTGGGACAAGAGGCCCATCATTGAGAACAACAACAGTGTCAGGGAAGTTAATACACGAATGGTGTTGCCGCTCGTGCACACTTCCTCCCTTGCGATACATGGGAGAAGACGGTTGCTGGTATGGCATGGAAATCAGACCCATCAGTGAGAAAGAAGAGAACATGGTAAAGTCTTTAGTCTCAGCGGGAAGTGGAAAGGTGGACAACTTCACAATGGGTGTCTTGTGCTTGGCAATCCTCTTTGAAGAGGTGATGAGAGGAAAATTTGGGAAGAAACACATGATTGCGGGGGTTTTCTTCACGTTTGTGCTCCTTCTCTCAGGGCAAATAACATGGAGAGACATGGCGCACACACTAATAATGATTGGGTCCAACGCATCTGACAGGATGGGAATGGGCGTTACCTACCTAGCTTTAATTGCAACATTTAAAATTCAGCCATTCTTGGCTTTGGGATTTTTCCTAAGAAAACTGACATCCAGAGAAAATTTATTGTTAGGAGTTGGGCTGGCTATGGCAACAACGTTACAACTGCCAGAGGACATTGAACAAATGGCAAATGGAATCGCTCTGGGGCTCATGGCTCTTAAACTGATAACACAATTTGAAATATACCAATTATGGACAGCATTAATCTCCTTAACGTGTTCAAATACGATTTTTACGTTGACTGTTGCCTGGAGAACAGCCACCCTGATTTTGGCCGGAGTTTCGCTTTTACCAATGTGCCAGTCTTCGAGCATGAGGAAAACAGACTGGCTTCCAATGGCAGTGGCAGCTATGGGAGTTCCACCTCTACCACTTTTTATTTTTAGCTTGAAAGACACACTCAAAAGGAGAAGCTGGCCACTGAATGAAGGGGTGATGGCTGTTGGGCTTGTGAGCATTCTGGCCAGTTCTCTCCTTAGAAATGATGTACCCATGGCTGGACCATTAGTGGCCGGGGGCTTGCTGATAGCGTGCTACGTCATAACTGGCACGTCAGCAGACCTCACCGTAGAAAAAGCAGCAGATATAACATGGGAGGAAGAGGCTGAGCAAACAGGAGTGTCCCACAACTTAATGATCACAGTTGATGATGATGGAACAATGAGAATAAAAGATGATGAGACTGAGAATATCCTAACAGTGCTTTTAAAAACAGCATTACTAATAGTATCAGGAATCTTTCCATACTCCATACCCGCAACATTGCTGGTCTGGCATACTTGGCAAAAGCAAACCCAAAGATCCGGCGTTCTATGGGACGTACCCAGCCCTCCAGAGACACAGAAGGCAGAACTGGAAGAAGGGGTCTATAGGATCAAACAGCAAGGAATTTTTGGGAAAACCCAAGTAGGAGTTGGAGTACAGAAAGAAGGAGTCTTCCACACCATGTGGCACGTTACAAGAGGGGCAGTGTTGACATACAATGGGAAAAGACTGGAACCAAACTGGGCTAGCGTGAAAAAAGATCTGATTTCATACGGAGGAGGATGGAGATTGAGCGCACAATGGCAAAAGGGGGAGGAGGTGCAGGTTATTGCCGTAGAGCCTGGGAAGAATCCAAAGAACTTTCAAACCATGCCAGGCACTTTTCAGACTACAACAGGGGAAATAGGAGCAATTGCACTGGATTTCAAGCCTGGAACTTCAGGATCTCCTATCATAAACAGAGAGGGAAAGGTAGTGGGACTGTATGGTAATGGAGTGGTTACAAAGAATGGTGGCTACGTCAGCGGAATAGCGCAAACGAACGCAGAACCAGATGGACCGACACCAGAATTGGAAGAAGAGATGTTCAAAAAGCGAAATCTAACCATAATGGATCTTCATCCTGGGTCAGGAAAGACACGGAAATACCTTCCAGCTATTGTTAGAGAGGCAATCAAGAGACGTTTAAGAACTCTAATTTTGGCACCGACAAGGGTGGTTGCAGCTGAGATGGAAGAAGCATTGAAAGGGCTCCCAATAAGGTACCAAACAACAGCAACAAAATCTGAACACACAGGAAGAGAGATTGTTGATCTAATGTGCCACGCAACGTTCACAATGCGTCTGCTGTCACCAGTTAGGGTCCCAAACTATAACTTGATAATAATGGATGAAGCCCATTTCACAGACCCAGCCAGTATAGCAGCTAGAGGGTACATATCGACTCGTGTTGGAATGGGAGAGGCAGCCGCAATTTTCATGACAGCAACGCCCCCTGGAACAGCTGACGCCTTTCCTCAGAGCAACGCTCCAATTCAAGATGAAGAAAGGGACATACCAGAACGCTCATGGAATTCAGGCAATGAATGGATAACCGACTTCGCTGGGAAAACGGTGTGGTTTGTCCCCAGCATTAAGGCCGGAAATGACATAGCAAACTGCTTGCGAAAAAACGGGAAAAAGGTCATTCAACTTAGTAGGAAGACTTTTGACACAGAATATCAGAAAACTAAACTGAATGATTGGGACTTCGTGGTGACAACTGACATTTCAGAAATGGGGGCCAATTTCAAAGCTGATAGAGTGATCGACCCAAGAAGATGTCTCAAACCAGTGATCCTGACAGATGGACCAGAGCGGGTGATCCTAGCTGGACCAATGCCAGTCACCGCGGCGAGTGCTGCGCAAAGGAGAGGGAGAGTTGGCAGGAACCCACAAAAAGAAAATGACCAGTACATATTCACGGGCCAGCCTCTCAACAATGATGAAGACCATGCTCACTGGACAGAAGCAAAAATGCTGCTGGACAACATTAATACACCAGAAGGGATCATACCAGCTCTCTTTGAGCCAGAAAGGGAGAAGTCAGCCGCCATAGACGGTGAGTATCGCCTAAAAGGTGAGTCCAGGAAGACTTTCGTGGAACTCATGAGGAGGGGTGACCTTCCAGTCTGGTTAGCCCATAAAGTAGCATCAGAAGGGATCAAATATACAGATAGAAAATGGTGCTTTGATGGACAACGTAATAATCAAATTTTAGAGGAGAACATGGATGTGGAAATCTGGACAAAGGAAGGAGAAAAGAAAAAACTGAGACCTAGGTGGCTTGATGCCCGCACTTATTCAGACCCCTTAGCACTCAAGGAATTCAAGGAATTTGCGGCTGGCAGAAAGTCAATCGCCCTTGATCTTGTGACAGAAATAGGAAGAGTGCCTTCACACCTAGCCCATAGAACGAGAAACGCTCTGGACAATCTGGTGATGCTGCATACATCAGAACATGGCGGTAGGGCCTACAGGCATGCGGTGGAGGAACTACCAGAGACAATGGAAACACTCCTACTCTTGGGACTCATGATCTTGTTGACAGGTGGAGCAATGCTTTTCTTAATATCAGGTAAAGGGATTGGAAAGACTTCAATAGGACTCATTTGTGTAATTGCTTCCAGCGGCATGTTGTGGATGGCCGAAATCCCACTCCAGTGGATCGCGTCGGCTATAGTCCTGGAGTTTTTTATGATGGTGTTGCTTATACCAGAACCAGAAAAGCAGAGAACCCCCCAAGACAACCAACTCGCATATGTCGTGATAGGCATACTTACACTGGCTGCAATAATAGCAGCCAATGAAATGGGATTGCTAGAAACTACAAAGAGAGATTTAGGAATGTCTAAGGAGCCAGGTGTTGTCTCTCCAACCAGCTATTTAGATGTGGACTTGCATCCAGCATCAGCCTGGACATTGTACGCCGTGGCCACTACAGTAATAACACCAATGTTAAGACATACCATAGAGAATTCTACAGCAAATGTATCTCTGGCAGCTATAGCCAACCAGGCAGTGGTCCTGATGGGTTTGGACAAAGGATGGCCAATATCAAAAATGGACTTAGGAGTACCCCTACTGGCATTGGGTTGCTATTCACAAGTGAACCCACTAACTCTAACAGCGGCAGTACTCTTGCTGATCACACATTATGCTATTATAGGTCCAGGATTGCAGGCAAAAGCCACTCGTGAAGCTCAGAAAAGGACAGCTGCTGGAATAATGAAGAATCCAACGGTGGATGGGATAATGACAATAGACCTAGATCCTGTAATATATGATTCAAAATTTGAAAAGCAACTGGGACAGGTTATGCTCCTGGTTTTGTGTGTAGTCCAACTTTTGTTAATGAGAACATCATGGGCCTTGTGTGAAGCTTTAACTCTAGCCACAGGACCAATAACAACACTCTGGGAAGGATCACCTGGGAAGTTTTGGAACACCACGATAGCTGTTTCCATGGCGAACATTTTTAGAGGGAGCTATTTAGCAGGAGCTGGGCTTGCTTTTTCCATTATGAAATCAGTAGGAACAGGAAAAAGAGGAACAGGCTCACAAGGCGAAACTTTAGGAGAAAAATGGAAAAAGAAGTTAAATCAATTATCCCGGAAAGACTTTGACCTTTACAAGAAATCTGGAATCACTGAAGTGGATAGAACAGAAGCCAAAGAAGGGTTGAAAAGAGGAGAAATAACACATCATGCCGTGTCCAGAGGTAGCGCAAAACTTCAATGGTTTGTGGAGAGAAACATGGTCATTCCCGAAGGAAGAGTCATAGACTTGGGCTGTGGAAGAGGAGGCTGGTCATATTACTGTGCAGGACTGAAAAAAGTCACAGAAGTGCGAGGATACACAAAAGGCGGTCCAGGACATGAAGAACCAGTACCTATGTCCACATATGGATGGAACATAGTTAAGTTAATGAGTGGAAAGGATGTGTTTTATCTTCCACCTGAAAAGTGTGACACCCTGTTGTGTGACATTGGAGAATCTTCACCAAGCCCAACAGTGGAAGAAAGCAGAACTATAAGAGTTTTGAAGATGGTTGAACCATGGCTAAAGAACAACCAATTTTGCATCAAAGTATTGAACCCTTACATGCCAACTGTGATTGAGCACCTAGAAAGACTACAAAGGAAACATGGAGGAATGCTTGTGAGAAATCCACTTTCACGAAACTCCACGCACGAAATGTACTGGATATCCAATGGCACAGGTAACATTGTCGCTTCAGTCAATATGGTATCTAGACTGCTACTGAACAGGTTCACGATGACACACAGAAGACCCACCATTGAGAAAGATGTGGATTTAGGAGCAGGAACTCGACATGTTAATGCGGAACCAGAAACACCCAATATGGATGTCATTGGGGAAAGAATAAAAAGGATCAAGGAGGAGCATAACTCAACATGGCACTATGATGACGAAAACCCCTACAAAACGTGGGCTTACCATGGATCTTATGAAGTCAAAGCCACAGGCTCAGCCTCCTCCATGATAAATGGAGTCGTGAAACTCCTCACTAAACCATGGGATGTGGTGCCCATGGTGACACAGATGGCAATGACAGACACAACTCCATTTGGCCAGCAGAGAGTCTTTAAAGAGAAAGTGGACACCAGGACACCCAGGTCCATGCCAGGAACAAGAAGGGTCATGGGGATCACAGCGGAGTGGCTCTGGAGAACCCTGGGAAGGAACAAAAAACCTAGGTTATGCACAAGGGAAGAGTTTACAAAGAAGGTCAGGACTAACGCAGCCATGGGCGCCGTTTTCACAGAGGAGAACCAATGGGACAGCGCGAAAGCTGCTGTTGAGGATGAGGATTTTTGGAAACTTGTGGACAGAGAACGTGAACTCCACAAATTGGGCAAGTGTGGAAGCTGTGTTTACAACATGATGGGCAAGAGAGAGAAGAAACTTGGAGAGTTTGGCAAAGCAAAAGGCAGTAGAGCTATATGGTACATGTGGTTGGGAGCCAGGTACCTTGAGTTCGAAGCCCTTGGATTCTTAAATGAAGACCACTGGTTCTCGCGTGAGAACTCTTACAGTGGAGTGGAAGGAGAAGGACTGCACAAGCTAGGCTATATATTAAGGGACATTTCCAAGATACCCGGAGGAGCCATGTATGCTGATGACACAGCTGGTTGGGACACAAGAATAACAGAAGATGACCTGCACAATGAGGAAAAGATCACACAGCAAATGGACCCTGAACACAGGCAGCTAGCGAACGCTATATTTAAGCTCACATACCAAAACAAAGTGGTCAAAGTTCAACGACCGACTCCAACAGGCACGGTAATGGACATCATATCTAGGAAAGACCAAAGAGGCAGTGGACAGGTAGGAACTTATGGTCTGAATACA---TTCACCAACATGGAAGCCCAGTTAATCAGACAAATGGAAGGAGAAGGTGTGCTGTCAAAGGCAGACCTCGAGAACCCTCATCTGCCAGAGAAGAAAATTACACAATGGTTGGAAACCAAAGGAGTGGAGAGGTTAAAAAGAATGGCCATTAGCGGGGATGATTGCGTAGTGAAACCAATCGATGACAGGTTCGCTAATGCCCTGCTCGCTCTGAACGATATGGGAAAGGTTCGGAAAGACATACCTCAATGGCAGCCATCAAAGGGATGGCATGATTGGCAACAGGTTCCTTTCTGCTCCCACCACTTTCATGAATTGATCATGAAAGATGGAAGAAAGTTGGTGGTTCCCTGCAGACCCCAGGACGAACTAATAGGAAGAGCAAGAATCTCTCAAGGAGCGGGATGGAGCCTTAAAGAAACCGCATGTCTGGGGAAAGCCTACGCCCAAATGTGGAGTCTCATGTATTTTCACAGAAGAGACCTCAGACTAGCATCCAACGCCATATGTTCAGCAGTACCAGTCCACTGGGTCCCCACAAGTAGAACGACATGGTCTATTCATGCTCACCATCAGTGGATGACCACAGAAGACATGCTTACTGTCTGGAACAGGGTGTGGATCGAGGACAATCCATGGATGGAAGACAAAACTCCAGTCACAACCTGGGAAAATGTTCCATATCTAGGGAAGAGAGAAGACCAATGGTGCGGATCACTTATTGGTCTCACTTCCAGAGCAACCTGGGCCCAGAACATACCCACAGCAATTCAACAGGTGAGAAGCCTTATAGGCAATGAAGAGTTTCTGGACTACATGCCTTCAATGAAGAGATTTAGGAAGGAGGAGGAGTCGGAGGGAGCCATTTGG
>JN093515_c
ATGAACAACCAACGGAAGAAGACGGGAAAACCGTCTATCAATATGCTGAAACGCGTGAGAAACCGTGTGTCAACTGGATCACAGTTGGCGAAGAGATTCTCAAAAGGATTGCTGAACGGCCAGGGACCAATGAAATTGGTTATGGCGTTCATAGCTTTCCTCAGATTTCTAGCCATTCCACCAACAGCAGGAGTCTTGGCTAGATGGGGAACCTTCAAGAAGTCGGGGGCCATCAAGGTCCTGAAAGGCTTCAAGAAGGAGATCTCAAACATGCTGAGTATAATCAACAAACGGAAAAAGACATCGCTCTGTCTCATGATGATATTGCCAGCAGCACTTGCTTTCCACTTGACCTCACGAGATGGAGAGCCGCGCATGATTGTGGGGAAGAATGAAAGAGGAAAATCCCTACTTTTTAAGACGGCCTCTGGAATTAACATGTGCACACTCATAGCCATGGACTTGGGAGAGATGTGTGATGACACGGTCACTTACAAATGCCCCCACATCACCGAAGTGGAACCTGAAGACATTGACTGCTGGTGTAACCTCACATCAACATGGGTGACTTATGGAACGTGCAATCAAGCCGGAGAGCATAGACGCGACAAGAGATCAGTGGCGTTAGCTCCCCATGTCGGCATGGGACTAGACACACGCACCCAAACCTGGATGTCGGCTGAAGGAGCTTGGAGGCAAGTCGAGAAAGTAGAGACATGGGCCCTTAGGCACCCAGGGTTCACCATACTAGCCCTATTTCTTGCCCATTACATAGGCACATCCTTGACCCAGAAGGTGGTTATTTTTATACTACTAATGCTGGTCACCCCATCCATGACAATGAGATGTGTGGGAGTAGGAAACAGAGATTTTGTGGAAGGTCTATCAGGAGCTACGTGGGTTGACGTGGTGCTCGAGCACGGGGGGTGTGTGACTACCATGGCTAAGAACAAGCCAACGTTGGATATAGAGCTTCAGAAGACCGAGGCCACCCAATTGGCGACCCTAAGGAAGCTATGCATTGAGGGGAAAATTACTAACATAACAACTGACTCAAGATGTCCTACCCAAGGGGAAGCGACTTTACCTGAGGAGCAGGACCAAAACTACGTGTGTAAGCATACATACGTAGACAGAGGCTGGGGGAACGGATGTGGTTTGTTTGGCAAGGGAAGCTTGGTAACATGTGCGAAATTTCAATGCCTAGAACCAATAGAGGGAAAAGTAGTGCAACATGAGAACCTCAAATACACCGTCATCATTACAGTGCACACAGGAGATCAACACCAGGTGGGAAATGAAACGCAGGGAGTCACGGCTGAGATAACACCTCAGGCATCAACCACTGAAGCCATCTTGCCTGAATATGGAACCCTTGGGCTAGAATGTTCACCACGGACAGGTTTGGATTTCAATGAAATGATCTTGCTAACAATGAAGAACAAAGCATGGATGGTACATAGACAATGGTTTTTTGACCTACCTCTACCATGGACATCAGGAGCTACAACGGAAACACCAACTTGGAACAGAAAGGAGCTTCTTGTGACATTCAAAAACGCACATGCGAAGAAACAAGAAGTAGTTGTCCTTGGATCGCAAGAGGGAGCAATGCATACCGCATTGACAGGAGCCACAGAAATCCAAAACTCAGGAGGCACAAGTATTTTTGCGGGGCACTTAAAATGCAGACTTAAGATGGACAAATTGGAACTCAAGGGGATGAGTTATGCAATGTGCACGAATACCTTTGTGTTGAAGAAAGAAGTCTCAGAAACGCAGCATGGGACAATACTCATTAAGGTCGAGTACAAAGGGGAAGATGTACCTTGCAAGATTCCTTTCTCCACAGAGGATGGACAAGGGAAGGCTCACAATGGCAGACTGATTACAGCCAACCCAGTGGTGACTAAGAGGGAGGAGCCTGTCAATATTGAGGCTGAACCTCCTTTTGGGGAAAGCAACATAGTGATTGGAATTGGAGACAACGCCTTGAAAATCAACTGGTACAAGAAGGGAAGCTCTATTGGGAAGATGTTCGAGGCCACTGCCAGAGGTGCAAGGCGCATGGCCATCTTGGGAGACACAGCTTGGGACTTTGGATCAGTGGGTGGCGTTCTGAACTCATTAGGCAAAATGGTGCACCAAATATTCGGAAGTGCTTACACAGCCCTATTCAGTGGAGTCTCTTGGGTAATGAAAATTGGAATAGGAGTTCTCTTGACTTGGATAGGGTTGAACTCAAAAAACACATCCATGTCATTTTCATGCATTGCGATAGGAATCATTACACTCTATCTGGGAGCTGTGGTGCAAGCTGACATGGGGTGTGTTATAAACTGGAAAGGCAAAGAACTCAAATGTGGAAGTGGAATCTTCGTCACCAACGAGGTCCATACCTGGACAGAACAATACAAATTCCAAGCAGACTCCCCAAAAAGATTGGCGACAGCCATTGCAGGCGCTTGGGAGAATGGAGTGTGCGGAATTAGGTCAACAACCAGAATGGAGAATCTCCTGTGGAAGCAAATAGCCAATGAACTGAACTACATATTGTGGGAAAACAATATCAAACTAACGGTAGTTGTGGGTGATATAATTGGGGTCTTAGAGCAAGGAAAAAGAACACTAACACCACAACCCATGGAGCTAAAATACTCATGGAAAACGTGGGGAAAGGCAAAAATAGTGACAGCTGAAACACAAAATTCCTCTTTCATAATAGACGGGCCAAACACACCGGAGTGTCCAAGTGTCTCAAGAGCATGGAATGTGTGGGAGGTGGAAGATTACGGGTTCGGAGTCTTCACAACCAACATATGGCTGAAACTCCGAGAGGTGTACACCCAACTATGTGACCATAGGCTAATGTCGGCAGCCGTCAAGGATGAGAGGGCCGTACATGCCGACATGGGCTATTGGATAGAAAGCCAAAAGAATGGAAGTTGGAAGCTGGAAAAAGCATCCCTCATAGAGGTGAAAACCTGCACATGGCCAAAATCACATACCCTTTGGAGTAATGGTGTGCTAGAGAGTGACATGATCATCCCAAAGAGTCTAGCTGGTCCTATTTCGCAACACAACCACAGGCCCGGGTACCACACCCAGACGGCGGGACCATGGCATTTAGGAAAATTAGAGCTGGACTTCAACTATTGTGAAGGAACAACGGTTGTCATTACAGAAAATTGTGGGACAAGAGGCCCATCATTGAGAACAACAACAGTGTCAGGGAAGTTAATACACGAATGGTGTTGCCGCTCGTGCACACTTCCTCCCTTGCGATACATGGGAGAAGACGGTTGCTGGTATGGCATGGAAATCAGACCCATCAGTGAGAAAGAAGAGAACATGGTAAAGTCTTTAGTCTCAGCGGGAAGTGGAAAGGTGGACAACTTCACAATGGGAGTCTTGTGCTTGGCAATCCTCTTTGAAGAGGTGATGAGAGGAAAATTTGGGAAGAAACACATGATTGCGGGGGTTTTCTTCACGTTTGTGCTCCTTCTCTCAGGGCAAATAACATGGAGAGACATGGCGCACACACTAATAATGATTGGGTCCAACGCATCTGACAGGATGGGAATGGGCGTTACCTACCTAGCTTTAATTGCAACATTTAAAATTCAGCCATTCTTGGCTTTGGGATTTTTCCTAAGAAAACTGACATCCAGAGAAAATTTATTGTTAGGAGTTGGGCTGGCTATGGCAACAACGTTACAACTGCCAGAGGACATTGAACAAATGGCAAATGGAATCGCTCTGGGGCTCATGGCTCTTAAACTGATAACACAATTTGAAATATACCAATTATGGACAGCATTAATCTCCTTAACGTGTTCAAATACGATTTTTACGTTGACTGTTGCCTGGAGAACAGCCACCCTGATTTTGGCCGGAGTTTCGCTTTTACCAATGTGCCAGTCTTCGAGCATGAGGAAAACAGACTGGCTTCCAATGGCAGTGGCAGCTATGGGAGTTCCACCTCTACCACTTTTTATTTTTAGCTTGAAAGACACACTCAAAAGGAGAAGCTGGCCACTGAATGAAGGGGTGATGGCTGTTGGGCTTGTGAGCATTCTGGCCAGTTCTCTCCTTAGAAATGATGTACCCATGGCTGGACCATTAGTGGCCGGGGGCTTGCTGATAGCGTGCTACGTCATAACTGGCACGTCAGCAGACCTCACCGTAGAAAAAGCAGCAGATATAACATGGGAGGAAGAGGCTGAGCAAACAGGAGTGTCCCACAACTTAATGATCACAGTTGATGATGATGGAACAATGAGAATAAAAGATGATGAGACTGAGAATATCCTAACAGTGCTTTTAAAAACAGCATTACTAATAGTATCAGGAATCTTTCCATACTCCATACCCGCAACATTGCTGGTCTGGCATACTTGGCAAAAGCAAACCCAAAGATCCGGCGTTCTATGGGACGTACCCAGCCCTCCAGAGACACAGAAGGCAGAACTGGAAGAAGGGGTCTATAGGATCAAACAGCAAGGAATTTTTGGGAAAACCCAAGTAGGAGTTGGAGTACAGAAAGAAGGAGTCTTCCACACCATGTGGCACGTTACAAGAGGGGCAGTGTTGACATACAATGGGAAAAGACTGGAACCAAACTGGGCTAGCGTGAAAAAAGATCTGATTTCATACGGAGGAGGATGGAGATTGAGCGCACAATGGCAAAAGGGGGAGGAGGTGCAGGTTATTGCCGTAGAGCCTGGGAAGAACCCAAAGAACTTTCAAACCATGCCAGGCACTTTTCAGACTACAACAGGGGAAATAGGAGCAATTGCACTGGATTTCAAGCCTGGAACTTCAGGATCTCCTATCATAAACAGAGAGGGAAAGGTAGTGGGACTGTATGGTAATGGAGTGGTTACAAAGAATGGTGGCTACGTCAGCGGAATAGCGCAAACGAACGCAGAACCAGATGGACCGACACCAGAATTGGAAGAAGAGATGTTCAAAAAGCGAAATCTAACCATAATGGATCTTCATCCTGGGTCAGGAAAGACACGGAAATACCTTCCGGCTATTGTTAGAGAGGCAATCAAGAGACGCTTAAGAACTCTAATTTTGGCACCGACAAGGGTGGTTGCAGCTGAGATGGAAGAAGCATTGAAAGGGCTCCCAATAAGGTACCAAACAACAGCAACAAAATCTGAACACACAGGAAGAGAGATTGTTGATCTAATGTGCCACGCAACGTTCACAATGCGTCTGCTGTCACCAGTTAGGGTCCCAAACTATAACTTGATAATAATGGATGAAGCCCATTTCACAGACCCAGCCAGTATAGCGGCTAGAGGGTACATATCGACTCGTGTTGGAATGGGAGAGGCAGCCGCAATTTTCATGACAGCAACGCCCCCTGGAACAGCTGACGCCTTTCCTCAGAGCAACGCTCCAATTCAAGATGAAGAAAGGGACATACCAGAACGCTCATGGAATTCAGGCAATGAATGGATAACCGACTTCGCTGGGAAAACGGTGTGGTTTGTCCCCAGCATTAAGGCCGGAAATGACATAGCAAACTGCTTGCGAAAAAACGGGAAAAAGGTCATTCAACTTAGTAGGAAGACTTTTGACACAGAATATCAGAAAACTAAACTGAATGATTGGGACTTCGTGGTGACAACTGACATTTCAGAAATGGGGGCCAATTTCAAAGCTGATAGAGTGATCGACCCAAGAAGATGTCTCAAACCAGTGATCCTGACAGATGGACCAGAGCGGGTGATCCTAGCTGGACCAATGCCAGTCACCGCGGCGAGTGCTGCGCAAAGGAGAGGGAGAGTTGGCAGGAACCCACAAAAAGAAAATGACCAATACATATTCACGGGCCAGCCTCTCAACAATGATGAAGACCATGCTCACTGGACAGAAGCAAAAATGCTTCTGGACAACATTAATACACCAGAAGGGATCATACCAGCTCTCTTTGAGCCAGAAAGGGAGAAGTCAGCCGCCATAGACGGTGAGTATCGCCTAAAAGGTGAGTCCAGGAAGACTTTCGTGGAACTCATGAGGAGGGGTGATCTTCCAGTCTGGTTAGCCCATAAAGTAGCATCAGAAGGGATCAAATATACAGATAGAAAATGGTGCTTTGATGGACAACGTAATAATCAAATTTTAGAGGAGAACATGGATGTGGAAATCTGGACAAAGGAAGGAGAAAAGAAAAAACTGAGACCTAGGTGGCTTGATGCCCGCACTTATTCAGATCCCTTAGCACTCAAGGAATTCAAGGAATTTGCGGCTGGCAGAAAGTCAATCGCCCTTGATCTTGTGACAGAAATAGGAAGAGTGCCTTCACACCTAGCCCATAGAACGAGAAACGCTCTGGACAATCTGGTGATGCTGCATACGTCAGAACATGGCGGTAGGGCCTACAGGCATGCGGTGGAGGAACTACCAGAGACAATGGAAACACTCCTACTCTTGGGACTCATGATCTTGTTGACAGGTGGAGCAATGCTTTTCTTAATATCAGGTAAAGGGATTGGAAAGACTTCAATAGGACTCATTTGTGTAATTGCTTCCAGCGGCATGTTGTGGATGGCCGAAATCCCACTCCAGTGGATCGCGTCGGCTATAGTCCTGGAGTTTTTTATGATGGTGTTGCTTATACCAGAACCAGAAAAGCAGAGAACCCCCCAAGACAACCAACTCGCATATGTCGTGATAGGCATACTTACACTGGCTGCAATAATAGCAGCCAATGAAATGGGATTGCTAGAAACCACAAAGAGAGATTTAGGAATGTCTAAGGAGCCAGGTGTTGTCTCTCCAACCAGCTATTTAGATGTGGACTTGCATCCAGCATCAGCCTGGACATTGTACGCCGTGGCCACTACAGTAATAACACCAATGTTAAGACATACCATAGAGAATTCTACAGCAAATGTATCTCTGGCAGCTATAGCCAACCAGGCAGTGGTCCTGATGGGTTTGGACAAAGGATGGCCAATATCAAAAATGGACTTAGGAGTACCCCTACTGGCATTGGGTTGCTATTCACAAGTGAACCCACTAACTCTAACAGCGGCAGTACTCTTGCTGATCACACATTATGCTATTATAGGTCCAGGATTGCAGGCAAAAGCCACTCGTGAAGCTCAGAAAAGGACAGCTGCTGGAATAATGAAGAATCCAACGGTGGATGGGATAATGACAATAGACCTAGACCCTGTAATATATGATTCAAAATTTGAAAAGCAACTGGGACAGGTTATGCTCCTGGTTTTGTGTGTAGTCCAACTTTTGTTAATGAGAACATCATGGGCCTTGTGTGAAGCTTTAACTCTAGCCACAGGACCAATAACAACACTCTGGGAAGGATCACCTGGGAAGTTTTGGAACACCACGATAGCTGTTTCCATGGCGAACATTTTTAGAGGGAGCTATTTAGCAGGAGCTGGGCTTGCTTTTTCCATTATGAAATCAGTAGGAACAGGAAAAAGAGGAACAGGCTCACAAGGCGAAACTTTAGGAGAAAAATGGAAAAAGAAGTTAAATCAATTATCCCGGAAAGACTTTGACCTTTACAAGAAATCTGGAATCACTGAAGTGGATAGAACAGAAGCCAAAGAAGGGTTGAAAAGAGGAGAAATAACACATCATGCCGTGTCCAGAGGTAGCGCAAAACTTCAATGGTTTGTGGAGAGAAACATGGTCATTCCCGAAGGAAGAGTCATAGACTTGGGCTGTGGAAGAGGAGGCTGGTCATATTACTGTGCAGGACTGAAAAAAGTCACAGAAGTGCGAGGATACACAAAAGGCGGTCCAGGACATGAAGAACCAGTACCTATGTCCACATATGGATGGAACATAGTTAAGTTAATGAGTGGAAAGGATGTGTTTTATCTTCCACCTGAAAAGTGTGACACCCTGTTGTGTGACATTGGAGAATCTTCACCAAGCCCAACAGTGGAAGAAAGCAGAACTATAAGAGTTTTGAAGATGGTTGAACCATGGCTAAAGAACAACCAATTTTGCATCAAAGTATTGAACCCTTACATGCCAACTGTGATTGAGCACCTAGAAAGACTACAAAGGAAACATGGAGGAATGCTTGTGAGAAATCCACTTTCACGAAACTCCACGCACGAAATGTACTGGATATCCAATGGCACAGGTAACATTGTCGCTTCAGTCAATATGGTATCTAGACTGCTACTGAACAGGTTCACGATGACACACAGAAGACCCACCATTGAGAAAGATGTGGATTTAGGAGCAGGAACTCGACATGTTAATGCGGAACCAGAAACACCCAATATGGATATCATTGGGGAAAGAATAAAAAGGATCAAGGAGGAGCACAACTCAACATGGCACTATGATGACGAAAACCCCTACAAAACGTGGGCTTACCATGGATCTTATGAAGTCAAAGCCACAGGCTCAGCCTCCTCCATGATAAATGGAGTCGTGAAACTCCTCACTAAACCATGGGATGTGGTGCCCATGGTGACACAGATGGCAATGACAGACACAACTCCATTTGGCCAGCAGAGAGTCTTTAAAGAGAAAGTGGACACCAGGACACCCAGGTCCATGCCAGGAACAAGAAGGGTCATGGGGATCACAGCGGAGTGGCTCTGGAGAACCCTGGGAAGGAACAAAAAACCTAGGTTATGCACAAGGGAAGAGTTTACAAAGAAGGTCAGGACTAACGCAGCCATGGGCGCCGTTTTCACAGAGGAGAACCAATGGGACAGCGCGAAAGCTGCTGTTGAGGATGAGGATTTTTGGAAACTTGTGAACAGAGAACGTGAACTCCACAAATTGGGCAAGTGTGGAAGCTGTGTTTACAACATGATGGGCAAGAGAGAGAAGAAACTTGGAGAGTTTGGCAAAGCAAAAGGCAGTAGAGCTATATGGTACATGTGGTTGGGAGCCAGGTACCTTGAGTTCGAAGCCCTTGGATTCCTAAATGAAGACCACTGGTTCTCGCGTGAGAACTCTTACAGTGGAGTGGAAGGAGAAGGACTGCACAAGCTAGGCTATATATTAAGGGACATTTCCAAGATACCCGGAGGAGCCATGTATGCTGATGACACAGCTGGTTGGGACACAAGAATAACAGAAGATGACCTGCACAATGAGGAAAAGATCACACAGCAAATGGACCCTGAACACAGGCAGCTAGCGAACGCTATATTTAAGCTCACATACCAAAACAAAGTGGTCAAAGTTCAACGACCGACTCCAACAGGCACGGTAATGGACATCATATCTAGGAAAGACCAAAGAGGCAGTGGACAGGTAGGAACTTATGGTCTGAATACA---TTCACCAACATGGAAGCCCAGTTAATCAGACAAATGGAAGGAGAAGGTGTGCTGTCAAAGGCAGACCTCGAGAACCCTCATCTGCCAGAGAAGAAAATTACACAATGGTTGGAAACCAAAGGAGTGGAGAGGTTAAAAAGAATGGCCATTAGCGGGGATGATTGCGTAGTGAAACCAATCGATGACAGGTTCGCTAATGCCCTGCTCGCTCTGAACGATATGGGAAAGGTTCGGAAAGACATACCTCAATGGCAGCCATCAAAGGGATGGCATGATTGGCAACAGGTTCCTTTCTGCTCCCACCACTTTCATGAATTGATCATGAAAGATGGAAGAAAGTTGGTGGTTCCCTGCAGACCCCAGGACGAACTAATAGGAAGAGCAAGAATCTCTCAAGGAGCGGGATGGAGCCTTAAAGAAACCGCATGTCTGGGGAAAGCCTACGCCCAAATGTGGAGTCTCATGTATTTTCACAGAAGAGACCTCAGACTAGCATCCAACGCCATATGTTCAGCAGTACCAGTCCACTGGGTCCCCACAAGTAGAACGACATGGTCTATTCATGCTCACCATCAGTGGATGACCACAGAAGACATGCTTACTGTCTGGAACAGGGTGTGGATCGAGGACAATCCATGGATGGAAGACAAAACTCCAGTCACAACCTGGGAAAATGTTCCATATCTAGGGAAGAGAGAAGACCAATGGTGCGGATCACTTATTGGTCTCACTTCCAGAGCAACCTGGGCCCAGAACATACCCACAGCAATTCAACAGGTGAGAAGCCTTATAGGCAATGAAGAGTTTCTGGACTACATGCCTTCAATGAAGAGATTTAGGAAGGAGGAGGAGTCGGAGGGAGCCATTTGG
>JN093514_c
ATGAACAACCAACGGAAGAAGACGGGAAAACCGTCTATCAATATGCTGAAACGCGTGAGAAACCGTGTGTCAACTGGATCACAGTTGGCGAAGAGATTCTCAAAAGGATTGCTGAACGGCCAGGGACCAATGAAATTGGTTATGGCGTTCATAGCCTTCCTCAGATTTCTAGCCATTCCACCAACAGCAGGAGTCTTGGCTAGATGGGGAACCTTCAAGAAGTCGGGGGCCATCAAGGTCCTGAAAGGCTTCAAGAAGGAGATCTCAAACATGCTGAGTATAATCAACAAACGGAAAAAGACATCGCTCTGTCTCATGATGATATTGCCAGCAGCACTTGCTTTCCACTTGACCTCACGAGATGGAGAGCCGCGCATGATTGTGGGGAAGAATGAAAGAGGAAAATCCCTACTTTTTAAGACGGCCTCTGGAATTAACATGTGCACACTCATAGCCATGGACTTGGGAGAGATGTGTGATGACACGGTCACTTACAAATGCCCCCACATCACCGAAGTGGAACCTGAAGACATTGACTGCTGGTGTAACCTCACATCAACATGGGTGACTTATGGAACGTGCAATCAAGCCGGAGAGCATAGACGCGACAAGAGATCAGTGGCGTTAGCTCCCCATGTCGGCATGGGACTAGACACACGCACCCAAACCTGGATGTCGGCTGAAGGAGCTTGGAGGCAAGTCGAGAAGGTAGAGACATGGGCCCTTAGGCACCCAGGGTTCACCATACTAGCCCTATTTCTTGCCCATTACATAGGCACATCCTTGACCCAGAAGGTGGTTATTTTTATACTACTAATGCTGGTCACCCCATCCATGACAATGAGATGTGTGGGAGTAGGAAACAGAGATTTTGTGGAAGGTCTATCAGGAGCTACGTGGGTTGACGTGGTGCTCGAGCACGGGGGGTGTGTGACTACCATGGCTAAGAACAAGCCAACGTTGGATATAGAGCTTCAGAAGACCGAGGCCACCCAATTGGCGACCCTAAGGAAGCTATGCATTGAGGGGAAAATTACTAACATAACAACTGACTCAAGATGTCCTACCCAAGGGGAAGCGACTTTGCCTGAGGAGCAGGACCAAAACTACGTGTGTAAGCATACATACGTAGACAGAGGCTGGGGGAACGGATGTGGTTTGTTTGGCAAGGGAAGCTTGGTAACATGTGCGAAATTTCAATGCCTAGAACCAATAGAGGGAAAAGTGGTGCAATATGAGAACCTCAAATACACCGTCATCATTACAGTGCACACAGGAGATCAACACCAGGTGGGAAATGAAACGCAGGGAGTCACGGCTGAGATAACACCTCAGGCATCAACCACTGAAGCCATCTTGCCTGAATATGGAACCCTTGGGCTAGAATGCTCACCACGGACAGGTTTGGATTTCAATGAAATGATCTTGCTAACAATGAAGAACAAAGCATGGATGGTACATAGACAATGGTTTTTTGACCTACCTCTACCATGGACATCAGGAGCTACAACGGAAACACCAACCTGGAACAGAAAGGAGCTTCTTGTGACATTCAAAAACGCACATGCGAAGAAACAAGAAGTAGTTGTCCTTGGATCGCAAGAGGGAGCAATGCATACCGCATTGACAGGAGCCACAGAAATCCAAAACTCAGGAGGCACAAGTATTTTTGCGGGGCACTTAAAATGCAGACTTAAGATGGACAAATTGGAACTCAAGGGGATGAGTTATGCAATGTGCACGAATACCTTTGTGTTGAAGAAAGAAGTCTCAGAAACGCAGCATGGGACAATACTCATTAAGGTCGAGTACAAAGGGGAAGATGTACCTTGCAAGATTCCTTTCTCCACAGAAGATGGACAAGGGAAAGCTCACAATGGCAGACTGATTACAGCCAACCCAGTGGTGACTAAGAAGGAGGAGCCTGTCAATATTGAGGCTGAACCTCCTTTTGGGGAAAGCAACATAGTGATTGGAATTGGAGACAACGCCTTGAAAATCAACTGGTATAAGAAGGGAAGCTCTATTGGGAAGATGTTCGAGGCCACTGCCAGAGGTGCAAGGCGCATGGCCATCTTGGGAGACACAGCTTGGGACTTTGGATCAGTGGGTGGCGTTCTGAACTCATTAGGCAAAATGGTGCACCAAATATTCGGAAGTGCTTACACAGCCCTATTCAGTGGAGTCTCTTGGGTAATGAAAATTGGAATAGGAGTTCTCTTGACTTGGATAGGGTTGAACTCAAAAAACACATCCATGTCATTTTCATGCATTGCGATAGGAATCATTACACTCTATCTGGGAGCTGTGGTGCAAGCTGACATGGGGTGTGTTGTAAACTGGAAAGGCAAAGAACTCAAATGTGGAAGTGGAATCTTCGTCACCAACGAGGTCCATACCTGGACAGAACAATACAAATTTCAAGCAGACTCCCCAAAAAGATTGGCGACAGCCATTGCAGGCGCTTGGGAGAATGGAGTGTGCGGAATTAGGTCAACAACCAGAATGGAGAATCTCCTGTGGAAGCAAATAGCCAATGAACTGAACTACATATTATGGGAAAACAATATCAAACTAACGGTAGTTGTGGGTGATATAATTGGCGTCTTAGAGCAAGGAAAAAGAACACTAACACCACAACCCAAGGAGCTAAAATACTCATGGAAAACGTGGGGAAAGGCAAAGATAGTGACAGCTGAAACACAAAATTCCTCTTTCATAATAGACGGGCCAAACACACCGGAGTGTCCAAGTGTCTCAAGAGCATGGAATGTGTGGGAGGTGGAAGATTACGGGTTCGGAGTCTTCACAACCAACATATGGCTGAAACTCCGAGAGGTGTACACCCAACTATGTGACCATAGGCTAATGTCGGCAGCCGTCAAGGATGAGAGGGCCGTACATGCCGACATGGGCTATTGGATAGAAAGCCAAAAGAATGGAAGTTGGAAGCTGGAAAAAGCATCCCTCATAGAGGTGAAAACCTGCACATGGCCAAAATCACACACCCTTTGGAGTAATGGTGTGCTAGAGAGTGACATGATCATCCCAAAGAGTCTAGCTGGTCCTATTTCGCAACACAACCACAGGCCCGGGTACCACACTCAGACGGCGGGACCATGGCATTTAGGAAAATTAGAGCTGGACTTCAACTATTGTGAAGGAACAACGGTTGTCATTACAGAAAACTGTGGGACAAGAGGCCCATCATTGAGAACAACAACAGTGTCAGGGAAGTTAATACACGAATGGTGTTGCCGCTCGTGCACACTTCCTCCCTTGCGATACATGGGAGAAGACGGTTGCTGGTATGGCATGGAAATCAGACCCATCAGTGAGAAAGAAGAGAACATGGTAAAGTCTTTAGTCTCAGCGGGAAGTGGAAAGGTGGACAACTTCACAATGGGTGTCTTGTGCTTGGCAATCCTCTTTGAAGAGGTGATGAGAGGAAAATTTGGGAAGAAACACATGATTGCGGGGGTTTTCTTCACGTTTGTGCTCCTTCTCTCAGGGCAAATAACATGGAGAGACATGGCGCACACACTAATAATGATTGGGTCCAACGCATCTGACAGGATGGGAATGGGCGTTACCTACCTAGCTTTAATTGCAACATTTAAAATTCAGCCATTCTTGGCTTTGGGATTTTTCCTAAGAAAACTGACATCCAGAGAAAATTTATTGTTAGGAGTTGGGCTGGCTATGGCAACAACGTTACAACTGCCAGAGGACATTGAACAAATGGCAAATGGAATCGCTCTGGGGCTCATGGCTCTTAAACTGATAACACAATTTGAAACATACCAATTATGGACAGCATTAATCTCCTTAACGTGTTCAAATACGATTTTTACGTTGACTGTTGCCTGGAGAACAGCCACCCTGATTTTGGCCGGAGTTTCGCTTTTACCAGTGTGCCAGTCTTCGAGCATGAGGAAAACAGACTGGCTTCCAATGGCAGTGGCAGCTATGGGAGTTCCACCTCTACCACTTTTTATTTTTAGCTTGAAAGACACACTCAAAAGGAGAAGCTGGCCACTGAATGAAGGGGTGATGGCTGTTGGGCTTGTGAGCATTCTGGCCAGTTCTCTCCTTAGAAATGATGTACCCATGGCTGGACCATTAGTGGCCGGGGGCTTGCTGATAGCGTGCTACGTCATAACTGGCACGTCAGCAGACCTCACCGTAGAAAAAGCAGCAGATATAACATGGGAGGAAGAGGCTGAGCAAACAGGAGTGTCCCACAACTTAATGATCACAGTTGATGATGATGGAACAATGAGAATAAAAGATGATGAGACTGAGAATATCCTAACAGTGCTTTTAAAAACAGCATTACTAATAGTATCAGGAATCTTTCCATACTCCATACCCGCAACATTGCTGGTCTGGCATACTTGGCAAAAGCAAACCCAAAGATCCGGCGTTCTATGGGACGTACCTAGCCCCCCAGAGACACAGAAAGCAGAACTGGAAGAAGGGGTCTATAGGATCAAACAGCAAGGAATTTTTGGGAAAACCCAAGTAGGAGTTGGAGTACAGAAAGAAGGAGTCTTCCACACCATGTGGCACGTTACAAGAGGGGCAGTGTTGACATACAATGGGAAAAGACTGGAACCAAACTGGGCTAGCGTGAAAAAAGATCTGATTTCATACGGAGGAGGATGGAGATTGAGCGCACAATGGCAAAAGGGGGAGGAGGTGCAGGTTATTGCCGTAGAGCCTGGGAAGAACCCAAAGAACTTTCAAACCATGCCAGGCACTTTTCAGACTACAACAGGGGAAATAGGAGCAATTGCACTGGATTTCAAGCCTGGAACTTCAGGATCTCCTATCATAAACAGAGAGGGAAAGGTAGTGGGACTGTATGGTAATGGAGTGGTTACAAAGAATGGTGGCTACGTCAGCGGAATAGCGCAAACGAACGCAGAACCAGATGGACCGACACCAGAATTGGAAGAAGAGATGTTCAAAAAGCGAAATCTAACCATAATGGATCTTCATCCTGGGTCAGGAAAGACACGGAAATACCTTCCAGCTATTGTTAGAGAGGCAATCAAGAGACGTTTAAGAACTCTAATTTTGGCACCGACAAGGGTGGTTGCAGCTGAGATGGAAGAAGCGTTGAAAGGGCTCCCAATAAGGTACCAAACAACAGCAACAAAATCTGAACACACAGGAAGAGAGATTGTTGATCTAATGTGCCACGCAACGTTCACAATGCGTCTGCTGTCACCAGTTAGGGTCCCAAACTATAACTTGATAATAATGGATGAAGCCCACTTCACAGACCCAGCCAGTATAGCGGCTAGAGGGTACATATCGACTCGTGTTGGAATGGGAGAGGCAGCCGCAATTTTCATGACAGCAACGCCCCCTGGAACAGCTGACGCCTTTCCTCAGAGCAACGCTCCAATTCAAGATGAAGAAAGGGACATACCAGAACGCTCATGGAATTCAGGCAATGAATGGATAACCGACTTCGCTGGGAAAACGGTGTGGTTTGTCCCCAGCATTAAGGCCGGAAATGACATAGCAAATTGCTTGCGAAAAAACGGGAAAAAGGTCATTCAACTTAGTAGGAAGACTTTTGACACAGAATATCAGAAAACTAAACTGAATGATTGGGACTTCGTGGTGACAACTGACATTTCAGAAATGGGGGCCAATTTCAAAGCTGATAGAGTGATCGACCCAAGAAGATGTCTCAAACCAGTGATCCTGACAGATGGACCAGAGCGGGTGATCCTGGCTGGACCAATGCCAGTCACCGCGGCGAGTGCTGCGCAAAGGAGAGGGAGAGTTGGCAGGAACCCACAAAAAGAAAATGACCAGTACATATTCACGGGCCAGCCTCTCAACAATGATGAAGACCATGCTCACTGGACAGAAGCAAAAATGCTGCTGGACAACATTAACACACCAGAAGGGATCATACCAGCTCTCTTTGAGCCAGAAAGGGAGAAGTCAGCCGCCATAGACGGTGAGTATCGCCTGAAAGGTGAGTCCAGGAAGACTTTCGTGGAACTCATGAGGAGGGGTGACCTTCCAGTCTGGTTAGCCCATAAAGTAGCATCAGAAGGGATCAAATATACAGATAGAAAATGGTGCTTTGATGGACAACGTAATAATCAAATTTTAGAGGAGAACATGGATGTGGAAATCTGGACAAAGGAAGGAGAAAAGAAAAAACTGAGACCTAGGTGGCTTGATGCCCGCACTTATTCAGATCCCTTAGCACTCAAGGAATTCAAGGAATTTGCGGCTGGCAGAAAGTCAATCGCCCTTGATCTTGTGACAGAAATAGGAAGAGTGCCTTCACACCTAGCCCATAGAACGAGAAACGCTCTGGACAATCTGGTGATGCTGCATACGTCAGAACATGGCGGTAGGGCCTACAGGCATGCGGTGGAGGAACTACCAGAGACAATGGAAACACTCCTACTCTTGGGACTCATGATCTTGTTGACAGGTGGAGCAATGCTTTTCTTAATATCAGGTAAAGGGATTGGAAAGACTTCAATAGGACTCATTTGTGTAATTGCTTCCAGCGGCATGTTGTGGATGGCCGAAATCCCACTCCAGTGGATCGCGTCGGCTATAGTCCTGGAGTTTTTTATGATGGTGTTGCTTATACCAGAACCAGAAAAGCAGAGAACCCCCCAAGACAACCAACTCGCATATGTCGTGATAGGCATACTTACACTGGCTGCAATAATAGCAGCCAATGAAATGGGATTGCTAGAAACTACAAAGAGAGATTTAGGAATGTCTAAGGAGCCAGGTGTTGTCTCTCCAACCAGCTATTTAGATGTGGACTTGCATCCAGCATCAGCCTGGACATTGTACGCCGTGGCCACTACAGTAATAACACCAATGTTAAGACATACCATAGAGAATTCTACAGCAAATGTATCTCTGGCAGCTATAGCCAACCAGGCAGTGGTCCTGATGGGTTTGGACAAAGGATGGCCAATATCAAAAATGGACTTAGGAGTACCCCTACTGGCATTGGGTTGCTATTCACAAGTGAACCCACTAACTCTAACAGCCGCAGTACTCTTGCTGATCACACATTATGCTATTATAGGTCCAGGATTGCAGGCAAAAGCCACTCGTGAAGCTCAGAAAAGGACAGCTGCTGGAATAATGAAGAATCCAACGGTGGATGGGATAATGACAATAGACCTAGATCCTGTAATATATGATTCAAAATTTGAAAAGCAACTGGGACAGGTTATGCTCCTGGTTTTGTGTGCAGTCCAACTTTTGTTAATGAGAACATCATGGGCCTTGTGTGAAGCTTTAACTCTAGCCACAGGACCAATAACAACACTCTGGGAAGGATCACCTGGGAAGTTTTGGAACACCACGATAGCTGTTTCCATGGCGAACATTTTTAGAGGGAGCTATTTAGCAGGAGCTGGGCTTGCTTTTTCCATTATGAAATCAGTAGGAACAGGAAAAAGAGGAACAGGCTCACAAGGTGAAACTTTAGGAGAAAAATGGAAAAAGAAGTTAAATCAATTATCCCGGAAAGACTTTGACCTTTACAAGAAATCTGGAATCACTGAAGTGGATAGAACAGAAGCCAAAGAAGGGTTGAAAAGAGGAGAAATAACACATCATGCCGTGTCCAGAGGTAGCGCAAAACTTCAATGGTTTGTGGAGAGAAACATGGTCATTCCCGAAGGAAGAGTCATAGACTTGGGCTGTGGAAGAGGAGGCTGGTCATATTACTGTGCAGGACTGAAAAAAGTCACAGAAGTGCGAGGATACACAAAAGGCGGTCCAGGACATGAAGAACCAGTACCTATGTCCACATATGGATGGAACATAGTTAAGTTAATGAGTGGAAAGGATGTGTTTTATCTTCCACCTGAAAAGTGTGACACCCTGTTGTGTGACATTGGAGAATCTTCACCAAGCCCAACAGTGGAAGAAAGCAGAACTATAAGAGTTTTGAAGATGGTTGAACCATGGCTAAAGAACAACCAATTTTGCATTAAAGTATTGAACCCCTACATGCCAACTGTGATTGAGCACCTAGAAAGACTACAAAGGAAACATGGAGGAATGCTTGTGAGAAATCCACTTTCACGAAACTCCACGCACGAAATGTACTGGATATCCAATGGCACAGGTAACATTGTCGCTTCAGTCAATATGGTATCTAGACTGCTACTGAACAGGTTCACGATGACACACAGAAGACCCACCATTGAGAAAGATGTGGATTTAGGAGCAGGAACTCGACATGTTAATGCGGAACCAGAAACACCCAATATGGATGTCATTGGGGAAAGAATAAAAAGGATCAAGGAGGAGCATAACTCAACATGGCACTATGATGACGAAAACCCCTACAAAACGTGGGCTTACCATGGATCTTATGAAGTCAAAGCCACAGGCTCAGCCTCCTCCATGATAAATGGAGTCGTGAAACTCCTCACTAAACCATGGGATGTGGTGCCCATGGTGACACAGATGGCAATGACAGACACAACTCCATTTGGCCAGCAGAGAGTCTTTAGAGAGAAAGTGGACACCAGGACACCCAGGTCCATGCCAGGAACAAGAAGGGTCATGGGGATCACAGCGGAGTGGCTCTGGAGAACCCTGGGAAGGAACAAAAAACCTAGGTTATGCACAAGGGAAGAGTTTACAAAGAAGGTCAGGACTAACGCAGCCATGGGCGCCGTTTTCACAGAGGAGAACCAATGGGACAGCGCGAAAGCTGCTGTTGAGGATGAGGATTTTTGGAAACTTGTGGACAGAGAACGTGAACTCCACAAATTGGGCAAGTGTGGAAGCTGTGTTTACAACATGATGGGCAAGAGAGAGAAGAAACTTGGAGAGTTTGGCAAAGCAAAAGGCAGTAGAGCTATATGGTACATGTGGTTGGGAGCCAGGTACCTTGAGTTCGAAGCCCTTGGATTCTTAAATGAAGACCACTGGTTCTCACGTGAGAACTCTTACAGTGGAGTGGAAGGAGAAGGACTGCACAAGCTAGGCTATATATTAAGGGACATTTCCAAGATACCCGGAGGAGCCATGTATGCTGATGACACAGCCGGTTGGGACACAAGAATAACAGAAGATGACCTGCACAATGAGGAAAAGATCACACAGCAAATGGACCCTGAACACAGGCAGCTAGCGAACGCTATATTTAAGCTCACATACCAAAACAAAGTGGTCAAAGTTCAACGACCGACTCCAACAGGCACGGTAATGGACATCATATCTAGGAAAGACCAAAGAGGCAGTGGACAGGTAGGAACTTATGGTCTGAATACA---TTCACCAACATGGAAGCCCAGTTAATCAGACAAATGGAAGGAGAAGGTGTGCTGTCAAAGGCAGACCTCGAGAACCCTCATCTGCCAGAGAAGAAAATTACACAATGGTTGGAAACCAAAGGAGTGGAGAGGTTAAAAAGAATGGCCATTAGCGGGGATGATTGCGTAGTGAAACCAATCGATGACAGGTTCGCTAATGCCCTGCTCGCTCTGAACGATATGGGAAAGGTTCGGAAAGACATACCTCAATGGCAGCCATCAAAGGGATGGCATGATTGGCAACAGGTTCCTTTCTGCTCCCACCACTTTCATGAATTGATCATGAAAGATGGAAGAAAGTTGGTGGTTCCCTGCAGACCCCAGGACGAACTAATAGGAAGAGCAAGAATCTCTCAAGGAGCGGGATGGAGCCTTAAAGAAACCGCATGTCTGGGGAAAGCCTACGCTCAAATGTGGAGTCTCATGTATTTTCACAGAAGAGACCTCAGACTAGCATCCAACGCCATATGTTCAGCAGTACCAGTTCACTGGGTCCCCACAAGTAGAACGACATGGTCTATTCATGCTCACCATCAGTGGATGACCACAGAAGACATGCTTACTGTCTGGAACAGGGTGTGGATCGAGGACAATCCATGGATGGAAGACAAAACTCCAGTCACAACCTGGGAAAATGTTCCATATCTAGGGAAGAGAGAAGACCAATGGTGTGGATCACTTATTGGTCTCACTTCCAGAGCAACCTGGGCCCAGAACATACCCACAGCAATTCAACAGGTGAGAAGCCTTATAGGCAATGAAGAGTTTCTGGACTACATGCCTTCAATGAAGAGATTTAGGAAGGAGGAGGAGTCGGAGGGAGCCATTTGG
>JN093513_c
ATGAACAACCAACGGAAGAAGACGGGAAAACCGTCTATCAATATGCTGAAACGCGTGAGAAACCGTGTGTCAACTGGATCACAGTTGGCGAAGAGATTCTCAGAAGGATTGCTGAACGGCCAGGGACCAATGAAATTGGTTATGGCGTTCATAGCTTTCCTCAGATTTCTAGCCATTCCACCAACAGCAGGAGTCTTGGCTAGATGGGGAACCTTCAAGAAGTCGGGGGCCATCAAGGTCCTGAAAGGCTTCAAGAAGGAGATCTCAAACATGCTGAGTATAATCAACAAACGGAAAAAGACATCGCTCTGTCTCATGATGATATTGCCAGCAGCACTTGCTTTCCACTTGACCTCACGAGATGGAGAGCCGCGCATGATTGTGGGGAAGAATGAAAGAGGAAAATCCCTACTTTTTAAGACGGCCTCTGGAATTAACATGTGCACACTCATAGCCATGGACTTGGGAGAGATGTGTGATGACACGGTCACTTACAAATGCCCCCACATCACCGAAGTGGAACCTGAAGACATTGACTGCTGGTGTAACCTCACATCAACATGGGTGACTTATGGAACGTGTAATCAAGCCGGAGAGCATAGACGCGACAAGAGATCAGTGGCGTTAGCTCCCCATGTCGGCATGGGACTAGACACACGCACCCAAACCTGGATGTCGGCTGAAGGAGCTTGGAGGCAAGTCGAGAAAGTAGAGACATGGGCCCTTAGGCACCCAGGGTTCACCATACTAGCCCTATTTCTTGCCCATTACATAGGCACATCCTTGACCCAGAAGGTGGTTATTTTTATACTACTAATGCTGGTCACCCCATCCATGACAATGAGATGTGTGGGAGTAGGAAACAGAGATTTTGTGGAAGGTCTATCAGGAGCTACGTGGGTTGACGTGGTGCTCGAGCACGGGGGGTGTGTGACTACCATGGCTAAGAACAAGCCAACGTTGGATATAGAGCTTCAGAAGACCGAGGCCACCCAATTGGCGACCCTAAGGAAGCTATGCATTGAGGGGAAAATTACTAACATAACAACTGACTCAAGATGTCCTACCCAAGGGGAAGCGACTTTGCCTGAGGAGCAGGACCAAAACTACGTGTGTAAGCATACATACGTAGACAGAGGCTGGGGGAACGGATGTGGTTTGTTTGGCAAGGGAAGCTTGGTAACGTGTGCGAAATTTCAATGCCTAGAACCAATAGAGGGAAAAGTGGTGCAACATGAGAACCTCAAATACACCGTCATCATTACAGTGCACACAGGAGATCAACACCAGGTGGGAAATGAAACGCAGGGAGTCACGGCTGAGATAACACCTCAGGCATCAACCACTGAAGCCATCTTGCCTGAATATGGAACCCTTGGGCTAGAATGTTCACCACGGACAGGTTTGGATTTCAATGAAATGATCTTGCTAACAATGAAGAACAAAGCATGGATGGTACATAGACAATGGTTTTTTGACCTACCTCTACCATGGACATCAGGAGCTACAACGGAAACACCAACTTGGAACAGAAAGGAGCTTCTTGTGACATTCAAAAACGCACATGCGAAGAAACAAGAAGTAGTTGTCCTTGGATCGCAAGAGGGAGCAATGCATACCGCATTGACAGGAGCCACAGAAATCCAAAACTCAGGAGGCACAAGTATTTTTGCGGGGCACTTAAAATGCAGACTTAAGATGGACAAATTGGAACTCAAGGGGATGAGTTATGCAATGTGCACGAATACCTTTGTGTTGAAGAAAGAAGTCTCAGAAACGCAGCATGGGACAATACTCATTAAGGTCGAGTACAAAGGGGAAGATGTACCTTGCAAGATTCCTTTCTCCACAGAGGATGGACAAGGGAAGGCTCACAATGGCAGACTGATTACAGCCAACCCAGTGGTGACTAAGAAGGAGGAGCCTGTCAATATTGAGGCTGAACCTCCTTTTGGGGAAAGCAACATAGTGATTGGAATTGGAGACAACGCCTTGAAAATCAACTGGTATAAGAAGGGAAGCTCTATTGGGAAGATGTTCGAGGCCACTGCCAGAGGTGCAAGGCGCATGGCCATCTTGGGAGACACAGCTTGGGACTTTGGATCAGTGGGTGGCGTTCTGAACTCATTAGGCAAAATGGTGCACCAAATATTCGGAAGTGCTTACACAGCCCTATTCAGTGGAGTCTCTTGGGTAATGAAAATTGGAATAGGAGTTCTCTTGACTTGGATAGGGTTGAACTCAAAAAACACATCCATGTCATTTTCATGCATTGCGATAGGAATCATTACACTCTATCTGGGAGCTGTGGTGCAAGCTGACATGGGGTGTGTTATAAACTGGAAAGGCAAAGAACTCAAATGTGGAAGTGGAATCTTCGTCACCAACGAGGTCCATACCTGGACAGAACAATACAAATTCCAAGCAGACTCCCCAAAAAGATTGGCGACAGCCATTGCAGGCGCTTGGGAGAATGGAGTGTGCGGAATTAGGTCAACAACCAGAATGGAGAATCTCCTGTGGAAGCAAATAGCCAATGAACTGAACTACATATTGTGGGAAAACAATATCAAACTAACGGTAGTTGTGGGTGATATAATTGGGGTCTTAGAGCAAGGAAAAAGAACACTAACACCACAACCCATGGAGCTAAAGTACTCATGGAAAACGTGGGGAAAGGCAAAAATAGTGACAGCTGAAACACAAAATTCCTCTTTCATAATAGACGGGCCAAACACACCGGAGTGTCCAAGTGTCTCAAGAGCATGGAATGTGTGGGAGGTGGAAGATTACGGGTTCGGAGTCTTCACAACCAACATATGGCTGAAACTCCGAGAGGTGTACACCCAACTATGTGACCATAGGCTAATGTCGGCAGCCGTCAAGGATGAGAGGGCCGTACATGCCGACATGGGCTATTGGATAGAAAGCCAAAAGAATGGAAGTTGGAAGCTGGAAAAAGCATCCCTCATAGAGGTGAAAACCTGCACATGGCCAAAATCACATACCCTTTGGAGTAATGGTGTGCTAGAGAGTGACATGATCATCCCAAAGAGTCTAGCTGGTCCTATTTCGCAACACAACCACAGGCCCGGGTACCACACCCAGACGGCGGGACCATGGCATTTAGGAAAATTAGAGCTGGACTTCAACTATTGTGAAGGAACAACGGTTGTCATTACAGAAAACTGTGGGACAAGAGGCCCATCATTAAGAACAACAACAGTGTCAGGGAAGTTAATACACGAATGGTGTTGCCGCTCGTGCACACTTCCTCCCTTGCGATACATGGGAGAAGACGGTTGCTGGTATGGCATGGAAATCAGACCCATCAGTGAGAAAGAAGAGAACATGGTAAAGTCTTTAGTCTCAGCGGGAAGTGGAAAGGTGGACAACTTCACAATGGGTGTCTTGTGCTTGGCAATCCTCTTTGAAGAGGTGATGAGAGGAAAATTTGGGAAGAAACACATGATTGCGGGGGTTTTCTTCACGTTTGTGCTCCTTCTCTCAGGGCAAATAACATGGAGAGACATGGCGCACACACTAATAATGATTGGGTCCAACACATCTGACAGGATGGGAATGGGCGTTACCTACCTAGCTTTAATTGCAACATTTAAAATTCAGCCATTCTTGGCTTTGGGATTTTTCCTAAGAAAACTGACATCCAGAGAAAATTTATTGTTAGGAGTTGGGCTGGCTATGGCAACAACGTTACAACTGCCAGAGGACATTGAACAAATGGCAAATGGAATCGCTCTGGGGCTCATGGCTCTTAAACTGATAACACAATTTGAAATATACCAATTATGGACAGCATTAATCTCCTTAACGTGTTCAAATACGATTTTTACGTTGACTGTTGCCTGGAGAACAGCCACCCTGATTTTGGCCGGAGTTTCGCTTTTACCAGTGTGCCAGTCTTCGAGCATGAGGAAAACAGACTGGCTTCCAATGGCAGTGGCAGCTATGGGAGTTCCACCTCTACCACTTTTTATTTTTGGCTTGAAAGACACACTCAAAAGGAGAAGCTGGCCACTGAATGAAGGGGTGATGGCTGTTGGGCTTGTGAGCATTCTGGCCAGTTCTCTCCTTAGAAATGATGTACCCATGGCTGGACCATTAGTGGCCGGGGGCTTGCTGATAGCGTGCTACGTCATAACTGGCACGTCAGCAGACCTCACCGTAGAAAAAGCAGCAGATATAACATGGGAGGAAGAGGCTGAGCAAACAGGAGTGTCCCACAACTTAATGATCACAGTTGATGATGATGGAACAATGAGAATAAAAGATGATGAGACTGAGAATATCCTAACAGTGCTTTTAAAAACAGCATTACTAATAGTATCAGGAATCTTTCCATACTCCATACCCGCAACATTGCTGGTCTGGCATACTTGGCAAAAGCAAACCCAAAGATCCGGCGTTCTATGGGACGTACCCAGCCCTCCAGAGACACAGAAGGCAGAACTGGAAGAAGGGGTCTATAGGATCAAACAGCAAGGAATTTTTGGGAAAACCCAAGTAGGAGTTGGAGTACAGAAAGAAGGAGTCTTCCACACCATGTGGCACGTTACAAGAGGGGCAGTGTTGACATACAATGGGAAAAGACTGGAACCAAACTGGGCTAGCGTGAAAAAAGATCTGATTTCATACGGAGGAGGATGGAGATTGAGCGCACAATGGCAAAAGGGGGAGGAGGTGCAGGTTATTGCCGTAGAGCCTGGGAAGAACCCAAAGAACTTTCAAACCATGCCAGGCACTTTTCAGACTACAACAGGGGAAATAGGAGCAATTGCACTGGATTTCAAGCCTGGAACTTCAGGATCTCCTATCATAAACAGAGAGGGAAAGGTAGTGGGACTGTATGGTAATGGAGTGGTTACAAAGAATGGTGGCTACGTCAGCGGAATAGCGCAAACGAACGCAGAACCAGATGGACCGACACCAGAATTGGAAGAAGAGATGTTCAAAAAGCGAAATCTAACCATAATGGATCTTCATCCTGGGTCAGGAAAGACACGGAAATACCTTCCAGCTATTGTTAGAGAGGCAATCAAGAGACGTTTAAGAACTCTAATTTTGGCACCGACAAGGGTGGTTGCAGCTGAGATGGAAGAAGCATTGAAAGGGCTCCCAATAAGGTACCAAACAACAGCAACAAAATCTGAACACACAGGAAGAGAGATTGTTGATCTAATGTGCCACGCAACGTTCACAATGCGTCTGCTGTCACCAGTTAGGGTCCCAAACTATAACTTGATAATAATGGATGAAGCCCATTTCACAGACCCAGCCAGTATAGCAGCTAGAGGGTACATATCGACTCGTGTTGGAATGGGAGAGGCAGCCGCAATTTTCATGACAGCAACGCCCCCTGGAACAGCTGACGCCTTTCCTCAGAGCAACGCTCCAATTCAAGATGAAGAAAGGGACATACCAGAACGCTCATGGAATTCAGGCAATGAATGGATAACCGACTTCGCTGGGAAAACGGTGTGGTTTGTCCCCAGCATTAAGGCCGGAAATGACATAGCAAACTGCTTGCGAAAAAACGGGAAAAAGGTCATTCAACTTAGTAGGAAGACTTTTGACACAGAATATCAGAAAACTAAACTGAATGATTGGGACTTCGTGGTGACAACTGACATTTCAGAAATGGGGGCCAATTTCAAAGCTGATAGAGTGATCGACCCAAGAAGATGTCTCAAACCAGTGATCCTGACAGATGGACCAGAGCGGGTGATCCTAGCTGGACCAATGCCAGTCACCGCGGCGAGTGCTGCGCAAAGGAGAGGGAGAGTTGGCAGGAACCCACAAAAAGAAAATGACCAGTACATATTCACGGGCCAGCCTCTCAACAATGATGAAGACCATGCTCACTGGACAGAAGCAAAAATGCTGCTGGACAACATTAATACACCAGAAGGGATCATACCAGCTCTCTTTGAGCCAGAAAGGGAGAAGTCAGCCGCCATAGACGGTGAGTATCGCCTAAAAGGTGAGTCCAGGAAGACTTTCGTGGAACTCATGAGGAGGGGTGACCTTCCAGTCTGGTTAGCCCATAAAGTAGCATCAGAAGGGATCAAATATACAGATAGAAAATGGTGCTTTGATGGACAACGTAATAATCAAATTTTAGAGGAGAACATGGATGTGGAAATCTGGACAAAGGAAGGAGAAAAGAAAAAACTGAGACCTAGGTGGCTTGATGCCCGCACTTATTCAGATCCCTTAGCACTCAAGGAATTCAAGGAATTTGCGGCTGGCAGAAAGTCAATCGCCCTTGATCTTGTGACAGAAATAGGAAGAGTGCCTTCACACCTAGCCCATAGAACGAGAAACGCTCTGGACAATCTGGTGATGCTGCATACATCAGAACATGGCGGTAGGGCCTACAGGCATGCGGTGGAGGAACTACCAGAGACAATGGAAACACTCCTACTCTTGGGACTCATGATCTTGTTGACAGGTGGAGCAATGCTTTTCTTAATATCAGGTAAAGGGATTGGAAAGACTTCAATAGGACTCATTTGTGTAATTGCTTCCAGCGGCATGTTGTGGATGGCCGAAATCCCACTCCAGTGGATCGCGTCGGCTATAGTCCTGGAGTTTTTTATGATGGTGTTGCTTATACCAGAACCAGAAAAGCAGAGAACCCCCCAAGACAACCAACTCGCATATGTCGTGATAGGCATACTTACACTGGCTGCAATAATAGCAGCCAATGAAATGGGATTGCTAGAAACTACAAAGAGAGATTTAGGAATGTCTAAGGAGCCAGGTGTTGTCTCTCCAACCAGCTATTTAGATGTGGACTTGCATCCAGCATCAGCCTGGACATTGTACGCCGTGGCCACTACAGTAATAACACCAATGTTAAGACATACCATAGAGAATTCTACAGCAAATGTATCTCTGGCAGCTATAGCCAACCAGGCAGTGGTCCTGATGGGTTTGGACAAAGGATGGCCAATATCAAAAATGGACTTAGGAGTACCCCTACTGGCATTGGGTTGCTATTCACAAGTGAACCCACTAACTCTAACAGCGGCAGTACTCTTGCTGATCACACATTATGCTATTATAGGTCCAGGATTGCAGGCAAAAGCCACTCGTGAAGCTCAGAAAAGGACAGCTGCTGGAATAATGAAGAATCCAACGGTGGATGGGATAATGACAATAGACCTAGATCCTGTAATATATGATTCAAAATTTGAAAAGCAACTGGGACAGGTTATGCTCCTGGTTTTGTGTGCAGTCCAACTCTTGTTAATGAGAACATCATGGGCCTTGTGTGAAGCTTTAACTCTAGCCACAGGACCAATAACAACACTCTGGGAAGGATCACCTGGGAAGTTTTGGAACACCACGATAGCTGTTTCCATGGCGAACATTTTTAGAGGGAGCTATTTAGCAGGAGCTGGGCTTGCTTTTTCCATTATGAAATCAGTAGGAACAGGAAAAAGAGGGACAGGCTCACAAGGTGAAACTTTAGGAGAAAAATGGAAAAAGAAGTTAAATCAATTATCCCGGAAAGACTTTGACCTTTACAAGAAATCTGGAATCACTGAAGTGGATAGAACAGAAGCCAAAGAAGGGTTGAAAAGAGGAGAAATAACACATCATGCCGTGTCCAGAGGCAGCGCAAAACTTCAATGGTTTGTGGAGAGAAACATGGTCATTCCCGAAGGAAGAGTCATAGACTTGGGCTGTGGAAGAGGAGGCTGGTCATATTACTGTGCAGGACTGAAAAAAGTCACAGAAGTGCGAGGATACACAAAAGGCGGTCCAGGACATGAAGAACCAGTACCTATGTCCACATATGGATGGAACATAGTTAAGTTAATGAGTGGAAAGGATGTGTTTTATCTTCCACCTGAAAAGTGTGACACCCTGTTGTGTGACATTGGAGAATCTTCACCAAGCCCAACAGTGGAAGAAAGCAGAACTATAAGAGTTTTGAAGATGGTTGAACCATGGCTAAAGAACAACCAATTTTGCATCAAAGTATTGAACCCTTACATGCCAACTGTGATTGAGCACCTAGAAAGACTACAAAGGAAACATGGAGGAATGCTTGTGAGAAATCCACTTTCACGAAACTCCACGCACGAAATGTACTGGATATCCAATGGCACAGGTAACATTGTCGCTTCAGTCAATATGGTATCTAGACTGCTACTGAACAGGTTCACGATGACACACAGAAGACCCACCATTGAGAAAGATGTGGATTTAGGAGCAGGAACTCGACATGTTAATGCGGAACCAGAAACACCCAATATGGATGTCATTGGGGAAAGAATAAAAAGGATCAAGGAGGAGCATAACTCAACATGGCACTATGATGACGAAAACCCCTACAAAACGTGGGCTTACCATGGATCTTATGAAGTCAAAGCCACAGGCTCAGCCTCCTCCATGATAAATGGAGTCGTGAAACTCCTCACTAAACCATGGGATGTGGTGCCCATGGTGACACAGATGGCAATGACAGACACAACTCCATTTGGCCAGCAGAGAGTCTTTAAAGAGAAAGTGGACACCAGGACACCCAGGTCCATGCCAGGAACAAGAAGGGTCATGGGGATCACAGCGGAGTGGCTCTGGAGAACCCTGGGAAGGAACAAAAAACCTAGGTTATGCACAAGGGAAGAGTTTACAAAGAAGGTCAGGACTAACGCAGCCATGGGCGCCGTTTTCACAGAGGAGAACCAATGGGACAGCGCGAAAGCTGCTGTTGAGGATGAGGATTTTTGGAAACTTGTGGACAGAGAACGTGAACTCCACAAATTGGGCAAGTGTGGAAGCTGTGTTTACAACATGATGGGCAAGAGAGAGAAGAAACTTGGAGAGTTTGGCAAAGCAAAAGGCAGTAGAGCTATATGGTACATGTGGTTGGGAGCCAGGTACCTTGAGTTCGAAGCCCTTGGATTCTTAAATGAAGACCACTGGTTCTCGCGTGAGAACTCTTACAGTGGAGTGGAAGGAGAAGGACTGCACAAGCTAGGCTATATATTAAGGGACATTTCCAAGATACCCGGAGGAGCCATGTATGCTGATGACACAGCTGGTTGGGACACAAGAATAACAGAAGATGACCTGCACAATGAGGAAAAGATCACACAGCAAATGGACCCTGAACACAGGCAGCTAGCGAACGCTATATTTAAGCTCACATACCAAAACAAAGTGGTCAAAGTTCAACGACCGACTCCAACAGGCACGGTAATGGACATCATATCTAGGAAAGACCAAAGAGGCAGTGGACAGGTAGGAACTTATGGTCTGAATACA---TTCACCAACATGGAAGCCCAGTTAATCAGACAAATGGAAGGAGAAGGTGTGCTGTCAAAGGCAGACCTCGAGAACCCTCATCTGCCAGAGAAGAAAATTACACAATGGTTGGAAACCAAAGGAGTGGAGAGGTTAAAAAGAATGGCCATTAGCGGGGATGATTGCGTAGTGAAACCAATCGATGACAGGTTCGCTAATGCCCTGCTCGCTCTGAACGATATGGGAAAGGTTCGGAAAGACATACCTCAATGGCAGCCATCAAAGGGATGGCATGATTGGCAACAGGTTCCTTTCTGCTCCCACCACTTTCATGAATTGATCATGAAAGATGGAAGAAAGTTGGTGGTTCCCTGCAGACCCCAGGACGAACTAATAGGAAGAGCAAGAATCTCTCAAGGAGCGGGATGGAGCCTTAAAGAAACCGCATGTCTGGGGAAAGCCTACGCCCAAATGTGGAGTCTCATGTATTTTCACAGAAGAGACCTCAGACTAGCATCCAACGCCATATGTTCAGCAGTACCAGTCCACTGGGTCCCCACAAGTAGAACGACATGGTCTATTCATGCTCACCATCAGTGGATGACCACAGAAGACATGCTTACTGTCTGGAACAGGGTGTGGATCGAGGACAATCCATGGATGGAAGACAAAACTCCAGTCACAACCTGGGAAAATGTTCCATATCTAGGGAAGAGAGAAGACCAATGGTGCGGATCACTTATTGGTCTCACTTCCAGAGCAACCTGGGCCCAGAACATACCCACAGCAATTCAACAGGTGAGAAGCCTTATAGGCAATGAAGAGTTTCTGGACTACATGCCTTCAATGAAGAGATTTAGGAAGGAGGAGGAGTCGGAGGGAGCCATTTGG
>JN000938_c
ATGAACAACCAACGGAAGAAGACGGGAAAACCGTCTATCAATATGCTGAAACGCGTGAGAAACCGTGTGTCAACTGGATCACAGTTGGCGAAGAGATTCTCAAAAGGATTGCTGAACGGCCAGGGACCAATGAAATTGGTTATGGCGTTCATAGCTTTCCTCAGATTTCTAGCCATTCCACCAACAGCAGGAGTCTTGGCTAGATGGGGAACCTTCAAGAAGTCGGGGGCCATCAAGGTCCTGAAAGGCTTCAAGAAGGAGATCTCAAACATGCTGAGTATAATCAACAAACGGAAAAAGACATCGCTCTGTCTCATGATGATATTGCCAGCAGCACTTGCTTTCCACTTGACCTCACGAGATGGAGAGCCGCGCATGATTGTGGGGAAGAATGAAAGAGGAAAATCCCTACTTTTTAAGACGGCCTCTGGAATTAACATGTGCACACTCATAGCCATGGACTTAGGAGAGATGTGTGATGACACGGTCACTTACAAATGCCCCCACATCACCGAAGTGGAACCTGAAGACATTGACTGCTGGTGTAACCTCACATCAACATGGGTGACTTATGGAACGTGCAATCAAGCCGGAGAGCATAGACGCGACAAGAGATCAGTGGCGTTAGCTCCCCATGTCGGCATGGGACTAGACACGCGCACCCAAACCTGGATGTCGGCTGAAGGAGCTTGGAGGCAAGTCGAGAAGGTAGAGACATGGGCCCTTAGGCACCCAGGGTTCACCATACTAGCTCTATTTCTTGCCCATTACATAGGCACATCCTTGACCCAGAAGGTGGTTATTTTTATACTACTAATGCTGGTCACCCCATCCATGACAATGAGATGTGTGGGAGTAGGAAACAGAGATTTTGTGGAAGGTCTATCAGGAGCTACGTGGGTTGACGTGGTGCTCGAGCACGGGGGGTGTGTGACTACCATGGCTAAGAACAAGCCAACGTTGGATATAGAGCTTCAGAAGACCGAGGCCACCCAATTGGCGACCCTAAGGAAGCTATGCATTGAGGGGAAAATTACTAACATAACAACTGACTCAAGATGTCCTACCCAAGGGGAAGCGACTTTGCCTGAGGAGCAAGACCAAAACTACGTGTGTAAGCATACATACGTAGACAGAGGCTGGGGGAACGGATGTGGTTTGTTTGGCAAGGGAAGCTTGGTAACATGTGCGAAATTTCAATGCCTAGAACCAATAGAGGGAAAAGTGGTGCAATATGAGAACCTCAAATACACCGTCATCATTACAGTGCACACAGGAGATCAACACCAGGTGGGAAATGAAACGCAGGGAGTCACGGCTGAGATAACACCTCAGGCATCAACCACTGAAGCCATCTTGCCTGAATATGGAACCCTTGGGCTAGAATGCTCACCACGGACAGGTTTGGATTTCAATGAAATGATCTTGCTAACAATGAAGAACAAAGCATGGATGGTACATAGACAATGGTTTTTTGACCTACCTCTACCATGGACATCAGGAGCTACAACGGAAACACCAACCTGGAACAGAAAGGAGCTTCTTGTGACATTCAAAAACGCACATGCGAAGAAACAAGAAGTAGTTGTCCTTGGATCGCAAGAGGGAGCAATGCATACCGCATTGACAGGAGCCACAGAAATCCAAAACTCAGGAGGCACAAGTATTTTTGCGGGGCACTTAAAATGCAGACTTAAGATGGACAAATTGGAACTCAAGGGGATGAGTTATGCAATGTGCACGAATACCTTTGTGTTGAAGAAAGAAGTCTCAGAAACGCAGCATGGGACAATACTCATTAAGGTCGAGTACAAAGGGGAAGATGTGCCTTGCAAGATTCCTTTCTCCACAGAGGATGGACAAGGGAAAGCTCACAATGGCAGACTGATTACAGCCAACCCAGTGGTGACCAAGAAGGAGGAGCCTGTCAATATTGAGGCTGAACCTCCTTTTGGGGAAAGCAACATAGTGATTGGAATTGGAGACAACGCCTTGAAAATCAACTGGTATAAGAAGGGAAGCTCTATTGGGAAGATGTTCGAGGCCACTGCCAGAGGTGCAAGACGCATGGCCATCTTGGGAGACACAGCTTGGGACTTTGGATCAGTGGGTGGCGTTCTGAACTCATTAGGCAAAATGGTGCACCAAATATTCGGAAGTGCTTACACAGCCCTATTCAGTGGAGTCTCTTGGGTAATGAAAATTGGAATAGGAGTTCTCTTGACTTGGATAGGGTTGAACTCAAAAAACACATCCATGTCATTTTCATGCATTGCGATAGGAATCATTACACTCTATCTGGGAGCTGTGGTGCAAGCTGACATGGGGTGTGTTATAAACTGGAAAGGCAAAGAACTCAAATGTGGAAGTGGAATCTTCGTCACCAACGAGGTCCATACCTGGACAGAACAATACAAATTCCAAGCAGACTCTCCAAAAAGATTGGCGACAGCCATTGCAGGCGCTTGGGAGAATGGAGTGTGCGGAATTAGGTCAACAACCAGAATGGAGAATCTCCTGTGGAAGCAAATAGCCAATGAACTGAACTACATATTGTGGGAAAACAATATCAAACTAACGGTAGTTGTGGGTGATATAATTGGGGTCTTAGAGCAAGGAAAAAGAACACTAACACCACAACCCATGGAGCTAAAGTACTCATGGAAAACGTGGGGAAAGGCAAAAATAGTGACAGCTGAAACACAAAATTCCTCTTTCATAATAGACGGGCCAAACACACCGGAGTGTCCAAGTGTCTCAAGAGCATGGAATGTGTGGGAGGTGGAAGATTACGGGTTCGGAGTCTTCACAACCAACATATGGCTGAAACTCCGAGAGGTGTACACCCAACTATGTGACCATAGGCTAATGTCGGCAGCCGTCAAGGATGAGAGGGCCGTACATGCCGACATGGGCTATTGGATAGAAAGCCAAAAGAATGGAAGTTGGAAGCTGGAAAAAGCATCCCTCATAGAGGTGAAAACCTGCACATGGCCAAAATCACATACCCTTTGGAGTAATGGTGTGCTAGAGAGTGACATGATCATCCCAAAGAGTCTAGCTGGTCCTATTTCGCAACACAACCACAGGCCCGGGTACCACACCCAGACGGCGGGACCATGGCATTTAGGAAAATTAGAGCTGGACTTCAACTATTGTGAAGGAACAACGGTTGTCATTACAGAAAACTGTGGGACAAGAGGCCCATCATTAAGAACAACAACAGTGTCAGGGAAGTTAATACACGAATGGTGTTGCCGCTCGTGCACACTTCCTCCCTTGCGATACATGGGAGAAGACGGTTGCTGGTATGGCATGGAAATCAGACCCTTCAGTGAGAAAGAAGAGAACATGGTAAAGTCTTTAGTCTCAGCGGGAGGTGGAAAGGTGGACAACTTCACAATGGGTGTCTTGTGCTTGGCAATCCTCTTTGAAGAGGTGATGAGAGGAAAATTTGGGAAGAAACACATGATTGCGGGGGTTTTCTTCACGTTTGTGCTCCTTCTCTCAGGGCAAATAACATGGAGAGACATGGCGCACACACTAATAATGATTGGGTCCAACGCATCTGACAGGATGGGAATGGGCGTTACCTACCTAGCTTTAATTGCAACATTTAAAATTCAGCCATTCTTGGCTTTGGGATTTTTCCTAAGAAAACTGACATCCAGAGAAAATTTATTGTTAGGAGTTGGGCTGGCTATGGCAACAACGTTACAACTGCCAGAGGACATTGAACAAATGGCAAATGGAATCGCTCTGGGGCTCATGGCTCTTAAACTGATAACACAATTTGAAACATACCAATTATGGACAGCATTAATCTCCTTAACGTGTTCAAATACGATTTTTACGTTGACTGTTGCCTGGAGAACAGCCACCCTGATTTTGGCCGGAGTTTCGCTTTTACCAGTGTGCCAGTCTTCGAGCATGAGGAAAACAGACTGGCTTCCAATGGCAGTGGCAGCTATGGGAGTTCCACCTCTACCACTTTTTATTTTTGGCTTGAAAGACACACTCAAAAGGAGAAGCTGGCCACTGAATGAAGGGGTGATGGCTGTTGGGCTTGTGAGCATTCTGGCCAGTTCTCTCCTTAGAAATGATGTACCCATGGCTGGACCATTAGTGGCCGGGGGCTTGCTGATAGCGTGCTACGTCATAACTGGCACGTCAGCAGACCTCACCGTAGAAAAAGCAGCAGATATAACATGGGAGGAAGAGGCTGAGCAAACAGGAGTGTCCCACAACTTAATGATCACAGTTGATGATGATGGAACAATGAGAATAAAAGATGATGAGACTGAGAATATCCTAACAGTGCTTTTAAAAACAGCATTACTAATAGTATCAGGAATCTTTCCATACTCCATACCCGCAACATTGCTGGTCTGGCATACTTGGCAAAAGCAAACCCAAAGATCCGGCGTTCTATGGGACGTACCCAGCCCCCCAGAGACACAGAAAGCAGAACTGGAAGAAGGGGTCTATAGGATCAAACAGCAAGGAATTTTTGGGAAAACCCAAGTAGGAGTTGGAGTACAGAAAGAAGGAGTCTTCCACACCATGTGGCACGTTACAAGAGGGGCAGTGTTGACATACAATGGGAAAAGACTGGAACCAAACTGGGCTAGCGTAAAAAAAGATCTGATTTCATACGGAGGAGGATGGAGATTGAGCGCACAATGGCAAAAGGGGGAGGAGGTGCAGGTTATTGCCGTAGAGCCTGGGAAGAACCCAAAGAACTTTCAAACCATGCCAGGCACTTTTCAGACTACAACAGGGGAAATAGGAGCAATTGCACTGGATTTCAAGCCTGGAACTTCAGGATCTCCTATCATAAACAGAGAGGGAAAGGTAGTGGGACTGTATGGTAATGGAGTGGTTACAAAGAATGGTGGCTACGTCAGCGGAATAGCGCAAACGAACGCAGAACCAGATGGACCGACACCAGAATTGGAAGAAGAGATGTTCAAAAAGCGAAATCTAACCATAATGGATCTTCATCCTGGGTCAGGAAAGACACGGAAATACCTTCCAGCTATTGTTAGAGAGGCAATCAAGAGACGTTTAAGAACTCTAATTTTGGCACCGACAAGGGTGGTTGCAGCTGAGATGGAAGAAGCATTGAAAGGGCTCCCAATAAGGTACCAAACAACAGCAACAAAATCTGAACACACAGGAAGAGAGATTGTTGATCTAATGTGCCACGCAACGTTCACAATGCGTCTGCTGTCACCAGTTAGGGTCCCAAACTATAACTTGATAATAATGGATGAAGCCCATTTCACAGACCCAGCCAGTATAGCGGCTAGAGGGTACATATCGACTCGTGTTGGAATGGGAGAGGCAGCCGCAATTTTCATGACAGCAACGCCCCCTGGAACAGCTGACGCCTTTCCTCAGAGCAACGCTCCAATTCAAGATGAAGAAAGGGACATACCAGAACGCTCATGGAATTCAGGCAATGAATGGATAACCGACTTCGCTGGGAAAACGGTGTGGTTTGTCCCCAGCATTAAGGCCGGAAATGACATAGCAAACTGCTTGCGAAAAAACGGGAAAAAGGTCATTCAACTTAGTAGGAAGACTTTTGACACAGAATATCAGAAAACTAAACTGAATGATTGGGACTTCGTGGTGACAACTGACATTTCAGAAATGGGGGCCAATTTCAAAGCTGATAGAGTGATCGACCCAAGAAGATGTCTCAAACCAGTGATCCTGACAGATGGACCAGAGCGGGTGATCTTGGCTGGACCAATGCCAGTCACCGCGGCGAGTGCTGCGCAAAGGAGAGGGAGAGTTGGCAGGAACCCACAAAAAGAAAATGACCAGTACATATTCACGGGCCAGCCTCTCAACAATGATGAAGACCATGCTCACTGGACAGAAGCAAAAATGCTGCTGGACAACATTAATACACCAGAAGGGATTATACCAGCTCTCTTTGAGCCAGAAAGGGAGAAGTCAGCCGCCATAGACGGTGAGTATCGCCTGAAAGGTGAGTCCAGGAAGACCTTCGTGGAACTCATGAGGAGGGGTGACCTTCCAGTCTGGTTAGCCCATAAAGTAGCATCAGAAGGGATCAAATATACAGATAGAAAATGGTGCTTTGATGGACAACGTAATAATCAAATTTTAGAGGAGAACATGGATGTGGAAATCTGGACAAAGGAAGGAGAAAAGAAAAAACTGAGACCTAGGTGGCTTGATGCCCGCACTTATTCAGATCCCTTAGCACTCAAGGAATTCAAGGAATTTGCGGCTGGCAGAAAGTCAATCGCCCTTGATCTTGTGACAGAAATAGGAAGAGTGCCTTCACACCTAGCCCATAGAACGAGAAACGCTCTGGACAATCTGGTGATGCTGCATACGTCAGAACATGGCGGCAGGGCCTACAGGCATGCGGTGGAGGAACTACCAGAGACAATGGAAACACTCCTACTCTTGGGACTCATGATCTTGTTGACAGGTGGAGCAATGCTTTTCTTAATATCAGGTAAAGGGATTGGAAAGACTTCAATAGGACTCATTTGTGTAATTGCTTCCAGCGGCATGTTGTGGATGGCCGAAATCCCACTCCAGTGGATCGCGTCGGCAATAGTCCTGGAGTTTTTTATGATGGTGTTGCTTATACCAGAACCAGAAAAGCAGAGAACCCCCCAAGACAACCAACTCGCATATGTCGTGATAGGCATACTTACACTGGCTGCAATAATAGCAGCCAATGAAATGGGATTGCTAGAAACTACAAAGAGAGATTTAGGAATGTCTAAGGAGCCAGGTGTTGTCTCTCCAACCAGCTATTTAGATGTGGACTTGCATCCAGCATCAGCCTGGACATTGTACGCCGTGGCCACTACAGTAATAACACCAATGTTAAGACATACCATAGAGAATTCTACAGCAAATGTATCTCTGGCAGCTATAGCCAACCAGGCAGTGGTCCTGATGGGTCTGGACAAAGGATGGCCAATATCAAAAATGGACTTAGGAGTACCCCTACTGGCATTGGGTTGCTATTCACAAGTGAACCCACTAACTCTAACAGCGGCAGTACTCTTGCTGATCACACATTATGCTATTATAGGTCCAGGATTGCAGGCAAAAGCCACTCGTGAAGCTCAGAAAAGGACAGCTGCTGGAATAATGAAGAATCCAACGGTGGATGGGATAATGACAATAGACCTAGATCCTGTAATATATGATTCAAAATTTGAAAAGCAACTGGGACAGGTTATGCTCCTGGTTTTGTGTGCAGTCCAACTTTTGTTAATGAGAACATCATGGGCCTTGTGTGAAGCTTTAACTCTAGCCACAGGACCAATAACAACACTCTGGGAAGGATCACCTGGGAAGTTTTGGAACACCACGATAGCTGTTTCCATGGCGAACATTTTTAGAGGGAGCTATTTAGCAGGAGCTGGGCTTGCTTTTTCCATTATGAAATCAGTAGGAACAGGAAAAAGAGGAACAGGCTCACAAGGTGAAACTTTAGGAGAAAAATGGAAAAAGAAGTTAAATCAATTATCCCGGAAAGACTTTGACCTTTACAAGAAATCTGGAATCACTGAAGTGGATAGAACAGAAGCCAAAGAAGGGTTGAAAAGAGGAGAAATAACACATCATGCCGTGTCCAGAGGTAGCGCAAAACTTCAATGGTTTGTGGAGAGAAACATGGTCATTCCCGAAGGAAGAGTCATAGACTTGGGCTGTGGAAGAGGAGGCTGGTCATATTACTGTGCAGGACTGAAAAAAGTCACAGAAGTGCGAGGATACACAAAAGGCGGTCCAGGACATGAAGAACCAGTACCTATGTCCACATATGGATGGAACATAGTTAAGTTAATGAGTGGAAAGGATGTGTTTTATCTTCCACCTGAAAAGTGTGACACCCTGTTGTGTGACATTGGAGAATCTTCACCAAGCCCAACAGTGGAAGAAAGCAGAACTATAAGAGTTTTGAAGATGGTTGAACCATGGCTAAAGAACAACCAATTTTGCATTAAAGTATTGAACCCTTACATGCCAACTGTGATTGAGCACCTAGAAAGACTACAAAGGAAACATGGAGGAATGCTTGTGAGAAATCCACTTTCACGAAACTCCACGCACGAAATGTACTGGATATCCAATGGCACAGGTAACATCGTCGCTTCAGTCAATATGGTATCTAGACTGCTACTGAACAGGTTCACGATGACACACAGAAGACCTACCATTGAGAAAGATGTGGATTTAGGAGCAGGAACTCGACATGTTAATGCGGAACCAGAAACACCCAATATGGATGTCATTGGGGAAAGAATAAAAAGGATCAAGGAGGAGCATAACTCAACATGGCACTATGATGACGAAAACCCCTACAAAACGTGGGCTTACCATGGATCTTATGAAGTCAAAGCCACAGGCTCAGCCTCCTCCATGATAAATGGAGTCGTGAAACTCCTCACTAAACCATGGGATGTGGTGCCCATGGTGACACAGATGGCAATGACAGACACAACTCCATTTGGCCAGCAGAGAGTCTTTAAAGAGAAAGTGGACACCAGGACACCCAGGTCCATGCCAGGAACAAGAAGGGTCATGGGGATCACAGCGGAGTGGCTCTGGAGAACCCTGGGAAGGAACAAAAAACCTAGGTTATGCACAAGGGAAGAATTTACAAAGAAGGTCAGGACTAACGCAGCCATGGGCGCCGTTTTCACAGAGGAGAACCAATGGGACAGCGCGAAAGCTGCTGTTGAGGATGAGGATTTTTGGAAACTTGTGGACAGAGAACGTGAACTCCACAAATTGGGCAAGTGTGGAAGCTGTGTTTACAACATGATGGGCAAGAGAGAGAAGAAACTTGGAGAGTTTGGCAAAGCAAAAGGCAGTAGAGCTATATGGTACATGTGGTTGGGAGCCAGGTACCTTGAGTTCGAAGCCCTTGGATTCTTAAATGAAGACCACTGGTTCTCGCGTGAGAACTCTTACAGTGGAGTGGAAGGAGAAGGACTGCACAAGCTAGGCTATATATTAAGGGACATTTCCAAGATACCCGGAGGAGCCATGTATGCTGATGACACAGCTGGTTGGGACACAAGAATAACAGAAGATGACCTGCACAATGAGGAAAAGATCACACAGCAAATGGACCCTGAACACAGGCAGCTAGCGAACGCTATATTCAAGCTCACATACCAAAACAAAGTGGTCAAAGTTCAACGACCGACTCCAACAGGCACGGTAATGGACATCATATCTAGGAAAGACCAAAGAGGCAGTGGACAGGTAGGAACTTATGGTCTGAATACA---TTCACCAACATGGAAGCCCAGTTAATCAGACAAATGGAAGGAGAAGGTGTGCTGTCAAAGGCAGACCTCGAGAACCCTCATCTGCCAGAGAAGAAAATTACACAATGGTTGGAAACCAAAGGAGTGGAGAGGTTAAAAAGAATGGCCATTAGCGGGGATGATTGCGTAGTGAAACCAATCGATGACAGGTTCGCTAATGCCCTGCTCGCTCTGAACGATATGGGAAAGGTTCGGAAAGACATACCTCAATGGCAGCCATCAAAGGGATGGCATGATTGGCAACAGGTTCCTTTCTGCTCCCACCACTTTCATGAATTGATCATGAAAGATGGAAGAAAGTTGGTGGTTCCCTGCAGACCCCAGGACGAACTAATAGGAAGAGCAAGAATCTCTCAAGGAGCGGGATGGAGCCTTAAAGAAACCGCATGTCTGGGGAAAGCCTACGCTCAAATGTGGAGTCTCATGTATTTTCACAGAAGAGACCTCAGACTAGCATCCAACGCCATATGTTCAGCAGTACCAGTCCACTGGGTCCCCACAAGTAGAACGACATGGTCTATTCATGCTCACCATCAGTGGATGACCACAGAAGACATGCTTACTGTCTGGAACAGGGTGTGGATCGAGGACAATCCATGGATGGAAGACAAAACTCCAGTCACAACCTGGGAAAATGTTCCATATCTAGGGAAGAGAGAAGACCAATGGTGCGGATCACTTATTGGTCTCACTTCCAGAGCAACCTGGGCCCAGAACATACCCACAGCAATTCAACAGGTGAGAAGCCTTATAGGCAATGAAGAGTTTCTGGACTACATGCCTTCAATGAAGAGATTTAGGAAGGAGGAGGAGTCGGAGGGAGCCATTTGG
>JN000937_c
ATGAACAACCAACGGAAGAAGACGGGAAAACCGTCTATCAATATGCTGAAACGCGTGAGAAACCGTGTGTCAACTGGATCACAGTTGGCGAAGAGATTCTCAAAAGGATTGCTGAACGGCCAGGGACCAATGAAATTGGTTATGGCGTTCATAGCTTTCCTCAGATTTCTAGCCATTCCACCAACAGCAGGAGTCTTGGCTAGATGGGGAACCTTCAAGAAGTCGGGGGCCATCAAGGTCCTGAAAGGCTTCAAGAAGGAGATCTCAAACATGCTGAGTATAATCAACAAACGGAAAAAGACATCGCTCTGTCTCATGATGATATTGCCAGCAGCACTTGCTTTCCACTTGACCTCACGAGATGGAGAGCCGCGCATGATTGTGGGGAAGAATGAAAGAGGAAAATCCCTACTTTTTAAGACGGCCTCTGGAATTAACATGTGCACACTCATAGCCATGGACTTGGGAGAGATGTGTGATGACACGGTCACTTACAAATGCCCCCACATCACCGAAGTGGAACCTGAAGACATTGACTGCTGGTGTAACCTCACATCAACATGGGTGACTTATGGAACGTGCAATCAAGCCGGAGAGCATAGACGCGACAAGAGATCAGTGGCGTTAGCTCCCCATGTCGGCATGGGACTAGACACACGCACCCAAACCTGGATGTCGGCTGAAGGAGCTTGGAGGCAAGTCGAGAAAGTAGAGACATGGGCCCTTAGGCACCCAGGGTTCACCATACTAGCCCTATTTCTTGCCCATTACATAGGCACATCCTTGACCCAGAAGGTGGTTATTTTTATACTACTAATGTTGGTCACCCCATCCATGACAATGAGATGTGTGGGAGTAGGAAACAGAGATTTTGTGGAAGGTCTATCAGGAGCTACGTGGGTTGACGTGGTGCTCGAGCACGGGGGGTGTGTGACTACCATGGCTAAGAACAAGCCAACGTTGGATATAGAGCTTCAGAAGACCGAGGCCACCCAATTGGCGACCCTAAGGAAGCTATGCATTGAGGGGAAAATTACTAACATAACAACTGACTCAAGATGTCCTACCCAAGGGGAAGCGACTTTGCCTGAGGAGCAGGACCAAAACTACGTGTGTAAGCATACATACGTAGACAGAGGCTGGGGGAACGGATGTGGTTTGTTTGGCAAGGGAAGCTTGGTAACGTGTGCGAAATTTCAATGCCTAGAACCAATAGAGGGAAAAGTGGTGCAACATGAGAACCTCAAATACACCGTCATCATTACAGTGCACACAGGAGATCAACACCAGGTGGGAAATGAAACGCAGGGAGTCACGGCTGAGATAACACCTCAGGCATCAACCACTGAAGCCATCTTGCCTGAATATGGAACCCTTGGGCTAGAATGTTCACCACGGACAGGTTTGGATTTCAATGAAATGATCTTGCTAACAATGAAGAACAAAGCATGGATGGTACATAGACAATGGTTTTTTGACCTACCTCTACCATGGACATCAGGAGCTACAACGGAAACACCAACTTGGAACAGAAAGGAGCTTCTTGTGACATTCAAAAACGCACATGCGAAGAAACAAGAAGTAGTTGTCCTTGGATCGCAAGAGGGAGCAATGCATACCGCATTGACAGGAGCCACAGAAATCCAAAACTCAGGAGGCACAAGTATTTTTGCGGGGCACTTAAAATGCAGACTTAAGATGGACAAATTGGAACTCAAGGGGATGAGTTATGCAATGTGCACGAATACCTTTGTGTTGAAGAAAGAAGTCTCAGAAACGCAGCATGGGACAATACTCATTAAGGTCGAGTACAAAGGGGAAGATGTACCTTGCAAGATTCCTTTCTCCACAGAGGATGGACAAGGGAAGGCTCACAATGGTAGACTGATTACAGCCAACCCAGTGGTGACTAAGAAGGAGGAGCCTGTCAATATTGAGGCTGAACCTCCTTTTGGGGAAAGCAACATAGTGATTGGAATTGGAGACAACGCCTTGAAAATTAACTGGTATAAGAAGGGAAGCTCTATTGGGAAGATGTTCGAGGCCACTGCCAGAGGTGCAAGGCGCATGGCCATCTTGGGAGACACAGCTTGGGACTTTGGATCAGTGGGTGGCGTTCTGAACTCATTAGGCAAAATGGTGCACCAAATATTCGGAAGTGCTTACACAGCCCTATTCAGTGGAGTCTCTTGGGTAATGAAAATTGGAATAGGAGTTCTCTTGACTTGGATAGGGTTGAACTCAAAAAACACATCCATGTCATTTTCATGCATTGCGATAGGAATCATTACACTCTATCTGGGAGCTGTGGTGCAAGCTGACATGGGGTGTGTTATAAACTGGAAAGGCAAAGAACTCAAATGTGGAAGTGGAATCTTCGTCACCAACGAGGTCCATACCTGGACAGAACAATACAAATTCCAAGCAGACTCCCCAAAAAGATTGGCGACAGCCATTGCAGGCGCTTGGGAGAATGGAGTGTGCGGAATTAGGTCAACAACCAGAATGGAGAATCTCCTGTGGAAGCAAATAGCCAATGAACTGAACTACATATTGTGGGAAAACAATATCAAACTAACGGTAGTTGTGGGTGATATAATTGGGGTCTTAGAGCAAGGAAAAAGAACACTAACACCACAACCCATGGAGCTAAAATACTCATGGAAAACGTGGGGAAAGGCAAAAATAGTGACAGCTGAAACACAAAATTCCTCTTTCATAATAGACGGGCCAAACACACCGGAGTGTCCAAGTGTCTCAAGAGCATGGAATGTGTGGGAGGTGGAAGATTACGGGTTCGGAGTCTTCACAACCAACATATGGCTGAAACTCCGAGAGGTGTACACCCAACTATGTGACCATAGGCTAATGTCGGCAGCCGTCAAGGATGAGAGGGCCGTACATGCCGACATGGGCTATTGGATAGAAAGCCAAAAGAATGGAAGTTGGAAGCTGGAAAAAGCATCCCTCATAGAGGTGAAAACCTGCACATGGCCAAAATCACATACCCTTTGGAGTAATGGTGTGCTAGAGAGTGACATGATCATCCCAAAGAGTCTAGCTGGTCCTATTTCGCAACACAACCACAGGCCCGGGTACCACACCCAGACGGCGGGACCATGGCATTTAGGAAAATTAGAGCTGGACTTCAACTATTGTGAAGGAACAACGGTTGTCATTACAGAAAATTGTGGGACAAGAGGCCCATCATTGAGAACAACAACAGTGTCAGGGAAGTTAATACACGAATGGTGTTGCCGCTCGTGCACACTTCCTCCCTTGCGATACATGGGAGAAGACGGTTGCTGGTATGGCATGGAAATCAGACCCATCAGTGAGAAAGAAGAGAACATGGTAAAGTCTTTAGTCTCAGCGGGAAGTGGAAAGGTGGACAACTTCACAATGGGTGTCTTGTGCTTGGCAATCCTCTTTGAAGAGGTGATGAGAGGAAAATTTGGGAAGAAACACATGATTGCGGGGGTTTTCTTCACGTTTGTGCTCCTTCTCTCAGGGCAAATAACATGGAGAGACATGGCGCACACACTAATAATGATTGGGTCCAACGCATCTGACAGGATGGGAATGGGCGTTACCTACCTAGCTTTAATTGCAACATTTAAAATTCAGCCATTCTTGGCTTTGGGATTTTTCCTAAGAAAACTGACATCCAGAGAAAATTTATTGTTAGGAGTTGGGCTGGCTATGGCAACAACGTTACAACTGCCAGAGGACATTGAACAAATGGCAAATGGAATCGCTCTGGGGCTCATGGCTCTTAAACTGATAACACAATTTGAAATATACCAATTATGGACAGCATTAATCTCCTTAACGTGTTCAAATACGATTTTTACGTTGACTGTTGCCTGGAGAACAGCCACCCTGATTTTGGCCGGAGTTTCGCTTTTACCAATGTGCCAGTCTTCGAGCATGAGGAAAACAGACTGGCTTCCAATGGCAGTGGCAGCTATGGGAGTTCCACCTCTACCACTTTTTATTTTTAGCTTGAAAGACACACTCAAAAGGAGAAGCTGGCCACTGAATGAAGGGGTGATGGCTGTTGGGCTTGTGAGCATTCTGGCCAGTTCTCTCCTTAGAAATGATGTACCCATGGCTGGACCATTAGTGGCCGGGGGCTTGCTGATAGCGTGCTACGTCATAACTGGCACGTCAGCAGACCTCACCGTAGAAAAAGCAGCAGATATAACATGGGAGGAAGAGGCTGAGCAAACAGGAGTGTCCCACAACTTAATGATCACAGTTGATGATGATGGAACAATGAGAATAAAAGATGATGAGACTGAGAATATCCTAACAGTGCTTTTAAAAACAGCATTACTAATAGTATCAGGAATCTTTCCATACTCCATACCCGCAACATTGCTGGTCTGGCATACTTGGCAAAAGCAAACCCAAAGATCCGGCGTTCTATGGGACGTACCCAGCCCTCCAGAGACACAGAAGGCAGAACTGGAAGAAGGGGTCTATAGGATCAAACAGCAAGGAATTTTTGGGAAAACCCAAGTAGGAGTTGGAGTACAGAAAGAAGGAGTCTTCCACACCATGTGGCACGTTACAAGAGGGGCAGTGTTGACATACAATGGGAAAAGACTGGAACCAAACTGGGCTAGCGTGAAAAAAGATCTGATTTCATACGGAGGAGGATGGAGATTGAGCGCACAATGGCAAAAGGGGGAGGAGGTGCAGGTTATTGCCGTAGAGCCTGGGAAGAACCCAAAGAACTTTCAAACCATGCCAGGCACTTTTCAGACTACAACAGGGGAAATAGGAGCAATTGCACTGGATTTCAAGCCTGGAACTTCAGGATCTCCTATCATAAACAGAGAGGGAAAGGTAGTGGGACTGTATGGTAATGGAGTGGTTACAAAGAATGGTGGCTACGTCAGCGGAATAGCGCAAACGAACGCAGAACCAGATGGACCGACACCAGAATTGGAAGAAGAGATGTTCAAAAAGCGAAATCTAACCATAATGGATCTTCATCCTGGGTCAGGAAAGACACGGAAATACCTTCCAGCTATTGTTAGAGAGGCAATCAAGAGACGTTTAAGAACTCTAATTTTGGCACCGACAAGGGTGGTTGCAGCTGAGATGGAAGAAGCATTGAAAGGGCTCCCAATAAGGTACCAAACAACAGCAACAAAATCTGAACACACAGGAAGAGAGATTGTTGATCTAATGTGCCACGCAACGTTCACAATGCGTCTGCTGTCACCAGTTAGGGTCCCAAACTATAACTTGATAATAATGGATGAAGCCCATTTCACAGACCCAGCCAGTATAGCAGCTAGAGGGTACATATCGACTCGTGTTGGAATGGGAGAGGCAGCCGCAATTTTCATGACAGCAACGCCCCCTGGAACAGCTGACGCCTTTCCTCAGAGCAACGCTCCAATTCAAGATGAAGAAAGGGACATACCAGAACGCTCATGGAATTCAGGCAATGAATGGATAACCGACTTCGCTGGGAAAACGGTGTGGTTTGTCCCCAGCATTAAGGCCGGAAATGACATAGCAAACTGCTTGCGAAAAAACGGGAAAAAGGTCATTCAACTTAGTAGGAAGACTTTTGACACAGAATATCAGAAAACTAAACTGAATGATTGGGACTTCGTGGTGACAACTGACATTTCAGAAATGGGGGCCAATTTCAAAGCTGATAGAGTGATCGACCCAAGAAGATGTCTCAAACCAGTGATCCTGACAGATGGACCAGAGCGGGTGATCCTAGCTGGACCAATGCCAGTCACCGCGGCGAGTGCTGCGCAAAGGAGAGGGAGAGTTGGCAGGAACCCACAAAAAGAAAATGACCAGTACATATTCACGGGCCAGCCTCTCAACAATGATGAAGACCATGCTCACTGGACAGAAGCAAAAATGCTGCTGGACAACATTAATACACCAGAAGGGATCATACCAGCTCTCTTTGAGCCAGAAAGGGAGAAGTCAGCCGCCATAGACGGTGAGTATCGCCTAAAAGGTGAGTCCAGGAAGACTTTCGTGGAACTCATGAGGAGGGGTGACCTTCCAGTCTGGTTAGCCCATAAAGTAGCATCAGAAGGGATCAAATATACAGATAGAAAATGGTGCTTTGATGGACAACGTAATAATCAAATTTTAGAGGAGAACATGGATGTGGAAATCTGGACAAAGGAAGGAGAAAAGAAAAAACTGAGACCTAGGTGGCTTGATGCCCGCACTTATTCAGATCCCTTAGCACTCAAGGAATTCAAGGAATTTGCGGCTGGCAGAAAGTCAATCGCCCTTGATCTTGTGACAGAAATAGGAAGAGTGCCTTCACACCTAGCCCATAGAACGAGAAACGCTCTGGACAATCTGGTGATGCTGCATACATCAGAACATGGCGGTAGGGCCTACAGGCATGCGGTGGAGGAACTACCAGAGACAATGGAAACACTCCTACTCTTGGGACTCATGATCTTGTTGACAGGTGGAGCAATGCTTTTCTTAATATCAGGTAAAGGGATTGGAAAGACTTCAATAGGACTCATTTGTGTTATTGCTTCCAGCGGCATGTTGTGGATGGCCGAAATCCCACTCCAGTGGATCGCGTCGGCTATAGTCCTGGAGTTTTTTATGATGGTGTTGCTTATACCAGAACCAGAAAAGCAGAGAACCCCCCAAGACAACCAACTCGCATATGTCGTGATAGGCATACTTACACTGGCTGCAATAATAGCAGCCAATGAAATGGGATTGCTAGAAACTACAAAGAGAGATTTAGGAATGTCTAAGGAGCCAGGTGTTGTCTCTCCAACCAGCTATTTAGATGTGGACTTGCATCCAGCATCAGCCTGGACATTGTACGCCGTGGCCACTACAGTAATAACACCAATGTTAAGACATACCATAGAGAATTCTACAGCAAATGTATCTCTGGCAGCTATAGCCAACCAGGCAGTGGTCCTGATGGGTTTGGACAAAGGATGGCCAATATCAAAAATGGACTTAGGAGTACCCCTACTGGCATTGGGTTGCTATTCACAAGTGAACCCACTAACTCTAACAGCGGCAGTACTCTTGCTGATCACACATTATGCTATTATAGGTCCAGGATTGCAGGCAAAAGCCACTCGTGAAGCTCAGAAAAGGACAGCTGCTGGAATAATGAAAAATCCAACGGTGGATGGGATAATGACAATAGACCTAGATCCTGTAATATATGATTCAAAATTTGAAAAGCAACTGGGACAGGTTATGCTCCTGGTTTTGTGTGTAGTCCAACTTTTGTTAATGAGAACATCATGGGCCTTGTGTGAAGCTTTAACTCTAGCCACAGGACCAATAACAACACTCTGGGAAGGATCACCTGGGAAGTTTTGGAACACCACGATAGCTGTTTCCATGGCGAACATTTTTAGAGGGAGCTATTTAGCAGGAGCTGGGCTTGCTTTTTCCATTATGAAATCAGTAGGAACAGGAAAAAGAGGAACAGGCTCACAAGGCGAAACTTTAGGAGAAAAATGGAAAAAGAAGTTAAATCAATTATCCCGGAAAGACTTTGACCTTTACAAGAAATCTGGAATCACTGAAGTGGATAGAACAGAAGCCAAAGAAGGGTTGAAAAGAGGAGAAATAACACATCATGCCGTGTCCAGAGGTAGCGCAAAACTTCAATGGTTTGTGGAGAGAAACATGGTCATTCCCGAAGGAAGAGTCATAGACTTGGGCTGTGGAAGAGGAGGCTGGTCATATTACTGTGCAGGACTGAAAAAAGTCACAGAAGTGCGAGGATACACAAAAGGCGGTCCAGGACATGAAGAACCAGTACCTATGTCCACATATGGATGGAACATAGTTAAGTTAATGAGTGGAAAGGATGTGTTTTATCTTCCACCTGAAAAGTGTGACACCCTGTTGTGTGACATTGGAGAATCTTCACCAAGCCCAACAGTGGAAGAAAGCAGAACTATAAGAGTTTTGAAGATGGTTGAACCATGGCTAAAGAACAACCAATTTTGCATCAAAGTATTGAACCCTTACATGCCAACTGTGATTGAGCACCTAGAAAGACTACAAAGGAAACATGGAGGAATGCTTGTGAGAAATCCACTTTCACGAAACTCCACGCACGAAATGTACTGGATATCCAATGGCACAGGTAACATTGTCGCTTCAGTCAATATGGTATCTAGACTGCTACTGAACAGGTTCACGATGACACACAGAAGACCCACCATTGAGAAAGATGTGGATTTAGGAGCAGGAACTCGACATGTTAATGCGGAACCAGAAACACCCAATATGGATGTCATTGGGGAAAGAATAAAAAGGATCAAGGAGGAGCATAACTCAACATGGCACTATGATGACGAAAACCCCTACAAAACGTGGGCTTACCATGGATCTTATGAAGTCAAAGCCACAGGCTCAGCCTCCTCCATGATAAATGGAGTCGTGAAACTCCTCACTAAACCATGGGATGTGGTGCCCATGGTGACACAGATGGCAATGACAGACACAACTCCATTTGGCCAGCAGAGAGTCTTTAAAGAGAAAGTGGACACCAGGACACCCAGGTCCATGCCAGGAACAAGAAGGGTCATGGGGATCACAGCGGAGTGGCTCTGGAGAACCCTGGGAAGGAACAAAAAACCTAGGTTATGCACAAGGGAAGAGTTTACAAAGAAGGTCAGGACTAACGCAGCCATGGGCGCCGTTTTCACAGAGGAGAACCAATGGGACAGCGCGAAAGCTGCTGTTGAGGATGAGGATTTTTGGAAACTTGTGGACAGAGAACGTGAACTCCACAAATTGGGCAAGTGTGGAAGCTGTGTTTACAACATGATGGGCAAGAGAGAGAAGAAACTTGGAGAGTTTGGCAAAGCAAAAGGCAGTAGAGCTATATGGTACATGTGGTTGGGAGCCAGGTACCTTGAGTTCGAAGCCCTTGGATTCTTAAATGAAGACCACTGGTTCTCGCGTGAGAACTCTTACAGTGGAGTGGAAGGAGAAGGACTGCACAAGCTAGGCTATATATTAAGGGACATTTCCAAGATACCCGGAGGAGCCATGTATGCTGATGACACAGCTGGTTGGGACACAAGAATAACAGAAGATGACCTGCACAATGAGGAAAAGATCACACAGCAAATGGACCCTGAACACAGGCAGCTAGCGAACGCTATATTTAAGCTCACATACCAAAACAAAGTGGTCAAAGTTCAACGACCGACTCCAACAGGCACGGTAATGGACATCATATCTAGGAAAGACCAAAGAGGCAGTGGACAGGTAGGAACTTATGGTCTGAATACA---TTCACCAACATGGAAGCCCAGTTAATCAGACAAATGGAAGGAGAAGGTGTGCTGTCAAAGGCAGACCTCGAGAACCCTCATCTGCCAGAGAAGAAAATTACACAATGGTTGGAAACCAAAGGAGTGGAGAGGTTAAAAAGAATGGCCATTAGCGGGGATGATTGCGTAGTGAAACCAATCGATGACAGGTTCGCTAATGCCCTGCTCGCTCTGAACGATATGGGAAAGGTTCGGAAAGATATACCTCAATGGCAGCCATCAAAGGGATGGCATGATTGGCAACAGGTTCCTTTCTGCTCCCACCACTTTCATGAATTGATCATGAAAGATGGAAGAAAGTTGGTGGTTCCCTGCAGACCCCAGGACGAACTAATAGGAAGAGCAAGAATCTCTCAAGGAGCGGGATGGAGCCTTAAAGAAACCGCATGTCTGGGGAAAGCCTACGCCCAAATGTGGAGTCTCATGTATTTTCACAGAAGAGACCTCAGACTAGCATCCAACGCCATATGTTCAGCAGTACCAGTCCACTGGGTCCCCACAAGTAGAACGACATGGTCTATTCATGCTCACCATCAGTGGATGACCACAGAAGACATGCTTACTGTCTGGAACAGGGTGTGGATCGAGGACAATCCATGGATGGAAGACAAAACTCCAGTCACAACCTGGGAAAATGTTCCATATCTAGGGAAGAGAGAAGACCAATGGTGCGGATCACTTATTGGTCTCACTTCCAGAGCAACCTGGGCCCAGAACATACCCACAGCAATTCAACAGGTGAGAAGCCTTATAGGCAATGAAGAGTTTCTGGACTACATGCCTTCAATGAAGAGATTTAGGAAGGAGGAGGAGTCGGAGGGAGCCATTTGG
>JN000936_c
ATGAACAACCAACGGAAGAAGACGGGAAAACCGTCTATCAATATGCTGAAACGCGTGAGAAACCGTGTGTCAACTGGATCACAGTTGGCGAAGAGATTCTCAAAAGGATTGCTGAACGGCCAGGGACCAATGAAATTGGTTATGGCGTTCATAGCTTTCCTCAGATTTCTAGCCATTCCACCAACAGCAGGAGTCTTGGCTAGATGGGGAACCTTCAAGAAGTCGGGGGCCATCAAGGTCCTGAAAGGCTTCAAGAAGGAGATCTCAAACATGCTGAGTATAATCAACAAACGGAAAAAGACATCGCTCTGTCTCATGATGATATTGCCAGCAGCACTTGCTTTCCACTTGACCTCACGAGATGGAGAGCCGCGCATGATTGTGGGGAAGAATGAAAGAGGAAAATCCCTACTTTTTAAGACGGCCTCTGGAATTAACATGTGCACACTCATAGCCATGGACTTGGGAGAGATGTGTGATGACACGGTCACTTACAAATGCCCCCACATCACCGAAGTGGAACCTGAAGACATTGACTGCTGGTGTAACCTCACATCAACATGGGTGACTTATGGAACGTGCAATCAAGCCGGAGAGCATAGACGCGACAAGAGATCAGTGGCGTTAGCTCCCCATGTCGGCATGGGACTAGACACACGCACCCAAACCTGGATGTCGGCTGAAGGAGCTTGGAGGCAAGTTGAGAAGGTAGAGACATGGGCCCTTAGGCACCCAGGGTTCACCATACTAGCCCTATTTCTTGCCCATTACATAGGCACATCCTTGACCCAGAAGGTGGTTATTTTTATACTACTAATGCTGGTCACCCCATCCATGACAATGAGATGTGTGGGAGTAGGAAACAGAGATTTTGTGGAAGGTCTATCAGGAGCTACGTGGGTTGACGTGGTGCTCGAGCACGGGGGGTGTGTGACTACCATGGCTAAGAACAAGCCAACGTTGGATATAGAGCTTCAGAAGACCGAGGCCACCCAATTGGCGACCCTAAGGAAGCTATGCATTGAGGGGAAAATTACTAACATAACAACTGACTCAAGATGTCCTACCCAAGGGGAAGCGACTTTGCCTGAGGAGCAGGACCAAAACTACGTGTGTAAGCATACATACGTAGACAGAGGCTGGGGGAACGGATGTGGTTTGTTTGGCAAGGGAAGCTTGGTAACATGTGCGAAATTTCAATGCCTAGAACCAATAGAGGGAAAAGTGGTGCAATATGAGAACCTCAAATACACCGTCATCATTACAGTGCACACAGGAGATCAACACCAGGTGGGAAATGAAACGCAGGGAGTCACGGCTGAGATAACACCTCAGGCATCAACCACTGAAGCCATCTTGCCTGAATATGGAACCCTTGGGCTAGAATGCTCACCACGGACAGGTTTGGATTTCAATGAAATGATCTTGCTAACAATGAAGAACAAAGCATGGATGGTACATAGACAATGGTTTTTTGACCTACCTCTACCATGGACATCAGGAGCTACAACGGAAACACCAACCTGGAACAGAAAGGAGCTTCTTGTGACATTCAAAAACGCACATGCGAAGAAACAAGAAGTAGTTGTCCTTGGATCGCAAGAGGGAGCAATGCATACCGCATTGACAGGAGCCACAGAAATCCAAAACTCAGGAGGCACAAGTATTTTTGCAGGGCACTTAAAATGCAGACTTAAGATGGACAAATTGGAACTCAAGGGGATGAGTTATGCAATGTGCACGAATACCTTTGTGTTGAAGAAAGAAGTCTCAGAAACGCAGCATGGGACAATACTCATTAAGGTCGAGTACAAAGGGGAAGATGTACCTTGCAAGATTCCTTTCTCCACAGAAGATGGACAAGGGAAAGCTCACAATGGCAGACTGATTACAGCCAACCCAGTGGTGACTAAGAAGGAGGAGCCTGTCAATATTGAGGCTGAACCTCCTTTTGGGGAAAGCAACATAGTGATTGGAATTGGAGACAACGCCTTGAAAATCAACTGGTATAAGAAGGGAAGCTCTATTGGGAAGATGTTCGAGGCCACTGCCAGAGGTGCAAGGCGCATGGCCATCTTGGGAGACACAGCTTGGGACTTTGGATCAGTGGGTGGCGTTCTGAACTCATTAGGCAAAATGGTGCACCAAATATTCGGAAGTGCTTACACAGCCCTATTCAGTGGAGTCTCTTGGGTAATGAAAATTGGAATAGGAGTTCTCTTGACTTGGATAGGGTTGAACTCAAAAAACACATCCATGTCATTTTCATGCATTGCGATAGGAATCATTACACTCTATCTGGGAGCTGTGGTGCAAGCTGACATGGGGTGTGTTATAAACTGGAAAGGCAAAGAACTCAAATGTGGAAGTGGAATCTTCGTCACCAACGAGGTCCATACCTGGACAGAACAATACAAATTTCAGGCAGACTCCCCAAAAAGATTGGCGACAGCCATTGCAGGCGCTTGGGAGAATGGAGTGTGCGGAATTAGGTCAACAACCAGAATGGAGAATCTCCTGTGGAAGCAAATAGCCAATGAACTGAACTACATATTATGGGAAAACAATATCAAACTAACGGTAGTTGTGGGTGATATAATTGGCGTCTTAGAGCAAGGAAAAAGAACACTAACACCACAACCCATGGAGCTAAAATACTCATGGAAAACGTGGGGAAAGGCAAAAATAGTGACAGCTGAAACACAAAATTCCTCTTTCATAATAGACGGGCCAAACACACCGGAGTGTCCAAGTGTCTCAAGAGCATGGAATGTGTGGGAGGTGGAAGATTACGGGTTCGGAGTCTTCACAACCAACATATGGCTGAAACTCCGAGAGGTGTACACCCAACTATGTGACCATAGGCTAATGTCGGCAGCCGTCAAGGATGAGAGGGCCGTACATGCCGACATGGGCTATTGGATAGAAAGCCAAAAGAATGGAAGTTGGAAGCTGGAAAAAGCATCCCTCATAGAGGTGAAAACCTGCACATGGCCAAAATCACATACCCTTTGGAGTAATGGTGTGCTAGAGAGTGACATGATCATCCCAAAGAGTCTAGCTGGTCCTATTTCGCAACACAACCACAGGCCCGGGTACCACACCCAGACGGCGGGACCATGGCATTTGGGAAAATTAGAGCTGGACTTCAACTATTGTGAAGGAACAACGGTTGTCATTACAGAAAATTGTGGGACAAGAGGCCCATCATTGAGAACAACAACAGTGTCAGGGAAGTTAATACACGAATGGTGTTGCCGCTCGTGCACACTTCCTCCCTTGCGATACATGGGAGAAGACGGTTGCTGGTATGGCATGGAAATCAGACCCATCAGTGAGAAAGAAGAGAACATGGTAAAGTCTTTAGTCTCAGCGGGAAGTGGAAAGGTGGACAACTTCACAATGGGTGTCTTGTGCTTGGCAATCCTCTTTGAAGAGGTGATGAGAGGAAAATTTGGGAAGAAACACATGATTGCGGGGGTTGTCTTCACGTTTGTGCTCCTTCTCTCAGGGCAAATAACATGGAGAGACATGGCGCACACACTAATAATGATTGGGTCCAACGCATCTGACAGGATGGGAATGGGCGTTACCTACCTAGCTTTAATTGCAACATTTAAAATTCAGCCATTCTTGGCTTTGGGATTTTTCCTAAGAAAACTGACATCCAGAGAAAATTTATTGTTAGGAGTTGGGCTGGCTATGGCAACAACGTTACAACTGCCAGAGGACATTGAACAAATGGCAAATGGAATCGCTCTGGGGCTCATGGCTCTTAAACTGATAACACAATTTGAAATATACCAATTATGGACAGCATTAATCTCCTTAACGTGTTCAAATACGATTTTTACGTTGACTGTTGCCTGGAGAACAGCCACCCTGATTTTGGCCGGAGTTTCGCTTTTACCAATGTGCCAGTCTTCGAGCATGAGGAAAACAGACTGGCTTCCAATGGCAGTGGCAGCTATGGGAGTTCCACCTCTACCACTTTTTATTTTTAGCTTGAAAGACACACTCAAAAGGAGAAGCTGGCCACTGAATGAAGGGGTGATGGCTGTTGGGCTTGTGAGCATTCTGGCCAGTTCTCTCCTTAGAAATGATGTACCCATGGCTGGACCATTAGTGGCCGGGGGCTTGCTGATAGCGTGCTACGTCATAACTGGCACGTCAGCAGACCTCACCGTAGAAAAAGCAGCAGATATAACATGGGAGGAAGAGGCTGAGCAAACAGGAGTGTCCCACAACTTAATGATCACAGTTGATGATGATGGAACAATGAGAATAAAAGATGATGAGACTGAGAATATCCTAACAGTGCTTTTAAAAACAGCATTACTAATAGTATCAGGAATCTTTCCATACTCCATACCCGCAACATTGCTGGTCTGGCATACTTGGCAAAAGCAAACCCAAAGATCCGGCGTTCTATGGGACGTACCCAGCCCTCCAGAGACACAGAAGGCAGAACTGGAAGAAGGGGTCTATAGGATCAAACAGCAAGGAATTTTTGGGAAAACCCAAGTAGGAGTTGGAGTACAGAAAGAAGGAGTCTTCCACACCATGTGGCACGTTACAAGAGGGGCAGTGTTGACATACAATGGGAAACGACTGGAACCAAACTGGGCTAGCGTGAAAAAAGATCTGATTTCATACGGAGGAGGATGGAGATTGAGCGCACAATGGCAAAAGGGGGAGGAGGTGCAGGTTATTGCCGTAGAGCCTGGGAAGAACCCAAAGAACTTTCAAACCATGCCAGGCACTTTTCAGACTACAACAGGGGAAATAGGAGCAATTGCACTGGATTTCAAGCCTGGAACTTCAGGATCTCCTATCATAAACAGAGAGGGAAAGGTAGTGGGACTGTATGGTAATGGAGTGGTTACAAAGAATGGTGGCTACGTCAGCGGAATAGCGCAAACGAACGCAGAACCAGATGGACCGACACCAGAATTGGAAGAAGAGATGTTCAAAAAGCGAAATCTAACCATAATGGATCTTCATCCTGGGTCAGGAAAGACACGGAAATACCTTCCAGCTATTGTTAGAGAGGCAATCAAGAGACGTTTAAGAACTCTAATTTTGGCACCGACAAGGGTGGTTGCAGCTGAGATGGAAGAAGCATTGAAAGGGCTCCCAATAAGGTACCAAACAACAGCAACAAAATCTGAACACACAGGAAGAGAGATTGTTGATCTAATGTGCCACGCAACGTTCACAATGCGTCTGCTGTCACCAGTTAGGGTCCCAAACTATAACTTGATAATAATGGATGAAGCCCACTTCACAGACCCAGCCAGTATAGCGGCTAGAGGGTACATATCGACTCGTGTTGGAATGGGAGAGGCAGCCGCAATTTTCATGACAGCAACGCCCCCTGGAACAGCTGACGCCTTTCCTCAGAGCAACGCTCCAATTCAAGATGAAGAAAGGGACATACCAGAACGCTCATGGAATTCAGGCAATGAATGGATAACCGACTTCGCTGGGAAAACGGTGTGGTTTGTCCCCAGCATTAAGGCCGGAAATGACATAGCAAACTGCTTGCGAAAAAACGGGAAAAAGGTCATTCAACTTAGTAGGAAGACTTTTGACACAGAATATCAGAAAACTAAACTGAATGATTGGGACTTCGTGGTGACAACTGACATTTCAGAAATGGGGGCCAATTTCAAAGCTGATAGAGTGATCGACCCAAGAAGATGTCTCAAACCAGTGATCCTGACAGATGGACCAGAGCGGGTGATCCTGGCTGGACCAATGCCAGTCACCGCGGCGAGTGCTGCGCAAAGGAGAGGGAGAGTTGGCAGGAACCCACAAAAAGAAAATGACCAGTACATATTCACGGGCCAGCCTCTCAACAATGATGAAGACCATGCTCACTGGACAGAAGCAAAAATGCTGCTGGACAACATTAACACACCAGAAGGGATCATACCAGCTCTCTTTGAGCCAGAAAGGGAGAAGTCAGCCGCCATAGACGGTGAGTATCGCCTGAAAGGTGAGTCCAGGAAGACTTTCGTGGAACTCATGAGGAGGGGTGACCTTCCAGTCTGGTTAGCCCATAAAGTAGCATCAGAAGGGATCAAATATACAGATAGAAAATGGTGCTTTGATGGACAACGTAATAATCAAATTTTAGAGGAGAACATGGATGTGGAAATCTGGACAAAGGAAGGAGAAAAGAAAAAACTGAGACCTAGGTGGCTTGATGCCCGCACTTATTCAGATCCCTTAGCACTCAAGGAATTCAAGGAATTTGCGGCTGGCAGAAAGTCAATCGCCCTTGATCTTGTGACAGAAATAGGAAGAGTGCCTTCACACCTAGCCCATAGAACGAGAAACGCTCTGGACAATCTGGTGATGCTGCATACGTCAGAACATGGCGGTAGGGCCTACAGGCATGCGGTGGAGGAACTACCAGAGACAATGGAAACACTCCTACTCTTGGGACTCATGATCTTGTTGACAGGTGGAGCAATGCTTTTCTTAATATCAGGTAAAGGGATTGGAAAGACTTCAATTGGACTCATTTGTGTAATTACTTCCAGCGGCATGTTGTGGATGGCCGAAATCCCACTCCAGTGGATCGCGTCGGCTATAGTCCTGGAGTTTTTTATGATGGTGTTGCTTATACCAGAACCAGAAAAGCAGAGAACCCCCCAAGACAACCAACTCGCATATGTCGTGATAGGCATACTTACACTGGCTGCAATAATAGCAGCCAATGAAATGGGATTGCTAGAAACTACAAAGAGAGATTTAGGAATGTCTAAGGAGCCAGGTGTTGTCTCTCCAACCAGCTATTTAGATGTGGACTTGCATCCAGCATCAGCCTGGACATTGTACGCCGTGGCCACTACAGTAATAACACCAATGTTAAGACATACCATAGAGAATTCTACAGCAAATGTATCTCTGGCAGCTATAGCCAACCAGGCAGTGGTCCTGATGGGTTTGGACAAAGGATGGCCAATATCAAAAATGGACTTAGGAGTACCCCTACTGGCATTGGGTTGCTATTCACAAGTGAACCCACTAACTCTAACAGCGGCAGTACTCTTGCTGATCACACATTATGCTATTATAGGTCCAGGATTGCAGGCAAAAGCCACTCGTGAAGCTCAGAAAAGGACAGCTGCTGGAATAATGAAGAATCCAACGGTGGATGGGATAATGACAATAGACCTAGATCCTGTAATATATGATTCAAAATTTGAAAAGCAACTGGGACAGGTTATGCTCCTGGTTTTGTGTGCAGTCCAACTTTTGTTAATGAGAACATCATGGGCCTTGTGTGAAGCTTTAACTCTAGCCACAGGACCAATAACAACACTCTGGGAAGGATCACCTGGGAAGTTTTGGAACACCACGATAGCTGTTTCCATGGCGAACATTTTTAGAGGGAGCTATTTAGCAGGAGCTGGGCTTGCTTTTTCCATTATGAAATCAGTAGGAACAGGAAAAAGAGGAACAGGCTCACAAGGTGAAACTTTAGGAGAAAAATGGAAAAAGAAGTTAAATCAATTATCCCGGAAAGACTTTGACCTTTACAAGAAATCTGGAATCACTGAAGTGGATAGAACAGAAGCCAAAGAAGGGTTGAAAAGAGGAGAAATAACACATCATGCCGTGTCCAGAGGTAGCGCAAAACTTCAATGGTTTGTGGAGAGAAACATGGTCATTCCCGAAGGAAGAGTCATAGACTTGGGCTGTGGAAGAGGAGGCTGGTCATATTACTGTGCAGGACTGAAAAAAGTCACAGAAGTGCGAGGATACACAAAAGGCGGTCCAGGACATGAAGAACCAGTACCTATGTCCACATATGGATGGAACATAGTTAAGTTAATGAGTGGAAAGGATGTGTTTTATCTTCCACCTGAAAAGTGTGACACCCTGTTGTGTGACATTGGAGAATCTTCACCAAGCCCAACAGTGGAAGAAAGCAGAACTATAAGAGTTTTGAAGATGGTTGAACCATGGCTAAAGAACAACCAATTTTGCATTAAAGTATTGAACCCCTACATGCCAACTGTGATTGAGCACCTAGAAAGACTACAAAGGAAACATGGAGGAATGCTTGTGAGAAATCCACTTTCACGAAACTCTACGCACGAAATGTACTGGATATCCAATGGCACAGGTAACATTGTCGCTTCAGTCAATATGGTATCTAGACTGCTACTGAACAGGTTCACGATGACACACAGAAGACCCACCATTGAGAAAGATGTGGATTTAGGAGCAGGAACTCGACATGTTAATGCGGAACCAGAAACACCCAATATGGATGTCATTGGGGAAAGAATAAAAAGGATCAAGGAGGAGCATAACTCAACATGGCACTATGATGACGAAAACCCCTACAAAACGTGGGCTTACCATGGATCTTATGAAGTCAAAGCCACAGGCTCAGCCTCCTCCATGATAAATGGAGTCGTGAAACTCCTCACTAAACCATGGGATGTGGTGCCCATGGTGACACAGATGGCAATGACAGACACAACTCCATTTGGCCAGCAGAGAGTCTTTAAAGAGAAAGTGGACACCAGGACACCCAGGTCCATGCCAGGAACAAGAAGGGTCATGGGGATCACAGCGGAGTGGCTCTGGAGAACCCTGGGAAGGAACAAAAAACCTAGGTTATGCACAAGGGAAGAGTTTACAAAGAAGGTCAGGACTAACGCAGCCATGGGCGCCGTTTTCACAGAGGAAAACCAATGGGACAGCGCGAAAGCTGCTGTTGAGGATGAGGATTTTTGGAAACTTGTGGACAGAGAACGTGAACTCCACAAATTGGGCAAGTGTGGAAGCTGTGTTTACAACATGATGGGCAAGAGAGAGAAGAAACTTGGAGAGTTTGGCAAAGCAAAAGGCAGTAGAGCTATATGGTACATGTGGTTGGGAGCCAGGTACCTTGAGTTCGAAGCCCTTGGATTCTTAAATGAAGACCACTGGTTCTCGCGTGAGAACTCTTACAGTGGAGTGGAAGGAGAAGGACTGCACAAGCTAGGCTATATATTAAGGGACATTTCCAAGATACCCGGAGGAGCCATGTATGCTGATGACACAGCCGGTTGGGACACAAGAATAACAGAAGATGACCTGCACAATGAGGAAAAGATCACACAGCAAATGGACCCTGAACACAGGCAGCTAGCGAACGCTATATTTAAGCTCACATACCAAAACAAAGTGGTCAAAGTTCAACGACCGACTCCAACAGGCACGGTAATGGACATCATATCTAGGAAAGACCAAAGAGGCAGTGGACAGGTAGGAACTTATGGTCTGAATACA---TTCACCAACATGGAAGCCCAGTTAATCAGACAAATGGAAGGAGAAGGTGTGCTGTCAAAGGCAGACCTCGAGAACCCTCATCTGCCAGAGAAGAAAATTACACAATGGTTGGAAACCAAAGGAGTGGAGAGGTTAAAAAGAATGGCCATTAGCGGGGATGATTGCGTAGTGAAACCAATCGATGACAGGTTCGCTAATGCCCTGCTCGCTCTGAACGATATGGGAAAGGTTCGGAAAGACATACCTCAATGGCAGCCATCAAAGGGATGGCATGATTGGCAACAGGTTCCTTTCTGCTCCCACCACTTTCATGAATTGATCATGAAAGATGGAAGAAAGTTGGTGGTTCCCTGCAGACCCCAGGACGAACTAATAGGAAGAGCAAGAATCTCTCAAGGAGCGGGATGGAGCCTTAAAGAAACCGCATGTCTGGGGAAAGCCTACGCTCAAATGTGGAGTCTCATGTATTTTCACAGAAGAGACCTCAGACTAGCATCCAACGCCATATGTTCAGCAGTACCAGTTCACTGGGTCCCCACAAGTAGAACGACATGGTCTATTCATGCTCACCATCAGTGGATGACCACAGATGACATGCTTACTGTCTGGAACAGGGTGTGGATCGAGGACAATCCATGGATGGAAGACAAAACTCCAGTCACAACCTGGGAAAATGTTCCATATCTAGGGAAGAGAGAAGACCAATGGTGTGGATCACTTATTGGTCTCACTTCCAGAGCAACTTGGGCCCAGAACATACCCACAGCAATTCAACAGGTGAGAAGCCTTATAGGCAATGAAGAGTTTCTGGACTACATGCCTTCAATGAAGAGATTTAGGAAGGAGGAGGAGTCGGAGGGAGCCATTTGG
>JF937652_c
ATGAACAACCAACGGAAGAAGACGGGAAAACCGTCTATCAATATGCTGAAACGCGTGAGAAACCGTGTGTCAACTGGATCACAGTTGGCGAAGAGATTCTCAAAAGGATTGCTGAACGGCCAGGGACCAATGAAATTGGTTATGGCGTTCATAGCTTTCCTCAGATTTCTAGCCATTCCACCAACAGCAGGAGTCTTGGCTAGATGGGGAACCTTCAAAAAGTCGGGGGCCATCAAGGTCCTGAAAGGCTTCAAGAAGGAGATCTCAAACATGCTGAGTATAATCAACCAACGGAAAAAGACATCGCTCTGTCTCATGATGATACTGCCAGCAGCACTTGCTTTCCACTTGACCTCACGAGATGGAGAGCCGCGCATGATTGTGGGGAAGAATGAAAGAGGAAAATCCCTACTTTTTAAGACGGCCTCTGGAATTAACATGTGCACACTCATAGCCATGGACTTGGGAGAGATGTGTGATAACACGGTCACTTACAAATGCCCTCACATCACCGAAGTGGAACCTGAAGACATTGACTGCTGGTGTAACCTCACATCAACATGGGTGACTTATGGAACGTGCAATCAAGCCGGAGAGCATAGACGCGACAAGAGATCAGTGGCGTTAGCTCCCCATGTCGGCATGGGACTAGACACACGCACCCAAACCTGGATGTCGGCTGAAGGAGCTTGGAGGCAAGTCGAGAAGGTAGAGACATGGGCCCTTAGGCACCCAGGGTTCACCATACTAGCCCTATTTCTTGCCCATTACATAGGCACATCCTTGACCCAGAAGGTGGTTATTTTTATACTACTAATGCTGGTCACCCCATCCATGACAATGAGATGTGTGGGAGTAGGAAACAGAGATTTTGTGGAAGGTCTATCAGGAGCTACGTGGGTTGACGTGGTGCTCGAGCACGGGGGGTGTGTGACTACCATGGCTAAGAACAAGCCAACGTTGGATATAGAGCTTCAGAAGACCGAGGCCACCCAATTGGCGACCCTAAGGAAGCTATGCATTGAGGGGAAAATTACTAACATAACAACTGACTCAAGATGTCCTACCCAAGGGGAAGCGACTTTGCCTGAGGAGCAGGACCAAAACTACGTGTGTAAGCATACATACGTAGACAGAGGCTGGGGGAACGGATGTGGTTTGTTTGGCAAGGGAAGCTTGGTAACATGTGCGAAATTTCAATGCCTAGAACCAATAGAGGGAAAAGTGGTGCAATATGAGAACCTCAAATACACCGTCATCATTACAGTGCACACAGGAGATCAACACCAGGTGGGAAATGAAACGCAGGGAGTCACGGCTGAGATAACACCTCAGGCATCAACCACTGAAGCCGTCTTGCCTGAATATGGAACCCTTGGGCTAGAATGCTCACCACGGACAGGTTTGGATTTCAATGAAATGATCTTGCTAACAATGAAGAACAAAGCATGGATGGTACATAGACAATGGTTTTTTGACCTACCTCTACCATGGACATCAGGAGCTACAACGGAAACACCAACCTGGAACAGAAAGGAGCTTCTTGTGACATTCAAAAACGCACATGCGAAGAAACAAGAAGTAGTTGTCCTTGGATCGCAAGAGGGAGCAATGCATACCGCATTGACAGGAGCCACAGAAATCCAAAACTCAGGAGGCACAAGTATTTTTGCGGGGCACTTAAAATGCAGACTTAAGATGGACAAATTGGAACTCAAGGGGATGAGTTATGCAATGTGCACGAATACCTTTGTGTTGAAGAAAGAAGTCTCAGAAACGCAGCATGGGACAATACTCATTAAGGTCGAGTACAAAGGGGAAGATGTGCCTTGCAAGATTCCTTTCTCCACAGAGGATGGACAAGGGAAAGCTCACAATGGCAGACTGATTACAGCCAACCCAGTGGTGACCAAGAAGGAGGAGCTTGTCAATATTGAGGCTGAACCTCCTTTTGGGGAAAGCAACATAGTGATTGGAATTGGAGACAACGCCTTGAAAATCAACTGGTATAAGAAGGGAAGCTCTATTGGGAAGATGTTCGAGGCCACTGCCAGAGGTGCAAGGCGCATGGCCATCTTGGGAGACACAGCTTGGGACTTTGGATCAGTGGGTGGCGTTCTGAACTCATTAGGCAAAATGGTGCACCAAATATTCGGAAGTGCTTACACAGCCCTATTCAGTGGAGTCTCTTGGGTAATGAAAATTGGAATAGGAGTTCTCTTGACTTGGATAGGGTTGAACTCAAAAAACACATCCATGTCATTTTCATGCATTGCGATAGGAATCATTACACTCTATCTGGGAGCTGTGGTGCAAGCTGACATGGGGTGTGTTATAAACTGGAAAGGCAAAGAACTCAAATGTGGAAGTGGAATCTTCGTCACCAACGAGGTCCATACCTGGACAGAACAATACAAATTCCAAGCAGACTCCCCAAAAAGATTGGCGACAGCCATAGCAGGCGCTTGGGAGAATGGAGTGTGCGGAATTAGGTCAACAACCAGAATGGAGAATCTCCTGTGGAAGCAAATAGCCAATGAACTGAACTACATATTGTGGGAAAACAATATTAAACTAACGGTAGTTGTGGGTGATATAATTGGGGTCTTAGAGCAAGGAAAAAGAACACTAACACCACAACCCATGGAGCTAAAGTACTCATGGAAAACATGGGGAAAGGCAAAAATAGTGACAGCTGAAACACAAAATTCCTCTTTCATAATAGACGGGCCAAACACACCGGAGTGTCCAAGTGTCTCAAGAGCATGGAATGTGTGGGAGGTGGAAGATTACGGGTTCGGAGTCTTCACAACCAACATATGGCTGAAACTCCGAGAGGTGTACACCCAACTATGTGACCATAGGCTAATGTCGGCAGCCGTCAAGGATGAGAGGGCCGTACATGCCGACATGGGCTATTGGATAGAAAGCCAAAAGAATGGAAGTTGGAAGCTGGAAAAAGCATCCCTCATAGAGGTGAAAACCTGCACATGGCCAAAATCACATACCCTTTGGAGTAATGGTGTGCTAGAGAGTGACATGATCATCCCAAAGAGTCTAGCTGGTCCTATTTCGCAACACAACTACAGGCCCGGGTACCACACCCAGACGGCGGGACCATGGCATTTAGGAAAATTAGAGCTGGACTTCAACTATTGTGAAGGAACAACGGTTGTCATTACAGAAAACTGTGGGACAAGAGGCCCATCATTGAGAACAACAACAGTGTCAGGGAAGTTAATACACGAATGGTGTTGCCGCTCGTGCACACTTCCTCCCTTGCGATACATGGGAGAAGACGGTTGCTGGTATGGCATGGAAATCAGACCCATCAGTGAGAAAGAAGAGAACATGGTAAAGTCTTTAGTCTCAGCGGGAAGTGGAAAGGTGGACAACTTCACAATGGGTGTCTTGTGCTTGGCAATCCTCTTTGAAGAGGTGATGAGAGGAAAACTTGGGAAGAAACACATGATTGCGGGGGTTTTCTTCACGTTTGTGCTCCTTCTCTCAGGGCAAATAACATGGAGAGACATGGCGCACACACTAATAATGATTGGGTCCAACGCATCTGACAGGATGGGAATGGGCGTCACCTACCTAGCTTTAATTGCAACATTTAAAATTCAGCCATTCTTGGCTTTGGGATTTTTCCTAAGAAAACTGACATCCAGAGAAAATTTATTGTTAGGAGTTGGGCTGGCTATGGCAACAACGTTACAACTGCCAGAGGACATTGAACAAATGGCAAATGGAATCGCTCTGGGGCTCATGGCTCTTAAACTGATAACACAATTTGAAACATACCAATTATGGACAGCATTAATCTCCTTAACGTGTTCAAATACGATTTTTACGTTGACTGTTGCCTGGAGAACAGCCACCCTGATTTTGGCCGGAGTTTCGCTTTTACCAGTGTGCCAGTCTTCGAGCATGAGGAAAACAGACTGGCTTCCAATGGCAGTGGCAGCTATGGGAGTTCCACCTCTACCACTTTTTATTTTTGGCTTGAAAGACACACTCAAAAGGAGAAGCTGGCCACTGAATGAAGGGGTGATGGCTGTTGGGCTTGTGAGCATTCTGGCCAGTTCTCTCCTTAGAAATGATGTACCCATGGCTGGACCATTAGTGGCCGGGGGCTTGCTGATAGCGTGCTACGTCATAACTGGCACGTCAGCAGACCTCACCGTAGAAAAAGCAGCAGATATAACATGGGAGGAAGAGGCTGAGCAAACAGGAGTGTCCCACAACTTGATGATCACAGTTGATGATGATGGAACAATGAGAATAAAAGATGATGAGACTGAGAATATCCTAACAGTGCTTTTAAAAACAGCGTTACTAATAGTATCAGGAATCTTTCCATACTCCATACCCGCAACATTGCTGGTCTGGCATACTTGGCAAAAGCAAACCCAAAGATCCGGCGTTCTATGGGACGTACCCAGCCCCCCAGAGACACAGAAAGCAGAACTGGAAGAAGGGGTCTATAGGATCAAACAGCAAGGAATTTTTGGGAAAACCCAAGTAGGAGTTGGAGTACAGAAAGAAGGAGTCTTCCACACCATGTGGCACGTTACAAGAGGGGCAGTGTTGACATACAATGGGAAAAGACTGGAACCAAACTGGGCTAGCGTGAAAAAAGATCTGATTTCATACGGAGGAGGATGGAGATTGAGCGCACAATGGCAAAAGGGGGAGGAGGTGCAGGTTATTGCCGTAGAGCCTGGGAAGAACCCAAAGAACTTTCAAACCATGCCAGGCACTTTTCAGACTACAACAGGGGAAATAGGAGCAATTGCACTGGATTTCAAGCCTGGAACTTCAGGATCTCCTATCATAAACAGAGAGGGAAAGGTAGTGGGACTGTATGGTAATGGAGTGGTTACAAAGAATGGTGGCTACGTCAGCGGAATAGCGCAAACGAACGCAGAACCAGATGGACCGACACCAGAATTGGAAGAAGAGATGTTCAAAAAGCGAAATCTAACCATAATGGATCTTCATCCTGGGTCAGGAAAGACACGGAAATACCTTCCAGCTATTGTTAGAGAGGCAATCAAGAGACGTTTAAGAACTCTAATTTTGGCACCGACAAGGGTGGTTGCAGCTGAGATGGAAGAAGCATTGAAAGGGCTCCCAATAAGGTACCAAACAACAGCAACAAAATCTGAACACACAGGAAGAGAGATTGTTGATCTAATGTGCCACGCAACGTTCACAATGCGTCTGCTGTCACCAGTTAGGGTCCCAAACTATAACTTGATAATAATGGATGAAGCCCATTTCACAGACCCAGCCAGTATAGCGGCTAGAGGGTACATATCGACTCGTGTTGGAATGGGAGAGGCAGCCGCAATTTTCATGACAGCAACGCCCCCTGGAACAGCTGACGCCTTTCCTCAGAGCAACGCTCCAATTCAAGATGAAGAAAAGGACATACCAGAACGCTCATGGAATTCAGGCAATGAATGGATAACCGACTTCGCTGGGAAAACGGTGTGGTTTGTCCCCAGCATTAAGGCCGGAAATGACATAGCAAACTGCTTGCGAAAAAACGGGAAAAAGGTCATTCAACTTAGTAGGAAGACTTTTGACACAGAATATCAGAAAACTAAACTGAATGATTGGGACTTCGTGGTGACAACTGACATTTCAGAAATGGGGGCCAATTTCAAAGCTGATAGAGTGATCGACCCAAGAAGATGTCTCAAACCAGTGATCCTGACAGATGGACCAGAGCGGGTGATCCTGGCTGGACCAATGCCAGTCACCGCGGCGAGTGCTGCGCAAAGGAGAGGGAGAGTTGGCAGGAACCCACAAAAAGAAAATGACCAGTACATATTCACGGGCCAGCCTCTCAACAATGATGAAGACCATGCTCACTGGACAGAAGCAAAAATGCTGCTGGACAACATTAATACACCAGAAGGGATCATACCAGCTCTCTTTGAGCCAGAAAGGGAGAAGTCAGCCGCCATAGACGGTGAGTATCGCCTGAAAGGTGAGTCCAGGAAGACTTTCGTGGAACTCATGAGGAGGGGTGACCTTCCAGTCTGGTTAGCCCATAAAGTAGCATCAGAAGGGATCAAATATACAGATAGAAAATGGTGCTTTGATGGACAACGTAATAATCAAATTTTAGAGGAGAACATGGATGTGGAAATCTGGACAAAGGAAGGAGAAAAGAAAAAACTGAGACCTAGGTGGCTTGATGCCCGCACTTATTCAGATCCCTTAGCACTCAAGGAATTCAAGGAATTTGCGGCTGGCAGAAAGTCAATCGCCCTTGATCTTGTGACAGAAATAGGAAGAGTGCCTTCACACCTAGCCCATAGAACGAGAAACGCTCTGGACAATCTGGTGATGCTGCATACGTCAGAACATGGCGGTAGGGCCTACAGGCATGCGGTGGAGGAACTACCAGAGACAATGGAAACACTCCTACTCTTGGGACTCATGATCTTGTTGACAGGTGGAGCAATGCTTTTTTTAATATCAGGTAAAGGGATTGGAAAGACTTCAATAGGACTTATTTGTGTAATTGCTTCCAGCGGCATGTTGTGGATGGCCGAAATCCCACTCCAGTGGATCGCGTCGGCAATAGTCCTGGAGTTTTTTATGATGGTGTTGCTTATACCAGAACCAGAAAAGCAGAGAACCCCCCAAGACAACCAACTCGCATATGTCGTGATAGGCATACTTACACTGGCTGCAATAATAGCAGCCAATGAAATGGGATTGCTAGAAACTACAAAGAGAGATTTAGGAATGTCTAAGGAGCCAGGTGTTGTCTCTCCAACCAGCTATTTAGATGTGGACTTGCATCCAGCATCAGCCTGGACATTGTACGCCGTGGCCACTACAGTAATAACACCAATGTTAAGACATACCATAGAGAATTCTACAGCAAATGTATCTCTGGCAGCTATAGCCAACCAGGCAGTGGTCCTGATGGGTCTGGACAAAGGATGGCCAATATCAAAAATGGACTTAGGAGTACCCCTACTGGCATTGGGTTGCTATTCACAAGTGAACCCACTAACTCTAACAGCGGCAGTACTCTTGCTGATCACACATTATGCTATTATAGGTCCAGGATTGCAGGCAAAAGCCACTCGTGAAGCTCAGAAAAGGACAGCTGCTGGAATAATGAAGAATCCAACGGTGGATGGGATAATGACAATAGACCTAGATCCTGTAATATATGATTCAAAATTTGAAAAGCAACTGGGACAGGTTATGCTCCTGGTTTTGTGTGCAGTCCAACTTTTGTTAATGAGAACATCATGGGCCTTGTGTGAAGCTTTAACTCTAGCCACAGGACCAATAACAACACTCTGGGAAGGATCACCTGGGAAGTTTTGGAACACCACGATAGCTGTTTCCATGGCGAACATTTTTAGAGGGAGCTATTTAGCAGGAGCTGGGCTTGCTTTTTCCATTATGAAATCAGTAGGAACAGGGAAAAGAGGAACAGGCTCACAAGGTGAAACTTTAGGAGAAAAATGGAAAAAGAAGTTAAACCAATTATCCCGGAAAGACTTTGACCTTTACAAGAAATCTGGAATCACTGAAGTGGATAGAACAGAAGCCAAAGAAGGGTTGAAAAGAGGAGAAATAACACATCATGCCGTGTCCAGAGGTAGCGCAAAACTTCAATGGTTTGTGGAGAGAAACATGGTCATTCCCGAAGGAAGAGTCATAGACTTGGGCTGTGGAAGAGGAGGCTGGTCATATTACTGTGCAGGACTGAAAAAAGTCACAGAAGTGCGAGGATACACAAAAGGCGGTCCAGGACATGAAGAACCAGTACCTATGTCCACATATGGATGGAACATAGTTAAGTTAATGAGTGGAAAGGATGTGTTTTATCTTCCACCTGAAAAGTGTGACACCCTGTTGTGTGACATTGGAGAATCTTCACCAAGTCCAACAGTGGAAGAAAGCAGAACTATAAGAGTTTTGAAGATGGTTGAACCATGGCTAAAGAACAACCAATTTTGCATTAAAGTATTGAACCCTTACATGCCAACTGTGATTGAGCACCTAGAAAGACTACAAAGGAAACATGGAGGAATGCTTGTGAGAAATCCACTTTCGCGAAACTCCACGCACGAAATGTACTGGATATCCAATGGCACAGGTAACATCGTCGCTTCAGTCAATATGGTATCTAGACTGCTACTGAACAGGTTCACGATGACACACAGAAGACCTACCATTGAGAAAGATGTGGATTTAGGAGCAGGAACTCGACATGTTAATGCGGAACCAGAAACACCCAATATGGATGTCATTGGGGAAAGAATAAAAAGGATCAAGGAGGAGCATAACTCAACATGGCACTATGATGACGAAAACCCCTACAAAACGTGGGCTTACCATGGATCTTATGAAGTCAAAGCCACAGGCTCAGCCTCCTCCATGATAAATGGAGTCGTGAAACTCCTCACTAAACCATGGGATGTGGTGCCCATGGTGACACAGATGGCAATGACAGACACAACTCCATTTGGCCAGCAGAGAGTCTTTAAAGAGAAAGTGGACACCAGGACACCCAGGTCCATGCCAGGAACAAGAAGGGTCATGGGGATCACAGCGGAGTGGCTCTGGAGAACCCTGGGAAGGAACAAAAAACCTAGGTTATGCACAAGGGAAGAATTTACAAAGAAGGTCAGGACTAACGCAGCCATGGGCGCCGTTTTCACAGAGGAGAACCAATGGGACAGCGCGAAAGCTGCTGTTGAGGATGAGGATTTTTGGAAACTTGTGGACAGAGAACGTGAACTCCACAAATTGGGCAAGTGTGGAAGCTGTGTTTACAACATGATGGGCAAGAGAGAGAAGAAACTTGGAGAGTTTGGCAAAGCAAAAGGCAGTAGAGCTATATGGTACATGTGGTTGGGAGCCAGGTACCTTGAGTTCGAAGCCCTTGGATTCTTAAATGAAGACCACTGGTTCTCGCGTGAGAACTCTTACAGTGGAGTGGAAGGAGAAGGACTGCACAAGCTAGGCTATATATTAAGGGACATTTCCAAGATACCCGGAGGAGCCATGTATGCTGATGACACAGCTGGTTGGGACACAAGAATAACAGAGGATGACCTGCACAATGAGGAAAAGATCACACAGCAAATGGACCCTGAACACAGGCAGCTAGCGAACGCTATATTTAAGCTCACATACCAAAACAAAGTGGTCAAAGTTCAACGACCGACTCCAACAGGCACGGTAATGGACATCATATCTAGGAAAGACCAGAGAGGCAGTGGACAGGTAGGAACTTATGGTCTGAATACA---TTCACCAACATGGGAGCCCAGTTAATCAGACAAATGGAAGGAGAAGGTGTGCTGTCAAAGGCAGACCTCGAGAACCCTCATCTGCCAGAGAAGAAAATTACACAATGGTTGGAAACCAAAGGAGTGGAGAGGTTAAAAAGAATGGCCATTAGCGGGGATGATTGCGTAGTGAAACCAATCGATGACAGGTTCGCTAATGCCCTGCTCGCTCTGAACGATATGGGAAAGGTTCGGAAAGACATACCTCAATGGCAGCCATCAAAGGGATGGCATGATTGGCAACAGGTTCCTTTCTGCTCCCACCACTTTCATGAATTGATCATGAAAGATGGAAGAAAGTTGGTGGTTCCCTGCAGACCCCAGGACGAACTAATAGGAAGAGCAAGAATCTCTCAAGGAGCGGGATGGAGCCTTAAAGAAACCGCATGTCTGGGGAAAGCCTACGCTCAAATGTGGAGTCTCATGTATTTTCACAGAAGAGACCTCAGACTAGCATCTAACGCCATATGTTCAGCAGTACCAGTCCACTGGGTCCCCACAAGTAGAACGACATGGTCTATTCATGCTCACCATCAGTGGATGACCACAGAAGACATGCTTACTGTCTGGAACAGGGTGTGGATCGAGGACAATCCATGGATGGAAGACAAAACTCCAGTCACAACCTGGGAAAATGTTCCATATCTAGGGAAGAGAGAAGACCAATGGTGCGGATCACTTATTGGTCTCACTTCCAGAGCAACCTGGGCCCAGAACATACCCACAGCAATTCAACAGGTGAGAAGCCTTATAGGCAATGAAGAGTTTCTGGACTACATGCCTTCAATGAAGAGATTTAGGAAGGAGGAGGAGTCGGAGGGAGCCATTTGG
>JF937648_c
ATGAACAACCAACGGAAGAAGACGGGAAAACCGTCTATCAATATGCTGAAACGCGTGAGAAACCGTGTGTCAACTGGATCACAGTTGGCGAAGAGATTCTCAAAAGGATTGCTGAACGGCCAGGGACCAATGAAATTGGTTATGGCGTTCATAGCTTTCCTCAGATTTCTAGCCATTCCACCAACAGCAGGAGTCTTGGCTAGATGGGGAACCTTCAAGAAGTCGGGGGCCATCAAGGTCCTGAAAGGCTTCAAGAAGGAGATCTCAAACATGCTGAGTATAATCAACAACGGAAAAAAGACATCGCTCTGTCTCATGATGATATTGCCAGCAGCACTTGCTTTCCACTTGACCTCACGAGATGGAGAGCCGCGCATGATTGTGGGGAAGAATGAAAGAGGAAAATCCCTACTTTTTAAGACGGCCTCTGGAATTAACATGTGCACACTCATAGCCATGGACTTGGGAGAGATGTGTGATGACACGGTCACTTACAAATGCCCCCACATCACCGAAGTGGAACCTGAAGACATTGACTGCTGGTGTAACCTCACATCAACATGGGTGACTTATGGAACGTGCAATCAAGCCGGAGAGCATAGACGCGACAAGAGATCAGTGGCGTTAGCTCCCCATGTCGGCATGGGACTAGACACACGCACCCAAACCTGGATGTCGGCTGAAGGAGCTTGGAGGCAAGTCGAGAAAGTAGAGACATGGGCCCTTAGGCACCCAGGGTTCACCATACTAGCCCTATTTCTTGCCCATTACATAGGCACATCCTTGACCCAGAAGGTGGTTATTTTTATACTACTAATGCTGGTCACCCCATCCATGACAATGAGATGTGTGGGAGTAGGAAACAGAGATTTTGTGGAAGGTCTATCAGGAGCTACGTGGGTTGACGTGGTGCTCGAGCACGGGGGGTGTGTGACTACCATGGCTAAGAACAAGCCAACGTTGGATATAGAGCTTCAGAAGACCGAGGCCACCCAATTGGCGACCCTAAGGAAGCTATGCATTGAGGGGAAAATTACTAACATAACAACTGACTCAAGATGTCCTACCCAAGGGGAAGCGACTTTACCTGAGGAGCAGGACCAAAACTACGTGTGTAAGCATACATACGTAGACAGAGGCTGGGGGAACGGATGTGGTTTGTTTGGCAAGGGAAGCTTGGTAACATGTGCGAAATTTCAATGCCTAGAACCAATAGAGGGAAAAGTAGTGCAACATGAGAACCTCAAATACACCGTCATCATTACAGTGCACACAGGAGATCAACACCAGGTGGGAAATGAAACGCAGGGAGTCACGGCTGAGATAACACCTCAGGCATCAACCACTGAAGCCATCTTGCCTGAATATGGAACCCTTGGGCTAGAATGTTCACCACGGACAGGTTTGGATTTCAATGAAATGATCTTGCTAACAATGAAGAACAAAGCATGGATGGTACATAGACAATGGTTTTTTGACCTACCTCTACCATGGACATCAGGAGCTACAACGGAAACACCAACTTGGAACAGAAAGGAGCTTCTTGTGACATTCAAAAACGCACATGCGAAGAAACAAGAAGTAGTTGTCCTTGGATCGCAAGAGGGAGCAATGCATACCGCATTGACAGGAGCCACAGAAATCCAAAACTCAGGAGGCACAAGTATTTTTGCGGGGCACTTAAAATGCAGACTTAAGATGGACAAATTGGAACTCAAGGGGATGAGTTATGCAATGTGCACGAATACCTTTGTGTTGAAGAAAGAAGTCTCAGAAACGCAGCATGGGACAATACTCATTAAGGTCGAGTACAAAGGGGAAGATGTACCTTGCAAGATTCCTTTCTCCACAGAGGATGGACAAGGGAAGGCTCACAATGGCAGACTGATTACAGCCAACCCAGTGGTGACTAAGAGGGAGGAGCCTGTCAATATTGAGGCTGAACCTCCTTTTGGGGAAAGCAACATAGTGATTGGAATTGGAGACAACGCCTTGAAAATCAACTGGTACAAGAAGGGAAGCTCTATTGGGAAGATGTTCGAGGCCACTGCCAGAGGTGCAAGGCGCATGGCCATCTTGGGAGACACAGCTTGGGACTTTGGATCAGTGGGTGGCGTTCTGAACTCATTAGGCAAAATGGTGCACCAAATATTCGGAAGTGCTTACACAGCCCTATTCAGTGGAGTCTCTTGGGTAATGAAAATTGGAATAGGAGTTCTCTTGACTTGGATAGGGTTGAACTCAAAAAACACATCCATGTCATTTTCATGCATTGCGATAGGAATCATTACACTCTATCTGGGAGCTGTGGTGCAAGCTGACATGGGGTGTGTTATAAACTGGAAAGGCAAAGAACTCAAATGTGGAAGTGGAATCTTCGTCACCAACGAGGTCCATACCTGGACAGAACAATACAAATTCCAAGCAGACTCCCCAAAAAGATTGGCGACAGCCATTGCAGGCGCTTGGGAGAATGGAGTGTGCGGAATTAGGTCAACAACCAGAATGGAGAATCTCCTGTGGAAGCAAATAGCCAATGAACTGAACTACATATTGTGGGAAAACAATATCAAACTAACGGTAGTTGTGGGTGATATAATTGGGGTCTTAGAGCAAGGAAAAAGAACACTAACACCACAACCCATGGAGCTAAAATACTCATGGAAAACGTGGGGAAAGGCAAAAATAGTGACAGCTGAAACACAAAATTCCTCTTTCATAATAGACGGGCCAAACACACCGGAGTGTCCAAGTGTCTCAAGAGCATGGAATGTGTGGGAGGTGGAAGATTACGGGTTCGGAGTCTTCACAACCAACATATGGCTGAAACTCCGAGAGGTGTACACCCAACTATGTGACCATAGGCTAATGTCGGCAGCCGTCAAGGATGAGAGGGCCGTACATGCCGACATGGGCTATTGGATAGAAAGCCAAAAGAATGGAAGTTGGAAGCTGGAAAAAGCATCCCTCATAGAGGTGAAAACCTGCACATGGCCAAAATCACATACCCTTTGGAGTAATGGTGTACTAGAGAGTGACATGATCATCCCAAAGAGTCTAGCTGGTCCTATTTCGCAACACAACCACAGGCCCGGGTACCACACCCAGACGGCGGGACCATGGCATTTAGGAAAATTAGAGCTGGACTTCAACTATTGTGAAGGAACAACGGTTGTCATTACAGAAAATTGTGGGACAAGAGGCCCATCATTGAGAACAACAACAGTGTCAGGGAAGTTAATACACGAATGGTGTTGCCGCTCGTGCACACTTCCTCCCTTGCGATACATGGGAGAAGACGGTTGCTGGTATGGCATGGAAATCAGACCCATCAGTGAGAAAGAAGAGAACATGGTAAAGTCTTTAGTCTCAGCGGGAAGTGGAAAGGTGGACAACTTCACAATGGGAGTCTTGTGCTTGGCAATCCTCTTTGAAGAGGTGATGAGAGGAAAATTTGGGAAGAAACACATGATTGCGGGGGTTTTCTTCACGTTTGTGCTCCTTCTCTCAGGGCAAATAACATGGAGAGACATGGCGCACACACTAATAATGATTGGGTCCAACGCATCTGACAGGATGGGAATGGGCGTTACCTACCTAGCTTTAATTGCAACATTTAAAATTCAGCCATTCTTGGCTTTGGGATTTTTCCTAAGAAAACTGACATCCAGAGAAAATTTATTGTTAGGAGTTGGGCTGGCTATGGCAACAACGTTACAACTGCCAGAGGACATTGAACAAATGGCAAATGGAATCGCTCTGGGGCTCATGGCTCTTAAACTGATAACACAATTTGAAATATACCAATTATGGACAGCATTAATCTCCTTAACGTGTTCAAATACGATTTTTACGTTGACTGTTGCCTGGAGAACAGCCACCCTGATTTTGGCCGGAGTTTCGCTTTTACCAATGTGCCAGTCTTCGAGCATGAGGAAAACAGACTGGCTTCCAATGGCAGTGGCAGCTATGGGAGTTCCACCTCTACCACTTTTTATTTTTAGCTTGAAAGACACACTCAAAAGGAGAAGCTGGCCACTGAATGAAGGGGTGATGGCTGTTGGGCTTGTGAGCATTCTGGCCAGTTCTCTCCTTAGAAATGATGTACCCATGGCTGGACCATTAGTGGCCGGGGGCTTGCTGATAGCGTGCTACGTCATAACTGGCACGTCAGCAGACCTCACCGTAGAAAAAGCAGCAGATATAACATGGGAGGAAGAGGCTGAGCAAACAGGAGTGTCCCACAACTTAATGATCACAGTTGATGATGATGGAACAATGAGAATAAAAGATGATGAGACTGAGAATATCCTAACAGTGCTTTTAAAAACAGCATTACTAATAGTATCAGGAATCTTTCCATACTCCATACCCGCAACATTGCTGGTCTGGCATACTTGGCAAAAGCAAACCCAAAGATCCGGCGTTCTATGGGACGTACCCAGCCCTCCAGAGACACAGAAGGCAGAACTGGAAGAAGGGGTCTATAGGATCAAACAGCAAGGAATTTTTGGGAAAACCCAAGTAGGAGTTGGAGTACAGAAAGAAGGAGTCTTCCACACCATGTGGCACGTTACAAGAGGGGCAGTGTTGACATACAATGGGAAAAGACTGGAACCAAACTGGGCTAGCGTGAAAAAAGATCTGATTTCATACGGAGGAGGATGGAGATTGAGCGCACAATGGCAAAAGGGGGAGGAGGTGCAGGTTATTGCCGTAGAGCCTGGGAAGAACCCAAAGAACTTTCAAACCATGCCAGGCACTTTTCAGACTACAACAGGGGAAATAGGAGCAATTGCACTGGATTTCAAGCCTGGAACTTCAGGATCTCCTATCATAAACAGAGAGGGAAAGGTAGTGGGACTGTATGGTAATGGAGTGGTTACAAAGAATGGTGGCTACGTCAGCGGAATAGCGCAAACGAACGCAGAACCAGATGGACCGACACCAGAATTGGAAGAAGAGATGTTCAAAAAGCGAAATCTAACCATAATGGATCTTCATCCTGGGTCAGGAAAGACACGGAAATACCTTCCGGCTATTGTTAGAGAGGCAATCAAGAGACGCTTAAGAACTCTAATTTTGGCACCGACAAGGGTGGTTGCAGCTGAGATGGAAGAAGCATTGAAAGGGCTCCCAATAAGGTACCAAACAACAGCAACAAAATCTGAACACACAGGAAGAGAGATTGTTGATCTAATGTGCCACGCAACGTTCACAATGCGTCTGCTGTCACCAGTTAGGGTCCCAAACTATAACTTGATAATAATGGATGAAGCCCATTTCACAGACCCAGCCAGTATAGCGGCTAGAGGGTACATATCGACTCGTGTTGGAATGGGAGAGGCAGCCGCAATTTTCATGACAGCAACGCCCCCTGGAACAGCTGACGCCTTTCCTCAGAGCAACGCTCCAATTCAAGATGAAGAAAGGGACATACCAGAACGCTCATGGAATTCAGGCAATGAATGGATAACCGACTTCGCTGGGAAAACGGTGTGGTTTGTCCCCAGCATTAAGGCCGGAAATGACATAGCAAACTGCTTGCGAAAAAACGGGAAAAAGGTCATTCAACTTAGTAGGAAGACTTTTGACACAGAATATCAGAAAACTAAACTGAATGATTGGGACTTCGTGGTGACAACTGACATTTCAGAAATGGGGGCCAATTTCAAAGCTGATAGAGTGATCGACCCAAGAAGATGTCTCAAACCAGTGATCCTGACAGATGGACCAGAGCGGGTGATCCTAGCTGGACCAATGCCAGTCACCGCGGCGAGTGCTGCGCAAAGGAGAGGGAGAGTTGGCAGGAACCCACAAAAAGAAAATGACCAATACATATTCACGGGCCAGCCTCTCAACAATGATGAAGACCATGCTCACTGGACAGAAGCAAAAATGCTTCTGGACAACATTAATACACCAGAAGGGATCATACCAGCTCTCTTTGAGCCAGAAAGGGAGAAGTCAGCCGCCATAGACGGTGAGTATCGCCTAAAAGGTGAGTCCAGGAAGACTTTCGTGGAACTCATGAGGAGGGGTGATCTTCCAGTCTGGTTAGCCCATAAAGTAGCATCAGAAGGGATCAAATATACAGATAGAAAATGGTGCTTTGATGGACAACGTAATAATCAAATTTTAGAGGAGAACATGGATGTGGAAATCTGGACAAAGGAAGGAGAAAAGAAAAAACTGAGACCTAGGTGGCTTGATGCCCGCACTTATTCAGATCCCTTAGCACTCAAGGAATTCAAGGAATTTGCGGCTGGCAGAAAGTCAATCGCCCTTGATCTTGTGACAGAAATAGGAAGAGTGCCTTCACACCTAGCCCATAGAACGAGAAACGCTCTGGACAATCTGGTGATGCTGCATACGTCAGAACATGGCGGTAGGGCCTACAGGCATGCGGTGGAGGAACTACCAGAGACAATGGAAACACTCCTACTCTTGGGACTCATGATCTTGTTGACAGGTGGAGCAATGCTTTTCTTAATATCAGGTAAAGGGATTGGAAAGACTTCAATAGGACTCATTTGTGTAATTGCTTCCAGCGGCATGTTGTGGATGGCCGAAATCCCACTCCAGTGGATCGCGTCGGCTATAGTCCTGGAGTTTTTTATGATGGTGTTGCTTATACCAGAACCAGAAAAGCAGAGAACCCCCCAAGACAACCAACTCGCATATGTCGTGATAGGCATACTTACACTGGCTGCAATAATAGCAGCCAATGAAATGGGATTGCTAGAAACCACAAAGAGAGATTTAGGAATGTCTAAGGAGCCAGGTGTTGTCTCTCCAACCAGCTATTTAGATGTGGACTTGCATCCAGCATCAGCCTGGACATTGTACGCCGTGGCCACTACAGTAATAACACCAATGTTAAGACATACCATAGAGAATTCTACAGCAAATGTATCTCTGGCAGCTATAGCCAACCAGGCAGTGGTCCTGATGGGTTTGGACAAAGGATGGCCAATATCAAAAATGGACTTAGGAGTACCCCTACTGGCATTGGGTTGCTATTCACAAGTGAACCCACTAACTCTAACAGCGGCAGTACTCTTGCTGATCACACATTATGCTATTATAGGTCCAGGATTGCAGGCAAAAGCCACTCGTGAAGCTCAGAAAAGGACAGCTGCTGGAATAATGAAGAATCCAACGGTGGATGGGATAATGACAATAGACCTAGACCCTGTAATATATGATTCAAAATTTGAAAAGCAACTGGGACAGGTTATGCTCCTGGTTTTGTGTGTAGTCCAACTTTTGTTAATGAGAACATCATGGGCCTTATGTGAAGCTTTAACTCTAGCCACAGGACCAATAACAACACTCTGGGAAGGATCACCTGGGAAGTTTTGGAACACCACGATAGCTGTTTCCATGGCGAACATTTTTAGAGGGAGCTATTTAGCAGGAGCTGGGCTTGCTTTTTCCATTATGAAATCAGTAGGAACAGGAAAAAGAGGAACAGGCTCACAAGGCGAAACTTTAGGAGAAAAATGGAAAAAGAAGTTAAATCAATTATCCCGGAAAGACTTTGACCTTTACAAGAAATCTGGAATCACTGAAGTGGATAGAACAGAAGCCAAAGAAGGGTTGAAAAGAGGAGAAATAACACATCATGCCGTGTCCAGAGGTAGCGCAAAACTTCAATGGTTTGTGGAGAGAAACATGGTCATTCCCGAAGGAAGAGTCATAGACTTGGGCTGTGGAAGAGGAGGCTGGTCATATTACTGTGCAGGACTGAAAAAAGTCACAGAAGTGCGAGGATACACAAAAGGCGGTCCAGGACATGAAGAACCAGTACCTATGTCCACATATGGATGGAACATAGTTAAGTTAATGAGTGGAAAGGATGTGTTTTATCTTCCACCTGAAAAGTGTGACACCCTGTTGTGTGACATTGGAGAATCTTCACCAAGCCCAACAGTGGAAGAAAGCAGAACTATAAGAGTTTTGAAGATGGTTGAACCATGGCTAAAGAACAACCAATTTTGCATCAAAGTATTGAACCCTTACATGCCAACTGTGATTGAGCACCTAGAAAGACTACAAAGGAAACATGGAGGAATGCTTGTGAGAAATCCACTTTCACGAAACTCCACGCACGAAATGTACTGGATATCCAATGGCACAGGTAACATTGTCGCTTCAGTCAATATGGTATCTAGACTGCTACTGAACAGGTTCACGATGACACACAGAAGACCCACCATTGAGAAAGATGTGGATTTAGGAGCAGGAACTCGACATGTTAATGCGGAACCAGAAACACCCAATATGGATATCATTGGGGAAAGAATAAAAAGGATCAAGGAGGAGCACAACTCAACATGGCACTATGATGACGAAAACCCCTACAAAACGTGGGCTTACCATGGATCTTATGAAGTCAAAGCCACAGGCTCAGCCTCCTCCATGATAAATGGAGTCGTGAAACTCCTCACTAAACCATGGGATGTGGTGCCCATGGTGACACAGATGGCAATGACAGACACAACTCCATTTGGCCAGCAGAGAGTCTTTAAAGAGAAAGTGGACACCAGGACACCCAGGTCCATGCCAGGAACAAGAAGGGTCATGGGGATCACAGCGGAGTGGCTCTGGAGAACCCTGGGAAGGAACAAAAAACCTAGGTTATGCACAAGGGAAGAGTTTACAAAGAAGGTCAGGACTAACGCAGCCATGGGCGCCGTTTTCACAGAGGAGAACCAATGGGACAGCGCGAAAGCTGCTGTTGAGGATGAGGATTTTTGGAAACTTGTGAACAGAGAACGTGAACTCCACAAATTGGGCAAGTGTGGAAGCTGTGTTTACAACATGATGGGCAAGAGAGAGAAGAAACTTGGAGAGTTTGGCAAAGCAAAAGGCAGTAGAGCTATATGGTACATGTGGTTGGGAGCCAGGTACCTTGAGTTCGAAGCCCTTGGATTCCTAAATGAAGACCACTGGTTCTCGCGTGAGAACTCTTACAGTGGAGTGGAAGGAGAAGGACTGCACAAGCTAGGCTATATATTAAGGGACATTTCCAAGATACCCGGAGGAGCCATGTATGCTGATGACACAGCTGGTTGGGACACAAGAATAACAGAAGATGACCTGCACAATGAGGAAAAGATCACACAGCAAATGGACCCTGAACACAGGCAGCTAGCGAACGCTATATTTAAGCTCACATACCAAAACAAAGTGGTCAAAGTTCAACGACCGACTCCAACAGGCACGGTAATGGACATCATATCTAGGAAAGACCAAAGAGGCAGTGGACAGGTAGGAACTTATGGTCTGAATACA---TTCACCAACATGGAAGCCCAGTTAATCAGACAAATGGAAGGAGAAGGTGTGCTGTCAAAGGCAGACCTCGAGAACCCTCATCTGCCAGAGAAGAAAATTACACAATGGTTGGAAACCAAAGGAGTGGAGAGGTTAAAAAGAATGGCCATTAGCGGGGATGATTGCGTAGTGAAACCAATCGATGACAGGTTCGCTAATGCCCTGCTCGCTCTGAACGATATGGGAAAGGTTCGGAAAGACATACCTCAATGGCAGCCATCAAAGGGATGGCATGATTGGCAACAGGTTCCTTTCTGCTCCCACCACTTTCATGAATTGATCATGAAAGATGGAAGAAAGTTGGTGGTTCCCTGCAGACCCCAGGACGAACTAATAGGAAGAGCAAGAATCTCTCAAGGAGCGGGATGGAGCCTTAAAGAAACCGCATGTCTGGGGAAAGCCTACGCCCAAATGTGGAGTCTCATGTATTTTCACAGAAGAGACCTCAGACTAGCATCCAACGCCATATGTTCAGCAGTACCAGTCCACTGGGTCCCCACAAGTAGAACGACATGGTCTATTCATGCTCACCATCAGTGGATGACCACAGAAGACATGCTTACTGTCTGGAACAGGGTGTGGATCGAGGACAATCCATGGATGGAAGACAAAACTCCAGTCACAACCTGGGAAAATGTTCCATATCTAGGGAAGAGAGAAGACCAATGGTGCGGATCACTTATTGGTCTCACTTCCAGAGCAACCTGGGCCCAGAACATACCCACAGCAATTCAACAGGTGAGAAGCCTTATAGGCAATGAAGAGTTTCTGGACTACATGCCTTCAATGAAGAGATTTAGGAAGGAGGAGGAGTCGGAGGGAGCCATTTGG
>JF937647_c
ATGAACAACCAACGGAAGAAGACGGGAAAACCGTCTATCAATATGCTGAAACGCGTGAGAAACCGTGTGTCAACTGGATCACAGTTGGCGAAGAGATTCTCAAAAGGATTGCTGAACGGCCAGGGACCAATGAAATTGGTTATGGCGTTCATAGCTTTCCTCAGATTTCTAGCCATTCCACCAACAGCAGGAGTCTTGGCTAGATGGGGAACCTTCAAGAAGTCGGGGGCCATCAAGGTCCTGAAAGGCTTCAAGAAGGAGATCTCAAACATGCTGAGCATAATCAACAAACGGAAAAAGACATCGCTCTGTCTCATGATGATATTGCCAGCAGCACTTGCTTTCCACTTGACCTCACGAGATGGAGAGCCGCGCATGATTGTGGGGAAGAATGAAAGAGGAAAATCCCTACTTTTTAAGACGGCCTCTGGAATTAACATGTGCACACTCATAGCCATGGACTTGGGAGAGATGTGTGATGACACGGTCACTTACAAATGCCCCCACATCACCGAAGTGGAACCTGAAGACATTGACTGCTGGTGTAACCTCACATCAACATGGGTGACTTATGGAACGTGCAATCAAGCCGGAGAGCATAGACGCGACAAGAGATCAGTGGCGTTAGCTCCCCATGTCGGCATGGGACTAGACACACGCACCCAAACCTGGATGTCGGCTGAAGGAGCTTGGAGGCAAGTCGAGAAAGTAGAGACATGGGCCCTTAGGCACCCAGGGTTCACCATACTAGCCCTATTTCTTGCCCATTACATAGGCACATCCTTGACCCAGAAGGTGGTTATTTTTATACTACTAATGCTGGTCACCCCATCCATGACAATGAGATGTGTGGGAGTAGGAAACAGAGATTTTGTGGAAGGTCTATCAGGAGCTACGTGGGTTGACGTGGTGCTCGAGCACGGGGGGTGTGTGACTACCATGGCTAAGAACAAGCCAACGTTGGATATAGAGCTTCAGAAGACCGAGGCCACCCAATTGGCGACCCTAAGGAAGCTATGCATTGAGGGGAAAATTACTAACATAACAACTGACTCAAGATGTCCTACCCAAGGGGAAGCGACTTTGCCTGAGGAGCAGGACCAAAACTACGTGTGTAAGCATACATACGTAGACAGAGGCTGGGGGAACGGATGTGGTTTGTTTGGCAAGGGAAGCTTGGTAACGTGTGCGAAATTTCAATGCCTAGAACCAATAGAGGGAAAAGTGGTGCAACATGAGAACCTCAAATACACCGTCATCATTACAGTGCACACAGGAGATCAACACCAGGTGGGAAATGAAACGCAGGGAGTCACGGCTGAGATAACACCTCAGGCATCAACCACTGAAGCCATCTTGCCTGAATATGGAACCCTTGGGCTAGAATGTTCACCACGGACAGGTTTGGATTTCAATGAAATGATCTTGCTAACAATGAAGAACAAAGCATGGATGGTACATAGACAATGGTTTTTTGACCTACCTCTACCATGGACATCAGGAGCTACAACGGAAACACCAACTTGGAACAGAAAGGAGCTTCTTGTGACATTCAAAAACGCACATGCGAAGAAACAAGAAGTAGTTGTCCTTGGATCGCAAGAGGGAGCAATGCATACCGCATTGACAGGAGCCACAGAAATCCAAAACTCAGGAGGCACAAGTATTTTTGCGGGGCACTTAAAATGCAGACTTAAGATGGACAAATTGGAACTCAAGGGGATGAGTTATGCAATGTGCACGAATACCTTTGTGTTGAAGAAAGAAGTCTCAGAAACGCAGCATGGGACAATACTCATTAAGGTCGAGTACAAAGGGGAAGATGTACCCTGCAAGATTCCTTTCTCCACAGAGGATGGACAAGGGAAGGCTCACAATGGCAGACTGATTACAGCCAACCCAGTGGTGACTAAGAAGGAGGAGCCTGTCAATATTGAGGCTGAACCTCCTTTTGGGGAAAGCAACATAGTGATTGGAATTGGAGACAACGCCTTGAAAATCAACTGGTATAAGAAGGGAAGCTCTATTGGGAAGATGTTCGAGGCCACTGCCAGAGGTGCAAGGCGCATGGCCATCTTGGGAGACACAGCTTGGGACTTTGGATCAGTGGGTGGCGTTCTGAACTCATTAGGCAAAATGGTGCACCAAATATTCGGAAGTGCTTACACAGCCCTATTCAGTGGAGTCTCTTGGGTAATGAAAATTGGAATAGGAGTTCTCTTGACTTGGATAGGGTTGAACTCAAAAAACACATCCATGTCATTTTCATGCATTGCGATAGGAATCATTACACTCTATCTGGGAGCTGTGGTGCAAGCTGACATGGGGTGTGTTATAAACTGGAAAGGCAAAGAACTCAAATGTGGAAGTGGAATCTTCGTCACCAACGAGGTCCATACCTGGACAGAACAATACAAATTCCAAGCAGACTCCCCAAAAAGATTGGCGACAGCCATTGCAGGCGCTTGGGAGAATGGAGTGTGCGGAATTAGGTCAACAACCAGAATGGAGAATCTCCTGTGGAAGCAAATAGCCAATGAACTGAACTACATATTGTGGGAAAACAATATCAAACTAACGGTAGTTGTGGGTGATATAATTGGGGTCTTAGAGCAAGGAAAAAGAACACTAACACCACAACCCATGGAGCTAAAATACTCATGGAAAACGTGGGGAAAGGCAAAAATAGTGACAGCTGAAACACAAAATTCCTCTTTCATAATAGACGGGCCAAACACACCGGAGTGTCCAAGTGTCTCAAGAGCATGGAATGTGTGGGAGGTGGAAGATTACGGGTTCGGAGTCTTCACAACCAACATATGGCTGAAACTCCGAGAGGTGTACACCCAACTATGTGACCATAGGCTAATGTCGGCAGCCGTCAAGGATGAGAGGGCCGTACATGCCGACATGGGCTATTGGATAGAAAGCCAAAAGAATGGAAGTTGGAAGCTGGAAAAAGCATCCCTCATAGAGGTGAAAACCTGCACATGGCCAAAATCACATACCCTTTGGAGTAATGGTGTGCTAGAGAGTGACATGATCATCCCAAAGAGTCTAGCTGGTCCTATTTCGCAACACAACCACAGGCCCGGGTACCACACCCAGACGGCGGGACCATGGCATTTAGGAAAATTAGAGCTGGACTTCAACTATTGTGAAGGAACAACGGTTGTCATTACAGAAAATTGTGGGACAAGAGGCCCATCATTGAGAACAACAACAGTGTCAGGGAAGTTAATACACGAATGGTGTTGCCGCTCGTGCACACTTCCTCCCTTGCGATACATGGGAGAAGACGGTTGCTGGTATGGCATGGAAATCAGACCCATCAGTGAGAAAGAAGAGAACATGGTAAAGTCTTTAGTCTCAGCGGGAAGTGGAAAGGTGGACAACTTCACAATGGGTGTCTTGTGCTTGGCAATCCTCTTTGAAGAGGTGATGAGAGGAAAATTTGGGAAGAAACACATGATTGCGGGGGTTTTCTTCACGTTTGTGCTCCTTCTCTCAGGGCAAATAACATGGAGAGACATGGCGCACACACTAATAATGATTGGGTCCAACGCATCTGACAGGATGGGAATGGGCGTTACCTACCTAGCTTTAATTGCAACATTTAAAATTCAGCCATTCTTGGCTTTGGGATTTTTCCTAAGAAAACTGACATCCAGAGAAAATTTATTGTTAGGAGTTGGGCTGGCTATGGCAACAACGTTACAACTGCCAGAGGACATTGAACAAATGGCAAATGGAATCGCTCTGGGGCTCATGGCTCTTAAACTGATAACACAATTTGAAATATACCAATTATGGACAGCATTAATCTCCTTAACGTGTTCAAATACGATTTTTACGTTGACTGTTGCCTGGAGAACAGCCACCCTGATTTTGGCCGGAGTTTCGCTTTTACCAATGTGCCAGTCTTCGAGCATGAGGAAAACAGACTGGCTTCCAATGGCAGTGGCAGCTATGGGAGTTCCACCTCTACCACTTTTTATTTTTAGCTTGAAAGACACACTCAAAAGGAGAAGCTGGCCACTGAATGAAGGGGTGATGGCTGTTGGGCTTGTGAGCATTCTGGCCAGTTCTCTCCTTAGAAATGATGTACCCATGGCTGGACCATTAGTGGCCGGGGGCTTGCTGATAGCGTGCTACGTCATAACTGGCACGTCAGCAGACCTCACCGTAGAAAAAGCAGCAGATATAACATGGGAGGAAGAGGCTGAGCAAACAGGAGTGTCCCACAACTTAATGATCACAGTTGATGATGATGGAACAATGAGAATAAAAGATGATGAGACTGAGAATATCCTAACAGTGCTTTTAAAAACAGCATTACTAATAGTATCAGGAATCTTTCCATACTCCATACCCGCAACATTGCTGGTCTGGCATACTTGGCAAAAGCAAACCCAAAGATCCGGCGTTCTATGGGACGTACCCAGCCCTCCAGAGACACAGAAGGCAGAACTGGAAGAAGGGGTCTATAGGATCAAACAGCAAGGAATTTTTGGGAAAACCCAAGTAGGAGTTGGAGTACAGAAAGAAGGAGTCTTCCACACCATGTGGCACGTTACAAGAGGGGCAGTGTTGACATACAATGGGAAAAGACTGGAACCAAACTGGGCTAGCGTGAAAAAAGATCTGATTTCATACGGAGGAGGATGGAGATTGAGCGCACAATGGCAAAAGGGGGAGGAGGTGCAGGTTATTGCCGTAGAGCCTGGGAAGAACCCAAAGAACTTTCAAACCATGCCAGGCACTTTTCAGACTACAACAGGGGAAATAGGAGCAATTGCACTGGATTTCAAGCCTGGAACTTCAGGATCTCCTATCATAAACAGAGAGGGAAAGGTAGTGGGACTGTATGGTAATGGAGTGGTTACAAAGAATGGTGGCTACGTCAGCGGAATAGCGCAAACGAACGCAGAACCAGATGGACCGACACCAGAATTGGAAGAAGAGATGTTCAAAAAGCGAAATCTAACCATAATGGATCTTCATCCTGGGTCAGGAAAGACACGGAAATACCTTCCAGCTATTGTTAGAGAGGCAATCAAGAGACGTTTAAGAACTCTAATTTTGGCACCGACAAGGGTGGTTGCAGCTGAGATGGAAGAAGCATTGAAAGGGCTCCCAATAAGGTACCAAACAACAGCAACAAAATCTGAACACACAGGAAGAGAGATTGTTGATCTAATGTGCCACGCAACGTTCACAATGCGTCTGCTGTCACCAGTTAGGGTCCCAAACTATAACTTGATAATAATGGATGAAGCCCATTTCACAGACCCAGCCAGTATAGCAGCTAGAGGGTACATATCGACTCGTGTTGGAATGGGAGAGGCAGCCGCAATTTTCATGACAGCAACGCCCCCTGGAACAGCTGACGCCTTTCCTCAGAGCAACGCTCCAATTCAAGATGAAGAAAGGGACATACCAGAACGCTCATGGAATTCAGGCAATGAATGGATAACCGACTTCGCTGGGAAAACGGTGTGGTTTGTCCCCAGCATTAAGGCCGGAAATGACATAGCAAACTGCTTGCGAAAAAACGGGAAAAAGGTCATTCAACTTAGTAGGAAGACTTTTGACACAGAATATCAGAAAACTAAACTGAATGATTGGGACTTCGTGGTGACAACTGACATTTCAGAAATGGGGGCCAATTTCAAAGCTGATAGAGTGATCGACCCAAGAAGATGTCTCAAACCAGTGATCCTGACAGATGGACCAGAGCGGGTGATCCTAGCTGGACCAATGCCAGTCACCGCGGCGAGTGCTGCGCAAAGGAGAGGGAGAGTTGGCAGGAACCCACAAAAAGAAAATGACCAGTACATATTCACGGGCCAGCCTCTCAACAATGATGAAGACCATGCTCACTGGACAGAAGCAAAAATGCTGCTGGACAACATTAATACACCAGAAGGGATCATACCAGCTCTCTTTGAGCCAGAAAGGGAGAAGTCAGCCGCCATAGACGGTGAGTATCGCCTAAAAGGTGAGTCCAGGAAGACTTTCGTGGAACTCATGAGGAGGGGTGACCTTCCAGTCTGGTTAGCCCATAAAGTAGCATCAGAAGGGATCAAATATACAGATAGAAAATGGTGCTTTGATGGACAACGTAATAATCAAATTTTAGAGGAGAACATGGATGTGGAAATCTGGACAAAGGAAGGAGAAAAGAAAAAACTGAGACCTAGGTGGCTTGATGCCCGCACTTATTCAGATCCCTTAGCACTCAAGGAATTCAAGGAATTTGCGGCTGGCAGAAAGTCAATCGCCCTTGATCTTGTGACAGAAATAGGAAGAGTGCCTTCACACCTAGCCCATAGAACGAGAAACGCTCTGGACAATCTGGTGATGCTGCATACATCAGAACATGGCGGTAGGGCCTACAGGCATGCGGTGGAGGAACTACCAGAGACAATGGAAACACTCCTACTCTTGGGACTCATGATCTTGTTGACAGGTGGAGCAATGCTTTTCTTAATATCAGGTAAAGGGATTGGAAAGACTTCAATAGGACTCATTTGTGTAATTGCTTCCAGCGGCATGTTGTGGATGGCCGAAATCCCACTCCAGTGGATCGCGTCGGCTATAGTCCTGGAGTTTTTTATGATGGTGTTGCTTATACCAGAACCAGAAAAGCAGAGAACCCCCCAAGACAACCAACTCGCATATGTCGTGATAGGCATACTTACACTGGCTGCAATAATAGCAGCCAATGAAATGGGATTGCTAGAAACTACAAAGAGAGATTTAGGAATGTCTAAGGAGCCAGGTGTTGTCTCTCCAACCAGCTATTTAGATGTGGACTTGCATCCAGCATCAGCCTGGACATTGTACGCCGTGGCCACTACAGTAATAACACCAATGTTAAGACATACCATAGAGAATTCTACAGCAAATGTATCTCTGGCAGCTATAGCCAACCAGGCAGTGGTCCTGATGGGTTTGGACAAAGGATGGCCAATATCAAAAATGGACTTAGGAGTACCCCTACTGGCATTGGGTTGCTATTCACAAGTGAACCCACTAACTCTAACAGCGGCAGTACTCTTGCTGATCACACATTATGCTATTATAGGTCCAGGATTGCAGGCAAAAGCCACCCGTGAAGCTCAGAAAAGGACAGCTGCTGGAATAATGAAGAATCCAACGGTGGATGGGATAATGACAATAGACCTAGATCCTGTAATATATGATTCAAAATTTGAAAAGCAACTGGGACAGGTTATGCTCCTGGTTTTGTGTGTAGTCCAACTTTTGTTAATGAGAACATCATGGGCCTTGTGTGAAGCTTTAACTCTAGCCACAGGACCAATAACAACACTCTGGGAAGGATCACCTGGGAAGTTTTGGAACACCACGATAGCTGTTTCCATGGCGAACATTTTTAGAGGGAGCTATTTAGCAGGAGCTGGGCTTGCTTTTTCCATTATGAAATCAGTAGGAACAGGAAAAAGAGGAACAGGCTCACAAGGCGAAACTTTAGGAGAAAAATGGAAAAAGAAGTTAAATCAATTATCCCGGAAAGACTTTGACCTTTACAAGAAATCTGGAATCACTGAAGTGGATAGAACAGAAGCCAAAGAAGGGTTGAAAAGAGGAGAAATAACACATCATGCCGTGTCCAGAGGTAGCGCAAAACTTCAATGGTTTGTGGAGAGAAACATGGTCATTCCCGAAGGAAGAGTCATAGACTTGGGCTGTGGAAGAGGAGGCTGGTCATATTACTGTGCAGGACTGAAAAAAGTCACAGAAGTGCGAGGATACACAAAAGGCGGTCCAGGACATGAAGAACCAGTACCTATGTCCACATATGGATGGAACATAGTTAAGTTAATGAGTGGAAAGGATGTGTTTTATCTTCCACCTGAAAAGTGTGACACCCTGTTGTGTGACATTGGAGAATCTTCACCAAGCCCAACAGTGGAAGAAAGCAGAACTATAAGAGTTTTGAAGATGGTTGAACCATGGCTAAAGAACAACCAATTTTGCATCAAAGTATTGAACCCTTACATGCCAACTGTGATTGAGCACCTAGAAAGACTACAAAGGAAACATGGAGGAATGCTTGTGAGAAATCCACTTTCACGAAACTCCACGCACGAAATGTACTGGATATCCAATGGCACAGGTAACATTGTCGCTTCAGTCAATATGGTATCTAGACTGCTACTGAACAGGTTCACGATGACACACAGAAGACCCACCATTGAGAAAGATGTGGATTTAGGAGCAGGAACTCGACATGTTAATGCGGAACCAGAAACACCCAATATGGATGTCATTGGGGAAAGAATAAAAAGGATCAAGGAGGAGCATAACTCAACATGGCACTATGATGACGAAAACCCCTACAAAACGTGGGCTTACCATGGATCTTATGAAGTCAAAGCCACAGGCTCAGCCTCCTCCATGATAAATGGAGTCGTGAAACTCCTCACTAAACCATGGGATGTGGTGCCCATGGTGACACAGATGGCAATGACAGACACAACTCCATTTGGCCAGCAGAGAGTCTTTAAAGAGAAAGTGGACACCAGGACACCCAGGTCCATGCCAGGAACAAGAAGGGTCATGGGGATCACAGCGGAGTGGCTCTGGAGAACCCTGGGAAGGAACAAAAAACCTAGGTTATGCACAAGGGAAGAGTTTACAAAGAAGGTCAGGACTAACGCAGCCATGGGCGCCGTTTTCACAGAGGAGAACCAATGGGACAGCGCGAAAGCTGCTGTTGAGGATGAGGATTTTTGGAAACTTGTGGACAGAGAACGTGAACTCCACAAATTGGGCAAGTGTGGAAGCTGTGTTTACAACATGATGGGCAAGAGAGAGAAGAAACTTGGAGAGTTTGGCAAAGCAAAAGGCAGTAGAGCTATATGGTACATGTGGTTGGGAGCCAGGTACCTTGAGTTCGAAGCCCTTGGATTCTTAAATGAAGACCACTGGTTCTCGCGTGAGAACTCTTACAGTGGAGTGGAAGGAGAAGGACTGCACAAGCTAGGCTATATATTAAGGGACATTTCCAAGATACCCGGAGGAGCCATGTATGCTGATGACACAGCTGGTTGGGACACAAGAATAACAGAAGATGACCTGCACAATGAGGAAAAGATCACACAGCAAATGGACCCTGAACACAGGCAGCTAGCGAACGCTATATTTAAGCTCACATACCAAAACAAAGTGGTCAAAGTTCAACGACCGACTCCAACAGGCACGGTAATGGACATCATATCTAGGAAAGACCAAAGAGGCAGTGGACAGGTAGGAACTTATGGTCTGAATACA---TTCACCAACATGGAAGCCCAGTTAATCAGACAAATGGAAGGAGAAGGTGTGCTGTCAAAGGCAGACCTCGAGAACCCTCATCTGCCAGAGAAGAAAATTACACAATGGTTGGAAACCAAAGGAGTGGAGAGGTTAAAAAGAATGGCCATTAGCGGGGATGATTGCGTAGTGAAACCAATCGATGACAGGTTCGCTAATGCCCTGCTCGCTCTGAACGATATGGGAAAGGTTCGGAAAGACATACCTCAATGGCAGCCATCAAAGGGATGGCATGATTGGCAACAGGTTCCTTTCTGCTCCCACCACTTTCATGAATTGATCATGAAAGATGGAAGAAAGTTGGTGGTTCCCTGCAGACCCCAGGACGAACTAATAGGAAGAGCAAGAATCTCTCAAGGAGCGGGATGGAGCCTTAAAGAAACCGCATGTCTGGGGAAAGCCTACGCCCAAATGTGGAGTCTCATGTATTTTCACAGAAGAGACCTCAGACTAGCATCCAACGCCATATGTTCAGCAGTACCAGTCCACTGGGTCCCCACAAGTAGAACGACATGGTCTATTCATGCTCACCATCAGTGGATGACCACAGAAGACATGCTTACTGTCTGGAACAGGGTGTGGATCGAGGACAATCCATGGATGGAAGACAAAACTCCAGTCACAACCTGGGAAAATGTTCCATATCTAGGGAAGAGAGAAGACCAATGGTGCGGATCACTTATTGGTCTCACCTCCAGAGCAACCTGGGCCCAGAACATACCTACAGCAATTCAACAGGTGAGAAGCCTTATAGGCAATGAAGAGTTTCTGGACTACATGCCTTCAATGAAGAGATTTAGGAAGGAGGAGGAGTCGGAGGGAGCCATTTGG
>JF937646_c
ATGAACAACCAACGGAAGAAGACGGGAAAACCGTCTATCAATATGCTGAAACGCGTGAGAAACCGTGTGTCAACTGGATCACAGTTGGCGAAGAGATTCTCAAAAGGATTGCTGAACGGCCAGGGACCAATGAAATTGGTTATGGCGTTCATAGCTTTCCTCAGATTTCTAGCCATTCCACCAACAGCAGGAGTCTTGGCTAGATGGGGAACCTTCAAGAAGTCGGGGGCCATCAAGGTCCTGAAAGGCTTCAAGAAGGAGATCTCAAACATGCTGAGTATAATCAACAAACGGAAAAAGACATCGCTCTGTCTCATGATGATATTGCCAGCAGCACTTGCTTTCCACTTGACCTCACGAGATGGAGAGCCGCGCATGATTGTGGGGAAGAATGAAAGAGGAAAATCCCTACTTTTTAAGACGGCCTCTGGAATTAACATGTGCACACTCATAGCCATGGACTTGGGAGAGATGTGTGATGACACGGTCACTTACAAATGCCCCCACATCACCGAAGTGGAACCTGAAGACATTGACTGCTGGTGTAACCTCACATCAACATGGGTGACTTATGGAACGTGCAATCAAGCCGGAGAGCATAGACGCGACAAGAGATCAGTGGCGTTAGCTCCCCATGTCGGCATGGGACTAGACACACGCACCCAAACCTGGATGTCGGCTGAAGGAGCTTGGAGGCAAGTCGAGAAGGTAGAGACATGGGCCCTTAGGCACCCAGGGTTCACCATACTAGCCCTATTTCTTGCCCATTACATAGGCACATCCTTGACCCAGAAGGTGGTTATTTTTATACTACTAATGCTGGTCACCCCATCCATGACAATGAGATGTGTGGGAATAGGAAACAGAGATTTTGTGGAAGGTCTATCAGGAGCTACGTGGGTTGACGTGGTGCTCGAGCACGGGGGGTGTGTGACTACCATGGCTAAGAACAAGCCAACGTTGGATATAGAGCTTCAGAAGACCGAGGCCACCCAATTGGCGACCCTAAGGAAGCTATGCATTGAGGGGAAAATTACTAACATAACAACTGACTCAAGATGTCCTACCCAAGGGGAAGCGACTTTGCCTGAGGAGCAGGACCAAAACTACGTGTGCAAGCATACATACGTAGACAGAGGCTGGGGGAACGGATGTGGTTTGTTTGGCAAGGGAAGCTTGGTAACATGTGCGAAATTTCAATGCCTAGAACCAATAGAGGGAAAAGTGGTGCAATATGAGAACCTCAAATACACCGTCATCATTACAGTGCACACAGGAGATCAACACCAGGTGGGAAATGAAACGCAGGGAGTCACGGCTGAGATAACACCTCAGGCATCAACCACTGAAGCCATCTTGCCTGAATATGGAACCCTTGGGCTAGAATGCTCACCACGGACAGGCTTGGATTTCAATGAAATGATCTTGCTAACAATGAAGAACAAAGCATGGATGGTACATAGACAATGGTTTTTTGACCTACCTCTACCATGGACATCAGGAGCTACAACGGAAACACCAACCTGGAACAGAAAGGAGCTTCTTGTGACATTCAAAAACGCACATGCGAAGAAACAAGAAGTAGTTGTCCTTGGATCGCAAGAGGGAGCAATGCATACCGCATTGACAGGAGCCACAGAAATCCAAAACTCAGGAGGCACAAGTATTTTTGCGGGGCACTTAAAATGCAGACTTAAGATGGACAAATTGGAACTCAAGGGGATGAGTTATGCAATGTGCACGAATGCCTTTGTGTTGAAGAAAGAAGTCTCAGAAACGCAGCATGGGACAATACTCATTAAGGTCGAGTACAAAGGGGAAGATGTGCCTTGCAAGATTCCTTTCTCCACAGAGGATGGACAAGGGAAAGCTCACAATGGCAGACTGATTACAGCCAACCCAGTGGTGACCAAGAAGGAGGAGCCTGTCAATATTGAGGCTGAACCTCCTTTTGGGGAAAGCAACATAGTGATTGGAATTGGAGACAACGCCTTGAAAATCAACTGGTATAAGAAGGGAAGCTCTATTGGGAAGATGTTCGAGGCCACTGCCAGAGGTGCAAGGCGCATGGCCATCTTGGGAGACACAGCTTGGGACTTTGGATCAGTGGGTGGCGTTCTGAACTCATTAGGCAAAATGGTGCACCAAATATTCGGAAGTGCTTACACAGCCCTATTCAGTGGAGTCTCTTGGGTAATGAAAATTGGAATAGGAGTTCTCTTGACTTGGATAGGGTTGAACTCAAAAAACACATCCATGTCATTTTCATGCATTGCGATAGGAATCATTACACTCTATCTGGGAGCTGTGGTGCAAGCTGACATGGGGTGTGTTATAAACTGGAAAGGCAAAGAACTCAAATGTGGAAGTGGAATCTTCGTCACCAACGAGGTCCATACCTGGACAGAACAATACAAATTCCAAGCAGACTCCCCAAAAAGATTGGCGACAGCCATTGCAGGCGCTTGGGAGAATGGAGTGTGCGGAATTAGGTCAACAACCAGAATGGAGAATCTCCTGTGGAAGCAAATAGCCAATGAACTGAACTACATATTGTGGGAAAACAATATCAAACTAACGGTAGTTGTGGGTGATATAATTGGGGTCTTAGAGCAAGGAAAAAGAACACTAACACCACAACCCATGGAGCTAAAGTACTCATGGAAAACGTGGGGAAAGGCAAAAATAGTGACAGCTGAAACACAAAATTCCTCTTTCATAATAGACGGGCCAAACACACCGGAGTGTCCAAGTGTCTCAAGAGCATGGAATGTGTGGGAGGTGGAAGATTACGGGTTCGGAGTCTTCACAACCAACATATGGCTGAAACTCCGAGAGGTGTACACCCAACTATGTGACCATAGGCTAATGTCGGCAGCCGTCAAGGATGAGAGGGCCGTACATGCCGACATGGGCTATTGGATAGAAAGCCAAAAGAATGGAAGTTGGAAGCTGGAAAAAGCATCCCTCATAGAGGTGAAAACCTGCACATGGCCAAAATCACATACCCTTTGGAGTAATGGTGTGCTAGAGAGTGACATGATCATCCCAAAGAGTCTAGCTGGTCCTATTTCGCAACACAACCACAGGCCCGGGTACCACACCCAGACGGCGGGACCATGGCATTTAGGAAAATTAGAGCTGGACTTCAACTATTGTGAAGGAACAACGGTTGTCATTACAGAAAACTGTGGGACAAGAGGCCCATCATTGAGAACAACAACAGTGTCAGGGAAGTTAATACACGAATGGTGTTGCCGTTCGTGCACACTCCCTCCCTTGCGATACATGGGAGAAGACGGTTGCTGGTATGGCATGGAAATCAGACCCATCAGTGAGAAAGAAGAGAACATGGTAAAGTCTTTAGTCTCAGCGGGAAGTGGAAAGGTGGACAACTTCACAATGGGTGTCTTGTGCTTGGCAATCCTCTTTGAAGAGGTGATGAGAGGAAAATTTGGGAAGAAACACATGATTGCGGGGGTTTTCTTCACGTTTGTGCTCCTTCTCTCAGGGCAAATAACATGGAGAGACATGGCGCACACACTAATAATGATTGGGTCCAACGCATCTGACAGGATGGGAATGGGCGTTACCTACCTAGCTTTAATTGCAACATTTAAAATTCAGCCATTCTTGGCTTTGGGATTTTTCCTAAGAAAACTGACATCCAGAGAAAATTTATTGTTAGGAGTTGGGCTGGCTATGGTAACAACGTTACAACTGCCAGAGGACATTGAACAAATGGCAAATGGAATCGCTCTGGGGCTCATGGCTCTTAAACTGATAACACAATTTGAAACATACCAATTATGGACAGCATTAATCTCCTTAACGTGTTCAAATACGATTTTTACGTTGACTGTTGCCTGGAGAACAGCCACCCTGATTTTGGCCGGAGTTTCGCTCTTACCAGTGTGCCAGTCTTCGAGCATGAGGAAAACAGACTGGCTTCCAATGGCAGTGGCAGCTATGGGAGTTCCACCTCTACCACTTTTTATTTTTGGCTTGAAAGACACACTCAAAAGGAGAAGCTGGCCACTGAATGAAGGGGTGATGGCTGTTGGGCTTGTGAGCATTCTGGCCAGTTCTCTCCTTAGAAATGATGTACCCATGGCTGGACCATTAGTGGCCGGGGGCTTGCTGATAGCGTGCTACGTCATAACTGGCACGTCAGCAGACCTCACCGTAGAAAAAGCAGCAGATATAACATGGGAGGAAGAGGCTGAGCAAACAGGAGTGTCCCACAACTTAATGATCACAGTTGATGATGATGGAACAATGAGAATAAAAGATGATGAGACTGAGAATATCCTAACAGTGCTCTTAAAAACAGCATTACTAATAGTATCAGGAATCTTTCCATACTCCATACCCGCAACATTGCTGGTCTGGCATACCTGGCAAAAGCAAACCCAAAGATCCGGCGTTCTATGGGACGTACCCAGCCCCCCAGAGACACAGAAAGCAGAACTGGAAGAAGGGGTCTATAGGATCAAACAGCAAGGAATTTTTGGGAAAACCCAAGTAGGAGTTGGAGTACAGAAAGAAGGAGTCTTCCACACCATGTGGCACGTTACAAGAGGGGCAGTGTTGACATACAATGGGAAAAGACTGGAACCAAACTGGGCTAGCGTGAAAAAAGATCTGATTTCATACGGAGGAGGATGGAGATTGAGCGCACAATGGCAAAAGGGGGAGGAGGTGCAGGTTATTGCCGTAGAGCCTGGGAAGAACCCAAAGAACTTTCAAACCATGCCAGGTACTTTTCAGACTACAACAGGGGAAATAGGAGCAATTGCACTGGATTTCAAGCCTGGAACTTCAGGATCTCCTATCATAAACAGAGAGGGAAAGGTAGTGGGACTGTATGGTAATGGAGTGGTTACAAAGAATGGTGGCTACGTCAGCGGAATAGCGCAAACGAACGCAGAACCAGATGGACCGACACCAGAATTGGAAGAAGAGATGTTCAAAAAGCGAAATCTAACCATAATGGATCTTCATCCTGGGTCAGGAAAGACACGGAAATACCTTCCAGCTATTGTTAGAGAGGCAATCAAGAGACGTTTAAGAACTCTAATTTTGGCACCGACAAGGGTGGTTGCAGCTGAGATGGAAGAAGCATTGAAAGGGCTCCCAATAAGGTACCAAACAACAGCAACAAAATCTGAACACACAGGAAGAGAGATTGTTGATCTAATGTGCCACGCAACGTTCACAATGCGTCTGCTGTCACCAGTTAGGGTCCCAAACTATAACTTGATAATAATGGATGAAGCCCATTTCACAGACCCAGCCAGTATAGCGGCTAGAGGGTACATATCGACTCGTGTTGGAATGGGAGAGGCAGCCGCAATTTTCATGACAGCAACGCCCCCTGGAACAGCTGACGCCTTTCCTCAGAGCAACGCTCCAATTCAAGATGAAGAAAGGGACATACCAGAACGCTCATGGAATTCAGGCAATGAATGGATAACCGACTTCGCTGGGAAAACGGTGTGGTTTGTCCCCAGCATTAAGGTCGGAAATGACATAGCAAACTGCTTGCGAAAAAACGGGAAAAAGGTCATTCAACTTAGTAGGAAGACTTTTGACACAGAATATCAGAAAACTAAACTGAATGATTGGGACTTCGTGGTGACAACTGACATTTCAGAAATGGGGGCCAATTTCAAAGCTGATAGAGTGATCGACCCAAGAAGATGTCTCAAACCAGTGATCCTGACAGATGGACCAGAGCGGGTGATCCTGGCTGGACCAATGCCAGTCACCGCGGCGAGTGCTGCGCAAAGGAGAGGGAGAGTTGGCAGGAACCCACAAAAAGAAAATGACCAGTACATATTCACGGGCCAGCCTCTCAACAATGATGAAGACCATGCTCACTGGACAGAAGCAAAAATGCTGCTGGACAACATTAATACACCAGAAGGGATCATACCAGCTCTCTTTGAGCCAGAAAGGGAGAAGTCAGCCGCCATAGACGGTGAGTATCGCCTGAAAGGTGAGTCCAGGAAGACTTTCGTGGAACTCATGAGGAGGGGTGACCTTCCAGTCTGGTTAGCCCATAAAGTAGCATCAGAAGGGATCAAATATACAGATAGAAAATGGTGCTTTGATGGACAACGTAATAATCAAATTTTAGAGGAGAACATGGATGTGGAAATCTGGACAAAGGAAGGAGAAAAGAAAAAACTGAGACCTAGGTGGCTTGATGCCCGCACTTATTCAGATCCCTTAGCACTCAAGGAATTCAAGGAATTTGCGGCTGGCAGAAAGTCAATCGCCCTTGATCTTGTGACAGAAATAGGAAGAGTGCCTTCACACCTAGCCCATAGAACGAGAAACGCTCTGGACAATCTGGTGATGCTGCATACGTCAGAACATGGCGGTAGGGCCTACAGGCATGCGGTGGAGGAACTACCAGAGACAATGGAAACACTCCTACTCTTGGGACTCATGATCTTGTTGACAGGTGGAGCAATGCTTTTCTTAATATCAGGTAAAGGGATTGGAAAGACTTCAATAGGACTCATTTGTGTAATTGCTTCCAGCGGCATGTTGTGGATGGCCGAAATCCCACTCCAGTGGATCGCGTCGGCAATAGTCCTGGAGTTTTTTATGATGGTGTTGCTTATACCAGAACCAGAAAAGCAGAGAACCCCCCAAGACAACCAACTCGCATATGTCGTGATAGGCATACTTACACTGGCTGCAATAATAGCAGCCAATGAAATGGGATTGCTAGAAACTACAAAGAGAGATTTAGGAATGTCTAAGGAGCCAGGTGTTGTCTCTCCAACCAGCTATTTAGATGTGGACTTGCATCCAGCATCAGCCTGGACATTGTACGCCGTGGCTACTACAGTAATAACACCAATGTTAAGACATACCATAGAGAATTCTACAGCAAATGTATCTCTGGCAGCTATAGCCAACCAGGCAGTGGTCCTGATGGGTCTGGACAAAGGATGGCCAATATCAAAAATGGACTTAGGAGTACCCCTACTGGCATTGGGTTGCTATTCACAAGTGAACCCACTAACTCTAACAGCGGCAGTACTCTTGCTGATCACACATTATGCTATTATAGGTCCAGGATTGCAGGCAAAAGCCACTCGTGAAGCTCAGAAAAGGACAGCTGCTGGAATAATGAAGAATCCAACGGTGGATGGGATAATGACAATAGACCTAGATCCTGTAATATATGATTCAAAATTTGAAAAGCAACTGGGACAGGTTATGCTCCTGGTTTTGTGTGCAGTCCAACTTTTGTTAATGAGAACATCATGGGCCTTGTGTGAAGCTTTAACTCTAGCCACAGGACCAATAACAACACTCTGGGAAGGATCACCTGGGAAGTTTTGGAACACCACGATAGCTGTTTCCATGGCGAACATTTTTAGAGGGAGCTATTTAGCAGGAGCTGGGCTTGCTTTTTCCATTATGAAATCAGTAGGAACAGGAAAAAGAGGAACAGGCTCACAAGGTGAAACTTTAGGAGAAAAATGGAAAAAGAAGTTAAATCAATTATCCCGGAAAGACTTTGACCTTTACAAGAAATCTGGAATCACTGAAGTGGATAGAACAGAAGCCAAAGAAGGGTTGAAAAGAGGAGAAATAACACATCATGCCGTGTCCAGAGGTAGCGCAAAACTTCAATGGTTTGTGGAGAGAAACATGGTCATTCCCGAAGGAAGAGTCATAGACTTGGGCTGTGGAAGAGGAGGCTGGTCATATTACTGTGCAGGACTGAAAAAAGTCACAGAAGTGCGAGGATACACAAAAGGCGGTCCAGGACATGAAGAACCAGTACCTATGTCCACATATGGATGGAACATAGTCAAGTTAATGAGTGGAAAGGATGTGTTTTATCTTCCACCTGAAAAGTGTGACACCCTGTTGTGTGACATTGGAGAATCTTCACCAAGCCCAACAGTGGAAGAAAGCAGAACTATAAGAGTTTTGAAGATGGTTGAACCATGGCTAAAGAACAACCAATTTTGCATTAAAGTATTGAACCCTTACATGCCAACTGTGATTGAGCACCTAGAAAGACTACAAAGGAAACATGGAGGAATGCTTGTGAGAAATCCACTTTCACGAAACTCCACGCACGAAATGTACTGGATATCCAATGGCACAGGTAACATCGTCGCTTCAGTCAATATGGTATCTAGACTGCTACTGAACAGGTTCACGATGACACACAGAAGACCCACCATTGAGAAAGATGTGGATTTAGGAGCAGGAACTCGACATGTTAATGCGGAACCAGAAACACCCAATATGGATGTCATTGGGGAAAGAATAAAAAGGATCAAGGAGGAGCATAACTCAACATGGCACTATGATGACGAAAACCCCTACAAAACGTGGGCTTACCATGGATCTTATGAAGTCAAAGCCACAGGCTCAGCCTCCTCCATGATAAATGGAGTCGTGAAACTCCTCACTAAACCATGGGATGTGGTGCCCATGGTGACACAGATGGCAATGACAGACACAACTCCATTTGGCCAGCAGAGAGTCTTTAAAGAGAAAGTGGACACCAGGACACCCAGGTCCATGCCAGGAACAAGAAGGGTCATGGGGATCACAGCGGAGTGGCTCTGGAGAACCCTGGGAAGGAACAAAAAACCTAGGTTATGCACAAGGGAAGAATTTACAAAGAAGGTCAGGACTAACGCAGCCATGGGCGCCGTTTTCACAGAGGAGAACCAATGGGACAGCGCGAAAGCTGCTGTTGAGGATGAGGATTTTTGGAAACTTGTGGACAGAGAACGTGAACTCCACAAATTGGGCAAGTGTGGAAGCTGTGTTTACAACATGATGGGCAAGAGAGAGAAGAAACTTGGAGAGTTTGGCAAAGCAAAAGGCAGTAGAGCTATATGGTACATGTGGTTGGGAGCCAGGTACCTTGAGTTCGAAGCCCTTGGATTCTTAAATGAAGACCACTGGTTCTCGCGTGAGAACTCTTACAGTGGAGTGGAAGGAGAAGGACTGCACAAGCTAGGCTATATATTAAGGGACATTTCCAAGATACCCGGAGGAGCCATGTATGCTGATGACACAGCTGGTTGGGACACAAGAATAACAGAAGATGACCTGCACAATGAGGAAAAGATCACACAGCAAATGGACCCTGAACACAGGCAGCTAGCGAACGCTATATTTAAGCTCACATACCAAAACAAAGTGGTCAAAGTTCAACGACCGACTCCAACAGGCACGGTAATGGACATCATATCTAGGAAAGACCAAAGAGGCAGTGGACAGGTAGGAACTTATGGTCTGAATACA---TTCACCAACATGGAAGCCCAGTTAATCAGACAAATGGAAGGAGAAGGTGTGCTGTCAAAGGCAGACCTCGAGAACCCTCATCTGCCAGAGAAGAAAATTACACAATGGTTGGAAACCAAAGGAGTGGAGAGGTTAAAAAGAATGGCCATTAGCGGGGATGATTGCGTAGTGAAACCAATCGATGACAGGTTCGCTAATGCCCTGCTCGCTCTGAACGATATGGGAAAGGTTCGGAAAGACATACCTCAATGGCAGCCATCAAAGGGATGGCATGATTGGCAACAGGTTCCTTTCTGCTCCCACCACTTTCATGAATTGATCATGAAAGATGGAAGAAAGTTGGTGGTTCCCTGCAGACCCCAGGACGAACTAATAGGAAGAGCAAGAATCTCTCAAGGAGCGGGATGGAGCCTTAAAGAAACCGCATGTCTGGGGAAAGCCTACGCTCAAATGTGGAGTCTCATGTATTTTCACAGAAGAGACCTCAGACTAGCATCCAACGCCATATGTTCAGCAGTACCAGTCCACTGGGTCCCCACAAGTAGAACGACATGGTCTATTCATGCTCACCATCAGTGGATGACCACAGAAGACATGCTTACTGTCTGGAACAGGGTGTGGATCGAGGACAATCCATGGATGGAAGACAAAACTCCAGTCACAACCTGGGAAAATGTTCCATATCTAGGGAAGAGAGAAGACCAATGGTGCGGATCACTTATTGGTCTCACTTCCAGAGCAACCTGGGCCCAGAACATACCCACAGCAATTCAACAGGTGAGAAGCCTTATAGGCAATGAAGAGTTTCTGGACTACATGCCTTCAATGAAGAGATTTAGGAAGGAGGAGGAGTCGGAGGGAGCCATTTGG
>JF937643_c
ATGAACAACCAACGGAAGAAGACGGGAAAACCGTCTATCAATATGCTGAAACGCGTGAGAAACCGTGTGTCAACTGGATCACAGTTGGCGAAGAGATTCTCAAAAGGATTGCTGAACGGCCAGGGACCAATGAAATTGGTTATGGCGTTCATAGCTTTCCTCAGATTTCTAGCCATTCCACCAACAGCAGGAGTCTTGGCTAGATGGGGAACCTTCAAGAAGTCGGGGGCCATCAAGGTCCTGAAAGGCTTCAAGAAGGAGATCTCAAACATGCTGAGTATAATCAACAAACGGAAAAAGACATCGCTCTGTCTCATGATGATATTGCCAGCAGCACTTGCTTTCCACTTGACCTCACGAGATGGAGAGCCGCGCATGATTGTGGGGAAGAATGAAAGAGGAAAATCCCTACTTTTTAAGACGGCCTCTGGAATTAACATGTGCACACTCATAGCCATGGACTTGGGAGAGATGTGTGATGACACGGTCACTTACAAATGCCCCCACATCACCGAAGTGGAACCTGAAGACATTGACTGCTGGTGTAACCTCACATCAACATGGGTGACTTATGGAACGTGCAATCAAGCCGGAGAGCATAGACGCGACAAGAGATCAGTGGCGTTAGCTCCCCATGTCGGCATGGGACTAGACACACGCACCCAAACCTGGATGTCGGCTGAAGGAGCTTGGAGGCAAGTTGAGAAGGTAGAGACATGGGCCCTTAGGCACCCAGGGTTTACCATACTAGCCCTATTTCTTGCCCATTACATAGGCACATCCTTGACCCAGAAGGTGGTTATTTTTATACTACTAATGCTGGTCACCCCATCCATGACAATGAGATGTGTGGGAGTAGGAAACAGAGATTTTGTGGAAGGTCTATCAGGAGCTACGTGGGTTGACGTGGTGCTCGAGCACGGGGGGTGTGTGACTACCATGGCTAAGAACAAGCCAACGTTGGATATAGAGCTTCAGAAGACCGAGGCCACCCAATTGGCGACCCTAAGGAAGCTATGCATTGAGGGGAAAATTACTAACATAACAACTGACTCAAGATGTCCTACCCAAGGGGAAGCGACTTTGCCTGAGGAGCAGGACCAAAACTACGTGTGTAAGCATACATACGTAGACAGAGGCTGGGGGAACGGATGTGGTTTGTTTGGCAAGGGAAGCTTGGTAACATGTGCGAAATTTCAATGCCTAGAACCAATAGAGGGAAAAGTGGTGCAATATGAGAACCTCAAATACACCGTCATCATTACAGTGCACACAGGAGATCAACACCAGGTGGGAAATGAAACGCAGGGAGTCACGGCTGAGATAACACCTCAGGCATCAACCACTGAAGCCATTTTGCCTGAATATGGAACCCTTGGGCTAGAATGCTCACCACGGACAGGTTTGGATTTCAATGAAATGATCTTGCTAACAATGAAGAACAAAGCATGGATGGTACATAGACAATGGTTTTTTGACCTACCTCTACCATGGACATCAGGAGCTACAACGGAAACACCAACCTGGAACAGAAAGGAGCTTCTTGTGACATTCAAAAACGCACATGCGAAGAAACAAGAAGTAGTTGTCCTTGGATCGCAAGAGGGAGCAATGCATACCGCATTGACAGGAGCCACAGAAATCCAAAACTCAGGAGGCACAAGTATTTTTGCAGGGCACTTAAAATGCAGACTTAAGATGGACAAATTGGAACTCAAGGGGATGAGTTATGCAATGTGCACGAATACCTTTGTGTTGAAGAAAGAAGTCTCAGAAACGCAGCATGGGACAATACTCATTAAGGTCGAGTACAAAGGGGAAGATGTACCTTGCAAGATTCCTTTCTCCACAGAAGATGGACAAGGGAAAGCTCACAATGGCAGACTGATTACAGCCAACCCAGTGGTGACTAAGAAGGAGGAGCCTGTCAATATTGAGGCTGAACCTCCTTTTGGGGAAAGCAACATAGTGATTGGAATTGGAGACAACGCCTTGAAAATCAACTGGTATAAGAAGGGAAGCTCTATTGGGAAGATGTTCGAGGCCACTGCCAGAGGTGCAAGGCGCATGGCCATCTTGGGAGACACAGCTTGGGACTTTGGATCAGTGGGTGGCGTTCTGAACTCATTAGGCAAAATGGTGCACCAAATATTCGGAAGTGCTTACACAGCCCTATTCAGTGGAGTCTCTTGGGTAATGAAAATTGGAATAGGAGTTCTCTTGACTTGGATAGGGTTGAACTCAAAAAACACATCCATGTCATTTTCATGCATTGCGATAGGAATCATTACACTCTATCTGGGAGCTGTGGTGCAAGCTGACATGGGGTGTGTTATAAACTGGAAAGGCAAAGAACTCAAATGTGGAAGTGGAATCTTCGTCACCAACGAGGTCCATACCTGGACAGAACAATACAAATTTCAAGCAGACTCCCCAAAAAGATTGGCGACAGCCATTGCAGGCGCTTGGGAGAATGGAGTGTGCGGAATTAGGTCAACAACCAGAATGGAGAATCTCCTGTGGAAGCAAATAGCCAATGAACTGAACTACATATTATGGGAAAACAATATCAAACTAACGGTAGTTGTGGGTGATATAATTGGCGTCTTAGAGCAAGGAAAAAGAACACTAACACCACAACCCATGGAGCTAAAATACTCATGGAAAACGTGGGGAAAGGCAAAAATAGTGACAGCTGAAACACAAAATTCCTCTTTCATAATAGACGGGCCAAACACACCGGAGTGTCCAAGTGTCTCAAGAGCATGGAATGTGTGGGAGGTGGAAGATTACGGGTTCGGAGTCTTCACAACCAACATATGGCTGAAACTCCGAGAGGTGTACACCCAACTATGTGACCATAGGCTAATGTCGGCAGCCGTCAAGGATGAGAAGGCCGTACATGCCGACATGGGCTATTGGATAGAAAGCCAAAAGAATGGAAGTTGGAAGCTGGAAAAAGCATCCCTCATAGAGGTGAAAACCTGCACATGGCCAAAATCACATACCCTTTGGAGTAATGGTGTGCTAGAGAGTGACATGATCATCCCAAAGAGTCTAGCTGGTCCTATTTCGCAACACAACCACAGGCCCGGGTACCACACCCAGACGGCAGGACCATGGCATTTAGGAAAATTAGAGCTGGACTTCAACTATTGTGAAGGAACAACGGTTGTCATTACAGAAAACTGTGGGACAAGAGGCCCATCATTGAGAACAACAACAGTGTCAGGGAAGTTAATACACGAATGGTGTTGCCGCTCGTGCACACTTCCTCCCTTGCGATACATGGGAGAAGACGGTTGCTGGTATGGCATGGAAATCAGACCCATCAGTGAGAAAGAAGAGAACATGGTAAAGTCTTTAGTCTCAGCGGGAAGTGGAAAGGTGGACAACTTCACAATGGGTGTCTTGTGCTTGGCAATCCTCTTTGAAGAGGTGATGAGAGGAAAATTTGGGAAGAAACACATGATTGCGGGGGTTTTCTTCACGTTTGTGCTCCTTCTCTCAGGGCAAATAACATGGAGAGACATGGCGCACACACTAATAATGATTGGGTCCAACGCATCTGACAGGATGGGAATGGGCGTTACCTACCTAGCTTTAATTGCAACATTTAAAATTCAGCCATTCTTGGCTTTGGGATTTTTCCTAAGAAAACTGACATCCAGAGAAAATTTATTGTTAGGAGTTGGGCTGGCTATGGCAACAACGTTACAACTGCCAGAGGACATTGAACAAATGGCAAATGGAATCGCTCTGGGGCTCATGGCTCTTAAACTGATAGCACAATTTGAAACATACCAATTATGGACAGCATTAATCTCCTTAACGTGTTCAAATACGATTTTTACGTTGACTGTTGCCTGGAGAACAGCCACCCTGATTTTGGCCGGAGTTTCGCTTTTACCAGTGTGCCAGTCTTCGAGCATGAGGAAAACAGACTGGCTTCCAATGGCAGTGGCAGCTATGGGAGTTCCACCTCTACCACTTTTTATTTTTAGCTTGAAAGACACACTCAAAAGGAGAAGCTGGCCACTGAATGAAGGGGTGATGGCTGTTGGGCTTGTGAGCATTCTGGCCAGTTCTCTCCTTAGAAATGATGTACCCATGGCTGGACCATTAGTGGCCGGGGGCTTGCTGATAGCGTGCTACGTTATAACTGGCACGTCAGCAGACCTCACCGTAGAAAAAGCAGCAGATATAACATGGGAGGAAGAGGCTGAGCAAACAGGAGTGTCCCACAACTTAATGATCGCAGTTGATGATGATGGAACAATGAGAATAAAAGATGATGAGACTGAGAATATCCTAACAGTGCTTTTAAAAACAGCATTACTAATAGTATCAGGAATCTTTCCATACTCCATACCCGCAACATTGCTGGTCTGGCATACTTGGCAAAAGCAAACCCAAAGATCCGGCGTTCTATGGGACGTGCCTAGCCCCCCAGAGACACAGAAAGCAGAACTGGAAGAAGGGGTCTATAGGATCAAACAGCAAGGAATTTTTGGGAAAACCCAAGTAGGAGTTGGAGTACAGAAAGAAGGAGTCTTCCACACCATGTGGCACGTTACAAGAGGGGCAGTGTTGACATACAATGGGAAAAGACTGGAACCAAACTGGGCCAGCGTGAAAAAAGATCTGATTTCATACGGAGGAGGATGGAGATTGAGCGCACAATGGCAAAAGGGGGAGGAGGTGCAGGTTATTGCCGTAGAGCCTGGGAAGAACCCAAAGAACTTTCAAACCATGCCAGGCACTTTTCAGACTACAACAGGGGAAATAGGAGCAATTGCACTGGATTTCAAGCCTGGAACTTCAGGATCTCCTATCATAAACAGAGAGGGAAAGGTAGTGGGACTGTATGGTAATGGAGTGGTTACAAAGAATGGTGGCTACGTCAGCGGAATAGCGCAAACGAACGCAGAACCAGATGGACCGACACCAGAATTGGAAGAAGAGATGTTCAAAAAGCGAAATCTAACCATAATGGATCTTCATCCTGGGTCAGGAAAGACACGGAAATACCTTCCAGCTATTGTTAGAGAGGCAATCAAGAGACGTTTAAGAACTCTAATTTTGGCACCGACAAGGGTGGTTGCAGCTGAGATGGAAGAAGCATTGAAAGGGCTCCCAATAAGGTACCAAACAACAGCAACAAAATCTGAACACACAGGAAGAGAGATTGTTGATCTAATGTGCCACGCAACGTTCACAATGCGTCTGCTGTCACCAGTTAGGGTCCCAAACTATAACTTGATAATAATGGATGAAGCCCACTTCACAGACCCAGCCAGTATAGCGGCTAGAGGGTACATATCGACTCGTGTTGGAATGGGAGAGGCAGCCGCAATTTTCATGACAGCAACGCCCCCTGGAACAGCTGATGCCTTTCCTCAGAGCAACGCTCCAATTCAAGATGAAGAAAGGGACATACCAGAACGCTCATGGAATTCAGGCAATGAATGGATAACCGACTTCGCTGGGAAAACGGTGTGGTTTGTCCCCAGCATTAAGGCCGGAAATGACATAGCAAACTGCTTGCGAAAAAACGGGAAAAAGGTCATTCAACTTAGTAGGAAGACTTTTGACACAGAATATCAGAAAACTAAACTGAATGATTGGGACTTCGTGGTGACAACTGACATTTCAGAAATGGGGGCCAATTTCAAAGCTGATAGAGTGATCGACCCAAGAAGATGTCTCAAACCAGTGATCCTGACAGATGGACCAGAGCGGGTGATCCTGGCTGGACCAATGCCAGTCACCGCGGCGAGTGCTGCGCAAAGGAGAGGGAGAGTTGGCAGGAACCCACAAAAAGAAAATGACCAGTACATATTCACGGGCCAGCCTCTCAACAATGATGAAGACCATGCTCACTGGACAGAAGCAAAAATGCTGCTGGACAACATTAACACACCAGAAGGGATCATACCAGCTCTCTTTGAGCCAGAAAGGGAGAAGTCAGCCGCCATAGACGGTGAGTATCGCCTGAAAGGTGAGTCCAGGAAGACTTTCGTGGAACTCATGAGGAGGGGTGACCTTCCAGTCTGGTTAGCCCATAAAGTAGCATCAGAAGGGATCAAATATACAGATAGAAAATGGTGCTTTGATGGACAACGTAATAATCAAATTTTAGAGGAGAACATGGATGTGGAAATCTGGACAAAGGAAGGAGAAAAGAAAAAACTGAGACCTAGGTGGCTTGATGCCCGCACTTATTCAGATCCCTTAGCACTCAAGGAATTCAAGGAATTTGCGGCTGGCAGAAAGTCAATCGCCCTTGATCTTGTGACAGAAATAGGAAGAGTGCCTTCACACCTAGCCCATAGAACGAGAAACGCCCTGGACAATCTGGTGATGCTGCATACGTCAGAACATGGCGGTAGGGCCTACAGGCATGCGGTGGAGGAACTACCAGAGACAATGGAAACACTCCTACTCTTGGGACTCATGATCTTGTTGACAGGTGGAGCAATGCTTTTCTTAATATCAGGTAAAGGGATTGGAAAGACTTCAATAGGACTCATTTGTGTAATTGCTTCCAGCGGCATGTTGTGGATGGCCGAAATCCCACTCCAGTGGATCGCGTCGGCTATAGTCCTGGAGTTTTTTATGATGGTGTTGCTTATACCAGAACCAGAAAAGCAGAGAACCCCCCAAGACAACCAACTCGCATATGTCGTGATAGGCATACTTACACTGGCTGCAGTAATAGCAGCCAATGAAATGGGATTGCTAGAAACTACAAAGAGAGATTTAGGAATGTCTAAGGAGCCAGGTGTTGTCTCTCCAACCAGCTATTTAGATGTGGACTTGCATCCAGCGTCAGCCTGGACATTGTACGCCGTGGCCACTACAGTAATAACACCAATGTTAAGACATACCATAGAGAATTCTACAGCAAATGTATCTCTGGCAGCTATAGCCAACCAGGCAGTGGTCCTGATGGGTTTGGACAAAGGATGGCCAATATCAAAAATGGACTTAGGAGTACCCCTACTGGCATTGGGTTGCTATTCACAAGTGAACCCACTAACTCTAACAGCGGCAGTACTCTTGCTGATCACACATTATGCTATTATAGGTCCAGGATTGCAGGCAAAAGCCACTCGTGAAGCTCAGAAAAGGACAGCTGCTGGAATAATGAAGAATCCAACGGTGGATGGGATAATGACAATAGACCTAGATCCTGTAATATATGATTCAAAATTTGAAAAGCAACTGGGACAGGTTATGCTCCTGGTTTTGTGTGCAGTCCAACTTTTGTTAATGAGAACATCATGGGCCTTGTGTGAAGCTTTAACTCTAGCCACAGGACCAATAACAACACTCTGGGAAGGATCACCTGGGAAGTTTTGGAACACCACGATAGCTGTTTCCATGGCGAACATTTTTAGAGGGAGCTATTTAGCAGGAGCTGGGCTTGCTTTTTCCATTATGAAATCAGTAGGAACAGGAAAAAGAGGAACAGGCTCACAAGGTGAAACTTTAGGAGAAAAATGGAAAAAGAAGTTAAATCAATTATCCCGGAAAGACTTTGACCTTTACAAGAAATCTGGAATCACTGAAGTGGATAGAACAGAAGCCAAAGAAGGGTTGAAAAGAGGAGAAATAACACATCATGCCGTGTCCAGAGGTAGCGCAAAACTTCAATGGTTTGTGGAGAGAAATATGGTCATTCCCGAAGGAAGAGTCATAGACTTGGGCTGTGGAAGAGGAGGCTGGTCATATTACTGTGCAGGACTGAAAAAAGTCACAGAAGTGCGAGGATACACAAAAGGCGGTCCAGGACATGAAGAACCAGTACCTATGTCCACATATGGATGGAACATAGTTAAGTTAATGAGTGGAAAGGATGTGTTTTATCTTCCACCTGAAAAGTGTGACACCCTGTTGTGTGACATTGGAGAATCTTCACCAAGCCCAACAGTGGAAGAAAGCAGAACTATAAGAGTTTTGAAGATGGTTGAACCATGGCTAAAGAACAACCAATTTTGCATTAAAGTATTGAACCCCTACATGCCAACTGTGATTGAGCACCTAGAAAGACTACAAAGGAAACATGGAGGAATGCTTGTGAGAAATCCACTTTCACGAAACTCTACGCACGAAATGTACTGGATATCCAATGGCACAGGTAACATTGTCGCTTCAGTCAATATGGTATCTAGACTGCTACTGAACAGGTTCACGATGACACACAGAAGACCCACCATTGAGAAAGATGTGGATTTAGGAGCAGGAACTCGACATGTTAACGCGGAACCAGAAACACCCAATATGGATGTCATTGGGGAAAGAATAAAAAGGATCAAGGAGGAGCATAACTCAACATGGCACTATGATGACGAAAACCCCTACAAAACGTGGGCTTACCATGGATCTTATGAAGTCAAAGCCACAGGCTCAGCCTCCTCCATGATAAATGGAGTCGTGAAACTCCTCACTAAACCATGGGATGTGGTGCCCATGGTGACACAGATGGCAATGACAGACACAACTCCATTTGGCCAGCAGAGAGTCTTTAAAGAGAAAGTGGACACCAGGACACCCAGGTCCATGCCAGGAACAAGAAGGGTCATGGGGATCACAGCGGAGTGGCTCTGGAGAACCCTGGGAAGGAACAAAAAACCTAGGTTATGCACAAGGGAAGAGTTTACAAAGAAGGTCAGGACTAACGCAGCCATGGGCGCCGTTTTCACAGAGGAGAACCAATGGGACAGCGCGAAAGCTGCTGTTGAGGATGAGGATTTTTGGAAACTTGTGGACAGAGAACGTGAACTCCACAAATTGGGCAAGTGTGGAAGCTGTGTTTACAACATGATGGGCAAGAGAGAGAAGAAACTTGGAGAGTTTGGCAAAGCAAAAGGCAGTAGAGCTATATGGTACATGTGGTTGGGAGCCAGGTACCTTGAGTTCGAAGCCCTTGGATTCTTAAATGAAGACCACTGGTTCTCGCGTGAGAACTCTTACAGTGGAGTGGAAGGAGAAGGACTGCACAAGCTAGGCTATATATTAAGGGACATTTCCAAGATACCCGGAGGAGCCATGTATGCTGATGACACAGCCGGTTGGGACACAAGAATAACAGAAGATGACCTGCACAATGAGGAAAAGATCACACAGCAAATGGACCCTGAACACAGGCAGCTAGCGAACGCTATATTTAAGCTCACATACCAAAACAAAGTGGTCAAAGTTCAACGACCGACTCCAACAGGCACGGTAATGGACATCATATCTAGGAAAGACCAAAGAGGCAGTGGACAGGTAGGAACTTATGGTCTGAATACA---TTCACCAACATGGAAGCCCAGTTAATCAGACAAATGGAAGGAGAAGGTGTGCTGTCAAAGGCAGACCTCGAGAACCCTCATCTGCCAGAGAAGAAAATTACACAATGGTTGGAAACCAAAGGAGTGGAGAGGTTAAAAAGAATGGCCATTAGCGGGGATGATTGCGTAGTGAAACCAATCGATGACAGGTTCGCTAATGCCCTGCTCGCTCTGAACGATATGGGAAAGGTTCGGAAAGACATACCTCAATGGCAGCCATCAAAGGGATGGCATGATTGGCAACAGGTTCCTTTCTGCTCCCACCACTTTCATGAATTGATCATGAAAGATGGAAGAAAGTTGGTGGTTCCCTGCAGACCCCAGGACGAACTAATAGGAAGAGCAAGAATCTCTCAAGGAGCGGGATGGAGCCTTAAAGAAACCGCATGTCTGGGGAAAGCCTACGCTCAAATGTGGAGTCTCATGTATTTTCACAGAAGAGACCTCAGACTAGCATCCAACGCCATATGTTCAGCAGTACCAGTTCACTGGGTCCCCACAAGTAGAACGACATGGTCTATTCATGCTCACCATCAGTGGATGACCACAGATGACATGCTTACTGTCTGGAACAGGGTGTGGATCGAGGACAATCCATGGATGGAAGACAAAACTCCAGTCACAACCTGGGAAAATGTTCCATATCTAGGGAAGAGAGAAGACCAATGGTGTGGATCACTTATTGGTCTCACTTCCAGAGCAACTTGGGCCCAGAACATACCCACAGCAATTCAACAGGTGAGAAGCCTTATAGGCAATGAAGAGTTTCTGGACTACATGCCTTCAATGAAGAGATTTAGGAAGGAGGAGGAGTCGGAGGGAGCCATTTGG
>JF937642_c
ATGAACAACCAACGGAAGAAGACGGGAAAACCGTCTATCAATATGCTGAAACGCGTGAGAAACCGTGTGTCAACTGGATCACAGTTGGCGAAGAGATTCTCAAAAGGATTGCTGAACGGCCAGGGACCAATGAAATTGGTTATGGCGTTCATAGCTTTCCTCAGATTTCTAGCCATTCCACCAACAGCAGGAGTCTTGGCTAGATGGGGAACCTTCAAGAAGTCGGGGGCCATCAAGGTCCTGAAAGGCTTCAAGAAGGAGATCTCAAACATGCTGAGTATAATCAACAAACGGAAAAAGACATCGCTCTGTCTCATGATGATATTGCCAGCAGCACTTGCTTTCCACTTGACCTCACGAGATGGAGAGCCGCGCATGATTGTGGGGAAGAATGAAAGAGGAAAATCCCTACTTTTTAAGACGGCCTCTGGAATTAACATGTGCACACTCATAGCCATGGACTTGGGAGAGATGTGTGATGACACGGTCACTTACAAATGCCCCCACATCACCGAAGTGGAACCTGAAGACATTGACTGCTGGTGTAACCTCACATCAACATGGGTGACTTATGGAACGTGCAATCAAGCCGGAGAGCATAGACGCGACAAGAGATCAGTGGCGTTAGCTCCCCATGTCGGCATGGGACTAGACACACGCACCCAAACCTGGATGTCGGCTGAAGGAGCTTGGAGGCAAGTCGAGAAGGTAGAGACATGGGCCCTTAGGCACCCAGGGTTCACTATACTAGCCCTATTTCTTGCCCATTACATAGGCACATCCTTGACCCAGAAGGTGGTTATTTTTATACTACTAATGCTGGTCACCCCATCCATGACAATGAGATGTGTGGGAGTAGGAAACAGAGATTTTGTGGAAGGTCTATCAGGAGCTACGTGGGTTGACGTGGTGCTCGAGCACGGGGGGTGTGTGACTACCATGGCTAAGAACAAGCCAACGTTGGATATAGAGCTTCAGAAGACCGAGGCCACCCAATTGGCGACCCTAAGGAAGCTATGCATTGAGGGGAAAATTACTAACATAACAACTGACTCAAGATGTCCTACCCAAGGGGAAGCGACTTTGCCTGAGGAGCAGGACCAAAACTACGTGTGTAAGCATACATACGTAGACAGAGGCTGGGGGAACGGATGTGGTTTGTTTGGCAAGGGAAGCTTGGTAACATGTGCGAAATTTCAATGCCTAGAACCAATAGAGGGAAAAGTGGTGCAATATGAGAACCTCAAATACACCGTCATCATTACAGTGCACACAGGAGATCAACACCAGGTGGGAAATGAAACGCAGGGAGTCACGGCTGAGATAACACCTCAGGCATCAACCACTGAAGCCATCTTGCCTGAATATGGAACCCTTGGGCTAGAATGCTCACCACGGACAGGCTTGGATTTCAATGAAATGATCTTGCTAACAATGAAGAACAAAGCATGGATGGTACATAGACAATGGTTTTTTGACCTACCTCTACCATGGACATCAGGAGCTACAACGGAAACACCAACCTGGAACAGAAAGGAGCTTCTTGTGACATTCAAAAACGCACATGCGAAGAAACAAGAAGTAGTTGTCCTTGGATCGCAAGAGGGAGCAATGCATACCGCATTGACAGGAGCCACAGAAATCCAAAACTCAGGAGGCACAAGTATTTTTGCGGGGCACTTAAAATGCAGACTTAAGATGGACAAATTGGAACTCAAGGGGATGAGTTATGCAATGTGCACGAATGCCTTTGTGTTGAAGAAAGAAGTCTCAGAAACGCAGCATGGGACAATACTCATTAAGGTCGAGTACAAAGGGGAAGATGTGCCTTGCAAGATTCCTTTCTCCACAGAGGATGGACAAGGGAAAGCTCACAATGGCAGACTGATTACAGCCAACCCAGTGGTGACCAAGAAGGAGGAGCCTGTCAATATTGAGGCTGAACCTCCTTTTGGGGAAAGCAACATAGTGATTGGAATTGGAGACAACGCCTTGAAAATCAACTGGTATAAGAAGGGAAGCTCTATTGGGAAGATGTTCGAGGCCACTGCCAGAGGTGCAAGGCGCATGGCCATCTTGGGAGACACAGCTTGGGACTTTGGATCAGTGGGTGGCGTTCTGAACTCATTAGGCAAAATGGTGCACCAAATATTCGGAAGTGCTTACACAGCCCTATTCAGTGGAGTCTCTTGGGTAATGAAAATTGGAATAGGAGTTCTCTTGACTTGGATAGGGTTGAACTCAAAAAACACATCCATGTCATTTTCATGCATTGCGATAGGAATTATTACACTCTATCTGGGAGCTGTGGTGCAAGCTGACATGGGGTGTGTTATAAACTGGAAAGGCAAAGAACTCAAATGTGGAAGTGGAATCTTCGTCACCAACGAGGTCCATACCTGGACAGAACAATACAAATTCCAAGCAGACTCCCCAAAAAGATTGGCGACAGCCATTGCAGGCGCTTGGGAGAATGGAGTGTGCGGAATTAGGTCAACAACCAGAATGGAGAATCTCCTGTGGAAGCAAATAGCCAATGAACTGAACTACATATTGTGGGAAAACAATATCAAACTAACGGTAGTTGTGGGTGATATAATTGGGGTCTTAGAGCAAGGAAAAAGAACACTAACACCACAACCCATGGAGCTAAAGTACTCATGGAAAACGTGGGGAAAGGCAAAAATAGTGACAGCTGAAACACAAAATTCCTCTTTCATAATAGACGGGCCAAACACACCGGAGTGTCCAAGTGTCTCAAGAGCATGGAATGTGTGGGAGGTGGAAGATTACGGGTTCGGAGTCTTCACAACCAACATATGGCTGAAACTCCGAGAGGTGTACACCCAACTATGTGACCATAGGCTAATGTCGGCAGCCGTCAAGGATGAGAGGGCCGTACATGCCGACATGGGCTATTGGATAGAAAGCCAAAAGAATGGAAGTTGGAAGCTGGAAAAAGCATCCCTCATAGAGGTGAAAACCTGCACATGGCCAAAATCACATACCCTTTGGAGTAATGGTGTGCTAGAGAGTGACATGATCATCCCAAAGAGTCTAGCTGGTCCTATTTCGCAACACAACCACAGGCCCGGGTACCACACCCAGACGGCGGGACCATGGCATTTAGGAAAATTAGAGCTGGACTTCAACTATTGTGAAGGAACAACGGTTGTCATTACAGAAAACTGTGGGACAAGAGGCCCATCATTGAGAACAACAACAGTGTCAGGGAAGTTAATACACGAATGGTGTTGCCGTTCGTGCACACTTCCTCCCTTGCGATACATGGGAGAAGACGGTTGCTGGTATGGCATGGAAATCAGACCCATCAGTGAGAAAGAAGAGAACATGGTAAAGTCTTTAGTCTCAGCGGGAAGTGGAAAGGTGGACAACTTCACAATGGGTGTCTTGTGCTTGGCAATCCTCTTTGAAGAGGTGATGAGAGGAAAATTTGGGAAGAAACACATGATTGCGGGGGTTTTCTTCACGTTTGTGCTCCTTCTCTCAGGGCAAATAACATGGAGAGACATGGCGCACACACTAATAATGATTGGGTCCAACGCATCTGACAGGATGGGAATGGGCGTTACCTACCTAGCTTTAATTGCAACATTTAAAATTCAGCCATTCTTGGCTTTGGGATTTTTCCTAAGAAAACTGACATCCAGAGAAAATTTATTGTTAGGAGTTGGGCTGGCTATGGCAACAACGTTACAACTGCCAGAGGACATTGAACAAATGGCAAATGGAATCGCTCTGGGGCTCATGGCTCTTAAACTGATAACACAATTTGAAACATACCAATTATGGACAGCATTAATCTCCTTAACGTGTTCAAATACGATTTTTACGTTGACTGTTGCCTGGAGAACAGCCACCCTGATTTTGGCCGGAGTTTCGCTTTTACCAGTGTGCCAGTCTTCGAGCATGAGGAAAACAGACTGGCTTCCAATGGCAGTGGCAGCTATGGGAGTTCCACCTCTACCACTTTTTATTTTTGGCTTGAAAGACACACTCAAAAGGAGAAGCTGGCCACTGAATGAAGGGGTGATGGCTGTTGGGCTTGTGAGCATTCTGGCCAGTTCTCTCCTTAGAAATGATGTACCCATGGCTGGACCATTAGTGGCCGGGGGCTTGCTGATAGCGTGCTACGTCATAACTGGCACGTCAGCAGACCTCACCGTAGAAAAAGCAGCAGATATAACATGGGAGGAAGAGGCTGAGCAAACAGGAGTGTCCCACAACTTAATGATCACAGTTGATGATGATGGAACAATGAGAATAAAAGATGATGAGACTGAGAATATCCTAACAGTGCTTTTAAAAACAGCATTACTAATAGTATCAGGAATCTTTCCATACTCCATACCCGCAACATTGCTGGTCTGGCATACTTGGCAAAAGCAAACCCAAAGATCCGGCGTTCTATGGGACGTACCCAGCCCCCCAGAGACACAGAAAGCAGAACTGGAAGAAGGGGTCTATAGGATCAAACAGCAAGGAATTTTTGGGAAAACCCAAGTAGGAGTTGGAGTACAGAAAGAAGGAGTCTTCCACACCATGTGGCACGTTACAAGAGGGGCAGTGTTGACATACAATGGGAAAAGACTGGAACCAAACTGGGCTAGCGTGAAAAAAGATCTGATTTCATACGGAGGAGGATGGAGATTGAGCGCACAATGGCAAAAGGGGGAGGAGGTGCAGGTTATTGCCGTAGAACCTGGGAAGAACCCAAAGAACTTTCAAACCATGCCAGGCACTTTTCAGACTACAACAGGGGAAATAGGAGCAATTGCACTGGATTTCAAGCCTGGAACTTCAGGATCTCCTATCATAAACAGAGAGGGAAAGGTAGTGGGACTGTATGGTAATGGAGTGGTTACAAAGAATGGTGGCTACGTCAGCGGAATAGCGCAAACGAACGCAGAACCAGATGGACCGACACCAGAATTGGAAGAAGAGATGTTCAAAAAGCGAAATCTAACCATAATGGATCTTCATCCTGGGTCAGGAAAGACACGGAAATACCTTCCAGCTATTGTTAGAGAGGCAATCAAGAGACGTTTAAGAACTCTAATTTTGGCACCGACAAGGGTGGTTGCAGCTGAGATGGAAGAAGCATTGAAAGGGCTCCCAATAAGGTACCAAACAACAGCAACAAAATCTGAACACACAGGAAGAGAGATTGTTGATCTAATGTGCCACGCAACGTTCACAATGCGTCTGCTGTCACCAGTTAGGGTCCCAAACTATAACTTGATAATAATGGATGAAGCCCACTTCACAGACCCAGCCAGTATAGCGGCTAGAGGGTACATATCGACTCGTGTTGGAATGGGAGAGGCAGCCGCAATTTTCATGACAGCAACGCCCCCTGGAACAGCTGACGCCTTTCCTCAGAGCAACGCTCCAATTCAAGATGAAGAAAGGGACATACCAGAACGCTCATGGAATTCAGGCAATGAATGGATAACCGACTTCGCTGGGAAAACGGTGTGGTTTGTCCCCAGCATTAAGGCCGGAAATGACATAGCAAACTGCTTGCGGAAAAACGGGAAAAAGGTCATTCAACTTAGTAGGAAGACTTTTGACACAGAATATCAGAAAACTAAACTGAATGATTGGGACTTCGTGGTGACAACTGACATTTCAGAAATGGGGGCCAATTTCAAAGCTGATAGAGTGATCGACCCAAGAAGATGTCTCAAACCAGTGATCCTGACAGATGGACCAGAGCGGGTGATCCTGGCTGGACCAATGCCAGTCACCGCGGCGAGTGCTGCGCAAAGGAGAGGGAGAGTTGGCAGGAACCCACAAAAAGAAAATGACCAGTACATATTCACGGGCCAGCCTCTCAACAATGATGAAGACCATGCTCACTGGACAGAAGCAAAAATGCTGCTGGACAACATTAATACACCAGAAGGGATCATACCAGCTCTCTTTGAGCCAGAAAGGGAGAAGTCAGCCGCCATAGACGGTGAGTATCGCCTGAAAGGTGAGTCCAGGAAGACTTTCGTGGAACTCATGAGGAGGGGTGATCTTCCAGTCTGGTTAGCCCATAAAGTAGCATCAGAAGGGATCAAATATACAGATAGAAAATGGTGCTTTGATGGACAACGTAATAATCAAATTTTAGAGGAGAACATGGATGTGGAAATCTGGACAAAGGAAGGAGAAAAGAAAAAACTGAGACCTAGGTGGCTTGATGCCCGCACTTATTCAGATCCCTTAGCACTCAAGGAATTCAAGGAATTTGCGGCTGGCAGAAAGTCAATCGCCCTTGATCTTGTGACAGAAATAGGAAGAGTGCCTTCACACCTAGCCCATAGAACGAGAAACGCTCTGGACAATCTGGTGATGCTGCATACGTCAGAACATGGCGGTAGGGCCTACAGGCATGCGGTGGAGGAACTACCAGAGACAATGGAAACACTCCTACTCTTGGGACTCATGATCTTGTTGACAGGTGGAGCAATGCTTTTCTTAATATCAGGTAAAGGGATTGGAAAGACTTCAATAGGACTCATTTGTGTAATTGCTTCCAGCGGCATGTTGTGGATGGCCGAAATCCCACTCCAGTGGATCGCGTCGGCAATAGTCCTGGAGTTTTTTATGATGGTGTTGCTTATACCAGAACCAGAAAAGCAGAGAACCCCCCAAGACAACCAACTCGCATATGTCGTGATAGGCATACTTACACTGGCTGCAATAATAGCAGCCAATGAAATGGGATTGCTAGAAACTACAAAGAGAGATTTAGGAATGTCTAAGGAGCCAGGTGTTGTCTCTCCAACCAGCTATTTAGATGTGGACTTGCATCCAGCATCAGCCTGGACATTGTACGCCGTGGCCACTACAGTAATAACACCAATGTTAAGACATACCATAGAGAATTCTACAGCAAATGTATCTCTGGCAGCTATAGCCAACCAGGCAGTGGTCCTGATGGGTCTGGACAAAGGATGGCCAATATCAAAAATGGACTTAGGAGTACCCCTACTGGCATTGGGTTGCTATTCACAAGTGAACCCACTAACTCTAACAGCGGCAGTACTCTTGCTGATCACACATTATGCTATTATAGGTCCAGGATTGCAGGCAAAAGCCACTCGTGAAGCTCAGAAAAGGACAGCTGCTGGAATAATGAAGAATCCAACGGTGGATGGGATAATGACAATAGACCTAGATCCTGTAATATATGATTCAAAATTTGAAAAGCAACTGGGACAGGTTATGCTCCTGGTTTTGTGTGCAGTCCAACTTTTGTTAATGAGAACATCATGGGCCTTGTGTGAAGCTTTAACTCTAGCCACAGGACCAATAACAACACTCTGGGAAGGATCACCTGGGAAGTTTTGGAACACCACGATAGCTGTTTCCATGGCGAACATTTTTAGAGGGAGCTATTTAGCAGGAGCTGGGCTTGCTTTTTCCATTATGAAATCAGTAGGAACAGGAAAAAGAGGAACAGGCTCACAAGGTGAAACTTTAGGAGAAAAATGGAAAAAGAAGTTAAATCAATTATCCCGGAAAGACTTTGACCTTTACAAGAAATCTGGAATCACTGAAGTGGATAGAACAGAAGCCAAAGAAGGGTTGAAAAGAGGAGAAATAACACATCATGCCGTGTCCAGAGGTAGCGCAAAACTTCAATGGTTTGTGGAGAGAAACATGGTCATTCCCGAAGGAAGAGTCATAGACTTGGGCTGTGGAAGAGGAGGCTGGTCATATTACTGTGCAGGACTGAAAAAAGTCACAGAAGTGCGAGGATACACAAAAGGCGGTCCAGGACATGAAGAACCAGTACCTATGTCCACATATGGATGGAACATAGTCAAGTTAATGAGTGGAAAGGATGTGTTTTATCTTCCACCTGAAAAGTGTGACACCCTGTTGTGTGACATTGGAGAATCTTCACCAAGCCCAACAGTGGAAGAAAGCAGAACTATAAGAGTTTTGAAGATGGTTGAACCATGGCTAAAGAACAACCAATTTTGCATTAAAGTATTGAACCCTTACATGCCAACTGTGATTGAGCACCTAGAAAGACTACAAAGGAAACATGGAGGAATGCTTGTGAGAAATCCACTTTCACGAAACTCCACGCACGAAATGTACTGGATATCCAATGGCACAGGTAACATCGTCGCTTCAGTCAATATGGTATCTAGACTGCTACTGAACAGGTTCACGATGACACACAGAAGACCCACCATTGAGAAAGATGTGGATTTAGGAGCAGGAACTCGACATGTTAATGCGGAACCAGAAACACCCAATATGGATGTCATTGGGGAAAGAATAAAAAGGATCAAGGAGGAGCATAACTCAACATGGCACTATGATGACGAAAACCCCTACAAAACGTGGGCTTACCATGGATCTTATGAAGTCAAAGCCACAGGCTCAGCCTCCTCCATGATAAATGGAGTCGTGAAACTCCTCACTAAACCATGGGATGTGGTGCCCATGGTGACACAGATGGCAATGACAGACACAACTCCATTTGGCCAGCAGAGAGTCTTTAAAGAGAAAGTGGACACCAGGACACCCAGGTCCATGCCAGGAACAAGAAGGGTCATGGGGATCACAGCGGAGTGGCTCTGGAGAACCCTGGGAAGGAACAAAAAACCTAGGTTATGCACAAGGGAAGAATTTACAAAGAAGGTCAGGACTAACGCAGCCATGGGCGCCGTTTTCACAGAGGAGAACCAATGGGACAGCGCGAAAGCTGCTGTTGAGGATGAGGATTTTTGGAAACTTGTGGACAGAGAACGTGAACTCCACAAATTGGGCAAGTGTGGAAGCTGTGTTTACAACATGATGGGCAAGAGAGAGAAGAAACTTGGAGAGTTTGGCAAAGCAAAAGGCAGTAGAGCCATATGGTACATGTGGTTGGGAGCCAGGTACCTTGAGTTCGAAGCCCTTGGATTCTTAAATGAAGACCACTGGTTCTCGCGTGAGAACTCTTACAGTGGAGTGGAAGGAGAAGGACTGCACAAGCTAGGCTATATATTAAGGGACATTTCCAAGATACCCGGAGGAGCCATGTATGCTGATGACACAGCTGGTTGGGACACAAGAATAACAGAAGATGACCTGCACAATGAGGAAAAGATCACACAGCAAATGGACCCTGAACACAGGCAGCTAGCGAACGCTATATTTAAGCTCACATACCAAAACAAAGTGGTCAAAGTTCAACGACCGACTCCAACAGGCACGGTAATGGACATCATATCTAGGAAAGACCAAAGAGGCAGTGGACAGGTAGGAACTTATGGTCTGAATACA---TTCACCAACATGGAAGCCCAGTTAATCAGACAAATGGAAGGAGAAGGTGTGCTGTCAAAGGCAGACCTCGAGAACCCTCATCTGCCAGAGAAGAAAATTACACAATGGTTGGAAACCAAAGGAGTGGAGAGGTTAAAAAGAATGGCCATTAGCGGGGATGATTGCGTAGTGAAACCAATCGATGACAGGTTCGCTAATGCCCTGCTCGCTCTGAACGATATGGGAAAGGTTCGGAAAGACATACCTCAATGGCAGCCATCAAAGGGATGGCATGATTGGCAACAGGTTCCTTTCTGCTCCCACCACTTTCATGAATTGATCATGAAAGATGGAAGAAAGTTGGTGGTTCCCTGCAGACCCCAGGACGAACTAATAGGAAGAGCAAGAATCTCTCAAGGAGCGGGATGGAGCCTTAAAGAAACCGCATGTCTGGGGAAAGCCTACGCTCAAATGTGGAGTCTCATGTATTTTCACAGAAGAGACCTCAGACTAGCATCCAACGCCATATGTTCAGCAGTACCAGTCCACTGGGTCCCCACAAGTAGAACGACATGGTCTATTCATGCTCACCATCAGTGGATGACCACAGAAGACATGCTTACTGTCTGGAACAGGGTGTGGATCGAGGACAATCCATGGATGGAAGACAAAACTCCAGTCACAACCTGGGAAAATGTTCCATATCTAGGGAAGAGAGAAGACCAATGGTGCGGATCACTTATTGGTCTCACTTCCAGAGCAACCTGGGCCCAGAACATACCCACAGCAATTCAACAGGTGAGAAGCCTTATAGGCAATGAAGAGTTTCTGGACTACATGCCTTCAATGAAGAGATTTAGGAAGGAGGAGGAGTCGGAGGGAGCCATTTGG
>JF937641_c
ATGAACAACCAACGGAAGAAGACGGGAAAACCGTCTATCAATATGCTGAAACGCGTGAGAAACCGTGTGTCAACTGGATCACAGTTGGCGAAGAGATTCTCAAAAGGATTGCTGAACGGCCAGGGACCAATGAAATTGGTTATGGCGTTCATAGCTTTCCTCAGATTTCTAGCCATTCCACCAACAGCAGGAGTCTTGGCTAGATGGGGAACCTTCAAGAAGTCGGGGGCCATCAAGGTCCTGAAAGGCTTCAAGAAGGAGATCTCAAACATGCTGAGTATAATCAACAAACGGAAAAAGACATCGCTCTGTCTCATGATGATATTGCCAGCAGCACTTGCTTTCCACTTGACCTCACGAGATGGAGAGCCGCGCATGATTGTGGGGAAGAATGAAAGAGGAAAATCCCTACTTTTTAAGACGGCCTCTGGAATTAACATGTGCACACTCATAGCCATGGACTTGGGAGAGATGTGTGATGACACGGTCACTTACAAATGCCCCCACATCACCGAAGTGGAACCTGAAGACATTGACTGCTGGTGTAACCTCACATCAACATGGGTGACTTATGGAACGTGCAATCAAGCCGGAGAGCATAGACGCGACAAGAGATCAGTGGCGTTAGCTCCCCATGTCGGCATGGGACTAGACACACGCACCCAAACCTGGATGTCGGCTGAAGGAGCTTGGAGGCAAGTCGAGAAGGTAGAGACATGGGCCCTTAGGCACCCAGGGTTCACTATACTAGCCCTATTTCTTGCCCATTACATAGGCACATCCTTGACCCAGAAGGTGGTTATTTTTATACTACTAATGCTGGTCACCCCATCCATGACAATGAGATGTGTGGGAGTAGGAAACAGAGATTTTGTGGAAGGTCTATCAGGAGCTACGTGGGTTGACGTGGTGCTCGAGCACGGGGGGTGTGTGACTACCATGGCTAAGAACAAGCCAACGTTGGATATAGAGCTTCAGAAGACCGAGGCCACCCAATTGGCGACCCTAAGGAAGCTATGCATTGAGGGGAAAATTACTAACATAACAACTGACTCAAGATGTCCTACCCAAGGGGAAGCGACTTTGCCTGAGGAGCAGGACCAAAACTACGTGTGTAAGCATACATACGTAGACAGAGGCTGGGGGAACGGATGTGGTTTGTTTGGCAAGGGAAGCTTGGTAACATGTGCGAAATTTCAATGCCTAGAACCAATAGAGGGAAAAGTGGTGCAATATGAGAACCTCAAATACACCGTCATCATTACAGTGCACACAGGAGATCAACACCAGGTGGGAAATGAAACGCAGGGAGTCACGGCTGAGATAACACCTCAGGCATCAACCACTGAAGCCATCTTGCCTGAATATGGAACCCTTGGGCTAGAATGCTCACCACGGACAGGCTTGGATTTCAATGAAATGATCTTGCTAACAATGAAGAACAAAGCATGGATGGTACATAGACAATGGTTTTTTGACCTACCTCTACCATGGACATCAGGAGCTACAACGGAAACACCAACCTGGAACAGAAAGGAGCTTCTTGTGACATTCAAAAACGCACATGCGAAGAAACAAGAAGTAGTTGTCCTTGGATCGCAAGAGGGAGCAATGCATACCGCATTGACAGGAGCCACAGAAATCCAAAACTCAGGAGGCACAAGTATTTTTGCGGGGCACTTAAAATGCAGACTTAAGATGGACAAATTGGAACTCAAGGGGATGAGTTATGCAATGTGCACGAATGCCTTTGTGTTGAAGAAAGAAGTCTCAGAAACGCAGCATGGGACAATACTCATTAAGGTCGAGTACAAAGGGGAAGATGTGCCTTGCAAGATTCCTTTCTCCACAGAGGATGGACAAGGGAAAGCTCACAATGGCAGACTGATTACAGCCAACCCAGTGGTGACCAAGAAGGAGGAGCCTGTCAATATTGAGGCTGAACCTCCTTTTGGGGAAAGCAACATAGTGATTGGAATTGGAGACAACGCCTTGAAAATCAACTGGTATAAGAAGGGAAGCTCTATTGGGAAGATGTTCGAGGCCACTGCCAGAGGTGCAAGGCGCATGGCCATCTTGGGAGACACAGCTTGGGACTTTGGATCAGTGGGTGGCGTTCTGAACTCATTAGGCAAAATGGTGCACCAAATATTCGGAAGTGCTTACACAGCCCTATTCAGTGGAGTCTCTTGGGTAATGAAAATTGGAATAGGAGTTCTCTTGACTTGGATAGGGTTGAACTCAAAAAACACATCCATGTCATTTTCATGCATTGCGATAGGAATCATTACACTCTATCTGGGAGCTGTGGTGCAAGCTGACATGGGGTGTGTTATAAACTGGAAAGGCAAAGAACTCAAATGTGGAAGTGGAATCTTCGTCACCAACGAGGTCCATACCTGGACAGAACAATACAAATTCCAAGCAGACTCCCCAAAAAGATTGGCGACAGCCATTGCAGGCGCTTGGGAGAATGGAGTGTGCGGAATTAGGTCAACAACCAGAATGGAGAATCTCCTGTGGAAGCAAATAGCCAATGAACTGAACTACATATTGTGGGAAAACAATATCAAACTAACGGTAGTTGTGGGTGATATAATTGGGGTCTTAGAGCAAGGAAAAAGAACACTAACACCACAACCCATGGAGCTAAAGTACTCATGGAAAACGTGGGGAAAGGCAAAAATAGTGACAGCTGAAACACAAAATTCCTCTTTCATAATAGACGGGCCAAACACACCGGAGTGTCCAAGTGTCTCAAGAGCATGGAATGTGTGGGAGGTGGAAGATTACGGGTTCGGAGTCTTCACAACCAACATATGGCTGAAACTCCGAGAGGTGTACACCCAACTATGTGACCATAGGCTAATGTCGGCAGCCGTCAAGGATGAGAGGGCCGTACATGCCGACATGGGCTATTGGATAGAAAGCCAAAAGAATGGAAGTTGGAAGCTGGAAAAAGCATCCCTCATAGAGGTGAAAACCTGCACATGGCCAAAATCACATACCCTTTGGAGTAATGGTGTGCTAGAGAGTGACATGATCATCCCAAAGAGTCTAGCTGGTCCTATTTCGCAACACAACCACAGGCCCGGGTACCACACCCAGACGGCGGGACCATGGCATTTAGGAAAATTAGAGCTGGACTTCAACTATTGTGAAGGAACAACGGTTGTCATTACAGAAAACTGTGGGACAAGAGGCCCATCATTGAGAACAACAACAGTGTCAGGGAAGTTAATACACGAATGGTGTTGCCGTTCGTGCACACTTCCTCCCTTGCGATACATGGGAGAAGACGGTTGCTGGTATGGCATGGAAATCAGACCCATCAGTGAGAAAGAAGAGAACATGGTAAAGTCTTTAGTCTCAGCGGGAAGTGGAAAGGTGGACAACTTCACAATGGGTGTCTTGTGCTTGGCAATCCTCTTTGAAGAGGTGATGAGAGGAAAATTTGGGAAGAAACACATGATTGCGGGGGTTTTCTTCACGTTTGTGCTCCTTCTCTCAGGGCAAATAACATGGAGAGACATGGCGCACACACTAATAATGATTGGGTCCAACGCATCTGACAGGATGGGAATGGGCGTTACCTACCTAGCTTTAATTGCAACATTTAAAATTCAGCCATTCTTGGCTTTGGGATTTTTCCTAAGAAAACTGACATCCAGAGAAAATTTATTGTTAGGAGTTGGGCTGGCTATGGCAACAACGTTACAACTGCCAGAGGACATTGAACAAATGGCAAATGGAATCGCTCTGGGGCTCATGGCTCTTAAACTGATAACACAATTTGAAACATACCAATTATGGACAGCATTAATCTCCTTAACGTGTTCAAATACGATTTTTACGTTGACTGTTGCCTGGAGAACAGCCACCCTGATTTTGGCCGGAGTTTCGCTTTTACCAGTGTGCCAGTCTTCGAGCATGAGGAAAACAGACTGGCTTCCAATGGCAGTGGCAGCTATGGGAGTTCCACCTCTACCACTTTTTATTTTTGGCTTGAAAGACACACTCAAAAGGAGAAGCTGGCCACTGAATGAAGGGGTGATGGCTGTTGGGCTTGTGAGCATTCTGGCCAGTTCTCTCCTTAGAAATGATGTACCCATGGCTGGACCATTAGTGGCCGGGGGCTTGCTGATAGCGTGCTACGTCATAACTGGCACGTCAGCAGACCTCACCGTAGAAAAAGCAGCAGATATAACATGGGAGGAAGAGGCTGAGCAAACAGGAGTGTCCCACAACTTAATGATCACAGTTGATGATGATGGAACAATGAGAATAAAAGATGATGAGACTGAGAATATCCTAACAGTGCTTTTAAAAACAGCATTACTAATAGTATCAGGAATCTTTCCATACTCCATACCCGCAACATTGCTGGTCTGGCATACTTGGCAAAAGCAAACCCAAAGATCCGGCGTTCTATGGGACGTACCCAGCCCCCCAGAGACACAGAAAGCAGAACTGGAAGAAGGGGTCTATAGGATCAAACAGCAAGGAATTTTTGGGAAAACCCAAGTAGGAGTTGGAGTACAGAAAGAAGGAGTCTTCCACACCATGTGGCACGTTACAAGAGGGGCAGTGTTGACATACAATGGGAAAAGACTGGAACCAAACTGGGCTAGCGTGAAAAAAGATCTGATTTCATACGGAGGAGGATGGAGATTGAGCGCACAATGGCAAAAGGGGGAGGAGGTGCAGGTTATTGCCGTAGAACCTGGGAAGAACCCAAAGAACTTTCAAACCATGCCAGGCACTTTTCAGACTACAACAGGGGAAATAGGAGCAATTGCACTGGATTTCAAGCCTGGAACTTCAGGATCTCCTATCATAAACAGAGAGGGAAAGGTAGTGGGACTGTATGGTAATGGAGTGGTTACAAAGAATGGTGGCTACGTCAGCGGAATAGCGCAAACGAACGCAGAACCAGATGGACCGACACCAGAATTGGAAGAAGAGATGTTCAAAAAGCGAAATCTAACCATAATGGATCTTCATCCTGGGTCAGGAAAGACACGGAAATACCTTCCAGCTATTGTTAGAGAGGCAATCAAGAGACGTTTAAGAACTCTAATTTTGGCACCGACAAGGGTGGTTGCAGCTGAGATGGAAGAAGCATTGAAAGGGCTCCCAATAAGGTACCAAACAACAGCAACAAAATCTGAACACACAGGAAGAGAGATTGTTGATCTAATGTGCCACGCAACGTTCACAATGCGTCTGCTGTCACCAGTTAGGGTCCCAAACTATAACTTGATAATAATGGATGAAGCCCACTTCACAGACCCAGCCAGTATAGCGGCTAGAGGGTACATATCGACTCGTGTTGGAATGGGAGAGGCAGCCGCAATTTTCATGACAGCAACGCCCCCTGGAACAGCTGACGCCTTTCCTCAGAGCAACGCTCCAATTCAAGATGAAGAAAGGGACATACCAGAACGCTCATGGAATTCAGGCAATGAATGGATAACCGACTTCGCTGGGAAAACGGTGTGGTTTGTCCCCAGCATTAAGGCCGGAAATGACATAGCAAACTGCTTGCGAAAAAACGGGAAAAAGGTCATTCAACTTAGTAGGAAGACTTTTGACACAGAATATCAGAAAACTAAACTGAATGATTGGGACTTCGTGGTGACAACTGACATTTCAGAAATGGGGGCCAATTTCAAAGCTGATAGAGTGATCGACCCAAGAAGATGTCTCAAACCAGTGATCCTGACTGATGGACCAGAGCGGGTGATCCTGGCTGGACCAATGCCAGTCACCGCGGCGAGTGCTGCGCAAAGGAGAGGGAGAGTTGGCAGGAACCCACAAAAAGAAAATGACCAGTACATATTCACGGGCCAGCCTCTCAACAATGATGAAGACCATGCTCACTGGACAGAAGCAAAAATGCTGCTGGACAACATTAATACACCAGAAGGGATCATACCAGCTCTCTTTGAGCCAGAAAGGGAGAAGTCAGCCGCCATAGACGGTGAGTATCGCCTGAAAGGTGAGTCCAGGAAGACTTTCGTGGAACTCATGAGGAGGGGTGATCTTCCAGTCTGGTTAGCCCATAAAGTAGCATCAGAAGGGATCAAATATACAGATAGAAAATGGTGCTTTGATGGACAACGTAATAATCAAATTTTAGAGGAGAACATGGATGTGGAAATCTGGACAAAGGAAGGAGAAAAGAAAAAACTGAGACCTAGGTGGCTTGATGCCCGCACTTATTCAGATCCCTTAGCACTCAAGGAATTCAAGGAATTTGCGGCTGGCAGAAAGTCAATCGCCCTTGATCTTGTGACAGAAATAGGAAGAGTGCCTTCACACCTAGCCCATAGAACGAGAAACGCTCTGGACAATCTGGTGATGCTGCATACGTCAGAACATGGCGGTAGGGCCTACAGGCATGCGGTGGAGGAACTACCAGAGACAATGGAAACACTCCTACTCTTGGGACTCATGATCTTGTTGACAGGTGGAGCAATGCTTTTCTTAATATCAGGTAAAGGGATTGGAAAGACTTCAATAGGACTCATTTGTGTAATTGCTTCCAGCGGCATGTTGTGGATGGCCGAAATCCCACTCCAGTGGATCGCGTCGGCAATAGTCCTGGAGTTTTTTATGATGGTGTTGCTTATACCAGAACCAGAAAAGCAGAGAACCCCCCAAGACAACCAACTCGCATATGTCGTGATAGGCATACTTACACTGGCTGCAATAATAGCAGCCAATGAAATGGGATTGCTAGAAACTACAAAGAGAGATTTAGGAATGTCTAAGGAGCCAGGTGTTGTCTCTCCAACCAGCTATTTAGATGTGGACTTGCATCCAGCATCAGCCTGGACATTGTACGCCGTGGCCACTACAGTAATAACACCAATGTTAAGACATACCATAGAGAATTCTACAGCAAATGTATCTCTGGCAGCTATAGCCAACCAGGCAGTGGTCCTGATGGGTCTGGACAAAGGATGGCCAATATCAAAAATGGACTTAGGAGTACCCCTACTGGCATTGGGTTGCTATTCACAAGTGAACCCACTAACTCTAACAGCGGCAGTACTCTTGCTGATCACACATTATGCTATTATAGGTCCAGGATTGCAGGCAAAAGCCACTCGTGAAGCTCAGAAAAGGACAGCTGCTGGAATAATGAAGAATCCAACGGTGGATGGGATAATGACAATAGACCTAGATCCTGTAATATATGATTCAAAATTTGAAAAGCAACTGGGACAGGTTATGCTCCTGGTTTTGTGTGCAGTCCAACTTTTGTTAATGAGAACATCATGGGCCTTGTGTGAAGCTTTAACTCTAGCCACAGGACCAATAACAACACTCTGGGAAGGATCACCTGGGAAGTTTTGGAACACCACGATAGCTGTTTCCATGGCGAACATTTTTAGAGGGAGCTATTTAGCAGGAGCTGGGCTTGCTTTTTCCATTATGAAATCAGTAGGAACAGGAAAAAGAGGAACAGGCTCACAAGGTGAAACTTTAGGAGAAAAATGGAAAAAGAAGTTAAATCAATTATCCCGGAAAGACTTTGACCTTTACAAGAAATCTGGAATCACTGAAGTGGATAGAACAGAAGCCAAAGAAGGGTTGAAAAGAGGAGAAATAACACATCATGCCGTGTCCAGAGGTAGCGCAAAACTTCAATGGTTTGTGGAGAGAAACATGGTCATTCCCGAAGGAAGAGTCATAGACTTGGGCTGTGGAAGAGGAGGCTGGTCATATTACTGTGCAGGACTGAAAAAAGTCACAGAAGTGCGAGGATACACAAAAGGCGGTCCAGGACATGAAGAACCAGTACCTATGTCCACATATGGATGGAACATAGTCAAGTTAATGAGTGGAAAGGATGTGTTTTATCTTCCACCTGAAAAGTGTGACACCCTGTTGTGTGACATTGGAGAATCTTCACCAAGCCCAACAGTGGAAGAAAGCAGAACTATAAGAGTTTTGAAGATGGTTGAACCATGGCTAAAGAACAACCAATTTTGCATTAAAGTGTTGAACCCTTACATGCCAACTGTGATTGAGCACCTAGAAAGACTACAAAGGAAACATGGAGGAATGCTTGTGAGAAATCCACTTTCACGAAACTCCACGCACGAAATGTACTGGATATCCAATGGCACAGGTAACATCGTCGCTTCAGTCAATATGGTATCTAGACTGCTACTGAACAGGTTCACGATGACACACAGAAGACCCACCATTGAGAAAGATGTGGATTTAGGAGCAGGAACTCGACATGTTAATGCGGAACCAGAAACACCCAATATGGATGTCATTGGGGAAAGAATAAAAAGGATCAAGGAGGAGCATAACTCAACATGGCACTATGATGACGAAAACCCCTACAAAACGTGGGCTTACCATGGATCTTATGAAGTCAAAGCCACAGGCTCAGCCTCCTCCATGATAAATGGAGTCGTGAAACTCCTCACTAAACCATGGGATGTGGTGCCCATGGTGACACAGATGGCAATGACAGACACAACTCCATTTGGCCAGCAGAGAGTCTTTAAAGAGAAAGTGGACACCAGGACACCCAGGTCCATGCCAGGAACAAGAAGGGTCATGGGGATCACAGCGGAGTGGCTCTGGAGAACCCTGGGAAGGAACAAAAAACCTAGGTTATGCACAAGGGAAGAATTTACAAAGAAGGTCAGGACTAACGCAGCCATGGGCGCCGTTTTCACAGAGGAGAACCAATGGGACAGCGCGAAAGCTGCTGTTGAGGATGAGGATTTTTGGAAACTTGTGGACAGAGAACGTGAACTCCACAAATTGGGCAAGTGTGGAAGCTGTGTTTACAACATGATGGGCAAGAGAGAGAAGAAACTTGGAGAGTTTGGCAAAGCAAAAGGCAGTAGAGCTATATGGTACATGTGGTTGGGAGCCAGGTACCTTGAGTTCGAAGCCCTTGGATTCTTAAATGAAGACCACTGGTTCTCGCGTGAGAACTCTTACAGTGGAGTGGAAGGAGAAGGACTGCACAAGCTAGGCTATATATTAAGGGACATTTCCAAGATACCCGGAGGAGCCATGTATGCTGATGACACAGCTGGTTGGGACACAAGAATAACAGAAGATGACCTGCACAATGAGGAAAAGATCACACAGCAAATGGACCCTGAACACAGGCAGCTAGCGAACGCTATATTTAAGCTCACATACCAAAACAAAGTGGTCAAAGTTCAACGACCGACTCCAACAGGCACGGTAATGGACATCATATCTAGGAAAGACCAAAGAGGCAGTGGACAGGTAGGAACTTATGGTCTGAATACA---TTCACCAACATGGAAGCCCAGTTAATCAGACAAATGGAAGGAGAAGGTGTGCTGTCAAAGGCAGACCTCGAGAACCCTCATCTGCCAGAGAAGAAAATTACACAATGGTTGGAAACCAAAGGAGTGGAGAGGTTAAAAAGAATGGCCATTAGCGGGGATGATTGCGTAGTGAAACCAATCGATGACAGGTTCGCTAATGCCCTGCTCGCTCTGAACGATATGGGAAAGGTTCGGAAAGACATACCTCAATGGCAGCCATCAAAGGGATGGCATGATTGGCAACAGGTTCCTTTCTGCTCCCACCACTTTCATGAATTGATCATGAAAGATGGAAGAAAGTTGGTGGTTCCCTGCAGACCCCAGGACGAACTAATAGGAAGAGCAAGAATCTCTCAAGGAGCGGGATGGAGCCTTAAAGAAACCGCATGTCTGGGGAAAGCCTACGCTCAAATGTGGAGTCTCATGTATTTTCACAGAAGAGACCTCAGACTAGCATCCAACGCCATATGTTCAGCAGTACCAGTCCACTGGGTCCCCACAAGTAGAACGACATGGTCTATTCATGCTCACCATCAGTGGATGACCACAGAAGACATGCTTACTGTCTGGAACAGGGTGTGGATCGAGGACAATCCATGGATGGAAGACAAAACTCCAGTCACAACCTGGGAAAATGTTCCATATCTAGGGAAGAGAGAAGACCAATGGTGCGGATCACTTATTGGTCTCACTTCCAGAGCAACCTGGGCCCAGAACATACCCACAGCAATTCAACAGGTGAGAAGCCTTATAGGCAATGAAGAGTTTCTGGACTACATGCCTTCAATGAAGAGATTTAGGAAGGAGGAGGAGTCGGAGGGAGCCATTTGG
>JF937640_c
ATGAACAACCAACGGAAGAAGACGGGAAAACCGTCTATCAATATGCTGAAACGCGTGAGAAACCGTGTGTCAACTGGATCACAGTTGGCGAAGAGATTCTCAAAAGGACTGCTGAACGGCCAGGGACCAATGAAATTGGTTATGGCGTTCATAGCTTTCCTCAGATTTCTAGCCATTCCACCAACAGCAGGAGTCTTGGCTAGATGGGGAACCTTCAAGAAGTCGGGGGCCATCAAGGTCCTGAAAGGCTTCAAGAAGGAGATCTCAAACATGCTGAGTATAATCAACAAACGGAAAAAGACATCGCTCTGTCTCATGATGATTTTGCCAGCAGCACTTGCTTTCCACTTGACCTCACGAGATGGAGAGCCGCGCATGATTGTGGGGAAGAATGAAAGAGGAAAATCCCTACTCTTTAAGACGGCCTCTGGAATTAACATGTGCACACTCATAGCCATGGACTTGGGAGAGATGTGTGATGACACGGTCACTTACAAATGCCCCCACATCACCGAAGTGGAACCTGAAGACATTGACTGCTGGTGTAACCTCACATCAACATGGGTGACTTATGGAACGTGCAATCAAGCCGGAGAGCATAGACGCGACAAGAGATCAGTGGCGTTAGCTCCCCATGTCGGCATGGGACTAGACACACGCACCCAAACTTGGATGTCGGCTGAAGGAGCTTGGAGGCAAGTCGAGAAGGTAGAGACATGGGCCCTTAGGCACCCAGGGTTCACCATACTAGCCCTATTTCTTGCCCATTACATAGGCACATCCTTGACCCAGAAGGTGGTTATTTTTATACTACTAATGCTGGTCACCCCATCCATGACAATGAGATGTGTGGGAGTAGGAAACAGAGATTTTGTGGAAGGTCTATCAGGAGCTACGTGGGTTGACGTGGTGCTCGAGCACGGGGGGTGTGTGACTACCATGGCTAAGAACAAGCCAACGTTGGACATAGAGCTTCAGAAGACCGAGGCCACCCAATTGGCGACCCTAAGGAAGCTATGCATTGAGGGGAAAATTACTAATATAACAACTGACTCAAGATGTCCTACCCAAGGGGAAGCGACTTTGCCTGAGGAGCAGGACCAAAACTACGTGTGTAAGCATACATACGTAGACAGAGGCTGGGGGAACGGATGTGGTTTGTTTGGCAAGGGAAGCTTGGTAACATGTGCGAAATTTCAATGCCTAGAACCAATAGAGGGAAAAGTGGTGCAATATGAGAACCTCAAATACACCGTCATCATTACAGTGCACACAGGAGATCAACACCAGGTGGGAAATGAAACGCAGGGAGTCACGGCTGAGATAACACCTCAGGCATCAACCACTGAAGCCATCTTGCCTGAATATGGAACCCTTGGGCTAGAATGCTCACCACGGACAGGTTTGGATTTCAATGAAATGATCTTGCTAACAATGAAGAACAAAGCATGGATGGTACATAGACAATGGTTTTTTGACCTACCTCTACCATGGACATCAGGAGCTACAACGGAAACACCAACCTGGAACAGAAAGGAGCTTCTTGTGACATTCAAAAACGCACATGCGAAGAAACAAGAAGTAGTTGTCCTTGGATCGCAAGAGGGAGCAATGCATACTGCATTGACAGGAGCCACAGAAATCCAAAACTCAGGAGGCACAAGTATTTTTGCGGGGCACTTAAAATGCAGACTTAAGATGGACAAATTGGAACTCAAGGGGATGAGTTATGCAATGTGCACGAATACCTTTGTGTTGAAGAAAGAAGTCTCAGAAACGCAGCATGGGACAATACTCATTAAGGTCGAGTACAAAGGGGAAGATGTGCCTTGCAAGATTCCTTTCTCCACAGAGGATGGACAAGGGAAAGCTCACAATGGCAGACTGATTACAGCCAACCCAGTGGTGACCAAGAAGGAGGAGCCTGTCAATATTGAGGCTGAACCTCCTTTTGGGGAAAGCAACATAGTAATTGGAATTGGAGACAACGCCTTGAAAATCAACTGGTATAAGAAGGGAAGCTCTATTGGGAAGATGTTCGAGGCCACTGCCAGAGGTGCAAGGCGCATGGCCATCTTGGGAGACACAGCTTGGGACTTTGGATCAGTGGGTGGCGTTCTGAACTCATTAGGCAAAATGGTGCACCAAATATTCGGAAGTGCTTACACAGCCCTATTCAGTGGAGTCTCTTGGGTAATGAAAATTGGAATAGGAGTTCTCTTGACTTGGATAGGGTTGAACTCAAAAAACACATCCATGTCATTTTCATGCATTGCGATAGGAATCATTACACTCTATCTGGGAGCTGTGGTGCAAGCTGACATGGGGTGTGTTATAAACTGGAAAGGCAAAGAACTCAAATGTGGAAGTGGAATCTTCGTCACCAACGAGGTCCATACCTGGACAGAACAATACAAATTCCAAGCAGACTCCCCAAAAAGATTGGCGACAGCCATTGCAGGCGCTTGGGAGAATGGAGTGTGCGGAATTAGGTCAACAACCAGAATGGAGAATCTCCTGTGGAAGCAAATAGCCAATGAACTGAACTACATATTGTGGGAAAACAATATCAAACTAACGGTAGTTGTGGGTGATATAATTGGGGTCTTAGAGCAAGGAAAAAGAACACTAACACCACAACCCATGGAGCTAAAGTACTCATGGAAAACGTGGGGAAAGGCAAAAATAGTGACAGCTGAAACACAAAATTCCTCTTTCATAATAGACGGGCCAAACACACCGGAGTGTCCAAGTGTCTCAAGAGCATGGAATGTGTGGGAGGTGGAAGATTACGGGTTCGGAGTCTTCACAACCAACATATGGCTGAAACTCCGAGAGGTGTACACCCAACTATGTGACCATAGGCTAATGTCGGCAGCCGTCAAGGATGAGAGGGCCGTACATGCCGACATGGGCTATTGGATAGAAAGCCAAAAGAATGGAAGTTGGAAGCTGGAAAAAGCATCCCTCATAGAGGTGAAAACCTGCACATGGCCAAAATCACATACCCTTTGGAGTAATGGTGTGCTAGAGAGTGACATGATCATCCCAAAGAGTCTAGCTGGTCCTATTTCGCAACACAACCACAGGCCCGGGTACCACACCCAGACGGCGGGACCATGGCATTTAGGAAAATTAGAGCTGGACTTCAACTATTGTGAAGGAACGACGGTTGTCATTACAGAAAACTGTGGGACAAGAGGCCCATCATTAAGAACAACAACAGTGTCAGGGAAGTTAATACACGAATGGTGTTGCCGCTCGTGCACACTTCCTCCCTTGCGATACATGGGAGAAGACGGTTGCTGGTATGGCATGGAAATCAGACCCATCAGTGAGAAAGAAGAGAACATGGTAAAGTCCTTAGTCTCAGCGGGAAGTGGAAAGGTGGACAACTTCACAATGGGTGTCTTGTGCTTGGCAATCCTCTTTGAAGAGGTGATGAGAGGAAAATTTGGGAAGAAACACATGATTGCGGGGGTTTTCTTCACGTTTGTGCTCCTTCTCTCAGGGCAAATAACATGGAGAGACATGGCGCACACACTAATAATGATTGGGTCCAACGCATCTGACAGGATGGGAATGGGCGTTACCTACCTAGCTTTAATTGCAACATTTAAAATTCAGCCATTCTTGGCTTTGGGATTTTTCCTAAGAAAACTGACATCCAGAGAAAATTTATTGTTAGGAGTTGGGCTGGCTATGGCAACAACGTTACAACTGCCAGAGGACATTGAACAAATGGCAAATGGAATCGCTCTGGGGCTCATGGCTCTTAAACTGATAACACAATTTGAAACATACCAATTATGGACAGCATTAATCTCCTTAACGTGTTCAAATACGATTTTTACGTTGACTGTTGCCTGGAGAACAGCCACCCTGATTTTGGCCGGAGTTTCGCTTTTACCAGTGTGCCAGTCTTCGAGCATGAGGAAAACAGACTGGCTTCCAATGGCAGTGGCAGCTATGGGAGTTCCACCTCTACCACTTTTCATTTTTGGCTTGAAAGACACACTCAAAAGGAGAAGCTGGCCACTGAATGAAGGGGTGATGGCTGTTGGGCTTGTGAGCATTCTGGCCAGTTCTCTCCTTAGAAATGATGTACCCATGGCTGGACCATTAGTGGCCGGGGGCTTGCTGATAGCGTGCTACGTCATAACTGGCACGTCAGCAGACCTCACCGTAGAAAAAGCAGCAGATATAACATGGGAGGAAGAGGCTGAGCAAACAGGAGTGTCCCACAATTTAATGATCACAGTTGATGATGATGGAACAATGAGAATAAAAGATGATGAGACTGAGAATATCCTAACAGTGCTTTTAAAAACAGCATTACTAATAGTATCAGGAATCTTTCCATACTCCATACCCGCAACATTGCTGGTCTGGCATACTTGGCAAAAGCAAACCCAAAGATCCGGCGTTCTATGGGACGTACCCAGCCCCCCAGAGACACAGAAAGCAGAACTGGAAGAAGGGGTCTACAGGATCAAACAGCAAGGAATTTTTGGGAAAACCCAAGTAGGAGTTGGAGTACAGAAAGAAGGAGTCTTCCACACCATGTGGCACGTTACAAGAGGGGCAGTGTTGACATACAATGGGAAAAGACTGGAACCAAACTGGGCTAGCGTAAAAAAAGATCTGATTTCATACGGAGGAGGATGGAGATTGAGCGCACAATGGCAAAAGGGGGAGGAGGTGCAGGTTATTGCCGTAGAGCCTGGGAAGAACCCAAAGAACTTTCAAACCATGCCAGGCACTTTTCAGACTACAACAGGGGAAATAGGAGCAATTGCACTGGATTTCAAGCCTGGAACTTCAGGATCTCCTATCATAAACAGAGAGGGAAAGGTAGTGGGACTGTATGGTAATGGAGTGGTTACAAAGAATGGTGGCTACGTCAGCGGAATAGCGCAAACGAACGCAGAACCAGATGGACCGACACCAGAATTGGAAGAAGAGATGTTCAAAAAGCGAAATCTAACCATAATGGATCTTCATCCTGGGTCAGGAAAGACACGGAAATACCTTCCAGCTATTGTTAGAGAGGCAATCAAGAGACGTTTAAGAACTCTAATTTTGGCACCGACAAGGGTGGTTGCAGCTGAGATGGAAGAAGCATTGAAAGGGCTCCCAATAAGGTACCAAACAACAGCAACAAAATCTGAACACACAGGAAGAGAGATTGTTGATCTAATGTGCCACGCAACGTTCACAATGCGTCTGCTGTCACCAGTTAGGGTCCCAAACTACAACTTGATAATAATGGATGAAGCCCATTTCACAGACCCAGCCAGTATAGCGGCTAGAGGGTACATATCGACTCGTGTTGGAATGGGAGAGGCAGCCGCAATTTTCATGACAGCAACGCCCCCTGGAACAGCTGACGCCTTTCCTCAGAGCAACGCTCCAATTCAAGATGAAGAAAGGGACATACCAGAACGCTCATGGAATTCAGGCAATGAATGGATAACCGACTTCGCTGGGAAAACGGTGTGGTTTGTCCCCAGCATTAAAGCCGGAAACGACATAGCAAACTGCTTGCGAAAAAACGGGAAAAAGGTCATTCAACTTAGTAGGAAGACTTTTGACACAGAATATCAGAAAACTAAACTGAATGATTGGGACTTCGTGGTGACAACTGACATTTCAGAAATGGGGGCCAATTTCAAAGCTGATAGAGTGATCGACCCAAGAAGATGTCTCAAACCAGTGATTCTGACAGATGGACCAGAGCGGGTGATCCTGGCTGGACCAATGCCAGTCACCGCGGCGAGTGCTGCGCAAAGGAGAGGGAGAGTTGGCAGGAACCCACAAAAAGAAAATGACCAGTACATATTCACGGGCCAGCCTCTCAACAATGATGAAGACCATGCTCACTGGACAGAAGCAAAAATGCTGCTGGACAACATTAATACACCAGAAGGGATTATACCAGCTCTCTTTGAGCCAGAAAGGGAGAAGTCAGCCGCCATAGACGGTGAGTATCGCCTGAAAGGTGAGTCCAGGAAGACTTTCGTGGAACTCATGAGGAGGGGTGACCTTCCAGTCTGGTTAGCCCATAAAGTAGCATCAGAAGGGATCAAATATACAGATAGAAAATGGTGCTTTGATGGACAACGTAATAATCAAATTTTAGAGGAGAACATGGATGTGGAAATCTGGACAAAGGAAGGAGAAAAGAAGAAACTGAGACCTAGGTGGCTTGATGCCCGCACTTATTCAGATCCCTTAGCACTCAAGGAATTCAAGGAATTTGCGGCTGGCAGAAAGTCAATCGCCCTTGATCTTGTGACAGAAATAGGAAGAGTGCCTTCACACCTAGCCCATAGAACGAGAAACGCTCTGGACAATCTGGTGATGCTGCACACGTCAGAACATGGCGGTAGGGCCTACAGGCATGCGGTGGAGGAACTACCAGAGACAATGGAAACACTCCTACTCTTGGGACTCATGATCTTGTTGACAGGTGGAGCAATGCTTTTCTTAATATCAGGTAAAGGGATTGGAAAGACTTCAATAGGACTCATTTGTGTAATTGCTTCCAGCGGCATGTTGTGGATGGCCGAAATCCCACTCCAGTGGATCGCGTCGGCAATAGTCCTGGAGTTTTTTATGATGGTGTTGCTTATACCAGAGCCAGAAAAGCAGAGAACCCCCCAAGACAACCAACTCGCATATGTCGTGATAGGCATACTTACACTGGCTGCAATAATAGCAGCCAATGAAATGGGATTGCTAGAAACTACAAAGAGAGATTTAGGAATGTCTAAGGAGCCAGGTGTTGTCTCTCCAACCAGCTATTTAGATGTGGACTTGCATCCAGCATCAGCCTGGACATTGTACGCTGTGGCCACTACAGTAATAACACCAATGTTAAGACATACCATAGAGAATTCTACAGCAAATGTATCTCTGGCAGCTATAGCCAACCAGGCAGTGGTCCTGATGGGTCTGGACAAAGGATGGCCAATATCAAAAATGGACTTAGGAGTACCCCTACTGGCATTGGGTTGCTATTCACAAGTGAACCCACTAACTCTAACAGCGGCAGTACTCTTGCTGATCACACATTATGCTATTATAGGTCCAGGATTGCAGGCAAAAGCCACTCGTGAAGCTCAGAAAAGGACAGCTGCTGGAATAATGAAGAATCCAACGGTAGATGGGATAATGACAATAGACCTAGATCCTGTAATATATGATTCAAAATTTGAAAAGCAACTGGGACAGGTTATGCTCCTGGTTTTGTGTGCAGTCCAACTTTTGTTAATGAGAACATCATGGGCCTTGTGTGAAGCTTTAACTCTAGCCACAGGACCAATAACAACACTCTGGGAAGGATCACCTGGGAAGTTTTGGAACACCACGATAGCTGTTTCCATGGCGAACATTTTTAGAGGGAGCTATTTAGCAGGAGCTGGGCTTGCTTTTTCCATTATGAAATCAGTAGGAACAGGAAAAAGAGGAACAGGCTCACAAGGTGAAACTTTAGGAGAAAAATGGAAAAAGAAGTTAAATCAATTATCCCGGAAAGACTTTGACCTTTACAAGAAATCTGGAATCACTGAAGTGGATAGAACAGAAGCCAAAGAAGGGTTGAAAAGAGGAGAAATAACACATCATGCCGTGTCCAGAGGTAGCGCAAAACTTCAATGGTTTGTGGAGAGAAACATGGTCATTCCCGAAGGAAGGGTCATAGACTTGGGCTGTGGAAGAGGAGGCTGGTCATATTACTGTGCAGGACTGAAAAAAGTCACAGAAGTGCGAGGATACACAAAAGGCGGTCCAGGACATGAAGAACCAGTACCTATGTCCACATATGGATGGAACATAGTTAAGTTAATGAGTGGAAAGGATGTGTTTTATCTTCCACCTGAAAAGTGTGACACCCTGTTGTGTGACATTGGAGAATCTTCACCAAGCCCAACAGTGGAAGAAAGCAGAACTATAAGAGTTTTGAAGATGGTTGAACCATGGCTAAAGAACAACCAATTTTGCATTAAAGTATTGAACCCTTACATGCCAACTGTGATTGAGCACCTAGAAAGACTACAAAGGAAACATGGAGGAATGCTTGTGAGAAATCCACTTTCACGAAACTCCACGCACGAAATGTACTGGATATCCAATGGCACAGGTAACATCGTCGCTTCAGTCAATATGGTATCTAGACTGCTACTGAACAGGTTCACGATGACACACAGAAGACCTACCATTGAGAAAGATGTGGATTTGGGAGCAGGAACTCGACATGTTAATGCGGAACCAGAAACACCCAATATGGATGTCATTGGGGAAAGAATAAAAAGGATCAAGGAGGAGCATAACTCAACATGGCACTATGATGACGAAAACCCCTACAAAACGTGGGCTTATCATGGATCTTATGAAGTCAAAGCCACAGGCTCAGCCTCCTCCATGATAAATGGAGTCGTGAAACTCCTCACTAAACCATGGGATGTGGTGCCCATGGTGACACAGATGGCAATGACAGACACAACTCCATTTGGCCAGCAGAGAGTCTTTAAAGAGAAAGTGGACACCAGGACACCCAGGTCCATGCCAGGAACAAGAAGGGTCATGGGGATCACAGCGGAGTGGCTCTGGAGAACCCTGGGAAGGAACAAAAAACCTAGGTTATGCACAAGGGAAGAATTTACAAAGAAGGTCAGGACTAACGCAGCCATGGGCGCCGTTTTCACAGAGGAGAACCAATGGGACAGCGCGAAAGCTGCTGTTGAGGATGAGGATTTTTGGAAACTTGTGGACAGAGAACGTGAACTCCACAAATTGGGCAAGTGTGGAAGCTGTGTTTACAACATGATGGGCAAGAGAGAGAAGAAACTTGGAGAGTTTGGCAAAGCAAAAGGCAGTAGAGCTATATGGTACATGTGGTTGGGAGCCAGGTACCTTGAGTTCGAAGCCCTTGGATTCTTAAATGAAGACCACTGGTTCTCGCGTGAGAACTCTTACAGTGGAGTGGAAGGAGAAGGACTGCACAAGCTAGGCTATATATTAAGGGACATTTCCAAGATACCCGGAGGAGCCATGTATGCTGATGACACAGCTGGTTGGGACACAAGAATAACAGAAGATGACCTGCACAATGAGGAAAAGATCACACAGCAAATGGACCCTGAACACAGGCAGCTAGCGAATGCTATATTTAAGCTCACATACCAAAATAAAGTGGTCAAAGTTCAACGACCGACTCCAACAGGCACGGTAATGGACATCATATCTAGGAAAGACCAAAGAGGCAGTGGACAGGTAGGAACTTATGGTCTGAATACA---TTCACCAACATGGAAGCCCAGTTAATCAGACAAATGGAAGGAGAAGGTGTGCTGTCAAAGGCAGACCTCGAGAACCCTCATCTGCCAGAGAAGAAAATTACACAATGGTTGGAAACCAAAGGAGTGGAGAGGTTAAAAAGAATGGCCATTAGCGGGGATGATTGCGTAGTGAAACCAATCGATGACAGGTTCGCTAATGCCCTGCTCGCTCTGAACGATATGGGAAAGGTTCGGAAAGACATACCTCAATGGCAGCCATCAAAGGGATGGCATGATTGGCAACAGGTTCCTTTCTGCTCCCACCACTTTCATGAATTGATCATGAAAGATGGAAGAAAGTTGGTGGTTCCCTGCAGACCCCAGGACGAACTAATAGGAAGAGCAAGAATCTCTCAAGGAGCGGGATGGAGCCTTAAAGAAACCGCATGTCTGGGGAAAGCCTACGCTCAAATGTGGAGTCTCATGTATTTTCACAGAAGAGACCTCAGACTAGCATCCAACGCCATATGTTCAGCAGTACCAGTCCACTGGGTCCCCACAAGTAGAACGACATGGTCTATTCATGCTCACCATCAGTGGATGACCACAGAAGACATGCTTACTGTCTGGAACAGGGTGTGGATCGAGGACAATCCATGGATGGAAGACAAAACTCCAGTCACAACCTGGGAAAATGTTCCATATCTAGGGAAGAGAGAAGACCAATGGTGCGGATCACTTATTGGTCTCACTTCCAGAGCAACCTGGGCCCAGAACATACCCACAGCAATTCAACAGGTGAGAAGCCTTATAGGCAATGAAGAGTTTCTGGACTACATGCCTTCAATGAAGAGATTTAGGAAGGAGGAGGAGTCGGAGGGAGCCATTTGG
>JF937639_c
ATGAACAACCAACGGAAGAAGACGGGAAAACCGTCTATCAATATGCTGAAACGCGTGAGAAACCGTGTGTCAACTGGATCACAGTTGGCGAAGAGATTCTCAAAAGGATTGCTGAACGGCCAGGGACCAATGAAATTGGTTATGGCGTTCATAGCTTTCCTCAGATTTCTAGCCATTCCACCAACAGCAGGAGTCTTGGCTAGATGGGGAACCTTCAAGAAGTCGGGGGCCATCAAGGTCCTGAAAGGCTTCAAGAAGGAGATCTCAAACATGCTGAGTATAATCAACAAACGGAAAAAGACATCGCTCTGTCTCATGATGATATTGCCAGCAGCACTTGCTTTCCACTTGACCTCACGAGATGGAGAGCCGCGCATGATTGTGGGGAAGAATGAAAGAGGAAAATCCCTACTTTTTAAGACGGCCTCTGGAATTAACATGTGCACACTCATAGCCATGGACTTGGGAGAGATGTGTGATGACACGGTCACTTACAAATGCCCCCACATCACCGAAGTGGAACCTGAAGACATTGACTGCTGGTGTAACCTCACATCAACATGGGTGACTTATGGAACGTGCAATCAAGCCGGAGAGCATAGACGCGACAAGAGATCAGTGGCGTTAGCTCCCCATGTCGGCATGGGACTAGACACACGCACCCAAACCTGGATGTCGGCTGAAGGAGCTTGGAGGCAAGTCGAGAAGGTAGAGACATGGGCCCTTAGGCACCCAGGGTTCACCATACTAGCCCTATTTCTTGCCCATTACATAGGCACATCCTTGACCCAGAAGGTGGTTATTTTTATACTACTAATGCTGGTCACCCCATCCATGACAATGAGATGTGTGGGAGTAGGAAACAGAGATTTTGTGGAAGGTCTATCAGGAGCTACGTGGGTTGACGTGGTGCTCGAGCACGGGGGGTGTGTGACTACCATGGCTAAGAACAAGCCAACGTTGGATATAGAGCTTCAGAAGACCGAGGCCACCCAATTGGCGACCCTAAGGAAGCTATGCATTGAGGGGAAAATTACTAACATAACAACTGACTCAAGATGTCCTACCCAAGGGGAAGCGACTTTGCCTGAGGAGCAGGACCAAAACTACGTGTGTAAGCATACATACGTAGACAGAGGCTGGGGGAACGGATGTGGTTTGTTTGGCAAGGGAAGCTTGGTAACATGTGCGAAATTTCAATGCCTAGAACCAATAGAGGGAAAAGTGGTGCAATATGAGAACCTCAAATACACCGTCATCATTACAGTGCACACAGGAGATCAACACCAGGTGGGAAATGAAACGCAGGGAGTCACGGCTGAGATAACACCTCAGGCATCAACCACTGAAGCCATCTTGCCTGAATATGGAACCCTTGGGCTAGAATGCTCACCACGGACAGGTTTGGATTTCAATGAAATGATCTTGCTAACAATGAAGAACAAAGCATGGATGGTACATAGACAATGGTTTTTTGACCTACCTCTACCATGGACATCAGGAGCTACAACGGAAACACCAACCTGGAACAGAAAGGAGCTTCTTGTGACATTCAAAAACGCACATGCGAAGAAACAAGAAGTAGTTGTCCTTGGATCGCAAGAAGGAGCAATGCATACCGCTTTGACAGGAGCCACAGAAATCCAAAACTCAGGAGGCACAAGTATTTTTGCGGGGCACTTAAAATGCAGACTTAAGATGGACAAGTTGGAACTCAAGGGGATGAGTTATGCAATGTGCACGAATACCTTTGTGTTGAAGAAAGAAGTCTCAGAAACGCAGCATGGGACAATACTCATTAAGGTCGAGTACAAAGGGGAAGATGCACCTTGCAAGATTCCTTTCTCCACAGAGGATGGACAAGGGAAAGCTCACAATGGCAGACTGATTACAGCCAACCCAGTGGTGACTAAGAAGGAGGAGCCTGTCAATATTGAGGCTGAACCTCCTTTTGGGGAAAGCAACATAGTGATTGGAATTGGAGACAACGCCTTGAAAATCAACTGGTATAAGAAGGGAAGCTCTATTGGGAAGATGTTCGAGGCCACTGCCAGAGGTGCAAGGCGCATGGCCATCTTGGGAGACACAGCTTGGGACTTTGGATCAGTGGGTGGCGTTCTAAACTCATTAGGCAAAATGGTGCACCAAATATTCGGAAGTGCTTACACAGCCCTATTCAGTGGAGTCTCTTGGGTAATGAAAATTGGAATAGGAGTTCTCTTGACTTGGATAGGGTTGAACTCAAGAAACACATCCATGTCATTTTCATGCATTGCGATAGGAATCATTACACTCTATCTGGGAGCTGTGGTGCAAGCTGACATGGGGTGTGTTATAAACTGGAAAGGCAAAGAACTCAAATGTGGAAGTGGAATCTTCGTCACCAACGAGGTCCATACCTGGACAGAACAATACAAATTCCAAGCAGACTCCCCAAAAAGATTGGCGACAGCCATTGCAGGCGCTTGGGAGAATGGAGTGTGCGGAATTAGGTCAACAACCAGAATGGAGAATCTCCTGTGGAAGCAAATAGCCAATGAACTGAACTACATATTGTGGGAAAACAATATCAAACTAACGGTAGTTGTGGGTGATATAATTGGGGTCTTAGAGCAAGGAAAAAGAACACTAACACCACAACCCATGGAGCTAAAATACTCATGGAAAACGTGGGGAAAGGCAAAAATAGTGACAGCTGAAACACAAAATTCCTCTTTCATAATAGACGGGCCAAACACACCGGAGTGTCCAAGTGTCTCAAGAGCATGGAATGTGTGGGAGGTGGAAGATTACGGGTTCGGAGTCTTCACGACCAACATATGGCTGAAACTCCGAGAGGCGTACACCCAACTATGTGACCATAGGCTAATGTCGGCAGCCGTCAAGGATGAGAGGGCCGTACATGCCGACATGGGCTATTGGATAGAAAGCCAAAAGAATGGAAGTTGGAAGCTGGAAAAAGCATCCCTCATAGAGGTGAAAACCTGCACATGGCCAAAATCACATACCATTTGGAGTAATGGTGTGCTAGAGAGTGACATGATCATCCCAAAGAGTCTAGCTGGTCCTATTTCGCAACACAACCACAGGCCCGGGTACCACACCCAGACGGCGGGACCATGGCATTTAGGAAAATTAGAGCTGGACTTCAACTATTGTGAAGGAACAACGGTTGTCATTACAGAAAACTGTGGGACAAGAGGCCCATCATTGAGAACAACAACAGTGTCAGGGAAGTTAATACACGAATGGTGTTGCCGCTCGTGCACACTTCCTCCCTTGCGATACATGGGAGAAGACGGTTGCTGGTATGGCATGGAAATCAGACCCATCAGTGAGAAAGAAGAGAACATGGTAAAGTCTTTAGTCTCAGCGGGAAGTGGAAAGGTGGACAACTTCACAATGGGTGTCTTGTGCTTGGCAATCCTCTTTGAAGAGGTGATGAGAGGAAAATTTGGGAAGAAACACATGATTGCGGGGGTTTTCCTCACGTTTGTGCTCCTTCTCTCAGGGCAAATAACATGGAGAGACATGGCGCACACACTAATAATGATTGGGTCCAACGCATCTGACAGGATGGGAATGGGCGTTACCTACCTAGCTTTAATTGCAACATTTAAAATTCAGCCATTCTTGGCCTTGGGATTTTTCCTAAGAAAACTGACATCCAGAGAAAATTTATTGTTAGGAGTTGGGCTGGCTATGGCAACAACGTTACAACTGCCAGAGGACATTGAACAAATGGCAAATGGAATCGCTCTGGGGCTCATGGCTCTTAAACTGATAACACAATTTGAAACATACCAATTATGGACAGCATTAATCTCCTTAACGTGTTCAAATACGATTTTTACGTTGACTGTTGCCTGGAGAACAGCCACCCTGATTTTGGCCGGAGTTTCGCTTTTACCAGTGTGCCAGTCTTCGAGCATGAGGAAAACAGACTGGCTTCCAATGGCAGTGGCAGCTATGGGAGTTCCACCTCTACCACTTTTTATTTTTAGCTTGAAAGACACACTCAAAAGGAGAAGCTGGCCACTGAATGAAGGGGTGATGGCTGTTGGGCTTGTGAGCATTCTGGCCAGTTCTCTCCTTAGAAATGATGTACCCATGGCTGGACCATTAGTGGCCGGGGGCTTGCTGATAGCGTGCTACGTCATAACTGGCACGTCAGCAGACCTCACCGTAGAAAAAGCAGCAGATATAACGTGGGAGGAAGAGGCTGAGCAAACAGGAGTGTCCCACAACTTAATGATCACAGTTGATGATGATGGAACAATGAGAATAAAAGATGATGAGACTGAGAATATCCTAACAGTGCTTTTAAAAACAGCATTACTAATAGTATCAGGAATCTTTCCATACTCCATACCCGCAACATTGCTGGTCTGGCATACTTGGCAAAAGCAAACCAAAAGATCCGGCGTTCTATGGGACGTACCCAGCCCCCCAGAGACACAGAAAGCAGAACTGGAAGAAGGGGTCTATAGGATCAAACAGCAAGGAATTTTTGGGAAAACCCAAGTAGGAGTTGGAGTACAGAAAGAAGGAGTCTTCCACACCATGTGGCACGTTACAAGAGGGGCAGTGTTGACATACAATGGGAAAAGACTGGAACCAAACTGGGCTAGCGTGAAAAAAGATCTGATTTCATACGGAGGAGGATGGAGATTGAGCGCACAATGGCAAAAGGGGGAGGAGGTGCAGGTTATTGCCGTAGAGCCTGGGAAGAACCCAAAGAACTTTCAAACCATGCCAGGCACTTTTCAGACTACAACAGGGGAAATAGGAGCAATTGCACTGGATTTCAAGCCTGGAACTTCAGGATCTCCTATCATAAACAGAGAGGGAAAGGTAGTGGGACTGTATGGTAATGGAGTGGTTACAAAGAATGGTGGCTACGTCAGCGGAATAGCGCAAACGAACGCAGAACCAGATGGACCGACACCAGAACTGGAAGAAGAGATGTTCAAAAAGCGAAATCTAACCATAATGGATCTCCATCCTGGGTCAGGAAAGACACGGAAATACCTTCCAGCTATTGTTAGAGAGGCAATCAAGAGACGTTTAAGAACTCTAATTTTGGCACCGACAAGGGTGGTTGCAGCTGAGATGGAAGAAGCATTGAAAGGGCTCCCAATAAGGTACCAAACAACAGCAACAAAATCTGAACACACAGGAAGAGAGATTGTTGATCTAATGTGCCACGCAACGTTCACAATGCGTCTGCTGTCACCAGTTAGGGTCCCAAACTATAACTTGATAATAATGGATGAAGCCCATTTCACAGACCCAGCCAGTATAGCGGCTAGAGGGTACATATCGACTCGTGTTGGAATGGGAGAGGCAGCCGCAATTTTCATGACAGCAACGCCCCCTGGAACAGCTGACGCCTTTCCTCAGAGCAACGCTCCAATTCAAGATGAAGAAAGGGACATACCAGAACGCTCATGGAATTCAGGCAATGAATGGATAACCGACTTCGCTGGGAAGACGGTGTGGTTTGTCCCCAGCATTAAGGCTGGAAATGACATAGCAAACTGCTTGCGAAAAAACGGGAAAAAGGTCATTCAACTTAGTAGGAAGACTTTTGACACAGAATATCAGAAAACTAAACTGAATGATTGGGACTTCGTGGTGACAACTGACATTTCAGAAATGGGGGCCAATTTCAAAGCTGATAGAGTGATCGACCCAAGAAGATGTCTCAAACCAGTGATCCTGACAGATGGACCAGAGCGGGTGATCCTGGCTGGACCAATGCCAGTCACCGCGGCGAGTGCTGCGCAAAGGAGAGGGAGAGTTGGCAGGAACCCACAAAAAGAAAATGACCAGTACATATTCACGGGCCAGCCTCTCAACAATGATGAAGACCATGCTCACTGGACAGAAGCAAAAATGCTGCTGGACAACATTAATACACCAGAAGGGATCATACCAGCTCTCTTTGAGCCAGAAAGGGAGAAGTCAGCCGCCATAGACGGTGAGTATCGCCTGAAAGGTGAGTCCAGGAAGACTTTCGTGGAACTCATGAGGAGGGGTGACCTTCCAGTCTGGTTAGCCCATAAAGTAGCATCAGAAGGGATCAAATATACAGATAGAAAATGGTGCTTTGATGGACAACGTAATAATCAAATTTTAGAGGAGAACATGGATGTGGAAATCTGGACAAAGGAAGGAGAAAAGAAAAAACTGAGACCTAGGTGGCTTGATGCCCGCACTTATTCAGATCCCTTAGCACTCAAGGAATTCAAGGAATTTGCGGCTGGCAGAAAGTCAATCGCCCTTGATCTTGTGACAGAAATAGGAAGAGTGCCTTCACACCTAGCCCATAGAACGAGAAACGCTCTGGACAATCTGGTGATGCTGCATACGTCAGAACATGGCGGTAGGGCCTACAGGCATGCGGTGGAGGAACTACCAGAGACAATGGAAACACTCCTACTCTTGGGACTCATGATCTTGTTGACAGGTGGAGCAATGCTTTTCTTAATATCAGGTAAAGGGATTGGAAAGACTTCAATAGGACTCATTTGTGTAATTGCTTCCAGCGGCATGTTGTGGATGGCCGAAATCCCACTCCAGTGGATCGCGTCGGCTATAGTCCTGGAGTTTTTTATGATGGTGTTGCTTATACCAGAACCAGAAAAGCAGAGAACCCCCCAAGACAACCAACTCGCATATGTCGTGATAGGCATACTTACACTGGCTGCAATAATAGCAGCCAATGAAATGGGATTGCTAGAAACTACAAAGAGAGATTTAGGAATGTCTAAGGAGCCAGGTGTTGTCTCTCCAACCAGCTATTTAGATGTGGACTTGCATCCAGCATCAGCCTGGACATTGTACGCCGTGGCCACTACAGTAATAACACCAATGTTAAGACACACCATAGAGAACTCTACAGCAAATGTATCTCTGGCAGCTATAGCCAACCAGGCAGTGGTCCTGATGGGTTTGGACAAAGGATGGCCAATATCAAAGATGGACTTAGGAGTACCCCTACTGGCATTGGGTTGCTATTCACAAGTGAACCCACTAACTCTAACAGCGGCAGTACTCTTGCTGATCACACATTATGCTATTATAGGTCCAGGATTGCAGGCAAAAGCCACTCGTGAAGCTCAGAAAAGGACAGCTGCTGGAATAATGAAGAATCCAACGGTGGATGGGATAATGACAATAGACCTAGATCCTGTAATATATGATTCAAAATTTGAAAAGCAACTGGGACAGGTTATGCTCCTGGTTTTGTGTGCAGTCCAACTTTTGTTAATGAGAACATCATGGGCCTTGTGTGAAGCTTTAACTCTAGCCACAGGACCAATAACAACACTCTGGGAAGGATCACCTGGGAAGTTTTGGAACACCACGATAGCTGTTTCCATGGCGAACATTTTTAGAGGGAGCTATTTAGCAGGAGCTGGGCTTGCTTTTTCCATTATGAAATCAGTAGGAACAGGAAAAAGAGGAACAGGCTCACAAGGTGAAACTTTAGGAGAAAAATGGAAAAAGAAGTTAAATCAATTATCCCGGAAAGACTTTGACCTTTACAAGAAATCTGGAATCACTGAAGTGGATAGAACAGAAGCCAAAGAAGGGTTGAAAAGAGGAGAAATAACACATCATGCCGTGTCCAGAGGTAGCGCAAAACTTCAATGGTTTGTGGAGAGAAACATGGTCATTCCCGAAGGAAGAGTCATAGACTTGGGCTGTGGAAGAGGAGGCTGGTCATATTACTGTGCAGGACTGAAAAAAGTCACAGAAGTGCGAGGATACACAAAAGGCGGTCCAGGACATGAAGAACCAGTACCTATGTCCACATATGGATGGAACATAGTTAAGTTAATGAGTGGAAAGGATGTGTTTTATCTTCCACCTGAAAAGTGTGACACCCTGTTGTGTGACATTGGAGAATCTTCACCAAGCCCAACAGTGGAAGAAAGCAGAACTATAAGAGTTTTGAAGATGGTTGAACCATGGCTAAAGAACAACCAATTTTGCATTAAAGTATTGAACCCTTACATGCCAACTGTGATTGAGCACCTAGAAAGACTACAAAGGAAACATGGAGGAATGCTTGTGAGAAATCCACTTTCACGAAACTCCACGCACGAAATGTACTGGATATCCAATGGCACAGGTAACATTGTCGCTTCAGTCAATATGGTATCTAGACTGCTACTGAACAGGTTCACGATGACACACAGAAGACCCACCATTGAGAAAGATGTGGATTTAGGAGCAGGAACGCGACATGTTAATGCGGAACCAGAAACACCCAATATGGATGTCATTGGGGAAAGAATAAAAAGGATCAAGGAGGAGCATAACTCAACATGGCACTATGATGACGAAAACCCCTACAAAACGTGGGCTTACCATGGATCTTATGAAGTCAAAGCCACAGGCTCAGCCTCCTCCATGATAAATGGAGTCGTGAAACTCCTCACTAAACCATGGGATGTGGTGCCCATGGTGACACAGATGGCAATGACAGACACAACTCCATTTGGCCAGCAGAGAGTCTTTAAAGAGAAAGTGGACACCAGGACACCCAGGTCCATGCCAGGAACAAGAAGGGTCATGGGGATCACAGCGGAGTGGCTCTGGAGAACCCTGGGAAGGAACAAAAAACCTAGGTTATGCACAAGGGAAGAGTTTACAAAGAAGGTCAGGACTAACGCAGCCATGGGCGCCGTTTTCACAGAGGAGAACCAATGGGACAGCGCAAAAGCTGCTGTTGAGGATGAGGATTTTTGGAAACTTGTGGACAGAGAACGTGAACTCCACAAATTGGGCAAGTGTGGAAGCTGTGTTTACAACATGATGGGCAAGAGAGAGAAGAAACTTGGAGAGTTTGGCAAAGCAAAAGGCAGTAGAGCTATATGGTACATGTGGTTGGGAGCCAGGTACCTTGAGTTCGAAGCCCTTGGATTCTTAAATGAAGACCACTGGTTCTCGCGTGAGAACTCTTACAGTGGAGTGGAAGGAGAAGGACTGCACAAGCTAGGCTATATATTAAGGGACATTTCCAAGATACCCGGAGGAGCCATGTATGCTGATGACACAGCTGGTTGGGACACAAGAATAACAGAAGATGACCTGCACAATGAGGAAAAGATCACACAGCAAATGGACCCTGAACACAGGCAGCTAGCGAACGCTATATTTAAGCTTACATACCAAAACAAAGTGGTCAAAGTTCAACGACCGACTCCAACAGGCACGGTAATGGACATCATATCTAGGAAAGACCAAAGAGGCAGTGGACAGGTAGGAACTTATGGTCTGAATACA---TTCACCAACATGGAAGCCCAGTTAATCAGACAAATGGAAGGAGAAGGTGTGTTGTCAAAGGCAGACCTCGAGAACCCTCATCTGCCAGAGAAGAAAATTACACAATGGTTGGAAACCAAAGGAGTGGAGAGGTTAAAAAGAATGGCCATTAGCGGGGATGATTGCGTAGTGAAACCAATCGATGACAGGTTCGCTAATGCCCTGCTCGCTCTGAACGATATGGGAAAGGTTCGGAAAGACATACCTCAATGGCAGCCATCAAAGGGATGGCATGATTGGCAACAGGTTCCCTTCTGCTCCCACCACTTTCATGAATTGATCATGAAAGATGGAAGAAAGTTGGTGGTTCCCTGCAGACCCCAGGACGAACTAATAGGAAGAGCAAGAATCTCTCAAGGAGCGGGATGGAGCCTTAAAGAAACCGCATGTCTGGGGAAAGCCTACGCTCAAATGTGGAGTCTTATGTATTTTCACAGAAGAGACCTCAGACTAGCATCCAACGCCATATGTTCAGCAGTACCAGTCCACTGGGTCCCCACAAGTAGAACGACATGGTCTATTCATGCTCACCATCAGTGGATGACCACAGAAGACATGCTTACTGTCTGGAACAGGGTGTGGATCGAGGACAATCCATGGATGGAAGACAAAACTCCAGTCACAACCTGGGAAAATGTTCCATATCTAGGGAAGAGAGAAGACCAATGGTGCGGATCACTTATTGGTCTCACTTCCAGAGCAACCTGGGCCCAGAACATACCCACAGCAATTCAACAGGTGAGAAGCCTTATAGGCAATGAAGAGTTTCTGGACTACATGCCTTCAATGAAGAGATTTAGGAAGGAGGAGGAGTCGGAGGGAGCCATTTGG
>JF937638_c
ATGAACAACCAACGGAAGAAGACGGGAAAACCGTCTATCAATATGCTGAAACGCGTGAGAAACCGTGTGTCAACTGGATCACAGTTGGCGAAGAGATTCTCAAAAGGATTGCTGAACGGCCAGGGACCAATGAAATTGGTTATGGCGTTCATAGCTTTCCTCAGATTTCTAGCCATTCCACCAACAGCAGGAGTCTTGGCTAGATGGGGAACCTTCAAGAAGTCGGGGGCCATCAAGGTCCTGAAAGGCTTCAAGAAGGAGATCTCAAACATGCTGAGTATAATCAACAAACGGAAAAAGACATCGCTCTGTCTCCTGATGATATTGCCAGCAGCACTTGCTTTCCACTTGACCTCACGAGATGGAGAGCCGCGCATGATTGTGGGGAAGAATGAAAGAGGAAAATCCCTACTTTTTAAGACGGCCTCTGGAATTAACATGTGCACACTCATAGCCATGGACTTGGGAGAGATGTGTGATGACACGGTCACTTACAAATGCCCCCACATCACCGAAGTGGAACCTGAAGACATTGACTGCTGGTGTAACCTCACATCAACATGGGTGACTTATGGAACGTGCAATCAAGCCGGAGAGCATAGACGCGACAAGAGATCAGTGGCGTTAGCTCCCCATGTCGGCATGGGACTAGACACACGCACCCAAACCTGGATGTCGGCTGAAGGAGCTTGGAGGCAAGTCGAGAAGGTAGAGACATGGGCCCTTAGGCACCCAGGGTTCACCATACTAGCCCTATTTCTTGCCCATTACATAGGCACATCCTTGACCCAGAAGGTGGTTATTTTTATACTACTAATGCTGGTCACCCCATCCATGACAATGAGATGTGTGGGAGTAGGAAACAGAGATTTTGTGGAAGGTCTATCAGGAGCTACGTGGGTTGACGTGGTGCTCGAGCACGGGGGGTGTGTGACTACCATGGCTAAGAACAAGCCAACGTTGGATATAGAGCTTCAGAAGACCGAGGCCACCCAATTGGCGACCCTAAGGAAGCTATGCATTGAGGGGAAAATTACTAACATAACAACTGACTCAAGATGTCCTACCCAAGGGGAAGCGACTTTGCCTGAGGAGCAGGACCAAAACTACGTGTGTAAGCATACATACGTAGACAGAGGCTGGGGGAACGGATGTGGTTTGTTTGGCAAGGGAAGCTTGGTAACATGTGCGAAATTTCAATGCCTAGAACCAATAGAGGGAAAAGTGGTGCAATATGAGAACCTCAAATACACCGTCATCATTACAGTGCATACAGGAGATCAACACCAGGTGGGAAATGAAACGCAGGGAGTCACGGCTGAGATAACACCTCAGGCATCAACCACTGAAGCCATCTTGCCTGAATATGGAACCCTTGGGCTAGAATGTTCACCACGGACAGGTTTGGATTTCAATGAAATGATCTTGCTAACAATGAAGAACAAAGCATGGATGGTACATAGACAATGGTTTTTTGACCTACCTCTACCATGGACATCAGGAGCCACAACGGAAACACCAACCTGGAACAGAAAGGAGCTTCTTGTGACATTCAAAAACGCACATGCGAAGAAACAAGAAGTAGTTGTCCTTGGATCGCAAGAGGGAGCAATGCATACCGCATTGACAGGAGCCACAGAAATCCAAAACTCAGGAGGCACAAGTATTTTTGCGGGGCACTTAAAATGCAGACTTAAGATGGACAAATTGGAACTCAAGGGGATGAGTTATGCAATGTGCACGAATACCTTTGTGTTGAAGAAAGAAGTCTCAGAAACGCAGCATGGGACAATACTCATTAAGGTCGAGTACAAAGGGGAAGATGTACCTTGCAAGATTCCTTTCTCCACAGAGGATGGACAAGGGAAAGCTCACAATGGCAGACTGATTACAGCCAACCCAGTGGTGACTAAGAAGGAGGAGCCTGTCAATATTGAGGCTGAACCTCCTTTTGGGGAAAGCAACATAGTGATTGGAATTGGAGACAACGCCTTGAAAATCAACTGGTATAAGAAGGGAAGCTCTATTGGGAAGATGTTCGAGGCCACTGCCAGAGGTGCAAGGCGCATGGCCATCTTGGGAGACACAGCTTGGGACTTTGGATCAGTGGGTGGCGTCCTGAACTCATTAGGCAAAATGGTGCACCAAATATTTGGAAGTGCTTACACAGCCCTATTCAGTGGAGTCTCTTGGGTAATGAAAATTGGAATAGGAGTTCTCTTGACTTGGATAGGGTTGAACTCAAAAAACACATCCATGTCATTTTCATGCATTGCGATAGGAATCATTACACTCTATCTGGGAGCTGTGGTGCAAGCTGACATGGGATGTGTTATAAACTGGAAAGGCAAAGAACTCAAATGTGGAAGTGGAATCTTCGTCACCAACGAGGTCCATACCTGGACAGAACAATACAAATTCCAAGCAGACTCCCCAAAAAGATTGGCGACAGCCATTGCAGGCGCTTGGGAGAATGGAGTGTGCGGAATTAGGTCAACAACCAGAATGGAGAATCTCCTGTGGAAGCAAATAGCCAATGAACTGAACTACATATTGTGGGAAAACAATATCAAACTAACGGTAGTTGTGGGTGATATAATTGGGGTCTTAGAGCAAGGAAAAAGAACACTAACACCACAACCCATGGAGCTAAAATACTCATGGAAAACGTGGGGAAAGGCAAAAATAGTGACAGCTGAAACACAAAATTCCTCTTTCATAATAGACGGGCCAAACACACCGGAGTGTCCAAGTGTCTCAAGAGCATGGAATGTGTGGGAGGTGGAAGATTACGGGTTCGGAGTCTTCACAACCAACATATGGCTGAAACTCCGAGAGGTGTACACCCAACTATGTGACCATAGGCTAATGTCGGCAGCCGTCAAGGATGAGAGGGCCGTACATGCCGACATGGGCTATTGGATAGAAAGCCAAAAGAATGGAAGTTGGAAGCTGGAAAAAGCATCCCTCATAGAGGTGAAAACCTGCACATGGCCAAAATCACATACCCTTTGGAGTAATGGTGTGCTAGAGAGTGACATGATCATCCCAAAGAGTCTAGCTGGTCCTATTTCGCAACACAACCACAGGCCCGGGTACCACACCCAGACGGCGGGACCATGGCATTTAGGAAAATTAGAGCTGGACTTCAACTATTGTGAAGGAACAACGGTTGTCATTACAGAAAACTGTGGGACAAGAGGCCCATCATTGAGAACAACAACAGTGTCAGGGAAGTTAATACACGAATGGTGTTGCCGCTCGTGCACACTTCCTCCCTTGCGATACATGGGAGAAGACGGTTGCTGGTATGGCATGGAAATCAGACCCATCAGTGAGAAAGAAGAGAACATGGTAAAGTCTTTAGTCTCAGCGGGAAGTGGAAAGGTGGACAACTTCACAATGGGTGTCTTGTGCTTGGCAATCCTCTTTGAAGAGGTGATGAGAGGAAAATTTGGGAAGAAACACATGATTGCGGGGGTTTTCTTCACGTTTGTGCTCCTTCTCTCAGGGCAAATAACATGGAGAGACATGGCGCACACACTAATAATGATTGGGTCCAACGCATCTGACAGGATGGGAATGGGCGTTACCTACCTAGCTTTAATTGCAACATTTAAAATTCAGCCATTCTTGGCTTTGGGATTTTTCCTAAGAAGACTGACATCCAGAGAAAATTTATTGTTAGGAGTTGGGCTGGCTATGGCAACAACGTTACAACTGCCAGAGGACATTGAACAAATGGCAAATGGAATCGCTCTGGGGCTCATGGCTCTTAAACTGATAACACAATTTGAAACATACCAATTATGGACAGCATTAATCTCCTTAACGTGTTCAAATACGATTTTTACGTTGACTGTTGCCTGGAGAACAGCCACCCTGATTTTGGCCGGAGTTTCGCTTTTACCAGTGTGCCGGTCTTCGAGCATGAGGAAAACAGACTGGCTTCCAATGGCAGTGGCAGCTATGGGAGTTCCACCTCTACCACTTTTTATTTTTAGCTTGAAAGACACACTCAAAAGGAGAAGCTGGCCACTGAATGAAGGGGTGATGGCTGTTGGGCTTGTGAGCATTCTGGCCAGTTCTCTCCTTAGAAATGATGTACCCATGGCTGGACCATTAGTGGCCGGGGGCTTGCTGATAGCGTGCTACGTCATAACTGGCACGTCAGCAGACCTCACCGTAGAAAAAGCAGCAGATATAACATGGGAGGAAGAGGCTGAGCAAACAGGAGTGTCCCACAACTTAATGATCACAGTTGATGATGATGGAACAATGAGAATAAAAGATGATGAGACTGAGAATATCCTAACAGTGCTTTTAAAAACAGCATTACTAATAGTATCAGGAATCTTTCCATACTCCATACCCGCAACATTGCTGGTCTGGCATACTTGGCAAAAGCAAACCCAAAGATCCGGCGTCCTATGGGACGTACCCAGCCCCCCAGAGACACAGAAAGCAGAACTGGAAGAAGGGGTTTATAGGATCAAACAGCAAGGAATTTTTGGAAAAACCCAAGTAGGAGTTGGAGTACAGAAAGAAGGAGTCTTCCACACCATGTGGCACGTTACAAGAGGGGCAGTGCTGACATACAATGGGAAAAGACTGGAACCAAACTGGGCTAGCGTGAAAAAAGATCTGATTTCATACGGAGGAGGATGGAGATTGAGCGCACAATGGCAAAAAGGGGAGGAGGTGCAGGTTATTGCCGTAGAGCCTGGGAAGAACCCAAAGAACTTTCAAACCATGCCAGGCACTTTTCAGACTACAACAGGGGAAATAGGAGCAATTGCACTGGATTTCAAGCCTGGAACTTCAGGATCTCCTATCATAAACAGAGAGGGAAAGGTAGTGGGACTGTATGGTAATGGAGTGGTTACAAAGAATGGTGGCTACGTCAGCGGAATAGCGCAAACGAACGCAGAACCAGATGGACCGACACCAGAATTGGAAGAAGAGATGTTCAAAAAGCGAAATCTAACCATAATGGATCTTCATCCTGGGTCAGGAAAGACACGGAAATACCTTCCAGCTATTGTTAGAGAGGCAATCAAGAGACGTTTAAGAACTCTAATTTTGGCACCGACAAGGGTGGTTGCAGCTGAGATGGAAGAAGCATTGAAAGGGCTCCCAATAAGGTACCAAACAACAGCAACAAAATCTGAACACACAGGAAGAGAGATTGTTGATCTAATGTGCCACGCAACGTTCACAATGCGTCTGCTGTCACCAGTTAGGGTCCCAAACTATAACTTGATAATAATGGATGAAGCCCATTTCACAGACCCAGCCAGTATAGCGGCTAGAGGGTACATATCGACTCGTGTTGGAATGGGAGAGGCAGCCGCAATTTTCATGACAGCAACGCCCCCTGGAACAGCTGACGCCTTTCCTCAGAGCAACGCTCCAATTCAAGATGAAGAAAGGGACATACCAGAACGCTCATGGAATTCAGGCAATGAATGGATAACCGACTTCGCTGGGAAAACGGTGTGGTTTGTCCCCAGCATTAAGGCCGGAAATGACATAGCAAACTGCTTGCGAAAAAACGGGAAAAAGGTCATTCAACTTAGTAGGAAGACTTTTGACACAGAATATCAGAAAACTAAACTGAATGATTGGGACTTCGTGGTGACAACTGACATTTCAGAAATGGGGGCCAATTTCAAAGCTGATAGAGTGATCGACCCAAGAAGATGTCTCAAACCAGTGATCCTGACAGATGGACCAGAGCGGGTGATCCTGGCTGGACCAATGCCAGTCACCGCGGCGAGTGCTGCGCAAAGGAGAGGGAGAGTTGGCAGGAACCCACAAAAAGAAAATGACCAGTACATATTCACGGGCCAGCCTCTCAACAATGATGAAGACCATGCTCACTGGACAGAAGCAAAAATGCTGCTGGACAACATTAATACACCAGAAGGGATCATACCAGCTCTCTTTGAGCCAGAAAGGGAGAAGTCAGCCGCCATAGACGGTGAGTATCGCCTAAAAGGTGAGTCCAGGAAGACTTTCGTGGAACTCATGAGGAGGGGTGACCTTCCAGTCTGGTTAGCCCATAAAGTAGCATCAGAAGGGATCAAATATACAGATAGAAAATGGTGCTTTGATGGACAACGTAATAATCAAATTTTAGAGGAGAACATGGATGTGGAAATCTGGACAAAGGAAGGAGAAAAGAAAAAACTGAGACCTAGGTGGCTTGATGCCCGCACTTATTCAGATCCCTTAGCACTCAAGGAATTCAAGGAATTTGCGGCTGGCAGAAAGTCAATCGCCCTTGATCTTGTGACAGAAATAGGAAGAGTGCCCTCACACCTAGCCCATAGAACGAGAAACGCTCTGGACAATCTGGTGATGCTGCATACGTCAGAACATGGCGGTAGGGCCTACAGGCATGCGGTGGAGGAACTACCAGAGACAATGGAAACACTCCTACTCTTGGGACTCATGATCTTGTTGACAGGTGGAGCAATGCTTTTCTTAATATCAGGTAAAGGGATTGGAAAGACTTCAATAGGACTCATTTGTGTAATTGCTTCCAGCGGCATGTTGTGGATGGCCGAAATCCCACTCCAGTGGATCGCGTCGGCTATAGTCCTGGAGTTTTTTATGATGGTGTTGCTTATACCAGAACCAGAAAAGCAGAGAACCCCCCAAGACAACCAACTCGCATATGTCGTGATAGGCATACTTACACTGGCTGCAATAATAGCAGCCAATGAAATGGGATTGCTAGAAACTACAAAGAGAGATTTAGGAATGTCTAAGGAGCCAGGTGTTGTCTCTCCAACCAGCTATTTAGATGTGGACTTGCATCCAGCATCAGCCTGGACATTGTACGCCGTGGCCACTACAGTAATAACACCAATGTTAAGACATACCATAGAGAATTCCACAGCAAATGTATCTCTGGCAGCTATAGCCAACCAGGCAGTGGTCCTGATGGGTTTGGACAAAGGATGGCCAATATCAAAAATGGACTTAGGAGTACCCCTACTGGCATTGGGTTGCTATTCACAAGTGAACCCACTAACTCTAACAGCGGCAGTACTCTTGCTGATCACACATTATGCTATTATAGGTCCAGGATTGCAGGCAAAAGCCACTCGTGAAGCTCAGAAAAGGACAGCTGCTGGAATAATGAAGAATCCAACGGTGGATGGGATAATGACAATAGACCTAGATCCTGTAATATATGACTCAAAATTTGAAAAGCAACTGGGACAGGTTATGCTCCTGGTTTTGTGTGCAGTCCAACTTTTGTTAATGAGAACATCATGGGCCTTGTGTGAAGCTTTAACTCTAGCCACAGGACCAATAACAACACTCTGGGAAGGATCACCTGGGAAGTTTTGGAACACCACGATAGCTGTTTCCATGGCGAACATTTTTAGAGGGAGCTATTTAGCAGGAGCTGGGCTTGCTTTTTCCATTATGAAATCAGTAGGAACAGGAAAAAGAGGAACAGGCTCACAAGGTGAAACTTTAGGAGAAAAATGGAAAAGGAAGTTAAATCAATTATCCCGGAAAGACTTTGACCTTTACAAGAAATCTGGAATCACTGAAGTGGATAGAACAGAAGCCAAAGAAGGGTTGAAAAGAGGAGAAATAACACATCATGCCGTGTCCAGAGGTAGTGCAAAACTTCAATGGTTTGTGGAGAGAAACATGGTCACTCCCGAAGGAAGAGTCATAGACTTGGGCTGTGGAAGAGGAGGCTGGTCATATTACTGTGCAGGACTGAAAAAAGTCACAGAAGTGCGAGGATACACAAAAGGCGGTCCAGGACATGAAGAACCAGTACCTATGTCCACATATGGATGGAACATAGTTAAGTTAATGAGTGGAAAGGATGTGTTTTATCTTCCACCTGAAAAGTGTGACACCCTGTTGTGTGACATTGGAGAATCTTCACCAAGCCCAACAGTGGAAGAAAGCAGAACTATAAGAGTTTTGAAGATGGTTGAACCATGGCTAAAGAACAACCAATTTTGCATCAAAGTATTGAACCCTTACATGCCAACTGTGATTGAGCACCTAGAAAGACTACAAAGGAAACATGGAGGAATGCTTGTGAGAAATCCACTTTCACGAAACTCCACGCACGAAATGTACTGGATATCCAATGGCACAGGTAACATTGTCGCTTCAGTCAACATGGTATCTAGACTGCTACTGAACAGGTTCACGATGACACACAGAAGACCCACCATTGAGAAAGATGTGGATTTAGGAGCAGGAACTCGACATGTTAATGCGGAACCAGAAACACCCAATATGGATGTCATTGGGGAAAGAATAAAAAGGATCAAGGAGGAGCATAACTTAACATGGCACTATGATGACGAAAACCCCTACAAAACGTGGGCTTACCATGGATCTTATGAAGTCAAAGCCACAGGCTCAGCCTCCTCCATGATAAATGGAGTCGTGAAACTCCTCACTAAACCATGGGATGTGGTGCCCATGGTGACACAGATGGCAATGACAGACACAACTCCATTTGGCCAGCAGAGAGTCTTTAAAGAGAAAGTGGACACCAGGACACCCAGGTCCATGCCAGGAACAAGAAGGGTCATGGGGATCACAGCGGAGTGGCTCTGGAGAACCCTGGGAAGGAACAAAAAACCTAGGTTATGCACAAGGGAAGAGTTTACAAAGAAGGTCAGGACTAACGCAGCCATGGGCGCCGTTTTCACAGAGGAGAACCAATGGGACAGCGCGAAAGCTGCTGTTGAGGATGAGGATTTTTGGAAACTTGTGGACAGAGAACGTGAACTCCACAAATTGGGCAAGTGTGGAAGCTGTGTTTACAACATGATGGGCAAGAGAGAGAAGAAACTTGGAGAGTTTGGCAAAGCAAAAGGCAGTAGAGCTATATGGTACATGTGGTTGGGAGCCAGGTACCTTGAGTTCGAAGCCCTTGGATTCTTAAATGAAGACCACTGGTTCTCGCGTGAGAACTCTTACAGTGGAGTGGAAGGAGAAGGACTGCACAAGCTAGGCTATATATTAAGGGACATTTCCAAGATACCCGGAGGAGCCATGTATGCTGATGACACAGCTGGTTGGGACACAAGAATAACAGAAGATGACCTGCACAATGAGGAAAAGATCACACAGCAAATGGACCCTGAACACAGGCAGCTAGCGAACGCTATATTTAAGCTCACATACCAAAACAAAGTGGTCAAAGTTCAACGACCGACTCCAACAGGCACGGTAATGGACATCATATCTAGGAAAGACCAAAGAGGCAGTGGACAGGTAGGAACTTATGGTCTGAATACA---TTCACCAACATGGAAGCCCAGATAATCAGACAAATGGAAGGAGAAGGTGTGCTGTCAAAGGCAGACCTCGAGAACCCTCATCTGCCAGAGAAGAAAATTACACAATGGTTGGAAACCAAAGGAGTGGAGAGGTTAAAAAGAATGGCCATTAGCGGGGATGACTGCGTAGTGAAACCAATCGATGACAGGTTCGCTAATGCCCTGCTCGCTCTGAACGATATGGGAAAGGTTCGGAAAGACATACCTCAATGGCAGCCATCAAAGGGATGGCATGATTGGCAACAGGTTCCTTTCTGCTCCCACCACTTTCATGAATTGATCATGAAAGATGGAAGAAAGTTGGTGGTTCCCTGCAGGCCCCAGGACGAACTAATAGGAAGGGCAAGAATCTCTCAAGGAGCGGGATGGAGCCTTAAAGAGACCGCATGTCTGGGGAAAGCCTACGCCCAAATGTGGAGTCTCATGTATTTTCACAGAAGAGACCTCAGACTAGCATCCAACGCCATATGTTCAGCAGTACCAGTCCACTGGGTCCCCACAAGTAGAACGACATGGTCTATTCATGCTCACCATCAGTGGATGACCACAGAAGACATGCTTACTGTCTGGAACAGGGTGTGGATCGAGGACAATCCATGGATGGAAGACAAAACTCCAGTCACAACCTGGGAAAATGTTCCATATCTAGGGAAGAGAGAAGACCAATGGTGCGGATCACTTATTGGTCTCACTTCCAGAGCAACCTGGGCCCAGAACATACCCACAGCAATTCAACAGGTGAGAAGCCTTATAGGCAATGAAGAGTTTCTGGACTACATGCCTTCAATGAAGAGATTTAGGAAGGAGGAGGAGTCGGAGGGAGCCATTTGG
>JF937637_c
ATGAACAACCAACGGAAGAAGACGGGAAAACCGTCTATCAATATGCTGAAACGCGTGAGAAACCGTGTGTCAACTGGATCACAGTTGGCGAAGAGATTCTCAAAAGGATTGCTGAACGGCCAGGGACCAATGAAATTGGTTATGGCGTTCATAGCTTTCCTCAGATTTCTAGCCATTCCACCAACAGCAGGAGTCTTGGCTAGATGGGGAACCTTCAAGAAGTCGGGGGCCATCAAGGTCCTGAAAGGCTTCAAGAAGGAGATCTCAAACATGCTGAGTATAATCAACAAACGGAAAAAGACATCGCTCTGTCTCATGATGATATTGCCAGCAGCACTTGCTTTCCACTTGACCTCACGAGATGGAGAGCCGCGCATGATTGTGGGGAAGAATGAAAGAGGAAAATCCCTACTTTTTAAGACGGCCTCTGGAATTAACATGTGCACACTCATAGCCATGGACTTGGGAGAGATGTGTGATGACACGGTCACTTACAAATGCCCCCACATCACCGAAGTGGAACCTGAAGACATTGACTGCTGGTGTAACCTCACATCAACATGGGTGACTTATGGAACGTGCAATCAAGCCGGAGAGCATAGACGCGACAAGAGATCAGTGGCGTTAGCTCCCCATGTCGGCATGGGACTAGACACACGCACCCAAACCTGGATGTCGGCTGAAGGAGCTTGGAGGCAAGTCGAGAAGGTAGAGACATGGGCCCTTAGGCACCCAGGGTTCACCATACTAGCCCTATTTCTTGCCCATTACATAGGCACATCCTTGACCCAGAAGGTGGTTATTTTTATACTACTAATGCTGGTCACCCCATCCATGACAATGAGATGTGTGGGAGTAGGAAACAGAGATTTTGTGGAAGGTCTATCAGGAGCTACGTGGGTTGACGTGGTGCTCGAGCACGGGGGGTGTGTGACTACCATGGCTAAGAACAAGCCAACGTTGGATATAGAGCTTCAGAAGACCGAGGCCACCCAATTGGCGACCCTAAGGAAGCTATGCATTGAGGGGAAAATTACTAACATAACAACTGACTCAAGATGTCCTACCCAAGGGGAAGCGACTTTGCCTGAGGAGCAGGACCAAAACTACGTGTGCAAGCATACATACGTAGACAGAGGCTGGGGGAACGGATGTGGTTTGTTTGGCAAGGGAAGCTTGGTAACATGTGCGAAATTTCAATGCCTAGAACCAATAGAGGGAAAAGTGGTGCAATATGAGAACCTCAAATACACCGTCATCATTACAGTGCACACAGGAGATCAACACCAGGTGGGAAATGAAACGCAGGGAGTCACGGCTGAGATAACACCTCAGGCGTCAACCACTGAAGCCATCTTGCCTGAATATGGAACCCTTGGGCTAGAATGCTCACCACGGACAGGCTTGGATTTCAATGAAATGATCTTGCTAACAATGAAGAATAAAGCATGGATGGTACATAGACAATGGTTTTTTGACCTACCTCTACCATGGACATCAGGAGCTACAACGGAAACACCAACCTGGAACAGAAAGGAGCTTCTTGTGACATTCAAAAACGCACATGCGAAGAAACAAGAAGTAGTTGTCCTTGGATCGCAAGAGGGAGCAATGCATACCGCATTGACAGGAGCCACAGAAATCCAAAACTCAGGAGGCACAAGTATTTTTGCGGGGCACTTAAAATGCAGACTTAAGATGGACAAATTGGAACTCAAGGGGATGAGTTATGCAATGTGCACGAATGCCTTTGTGTTGAAGAAAGAAGTCTCAGAAACGCAGCATGGGACAATACTCATTAAGGTCGAGTACAAAGGGGAAGATGTGCCTTGCAAGATTCCTTTCTCCACAGAGGATGGACAAGGGAAAGCTCACAATGGCAGACTGATTACAGCCAACCCAGTGGTGACCAAGAAGGAGGAGCCTGTCAATATTGAGGCTGAACCTCCTTTTGGGGAAAGCAACATAGTGATTGGAATTGGAGACAACGCCTTGAAAATCAACTGGTATAAGAAGGGAAGCTCTATTGGGAAGATGTTCGAGGCCACTGCCAGAGGTGCAAGGCGCATGGCCATCTTGGGAGACACAGCTTGGGACTTTGGATCAGTGGGTGGCGTTCTGAACTCATTAGGCAAAATGGTGCACCAAATATTCGGAAGTGCTTACACAGCCCTATTCAGTGGAGTCTCTTGGGTAATGAAAATTGGAATAGGAGTTCTCTTGACTTGGATAGGGTTGAACTCAAAAAACACATCCATGTCATTTTCATGCATTGCGATAGGAATCATCACACTCTATCTGGGAGCTGTGGTGCAAGCTGACATGGGGTGTGTTATAAACTGGAAAGGCAAAGAACTCAAATGTGGAAGTGGAATCTTCGTCACCAACGAGGTCCATACCTGGACAGAACAATACAAATTCCAAGCAGACTCCCCAAAAAGATTGGCGACAGCCATTGCAGGCGCTTGGGAGAATGGAGTGTGCGGAATTAGGTCAACAACCAGAATGGAGAATCTCCTGTGGAAGCAAATAGCCAATGAACTGAACTACATATTGTGGGAAAACAATATCAAACTAACGGTAGTTGTGGGTGATATAATTGGGGTCTTAGAGCAAGGAAAAAGAACACTAACACCACAACCCATGGAGCTAAAGTACTCATGGAAAACGTGGGGAAAGGCAAAAATAGTGACAGCTGAAACACAAAATTCCTCTTTCATAATAGACGGGCCAAACACACCGGAGTGTCCAAGTGTCTCAAGAGCATGGAATGTGTGGGAGGTGGAAGATTACGGGTTCGGAGTCTTCACAACCAACATATGGCTGAAACTCCGAGAGGTGTACACCCAACTATGTGACCATAGGCTAATGTCGGCAGCCGTCAAGGATGAGAGGGCCGTACATGCCGACATGGGCTATTGGATAGAAAGCCAAAAGAATGGAAGTTGGAAGCTGGAAAAAGCATCCCTCATAGAGGTGAAAACCTGCACATGGCCAAAATCACATACCCTTTGGAGTAATGGTGTGCTAGAAAGTGACATGATCATCCCAAAGAGTCTAGCTGGTCCTATTTCGCAACACAACCACAGGCCCGGGTACCACACCCAGACGGCGGGACCATGGCATTTAGGAAAATTAGAGCTGGACTTCAACTATTGTGAAGGAACAACGGTTGTCATTACAGAAAACTGTGGGACAAGAGGCCCATCATTGAGAACAACAACAGTGTCAGGGAAGTTAATACACGAATGGTGTTGCCGTTCGTGCACACTTCCTCCCTTGCGATACATGGGAGAAGACGGTTGCTGGTATGGCATGGAAATCAGACCCATCAGTGAGAAAGAAGAGAACATGGTAAAGTCTTTAGTCTCAGCGGGAAGTGGAAAGGTGGACAACTTCACAATGGGTGTCTTGTGCTTGGCAATCCTCTTTGAAGAGGTGATGAGAGGAAAATTTGGGAAGAAACACATGATTGCGGGGGTTTTCTTCACGTTTGTGCTCCTTCTCTCAGGGCAAATAACATGGAGAGACATGGCGCACACACTAATAATGATTGGGTCCAACGCATCTGACAGGATGGGAATGGGCGTTACCTACCTAGCTTTAATTGCAACATTTAAAATTCAGCCATTCTTGGCTTTGGGATTTTTTCTAAGAAAACTGACATCCAGAGAAAATTTATTGTTAGGAGTTGGGCTGGCTATGGCAACAACGTTACAACTGCCAGAGGACATTGAACAAATGGCAAATGGAATCGCTCTGGGGCTCATGGCTCTTAAACTGATAACACAATTTGAAACATACCAATTATGGACAGCATTAATCTCCTTAACGTGTTCAAATACGATTTTTACGTTGACTGTTGCCTGGAGAACAGCCACCCTGATTTTGGCCGGAGTTTCGCTTTTACCAGTGTGCCAGTCTTCGAGCATGAGGAAAACAGACTGGCTTCCAATGGCAGTGGCAGCTATGGGAGTTCCACCTCTACCACTTTTTATTTTTGGCTTGAAAGACACACTCAAAAGGAGAAGCTGGCCACTGAATGAAGGGGTGATGGCTGTTGGGCTTGTGAGCATTCTGGCCAGTTCTCTCCTTAGAAATGATGTACCCATGGCTGGACCATTAGTGGCCGGGGGCTTGCTGATAGCGTGCTACGTCATAACTGGCACGTCAGCAGACCTCACCGTAGAAAAAGCAGCAGATATAACATGGGAGGAAGAGGCTGAGCAAACAGGAGTGTCCCACAACTTAATGATCACAGTTGATGATGATGGAACAATGAGAATAAAAGATGATGAGACTGAGAATATCCTAACAGTGCTTTTAAAAACAGCATTACTAATAGTATCAGGAATCTTTCCATACTCCATACCCGCAACATTGCTGGTCTGGCATACTTGGCAAAAGCAAACCCAAAGATCCGGCGTTCTATGGGACGTACCCAGCCCCCCAGAGACACAGAAAGCAGAACTGGAAGAAGGGGTCTATAGGATCAAACAGCAAGGAATTTTTGGGAAAACCCAAGTAGGAGTTGGAGTACAGAAAGAAGGAGTCTTCCACACCATGTGGCACGTTACAAGAGGGGCAGTGTTGACATACAATGGGAAAAGACTGGAACCAAACTGGGCTAGCGTGAAAAAAGATCTGATTTCATACGGAGGAGGATGGAGATTGAGCGCACAATGGCAAAAGGGGGAGGAGGTGCAGGTTATTGCCGTAGAGCCTGGGAAGAACCCAAAGAACTTTCAAACCATGCCAGGCACTTTTCAGACTACAACAGGGGAAATAGGAGCAATTGCACTGGATTTCAAGCCTGGAACTTCAGGATCTCCTATCATAAACAGAGAGGGAAAGGTAGTGGGACTGTATGGTAATGGAGTGGTTACAAAGAATGGTGGCTACGTCAGCGGAATAGCGCAAACGAACGCAGAACCAGATGGACCGACACCAGAATTGGAAGAAGAGATGTTCAAAAAGCGAAATCTAACCATAATGGATCTTCATCCTGGGTCAGGAAAGACACGGAAATACCTTCCAGCTATTGTTAGAGAGGCAATCAAGAGACGTTTAAGAACTCTAATTTTGGCACCGACAAGGGTGGTTGCAGCTGAGATGGAAGAAGCATTGAAAGGGCTCCCAATAAGGTACCAAACAACAGCAACAAAATCTGAACACACAGGAAGAGAGATTGTTGATTTAATGTGCCACGCAACGTTCACAATGCGTCTGCTGTCACCAGTTAGGGTCCCAAACTATAACTTGATAATAATGGATGAAGCCCATTTCACAGACCCAGCCAGTATAGCGGCTAGAGGGTACATATCGACTCGTGTTGGAATGGGAGAGGCAGCCGCAATTTTCATGACAGCAACGCCCCCTGGAACAGCTGACGCCTTTCCTCAGAGCAACGCTCCAATTCAAGATGAAGAAAGGGACATACCAGAACGCTCATGGAATTCAGGCAATGAATGGATAACCGACTTCGCTGGGAAAACGGTGTGGTTTGTCCCCAGCATTAAGGCCGGGAATGACATAGCAAACTGCTTGCGAAAAAACGGGAAAAAGGTCATTCAACTTAGTAGGAAGACTTTTGACACAGAATATCAGAAAACTAAACTGAATGATTGGGACTTCGTGGTGACAACTGACATTTCAGAAATGGGGGCCAATTTCAAAGCTGATAGAGTGATCGACCCAAGAAGATGTCTCAAACCAGTGATCCTGACAGATGGACCAGAGCGGGTGATCCTGGCTGGACCAATGCCAGTCACCGCGGCGAGTGCTGCGCAAAGGAGAGGGAGAGTTGGCAGGAACCCACAAAAAGAAAATGACCAGTACATATTCACGGGCCAGCCTCTCAACAATGATGAAGACCATGCTCACTGGACAGAAGCAAAAATGCTGCTGGACAACATTAATACACCAGAAGGGATCATACCAGCTCTCTTTGAGCCAGAAAGGGAGAAGTCAGCCGCCATAGACGGTGAGTATCGCCTGAAAGGTGAGTCCAGGAAGACTTTCGTGGAACTCATGAGGAGGGGTGACCTTCCAGTCTGGTTAGCCCATAAAGTAGCATCAGAAGGGATCAAATATACAGATAGAAAATGGTGCTTTGATGGACAACGTAATAATCAAATTTTAGAGGAGAACATGGATGTGGAAATCTGGACAAAGGAAGGAGAAAAGAAAAAACTGAGACCTAGGTGGCTTGATGCCCGCACTTATTCAGATCCCTTAGCACTCAAGGAATTCAAGGAATTTGCGGCTGGCAGAAAGTCAATCGCCCTTGATCTTGTGACAGAAATAGGAAGAGTGCCTTCACACCTAGCCCATAGAACGAGAAACGCTCTGGACAATCTGGTGATGCTGCATACGTCAGAACATGGCGGTAGGGCCTACAGGCATGCGGTGGAGGAACTACCAGAGACAATGGAAACACTCCTACTCTTGGGACTCATGATCTTGTTGACAGGTGGAGCAATGCTTTTCTTAATATCAGGTAAAGGGATTGGAAAGACTTCAATAGGACTCATTTGTGTAATTGCTTCCAGCGGCATGTTGTGGATGGCCGAAATCCCACTCCAGTGGATCGCGTCGGCAATAGTCCTGGAGTTTTTTATGATGGTGTTGCTTATACCAGAACCAGAAAAGCAGAGAACCCCCCAAGACAACCAACTCGCATATGTCGTGATAGGCATACTTACACTGGCTGCAATAATAGCAGCCAATGAAATGGGATTGCTAGAAACTACAAAGAGAGATTTAGGAATGTCTAAGGAGCCAGGTGTTGTCTCTCCAACCAGCTATTTAGATGTGGACTTGCATCCAGCATCAGCCTGGACATTGTACGCCGTGGCCACTACAGTAATAACACCAATGTTAAGACATACCATAGAGAATTCTACAGCAAATGTATCTCTGGCAGCTATAGCCAACCAGGCAGTGGTCCTGATGGGTCTGGACAAAGGATGGCCAATATCAAAAATGGACTTAGGAGTACCCCTACTGGCATTGGGTTGCTATTCACAAGTGAACCCACTAACTCTAACAGCGGCAGTACTCTTGCTGATCACACATTATGCTATTATAGGTCCAGGATTGCAGGCAAAAGCCACTCGTGAAGCTCAGAAAAGGACAGCTGCTGGAATAATGAAGAATCCAACGGTGGATGGGATAATGACAATAGACCTAGATCCTGTAATATATGATTCAAAATTTGAAAAGCAACTGGGACAGGTTATGCTCCTGGTTTTGTGTGCAGTCCAACTTTTGTTAATGAGAACATCATGGGCCTTGTGTGAAGCTTTAACTCTAGCCACAGGACCAATAACAACACTCTGGGAAGGATCACCTGGGAAGTTTTGGAACACCACGATAGCTGTTTCCATGGCGAACATTTTTAGAGGGAGCTATTTAGCAGGAGCCGGGCTTGCTTTTTCCATTATGAAATCAGTAGGAACAGGAAAAAGAGGAACAGGCTCACAAGGTGAAACTTTAGGAGAAAAATGGAAAAAGAAGTTAAATCAATTATCCCGGAAAGACTTTGACCTTTACAAGAAATCTGGAATCACTGAAGTGGATAGAACAGAAGCCAAAGAAGGGTTGAAAAGAGGAGAAATAACACATCATGCCGTGTCCAGAGGTAGCGCAAAACTTCAATGGTTCGTGGAGAGAAACATGGTCATTCCCGAAGGAAGAGTCATAGACCTGGGCTGTGGAAGAGGAGGCTGGTCATATTACTGTGCAGGACTGAAAAAAGTCACAGAAGTGCGAGGATACACAAAAGGCGGTCCAGGACATGAAGAACCAGTACCTATGTCCACATATGGATGGAACATAGTCAAGTTAATGAGTGGAAAGGATGTGTTTTATCTTCCACCTGAAAAGTGTGACACCCTGTTGTGTGACATTGGAGAATCTTCACCAAGCCCAACAGTGGAAGAAAGCAGAACTATAAGAGTTTTGAAGATGGTTGAACCATGGCTAAAGAACAACCAATTTTGCATTAAAGTATTGAACCCTTACATGCCAACTGTGATTGAGCACCTAGAAAGACTACAAAGGAAACATGGAGGAATGCTTGTGAGAAATCCACTTTCACGAAACTCCACGCACGAAATGTACTGGATATCCAATGGCACAGGTAACATCGTCGCTTCAGTCAATATGGTATCTAGACTGCTACTGAACAGGTTTACGATGACACACAGAAGACCCACCATTGAGAAAGATGTGGATTTAGGAGCAGGAACTCGACATGTTAATGCGGAACCAGAAACACCCAATATGGATGTCATTGGGGAAAGAATAAAAAGGATCAAGGAGGAGCATAACTCAACATGGCACTATGATGACGAAAACCCCTACAAAACGTGGGCTTACCATGGATCTTATGAAGTCAAAGCCACAGGCTCAGCCTCCTCCATGATAAATGGAGTCGTGAAACTCCTCACTAAACCATGGGATGTGGTGCCCATGGTGACACAGATGGCAATGACAGACACAACTCCATTTGGCCAGCAGAGAGTCTTTAAAGAGAAAGTGGACACCAGGACACCCAGGTCCATGCCAGGAACAAGAAGGGTCATGGGGATCACAGCGGAGTGGCTCTGGAGAACCCTGGGAAGGAACAAAAAACCTAGATTATGCACAAGGGAAGAATTTACAAAGAAGGTCAGGACTAACGCAGCCATGGGCGCCGTTTTCACAGAGGAGAACCAATGGGACAGCGCGAAAGCTGCTGTTGAGGATGAGGACTTTTGGAAACTTGTGGACAGAGAACGTGAACTCCACAAATTGGGCAAGTGTGGAAGCTGTGTTTACAACATGATGGGCAAGAGAGAGAAGAAACTTGGAGAGTTTGGCAAAGCAAAAGGCAGTAGAGCTATATGGTACATGTGGTTGGGAGCCAGGTACCTTGAGTTCGAAGCCCTTGGATTCTTAAATGAAGACCACTGGTTCTCGCGTGAGAACTCTTACAGTGGAGTGGAAGGAGAAGGACTGCACAAGCTAGGCTATATATTAAGGGACATTTCCAAGATACCCGGAGGAGCCATGTATGCTGATGACACAGCTGGTTGGGACACAAGAATAACAGAAGATGACCTGCACAATGAGGAAAAGATCACACAGCAAATGGACCCTGAACACAGGCAGCTAGCGAACGCTATATTTAAGCTCACATACCAAAACAAAGTGGTCAAAGTTCAACGACCGACTCCAACAGGCACGGTAATGGACATCATATCTAGGAAAGACCAAAGAGGCAGTGGACAGGTAGGAACTTATGGTCTGAATACA---TTCACCAACATGGAAGCCCAGTTAATCAGACAAATGGAAGGAGAAGGTGTGCTGTTAAAGGCAGACCTCGAGAACCCTCATCTGCCAGAGAAGAAAATTACACAATGGTTGGAAACCAAAGGAGTGGAGAGGTTAAAAAGAATGGCCATTAGCGGGGATGATTGCGTAGTGAAACCAATCGATGACAGGTTCGCTAATGCCCTGCTCGCTCTGAACGATATGGGAAAGGTTCGGAAAGACATACCTCAATGGCAGCCATCAAAGGGATGGCATGATTGGCAACAGGTTCCTTTCTGCTCCCACCACTTTCATGAATTGATCATGAAAGATGGAAGAAAGTTGGTGGTTCCCTGCAGACCCCAGGACGAACTAATAGGAAGAGCAAGAATCTCTCAAGGAGCGGGATGGAGCCTTAAAGAAACCGCATGTCTGGGGAAAGCCTACGCTCAAATGTGGAGTCTCATGTATTTTCACAGAAGAGACCTCAGACTAGCATCCAACGCCATATGTTCAGCAGTACCAGTCCACTGGGTCCCCACAAGTAGAACGACATGGTCTATTCATGCTCACCATCAGTGGATGACCACAGAAGACATGCTTACTGTCTGGAACAGGGTGTGGATCGAGGACAATCCATGGATGGAAGACAAAACTCCAGTCACAACCTGGGAAAATGTTCCATATCTAGGGAAGAGAGAAGACCAATGGTGCGGATCACTTATTGGTCTCACTTCCAGAGCAACCTGGGCCCAGAACATACCCACAGCAATTCAACAGGTGAGAAGCCTTATAGGCAATGAAGAGTTTCTGGACTACATGCCTTCAATGAAGAGATTTAGGAAGGAGGAGGAGTCGGAGGGAGCCATTTGG
>JF937636_c
ATGAACAACCAACGGAAGAAGACGGGAAAACCGTCTATCAATATGCTGAAACGCGTGAGAAACCGTGTGTCAACTGGATCACAGTTGGCGAAGAGATTCTCAAAAGGATTGCTGAACGGCCAGGGACCAATGAAATTGGTTATGGCGTTCATAGCTTTCCTCAGATTTCTAGCCATTCCACCAACAGCAGGAGTTTTGGCTAGATGGGGAACCTTCAAGAAGTCGGGGGCCATCAAGGTCCTGAAAGGCTTCAAGAAGGAGATCTCAAACATGCTGAGTATAATCAACAAACGGAAAAAGACATCGCTCTGTCTCATGATGATATTGCCAGCAGCACTTGCTTTCCACTTGACCTCACGAGATGGAGAGCCGCGCATGATTGTGGGGAAGAATGAAAGAGGAAAATCCCTACTTTTTAAGACGGCCTCTGGAATTAACATGTGCACACTCATAGCCATGGACTTGGGAGAGATGTGTGATGACACGGTCACTTACAAATGCCCCCACATCACCGAAGTGGAACCTGAAGACATTGACTGCTGGTGTAACCTCACATCAACATGGGTGACTTATGGAACGTGCAATCAAGCCGGAGAGCATAGACGCGACAAGAGATCAGTGGCGTTAGCTCCCCATGTCGGCATGGGACTAGACACACGCACCCAAACCTGGATGTCGGCTGAAGGAGCTTGGAGGCAAGTCGAGAAGGTAGAGACATGGGCCCTTAGGCACCCAGGGTTCACCATACTAGCCCTATTTCTTGCCCATTACATAGGCACATCCTTGACCCAGAAGGTGGTTATTTTTATACTACTAATGCTGGTCACCCCATCCATGACAATGAGATGTGTGGGAGTAGGAAACAGAGATTTTGTGGAAGGTCTATCAGGAGCAACGTGGGTTGACGTGGTGCTCGAGCACGGGGGGTGTGTGACTACCATGGCTAAGAACAAGCCAACGTTGGATATAGAGCTTCAGAAGACCGAGGCCACCCAATTGGCGACCCTAAGGAAGCTATGCATTGAGGGGAAAATCACTAACATAACAACTGACTCAAGATGTCCTACCCAAGGGGAAGCGACTTTGCCTGAGGAGCAGGACCAAAACTACGTGTGTAAGCATACATACGTAGACAGAGGCTGGGGGAACGGATGTGGTTTGTTTGGCAAGGGAAGCTTGGTAACATGTGCGAAATTTCAATGCCTAGAACCAATAGAGGGAAAAGTGGTGCAATATGAGAACCTCAAATACACCGTCATCATTACAGTGCACACAGGAGATCAACACCAGGTGGGAAATGAAACGCAGGGAGTCACGGCTGAGATAACACCTCAGGCATCAACCACTGAAGCCATCTTGCCTGAATATGGAACCCTTGGGCTAGAATGCTCACCACGGACAGGTTTGGATTTCAATGAAATGATCTTGCTAACAATGAAGAACAAAGCATGGATGGTACATAGACAATGGTTTTTTGACCTACCTCTACCATGGACATCAGGAGCTACAACGGAAACACCAACCTGGAACAGAAAGGAGCTTCTTGTGACATTCAAAAACGCACATGCGAAGAAACAAGAAGTAGTTGTCCTTGGATCGCAAGAGGGAGCAATGCATACCGCATTGACAGGAGCCACAGAAATCCAAAACTCAGGAGGCACAAGTATTTTTGCGGGGCACTTAAAATGCAGACTTAAGATGGACAAATTGGAACTCAAGGGGATGAGTTATGCAATGTGCACGAATACCTTTGTGTTGAAGAAAGAAGTCTCAGAAACGCAGCATGGGACAATACTCATTAAGGTCGAGTACAAAGGGGAAGATGTACCTTGCAAGATTCCTTTCTCCACAGAAGATGGACAAGGGAAAGCTCACAATGGCAGACTGATTACAGCCAACCCAGTGGTGACTAAGAAGGAGGAGCCTGTCAATATTGAGGCTGAACCTCCTTTTGGGGAAAGCAACATAGTGATTGGAATTGGAGACAACGCCTTGAAAATCAACTGGTATAAGAAGGGAAGCTCTATTGGGAAGATGTTCGAGGCCACTGCCAGAGGTGCAAGGCGCATGGCCATCTTGGGAGACACAGCTTGGGACTTTGGATCAGTGGGTGGCGTTCTGAACTCATTAGGCAAAATGGTGCACCAAATATTCGGAAGTGCTTACACAGCCCTATTCAGTGGAGTCTCTTGGGTAATGAAAATTGGAATAGGAGTTCTCTTGACTTGGATAGGGTTGAACTCAAAAAACACATCCATGTCATTTTCATGCATTGCGATAGGAATCATTACACTCTATCTGGGAGCTGTGGTGCAAGCTGACATGGGGTGTGTTATAAACTGGAAAGGCAAAGAACTCAAATGTGGAAGTGGAATCTTCGTCACCAACGAGGTCCATACCTGGACAGAACAATACAAATTTCAAGCAGACTCCCCAAAAAGATTGGCGACAGCCATTGCAGGCGCTTGGGAGAATGGAGTGTGCGGAATTAGGTCAACAACCAGAATGGAGAATCTCCTGTGGAAGCAAATAGCCAATGAACTGAACTACATATTATGGGAAAACAATATCAAACTAACGGTAGTTGTGGGTGATATAATTGGCGTCTTAGAGCAAGGAAAAAGAACACTAACACCACAACCCATGGAGCTAAAATACTCATGGAAAACGTGGGGAAAGGCAAAAATAGTGACAGCTGAAACACAAAATTCCTCTTTCATAATAGACGGGCCAAACACACCGGAGTGTCCAAGTGTCTCAAGAGCATGGAATGTGTGGGAGGTGGAAGATTACGGGTTCGGAGTCTTCACAACCAACATATGGCTGAAACTCCGAGAGGTGTATACCCAACTATGTGACCATAGGCTAATGTCGGCAGCCGTCAAGGATGAGAGGGCCGTACATGCCGACATGGGCTATTGGATAGAAAGCCAAAAGAATGGAAGTTGGAAGCTGGAAAAAGCATCCCTCATAGAGGTGAAAACCTGCACATGGCCAAAATCACATACCCTTTGGAGTAATGGTGTGCTAGAGAGTGACATGATCATCCCAAAGAGTCTAGCTGGTCCTATTTCGCAACACAACCACAGGCCCGGGTACCACACCCAGACGGCGGGACCATGGCATTTAGGAAAATTAGAGCTGGACTTCAACTATTGTGAAGGAACAACGGTTGTCATTACAGAAAACTGTGGGACAAGAGGCCCATCATTGAGAACAACAACAGTGTCAGGGAAGTTAATACACGAATGGTGTTGCCGCTCGTGCACACTTCCTCCCTTGCGATACATGGGAGAAGACGGTTGCTGGTATGGCATGGAAATCAGACCCATCAGTGAGAAAGAAGAGAACATGGTAAAGTCTTTAGTCTCAGCGGGAAGTGGAAAGGTGGACAACTTCACAATGGGTATCTTGTGCTTGGCAATCCTCTTTGAAGAGGTGATGAGAGGAAAATTTGGGAAGAAACACATGATTGCGGGGGTTTTCTTCACGTTTGTGCTCCTTCTCTCAGGGCAAATAACGTGGAGAGACATGGCGCACACACTAATAATGATTGGGTCCAACGCATCTGACAGGATGGGAATGGGCGTTACTTACCTAGCTTTAATTGCAACATTTAAAATTCAGCCATTCTTGGCTTTGGGATTTTTCCTAAGAAAACTGACATCCAGAGAAAATTTATTGTTAGGAGTTGGGCTGGCTATGGCAACAACGTTACAACTGCCAGAGGACATTGAACAAATGGCAAATGGAATCGCTCTGGGGCTCATGGCTCTTAAACTGATAACACAATTTGAAACATACCAATTATGGACAGCATTAATCTCCTTAACGTGTTCAAATACGATTTTTACGTTGACTGTTGCCTGGAGAACAGCCACCCTGATTTTGGCCGGAGTTTCGCTTTTACCAGTGTGCCAGTCTTCGAGCATGAGGAAAACAGACTGGCTTCCAATGGCAGTGGCAGCTATGGGAGTTCCACCTCTACCACTTTTTATTTTTAGCTTGAAAGACACACTCAAAAGGAGAAGCTGGCCACTGAATGAAGGGGTGATGGCTGTTGGGCTTGTGAGCATTCTGGCCAGTTCTCTCCTTAGAAATGATGTACCCATGGCTGGACCATTAGTGGCCGGGGGCTTGCTGATAGCGTGCTACGTCATAACTGGCACGTCAGCAGACCTCACCGTAGAAAAAGCAGCAGATATAACATGGGAGGAAGAGGCTGAGCAAACAGGAGTGTCCCACAACTTAATGATCACAGTTGATGATGATGGAACAATGAGAATAAAAGATGATGAGACTGAGAATATCCTAACAGTGCTTTTAAAAACAGCATTACTAATAGTATCAGGAATCTTTCCATACTCCATACCCGCAACATTGCTGGTCTGGCATACTTGGCAAAAGCAAACCCAAAGATCCGGCGTTCTATGGGACGTACCTAGCCCCCCAGAGACACAGAAAGCAGAACTGGAAGAAGGGGTCTATAGGATCAAACAGCAAGGAATTTTTGGGAAAACCCAAGTAGGAGTTGGAGTACAGAAAGAAGGAGTCTTCCACACCATGTGGCACGTTACAAGAGGGGCAGTGTTGACATACAATGGGAAAAGACTGGAACCAAACTGGGCTAGCGTGAAGAAAGATTTGATCTCATACGGAGGAGGATGGAGATTGAGCGCACAATGGCAAAAGGGGGAGGAGGTGCAGGTTATTGCCGTAGAGCCTGGGAAGAACCCAAAGAACTTTCAAACCATGCCAGGCACTTTTCAGACTACAACAGGGGAAATAGGAGCAATTGCACTGGATTTCAAGCCTGGAACTTCAGGATCTCCTATCATAAACAGAGAGGGAAAGGTAGTGGGACTGTATGGTAATGGAGTGGTTACAAAGAATGGTGGCTACGTCAGCGGAATAGCGCAAACGAACGCAGAACCAGATGGACCGACACCAGAATTGGAAGAAGAGATGTTCAAAAAGCGAAATCTAACCATAATGGATCTTCATCCTGGGTCAGGAAAGACACGGAAATACCTTCCAGCTATTGTTAGAGAGGCAATCAGGAGACGTTTAAGAACTCTAATTTTGGCACCGACAAGGGTGGTTGCAGCTGAGATGGAAGAAGCGTTGAAAGGGCTCCCAATAAGGTACCAAACAACAGCAACAAAATCTGAACACACAGGAAGAGAGATTGTTGATCTAATGTGCCACGCAACGTTCACAATGCGTCTGCTGTCACCAGTTAGGGTCCCAAACTATAACTTGATAATAATGGATGAAGCCCACTTCACAGACCCAGCCAGTATAGCGGCTAGAGGGTACATATCGACTCGTGTTGGAATGGGAGAGGCAGCCGCAATTTTCATGACAGCAACGCCCCCTGGAACAGCTGACGCCTTTCCTCAGAGCAACGCTCCAATTCAAGATGAAGAAAGGGACATACCAGAACGCTCATGGAATTCAGGCAATGAATGGATAACCGACTTCGCTGGGAAAACGGTGTGGTTTGTCCCCAGCATTAAGGCCGGAAATGACATAGCAAATTGCTTGCGAAAAAACGGGAAAAAGGTCATTCAACTTAGTAGGAAGACTTTTGACACAGAATATCAGAAAACTAAACTGAATGATTGGGACTTCGTGGTGACAACTGACATTTCAGAAATGGGGGCCAATTTCAAAGCTGATAGAGTGATCGACCCAAGAAGATGTCTCAAACCAGTGATCCTGACAGATGGACCAGAGCGGGTGATCCTGGCTGGACCAATGCCAGTCACCGCGGCGAGTGCTGCGCAAAGGAGAGGGAGAGTTGGCAGGAACCCACAAAAAGAAAATGACCAGTACATATTCACGGGCCAGCCTCTCAACAATGATGAAGACCATGCTCACTGGACAGAAGCAAAAATGCTGCTGGACAACATTAACACACCAGAAGGGATCATACCAGCTCTCTTTGAGCCAGAAAGGGAGAAGTCAGCCGCCATAGACGGTGAGTATCGCCTGAAAGGTGAGTCCAGGAAGACTTTCGTGGAACTCATGAGGAGGGGTGACCTTCCAGTCTGGTTAGCCCATAAAGTAGCATCAGAAGGGATCAAATATACAGATAGAAAATGGTGCTTTGATGGACAACGTAATAATCAAATTTTAGAGGAGAACATGGATGTGGAAATCTGGACAAAGGAAGGAGAAAAGAAAAAACTGAGACCTAGGTGGCTTGATGCCCGCACTTATTCAGATCCCTTAGCACTCAAGGAATTCAAGGAATTTGCGGCTGGCAGAAAGTCAATCGCCCTTGATCTTGTGACAGAAATAGGAAGAGTGCCTTCACACCTAGCCCATAGAACGAGAAACGCTCTGGACAATCTGGTGATGCTGCATACGTCAGAACATGGCGGTAGGGCCTACAGGCATGCGGTGGAGGAACTACCAGAGACAATGGAAACACTCCTACTCTTGGGACTCATGATCTTGTTGACAGGTGGAGCAATGCTTTTCTTAATATCAGGTAAAGGGATTGGAAAGACTTCAATAGGACTCATTTGTGTAATTGCTTCCAGCGGCATGTTGTGGATGGCCGAAATCCCACTCCAGTGGATCGCGTCGGCTATAGTCCTGGAGTTTTTTATGATGGTGTTGCTTATACCAGAACCAGAAAAGCAGAGAACCCCCCAAGACAACCAACTCGCATATGTCGTGATAGGCATACTTACACTGGCTGCAATAATAGCAGCCAATGAAATGGGATTGCTAGAAACTACAAAGAGAGATTTAGGAATGTCTAAGGAGCCAGGTGTTGTCTCTCCAACCAGCTATTTAGATGTGGACTTGCATCCAGCATCAGCCTGGACATTGTACGCCGTGGCCACTACAGTAATAACACCAATGTTAAGACATACCATAGAGAATTCTACAGCAAATGTATCTCTGGCAGCTATAGCCAACCAGGCAGTGGTCCTGATGGGTTTGGACAAAGGATGGCCAATATCAAAAATGGACTTAGGAGTACCCCTACTGGCATTGGGTTGCTATTCACAAGTGAACCCACTAACTCTAACAGCGGCAGTACTCTTGCTGATCACACATTATGCTATTATAGGTCCAGGATTGCAGGCAAAAGCCACTCGTGAAGCTCAGAAAAGGACAGCTGCTGGAATAATGAAGAATCCAACGGTGGATGGGATAATGACAATAGACCTAGATCCTGTAATATATGATTCAAAATTTGAAAAGCAACTGGGACAGGTTATGCTCCTGGTTTTGTGTGCAGTCCAACTTTTGTTAATGAGAACATCATGGGCCTTGTGTGAAGCTTTAACTCTAGCCACAGGACCAATAACAACACTCTGGGAAGGATCACCTGGGAAGTTTTGGAACACCACGATAGCTGTTTCCATGGCGAACATTTTTAGAGGGAGCTATTTAGCAGGAGCTGGGCTTGCTTTTTCCATTATGAAATCAGTAGGAACAGGAAAAAGAGGAACAGGCTCACAAGGTGAAACTTTAGGAGAAAAATGGAAAAAGAAGTTAAATCAATTATCCCGGAAAGACTTTGACCTTTACAAGAAATCTGGAATCACTGAAGTGGATAGAACAGAAGCCAAAGAAGGGTTGAAAAGAGGAGAAATAACACATCATGCCGTGTCCAGAGGTAGCGCAAAACTTCAATGGTTTGTGGAGAGAAACATGGTCATTCCCGAAGGAAGAGTCATAGACTTGGGCTGTGGAAGAGGAGGCTGGTCATATTACTGTGCAGGACTGAAAAAAGTCACAGAAGTGCGAGGATACACAAAAGGCGGTCCAGGACATGAAGAACCAGTACCTATGTCCACATATGGATGGAACATAGTTAAGTTAATGAGTGGAAAGGATGTGTTTTATCTTCCACCTGAAAAGTGTGACACCCTGTTGTGTGACATTGGAGAATCTTCACCAAGCCCAACAGTGGAAGAAAGCAGAACTATAAGAGTTTTGAAGATGGTTGAACCATGGCTAAAGAACAACCAATTTTGCATTAAAGTATTGAACCCCTACATGCCAACTGTGATTGAGCACCTAGAAAGACTACAAAGGAAACATGGAGGAATGCTTGTGAGAAATCCACTTTCACGAAACTCCACGCACGAAATGTACTGGATATCCAATGGCACAGGTAACATTGTCGCTTCAGTCAATATGGTATCTAGACTGCTACTGAACAGGTTCACGATGACACACAGAAGACCCACCATTGAGAAAGATGTGGATTTAGGAGCAGGAACTCGACATGTTAATGCGGAACCAGAAACACCCAATATGGATGTCATTGGGGAAAGAATAAAAAGGATCAAGGAGGAGCATAACTCAACATGGCACTATGATGACGAAAACCCCTACAAAACGTGGGCTTACCATGGATCTTATGAAGTCAAAGCCACAGGCTCAGCCTCCTCCATGATAAATGGAGTCGTGAAACTCCTCACTAAACCATGGGACGTGGTGCCCATGGTGACACAGATGGCAATGACAGACACAACTCCATTTGGCCAGCAGAGAGTCTTTAAAGAGAAAGTGGACACCAGGACACCCAGGTCCATGCCAGGAACAAGAAGGGTCATGGGGATCACAGCGGAGTGGCTCTGGAGAACCCTGGGAAGGAACAAAAAACCTAGGTTGTGCACAAGGGAAGAGTTTACAAAGAAGGTCAGGACTAACGCAGCCATGGGCGCCGTTTTCACAGAGGAGAACCAATGGGACAGCGCGAAAGCTGCTGTTGAGGATGAGGATTTTTGGAAACTTGTGGACAGAGAACGTGAACTCCACAAATTGGGCAAGTGTGGAAGCTGTGTTTACAACATGATGGGCAAGAGAGAGAAGAAACTTGGAGAGTTTGGCAAAGCAAAAGGCAGTAGAGCTATATGGTACATGTGGTTGGGAGCCAGGTACCTTGAGTTCGAAGCCCTTGGATTCTTAAATGAAGACCACTGGTTCTCACGTGAGAACTCTTACAGTGGAGTGGAAGGAGAAGGACTGCACAAGCTAGGCTATATATTAAGGGACATTTCCAAGATACCCGGAGGAGCCATGTATGCTGATGACACAGCCGGTTGGGACACAAGAATAACAGAAGATGACCTGCACAATGAGGAAAAGATCACACAGCAAATGGACCCTGAACACAGGCAGCTAGCGAACGCTATATTTAAGCTCACATACCAAAACAAAGTGGTCAAAGTTCAACGACCGACTCCAACAGGCACGGTAATGGACATCATATCTAGGAAAGACCAAAGAGGCAGTGGACAGGTAGGAACTTATGGTCTGAATACA---TTCACCAACATGGAAGCCCAGTTAATCAGACAAATGGAAGGAGAAGGTGTGCTGTCAAAGGCAGACCTCGAGAACCCTCATCTGCCAGAGAAGAAAATTACACAATGGTTGGAAACCAAAGGAGTGGAGAGGTTAAAAAGAATGGCCATTAGCGGGGATGATTGCGTAGTGAAACCAATCGATGACAGGTTCGCTAATGCCCTGCTCGCTCTGAACGATATGGGAAAGGTTCGGAAAGACATACCTCAATGGCAGCCATCAAAGGGATGGCATGATTGGCAACAGGTTCCTTTCTGCTCCCACCACTTTCATGAATTGATCATGAAAGATGGAAGAAAGTTGGTGGTTCCCTGCAGACCCCAGGACGAACTAATAGGAAGAGCAAGAATCTCTCAAGGAGCGGGATGGAGCCTTAAAGAAACCGCATGTCTGGGGAAAGCCTACGCTCAAATGTGGAGTCTCATGTATTTTCACAGAAGAGACCTCAGACTAGCATCCAACGCCATATGTTCAGCAGTACCAGTTCACTGGGTCCCCACAAGTAGAACGACATGGTCTATTCATGCTCACCATCAGTGGATGACCACAGAAGACATGCTTACTGTCTGGAACAGGGTGTGGATCGAGGACAATCCATGGATGGAAGACAAAACTCCAGTCACAACCTGGGAAAATGTTCCATATCTAGGGAAGAGAGAAGACCAATGGTGTGGATCACTTATTGGTCTCACTTCCAGAGCAACCTGGGCCCAGAACATACCCACAGCAATTCAACAGGTGAGAAGCCTTATAGGCAATGAAGAGTTTCTGGACTACATGCCTTCAATGAAGAGATTTAGGAAGGAGGAGGAGTCGGAGGGAGCCATTTGG
>JF937634_c
ATGAACAACCAACGGAAGAAGACGGGAAAACCGTCTATCAATATGCTGAAACGCGTGAGAAACCGTGTGTCAACTGGATCACAGTTGGCGAAGAGATTCTCAAAAGGATTGCTGAACGGCCAGGGACCAATGAAATTGGTTATGGCGTTCATAGCTTTCCTCAGATTTCTAGCCATTCCACCAACAGCAGGAGTCTTGGCTAGATGGGGAACCTTCAAGAAGTCGAGGGCCATCAAGGTCCTGAAAGGCTTCAAGAAGGAGATCTCAAACATGCTGAGTATAATCAACAAACGGAAAAAGACATCGCTCTGTCTCATGATGATATTGCCAGCAGCACTTGCTTTCCACTTGACCTCACGAGATGGAGAGCCGCGCATGATTGTGGGGAAGAATGAAAGAGGAAAATCCCTACTTTTTAAGACGGCCTCTGGAATTAACATGTGCACACTCATAGCCATGGACTTGGGAGAGATGTGTGATGACACGGTCACTTACAAATGCCCCCACATCACCGAAGTGGAACCTGAAGACATTGACTGCTGGTGTAACCTCACATCAACATGGGTGACTTATGGAACGTGCAATCAAGCCGGAGAGCATAGACGCGACAAGAGATCAGTGGCGTTAGCTCCCCATGTCGGCATGGGACTAGACACACGCACCCAAACCTGGATGTCGGCTGAAGGAGCTTGGAGGCAAGTCGAGAAGGTAGAGACATGGGCCCTTAGGCACCCAGGGTTCACCATACTAGCCCTATTTCTTGCCCATTACATAGGCACATCCTTGACCCAGAAGGTGGTTATTTTTATACTACTAATGCTGGTCACCCCATCCATGACAATGAGATGTGTGGGAGTAGGAAACAGAGATTTTGTGGAAGGTCTATCAGGAGCTACGTGGGTTGACGTGGTGCTCGAGCACGGGGGGTGTGTGACTACCATGGCTAAGAACAAGCCAACGTTGGATATAGAGCTTCAGAAGACCGAGGCCACCCAATTGGCGACCCTAAGGAAGCTATGCATTGAGGGGAAAATTACTAACATAACAACTGACTCAAGATGTCCTACCCAAGGGGAAGCGACTTTGCCTGAGGAGCAGGACCAAAACTACGTGTGTAAGCATACATACGTAGATAGAGGCTGGGGGAACGGATGTGGTTTGTTTGGCAAGGGAAGTTTGGTAACATGTGCGAAATTTCAATGCCTAGAACCAATAGAGGGAAAAGTGGTGCAATATGAGAACCTCAAATACACCGTCATCATTACAGTGCACACAGGAGATCAACACCAGGTGGGAAATGAAACGCAGGGAGTCACGGCTGAGATAACACCTCAGGCATCAACCACTGAAGCCATCTTGCCTGAATATGGAACCCTTGGGCTAGAATGCTCACCACGGACAGGTTTGGATTTCAATGAAATGATCTTGCTAACAATGAAGAACAAAGCATGGATGGTACATAGACAATGGTTTTTTGACCTACCTCTACCATGGACATCAGGAGCTACAACGGAAACACCAACCTGGAACAGAAAGGAGCTTCTTGTGACATTCAAAAACGCACATGCGAAGAAACAAGAAGTAGTTGTCCTTGGATCGCAAGAGGGAGCAATGCATACCGCATTGACAGGAGCCACAGAAATCCAAAACTCAGGAGGCACAAGTATTTTTGCGGGGCACTTAAAATGCAGACTTAAGATGGACAAATTGGAACTCAAGGGGATGAGTTATGCAATGTGCACGAATACCTTTGTGTTGAAGAAAGAAGTCTCAGAAACGCAGCATGGGACAATACTCATTAAGGTCGAGTACAAAGGGGAAGATGTGCCTTGCAAGATTCCTTTCTCCACAGAGGATGGACAAGGGAAAGCTCACAATGGCAGACTGATTACAGCCAACCCAGTGGTGACCAAGAAGGAGGAGCCTGTCAATATTGAGGCTGAACCTCCTTTTGGGGAAAGCAACATAGTGATTGGAATTGGAGACAACGCCTTGAAAATCAACTGGTATAAGAAGGGAAGCTCTATTGGGAAGATGTTCGAGGCCACTGCCAGAGGTGCAAGGCGCATGGCCATCTTGGGAGACACAGCTTGGGACTTTGGATCAGTGGGTGGCGTTCTGAACTCATTAGGCAAAATGGTGCACCAAATATTCGGAAGTGCTTACACAGCCCTATTCAGTGGAGTCTCTTGGGTAATGAAAATTGGAATAGGAGTTCTCTTGACTTGGATAGGGTTGAACTCAAAAAACACATCCATGTCATTTTCATGCATTGCGATAGGAATCATTACACTCTATCTGGGAGCTGTGGTGCAAGCTGACATGGGGTGTGTTATAAACTGGAAAGGCAAAGAACTCAAATGTGGAAGTGGAATCTTCGTCACCAACGAGGTCCATACCTGGACAGAACAATACAAATTCCAAGCAGACTCCCCAAAAAGATTGGCGACAGCCATTGCAGGCGCTTGGGAGAATGGAGTGTGCGGAATTAGGTCAACAACCAGAATGGAGAATCTTCTGTGGAAGCAAATAGTCAATGAACTGAACTACATATTGTGGGAAAACAATATCAAACTAACGGTAGTTGTGGGTGATATAATTGGGGTCTTAGAGCAAGGAAAAAGAACACTAACACCACAACCCATGGAGCTAAAGTACTCATGGAAAACGTGGGGAAAGGCAAAAATAGTGACAGCTGAAACACAAAATTCCTCTTTCATAATAGACGGGCCAAACACACCGGAGTGTCCAAGTGTCTCAAGAGCATGGAATGTGTGGGAGGTGGAAGATTACGGGTTCGGAGTCTTCACAACCAACATATGGCTGAAACTCCGAGAGGTGTACACCCAACTATGTGACCATAGGCTAATGTCGGCAGCCGTCAAGGATGAGAGGGCCGTACATGCCGACATGGGCTATTGGATAGAAAGCCAAAAGAATGGAAGTTGGAAGCTGGAAAAAGCATCCCTCATAGAGGTGAAAACCTGCACATGGCCAAAATCACATACCCTTTGGAGTAATGGTGTGCTAGAGAGTGACATGATCATCCCAAAGAGTCTAGCTGGTCCTATTTCGCAACACAACCACAGGCCAGGGTACCACACCCAGACGGCGGGACCATGGCATTTAGGAAAATTAGAGCTGGACTTCAACTATTGTGAAGGAACAACGGTTGTCATTACAGAAAACTGTGGGACAAGAGGCCCATCATTGAGAACAACAACAGTGTCAGGGAAGTTAATACACGAATGGTGTTGCCGCTCGTGCACACTTCCTCCCTTGCGATACATGGGAGAAGACGGTTGCTGGTATGGCATGGAAATCAGACCCATCAGTGAGAAAGAAGAGAACATGGTAAAGTCTTTAGTCTCAGCGGGAAGTGGAAAGGTGGACAACTTCACAATGGGTGTCTTGTGCTTGGCAATCCTCTTTGAAGAGGTGATGAGAGGAAAATTTGGGAAGAAACACATGATTGCGGGGGTTTTCTTCACGTTTGTGCTCCTTCTCTCAGGGCAAATAACATGGAGAGACATGGCGCACACACTAATAATGATTGGGTCTAACGCATCTGACAGGATGGGAATGGGCGTCACCTACCTAGCTTTAATTGCAACATTTAAAATTCAGCCATTCTTGGCTTTGGGATTTTTCCTAAGAAAACTGACATCCAGAGAAAATTTATTGTTAGGAGTTGGGCTGGCTATGGCAACAACGTTACAACTGCCAGAGGACATTGAACAAATGGCAAATGGAATCGCTCTGGGGCTCATGGCTCTTAAACTGATAACACAATTTGAAACATACCAATTATGGACAGCATTAATCTCCTTAACGTGTTCAAATACGATTTTTACGTTGACTGTTGCCTGGAGAACAGCCACCCTGATTTTGGCCGGAGTTTCGCTTTTACCAGTGTGCCAGTCTTCGAGCATGAGGAAAACAGACTGGCTTCCAATGGCAGTGGCAGCTATGGGAGTTCCACCTCTACCACTTTTTATTTTTGGCTTGAAAGACACACTCAAAAGGAGAAGCTGGCCACTGAATGAAGGGGTGATGGCTGTTGGGCTTGTGAGCATTCTGGCCAGTTCTCTCCTTAGAAATGATGTACCCATGGCTGGACCATTAGTGGCCGGGGGCTTGCTGATAGCGTGCTACGTCATAACTGGTACGTCAGCAGACCTCACCGTAGAAAAAGCAGCAGATATAACATGGGAGGAAGAGGCTGAGCAAACAGGAGTGTCCCACAACTTAATGATCACAGTTGATGATGATGGAACAATGAGAATAAAAGATGATGAGACTGAGAATATCCTAACAGTGCTTTTAAAAACAGCATTACTAATAGTATCAGGAATCTTTCCATACTCCATACCCGCAACATTGCTGGTCTGGCATACTTGGCAAAAGCAAACCCAAAGATCCGGCGTTCTATGGGACGTACCCAGCCCCCCAGAGACACAGAAAGCAGAACTGGAAGAAGGGGTCTATAGGATCAAACAGCAAGGAATTTTTGGGAAAACCCAAGTAGGAGTTGGAGTACAGAAAGAAGGAGTCTTCCACACCATGTGGCACGTTACAAGAGGGGCAGTGTTGACATACAATGGGAAAAGACTGGAACCAAACTGGGCTAGCGTGAAAAAAGATCTGATTTCATACGGAGGAGGATGGAGATTGAGCGCACAATGGCAAAAGGGGGAGGAGGTGCAGGTTATTGCCGTAGAGCCTGGGAAGAACCCAAAGAACTTTCAAACCATGCCAGGCACTTTTCAGACTACAACAGGGGAAATAGGAGCAATTGCACTGGATTTCAAGCCTGGAACTTCAGGATCTCCTATCATAAACAGAGAGGGAAAGGTAGTGGGACTGTATGGTAATGGAGTGGTTACAAAGAATGGTGGCTACGTCAGCGGAATAGCGCAAACGAACGCAGAACCAGATGGACCGACACCAGAATTGGAAGAAGAGATGTTCAAAAAGCGAAATCTAACCATAATGGATCTTCATCCTGGGTCAGGAAAGACACGGAAATACCTTCCAGCTATTGTTAGAGAGGCAATCAAGAGACGTTTAAGAACCCTAATTTTGGCACCGACAAGGGTGGTTGCAGCTGAGATGGAAGAAGCATTGAAAGGGCTCCCAATAAGGTACCAAACAACAGCAACAAAATCTGAACACACAGGAAGAGAGATTGTTGATCTAATGTGCCACGCAACGTTCACAATGCGTCTGCTGTCACCAGTTAGGGTCCCAAACTATAACTTGATAATAATGGATGAAGCCCATTTCACAGACCCAGCCAGTATAGCGGCTAGAGGGTACATATCGACTCGTGTTGGAATGGGAGAGGCAGCCGCAATTTTCATGACAGCAACGCCCCCTGGAACAGCTGACGCCTTTCCTCAGAGCAACGCTCCAATTCAAGATGAAGAAAGGGACATACCAGAACGCTCATGGAATTCAGGCAATGAATGGATAACCGACTTCGCTGGGAAAACGGTGTGGTTTGTCCCCAGCATTAAGGCCGGAAATGACATAGCAAACTGCTTGCGAAAAAACGGGAAAAAGGTCATTCAACTTAGTAGGAAGACTTTTGACACAGAATATCAGAAAACTAAACTGAATGATTGGGACTTCGTGGTGACAACTGACATTTCAGAAATGGGGGCCAATTTCAAAGCTGATAGAGTGATCGACCCAAGAAGATGTCTCAAACCAGTGATCCTGACAGATGGACCAGAGCGGGTGATCCTGGCTGGACCAATGCCAGTCACCGCGGCGAGTGCTGCGCAAAGGAGAGGGAGAGTTGGCAGGAACCCACAAAAAGAAAATGACCAGTACATATTCACGGGCCAGCCTCTCAACAATGATGAAGACCATGCTCACTGGACAGAAGCAAAAATGCTGCTGGACAACATTAATACACCAGAAGGGATCATACCAGCTCTCTTTGAGCCAGAAAGGGAGAAGTCAGCCGCCATAGACGGTGAGTATCGCCTGAAAGGTGAGTCCAGGAAGACTTTCGTGGAACTCATGAGGAGGGGTGACCTTCCAGTCTGGTTAGCCCATAAAGTAGCATCAGAAGGGATCAAATATACAGATAGAAAATGGTGCTTTGATGGACAACGTAATAATCAAATTTTGGAGGAGAACATGGATGTGGAAATCTGGACAAAGGAAGGAGAAAAGAAAAAACTGAGACCTAGGTGGCTTGATGCCCGCACTTATTCAGATCCCTTAGCACTCAAGGAATTCAAGGAATTTGCGGCTGGCAGAAAGTCAATCGCCCTTGATCTTGTGACAGAAATAGGAAGAGTGCCTTCACACCTAGCCCATAGAACGAGAAACGCTCTGGACAATCTGGTGATGCTGCATACGTCAGAACATGGCGGTAGGGCCTACAGGCATGCGGTGGAGGAACTACCAGAGACAATGGAAACACTCCTACTCTTGGGACTCATGATCTTGTTGACAGGTGGAGCAATGCTTTTCTTAATATCAGGTAAAGGGATTGGAAAGACTTCAATAGGACTCATTTGTGTAATTGCTTCCAGCGGCATGTTGTGGATGGCCGAAATCCCACTCCAGTGGATCGCGTCGGCAATAGTCCTGGAGTTTTTTATGATGGTGTTGCTTATACCAGAACCAGAAAAGCAGAGAACCCCCCAAGACAACCAACTCGCATATGTCGTGATAGGCATACTTACACTGGCTGCAATAATAGCAGCCAATGAAATGGGATTGCTAGAAACTACAAAGAGAGATTTAGGAATGTCTAAGGAGCCAGGTGTTGTCTCTCCAACCAGCTATTTAGATGTGGACTTGCATCCAGCATCAGCCTGGACATTGTACGCCGTGGCCACTACAGTAATAACACCAATGTTAAGACATACCATAGAGAATTCTACAGCAAATGTATCTCTGGCAGCTATAGCCAACCAGGCAGTGGTCCTGATGGGTCTGGACAAAGGATGGCCAATATCAAAAATGGACTTAGGAGTACCCCTACTGGCATTGGGTTGCTATTCACAAGTGAACCCACTAACTCTAACAGCGGCAGTACTCTTGCTGATCACACATTATGCTATTATAGGTCCAGGACTGCAGGCAAAAGCCACTCGTGAAGCCCAGAAAAGGACAGCTGCTGGAATAATGAAGAATCCAACGGTGGATGGGATAATGACAATAGACCTAGATCCTGTAATATATGATTCAAAATTTGAAAAGCAACTGGGACAGGTTATGCTCCTGGTTTTGTGTGCAGTCCAACTTTTGTTAATGAGAACATCATGGGCCTTGTGTGAAGCTTTAACTCTAGCCACAGGACCAATAACAACACTCTGGGAAGGATCACCTGGGAAGTTTTGGAACACCACGATAGCTGTTTCCATGGCGAACATTTTTAGAGGGAGCTATTTAGCAGGAGCTGGGCTTGCTTTTTCCATTATGAAATCAGTAGGAACAGGAAAAAGAGGAACAGGCTCACAAGGTGAAACTTTAGGAGAAAAATGGAAAAAGAAGTTAAATCAATTATCCCGGAAAGACTTTGACCTTTACAAGAAATCTGGAATCACTGAAGTGGATAGAACAGAAGCCAAAGAAGGGTTGAAAAGAGGAGAAATAACACATCATGCCGTGTCCAGAGGTAGCGCAAAACTTCAATGGTTTGTGGAGAGAAACATGGTCATTCCCGAAGGAAGAGTCATAGACTTGGGCTGTGGAAGAGGAGGCTGGTCATATTACTGTGCAGGACTGAAAAAAGTCACAGAAGTGCGGGGATACACAAAAGGCGGTCCAGGACATGAAGAACCAGTACCTATGTCCACATATGGATGGAACATAGTTAAGTTAATGAGTGGAAAGGATGTGTTTTATCTTCCACCTGAAAAGTGTGACACCCTGTTGTGTGACATTGGAGAATCTTCACCAAGCCCAACAGTGGAAGAAAGCAGAACTATAAGAGTTTTGAAGATGGTTGAACCATGGCTAAAGAACAACCAATTTTGCATTAAAGTATTGAACCCTTACATGCCAACTGTGATTGAGCACCTAGAAAGACTACAAAGGAAACATGGAGGAATGCTTGTGAGAAATCCACTTTCACGAAACTCCACGCACGAAATGTACTGGATATCCAATGGCACAGGTAACATCGTCGCTTCAGTCAATATGGTATCTAGACTGCTACTGAACAGGTTCACGATGACACACAGAAGACCTACCATTGAGAAAGATGTGGATTTAGGAGCAGGAACTCGACATGTTAATGCGGAACCAGAAACACCCAATATGGAGGTCATTGGGGAAAGAATAAAAAGGATCAAGGAGGAGCATAACTCAACATGGCACTATGATGACGAAAACCCCTACAAAACGTGGGCTTACCATGGATCTTATGAAGTCAAAGCCACAGGCTCAGCCTCCTCCATGATAAATGGAGTCGTGAAACTCCTCACTAAACCATGGGATGTGGTGCCCATGGTGACACAGATGGCAATGACAGACACAACTCCATTTGGCCAGCAGAGAGTCTTTAAAGAGAAAGTGGACACCAGGACACCCAGGTCCATGCCAGGAACAAGAAGGGTCATGGGGATCACAGCGGAGTGGCTCTGGAGAACCCTGGGAAGGAACAAAAAACCTAGGTTATGCACAAGGGAAGAATTTACAAAGAAAGTCAGGACTAACGCAGCCATGGGCGCCGTTTTCACAGAGGAGAACCAATGGGACAGCGCGAAAGCTGCTGTTGAGGATGAGGATTTTTGGAAACTTGTGGACAGAGAACGTGAACTCCACAAATTGGGCAAGTGTGGAAGCTGTGTTTACAACATGATGGGCAAGAGAGAGAAGAAACTTGGAGAGTTTGGCAAAGCAAAAGGCAGTAGAGCTATATGGTACATGTGGTTGGGAGCCAGGTACCTTGAGTTCGAAGCCCTTGGATTCTTAAATGAAGACCACTGGTTCTCGCGTGAGAACTCTTACAGTGGAGTGGAAGGAGAAGGACTGCACAAGCTAGGCTATATATTAAGGGACATTTCCAAGATACCCGGAGGAGCCATGTATGCTGATGACACAGCTGGTTGGGACACAAGAATAACAGAGGATGACCTGCACAATGAGGAAAAGATCACACAGCAAATGGACCCTGAACACAGGCAGCTAGCGGACGCTATATTTAAGCTCACATACCAAAACAAAGTGGTCAAAGTTCAACGACCGACTCCAACAGGCACGGTAATGGACATCATATCTAGGAAAGACCAAAGAGGCAGTGGACAGGTGGGAACTTATGGTTTGAATACA---TTCACCAACATGGAAGCCCAGTTAATCAGACAAATGGAAGGAGAAGGTGTGCTGTCAAAGGCAGACCTCGAGAACCCTCATCTGCCAGAGAAGAAAATTACACAATGGTTGGAAACCAAAGGAGTGGAGAGGTTAAAAAGAATGGCCATTAGCGGGGATGATTGCGTAGTGAAACCAATCGATGACAGGTTCGCTAATGCCCTGCTCGCTCTGAACGATATGGGAAAGGTTCGGAAAGACATACCTCAATGGCAGCCATCAAAGGGATGGCATGATTGGCAACAGGTTCCTTTCTGCTCCCACCACTTTCATGAATTGATCATGAAAGATGGAAGAAAGTTGGTGGTTCCCTGCAGACCCCAGGACGAACTAATAGGAAGAGCAAGAATCTCCCAAGGAGCGGGATGGAGCCTTAAAGAAACCGCATGTCTGGGGAAAGCCTACGCTCAAATGTGGAGTCTCATGTATTTTCACAGAAGAGACCTCAGACTAGCATCCAACGCCATATGTTCAGCAGTACCAGTCCACTGGGTCCCCACAAGTAGAACGACATGGTCTATTCATGCTCACCATCAGTGGATGACCACAGAAGACATGCTTACTGTCTGGAACAGGGTGTGGATCGAGGACAATCCATGGATGGAAGACAAAACTCCAGTCACAACCTGGGAAAATGTTCCATATCTAGGGAAGAGAGAAGACCAATGGTGCGGATCACTTATTGGTCTCACTTCCAGAGCAACCTGGGCCCAGAACATACCCACAGCAATTCAACAGGTGAGAAGCCTTATAGGCAATGAAGAGTTTCTGGACTACATGCCTTCAATGAAGAGATTTAGGAAGGAGGAGGAGTCGGAGGGAGCCATTTGG
>JF937633_c
[truncated: 6,569,959 more chars]
