# Supplementary material for: FRESCo: finding regions of excess synonymous constraint in diverse viruses
Source: Genome Biol. 2015 Feb 17;16(1):38. doi: 10.1186/s13059-015-0603-7 (PMC4376164; doi:10.1186/s13059-015-0603-7)
Supplement: Additional file 4: — Sequence alignments (zip folder of FASTA alignments). [file 13059_2015_603_MOESM4_ESM.zip › alignments/DENV4/DENV4.revtrans.fa]

>KC333651_c
ATGAACCAACGAAAAAAGGTGGTCAGACCACCTTTCAATATGCTGAAACGCGAGAGAAACCGCGTATCAACCCCTCAAGGGTTGGTGAAGAGATTCTCAACCGGACTTTTCTCCGGGAAAGGACCTTTGCGGATGGTGCTAGCATTCATCACGTTTTTGCGGGTCCTTTCCATCCCACCAACAGCAGGGATTCTGAAAAGATGGGGACAGTTGAAAAAGAACAAGGCCGTCAAAATACTGATTGGATTCAGGAAGGAGATAGGTCGCATGTTAAACATCTTGAATAGGAGAAGAAGGTCAACAATGACATTGCTGTGTTTGATTCCCACCGTAATGGCGTTTCACCTGTCAACAAGAGATGGCGAACCCCTCATGATAGTGGCAAAACACGAAAGGGGGAGACCTCTCTTGTTTAAGACAACAGAAGGGATCAACAAATGTACCCTTATTGCTATGGACCTGGGTGAAATGTGCGAAGACACTGTCACGTATAAGTGTCCTCTACTGGTTAACACCGAACCTGAAGACATTGACTGCTGGTGCAATCTCACGTCCACCTGGGTCATGTACGGGACATGCACCCAGAACGGAGAACGGAGACGAGAGAAGCGCTCAGTAGCTTTAACACCACATTCAGGAATGGGATTGGAAACAAGAGCTGAGACATGGATGTCATCGGAAGGGGCTTGGAAACATGCTCAGAGAGTAGAAAGCTGGATACTCAGAAACCCAGGATTCGCGCTCTTGGCAGGATTTATGGCTTACATGATTGGGCAAACAGGAATCCAGCGAATTGTTTTCTTTGTCCTGATGATGCTAGTCGCCCCATCCTACGGAATGCGATGCGTAGGGGTAGGGAACAGAGACTTCGTGGAAGGAGTCTCGGGTGGAGCATGGGTCGACTTGGTGCTAGAACATGGAGGATGCGTCACAACCATGGCCCAGGGAAAGCCAACCTTGGATTTTGAATTGACTAAGACAACAGCCAAGGAAGTAGCTCTGTTAAGAACCTATTGCATTGAAGCCTCGATATCAAACATAACCACGGCAACAAGATGTCCAACGCAAGGAGAGCCTTATCTCAAAGAGGAGCAAGACCAACAGTACATTTGCCGGAGAGACGTGGTAGACAGAGGATGGGGCAATGGCTGTGGCTTATTTGGAAAAGGAGGAGTTGTGACATGTGCAAAGTTTTTATGCTCGGGGAAGATAACAGGCAATCTGGTCCAAATTGAAAACCTTGAATACACAGTAGTAGTAACAGTCCACAATGGAGACACCCATGCAGTAGGAAATGACACATCCAACCATGGAGTGACAGCCACAATAACTCCTAGGTCACCATCGGTTGAAGTTAAATTGCCGGACTATGGAGAACTAACACTCGATTGCGAGCCCAGGTCCGGAATTGATTTTAATGAGATGATCCTGATGAAGATGAAAAAGAAAACGTGGCTTGTGCATAAGCAATGGTTTTTAGACCTACCTCTACCATGGACGGCAGGAGCAGATACATCAGAAGTTCATTGGAATCATAAAGAGAGAATGGTGACATTCAAGGTTCCTCATGCCAAGAGACAGGATGTGACAGTGCTAGGATCTCAGGAGGGAGCTATGCATTCTGCCCTCGCCGGAGCCACAGAAGTGGATTCTGGTGATGGAAATCACATGTTTGCAGGACATCTCAAGTGCAAAGTCCGCATGGAGAAATTGAGAATTAAAGGAATGTCATACACGATGTGTTCAGGAAAGTTCTCAATTGACAAAGAGATGGCAGAAACACAGCATGGAACCACAGTGGTGAAAGTCAAGTATGAAGGCGCTGGAGCTCCGTGTAAAGTTCCCATAGAGATAAGAGATGTGAACAAGGAAAAAGTGGTCGGACGTATCATCTCATCTACCCCTTTTGCTGAGAATACCAACAGCGTAACCAACATAGAATTAGAACCCCCTTTTGGGGACAGCTACATAGTGATAGGTGTTGGAGAGAGTGCATTAACACTCCATTGGTTCAGAAAAGGGAGCTCCATTGGCAAGATGTTTGAGTCCACATACAGAGGTGCAAAACGAATGGCCATTCTAGGTGAAACAGCTTGGGATTTTGGCTCTGTTGGTGGACTGTTCACATCATTGGGAAAGGCCGTACACCAGGTTTTTGGAAGTGTGTATACAACTATGTTTGGAGGGGTCTCATGGATGGTTAGAATCCTAATTGGGTTCTTAGTATTGTGGATTGGCACAAATTCAAGAAACACTTCAATGGCAATGACGTGCATAGCTGTTGGAGGAATCACTCTGTTTCTGGGTTTCACAGTTCAAGCAGACATGGGTTGTGTGGTGTCATGGAATGGGAAGGAATTAAAATGTGGAAGCGGAATTTTTGTGGTTGACAACGTACACACTTGGACAGAACAGTACAAATTTCAACCAGAGTCCCCAGCAAGACTAGCGTCTGCAATATTGAATGCCCACAAAGATGGGGTCTGTGGAATTAGATCAACCACGAGGCTGGAAAATGTTATGTGGAAGCAAATAACCAATGAGCTAAACTATGTTCTCTGGGAAGGAGGACATGACCTCACTGTAGTGGCTGGGGATGTGAAGGGGGTGTTGACCAAAGGCAAGAGAGCACTCACACCTCCAGTGAATGATCTGAAATATTCATGGAAGACATGGGGGAAAGCAAAAATCTTTACCCCAGAAGCAAGAAACAGTACGTTTTTAATAGACGGACCAGACACCTCCGAATGCCCCAATGAGCGAAGAGCATGGAACTTTTTTGAGGTAGAAGACTATGGATTTGGCATGTTCACGACCAACATATGGATGAAATTCCGAGAAGGAAGTTCAGAAGTGTGTGACCATAGACTAATGTCGGCGGCAATCAAAGATCAGAAAGCTGTGCATGCTGACATGGGTTATTGGATAGAGAGCTCAAAAAACCAGACCTGGCAGATAGAGAAAGCATCCCTTATTGAAGTGAAAACATGTCTGTGGCCCAAAACCCACACGCTGTGGAGCAATGGAGTGCTGGAAAGTCAGATGCTCATTCCAAGATCATATGCAGGCCCCTTTTCACAGCACAATTACCGTCAGGGCTATGCCACGCAAACCGTGGGCCCATGGCACCTAGGCAAATTGGAGATAGACTTTGGAGAATGCCCCGGGACAACAGTCGCAATTCGGGAGGATTGTGACCACAGAGGCCCATCTTTGAGAACCACCACTGCATCTGGAAAACTGGTCACGCAATGGTGCTGCCGCTCCTGCACGATGCCTCCCTTAAGGTTCTTGGGAGAAGATGGATGTTGGTATGGGATGGAGATCAGGCCTCTGAGTGAAAAAGAAGAGAACATGGTCAAATCACAGGTAACGGCCGGACAGGGCACATCAGAAACTTTTTCTATGGGGCTGTTATGCCTGACCTTGTTTGTGGAAGAATGCTTGAGGAGAAGAGTTACTAGGAAACACATGATATTGGTTGTGGTAATCACCTTTTGCGCTATCATCCTAGGAGGTCTCACATGGATGGACTTACTACGAGCCCTTATCATGTTAGGGGATACTATGTCTGGTAGAATAGGAGGACAGATCCACCTAGCCATCATGGCAGTGTTTAAGATGTCACCAGGATACGTGCTGGGTGTGTTTTTAAGGAAACTTACTTCAAGAGAGACAGCGCTGATGGTAATAGGAATGGCCATGACAACGGTGTTTTCAATCCCACATGACCTCATGGAACTCATTGATGGAATATCATTGGGGTTGATATTACTAAAAATAGTAACACATTTTGACAACACTCAAGTGGGAACCCTAGCCCTTTCCTTGACTTTTTTAAGATCAACAATACCATTAGTCATGGCTTGGAGGACCATTATGGCTGTGTTCTTTGTGGTCACACTCATTCCTTTGTGCAGGACAAGCTGTCTTCAAAAACATTCCCACTGGGTAGAAATAACAGCACTCATCCTAGGAGCCCAGGCTTTGCCAGTGTACCTAATGACTCTCATGAAGGGAGCCTCAAGGAGATCTTGGCCTCTCAATGAGGGCATAATGGCTGTAGGTTTGGTGAGCCTCTTAGGAAGCGCCCTCTTGAAGAATGATGTTCCTTTGGCTGGCCCAATGGTGGCAGGAGGCTTGCTTCTAGCGGCTTACGTAATGAGTGGTAGCTCAGCAGACCTGTTACTAGAGAAAGCTGCCAACGTGCAGTGGGATGAAATGGCGGACATAACTGGCTCAAGCCCAATCATAGAAGTGAAGCAGGATGAAGATGGCTCTTTTTCCATACGGGACGTCGAGGAAACCAATATGATGACTCTCTTGGTGAAACTGGCACTGATAACAGTATCAGGTCTTTACCCCTTGGCAATTCCAGTCACAATGGCATTATGGTATATTTGGCAAGTGAAGACACAAAGATCAGGAGCTCTGTGGGACGTCCCCTCACCCGCTGCCACCCAGAAAGCCACACTGTCTGAAGGAGTGTATAGGATTATGCAAAGAGGGCTGTTTGGGAAAACTCAAGTTGGAGTAGGAATACACATGGAAGGCGTATTTCACACAATGTGGCATGTAACAAGGGGATCAGTGATCTGCCATGAGACAGGGAGATTAGAGCCATCTTGGGCTGACGTCAGAAACGACATGATATCATACGGTGGGGGATGGAGGCTCGGAGACAAATGGGACAAAGAAGAAGATGTTCAGGTTTTAGCCATAGAACCAGGGAAAAATCCCAAACATGTCCAAACGAAACCTGGCCTTTTCAAGACCCTAACTGGAGAAATTGGAGCAGTAACTCTGGATTTCAAACCCGGAACGTCTGGCTCTCCCATTATTAACAAGAAAGGGAAAGTTATTGGACTCTATGGAAATGGAGTGGTTACCAAATCAGGTGATTATGTCAGTGCCATAACGCAAGCCGAGAGAATTGGTGAGCCAGATTATGAAGTAGATGAGGACATTTTTCGAAAGAAAAGATTAACCATAATGGATTTACACCCTGGAGCTGGAAAGACAAAAAGAATCCTCCCATCAATAGTCAGAGAGGCCTTAAAAAGGAGGCTGCGAACCCTGATTTTAGCTCCCACGAGAGTGGTGGCGGCCGAGATGGAAGAGGCCCTACGTGGATTGCCAATCCGTTATCAGACTCCAGCTGTGAAATCAGAGCACACAGGAAGAGAGATTGTAGACCTCATGTGTCATGCAACCTTTACAACAAGACTTTTGTCATCAACCAGGGTTCCTAATTATAACCTCATAGTGATGGATGAAGCACATTTCACTGACCCTTGCAGTGTCGCGGCTAGAGGGTACATTTCAACCAGGGTGGAAATGGGAGAGGCAGCAGCTATCTTCATGACTGCAACCCCTCCTGGAGCGACAGATCCCTTCCCCCAGAGCAACAGCCCAATAGAAGACATCGAGAGGGAAATTCCAGAAAGGTCATGGAACACAGGGTTCGACTGGATAACAGACTACCAAGGGAAAACTGTGTGGTTTGTTCCCAGCATAAAAGCTGGAAATGACATTGCAAATTGTTTGAGAAAGTCGGGAAAGAGAGTGATCCAGTTGAGCAGGAAAACCTTTGACACGGAGTATCCAAAGACGAAACTCACGGACTGGGATTTTGTGGTCACCACAGATATATCTGAAATGGGGGCCAATTTCAGAGCTGGGAGAGTGATAGACCCCAGGAGATGCCTCAAGCCAGTTATCCTAACAGATGGGCCAGAGAGAGTTATTCTAGCAGGTCCAATCCCAGTAACTCCAGCAAGTGCCGCTCAGAGAAGAGGGCGAATAGGTAGGAATCCAGCACAGGAAGATGACCAATATGTTTTCTCCGGAGACCCACTAAAAAATGATGAAGATCATGCTCACTGGACAGAAGCAAAGATGCTGCTTGACAATATCTACACCCCTGAAGGGATAATTCCAACACTGTTTGGTCCGGAAAGGGAAAAAACCCAAGCCATCGATGGAGAGTTTCGCCTCAGAGGGGAACAAAGGAAGACTTTTGTGGAATTAATGAAGAGAGGAGACCTTCCGGTGTGGCTGAGCTACAAGGTAGCTTCTGCCGGTATCTCCTACAAAGATCGAGAATGGTGCTTCACAGGAGAAAGGAATAACCAAATTTTAGAAGAAAACATGGAGGTTGAAATTTGGACTAAAGAGGGAGAAAAGAAAAAGCTAAGGCCAAAATGGTTGGATGCACGTGTGTACGCTGATCCCATGGCTTTGAAGGATTTCAAGGAGTTTGCCAGTGGAAGAAAGAGCATAACTCTCGACATCCTAACAGAGATTGCCAGTTTGCCAACTTACCTTTCCTCTAAGGCCAAGCTGGCTCTTGACAACATAGTCATGCTCCACACAACAGAAAAAGGAGGGAGGGCCTACCAACACGCCCTGAACGAACTCCCAGAATCACTGGAAACGCTCATGCTTGTAGCTCTACTAGGTGCTATGACAGCAGGCATCTTCCTGTTTTTCATGCAGGGGAAAGGAATAGGAAAATTGTCAATGGGTCTAATAGCCATAGCTGTGGCTAGTGGCTTGCTCTGGGTAGCAGAAATTCAGCCCCAGTGGATAGCAGCTTCAATCATACTGGAGTTCTTTCTTATGGTGCTGTTGATACCAGAACCAGAAAAACAAAGGACCCCACAAGACAATCAATTGATCTACGTCATATTGACCATTCTCACCATCATCGGTCTTATAGCAGCCAATGAGATGGGGCTGATTGAAAAAACAAAAACTGACTTTGGGTTTTACCAGGTAAAAACAGAAACAACTATTCTTGATGTGGATTTGAGACCAGCCTCAGCATGGACACTTTATGCGGTAGCCACCACCATTCTGACTCCCATGCTGAGACACACCATAGAAAACACGTCTGCCAACCTATCTCTAGCAGCCATTGCCAACCAAGCAGCTGTTCTAATGGGACTTGGAAAAGGATGGCCGCTCCACAGAATGGACCTCGGTGTGCCGCTGTTAGCAATAGGATGTTATTCTCAAGTGAACCCAACAACCCTGACAGCATCCTTAGTCATGCTTTTAGTCCATTATGCCATAATAGGTCCAGGATTGCAGGCAAAAGCCACACGAGAGGCCCAGAAAAGGACAGCTGCTGGGATCATGAAGAACCCCACGGTGGACGGGATAACAGTAATAGATCTAGAACCAATATCCTATGACCCAAAATTTGAAAAGCAATTAGGGCAAGTCATGCTACTAGTCCTGTGTGCTGGACAATTACTTTTGATGAGAACAACATGGGCTCTCTGCGAAGTCTTGACTTTGGCCACAGGACCAGCCATGACCTTGTGGGAGGGCAACCCAGGAAGGTTTTGGAACACGACCATAGCTGTATCCACAGCCAACATTTTCAGAGGAAGCTATTTGGCAGGAGCTGGACTAGCTTTTTCGCTCATAAAGAATGCACAAACCCCTAGGAGGGGAACTGGGACCACAGGAGAGACACTGGGAGAGAAGTGGAAGAGACAGTTAAACTCATTAGACAGAAAAGAGTTTGAAGAGTACAAAAGAAGTGGAATACTAGAAGTGGATAGGACTGAAGCCAAGTCTGCCCTAAAAGATGGATCTAAAATCAAGCATGCGGTGTCCAGAGGGTCTAGTAAGATCAGATGGATTGTTGAAAGAGGGATGGTTAAGCCGAAAGGGAAGGTCGTGGATCTTGGTTGCGGGAGGGGAGGATGGTCCTATTACATGGCGACACTCAAGAACGTGACTGAAGTGAAAGGATATACAAAAGGAGGTCCAGGACATGAGGAACCAATCCCCATGGCTACTTATGGCTGGAACTTGGTCAAACTCCATTCAGGGGTTGATGTGTTTTACAAACCCACTGAGCAGGTGGACACCTTGCTCTGTGACATTGGGGAGTCGTCCTCTAATCCGACAATAGAGGAAGGAAGGACATTGAGAGTCTTGAAGATGGTAGAGCCATGGCTCTCTTCAAAACCTGAGTTCTGCATCAAAGTCCTCAACCCCTACATGCCAACAGTTATAGAAGAGCTGGAGAAACTCCAGAGAAGATATGGCGGAAGCCTCGTCAGATGCCCTTTATCCAGGAATTCCACCCATGAGATGTATTGGGTGTCAGGTGCGTCGGGAAACATCGTGAGTTCTGTGAACACAATATCAAAGATGCTGTTGAACAGGTTCACAACAAGGCATAGGAAACCCACTTATGAGAAGGACGTGGATCTTGGGGCAGGAACGAGAAGTGTCTCCACTGAAACAGAAAAACCAGACATGACAGTTATTGGGAGAAGGCTTCAGAGATTGCAAGAAGAGCACAAAGAAACCTGGCACTATGACCAGGAAAACCCATACAGAACCTGGGCGTATCATGGAAGCTATGAAGCTCCTTCGACAGGCTCAGCATCCTCCATGGTGAACGGGGTAGTAAAACTGCTGACAAAACCCTGGGATGTGATTCCAATGGTGACCCAGTTGGCCATGACAGACACAACCCCTTTTGGGCAACAAAGAGTGTTCAAGGAGAAGGTGGATACCAGAACACCACAACCAAAACCCGGCACACGAATGATTATGACCACGACAGCCAATTGGCTGTGGGCTCTCCTCGGGAAGAAGAAAAGTCCCAGATTGTGTACAAGGGAAGAGTTCATCTCAAAAGTTAGGTCAAATGCAGCCATAGGCGCAGTCTTTCAGGAAGAACAAGGATGGACATCAGCCAGTGAAGCTGTGAATGACAGCCGGTTCTGGGAACTGGTTGACAAAGAAAGGGCTCTGCACCAGGAAGGAAAATGTGAATCGTGTGTCTATAACATGATGGGAAAGCGTGAGAAAAAATTAGGAGAGTTTGGTAGGGCCAAGGGAAGCCGAGCAATCTGGTACATGTGGCTAGGGGCGCGGTTCCTGGAATTTGAAGCCCTGGGTTTCTTGAATGAAGATCACTGGTTTAGCAGAGAAAACTCATGGAGTGGAGTGGAAGGGGAAGGTCTGCACAGATTGGGATATATCTTGGAGGATATAGACAAGCAGGAAGGAGATCTAATATATGCTGACGACACAGCAGGCTGGGACACGAGAATCACTGAGGATGACCTTTTAAATGAAGAACTGATCACAGAACAGATGGCCCCCCATCACAAGACTCTAGCCAAAGCCATTTTCAAACTAACCTATCAAAACAAAGTGGTGAAAGTCCTCAGACCCACACCGAAAGGAGCGGTGATGGACATCATATCCAGGAAAGACCAAAGAGGTAGTGGACAGGTTGGAACATATGGTTTAAACACATTCACTAACATGGAAGTTCAACTCATCCGCCAAATGGAAGCTGAAGGAGTCATCACACAAGACGACATGCAGAACCCAAAAGGGTTGAAAGAAAGAGTTGAGAAATGGCTGACAGAGTGTGGCGTCGACAGGTTGAAGAGGATGGCAATCAGTGGAGATGATTGCGTGGTGAAGCCCCTAGATGAGAGGTTCAGCACCTCCCTCCTCTTCTTGAACGATATGGGAAAGGTGAGGAAAGACATCCCTCAGTGGGAACCATCCAAGGGATGGAAAAACTGGCAAGAGGTTCCTTTTTGCTCCCACCATTTTCATAAGATCTTTATGAAAGATGGCCGCTCACTAGTTGTTCCATGCAGAAACCAGGATGAACTGATAGGAAGAGCCAGAATCTCGCAAGGGGCTGGATGGAGCTTAAGAGAAACAGCCTGTTTGGGCAAAGCTTACGCCCAAATGTGGTCGCTTATGTATTTCCATAGAAGGGACCTACGTTTAGCCTCCATGGCCATATGTTCAGCAGTTCCAACGGAATGGTTTCCAACAAGCAGGACAACATGGTCAATCCACGCTCATCACCAGTGGATGACCACTGAAGACATGCTCAAAGTGTGGAACAGGGTGTGGATAGAAGACAACCCCAATATGACTGACAAGACTCCAGTCCATTCGTGGGAAGACATACCTTACCTAGGGAAAAGAGAGGATTTGTGGTGTGGATCCCTGATTGGACTCTCTTCCAGAGCCACCTGGGCGAAGAACATTCACACGGCCATAACCCAGGTCAGGAATCTGATCGGAAAAGAGGACTACGTGGATTACATGCCAGTCATGAAAAGATACAGCGCTCCTTCCGAAAGTGAAGGAGTTCTG
>JX024758_c
ATGAACCAACGAAAAAAGGTGGTTAGACCACCTTTCAATATGCTGAAACGCGAGAGAAACCGCGTATCAACCCCTCAAGGGTTGGTGAAGAGATTCTCAACCGGACTTTTCTCCGGGAAAGGACCCTTACGGATGGTGCTTGCATTCATCACATTTTTGCGAGTTCTTTCCATCCCGCCAACAGCAGGGATTCTGAAAAGATGGGGACAGTTGAAAAAGAATAAGGCCATCAAGATACTGATTGGATTCAGGAAGGAGATAGGTCGCATGTTAAACATCTTGAATAGGAGAAGAAGGTCAACAATGACATTGCTGTGTTTGATTCCCACCGTAATGGCGTTCCACTTGTCAACAAGAGACGGCGAACCCCTCATGATAGTGGCAAAACACGAAAGGGGGAGACCTCTCTTGTTTAAGACAACAGAAGGAATCAACAAATGCACCCTCATTGCCATGGACCTAGGTGAAATGTGTGAAGACACTGTCACGTATAAATGTCCTCTACTGGTTAACACCGAACCTGAAGACATTGATTGCTGGTGCAATCTCACGTCCACTTGGGTCATGTACGGGACATGCACCCAGAGCGGAGAACGGAGGCGAGAGAAGCGCTCAGTAGCCCTAACACCACATTCAGGAATGGGATTGGAAACAAGAGCTGAGACATGGATGTCATCGGAAGGGGCTTGGAAACATGCTCAGAGAGTGGAAAGCTGGATACTCAGAAACCCAGGATTCGCGCTCCTGGCAGGATTTATGGCTTACATGATTGGGCAAACAGGAATCCAGCGAACTGTTTTCTTTGTCCTAATGATGCTAGTCGCCCCATCTTACGGAATGCGATGCGTGGGGGTAGGGAACAGAGACTTTGTGGAAGGAGTTTCGGGTGGGGCATGGGTCGACCTGGTGCTAGAACATGGAGGATGCGTTACAACCATGGCCCAGGGAAAACCAACCTTGGATTTTGAACTGACCAAGACAACAGCTAAGGAAGTGGCTCTGCTAAGAACCTATTGCATTGAAGCTTCAATATCAAACATAACCACGGCAACAAGATGTCCAACGCAAGGAGAGCCTTATCTCAAAGAGGAACAAGACCAACAGTACATTTGCCGGAGAGATGTGGTAGATAGAGGGTGGGGCAATGGCTGTGGCTTGTTTGGAAAAGGAGGAGTTGTGACATGTGCGAAGTTTTTATGCTCGGGGAAGATAACAGGCAATCTGGTCCAAATTGAAAACCTTGAATATACGGTAGTTGTGACAGTCCACAATGGAGACACCCATGCAGTAGGAAATGACACATCCAATCATGGAGTGACAGCCACGATAACTCCTAGGTCACCATCGGTAGAAGTCAAATTGCCGGACTATGGAGAACTAACACTCGATTGTGAACCCAGGTCTGGAATTGATTTCAATGAGATGATCCTGATGAAAATGAAAAAGAAAACGTGGCTTGTGCACAAGCAATGGTTTTTGGACCTACCTCTACCATGGTCAGCAGGAGCAGACACATCAGAAGTTCATTGGAATTACAAAGAGAGAATGGTGACATTCAAAGTTCCTCATGCCAAGAGACAGGATGTGACAGTACTAGGATCTCAGGAGGGAGCTATGCATTCTGCCCTCGCCGGAGCCACAGAAGTGGATTCTGGTGATGGAAACCACATGTTTGCAGGACATCTTAAGTGCAAGGTTCGTATGGAGAAATTGAGAATTAAGGGAATGTCATACACGATGTGTTCAGGAAAGTTCTCAATTGACAAAGAGATGGCAGAAACACAGCATGGGACAACAGTGGTGAAAGTCAAGTACGAAGGCGCTGGAGCTCCGTGTAAAGTCCCCATAGAGATAAGAGATGTGAACAAGGAAAAAGTAGTTGGGCGCATCATCTCATCCACCCCTTTTGCTGAGAATACCAACAGCGTAACCAACATAGAATTAGAACCCCCTTTTGGGGACAGCTACATAGTGATAGGTGTTGGAGACAGTGCATTAACACTCCATTGGTTCAGGAAAGGGAGCTCCATTGGCAAGATGTTTGAGTCCACATACAGAGGTGCAAAACGAATGGCCATTCTAGGTGAAACAGCTTGGGATTTTGGTTCTGTTGGTGGACTGTTCACATCACTGGGAAAGGCTGTACACCAAGTTTTTGGGAGTGTGTATACAACCATGTTTGGAGGGGTCTCATGGATGATTAGAATCCTAATTGGGTTCTTAGTATTGTGGATTGGCACGAATTCAAGAAATACTTCAATGGCAATGACGTGCATAGCTGTTGGAGGAATCACTCTGTTTCTAGGTTTCACAGTTCAAGCAGACATGGGTTGTGTGGTGTCATGGAATGGGAAGGAACTAAAATGTGGAAGCGGAATCTTTGTGGTTGACAACGTGCACACTTGGACAGAACAGTACAAATTCCAACCAGAGTCCCCAGCGAGGCTAGCGTCTGCAATATTGAATGCCCACAAAGATGGGGTCTGTGGAATCAGATCAACCACGAGGCTGGAAAATGTTATGTGGAAGCAAATAACCAACGAGCTAAACTATGTTCTCTGGGAAGGAGGACATGACCTCACTGTAGTGGCTGGGGACGTGAAAGGGGTGTTGACCAAAGGCAAGAGAGCACTCACACCTCCAGTGAATGATTTGAAATATTCATGGAAGACATGGGGAAAAGCAAAAATCTTTACCCCAGAAGCAAGAAATAGCACATTTTTAATAGACGGACCAGACACCTCCGAATGCCCCAATGGACGAAGAGCATGGAACTTTTTGGAGGTAGAAGACTATGGATTTGGCATGTTTACGACCAACATATGGATGAAATTCCGAGAAGGAAGCTCAGAAGTGTGTGACCATAGATTAATGTCGGCGGCAATCAAAGATCAGAAAGCTGTGCATGCTGACATGGGTTATTGGATAGAGAGCTCAAAAAACCAGACCTGGCAAATAGAGAAAGCATCTCTTATTGAAGTGAAAACATGCCTGTGGCCCAAAACCCACACGCTGTGGAGCAATGGAGTGCTGGAAAGTCAGATGCTCATTCCAAGATCATATGCAGGCCCTTTTTCACAGCACAATTACCGCCAGGGCTATGCCACGCAAACCGCGGGCCCATGGCACTTAGGCAAATTGGAGATAGACTTTGGAGAATGTCCCGGAACAACAGTCACAATTCAGGAGGATTGTGACCATAGAGGCCCATCTTTGAGGACCACCACTGCATCTGGAAAACTGGTCACGCAGTGGTGTTGCCGCTCCTGCACGATGCCTCCCTTAAGGTTCTTGGGAGAAGATGGATGTTGGTACGGGATGGAGATTAGGCCCTTGAGTGAAAAAGAAGAGAACATGGTCAAATCACAGGTAACAGCCGGACAGGGCACATCAGAAACTTTTTCTATGGGGCTGCTATGCCTGACCTTGTTCGTGGAAGAATGCTTAAGGAGAAGAGTCACTAGGAAATACATGATGTTGGTTGTGGTAATCACCTTCTGTGCTATCATCCTAGGAGGTCTCACATGGATGGACTTACTACGAGCCCTTATCATGTTAGGGGACACTATGTCTGGCAGAATAGGAGGACAGATTCACCTAGCCATCATGGCAGTGTTCAAGATGTCACCAGGATATGTGTTGGGTGTGTTTTTAAGGAAACTTACTTCAAGAGAGACAGCGCTAATGGTAATAGGAATGGCCATGACAACTGTGTTTTCAATTCCACATGACCTCATGGAACTCATTGATGGAATATCATTGGGGTTGATATTACTAAGAATAGTAACACACTTTGATAACACCCAAGTGGGAACCTTAGCCCTTTCCCTGACTTTCATAAGATCAACAACACCATTGGTCATGGCTTGGAGGACCATCATGGCTGTGTTCTTTGTGGTTACACTCATTCCTTTGTGCAGAACAAGCTGTCTTCAAAAACAGTCCCATTGGGTAGAAATAACAGCACTTATCTTAGGGGCCCAGGCTTTGCCAGTGTACCTAATGACCCTCATGAAAGGAGCCTCAAGAAGATCTTGGCCTCTTAATGAGGGCATAATGGCTGTGGGTTTGGTGAGCCTCTTGGGAAGCGCCCTCCTAAAGAATGATGTTCCTTTAGCCGGCCCAATGGTGGCAGGAGGCTTGCTTCTAGCGGCTTACGTAATGAGTGGCAGCTCAGCAGACCTGTCACTAGAGAAGGCTGCTAATGTGCAATGGGATGAAATGGCGGACATAACTGGCTCAAGCCCAATCATAGAAGTGAAACAGGATGAAGATGGCTCTTTCTCCATACGGGACGTCGAGGAAACCAACATGATAACCCTCTTGGTGAAACTGGCGCTGATAACAGTATCAGGTCTTTACCCCTTGGCAATTCCAGTCACAATGGCACTATGGTATATTTGGCAAGTGAAAACACAAAGATCAGGAGCTCTGTGGGACGTCCCCTCACCCGCTGCCACTCAGAAAGCCACACTGTCTGAAGGGGTGTATAGGATCATGCAAAGAGGGTTGTTCGGGAAAACTCAGGTTGGAGTAGGGATACACATGGAAGGTGTATTTCACACAATGTGGCATGTAACAAGAGGATCAGTGATCTGCCATGAGACAGGGAGATTAGAGCCATCTTGGGCCGACGTCAGGAATGACATGATATCATACGGTGGGGGATGGAGGCTCGGAGACAAATGGGACAAAGAAGAAGATGTTCAGGTCCTAGCCATAGAACCAGGAAAAAATCCCAAACATGTCCAAACGAAACCAGGCCTTTTCAAGACCCTAACTGGAGAAATCGGAGCAGTAACTCTGGATTTCAAACCCGGAACGTCTGGCTCTCCCATCATAAACAAGAAAGGGAAAGTTATCGGACTCTATGGAAATGGAGTAGTTACCAAATCAGGTGATTACGTTAGTGCCATAACGCAAGCCGAAAGAATTGGTGAGCCAGATTATGAAGTGGATGAGGACATTTTTCGAAAGAAAAGATTAACTATAATGGACTTACACCCCGGAGCCGGAAAGACAAAAAGAATTCTCCCATCAATAGTCAGAGAAGCTTTGAAAAGGAGGCTGCGCACCTTGATTTTGGCCCCCACGAGAGTGGTGGCGGCCGAGATGGAAGAGGCCTTACGCGGACTGCCAATCCGTTATCAGACCCCGGCTGTGAAATCAGAGCACACAGGAAGAGAGATTGTAGACCTCATGTGTCATGCAACCTTCACAACGAGACTTTTGTCATCAACCAGGGTTCCAAATTATAACCTCATAGTGATGGATGAAGCACATTTTACTGACCCTTGTAGTGTCGCAGCTAGAGGATACATTTCAACCAGGGTGGAAATGGGAGAGGCAGCAGCTATCTTCATGACTGCAACCCCTCCTGGATCAATAGATCCCTTCCCCCAGAGCAACAGCCCAATAGAAGACATCGAGAGGGAAATCCCAGAAAGGTCATGGAACACAGGGTTCGACTGGATAACAGACTACCAAGGAAAAACTGTGTGGTTTGTTCCCAGCATAAAAGCTGGAAATGACATTGCAAATTGTTTGAGAAAGTCGGGAAAGAGAGTGATCCAGTTGAGCAGAAAAACCTTTGACACAGAGTATCCAAAGACGAAACTCACGGATTGGGATTTTGTGGTTACCACAGACATATCTGAAATGGGAGCTAATTTCAGAGCCGGGAGAGTGATAGACCCCAGGAGATGCCTCAAGCCAGTTATCCTAACAGATGGGCCAGAGAGAGTTATTCTAGCAGGTCCAATTCCAGTAACTCCAGCAAGTGCCGCTCAGAGAAGAGGGCGAATAGGTAGGAATCCAGCACAAGAAGATGACCAATATGTTTTCTCCGGAGACCCACTAAAGAATGATGAAGATCATGCCCACTGGACAGAAGCAAAGATGTTGCTTGACAATATCTACACTCCTGAAGGGATAATTCCAACATTGTTTGGTCCGGAAAGGGAAAAAACCCAAGCCATTGATGGAGAGTTTCGCCTCAGAGGGGAACAAAGGAAGACATTTGTGGAACTGATGAGGAGAGGGGACCTTCCGGTGTGGCTGAGCTACAAGGTAGCTTCTGCCGGTATCTCTTATAAAGACCGAGAATGGTGCTTTACAGGGGAAAGGAATAACCAAATTTTAGAAGAAAACATGGAGGTTGAAATCTGGACTAGAGAGGGAGAAAAGAAAAAGCTAAGGCCAAAATGGTTAGATGCACGTGTGTACGCTGACCCCATGGCTTTGAAGGATTTCAAGGAGTTTGCCAGTGGAAGAAAGAGCATAACTCTTGACATCCTAACAGAGATTGCTACTTTGCCAACTTACCTTTCCTCTAAGGCCAAGCTAGCCCTTGACAACATAGTCATGCTCCACACAACAGAAAAAGGAGGGAGGGCCTACCAACACGCCCTGAATGAACTCCCGGAGTCACTGGAAACACTCATGCTTGTAGCCCTACTAGGTGCTTTGACAGCCGGTATCTTCCTGTTTTTCATGCAGGGGAAAGGAATAGGGAAATTGTCAATGGGTCTGATAGCCATAGCTGTGGCCAGTGGCTTGCTCTGGGTAGCAGAAATTCAGCCCCAGTGGATAGCAGCTTCAATCATACTGGAGTTTTTTCTTATGGTGCTGTTGATACCAGAACCAGAAAAACAAAGGACCCCACAAGACAATCAACTGATCTACGTTATATTGACCATTCTCACCATTATTGGTCTCATAGCAGCCAATGAGATGGGGCTGATTGAAAAAACAAAAACGGACTTTGGGTTCTACCAGGTAAAAACAGAAACCACCATTCTCGATGTGGATTTGAGACCAGCCTCAGCATGGACACTCTACGCAGTGGCTACCACTATTCTGACTCCCATGCTGAGACACACCATAGAGAACACGTCTGCCAACCTATCTTTGGCAGCCATTGCCAACCAAGCAGCTGTCCTAATGGGACTTGGGAAAGGATGGCCGCTCCACAGAATGGACCTCGGCGTGCCGCTGCTAGCAATGGGATGTTATTCTCAAGTGAACCCAACAACCCTGACAGCATCCCTAGTCATGCTTTTAGTCCATTATGCCATAATAGGTCCAGGATTACAGGCAAAAGCCACTAGAGAGGCCCAGAAAAGGACAGCTGCTGGGATCATGAAAAACCCCACGGTGGACGGGATAACAGTAATAGATCTAGAACCAATATCCTATGACCCAAAATTTGAAAAGCAATTAGGGCAAGTCATGCTACTAGTCCTGTGTGTTGGACAATTACTTTTAATGAGAACAACATGGGCTCTCTGTGAAGTATTGACTCTGGCCACAGGACCAATCATGACCTTGTGGGAGGGCAACCCGGGAAGATTTTGGAACACAACCATAGCAGTATCCACAGCCAATATTTTTAGAGGAAGCTACTTGGCGGGAGCTGGACTAGCTTTTTCGCTCATAAAAAATGCACAAACCCCTAGGAGGGGAACTGGGACCACAGGAGAGACACTGGGAGAGAAGTGGAAGAGACAGCTGAACTCATTAGACAGAAAAGAGTTTGAAGAGTACAAAAGAAGTGGAATACTAGAAGTGGACAGGACTGAAGCCAAGTCTGCCCTAAGAGATGGATCTAAAATCAAGCACGCGGTGTCCAGAGGGTCTAGTAAGATCAGATGGATTGTTGAAAGAGGAATGATAAAACCAAAAGGAAAGGTCGTAGATCTTGGTTGCGGGAGGGGAGGATGGTCCTATTACATGGCGACACTCAAGAACGTGACTGAAGTGAAAGGATATACTAAAGGAGGTCCAGGACATGAAGAACCAATCCCCATGGCTACTTATGGCTGGAATTTGGTCAAACTCCATTCAGGGGTTGATGTGTTCTACAAACCCACTGAGCAGGTGGACACCCTGCTATGTGACATTGGAGAGTCATCCTCTAATCCGACAATAGAGGAAGGAAGAACATTGAGAGTCTTAAAGATGGTGGAGCCATGGCTCTCTTCAAAACCTGAGTTCTGCATCAAAGTCCTCAACCCCTACATGCCGACAGTTATAGAAGAGCTGGAGAAACTGCAGAGAAGACATGGTGGAAGCCTCGTCAGATGCCCGCTATCCAGGAATTCTACCCATGAGATGTATTGGGTGTCAGGTGCGTCGGGAAACATCGTGAGTTCTGTGAACACAATATCAAAGATGCTGTTGAACAGGTTCACAACAAGGCATAGGAAACCCACTTATGAGAAGGACGTAGATCTTGGGGCAGGAACGAGAAGTGTCTCCACTGAAACAGAAAAACCAGACATGACAATCATTGGGAGAAGGCTTCAGAGATTGCGAGAAGAGCACAAAGAAACCTGGCACTATGACCAGGAAAACCCATACAGAACCTGGGCGTATCATGGGAGCTATGAAGCTCCTTCGACAGGCTCAGCATCCTCCATGGTGAACGGGGTAGTAAAACTGCTGACAAAACCCTGGGATGTGATTCCAATGGTGACTCAGTTGGCCATGACAGACACAACCCCTTTTGGGCAACAAAGAGTGTTCAAGGAGAAGGTGGATACCAGAACACCACAACCAAAACCCGGCACACGAATGATTATGACCATGACAGCCAATTGGTTATGGGCCCTCCTCGGGAAGAAGAAAAGTCCCAGACTGTGCACAAGGGAAGAGTTCATCTCAAAAGTTAGGTCAAATGCAGCCATAGGCGCAGTCTTTCAGGAAGAACAGGGATGGACATCAGCCAGTGAAGCTGTGAATGACAGCCGGTTCTGGGAACTGGTTGACAAAGAAAGGGCTCTGCACCAGGAAGGAAAATGTGAATCGTGTGTCTATAACATGATGGGAAAACGTGAGAAAAAATTAGGAGAGTTTGGTAGGGCCAAGGGAAGCCGAGCAATCTGGTACATGTGGCTGGGGGCGCGGTTCCTGGAATTTGAAGCCCTGGGTTTTTTGAACGAAGATCACTGGTTTAGCAGAGAAAACTCATGGAGTGGAGTGGAAGGGGAAGGTCTGCATAGATTGGGATACATCTTGGAGGACATAGACAAGAAGGATGGAGACCTGATATATGCTGACGACACAGCAGGCTGGGACACGAGAATCACTGAAGATGACCTTTTAAATGAAGAACTGATCACAGAACAGATGGCCCCTCACCACAAGACCCTAGCCAAAGCCATTTTCAAACTAACCTATCAAAACAAAGTGGTGAAAGTCCTCAGACCCACACCGAAAGGAGCGGTAATGGACATCATATCCAGGAAAGACCAAAGAGGTAGTGGACAGGTTGGAACATATGGTTTAAATACATTCACTAACATGGAAGTCCAACTCATCCGCCAAATGGAAGCTGAAGGAGTCATCACACAAGACGACATGCAGAACCCAAGAGGGTTGAAAGAAAGAGTTGAGAAATGGCTGAAAGAGTGTGGCGTCGACAGGTTGAAGAGGATGGCAATCAGTGGAGATGATTGCGTGGTGAAGCCCATAGATGAGAGGTTTAGCACCTCCCTCCTCTTCTTGAATGACATGGGAAAGGTGAGGAAAGACATCCCGCAATGGGAACCATCCAAGGGATGGAAAAATTGGCAAGAGGTTCCTTTCTGCTCCCACCATTTCCACAAGATCTTCATGAAAGATGGCCGCTCACTGGTTGTTCCATGCAGAAACCAGGATGAACTGATAGGAAGAGCCAGAATCTCGCAGGGGGCTGGATGGAGCTTGAGAGAAACAGCCTGTCTGGGCAAAGCTTATGCCCAGATGTGGTCGCTTATGTATTTCCATAGAAGGGACCTGCGCCTAGCCTCCATGGCCATATGCTCAGCGGTTCCAACAGAATGGTTTCCAACAAGCAGAACAACATGGTCAATCCATGCTCATCACCAGTGGATGACCACTGAAGATATGCTTAAAGTGTGGAACAGAGTGTGGATAGAAGATAACCCCAATATGACTGACAAGACTCCAGTCCATTCGTGGGAAGACATACCTTACCTAGGGAAAAGAGAGGATCTGTGGTGTGGATCCCTGATTGGACTTTCCTCTAGAGCAACCTGGGCGAAGAACATTCACACGGCCATAACCCAGGTCAGGAATCTGATCGGAAAAGAGGAATACGTGGATTACATGCCAGCCATGAAAAGATACAGCGCTCCTTTCGAGAGTGAAGGAGTTCTG
>JX024757_c
ATGAACCAACGAAAAAAGGTGGTTAGACCACCTTTCAATATGCTGAAACGCGAGAGAAACCGCGTATCAACCCCTCAAGGGTTGGTGAAGAGATTCTCAACCGGACTTTTCTCCGGGAAAGGACCCTTACGGATGGTGCTTGCATTCATCACATTTTTGCGAGTTCTTTCCATCCCGCCAACAGCAGGGATTCTGAAAAGATGGGGACAGTTGAAAAAGAATAAGGCCATCAAGATACTGATTGGATTCAGGAAGGAGATAGGTCGCATGTTAAACATCTTGAATAGGAGAAGAAGGTCAACAATGACATTGCTGTGTTTGATTCCCACCGTAATGGCGTTCCACTTGTCAACAAGAGACGGCGAACCCCTCATGATAGTGGCAAAACACGAAAGGGGGAGACCTCTCTTGTTTAAGACAACAGAAGGAATCAACAAATGCACCCTCATTGCCATGGACCTAGGTGAAATGTGTGAAGACACTGTCACGTATAAATGTCCTCTACTGGTTAACACCGAACCTGAAGACATTGATTGCTGGTGCAATCTCACGTCCACTTGGGTCATGTACGGGACATGCACCCAGAGCGGAGAACGGAGGCGAGAGAAGCGCTCAGTAGCCCTAACACCACATTCAGGAATGGGATTGGAAACAAGAGCTGAGACATGGATGTCATCGGAAGGGGCTTGGAAACATGCTCAGAGAGTGGAAAGCTGGATACTCAGAAACCCAGGATTCGCGCTCCTGGCAGGATTTATGGCTTACATGATTGGGCAAACAGGAATCCAGCGAACTGTTTTCTTTGTCCTAATGATGCTAGTCGCCCCATCTTACGGAATGCGATGCGTGGGGGTAGGGAACAGAGACTTTGTGGAAGGAGTTTCGGGTGGGGCATGGGTCGACCTGGTGCTAGAACATGGAGGATGCGTTACAACCATGGCCCAGGGAAAACCAACCTTGGATTTTGAACTGACCAAGACAACAGCTAAGGAAGTGGCTCTGCTAAGAACCTATTGCATTGAAGCTTCAATATCAAACATAACCACGGCAACAAGATGTCCAACGCAAGGAGAGCCTTATCTCAAAGAGGAACAAGACCAACAGTACATTTGCCGGAGAGATGTGGTAGATAGAGGGTGGGGCAATGGCTGTGGCTTGTTTGGAAAAGGAGGAGTTGTGACATGTGCGAAGTTTTTATGCTCGGGGAAGATAACAGGCAATCTGGTCCAAATTGAAAACCTTGAATATACGGTAGTTGTGACAGTCCACAATGGAGACACCCATGCAGTAGGAAATGACACATCCAATCATGGAGTGACAGCCACGATAACTCCTAGGTCACCATCGGTAGAAGTCAAATTGCCGGACTATGGAGAACTAACACTCGATTGTGAACCCAGGTCTGGAATTGATTTCAATGAGATGATCCTGATGAAAATGAAAAAGAAAACGTGGCTTGTGCACAAGCAATGGTTTTTGGACCTACCTCTACCATGGTCAGCAGGAGCAGACACATCAGAAGTTCATTGGAATTACAAAGAGAGAATGGTGACATTCAAAGTTCCTCATGCCAAGAGACAGGATGTGACAGTACTAGGATCTCAGGAGGGAGCTATGCATTCTGCCCTCGCCGGAGCCACAGAAGTGGATTCTGGTGATGGAAACCACATGTTTGCAGGACATCTTAAGTGCAAGGTTCGTATGGAGAAATTGAGAATTAAGGGAATGTCATACACGATGTGTTCAGGAAAGTTCTCAATTGACAAAGAGATGGCAGAAACACAGCATGGGACAACAGTGGTGAAAGTCAAGTACGAAGGCGCTGGAGCTCCGTGTAAAGTCCCCATAGAGATAAGAGATGTGAACAAGGAAAAAGTAGTTGGGCGCATCATCTCATCCACCCCTTTTGCTGAGAATACCAACAGCGTAACCAACATAGAATTAGAACCCCCTTTTGGGGACAGCTACATAGTGATAGGTGTTGGAGACAGTGCATTAACACTCCATTGGTTCAGGAAAGGGAGCTCCATTGGCAAGATGTTTGAGTCCACATACAGAGGTGCAAAACGAATGGCCATTCTAGGTGAAACAGCTTGGGATTTTGGTTCTGTTGGTGGACTGTTCACATCACTGGGAAAGGCTGTACACCAAGTTTTTGGGAGTGTGTATACAACCATGTTTGGAGGGGTCTCATGGATGATTAGAATCCTAATTGGGTTCTTAGTATTGTGGATTGGCACGAATTCAAGAAATACTTCAATGGCAATGACGTGCATAGCTGTTGGAGGAATCACTCTGTTTCTAGGTTTCACAGTTCAAGCAGACATGGGTTGTGTGGTGTCATGGAATGGGAAGGAACTAAAATGTGGAAGCGGAATCTTTGTGGTTGACAACGTGCACACTTGGACAGAACAGTACAAATTCCAACCAGAGTCCCCAGCGAGGCTAGCGTCTGCAATATTGAATGCCCACAAAGATGGGGTCTGTGGAATCAGATCAACCACGAGGCTGGAAAATGTTATGTGGAAGCAAATAACCAACGAGCTAAACTATGTTCTCTGGGAAGGAGGACATGACCTCACTGTAGTGGCTGGGGACGTGAAAGGGGTGTTGACCAAAGGCAAGAGAGCACTCACACCTCCAGTGAATGATTTGAAATATTCATGGAAGACATGGGGAAAAGCAAAAATCTTTACCCCAGAAGCAAGAAATAGCACATTTTTAATAGACGGACCAGACACCTCCGAATGCCCCAATGGACGAAGAGCATGGAACTTTTTGGAGGTAGAAGACTATGGATTTGGCATGTTTACGACCAACATATGGATGAAATTCCGAGAAGGAAGCTCAGAAGTGTGTGACCATAGATTAATGTCGGCGGCAATCAAAGATCAGAAAGCTGTGCATGCTGACATGGGTTATTGGATAGAGAGCTCAAAAAACCAGACCTGGCAAATAGAGAAAGCATCTCTTATTGAAGTGAAAACATGCCTGTGGCCCAAAACCCACACGCTGTGGAGCAATGGAGTGCTGGAAAGTCAGATGCTCATTCCAAGATCATATGCAGGCCCTTTTTCACAGCACAATTACCGCCAGGGCTATGCCACGCAAACCGCGGGCCCATGGCACTTAGGCAAATTGGAGATAGACTTTGGAGAATGTCCCGGAACAACAGTCACAATTCAGGAGGATTGTGACCATAGAGGCCCATCTTTGAGGACCACCACTGCATCTGGAAAACTGGTCACGCAGTGGTGTTGCCGCTCCTGCACGATGCCTCCCTTAAGGTTCTTGGGAGAAGATGGATGTTGGTACGGGATGGAGATTAGGCCCTTGAGTGAAAAAGAAGAGAACATGGTCAAATCACAGGTAACAGCCGGACAGGGCACATCAGAAACTTTTTCTATGGGGCTGCTATGCCTGACCTTGTTCGTGGAAGAATGCTTAAGGAGAAGAGTCACTAGGAAATACATGATGTTGGTTGTGGTAATCACCTTCTGTGCTATCATCCTAGGAGGTCTCACATGGATGGACTTACTACGAGCCCTTATCATGTTAGGGGACACTATGTCTGGCAGAATAGGAGGACAGATTCACCTAGCCATCATGGCAGTGTTCAAGATGTCACCAGGATATGTGTTGGGTGTGTTTTTAAGGAAACTTACTTCAAGAGAGACAGCGCTAATGGTAATAGGAATGGCCATGACAACTGTGTTTTCAATTCCACATGACCTCATGGAACTCATTGATGGAATATCATTGGGGTTGATATTACTAAGAATAGTAACACACTTTGATAACACCCAAGTGGGAACCTTAGCCCTTTCCCTGACTTTCATAAGATCAACAACACCATTGGTCATGGCTTGGAGGACCATCATGGCTGTGTTCTTTGTGGTTACACTCATTCCTTTGTGCAGAACAAGCTGTCTTCAAAAACAGTCCCATTGGGTAGAAATAACAGCACTTATCTTAGGGGCCCAGGCTTTGCCAGTGTACCTAATGACCCTCATGAAAGGAGCCTCAAGAAGATCTTGGCCTCTTAATGAGGGCATAATGGCTGTGGGTTTGGTGAGCCTCTTGGGAAGCGCCCTCCTAAAGAATGATGTTCCTTTAGCCGGCCCAATGGTGGCAGGAGGCTTGCTTCTAGCGGCTTACGTAATGAGTGGCAGCTCAGCAGACCTGTCACTAGAGAAGGCTGCTAATGTGCAATGGGATGAAATGGCGGACATAACTGGCTCAAGCCCAATCATAGAAGTGAAACAGGATGAAGATGGCTCTTTCTCCATACGGGACGTCGAGGAAACCAACATGATAACCCTCTTGGTGAAACTGGCGCTGATAACAGTATCAGGTCTTTACCCCTTGGCAATTCCAGTCACAATGGCACTATGGTATATTTGGCAAGTGAAAACACAAAGATCAGGAGCTCTGTGGGACGTCCCCTCACCCGCTGCCACTCAGAAAGCCACACTGTCTGAAGGGGTGTATAGGATCATGCAAAGAGGGTTGTTCGGGAAAACTCAGGTTGGAGTAGGGATACACATGGAAGGTGTATTTCACACAATGTGGCATGTAACAAGAGGATCAGTGATCTGCCATGAGACAGGGAGATTAGAGCCATCTTGGGCCGACGTCAGGAATGACATGATATCATACGGTGGGGGATGGAGGCTCGGAGACAAATGGGACAAAGAAGAAGATGTTCAGGTCCTAGCCATAGAACCAGGAAAAAATCCCAAACATGTCCAAACGAAACCAGGCCTTTTCAAGACCCTAACTGGAGAAATCGGAGCAGTAACTCTGGATTTCAAACCCGGAACGTCTGGCTCTCCCATCATAAACAAGAAAGGGAAAGTTATCGGACTCTATGGAAATGGAGTAGTTACCAAATCAGGTGATTACGTTAGTGCCATAACGCAAGCCGAAAGAATTGGTGAGCCAGATTATGAAGTGGATGAGGACATTTTTCGAAAGAAAAGATTAACTATAATGGACTTACACCCCGGAGCCGGAAAGACAAAAAGAATTCTCCCATCAATAGTCAGAGAAGCTTTGAAAAGGAGGCTGCGCACCTTGATTTTGGCCCCCACGAGAGTGGTGGCGGCCGAGATGGAAGAGGCCTTACGCGGACTGCCAATCCGTTATCAGACCCCGGCTGTGAAATCAGAGCACACAGGAAGAGAGATTGTAGACCTCATGTGTCATGCAACCTTCACAACGAGACTTTTGTCATCAACCAGGGTTCCAAATTATAACCTCATAGTGATGGATGAAGCACATTTTACTGACCCTTGTAGTGTCGCAGCTAGAGGATACATTTCAACCAGGGTGGAAATGGGAGAGGCAGCAGCTATCTTCATGACTGCAACCCCTCCTGGATCAATAGATCCCTTCCCCCAGAGCAACAGCCCAATAGAAGACATCGAGAGGGAAATCCCAGAAAGGTCATGGAACACAGGGTTCGACTGGATAACAGACTACCAAGGAAAAACTGTGTGGTTTGTTCCCAGCATAAAAGCTGGAAATGACATTGCAAATTGTTTGAGAAAGTCGGGAAAGAGAGTGATCCAGTTGAGCAGAAAAACCTTTGACACAGAGTATCCAAAGACGAAACTCACGGATTGGGATTTTGTGGTTACCACAGACATATCTGAAATGGGAGCTAATTTCAGAGCCGGGAGAGTGATAGACCCCAGGAGATGCCTCAAGCCAGTTATCCTAACAGATGGGCCAGAGAGAGTTATTCTAGCAGGTCCAATTCCAGTAACTCCAGCAAGTGCCGCTCAGAGAAGAGGGCGAATAGGTAGGAATCCAGCACAAGAAGATGACCAATATGTTTTCTCCGGAGACCCACTAAAGAATGATGAAGATCATGCCCACTGGACAGAAGCAAAGATGTTGCTTGACAATATCTACACTCCTGAAGGGATAATTCCAACATTGTTTGGTCCGGAAAGGGAAAAAACCCAAGCCATTGATGGAGAGTTTCGCCTCAGAGGGGAACAAAGGAAGACATTTGTGGAACTGATGAGGAGAGGGGACCTTCCGGTGTGGCTGAGCTACAAGGTAGCTTCTGCCGGTATCTCTTATAAAGACCGAGAATGGTGCTTTACAGGGGAAAGGAATAACCAAATTTTAGAAGAAAACATGGAGGTTGAAATCTGGACTAGAGAGGGAGAAAAGAAAAAGCTAAGGCCAAAATGGTTAGATGCACGTGTGTACGCTGACCCCATGGCTTTGAAGGATTTCAAGGAGTTTGCCAGTGGAAGAAAGAGCATAACTCTTGACATCCTAACAGAGATTGCTACTTTGCCAACTTACCTTTCCTCTAAGGCCAAGCTAGCCCTTGACAACATAGTCATGCTCCACACAACAGAAAAAGGAGGGAGGGCCTACCAACACGCCCTGAATGAACTCCCGGAGTCACTGGAAACACTCATGCTTGTAGCCCTACTAGGTGCTTTGACAGCCGGTATCTTCCTGTTTTTCATGCAGGGGAAAGGAATAGGGAAATTGTCAATGGGTCTGATAGCCATAGCTGTGGCCAGTGGCTTGCTCTGGGTAGCAGAAATTCAGCCCCAGTGGATAGCAGCTTCAATCATACTGGAGTTTTTTCTTATGGTGCTGTTGATACCAGAACCAGAAAAACAAAGGACCCCACAAGACAATCAACTGATCTACGTTATATTGACCATTCTCACCATTATTGGTCTCATAGCAGCCAATGAGATGGGGCTGATTGAAAAAACAAAAACGGACTTTGGGTTCTACCAGGTAAAAACAGAAACCACCATTCTCGATGTGGATTTGAGACCAGCCTCAGCATGGACACTCTACGCAGTGGCTACCACTATTCTGACTCCCATGCTGAGACACACCATAGAGAACACGTCTGCCAACCTATCTTTGGCAGCCATTGCCAACCAAGCAGCTGTCCTAATGGGACTTGGGAAAGGATGGCCGCTCCACAGAATGGACCTCGGCGTGCCGCTGCTAGCAATGGGATGTTATTCTCAAGTGAACCCAACAACCCTGACAGCATCCCTAGTCATGCTTTTAGTCCATTATGCCATAATAGGTCCAGGATTACAGGCAAAAGCCACTAGAGAGGCCCAGAAAAGGACAGCTGCTGGGATCATGAAAAACCCCACGGTGGACGGGATAACAGTAATAGATCTAGAACCAATATCCTATGACCCAAAATTTGAAAAGCAATTAGGGCAAGTCATGCTACTAGTCCTGTGTGTTGGACAATTACTTTTAATGAGAACAACATGGGCTCTCTGTGAAGTATTGACTCTGGCCACAGGACCAATCATGACCTTGTGGGAGGGCAACCCGGGAAGATTTTGGAACACAACCATAGCAGTATCCACAGCCAATATTTTTAGAGGAAGCTACTTGGCGGGAGCTGGACTAGCTTTTTCGCTCATAAAAAATGCACAAACCCCTAGGAGGGGAACTGGGACCACAGGAGAGACACTGGGAGAGAAGTGGAAGAGACAGCTGAACTCATTAGACAGAAAAGAGTTTGAAGAGTACAAAAGAAGTGGAATACTAGAAGTGGACAGGACTGAAGCCAAGTCTGCCCTAAGAGATGGATCTAAAATCAAGCACGCGGTGTCCAGAGGGTCTAGTAAGATCAGATGGATTGTTGAAAGAGGAATGATAAAACCAAAAGGAAAGGTCGTAGATCTTGGTTGCGGGAGGGGAGGATGGTCCTATTACATGGCGACACTCAAGAACGTGACTGAAGTGAAAGGATATACTAAAGGAGGTCCAGGACATGAAGAACCAATCCCCATGGCTACTTATGGCTGGAATTTGGTCAAACTCCATTCAGGGGTTGATGTGTTCTACAAACCCACTGAGCAGGTGGACACCCTGCTATGTGACATTGGAGAGTCATCCTCTAATCCGACAATAGAGGAAGGAAGAACATTGAGAGTCTTAAAGATGGTGGAGCCATGGCTCTCTTCAAAACCTGAGTTCTGCATCAAAGTCCTCAACCCCTACATGCCGACAGTTATAGAAGAGCTGGAGAAACTGCAGAGAAGACATGGTGGAAGCCTCGTCAGATGCCCGCTATCCAGGAATTCTACCCATGAGATGTATTGGGTGTCAGGTGCGTCGGGAAACATCGTGAGTTCTGTGAACACAATATCAAAGATGCTGTTGAACAGGTTCACAACAAGGCATAGGAAACCCACTTATGAGAAGGACGTAGATCTTGGGGCAGGAACGAGAAGTGTCTCCACTGAAACAGAAAAACCAGACATGACAATCATTGGGAGAAGGCTTCAGAGATTGCGAGAAGAGCACAAAGAAACCTGGCACTATGACCAGGAAAACCCATACAGAACCTGGGCGTATCATGGGAGCTATGAAGCTCCTTCGACAGGCTCAGCATCCTCCATGGTGAACGGGGTAGTAAAACTGCTGACAAAACCCTGGGATGTGATTCCAATGGTGACTCAGTTGGCCATGACAGACACAACCCCTTTTGGGCAACAAAGAGTGTTCAAGGAGAAGGTGGATACCAGAACACCACAACCAAAACCCGGCACACGAATGATTATGACCATGACAGCCAATTGGTTATGGGCCCTCCTCGGGAAGAAGAAAAGTCCCAGACTGTGCACAAGGGAAGAGTTCATCTCAAAAGTTAGGTCAAATGCAGCCATAGGCGCAGTCTTTCAGGAAGAACAGGGATGGACATCAGCCAGTGAAGCTGTGAATGACAGCCGGTTCTGGGAACTGGTTGACAAAGAAAGGGCTCTGCACCAGGAAGGAAAATGTGAATCGTGTGTCTATAACATGATGGGAAAACGTGAGAAAAAATTAGGAGAGTTTGGTAGGGCCAAGGGAAGCCGAGCAATCTGGTACATGTGGCTGGGGGCGCGGTTCCTGGAATTTGAAGCCCTGGGTTTTTTGAACGAAGATCACTGGTTTAGCAGAGAAAACTCATGGAGTGGAGTGGAAGGGGAAGGTCTGCATAGATTGGGATACATCTTGGAGGACATAGACAAGAAGGATGGAGACCTGATATATGCTGACGACACAGCAGGCTGGGACACGAGAATCACTGAAGATGACCTTTTAAATGAAGAACTGATCACAGAACAGATGGCCCCTCACCACAAGACCCTAGCCAAAGCCATTTTCAAACTAACCTATCAAAACAAAGTGGTGAAAGTCCTCAGACCCACACCGAAAGGAGCGGTAATGGACATTATATCCAGGAAAGACCAAAGAGGTAGTGGACAGGTTGGAACATATGGTTTAAATACATTCACTAACATGGAAGTCCAACTCATCCGCCAAATGGAAGCTGAAGGAGTCATCACACAAGACGACATGCAGAACCCAAGAGGGTTGAAAGAAAGAGTTGAGAAATGGCTGAAAGAGTGTGGCGTCGACAGGTTGAAGAGGATGGCAATCAGTGGAGATGATTGCGTGGTGAAGCCCATAGATGAGAGGTTTAGCACCTCCCTCCTCTTCTTGAATGACATGGGAAAGGTGAGGAAAGACATCCCGCAATGGGAACCATCCAAGGGATGGAAAAATTGGCAAGAGGTTCCTTTCTGCTCCCACCATTTCCACAAGATCTTCATGAAAGATGGCCGCTCACTGGTTGTTCCATGCAGAAACCAGGATGAACTGATAGGAAGAGCCAGAATCTCGCAGGGGGCTGGATGGAGCTTGAGAGAAACAGCCTGTCTGGGCAAAGCTTATGCCCAGATGTGGTCGCTTATGTATTTCCATAGAAGGGACCTGCGCCTAGCCTCCATGGCCATATGCTCAGCGGTTCCAACAGAATGGTTTCCAACAAGCAGAACAACATGGTCAATCCATGCTCATCACCAGTGGATGACCACTGAAGATATGCTTAAAGTGTGGAACAGAGTGTGGATAGAAGATAACCCCAATATGACTGACAAGACTCCAGTCCATTCGTGGGAAGACATACCTTACCTAGGGAAAAGAGAGGATCTGTGGTGTGGATCCCTGATTGGACTTTCCTCTAGAGCAACCTGGGCGAAGAACATTCACACGGCCATAACCCAGGTCAGGAATCTGATCGGAAAAGAGGAATACGTGGATTACATGCCAGCCATGAAAAGATACAGCGCTCCTTTCGAGAGTGAAGGAGTTCTG
>JQ915090_c
ATGAACCAACGAAAAAAGGTGGCTAGACCACCTTTCAATATGCTGAAACGCGAGAGAAACCGCGTACCAACCCCTCAAGGGTTGGTGAAGAGATTCTCAACCGGACTTTTCTCTGGGAAAGGACCCTTACGGATGGTGCTAGCATTCATCACGTTTTTGCGAGTCCTTTCCATCCCGCCAACAGCAGGGATTCTGAAAAGATGGGGACAGTTGAAAAAGAATAAGGCCATCAAGATACTGATTGGATTCAGGAAGGAGATAGGTCGCATGTTAAACATCTTAAATAGGAGAAGAAGGTCAACAATGACATTGCTGTGTTTGATTCCCACCGTAATGGCATTTCACCTGTCAACAAGAGACGGCGAACCCCTCATGATAGTGGCAAAACACGAAAGGGGGAGACCTCTCTTGTTCAAGACAACAGAAGGAATCAACAAATGCACCCTCATTGCCATGGACCTGGGTGAAATGTGTGAAGACACTGTCACGTATAAATGCCCTCTACTGGTTAACACCGAACCTGAAGACATCGATTGCTGGTGCAATCTCACGTCCACCTGGGTCATGTACGGGACGTGCACCCAGAGCGGAGAACGGAGGCGAGAGAAGCGCTCAGTAGCTTTAACACCACATTCAGGAATGGGATTGGAAACAAGAGCTGAGACATGGATGTCATCGGAAGGGGCTTGGAAACATGCTCAGAGAGTGGAAAGCTGGATACTCAGAAACCCAGGATTCGCGCTCCTGGCAGGATTTATGGCTTACATGATTGGGCAAACAGGAATCCAGCGAATTGTTTTCTTTGTCCTAATGATGCTAGTCGCCCCATCCTACGGAATGCGATGCGTAGGGGTAGGGAACAGAGACTTCGTGGAAGGAGTCTCGGGTGGAGCATGGGTCGACTTGGTGCTAGAACATGGAGGATGCGTCACAACCATGGCCCAGGGAAAACCAACCCTGGATTTTGAACTGGCCAAGACAACAGCTAAGGAAGTGGCTCTGTTGAGAACCTATTGTATTGAAGCTTCGATATCAAACATAACCACAGCAACAAGATGTCCAACGCAAGGAGAGCCTTATCTCAAAGAGGAACAAGACCAACAGTACATTTGCCGGAGAGACGTGGTAGACAGAGGGTGGGGCAATGGCTGTGGCTTGTTTGGAAAAGGAGGAGTTGTGACATGTGCGAAGTTTTTATGCTCGGGGAAGATTACAGGTAATCTGGTCCAAATTGAAAACCTTGAATACACGGTAGTTGTGACAGTCCACAATGGAGACACCCATGCAGTAGGAAATGACACATCCAATCATGGAGTGACAGCCACGATAACTCCCAGGTCACCATCGGTAGAAGTTAAATTGCCGGACTATGGAGAACTAACACTCGACTGTGAACCCAGGTCTGGAATTGATTTCAATGAGATGATCCTGATGAAAATGAAAAAGAAAACGTGGCTTGTGCACAAGCAATGGTTTTTGGACCTACCTCTACCTTGGACAGCAGGAGCAGACACATCAGAAGTTCATTGGAATTACAAAGAGAGAATGGTGACATTCAAGGTTCCTCATGCCAAGAGACAGGATGTGACAGTGCTAGGATCTCAGGAGGGAGCTATGCACTCTGCCCTCGCCGGGGCAACAGAAGTGGATTCTGGTGATGGAAATCACATGTTTGCAGGACATCTCAAGTGCAAAGTCCGTATGGAGAAATTGAGAATTAAGGGAATGTCATACACGATGTGTTCAGGAAAGTTCTCAATTGACAAAGAGATGGCAGAAACACAGCATGGGACAACAGTGGTGAAAGTCAAGTATGAAGGCGCTGGAGCTCCGTGTAAAATCCCCATAGAGATAAGAGATGTGAACAAGGAGAAAGTAGTTGGGCGCATCATCTCATCTACCCCTTTTGCTGAGAATACCAACAGCGTAATCAACATAGAATTAGAACCCCCTTTTGGGGACAGCTACATAGTGATAGGTGTTGGAGATAGTGCATTAACACTCCATTGGTTCAGAAAAGGGAGCTCTATTGGCAAGATGTTCGAGTCCACATACAGAGGTGCAAAACGAATGGCCATTCTAGGTGAAACAGCTTGGGATTTTGGTTCTGTTGGTGGACTGTTTACATCACTGGGAAAGGCTGTACACCAAGTTTTTGGAAGTGTGTATACAACCATGTTTGGAGGGGTCTCATGGATGATTAGAATCCTAATTGGGTTCTTAGTATTGTGGATTGGCACGAATTCAAGAAATACTTCAATGGCAATGACGTGCATAGCTGTTGGAGGAATCACTCTGTTTCTAGGTTTCACAGTTCAAGCAGACATGGGTTGTGTGGTGTCATGGAATGGGAAGGAACTAAAATGTGGAAGCGGAATTTTTGTGGTTGACAACGTGCACACTTGGACAGAACAGTACAAATTCCAACCAGAGTCCCCAGCGAGGCTAGCGTCTGCAATACTGAATGCCCACAAAGATGGGGTCTGTGGAATCAGATCAACCACGAGGCTGGAAAATGTTATGTGGAAGCAAATAACCAACGAGCTAAACTATGTTCTCTGGGAAGGAGGACATGACCTCACTGTAGTGGCTGGGGACGTAAAGGGGGTGTTGACCAAAGGCAAGAGAGCACTCACACCTCCAGTGAATGATCTGAAATATTCATGGAAGACGTGGGGAAAAGCAAAAATCTTTACCCCAGAAGCAAGAAATAGCACATTTTTAATAGACGGACCAGACACCTCCGAATGCCCCAATGAACGAAGAGCATGGAACTTTTTTGAGGTAGAAGACTATGGATTTGGCATGTTCACGACCAACATATGGATGAAATTCCGAGAAGGAAGTTCAGAAGTGTGTGACCATAGATTAATGTCGGCGGCAATCAAAGATCAGAAAGCTGTGCATGCCGACATGGGTTATTGGATAGAGAGCTCAAAAAACCAGACCTGGCAGATAGAGAAAGCATCCCTCATTGAAGTGAAAACATGTCTGTGGCCCAAAACCCACACACTGTGGAGCAATGGGGTGCTGGAAAGTCAGATGCTCATTCCAAGATCATATGCAGGCCCTTTTTCACAGCACAATTACCGCCAGGGCTATGCCACGCAAACCGCGGGCCCATGGCACTTAGGCAAATTGGAGATAGACTTTGGAGAATGCCCCGGAACAACAGTTAAAATTCAGGAAGATTGTGACCATAGAGGCCCATCTTTGAGGACCACCACTGCATCTGGAAAACTGGTTACGCAATGGTGCTGCCGCTCCTGCACGATGCCTCCCTTAAGGTTCTTGGGGGAAGACGGATGTTGGTATGGGATGGAGATTAGGCCCTTGAGTGAAAAAGAAGAGAACATGGTCAAATCACAGGTAACAGCCGGACAGGGTACATCAGAAACTTTTTCTATGGGGCTGCTATGCCTGACCTTGTTCGTGGAAGAATGCTTGAGGAGAAGAGTCACTAGGAAACACATGATATTGGTTGTGGTAATCACCTTCTGTGCTATCATCTTAGGAGGTCTCACATGGATGGACTTACTGCGAGCCCTTATCATGTTAGGGGACACTATGTCTGGTAGAATAGGAGGACAGATTCACCTAGCCATCATGACAGTGTTCAAGATGTCACCAGGATATGTGCTGGGTGTGTTTTTAAGGAAACTTACTTCAAGAGAGACAGCGCTAATGGTAATAGGAATGGCCATGACAACGGTGTTTTCAATTCCACATGACCTCATGGAACTCATTGATGGAATATCATTGGGGCTGATATTACTAAAAATAGTGACACACTTTGATAACACCCAAGTGGGAACCTTAGCCCTTTCCCTGACTTTCATGAGATCAACAACACCATTAGTCATGGCTTGGAGGACCATCATGGCTGTGTTCTTTGTGATCACACTTATTCCTTTGTGCAGGACAAGCTGTCTTCAAAAACAGTCCCATTGGGTAGAAATGACAGCACTTATCTTAGGAGCCCAGGCTTTGCCAGTGTACCTAATGACTCTCATGAAAGGAGCCTCAAGAAGATCTTGGCCTCTTAATGAGGGTATAATGGCTGTGGGTTTGGTGAGCCTCTTAGGAAGCGCCCTCCTAAAGAATGATGTTCCTTTAGCTGGCCCAATGGTAGCAGGAGGCTTACTTCTAGCGGCTTACGTAATGAGTGGCAGCTCAGCAGACCTGTCACTAGAGAAGGCTGCCAATGTACAGTGGGATGAAATGGCGGACATAACTGGCTCAAGCCCAATCATAGAAGTGAAACAGGATGAAGATGGCTCTTTCTCCATACGGGACGTCGAGGAAACCAACATGATAACCCTCTTGGTGAAACTGGCGCTGATAACAGTATCAGGTCTTTACCCCTTGGCAATTCCAGTCACAATGGCACTATGGTATATTTGGCAAGTGAAAACACAAAGATCAGGAGCTCTGTGGGACGTCCCCTCGCCCGCTGCCACTCAGAAAGCCACACTGTCTGAAGGGGTGTATAGGATCATGCAAAGAGGGCTGTTTGGGAAAACTCAGGTTGGAGTAGGGATACACATGGAAGGTGTATTCCACACAATGTGGCACGTGACAAGAGGATCAGTGATCTGCCATGAGACAGGGAGATTAGAACCATCTTGGGCTGACGTCAGGAGTGACATGATATCATACGGTGGGGGATGGAGGCTCGGAGACAAATGGGATAAAGAAGAAGATGTTCAGGTCCTGGCCATAGAACCAGGAAAAAATCCTAGACATGTCCAAACGAAACCAGGCCTTTTCAAGACCCTAACTGGAGAAATTGGAGCAGTAACTCTGGATTTCAAACCTGGAACGTCTGGCTCTCCTATCATCAACAAGAAAGGGAAAGTTATTGGACTCTATGGAAATGGAGTAGTTACCAAATCAGGTGATTACGTCAGTGCCATAACGCAAGCCGAAAGAATTGGTGAGCCAGATTATGAAGTAGATGAGGACATTTTTCGAAAGAAAAGATTAACTATAATGGACTTACACCCCGGAGCTGGAAAGACAAAAAGAATTCTCCCATCAATAGTCAGAGAAGCTTTGAAAAGGAGGCTGCGAACCTTGATTTTGGCTCCCACGAGAGTGGTGGCGGCCGAGATGGAAGAGGCCCTACGCGGACTGCCAATCCGCTATCAGACCCCAGCTGTGAAATCAGAGCACACAGGAAGAGAGATTGTAGACCTCATGTGCCATGCAACCTTCACAACGAGACTTTTGTCATCAACCAGGGTTCCAAATTACAACCTTATAGTGATGGATGAAGCACATTTTACTGACCCTTGTAGTGTCGCGGCTAGAGGATACATCTCAACCAGGGTGGAAATGGGAGAGGCAGCAGCTATCTTCATGACTGCAACCCCTCCTGGATCGATAGATCCCTTCCCCCAGAGCAACAGCCCAATAGAAGACATCGAGAGGGAAATCCCCGAAAGGTCATGGAACACAGGGTTCGACTGGATAACAGACTACCAAGGAAAAACTGTGTGGTTTGTTCCCAGCATAAAAGCCGGAAATGACATCGCAAATTGTTTGAGAAAGTCGGGAAAGAGAGTGATCCAGTTGAGCAGAAAAACCTTTGACACAGAGTATCCAAAGACGAAACTCACGGACTGGGATTTTGTGGTCACCACAGACATATCTGAAATGGGGGCCAATTTTAGAGCTGGGAGAGTGATAGACCCCAGGAGATGCCTCAAGCCAGTTATCCTAACAGATGGGCCAGAGAGAGTTATTCTAGCAGGTCCAATCCCAGTAACTCCAGCAAGTGCCGCTCAGAGAAGAGGGCGAATAGGTAGGAATCCAGCACAAGAAGATGACCAATATGTTTTCTCCGGAGACCCACTAAAGAATGATGAAGATCATGCTCACTGGACAGAAGCAAAGATGTTGCTTGACAATATCTACACCCCTGAAGGGATAATTCCAACATTGTTTGGTCCGGAAAGGGAAAAAACCCAAGCCATTGATGGAGAGTTTCGCCTCAGAGGGGAACAAAGGAAGACTTTCGTGGAATTGATGAGGAGAGGAGACCTTCCGGTGTGGCTGAGCTACAAGGTAGCTTCTGCCGGTATCTCTTACAAAGACCGAGAATGGTGCTTCACAGGAGAAAGGAATAACCAAATTTTAGAAGAAAACATGGAGGTTGAAATCTGGACTAGAGAGGGAGAAAAGAAAAAGCTAAGGCCAAAATGGTTAGATGCACGTGTGTACGCTGACCCCATGGCTTTGAAGGATTTCAAGGAGTTCGCCAGTGGAAGAAAGAGCACAACTCTTGACATCCTAACAGAGATTGCCACTTTGCCAACCTACCTTTCCTCTAAGGCCAAACTAGCCCTTGACAACATAGTCATGCTCCACACAACAGAAAAAGGAGGGAGGGCCTACCAACACGCCCTGAACGAACTCCCGGAGTCACTGGAAACACTCATGCTCGTAGCCCTACTAGGTGCTATGACAGCCGGTATCTTCCTGTTTTTTATGCAGGGGAAAGGAATAGGGAAATTGTCAATGGGTCTGATAGCTATAGCTGTGGCCAGTGGCTTGCTCTGGGTAGCGGAAATTCAGCCCCAGTGGATAGCAGCTTCAATCATACTGGAGTTTTTTCTTATGGTGCTGTTGATACCAGAACCAGAAAAACAAAGGACCCCACAAGACAATCAATTGATCTACGTTATATTGACTATTCTCACCATTATTGGTCTCATAGCAGCCAATGAGATGGGGCTGATTGAAAAAACAAAAACGGACTTTGGGTTCTACCAGGTAAAAACAGAAACCACCATTCTTGATGTGGATTTGAGACCAGCCTCAGCATGGACACTCTATGCAGTGGCCACCACTATTCTGACTCCCATGCTGAGACACACCATAGAGAACATGTCTGCCAACTTATCTCTAGCAGCCATTGCCAACCAGGCAGCTGTCCTAATGGGACTTGGAAAAGGATGGCCGCTCCACAGAATGGACCTCGGTGTGCCGCTGTTAGCCATGGGATGTTATTCCCAAGTGAACCCAACAACCCTGACAGCATCCCTAGTCATGCTTTTAATCCATTATGCCATAATAGGTCCAGGATTGCAGGCAAAAGCCACAAGAGAGGCCCAGAAAAGGACAGCTGCTGGGATCATGAAGAACCCCACGGTGGACGGGATAACAGTAATAGATTTAGAACCAATATCCTATGACCCAAAATTTGAAAAGCAGTTAGGGCAAGTCATGCTACTAGTCCTGTGTGTTGGACAATTACTTTTGATGAGAACAACCTGGGCTCTCTGCGAAGTATTAACTTTGGCCACAGGACCAATCATGACCTTGTGGGAGGGCAACCCGGGAAGGTTTTGGAACACGACCATAGCTGTATCCACAGCCAACATTTTTAGAGGAAGCTACCTGGCGGGGGCTGGACTAGCTTTTTCGCTCATAAAGAATGCACAAACCCCTAGGAGGGGAACTGGGACCACAGGAGAGACACTGGGAGAGAAGTGGAAGAGACAGCTAAACTCATTAGACAGAAAAGAGTTTGAAGAGTACAAAAGAAGTGGAATATTAGAAGTGGATAGGACTGAGGCCAAGTCTGCCCTAAGAGATGGATCTAAAATCAAGCATGCGGTGTCCAGAGGGTCTAGTAAGATCAGATGGATTGTTGAAAGAGGGATGATAAAGCCAAAAGGAAAGGTCGTGGATCTTGGTTGCGGGAGGGGAGGATGGTCCTATTACATGGCGACACTCAAGAACGTGACTGAAGTGAAAGGGTATACAAAAGGAGGCCCAGGACATGAAGAACCAATTCCCATGGCTACTTATGGCTGGAATTTGGTCAAACTCCATTCAGGGGTTGATGTGTTCTACAAACCCACTGAGCAGGTGGACACCCTGCTCTGTGACATTGGGGAGTCATCCTCCAATCCAACAATAGAGGAAGGAAGAACATTGAGAATCTTGAAGATGGTGGAGCCATGGCTCTCTTCAAAACCTGAGTTCTGCATCAAAGTCCTCAACCCCTACATGCCGACAGTTATAGAAGAGTTGGAGAAACTGCAGAGAAGACATGGTGGAAGCCTCGTCAGATGCCCGCTATCCAGGAATTCTACCCATGAGATGTATTGGGTGTCAGGTGCGTCGGGAAACATCGTGAGTTCTGTGAACACAATATCAAAGATGCTGTTGAACAGGTTCACAACAAGGCATAGGAAACCCACTTATGAGAAGGACGTAGATCTTGGGGCAGGAACGAGAAGTGTCTCCACTGAAACAGAAAAACCAGACATGACAATTATTGGGAGAAGGCTTCAGAGATTGCAAGAAGAGCACAAAGAAACCTGGCACTATGACCAGGAAAATCCATACAGAACCTGGGCGTATCATGGAAGCTATGAAGCTCCTTCGACAGGCTCAGCATCCTCCATGGTGAACGGGGTAGTAAAACTGCTGACAAAACCTTGGGATGTGATTCCAATGGTGACCCAGTTGGCCATGACAGACACAACCCCTTTTGGGCAACAAAGAGTGTTCAAGGAGAAGGTGGATACCAGAACACCACAACCAAAACTTGGCACACGAATGATTATGACCACGACAGCCAATTGGTTGTGGGCCCTCCTCGGGAAGAAGAAAAGTCCCAGACTGTGCACAAGGGAAGAGTTCATCTCAAAAGTTAGGTCAAATGCAGCCATAGGCGCAGTCTTTCAAGAAGAACAGGGATGGACATCAGCCATTGAAGCTGTGAATGACAGCCGGTTCTGGGAACTGGTTGACAAAGAAAGGGCTCTGCACCAGGAAGGAAAATGTGAATCGTGTGTTTATAACATGATGGGGAAACGTGAGAAAAAATTAGGAGAGTTTGGTAGGGCCAAGGGAAGCCGAGCAATCTGGTACATGTGGCTGGGGGCGCGGTTCCTGGAATTTGAAGCCCTGGGTTTTCTGAATGAAGATCACTGGTTTAGCAGAGAAAACTCATGGAGTGGAGTGGAAGGAGAAGGCCTGCACAGATTGGGATACATCTTGGAGGACATAGACAAGAAGGATGGAGACCTGATATATGCTGACGACACAGCAGGCTGGGACACGAGAATCACTGAGGATGACCTTTTAAATGAAGAACTGATCACAGAACAGATGGCCCCTCACCACAAGACCCTAGCCAAAGCCATTTTCAAACTAACCTATCAAAACAAAGTGGTGAAAGTCCTCAGACCCACACCGAAAGGAGCGGTAATGGACATTATATCCAGGAAAGACCAAAGAGGCAGTGGACAGGTTGGAACATATGGTTTAAATACATTCACTAACATGGAAGTTCAACTCATCCGCCAAATGGAAGCTGAAGGAGTCATCACACAAGACGACATGCAGAACCCAAAAGGGTTGAAAGAAAGAGTTGAGAAATGGCTGAAAGAGTGTGGCGTCGACAGGTTGAAGAGGATGGCTATCAGTGGAGATGATTGCGTGGTGAAGCCCCTAGATGAGAGGTTTAGCACCTCCCTCCTCTTCTTGAATGACATGGGAAAGGTGAGGAAAGACGTCCCGCAATGGGAACCATCCAAGGGATGGAAAAACTGGCAAGAGGTTCCCTTTTGCTCCCACCATTTTCACAAGATCTTCATGAAAGATGGCCGCTCACTGGTTGTTCCATGCAGAAACCAGGATGAACTGATAGGAAGAGCCAGAATCTCGCAGGGGGCTGGATGGAGCTTGAGAGAAACAGCCTGTCTGGGCAAAGCTTACGCCCAGATGTGGTCGCTTATGTACTTCCATAGAAGGGACCTGCGCCTAGCCTCCATGGCCATATGCTCAGCAGTTCCAACTGAATGGTTTCCAACAAGCAGAACAACATGGTCAATCCATGCTCAACATCAGTGGATGACCACTGAAGATATGCTTAAAGTGTGGAACAGAGTGTGGATAGAAGACAACCCCAATATGACTGACAAGACTCCAGTCCATTCGTGGGAAGACATACCTTACCTAGGGAAAAGAGAGGATCTGTGGTGTGGATCCCTGATTGGACTTTCTTCCAGAGCCACCTGGGCGAAGAACATTCACACGGCCATAACCCAGGTCAGGAATCTGATCGGAAAAGAGGAATACGTGGATTACATGCCAGTCATGAAAAGATACAGCTCTCCTTCCGAGAGTGAAGGAGTTCTG
>JQ915089_c
ATGAACCAACGAAAAAAGGTGGCTAGACCACCTTTCAATATGCTGAAACGCGAGAGAAACCGCGTATCAACCCCTCAAGGGTTGGTGAAGAGATTCTCAACCGGACTTTTCTCTGGGAAAGGACCCTTACGGATGGTGCTAGCATTCATCACGTTTTTGCGAGTCCTTTCCATCCCGCCAACAGCAGGGATTCTGAAAAGATGGGGACAGTTGAAAAAGAATAAGGCCATCAAGATACTGATTGGATTCAGGAAGGAGATAGGTCGCATGTTAAACATCTTAAATAGGAGAAGAAGGTCAACAATGACATTGCTGTGTTTGATTCCCACCGTAATGGCATTTCACCTGTCAACAAGAGACGGCGAACCCCTCATGATAGTGGCAAAACACGAAAGGGGGAGACCTCTCTTGTTCAAGACAACAGAAGGAATCAACAAATGCACCCTCATTGCCATGGACCTGGGTGAAATGTGTGAAGACACTGTCACGTATAAATGCCCTCTACTGGTTAACACCGAACCTGAAGACATTGATTGCTGGTGCAATCTCACGTCCACCTGGGTCATGTACGGGACGTGCACCCAGAGCGGAGAGCGGAGGCGAGAGAAGCGCTCAGTAGCTTTAACACCACATTCAGGAATGGGATTGGAAACAAGAGCTGAGACATGGATGTCATCGGAAGGGGCTTGGAAACATGCTCAGAGAGTGGAAAGCTGGATACTCAGAAACCCAGGATTCGCGCTCCTGGCAGGATTTATGGCTTACATGATTGGGCAAACAGGAATCCAGCGAACTGTTTTCTTTGTCCTAATGATGCTAGTTGCCCCATCCTACGGAATGCGATGCGTAGGGGTAGGGAACAGAGACTTCGTGGAAGGAGTCTCGGGTGGAGCATGGGTCGACTTGGTGCTAGAACATGGAGGATGCGTCACAACCATGGCCCAGGGAAAACCAACCCTGGATTTTGAACTGACCAAGACAACAGCTAAGGAAGTGGCTCTGTTGAGAACCTATTGTATTGAAGCTTCGATATCAAACATAACCACAGCAACAAGATGTCCAACGCAAGGAGAGCCTTATCTCAAAGAGGAACAAGACCAACAGTACATTTGCCGGAGAGACGTGGTAGACAGAGGGTGGGGCAATGGCTGTGGCTTGTTTGGAAAAGGAGGAGTTGTGACATGTGCGAAGTTTTTATGCTCGGGGAAGATAACAGGCAATCTGGTCCAAATTGAAAACCTTGAATACACGGTAGTTGTGACAGTCCACAATGGAGACACCCATGCAGTAGGAAATGACACATCCAATCATGGAGTGACAGCCACGATAACTCCCAGGTCACCATCGGTAGAAGTTAAATTGCCGGACTATGGAGAACTAACACTTGACTGTGAACCCAGGTCTGGAATTGATTTCAATGAGATGATCCTGATGAAAATGAAAAAGAAAACGTGGCTTGTGCACAAGCAATGGTTTTTGGACCTACCTCTACCTTGGACAGCAGGAGCAGACACATCAGAAGTTCATTGGAATTACAAAGAGAGAATGGTGACATTCAAGGTTCCTCATGCCAAAAGACAGGATGTGACAGTGCTAGGATCTCAGGAGGGAGCTATGCACTCTGCCCTCGCCGGAGCAACAGAAGTGGATTCTGGTGATGGAAATCACATGTTTGCAGGACATCTCAAGTGCAAAGTCCGTATGGAGAAATTGAGAATTAAGGGAATGTCATACACGATGTGTTCAGGAAAGTTCTCAATTGACAAAGAGATGGCAGAAACACAGCATGGGACAACAGTGGTGAAAGTCAAGTATGAAGGCGCTGGAGCTCCGTGTAAAATCCCCATAGAGATAAGAGATGTGAACAAGGAGAAAGTAGTTGGGCGCATCATCTCATCTACCCCTTTTGCTGAGAATACCAACAGCGTAATCAACATAGAATTAGAACCCCCTTTTGGGGACAGCTACATAGTGATAGGTGTTGGAGATAGTGCATTAACACTCCATTGGTTCAGAAAAGGGAGCTCTATTGGCAAGATGTTTGAGTCCACATACAGAGGTGCAAAACGAATGGCCATTCTAGGTGAAACAGCTTGGGATTTTGGTTCTGTTGGTGGACTGTTTACATCACTGGGAAAGGCTGTACACCAAGTTTTTGGAAGTGTGTATACAACCATGTTTGGAGGGGTCTCATGGATGATTAGAATCCTAATTGGGTTCTTGGTATTGTGGATTGGCACGAATTCAAGAAATACTTCAATGGCAATGACGTGCATAGCTGTTGGAGGAATCACTCTGTTTCTAGGTTTCACAGTTCAAGCAGACATGGGTTGTGTGGTGTCATGGAATGGGAAGGAACTAAAATGTGGAAGCGGAATTTTTGTGGTTGACAACGTGCACACTTGGACAGAACAGTACAAATTCCAACCAGAGTCCCCAGCGAGGCTAGCGTCTGCAATACTGAATGCCCACAAAGATGGGGTCTGTGGAATCAGATCAACCACGAGGCTGGAAAATGTTATGTGGAAGCAAATAACCAACGAGCTAAACTATGTTCTCTGGGAAGGAGGACATGACCTCACTGTAGTGGCTGGGGACGTAAAGGGGGTGTTGACCAAAGGCAAGAGAGTACTCACACCTCCAGTGAATGATCTGAAATATTCATGGAAAACGTGGGGAAAAGCAAAAATCTTTACCCCAGAAGCAAGAAATAGCACATTTTTAATAGACGGACCAGACACCTCCGAATGCCCCAATGAACGAAGAGCATGGAACTTTTTTGAGGTAGAAGACTATGGATTTGGCATGTTTACGACCAACATATGGATGAAATTCCGAGAAGGAAGTTCAGAAGTGTGTGACCATAGATTAATGTCGGCGGCAATCAAAGATCAGAAAGCTGTGCATGCCGACATGGGTTATTGGATAGAGAGCTCAAAAAACCAGACCTGGCAGATAGAGAAAGCATCCCTCATTGAAGTGAAAACATGTCTGTGGCCCAAAACCCACACACTGTGGAGCAATGGGGTGCTGGAAAGTCAGATGCTCATTCCAAGATCATATGCAGGCCCTTTTTCACAGCACAATTACCGCCAGGGCTATGCCACGCAAACCGCGGGCCCATGGCACTTAGGCAAATTGGAGATAGACTTTGGAGAATGCCCCGGAACAACAGTTAAAATTCAGGAAGATTGTGACCATAGAGGCCCATCTTTGAGGACCACCACTGCATCTGGAAAACTGGTTACGCAATGGTGCTGCCGCTCCTGCACGATGCCTCCCTTAAGGTTCTTGGGGGAAGACGGATGTTGGTATGGGATGGAGATTAGGCCCTTGAGTGAAAAAGAAGAGAACATGGTCAAATCACAGGTAACAGCCGGACAGGGTACATCAGAAACTTTTTCCATGGGGCTGCTATGCCTGACCTTGTTCGTGGAAGAATGCTTGAGGAGAAGAGTCACTAGGAAACACATGATATTGGTTGTGGTAATCACCTTCTGTGCTATCATCTTAGGAGGTCTCACATGGATGGACTTACTGCGAGCCCTTATCATGTTAGGGGACACTATGTCTGGTAGAATAGGAGGACAGATTCACCTAGCCATCATGACAGTGTTCAAGATGTCACCAGGATATGTGCTGGGTGTGTTTTTAAGAAAACTTACTTCAAGAGAGACAGCGCTAATGGTAATAGGAATGGCCATGACAACGGTGTTTTCAATTCCACATGACCTCATGGAACTCATTGATGGAATATCATTGGGGCTGATATTACTAAAAATAGTAACACACTTTGATAACACCCAAGTGGGAACCTTAGCCCTTTCCCTGACTTTCATAAGATCAACAACACCATTAGTCATGGCTTGGAGGACCATCATGGCTGTGTTCTTCGTGATCACACTTATTCCTTTGTGCAGGACAAGCTGTCTTCAAAAACAGTCCCATTGGGTAGAAATAACAGCACTTATCTTAGGAGCCCAGGCTTTGCCAGTGTACCTAATGACTCTCATGAAAGGAGCCTCAAGCAGATCTTGGCCTCTTAATGAGGGTATAATGGCTGTGGGTTTGGTGAGCCTCTTAGGAAGCGCCCTCCTAAAGAATGATGTTCCTTTAGCTGGCCCAATGGTGGCAGGAGGCTTACTTCTAGCGGCTTACGTAATGAGTGGCAGCTCAGCAGACCTGTCACTAGAGAAGGCTGCCAATGTACAGTGGGATGAAATGGCGGACATAACTGGCTCAAGCCCAATCATAGAAGTGAAGCAGGATGAAGATGGCTCTTTCTCCATACGGGACGTCGAGGAAACCAACATGATAACCCTCTTGGTGAAACTGGCGCTGATAACAGTATCAGGTCTCTACCCCTTGGCAATTCCAGTCACAATGGCACTATGGTATATTTGGCAAGTGAAAACACAAAGATCAGGAGCTCTGTGGGACGTCCCCTCGCCCGCTGCCACTCAGAAAGCCACACTGTCTGAAGGGGTGTATAGGATCATGCAAAGAGGGCTGTTTGGGAAAACTCAGGTTGGAGTAGGGATACACATGGAAGGTGTGTTCCACACAATGTGGCACGTGACAAGAGGATCAGTGATCTGCCATGAGACAGGGAGATTAGAGCCATCTTGGGCTGACGTTAGGAATGACATGATATCATACGGTGGGGGATGGAGGCTCGGAGACAAATGGGATAAAGAAGAAGATGTTCAGGTCCTAGCCATAGAACCAGGAAAAAATCCTAGACATGTCCAAACGAAACCAGGCCTTTTCAAGACCCTAACTGGAGAAATTGGAGCAGTAACTCTGGATTTCAAACCTGGAACGTCTGGCTCTCCTATCATCAACAAGAAAGGGAAAGTTATTGGACTCTATGGAAATGGAGTAGTTACCAAATCAGGTGATTACGTCAGTGCCATAACGCAAGCCGAAAGAATTGGTGAGCCAGATTATGAAATAGATGAGGACATTTTTCGAAAGAAAAGATTAACTATAATGGACTTACACCCCGGAGCTGGAAAGACAAAAAGAATTCTCCCATCAATAGTCAGAGAAGCTTTGAAAAGGAGGCTGCGAACCTTGATTTTGGCTCCCACGAGAGTGGTGGCGGCCGAGATGGAAGAGGCCCTACGCGGACTGCCAATCCGCTATCAGACCCCAGCTGTGAAATCAGAGCACACAGGAAGAGAGATTGTAGACCTCATGTGCCATGCAACCTTCACAACGAGACTTTTGTCATCAACCAGGGTTCCAAATTACAACCTTATAGTGATGGATGAAGCACATTTTACTGACCCTTGTAGTGTCGCGGCTAGAGGATACATCTCAACCAGGGTGGAAATGGGAGAGGCAGCAGCTATCTTCATGACTGCAACCCCTCCTGGATCGATAGATCCCTTCCCCCAGAGCAACAGCCCAATAGAAGACATCGAGAGGGAAATCCCCGAAAGGTCATGGAACACAGGGTTCGACTGGATAACAGACTACCAAGGGAAAACTGTGTGGTTTGTTCCCAGCATAAAAGCCGGAAATGACATCGCAAATTGTTTGAGAAAGTCGGGAAAGAGAGTGATCCAGTTGAGCAGAAAAACCTTTGACACAGAGTATCCAAAGACGAAGCTCACGGACTGGGATTTTGTGGTCACCACAGACATATCTGAAATGGGGGCCAATTTTAGAGCTGGGAGAGTGATAGACCCCAGGAGATGCCTCAAGCCAGTTATCCTAACAGATGGGCCAGAGAGAGTTATTCTAGCAGGTCCAATCCCAGTAACTCCAGCAAGTGCCGCTCAGAGAAGAGGGCGAATAGGTAGGAATCCAGCACAAGAAGATGACCAATATGTTTTCTCCGGAGACCCACTAAAGAATGATGAAGATCATGCTCACTGGACAGAAGCAAAGATGTTGCTTGACAATATCTACACCCCTGAAGGGATAATTCCAACATTGTTTGGTCCGGAAAGGGAAAAAACCCAAGCCATTGATGGAGAGTTTCGCCTCAGAGGGGAACAGAGGAAGACTTTCGTGGAATTGATGAGGAGAGGAGACCTTCCGGTGTGGCTGAGCTACAAGGTAGCTTCTGCTGGTATCTCTTATAAAGACCGAGAATGGTGCTTCACAGGAGAAAGGAATAACCAAATTTTAGAAGAAAACATGGAGGTTGAAATCTGGACTAGAGAGGGAGAAAAGAAAAAGCTAAGGCCAAAATGGTTAGATGCACGTGTGTACGCTGACCCCATGGCTTTGAAGGATTTCAAGGAGTTCGCCAGTGGAAGAAAGAGCACAACTCTTGACATCCTAACAGAGATCGCCACTTTGCCAACCTACCTTTCCTCTAAGGCCAAACTAGCCCTTGACAACATAGTCATGCTCCACACAACAGAAAAAGGAGGGAGAGCCTACCAACACGCCCTGAACGAACTCCCGGAGTCACTGGAAACACTCATGCTCGTAGCCCTACTAGGTGCTATGACAGCCGGTATCTTCCTGTTTTTTATGCAGGGGAAAGGAATAGGGAAATTGTCAATGGGTCTGATAGCTATAGCTGTGGCCAGTGGCTTGCTCTGGGTAGCGGAAATTCAGCCCCAGTGGATAGCAGCTTCAATCATACTAGAGTTTTTTCTTATGGTGCTGTTGATACCAGAACCAGAAAAACAAAGGACCCCACAAGACAATCAATTGATCTACGTTATATTGACTATTCTCACCATTATTGGTCTCATAGCAGCCAATGAGATGGGGCTGATTGAAAAAACAAAAACGGACTTTGGGTTCTACCAGGTAAAAACAGAAACCACCATTCTTGATGTGGATTTGAGACCAGCCTCAGCATGGACACTCTATGCAGTGGCCACCACTATTCTGACTCCCATGCTGAGACACACCATAGAGAACACGTCTGCCAACTTATCTCTAGCAGCCATTGCCAACCAGGCAGCTGTCCTAATGGGACTTGGAAAAGGATGGCCGCTCCACAGAATGGACCTCGGTGTGCCGCTGTTAGCTATGGGATGTTATTCCCAAGTGAACCCAACAACCCTGACAGCATCCCTAGTCATGCTTTTAATCCATTATGCCATAATAGGTCCAGGATTGCAGGCAAAAGCCACAAGAGAGGCCCAGAAAAGGACAGCTGCTGGGATCATGAAGAACCCCACGGTGGACGGGATAACAGTAATAGATTTAGAGCCAATATCCTATGACCCAAAATTTGAAAAGCAGTTAGGGCAAGTCATGCTACTAGTCCTGTGTGTTGGACAATTACTTTTGATGAGAACAACCTGGGCTCTCTGCGAAGTATTAACTTTGGCCACAGGACCAATCATGACCTTGTGGGAGGGCAACCCGGGAAGGTTTTGGAACACGACCATAGCTGTATCCACAGCCAACATTTTTAGAGGAAGCTACCTGGCGGGAGCTGGACTAGCTTTTTCGCTCATAAAGAATGCACAAACCCCTAGGAGGGGAACTGGGACCACAGGAGAGACACTGGGAGAGAAGTGGAAGAGACAGCTAAACTCATTAGACAGAAAAGAGTTTGAAGAGTACAAAAGAAGTGGAATATTAGAAGTGGATAGGACTGAGGCCAAGTCTGCCCTAAGAGATGGATCTAAAATCAAGCATGCGGTGTCCAGAGGGTCTAGTAAGATCAGATGGATTGTTGAAAGAGGGATGATAAAGCCAAAAGGAAAGGTCGTGGATCTTGGTTGCGGGAGGGGAGGATGGTCCTATTACATGGCGACACTCAAGAACGTGACTGAAGTGAAAGGGTATACAAAAGGAGGCCCAGGACATGAAGAACCAATTCCCATGGCTACTTATGGCTGGAATTTGGTCAAACTCCATTCAGGAGTTGATGTGTTCTACAAACCCACTGAGCAGGTGGACACCCTGCTCTGTGACATTGGGGAGTCATCCTCCAATCCAACAATAGAGGAAGGAAGAACATTGAGAATCTTGAAGATGGTGGAGCCATGGCTCTCTTCAAAACCTGAGTTCTGCATCAAAGTTCTCAACCCCTACATGCCGACAGTTATAGAAGAGTTGGAGAAACTACAGAGAAGACATGGTGGAAGCCTCGTCAGATGCCCGCTATCCAGGAATTCTACCCATGAGATGTATTGGGTGTCAGGTGCGTCGGGAAACATCGTGAGTTCTGTGAACACAATATCAAAGATGCTGTTGAACAGGTTCACAACAAGGCATAGGAAACCCACTTATGAGAAGGACGTAGATCTTGGGGCAGGAACGAGAAGTGTCTCCACTGAAACAGAAAAACCAGACATGACAATCATTGGGAGAAGGCTTCAGAGATTGCAAGAAGAGCACAAAGAAACCTGGCACTATGACCAGGAAAATCCATACAGAACCTGGGCGTATCATGGAAGCTATGAAGCTCCTTCGACAGGCTCAGCATCCTCCATGGTGAACGGGGTAGTAAAACTGCTGACAAAACCTTGGGATGTGATTCCAATGGTGACCCAGTTGGCCATGACAGACACAACCCCTTTTGGGCAACAAAGAGTGTTCAAGGAGAAGGTGGATACCAGAACACCACAACCAAAACTTGGCACACGAATGATTATGACCACGACAGCCAATTGGTTGTGGGCCCTCCTCGGGAAGAAGAAAAGTCCCAGACTGTGCACAAGGGAAGAGTTCATCTCAAAAGTTAGGTCAAATGCAGCCATAGGCGCAGTCTTTCAAGAAGAACAGGGATGGACATCAGCCAGTGAAGCTGTGAATGACAGCCGGTTCTGGGAACTGGTTGACAAAGAAAGGGCTCTGCACCAGGAAGGAAAATGTGAATCGTGTGTCTATAACATGATGGGGAAACGTGAGAAAAAATTAGGAGAGTTTGGTAGGGCCAAGGGAAGCCGAGCAATCTGGTACATGTGGCTGGGGGCGCGGTTCCTGGAATTTGAAGCCCTGGGTTTTTTGAATGAAGATCACTGGTTTAGCAGAGAAAACTCATGGAGTGGAGTGGAAGGAGAAGGCCTGCACAGATTGGGATACATCTTGGAGGACATAGACAAGAAGGATGGAGACCTGATATATGCTGACGACACAGCAGGCTGGGACACGAGAATCACTGAGGATGACCTTTTAAATGAAGAACTGATCACAGAACAGATGGCCCCTCACCACAAGACCCTAGCCAAAGCCATTTTCAAACTAACCTATCAAAACAAAGTGGTGAAAGTCCTCAGACCCACACCGAAAGGAGCGGTAATGGACATTATATCCAGGAAAGACCAAAGAGGCAGTGGACAGGTTGGAACATATGGTTTAAATACATTCACTAACATGGAAGTTCAACTCATCCGCCAAATGGAAGCTGAAGGAGTCATCACACAAGACGACATGCAGAACCCAAAAGGGTTGAAAGAAAGAGTTGAGAAATGGCTGAAAGAGTGTGGCGTCGACAGGTTGAAGAGGATGGCAATCAGTGGAGATGATTGCGTGGTGAAGCCCCTAGATGAGAGGTTTAGCACCTCCCTCCTCTTCTTGAATGACATGGGAAAGGTGAGGAAAGACGTCCCGCAATGGGAACCATCCAAGGGATGGAAAAACTGGCAAGAGGTTCCCTTTTGCTCCCACCATTTTCACAAGATCTTCATGAAAGATGGCCGCTCACTGGTTGTTCCATGCAGAAACCAGGATGAACTGATAGGAAGAGCCAGAATCTCGCAGGGGGCTGGATGGAGCTTGAGAGAAACAGCCTGTCTGGGCAAAGCTTACGCCCAGATGTGGTCGCTTATGTACTTCCATAGAAGGGACCTGCGCCTAGCCTCCATGGCCATATGCTCAGCAGTTCCAACTGAATGGTTTCCAACAAGCAGAACAACATGGTCAATCCATGCTCAACACCAGTGGATGACCACTGAAGATATGCTTAAAGTGTGGAACAGAGTGTGGATAGAAGACAACCCCAATATGACTGACAAGACTCCAGTCCATTCGTGGGAAGACATACCTTACCTAGGGAAAAGAGAGGATCTGTGGTGTGGATCCCTGATTGGACTTTCTTCCAGAGCCACCTGGGCGAAGAACATTCACACGGCCATAACCCAGGTCAGGAATCTGATCGGAAAAGAGGAATACGTGGATTACATGCCAGTCATGAAAAGATACAGCGCTCCTTCCGAGAGTGAAGGAGTTCTG
>JQ915088_c
ATGAACCAACGAAAAAAGGTGGCTAGACCACCTTTCAATATGCTGAAACGCGAGAGAAACCGCGTACCAACCCCTCAAGGGTTGGTGAAGAGATTCTCAACCGGACTTTTCTCTGGGAAAGGACCCTTACGGATGGTGCTAGCATTCATCACGTTTTTGCGAGTCCTTTCCATCCCGCCAACAGCAGGGATTCTGAAAAGATGGGGACAGTTGAAAAAGAATAAGGCCATCAAGATACTGATTGGATTCAGGAAGGAGATAGGTCGCATGTTAAACATCTTAAATAGGAGAAGAAGGTCAACAATGACATTGCTGTGTTTGATTCCCACCGTAATGGCATTTCACCTGTCAACAAGAGACGGCGAACCCCTCATGATAGTGGCAAAACACGAAAGGGGGAGACCTCTCTTGTTCAAGACAACAGAAGGAATCAACAAATGCACCCTCATTGCCATGGACCTGGGTGAAATGTGTGAAGACACTGTCACGTATAAATGCCCTCTACTGGTTAACACCGAACCTGAAGACATCGATTGCTGGTGCAATCTCACGTCCACCTGGGTCATGTACGGGACGTGCACCCAGAGCGGAGAACGGAGGCGAGAGAAGCGCTCAGTAGCTTTAACACCACATTCAGGAATGGGATTGGAAACAAGAGCTGAGACATGGATGTCATCGGAAGGGGCTTGGAAACATGCTCAGAGAGTGGAAAGCTGGATACTCAGAAACCCAGGATTCGCGCTCCTGGCAGGATTTATGGCTTACATGATTGGGCAAACAGGAATCCAGCGAATTGTTTTCTTTGTCCTAATGATGCTAGTCGCCCCATCCTACGGAATGCGATGCGTAGGGGTAGGGAACAGAGACTTCGTGGAAGGAGTCTCGGGTGGAGCATGGGTCGACTTGGTGCTAGAACATGGAGGATGCGTCACAACCATGGCCCAGGGAAAACCAACCCTGGATTTTGAACTGACCAAGACAACAGCTAAGGAAGTGGCTCTGTTGAGAACCTATTGTATTGAAGCTTCGATATCAAACATAACCACAGCAACAAGATGTCCAACGCAAGGAGAGCCTTATCTCAAAGAGGAACAAGACCAACAGTACATTTGCCGGAGAGACGTGGTAGACAGAGGGTGGGGCAATGGCTGTGGCTTGTTTGGAAAAGGAGGAGTTGTGACATGTGCGAAGTTTTTATGCTCGGGGAAGATTACAGGCAATCTGGTCCAAATTGAAAACCTTGAATACACGGTAGTTGTGACAGTCCACAATGGAGACACCCATGCAGTAGGAAATGACACATCCAATCATGGAGTGACAGCCACGATAACTCCCAGGTCACCATCGGTAGAAGTTAAATTGCCGGACTATGGAGAACTAACACTCGACTGTGAACCCAGGTCTGGAATTGATTTCAATGAGATGATCCTGATGAAAATGAAAAAGAAAACGTGGCTTGTGCACAAGCAATGGTTTTTGGACCTACCTCTACCTTGGACAGCAGGAGCAGACACATCAGAAGTTCATTGGAATTACAAAGAGAGAATGGTGACATTCAAGGTTCCTCATGCCAAGAGACAGGATGTGACAGTGCTAGGATCTCAGGAGGGAGCTATGCACTCTGCCCTCGCCGGAGCAACAGAAGTGGATTCTGGTGATGGAAATCACATGTTTGCAGGACATCTCAAGTGCAAAGTCCGTATGGAGAAATTGAGAATTAAGGGAATGTCATACACGATGTGTTCAGGAAAGTTCTCAATTGACAAAGAGATGGCAGAAACACAGCATGGGACAACAGTGGTGAAAGTCAAGTATGAAGGCGCTGGAGCTCCGTGTAAAATCCCCATAGAGATAAGAGATGTGAACAAGGAGAAAGTAGTTGGGCGCATCATCTCATCTACCCCTTTTGCTGAGAATACCAACAGCGTAATCAACATAGAATTAGAACCCCCTTTTGGGGACAGCTACATAGTGATAGGTGTTGGAGATAGTGCATTAACACTCCATTGGTTCAGAAAAGGGAGCTCTATTGGCAAGATGTTTGAGTCCACATACAGAGGTGCAAAACGAATGGCCATTCTAGGTGAAACAGCTTGGGATTTTGGTTCTGTTGGTGGACTGTTTACATCACTGGGAAAGGCTGTACACCAAGTTTTTGGAAGTGTGTATACAACCATGTTTGGAGGGGTCTCATGGATGATTAGAATCCTAATTGGGTTCTTGGTATTGTGGATTGGCACGAATTCAAGAAATACTTCAATGGCAATGACGTGCATAGCTGTTGGAGGAATCACTCTGTTTCTAGGTTTCACAGTTCAAGCAGACATGGGTTGTGTGGTGTCATGGAATGGGAAGGAACTAAAATGTGGAAGCGGAATTTTTGTGGTTGACAACGTGCACACTTGGACAGAACAGTACAAATTCCAACCAGAGTCCCCAGCGAGGCTAGCGTCTGCAATACTGAATGCCCACAAAGATGGGGTCTGTGGAATCAGATCAACCACGAGGCTGGAAAATGTTATGTGGAAGCAAATAACCAACGAGCTAAACTATGTTCTCTGGGAAGGAGGACATGACCTCACTGTAGTGGCTGGGGACGTAAAGGGGGTGTTGACCAAAGGCAAGAGAGCACTCACACCTCCAGTGAATGATCTGAAATATTCATGGAAGACGTGGGGAAAAGCAAAAATCTCTACCCCAGAAGCAAGAAATAGCACATTTTTAATAGACGGACCAGACACCTCCGAATGCCCCAATGAACGAAGAGCATGGAACTTTTTTGAGGTAGAAGACTATGGATTTGGCATGTTCACGACCAACATATGGATGAAATTCCGAGAAGGAAGTTCAGAAGTGTGTGACCATAGATTAATGTCGGCGGCAATCAAAGATCAGAAAGCAGTGCATGCCGACATGGGTTATTGGATAGAGAGCTCAAAAAACCAGACCTGGCAGATAGAGAAAGCATCCCTCATTGAAGTGAAAACATGTCTGTGGCCCAAAACCCACACACTGTGGAGCAATGGGGTGCTGGAAAGTCAGATGCTCATTCCAAGATCATATGCAGGCCCTTTTTCACAGCACAATTACCGCCAGGGCTATGCCACGCAAACCGCGGGCCCATGGCACTTAGGCAAATTGGAGATAGACTTTGGAGAATGCCCCGGAACAACAGTTAAAATTCAGGAAGATTGTGACCATAGAGGCCCATCTTTGAGGACCACCACTGCATCTGGAAAACTGGTTACGCAATGGTGCTGCCGCTCCTGCACGATGCCTCCCTTAAGGTTCTTGGGGGAAGACGGATGTTGGTATGGGATGGAGATTAGGCCCTTGAGTGAAAAAGAAGAGAACATGGTCAAATCACAGGTAACAGCCGGACAGGGTACATCAGAAACTTTTTCTATGGGGCTGCTATGCCTGACCTTGTTCGTGGAAGAATGCTTGAGGAGAAGAGTCACTAGGAAACACATGATATTGGTTGTGGTAATCACCTTCTGTGCTATCATCTTAGGAGGTCTCACATGGATGGACTTACTGCGAGCCCTTATCATGTTAGGGGACACTATGTCTGGTAGAATAGGAGGACAGATTCACCTAGCCATCATGACAGTGTTCAAGATGTCACCAGGATATGTGCTGGGTGTGTTTTTAAGGAAACTTACTTCAAGAGAGACAGCGCTAATGGTAATAGGAATGGCCATGACAACGGTGTTTTCAATTCCACATGACCTCATGGAACTCATTGATGGAATATCATTGGGGCTGATATTACTAAAAATAGTAACACACTTTGATAACACCCAAGTGGGAACCTTAGCCCTTTCCCTGACTTTCATGAGATCAACAACACCATTAGTCATGGCTTGGAGGACCATCATGGCTGTGTTCTTTGTGATCACACTTATTCCTTTGTGCAGGACAAGCTGTCTTCAAAAACAGTCCCATTGGGTAGAAATAACAGCACTTATCTTAGGAGCCCAGGCTTTGCCAGTGTACCTAATGACTCTCATGAAAGGAGCCTCAAGAAGATCTTGGCCTCTTAATGAGGGTATAATGGCTGTGGGTTTGGTGAGCCTCTTAGGAAGCGCCCTCCTAAAGAATGATGTTCCTTTAGCTGGCCCAATGGTAGCAGGAGGCTTACTTCTAGCGGCTTACGTAATGAGTGGCAGCTCAGCAGACCTGTCACTAGAGAAGGCTGCCAATGTACAGTGGGATGAAATGGCGGACATAACTGGCTCAAGCCCAATCATAGAAGTGAAGCAGGATGAAGATGGCTCTTTCTCCATACGGGACGTCGAGGAAACCAACATGATAACCCTCTTGGTGAAACTGGCGCTGATAACAGTATCAGGTCTTTACCCCTTGGCAATTCCAGTCACAATGGCACTATGGTATATTTGGCAAGTGAAAACACAAAGATCAGGAGCTCTGTGGGACGTCCCCTCGCCCGCTGCCACTCAGAAAGCCACACTGTCTGAAGGGGTGTATAGGATCATGCAAAGAGGGCTGTTTGGGAAAACTCAGGTTGGAGTAGGGATACACATGGAAGGTGTATTCCACACAATGTGGCACGTGACAAGAGGATCAGTGATCTGCCATGAGACAGGGAGATTAGAGCCATCTTGGGCTGACGTCAGGAATGACATGATATCATACGGTGGGGGATGGAGGCTCGGAGACAAATGGGATAAAGAAGAAGATGTTCAGGTCCTGGCCATAGAACCAGGAAAAAATCCTAGACATGTCCAAACGAAACCAGGCCTTTTCAAGACCCTAACTGGAGAAATTGGAGCAGTAACTCTGGATTTCAAACCTGGAACGTCTGGCTCTCCTATCATCAACAAGAAAGGGAAAGTTATTGGACTCTATGGAAATGGAGTAGTTACCAAATCAGGTGATTACGTCAGTGCCATAACGCAAGCCGAAAGAATTGGTGAGCCAGATTATGAAGTAGATGAGGACATTTTTCGAAAGAAAAGATTAACTATAATGGACTTACACCCCGGAGCTGGAAAGACAAAAAGAATTCTCCCATCAATAGTCAGAGAAGCTTTGAAAAGGAGGCTGCGAACCTTGATTTTGGCTCCCACGAGAGTGGTGGCGGCCGAGATGGAAGAGGCCCTACGCGGACTGCCAATCCGCTATCAGACCCCAGCTGTGAAATCAGAGCACACAGGAAGAGAGATTGTAGACCTCATGTGCCATGCAACCTTCACAACGAGACTTTTGTCATCAACCAGGGTTCCAAATTACAACCTTATAGTGATGGATGAAGCACATTTTACTGACCCTTGTAGTGTCGCGGCTAGAGGATACATCTCAACCAGGGTGGAAATGGGAGAGGCAGCAGCTATCTTCATGACTGCAACCCCTCCTGGATCGATAGATCCCTTCCCCCAGAGCAACAGCCCAATAGAAGACATCGAGAGGGAAATCCCCGAAAGGTCATGGAACACAGGGTTCGACTGGATAACAGACTACCAAGGAAAAACTGTGTGGTTTGTTCCCAGCATAAAAGCCGGAAATGACATCGCAAATTGTTTGAGAAAGTCGGGAAAGAGAGTGATCCAGTTGAGCAGAAAAACCTTTGACACAGAGTATCCAAAGACGAAACTCACGGACTGGGATTTTGTGGTCACCACAGACATATCTGAAATGGGGGCCAATTTTAGAGCTGGGAGAGTGATAGACCCCAGGAGATGCCTCAAGCCAGTTATCCTAACAGATGGGCCAGAGAGAGTTATTCTAGCAGGTCCAATCCCAGTAACTCCAGCAAGTGCCGCTCAGAGAAGAGGGCGAATAGGTAGGAATCCAGCACAAGAAGATGACCAATATGTTTTCTCCGGAGACCCACTAAAGAATGATGAAGATCATGCTCACTGGACAGAAGCAAAGATGTTGCTTGACAATATCTACACCCCTGAAGGGATAATTCCAACATTGTTTGGTCCGGAAAGGGAAAAAACCCAAGCCATTGATGGAGAGTTTCGCCTCAGAGGGGAACAAAGGAAGACTTTCGTGGAATTGATGAGGAGAGGAGACCTTCCGGTGTGGCTGAGCTACAAGGTAGCTTCTGCCGGTATCTCTTACAAAGACCGAGAATGGTGCTTCACAGGAGAAAGGAATAACCAAATTTTAGAAGAAAACATGGAGGTTGAAATCTGGACTAGAGAGGGAGAAAAGAAAAAGCTAAGGCCAAAATGGTTAGATGCACGTGTGTACGCTGACCCCATGGCTTTGAAGGATTTCAAGGAGTTCGCCAGTGGAAGAAAGAGCACAACTCTTGACATCCTAACAGAGATCGCCACTTTGCCAACCTACCTTTCCTCTAAGGCCAAACTAGCCCTTGACAACATAGTCATGCTCCACACAACAGAAAAAGGAGGGAGGGCCTACCAACACGCCCTGAACGAACTCCCGGAGTCACTGGAAACACTCATGCTCGTAGCCCTACTAGGTGCTATGACAGCCGGTATCTTCCTGTTTTTTATGCAGGGGAAAGGAATAGGGAAATTGTCAATGGGTCTGATAGCTATGGCTGTGGCCAGTGGCTTGCTCTGGGTAGCGGAAATTCAGCCCCAGTGGATAGCAGCTTCAATCATACTGGAGTTTTTTCTTATGGTGCTGTTGATACCAGAACCAGAAAAACAAAGGACCCCACAAGACAATCAATTGATCTACGTTATATTGACTATTCTCACCATTATTGGTCTCATAGCAGCCAATGAGATGGGGCTGATTGAAAAAACAAAAACGGACTTTGGGTTCTACCAGGTAAAAACAGAAACCACCATTCTTGATGTGGATTTGAGACCAGCCTCAGCATGGACACTCTATGCAGTGGCCACCACTATTCTGACTCCCATGCTGAGACACACCATAGAGAACACGTCTGCCAACTTATCTCTAGCAGCCATTGCCAACCAGGCAGCTGTCCTAATGGGACTTGGAAAAGGATGGCCGCTCCACAGAATGGACCTCGGTGTGCCGCTGTTAGCCATGGGATGTTATTCCCAAGTGAACCCAACAACCCTGACAGCATCCCTAGTCATGCTTTTAATCCATTATGCCATAATAGGTCCAGGATTGCAGGCAAAAGCCACAAGAGAGGCCCAGAAAAGGACAGCTGCTGGGATCATGAAGAACCCCACGGTGGACGGGATAACAGTAATAGATTTAGAACCAATATCCTATGACCCAAAATTTGAAAAGCAGTTAGGGCAAGTCATGCTACTAGTCCTGTGTGTTGGACAATTACTTTTGATGAGAACAACCTGGGCTCTCTGCGAAGTATTAACTTTGGCCACAGGACCAATCATGACCTTGTGGGAGGGCAACCCGGGAAGGTTTTGGAACACGACCATAGCTGTATCCACAGCCAACATTTTTAGAGGAAGCTACCTGGCGGGGGCTGGACTAGCTTTTTCGCTCATAAAGAATGCACAAACCCCTAGGAGGGGAACTGGGACCACAGGAGAGACACTGGGAGAGAAGTGGAAGAGACAGCTAAACTCATTAGACAGAAAAGAGTTTGAAGAGTACAAAAGAAGTGGAATATTAGAAGTGGATAGGACTGAGGCCAAGTCTGCCCTAAGAGATGGATCTAAAATCAAGCATGCGGTGTCCAGAGGGTCTAGTAAGATCAGATGGATTGTTGAAAGAGGGATGATAAAGCCAAAAGGAAAGGTCGTGGATCTTGGTTGCGGGAGGGGAGGATGGTCCTATTACATGGCGACACTCAAGAACGTGACTGAAGTGAAAGGGTATACAAAAGGAGGCCCAGGACATGAAGAACCAATTCCTATGGCTACTTATGGCTGGAATTTGGTCAAACTCCATTCAGGGGTTGATGTGTTCTACAAACCCACTGAGCAGGTGGACACCCTGCTCTGTGACATTGGGGAGTCATCCTCCAATCCAACAATAGAGGAAGGAAGAACATTGAGAATCTTGAAGATGGTGGAGCCATGGCTCTCTTCAAAACCTGAGTTCTGCATCAAAGTCCTCAACCCCTACATGCCGACAGTTATAGAAGAGTTGGAGAAACTGCAGAGAAGACATGGTGGAAGCCTCGTCAGATGCCCGCTATCCAGGAATTCTACCCATGAGATGTATTGGGTGTCAGGTGCGTCGGGAAACATCGTGAGTTCTGTGAACACAATATCAAAGATGCTGTTGAACAGGTTCACAACAAGGCATAGGAAACCCACTTATGAGAAGGACGTAGATCTTGGGGCAGGAACGAGAAGTGTCTCCACTGAAACAGAAAAACCAGACATGACAATCATTGGGAGAAGGCTTCAGAGATTGCAAGAAGAGCACAAAGAAACCTGGCACTATGACCAGGAAAATCCATACAGAACCTGGGCGTATCATGGAAGCTATGAAGCTCCTTCGACAGGCTCAGCATCCTCCATGGTGAACGGGGTAGTGAAACTGCTGACAAAACCTTGGGATGTGATTCCAATGGTGACCCAGTTGGCCATGACAGACACAACCCCTTTTGGGCAACAAAGAGTGTTCAAGGAGAAGGTGGATACCAGAACACCACAACCAAAACTTGGCACACGAATGATTATGACCACGACAGCCAATTGGTTGTGGGCCCTCCTCGGGAAGAAGAAAAGTCCCAGACTGTGCACAAGGGAAGAGTTCATCTCAAAAGTTAGGTCAAATGCAGCCATAGGCGCAGTCTTTCAAGAAGAACAGGGATGGACATCAGCCAGTGAAGCTGTGAATGACAGTCGGTTCTGGGAACTGGTTGACAAAGAAAGGGCTCTGCACCAGGAAGGAAAATGTGAATCGTGTGTTTATAACATGATGGGGAAACGTGAGAAAAAATTAGGAGAGTTTGGTAGGGCCAAGGGAAGCCGAGCAATCTGGTACATGTGGCTGGGGGCGCGGTTCCTGGAATTTGAAGCCCTGGGTTTTTTGAATGAAGATCACTGGTTTAGCAGAGAAAACTCATGGAGTGGAGTGGAAGGAGAAGGCCTGCACAGATTGGGATACATCTTGGAGGACATAGACAAGAAGGATGGAGACCTGATATATGCTGACGACACAGCAGGCTGGGACACGAGAATCACTGAGGATGACCTTTTAAATGAAGAACTGATCACAGAACAGATGGCCCCTCACCACAAGACCCTAGCCAAAGCCATTTTCAAACTAACCTATCAAAACAAAGTGGTGAAAGTCCTCAGACCCACACCGAAAGGAGCGGTAATGGACATTATATCCAGGAAAGACCAAAGAGGCAGTGGACAGGTTGGAACATATGGTTTAAATACATTCACTAACATGGAAGTTCAACTCATCCGCCAAATGGAAGCTGAAGGAGTCATCACACAAGACGACATGCAGAACCCAAAAGGGTTGAAAGAAAGAGTTGAGAAATGGCTGAAAGAGTGTGGCGTCGACAGGTTGAAGAGGATGGCAATCAGTGGAGATGATTGCGTGGTGAAGCCCCTAGATGAGAGGTTTAGCACCTCCCTCCTCTTCTTGAATGACATGGGAAAGGTGAGGAAAGACGTCCCGCAATGGGAACCATCCAAGGGATGGAAAAACTGGCAAGAGGTTCCCTTTTGCTCCCACCATTTTCACAAGATCTTCATGAAAGATGGCCGCTCACTGGTTGTTCCATGCAGAAACCAGGATGAACTGATAGGAAGAGCCAGAATCTCGCAGGGGGCTGGATGGAGCTTGAGAGAAACAGCCTGTCTGGGCAAAGCTTACGCCCAGATGTGGTCGCTTATGTACTTCCATAGAAGGGACCTGCGCCTAGCCTCCATGGCCATATGCTCAGCAGTTCCAACTGAATGGTTTCCAACAAGCAGAACAACATGGTCAATCCATGCTCAACATCAGTGGATGACCACTGAAGATATGCTTAAAGTGTGGAACAGAGTGTGGATAGAAGACAACCCCAATATGACTGACAAGACTCCAGTCCATTCGTGGGAAGACATACCTTACCTAGGGAAAAGAGAGGATCTGTGGTGTGGATCCCTGATTGGACTTTCTTCCAGAGCCACCTGGGCGAAGAACATTCACACGGCCATAACCCAGGTCAGGAATCTGATCGGAAAAGAGGAATACGTGGATTACATGCCAGTCATGAAAAGATACAGCTCTCCTTCCGAGAGTGAAGGAGTTCTG
>JQ915087_c
ATGAACCAACGAAAAAAGGTGGCTAGACCACCTTTCAATATGCTGAAACGCGAGAGAAACCGCGTATCAACCCCTCAAGGGTTGGTGAAGAGATTCTCAACCGGACTTTTCTCTGGGAAAGGACCCTTACGGATGGTGCTAGCATTCATCACGTTTTTGCGAGTCCTTTCCATCCCGCCAACAGCAGGGATTCTGAAAAGATGGGGACAGTTGAAAAAGAATAAGGCCATCAAGATACTGATTGGATTCAGGAAGGAGATAGGTCGCATGTTAAACATCTTAAATAGGAGAAGAAGGTCAACAATGACATTGCTGTGTTTGATTCCCACCGTAATGGCATTTCACCTGTCAACAAGAGACGGCGAACCCCTCATGATAGTGGCAAAACACGAAAGGGGGAGACCTCTCTTGTTCAAGACAACAGAAGGAATCAACAAATGCACCCTCATTGCCATGGACCTGGGTGAGATGTGTGAAGACACTGTCACGTATAAATGCCCTCTACTGGTTAACACCGAACCTGAAGACATCGATTGCTGGTGCAATCTCACGTCCACCTGGGTCATGTACGGGACGTGCACCCAGAGCGGAGAACGGAGGCGAGAGAAGCGCTCAGTAGCTTTAACACCACATTCAGGAATGGGATTGGAAACAAGAGCTGAGACATGGATGTCATCGGAAGGGGCTTGGAAACATGCTCAGAGAGTGGAAAGCTGGATACTCAGAAACCCAGGATTCGCGCTCCTGGCAGGATTTATGGCTTACATGATTGGGCAAACAGGAATCCAGCGAATTGTTTTCTTTGTCCTAATGATGCTAGTCGCCCCATCCTACGGAATGCGATGCGTAGGGGTAGGGAACAGAGACTTCGTGGAAGGAGTCTCGGGTGGAGCATGGGTCGACTTGGTGCTAGAACATGGAGGATGCGTCACAACCATGGCCCAGGGAAAACCAACCCTGGATTTTGAACTGACTAAGACAACAGCTAAGGAAGTGGCTCTGTTGAGAACCTATTGTATTGAAGCTTCGATATCAAACATAACCACAGCAACAAGATGTCCAACGCAAGGAGAGCCTTATCTCAAAGAGGAACAAGACCAACAGTACATTTGCCGGAGAGACGTGGTAGACAGAGGGTGGGGCAATGGCTGTGGCTTGTTTGGAAAAGGAGGAGTTGTGACATGTGCGAAGTTTTTATGCTCGGGGAAGATAACAGGCAATCTGGTCCAAATTGAAAACCTTGAATACACGGTAGTTGTGACAGTCCACAATGGAGACACCCATGCAGTAGGAAATGACACATCCAATCATGGAGTGACAGCCACGATAACTCCCAGGTCACCATCGGTAGAAGTTAAATTGCCGGACTATGGAGAACTAACACTCGACTGTGAACCCAGGTCTGGAATTGATTTCAATGAGATGATCCTGATGAAAATGAAAAAGAAAACGTGGCTTGTGCACAAGCAATGGTTTTTGGACCTACCTCTACCTTGGACAGCAGGAGCAGACACATCAGAAGTTCATTGGAATTACAAAGAGAGAATGGTGACATTCAAGGTTCCTCATGCCAAAAGACAGGATGTGACAGTGCTAGGATCTCAGGAGGGAGCTATGCACTCTGCCCTCGCCGGAGCAACAGAAGTGGATTCTGGTGATGGAAATCACATGTTTGCAGGACATCTCAAGTGCAAAGTCCGTATGGAGAAATTGAGAATTAAGGGAATGTCATACACGATGTGTTCAGGAAAGTTCTCAATTGACAAAGAGATGGCAGAAACACAGCATGGGACAACAGTGGTGAAAGTCAAGTATGAAGGCGCTGGAGCTCCGTGTAAAATCCCCATAGAGATAAGAGATGTGAACAAGGAGAAAGTAGTTGGGCGCATCATCTCATCTACCCCTTTTGCTGAGAATACCAACAGCGTAATCAACATAGAATTAGAACCCCCTTTTGGGGACAGCTACATAGTGATAGGTGTAGGAGATAGTGCATTAACACTCCATTGGTTCAGAAAAGGGAGCTCTATTGGCAAGATGTTTGAGTCCACATACAGAGGTGCAAAACGAATGGCCATTCTAGGTGAAACAGCTTGGGATTTTGGTTCTGTTGGTGGACTGTTTACATCACTGGGAAAGGCTGTACACCAAGTTTTTGGAAGTGTGTATACAACCATGTTTGGAGGGGTCTCATGGATGATTAGAATCCTAATTGGGTTCTTGGTATTGTGGATTGGCACGAATTCAAGAAATACTTCAATGGCAATGACGTGCATAGCTGTTGGAGGAATCACTCTGTTTCTAGGTTTCACAGTTCAAGCAGACATGGGTTGTGTGGTGTCATGGAATGGGAAGGAACTAAAATGTGGAAGCGGAATTTTTGTGGTTGACAACGTGCACACTTGGACAGAACAGTACAAATTCCAACCAGAGTCCCCAGCGAGGCTAGCGTCTGCAATACTGAATGCCCACAAAGATGGGGTCTGTGGAATCAGATCAACCACGAGGCTGGAAAATGTTATGTGGAAGCAAATAACCAACGAGCTAAACTATGTTCTCTGGGAAGGAGGACATGACCTCACTGTAGTGGCTGGGGACGTAAAGGGGGTGTTGACCAAAGGCAAGAGAGCACTCACACCTCCAGTGAATGATCTGAAATATTCATGGAAGACGTGGGGAAAAGCAAAAATCTTTACCCCAGAAGCAAGAAATAGCACATTTTTAATAGACGGACCAGACACCTCCGAATGCCCCAATGAACGAAGAGCATGGAACTTTTTTGAGGTAGAAGACTATGGATTTGGCATGTTTACGACCAACATATGGATGAAATTCCGAGAAGGAAGTTCAGAAGTGTGTGACCATAGATTAATGTCGGCGGCAATCAAAGATCAGAAAGCTGTGCATGCCGACATGGGTTATTGGATAGAGAGCTCAAAAAACCAGACCTGGCAGATAGAGAAAGCATCCCTCATTGAGGTGAAAACATGTCTGTGGCCCAAAACCCACACACTGTGGAGCAATGGGGTGCTGGAAAGTCAGATGCTCATTCCAAGATCATATGCAGGCCCTTTTTCACAGCACAATTACCGCCAGGGCTATGCCACGCAAACCGCGGGCCCATGGCACTTAGGCAAATTGGAGATAGACTTTGGAGAATGCCCCGGAACAACAGTTAAAATTCAGGAAGATTGTGACCATAGAGGCCCATCTTTGAGGACCACCACTGCATCTGGAAAACTGGTTACGCAATGGTGCTGCCGCTCCTGCACGATGCCTCCCTTAAGGTTCTTGGGGGAAGACGGATGTTGGTATGGGATGGAGATTAGGCCCTTGAGTGAAAAAGAAGAGAACATGGTCAAATCACAGGTAACAGCCGGACAGGGTACATCAGAAACTTTTTCTATGGGGCTGCTATGCCTGACCTTGTTCGTGGAAGAATGCTTGAGGAGAAGAGTCACTAGGAAACACATGATATTGGTTGTGGTAATCACCTTCTGTGCTATTATCTTAGGAGGTCTCACATGGATGGACTTACTGCGAGCCCTTATCATGTTAGGGGACACTATGTCTGGTAGAATAGGAGGACAGATTCACCTAGCCATCATGACAGTGTTCAAGATGTCACCAGGATATGTGCTGGGTGTGTTTTTAAGAAAACTTACTTCAAGAGAGACAGCGCTAATGGTAATAGGAATGGCCATGACAACGGTGTTTTCAATTCCACATGACCTCATGGAACTCATTGATGGAATATCATTGGGGCTGATATTACTAAAAATAGTAACACACTTTGATAACACCCAAGTGGGAACCTTAGCCCTTTCCCTGACTTTCATAAGATCAACAACACCATTAGTCATGGCTTGGAGGACCATCATGGCTGTGTTCTTCGTGATCACACTTATTCCTTTGTGCAGGACAAGCTGTCTTCAAAAACAGTCCCATTGGGTAGAAATAACAGCACTTATCTTAGGAGCCCAGGCTTTGCCAGTGTACCTAATGACTCTCATGAAAGGAGCCTCAAGAAGATCTTGGCCTCTTAATGAGGGTATAATGGCTGTGGGTTTGGTGAGCCTCTTAGGAAGCGCCCTCCTAAAGAATGATGTTCCTTTAGCTGGCCCAATGGTGGCAGGAGGCTTACTTCTAGCGGCTTACGTAATGAGTGGCAGCTCAGCAGACCTGTCACTAGAGAAGGCTGCCAATGTACAGTGGGATGAAATGGCGGACATAACTGGCTCAAGCCCAATCATAGAAGTGAAGCAGGATGAAGATGGCTCTTTCTCCATACGGGACGTCGAGGAAACCAACATGATAACCCTCTTGGTGAAACTGGCGCTGATAACAGTATCAGGTCTCTACCCCTTGGCAATTCCAGTCACAATGGCACTATGGTATATTTGGCAAGTGAAAACACAAAGATCAGGAGCTCTGTGGGACGTCCCCTCGCCCGCTGCCACTCAGAAAGCCACACTGTCTGAAGGGGTGTATAGGATCATGCAAAGAGGGCTGTTTGGGAAAACTCAGGTTGGAGTAGGGATACACATGGAGGGTGTATTCCACACAATGTGGCACGTGACAAGAGGATCAGTGATCTGCCATGAGACAGGGAGATTAGAGCCATCTTGGGCTGACGTCAGGAATGACATGATATCATACGGTGGGGGATGGAGGCTCGGAGACAAATGGGATAAAGAAGAAGATGTTCAGGTCCTAGCCATAGAACCAGGAAAAAATCCTAGACATGTCCAAACGAAACCAGGCCTTTTCAAGACCCTAACTGGAGAAATTGGAGCAGTAACTCTGGATTTCAAACCTGGAACGTCTGGCTCTCCTATCATCAACAAGAAAGGGAAAGTTATTGGACTCTATGGAAATGGAGTAGTTACCAAATCAGGTGATTACGTCAGTGCCATAACGCAAGCCGAAAGAATTGGTGAGCCAGATTATGAAGTAGATGAGGACATTTTTCGAAAGAAAAGATTAACTATAATGGACTTACACCCCGGAGCTGGAAAGACAAAAAGAATTCTCCCATCAATAGTCAGAGAAGCTTTGAAAAGGAGGCTGCGAACCTTGATTTTGGCTCCCACGAGAGTGGTGGCGGCCGAGATGGAAGAGGCCCTACGCGGACTGCCAATCCGCTATCAGACCCCAGCTGTGAAATCAGAGCACACAGGAAGAGAGATTGTAGACCTCATGTGCCATGCAACCTTCACAACGAGACTTTTGTCATCAACCAGGGTTCCAAATTACAACCTTATAGTGATGGATGAAGCACATTTTACTGACCCTTGTAGTGTCGCGGCTAGAGGATACATCTCAACCAGGGTGGAAATGGGAGAGGCAGCAGCTATCTTCATGACTGCAACCCCTCCTGGATCGATAGATCCCTTCCCCCAGAGCAACAGCCCAATAGAAGACATCGAGAGGGAAATCCCCGAAAGGTCATGGAACACAGGGTTCGACTGGATAACAGACTACCAAGGGAAAACTGTGTGGTTTGTTCCCAGCATAAAAGCCGGAAATGACATCGCAAATTGTTTGAGAAAGTCGGGAAAGAGAGTGATCCAGTTGAGCAGAAAAACCTTTGACACAGAGTATCCAAAGACGAAACTCACGGATTGGGATTTTGTGGTCACCACAGACATATCTGAAATGGGGGCCAATTTTAGAGCTGGGAGAGTGATAGACCCCAGGAGATGCCTCAAGCCAGTTATCCTAACAGATGGGCCAGAGAGAGTTATTCTAGCAGGTCCAATCCCAGTAACTCCAGCAAGTGCCGCTCAGAGAAGAGGGCGAATAGGTAGGAATCCAGCACAAGAAGATGACCAATATGTTTTCTCCGGAGACCCACTAAAGAATGATGAAGATCATGCTCACTGGACAGAAGCAAAGATGTTGCTTGACAATATCTACACCCCTGAAGGGATAATTCCAACATTGTTTGGTCCGGAAAGGGAAAAAACCCAAGCCATTGATGGAGAGTTTCGCCTCAGAGGGGAACAAAGGAAGACTTTCGTGGAATTGATGAGGAGAGGAGACCTTCCGGTGTGGCTGAGCTACAAGGTAGCTTCTGCCGGTATCTCTTACAAAGACCGAGAATGGTGCTTCACAGGAGAAAGGAATAACCAAATTTTAGAAGAAAACATGGAGGTTGAAATCTGGACTAGAGAGGGAGAAAAGAAAAAGCTAAGGCCAAAATGGTTAGATGCACGTGTGTACGCTGACCCCATGGCTTTGAAGGATTTCAAGGAGTTCGCCAGTGGAAGAAAGAGCACAACTCTTGACATCCTAACAGAGATCGCCACTTTGCCAACCTACCTTTCCTCTAAGGCCAAACTAGCCCTTGACAACATAGTCATGCTCCACACAACAGAAAAAGGAGGGAGGGCCTACCAACACGCCCTGAACGAACTCCCGGAGTCACTGGAAACACTCATGCTCGTAGCCCTACTAGGTGCTATGACAGCCGGTATCTTCCTGTTTTTTATGCAGGGGAAAGGAATAGGGAAATTGTCAATGGGTCTGATAGCTATAGCTGTGGCCAGTGGCTTGCTCTGGGTAGCGGAAATTCAGCCCCAGTGGATAGCAGCTTCAATCATACTGGAGTTTTTTCTTATGGTGCTGTTGATACCAGAACCAGAAAAACAAAGGACCCCACAAGACAATCAATTGATCTACGTTATATTGACTATTCTCACCATTATTGGTCTCATAGCAGCCAATGAGATGGGGCTGATTGAAAAAACAAAAACGGACTTTGGGTTCTACCAGGTAAAAACAGAAACCACCATTCTTGATGTGGATTTGAGACCAGCCTCAGCATGGACACTCTATGCAGTGGCCACCACTATTCTGACTCCCATGCTGAGACACACCATAGAGAACACGTCTGCCAACTTATCTCTAGCAGCCATTGCCAACCAGGCAGCTGTCCTAATGGGACTTGGAAAAGGATGGCCGCTCCACAGAATGGACCTCGGTGTGCCGCTGTTAGCTATGGGATGTTATTCCCAAGTGAACCCAACAACCCTGACAGCATCCCTAGTCATGCTTTTAATCCATTATGCCATAATAGGTCCAGGATTGCAGGCAAAAGCCACAAGAGAGGCCCAGAAAAGGACAGCTGCTGGGATCATGAAGAACCCCACGGTGGACGGGATAACAGTAATAGATTTAGAACCAATATCCTATGACCCAAAATTTGAAAAGCAGTTAGGGCAAGTCATGCTACTAGTCCTGTGTGTTGGACAATTGCTTTTGATGAGAACAACCTGGGCTCTCTGCGAAGTATTAACTTTGGCCACAGGACCAATCATGACCTTGTGGGAGGGCAACCCGGGAAGGTTTTGGAACACGACCATAGCTGTATCCACAGCCAACATTTTTAGAGGAAGCTACCTGGCGGGAGCTGGACTAGCTTTTTCGCTCATAAAGAATGCACAAACCCCTAGGAGGGGAACTGGGACCACAGGAGAGACACTGGGAGAGAAGTGGAAGAGACAGCTAAACTCATTAGACAGAAAAGAGTTTGAAGAGTACAAAAGAAGTGGAATATTAGAAGTGGATAGGACTGAGGCCAAGTCTGCCCTAAGAGATGGATCTAAAATCAAGCATGCGGTGTCCAGAGGGTCTAGTAAGATCAGATGGATTGTTGAAAGAGGGATGATAAAGCCAAAAGGAAAGGTCGTGGATCTTGGTTGCGGGAGGGGAGGATGGTCCTATTACATGGCGACACTCAAGAACGTGACTGAAGTGAAAGGGTATACAAAAGGAGGCCCAGGACATGAAGAACCAATTCCCATGGCTACTTATGGCTGGAATTTGGTCAAACTCCATTCAGGGGTTGATGTGTTCTACAAACCCACTGAGCAGGTGGACACCCTGCTCTGTGACATTGGGGAGTCATCCTCCAATCCAACAATAGAGGAAGGAAGAACATTGAGAATCTTGAAGATGGTGGAGCCATGGCTCTCTTCAAAACCTGAGTTCTGCATCAAAGTTCTCAACCCCTACATGCCGACAGTTATAGAAGAGTTGGAGAAACTACAGAGAAGACATGGTGGAAGCCTCGTCAGATGCCCGCTATCCAGGAATTCTACCCATGAGATGTATTGGGTGTCAGGTGCGTCGGGAAACATCGTGAGTTCTGTGAACACAATATCAAAGATGCTGTTGAACAGGTTCACAACAAGGCATAGGAAACCCACTTATGAGAAGGACGTAGATCTTGGGGCAGGAACGAGAAGTGTCTCCACTGAAACAGAAAAACCAGACATGACAATCATTGGGAGAAGGCTTCAGAGATTGCAAGAAGAGCACAAAGAAACCTGGCACTATGACCAGGAAAATCCATACAGAACCTGGGCGTATCATGGAAGCTATGAAGCTCCTTCGACAGGCTCAGCATCCTCCATGGTGAACGGGGTAGTAAAACTGCTGACAAAACCTTGGGATGTGATTCCAATGGTGACCCAGTTGGCCATGACAGACACAACCCCTTTTGGGCAACAAAGAGTGTTCAAGGAGAAGGTGGATACCAGAACACCACAACCAAAACTTGGCACACGAATGATTATGACCACGACAGCCAATTGGTTGTGGGCCCTCCTCGGGAAGAAGAAAAGTCCCAGACTGTGCACAAGGGAAGAGTTCATCTCAAAAGTTAGGTCAAATGCAGCCATAGGCGCAGTCTTTCAAGAAGAACAGGGATGGACATCAGCCAGTGAAGCTGTGAATGACAGCCGGTTCTGGGAACTGGTTGACAAAGAAAGGGCTCTGCACCAGGAAGGAAAATGTGAATCGTGTGTCTATAACATGATGGGGAAACGTGAGAAAAAATTAGGAGAGTTTGGTAGGGCCAAGGGAAGCCGAGCAATCTGGTACATGTGGCTGGGGGCGCGGTTCCTGGAATTTGAAGCCCTGGGTTTTTTGAATGAAGATCACTGGTTTAGCAGAGAAAACTCATGGAGTGGAGTGGAAGGAGAAGGCCTGCACAGTTTGGGATACATCTTGGAGGACATAGACAAGAAGGATGGAGACCTGATATATGCTGACGACACAGCAGGCTGGGACACGAGAATCACTGAGGATGACCTTTTAAATGAAGAACTGATCACAGAACAGATGGCCCCTCACCACAAGACCCTAGCCAAAGCCATTTTCAAACTAACCTATCAAAACAAAGTGGTGAAAGTCCTCAGACCCACACCGAAAGGAGCGGTAATGGACATTATATCCAGGAAAGACCAAAGAGGCAGTGGACAGGTTGGAACATATGGTTTAAATACATTTACTAACATGGAAGTTCAACTCATCCGCCAAATGGAAGCTGAAGGAGTCATCACACAAGACGACATGCAGAACCCAAAAGGGTTGAAAGAAAGAGTTGAGAAATGGCTGAAAGAGTGTGGCGTCGACAGGTTGAAGAGGATGGCAATCAGTGGAGATGATTGCGTGGTGAAGCCCCTAGATGAGAGGTTTAGCACCTCCCTCCTCTTCTTGAATGACATGGGAAAGGTGAGGAAAGACGTCCCGCAATGGGAACCATCCAAGGGATGGAAAAACTGGCAAGAGGTTCCCTTTTGCTCCCACCATTTTCACAAGATCTTCATGAAAGATGGCCGCTCACTGGTTGTTCCATGCAGAAACCAGGATGAACTGATAGGAAGAGCCAGAATCTCGCAGGGGGCTGGATGGAGCTTGAGAGAAACAGCCTGTCTGGGCAAAGCTTACGCCCAGATGTGGTCGCTTATGTACTTCCATAGAAGGGACCTGCGCCTAGCCTCCATGGCCATATGCTCAGCAGTTCCAACTGAATGGTTTCCAACAAGCAGAACAACATGGTCAATCCATGCTCAACACCAGTGGATGACCACTGAAGACATGCTTAAAGTGTGGAACAGAGTGTGGATAGAAGACAACCCCAATATGACTGACAAGACTCCAGTCCATTCGTGGGAAGACATACCTTACCTAGGGAAAAGAGAGGATCTGTGGTGTGGATCCCTGATTGGACTTTCTTCCAGAGCCACCTGGGCGAAGAACATTCACACGGCCATAACCCAGGTCAGGAATCTGATCGGAAAAGAGGAATACGTGGATTACATGCCAGTCATGAAAAGATACAGCGCTCCTTCCGAGAGTGAAGGAGTTCTG
>JQ915086_c
ATGAACCAACGAAAAAAGGTGGCTAGACCACCTTTCAATATGCTGAAACGCGAGAGAAACCGCGTATCAACCCCTCAAGGGTTGGTGAAGAGATTCTCAACCGGACTTTTCTCTGGGAAAGGACCCTTACGGATGGTGCTAGCATTCATCACGTTTTTGCGAGTCCTTTCCATCCCGCCAACAGCAGGGATTCTGAAAAGATGGGGACAGTTGAAAAAGAATAAGGCCATCAAGATACTGATTGGATTCAGGAAGGAGATAGGTCGCATGTTAAACATCTTAAATAGGAGAAGAAGGTCAACAATGACATTGCTGTGTTTGATTCCCACCGTAATGGCATTTCACCTGTCAACAAGAGACGGCGAACCCCTCATGATAGTGGCAAAACACGAAAGGGGGAGACCTCTCTTGTTCAAGACAACAGAAGGAATCAACAAATGCACCCTCATTGCCATGGACCTGGGTGAAATGTGTGAAGACACTGTCACGTATAAATGCCCTCTACTGGTTAACACCGAACCTGAAGACATTGATTGCTGGTGCAATCTCACGTCCACCTGGGTCATGTACGGGACGTGCACCCAGAGCGGAGAGCGGAGGCGAGAGAAGCGCTCAGTAGCTTTAACACCACATTCAGGAATGGGATTGGAAACAAGAGCTGAGACATGGATGTCATCGGAAGGGGCTTGGAAACATGCTCAGAGAGTGGAAAGCTGGATACTCAGAAACCCAGGATTCGCGCTCCTGGCAGGATTTATGGCTTACATGATTGGGCAAACAGGAATCCAGCGAACTGTTTTCTTTGTCCTAATGATGCTAGTCGCCCCATCCTACGGAATGCGATGCGTAGGGGTAGGGAACAGAGACTTCGTGGAAGGAGTCTCGGGTGGAGCATGGGTCGACTTGGTGCTAGAACATGGAGGATGCGTCACAACCATGGCCCAGGGAAAACCAACCCTGGATTTTGAACTGACCAAGACAACAGCTAAGGAAGTGGCTCTGTTGAGAACCTATTGTATTGAAGCTTCGATATCAAACATAACCACAGCAACAAGATGTCCAACGCAAGGAGAGCCTTATCTCAAAGAGGAACAAGACCAACAGTACATTTGCCGGAGAGACGTGGTAGACAGAGGGTGGGGCAATGGCTGTGGCTTGTTTGGAAAAGGAGGAGTTGTGACATGTGCGAAGTTTTTATGCTCGGGGAAGATAACAGGCAATCTGGTCCAAATTGAAAACCTTGAATACACGGTAGTTGTGACAGTCCACAATGGAGACACCCATGCAGTAGGAAATGACACATCCAATCATGGAGTGACAGCCACGATAACTCCCAGGTCACCATCGGTAGAAGTTAAATTGCCGGACTATGGAGAACTAACACTTGACTGTGAACCCAGGTCTGGAATTGATTTCAATGAGATGATCCTGATGAAAATGAAAAAGAAAACGTGGCTTGTGCACAAGCAATGGTTTTTGGACCTACCTCTACCTTGGACAGCAGGAGCAGACACATCAGAAGTTCATTGGAATTACAAAGAGAGAATGGTGACATTCAAGGTTCCTCATGCCAAAAGACAGGATGTGACAGTGCTAGGATCTCAGGAGGGAGCTATGCACTCTGCCCTCGCCGGAGCAACAGAAGTGGATTCTGGTGATGGAAATCACATGTTTGCAGGACATCTCAAGTGCAAAGTCCGTATGGAGAAATTGAGAATTAAGGGAATGTCATACACGATGTGTTCAGGAAAGTTCTCAATTGACAAAGAGATGGCAGAAACACAGCATGGGACAACAGTGGTGAAAGTCAAGTATGAAGGCGCTGGAGCTCCGTGTAAAATCCCCATAGAGATAAGAGATGTGAACAAGGAGAAAGTAGTTGGGCGCATCATCTCATCTACCCCTTTTGCTGAGAATACCAACAGCGTAATCAACATAGAATTAGAACCCCCTTTTGGGGACAGCTACATAGTGATAGGTGTTGGAGATAGTGCATTAACACTCCATTGGTTCAGAAAAGGGAGCTCTATTGGCAAGATGTTTGAGTCCACATACAGAGGCGCAAAACGAATGGCCATTCTAGGTGAAACAGCTTGGGATTTTGGTTCTGTTGGTGGACTGTTTACATCACTGGGAAAGGCTGTACACCAAGTTTTTGGAAGTGTGTATACAACCATGTTTGGAGGGGTCTCATGGATGATTAGAATCCTAATTGGGTTCTTGGTATTGTGGATTGGCACGAATTCAAGAAATACTTCAATGGCAATGACGTGCATAGCTGTTGGAGGAATCACTCTGTTTCTAGGTTTCACAGTTCAAGCAGACATGGGTTGTGTGGTGTCATGGAATGGGAAGGAACTAAAATGTGGAAGCGGAATTTTTGTGGTTGACAACGTGCACACTTGGACAGAACAGTACAAATTCCAACCAGAGTCCCCAGCGAGGCTAGCGTCTGCAATACTGAATGCCCACAAAGATGGGGTCTGTGGAATCAGATCAACCACGAGGCTGGAAAATGTTATGTGGAAGCAAATAACCAACGAGCTAAACTATGTTCTCTGGGAAGGAGGACATGACCTCACTGTAGTGGCTGGGGACGTAAAGGGGGTGTTGACCAAAGGCAAGAGAGTACTCACACCTCCAGTGAATGATCTGAAATATTCATGGAAGACGTGGGGAAAAGCAAAAATCTTTACCCCAGAAGCAAGAAATAGCACATTTTTAATAGACGGACCAGACACCTCCGAATGCCCCAATGAACGAAGAGCATGGAACTTTTTTGAGGTAGAAGACTATGGATTTGGCATGTTTACGACCAACATATGGATGAAATTCCGAGAAGGAAGTTCAGAAGTGTGTGACCATAGATTAATGTCGGCGGCAATCAAAGATCAGAAAGCTGTGCATGCCGACATGGGTTATTGGATAGAGAGCTCAAAAAACCAGACCTGGCAGATAGAGAAAGCATCCCTCATTGAAGTGAAAACATGTCTGTGGCCCAAAACCCACACACTGTGGAGCAATGGGGTGCTGGAAAGTCAGATGCTCATTCCAAGATCATATGCAGGCCCTTTTTCACAGCACAATTACCGCCAGGGCTATGCCACGCAAACCGCGGGCCCATGGCACTTAGGCAAATTGGAGATAGACTTTGGAGAATGCCCCGGAACAACAGTTAAAATTCAGGAAGATTGTGACCATAGAGGCCCATCTTTGAGGACCACCACTGCATCTGGAAAACTGGTTACGCAATGGTGCTGCCGCTCCTGCACGATGCCTCCCTTAAGGTTCTTGGGGGAAGACGGATGTTGGTATGGGATGGAGATTAGGCCCTTGAGTGAAAAAGAAGAGAACATGGTCAAATCACAGGTAACAGCCGGACAGGGTACATCAGAAACTTTTTCCATGGGGCTGCTATGCCTGACCTTGTTCGTGGAAGAATGCTTGAGGAGAAGAGTCACTAGGAAACACATGATATTGGTTGTGGTAATCACCTTCTGTGCTATCATCTTAGGAGGTCTCACATGGATGGACTTACTGCGAGCCCTTATCATGTTAGGGGACACTATGTCTGGTAGAATAGGAGGACAGATTCACCTAGCCATCATGACAGTGTTCAAGATGTCACCAGGATATGTGCTGGGTGTGTTTTTAAGAAAACTTACTTCAAGAGAGACAGCGCTAATGGTAATAGGAATGGCCATGACAACGGTGTTTTCAATTCCACATGACCTCATGGAACTCATTGATGGAATATCATTGGGGCTGATATTACTAAAAATAGTAACACACTTTGATAACACCCAAGTGGGAACCTTAGCCCTTTCCCTGACTTTCATAAGATCAACAACACCATTAGTCATGGCTTGGAGGACCATCATGGCTGTGTTCTTCGTGATCACACTTATTCCTTTGTGCAGGACAAGCTGTCTTCAAAAACAGTCCCATTGGGTAGAAATAACAGCACTTATCTTAGGAGCCCAGGCTTTGCCAGTGTACCTAATGACTCTCATGAAAGGAGCCTCAAGAAGATCTTGGCCTCTTAATGAGGGTATAATGGCTGTGGGTTTGGTGAGCCTCTTAGGAAGCGCCCTCCTAAAGAATGATGTTCCTTTAGCTGGCCCAATGGTGGCAGGAGGCTTACTTCTAGCGGCTTACGTAATGAGTGGCAGCTCAGCAGACCTGTCACTAGAGAAGGCTGCCAATGTACAGTGGGATGAAATGGCGGACATAACTGGCTCAAGCCCAATCATAGAAGTGAAGCAGGATGAAGATGGCTCTTTCTCCATACGGGACGTCGAGGAAACCAACATGATAACCCTCTTGGTGAAACTGGCGCTGATAACAGTATCAGGTCTCTACCCCTTGGCAATTCCAGTCACAATGGCACTATGGTATATTTGGCAAGTGAAAACACAAAGATCAGGAGCTCTGTGGGACGTCCCCTCGCCCGCTGCCACTCAGAAAGCCACACTGTCTGAAGGGGTGTATAGGATCATGCAAAGAGGGCTGTTTGGGAAAACTCAGGTTGGAGTAGGGATACACATGGAAGGTGTATTCCACACAATGTGGCACGTGACAAGAGGATCAGTGATCTGCCATGAGACAGGGAGATTAGAGCCATCTTGGGCTGACGTTAGGAATGACATGATATCATACGGTGGGGGATGGAGGCTCGGAGACAAATGGGATAAAGAAGAAGATGTTCAGGTCCTAGCCATAGAACCAGGAAAAAATCCTAGACATGTCCAAACGAAACCAGGCCTTTTCAAGACCCTAACTGGAGAAATTGGAGCAGTAACTCTGGATTTCAAACCTGGAACGTCTGGCTCTCCTATCATCAACAAGAAAGGGAAAGTTATTGGACTCTATGGAAATGGAGTAGTTACCAAATCAGGTGATTACGTCAGTGCCATAACGCAAGCCGAAAGAATTGGTGAGCCAGATTATGAAGTAGATGAGGACATTTTCCGAAAGAAAAGATTAACTATAATGGACTTACACCCCGGAGCTGGAAAGACAAAAAGAATTCTCCCATCAATAGTCAGAGAAGCTTTGAAAAGGAGGCTGCGAACCTTGATTTTGGCTCCCACGAGAGTGGTGGCGGCCGAGATGGAAGAGGCCCTACGCGGACTGCCAATCCGCTATCAGACCCCAGCTGTGAAATCAGAGCACACAGGAAGAGAGATTGTAGACCTCATGTGCCATGCAACCTTCACAACGAGACTTTTGTCATCAACCAGGGTTCCAAATTACAACCTTATAGTGATGGATGAAGCACATTTTACTGACCCTTGTAGTGTCGCGGCTAGAGGATACATCTCAACCAGGGTGGAAATGGGAGAGGCAGCAGCTATCTTCATGACTGCAACCCCTCCTGGATCGATAGATCCCTTCCCCCAGAGCAACAGCCCAATAGAAGACATCGAGAGGGAAATCCCCGAAAGGTCATGGAACACAGGGTTCGACTGGATAACAGACTACCAAGGGAAAACTGTGTGGTTTGTTCCCAGCATAAAAGCCGGAAATGACATCGCAAATTGTTTGAGAAAGTCGGGAAAGAGAGTGATCCAGTTGAGCAGAAAAACCTTTGACACAGAGTATCCAAAGACGAAGCTCACGGACTGGGATTTTGTGGTCACCACAGACATATCTGAAATGGGGGCCAATTTTAGAGCTGGGAGAGTGATAGACCCCAGGAGATGCCTCAAGCCAGTTATCCTAACAGATGGGCCAGAGAGAGTTATTCTAGCAGGTCCAATCCCAGTAACTCCAGCAAGTGCCGCTCAGAGAAGAGGGCGAATAGGTAGGAATCCAGCACAAGAAGATGACCAATATGTTTTCTCCGGAGACCCACTAAAGAATGATGAAGATCATGCTCACTGGACAGAAGCAAAGATGTTGCTTGACAATATCTACACCCCTGAAGGGATAATTCCAACATTGTTTGGTCCGGAAAGGGAAAAAACCCAAGCCATTGATGGAGAGTTTCGCCTCAGAGGGGAACAAAGGAAGACTTTCGTGGAATTGATGAGGAGAGGAGACCTTCCGGTGTGGCTGAGCTACAAGGTAGCTTCTGCCGGTATCTCTTATAAAGACCGAGAATGGTGCTTCACAGGAGAAAGGAATAACCAAATTTTAGAAGAAAACATGGAGGTTGAAATCTGGACTAGAGAGGGAGAAAAGAAAAAGCTAAGGCCAAAATGGTTAGATGCACGTGTGTACGCTGACCCCATGGCTTTGAAGGATTTCAAGGAGTTCGCCAGTGGAAGAAAGAGCACAACTCTTGACATCCTAACAGAGATCGCCACTTTGCCAACCTACCTTTCCTCTAAGGCCAAACTAGCCCTTGACAACATAGTCATGCTCCACACAACAGAAAAAGGAGGGAGAGCCTACCAACACGCCCTGAACGAACTCCCGGAGTCACTGGAAACACTCATGCTCGTAGCCCTACTAGGTGCTATGACAGCCGGTATCTTCCTGTTTTTTATGCAGGGGAAAGGAATAGGGAAATTGTCAATGGGTCTGATAGCTATAGCTGTGGCCAGTGGCTTGCTCTGGGTAGCGGAAATTCAGCCCCAGTGGATAGCAGCTTCAATCATACTAGAGTTTTTTCTTATGGTGCTGTTGATACCAGAACCAGAAAAACAAAGGACCCCACAAGACAATCAATTGATCTACGTTATATTGACTATTCTCACCATTATTGGTCTCATAGCAGCCAATGAGATGGGGCTGATTGAAAAAACAAAAACGGACTTTGGGTTCTACCAGGTAAAAACAGAAACCACCATTCTTGATGTGGATTTGAGACCAGCCTCAGCATGGACACTCTATGCAGTGGCCACCACTATTCTGACTCCCATGCTGAGACACACCATAGAGAACACGTCTGCCAACTTATCTCTAGCAGCCATTGCCAACCAGGCAGCTGTCCTAATGGGACTTGGAAAAGGATGGCCGCTCCACAGAATGGACCTCGGTGTGCCGCTGTTAGCTATGGGATGTTATTCCCAAGTGAACCCAACAACCCTGACAGCATCCCTAGTCATGCTTTTAATCCATTATGCCATAATAGGTCCAGGATTGCAGGCAAAAGCCACAAGAGAGGCCCAGAAAAGGACAGCTGCTGGGATCATGAAGAACCCCACGGTGGACGGGATAACAGTAATAGATTTAGAGCCAATATCCTATGACCCAAAATTTGAAAAGCAGTTAGGGCAAGTCATGCTACTAGTCCTGTGTGTTGGACAATTACTTTTGATGAGAACAACCTGGGCTCTCTGCGAAGTATTAACTTTGGCCACAGGACCAATCATGACCTTGTGGGAGGGCAACCCGGGAAGGTTTTGGAACACGACCATAGCTGTATCCACAGCCAACATTTTTAGAGGAAGCTACCTGGCGGGAGCTGGACTAGCTTTTTCGCTCATAAAGAATGCACAAACCCCTAGGAGGGGAACTGGGACCACAGGAGAGACACTGGGAGAGAAGTGGAAGAGACAGCTAAACTCATTAGACAGAAAAGAGTTTGAAGAGTACAAAAGAAGTGGAATATTAGAAGTGGATAGGACTGAGGCCAAGTCTGCCCTAAGAGATGGATCTAAAATCAAGCATGCGGTGTCCAGAGGGTCTAGTAAGATCAGATGGATTGTTGAAAGAGGGATGATAAAGCCAAAAGGAAAGGTCGTGGATCTTGGTTGCGGGAGGGGAGGATGGTCCTATTACATGGCGACACTCAAGAACGTGACTGAAGTGAAAGGGTATACAAAAGGAGGCCCAGGACATGAAGAACCAATTCCCATGGCTACTTATGGCTGGAATTTGGTCAAACTCCATTCAGGGGTTGATGTGTTCTACAAACCCACTGAGCAGGTGGACACCCTGCTCTGTGACATTGGGGAGTCATCCTCCAATCCAACAATAGAGGAAGGAAGAACATTGAGAATCTTGAAGATGGTGGAGCCATGGCTCTCTTCAAAACCTGAGTTCTGCATCAAAGTTCTCAACCCCTACATGCCGACAGTTATAGAAGAGTTGGAGAAACTACAGAGAAGACATGGTGGAAGCCTCGTCAGATGCCCGCTATCCAGGAATTCTACCCATGAGATGTATTGGGTGTCAGGTGCGTCGGGAAACATCGTGAGTTCTGTGAACACAATATCAAAGATGCTGTTGAACAGGTTCACAACAAGGCATAGGAAACCCACTTATGAGAAGGACGTAGATCTTGGGGCAGGAACGAGAAGTGTCTCCACTGAAACAGAAAAACCAGACATGACAATCATTGGGAGAAGGCTTCAGAGATTGCAAGAAGAGCACAAAGAAACCTGGCACTATGACCAGGAAAATCCATACAGAACCTGGGCGTATCATGGAAGCTATGAAGCTCCTTCGACAGGCTCAGCATCCTCCATGGTGAACGGGGTAGTAAAACTGCTGACAAAACCTTGGGATGTGATTCCAATGGTGACCCAGTTGGCCATGACAGACACAACCCCTTTTGGGCAACAAAGAGTGTTCAAGGAGAAGGTGGATACCAGAACACCACAACCAAAACTTGGCACACGAATGATTATGACCACGACAGCCAATTGGTTGTGGGCCCTCCTCGGGAAGAAGAAAAGTCCCAGACTGTGCACAAGGGAAGAGTTCATCTCAAAAGTTAGGTCAAATGCAGCCATAGGCGCAGTCTTTCAAGAAGAACAGGGATGGACATCAGCCAGTGAAGCTGTGAATGACAGCCGGTTCTGGGAACTGGTTGACAAAGAAAGGGCTCTGCACCAGGAAGGAAAATGTGAATCGTGTGTCTATAACATGATGGGGAAACGTGAGAAAAAATTAGGAGAGTTTGGTAGGGCCAAGGGAAGCCGAGCAATCTGGTACATGTGGCTGGGGGCGCGGTTCCTGGAATTTGAAGCCCTGGGTTTTTTGAATGAAGATCACTGGTTTAGCAGAGAAAACTCATGGAGTGGAGTGGAAGGAGAAGGCCTGCACAGATTGGGATACATCTTGGAGGACATAGACAAGAAGGATGGAGACCTGATATATGCTGACGACACAGCAGGCTGGGACACGAGAATCACTGAGGATGACCTTTTAAATGAAGAACTGATCACAGAACAGATGGCCCCTCACCACAAGACCCTAGCCAAAGCCATTTTCAAACTAACCTATCAAAACAAAGTGGTGAAAGTCCTCAGACCCACACCGAAAGGAGCGGTAATGGACATTATATCCAGGAAAGACCAAAGAGGCAGTGGACAGGTTGGAACATATGGTTTAAATACATTCACTAACATGGAAGTTCAACTCATCCGCCAAATGGAAGCTGAAGGAGTCATCACACAAGACGACATGCAGAACCCAAAAGGGTTGAAAGAAAGAGTTGAGAAATGGCTGAAAGAGTGTGGCGTCGACAGGTTGAAGAGGATGGCAATCAGTGGAGATGATTGCGTGGTGAAGCCCCTAGATGAGAGGTTTAGCACCTCCCTCCTCTTCTTGAATGACATGGGAAAGGTGAGGAAAGACGTCCCGCAATGGGAACCATCCAAGGGATGGAAAAACTGGCAAGAGGTTCCCTTTTGCTCCCACCATTTTCACAAGATCTTCATGAAAGATGGCCGCTCACTGGTTGTTCCATGCAGAAACCAGGATGAACTGATAGGAAGAGCCAGAATCTCGCAGGGGGCTGGATGGAGCTTGAGAGAAACAGCCTGTCTGGGCAAAGCTTACGCCCAGATGTGGTCGCTTATGTACTTCCATAGAAGGGACCTGCGCCTAGCCTCCATGGCCATATGCTCAGCAGTTCCAACTGAATGGTTTCCAACAAGCAGAACAACATGGTCAATCCATGCTCAACACCAGTGGATGACCACTGAAGATATGCTTAAAGTGTGGAACAGAGTGTGGATAGAAGACAACCCCAATATGACTGACAAGACTCCAGTCCATTCGTGGGAAGACATACCTTACCTAGGGAAAAGAGAGGATCTGTGGTGTGGATCCCTGATTGGACTTTCTTCCAGAGCCACCTGGGCGAAGAACATTCACACGGCCATAACCCAGGTCAGGAATCTGATCGGAAAAGAGGAATACGTGGATTACATGCCAGTCATGAAAAGATACAGCGCTCCTTCCGAGAGTGAAGGAGTTCTG
>JQ915085_c
ATGAACCAACGAAAAAAGGTGGTTAGACCACCTTTCAATATGCTGAAACGCGAGAGAAACCGCGTATCAACCCCTCAAGGGTTGGTGAAGAGATTCTCAACCGGACTTTTCTCCGGGAAAGGACCCTTACGGATGGTGCTAGCATTCATCACGTTTTTGCGAGTTCTTTCCATCCCGCCAACAGCAGGGATTCTGAAAAGATGGGGACAGTTGAAAAAGAATAAGGCCATCAAGATACTGATTGGATTCAGGAAGGAGATAGGTCGCATGTTAAACACCTTGAATAGGAGAAGAAGGTCAACAATGACATTGCTGTGTTTAATTCCTACCGTAATGGCGTTTCACCTGTCAACAAGAGACGGCGAACCCCTCATGATAGTGGCAAAACACGAAAGGGGGAGACCTCTCTTGTTTAAGACAACAGAAGGAATCAACAAATGCACCCTCATTGCCATGGACCTGGGTGAAATGTGTGAAGACACTGTCACTTACAAATGTCCTCTACTGGTTAACACCGAACCTGAAGACATTGATTGCTGGTGCAATCTCACGTCCACCTGGGTCATGTACGGGACATGCACCCAGAGCGGAGAACGGAGGCGAGAGAAGCGCTCAGTAGCTTTAACACCACATTCAGGAATGGGATTGGAAACAAGAGCTGAGACATGGATGTCATCGGAAGGGGCTTGGAAACATGCTCAGAGAGTGGAAAGCTGGATACTCAGAAACCCAGGATTCGCGCTCCTGGCAGGATTTATGGCTTACATGATTGGGCAAACAGGAATCCAGCGAACTGTTTTCTTTGTCCTAATGATGCTAGTCGCCCCATCCTACGGAATGCGATGCGTAGGGGTAGGGAACAGAGACTTCGTGGAAGGAGTCTCGGGTGGAGCATGGGTCGACTTGGTGCTAGAACATGGAGGATGCGTCACAACCATGGCCCAGGGAAAACCAACCCTGGATTTTGAACTGACCAAGACAACAGCTAAGGAAGTGGCTCTGTTGAGAACCTATTGTATTGAAGCTTCGATATCAAACATAACCACAGCAACAAGATGTCCAACGCAAGGAGAGCCTTATCTCAAAGAGGAACAAGACCAACAGTACATTTGCCGGAGAGACGTGGTAGACAGAGGGTGGGGCAATGGCTGTGGCTTGTTTGGAAAAGGAGGAGTTGTGACATGTGCGAAGTTTTTATGCTCGGGGAAGATAACAGGCAATCTGGTCCAAATTGAAAACCTTGAATACACGGTAGTTGTGACAGTCCACAATGGAGACACCCATGCAGTAGGAAATGACACATCCAATCATGGAGTGACAGCCACGATAACTCCCAGGTCACCATCGGTAGAAGTTAAATTGCCGGACTATGGAGAACTAACACTTGACTGTGAACCCAGGTCTGGAATTGATTTCAATGAGATGATCCTGATGAAAATGAAAAAGAAAACGTGGCTTGTGCACAAGCAATGGTTTTTGGACCTACCTCTACCTTGGACAGCAGGAGCAGACACATCAGAAGTTCATTGGAATTACAAAGAGAGAATGGTGACATTCAAGGTTCCTCATGCCAAGAGACAGGATGTGACAGTGCTAGGATCTCAGGAGGGAGCTATGCATTCTGCCCTCGCCGGAGCCACAGAAGTGGATTCTGGTGATGGAAATCACATGTTTGCAGGACATCTCAAGTGCAAAGTCCGTATGGAGAAATTGAGAATTAAGGGAATGTCATACACGATGTGTTCAGGAAAGTTCTCAATAGACAAAGAGATGGCAGAAACACAGCATGGGACAACAGTGGTGAAAGTCAAGTACGAAGGCGCTGGAGCTCCGTGTAAAGTCCCCATAGAGATAAGAGATGTGAACAAGGAAAAAGTAGTTGGGCGCATCATCTCATCTACTCCCTTTGCTGAGAATACCAACAGCGTAACCAACATAGAATTAGAACCCCCTTTTGGGGACAGCTACATAGTGATAGGTGTTGGAGATAGTGCATTAACACTCCATTGGTTCAGGAAAGGGAGCTCCATTGGCAAGATGTTTGAGTCCACATACAGAGGTGCAAAACGAATGGCCATTTTAGGTGAAACAGCTTGGGATTTTGGTTCTGTTGGTGGACTGTTCACATCACTGGGAAAGGCTGTACACCAAGTTTTTGGAAGTGTGTATACAACCATGTTTGGAGGGGTCTCATGGATAATTAGAATCCTAATTGGGTTCTTAGTACTGTGGATTGGCACGAATTCAAGAAATACTTCAATGGCAATGACGTGCATAGCTGTTGGAGGAATCACTCTGTTTCTAGGTTTCACAGTTCAAGCAGACATGGGTTGTGTGGTGTCATGGAATGGGAAGGAACTAAAATGTGGAAGCGGAATCTTTGTGGTTGACAACGTGCACACTTGGACAGAACAGTACAAATTCCAACCAGAGTCCCCAGCGAGGCTAGCGTCTGCAATATTGAATGCCCACAAAGATGGGGTCTGTGGAATCAGATCAACCACGAGGCTGGAAAATGTTATGTGGAAGCAAATAACCAACGAGCTAAACTATGTTCTCTGGGAAGGAGGACATGACCTCACTGTAGTGGCTGGGGACGTGAAAGGGGTGTTGACTAAAGGCAAGAGAGCACTCACACCTCCAGTGAATGATCTGAAATATTCATGGAAGACATGGGGAAAAGCAAAAATCTTTACCCCAGAAGCAAGAAATAGCACATTTTTAATAGACGGACCAGACACCTCCGAATGCCCCAATGAACGAAGAGCATGGAACTTTTTTGAGGTAGAAGACTATGGATTTGGCATGTTTACGACCAACATATGGATGAAATTCCGAGAAGGAAGTTCAGAAGTGTGTGACCATAGATTAATGTCGGCGGCAATCAAAGATCAGAAAGCTGTGCATGCTGACATGGGTTATTGGATAGAGAGCTCAAAAAACCAGACCTGGCAGATAGAGAAAGCATCCCTTATTGAAGTGAAAACATGTCTGTGGCCCAAAACTCACACGCTATGGAGCAATGGAGTGCTGGAAAGTCAGATGCTCATTCCAAGATCATATGCAGGCCCTTTTTCACAGCACAATTACCGCCAGGGCTATGCCACGCAAACCGCGGGCCCATGGCACTTGGGCAAATTGGAGATAGACTTTGGAGAATGTCCCGGAACAACAGTCACAATTCAGGAGGATTGTGACCATAGAGGCCCATCTTTGAGGACCACCACTGCATCTGGAAAACTGGTCACGCAGTGGTGCTGCCGCTCCTGCACGATGCCTCCCTTAAGGTTCTTGGGAGAAGATGGATGCTGGTACGGGATGGAGATTAGGCCCTTGAGTGAAAAAGAAGAGAACATGGTCAAATCACAGGTAACAGCCGGACAGGGTACATCAGAAACTTTTTCTATGGGGCTGCTATGCCTGACCTTGTTCGTGGAAGAATGCTTAAGGAGAAGAGTCACTAGGAAACACATGATATTGGTTGTGGTAATCACCTTCTGTGCTATCATCCTAGGAGGTCTCACATGGGTGGACTTACTACGAGCCCTTATCATGTTAGGGGACACTATGTCTGGTAGAATAGGAGGACAGATTCACCTAGCCATCATGGCAGTGTTCAAGATGTCACCAGGATATGTGCTGGGTGTGTTTTTAAGGAAACTTACTTCAAGAGAGACAGCGCTGATGGTAATAGGAATGGCCATGACAACGGTGTTTTCAATTCCACGTGACCTCATGGAACTCATTGATGGAATATCATTGGGGTTGATATTACTAAAAATAGTAACACACTTTGACAACACCCAAGTGGGAACCTTAGCCCTTTCCCTGACTTTCATAAGATCAACAACACCATTAGTCATGGCTTGGAGGACCATCATGGTTGTGTTCTTTGTGGTCACACTCATTCCTTTGTGCAGGACAAGCTGTCTTCAAAAACAGTCCCATTGGGTAGAAATAACAGCACTTATCTTAGGAGCCCAGGCTTTGCCAGTGTACCTAATGACTCTCATGAAAGGAGCCTCAAGAAGATCTTGGCCTCTTAATGAGGGCATAATGGCTGTGGGTTTGGTGAGCCTCTTAGGAAGCGCCCTCCTAAAGAATGATGTTCCTTTAGCTGGCCCAATGGTGGCAGGAGGCTTACTTCTAGCGGCTTACGTAATGAGTGGTAGCTCAGCAGACCTGTCACTAGAGAAGGCTGCCAATGTGCAATGGGATGAAATGGCGGACATAACTGGCTCAAGCCCAATCATAGAAGTGAAGCAGGATGAAGATGGCTCTTTCTCCATACGAGACGTCGAGGAAACCAACATGATAACCCTCTTGGTGAAACTGGCGCTGATAACAGTATCAGGTCTTTACCCCTTGGCAATTCCAGTTACAATGGCACTATGGTATATTTGGCAAGTGAAAACACAAAGATCAGGAGCTCTGTGGGACGTCCCCTCACCCGCTGCCATTCAGAAAGCCACACTGTCTGAAGGGGTGTATAGGATCATGCAAAGAGGGTTGTTCGGGAAAACTCAGGTTGGAGTAGGGATACACATGGAAGGTGTATTCCACACAATGTGGCACGTAACAAGAGGATCAGTGATCTGCCATGAGACAGGGAGATTAGAGCCATCTTGGGCTGACGTTAGGAATGACATGATATCATACGGTGGGGGATGGAGGCTCGGAGACAAATGGGACAAAGAAGAAGATGTTCAGGTCCTAGCCATAGAACCAGGAAAAAATCCAAAACATGTTCAAACGAAACCAGGCCTTTTCAAGACCCTAACTGGAGAAATTGGAGCAGTAACTCTGGATTTCAAACCCGGAACGTCTGGCTCTCCTATCATAAACAAGAAAGGGAAAGTTATTGGACTCTATGGAAATGGAGTAGTTACCAAATCAGGTGATTACGTCAGTGCCATAACGCAAGCCGAAAGAATTGGTGAGCCAGATTATGAAGTGGATGAGGACATTTTTCGAAAGAAAAGGTTAACTATAATGGACTTACACCCCGGAGCCGGAAAGACAAAAAGAATTCTCCCATCAATAGTCAGAGAAGCTTTGAAAAGGAGGCTGCGAACCTTGATTTTGGCCCCCACAAGAGTGGTGGCGGCCGAGATGGAAGAGGCCTTACGCGGACTGCCAATCCGTTATCAGACCCCAGCTGTGAAATCAGAGCACACAGGAAGAGAGATTGTAGACCTTATGTGTCATGCAACCTTCACAACGAGACTTTTGTCATCAACCAGGGTTCCAAATTATAACCTCATAGTGATGGATGAAGCACATTTTACTGACCCTTGTAGTGTCGCAGCTAGAGGATACATTTCAACCAGGGTGGAAATGGGAGAGGCAGCAGCTATCTTCATGACTGCAACCCCTCCTGGATCGATAGATCCCTTCCCCCAGAGCAACAGCCCAATAGAAGACATCGAGAGGGAAATCCCAGAAAGGTCATGGAACACAGGGTTCGACTGGATAACAGACTACCAAGGGAAAACTGTGTGGTTTGTTCCCAGCATAAAAGCTGGAAATGACATTGCAAATTGTTTGAGAAAGTCGGGAAAGAAAGTAATCCAGTTGAGCAGAAAAACCTTTGACACAGAGTATCCAAAGACGAAACTCACGGACTGGGATTTTGTGGTCACCACAGACATATCTGAAATGGGAGCCAATTTCAGAGCTGGGAGAGTGATAGACCCCAGGAGATGCCTCAAGCCAGTTATCCTAACAGATGGGCCAGAGAGAGTTATTCTAGCAGGTCCAATTCCAGTAACTCCAGCAAGTGCCGCTCAGAGAAGAGGGCGAATAGGTAGGAATCCAGCACAAGAAGATGACCAATATGTTTTCTCCGGAGACCCACTAAAGAATGATGAAGATCATGCTCACTGGACAGAAGCAAAGATGCTGCTTGACAATATCTACACTCCTGAAGGGATAATTCCAACATTGTTTGGTCCGGAAAGGGAAAAAACTCAAGCCATTGATGGAGAGTTTCGCCTCAGAGGGGAACAAAGGAAGACTTTTGTGGAATTGATGAGGAGAGGAGACCTTCCGGTGTGGCTGAGCTACAAGGTAGCTTCTGCCGGTATATCTTATAAAGACCGAGAATGGTGCTTCACAGGGGAAAGGAATAACCAAATTTTAGAAGAAAACATGGAGGTTGAAATCTGGACTAGAGAGGGAGAAAAGAAAAAGTTAAGGCCAAAATGGTTAGATGCACGTGTGTACGCTGACCCCATGGCTTTGAAGGATTTCAAGGAGTTTGCCAGTGGAAGAAAGAGCATAACTCTTGACATCCTAACAGAGATTGCCACTTTGCCAACTTACCTTTCCTCTAAGGCCAAGCTAGCCCTTGACAACATAGTCATGCTCCACACAGCAGAAAAAGGAGGGAGGGCCTACCAACACGCCCTGAACGAACTCCCGGAGTCACTGGAAACACTCATGCTTGTAGCCCTACTAGGTGCTATGACAGCCGGTATCTTCCTGTTTTTCATGCAGGGGAAAGGAATAGGGAAATTGTCAATGGGTCTGATAGCCATAGCTGTGGCTAGCGGCTTGCTCTGGGTAGCAGAAATTCAGCCCCAGTGGATAGCAGCTTCAATCATACTGGAGTTTTTTCTTATGGTGCTGTTGATACCAGAACCAGAAAAACAAAGGACCCCACAAGACAATCAATTGATCTACGTTATATTGACCATTCTCACCATTATTGGTCTTATAGCAGCCAATGAGATGGGGCTGATTGAAAAAACAAAAACGGACTTTGGGTTCTACCAGGTAAAAACAGAAACCACCATTCTGGATGTAGATTTGAGACCAGCCTCAGCGTGGACACTCTATGCAGTGGCCACCACTATTCTGACTCCCATGCTGAGACACACCATAGAGAACACGTCTGCCAACCTATCTCTAGCAGCCATTGCCAACCAAGCAGCTGTCCTAATGGGACTTGGAAAAGGATGGCCGCTCCACAGAATGGACCTCGGTGTGCCGCTGCTAGCAATGGGATGTTATTCTCAAGTGAACCCAACAACCTTGACAGCATCCCTAGTCATGCTTTTAGTTCATTATGCCATAATAGGTCCAGGATTGCAGGCAAAAGCCACAAGAGAGGCCCAGAAAAGGACAGCTGCTGGGATCATGAAAAACCCCACTGTGGACGGGATAACAGTAATAGATCTAGAACCAATATCCTATGACCCAAAATTTGAAAAGCAATTAGGGCAAGTCATGCTACTAGTTCTGTGTGTTGGACAATTACTTTTGATGAGAACAACATGGGCTCTCTGCGAAGTATTGACTCTGGCCACAGGACCAATCATGACCTTGTGGGAGGGCAACCCAGGAAGGTTTTGGAACACAACCATAGCTGTATCCACAGCCAACATTTTTAGAGGAAGCTACTTGGCGGGAGCTGGACTAGCTTTTTCGCTCATAAAGAATGCACAAACTCCTAGGAGGGGAACTGGGACTACAGGAGAGACACTGGGAGAGAAGTGGAAGAGACAGCTAAACTCATTAGATAGAAAAGAGTTTGAAGAGTACAAAAGAAGTGGAATACTAGAAGTGGATAGGACTGAGGCCAAGTCTGCCCTAAGAGATGGATCTAAAATCAAGCATGCGGTGTCCAGAGGGTCTAGTAAGATCAGATGGATTGTTGAAAGAGGAATGATAAAACCAAAAGGAAAGGTCGTAGATCTTGGTTGCGGGAGGGGAGGATGGTCCTATTACATGGCGACACTCAAGAACGTGACTGAAGTGAAAGGATATACCAAAGGAGGTCCAGGACATGAAGAACCAATCCCCATGGCCACTTATGGTTGGAATTTGGTCAAACTCCATTCAGGGGTTGATGTGTTCTACAAACCCACTGAGCAGGTGGATACCCTGCTCTGTGACATTGGGGAGTCATCCTCTAATCCGACAATAGAGGAAGGAAGAACATTGAGAGTCTTGAAGATGGTGGAGCCATGGCTCTCTTCAAAACCTGAGTTCTGCATCAAAGTCCTCAACCCCTACATGCCGACAGTTATAGAAGAGCTGGAGAAACTGCAGAGAAGACATGGTGGAAGCCTCGTCAGATGCCCGTTATCCAGGAATTCTACCCATGAGATGTATTGGGTGTCAGGTGCGTCGGGAAACATCGTGAGTTCTGTGAACACAATATCAAAGATGCTGTTGAACAGGTTCACAACAAGGCATAGGAAACCCACTTATGAGAAGGACGTAGATCTTGGGGCAGGAACGAGAAGTGTCTCCACTGAAACAGAAAAACCAGACATGACAATCATTGGGAGAAGGCTTCAGAGATTGCGAGAAGAGCACAAAGAAACCTGGCACTATGACCAGGAAAACCCATACAGAACCTGGGCGTATCATGGAAGCTATGAAGCTCCTTCGACAGGCTCAGCATCCTCCATGGTGAACGGGGTAGTAAAACTGCTGACAAAACCTTGGGATGTGATTCCAATGGTGACTCAGTTGGCCATGACAGACACAACCCCTTTTGGGCAACAAAGAGTGTTCAAGGAGAAGGTGGATACCAGAACACCACAACCAAAACCCGGCACACGAATGATTATGACCACGACAGCCAATTGGTTGTGGGCCCTCCTCGGGAAGAAGAAAAGTCCCAGACTGTGCACAAGGGAAGAGTTCATCTCAAAAGTTAGGTCAAATGCAGCCATAGGCGCAGTCTTTCAGGAAGAACAGGGATGGACATCAGCCAGTGAAGCCGTGAATGACAGCCGGTTCTGGGAACTGGTTGACAAAGAAAGGGCTCTGCACCAGGAAGGAAAATGTGAATCGTGTGTCTACAACATGATGGGGAAACGTGAGAAAAAATTAGGAGAGTTTGGTAGGGCCAAGGGAAGCCGAGCGATCTGGTACATGTGGCTGGGGGCGCGGTTCCTGGAATTTGAAGCCCTGGGTTTCTTGAATGAAGATCACTGGTTCAGCAGAGAAAACTCATGGAGTGGAGTGGAAGGGGAAGGTCTACACAGATTGGGATACATCTTGGAGGACATAGATAAGAAGGATGGAGACCTGATATATGCTGACGACACAGCAGGCTGGGACACGAGAATCACTGAAGATGACCTTTTAAATGAAGAACTGATCACAGAACAGATGGCCCCTCACCACAAGACCCTAGCCAAAGCCATTTTCAAACTAACCTATCAAAACAAAGTGGTGAAAGTTCTCAGACCCACACCAAAAGGAGCGGTAATGGACATCATATCCAGGAAAGACCAAAGAGGTAGTGGACAGGTTGGAACATATGGTTTAAACACATTCACTAACATGGAAGTTCAACTCATCCGCCAAATGGAAGCTGAAGGAGTCATCACACAAGACGACATGCAGAACCCAAAAGGGTTGAAAGAAAGAGTTGAGAAATGGCTGAAAGAGTGTGGCGTCGACAGGTTGAAGAGGATGGCAATCAGTGGAGATGATTGCGTGGTGAAGCCCCTGGATGAGAGGTTTAGCACCTCCCTCCTCTTCTTGAATGACATGGGAAAGGTGAGAAAAGACATCCCGCAGTGGGAACCATCCAAGGGATGGAAAAACTGGCAAGAGGTTCCTTTTTGCTCCCACCATTTCCACAAGATCTTCATGAAAGATGGCCGCTCACTGGTTGTTCCATGCAGAAACCAGGATGAACTGATAGGAAGAGCCAGAATCTCGCAGGGGGCTGGATGGAGCTTGAGAGAAACAGCCTGTCTGGGCAAAGCTTACGCCCAGATGTGGTCGCTTATGTATTTCCATAGAAGGGACCTGCGCCTAGCCTCCATGGCCATATGCTCAGCAGTTCCAACAGAATGGTTTCCAACAAGCAGAACAACATGGTCAATCCACGCTCATCACCAGTGGATGACCACTGAAGATATGCTTAAAGTGTGGAACAGAGTGTGGATAGAAGATAACCCCAATATGACTGACAAGACTCCAGTCCATTCGTGGGAAGACATACCTTACCTAGGGAAAAGAGAGGATCTGTGGTGTGGATCCCTGATTGGACTTTCTTCCAGAGCCACCTGGGCGAAGAACATTCACACGGCCATAACCCAGGTCAGGAATCTGATCGGAAAAGAGGAATACGTGGATTACATGCCAGCCATGAAAAGATACAGCGCTCCTTTCGAGAGTGAAGGAGTTCTG
>JQ915084_c
ATGAACCAACGAAAAAAGGTGGCTAGACCACCTTTCAATATGCTGAAACGCGAGAGAAACCGCGTACCAACCCCTCAAGGGTTGGTGAAGAGATTCTCAATCGGACTTTTCTCTGGGAAAGGACCCTTACGGATGGTGCTAGCATTCATCACGTTTTTGCGAGTCCTTTCCATCCCGCCAACAGCAGGGATTCTGAAAAGATGGGGACAGTTGAAAAAGAATAAGGCCATCAAGATACTGATTGGATTCAGGAAGGAGATAGGTCGCATGTTAAACATCTTAAATAGGAGAAGAAGGTCAACAATGACATTGCTGTGTTTGATTCCCACCGTAATGGCATTTCACCTGTCAACAAGAGACGGCGAACCCCTCATGATAGTGGCAAAACACGAAAGGGGGAGACCTCTCTTGTTCAAGACAACAGAAGGAATCAACAAATGCACCCTCATTGCCATGGACCTGGGTGAAATGTGTGAAGACACTGTCACGTATAAATGCCCTCTACTGGTTAACACCGAACCTGAAGACATCGATTGCTGGTGCAATCTCACGTCCACCTGGGTCATGTACGGGACGTGCACCCAGAGCGGAGAACGGAGGCGAGAGAAGCGCTCAGTAGCTTTAACACCACATTCAGGAATGGGATTGGAAACAAGAGCTGAGACATGGATGTCATCGGAAGGGGCTTGGAAACATGCTCAGAGAGTGGAAAGCTGGATACTCAGAAACCCAGGATTCGCGCTCCTGGCAGGATTTATGGCTTACATGATTGGGCAAACAGGAATCCAGCGAATTGTTTTCTTTGTCCTAATGATGCTAGTCGCCCCATCCTACGGAATGCGATGCGTAGGGGTAGGGAACAGAGACTTCGTGGAAGGAGTCTCGGGTGGAGCATGGGTCGACCTGGTGCTAGAACATGGAGGATGCGTCACAACCATGGCCCAGGGAAAACCAACCCTGGATTTTGAACTGACCAAGACAACAGCTAAGGAAGTGGCTCTGTTGAGAACCTATTGTATTGAAGCTTCGATATCAAACATAACCACAGCAACAAGATGTCCAACGCAAGGAGAGCCTTATCTCAAAGAGGAACAAGACCAACAGTACATTTGCCGGAGAGATGTGGTAGACAGAGGGTGGGGCAATGGCTGTGGCTTGTTTGGAAAAGGAGGAGTTGTGACATGTGCGAAGTTTTTATGCTCGGGGAAGATTACAGGCAATCTGGTCCAAATTGAAAACCTTGAATACACGGTAGTTGTGACAGTCCACAATGGAGACACCCATGCAGTAGGAAATGACACATCCAATCATGGAGTGACAGCCACGATAACTCCCAGGTCACCATCGGTAGAAGTTAAATTGCCGGACTATGGAGAACTAACACTCGACTGTGAACCCAGGTCTGGAATTGATTTCAATGAGATGATCCTGATGAAAATGAAAAAGAAAACGTGGCTTGTGCACAAGCAATGGTTTTTGGACCTACCTCTACCCTGGACAGCAGGAGCAGACACATCAGAAGTTCATTGGAATTACAAAGAGAGAATGGTGACATTCAAGGTTCCTCATGCCAAGAGACAGGATGTGACAGTGCTAGGATCTCAGGAGGGAGCTATGCACTCTGCCCTCGCCGGAGCAACAGAAGTGGATTCTGGTGATGGAAATCACATGTTTGCAGGACATCTCAAGTGCAAAGTCCGTATGGAGAAATTGAGAATTAAGGGAATGTCATACACGATGTGTTCAGGAAAGTTCTCAATTGACAAAGAGATGGCAGAAACACAGCATGGGACAACAGTGGTGAAAGTCAAGTATGAAGGCGCTGGAGCTCCGTGTAAAATCCCCATAGAGATAAGAGATGTGAACAAGGAGAAAGTAGTTGGGCGCATCATCTCATCTACCCCTTTTGCTGAGAATACCAACAGCGTAATCAACATAGAATTAGAACCCCCTTTTGGGGACAGCTACATAGTGATAGGTGTTGGAGATAGTGCATTAACACTCCATTGGTTCAGAAAAGGGAGCTCTATTGGCAAGATGTTTGAGTCCACATACAGAGGTGCAAAACGAATGGCCATTCTAGGTGAAACAGCTTGGGATTTTGGTTCTGTTGGTGGACTGTTTACATCACTGGGAAAGGCTGTACACCAAGTTTTTGGAAGTGTGTATACAACCATGTTTGGAGGGGTCTCATGGATGATCAGAATCCTAATTGGGTTCTTAGTATTGTGGATTGGCACGAATTCAAGAAATACTTCAATGGCAATGACGTGCATAGCTGTTGGAGGAATCACTCTGTTTTTAGGTTTCACAGTTCAAGCAGACATGGGTTGTGTGGTGTCATGGAATGGGAAGGAACTAAAATGTGGAAGCGGAATTTTTGTGGTTGACAACGTGCACACTTGGACAGAACAGTACAAATTCCAACCAGAGTCCCCAGCGAGGCTAGCGTCTGCAATACTGAATGCCCACAAAGATGGGGTCTGTGGAATCAGATCAACCACGAGGCTGGAAAATGTTATGTGGAAGCAAATAACCAACGAGCTAAACTATGTTCTCTGGGAAGGAGGACATGACCTCACTGTAGTGGCTGGGGACGTAAAGGGGGTGTTGACCAAAGGCAAGAGAGCACTCACACCTCCAGTGAATGATCTGAAATATTCATGGAAGACGTGGGGAAAAGCAAAAATCTTTACCCCAGAAGCAAGAAATAGCACATTTTTAATAGACGGACCAGACACCTCCGAATGCCCCAATGAACGAAGAGCATGGAACTTTTTTGAGGTAGAAGACTATGGATTTGGCATGTTCACGACCAACATATGGATGAAATTCCGAGAAGGAAGTTCAGAAGTGTGTGACCATAGATTAATGTCGGCGGCAATCAAAGATCAGAAAGCTGTGCATGCCGACATGGGTTATTGGATAGAGAGCTCAAAAAACCAGACCTGGCAGATAGAGAAAGCATCCCTCATTGAAGTGAAAACATGTCTGTGGCCCAAAACCCACACACTGTGGAGCAATGGGGTGCTGGAAAGTCAGATGCTCATTCCAAGATCATATGCAGGCCCTTTTTCACAGCACAATTACCGCCAGGGCTATGCCACGCAAACCGCGGGCCCATGGCACTTAGGCAAATTGGAGATAGACTTTGGAGAATGCCCCGGAACAACAGTTAAAATTCAGGAAGATTGTGACCATAGAGGCCCATCTTTGAGGACCACCACTGCATCTGGGAAACTGGTTACGCAATGGTGCTGCCGCTCCTGCACGATGCCTCCCTTAAGGTTCTTGGGGGAAGACGGATGTTGGTATGGGATGGAGATTAGGCCCTTGAGTGAAAAAGAAGAGAACATGGTCAAATCACAGGTAACAGCCGGACAGGGTACATCAGAAACTTTTTCTATGGGGCTGCTATGCCTGACCTTGTTCGTGGAAGAATGCTTGAGGAGAAGAGTCACTAGGAAACACATGATATTGGTTGTGGTAATCACCTTCTGTGCTATCATCTTAGGAGGTCTCACATGGATGGACTTACTGCGAGCCCTTATCATGTTAGGGGACACTATGTCTGGTAGAATAGGAGGACAGATTCACCTAGCCATCATGACAGTGTTCAAGATGTCACCAGGATATGTGCTGGGTGTGTTTTTAAGGAAACTTACTTCAAGAGAGACAGCGCTAATGGTAATAGGAATGGCCATGACAACGGTGTTTTCAATTCCACATGACCTCATGGAACTCATTGATGGAATATCATTGGGGCTGATATTACTAAAAATAGTAACACACTTTGATAACACCCAAGTGGGAACCTTAGCCCTTTCCCTGACTTTCATGAGATCAACAACACCATTAGTCATGGCTTGGAGGACCATCATGGCTGTGTTCTTTGTGATCACACTTATTCCTTTGTGCAGGACAAGCTGTCTTCAAAAACAGTCCCATTGGGTAGAAATAACAGCACTTATCTTAGGAGCCCAGGCTTTGCCAGTGTACCTAATGACTCTCATGAAAGGAGCCTCAAGAAGATCTTGGCCTCTTAATGAGGGTATAATGGCTGTGGGTTTGGTGAGCCTCTTAGGAAGCGCCCTCCTAAAGAATGATGTTCCTTTAGCTGGCCCAATGGTAGCAGGAGGCTTACTTCTAGCGGCTTACGTAATGAGTGGCAGCTCAGCAGACCTGTCACTAGAGAAGGCTGCCAATGTACAGTGGGATGAAATGGCGGACATAACTGGCTCAAGCCCAATCATAGAAGTGAAGCAGGATGAAGATGGCTCTTTCTCCATACGGGACGTCGAGGAAACCAACATGATAACCCTCTTGGTGAAACTGGCGCTGATAACAGTATCAGGTCTTTACCCCTTGGCAATTCCAGTCACAATGGCACTATGGTATATTTGGCAAGTGAAAACACAAAGATCAGGAGCTCTGTGGGACGTCCCCTCGCCCGCTGCCACTCAGAAAGCCACACTGTCTGAAGGGGTGTATAGGATCATGCAAAGAGGGCTGTTTGGGAAAACTCAGGTTGGAGTAGGGATACACATGGAAGGTGTATTCCACACAATGTGGCACGTGACAAGAGGATCAGTGATCTGCCATGAGACAGGGAGATTAGAGCCATCTTGGGCTGACGTCAGGAATGACATGATATCATACGGTGGGGGATGGAGGCTCGGAGACAAATGGGATAAAGAAGAAGATGTTCAGGTCCTGGCCATAGAACCAGGAAAAAATCCTAGACATGTCCAAACGAAACCAGGCCTTTTCAAGACCCTAACTGGAGAAATTGGAGCAGTAACTCTGGATTTCAAACCTGGAACGTCTGGCTCTCCTATCATCAACAAGAAAGGGAAAGTTATTGGACTCTATGGAAATGGAGTAGTTACCAAATCAGGTGATTACGTCAGTGCCATAACGCAAGCCGAAAGAATTGGTGAGCCAGATTATGAAGTAGATGAGGACATTTTTCGAAAGAAAAGATTAACTATAATGGACTTACACCCCGGAGCTGGAAAGACAAAAAGAATTCTCCCATCAATAGTCAGAGAAGCTTTGAAAAGGAGGCTGCGAACCTTGATTTTGGCTCCCACGAGAGTGGTGGCGGCCGAGATGGAAGAGGCCCTACGCGGACTGCCAATCCGCTATCAGACCCCAGCTGTGAAATCAGAGCACACAGGAAGAGAGATTGTTGACCTCATGTGCCATGCAACCTTCACAACGAGACTTTTGTCATCAACCAGGGTTCCAAATTACAACCTTATAGTGATGGATGAAGCACATTTTACTGACCCTTGTAGTGTCGCGGCTAGAGGATACATCTCAACCAGGGTGGAAATGGGAGAGGCAGCAGCTATCTTCATGACTGCAACCCCTCCTGGATCGATAGATCCCTTCCCCCAGAGCAACAGCCCAATAGAAGACATCGAGAGGGAAATCCCCGAAAGGTCATGGAACACAGGGTTCGACTGGATAACAGACTACCAAGGAAAAACTGTGTGGTTTGTTCCCAGCATAAAAGCCGGAAATGACATCGCAAATTGTTTGAGAAAGTCGGGAAAGAGAGTGATCCAGTTGAGCAGAAAAACCTTTGACACAGAGTATCCAAAGACGAAACTCACGGACTGGGATTTTGTGGTCACCACAGACATATCTGAAATGGGGGCCAATTTTAGAGCTGGGAGAGTGATAGACCCCAGGAGATGCCTCAAGCCAGTTATCCTAACAGATGGGCCAGAGAGAGTTATTCTAGCAGGTCCAATCCCAGTAACTCCAGCAAGTGCCGCTCAGAGAAGAGGGCGAATAGGTAGGAATCCAGCACAAGAAGATGACCAATATGTTTTCTCCGGAGACCCACTAAAGAATGATGAAGATCATGCTCACTGGACAGAAGCAAAGATGTTGCTTGACAATATCTACACCCCTGAAGGGATAATTCCAACATTGTTTGGTCCGGAAAGGGAAAAAACCCAAGCCATTGATGGAGAGTTTCGCCTCAGAGGGGAACAAAGGAAGACTTTCGTGGAATTGATGAGGAGAGGAGACCTTCCGGTGTGGCTGAGCTACAAGGTAGCTTCTGCCGGTATCTCTTACAAAGACCGAGAATGGTGCTTCACAGGAGAAAGGAATAACCAAATTTTAGAAGAAAACATGGAGGTTGAAATCTGGACTAGAGAGGGAGAAAAGAAAAAGCTAAGGCCAAAATGGTTAGATGCACGTGTGTACGCTGACCCCATGGCTTTGAAGGATTTCAAGGAGTTCGCCAGTGGAAGAAAGAGCACAACTCTTGACATCCTAACAGAGATCGCCACTTTGCCAACCTACCTTTCCTCTAAGGCCAAACTAGCCCTTGACAACATAGTCATGCTCCACACAACAGAAAAAGGAGGGAGGGCCTACCAACACGCCCTGAACGAACTCCCGGAGTCACTGGAAACACTCATGCTCGTAGCCCTACTAGGTGCTATGACAGCCGGTATCTTCCTGTTTTTTATGCAGGGGAAAGGAATAGGGAAATTGTCAATGGGTCTGATAGCTATAGCTGTGGCCAGTGGCTTGCTCTGGGTAGCGGAAATTCAGCCCCAGTGGATAGCAGCTTCAATCATACTGGAGTTTTTTCTTATGGTGCTGTTGATACCAGAACCAGAAAAACAAAGGACCCCACAAGACAATCAATTGATCTACGTTATATTGACTATTCTCGCCATTATTGGTCTCATAGCAGCCAATGAGATGGGGCTGATTGAAAAAACAAAAACGGACTTTGGGTTCTACCAGGTAAAAACAGAAACCACCATTCTTGATGTGGATTTGAGACCAGCCTCAGCATGGACACTCTATGCAGTGGCCACCACAATTCTGACTCCCATGCTGAGACACACCATAGAGAACACGTCTGCCAACTTATCTCTAGCAGCCATTGCCAACCAGGCAGCTGTCCTAATGGGACTTGGAAAAGGATGGCCGCTCCACAGAATGGACCTCGGTGTGCCGCTGTTAGCCATGGGATGTTATTCCCAAGTGAACCCAACAACCCTGACAGCATCCCTAGTCATGCTTTTAATCCATTATGCCATAATAGGTCCAGGATTGCAGGCAAAAGCCACAAGAGAGGCCCAGAAAAGGACAGCTGCTGGGATCATGAAGAACCCCACGGTGGACGGGATAACAGTAATAGATTTAGAACCAATATCCTATGACCCAAAATTTGAAAAGCAGTTAGGGCAAGTCATGCTACTAGTCCTGTGTGTTGGACAATTACTTTTGATGAGAACAACCTGGGCTCTCTGCGAAGTATTAACTTTGGCCACAGGACCAATCATGACCTTGTGGGAGGGCAACCCGGGAAGGTTTTGGAACACGACCATAGCTGTATCCACAGCCAACATTTTTAGAGGAAGCTACCTGGCGGGGGCTGGACTAGCTTTTTCGCTCATAAAGAATGCACAAACCCCTAGGAGGGGAACTGGGACCACAGGAGAGACACTGGGAGAGAAGTGGAAGAGACAGCTAAACTCATTAGACAGAAAAGAGTTTGAAGAGTACAAAAGAAGTGGAATATTAGAAGTGGATAGGACTGAGGCCAAGTCTGCCCTAAGAGATGGATCTAAAATCAAGCATGCGGTGTCTAGAGGGTCTAGTAAGATCAGATGGATTGTTGAAAGAGGGATGATAAAGCCAAAAGGAAAGGTCGTGGATCTTGGTTGCGGGAGGGGAGGATGGTCCTATTACATGGCGACACTCAAGAACGTGACTGAAGTGAAAGGGTACACAAAAGGAGGCCCAGGACATGAAGAACCAATTCCTATGGCTACTTATGGCTGGAATTTGGTCAAACTCCATTCAGGGGTTGATGTGTTCTACAAACCCACTGAGCAGGTGGACACCCTGCTCTGTGACATTGGGGAGTCATCCTCCAATCCAACAATAGAGGAAGGAAGAACATTGAGAATCTTGAAGATGGTGGAGCCATGGCTCTCTTCAAAACCTGAGTTCTGCATCAAAGTCCTCAACCCCTACATGCCGACAGTTATAGAAGAGTTGGAGAAACTGCAGAGAAGACATGGTGGAAGCCTCGTCAGATGCCCGCTATCCAGGAATTCTACCCATGAGATGTATTGGGTGTCAGGTGCGTCGGGAAACATCGTGAGTTCTGTGAACACAATATCAAAGATGCTGTTGAACAGGTTCACAACAAGGCATAGGAAACCCACTTATGAGAAGGACGTAGATCTTGGGGCAGGAACGAGAAGTGTCTCCACTGAAACAGAAAAACCAGACATGACAATCATTGGGAGAAGGCTTCAGAGATTGCAAGAAGAGCACAAGGAAACCTGGCACTATGACCAGGAAAATCCATACAGAACCTGGGCGTATCATGGAAGCTACGAAGCTCCTTCGACAGGCTCAGCATCCTCCATGGTGAACGGGGTGGTAAAACTGCTGACAAAACCTTGGGATGTGATTCCAATGGTGACCCAGTTGGCCATGACAGACACAACCCCTTTTGGGCAACAAAGAGTGTTCAAGGAGAAGGTGGATACCAGAACACCACAACCAAAAATTGGCACACGAATGATTATGACCACGACAGCCAATTGGTTGTGGGCCCTCCTCGGGAAGAAGAAAAGTCCCAGACTGTGCACAAGGGAAGAGTTCATCTCAAAAGTTAGGTCAAATGCAGCCATAGGCGCAGTCTTTCAAGAAGAACAGGGATGGACATCAGCCAGTGAAGCTGTGAATGACAGCCGGTTCTGGGAACTGGTTGACAAAGAAAGGGCTCTGCACCAGGAAGGAAAATGTGAATCGTGTGTTTATAACATGATGGGGAAACGTGAGAAAAAATTAGGAGAGTTTGGTAGGGCCAAGGGAAGCCGAGCAATCTGGTACATGTGGCTGGGGGCGCGGTTCCTGGAATTTGAAGCCCTGGGTTTTTTGAATGAAGATCACTGGTTTAGCAGAGAAAACTCATGGAGTGGAGTGGAAGGAGAAGGCCTGCACAGATTGGGATACATCTTGGAGGACATAGACAAGAAGGATGGAGACCTGATATATGCTGACGACACAGCAGGCTGGGACACGAGAATCACTGAGGATGACCTTTTAAATGAAGAACTGATCACAGAACAGATGGCCCCTCACCACAAGACCCTAGCCAAAGCCATTTTCAAACTAACCTATCAAAACAAAGTGGTGAAAGTCCTCAGACCCACACCGAAAGGAGCGGTAATGGACATTATATCCAGGAAAGACCAAAGAGGCAGTGGACAGGTTGGAACATATGGTTTAAATACATTCACTAACATGGAAGTTCAACTCATCCGCCAAATGGAAGCTGAAGGAGTCATCACACAAGACGACATGCAGAACCCAAAAGGGTTGAAAGAAAGAGTTGAGAAATGGCTGAAAGAGTGTGGCGTCGACAGGTTGAAGAGGATGGCAATCAGTGGAGATGATTGCGTGGTGAAGCCCCTAGATGAGAGGTTCAGCACCTCCCTCCTCTTCTTGAATGACATGGGAAAGGTGAGGAAAGACGTCCCGCAATGGGAACCATCCAAGGGATGGAAAAACTGGCAAGAGGTTCCCTTTTGCTCCCACCATTTTCACAAGATCTTCATGAAAGATGGCCGCTCACTGGTTGTTCCATGCAGAAACCAGGATGAACTGATAGGAAGAGCCAGAATCTCGCAGGGGGCTGGATGGAGCTTGAGAGAAACAGCCTGTCTGGGCAAAGCTTACGCCCAGATGTGGTCGCTTATGTACTTCCATAGAAGGGACCTGCGCCTAGCCTCCATGGCCATATGCTCAGCAGTTCCAACTGAATGGTTTCCAACAAGCAGAACAACATGGTCAATCCATGCTCAACATCAGTGGATGACCACTGAAGATATGCTTAAAGTGTGGAACAGAGTGTGGATAGAAGACAACCCCAATATGACTGACAAGACTCCAGTCCATTCGTGGGAAGACATACCTTACCTAGGGAAAAGAGAGGATCTGTGGTGTGGATCCCTGATTGGACTTTCTTCCAGAGCCACCTGGGCGAAGAACATTCACACGGCCATAACCCAGGTCAGGAATCTGATCGGAAAAGAGGAATACGTGGATTACATGCCAGTCATGAAAAGATACAGCTCTCCTTCCGAGAGTGAAGGAGTTCTG
>JQ915083_c
ATGAACCAACGAAAAAAGGTGGCTAGACCACCTTTCAATATGCTGAAACGCGAGAGAAACCGCGTATCAACCCCTCAAGGGTTGGTGAAGAGATTCTCAACCGGACTTTTCTCTGGGAAAGGACCCTTACGGATGGTGCTAGCATTCATCACGTTTTTGCGAGTCCTTTCCATCCCGCCAACAGCAGGAATTTTGAAAAGATGGGGACAGTTGAAAAAGAATAAGGCCATCAAGATACTGATTGGATTCAGGAAGGAGATAGGTCGCATGTTAAACATCTTAAATAGGAGAAGAAGGTCAACAATGACATTGCTGTGTTTGATTCCCACCGTAATGGCATTTCACCTGTCAACAAGAGACGGCGAACCCCTCATGATAGTGGCAAAACACGAAAGGGGGAGACCTCTCTTGTTCAAGACAACAGAAGGAATCAACAAATGCACCCTCATTGCCATGGACCTGGGTGAAATGTGTGAAGACACTGTCACGTATAAATGCCCTCTACTGGTTAACACCGAACCTGAAGACATCGATTGCTGGTGCAATCTCACGTCCACCTGGGTCATGTACGGGACGTGCACCCAGAGCGGAGAACGGAGGCGAGAGAAGCGCTCAGTAGCTTTAACACCACATTCAGGAATGGGATTGGAAACAAGAGCTGAGACATGGATGTCATCGGAAGGGGCTTGGAAACATGCTCAGAGAGTGGAAAGCTGGATACTCAGAAACCCAGGATTCGCGCTCCTGGCAGGATTTATGGCTTACATGATTGGGCAAACAGGAATCCAGCGAATTGTTTTCTTTGTCCTAATGATGCTAGTCGCCCCATCCTACGGAATGCGATGCGTAGGGGTAGGGAACAGAGACTTCGTGGAAGGAGTCTCGGGTGGAGCATGGGTCGACTTGGTGCTAGAACATGGAGGATGCGTCACAACCATGGCCCAGGGAAAACCAACCCTGGATTTTGAACTGACCAAGACAACAGCTAAGGAAGTGGCTCTGTTGAGAACCTATTGTATTGAAGCTTCGATATCAAACATAACCACAGCAACAAGATGTCCAACGCAAGGAGAGCCTTATCTCAAAGAGGAACAAGACCAACAGTACATTTGCCGGAGAGACGTGGTAGACAGAGGGTGGGGCAATGGCTGTGGCTTGTTTGGAAAAGGAGGAGTTGTGACATGTGCGAAGTTTTTATGCTCGGGGAAGATAACAGGCAATCTGGTCCAAATTGAAAACCTTGAATACACGGTAGTTGTGACAGTCCACAATGGAGACACCCATGCAGTAGGAAATGACACATCCAATCATGGAGTGACAGCCACGATAACTCCCAGGTCACCATCGGTAGAAGTTAAATTGCCGGACTATGGAGAACTAACACTCGACTGTGAACCCAGGTCTGGAATTGATTTCAATGAGATGATCCTGATGAAAATGAAAAAGAAAACGTGGCTTGTGCACAAGCAATGGTTTTTGGACCTACCTCTACCTTGGACAGCAGGAGCAGACACATCAGAAGTTCATTGGAATTACAAAGAGAGAATGGTGACATTCAAGGTTCCTCATGCCAAAAGACAGGATGTGACAGTGCTAGGATCTCAGGAGGGAGCTATGCACTCTGCCCTCGCCGGAGCAACAGAAGTGGATTCTGGTGATGGAAATCACATGTTTGCAGGACATCTCAAGTGCAAAGTCCGTATGGAGAAATTGAGAATTAAGGGAATGTCATACACGATGTGTTCAGGAAAGTTCTCAATTGACAAAGAGATGGCAGAAACACAGCATGGGACGACAGTGGTGAAAGTCAAGTATGAAGGCGCTGGAGCTCCGTGTAAAATCCCCATAGAGATAAGAGATGTGAACAAGGAGAAAGTAGTTGGGCGCATCATCTCATCTACCCCTTTTGCTGAGAATACCAACAGCGTAATCAACATAGAATTAGAACCCCCTTTTGGGGACAGCTACATAGTGATAGGTGTAGGAGATAGTGCATTAACACTCCATTGGTTCAGAAAAGGGAGCTCTATTGGCAAGATGTTTGAGTCCACATACAGAGGTGCAAAACGAATGGCCATTCTAGGTGAAACAGCTTGGGATTTTGGTTCTGTTGGTGGACTGTTTACATCACTGGGAAAGGCTGTACACCAAGTTTTTGGAAGTGTGTATACAACCATGTTTGGAGGGGTCTCATGGATGATTAGAATCCTAATTGGGTTCTTGGTATTGTGGATTGGCACGAATTCAAGAAATACTTCAATGGCAATGACGTGCATAGCTGTTGGAGGAATCACTCTGTTTCTAGGTTTCACAGTTCAAGCAGACATGGGTTGTGTGGTGTCATGGAATGGGAAGGAACTAAAATGTGGAAGCGGAATTTTTGTGGTTGACAACGTGCACACTTGGACAGAACAGTACAAATTCCAACCAGAGTCCCCAGCGAGGCTAGCGTCTGCAATACTGAATGCCCACAAAGATGGGGTCTGTGGAATCAGATCAACCACGAGGCTGGAAAATGTTATGTGGAAGCAAATAACCAACGAGCTAAACTATGTTCTCTGGGAAGGAGGACATGACCTCACTGTAGTGGCTGGGGACGTAAAGGGGGTGTTGACCAAAGGCAAGAGAGCACTCACACCTCCAGTGAATGATCTGAAATATTCATGGAAGACGTGGGGAAAAGCAAAAATCTTTACCCCAGAAGCAAGAAATAGCACATTTTTAATAGACGGACCAGACACCTCCGAATGCCCCAATGAACGAAGAGCATGGAACTTTTTTGAGGTAGAAGACTATGGATTTGGCATGTTTACGACCAACATATGGATGAAATTCCGAGAAGGAAGTTCAGAAGTGTGTGACCATAGATTAATGTCGGCGGCAATCAAAGATCAGAAAGCTGTGCATGCCGACATGGGTTATTGGATAGAGAGCTCAAAAAACCAGACCTGGCAGATAGAGAAAGCATCCCTCATTGAAGTGAAAACATGTCTGTGGCCCAAAACCCACACACTGTGGAGCAATGGGGTGCTGGAAAGTCAGATGCTCATTCCAAGATCATATGCAGGCCCTTTTTCACAGCACAATTACCGCCAGGGCTATGCCACGCAAACCGCGGGCCCATGGCACTTAGGCAAATTGGAGATAGACTTTGGAGAATGCCCCGGAACAACAGTTAAAATTCAGGAAGATTGTGACCATAGAGGCCCATCTTTGAGGACCACCACTGCATCTGGAAAACTGGTCACGCAATGGTGCTGCCGCTCCTGCACGATGCCTCCCTTAAGGTTCTTGGGGGAAGACGGATGTTGGTATGGGATGGAGATTAGGCCCTTGAGTGAAAAAGAAGAGAACATGGTCAAATCACAGGTAACAGCCGGACAGGGTACATCAGAAACTTTTTCTATGGGGCTGCTATGCCTGACCTTGTTCGTGGAAGAATGCTTGAGGAGAAGAGTCACTAGGAAACACATGATATTGGTTGTGGTAATCACCTTCTGTGCTATCATCTTAGGAGGTCTCACATGGATGGACTTACTGCGAGCCCTTATCATGTTAGGGGACACTATGTCTGGTAGAATAGGAGGACAGATTCACCTAGCCATCATGACAGTGTTCAAGATGTCACCAGGATATGTGCTGGGTGTGTTTTTAAGAAAACTTACTTCAAGAGAGACAGCGCTAATGGTAATAGGAATGGCCATGACAACGGTGTTTTCAATTCCACATGACCTCATGGAACTCATTGATGGAATATCATTGGGGCTGATATTACTAAAAATAGTAACACACTTTGATAACACCCAAGTGGGAACCTTAGCCCTTTCCCTGACTTTCATAAGATCAACAACACCATTAGTCATGGCTTGGAGGACCATCATGGCTGTGTTCTTCGTGATCACACTTATTCCTTTGTGCAGGACAAGCTGTCTTCAAAAACAGTCCCATTGGGTAGAAATAACAGCACTTATCTTAGGAGCCCAGGCTTTGCCAGTGTACCTAATGACTCTCATGAAAGGAGCCTCAAGAAGATCTTGGCCTCTTAATGAGGGTATAATGGCTGTGGGTTTGGTGAGCCTCTTAGGAAGCGCCCTCCTAAAGAATGATGTTCCTTTAGCTGGCCCAATGGTGGCAGGAGGCTTACTTCTAGCGGCTTACGTAATGAGTGGCAGCTCAGCAGACCTGTCACTAGAGAAGGCTGCCAATGTACAGTGGGATGAAATGGCGGACATAACTGGCTCAAGCCCAATCATAGAAGTGAAGCAGGATGAAGATGGCTCTTTCTCCATACGGGACGTCGAGGAAACCAACATGATAACCCTCTTGGTGAAACTGGCGCTGATAACAGTATCAGGTCTCTACCCCTTGGCAATTCCAGTCACAATGGCACTATGGTATATTTGGCAAGTGAAAACACAAAGATCAGGAGCTCTGTGGGACGTCCCCTCGCCCGCTGCCACTCAGAAAGCCACACTGTCTGAAGGGGTGTATAGGATCATGCAAAGAGGGCTGTTTGGGAAAACTCAGGTTGGAGTAGGGATACACATGGAAGGTGTATTCCACACAATGTGGCACGTGACAAGAGGATCAGTGATCTGCCATGAGACAGGGAGATTAGAGCCATCTTGGGCTGACGTCAGGAATGACATGATATCATACGGTGGGGGATGGAGGCTCGGAGACAAATGGGATAAAGAAGAAGATGTTCAGGTCCTAGCCATAGAACCAGGAAAAAATCCTAGACATGTCCAAACGAAACCAGGCCTTTTCAAGACCCTAACTGGAGAAATTGGAGCAGTAACTCTGGATTTCAAACCTGGAACGTCTGGCTCTCCTATCATCAACAAGAAAGGGAAAGTTATTGGACTCTATGGAAATGGAGTAGTCACCAAATCAGGTGATTACGTTAGTGCCATAACGCAAGCCGAAAGAATTGGTGAGCCAGATTATGAAGTAGATGAGGACATTTTTCGAAAGAAAAGATTAACTATAATGGACTTACACCCCGGAGCTGGAAAGACAAAAAGAATTCTCCCATCAATAGTCAGAGAAGCTTTGAAAAGGAGGCTGCGAACCTTGATTTTGGCTCCCACGAGAGTGGTGGCGGCCGAGATGGAAGAGGCCCTACGCGGACTGCCAATCCGCTATCAGACCCCAGCTGTGAAATCAGAGCACACAGGAAGAGAGATTGTAGACCTCATGTGCCATGCAACCTTCACAACGAGACTTTTGTCATCAACCAGGGTTCCAAATTACAACCTTATAGTGATGGATGAAGCACATTTTACTGACCCTTGTAGTGTCGCGGCTAGAGGATACATCTCAACCAGGGTGGAAATGGGAGAGGCAGCAGCTATCTTCATGACTGCAACCCCTCCTGGATCGATAGATCCCTTCCCCCAGAGCAACAGCCCAATAGAAGACATCGAGAGGGAAATCCCCGAAAGGTCATGGAACACAGGGTTCGACTGGATAACAGACTACCAAGGGAAAACTGTGTGGTTTGTTCCCAGCATAAAAGCCGGAAATGACATCGCAAATTGTTTGAGAAAGTCGGGAAAGAGAGTGATCCAGTTGAGCAGAAAAACCTTTGACACAGAGTATCCAAAGACGAAACTCACGGACTGGGATTTTGTGGTCACCACAGACATATCTGAAATGGGGGCCAATTTTAGAGCTGGGAGAGTGATAGACCCCAGGAGATGCCTCAAGCCAGTTATCCTAACAGATGGGCCAGAGAGAGTTATTCTAGCAGGTCCAATCCCAGTAACTCCAGCAAGTGCCGCTCAGAGAAGAGGGCGAATAGGTAGGAATCCAGCACAAGAAGATGACCAATATGTTTTCTCCGGAGACCCACTAAAGAATGATGAAGATCATGCTCACTGGACAGAAGCAAAGATGTTGCTTGACAATATCTACACCCCTGAAGGGATAATTCCAACATTGTTTGGTCCGGAAAGGGAAAAAACCCAAGCCATTGATGGAGAGTTTCGCCTCAGAGGGGAACAAAGGAAGACTTTCGTGGAATTGATGAGGAGAGGAGACCTTCCGGTGTGGCTGAGCTACAAGGTAGCTTCTGCCGGTATCTCTTACAAAGACCGAGAATGGTGCTTCACAGGAGAAAGGAATAACCAAATTTTAGAAGAAAACATGGAGGTTGAAATCTGGACTAGAGAGGGAGAAAAGAAAAAGCTAAGGCCAAAATGGTTAGATGCACGTGTGTACGCTGACCCCATGGCTTTGAAGGATTTCAAGGAGTTCGCCAGTGGAAGAAAGAGCACAACTCTTGACATCCTAACAGAGATCGCCACTTTGCCAACCTACCTTTCCTCTAAGGCCAAACTAGCCCTTGACAACATAGTCATGCTCCACACAACAGAAAAAGGAGGGAGGGCCTACCAACACGCCCTGAACGAACTCCCGGAGTCACTGGAAACACTCATGCTCGTAGCCCTACTAGGTGCTATGACAGCCGGTATCTTCCTGTTTTTTATGCAGGGGAAAGGAATAGGGAAATTGTCAATGGGTCTGATAGCTATAGCTGTGGCCAGTGGCTTGCTCTGGGTAGCGGAAATTCAGCCCCAGTGGATAGCAGCTTCAATCATACTGGAGTTTTTTCTTATGGTGCTGTTGATACCAGAACCAGAAAAACAAAGGACCCCACAAGACAATCAATTGATCTACGTTATATTGACTATTCTCACCATTATTGGTCTCATAGCAGCCAATGAGATGGGGCTGATTGAAAAAACAAAAACGGACTTTGGGTTCTACCAGGTAAAAACAGAAACCACCATTCTTGATGTGGATTTGAGACCAGCCTCAGCATGGACACTCTATGCAGTGGCCACCACTATTCTGACTCCCATGCTGAGACACACCATAGAGAACATGTCTGCCAACTTATCTCTAGCAGCCATTGCCAACCAGGCAGCTGTCCTAATGGGACTTGGAAAAGGATGGCCGCTCCACAGAATGGACCTCGGTGTGCCGCTGTTAGCTATGGGATGTTATTCCCAAGTGAACCCAACAACCCTGACAGCATCCCTAGTCATGCTTTTAATCCATTATGCCATAATAGGTCCAGGATTGCAGGCAAAAGCCACAAGAGAGGCCCAGAAAAGGACAGCTGCTGGGATTATGAAGAACCCCACGGTGGACGGGATAACAGTAATAGATTTAGAACCAATATCCTATGACCCAAAATTTGAAAAGCAGTTAGGGCAAGTCATGCTACTAGTCCTGTGTGTTGGACAACTACTTTTGATGAGAACAACCTGGGCTCTCTGCGAAGTATTAACTTTGGCCACAGGACCAATCATAACCTTGTGGGAGGGCAACCCGGGAAGGTTTTGGAACACGACCATAGCTGTATCCACAGCCAACATTTTTAGAGGAAGCTACCTGGCGGGAGCTGGACTAGCTTTTTCGCTCATAAAGAATGCACAAACCCCTAGGAGGGGAACTGGGACCACAGGAGAGACACTGGGAGAGAAGTGGAAGAGACAGCTAAACTCATTAGACAGAAAAGAGTTTGAAGAGTACAAAAGAAGTGGAATATTAGAAGTGGATAGGACTGAGGCCAAGTCTGCCCTAAGAGATGGATCTAAAATCAAGCATGCGGTGTCCAGAGGGTCTAGTAAGATCAGATGGATTGTTGAAAGAGGGATGATAAAGCCAAAAGGAAAGGTCGTGGATCTTGGTTGCGGGAGGGGAGGATGGTCCTATTACATGGCGACACTCAAGAACGTGACTGAAGTGAAAGGGTATACAAAAGGAGGCCCAGGACATGAAGAACCAATTCCCATGGCTACTTATGGCTGGAATTTGGTCAAACTCCATTCAGGGGTTGATGTGTTCTACAAACCCACTGAGCAGGTGGACACCCTGCTCTGTGACATTGGGGAGTCATCCTCCAATCCAACAATAGAGGAAGGAAGAACATTGAGAATCTTGAAGATGGTGGAGCCATGGCTCTCTTCAAAACCTGAGTTCTGCATCAAAGTTCTCAACCCCTACATGCCGACAGTTATAGAAGAGTTGGAGAAACTACAGAGAAGACATGGTGGAAGCCTCGTCAGATGCCCGCTATCCAGGAATTCTACCCATGAGATGTATTGGGTGTCAGGTGCGTCGGGAAACATCGTGAGTTCTGTGAACACAATATCAAAGATGCTGTTGAACAGGTTCACAACAAGGCATAGGAAACCCACTTATGAGAAGGACGTAGATCTTGGGGCAGGAACGAGAAGTGTCTCCACTGAAACAGAAAAACCAGACATGACAATCATTGGGAGAAGGCTTCAGAGATTGCAAGAAGAGCACAAAGAAACCTGGCACTATGACCAGGAAAATCCATACAGAACCTGGGCGTATCATGGAAGCTATGAAGCTCCTTCGACAGGCTCAGCATCCTCCATGGTGAACGGGGTAGTAAAACTGCTGACAAAACCTTGGGATGTGATTCCAATGGTGACCCAGTTGGCCATGACAGACACAACCCCTTTTGGGCAACAAAGAGTGTTCAAGGAGAAGGTGGATACCAGAACACCACAACCAAAACTTGGCACACGAATGATTATGACCACGACAGCCAATTGGTTGTGGGCCCTCCTCGGGAAGAAGAAAAGTCCCAGACTGTGCACAAGGGAAGAGTTCATCTCAAAAGTTAGGTCAAATGCAGCCATAGGCGCAGTCTTTCAAGAAGAACAGGGATGGACATCAGCCAGTGAAGCTGTGAATGACAGCCGGTTCTGGGAACTGGTTGACAAAGAAAGGGCTCTGCACCAGGAAGGAAAATGTGAATCGTGTGTCTATAACATGATGGGGAAACGTGAGAAAAAATTAGGAGAGTTTGGTAGGGCCAAGGGAAGCCGAGCAATCTGGTACATGTGGCTGGGGGCGCGGTTCCTGGAATTTGAAGCCCTGGGTTTTTTGAATGAAGATCACTGGTTTAGCAGAGAAAACTCATGGAGTGGAGTGGAAGGAGAAGGCCTGCACAGATTGGGATACATCTTGGAGGACATAGACAAGAAGGATGGAGACCTGATATATGCTGACGACACAGCAGGCTGGGACACGAGAATCACTGAGGATGACCTTTTAAATGAAGAACTGATCACAGAACAGATGGCCCCTCACCACAAGACCCTAGCCAAAGCCATTTTCAAACTAACCTATCAAAACAAAGTGGTGAAAGTCCTCAGACCCACACCGAAAGGAGCGGTAATGGACATTATATCCAGGAAAGACCAAAGAGGCAGTGGACAGGTTGGAACATATGGTTTAAATACATTCACTAACATGGAAGTTCAACTCATCCGCCAAATGGAAGCTGAAGGAGTCATCACACAAGACGACATGCAGAACCCAAAAGGGTTGAAAGAAAGAGTTGAGAAATGGCTGAAAGAGTGTGGCGTCGACAGGTTGAAGAGGATGGCAATCAGTGGAGATGATTGCGTGGTGAAGCCCCTAGATGAGAGGTTTAGCACCTCCCTCCTCTTCTTGAATGACATGGGAAAGGTGAGGAAAGACGTCCCGCAATGGGATCCATCCAAGGGATGGAAAAACTGGCAAGAGGTTCCCTTTTGCTCCCACCATTTTCACAAGATCTTCATGAAAGATGGCCGCTCACTGGTTGTTCCATGCAGAAACCAGGATGAACTGATAGGAAGAGCCAGAATCTCGCAGGGGGCTGGATGGAGCTTGAGAGAAACAGCCTGTCTGGGCAAAGCTTACGCCCAGATGTGGTCGCTTATGTACTTCCATAGAAGGGACCTGCGCCTAGCCTCCATGGCCATATGCTCAGCAGTTCCAACTGAATGGTTTCCAACAAGCAGAACAACATGGTCAATCCATGCTCAACACCAGTGGATGACCACTGAAGATATGCTTAAAGTGTGGAACAGAGTGTGGATAGAAGACAACCCCAACATGACTGACAAGACTCCAGTCCATTCGTGGGAAGACATACCTTACCTAGGGAAAAGAGAGGATCTGTGGTGTGGATCCCTGATTGGACTTTCTTCCAGAGCCACCTGGGCGAAGAACATTCACACGGCCATAACCCAGGTCAGGAATCTGATCGGAAAAGAGGAATACGTGGATTACATGCCAGTCATGAAAAGATACAGCGCTCCTTCCGAGAGTGAAGGAGTTCTG
>JQ915082_c
ATGAACCAACGAAAAAAGGTGGCTAGACCACCTTTCAATATGCTGAAACGCGAGAGAAACCGCGTATCAACCCCTCAAGGGTTGGTGAAGAGATTCTCAACCGGACTTTTCTCTGGGAAAGGACCCTTACGGATGGTGCTAGCATTCATCACGTTTTTGCGAGTCCTTTCCATCCCGCCAACAGCAGGGATTTTGAAAAGATGGGGACAGTTGAAAAAGAATAAGGCCATCAAGATACTGATTGGATTCAGGAAGGAGATAGGTCGCATGTTAAACATCTTAAATAGGAGAAGAAGGTCAACAATGACATTGCTGTGTTTGATTCCCACCGTAATGGCATTTCACCTGTCAACAAGAGACGGCGAACCCCTCATGATAGTGGCAAAACACGAAAGGGGGAGACCTCTCTTGTTCAAGACAACAGAAGGAATCAACAAATGCACCCTCATTGCCATGGACCTGGGTGAAATGTGTGAAGACACTGTCACGTATAAATGCCCTCTACTGGTTAACACCGAACCTGAAGACATCGATTGCTGGTGCAATCTCACGTCCACCTGGGTCATGTACGGGACGTGCACCCAGAGCGGAGAACGGAGGCGAGAGAAGCGCTCAGTAGCTTTAACACCACATTCAGGAATGGGATTGGAAACAAGAGCTGAGACATGGATGTCATCGGAAGGGGCTTGGAAACATGCTCAGAGAGTGGAAAGCTGGATACTCAGAAACCCAGGATTCGCGCTCCTGGCAGGATTTATGGCTTACATGATTGGGCAAACAGGAATCCAGCGAATTGTTTTCTTTGTCCTAATGATGCTAGTCGCCCCATCCTACGGAATGCGATGCGTAGGGGTAGGGAACAGAGACTTCGTGGAAGGAGTCTCGGGTGGAGCATGGGTCGACTTGGTGCTAGAACATGGAGGATGCGTCACAACCATGGCCCAGGGAAAACCAACCCTGGATTTTGAACTGACCAAGACAACAGCTAAGGAAGTGGCTCTGTTGAGAACCTATTGTATTGAAGCTTCGATATCAAACATAACCACAGCAACAAGATGTCCAACGCAAGGAGAGCCTTATCTCAAAGAGGAACAAGACCAACAGTACATTTGCCGGAGAGACGTGGTAGACAGAGGGTGGGGCAATGGCTGTGGCTTGTTTGGAAAAGGAGGAGTTGTGACATGTGCGAAGTTTTTATGCTCGGGGAAGATAACAGGCAATCTGGTCCAAATTGAAAACCTTGAATACACGGTAGTTGTGACAGTCCACAATGGAGACACCCATGCAGTAGGAAATGACACATCCAATCATGGAGTGACAGCCACGATAACTCCCAGGTCACCATCGGTAGAAGTTAAATTGCCGGACTATGGAGAACTAACACTCGACTGTGAACCCAGGTCTGGAATTGATTTCAATGAGATGATCCTGATGAAAATGAAAAAGAAAACGTGGCTTGTGCACAAGCAATGGTTTTTGGACCTACCTCTACCTTGGACAGCAGGAGCAGACACATCAGAAGTTCATTGGAATTACAAAGAGAGAATGGTGACATTCAAGGTTCCTCATGCCAAAAGACAGGATGTGACAGTGCTAGGATCTCAGGAGGGAGCTATGCACTCTGCCCTCGCCGGAGCAACAGAAGTGGATTCTGGTGATGGAAATCACATGTTTGCAGGACATCTCAAGTGCAAAGTCCGTATGGAGAAATTGAGAATTAAGGGAATGTCATACACGATGTGTTCAGGAAAGTTCTCAATTGACAAAGAGATGGCAGAAACACAGCATGGGACAACAGTGGTGAAAGTCAAGTATGAAGGCGCTGGAGCTCCGTGTAAAATCCCCATAGAGATAAGAGATGTGAACAAGGAGAAAGTAGTTGGGCGCATCATCTCATCTACCCCTTTTGCTGAGAATACCAACAGCGTAATCAACATAGAATTAGAACCCCCTTTTGGGGACAGCTACATAGTGATAGGTGTAGGAGATAGTGCATTAACACTCCATTGGTTCAGAAAAGGGAGCTCTATTGGCAAGATGTTTGAGTCCACATACAGAGGTGCAAAACGAATGGCCATTCTAGGTGAAACAGCTTGGGATTTTGGTTCTGTTGGTGGACTGTTTACATCACTGGGAAAGGCTGTACACCAAGTTTTTGGAAGTGTGTATACAACCATGTTTGGAGGGGTCTCATGGATGATTAGAATCCTAATTGGGTTCTTGGTATTGTGGATTGGCACGAATTCAAGAAATACTTCAATGGCAATGACGTGCATAGCTGTTGGAGGAATCACTCTGTTTCTAGGTTTCACAGTTCAAGCAGACATGGGTTGTGTGGTGTCATGGAATGGGAAGGAACTAAAATGTGGAAGCGGAATTTTTGTGGTTGACAACGTGCACACTTGGACAGAACAGTACAAATTCCAACCAGAGTCCCCAGCGAGGCTAGCGTCTGCAATACTGAATGCCCACAAAGATGGGGTCTGTGGAATCAGATCAACCACGAGGCTGGAAAATGTTATGTGGAAGCAAATAACCAACGAGCTAAACTATGTTCTCTGGGAAGGAGGACATGACCTCACTGTAGTGGCTGGGGACGTAAAGGGGGTGTTGACCAAAGGCAAGAGAGCACTCACACCTCCAGTGAATGATCTGAAATATTCATGGAAGACGTGGGGAAAAGCAAAAATCTTTACCCCAGAAGCAAGAAATAGCACATTTTTAATAGACGGACCAGACACCTCCGAATGCCCCAATGAACGAAGAGCATGGAACTTTTTTGAGGTAGAAGACTATGGATTTGGCATGTTTACGACCAACATATGGATGAAATTCCGAGAAGGAAGTTCAGAAGTGTGTGACCATAGATTAATGTCGGCGGCAATCAAAGATCAGAAAGCTGTGCATGCCGACATGGGTTATTGGATAGAGAGCTCAAAAAACCAGACCTGGCAGATAGAGAAAGCATCCCTCATTGAAGTGAAAACATGTCTGTGGCCCAAAACCCACACACTGTGGAGCAATGGGGTGCTGGAAAGTCAGATGCTCATTCCAAGATCATATGCAGGCCCTTTTTCACAGCACAATTACCGCCAGGGCTATGCCACGCAAACCGCGGGCCCATGGCACTTAGGCAAATTGGAGATAGACTTTGGAGAATGCCCCGGAACAACAGTTAAAATTCAGGAAGATTGTGACCATAGAGGCCCATCTTTGAGGACCACCACTGCATCTGGAAAACTGGTTACGCAATGGTGCTGCCGCTCCTGCACGATGCCTCCCTTAAGGTTCTTGGGGGAAGACGGATGTTGGTATGGGATGGAGATTAGGCCCTTGAGTGAAAAAGAAGAGAACATGGTCAAATCACAGGTAACAGCCGGACAGGGTACATCAGAAACTTTTTCTATGGGGCTGCTATGCCTGACCTTGTTCGTGGAAGAATGCTTGAGGAGAAGAGTCACTAGGAAACACATGATATTGGTTGTGGTAATCACCTTCTGTGCTATCATCTTAGGAGGTCTCACATGGATGGACTTACTGCGAGCCCTTATCATGTTAGGGGACACTATGTCTGGTAGAATAGGAGGACAGATTCACCTAGCCATCATGACAGTGTTCAAGATGTCACCAGGATATGTGCTGGGTGTGTTTTTAAGAAAACTTACTTCAAGAGAGACAGCGCTAATGGTAATAGGAATGGCCATGACAACGGTGTTTTCAATTCCACATGACCTCATGGAACTCATTGATGGAATATCATTGGGGCTGATATTACTAAAAATAGTAACACACTTTGATAACACCCAAGTGGGAACCTTAGCCCTTTCCCTGACTTTCATAAGATCAACAACACCATTAGTCATGGCTTGGAGGACCATCATGGCTGTGTTCTTCGTGATCACACTTATTCCTTTGTGCAGGACAAGCTGTCTTCAAAAACAGTCCCATTGGGTAGAAATAACAGCACTTATCTTAGGAGCCCAGGCTTTGCCAGTGTACCTAATGACTCTCATGAAAGGAGCCTCAAGAAGATCTTGGCCTCTTAATGAGGGTATAATGGCTGTGGGTTTGGTGAGCCTCTTAGGAAGCGCCCTCCTAAAGAATGATGTTCCTTTAGCTGGCCCAATGGTGGCAGGAGGCTTACTTCTAGCGGCTTACGTAATGAGTGGCAGCTCAGCAGACCTGTCACTAGAGAAGGCTGCCAATGTACAGTGGGATGAAATGGCGGACATAACTGGCTCAAGCCCAATCATAGAAGTGAAGCAGGATGAAGATGGCTCTTTCTCCATACGGGACGTCGAGGAAACCAACATGATAACCCTCTTGGTGAAACTGGCGCTGATAACAGTATCAGGTCTCTACCCCTTGGCAATTCCAGTCACAATGGCACTATGGTATATTTGGCAAGTGAAAACACAAAGATCAGGAGCTCTGTGGGACGTCCCCTCGCCCGCTGCCACTCAGAAAGCCACACTGTCTGAAGGGGTGTATAGGATCATGCAAAGAGGGCTGTTTGGGAAAACTCAGGTTGGAGTAGGGATACACATGGAAGGTGTATTCCACACAATGTGGCACGTGACAAGAGGATCAGTGATCTGCCATGAGACAGGGAGATTAGAGCCATCTTGGGCTGACGTCAGGAATGACATGATATCATACGGTGGGGGATGGAGGCTCGGAGACAAATGGGATAAAGAAGAAGATGTTCAGGTCCTAGCCATAGAACCAGGAAAAAATCCTAGACATGTCCAAACGAAACCAGGCCTTTTCAAGACCCTAACTGGAGAAATTGGAGCAGTAACTCTGGATTTCAAACCTGGAACGTCTGGCTCTCCTATCATCAACAAGAAAGGGAAGGTTATTGGACTCTATGGAAATGGAGTAGTCACCAAATCAGGTGATTACGTTAGTGCCATAACGCAAGCCGAAAGAATTGGTGAGCCAGATTATGAAGTAGATGAGGACATTTTTCGAAAGAAAAGATTAACTATAATGGACTTACACCCCGGAGCTGGAAAGACAAAAAGAATTCTCCCATCAATAGTCAGAGAAGCTTTGAAAAGGAGGCTGCGAACCTTGATTTTGGCTCCCACGAGAGTGGTGGCGGCCGAGATGGAAGAGGCCCTACGCGGACTGCCAATCCGCTATCAGACCCCAGCTGTGAAATCAGAGCACACAGGAAGAGAGATTGTAGACCTCATGTGCCATGCAACCTTCACAACGAGACTTTTGTCATCAACCAGGGTTCCAAATTACAACCTTATAGTGATGGATGAAGCACATTTTACTGACCCTTGTAGTGTCGCGGCTAGAGGATACATCTCAACCAGGGTGGAAATGGGAGAGGCAGCAGCTATCTTCATGACTGCAACCCCTCCTGGATCGATAGATCCCTTCCCCCAGAGCAACAGCCCAATAGAAGACATCGAGAGGGAAATCCCCGAAAGGTCATGGAACACAGGGTTCGACTGGATAACAGACTACCAAGGGAAAACTGTGTGGTTTGTTCCCAGCATAAAAGCCGGAAATGACATCGCAAATTGTTTGAGAAAGTCGGGAAAGAGAGTGATCCAGTTGAGCAGAAAAACCTTTGACACAGAGTATCCAAAGACGAAACTCACGGACTGGGATTTTGTGGTCACCACAGACATATCTGAAATGGGGGCCAATTTTAGAGCTGGGAGAGTGATAGACCCCAGGAGATGCCTCAAGCCAGTTATCCTAACAGATGGGCCAGAGAGAGTTATTCTAGCAGGTCCAATCCCAGTAACTCCAGCAAGTGCCGCTCAGAGAAGAGGGCGAATAGGTAGGAATCCAGCACAAGAAGATGACCAATATGTTTTCTCCGGAGACCCACTAAAGAATGATGAAGATCATGCTCACTGGACAGAAGCAAAGATGTTGCTTGACAATATCTACACCCCTGAAGGGATAATTCCAACATTGTTTGGTCCGGAAAGGGAAAAAACCCAAGCCATTGATGGAGAGTTTCGCCTCAGAGGGGAACAAAGGAAGACTTTCGTGGAATTGATGAGGAGAGGAGACCTTCCGGTGTGGCTGAGCTACAAGGTAGCTTCTGCCGGTATCTCTTACAAAGACCGAGAATGGTGCTTCACAGGAGAAAGGAATAACCAAATTTTAGAAGAAAACATGGAGGTTGAAATCTGGACTAGAGAGGGAGAAAAGAAAAAGCTAAGGCCAAAATGGTTAGATGCACGTGTGTACGCTGACCCCATGGCTTTGAAGGATTTCAAGGAGTTCGCCAGTGGAAGAAAGAGCACAACTCTTGACATCCTAACAGAGATCGCCACTTTGCCAACCTACCTTTCCTCTAAGGCCAAACTAGCCCTTGACAACATAGTCATGCTCCACACAACAGAAAAAGGAGGGAGGGCCTACCAACACGCCCTGAACGAACTCCCGGAGTCACTGGAAACACTCATGCTCGTAGCCCTACTAGGTGCTATGACAGCCGGTATCTTCCTGTTTTTTATGCAGGGGAAAGGAATAGGGAAATTGTCAATGGGTCTGATAGCTATAGCTGTGGCCAGTGGCTTGCTCTGGGTAGCGGAAATTCAGCCCCAGTGGATAGCAGCTTCAATCATACTGGAGTTTTTTCTTATGGTGCTGTTGATACCAGAACCAGAAAAACAAAGGACCCCACAAGACAATCAATTGATCTACGTTATATTGACTATTCTCACCATTATTGGTCTCATAGCAGCCAATGAGATGGGGCTGATTGAAAAAACAAAAACGGACTTTGGGTTCTACCAGGTAAAAACAGAAACCACCATTCTTGATGTGGATTTGAGACCAGCCTCAGCATGGACACTCTATGCAGTGGCCACCACTATTCTGACTCCCATGCTGAGACACACCATAGAGAACATGTCTGCCAACTTATCTCTAGCAGCCATTGCCAACCAGGCAGCTGTCCTAATGGGACTTGGAAAAGGATGGCCGCTCCACAGAATGGACCTCGGTGTGCCGCTGTTAGCTATGGGATGTTATTCCCAAGTGAACCCAACAACCCTGACAGCATCCCTAGTCATGCTTTTAATCCATTATGCCATAATAGGTCCAGGATTGCAGGCAAAAGCCACAAGAGAGGCCCAGAAAAGGACAGCTGCTGGGATCATGAAGAACCCCACGGTGGACGGGATAACAGTAATAGATTTAGAACCAATATCCTATGACCCAAAATTTGAAAAGCAGTTAGGGCAAGTCATGCTACTAGTCCTGTGTGTTGGACAACTACTTTTGATGAGAACAACCTGGGCTCTCTGCGAAGTATTAACTTTGGCCACAGGACCAATCATAACCTTGTGGGAGGGCAACCCGGGAAGGTTTTGGAACACGACCATAGCTGTATCCACAGCCAACATTTTTAGAGGAAGCTACCTGGCGGGAGCTGGACTAGCTTTTTCGCTCATAAAGAATGCACAAACCCCTAGGAGGGGAACTGGGACCACAGGAGAGACACTGGGAGAGAAGTGGAAGAGACAGCTAAACTCATTAGACAGAAAAGAGTTTGAAGAGTACAAAAGAAGTGGAATATTAGAAGTGGATAGGACTGAGGCCAAGTCTGCCCTAAGAGATGGATCTAAAATCAAGCATGCGGTGTCCAGAGGGTCTAGTAAGATCAGATGGATTGTTGAAAGAGGGATGATAAAGCCAAAAGGAAAGGTCGTGGATCTTGGTTGCGGGAGGGGAGGATGGTCCTATTACATGGCGACACTCAAGAACGTGACTGAAGTGAAAGGGTATACAAAAGGAGGCCCAGGACATGAAGAACCAATTCCCATGGCTACTTATGGCTGGAATTTGGTCAAACTCCATTCAGGGGTTGATGTGTTCTACAAACCCACTGAGCAGGTGGACACCCTGCTCTGTGACATTGGGGAGTCATCCTCCAATCCAACAATAGAGGAAGGAAGAACATTGAGAATCTTGAAGATGGTGGAGCCATGGCTCTCTTCAAAACCTGAGTTCTGCATCAAAGTTCTCAACCCCTACATGCCGACAGTTATAGAAGAGTTGGAGAAACTACAGAGAAGACATGGTGGAAGCCTCGTCAGATGCCCGCTATCCAGGAATTCTACCCATGAGATGTATTGGGTGTCAGGTGCGTCGGGAAACATCGTGAGTTCTGTGAACACAATATCAAAGATGCTGTTGAACAGGTTCACAACAAGGCATAGGAAACCCACTTATGAGAAGGACGTAGATCTTGGGGCAGGAACGAGAAGTGTCTCCACTGAAACAGAAAAACCAGACATGACAATCATTGGGAGAAGGCTTCAGAGATTGCAAGAAGAGCACAAAGAAACCTGGCACTATGACCAGGAAAATCCATACAGAACCTGGGCGTATCATGGAAGCTATGAAGCTCCTTCGACAGGCTCAGCATCCTCCATGGTGAACGGGGTAGTAAAACTGCTGACAAAACCTTGGGATGTGATTCCAATGGTGACCCAGTTGGCCATGACAGACACAACCCCTTTTGGGCAACAAAGAGTGTTCAAGGAGAAGGTGGATACCAGAACACCACAACCAAAACTTGGCACACGAATGATTATGACCACGACAGCCAATTGGTTGTGGGCCCTCCTCGGGAAGAAGAAAAGTCCCAGACTGTGCACAAGGGAAGAGTTCATCTCAAAAGTTAGGTCAAATGCAGCCATAGGCGCAGTCTTTCAAGAAGAACAGGGATGGACATCAGCCAGTGAAGCTGTGAATGACAGCCGGTTCTGGGAACTGGTTGACAAAGAAAGGGCTCTGCACCAGGAAGGAAAATGTGAATCGTGTGTCTATAACATGATGGGGAAACGTGAGAAAAAATTAGGAGAGTTTGGTAGGGCCAAGGGAAGCCGAGCAATCTGGTACATGTGGCTGGGGGCGCGGTTCCTGGAATTTGAAGCCCTGGGTTTTTTGAATGAAGATCACTGGTTTAGCAGAGAAAACTCATGGAGTGGAGTGGAAGGAGAAGGCCTGCACAGATTGGGATACATCTTGGAGGACATAGACAAGAAGGATGGAGACCTGATATATGCTGACGACACAGCAGGCTGGGACACGAGAATCACTGAGGATGACCTTTTAAATGAAGAACTGATCACAGAACAGATGGCCCCTCACCACAAGACCCTAGCCAAAGCCATTTTCAAACTAACCTATCAAAACAAAGTGGTGAAAGTCCTCAGACCCACACCGAAAGGAGCGGTAATGGACATTATATCCAGGAAAGACCAAAGAGGCAGTGGACAGGTTGGAACATATGGTTTAAATACATTCACTAACATGGAAGTTCAACTCATCCGCCAAATGGAAGCTGAAGGAGTCATCACACAAGACGACATGCAGAACCCAAAAGGGTTGAAAGAAAGAGTTGAGAAATGGCTGAAAGAGTGTGGCGTCGACAGGTTGAAGAGGATGGCAATCAGTGGAGATGATTGCGTGGTGAAGCCCCTAGATGAGAGGTTTAGCACCTCCCTCCTCTTCTTGAATGACATGGGAAAGGTGAGGAAAGACGTCCCGCAATGGGATCCATCCAAGGGATGGAAAAACTGGCAAGAGGTTCCCTTTTGCTCCCACCATTTTCACAAGATCTTCATGAAAGATGGCCGCTCACTGGTTGTTCCATGCAGAAACCAGGATGAACTGATAGGAAGAGCCAGAATCTCGCAGGGGGCTGGATGGAGCTTGAGAGAAACAGCCTGTCTGGGCAAAGCTTACGCCCAGATGTGGTCGCTTATGTACTTCCATAGAAGGGACCTGCGCCTAGCCTCCATGGCCATATGCTCAGCAGTTCCAACTGAATGGTTTCCAACAAGCAGAACAACATGGTCAATCCATGCTCAACACCAGTGGATGACCACTGAAGATATGCTTAAAGTGTGGAACAGAGTGTGGATAGAAGACAACCCCAACATGACTGACAAGACTCCAGTCCATTCGTGGGAAGACATACCTTACCTAGGGAAAAGAGAGGATCTGTGGTGTGGATCCCTGATTGGACTTTCTTCCAGAGCCACCTGGGCGAAGAACATTCACACGGCCATAACCCAGGTCAGGAATCTGATCGGAAAAGAGGAATACGTGGATTACATGCCAGTCATGAAAAGATACAGCGCTCCTTCCGAGAGTGAAGGAGTTCTG
>JQ915081_c
ATGAACCAACGAAAAAAGGTGGCTAGACCACCTTTCAATATGCTGAAACGCGAGAGAAACCGCGTATCAACCCCTCAAGGGTTGGTGAAGAGATTCTCAACCGGACTTTTCTCTGGGAAAGGACCCTTACGGATGGTGCTAGCATTCATCACGTTTTTGCGAGTCCTTTCCATCCCGCCAACAGCAGGGATTTTGAAAAGATGGGGACAGTTGAAAAAGAATAAGGCCATCAAGATACTGATTGGATTCAGGAAGGAGATAGGTCGCATGTTAAACATCTTAAATAGGAGAAGAAGGTCAACAATGACATTGCTGTGTTTGATTCCCACCGTAATGGCATTTCACCTGTCAACAAGAGACGGCGAACCCCTCATGATAGTGGCAAAACACGAAAGGGGGAGACCTCTCTTGTTCAAGACAACAGAAGGAATCAACAAATGCACCCTCATTGCCATGGACCTGGGTGAAATGTGTGAAGACACTGTCACGTATAAATGCCCTCTACTGGTTAACACCGAACCTGAAGACATCGATTGCTGGTGCAATCTCACGTCCACCTGGGTCATGTACGGGACGTGCACCCAGAGCGGAGAACGGAGGCGAGAGAAGCGCTCAGTAGCTTTAACACCACATTCAGGAATGGGATTGGAAACAAGAGCTGAGACATGGATGTCATCGGAAGGGGCTTGGAAACATGCTCAGAGAGTGGAAAGCTGGATACTCAGAAACCCAGGATTCGCGCTCCTGGCAGGATTTATGGCTTACATGATTGGGCAAACAGGAATCCAGCGAATTGTTTTCTTTGTCCTAATGATGCTAGTCGCCCCATCCTACGGAATGCGATGCGTAGGGGTAGGGAACAGAGACTTCGTGGAAGGAGTCTCGGGTGGAGCATGGGTCGACTTGGTGCTAGAACATGGAGGATGCGTCACAACCATGGCCCAGGGAAAACCAACCCTGGATTTTGAACTGACCAAGACAACAGCTAAGGAAGTGGCTCTGTTGAGAACCTATTGTATTGAAGCTTCGATATCAAACATAACCACAGCAACAAGATGTCCAACGCAAGGAGAGCCTTATCTCAAAGAGGAACAAGACCAACAGTACATTTGCCGGAGAGACGTGGTAGACAGAGGGTGGGGCAATGGCTGTGGCTTGTTTGGAAAAGGAGGAGTTGTGACATGTGCGAAGTTTTTATGCTCGGGGAAGATAACAGGCAATCTGGTCCAAATTGAAAACCTTGAATACACGGTAGTTGTGACAGTCCACAATGGAGACACCCATGCAGTAGGAAATGACACATCCAATCATGGAGTGACAGCCACGATAACTCCCAGGTCACCATCGGTAGAAGTTAAATTGCCGGACTATGGAGAACTAACACTCGACTGTGAACCCAGGTCTGGAATTGATTTCAATGAGATGATCCTGATGAAAATGAAAAAGAAAACGTGGCTTGTGCACAAGCAATGGTTTTTGGACCTACCTCTACCTTGGACAGCAGGAGCAGACACATCAGAAGTTCATTGGAATTACAAAGAGAGAATGGTGACATTCAAGGTTCCTCATGCCAAAAGACAGGATGTGACAGTGCTAGGATCTCAGGAGGGAGCTATGCACTCTGCCCTCGCCGGAGCAACAGAAGTGGATTCTGGTGATGGAAATCACATGTTTGCAGGACATCTCAAGTGCAAAGTCCGTATGGAGAAATTGAGAATTAAGGGAATGTCATACACGATGTGTTCAGGAAAGTTCTCAATTGACAAAGAGATGGCAGAAACACAGCATGGGACAACAGTGGTGAAAGTCAAGTATGAAGGCGCTGGAGCTCCGTGTAAAATCCCCATAGAGATAAGAGATGTGAACAAGGAGAAAGTAGTTGGGCGCATCATCTCATCTACCCCTTTTGCTGAGAATACCAACAGCGTAATCAACATAGAATTAGAACCCCCTTTTGGGGACAGCTACATAGTGATAGGTGTAGGAGATAGTGCATTAACACTCCATTGGTTCAGAAAAGGGAGCTCTATTGGCAAGATGTTTGAGTCCACATACAGAGGTGCAAAACGAATGGCCATTCTAGGTGAAACAGCTTGGGATTTTGGTTCTGTTGGTGGACTGTTTACATCACTGGGAAAGGCTGTACACCAAGTTTTTGGAAGTGTGTATACAACCATGTTTGGAGGGGTCTCATGGATGATTAGAATCCTAATTGGGTTCTTGGTATTGTGGATTGGCACGAATTCAAGAAATACTTCAATGGCAATGACGTGCATAGCTGTTGGAGGAATCACTCTGTTTCTAGGTTTCACAGTTCAAGCAGACATGGGTTGTGTGGTGTCATGGAATGGGAAGGAACTAAAATGTGGAAGCGGAATTTTTGTGGTTGACAACGTGCACACTTGGACAGAACAGTACAAATTCCAACCAGAGTCCCCAGCGAGGCTAGCGTCTGCAATACTGAATGCCCACAAAGATGGGGTCTGTGGAATCAGATCAACCACGAGGCTGGAAAATGTTATGTGGAAGCAAATAACCAACGAGCTAAACTATGTTCTCTGGGAAGGAGGACATGACCTCACTGTAGTGGCTGGGGACGTAAAGGGGGTGTTGACCAAAGGCAAGAGAGCACTCACACCTCCAGTGAATGATCTGAAATATTCATGGAAGACGTGGGGAAAAGCAAAAATCTTTACCCCAGAAGCAAGAAATAGCACATTTTTAATAGACGGACCAGACACCTCCGAATGCCCCAATGAACGAAGAGCATGGAACTTTTTTGAGGTAGAAGACTATGGATTTGGCATGTTTACGACCAACATATGGATGAAATTCCGAGAAGGAAGTTCAGAAGTGTGTGACCATAGATTAATGTCGGCGGCAATCAAAGATCAGAAAGCTGTGCATGCCGACATGGGTTATTGGATAGAGAGCTCAAAAAACCAGACCTGGCAGATAGAGAAAGCATCCCTCATTGAAGTGAAAACATGTCTGTGGCCCAAAACCCACACACTGTGGAGCAATGGGGTGCTGGAAAGTCAGATGCTCATTCCAAGATCATATGCAGGCCCTTTTTCACAGCACAATTACCGCCAGGGCTATGCCACGCAAACCGCGGGCCCATGGCACTTAGGCAAATTGGAGATAGACTTTGGAGAATGCCCCGGAACAACAGTTAAAATTCAGGAAGATTGTGACCATAGAGGCCCATCTTTGAGGACCACCACTGCATCTGGAAAACTGGTTACGCAATGGTGCTGCCGCTCCTGCACGATGCCTCCCTTAAGGTTCTTGGGGGAAGACGGATGTTGGTATGGGATGGAGATTAGGCCCTTGAGTGAAAAAGAAGAGAACATGGTCAAATCACAGGTAACAGCCGGACAGGGTACATCAGAAACTTTTTCTATGGGGCTGCTATGCCTGACCTTGTTCGTGGAAGAATGCTTGAGGAGAAGAGTCACTAGGAAACACATGATATTGGTTGTGGTAATCACCTTCTGTGCTATCATCTTAGGAGGTCTCACATGGATGGACTTACTGCGAGCCCTTATCATGTTAGGGGACACTATGTCTGGTAGAATAGGAGGACAGATTCACCTAGCCATCATGACAGTGTTCAAGATGTCACCAGGATATGTGCTGGGTGTGTTTTTAAGAAAACTTACTTCAAGAGAGACAGCGCTAATGGTAATAGGAATGGCCATGACAACGGTGTTTTCAATTCCACATGACCTCATGGAACTCATTGATGGAATATCATTGGGGCTGATATTACTAAAAATAGTAACACACTTTGATAACACCCAAGTGGGAACCTTAGCCCTTTCCCTGACTTTCATAAGATCAACAACACCATTAGTCATGGCTTGGAGGACCATCATGGCTGTGTTCTTCGTGATCACACTTATTCCTTTGTGCAGGACAAGCTGTCTTCAAAAACAGTCCCATTGGGTAGAAATAACAGCACTTATCTTAGGAGCCCAGGCTTTGCCAGTGTACCTAATGACTCTCATGAAAGGAGCCTCAAGAAGATCTTGGCCTCTTAATGAGGGTATAATGGCTGTGGGTTTGGTGAGCCTCTTAGGAAGCGCCCTCCTAAAGAATGATGTTCCTTTAGCTGGCCCAATGGTGGCAGGAGGCTTACTTCTAGCGGCTTACGTAATGAGTGGCAGCTCAGCAGACCTGTCACTAGAGAAGGCTGCCAATGTACAGTGGGATGAAATGGCGGACATAACTGGCTCAAGCCCAATCATAGAAGTGAAGCAGGATGAAGATGGCTCTTTCTCCATACGGGACGTCGAGGAAACCAACATGATAACCCTCTTGGTGAAACTGGCGCTGATAACAGTATCAGGTCTCTACCCCTTGGCAATTCCAGTCACAATGGCACTATGGTATATTTGGCAAGTGAAAACACAAAGATCAGGAGCTCTGTGGGACGTCCCCTCGCCCGCTGCCACTCAGAAAGCCACACTGTCTGAAGGGGTGTATAGGATCATGCAAAGAGGGCTGTTTGGGAAAACTCAGGTTGGAGTAGGGATACACATGGAAGGTGTATTCCACACAATGTGGCACGTGACAAGAGGATCAGTGATCTGCCATGAGACAGGGAGATTAGAGCCATCTTGGGCTGACGTCAGGAATGACATGATATCATACGGTGGGGGATGGAGGCTCGGAGACAAATGGGATAAAGAAGAAGATGTTCAGGTCCTAGCCATAGAACCAGGAAAAAATCCTAGACATGTCCAAACGAAACCAGGCCTTTTCAAGACCCTAACTGGAGAAATTGGAGCAGTAACTCTGGATTTCAAACCTGGAACGTCTGGCTCTCCTATCATCAACAAGAAAGGGAAAGTTATTGGACTCTATGGAAATGGAGTAGTCACCAAATCAGGTGATTACGTTAGTGCCATAACGCAAGCCGAAAGAATTGGTGAGCCAGATTATGAAGTAGATGAGGACATTTTTCGAAAGAAAAGATTAACTATAATGGACTTACACCCCGGAGCTGGAAAGACAAAAAGAATTCTCCCATCAATAGTCAGAGAAGCTTTGAAAAGGAGGCTGCGAACCTTGATTTTGGCTCCCACGAGAGTGGTGGCGGCCGAGATGGAAGAGGCCCTACGCGGACTGCCAATCCGCTATCAGACCCCAGCTGTGAAATCAGAGCACACAGGAAGAGAGATTGTAGACCTCATGTGCCATGCAACCTTCACAACGAGACTTTTGTCATCAACCAGGGTTCCAAATTACAACCTTATAGTGATGGATGAAGCACATTTTACTGACCCTTGTAGTGTCGCGGCTAGAGGATACATCTCAACCAGGGTGGAAATGGGAGAGGCAGCAGCTATCTTCATGACTGCAACCCCTCCTGGATCGATAGATCCCTTCCCCCAGAGCAACAGCCCAATAGAAGACATCGAGAGGGAAATCCCCGAAAGGTCATGGAACACAGGGTTCGACTGGATAACAGACTACCAAGGGAAAACTGTGTGGTTTGTTCCCAGCATAAAAGCCGGAAATGACATCGCAAATTGTTTGAGAAAGTCGGGAAAGAGAGTGATCCAGTTGAGCAGAAAAACCTTTGACACAGAGTATCCAAAGACGAAACTCACGGACTGGGATTTTGTGGTCACCACAGACATATCTGAAATGGGGGCCAATTTTAGAGCTGGGAGAGTGATAGACCCCAGGAGATGCCTCAAGCCAGTTATCCTAACAGATGGGCCAGAGAGAGTTATTCTAGCAGGTCCAATCCCAGTAACTCCAGCAAGTGCCGCTCAGAGAAGAGGGCGAATAGGTAGGAATCCAGCACAAGAAGATGACCAATATGTTTTCTCCGGAGACCCACTAAAGAATGATGAAGATCATGCTCACTGGACAGAAGCAAAGATGTTGCTTGACAATATCTACACCCCTGAAGGGATAATTCCAACATTGTTTGGTCCGGAAAGGGAAAAAACCCAAGCCATTGATGGAGAGTTTCGCCTCAGAGGGGAACAAAGGAAGACTTTCGTGGAATTGATGAGGAGAGGAGACCTTCCGGTGTGGCTGAGCTACAAGGTAGCTTCTGCCGGTATCTCTTACAAAGACCGAGAATGGTGCTTCACAGGAGAAAGGAATAACCAAATTTTAGAAGAAAACATGGAGGTTGAAATCTGGACTAGAGAGGGAGAAAAGAAAAAGCTAAGGCCAAAATGGTTAGATGCACGTGTGTACGCTGACCCCATGGCTTTGAAGGATTTCAAGGAGTTCGCCAGTGGAAGAAAGAGCACAACTCTTGACATCCTAACAGAGATCGCCACTTTGCCAACCTACCTTTCCTCTAAGGCCAAACTAGCCCTTGACAACATAGTCATGCTCCACACAACAGAAAAAGGAGGGAGGGCCTACCAACACGCCCTGAACGAACTCCCGGAGTCACTGGAAACACTCATGCTCGTAGCCCTACTAGGTGCTATGACAGCCGGTATCTTCCTGTTTTTTATGCAGGGGAAAGGAATAGGGAAATTGTCAATGGGTCTGATAGCTATAGCTGTGGCCAGTGGCTTGCTCTGGGTAGCGGAAATTCAGCCCCAGTGGATAGCAGCTTCAATCATACTGGAGTTTTTTCTTATGGTGCTGTTGATACCAGAACCAGAAAAACAAAGGACCCCACAAGACAATCAATTGATCTACGTTATATTGACTATTCTCACCATTATTGGTCTCATAGCAGCCAATGAGATGGGGCTGATTGAAAAAACAAAAACGGACTTTGGGTTCTACCAGGTAAAAACAGAAACCACCATTCTTGATGTGGATTTGAGACCAGCCTCAGCATGGACACTCTATGCAGTGGCCACCACTATTCTGACTCCCATGCTGAGACACACCATAGAGAACATGTCTGCCAACTTATCTCTAGCAGCCATTGCCAACCAGGCAGCTGTCCTAATGGGACTTGGAAAAGGATGGCCGCTCCACAGAATGGACCTCGGTGTGCCGCTGTTAGCTATGGGATGTTATTCCCAAGTGAACCCAACAACCCTGACAGCATCCCTAGTCATGCTTTTAATCCATTATGCCATAATAGGTCCAGGATTGCAGGCAAAAGCCACAAGAGAGGCCCAGAAAAGGACAGCTGCTGGGATCATGAAGAACCCCACGGTGGACGGGATAACAGTAATAGATTTAGAACCAATATCCTATGACCCAAAATTTGAAAAGCAGTTAGGGCAAGTCATGCTACTAGTCCTGTGTGTTGGACAACTACTTTTGATGAGAACAACCTGGGCTCTCTGCGAAGTATTAACTTTGGCCACAGGACCAATCATAACCTTGTGGGAGGGCAACCCGGGAAGGTTTTGGAACACGACCATAGCTGTATCCACAGCCAACATTTTTAGAGGAAGCTACCTGGCGGGAGCTGGACTAGCTTTTTCGCTCATAAAGAATGCACAAACCCCTAGGAGGGGAACTGGGACCACAGGAGAGACACTGGGAGAGAAGTGGAAGAGACAGCTAAACTCATTAGACAGAAAAGAGTTTGAAGAGTACAAAAGAAGTGGAATATTAGAAGTGGATAGGACTGAGGCCAAGTCTGCCCTAAGAGATGGATCTAAAATCAAGCATGCGGTGTCCAGAGGGTCTAGTAAGATCAGATGGATTGTTGAAAGAGGGATGATAAAGCCAAAAGGAAAGGTCGTGGATCTTGGTTGCGGGAGGGGAGGATGGTCCTATTACATGGCGACACTCAAGAACGTGACTGAAGTGAAAGGGTATACAAAAGGAGGCCCAGGACATGAAGAACCAATTCCCATGGCTACTTATGGCTGGAATTTGGTCAAACTCCATTCAGGGGTTGATGTGTTCTACAAACCCACTGAGCAGGTGGACACCCTGCTCTGTGACATTGGGGAGTCATCCTCCAATCCAACAATAGAGGAAGGAAGAACATTGAGAATCTTGAAGATGGTGGAGCCATGGCTCTCTTCAAAACCTGAGTTCTGCATCAAAGTTCTCAACCCCTACATGCCGACAGTTATAGAAGAGTTGGAGAAACTACAGAGAAGACATGGTGGAAGCCTCGTCAGATGCCCGCTATCCAGGAATTCTACCCATGAGATGTATTGGGTGTCAGGTGCGTCGGGAAACATCGTGAGTTCTGTGAACACAATATCAAAGATGCTGTTGAACAGGTTCACAACAAGGCATAGGAAACCCACTTATGAGAAGGACGTAGATCTTGGGGCAGGAACGAGAAGTGTCTCCATTGAAACAGAAAAACCAGACATGACAATCATTGGGAGAAGGCTTCAGAGATTGCAAGAAGAGCACAAAGAAACCTGGCACTATGACCAGGAAAATCCATACAGAACCTGGGCGTATCATGGAAGCTATGAAGCTCCTTCGACAGGCTCAGCATCCTCCATGGTGAACGGGGTAGTAAAACTGCTGACAAAACCTTGGGATGTGATTCCAATGGTGACCCAGTTGGCCATGACAGACACAACCCCTTTTGGGCAACAAAGAGTGTTCAAGGAGAAGGTGGATACCAGAACACCACAACCAAAACTTGGCACACGAATGATTATGACCACGACAGCCAATTGGTTGTGGGCCCTCCTCGGGAAGAAGAAAAGTCCCAGACTGTGCACAAGGGAAGAGTTCATCTCAAAAGTTAGGTCAAATGCAGCCATAGGCGCAGTCTTTCAAGAAGAACAGGGATGGACATCAGCCAGTGAAGCTGTGAATGACAGCCGGTTCTGGGAACTGGTTGACAAAGAAAGGGCTCTGCACCAGGAAGGAAAATGTGAATCGTGTGTCTATAACATGATGGGGAAACGTGAGAAAAAATTAGGAGAGTTTGGTAGGGCCAAGGGAAGCCGAGCAATCTGGTACATGTGGCTGGGGGCGCGGTTCCTGGAATTTGAAGCCCTGGGTTTTTTGAATGAAGATCACTGGTTTAGCAGAGAAAACTCATGGAGTGGAGTGGAAGGAGAAGGCCTGCACAGATTGGGATACATCTTGGAGGACATAGACAAGAAGGATGGAGACCTGATATATGCTGACGACACAGCAGGCTGGGACACGAGAATCACTGAGGATGACCTTTTAAATGAAGAACTGATCACAGAACAGATGGCCCCTCACCACAAGACCCTAGCCAAAGCCATTTTCAAACTAACCTATCAAAACAAAGTGGTGAAAGTCCTCAGACCCACACCGAAAGGAGCGGTAATGGACATTATATCCAGGAAAGACCAAAGAGGCAGTGGACAGGTTGGAACATATGGTTTAAATACATTCACTAACATGGAAGTTCAACTCATCCGCCAAATGGAAGCTGAAGGAGTCATCACACAAGACGACATGCAGAACCCAAAAGGGTTGAAAGAAAGAGTTGAGAAATGGCTGAAAGAGTGTGGCGTCGACAGGTTGAAGAGGATGGCAATCAGTGGAGATGATTGCGTGGTGAAGCCCCTAGATGAGAGGTTTAGCACCTCCCTCCTCTTCTTGAATGACATGGGAAAGGTGAGGAAAGACGTCCCGCAATGGGATCCATCCAAGGGATGGAAAAACTGGCAAGAGGTTCCCTTTTGCTCCCACCATTTTCACAAGATCTTCATGAAAGATGGCCGCTCACTGGTTGTTCCATGCAGAAACCAGGATGAACTGATAGGAAGAGCCAGAATCTCGCAGGGGGCTGGATGGAGCTTGAGAGAAACAGCCTGTCTGGGCAAAGCTTACGCCCAGATGTGGTCGCTTATGTACTTCCATAGAAGGGACCTGCGCCTAGCCTCCATGGCCATATGCTCAGCAGTTCCAACTGAATGGTTTCCAACAAGCAGAACAACATGGTCAATCCATGCTCAACACCAGTGGATGACCACTGAAGATATGCTTAAAGTGTGGAACAGAGTGTGGATAGAAGACAACCCCAACATGACTGACAAGACTCCAGTCCATTCGTGGGAAGACATACCTTACCTAGGGAAAAGAGAGGATCTGTGGTGTGGATCCCTGATTGGACTTTCTTCCAGAGCCACCTGGGCGAAGAACATTCACACGGCCATAACCCAGGTCAGGAATCTGATCGGAAAAGAGGAATACGTGGATTACATGCCAGTCATGAAAAGATACAGCGCTCCTTCCGAGAGTGAAGGAGTTCTG
>JQ513345_c
ATGAACCAACGAAAAAAGGTGGCTAGACCACCTTTCAATATGCTGAAACGCGAGAGAAACCGCGTATCAACCCCTCAAGGGTTGGTGAAGAGATTCTCGACCGGACTTTTTTCCGGGAAAGGACCCTTACGGATGGTGTTGGCATTCATTACGTTTTTGCGAGTTCTTTCCATCCCACCAACAGCAGGGATTCTGAAAAGATGGGGACAGTTAAAGAAAAACAAGGCCATAAAGATACTCACTGGATTCAGGAAGGAGATAGGCCGCATGCTGAACATCTTGAATGGAAGGAAAAGGTCAACAATAACATTGCTGTGCTTGATTCCTACTGTAATGGCGTTTCATTTGTCAACGAGAGATGGTGAACCCCTCATGATAGTGGCGAAACACGAAAGGGGGAGACCTCTCTTGTTTAAGACAACAGAAGGAATCAATAAGTGCACTCTTATTGCCATGGACCTGGGTGAGATGTGCGAGGACACCGTCACGTATAAATGCCCCTTACTGGTCAATACCGAACCCGAAGACATTGATTGCTGGTGCAATCTCACGTCTGCCTGGGTAATGTATGGGACATGCACCCAAAGTGGAGAACGAAGGCGAGAGAAGCGCTCAGTAGCTCTAACACCACATTCAGGAATGGGATTGGAAACAAGGGCTGAGACATGGATGTCATCGGAAGGAGCTTGGAAACACGCCCAGAGGGTAGAGAGTTGGATACTCAGAAACCCAGGATTTGCGCTCTTGGCAGGGTTTATGGCCTACATGATCGGGCAAACAGGAATCCAGCGAACAGTCTTCTTCATTCTAATGATGCTGGTCGCCCCATCTTACGGAATGCGATGCGTGGGAGTGGGGAACAGAGACTTTGTGGAAGGAGTCTCAGGTGGAGCATGGGTCGATCTGGTGTTAGAACATGGAGGATGCGTCACAACCATGGCCCAGGGAAAGCCAACCTTGGATTTTGAACTGATCAAGACAACAGCCAAGGAAGTGGCTCTATTAAGAACCTATTGCATTGAAGCTTCCATATCAAACATAACCACGGCAACAAGATGTCCAACGCAAGGAGAGCCTTACCTCAAAGAGGAACAAGATCAACAGTACATCTGCCGGAGAGATGTGGTAGATAGAGGGTGGGGCAACGGCTGCGGCTTGTTTGGGAAAGGAGGAGTTGTGACATGTGCGAAGTTTTCATGCTCAGGAAAAATAACGGGCAACTTAGTCCAAATTGAGAATCTTGAATACACAGTGGTTGTGACAGTCCATAATGGAGACACCCATGCTGTAGGAAACGACACATCCAACCACGGAGAGACAGCTACGATAACCCCCAGGTCACCATCGGTTGAAGTTAAATTACCAGACTATGGAGAATTGACACTTGACTGTGAACCTAGGTCCGGAATTGACTTTAATGAGATGATCCTGATGAAAATGAAAACGAAAACGTGGCTCGTGCACAAGCTATGTTTCTTGGATCTACCTCTACCATGGACAGCCGGAGCGGACACGTCAGAAGTTCACTGGAATCACAAAGAGAGAATGGTGACATTCAAGGTTCCTCATGCCAAGAGACAGGATGTGACAGTGCTAGGATCTCAAGAAGGGGCCATGCATTCAGCCCTCGCCGGAGCCACAGAAGTGGATTCCGGTGATGGAAACCATATGTTTGCAGGACACTTAAAATGTAAAGTTCGTATGGAAAAGTTGAGGATCAAGGGAATGTCATACACGATGTGCTCAGGAAAGTTCTCAATTGATAAAGAGATGGCAGAAACMCAGCATGGAACAACAGTGGTAAAGATCAAGTATGAGGGTACTGGAGCTCCATGTAAAGTCCCCATAGAGATAAGAGATGTGAACAAGGAAAAAGTGGTTGGGCGCATCATCTCATCCACCCCTTTTGCTGAGAATACCAACAGTGTGACCAATATAGAATTGGAACCTCCTTTTGGGGATAGCTACATAGTGATAGGTGTGGGAGACAGTGCATTAACACTCCATTGGTTCAGAAAAGGGAGCTCCATTGGTAAGATGTTTGAGTCCACATACAGAGGTGCAAAGCGTATGGCCATTCTAGGTGAAACAGCTTGGGATTTTGGTTCTGTTGGTGGACTGCTCACGTCATTGGGAAAGGCTGTACACCAGGTCTTTGGCAGTGTGTATACAACTATGTTTGGAGGAGTCTCGTGGATGGTCAGAATCCTAATCGGGCTCTTAGTGTTGTGGATTGGCACGAATTCAAGAAACACTTCAATGGCTATGTCGTGCATAGCTGTTGGAGGAATCACCCTGTTTCTGGGCTTCACAGTTCATGCAGACATGGGTTGTGCGGTGTCATGGAGTGGGAAAGAGTTGAAATGTGGAAGCGGAATTTTTGTAATTGACAACGTGCACACTTGGACAGAACAGTACAAATTTCAACCAGAGTCTCCAGCGCGCCTGGCGTCGGCAATACTGAATGCCCACAAAGATGGGGTCTGTGGAATTAGATCAACCACGAGGCTGGAAAATGTCATGTGGAAGCAAATAACCAATGAATTAAACTATGTTCTCTGGGAAGGAGGACATGACCTCACTGTAGTGGCCGGGGATGTGAAAGGGGTCTTGTCCAAAGGCAAGAGAGCACTCGCACCTCCAGTGAATGACCTGAAATATTCATGGAAGACATGGGGAAAAGCAAAGATCTTTACTCCAGAAACAAGAAACAGCACATTTTTGGTAGACGGACCAGACACCTCCGAATGCCCCAATGAACGAAGAGCATGGAACTTTCTTGAGGTGGAAGACTATGGATTTGGCATGTTCACGACCAACATATGGATGAAATTTCGAGAAGGAAGTTCAGAAGTCTGTGACCACAGGCTGATGTCGGCGGCAATCAAAGACCAGAAAGCTGTGCATGCTGATATGGGCTATTGGATAGAGAGCTCAAAAAACCAGACCTGGCAGATAGAGAAGGCATCCCTCATTGAAGTGAAAACATGTCTGTGGCCCAAGACGCACACATTGTGGAGCAATGGAGTGCTCGAAAGCCAGATGCTCATCCCAAAAGCATATGCAGGCCCTATTTCACAGCACAACTATCGCCAGGGCTATGCCACGCAGACCGTGGGCCCATGGCACTTGGGCAAATTGGAGATAGACTTTGGTGAATGCCCCGGAACAACAGTCACTATACAAGAGGATTGTGACCATAGAGGGCCATCTTTGAGGACCACCACTGCATCTGGAAAATTGGTCACGCAGTGGTGCTGTCGCTCCTGCACGATGCCTCCCTTAAGATTTTTAGGAGAGGATGGATGCTGGTATGGGATGGAAATCAGGCCCTTGAATGAAAAAGAAGAGAACATGGTCAAATCACAGGTATCAGCCGGACAAGGTACATCAGAGACTTTTTCTATGGGGCTGTTATGCCTGACTTTGTTTGTGGAAGAATGCTTGAGGAGAAGAGTCACCAGGAAACACATGATATTAGTTGTGGTGACCACCCTTTGTGCCATCATTTTAGGAGGTCTTACATGGATGGACTTACTGCGTGCCCTTATCATGCTAGGGGACACCATGTCTGGTAGAATGGGGGGACAGATTCATCTAGCCATCATGGCAGTCTTCAAGATGTCACCAGGATACGTGTTGGGTATATTTCTGAGGAAACTCACCTCAAGAGAGACAGCACTAATGGTAATAGGAATGGCTATGACAACGGTGCTTTCAATTCCACATGACCTTATGGAATTTATTGATGGAATATCATTAGGGTTAATCTTATTAAAAATGGTAACACATTTTGACAACACTCAAGTGGGAACCTTAGCCCTTTCCTTGACCTTCATAAAATCAACAATGCCATTGGTCATGGCTTGGAGGACCATAATGGCTGTGTTGTTTGTGGTCACACTCATTCCTCTCTGTAGGACAAGCTGTCTTCAAAAGCAGTCCCATTGGGTGGAAATAACAGCACTTATCCTGGGAGCCCAGGCTCTACCAGTATACCTAATGACTCTCATGAAAGGCGCCTCAAAAAGATCTTGGCCCCTTAACGAGGGTATAATGGCTGTGGGCTTGGTGAGTCTCTTAGGAAGCGCCCTTCTAAAGAATGATGTCCCTTTAGCTGGCCCAATGGTGGCAGGAGGCTTACTACTGGCAGCCTACGTGATGAGCGGCAGCTCAGCAGACCTGTCACTAGAGAAGGCTGCCAATGTGCAGTGGGATGAGATGGCAGACATAACAGGCTCAAGCCCAATCATAGAAGTCAAGCAGGATGAAGATGGCTCTTTCTCCATACGGGACGTCGAGGAAACCAACATGATTACCCTCCTGGTGAAACTGGCACTGATAACAGTGTCAGGTCTCTACCCCTTGGCAATTCCAGTCACAATGACCCTATGGTACATGTGGCAAGTGAAAACACAAAGATCAGGAGCCCTGTGGGACGTCCCCTCACCTGCTGCCGCTCAGAAAGCCACACTCACTGAGGGAGTATACAGGATCATGCAAAGAGGGTTGTTTGGGAAAACTCAGGTTGGAGTAGGGATACACATGGAAGGTGTTTTTCATACAATGTGGCATGTAACAAGAGGATCAGTGATTTGCCATGAGAGTGGGAGACTGGAGCCATCTTGGGCTGACGTCAGGAACGACATGATATCTTACGGTGGGGGATGGAGGCTCGGAGACAAATGGGATAAAGAAGAAGATGTTCAAGTTCTGGCTATAGAACCAGGAAAAAATCCGAAACATGTCCAAACGAAACCCGGCCTTTTCAAAACCCTTACTGGAGAAATTGGAGCAGTTACATTGGACTTCAAGCCCGGAACATCCGGTTCTCCCATCATTAACAGGAAAGGAAAAGTCATCGGACTCTACGGAAATGGGGTTGTTACCAAATCAGGTGATTACGTTAGTGCCATAACACAAGCTGAAAGAATTGGTGAGCCAGATTATGAAGTCGATGAGGACATTTTCCGAAAGAAAAGATTAACTATAATGGATTTACATCCCGGAGCCGGAAAGACAAAAAGAATTCTCCCATCAATAGTTAGAGAAGCCTTAAAAAGGAGGCTGCGAACCTTGATTCTGGCTCCCACGAGAGTGGTGGCGGCCGAAATGGAAGAAGCGCTACGAGGACTGCCAATCCGTTATCAGACCCCAGCTGTGAAATCAGAACACACAGGAAGAGAGATCGTAGACCTCATGTGTCATGCAACCTTCACAACAAGACTTTTATCATCAACCAGGGTTCCAAATTACAACCTCATAGTGATGGATGAAGCGCATTTCACAGATCCTTCTAGTGTAGCAGCTAGAGGATATATCTCAACCAGGGTGGAAATGGGAGAGGCTGCAGCTATCTTTATGACTGCAACCCCTCCTGGAACGACAGATCCCTTCCCCCAGAGCAACAGCCCAATAGAAGACATCGAGAGAGAAATCCCAGAAAGGTCATGGAACACAGGGTTTGACTGGATCACGGACTACCAAGGGAAAACTGTGTGGTTTGTTCCCAGCATAAAAGCTGGAAATGACATTGCAAATTGCTTGAGAAAATCGGGAAAGAAGGTCATCCAATTGAGCAGGAAAACCTTTGACACAGAGTATCCAAAAACGAAACTGACGGACTGGGATTTTGTGGTTACCACAGACATATCTGAAATGGGGGCCAATTTTAGAGCTGGGAGAGTGATAGACCCCAGGAGATGCCTTAAGCCAGTTATCTTAACTGATGGGCCAGAGAGAGTTATTTTAGCGGGTCCCATTCCAGTGACTCCAGCAAGTGCTGCTCAGAGAAGAGGGCGAATAGGTAGAAACCCAGCACAAGAAGATGACCAATATGTCTTCTCCGGAGACCCACTAAGGAATGATGAAGATCATGCCCACTGGACTGAAGCAAAGATGCTTCTTGATAATATCTACACCCCAGAAGGGATTATTCCAACACTGTTTGGTCCAGAAAGGGAAAAAACCCAAGCCATCGACGGAGAGTTCCGCCTCAGAGGGGAACAAAGGAAGACCTTTGTAGAATTAATGAGGAGAGGAGACCTTCCGGTGTGGCTGAGCTACAAGGTAGCTTCTGCTGGTATCTCTTACAAAGACCGGGAATGGTGCTTCACGGGGGAAAGGAATAACCAAATCTTAGAAGAAAACATGGAGGTTGAAATTTGGACTAGAGAGGGAGAGAAGAAAAAACTCAGGCCAAAATGGTTAGATGCACGTGTTTACGCTGATCCCATGGCTTTGAAGGATTTCAAGGAGTTTGCCAGTGGAAGAAAGAGTATAACCCTCGACATCTTAACAGAAATTGCCAGTTTGCCAACGTACCTTTCCTCTAGGGCTAAGCTCGCCCTTGACAACATAGTGATGCTCCACACAACAGAAAGAGGAGGGAAGGCCTACCAACACGCCCTGAACGAACTCCCAGAGTCACTAGAAACACTCATGCTTGTAGCTTTATTGGGAGCCATGACAGCAGGTATCTTCCTATTCTTTATGCAAGGAAAAGGAATAGGAAAATTGTCAATGGGTTTGATAGCCATTGCGGTAGCTAGTGGCTTACTCTGGGTGGCAGAAATCCAGCCCCAGTGGATAGCGGCCTCAATCATATTGGAATTTTTTCTCATGGTGCTGTTGGTACCAGAACCAGAAAAACAAAGGACCCCGCAAGACAATCAATTGATCTACGTCATATTGACCATTCTCACTATTATTGCTCTCGTGGCAGCCAATGAGATGGGGCTAATTGAAAAAACAAAAACGGATTTTGGGTTTTACCAGGCAAAAACAGAAACCACCATCCTTGATGTGGACTTGAGACCAGCTTCAGCTTGGACGCTCTATGCAGTAGCCACCACTATCTTGACTCCCATGCTGAGGCACACCATAGAAAACACGTCTGCAAACTTATCTTTGGCGGCCATTGCCAACCAAGCAGCCGTCTTAATGGGGCTTGGAAAAGGATGGCCGCTCCACAGAATGGACCTCGGTGTGCCGCTATTGGCAATGGGATGCTATTCCCAAGTGAACCCAACGACTTTAACAGCATCCTTAGTTATGCTTCTGGTCCATTATGCAATAATAGGTCCAGGATTGCAGGCCAAAGCGACAAGAGAGGCTCAAAAAAGGACAGCTGCTGGGATCATGAAGAATCCCACGGTGGACGGGATAACAGTTATAGATCTAGAACCAATATCCTATGACCCAAAATTTGAAAAGCAGCTGGGGCAAGTCATGCTGCTAGTTCTGTGCGCTGGACAGCTACTCTTGATGAGAACAACATGGGCCTTCTGTGAAGTCTTGACTTTGGCCACAGGACCAATCTTGACCTTGTGGGAAGGCAACCCGGGAAGGTTTTGGAACACGACCATAGCCGTGTCCACTGCCAACATTTTCAGAGGAAGCTACTTGGCGGGAGCTGGATTGGCCTTTTCGCTCATAAAGAATGCACAAACCCCCAGGAGGGGAACTGGGACCACAGGAGAGACACTGGGAGAAAAATGGAAGAGACAGCTAAACTCGCTTGATAGGAAGGAGTTTGAAGAGTACAAAAGAAGTGGAATACTAGAAGTGGACAGGACTGAAGCGAAGTCTGCCCTAAAAGATGGGTCTAAAATCAAGTACGCAGTGTCCAGAGGGACCAGCAAGATTAGATGGATTGTTGAAAGAGGGATGGTAAAGCCAAAAGGGAAAGTTGTGGATCTTGGTTGCGGGAGAGGAGGATGGTCGTACTATATGGCGACACTCAAGAACGTGACCGAGGTGAAAGGGTATACAAAAGGTGGTCCAGGACATGAGGAACCGATTCCCATGGCTACCTATGGCTGGAACTTGGTCAAACTCCATTCAGGGGTTGACGTCTTCTACAAACCCACTGAGCAAGTGGACACCCTGCTCTGTGATATTGGGGAGTCATCTTCTAATCCGACGATAGAGGAAGGAAGAACATTACGAGTTTTAAAGATGGTGGAGCCATGGCTCTCTTCAAAACCTGAATTCTGCATCAAAGTTCTCAATCCCTACATGCCAACAGTCATAGAGGAGCTGGAGAAACTGCAGAGAAAACATGGTGGAAGTCTTGTGAGATGCCCGCTATCCAGGAATTCCACTCATGAGATGTATTGGGTGTCAGGTGTGTCAGGAAACATCGTGAGTTCTGTGAACACAACATCAAAGATGTTGTTGAACAGATTTACCACAAGGCACAGAAAACCCACTTATGAGAAGGACGCAGACCTTGGAGCAGGAACGAGAAGTGTCTCCACCGAAACAGAAAAACCAGACATGACAATCATCGGGAGAAGACTCCAGCGATTGCAAGAAGAGCACAAAGAAACTTGGCACTATGATCATGAAAATCCATACAGAACCTGGGCATATCATGGAAGCTATGAAGCTCCTTCGACAGGCTCAGCATCCTCCATGGTCAACGGGGTAGTTAAACTGCTGACAAAACCCTGGGACGTGGTTCCAATGGTGACCCAGTTGGCTATGACAGACACAACCCCTTTTGGGCAACAGAGGGTGTTCAAGGAGAAGGTTGACACCAGAACACCACAGCCAAAACCCGGTACACGAGTGGTCATGACCACGACAGCCAACTGGCTGTGGGCTCTCCTCGGGAGGAAGAAAAATCCCAGACTGTGCACAAGGGAAGAATTCATCTCAAAAGTTAGGTCAAATGCAGCCATAGGCGCAGTTTTTCAGGAAGAACAGGGATGGACATCAGCCAGTGAAGCTGTGAATGACAGCCGATTTTGGGAACTGGTTGACAAAGAAAGGGCTCTGCACCAGGAAGGGAAATGTGAATCATGTGTATATAACATGATGGGAAAACGTGAGAAAAAGTTAGGAGAATTTGGCAGAGCCAAGGGAAGCCGAGCAATCTGGTACATGTGGCTGGGAGCGCGGTTTCTGGAATTTGAAGCCCTGGGCTTTCTGAATGAAGATCACTGGTTTGGCAGGGAAAACTCATGGAGTGGAGTGGAAGGGGAAGGTCTACATAGGTTGGGATATATCTTGGAGGACATAGATAAGAAGGATGGAGATCTGATATATGCTGATGACACAGCAGGCTGGGACACAAGAATCACTGAAGATGACCTTCTGAATGAAGAGCTGATCACGGAACAGATGGCCCCTCATCATAAAATCCTTGCTAAAGCCATTTTCAAACTAACTTATCAAAACAAAGTGGTAAAAGTCCTCAGACCCACACCGAAAGGAGCAGTGATGGACATTATATCCAGGAAAGATCAAAGAGGTAGTGGACAGGTTGGAACATATGGTTTGAACACATTCACCAACATGGAAGTCCAACTCATCCGCCAAATGGAAGCTGAAGGAGTGATCACACGAGATGACATGCATAACCCAAAAGGGTTGAAAGAAAGAGTTGAGAAATGGCTGAAAGAGTGTGGTGTCGACAGGTTAAAGAGGATGGCAATCAGTGGAGACGATTGTGTGGTCAAGCCTCTGGATGAGAGGTTCAGCACTTCCCTCCTCTTTTTGAACGACATGGGAAAGGTGAGGAAAGACATTCCGCAATGGGAGCCATCCAAGGGATGGAAAAACTGGCAAGAGGTTCCTTTTTGCTCCCACCACTTTCACAAGATCTTTATGAAGGATGGCCGTTCACTGGTCGTTCCATGTAGAAACCAGGATGAACTAATAGGAAGAGCCAGAATCTCGCAAGGGGCTGGATGGAGTTTAAGAGAAACAGCCTGTCTGGGCAAAGCTTACGCCCAGATGTGGTCGCTCATGTACTTTCATAGAAGGGACCTACGTTTGGCCTCCATGGCTATATGCTCAGCAGTCCCAACGGAATGGTTTCCAACAAGCAGAACAACATGGTCAATCCACGCTCATCATCAGTGGATGACTACTGAAGATATGCTCAAAGTGTGGAACAGAGTGTGGATAGAAGACAACCCTAATATGATTGACAAAACTCCAGTTCACTCGTGGGAAGACATACCTTACCTAGGGAAAAGAGAGGATTTATGGTGTGGATCCTTGATTGGACTCTCTTCTAGGGCCACCTGGGCTAAGAACATTCAAACAGCCATAACCCAGGTCAGGAACCTGATCGGGAAAGAAGAGTATGTGGATTACATGCCAGTCATGAAAAGATACAGCGCTCATTTCGAGAGTGAAGGAGTTCTG
>JQ513344_c
ATGAACCAACGAAAAAAGGTGGTTAGACCACCTTTCAATATGCTGAAACGCGAGAGAAACCGCGTATCAACGCCTCAAGGGTTGGTGAAGAGATTCTCAACCGGACTTTTTTCTGGGAAAGGACCCTTACGGATGGTGCTAGCATTCATCACGTTTTTGCGAGTTCTTTCCATCCCACCAACAGCAGGGATTCTGAAGAGATGGGGACAGTTGAAGAAAAATAAGGCTATCAAGATACTGATTGGATTCAGGAAGGAGATAGGCCGCATGCTGAACATCTTGAACGGGAGAAAAAGGTCAACGATAACATTGTTGTGCTTGATTCCCACCGTAATGGCGTTTCACTTGTCAACAAGAGATGGCGAACCCCTCATGATAGTGGCAAAACATGAAAGGGGGAGACCTCTCTTGTTTAAGACAACAGAGGGGATCAATAAATGCACTCTCATTGCCATGGACTTGGGTGAAATGTGTGAGGACACTGTCACGTATAAATGCCCCCTACTGGTCAATACCGAACCTGAAGACATTGATTGCTGGTGCAATCTCACGTCTACCTGGGTCATGTATGGGACATGCACCCAGAGCGGAGAACGGAGACGAGAGAAGCGCTCAGTAGCTTTAACACCACATTCAGGAATGGGATTGGAGACAAGAGCTGAGACATGGATGTCATCGGAAGGGGCTTGGAAGCATGCTCAGAGAGTAGAGAGCTGGATACTCAGAAACCCAGGATTTGCACTCTTGGCAGGATTTATGGCTTATATGATTGGGCAAACAGGGATCCAGCGAACTGTCTTCTTTGTCCTAATGATGCTCGTCGCCCCATCCTACGGAATGCGATGCGTAGGAGTAGGAAACAGAGATTTTGTGGAAGGAGTCTCAGGTGGAGCATGGGTCGACCTGGTGCTAGAACATGGAGGATGCGTCACAACCATGGCCCAGGGAAAACCAACCTTGGATTTTGAACTGACCAAGACAACAGCCAAGGAAGTGGCTCTGTTAAGAACCTATTGCATTGAAGCCTTAATATCAAACATAACTACGGCAACAAGATGTCCAACGCAAGGAGAGCCTTATCTGAAAGAGGAACAGGACCAACAGTACATTTGCCGCAGAGATGTGGTAGATAGAGGATGGGGCAATGGCTGTGGCTTGTTTGGAAAAGGAGGAGTTGTGACATGTGCGAAGTTCTCATGTTCGGGGAAGATAACAGGCAATCTGGTCCAAATTGAGAACCTTGAATACACAGTGGTTGTGACAGTCCACAATGGAAATACCCCTGCAGTAGGAAATGACACATCCAATCATGGGGTTACAGCCACTATAACTCCCAGGTCACCATCGGTTGAAGTCAAACTGCCGGACTATGGAGAACTAACACTCGATTGTGAACCCAGGTCTGGAATCGACTTCAATGAGATGATCCTAATGAAAATGAAAAAGAAAACATGGCTCGTGCATAAGCAATGGTTTTTGGATCTGCCTCTTCCATGGACCACAGGAGCTGATACATCAGAGGTCCACTGGAATTACAAAGAGAGAATGGTCACCTTTAAGGTTCCTCATGCCAAGAGACAGGATGTGACACTGCTGGGATCTCAGGAAGGAGCCATGCATTCTGCCCTCGCTGGAGCCACAGAAGTGGACTCCGGTGATGAGAATCACATGTTTGCAGGACATCTCAAGTGCAAAGTCCGCATGGGGAAATTGAGAATCAAGGGAATGTCATACACGATGTGTTCAGGAAAGTTTTCAATTGACAAAGAGATGGCAGAAACACAGCATGGGACAACAGTGGTGAAAGTCAAGTATGAAGGTGCTGGAGCTCCGTGTAAAGTCCCCATAGAGATAAGAGATGTAAACAAGGAAAAAGTGGTTGGGCGCGTTATTTCAGCCACCCCTTTGGCTGAGAACACCAATAGTGTAACCAACATAGAATTAGAACCCCCCTTTGGGGACAGGTACATAGTGATAGGTGTTGGGAACAGCGCACTAACACTCCATTGGTTCACGAAAGGGAGTTCCATTGGCAAGATGTTTGARTCCACATACAGAGGTGCAAAACGCATGGCCATCCTAGGTGAAACAGCTTGGGATTTTGGTTCCGTTGGTGGACTGTTCACATCATTGGGAAAGGCTGTGCACCAGGTTTTTGGAAGTGTGTATACAACCATGTTTGGAGGAGTCTCATGGATGATTAGAATTCTAATTGGGTTCTTAGTGTTATGGATTGGCACGAACTCAAGGAACACTTCAATGGCCATGACGTGCATAGCTGTTGGTGGAATCACTCTGTTTTTGGGCTTCACGGTTCAAGCGGACATGGGTTGTGTGGTGTCATGGAGTGGGAGAGAATTGAAGTGTGGAAGCGGAATTTTTGTGGTTGACAACGTGCACACTTGGACAGAACAGTATAAATTCCAACCAGAGTCCCCAGCGAGACTAGCCTCTGCAATATTAAATGCCCACAAAGATGGGGTCTGTGGAATTAGATCAACCACGAGGCTGGAAAATGTTATGTGGAAACAAATAACCAATGAGCTAAACTATGTTCTCTGGGAAGGAGGACATGATCTCACTGTCGTGGCTGGGGATGTGAAAGGGGTGTTGACCAAGGGGAAGAGAGCACTCACACCCCCAGCGAGTGATCTGAAATATTCATGGAAGACATGGGGGAAAGCAAAAATCTTCACCCCTGAAGCAAGAAACAGCACATTTTTAATAGACGGACCAGATACCTCTGAATGCCCCAATGAACGAAGAGCATGGAATTCTTTTGAGGTGGAAGACTACGGATTTGGCATGTTCACGACCAACATATGGATGAAATTCCGAGAAGGAAGTTCAGAAGTGTGTGATCACAGGTTAATGTCAGCTGCAATTAAAGACCAGAAAGCTGTGCATGCTGACATGGGTTATTGGATAGAGAGCTCAAAAAACCAGACCTGGCAGATAGAGAGAGCATCTCTCATTGAAGTGAAAACATGTCTGTGGCCCAAGACCCATACACTGTGGAGCAATGGAGTGCTSGAAAGCCAGATGCTTATTCCAAAATCATATGCGGGCCCTTTTTCGCAGCACAATTACCGCCAGGGCTATGCTACGCAAACCGTGGGCCCATGGCACTTGGGCAAACTCGAGATAGACTTTGGAGAATGCCCCGGAACAACAGTTACAATTCAGGAGAATTGTGATCATAGAGGCCCATCTTTGAGGACCACCACTGCATCTGGAAAACTAGTCACGCAATGGTGTTGCCGCTCCTGCACGATGCCCCCCTTAAGGTTCTTAGGAGAAGATGGGTGCTGGTATGGGATGGAGATTAGGCCCTTGAGTGAAAAAGAAGAGAACATGGTTAAATCACAGGTGACGGCCGGACAGGGCACATCGGAAACTTTTTCTATGGGTCTGTTGTGCCTGACCTTGTTTGTGGAAGAATGCTTGAGGAGAAGAGTCACCAGGAAACACATGATATTAGCTGTGGTAATCACTCTTTGTGCTATCATCCTGGGGGGCCTCACATGGATGGACTTGCTACGAGCCCTCATCATGTTGGGGGACACTATGTCTGGTAGAATAGGAGGACAGACCCACCTAGCCATCATGGCAGTGTTCAAGATGTCACCAGGATACGTGCTGGGTGTGTTTTTAAGGAAACTCACTTCAAGAGAGACAGCACTAATGGTAATAGGAATGGCCATGACAACAACACTTTCAATTCCACATGACCTCATGGAACTCATTGATGGAATATCACTAGGACTGATTTTGCTAAAAATAGTAACACAGTTTGACAACACCCAAGTGGGAACCTTAGCTCTTTCCTTAACTTTCATAAGATCAACAATGTCATTGGTCATGGCTTGGAGGACCATTATGGCTGTGTTGTTTGTGGTSACACTCATTCCTTTGTGCAGGACAAGCTGTCTTCAAAAACAGTCTCATTGGGTAGAAATAACAGCACTGATCCTAGGAGCCCAAGCTCTRCCAGTGTACCTAATGACTCTTATGAAAGGAGCCTCAAGAAGATCTTGGCCTCTTAACGAAGGCATAATGGCTGTGGGTTTGGTTAGTCTCTTAGGAAGTGCTCTTTTAAAGAATGATGTCCCTTTGGCTGGCCCAATGGTGGCAGGAGGCTTACTTCTGGCGGCTTACGTAATGAGTGGCAGCTCAGCAGATCTGTCACTAGAGAAGGCCGCTAATGTGCAGTGGGATGAAATGGCAGACATAACAGGCTCAAGTCCAATCATAGAAGTGAAGCAAGATGAGGATGGCTCTTTCTCCATACGGGACGTCGAGGAAACCAATATGATAACCCTTTTGGTGAAACTGGCACTGATAACGGTGTCAGGTCTCTACCCCTTGGCAATTCCAATCACAATGACCTTATGGTACATGTGGCAAGTCAAAACACAAAGATCAGGAGCCCTGTGGGACGTCCCTTCACCCGCTGCCACTCAAAAAGCCGCACTGTCCGAAGGAGTGTACAGGATCATGCAAAGAGGGTTATTCGGGAAAACTCAGGTTGGAGTAGGGATACACATGGAAGGTGTATTTCACACAATGTGGCATGTCACAAGAGGATCGGTGATCTGCCACGAGACTGGGAGATTGGAGCCATCTTGGGCTGACGTCAGGAATGACATGATATCATACGGTGGGGGATGGAGGCTTGGAGATAAATGGGACAAAGAAGAAGACGTTCAGGTCCTCGCTATAGAACCAGGGAAAAATCCCAAACATGTCCAAACGAAACCTGGCCTTTTCAAGACCCTAACTGGAGAAATTGGAGCAGTAACATTAGATTTTAAACCCGGAACGTCTGGTTCCCCCATTATCAACAGGAAAGGAAAAGTCATCGGACTCTATGGAAATGGAGTGGTTACCAAATCAGGTGATTACGTCAGTGCCATAACGCAAGCCGAAAGAATTGGAGAGCCAGATTATGAAGTGGATGAGGACATTTTTCGAAAGAAAAGACTAACTATAATGGACTTACACCCCGGAGCTGGAAAGACAAAAAGAATTCTTCCATCAATAGTGAGAGAAGCCTTAAAAAGGAGGCTGCGAACTTTGATTTTGGCTCCCACGAGAGTAGTGGCGGCCGAGATGGAAGAGGCCCTACGTGGACTCCCAATCCGTTACCAAACCCCAGCTGTGAAATCAGAACACACAGGAAGAGAGATTGTAGACCTCATGTGCCATGCAACCTTCACAACAAGACTTTTGTCATCAACCAGAGTTCCAAACTACAACCTTATTGTAATGGATGAAGCACATTTCACCGATCCTTCCAGTGTCGCGGCTAGAGGATACATTTCGACCAGGGTGGAAATGGGAGAGGCAGCAGCCATCTTCATGACCGCAACCCCTCCCGGAGCGACAGATCCCTTTCCCCAGAGCAACAGCCCAATAGAAGACATCGAGAGAGAGATTCCGGAAAGGTCATGGAACACAGGGTTCGACTGGATAACAGACTACCAAGGGAAAACTGTGTGGTTTGTTCCCAGCATAAAAGCTGGAAATGACATTGCAAATTGTTTGAGAAAGTCGGGGAAGAAAGTWATCCAGTTGAGTAGGAAAACCTTTGATACAGAATATCCAAAAACGAAGCTCACGGACTGGGACTTTGTGGTCACTACAGACATATCTGAAATGGGGGCTAACTTTAGAGCTGGGAGAGTCATAGACCCTAGAAGATGCCTCAAGCCAGTTATCCTAACAGATGGGCCAGAGAGAGTCATCTTAGCAGGTCCTATCCCAGTGACTCCAGCAAGCGCTGCCCAGAGAAGAGGGCGAATAGGAAGGAATCCAGCACAAGAAGACGACCAATACGTTTTCTCCGGAGACCCACTAAAAAATGATGAAGATCATGCCCACTGGACAGAAGCAAAGATGCTGCTTGACAATATCTACACCCCAGAAGGGATCATTCCAACATTGTTTGGTCCGGAAAGGGAAAAAACCCAAGCTATTGATGGAGAGTTTCGCCTCAGAGGGGAACAAAGGAAGACTTTTGTGGAATTAATGAGGAGAGGAGACCTCCCGGTGTGGCTGAGTTATAAGGTAGCTTCTGCTGGCATTTCTTACAAAGATCGGGAATGGTGCTTCACTGGGGAAAGAAATAACCAAATTTTAGAAGAAAACATGGAGGTTGAAATTTGGACTAGAGAGGGAGAAAAGAAAAAACTGAGGCCAAAATGGTTAGATGCACGTGTATACGCTGACCCCATGGCTTTGAAGGATTTCAAGGAGTTTGCCAGTGGAAGGAAGAGTATAACTCTCGACATCCTAACAGAGATCGCCAGTTTGCCMACCTACCTTTCCTCTAGGGCCAAGCTCGCCCTTGACAACATAGTTATGCTCCACACAACAGAAAGAGGAGGGAGGGCCTATCAACACGCCCTGAACGAACTTCCGGAGTCACTGGAAACACTCATGCTTGTAGCCTTGCTAGGTGCTATGACAGCAGGTATCTTCCTGTTTTTCATGCAAGGGAAAGGAATAGGGAAATTGTCAATGGGTTTGATAACCATTGCGGTGGCTAGTGGCTTGCTCTGGGTGGCAGAAATTCAACCCCAGTGGATAGCGGCCTCAATCATACTGGAGTTTTTTCTCATGGTACTGTTGATACCAGAACCAGAAAAACAAAGGACCCCACAAGACAATCAATTGATCTACGTCATATTGACCATTCTCACCATTATTGGTCTAATAGCAGCCAACGAGATGGGGCTGATAGAAAAAACAAAAACGGATTTTGGGTTTTACCAGGTAAAAACAGAAACCACCATCCTCGATGTGGACCTGAGACCAGCTTCAGCATGGACGCTCTATGCGGTAGCCACCACAATTCTGACTCCCATGCTGAGACACACCATAGAAAATACGTCGGCCAACCTATCCTTAGCAGCCATCGCCAACCAGGCAGCCGTCCTAATGGGGCTTGGAAAAGGATGGCCACTCCACAGAATGGACCTCGGTGTGCCGCTGTTAGCAATGGGATGCTATTCTCAAGTGAACCCAACAACCTTAACAGCATCCTTAGTCATGCTTTTAGTGCATTATGCAATAATAGGCCCAGGATTGCAGGCAAAAGCCACAAGAGAGGCACAGAAAAGGACAGCTGCTGGAATCATGAAAAATCCCACAGTGGACGGGATAACAGTGATAGATCTAGAACCAATATCCTATGACCCAAAATTTGAAAAGCAATTAGGGCAGGTCATGTTACTCGTGTTGTGTGCTGGACAACTACTCTTGATGAGAACAACATGGGCTTTCTGTGAAGTCTTGACTTTGGCCACAGGACCAATCTTGACCTTGTGGGAGGGCAACCCGGGAAGGTTTTGGAACACGACCATAGCCGTATCTACCGCCAACATTTTCAGGGGAAGTTACTTGGCAGGAGCTGGACTCGCTTTTTCACTCATAAAGAATGCACAAACCCCCAGGAGGGGAACTGGGACCACAGGAGAGACACTGGGAGAGAAGTGGAAGAGACAGCTAAACTCATTAGACAGAAAAGAGTTTGAAGAGTATAAAAGAAGTGGAATTCTAGAAGTGGACAGGACTGAAGCCAAGTCTGCCCTGAAAGATGGGTCCAAAATCAAGCATGCAGTATCTAGAGGGTCCAGTAAGATCAGGTGGATTGTTGAGAGAGGGATGGTAAAGCCAAAAGGGAAAGTTATAGATCTTGGCTGTGGGAGAGGAGGATGGTCTTATTACATGGCGACACTCAAGAACGTGACTGAAGTGAAAGGGTATACAAAAGGAGGTCCAGGACATGAAGAACCGATTCCCATGGCTACTTATGGCTGGAATTTGGTCAAACTCCATTCAGGGGTTGACGTGTTCTACAAACCCACAGAGCAAGTGGACACCCTGCTCTGTGATATTGGGGAGTCATCTTCTAATCCAACAATAGAGGAGGGAAGAACATTAAGAGTTTTGAAGATGGTGGAGCCATGGCTCTCTTCAAAACCTGAATTCTGCATCAAAGTCCTAAACCCCTACATGCCAACAGTGATAGAAGAGCTGGAGAAACTGCAGAGAAAACATGGTGGGAACCTTGTCAGATGCCCGCTGTCCAGGAACTCCACCCATGAGATGTATTGGGTGTCAGGAGCGTCGGGAAACATTGTGAGCTCTGTGAACACAACATCAAAGATGTTGTTGAACAGGTTCACAACAAGGCATAGGAAACCCACTTATGAGAAGGACGTCGATCTTGGGGCAGGAACGAGAAGTGTCTCCACTGAAACAGAAAAACCAGACATGACAATCATTGGGAGAAGGCTTCAGCGATTGCAAGAAGAGCACAAAGAAACATGGCATTATGATCAGGAAAACCCGTACAGGACCTGGGCGTATCATGGAAGCTATGAAGCTCCTTCGACAGGCTCTGCGTCCTCCATGGTGAACGGGGTGGTGAAACTGCTAACAAAACCCTGGGATGTAATTCCAATGGTGACCCAGTTAGCCATGACAGATACAACCCCTTTTGGGCAACAAAGAGTGTTCAAAGAGAAGGTCGATACCAGAACACCGCAACCAAAACCAGGCACACGAATGGTTATGACCACGACAGCCAATTGGCTATGGGCCCTCCTTGGAAAGAAGAAAAATCCCAGACTGTGCACAAGGGAAGAGTTCATCTCAAAAGTTAGATCAAACGCAGCCATAGGCGCAGTCTTTCAAGAGGAACAGGGATGGACATCAGCGAGTGAAGCTGTGAATGACAGCCGGTTTTGGGAACTGGTTGACAAAGAAAGGGCCCTTCACCAAGAAGGGAAATGTGAATCGTGTGTCTATAACATGATGGGAAAACGTGAGAAAAAGTTAGGAGAGTTTGGCAGAGCCAAGGGAAGCCGAGCAATCTGGTATATGTGGCTAGGAGCGCGGTTTCTGGARTTTGAAGCCCTGGGTTTTTTGAACGAAGATCATTGGTTTGGCAGAGAAAACTCATGGAGTGGAGTGGAAGGGGAAGGTCTGCACAGATTGGGATACATCCTGGAGGAGATAGACAAGAAGGATGGAGACCTCATGTATGCTGATGACACAGCAGGCTGGGACACAAGAATCACTGAGGATGACCTTCAAAATGAGGAACTGATCACGGAACAGATGGCTCCCCACCACAAGATCCTAGCCAAAGCCATTTTCAAACTAACCTATCAAAACAAAGTGGTGAAAGTCCTCAGACCCACACCGAGAGGAGCGGTGATGGATATCATATCCAGGAAAGACCAGAGAGGTAGTGGACAAGTTGGAACATATGGTTTGAACACATTCACCAACATGGAAGTTCAACTCATCCGCCAAATGGAAGCAGAAGGAGTCATCACACAAGATGACATGCAGAACCCAAAAGGGTTAAAAGAAAGAGTTGAGAAATGGCTGAGAGAGTGTGGTGTCGACAGGTTAAAGAGGATGGCAATAAGTGGAGACGATTGCGTGGTGAAACCCCTAGATGAGAGGTTTGGCACCTCCCTCCTCTTCTTGAACGACATGGGAAAGGTGAGGAAAGACATTCCGCAGTGGGAACCATCTAAGGGATGGAAAAACTGGCAAGAGGTTCCTTTTTGCTCCCACCACTTTCACAAGATCTTTATGAAGGATGGCCGCTCACTAGTTGTTCCATGTAGAAACCAGGATGAACTGATAGGGAGAGCCAGAATCTCGCAGGGGGCTGGATGGAGCTTAAGGGAAACAGCCTGCCTAGGCAAAGCTTACGCGCAGATGTGGTCGCTTATGTACTTCCACAGAAGGGATCTGCGTTTAGCCTCCATGGCCATATGCTCAGCAGTTCCAACGGAATGGTTTCCAACAAGTAGAACAACATGGTCAATCCATGCTCATCACCAATGGATGACCACTGAAGACATGCTCAAGGTGTGGAACAGAGTGTGGATAGAAGACAACCCCAATATGATTGATAAGACTCCAGTGCATTCGTGGGAAGATATACCTTACCTAGGGAAAAGAGAGGATTTGTGGTGTGGATCCCTGATTGGACTTTCTTCTAGAGCCACCTGGGCGAAGAACATTCACACGGCCATAACACAGGTCAGGAATCTCATCGGAAAAGAGGAATACGTGGATTACATGCCAGTAATGAAAAGATATAGTGCTCCTTCAGAGAGTGAAGGAGTTCTG
>JQ513343_c
ATGAACCAACGAAAAAAGGTGGTTAGACCACCTTTCAATATGCTGAAACGCGAGAGAAACCGCGTATCAACGCCTCAAGGGTTGGTGAAGAGATTCTCAACCGGACTTTTTTCTGGGAAAGGACCCTTACGGATGGTGCTAGCATTCATCACGTTTTTGCGAGTCCTTTCCATCCCACCAACAGCAGGGATTCTGAAGAGATGGGGACAGTTGAAGAAAAATAAGGCCATCAAGATACTGATTGGATTCAGGAAGGAGATAGGCCGCATGCTGAACATCTTGAACGGGAGAAAAAGGTCAACGATAACATTGTTGTGCTTGATTCCCACCGTAATGGCGTTTCACTTGTCAACAAGAGATGGCGAACCCCTCATGATAGTGGCAAAACATGAAAGGGGGAGACCTCTCTTGTTTAAGACAACAGAGGGGATCAATAAATGCACTCTCATTGCCATGGACTTGGGTGAAATGTGTGAGGACACTGTCACGTATAAATGCCCCCTACTGGTCAATACCGAACCTGAAGACATTGATTGCTGGTGCAACCTCACGTCTACCTGGGTGATGTATGGGACATGCACCCAGAGCGGAGAACGGAGACGAGAGAAGCGCTCAGTAGCTTTAACACCACATTCAGGAATGGGATTGGAGACAAGAGCTGAGACATGGATGTCATCGGAGGGGGCTTGGAAGCATGCTCAGAGAGTAGAGAGCTGGATACTCAGAAACCCAGGATTTGCACTCTTGGCAGGATTTATGGCTTATATGATTGGGCAAACAGGGATCCAGCGAACTGTCTTCTTTGTCCTAATGATGCTTGTCGCCCCATCCTACGGAATGCGATGCGTAGGAGTAGGAAACAGAGACTTTGTGGAAGGAGTGTCAGGTGGAGCATGGGTTGACCTGGTGCTAGAACATGGAGGATGCGTCACAACCATGGCCCAGGGAAAACCAACCTTGGATTTTGAACTGACCAAGACAACAGCCAAGGAAGTGGCTCTGTTAAGAACCTATTGCATTGAAGCCTTAATATCTAACATAACTACGGCAACAAGATGTCCAACGCAAGGAGAGCCTTATCTCAAAGAGGAACAGGACCAACAGTACATTTGCCGTAGAGATGTGGTAGATAGAGGATGGGGCAATGGCTGTGGCTTGTTTGGAAAAGGAGGAGTTGTGACATGTGCGAAGTTCTCATGTTCGGGGAAGATAACAGGCAATCTGGTCCAAATTGAGAACCTTGAATACACAGTGGTTGTGACAGTCCACAATGGAGACACCCATGCAGTAGGAAATGACACATCCAATCATGGAGTTACAGCCACGATAACTCCCAGGTCACCATCGGTCGAAGTCAAACTGCCGGACTATGGAGAACTAACACTCGATTGTGAACCCAGGTCTGGAATTGACTTCAATGAGATGATCCTAATGAAAATGAAAAAGAAAACATGGCTCGTGCATAAGCAATGGTTTTTGGATCTGCCTCTTCCATGGACAACAGGAGCAGATACATCAGAGGTTCACTGGAATTACAAAGAGAGAATGGAGACCTTTAAGGTTCCTCATGCCAAGAGACAGGATGTGACACTGCTGGGATCTCAGGAAGGAGCCATGCATTCTGCCCTGGCTGGAGCCACAGAAGTGGACTCCGGTGATGAAAATCACATGTTTGCAGGACATCTCAAGTGCAAAGTCCGTATGGAAAAATTGAGAATCAAGGGAATGTCATACACGATGTGTTCAGGAAAGTTTTCAATTGACAAAGAGATGGCAGAAACACAGCATGGGACAACAGTGGTGAAAGTCAAGTATGAAGGTGCTGGAGCTCCGTGTAAAGTCCCCATAGAGATAAGAGATGTAAACAAGGAAAAAGTGGTTGGGCGCGTTATCTCAGCGACCCCTTTGGCTGAGAATACCAATAGTGTAACCAACATAGAATTAGAACCCCCCTTTGGGGACAGCTACATAGTGATAGGTGTTGGAAACAGCGCACTAACACTCCATTGGTTCAGGAAAGGGAGTTCCATTGGCAAGATGTTTGAGTCCACATACAGAGGTGCAAAACGCATGGCCATCCTAGGTGAAACAGCTTGGGATTTTGGTTCCGTTGGTGGACTGTTCACATCATTGGGAAAGGCTGTGCACCAGGTTTTTGGAAGTGTGTATACAACCATGTTTGGAGGAGTCTCATGGATGATTAGAATCCTAATTGGGTTCTTAGTGTTGTGGATTGGCACGAACTCAAGGAACACTTCAATGGCCATGACGTGCATAGCTGTCGGTGGAATCACTCTGTTTTTGGGCTTCACGGTTCAAGCGGACATGGGTTGTGTGGTGTCATGGAGTGGGAGAGAATTGAAGTGTGGAAGCGGAATTTTTGTGGTTGACAACGTGCACACTTGGACAGAACAGTACAAATTCCAACCAGAGTCCCCAGCGAGACTAGCTTCTGCAATATTAAATGCCCACAAAGATGGGGTCTGTGGAATTAGATCAACCACGAGGCTGGAAAATGTTATGTGGAAGCAAATAACCAATGAGCTAAACTATGTTCTCTGGGAAGGAGGACATGATCTCACTGTAGTGGCTGGGGATGTGAAAGGGGTGTTGACCAAGGGAAAGAGAGCACTCACACCCCCAGCGAGTGATCTGAAATATTCATGGAAGACATGGGGGAAAGCAAAAATCTTCACCCCTGAAGCAAGAAACAGCACATTTTTAATAGACGGACCAGATACCTCTGAATGCCCCAATGAACGAAGAGCATGGAATTCTTTTGAGGTGGAAGACTATGGATTTGGCATGTTCACGACCAACATTTGGATGAAATTCCGAGAAGGAAGTTCAGAAGTGTGTGACCACAGGTTAATGTCAGCTGCAATTAAAGACCAGAAAGCTGTGCATGCTGACATGGGTTATTGGATAGAGAGCTCAAAAAACCAGACCTGGCAGATAGAGAGAGCATCTCTGATTGAAGTGAAAACATGTCTGTGGCCCAAGACCCATACACTGTGGAGCAATGGAGTGCTGGAAAGCCAGATGCTTATTCCAAAATCATATGCGGGCCCTTTTTCACAGCACAATTACCGCCAGGGCTATGCTACGCAAACCGTCGGCCCATGGCACTTGGGCAAACTAGAGATAGACTTTGGAGAATGCCCCGGAACAACAGTTACAATTCAGGAGAATTGTGATCATAGAGGCCCATCTTTGAGGACCACCACTGCATCTGGAAAACTAGTCACGCAATGGTGTTGCCGCTCCTGCACGATGCCCCCCTTAAGGTTCTTAGGAGAAGATGGGTGCTGGTATGGGATGGAGATTAGGCCCTTGAGTGAAAAAGAAGAGAACATGGTTAAATCACAGGTGACGGCCGGACAGGGCACATCGGAAACTTTTTCTATGGGTCTGTTGTGCCTGACCTTGTTTGTGGAAGAATGCTTGAGGAGAAGAGTGACCAGGAAACACATGATATTAGCTGTGGTAATCACTCTTTGTGCTATCATCCTGGGGGGCCTCACATGGATGGACTTGCTACGAGCCCTCATCATGTTGGGGGACACTATGTCTGGTAGAATAGGAGGACAGACCCACCTAGCCATCATGGCAGTGTTCAAGATGTCACCAGGATACGTGCTGGGTGTGTTTTTAAGGAAACTGACTTCAAGAGAGACAGCACTAATGGTAATAGGAATGGCCATGACAACAACACTTTCAATTCCACATGACCTCATGGAACTCATTGATGGAATATCACTAGGACTGATTTTGCTAAAAATAGTAACACAGTTTGACAACACCCAAGTGGGAACCTTAGCTCTTTCCTTGACTTTCATAAGATCAACAATGTCATTGGTCATGGCTTGGAGGACCATTATGGCTGTGTTGTTTGTGGTCACACTCATTCCTTTGTGCAGGACAAGCTGTCTTCAAAAACAGTCTCATTGGGTAGAAATAACAGCACTTATCCTGGGAGCCCAAGCTCTGCCAGTGTACCTAATGACTCTTATGAAAGGAGCCTCAAGAAGATCTTGGCCTCTTAACGAAGGCATAATGGCTGTGGGTTTGGTTAGTCTCTTAGGAAGTGCTCTTTTAAAGAATGATGTCCCTTTAGCTGGCCCAATGGTGGCAGGAGGCTTACTTCTGGCGGCTTACGTAATGAGTGGCAGCTCAGCAGATCTGTCACTAGAGAAGGCCGCTAATGTGCAGTGGGATGAAATGGCAGACATAACAGGCTCAAGTCCAATCATAGAAGTGAAGCAAGATGAGGATGGCTCTTTCTCCATACGGGACGTCGAGGAAACCAATATGATAACCCTTTTGGTGAAACTGGCACTGATAACGGTGTCAGGTCTGTACCCCTTGGCAATTCCAATCACAATGACCTTATGGTACATGTGGCAAGTGAAAACACAAAGATCAGGAGCCCTGTGGGACGTCCCTTCACCCGCTGCCACTCAAAAAGCCGCACTGTCCGAAGGAGTGTACAGGATCATGCAAAGAGGGTTATTCGGGAAAACTCAGGTTGGAGTAGGGATACACATGGAAGGTGTATTTCACACAATGTGGCATGTCACAAGAGGATCGGTGATCTGCCACGAGACTGGGAGATTGGAGCCATCTTGGGCTGACGTCAGGAATGACATGATATCATACGGTGGGGGATGGAGGCTTGGAGATAAATGGGACAAAGAAGAAGACGTTCAGGTCCTCGCTATAGAACCAGGGAAAAATCCCAAACATGTCCAAACGAAACCTGGCCTTTTCAAGACCCTAACTGGAGAAATTGGAGCAGTAACATTAGATTTTAAACCCGGAACGTCTGGTTCCCCCATTATCAACAGGAAAGGAAAAGTCATCGGACTCTATGGAAATGGAGTGGTTACCAAATCAGGTGATTACGTCAGTGCCATAACGCAAGCCGAAAGAATTGGAGAGCCAGATTATGAAGTGGATGAGGACATTTTTCGAAAGAAAAGACTAACTATAATGGACTTACACCCCGGAGCTGGAAAGACAAAAAGAATTCTTCCATCAATAGTGAGAGAAGCCTTAAAAAGGAGGCTGCGAACTTTGATTTTGGCTCCCACGAGAGTAGTGGCGGCCGAGATGGAAGAGGCCCTCCGTGGACTTCCAATCCGTTACCAAACCCCAGCTGTGAAATCAGAACACACAGGAAGAGAGATTGTAGACCTCATGTGCCATGCAACCTTCACAACAAGACTTTTGTCATCAACCAGAGTTCCAAACTACAACCTTATAGTAATGGATGAAGCACATTTCACCGATCCTTCCAGTGTCGCGGCTAGAGGATACATTTCGACCAGGGTGGAAATGGGAGAGGCAGCAGCCATCTTCATGACCGCAACCCCTCCCGGAGCGACAGATCCCTTTCCCCAGAGCAACAGCCCAATAGAAGACATCGAGAGAGAGATTCCGGAAAGGTCATGGAACACAGGGTTCGACTGGATAACAGACTACCAAGGGAAAACTGTGTGGTTTGTTCCCAGCATAAAAGCTGGAAATGACATTGCAAATTGTTTGAGAAAGTCGGGGAAGAAAGTCATCCAGTTGAGTAGGAAAACCTTTGATACAGAATATCCAAAAACGAAGCTCACGGACTGGGACTTTGTGGTCACTACAGACATATCTGAAATGGGGGCTAACTTTAGAGCTGGGAGGGTGATAGACCCTAGAAGATGCCTCAAGCCAGTTATCCTAACAGATGGGCCAGAGAGAGTCATCTTAGCAGGTCCTATCCCAGTGACTCCAGCAAGCGCTGCCCAGAGAAGAGGGCGAATAGGAAGGAACCCAGCACAAGAAGACGACCAATACGTTTTCTCCGGAGACCCACTAAAAAATGATGAAGATCATGCCCACTGGACAGAAGCAAAGATGCTCCTTGACAATATCTACACCCCAGAAGGGATCATTCCAACATTGTTTGGTCCGGAAAGGGAAAAAACCCAAGCTATTGATGGAGAGTTTCGCCTCAGAGGGGAACAAAGGAAGACTTTTGTCGAATTAATGAGGAGAGGAGACCTTCCGGTGTGGCTGAGTTATAAGGTAGCTTCTGCTGGCATTTCTTACAAAGATCGGGAATGGTGCTTCACTGGGGAAAGAAATAACCAAATTTTAGAAGAAAACATGGAGGTTGAAATTTGGACTAGAGAGGGAGAAAAGAAAAAACTCAGGCCAAAATGGTTAGATGCACGTGTATACGCTGACCCCATGGCTTTGAAGGATTTCAAGGAGTTTGCCAGTGGAAGGAAGAGTATAACTCTCGACATCCTAACAGAGATCGCCAGTTTGCCAACCTACCTTTCCTCTAGGGCCAAGCTCGCCCTTGACAACATAGTTATGCTCCACACAACAGAAAGAGGAGGGAGGGCCTATCAACACGCCCTGAACGAACTTCCGGAGTCACTGGAAACACTCATGCTTGTAGCCTTGCTAGGTGCTATGACAGCAGGTATCTTCCTGTTTTTCATGCAAGGGAAAGGAATAGGGAAATTGTCAATGGGTTTGATAACCATTGCGGTGGCTAGTGGCTTGCTCTGGGTGGCAGAAATTCAACCCCAGTGGATAGCGGCCTCAATCATACTGGAGTTTTTTCTCATGGTACTGTTGATACCAGAACCAGAAAAACAAAGGACCCCACAAGACAATCAATTGATCTACGTCATATTGACCATTCTCACCATTATTGGTCTAATAGCAGCCAACGAGATGGGGCTGATAGAAAAAACAAAAACGGATTTTGGGTTTTACCAGGTAAAAACAGAAACCACCATCCTCGATGTGGACCTGAGACCAGCTTCAGCATGGACGCTCTATGCGGTAGCCACCACAATTCTGACTCCCATGCTGAGACACACCATAGAAAATACGTCGGCCAACCTATCTTTAGCAGCCATCGCCAACCAGGCAGCCGTCCTAATGGGGCTCGGAAAAGGATGGCCACTCCACAGAATGGACCTCGGTGTCCCGCTGTTAGCAATGGGATGCTATTCTCAAGTGAACCCAACAACCTTGACAGCATCCTTAGTCATGCTTTTAGTGCATTATGCAATAATAGGCCCAGGATTGCAGGCAAAAGCCACAAGAGAGGCCCAGAAAAGGACAGCTGCTGGAATCATGAAAAATCCCACAGTGGACGGGATAACAGTGATAGATCTAGAACCAATATCCTATGACCCAAAATTTGAAAAGCAATTAGGGCAGGTCATGTTACTCGTCTTGTGTGCTGGACAACTACTCTTGATGAGAACAACATGGGCTTTCTGTGAAGTCTTGACTTTGGCCACAGGACCAATCTTGACCTTGTGGGAGGGCAACCCGGGAAGGTTTTGGAACACGACCATAGCCGTATCTACCGCCAACATTTTCAGGGGAAGTTACTTGGCAGGAGCTGGACTGGCTTTTTCACTCATAAAGAATGCACAAACCCCCAGGAGGGGAACTGGGACCACAGGAGAGACACTGGGAGAGAAGTGGAAGAGACAGCTAAACTCATTGGACAGAAAAGAGTTTGAAGAGTATAAAAGAAGTGGAATACTAGAAGTGGACAGGACTGAAGCCAAGTCTGCCCTGAAAGATGGGTCCAAAATCAAGCATGCAGTATCTAGAGGGTCCAGTAAGATCAGGTGGATTGTTGAGAGAGGGATGGTAAAGCCAAAAGGGAAAGTTATAGATCTTGGCTGTGGGAGGGGAGGATGGTCTTATTACATGGCGACACTCAAGAACGTGACTGAAGTGAAAGGGTATACAAAAGGAGGTCCAGGACATGAAGAACCGATTCCCATGGCTACTTATGGCTGGAATTTGGTCAAACTCCATTCAGGGGTTGACGTGTTCTACAAACCCACAGAGCAAGTGGACACCCTGCTCTGTGATATTGGGGAGTCATCTTCTAATCCAACAATAGAAGAGGGAAGAACATTAAGAGTTTTGAAGATGGTGGAGCCATGGCTCTCTTCAAAACCTGAATTCTGCATCAAAGTCCTTAACCCCTACATGCCAACAGTCATAGAAGAGCTGGAGAAACTGCAGAGAAAACATGGTGGGAACCTTGTCAGATGCCCGCTGTCCAGGAACTCCACCCATGAGATGTATTGGGTGTCAGGAGCGTCGGGAAACATTGTGAGCTCTGTGAACACAACATCAAAGATGTTGTTGAACAGGTTCACAACAAGGCATAGGAAACCCACTTATGAGAAGGACGTAGATCTTGGGGCAGGAACGAGAAGTGTCTCCACTGAAACAGAAAAACCAGACATGACAATCATTGGGAGAAGGCTTCAGCGATTGCAAGAAGAGCACAAAGAAACATGGCATTATGATCAGGAAAACCCATACAGAACCTGGGCGTATCATGGAAGCTATGAAGCTCCTTCGACAGGCTCTGCCTCCTCCATGGTGAACGGGGTGGTGAAACTGCTAACAAAACCCTGGGATGTAATTCCAATGGTGACTCAGTTAGCCATGACAGATACAACCCCTTTTGGGCAACAAAGAGTCTTCAAAGAGAAGGTGGATACCAGAACACCGCAACCAAAACCAGGCACACGAATGGTTATGACCACGACAGCCAATTGGCTATGGGCCCTCCTTGGAAAGAAGAAAAATCCCAGACTGTGCACAAGGGAAGAGTTCATCTCAAAAGTTAGATCAAACGCAGCCATCGGCGCAGTCTTTCAAGAGGAACAGGGATGGACATCAGCCAGTGAAGCTGTGAATGACAGCCGGTTTTGGGAACTGGTCGACAAAGAAAGGGCCCTTCACCAAGAAGGGAAATGTGAATCGTGTGTCTATAACATGATGGGAAAACGTGAGAAAAAGTTAGGAGAGTTTGGCAGAGCCAAGGGAAGCCGAGCAATCTGGTATATGTGGCTAGGAGCGCGGTTTCTGGAATTTGAAGCCCTGGGTTTTTTGAACGAAGATCATTGGTTTGGCAGAGAAAACTCATGGAGTGGGGTGGAAGGGGAAGGTCTGCACAGATTGGGATACATCCTGGAGGAGATAGACAAGAAGGATGGAGACCTAATGTATGCTGATGACACAGCAGGCTGGGACACAAGAATCACTGAGGATGACCTTCAAAATGAGGAACTGATCACGGAACAGATGGCTCCCCACCACAAGATCCTAGCCAAAGCCATTTTCAAACTAACCTATCAAAACAAAGTGGTGAAAGTCCTCAGACCCACACCGAGAGGAGCGGTGATGGATATCATATCCAGGAAAGACCAGAGAGGTAGTGGACAAGTTGGAACATATGGTTTGAACACATTCACCAACATGGAAGTTCAACTCATCCGCCAAATGGAAGCAGAAGGAGTCATCACACAAGATGACATGCAGAACCCAAAAGGGTTAAAAGAAAGAGTTGAGAAATGGCTGAGAGAGTGTGGTGTCGACAGGTTAAAGAGGATGGCAATTAGTGGAGACGATTGCGTGGTGAAACCCCTAGATGAGAGGTTTGGCACCTCCCTCCTCTTCTTGAACGACATGGGAAAGGTGAGGAAAGACATTCCGCAGTGGGAACCATCTAAGGGATGGAAAAACTGGCAAGAGGTCCCTTTTTGCTCCCACCACTTTCACAAGATCTTTATGAAGGATGGCCGCTCACTAGTTGTTCCATGTAGAAACCAGGATGAACTGATAGGGAGAGCCAGAATCTCGCAGGGGGCTGGATGGAGCTTAAGGGAAACAGCCTGCCTAGGCAAAGCTTACGCGCAGATGTGGTCGCTTATGTACTTCCACAGAAGGGATCTGCGTTTAGCCTCCATGGCCATATGCTCAGCAGTCCCAACGGAATGGTTTCCAACAAGCAGAACAACATGGTCAATCCATGCTCATCACCAATGGATGACCACTGAAGATATGCTCAAGGTGTGGAACAGAGTGTGGATAGAAGACAACCCCAATATGATTGACAAGACTCCAGTGCATTCGTGGGAAGATATACCTTACCTAGGGAAAAGAGAGGATTTGTGGTGTGGATCCCTGATTGGACTTTCTTCTAGAGCCACCTGGGCGAAGAACATTCACACGGCCATAACTCAGGTCAGGAATCTGATCGGAAAAGAGGAATACGTGGATTACATGCCAGTAATGAAAAGATACAGTGCTCCTTCTGAGAGTGAAGGAGTTCTG
>JQ513342_c
ATGAACCAACGAAAAAAGGTGGTTAGACCACCTTTCAATATGCTGAAACGCGAGAGAAACCGCGTATCAACSCCTCAAGGGTTGGTGAAGAGATTCTCAACCGGACTTTTTTCTGGGAAAGGACCCTTACGGATGGTGCTAGCATTCATCACGTTTTTGCGAGTYCTTTCCATCCCACCAACAGCAGGGATTCTGAAGAGATGGGGACAGTTGAAGAAAAATAAGGCCATCAAGATACTGATTGGATTCAGGAAGGAGATAGGCCGCATGCTGAACATCTTGAACGGGAGAAAAAGGTCAACGATAACATTGTTGTGCTTGATTCCCACCGTAATGGCGTTTCACTTGTCAACAAGAGATGGCGAACCCCTCATGATAGTGGCAAAACATGAAAGGGGGAGACCTCTCTTGTTTAAGACAACAGAGGGGATCAAYAAATGCACTCTCATTGCCATGGACTTGGGTGAAATGTGTGAGGACACTGTCACGTATAAATGCCCCCTACTGGTCAATACCGAACCTGAAGACATTGATTGCTGGTGCAACCTCACGTCTACCTGGGTCATGTATGGGACATGCACCCAGAGCGGAGAACGGAGACGAGAGAAGCGCTCAGTAGCTTTAACACCACATTCAGGAATGGGATTGGAGACAAGAGCTGAGACATGGATGTCATCGGAGGGGGCTTGGAAGCATGCTCAGAGAGTAGAGAGCTGGATACTCAGAAACCCAGGATTTGCACTCTTGGCAGGATTTATGGCTTATATGATTGGGCAAACAGGGATCCAGCGAACTGTCTTCTTTGTCCTAATGATGCTCGTCGCCCCATCCTACGGAATGCGATGCGTAGGAGTAGGAAACAGAGATTTTGTGGAAGGAGTGTCAGGTGGAGCATGGGTTGACCTGGTGCTAGAACATGGAGGATGCGTCACAACCATGGCCCAGGGAAAACCAACCTTGGATTTTGAACTGACCAAGACAACAGCCAAGGAAGTGGCTCTGTTAAGAACCTATTGCATTGAAGCCTTAATATCTAACATAACTACGGCAACAAGATGTCCAACGCAAGGAGAGCCTTATCTGAAAGAGGAACAGGACCAACAGTACATTTGCCGTAGAGATGTGGTAGATAGAGGATGGGGCAATGGCTGTGGCTTGTTTGGAAAAGGAGGAGTTGTGACATGTGCGAAGTTCTCATGTTCGGGGAAGATAACAGGCAATCTGGTCCAAATTGAGAACCTTGAATACACAGTGGTTGTGACAGTCCACAATGGAGACACGCATGCAGTAGGAAATGACACATCCAATCATGGAGTTACAGCCACGATAACTCCCAGGTCACCATCGGTCGAAGTCAAACTGCCGGACTATGGAGAACTAACACTCGATTGTGAACCCAGGTCTGGAATTGACTTCAATGAGATGATCCTAATGAAAATGAAAAAGAAAACATGGCTCGTGCATAAGCAATGGTTTTTGGATCTGCCTCTTCCATGGACGACAGGAGCAGATACATCAGAGGTTCACTGGAATTACAAAGAGAGAATGGAGACMTTTAAGGTTCCTCATGCCAAGAGACAGGATGTGACACTGCTGGGATCTCAGGAAGGAGCCATGCATTCTGCCCTCGCTGGAGCCACAGAAGTGGACTCCGGTGATGAAAATCACATGTTTGCAGGACATCTCAAGTGCAAAGTCCGTATGGGAAAATTGAGAATCAAGGGAATGTCATACACGATGTGTTCAGGAAAGTTTTCAATTGACAAAGAGATGGCAGAAACACAGCATGGGACAACAGTGGTGAAAGTCAAGTATGAAGGTGCTGGAGCTCCGTGTAAAGTCCCCATAGAGATAAGAGATGTAAACAAGGAAAAAGTGGTTGGGCGCGTTATCTCAGCCACCCCTTTGGCTGAGAATACCAATAGTGTAACCAACATAGAATTAGAACCCCCCTTTGGGGACAGCTACATAGTGATAGGTGTTGGAAACAGCGCACTAACACTCCATTGGTTCAGGAAAGGGAGTTCCATTGGCAAGATGTTTGAGTCCACATACAGGGGTGCAAAACGCATGGCCATCCTAGGTGAAACAGCTTGGGATTTTGGTTCCGTTGGTGGACTGTTCACATCATTGGGAAAGGCTGTGCACCAGGTTTTTGGAAGTGTGTATACAACCATGTTTGGAGGAGTCTCATGGATGATTAGAATCCTAATTGGGTTCTTAGTGTTGTGGATTGGCACGAACTCAAGGAACACTTCAATGGCCATGACGTGCATAGCTGTTGGTGGAATCACTCTGTTTTTGGGCTTCACGGTTCAAGCGGACATGGGTTGTGTGGTGTCATGGAGTGGGAGAGAATTGAAGTGTGGAAGCGGAATTTTTGTGGTTGACAACGTGCACACTTGGACAGAACAGTACAAATTCCAACCAGAGTCCCCAGCGAGACTAGCTTCTGCAATATTAAATGCCCACAAAGATGGGGTCTGTGGAATTAGATCAACCACGAGGCTGGAAAATGTTATGTGGAAGCAAATAACCAATGAGCTAAACTATGTTCTCTGGGAAGGAGGACATGATCTCACTGTGGTGGCTGGGGATGTGAAAGGGGTGTTGACCAAGGGSAAGAGAGCACTCACACCCCCAGCGAGTGATCTGAAATATTCATGGAAGACATGGGGGAAAGCAAAAATCTTCACCCCTGAAGCAAGAAACAGCACATTTTTAATAGACGGACCAGATACCTCTGAATGCCCCAATGAACGAAGAGCATGGAATTCTTTTGAGGTGGAAGACTATGGATTTGGCATGTTCACGACCAACATTTGGATGAAATTCCGAGAAGGAAGTTCAGAAGTGTGTGAYCACAGGTTAATGTCAGCTGCAATTAAAGACCAGAAAGCTGTGCATGCTGACATGGGTTATTGGATAGAGAGCTCAAAAAACCAGACCTGGCAGATAGAGAGAGCATCTCTCATTGAAGTGAAAACATGTCTGTGGCCCAAGACCCATACACTGTGGAGCAATGGAGTGCTGGAAAGCCAGATGCTTATTCCAAAATCATATGCGGGCCCTTTTTCACAGCACAATTACCGCCAGGGCTATGCTACGCAAACCGTGGGCCCATGGCACTTGGGCAAACTAGAGATAGACTTTGGAGAATGCCCCGGAACAACAGTTACAATTCAGGAGAATTGTGATCATAGAGGCCCATCTTTGAGGACCACCACTGCATCTGGAAAACTAGTCACGCAATGGTGTTGCCGCTCCTGCACGATGCCCCCCTTAAGGTTCTTAGGAGAAGATGGGTGCTGGTATGGGATGGAGATTAGGCCCTTGAGTGAAAAAGAAGAGAACATGGTTAAATCACAGGTGACGGCCGGACAGGGCACATCGGAAACTTTTTCTATGGGTCTGTTGTGCCTGACCTTGTTTGTGGAAGAATGCTTGAGGAGAAGAGTCACCAGGAAACACATGATATTAGCTGTGGTAATCACTCTTTGTGCTATCATCCTGGGGGGCCTCACATGGATGGACTTGCTACGAGCCCTCATCATGTTGGGGGACACTATGTCTGGTAGAATAGGAGGACAGACCCACCTAGCCATCATGGCAGTGTTCAAGATGTCACCAGGATACGTGCTGGGTGTGTTTTTAAGGAAACTGACTTCAAGAGAGACAGCACTAATGGTAATAGGAATGGCCATGACAACAACACTTTCAATTCCACATGACCTCATGGAACTCATTGATGGAATATCACTAGGACTGATTTTGCTAAAAATAGTAACACAGTTTGACAACACCCAAGTGGGAACCTTAGCTCTTTCCTTGACTTTCATAAGATCAACAATGTCATTGGTCATGGCTTGGAGGACCATTATGGCTGTGTTGTTTGTGGTCACACTCATTCCTTTGTGCAGGACAAGCTGTCTTCAAAAACAGTCTCATTGGGTAGAAATAACAGCACTTATCCTAGGAGCCCAAGCTCTGCCAGTGTACCTAATGACTCTTATGAAAGGAGCCTCAAGAAGATCTTGGCCTCTTAACGAAGGCATAATGGCTGTGGGTTTGGTTAGTCTCTTAGGAAGTGCTCTTTTAAAGAATGATGTCCCTTTAGCTGGCCCAATGGTGGCAGGAGGCTTACTTCTGGCGGCTTACGTAATGAGTGGCAGCTCAGCAGATCTGTCACTAGAGAAGGCCGCTAATGTGCAGTGGGATGAAATGGCAGACATAACAGGCTCAAGTCCAATCATAGAAGTGAAGCAAGATGAGGATGGCTCTTTCTCCATACGGGACGTCGAGGAAACCAATATGATAACCCTTTTGGTGAAACTGGCACTGATAACGGTGTCAGGTCTCTACCCCTTGGCAATTCCAATCACAATGACCTTATGGTACATGTGGCAAGTCAAAACACAAAGATCAGGAGCCCTGTGGGACGTCCCTTCACCCGCTGCCACTCAAAAAGCCGCACTGTCCGAAGGAGTGTACAGGATCATGCAAAGAGGGTTATTCGGGAAAACTCAGGTTGGAGTAGGGATACACATGGAAGGTGTATTTCACACAATGTGGCATGTCACAAGAGGATCGGTGATCTGCCACGAGACTGGGAGATTGGAGCCATCTTGGGCTGACGTCAGGAATGACATGATATCATACGGTGGGGGATGGAGGCTTGGAGATAAATGGGACAAAGAAGAAGACGTTCAGGTCCTCGCTATAGAACCAGGGAAAAATCCCAAACATGTCCAAACGAAACCTGGCCTTTTCAAGACCCTAACTGGAGAAATTGGAGCAGTAACATTAGATTTTAAACCCGGAACGTCTGGTTCCCCCATTATCAACAGGAAAGGAAAAGTCATCGGACTCTATGGAAATGGAGTGGTTACCAAATCAGGTGATTACGTCAGTGCCATAACGCAAGCCGAAAGAATTGGAGAGCCAGATTATGAAGTGGATGAGGACATTTTTCGAAAGAAAAGACTAACTATAATGGACTTACACCCCGGAGCTGGAAAGACAAAAAGAATTCTTCCATCAATAGTGAGAGAAGCCTTAAAAAGGAGGCTGCGAACTTTGATTTTGGCTCCCACGAGAGTAGTGGCGGCCGAGATGGAAGAGGCCCTACGTGGACTTCCAATCCGTTACCAAACCCCAGCTGTGAAATCAGAACACACAGGAAGAGAGATTGTAGACCTCATGTGCCATGCAACCTTCACAACAAGACTTTTGTCATCAACCAGAGTTCCAAACTACAACCTTATTGTAATGGATGAAGCACATTTCACCGATCCTTCCAGTGTCGCGGCTAGAGGATACATTTCGACCAGGGTGGAAATGGGAGAGGCAGCAGCCATCTTCATGACCGCAACCCCTCCCGGAGCGACAGATCCCTTTCCCCAGAGCAACAGCCCAATAGAAGACATCGAGAGAGAGATTCCGGAAAGGTCATGGAACACAGGGTTCGACTGGATAACAGACTACCAAGGGAAAACTGTGTGGTTTGTTCCCAGCATAAAAGCTGGAAATGACATTGCAAATTGTTTGAGAAAGTCGGGGAAGAAAGTTATCCAGTTGAGTAGGAAAACCTTTGATACAGAATATCCAAAAACGAARCTCACGGACTGGGACTTTGTGGTCACTACAGACATATCTGAAATGGGGGCTAACTTTAGAGCTGGGAGAGTGATAGACCCTAGAAGATGCCTCAAGCCAGTTATCCTAACAGATGGGCCAGAGAGAGTCATCTTAGCAGGTCCTATCCCAGTGACTCCAGCAAGCGCTGCCCAGAGAAGAGGGCGAATAGGAAGGAACCCAGCACAAGAAGACGACCAATACGTTTTCTCCGGAGACCCACTAAAAAATGATGAAGATCATGCCCACTGGACAGAAGCAAAGATGCTGCTTGACAATATCTACACCCCAGAAGGGATCATTCCAACATTGTTTGGTCCGGAAAGGGAAAAAACCCAAGCTATTGATGGAGAGTTTCGCCTCAGAGGGGAACAAAGGAAGACTTTTGTCGAATTAATGAGGAGAGGAGACCTCCCGGTGTGGCTGAGTTATAAGGTAGCTTCTGCTGGCATTTCTTACAAAGATCGGGAATGGTGCTTCACTGGGGAAAGAAATAACCAAATTTTAGAAGAAAACATGGAGGTTGAAATTTGGACTAGAGAGGGAGAAAAGAAAAAACTGAGGCCAAAATGGTTAGATGCACGTGTATACGCTGACCCCATGGCTTTGAAGGATTTCAAGGAGTTTGCCAGTGGAAGGAAGAGTATAACTCTCGACATCCTAACAGAGATCGCCAGTTTGCCAACCTACCTTTCCTCTAGGGCCAAGCTCGCCCTTGACAACATAGTTATGCTCCACACAACAGAAAGAGGAGGGAGGGCCTATCAACACGCCCTGAACGAACTTCCGGAGTCACTGGAAACACTCATGCTTGTAGCCTTGCTAGGTGCTATGACAGCAGGTATCTTCCTGTTTTTCATGCAAGGGAAAGGAATAGGGAAATTATCAATGGGTTTGATAACCATTGCGGTGGCTAGTGGCTTGCTCTGGGTGGCAGAAATTCAACCCCAGTGGATAGCGGCCTCAATCATACTGGAGTTTTTTCTCATGGTACTGTTGATACCAGAACCAGAAAAACAAAGGACCCCACAAGACAATCAATTGATCTACGTCATATTGACCATTCTCACCATTATTGGTCTAATAGCAGCCAACGAGATGGGGCTGATAGAAAAAACAAAAACGGATTTTGGGTTTTACCAGGTAAAAACAGAAACCACCATCCTCGATGTGGACCTGAGACCAGCTTCAGCATGGACGCTCTATGCGGTAGCCACCACAATTCTGACTCCCATGCTGAGACACACCATAGAAAATACGTCGGCCAACCTATCTTTAGCAGCCATCGCCAACCAGGCAGCCGTCCTAATGGGGCTTGGAAAAGGATGGCCACTCCACAGAATGGACCTCGGTGTCCCGCTGTTAGCAATGGGATGCTATTCTCAAGTGAACCCAACAACCTTGACAGCATCCTTAGTCATGCTTTTAGTGCATTATGCAATAATAGGCCCAGGATTGCAGGCAAAAGCCACAAGAGAGGCCCAGAAAAGGACAGCTGCTGGAATCATGAAAAATCCCACAGTGGACGGGATAACAGTGATAGATCTAGAACCAATATCCTATGACCCAAAATTTGAAAAGCAATTAGGGCAGGTCATGTTACTCGTCTTGTGTGCTGGACAACTACTCTTGATGAGAACAACATGGGCTTTCTGTGAAGTCTTGACTTTGGCCACAGGACCAATCTTGACCTTGTGGGAGGGCAACCCGGGAAGGTTTTGGAACACGACCATAGCCGTATCTACCGCCAACATTTTCAGGGGAAGTTACTTGGCAGGAGCTGGACTGGCTTTTTCACTCATAAAGAATGCACAAACCCCCAGGAGGGGAACTGGGACCACAGGAGAGACACTGGGAGAGAAGTGGAAGAGACAGCTAAACTCATTAGACAGAAAAGAGTTTGAAGAGTATAAAAGAAGTGGAATACTAGAAGTGGACAGGACTGAAGCCAAGTCTGCCCTGAAAGATGGGTCCAAAATCAAGCATGCAGTATCTAGAGGGTCCAGTAAGATCAGGTGGATTGTTGAGAGGGGGATGGTAAAGCCAAAAGGGAAAGTTATAGATCTTGGCTGTGGGAGAGGAGGATGGTCTTATTACATGGCGACACTCAAGAACGTGACTGAAGTGAAAGGGTATACAAAAGGAGGTCCAGGACATGAAGAACCGATTCCCATGGCTACTTATGGCTGGAATTTGGTCAAACTCCATTCAGGGGTTGACGTGTTCTACAAACCCACAGAGCAAGTGGACACCCTGCTCTGTGATATTGGGGAGTCATCTTCTAATCCAACAATAGAGGAGGGAAGAACATTAAGAGTTTTGAAGATGGTGGAGCCATGGCTCTCTTCAAAACCTGAATTCTGCATCAAAGTCCTTAACCCCTACATGCCAACAGTCATAGAAGAGCTGGAGAAACTGCAGAGAAAACATGGTGGGAACCTTGTCAGATGCCCGCTGTCCAGGAACTCCACCCATGAGATGTATTGGGTGTCAGGAGCGTCGGGAAACATTGTGAGCTCTGTGAACACAACATCAAAGATGTTGTTGAACAGGTTCACAACAAGGCATAGGAAACCCACTTATGAGAAGGACGTAGATCTTGGGGCAGGAACGAGAAGTGTCTCCACTGAAACAGAAAAACCAGACATGACAATCATTGGGAGAAGGCTTCAGCGATTGCAAGAAGAGCACAAAGAAACATGGCATTATGATCAGGAAAACCCATACAGAACCTGGGCGTATCATGGAAGCTATGAAGCTCCTTCGACAGGCTCTGCGTCCTCCATGGTGAACGGGGTGGTGAAACTGCTAACAAAACCCTGGGATGTAATTCCAATGGTGACTCAGTTAGCCATGACAGATACAACCCCTTTTGGGCAACAAAGAGTCTTCAAAGAGAAGGTCGATACCAGAACACCGCAACCAAAACCAGGCACACGAATGGTTATGACCACGACAGCCAATTGGCTATGGGCCCTCCTTGGAAAGAAGAAAAATCCCAGACTGTGCACAAGGGAAGAGTTCATCTCAAAAGTTAGATCAAACGCAGCCATAGGCGCAGTCTTTCAAGAGGAACAGGGATGGACATCAGCGAGTGAAGCTGTGAATGACAGCCGGTTTTGGGAACTGGTCGACAAAGAAAGGGCCCTTCACCAAGAAGGGAAATGTGAATCGTGTGTCTATAACATGATGGGAAAACGTGAGAAAAAGTTAGGAGAGTTTGGCAGAGCCAAGGGAAGCCGAGCAATCTGGTATATGTGGCTAGGAGCGCGGTTTCTGGAATTTGAAGCCCTGGGTTTTTTGAACGAAGATCATTGGTTTGGCAGAGAAAACTCATGGAGTGGAGTGGAAGGGGAAGGTCTGCACAGATTGGGATACATCCTGGAGGAGATAGACAAGAAGGATGGAGACCTAATGTATGCTGATGACACAGCAGGCTGGGACACAAGAATCACTGAGGATGACCTTCAAAATGAGGAACTGATCACGGAACAGATGGCTCCCCACCACAAGATCCTAGCCAAAGCCATTTTCAAACTAACCTATCAAAACAAAGTGGTGAAAGTCCTCAGACCCACACCGAGAGGAGCGGTGATGGATATCATATCCAGGAAAGACCAGAGAGGTAGTGGACAAGTTGGAACATATGGTTTGAACACATTCACCAACATGGAAGTTCAACTCATCCGCCAAATGGAAGCAGAAGGAGTCATCACACAAGATGACATGCAGAACCCAAAAGGGTTRAAAGAAAGAGTTGAGAAATGGCTGAGAGAGTGTGGTGTCGACAGGTTAAAGAGGATGGCAATTAGTGGAGACGATTGCGTGGTGAAACCCCTAGATGAGAGGTTTGGCACCTCCCTCCTCTTCTTGAACGACATGGGAAAGGTGAGGAAAGACATTCCGCAGTGGGAACCATCTAAGGGATGGAAAAACTGGCAAGAGGTTCCTTTTTGCTCCCACCACTTTCACAAGATCTTTATGAAGGATGGCCGCTCACTAGTTGTTCCATGTAGAAACCAGGATGAACTGATAGGGAGAGCCAGAATCTCGCAGGGGGCTGGATGGAGCTTAAGGGAAACAGCCTGCCTAGGCAAAGCTTACGCGCAGATGTGGTCGCTTATGTACTTCCACAGAAGGGATCTGCGTTTAGCCTCCATGGCCATATGCTCAGCAGTCCCAACGGAATGGTTTCCAACAAGCAGAACAACATGGTCAATCCATGCTCATCACCAATGGATGACCACTGAAGACATGCTCAAGGTGTGGAACAGAGTGTGGATAGAAGACAACCCCAATATGATTGACAAGACTCCAGTGCATTCGTGGGAAGATATACCTTACCTAGGGAAAAGAGAGGATTTGTGGTGTGGATCCCTGATTGGACTTTCTTCTAGAGCCACCTGGGCGAAGAACATTCACACGGCCATAACTCAGGTCAGGAATCTGATCGGAAAAGAGGAATACGTGGATTACATGCCAGTAATGAAAAGATATAGTGCTCCTTCTGAGAGTGAAGGAGTTCTG
>JQ513341_c
ATGAACCAACGAAAAAAGGTGGTTAGACCACCTTTCAATATGCTGAAACGCGAGAGAAACCGCGTCTCAACCCCTCAAGGGTTGGTGAAGAGATTCTCAACCGGACTTTTTTCTGGGAAAGGACCCTTACGGATGGTGCTAGCATTCATCACGTTTTTGCGAGTGCTTTCCATCCCACCAACAGCAGGGATTCTGAAGAGATGGGGACAGTTGAAGAAAAATAAGGCCATCAAGATACTGATTGGATTCAGGAAGGAGATAGGCCGCATGCTGAACATCTTGAACGGGAGAAAAAGGTCAACGATAACATTGTTGTGCTTGATTCCCACCGTAATGGCGTTTCACTTGTCAACAAGAGATGGCGAACCCCTCATGATAGTGGCAAAACATGAAAGGGGGAGACCTCTCTTGTTTAAGACAACAGAGGGGATCAACAAATGCACTCTCATTGCCATGGACTTGGGTGAAATGTGTGAGGACACTGTCACGTATAAATGCCCCCTACTGGTCAATACCGAACCTGAAGACATTGATTGCTGGTGCAACCTAACGTCCACCTGGGTCATGTATGGGACGTGCACCCAGAGCGGAGAACGGAGACGAGAGAAGCGCTCAGTAGCTTTAACACCACATTCAGGAATGGGATTGGAAACAAGAGCTGAGACATGGATGTCATCGGAAGGGGCTTGGAAGCATGCTCAGAGAGTAGAGAGCTGGATACTCAGAAACCCAGGATTTGCACTTTTGGCAGGATTTATGGCTTATATGATTGGGCAAACAGGGATCCAGCGAACTGTCTTCTTTGTCCTAATGATGCTGGTCGCCCCATCCTACGGAATGCGATGCGTAGGAGTAGGAAACAGAGACTTTGTGGAAGGAGTCTCAGGTGGAGCATGGGTCGACCTGGTCCTAGAACATGGAGGATGCGTGACAACCATGGCCCAGGGAAAACCAACCTTGGATTTTGAACTGACCAAGACAACAGCCAAGGAAGTGGCTCTGTTAAGAACCTATTGCATTGAAGCCTTAATATCAAACATAACTACGGCAACAAGATGTCCAACGCAAGGAGAGCCTTATCTGAAAGAGGAACAGGACCAACAGTACATTTGCCGTAGAGATGTGGTAGATAGAGGATGGGGCAATGGCTGTGGCTTGTTTGGAAAAGGAGGAGTTGTGACATGTGCGAAGTTCTCATGTTCGGGGAAGATAACAGGCAATCTGGTCCAAATTGAGAACCTTGAATACACAGTGGTTGTGACAGTCCACAATGGAGACACCCATGCAGTAGGAAATGACACATCCAATCATGGGGTTACAGCCACGATAACTCCCAGGTCACCATCGGTTGAAGTCAAACTGCCGGACTATGGAGAACTAACACTCGATTGTGAACCCAGGTCTGGAATTGACTTCAATGAGATGATCCTAATGAAAATGAAAAAGAAAACATGGCTCGTGCATAAGCAATGGTTTTTGGATCTGCCTCTTCCATGGACGACAGGAGCAGATACATCAGAGGTTCACTGGAATTACAAAGAGAGAATGGTGACATTTAAGGTTCCTCATGCCAAGAGACAGGATGTGACAGTGCTGGGATCTCAGGAAGGAGCCATGCATTCTGCCCTCGCTGGAGCCACAGAAGTGGACTCCGGTGATGGAAATCACATGTTTGCAGGACATCTCAAGTGCAAAGTCCGCATGGAGAAATTGAGAATCAAGGGAATGTCATACACGATGTGTTCAGGAAAGTTTTCAATTGACAAAGAGATGGCAGAAACACAGCATGGGACAACAGTGGTGAAAGTCAAGTATGAAGGTGCTGGAGCTCCGTGTAAAGTCCCCATAGAGATAAGAGATGTAAACAAGGAAAAAGTGGTTGGGCGCGTTATCTCAGCCACCCCTTTGGCTGAGAACACCAATAGTGTAACCAACATAGAATTAGAACCCCCCTTTGGGGACAGCTACATAGTGATAGGTGTTGGAAACAGCGCACTAACACTCCATTGGTTCAGGAAAGGGAGTTCCATTGGCAAGATGTTTGAGTCCACATACAGAGGTGCAAAACGCATGGCCATCCTAGGTGAAACAGCTTGGGATTTTGGTTCCGTTGGTGGACTGTTCACATCATTGGGAAAGGCTGTGCACCAGGTTTTTGGAAGTGTGTATACAACCATGTTTGGAGGAGTCTCATGGATGATTAGAATCCTAATTGGGTTCTTAGTGTTGTGGATTGGCACGAACTCAAGGAACACTTCAATGGCCATGACGTGCATAGCTGTTGGTGGAATCACTCTGTTTTTGGGCTTCACGGTTCAAGCGGACATGGGTTGTGTGGTGTCATGGAGTGGGAGAGAATTGAAGTGCGGAAGCGGAATTTTTGTGGTTGACAACGTGCACACTTGGACAGAACAGTACAAATTCCAACCAGAGTCCCCAGCGAGACTAGCGTCTGCAATATTAAATGCCCACAAAGATGGGGTCTGTGGAATTAGATCAACCACCAGGCTGGAAAATGTTATGTGGAAGCAAATAACCAATGAGCTAAACTATGTTCTCTGGGAAGGAGGACATGATCTCACTGTAGTGGCTGGGGATGTGAAAGGGGTGTTGACCAAGGGCAAGAGAGCACTCACACCCCCAGCGAGTGATCTGAAATATTCATGGAAGACATGGGGGAAAGCAAAAATCTTCACCCCTGAAGCAAGAAACAGTACATTTTTAATAGACGGACCAGACACCTCTGAATGCCCCAATGAACGAAGAGCATGGAATTCTTTTGAGGTGGAAGACTATGGATTTGGCATGTTCACGACCAACATATGGATGAAATTCCGAGAAGGAAGTTCAGAAGTGTGTGACCACAGGTTAATGTCAGCTGCAATTAAAGACCAGAAAGCTGTGCATGCTGACATGGGTTATTGGATAGAGAGCTCAAAAAACCAGACCTGGCAGATAGAGAGAGCATCTCTTATTGAAGTGAAAACATGTCTGTGGCCCAAGACCCATACACTGTGGAGCAATGGAGTCCTGGAAAGCCAGATGCTTATTCCAAAATCATATGCAGGCCCTTTTTCACAGCACAATTACCGCCAGGGCTATGCTACGCAAACCGTGGGTCCATGGCACTTAGGCAAACTAGAGATAGACTTTGGAGAATGCCCCGGAACAACAGTCACAATTCAGGAGAATTGTGACCATAGAGGCCCATCTTTGAGGACCACCACTGCATCTGGAAAACTAGTCACGCAATGGTGTTGCCGCTCCTGCACGATGCCCCCCTTAAGGTTCTTAGGAGAAGATGGGTGCTGGTATGGGATGGAGATTAGGCCCTTGAGTGAAAAAGAAGAGAACATGGTCAAATCACAGGTGACGGCCGGACAGGGGACATCGGAAACTTTTTCAATGGGTCTGTTGTGCCTGACCTTGTTTGTGGAAGAATGCTTGAGGAGAAGAGTCACCAGGAAACACATGATATTAGCTGTGGTAATCACTCTTTGTGCTATCATCCTGGGGGGCCTCACATGGATGGACTTGCTACGAGCCCTCATCATGTTGGGGGACACTATGTCTGGTAGAATAGGAGGACAGACCCACCTAGCCATCATGGCAGTGTTCAAGATGTCACCGGGATACGTGCTGGGTGTGTTTTTAAGGAAACTCACTTCAAGAGAGACAGCACTAATGGTAATAGGAATGGCCATGACAACAACACTTTCAATTCCACATGACCTCATGGAACTCATTGATGGAATATCACTAGGACTAATTTTGCTAAAAATAGTAACACAGTTTGACAACACCCAAGTGGGAACCTTAGCTCTTTCCTTGACTTTCATAAGATCAACAATGTCATTGGTCATGGCTTGGAGGACCATTATGGCTGTGTTGTTTGTGGTCACACTCATTCCTTTGTGCAGGACAAGCTGTCTTCAAAAACAGTCTCATTGGGTAGAAATAACAGCACTCATCCTAGGAGCCCAAGCTCTGCCAGTGTACCTAATGACTCTTATGAAAGGAGCCTCAAGAAGATCTTGGCCTCTAAACGAAGGCATAATGGCTGTGGGTTTGGTTAGTCTCTTAGGAAGCGCTCTTTTAAAGAATGATGTCCCTTTAGCTGGCCCAATGGTGGCAGGAGGCTTACTTCTGGCGGCTTACGTAATGAGTGGCAGCTCAGCAGATCTGTCACTAGAGAAGGCCGCTAATGTCCAGTGGGATGAAATGGCAGACATAACAGGCTCAAGTCCAATCATAGAAGTGAAGCAAGATGAGGATGGCTCTTTCTCCATACGGGACGTCGAGGAAACCAATATGATAACCCTTTTGGTGAAACTGGCACTGATAACGGTGTCAGGTCTCTACCCCTTGGCAATTCCAATCACAATGACCTTATGGTACATGTGGCAAGTGAAAACACAAAGATCAGGAGCCCTGTGGGACGTCCCTTCACCCGCCGCCACTCAAAAAGCCGCACTGTCTGAAGGAGTGTACAGGATCATGCAAAGAGGGTTATTCGGGAAAACTCAGGTTGGAGTAGGGATACACATGGAAGGTGTATTTCACACAATGTGGCATGTTACAAGAGGATCGGTGATCTGCCACGAGACTGGGAGATTGGAGCCATCTTGGGCTGATGTGAGGAATGACATGATATCATACGGTGGGGGATGGAGGCTTGGAGATAAATGGGACAAAGAAGAAGACGTTCAGGTCCTCGCTATAGAACCAGGGAAAAATCCCAAACATGTCCAAACGAAACCTGGCCTATTCAAGACCCTAACTGGAGAAATTGGAGCAGTAACATTAGATTTCAAACCCGGAACGTCTGGTTCTCCCATTATCAACAGGAAAGGAAAAGTCATCGGACTCTATGGAAATGGAGTGGTCACCAAATCAGGTGATTACGTCAGTGCCATAACACAAGCCGAAAGAATTGGAGAGCCAGATTATGAAGTGGATGAGGACATTTTTCGAAAGAAAAGACTAACTATAATGGACTTACACCCCGGAGCCGGAAAGACAAAAAGAATTCTTCCATCAATAGTGAGAGAAGCCTTAAAAAGGAGGCTGCGAACTTTGATTTTGGCTCCCACGAGAGTGGTGGCGGCCGAGATGGAAGAGGCCCTACGTGGACTGCCAATCCGTTACCAAACCCCAGCTGTAAAATCAGAACACACAGGAAGAGAGATTGTAGACCTCATGTGCCATGCAACCTTCACAACAAGGCTTTTGTCATCAACCAGAGTTCCAAACTACAACCTTATAGTAATGGATGAAGCACATTTCACCGATCCTTCCAGTGTCGCGGCTAGAGGATACATTTCGACCAGGGTGGAAATGGGAGAGGCAGCAGCCATCTTCATGACCGCAACCCCTCCCGGAGCGACAGATCCCTTTCCCCAGAGCAACAGCCCAATAGAAGACATCGAGAGAGAGATTCCGGAAAGGTCATGGAACACAGGGTTCGACTGGATAACAGACTACCAAGGGAAAACTGTGTGGTTTGTTCCCAGCATAAAAGCTGGAAATGACATTGCAAATTGTTTGAGAAAGTCGGGAAAGAAAGTTATCCAGTTGAGTAGGAAAACCTTTGATACAGAATATCCAAAAACGAAACTCACGGACTGGGACTTTGTGGTCACTACAGACATATCTGAAATGGGGGCTAACTTTAGAGCTGGGAGAGTGATAGACCCTAGAAGATGCCTCAAGCCAGTTATCCTAACAGATGGGCCAGAGAGAGTCATCTTAGCAGGTCCTATTCCAGTGACTCCAGCAAGCGCTGCTCAGAGAAGAGGGCGAATAGGAAGGAACCCAGCACAAGAAGACGACCAATACGTCTTCTCCGGAGACCCACTAAAAAATGATGAAGACCATGCCCACTGGACAGAAGCAAAGATGCTGCTTGACAATATCTACACCCCAGAAGGGATCATTCCAACATTGTTTGGTCCGGAAAGGGAAAAAACCCAAGCTATTGATGGAGAGTTTCGCCTCAGAGGGGAACAAAGGAAGACTTTTGTGGAATTAATGAGGAGAGGAGACCTTCCGGTGTGGCTGAGTTATAAGGTAGCTTCTGCTGGCATTTCTTACAAAGATCGGGAATGGTGCTTTACAGGGGAAAGAAATAACCAAATTTTAGAAGAAAACATGGAGGTTGAAATTTGGACTAGAGAGGGAGAAAAGAAAAAACTGAGGCCAAAATGGTTAGATGCACGTGTATACGCTGACCCCATGGCTTTGAAGGATTTCAAGGAGTTTGCCAGTGGAAGGAAGAGTATAACTCTCGACATCCTAACAGAGATCGCCAGTTTGCCAACTTACCTTTCCTCTAGGGCCAAGCTCGCGCTTGACAACATAGTTATGCTCCACACAACAGAAAGAGGAGGGAGGGCCTATCAACATGCCCTCAACGAACTTCCGGAGTCACTGGAAACACTCATGCTTGTAGCCTTACTAGGAGCTATGACAGCAGGTATCTTCCTGTTTTTCATGCAAGGGAAAGGAATAGGGAAATTGTCAATGGGTTTGATAACCATTGCGGTGGCTAGTGGCTTGCTCTGGGTAGCAGAAATTCAACCCCAGTGGATAGCGGCCTCAATCATACTGGAGTTTTTTCTCATGGTACTGTTGATACCAGAACCAGAAAAACAAAGGACCCCACAAGACAATCAATTGATCTACGTCATATTGACCATTCTCACCATTATTGGTCTAATAGCAGCCAACGAGATGGGGCTGATAGAAAAAACAAAAACGGATTTTGGGTTTTACCAGGTAAAAACAGAAACCACCATCCTCGATGTGGACCTGAGACCAGCTTCAGCATGGACGCTCTATGCGGTAGCCACCACAATTCTGACTCCCATGCTGAGACACACCATAGAAAATACGTCGGCCAACCTATCTTTAGCAGCCATCGCCAACCAGGCAGCCGTCCTAATGGGGCTTGGAAAAGGATGGCCACTCCACAGAATGGACCTCGGTGTGCCGCTGTTAGCAATGGGATGCTATTCTCAAGTGAACCCAACAACCTTGACAGCATCCTTAGTCATGCTTTTAGTCCATTATGCAATAATAGGCCCAGGATTGCAGGCAAAAGCCACAAGAGAGGCCCAGAAAAGGACAGCTGCTGGAATCATGAAAAATCCCACAGTGGACGGGATAACAGTGATAGATCTAGAACCAATATCCTATGACCCAAAATTTGAAAAGCAATTAGGGCAGGTCATGTTACTCGTCTTGTGTGCTGGACAACTACTCTTGATGAGAACAACATGGGCTTTCTGTGAAGTTTTGACTTTGGCCACAGGACCAATCTTGACCTTGTGGGAGGGCAACCCGGGAAGGTTTTGGAACACGACCATAGCCGTATCTACCGCCAACATTTTCAGGGGAAGTTATTTGGCAGGAGCTGGACTGGCTTTTTCACTCATAAAGAATGCACAAACCCCCAGGAGGGGAACTGGGACCACAGGAGAGACACTGGGAGAGAAGTGGAAGAGACAGCTAAACTCATTAGACAGAAAAGAGTTTGAAGAGTATAAAAGAAGTGGAATACTAGAAGTAGACAGGACTGAAGCCAAGTCTGCCCTGAAAGATGGGTCCAAAATCAAGCATGCAGTATCTAGAGGGTCCAGTAAGATCAGATGGATTGTTGAGAGAGGGATGGTAAAGCCAAAAGGGAAAGTTGTAGATCTTGGCTGTGGGAGAGGAGGATGGTCTTATTACATGGCGACACTCAAGAACGTGACTGAAGTGAAAGGGTATACAAAAGGAGGTCCAGGACATGAAGAACCGATTCCCATGGCTACGTATGGCTGGAATTTGGTCAAACTCCATTCAGGGGTTGACGTGTTCTACAAACCCACAGAGCAAGTGGACACCCTGCTCTGTGATATTGGGGAGTCATCTTCTAATCCAACAATAGAGGAAGGAAGAACATTAAGAGTTTTGAAGATGGTGGAGCCATGGCTCTCTTCAAAACCTGAATTCTGCATCAAAGTCCTTAACCCCTACATGCCAACAGTCATAGAAGAGCTGGAGAAACTGCAGAGAAAACATGGTGGGAACCTTGTCAGATGCCCGCTGTCCAGGAACTCCACCCATGAGATGTATTGGGTGTCAGGAGCGTCGGGAAACATTGTGAGCTCTGTGAACACAACATCAAAGATGTTATTGAACAGGTTCACAACAAGGCATAGGAAACCCACTTATGAGAAGGACGTAGATCTCGGGGCAGGAACGAGAAGTGTCTCCACTGAAACAGAAAAACCAGACATGACAATCATTGGGAGAAGGCTTCAGCGATTGCAAGAAGAGCACAAAGAAACATGGCATTATGATCAGGAAAACCCATACAGAACCTGGGCGTATCATGGAAGCTATGAAGCTCCTTCGACAGGCTCTGCGTCCTCCATGGTGAACGGGGTGGTGAAACTGCTAACAAAACCCTGGGATGTGATTCCAATGGTGACTCAGTTAGCCATGACAGATACAACCCCTTTTGGGCAACAAAGAGTCTTCAAAGAGAAGGTCGATACCAGAACACCGCAACCAAAACCAGGCACACGAATGGTTATGACCACGACAGCCAATTGGCTATGGGCCCTCCTTGGAAAGAAGAAAAATCCCAGACTGTGCACAAGGGAAGAGTTCATCTCAAAAGTTAGATCAAACGCAGCCATAGGCGCAGTCTTTCAAGAGGAACAGGGATGGACATCAGCCAGTGAAGCTGTGAATGACAGCCGGTTTTGGGAACTGGTGGACAAAGAAAGGGCCCTTCACCAAGAAGGGAAATGTGAATCGTGTGTCTATAACATGATGGGAAAACGTGAGAAAAAGTTAGGAGAGTTTGGCAGAGCCAAGGGAAGCCGAGCAATCTGGTATATGTGGCTGGGAGCGCGGTTTCTGGAATTTGAAGCCCTCGGTTTTTTGAATGAAGATCACTGGTTTGGCAGAGAAAACTCATGGAGTGGAGTCGAAGGGGAAGGTCTGCACAGATTGGGATACATCCTGGAGGAGATAGACAAAAAGGATGGAGACCTAATGTACGCTGATGACACAGCAGGCTGGGACACAAGAATCACTGAGGATGATCTTCAAAATGAGGAACTGATCACGGAACAGATGGCTCCCCACCACAAGATCCTAGCCAAAGCCATTTTCAAACTAACCTATCAAAACAAAGTGGTGAAAGTCCTCAGACCCACACCGAGAGGAGCGGTGATGGATATCATATCCAGGAAAGACCAGAGAGGTAGTGGACAAGTTGGAACATATGGTTTGAACACATTCACCAACATGGAAGTTCAACTCATCCGCCAAATGGAAGCAGAAGGAGTCATCACCCAAGATGACATGCAGAACCCAAAAGGGTTGAAAGAAAGAGTTGAGAAATGGCTGAGAGAGTGTGGTGTCGACAGGTTAAAGAGGATGGCTATTAGTGGAGACGATTGCGTGGTGAAACCCCTAGATGAGAGGTTTGGCACTTCCCTCCTCTTCTTGAACGACATGGGAAAGGTGAGGAAAGATATTCCGCAGTGGGAACCATCTAAGGGATGGAAAAACTGGCAAGAGGTTCCTTTTTGCTCCCACCACTTTCACAAGATCTTTATGAAGGATGGCCGCTCACTAGTTGTTCCATGTAGAAACCAGGATGAACTGATAGGGAGAGCCAGAATCTCGCAGGGGGCTGGATGGAGCTTAAGGGAAACAGCCTGCCTAGGCAAAGCTTACGCCCAGATGTGGTCGCTTATGTACTTCCACAGAAGGGATCTGCGTTTAGCCTCCATGGCCATATGCTCAGCAGTTCCAACGGAATGGTTTCCAACAAGCAGAACAACATGGTCAATCCATGCTCATCACCAATGGATGACCACTGAAGACATGCTCAAGGTGTGGAACAGAGTGTGGATAGAAGACAACCCCAATATGATTGACAAGACTCCAGTCCATTCGTGGGAAGACATACCTTACCTAGGGAAAAGAGAGGATTTGTGGTGTGGATCCCTGATTGGACTTTCTTCTAGAGCCACCTGGGCGAAGAACATTCACACGGCCATAACTCAGGTCAGAAATCTAATCGGAAAAGAGGAATACGTGGATTACATGCCAGTAATGAAAAGATACAGTGCTCCTTCAGAGAGTGAAGGAGTTCTG
>JQ513340_c
ATGAACCAACGAAAAAAGGTGGTTAGACCACCTTTCAATATGCTGAAACGCGAGAGAAACCGCGTCTCAACCCCTCAAGGGTTGGTGAAGAGATTCTCAACCGGACTTTTTTCTGGGAAAGGACCCTTACGGATGGTCCTAGCATTCATCACGTTTTTGCGAGTCCTTTCCATCCCACCAACAGCAGGGATTCTGAAGAGATGGGGACAGTTGAAGAAAAATAAGGCCATCAAGATACTGATTGGATTCAGGAAGGAGATAGGCCGCATGCTGAACATCTTGAACGGGAGAAAAAGGTCAACGATAACATTGTTGTGCTTGATTCCCACCGTAATGGCGTTTCACTTGTCAACAAGAGATGGCGAACCCCTCATGATAGTGGCAAAACATGAAAGGGGGAGACCTCTCTTGTTTAAGACAACAGAGGGGATCAACAAATGCACTCTCATTGCCATGGACTTGGGTGAAATGTGTGAGGACACTGTCACGTATAAATGCCCCCTACTGGTGAATACCGAACCTGAAGACATTGATTGCTGGTGCAACCTAACGTCCACCTGGGTCATGTATGGGACGTGCACCCAGAGCGGAGAACGGAGACGAGAGAAGCGCTCAGTAGCTTTAACACCACATTCAGGAATGGGATTGGAAACAAGAGCTGAGACATGGATGTCATCGGAAGGGGCTTGGAAGCATGCTCAGAGAGTAGAGAGCTGGATACTCAGAAACCCAGGATTTGCACTTTTGGCAGGATTTATGGCTTATATGATTGGGCAAACAGGGATCCAGCGAACTGTCTTCTTTGTCCTAATGATGCTGGTCGCCCCATCCTACGGAATGCGATGCGTAGGAGTAGGAAACAGAGACTTTGTGGAAGGAGTCTCAGGTGGAGCATGGGTCGACCTGGTGCTAGAACATGGAGGATGCGTCACAACCATGGCCCAGGGAAAACCAACCTTGGATTTTGAACTGACCAAGACAACAGCCAAGGAAGTGGCTCTGTTAAGAACCTATTGCATTGAAGCCTTAATATCAAACATAACTACGGCAACAAGATGTCCAACGCAAGGAGAACCTTATCTGAAAGAGGAACAGGACCAACAGTACATTTGCCGTAGAGATGTGGTAGATAGAGGATGGGGCAATGGCTGTGGCTTGTTTGGAAAAGGAGGAGTTGTGACATGTGCGAAGTTCTCATGTTCGGGGAAGATAACAGGCAATCTGGTCCAAATTGAGAACCTTGAATACACAGTGGTTGTGACAGTCCACAATGGAGACACCCATGCAGTAGGAAATGACACATCCAATCATGGGGTTACAGCCACGATAACTCCCAGATCACCATCGGTTGAAGTCAAACTGCCGGACTATGGAGAACTAACACTCGATTGTGAACCCAGGTCTGGAATTGACTTCAATGAGATGATCCTAATGAAAATGAAAAAGAAAACATGGCTCGTGCATAAGCAATGGTTTTTGGATCTGCCTCTTCCATGGACGACAGGAGCAGATACATCAGAGGTTCACTGGAATTACAAAGAGAGAATGGTGACATTTAAGGTTCCTCATGCCAAGAGACAGGATGTGACAGTGCTGGGATCTCAGGAAGGAGCCATGCATTCTGCCCTCGCTGGAGCCACAGAAGTGGACTCCGGTGATGGAAATCACATGTTTGCAGGACATCTCAAGTGCAAAGTCCGCATGGAGAAATTGAGAATCAAGGGAATGTCATACACGATGTGTTCAGGAAAGTTTTCAATTGACAAAGAGATGGCAGAAACACAGCATGGGACAACAGTGGTGAAAGTCAAGTATGAAGGTGCTGGAGCTCCGTGTAAAGTCCCCATAGAGATAAGAGATGTAAACAAGGAAAAAGTGGTTGGGCGCGTTATCTCAGCCACCCCTTTGGCTGAGAACACCAACAGTGTAACCAACATAGAATTAGAACCCCCCTTTGGGGACAGCTACATAGTGATAGGTGTTGGAAACAGCGCACTAACACTCCATTGGTTCAGGAAAGGGAGTTCCATTGGCAAGATGTTTGAGTCCACATACAGAGGTGCAAAACGCATGGCCATCCTAGGTGAAACAGCTTGGGATTTTGGTTCCGTTGGTGGACTGTTCACATCATTGGGAAAGGCTGTGCACCAGGTTTTTGGAAGTGTGTATACAACCATGTTTGGAGGAGTCTCATGGATGATTAGAATCCTAATTGGGTTCTTAGTGTTGTGGATTGGCACGAACTCAAGGAACACTTCAATGGCCATGACGTGCATAGCTGTTGGAGGAATTACTCTGTTTTTGGGCTTCACGGTTCAAGCGGACATGGGTTGTGTGGTGTCATGGAGTGGGAGAGAATTGAAGTGCGGAAGCGGAATTTTTGTGGTTGACAACGTGCACACTTGGACAGAACAGTACAAATTCCAACCAGAGTCCCCAGCGAGACTAGCGTCTGCAATATTAAATGCCCACAAAGATGGGGTCTGTGGAATTAGATCAACCACCAGGCTGGAAAATGTTATGTGGAAGCAAATAACCAATGAGCTAAACTATGTTCTCTGGGAAGGAGGACATGATCTCACTGTAGTGGCTGGGGATGTGAAAGGGGTGTTGACCAAGGGCAAGAGAGCACTCACACCCCCAGCGAGTGATCTGAAATATTCATGGAAGACATGGGGGAAAGCAAAAATCTTCACCCCTGAAGCAAGAAACAGCACATTTTTAATAGACGGACCAGACACCTCTGAATGCCCCAATGAACGAAGAGCATGGAATTCTTTTGAGGTCGAAGACTATGGATTTGGCATGTTCACGACCAACATATGGATGAAATTCCGAGAAGGAAGTTCAGAAGTGTGTGACCACAGGTTAATGTCAGCTGCAATTAAAGACCAGAAAGCTGTGCATGCTGACATGGGTTATTGGATAGAGAGCTCAAAAAACCAGACCTGGCAGATAGAGAGAGCATCTCTTATTGAAGTGAAAACATGTCTGTGGCCCAAGACCCATACACTGTGGAGCAATGGAGTGCTGGAAAGCCAGATGCTTATTCCAAAATCATATGCAGGCCCTTTTTCACAGCACAATTACCGCCAGGGCTATGCTACGCAAACCGTGGGTCCATGGCACTTAGGCAAACTAGAGATAGACTTTGGAGAATGCCCCGGAACAACAGTCACAATTCAGGAGAATTGTGACCATAGAGGCCCATCTTTGAGGACCACCACTGCATCTGGAAAACTAGTCACGCAATGGTGTTGCCGCTCCTGCACGATGCCCCCCTTAAGGTTCTTAGGAGAAGATGGGTGCTGGTATGGGATGGAGATTAGGCCCTTGAGTGAAAAAGAAGAGAACATGGTCAAATCACAGGTGACGGCCGGACAGGGGACATCGGAAACTTTTTCAATGGGTCTGTTGTGCCTGACCTTGTTTGTGGAAGAATGCTTGAGGAGAAGAGTCACCAGGAAACACATGATATTAGCTGTGGTAATCACTCTTTGTGCTATCATCCTGGGGGGCCTCACATGGATGGACTTGCTACGAGCCCTCATCATGTTGGGGGACACTATGTCTGGTAGAATAGGAGGACAGACCCACCTAGCCATCATGGCAGTGTTCAAGATGTCACCGGGATACGTGCTGGGTGTGTTTTTAAGGAAACTCACTTCAAGAGAGACAGCACTAATGGTAATAGGAATGGCCATGACAACAACACTTTCAATTCCACATGACCTCATGGAACTCATTGATGGAATCTCACTAGGACTAATTTTGCTAAAAATAGTAACACAGTTTGACAACACCCAAGTGGGAACCTTAGCTCTTTCCTTGACTTTCATAAGATCAACAATGTCATTGGTCATGGCTTGGAGGACCATTATGGCTGTGTTGTTTGTGGTCACACTCATTCCTTTGTGCAGGACAAGCTGTCTTCAAAAACAGTCTCATTGGGTAGAAATAACAGCACTCATCCTAGGAGCCCAAGCTCTGCCAGTGTACCTAATGACTCTTATGAAAGGAGCCTCAAGAAGATCTTGGCCTCTTAACGAAGGCATAATGGCTGTGGGTTTGGTTAGTCTCTTAGGAAGCGCTCTTTTAAAGAATGATGTCCCTTTAGCTGGCCCAATGGTGGCAGGAGGCTTACTTCTGGCGGCTTACGTAATGAGTGGCAGCTCAGCAGATCTGTCACTAGAGAAGGCCGCTAATGTCCAGTGGGATGAAATGGCAGACATAACAGGCTCAAGTCCAATCATAGAAGTGAAGCAAGATGAGGATGGCTCTTTCTCCATACGGGACGTCGAGGAAACCAATATGATAACCCTTTTGGTCAAACTGGCACTGATAACGGTGTCAGGTCTCTACCCCTTGGCAATTCCAATCACAATGACCTTATGGTACATGTGGCAAGTGAAAACACAAAGATCAGGAGCCCTGTGGGACGTCCCTTCACCCGCCGCCACTCAAAAAGCCGCACTGTCTGAAGGAGTGTACAGGATCATGCAAAGAGGGTTATTCGGGAAAACTCAGGTTGGAGTAGGGATACACATGGAAGGTGTATTTCACACAATGTGGCATGTTACAAGAGGATCGGTGATCTGCCACGAGACTGGGAGATTGGAGCCATCTTGGGCTGATGTCAGGAATGACATGATATCATACGGTGGGGGATGGAGGCTTGGAGATAAATGGGACAAAGAAGAAGACGTTCAGGTCCTCGCTATAGAACCAGGGAAAAATCCCAAACATGTCCAAACGAAACCTGGCCTATTCAAGACCCTAACTGGAGAAATTGGAGCAGTAACATTAGATTTCAAACCCGGAACGTCTGGTTCTCCCATTATCAACAGGAAAGGAAAAGTCATCGGACTCTATGGAAATGGAGTGGTCACCAAATCAGGTGATTACGTCAGTGCCATAACACAAGCCGAAAGAATTGGAGAGCCAGATTATGAAGTGGATGAGGACATTTTTCGAAAGAAAAGACTAACTATAATGGACTTACACCCCGGAGCCGGAAAGACAAAAAGAATTCTTCCATCAATAGTGAGAGAAGCCTTAAAAAGGAGGCTGCGAACTTTGATTTTGGCTCCCACGAGAGTGGTGGCGGCCGAGATGGAAGAGGCCCTACGTGGACTGCCAATCCGTTACCAAACCCCAGCTGTAAAATCAGAACACACAGGAAGAGAGATTGTAGACCTCATGTGCCATGCAACCTTCACAACAAGGCTTTTGTCATCAACCAGAGTTCCAAACTACAACCTTATAGTAATGGATGAAGCACATTTCACCGATCCTTCCAGCGTGGCGGCTAGAGGATACATTTCGACCAGGGTGGAAATGGGAGAGGCAGCAGCCATCTTCATGACCGCAACCCCTCCCGGAGCGACAGATCCCTTTCCCCAGAGCAACAGCCCAATAGAAGACATCGAGAGAGAGATTCCGGAAAGGTCATGGAACACAGGGTTCGACTGGATAACAGACTACCAAGGGAAAACTGTGTGGTTTGTTCCCAGCATAAAAGCTGGAAATGACATTGCAAATTGTTTGAGAAAGTCGGGAAAGAAAGTTATCCAGTTGAGTAGGAAAACCTTTGATACAGAATATCCAAAAACGAAACTCACGGACTGGGACTTTGTGGTCACTACAGACATATCTGAAATGGGGGCTAACTTTAGAGCTGGGAGAGTGATAGACCCTAGAAGATGCCTCAAGCCAGTTATCCTAACAGATGGGCCAGAGAGAGTCATCTTAGCAGGTCCTATTCCAGTCACTCCAGCAAGCGCTGCTCAGAGAAGAGGGCGAATAGGAAGGAACCCAGCACAAGAAGACGACCAATACGTCTTCTCCGGAGACCCACTAAAAAATGATGAAGACCATGCCCACTGGACAGAAGCAAAGATGCTGCTTGACAATATCTACACCCCAGAAGGGATCATTCCAACATTGTTTGGTCCGGAAAGGGAAAAAACCCAAGCTATTGATGGAGAGTTTCGCCTCAGAGGGGAACAAAGGAAGACTTTTGTGGAATTAATGAGGAGAGGAGACCTTCCGGTGTGGCTGAGTTATAAGGTAGCTTCTGCTGGCATTTCTTACAAAGATCGGGAATGGTGCTTTACTGGGGAAAGAAATAACCAAATTTTAGAAGAAAACATGGAGGTTGAAATTTGGACTAGAGAGGGAGAAAAGAAAAAACTGAGGCCAAAATGGTTAGATGCACGTGTATACGCTGACCCCATGGCTTTGAAGGATTTCAAGGAGTTTGCCAGTGGAAGGAAGAGTATAACTCTCGACATCCTAACAGAGATCGCCAGTTTGCCAACTTACCTTTCCTCTAGGGCCAAGCTCGCCCTTGACAACATAGTTATGCTCCACACAACAGAAAGAGGAGGGAGGGCCTATCAACATGCCCTGAACGAACTTCCGGAGTCACTGGAAACACTCATGCTTGTAGCCTTACTAGGAGCTATGACAGCAGGTATCTTCCTGTTTTTCATGCAAGGGAAAGGAATAGGGAAATTGTCAATGGGTTTGATAACCATTGCGGTGGCTAGTGGCTTGCTCTGGGTAGCAGAAATTCAACCCCAGTGGATAGCGGCCTCAATCATACTGGAGTTTTTTCTCATGGTACTGTTGATACCAGAACCAGAAAAACAAAGGACCCCACAAGACAATCAATTGATCTACGTCATATTGACCATTCTCACCATTATTGGTCTAATAGCAGCCAACGAGATGGGGCTGATAGAAAAAACAAAAACGGATTTTGGGTTTTACCAGGTAAAAACAGAAACCACCATCCTCGATGTGGACCTGAGACCAGCTTCAGCATGGACGCTCTATGCGGTAGCCACCACAATTCTGACTCCCATGCTGAGACACACCATAGAAAATACGTCGGCCAACCTATCTTTAGCAGCCATCGCCAACCAGGCAGCCGTGCTAATGGGGCTTGGAAAAGGATGGCCACTCCACAGAATGGACCTCGGTGTGCCGCTGTTAGCAATGGGATGCTATTCTCAAGTGAACCCAACAACCTTGACAGCATCCTTAGTCATGCTTTTAGTCCATTATGCAATAATAGGCCCAGGATTGCAGGCAAAAGCCACAAGAGAGGCCCAGAAAAGGACAGCTGCTGGAATCATGAAAAATCCCACAGTGGACGGGATAACAGTGATAGATCTAGAACCAATATCCTATGACCCAAAATTTGAAAAGCAATTAGGGCAGGTCATGTTACTCGTCTTGTGTGCTGGACAACTACTCTTGATGAGAACAACATGGGCTTTCTGTGAAGTTTTGACTTTGGCCACAGGACCAATCTTGACCTTGTGGGAGGGCAACCCGGGAAGGTTTTGGAACACGACCATAGCCGTATCTACCGCCAACATTTTCAGGGGAAGTTATTTGGCAGGAGCTGGACTGGCTTTTTCACTCATAAAGAATGCACAAACCCCCAGGAGGGGAACTGGGACCACAGGAGAGACACTGGGAGAGAAGTGGAAGAGACAGCTAAACTCATTAGACAGAAAAGAGTTTGAAGAGTATAAAAGAAGTGGAATACTAGAAGTGGACAGGACTGAAGCCAAGTCTGCCCTGAAAGATGGGTCCAAAATCAAGCATGCAGTATCTAGAGGGTCCAGTAAGATCAGATGGATTGTTGAGAGAGGGATGGTAAAGCCAAAAGGGAAAGTTGTAGATCTTGGCTGTGGGAGAGGAGGATGGTCTTATTACATGGCGACACTCAAGAACGTGACTGAAGTGAAAGGGTATACAAAAGGAGGTCCAGGACATGAAGAACCGATTCCCATGGCTACGTATGGCTGGAATTTGGTCAAACTCCATTCAGGGGTTGACGTGTTCTACAAACCCACAGAGCAAGTGGACACCCTGCTCTGTGATATTGGGGAGTCATCTTCTAATCCAACAATAGAGGAAGGAAGAACATTAAGAGTTTTGAAGATGGTGGAGCCATGGCTCTCTTCAAAACCTGAATTCTGCATCAAAGTCCTTAACCCCTACATGCCAACAGTCATAGAAGAGCTGGAGAAACTGCAGAGAAAACATGGTGGGAACCTTGTCAGATGCCCGCTGTCCAGGAACTCCACCCATGAGATGTATTGGGTGTCAGGAGCGTCGGGAAACATTGTGAGCTCTGTGAACACAACATCAAAGATGTTATTGAACAGGTTCACAACAAGGCATAGGAAACCCACTTATGAGAAGGACGTAGATCTCGGGGCAGGAACGAGAAGTGTCTCCACTGAAACAGAAAAACCAGACATGACAATCATTGGGAGAAGGCTTCAGCGATTGCAAGAAGAGCACAAAGAAACATGGCATTATGATCAGGAAAACCCATACAGAACCTGGGCGTATCATGGAAGCTATGAAGCTCCTTCGACAGGCTCTGCGTCCTCCATGGTGAACGGGGTGGTGAAACTGCTAACAAAACCCTGGGATGTGATTCCAATGGTCACTCAGTTAGCCATGACAGATACAACCCCTTTTGGGCAACAAAGAGTGTTCAAAGAGAAGGTCGATACCAGAACACCGCAACCAAAACCAGGCACACGAATGGTTATGACCACGACAGCCAATTGGCTATGGGCCCTCCTTGGAAAGAAGAAAAATCCCAGACTGTGCACAAGGGAAGAGTTCATCTCAAAAGTTAGATCAAACGCAGCCATAGGCGCAGTCTTTCAAGAGGAACAGGGATGGACATCAGCCAGTGAAGCTGTGAATGACAGCCGGTTTTGGGAACTGGTGGACAAAGAAAGGGCCCTTCACCAAGAAGGGAAATGTGAATCGTGTGTCTATAACATGATGGGAAAACGTGAGAAAAAGTTAGGAGAGTTTGGCAGAGCCAAGGGAAGCCGAGCAATCTGGTATATGTGGCTGGGAGCGCGGTTTCTGGAATTTGAAGCCCTGGGTTTTTTGAATGAAGATCACTGGTTTGGCAGAGAAAACTCATGGAGTGGAGTGGAAGGGGAAGGTCTGCACAGATTGGGATACATCCTGGAGGAGATAGACAAAAAGGATGGAGACCTAATGTACGCTGATGACACAGCAGGCTGGGACACAAGAATCACTGAGGATGATCTTCAAAATGAGGAACTGATCACGGAACAGATGGCTCCCCACCACAAGATCCTAGCCAAAGCCATTTTCAAACTAACCTATCAAAACAAAGTGGTGAAAGTCCTCAGACCCACACCGAGAGGAGCGGTGATGGATATCATATCCAGGAAAGACCAGAGAGGTAGTGGACAAGTTGGAACATATGGTTTGAACACATTCACCAACATGGAAGTTCAACTCATCCGCCAAATGGAAGCAGAAGGAGTCATCACCCAAGATGACATGCAGAACCCAAAAGGGTTGAAAGAAAGAGTTGAGAAATGGCTGAGAGAGTGTGGTGTCGACAGGTTAAAGAGGATGGCTATTAGTGGAGACGATTGCGTGGTGAAACCCCTAGATGAGAGGTTTGGCACTTCCCTCCTCTTCTTGAACGACATGGGAAAGGTGAGGAAAGATATTCCGCAGTGGGAACCATCTAAGGGATGGAAAAACTGGCAAGAGGTTCCTTTTTGCTCCCACCACTTTCACAAGATCTTTATGAAGGATGGCCGCTCACTAGTTGTTCCATGTAGGAACCAGGATGAACTGATAGGGAGAGCCAGAATCTCGCAGGGGGCCGGATGGAGCTTAAGGGAAACAGCCTGCCTAGGCAAAGCTTACGCCCAGATGTGGTCGCTTATGTACTTCCACAGAAGGGATCTGCGTTTAGCCTCCATGGCCATATGCTCAGCAGTTCCAACGGAATGGTTTCCAACAAGCAGAACAACATGGTCAATCCATGCTCATCACCAATGGATGACCACTGAAGACATGCTCAAGGTGTGGAACAGAGTGTGGATAGAAGACAACCCCAATATGATTGACAAGACTCCAGTCCATTCGTGGGAAGACATACCTTACCTAGGGAAAAGAGAGGATTTGTGGTGTGGATCCCTGATTGGACTTTCTTCTAGAGCCACCTGGGCGAAGAACATTCACACGGCCATAACTCAGGTCAGAAATCTGATCGGAAAAGAGGAATACGTGGATTACATGCCAGTAATGAAAAGATACAGTGCTCCTTCAGAGAGTGAAGGAGTTCTG
>JQ513339_c
ATGAACCAACGAAAAAAGGTGGTTAGACCACCTTTCAATATGCTGAAACGCGAGAGAAACCGCGTATCAACGCCTCAAGGGTTGGTGAAGAGATTCTCAACCGGACTTTTTTCTGGGAAAGGACCCTTACGGATGGTGCTAGCATTCATCACGTTTTTGCGAGTTCTTTCCATCCCACCAACAGCAGGGATTCTGAAGAGATGGGGACAGTTGAAGAAAAATAAGGCCATCAAGATACTGATTGGATTCAGGAAGGAGATAGGCCGCATGCTGAACATCTTGAACGGGAGAAAAAGGTCAACGATAACATTGTTGTGCTTGATTCCCACCGTAATGGCGTTTCACTTGTCAACAAGAGATGGCGAACCCCTCATGATAGTGGCAAAACATGAAAGGGGGAGACCTCTCTTGTTTAAGACAACAGAGGGGATCAATAAATGCACTCTCATTGCCATGGACTTGGGTGAAATGTGTGAGGACACTGTCACGTATAAATGCCCCCTACTGGTCAATACCGAACCTGAAGACATTGATTGTTGGTGCAACCTCACGTCTACCTGGGTCATGTATGGGACATGCACCCAGAGCGGAGAACGGAGACGAGAGAAGCGCTCAGTAGCTTTAACACCACATTCAGGAATGGGATTGGAGACAAGAGCTGAGACATGGATGTCATCGGAAGGGGCTTGGAAGCATGCTCAGAGAGTAGAGAGCTGGATACTCAGAAACCCAGGATTTGCACTCTTGGCAGGATTTATGGCTTATATGATTGGGCAAACAGGGATCCAGCGAACTGTCTTCTTTGTCCTAATGATGCTCGTCGCCCCATCCTACGGAATGCGATGCGTAGGAGTAGGAAACAGAGATTTTGTGGAAGGAGTCTCAGGTGGAGCATGGGTCGACCTGGTGCTAGAACATGGAGGATGCGTCACAACCATGGCCCAGGGAAAACCAACCTTGGATTTTGAACTGACCAAGACAACAGCCAAGGAAGTGGCTCTGTTAAGAACCTATTGCATTGAAGCCTTAATATCAAACATAACTACGGCAACAAGATGTCCAACGCAAGGAGAGCCTTATCTGAAAGAGGAACAGGACCAACAGTACATTTGCCGTAGAGATGTGGTAGATAGAGGATGGGGCAATGGCTGTGGCTTGTTTGGAAAAGGAGGAGTTGTGACATGTGCGAAGTTCTCATGTTCGGGGAAGATAACAGGCAATCTGGTCCAAATTGAGAACCTTGAATACACAGTGGTTGTGACGGTCCACAATGGAGACACCCATGCAGTAGGAAATGACACATCCAATCATGGGGTTACAGCCACGATAACTCCCAGGTCACCATCGGTTGAAGTCAAACTGCCGGACTATGGAGAACTAACACTCGATTGTGAACCCAGGTCTGGAATTGACTTCAATGAGATGATCCTAATGAAAATGAAAAAGAAAACATGGCTCGTGCATAAGCAATGGTTTTTGGATCTGCCTCTTCCATGGACGACAGGAGCAGATACATCAGAGGTTCACTGGAATTACAAAGAGAGAATGGCGACCTTTAAGGTTCCTCATGCCAAGAGACAGGATGTGACACTGCTGGGATCTCAGGAAGGAGCCATGCATTCTGCCCTCGCTGGAGCCACAGAAGTGGACTCCGGTGATGAAAATCACATGTTTGCAGGACATCTCAAGTGCAAAGTCCGCATGGGGAAATTGAGAATCAAGGGAATGTCATACACGATGTGTTCAGGAAAGTTTTCAATTGACAAAGAGATGGCAGAAACACAGCATGGGACAACAGTGGTGAAAGTCAAGTATGAAGGTGCTGGAGCTCCGTGTAAAGTCCCCATAGAGATAAGAGATGTAAACAAGGAAAAAGTGGTTGGGCGCGTTCTCTCAGCCACCCCTTTGGCTGAGAACACCAATAGTGTAACCAACATAGAATTAGAACCCCCCTTTGGGGACAGCTACATAGTGATAGGTGTTGGAAACAGCGCACTAACACTCCATTGGTTCACGAAAGGGAGTTCCATTGGCAAGATGTTTGAGTCCACATACAGAGGTGCAAAACGCATGGCCATCCTAGGTGAAACAGCTTGGGATTTTGGTTCCGTTGGTGGACTGTTCACATCATTGGGAAAGGCTGTGCACCAGGTTTTTGGAAGTGTGTATACAACCATGTTTGGAGGAGTCTCATGGATGATTAGAATCCTAATTGGGTTCTTAGTGTTGTGGATTGGCACGAACTCAAGGAACACTTCAATGGCCATGACGTGCATAGCTGTTGGTGGAATCACTCTGTTTTTGGGCTTCACGGTTCAAGCGGACATGGGTTGTGTGGTGTCATGGAGTGGGAGAGAATTGAAGTGTGGAAGCGGAATTTTTGTGGTTGACAACGTGCACACTTGGACAGAACAGTACAAATTCCAACCAGAGTCCCCAGCGAGACTAGCCTCTGCAATATTAAATGCCCACAAAGATGGGGTCTGTGGAATTAGATCAACCACGAGGCTGGAAAATGTTATGTGGAAACAAATAACCAATGAGCTAAACTATGTTCTCTGGGAAGGAGGACATGATCTCACTGTCGTGGCTGGGGATGTGAAAGGGGTGTTGACCAAGGGGAAGAGAGCACTCACACCCCCAGCGAGTGATCTGAAATATTCATGGAAGACATGGGGGAAAGCAAAAATCTTCACCCCTGAAGCAAGAAACAGCACATTTTTAATAGACGGACCAGATACCTCTGAATGCCCCAATGAACGAAGAGCATGGAATTCTTTTGAGGTGGAAGACTACGGATTTGGCATGTTCACGACCAACATATGGATGAAATTCCGAGAAGGAAGTTCAGAAGTGTGTGATCACAGGTTAATGTCAGCTGCAATTAAAGACCAGAAAGCTGTGCATGCTGACATGGGTTATTGGATAGAGAGCTCAAAAAACCAGACCTGGCAGATAGAGAGAGCATCTCTCATTGAAGTGAAAACATGTCTGTGGCCCAAGACCCATACACTGTGGAGCAATGGAGTGCTGGAAAGCCAGATGCTTATTCCAAAATCATATGCGGGCCCTTTTTCACAGCACAATTACCGCCAGGGCTATGCTACGCAAACCGTGGGCCCATGGCACTTGGGCAAACTAGAGATAGACTTTGGAGAATGCCCCGGAACAACAGTTACAATTCAGGAGAATTGTGATCATAGAGGCCCATCTTTGAGGACCACCACTGCATCTGGAAAACTAGTCACGCAATGGTGTTGCCGCTCCTGCACGATGCCCCCCTTAAGGTTCTTAGGAGAAGATGGGTGCTGGTATGGGATGGAGATTAGGCCCTTGAGTGAAAAAGAAGAGAACATGGTTAAATCACAGGTGACGGCCGGACAGGGCACATCGGAAACTTTTTCTATGGGTCTGTTGTGCCTGACCTTGTTTGTGGAAGAATGCTTGAGGAGAAGAGTCACCAGGAAACACATGATATTAGCTGTGGTAATCACTCTTTGTGCTATCATCCTGGGGGGCCTCACATGGATGGACTTGCTACGAGCCCTCATCATGTTGGGGGACACTATGTCTGGTAGAATAGGAGGACAGACCCACCTAGCCATCATGGCAGTGTTCAAGATGTCACCAGGATACGTGCTGGGTGTGTTTTTAAGGAAACTCACTTCAAGAGAGACAGCACTAATGGTAATAGGAATGGCCATGACAACAACACTTTCAATTCCACATGACCTCATGGAACTCATTGATGGAATATCACTAGGACTGATTTTGCTAAAAATAGTAACACAGTTTGACAACACCCAAGTGGGAACCTTAGCTCTTTCCTTAACTTTCATAAGATCAACAATGTCATTGGTCATGGCTTGGAGGACCATTATGGCTGTGTTGTTTGTGGTCACACTCATTCCTTTGTGCAGGACAAGCTGTCTTCAAAAACAGTCTCATTGGGTAGAAATAACAGCACTTATCCTAGGAGCCCAAGCTCTGCCAGTGTACCTAATGACTCTTATGAAAGGAGCCTCAAGAAGATCTTGGCCTCTTAACGAAGGCATAATGGCTGTGGGTTTGGTTAGTCTCTTAGGAAGTGCTCTTTTAAAGAATGATGTCCCTTTAGCTGGCCCAATGGTGGCAGGAGGCTTACTTCTGGCGGCTTACGTAATGAGTGGCAGCTCAGCAGATCTGTCACTAGAGAAGGCCGCTAATGTGCAGTGGGATGAAATGGCAGACATAACAGGCTCAAGTCCAATCATAGAAGTGAAGCAAGATGAGGATGGCTCTTTCTCCATACGGGACGTCGAGGAAACCAATATGATAACCCTTTTGGTGAAACTGGCACTGATAACGGTGTCAGGTCTCTACCCCTTGGCAATTCCAATCACAATGACCTTATGGTACATGTGGCAAGTCAAAACACAAAGATCAGGAGCCCTGTGGGACGTCCCTTCACCCGCTGCCACTCAAAAAGCCGCACTGTCCGAAGGAGTGTACAGGATCATGCAAAGAGGGTTATTCGGGAAAACTCAGGTTGGAGTAGGGATACACATGGAAGGTGTATTTCACACAATGTGGCATGTCACAAGAGGATCGGTGATCTGCCACGAGACTGGGAGATTGGAGCCATCTTGGGCTGACGTCAGGAATGACATGATATCATACGGTGGGGGATGGAGGCTTGGAGATAAATGGGACAAAGAAGAAGACGTTCAGGTCCTCGCTATAGAACCAGGGAAAAATCCCAAACATGTCCAAACGAAACCTGGCCTTTTCAAGACCCTAACTGGAGAAATTGGAGCAGTAACATTAGATTTTAAACCCGGAACGTCTGGTTCCCCCATTATCAACAGGAAAGGAAAAGTCATCGGACTCTATGGAAATGGAGTGGTTACCAAATCAGGTGATTACGTCAGTGCCATAACGCAAGCCGAAAGAATTGGAGAGCCAGATTATGAAGTGGATGAGGACATTTTTCGAAAGAAAAGACTAACTATAATGGACTTACACCCCGGAGCTGGAAAGACAAAAAGAATTCTTCCATCAATAGTGAGAGAAGCCTTAAAAAGGAGGCTGCGAACTTTGATTTTGGCTCCCACGAGAGTAGTGGCGGCCGAGATGGAAGAGGCCCTACGTGGACTCCCAATCCGTTACCAAACCCCAGCTGTGAAATCAGAACACACAGGAAGAGAGATTGTAGACCTCATGTGCCATGCAACCTTCACAACAAGACTTTTGTCATCAACCAGAGTTCCAAACTACAACCTTATTGTAATGGATGAAGCACATTTCACCGATCCTTCCAGTGTCGCGGCTAGAGGATACATTTCGACCAGGGTGGAAATGGGAGAGGCAGCAGCCATCTTCATGACCGCAACCCCTCCCGGAGCGACAGATCCCTTTCCCCAGAGCAACAGCCCAATAGAAGACATCGAGAGAGAGATTCCGGAAAGGTCATGGAACACAGGGTTCGACTGGATAACAGACTACCAAGGGAAAACTGTGTGGTTTGTTCCCAGCATAAAAGCTGGAAATGACATTGCAAATTGTTTGAGAAAGTCGGGGAAGAAAGTTATCCAGTTGAGTAGGAAAACCTTTGATACAGAATATCCAAAAACGAAGCTCACGGACTGGGACTTTGTGGTCACTACAGACATATCTGAAATGGGGGCTAACTTTAGAGCTGGGAGAGTGATAGACCCTAGAAGATGCCTCAAGCCAGTTATCCTAACAGATGGGCCAGAGAGAGTCATCTTAGCAGGTCCTATCCCAGTGACTCCAGCAAGCGCTGCCCAGAGAAGAGGGCGAATAGGAAGGAATCCAGCACAAGAAGACGACCAATACGTTTTCTCCGGAGACCCACTAAAAAATGATGAAGATCATGCCCACTGGACAGAAGCAAAGATGCTGCTTGACAATATCTACACCCCAGAAGGGATCATTCCAACATTGTTTGGTCCGGAAAGGGAAAAAACCCAAGCTATTGATGGAGAGTTTCGCCTCAGAGGGGAACAAAGGAAGACTTTTGTGGAATTAATGAGGAGAGGAGACCTCCCGGTGTGGCTGAGTTATAAGGTAGCTTCTGCTGGCATTTCTTACAAAGATCGGGAATGGTGCTTCACTGGGGAAAGAAATAACCAAATTTTAGAAGAAAACATGGAGGTTGAAATTTGGACTAGAGAGGGAGAAAAGAAAAAACTGAGGCCAAAATGGTTAGATGCACGTGTATACGCTGACCCCATGGCTTTGAAGGATTTCAAGGAGTTTGCCAGTGGAAGGAAGAGTATAACTCTCGACATCCTAACAGAGATCGCCAGTTTGCCAACCTACCTTTCCTCTAGGGCCAAGCTCGCCCTTGACAACATAGTTATGCTCCACACAACAGAAAGAGGAGGGAGGGCCTATCAACACGCCCTGAACGAACTTCCGGAGTCACTGGAAACACTCATGCTTGTAGCCTTGCTAGGTGCTATGACAGCAGGTATCTTCCTGTTTTTCATGCAAGGGAAAGGAATAGGGAAATTGTCAATGGGTTTGATAACCATTGCGGTGGCTAGTGGCTTGCTCTGGGTGGCAGAAATTCAACCCCAGTGGATAGCGGCCTCAATCATACTGGAGTTTTTTCTCATGGTACTGTTGATACCAGAACCAGAAAAACAAAGGACCCCACAAGACAATCAATTGATCTACGTCATATTGACCATTCTCACCATTATTGGTCTAATAGCAGCCAACGAGATGGGGCTGATAGAAAAAACAAAAACGGATTTTGGGTTTTACCAGGTAAAAACAGAAACCACCATCCTCGATGTGGACCTGAGACCAGCTTCAGCATGGACGCTCTATGCGGTAGCCACCACAATTCTGACTCCCATGCTGAGACACACCATAGAAAATACGTCGGCCAACCTATCTTTAGCAGCCATCGCCAACCAGGCAGCCGTCCTAATGGGGCTTGGAAAAGGATGGCCACTCCACAGAATGGACCTCGGTGTGCCGCTGTTAGCAATGGGATGCTATTCTCAAGTGAACCCAACAACCTTGACAGCATCCTTAGTCATGCTTTTAGTGCATTATGCAATAATAGGCCCAGGATTGCAGGCAAAAGCCACAAGAGAGGCCCAGAAAAGGACAGCTGCTGGAATCATGAAAAATCCCACAGTGGACGGGATAACAGTGATAGATCTAGAACCAATATCCTATGACCCAAAATTTGAAAAGCAATTAGGGCAGGTCATGTTACTCGTGTTGTGTGCTGGACAACTACTCTTGATGAGAACAACATGGGCTTTCTGTGAAGTCTTGACTTTGGCCACAGGACCAATCTTGACCTTGTGGGAGGGCAACCCGGGAAGGTTTTGGAACACGACCATAGCCGTATCTACCGCCAACATTTTCAGGGGAAGTTACTTGGCAGGAGCTGGACTGGCTTTTTCACTCATAAAGAATGCACAAACCCCCAGGAGGGGAACTGGGACCACAGGAGAGACACTGGGAGAGAAGTGGAAGAGACAGCTAAACTCATTAGACAGAAAAGAGTTTGAAGAGTATAAAAGAAGTGGAATACTAGAAGTGGACAGGACTGAAGCCAAGTCTGCCCTGAAAGATGGGTCCAAAATCAAGCATGCAGTATCTAGAGGGTCCAGTAAGATCAGGTGGATTGTTGAGAGAGGGATGGTAAAGCCAAAAGGGAAAGTTATAGATCTTGGCTGTGGGAGAGGAGGATGGTCTTATTACATGGCGACACTCAAGAACGTGACTGAAGTGAAAGGGTATACAAAAGGAGGTCCAGGACATGAAGAACCGATTCCCATGGCTACTTATGGCTGGAATTTGGTCAAACTCCATTCAGGGGTTGACGTGTTCTACAAACCCACAGAGCAAGTGGACACCCTGCTCTGTGATATTGGGGAGTCATCTTCTAATCCAACAATAGAGGAGGGAAGAACATTAAGAGTTTTGAAGATGGTGGAGCCATGGCTCTCTTCAAAACCTGAATTCTGCATCAAAGTCCTTAACCCCTACATGCCAACAGTCATAGAAGAGCTGGAGAAACTGCAGAGAAAACATGGTGGGAACCTTGTCAGATGCCCGCTGTCCAGGAACTCCACCCATGAGATGTATTGGGTGTCAGGAGCGTCGGGAAACATTGTGAGCTCTGTGAACACAACATCAAAGATGTTGTTGAACAGGTTCACAACAAGGCATAGGAAACCCACTTATGAGAAGGACGTCGATCTTGGGGCAGGAACGAGAAGTGTCTCCACTGAAACAGAAAAACCAGACATGACAATCATTGGGAGAAGGCTTCAGCGATTGCAAGAAGAGCACAAAGAAACATGGCATTATGATCAGGAAAACCCATACAGAACCTGGGCGTATCATGGAAGCTATGAAGCTCCTTCGACAGGCTCTGCGTCCTCCATGGTGAACGGGGTGGTGAAACTGCTAACAAAACCCTGGGATGTAATTCCAATGGTGACTCAGTTAGCCATGACAGATACAACCCCTTTTGGGCAACAAAGAGTGTTCAAAGAGAAGGTCGATACCAGAACACCGCAACCAAAACCAGGCACACGAATGGTTATGACCACGACAGCCAATTGGCTATGGGCCCTCCTTGGAAAGAAGAAAAATCCCAGACTGTGCACAAGGGAAGAGTTCATCTCAAAAGTTAGATCAAACGCAGCCATAGGCGCAGTCTTTCAAGAGGAACAGGGATGGACATCAGCGAGTGAAGCTGTGAATGACAGCCGGTTTTGGGAACTGGTTGACAAAGAAAGGGCCCTTCACCAAGAAGGGAAATGTGAATCGTGTGTCTATAACATGATGGGAAAACGTGAGAAAAAGTTAGGAGAGTTTGGCAGAGCCAAGGGAAGCCGAGCAATCTGGTATATGTGGCTAGGAGCGCGGTTTCTGGAATTTGAAGCCCTGGGTTTTTTGAACGAAGATCATTGGTTTGGCAGAGAAAACTCATGGAGTGGAGTGGAAGGGGAAGGTCTGCACAGATTGGGATACATCCTGGAGGAGATAGACAAGAAGGATGGAGACCTAATGTATGCTGATGACACAGCAGGCTGGGACACAAGAATCACTGAGGATGACCTTCAAAATGAGGAACTGATCACGGAACAGATGGCTCCCCACCACAAGATCCTAGCCAAAGCCATTTTCAAACTAACCTATCAAAACAAAGTGGTGAAAGTCCTCAGACCCACACCGAGAGGAGCGGTGATGGATATCATATCCAGGAAAGACCAGAGAGGTAGTGGACAAGTTGGAACATATGGTTTGAACACATTCACCAACATGGAAGTTCAACTCATCCGCCAAATGGAAGCAGAAGGAGTCATCACACAAGATGACATGCAGAACCCAAAAGGGTTAAAAGAAAGAGTTGAGAAATGGCTGAGAGAGTGTGGTGTCGACAGGTTAAAGAGGATGGCAATAAGTGGAGACGATTGCGTGGTGAAACCCCTAGATGAGAGGTTTGGCACCTCCCTCCTCTTCTTGAACGACATGGGAAAGGTGAGGAAAGACATTCCGCAGTGGGAACCATCTAAGGGATGGAAAAACTGGCAAGAGGTTCCTTTTTGCTCCCACCACTTTCACAAGATCTTTATGAAGGATGGCCGCTCACTAGTTGTTCCATGTAGAAACCAGGATGAACTGATAGGGAGAGCCAGAATCTCGCAGGGGGCTGGATGGAGCTTAAGGGAAACAGCCTGCCTAGGCAAAGCTTACGCGCAGATGTGGTCGCTTATGTACTTCCACAGAAGGGATCTGCGTTTAGCCTCCATGGCCATATGCTCAGCAGTTCCAACGGAATGGTTTCCAACAAGCAGAACAACATGGTCAATCCATGCTCATCACCAATGGATGACCACTGAAGACATGCTCAAGGTGTGGAACAGAGTGTGGATAGAAGACAACCCCAATATGATTGACAAGACTCCAGTGCATTCGTGGGAAGATATACCTTACCTAGGGAAAAGAGAGGATTTGTGGTGTGGATCCCTGATTGGACTTTCTTCTAGAGCCACCTGGGCGAAGAACATTCACACGGCCATAACACAGGTCAGGAATCTGATCGGAAAAGAGGAATACGTGGATTACATGCCAGTAATGAAAAGATATAGTGCTCCTTCAGAGAGTGAAGGAGTTCTG
>JQ513338_c
ATGAACCAACGAAAAAAGGTGGTTAGACCACCTTTCAATATGCTGAAACGCGAGAGAAACCGCGTATCAACGCCTCAAGGGTTGGTGAAGAGATTCTCAACCGGACTTTTTTCTGGGAAAGGACCCTTACGGATGGTGCTAGCATTCATCACGTTTTTGCGAGTTCTTTCCATCCCACCAACAGCAGGGATTCTGAAGAGATGGGGACAGTTGAAGAAAAATAAGGCCATCAAGATACTGATTGGATTCAGGAAGGAGATAGGCCGCATGCTGAACATCTTGAACGGGAGAAAAAGGTCAACGATAACATTGTTGTGCTTGATTCCCACCGTAATGGCGTTTCACTTGTCAACAAGAGATGGCGAACCCCTCATGATAGTGGCAAAACATGAAAGGGGGAGACCTCTCTTGTTTAAGACAACAGAGGGGATCAATAAATGCACTCTCATTGCCATGGACTTGGGTGAAATGTGTGAGGACACTGTCACGTATAAATGCCCCCTACTGGTCAATACCGAACCTGAAGACATTGATTGTTGGTGCAACCTCACGTCTACCTGGGTCATGTATGGGACATGCACCCAGAGCGGAGAACGGAGACGAGAGAAGCGCTCAGTAGCTTTAACACCACATTCAGGAATGGGATTGGAGACAAGAGCTGAGACATGGATGTCATCGGAAGGGGCTTGGAAGCATGCTCAGAGAGTAGAGAGCTGGATACTCAGAAACCCAGGATTTGCACTCTTGGCAGGATTTATGGCTTATATGATTGGGCAAACAGGGATCCAGCGAACTGTCTTCTTTGTCCTAATGATGCTCGTCGCCCCATCCTACGGAATGCGATGCGTAGGAGTAGGAAACAGAGATTTTGTGGAAGGAGTCTCAGGTGGAGCATGGGTCGACCTGGTGCTAGAACATGGAGGATGCGTCACAACCATGGCCCAGGGAAAACCAACCTTGGATTTTGAACTGACCAAGACAACAGCCAAGGAAGTGGCTCTGTTAAGAACCTATTGCATTGAAGCCTTAATATCAAACATAACTACGGCAACAAGATGTCCAACGCAAGGAGAGCCTTATCTGAAAGAGGAACAGGAGCAACAGTACATTTGCCGTAGAGATGTGGTAGATAGAGGATGGGGCAATGGCTGTGGCTTGTTTGGAAAAGGAGGAGTTGTGACATGTGCGAAGTTCTCATGTTCGGGGAAGATAACAGGCAATCTGGTCCAAATTGAGAACCTTGAATACACAGTGGTTGTGACAGTCCACAATGGAAACACCCCTGCAGTAGGAAATGACACATCCAATCATGGGGTTACAGCCCCGATAACTCCCAGGTCACCATCGGTTGAAGTCAAACTGCCGGACTATGGAGAACTAACACTCGATTGTGAACCCAGGTCTGGAATTGACTTCAATGAGATGATTCTAATGAAAATGAAAAAGAAAACATGGCTCGTGCATAAGCAATGGTTTTTGGATCTGCCTCTTCCATGGACAACAGGAGCTGATACATCAGAGGTTCACTGGAATTACAAAGAGAGAATGGTGACATTTAAGGTTCCTCATGCCAAGAGACAGGATGTGACAGTGCTGGGATCTCAGGAAGGAGCCATGCATTCTGCCCTCGCTGGAGCCACAGAAGTGGACTCCGGTGATGAAAATCACATGTTTGCAGGACATCTCAAGTGCAAAGTCCGCATGGGGAAATTGAGAATCAAGGGAATGTCATACACGATGTGTTCAGGAAAGTTTTCAATTGACAAAGAGATGGCAGAAACACAGCATGGGACAACAGTGGTGAAAGTCAAGTATGAAGGTGCTGGAGCTCCGTGTAAAGTCCCCATAGAGATAAGAGATGTAAACAAGGAAAAAGTGGTTGGGCGCGTTATCTCAGCCACCCCTTTGGCTGAGAACACCAATAGTGTAACCAACATAGAATTAGAACCCCCCTTTGGGGACAGGTACATAGTGATAGGTGTTGGAAACAGCGCACTAACACTCCATTGGTTCAGGAAAGGGAGTTCCATTGGCAAGATGTTTGAATCCACATACAGAGGTGCAAAACGCATGGCCATCCTAGGTGAAACAGCTTGGGATTTTGGTTCCGTTGGTGGACTGTTCACATCATTGGGAAAGGCTGTGCACCAGGTTTTTGGAAGTGTGTATACAACCATGTTTGGAGGAGTCTCATGGATGATTAGAATTCTAATTGGGTTCTTAGTGTTGTGGATTGGCACGAACTCAAGGAACACTTCAATGGCCATGACGTGCATAGCTGTTGGTGGAATCACTCTGTTTTTGGGCTTCACGGTTCAAGCGGACATGGGTTGTGTGGTGTCATGGAGTGGGAGAGAATTGAAGTGTGGAAGCGGAATTTTTGTGGTTGACAACGTGCACACTTGGACAGAACAGTACAAATTCCAACCAGAGTCCCCAGCGAGACTAGCCTCTGCAATATTAAATGCCCACAAAGATGGGGTCTGTGGAATTAGATCAACCACGAGGCTGGAAAATGTTATGTGGAAACAAATAACCAATGAGCTAAACTATGTTCTCTGGGAAGGAGGACATGATCTCACTGTCGTGGCTGGGGATGTGAAAGGGGTGTTGACCAAGGGGAAGAGAGCACTCACACCCCCAGCGAGTGATCTGAAATATTCATGGAAGACATGGGGGAAAGCAAAAATCTTCACCCCTGAAGCAAGAAACAGCACATTTTTAATAGACGGACCAGATACCTCTGAATGCCCCAATGAACGAAGAGCATGGAATTCTTTTGAGGTGGAAGACTACGGATTTGGCATGTTCACGACCAACATATGGATGAAATTCCGAGAAGGAAGTTCAGAAGTGTGTGATCACAGGTTAATGTCAGCTGCAATTAAAGACCAGAAAGCTGTGCATGCTGACATGGGTTATTGGATAGAGAGCTCAAAAAACCAGACCTGGCAGATAGAGAGAGCATCTCTCATTGAAGTGAAAACATGTCTGTGGCCCAAGACCCATACACTGTGGAGCAATGGAGTGCTGGAAAGCCAGATGCTTATTCCAAAATCATATGCGGGCCCTTTTTCACAGCACAATTACCGCCAGGGCTATGCTACGCAAACCGTGGGCCCATGGCACTTGGGCAAACTAGAGATAGACTTTGGAGAATGCCCCGGAACAACAGTTACAATTCAGGAGAATTGTGATCATAGAGGCCCATCTTTGAGGACCACCACTGCATCTGGAAAACTAGTCACGCAATGGTGTTGCCGCTCCTGCACGATGCCCCCCTTAAGGTTCTTAGGAGAAGATGGGTGCTGGTATGGGATGGAGATTAGGCCCTTGAGTGAAAAAGAAGAGAACATGGTTAAATCACAGGTGACGGCCGGACAGGGCACATCGGAAACTTTTTCTATGGGTCTGTTGTGCCTGACCTTGTTTGTGGAAGAATGCTTGAGGAGAAGAGTCACCAGGAAACACATGATATTAGCTGTGGTAATCACTCTTTGTGCTATCATCCTGGGGGGCCTCACATGGATGGACTTGCTACGAGCCCTCATCATGTTGGGGGACACTATGTCTGGTAGAATAGGAGGACAGACCCACCTAGCCATCATGGCAGTGTTCAAGATGTCACCAGGATACGTGCTGGGTGTGTTTTTAAGGAAACTCACTTCAAGAGAGACAGCACTAATGGTAATAGGAATGGCCATGACAACAACACTTTCAATTCCACATGACCTCATGGAACTCATTGATGGAATATCACTAGGACTGATTTTGCTAAAAATAGTAACACAGTTTGACAACACCCAAGTGGGAACCTTAGCTCTTTCCTTAACTTTCATAAGATCAACAATGTCATTGGTCATGGCTTGGAGGACCATTATGGCTGTGTTGTTTGTGGTCACACTCATTCCTTTGTGCAGGACAAGCTGTCTTCAAAAACAGTCTCATTGGGTAGAAATAACAGCACTTATCCTAGGAGCCCAAGCTCTGCCAGTGTACCTAATGACTCTTATGAAAGGAGCCTCAAGAAGATCTTGGCCTCTTAACGAAGGCATAATGGCTGTGGGTTTGGTTAGTCTCTTAGGAAGTGCTCTTTTAAAGAATGATGTCCCTTTAGCTGGCCCAATGGTGGCAGGAGGCTTACTTCTGGCGGCTTACGTAATGAGTGGCAGCTCAGCAGATCTGTCACTAGAGAAGGCCGCTAATGTGCAGTGGGATGAAATGGCAGACATAACAGGCTCAAGTCCAATCATAGAAGTGAAGCAAGATGAGGATGGCTCTTTCTCCATACGGGACGTCGAGGAAACCAATATGATAACCCTTTTGGTGAAACTGGCACTGATAACGGTGTCAGGTCTCTACCCCTTGGCAATTCCAATCACAATGACCTTATGGTACATGTGGCAAGTCAAAACACAAAGATCAGGAGCCCTGTGGGACGTCCCTTCACCCGCTGCCACTCAAAAAGCCGCACTGTCCGAAGGAGTGTACAGGATCATGCAAAGAGGGTTATTCGGGAAAACTCAGGTTGGAGTAGGGATACACATGGAAGGTGTATTTCACACAATGTGGCATGTCACAAGAGGATCGGTGATCTGCCACGAGACTGGGAGATTGGAGCCATCTTGGGCTGACGTCAGGAATGACATGATATCATACGGTGGGGGATGGAGGCTTGGAGATAAATGGGACAAAGAAGAAGACGTTCAGGTCCTCGCTATAGAACCAGGGAAAAATCCCAAACATGTCCAAACGAAACCTGGCCTTTTCAAGACCCTAACTGGAGAAATTGGAGCAGTAACATTAGATTTTAAACCCGGAACGTCTGGTTCCCCCATTATCAACAGGAAAGGAAAAGTCATCGGACTCTATGGAAATGGAGTGGTTACCAAATCAGGTGATTACGTCAGTGCCATAACGCAAGCCGAAAGAATTGGAGAGCCAGATTATGAAGTGGATGAGGACATTTTTCGAAAGAAAAGACTAACTATAATGGACTTACACCCCGGAGCTGGAAAGACAAAAAGAATTCTTCCATCAATAGTGAGAGAAGCCTTAAAAAGGAGGCTGCGAACTTTGATTTTGGCTCCCACGAGAGTAGTGGCGGCCGAGATGGAAGAGGCCCTACGTGGACTCCCAATCCGTTACCAAACCCCAGCTGTGAAATCAGAACACACAGGAAGAGAGATTGTAGACCTCATGTGCCATGCAACCTTCACAACAAGACTTTTGTCATCAACCAGAGTTCCAAACTACAACCTTATTGTAATGGATGAAGCACATTTCACCGATCCTTCCAGTGTCGCGGCTAGAGGATACATTTCGACCAGGGTGGAAATGGGAGAGGCAGCAGCCATCTTCATGACCGCAACCCCTCCCGGAGCGACAGATCCCTTTCCCCAGAGCAACAGCCCAATAGAAGACATCGAGAGAGAGATTCCGGAAAGGTCATGGAACACAGGGTTCGACTGGATAACAGACTACCAAGGGAAAACTGTGTGGTTTGTTCCCAGCATAAAAGCTGGAAATGACATTGCAAATTGTTTGAGAAAGTCGGGGAAGAAAGTTATCCAGTTGAGTAGGAAAACCTTTGATACAGAATATCCAAAAACGAAGCTCACGGACTGGGACTTTGTGGTCACTACAGACATATCTGAAATGGGGGCTAACTTTAGAGCTGGGAGAGTGATAGACCCTAGAAGATGCCTCAAGCCAGTTATCCTAACAGATGGGCCAGAGAGAGTCATCTTAGCAGGTCCTATCCCAGTGACTCCAGCAAGCGCTGCCCAGAGAAGAGGGCGAATAGGAAGGAATCCAGCACAAGAAGACGACCAATACGTTTTCTCCGGAGACCCACTAAAAAATGATGAAGATCATGCCCACTGGACAGAAGCAAAGATGCTGCTTGACAATATCTACACCCCAGAAGGGATCATTCCAACATTGTTTGGTCCGGAAAGGGAAAAAACCCAAGCTATTGATGGAGAGTTTCGCCTCAGAGGGGAACAAAGGAAGACTTTTGTGGAATTAATGAGGAGAGGAGACCTCCCGGTGTGGCTGAGTTATAAGGTAGCTTCTGCTGGCATTTCTTACAAAGATCGGGAATGGTGCTTCACTGGGGAAAGAAATAACCAAATTTTAGAAGAAAACATGGAGGTTGAAATTTGGACTAGAGAGGGAGAAAAGAAAAAACTGAGGCCAAAATGGTTAGATGCACGTGTATACGCTGACCCCATGGCTTTGAAGGATTTCAAGGAGTTTGCCAGTGGAAGGAAGAGTATAACTCTCGACATCCTAACAGAGATCGCCAGTTTGCCAACCTACCTTTCCTCTAGGGCCAAGCTCGCCCTTGACAACATAGTTATGCTCCACACAACAGAAAGAGGAGGGAGGGCCTATCAACACGCCCTGAACGAACTTCCGGAGTCACTGGAAACACTCATGCTTGTAGCCTTGCTAGGTGCTATGACAGCAGGTATCTTCCTGTTTTTCATGCAAGGGAAAGGAATAGGGAAATTGTCAATGGGTTTGATAACCATTGCGGTGGCTAGTGGCTTGCTCTGGGTGGCAGAAATTCAACCCCAGTGGATAGCGGCCTCAATCATACTGGAGTTTTTTCTCATGGTACTGTTGATACCAGAACCAGAAAAACAAAGGACCCCACAAGACAATCAATTGATCTACGTCATATTGACCATTCTCACCATTATTGGTCTAATAGCAGCCAACGAGATGGGGCTGATAGAAAAAACAAAAACGGATTTTGGGTTTTACCAGGTAAAAACAGAAACCACCATCCTCGATGTGGACCTGAGACCAGCTTCAGCATGGACGCTCTATGCGGTAGCCACCACAATTCTGACTCCCATGCTGAGACACACCATAGAAAATACGTCGGCCAACCTATCTTTAGCAGCCATCGCCAACCAGGCAGCCGTCCTAATGGGGCTTGGAAAAGGATGGCCACTCCACAGAATGGACCTCGGTGTGCCGCTGTTAGCAATGGGATGCTATTCTCAAGTGAACCCAACAACCTTGACAGCATCCTTAGTCATGCTTTTAGTGCATTATGCAATAATAGGCCCAGGATTGCAGGCAAAAGCCACAAGAGAGGCCCAGAAAAGGACAGCTGCTGGAATCATGAAAAATCCCACAGTGGACGGGATAACAGTGATAGATCTAGAACCAATATCCTATGACCCAAAATTTGAAAAGCAATTAGGGCAGGTCATGTTACTCGTGTTGTGTGCTGGACAACTACTCTTGATGAGAACAACATGGGCTTTCTGTGAAGTCTTGACTTTGGCCACAGGACCAATCTTGACCTTGTGGGAGGGCAACCCGGGAAGGTTTTGGAACACGACCATAGCCGTATCTACCGCCAACATTTTCAGGGGAAGTTACTTGGCAGGAGCTGGACTGGCTTTTTCACTCATAAAGAATGCACAAACCCCCAGGAGGGGAACTGGGACCACAGGAGAGACACTGGGAGAGAAGTGGAAGAGACAGCTAAACTCATTAGACAGAAAAGAGTTTGAAGAGTATAAAAGAAGTGGAATACTAGAAGTGGACAGGACTGAAGCCAAGTCTGCCCTGAAAGATGGGTCCAAAATCAAGCATGCAGTATCTAGAGGGTCCAGTAAGATCAGGTGGATTGTTGAGAGAGGGATGGTAAAGCCAAAAGGGAAAGTTATAGATCTTGGCTGTGGGAGAGGAGGATGGTCTTATTACATGGCGACACTCAAGAACGTGACTGAAGTGAAAGGGTATACAAAAGGAGGTCCAGGACATGAAGAACCGATTCCCATGGCTACTTATGGCTGGAATTTGGTCAAACTCCATTCAGGGGTTGACGTGTTCTACAAACCCACAGAGCAAGTGGACACCCTGCTCTGTGATATTGGGGAGTCATCTTCTAATCCAACAATAGAGGAGGGAAGAACATTAAGAGTTTTGAAGATGGTGGAGCCATGGCTCTCTTCAAAACCTGAATTCTGCATCAAAGTCCTTAACCCCTACATGCCAACAGTCATAGAAGAGCTGGAGAAACTGCAGAGAAAACATGGTGGGAACCTTGTCAGATGCCCGCTGTCCAGGAACTCCACCCATGAGATGTATTGGGTGTCAGGAGCGTCGGGAAACATTGTGAGCTCTGTGAACACAACATCAAAGATGTTGTTGAACAGGTTCACAACAAGGCATAGGAAACCCACTTATGAGAAGGACGTCGATCTTGGGGCAGGAACGAGAAGTGTCTCCACTGAAACAGAAAAACCAGACATGACAATCATTGGGAGAAGGCTTCAGCGATTGCAAGAAGAGCACAAAGAAACATGGCATTATGATCAGGAAAACCCATACAGAACCTGGGCGTATCATGGAAGCTATGAAGCTCCTTCGACAGGCTCTGCGTCCTCCATGGTGAACGGGGTGGTGAAACTGCTAACAAAACCCTGGGATGTAATTCCAATGGTGACTCAGTTAGCCATGACAGATACAACCCCTTTTGGGCAACAAAGAGTGTTCAAAGAGAAGGTCGATACCAGAACACCGCAACCAAAACCAGGCACACGAATGGTTATGACCACGACAGCCAATTGGCTATGGGCCCTCCTTGGAAAGAAGAAAAATCCCAGACTGTGCACAAGGGAAGAGTTCATCTCAAAAGTTAGATCAAACGCAGCCATAGGCGCAGTCTTTCAAGAGGAACAGGGATGGACATCAGCGAGTGAAGCTGTGAATGACAGCCGGTTTTGGGAACTGGTTGACAAAGAAAGGGCCCTTCACCAAGAAGGGAAATGTGAATCGTGTGTCTATAACATGATGGGAAAACGTGAGAAAAAGTTAGGAGAGTTTGGCAGAGCCAAGGGAAGCCGAGCAATCTGGTATATGTGGCTAGGAGCGCGGTTTCTGGAATTTGAAGCCCTGGGTTTTTTGAACGAAGATCATTGGTTTGGCAGAGAAAACTCATGGAGTGGAGTGGAAGGGGAAGGTCTGCACAGATTGGGATACATCCTGGAGGAGATAGACAAGAAGGATGGAGACCTAATGTATGCTGATGACACAGCAGGCTGGGACACAAGAATCACTGAGGATGACCTTCAAAATGAGGAACTGATCACGGAACAGATGGCTCCCCACCACAAGATCCTAGCCAAAGCCATTTTCAAACTAACCTATCAAAACAAAGTGGTGAAAGTCCTCAGACCCACACCGAGAGGAGCGGTGATGGATATCATATCCAGGAAAGACCAGAGAGGTAGTGGACAAGTTGGAACATATGGTTTGAACACATTCACCAACATGGAAGTTCAACTCATCCGCCAAATGGAAGCAGAAGGAGTCATCACACAAGATGACATGCAGAACCCAAAAGGGTTAAAAGAAAGAGTTGAGAAATGGCTGAGAGAGTGTGGTGTCGACAGGTTAAAGAGGATGGCAATAAGTGGAGACGATTGCGTGGTGAAACCCCTAGATGAGAGGTTTGGCACCTCCCTCCTCTTCTTGAACGACATGGGAAAGGTGAGGAAAGACATTCCGCAGTGGGAACCATCTAAGGGATGGAAAAACTGGCAAGAGGTTCCTTTTTGCTCCCACCACTTTCACAAGATCTTTATGAAGGATGGCCGCTCACTAGTTGTTCCATGTAGAAACCAGGATGAACTGATAGGGAGAGCCAGAATCTCGCAGGGGGCTGGATGGAGCTTAAGGGAAACAGCCTGCCTAGGCAAAGCTTACGCGCAGATGTGGTCGCTTATGTACTTCCACAGAAGGGATCTGCGTTTAGCCTCCATGGCCATATGCTCAGCAGTTCCAACGGAATGGTTTCCAACAAGCAGAACAACATGGTCAATCCATGCTCATCACCAATGGATGACCACTGAAGACATGCTCAAGGTGTGGAACAGAGTGTGGATAGAAGACAACCCCAATATGATTGACAAGACTCCAGTGCATTCGTGGGAAGATATACCTTACCTAGGGAAAAGAGAGGATTTGTGGTGTGGATCCCTGATTGGACTTTCTTCTAGAGCCACCTGGGCGAAGAACATTCACACGGCCATAACACAGGTCAGGAATCTGATCGGAAAAGAGGAATACGTGGATTACATGCCAGTAATGAAAAGATATAGTGCTCCTTCAGAGAGTGAAGGAGTTCTG
>JQ513337_c
ATGAACCAACGAAAAAAGGTGGTTAGACCACCTTTCAATATGCTGAAACGCGAGAGAAACCGCGTCTCAACCCCTCAAGGGTTGGTGAAGAGATTCTCAACCGGACTTTTTTCTGGGAAAGGACCCTTACGGATGGTGCTAGCATTCATCACGTTTTTGCGAGTCCTTTCCATCCCACCAACAGCAGGGATTCTGAAGAGATGGGGACAGTTGAAGAAAAATAAGGCCATCAAGATACTGATTGGATTCAGGAAGGAGATAGGCCGCATGCTGAACATCTTGAACGGGAGAAAAAGGTCAACGATAACATTGTTGTGCTTGATTCCCACCGTAATGGCGTTTCACTTGTCAACAAGAGATGGCGAACCCCTCATGATAGTGGCAAAACATGAAAGGGGGAGACCTCTCTTGTTTAAGACAACAGAGGGGATCAACAAATGCACTCTCATTGCCATGGACTTGGGTGAAATGTGCGAGGACACTGTCACGTATAAATGCCCCCTACTGGTCAATACCGAACCTGAAGACATTGATTGCTGGTGCAACCTAACGTCTACCTGGGTCATGTATGGGACATGCACCCAGAGCGGAGAACGGAGACGAGAGAAGCGCTCAGTAGCTTTGACACCACATTCAGGAATGGGATTGGAAACAAGAGCTGAGACATGGATGTCATCGGAAGGGGCTTGGAAGCATGCTCAGAGAGTAGAGAGCTGGATACTCAGAAACCCAGGATTTGCGCTCTTGGCAGGATTTATGGCTTATATGATTGGGCAAACAGGAATCCAGCGAACTGTCTTCTTTGTCCTAATGATGCTGGTCGCCCCATCCTACGGAATGCGATGCGTAGGAGTAGGAAACAGAGACTTTGTGGAAGGAGTCTCAGGTGGAGCATGGGTCGACCTGGTGCTAGAACATGGAGGATGCGTCACAACCATGGCCCAGGGAAAACCAACCTTGGATTTTGAACTGACTAAGACAACAGCCAAGGAAGTGGCTCTGTTAAGAACCTATTGTATTGAAGCCTCAATATCAAACATAACTACGGCAACAAGATGTCCAACGCAAGGAGAGCCTTATCTGAAAGAGGAACAGGACCAACAGTACATCTGCCGGAGAGATGTGGTAGACAGAGGATGGGGCAATGGCTGTGGCTTGTTTGGAAAAGGAGGAGTTGTGACATGTGCGAAGTTCTCATGTTCGGAGAAGATAACAGGCAATCTGGTCCAAATTGAGAACCTTGAATACACAGTGGTTGTTACAGTCCACAACGGAGACACCCATGCAGTAGGAAATGACACATCCAATCATGGAGTTACAGCCACGATAACTCCCAGGTCACCGTCGGTAGAAGTCGAACTGCCGGACTATGGAGAACTAACACTCGATTGTGAACCCAGGTCCGGAATTGACTTTAATGAAATGATCTTAATGAAAATGAAAAAGAAAACATGGCTCGTGCATAAGCAATGGTTTTTGGATCTGCCTCTTCCATGGGCAGCAGGAGCAGACACATCAGAGGTTCACTGGAATTACAAAGAGAGAATGGTGACATTCAAGGTTCCTCATGCCAAGAGACAGGATGTGACAGTGCTGGGATCTCAGGAGGGAGCCATGCACTCTGCCCTCGCTGGAGCCACAGAAGTGGACTCCGGTGATGGAAACCACATGTTTGCAGGACATCTCAAGTGCAAAGTCCGTATGGAGAAATTGAGAATCAAAGGAATGTCATACACGATGTGTTCAGGAAAGTTTTCAATTGACAAAGAGATGGCAGAAACCCAGCATGGGACAACAGTGGTGAAAGTCAAGTATGAAGGTGCTGGAGCTCCGTGCAAAGTCCCCATAGAGATAAGAGATGTAAACAAGGAAAAAGTGGTTGGGCGCGTTATCTCATCCATCCCTTTGGCTGAGAATACCAACAGTGTAACCAACATAGAATTAGAACCCCCCTTTGGGGACAGCTACATAGTGATAGGTGTTGGAAACAGCGCATTAACACTCCATTGGTTCAGGAAAGGGAGTTCCATTGGCAAGATGTTTGAGTCCACATACAGAGGTGCAAAACGAATGGCCATTCTAGGTGAGACAGCTTGGGATTTTGGTTCCGTTGGTGGACTGTTCACATCACTGGGAAAGGCTGTGCACCAGGTTTTTGGAAGTGTGTATACAACCATGTTTGGAGGAGTCTCATGGATGGTTAGAATCTTGATTGGGTTATTAGTGTTGTGGATTGGCACGAATTCAAGGAACACTTCAATGGCAATGACGTGCATAGCTGTTGGAGGAATCACTCTGTTTTTGGGCTTCACAGTTCAAGCGGACATGGGTTGTGTGGTGTCATGGAGTGGGAGAGAGTTGAAGTGTGGAAGCGGAATTTTTGTGGTTGACAACGTGCACACTTGGACAGAACAGTACAAATTCCAACCAGAGTCCCCAGCGAGACTAGCGTCTGCAATATTAAATGCCCACAAAGATGGGGTCTGTGGAATTAGATCAACCACGAGGCTGGAAAATGTCATGTGGAAGCAAATCACCAATGAGCTAAACTATGTCCTCTGGGAAGGAGGACATGATCTCACTGTAGTGGCTGGGGATGTGAAGGGGGTGTTGACCAAAGGCAAGAGAGCACTGACACCCCCAGTGAGTGATCTGAAATATTCATGGAAGACATGGGGAAAAGCAAAAATTTTCACCCCTGAAGCAAGAAACAGCACATTTTTAATAGACGGACCAGACACCTCTGAATGCCCCAATGAACGAAGAGCATGGAATTCTCTTGAGGTGGAAGACTATGGATTTGGCATGTTCACGACCAACATATGGATGAAATTCCGAGAAGGAAGTTCAGAAGTGTGTGACCACAGGTTGATGTCAGCTGCAATTAAAGATCAGAAAGCTGTGCATGCTGACATGGGTTATTGGATAGAGAGCTCAAAAAACCAGACCTGGCAGATAGAGAAAGCATCACTTATTGAAGTGAAAACATGTCTGTGGCCCAAGACCCACACACTGTGGAGCAATGGAGTGCTGGAAAGCCAGATGCTCATTCCAAAATCATATGCGGGCCCTTTTTCACAGCACAATTACCGCCAGGGCTATGCCACGCAAACCGTGGGCCCATGGCACTTAGGCAAACTAGAGATAGACTTTGGAGAATGCCCCGGAACAACAGTCACAATTCAGGAAGATTGTGACCATAGGGGCCCATCTTTGAGGACCACCACTGCATCTGGAAAACTAGTCACGCAATGGTGTTGCCGCTCCTGTACGATGCCCCCCTTAAGGTTCTTGGGAGAAGATGGATGCTGGTATGGGATGGAGATTAGGCCCTTGAGTGAAAAAGAAGAGAACATGGTCAAGTCACAGGTGGCGGCCGGACAGGGCACATCAGAAACTTTTTCTATGGGTCTGTTGTGCCTGACCTTGTTTGTGGAAGAATGCTTGAGGAGAAGGGTCACTAGGAAACACATGATATTAGCTGTGGTAATCACTCTTTGTGCTATCATCCTGGGAGGCCTCACATGGATGGACTTGCTACGAGCCCTCATCATGTTGGGGGACACTATGTCTGGTAGAATAGGAGGACAGACCCACCTAGCCATCATGGCAGTGTTCAAGATGTCACCAGGATACGTGCTGGGTGTGTTTTTAAGGAAACTCACTTCAAGAGAGACAGCACTAATGGTAATAGGAATGGCCATGACAACGACACTTTCAATTCCACATGACCTTATGGAACTCATTGATGGAATATCACTAGGACTAATTTTGCTAAAAATAGTAACACAGTTTGACAACACCCAAGTGGGAACCTTAGCTCTTTCCTTGACTTTCATAAGATCAACAATGTCATTGGTCATGGCTTGGAGGACCATTATGGCTGTGTTGTTTGTGGTCACACTCATTCCTTTGTGCAGGACAAGCTGTCTTCAAAAACAGTCTCATTGGGTCGAAATAACAGCACTCATCCTAGGCGCCCAAGCTCTGCCAGTGTACCTAATGACTCTTATGAAAGGAGCCTCAAGAAGATCTTGGCCTCTTAACGAGGGCATAATGGCTGTGGGTTTGGTTAGTCTCTTAGGAAGCGCTCTTTTAAAGAATGATGTCCCTTTAGCTGGCCCAATGGTGGCAGGAGGCTTACTTCTGGCGGCTTACGTGATGAGTGGCAGCTCAGCAGATCTGTCACTAGAGAAGGCCGCTAATGTGCAGTGGGATGAAATGGCAGACATAACAGGCTCAAGTCCAATCATAGAAGTGAAGCAAGATGAGGATGGCTCTTTCTCCATACGGGACGTCGAGGAAACCAATATGATAACCCTTTTGGTGAAGCTGGCACTGATAACAGTGTCAGGTCTATACCCCTTGGCAATCCCAGTCACAATGACCTTATGGTACATGTGGCAAGTGAAAACACAAAGATCAGGAGCCCTGTGGGACGTCCCCTCACCCGCTGCCACTCAAAAAGCCGCACTGTCTGAAGGAGTGTACAGGATCATGCAAAGAGGGTTATTCGGGAAAACTCAGGTCGGAGTAGGGATACATATGGAAGGTGTATTTCACACAATGTGGCATGTTACAAGAGGATCAGTGATCTGCCACGAGACTGGGAGATTGGAGCCATCTTGGGCTGACGTCAGGAATGACATGATATCATACGGTGGGGGATGGAGGCTTGGAGACAAATGGGACAAAGAAGAAGACGTTCAGGTCCTCGCTATAGAACCAGGAAAAAATCCCAAACATGTCCAAACGAAACCTGGCCTTTTCAAGACCCTAACTGGAGAAATTGGAGCAGTAACATTAGATTTCAAACCCGGAACGTCTGGTTCTCCCATCATCAACAGGAAAGGAAAAGTCATCGGACTCTATGGAAATGGAGTGGTCACCAAATCAGGTGATTACGTCAGTGCCATAACGCAAGCCGAAAGAATTGGAGAGCCAGATTATGAAGTGGATGAGGATATTTTTCGAAAGAAAAGATTAACTATAATGGACTTACACCCCGGAGCTGGAAAGACAAAAAGAATTCTTCCATCAATAGTGAGAGAAGCCTTAAAAAGGAGGCTGCGAACTTTGATTCTGGCTCCCACGAGAGTGGTGGCGGCCGAGATGGAAGAGGCCCTACGTGGACTGCCAATCCGTTACCAGACCCCAGCTGTGAAATCAGAACACACAGGAAGAGAGATTGTAGACCTTATGTGTCATGCAACCTTCACAACAAGACTTTTGTCATCAACCAGGGTTCCAAATTACAACCTTATAGTGATGGATGAAGCACATTTCACCGATCCTTCCAGTGTCGCGGCTAGGGGATACATTTCGACCAGGGTGGAAATGGGAGAGGCAGCAGCCATCTTCATGACCGCAACCCCTCCCGGAGCGACAGATCCCTTTCCCCAGAGCAACAGCCCAATAGAAGACATTGAGAGAGAGATTCCGGAAAGGTCATGGAACACAGGGTTCGACTGGATAACAGACTACCAAGGGAAAACTGTGTGGTTTGTTCCCAGCATAAAAGCGGGAAATGACATTGCAAATTGTTTGAGAAAGTCGGGAAAGAAAGTTATCCAGTTGAGTAGGAAAACCTTTGATACAGAATATCCAAAAACGAAACTCACGGATTGGGACTTTGTGGTCACTACAGACATATCTGAAATGGGGGCTAATTTTAGAGCTGGGAGAGTGATAGACCCTAGAAGATGCCTCAAGCCAGTTATCCTAACAGATGGGCCAGAGAGAGTCATTTTAGCAGGTCCTATTCCAGTGACTCCAGCAAGCGCTGCTCAGAGAAGAGGGCGAATAGGAAGGAACCCAGCACAAGAAGACGACCAATACGTTTTCTCCGGAGACCCACTAAAAAATGATGAAGATCATGCCCACTGGACAGAAGCAAAGATGCTGCTTGACAATATCTACACCCCAGAAGGGATCATTCCAACATTGTTTGGACCGGAAAGGGAAAAAACCCAAGCCATTGATGGAGAGTTTCGCCTCAGAGGGGAACAAAGGAAGACTTTTGTGGAATTAATGAGGAGAGGAGACCTTCCGGTGTGGCTGAGCTATAAGGTAGCATCTGCTGGCATTTCTTACAAAGATCGGGAATGGTGCTTCACTGGGGAAAGAAATAACCAAATTTTAGAAGAAAACATGGAGGTTGAAATTTGGACTAGAGAGGGAGAAAAGAAAAAACTGAGGCCAAGATGGTTAGATGCACGTGTATATGCTGACCCCATGGCTTTGAAGGATTTCAAGGAGTTTGCCAGCGGAAGGAAGAGTATAACTCTCGACATCCTAACAGAGATTGCCAGCTTGCCAACTTACCTTTCCTCTAGGGCCAAGCTCGCCCTTGACAACATAGTCATGCTCCACACAACAGAAAGAGGAGGGAGGGCCTATCAACACGCCCTGAACGAACTTCCGGAGTCACTGGAAACACTCATGCTTGTAGCCTTACTAGGTGCTATGACAGCAGGCATCTTCCTGTTTTTCATGCAAGGGAAAGGAATAGGGAAATTGTCAATGGGTTTGATAACCATTGCGGTGGCTAGTGGCTTGCTTTGGGTAGCAGAAATTCAACCCCAGTGGATCGCGGCCTCAATCATACTGGAGTTTTTTCTCATGGTACTGTTGATACCAGAACCAGAAAAACAAAGGACCCCACAAGACAATCAATTGATCTACGTCATATTGGCCATTCTCACCATTATTGGTCTAATAGCAGCCAACGAGATGGGGCTGATAGAAAAAACAAAAACGGATTTTGGGTTTTACCAGGTAAAAACAGAAACCACCATCCTCGATGTGGACTTGAGACCAGCTTCAGCATGGACGCTCTATGCGGTAGCCACCACAATTCTGACTCCCATGCTGAGACACACCATAGAAAACACGTCGGCCAACCTATCTCTAGCAGCCATTGCCAACCAGGCAGCCGTCCTAATGGGGCTTGGAAAAGGATGGCCGCTGCACAGAATGGACCTCGGTGTGCCGCTCTTAGCAATGGGATGCTATTCTCAAGTGAACCCAACAACCTTGACAGCATCCTTAGTCATGCTTTTAGTCCATTATGCAATAATAGGCCCAGGATTGCAGGCAAAAGCCACAAGAGAGGCCCAGAAAAGGACAGCTGCTGGAATCATGAAAAATCCCACAGTGGACGGGATAACAGTAATAGATCTAGAACCAATATCCTATGACCCAAAATTTGAAAAGCAATTAGGGCAGGTCATGCTACTAGTCTTGTGTGCTGGACAACTACTCTTGATGAGAACAACCTGGGCTTTCTGTGAAGTCTTGACTTTGGCCACAGGACCAATCTTGACCTTGTGGGAGGGCAACCCGGGAAGGTTTTGGAACACGACCATAGCTGTATCCACCGCCAACATTTTCAGGGGAAGTTACTTGGCGGGAGCTGGACTGGCTTTTTCACTCATAAAGAATGCACAAACCCCTAGGAGGGGAACTGGGACCACAGGAGAGACACTGGGAGAGAAGTGGAAGAGACAGCTAAACTCATTAGACAGGAAAGAGTTTGAAGAGTATAAAAGAAGTGGAATACTAGAAGTGGACAGGACTGAAGCCAAGTCTGCCCTGAAAGATGGGTCTAAAATCAAGCATGCAGTATCTAGAGGGTCCAGTAAGATCAGATGGATTGTTGAGAGAGGGATGGTAAAGCCAAAAGGGAAAGTTGTAGATCTTGGCTGTGGGAGAGGAGGATGGTCTTATTACATGGCGACGCTCAAGAACGTGACTGAAGTCAAAGGGTATACAAAAGGAGGTCCAGGACATGAAGAACCGATTCCCATGGCTACTTATGGCTGGAATTTGGTCAAACTCCATTCAGGGGTTGACGTGTTCTACAAACCCACAGAGCAAGTGGACACCCTGCTCTGTGATATTGGGGAGTCATCTTCTAATCCAACAATAGAGGAAGGAAGAACATTAAGAGTTTTGAAGATGGTGGAGCCATGGCTCTCTTCAAAACCTGAATTCTGCATCAAAGTCCTTAACCCCTACATGCCAACAGTCATAGAAGAGCTGGAGAAACTGCAGAGAAAACATGGTGGGAACCTTGTCAGATGCCCGCTGTCCAGGAACTCCACCCATGAGATGTATTGGGTGTCAGGAGCGTCGGGAAACATTGTGAGCTCTGTGAACACAACATCAAAGATGTTGTTGAACAGGTTCACAACAAGGCATAGGAAACCCACTTATGAGAAGGACGTAGATCTTGGGGCAGGAACGAGAAGTGTCTCTACTGAAACAGAAAAACCAGACATGACAATCATTGGGAGAAGGCTTCAGCGATTGCAAGAAGAGCACAAAGAAACATGGCATTATGATCAGGAAAACCCATACAGAACCTGGGCGTATCATGGAAGCTATGAAGCTCCTTCGACAGGCTCTGCATCCTCGATGGTGAACGGGGTGGTGAAACTGCTAACAAAACCCTGGGATGTGATTCCAATGGTGACTCAGTTAGCCATGACAGATACAACCCCTTTTGGGCAACAAAGAGTGTTCAAAGAGAAGGTGGATACCAGAACACCGCAACCAAAACCAGGCACACGAATGGTTATGACCACGACAGCCAATTGGCTATGGGCCCTCCTCGGAAAGAAGAAAAATCCCAGACTGTGCACAAGGGAAGAGTTCATCTCAAAAGTTAGATCAAACGCAGCCATAGGCGCAGTCTTTCAGGAAGAACAGGGATGGACATCAGCCAGTGAAGCTGTGAATGACAGCCGGTTTTGGGAACTGGTTGACAAAGAAAGGGCCCTTCACCAGGAAGGGAAATGTGAATCGTGTGTCTATAACATGATGGGAAAACGTGAGAAAAAGTTAGGAGAGTTTGGCAGAGCCAAGGGAAGCCGAGCAATCTGGTACATGTGGCTCGGAGCGCGGTTTCTGGAATTTGAAGCCCTGGGTTTTTTGAATGAAGATCACTGGTTTGGCAGAGAAAATTCATGGAGTGGAGTGGAAGGGGAAGGTCTGCACAGATTGGGATACATCCTGGAGGAGATAGACAAGAAGGATGGAGACCTAATGTATGCTGATGACACAGCAGGCTGGGACACAAGAATCACTGAGGATGACCTTCAAAATGAGGAACTGATCACGGAACAGATGGCTCCCCACCACAAGATCCTAGCCAAAGCCATTTTCAAACTAACCTATCAAAACAAAGTGGTGAAAGTCCTCAGACCCACACCGAGAGGAGCGGTGATGGATATCATATCCAGGAAAGACCAAAGAGGTAGCGGACAAGTAGGAACATATGGTTTGAACACATTCACCAACATGGAAGTTCAACTCATCCGCCAAATGGAAGCTGAAGGAGTCATCACACAAGATGACATGCAGAACCCAAAAGGGTTGAAAGAAAGAGTTGAGAAATGGCTGAGAGAGTGTGGTGTCGACAGGTTAAAGAGGATGGCAATCAGTGGAGACGATTGCGTGGTGAAGCCCCTAGATGAGAGGTTTGGCACTTCCCTCCTCTTCTTGAACGACATGGGAAAGGTGAGGAAAGACATTCCGCAGTGGGAACCATCTAAGGGATGGAAAAACTGGCAAGAGGTTCCTTTTTGCTCCCATCACTTTCACAAGATCTTTATGAAGGATGGCCGCTCACTAGTTGTTCCATGTAGAAACCAGGATGAACTGATAGGGAGAGCCAGAATCTCGCAGGGGGCTGGATGGAGCTTAAGAGAAACAGCCTGCCTGGGCAAAGCTTACGCCCAGATGTGGTCGCTTATGTACTTCCACAGAAGGGATCTGCGTTTAGCCTCCATGGCCATCTGCTCAGCAGTTCCAACGGAATGGTTTCCAACAAGCAGAACAACATGGTCAATCCATGCTCATCACCAATGGATGACCACTGAAGACATGCTCAAAGTGTGGAACAGAGTGTGGATAGAAGACAACCCCAATATGATTGACAAGACTCCAGTCCATTCGTGGGAAGATATACCTTACCTCGGGAAAAGAGAGGATTTGTGGTGTGGATCCCTGATTGGACTTTCGTCTAGAGCCACCTGGGCGAAGAACATTCACACGGCCATAACTCAGGTCAGGAACCTGATCGGAAAAGAGGAATACGTGGATTACATGCCAGTAATGAAAAGATACAGTGCTCCTTCAGAGAGTGAAGGAGTTCTG
>JQ513336_c
ATGAACCAACGAAAAAAGGTGGTTAGACCACCTTTCAATATGCTGAAACGCGAGAGAAACCGCGTCTCAACCCCTCAAGGGTTGGTGAAGAGATTCTCAACCGGACTTTTTTCTGGGAAAGGACCCTTACGGATGGTGCTAGCATTCATCACGTTTTTGCGAGTCCTTTCCATCCCACCAACAGCAGGGATTCTGAAGAGATGGGGACAGTTGAAGAAAAATAAGGCCATCAAGATACTGATTGGATTCAGGAAGGAGATAGGCCGCATGCTGAACATCTTGAACGGGAGAAAAAGGTCAACGATAACATTGTTGTGCTTGATTCCCACCGTAATGGCGTTTCACTTGTCAACAAGAGATGGCGAACCCCTCATGATAGTGGCAAAACATGAAAGGGGGAGACCTCTCTTGTTTAAGACAACAGAGGGGATCAACAAATGCACTCTCATTGCCATGGACTTGGGTGAAATGTGCGAGGACACTGTCACGTATAAATGCCCCCTACTGGTGAATACCGAACCTGAAGACATTGATTGCTGGTGCAACCTAACGTCTACCTGGGTCATGTATGGGACATGCACCCAGAGCGGAGAACGGAGACGAGAGAAGCGCTCAGTAGCTTTGACACCACATTCAGGAATGGGATTGGAAACAAGAGCTGAGACATGGATGTCATCGGAAGGGGCTTGGAAGCATGCTCAGAGAGTAGAGAGCTGGATACTCAGAAACCCAGGATTTGCGCTCTTGGCAGGATTTATGGCTTATATGATTGGGCAAACAGGAATCCAGCGAACTGTCTTCTTTGTCCTAATGATGCTGGTCGCCCCATCCTACGGAATGCGATGCGTAGGAGTAGGAAACAGAGACTTTGTGGAAGGAGTCTCAGGTGGAGCATGGGTCGACCTGGTGCTAGAACATGGAGGATGCGTCACAACCATGGCCCAGGGAAAACCAACCTTGGATTTTGAACTGACTAAGACAACAGCCAAGGAAGTGGCTCTGTTAAGAACCTATTGTATTGAAGCCTCAATATCAAACATAACTACGGCAACAAGATGTCCAACACAAGGAGAGCCTTATCTGAAAGAGGAACAGGACCAACAGTACATCTGCCGGAGAGATGTGGTAGACAGAGGATGGGGCAATGGCTGTGGCTTGTTTGGAAAAGGAGGAGTTGTGACATGTGCGAAGTTCTCATGTTCGGAGAAGATAACAGGCAATCTGGTCCAAATTGAGAACCTTGAATACACAGTGGTTGTTACAGTCCACAACGGAGACACCCATGCAGTAGGAAATGACACATCCAATCATGGAGTTACAGCCACGATAACTCCCAGGTCACCGTCGGTCGAAGTCGAACTGCCGGACTATGGAGAACTAACACTCGATTGTGAACCCAGGTCCGGAATTGACTTTAATGAAATGATCTTAATGAAAATGAAAAAGAAAACATGGCTCGTGCATAAGCAATGGTTTTTGGATCTGCCTCTTCCATGGGCAGCAGGAGCAGACACATCAGAGGTTCACTGGAATTACAAAGAGAGAATGGTGACATTCAAGGTTCCTCATGCCAAGAGACAGGATGTGACAGTGCTGGGATCTCAGGAGGGAGCCATGCACTCTGCCCTCGCTGGAGCCACAGAAGTGGACTCCGGTGATGGAAACCACATGTTTGCAGGACATCTCAAGTGCAAAGTCCGTATGGAGAAATTGAGAATCAAAGGAATGTCATACACGATGTGTTCAGGAAAGTTTTCAATTGACAAAGAGATGGCAGAAACCCAGCATGGGACAACAGTGGTGAAAGTCAAGTATGAAGGTGCTGGAGCTCCGTGCAAAGTCCCCATAGAGATAAGAGATGTAAACAAGGAAAAAGTGGTTGGGCGCGTTATCTCATCCATCCCTTTGGCTGAGAATACCAACAGTGTAACCAACATAGAATTAGAACCCCCCTTTGGGGACAGCTACATAGTGATAGGTGTTGGAAACAGCGCATTGACACTCCATTGGTTCAGGAAAGGGAGTTCCATTGGCAAGATGTTTGAGTCCACATACAGAGGTGCAAAACGAATGGCCATTCTAGGTGAGACAGCTTGGGATTTTGGTTCCGTTGGTGGACTGTTCACATCACTCGGAAAGGCTGTGCACCAGGTTTTTGGAAGTGTGTATACAACCATGTTTGGAGGAGTCTCATGGATGGTTAGAATCTTGATTGGGTTATTAGTGTTGTGGATTGGCACGAATTCAAGGAACACTTCAATGGCAATGACGTGCATAGCTGTTGGAGGAATCACTCTGTTTTTGGGCTTCACAGTTCAAGCGGACATGGGTTGTGTGGTGTCATGGAGTGGGAGAGAGTTGAAGTGTGGAAGCGGAATTTTTGTGGTTGACAACGTGCACACTTGGACAGAACAGTACAAATTCCAACCAGAGTCCCCAGCGAGACTAGCGTCTGCAATATTAAATGCCCACAAAGATGGGGTCTGTGGAATTAGATCAACCACGAGGCTGGAAAATGTCATGTGGAAGCAAATAACCAATGAGCTAAACTATGTCCTCTGGGAAGGAGGACATGATCTCACTGTAGTGGCTGGGGATGTGAAGGGGGTGTTGACCAAAGGCAAGAGAGCACTGACACCCCCAGTGAGTGATCTGAAATATTCATGGAAGACATGGGGAAAAGCAAAAATTTTCACCCCTGAAGCAAGAAACAGCACATTTTTAATAGACGGACCAGACACCTCTGAATGCCCCAATGAACGAAGAGCATGGAATTCTCTTGAGGTGGAAGACTATGGATTTGGCATGTTCACGACCAACATCTGGATGAAATTCCGAGAAGGAAGTTCAGAAGTGTGTGACCACAGGTTGATGTCAGCTGCAATTAAAGATCAGAAAGCTGTGCATGCTGACATGGGTTATTGGATAGAGAGCTCAAAAAACCAGACCTGGCAGATAGAGAAAGCATCACTTATTGAAGTGAAAACATGTCTGTGGCCCAAGACCCACACACTGTGGAGCAATGGAGTGCTGGAAAGCCAGATGCTCATTCCAAAATCATATGCGGGCCCTTTTTCACAGCACAATTACCGCCAGGGCTATGCCACGCAAACCGTGGGCCCATGGCACTTAGGCAAACTAGAGATAGACTTTGGAGAATGCCCCGGAACAACAGTCACAATTCAGGAAGATTGTGACCATAGGGGCCCATCTTTGAGAACCACCACTGCATCTGGAAAACTAGTCACGCAATGGTGTTGCCGCTCCTGTACGATGCCCCCCTTAAGGTTCTTGGGAGAAGATGGATGCTGGTATGGGATGGAGATTAGGCCCTTGAGTGAAAAAGAAGAGAACATGGTCAAGTCACAGGTGGCGGCCGGACAGGGCACATCAGAAACTTTTTCTATGGGTCTGTTGTGCCTGACCTTGTTTGTGGAAGAATGCTTGAGGAGAAGGGTCACTAGGAAACACATGATATTAGCTGTGGTAATCACTCTTTGTGCTATCATCCTGGGAGGCCTCACATGGATGGACTTGCTACGAGCCCTCATCATGTTGGGGGACACTATGTCTGGTAGAATAGGAGGACAGACCCACCTAGCCATCATGGCAGTGTTCAAGATGTCACCAGGATACGTGCTGGGTGTGTTTTTAAGGAAACTCACTTCAAGAGAGACAGCACTAATGGTAATAGGAATGGCCATGACAACGACACTTTCAATTCCACATGACCTTATGGAACTCATTGATGGAATATCACTAGGACTAATTTTGCTAAAAATAGTAACACAGTTTGACAACACCCAAGTGGGAACCTTAGCTCTTTCCTTGACTTTCATAAGATCAACAATGTCATTGGTCATGGCTTGGAGGACCATTATGGCTGTGTTGTTTGTCGTCACACTCATTCCTTTGTGCAGGACAAGCTGTCTTCAAAAACAGTCTCATTGGGTCGAAATAACAGCACTCATCCTAGGCGCCCAAGCTCTGCCAGTGTACCTAATGACTCTTATGAAAGGAGCCTCAAGAAGATCTTGGCCTCTTAACGAGGGCATAATGGCTGTGGGTTTGGTTAGTCTCTTAGGAAGCGCTCTTTTAAAGAATGATGTCCCTTTAGCTGGCCCAATGGTGGCAGGAGGCTTACTTCTGGCGGCTTACGTGATGAGTGGCAGCTCAGCAGATCTGTCACTAGAGAAGGCCGCTAATGTGCAGTGGGATGAAATGGCAGACATAACAGGCTCAAGTCCAATCATAGAAGTGAAGCAAGATGAGGATGGCTCTTTCTCCATACGGGACGTCGAGGAAACCAATATGATAACCCTTTTGGTGAAGCTGGCACTGATAACAGTGTCAGGTCTGTACCCCTTGGCAATCCCAGTCACAATGACCTTATGGTACATGTGGCAAGTGAAAACACAAAGATCAGGAGCCCTGTGGGACGTCCCCTCACCCGCTGCCACTCAAAAAGCCGCACTGTCTGAAGGAGTGTACAGGATCATGCAAAGAGGGTTATTCGGGAAAACTCAGGTCGGAGTAGGGATACATATGGAAGGTGTATTTCACACAATGTGGCATGTTACAAGAGGATCAGTGATTTGCCACGAGACTGGGAGATTGGAGCCATCTTGGGCTGACGTCAGGAATGACATGATATCATACGGTGGGGGATGGAGGCTTGGAGACAAATGGGACAAAGAAGAAGACGTTCAGGTCCTCGCTATAGAACCAGGAAAAAATCCCAAACATGTCCAAACGAAACCTGGCCTTTTCAAGACCCTAACTGGAGAAATTGGAGCAGTAACATTAGATTTCAAACCCGGAACGTCTGGTTCTCCCATCATCAACAGGAAAGGAAAAGTCATCGGACTCTATGGAAATGGAGTGGTCACCAAATCAGGTGATTACGTCAGTGCCATAACGCAAGCCGAAAGAATTGGAGAGCCAGATTATGAAGTGGATGAGGATATTTTTCGAAAGAAAAGATTAACTATAATGGACTTACACCCCGGAGCTGGAAAGACAAAAAGAATTCTTCCATCAATAGTGAGAGAAGCCTTAAAAAGGAGGCTGCGAACTTTGATTCTGGCTCCCACGAGAGTGGTGGCGGCCGAGATGGAAGAGGCCCTACGTGGACTGCCAATCCGTTACCAGACCCCAGCTGTGAAATCAGAACACACAGGAAGAGAGATTGTAGACCTTATGTGTCATGCAACCTTCACAACAAGACTTTTGTCCTCAACCAGGGTTCCAAATTACAACCTTATAGTGATGGATGAAGCACATTTCACCGATCCTTCCAGTGTCGCGGCTAGGGGATACATTTCGACCAGGGTGGAAATGGGAGAGGCAGCAGCCATCTTCATGACCGCAACCCCTCCCGGAGCGACAGATCCCTTTCCCCAGAGCAACAGCCCAATAGAAGACATTGAGAGAGAGATTCCGGAAAGGTCATGGAACACAGGGTTCGACTGGATAACAGACTACCAAGGGAAAACTGTGTGGTTTGTTCCCAGCATAAAAGCGGGAAATGACATTGCAAATTGTTTGAGAAAGTCGGGAAAGAAAGTTATCCAGTTGAGTAGGAAAACCTTTGATACAGAATATCCAAAAACGAAACTCACGGATTGGGACTTTGTGGTCACTACAGACATATCTGAAATGGGGGCTAATTTTAGAGCTGGGAGAGTGATAGACCCTAGAAGATGCCTCAAGCCAGTTATCCTAACAGATGGGCCAGAGAGAGTGATTTTAGCAGGTCCTATTCCAGTGACTCCAGCAAGCGCTGCTCAGAGAAGAGGGCGAATAGGAAGGAACCCAGCACAAGAAGACGACCAATACGTTTTCTCCGGAGACCCACTAAAAAATGATGAAGATCATGCCCACTGGACAGAAGCAAAGATGCTGCTTGACAATATCTACACCCCAGAAGGGATCATTCCAACATTGTTTGGACCGGAAAGGGAAAAAACCCAAGCCATTGATGGAGAGTTTCGCCTCAGAGGGGAACAAAGGAAGACTTTTGTGGAATTAATGAGGAGAGGAGACCTTCCGGTGTGGCTGAGCTATAAGGTGGCATCTGCTGGCATTTCTTACAAAGATCGGGAATGGTGCTTCACTGGGGAAAGAAATAACCAAATTTTAGAAGAAAACATGGAGGTTGAAATTTGGACTAGAGAGGGAGAAAAGAAAAAACTGAGGCCAAGATGGTTAGATGCACGTGTATATGCTGACCCCATGGCTTTGAAGGATTTCAAGGAGTTTGCCAGCGGAAGGAAGAGTATAACTCTCGACATCCTAACAGAGATTGCCAGCTTGCCAACTTACCTTTCCTCTAGGGCCAAGCTCGCCCTTGACAACATAGTCATGCTCCACACAACAGAAAGAGGAGGGAGGGCCTATCAACACGCCCTGAACGAACTTCCGGAGTCACTGGAAACACTCATGCTTGTAGCCTTACTAGGTGCTATGACAGCAGGCATCTTCCTGTTTTTCATGCAAGGGAAAGGAATAGGGAAATTGTCAATGGGTTTGATAACCATTGCGGTGGCTAGTGGCTTGCTTTGGGTAGCAGAAATTCAACCCCAGTGGATCGCGGCCTCAATCATACTGGAGTTTTTTCTCATGGTACTGTTGATACCAGAACCAGAAAAACAAAGGACCCCACAAGACAATCAATTGATCTACGTCATATTGGCCATTCTCACCATTATTGGTCTAATAGCAGCCAACGAGATGGGGCTGATAGAAAAAACAAAAACGGATTTTGGGTTTTACCAGGTAAAAACAGAAACCACCATCCTCGATGTGGACTTGAGACCAGCTTCAGCATGGACGCTCTATGCGGTAGCCACCACAATTCTGACTCCCATGCTGAGACACACCATAGAAAACACGTCGGCCAACCTATCTCTAGCAGCCATTGCCAACCAGGCAGCCGTCCTAATGGGGCTTGGAAAAGGATGGCCGCTGCACAGAATGGACCTCGGTGTGCCGCTATTAGCAATGGGATGCTATTCTCAAGTGAACCCAACAACCTTGACAGCATCCTTAGTCATGCTTTTAGTCCATTATGCAATAATAGGCCCAGGATTGCAGGCAAAAGCCACAAGAGAGGCCCAGAAAAGGACAGCTGCTGGAATCATGAAAAATCCCACAGTGGACGGGATAACAGTAATAGATCTAGAACCAATATCCTATGACCCAAAATTTGAAAAGCAATTAGGGCAGGTCATGCTACTAGTCTTATGTGCTGGACAACTACTCTTGATGAGAACAACCTGGGCTTTCTGTGAAGTCTTGACTTTGGCCACAGGACCAATCTTGACCTTGTGGGAGGGCAACCCGGGAAGGTTTTGGAACACGACCATAGCTGTATCCACCGCCAACATTTTCAGGGGAAGTTACTTAGCGGGAGCTGGACTGGCTTTTTCACTCATAAAGAATGCACAAACCCCTAGGAGGGGAACTGGGACCACAGGAGAGACACTGGGAGAGAAGTGGAAGAGACAGCTAAACTCATTAGACAGGAAAGAGTTTGAAGAGTATAAAAGAAGTGGAATACTAGAAGTGGACAGGACTGAAGCCAAGTCTGCCCTGAAAGATGGGTCTAAAATCAAGCATGCAGTATCTAGAGGGTCCAGTAAGATCAGATGGATTGTTGAGAGAGGGATGGTAAAGCCAAAAGGGAAAGTTGTAGATCTTGGCTGTGGGAGAGGAGGATGGTCTTATTACATGGCGACGCTCAAGAACGTGACTGAAGTTAAAGGGTATACAAAAGGAGGTCCAGGACATGAAGAACCGATTCCCATGGCTACTTATGGCTGGAATTTGGTCAAACTCCATTCAGGGGTTGACGTGTTCTACAAACCCACAGAGCAAGTGGACACCCTGCTCTGTGATATTGGGGAGTCATCTTCTAATCCAACAATAGAGGAAGGAAGAACATTAAGAGTTTTGAAGATGGTGGAGCCATGGCTCTCTTCAAAACCTGAATTCTGCATCAAAGTCCTTAACCCCTACATGCCAACAGTCATAGAAGAGCTGGAGAAACTGCAGAGAAAACATGGTGGGAACCTTGTCAGATGCCCGCTGTCCAGGAACTCCACCCATGAGATGTATTGGGTGTCAGGAGCGTCGGGAAACATTGTGAGCTCTGTGAACACAACATCAAAGATGTTGTTGAACAGGTTCACAACAAGGCATAGGAAACCCACTTATGAGAAGGACGTAGATCTTGGGGCAGGAACGAGAAGTGTCTCTACTGAAACAGAAAAACCAGACATGACAATCATTGGGAGAAGGCTTCAGCGATTGCAAGAAGAGCACAAAGAAACATGGCATTATGATCAGGAAAACCCATACAGAACCTGGGCGTATCATGGAAGCTATGAAGCTCCTTCGACAGGCTCTGCATCCTCGATGGTGAACGGGGTGGTGAAACTGCTAACAAAACCCTGGGATGTGATTCCAATGGTGACTCAGTTAGCCATGACAGATACAACCCCTTTTGGGCAACAAAGAGTGTTCAAAGAGAAGGTGGATACCAGAACACCGCAACCAAAACCAGGCACACGAATGGTTATGACCACGACAGCCAATTGGCTATGGGCCCTCCTCGGAAAGAAGAAAAATCCCAGACTGTGCACAAGGGAAGAGTTCATCTCAAAAGTTAGATCAAACGCAGCCATAGGCGCAGTCTTTCAGGAAGAACAGGGATGGACATCAGCCAGTGAAGCTGTGAATGACAGCCGGTTTTGGGAACTGGTTGACAAAGAAAGGGCCCTTCACCAGGAAGGGAAATGTGAATCGTGTGTCTATAACATGATGGGAAAACGTGAGAAAAAGTTAGGAGAGTTTGGCAGAGCCAAGGGAAGCCGAGCAATCTGGTACATGTGGCTCGGAGCGCGGTTTCTGGAATTTGAAGCCCTGGGTTTTTTGAATGAAGATCACTGGTTTGGCAGAGAAAATTCATGGAGTGGAGTGGAAGGGGAAGGTCTGCACAGATTGGGATACATCCTGGAGGAGATAGACAAGAAGGATGGAGACCTAATGTATGCTGATGACACAGCAGGCTGGGACACAAGAATCACTGAGGATGACCTTCAAAATGAGGAACTGATCACGGAACAGATGGCTCCCCACCACAAGATCCTTGCCAAAGCCATTTTCAAACTAACCTATCAAAACAAAGTGGTGAAAGTCCTCAGACCCACACCGAGAGGAGCGGTGATGGATATCATATCCAGGAAAGACCAAAGAGGTAGCGGACAAGTAGGAACATATGGTTTGAACACATTCACCAACATGGAAGTTCAACTCATCCGCCAAATGGAAGCTGAAGGAGTCATCACACAAGATGACATGCAGAACCCAAAAGGGTTGAAAGAAAGAGTTGAGAAATGGCTGAGAGAGTGTGGTGTCGACAGGTTAAAGAGGATGGCAATCAGTGGAGACGATTGCGTGGTGAAGCCCCTAGATGAGAGGTTTGGCACTTCCCTCCTCTTCTTGAACGACATGGGAAAGGTGAGGAAAGACATTCCGCAGTGGGAACCATCTAAGGGATGGAAAAACTGGCAAGAGGTTCCTTTTTGCTCCCATCACTTTCACAAGATCTTTATGAAGGATGGCCGCTCACTAGTTGTTCCATGTAGAAACCAGGATGAACTGATAGGGAGAGCCAGAATCTCGCAGGGGGCTGGATGGAGCTTAAGAGAAACAGCCTGCCTGGGCAAAGCTTACGCCCAGATGTGGTCGCTCATGTACTTCCACAGAAGGGATCTGCGTTTAGCCTCCATGGCCATCTGCTCAGCAGTTCCAACGGAATGGTTTCCAACAAGCAGAACAACATGGTCAATCCATGCTCATCACCAATGGATGACCACTGAAGACATGCTCAAAGTGTGGAACAGAGTGTGGATAGAAGACAACCCCAATATGATTGACAAGACTCCAGTCCATTCGTGGGAAGATATACCTTACCTGGGGAAAAGAGAGGATTTGTGGTGTGGATCCCTGATTGGACTTTCGTCTAGAGCCACCTGGGCGAAGAACATTCACACGGCCATAACTCAGGTCAGGAACCTTATCGGAAAAGAGGAATACGTGGATTACATGCCAGTAATGAAAAGATACAGTGCTCCTTCAGAGAGTGAAGGAGTTCTG
>JQ513335_c
ATGAACCAACGAAAAAAGGTGGTTAGACCACCTTTCAATATGCTGAAACGCGAGAGAAACCGCGTCTCAACCCCTCAAGGGTTGGTGAAGAGATTCTCAACCGGACTTTTTTCTGGGAAAGGACCCTTACGGATGGTGCTAGCATTCATCACGTTTTTGCGAGTCCTTTCCATCCCACCAACAGCAGGGATTCTGAAGAGATGGGGACAGTTGAAGAAAAATAAGGCCATCAAGATACTGATTGGATTCAGGAAGGAGATAGGCCGCATGCTGAACATCTTGAACGGGAGAAAAAGGTCAACGATAACATTGTTGTGCTTGATTCCCACCGTAATGGCGTTTCACTTGTCAACAAGAGATGGCGAACCCCTCATGATAGTGGCAAAACATGAAAGGGGGAGACCTCTCTTGTTTAAGACAACAGAGGGGATCAACAAATGCACTCTCATTGCCATGGACTTGGGTGAAATGTGCGAGGACACTGTCACGTATAAATGCCCCCTACTGGTCAATACCGAACCTGAAGACATTGATTGCTGGTGCAACCTCACGTCTACCTGGGTCATGTATGGGACATGCACCCAGAGCGGAGAACGGAGACGAGAGAAGCGCTCAGTAGCTTTGACACCACATTCAGGAATGGGATTGGAAACAAGAGCTGAGACATGGATGTCATCGGAAGGGGCTTGGAAGCATGCTCAGAGAGTAGAGAGCTGGATACTCAGAAACCCAGGATTTGCGCTCTTGGCAGGATTTATGGCTTATATGATTGGGCAAACAGGAATCCAGCGAACTGTCTTCTTTGTCCTAATGATGCTGGTCGCCCCATCCTACGGAATGCGATGCGTAGGAGTAGGAAACAGAGACTTTGTGGAAGGAGTCTCAGGTGGAGCATGGGTCGACCTGGTGCTAGAACATGGAGGATGCGTCACAACCATGGCCCAGGGAAAACCAACCTTGGATTTTGAACTGACTAAGACAACAGCCAAGGAAGTGGCTCTGTTAAGAACCTATTGTATTGAAGCCTCAATATCAAACATAACTACGGCAACAAGATGTCCAACACAAGGAGAGCCTTATCTGAAAGAGGAACAGGACCAACAGTACATCTGCCGGAGAGATGTGGTAGACAGAGGATGGGGCAATGGCTGTGGCTTGTTTGGAAAAGGAGGAGTTGTGACATGTGCGAAGTTCTCATGTTCGGAGAAGATAACAGGCAATCTGGTCCAAATTGAGAACCTTGAATACACAGTGGTTGTAACAGTCCACAACGGAGACACCCATGCAGTAGGAAATGACACATCCAATCATGGAGTTACAGCCACGATAACTCCCAGGTCACCGTCGGTAGAAGTCGAACTGCCGGACTATGGAGAACTAACACTCGATTGTGAACCCAGGTCTGGAATTGACTTTAATGAAATGATCTTAATGAAAATGAAAAAGAAAACATGGCTCGTGCATAAGCAATGGTTTTTAGATCTGCCTCTTCCATGGGCAGCAGGAGCAGACACATCAGAGGTTCACTGGAATTACAAAGAGAGAATGGTGACATTCAAGGTTCCTCATGCCAAGAGACAGGATGTGACAGTGCTGGGATCTCAGGAAGGAGCCATGCACTCTGCCCTCGCTGGAGCCACAGAAGTGGACTCCGGTGATGGAAACCACATGTTTGCAGGACATCTCAAGTGCAAAGTCCGTATGGAGAAATTGAGAATCAAAGGAATGTCATACACGATGTGTTCAGGAAAGTTTTCAATTGACAAAGAGATGGCAGAAACACAGCATGGGACAACAGTGGTGAAAGTCAAGTATGAAGGTGCTGGAGCTCCGTGCAAAGTCCCCATAGAGATAAGAGATGTAAACAAGGAAAAAGTGGTTGGGCGCGTTATCTCATCCATCCCTTTGGCTGAGAATACCAACAGTGTAACCAACATAGAATTAGAACCCCCCTTTGGGGACAGCTACATAGTGATAGGTGTTGGAAACAGCGCACTAACACTCCATTGGTTCAGGAAAGGGAGTTCCATTGGCAAGATGTTTGAGTCCACATACAGAGGTGCAAAACGAATGGCCATTCTAGGTGAGACAGCTTGGGATTTTGGTTCCGTTGGTGGACTGTTCACATCACTGGGAAAGGCTGTGCACCAGGTTTTTGGAAGTGTGTATACAACCATGTTTGGAGGAGTCTCATGGATGGTTAGAATCTTGATTGGGTTATTAGTGTTGTGGATTGGCACGAATTCAAGGAACACTTCAATGGCGATGACGTGCATAGCTGTTGGAGGAATCACTCTGTTTTTGGGCTTCACAGTTCAAGCGGACATGGGTTGTGTGGTGTCATGGAGTGGGAGAGAGTTGAAGTGTGGAAGCGGAATTTTTGTGGTTGACAACGTGCACACTTGGACAGAACAGTACAAATTCCAACCAGAGTCCCCAGCGAGACTAGCGTCTGCAATATTAAATGCCCACAAAGATGGGGTCTGTGGAATTAGATCAACCACGAGGCTGGAAAATGTCATGTGGAAGCAAATAACCAATGAGCTAAACTATGTCCTCTGGGAAGGAGGACATGATCTCACTGTAGTGGCTGGGGATGTGAAGGGGGTGTTGACCAAAGGCAAGAGAGCACTGACACCCCCAGTGAGTGATCTGAAATATTCATGGAAGACATGGGGAAAAGCAAAAATCTTCACCCCTGAAGCAAGAAACAGCACATTTTTAATAGACGGACCAGACACCTCTGAATGCCCCAATGAACGAAGAGCATGGAATTCTCTTGAGGTGGAAGACTATGGATTTGGCATGTTCACGACCAACATATGGATGAAATTCCGAGAAGGAAGTTCAGAAGTGTGTGACCACAGGTTGATGTCAGCTGCAATTAAAGATCAGAAAGCTGTGCATGCTGACATGGGTTATTGGATAGAGAGCTCAAAAAACCAGACCTGGCAGATAGAGAAAGCATCACTTATTGAAGTGAAAACATGTCTGTGGCCCAAGACCCACACACTGTGGAGCAATGGAGTGCTGGAAAGCCAGATGCTCATTCCAAAATCATATGCGGGCCCTTTTTCACAGCACAATTACCGCCAGGGCTATGCCACGCAAACCGTGGGCCCATGGCACTTAGGCAAACTAGAGATAGACTTTGGAGAATGCCCCGGAACAACAGTCACAATTCAGGAAGATTGTGACCATAGGGGCCCATCTTTGAGGACCACCACTGCATCTGGAAAACTAGTCACGCAATGGTGTTGCCGCTCCTGCACGATGCCCCCCTTAAGGTTCTTGGGAGAAGATGGATGCTGGTATGGGATGGAGATTAGGCCCTTGAGTGAAAAAGAAGAGAACATGGTCAAGTCACAGGTGGCGGCCGGACAGGGCACATCAGAAACTTTTTCTATGGGTCTGTTGTGCCTGACCTTGTTTGTGGAAGAATGCTTGAGGAGAAGGGTCACTAGGAAACACATGATATTAGCTGTGGTAATCACTCTTTGTGCTATCATCCTGGGAGGCCTCACATGGATGGACTTGCTACGAGCCCTCATCATGTTGGGGGACACTATGTCTGGTAGAATAGGAGGACAGACCCACCTAGCCATCATGGCAGTGTTCAAGATGTCACCAGGATACGTGCTGGGTGTGTTTTTAAGGAAACTCACTTCAAGAGAGACAGCACTAATGGTAATAGGAATGGCCATGACAACGACACTTTCAATTCCACATGACCTTATGGAACTCATTGATGGAATATCACTAGGACTAATTTTGCTAAAAATAGTAACACAGTTTGACAACACCCAAGTGGGAACCTTAGCTCTTTCCTTGACTTTCATAAGATCAACAATGTCATTGGTCATGGCTTGGAGGACCATTATGGCTGTGTTGTTTGTGGTCACACTCATTCCTTTGTGCAGGACAAGCTGTCTTCAAAAACAGTCTCATTGGGTAGAAATAACAGCACTCATCCTAGGCGCCCAAGCTCTGCCAGTGTACCTAATGACTCTTATGAAAGGAGCCTCAAGAAGATCTTGGCCTCTTAACGAGGGCATAATGGCTGTGGGTTTGGTTAGTCTCTTAGGAAGCGCTCTTTTAAAGAATGATGTCCCTTTAGCTGGCCCAATGGTGGCAGGAGGCTTACTTCTGGCGGCTTACGTGATGAGTGGCAGCTCAGCAGATCTGTCACTAGAGAAGGCCGCTAATGTGCAGTGGGATGAAATGGCAGACATAACAGGCTCAAGTCCAATCATAGAAGTGAAGCAAGATGAGGATGGCTCTTTCTCCATACGGGACGTCGAGGAAACCAATATGATAACCCTTTTGGTGAAGCTGGCACTGATAACAGTGTCAGGTCTGTACCCCTTGGCAATCCCAGTCACAATGACCTTATGGTACATGTGGCAAGTGAAAACACAAAGATCAGGAGCCCTGTGGGACGTCCCCTCACCCGCTGCCACTCAAAAAGCCGCACTGTCTGAAGGAGTGTACAGGATCATGCAAAGAGGGTTATTCGGGAAAACTCAGGTTGGAGTAGGGATACATATGGAAGGTGTATTTCACACAATGTGGCATGTTACAAGAGGATCAGTGATCTGCCACGAGACTGGGAGATTGGAGCCATCTTGGGCTGACGTCAGGAATGACATGATATCATACGGTGGGGGATGGAGGCTTGGAGACAAATGGGACAAAGAAGAAGACGTTCAGGTCCTCGCTATAGAACCAGGAAAAAATCCCAAACATGTCCAAACGAAACCTGGCCTTTTCAAGACCCTAACTGGAGAAATTGGAGCAGTAACATTAGATTTCAAACCCGGAACGTCTGGTTCTCCCATCATCAACAGGAAAGGAAAAGTCATCGGACTCTATGGAAATGGAGTGGTCACCAAATCAGGTGATTACGTCAGTGCCATAACGCAAGCCGAAAGAATTGGAGAGCCAGATTATGAAGTGGATGAGGATATTTTTCGAAAGAAAAGATTAACTATAATGGACTTACACCCCGGAGCTGGAAAGACAAAAAGAATTCTTCCATCAATAGTGAGAGAAGCCTTAAAAAGGAGGCTGCGAACTTTGATTCTGGCTCCCACGAGAGTGGTGGCGGCCGAGATGGAAGAGGCCCTACGTGGACTGCCAATCCGTTACCAGACCCCAGCTGTGAAATCAGAACACACAGGAAGAGAGATTGTAGACCTTATGTGTCATGCAACCTTCACAACAAGACTTTTGTCATCAACCAGGGTTCCAAATTACAACCTTATAGTGATGGATGAAGCACATTTCACCGATCCTTCCAGTGTCGCGGCTAGAGGATACATTTCGACCAGGGTGGAAATGGGAGAGGCAGCAGCCATCTTCATGACCGCAACCCCTCCCGGAGCGACAGATCCCTTTCCCCAGAGCAACAGCCCAATAGAAGACATTGAGAGAGAGATTCCGGAAAGGTCATGGAACACAGGGTTCGACTGGATAACAGACTACCAAGGGAAAACTGTGTGGTTTGTTCCCAGCATAAAAGCTGGAAATGACATTGCAAATTGTTTGAGAAAGTCGGGAAAGAAAGTTATCCAGTTGAGTAGGAAAACCTTTGATACAGAATATCCAAAAACGAAACTCACGGATTGGGACTTTGTGGTCACTACAGACATATCTGAAATGGGGGCTAATTTTAGAGCTGGGAGAGTGATAGACCCTAGAAGATGCCTCAAGCCAGTTATCCTAACAGATGGGCCAGAGAGAGTCATTTTAGCAGGTCCTATTCCAGTGACTCCAGCAAGCGCTGCTCAGAGAAGAGGGCGAATAGGAAGGAACCCAGCACAAGAAGACGACCAATACGTTTTCTCCGGAGACCCACTAAAAAATGATGAAGATCATGCCCACTGGACAGAAGCAAAGATGCTGCTTGACAATATCTACACCCCAGAAGGGATCATTCCAACATTGTTTGGACCGGAAAGGGAAAAAACCCAAGCCATTGATGGAGAGTTTCGCCTCAGAGGGGAACAAAGGAAGACTTTTGTGGAATTAATGAGGAGAGGAGACCTTCCGGTGTGGCTGAGCTATAAGGTAGCATCTGCTGGCATTTCTTACAAAGATCGGGAATGGTGCTTCACTGGGGAAAGAAATAACCAAATTTTAGAAGAAAACATGGAGGTTGAAATTTGGACTAGAGAGGGAGAAAAGAAAAAACTGAGGCCAAGATGGTTAGATGCACGTGTATATGCTGACCCCATGGCTTTGAAGGATTTCAAGGAGTTTGCCAGCGGAAGGAAGAGTATAACTCTCGACATCCTAACAGAGATTGCCAGCTTGCCAACTTACCTTTCCTCTAGGGCCAAGCTCGCCCTTGACAACATAGTCATGCTCCACACAACAGAAAGAGGAGGGAGGGCCTATCAACACGCCCTGAACGAACTTCCGGAGTCACTGGAAACACTCATGCTTGTAGCCTTACTAGGTGCTATGACAGCAGGCATCTTCCTGTTTTTCATGCAAGGGAAAGGAATAGGGAAATTGTCAATGGGTTTGATAACCATTGCGGTGGCTAGTGGCTTGCTTTGGGTAGCAGAAATTCAACCCCAGTGGATTGCGGCCTCAATCATACTGGAGTTTTTTCTCATGGTACTGTTGATACCAGAACCAGAAAAACAAAGGACCCCACAAGACAATCAATTGATCTACGTCATATTGGCCATTCTCACCATTATTGGTCTAATAGCAGCCAACGAGATGGGGCTGATAGAAAAAACAAAAACGGATTTTGGGTTTTACCAGGTAAAAACAGAAACCACCATCCTCGATGTGGACTTGAGACCAGCTTCAGCATGGACGCTCTATGCGGTAGCCACCACAATTCTGACTCCCATGCTGAGACACACCATAGAAAACACGTCGGCCAACCTATCTCTAGCAGCCATTGCCAACCAGGCAGCCGTCCTAATGGGGCTTGGAAAAGGATGGCCGCTGCACAGAATGGACCTCGGTGTGCCGCTGTTAGCAATGGGATGCTATTCTCAAGTGAACCCAACAACCTTGACAGCATCCTTAGTCATGCTTTTAGTCCATTATGCAATAATAGGCCCAGGATTGCAGGCAAAAGCCACAAGAGAGGCCCAGAAAAGGACAGCTGCTGGAATCATGAAAAATCCCACAGTGGACGGGATAACAGTAATAGATCTAGAACCAATATCCTATGACCCAAAATTTGAAAAGCAATTAGGGCAGGTCATGCTACTAGTCTTGTGTGCTGGACAACTACTCTTGATGAGAACAACCTGGGCTTTCTGTGAAGTCTTGACTTTGGCCACAGGACCAATCTTGACCTTGTGGGAGGGCAACCCGGGAAGGTTTTGGAACACGACCATAGCTGTATCCACCGCCAACATTTTCAGGGGAAGTTACTTGGCGGGAGCTGGACTGGCTTTTTCACTCATAAAGAATGCACAAACCCCTAGGAGGGGAACTGGGACCACAGGAGAGACACTGGGAGAGAAGTGGAAGAGACAGCTAAACTCATTAGACAGGAAAGAGTTTGAAGAGTATAAAAGAAGTGGAATACTAGAAGTGGACAGGACTGAAGCCAAGTCTGCCCTGAAAGATGGGTCTAAAATCAAGCATGCAGTATCTAGAGGGTCCAGTAAGATCAGATGGATTGTTGAGAGAGGGATGGTAAAGCCAAAAGGGAAAGTTGTAGATCTTGGCTGTGGGAGAGGAGGATGGTCTTATTACATGGCGACGCTCAAGAACGTGACTGAAGTGAAAGGGTATACAAAAGGAGGTCCAGGACATGAAGAACCGATTCCCATGGCTACTTATGGCTGGAATTTGGTCAAACTCCATTCAGGGGTTGACGTGTTCTACAAACCCACAGAGCAAGTGGACACCCTGCTCTGTGATATTGGGGAGTCATCTTCTAATCCAACAATAGAGGAAGGAAGAACATTAAGAGTTTTGAAGATGGTGGAGCCATGGCTCTCTTCAAAACCTGAATTCTGCATCAAAGTCCTTAACCCCTACATGCCAACAGTCATAGAAGAGCTGGAGAAACTGCAGAGAAAACATGGTGGGAACCTTGTCAGATGCCCGCTGTCCAGGAACTCCACCCATGAGATGTATTGGGTGTCAGGAGCGTCGGGAAACATTGTGAGCTCTGTGAACACAACATCAAAGATGTTGTTGAACAGGTTCACAACAAGGCATAGGAAACCCACTTATGAGAAGGACGTAGATCTTGGGGCAGGAACGAGAAGTGTCTCTACTGAAACAGAAAAACCAGACATGACAATCATTGGGAGAAGGCTTCAGCGATTGCAAGAAGAGCACAAAGAAACATGGCATTATGATCAGGAAAACCCATACAGAACCTGGGCGTATCATGGAAGCTATGAAGCTCCTTCGACAGGCTCTGCATCCTCGATGGTGAACGGGGTGGTGAAACTGCTAACAAAACCCTGGGATGTGATTCCAATGGTGACTCAGTTAGCCATGACAGATACAACCCCTTTTGGGCAACAAAGAGTGTTCAAAGAGAAGGTGGATACCAGAACACCGCAACCAAAACCAGGCACACGAATGGTTATGACCACGACAGCCAATTGGCTATGGGCCCTCCTTGGAAAGAAGAAAAATCCCAGACTGTGCACAAGGGAAGAGTTCATCTCAAAAGTTAGATCAAACGCAGCCATAGGCGCAGTCTTTCAGGAAGAACAGGGATGGACATCAGCCAGTGAAGCTGTGAATGACAGCCGGTTTTGGGAACTGGTTGACAAAGAAAGGGCCCTTCACCAGGAAGGGAAATGTGAATCGTGTGTCTATAACATGATGGGAAAACGTGAGAAAAAGTTAGGAGAGTTTGGCAGAGCCAAGGGAAGCCGAGCAATCTGGTACATGTGGCTCGGAGCGCGGTTTCTGGAATTTGAAGCCCTGGGTTTTTTGAATGAAGATCACTGGTTTGGCAGAGAAAATTCATGGAGTGGAGTGGAAGGGGAAGGTCTGCACAGATTGGGATACATCCTGGAGGAGATAGACAAGAAGGATGGAGACCTAATGTATGCTGATGACACAGCAGGCTGGGACACAAGAATCACTGAGGATGACCTTCAAAATGAGGAACTGATCACGGAACAGATGGCTCCCCACCACAAGATCCTAGCCAAAGCCATTTTCAAACTAACCTATCAAAACAAAGTGGTGAAAGTCCTCAGACCCACACCGAGAGGAGCGGTGATGGATATCATATCCAGGAAAGACCAAAGAGGTAGCGGACAAGTTGGAACATATGGTTTGAACACATTCACCAACATGGAAGTTCAACTCATCCGCCAAATGGAAGCTGAAGGAGTCATCACACAAGATGACATGCAGAACCCAAAAGGGTTGAAAGAAAGAGTTGAGAAATGGCTGAGAGAGTGTGGTGTCGACAGGTTAAAGAGGATGGCAATCAGTGGAGACGATTGCGTGGTGAAGCCCCTAGATGAGAGGTTTGGCACTTCCCTCCTCTTCTTGAACGACATGGGAAAGGTGAGGAAAGACATTCCGCAGTGGGAACCATCTAAGGGATGGAAAAACTGGCAAGAGGTGCCTTTTTGCTCCCATCACTTTCACAAGATCTTTATGAAGGATGGCCGCTCACTAGTTGTTCCATGTAGAAACCAGGATGAACTGATAGGGAGAGCCAGAATCTCGCAGGGGGCTGGATGGAGCTTAAGAGAAACAGCCTGCCTGGGCAAAGCTTACGCCCAGATGTGGTCGCTTATGTACTTCCACAGAAGGGATCTGCGTTTAGCCTCCATGGCCATCTGCTCAGCAGTTCCAACGGAATGGTTTCCAACAAGCAGAACAACATGGTCAATCCATGCTCATCACCAATGGATGACCACTGAAGACATGCTCAAAGTGTGGAACAGAGTGTGGATAGAAGACAACCCCAATATGATTGACAAGACTCCAGTCCATTCGTGGGAAGATATACCTTACCTAGGGAAAAGAGAGGATTTGTGGTGTGGATCCCTGATTGGACTTTCGTCTAGAGCCACCTGGGCGAAGAACATTCACACGGCCATAACTCAGGTCAGGAACCTGATCGGAAAAGAGGAATACGTGGATTACATGCCAGTAATGAAAAGATACAGTGCTCCTTCAGAGAGTGAAGGAGTTCTG
>JQ513334_c
ATGAACCAACGAAAAAAGGTGGTTAGACCACCTTTCAATATGCTGAAACGCGAGAGAAACCGCGTCTCAACCCCTCAAGGGTTGGTGAAGAGATTCTCAACCGGACTTTTTTCTGGGAAAGGACCCTTACGGATGGTGCTAGCATTCATCACGTTTTTGCGAGTCCTTTCCATCCCACCAACAGCAGGGATTCTGAAGAGATGGGGACAGTTGAAGAAAAATAAGGCCATCAAGATACTGATTGGATTCAGGAAGGAGATAGGCCGCATGCTGAACATCTTGAACGGGAGAAAAAGGTCAACGATAACATTGTTGTGCTTGATTCCCACCGTAATGGCGTTTCACTTGTCAACAAGAGATGGCGAACCCCTCATGATAGTGGCAAAACATGAAAGGGGGAGACCTCTCTTGTTTAAGACAACAGAGGGGATCAACAAATGCACTCTCATTGCCATGGACTTGGGTGAAATGTGCGAGGACACTGTCACGTATAAATGCCCCCTACTGGTCAATACCGAACCTGAAGACATTGATTGCTGGTGCAACCTCACGTCTACCTGGGTCATGTATGGGACATGCACCCAGAGCGGAGAACGGAGACGAGAGAAGCGCTCAGTAGCTTTGACACCACATTCAGGAATGGGATTGGAAACAAGAGCTGAGACATGGATGTCATCGGAAGGGGCTTGGAAGCATGCTCAGAGAGTAGAGAGCTGGATACTCAGAAACCCAGGATTTGCGCTCTTGGCAGGATTTATGGCTTATATGATTGGGCAAACAGGAATCCAGCGAACTGTCTTCTTTGTCCTAATGATGCTGGTCGCCCCATCCTACGGAATGCGATGCGTAGGAGTAGGAAACAGAGACTTTGTGGAAGGAGTCTCAGGTGGAGCATGGGTCGACCTGGTGCTAGAACATGGAGGATGCGTCACAACCATGGCCCAGGGAAAACCAACCTTGGATTTTGAACTGACTAAGACAACAGCCATGGAAGTGGCTCTGTTAAGAACCTATTGTATTGAAGCCTCAATATCAAACATAACTACGGCAACAAGATGTCCAACACAAGGAGAGCCTTATCTGAAAGAGGAACAGGACCAACAGTACATCTGCCGGAGAGATGTGGTAGACAGAGGATGGGGCAATGGCTGTGGCTTGTTTGGAAAAGGAGGAGTTGTGACATGTGCGAAGTTCTCATGTTCGGAGAAGATAACAGGCAATCTGGTCCAAATTGAGAACCTTGAATACACAGTGGTTGTAACAGTCCACAACGGAGACACCCATGCAGTAGGAAATGACACATCCAATCATGGAGTTACAGCCACGATAACTCCCAGGTCACCATCGGTAGAAGTCGAACTGCCGGACTATGGAGAACTAACACTCGATTGTGAACCCAGGTCTGGAATTGACTTTAATGAAATGATCTTAATGAAAATGAAAAAGAAGACATGGCTCGTGCATAAGCAATGGTTTTTAGATCTGCCTCTTCCATGGGCAGCAGGAGCAGACACATCAGAGGTTCACTGGAATTACAAAGAGAGAATGGTGACATTCAAGGTTCCTCATGCCAAGAGACAGGATGTGACAGTGCTCGGATCTCAGGAAGGAGCCATGCACTCTGCCCTCGCTGGAGCCACAGAAGTGGACTCCGGTGATGGAAACCACATGTTTGCAGGACATCTCAAGTGCAAAGTCCGTATGGAGAAATTGAGAATCAAAGGAATGTCATACACGATGTGTTCAGGAAAGTTTTCAATTGACAAAGAGATGGCAGAAACACAGCATGGGACAACAGTGGTGAAAGTCAAGTATGAAGGTGCTGGAGCTCCGTGCAAAGTCCCCATAGAGATAAGAGATGTAAACAAGGAAAAAGTGGTTGGGCGCGTTATCTCTTCCATCCCTTTGGCTGAGAATACCAACAGTGTAACCAACATAGAATTAGAACCCCCCTTTGGGGACAGCTACATAGTGATAGGTGTTGGAAACAGCGCACTAACACTCCATTGGTTCAGGAAAGGGAGTTCCATTGGCAAGATGTTTGAGTCCACCTACAGAGGTGCAAAACGAGTAGCCATTCTAGGTGAGACAGCTTGGGATTTTGGTTCCGTTGGTGGACTGTTCACATCACTGGGAAAGGCTGTTCACCAGGTTTTTGGAAGTGTGTATACAACCATGTTTGGAGGAGTCTCATGGATGGTTAGAATCTTGATTGGGTTATTAGTGTTGTGGATTGGCACGAATTCAAGGAACACTTCAATGGCGATGACGTGCATAGCTGTTGGAGGAATCACTCTGTTTTTGGGCTTCACAGTTCAAGCGGACATGGGTTGTGTGGTGTCATGGAGTGGGAGAGAGTTGAAGTGTGGAAGCGGAATTTTTGTGGTTGACAACGTGCACACTTGGACAGAACAGTACAAATTCCAACCAGAGTCCCCAGCGAGACTGGCGTCTGCAATATTAAATGCCCACAAAGATGGGGTCTGTGGAATTAGATCAACCACGAGGCTGGAAAATGTCATGTGGAAGCAAATAACCAATGAGCTAAACTATGTCCTCTGGGAAGGAGGACATGATCTCACTGTAGTGGCTGGGGATGTGAAGGGGGTGTTGACCAAAGGCAAGAGAGCACTGACACCCCCAGTGAGTGATCTGAAATATTCATGGAAGACATGGGGAAAAGCAAAAATCTTCACCCCTGAAGCAAGAAACAGCACATTTTTGATAGACGGACCAGACACCTCTGAATGCCCCAATGAACGAAGAGCATGGAATTCTCTTGAGGTGGAAGACTATGGATTTGGCATGTTCACGACCAACATATGGATGAAATTCCGAGAAGGAAGTTCAGAAGTGTGTGACCACAGGTTGATGTCAGCTGCAATTAAAGATCAGAAAGCTGTGCATGCTGACATGGGTTATTGGATAGAGAGCTCAAAAAACCAGACCTGGCAGATAGAGAAAGCATCACTTATTGAAGTGAAAACATGTCTGTGGCCCAAGACCCACACACTGTGGAGCAATGGAGTGCTGGAAAGCCAGATGCTCATTCCAAAATCATATGCGGGCCCTTTTTCACAGCACAATTACCGCCAGGGCTATGCCACGCAAACCGTGGGCCCATGGCACTTAGGCAAACTAGAGATAGACTTTGGAGAATGCCCCGGAACAACAGTCACAATTCAGGAAGATTGTGACCATAGGGGCCCATCTTTGAGGACCACCACTGCATCTGGAAAACTAGTCACGCAATGGTGTTGCCGCTCCTGCACGATGCCCCCCTTAAGGTTCTTGGGAGAAGATGGATGCTGGTATGGGATGGAGATTAGGCCCTTGAGTGAAAAAGAAGAGAACATGGTCAAGTCACAGGTGGCGGCCGGACAGGGCACATCAGAAACTTTTTCTATGGGTCTGTTGTGCCTGACCTTGTTTGTGGAAGAATGCTTGAGGAGAAGGGTCACTAGGAAACACATGATATTAGCTGTGGTAATCACTCTTTGTGCTATCATCCTGGGAGGCCTCACATGGATGGACTTGCTACGAGCCCTCATCATGTTGGGGGACACTATGTCTGGTAGAATAGGAGGACAGACCCACCTAGCCATCATGGCAGTGTTCAAGATGTCACCAGGATACGTGCTGGGTGTGTTTTTAAGGAAACTCACTTCAAGAGAGACAGCACTAATGGTAATAGGAATGGCCATGACAACGACACTTTCAATTCCACATGACCTTATGGAACTCATTGATGGAATATCACTAGGACTAATTTTGCTAAAAATAGTAACACAGTTTGACAACACCCAAGTGGGAACCTTAGCTCTTTCCTTGACTTTCATAAGATCAACAATGTCATTGGTCATGGCTTGGAGGACCATTATGGCTGTGTTGTTTGTGGTCACACTCATTCCTTTGTGCAGGACAAGCTGTCTTCAAAAACAGTCTCATTGGGTAGAAATAACAGCACTCATCCTAGGCGCCCAAGCTCTGCCAGTGTACCTAATGACTCTTATGAAAGGAGCCTCAAGAAGATCTTGGCCTCTTAACGAGGGCATAATGGCTGTGGGTTTGGTTAGTCTCTTAGGGAGCGCTCTTTTAAAGAATGATGTCCCTTTAGCTGGCCCAATGGTGGCAGGAGGCTTACTTCTGGCGGCTTACGTGATGAGTGGCAGCTCAGCAGATCTGTCACTTGAGAAGGCCGCTAATGTGCAGTGGGATGAAATGGCAGACATAACAGGCTCAAGTCCAATCATAGAAGTGAAGCAAGATGAGGATGGCTCTTTCTCCATACGGGACGTCGAGGAAACCAATATGATAACCCTTTTGGTGAAGCTGGCACTGATAACAGTGTCAGGTCTGTACCCCTTGGCAATCCCAGTCACAATGACCTTATGGTACATGTGGCAAGTGAAAACACAAAGATCAGGAGCCCTGTGGGACGTGCCCTCACCCGCTGCCACTCAAAAAGCCGCACTGTCTGAAGGAGTGTACAGGATCATGCAAAGAGGGTTATTCGGGAAAACTCAGGTTGGAGTAGGGATACATATGGAAGGTGTATTTCACACAATGTGGCATGTTACAAGAGGATCAGTGATCTGCCACGAGACTGGGAGATTGGAGCCATCTTGGGCTGACGTCAGGAATGACATGATATCATACGGTGGGGGATGGAGGCTTGGAGACAAATGGGACAAAGAAGAAGACGTTCAGGTCCTCGCTATAGAACCAGGAAAAAATCCCAAACATGTCCAAACGAAACCTGGCCTTTTCAAGACCCTAACTGGAGAAATTGGAGCAGTAACATTAGATTTCAAACCCGGAACGTCTGGTTCTCCCATCATCAACAGGAAAGGAAAAGTCATCGGACTCTATGGAAATGGAGTGGTCACCAAATCAGGTGATTACGTGAGTGCCATAACGCAAGCCGAAAGAATTGGAGAGCCAGATTATGAAGTGGATGAGGATATTTTTCGAAAGAAAAGATTAACTATAATGGACTTACACCCCGGAGCTGGAAAGACAAAAAGAATTCTTCCATCAATAGTGAGAGAAGCCTTAAAAAGGAGGCTGCGAACTTTGATTCTGGCTCCCACGAGAGTGGTGGCGGCCGAGATGGAAGAGGCCCTACGTGGACTGCCAATCCGTTACCAGACCCCAGCTGTGAAATCAGAACACACAGGAAGAGAGATTGTAGACCTTATGTGTCATGCAACCTTCACAACAAGACTTTTGTCATCAACCAGGGTTCCAAATTACAACCTTATAGTGATGGATGAAGCACATTTCACCGATCCTTCCAGTGTCGCGGCTAGAGGATACATTTCGACCAGGGTGGAAATGGGAGAGGCAGCAGCCATCTTCATGACCGCAACCCCTCCCGGAGCGACAGATCCCTTTCCCCAGAGCAACAGCCCAATAGAAGACATTGAGAGAGAGATTCCGGAAAGGTCATGGAACACAGGGTTCGACTGGATAACAGACTACCAAGGGAAAACTGTGTGGTTTGTTCCCAGCATAAAAGCTGGAAATGACATTGCAAATTGTTTGAGAAAGTCGGGAAAGAAAGTTATCCAGTTGAGTAGGAAAACCTTTGATACAGAATATCCAAAAACGAAACTCACGGATTGGGACTTTGTGGTCACTACAGACATATCTGAAATGGGGGCTAATTTTAGAGCTGGGAGAGTGATAGACCCTAGAAGATGCCTCAAGCCAGTTATCCTAACAGATGGGCCAGAGAGAGTCATTTTAGCAGGTCCTATTCCAGTGACTCCAGCAAGCGCTGCTCAGAGAAGAGGGCGAATAGGAAGGAACCCAGCACAAGAAGACGACCAATACGTTTTCTCCGGAGACCCACTAAAAAATGATGAAGATCATGCCCACTGGACAGAAGCAAAGATGCTGCTTGACAATATCTACACCCCAGAAGGGATCATTCCAACATTGTTTGGACCGGAAAGGGAAAAAACCCAAGCCATTGATGGAGAGTTTCGCCTCAGAGGGGAACAAAGGAAGACTTTTGTGGAATTAATGAGGAGAGGAGACCTTCCGGTGTGGCTGAGCTATAAGGTAGCATCTGCTGGCATTTCTTACAAAGATCGGGAATGGTGCTTCACTGGGGAAAGAAATAACCAAATTTTAGAAGAAAACATGGAGGTTGAAATTTGGACTAGAGAGGGAGAAAAGAAAAAACTGAGGCCAAGATGGTTAGATGCACGTGTATATGCTGACCCCATGGCTTTGAAGGATTTCAAGGAGTTTGCCAGCGGAAGGAAGAGTATAACTCTCGACATCCTAACAGAGATTGCCAGCTTGCCAACTTACCTTTCCTCTAGGGCCAAGCTCGCCCTTGACAACATAGTCATGCTCCACACAACAGAAAGAGGAGGGAGGGCCTATCAACACGCCCTGAACGAACTTCCGGAGTCACTCGAAACACTCATGCTTGTAGCCTTACTAGGTGCTATGACAGCAGGCATCTTCCTGTTTTTCATGCAAGGGAAAGGAATAGGGAAATTGTCAATGGGTTTGATAACCATTGCGGTGGCTAGTGGCTTGCTTTGGGTAGCAGAAATTCAACCCCAGTGGATTGCGGCCTCAATCATACTGGAGTTTTTTCTCATGGTACTGTTGATACCAGAACCAGAAAAACAAAGGACCCCACAAGACAATCAATTGATCTACGTCATATTGGCCATTCTCACCATTATTGGTCTAATAGCAGCCAACGAGATGGGGCTGATAGAAAAAACAAAAACGGATTTTGGGTTTTACCAGGTAAAAACAGAAACCACCATCCTCGATGTGGACTTGAGACCAGCTTCAGCATGGACGCTCTATGCGGTAGCCACCACAATTCTGACTCCCATGCTGAGACACACCATAGAAAACACGTCGGCCAACCTATCTCTAGCAGCCATTGCCAACCAGGCAGCCGTCCTAATGGGGCTTGGAAAAGGATGGCCGCTGCACAGAATGGACCTCGGTGTGCCGCTGTTAGCAATGGGATGCTATTCTCAAGTGAACCCAACAACCTTGACAGCATCCTTAGTCATGCTTTTAGTCCATTATGCAATAATAGGCCCAGGATTGCAGGCAAAAGCCACAAGAGAGGCCCAGAAAAGGACAGCTGCTGGAATCATGAAAAATCCCACAGTCGACGGGATAACAGTAATAGATCTAGAACCAATATCCTATGACCCAAAATTTGAAAAGCAATTAGGGCAGGTCATGCTACTAGTCTTGTGTGCTGGACAACTACTCTTGATGAGAACAACCTGGGCTTTCTGTGAAGTCTTGACTTTGGCCACAGGACCAATCTTGACCTTGTGGGAGGGCAACCCGGGAAGGTTTTGGAACACGACCATAGCTGTATCCACCGCCAACATTTTCAGGGGAAGTTACTTGGCGGGAGCTGGACTGGCTTTTTCACTCATAAAGAATGCACAAACCCCTAGGAGGGGAACTGGGACCACAGGAGAGACACTGGGAGAGAAGTGGAAGAGACAGCTAAACTCATTAGACAGGAAAGAGTTTGAAGAGTATAAAAGAAGTGGAATACTAGAAGTGGACAGGACTGAAGCCAAGTCTGCCCTGAAAGATGGGTCTAAAATCAAGCATGCAGTATCTAGAGGGTCCAGTAAGATCAGATGGATTGTTGAGAGAGGGATGGTAAAGCCAAAAGGGAAAGTTGTAGATCTTGGCTGTGGGAGAGGAGGATGGTCTTATTACATGGCGACGCTCAAGAACGTGACTGAAGTGAAAGGGTATACAAAAGGAGGTCCAGGACATGAAGAACCGATTCCCATGGCTACTTATGGCTGGAATTTGGTCAAACTCCATTCAGGGGTTGACGTCTTCTACAAACCCACAGAGCAAGTGGACACCCTGCTCTGCGATATTGGGGAGTCATCTTCTAATCCAACAATAGAGGAAGGAAGAACATTAAGAGTTTTGAAGATGGTGGAGCCATGGCTCTCTTCAAAACCTGAATTCTGCATCAAAGTCCTTAACCCCTACATGCCAACAGTCATAGAAGAGCTGGAGAAACTGCAGAGAAAACATGGTGGGAACCTTGTCAGATGCCCGCTGTCCAGGAACTCCACCCATGAGATGTATTGGGTGTCAGGAGCGTCGGGAAACATTGTGAGCTCTGTGAACACAACATCAAAGATGTTGTTGAACAGATTCACAACAAGGCATAGGAAACCCACTTATGAGAAGGACGTAGATCTTGGGGCAGGAACGAGAAGTGTCTCTACTGAAACAGAAAAACCAGACATGACAATCATTGGGAGAAGGCTTCAGCGATTGCAAGAAGAGCACAAAGAAACATGGCATTATGATCAGGAAAACCCATACAGAACCTGGGCGTATCATGGAAGCTATGAAGCTCCTTCGACAGGCTCTGCATCCTCGATGGTGAACGGGGTGGTGAAACTGCTAACAAAACCCTGGGATGTGATTCCAATGGTGACTCAGTTAGCCATGACAGATACAACCCCTTTTGGGCAACAAAGAGTGTTCAAAGAGAAGGTGGATACCAGAACACCGCAACCAAAACCAGGCACACGAATGGTTATGACCACGACAGCCAATTGGCTATGGGCCCTCCTTGGAAAGAAGAAAAATCCCAGACTGTGCACAAGGGAAGAGTTCATCTCAAAAGTCAGATCAAACGCAGCCATAGGCGCAGTCTTTCAGGAAGAACAGGGATGGACATCAGCCAGTGAAGCTGTGAATGACAGCCGGTTTTGGGAACTGGTTGACAAAGAAAGGGCCCTTCACCAGGAAGGGAAATGTGAATCGTGTGTCTATAACATGATGGGAAAACGTGAGAAAAAGTTAGGAGAGTTTGGCAGAGCCAAGGGAAGCCGAGCAATCTGGTACATGTGGCTCGGAGCGCGGTTTCTGGAATTTGAAGCCCTGGGTTTTTTGAATGAAGATCACTGGTTTGGCAGAGAAAATTCATGGAGTGGAGTGGAAGGGGAAGGTCTGCACAGATTGGGATACATCCTGGAGGAGATAGACAAGAAGGATGGAGACCTAATGTATGCTGATGACACAGCAGGCTGGGACACAAGAATCACTGAGGATGACCTTCAAAATGAGGAACTGATCACGGAACAGATGGCTCCCCACCACAAGATCCTAGCCAAAGCCATTTTCAAACTAACCTATCAAAACAAAGTGGTGAAAGTCCTCAGACCCACACCGAGAGGAGCGGTAATGGATATCATATCCAGGAAAGACCAAAGAGGTAGCGGACAAGTTGGAACATATGGTTTGAACACATTCACCAACATGGAAGTTCAACTCATCCGCCAAATGGAAGCTGAAGGAGTCATCACACAAGATGACATGCAGAACCCAAAAGGGTTGAAAGAAAGAGTTGAGAAATGGCTGAGAGAGTGTGGTGTCGACAGGTTAAAGAGGATGGCAATCAGTGGAGACGATTGCGTGGTGAAGCCCCTAGATGAGAGGTTTGGCACTTCACTCCTCTTCTTGAACGACATGGGAAAGGTGAGGAAAGACATTCCGCAGTGGGAACCATCTAAGGGATGGAAAAACTGGCAAGAGGTGCCTTTTTGCTCCCATCACTTTCACAAGATCTTTATGAAGGATGGCCGCTCACTAGTTGTTCCATGTAGAAACCAGGATGAACTGATAGGGAGAGCCAGAATCTCGCAGGGGGCTGGATGGAGCTTAAGAGAAACAGCCTGCCTGGGCAAAGCTTACGCGCAGATGTGGTCGCTTATGTACTTCCACAGAAGGGATCTGCGTTTAGCCTCCATGGCCATCTGCTCAGCAGTTCCAACGGAATGGTTTCCAACAAGCAGAACAACATGGTCAATCCATGCTCATCACCAATGGATGACCACTGAAGACATGCTCAAAGTGTGGAACAGAGTGTGGATAGAAGACAACCCCAATATGATTGACAAGACTCCAGTCCATTCGTGGGAAGATATTCCTTACCTAGGGAAAAGAGAGGATTTGTGGTGTGGATCCCTGATTGGACTTTCGTCTAGAGCCACCTGGGCGAAGAACATTCACACGGCCATAACTCAGGTCAGGAACCTGATCGGAAAAGAGGAATACGTCGATTACATGCCAGTAATGAAAAGATACAGTGCTCCTTCAGAGAGTGAAGGAGTTCTG
>JQ513333_c
ATGAACCAACGAAAAAAGGTGGTTAGACCACCTTTCAATATGCTGAAACGCGAGAGAAACCGCGTCTCAACCCCTCAAGGGTTGGTGAAGAGATTCTCAACCGGACTTTTTTCTGGGAAAGGACCCTTACGGATGGTGCTAGCATTCATCACGTTTTTGCGAGTCCTTTCCATCCCACCAACAGCAGGGATTCTGAAGAGATGGGGACAGTTGAAGAAAAATAAGGCCATCAAGATACTGATTGGATTCAGGAAGGAGATAGGCCGCATGCTGAACATCTTGAACGGGAGAAAAAGGTCAACGATAACATTGTTGTGCTTGATTCCCACCGTAATGGCGTTTCACTTGTCAACAAGAGATGGCGAACCCCTCATGATAGTGGCAAAACATGAAAGGGGGAGACCTCTCTTGTTTAAGACAACAGAGGGGATCAACAAATGCACTCTCATTGCCATGGACTTGGGTGAAATGTGTGAGGACACTGTCACGTATAAATGCCCCCTACTGGTCAATACCGAACCTGAAGACATTGATTGCTGGTGCAACCTAACGTCCACCTGGGTCATGTATGGGACGTGCACCCAGAGCGGAGAACGGAGACGAGAGAAGCGCTCAGTAGCTTTAACACCACATTCAGGAATGGGATTGGAAACAAGAGCTGAGACATGGATGTCATCGGAAGGGGCTTGGAAGCATGCTCAGAGAGTAGAGAGCTGGATACTCAGAAACCCAGGATTTGCACTTTTGGCAGGATTTATGGCTTATATGATTGGGCAAACAGGGATCCAGCGAACTGTCTTCTTTGTCCTAATGATGCTGGTCGCCCCATCCTACGGAATGCGATGCGTAGGAGTAGGAAACAGAGACTTTGTGGAAGGAGTCTCAGGTGGAGCATGGGTCGACCTGGTCCTAGAACATGGAGGATGCGTCACAACCATGGCCCAGGGAAAACCAACCTTGGATTTTGAACTGACCAAGACAACAGCCAAGGAAGTGGCTCTGTTAAGAACCTATTGCATTGAAGCCTTAATATCAAACATAACTACGGCAACAAGATGTCCAACGCAAGGAGAGCCTTATCTGAAAGAGGAACAGGACCAACAGTACATTTGCCGTAGAGATGTGGTAGATAGAGGATGGGGCAATGGCTGTGGCTTGTTTGGAAAAGGAGGAGTTGTGACATGTGCGAAGTTCTCATGTTCGGGGAAGATAACAGGCAATCTGGTCCAAATTGAGAACCTTGAATACACAGTGGTTGTGACAGTCCACAATGGAGACACCCATGCAGTAGGAAATGACACATCCAATCATGGGGTTACAGCCACGATAACTCCCAGGTCACCATCGGTTGAAGTCAAACTGCCGGACTATGGAGAACTAACACTCGATTGTGAACCCAGGTCTGGAATTGACTTCAATGAGATGATCCTAATGAAAATGAAAAAGAAAACATGGCTCGTGCATAAGCAATGGTTTTTGGATCTGCCTCTTCCATGGACGACAGGAGCAGATACATCAGAGGTTCACTGGAATTACAAAGAGAGAATGGTGACATTTAAGGTTCCTCATGCCAAGAGACAGGATGTGACAGTGCTGGGATCTCAGGAAGGAGCCATGCATTCTGCCCTCGCTGGAGCCACAGAAGTGGACTCCGGTGATGGAAATCACATGTTTGCAGGACATCTCAAGTGCAAAGTCCGCATGGAGAAATTGAGAATCAAGGGAATGTCATACACGATGTGTTCAGGAAAGTTTTCAATTGACAAAGAGATGGCAGAAACACAGCATGGGACAACAGTGGTGAAAGTCAAGTATGAAGGTGCTGGAGCTCCGTGTAAAGTCCCCATAGAGATAAGAGATGTAAACAAGGAAAAAGTGGTTGGGCGCGTTATCTCAGCCACCCCTTTGGCTGAGAACACCAATAGTGTAACCAACATAGAATTAGAACCCCCCTTTGGGGACAGCTACATAGTGATAGGTGTTGGAAACAGCGCACTAACACTCCATTGGTTCAGGAAAGGGAGTTCCATTGGCAAGATGTTTGAGTCCACATACAGAGGTGCAAAACGCATGGCCATCCTAGGTGAAACAGCTTGGGATTTTGGTTCCGTTGGTGGACTGTTCACATCATTGGGAAAGGCTGTGCACCAGGTTTTTGGAAGTGTGTATACAACCATGTTTGGAGGAGTCTCATGGATGATTAGAATCCTAATTGGGTTCTTAGTGTTGTGGATTGGCACGAACTCAAGGAACACTTCAATGGCCATGACGTGCATAGCTGTTGGAGGAATCACTCTGTTTTTGGGCTTCACGGTTCAAGCGGACATGGGTTGTGTGGTGTCATGGAGTGGGAGAGAATTGAAGTGCGGAAGCGGAATTTTTGTGGTTGACAACGTGCACACTTGGACAGAACAGTACAAATTCCAACCAGAGTCCCCAGCGAGACTAGCGTCTGCAATATTAAATGCCCACAAAGATGGGGTCTGTGGAATTAGATCAACCACCAGGCTGGAAAATGTTATGTGGAAGCAAATAACCAATGAGCTAAACTATGTTCTCTGGGAAGGAGGACATGATCTCACTGTAGTGGCTGGGGATGTGAAAGGGGTGTTGACCAAGGGCAAGAGAGCACTCACACCCCCAGCGAGTGATCTGAAATATTCATGGAAGACATGGGGGAAAGCAAAAATCTTCACCCCTGAAGCAAGAAACAGCACATTTTTAATAGACGGACCAGACACCTCTGAATGCCCCAATGAACGAAGAGCATGGAATTCTTTTGAGGTGGAAGACTATGGATTTGGCATGTTCACGACCAACATATGGATGAAATTCCGAGAAGGAAGTTCAGAAGTGTGTGACCACAGGTTAATGTCAGCTGCAATTAAAGACCAGAAAGCTGTGCATGCTGACATGGGTTATTGGATAGAGAGCTCAAAAAACCAGACCTGGCAGATAGAGAGAGCATCTCTTATTGAAGTGAAAACATGTCTGTGGCCCAAGACCCATACACTGTGGAGCAATGGAGTGCTGGAAAGCCAGATGCTTATTCCAAAATCATATGCAGGCCCTTTTTCACAGCACAATTACCGCCAGGGCTATGCTACGCAAACCGTGGGTCCATGGCACTTAGGCAAACTAGAGATAGACTTTGGAGAATGCCCCGGAACAACAGTCACAATTCAGGAGAATTGTGACCATAGAGGCCCATCTTTGAGGACCACCACTGCATCTGGAAAACTAGTCACGCAATGGTGTTGCCGCTCCTGCACGATGCCCCCCTTAAGGTTCTTAGGAGAAGATGGGTGCTGGTATGGGATGGAGATTAGGCCCTTGAGTGAAAAAGAAGAGAACATGGTCAAATCACAGGTGACGGCCGGACAGGGGACATCGGAAACTTTTTCAATGGGTCTGTTGTGCCTGACCTTGTTTGTGGAAGAATGCTTGAGGAGAAGAGTCACCAGGAAACACATGATATTAGCTGTGGTAATCACTCTTTGTGCTATCATCCTGGGGGGCCTCACATGGATGGACTTGCTACGAGCCCTCATCATGTTGGGGGACACTATGTCTGGTAGAATAGGAGGACAGACCCACCTAGCCATCATGGCAGTGTTCAAGATGTCACCGGGATACGTGCTGGGTGTGTTTTTAAGGAAACTCACTTCAAGAGAGACAGCACTAATGGTAATAGGAATGGCCATGACAACAACACTTTCAATTCCACATGACCTCATGGAACTCATTGATGGAATATCACTAGGACTAATTTTGCTAAAAATAGTAACACAGTTTGACAACACCCAAGTGGGAACCTTAGCTCTTTCCTTGACTTTCATAAGATCAACAATGTCATTGGTCATGGCTTGGAGGACCATTATGGCTGTGTTGTTTGTGGTCACACTCATTCCTTTGTGCAGGACAAGCTGTCTTCAAAAACAGTCTCATTGGGTAGAAATAACAGCACTCATCCTAGGAGCCCAAGCTCTGCCAGTGTACCTAATGACTCTTATGAAAGGAGCCTCAAGAAGATCTTGGCCTCTAAACGAAGGCATAATGGCTGTGGGTTTGGTTAGTCTCTTAGGAAGCGCTCTTTTAAAGAATGATGTCCCTTTAGCTGGCCCAATGGTGGCAGGAGGCTTACTTCTGGCGGCTTACGTAATGAGTGGCAGCTCAGCAGATCTGTCACTAGAGAAGGCCGCTAATGTCCAGTGGGATGAAATGGCAGACATAACAGGCTCAAGTCCAATCATAGAAGTGAAGCAAGATGAGGATGGCTCTTTCTCCATACGGGACGTCGAGGAAACCAATATGATAACCCTTTTGGTGAAACTGGCACTGATAACGGTGTCAGGTCTCTACCCCTTGGCAATTCCAATCACAATGACCTTATGGTACATGTGGCAAGTGAAAACACAAAGATCAGGAGCCCTGTGGGACGTCCCTTCACCCGCCGCCACTCAAAAAGCCGCACTGTCTGAAGGAGTGTACAGGATCATGCAAAGAGGGTTATTCGGGAAAACTCAGGTTGGAGTAGGGATACACATGGAAGGTGTATTTCACACAATGTGGCATGTTACAAGAGGATCGGTGATCTGCCACGAGACTGGGAGATTGGAGCCATCTTGGGCTGATGTCAGGAATGACATGATATCATACGGTGGGGGATGGAGGCTTGGAGATAAATGGGACAAAGAAGAAGACGTTCAGGTCCTCGCTATAGAACCAGGGAAAAATCCCAAACATGTCCAAACGAAACCTGGCCTATTCAAGACCCTAACTGGAGAAATTGGAGCAGTAACATTAGATTTCAAACCCGGAACGTCTGGTTCTCCCATTATCAACAGGAAAGGAAAAGTCATCGGACTCTATGGAAATGGAGTGGTCACCAAATCAGGTGATTACGTCAGTGCCATAACACAAGCCGAAAGAATTGGAGAGCCAGATTATGAAGTGGATGAGGACATTTTTCGAAAGAAAAGACTAACTATAATGGACTTACACCCCGGAGCCGGAAAGACAAAAAGAATTCTTCCATCAATAGTGAGAGAAGCCTTAAAAAGGAGGCTGCGAACTTTGATTTTGGCTCCCACGAGAGTGGTGGCGGCCGAGATGGAAGAGGCCCTACGTGGACTGCCAATCCGTTACCAAACCCCAGCTGTAAAATCAGAACACACAGGAAGAGAGATTGTAGACCTCATGTGCCATGCAACCTTCACAACAAGGCTTTTGTCATCAACCAGAGTTCCAAACTACAACCTTATAGTAATGGATGAAGCACATTTCACCGATCCTTCCAGTGTGGCGGCTAGAGGATACATTTCGACCAGGGTGGAAATGGGAGAGGCAGCAGCCATCTTCATGACCGCAACCCCTCCCGGAGCGACAGATCCCTTTCCCCAGAGCAACAGCCCAATAGAAGACATCGAGAGAGAGATTCCGGAAAGGTCATGGAACACAGGGTTCGACTGGATAACAGACTACCAAGGGAAAACTGTGTGGTTTGTTCCCAGCATAAAAGCTGGAAATGACATTGCAAATTGTTTGAGAAAGTCGGGAAAGAAAGTTATCCAGTTGAGTAGGAAAACCTTTGATACAGAATATCCAAAAACGAAACTCACGGACTGGGACTTTGTGGTCACTACAGACATATCTGAAATGGGGGCTAACTTTAGAGCTGGGAGAGTGATAGACCCTAGAAGATGCCTCAAGCCAGTTATCCTAACAGATGGGCCAGAGAGAGTCATCTTAGCAGGTCCTATTCCAGTGACTCCAGCAAGCGCTGCTCAGAGAAGAGGGCGAATAGGAAGGAACCCAGCACAAGAAGACGACCAATACGTCTTCTCCGGAGACCCACTAAAAAATGATGAAGACCATGCCCACTGGACAGAAGCAAAGATGCTGCTTGACAATATCTACACCCCAGAAGGGATCATTCCAACATTGTTTGGTCCGGAAAGGGAAAAAACCCAAGCTATTGATGGAGAGTTTCGCCTCAGAGGGGAACAAAGGAAGACTTTTGTGGAATTAATGAGGAGAGGAGACCTTCCGGTGTGGCTGAGTTATAAGGTAGCTTCTGCTGGCATTTCTTACAAAGATCGGGAATGGTGCTTTACAGGGGAAAGAAATAACCAAATTTTAGAAGAAAACATGGAGGTTGAAATTTGGACTAGAGAGGGAGAAAAGAAAAAACTGAGGCCAAAATGGTTAGATGCACGTGTATACGCTGACCCCATGGCTTTGAAGGATTTCAAGGAGTTTGCCAGTGGAAGGAAGAGTATAACTCTCGACATCCTAACAGAGATCGCCAGTTTGCCAACTTACCTTTCCTCTAGGGCCAAGCTCGCGCTTGACAACATAGTTATGCTCCACACAACAGAAAGAGGAGGGAGGGCCTATCAACATGCCCTGAACGAACTTCCGGAGTCACTGGAAACACTCATGCTTGTAGCCTTACTAGGAGCTATGACAGCAGGTATCTTCCTGTTTTTCATGCAAGGGAAAGGAATAGGGAAATTGTCAATGGGTTTGATAACCATTGCGGTGGCTAGTGGCTTGCTCTGGGTAGCAGAAATTCAACCCCAGTGGATAGCGGCCTCAATCATACTGGAGTTTTTTCTCATGGTACTGTTGATACCAGAACCAGAAAAACAAAGGACCCCACAAGACAATCAATTGATCTACGTCATATTGACCATTCTCACCATTATTGGTCTAATAGCAGCCAACGAGATGGGGCTGATAGAAAAAACAAAAACGGATTTTGGGTTTTACCAGGTAAAAACAGAAACCACCATCCTCGATGTGGACCTGAGACCAGCTTCAGCATGGACGCTCTATGCGGTAGCCACCACAATTCTGACTCCCATGCTGAGACACACCATAGAAAATACGTCGGCCAACCTATCTTTAGCAGCCATCGCCAACCAGGCAGCCGTCCTAATGGGGCTTGGAAAAGGATGGCCACTCCACAGAATGGACCTCGGTGTGCCGCTGTTAGCAATGGGATGCTATTCTCAAGTGAACCCAACAACCTTGACAGCATCCTTAGTCATGCTTTTAGTCCATTATGCAATAATAGGCCCAGGATTGCAGGCAAAAGCCACAAGAGAGGCCCAGAAAAGGACAGCTGCTGGAATCATGAAAAATCCCACAGTGGACGGGATAACAGTGATAGATCTAGAACCAATATCCTATGACCCAAAATTTGAAAAGCAATTAGGGCAGGTCATGTTACTCGTCTTGTGTGCTGGACAACTACTCTTGATGAGAACAACATGGGCTTTCTGTGAAGTTTTGACTTTGGCCACAGGACCAATCTTGACCTTGTGGGAGGGCAACCCGGGAAGGTTTTGGAACACGACCATAGCCGTATCTACCGCCAACATTTTCAGGGGAAGTTATTTGGCAGGAGCTGGACTGGCTTTTTCACTCATAAAGAATGCACAAACCCCCAGGAGGGGAACTGGGACCACAGGAGAGACACTGGGAGAGAAGTGGAAGAGACAGCTAAACTCATTAGACAGAAAAGAGTTTGAAGAGTATAAAAGAAGTGGAATACTAGAAGTGGACAGGACTGAAGCCAAGTCTGCCCTGAAAGATGGGTCCAAAATCAAGCATGCAGTATCTAGAGGGTCCAGTAAGATCAGATGGATTGTTGAGAGAGGGATGGTAAAGCCAAAAGGGAAAGTTGTAGATCTTGGCTGTGGGAGAGGAGGATGGTCTTATTACATGGCGACACTCAAGAACGTGACTGAAGTGAAAGGGTATACAAAAGGAGGTCCAGGACATGAAGAACCGATTCCCATGGCTACGTATGGCTGGAATTTGGTCAAACTCCATTCAGGGGTTGACGTGTTCTACAAACCCACAGAGCAAGTGGACACCCTGCTCTGTGATATTGGGGAGTCATCTTCTAATCCAACAATAGAGGAAGGAAGAACATTAAGAGTTTTGAAGATGGTGGAGCCATGGCTCTCTTCAAAACCTGAATTCTGCATCAAAGTCCTTAACCCCTACATGCCAACAGTCATAGAAGAGCTGGAGAAACTGCAGAGAAAACATGGTGGGAACCTTGTCAGATGCCCGCTGTCCAGGAACTCCACCCATGAGATGTATTGGGTGTCAGGAGCGTCGGGAAACATTGTGAGCTCTGTGAACACAACATCAAAGATGTTATTGAACAGGTTCACAACAAGGCATAGGAAACCCACTTATGAGAAGGACGTAGATCTCGGGGCAGGAACGAGAAGTGTCTCCACTGAAACAGAAAAACCAGACATGACAATCATTGGGAGAAGGCTTCAGCGATTGCAAGAAGAGCACAAAGAAACATGGCATTATGATCAGGAAAACCCATACAGAACCTGGGCGTATCATGGAAGCTATGAAGCTCCTTCGACAGGCTCTGCGTCCTCCATGGTGAACGGGGTGGTGAAACTGCTAACAAAACCCTGGGATGTGATTCCAATGGTGACTCAGTTAGCCATGACAGATACAACCCCTTTTGGGCAACAAAGAGTGTTCAAAGAGAAGGTCGATACCAGAACACCGCAACCAAAACCAGGCACACGAATGGTTATGACCACGACAGCCAATTGGCTATGGGCCCTCCTTGGAAAGAAGAAAAATCCCAGACTGTGCACAAGGGAAGAGTTCATCTCAAAAGTTAGATCAAACGCAGCCATAGGCGCAGTCTTTCAAGAGGAACAGGGATGGACATCAGCCAGTGAAGCTGTGAATGACAGCCGGTTTTGGGAACTGGTGGACAAAGAAAGGGCCCTTCACCAAGAAGGGAAATGTGAATCGTGTGTCTATAACATGATGGGAAAACGTGAGAAAAAGTTAGGAGAGTTTGGCAGAGCCAAGGGAAGCCGAGCAATCTGGTATATGTGGCTGGGAGCGCGGTTTCTGGAATTTGAAGCCCTCGGTTTTTTGAATGAAGATCACTGGTTTGGCAGAGAAAACTCATGGAGTGGAGTGGAAGGGGAAGGTCTGCACAGATTGGGATACATCCTGGAGGAGATAGACAAAAAGGATGGAGACCTAATGTACGCTGATGACACAGCAGGCTGGGACACAAGAATCACTGAGGATGATCTTCAAAATGAGGAACTGATCACGGAACAGATGGCTCCCCACCACAAGATCCTAGCCAAAGCCATTTTCAAACTAACCTATCAAAACAAAGTGGTGAAAGTCCTCAGACCCACACCGAGAGGAGCGGTGATGGATATCATATCCAGGAAAGACCAGAGAGGTAGTGGACAAGTTGGAACATATGGTTTGAACACATTCACCAACATGGAAGTTCAACTCATCCGCCAAATGGAAGCAGAAGGAGTCATCACCCAAGATGACATGCAGAACCCAAAAGGGTTGAAAGAAAGAGTTGAGAAATGGCTGAGAGAGTGTGGTGTCGACAGGTTAAAGAGGATGGCTATTAGTGGAGACGATTGCGTGGTGAAACCCCTAGATGAGAGGTTTGGCACTTCCCTCCTCTTCTTGAACGACATGGGAAAGGTGAGGAAAGATATTCCGCAGTGGGAACCATCTAAGGGATGGAAAAACTGGCAAGAGGTTCCTTTTTGCTCCCACCACTTTCACAAGATCTTTATGAAGGATGGCCGCTCACTAGTTGTTCCATGTAGGAACCAGGATGAACTGATAGGGAGAGCCAGAATCTCGCAGGGGGCTGGATGGAGCTTAAGGGAAACAGCCTGCCTAGGCAAAGCTTACGCCCAGATGTGGTCGCTTATGTACTTCCACAGAAGGGATCTGCGTTTAGCCTCCATGGCCATATGCTCAGCAGTTCCAACGGAATGGTTTCCAACAAGCAGAACAACATGGTCAATCCATGCTCATCACCAATGGATGACCACTGAAGACATGCTCAAGGTGTGGAACAGAGTGTGGATAGAAGACAACCCCAATATGATTGACAAGACTCCAGTCCATTCGTGGGAAGACATACCTTACCTAGGGAAAAGAGAGGATTTGTGGTGTGGATCCCTGATTGGACTTTCTTCTAGAGCCACCTGGGCGAAGAACATTCACACGGCCATAACTCAGGTCAGAAATCTGATCGGAAAAGAGGAATACGTGGATTACATGCCAGTAATGAAAAGATACAGTGCTCCTTCAGAGAGTGAAGGAGTTCTG
>JQ513332_c
ATGAACCAACGAAAAAAGGTGGTTAGACCACCTTTCAATATGCTGAAACGCGAGAGAAACCGCGTATCAACCCCTCAAGGGTTGGTGAAGAGATTCTCAACCGGACTTTTTTCTGGGAAAGGACCCTTACGGATGGTGCTAGCATTCATCACGTTTTTGCGAGTTCTTTCCATCCCACCAACAGCAGGGATTCTGAAGAGATGGGGACAGTTGAAGAAAAATAAGGCCATCAAGATACTGATTGGATTCAGGAAGGAGATAGGCCGCATGCTGAACATCTTGAACGGGAGAAAAAGGTCAACGATAACATTGTTGTGCTTGATTCCCACCGTAATGGCGTTTCACTTGTCAACAAGAGATGGCGAACCCCTCATGATAGTGGCAAAACATGAAAGGGGGAGACCTCTCTTGTTTAAGACAACAGAGGGGATCAACAAATGCACTCTCATTGCCATGGACTTGGGTGAAATGTGTGAGGACACTGTGACGTATAAATGCCCCCTACTGGTGAATACCGAACCTGAAGACATTGATTGCTGGTGCAACCTTACGTCCACCTGGGTGATGTATGGGACGTGCACCCAGAGCGGAGAACGGAGACGAGAGAAGCGCTCAGTAGCTTTAACACCACATTCAGGAATGGGATTGGAAACAAGAGCTGAGACATGGATGTCATCGGAAGGGGCTTGGAAGCATGCTCAGAGAGTAGAGAGCTGGATACTCAGAAACCCAGGATTTGCACTTTTGGCAGGATTTATGGCTTATATGATTGGGCAAACAGGGATCCAGCGAACTGTCTTCTTTGTCCTAATGATGCTGGTCGCCCCATCCTACGGAATGCGATGCGTAGGAGTAGGAAACAGAGACTTTGTGGAAGGAGTCTCAGGTGGAGCATGGGTCGACCTGGTCCTAGAACATGGAGGATGCGTGACAACCATGGCCCAGGGAAAACCAACCTTGGATTTTGAACTGACCAAGACAACAGCCAAGGAAGTGGCTCTGTTAAGAACCTATTGCATTGAAGCCTTAATATCAAACATAACTACGGCAACAAGATGTCCAACGCAAGGAGAGCCTTATCTGAAAGAGGAACAGGACCAACAGTACATTTGCCGTAGAGATGTGGTAGATAGAGGATGGGGCAATGGCTGTGGCTTGTTTGGAAAAGGAGGAGTTGTGACATGTGCGAAGTTCTCATGTTCGGGGAAGATAACAGGCAATCTGGTCCAAATTGAGAACCTTGAATACACAGTGGTTGTGACAGTCCACAATGGAGACACCCATGCAGTAGGAAATGACACATCCAATCATGGGGTTACAGCCACGATAACTCCCAGGTCACCATCGGTTGAAGTCAAACTGCCGGACTATGGAGAACTAACACTCGATTGTGAACCCAGGTCTGGAATTGACTTCAATGAGATGATCCTAATGAAAATGAAAAAGAAAACATGGCTCGTGCATAAGCAATGGTTTTTGGATCTGCCTCTTCCATGGACGACAGGAGCAGATACATCAGAGGTTCACTGGAATTACAAAGAGAGAATGGTGACATTTAAGGTTCCTCATGCCAAGAGACAGGATGTGACAGTGCTGGGATCTCAGGAAGGAGCCATGCATTCTGCCCTCGCTGGAGCCACAGAAGTGGACTCCGGTGATGGAAATCACATGTTTGCAGGACATCTCAAGTGCAAAGTCCGCATGGAGAAATTGAGAATCAAGGGAATGTCATACACGATGTGTTCAGGAAAGTTTTCAATTGACAAAGAGATGGCAGAAACACAGCATGGGACAACAGTGGTGAAAGTCAAGTATGAAGGTGCTGGAGCTCCGTGTAAAGTCCCCATAGAGATAAGAGATGTAAACAAGGAAAAAGTGGTTGGGCGCGTTATCTCAGCCACCCCTTTGGCTGAGAACACCAATAGTGTAACCAACATAGAATTAGAACCCCCCTTTGGGGACAGCTACATAGTGATAGGTGTCGGAAACAGCGCACTAACACTCCATTGGTTCAGGAAAGGGAGTTCCATTGGCAAGATGTTTGAGTCCACATACAGAGGTGCAAAACGCATGGCCATCCTAGGTGAAACAGCTTGGGATTTTGGTTCCGTAGGTGGACTGTTCACATCATTGGGAAAGGCTGTGCACCAGGTTTTTGGAAGTGTGTATACAACCATGTTTGGAGGAGTCTCATGGATGATTAGAATCCTAATTGGGTTCTTAGTCTTGTGGATTGGCACGAACTCAAGGAACACTTCAATGGCCATGACGTGCATAGCTGTTGGTGGAATCACTCTGTTTTTGGGCTTCACGGTTCAAGCGGACATGGGTTGTGTGGTGTCATGGAGTGGGAGAGAATTGAAGTGCGGAAGCGGAATTTTTGTGGTTGACAACGTGCACACTTGGACAGAACAGTACAAATTCCAACCAGAGTCCCCAGCGAGACTAGCGTCTGCAATATTAAATGCCCACAAAGATGGGGTCTGTGGAATTAGATCAACCACCAGGCTGGAAAATGTTATGTGGAAGCAAATAACCAATGAGCTAAACTATGTTCTCTGGGAAGGAGGACATGATCTCACTGTAGTGGCTGGGGATGTGAAAGGGGTGTTGACCAAGGGCAAGAGAGCACTCACACCCCCAGCGAGTGATCTGAAATATTCATGGAAGACATGGGGGAAAGCAAAAATCTTCACCCCTGAAGCAAGAAACAGTACATTTTTAATAGACGGACCAGACACCTCTGAATGCCCCAATGAACGAAGAGCATGGAATTCTTTTGAGGTGGAAGACTATGGATTTGGCATGTTCACGACCAACATATGGATGAAATTCCGAGAAGGAAGTTCAGAAGTCTGTGACCACAGGTTAATGTCAGCTGCAATTAAAGACCAGAAAGCTGTGCATGCTGACATGGGTTATTGGATAGAGAGCTCAAAAAACCAGACCTGGCAGATAGAGAGAGCATCTCTTATTGAAGTGAAAACATGTCTGTGGCCCAAGACCCATACACTGTGGAGCAATGGAGTGCTGGAAAGCCAGATGCTTATTCCAAAATCATATGCAGGCCCTTTTTCACAGCACAATTACCGCCAGGGCTATGCTACGCAAACCGTCGGTCCATGGCACTTAGGCAAACTAGAGATAGACTTTGGAGAATGCCCCGGAACAACAGTCACAATTCAGGAGAATTGTGACCATAGAGGCCCATCTTTGAGGACCACCACTGCATCTGGAAAACTAGTCACGCAATGGTGTTGCCGCTCCTGCACGATGCCCCCCTTAAGGTTCTTAGGAGAAGATGGGTGCTGGTATGGGATGGAGATTAGGCCCTTGAGTGAAAAAGAAGAGAACATGGTCAAATCACAGGTGACGGCCGGACAGGGCACATCGGAAACTTTTTCAATGGGTCTGTTGTGCCTGACCTTGTTTGTCGAAGAATGCTTGAGGAGAAGAGTGACCAGGAAACACATGATATTAGCTGTGGTAATCACTCTTTGTGCTATCATCCTGGGGGGCCTCACATGGATGGACTTGCTACGAGCCCTCATCATGTTGGGGGACACTATGTCTGGTAGAATAGGAGGACAGACCCACCTAGCCATCATGGCAGTGTTCAAGATGTCACCGGGATACGTGCTGGGTGTGTTTTTAAGGAAACTCACTTCAAGAGAGACAGCACTAATGGTAATAGGAATGGCCATGACAACAACACTTTCAATTCCACATGACCTAATGGAACTCATTGATGGAATATCACTAGGACTAATTTTGCTAAAAATAGTTACACAGTTTGACAACACCCAAGTGGGAACCTTAGCTCTTTCCTTGACTTTCATAAGATCAACAATGTCATTGGTCATGGCTTGGAGGACCATTATGGCTGTGTTGTTTGTGGTCACACTCATTCCTTTGTGCAGGACAAGCTGTCTTCAAAAACAGTCTCATTGGGTAGAAATAACAGCACTCATCCTAGGAGCCCAAGCTCTGCCAGTGTACCTAATGACTCTTATGAAAGGAGCCTCAAGAAGATCTTGGCCTCTTAACGAAGGCATAATGGCTGTGGGTTTGGTTAGTCTCTTAGGAAGCGCTCTTTTAAAGAATGATGTCCCTTTAGCTGGCCCAATGGTGGCAGGAGGCTTACTTCTGGCGGCTTACGTAATGAGTGGCAGCTCAGCAGATCTGTCACTAGAGAAGGCCGCTAATGTCCAGTGGGATGAAATGGCAGACATAACAGGCTCAAGTCCAATCATAGAAGTGAAGCAAGATGAGGATGGCTCTTTCTCCATACGGGACGTCGAGGAAACCAATATGATAACCCTTTTGGTGAAACTGGCACTGATAACGGTGTCAGGTCTCTACCCCTTGGCAATTCCAATCACAATGACCTTATGGTACATGTGGCAAGTGAAAACACAAAGATCAGGAGCCCTGTGGGACGTCCCTTCACCCGCCGCCACTCAAAAAGCCGCACTGTCTGAAGGAGTGTACAGGATCATGCAAAGAGGGTTATTCGGGAAAACTCAGGTTGGAGTAGGGATACACATGGAAGGTGTATTTCACACAATGTGGCATGTTACAAGAGGATCGGTGATCTGCCACGAGACTGGGAGATTGGAGCCATCTTGGGCTGATGTGAGGAATGACATGATATCATACGGTGGGGGATGGAGGCTTGGAGATAAATGGGACAAAGAAGAAGACGTTCAGGTCCTGGCTATAGAACCAGGGAAAAATCCCAAACATGTCCAAACGAAACCTGGCCTATTCAAGACCCTAACTGGAGAAATTGGAGCAGTAACATTAGATTTCAAACCCGGAACGTCTGGTTCTCCCATTATCAACAGGAAAGGAAAAGTTATCGGACTCTATGGAAATGGAGTGGTCACCAAATCAGGTGATTACGTCAGTGCCATAACACAAGCCGAAAGAATTGGAGAGCCAGATTATGAAGTGGATGAGGACATTTTTCGAAAGAAAAGACTAACTATAATGGACTTACACCCCGGAGCCGGAAAGACAAAAAGAATTCTTCCATCAATAGTGAGAGAAGCCTTAAAAAGGAGGCTGCGAACTTTGATTTTGGCTCCCACGAGAGTGGTGGCGGCCGAGATGGAAGAGGCCCTACGTGGACTGCCAATCCGTTACCAAACCCCAGCTGTAAAATCAGAACACACAGGAAGAGAGATTGTAGACCTCATGTGCCATGCAACCTTCACAACAAGGCTTTTGTCATCAACCAGAGTTCCAAACTACAACCTTATAGTAATGGATGAAGCACATTTCACCGATCCTTCCAGTGTCGCGGCTAGAGGATACATTTCGACCAGGGTGGAAATGGGAGAGGCAGCAGCCATCTTCATGACCGCAACCCCTCCCGGAGCGACAGATCCCTTTCCCCAGAGCAACAGCCCAATAGAAGACATCGAGAGAGAGATTCCGGAAAGGTCATGGAACACAGGGTTCGACTGGATAACAGACTACCAAGGGAAAACTGTGTGGTTTGTTCCCAGCATAAAAGCTGGAAATGACATTGCAAATTGTTTGAGAAAGTCCGGAAAGAAAGTTATCCAGTTGAGTAGGAAAACCTTTGATACAGAATATCCAAAAACGAAACTCACGGACTGGGACTTTGTGGTCACTACAGACATATCTGAAATGGGGGCTAACTTTAGAGCTGGGAGAGTAATAGACCCTAGAAGATGCCTCAAGCCAGTTATCCTAACAGATGGGCCAGAGAGAGTCATCTTAGCAGGTCCTATTCCAGTGACTCCAGCAAGCGCTGCTCAGAGAAGAGGGCGAATAGGAAGGAACCCAGCACAAGAAGACGACCAATACGTCTTCTCCGGAGACCCACTAAAAAATGATGAAGACCATGCCCACTGGACAGAAGCAAAGATGCTGCTTGACAATATCTACACCCCAGAAGGGATCATTCCAACATTGTTTGGTCCGGAAAGGGAAAAAACCCAAGCTATTGATGGAGAGTTTCGCCTCAGAGGGGAACAAAGGAAGACTTTTGTGGAATTAATGAGGAGAGGAGACCTTCCGGTCTGGCTGAGTTATAAGGTAGCTTCTGCTGGCATTTCTTACAAAGATCGGGAATGGTGCTTTACTGGGGAAAGAAATAACCAAATTTTAGAAGAAAACATGGAGGTTGAAATTTGGACTAGAGAGGGAGAAAAGAAAAAACTGAGGCCAAAATGGTTAGATGCACGTGTATACGCTGACCCCATGGCTTTGAAGGATTTCAAGGAGTTTGCCAGTGGAAGGAAGAGTATAACTCTCGACATCCTAACAGAGATCGCCAGTTTGCCAACTTACCTTTCCTCTAGGGCCAAGCTCGCGCTTGACAACATAGTTATGCTCCACACAACAGAAAGAGGGGGGAGGGCCTATCAACATGCCCTGAACGAACTTCCGGAGTCACTGGAAACACTCATGCTTGTAGCCTTACTAGGAGCTATGACAGCAGGTATCTTCCTGTTTTTCATGCAAGGGAAAGGAATAGGGAAATTGTCAATGGGTTTGATAACCATTGCGGTAGCTAGTGGCTTGCTCTGGGTAGCAGAAATTCAACCCCAGTGGATAGCGGCCTCAATCATACTGGAGTTTTTTCTCATGGTCCTGTTGATACCAGAACCAGAAAAACAAAGGACCCCACAAGACAATCAATTGATCTACGTCATATTGACCATTCTCACCATTATTGGTCTAATAGCAGCCAACGAGATGGGGCTGATAGAAAAAACAAAAACGGATTTTGGGTTTTACCAGGTAAAAACAGAAACCACCATCCTCGATGTGGACCTGAGACCAGCTTCAGCATGGACGCTCTATGCGGTAGCCACCACAATTCTGACTCCCATGCTGAGACACACCATAGAAAATACGTCGGCCAACCTATCTTTAGCAGCCATCGCCAACCAGGCAGCCGTCCTAATGGGGCTTGGAAAAGGATGGCCACTCCACAGAATGGACCTCGGTGTGCCGCTGTTAGCAATGGGATGCTATTCTCAAGTGAACCCAACAACCTTGACAGCCTCCTTAGTCATGCTTTTAGTCCATTATGCAATAATAGGCCCAGGATTGCAGGCAAAAGCCACAAGAGAGGCCCAGAAAAGGACAGCTGCTGGAATCATGAAAAATCCCACAGTGGACGGGATAACAGTGATAGATCTAGAACCAATATCCTATGACCCAAAATTTGAAAAGCAATTAGGGCAGGTCATGTTACTCGTCTTGTGTGCTGGACAACTACTCTTGATGAGAACAACATGGGCTTTCTGTGAAGTTTTGACTTTGGCCACAGGACCAATCTTGACCTTGTGGGAGGGCAACCCGGGAAGGTTTTGGAACACGACCATAGCCGTATCTACCGCCAACATTTTCAGGGGAAGTTATTTGGCAGGAGCTGGACTGGCTTTTTCACTCATAAAGAATGCACAAACCCCCAGGAGGGGAACTGGGACCACAGGAGAGACACTGGGAGAGAAGTGGAAGAGACAGCTAAACTCATTAGACAGAAAAGAGTTTGAAGAATATAAAAGAAGTGGAATACTAGAAGTGGACAGGACTGAAGCCAAGTCTGCCCTGAAAGATGGGTCCAAAATCAAGCATGCAGTATCTAGAGGGTCCAGTAAGATCAGATGGATTGTTGAGAGAGGGATGGTAAAGCCAAAAGGGAAAGTTGTAGATCTGGGCTGTGGGAGAGGAGGATGGTCTTATTACATGGCGACACTCAAGAACGTGACTGAAGTGAAAGGGTATACAAAAGGAGGTCCAGGACATGAAGAACCGATTCCCATGGCTACGTATGGCTGGAATTTGGTCAAACTCCATTCAGGGGTTGACGTGTTCTACAAACCCACAGAGCAAGTTGACACCCTGCTCTGTGATATTGGGGAGTCATCTTCTAATCCAACAATAGAGGAAGGAAGAACATTAAGAGTTTTGAAGATGGTGGAGCCATGGCTCTCTTCAAAACCTGAATTCTGCATCAAAGTCCTTAACCCCTACATGCCAACAGTCATAGAAGAGCTGGAGAAACTGCAGAGAAAACATGGTGGGAACCTTGTCAGATGCCCGCTGTCCAGGAACTCCACCCATGAGATGTATTGGGTGTCAGGAGCGTCGGGAAACATTGTGAGCTCTGTGAACACAACATCAAAGATGTTATTGAACAGGTTCACAACAAGGCATAGGAAACCCACTTATGAGAAGGACGTAGATCTCGGGGCAGGAACGAGAAGTGTCTCCACTGAAACAGAAAAACCAGACATGACAATCATTGGGAGAAGGCTTCAGCGATTGCAAGAAGAGCACAAAGAAACATGGCATTATGATCAGGAAAACCCATACAGAACCTGGGCGTATCATGGAAGCTATGAAGCTCCTTCGACAGGCTCTGCGTCCTCCATGGTGAACGGGGTCGTGAAACTGCTAACAAAACCCTGGGATGTGATTCCAATGGTGACTCAGTTAGCCATGACAGATACAACCCCTTTTGGGCAACAAAGAGTCTTCAAAGAGAAGGTGGATACCAGGACACCGCAACCAAAACCAGGCACACGAATGGTTATGACCACGACAGCCAATTGGCTATGGGCCCTCCTTGGAAAGAAGAAAAATCCCAGACTGTGCACAAGGGAAGAGTTCATCTCAAAAGTTAGATCAAACGCAGCCATAGGCGCAGTCTTTCAAGAGGAACAGGGATGGACATCAGCCAGTGAAGCTGTGAATGACAGCCGGTTTTGGGAACTGGTGGACAAAGAAAGGGCCCTTCACCAAGAAGGGAAATGTGAATCGTGTGTCTATAACATGATGGGAAAACGTGAGAAAAAGTTAGGAGAGTTTGGCAGAGCCAAGGGAAGCCGAGCAATCTGGTATATGTGGCTGGGAGCGCGGTTTCTGGAATTTGAAGCCCTGGGTTTTTTGAATGAAGATCACTGGTTTGGCAGAGAAAACTCATGGAGTGGAGTCGAAGGGGAAGGTCTGCACAGATTGGGATACATCCTGGAGGAGATAGACAAAAAGGATGGAGACCTAATGTATGCTGATGACACAGCAGGCTGGGACACAAGAATCACTGAGGATGATCTACAAAATGAGGAACTGATCACGGAACAGATGGCTCCCCACCACAAGATCCTAGCCAAAGCCATTTTCAAACTTACCTATCAAAACAAAGTGGTGAAAGTCCTCAGACCCACACCGAGAGGAGCGGTCATGGATATCATATCCAGGAAAGACCAGAGAGGTAGTGGACAAGTTGGAACATATGGTTTGAACACATTCACCAACATGGAAGTTCAACTCATCCGCCAAATGGAAGCAGAAGGAGTCATCACCCAAGATGACATGCAGAACCCAAAAGGGTTGAAAGAAAGAGTTGAGAAATGGCTGAGAGAGTGTGGTGTCGACAGGTTAAAGAGGATGGCTATTAGTGGAGACGATTGCGTGGTGAAACCCCTAGATGAGAGGTTTGGCACTTCCCTCCTCTTCTTGAACGACATGGGAAAGGTGAGGAAAGATATTCCGCAGTGGGAACCATCTAAGGGATGGAAAAACTGGCAAGAGGTTCCTTTTTGCTCCCACCACTTTCACAAGATCTTTATGAAGGATGGCCGCTCACTAGTTGTACCATGTAGAAACCAGGATGAACTGATAGGGAGAGCCAGAATCTCGCAGGGGGCTGGATGGAGCTTAAGGGAAACAGCCTGCCTAGGCAAAGCTTACGCCCAGATGTGGTCGCTTATGTACTTCCACAGAAGGGATCTGCGTTTAGCCTCCATGGCCATATGCTCAGCAGTACCAACGGAATGGTTTCCAACAAGCAGAACAACATGGTCAATCCATGCTCATCACCAATGGATGACCACTGAAGACATGCTCAAGGTGTGGAACAGAGTGTGGATAGAAGACAACCCCAATATGATTGACAAGACTCCAGTCCATTCGTGGGAAGACATACCTTACCTGGGGAAAAGAGAGGATTTGTGGTGTGGATCCCTGATTGGACTTTCTTCTAGAGCCACCTGGGCGAAGAACATTCACACGGCCATAACTCAGGTCAGAAATCTAATCGGAAAAGAGGAATACGTGGATTACATGCCAGTGATGAAAAGATACAGTGCTCCTTCAGAGAGTGAAGGAGTTCTG
>JQ513331_c
ATGAACCAACGAAAAAAGGTGGTTAGACCACCTTTCAATATGCTGAAACGCGAGAGAAACCGCGTCTCAACCCCTCAAGGGTTGGTGAAGAGATTCTCAACCGGACTTTTTTCTGGGAAAGGACCCTTACGGATGGTGCTAGCATTCATCACGTTTTTGCGAGTTCTTTCCATCCCACCAACAGCAGGGATTCTGAAGAGATGGGGACAGTTGAAGAAAAATAAGGCCATCAAGATACTGATTGGATTCAGGAAGGAGATAGGCCGCATGCTGAACATCTTGAACGGGAGAAAAAGGTCAACGATAACATTGTTGTGCTTGATTCCCACCGTAATGGCGTTTCACTTGTCAACAAGAGATGGCGAACCCCTCATGATAGTGGCAAAACATGAAAGGGGGAGACCTCTCTTGTTTAAGACAACAGAGGGGATCAACAAATGCACTCTCATTGCCATGGACTTGGGTGAAATGTGTGAGGACACTGTGACGTATAAATGCCCCCTACTGGTGAATACCGAACCTGAAGACATTGATTGCTGGTGCAACCTTACGTCCACCTGGGTCATGTATGGGACGTGCACCCAGAGCGGAGAACGGAGACGAGAGAAGCGCTCAGTAGCTTTAACACCACATTCAGGAATGGGATTGGAAACAAGAGCTGAGACATGGATGTCATCGGAAGGGGCTTGGAAGCATGCTCAGAGAGTAGAGAGCTGGATACTCAGAAACCCAGGATTTGCACTTTTGGCAGGATTTATGGCTTATATGATTGGGCAAACAGGGATCCAGCGAACTGTCTTCTTTGTCCTAATGATGCTGGTCGCCCCATCCTACGGAATGCGATGCGTAGGAGTAGGAAACAGAGACTTTGTGGAAGGAGTCTCAGGTGGAGCATGGGTCGACCTGGTCCTAGAACATGGAGGATGCGTGACAACCATGGCCCAGGGAAAACCAACCTTGGATTTTGAACTGACCAAGACAACAGCCAAGGAAGTGGCTCTGTTAAGAACCTATTGCATTGAAGCCTTAATATCAAACATAACTACGGCAACAAGATGTCCAACGCAAGGAGAGCCTTATCTGAAAGAGGAACAGGACCAACAGTACATTTGCCGTAGAGATGTGGTAGATAGAGGATGGGGCAATGGCTGTGGCTTGTTTGGAAAAGGAGGAGTTGTGACATGTGCGAAGTTCTCATGTTCGGGGAAGATAACAGGCAATCTGGTCCAAATTGAGAACCTTGAATACACAGTGGTTGTGACAGTCCACAATGGAGACACCCATGCAGTAGGAAATGACACATCCAATCATGGGGTTACAGCCACGATAACTCCCAGGTCACCATCGGTTGAAGTCAAACTGCCGGACTATGGAGAACTAACACTCGATTGTGAACCCAGGTCTGGAATTGACTTCAATGAGATGATCCTAATGAAAATGAAAAAGAAAACATGGCTCGTGCATAAGCAATGGTTTTTGGATCTGCCTCTTCCATGGACGACAGGAGCAGATACATCAGAGGTTCACTGGAATTACAAAGAGAGAATGGTGACATTTAAGGTTCCTCATGCCAAGAGACAGGATGTGACAGTGCTGGGATCTCAGGAAGGAGCCATGCATTCTGCCCTCGCTGGAGCCACAGAAGTGGACTCCGGTGATGGAAATCACATGTTTGCAGGACATCTCAAGTGCAAAGTCCGCATGGAGAAATTGAGAATCAAGGGAATGTCATACACGATGTGTTCAGGAAAGTTTTCAATTGACAAAGAGATGGCAGAAACACAGCATGGGACAACAGTGGTGAAAGTCAAGTATGAAGGTGCTGGAGCTCCGTGTAAAGTCCCCATAGAGATAAGAGATGTAAACAAGGAAAAAGTGGTTGGGCGCGTTATCTCAGCCACCCCTTTGGCTGAGAACACCAATAGTGTAACCAACATAGAATTAGAACCCCCCTTTGGGGACAGCTACATAGTGATAGGTGTCGGAAACAGCGCACTAACACTCCATTGGTTCAGGAAAGGGAGTTCCATTGGCAAGATGTTTGAGTCCACATACAGAGGTGCAAAACGCATGGCCATCCTAGGTGAAACAGCTTGGGATTTTGGTTCCGTAGGTGGACTGTTCACATCATTGGGAAAGGCTGTGCACCAGGTTTTTGGAAGTGTGTATACAACCATGTTTGGAGGAGTCTCATGGATGATTAGAATCCTAATTGGGTTCTTAGTGTTGTGGATTGGCACGAACTCAAGGAACACTTCAATGGCCATGACGTGCATAGCTGTTGGTGGAATCACTCTGTTTTTGGGCTTCACGGTTCAAGCGGACATGGGTTGTGTGGTGTCATGGAGTGGGAGAGAATTGAAGTGCGGAAGCGGAATTTTTGTGGTTGACAACGTGCACACTTGGACAGAACAGTACAAATTCCAACCAGAGTCCCCAGCGAGACTAGCGTCTGCAATATTAAATGCCCACAAAGATGGGGTCTGTGGAATTAGATCAACCACCAGGCTGGAAAATGTTATGTGGAAGCAAATAACCAATGAGCTAAACTATGTTCTCTGGGAAGGAGGACATGATCTCACTGTAGTGGCTGGGGATGTGAAAGGGGTGTTGACCAAGGGCAAGAGAGCACTCACACCCCCAGCGAGTGATCTGAAATATTCATGGAAGACATGGGGGAAAGCAAAAATCTTCACCCCTGAAGCAAGAAACAGTACATTTTTAATAGACGGACCAGACACCTCTGAATGCCCCAATGAACGAAGAGCATGGAATTCTTTTGAGGTGGAAGACTATGGATTTGGCATGTTCACGACCAACATATGGATGAAATTCCGAGAAGGAAGTTCAGAAGTCTGTGACCACAGGTTAATGTCAGCTGCAATTAAAGACCAGAAAGCTGTGCATGCTGACATGGGTTATTGGATAGAGAGCTCAAAAAACCAGACCTGGCAGATAGAGAGAGCATCTCTTATTGAAGTGAAAACATGTCTGTGGCCCAAGACCCATACACTGTGGAGCAATGGAGTGCTGGAAAGCCAGATGCTTATTCCAAAATCATATGCAGGCCCTTTTTCACAGCACAATTACCGCCAGGGCTATGCTACGCAAACCGTCGGTCCATGGCACTTAGGCAAACTAGAGATAGACTTTGGAGAATGCCCCGGAACAACAGTCACAATTCAGGAGAATTGTGACCATAGAGGCCCATCTTTGAGGACCACCACTGCATCTGGAAAACTAGTCACGCAATGGTGTTGCCGCTCCTGCACGATGCCCCCCTTAAGGTTCTTAGGAGAAGATGGGTGCTGGTATGGGATGGAGATTAGGCCCTTGAGTGAAAAAGAAGAGAACATGGTCAAATCACAGGTGACGGCCGGACAGGGCACATCGGAAACTTTTTCAATGGGTCTGTTGTGCCTGACCTTGTTTGTCGAAGAATGCTTGAGGAGAAGAGTGACCAGGAAACACATGATATTAGCTGTGGTAATCACTCTTTGTGCTATCATCCTGGGGGGCCTCACATGGATGGACTTGCTACGAGCCCTCATCATGTTGGGGGACACTATGTCTGGTAGAATAGGAGGACAGACCCACCTAGCCATCATGGCAGTGTTCAAGATGTCACCGGGATACGTGCTGGGTGTGTTTTTAAGGAAACTCACTTCAAGAGAGACAGCACTAATGGTAATAGGAATGGCCATGACAACAACACTTTCAATTCCACATGACCTCATGGAACTCATTGATGGAATATCACTAGGACTAATTTTGCTAAAAATAGTTACACAGTTTGACAACACCCAAGTGGGAACCTTAGCTCTTTCCTTGACTTTCATAAGATCAACAATGTCATTGGTCATGGCTTGGAGGACCATTATGGCTGTGTTGTTTGTGGTCACACTCATTCCTTTGTGCAGGACAAGCTGTCTTCAAAAACAGTCTCATTGGGTAGAAATAACAGCACTCATCCTAGGAGCCCAAGCTCTGCCAGTGTACCTAATGACTCTTATGAAAGGAGCCTCAAGAAGATCTTGGCCTCTTAACGAAGGCATAATGGCTGTGGGTTTGGTTAGTCTCTTAGGAAGCGCTCTTTTAAAGAATGATGTCCCTTTAGCTGGCCCAATGGTGGCAGGAGGCTTACTTCTGGCGGCTTACGTAATGAGTGGCAGCTCAGCAGATCTGTCACTAGAGAAGGCCGCTAATGTCCAGTGGGATGAAATGGCAGACATAACAGGCTCAAGTCCAATCATAGAAGTGAAGCAAGATGAGGATGGCTCTTTCTCCATACGGGACGTCGAGGAAACCAATATGATAACCCTTTTGGTGAAACTGGCACTGATAACGGTGTCAGGTCTCTACCCCTTGGCAATTCCAATCACAATGACCTTATGGTACATGTGGCAAGTGAAAACACAAAGATCAGGAGCCCTGTGGGACGTGCCTTCACCCGCCGCCACTCAAAAAGCCGCACTGTCTGAAGGAGTGTACAGGATCATGCAAAGAGGGTTATTCGGGAAAACTCAGGTTGGAGTAGGGATACACATGGAAGGTGTATTTCACACAATGTGGCATGTTACAAGAGGATCGGTGATCTGCCACGAGACTGGGAGATTGGAGCCATCTTGGGCTGATGTGAGGAATGACATGATATCATACGGTGGGGGATGGAGGCTTGGAGATAAATGGGACAAAGAAGAAGACGTTCAGGTCCTGGCTATAGAACCAGGGAAAAATCCCAAACATGTCCAAACGAAACCTGGCCTATTCAAGACCCTAACTGGAGAAATTGGAGCAGTAACATTAGATTTCAAACCCGGAACGTCTGGTTCTCCCATTATCAACAGGAAAGGAAAAGTGATCGGACTCTATGGAAATGGAGTGGTCACCAAATCAGGTGATTACGTCAGTGCCATAACACAAGCCGAAAGAATTGGAGAGCCAGATTATGAAGTGGATGAGGACATTTTTCGAAAGAAAAGACTAACTATAATGGACTTACACCCCGGAGCCGGAAAGACAAAAAGAATTCTTCCATCAATAGTGAGAGAAGCCTTAAAAAGGAGGCTGCGAACTTTGATTTTGGCTCCCACGAGAGTGGTGGCGGCCGAGATGGAAGAGGCCCTACGTGGACTGCCAATCCGTTACCAAACCCCAGCTGTAAAATCAGAACACACAGGAAGAGAGATTGTAGACCTCATGTGCCATGCAACCTTCACAACAAGGCTTTTGTCATCAACCAGAGTTCCAAACTACAACCTTATAGTAATGGATGAAGCACATTTCACCGATCCTTCCAGTGTCGCGGCTAGAGGATACATTTCGACCAGGGTGGAAATGGGAGAGGCAGCAGCCATCTTCATGACCGCAACCCCTCCCGGAGCGACAGATCCCTTTCCCCAGAGCAACAGCCCAATAGAAGACATCGAGAGAGAGATTCCGGAAAGGTCATGGAACACAGGGTTCGACTGGATAACAGACTACCAAGGGAAAACTGTGTGGTTTGTTCCCAGCATAAAAGCTGGAAATGACATTGCAAATTGTTTGAGAAAGTCCGGAAAGAAAGTTATCCAGTTGAGTAGGAAAACCTTTGATACAGAATATCCAAAAACGAAACTCACGGACTGGGACTTTGTGGTCACTACAGACATATCTGAAATGGGGGCTAACTTTAGAGCTGGGAGAGTAATAGACCCTAGAAGATGCCTCAAGCCAGTTATCCTAACAGATGGGCCAGAGAGAGTCATCTTAGCAGGTCCTATTCCAGTGACTCCAGCAAGCGCTGCTCAGAGAAGAGGGCGAATAGGAAGGAACCCAGCACAAGAAGACGACCAATACGTCTTCTCCGGAGACCCACTAAAAAATGATGAAGACCATGCCCACTGGACAGAAGCAAAGATGCTGCTTGACAATATCTACACCCCAGAAGGGATCATTCCAACATTGTTTGGTCCGGAAAGGGAAAAAACCCAAGCTATTGATGGAGAGTTTCGCCTCAGAGGGGAACAAAGGAAGACTTTTGTGGAATTAATGAGGAGAGGAGACCTTCCGGTGTGGCTGAGTTATAAGGTAGCTTCTGCTGGCATTTCTTACAAAGATCGGGAATGGTGCTTTACTGGGGAAAGAAATAACCAAATTTTAGAAGAAAACATGGAGGTTGAAATTTGGACTAGAGAGGGAGAAAAGAAAAAACTGAGGCCAAAATGGTTAGATGCACGTGTATACGCTGACCCCATGGCTTTGAAGGATTTCAAGGAGTTTGCCAGTGGAAGGAAGAGTATAACTCTCGACATCCTAACAGAGATCGCCAGTTTGCCAACTTACCTTTCCTCTAGGGCCAAGCTCGCGCTTGACAACATAGTTATGCTCCACACAACAGAAAGAGGGGGGAGGGCCTATCAACATGCCCTCAACGAACTTCCGGAGTCACTGGAAACACTCATGCTTGTAGCCTTACTAGGAGCTATGACAGCAGGTATCTTCCTGTTTTTCATGCAAGGGAAAGGAATAGGGAAATTGTCAATGGGTTTGATAACCATTGCGGTCGCTAGTGGCTTGCTCTGGGTAGCAGAAATTCAACCCCAGTGGATAGCGGCCTCAATCATACTGGAGTTTTTTCTCATGGTCCTGTTGATACCAGAACCAGAAAAACAAAGGACCCCACAAGACAATCAATTGATCTACGTCATATTGACCATTCTCACCATTATTGGTCTAATAGCAGCCAACGAGATGGGGCTGATAGAAAAAACAAAAACGGATTTTGGGTTTTACCAGGTAAAAACAGAAACCACCATCCTCGATGTGGACCTGAGACCAGCTTCAGCATGGACGCTCTATGCGGTAGCCACCACAATTCTGACTCCCATGCTGAGACACACCATAGAAAATACGTCGGCCAACCTATCTTTAGCAGCCATCGCCAACCAGGCAGCCGTCCTAATGGGGCTTGGAAAAGGATGGCCACTCCACAGAATGGACCTCGGTGTGCCGCTGTTAGCAATGGGATGCTATTCTCAAGTGAACCCAACAACCTTGACAGCATCCTTAGTCATGCTTTTAGTCCATTATGCAATAATAGGCCCAGGATTGCAGGCAAAAGCCACAAGAGAGGCCCAGAAAAGGACAGCTGCTGGAATCATGAAAAATCCCACAGTGGACGGGATAACAGTGATAGATCTAGAACCAATATCCTATGACCCAAAATTTGAAAAGCAATTAGGGCAGGTCATGTTACTCGTCTTGTGTGCTGGACAACTACTCTTGATGAGAACAACATGGGCTTTCTGTGAAGTTTTGACTTTGGCCACAGGACCAATCTTGACCTTGTGGGAGGGCAACCCGGGAAGGTTTTGGAACACGACCATAGCCGTATCTACCGCCAACATTTTCAGGGGAAGTTATTTGGCAGGAGCTGGACTGGCTTTTTCACTCATAAAGAATGCACAAACCCCCAGGAGGGGAACTGGGACCACAGGAGAGACACTGGGAGAGAAGTGGAAGAGACAGCTAAACTCATTAGACAGAAAAGAGTTTGAAGAATATAAAAGAAGTGGAATACTAGAAGTGGACAGGACTGAAGCCAAGTCTGCCCTGAAAGATGGGTCCAAAATCAAGCATGCAGTATCTAGAGGGTCCAGTAAGATCAGATGGATTGTTGAGAGAGGGATGGTAAAGCCAAAAGGGAAAGTTGTAGATCTTGGCTGTGGGAGAGGAGGATGGTCTTATTACATGGCGACACTCAAGAACGTGACTGAAGTGAAAGGGTATACAAAAGGAGGTCCAGGACATGAAGAACCGATTCCCATGGCTACGTATGGCTGGAATTTGGTCAAACTCCATTCAGGGGTTGACGTGTTCTACAAACCCACAGAGCAAGTTGACACCCTGCTCTGTGATATTGGGGAGTCATCTTCTAATCCAACAATAGAGGAAGGAAGAACATTAAGAGTTTTGAAGATGGTGGAGCCATGGCTCTCTTCAAAACCTGAATTCTGCATCAAAGTCCTTAACCCCTACATGCCAACAGTCATAGAAGAGCTGGAGAAACTGCAGAGAAAACATGGTGGGAACCTTGTCAGATGCCCGCTGTCCAGGAACTCCACCCATGAGATGTATTGGGTGTCAGGAGCGTCGGGAAACATTGTGAGCTCTGTGAACACAACATCAAAGATGTTATTGAACAGGTTCACAACAAGGCATAGGAAACCCACTTATGAGAAGGACGTAGATCTCGGGGCAGGAACGAGAAGTGTCTCCACTGAAACAGAAAAACCAGACATGACAATCATTGGGAGAAGGCTTCAGCGATTGCAAGAAGAGCACAAAGAAACATGGCATTATGATCAGGAAAACCCATACAGAACCTGGGCGTATCATGGAAGCTATGAAGCTCCTTCGACAGGCTCTGCGTCCTCCATGGTGAACGGGGTGGTGAAACTGCTAACAAAACCCTGGGATGTGATTCCAATGGTGACTCAGTTAGCCATGACAGATACAACCCCTTTTGGGCAACAAAGAGTCTTCAAAGAGAAGGTGGATACCAGGACACCGCAACCAAAACCAGGCACACGAATGGTTATGACCACGACAGCCAATTGGCTATGGGCCCTCCTTGGAAAGAAGAAAAATCCCAGACTGTGCACAAGGGAAGAGTTCATCTCAAAAGTTAGATCAAACGCAGCCATAGGCGCAGTCTTTCAAGAGGAACAGGGATGGACATCAGCCAGTGAAGCTGTGAATGACAGCCGGTTTTGGGAACTGGTGGACAAAGAAAGGGCCCTTCACCAAGAAGGGAAATGTGAATCGTGTGTCTATAACATGATGGGAAAACGTGAGAAAAAGTTAGGAGAGTTTGGCAGAGCCAAGGGAAGCCGAGCAATCTGGTATATGTGGCTGGGAGCGCGGTTTCTGGAATTTGAAGCCCTGGGTTTTTTGAATGAAGATCACTGGTTTGGCAGAGAAAACTCATGGAGTGGAGTCGAAGGGGAAGGTCTGCACAGATTGGGATACATCCTGGAGGAGATAGACAAAAAGGATGGAGACCTAATGTACGCTGATGACACAGCAGGCTGGGACACAAGAATCACTGAGGATGATCTACAAAATGAGGAACTGATCACGGAACAGATGGCTCCCCACCACAAGATCCTAGCCAAAGCCATTTTCAAACTAACCTATCAAAACAAAGTGGTGAAAGTCCTCAGACCCACACCGAGAGGAGCGGTCATGGATATCATATCCAGGAAAGACCAGAGAGGTAGTGGACAAGTTGGAACATATGGTTTGAACACATTCACCAACATGGAAGTTCAACTCATCCGCCAAATGGAAGCAGAAGGAGTCATCACCCAAGATGACATGCAGAACCCAAAAGGGTTGAAAGAAAGAGTTGAGAAATGGCTGAGAGAGTGTGGTGTCGACAGGTTAAAGAGGATGGCTATTAGTGGAGACGATTGCGTGGTGAAACCCCTAGATGAGAGGTTTGGCACTTCCCTCCTCTTCTTGAACGACATGGGAAAGGTGAGGAAAGATATTCCGCAGTGGGAACCATCTAAGGGATGGAAAAACTGGCAAGAGGTTCCTTTTTGCTCCCACCACTTTCACAAGATCTTTATGAAGGATGGCCGCTCACTAGTTGTTCCATGTAGAAACCAGGATGAACTGATAGGGAGAGCCAGAATCTCGCAGGGGGCTGGATGGAGCTTAAGGGAAACAGCCTGCCTAGGCAAAGCTTACGCCCAGATGTGGTCGCTTATGTACTTCCACAGAAGGGATCTGCGTTTAGCCTCCATGGCCATATGCTCAGCAGTACCAACGGAATGGTTTCCAACAAGCAGAACAACATGGTCAATCCATGCTCATCACCAATGGATGACCACTGAAGACATGCTCAAGGTGTGGAACAGAGTGTGGATAGAAGACAACCCCAATATGATTGACAAGACTCCAGTCCATTCGTGGGAAGACATACCTTACCTGGGGAAAAGAGAGGATTTGTGGTGTGGATCCCTGATTGGACTTTCTTCTAGAGCCACCTGGGCGAAGAACATTCACACGGCCATAACTCAGGTCAGAAATCTAATCGGAAAAGAGGAATACGTGGATTACATGCCAGTAATGAAAAGATACAGTGCTCCTTCAGAGAGTGAAGGAGTTCTG
>JQ513330_c
ATGAACCAACGAAAAAAGGTGGTTAGACCACCTTTCAATATGCTGAAACGCGAGAGAAACCGCGTCTCAACCCCTCAAGGGTTGGTGAAGAGATTCTCAACCGGACTTTTTTCTGGGAAAGGACCCTTACGGATGGTGCTAGCATTCATCACGTTTTTGCGAGTTCTTTCCATCCCACCAACAGCAGGGATTCTGAAGAGATGGGGACAGTTGAAGAAAAATAAGGCCATCAAGATACTGATTGGATTCAGGAAGGAGATAGGCCGCATGCTGAACATCTTGAACGGGAGAAAAAGGTCAACGATAACATTGTTGTGCTTGATTCCCACCGTAATGGCGTTTCACTTGTCAACAAGAGATGGCGAACCCCTCATGATAGTGGCAAAACATGAAAGGGGGAGACCTCTCTTGTTTAAGACAACAGAGGGGATCAACAAATGCACTCTCATTGCCATGGACTTGGGTGAAATGTGTGAGGACACTGTCACGTATAAATGCCCCCTACTGGTGAATACCGAACCTGAAGACATTGATTGCTGGTGCAACCTAACGTCCACCTGGGTCATGTATGGGACGTGCACCCAGAGCGGAGAACGGAGACGAGAGAAGCGCTCAGTAGCTTTAACACCACATTCAGGAATGGGATTGGAAACAAGAGCTGAGACATGGATGTCATCGGAAGGGGCTTGGAAGCATGCTCAGAGAGTAGAGAGCTGGATACTCAGAAACCCAGGATTTGCACTTTTGGCAGGATTTATGGCTTATATGATTGGGCAAACAGGGATCCAGCGAACTGTCTTCTTTGTCCTAATGATGCTGGTCGCCCCATCCTACGGAATGCGATGCGTAGGAGTAGGAAACAGAGACTTTGTGGAAGGAGTCTCAGGTGGAGCATGGGTCGACCTGGTCCTAGAACATGGAGGATGCGTGACAACCATGGCCCAGGGAAAACCAACCTTGGATTTTGAACTGACCAAGACAACAGCCAAGGAAGTGGCTCTGTTAAGAACCTATTGCATTGAAGCCTTAATATCAAACATAACTACGGCAACAAGATGTCCAACGCAAGGAGAGCCTTATCTGAAAGAGGAACAGGACCAACAGTACATTTGCCGTAGAGATGTGGTAGATAGAGGATGGGGCAATGGCTGTGGCTTGTTTGGAAAAGGAGGAGTTGTGACATGTGCGAAGTTCTCATGTTCGGGGAAGATAACAGGCAATCTGGTCCAAATTGAGAACCTTGAATACACAGTGGTTGTGACAGTCCACAATGGAGACACCCATGCAGTAGGAAATGACACATCCAATCATGGGGTTACAGCCACGATAACTCCCAGGTCACCATCGGTTGAAGTCAAACTGCCGGACTATGGAGAACTAACACTCGATTGTGAACCCAGGTCTGGAATTGACTTCAATGAGATGATCCTAATGAAAATGAAAAAGAAAACATGGCTCGTGCATAAGCAATGGTTTTTGGATCTGCCTCTTCCATGGACGACAGGAGCAGATACATCAGAGGTTCACTGGAATTACAAAGAGAGAATGGTGACATTTAAGGTTCCTCATGCCAAGAGACAGGATGTGACAGTGCTGGGATCTCAGGAAGGAGCCATGCATTCTGCCCTCGCTGGAGCCACAGAAGTGGACTCCGGTGATGGAAATCACATGTTTGCAGGACATCTCAAGTGCAAAGTCCGCATGGAGAAATTGAGAATCAAGGGAATGTCATACACGATGTGTTCAGGAAAGTTTTCAATTGACAAAGAGATGGCAGAAACACAGCATGGGACAACAGTGGTGAAAGTCAAGTATGAAGGTGCTGGAGCTCCGTGTAAAGTCCCCATAGAGATAAGAGATGTAAACAAGGAAAAAGTGGTTGGGCGCGTTATCTCAGCCACCCCTTTGGCTGAGAACACCAATAGTGTAACCAACATAGAATTAGAACCCCCCTTTGGGGACAGCTACATAGTGATAGGTGTCGGAAACAGCGCACTAACACTCCATTGGTTCAGGAAAGGGAGTTCCATTGGCAAGATGTTTGAGTCCACATACAGAGGTGCAAAACGCATGGCCATCCTAGGTGAAACAGCTTGGGATTTTGGTTCCGTTGGTGGACTGTTCACATCATTGGGAAAGGCTGTGCACCAGGTTTTTGGAAGTGTGTATACAACCATGTTTGGAGGAGTCTCATGGATGATTAGAATCCTAATTGGGTTCTTAGTGTTGTGGATTGGCACGAACTCAAGGAACACTTCAATGGCCATGACGTGCATAGCTGTTGGTGGAATCACTCTGTTTTTGGGCTTCACGGTTCAAGCGGACATGGGTTGTGTGGTGTCATGGAGTGGGAGAGAATTGAAGTGCGGAAGCGGAATTTTTGTGGTTGACAACGTGCACACTTGGACAGAACAGTACAAATTCCAACCAGAGTCCCCAGCGAGACTAGCGTCTGCAATATTAAATGCCCACAAAGATGGGGTCTGTGGAATTAGATCAACCACCAGGCTGGAAAATGTTATGTGGAAGCAAATAACCAATGAGCTAAACTATGTTCTCTGGGAAGGAGGACATGATCTCACTGTAGTGGCTGGGGATGTGAAAGGGGTGTTGACCAAGGGCAAGAGAGCACTCACACCCCCAGCGAGTGATCTGAAATATTCATGGAAGACATGGGGGAAAGCAAAAATCTTCACCCCTGAAGCAAGAAACAGTACATTTTTAATAGACGGACCAGACACCTCTGAATGCCCCAATGAACGAAGAGCATGGAATTCTTTTGAGGTGGAAGACTATGGATTTGGCATGTTCACGACCAACATATGGATGAAATTCCGAGAAGGAAGTTCAGAAGTGTGTGACCACAGGTTAATGTCAGCTGCAATTAAAGACCAGAAAGCTGTGCATGCTGACATGGGTTATTGGATAGAGAGCTCAAAAAACCAGACCTGGCAGATAGAGAGAGCATCTCTTATTGAAGTGAAAACATGTCTGTGGCCCAAGACCCATACACTGTGGAGCAATGGAGTGCTGGAAAGCCAGATGCTTATTCCAAAATCATATGCAGGCCCTTTTTCACAGCACAATTACCGCCAGGGCTATGCTACGCAAACCGTCGGTCCATGGCACTTAGGCAAACTAGAGATAGACTTTGGAGAATGCCCCGGAACAACAGTCACAATTCAGGAGAATTGTGACCATAGAGGCCCATCTTTGAGGACCACCACTGCATCTGGAAAACTAGTCACGCAATGGTGTTGCCGCTCCTGCACGATGCCCCCCTTAAGGTTCTTAGGAGAAGATGGGTGCTGGTATGGGATGGAGATTAGGCCCTTGAGTGAAAAAGAAGAGAACATGGTCAAATCACAGGTGACGGCCGGACAGGGGACATCGGAAACTTTTTCAATGGGTCTGTTGTGCCTGACCTTGTTTGTGGAAGAATGCTTGAGGAGAAGAGTGACCAGGAAACACATGATATTAGCTGTGGTAATCACTCTTTGTGCTATCATCCTGGGGGGCCTCACATGGATGGACTTGCTACGAGCCCTCATCATGTTGGGGGACACTATGTCTGGTAGAATAGGAGGACAGACCCACCTAGCCATCATGGCAGTGTTCAAGATGTCACCGGGATACGTGCTGGGTGTGTTTTTAAGGAAACTCACTTCAAGAGAGACAGCACTAATGGTAATAGGAATGGCCATGACAACAACACTTTCAATTCCACATGACCTCATGGAACTCATTGATGGAATATCACTAGGACTAATTTTGCTAAAAATAGTAACACAGTTTGACAACACCCAAGTGGGAACCTTAGCTCTTTCCTTGACTTTCATAAGATCAACAATGTCATTGGTCATGGCTTGGAGGACCATTATGGCTGTGTTGTTTGTGGTCACACTCATTCCTTTGTGCAGGACAAGCTGTCTTCAAAAACAGTCTCATTGGGTAGAAATAACAGCACTCATCCTAGGAGCCCAAGCTCTGCCAGTGTACCTAATGACTCTTATGAAAGGAGCCTCAAGAAGATCTTGGCCTCTTAACGAAGGCATAATGGCTGTGGGTTTGGTTAGTCTCTTAGGAAGCGCTCTTTTAAAGAATGATGTCCCTTTAGCTGGCCCAATGGTGGCAGGAGGCTTACTTCTGGCGGCTTACGTAATGAGTGGCAGCTCAGCAGATCTGTCACTAGAGAAGGCCGCTAATGTCCAGTGGGATGAAATGGCAGACATAACAGGCTCAAGTCCAATCATAGAAGTGAAGCAAGATGAGGATGGCTCTTTCTCCATACGGGACGTCGAGGAAACCAATATGATAACCCTTTTGGTGAAACTGGCACTGATAACGGTGTCAGGTCTCTACCCCTTGGCAATTCCAATCACAATGACCTTATGGTACATGTGGCAAGTGAAAACACAAAGATCAGGAGCCCTGTGGGACGTGCCTTCACCCGCCGCCACTCAAAAAGCCGCACTGTCTGAAGGAGTGTACAGGATCATGCAAAGAGGGTTATTCGGGAAAACTCAGGTTGGAGTAGGGATACACATGGAAGGTGTATTTCACACAATGTGGCATGTTACAAGAGGATCGGTGATCTGCCACGAGACTGGGAGATTGGAGCCATCTTGGGCTGATGTGAGGAATGACATGATATCATACGGTGGGGGATGGAGGCTTGGAGATAAATGGGACAAAGAAGAAGACGTTCAGGTCCTGGCTATAGAACCAGGGAAAAATCCCAAACATGTCCAAACGAAACCTGGCCTATTCAAGACCCTAACTGGAGAAATTGGAGCAGTAACATTAGATTTCAAACCCGGAACGTCTGGTTCTCCCATTATCAACAGGAAAGGAAAAGTCATCGGACTCTATGGAAATGGAGTGGTCACCAAATCAGGTGATTACGTCAGTGCCATAACACAAGCCGAAAGAATTGGAGAGCCAGATTATGAAGTGGATGAGGACATTTTTCGAAAGAAAAGACTAACTATAATGGACTTACACCCCGGAGCCGGAAAGACAAAAAGAATTCTTCCATCAATAGTGAGAGAAGCCTTAAAAAGGAGGCTGCGAACTTTGATTTTGGCTCCCACGAGAGTGGTGGCGGCCGAGATGGAAGAGGCCCTACGTGGACTGCCAATCCGTTACCAAACCCCAGCTGTAAAATCAGAACACACAGGAAGAGAGATTGTAGACCTCATGTGCCATGCAACCTTCACAACAAGGCTTTTGTCATCAACCAGAGTTCCAAACTACAACCTTATAGTAATGGATGAAGCACATTTCACCGATCCTTCCAGTGTCGCGGCTAGAGGATACATTTCGACCAGGGTGGAAATGGGAGAGGCAGCAGCCATCTTCATGACCGCAACCCCTCCCGGAGCGACAGATCCCTTTCCCCAGAGCAACAGCCCAATAGAAGACATCGAGAGAGAGATTCCGGAAAGGTCATGGAACACAGGGTTCGACTGGATAACAGACTACCAAGGGAAAACTGTGTGGTTTGTTCCCAGCATAAAAGCTGGAAATGACATTGCAAATTGTTTGAGAAAGTCCGGAAAGAAAGTTATCCAGTTGAGTAGGAAAACCTTTGATACAGAATATCCAAAAACGAAACTCACGGACTGGGACTTTGTGGTCACTACAGACATATCTGAAATGGGGGCTAACTTTAGAGCTGGGAGAGTGATAGACCCTAGAAGATGCCTCAAGCCAGTTATCCTAACAGATGGGCCAGAGAGAGTCATCTTAGCAGGTCCTATTCCAGTGACTCCAGCAAGCGCTGCTCAGAGAAGAGGGCGAATAGGAAGGAACCCAGCACAAGAAGACGACCAATACGTCTTCTCCGGAGACCCACTAAAAAATGATGAAGACCATGCCCACTGGACAGAAGCAAAGATGCTGCTTGACAATATCTACACCCCAGAAGGGATCATTCCAACATTGTTTGGTCCGGAAAGGGAAAAAACCCAAGCTATTGATGGAGAGTTTCGCCTCAGAGGGGAACAAAGGAAGACTTTTGTGGAATTAATGAGGAGAGGAGACCTTCCGGTGTGGCTGAGTTATAAGGTAGCTTCTGCTGGCATTTCTTACAAAGATCGGGAATGGTGCTTTACTGGGGAAAGAAATAACCAAATTTTAGAAGAAAACATGGAGGTTGAAATTTGGACTAGAGAGGGAGAAAAGAAAAAACTGAGGCCAAAATGGTTAGATGCACGTGTATACGCTGACCCCATGGCTTTGAAGGATTTCAAGGAGTTTGCCAGTGGAAGGAAGAGTATAACTCTCGACATCCTAACAGAGATCGCCAGTTTGCCAACTTACCTTTCCTCTAGGGCCAAGCTCGCGCTTGACAACATAGTTATGCTCCACACAACAGAAAGAGGGGGGAGGGCCTATCAACATGCCCTCAACGAACTTCCGGAGTCACTGGAAACACTCATGCTTGTAGCCTTACTAGGAGCTATGACAGCAGGTATCTTCCTGTTTTTCATGCAAGGGAAAGGAATAGGGAAATTGTCAATGGGTTTGATAACCATTGCGGTCGCTAGTGGCTTGCTCTGGGTAGCAGAAATTCAACCCCAGTGGATAGCGGCCTCAATCATACTGGAGTTTTTTCTCATGGTACTGTTGATACCAGAACCAGAAAAACAAAGGACCCCACAAGACAATCAATTGATCTACGTCATATTGACCATTCTCACCATTATTGGTCTAATAGCAGCCAACGAGATGGGGCTGATAGAAAAAACAAAAACGGATTTTGGGTTTTACCAGGTAAAAACAGAAACCACCATCCTCGATGTGGACCTGAGACCAGCTTCAGCATGGACGCTCTATGCGGTAGCCACCACAATTCTGACTCCCATGCTGAGACACACCATAGAAAATACGTCGGCCAACCTATCTTTAGCAGCCATCGCCAACCAGGCAGCCGTCCTAATGGGGCTTGGAAAAGGATGGCCACTCCACAGAATGGACCTCGGTGTGCCGCTGTTAGCAATGGGATGCTATTCTCAAGTGAACCCAACAACCTTGACAGCATCCTTAGTCATGCTTTTAGTCCATTATGCAATAATAGGCCCAGGATTGCAGGCAAAAGCCACAAGAGAGGCCCAGAAAAGGACAGCTGCTGGAATCATGAAAAATCCCACAGTGGACGGGATAACAGTGATAGATCTAGAACCAATATCCTATGACCCAAAATTTGAAAAGCAATTAGGGCAGGTCATGTTACTCGTCTTGTGTGCTGGACAACTACTCTTGATGAGAACAACATGGGCTTTCTGTGAAGTTTTGACTTTGGCCACAGGACCAATCTTGACCTTGTGGGAGGGCAACCCGGGAAGGTTTTGGAACACGACCATAGCCGTATCTACCGCCAACATTTTCAGGGGAAGTTATTTGGCAGGAGCTGGACTGGCTTTTTCACTCATAAAGAATGCACAAACCCCCAGGAGGGGAACTGGGACCACAGGAGAGACACTGGGAGAGAAGTGGAAGAGACAGCTAAACTCATTAGACAGAAAAGAGTTTGAAGAATATAAAAGAAGTGGAATACTAGAAGTGGACAGGACTGAAGCCAAGTCTGCCCTGAAAGATGGGTCCAAAATCAAGCATGCAGTATCTAGAGGGTCCAGTAAGATCAGATGGATTGTTGAGAGAGGGATGGTAAAGCCAAAAGGGAAAGTTGTAGATCTTGGCTGTGGGAGAGGAGGATGGTCTTATTACATGGCGACACTCAAGAACGTGACTGAAGTGAAAGGGTATACAAAAGGAGGTCCAGGACATGAAGAACCGATTCCCATGGCTACGTATGGCTGGAATTTGGTCAAACTCCATTCAGGGGTTGACGTGTTCTACAAACCCACAGAGCAAGTGGACACCCTGCTCTGTGATATTGGGGAGTCATCTTCTAATCCAACAATAGAGGAAGGAAGAACATTAAGAGTTTTGAAGATGGTGGAGCCATGGCTCTCTTCAAAACCTGAATTCTGCATCAAAGTCCTTAACCCCTACATGCCAACAGTCATAGAAGAGCTGGAGAAACTCCAGAGAAAACATGGTGGGAACCTTGTCAGATGCCCGCTGTCCAGGAACTCCACCCATGAGATGTATTGGGTGTCAGGAGCGTCGGGAAACATTGTGAGCTCTGTGAACACAACATCAAAGATGTTATTGAACAGGTTCACAACAAGGCATAGGAAACCCACTTATGAGAAGGACGTAGATCTCGGGGCAGGAACGAGAAGTGTCTCCACTGAAACAGAAAAACCAGACATGACAATCATTGGGAGAAGGCTTCAGCGATTGCAAGAAGAGCACAAAGAAACATGGCATTATGATCAGGAAAACCCATACAGAACCTGGGCGTATCATGGAAGCTATGAAGCTCCTTCGACAGGCTCTGCGTCCTCCATGGTGAACGGGGTGGTGAAACTGCTAACAAAACCCTGGGATGTGATTCCAATGGTGACTCAGTTAGCCATGACAGATACAACCCCTTTTGGGCAACAAAGAGTCTTCAAAGAGAAGGTGGATACCAGGACACCGCAACCAAAACCAGGCACACGAATGGTTATGACCACGACAGCCAATTGGCTATGGGCCCTCCTTGGAAAGAAGAAAAATCCCAGACTGTGCACAAGGGAAGAGTTCATCTCAAAAGTTAGATCAAACGCAGCCATAGGCGCAGTCTTTCAAGAGGAACAGGGATGGACATCAGCCAGTGAAGCTGTGAATGACAGCCGGTTTTGGGAACTGGTGGACAAAGAAAGGGCCCTTCACCAAGAAGGGAAATGTGAATCGTGTGTCTATAACATGATGGGAAAACGTGAGAAAAAGTTAGGAGAGTTTGGCAGAGCCAAGGGAAGCCGAGCAATCTGGTATATGTGGCTGGGAGCGCGGTTTCTGGAATTTGAAGCCCTCGGTTTTTTGAATGAAGATCACTGGTTTGGCAGAGAAAACTCATGGAGTGGAGTCGAAGGGGAAGGTCTGCACAGATTGGGATACATCCTGGAGGAGATAGACAAAAAGGATGGAGACCTAATGTACGCTGATGACACAGCAGGCTGGGACACAAGAATCACTGAGGATGATCTTCAAAATGAGGAACTGATCACGGAACAGATGGCTCCCCACCACAAGATCCTAGCCAAAGCCATTTTCAAACTAACCTATCAAAACAAAGTGGTGAAAGTCCTCAGACCCACACCGAGAGGAGCGGTCATGGATATCATATCCAGGAAAGACCAGAGAGGTAGTGGACAAGTTGGAACATATGGTTTGAACACATTCACCAACATGGAAGTTCAACTCATCCGCCAAATGGAAGCAGAAGGAGTCATCACCCAAGATGACATGCAGAACCCAAAAGGGTTGAAAGAAAGAGTTGAGAAATGGCTGAGAGAGTGTGGTGTCGACAGGTTAAAGAGGATGGCTATTAGTGGAGACGATTGCGTGGTGAAACCCCTAGATGAGAGGTTTGGCACTTCCCTCCTCTTCTTGAACGACATGGGAAAGGTGAGGAAAGATATTCCGCAGTGGGAACCATCTAAGGGATGGAAAAACTGGCAAGAGGTTCCTTTTTGCTCCCACCACTTTCACAAGATCTTTATGAAGGATGGCCGCTCACTAGTTGTTCCATGTAGAAACCAGGATGAACTGATAGGGAGAGCCAGAATCTCGCAGGGGGCTGGATGGAGCTTAAGGGAAACAGCCTGCCTAGGCAAAGCTTACGCCCAGATGTGGTCGCTTATGTACTTCCACAGAAGGGATCTGCGTTTAGCCTCCATGGCCATATGCTCAGCAGTTCCAACGGAATGGTTTCCAACAAGCAGAACAACATGGTCAATCCATGCTCATCACCAATGGATGACCACTGAAGACATGCTCAAGGTGTGGAACAGAGTGTGGATAGAAGACAACCCCAATATGATTGACAAGACTCCAGTCCATTCGTGGGAAGACATACCTTACCTGGGGAAAAGAGAGGATTTGTGGTGTGGATCCCTGATTGGACTTTCTTCTAGAGCCACCTGGGCGAAGAACATTCACACGGCCATAACTCAGGTCAGAAATCTAATCGGAAAAGAGGAATACGTGGATTACATGCCAGTAATGAAAAGATACAGTGCTCCTTCAGAGAGTGAAGGAGTTCTG
>JN559741_c
ATGAACCAACGAAAAAAGGTGGTTAGACCACCTTTCAATATGCTGAAACGCGAGAGAAACCGCGTATCAACCCCTCAAGGGTTGGTGAAGAGATTCTCAACCGGACTTTTTTCTGGGAAAGGACCCTTACGGATGGTGCTAGCACTCATCACGTTTTTGCGAGTCCTTTCCATCCCACCAACAGCAGGGATTCTGAAGAGATGGGGACAGTTGAAGAAAAATAAGGCCATCAAGATACTGATTGGATTCAGGAAGGAGATAGGCCGCATGCTGAACATCTTGAACGGGAGAAAAAGGTCAACGATAACATTGTTGTGCTTGATTCCCACCGTAATGGCGTTTCACTTGTCAACAAGAGATGGCGAACCCCTCATGATAGTGGCAAAACATGAAAGGGGGAGACCTCTCTTGTTTAAGACAACAGAGGGGATCAACAAATGCACTCTCATTGCCATGGACTTGGGTGAAATGTGTGAGGACACTGTCACGTACAAATGCCCCCTACTGGTCAATACCGAACCTGAAGACATTGATTGCTGGTGCAACCTCACGTCTACCTGGGTCATGTATGGGACATGCACCCAGAGCGGAGAACGGAGACGAGAGAAGCGCTCAGTAGCTTTAACACCACATTCAGGAATGGGATTGGAAACAAGAGCTGAGACATGGATGTCATCGGAAGGAGCTTGGAAGCATGCTCAGAGAGTAGAGAGCTGGATACTCAGAAACCCAGGATTTGCACTCTTGGCAGGATTTATGGCTTATATGATTGGGCAAACAGGGATCCAGCGAACTGTCTTCTTTGTCCTAATGATGCTGGTCGCCCCATCCTACGGAATGCGATGCGTAGGAGTAGGAAACAGAGACTTTGTGGAAGGAGTCTCAGGTGGAGCATGGGTCGACCTGGTGCTAGAACATGGAGGATGCGTCACAACCATGGCCCAGGGAAAACCAACCTTGGATTTTGAACTGACCAAGACAACAGCCAAGGAAGTGGCTCTGTTAAGAACCTATTGCATTGAAGCCTTAATATCAAACATAACTACGGCAACAAGATGTCCAACGCAAGGAGAGCCTTATCTGAAAGAGGAACAGGACCAACAGTACATTTGCCGTAGAGATGTGGTAGATAGAGGATGGGGCAATGGCTGTGGCTTGTTTGGAAAAGGAGGAGTTGTGACATGTGCGAAGTTCTCATGTTCGGGGAAGATAACAGGCAATCTGGTCCAAATTGAGAACCTTGAATACACAGTGGTTGTGACAGTCCACAATGGAGACACCCATGCAGTAGGAAATGACACATCCAATCATGGGGTTACAGCCACGATAACTCCCAGGTCACCATCGGTTGAAGTCAAACTGCCGGACTATGGAGAACTAACACTCGATTGTGAACCCAGGTCTGGAATTGACTTCAATGAGATGATCCTAATGAAAATGAAAAAGAAAACATGGCTCGTGCATAAGCAATGGTTTTTGGATCTGCCTCTTCCATGGACAACAGGAGCAGATACATCAGAGGTTCACTGGAATTACAAAGAGAGAATGGTGACATTTAAGGTTCCTCATGCCAAGAGACAGGATGTGACAGTGCTGGGATCTCAGGAAGGAGCCATGCATTCTGCCCTCGCTGGAGCCACAGAAGTGGACTCCGGTGATGGAAATCACATGTTTGCAGGACATCTCAAGTGCAAAGTCCGCATGGAGAAATTGAGAATCAAGGGAATGTCATACACGATGTGTTCAGGAAAGTTTTCAATTGACAAAGAGATGGCAGAAACACAGCATGGGACAACAGTGGTGAAAGTCAAGTATGAAGGTGCTGGAGCTCCGTGTAAAGTCCCCATAGAGATAAGAGATGTAAACAAGGAAAAAGTGGTTGGGCGCGTTATCTCAGCCACCCCTTTGGCTGAGAACACCAACAGTGTAACCAACATAGAATTAGAACCCCCCTTTGGGGACAGCTACATAGTGATAGGTGTTGGAAACAGCGCACTAACACTCCATTGGTTCAGGAAAGGGAGTTCCATTGGCAAGATGTTTGAGTCCACATACAGAGGTGCAAAACGCATGGCCATCCTAGGTGAAACAGCTTGGGATTTTGGTTCCGTTGGTGGACTGTTCACATCATTGGGAAAGGCTGTGCACCAGGTTTTTGGAAGTGTGTATACAACCATGTTTGGAGGAGTCTCATGGATGATTAGAATCCTAATTGGGTTCTTAGTGTTGTGGATTGGCACGAACTCAAGGAACACTTCAATGGCCATGACGTGCATAGCTGTTGGGGGAATCACTCTGTTTTTGGGCTTCACGGTTCAAGCGGACATGGGTTGTGTGGTGTCATGGAGTGGGAGAGAATTGAAGTGTGGAAGCGGAATTTTTGTGGTTGACAACGTGCACACTTGGACAGAACAGTACAAATTCCAACCAGAGTCCCCAGCGAGACTAGCGTCTGCAATATTAAATGCCCACAAAGATGGGGTCTGTGGAATTAGATCAACCACGAGGCTGGAAAATGTTATGTGGAAGCAAATAACCAATGAGCTAAACTATGTTCTCTGGGAAGGAGGACATGATCTCACTGTAGTGGCTGGGGACGTGAAAGGGGTGTTGACCAAGGGCAAGAGAGCACTCACACCCCCAGCGAGCGATCTGAAATATTCATGGAAGACATGGGGGAAAGCAAAAATCTTCACCCCTGAAGCAAGAAACAGCACATTTTTAATAGACGGACCAGATACCTCTGAATGCCCCAATGAACGAAGAGCATGGAATTCTTTTGAGGTGGAAGACTATGGATTTGGCATGTTCACGACCAACATATGGATGAAATTCCGAGAAGGAAGTTCAGAAGTGTGTGACCACAGGCTGATGTCAGCTGCAATTAAAGACCAGAAAGCTGTGCATGCTGACATGGGTTATTGGATAGAGAGCTCAAAAAACCAGACCTGGCAGATAGAGAGAGCATCTCTCATTGAAGTGAAAACATGTCTGTGGCCCAAGACCCATACACTGTGGAGCAATGGAGTGCTGGAGAGCCAGATGCTTATTCCAAAATCATATGCAGGCCCTTTTTCACAGCACAATTACCGCCAGGGCTATGCTACGCAAACCGTGGGTCCATGGCACTTGGGCAAACTAGAGATAGACTTTGGAGAATGCCCCGGAACAACAGTTACAATTCAGGAGAATTGTGACCATAGAGGCCCATCTTTGAGGACCACCACTGCATCTGGAAAACTAGTCACGCAATGGTGTTGCCGCTCCTGCACAATGCCCCCCTTAAGGTTCTTAGGAGAAGATGGGTGCTGGTATGGGATGGAGATTAGGCCCTTGAGTGAAAAAGAAGAGAACATGGTTAAATCACAGGTGACGGCCGGACAGGGCACATCGGAAACTTTTTCTATGGGTCTGTTGTGCCTGACCTTGTTTGTGGAAGAATGCTTGAGAAGAAGAGTCACCAGAAAACACATGATATTAGCTGTGGTAATCACTCTTTGTGCTATCATCCTGGGGGGCCTCACATGGATGGACTTGCTACGAGCCCTCATCATGTTGGGGGACACTATGTCTGGCAGAATAGGAGGACAGACCCACCTAGCCATCATGGCAGTGTTCAAGATGTCACCAGGATACGTGCTGGGTGTGTTTTTAAGGAAACTCACTTCAAGAGAGACAGCACTAATGGTAATAGGAATGGCCATGACAACAACACTTTCAATTCCACATGACCTCATGGAACTCATTGATGGAATATCACTAGGACTAATTTTGCTAAAAATAGTAACACAGTTTGACAACACCCAAGTGGGAACCTTAGCTCTTTCCTTGACTTTCATAAGATCAACAATGTCATTGGTCATGGCTTGGAGGACCATTATGGCTGTGCTGTTTGTGGTCACACTCATTCCTTTGTGTAGGACAAGCTGTCTTCAAAAACAGTCTCATTGGGTAGAAATAACAGCACTCATCTTAGGAGCCCAAGCTCTGCCAGTGTACCTAATGACTCTTATGAAAGGAGCCTCAAGAAGATCTTGGCCTCTTAACGAAGGCATAATGGCTGTGGGTTTGGTTAGTCTCTTAGGAAGCGCTCTTTTAAAGAATGATGTCCCTTTAGCTGGCCCAATGGTGGCAGGAGGCTTACTTCTGGCGGCTTACGTAATGAGTGGCAGCTCAGCAGATCTGTCACTAGAGAAGGCCGCTAATGTGCAGTGGGATGAAATGGCAGACATAACAGGCTCAAGTCCAATCATAGAAGTGAAGCAAGATGAGGATGGCTCTTTCTCCATACGGGACGTCGAGGAAACCAATATGATAACCCTTTTGGTGAAACTGGCACTGATAACGGTGTCAGGTCTCTACCCCTTGGCAATTCCAATCACAATGACCTTATGGTACATGTGGCAAGTGAAAACACAAAGATCAGGAGCCCTGTGGGACGTTCCTTCACCCGCTGCCACTCAAAAAGCCGCACTGTCCGAAGGAGTGTACAGGATCATGCAAAGAGGGTTATTCGGGAAAACCCAGGTTGGAGTAGGGATACACATGGAAGGTGTATTTCACACAATGTGGCATGTCACAAGAGGATCGGTGATCTGCCACGAGACTGGGAGATTGGAGCCATCTTGGGCTGACGTCAGGAATGACATGATATCATACGGTGGGGGATGGAGGCTTGGAGATAAATGGGACAAAGAAGAAGACGTTCAGGTCCTCGCTATAGAACCAGGGAAAAATCCCAAACATGTCCAAACGAAACCTGGCCTTTTCAAGACCCTAACTGGAGAAATTGGAGCAGTAACATTAGATTTCAAACCCGGAACGTCTGGTTCTCCCATTATCAACAGGAAAGGAAAAGTCATCGGACTCTATGGAAATGGAGTGGTTACCAAATCAGGTGATTACGTCAGTGCCATAACGCAAGCCGAAAGAATTGGAGAGCCAGATTATGAAGTGGATGAGGACATTTTTCGGAAGAAAAGACTAACTATAATGGACTTACACCCCGGAGCTGGAAAGACAAAAAGAATTCTTCCATCAATAGTGAGAGAAGCCTTAAAAAGGAGGCTGCGAACTTTGATTTTGGCTCCCACGAGAGTAGTGGCGGCCGAGATGGAAGAGGCCCTACGTGGACTGCCAATCCGTTACCAAACCCCAGCTGTGAAATCAGAACACACAGGAAGAGAGATTGTAGACCTCATGTGCCATGCAACCTTCACAACAAGACTTTTGTCATCAACCAGAGTTCCAAACTATAACCTTATAGTAATGGATGAAGCACATTTCACCGATCCTTCCAGTGTCGCGGCTAGAGGATACATCTCGACCAGGGTGGAAATGGGAGAGGCAGCAGCCATCTTCATGACCGCAACCCCTCCCGGAGCGACGGATCCCTTTCCCCAGAGCAACAGCCCAATAGAAGACATCGAGAGAGAGATTCCGGAAAGGTCATGGAACACAGGGTTCGACTGGATAACAGACTACCAAGGGAAAACTGTGTGGTTTGTTCCTAGCATAAAAGCTGGAAATGACATTGCAAATTGTTTGAGGAAGTCGGGAAAGAAAGTTATCCAGTTGAGTAGGAAAACCTTTGATACAGAATATCCAAAAACGAAGCTCACGGACTGGGACTTTGTGGTCACTACAGACATATCTGAAATGGGGGCTAACTTTAGAGCTGGGAGAGTGATAGACCCTAGAAGATGCCTCAAGCCAGTTATCCTAACAGATGGGCCAGAGAGAGTCATCTTAGCAGGTCCCATTCCAGTGACTCCAGCAAGCGCTGCCCAAAGAAGAGGGCGAATAGGAAGGAACCCAGCACAAGAAGACGACCAATACGTTTTCTCCGGAGACCCACTAAAAAATGATGAAGATCATGCCCACTGGACAGAAGCAAAGATGCTGCTTGACAATATCTACACCCCAGAAGGGATCATTCCAACATTGTTTGGTCCGGAAAGGGAAAAAACCCAAGCTATTGATGGAGAGTTTCGCCTCAGAGGGGAACAAAGGAAGACTTTTGTGGAATTAATGAGGAGAGGAGACCTTCCGGTGTGGCTGAGTTATAAGGTAGCTTCTGCTGGCATTTCTTACAAAGATCGGGAATGGTGCTTCACTGGGGAAAGAAATAACCAAATTTTAGAAGAAAACATGGAGGTTGAAATTTGGACTAGAGAGGGAGAAAAGAAAAAACTGAGGCCAAAATGGTTAGATGCACGTGTATACGCTGACCCCATGGCTTTGAAGGATTTCAAGGAGTTTGCCAGTGGAAGGAAGAGTATAACTCTCGACATCCTAACAGAGATCGCCAGTTTGCCAACCTACCTTTCCTCTAGGGCCAAGCTCGCCCTTGACAACATAGTCATGCTCCACACAACAGAAAGAGGAGGGAGGGCCTATCAACACGCCCTGAACGAACTTCCGGAGTCACTGGAAACACTCATGCTTGTAGCCTTACTAGGTGCTATGACAGCAGGTATCTTCCTGTTTTTCATGCAAGGTAAAGGAATAGGGAAATTGTCAATGGGTTTGATAACCATTGCGGTGGCTAGTGGCTTGCTCTGGGTAGCAGAAATTCAACCCCAGTGGATAGCGGCCTCAATCATACTGGAGTTTTTCCTCATGGTACTGTTGATACCAGAACCAGAAAAACAAAGGACCCCACAAGACAATCAATTGATCTACGTCATATTGACCATTCTCACCATTATTGGTCTAATAGCAGCCAACGAGATGGGGCTGATAGAAAAAACAAAAACGGATTTTGGGTTTTACCAGGTAAAAACAGAAACCACCATCCTCGATGTGGACCTGAGACCAGCTTCAGCATGGACGCTCTATGCGGTAGCCACCACAATTCTGACTCCCATGCTGAGACACACCATAGAAAACACGTCGGCCAACCTATCTTTAGCAGCCATTGCCAACCAGGCAGCCGTCCTAATGGGGCTTGGAAAAGGATGGCCACTCCACAGAATGGACCTCGGTGTGCCGCTGTTAGCAATGGGATGCTATTCTCAAGTGAACCCAACAACCTTGACAGCATCCTTAGTCATGCTTCTAGTCCATTATGCAATAATAGGCCCAGGATTGCAGGCAAAAGCCACAAGAGAGGCCCAGAAAAGGACAGCTGCTGGAATCATGAAAAATCCCACAGTGGACGGGATAACAGTGATAGATCTAGAACCAATATCCTATGACCCAAAATTTGAAAAGCAATTAGGGCAGGTCATGTTACTCGTCTTGTGTGCTGGACAACTACTCTTGATGAGAACAACATGGGCTTTCTGTGAAGTCTTGACTTTGGCTACAGGACCAATCTTGACCTTGTGGGAGGGCAACCCGGGAAGGTTTTGGAACACGACCATAGCCGTATCTACCGCCAACATTTTCAGGGGAAGTTACTTGGCAGGAGCTGGACTGGCTTTTTCACTCATAAAGAATGCACAAACCCCCAGGAGGGGAACTGGGACCGCAGGAGAGACACTGGGAGAGAAGTGGAAGAGACAGCTAAACTCATTAGACAGAAAAGAGTTTGAAGAGTATAAAAGAAGTGGAATACTAGAAGTGGACAGGACTGAAGCCAAGTCCGCCCTGAAAGATGGGTCCAAAATCAAGCATGCAGTATCTAGAGGGTCCAGTAAGATCAGATGGATCGTTGAGAGAGGGATGGTAAAGCCAAAAGGGAAAGTTGTAGATCTTGGCTGTGGGAGAGGAGGATGGTCTTATTACATGGCAACACTCAAGAACGTGACTGAAGTGAAAGGGTATACAAAAGGAGGTCCAGGACATGAAGAACCGATTCCTATGGCTACTTATGGCTGGAATTTGGTCAAACTCCATTCAGGGGTTGACGTGTTCTACAAACCCACAGAGCAAGTGGACACCCTGCTCTGTGATATTGGGGAGTCATCTTCTAATCCAACAATAGAGGAAGGAAGAACATTGAGAGTTTTGAAGATGGTGGAGCCATGGCTCTCTTCAAAACCTGAATTCTGCATCAAGGTCCTTAACCCCTACATGCCAACAGTCATAGAAGAGCTGGAGAAACTGCAGAGAAAACATGGTGGGAACCTTGTCAGATGCCCGCTGTCCAGGAACTCCACCCATGAGATGTATTGGGTGTCAGGAGCGTCGGGAAACATTGTGAGCTCTGTGAACACAACATCAAAGATGTTGTTGAACAGGTTCACAACAAGGCATAGGAAACCCACTTATGAGAAGGACGTAGATCTTGGGGCAGGAACGAGAAGTGTCTCCACTGAAACAGAAAAACCAGACATGACAATCATTGGGAGAAGGCTTCAGCGATTGCAAGAAGAGCACAAAGAAACATGGCATTATGATCAAGAAAACCCATACAGAACCTGGGCGTATCATGGAAGCTATGAAGCTCCTTCGACAGGCTCTGCGTCCTCCATGGTGAACGGGGTGGTGAAACTGCTAACAAAACCCTGGGATGTAATTCCGATGGTGACTCAGTTAGCCATGACAGACACAACCCCTTTTGGGCAACAAAGAGTGTTCAAAGAGAAGGTGGATACCAGAACACCGCAACCAAAACCAGGCACACGAATGGTTATGACCACGACAGCCAATTGGCTATGGGCCCTCCTTGGAAAGAAGAAAAATCCCAGACTGTGCACAAGGGAAGAGTTCATCTCAAAAGTTAGATCAAACGCAGCCATAGGCGCAGTCTTCCAAGAGGAACAGGGATGGACATCAGCCAGTGAAGCTGTGAATGACAGCCGGTTTTGGGAACTGGTTGACAAAGAAAGGGCCCTTCACCAAGAAGGGAAATGTGAATCGTGTGTCTACAACATGATGGGAAAACGTGAGAAAAAGTTAGGGGAGTTTGGCAGAGCCAAGGGAAGCCGAGCAATCTGGTATATGTGGCTAGGAGCGCGGTTTCTGGAATTTGAAGCCCTGGGTTTTTTGAATGAAGATCATTGGTTTGGCAGAGAAAACTCATGGAGTGGAGTGGAAGGGGAAGGTCTGCACAGATTGGGATACATCCTGGAGGAGATAGACAAGAAGGATGGAGACCTAATGTATGCTGATGACACAGCAGGCTGGGACACAAGAATCACTGAGGATGACCTCCAAAATGAGGAACTGATCACGGAACAGATGGCTCCCCACCACAAGATCCTAGCCAAAGCCATTTTCAAACTAACCTACCAAAACAAAGTGGTGAAAGTCCTCAGACCCACACCGAGAGGAGCGGTGATGGATATCATATCCAGGAAAGACCAGAGAGGTAGTGGACAAGTTGGAACATATGGTTTGAACACATTCACCAACATGGAAGTTCAACTCATCCGCCAAATGGAAGCAGAAGGAGTCATCACACAAGATGACATGCAGAACCCTAAAGGGTTGAAAGAAAGAGTTGAGAAATGGCTGAGAGAGTGTGGTGTCGACAGGTTAAAGAGGATGGCAATTAGTGGAGACGATTGCGTGGTGAAACCCCTAGATGAGAGGTTTGGCACCTCCCTCCTCTTCTTGAACGACATGGGAAAGGTGAGGAAAGACATTCCGCAGTGGGAACCATCTAAGGGATGGAAAAACTGGCAAGAGGTTCCTTTTTGCTCCCACCACTTTCACAAGATCTTTATGAAGGATGGCCGCTCACTAGTTGTTCCATGTAGAAACCAGGATGAACTGATAGGGAGAGCCAGAATCTCGCAGGGGGCTGGATGGAGCTTAAGGGAAACAGCTTGCCTAGGCAAAGCTTACGCCCAGATGTGGTCGCTTATGTACTTCCACAGAAGGGATCTGCGTTTAGCCTCCATGGCCATATGCTCAGCAGTTCCAACGGAATGGTTTCCAACAAGCAGAACAACATGGTCAATCCATGCTCATCATCAATGGATGACCACTGAAGACATGCTCAAGGTGTGGAACAGAGTGTGGATAGAAGACAACCCCAATATGATTGACAAGACTCCAGTCCATTCGTGGGAAGATATACCTTACCTAGGGAAAAGAGAGGATTTGTGGTGTGGATCCCTGATTGGACTTTCTTCTAGAGCCACCTGGGCGAAGAACATTCACACGGCCATAACTCAGGTCAGGAATCTGATCGGAAAAGAGGAATACGTGGATTATATGCCAGTAATGAAAAGATACAGTGCTCCTTCAGAGAGTGAAGGAGTTCTG
>JN559740_c
ATGAACCAACGAAAAAAGGTGGTTAGACCACCTTTCAATATGCTGAAACGCGAGAGAAACCGCGTATCAACCCCTCAAGGGTTGGTGAAGAGATTCTCAACCGGACTTTTTTCTGGGAAAGGACCCTTACGGATGGTGCTAGCATTCATCACGTTTTTGCGAGTCCTTTCCATCCCACCAACAGCAGGGATTCTGAAGAGATGGGGACAGTTGAAGAAAAACAAGGCCATCAAGATACTGATTGGATTCAGGAAGGAGATAGGCCGCATGCTGAACATCTTGAACGGGAGAAAAAGGTCAACGATAACATTGCTGTGCTTGATTCCCACCGTAATGGCGTTTCACTTGTCAACAAGAGATGGCGAACCCCTCATGATAGTGGCAAAACATGAAAGGGGGAGACCTCTCTTGTTTAAGACAACAGAGGGGATCAACAAATGCACTCTCATTGCCATGGACTTGGGTGAAATGTGTGAGGACACTGTCACGTATAAATGCCCCCTACTGGTCAATACCGAACCTGAAGACATTGATTGCTGGTGCAACCTCACGTCTACCTGGGTCATGTATGGGACATGCACCCAGAGCGGAGAACGGAGACGAGAGAAGCGCTCAGTAGCTTTAACACCACATTCAGGAATGGGACTGGAAACAAGAGCTGAGACATGGATGTCATCGGAAGGGGCTTGGAAGCATGCTCAGAGAGTAGAGAGCTGGATACTCAGAAACCCAGGATTCGCGCTCTTGGCAGGATTTATGGCTTATATGATTGGGCAAACAGGAATCCAGCGAACTGTCTTCTTTGTCCTAATGATGCTGGTCGCCCCATCCTACGGAATGCGATGCGTAGGAGTAGGAAACAGAGACTTTGTGGAAGGAGTCTCAGGTGGAGCATGGGTCGACCTGGTGCTAGAACATGGAGGATGCGTCACAACCATGGCCCAGGGAAAACCAACCTTGGATTTTGAACTGACCAAGACAACAGCCAAGGAAGTGGCTCTGTTAAGAACCTATTGCATTGAAGCCTCAATATCAAACATAACTACGGCAACAAGATGTCCAACGCAAGGAGAGCCTTATCTGAAAGAGGAACAGGACCAACAGTACATTTGCCGGAGAGATGTGGTAGACAGAGGGTGGGGCAATGGCTGTGGCTTGTTTGGAAAAGGAGGAGTTGTGACATGTGCGAAGTTTTCATGTTCGGGGAAGATAACAGGCAATTTGGTCCAAATTGAGAACCTTGAATACACAGTGGTTGTAACAGTCCACAATGGAGACACCCGTGCAGTAGGAAATGACATATCCAATCATGGAGTTACAGCCATGATAACTCCCAGGTCACCATCGGTGGAAGTCAAATTGCCGGACTATGGAGAACTAACACTCGATTGTGAACCCAGGTCTGGAATTGACTTTAATGAGATGATTCTGATGAAAATGAAAAAGAAAACATGGCTCGTGCATAAGCAATGGTTTTTGGATCTGCCTCTTCCATGGACAGCAGGAGCAGACACATCAGAGGTTCACTGGAATTACAAAGAGAGAATGGTGACATTTAAGGTTCCTCATGCCAAGAGACAGGATGTGACAGTGCTGGGATCTCAGGAAGGAGCCATGCATTCTGCCCTCGCTGGAGCCACAGAAGTGGACTCCGGTGATGGAAATCACATGTTTGCAGGACATCTCAAGTGCAAAGTCCGTATGGAGAAATTGAGAATCAAGGGAATGTCATACACGATGTGTTCAGGAAAGTTTTCAATTGACAAAGAGATGGCAGAAACACAGCATGGGACAACAGTGGTGAAAGTCAAGTATGAAGGTGCTGGAGCTCCGTGTAAAGTCCCCATAGAGATAAGAGATGTAAACAAGGAAAAAGTGGTTGGGCGTATCATCTCATCCACCCCTTTGGCTGAGAATACCAACAGTGTAACCAACATAGAATTAGAACCCCCCTTTGGGGACAGCTACATAGTGATAGGTGTTGGAAACAGCGCATTAACACTCCATTGGTTCAGGAAAGGGAGTTCCATTGGCAAGATGTTTGAGTCCACATACAGAGGTGCAAAACGAATGGCCATTCTAGGTGAAACAGCTTGGGATTTTGGTTCCGTTGGTGGATTGTTCACATCATTGGGAAAGGCTGTGCACCAGGTTTTTGGAAGTGTGTATACAACCATGTTTGGAGGAGTCTCATGGATGATTAGAATCCTAATTGGGTTCTTAGTGTTGTGGATTGGCACGAACTCAAGGAACACTTCAATGGCTATGACGTGCATAGCTGTTGGAGGAATCACTCTGTTTCTGGGCTTCACAGTTCAAGCAGACATGGGTTGTGTGGTGTCATGGAGTGGGAAAGAATTGAAGTGTGGAAGCGGAATTTTTGTGGTTGACAACGTGCACACTTGGACAGAACAGTACAAATTTCAACCAGAGTCCCCAGCGAGACTAGCGTCTGCAATATTAAATGCCCACAAAGATGGGGTCTGTGGAATTAGATCAACCACGAGGCTGGAAAATGTCATGTGGAAGCAAATAACCAACGAGCTAAACTATGTTCTCTGGGAAGGAGGACATGACCTCACTGTAGTGGCTGGGGATGTGAAGGGGGTGTTGACCAAAGGCAAGAGAGCACTCACACCCCCAGTGAGTGATCTGAAATATTCATGGAAGACATGGGGAAAAGCAAAAATCTTCACCCCAGAAGCAAGAAACAGCACATTTTTAATAGACGGACCAGACACCTCTGAATGCCCCAATGAACGAAGAGCATGGAACTCTCTTGAGGTGGAAGACTATGGATTTGGCATGTTCACGACCAACATATGGATGAAATTCCGAGAAGGAAGTTCAGAAGTGTGTGACCACAGGTTAATGTCAGCTGCAATTAAAGATCAGAAAGCTGTGCATGCTGACATGGGTTATTGGATAGAGAGCTCAAAAAACCAGACCTGGCAGATAGAGAAAGCATCTCTTATTGAAGTGAAAACATGTCTGTGGCCCAAGACCCACACACTGTGGAGCAATGGAGTGCTGGAAAGCCAGATGCTCATTCCAAAATCATATGCGGGCCCTTTTTCACAGCACAATTACCGCCAGGGCTATGCCACGCAAACCGTGGGCCCATGGCACTTAGGCAAATTAGAGATAGACTTTGGAGAATGCCCCGGAACAACAGTCACAATTCAGGAGGATTGTGACCATAGAGGCCCATCTTTGAGGACCACCACTGCATCTGGAAAACTAGTCACGCAATGGTGCTGCCGCTCCTGCACGATGCCTCCCTTAAGGTTCTTGGGAGAAGATGGGTGCTGGTATGGGATGGAGATTAGGCCCTTGAGTGAAAAAGAAGAGAACATGGTCAAATCACAGGTGACGGCCGGACAGGGCACATCAGAAACTTTTTCTATGGGTCTGTTGTGCCTGACCTTGTTTGTGGAAGAATGCTTGAGGAGAAGAGTCACTAGGAAACACATGATATTAGTTGTGGTGATCACTCTTTGTGCTATCATCCTGGGAGGCCTCACATGGATGGACTTACTACGAGCCCTCATCATGTTGGGGGACACTATGTCTGGTAGAATAGGAGGACAGATCCACCTAGCCATCATGGCAGTGTTCAAGATGTCACCAGGATACGTGCTGGGTGTGTTTTTAAGGAAACTCACTTCAAGAGAGACAGCACTAATGGTAATAGGAATGGCCATGACAACGGTGCTTTCAATTCCACATGACCTTATGGAACTCATTGATGGAATATCACTGGGACTAATTTTGCTAAAAATAGTAACACAGTTTGACAACACCCAAGTGGGAACCTTAGCTCTTTCCTTGACTTTCATAAGATCAACAATGCCATTGGTCATGGCTTGGAGGACCATTATGGCTGTGTTGTTTGTGGTCACACTCATTCCTTTGTGCAGGACAAGCTGTCTTCAAAAACAGTCTCATTGGGTAGAAATAACAGCACTCATCCTAGGAGCCCAAGCTCTGCCAGTGTACCTAATGACTCTTATGAAAGGAGCCTCAAGAAGATCTTGGCCTCTTAACGAGGGCATAATGGCTGTGGGTTTGGTTAGTCTCTTAGGAAGCGCTCTTTTAAAGAATGATGTCCCTTTAGCTGGCCCAATGGTGGCAGGAGGCTTACTTCTGGCGGCTTACGTGATGAGTGGTAGCTCAGCAGATCTGTCACTAGAGAAGGCCGCCAATGTGCAGTGGGATGAAATGGCAGACATAACAGGCTCAAGCCCAATCATAGAAGTGAAGCAGGATGAAGATGGCTCTTTCTCCATACGGGACGTCGAGGAAACCAATATGATAACCCTTTTGGTGAAACTGGCACTGATAACAGTGTCAGGTCTCTACCCCTTGGCAATTCCAGTCACAATGACCTTATGGTACATGTGGCAAGTGAAAACACAAAGATCAGGAGCCCTGTGGGACGTCCCCTCACCCGCTGCCACTCAAAAAGCCGCACTGTCTGAAGGAGTGTACAGGATCATGCAAAGAGGGTTATTCGGGAAAACTCAGGTTGGAGTAGGGATACACATGGAAGGTGTATTTCACACAATGTGGCATGTAACAAGAGGATCAGTGATCTGCCACGAGACTGGGAGATTGGAGCCATCTTGGGCTGACGTCAGGAATGACATGATATCATACGGTGGGGGATGGAGGCTTGGAGACAAATGGGACAAAGAAGAAGACGTTCAGGTCCTCGCCATAGAACCAGGGAAAAATCCTAAACATGTCCAAACGAAACCTGGCCTTTTCAAGACCCTAACTGGAGAAATTGGAGCAGTAACATTAGATTTCAAACCCGGAACGTCTGGTTCTCCCATCATCAACAGGAAAGGAAAAGTCATCGGACTCTATGGAAATGGAGTAGTTACCAAATCAGGTGATTACGTCAGTGCCATAACGCAAGCCGAAAGAATTGGAGAGCCAGATTATGAAGTGGATGAGGACATTTTTCGAAAGAAAAGATTAACTATAATGGACTTACACCCCGGAGCTGGAAAGACAAAAAGAATTCTTCCATCAATAGTGAGAGAAGCCTTAAAAAGGAGGCTGCGAACTTTGATTTTGGCTCCCACGAGAGTGGTGGCGGCCGAGATGGAAGAGGCCCTACGTGGACTGCCAATCCGTTATCAGACCCCAGCCGTGAAATCAGAACACACAGGAAGAGAGATTGTAGACCTCATGTGTCATGCAACCTTCACAACAAGACTTTTGTCATCAACCAGGGTTCCAAATTACAACCTTATAGTGATGGATGAAGCACATTTCACCGATCCTTCTAGTGTCGCGGCTAGAGGATACATCTCGACCAGGGTGGAAATGGGAGAGGCAGCAGCCATCTTCATGACCGCAACCCCTCCCGGAGCGACAGATCCCTTTCCCCAGAGCAACAGCCCAATAGAAGACATCGAGAGGGAAATTCCGGAAAGGTCATGGAACACAGGGTTCGACTGGATAACAGACTACCAAGGGAAAACTGTGTGGTTTGTTCCCAGCATAAAAGCTGGAAATGACATTGCAAATTGTTTGAGAAAGTCGGGAAAGAAAGTTATCCAGTTGAGTAGGAAAACCTTTGACACAGAGTATCCAAAAACGAAACTCACGGACTGGGACTTTGTGGTCACTACAGACATATCTGAAATGGGGGCCAATTTTAGAGCTGGGAGAGTGATAGACCCTAGAAGATGCCTCAAGCCAGTTATCCTAACAGATGGGCCAGAGAGAGTCATTTTAGCAGGTCCTATTCCAGTGACTCCAGCAAGCGCTGCTCAGAGAAGAGGGCGAATAGGAAGGAACCCAGCACAAGAAGACGACCAATACGTTTTCTCCGGAGACCCACTAAAAAATGATGAAGATCATGCCCACTGGACAGAAGCAAAGATGCTGCTTGACAATATCTACACCCCAGAAGGGATCATTCCAACATTGTTTGGTCCGGAAAGGGAAAAAACCCAAGCCATTGATGGAGAGTTTCGCCTCAGAGGGGAACAAAGGAAGACTTTTGTGGAATTAATGAGGAGAGGAGACCTTCCGGTGTGGCTGAGCTATAAGGTAGCTTCTGCTGGCATTTCTTACAAAGATCGGGAATGGTGCTTCACAGGGGAAAGAAATAACCAAATTTTAGAAGAAAACATGGAGGTTGAAATTTGGACTAGAGAGGGAGAAAAGAAAAAGCTAAGGCCAAGATGGTTAGATGCACGTGTATACGCTGACCCCATGGCTTTGAAGGATTTCAAGGAGTTTGCCAGTGGAAGGAAGAGTATAACTCTCGACATCCTAACAGAGATTGCCAGTTTGCCAACTTACCTTTCCTCTAGGGCCAAGCTCGCCCTTGATAACATAGTCATGCTCCACACAACAGAAAGAGGAGGGAGGGCCTATCAACACGCCCTGAACGAACTTCCGGAGTCACTGGAAACACTCATGCTTGTAGCTTTACTAGGTGCTATGACAGCGGGTATCTTCCTGTTTTTCATGCAAGGGAAAGGAATAGGGAAATTGTCAATGGGTTTGATAACCATTGCGGTGGCTAGTGGCTTGCTCTGGGTAGCAGAAATTCAACCCCAGTGGATAGCGGCCTCAATCATACTAGAGTTTTTTCTCATGGTACTGTTGATACCAGAACCAGAAAAACAAAGGACCCCACAAGACAATCAATTGATCTACGTCATATTGACCATTCTCACCATCATTGGTCTAATAGCAGCCAACGAGATGGGGCTGATTGAAAAAACAAAAACGGATTTTGGGTTTTACCAGGTAAAAACAGAAACCACCATCCTCGATGTGGACTTGAAACCAGCTTCAGCATGGACGCTCTATGCAGTAGCCACCACAATTCTGACTCCCATGCTGAGACACACCATCGAAAACACGTCGGCCAACCTATCTCTAGCAGCCATTGCCAACCAGGCAGCCGTCCTAATGGGGCTTGGAAAAGGATGGCCGCTCCACAGAATGGACCTCGGTGTGCCGCTGTTAGCAATGGGATGCTATTCTCAAGTGAACCCAATAACCTTGACAGCATCCTTAGTCATGCTTTTAGTCCATTATGCAATAATAGGCCCAGGATTGCAGGCAAAAGCCACAAGAGAGGCCCAGAAAAGGACAGCTGCTGGGATCATGAAAAATCCCACAGTGGACGGGATAACAGTAATAGATCTAGAACCAATATCCTATGACCCAAAATTTGAAAAGCAATTAGGGCAGGTCATGCTACTAGTCTTGTGTGCTGGACAACTACTCTTGATGAGAACAACATGGGCTTTCTGTGAAGTCTTGACTTTGGCCACAGGACCAATCTTGACCTTGTGGGAGGGCAACCCGGGAAGGTTTTGGAACACGACCATAGCCGTATCCACCGCCAACATTTTCAGGGGAAGTTACTTGGCGGGAGCTGGACTGGCTTTTTCACTCATAAAGAATGTACAAACCCCTAGGAGGGGAACTGGGACCACAGGAGAGACACTGGGAGAGAAGTGGAAGAGACAGCTAAACTCATTAGACAGAAAAGAGTTTGAAGAGTATAAAAGAAGTGGAATACTAGAAGTGGACAGGACTGAAGCCAAGTCTGCCCTGAAAGATGGGTCTAAAATCAAGCATGCAGTGTCTAGAGGGTCCAGTAAGATCAGATGGATTGTTGAGAGAGGGATGGTAAAGCCAAAAGGGAAAGTTGTAGATCTTGGCTGTGGGAGAGGAGGATGGTCTTATTACATGGCGACACTCAAGAACGTGACTGAAGTGAAAGGGTATACAAAAGGAGGTCCAGGACATGAAGAACCGATTCCCATGGCTACTTATGGCTGGAATTTGGTCAAACTCCATTCAGGGGTTGACGTGTTCTACAAACCCACAGAGCAAGTGGACACCCTGCTCTGTGATATTGGGGAGTCATCTTCTAATCCAACAATAGAGGAGGGAAGAACATTAAGAGTTTTGAAGATGGTGGAGCCATGGCTCTCTTCAAAACCTGAATTCTGCATCAAAGTCCTTAACCCCTACATGCCAACAGTCATAGAAGAGCTGGAGAAACTGCAGAGAAAACATGGTGGGAACCTTGTCAGATGCCCGCTGTCCAGGAACTCCACCCATGAGATGTATTGGGTGTCAGGAGCGTCGGGAAACATTGTGAGCTCTGTGAACACAACATCAAAGATGTTGTTGAACAGGTTCACAACAAGGCATAGGAAACCCACTTATGAGAAGGACGTAGATCTTGGGGCAGGAACGAGAAGTGTCTCCACTGAAACAGAAAAACCAGACATGACAATCATTGGGAGAAGGCTTCAGCGATTGCAAGAAGAGCACAAAGAAACCTGGCATTATGATCAGGAAAACCCATACAGAACCTGGGCGTATCATGGAAGCTATGAAGCTCCTTCGACAGGCTCTGCATCCTCCATGGTGAACGGGGTAGTAAAACTGCTAACAAAACCCTGGGATGTGATTCCAATGGTGACTCAGTTAGCCATGACAGATACAACCCCTTTTGGGCAACAAAGAGTGTTCAAAGAGAAGGTGGATACCAGAACACCACAACCAAAACCCGGTACACGAATGGTTATGACCACGACAGCCAATTGGCTGTGGGCCCTCCTTGGAAAGAAGAAAAATCCCAGACTGTGCACAAGGGAAGAGTTCATCTCAAAAGTTAGATCAAACGCAGCCATAGGCGCAGTCTTTCAGGAAGAACAGGGATGGACATCAGCCAGTGAAGCTGTGAATGACAGCCGGTTTTGGGAACTGGTTGACAAAGAAAGGGCCCTACACCAGGAAGGGAAATGTGAATCGTGTGTCTATAACATGATGGGAAAACGTGAGAAAAAGTTAGGAGAGTTTGGCAGAGCCAAGGGAAGCCGAGCAATCTGGTACATGTGGCTGGGAGCGCGGTTTCTGGAATTTGAAGCCCTGGGTTTTTTGAATGAAGATCACTGGTTTGGCAGAGAAAATTCATGGAGTGGAGTGGAAGGGGAAGGTCTGCACAGATTGGGATATATCCTGGAGGAGATAGACAAGAAGGATGGAGACCTAATGTATGCTGATGACACAGCAGGCTGGGACACAAGAATCACTGAGGATGACCTTCAAAATGAGGAACTGATCACGGAACAGATGGCTCCCCACCACAAGATCCTAGCCAAAGCCATTTTCAAACTAACCTATCAAAACAAAGTGGTGAAAGTCCTCAGACCCACACCGAGAGGAGCGGTGATGGATATCATATCCAGGAAAGACCAAAGAGGTAGTGGACAAGTTGGAACATATGGCTTGAACACATTCACCAACATGGAAGTTCAACTCATCCGCCAAATGGAAGCTGAAGGAGTCATCACACAAGATGACATGCAGAACCCAAAAGGGTTGAAAGAAAGAGTTGAGAAATGGCTGAAAGAGTGTGGTGTCGACAGGTTAAAGAGGATGGCAATCAGTGGAGACGATTGCGTGGTGAAGCCCCTAGATGAGAGGTTTGGCACTTCCCTCCTCTTCTTGAACGACATGGGAAAGGTGAGGAAAGACATTCCGCAGTGGGAACCATCTAAGGGATGGAAAAACTGGCAAGAGGTTCCTTTTTGCTCCCACCACTTTCACAAGATCTTTATGAAGGATGGCCGCTCACTAGTTGTTCCATGTAGAAACCAGGATGAACTGATAGGGAGAGCCAGAATCTCGCAGGGGGCTGGATGGAGCTTAAGAGAAACAGCCTGCCTGGGCAAAGCTTACGCCCAGATGTGGTCGCTTATGTACTTCCACAGAAGGGATCTGCGTTTAGCCTCCATGGCCATATGCTCAGCAGTTCCAACGGAATGGTTTCCAACAAGCAGAACAACATGGTCAATCCACGCTCATCACCAGTGGATGACCACTGAAGATATGCTCAAAGTGTGGAACAGAGTGTGGATAGAAGACAACCCTAATATGACTGACAAGACTCCAGTCCATTCGTGGGAAGATATACCTTACCTAGGGAAAAGAGAGGATTTGTGGTGTGGATCCCTGATTGGACTTTCTTCCAGAGCCACCTGGGCGAAGAACATTCACACGGCCATAACCCAGGTCAGGAACCTGATCGGAAAAGAGGAATACGTGGATTACATGCCAGTAATGAAAAGATACAGTGCTCCTTCAGAGAGTGAAGGAGTTCTG
>JN819409_c
ATGAACCAACGAAAAAAGGTGGTTAGACCACCTTTCAATATGCTGAAACGCGAGAGAAACCGCGTATCAACCCCTCAAGGGTTGGTGAAGAGATTCTCAACCGGACTTTTTTCTGGGAAAGGACCCCTACGGATGGTGCTAGCATTCATCACGTTTTTGCGAGTCCTTTCCATCCCGCCAACAGCAGGGATTCTGAAGAGATGGGGACAGTTGAAGAAAAATAAGGCCATCAAGATACTGATTGGATTCAGGAAGGAGATAGGCCGCATGCTGAACATCTTGAACGGGAGAAAAAGGTCAACGATAACATTGCTGTGCTTGATTCCCACCGTAATGGCGTTTCACTTGTCAACAAGAGATGGTGAACCCCTCATGATAGTGGCAAAACATGAAAGGGGGAGACCTCTCTTGTTTAAGACAACAGAGGGGATCAACAAATGCACTCTCATTGCCATGGACTTGGGTGAAATGTGTGAGGACACTGTCACGTATAAATGCCCCCTACTGGTCAATACCGAACCTGAAGACATTGATTGCTGGTGCAACCTCACGGCTACCTGGGTCATGTATGGGACATGCACCCAGAGCGGAGAACGGAGACGAGAGAAGCGCTCAGTAGCTTTAACACCACATTCAGGAATGGGATTGGAAACAAGAGCTGAGACATGGATGTCATCGGAAGGGGCTTGGAAGCATGCTCAGAGAGTAGAGAGCTGGATACTTAGAAACCCAGGATTTGCGCTCTTGGCAGGATTTATGGCTTATATGATTGGGCAAACAGGAATCCAGCGAACTGTCTTCTTTGTCCTAATGATGCTGGTCGCCCCATCCTACGGAATGCGATGCGTAGGAGTAGGAAACAGAGACTTTGTGGAAGGAGTCTCAGGTGGAGCATGGGTCGACCTGGTGCTAGAACATGGAGGATGCGTCACAACCATGGCCCAGGGAAAACCAACCTTGGATTTTGAACTGACTAAGACAACAGCCAAGGAAGTGGCTCTGTTAAGAACCTATTGCATTGAAGCCTTAATATCAAACATAACTACGGCAACAAGATGTCCAACGCAAGGAGAGCCTTATCTGAAAGAGGAACAGGACCAACAGTACATCTGCCGGAGAGATGTGGTAGATAGAGGATGGGGCAATGGCTGTGGCTTGTTTGGAAAAGGAGGAGTTGTGACATGTGCGAAGTTTTCATGTTCGGGGAAGATAACAGGCAATCTGGTCCAAATTGAGAACCTTGAATACACAGTGGTTGTAACAGTCCACAATGGAGACACCCATGCAGTAGGAAATGACACATCCAATCATGGAGTTACAGCCACGATAACTCCCAGGTCACCATCGGTAGAAGTCAAACTGCCGGACTATGGAGAACTAACACTCGATTGTGAACCCAGGTCTGGAATTGACTTTAATGAGATGATCCTAATGAAAATGAAAAAGAAAACATGGCTCGTGCATAAGCAATGGTTTTTGGATCTACCTCTTCCATGGACAGCAGGAGCAGACACATCAGAGGTTCACTGGAATTACAAAGAGAGAATGGTGACATTTAAGGTTCCTCATGCCAAGAGACAGGATGTGACAGTGCTGGGATCTCAGGAAGGAGCCATGCATTCTGCCCTCGCTGGAGCCACAGAAGTGGACTCCGGTGATGGAAATCACATGTTTGCAGGACATCTCAAGTGTAAAGTCCGTATGGAGAAATTGAGAATCAAGGGAATGTCATACACGATGTGTTCAGGAAAGTTTTCAATTGACAAAGAGATGGCAGAAACACAGCATGGGACAACAGTGGTGAAAGTCAAGTATGAAGGTGCTGGAGCTCCGTGTAAAGTCCCCATAGAGATAAGAGATGTAAACAAGGAAAAAGTGGTTGGGCGCGTTATCTCATCCACTCCTTTGGCTGAGAATACCAACGGTGTAACCAACATAGAATTAGAACCCCCCTTTGGGGACAGCTACATAGTGATAGGTGTTGGAAACAGCGCATTAACACTCCATTGGTTTAGGAAAGGGAGTTCCATTGGCAAGATGTTTGAGTCCACATACAGAGGTGCAAAACGAATGGCCATTCTAGGTGAAACAGCTTGGGATTTTGGTTCCGTTGGTGGACTGTTCACATCATTGGGAAAGGCTGTGCACCAGGTTTTTGGAAGTGTGTATACAACCATGTTTGGAGGAGTCTCATGGATGATTAGAATCCTAATTGGGTTCTTAGTGTTGTGGATTGGTACGAACTCGAGGAACACTTCAATGGCCATGACGTGCATAGCTGTTGGAGGAATCACTCTGTTTTTGGGCTTCACAGTTCAAGCGGACATGGGTTGTGTGGTGTCATGGAGTGGGAGAGAATTGAAGTGTGGAAGCGGAATTTTTGTGGTTGACAACGTGCACACTTGGACAGAACAGTACAAATTCCAACCAGAGTCCCCAGCGAGACTAGCGTCTGCAATATTAAATGCCCACAAAGATGGGGTCTGTGGAATTAGATCAACCACGAGGCTGGAAAATGTCATGTGGAAGCAAATAACCAATGAGCTAAACTATGTTCTCTGGGAAGGAGGACATGATCTCACTGTAGTGGCTGGGGATGTGAAGGGGGTGTTGACCAAAGGCAAGAGAGCACTCACACCCCCAGTGAGTGATCTGAAATATTCATGGAAGACATGGGGAAAAGCAAAAATCTTCACCCCTGAAGCAAGAAACAGCACATTTTTAATAGACGGACCAGACACCTCTGAATGCCCCAATGAACGAAGAGCATGGAATTCTCTTGAGGTGGAAGACTATGGATTTGGCATGTTCACGACTAACATATGGATGAAATTCCGGGAGGGAAGTTCAGAAGTGTGTGACCACAGGTTAATGTCAGCTGCAATTAAAGATCAGAAAGCTGTGCATGCTGACATGGGTTATTGGATAGAGAGCTCAAAAAACCAGACCTGGCAGATAGAGAGAGCATCTCTTATTGAAGTGAAAACATGTCTGTGGCCCAAGACCCACACACTGTGGAGCAATGGAGTGCTGGAAAGCCAGATGCTCATTCCAAAATCATATGCGGGCCCTTTTTCACAGCACAATTACCGCCAGGGCTATGCCACGCAAACCGTGGGTCCATGGCACTTAGGCAAACTAGAGATAGACTTTGGAGAATGCCCCGGAACAACAGTCACAATTCAGGAGGATTGTGACCATAGAGGCCCATCTTTGAGGACCACCACTGCATCTGGAAAACTAGTCACGCAATGGTGTTGCCGCTCCTGCACGATGCCCCCCTTAAGGTTCTTGGGAGAAGATGGGTGCTGGTATGGGATGGAGATTAGGCCCTTGAGTGAAAAAGAAGAGAACATGGTTAAATCACAGGTGACAGCCGGACAGGGCACATCGGAAACTTTTTCTATGGGTCTGTTGTGCCTGACCTTGTTTGTGGAAGAATGCTTGAGGAGAAGAGTCACTAGGAAACACATGATATTAGCTGTGATAATCACTCTTTGTGCTATCATCCTGGGGGGCCTCACATGGATGGACTTGCTACGAGCCCTCATCATGTTGGGGGACACTATGTCTGGTAGAATAGGAGGACAGACCCACCTAGCCATCATGGCAGTGTTCAAGATGTCACCAGGATACGTGCTGGGTGTGTTTTTAAGGAAACTCACTTCAAGAGAGACAGCACTAATGGTAATAGGAATGGCCATGACAACGACACTTTCAATTCCACATGACCTTATGGAACTCATTGATGGAATATCACTAGGACTAATTTTGCTAAAAATAGTAACACAGTTTGACAACACCCAAGTGGGAACCTTAGCTCTTTCCTTGACTTTCATAAGATCAACAATGTCATTGGTCATGGCTTGGAGGACCATTATGGCTGTGTTGTTTGTGGTCACACTCATTCCTTTGTGCAGGACAAGCTGTCTTCAAAAACAGTCTCATTGGGTAGAAATAACAGCACTCATCCTAGGAGCCCAAGCTCTGCCAGTGTACCTAATGACTCTTATGAAAGGAGCCTCAAGAAGATCTTGGCCTCTTAACGAGGGCATAATGGCTGTGGGTTTGGTTAGTCTCTTAGGAAGCGCTCTTTTAAAGAATGATGTCCCTTTAGCTGGCCCAATGGTGGCAGGAGGCTTACTTCTGGCGGCTTACGTAATGAGTGGCAGCTCAGCAGATCTGTCACTAGAGAAGGCCGCTAATGTGCAGTGGGATGAAATGGCAGACATAACAGGCTCAAGTCCAATCATAGAAGTGAAGCAAGATGAGGATGGCTCTTTCTCCATACGGGACGTCGAGGAAACCAATATGATAACCCTTTTGGTGAAACTGGCACTGATAACAGTGTCAGGTCTCTACCCCTTGGCAATTCCAGTCACAATGACCTTATGGTACATGTGGCAAGTGAAAACACAAAGATCAGGAGCCCTGTGGGACGTCCCCTCACCCGCTGCCACTCAAAAAGCCGCACTGTCTGAAGGAGTGTACAGGATCATGCAAAGAGGGTTATTCGGGAAAACTCAGGTTGGAGTAGGGATACACATGGAAGGTGTATTTCACACAATGTGGCATGTTACAAGAGGATCGGTGATCTGCCACGAGACTGGGAGATTGGAGCCATCTTGGGCTGACGTCAGGAATGACATGATATCATACGGTGGGGGATGGAGGCTTGGAGACAAATGGGACAAAGAAGAAGACGTTCAGGTCCTCGCTATAGAACCAGGAAAAAATCCCAAACATGTCCAAACGAAACCTGGCCTTTTCAAGACCCTAACCGGAGAAATTGGAGCAGTAACATTAGATTTCAAACCCGGAACGTCTGGTTCTCCCATTATCAACAGGAAAGGAAAAGTCATCGGACTCTATGGAAATGGAGTGGTTACCAAATCAGGTGATTACGTCAGTGCCATAACGCAAGCCGAAAGAATCGGAGAGCCAGATTATGAAGTGGATGAGGACATTTTTCGAAAGAAAAGATTAACTATAATGGACTTACACCCCGGAGCTGGAAAGACAAAAAGAATTCTTCCATCAATAGTGAGAGAAGCCTTAAAAAGGAGGCTGCGAACTTTGATTTTGGCTCCTACGAGAGTGGTGGCAGCCGAGATGGAAGAGGCCCTACGCGGACTGCCAATCCGTTATCAGACCCCAGCTGTGAAATCAGAACACACAGGAAGAGAGATTGTAGACCTCATGTGCCATGCAACCTTCACAACAAGACTTTTGTCATCAACCAGGGTTCCAAATTACAACCTTATAGTAATGGATGAAGCACATTTCACCGATCCTTCCAGTGTCGCGGCTAGAGGATACATTTCGACTAGGGTGGAAATGGGAGAGGCAGCAGCCATCTTCATGACCGCAACCCCTCCCGGAGCGACAGATCCCTTTCCCCAGAGCAACAGCCCAATAGAAGACATCGAGAGAGAGATTCCGGAAAGGTCATGGAACACAGGGTTCGACTGGATAACAGACTACCAAGGGAAAACTGTGTGGTTTGTTCCCAGCATAAAAGCTGGAAATGACATTGCAAATTGTTTGAGAAAGTCGGGAAAGAAAGTTATCCAGTTGAGTAGGAAAACCTTTGATACAGAATATCCAAAAACGAAACTCACGGACTGGGACTTTGTGGTCACTACAGACATATCTGAAATGGGGGCCAATTTTAGAGCTGGGAGAGTGATAGATCCTAGAAGATGCCTCAAGCCAGTTATCCTAACAGATGGGCCAGAGAGAGTTATTTTAGCAGGTCCTATTCCAGTGACTCCAGCAAGCGCTGCTCAGAGAAGAGGGCGAATAGGAAGGAACCCAGCACAAGAAGACGACCAATACGTTTTCTCCGGAGACCCACTAAAAAATGATGAAGATCATGCCCACTGGACAGAAGCAAAGATGCTGCTTGACAACATCTACACCCCAGAAGGGATCATTCCAACATTGTTTGGTCCGGAAAGGGAAAAAACCCAAGCCATTGATGGAGAGTTTCGCCTCAGAGGGGAACAAAGGAAGACTTTTGTGGAATTAATGAGGAGAGGAGACCTTCCGGTGTGGCTGAGCTATAAGGTAGCTTCTGCTGGCATATCTTATAAAGATCGGGAATGGTGCTTCACAGGGGAAAGAAATAACCAAATTTTAGAAGAAAACATGGAGGTTGAAATTTGGACTAGAGAGGGAGAAAAGAAAAAACTGAGGCCAAGATGGTTAGATGCTCGTGTATACGCTGACCCCATGGCTTTGAAGGATTTCAAGGAGTTTGCCAGTGGAAGGAAGAGTATAACTCTTGACATCCTAACAGAGATTGCCAGTTTGCCAACTTACCTTTCCTCTAGGGCCAAGCTCGCCCTTGACAACATAGTCATGCTCCACACAACAGAAAGAGGAGGGAGGGCCTATCAACACGCTCTGAACGAACTTCCGGAGTCACTGGAAACACTCATGCTTGTAGCCTTACTAGGTGCTATGACAGCAGGTATCTTCCTGTTTTTCATGCAAGGGAAAGGAATAGGGAAATTGTCAATGGGTTTGATAACCATTGCGGTGGCTAGTGGCTTGCTCTGGGTAGCAGAAATTCAACCCCAGTGGATAGCGGCCTCAATCATACTGGAGTTTTTTCTCATGGTACTGTTGATACCAGAACCAGAAAAACAAAGGACCCCACAAGACAATCAATTGATCTACGTCATATTGACCATTCTCACCATTATTGGTCTAATAGCAGCCAACGAGATGGGGCTGATAGAAAAAACAAAAACGGATTTTGGGTTTTACCAGGTAAAAACAGAAACCACCATCCTCGATGTGGACTTGAGACCAGCTTCAGCATGGACGCTCTATGCGGTAGCCACCACAATTCTGACTCCCATGCTGAGACACACCATAGAAAACACGTCGGCCAACCTATCTCTAGCAGCCATCGCCAACCAGGCAGCCGTCCTAATGGGGCTTGGAAAAGGATGGCCACTCCATAGAATGGACCTCGGTGTGCCGCTGTTAGCAATGGGATGCTATTCCCAAGTGAATCCAACAACCTTGACAGCATCCTTAGTCATGCTTTTAGTCCACTATGCAATAATAGGCCCAGGATTGCAGGCAAAAGCCACAAGAGAGGCCCAGAAAAGGACAGCTGCTGGGATCATGAAAAATCCCACAGTGGACGGGATAACAGTAATAGATCTAGAACCAATATCCTATGACCCAAAATTTGAAAAGCAATTAGGGCAGGTCATGCTACTAGTCTTGTGTGCTGGACAACTACTCTTGATGAGAACAACATGGGCTTTCTGTGAAGTCTTGACTTTGGCCACAGGACCAATCTTGACCTTGTGGGAGGGCAACCCGGGAAGGTTTTGGAACACGACCATAGCCGTATCCACCGCCAATATTTTCAGGGGAAGTTACTTGGCAGGAGCTGGACTGGCTTTTTCACTCATAAAGAATGCACAAACCCCCAGGAGGGGAACTGGGACCACAGGAGAGACACTGGGAGAGAAGTGGAAGAGACAGCTAAACTCATTAGACAGAAAAGAGTTTGAAGAGTATAAAAGAAGTGGAATACTAGAAGTTGACAGGACTGAAGCCAAGTCTGCCCTGAAAGATGGGTCTAAAATCAAGCATGCAGTATCTAGAGGGTCCAGTAAGATCAGATGGATTGTTGAGAGAGGGATGGTAAAGCCAAAAGGGAAAGTTGTAGATCTTGGCTGTGGGAGAGGAGGATGGTCTTATTACATGGCGACACTCAAGAACGTGACTGAAGTGAAAGGGTATACAAAAGGAGGTCCAGGACATGAAGAACCGATTCCCATGGCTACTTATGGCTGGAATTTGGTCAAACTCCATTCAGGGGTTGACGTGTTCTACAAACCCACAGAGCAAGTGGACACCCTGCTCTGTGATATTGGGGAGTCATCTTCTAATCCAACAATAGAGGAAGGAAGAACATTAAGAGTTTTGAAGATGGTGGAGCCATGGCTCTCTTCAAAACCTGAATTCTGCATCAAAGTCCTTAACCCCTACATGCCAACAGTCATAGAAGAGCTGGAGAAACTGCAGAGAAAACATGGTGGGAACCTTGTCAGATGCCCGCTGTCCAGGAACTCCACCCATGAGATGTATTGGGTGTCAGGAGCGTCGGGAAACATTGTGAGCTCTGTGAACACAACATCAAAGATGTTGTTGAACAGGTTCACAACAAGGCATAGGAAACCCACTTATGAGAAGGACGTAGATCTTGGGGCAGGAACGAGAAGTGTCTCTACTGAAACAGAAAAACCAGACATGACAATCATTGGGAGAAGGCTTCAGCGATTGCAAGAAGAGCACAAAGAAACATGGCATTATGATCAGGAAAACCCATACAGAACCTGGGCGTATCATGGAAGCTATGAAGCTCCTTCAACAGGCTCTGCATCCTCCATGGTGAACGGGGTGGTGAAACTGCTAACAAAACCCTGGGATGTGATTCCAATGGTGACTCAGTTAGCCATGACAGATACAACCCCTTTTGGGCAACAAAGAGTGTTCAAAGAGAAGGTGGATACCAGAACACCGCAACCAAAACCAGGCACACGAATGGTTATGACCACGACAGCCAATTGGCTATGGGCCCTCCTTGGAAAGAAGAAAAATCCCAGACTGTGCACAAAGGAAGAGTTCATCTCAAAAGTTAGATCAAACGCAGCCATAGGCGCAGTCTTTCAGGAGGAACAGGGATGGACATCAGCCAGTGAAGCTGTGAATGACAGCCGGTTTTGGGAACTGGTTGACAAAGAAAGGGCCCTTCACCAAGAAGGAAAATGTGAATCGTGTGTCTATAACATGATGGGAAAACGTGAGAAAAAGTTAGGAGAGTTTGGTAGAGCCAAGGGAAGCCGAGCAATCTGGTACATGTGGCTGGGAGCGCGGTTTTTGGAATTTGAAGCCCTGGGTTTTTTGAATGAAGACCACTGGTTTGGCAGAGAAAATTCATGGAGTGGAGTGGAAGGGGAAGGCCTGCACAGATTGGGATATATCCTGGAGGAGATAGACAAGAAGGATGGAGACCTAATGTATGCTGATGACACAGCAGGCTGGGACACAAGAATCACTGAGGATGACCTTCAAAATGAGGAACTGATCACGGAACAGATGGCTCCCCACCACAAGATCCTAGCCAAAGCCATTTTCAAACTAACCTATCAAAACAAAGTAGTGAAAGTCCTCAGACCCACACCGAGAGGAGCGGTGATGGACATCATATCCAGGAAAGACCAGAGAGGTAGTGGACAAGTTGGAACATATGGTTTGAACACATTCACCAACATGGAAGTTCAACTCATCCGCCAAATGGAAGCAGAAGGAGTCATCACACAAGATGACATGCAGAACCCAAAAGGGTTGAAAGAAAGAGTTGAGAAATGGCTGAGAGAGTGTGGTGTCGACAGGTTAAAGAGGATGGCAATCAGTGGAGACGATTGCGTGGTGAAGCCCCTAGATGAGAGGTTTGGCACTTCCCTCCTCTTCTTGAACGACATGGGAAAGGTGAGGAAAGACATTCCGCAGTGGGAACCATCTAAGGGATGGAAAAACTGGCAAGAGGTTCCTTTTTGCTCCCACCACTTTCACAAGATCTTTATGAAGGATGGCCGCTCACTAGTTGTTCCATGTAGAAACCAGGATGAACTGATAGGGAGAGCCAGAATCTCGCAGGGGGCTGGATGGAGCTTAAGAGAAACAGCCTGCCTAGGCAAAGCTTACGCCCAGATGTGGTCGCTTATGTACTTCCACAGAAGGGATCTGCGTTTAGCCTCCATGGCCATATGCTCAGCAGTTCCAACGGAATGGTTTCCAACAAGCAGAACAACATGGTCAATCCACGCTCATCACCAGTGGATGACCACTGAAGATATGCTCAAAGTGTGGAACAGAGTGTGGATAGAAGACAATCCCAATATGACTGACAAGACTCCAATCCATTCGTGGGAAGATATACCTTACCTAGGGAAAAGAGAGGATTTGTGGTGTGGATCCCTGATTGGACTTTCTTCTAGAGCCACCTGGGCGAAGAACATTCACACGGCCATAACTCAGGTCAGGAACCTGATCGGAAAAGAGGAATACGTGGACTACATGCCAGTAATGAAAAGATACAGTGCTCCTTCAGAGAGTGAAGGAGTTCTG
>JN819406_c
ATGAACCAACGAAAAAAGGTGGTTAGACCACCTTTCAATATGCTGAAACGCGAGAGAAACCGCGTATCAACCCCTCAAGGGTTGGTGAAGAGATTCTCAACCGGACTTTTTTCTGGGAAAGGACCCTTACGGATGGTGCTAGCATTCATCACGTTTTTGCGAGTCCTTTCCATCCCACCAACAGCAGGGATTCTGAAGAGATGGGGACAGTTGAAGAAAAATAAGGCCATCAAGATACTGATTGGATTCAGGAAGGAGATAGGCCGCATGCTGAACATCTTGAACGGGAGAAAAAGGTCAACGATAACATTGTTGTGCTTGATTCCCACCGTAATGGCGTTTCACTTGTCAACAAGAGATGGCGAACCCCTCATGATAGTGGCAAAACATGAAAGGGGGAGACCTCTCTTGTTTAAGACAACAGAGGGGATCAACAAATGCACTCTCATTGCCATGGACTTGGGTGAAATGTGTGAGGACACTGTCACGTATAAATGCCCCCTACTGGTCAATACCGAACCTGAAGACATTGATTGCTGGTGCAACCTTACGTCTACCTGGGTCATGTATGGGACATGCACCCAGAGCGGAGAACGGAGACGAGAGAAGCGCTCAGTAGCTTTAACACCACATTCAGGAATGGGATTGGAAACAAGAGCTGAGACATGGATGTCATCGGAAGGGGCTTGGAAGCATGCTCAGAGAGTAGAGAGCTGGATACTCAGAAACCCAGGATTTGCACTCTTGGCAGGATTTATGGCTTATATGATTGGGCAAACAGGGATCCAGCGAACTGTCTTCTTTGTCCTAATGATGCTGGTCGCCCCATCCTACGGAATGCGATGCGTAGGAGTAGGAAACAGAGACTTTGTGGAAGGAGTCTCAGGTGGAGCATGGGTCGACCTGGTGCTAGAACATGGAGGATGCGTCACAACCATGGCCCAGGGAAAACCAACCTTGGATTTTGAACTGACCAAGACAACAGCCAAGGAAGTGGCTCTGTTAAGAACCTATTGCATTGAAGCCTTAATATCAAACATAACTACGGCAACAAGATGTCCAACGCAAGGAGAGCCTTATCTGAAAGAGGAACAGGACCAACAGTACATTTGCCGGAGAGATGTGGTAGATAGAGGATGGGGCAATGGCTGTGGCTTGTTTGGAAAAGGAGGAGTTGTGACATGTGCGAAGTTCTCATGTTCGGGGAAGATAACAGGCAATCTGGTCCAAATTGAGAACCTTGAATACACAGTGGTTGTAACAGTCCACAATGGAGACACCCATGCAGTAGGAAATGACACATCCAATCATGGAGTTACAGCCACGATAACTCCCAGGTCACCATCGGTAGAAGTCAAACTGCCGGACTATGGAGAACTAACACTCGATTGTGAACCCAGGTCTGGAATTGACTTCAATGAGATGATCCTAATGAAAATGAAAAAGAAAACATGGCTCGTGCATAAGCAATGGTTTTTGGATCTGCCTCTTCCATGGACAACAGGAGCAGATACATCAGAGGTTCACTGGAATTACAAAGAGAGAATGGTGACATTTAAGGTTCCTCATGCCAAGAGACAGGATGTGACAGTGCTGGGATCTCAGGAAGGAGCCATGCATTCTGCCCTCGCTGGAGCCACAGAAGTGGACTCCGGTGATGGAAATCACATGTTTGCAGGACATCTCAAGTGCAAAGTCCGTATGGAGAAATTGAGAATCAAGGGAATGTCATACACGATGTGTTCAGGAAAGTTTTCAATTGACAAAGAGATGGCAGAAACACAGCATGGGACAACAGTGGTGAAAGTCAAGTATGAAGGTGCTGGAGCTCCGTGTAAAGTCCCCATAGAGATAAGAGATGTAAACAAGGAAAAAGTGGTTGGGCGCGTTATCTCAGCCACCCCTTTGGCTGAGAATACCAACAGTGTAACCAACATAGAATTAGAACCCCCCTTTGGGGACAGCTACATAGTGATAGGTGTTGGAAACAGCGCACTAACACTCCATTGGTTCAGGAAAGGGAGTTCCATTGGCAAGATGTTTGAGTCCACATACAGAGGTGCAAAACGCATGGCCATCCTAGGTGAAACAGCTTGGGATTTTGGTTCCGTTGGTGGACTGTTCACATCATTGGGAAAGGCTGTGCACCAGGTTTTTGGAAGTGTGTATACAACCATGTTTGGAGGAGTCTCATGGATGATTAGAATCCTAATTGGGTTCTTAGTGTTGTGGATTGGCACGAACTCAAGGAACACTTCAATGGCCATGACGTGCATAGCTGTTGGTGGAATCACTCTGTTTTTGGGCTTCACGGTTCAAGCGGACATGGGTTGTGTGGTGTCATGGAGTGCGAGAGAATTGAAGTGTGGAAGCGGAATTTTTGTGGTTGACAACGTGCACACTTGGACAGAACAGTATCAATTCCAACCAGAGTCCCCAGCGAGACTAGCGTCTGCAATATTAAATGCCCACAAAGATGGGGTCTGTGGAATTAGATCAACCACGAGGCTGGAAAATGTTATGTGGAAGCAAATAACCAATGAGCTAAACTATGTTCTCTGGGAAGGAGGACATGATCTCACTGTAGTGGCTGGGGATGTGAAAGGGGTGTTGACCAAGGGCAAGAGAGCACTCACACCCCCAGCGAGTGATCTGAAATATTCATGGAAGACATGGGGGAAAGCAAAAATCTTCACCCCTGAAGCAAGAAACAGCACATTTTTAATAGACGGACCAGACACCTCTGAATGCCCCAATGAACGAAGAGCATGGAATTCTTTTGAGGTGGAAGACTATGGATTTGGCATGTTCACGACCAACATATGGATGAAATTCCGAGAAGGAAGTTCAGAAGTGTGTGACCACAGGTTAATGTCAGCTGCAATTAAAGACCAGAAAGCTGTGCATGCTGACATGGGTTATTGGATAGAGAGCTCAAAAAACCAGACCTGGCAGATAGAGAGAGCATCTCTTATTGAAGTGAAAACATGTCTGTGGCCCAAGACCCATACACTGTGGAGCAATGGAGTGTTGGAAAGCCAGATGCTTATTCCAAAATCATACGCGGGCCCTTTTTCACAGCACAATTACCGCCAGGGCTATGCTACGCAAACCGTGGGTCCATGGCACTTAGGCAAACTAGAGATAGACTTTGGAGAATGCCCCGGAACAACAGTCACAATTCAGGAGAATTGTGACCATAGAGGCCCATCTTTGAGGACCACCACTGCATCTGGAAAACTAGTCACGCAATGGTGTTGCCGCTCCTGCACGATGCCCCCCTTAAGGTTCTTAGGAGAAGATGGGTGCTGGTATGGGATGGAGATTAGGCCCTTGAGTGAAAAAGAAGAGAACATGGTTAAATCACAGGTGACGGCCGGACAGGGCACATCGGAAACTTTTTCTATGGGTCTGTTGTGCCTGACCTTGTTTGTGGAAGAATGCTTGAGGAGAAGAGTCACCAGGAAACACATGATATTAGCTGTGGTAATCACTCTTTGTGCTATCATCCTGGGGGGCCTCACATGGATGGACTTGCTACGAGCCCTCATCATGTTGGGGGACACTATGTCTGGTAGAATAGGAGGACAGACCCACCTAGCCATCATGGCAGTGTTCAAGATGTCACCAGGATACGTGCTGGGTGTGTTTTTAAGGAAACTCACTTCAAGAGAGACAGCACTAATGGTAATAGGAATGGCCATGACAACAACACTCTCAATTCCACATGACCTCATGGAACTCATTGATGGAATATCACTAGGACTAATTTTGCTAAAAATAGTAACACAGTTTGACAACACCCAAGTGGGAACCTTAGCTCTTTCCTTGACTTTCATAAGATCAACAATGTCATTGGTCATGGCTTGGAGGACCATTATGGCTGTGTTGTTTGTGGTCACACTCATTCCTTTGTGCAGGACAAGCTGTCTTCAAAAACAGTCTCATTGGGTAGAAATAACAGCACTCATCCTAGGAGCCCAAGCTCTGCCAGTGTACCTAATGACTCTTATGAAAGGAGCCTCAAGAAGATCTTGGCCTCTTAACGAAGGCATAATGGCTGTGGGTTTGGTTAGTCTCTTAGGAAGCGCTCTTTTAAAGAATGATGTCCCTTTAGCTGGCCCAATGGTGGCAGGAGGCTTACTTCTGGCGGCTTACGTAATGAGTGGCAGCTCAGCAGATCTGTCACTAGAGAAGGCCGCTAATGTGCAGTGGGATGAAATGGCAGACATAACAGGCTCAAGTCCAATCATAGAAGTGAAGCAAGATGAGGATGGCTCTTTCTCCATACGGGACGTCGAGGAAACCAATATGATAACCCTTTTGGTGAAACTGGCACTGATAACGGTGTCAGGTCTCTACCCCTTGGCAATTCCAATCACAATGACCTTATGGTACATGTGGCAAGTGAAAACACAAAGATCAGGAGCCCTGTGGGACGTCCCTTCACCCGCTGCCACTCAAAAAGCCGCACTGTCTGAAGGAGTGTACAGGATCATGCAAAGAGGGTTATTCGGGAAAACTCAGGTTGGAGTAGGGATACACATGGAAGGTGTATTTCACACAATGTGGCATGTTACAAGAGGATCGGTGATCTGCCACGAGACTGGGAGATTGGAGCCATCTTGGGCTGATGTCAGGAATGACATGATATCATACGGTGGGGGATGGAGGCTTGGAGATAAATGGGACAAAGAAGAAGACGTTCAGGTCCTCGCTATAGAACCAGGGAAAAATCCCAAACATGTCCAAACGAAACCTGGCCTTTTCAAGACCCTAACTGGAGAAATTGGAGCAGTAACATTAGATTTCAAACCCGGAACGTCTGGTTCTCCCATTATCAACAGGAAAGGAAAAGTCATCGGACTCTATGGAAATGGAGTGGTTACCAAATCAGGTGATTACGTCAGTGCCATAACACAAGCCGAAAGAATTGGAGAGCCAGATTATGAAGTGGATGAGGACATTTTTCGAAAGAAAAGACTAACTATAATGGACTTACACCCCGGAGCTGGAAAGACAAAAAGAATTCTTCCATCAATAGTGAGAGAAGCCTTAAAAAGGAGGCTGCGAACTTTGATTTTGGCTCCCACGAGAGTGGTGGCGGCCGAGATGGAAGAGGCCCTACGTGGACTGCCAATCCGTTACCAAACCCCAGCTGTAAAATCAGAACACACAGGAAGAGAGATTGTAGACCTCATGTGCCATGCAACCTTCACAACAAGACTTTTGTCATCAACCAGAGTTCCAAACTACAACCTTATAGTAATGGATGAAGCACATTTCACCGATCCTTCCAGTGTCGCGGCTAGAGGATACATTTCGACCAGGGTGGAAATGGGAGAGGCAGCAGCCATCTTTATGACCGCAACCCCTCCCGGAGCGACAGATCCCTTTCCCCAGAGCAACAGCCCAATAGAAGACATCGAGAGAGAGATTCCGGAAAGGTCATGGAACACAGGGTTCGACTGGATAACAGACTACCAAGGGAAAACTGTGTGGTTTGTTCCCAGCATAAAAGCTGGAAATGACATTGCAAATTGCTTGAGAAAGTCGGGAAAGAAAGTTATCCAGTTGAGTAGGAAAACCTTTGATACAGAATATCCAAAAACGAAACTCACGGACTGGGACTTTGTGGTCACTACAGACATATCTGAAATGGGGGCTAACTTTAGAGCTGGGAGAGTGATAGACCCTAGAAGATGCCTCAAGCCAGTTATCCTAACAGATGGGCCAGAGAGAGTCATCTTAGCAGGTCCTATTCCAGTGACTCCAGCAAGCGCTGCTCAGAGAAGAGGGCGAATAGGAAGGAACCCAGCACAAGAAGACGACCAATACGTTTTCTCCGGAGACCCACTAAAAAATGATGAAGATCATGCCCACTGGACAGAAGCAAAGATGCTGCTTGACAATATCTACACCCCAGAAGGGATCATTCCAACATTGTTTGGTCCGGAAAGGGAAAAAACCCAAGCTATTGATGGAGAGTTTCGCCTCAGAGGGGAACAAAGGAAGACTTTTGTGGAATTAATGAGGAGAGGAGACCTTCCGGTGTGGCTGAGTTATAAGGTAGCTTCTGCTGGCATTTCTTACAAAGATCGGGAATGGTGCTTTACTGGGGAAAGAAATAACCAAATTTTAGAAGAAAACATGGAGGTTGAAATTTGGACTAGAGAGGGAGAAAAGAAAAAACTGAGGCCAAAATGGTTAGATGCACGTGTATACGCTGACCCCATGGCTTTGAAGGATTTCAAGGAGTTTGCCAGTGGAAGGAAGAGTATAACTCTCGACATCCTAACAGAGATCGCCAGTTTGCCAACTTACCTTTCCTCTAGGGCCAAGCTCGCCCTTGACAACATAGTTATGCTCCACACAACAGAAAGAGGAGGGAGGGCCTATCAACACGCCCTGAACGAACTTCCGGAGTCACTGGAAACACTTATGCTTGTAGCCTTACTAGGTGCTATGACAGCAGGTATCTTCCTGTTTTTCATGCAAGGGAAAGGAATAGGGAAATTGTCAATGGGTTTGATAACCATTGCGGTGGCTAGTGGCTTGCTCTGGGTAGCAGAAATTCAACCCCAGTGGATAGCGGCCTCAATCATACTGGAGTTTTTTCTCATGGTACTGTTGATACCAGAACCAGAAAAACAAAGGACCCCACAAGACAATCAATTGATCTACGTCATATTGACCATTCTCACCATTATTGGTCTAATAGCAGCCAACGAGATGGGGCTGATAGAAAAAACAAAAACGGATTTTGGGTTTTACCAGGTAAAAACAGAAACCACCATCCTCGATGTGGACCTGAGACCAGCTTCAGCATGGACGCTCTATGCGGTAGCCACCACAATTCTGACTCCCATGCTGAGACACACCATAGAAAATACGTCGGCCAACCTATCTTTAGCAGCCATCGCCAACCAGGCAGCCGTCCTAATGGGGCTTGGAAAAGGATGGCCACTCCACAGAATGGACCTCGGTGTGCCGTTGTTAGCAATGGGATGCTATTCTCAAGTGAACCCAACAACCTTGACAGCATCCTTAGTCATGCTTTTAGTCCATTATGCAATAATAGGCCCAGGATTGCAGGCAAAAGCCACAAGAGAGGCCCAGAAAAGGACAGCTGCTGGAATCATGAAAAATCCCACAGTGGACGGGATAACAGTGATAGATCTAGAACCAATATCCTATGACCCAAAATTTGAAAAGCAATTAGGGCAGGTCATGTTACTCGTCTTGTGTGCTGGACAACTACTCTTGATGAGAACAACATGGGCTTTCTGTGAAGTCTTGACTTTGGCCACAGGACCAATCTTGACCTTGTGGGAGGGCAACCCGGGAAGGTTTTGGAACACGACCATAGCCGTATCTACCGCCAACATTTTCAGGGGAAGTTACTTGGCAGGAGCTGGACTGGCTTTTTCACTCATAAAGAATGCACAAACCCCCAGGAGGGGAACTGGGACCACAGGAGAGACACTGGGAGAGAAGTGGAAGAGACAGCTAAACTCATTAGACAGAAAAGAGTTTGAAGAGTATAAAAGAAGTGGAATACTAGAAGTGGACAGGACTGAAGCCAAGTCTGCCCTGAAAGATGGGTCCAAAATCAAGCATGCAGTATCTAGAGGGTCCAGTAAGATCAGATGGATTGTTGAGAGAGGGATGGTAAAGCCAAAAGGGAAAGTTGTAGATCTTGGCTGTGGGAGAGGAGGATGGTCTTATTACATGGCGACACTCAAGAACGTGACTGAAGTGAAAGGGTATACAAAAGGAGGTCCAGGACATGAAGAACCGATTCCCATGGCTACTTATGGCTGGAATTTGGTCAAACTCCATTCAGGGGTTGACGTGTTCTACAAACCCACAGAGCAAGTGGACACCCTGCTCTGTGATATTGGGGAGTCATCTTCTAATCCAACAATAGAGGAAGGAAGAACATTAAGAGTTTTGAAGATGGTGGAGCCATGGCTCTCTTCAAAACCTGAATTCTGCATCAAAGTCCTTAACCCCTACATGCCAACAGTCATAGAAGAGCTGGAGAAACTGCAGAGAAAACATGGTGGGAACCTTGTCAGATGCCCGCTGTCCAGGAACTCCACCCATGAGATGTATTGGGTGTCAGGAGCGTCGGGAAACATTGTGAGCTCTGTGAACACAACATCAAAGATGTTGTTGAACAGGTTCACAACAAGGCATAGGAAACCCACTTATGAGAAGGACGTAGATCTTGGGGCAGGAACGAGAAGTGTCTCCACTGAAACAGAAAAACCAGACATGACAATCATTGGGAGAAGGCTTCAGCGATTGCAAGAAGAGCACAAAGAAACATGGCATTATGATCAGGAAAACCCATACAGAACCTGGGCGTATCATGGAAGCTATGAAGCTCCTTCGACAGGCTCTGCGTCCTCCATGGTGAACGGGGTGGTGAAACTGCTAACAAAACCCTGGGATGTAATTCCAATGGTGACTCAGTTAGCCATGACAGATACAACCCCTTTTGGGCAACAAAGAGTGTTCAAAGAGAAGGTGGATACCAGAACACCGCAACCAAAACCAGGCACACGAATGGTTATGACCACGACAGCCAATTGGCTATGGGCCCTCCTTGGAAAGAAGAAAAATCCCAGACTGTGCACAAGGGAAGAGTTCATCTCAAAAGTTAGATCAAACGCAGCCATAGGCGCAGTCTTTCAAGAGGAACAGGGATGGACATCAGCCAGTGAAGCTGTGAATGACAGCCGGTTTTGGGAACTGGTTGACAAAGAAAGGGCCCTTCACCAAGAAGGGAAATGTGAATCGTGTGTCTATAACATGATGGGAAAACGTGAGAAAAAGTTAGGAGAGTTTGGCAGAGCCAAGGGAAGCCGAGCAATCTGGTATATGTGGCTGGGAGCGCGGTTTCTGGAATTTGAAGCCCTAGGTTTTTTGAATGAAGATCACTGGTTTGGCAGAGAAAACTCATGGAGTGGAGTGGAAGGGGAAGGTCTGCACAGATTGGGATACATCCTGGAGGAGATAGACAAGAAGGATGGAGACCTAATGTATGCTGATGACACAGCAGGCTGGGACACAAGAATCACTGAGGATGATCTTCAAAATGAGGAACTGATCACGGAACAGATGGCTCCCCACCACAAGATCCTAGCCAAAGCCATTTTCAAACTAACCTATCAAAACAAAGTGGTGAAAGTCCTCAGACCCACACCGAGAGGAGCGGTGATGGATATCATATCCAGGAAAGACCAGAGAGGTAGTGGACAAGTTGGAACATATGGTTTGAACACATTCACCAACATGGAAGTTCAACTCATCCGCCAAATGGAAGCAGAAGGAGTCATCACACAAGATGACATGCAGAACCCAAAAGGGCTGAAAGAAAGAGTTGAGAAATGGCTGAGAGAGTGTGGTGTCGACAGGTTAAAGAGGATGGCAATTAGTGGAGACGATTGCGTGGTGAAACCCCTAGATGAGAGGTTTGGCACTTCCCTCCTCTTCTTGAACGACATGGGAAAGGTGAGGAAAGATATTCCGCAGTGGGAACCATCCAAGGGATGGAAAAACTGGCAAGAGGTTCCTTTTTGCTCCCACCACTTTCACAAGATCTTTATGAAGGATGGCCGCTCACTAGTCGTTCCATGTAGAAACCAGGATGAACTGATAGGGAGAGCCAGAATCTCGCAGGGGGCTGGATGGAGCTTAAGGGAAACAGCCTGCCTAGGCAAAGCTTACGCCCAGATGTGGTCGCTTATGTACTTCCACAGAAGGGATCTGCGTTTAGCCTCCATGGCCATATGCTCAGCAGTTCCAACGGAATGGTTTCCAACAAGCAGAACAACATGGTCAATCCATGCTCATCACCAATGGATGACCACTGAAGACATGCTCAAGGTGTGGAACAGAGTGTGGATAGAAGACAACCCCAATATGATTGACAAGACTCCAGTCCATTCGTGGGAAGATATACCTTACCTAGGGAAAAGAGAGGATTTGTGGTGTGGATCCCTGATTGGACTTTCTTCTAGAGCCACCTGGGCGAAGAACATTCACACGGCCATAACTCAGGTCAGGAATCTGATCGGAAAAGAGGAATACGTGGATTATATGCCAGTAATGAAAAGATACAGTGCTCCTTCAGAGAGTGAAGGAGTTCTG
>GQ868585_c
ATGAACCAACGAAAAAAGGTGGTTAGACCACCTTTCAATATGCTGAAACGCGAGAGAAACCGCGTATCAACCCCTCAAGGGTTGGTGAAGAGATTCTCAACCGGACTTTTTTCTGGGAAAGGACCCTTACGGATGGTGCTAGCATTCATCACGTTTTTGCGAGTCCTTTCCATCCCACCAACAGCAGGGATTCTGAAGAGATGGGGACAGTTGAAGAAAAATAAGGCCATCAAGATACTGATTGGATTCAGGAAGGAGATAGGCCGCATGCTGAACATCTTGAACGGGAGAAAAAGGTCAACGATAACATTGTTGTGCTTGATTCCCACCGTAATGGCGTTTCACTTGTCAACAAGAGATGGCGAACCCCTCATGATAGTGGCAAAACATGAAAGGGGGAGACCTCTCTTGTTTAAGACAACAGAGGGGATCAACAAATGCACTCTCATTGCCATGGACTTGGGTGAAATGTGTGAGGACACTGTCACGTATAAATGCCCCCTACTGGTCAATACCGAACCTGAAGACATTGATTGCTGGTGCAACCTCACGTCTACCTGGGTCATGTATGGGACATGCACCCAGAGCGGAGAACGGAGACGAGAGAAGCGCTCAGTAGCTTTAACACCACATTCAGGAATGGGATTGGAAACAAGAGCTGAGACATGGATGTCATCGGAAGGGGCTTGGAAGCATGCTCAGAGAGTAGAGAGCTGGATACTCAGAAACCCAGGATTTGCACTCTTGGCAGGATTTATGGCTTATATGATTGGGCAAACAGGGATCCAGCGAACTGTCTTCTTTGTCCTAATGATGCTGGTCGCCCCATCCTACGGAATGCGATGCGTAGGAGTAGGAAACAGAGACTTTGTGGAAGGAGTCTCAGGTGGAGCATGGGTTGACCTGGTGCTAGAACATGGAGGATGCGTCACAACCATGGCCCAGGGAAAACCAACCTTGGATTTTGAACTGACCAAGACAACAGCCAAGGAAGTGGCTCTGTTAAGAACCTATTGCATTGAAGCCTTAATATCAAACATAACTACGGCAACAAGATGTCCAACGCAAGGAGAGCCTTATCTGAAAGAGGAACAGGACCAACAGTACATTTGCCGGAGAGATGTGGTAGATAGAGGATGGGGCAATGGCTGTGGCTTGTTTGGAAAAGGAGGAGTTGTGACATGTGCGAAGTTCTCATGTTCGGGGAAGATAACAGGCAATCTGGTCCAAATTGAGAACCTTGAATACACAGTGGTTGTGACAGTCCACAATGGAGACACCCATGCAGTAGGAAATGACACATCCAATCATGGAGTTACAGCCACGATAACTCCCAGGTCACCATCGGTAGAAGTCAAACTGCCGGACTATGGAGAACTAACACTCGATTGTGAACCCAGGTCTGGAATTGACTTCAATGAGATGATCCTAATGAAAATGAAAAAGAAAACATGGCTCGTGCATAAGCAATGGTTTTTGGATCTGCCTCTTCCATGGACAACAGGAGCAGATACATCAGAGGTTCACTGGAATTACAAAGAGAGAATGGTGACATTTAAGGTTCCTCATGCCAAGAGACAGGATGTGACAGTGCTGGGATCTCAGGAAGGAGCCATGCATTCTGCCCTCGCTGGAGCCACAGAAGTGGACTCCGGTGATGAAAATCACATGTTTGCAGGACATCTCAAGTGCAAAGTCCGTATGGAGAAATTGAGAATCAAGGGAATGTCATACACGATGTGTTCAGGAAAGTTTTCAATTGACAAAGAGATGGCAGAAACACAGCATGGGACAACAGTGGTGAAAGTCAAGTATGAAGGTGCTGGAGCTCCGTGTAAAGTCCCCATAGAGATAAGAGATGTAAACAAGGAAAAAGTGGTTGGGCGCGTTATCTCAGCCACCCCTTTGGCTGAGAATACCAACAGTGTAACCAACATAGAATTAGAACCCCCCTTTGGGGACAGCTACATAGTGATAGGTGTTGGAAACAGCGCACTAACACTCCATTGGTTCAGGAAAGGGAGTTCCATTGGCAAGATGTTTGAGTCCACATACAGAGGTGCAAAACGCATGGCCATCCTAGGTGAAACAGCTTGGGATTTTGGTTCCGTTGGTGGACTGTTCACATCATTGGGAAAGGCTGTGCACCAGGTTTTTGGAAGTGTGTATACAACCATGTTTGGAGGAGTCTCATGGATGATTAGAATCCTAATTGGGTTCTTAGTGTTGTGGATTGGCACGAACTCAAGGAACACTTCAATGGCCATGACGTGCATAGCTGTTGGTGGAATCACTCTGTTTTTGGGCTTCACGGTTCAAGCGGACATGGGTTGTGTGGTGTCATGGAGTGGGAGAGAATTGAAGTGTGGAAGCGGAATTTTTGTGGTTGACAACGTGCACACTTGGACAGAACAGTACAAATTCCAACCAGAGTCCCCAGCGAGACTAGCGTCTGCAATATTAAATGCCCACAAAGATGGGGTCTGTGGAATTAGATCAACCACGAGGCTGGAAAATGTTATGTGGAAGCAAATAACCAATGAGCTAAACTATGTTCTCTGGGAAGGAGGACATGATCTCACTGTAGTGGCTGGGGATGTGAAAGGGGTGTTGACCAAGGGCAAGAGAGCACTCACACCCCCAGCGAGTGATCTGAAATATTCATGGAAGACATGGGGGAAAGCAAAAATCTTCACCCCTGAAGCAAGAAACAGCACATTTTTAATAGACGGACCAGATACCTCTGAATGCCCCAATGAACGAAGAGCATGGAATTCTTTTGAGGTGGAAGACTATGGATTTGGCATGTTCACGACCAACATATGGATGAAATTCCGAGAAGGAAGTTCAGAAGTGTGTGACCACAGGTTAATGTCAGCTGCAATTAAAGACCAGAAAGCTGTGCATGCTGACATGGGTTATTGGATAGAGAGCTCAAAAAACCAGACCTGGCAGATAGAGAGAGCATCTCTCATTGAAGTGAAAACATGTCTGTGGCCCAAGACCCATACACTGTGGAGCAATGGAGTGCTGGAAAGCCAGATGCTTATTCCAAAATCATATGCGGGCCCTTTTTCACAGCACAATTACCGCCAGGGCTATGCTACGCAAACCGTGGGTCCATGGCACTTGGGCAAACTAGAGATAGACTTTGGAGAATGCCCCGGAACAACAGTTACAATTCAGGAGAATTGTGATCATAGAGGCCCATCTTTGAGGACCACCACTGCATCTGGAAAACTAGTCACGCAATGGTGTTGCCGCTCCTGCACGATGCCCCCCTTAAGGTTCTTAGGAGAAGATGGGTGCTGGTATGGGATGGAGATTAGGCCCTTGAGTGAAAAAGAAGAGAACATGGTTAAATCACAGGTGACGGCCGGACAGGGCACATCGGAAACTTTTTCTATGGGTCTGTTGTGCCTGACCTTGTTTGTGGAAGAATGCTTGAGGAGAAGAGTCACCAGGAAACACATGATATTAGCTGTGGTAATCACTCTTTGTGCTATCATCCTGGGGGGCCTCACATGGATGGACTTGCTACGAGCCCTCATCATGTTGGGGGACACTATGTCTGGTAGAATAGGAGGACAGACCCACCTAGCCATCATGGCAGTGTTCAAGATGTCACCAGGATACGTGCTGGGTGTGTTTTTAAGGAAACTCACTTCAAGAGAGACAGCACTAATGGTAATAGGAATGGCCATGACAACAACACTTTCAATTCCACATGACCTCATGGAACTCATTGATGGAATATCACTAGGACTGATTTTGCTAAAAATAGTAACACAGTTTGACAACACCCAAGTGGGAACCTTAGCTCTTTCCTTGACTTTCATAAGATCAACAATGTCATTGGTCATGGCTTGGAGGACCATTATGGCTGTGTTGTTTGTGGTCACACTCATTCCTTTGTGCAGGACAAGCTGTCTTCAAAAACAGTCTCATTGGGTAGAAATAACAGCACTTATCCTAGGAGCCCAAGCTCTGCCAGTGTACCTAATGACTCTTATGAAAGGAGCCTCAAGAAGATCTTGGCCTCTTAACGAAGGCATAATGGCTGTGGGTTTGGTTAGTCTCTTAGGAAGCGCTCTTTTAAAGAATGATGTCCCTTTAGCTGGCCCAATGGTGGCAGGAGGCTTACTTCTGGCGGCTTACGTAATGAGTGGCAGCTCAGCAGATCTGTCACTAGAGAAGGCCGCTAATGTGCAGTGGGATGAAATGGCAGACATAACAGGCTCAAGTCCAATCATAGAAGTGAAGCAAGATGAGGATGGCTCTTTCTCCATACGGGACGTCGAGGAAACCAATATGATAACCCTTTTGGTGAAACTGGCACTGATAACGGTGTCAGGTCTCTACCCCTTGGCAATTCCAATCACAATGACCTTATGGTACATGTGGCAAGTGAAAACACAAAGATCAGGAGCCCTGTGGGACGTCCCTTCACCCGCTGCCACTCAAAAAGCCGCACTGTCCGAAGGAGTGTACAGGATCATGCAAAGAGGGTTATTCGGGAAAACTCAGGTTGGAGTAGGGATACACATGGAAGGTGTATTTCACACAATGTGGCATGTCACAAGAGGATCGGTGATCTGCCACGAGACTGGGAGATTGGAGCCATCTTGGGCTGACGTCAGGAATGACATGATATCATACGGTGGGGGATGGAGGCTTGGAGATAAATGGGACAAAGAAGAAGACGTTCAGGTCCTCGCTATAGAACCAGGGAAAAATCCCAAACATGTCCAAACGAAACCTGGCCTTTTCAAGACCCTAACTGGAGAAATTGGAGCAGTAACATTAGATTTCAAACCCGGAACGTCTGGTTCCCCCATTATCAACAGGAAAGGAAAAGTCATCGGACTCTATGGAAATGGAGTGGTTACCAAATCAGGTGATTACGTCAGTGCCATAACGCAAGCCGAAAGAATTGGAGAGCCAGATTATGAAGTGGATGAGGACATTTTTCGAAAGAAAAGACTAACTATAATGGACTTACACCCCGGAGCTGGAAAGACAAAAAGAATTCTTCCATCAATAGTGAGAGAAGCCTTAAAAAGGAGGCTGCGAACTTTGATTTTGGCTCCCACGAGAGTAGTGGCGGCCGAGATGGAAGAGGCCCTACGTGGACTGCCAATCCGTTACCAAACCCCAGCTGTGAAATCAGAACACACAGGAAGAGAGATTGTAGACCTCATGTGCCATGCAACCTTCACAACAAGACTTTTGTCATCAACCAGAGTTCCAAACTACAACCTTATAGTAATGGATGAAGCACATTTCACCGATCCTTCCAGTGTCGCGGCTAGAGGATACATTTCGACCAGGGTGGAAATGGGAGAGGCAGCAGCCATCTTCATGACCGCAACCCCTCCCGGAGCGACAGATCCCTTTCCCCAGAGCAACAGCCCAATAGAAGACATCGAGAGAGAGATTCCGGAAAGGTCATGGAACACAGGGTTCGACTGGATAACAGACTACCAAGGGAAAACTGTGTGGTTTGTTCCCAGCATAAAAGCTGGAAATGACATTGCAAATTGTTTGAGAAAGTCGGGAAAGAAAGTTATCCAGTTGAGTAGGAAAACCTTTGATACAGAATATCCAAAAACGAAACTCACGGACTGGGACTTTGTGGTCACTACAGACATATCTGAAATGGGGGCTAACTTTAGAGCTGGGAGAGTGATAGACCCTAGAAGATGCCTCAAGCCAGTTATCCTAACAGATGGGCCAGAGAGAGTCATCTTAGCAGGTCCTATCCCAGTGACTCCAGCAAGCGCTGCCCAGAGAAGAGGGCGAATAGGAAGGAACCCAGCACAAGAAGACGACCAATACGTTTTCTCCGGAGACCCACTAAAAAATGATGAAGATCATGCCCACTGGACAGAAGCAAAGATGCTGCTTGACAATATCTACACCCCAGAAGGGATCATTCCAACATTGTTTGGTCCGGAAAGGGAAAAAACCCAAGCTATTGATGGAGAGTTTCGCCTCAGAGGGGAACAAAGGAAGACTTTTGTGGAATTAATGAGGAGAGGAGACCTTCCGGTGTGGCTGAGTTATAAGGTAGCTTCTGCTGGCATTTCTTACAAAGATCGGGAATGGTGCTTCACTGGGGAAAGAAATAACCAAATTTTAGAAGAAAACATGGAGGTTGAAATTTGGACTAGAGAGGGAGAAAAGAAAAAACTGAGGCCAAAATGGTTAGATGCACGTGTATACGCTGACCCCATGGCTTTGAAGGATTTCAAGGAGTTTGCCAGTGGAAGGAAGAGTATAACTCTCGACATCCTAACAGAGATCGCCAGTTTGCCAACCTACCTTTCCTCTAGGGCCAAGCTCGCCCTTGACAACATAGTTATGCTCCACACAACAGAAAGAGGAGGGAGGGCCTATCAACACGCCCTGAACGAACTTCCGGAGTCACTGGAAACACTCATGCTTGTAGCCTTACTAGGTGCTATGACAGCAGGTATCTTCCTGTTTTTCATGCAAGGGAAAGGAATAGGGAAATTGTCAATGGGTTTGATAACCATTGCGGTGGCTAGTGGCTTGCTCTGGGTGGCAGAAATTCAACCCCAGTGGATAGCGGCCTCAATCATACTGGAGTTTTTTCTCATGGTACTGTTGATACCAGAACCAGAAAAACAAAGGACCCCACAAGACAATCAATTGATCTACGTCATATTGACCATTCTCACCATTATTGGTCTAATAGCAGCCAACGAGATGGGGCTGATAGAAAAAACAAAAACGGATTTTGGGTTTTACCAGGTAAAAACAGAAACCACCATCCTCGATGTGGACCTGAGACCAGCTTCAGCATGGACGCTCTATGCGGTAGCCACCACAATTCTGACTCCCATGCTGAGACACACCATAGAAAATACGTCGGCCAACCTATCTTTAGCAGCCATCGCCAACCAGGCAGCCGTCCTAATGGGGCTTGGAAAAGGATGGCCACTCCACAGAATGGACCTCGGTGTGCCGCTGTTAGCAATGGGATGCTATTCTCAAGTGAACCCAACAACCTTGACAGCATCCTTAGTCATGCTTTTAGTCCATTATGCAATAATAGGCCCAGGATTGCAGGCAAAAGCCACAAGAGAGGCCCAGAAAAGGACAGCTGCTGGAATCATGAAAAATCCCACAGTGGACGGGATAACAGTGATAGATCTAGAACCAATATCCTATGACCCAAAATTTGAAAAGCAATTAGGGCAGGTCATGTTACTCGTCTTGTGTGCTGGACAACTACTCTTGATGAGAACAACATGGGCTTTCTGTGAAGTCTTGACTTTGGCCACAGGACCAATCTTGACCTTGTGGGAGGGCAACCCGGGAAGGTTTTGGAACACGACCATAGCCGTATCTACCGCCAACATTTTCAGGGGAAGTTACTTGGCAGGAGCTGGACTGGCTTTTTCACTCATAAAGAATGCACAAACCCCCAGGAGGGGAACTGGGACCACAGGAGAGACACTGGGAGAGAAGTGGAAGAGACAGCTAAACTCATTAGACAGAAAAGAGTTTGAAGAGTATAAAAGAAGTGGAATACTAGAAGTGGACAGGACTGAAGCCAAGTCTGCCCTGAAAGATGGGTCCAAAATCAAGCATGCAGTATCTAGAGGGTCCAGTAAGATCAGATGGATTGTTGAGAGAGGGATGGTAAAGCCAAAAGGGAAAGTTATAGATCTTGGCTGTGGGAGAGGAGGATGGTCTTATTACATGGCGACACTCAAGAACGTGACTGAAGTGAAAGGGTATACAAAAGGAGGTCCAGGACATGAAGAACCGATTCCCATGGCTACTTATGGCTGGAATTTGGTCAAACTCCATTCAGGGGTTGACGTGTTCTACAAACCCACAGAGCAAGTGGACACCCTGCTCTGTGATATTGGGGAGTCATCTTCTAATCCAACAATAGAGGAAGGAAGAACATTAAGAGTTTTGAAGATGGTGGAGCCATGGCTCTCTTCAAAACCTGAATTCTGCATCAAAGTCCTTAACCCCTACATGCCAACAGTCATAGAAGAGCTGGAGAAACTGCAGAGAAAACATGGTGGGAACCTTGTCAGATGCCCGCTGTCCAGGAACTCCACCCATGAGATGTATTGGGTGTCAGGAGCGTCGGGAAACATTGTGAGCTCTGTGAACACAACATCAAAGATGTTGTTGAACAGGTTCACAACAAGGCATAGGAAACCCACTTATGAGAAGGACGTAGATCTTGGGGCAGGAACGAGAAGTGTCTCCACTGAAACAGAAAAACCAGACATGACAATCATTGGGAGAAGGCTTCAGCGATTGCAAGAAGAGCACAAAGAAACATGGCATTATGATCAGGAAAACCCATACAGAACCTGGGCGTATCATGGAAGCTATGAAGCTCCTTCGACAGGCTCTGCGTCCTCCATGGTGAACGGGGTGGTGAAACTGCTAACAAAACCCTGGGATGTAATTCCAATGGTGACTCAGTTAGCCATGACAGATACAACCCCTTTTGGGCAACAAAGAGTGTTCAAAGAGAAGGTGGATACCAGAACACCGCAACCAAAACCAGGCACACGAATGGTTATGACCACGACAGCCAATTGGCTATGGGCCCTCCTTGGAAAGAAGAAAAATCCCAGACTGTGCACAAGGGAAGAGTTCATCTCAAAAGTTAGATCAAACGCAGCCATAGGCGCAGTCTTTCAAGAGGAACAGGGATGGACATCAGCCAGTGAAGCTGTGAATGACAGCCGGTTTTGGGAACTGGTTGACAAAGAAAGGGCCCTTCACCAAGAAGGGAAATGTGAATCGTGTGTCTATAACATGATGGGAAAACGTGAGAAAAAGTTAGGAGAGTTTGGCAGAGCCAAGGGAAGCCGAGCAATCTGGTATATGTGGCTAGGAGCGCGGTTTCTGGAATTTGAAGCCCTGGGTTTTTTGAACGAAGATCATTGGTTTGGCAGAGAAAACTCATGGAGTGGAGTGGAAGGGGAAGGTCTGCACAGATTGGGATACATCCTGGAGGAGATAGACAAGAAGGATGGAGACCTAATGTATGCTGATGACACAGCAGGCTGGGACACAAGAATCACTGAGGATGACCTTCAAAATGAGGAACTGATCACGGAACAGATGGCTCCCCACCACAAGATCCTAGCCAAAGCCATTTTCAAACTAACCTATCAAAACAAAGTGGTGAAAGTCCTCAGACCCACACCGAGAGGAGCGGTGATGGATATCATATCCAGGAAAGACCAGAGAGGTAGTGGACAAGTTGGAACATATGGTTTGAACACATTCACCAACATGGAAGTTCAACTCATCCGCCAAATGGAAGCAGAAGGAGTCATCACACAAGATGACATGCAGAACCCAAAAGGGTTGAAAGAAAGAGTTGAGAAATGGCTGAGAGAGTGTGGTGTCGACAGGTTAAAGAGGATGGCAATTAGTGGAGACGATTGCGTGGTGAAACCCCTAGATGAGAGGTTTGGCACCTCCCTCCTCTTCTTGAACGACATGGGAAAGGTGAGGAAAGACATTCCGCAGTGGGAACCATCTAAGGGATGGAAAAACTGGCAAGAGGTTCCTTTTTGCTCCCACCACTTTCACAAGATCTTTATGAAGGATGGCCGCTCACTAGTTGTTCCATGTAGAAACCAGGATGAACTGATAGGGAGAGCCAGAATCTCGCAGGGGGCTGGATGGAGCTTAAGGGAAACAGCCTGCCTAGGCAAAGCTTACGCCCAGATGTGGTCGCTTATGTACTTCCACAGAAGGGATCTGCGTTTAGCCTCCATGGCCATATGCTCAGCAGTTCCAACGGAATGGTTTCCAACAAGCAGAACAACATGGTCAATCCATGCTCATCACCAATGGATGACCACTGAAGACATGCTCAAGGTGTGGAACAGAGTGTGGATAGAAGACAACCCCAATATGATTGACAAGACTCCAGTCCATTCGTGGGAAGATATACCTTACCTAGGGAAAAGAGAGGATTTGTGGTGTGGATCCCTGATTGGACTTTCTTCTAGAGCCACCTGGGCGAAGAACATTCACACGGCCATAACTCAGGTCAGGAATCTGATCGGAAAAGAGGAATACGTGGATTACATGCCAGTAATGAAAAGATACAGTGCTCCTTCAGAGAGTGAAGGAGTTCTG
>GQ868584_c
ATGAACCAACGAAAAAAGGTGGTTAGACCACCTTTCAATATGCTGAAACGCGAGAGAAACCGCGTATCAACCCCTCAAGGGTTGGTGAAGAGATTCTCAACCGGACTTTTTTCTGGGAAAGGACCCTTACGGATGGTGCTAGCATTCATCACGTTTTTGCGAGTCCTTTCCATCCCACCAACAGCAGGGATTCTGAAGAGATGGGGACAGTTGAAGAAAAATAAGGCCATCAAGATATTGATTGGATTCAGGAAGGAGATAGGCCGCATGCTGAACATCTTGAACGGGAGAAAAAGGTCAACGATAACATTGTTGTGCTTGATTCCCACCGTAATGGCGTTTCACTTGTCAACAAGAGATGGCGAACCCCTCATGATAGTGGCAAAACATGAAAGGGGGAGACCTCTCTTGTTTAAAACAACAGAGGGGATCAACAAATGCACTCTCATTGCCATGGACTTGGGTGAAATGTGTGAGGACACTGTCACGTATAAATGCCCCCTACTGGTCAATACCGAACCTGAAGACATTGATTGCTGGTGCAACCTCACGTCTACCTGGGTCATGTATGGGACATGCACCCAGAGCGGAGAACGGAGACGAGAAAAGCGCTCAGTAGCTTTAACACCACATTCAGGAATGGGATTGGAAACAAGAGCTGAGACATGGATGTCATCGGAAGGGGCTTGGAAGCATGCTCAGAGAGTAGAGAGCTGGATACTCAGAAACCCAGGATTTGCACTCTTGGCAGGATTTATGGCTTATATGATTGGGCAAACAGGGATCCAGCGAACTGTCTTCTTTGTCCTAATGATGCTGGTCGCCCCATCCTACGGAATGCGATGCGTAGGAGTAGGAAACAGAGACTTTGTGGAAGGAGTCTCAGGTGGAGCATGGGTCGACCTGGTGCTAGAACATGGAGGATGCGTCACAACCATGGCCCAGGGAAAACCAACCTTGGATTTTGAACTGACCAAGACAACAGCCAAGGAAGTGGCTCTGTTAAGAACCTATTGCATTGAAGCCCTAATATCAAACATAACTACGGCAACAAGATGTCCAACGCAAGGAGAGCCTTATCTGAAAGAGGAACAGGACCGACAGTACATTTGCCGGAGAGATGTGGTAGATAGAGGATGGGGCAATGGCTGTGGCTTGTTTGGAAAAGGAGGAGTTGTGACATGTGCGAAGTTCTCATGTTCGGGGAAGATAACAGGCAATCTGGTCCAAATTGAGAACCTTGAATACACAGTGGTTGTAACAGTCCACAATGGAGACACCCATGCAGTAGGAAATGACACATCCAATCATGGGGTTACAGCCACGATAACTCCCAGGTCACCATCGGTAGAAGTCAAACTGCCGGACTATGGAGAATTAACACTCGATTGTGAACCCAGGTCTGGAATTGACTTCAATGAGATGATCCTAATGAAAATGAAAAAGAAAACATGGCTCGTGCATAAGCAATGGTTTTTGGATCTGCCTCTTCCATGGACAACAGGAGCAGACACATCAGAGGTTCACTGGAATTACAAAGAGAGAATGGTGACATTTAAGGTTCCTCATGCCAAGAGACAGGATGTGACAGTGCTGGGATCTCAGGAAGGAGCCATGCATTCTGCCCTCGCTGGAGCCACAGAAGTGGACTCCGGTGATGGAAATCACATGTTTGCAGGACATCTCAAGTGCAAAGTTCGTATGGAGAAATTGAGAATCAAGGGAATGTCATACACGATGTGCTCAGGAAAGTTTTCAATTGACAAAGAGATGGCAGAAACACAGCATGGGACAACAGTGGTGAAAGTCAAGTATGAAGGTGCTGGAGCTCCGTGTAAAGTCCCCATAGAGATAAGAGATGTGAACAAGGAAAAAGTGGTTGGGCGCGTCATCTCAGCCACCCCTTTGGCTGAGAATACCAACAGTGTAACCAACATAGAATTAGAACCCCCCTTTGGGGACAGCTACATAATGATAGGTGTTGGAAACAGCGCACTAACACTCCATTGGTTCAGGAAAGGGAGTTCCATTGGCAAGATGTTTGAGTCCACATATAGAGGTGCAAAACGCATGGCCATTCTAGGTGAAACAGCTTGGGATTTTGGTTCCGTTGGTGGACTGTTCACATCATTGGGAAAGGCTGTGCACCAGGTTTTTGGAAGTGTGTATACAACCATGTTTGGAGGAGTCTCATGGATGATTAGAATCCTAATTGGGTTCTTAGTGTTGTGGATTGGCACGAACTCAAGGAACACTTCAATGGCCATGACGTGCATAGCTGTTGGAGGAATCACTCTGTTTTTGGGCTTCACAGTTCAAGCGGACATGGGTTGTGTGGTGTCATGGAGTGGGAGAGAATTGAAGTGTGGAAGCGGAATTTTTGTGGTTGACAACGTGCACACTTGGACAGAACAGTACAAATTCCAACCAGAGTCCCCAGCGAGACTAGCGTCTGCAATATTAAATGCCCACAAAGATGGGGTCTGTGGAATTAGATCAACCACGAGGCTGGAAAATGTCATGTGGAAGCAAATAACCAATGAGCTAAACTATGTTCTCTGGGAAGGAGGACATGATCTCACTGTAGTGGCTGGGGATGTGAAGGGGGTGTTGACCAAGGGCAAGAGAGCACTCGCACCCCCAGCGAGTGATCTGAAATATTCATGGAAGACATGGGGAAAAGCAAAAATCTTCACCCCTGAAGCAAGAAACAGCACATTTTTAATAGACGGACCAGACACCTCTGAATGCCCCAATGAACGAAGAGCATGGAATTCTTTTGAGGTGGAAGACTATGGATTTGGCATGTTCACGACCAACATATGGATGAAATTCCGAGAAGGAAGTTCAGAAGTGTGTGACCACAGGTTAATGTCAGCCGCAATTAAAGACCAGAAAGCTGTGCATGCTGACATGGGTTATTGGATAGAGAGCTCAAAAAACCAGACCTGGCAGATAGAGAGAGCATCTCTTATTGAAGTGAAAACATGTCTGTGGCCCAAGACCCACACACTGTGGAGCAATGGAGTGCTGGAAAGCCAGATGCTCATTCCAAAATCATATGCGGGCCCTTTTTCACAGCACAATTACCGCCAGGGCTATGCCACGCAAACCGTGGGTCCATGGCACTTAGGCAAACTAGAGATAGACTTTGGAGAATGCCCCGGAACAACAGTCACAATTCAGGAGGATTGTGACCATAGAGGCCCATCTTTGAGGACCACCACTGCATCTGGAAAACTAGTCACGCAATGGTGTTGCCGCTCCTGCACGATGCCCCCCTTAAGGTTCCTGGGAGAAGATGGGTGCTGGTATGGGATGGAGATTAGGCCCTTGAGTGAAAAAGAAGAGAACATGGTTAAATCACAGGTGACGGCCGGACAGGGCACATCGGAAACTTTTTCTATGGGTCTGTTGTGCCTGACCTTGTTTGTGGAAGAATGCTTGAGGAGAAGAGTCACCAGGAAACACATGATATTAGCTGTGGTAATCACTCTTTGTGCTATCATCCTGGGGGGCCTCACATGGATGGACTTGCTACGAGCCCTCATCATGTTGGGGGACACTATGTCTGGTAGAATAGGAGGACAGACCCACCTAGCCATCATGGCAGTGTTCAAGATGTCACCAGGATACGTGCTGGGTGTGTTTTTAAGGAAACTCACTTCAAGAGAGACAGCACTAATGGTAATAGGAATGGCCATGACAACAACACTTTCAATTCCACATGACCTCATGGAACTCATTGATGGAATATCACTAGGACTAATTTTGTTAAAAATAGTAACACAGTTTGACAACACCCAAGTGGGAACCTTAGCTCTTTCCTTGACTTTCATAAGATCAACAATGTCATTGGTCATGGCTTGGAGGACCATTATGGCTGTGTTGTTTGTGGTCACACTCATTCCTTTGTGCAGGACAAGCTGTCTTCAAAAACAGTCTCATTGGGTAGAAATAACAGCACTCATCCTAGGAGCCCAAGCTCTGCCAGTGTACCTAATGACTCTTATGAAAGGAGCCTCAAGAAGATCTTGGCCTCTTAATGAGGGCATAATGGCTGTGGGTTTGGTTAGTCTCCTAGGAAGCGCTCTTTTAAAGAATGATGTCCCTTTAGCTGGCCCAATGGTGGCAGGAGGCTTACTTCTGGCGGCTTACGTAATGAGTGGCAGCTCAGCAGATCTGTCACTAGAGAAGGCCGCTAATGTGCAGTGGGATGAAATGGCAGACATAACAGGCTCAAGTCCAATCATAGAAGTGAAGCAAGATGAGGATGGCTCTTTCTCCATACGGGACGTCGAGGAAACCAATATGATAACCCTTTTGGTGAAACTGGCACTGATAACGGTGTCAGGTCTCTACCCCTTGGCAATTCCAGTCACAATGACCTTATGGTACATGTGGCAAGTGAAAACACAAAGATCAGGAGCCCTGTGGGACGTCCCTTCACCCGCTGCCACTCAAAAAGCCGCACTGTCTGAAGGAGTGTACAGGATCATGCAAAGAGGGTTATTCGGGAAAACTCAGGTTGGAGTAGGGATACACATGGAAGGTGTATTTCACACAATGTGGCATGTTACAAGAGGATCGGTGATCTGCCACGAGACTGGGAGATTGGAGCCATCTTGGGCTGATGTCAGGAATGACATGATATCATACGGTGGGGGATGGAGGCTTGGAGACAAATGGGACAAAGAAGAAGACGTTCAGGTCCTCGCTATAGAACCAGGGAAAAATCCCAAACATGTCCAAACGAAACCTGGCCTTTTCAAGACCCTAACTGGAGAAATTGGAGCAGTAACATTAGATTTCAAACCCGGAACGTCTGGTTCTCCCATTATCAACAGGAAAGGAAAAGTCATCGGACTCTATGGAAATGGAGTGGTTACCAAATCAGGTGATTACGTCAGTGCCATAACGCAAGCCGAAAGAATTGGAGAGCCAGATTATGAAGTGGATGAAGATATTTTTCGAAAGAAAAGATTAACTATAATGGACTTACACCCTGGAGCTGGAAAGACAAAAAGAATTCTTCCATCAATAGTGAGAGAAGCCTTAAAAAGGAGGCTGCGAACTTTGATTTTGGCTCCCACGAGAGTGGTGGCGGCCGAGATGGAAGAGGCCCTTCGTGGACTGCCAATCCGTTACCAGACCCCAGCTGTGAAATCAGAACACACAGGAAGAGAGATTGTAGACCTCATGTGCCATGCAACCTTCACAACAAGACTTTTGTCATCAACCAGGGTTCCAAATTACAACCTTATAGTAATGGATGAAGCACATTTCACCGATCCTTCCAGTGTCGCGGCTAGAGGATACATTTCGACCAGGGTGGAAATGGGAGAGGCAGCAGCCATCTTCATGACCGCAACCCCTCCCGGAGCGACAGATCCCTTTCCCCAGAGCAACAGCCCAATAGAAGACATCGAGAGAGAGATTCCGGAAAGGTCATGGAACACAGGGTTCGACTGGATAACAGACTACCAAGGGAAAACTGTGTGGTTTGTTCCCAGCATAAAAGCTGGAAATGACATTGCAAATTGTTTGAGAAAGTCGGGAAAGAAAGTTATCCAGTTAAGTAGGAAAACCTTTGATACAGAATATCCAAAAACGAAACTCACGGACTGGGACTTTGTGGTCACTACAGACATATCTGAAATGGGGGCTAACTTTAGAGCTGGGAGAGTGATAGACCCTAGAAGATGCCTCAAGCCAGTTATCCTAACAGATGGGCCAGAGAGAGTCATTTTAGCAGGTCCTATTCCAGTGACTCCAGCAAGCGCTGCTCAGAGAAGAGGGCGAATAGGAAGGAACCCAGCACAAGAAGACGACCAATACGTTTTCTCCGGAGACCCACTAAAAAATGATGAAGATCATGCCCACTGGACAGAAGCAAAGATGCTGCTTGACAATATCTACACCCCAGAAGGGATCATTCCAACATTGTTTGGTCCGGAAAGGGAAAAAACCCAAGCTATTGATGGAGAGTTTCGCCTCAGAGGGGAACAAAGGAAGACTTTTGTGGAATTAATGAGGAGAGGAGACCTTCCGGTGTGGCTGAGTTATAAGGTAGCTTCTGCTGGCATTTCTTACAAAGATCGGGAATGGTGCTTCACTGGGGAAAGAAATAACCAAATTTTAGAAGAAAACATGGAGGTTGAAATTTGGACTAGAGAGGGAGAAAAGAAAAAACTGAGGCCAAAATGGTTAGATGCACGTGTATACGCTGACCCCATGGCTTTGAAGGATTTCAAGGAGTTTGCCAGTGGAAGGAAGAGTATAACTCTCGACATCCTAACAGAGATCGCCAGTTTGCCAACTTACCTTTCCTCTAGGGCCAAGCTCGCCCTTGACAACATAGTCATGCTCCACACAACAGAAAGAGGAGGGAGGGCCTATCAACACGCCCTGAACGAACTTCCGGAGTCACTGGAAACACTCATGCTTGTAGCCTTACTAGGTGCTATGACAGCAGGTATCTTCCTGTTTTTCATGCAAGGGAAAGGAATAGGGAAATTGTCAATGGGTTTGATAACCATTGCGGTGGCTAGTGGCTTGCTCTGGGTAGCAGAAATTCAACCCCAGTGGATAGCGGCCTCAATTATACTGGAGTTTTTTCTCATGGTGCTGTTGATACCAGAACCAGAAAAACAAAGGACCCCACAAGACAATCAATTGATCTACGTCATATTGACCATTCTCACCATTATTGGTCTAATAGCAGCCAACGAGATGGGGCTGATAGAAAAAACAAAAACGGATTTTGGGTTTTACCAGGTAAAAACAGAAACCACCATCCTCGATGTGGACTTGAGACCAGCTTCAGCATGGACGCTCTATGCGGTAGCCACCACAATTCTGACTCCCATGCTGAGACACACCATAGAAAATACGTCGGCCAACCTATCTTTAGCAGCCATCGCCAACCAGGCAGCCGTCCTAATGGGGCTTGGAAAAGGATGGCCACTCCACAGAATGGACCTCGGTGTGCCGCTGTTAGCAATGGGATGCTATTCTCAAGTGAACCCAACAACCTTGACAGCATCCTTAGTCATGCTTTTAGTCCATTATGCAATAATAGGCCCAGGATTGCAGGCAAAAGCCACAAGAGAGGCCCAGAAAAGGACAGCTGCTGGAATCATGAAAAATCCCACAGTGGACGGGATAACAGTGATAGATCTAGAACCAATATCCTATGACCCAAAATTTGAAAAGCAATTAGGGCAGGTCATGTTACTCGTCTTGTGTGCTGGACAACTACTCTTGATGAGAACAACATGGGCTTTCTGTGAAGTTTTGACTTTGGCCACAGGACCAATCTTGACCTTGTGGGAGGGCAACCCGGGAAGGTTTTGGAACACGACCATAGCCGTATCCACCGCCAACATTTTTAGGGGAAGTTACTTGGCAGGAGCTGGACTGGCTTTTTCACTCATAAAGAATGCACAAACCCCCAGGAGGGGAACTGGGACCACAGGAGAGACACTGGGAGAGAAGTGGAAGAGACAGCTAAACTCATTAGACAGAAAAGAGTTTGAAGAGTATAAAAGAAGTGGAATACTAGAAGTGGACAGGACTGAAGCCAAGTCTGCCCTGAAAGATGGGTCCAAAATCAAGCATGCAGTATCTAGAGGGTCCAGTAAGATCAGATGGATTGTTGAGAGAGGGATGGTAAAGCCAAAAGGGAAAGTTGTAGATCTTGGCTGTGGGAGAGGAGGATGGTCTTATTACATGGCGACACTCAAGAACGTGACTGAAGTGAAAGGGTATACAAAAGGAGGTCCAGGACATGAAGAACCGATTCCCATGGCTACTTATGGCTGGAATTTGGTCAAACTCCACTCAGGGGTTGACGTGTTCTACAAACCCACAGAGCAAGTGGACACCCTGCTCTGTGATATTGGGGAGTCATCTTCTAATCCAACAATAGAGGAAGGAAGAACATTAAGAGTTTTGAAGATGGTGGAGCCATGGCTCTCTTCAAAACCTGAATTCTGCATCAAAGTCCTTAACCCCTATATGCCAACAGTCATAGAAGAGCTGGAGAAACTGCAGAGAAAACATGGTGGGAACCTTGTCAGATGCCCGCTGTCCAGGAACTCCACCCATGAGATGTATTGGGTGTCAGGAGCGTCGGGAAACATTGTGAGCTCTGTGAACACAACATCAAAGATGTTGTTGAACAGGTTCACAACAAGGCATAGGAAACCCACTTATGAGAAGGACGTAGATCTTGGGGCAGGAACGAGAAGTGTCTCCACTGAAACAGAAAAACCAGACATGACAATCATTGGGAGAAGGCTTCAGCGATTGCAGGAAGAGCACAAAGAAACATGGCATTATGATCAGGAAAACCCATACAGAACCTGGGCGTATCATGGAAGCTATGAAGCTCCTTCGACAGGCTCTGCGTCCTCCATGGTGAACGGGGTGGTGAAACTGCTAACAAAACCCTGGGATGTAATTCCAATGGTGACTCAGTTAGCCATGACAGATACAACCCCTTTTGGGCAACAAAGAGTGTTCAAAGAGAAGGTGGATACCAGAACACCGCAACCAAAACCAGGCACACGAATGGTTATGACCACGACAGCCAATTGGCTATGGGCCCTCCTTGGAAAGAAGAAAAATCCCAGACTGTGCACAAGGGAAGAGTTCATCTCAAAAGTTAGATCAAATGCAGCCATAGGCGCAGTCTTTCAGGAGGAACAGGGATGGACATCAGCCAGTGAAGCTGTGAGTGACAGCCGGTTTTGGGAACTGGTTGACAAAGAAAGGGCCCTTCACCAAGAAGGGAAATGTGAATCGTGTGTCTATAACATGATGGGAAAACGTGAGAAAAAGTTAGGAGAGTTTGGCAGAGCCAAGGGAAGCCGAGCAATCTGGTACATGTGGCTGGGAGCGCGGTTTCTGGAATTTGAAGCCCTGGGTTTTTTGAATGAAGATCACTGGTTTGGCAGAGAAAATTCATGGAGTGGAGTGGAAGGGGAAGGTCTGCACAGATTGGGATACATCCTGGAGGAGATAGACAAGAAAGATGGAGACCTAATGTATGCTGATGACACAGCAGGCTGGGACACAAGAATCACTGAGGATGACCTCCAAAATGAGGAACTGATCACGGAACAGATGGCTCCCCACCACAAGATCCTAGCCAAAGCCATTTTCAAACTAACCTATCAAAACAAAGTGGTGAAAGTCCTCAGACCCACACCGAGAGGAGCGGTGATGGATATCATATCCAGGAAAGACCAGAGAGGTAGTGGACAAGTTGGAACATATGGTTTGAACACATTCACCAACATGGAAGTTCAACTCATCCGCCAAATGGAAGCAGAAGGAGTCATCACACAAGATGACATGCAGAACCCAAAAGGGTTGAAAGAAAGAGTTGAGAAATGGCTGAGAGAGTGTGGTGTCGACAGGTTAAAGAGGATGGCAATTAGTGGAGACGATTGCGTGGTGAAACCCCTAGATGAGAGGTTTGGCACTTCCCTCCTCTTCTTGAACGACATGGGAAAGGTGAGGAAAGATATTCCGCAGTGGGAACCATCTAAGGGATGGAAAAACTGGCAGGAGGTTCCTTTTTGCTCCCACCACTTTCACAAGATCTTTATGAAGGATGGCCGCTCACTAGTTGTTCCATGTAGAAACCAGGATGAACTGATAGGGAGAGCCAGAATCTCGCAGGGGGCTGGATGGAGCTTAAGGGAAACAGCCTGCCTAGGCAAAGCTTACGCCCAGATGTGGTCGCTTATGTACTTCCACAGAAGGGATCTGCGTTTAGCCTCCATGGCCATATGCTCAGCAGTCCCAACGGAATGGTTTCCAACAAGCAGAACAACATGGTCAATCCATGCTCATCACCAATGGATGACCACTGAAGACATGCTCAAGGTGTGGAACAGAGTGTGGATAGAAGACAACCCCAATATGATTGACAAGACTCCAGTCCATTCGTGGGAAGATATACCTTACCTAGGGAAAAGAGAGGATCTATGGTGTGGATCCCTGATTGGACTTTCTTCTAGAGCCACCTGGGCGAAGAACATTCACACGGCCATAACTCAGGTCAGGAATCTGATCGGAAAAGAGGAATACGTGGATTACATGCCAGTAATGAAAAGATACAGTGCTCCTTCAGAGAGTGAAGGAGTTCTG
>GQ868583_c
ATGAACCAACGAAAAAAGGTGGTTAGACCACCTTTCAATATGCTGAAACGCGAGAGAAACCGCGTATCAACCCCTCAAGGGTTGGTGAAGAGATTCTCAACCGGACTTTTTTCTGGGAAAGGACCCTTACGGATGGTGCTAGCATTCATCACGTTTTTGCGAGTCCTTTCCATCCCACCAACAGCAGGGATTCTGAAGAGATGGGGACAGTTGAAGAAAAATAAGGCCATCAAGATATTGATTGGATTCAGGAAGGAGATAGGCCGCATGCTGAACATCTTGAACGGGAGAAAAAGGTCAACGATAACATTGTTGTGCTTGATTCCCACCGTAATGGCGTTTCACTTGTCAACAAGAGATGGCGAACCCCTCATGATAGTGGCAAAACATGAAAGGGGGAGACCTCTCTTGTTTAAAACAACAGAGGGGATCAACAAATGCACTCTCATTGCCATGGACTTGGGTGAAATGTGTGAGGACACTGTCACGTATAAATGCCCCCTACTGGTCAATACCGAACCTGAAGACATTGATTGCTGGTGCAACCTCACGTCTACCTGGGTCATGTATGGGACATGCACCCAGAGCGGAGAACGGAGACGAGAAAAGCGCTCAGTAGCTTTAACACCACATTCAGGAATGGGATTGGAAACAAGAGCTGAGACATGGATGTCATCGGAAGGGGCTTGGAAGCATGCTCAGAGAGTAGAGAGCTGGATACTCAGAAACCCAGGATTTGCACTCTTGGCAGGATTTATGGCTTATATGATTGGGCAAACAGGGATCCAGCGAACTGTCTTCTTTGTCCTAATGATGCTGGTCGCCCCATCCTACGGAATGCGATGCGTAGGAGTAGGAAACAGAGACTTTGTGGAAGGAGTCTCAGGTGGAGCATGGGTCGACCTGGTGCTAGAACATGGAGGATGCGTCACAACCATGGCCCAGGGAAAACCAACCTTGGATTTTGAACTGACCAAGACAACAGCCAAGGAAGTGGCTCTGTTAAGAACCTATTGCATTGAAGCCCTAATATCAAACATAACTACGGCAACAAGATGTCCAACGCAAGGAGAGCCTTATCTGAAAGAGGAACAGGACCAACAGTACATTTGCCGGAGAGATGTGGTAGATAGAGGATGGGGCAATGGCTGTGGCTTGTTTGGAAAAGGAGGAGTTGTGACATGTGCGAAGTTCTCATGTTCGGGGAAGATAACAGGCAATCTGGTCCAAATTGAGAACCTTGAATACACAGTGGTTGTAACAGTCCACAATGGAGACACCCATGCAGTAGGAAATGACACATCCAATCATGGGGTTACAGCCACGATAACTCCCAGGTCACCATCGGTAGAAGTCAAACTGCCGGACTATGGAGAATTAACACTCGATTGTGAACCCAGGTCTGGAATTGACTTCAATGAGATGATCCTAATGAAAATGAAAAAGAAAACATGGCTCGTGCATAAGCAATGGTTTTTGGATCTGCCTCTTCCATGGACAACAGGAGCAGACACATCAGAGGTTCACTGGAATTACAAAGAGAGAATGGTGACATTTAAGGTTCCTCATGCCAAGAGACAGGATGTGACAGTGCTGGGATCTCAGGAAGGAGCCATGCATTCTGCCCTCGCTGGAGCCACAGAAGTGGACTCCGGTGATGGAAATCACATGTTTGCAGGACATCTCAAGTGCAAAGTTCGTATGGAGAAATTGAGAATCAAGGGAATGTCATACACGATGTGCTCAGGAAAGTTTTCAATTGACAAAGAGATGGCAGAAACACAGCATGGGACAACAGTGGTGAAAGTCAAGTATGAAGGTGCTGGAGCTCCGTGTAAAGTCCCCATAGAGATAAGAGATGTGAACAAGGAAAAAGTGGTTGGGCGCGTCATCTCAGCCACCCCTTTGGCTGAGAATACCAACAGTGTAACCAACATAGAATTAGAACCCCCCTTTGGGGACAGCTACATAATGATAGGTGTTGGAAACAGCGCACTAACACTCCATTGGTTCAGGAAAGGGAGTTCCATTGGCAAGATGTTTGAGTCCACATATAGAGGTGCAAAACGCATGGCCATTCTAGGTGAAACAGCTTGGGATTTTGGTTCCGTTGGTGGACTGTTCACATCATTGGGAAAGGCTGTGCACCAGGTTTTTGGAAGTGTGTATACAACCATGTTTGGAGGAGTCTCATGGATGATTAGAATCCTAATTGGGTTCTTAGTGTTGTGGATTGGCACGAACTCAAGGAACACTTCAATGGCCATGACGTGCATAGCTGTTGGAGGAATCACTCTGTTTTTGGGCTTCACAGTTCAAGCGGACATGGGTTGTGTGGTGTCATGGAGTGGGAGAGAATTGAAGTGTGGAAGCGGAATTTTTGTGGTTGACAACGTGCACACTTGGACAGAACAGTACAAATTCCAACCAGAGTCCCCAGCGAGACTAGCGTCTGCAATATTAAATGCCCACAAAGATGGGGTCTGTGGAATTAGATCAACCACGAGGCTGGAAAATGTCATGTGGAAGCAAATAACCAATGAGCTAAACTATGTTCTCTGGGAAGGAGGACATGATCTCACTGTAGTGGCTGGGGATGTGAAGGGGGTGTTGACCAAGGGCAAGAGAGCACTCGCACCCCCAGCGAGTGATCTGAAATATTCATGGAAGACATGGGGAAAAGCAAAAATCTTCACCCCTGAAGCAAGAAACAGCACATTTTTAATAGACGGACCAGACACCTCTGAATGCCCCAATGAACGAAGAGCATGGAATTCTTTTGAGGTGGAAGACTATGGATTTGGCATGTTCACGACCAACATATGGATGAAATTCCGAGAAGGAAGTTCAGAAGTGTGTGACCACAGGTTAATGTCAGCCGCAATTAAAGACCAGAAAGCTGTGCATGCTGACATGGGTTATTGGATAGAGAGCTCAAAAAACCAGACCTGGCAGATAGAGAGAGCATCTCTTATTGAAGTGAAAACATGTCTGTGGCCCAAGACCCACACACTGTGGAGCAATGGAGTGCTGGAAAGCCAGATGCTCATTCCAAAATCATATGCGGGCCCTTTTTCACAGCACAATTACCGCCAGGGCTATGCCACGCAAACCGTGGGTCCATGGCACTTAGGCAAACTAGAGATAGACTTTGGAGAATGCCCCGGAACAACAGTCACAATTCAGGAGGATTGTGACCATAGAGGCCCATCTTTGAGGACCACCACTGCATCTGGAAAACTAGTCACGCAATGGTGTTGCCGCTCCTGCACGATGCCCCCCTTAAGGTTCCTGGGAGAAGATGGGTGCTGGTATGGGATGGAGATTAGGCCCTTGAGTGAAAAAGAAGAGAACATGGTTAAATCACAGGTGACGGCCGGACAGGGCACATCGGAAACTTTTTCTATGGGTCTGTTGTGCCTGACCTTGTTTGTGGAAGAATGCTTGAGGAGAAGAGTCACCAGGAAACACATGATATTAGCTGTGGTAATCACTCTTTGTGCTATCATCCTGGGGGGCCTCACATGGATGGACTTGCTACGAGCCCTCATCATGTTGGGGGACACTATGTCTGGTAGAATAGGAGGACAGACCCACCTAGCCATCATGGCAGTGTTCAAGATGTCACCAGGATACGTGCTGGGTGTGTTTTTAAGGAAACTCACTTCAAGAGAGACAGCACTAATGGTAATAGGAATGGCCATGACAACAACACTTTCAATTCCACATGACCTCATGGAACTCATTGATGGAATATCACTAGGACTAATTTTGTTAAAAATAGTAACACAGTTTGACAACACCCAAGTGGGAACCTTAGCTCTTTCCTTGACTTTCATAAGATCAACAATGTCATTGGTCATGGCTTGGAGGACCATTATGGCTGTGTTGTTTGTGGTCACACTCATTCCTTTGTGCAGGACAAGCTGTCTTCAAAAACAGTCTCATTGGGTAGAAATAACAGCACTCATCCTAGGAGCCCAAGCTCTGCCAGTGTACCTAATGACTCTTATGAAAGGAGCCTCAAGAAGATCTTGGCCTCTTAATGAGGGCATAATGGCTGTGGGTTTGGTTAGTCTCCTAGGAAGCGCTCTTTTAAAGAATGATGTCCCTTTAGCTGGCCCAATGGTGGCAGGAGGCTTACTTCTGGCGGCTTACGTAATGAGTGGCAGCTCAGCAGATCTGTCACTAGAGAAGGCCGCTAATGTGCAGTGGGATGAAATGGCAGACATAACAGGCTCAAGTCCAATCATAGAAGTGAAGCAAGATGAGGATGGCTCTTTCTCCATACGGGACGTCGAGGAAACCAATATGATAACCCTTTTGGTGAAACTGGCACTGATAACGGTGTCAGGTCTCTACCCCTTGGCAATTCCAGTCACAATGACCTTATGGTACATGTGGCAAGTGAAAACACAAAGATCAGGAGCCCTGTGGGACGTCCCTTCACCCGCTGCCACTCAAAAAGCCGCACTGTCTGAAGGAGTGTACAGGATCATGCAAAGAGGGTTATTCGGGAAAACTCAGGTTGGAGTAGGGATACACATGGAAGGTGTATTTCACACAATGTGGCATGTTACAAGAGGATCGGTGATCTGCCACGAGACTGGGAGATTGGAGCCATCTTGGGCTGATGTCAGGAATGACATGATATCATACGGTGGGGGATGGAGGCTTGGAGACAAATGGGACAAAGAAGAAGACGTTCAGGTCCTCGCTATAGAACCAGGGAAAAATCCCAAACATGTCCAAACGAAACCTGGCCTTTTCAAGACCCTAACTGGAGAAATTGGAGCAGTAACATTAGATTTCAAACCCGGAACGTCTGGTTCTCCCATTATCAACAGGAAAGGAAAAGTCATCGGACTCTATGGAAATGGAGTGGTTACCAAATCAGGTGATTACGTCAGTGCCATAACGCAAGCCGAAAGAATTGGAGAGCCAGATTATGAAGTGGATGAAGATATTTTTCGAAAGAAAAGATTAACTATAATGGACTTACACCCTGGAGCTGGAAAGACAAAAAGAATTCTTCCATCAATAGTGAGAGAAGCCTTAAAAAGGAGGCTGCGAACTTTGATTTTGGCTCCCACGAGAGTGGTGGCGGCCGAGATGGAAGAGGCCCTTCGTGGACTGCCAATCCGTTACCAGACCCCAGCTGTGAAATCAGAACACACAGGAAGAGAGATTGTAGACCTCATGTGCCATGCAACCTTCACAACAAGACTTTTGTCATCAACCAGGGTTCCAAATTACAACCTTATAGTAATGGATGAAGCACATTTCACCGATCCTTCCAGTGTCGCGGCTAGAGGATACATTTCGACCAGGGTGGAAATGGGAGAGGCAGCAGCCATCTTCATGACCGCAACCCCTCCCGGAGCGACAGATCCCTTTCCCCAGAGCAACAGCCCAATAGAAGACATCGAGAGAGAGATTCCGGAAAGGTCATGGAACACAGGGTTCGACTGGATAACAGACTACCAAGGGAAAACTGTGTGGTTTGTTCCCAGCATAAAAGCTGGAAATGACATTGCAAATTGTTTGAGAAAGTCGGGAAAGAAAGTTATCCAGTTAAGTAGGAAAACCTTTGATACAGAATATCCAAAAACGAAACTCACGGACTGGGACTTTGTGGTCACTACAGACATATCTGAAATGGGGGCTAACTTTAGAGCTGGGAGAGTGATAGACCCTAGAAGATGCCTCAAGCCAGTTATCCTAACAGATGGGCCAGAGAGAGTCATTTTAGCAGGTCCTATTCCAGTGACTCCAGCAAGCGCTGCTCAGAGAAGAGGGCGAATAGGAAGGAACCCAGCACAAGAAGACGACCAATACGTTTTCTCCGGAGACCCACTAAAAAATGATGAAGATCATGCCCACTGGACAGAAGCAAAGATGCTGCTTGACAATATCTACACCCCAGAAGGGATCATTCCAACATTGTTTGGTCCGGAAAGGGAAAAAACCCAAGCTATTGATGGAGAGTTTCGCCTCAGAGGGGAACAAAGGAAGACTTTTGTGGAATTAATGAGGAGAGGAGACCTTCCGGTGTGGCTGAGTTATAAGGTAGCTTCTGCTGGCATTTCTTACAAAGATCGGGAATGGTGCTTCACTGGGGAAAGAAATAACCAAATTTTAGAAGAAAACATGGAGGTTGAAATTTGGACTAGAGAGGGAGAAAAGAAAAAACTGAGGCCAAAATGGTTAGATGCACGTGTATACGCTGACCCCATGGCTTTGCAGGATTTCAAGGAGTTTGCCAGTGGAAGGAAGAGTATAACTCTCGACATCCTAACAGAGATCGCCAGTTTGCCAACTTACCTTTCCTCTAGGGCCAAGCTCGCCCTTGACAACATAGTCATGCTCCACACAACAGAAAGAGGAGGGAGGGCCTATCAACACGCCCTGAACGAACTTCCGGAGTCACTGGAAACACTCATGCTTGTAGCCTTACTAGGTGCTATGACAGCAGGTATCTTCCTGTTTTTCATGCAAGGGAAAGGAATAGGGAAATTGTCAATGGGTTTGATAACCATTGCGGTGGCTAGTGGCTTGCTCTGGGTAGCAGAAATTCAACCCCAGTGGATAGCGGCCTCAATTATACTGGAGTTTTTTCTCATGGTGCTGTTGATACCAGAACCAGAAAAACAAAGGACCCCACAAGACAATCAATTGATCTACGTCATATTGACCATTCTCACCATTATTGGTCTAATAGCAGCCAACGAGATGGGGCTGATAGAAAAAACAAAAACGGATTTTGGGTTTTACCAGGTAAAAACAGAAACCACCATCCTCGATGTGGACTTGAGACCAGCTTCAGCATGGACGCTCTATGCGGTAGCCACCACAATTCTGACTCCCATGCTGAGACACACCATAGAAAATACGTCGGCCAACCTATCTTTAGCAGCCATCGCCAACCAGGCAGCCGTCCTAATGGGGCTTGGAAAAGGATGGCCACTCCACAGAATGGACCTCGGTGTGCCGCTGTTAGCAATGGGATGCTATTCTCAAGTGAACCCAACAACCTTGACAGCATCCTTAGTCATGCTTTTAGTCCATTATGCAATAATAGGCCCAGGATTGCAGGCAAAAGCCACAAGAGAGGCCCAGAAAAGGACAGCTGCTGGAATCATGAAAAATCCCACAGTGGACGGGATAACAGTGATAGATCTAGAACCAATATCCTATGACCCAAAATTTGAAAAGCAATTAGGGCAGGTCATGTTACTCGTCTTGTGTGCTGGACAACTACTCTTGATGAGAACAACATGGGCTTTCTGTGAAGTTTTGACTTTGGCCACAGGACCAATCTTGACCTTGTGGGAGGGCAACCCGGGAAGGTTTTGGAACACGACCATAGCCGTATCCACCGCCAACATTTTTAGGGGAAGTTACTTGGCAGGAGCTGGACTGGCTTTTTCACTCATAAAGAATGCACAAACCCCCAGGAGGGGAACTGGGACCACAGGAGAGACACTGGGAGAGAAGTGGAAGAGACAGCTAAACTCATTAGACAGAAAAGAGTTTGAAGAGTATAAAAGAAGTGGAATACTAGAAGTGGACAGGACTGAAGCCAAGTCTGCCCTGAAAGATGGGTCCAAAATCAAGCATGCAGTATCTAGAGGGTCCAGTAAGATCAGATGGATTGTTGAGAGAGGGATGGTAAAGCCAAAAGGGAAAGTTGTAGATCTTGGCTGTGGGAGAGGAGGATGGTCTTATTACATGGCGACACTCAAGAACGTGACTGAAGTGAAAGGGTATACAAAAGGAGGTCCAGGACATGAAGAACCGATTCCCATGGCTACTTATGGCTGGAATTTGGTCAAACTCCACTCAGGGGTTGACGTGTTCTACAAACCCACAGAGCAAGTGGACACCCTGCTCTGTGATATTGGGGAGTCATCTTCTAATCCAACAATAGAGGAAGGAAGAACATTAAGAGTTTTGAAGATGGTGGAGCCATGGCTCTCTTCAAAACCTGAATTCTGCATCAAAGTCCTTAACCCCTATATGCCAACAGTCATAGAAGAGCTGGAGAAACTGCAGAGAAAACATGGTGGGAACCTTGTCAGATGCCCGCTGTCCAGGAACTCCACCCATGAGATGTATTGGGTGTCAGGAGCGTCGGGAAACATTGTGAGCTCTGTGAACACAACATCAAAGATGTTGTTGAACAGGTTCACAACAAGGCATAGGAAACCCACTTATGAGAAGGACGTAGATCTTGGGGCAGGAACGAGAAGTGTCTCCACTGAAACAGAAAAACCAGACATGACAATCATTGGGAGAAGGCTTCAGCGATTGCAGGAAGAGCACAAAGAAACATGGCATTATGATCAGGAAAACCCATACAGAACCTGGGCGTATCATGGAAGCTATGAAGCTCCTTCGACAGGCTCTGCGTCCTCCATGGTGAACGGGGTGGTGAAACTGCTAACAAAACCCTGGGATGTAATTCCAATGGTGACTCAGTTAGCCATGACAGATACAACCCCTTTTGGGCAACAAAGAGTGTTCAAAGAGAAGGTGGATACCAGAACACCGCAACCAAAACCAGGCACACGAATGGTTATGACCACGACAGCCAATTGGCTATGGGCCCTCCTTGGAAAGAAGAAAAATCCCAGACTGTGCACAAGGGAAGAGTTCATCTCAAAAGTTAGATCAAATGCAGCCATAGGCGCAGTCTTTCAGGAGGAACAGGGATGGACATCAGCCAGTGAAGCTGTGAGTGACAGCCGGTTTTGGGAACTGGTTGACAAAGAAAGGGCCCTTCACCAAGAAGGGAAATGTGAATCGTGTGTCTATAACATGATGGGAAAACGTGAGAAAAAGTTAGGAGAGTTTGGCAGAGCCAAGGGAAGCCGAGCAATCTGGTACATGTGGCTGGGAGCGCGGTTTCTGGAATTTGAAGCCCTGGGTTTTTTGAATGAAGATCACTGGTTTGGCAGAGAAAATTCATGGAGTGGAGTGGAAGGGGAAGGTCTGCACAGATTGGGATACATCCTGGAGGAGATAGACAAGAAAGATGGAGACCTAATGTATGCTGATGACACAGCAGGCTGGGACACAAGAATCACTGAGGATGACCTCCAAAATGAGGAACTGATCACGGAACAGATGGCTCCCCACCACAAGATCCTAGCCAAAGCCATTTTCAAACTAACCTATCAAAACAAAGTGGTGAAAGTCCTCAGACCCACACCGAGAGGAGCGGTGATGGATATCATATCCAGGAAAGACCAGAGAGGTAGTGGACAAGTTGGAACATATGGTTTGAACACATTCACCAACATGGAAGTTCAACTCATCCGCCAAATGGAAGCAGAAGGAGTCATCACACAAGATGACATGCAGAACCCAAAAGGGTTGAAAGAAAGAGTTGAGAAATGGCTGAGAGAGTGTGGTGTCGACAGGTTAAAGAGGATGGCAATTAGTGGAGACGATTGCGTGGTGAAACCCCTAGATGAGAGGTTTGGCACTTCCCTCCTCTTCTTGAACGACATGGGAAAGGTGAGGAAAGATATTCCGCAGTGGGAACCATCTAAGGGATGGAAAAACTGGCAGGAGGTTCCTTTTTGCTCCCACCACTTTCACAAGATCTTTATGAAGGATGGCCGCTCACTAGTTGTTCCATGTAGAAACCAGGATGAACTGATAGGGAGAGCCAGAATCTCGCAGGGGGCTGGATGGAGCTTAAGGGAAACAGCCTGCCTAGGCAAAGCTTACGCCCAGATGTGGTCGCTTATGTACTTCCACAGAAGGGATCTGCGTTTAGCCTCCATGGCCATATGCTCAGCAGTCCCAACGGAATGGTTTCCAACAAGCAGAACAACATGGTCAATCCATGCTCATCACCAATGGATGACCACTGAAGACATGCTCAAGGTGTGGAACAGAGTGTGGATAGAAGACAACCCCAATATGATTGACAAGACTCCAGTCCATTCGTGGGAAGATATACCTTACCTAGGGAAAAGAGAGGATCTATGGTGTGGATCCCTGATTGGACTTTCTTCTAGAGCCACCTGGGCGAAGAACATTCACACGGCCATAACTCAGGTCAGGAATCTGATCGGAAAAGAGGAATACGTGGATTACATGCCAGTAATGAAAAGATACAGTGCTCCTTCAGAGAGTGAAGGAGTTCTG
>GQ868582_c
ATGAACCAACGAAAAAAGGTGGTCAGACCACCTTTCAATATGCTGAAACGCGAGAGAAACCGCGTATCAACCCCTCAAGGGTTGGTGAAGAGATTCTCAACCGGACTTTTTTCTGGGAAAGGACCCTTACGGATGGTGCTAGCATTCATCACGTTTTTGCGAGTCCTTTCCATCCCACCAACAGCAGGGATTCTGAAGAGATGGGGACAGTTGAAGAAAAATAAGGCCATCAAGATACTGATTGGGTTCAGGAAGGAGATAGGCCGCATGCTGAACATCTTGAACGGGAGAAAAAGGTCAACGATAACATTGTTGTGCTTGATTCCCACCATAATGGCGTTTCACTTGTCGACAAGAGATGGCGAACCCCTCATGATAGTGGCAAAACATGAAAGGGGGAGACCTCTCTTGTTTAAGACAACAGAGGGGATCAACAAATGCACTCTCATTGCCATGGACTTGGGTGAAATGTGTGAGGACACTGTCACGTACAAATGCCCCCTACTGATCAATACCGAACCTGAAGACATTGATTGCTGGTGCAACCTCACGTCTACCTGGGTCATGTATGGGACATGCACCCAGAGCGGTGAACGGAGACGAGAGAAGCGCTCAGTAGCTTTAACACCACATTCAGGAATGGGATTGGAAACAAGAGCTGAGACATGGATGTCATCGGAAGGGGCTTGGAAGCACGCTCAGAGAGTAGAGAGCTGGATACTCAGAAACCCAGGATTTGCGCTCTTGGCAGGATTTATGGCTTATATGATTGGGCAAACAGGAATCCAGCGAACTGTCTTCTTTGTCCTAATGATGCTGGTCGCCCCATCCTACGGAATGCGATGCGTAGGAGTAGGAAACAGAGACTTTGTGGAAGGAGTCTCAGGTGGAGCATGGGTCGACCTGGTGCTAGAACATGGAGGATGCGTCACAACCATGGCCCAGGGAAAACCAACCTTGGATTTTGAACTGACTAAGACAACAGCCAAGGAAGTAGCTCTGTTAAGAACCTATTGCATTGAAGCCTTAATATCAAACATAACTACGGCAACAAGATGTCCAACGCAAGGAGAGCCTTACCTGAAAGAGGAACAGGACCAACAGTACATCTGCCGGAGAGATGTGGTAGACAGAGGATGGGGCAATGGCTGTGGCTTGTTCGGAAAAGGAGGAGTTGTGACATGTGCGAAGTTTTCATGTTCGGGGAAGATAACAGGCAATCTGGTCCAAATTGAGAACCTAGAATACACAGTGGTTGTAACAGTCCACAATGGAGACACCCATGCAGTAGGAAATGACACATCCAACCATGGAGTTACAGCTACGATAACTCCCAGGTCACCATCGGTAGAAGTCAAATTGCCGGACTATGGAGAACTAACACTCGATTGTGAACCCAGGTCTGGAATTGACTTTAATGAGATGATCCTAATGAAAATGAAAAAGAAAACATGGCTCGTGCATAAGCAATGGTTTTTGGATCTGCCTCTTCCATGGACAGCAGGAGCAGACACATCAGAGGTTCACTGGAATTACAAAGAGAGAATGGTGACATTTAAGGTTCCTCATGCCAAGAGACAGGATGTGACAGTGCTGGGATCTCAGGAAGGAGCCATGCATTCTGCCCTCGCTGGAGCCACAGAAGTGGACTCCGGTGATGGAAATCACATGTTTGCAGGACATCTCAAGTGCAAAGTCCGTATGGAGAAATTGAGAATCAAGGGAATGTCATACACGATGTGTTCAGGAAAGTTTTCAATTGACAAAGAGATGGCAGAAACACAGCATGGGACAACAGTGGTGAAAGTCAAGTATGAAGGTGCTGGAGCTCCGTGTAAAGTCCCCATAGAGATAAGAGATGTAAACAAGGAAAAAGTGGTTGGGCGCATTATCTCATCCACCCCTTTGGCTGAGAATACCAACAGTGTAACCAACATAGAATTAGAACCCCCTTTTGGGGACAGCTACATAGTGATAGGTGTTGGAAACAGCGCATTAACACTCCATTGGTTCAGGAAAGGGAGTTCCATTGGCAAGATGTTTGAGTCCACATACAGAGGTGCAAAACGAATGGCCATTCTAGGTGAAACAGCTTGGGATTTTGGCTCCGTTGGTGGACTGTTCACATCATTGGGAAAGGCTGTGCACCAGGTTTTTGGAAGTGTGTATACAACCATGTTTGGAGGAGTCTCATGGATGATTAGAATCCTAATTGGGTTCTTAGTTTTGTGGATTGGCACGAACTCAAGGAACACTTCAATGGCCATGACGTGCATAGCTGTTGGAGGAATCACTCTGTTTTTGGGCTTCACAGTTCAAGCGGACATGGGTTGTGTGGTGTCATGGAGTGGGAGAGAATTGAAGTGTGGAAGCGGAATTTTTGTGGTTGACAACGTGCACACTTGGACAGAACAGTACAAATTCCAACCAGAGTCCCCAGCGAGACTAGCGTCTGCAATATTAAACGCCCACAAAGATGGGGTCTGTGGAATTAGATCAACCACGAGGCTGGAAAATGTCATGTGGAAGCAAATAACCAATGAGCTAAACTATGTTCTCTGGGAAGGAGGACATGATCTCACTGTAGTGGCTGGGGATGTGAAGGGGGTGTTGACCAAAGGCAAGAGAGCACTCACACCCCCAGTGAGTGACCTGAAATATTCATGGAAGACATGGGGAAAAGCAAAAATCTTCACCCCTGAAGCAAGAAACAGCACATTTTTGATAGACGGACCAGACACCTCTGAATGCCCCAATGAACGAAGAGCATGGAATTCTCTTGAGGTGGAAGACTATGGATTTGGCATGTTCACTACCAACATATGGATGAAATTCCGAGAAGGAAGTTCAGAAGTGTGTGACCACAGGTTAATGTCGGCTGCAATTAAAGATCAGAAAGCTGTGCATGCTGACATGGGTTATTGGATAGAGAGCTCAAAAAACCAGACCTGGCAGATAGAGAGAGCATCTCTTATTGAAGTGAAAACATGTCTGTGGCCCAAGACCCACACACTGTGGAGCAATGGAGTGCTGGAAAGCCAGATGCTCATTCCAAAATCATATGCGGGCCCTTTTTCACAGCACAATTACCGCCAGGGCTATGCCACGCAAACCGTGGGCCCATGGCACTTAGGCAAACTAGAGATAGACTTTGGAGAATGCCCCGGAACAACAGTCACAATTCAAGAGGATTGTGACCATAGAGGCCCATCTTTGAGGACCACCACTGCATCTGGAAAACTAGTCACGCAATGGTGTTGCCGCTCCTGCACGATGCCCCCCTTAAGGTTCTTGGGAGAAGATGGGTGCTGGTATGGGATGGAGATTAGGCCCCTGAATGAAAAAGAAGAGAACATGGTTAAATCACAGGTGACGGCCGGACAGAGCACATCGGAAACTTTTTCTATGGGTCTGTTGTGCCTGACCTTGTTTGTGGAAGAATGCTTGAGGAGAAGAGTCACTAGGAAACACATGATATTAGCTGTGGTAATCACTCTTTGTGCTATCATCCTGGGAGGTCTCACATGGATGGACTTGCTACGAGCCCTCATCATGTTGGGGGACACTATGTCTGGTAGAATAGGAGGACAGACCCACCTAGCCATCATGGCAGTGTTCAAGATGTCACCAGGATACGTGCTGGGTGTGTTTTTAAGGAAACTCACTTCAAGAGAGACAGCACTAATGGTAATAGGAATGGCCATGACAACGACATTTTCAATTCCACATGATCTTATGGAACTCATTGATGGAATATCACTAGGACTAATTTTGCTAAAAATAGTAACACAGTTTGACAACACCCAAGTGGGAACCTTAGCTCTTTCCTTGACTTTCATAAGATCAACAATGTCATTGGTCATGGCTTGGAGGACTATCATGGCTGTGTTGTTTGTGGTCACACTCATTCCTTTGTGCAGGACAAGCTGTCTTCAAAAACAGTCTCATTGGGTAGAAATAACAGCACTCATCTTAGGAGCCCAAGCTCTGCCAGTGTACCTGATGACTCTTATGAAAGGAGCCTCAAGAAGATCTTGGCCTCTTAACGAGGGCATAATGGCTGTGGGTTTGGTTAGTCTCTTAGGAAGCGCTCTTTTAAAGAATGATGTCCCTTTAGCTGGCCCAATGGTGGCAGGAGGCTTACTTCTGGCGGCTTACGTAATGAGTGGCAGCTCAGCCGATCTGTCACTAGAGAAGGCCGCTAATGTGCAGTGGGATGAAATGGCAGACATAACAGGCTCAAGTCCAATCATAGAAGTGAAGCAAGATGAGGATGGCTCTTTCTCCATACGGGACGTCGAGGAAACCAATATGATAACCCTTTTGGTGAAACTGGCACTGATAACAGTGTCAGGTCTCTACCCCTTGGCAATTCCAGTCACAATGACCTTGTGGTACATGTGGCAAGTGAAAACACAAAGATCAGGAGCTCTGTGGGACGTCCCCTCACCCGCTGCCACTCAAAAAGCCGCACTGTCTGAAGGAGTGTACAGGATCATGCAAAGAGGGTTACTCGGGAAAACTCAGGTTGGAGTAGGGATACACATGGAAGGTGTATTTCACACAATGTGGCATGTTACAAGAGGATCGGTGATCTGCCACGAGACTGGGAGATTGGAGCCATCTTGGGCTGACGTCAGGAATGACATGATATCATACGGTGGGGGATGGAGGCTTGGAGACAAATGGGACAGAGAAGAAGACGTTCAGGTCCTCGCTATAGAACCAGGAAAAAATCCCAAACATGTCCAAACGAAACCTGGCCTTTTCAAGACCCTAACTGGAGAAATTGGAGCAGTAACATTAGATTTCAAACCCGGAACGTCTGGTTCTCCCATTATCAACAGGAAAGGAAAAGTCATCGGACTCTATGGAAATGGAGTGGTCACCAAATCAGGTGATTACGTCAGTGCCATAACGCAAGCCGAAAGAATTGGAGAGCCAGATTATGAAGTGGATGAGGACATTTTTCGAAAGAAAAGACTAACTATAATGGACTTACACCCCGGAGCTGGAAAGACAAAAAGAATTCTTCCATCAATAGTGAGGGAAGCCTTAAAAAGGAGGCTGCGAACTTTGATTTTGGCTCCCACGAGAGTGGTGGCGGCCGAGATGGAAGAGGCCCTACGTGGACTGCCAATCCGTTACCAGACCCCAGCTGTGAAATCAGAACACACAGGAAGAGAGATTGTAGACCTCATGTGCCATGCAACCTTCACAACAAGACTTTTGTCATCAACCAGGGTTCCAAATTACAACCTTATAGTGATGGATGAAGCACATTTCACCGATCCTTCCAGTGTCGCGGCTAGAGGATACATTTCGACCAGGGTGGAAATGGGAGAGGCAGCAGCTATCTTCATGACCGCAACCCCTCCCGGAGCGACAGATCCCTTTCCCCAGAGCAACAGCCCAATAGAAGACATCGAGAGAGAGATTCCAGAAAGGTCATGGAACACAGGGTTCGACTGGATAACAGACTACCAAGGGAAAACTGTGTGGTTTGTTCCCAGCATAAAAGCTGGAAATGACATTGCAAATTGTTTGAGAAAGTCGGGAAAGAAAGTTATCCAGTTGAGTAGGAAAACCTTTGATACAGAATATCCAAAAACGAAACTCACGGACTGGGACTTTGTGGTCACTACAGACATATCTGAAATGGGGGCTAATTTTAGAGCTGGGAGAGTGATAGACCCTAGAAGATGCCTCAAGCCAGTTATCCTAACAGATGGGCCAGAGAGAGTCATTTTAGCAGGTCCTATTCCAGTGACTCCAGCAAGCGCTGCTCAGAGAAGAGGGCGAATAGGAAGGAACCCAGCACAAGAAGATGACCAATACGTTTTCTCCGGAGACCCACTAAAAAATGATGAAGATCATGCCCACTGGACAGAAGCAAAGATGCTGCTTGACAATATCTACACCCCAGAAGGGATCATTCCAACATTGTTTGGTCCGGAAAGGGAAAAAACCCAAGCCATTGATGGAGAGTTTCGCCTCAGAGGGGAACAAAGGAAGACTTTTGTGGAATTAATGAGGAGAGGAGACCTTCCGGTGTGGCTGAGCTATAAGGTAGCTTCTGCTGGCATTTCTTACAAAGATCGGGAATGGTGCTTCACTGGGGAAAGAAACAACCAAATTTTAGAAGAAAACATGGAGGTTGAAATTTGGACTAGAGAGGGAGAAAAGAAAAAACTGAGGCCAAGATGGTTAGATGCACGTGTATACGCTGACCCCATGGCTTTGAAGGATTTCAAGGAGTTTGCCAGTGGAAGGAAGAGTATAACTCTCGACATCCTAACAGAGATTGCCAGTTTGCCAACTTACCTTTCCTCTAGGGCCAAGCTCGCCCTTGACAACATAGTCATGCTTCACACAACAGAAAGAGGAGGGAGGGCCTATCAACACGCCCTGAACGAACTTCCGGAGTCACTGGAAACACTTATGCTTGTAGCCTTACTAGGTGCTATGACAGCAGGTATCTTCCTGTTTTTCATGCAAGGGAAAGGAATAGGGAAATTGTCAATGGGTTTGATAACCATTGCGATGGCTAGTGGCTTGCTCTGGATAGCAGAAATTCAACCCCAGTGGATAGCGGCCTCAATCATACTGGAGTTTTTTCTCATGGTACTGTTAATACCAGAACCAGAAAAACAAAGGACCCCACAAGACAATCAATTGATCTACGTCATATTGACCATTCTCACCATTATTGGTCTAATAGCAGCCAACGAAATGGGGCTGATAGAAAAAACAAAAACGGATTTTGGGTTTTACCAGGTAAAAACAGAAACCACCATCCTCGATGTGGACTTGAGACCAGCTTCAGCATGGACGCTCTATGCGGTAGCCACCACAATTCTGACTCCCATGCTGAGACACACCATAGAAAACACGTCGGCCAACCTATCTCTAGCAGCCATCGCCAACCAGGCAGCCGTCCTAATGGGGCTTGGAAAAGGATGGCCGCTCCACAGAATGGACCTCGGTGTGCCGCTGTTAGCAATGGGATGCTATTCTCAAGTGAACCCAACAACCTTGACAGCATCCTTAGTCATGCTTTTAGTCCATTATGCAATAATAGGCCCAGGATTGCAGGCAAAAGCCACAAGAGAGGCCCAGAAAAGGACAGCTGCTGGAATCATGAAAAATCCCACAGTGGACGGGATAACAGTAATAGACCTAGAACCAATATCCTATGACCCAAAATTTGAAAAGCAATTAGGGCAGGTCATGCTACTAGTCTTGTGTGCTGGACAACTACTCTTGATGAGAACAACATGGGCTTTCTGTGAAGTCTTGACTTTGGCCACAGGACCAATCTTGACCTTGTGGGAGGGCAACCCGGGAAGGTTTTGGAACACGACCATAGCCGTATCCACCGCCAACATTTTCAGGGGAAGTTACTTGGCGGGAGCTGGACTGGCTTTTTCACTCATAAAGAATGCACAAACCCCTAGGAGGGGAACTGGGACCACAGGAGAGACACTGGGAGAGAAGTGGAAGAGACAGCTAAACTCATTAGACAGAAAAGAGTTTGAAGAGTACAAAAGAAGTGGAATACTAGAAGTGGACAGGACTGAAGCCAAGTCTGCCCTTAAAGATGGGTCTAAAATCAAGCATGCAGTTTCTAGAGGGTCCAGTAAGATCAGATGGATCGTTGAGAGAGGGATGGTAAAGCCAAAAGGGAAAGTTGTAGATCTTGGCTGTGGGAGAGGAGGATGGTCTTATTATATGGCGACACTCAAGAACGTGACTGAAGTGAAAGGGTATACAAAAGGAGGTCCAGGGCATGAAGAACCGATTCCCATGGCTACTTATGGCTGGAATTTGGTCAAACTCCATTCAGGGGTTGACGTGTTCTACAAACCCACAGAGCAGGTGGACACCCTGCTCTGTGACATTGGGGAGTCATCTTCTAATCCAACAATAGAGGAAGGAAGAACATTAAGAGTTTTGAAGATGGTGGAGCCATGGCTCTCTTCAAAACCTGAATTCTGCATCAAAGTCCTTAACCCCTACATGCCAACAGTCATAGAAGAGCTGGAGAAACTGCAGAGAAAACATGGTGGGAACCTTGTCAGATGCCCGCTGTCCAGGAACTCCACCCATGAGATGTATTGGGTGTCAGGAGCGTCGGGAAACATTGTGAGCTCTGTGAACACAACATCAAAGATGTTGTTGAACAGGTTCACAACAAGGCATAGGAAACCCACTTATGAGAAGGACGTAGATCTTGGGGCAGGAACGAGAAGTGTCTCTACTGAAACAGAAAAACCAGACATGACAATCATTGGGAGAAGGCTTCAGCGATTGCAAGAAGAGCACAAAGAAACATGGCATTATGATCAGGAAAACCCATACAGAACCTGGGCGTATCATGGAAGCTATGAAGCTCCTTCGACAGGCTCTGCATCCTCCATGGTGAACGGGGTGGTGAAACTGCTAACAAAACCCTGGGATGTGATTCCAATGGTGACTCAGTTAGCCATGACAGATACAACTCCTTTTGGGCAACAAAGAGTGTTCAAAGAGAAGGTGGATACCAGAACACCGCAACCAAAACCAGGCACACGAATGGTTATGACCACGACAGCTAATTGGCTATGGGCCCTCCTTGGAAAGAAGAAAAGTCCCAGACTGTGCACAAGGGAAGAGTTCATCTCAAAAGTTAGGTCAAACGCAGCCATAGGCGCAGTCTTTCAGGAGGAACAGGGATGGACATCAGCCAGTGAAGCTGTGAGTGACAGCCGGTTTTGGGAACTGGTTGACAAAGAAAGGGCCCTTCACCAAGAAGGGAAATGTGAATCGTGTGTCTATAACATGATGGGAAAACGTGAGAAAAAGTTAGGAGAGTTTGGTAGAGCCAAGGGAAGCCGAGCAATCTGGTACATGTGGCTGGGAGCGCGGTTTCTGGAATTTGAAGCCCTGGGTTTTTTGAATGAAGATCACTGGTTTGGCAGAGAAAATTCATGGAGTGGAGTGGAAGGGGAAGGTCTGCACAGATTGGGATACATCCTGGAGGAGATAGACAAGAAGGATGGAGACCTAATGTATGCTGATGACACAGCAGGCTGGGACACAAGAATCACTGAGGATGACCTTCAAAATGAGGAACTGATCACGGAACAGATGGCTCCCCACCACAAGATCCTAGCCAAAGCCATTTTCAAACTAACCTATCAAAACAAAGTGGTGAAAGTCCTCAGACCCACACCGAGAGGAGCGGTGATGGATATCATATCCAGGAAAGACCAGAGAGGTAGTGGACAAGTTGGAACATATAGTTTGAACACATTCACCAACATGGAAGTTCAACTCATCCGCCAAATGGAAGCTGAAGGAGTCATCACACAAGATGACATGCAGAACCCAAAAGGGTTGAAAGAAAGAGTTGAGAACTGGCTGAGAGAGTGTGGTGTCGACAGGTTAAAGAGGATGGCAATCAGTGGAGACGATTGTGTAGTGAAGCCCTTGGATGAGAGGTTTGGCACTTCCCTCCTCTTCTTGAACGACATGGGAAAGGTGAGGAAAGACATTCCGCAGTGGGAACCATCTAAGGGATGGAAAAACTGGCAAGAGGTTCCTTTTTGCTCCCACCACTTCCACAAGATCTTTATGAAGGATGGCCGCTCACTAGTTGTTCCATGTAGAAACCAGGATGAACTGATAGGGAGAGCCAGAATCTCGCAGGGGGCTGGATGGAGCTTAAGAGAAACAGCCTGCCTGGGCAAAGCTTACGCCCAGATGTGGTCGCTTATGTACTTCCACAGAAGGGATCTGCGTTTAGCCTCCATGGCCATATGCTCAGCAGTTCCAACGGAATGGTTTCCAACAAGCAGAACAACATGGTCAATCCATGCTCATCACCAATGGATGACCACTGAAGACATGCTCAAGGTGTGGAACAGAGTGTGGATAGAAGACAACCCCAACATGATTGACAAGACTCCAGTCCATTCGTGGGAAGATATACCTTACCTAGGAAAAAGAGAGGATTTGTGGTGTGGATCCCTGATTGGACTTTCTTCTAGAGCCACCTGGGCGAAGAACATTCACACGGCCATAACTCAGGTCAGGAACCTGATCGGAAAAGAGGAATACGTGGATTACATGCCAGTCATGAAAAGATACAGTGCTCCTTCAGAGAGTGAAGGAGTTCTG
>GQ868581_c
ATGAACCAACGAAAAAAGGTGGTCAGACCACCTTTCAATATGCTGAAACGCGAGAGAAACCGCGTATCAACCCCTCAAGGGTTGGTGAAGAGATTCTCAACCGGACTTTTTTCTGGGAAAGGACCCTTACGGATGGTGCTAGCATTCATCACGTTTTTGCGAGTCCTTTCCATCCCACCAACAGCAGGGATTCTGAAGAGATGGGGACAGTTGAAGAAAAATAAGGCCATCAAGATACTGATTGGGTTCAGGAAGGAGATAGGCCGCATGCTGAACATCTTGAACGGGAGAAAAAGGTCAACGATAACATTGTTGTGCTTGATTCCCACCATAATGGCGTTTCACTTGTCGACAAGAGATGGCGAACCCCTCATGATAGTGGCAAAACATGAAAGGGGGAGACCTCTCTTGTTTAAGACAACAGAGGGGATCAACAAATGCACTCTCATTGCCATGGACTTGGGTGAAATGTGTGAGGACACTGTCACGTACAAATGCCCCCTACTGATCAATACCGAACCTGAAGACATTGATTGCTGGTGCAACCTCACGTCTACCTGGGTCATGTATGGGACATGCACCCAGAGCGGTGAACGGAGACGAGAGAAGCGCTCAGTAGCTTTAACACCACATTCAGGAATGGGATTGGAAACAAGAGCTGAGACATGGATGTCATCGGAAGGGGCTTGGAAGCACGCTCAGAGAGTAGAGAGCTGGATACTCAGAAACCCAGGATTTGCGCTCTTGGCAGGATTTATGGCTTATATGATTGGGCAAACAGGAATCCAGCGAACTGTCTTCTTTGTCCTAATGATGCTGGTCGCCCCATCCTACGGAATGCGATGCGTAGGAGTAGGAAACAGAGACTTTGTGGAAGGAGTCTCAGGTGGAGCATGGGTCGACCTGGTGCTAGAACATGGAGGATGCGTCACAACCATGGCCCAGGGAAAACCAACCTTGGATTTTGAACTGACTAAGACAACAGCCAAGGAAGTAGCTCTGTTAAGAACCTATTGCATTGAAGCCTTAATATCAAACATAACTACGGCAACAAGATGTCCAACGCAAGGAGAGCCTTACCTGAAAGAGGAACAGGACCAACAGTACATCTGCCGGAGAGATGTGGTAGACAGAGGATGGGGCAATGGCTGTGGCTTGTTCGGAAAAGGAGGAGTTGTGACATGTGCGAAGTTTTCATGTTCGGGGAAGATAACAGGCAATCTGGTCCAAATTGAGAACCTAGAATACACAGTGGTTGTAACAGTCCACAATGGAGACACCCATGCAGTAGGAAATGACACATCCAACCATGGAGTTACAGCTACGATAACTCCCAGGTCACCATCGGTAGAAGTCAAATTGCCGGACTATGGAGAACTAACACTCGATTGTGAACCCAGGTCTGGAATTGACTTTAATGAGATGATCCTAATGAAAATGAAAAAGAAAACATGGCTCGTGCATAAGCAATGGTTTTTGGATCTGCCTCTTCCATGGACAGCAGGAGCAGACACATCAGAGGTTCACTGGAATTACAAAGAGAGAATGGTGACATTTAAGGTTCCTCATGCCAAGAGACAGGATGTGACAGTGCTGGGATCTCAGGAAGGAGCCATGCATTCTGCCCTCGCTGGAGCCACAGAAGTGGACTCCGGTGATGGAAATCACATGTTTGCAGGACATCTCAAGTGCAAAGTCCGTATGGAGAAATTGAGAATCAAGGGAATGTCATACACGATGTGTTCAGGAAAGTTTTCAATTGACAAAGAGATGGCAGAAACACAGCATGGGACAACAGTGGTGAAAGTCAAGTATGAAGGTGCTGGAGCTCCGTGTAAAGTCCCCATAGAGATAAGAGATGTAAACAAGGAAAAAGTGGTTGGGCGCATTATCTCATCCACCCCTTTGGCTGAGAATACCAACAGTGTAACCAACATAGAATTAGAACCCCCTTTTGGGGACAGCTACATAGTGATAGGTGTTGGAAACAGCGCATTAACACTCCATTGGTTCAGGAAAGGGAGTTCCATTGGCAAGATGTTTGAGTCCACATACAGAGGTGCAAAACGAATGGCCATTCTAGGTGAAACAGCTTGGGATTTTGGCTCCGTTGGTGGACTGTTCACATCATTGGGAAAGGCTGTGCACCAGGTTTTTGGAAGTGTGTATACAACCATGTTTGGAGGAGTCTCATGGATGATTAGAATCCTAATTGGGTTCTTAGTTTTGTGGATTGGCACGAACTCAAGGAACACTTCAATGGCCATGACGTGCATAGCTGTTGGAGGAATCACTCTGTTTTTGGGCTTCACAGTTCAAGCGGACATGGGTTGTGTGGTGTCATGGAGTGGGAGAGAATTGAAGTGTGGAAGCGGAATTTTTGTGGTTGACAACGTGCACACTTGGACAGAACAGTACAAATTCCAACCAGAGTCCCCAGCGAGACTAGCGTCTGCAATATTAAACGCCCACAAAGATGGGGTCTGTGGAATTAGATCAACCACGAGGCTGGAAAATGTCATGTGGAAGCAAATAACCAATGAGCTAAACTATGTTCTCTGGGAAGGAGGACATGATCTCACTGTAGTGGCTGGGGATGTGAAGGGGGTGTTGACCAAAGGCAAGAGAGCACTCACACCCCCAGTGAGTGACCTGAAATATTCATGGAAGACATGGGGAAAAGCAAAAATCTTCACCCCTGAAGCAAGAAACAGCACATTTTTGATAGACGGACCAGACACCTCTGAATGCCCCAATGAACGAAGAGCATGGAATTCTCTTGAGGTGGAAGACTATGGATTTGGCATGTTCACTACCAACATATGGATGAAATTCCGAGAAGGAAGTTCAGAAGTGTGTGACCACAGGTTAATGTCGGCTGCAATTAAAGATCAGAAAGCTGTGCATGCTGACATGGGTTATTGGATAGAGAGCTCAAAAAACCAGACCTGGCAGATAGAGAGAGCATCTCTTATTGAAGTGAAAACATGTCTGTGGCCCAAGACCCACACACTGTGGAGCAATGGAGTGCTGGAAAGCCAGATGCTCATTCCAAAATCATATGCGGGCCCTTTTTCACAGCACAATTACCGCCAGGGCTATGCCACGCAAACCGTGGGCCCATGGCACTTAGGCAAACTAGAGATAGACTTTGGAGAATGCCCCGGAACAACAGTCACAATTCAAGAGGATTGTGACCATAGAGGCCCATCTTTGAGGACCACCACTGCATCTGGAAAACTAGTCACGCAATGGTGTTGCCGCTCCTGCACGATGCCCCCCTTAAGGTTCTTGGGAGAAGATGGGTGCTGGTATGGGATGGAGATTAGGCCCCTGAATGAAAAAGAAGAGAACATGGTTAAATCACAGGTGACGGCCGGACAGAGCACATCGGAAACTTTTTCTATGGGTCTGTTGTGCCTGACCTTGTTTGTGGAAGAATGCTTGAGGAGAAGAGTCACTAGGAAACACATGATATTAGCTGTGGTAATCACTCTTTGTGCTATCATCCTGGGAGGTCTCACATGGATGGACTTGCTACGAGCCCTCATCATGTTGGGGGACACTATGTCTGGTAGAATAGGAGGACAGACCCACCTAGCCATCATGGCAGTGTTCAAGATGTCACCAGGATACGTGCTGGGTGTGTTTTTAAGGAAACTCACTTCAAGAGAGACAGCACTAATGGTAATAGGAATGGCCATGACAACGACATTTTCAATTCCACATGATCTTATGGAACTCATTGATGGAATATCACTAGGACTAATTTTGCTAAAAATAGTAACACAGTTTGACAACACCCAAGTGGGAACCTTAGCTCTTTCCTTGACTTTCATAAGATCAACAATGTCATTGGTCATGGCTTGGAGGACTATCATGGCTGTGTTGTTTGTGGTCACACTCATTCCTTTGTGCAGGACAAGCTGTCTTCAAAAACAGTCTCATTGGGTAGAAATAACAGCACTCATCTTAGGAGCCCAAGCTCTGCCAGTGTACCTGATGACTCTTATGAAAGGAGCCTCAAGAAGATCTTGGCCTCTTAACGAGGGCATAATGGCTGTGGGTTTGGTTAGTCTCTTAGGAAGCGCTCTTTTAAAGAATGATGTCCCTTTAGCTGGCCCAATGGTGGCAGGAGGCTTACTTCTGGCGGCTTACGTAATGAGTGGCAGCTCAGCCGATCTGTCACTAGAGAAGGCCGCTAATGTGCAGTGGGATGAAATGGCAGACATAACAGGCTCAAGTCCAATCATAGAAGTGAAGCAAGATGAGGATGGCTCTTTCTCCATACGGGACGTCGAGGAAACCAATATGATAACCCTTTTGGTGAAACTGGCACTGATAACAGTGTCAGGTCTCTACCCCTTGGCAATTCCAGTCACAATGACCTTGTGGTACATGTGGCAAGTGAAAACACAAAGATCAGGAGCTCTGTGGGACGTCCCCTCACCCGCTGCCACTCAAAAAGCCGCACTGTCTGAAGGAGTGTACAGGATCATGCAAAGAGGGTTACTCGGGAAAACTCAGGTTGGAGTAGGGATACACATGGAAGGTGTATTTCACACAATGTGGCATGTTACAAGAGGATCGGTGATCTGCCACGAGACTGGGAGATTGGAGCCATCTTGGGCTGACGTCAGGAATGACATGATATCATACGGTGGGGGATGGAGGCTTGGAGACAAATGGGACAGAGAAGAAGACGTTCAGGTCCTCGCTATAGAACCAGGAAAAAATCCCAAACATGTCCAAACGAAACCTGGCCTTTTCAAGACCCTAACTGGAGAAATTGGAGCAGTAACATTAGATTTCAAACCCGGAACGTCTGGTTCTCCCATTATCAACAGGAAAGGAAAAGTCATCGGACTCTATGGAAATGGAGTGGTCACCAAATCAGGTGATTACGTCAGTGCCATAACGCAAGCCGAAAGAATTGGAGAGCCAGATTATGAAGTGGATGAGGACATTTTTCGAAAGAAAAGACTAACTATAATGGACTTACACCCCGGAGCTGGAAAGACAAAAAGAATTCTTCCATCAATAGTGAGGGAAGCCTTAAAAAGGAGGCTGCGAACTTTGATTTTGGCTCCCACGAGAGTGGTGGCGGCCGAGATGGAAGAGGCCCTACGTGGACTGCCAATCCGTTACCAGACCCCAGCTGTGAAATCAGAACACACAGGAAGAGAGATTGTAGACCTCATGTGCCATGCAACCTTCACAACAAGACTTTTGTCATCAACCAGGGTTCCAAATTACAACCTTATAGTGATGGATGAAGCACATTTCACCGATCCTTCCAGTGTCGCGGCTAGAGGATACATTTCGACCAGGGTGGAAATGGGAGAGGCAGCAGCTATCTTCATGACCGCAACCCCTCCCGGAGCGACAGATCCCTTTCCCCAGAGCAACAGCCCAATAGAAGACATCGAGAGAGAGATTCCAGAAAGGTCATGGAACACAGGGTTCGACTGGATAACAGACTACCAAGGGAAAACTGTGTGGTTTGTTCCCAGCATAAAAGCTGGAAATGACATTGCAAATTGTTTGAGAAAGTCGGGAAAGAAAGTTATCCAGTTGAGTAGGAAAACCTTTGATACAGAATATCCAAAAACGAAACTCACGGACTGGGACTTTGTGGTCACTACAGACATATCTGAAATGGGGGCTAATTTTAGAGCTGGGAGAGTGATAGACCCTAGAAGATGCCTCAAGCCAGTTATCCTAACAGATGGGCCAGAGAGAGTCATTTTAGCAGGTCCTATTCCAGTGACTCCAGCAAGCGCTGCTCAGAGAAGAGGGCGAATAGGAAGGAACCCAGCACAAGAAGATGACCAATACGTTTTCTCCGGAGACCCACTAAAAAATGATGAAGATCATGCCCACTGGACAGAAGCAAAGATGCTGCTTGACAATATCTACACCCCAGAAGGGATCATTCCAACATTGTTTGGTCCGGAAAGGGAAAAAACCCAAGCCATTGATGGAGAGTTTCGCCTCAGAGGGGAACAAAGGAAGACTTTTGTGGAATTAATGAGGAGAGGAGACCTTCCGGTGTGGCTGAGCTATAAGGTAGCTTCTGCTGGCATTTCTTACAAAGATCGGGAATGGTGCTTCACTGGGGAAAGAAACAACCAAATTTTAGAAGAAAACATGGAGGTTGAAATTTGGACTAGAGAGGGAGAAAAGAAAAAACTGAGGCCAAGATGGTTAGATGCACGTGTATACGCTGACCCCATGGCTTTGAAGGATTTCAAGGAGTTTGCCAGTGGAAGGAAGAGTATAACTCTCGACATCCTAACAGAGATTGCCAGTTTGCCAACTTACCTTTCCTCTAGGGCCAAGCTCGCCCTTGACAACATAGTCATGCTTCACACAACAGAAAGAGGAGGGAGGGCCTATCAACACGCCCTGAACGAACTTCCGGAGTCACTGGAAACACTTATGCTTGTAGCCTTACTAGGTGCTATGACAGCAGGTATCTTCCTGTTTTTCATGCAAGGGAAAGGAATAGGGAAATTGTCAATGGGTTTGATAACCATTGCGATGGCTAGTGGCTTGCTCTGGATAGCAGAAATTCAACCCCAGTGGATAGCGGCCTCAATCATACTGGAGTTTTTTCTCATGGTACTGTTAATACCAGAACCAGAAAAACAAAGGACCCCACAAGACAATCAATTGATCTACGTCATATTGACCATTCTCACCATTATTGGTCTAATAGCAGCCAACGAAATGGGGCTGATAGAAAAAACAAAAACGGATTTTGGGTTTTACCAGGTAAAAACAGAAACCACCATCCTCGATGTGGACTTGAGACCAGCTTCAGCATGGACGCTCTATGCGGTAGCCACCACAATTCTGACTCCCATGCTGAGACACACCATAGAAAACACGTCGGCCAACCTATCTCTAGCAGCCATCGCCAACCAGGCAGCCGTCCTAATGGGGCTTGGAAAAGGATGGCCGCTCCACAGAATGGACCTCGGTGTGCCGCTGTTAGCAATGGGATGCTATTCTCAAGTGAACCCAACAACCTTGACAGCATCCTTAGTCATGCTTTTAGTCCATTATGCAATAATAGGCCCAGGATTGCAGGCAAAAGCCACAAGAGAGGCCCAGAAAAGGACAGCTGCTGGAATCATGAAAAATCCCACAGTGGACGGGATAACAGTAATAGACCTAGAACCAATATCCTATGACCCAAAATTTGAAAAGCAATTAGGGCAGGTCATGCTACTAGTCTTGTGTGCTGGACAACTACTCTTGATGAGAACAACATGGGCTTTCTGTGAAGTCTTGACTTTGGCCACAGGACCAATCTTGACCTTGTGGGAGGGCAACCCGGGAAGGTTTTGGAACACGACCATAGCCGTATCCACCGCCAACATTTTCAGGGGAAGTTACTTGGCGGGAGCTGGACTGGCTTTTTCACTCATAAAGAATGCACAAACCCCTAGGAGGGGAACTGGGACCACAGGAGAGACACTGGGAGAGAAGTGGAAGAGACAGCTAAACTCATTAGACAGAAAAGAGTTTGAAGAGTACAAAAGAAGTGGAATACTAGAAGTGGACAGGACTGAAGCCAAGTCTGCCCTTAAAGATGGGTCTAAAATCAAGCATGCAGTTTCTAGAGGGTCCAGTAAGATCAGATGGATCGTTGAGAGAGGGATGGTAAAGCCAAAAGGGAAAGTTGTAGATCTTGGCTGTGGGAGAGGAGGATGGTCTTATTATATGGCGACACTCAAGAACGTGACTGAAGTGAAAGGGTATACAAAAGGAGGTCCAGGGCATGAAGAACCGATTCCCATGGCTACTTATGGCTGGAATTTGGTCAAACTCCATTCAGGGGTTGACGTGTTCTACAAACCCACAGAGCAGGTGGACACCCTGCTCTGTGACATTGGGGAGTCATCTTCTAATCCAACAATAGAGGAAGGAAGAACATTAAGAGTTTTGAAGATGGTGGAGCCATGGCTCTCTTCAAAACCTGAATTCTGCATCAAAGTCCTTAACCCCTACATGCCAACAGTCATAGAAGAGCTGGAGAAACTGCAGAGAAAACATGGTGGGAACCTTGTCAGATGCCCGCTGTCCAGGAACTCCACCCATGAGATGTATTGGGTGTCAGGAGCGTCGGGAAACATTGTGAGCTCTGTGAACACAACATCAAAGATGTTGTTGAACAGGTTCACAACAAGGCATAGGAAACCCACTTATGAGAAGGACGTAGATCTTGGGGCAGGAACGAGAAGTGTCTCTACTGAAACAGAAAAACCAGACATGACAATCATTGGGAGAAGGCTTCAGCGATTGCAAGAAGAGCACAAAGAAACATGGCATTATGATCAGGAAAACCCATACAGAACCTGGGCGTATCATGGAAGCTATGAAGCTCCTTCGACAGGCTCTGCATCCTCCATGGTGAACGGGGTGGTGAAACTGCTAACAAAACCCTGGGATGTGATTCCAATGGTGACTCAGTTAGCCATGACAGATACAACTCCTTTTGGGCAACAAAGAGTGTTCAAAGAGAAGGTGGATACCAGAACACCGCAACCAAAACCAGGCACACGAATGGTTATGACCACGACAGCTAATTGGCTATGGGCCCTCCTTGGAAAGAAGAAAAGTCCCAGACTGTGCACAAGGGAAGAGTTCATCTCAAAAGTTAGGTCAAACGCAGCCATAGGCGCAGTCTTTCAGGAGGAACAGGGATGGACATCAGCCAGTGAAGCTGTGAGTGACAGCCGGTTTTGGGAACTGGTTGACAAAGAAAGGGCCCTTCACCAAGAAGGGAAATGTGAATCGTGTGTCTATAACATGATGGGAAAACGTGAGAAAAAGTTAGGAGAGTTTGGTAGAGCCAAGGGAAGCCGAGCAATCTGGTACATGTGGCTGGGAGCGCGGTTTCTGGAATTTGAAGCCCTGGGTTTTTTGAATGAAGATCACTGGTTTGGCAGAGAAAATTCATGGAGTGGAGTGGAAGGGGAAGGTCTGCACAGATTGGGATACATCCTGGAGGAGATAGACAAGAAGGATGGAGACCTAATGTATGCTGATGACACAGCAGGCTGGGACACAAGAATCACTGAGGATGACCTTCAAAATGAGGAACTGATCACGGAACAGATGGCTCCCCACCACAAGATCCTAGCCAAAGCCATTTTCAAACTAACCTATCAAAACAAAGTGGTGAAAGTCCTCAGACCCACACCGAGAGGAGCGGTGATGGATATCATATCCAGGAAAGACCAGAGAGGTAGTGGACAAGTTGGAACATATAGTTTGAACACATTCACCAACATGGAAGTTCAACTCATCCGCCAAATGGAAGCTGAAGGAGTCATCACACAAGATGACATGCAGAACCCAAAAGGGTTGAAAGAAAGAGTTGAGAACTGGCTGAGAGAGTGTGGTGTCGACAGGTTAAAGAGGATGGCAATCAGTGGAGACGATTGTGTAGTGAAGCCCTTGGATGAGAGGTTTGGCACTTCCCTCCTCTTCTTGAACGACATGGGAAAGGTGAGGAAAGACATTCCGCAGTGGGAACCATCTAAGGGATGGAAAAACTGGCAAGAGGTTCCTTTTTGCTCCCACCACTTCCACAAGATCTTTATGAAGGATGGCCGCTCACTAGTTGTTCCATGTAGAAACCAGGATGAACTGATAGGGAGAGCCAGAATCTCGCAGGGGGCTGGATGGAGCTTAAGAGAAACAGCCTGCCTGGGCAAAGCTTACGCCCAGATGTGGTCGCTTATGTACTTCCACAGAAGGGATCTGCGTTTAGCCTCCATGGCCATATGCTCAGCAGTTCCAACGGAATGGTTTCCAACAAGCAGAACAACATGGTCAATCCATGCTCATCACCAATGGATGACCACTGAAGACATGCTCAAGGTGTGGAACAGAGTGTGGATAGAAGACAACCCCAACATGATTGACAAGACTCCAGTCCATTCGTGGGAAGATATACCTTACCTAGGAAAAAGAGAGGATTTGTGGTGTGGATCCCTGATTGGACTTTCTTCTAGAGCCACCTGGGCGAAGAACATTCACACGGCCATAACTCAGGTCAGGAACCTGATCGGAAAAGAGGAATACGTGGATTACATGCCAGTCATGAAAAGATACAGTGCTCCTTCAGAGAGTGAAGGAGTTCTG
>GQ868580_c
ATGAACCAACGAAAAAAGGTGGTCAGACCACCTTTCAATATGCTGAAACGCGAGAGAAACCGCGTATCAACCCCTCAAGGGTTGGTGAAGAGATTCTCAACCGGACTTTTTTCTGGGAAAGGACCCTTACGGATGGTGCTAGCATTCATCACGTTTTTGCGAGTCCTTTCCATCCCACCAACAGCAGGGATTCTGAAGAGATGGGGACAGTTGAAGAAAAATAAGGCCATCAAGATACTGATTGGGTTCAGGAAGGAGATAGGCCGCATGCTGAACATCTTGAACGGGAGAAAAAGGTCAACGATAACATTGTTGTGCTTGATTCCCACCATAATGGCGTTTCACTTGTCGACAAGAGATGGCGAACCCCTCATGATAGTGGCAAAACATGAAAGGGGGAGACCTCTCTTGTTTAAGACAACAGAGGGGATCAACAAATGCACTCTCATTGCCATGGACTTGGGTGAAATGTGTGAGGACACTGTCACGTACAAATGCCCCCTACTGATCAATACCGAACCTGAAGACATTGATTGCTGGTGCAACCTCACGTCTACCTGGGTCATGTATGGGACATGCACCCAGAGCGGTGAACGGAGACGAGAGAAGCGCTCAGTAGCTTTAACACCACATTCAGGAATGGGATTGGAAACAAGAGCTGAGACATGGATGTCATCGGAAGGGGCTTGGAAGCACGCTCAGAGAGTAGAGAGCTGGATACTCAGAAACCCAGGATTTGCGCTCTTGGCAGGATTTATGGCTTATATGATTGGGCAAACAGGAATCCAGCGAACTGTCTTCTTTGTCCTAATGATGCTGGTCGCCCCATCCTACGGAATGCGATGCGTAGGAGTAGGAAACAGAGACTTTGTGGAAGGAGTCTCAGGTGGAGCATGGGTCGACCTGGTGCTAGAACATGGAGGATGCGTCACAACCATGGCCCAGGGAAAACCAACCTTGGATTTTGAACTGACTAAGACAACAGCCAAGGAAGTAGCTCTGTTAAGAACCTATTGCATTGAAGCCTTAATATCAAACATAACTACGGCAACAAGATGTCCAACGCAAGGAGAGCCTTACCTGAAAGAGGAACAGGACCAACAGTACATCTGCCGGAGAGATGTGGTAGACAGAGGATGGGGCAATGGCTGTGGCTTGTTCGGAAAAGGAGGAGTTGTGACATGTGCGAAGTTTTCATGTTCGGGGAAGATAACAGGCAATCTGGTCCAAATTGAGAACCTAGAATACACAGTGGTTGTAACAGTCCACAATGGAGACACCCATGCAGTAGGAAATGACACATCCAACCATGGAGTTACAGCTACGATAACTCCCAGGTCACCATCGGTAGAAGTCAAATTGCCGGACTATGGAGAACTAACACTCGATTGTGAACCCAGGTCTGGAATTGACTTTAATGAGATGATCCTAATGAAAATGAAAAAGAAAACATGGCTCGTGCATAAGCAATGGTTTTTGGATCTGCCTCTTCCATGGACAGCAGGAGCAGACACATCAGAGGTTCACTGGAATTACAAAGAGAGAATGGTGACATTTAAGGTTCCTCATGCCAAGAGACAGGATGTGACAGTGCTGGGATCTCAGGAAGGAGCCATGCATTCTGCCCTCGCTGGAGCCACAGAAGTGGACTCCGGTGATGGAAATCACATGTTTGCAGGACATCTCAAGTGCAAAGTCCGTATGGAGAAATTGAGAATCAAGGGAATGTCATACACGATGTGTTCAGGAAAGTTTTCAATTGACAAAGAGATGGCAGAAACACAGCATGGGACAACAGTGGTGAAAGTCAAGTATGAAGGTGCTGGAGCTCCGTGTAAAGTCCCCATAGAGATAAGAGATGTAAACAAGGAAAAAGTGGTTGGGCGCATTATCTCATCCACCCCTTTGGCTGAGAATACCAACAGTGTAACCAACATAGAATTAGAACCCCCTTTTGGGGACAGCTACATAGTGATAGGTGTTGGAAACAGCGCATTAACACTCCATTGGTTCAGGAAAGGGAGTTCCATTGGCAAGATGTTTGAGTCCACATACAGAGGTGCAAAACGAATGGCCATTCTAGGTGAAACAGCTTGGGATTTTGGCTCCGTTGGTGGACTGTTCACATCATTGGGAAAGGCTGTGCACCAGGTTTTTGGAAGTGTGTATACAACCATGTTTGGAGGAGTCTCATGGATGATTAGAATCCTAATTGGGTTCTTAGTTTTGTGGATTGGCACGAACTCAAGGAACACTTCAATGGCCATGACGTGCATAGCTGTTGGAGGAATCACTCTGTTTTTGGGCTTCACAGTTCAAGCGGACATGGGTTGTGTGGTGTCATGGAGTGGGAGAGAATTGAAGTGTGGAAGCGGAATTTTTGTGGTTGACAACGTGCACACTTGGACAGAACAGTACAAATTCCAACCAGAGTCCCCAGCGAGACTAGCGTCTGCAATATTAAACGCCCACAAAGATGGGGTCTGTGGAATTAGATCAACCACGAGGCTGGAAAATGTCATGTGGAAGCAAATAACCAATGAGCTAAACTATGTTCTCTGGGAAGGAGGACATGATCTCACTGTAGTGGCTGGGGATGTGAAGGGGGTGTTGACCAAAGGCAAGAGAGCACTCACACCCCCAGTGAGTGACCTGAAATATTCATGGAAGACATGGGGAAAAGCAAAAATCTTCACCCCTGAAGCAAGAAACAGCACATTTTTGATAGACGGACCAGACACCTCTGAATGCCCCAATGAACGAAGAGCATGGAATTCTCTTGAGGTGGAAGACTATGGATTTGGCATGTTCACTACCAACATATGGATGAAATTCCGAGAAGGAAGTTCAGAAGTGTGTGACCACAGGTTAATGTCGGCTGCAATTAAAGATCAGAAAGCTGTGCATGCTGACATGGGTTATTGGATAGAGAGCTCAAAAAACCAGACCTGGCAGATAGAGAGAGCATCTCTTATTGAAGTGAAAACATGTCTGTGGCCCAAGACCCACACACTGTGGAGCAATGGAGTGCTGGAAAGCCAGATGCTCATTCCAAAATCATATGCGGGCCCTTTTTCACAGCACAATTACCGCCAGGGCTATGCCACGCAAACCGTGGGCCCATGGCACTTAGGCAAACTAGAGATAGACTTTGGAGAATGCCCCGGAACAACAGTCACAATTCAAGAGGATTGTGACCATAGAGGCCCATCTTTGAGGACCACCACTGCATCTGGAAAACTAGTCACGCAATGGTGTTGCCGCTCCTGCACGATGCCCCCCTTAAGGTTCTTGGGAGAAGATGGGTGCTGGTATGGGATGGAGATTAGGCCCCTGAATGAAAAAGAAGAGAACATGGTTAAATCACAGGTGACGGCCGGACAGAGCACATCGGAAACTTTTTCTATGGGTCTGTTGTGCCTGACCTTGTTTGTGGAAGAATGCTTGAGGAGAAGAGTCACTAGGAAACACATGATATTAGCTGTGGTAATCACTCTTTGTGCTATCATCCTGGGAGGTCTCACATGGATGGACTTGCTACGAGCCCTCATCATGTTGGGGGACACTATGTCTGGTAGAATAGGAGGACAGACCCACCTAGCCATCATGGCAGTGTTCAAGATGTCACCAGGATACGTGCTGGGTGTGTTTTTAAGGAAACTCACTTCAAGAGAGACAGCACTAATGGTAATAGGAATGGCCATGACAACGACATTTTCAATTCCACATGATCTTATGGAACTCATTGATGGAATATCACTAGGACTAATTTTGCTAAAAATAGTAACACAGTTTGACAACACCCAAGTGGGAACCTTAGCTCTTTCCTTGACTTTCATAAGATCAACAATGTCATTGGTCATGGCTTGGAGGACTATCATGGCTGTGTTGTTTGTGGTCACACTCATTCCTTTGTGCAGGACAAGCTGTCTTCAAAAACAGTCTCATTGGGTAGAAATAACAGCACTCATCTTAGGAGCCCAAGCTCTGCCAGTGTACCTGATGACTCTTATGAAAGGAGCCTCAAGAAGATCTTGGCCTCTTAACGAGGGCATAATGGCTGTGGGTTTGGTTAGTCTCTTAGGAAGCGCTCTTTTAAAGAATGATGTCCCTTTAGCTGGCCCAATGGTGGCAGGAGGCTTACTTCTGGCGGCTTACGTAATGAGTGGCAGCTCAGCCGATCTGTCACTAGAGAAGGCCGCTAATGTGCAGTGGGATGAAATGGCAGACATAACAGGCTCAAGTCCAATCATAGAAGTGAAGCAAGATGAGGATGGCTCTTTCTCCATACGGGACGTCGAGGAAACCAATATGATAACCCTTTTGGTGAAACTGGCACTGATAACAGTGTCAGGTCTCTACCCCTTGGCAATTCCAGTCACAATGACCTTGTGGTACATGTGGCAAGTGAAAACACAAAGATCAGGAGCTCTGTGGGACGTCCCCTCACCCGCTGCCACTCAAAAAGCCGCACTGTCTGAAGGAGTGTACAGGATCATGCAAAGAGGGTTACTCGGGAAAACTCAGGTTGGAGTAGGGATACACATGGAAGGTGTATTTCACACAATGTGGCATGTTACAAGAGGATCGGTGATCTGCCACGAGACTGGGAGATTGGAGCCATCTTGGGCTGACGTCAGGAATGACATGATATCATACGGTGGGGGATGGAGGCTTGGAGACAAATGGGACAGAGAAGAAGACGTTCAGGTCCTCGCTATAGAACCAGGAAAAAATCCCAAACATGTCCAAACGAAACCTGGCCTTTTCAAGACCCTAACTGGAGAAATTGGAGCAGTAACATTAGATTTCAAACCCGGAACGTCTGGTTCTCCCATTATCAACAGGAAAGGAAAAGTCATCGGACTCTATGGAAATGGAGTGGTCACCAAATCAGGTGATTACGTCAGTGCCATAACGCAAGCCGAAAGAATTGGAGAGCCAGATTATGAAGTGGATGAGGACATTTTTCGAAAGAAAAGACTAACTATAATGGACTTACACCCCGGAGCTGGAAAGACAAAAAGAATTCTTCCATCAATAGTGAGGGAAGCCTTAAAAAGGAGGCTGCGAACTTTGATTTTGGCTCCCACGAGAGTGGTGGCGGCCGAGATGGAAGAGGCCCTACGTGGACTGCCAATCCGTTACCAGACCCCAGCTGTGAAATCAGAACACACAGGAAGAGAGATTGTAGACCTCATGTGCCATGCAACCTTCACAACAAGACTTTTGTCATCAACCAGGGTTCCAAATTACAACCTTATAGTGATGGATGAAGCACATTTCACCGATCCTTCCAGTGTCGCGGCTAGAGGATACATTTCGACCAGGGTGGAAATGGGAGAGGCAGCAGCTATCTTCATGACCGCAACCCCTCCCGGAGCGACAGATCCCTTTCCCCAGAGCAACAGCCCAATAGAAGACATCGAGAGAGAGATTCCAGAAAGGTCATGGAACACAGGGTTCGACTGGATAACAGACTACCAAGGGAAAACTGTGTGGTTTGTTCCCAGCATAAAAGCTGGAAATGACATTGCAAATTGTTTGAGAAAGTCGGGAAAGAAAGTTATCCAGTTGAGTAGGAAAACCTTTGATACAGAATATCCAAAAACGAAACTCACGGACTGGGACTTTGTGGTCACTACAGACATATCTGAAATGGGGGCTAATTTTAGAGCTGGGAGAGTGATAGACCCTAGAAGATGCCTCAAGCCAGTTATCCTAACAGATGGGCCAGAGAGAGTCATTTTAGCAGGTCCTATTCCAGTGACTCCAGCAAGCGCTGCTCAGAGAAGAGGGCGAATAGGAAGGAACCCAGCACAAGAAGATGACCAATACGTTTTCTCCGGAGACCCACTAAAAAATGATGAAGATCATGCCCACTGGACAGAAGCAAAGATGCTGCTTGACAATATCTACACCCCAGAAGGGATCATTCCAACATTGTTTGGTCCGGAAAGGGAAAAAACCCAAGCCATTGATGGAGAGTTTCGCCTCAGAGGGGAACAAAGGAAGACTTTTGTGGAATTAATGAGGAGAGGAGACCTTCCGGTGTGGCTGAGCTATAAGGTAGCTTCTGCTGGCATTTCTTACAAAGATCGGGAATGGTGCTTCACTGGGGAAAGAAACAACCAAATTTTAGAAGAAAACATGGAGGTTGAAATTTGGACTAGAGAGGGAGAAAAGAAAAAACTGAGGCCAAGATGGTTAGATGCACGTGTATACGCTGACCCCATGGCTTTGAAGGATTTCAAGGAGTTTGCCAGTGGAAGGAAGAGTATAACTCTCGACATCCTAACAGAGATTGCCAGTTTGCCAACTTACCTTTCCTCTAGGGCCAAGCTCGCCCTTGACAACATAGTCATGCTTCACACAACAGAAAGAGGAGGGAGGGCCTATCAACACGCCCTGAACGAACTTCCGGAGTCACTGGAAACACTTATGCTTGTAGCCTTACTAGGTGCTATGACAGCAGGTATCTTCCTGTTTTTCATGCAAGGGAAAGGAATAGGGAAATTGTCAATGGGTTTGATAACCATTGCGATGGCTAGTGGCTTGCTCTGGATAGCAGAAATTCAACCCCAGTGGATAGCGGCCTCAATCATACTGGAGTTTTTTCTCATGGTACTGTTAATACCAGAACCAGAAAAACAAAGGACCCCACAAGACAATCAATTGATCTACGTCATATTGACCATTCTCACCATTATTGGTCTAATAGCAGCCAACGAAATGGGGCTGATAGAAAAAACAAAAACGGATTTTGGGTTTTACCAGGTAAAAACAGAAACCACCATCCTCGATGTGGACTTGAGACCAGCTTCAGCATGGACGCTCTATGCGGTAGCCACCACAATTCTGACTCCCATGCTGAGACACACCATAGAAAACACGTCGGCCAACCTATCTCTAGCAGCCATCGCCAACCAGGCAGCCGTCCTAATGGGGCTTGGAAAAGGATGGCCGCTCCACAGAATGGACCTCGGTGTGCCGCTGTTAGCAATGGGATGCTATTCTCAAGTGAACCCAACAACCTTGACAGCATCCTTAGTCATGCTTTTAGTCCATTATGCAATAATAGGCCCAGGATTGCAGGCAAAAGCCACAAGAGAGGCCCAGAAAAGGACAGCTGCTGGAATCATGAAAAATCCCACAGTGGACGGGATAACAGTAATAGACCTAGAACCAATATCCTATGACCCAAAATTTGAAAAGCAATTAGGGCAGGTCATGCTACTAGTCTTGTGTGCTGGACAACTACTCTTGATGAGAACAACATGGGCTTTCTGTGAAGTCTTGACTTTGGCCACAGGACCAATCTTGACCTTGTGGGAGGGCAACCCGGGAAGGTTTTGGAACACGACCATAGCCGTATCCACCGCCAACATTTTCAGGGGAAGTTACTTGGCGGGAGCTGGACTGGCTTTTTCACTCATAAAGAATGCACAAACCCCTAGGAGGGGAACTGGGACCACAGGAGAGACACTGGGAGAGAAGTGGAAGAGACAGCTAAACTCATTAGACAGAAAAGAGTTTGAAGAGTACAAAAGAAGTGGAATACTAGAAGTGGACAGGACTGAAGCCAAGTCTGCCCTTAAAGATGGGTCTAAAATCAAGCATGCAGTTTCTAGAGGGTCCAGTAAGATCAGATGGATCGTTGAGAGAGGGATGGTAAAGCCAAAAGGGAAAGTTGTAGATCTTGGCTGTGGGAGAGGAGGATGGTCTTATTATATGGCGACACTCAAGAACGTGACTGAAGTGAAAGGGTATACAAAAGGAGGTCCAGGGCATGAAGAACCGATTCCCATGGCTACTTATGGCTGGAATTTGGTCAAACTCCATTCAGGGGTTGACGTGTTCTACAAACCCACAGAGCAGGTGGACACCCTGCTCTGTGACATTGGGGAGTCATCTTCTAATCCAACAATAGAGGAAGGAAGAACATTAAGAGTTTTGAAGATGGTGGAGCCATGGCTCTCTTCAAAACCTGAATTCTGCATCAAAGTCCTTAACCCCTACATGCCAACAGTCATAGAAGAGCTGGAGAAACTGCAGAGAAAACATGGTGGGAACCTTGTCAGATGCCCGCTGTCCAGGAACTCCACCCATGAGATGTATTGGGTGTCAGGAGCGTCGGGAAACATTGTGAGCTCTGTGAACACAACATCAAAGATGTTGTTGAACAGGTTCACAACAAGGCATAGGAAACCCACTTATGAGAAGGACGTAGATCTTGGGGCAGGAACGAGAAGTGTCTCTACTGAAACAGAAAAACCAGACATGACAATCATTGGGAGAAGGCTTCAGCGATTGCAAGAAGAGCACAAAGAAACATGGCATTATGATCAGGAAAACCCATACAGAACCTGGGCGTATCATGGAAGCTATGAAGCTCCTTCGACAGGCTCTGCATCCTCCATGGTGAACGGGGTGGTGAAACTGCTAACAAAACCCTGGGATGTGATTCCAATGGTGACTCAGTTAGCCATGACAGATACAACTCCTTTTGGGCAACAAAGAGTGTTCAAAGAGAAGGTGGATACCAGAACACCGCAACCAAAACCAGGCACACGAATGGTTATGACCACGACAGCTAATTGGCTATGGGCCCTCCTTGGAAAGAAGAAAAGTCCCAGACTGTGCACAAGGGAAGAGTTCATCTCAAAAGTTAGGTCAAACGCAGCCATAGGCGCAGTCTTTCAGGAGGAACAGGGATGGACATCAGCCAGTGAAGCTGTGAGTGACAGCCGGTTTTGGGAACTGGTTGACAAAGAAAGGGCCCTTCACCAAGAAGGGAAATGTGAATCGTGTGTCTATAACATGATGGGAAAACGTGAGAAAAAGTTAGGAGAGTTTGGTAGAGCCAAGGGAAGCCGAGCAATCTGGTACATGTGGCTGGGAGCGCGGTTTCTGGAATTTGAAGCCCTGGGTTTTTTGAATGAAGATCACTGGTTTGGCAGAGAAAATTCATGGAGTGGAGTGGAAGGGGAAGGTCTGCACAGATTGGGATACATCCTGGAGGAGATAGACAAGAAGGATGGAGACCTAATGTATGCTGATGACACAGCAGGCTGGGACACAAGAATCACTGAGGATGACCTTCAAAATGAGGAACTGATCACGGAACAGATGGCTCCCCACCACAAGATCCTAGCCAAAGCCATTTTCAAACTAACCTATCAAAACAAAGTGGTGAAAGTCCTCAGACCCACACCGAGAGGAGCGGTGATGGATATCATATCCAGGAAAGACCAGAGAGGTAGTGGACAAGTTGGAACATATAGTTTGAACACATTCACCAACATGGAAGTTCAACTCATCCGCCAAATGGAAGCTGAAGGAGTCATCACACAAGATGACATGCAGAACCCAAAAGGGTTGAAAGAAAGAGTTGAGAACTGGCTGAGAGAGTGTGGTGTCGACAGGTTAAAGAGGATGGCAATCAGTGGAGACGATTGTGTAGTGAAGCCCTTGGATGAGAGGTTTGGCACTTCCCTCCTCTTCTTGAACGACATGGGAAAGGTGAGGAAAGACATTCCGCAGTGGGAACCATCTAAGGGATGGAAAAACTGGCAAGAGGTTCCTTTTTGCTCCCACCACTTCCACAAGATCTTTATGAAGGATGGCCGCTCACTAGTTGTTCCATGTAGAAACCAGGATGAACTGATAGGGAGAGCCAGAATCTCGCAGGGGGCTGGATGGAGCTTAAGAGAAACAGCCTGCCTGGGCAAAGCTTACGCCCAGATGTGGTCGCTTATGTACTTCCACAGAAGGGATCTGCGTTTAGCCTCCATGGCCATATGCTCAGCAGTTCCAACGGAATGGTTTCCAACAAGCAGAACAACATGGTCAATCCATGCTCATCACCAATGGATGACCACTGAAGACATGCTCAAGGTGTGGAACAGAGTGTGGATAGAAGACAACCCCAACATGATTGACAAGACTCCAGTCCATTCGTGGGAAGATATACCTTACCTAGGAAAAAGAGAGGATTTGTGGTGTGGATCCCTGATTGGACTTTCTTCTAGAGCCACCTGGGCGAAGAACATTCACACGGCCATAACTCAGGTCAGGAACCTGATCGGAAAAGAGGAATACGTGGATTACATGCCAGTCATGAAAAGATACAGTGCTCCTTCAGAGAGTGAAGGAGTTCTG
>GQ868579_c
[truncated: 946,171 more chars]
