# Supplementary material for: FRESCo: finding regions of excess synonymous constraint in diverse viruses
Source: Genome Biol. 2015 Feb 17;16(1):38. doi: 10.1186/s13059-015-0603-7 (PMC4376164; doi:10.1186/s13059-015-0603-7)
Supplement: Additional file 4: — Sequence alignments (zip folder of FASTA alignments). [file 13059_2015_603_MOESM4_ESM.zip › alignments/EBOV/all_genes.revtrans]

>BDBV_2007_FJ217161
ATGGTT---ACATCAGGAATTCTACAATTGCCCCGTGAACGCTTCAGAAAAACATCATTTTTTGTTTGGGTAATAATCCTATTTCACAAAGTTTTCCCTATCCCATTGGGCGTAGTTCACAACAACACTCTCCAGGTAAGTGATATAGATAAATTGGTGTGCCGGGATAAACTTTCCTCCACAAGTCAGCTGAAATCGGTCGGGCTTAATCTAGAAGGTAATGGAGTTGCCACAGATGTACCAACAGCAACGAAGAGATGGGGATTCCGAGCTGGTGTTCCACCCAAAGTGGTGAACTACGAAGCTGGGGAGTGGGCTGAAAACTGCTACAACCTGGACATCAAGAAAGCAGATGGTAGCGAATGCCTACCTGAAGCCCCTGAGGGTGTAAGAGGCTTCCCTCGCTGCCGTTATGTGCACAAGGTTTCTGGAACAGGGCCGTGCCCTGAAGGTTACGCTTTCCACAAAGAAGGCGCTTTCTTCCTGTATGATCGACTGGCATCAACAATCATCTATCGAAGCACCACGTTTTCAGAAGGTGTTGTGGCTTTCTTGATCCTCCCCGAAACTAAAAAGGACTTTTTCCAATCGCCACCACTACATGAACCGGCCAATATGACAACAGACCCATCCAGCTACTACCACACAGTCACACTTAATTATGTGGCTGACAATTTTGGGACCAATATGACTAACTTTCTGTTTCAAGTGGATCATCTAACTTATGTGCAACTTGAACCAAGATTCACACCACAATTTCTTGTCCAACTCAATGAGACCATTTATACTAATGGGCGTCGCAGCAACACCACAGGAACACTAATTTGGAAAGTAAATCCTACTGTTGACACCGGCGTAGGTGAATGGGCCTTCTGGGAAAATAAAAAAAACTTCACAAAAACCCTTTCAAGTGAAGAGCTGTCTGTCATATTTGTACCAAGAGCCCAGGATCCAGGCAGCAACCAGAAGACGAAGGTCACTCCCACCAGCTTCGCCAACAACCAAACCTCCAAGAACCACGAAGACTTGGTTCCAGAGGATCCCGCTTCAGTGGTTCAAGTGCGAGACCTCCAGAGGGAAAACACAGTGCCGACC---------------------------------CCACCCCCAGACACAGTCCCCACAACTCTGATCCCCGAC---ACAATGGAGGAACAAACCACCAGCCACTACGAACCACCAAACATTTCCAGAAACCATCAAGAGAGGAACAACACCGCACACCCCGAAACTCTCGCCAACAATCCCCCAGACAACACAACCCCGTCGACACCACCTCAAGACGGTGAGCGGACAAGTTCCCACACAACACCCTCCCCCCGCCCAGTCCCAACCAGCACAATCCATCCCACCACACGAGAGACTCACATTCCCACCACAATGACAACAAGCCATGACACCGACAGCAATCGACCCAAC------CCAATTGACATCAGCGAGTCTACAGAGCCAGGACCACTCACCAACACCACAAGAGGGGCTGCAAATCTGCTGACAGGCTCAAGAAGAACCCGAAGGGAAATCACCCTGAGAACACAAGCCAAATGCAACCCAAACCTACACTATTGGACAACCCAAGATGAAGGGGCTGCCATTGGTTTAGCCTGGATACCTTACTTCGGGCCCGCAGCAGAGGGAATTTATACGGAAGGGATAATGCACAATCAAAATGGGCTAATTTGCGGGTTGAGGCAGCTAGCAAATGAGACGACTCAAGCCCTACAGTTATTCTTGCGTGCTACCACGGAATTGCGCACTTTCTCTATATTGAATCGAAAAGCCATCGACTTTTTACTCCAAAGATGGGGAGGAACGTGCCACATCTTAGGCCCAGATTGCTGTATTGAGCCCCATGATTGGACTAAGAACATTACTGACAAAATAGATCAAATCATTCATGATTTCATTGATAAACCTCTACCAGATCAAACAGATAATGACAATTGGTGGACAGGGTGGAGGCAATGGGTTCCTGCCGGGATCGGGATCACGGGGGTAATAATCGCAGTTATAGCACTGCTGTGTATTTGCAAATTTCTACTCATGGCAACTCAACATACACAATATCCAGATGCAAGATTATCTTCACCCATTGTCTTAGATCAATGTGATCTTGTCACCCGTGCTTGCGGTCTGTATTCTTCATACTCATTAAATCCTCAGTTGAAAAATTGTAGACTACCAAAACATATTTACCGCCTCAAATTTGATGCTACGGTTACAAAATTTTTAAGCGATGTTCCAATAGTTACATTGCCGATAGATTACTTGACCCCTTTACTTTTACGAACTTTATCCGGGGAGGGCTTATGCCCTGTCGAACCAAAGTGCAGCCAATTCTTAGATGAAATAGTAAGTTATGTTTTGCAGGATGCACGTTTTTTAAGATACTATTTTAGGCATGTTGGAGTACACGATGACAATGTTGGAAAAAATTTTGAGCCAAAGATTAAGGCTTTGATTTATGATAATGAATTTCTGCAACAATTGTTTTATTGGTACGATTTAGCAATCCTAACGCGTAGAGGGCGCCTGAATCGAGGGAATAACCGTTCAACATGGTTTGCAAATGACGATTTAATAGACATTCTCGGGTACGGTGATTATATTTTCTGGAAAATACCGTTGTCATTGTTGTCACTCAACACAGAGGGGATTCCTCATGCAGCTAAGGACTGGTATCACGCATCAATCTTCAAAGAAGCGGTTCAAGGTCACACACATATCGTGTCAGTTTCCACTGCAGATGTTTTAATTATGTGTAAGGACATCATAACCTGTCGTTTCAATACCACACTCATTGCAGCATTGGCAAATTTAGAAGATTCTATCTGTTCTGACTATCCACAACCTGAAACAATCTCTAATCTGTATAAGGCAGGGGATTACTTAATCTCGATACTGGGTTCAGAAGGTTATAAGGTCATAAAGTTTTTAGAACCACTATGTTTAGCTAAGATCCAATTGTGCTCAAATTACACTGAGAGGAAAGGGAGATTCCTTACTCAAATGCATTTGGCCGTTAATCACACACTTGAAGAACTTATTGAGGGCCGGGGATTGAAGTCACAACAAGACTGGAAGATGAGGGAATTTCACCGAATCTTAGTAAATTTAAAGTCAACACCACAACAACTCTGTGAATTGTTTTCAGTGCAAAAGCATTGGGGGCATCCTGTGCTACATAGCGAGAAGGCTATTCAGAAAGTAAAGAAACATGCAACCGTAATAAAAGCATTGCGTCCCGTAATCATCTTTGAGACATATTGTGTGTTCAAGTACAGCATTGCCAAACATTATTTTGATAGCCAAGGGTCATGGTATAGTGTAATCTCAGATAAACATCTAACACCAGGTTTACACTCTTACATTAAGAGGAACCAATTTCCGCCACTGCCTATGATTAAAGACTTATTGTGGGAATTCTATCACCTTGATCATCCTCCCTTATTTTCCACCAAGATTATTAGTGACTTGAGTATTTTCATTAAGGATCGCGCTACCGCAGTGGAAAAAACATGTTGGGATGCAGTTTTCGAGCCTAATGTTCTTGGATATAGTCCTCCAAACAAGTTCTCAACTAAGAGGGTTCCTGAACAGTTTCTTGAACAAGAAAATTTCTCGATTGATAGTGTTCTCACTTATGCCCAGCGCCTGGATTATCTACTTCCACAATACCGGAATTTTTCTTTCTCACTTAAGGAAAAAGAATTAAATGTAGGACGAGCTTTTGGTAAGCTACCTTATCCTACACGTAATGTTCAAACTTTATGTGAAGCCTTATTGGCAGATGGATTAGCTAAAGCCTTTCCTAGTAACATGATGGTTGTAACAGAGCGTGAGCAGAAGGAAAGCCTCTTGCACCAGGCGTCGTGGCACCACACAAGTGACGATTTCGGTGAGAATGCCACTGTTAGAGGCAGCAGTTTTGTTACCGACCTAGAAAAATACAACTTGGCATTTAGATATGAGTTTACAGCTCCATTTATTGAATACTGTAATCGATGTTATGGTGTAAAAAATTTATTCAATTGGATGCATTATACGATACCGCAATGTTATATACATGTAAGTGATTATTATAATCCCCCTCATGGAGTTTCGCTAGAAAATCGGGAAGATCCCCCGGAAGGCCCTAGCTCTTACCGTGGTCATCTTGGGGGAATTGAGGGACTCCAACAGAAACTCTGGACCAGCATTTCATGTGCACAAATCTCATTAGTTGAGATCAAGACTGGTTTCAAATTGAGATCTGCGGTAATGGGTGATAATCAATGCATCACAGTTCTTTCCGTATTTCCTCTAGAGACAGATTCCAATGAGCAAGAGCATAGCTCCGAGGACAATGCTGCTCGCGTAGCAGCCAGTTTAGCCAAAGTCACGAGTGCCTGTGGCATCTTCCTAAAACCAGATGAGACTTTTGTGCATTCAGGCTTTATTTATTTCGGTAAGAAGCAATATTTAAATGGCGTTCAATTGCCACAATCACTCAAGACTGCTACCAGGATTGCTCCCTTGTCAGATGCAATCTTTGATGACCTTCAGGGAACTCTGGCTAGTATAGGAACGGCATTTGAGAGATCTATATCCGAGACTAGACATGTATACCCTTGCCGGGTGGTTGCCGCATTCCATACATTCTTCTCCGTTAGGATCCTCCAATACCACCACCTTGGTTTCAACAAAGGAACCGATCTAGGTCAACTATCACTAAGCAAACCGTTGGATTTCGGAACTATCACTCTTGCTTTAGCGGTACCTCAAGTTCTAGGAGGTTTATCGTTTTTAAACCCAGAGAAATGTTTTTATCGCAACCTTGGAGACCCCGTGACCTCCGGCCTATTCCAACTTAGGACTTACCTGCAAATGATCAACATGGACGACTTATTTCTACCTTTAATTGCCAAGAACCCCGGGAACTGTAGTGCAATTGACTTTGTACTCAACCCAAGCGGATTGAATGTCCCTGGGTCACAAGACCTAACATCTTTTTTACGTCAGATAGTGCGTAGAACAATCACATTGAGTGCAAAAAATAAGCTAATAAACACATTGTTTCACTCCTCAGCCGATTTAGAAGATGAGATGGTATGTAAATGGCTACTTTCTTCAACACCTGTAATGAGTCGGTTTGCTGCTGATATATTCTCTCGTACTCCGAGTGGGAAGCGCTTGCAGATCCTAGGTTATTTAGAAGGGACTAGAACCTTGCTAGCCTCCAAAGTCATCAATAACAATGCAGAGACTCCTATTTTAGATAGGTTGAGGAAAATCACACTGCAGAGATGGAGTTTGTGGTTTAGCTACCTAGACCACTGTGATCAGGTTCTAGCAGATGCTTTAATAAAAGTTTCTTGTACAGTTGATTTGGCGCAAATTTTACGTGAATATACCTGGGCACACATACTAGAGGGAAGACAGCTCATTGGTGCAACACTTCCTTGCATGTTAGAACAATTTAATGTGTTTTGGCTCAAATCGTACGAACAATGCCCTAAATGTGCAAAATCTAGAAATCCAAAAGGAGAGCCATTTGTGTCAATTGCAATTAAGAAACAAGTTGTGAGTGCATGGCCGAATCAGTCACGGTTAAATTGGACCATTGGGGACGGTGTACCTTACATCGGGTCTCGAACAGAGGACAAGATTGGGCAGCCAGCAATCAAGCCTAAGTGTCCCTCTGCTGCCTTACGTGAAGCAATAGAGTTGACATCTAGACTAACATGGGTTACCCAAGGTGGTGCCAATAGTGATTTGCTAGTTAAACCTTTTGTAGAGGCACGAGTAAACCTGAGTGTGCAGGAGATCCTTCAAATGACGCCTTCTCATTATTCAGGGAACATCGTACATCGGTATAATGACCAATACAGCCCTCATTCTTTCATGGCAAATAGAATGAGTAATTCCGCGACGAGATTGGTGGTGTCGACAAATACTCTCGGGGAGTTCTCAGGTGGGGGGCAATCAGCAAGGGACAGCAATATCATCTTTCAAAATGTAATCAATTTTTCGGTTGCCCTATTTGATTTACGATTTCGGAACACCGAAACATCCTCCATTCAGCATAATCGTGCCCATCTCCATCTTTCACAGTGTTGCACACGGGAAGTCCCAGCTCAATACCTAACCTACACGTCTACGCTTTCCTTGGATCTCACAAGGTACCGAGAGAATGAGTTAATTTATGATAACAATCCGTTAAAAGGTGGACTTAATTGCAACCTATCCTTTGATAATCCACTTTTCAAGGGCCAAAGGCTCAATATCATAGAGGAGGATTTGATTAGATTTCCTCATCTATCTGGGTGGGAACTTGCGAAAACCATCATTCAGTCCATTATCTCAGACAGCAATAACTCATCCACAGACCCCATTAGCAGTGGAGAAACACGATCATTCACAACTCACTTTCTCACATATCCTAAGGTTGGGCTCCTCTATAGTTTCGGCGCCATCGTGAGTTATTACTTAGGGAATACCATTATTAGGACCAAAAAGCTAGACCTCAGTCATTTTATGTATTACTTAACAACTCAAATCCATAATTTGCCACATCGCTCGTTGAGGATACTTAAGCCCACCTTTAAACATGTTAGTGTGATATCAAGACTAATGAGTATTGATCCTCATTTTTCAATCTACATCGGGGGTACGGCAGGTGATCGAGGGCTTTCGGATGCTACCAGACTATTCCTTCGAGTGGCCATTTCTTCCTTCCTTCAATTTATCAAAAAATGGATCGTGGAATACAAGACAGCTATTCCTCTGTGGGTTATATACCCTTTGGAGGGACAAAATCCAGATCCAATTAATAGCTTTCTACATCTGATTATAGCCTTACTGCAAAATGAATCCCCTCAAAACAACATCCAATTCCAAGAAGACAGAAATAATCAACAGTTGTCC---------GATAATCTAGTTTACATGTGCAAGAGCACTGCCAGTAATTTCTTCCATGCATCACTTGCCTATTGGAGGAGCCGG------CACAAAGGACGGCCCAAAAATCGATCGACCGAAGAACAGACA---GTTAAACCCATACCATATGATAATTTTCATTCTGTTAAATGTGCCTCAAACCCACCAAGCATCCCCAAATCTAAGTCAGGAACTCAAGGTTCAAGCGCATTTTTTGAGAAACTTGAATATGATAAAGAAAGAGAATTGCCAACA---------GCTTCCACACCAGCCGAACAATCCAAGACCTATATCAAGGCCCTATCCAGCCGAATTTATCATGGTAAAACACCATCCAATGCCGCAAAAGATGATTCAACAACCTCCAAGGGCTGCGATTCCAAAGAAGAAAATGCCGTTCAAGCT---------------TCACACCGAATTGTCCTACCATTTTTTACATTGTCACAGAACGACTACAGAACTCCCTCAGCTAAAAAGTCAGAGTATATAACTGAAATCACCAAACTAATTCGACAATTAAAGGCAATTCCAGATACCACTGTATACTGTCGCTTTACAGGGGTTGTATCTTCAATGCATTATAAGCTTGATGAGGTTCTCTGGGAATTCGATAGTTTCAAAACTGCTGTGACTCTAGCTGAAGGAGAAGGGTCAGGTGCCTTATTACTACTACAAAAATATAAGGTCAGAACAATCTTTTTTAACACTTTAGCTACAGAGCATAGCATCGAGGCAGAAATAGTTTCTGGGACAACCACACCTCGAATGCTCCTTCCTGTAATGGCCAAACTTCATGATGATCAAATAAATGTAATATTAAACAATTCTGCTAGCCAGGTTACTGATATCACTAACCCTGCATGGTTCACTGACCAGAAATCTAGAATCCCCACACAAGTTGAGATTATGACTATGGATGCTGAAACGACAGAAAATATTAATCGGTCAAAATTATATGAGGCTATTCAGCAATTAATTGTTTCACACATTGATACAAGGGTGCTAAAGATTGTTATTATAAAGGTTTTTTTAAGTGATATTGAAGGTCTCCTGTGGCTTAATGACCATCTTGCCCCTTTATTCGGATCCGGCTATTTAATTAAACCTATTACTTCGAGTCCAAAGTCAAGCGAATGGTACTTATGTCTTTCAAATTTCCTTTCAGCCTCTCGACGACGGCCTCATCAGGGTCATGCTACCTGTATGCAAGTCATCCAAACAGCGCTACGACTCCAAGTTCAAAGGAGTTCATACTGGCTTAGCCATTTAGTGCAATATGCTGATATTAATTTGCACTTGAGTTATGTTAATTTGGGTTTCCCTTCATTGGAAAAGGTTCTTTACCATCGATATAACCTAGTTGATTCACGGAAGGGTCCACTGGTCTCGATCCTTTACCATTTAACACACTTGCAAGCAGAGATTAGAGAATTAGTGTGTGACTATAATCAGCAACGACAAAGTCGAACCCAAACATACCACTTCATCAAAACGACAAAGGGCCGGATTACAAAATTAGTCAATGACTACCTTAAATTTTATCTCGTAGTGCAAGCACTGAAGCATAATTGTCTTTGGCAGGAAGAACTCAGAACACTTCCTGACTTAATCAATGTTTGCAATCGATTTTACCATATAAGGGACTGCTCATGTGAAGATCGATTTTTAATTCAAACTCTTTACTTAACCCGTATGCAAGACTCAGAAGCAAAATTAATGGAGAGATTAACCGGGTTTCTAGGATTGTATCCTAATGGTATT------------AACGCTATGGATCCTCGTCCAATCAGAACCTGGATGATGCATAACACATCTGAAGTTGAAGCAGACTACCATAAGATTCTAACTGCCGGATTGTCCGTCCAGCAAGGCATTGTGAGACAAAGAATCATTCCTGTTTACCAAATCTCAAACCTGGAGGAAGTATGTCAACTCATCATACAGGCATTCGAGGCTGGCGTCGACTTCCAGGATAGTGCAGATAGCTTTTTGTTAATGCTATGTCTGCATCATGCCTATCAAGGGGATTATAAACAATTTTTGGAAAGTAATGCGGTAAAATACCTTGAAGGTCATGGATTCCGTTTTGAGATGAAGAAAAAGGAAGGTGTCAAGCGCCTGGAGGAACTACTCCCTGCTGCCTCGAGTGGAAAGAACATCAAGAGAACATTGGCTGCAATGCCCGAGGAGGAAACAACAGAAGCAAATGCTGGACAATTTCTTTCATTTGCTAGTCTGTTTCTCCCAAAATTGGTTGTCGGAGAAAAGGCCTGTCTGGAGAAGGTTCAACGACAAATCCAAGTGCACGCAGAACAAGGTCTGATTCAATACCCGACATCTTGGCAATCGGTGGGACATATGATGGTCATCTTCAGACTAATGCGAACCAACTTCCTGATTAAGTTCCTCCTAATACATCAAGGAATGCATATGGTTGCAGGGCATGATGCTAATGATGCCGTCATTGCCAACTCTGTAGCTCAAGCTCGTTTCTCCGGATTGTTGATAGTCAAAACAGTGCTTGATCATATCCTCCAAAAAACAGAGCACGGAGTTCGCCTGCATCCCTTGGCGCGAACAGCCAAAGTCAAAAATGAGGTGAGCTCTTTTAAGGCCGCTTTAGCCTCACTAGCACAACATGGAGAATATGCCCCGTTTGCTCGTCTGCTGAATCTATCTGGGGTTAATAATCTTGAGCATGGGCTTTTCCCTCAACTTTCTGCAATTGCTTTGGGAGTAGCAACTGCACATGGGAGCACTCTGGCTGGAGTCAATGTAGGAGAGCAATACCAACAACTGCGAGAAGCAGCCACTGAGGCCGAAAAGCAGTTGCAGAAATATGCTGAATCTCGTGAACTTGATCACCTAGGTCTTGATGATCAGGAAAAGAAAATCCTAAAAGACTTCCATCAGAAAAAGAATGAGATCAGCTTCCAGCAGACGACAGCCATGGTCACACTGCGGAAAGAGAGATTGGCCAAATTGACCGAAGCTATTACTTCCACCTCTATCCTCAAAACAGGAAGGCGGTATGATGATGACAATGACATACCCTTTCCAGGGCCAATCAATGATAACGAGAACTCTGGTCAGAACGATGACGATCCAACAGACTCCCAGGATACCACAATCCCGGATGTAATAATCGATCCAAACGATGGTGGGTATAATAATTACAGCGATTATGCAAATGATGCTGCAAGTGCTCCTGATGACCTAGTTCTTTTTGACCTTGAGGACGAGGATGATGCTGATAACCCGGCTCAAAACACGCCAGAAAAAAATGATAGACCAGCAACAACAAAGCTGAGAAATGGACAGGACCAGGATGGAAACCAAGGCGAAACTGCATCCCCACGGGTAGCCCCC------------AACCAATACAGAGACAAGCCAATGCCACAAGTACAGGACAGATCCGAAAATCATGACCAAACCCTTCAAACACAGTCCAGGGTTTTGACTCCTATCAGCGAGGAAGCAGACCCCAGCGACCACAACGATGGTGACAATGAAAGCATTCCTCCCCTGGAATCAGACGACGAGGGTAGCACTGATACTACTGCAGCAGAAACAAAGCCTGCCACTGCACCTCCCGCTCCCGTCTACCGAAGTATCTCCGTAGATGATTCTGTCCCCTCAGAGAACATTCCCGCACAGTCCAATCAAACGAACAATGAGGACAATGTCAGGAACAATGCTCAGTCGGAGCAATCCATTGCAGAAATGTATCAACATATCTTGAAAACACAAGGACCTTTTGATGCCATCCTTTACTACCATATGATGAAAGAAGAGCCCATCATTTTCAGCACTAGTGATGGGAAGGAGTATACATATCCAGACTCTCTTGAAGATGAGTATCCACCCTGGCTCAGCGAGAAGGAAGCCATGAACGAAGACAATAGATTCATAACCATGGATGGTCAGCAGTTTTACTGGCCTGTGATGAATCATAGAAATAAATTCATGGCAATCCTCCAGCATCACAGGATGGCTAAGGCAACAGGTAGGTACAACTTGGTTTCACCTAAAAAGGACCTCGAGAGGGGGCTTGTTTTGAGTGATTTGTGCACGTTTTTAGTTGATCAGACTATCCAGGGGTGGCGGGTGACTTGGGTTGGGATTGAATTTGACATCGCCCAGAAAGGGATGGCTCTACTGCATCGGTTAAAAACTGCTGACTTCGCTCCTGCATGGTCGATGACAAGGAATTTATTTCCTCATTTATTTCAAAATTCAAATTCTACTATTGAGTCTCCCCTCTGGGCATTACGAGTGATTCTGGCAGCTGGTATTCAAGACCAGTTAATTGACCAATCCTTGGTAGAACCGTTGGCCGGAGCCCTGAGCTTAGTCTCCGATTGGCTTCTTACAACAAACACAAACCATTTTCAAATGCGCACGCAGCACGCTAAAGAGCAACTGAGCTTGAAGATGCTATCATTAGTGCGCTCTAATATCTTGAAATTCATCAGTCAATTGGACGCACTACATGTCGTGAACTACAATGGACTCTTGAGCAGTATCGAAATTGGCACTAGAAATCATACCATTATCATCACAAGAACCAACATGGGTTTCCTGGTAGAATTACAGGAGCCTGATAAATCTGCCATGAATCAAAAGAAACCAGGACCAGTCAAGTTCTCCCTCCTGCATGAATCAACCTTCAAGGCTCTAATCAAAAAACCCGCAACTAAGATGCAGGCCTTGATTCTGGAATTTAACAGCTCCCTGGCAATAATGGACTCATTTCATGAGAGAGGGCGTAGCAGAACTATTCGACAGAGTGCAAGAGATGGGCCGAGTCATCAAGTAAGAACAAGATCATCCTCCAGAGACAGCCACCGCAGCGAATATCATACACCTAGGAGCTCTTCCCAAGTTCGAGTCCCGACTGTGTTTCATCGGAAGCGTACTGATTCTTTGACAGTTCCACCAGCACCAAAGGACATATGTCCTACCTTAAGGAAAGGATTTTTGTGTGACAGCAATTTTTGTAAAAAGGACCATCAACTAGAAAGTTTAACAGATAGGGAGCTGCTTTTGCTGATTGCACGGAAAACCTGCGGCTCCCTTGAACAACAATTGAACATCACTGCTCCTAAAGATACACGATTAGCAAATCCAATTGCAGATGATTTCCAACAAAAAGACGGCCCAAAAATTACACTATTGACACTTTTGGAGACTGCGGAGTATTGGTCAAAACAAGATATCAAGGGCATTGATGACTCAAGACTAAGAGCATTACTAACCCTTTGTGCCGTCATGACGAGGAAATTCTCAAAATCCCAGCTTAGTCTATTGTGTGAGAGTCATCTACGACGAGAAGGGCTAGGACAGGATCAATCAGAATCTGTTCTTGAAGTGTATCAGCGCTTACATAGCGACAAAGGCGGAAATTTTGAGGCAGCCCTATGGCAACAATGGGACCGACAGTCCTTGATCATGTTTATAACAGCATTTCTTAATATTGCTTTACAATTACCCTGTGAAAGTTCATCTGTTGTTATTTCAGGATTAAGGCTGCTAGTGCCTCAATCAGAAGATACCGAGACCTCAACCTACACCGAGACACGTGCATGGTCAGAGGAAGGTGGCCCCCATATGACCTCTAACAGAGCAAGGGTGACTTACAACCCACCACCAACAACCACAGGCACACGATCGTGTGGGCCGGAACTTTCCGGGTGGATCTCTGAGCAATTGATGACAGGCAAGATTCCGATTACCGATATCTTCAATGAAATTGAAACCTTACCTAGTATAAGTCCCTCGATCCACTCCAAAATCAAAACCCCAAGTGTTCAAACACGCAGTGTCCAGACCCAAACTGACCCAAATTGTAATCATGATTTTGCAGAGGTTGTGAAAATGCTAACATCTCTAACCCTTGTCGTACAAAAACAAACCCTTGCAACTGAATCACTTGAGCAACGCATTACTGACCTGGAAGGTAGCCTGAAACCAGTGTCTGAGATCACCAAGATTGTTTCTGCACTAAATAGATCCTGTGCAGAGATGGTGGCCAAATATGATCTTCTAGTAATGACGACTGGTCGTGCAACTGCCACTGCTGCAGCTACTGAAGCATACTGGGCAGAACATGGACGTCCTCCACCGGGGCCCTCATTGTACGAGGAGGATGCAATCAGGACTAAAATTGGAAAACAAGGGGATATGGTACCCAAGGAAGTGCAAGAGGCCTTCCGTAATCTGGATAGTACTGCCCTTCTAACGGAAGAGAATTTTGGGAAACCAGACATATCCGCAAAAGACTTGCGCAATATCATGTATGATCACCTCCCAGGTTTTGGCACAGCATTTCATCAACTAGTGCAAGTTATCTGCAAGTTAGGGAAGGACAATTCCTCACTTGATGTAATTCATGCAGAATTTCAGGCCAGCCTTGCTGAAGGAGACTCTCCTCAGTGTGCCCTGATTCAGATAACCAAACGGATTCCTATTTTCCAAGATGCAGCACCACCCGTAATCCATATTCGGTCACGCGGTGATATACCAAAGGCGTGTCAAAAGAGCCTCCGCCCTGTTCCACCATCACCAAAGATTGATAGGGGTTGGGTATGCATATTCCAGCTACAAGACGGAAAAACACTCGGACTCAAAATCATGAGGAGGGCAATTCTACCTACTGCACCGCCAGAATACATAGAGGCTGTCTACCCAATGAGAACGGTTAGTACTAGTATCAACAGTACTGCCAGTGGTCCGAACTTTCCAGCACCGGATGTAATGATGAGTGATACACCCTCCAACTCACTCCGACCAATTGCTGATGATAACATCGATCATCCAAGTCATACACCAACCAGTGTTTCATCAGCCTTTATACTCGAGGCAATGGTGAATGTGATATCGGGGCCGAAGGTACTAATGAAGCAAATTCCTATATGGCTCCCCTTGGGTGTTGCTGATCAAAAAACATATAGTTTTGACTCAACTACAGCTGCAATTATGCTCGCATCGTACACCATCACTCACTTTGGCAAAACCTCCAATCCGCTTGTGAGAATCAATCGACTTGGTCCTGGGATCCCCGATCACCCGTTGCGGCTTCTAAGAATAGGAAATCAAGCCTTCTTGCAAGAGTTTGTGCTGCCTCCAGTTCAATTGCCGCAGTATTTCACTTTTGACCTGACGGCTCTAAAGCTGATCACTCAACCTCTCCCGGCAGCAACCTGGACGGATGATACTCCGACCGGTCCTACAGGAATACTTCGTCCTGGAATTTCCTTTCATCCCAAACTGAGACCTATCCTATTGCCAGGGAAGACCGGGAAAAGAGGATCCAGCTCCGATCTTACTTCTCCTGATAAAATACAAGCAATAATGAACTTTCTCCAAGACCTCAAACTCGTGCCGATTGATCCAGCCAAGAACATTATGGGTATTGAAGTGCCGGAACTCTTGGTCCACAGACTAACTGGAAAGAAAATCACAACAAAAAATGGTCAACCAATAATTCCTATTCTTCTACCAAAGTATATTGGCATGGATCCCATTTCTCAGGGAGACCTCACAATGGTCATCACTCAAGACTGTGACACTTGCCATTCTCCTGCTAGTCTTCCTCCAGTCAGCGAGAAA---------------
>BDBV_2012_KC545393
ATGGTT---ACATCAGGAATTCTACAATTGCCCCGTGAACGCTTCAGAAAAACATCATTTTTTGTTTGGGTAATAATCCTATTTCACAAAGTTTTCCCTATCCCATTGGGCGTAGTTCACAACAACACTCTCCAGGTAAGTGATATAGATAAATTGGTGTGCCGGGATAAACTTTCCTCCACAAGTCAGCTGAAATCGGTCGGGCTTAATCTAGAAGGTAATGGAGTTGCCACAGATGTACCAACAGCAACGAAGAGATGGGGATTCCGAGCCGGTGTTCCACCCAAAGTGGTGAACTACGAAGCTGGGGAGTGGGCTGAAAACTGCTACAACCTGGACATCAAGAAAGCAGATGGTAGCGAATGCCTACCTGAAGCCCCTGAGGGTGTAAGAGGCTTCCCTCGCTGCCGTTATGTGCACAAGGTTTCTGGAACAGGGCCGTGTCCTGAAGGTTTCGCTTTCCACAAAGAAGGCGCTTTCTTCCTGTATGATCGACTGGCATCAACAATCATCTATCGAAGCACCACGTTTTCAGAAGGTGTTGTGGCTTTCTTGATCCTCCCCAAGACCAAAAAGGACTTTTTCCAATCACCACCACTACATGAACCGGCCAATATGACAACAGACCCATCCAGCTACTACCACACAGTCACACTTAATTATGTGGCTGACAATTTTGGGACCAATATGACTAACTTTCTGTTTCAAGTGGATCATCCAACTTATGTGCAACTTGAACCAAGATTCACACCACAATTTCTTGTCCAACTCAATGAGACCATTTATACTAATGGGCGTCGCAGCAACACCACAGGAACACTAATTTGGAAAGTAAATCCTACTGTTGACACCGGCGTAGGTGAATGGGCCTTCTGGGAAAATAAAAAAAACTTCACAAAAACCCTTTCAAGTGAAGAGCTGTCTGTCATACTTGTACCAAGAGCCCAGGATCCAGGCAGCAACCAGAAGACGAAGGTCACTCCCACCAGCTTCGCCAACAACCAAACCTCCAAGAACCACGAAGACTTGGTTCCAAAGGATCCCGCTTCAGTGGTTCAAGTGCGAGACCTCCAGAGGGAAAACACAGTGCCGACC---------------------------------TCACCCTTGAACACAGTCCCCACAACTCTGATCCCCGAC---ACAATGGAGGAACAAACCACCAGCCACTACGAACTACCAAACATTTCCGGAAACCATCAAGAGAGGAACAACACCGCACACCCCGAAACTCTCGCCAACAATCCTCCAGACAACACAACCCCGTCGACACCACCTCAAGACGGTGAGCGGACAAGTTCCCACACAACACCCTCCCCCCGCCCAGTCCCAACCAGCACAATCCATCCCACCACACGAGAGACTCAAATTCCCACCACAATGATAACAAGCCATGATACTGACAGTAATCGACCCAAC------CCAATTGACATCAGCGAGTCTACAGAGCCAGGACTACTCACCAACACCATAAGAGGGGTTGCAAATTTGCTGACAGGTTCAAGAAGAACCCGGAGGGAAATCACCTTGAGAACACAAGCCAAATGTAATCCGAACCTACACTATTGGACAACCCAAGATGAAGGGGCTGCCATTGGTCTAGCCTGGATACCTTACTTCGGGCCCGCAGCAGAGGGAATTTATACGGAAGGAATAATGCACAATCAAAATGGGCTAATTTGCGGGTTGAGGCAGCTAGCAAATGAGACGACTCAAGCCCTACAGTTATTCTTGCGTGCTACCACGGAATTGCGCACTTTCTCCATATTGAATCGAAAAGCCATCGACTTTTTACTTCAAAGATGGGGAGGAACGTGCCACATCTTAGGCCCAGATTGCTGTATTGAGCCCCATGATTGGACTAAGAACATTACTGACAAAATAGATCAAATCATTCATGATTTCATTGATAAACCTCTACCAGATCAAACAGATAATGACAATTGGTGGACAGGGTGGAGGCAATGGGTTCCTGCCGGGATTGGGATCACGGGGGTAATAATCGCAGTTATAGCACTGCTGTGTATTTGCAAATTTCTACTCATGGCAACTCAACATACACAATATCCAGATGCAAGATTATCTTCACCCATTGTCTTAGATCAATGTGATCTTGTCACTCGTGCTTGCGGTCTGTATTCTTCATATTCATTAAATCCTCAGTTGAAAAATTGTAGACTACCAAAACATATTTACCGCCTCAAATTTGATGCTACGGTTACAAAATTTTTAAGCGATGTTCCAATAGTTACATTGCCAATAGATTACTTGACCCCTTTACTTTTACGAACTTTATCCGGGGAGGGCTTATGCCCTGTCGAACCAAAGTGCAGCCAATTCTTAGATGAAATAGTAAGTTATGTTTTGCAGGATGCACGTTTTTTAAGACACTATTTTAGGCATGTTGGAGTACACGATGACAATGTGGGGAAAAATTTTGAGCCAAAGATTAAGGCTTTGATTTATGATAATGAATTTCTGCAACAATTGTTTTATTGGTACGATTTAGCAATCCTAACGCGTAGAGGGCGCCTGAATCGAGGGAATAACCGTTCAACATGGTTTGCAAATGACGATTTAATAGACATTCTCGGGTACGGTGATTATATTTTCTGGAAAATACCGTTGTCATTGTTGTCACTCAACACAGAGGGGATTCCTCATGCAGCTAAGGACTGGTATCACGCATCAATCTTCAAAGAAGCGGTTCAAGGTCACACACATATCGTGTCAGTTTCCACTGCAGATGTTTTAATTATGTGTAAGGACATCATAACCTGTCGTTTCAATACCACACTCATTGCAGCATTGGCAAATTTAGAAGATTCTATCTGTTCTGACTATCCACAACCTGAAACAATCTCTAATCTGTATAAAGCAGGGGATTACTTAATTTCGATATTGGGTTCAGAAGGTTATAAGGTCATAAAGTTTTTAGAACCACTATGTTTAGCTAAGATCCAATTGTGCTCAAATTACACTGAGAGGAAAGGGAGATTCCTTACTCAAATGCATTTGGCCGTTAATCACACACTTGAAGAACTTATTGAGGGCCGGGGATTGAAGTCACAACAAGACTGGAAGATGAGGGAATTTCACCGAATCTTAGTAAATTTAAAGTCAACACCACAACAACTCTGTGAATTGTTTTCAGTGCAAAAGCATTGGGGGCATCCTGTGCTACATAGTGAGAAGGCTATTCAGAAAGTAAAGAAACATGCAACCATAATAAAAGCATTGCGTCCTATAATCATCTTTGAGACATATTGTGTGTTCAAGTACAGCATTGCCAAACATTATTTTGATAGCCAAGGGTCATGGTATAGTGTAATCTCAGATAAACATCTAACACCAGGTTTACATTCTTACATTAAGAGGAACCAATTTCCGCCACTGCCTATGATTAAAGACTTATTGTGGGAATTCTATCACCTTGATCATCCTCCCTTATTTTCCACCAAGATTATTAGTGACTTGAGTATTTTCATTAAGGATCGCGCTACCGCAGTGGAAAAAACATGTTGGGATGCAGTTTTCGAACCTAATGTTCTTGGATATAGTCCTCCAAACAAGTTCTCAACTAAGAGGGTTCCTGAACAGTTTCTTGAACAAGAAAATTTCTCGATTGATAGTGTTCTCACTTATGCCCAGCGCCTGGATTATCTACTTCCACAATACCGGAATTTTTCTTTCTCACTTAAGGAAAAGGAATTAAATGTAGGACGAGCTTTTGGTAAGCTACCTTATCCTACACGTAATGTTCAAACTTTATGTGAAGCCTTATTGGCAGATGGATTAGCTAAAGCCTTTCCTAGTAACATGATGGTTGTAACAGAGCGTGAACAGAAGGAAAGCCTCTTGCACCAGGCGTCGTGGCACCACACAAGTGACGATTTCGGTGAGAATGCCACTGTTAGAGGCAGCAGTTTTGTTACCGACCTAGAAAAATACAACTTGGCATTTAGATATGAGTTTACAGCTCCATTTATTGAATACTGTAATCGATGTTATGGTGTAAAAAATTTATTCAATTGGATGCATTATACGATACCGCAATGTTATATACATGTAAGTGATTATTATAATCCCCCTCATGGAGTTTCGCTAGAAAATCGGGAAGATCCTCCGGAAGGCCCTAGCTCTTACCGGGGTCATCTTGGGGGAATTGAGGGACTCCAACAGAAACTCTGGACCAGCATTTCATGTGCGCAAATCTCATTAGTTGAGATCAAGACTGGTTTCAAGTTGAGATCTGCGGTAATGGGTGATAATCAATGCATCACAGTTCTTTCCGTATTCCCTCTAGAGACAGATTCCAATGAGCAAGAGCATAGCTCCGAGGACAATGCTGCTCGCGTAGCAGCCAGTTTAGCCAAAGTCACGAGTGCCTGTGGCATCTTCCTAAAACCAGATGAGACTTTTGTGCATTCAGGCTTTATTTATTTCGGTAAGAAGCAATATTTAAATGGCGTTCAATTGCCACAATCACTCAAGACTGCTACCAGGATTGCTCCCTTGTCAGATGCAATCTTTGATGACCTTCAGGGAACTCTGGCTAGTATAGGAACGGCATTTGAGAGATCTATATCCGAGACTAGACATGTATACCCTTGCCGGGTGGTTGCCGCATTCCATACATTCTTCTCCGTTAGGATCCTCCAATACCACCACCTTGGTTTCAACAAAGGAACTGATCTAGGTCAACTATCACTAAGCAAACCGTTGGATTTCGGAACTATCACTCTTGCTTTAGCGGTACCTCAAGTTCTAGGAGGTTTATCGTTTTTGAACCCAGAAAAATGTTTTTATCGCAACCTTGGAGACCCCGTGACCTCTGGCCTATTCCAACTTAGGACTTACCTGCAAATGATCAACATGGACGACTTATTTCTACCTTTAATTGCCAAGAACCCCGGGAACTGTAGTGCAATTGACTTTGTACTCAACCCAAGCGGATTGAATGTCCCTGGGTCACAAGACCTAACATCTTTTTTACGTCAGATAGTGCGTAGAACAATCACATTGAGTGCAAAAAATAAGCTAATAAACACATTGTTTCATTCCTCAGCCGATTTAGAAGATGAGATGGTATGTAAATGGCTACTTTCTTCAACACCTGTAATGAGTCGGTTTGCTGCTGATATATTCTCTCGTACTCCGAGTGGGAAGCGCCTGCAGATCCTAGGTTATTTAGAAGGGACTAGAACCTTGCTAGCCTCCAAAGTCATCAATAACAATGCAGAGACTCCTATTTTAGATAGGTTGAGGAAAATCACACTGCAGAGATGGAGTTTATGGTTTAGCTACCTAGACCACTGTGATCAGGTTCTAGCAGATGCTTTAATAAAAGTTTCTTGTACAGTTGATTTGGCGCAAATTTTACGTGAATATACCTGGGCACACATACTAGAGGGAAGACAGCTCATTGGTGCAACACTTCCTTGCATGTTAGAACAATTTAATGTGTTTTGGCTCAAATCGTACGAACAATGCCCTAAATGTGCAAGATCTAGAAATCCAAAAGGAGAGCCATTTGTGTCAATTGCAATTAAGAAACAAGTTGTGAGTGCATGGCCGAATCAGTCACGGTTAAATTGGACCATTGGGGACGGTGTACCTTACATCGGGTCTCGAACAGAGGACAAGATTGGGCAGCCAGCAATCAAGCCTAAGTGTCCCTCTGCTGCCTTACGTGAAGCAATAGAGTTGACATCTAGACTAACATGGGTTACCCAAGGTGGTGCCAATAGTGATTTGCTAGTCAAACCTTTTGTAGAAGCACGAGTAAACCTGAGTGTGCAGGAGATCCTTCAAATGACGCCTTCTCATTATTCAGGGAACATCGTACATCGGTATAATGACCAATACAGCCCTCATTCTTTCATGGCAAATAGAATGAGTAATTCCGCGACGAGATTGGTGGTGTCGACAAATACTCTCGGGGAGTTCTCAGGTGGGGGGCAATCAGCAAGGGACAGCAATATCATCTTTCAAAATGTAATCAATTTTGCGGTTGCCCTATTTGATTTACGATTTCGGAACACCGAAACATCCTCCATTCAGCATAACCGTGCCCATCTCCATCTTTCACAGTGTTGCACACGGGAAGTCCCAGCTCAATACCTAACCTACACGTCTACGCTTTCCTTGGATCTCACAAGGTACCGAGAGAATGAGTTAATTTATGATAACAATCCATTAAAAGGTGGACTTAATTGCAACCTATCCTTTGATAATCCACTTTTCAAGGGCCAAAGGCTCAATATCATAGAGGAGGATTTGATTAGATTTCCACATTTATCTGGGTGGGAACTTGCGAAAACCATCATTCAGTCCATTATCTCAGACAGCAATAACTCATCCACAGACCCCATTAGCAGTGGAGAAACACGATCATTCACAACTCACTTTCTCACATATCCTAAGGTTGGGCTCCTCTATAGTTTCGGCGCCATCGTGAGTTATTACTTAGGGAATACCATTATTAGGACCAAAAAGCTAGACCTCAGTCATTTCATGTATTACTTAACAACTCAAATCCATAATTTGCCACATCGCTCGTTGAGGATACTTAAGCCCACTTTTAAACATGTTAGTGTGATATCAAGACTAATGAGTATTGATCCTCATTTTTCAATCTACATCGGGGGTACAGCAGGTGATCGAGGGCTTTCGGATGCTACCAGACTATTCCTTCGAGTGGCCATTTCTTCCTTCCTTCAATTTGTCAAAAAGTGGATCGTGGAATACAGGACAGCTATTCCTCTGTGGGTTGTATACCCTTTGGAGGGACAAAATCCAGATCCAATTAATAGCTTTCTACATCAGATTATAGCCTTACTGCAAAATGAATCCCCTCAAAACAACATCCAATTCCAAGAAGGCAGAAATAATCAACAGTTGTCC---------GATAATCTAGTTTACATGTGCAAGAGCACTGCCAGTAATTTCTTCCATGCATCACTTGCCTATTGGAGGAGCCGG------CACAAAGGACGGCCCAAAAATCGATCGACCGAAGAACAGACA---GTTAAACCCAGACCATATAATAATTTTCATTCTGTTAAATGTGCCTCAAACCCACCAAGCATCCCCAAATCTAAGTCAGGAACTCAAGGCTCAAGCGCATTTTTTGAGAAACTTGAATATGATAAAGAAATAGAATTGCCAACA---------GCTTCCACACCAGCCGAAAAACCCAAGACCTATACCAAGGCCCTATCCAGCCGAATTTACCATGGTAAAACACCATCCAATGCCGCAAAAGATGATTCAACAACCTCCAAGGGCTGCGATTCCAAAGAAGAAAATGCCGTTCAAGCT---------------TCACACCGAATTGTCCTACCATTTTTTACATTGTCACAGAACGGCTACAGAACTCCCTCAGTTAAAAAGTCAGAGTATGTAACTGAAATCACCAAACTAATTCGACAATTAAAGGCAATTCCAGATACCACTGTATACTGTCGCTTTACAGGGGTTGTGTCTTCAATGCATTATAAGCTTGATGAGGTTCTCTGGGAATTCGATAGTTTCAAAACTGCTGTGACTCTAGCTGAAGGAGAAGGGTCAGGTGCCTTATTACTACTACAAAAATATAAGGTTAGAACAATCTTTTTTAACACTTTAGCTACAGAGCATAGCATCGAGGCAGAAATAGTTTCTGGGACAACCACACCTCGAATGCTCCTTCCTGTAATGGCCAAACTTCATGATGATCAAATAAATGTAATATTAAACAATTCTGCTAGCCAGGTTACTGATATCACTAACCCTGCATGGTTCACTGACCAGAAATCTAGAATCCCCACACAAGTTGAGATTATGACTATGGATGCTGAAACGACAGAAAATATTAATCGGTCAAAATTATACGAAGCTATCCAGCAATTAATTGTTTCACACATTGATACAAGGGTGCTAAAGATTGTTATTATAAAGGTTTTTTTAAGTGATATTGATGGTCTACTGTGGCTTAATGACCATCTTGCCCCTTTATTCGGATCCGGCTATTTAATTAAGCCGATTACTTCGAGTCCAAAGTCAAGCGAATGGTACTTATGTCTTTCAAATTTCCTTTCAGCTTCTCGACGACGGCCTCATCAGGGTCATGCTACCTGTATGCAAGTCATCCAAACAGCGCTACGACTCCAAGTTCAAAGGAGTTCATACTGGCTTAGCCATTTAGTGCAATATGCTGATATTAATTTGCACTTGAGTTATGTTAATTTGGGTTTCCCTTCATTGGAAAAGGTTCTTTACCATCGATATAACCTAGTTGATTCACGGAAGGGTCCACTGGTCTCGATCCTTTACCATTTAACACACTTGCAAGCAGAAATTAGAGAATTGGTGTGTGACTATAATCAGCAACGACAAAGTCGAACCCAAACATACCACTTCATCAAAACGACAAAGGGCCGGATTACAAAATTAGTCAATGACTACCTTAAATTTTATCTCGTAGTGCAAGCACTGAAGCATAATTGTCTTTGGCAGGAAGAACTCAGAACACTTCCTGACTTAATCAATGTTTGCAATCGATTTTACCATATAAGGGACTGCTCATGTGAAGATCGATTTTTAATTCAAACTCTTTACTTAACCCGTATGCAAGACTCAGAAGTAAAATTAATGGAGAGATTAACCGGGTTTCTAGGATTGTATCCTAATGGTATT------------AACACTATGGATCCTCGTCCAATCAGAACCTGGATGATGCATAACACATCTGAAGTTGAAGCAGACTACCATAAGATTTTAACTGCCGGATTGTCCGTCCAGCAAGGCATTGTGAGACAAAGAATCATTCCTGTTTACCAAATCTCAAACCTGGAGGAAGTATGTCAACTCATCATACAGGCATTCGAGGCCGGTGTCGACTTCCAGGATAGTGCAGATAGCTTTTTGTTAATGCTATGTCTGCATCATGCCTATCAAGGGGATTATAAACAATTTTTGGAAAGTAATGCGGTAAAATACCTTGAAGGTCATGGATTCCGTTTTGAGATGAAGAAAAAGGAAGGTGTCAAGCGCCTGGAGGAACTACTCCCTGCTGCCTCGAGTGGAAAGAACATCAAGAGAACATTGGCTGCAATGCCCGAGGAGGAAACAACAGAAGCAAATGCTGGACAATTTCTTTCATTTGCTAGTCTGTTTCTCCCAAAATTGGTTGTCGGAGAAAAGGCCTGTCTGGAGAAGGTTCAACGACAAATCCAAGTGCACGCAGAACAAGGTCTGATTCAATATCCGACATCTTGGCAATCGGTGGGACATATGATGGTCATCTTCAGACTAATGCGAACCAACTTCCTGATTAAGTTCCTCCTAATACATCAGGGAATGCATATGGTTGCAGGGCATGATGCTAATGATGCCGTCATTGCCAACTCTGTAGCTCAAGCTCGTTTCTCCGGATTGTTGATAGTCAAAACAGTGCTTGATCATATCCTCCAAAAAACAGAGCACGGAGTTCGCCTGCATCCCTTGGCGCGAACAGCCAAAGTCAAAAATGAGGTAAGCTCTTTTAAGGCCGCTTTAGCCTCACTAGCACAACATGGAGAATATGCCCCGTTCGCTCGTCTGCTGAATCTATCTGGGGTTAACAATCTTGAGCATGGGCTTTTCCCTCAACTTTCTGCAATTGCTTTGGGAGTAGCAACTGCACATGGGAGCACTCTGGCAGGAGTCAATGTAGGAGAGCAATACCAACAACTGCGAGAAGCAGCCACTGAGGCCGAAAAGCAGTTGCAGAAATATGCTGAATCTCGTGAACTTGATCACCTAGGTCTTGATGATCAGGAAAAGAAAATCCTAAAAGACTTCCATCAGAAAAAGAATGAGATCAGCTTCCAGCAGACGACAGCCATGGTCACACTGCGGAAAGAGAGATTGGCCAAATTGACTGAAGCTATTACTTCCACCTCCATCCTCAAAACAGGAAGGCGGTATGATGATGACAATGACATACCCTTTCCAGGGCCAATCAATGATAACGAGAACTCTGGTCAGAACGATGACGATCCAACAGACTCCCAGGATACCACAATCCCGGATGTAATAATCGATCCAAACGATGGTGGGTATAATAACTACAGCGATTATGCAAATGATGCTGCAAGTGCTCCTGATGACCTAGTTCTTTTTGACCTTGAGGACGAGGATGATGCTGATAACCCGGCTCAGAACACGCCAGAAAAAAATGATAGACCAGCAACAACAAAGCTGAGAAATGGACGGGACCAGGATGGAAACCAAAGCGAAACTGCATCCCCACGGGCAGCCCCC------------AACCAATACAGAGACAAGCCAATGCCACAAGTACAGAGCAGATCCGAAAATCATGACCAAACCCTTCAAACACAGCCCAGGGTTTTGACTCCTATCAGCGAGGAAGCAGACCCCAGCGACCACAACGATGGCGACAATGAAAGCATTCCTCCCCTGGAATCAGACGACGAGGGTAGCACTGATACTACTGCAGCAGAAACAAAGCCTGCCACTGCACCTCCCGCTCCCGTCTACCGAAGTATCTCCGTAGATGATTCTGTCCCCTTAGAGAACATTCCCGCACAGTCCAATCAAACGAACAATGAGGACAATGTCAGGAACAATGCCCAGTCGGAGCAATCCATTGCAGAAATGTATCAACATATCTTGAAAACACAAGGACCTTTTGATGCCATCCTTTACTACCATATGATGAAAGAAGAGCCCATCATTTTCAGCACTAGTGATGGGAAGGAGTATACATATCCAGACTCTCTTGAAGATGAATATCCACCCTGGCTCAGCGAGAAGGAAGCCATGAATGAAGACAATAGATTCATAACCATGGATGGTCAGCAGTTTTACTGGCCTGTGATGAATCATAGAAATAAATTCATGGCAATCCTCCAACATCACAGGATGGCTAAGGCAACAGGTAGGTACAACTTGGTTTCACCTAAAAAGGACCTCGAGAGGGGGCTAGTTTTGAATGATTTGTGCACGTTTTTAGTTGATCAGACTATCCAGGGGTGGCGGGTGACTTGGGTTGGGATTGAATTTGATATCGCCCAGAAAGGGATGGCTCTACTGCATCGGTTAAAAACTGCTGACTTCGCTCCTGCATGGTCGATGACAAGGAATTTATTTCCTCATTTATTCCAAAATTCAAATTCTACTATTGAGTCTCCCCTCTGGGCATTACGAGTGATTCTGGCAGCTGGTATTCAAGACCAGTTAATTGACCAATCCTTGGTAGAACCGTTGGCCGGAGCCCTGAGTTTAGTCTCCGATTGGCTTCTCACAACAAACACAAACCATTTTCAAATGCGCACGCAGCACGCTAAAGAGCAACTGAGCTTGAAGATGCTATCATTAGTGCGCTCCAATATCCTGAAATTCATCAGTCAATTGGACGCACTACATGTCGTGAACTACAATGGACTCTTGAGCAGTATCGAAATTGGCACTAGAAATCATACCATTATCATCACAAGAACCAACATGGGTTTCCTGGTAGAATTACAGGAGCCTGATAAATCTGCCATGAATCAAAAGAAACCAGGACCAGTCAAGTTCTCCCTCCTGCATGAATCAACCTTCAAGGCTCTAATCAAAAAACCCGCAACTAAGATGCAGGCCTTGATTCTGGAATTTAACAGCTCCCTGGCAATAATGGACTCATTTCATGAAAGAGGGCGTAGCAGAACTATTCGACAGAGTGCAAGAGATGGGCCGAGTCATCAAGTAAGAACAAGATCATCCTCCAGAGACAGCCACCGCAGCGAATATCATACACCTAGGAGCTCTTCCCAAGTTCGAGTCCCGACTGTGTTTCATCGGAAGCGTACTGATTTTTTGACAGTTCCACCAGCACCAAAGGACATATGTCCTACCTTAAGGAAAGGATTTTTGTGTGACAGCAATTTTTGTAAAAAAGACCATCAACTAGAAAGTTTAACAGATAGGGAGCTGCTTTTGCTGATTGCACGGAAAACCTGCGGCTCCCTTGAACAACAATTGAACATCACTGCTCCTAAAGATACACGATTAGCAAATCCAATTGCAGATGATTTCCAACAAAAAGACGGCCCAAAAATTACACTATTGACACTTTTGGAGACTGCGGAGTATTGGTCAAAACAAGATATCAAGGGCATTGATGATTCAAGACTAAGAGCATTACTAACCCTTTGTGCCGTCATGACGAGGAAATTCTCAAAATCCCAGCTGAGTCTATTGTGTGAGAGTCATCTACGACGAGAAGGGCTAGGACAGGATCAATCAGAATCTGTTCTTGAAGTGTACCAGCGCTTGCATAGCGACAAAGGCGGAAATTTTGAGGCAGCCCTATGGCAACAATGGGACCGACAGTCCTTGATCATGTTTATAACAGCATTTCTTAATATTGCTTTACAATTACCCTGTGAAAGTTCATCTGTTGTTATTTCAGGATTAAGGCTGCTAGTGCCTCAATCAGAAGATACCGAGACCTCAACCTACACCGAGACACGTGCATGGTCAGAGGAAGGTGGCCCCCATATGACCTCTAACAGAGCAAGGGTGACTTACAACCCACCACCAACAACCACAGGCACACGATCGTGTGGGCCGGAACTTTCCGGGTGGATCTCTGAGCAATTGATGACAGGCAAGATTCCGATTACCGATATCTTCAATGAAATTGAAACCTTACCTAGTATAAGTCCCTCGATCCACTCCAAAATCAAAACCCCAAGTGTTCAAACACGCAGTGTCCAGACCCAAACTGACCCAAATTGTAATCATGATTTTGCAGAGGTTGTGAAAATGCTAACATCTCTAACCCTTGTCGTACAAAAACAAACCCTTGCAACTGAATCACTTGAGCAACGCATTACCGACCTGGAAGGTAGCCTGAAACCAGTGTCTGAGATCACCAAGATTGTTTCTGCACTAAATAGATCCTGTGCAGAGATGGTGGCCAAATATGATCTTCTAGTAATGACAACTGGTCGTGCAACTGCCACTGCTGCAGCTACTGAAGCATACTGGGCAGAACATGGACGTCCTCCACCGGGGCCCTCATTGTACGAAGAGGATGCAATCAGGACTAAAATTGAAAAACAAGGGGATATAGTACCCAAGGAAGTGCAAGAGGCCTTCCGTAATCTGGATAGTACTGCCCTTCTAACGGAAGAGAATTTTGGGAAACCAGACATATCCGCAAAAGACTTGCGCAATATCATGTATGATCACCTCCCAGGTTTTGGCACAGCATTTCATCAACTAGTGCAAGTTATCTGCAAGTTAGGGAAGGACAATTCCTCACTTGATGTAATTCATGCAGAATTTCAGGCCAGCCTTGCTGAAGGAGACTCTCCTCAGTGTGCCCTGATTCAGATAACCAAACGGATTCCTATTTTCCAAGATGCAGCACCACCCGTAATCCATATTCGTTCACGCGGTGATATACCAAAGGCGTGTCAAAAGAGCCTCCGCCCAGTTCCACCATCACCAAAGATTGATAGGGGTTGGGTATGCATATTCCAGCTACAAGACGGAAAAACACTCGGACTCAAAATCATGAGGAGGGCAATTCTACCTACTGCACCGCCAGAATACATGGAGGCTGTCTACCCAATGAGAACGGTTAGTACTAATATCAGCAGTACCTCCAGTGGTCCGAACTTTCCAGCACCGGATGTAATGATGAGTGATACACCCTCCAACTCACTCAGACCAATTGCTGATGATAATATCGATCATCCAAGTCATACACCAACCAGTGTTTCATCAGCCTTTATACTCGAGGCAATGGTGAATGTGATATCGGGGCCGAAGGTACTAATGAAGCAAATTCCTATATGGCTCCCCTTGGGTGTTGCTGATCAAAAAACATATAGTTTTGACTCAACTACAGCTGCAATTATGCTCGCATCGTACACCATCACTCACTTTGGCAAAACCTCCAATCCGCTTGTGAGAATCAATCGACTTGGTCCTGGGATCCCTGATCACCCGTTGCGGCTTCTAAGAATAGGAAATCAAGCCTTCTTGCAAGAGTTTGTGCTGCCTCCAGTGCAATTGCCGCAGTATTTCACTTTTGACCTGACGGCTCTAAAGCTGATCACTCAACCTCTCCCGGCAGCAACCTGGACAGATGATACTCCGACCGGTCCTACAGGAATACTTCGTCCTGGAATTTCCTTTCATCCCAAACTGAGACCTATCCTATTGCCAGGGAAGACCGGGAAAAGAGGATCCAGCTCCGATCTTACTTCTCCTGATAAAATACAAGCAATAATGAACTTTCTCCAAGACCTCAAACTCGTGCCGATTGATCCAGCCAAGAACATTATGGGTATTGAAGTGCCGGAACTCTTGGTCCACAGACTAACTGGAAAGAAAATCACAACAAAAAATGGTCAACCAATAATTCCTATTCTTCTACCAAAGTATATTGGCATGGATCCCATTTCTCAGGGAGACCTCACAATGGTCATCACTCAAGACTGTGACACTTGCCATTCTCCTGCTAGTCTTCCTCCAGTCAGCGAGAAA---------------
>BDBV_2012_KC545395
ATGGTT---ACATCAGGAATTCTACAATTGCCCCGTGAACGCTTCAGAAAAACATCATTTTTTGTTTGGGTAATAATCCTATTTCACAAAGTTTTCCCTATCCCATTGGGCGTAGTTCACAACAACACTCTCCAGGTAAGTGATATAGATAAATTGGTGTGCCGGGATAAACTTTCCTCCACAAGTCAGCTGAAATCGGTCGGGCTTAATCTAGAAGGTAATGGAGTTGCCACAGATGTACCAACAGCAACGAAGAGATGGGGATTCCGAGCCGGTGTTCCACCCAAAGTGGTGAACTACGAAGCTGGGGAGTGGGCTGAAAACTGCTACAACCTGGACATCAAGAAAGCAGATGGTAGCGAATGCCTACCTGAAGCCCCTGAGGGTGTAAGAGGCTTCCCTCGCTGCCGTTATGTGCACAAGGTTTCTGGAACAGGGCCGTGTCCTGAAGGTTTCGCTTTCCACAAAGAAGGCGCTTTCTTCCTGTATGATCGACTGGCATCAACAATCATCTATCGAAGCACCACGTTTTCAGAAGGTGTTGTGGCTTTCTTGATCCTCCCCAAGACTAAAAAGGACTTTTTCCAATCACCACCACTACATGAACCGGCCAATATGACAACAGACCCATCCAGCTACTACCACACAGTCACACTTAATTATGTGGCTGACAATTTTGGGACCAATATGACTAACTTTCTGTTTCAAGTGGATCATCTAACTTATGTGCAACTTGAACCAAGATTCACACCACAATTTCTTGTCCAACTCAATGAGACCATTTATACTAATGGGCGTCGCAGCAACACCACAGGAACACTAATTTGGAAAGTAAATCCTACTGTTGACACCGGCGTAGGTGAATGGGCCTTCTGGGAAAATAAAAAAAACTTCACAAAAACCCTTTCAAGTGAAGAGCTGTCTGTCATACTTGTACCAAGAGCCCAGGATCCAGGCAGCAACCAGAAGACGAAGGTCACTCCCACCAGCTTCGCCAACAACCAAACCTCCAAGAACCACGAAGACTTGGTTCCAAAGGATCCCGCTTCAGTGGTTCAAGTGCGAGACCTCCAGAGGGAAAACACAGTGCCGACC---------------------------------TCACCCTTGAACACAGTCCCCACAACTCTGATCCCCGAC---ACAATGGAGGAACAAACCACCAGCCACTACGAACTACCAAACATTTCCGGAAACCATCAAGAGAGGAACAACACCGCACACCCCGAAACTCTCGCCAACAATCCTCCAGACAACACAACCCCGTCGACACCACCTCAAGACGGTGAGCGGACAAGTTCCCACACAACACCCTCCCCCCGCCCAGTCCCAACCAGCACAATCCATCCCACCACACGAGAGACTCAAATTCCCACCACAATGATAACAAGCCATGATACTGACAGTAATCGACCCAAC------CCAATTGACATCAGCGAGTCTACAGAGCCAGGACTACTCACCAACACCATAAGAGGGGTTGCAAATTTGCTGACAGGTTCAAGAAGAACCCGGAGGGAAATCACCTTGAGAACACAAGCCAAATGTAATCCGAACCTACACTATTGGACAACCCAAGATGAAGGGGCTGCCATTGGTCTAGCCTGGATACCTTACTTCGGGCCCGCAGCAGAGGGAATTTATACGGAAGGAATAATGCACAATCAAAATGGGCTAATTTGCGGGTTGAGGCAGCTAGCAAATGAGACGACTCAAGCCCTACAGTTATTCTTGCGTGCTACCACGGAATTGCGCACTTTCTCCATATTGAATCGAAAAGCCATCGACTTTTTACTTCAAAGATGGGGAGGAACGTGCCACATCTTAGGCCCAGATTGCTGTATTGAGCCCCATGATTGGACTAAGAACATTACTGACAAAATAGATCAAATCATTCATGATTTCATTGATAAACCTCTACCAGATCAAACAGATAATGACAATTGGTGGACAGGGTGGAGGCAATGGGTTCCTGCCGGGATTGGGATCACGGGGGTAATAATCGCAGTTATAGCACTGCTGTGTATTTGCAAATTTCTACTCATGGCAACTCAACATACACAATATCCAGATGCAAGATTATCTTCACCCATTGTCTTAGATCAATGTGATCTTGTCACTCGTGCTTGCGGTCTGTATTCTTCATATTCATTAAATCCTCAGTTGAAAAATTGTAGACTACCAAAACATATTTACCGCCTCAAATTTGATGCTACGGTTACAAAATTTTTAAGCGATGTTCCAATAGTTACATTGCCAATAGATTACTTGACCCCTTTACTTTTACGAACTTTATCCGGGGAGGGCTTATGCCCTGTCGAACCAAAGTGCAGCCAATTCTTAGATGAAATAGTAAGTTATGTTTTGCAGGATGCACGTTTTTTAAGACACTATTTTAGGCATGTTGGAGTACACGATGACAATGTGGGGAAAAATTTTGAGCCAAAGATTAAGGCTTTGATTTATGATAATGAATTTCTGCAACAATTGTTTTATTGGTACGATTTAGCAATCCTAACGCGTAGAGGGCGCCTGAATCGAGGGAATAACCGTTCAACATGGTTTGCAAATGACGATTTAATAGACATTCTCGGGTACGGTGATTATATTTTCTGGAAAATACCGTTGTCATTGTTGTCACTCAACACAGAGGGGATTCCTCATGCAGCTAAGGACTGGTATCACGCATCAATCTTCAAAGAAGCGGTTCAAGGTCACACACATATCGTGTCAGTTTCCACTGCAGATGTTTTAATTATGTGTAAGGACATCATAACCTGTCGTTTCAATACCACACTCATTGCAGCATTGGCAAATTTAGAAGATTCTATCTGTTCTGACTATCCACAACCTGAAACAATCTCTAATCTGTATAAAGCAGGGGATTACTTAATTTCGATATTGGGTTCAGAAGGTTATAAGGTCATAAAGTTTTTAGAACCACTATGTTTAGCTAAGATCCAATTGTGCTCAAATTACACTGAGAGGAAAGGGAGATTCCTTACTCAAATGCATTTGGCCGTTAATCACACACTTGAAGAACTTATTGAGGGCCGGGGATTGAAGTCACAACAAGACTGGAAGATGAGGGAATTTCACCGAATCTTAGTAAATTTAAAGTCAACACCACAACAACTCTGTGAATTGTTTTCAGTGCAAAAGCATTGGGGGCATCCTGTGCTACATAGTGAGAAGGCTATTCAGAAAGTAAAGAAACATGCAACCATAATAAAAGCATTGCGTCCTATAATCATCTTTGAGACATATTGTGTGTTCAAGTACAGCATTGCCAAACATTATTTTGATAGCCAAGGGTCATGGTATAGTGTAATCTCAGATAAACATCTAACACCAGGTTTACATTCTTACATTAAGAGGAACCAATTTCCGCCACTGCCTATGATTAAAGACTTATTGTGGGAATTCTATCACCTTGATCATCCTCCCTTATTTTCCACCAAGATTATTAGTGACTTGAGTATTTTCATTAAGGATCGCGCTACCGCAGTGGAAAAAACATGTTGGGATGCAGTTTTCGAACCTAATGTTCTTGGATATAGTCCTCCAAACAAGTTCTCAACTAAGAGGGTTCCTGAACAGTTTCTTGAACAAGAAAATTTCTCGATTGATAGTGTTCTCACTTATGCCCAGCGCCTGGATTATCTACTTCCACAATACCGGAATTTTTCTTTCTCACTTAAGGAAAAGGAATTAAATGTAGGACGAGCTTTTGGTAAGCTACCTTATCCTACACGTAATGTTCAAACTTTATGTGAAGCCTTATTGGCAGATGGATTAGCTAAAGCCTTTCCTAGTAACATGATGGTTGTAACAGAGCGTGAACAGAAGGAAAGCCTCTTGCACCAGGCGTCGTGGCACCACACAAGTGACGATTTCGGTGAGAATGCCACTGTTAGAGGCAGCAGTTTTGTTACCGACCTAGAAAAATACAACTTGGCATTTAGATATGAGTTTACAGCTCCATTTATTGAATACTGTAATCGATGTTATGGTGTAAAAAATTTATTCAATTGGATGCATTATACGATACCGCAATGTTATATACATGTAAGTGATTATTATAATCCCCCTCATGGAGTTTCGCTAGAAAATCGGGAAGATCCTCCGGAAGGCCCTAGCTCTTACCGGGGTCATCTTGGGGGAATTGAGGGACTCCAACAGAAACTCTGGACCAGCATTTCATGTGCGCAAATCTCATTAGTTGAGATCAAGACTGGTTTCAAGTTGAGATCTGCGGTAATGGGTGATAATCAATGCATCACAGTTCTTTCCGTATTCCCTCTAGAGACAGATTCCAATGAGCAAGAGCATAGCTCCGAGGACAATGCTGCTCGCGTAGCAGCCAGTTTAGCCAAAGTCACGAGTGCCTGTGGCATCTTCCTAAAACCAGATGAGACTTTTGTGCATTCAGGCTTTATTTATTTCGGTAAGAAGCAATATTTAAATGGCGTTCAATTGCCACAATCACTCAAGACTGCTACCAGGATTGCTCCCTTGTCAGATGCAATCTTTGATGACCTTCAGGGAACTCTGGCTAGTATAGGAACGGCATTTGAGAGATCTATATCCGAGACTAGACATGTATACCCTTGCCGGGTGGTTGCCGCATTCCATACATTCTTCTCCGTTAGGATCCTCCAATACCACCACCTTGGTTTCAACAAAGGAACTGATCTAGGTCAACTATCACTAAGCAAACCGTTGGATTTCGGAACTATCACTCTTGCTTTAGCGGTACCTCAAGTTCTAGGAGGTTTATCGTTTTTGAACCCAGAAAAATGTTTTTATCGCAACCTTGGAGACCCCGTGACCTCTGGCCTATTCCAACTTAGGACTTACCTGCAAATGATCAACATGGACGACTTATTTCTACCTTTAATTGCCAAGAACCCCGGGAACTGTAGTGCAATTGACTTTGTACTCAACCCAAGCGGATTGAATGTCCCTGGGTCACAAGACCTAACATCTTTTTTACGTCAGATAGTGCGTAGAACAATCACATTGAGTGCAAAAAATAAGCTAATAAACACATTGTTTCATTCCTCAGCCGATTTAGAAGATGAGATGGTATGTAAATGGCTACTTTCTTCAACACCTGTAATGAGTCGGTTTGCTGCTGATATATTCTCTCGTACTCCGAGTGGGAAGCGCCTGCAGATCCTAGGTTATTTAGAAGGGACTAGAACCTTGCTAGCCTCCAAAGTCATCAATAACAATGCAGAGACTCCTATTTTAGATAGGTTGAGGAAAATCACACTGCAGAGATGGAGTTTATGGTTTAGCTACCTAGACCACTGTGATCAGGTTCTAGCAGATGCTTTAATAAAAGTTTCTTGTACAGTTGATTTGGCGCAAATTTTACGTGAATATACCTGGGCACACATACTAGAGGGAAGACAGCTCATTGGTGCAACACTTCCTTGCATGTTAGAACAATTTAATGTGTTTTGGCTCAAATCGTACGAACAATGCCCTAAATGTGCAAGATCTAGAAATCCAAAAGGAGAGCCATTTGTGTCAATTGCAATTAAGAAACAAGTTGTGAGTGCATGGCCGAATCAGTCACGGTTAAATTGGACCATTGGGGACGGTGTACCTTACATCGGGTCTCGAACAGAGGACAAGATTGGGCAGCCAGCAATCAAGCCTAAGTGTCCCTCTGCTGCCTTACGTGAAGCAATAGAGTTGACATCTAGACTAACATGGGTTACCCAAGGTGGTGCCAATAGTGATTTGCTAGTCAAACCTTTTGTAGAAGCACGAGTAAACCTGAGTGTGCAGGAGATCCTTCAAATGACGCCTTCTCATTATTCAGGGAACATCGTACATCGGTATAATGACCAATACAGCCCTCATTCTTTCATGGCAAATAGAATGAGTAATTCCGCGACGAGATTGGTGGTGTCGACAAATACTCTCGGGGAGTTCTCAGGTGGGGGGCAATCAGCAAGGGACAGCAATATCATCTTTCAAAATGTAATCAATTTTGCGGTTGCCCTATTTGATTTACGATTTCGGAACACCGAAACATCCTCCATTCAGCATAACCGTGCCCATCTCCATCTTTCACAGTGTTGCACACGGGAAGTCCCAGCTCAATACCTAACCTACACGTCTACGCTTTCCTTGGATCTCACAAGGTACCGAGAGAATGAGTTAATTTATGATAACAATCCATTAAAAGGTGGACTTAATTGCAACCTATCCTTTGATAATCCACTTTTCAAGGGCCAAAGGCTCAATATCATAGAGGAGGATTTGATTAGATTTCCACATTTATCTGGGTGGGAACTTGCGAAAACCATCATTCAGTCCATTATCTCAGACAGCAATAACTCATCCACAGACCCCATTAGCAGTGGAGAAACACGATCATTCACAACTCACTTTCTCACATATCCTAAGGTTGGGCTCCTCTATAGTTTCGGCGCCATCGTGAGTTATTACTTAGGGAATACCATTATTAGGACCAAAAAGCTAGACCTCAGTCATTTCATGTATTACTTAACAACTCAAATCCATAATTTGCCACATCGCTCGTTGAGGATACTTAAGCCCACTTTTAAACATGTTAGTGTGATATCAAGACTAATGAGTATTGATCCTCATTTTTCAATCTACATCGGGGGTACAGCAGGTGATCGAGGGCTTTCGGATGCTACCAGACTATTCCTTCGAGTGGCCATTTCTTCCTTCCTTCAATTTGTCAAAAAGTGGATCGTGGAATACAGGACAGCTATTCCTCTGTGGGTTGTATACCCTTTGGAGGGACAAAATCCAGATCCAATTAATAGCTTTCTACATCAGATTATAGCCTTACTGCAAAATGAATCCCCTCAAAACAACATCCAATTCCAAGAAGGCAGAAATAATCAACAGTTGTCC---------GATAATCTAGTTTACATGTGCAAGAGCACTGCCAGTAATTTCTTCCATGCATCACTTGCCTATTGGAGGAGCCGG------CACAAAGGACGGCCCAAAAATCGATCGACCGAAGAACAGACA---GTTAAACCCAGACCATATAATAATTTTCATTCTGTTAAATGTGCCTCAAACCCACCAAGCATCCCCAAATCTAAGTCAGGAACTCAAGGCTCAAGCGCATTTTTTGAGAAACTTGAATATGATAAAGAAATAGAATTGCCAACA---------GCTTCCACACCAGCCGAAAAACCCAAGACCTATACCAAGGCCCTATCCAGCCGAATTTACCATGGTAAAACACCATCCAATGCCGCAAAAGATGATTCAACAACCTCCAAGGGCTGCGATTCCAAAGAAGAAAATGCCGTTCAAGCT---------------TCACACCGAATTGTCCTACCATTTTTTACATTGTCACAGAACGGCTACAGAACTCCCTCAGTTAAAAAGTCAGAGTATGTAACTGAAATCACCAAACTAATTCGACAATTAAAGGCAATTCCAGATACCACTGTATACTGTCGCTTTACAGGGGTTGTGTCTTCAATGCATTATAAGCTTGATGAGGTTCTCTGGGAATTCGATAGTTTCAAAACTGCTGTGACTCTAGCTGAAGGAGAAGGGTCAGGTGCCTTATTACTACTACAAAAATATAAGGTTAGAACAATCTTTTTTAACACTTTAGCTACAGAGCATAGCATCGAGGCAGAAATAGTTTCTGGGACAACCACACCTCGAATGCTCCTTCCTGTAATGGCCAAACTTCATGATGATCAAATAAATGTAATATTAAACAATTCTGCTAGCCAGGTTACTGATATCACTAACCCTGCATGGTTCACTGACCAGAAATCTAGAATCCCCACACAAGTTGAGATTATGACTATGGATGCTGAAACGACAGAAAATATTAATCGGTCAAAATTATACGAAGCTATCCAGCAATTAATTGTTTCACACATTGATACAAGGGTGCTAAAGATTGTTATTATAAAGGTTTTTTTAAGTGATATTGATGGTCTACTGTGGCTTAATGACCATCTTGCCCCTTTATTCGGATCCGGCTATTTAATTAAGCCGATTACTTCGAGTCCAAAGTCAAGCGAATGGTACTTATGTCTTTCAAATTTCCTTTCAGCTTCTCGACGACGGCCTCATCAGGGTCATGCTACCTGTATGCAAGTCATCCAAACAGCGCTACGACTCCAAGTTCAAAGGAGTTCATACTGGCTTAGCCATTTAGTGCAATATGCTGATATTAATTTGCACTTGAGTTATGTTAATTTGGGTTTCCCTTCATTGGAAAAGGTTCTTTACCATCGATATAACCTAGTTGATTCACGGAAGGGTCCACTGGTCTCGATCCTTTACCATTTAACACACTTGCAAGCAGAAATTAGAGAATTGGTGTGTGACTATAATCAGCAACGACAAAGTCGAACCCAAACATACCACTTCATCAAAACGACAAAGGGCCGGATTACAAAATTAGTCAATGACTACCTTAAATTTTATCTCGTAGTGCAAGCACTGAAGCATAATTGTCTTTGGCAGGAAGAACTCAGAACACTTCCTGACTTAATCAATGTTTGCAATCGATTTTACCATATAAGGGACTGCTCATGTGAAGATCGATTTTTAATTCAAACTCTTTACTTAACCCGTATGCAAGACTCAGAAGTAAAATTAATGGAGAGATTAACCGGGTTTCTAGGATTGTATCCTAATGGTATT------------AACACTATGGATCCTCGTCCAATCAGAACCTGGATGATGCATAACACATCTGAAGTTGAAGCAGACTACCATAAGATTTTAACTGCCGGATTGTCCGTCCAGCAAGGCATTGTGAGACAAAGAATTATTCCTGTTTACCAAATCTCAAACCTGGAGGAAGTATGTCAACTCATCATACAGGCATTCGAGGCCGGTGTCGACTTCCAGGATAGTGCAGATAGCTTTTTGTTAATGCTATGTCTGCATCATGCCTATCAAGGGGATTATAAACAATTTTTGGAAAGTAATGCGGTAAAATACCTTGAAGGTCATGGATTCCGTTTTGAGATGAAGAAAAAGGAAGGTGTCAAGCGCCTGGAGGAACTACTCCCTGCTGCCTCGAGTGGAAAGAACATCAAGAGAACATTGGCTGCAATGCCCGAGGAGGAAACAACAGAAGCAAATGCTGGACAATTTCTTTCATTTGCTAGTCTGTTTCTCCCAAAATTGGTTGTCGGAGAAAAGGCCTGTCTGGAGAAGGTTCAACGACAAATCCAAGTGCACGCAGAACAAGGTCTGATTCAATATCCGACATCTTGGCAATCGGTGGGACATATGATGGTCATCTTCAGACTAATGCGAACCAACTTCCTGATTAAGTTCCTCCTAATACATCAGGGAATGCATATGGTTGCAGGGCATGATGCTAATGATGCCGTCATTGCCAACTCTGTAGCTCAAGCTCGTTTCTCCGGATTGTTGATAGTCAAAACAGTGCTTGATCATATCCTCCAAAAAACAGAGCACGGAGTTCGCCTGCATCCCTTGGCGCGAACAGCCAAAGTCAAAAATGAGGTAAGCTCTTTTAAGGCCGCTTTAGCCTCACTAGCACAACATGGAGAATATGCCCCGTTCGCTCGTCTGCTGAATCTATCTGGGGTTAACAATCTTGAGCATGGGCTTTTCCCTCAACTTTCTGCAATTGCTTTGGGAGTAGCAACTGCACATGGGAGCACTCTGGCAGGAGTCAATGTAGGAGAGCAATACCAACAACTGCGAGAAGCAGCCACTGAGGCCGAAAAGCAGTTGCAGAAATATGCTGAATCTCGTGAACTTGATCACCTAGGTCTTGATGATCAGGAAAAGAAAATCCTAAAAGACTTCCATCAGAAAAAGAATGAGATCAGCTTCCAGCAGACGACAGCCATGGTCACACTGCGGAAAGAGAGATTGGCCAAATTGACTGAAGCTATTACTTCCACCTCCATCCTCAAAACAGGAAGGCGGTATGATGATGACAATGACATACCCTTTCCAGGGCCAATCAATGATAACGAGAACTCTGGTCAGAACGATGACGATCCAACAGACTCCCAGGATACCACAATCCCGGATGTAATAATCGATCCAAACGATGGTGGGTATAATAACTACAGCGATTATGCAAATGATGCTGCAAGTGCTCCTGATGACCTAGTTCTTTTTGACCTTGAGGACGAGGATGATGCTGATAACCCGGCTCAGAACACGCCAGAAAAAAATGATAGACCAGCAACAACAAAGCTGAGAAATGGACGGGACCAGGATGGAAACCAAAGCGAAACTGCATCCCCACGGGCAGCCCCC------------AACCAATACAGAGACAAGCCAATGCCACAAGTACAGAGCAGATCCGAAAATCATGACCAAACCCTTCAAACACAGCCCAGGGTTTTGACTCCTATCAGCGAGGAAGCAGACCCCAGCGACCACAACGATGGCGACAATGAAAGCATTCCTCCCCTGGAATCAGACGACGAGGGTAGCACTGATACTACTGCAGCAGAAACAAAGCCTGCCACTGCACCTCCCGCTCCCGTCTACCGAAGTATCTCCGTAGATGATTCTGTCCCCTTAGAGAACATTCCCGCACAGTCCAATCAAACGAACAATGAGGACAATGTCAGGAACAATGCCCAGTCGGAGCAATCCATTGCAGAAATGTATCAACATATCTTGAAAACACAAGGACCTTTTGATGCCATCCTTTACTACCATATGATGAAAGAAGAGCCCATCATTTTCAGCACTAGTGATGGGAAGGAGTATACATATCCAGACTCTCTTGAAGATGAATATCCACCCTGGCTCAGCGAGAAGGAAGCCATGAATGAAGACAATAGATTCATAACCATGGATGGTCAGCAGTTTTACTGGCCTGTGATGAATCATAGAAATAAATTCATGGCAATCCTCCAACATCACAGGATGGCTAAGGCAACAGGTAGGTACAACTTGGTTTCACCTAAAAAGGACCTCGAGAGGGGGCTAGTTTTGAATGATTTGTGCACGTTTTTAGTTGATCAGACTATCCAGGGGTGGCGGGTGACTTGGGTTGGGATTGAATTTGATATCGCCCAGAAAGGGATGGCTCTACTGCATCGGTTAAAAACTGCTGACTTCGCTCCTGCATGGTCGATGACAAGGAATTTATTTCCTCATTTATTCCAAAATTCAAATTCTACTATTGAGTCTCCCCTCTGGGCATTACGAGTGATTCTGGCAGCTGGTATTCAAGACCAGTTAATTGACCAATCCTTGGTAGAACCGTTGGCCGGAGCCCTGAGTTTAGTCTCCGATTGGCTTCTCACAACAAACACAAACCATTTTCAAATGCGCACGCAGCACGCTAAAGAGCAACTGAGCTTGAAGATGCTATCATTAGTGCGCTCCAATATCCTGAAATTCATCAGTCAATTGGACGCACTACATGTCGTGAACTACAATGGACTCTTGAGCAGTATCGAAATTGGCACTAGAAATCATACCATTATCATCACAAGAACCAACATGGGTTTCCTGGTAGAATTACAGGAGCCTGATAAATCTGCCATGAATCAAAAGAAACCAGGACCAGTCAAGTTCTCCCTCCTGCATGAATCAACCTTCAAGGCTCTAATCAAAAAACCCGCAACTAAGATGCAGGCCTTGATTCTGGAATTTAACAGCTCCCTGGCAATAATGGACTCATTTCATGAAAGAGGGCGTAGCAGAACTATTCGACAGAGTGCAAGAGATGGGCCGAGTCATCAAGTAAGAACAAGATCATCCTCCAGAGACAGCCACCGCAGCGAATATCATACACCTAGGAGCTCTTCCCAAGTTCGAGTCCCGACTGTGTTTCATCGGAAGCGTACTGATTTTTTGACAGTTCCACCAGCACCAAAGGACATATGTCCTACCTTAAGGAAAGGATTTTTGTGTGACAGCAATTTTTGTAAAAAAGACCATCAACTAGAAAGTTTAACAGATAGGGAGCTGCTTTTGCTGATTGCACGGAAAACCTGCGGCTCCCTTGAACAACAATTGAACATCACTGCTCCTAAAGATACACGATTAGCAAATCCAATTGCAGATGATTTCCAACAAAAAGACGGCCCAAAAATTACACTATTGACACTTTTGGAGACTGCGGAGTATTGGTCAAAACAAGATATCAAGGGCATTGATGATTCAAGACTAAGAGCATTACTAACCCTTTGTGCCGTCATGACGAGGAAATTCTCAAAATCCCAGCTGAGTCTATTGTGTGAGAGTCATCTACGACGAGAAGGGCTAGGACAGGATCAATCAGAATCTGTTCTTGAAGTGTACCAGCGCTTGCATAGCGACAAAGGCGGAAATTTTGAGGCAGCCCTATGGCAACAATGGGACCGACAGTCCTTGATCATGTTTATAACAGCATTTCTTAATATTGCTTTACAATTACCCTGTGAAAGTTCATCTGTTGTTATTTCAGGATTAAGGCTGCTAGTGCCTCAATCAGAAGATACCGAGACCTCAACCTACACCGAGACACGTGCATGGTCAGAGGAAGGTGGCCCCCATATGACCTCTAACAGAGCAAGGGTGACTTACAACCCACCACCAACAACCACAGGCACACGATCGTGTGGGCCGGAACTTTCCGGGTGGATCTCTGAGCAATTGATGACAGGCAAGATTCCGATTACCGATATCTTCAATGAAATTGAAACCTTACCTAGTATAAGTCCCTCGATCCACTCCAAAATCAAAACCCCAAGTGTTCAAACACGCAGTGTCCAGACCCAAACTGACCCAAATTGTAATCATGATTTTGCAGAGGTTGTGAAAATGCTAACATCTCTAACCCTTGTCGTACAAAAACAAACCCTTGCAACTGAATCACTTGAGCAACGCATTACCGACCTGGAAGGTAGCCTGAAACCAGTGTCTGAGATCACCAAGATTGTTTCTGCACTAAATAGATCCTGTGCAGAGATGGTGGCCAAATATGATCTTCTAGTAATGACAACTGGTCGTGCAACTGCCACTGCTGCAGCTACTGAAGCATACTGGGCAGAACATGGACGTCCTCCACCGGGGCCCTCATTGTACGAAGAGGATGCAATCAGGACTAAAATTGAAAAACAAGGGGATATAGTACCCAAGGAAGTGCAAGAGGCCTTCCGTAATCTGGATAGTACTGCCCTTCTAACGGAAGAGAATTTTGGGAAACCAGACATATCCGCAAAAGACTTGCGCAATATCATGTATGATCACCTCCCAGGTTTTGGCACAGCATTTCATCAACTAGTGCAAGTTATCTGCAAGTTAGGGAAGGACAATTCCTCACTTGATGTAATTCATGCAGAATTTCAGGCCAGCCTTGCTGAAGGAGACTCTCCTCAGTGTGCCCTGATTCAGATAACCAAACGGATTCCTATTTTCCAAGATGCAGCACCACCCGTAATCCATATTCGTTCACGCGGTGATATACCAAAGGCGTGTCAAAAGAGCCTCCGCCCAGTTCCACCATCACCAAAGATTGATAGGGGTTGGGTATGCATATTCCAGCTACAAGACGGAAAAACACTCGGACTCAAAATCATGAGGAGGGCAATTCTACCTACTGCACCGCCAGAATACATGGAGGCTGTCTACCCAATGAGAACGGTTAGTACTAATATCAGCAGTACCTCCAGTGGTCCGAACTTTCCAGCACCGGATGTAATGATGAGTGATACACCCTCCAACTCACTCAGACCAATTGCTGATGATAATATCGATCATCCAAGTCATACACCAACCAGTGTTTCATCAGCCTTTATACTCGAGGCAATGGTGAATGTGATATCGGGGCCGAAGGTACTAATGAAGCAAATTCCTATATGGCTCCCCTTGGGTGTTGCTGATCAAAAAACATATAGTTTTGACTCAACTACAGCTGCAATTATGCTCGCATCGTACACCATCACTCACTTTGGCAAAACCTCCAATCCGCTTGTGAGAATCAATCGACTTGGTCCTGGGATCCCTGATCACCCGTTGCGGCTTCTAAGAATAGGAAATCAAGCCTTCTTGCAAGAGTTTGTGCTGCCTCCAGTGCAATTGCCGCAGTATTTCACTTTTGACCTGACGGCTCTAAAGCTGATCACTCAACCTCTCCCGGCAGCAACCTGGACAGATGATACTCCGACCGGTCCTACAGGAATACTTCGTCCTGGAATTTCCTTTCATCCCAAACTGAGACCTATCCTATTGCCAGGGAAGACCGGGAAAAGAGGATCCAGCTCCGATCTTACTTCTCCTGATAAAATACAAGCAATAATGAACTTTCTCCAAGACCTCAAACTCGTGCCGATTGATCCAGCCAAGAACATTATGGGTATTGAAGTGCCGGAACTCTTGGTCCACAGACTAACTGGAAAGAAAATCACAACAAAAAATGGTCAACCAATAATTCCTATTCTTCTACCAAAGTATATTGGCATGGATCCCATTTCTCAGGGAGACCTCACAATGGTCATCACTCAAGACTGTGACACTTGCCATTCTCCTGCTAGTCTTCCTCCAGTCAGCGAGAAA---------------
>BDBV_2012_KC545394
ATGGTT---ACATCAGGAATTCTACAATTGCCCCGTGAACGCTTCAGAAAAACATCATTTTTTGTTTGGGTAATAATCCTATTTCACAAAGTTTTCCCTATCCCATTGGGCGTAGTTCACAACAACACTCTCCAGGTAAGTGATATAGATAAATTGGTGTGCCGGGATAAACTTTCCTCCACAAGTCAGCTGAAATCGGTCGGGCTTAATCTAGAAGGTAATGGAGTTGCCACAGATGTACCAACAGCAACGAAGAGATGGGGATTCCGAGCCGGTGTTCCACCCAAAGTGGTGAACTACGAAGCTGGGGAGTGGGCTGAAAACTGCTACAACCTGGACATCAAGAAAGCAGATGGTAGCGAATGCCTACCTGAAGCCCCTGAGGGTGTAAGAGGCTTCCCTCGCTGCCGTTATGTGCACAAGGTTTCTGGAACAGGGCCGTGTCCTGAAGGTTTCGCTTTCCACAAAGAAGGCGCTTTCTTCCTGTATGATCGACTGGCATCAACAATCATCTATCGAAGCACCACGTTTTCAGAAGGTGTTGTGGCTTTCTTGATCCTCCCCAAGACTAAAAAGGACTTTTTCCAATCACCACCACTACATGAACCGGCCAATATGACAACAGACCCATCCAGCTACTACCACACAGTCACACTTAATTATGTGGCTGACAATTTTGGGACCAATATGACTAACTTTCTGTTTCAAGTGGATCATCTAACTTATGTGCAACTTGAACCAAGATTCACACCACAATTTCTTGTCCAACTCAATGAGACCATTTATACTAATGGGCGTCGCAGCAACACCACAGGAACACTAATTTGGAAAGTAAATCCTACTGTTGACACCGGCGTAGGTGAATGGGCCTTCTGGGAAAATAAAAAAAACTTCACAAAAACCCTTTCAAGTGAAGAGCTGTCTGTCATACTTGTACCAAGAGCCCAGGATCCAGGCAGCAACCAGAAGACGAAGGTCACTCCCACCAGCTTCGCCAACAACCAAACCTCCAAGAACCACGAAGACTTGGTTCCAAAGGATCCCGCTTCAGTGGTTCAAGTGCGAGACCTCCAGAGGGAAAACACAGTGCCGACC---------------------------------TCACCCTTGAACACAGTCCCCACAACTCTGATCCCCGAC---ACAATGGAGGAACAAACCACCAGCCACTACGAACTACCAAACATTTCCGGAAACCATCAAGAGAGGAACAACACCGCACACCCCGAAACTCTCGCCAACAATCCTCCAGACAACACAACCCCGTCGACACCACCTCAAGACGGTGAGCGGACAAGTTCCCACACAACACCCTCCCCCCGCCCAGTCCCAACCAGCACAATCCATCCCACCACACGAGAGACTCAAATTCCCACCACAATGATAACAAGCCATGATACTGACAGTAATCGACCCAAC------CCAATTGACATCAGCGAGTCTACAGAGCCAGGACTACTCACCAACACCATAAGAGGGGTTGCAAATTTGCTGACAGGTTCAAGAAGAACCCGGAGGGAAATCACCTTGAGAACACAAGCCAAATGTAATCCGAACCTACACTATTGGACAACCCAAGATGAAGGGGCTGCCATTGGTCTAGCCTGGATACCTTACTTCGGGCCCGCAGCAGAGGGAATTTATACGGAAGGAATAATGCACAATCAAAATGGGCTAATTTGCGGGTTGAGGCAGCTAGCAAATGAGACGACTCAAGCCCTACAGTTATTCTTGCGTGCTACCACGGAATTGCGCACTTTCTCCATATTGAATCGAAAAGCCATCGACTTTTTACTTCAAAGATGGGGAGGAACGTGCCACATCTTAGGCCCAGATTGCTGTATTGAGCCCCATGATTGGACTAAGAACATTACTGACAAAATAGATCAAATCATTCATGATTTCATTGATAAACCTCTACCAGATCAAACAGATAATGACAATTGGTGGACAGGGTGGAGGCAATGGGTTCCTGCCGGGATTGGGATCACGGGGGTAATAATCGCAGTTATAGCACTGCTGTGTATTTGCAAATTTCTACTCATGGCAACTCAACATACACAATATCCAGATGCAAGATTATCTTCACCCATTGTCTTAGATCAATGTGATCTTGTCACTCGTGCTTGCGGTCTGTATTCTTCATATTCATTAAATCCTCAGTTGAAAAATTGTAGACTACCAAAACATATTTACCGCCTCAAATTTGATGCTACGGTTACAAAATTTTTAAGCGATGTTCCAATAGTTACATTGCCAATAGATTACTTGACCCCTTTACTTTTACGAACTTTATCCGGGGAGGGCTTATGCCCTGTCGAACCAAAGTGCAGCCAATTCTTAGATGAAATAGTAAGTTATGTTTTGCAGGATGCACGTTTTTTAAGACACTATTTTAGGCATGTTGGAGTACACGATGACAATGTGGGGAAAAATTTTGAGCCAAAGATTAAGGCTTTGATTTATGATAATGAATTTCTGCAACAATTGTTTTATTGGTACGATTTAGCAATCCTAACGCGTAGAGGGCGCCTGAATCGAGGGAATAACCGTTCAACATGGTTTGCAAATGACGATTTAATAGACATTCTCGGGTACGGTGATTATATTTTCTGGAAAATACCGTTGTCATTGTTGTCACTCAACACAGAGGGGATTCCTCATGCAGCTAAGGACTGGTATCACGCATCAATCTTCAAAGAAGCGGTTCAAGGTCACACACATATCGTGTCAGTTTCCACTGCAGATGTTTTAATTATGTGTAAGGACATCATAACCTGTCGTTTCAATACCACACTCATTGCAGCATTGGCAAATTTAGAAGATTCTATCTGTTCTGACTATCCACAACCTGAAACAATCTCTAATCTGTATAAAGCAGGGGATTACTTAATTTCGATATTGGGTTCAGAAGGTTATAAGGTCATAAAGTTTTTAGAACCACTATGTTTAGCTAAGATCCAATTGTGCTCAAATTACACTGAGAGGAAAGGGAGATTCCTTACTCAAATGCATTTGGCCGTTAATCACACACTTGAAGAACTTATTGAGGGCCGGGGATTGAAGTCACAACAAGACTGGAAGATGAGGGAATTTCACCGAATCTTAGTAAATTTAAAGTCAACACCACAACAACTCTGTGAATTGTTTTCAGTGCAAAAGCATTGGGGGCATCCTGTGCTACATAGTGAGAAGGCTATTCAGAAAGTAAAGAAACATGCAACCATAATAAAAGCATTGCGTCCTATAATCATCTTTGAGACATATTGTGTGTTCAAGTACAGCATTGCCAAACATTATTTTGATAGCCAAGGGTCATGGTATAGTGTAATCTCAGATAAACATCTAACACCAGGTTTACATTCTTACATTAAGAGGAACCAATTTCCGCCACTGCCTATGATTAAAGACTTATTGTGGGAATTCTATCACCTTGATCATCCTCCCTTATTTTCCACCAAGATTATTAGTGACTTGAGTATTTTCATTAAGGATCGCGCTACCGCAGTGGAAAAAACATGTTGGGATGCAGTTTTCGAACCTAATGTTCTTGGATATAGTCCTCCAAACAAGTTCTCAACTAAGAGGGTTCCTGAACAGTTTCTTGAACAAGAAAATTTCTCGATTGATAGTGTTCTCACTTATGCCCAGCGCCTGGATTATCTACTTCCACAATACCGGAATTTTTCTTTCTCACTTAAGGAAAAGGAATTAAATGTAGGACGAGCTTTTGGTAAGCTACCTTATCCTACACGTAATGTTCAAACTTTATGTGAAGCCTTATTGGCAGATGGATTAGCTAAAGCCTTTCCTAGTAACATGATGGTTGTAACAGAGCGTGAACAGAAGGAAAGCCTCTTGCACCAGGCGTCGTGGCACCACACAAGTGACGATTTCGGTGAGAATGCCACTGTTAGAGGCAGCAGTTTTGTTACCGACCTAGAAAAATACAACTTGGCATTTAGATATGAGTTTACAGCTCCATTTATTGAATACTGTAATCGATGTTATGGTGTAAAAAATTTATTCAATTGGATGCATTATACGATACCGCAATGTTATATACATGTAAGTGATTATTATAATCCCCCTCATGGAGTTTCGCTAGAAAATCGGGAAGATCCTCCGGAAGGCCCTAGCTCTTACCGGGGTCATCTTGGGGGAATTGAGGGACTCCAACAGAAACTCTGGACCAGCATTTCATGTGCGCAAATCTCATTAGTTGAGATCAAGACTGGTTTCAAGTTGAGATCTGCGGTAATGGGTGATAATCAATGCATCACAGTTCTTTCCGTATTCCCTCTAGAGACAGATTCCAATGAGCAAGAGCATAGCTCCGAGGACAATGCTGCTCGCGTAGCAGCCAGTTTAGCCAAAGTCACGAGTGCCTGTGGCATCTTCCTAAAACCAGATGAGACTTTTGTGCATTCAGGCTTTATTTATTTCGGTAAGAAGCAATATTTAAATGGCGTTCAATTGCCACAATCACTCAAGACTGCTACCAGGATTGCTCCCTTGTCAGATGCAATCTTTGATGACCTTCAGGGAACTCTGGCTAGTATAGGAACGGCATTTGAGAGATCTATATCCGAGACTAGACATGTATACCCTTGCCGGGTGGTTGCCGCATTCCATACATTCTTCTCCGTTAGGATCCTCCAATACCACCACCTTGGTTTCAACAAAGGAACTGATCTAGGTCAACTATCACTAAGCAAACCGTTGGATTTCGGAACTATCACTCTTGCTTTAGCGGTACCTCAAGTTCTAGGAGGTTTATCGTTTTTGAACCCAGAAAAATGTTTTTATCGCAACCTTGGAGACCCCGTGACCTCTGGCCTATTCCAACTTAGGACTTACCTGCAAATGATCAACATGGACGACTTATTTCTACCTTTAATTGCCAAGAACCCCGGGAACTGTAGTGCAATTGACTTTGTACTCAACCCAAGCGGATTGAATGTCCCTGGGTCACAAGACCTAACATCTTTTTTACGTCAGATAGTGCGTAGAACAATCACATTGAGTGCAAAAAATAAGCTAATAAACACATTGTTTCATTCCTCAGCCGATTTAGAAGATGAGATGGTATGTAAATGGCTACTTTCTTCAACACCTGTAATGAGTCGGTTTGCTGCTGATATATTCTCTCGTACTCCGAGTGGGAAGCGCCTGCAGATCCTAGGTTATTTAGAAGGGACTAGAACCTTGCTAGCCTCCAAAGTCATCAATAACAATGCAGAGACTCCTATTTTAGATAGGTTGAGGAAAATCACACTGCAGAGATGGAGTTTATGGTTTAGCTACCTAGACCACTGTGATCAGGTTCTAGCAGATGCTTTAATAAAAGTTTCTTGTACAGTTGATTTGGCGCAAATTTTACGTGAATATACCTGGGCACACATACTAGAGGGAAGACAGCTCATTGGTGCAACACTTCCTTGCATGTTAGAACAATTTAATGTGTTTTGGCTCAAATCGTACGAACAATGCCCAAAATGTGCAAGATCTAGAAATCCAAAAGGAGAGCCATTTGTGTCAATTGCAATTAAGAAACAAGTTGTGAGTGCATGGCCGAATCAGTCACGGTTAAATTGGACCATTGGGGACGGTGTACCTTACATCGGGTCTCGAACAGAGGACAAGATTGGGCAGCCAGCAATCAAGCCTAAGTGTCCCTCTGCTGCCTTACGTGAAGCAATAGAGTTGACATCTAGACTAACATGGGTTACCCAAGGTGGTGCCAATAGTGATTTGCTAGTCAAACCTTTTGTAGAAGCACGAGTAAACCTGAGTGTGCAGGAGATCCTTCAAATGACGCCTTCTCATTATTCAGGGAACATCGTACATCGGTATAATGACCAATACAGCCCTCATTCTTTCATGGCAAATAGAATGAGTAATTCCGCGACGAGATTGGTGGTGTCGACAAATACTCTCGGGGAGTTCTCAGGTGGGGGGCAATCAGCAAGGGACAGCAATATCATCTTTCAAAATGTAATCAATTTTGCGGTTGCCCTATTTGATTTACGATTTCGGAACACCGAAACATCCTCCATTCAGCATAACCGTGCCCATCTCCATCTTTCACAGTGTTGCACACGGGAAGTCCCAGCTCAATACCTAACCTACACGTCTACGCTTTCCTTGGATCTCACAAGGTACCGAGAGAATGAGTTAATTTATGATAACAATCCATTAAAAGGTGGACTTAATTGCAACCTATCCTTTGATAATCCACTTTTCAAGGGCCAAAGGCTCAATATCATAGAGGAGGATTTGATTAGATTTCCACATTTATCTGGGTGGGAACTTGCGAAAACCATCATTCAGTCCATTATCTCAGACAGCAATAACTCATCCACAGACCCCATTAGCAGTGGAGAAACACGATCATTCACAACTCACTTTCTCACATATCCTAAGGTTGGGCTCCTCTATAGTTTCGGCGCCATCGTGAGTTATTACTTAGGGAATACCATTATTAGGACCAAAAAGCTAGACCTCAGTCATTTCATGTATTACTTAACAACTCAAATCCATAATTTGCCACATCGCTCGTTGAGGATACTTAAGCCCACTTTTAAACATGTTAGTGTGATATCAAGACTAATGAGTATTGATCCTCATTTTTCAATCTACATCGGGGGTACAGCAGGTGATCGAGGGCTTTCGGATGCTACCAGACTATTCCTTCGAGTGGCCATTTCTTCCTTCCTTCAATTTGTCAAAAAGTGGATCGTGGAATACAGGACAGCTATTCCTCTGTGGGTTGTATACCCTTTGGAGGGACAAAATCCAGATCCAATTAATAGCTTTCTACATCAGATTATAGCCTTACTGCAAAATGAATCCCCTCAAAACAACATCCAATTCCAAGAAGGCAGAAATAATCAACAGTTGTCC---------GATAATCTAGTTTACATGTGCAAGAGCACTGCCAGTAATTTCTTCCATGCATCACTTGCCTATTGGAGGAGCCGG------CACAAAGGACGGCCCAAAAATCGATCGACCGAAGAACAGACA---GTTAAACCCAGACCATATAATAATTTTCATTCTGTTAAATGTGCCTCAAACCCACCAAGCATCCCCAAATCTAAGTCAGGAACTCAAGGCTCAAGCGCATTTTTTGAGAAACTTGAATATGATAAAGAAATAGAATTGCCAACA---------GCTTCCACACCAGCCGAAAAACCCAAGACCTATACCAAGGCCCTATCCAGCCGAATTTACCATGGTAAAACACCATCCAATGCCGCAAAAGATGATTCAACAACCTCCAAGGGCTGCGATTCCAAAGAAGAAAATGCCGTTCAAGCT---------------TCACACCGAATTGTCCTACCATTTTTTACATTGTCACAGAACGGCTACAGAACTCCCTCAGTTAAAAAGTCAGAGTATGTAACTGAAATCACCAAACTAATTCGACAATTAAAGGCAATTCCAGATACCACTGTATACTGTCGCTTTACAGGGGTTGTGTCTTCAATGCATTATAAGCTTGATGAGGTTCTCTGGGAATTCGATAGTTTCAAAACTGCTGTGACTCTAGCTGAAGGAGAAGGGTCAGGTGCCTTATTACTACTACAAAAATATAAGGTTAGAACAATCTTTTTTAACACTTTAGCTACAGAGCATAGCATCGAGGCAGAAATAGTTTCTGGGACAACCACACCTCGAATGCTCCTTCCTGTAATGGCCAAACTTCATGATGATCAAATAAATGTAATATTAAACAATTCTGCTAGCCAGGTTACTGATATCACTAACCCTGCATGGTTCACTGACCAGAAATCTAGAATCCCCACACAAGTTGAGATTATGACTATGGATGCTGAAACGACAGAAAATATTAATCGGTCAAAATTATACGAAGCTATCCAGCAATTAATTGTTTCACACATTGATACAAGGGTGCTAAAGATTGTTATTATAAAGGTTTTTTTAAGTGATATTGATGGTCTACTGTGGCTTAATGACCATCTTGCCCCTTTATTCGGATCCGGCTATTTAATTAAGCCGATTACTTCGAGTCCAAAGTCAAGCGAATGGTACTTATGTCTTTCAAATTTCCTTTCAGCTTCTCGACGACGGCCTCATCAGGGTCATGCTACCTGTATGCAAGTCATCCAAACAGCGCTACGACTCCAAGTTCAAAGGAGTTCATACTGGCTTAGCCATTTAGTGCAATATGCTGATATTAATTTGCACTTGAGTTATGTTAATTTGGGTTTCCCTTCATTGGAAAAGGTTCTTTACCATCGATATAACCTAGTTGATTCACGGAAGGGTCCACTGGTCTCGATCCTTTACCATTTAACACACTTGCAAGCAGAAATTAGAGAATTGGTGTGTGACTATAATCAGCAACGACAAAGTCGAACCCAAACATACCACTTCATCAAAACGACAAAGGGCCGGATTACAAAATTAGTCAATGACTACCTTAAATTTTATCTCGTAGTGCAAGCACTGAAGCATAATTGTCTTTGGCAGGAAGAACTCAGAACACTTCCTGACTTAATCAATGTTTGCAATCGATTTTACCATATAAGGGACTGCTCATGTGAAGATCGATTTTTAATTCAAACTCTTTACTTAACCCGTATGCAAGACTCAGAAGTAAAATTAATGGAGAGATTAACCGGGTTTCTAGGATTGTATCCTAATGGTATT------------AACACTATGGATCCTCGTCCAATCAGAACCTGGATGATGCATAACACATCTGAAGTTGAAGCAGACTACCATAAGATTTTAACTGCCGGATTGTCCGTCCAGCAAGGCATTGTGAGACAAAGAATCATTCCTGTTTACCAAATCTCAAACCTGGAGGAAGTATGTCAACTCATCATACAGGCATTCGAGGCCGGTGTCGACTTCCAGGATAGTGCAGATAGCTTTTTGTTAATGCTATGTCTGCATCATGCCTATCAAGGGGATTATAAACAATTTTTGGAAAGTAATGCGGTAAAATACCTTGAAGGTCATGGATTCCGTTTTGAGATGAAGAAAAAGGAAGGTGTCAAGCGCCTGGAGGAACTACTCCCTGCTGCCTCGAGTGGAAAGAACATCAAGAGAACATTGGCTGCAATGCCCGAGGAGGAAACAACAGAAGCAAATGCTGGACAATTTCTTTCATTTGCTAGTCTGTTTCTCCCAAAATTGGTTGTCGGAGAAAAGGCCTGTCTGGAGAAGGTTCAACGACAAATCCAAGTGCACGCAGAACAAGGTCTGATTCAATATCCGACATCTTGGCAATCGGTGGGACATATGATGGTCATCTTCAGACTAATGCGAACCAACTTCCTGATTAAGTTCCTCCTAATACATCAGGGAATGCATATGGTTGCAGGGCATGATGCTAATGATGCCGTCATTGCCAACTCTGTAGCTCAAGCTCGTTTCTCCGGATTGTTGATAGTCAAAACAGTGCTTGATCATATCCTCCAAAAAACAGAGCACGGAGTTCGCCTGCATCCCTTGGCGCGAACAGCCAAAGTCAAAAATGAGGTAAGCTCTTTTAAGGCCGCTTTAGCCTCACTAGCACAACATGGAGAATATGCCCCGTTCGCTCGTCTGCTGAATCTATCTGGGGTTAACAATCTTGAGCATGGGCTTTTCCCTCAACTTTCTGCAATTGCTTTGGGAGTAGCAACTGCACATGGGAGCACTCTGGCAGGAGTCAATGTAGGAGAGCAATACCAACAACTGCGAGAAGCAGCCACTGAGGCCGAAAAGCAGTTGCAGAAATATGCTGAATCTCGTGAACTTGATCACCTAGGTCTTGATGATCAGGAAAAGAAAATCCTAAAAGACTTCCATCAGAAAAAGAATGAGATCAGCTTCCAGCAGACGACAGCCATGGTCACACTGCGGAAAGAGAGATTGGCCAAATTGACTGAAGCTATTACTTCCACCTCCATCCTCAAAACAGGAAGGCGGTATGATGATGACAATGACATACCCTTTCCAGGGCCAATCAATGATAACGAGAACTCTGGTCAGAACGATGACGATCCAACAGACTCCCAGGATACCACAATCCCGGATGTAATAATCGATCCAAACGATGGTGGGTATAATAACTACAGCGATTATGCAAATGATGCTGCAAGTGCTCCTGATGACCTAGTTCTTTTTGACCTTGAGGACGAGGATGATGCTGATAACCCGGCTCAGAACACGCCAGAAAAAAATGATAGACCAGCAACAACAAAGCTGAGAAATGGACGGGACCAGGATGGAAACCAAAGCGAAACTGCATCCCCACGGGCAGCCCCC------------AACCAATACAGAGACAAGCCAATGCCACAAGTACAGAGCAGATCCGAAAATCATGACCAAACCCTTCAAACACAGCCCAGGGTTTTGACTCCTATCAGCGAGGAAGCAGACCCCAGCGACCACAACGATGGCGACAATGAAAGCATTCCTCCCCTGGAATCAGACGACGAGGGTAGCACTGATACTACTGCAGCAGAAACAAAGCCTGCCACTGCACCTCCCGCTCCCGTCTACCGAAGTATCTCCGTAGATGATTCTGTCCCCTTAGAGAACATTCCCGCACAGTCCAATCAAACGAACAATGAGGACAATGTCAGGAACAATGCCCAGTCGGAGCAATCCATTGCAGAAATGTATCAACATATCTTGAAAACACAAGGACCTTTTGATGCCATCCTTTACTACCATATGATGAAAGAAGAGCCCATCATTTTCAGCACTAGTGATGGGAAGGAGTATACATATCCAGACTCTCTTGAAGATGAATATCCACCCTGGCTCAGCGAGAAGGAAGCCATGAATGAAGACAATAGATTCATAACCATGGATGGTCAGCAGTTTTACTGGCCTGTGATGAATCATAGAAATAAATTCATGGCAATCCTCCAACATCACAGGATGGCTAAGGCAACAGGTAGGTACAACTTGGTTTCACCTAAAAAGGACCTCGAGAGGGGGCTAGTTTTGAATGATTTGTGCACGTTTTTAGTTGATCAGACTATCCAGGGGTGGCGGGTGACTTGGGTTGGGATTGAATTTGATATCGCCCAGAAAGGGATGGCTCTACTGCATCGGTTAAAAACTGCTGACTTCGCTCCTGCATGGTCGATGACAAGGAATTTATTTCCTCATTTATTCCAAAATTCAAATTCTACTATTGAGTCTCCCCTCTGGGCATTACGAGTGATTCTGGCAGCTGGTATTCAAGACCAGTTAATTGACCAATCCTTGGTAGAACCGTTGGCCGGAGCCCTGAGTTTAGTCTCCGATTGGCTTCTCACAACAAACACAAACCATTTTCAAATGCGCACGCAGCACGCTAAAGAGCAACTGAGCTTGAAGATGCTATCATTAGTGCGCTCCAATATCCTGAAATTCATCAGTCAATTGGACGCACTACATGTCGTGAACTACAATGGACTCTTGAGCAGTATCGAAATTGGCACTAGAAATCATACCATTATCATCACAAGAACCAACATGGGTTTCCTGGTAGAATTACAGGAGCCTGATAAATCTGCCATGAATCAAAAGAAACCAGGACCAGTCAAGTTCTCCCTCCTGCATGAATCAACCTTCAAGGCTCTAATCAAAAAACCCGCAACTAAGATGCAGGCCTTGATTCTGGAATTTAACAGCTCCCTGGCAATAATGGACTCATTTCATGAAAGAGGGCGTAGCAGAACTATTCGACAGAGTGCAAGAGATGGGCCGAGTCATCAAGTAAGAACAAGATCATCCTCCAGAGACAGCCACCGCAGCGAATATCATACACCTAGGAGCTCTTCCCAAGTTCGAGTCCCGACTGTGTTTCATCGGAAGCGTACTGATTTTTTGACAGTTCCACCAGCACCAAAGGACATATGTCCTACCTTAAGGAAAGGATTTTTGTGTGACAGCAATTTTTGTAAAAAAGACCATCAACTAGAAAGTTTAACAGATAGGGAGCTGCTTTTGCTGATTGCACGGAAAACCTGCGGCTCCCTTGAACAACAATTGAACATCACTGCTCCTAAAGATACACGATTAGCAAATCCAATTGCAGATGATTTCCAACAAAAAGACGGCCCAAAAATTACACTATTGACACTTTTGGAGACTGCGGAGTATTGGTCAAAACAAGATATCAAGGGCATTGATGATTCAAGACTAAGAGCATTACTAACCCTTTGTGCCGTCATGACGAGGAAATTCTCAAAATCCCAGCTGAGTCTATTGTGTGAGAGTCATCTACGACGAGAAGGGCTAGGACAGGATCAATCAGAATCTGTTCTTGAAGTGTACCAGCGCTTGCATAGCGACAAAGGCGGAAATTTTGAGGCAGCCCTATGGCAACAATGGGACCGACAGTCCTTGATCATGTTTATAACAGCATTTCTTAATATTGCTTTACAATTACCCTGTGAAAGTTCATCTGTTGTTATTTCAGGATTAAGGCTGCTAGTGCCTCAATCAGAAGATACCGAGACCTCAACCTACACCGAGACACGTGCATGGTCAGAGGAAGGTGGCCCCCATATGACCTCTAACAGAGCAAGGGTGACTTACAACCCACCACCAACAACCACAGGCACACGATCGTGTGGGCCGGAACTTTCCGGGTGGATCTCTGAGCAATTGATGACAGGCAAGATTCCGATTACCGATATCTTCAATGAAATTGAAACCTTACCTAGTATAAGTCCCTCGATCCACTCCAAAATCAAAACCCCAAGTGTTCAAACACGCAGTGTCCAGACCCAAACTGACCCAAATTGTAATCATGATTTTGCAGAGGTTGTGAAAATGCTAACATCTCTAACCCTTGTCGTACAAAAACAAACCCTTGCAACTGAATCACTTGAGCAACGCATTACCGACCTGGAAGGTAGCCTGAAACCAGTGTCTGAGATCACCAAGATTGTTTCTGCACTAAATAGATCCTGTGCAGAGATGGTGGCCAAATATGATCTTCTAGTAATGACAACTGGTCGTGCAACTGCCACTGCTGCAGCTACTGAAGCATACTGGGCAGAACATGGACGTCCTCCACCGGGGCCCTCATTGTACGAAGAGGATGCAATCAGGACTAAAATTGAAAAACAAGGGGATATAGTACCCAAGGAAGTGCAAGAGGCCTTCCGTAATCTGGATAGTACTGCCCTTCTAACGGAAGAGAATTTTGGGAAACCAGACATATCCGCAAAAGACTTGCGCAATATCATGTATGATCACCTCCCAGGTTTTGGCACAGCATTTCATCAACTAGTGCAAGTTATCTGCAAGTTAGGGAAGGACAATTCCTCACTTGATGTAATTCATGCAGAATTTCAGGCCAGCCTTGCTGAAGGAGACTCTCCTCAGTGTGCCCTGATTCAGATAACCAAACGGATTCCTATTTTCCAAGATGCAGCACCACCCGTAATCCATATTCGTTCACGCGGTGATATACCAAAGGCGTGTCAAAAGAGCCTCCGCCCAGTTCCACCATCACCAAAGATTGATAGGGGTTGGGTATGCATATTCCAGCTACAAGACGGAAAAACACTCGGACTCAAAATCATGAGGAGGGCAATTCTACCTACTGCACCGCCAGAATACATGGAGGCTGTCTACCCAATGAGAACGGTTAGTACTAATATCAGCAGTACCTCCAGTGGTCCGAACTTTCCAGCACCGGATGTAATGATGAGTGATACACCCTCCAACTCACTCAGACCAATTGCTGATGATAATATCGATCATCCAAGTCATACACCAACCAGTGTTTCATCAGCCTTTATACTCGAGGCAATGGTGAATGTGATATCGGGGCCGAAGGTACTAATGAAGCAAATTCCTATATGGCTCCCCTTGGGTGTTGCTGATCAAAAAACATATAGTTTTGACTCAACTACAGCTGCAATTATGCTCGCATCGTACACCATCACTCACTTTGGCAAAACCTCCAATCCGCTTGTGAGAATCAATCGACTTGGTCCTGGGATCCCTGATCACCCGTTGCGGCTTCTAAGAATAGGAAATCAAGCCTTCTTGCAAGAGTTTGTGCTGCCTCCAGTGCAATTGCCGCAGTATTTCACTTTTGACCTGACGGCTCTAAAGCTGATCACTCAACCTCTCCCGGCAGCAACCTGGACAGATGATACTCCGACCGGTCCTACAGGAATACTTCGTCCTGGAATTTCCTTTCATCCCAAACTGAGACCTATCCTATTGCCAGGGAAGACCGGGAAAAGAGGATCCAGCTCCGATCTTACTTCTCCTGATAAAATACAAGCAATAATGAACTTTCTCCAAGACCTCAAACTCGTGCCGATTGATCCAGCCAAGAACATTATGGGTATTGAAGTGCCGGAACTCTTGGTCCACAGACTAACTGGAAAGAAAATCACAACAAAAAATGGTCAACCAATAATTCCTATTCTTCTACCAAAGTATATTGGCATGGATCCCATTTCTCAGGGAGACCTCACAATGGTCATCACTCAAGACTGTGACACTTGCCATTCTCCTGCTAGTCTTCCTCCAGTCAGCGAGAAA---------------
>BDBV_2012_KC545396
ATGGTT---ACATCAGGAATTCTACAATTGCCCCGTGAACGCTTCAGAAAAACATCATTTTTTGTTTGGGTAATAATCCTATTTCACAAAGTTTTCCCTATCCCATTGGGCGTAGTTCACAACAACACTCTCCAGGTAAGTGATATAGATAAATTGGTGTGCCGGGATAAACTTTCCTCCACAAGTCAGCTGAAATCGGTCGGGCTTAATCTAGAAGGTAATGGAGTTGCCACAGATGTACCAACAGCAACGAAGAGATGGGGATTCCGAGCCGGTGTTCCACCCAAAGTGGTGAACTACGAAGCTGGGGAGTGGGCTGAAAACTGCTACAACCTGGACATCAAGAAAGCAGATGGTAGCGAATGCCTACCTGAAGCCCCTGAGGGTGTAAGAGGCTTCCCTCGCTGCCGTTATGTGCACAAGGTTTCTGGAACAGGGCCGTGTCCTGAAGGTTTCGCTTTCCACAAAGAAGGCGCTTTCTTCCTGTATGATCGACTGGCATCAACAATCATCTATCGAAGCACCACGTTTTCAGAAGGTGTTGTGGCTTTCTTGATCCTCCCCAAGACTAAAAAGGACTTTTTCCAATCACCACCACTACATGAACCGGCCAATATGACAACAGACCCATCCAGCTACTACCACACAGTCACACTTAATTATGTGGCTGACAATTTTGGGACCAATATGACTAACTTTCTGTTTCAAGTGGATCATCTAACTTATGTGCAACTTGAACCAAGATTCACACCACAATTTCTTGTCCAACTCAATGAGACCATTTATACTAATGGGCGTCGCAGCAACACCACAGGAACACTAATTTGGAAAGTAAATCCTACTGTTGACACCGGCGTAGGTGAATGGGCCTTCTGGGAAAATAAAAAAAACTTCACAAAAACCCTTTCAAGTGAAGAGCTGTCTGTCATACTTGTACCAAGAGCCCAGGATCCAGGCAGCAACCAGAAGACGAAGGTCACTCCCACCAGCTTCGCCAACAACCAAACCTCCAAGAACCACGAAGACTTGGTTCCAAAGGATCCCGCTTCAGTGGTTCAAGTGCGAGACCTCCAGAGGGAAAACACAGTGCCGACC---------------------------------TCACCCTTGAACACAGTCCCCACAACTCTGATCCCCGAC---ACAATGGAGGAACAAACCACCAGCCACTACGAACTACCAAACATTTCCGGAAACCATCAAGAGAGGAACAACACCGCACACCCCGAAACTCTCGCCAACAATCCTCCAGACAACACAACCCCGTCGACACCACCTCAAGACGGTGAGCGGACAAGTTCCCACACAACACCCTCCCCCCGCCCAGTCCCAACCAGCACAATCCATCCCACCACACGAGAGACTCAAATTCCCACCACAATGATAACAAGCCATGATACTGACAGTAATCGACCCAAC------CCAATTGACATCAGCGAGTCTACAGAGCCAGGACTACTCACCAACACCATAAGAGGGGTTGCAAATTTGCTGACAGGTTCAAGAAGAACCCGGAGGGAAATCACCTTGAGAACACAAGCCAAATGTAATCCGAACCTACACTATTGGACAACCCAAGATGAAGGGGCTGCCATTGGTCTAGCCTGGATACCTTACTTCGGGCCCGCAGCAGAGGGAATTTATACGGAAGGAATAATGCACAATCAAAATGGGCTAATTTGCGGGTTGAGGCAGCTAGCAAATGAGACGACTCAAGCCCTACAGTTATTCTTGCGTGCTACCACGGAATTGCGCACTTTCTCCATATTGAATCGAAAAGCCATCGACTTTTTACTTCAAAGATGGGGAGGAACGTGCCACATCTTAGGCCCAGATTGCTGTATTGAGCCCCATGATTGGACTAAGAACATTACTGACAAAATAGATCAAATCATTCATGATTTCATTGATAAACCTCTACCAGATCAAACAGATAATGACAATTGGTGGACAGGGTGGAGGCAATGGGTTCCTGCCGGGATTGGGATCACGGGGGTAATAATCGCAGTTATAGCACTGCTGTGTATTTGCAAATTTCTACTCATGGCAACTCAACATACACAATATCCAGATGCAAGATTATCTTCACCCATTGTCTTAGATCAATGTGATCTTGTCACTCGTGCTTGCGGTCTGTATTCTTCATATTCATTAAATCCTCAGTTGAAAAATTGTAGACTACCAAAACATATTTACCGCCTCAAATTTGATGCTACGGTTACAAAATTTTTAAGCGATGTTCCAATAGTTACATTGCCAATAGATTACTTGACCCCTTTACTTTTACGAACTTTATCCGGGGAGGGCTTATGCCCTGTCGAACCAAAGTGCAGCCAATTCTTAGATGAAATAGTAAGTTATGTTTTGCAGGATGCACGTTTTTTAAGACACTATTTTAGGCATGTTGGAGTACACGATGACAATGTGGGGAAAAATTTTGAGCCAAAGATTAAGGCTTTGATTTATGATAATGAATTTCTGCAACAATTGTTTTATTGGTACGATTTAGCAATCCTAACGCGTAGAGGGCGCCTGAATCGAGGGAATAACCGTTCAACATGGTTTGCAAATGACGATTTAATAGACATTCTCGGGTACGGTGATTATATTTTCTGGAAAATACCGTTGTCATTGTTGTCACTCAACACAGAGGGGATTCCTCATGCAGCTAAGGACTGGTATCACGCATCAATCTTCAAAGAAGCGGTTCAAGGTCACACACATATCGTGTCAGTTTCCACTGCAGATGTTTTAATTATGTGTAAGGACATCATAACCTGTCGTTTCAATACCACACTCATTGCAGCATTGGCAAATTTAGAAGATTCTATCTGTTCTGACTATCCACAACCTGAAACAATCTCTAATCTGTATAAAGCAGGGGATTACTTAATTTCGATATTGGGTTCAGAAGGTTATAAGGTCATAAAGTTTTTAGAACCACTATGTTTAGCTAAGATCCAATTGTGCTCAAATTACACTGAGAGGAAAGGGAGATTCCTTACTCAAATGCATTTGGCCGTTAATCACACACTTGAAGAACTTATTGAGGGCCGGGGATTGAAGTCACAACAAGACTGGAAGATGAGGGAATTTCACCGAATCTTAGTAAATTTAAAGTCAACACCACAACAACTCTGTGAATTGTTTTCAGTGCAAAAGCATTGGGGGCATCCTGTGCTACATAGTGAGAAGGCTATTCAGAAAGTAAAGAAACATGCAACCATAATAAAAGCATTGCGTCCTATAATCATCTTTGAGACATATTGTGTGTTCAAGTACAGCATTGCCAAACATTATTTTGATAGCCAAGGGTCATGGTATAGTGTAATCTCAGATAAACATCTAACACCAGGTTTACATTCTTACATTAAGAGGAACCAATTTCCGCCACTGCCTATGATTAAAGACTTATTGTGGGAATTCTATCACCTTGATCATCCTCCCTTATTTTCCACCAAGATTATTAGTGACTTGAGTATTTTCATTAAGGATCGCGCTACCGCAGTGGAAAAAACATGTTGGGATGCAGTTTTCGAACCTAATGTTCTTGGATATAGTCCTCCAAACAAGTTCTCAACTAAGAGGGTTCCTGAACAGTTTCTTGAACAAGAAAATTTCTCGATTGATAGTGTTCTCACTTATGCCCAGCGCCTGGATTATCTACTTCCACAATACCGGAATTTTTCTTTCTCACTTAAGGAAAAGGAATTAAATGTAGGACGAGCTTTTGGTAAGCTACCTTATCCTACACGTAATGTTCAAACTTTATGTGAAGCCTTATTGGCAGATGGATTAGCTAAAGCCTTTCCTAGTAACATGATGGTTGTAACAGAGCGTGAACAGAAGGAAAGCCTCTTGCACCAGGCGTCGTGGCACCACACAAGTGACGATTTCGGTGAGAATGCCACTGTTAGAGGCAGCAGTTTTGTTACCGACCTAGAAAAATACAACTTGGCATTTAGATATGAGTTTACAGCTCCATTTATTGAATACTGTAATCGATGTTATGGTGTAAAAAATTTATTCAATTGGATGCATTATACGATACCGCAATGTTATATACATGTAAGTGATTATTATAATCCCCCTCATGGAGTTTCGCTAGAAAATCGGGAAGATCCTCCGGAAGGCCCTAGCTCTTACCGGGGTCATCTTGGGGGAATTGAGGGACTCCAACAGAAACTCTGGACCAGCATTTCATGTGCGCAAATCTCATTAGTTGAGATCAAGACTGGTTTCAAGTTGAGATCTGCGGTAATGGGTGATAATCAATGCATCACAGTTCTTTCCGTATTCCCTCTAGAGACAGATTCCAATGAGCAAGAGCATAGCTCCGAGGACAATGCTGCTCGCGTAGCAGCCAGTTTAGCCAAAGTCACGAGTGCCTGTGGCATCTTCCTAAAACCAGATGAGACTTTTGTGCATTCAGGCTTTATTTATTTCGGTAAGAAGCAATATTTAAATGGCGTTCAATTGCCACAATCACTCAAGACTGCTACCAGGATTGCTCCCTTGTCAGATGCAATCTTTGATGACCTTCAGGGAACTCTGGCTAGTATAGGAACGGCATTTGAGAGATCTATATCCGAGACTAGACATGTATACCCTTGCCGGGTGGTTGCCGCATTCCATACATTCTTCTCCGTTAGGATCCTCCAATACCACCACCTTGGTTTCAACAAAGGAACTGATCTAGGTCAACTATCACTAAGCAAACCGTTGGATTTCGGAACTATCACTCTTGCTTTAGCGGTACCTCAAGTTCTAGGAGGTTTATCGTTTTTGAACCCAGAAAAATGTTTTTATCGCAACCTTGGAGACCCCGTGACCTCTGGCCTATTCCAACTTAGGACTTACCTGCAAATGATCAACATGGACGACTTATTTCTACCTTTAATTGCCAAGAACCCCGGGAACTGTAGTGCAATTGACTTTGTACTCAACCCAAGCGGATTGAATGTCCCTGGGTCACAAGACCTAACATCTTTTTTACGTCAGATAGTGCGTAGAACAATCACATTGAGTGCAAAAAATAAGCTAATAAACACATTGTTTCACTCCTCAGCCGATTTAGAAGATGAGATGGTATGTAAATGGCTACTTTCTTCAACACCTGTAATGAGTCGGTTTGCTGCTGATATATTCTCTCGTACTCCGAGTGGGAAGCGCCTGCAGATCCTAGGTTATTTAGAAGGGACTAGAACCTTGCTAGCCTCCAAAGTCATCAATAACAATGCAGAGACTCCTATTTTAGATAGGTTGAGGAAAATCACACTGCAGAGATGGAGTTTATGGTTTAGCTACCTAGACCACTGTGATCAGGTTCTAGCAGATGCTTTAATAAAAGTTTCTTGTACAGTTGATTTGGCGCAAATTTTACGTGAATATACCTGGGCACACATACTAGAGGGAAGACAGCTCATTGGTGCAACACTTCCTTGCATGTTAGAACAATTTAATGTGTTTTGGCTCAAATCGTACGAACAATGCCCTAAATGTGCAAGATCTAGAAATCCAAAAGGAGAGCCATTTGTGTCAATTGCAATTAAGAAACAAGTTGTGAGTGCATGGCCGAATCAGTCACGGTTAAATTGGACCATTGGGGACGGTGTACCTTACATCGGGTCTCGAACAGAGGACAAGATTGGGCAGCCAGCAATCAAGCCTAAGTGTCCCTCTGCTGCCTTACGTGAAGCAATAGAGTTGACATCTAGACTAACATGGGTTACCCAAGGTGGTGCCAATAGTGATTTGCTAGTCAAACCTTTTGTAGAAGCACGAGTAAACCTGAGTGTGCAGGAGATCCTTCAAATGACGCCTTCTCATTATTCAGGGAACATCGTACATCGGTATAATGACCAATACAGCCCTCATTCTTTCATGGCAAATAGAATGAGTAATTCCGCGACGAGATTGGTGGTGTCGACAAATACTCTCGGGGAGTTCTCAGGTGGGGGGCAATCAGCAAGGGACAGCAATATCATCTTTCAAAATGTAATCAATTTTGCGGTTGCCCTATTTGATTTACGATTTCGGAACACCGAAACATCCTCCATTCAGCATAACCGTGCCCATCTCCATCTTTCACAGTGTTGCACACGGGAAGTCCCAGCTCAATACCTAACCTACACGTCTACGCTTTCCTTGGATCTCACAAGGTACCGAGAGAATGAGTTAATTTATGATAACAATCCATTAAAAGGTGGACTTAATTGCAACCTATCCTTTGATAATCCACTTTTCAAGGGCCAAAGGCTCAATATCATAGAGGAGGATTTGATTAGATTTCCACATTTATCTGGGTGGGAACTTGCGAAAACCATCATTCAGTCCATTATCTCAGACAGCAATAACTCATCCACAGACCCCATTAGCAGTGGAGAAACACGATCATTCACAACTCACTTTCTCACATATCCTAAGGTTGGGCTCCTCTATAGTTTCGGCGCCATCGTGAGTTATTACTTAGGGAATACCATTATTAGGACCAAAAAGCTAGACCTCAGTCATTTCATGTATTACTTAACAACTCAAATCCATAATTTGCCACATCGCTCGTTGAGGATACTTAAGCCCACTTTTAAACATGTTAGTGTGATATCAAGACTAATGAGTATTGATCCTCATTTTTCAATCTACATCGGGGGTACAGCAGGTGATCGAGGGCTTTCGGATGCTACCAGACTATTCCTTCGAGTGGCCATTTCTTCCTTCCTTCAATTTGTCAAAAAGTGGATCGTGGAATACAGGACAGCTATTCCTCTGTGGGTTGTATACCCTTTGGAGGGACAAAATCCAGATCCAATTAATAGCTTTCTACATCAGATTATAGCCTTACTGCAAAATGAATCCCCTCAAAACAACATCCAATTCCAAGAAGGCAGAAATAATCAACAGTTGTCC---------GATAATCTAGTTTACATGTGCAAGAGCACTGCCAGTAATTTCTTCCATGCATCACTTGCCTATTGGAGGAGCCGG------CACAAAGGACGGCCCAAAAATCGATCGACCGAAGAACAGACA---GTTAAACCCAGACCATATAATAATTTTCATTCTGTTAAATGTGCCTCAAACCCACCAAGCATCCCCAAATCTAAGTCAGGAACTCAAGGCTCAAGCGCATTTTTTGAGAAACTTGAATATGATAAAGAAATAGAATTGCCAACA---------GCTTCCACACCAGCCGAAAAACCCAAGACCTATACCAAGGCCCTATCCAGCCGAATTTACCATGGTAAAACACCATCCAATGCCGCAAAAGATGATTCAACAACCTCCAAGGGCTGCGATTCCAAAGAAGAAAATGCCGTTCAAGCT---------------TCACACCGAATTGTCCTACCATTTTTTACATTGTCACAGAACGGCTACAGAACTCCCTCAGTTAAAAAGTCAGAGTATGTAACTGAAATCACCAAACTAATTCGACAATTAAAGGCAATTCCAGATACCACTGTATACTGTCGCTTTACAGGGGTTGTGTCTTCAATGCATTATAAGCTTGATGAGGTTCTCTGGGAATTCGATAGTTTCAAAACTGCTGTGACTCTAGCTGAAGGAGAAGGGTCAGGTGCCTTATTACTACTACAAAAATATAAGGTTAGAACAATCTTTTTTAACACTTTAGCTACAGAGCATAGCATCGAGGCAGAAATAGTTTCTGGGACAACCACACCTCGAATGCTCCTTCCTGTAATGGCCAAACTTCATGATGATCAAATAAATGTAATATTAAACAATTCTGCTAGCCAGGTTACTGATATCACTAACCCTGCATGGTTCACTGACCAGAAATCTAGAATCCCCACACAAGTTGAGATTATGACTATGGATGCTGAAACGACAGAAAATATTAATCGGTCAAAATTATACGAAGCTATCCAGCAATTAATTGTTTCACACATTGATACAAGGGTGCTAAAGATTGTTATTATAAAGGTTTTTTTAAGTGATATTGATGGTCTACTGTGGCTTAATGACCATCTTGCCCCTTTATTCGGATCCGGCTATTTAATTAAGCCGATTACTTCGAGTCCAAAGTCAAGCGAATGGTACTTATGTCTTTCAAATTTCCTTTCAGCTTCTCGACGACGGCCTCATCAGGGTCATGCTACCTGTATGCAAGTCATCCAAACAGCGCTACGACTCCAAGTTCAAAGGAGTTCATACTGGCTTAGCCATTTAGTGCAATATGCTGATATTAATTTGCACTTGAGTTATGTTAATTTGGGTTTCCCTTCATTGGAAAAGGTTCTTTACCATCGATATAACCTAGTTGATTCACGGAAGGGTCCACTGGTCTCGATCCTTTACCATTTAACACACTTGCAAGCAGAAATTAGAGAATTGGTGTGTGACTATAATCAGCAACGACAAAGTCGAACCCAAACATACCACTTCATCAAAACGACAAAGGGCCGGATTACAAAATTAGTCAATGACTACCTTAAATTTTATCTCGTAGTGCAAGCACTGAAGCATAATTGTCTTTGGCAGGAAGAACTCAGAACACTTCCTGACTTAATCAATGTTTGCAATCGATTTTACCATATAAGGGACTGCTCATGTGAAGATCGATTTTTAATTCAAACTCTTTACTTAACCCGTATGCAAGACTCAGAAGTAAAATTAATGGAGAGATTAACCGGGTTTCTAGGATTGTATCCTAATGGTATT------------AACACTATGGATCCTCGTCCAATCAGAACCTGGATGATGCATAACACATCTGAAGTTGAAGCAGACTACCATAAGATTTTAACTGCCGGATTGTCCGTCCAGCAAGGCATTGTGAGACAAAGAATCATTCCTGTTTACCAAATCTCAAACCTGGAGGAAGTATGTCAACTCATCATACAGGCATTCGAGGCCGGTGTCGACTTCCAGGATAGTGCAGATAGCTTTTTGTTAATGCTATGTCTGCATCATGCCTATCAAGGGGATTATAAACAATTTTTGGAAAGTAATGCGGTAAAATACCTTGAAGGTCATGGATTCCGTTTTGAGATGAAGAAAAAGGAAGGTGTCAAGCGCCTGGAGGAACTACTCCCTGCTGCCTCGAGTGGAAAGAACATCAAGAGAACATTGGCTGCAATGCCCGAGGAGGAAACAACAGAAGCAAATGCTGGACAATTTCTTTCATTTGCTAGTCTGTTTCTCCCAAAATTGGTTGTCGGAGAAAAGGCCTGTCTGGAGAAGGTTCAACGACAAATCCAAGTGCACGCAGAACAAGGTCTGATTCAATATCCGACATCTTGGCAATCGGTGGGACATATGATGGTCATCTTCAGACTAATGCGAACCAACTTCCTGATTAAGTTCCTCCTAATACATCAGGGAATGCATATGGTTGCAGGGCATGATGCTAATGATGCCGTCATTGCCAACTCTGTAGCTCAAGCTCGTTTCTCCGGATTGTTGATAGTCAAAACAGTGCTTGATCATATCCTCCAAAAAACAGAGCACGGAGTTCGCCTGCATCCCTTGGCGCGAACAGCCAAAGTCAAAAATGAGGTAAGCTCTTTTAAGGCCGCTTTAGCCTCACTAGCACAACATGGAGAATATGCCCCGTTCGCTCGTCTGCTGAATCTATCTGGGGTTAACAATCTTGAGCATGGGCTTTTCCCTCAACTTTCTGCAATTGCTTTGGGAGTAGCAACTGCACATGGGAGCACTCTGGCAGGAGTCAATGTAGGAGAGCAATACCAACAACTGCGAGAAGCAGCCACTGAGGCCGAAAAGCAGTTGCAGAAATATGCTGAATCTCGTGAACTTGATCACCTAGGTCTTGATGATCAGGAAAAGAAAATCCTAAAAGACTTCCATCAGAAAAAGAATGAGATCAGCTTCCAGCAGACGACAGCCATGGTCACACTGCGGAAAGAGAGATTGGCCAAATTGACTGAAGCTATTACTTCCACCTCCATCCTCAAAACAGGAAGGCGGTATGATGATGACAATGACATACCCTTTCCAGGGCCAATCAATGATAACGAGAACTCTGGTCAGAACGATGACGATCCAACAGACTCCCAGGATACCACAATCCCGGATGTAATAATCGATCCAAACGATGGTGGGTATAATAACTACAGCGATTATGCAAATGATGCTGCAAGTGCTCCTGATGACCTAGTTCTTTTTGACCTTGAGGACGAGGATGATGCTGATAACCCGGCTCAGAACACGCCAGAAAAAAATGATAGACCAGCAACAACAAAGCTGAGAAATGGACGGGACCAGGATGGAAACCAAAGCGAAACTGCATCCCCACGGGCAGCCCCC------------AACCAATACAGAGACAAGCCAATGCCACAAGTACAGAGCAGATCCGAAAATCATGACCAAACCCTTCAAACACAGCCCAGGGTTTTGACTCCTATCAGCGAGGAAGCAGACCCCAGCGACCACAACGATGGCGACAATGAAAGCATTCCTCCCCTGGAATCAGACGACGAGGGTAGCACTGATACTACTGCAGCAGAAACAAAGCCTGCCACTGCACCTCCCGCTCCCGTCTACCGAAGTATCTCCGTAGATGATTCTGTCCCCTTAGAGAACATTCCCGCACAGTCCAATCAAACGAACAATGAGGACAATGTCAGGAACAATGCCCAGTCGGAGCAATCCATTGCAGAAATGTATCAACATATCTTGAAAACACAAGGACCTTTTGATGCCATCCTTTACTACCATATGATGAAAGAAGAGCCCATCATTTTCAGCACTAGTGATGGGAAGGAGTATACATATCCAGACTCTCTTGAAGATGAATATCCACCCTGGCTCAGCGAGAAGGAAGCCATGAATGAAGACAATAGATTCATAACCATGGATGGTCAGCAGTTTTACTGGCCTGTGATGAATCATAGAAATAAATTCATGGCAATCCTCCAACATCACAGGATGGCTAAGGCAACAGGTAGGTACAACTTGGTTTCACCTAAAAAGGACCTCGAGAGGGGGCTAGTTTTGAATGATTTGTGCACGTTTTTAGTTGATCAGACTATCCAGGGGTGGCGGGTGACTTGGGTTGGGATTGAATTTGATATCGCCCAGAAAGGGATGGCTCTACTGCATCGGTTAAAAACTGCTGACTTCGCTCCTGCATGGTCGATGACAAGGAATTTATTTCCTCATTTATTCCAAAATTCAAATTCTACTATTGAGTCTCCCCTCTGGGCATTACGAGTGATTCTGGCAGCTGGTATTCAAGACCAGTTAATTGACCAATCCTTGGTAGAACCGTTGGCCGGAGCCCTGAGTTTAGTCTCCGATTGGCTTCTCACAACAAACACAAACCATTTTCAAATGCGCACGCAGCACGCTAAAGAGCAACTGAGCTTGAAGATGCTATCATTAGTGCGCTCTAATATCCTGAAATTCATCAGTCAATTGGACGCACTACATGTCGTGAACTACAATGGACTCTTGAGCAGTATCGAAATTGGCACTAGAAATCATACCATTATCATCACAAGAACCAACATGGGTTTCCTGGTAGAATTACAGGAGCCTGATAAATCTGCCATGAATCAAAAGAAACCAGGACCAGTCAAGTTCTCCCTCCTGCATGAATCAACCTTCAAGGCTCTAATCAAAAAACCCGCAACTAAGATGCAGGCCTTGATTCTGGAATTTAACAGCTCCCTGGCAATAATGGACTCATTTCATGAAAGAGGGCGTAGCAGAACTATTCGACAGAGTGCAAGAGATGGGCCGAGTCATCAAGTAAGAACAAGATCATCCTCCAGAGACAGCCACCGCAGCGAATATCATACACCTAGGAGCTCTTCCCAAGTTCGAGTCCCGACTGTGTTTCATCGGAAGCGTACTGATTTTTTGACAGTTCCACCAGCACCAAAGGACATATGTCCTACCTTAAGGAAAGGATTTTTGTGTGACAGCAATTTTTGTAAAAAAGACCATCAACTAGAAAGTTTAACAGATAGGGAGCTGCTTTTGCTGATTGCACGGAAAACCTGCGGCTCCCTTGAACAACAATTGAACATCACTGCTCCTAAAGATACACGATTAGCAAATCCAATTGCAGATGATTTCCAACAAAAAGACGGCCCAAAAATTACACTATTGACACTTTTGGAGACTGCGGAGTATTGGTCAAAACAAGATATCAAGGGCATTGATGATTCAAGACTAAGAGCATTACTAACCCTTTGTGCCGTCATGACGAGGAAATTCTCAAAATCCCAGCTGAGTCTATTGTGTGAGAGTCATCTACGACGAGAAGGGCTAGGACAGGATCAATCAGAATCTGTTCTTGAAGTGTACCAGCGCTTGCATAGCGACAAAGGCGGAAATTTTGAGGCAGCCCTATGGCAACAATGGGACCGACAGTCCTTGATCATGTTTATAACAGCATTTCTTAATATTGCTTTACAATTACCCTGTGAAAGTTCATCTGTTGTTATTTCAGGATTAAGGCTGCTAGTGCCTCAATCAGAAGATACCGAGACCTCAACCTACACCGAGACACGTGCATGGTCAGAGGAAGGTGGCCCCCATATGACCTCTAACAGAGCAAGGGTGACTTACAACCCACCACCAACAACCACAGGCACACGATCGTGTGGGCCGGAACTTTCCGGGTGGATCTCTGAGCAATTGATGACAGGCAAGATTCCGATTACCGATATCTTCAATGAAATTGAAACCTTACCTAGTATAAGTCCCTCGATCCACTCCAAAATCAAAACCCCAAGTGTTCAAACACGCAGTGTCCAGACCCAAACTGACCCAAATTGTAATCATGATTTTGCAGAGGTTGTGAAAATGCTAACATCTCTAACCCTTGTCGTACAAAAACAAACCCTTGCAACTGAATCACTTGAGCAACGCATTACCGACCTGGAAGGTAGCCTGAAACCAGTGTCTGAGATCACCAAGATTGTTTCTGCACTAAATAGATCCTGTGCAGAGATGGTGGCCAAATATGATCTTCTAGTAATGACAACTGGTCGTGCAACTGCCACTGCTGCAGCTACTGAAGCATACTGGGCAGAACATGGACGTCCTCCACCGGGGCCCTCATTGTACGAAGAGGATGCAATCAGGACTAAAATTGAAAAACAAGGGGATATAGTACCCAAGGAAGTGCAAGAGGCCTTCCGTAATCTGGATAGTACTGCCCTTCTAACGGAAGAGAATTTTGGGAAACCAGACATATCCGCAAAAGACTTGCGCAATATCATGTATGATCACCTCCCAGGTTTTGGCACAGCATTTCATCAACTAGTGCAAGTTATCTGCAAGTTAGGGAAGGACAATTCCTCACTTGATGTAATTCATGCAGAATTTCAGGCCAGCCTTGCTGAAGGAGACTCTCCTCAGTGTGCCCTGATTCAGATAACCAAACGGATTCCTATTTTCCAAGATGCAGCACCACCCGTAATCCATATTCGTTCACGCGGTGATATACCAAAGGCGTGTCAAAAGAGCCTCCGCCCAGTTCCACCATCACCAAAGATTGATAGGGGTTGGGTATGCATATTCCAGCTACAAGACGGAAAAACACTCGGACTCAAAATCATGAGGAGGGCAATTCTACCTACTGCACCGCCAGAATACATGGAGGCTGTCTACCCAATGAGAACGGTTAGTACTAATATCAGCAGTACCTCCAGTGGTCCGAACTTTCCAGCACCGGATGTAATGATGAGTGATACACCCTCCAACTCACTCAGACCAATTGCTGATGATAATATCGATCATCCAAGTCATACACCAACCAGTGTTTCATCAGCCTTTATACTCGAGGCAATGGTGAATGTGATATCGGGGCCGAAGGTACTAATGAAGCAAATTCCTATATGGCTCCCCTTGGGTGTTGCTGATCAAAAAACATATAGTTTTGACTCAACTACAGCTGCAATTATGCTCGCATCGTACACCATCACTCACTTTGGCAAAACCTCCAATCCGCTTGTGAGAATCAATCGACTTGGTCCTGGGATCCCTGATCACCCGTTGCGGCTTCTAAGAATAGGAAATCAAGCCTTCTTGCAAGAGTTTGTGCTGCCTCCAGTGCAATTGCCGCAGTATTTCACTTTTGACCTGACGGCTCTAAAGCTGATCACTCAACCTCTCCCGGCAGCAACCTGGACAGATGATACTCCGACCGGTCCTACAGGAATACTTCGTCCTGGAATTTCCTTTCATCCCAAACTGAGACCTATCCTATTGCCAGGGAAGACCGGGAAAAGAGGATCCAGCTCCGATCTTACTTCTCCTGATAAAATACAAGCAATAATGAACTTTCTCCAAGACCTCAAACTCGTGCCGATTGATCCAGCCAAGAACATTATGGGTATTGAAGTGCCGGAACTCTTGGTCCACAGACTAACTGGAAAGAAAATCACAACAAAAAATGGTCAACCAATAATTCCTATTCTTCTACCAAAGTATATTGGCATGGATCCCATTTCTCAGGGAGACCTCACAATGGTCATCACTCAAGACTGTGACACTTGCCATTCTCCTGCTAGTCTTCCTCCAGTCAGCGAGAAA---------------
>TAFV_1994_FJ217162
ATGGGA---GCGTCAGGGATTCTGCAATTGCCCCGTGAGCGCTTCAGGAAAACATCTTTCTTTGTTTGGGTAATAATCCTATTCCATAAAGTCTTTTCAATCCCGTTGGGGGTTGTACACAACAATACCCTACAAGTGAGTGATATTGACAAGTTTGTGTGCCGAGACAAACTCTCTTCAACTAGCCAATTGAAGTCAGTCGGGTTGAACTTGGAGGGCAATGGAGTAGCAACTGATGTACCAACGGCAACCAAAAGATGGGGTTTTCGAGCTGGTGTTCCACCAAAGGTGGTAAATTGCGAAGCTGGAGAATGGGCTGAGAACTGTTATAACCTGGCTATAAAGAAAGTTGATGGTAGTGAGTGCCTACCAGAAGCCCCTGAGGGAGTGAGGGATTTTCCCCGTTGCCGCTATGTACACAAAGTCTCAGGAACTGGACCATGCCCAGGAGGACTCGCCTTTCACAAAGAAGGAGCCTTCTTCCTGTATGACCGACTCGCATCAACAATCATTTATCGGGGTACAACCTTTGCCGAAGGAGTTATTGCATTTCTGATCTTGCCTAAGGCGCGAAAGGATTTTTTCCAGTCTCCTCCATTGCATGAGCCTGCCAACATGACCACGGATCCCTCCAGTTACTATCACACGACAACAATAAACTACGTGGTTGATAATTTTGGAACCAACACCACAGAGTTTCTGTTCCAAGTCGATCATTTGACGTATGTGCAGCTCGAGGCAAGATTCACACCACAATTCCTTGTCCTCCTAAATGAAACCATCTACTCTGATAACCGCAGAAGTAACACAACAGGAAAACTAATCTGGAAAATAAATCCCACTGTTGATACCAGCATGGGTGAGTGGGCTTTCTGGGAAAATAAAAAAAACTTCACAAAAACCCTTTCAAGTGAAGAGTTGTCTTTCGTACCTGTACCAGAAACCCAGAACCAGGTCCTTGACACGACAGCGACGGTCTCTCCTCCCATCTCCGCCCACAACCACGCAGCCGAAGACCACAAAGAATTGGTTTCAGAGGATTCCACTCCAGTGGTTCAGATGCAAAACATCAAGGGAAAGGACACAATGCCAACC---------------------------------ACAGTGACGGGTGTACCAACAACCACACCCTCTCCATTT---CCAATCAATGCTCGCAACACTGATCATACCAAATCATTTATCGGCCTGGAGGGGCCCCAAGAAGACCACAGCACCACACAGCCTGCCAAGACCACCAGCCAACCAACCAACAGCACAGAATCGACGACACTAAACCCAACATCAGAGCCCTCCAGTAGAGGCACGGGACCATCCAGCCCCACGGTCCCCAACACCACAGAAAGCCACGCCGAACTTGGCAAGACAACCCCAACCACACTCCCAGAACAGCACACTGCCGCCAGTGCCATTCCAAGA------GCCGTGCACCCCGACGAACTCAGTGGACCTGGCTTCCTGACGAACACAATACGGGGGGTTACAAATCTCCTGACAGGATCCAGAAGAAAGCGAAGGGATGTCACTCCCAATACACAACCCAAATGCAACCCAAACCTGCACTATTGGACAGCCTTGGATGAGGGTGCTGCCATAGGTTTAGCCTGGATACCATACTTCGGGCCAGCAGCTGAGGGAATTTACACTGAAGGCATAATGGAGAATCAAAATGGATTGATCTGTGGATTGAGGCAGCTGGCCAACGAAACGACACAAGCTCTTCAATTGTTCTTAAGGGCAACTACTGAGTTGCGTACATTCTCTATACTAAATCGGAAAGCAATAGACTTCTTGCTCCAAAGATGGGGAGGAACATGTCACATTCTAGGGCCTGATTGTTGCATTGAACCCCAAGATTGGACCAAAAATATCACTGATAAAATTGATCAAATAATCCATGACTTTGTCGATAATAATCTTCCAAATCAGAATGATGGCAGCAACTGGTGGACTGGATGGAAACAATGGGTTCCTGCTGGAATAGGAATCACAGGAGTAATCATTGCTATTATTGCTTTGCTGTGCATTTGCAAATTCATGCTTATGGCTACACAACATACGCAATATCCAGACGCAAGGTTATCATCACCTATAGTTTTAGATCAGTGTGATCTTGTCACTCGTGCTTGTGGATTGTATTCCGCATACTCCTTAAATCCCCAACTAAAGAACTGTAGACTACCGAAACATATATACCGACTAAAATATGACACCACTGTTACAGAGTTTTTGAGTGATGTGCCGGTAGCAACATTGCCAGCGGATTTTTTAGTACCTACATTTCTTAGGACTCTATCAGGAAATGGTTCTTGTCCAATTGATCCAAAATGCAGTCAATTTTTAGAAGAAATTGTCAATTATACTCTACAAGATATTCGCTTCCTAAACTATTACCTCAATCGAGCCGGAGTGCATAACGATCATGTGGATAGGGATTTTGGACAAAAAATTCGCAATCTAATTTGCGACAATGAGGTTTTACATCAAATGTTTCACTGGTATGATCTTGCAATTCTAGCACGTAGAGGGCGACTAAATAGAGGGAATAATCGCTCAACATGGTTTGCAAGTGATAATTTGGTAGATATCCTAGGTTATGGAGATTATATTTTTTGGAAAATACCATTATCACTACTACCAGTGGATACACAAGGCCTCCCACATGCAGCCAAGGACTGGTATCATGAATCGGTTTTCAAGGAGGCTATTCAAGGCCATACACACATCGTGTCCATCTCTACAGCAGATGTCTTAATCATGTGTAAGGACATAATCACCTGTCGATTTAATACTTTACTGATTGCTGCTGTGGCAAATCTAGAGGATTCAGTTCATTCAGATTACCCTTTACCAGAAACAGTGTCTGACCTATACAAAGCAGGAGATTATTTAATCTCATTGCTAGGATCAGAAGGTTACAAAGTCATAAAATTCCTTGAGCCGTTATGCTTAGCAAAGATCCAACTCTGCTCAAATTACACTGAGAGGAAAGGAAGATTCCTCACTCAAATGCATTTAGCTGTAAATCATACACTTGAGGAACTTACAGGGTCCCGAGAATTAAGGCCACAACAGATTCGGAAGGTAAGGGAATTCCATCAAATGCTGATAAACCTTAAGGCAACTCCTCAACAACTCTGTGAGTTGTTTTCAGTGCAAAAGCATTGGGGGCACCCTGTCTTGCATAGCGAAAAGGCTATCCAAAAAGTAAAGAAGCATGCAACAGTGATAAAAGCATTGCGCCCAATAATAATCTTTGAAACATATTGTGTGTTTAAATACAGCATTGCAAAACATTATTTTGATAGTCAGGGTACGTGGTACAGTGTGACTTCTGACAGATGCTTAACACCAGGCCTTTCCTCTTACATCAAAAGAAACCAATTTCCTCCACTACCTATGATCAAAGAACTTTTGTGGGAATTTTATCACTTAGATCATCCTCCGTTATTCTCCACCAAAGTGATTAGTGATTTGAGTATCTTTATTAAAGATCGTGCTACTGCAGTCGAGAAAACATGCTGGGACGCAGTTTTTGAACCCAATGTTCTTGGTTATAACCCACCGAATAAATTTGCTACAAAAAGGGTACCTGAGCAATTCCTTGAACAGGAGAATTTCTCAATAGAGAGTGTCCTACATTATGCTCAACGTCTGGAATATCTTCTCCCGGAGTACCGGAACTTCTCTTTTTCACTCAAGGAGAAGGAGTTAAACATTGGACGAGCTTTTGGGAAATTGCCATATCCAACACGCAATGTTCAAACTCTGTGCGAAGCTTTGTTAGCAGATGGTTTGGCGAAAGCATTCCCAAGCAATATGATGGTTGTGACAGAGCGCGAGCAAAAAGAAAGCCTTTTGCATCAAGCGTCTTGGCATCACACAAGTGATGATTTTGGTGAGAATGCTACTGTTAGAGGCAGTAGTTTTGTAACAGACTTGGAAAAATACAATTTAGCATTCCGATATGAGTTTACAGCTCCTTTTATTGAATACTGTAATCGTTGTTACGGTGTAAGAAATTTGTTTAATTGGATGCACTACACTATACCACAGTGTTATATACATGTGAGTGATTATTATAACCCCCCACATGGAGTCTCTCTCGAAAACCGAGAAAATCCACCAGAAGGTCCAAGCTCTTACCGTGGTCATCTAGGCGGGATTGAGGGACTTCAACAAAAACTCTGGACAAGCATCTCATGTGCACAGATTTCATTAGTTGAAATCAAAACCGGTTTTAAACTGCGATCTGCGGTAATGGGTGACAATCAATGTATAACTGTACTCTCTGTATTTCCCCTCGAAACTGAGTCTAGTGAGCAAGAATTAAGTTCTGAAGATAATGCCGCTAGAGTAGCTGCTAGCTTAGCAAAAGTCACAAGTGCCTGCGGCATCTTTTTAAAACCTGATGAAACTTTTGTTCACTCAGGTTTCATTTATTTTGGCAAAAAACAATATTTGAATGGAGTACAATTACCTCAATCACTGAAAACTGCTACTAGAATTGCACCCTTGTCAGATGCTATCTTTGATGATCTTCAAGGGACACTAGCTAGCATAGGCACGGCTTTTGAAAGATCTATCTCCGAAACTAGGCACGTAGTCCCTTGTAGAGTAGCAGCTGCATTCCATACCTTTTTTTCCGTAAGAATCTTACAATATCATCATCTTGGCTTCAACAAGGGAACAGACCTGGGTCAATTGTCATTAAGCAAGCCATTAGATTTTGGAACTATAACTTTGGCCTTGGCAGTACCACAAGTCTTGGGTGGCTTATCATTCCTAAATCCAGAAAAATGTTTTTATAGAAATCTGGGTGATCCTGTTACTTCAGGGCTGTTTCAGCTCAAGACATATCTTCAAATGATCCACATGGATGATTTGTTTTTACCTTTGATCGCAAAGAACCCAGGGAACTGTAGCGCAATTGACTTTGTGTTAAACCCTAGTGGGTTAAACGTACCGGGGTCACAGGATTTGACATCCTTCCTACGTCAGATAGTGCGCCGAACAATTACTCTAAGTGCTAAAAATAAATTAATAAACACTTTGTTCCATTCTTCTGCTGATTTAGAAGATGAAATGGTTTGCAAATGGTTGCTTTCTTCTACACCAGTCATGAGTAGGTTTGCCGCCGATATATTTTCTCGCACTCCCAGTGGGAAACGTTTACAGATCTTAGGTTACCTTGAAGGGACTAGAACATTGTTAGCCTCTAAAATTATAAATCATAATACTGAGACACCTATCCTAGATCGATTGAGGAAAATTACGCTGCAAAGGTGGAGCCTGTGGTTTAGTTATCTCGACCACTGTGATCAAGTTCTGGCTGATGCCCTAACTCAGATAACCTGCACTGTGGACTTAGCACAGATTCTTCGCGAGTACACCTGGGCACACATACTAGAGGGAAGGCAGCTCATTGGAGCAACACTTCCTTGTATACTAGAACAACTAAATGTCATCTGGCTCAAACCATATGAGCATTGCCCTAAATGTGCAAAGTCAGCAAACCCTAAAGGGGAACCTTTTGTTTCTATTGCAATTAAAAAACATGTAGTAAGTGCTTGGCCTGATCAATCACGACTTAGTTGGACAATTGGAGATGGCATCCCTTATATCGGATCTCGAACAGAGGATAAGATTGGGCAGCCAGCCATCAAACCAAAATGCCCTTCAGCAGCCTTACGTGAAGCAATTGAGTTGACATCAAGATTGACTTGGGTTACTCAAGGTGGAGCAAACAGCGACTTACTAGTTAAACCCTTCATAGAAGCACGAGTAAATTTAAGCGTACAGGAAATTCTCCAAATGACACCTTCTCATTACTCCGGCAACATTGTGCATCGATATAATGATCAATATAGTCCACACTCATTTATGGCAAATAGGATGAGTAATTCTGCTACTAGGTTAGTTGTTTCGACAAACACTCTTGGAGAATTTTCAGGAGGAGGTCAGTCAGCAAGAGATAGTAATATTATCTTCCAGAATGTCATTAATTTTGCTGTTGCACTTTTTGATCTACGATTTAGGAACGTGGCTACTTCTTCTATACAACATCATCGGGCTCATCTTCATTTGTCAAAGTGTTGCACGCGAGAGGTTCCAGCCCAATATTTAGTTTATACATCAACATTGCCATTGGACCTTACACGGTATCGGGATAATGAGTTGATTTACGATGACAATCCATTAAGAGGTGGTTTAAATTGCAATCTTTCTTTTGATAATCCGCTTTTCAAGGGCCAGAGACTTAACATAATTGAAGAAGACTTGATTAGACTACCTTACTTATCAGGATGGGAGCTAGCTAAAACTGTTATCCAATCTATAATTTCTGACAGCAACAATTCATCAACGGATCCAATCAGTAGTGGGGAAACACGATCATTCACCACTCACTTCTTGACATATCCTAAGATTGGACTACTATATAGTTTTGGTGCACTCATCAGTTATTATCTAGGCAACACCATTATTAGAACCAAAAAATTGACTCTTAACAACTTCATATATTACCTAGCTACTCAAATACATAATTTACCTCATCGCTCGTTGAGAATCCTTAAACCTACTTTGAAACACGCTAGTGTTATCTCGAGATTAATAAGTATTGACTCTCACTTCTCAATTTATATTGGAGGAACTGCTGGTGATCGAGGACTTTCCGATGCGGCAAGATTGTTTCTTAGAACTGCCATTACTGTCTTCCTTCAATTCGTTAGAAAGTGGATAGTTGAACGCAAGACAGCTATTCCACTGTGGGTCATCTACCCTCTAGAAGGTCAAAGTCCTAGTCCGATCAACAGTTTTCTACACCACGTCATCGCATTGTTGCAACATGAGTCCTCCCACGATCATGTTTGTGCTGCAGAAGCCCACAGTCGAGTGGAGACATTT---------GATAATTTAGTTTATATGTGTAAAAGCACAGCAAGTAACTTCTTTCATGCTTCATTAGCATACTGGAGAAGTCGA------TCTAAAAATCAAGACAAAAGAGAGATGACAAAGATATTATCTTTGACGCAAACGGAAAAGAAAAATTCATTCGGCTATACAGCA---CATCCAGAAAGCACTGCTGTTCTTGGTTCCCTCCAGACCAGCCTTGCTCCACCTCCATCTGCTGACGAGGCTACATATGATAGGAAAAACAAAGTTTTGAAA---------GCTTCCAGACCTGGCAAGTATTCCCAGAATACAACCAAAGCCCCACCCAACCAAACCAGTTGTCGCGATGTATCTCCCAATATCACAGGCACAGAT---------------GGGTGCCCTTCTGCCAATGAGGGTTCTAACAGCAATAACAATAATTTAGTCTCGCACAGAATTGTACTGCCGTTTTTTACATTGTCTCATAATTATAACGAAAGACCCTCTATCAGAAAGTCTGAGGGGACAACAGAGATTGTAAGGCTTACTCGGCAGCTGAGGGCAATACCAGACACCACAATATATTGCCGCTTCACGGGAATAGTTTCTTCAATGCACTATAAGCTCGATGAAGTCCTTTGGGAATTTGATAATTTTAAGTCTGCTATAACACTTGCCGAAGGTGAAGGTTCGGGTGCATTACTCTTATTACAAAAATATAAAGTAGAAACCTTGTTTTTTAATACACTAGCCACAGAACACAGCATTGAAGCAGAAATTATTTCTGGAATAACTACACCAAGAATGCTTCTCCCTATTATGTCTAGGTTCCATGGTGGACAAATAAAAGTCACTTTAAACAATTCTGCAAGCCAGATTACCGATATTACTAATCCAAGTTGGTTGGCAGACCAAAAATCTAGGATCCCTAAGCAAGTAGAGATTATAACCATGGATGCTGAAACAACAGAAAACATTAATCGGTCAAAATTGTACGAAGCAGTCCAACAGCTGATTGTCTCACATATTGATCCGAATGCACTCAAAGTTGTGGTTCTTAAAGTTTTCTTAAGTGACATTGATGGAATCCTATGGCTGAATGATAACCTTACCCCTTTGTTTGGGCTGGGTTACTTGATCAAGCCGATCACCTCTAGCCCAAAATCTAGTGAGTGGTACCTATGTCTCTCAAACCTTCTTTCAACTTCAAGACGATTACCTCATCAGAGTCATACTACTTGCATGCATGTTATTCAAACAGCACTCCAGCTACAAATTCAGAGGAGCTCATATTGGCTTAGCCACCTTGTCCAGTATGCCAATCATAATTTGCATTTAGATTATATTAATCTCGGTTTCCCTTCATTGGAGAGGGTTTTATACCATAGATACAATTTAGTCGATTCTCAGAAAGGCCCTTTGACTTCCATTGTCCAACATCTAGCGCACCTGCAGACCGAGATTAGGGAGTTGGTTAATGACTATAATCAACAAAGACAAAGTCGAACCCAAACATATCATTTCATTAAAACAATAAAAGGTCGTATTACAAAATTGGTAAATGATTACCTTAAGTTCTTTCTAATAATACAAGCCTTAAAGCACAATTGCACATGGCAAGAGGAACTAAGAGCTCTTCCAGATCTAATTAGTGTCTGCACTCGATTCTATCATACTCGAAACTGTTCATGTGAAAACCGGTTCCTAGTACAGACTTTATACTTATCACGCATGCAGGATTCGGAAATCAAACTAATAGATAGATTGACCGGCCTTCTTAGTCTATGTCCAAATGGTTTT---TTTCGG---------ATGGAGAGTCGGGCCCACAAAGCATGGATGACGCACACCGCATCAGGTTTCGAAACAGATTACCATAAGATTTTAACAGCAGGATTGTCAGTCCAACAAGGCATTGTGAGACAACGGGTCATTCAAGTCCACCAGGTTACAAACCTAGAAGAAATATGCCAATTGATCATTCAAGCCTTTGAAGCTGGTGTTGATTTTCAAGAGAGTGCAGACAGTTTCTTGCTGATGCTATGTTTACATCATGCTTATCAGGGTGACTACAAGCAATTCTTGGAAAGCAATGCAGTCAAGTACCTTGAGGGTCATGGCTTTCGCTTTGAGGTCAGGAAAAAGGAAGGAGTCAAGCGACTCGAAGAATTGCTTCCTGCTGCATCCAGTGGCAAGAGCATCAGGAGAACACTGGCTGCAATGCCTGAAGAGGAGACAACAGAAGCAAATGCCGGACAGTTCCTCTCTTTTGCTAGCTTATTTCTTCCTAAGCTAGTTGTCGGAGAAAAAGCCTGTCTAGAAAAGGTGCAGCGGCAAATTCAAGTTCATTCTGAGCAGGGATTGATCCAATACCCCACAGCCTGGCAGTCAGTTGGACACATGATGGTCATTTTCAGACTGATGAGAACAAATTTTCTAATTAAGTTCCTCCTTATACATCAAGGGATGCATATGGTAGCAGGACACGATGCTAACGATGCTGTCATCGCAAACTCTGTAGCTCAAGCACGTTTTTCAGGATTATTGATCGTTAAAACAGTGCTAGATCACATCCTTCAGAAAACAGAGCACGGAGTGCGTCTTCATCCTTTGGCAAGAACTGCTAAGGTCAAGAACGAAGTAAATTCCTTTAAGGCTGCCCTTAGCTCGCTAGCACAACATGGAGAGTATGCTCCTTTTGCTCGCTTGCTGAATCTTTCTGGAGTCAACAATCTCGAGCACGGACTGTTTCCTCAGCTTTCTGCAATTGCCCTAGGTGTCGCAACGGCACACGGCAGTACCCTGGCAGGAGTAAATGTGGGGGAACAGTATCAGCAACTACGAGAAGCAGCCACTGAGGCAGAAAAACAATTGCAGAAATACGCTGAATCTCGCGAGCTTGACCATCTAGGTCTCGATGATCAAGAGAAGAAGATCTTGAAAGACTTCCATCAGAAGAAAAATGAAATCAGCTTCCAGCAGACAACAGCCATGGTCACACTACGGAAGGAAAGGCTAGCCAAGCTCACTGAGGCAATCACCTCCACATCCCTTCTCAAGACAGGAAAACAGTATGATGATGACAACGATATCCCCTTTCCTGGGCCCATCAATGATAACGAAAACTCAGAACAGCAAGACGATGATCCAACAGATTCTCAGGACACTACCATCCCTGATATCATTGTTGACCCGGATGATGGCAGATACAACAATTATGGAGACTATCCTAGTGAGACGGCGAATGCCCCTGAAGACCTTGTTCTTTTTGACCTTGAAGATGGTGACGAGGATGATCACCGA------------CCGTCAAGTTCATCAGAGAACAACAACAAACACAGTCTTACAGGAACTGACAGTAACAAAACAAGTAACTGGAATCGAAACCCGACTAATATGCCAAAGAAAGACTCCACACAAAACAATGACAATCCTGCACAGCGGGCTCAAGAATACGCCAGGGATAACATCCAGGATACACCAACACCCCATCGAGCTCTAACTCCCATCAGCGAAGAAACCGGCTCCAATGGTCACAATGAAGATGACATTGATAGCATCCCTCCTTTGGAATCAGACGAAGAAAACAACACTGAGACAACCATTACCACCACAAAAAATACCACTGCTCCACCAGCACCTGTTTATCGGAGTAATTCAGAAAAGGAGCCCCTCCCGCAAGAAAAATCCCAGAAGCAACCAAACCAAGTGAGTGGTAGTGAGAATACCGACAATAAACCTCACTCAGAGCAATCAGTGGAAGAAATGTATCGACACATCCTCCAAACACAAGGACCATTTGATGCCATCCTATACTATTACATGATGACGGAGGAGCCGATTGTCTTTAGCACTAGTGATGGGAAAGAATACGTATACCCTGATTCTCTTGAAGGGGAGCATCCACCGTGGCTCAGTGAAAAAGAGGCCTTGAATGAGGACAATAGGTTTATCACAATGGATGATCAACAATTCTACTGGCCTGTAATGAATCACAGGAACAAATTCATGGCTATCCTTCAGCACCACAAGATGGCCAAGGCTACTGGGAGGTACAACCTTATCTCCCCAAAGAAAGATCTTGAAAAAGGGCTGGTTCTGAATGACCTTTGCACTCTCTCAGTGGCCCAGACGGTCCAGGGATGGAAGGTTACCTGGGCTGGGATTGAATTTGATGTTACACAGAAAGGGATGGCCTTATTGCACAGGCTCAAGACCAGTGATTTTGCTCCAGCCTGGTCAATGACCAGGAACTTATTTCCACATCTCTTTCAAAACCCGAACTCTACAATTGAGTCGCCACTTTGGGCACTGCGGGTCATACTAGCAGCAGGTATTCAAGATCAGCTAATTGATCAATCGTTGATCGAACCCTTGGCAGGAGCGCTAGGCTTAATTGCTGATTGGCTTCTTACTACTGGAACAAACCACTTTCAAATGCGCACACAACAGGCTAAGGAGCAACTAAGTCTAAAAATGTTGTCCCTGGTGCGATCAAACATCCTAAAGTTCATCAACCAACTAGATGCACTACATGTTGTGAATTACAATGGACTTCTCAGTAGCATTGAAATTGGCACCAAAAGCCATACAATTATAATTACCCGGACAAATATGGGTTTTTTGGTAGAGTTGCAAGAGCCTGACAAATCAGCCATGAACACCAGAAAACCAGGACCAGTCAAATTCTCCCTCCTCCATGAATCAACCTTGAAGACACTTGCTAAAAAACCTGCGACCCAGATGCAAGCACTAATCTTAGAATTCAATAGTTCTCTCGCTATTATGGAAGTTGTTCATGAAAGAGGTCGCTCCAGGATCTCCCGACAAAACACAAGGGATGGACCTAGTCATTTAGTACGGGCGAGATCATCCTCTCGAGCTAGTTATCGAAGTGAATACCATACACCAAGGAGTGCCTCGCAGATCCGTGTCCCCACTGTCTTTCATCGGAAAAAGACAGATTTATTGACAGTTCCACCAGCACCTAAAGATGTATGCCCGACTTTAAAGAAAGGGTTTCTATGTGACAGCAATTTCTGTAAAAAGGATCACCAACTTGAAAGCTTAACAGATAGAGAGTTACTCTTGCTGATTGCACGCAAGACATGTGGATCCACGGAACAACAACTAAGCATAGTTGCTCCAAAAGATTCACGTCTGGCTAATCCTATTGCTGAGGATTTCCAACAAAAAGATGGGCCTAAGGTAACACTGTCGATGCTTATAGAGACAGCAGAGTATTGGTCCAAACAGGACATTAAGAACATCGATGATTCAAGATTAAGAGCTTTATTGACCCTTTGTGCTGTTATGACGCGCAAATTTTCAAAATCTCAACTTAGCTTGCTATGTGAAAGCCACTTACGGCGAGAAGGACTTGGTCAAGACCAATCAGAGTCAGTTCTGGAGGTATATCAACGCTTACACAGCGATAAAGGTGGGAATTTCGAGGCAGCACTATGGCAGCAGTGGGATCGGCAATCATTGATAATGTTCATAACAGCATTTTTAAATATTGCATTACAATTACCATGTGAGAGTTCATCTGTTGTTATTTCAGGTTTGAGAATGCTGATACCCCAGTCGGAAGCCACTGAGGTTGTAACCCCCTCCGAAACCTGCACATGGTCAGAAGGAGGAAGTTCCCATATGATTTCCACTAGGGCTGCAGCAATCAATGATCCTTCATTACCAATCAGAAACCAGTGTACACGTGGCCCTGAACTATCAGGATGGATCTCCGAACAATTAATGACAGGCAAAATTCCGGTACATGAAATCTTCAACGACACTGAGCCCCACATAAGCTCAGGGTCCGACTGCCTTCCCAGACCCAAAAACACGGCCCCCCGGACTCGCAACACCCAGACACAGACCGATCCGGTTTGCAATCACAATTTTGAAGACGTTACACAAGCACTAACATCATTAACCAATGTCATACAAAAACAGGCTCTTAACTTAGAGTCTCTCGAACAACGCATCATAGATCTAGAGAATGGCTTAAAGCCAATGTATGACATGGCTAAAGTCATTTCTGCATTGAATAGATCTTGTGCTGAGATGGTAGCAAAATATGATCTCCTGGTGATGACAACTGGCCGCGCAACCGCCACCGCCGCTGCAACTGAGGCTTATTGGGAGGAACATGGACAACCACCACCTGGACCATCACTTTATGAAGAGAGTGCGATTAGAGGCAAGATTAACAAGCAAGAGGATAAAGTACCTAAGGAAGTTCAAGAAGCTTTTCGTAATCTGGACAGTACCAGCTCACTAACAGAAGAGAACTTTGGCAAGCCAGATATATCTGCAAAGGACCTACGAGACATCATGTATGACCACCTACCAGGCTTCGGTACGGCTTTTCACCAACTGGTCCAGGTAATTTGCAAGCTAGGAAAAGACAATTCTGCATTGGACATTATTCATGCTGAGTTCCAAGCCAGCCTTGCTGAAGGTGATTCTCCCCAATGTGCCCTGATCCAAATAACAAAACGGATCCCCATCTTCCAGGATGCCACTCCGCCCACAATTCACATCCGCTCTCGTGGTGACATCCCACGTGCCTGCCAAAAAAGTCTCCGTCCAGTTCCTCCATCACCAAAAATAGACAGAGGTTGGGTTTGCATTTTCCAATTGCAGGACGGGAAGACACTTGGGCTCAAGATAATGAGGAGAATCATCCTACCCACGGCACCACCTGAATACATGGAGGCTGTTTACCCAATGAGAACAATGAATTCTGGTGCAGACAACACTGCCAGTGGCCCTAATTACACAACAACTGGTGTGATGACAAATGATACTCCCTCTAATTCACTCCGACCAGTTGCAGATGATAATATTGATCATCCGAGCCACACGCCTAACAGTGTTGCCTCTGCATTTATATTGGAAGCTATGGTGAATGTAATATCTGGCCCGAAAGTGCTGATGAAGCAAATCCCAATCTGGCTTCCTCTGGGTGTCTCTGACCAGAAGACATATAGCTTTGATTCAACCACTGCTGCCATTATGCTAGCATCATATACCATCACTCATTTTGGCAAAACCTCAAATCCCCTTGTGAGAATCAACCGACTTGGTCCTGGCATACCTGATCACCCACTACGACTCCTAAGAATAGGAAATCAAGCCTTCCTACAAGAGTTTGTGCTACCTCCTGTACAACTGCCACAATACTTCACTTTTGATCTGACAGCGCTGAAGCTGATCACCCAGCCACTCCCAGCGGCAACCTGGACAGATGAAACTCCAGCTGTGTCAACTGGCACGCTCCGCCCAGGGATCTCATTCCATCCCAAATTAAGGCCTATCCTGCTACCAGGAAGAGCTGGAAAGAAGGGCTCCAACTCCGATCTAACATCTCCTGACAAAATCCAGGCTATAATGAATTTCCTACAAGACCTCAAAATTGTACCAATCGATCCAACCAAGAATATCATGGGTATTGAAGTGCCAGAACTCCTGGTTCACAGGCTGACTGGGAAGAAGACAACTACCAAGAATGGTCAACCAATCATTCCAATTCTGCTACCAAAGTACATTGGTCTTGATCCTCTATCTCAAGGTGATCTCACAATGGTGATCACTCAGGACTGTGATTCCTGCCACTCCCCGGCCAGTCTTCCCCCAGTCAATGAAAAA---------------
>EBOV_1976_KC242801
ATGGGC---GTTACAGGAATATTGCAGTTACCTCGTGATCGATTCAAGAGGACATCATTCTTTCTTTGGGTAATTATCCTTTTCCAAAGAACATTTTCCATCCCACTTGGAGTCATCCACAATAGCACATTACAGGTTAGTGATGTCGACAAACTAGTTTGTCGTGACAAACTGTCATCCACAAATCAATTGAGATCAGTTGGACTGAATCTCGAAGGGAATGGAGTGGCAACTGACGTGCCATCTGCAACTAAAAGATGGGGCTTCAGGTCCGGTGTCCCACCAAAGGTGGTCAATTATGAAGCTGGTGAATGGGCTGAAAACTGCTACAATCTTGAAATCAAAAAACCTGACGGGAGTGAGTGTCTACCAGCAGCGCCAGACGGGATTCGGGGCTTCCCCCGGTGCCGGTATGTGCACAAAGTATCAGGAACGGGACCGTGTGCCGGAGACTTTGCCTTCCATAAAGAGGGTGCTTTCTTCCTGTATGATCGACTTGCTTCCACAGTTATCTACCGAGGAACGACTTTCGCTGAAGGTGTCGTTGCATTTCTGATACTGCCCCAAGCTAAGAAGGACTTCTTCAGCTCACACCCCTTGAGAGAGCCGGTCAATGCAACGGAGGACCCGTCTAGTGGCTACTATTCTACCACAATTAGATATCAGGCTACCGGTTTTGGAACCAATGAGACAGAGTACTTGTTCGAGGTTGACAATTTGACCTACGTCCAACTTGAATCAAGATTCACACCACAGTTTCTGCTCCAGCTGAATGAGACAATATATACAAGTGGGAAAAGGAGCAATACCACGGGAAAACTAATTTGGAAGGTCAACCCCGAAATTGATACAACAATCGGGGAGTGGGCCTTCTGGGAAACTAAAAAAAACCTCACTAGAAAAATTCGCAGTGAAGAGTTGTCTTTCACAGTTGTATCAAACGGAGCCAAAAACATCAGTGGTCAGAGTCCGGCGCGAACTTCTTCCGACCCAGGGACCAACACAACAACTGAAGACCACAAAATCATGGCTTCAGAAAATTCCTCTGCAATGGTTCAAGTGCACAGTCAAGGAAGGGAAGCTGCAGTGTCGCAT------------------------------CTAACAACCCTTGCCACAATCTCCACGAGTCCCCAATCCCTCACAACCAAACCAGGTCCGGACAACAGCACCCATAATACACCCGTGTATAAACTTGACATCTCTGAGGCAACTCAAGTTGAACAACATCACCGCAGAACAGACAACGACAGCACAGCCTCCGACACTCCCTCTGCCACGACCGCAGCCGGACCCCCAAAAGCAGAGAACACCAACACGAGCAAGAGCACTGACTTCCTGGACCCCGCCACCACAACA------------AGTCCCCAAAACCACAGCGAGACCGCTGGCAACAACAACACTCATCACCAAGATACCGGAGAAGAGAGTGCCAGCAGCGGGAAGCTAGGCTTAATTACCAATACTATTGCTGGAGTCGCAGGACTGATCACAGGCGGGAGAAGAACTCGAAGAGAAGCAATTGTCAATGCTCAACCCAAATGCAACCCTAATTTACATTACTGGACTACTCAGGATGAAGGTGCTGCAATCGGACTGGCCTGGATACCATATTTCGGGCCAGCAGCCGAGGGAATTTACACAGAGGGGCTAATGCACAATCAAGATGGTTTAATCTGTGGGTTGAGACAGCTGGCCAACGAGACGACTCAAGCTCTTCAACTGTTCCTGAGAGCCACAACTGAGCTACGCACCTTTTCAATCCTCAACCGTAAGGCAATTGATTTCTTGCTGCAGCGATGGGGCGGCACATGCCACATTCTGGGACCGGACTGCTGTATCGAACCACATGATTGGACCAAGAACATAACAGACAAAATTGATCAGATTATTCATGATTTTGTTGATAAAACCCTTCCGGACCAGGGGGACAATGACAATTGGTGGACAGGATGGAGACAATGGATACCGGCAGGTATTGGAGTTACAGGCGTTATAATTGCAGTTATCGCTTTATTCTGTATATGCAAATTTGTCTTTATGGCTACACAACATACCCAATACCCAGACGCTAGGTTATCATCACCAATTGTATTGGACCAATGTGACCTAGTCACTAGAGCTTGCGGGTTATATTCATCATACTCCCTTAATCCGCAACTACGCAACTGTAAACTCCCGAAACATATCTACCGTTTGAAATACGATGTAACTGTTACCAAGTTCTTGAGTGATGTACCAGTGGCGACATTGCCCATAGATTTCATAGTCCCAGTTCTTCTCAAGGCACTGTCAGGCAATGGATTCTGTCCTGTTGAGCCGCGGTGCCAACAGTTCTTAGATGAAATCATTAAGTACACAATGCAAGATGCTCTCTTCTTGAAATATTATCTCAAAAATGTGGGTGCTCAAGAAGACTGTGTTGATGAACACTTTCAAGAGAAAATCTTATCTTCAATTCAGGGCAATGAATTTTTACATCAAATGTTTTTCTGGTATGATCTGGCTATTTTAACTCGAAGGGGTAGATTAAATCGAGGAAACTCTAGATCAACATGGTTTGTTCATGATGATTTAATAGACATCTTAGGCTATGGGGACTATGTTTTTTGGAAGATCCCAATTTCAATGTTACCACTGAACACACAAGGAATCCCCCATGCTGCTATGGACTGGTATCAGGCATCAGTATTCAAAGAAGCGGTTCAAGGGCATACACACATTGTTTCTGTTTCTACTGCCGACGTCTTGATAATGTGCAAAGATTTAATTACATGTCGATTCAACACAACTCTAATCTCAAAAATAGCAGAGATTGAGGATCCAGTTTGTTCTGATTATCCCAATTTTAAGATTGTGTCTATGCTTTACCAGAGCGGAGATTACTTACTCTCCATATTAGGGTCTGATGGGTATAAAATTATTAAGTTCCTCGAACCATTGTGCTTGGCCAAAATTCAATTATGCTCAAAGTACACTGAGAGGAAGGGCCGATTCTTAACACAAATGCATTTAGCTGTAAATCACACCCTAGAAGAAATTACAGAAATGCGTGCACTAAAGCCTTCACAGGCTCAAAAGATCCGTGAATTCCATAGAACATTGATAAGGCTGGAGATGACGCCACAACAACTTTGTGAGCTATTTTCCATTCAAAAACACTGGGGGCATCCTGTGCTACATAGTGAAACAGCAATCCAAAAAGTTAAAAAACATGCTACGGTGCTAAAAGCATTACGCCCTATAGTGATTTTCGAGACATACTGTGTTTTTAAATATAGTATTGCCAAACATTATTTTGATAGTCAAGGATCTTGGTACAGTGTTACTTCAGATAGGAATCTAACACCGGGTCTTAATTCTTATATCAAAAGAAATCAATTCCCTCCGTTGCCAATGATTAAAGAACTACTATGGGAATTTTACCACCTTGACCACCCTCCACTTTTCTCAACCAAAATTATTAGTGACTTAAGTATTTTTATAAAAGACAGAGCTACCGCAGTAGAAAGGACATGCTGGGATGCAGTATTCGAGCCTAATGTTCTAGGATATAATCCACCTCACAAATTTAGTACTAAACGTGTACCGGAACAATTTTTAGAGCAAGAAAACTTTTCTATTGAGAATGTTCTTTCCTACGCACAAAAACTCGAGTATCTACTACCACAATATCGGAACTTTTCTTTCTCATTGAAAGAGAAAGAGTTGAATGTAGGTAGAACCTTCGGAAAATTGCCTTATCCGACTCGCAATGTTCAAACACTTTGTGAAGCTCTGTTAGCTGATGGTCTTGCTAAAGCATTTCCTAGCAATATGATGGTAGTTACGGAACGTGAGCAAAAAGAAAGCTTATTGCATCAAGCATCATGGCACCACACAAGTGATGATTTTGGTGAACATGCCACAGTTAGAGGGAGTAGCTTTGTAACTGATTTAGAGAAATACAATCTTGCATTTAGATATGAGTTTACAGCACCTTTTATAGAATATTGCAACCGTTGCTATGGTGTTAAGAATGTTTTTAATTGGATGCATTATACAATCCCACAGTGTTATATGCATGTCAGTGATTATTATAATCCACCACATAACCTCACACTGGAGAATCGAGACAACCCCCCCGAAGGGCCTAGTTCATACAGGGGTCATATGGGAGGGATTGAAGGACTGCAACAAAAACTCTGGACAAGTATTTCATGTGCTCAAATTTCTTTAGTTGAAATTAAGACTGGTTTTAAGTTACGCTCAGCTGTGATGGGTGACAATCAGTGCATTACTGTTTTATCAGTCTTCCCCTTAGAGACTGACGCAGACGAGCAGGAACAGAGCGCCGAAGACAATGCAGCGAGGGTGGCCGCCAGCCTAGCAAAAGTTACAAGTGCCTGTGGAATCTTTTTAAAACCTGATGAAACATTTGTACATTCAGGTTTTATCTATTTTGGAAAAAAACAATATTTGAATGGGGTCCAATTGCCTCAGTCCCTTAAAACGGCTACAAGAATGGCACCATTGTCTGATGCAATTTTTGATGATCTTCAAGGGACCCTGGCTAGTATAGGCACTGCTTTTGAGCGATCCATCTCTGAGACACGACATATCTTTCCTTGCAGGATAACCGCAGCTTTCCATACGTTTTTTTCGGTGAGAATCTTGCAATATCATCATCTCGGGTTCAATAAAGGTTTTGACCTTGGACAGTTAACACTCGGCAAACCTCTGGATTTCGGAACAATATCATTGGCACTAGCGGTACCGCAGGTGCTTGGAGGGTTATCCTTCTTGAATCCTGAGAAATGTTTCTACCGGAATCTAGGAGATCCAGTTACCTCAGGCTTATTCCAGTTAAAAACTTATCTCCGAATGATTGAGATGGATGATTTATTCTTACCTTTAATTGCGAAGAACCCTGGGAACTGCACTGCCATTGACTTTGTGCTAAATCCTAGCGGATTAAATGTCCCTGGGTCGCAAGACTTAACTTCATTTCTGCGCCAGATTGTACGCAGGACCATCACCCTAAGTGCGAAAAACAAACTTATTAATACCTTATTTCATGCGTCAGCTGACTTCGAAGACGAAATGGTTTGTAAATGGCTATTATCATCAACTCCTGTTATGAGTCGTTTTGCGGCCGATATCTTTTCACGCACGCCGAGCGGGAAGCGATTGCAAATTCTAGGATACCTGGAAGGAACACGCACATTATTAGCCTCTAAGATCATCAACAATAATACAGAGACACCGGTTTTGGACAGACTGAGGAAAATAACATTGCAAAGGTGGAGCCTATGGTTTAGTTATCTTGATCATTGTGATAATATCCTGGCGGAGGCTTTAACCCAAATAACTTGCACAGTTGATTTAGCACAGATTCTGAGGGAATATTCATGGGCTCATATTTTAGAGGGAAGACCTCTTATTGGAGCCACACTCCCATGTATGATTGAGCAATTCAAAGTGTTTTGGCTGAAACCCTACGAACAATGTCCGCAGTGTTCAAATGCAAAGCAACCAGGTGGGAAACCATTCGTGTCAGTGGCAGTCAAGAAACATATTGTTAGTGCATGGCCGAACGCATCCCGAATAAGCTGGACTATCGGGGATGGAATCCCATACATTGGATCAAGGACAGAAGATAAGATAGGACAACCTGCTATTAAACCAAAATGTCCTTCCGCAGCCTTAAGAGAGGCCATTGAATTGGCGTCCCGTTTAACATGGGTAACTCAAGGCAGTTCGAACAGTGACTTGCTAATAAAACCATTTTTGGAAGCACGAGTAAATTTAAGTGTTCAAGAAATACTTCAAATGACCCCTTCACATTACTCAGGAAATATTGTTCACAGGTACAACGATCAATACAGTCCTCATTCTTTCATGGCCAATCGTATGAGTAATTCAGCAACGCGATTGATTGTTTCTACAAACACTTTAGGTGAGTTTTCAGGAGGTGGCCAGTCTGCACGCGACAGCAATATTATTTTCCAGAATGTTATAAATTATGCAGTTGCACTGTTCGATATTAAATTTAGAAACACTGAGGCTACAGATATCCAATATAATCGTGCTCACCTTCATCTAACTAAGTGTTGCACCCGGGAAGTACCAGCTCAGTATTTAACATACACATCTACATTGGATTTAGATTTAACAAGATACCGAGAAAACGAATTGATTTATGACAGTAATCCTCTAAAAGGAGGACTCAATTGCAATATCTCATTCGATAATCCATTTTTCCAAGGTAAACGGCTGAACATTATAGAAGATGATCTTATTCGACTGCCTCACTTATCTGGATGGGAGCTAGCCAAGACCATCATGCAATCAATTATTTCAGATAGCAACAATTCATCTACAGACCCAATTAGCAGTGGAGAAACAAGATCATTCACTACCCATTTCTTAACTTATCCCAAGATAGGACTTCTGTACAGTTTTGGGGCCTTTGTAAGTTATTATCTTGGCAATACAATTCTTCGGACTAAGAAATTAACACTTGACAATTTTTTATATTACTTAACTACTCAAATTCATAATCTACCACATCGCTCATTGCGAATACTTAAGCCAACATTCAAACATGCAAGCGTTATGTCACGGTTAATGAGTATTGATCCTCATTTTTCTATTTACATAGGCGGTGCTGCAGGTGACAGAGGACTCTCAGATGCGGCCAGGTTATTTTTGAGAACGTCCATTTCATCTTTTCTTACATTTGTAAAAGAATGGATAATTAATCGCGGAACAATTGTCCCTTTATGGATAGTATATCCGCTAGAGGGTCAAAACCCAACACCTGTGAATAATTTTCTCTATCAGATCGTAGAACTGCTGGTGCATGATTCATCAAGACAACAGGCTTTTAAAACTACCATAAGTGATCATGTACATCCTCAC---------GACAATCTTGTTTACACATGTAAGAGTACAGCCAGCAATTTCTTCCATGCATCATTGGCGTACTGGAGGAGCAGA------CACAGAAACAGCAACCGAAAATACTTGGCAAGAGACTCTTCA---ACTGGATCAAGCACAAACAACAGTGATGGTCATATTGAG---AGAAGTCAAGAACAAACCACCAGAGATCCACATGATGGCACT------------GAACGGAATCTAGTCCTACAAATGAGCCATGAAATAAAAAGAACGACA---------ATTCCACAAGAAAACACGCACCAGGGTCCGTCGTTCCAGTCCTTTCTAAGTGACTCTGCTTGTGGTACAGCAAATCCAAAACTAAATTTCGATCGATCGAGACACAATGTGAAATTTCAGGATCATAACTCGGCATCCAAGAGGGAAGGTCATCAAATAATCTCACACCGTCTAGTCCTACCTTTCTTTACATTATCTCAAGGGACACGCCAATTAACGTCATCCAATGAGTCACAAACCCAAGACGAGATATCAAAGTACTTACGGCAATTGAGATCCGTCATTGATACCACAGTTTATTGTAGATTTACCGGTATAGTCTCGTCCATGCATTACAAACTTGATGAGGTCCTTTGGGAAATAGAGAGTTTCAAGTCGGCTGTGACGCTAGCAGAGGGAGAAGGTGCTGGTGCCTTACTATTGATTCAGAAATACCAAGTTAAGACCTTATTTTTCAACACGCTAGCTACTGAGTCCAGTATAGAGTCAGAAATAGTATCAGGAATGACTACTCCTAGGATGCTTCTACCTGTTATGTCAAAATTCCATAATGACCAAATTGAGATTATTCTTAACAACTCAGCAAGCCAAATAACAGACATAACAAATCCTACTTGGTTTAAAGACCAAAGAGCAAGGCTACCTAAGCAAGTCGAGGTTATAACCATGGATGCAGAGACAACAGAGAATATAAACAGATCGAAATTGTACGAAGCTGTATATAAATTGATCTTACACCATATTGATCCTAGCGTATTGAAAGCAGTGGTCCTTAAAGTCTTTCTAAGTGATACTGAGGGTATGTTATGGCTAAATGATAATTTAGCCCCGTTTTTTGCCACTGGTTATTTAATTAAGCCAATAACGTCAAGTGCTAGATCTAGTGAGTGGTATCTTTGTCTGACGAACTTCTTATCAACTACACGTAAGATGCCACACCAAAACCATCTCAGTTGTAAACAGGTAATACTTACGGCATTGCAACTGCAAATTCAACGAAGCCCATACTGGCTAAGTCATTTAACTCAGTATGCTGACTGTGAGTTACATTTAAGTTATATCCGCCTTGGTTTTCCATCATTAGAGAAAGTACTATACCACAGGTATAACCTCGTCGATTCAAAAAGAGGTCCACTAGTCTCTATCACTCAGCACTTAGCACATCTTAGAGCAGAGATTCGAGAATTAACTAATGATTATAATCAACAGCGACAAAGTCGGACTCAAACATATCACTTTATTCGTACTGCAAAAGGACGAATCACAAAACTAGTCAATGATTATTTAAAATTCTTTCTTATTGTGCAAGCATTAAAACATAATGGGACATGGCAAGCTGAGTTTAAGAAATTACCAGAGTTGATTAGTGTGTGCAATAGGTTCTACCATATTAGAGATTGCAATTGTGAAGAACGTTTCTTAGTTCAAACCTTATATTTACATAGAATGCAGGATTCTGAAGTTAAGCTTATCGAAAGGCTGACAGGGCTTCTGAGTTTATTTCCGGATGGTCTC---TACAGGTTTGAT---ATGGATTCTCGTCCTCAGAAAATCTGGATGGCGCCGAGTCTCACTGAATCTGACATGGATTACCACAAGATCTTGACAGCAGGTCTGTCCGTTCAACAGGGGATTGTTCGGCAAAGAGTCATCCCAGTGTATCAAGTAAACAATCTTGAAGAAATTTGCCAACTTATCATACAGGCCTTTGAAGCAGGTGTTGATTTTCAAGAGAGTGCGGACAGTTTCCTTCTCATGCTTTGTCTTCATCATGCGTACCAGGGAGATTACAAACTTTTCTTGGAAAGTGGCGCAGTCAAGTATTTGGAAGGGCACGGGTTCCGTTTTGAAGTCAAGAAGCGTGATGGAGTGAAGCGCCTTGAGGAATTGCTGCCAGCAGTATCTAGTGGAAAAAACATTAAGAGAACACTTGCTGCCATGCCGGAAGAGGAGACAACTGAAGCTAATGCCGGTCAGTTTCTCTCCTTTGCAAGTCTATTCCTTCCGAAATTGGTAGTAGGAGAAAAGGCTTGCCTTGAGAAGGTTCAAAGGCAAATTCAAGTACATGCAGAGCAAGGACTGATACAATATCCAACAGCTTGGCAATCAGTAGGACACATGATGGTGATTTTCCGTTTGATGCGAACAAATTTTCTGATCAAATTTCTCCTAATACACCAAGGGATGCACATGGTTGCCGGGCATGATGCCAACGATGCTGTGATTTCAAATTCAGTGGCTCAAGCTCGTTTTTCAGGCTTATTGATTGTCAAAACAGTACTTGATCATATCCTACAAAAGACAGAACGAGGAGTTCGTCTCCATCCTCTTGCAAGGACCGCCAAGGTAAAAAATGAGGTGAACTCCTTTAAGGCTGCACTCAGCTCCCTGGCCAAGCATGGAGAGTATGCTCCTTTCGCCCGACTTTTGAACCTTTCTGGAGTAAATAATCTTGAGCATGGTCTTTTCCCTCAACTATCGGCAATTGCACTCGGAGTCGCCACAGCACACGGGAGTACCCTCGCAGGAGTAAATGTTGGAGAACAGTATCAACAACTCAGAGAGGCTGCCACTGAGGCTGAGAAGCAACTCCAACAATATGCAGAGTCTCGCGAACTTGACCATCTTGGACTTGATGATCAGGAAAAGAAAATTCTTATGAACTTCCATCAGAAAAAGAACGAAATCAGCTTCCAGCAAACAAACGCTATGGTAACTCTAAGAAAAGAGCGCCTGGCCAAGCTGACAGAAGCTATCACTGCTGCGTCACTGCCCAAAACAAGTGGACATTACGATGATGATGACGACATTCCCTTTCCAGGACCCATCAATGATGACGACAATCCTGGCCATCAAGATGATGATCCGACTGACTCACAGGATACGACCATTCCCGATGTGGTGGTTGATCCCGATGATGGAAGCTACGGCGAATACCAGAGTTACTCGGAAAACGGCATGAATGCACCAGATGACTTGGTCCTATTCGATCTAGACGAGGACGACGAGGACACTAAGCCAGTGCCT------AATAGATCGACCAAGGGTGGACAACAGAAGAACAGTCAAAAGGGCCAGCATATAGAGGGCAGACAGACACAATCCAGGCCAATTCAAAATGTCCCA------GGCCCTCACAGAACAATCCACCACGCCAGTGCGCCACTCACGGACAATGACAGAAGAAATGAACCCTCCGGCTCAACCAGCCCTCGCATGCTGACACCAATTAACGAAGAGGCAGACCCACTGGACGATGCCGACGACGAGACGTCTAGCCTTCCGCCCTTGGAGTCAGATGATGAAGAGCAGGACAGGGACGGAACTTCCAACCGCACACCCACTGTCGCCCCACCGGCTCCCGTATACAGAGATCACTCTGAAAAGAAAGAACTCCCGCAAGACGAGCAACAAGATCAGGACCACACTCAAGAGGCCAGGAACCAGGACAGTGACAACACCCAGTCAGAACACTCTTTTGAGGAGATGTATCGCCACATTCTAAGATCACAGGGGCCATTTGATGCTGTTTTGTATTATCATATGATGAAGGATGAGCCTGTAGTTTTCAGTACCAGTGATGGCAAAGAGTACACGTATCCAGACTCCCTTGAAGAGGAATATCCACCATGGCTCACTGAAAAAGAGGCTATGAATGAAGAGAATAGATTTGTTACATTGGATGGTCAACAATTTTATTGGCCGGTGATGAATCACAAGAATAAATTCATGGCAATCCTGCAACATCATCAGATGGCTAAAGCTACGGGACGATACAATCTAATATCGCCCAAAAAGGACCTGGAGAAAGGGGTTGTCTTAAGCGACCTCTGTAACTTCTTAGTTAGCCAAACTATTCAGGGGTGGAAGGTTTATTGGGCTGGTATTGAGTTTGATGTGACTCACAAAGGAATGGCCCTATTGCATAGACTGAAAACTAATGACTTTGCCCCTGCATGGTCAATGACAAGGAATCTCTTTCCTCATTTATTTCAAAATCCGAATTCCACAATTGAATCACCGCTGTGGGCATTGAGAGTCATCCTTGCAGCAGGGATACAGGACCAGCTGATTGACCAGTCTTTGATTGAACCCTTAGCAGGAGCCCTTGGTCTGATCTCTGATTGGCTGCTAACAACCAACACTAACCATTTCAACATGCGAACACAACGTGTCAAGGAACAATTGAGCCTAAAAATGCTGTCGTTGATTCGATCCAATATTCTCAAGTTTATTAACAAATTGGATGCTCTACATGTCGTGAACTACAACGGATTGTTGAGCAGTATTGAAATTGGAACTCAAAATCATACAATCATCATAACTCGAACTAACATGGGTTTTCTGGTGGAGCTCCAAGAACCCGACAAATCGGCAATGAACCGCATGAAGCCTGGGCCGGCGAAATTTTCCCTCCTTCATGAGTCCACACTGAAAGCATTTACACAAGGATCCTCGACACGAATGCAAAGTTTGATTCTTGAATTTAATAGCTCTCTTGCTATCATGGAAGCTTCATATGAGAGAGGACGCCCACGAGCTGCCAGACAGCATTCAAGGGATGGACACGACCACCATGTTCGAGCACGATCATCATCCAGAGAGAATTATCGAGGTGAGTACCGTCAATCAAGGAGCGCCTCACAAGTGCGCGTTCCTACTGTATTTCATAAGAAGAGAGTTGAACCATTAACAGTTCCTCCAGCACCTAAAGACATATGTCCGACCTTGAAAAAAGGATTTTTGTGTGACAGTAGTTTTTGCAAAAAAGATCACCAGTTGGAGAGTTTAACTGATAGGGAATTACTCCTACTAATCGCCCGTAAGACTTGTGGATCAGTAGAACAACAATTAAATATAACTGCACCCAAGGACTCGCGCTTAGCAAATCCAACGGCTGATGATTTCCAGCAAGAGGAAGGTCCAAAAATTACCTTGTTGACACTGATCAAGACGGCAGAACACTGGGCGAGACAAGACATCAGAACCATAGAGGATTCAAAATTAAGAGCATTGTTGACTCTATGTGCTGTGATGACGAGGAAATTCTCAAAATCCCAGCTGAGTCTTTTATGTGAGACACACCTAAGGCGCGAGGGGCTTGGGCAAGATCAGGCAGAACCCGTTCTCGAAGTATATCAACGATTACACAGTGATAAAGGAGGCAGTTTTGAAGCTGCACTATGGCAACAATGGGACCGACAATCCCTAATTATGTTTATCACTGCATTCTTGAATATTGCTCTCCAGTTACCGTGTGAAAGTTCTGCTGTCGTTGTTTCAGGGTTAAGAACATTGGTTCCTCAATCAGATAATGAGGAAGCTTCAACCAACCCGGGGACATGCTCATGGTCTGATGAGGGTACCCCT------ATGACAACTAGAACAAAGGGCAGGGGCCATACTGCGGCCACGACTCAAAACGACAGAATGCCAGGCCCTGAGCTTTCGGGCTGGATCTCTGAGCAGCTAATGACCGGAAGAATTCCTGTAAGCGACATCTTCTGTGATATTGAGAACAATCCAGGATTATGCTACGCATCCCAAATGCAACAAACGAAGCCAAACCCGAAGACGCGCAACAGTCAAACCCAAACGGACCCAATTTGCAATCATAGTTTTGAGGAGGTAGTACAAACATTGGCTTCATTGGCTACTGTTGTGCAACAACAAACCATCGCATCAGAATCATTAGAACAACGCATTACGAGTCTTGAGAATGGTCTAAAGCCAGTTTATGATATGGCAAAAACAATCTCCTCATTGAACAGGGTTTGTGCTGAGATGGTTGCAAAATATGATCTTCTGGTGATGACAACCGGTCGGGCAACAGCAACCGCTGCGGCAACTGAGGCTTATTGGGCCGAACATGGTCAACCACCACCTGGACCATCACTTTATGAAGAAAGTGCGATTCGGGGTAAGATTGAATCTAGAGATGAGACCGTCCCTCAAAGTGTTAGGGAGGCATTCAACAATCTAAACAGTACCACTTCACTAACTGAGGAAAATTTTGGGAAACCTGACATTTCGGCAAAGGATTTGAGAAACATTATGTATGATCACTTGCCTGGTTTTGGAACTGCTTTCCACCAATTAGTACAAGTGATTTGTAAATTGGGAAAAGATAGCAACTCATTGGACATCATTCATGCTGAGTTCCAGGCCAGCCTGGCTGAAGGAGACTCTCCTCAATGTGCCCTAATTCAAATTACAAAAAGAGTTCCAATCTTCCAAGATGCTGCTCCACCTGTCATCCACATCCGCTCTCGAGGTGACATTCCCCGAGCTTGCCAGAAAAGCTTGCGTCCAGTCCCACCATCGCCCAAGATTGATCGAGGTTGGGTATGTGTTTTTCAGCTTCAAGATGGTAAAACACTTGGACTCAAAATTATGAGGCGGGTTATATTGCCTACTGCTCCTCCTGAATATATGGAGGCCATATACCCTGTCAGGTCAAATTCAACAATTGCTAGAGGTGGCAACAGCAATACAGGCTTCCTGACACCGGAGTCAGTCAATGGGGACACTCCATCGAATCCACTCAGGCCAATTGCCGATGACACCATCGACCATGCCAGCCACACACCAGGCAGTGTGTCATCAGCATTCATCCTTGAAGCTATGGTGAATGTCATATCGGGCCCCAAAGTGCTAATGAAGCAAATTCCAATTTGGCTTCCTCTAGGTGTCGCTGATCAAAAGACCTACAGCTTTGACTCAACTACGGCCGCCATCATGCTTGCTTCATACACTATCACCCATTTCGGCAAGGCAACCAATCCACTTGTCAGAGTCAATCGGCTGGGTCCTGGAATCCCGGATCATCCCCTCAGGCTCCTGCGAATTGGAAACCAGGCTTTCCTCCAGGAGTTCGTTCTTCCGCCAGTCCAACTACCCCAGTATTTCACCTTTGATTTGACAGCACTCAAACTGATCACCCAACCACTGCCTGCTGCAACATGGACCGATGACACTCCAACAGGATCAAATGGAGCGTTGCGTCCAGGAATTTCATTTCATCCAAAACTTCGCCCCATTCTTTTACCCAACAAAAGTGGGAAGAAGGGGAACAGTGCCGATCTAACATCTCCGGAGAAAATCCAAGCAATAATGACTTCACTCCAGGACTTTAAGATCGTTCCAATTGATCCAACCAAAAATATCATGGGAATCGAAGTGCCAGAAACTCTGGTCCACAAGCTGACCGGTAAGAAGGTGACTTCTAAAAATGGACAACCAATCATCCCTGTTCTTTTGCCAAAGTACATTGGGTTGGACCCGGTGGCTCCAGGAGACCTCACCATGGTAATCACACAGGATTGTGACACGTGTCATTCTCCTGCAAGTCTTCCAGCTGTGATTGAGAAG---------------
>EBOV_1976_NC002549
ATGGGC---GTTACAGGAATATTGCAGTTACCTCGTGATCGATTCAAGAGGACATCATTCTTTCTTTGGGTAATTATCCTTTTCCAAAGAACATTTTCCATCCCACTTGGAGTCATCCACAATAGCACATTACAGGTTAGTGATGTCGACAAACTAGTTTGTCGTGACAAACTGTCATCCACAAATCAATTGAGATCAGTTGGACTGAATCTCGAAGGGAATGGAGTGGCAACTGACGTGCCATCTGCAACTAAAAGATGGGGCTTCAGGTCCGGTGTCCCACCAAAGGTGGTCAATTATGAAGCTGGTGAATGGGCTGAAAACTGCTACAATCTTGAAATCAAAAAACCTGACGGGAGTGAGTGTCTACCAGCAGCGCCAGACGGGATTCGGGGCTTCCCCCGGTGCCGGTATGTGCACAAAGTATCAGGAACGGGACCGTGTGCCGGAGACTTTGCCTTCCATAAAGAGGGTGCTTTCTTCCTGTATGATCGACTTGCTTCCACAGTTATCTACCGAGGAACGACTTTCGCTGAAGGTGTCGTTGCATTTCTGATACTGCCCCAAGCTAAGAAGGACTTCTTCAGCTCACACCCCTTGAGAGAGCCGGTCAATGCAACGGAGGACCCGTCTAGTGGCTACTATTCTACCACAATTAGATATCAGGCTACCGGTTTTGGAACCAATGAGACAGAGTACTTGTTCGAGGTTGACAATTTGACCTACGTCCAACTTGAATCAAGATTCACACCACAGTTTCTGCTCCAGCTGAATGAGACAATATATACAAGTGGGAAAAGGAGCAATACCACGGGAAAACTAATTTGGAAGGTCAACCCCGAAATTGATACAACAATCGGGGAGTGGGCCTTCTGGGAAACTAAAAAAAACCTCACTAGAAAAATTCGCAGTGAAGAGTTGTCTTTCACAGTTGTATCAAACGGAGCCAAAAACATCAGTGGTCAGAGTCCGGCGCGAACTTCTTCCGACCCAGGGACCAACACAACAACTGAAGACCACAAAATCATGGCTTCAGAAAATTCCTCTGCAATGGTTCAAGTGCACAGTCAAGGAAGGGAAGCTGCAGTGTCGCAT------------------------------CTAACAACCCTTGCCACAATCTCCACGAGTCCCCAATCCCTCACAACCAAACCAGGTCCGGACAACAGCACCCATAATACACCCGTGTATAAACTTGACATCTCTGAGGCAACTCAAGTTGAACAACATCACCGCAGAACAGACAACGACAGCACAGCCTCCGACACTCCCTCTGCCACGACCGCAGCCGGACCCCCAAAAGCAGAGAACACCAACACGAGCAAGAGCACTGACTTCCTGGACCCCGCCACCACAACA------------AGTCCCCAAAACCACAGCGAGACCGCTGGCAACAACAACACTCATCACCAAGATACCGGAGAAGAGAGTGCCAGCAGCGGGAAGCTAGGCTTAATTACCAATACTATTGCTGGAGTCGCAGGACTGATCACAGGCGGGAGAAGAACTCGAAGAGAAGCAATTGTCAATGCTCAACCCAAATGCAACCCTAATTTACATTACTGGACTACTCAGGATGAAGGTGCTGCAATCGGACTGGCCTGGATACCATATTTCGGGCCAGCAGCCGAGGGAATTTACATAGAGGGGCTAATGCACAATCAAGATGGTTTAATCTGTGGGTTGAGACAGCTGGCCAACGAGACGACTCAAGCTCTTCAACTGTTCCTGAGAGCCACAACTGAGCTACGCACCTTTTCAATCCTCAACCGTAAGGCAATTGATTTCTTGCTGCAGCGATGGGGCGGCACATGCCACATTCTGGGACCGGACTGCTGTATCGAACCACATGATTGGACCAAGAACATAACAGACAAAATTGATCAGATTATTCATGATTTTGTTGATAAAACCCTTCCGGACCAGGGGGACAATGACAATTGGTGGACAGGATGGAGACAATGGATACCGGCAGGTATTGGAGTTACAGGCGTTATAATTGCAGTTATCGCTTTATTCTGTATATGCAAATTTGTCTTTATGGCTACACAACATACCCAATACCCAGACGCTAGGTTATCATCACCAATTGTATTGGACCAATGTGACCTAGTCACTAGAGCTTGCGGGTTATATTCATCATACTCCCTTAATCCGCAACTACGCAACTGTAAACTCCCGAAACATATCTACCGTTTGAAATACGATGTAACTGTTACCAAGTTCTTGAGTGATGTACCAGTGGCGACATTGCCCATAGATTTCATAGTCCCAGTTCTTCTCAAGGCACTGTCAGGCAATGGATTCTGTCCTGTTGAGCCGCGGTGCCAACAGTTCTTAGATGAAATCATTAAGTACACAATGCAAGATGCTCTCTTCTTGAAATATTATCTCAAAAATGTGGGTGCTCAAGAAGACTGTGTTGATGAACACTTTCAAGAGAAAATCTTATCTTCAATTCAGGGCAATGAATTTTTACATCAAATGTTTTTCTGGTATGATCTGGCTATTTTAACTCGAAGGGGTAGATTAAATCGAGGAAACTCTAGATCAACATGGTTTGTTCATGATGATTTAATAGACATCTTAGGCTATGGGGACTATGTTTTTTGGAAGATCCCAATTTCAATGTTACCACTGAACACACAAGGAATCCCCCATGCTGCTATGGACTGGTATCAGGCATCAGTATTCAAAGAAGCGGTTCAAGGGCATACACACATTGTTTCTGTTTCTACTGCCGACGTCTTGATAATGTGCAAAGATTTAATTACATGTCGATTCAACACAACTCTAATCTCAAAAATAGCAGAGATTGAGGATCCAGTTTGTTCTGATTATCCCAATTTTAAGATTGTGTCTATGCTTTACCAGAGCGGAGATTACTTACTCTCCATATTAGGGTCTGATGGGTATAAAATTATTAAGTTCCTCGAACCATTGTGCTTGGCCAAAATTCAATTATGCTCAAAGTACACTGAGAGGAAGGGCCGATTCTTAACACAAATGCATTTAGCTGTAAATCACACCCTAGAAGAAATTACAGAAATGCGTGCACTAAAGCCTTCACAGGCTCAAAAGATCCGTGAATTCCATAGAACATTGATAAGGCTGGAGATGACGCCACAACAACTTTGTGAGCTATTTTCCATTCAAAAACACTGGGGGCATCCTGTGCTACATAGTGAAACAGCAATCCAAAAAGTTAAAAAACATGCTACGGTGCTAAAAGCATTACGCCCTATAGTGATTTTCGAGACATACTGTGTTTTTAAATATAGTATTGCCAAACATTATTTTGATAGTCAAGGATCTTGGTACAGTGTTACTTCAGATAGGAATCTAACACCGGGTCTTAATTCTTATATCAAAAGAAATCAATTCCCTCCGTTGCCAATGATTAAAGAACTACTATGGGAATTTTACCACCTTGACCACCCTCCACTTTTCTCAACCAAAATTATTAGTGACTTAAGTATTTTTATAAAAGACAGAGCTACCGCAGTAGAAAGGACATGCTGGGATGCAGTATTCGAGCCTAATGTTCTAGGATATAATCCACCTCACAAATTTAGTACTAAACGTGTACCGGAACAATTTTTAGAGCAAGAAAACTTTTCTATTGAGAATGTTCTTTCCTACGCACAAAAACTCGAGTATCTACTACCACAATATCGGAACTTTTCTTTCTCATTGAAAGAGAAAGAGTTGAATGTAGGTAGAACCTTCGGAAAATTGCCTTATCCGACTCGCAATGTTCAAACACTTTGTGAAGCTCTGTTAGCTGATGGTCTTGCTAAAGCATTTCCTAGCAATATGATGGTAGTTACGGAACGTGAGCAAAAAGAAAGCTTATTGCATCAAGCATCATGGCACCACACAAGTGATGATTTTGGTGAACATGCCACAGTTAGAGGGAGTAGCTTTGTAACTGATTTAGAGAAATACAATCTTGCATTTAGATATGAGTTTACAGCACCTTTTATAGAATATTGCAACCGTTGCTATGGTGTTAAGAATGTTTTTAATTGGATGCATTATACAATCCCACAGTGTTATATGCATGTCAGTGATTATTATAATCCACCACATAACCTCACACTGGAGAATCGAGACAACCCCCCCGAAGGGCCTAGTTCATACAGGGGTCATATGGGAGGGATTGAAGGACTGCAACAAAAACTCTGGACAAGTATTTCATGTGCTCAAATTTCTTTAGTTGAAATTAAGACTGGTTTTAAGTTACGCTCAGCTGTGATGGGTGACAATCAGTGCATTACTGTTTTATCAGTCTTCCCCTTAGAGACTGACGCAGACGAGCAGGAACAGAGCGCCGAAGACAATGCAGCGAGGGTGGCCGCCAGCCTAGCAAAAGTTACAAGTGCCTGTGGAATCTTTTTAAAACCTGATGAAACATTTGTACATTCAGGTTTTATCTATTTTGGAAAAAAACAATATTTGAATGGGGTCCAATTGCCTCAGTCCCTTAAAACGGCTACAAGAATGGCACCATTGTCTGATGCAATTTTTGATGATCTTCAAGGGACCCTGGCTAGTATAGGCACTGCTTTTGAGCGATCCATCTCTGAGACACGACATATCTTTCCTTGCAGGATAACCGCAGCTTTCCATACGTTTTTTTCGGTGAGAATCTTGCAATATCATCATCTCGGGTTCAATAAAGGTTTTGACCTTGGACAGTTAACACTCGGCAAACCTCTGGATTTCGGAACAATATCATTGGCACTAGCGGTACCGCAGGTGCTTGGAGGGTTATCCTTCTTGAATCCTGAGAAATGTTTCTACCGGAATCTAGGAGATCCAGTTACCTCAGGCTTATTCCAGTTAAAAACTTATCTCCGAATGATTGAGATGGATGATTTATTCTTACCTTTAATTGCGAAGAACCCTGGGAACTGCACTGCCATTGACTTTGTGCTAAATCCTAGCGGATTAAATGTCCCTGGGTCGCAAGACTTAACTTCATTTCTGCGCCAGATTGTACGCAGGACCATCACCCTAAGTGCGAAAAACAAACTTATTAATACCTTATTTCATGCGTCAGCTGACTTCGAAGACGAAATGGTTTGTAAATGGCTATTATCATCAACTCCTGTTATGAGTCGTTTTGCGGCCGATATCTTTTCACGCACGCCGAGCGGGAAGCGATTGCAAATTCTAGGATACCTGGAAGGAACACGCACATTATTAGCCTCTAAGATCATCAACAATAATACAGAGACACCGGTTTTGGACAGACTGAGGAAAATAACATTGCAAAGGTGGAGCCTATGGTTTAGTTATCTTGATCATTGTGATAATATCCTGGCGGAGGCTTTAACCCAAATAACTTGCACAGTTGATTTAGCACAGATTCTGAGGGAATATTCATGGGCTCATATTTTAGAGGGAAGACCTCTTATTGGAGCCACACTCCCATGTATGATTGAGCAATTCAAAGTGTTTTGGCTGAAACCCTACGAACAATGTCCGCAGTGTTCAAATGCAAAGCAACCAGGTGGGAAACCATTCGTGTCAGTGGCAGTCAAGAAACATATTGTTAGTGCATGGCCGAACGCATCCCGAATAAGCTGGACTATCGGGGATGGAATCCCATACATTGGATCAAGGACAGAAGATAAGATAGGACAACCTGCTATTAAACCAAAATGTCCTTCCGCAGCCTTAAGAGAGGCCATTGAATTGGCGTCCCGTTTAACATGGGTAACTCAAGGCAGTTCGAACAGTGACTTGCTAATAAAACCATTTTTGGAAGCACGAGTAAATTTAAGTGTTCAAGAAATACTTCAAATGACCCCTTCACATTACTCAGGAAATATTGTTCACAGGTACAACGATCAATACAGTCCTCATTCTTTCATGGCCAATCGTATGAGTAATTCAGCAACGCGATTGATTGTTTCTACAAACACTTTAGGTGAGTTTTCAGGAGGTGGCCAGTCTGCACGCGACAGCAATATTATTTTCCAGAATGTTATAAATTATGCAGTTGCACTGTTCGATATTAAATTTAGAAACACTGAGGCTACAGATATCCAATATAATCGTGCTCACCTTCATCTAACTAAGTGTTGCACCCGGGAAGTACCAGCTCAGTATTTAACATACACATCTACATTGGATTTAGATTTAACAAGATACCGAGAAAACGAATTGATTTATGACAGTAATCCTCTAAAAGGAGGACTCAATTGCAATATCTCATTCGATAATCCATTTTTCCAAGGTAAACGGCTGAACATTATAGAAGATGATCTTATTCGACTGCCTCACTTATCTGGATGGGAGCTAGCCAAGACCATCATGCAATCAATTATTTCAGATAGCAACAATTCATCTACAGACCCAATTAGCAGTGGAGAAACAAGATCATTCACTACCCATTTCTTAACTTATCCCAAGATAGGACTTCTGTACAGTTTTGGGGCCTTTGTAAGTTATTATCTTGGCAATACAATTCTTCGGACTAAGAAATTAACACTTGACAATTTTTTATATTACTTAACTACTCAAATTCATAATCTACCACATCGCTCATTGCGAATACTTAAGCCAACATTCAAACATGCAAGCGTTATGTCACGGTTAATGAGTATTGATCCTCATTTTTCTATTTACATAGGCGGTGCTGCAGGTGACAGAGGACTCTCAGATGCGGCCAGGTTATTTTTGAGAACGTCCATTTCATCTTTTCTTACATTTGTAAAAGAATGGATAATTAATCGCGGAACAATTGTCCCTTTATGGATAGTATATCCGCTAGAGGGTCAAAACCCAACACCTGTGAATAATTTTCTCTATCAGATCGTAGAACTGCTGGTGCATGATTCATCAAGACAACAGGCTTTTAAAACTACCATAAGTGATCATGTACATCCTCAC---------GACAATCTTGTTTACACATGTAAGAGTACAGCCAGCAATTTCTTCCATGCATCATTGGCGTACTGGAGGAGCAGA------CACAGAAACAGCAACCGAAAATACTTGGCAAGAGACTCTTCA---ACTGGATCAAGCACAAACAACAGTGATGGTCATATTGAG---AGAAGTCAAGAACAAACCACCAGAGATCCACATGATGGCACT------------GAACGGAATCTAGTCCTACAAATGAGCCATGAAATAAAAAGAACGACA---------ATTCCACAAGAAAACACGCACCAGGGTCCGTCGTTCCAGTCCTTTCTAAGTGACTCTGCTTGTGGTACAGCAAATCCAAAACTAAATTTCGATCGATCGAGACACAATGTGAAATTTCAGGATCATAACTCGGCATCCAAGAGGGAAGGTCATCAAATAATCTCACACCGTCTAGTCCTACCTTTCTTTACATTATCTCAAGGGACACGCCAATTAACGTCATCCAATGAGTCACAAACCCAAGACGAGATATCAAAGTACTTACGGCAATTGAGATCCGTCATTGATACCACAGTTTATTGTAGATTTACCGGTATAGTCTCGTCCATGCATTACAAACTTGATGAGGTCCTTTGGGAAATAGAGAGTTTCAAGTCGGCTGTGACGCTAGCAGAGGGAGAAGGTGCTGGTGCCTTACTATTGATTCAGAAATACCAAGTTAAGACCTTATTTTTCAACACGCTAGCTACTGAGTCCAGTATAGAGTCAGAAATAGTATCAGGAATGACTACTCCTAGGATGCTTCTACCTGTTATGTCAAAATTCCATAATGACCAAATTGAGATTATTCTTAACAACTCAGCAAGCCAAATAACAGACATAACAAATCCTACTTGGTTTAAAGACCAAAGAGCAAGGCTACCTAAGCAAGTCGAGGTTATAACCATGGATGCAGAGACAACAGAGAATATAAACAGATCGAAATTGTACGAAGCTGTATATAAATTGATCTTACACCATATTGATCCTAGCGTATTGAAAGCAGTGGTCCTTAAAGTCTTTCTAAGTGATACTGAGGGTATGTTATGGCTAAATGATAATTTAGCCCCGTTTTTTGCCACTGGTTATTTAATTAAGCCAATAACGTCAAGTGCTAGATCTAGTGAGTGGTATCTTTGTCTGACGAACTTCTTATCAACTACACGTAAGATGCCACACCAAAACCATCTCAGTTGTAAACAGGTAATACTTACGGCATTGCAACTGCAAATTCAACGAAGCCCATACTGGCTAAGTCATTTAACTCAGTATGCTGACTGTGAGTTACATTTAAGTTATATCCGCCTTGGTTTTCCATCATTAGAGAAAGTACTATACCACAGGTATAACCTCGTCGATTCAAAAAGAGGTCCACTAGTCTCTATCACTCAGCACTTAGCACATCTTAGAGCAGAGATTCGAGAATTAACTAATGATTATAATCAACAGCGACAAAGTCGGACTCAAACATATCACTTTATTCGTACTGCAAAAGGACGAATCACAAAACTAGTCAATGATTATTTAAAATTCTTTCTTATTGTGCAAGCATTAAAACATAATGGGACATGGCAAGCTGAGTTTAAGAAATTACCAGAGTTGATTAGTGTGTGCAATAGGTTCTACCATATTAGAGATTGCAATTGTGAAGAACGTTTCTTAGTTCAAACCTTATATTTACATAGAATGCAGGATTCTGAAGTTAAGCTTATCGAAAGGCTGACAGGGCTTCTGAGTTTATTTCCGGATGGTCTC---TACAGGTTTGAT---ATGGATTCTCGTCCTCAGAAAATCTGGATGGCGCCGAGTCTCACTGAATCTGACATGGATTACCACAAGATCTTGACAGCAGGTCTGTCCGTTCAACAGGGGATTGTTCGGCAAAGAGTCATCCCAGTGTATCAAGTAAACAATCTTGAAGAAATTTGCCAACTTATCATACAGGCCTTTGAAGCAGGTGTTGATTTTCAAGAGAGTGCGGACAGTTTCCTTCTCATGCTTTGTCTTCATCATGCGTACCAGGGAGATTACAAACTTTTCTTGGAAAGTGGCGCAGTCAAGTATTTGGAAGGGCACGGGTTCCGTTTTGAAGTCAAGAAGCGTGATGGAGTGAAGCGCCTTGAGGAATTGCTGCCAGCAGTATCTAGTGGAAAAAACATTAAGAGAACACTTGCTGCCATGCCGGAAGAGGAGACAACTGAAGCTAATGCCGGTCAGTTTCTCTCCTTTGCAAGTCTATTCCTTCCGAAATTGGTAGTAGGAGAAAAGGCTTGCCTTGAGAAGGTTCAAAGGCAAATTCAAGTACATGCAGAGCAAGGACTGATACAATATCCAACAGCTTGGCAATCAGTAGGACACATGATGGTGATTTTCCGTTTGATGCGAACAAATTTTCTGATCAAATTTCTCCTAATACACCAAGGGATGCACATGGTTGCCGGGCATGATGCCAACGATGCTGTGATTTCAAATTCAGTGGCTCAAGCTCGTTTTTCAGGCTTATTGATTGTCAAAACAGTACTTGATCATATCCTACAAAAGACAGAACGAGGAGTTCGTCTCCATCCTCTTGCAAGGACCGCCAAGGTAAAAAATGAGGTGAACTCCTTTAAGGCTGCACTCAGCTCCCTGGCCAAGCATGGAGAGTATGCTCCTTTCGCCCGACTTTTGAACCTTTCTGGAGTAAATAATCTTGAGCATGGTCTTTTCCCTCAACTATCGGCAATTGCACTCGGAGTCGCCACAGCACACGGGAGTACCCTCGCAGGAGTAAATGTTGGAGAACAGTATCAACAACTCAGAGAGGCTGCCACTGAGGCTGAGAAGCAACTCCAACAATATGCAGAGTCTCGCGAACTTGACCATCTTGGACTTGATGATCAGGAAAAGAAAATTCTTATGAACTTCCATCAGAAAAAGAACGAAATCAGCTTCCAGCAAACAAACGCTATGGTAACTCTAAGAAAAGAGCGCCTGGCCAAGCTGACAGAAGCTATCACTGCTGCGTCACTGCCCAAAACAAGTGGACATTACGATGATGATGACGACATTCCCTTTCCAGGACCCATCAATGATGACGACAATCCTGGCCATCAAGATGATGATCCGACTGACTCACAGGATACGACCATTCCCGATGTGGTGGTTGATCCCGATGATGGAAGCTACGGCGAATACCAGAGTTACTCGGAAAACGGCATGAATGCACCAGATGACTTGGTCCTATTCGATCTAGACGAGGACGACGAGGACACTAAGCCAGTGCCT------AATAGATCGACCAAGGGTGGACAACAGAAGAACAGTCAAAAGGGCCAGCATATAGAGGGCAGACAGACACAATCCAGGCCAATTCAAAATGTCCCA------GGCCCTCACAGAACAATCCACCACGCCAGTGCGCCACTCACGGACAATGACAGAAGAAATGAACCCTCCGGCTCAACCAGCCCTCGCATGCTGACACCAATTAACGAAGAGGCAGACCCACTGGACGATGCCGACGACGAGACGTCTAGCCTTCCGCCCTTGGAGTCAGATGATGAAGAGCAGGACAGGGACGGAACTTCCAACCGCACACCCACTGTCGCCCCACCGGCTCCCGTATACAGAGATCACTCTGAAAAGAAAGAACTCCCGCAAGACGAGCAACAAGATCAGGACCACACTCAAGAGGCCAGGAACCAGGACAGTGACAACACCCAGTCAGAACACTCTTTTGAGGAGATGTATCGCCACATTCTAAGATCACAGGGGCCATTTGATGCTGTTTTGTATTATCATATGATGAAGGATGAGCCTGTAGTTTTCAGTACCAGTGATGGCAAAGAGTACACGTATCCAGACTCCCTTGAAGAGGAATATCCACCATGGCTCACTGAAAAAGAGGCTATGAATGAAGAGAATAGATTTGTTACATTGGATGGTCAACAATTTTATTGGCCGGTGATGAATCACAAGAATAAATTCATGGCAATCCTGCAACATCATCAGATGGCTAAAGCTACGGGACGATACAATCTAATATCGCCCAAAAAGGACCTGGAGAAAGGGGTTGTCTTAAGCGACCTCTGTAACTTCTTAGTTAGCCAAACTATTCAGGGGTGGAAGGTTTATTGGGCTGGTATTGAGTTTGATGTGACTCACAAAGGAATGGCCCTATTGCATAGACTGAAAACTAATGACTTTGCCCCTGCATGGTCAATGACAAGGAATCTCTTTCCTCATTTATTTCAAAATCCGAATTCCACAATTGAATCACCGCTGTGGGCATTGAGAGTCATCCTTGCAGCAGGGATACAGGACCAGCTGATTGACCAGTCTTTGATTGAACCCTTAGCAGGAGCCCTTGGTCTGATCTCTGATTGGCTGCTAACAACCAACACTAACCATTTCAACATGCGAACACAACGTGTCAAGGAACAATTGAGCCTAAAAATGCTGTCGTTGATTCGATCCAATATTCTCAAGTTTATTAACAAATTGGATGCTCTACATGTCGTGAACTACAACGGATTGTTGAGCAGTATTGAAATTGGAACTCAAAATCATACAATCATCATAACTCGAACTAACATGGGTTTTCTGGTGGAGCTCCAAGAACCCGACAAATCGGCAATGAACCGCATGAAGCCTGGGCCGGCGAAATTTTCCCTCCTTCATGAGTCCACACTGAAAGCATTTACACAAGGATCCTCGACACGAATGCAAAGTTTGATTCTTGAATTTAATAGCTCTCTTGCTATCATGGAAGCTTCATATGAGAGAGGACGCCCACGAGCTGCCAGACAGCATTCAAGGGATGGACACGACCACCATGTTCGAGCACGATCATCATCCAGAGAGAATTATCGAGGTGAGTACCGTCAATCAAGGAGCGCCTCACAAGTGCGCGTTCCTACTGTATTTCATAAGAAGAGAGTTGAACCATTAACAGTTCCTCCAGCACCTAAAGACATATGTCCGACCTTGAAAAAAGGATTTTTGTGTGACAGTAGTTTTTGCAAAAAAGATCACCAGTTGGAGAGTTTAACTGATAGGGAATTACTCCTACTAATCGCCCGTAAGACTTGTGGATCAGTAGAACAACAATTAAATATAACTGCACCCAAGGACTCGCGCTTAGCAAATCCAACGGCTGATGATTTCCAGCAAGAGGAAGGTCCAAAAATTACCTTGTTGACACTGATCAAGACGGCAGAACACTGGGCGAGACAAGACATCAGAACCATAGAGGATTCAAAATTAAGAGCATTGTTGACTCTATGTGCTGTGATGACGAGGAAATTCTCAAAATCCCAGCTGAGTCTTTTATGTGAGACACACCTAAGGCGCGAGGGGCTTGGGCAAGATCAGGCAGAACCCGTTCTCGAAGTATATCAACGATTACACAGTGATAAAGGAGGCAGTTTTGAAGCTGCACTATGGCAACAATGGGACCGACAATCCCTAATTATGTTTATCACTGCATTCTTGAATATTGCTCTCCAGTTACCGTGTGAAAGTTCTGCTGTCGTTGTTTCAGGGTTAAGAACATTGGTTCCTCAATCAGATAATGAGGAAGCTTCAACCAACCCGGGGACATGCTCATGGTCTGATGAGGGTACCCCT------ATGACAACTAGAACAAAGGGCAGGGGCCATACTGCGGCCACGACTCAAAACGACAGAATGCCAGGCCCTGAGCTTTCGGGCTGGATCTCTGAGCAGCTAATGACCGGAAGAATTCCTGTAAGCGACATCTTCTGTGATATTGAGAACAATCCAGGATTATGCTACGCATCCCAAATGCAACAAACGAAGCCAAACCCGAAGACGCGCAACAGTCAAACCCAAACGGACCCAATTTGCAATCATAGTTTTGAGGAGGTAGTACAAACATTGGCTTCATTGGCTACTGTTGTGCAACAACAAACCATCGCATCAGAATCATTAGAACAACGCATTACGAGTCTTGAGAATGGTCTAAAGCCAGTTTATGATATGGCAAAAACAATCTCCTCATTGAACAGGGTTTGTGCTGAGATGGTTGCAAAATATGATCTTCTGGTGATGACAACCGGTCGGGCAACAGCAACCGCTGCGGCAACTGAGGCTTATTGGGCCGAACATGGTCAACCACCACCTGGACCATCACTTTATGAAGAAAGTGCGATTCGGGGTAAGATTGAATCTAGAGATGAGACCGTCCCTCAAAGTGTTAGGGAGGCATTCAACAATCTAAACAGTACCACTTCACTAACTGAGGAAAATTTTGGGAAACCTGACATTTCGGCAAAGGATTTGAGAAACATTATGTATGATCACTTGCCTGGTTTTGGAACTGCTTTCCACCAATTAGTACAAGTGATTTGTAAATTGGGAAAAGATAGCAACTCATTGGACATCATTCATGCTGAGTTCCAGGCCAGCCTGGCTGAAGGAGACTCTCCTCAATGTGCCCTAATTCAAATTACAAAAAGAGTTCCAATCTTCCAAGATGCTGCTCCACCTGTCATCCACATCCGCTCTCGAGGTGACATTCCCCGAGCTTGCCAGAAAAGCTTGCGTCCAGTCCCACCATCGCCCAAGATTGATCGAGGTTGGGTATGTGTTTTTCAGCTTCAAGATGGTAAAACACTTGGACTCAAAATTATGAGGCGGGTTATATTGCCTACTGCTCCTCCTGAATATATGGAGGCCATATACCCTGTCAGGTCAAATTCAACAATTGCTAGAGGTGGCAACAGCAATACAGGCTTCCTGACACCGGAGTCAGTCAATGGGGACACTCCATCGAATCCACTCAGGCCAATTGCCGATGACACCATCGACCATGCCAGCCACACACCAGGCAGTGTGTCATCAGCATTCATCCTTGAAGCTATGGTGAATGTCATATCGGGCCCCAAAGTGCTAATGAAGCAAATTCCAATTTGGCTTCCTCTAGGTGTCGCTGATCAAAAGACCTACAGCTTTGACTCAACTACGGCCGCCATCATGCTTGCTTCATACACTATCACCCATTTCGGCAAGGCAACCAATCCACTTGTCAGAGTCAATCGGCTGGGTCCTGGAATCCCGGATCATCCCCTCAGGCTCCTGCGAATTGGAAACCAGGCTTTCCTCCAGGAGTTCGTTCTTCCGCCAGTCCAACTACCCCAGTATTTCACCTTTGATTTGACAGCACTCAAACTGATCACCCAACCACTGCCTGCTGCAACATGGACCGATGACACTCCAACAGGATCAAATGGAGCGTTGCGTCCAGGAATTTCATTTCATCCAAAACTTCGCCCCATTCTTTTACCCAACAAAAGTGGGAAGAAGGGGAACAGTGCCGATCTAACATCTCCGGAGAAAATCCAAGCAATAATGACTTCACTCCAGGACTTTAAGATCGTTCCAATTGATCCAACCAAAAATATCATGGGAATCGAAGTGCCAGAAACTCTGGTCCACAAGCTGACCGGTAAGAAGGTGACTTCTAAAAATGGACAACCAATCATCCCTGTTCTTTTGCCAAAGTACATTGGGTTGGACCCGGTGGCTCCAGGAGACCTCACCATGGTAATCACACAGGATTGTGACACGTGTCATTCTCCTGCAAGTCTTCCAGCTGTGATTGAGAAG---------------
>EBOV_1977_KC242791
ATGGGC---GTTACAGGAATATTGCAGTTACCTCGTGATCGATTCAAGAGGACATCATTCTTTCTTTGGGTAATTATCCTTTTCCAAAGAACATTTTCCATCCCACTTGGAGTCATCCACAATAGCACATTACAGGTTAGTGATGTCGACAAACTAGTTTGTCGTGACAAACTGTCATCCACAAATCAATTGAGATCAGTTGGACTGAATCTCGAAGGGAATGGAGTGGCAACTGACGTGCCATCTGCAACTAAAAGATGGGGCTTCAGGTCCGGTGTCCCACCAAAGGTGGTCAATTATGAAGCTGGTGAATGGGCTGAAAACTGCTACAATCTTGAAATCAAAAAACCTGACGGGAGTGAGTGTCTACCAGCAGCGCCAGACGGGATTCGGGGCTTCCCCCGGTGCCGGTATGTGCACAAAGTATCAGGAACGGGACCGTGTGCCGGAGACTTTGCCTTCCATAAAGAGGGTGCTTTCTTCCTGTATGATCGACTTGCTTCCACAGTTATCTACCGAGGAACGACTTTCGCTGAAGGTGTCGTTGCATTTCTGATACTGCCCCAAGCTAAGAAGGACTTCTTCAGCTCACACCCCTTGAGAGAGCCGGTCAATGCAACGGAGGACCCGTCTAGTGGCTACTATTCTACCACAATTAGATATCAGGCTACCGGTTTTGGAACCAATGAGACAGAGTACTTGTTCGAGGTTGACAATTTGACCTACGTCCAACTTGAATCAAGATTCACACCACAGTTTCTGCTCCAGCTGAATGAGACAATATATACAAGTGGGAAAAGGAGCAATACCACGGGAAAACTAATTTGGAAGGTCAACCCCGAAATTGATACAACAATCGGGGAGTGGGCCTTCTGGGAAACTAAAAAAAACCTCACTAGAAAAATTCGCAGTGAAGAGTTGTCTTTCACAGTTGTATCAAACGGAGCCAAAAACATCAGTGGTCAGAGTCCGGCGCGAACTTCTTCCGACCCAGGGACCAACACAACAACTGAAGACCACAAAATCATGGCTTCAGAAAATTCCTCTGCAATGGTTCAAGTGCACAGTCAAGGAAGGGAAGCTGCAGTGTCGCAT------------------------------CTAACAACCCTTGCCACAATCTCCACGAGTCCCCAATCCCTCACAACCAAACCAGGTCCGGACAACAGCACCCATAATACACCCGTGTATAAACTTGACATCTCTGAGGCAACTCAAGTTGAACAACATCACCGCAGAACAGACAACGACAGCACAGCCTCCGACACTCCCTCTGCCACGACCGCAGCCGGACCCCCAAAAGCAGAGAACACCAACACGAGCAAGAGCACTGACTTCCTGGACCCCGCCACCACAACA------------AGTCCCCAAAACCACAGCGAGACCGCTGGCAACAACAACACTCATCACCAAGATACCGGAGAAGAGAGTGCCAGCAGCGGGAAGCTAGGCTTAATTACCAATACTATTGCTGGAGTCGCAGGACTGATCACAGGCGGGAGAAGAACTCGAAGAGAAGCAATTGTCAATGCTCAACCCAAATGCAACCCTAATTTACATTACTGGACTACTCAGGATGAAGGTGCTGCAATCGGACTGGCCTGGATACCATATTTCGGGCCAGCAGCCGAGGGAATTTACACAGAGGGGCTAATGCACAATCAAGATGGTTTAATCTGTGGGTTGAGACAGCTGGCCAACGAGACGACTCAAGCTCTTCAACTGTTCCTGAGAGCCACAACTGAGCTACGCACCTTTTCAATCCTCAACCGTAAGGCAATTGATTTCTTGCTGCAGCGATGGGGCGGCACATGCCACATTCTGGGACCGGACTGCTGTATCGAACCACATGATTGGACCAAGAACATAACAGACAAAATTGATCAGATTATTCATGATTTTGTTGATAAAACCCTTCCGGACCAGGGGGACAATGACAATTGGTGGACAGGATGGAGACAATGGATACCGGCAGGTATTGGAGTTACAGGCGTTATAATTGCAGTTATCGCTTTATTCTGTATATGCAAATTTGTCTTTATGGCTACACAACATACCCAATACCCAGACGCTAGGTTATCATCACCAATTGTATTGGACCAATGTGACCTAGTCACTAGAGCTTGCGGGTTATATTCATCATACTCCCTTAATCCGCAACTACGCAACTGTAAACTCCCGAAACATATCTACCGTTTGAAATACGATGTAACTGTTACCAAGTTCTTGAGTGATGTACCAGTGGCGACATTGCCCATAGATTTCATAGTCCCAGTTCTTCTCAAGGCACTGTCAGGCAATGGATTCTGTCCTGTTGAGCCGCGGTGCCAACAGTTCTTAGATGAAATCATTAAGTACACAATGCAAGATGCTCTCTTCTTGAAATATTATCTCAAAAATGTGGGTGCTCAAGAAGACTGTGTTGATGAACACTTTCAAGAGAAAATCTTATCTTCAATTCAGGGCAATGAATTTTTACATCAAATGTTTTTCTGGTATGATCTGGCTATTTTAACTCGAAGGGGTAGATTAAATCGAGGAAACTCTAGATCAACATGGTTTGTTCATGATGATTTAATAGACATCTTAGGCTATGGGGACTATGTTTTTTGGAAGATCCCAATTTCAATGTTACCACTGAACACACAAGGAATCCCCCATGCTGCTATGGACTGGTATCAGGCATCAGTATTCAAAGAAGCGGTTCAAGGGCATACACACATTGTTTCTGTTTCTACTGCCGACGTCTTGATAATGTGCAAAGATTTAATTACATGTCGATTCAACACAACTCTAATCTCAAAAATAGCAGAGATTGAGGATCCAGTTTGTTCTGATTATCCCAATTTTAAGATTGTGTCTATGCTTTACCAGAGCGGAGATTACTTACTCTCCATATTAGGGTCTGATGGGTATAAAATTATTAAGTTCCTCGAACCATTGTGCTTGGCCAAAATTCAATTATGCTCAAAGTACACTGAGAGGAAGGGCCGATTCTTAACACAAATGCATTTAGCTGTAAATCACACCCTAGAAGAAATTACAGAAATGCGTGCACTAAAGCCTTCACAGGCTCAAAAGATCCGTGAATTCCATAGAACATTGATAAGGCTGGAGATGACGCCACAACAACTTTGTGAGCTATTTTCCATTCAAAAACACTGGGGGCATCCTGTGCTACATAGTGAAACAGCAATCCAAAAAGTTAAAAAACATGCTACGGTGCTAAAAGCATTACGCCCTATAGTGATTTTCGAGACATACTGTGTTTTTAAATATAGTATTGCCAAACATTATTTTGATAGTCAAGGATCTTGGTACAGTGTTACTTCAGATAGGAATCTAACACCGGGTCTTAATTCTTATATCAAAAGAAATCAATTCCCTCCGTTGCCAATGATTAAAGAACTACTATGGGAATTTTACCACCTTGACCACCCTCCACTTTTCTCAACCAAAATTATTAGTGACTTAAGTATTTTTATAAAAGACAGAGCTACCGCAGTAGAAAGGACATGCTGGGATGCAGTATTCGAGCCTAATGTTCTAGGATATAATCCACCTCACAAATTTAGTACTAAACGTGTACCGGAACAATTTTTAGAGCAAGAAAACTTTTCTATTGAGAATGTTCTTTCCTACGCACAAAAACTCGAGTATCTACTACCACAATATCGGAACTTTTCTTTCTCATTGAAAGAGAAAGAGTTGAATGTAGGTAGAACCTTCGGAAAATTGCCTTATCCGACTCGCAATGTTCAAACACTTTGTGAAGCTCTGTTAGCTGATGGTCTTGCTAAAGCATTTCCTAGCAATATGATGGTAGTTACGGAACGTGAGCAAAAAGAAAGCTTATTGCATCAAGCATCATGGCACCACACAAGTGATGATTTTGGTGAACATGCCACAGTTAGAGGGAGTAGCTTTGTAACTGATTTAGAGAAATACAATCTTGCATTTAGATATGAGTTTACAGCACCTTTTATAGAATATTGCAACCGTTGCTATGGTGTTAAGAATGTTTTTAATTGGATGCATTATACAATCCCACAGTGTTATATGCATGTCAGTGATTATTATAATCCACCACATAACCTCACACTGGAGAATCGAGACAACCCCCCCGAAGGGCCTAGTTCATACAGGGGTCATATGGGAGGGATTGAAGGACTGCAACAAAAACTCTGGACAAGTATTTCATGTGCTCAAATTTCTTTAGTTGAAATTAAGACTGGTTTTAAGTTACGCTCAGCTGTGATGGGTGACAATCAGTGCATTACTGTTTTATCAGTCTTCCCCTTAGAGACTGACGCAGACGAGCAGGAACAGAGCGCCGAAGACAATGCAGCGAGGGTGGCCGCCAGCCTAGCAAAAGTTACAAGTGCCTGTGGAATCTTTTTAAAACCTGATGAAACATTTGTACATTCAGGTTTTATCTATTTTGGAAAAAAACAATATTTGAATGGGGTCCAATTGCCTCAGTCCCTTAAAACGGCTACAAGAATGGCACCATTGTCTGATGCAATTTTTGATGATCTTCAAGGGACCCTGGCTAGTATAGGCACTGCTTTTGAGCGATCCATCTCTGAGACACGACATATCTTTCCTTGCAGGATAACCGCAGCTTTCCATACGTTTTTTTCGGTGAGAATCTTGCAATATCATCATCTCGGGTTCAATAAAGGTTTTGACCTTGGACAGTTAACACTCGGCAAACCTCTGGATTTCGGAACAATATCATTGGCACTAGCGGTACCGCAGGTGCTTGGAGGGTTATCCTTCTTGAATCCTGAGAAATGTTTCTACCGGAATCTAGGAGATCCAGTTACCTCAGGCTTATTCCAGTTAAAAACTTATCTCCGAATGATTGAGATGGATGATTTATTCTTACCTTTAATTGCGAAGAACCCTGGGAACTGCACTGCCATTGACTTTGTGCTAAATCCTAGCGGATTAAATGTCCCTGGGTCGCAAGACTTAACTTCATTTCTGCGCCAGATTGTACGCAGGACCATCACCCTAAGTGCGAAAAACAAACTTATTAATACCTTATTTCATGCGTCAGCTGACTTCGAAGACGAAATGGTTTGTAAATGGCTATTATCATCAACTCCTGTTATGAGTCGTTTTGCGGCCGATATCTTTTCACGCACGCCGAGCGGGAAGCGATTGCAAATTCTAGGATACCTGGAAGGAACACGCACATTATTAGCCTCTAAGATCATCAACAATAATACAGAGACACCGGTTTTGGACAGACTGAGGAAAATAACATTGCAAAGGTGGAGCCTATGGTTTAGTTATCTTGATCATTGTGATAATATCCTGGCGGAGGCTTTAACCCAAATAACTTGCACAGTTGATTTAGCACAGATTCTGAGGGAATATTCATGGGCTCATATTTTAGAGGGAAGACCTCTTATTGGAGCCACACTCCCATGTATGATTGAGCAATTCAAAGTGTTTTGGCTGAAACCCTACGAACAATGTCCGCAGTGTTCAAATGCAAAGCAACCAGGTGGGAAACCATTCGTGTCAGTGGCAGTCAAGAAACATATTGTTAGTGCATGGCCGAACGCATCCCGAATAAGCTGGACTATCGGGGATGGAATCCCATACATTGGATCAAGGACAGAAGATAAGATAGGACAACCTGCTATTAAACCAAAATGTCCTTCCGCAGCCTTAAGAGAGGCCATTGAATTGGCGTCCCGTTTAACATGGGTAACTCAAGGCAGTTCGAACAGTGACTTGCTAATAAAACCATTTTTGGAAGCACGAGTAAATTTAAGTGTTCAAGAAATACTTCAAATGACCCCTTCACATTACTCAGGAAATATTGTTCACAGGTACAACGATCAATACAGTCCTCATTCTTTCATGGCCAATCGTATGAGTAATTCAGCAACGCGATTGATTGTTTCTACAAACACTTTAGGTGAGTTTTCAGGAGGTGGCCAGTCTGCACGCGACAGCAATATTATTTTCCAGAATGTTATAAATTATGCAGTTGCACTGTTCGATATTAAATTTAGAAACACTGAGGCTACAGATATCCAATATAATCGTGCTCACCTTCATCTAACTAAGTGTTGCACCCGGGAAGTACCAGCTCAGTATTTAACATACACATCTACATTGGATTTAGATTTAACAAGATACCGAGAAAACGAATTGATTTATGACAGTAATCCTCTAAAAGGAGGACTCAATTGCAATATCTCATTCGATAATCCATTTTTCCAAGGTAAACGGCTGAACATTATAGAAGATGATCTTATTCGACTGCCTCACTTATCTGGATGGGAGCTAGCCAAGACCATCATGCAATCAATTATTTCAGATAGCAACAATTCATCTACAGACCCAATTAGCAGTGGAGAAACAAGATCATTCACTACCCATTTCTTAACTTATCCCAAGATAGGACTTCTGTACAGTTTTGGGGCCTTTGTAAGTTATTATCTTGGCAATACAATTCTTCGGACTAAGAAATTAACACTTGACAATTTTTTATATTACTTAACTACTCAAATTCATAATCTACCACATCGCTCATTGCGAATACTTAAGCCAACATTCAAACATGCAAGCGTTATGTCACGGTTAATGAGTATTGATCCTCATTTTTCTATTTACATAGGCGGTGCTGCAGGTGACAGAGGACTCTCAGATGCGGCCAGGTTATTTTTGAGAACGTCCATTTCATCTTTTCTTACATTTGTAAAAGAATGGATAATTAATCGCGGAACAATTGTCCCTTTATGGATAGTATATCCGCTAGAGGGTCAAAACCCAACACCTGTGAATAATTTTCTCTATCAGATCGTAGAACTGCTGGTGCATGATTCATCAAGACAACAGGCTTTTAAAACTACCATAAGTGATCATGTACATCCTCAC---------GACAATCTTGTTTACACATGTAAGAGTACAGCCAGCAATTTCTTCCATGCATCATTGGCGTACTGGAGGAGCAGA------CACAGAAACAGCAACCGAAAATACTTGGCAAGAGACTCTTCA---ACTGGATCAAGCACAAACAACAGTGATGGTCATATTGAG---AGAAGTCAAGAACAAACCACCAGAGATCCACATGATGGCACT------------GAACGGAATCTAGTCCTACAAATGAGCCATGAAATAAAAAGAACGACA---------ATTCCACAAGAAAACACGCACCAGGGTCCGTCGTTCCAGTCCTTTCTAAGTGACTCTGCTTGTGGTACAGCAAATCCAAAACTAAATTTCGATCGATCGAGACACAATGTGAAATTTCAGGATCATAACTCGGCATCCAAGAGGGAAGGTCATCAAATAATCTCACACCGTCTAGTCCTACCTTTCTTTACATTATCTCAAGGGACACGCCAATTAACGTCATCCAATGAGTCACAAACCCAAGACGAGATATCAAAGTACTTACGGCAATTGAGATCCGTCATTGATACCACAGTTTATTGTAGATTTACCGGTATAGTCTCGTCCATGCATTACAAACTTGATGAGGTCCTTTGGGAAATAGAGAGTTTCAAGTCGGCTGTGACGCTAGCAGAGGGAGAAGGTGCTGGTGCCTTACTATTGATTCAGAAATACCAAGTTAAGACCTTATTTTTCAACACGCTAGCTACTGAGTCCAGTATAGAGTCAGAAATAGTATCAGGAATGACTACTCCTAGGATGCTTCTACCTGTTATGTCAAAATTCCATAATGACCAAATTGAGATTATTCTTAACAACTCAGCAAGCCAAATAACAGACATAACAAATCCTACTTGGTTTAAAGACCAAAGAGCAAGGCTACCTAAGCAAGTCGAGGTTATAACCATGGATGCAGAGACAACAGAGAATATAAACAGATCGAAATTGTACGAAGCTGTATATAAATTGATCTTACACCATATTGATCCTAGCGTATTGAAAGCAGTGGTCCTTAAAGTCTTTCTAAGTGATACTGAGGGTATGTTATGGCTAAATGATAATTTAGCCCCGTTTTTTGCCACTGGTTATTTAATTAAGCCAATAACGTCAAGTGCTAGATCTAGTGAGTGGTATCTTTGTCTGACGAACTTCTTATCAACTACACGTAAGATGCCACACCAAAACCATCTCAGTTGTAAACAGGTAATACTTACGGCATTGCAACTGCAAATTCAACGAAGCCCATACTGGCTAAGTCATTTAACTCAGTATGCTGACTGTGAGTTACATTTAAGTTATATCCGCCTTGGTTTTCCATCATTAGAGAAAGTACTATACCACAGGTATAACCTCGTCGATTCAAAAAGAGGTCCACTAGTCTCTATCACTCAGCACTTAGCACATCTTAGAGCAGAGATTCGAGAATTAACTAATGATTATAATCAACAGCGACAAAGTCGGACTCAAACATATCACTTTATTCGTACTGCAAAAGGACGAATCACAAAACTAGTCAATGATTATTTAAAATTCTTTCTTATTGTGCAAGCATTAAAACATAATGGGACATGGCAAGCTGAGTTTAAGAAATTACCAGAGTTGATTAGTGTGTGCAATAGGTTCTACCATATTAGAGATTGCAATTGTGAAGAACGTTTCTTAGTTCAAACCTTATATTTACATAGAATGCAGGATTCTGAAGTTAAGCTTATCGAAAGGCTGACAGGGCTTCTGAGTTTATTTCCGGATGGTCTC---TACAGGTTTGAT---ATGGATTCTCGTCCTCAGAAAATCTGGATGGCGCCGAGTCTCACTGAATCTGACATGGATTACCACAAGATCTTGACAGCAGGTCTGTCCGTTCAACAGGGGATTGTTCGGCAAAGAGTCATCCCAGTGTATCAAGTAAACAATCTTGAAGAAATTTGCCAACTTATCATACAGGCCTTTGAAGCAGGTGTTGATTTTCAAGAGAGTGCGGACAGTTTCCTTCTCATGCTTTGTCTTCATCATGCGTACCAGGGAGATTACAAACTTTTCTTGGAAAGTGGCGCAGTCAAGTATTTGGAAGGGCACGGGTTCCGTTTTGAAGTCAAGAAGCGTGATGGAGTGAAGCGCCTTGAGGAATTGCTGCCAGCAGTATCTAGTGGAAAAAACATTAAGAGAACACTTGCTGCCATGCCGGAAGAGGAGACAACTGAAGCTAATGCCGGTCAGTTTCTCTCCTTTGCAAGTCTATTCCTTCCGAAATTGGTAGTAGGAGAAAAGGCTTGCCTTGAGAAGGTTCAAAGGCAAATTCAAGTACATGCAGAGCAAGGACTGATACAATATCCAACAGCTTGGCAATCAGTAGGACACATGATGGTGATTTTCCGTTTGATGCGAACAAATTTTCTGATCAAATTTCTCCTAATACACCAAGGGATGCACATGGTTGCCGGGCATGATGCCAACGATGCTGTGATTTCAAATTCAGTGGCTCAAGCTCGTTTTTCAGGCTTATTGATTGTCAAAACAGTACTTGATCATATCCTACAAAAGACAGAACGAGGAGTTCGTCTCCATCCTCTTGCAAGGACCGCCAAGGTAAAAAATGAGGTGAACTCCTTTAAGGCTGCACTCAGCTCCCTGGCCAAGCATGGAGAGTATGCTCCTTTCGCCCGACTTTTGAACCTTTCTGGAGTAAATAATCTTGAGCATGGTCTTTTCCCTCAACTATCGGCAATTGCACTCGGAGTCGCCACAGCACACGGGAGTACCCTCGCAGGAGTAAATGTTGGAGAACAGTATCAACAACTCAGAGAGGCTGCCACTGAGGCTGAGAAGCAACTCCAACAATATGCAGAGTCTCGCGAACTTGACCATCTTGGACTTGATGATCAGGAAAAGAAAATTCTTATGAACTTCCATCAGAAAAAGAACGAAATCAGCTTCCAGCAAACAAACGCTATGGTAACTCTAAGAAAAGAGCGCCTGGCCAAGCTGACAGAAGCTATCACTGCTGCGTCACTGCCCAAAACAAGTGGACATTACGATGATGATGACGACATTCCCTTTCCAGGACCCATCAATGATGACGACAATCCTGGCCATCAAGATGATGATCCGACTGACTCACAGGATACGACCATTCCCGATGTGGTGGTTGATCCCGATGATGGAAGCTACGGCGAATACCAGAGTTACTCGGAAAACGGCATGAATGCACCAGATGACTTGGTCCTATTCGATCTAGACGAGGACGACGAGGACACTAAGCCAGTGCCT------AATAGATCGACCAAGGGTGGACAACAGAAGAACAGTCAAAAGGGCCAGCATATAGAGGGCAGACAGACACAATCCAGGCCAATTCAAAATGTCCCA------GGCCCTCACAGAACAATCCACCACGCCAGTGCGCCACTCACGGACAATGACAGAAGAAATGAACCCTCCGGCTCAACCAGCCCTCGCATGCTGACACCAATTAACGAAGAGGCAGACCCACTGGACGATGCCGACGACGAGACGTCTAGCCTTCCGCCCTTGGAGTCAGATGATGAAGAGCAGGACAGGGACGGAACTTCCAACCGCACACCCACTGTCGCCCCACCGGCTCCCGTATACAGAGATCACTCTGAAAAGAAAGAACTCCCGCAAGACGAGCAACAAGATCAGGACCACACTCAAGAGGCCAGGAACCAGGACAGTGACAACACCCAGTCAGAACACTCTTTTGAGGAGATGTATCGCCACATTCTAAGATCACAGGGGCCATTTGATGCTGTTTTGTATTATCATATGATGAAGGATGAGCCTGTAGTTTTCAGTACCAGTGATGGCAAAGAGTACACGTATCCAGACTCCCTTGAAGAGGAATATCCACCATGGCTCACTGAAAAAGAGGCTATGAATGAAGAGAATAGATTTGTTACATTGGATGGTCAACAATTTTATTGGCCGGTGATGAATCACAAGAATAAATTCATGGCAATCCTGCAACATCATCAGATGGCTAAAGCTACGGGACGATACAATCTAATATCGCCCAAAAAGGACCTGGAGAAAGGGGTTGTCTTAAGCGACCTCTGTAACTTCTTAGTTAGCCAAACTATTCAGGGGTGGAAGGTTTATTGGGCTGGTATTGAGTTTGATGTGACTCACAAAGGAATGGCCCTATTGCATAGACTGAAAACTAATGACTTTGCCCCTGCATGGTCAATGACAAGGAATCTCTTTCCTCATTTATTTCAAAATCCGAATTCCACAATTGAATCACCGCTGTGGGCATTGAGAGTCATCCTTGCAGCAGGGATACAGGACCAGCTGATTGACCAGTCTTTGATTGAACCCTTAGCAGGAGCCCTTGGTCTGATCTCTGATTGGCTGCTAACAACCAACACTAACCATTTCAACATGCGAACACAACGTGTCAAGGAACAATTGAGCCTAAAAATGCTGTCGTTGATTCGATCCAATATTCTCAAGTTTATTAACAAATTGGATGCTCTACATGTCGTGAACTACAACGGATTGTTGAGCAGTATTGAAATTGGAACTCAAAATCATACAATCATCATAACTCGAACTAACATGGGTTTTCTGGTGGAGCTCCAAGAACCCGACAAATCGGCAATGAACCGCATGAAGCCTGGGCCGGCGAAATTTTCCCTCCTTCATGAGTCCACACTGAAAGCATTTACACAAGGATCCTCGACACGAATGCAAAGTTTGATTCTTGAATTTAATAGCTCTCTTGCTATCATGGAAGCTTCATATGAGAGAGGACGCCCACGAGCTGCCAGACAGCATTCAAGGGATGGACACGACCACCATGTTCGAGCACGATCATCATCCAGAGAGAATTATCGAGGTGAGTACCGTCAATCAAGGAGCGCCTCACAAGTGCGCGTTCCTACTGTATTTCATAAGAAGAGAGTTGAACCATTAACAGTTCCTCCAGCACCTAAAGACATATGTCCGACCTTGAAAAAAGGATTTTTGTGTGACAGTAGTTTTTGCAAAAAAGATCACCAGTTGGAGAGTTTAACTGATAGGGAATTACTCCTACTAATCGCCCGTAAGACTTGTGGATCAGTAGAACAACAATTAAATATAACTGCACCCAAGGACTCGCGCTTAGCAAATCCAACGGCTGATGATTTCCAGCAAGAGGAAGGTCCAAAAATTACCTTGTTGACACTGATCAAGACGGCAGAACACTGGGCGAGACAAGACATCAGAACCATAGAGGATTCAAAATTAAGAGCATTGTTGACTCTATGTGCTGTGATGACGAGGAAATTCTCAAAATCCCAGCTGAGTCTTTTATGTGAGACACACCTAAGGCGCGAGGGGCTTGGGCAAGATCAGGCAGAACCCGTTCTCGAAGTATATCAACGATTACACAGTGATAAAGGAGGCAGTTTTGAAGCTGCACTATGGCAACAATGGGACCGACAATCCCTAATTATGTTTATCACTGCATTCTTGAATATTGCTCTCCAGTTACCGTGTGAAAGTTCTGCTGTCGTTGTTTCAGGGTTAAGAACATTGGTTCCTCAATCAGATAATGAGGAAGCTTCAACCAACCCGGGGACATGCTCATGGTCTGATGAGGGTACCCCT------ATGACAACTAGAACAAAGGGCAGGGGCCATACTGCGGCCACGACTCAAAACGACAGAATGCCAGGCCCTGAGCTTTCGGGCTGGATCTCTGAGCAGCTAATGACCGGAAGAATTCCTGTAAGCGACATCTTCTGTGATATTGAGAACAATCCAGGATTATGCTACGCATCCCAAATGCAACAAACGAAGCCAAACCCGAAGACGCGCAACAGTCAAACCCAAACGGACCCAATTTGCAATCATAGTTTTGAGGAGGTAGTACAAACATTGGCTTCATTGGCTACTGTTGTGCAACAACAAACCATCGCATCAGAATCATTAGAACAACGCATTACGAGTCTTGAGAATGGTCTAAAGCCAGTTTATGATATGGCAAAAACAATCTCCTCATTGAACAGGGTTTGTGCTGAGATGGTTGCAAAATATGATCTTCTGGTGATGACAACCGGTCGGGCAACAGCAACCGCTGCGGCAACTGAGGCTTATTGGGCCGAACATGGTCAACCACCACCTGGACCATCACTTTATGAAGAAAGTGCGATTCGGGGTAAGATTGAATCTAGAGATGAGACCGTCCCTCAAAGTGTTAGGGAGGCATTCAACAATCTAAACAGTACCACTTCACTAACTGAGGAAAATTTTGGGAAACCTGACATTTCGGCAAAGGATTTGAGAAACATTATGTATGATCACTTGCCTGGTTTTGGAACTGCTTTCCACCAATTAGTACAAGTGATTTGTAAATTGGGAAAAGATAGCAACTCATTGGACATCATTCATGCTGAGTTCCAGGCCAGCCTGGCTGAAGGAGACTCTCCTCAATGTGCCCTAATTCAAATTACAAAAAGAGTTCCAATCTTCCAAGATGCTGCTCCACCTGTCATCCACATCCGCTCTCGAGGTGACATTCCCCGAGCTTGCCAGAAAAGCTTGCGTCCAGTCCCACCATCGCCCAAGATTGATCGAGGTTGGGTATGTGTTTTTCAGCTTCAAGATGGTAAAACACTTGGACTCAAAATTATGAGGCGGGTTATATTGCCTACTGCTCCTCCTGAATATATGGAGGCCATATACCCTGTCAGGTCAAATTCAACAATTGCTAGAGGTGGCAACAGCAATACAGGCTTCCTGACACCGGAGTCAGTCAATGGGGACACTCCATCGAATCCACTCAGGCCAATTGCCGATGACACCATCGACCATGCCAGCCACACACCAGGCAGTGTGTCATCAGCATTCATCCTTGAAGCTATGGTGAATGTCATATCGGGCCCCAAAGTGCTAATGAAGCAAATTCCAATTTGGCTTCCTCTAGGTGTCGCTGATCAAAAGACCTACAGCTTTGACTCAACTACGGCCGCCATCATGCTTGCTTCATACACTATCACCCATTTCGGCAAGGCAACCAATCCACTTGTCAGAGTCAATCGGCTGGGTCCTGGAATCCCGGATCATCCCCTCAGGCTCCTGCGAATTGGAAACCAGGCTTTCCTCCAGGAGTTCGTTCTTCCGCCAGTCCAACTACCCCAGTATTTCACCTTTGATTTGACAGCACTCAAACTGATCACCCAACCACTGCCTGCTGCAACATGGACCGATGACACTCCAACAGGATCAAATGGAGCGTTGCGTCCAGGAATTTCATTTCATCCAAAACTTCGCCCCATTCTTTTACCCAACAAAAGTGGGAAGAAGGGGAACAGTGCCGATCTAACATCTCCGGAGAAAATCCAAGCAATAATGACTTCACTCCAGGACTTCAAGATCGTTCCAATTGATCCAACCAAAAATATCATGGGAATCGAAGTGCCAGAAACTCTGGTCCACAAGCTGACCGGTAAGAAGGTGACTTCTAAAAATGGACAACCAATCATCCCTGTTCTTTTGCCAAAGTACATTGGGTTGGACCCGGTGGCTCCAGGAGACCTCACCATGGTAATCACACAGGATTGTGACACGTGTCATTCTCCTGCAAGTCTTCCAGCTGTGATTGAGAAG---------------
>EBOV_1994_KC242792
ATGGGT---GTTACAGGAATATTGCAGTTACCTCGTGATCGATTCAAGAGGACATCATTCTTTCTTTGGGTAATTATCCTTTTCCAAAGAACATTTTCTATCCCACTTGGAGTCATCCACAATAGCACATTACAGGTTAGTGATGTCGACAAACTGGTTTGCCGTGACAAACTGTCATCCACGAATCAATTGAGATCAGTTGGACTGAATCTCGAAGGGAATGGAGTGGCAACTGACGTGCCATCTGCAACTAAAAGATGGGGCTTCAGGTCCGGTGTCCCACCAAAAGTGGTCAATTATGAAGCTGGTGAATGGGCTGAAAACTGCTACAATCTTGAAATCAAAAAACCTGACGGGAGTGAGTGTCTACCAGCAGCGCCAGACGGGATTCGGGGCTTCCCCCGGTGCCGGTATGTGCACAAAGTATCAGGAACGGGACCGTGTGCCGGAGACTTTGCCTTCCACAAAGAGGGTGCTTTCTTCCTGTATGATCGACTTGCTTCCACAGTTATCTACCGAGGAACGACTTTCGCTGAAGGTGTCGTGGCATTTCTGATACTGCCCCAAGCTAAGAAGGACTTCTTCAGCTCACACCCCTTGAGAGAGCCGGTCAATGCAACGGAGGACCCGTCTAGTGGCTACTATTCTACCACAATTAGATATCAGGCTACCGGCTTTGGAACCAATGAGACAGAGTATTTGTTCGAGGTTGACAATTTGACCTACGTCCAACTTGAATCAAGATTCACACCACAGTTTCTGCTCCAGCTGAATGAGACAATATATACAAGTGGGAAAAGGAGCAATACCACGGGAAAACTAATTTGGAAGGTCAACCCCGAAATTGATACAACAATCGGGGAGTGGGCCTTCTGGGAAACTAAAAAAAACCTCACTAGAAAAATTCGCAGTGAAGAGTTGTCTTTCACAGCTGTATCAAACAGAGCCAAAAACATCAGTGGTCAGAGTCCGGCGCGAACTTCTTCCGACCCAGGGACCAACACAACAACTGAAGACCACAAAATCATGGCTTCAGAAAATTCCTCTGCAATGGTTCAAGTGCACAGTCAAGGAAGGGAAGCTGCAGTGTCGCAT------------------------------CTGACAACCCTTGCCACAATCTCCACGAGTCTTCGACCCCCCATAACCAAACCAGGTCCGGACAACAGCACCCACAATACACCCGTGTATAAACTTGACATCTCTGAGGCAACTCAAGTTGAACAACATCACCGCAGAACAGACAACGCCAGCACAACCTCCGACACTCCCCCCGCCACGACCGCAGCCGGACCCCTAAAAGCAGAGAACACCAACACGAGCAAGGGCACTGACCTCCTGGACCCCGCCACCACAACA------------AGTCCCCAAAACCACAGCGAGACCGCTGGCAACAACAACACTCATCACCAAGATACCGGAGAAGAGAGTGCCAGCAGCGGGAAGCTAGGCTTAATTACCAATACTATTGCTGGAGTCGCAGGACTGATCACAGGCGGGAGAAGAACTCGAAGAGAAGCAATTGTCAATGCTCAACCCAAATGCAACCCTAATTTACATTACTGGACTACTCAGGATGAAGGTGCTGCAATCGGACTGGCCTGGATACCATATTTCGGGCCAGCAGCCGAGGGAATCTACACAGAGGGGCTGATGCACAATCAAGATGGTTTAATCTGTGGGTTGAGACAGCTGGCCAACGAGACGACTCAAGCTCTTCAACTATTCCTGAGAGCCACAACCGAGCTACGCACCTTTTCAATCCTCAACCGTAAGGCAATTGATTTCTTGCTGCAGCGATGGGGCGGCACATGCCACATTTTGGGACCGGACTGCTGTATCGAACCACATGATTGGACTAAGAACATAACGGACAAAATTGATCAGATTATTCATGATTTTGTTGATAAAACCCTTCCGGACCAGGGGGACAATGACAATTGGTGGACAGGATGGAGACAGTGGATACCGGCAGGTATTGGAGTTACAGGCGTTATAATTGCAGTTATCGCTTTATTCTGTATATGCAAATTTGTCTTTATGGCTACACAACATACCCAATACCCGGACGCTAGGTTATCATCACCAATTGTATTGGACCAATGTGACCTAGTCACTAGAGCTTGCGGGTTATATTCATCATACTCCCTTAATCCGCAACTACGCAACTGTAAACTCCCGAAACATATCTACCGTTTGAAATACGATGTAACTGTTACCAAGTTCTTGAGTGATGTACCAGTGGCGACATTGCCCATAGATTTCATAGTCCCAATTCTTCTCAAGGCACTGTCAGGCAATGGGTTCTGTCCTGTTGAGCCGCGGTGCCAACAGTTCTTAGATGAGATCATCAAGTACACAATGCAAGATGCTCTCTTCTTGAAATACTATCTCAAAAATGTGGGTGCTCAAGAAGACTGTGTTGATGACCACTTTCAAGAGAAAATCTTATCTTCAATTCAGGGCAATGAATTTTTACATCAAATGTTTTTCTGGTATGATCTGGCTATTTTAACTCGAAGGGGTAGATTAAATCGAGGAAACTCTAGATCAACATGGTTTGTTCATGATGATTTAATAGACATCTTAGGTTATGGGGACTATGTTTTTTGGAAGATCCCAATTTCAATGTTACCACTGAACACACAAGGAATCCCCCATGCTGCTATGGACTGGTATCAGGCATCAGTATTCAAAGAAGCAGTTCAAGGGCATACACACATTGTTTCTGTTTCTACTGCCGACGTCTTGATAATGTGCAAAGATTTAATTACATGTCGATTCAACACGACTCTAATCTCAAAAATAGCAGAGATTGAGGATCCAGTTTGTTCTGATTATCCCAATTTTAAGATTGTGTCTATGCTTTACCAGAGCGGAGATTACTTACTCTCCATATTAGGATCTGATGGGTATAAAATTATTAAGTTCCTCGAACCATTGTGCTTGGCCAAAATTCAATTATGCTCAAAGTACACCGAGAGGAAGGGCCGATTCTTAACACAAATGCATTTAGCTGTAAATCACACTCTAGAAGAAATTACAGAAATGCGTGCACTAAAGCCTTCACAGGCTCAAAAGATCCGTGAATTCCATAGAACATTGATAAGGCTGGAGATGACGCCACAACAACTTTGTGAGCTATTTTCCATTCAAAAACACTGGGGGCATCCTGTGCTACATAGTGAAACAGCAATCCAAAAAGTTAAAAAACATGCTACGGTGCTAAAAGCATTACGCCCTATAGTGATTTTCGAGACATACTGTGTTTTTAAATATAGTATTGCCAAACATTATTTTGATAGCCAAGGGTCTTGGTACAGTGTTACTTCAGATAGGAATCTAACACCAGGTCTTAATTCTTATATCAAAAGAAATCAATTCCCTCCGTTGCCAATGATTAAAGAACTACTATGGGAATTTTACCACCTTGACCATCCTCCACTTTTCTCAACCAAAATTATTAGTGACTTAAGTATTTTTATAAAAGACAGAGCTACCGCAGTAGAAAGGACATGCTGGGATGCAGTATTCGAGCCTAATGTTCTAGGATATAATCCACCTCACAAATTTAGTACTAAACGTGTACCGGAACAATTTTTAGAGCAAGAAAACTTTTCTATTGAGAATGTTCTTTCCTACGCGCAAAAACTTGAGTATCTACTACCACAATATCGGAACTTTTCTTTCTCATTGAAAGAGAAAGAGTTGAATGTAGGTAGAACCTTCGGAAAATTGCCTTATCCGACTCGCAATGTTCAAACACTTTGTGAAGCTCTGTTGGCTGATGGTCTTGCTAAAGCATTTCCTAGCAATATGATGGTAGTTACGGAACGTGAGCAAAAAGAAAGCTTATTGCATCAAGCATCATGGCACCACGCAAGTGATGATTTTGGTGAACATGCCACAGTTAGAGGGAGTAGTTTTGTAACTGATTTAGAGAAATACAATCTTGCATTTAGATATGAGTTTACAGCACCTTTTATCGAATATTGCAACCGTTGCTATGGTGTTAAGAATGTTTTTAATTGGATGCATTATACAATCCCACAGTGTTATATGCATGTCAGTGATTATTATAATCCACCACATAACCTCACACTGGAAAATCGAGACAACCCCCCCGAAGGGCCTAGTTCATACAGGGGTCATATGGGAGGGATTGAAGGACTGCAACAAAAACTCTGGACAAGTATTTCATGTGCTCAAATTTCTTTAGTTGAAATTAAGACTGGTTTTAAGTTACGCTCAGCTGTGATGGGCGACAATCAGTGCATTACCGTTTTATCAGTCTTCCCCTTAGAGACTGACGCAGACGAGCAGGAACAGAGTGCCGAAGACAATGCAGCGAGGGTGGCCGCTAGCCTAGCAAAAGTTACAAGTGCCTGTGGAATCTTTTTAAAACCTGATGAAACATTTGTACATTCAGGTTTTATCTATTTTGGAAAAAAACAATATTTGAATGGGGTCCAATTGCCTCAGTCCCTTAAAACGGCTACAAGAATGGCACCATTGTCTGATGCAATTTTTGATGATCTTCAAGGGACCCTAGCTAGTATAGGCACCGCTTTTGAGCGGTCCATTTCTGAGACACGACATATCTTTCCTTGCAGGATAACCGCAGCTTTCCATACATTTTTTTCGGTGAGAATCTTGCAATATCATCATCTCGGGTTCAATAAAGGTTTTGACCTTGGACAGTTAACACTCGGTAAACCTCTGGATTTCGGAACAATATCATTGGCACTAGCGGTACCGCAGGTGCTTGGAGGATTATCCTTCTTGAATCCTGAGAAATGTTTCTACCGGAATCTAGGAGATCCAGTTACCTCAGGCTTATTCCAGTTAAAAACTTATCTCCGAATGATTGGGATGGATGATTTATTCTTACCTTTAATTGCGAAGAACCCTGGGAACTGCACTGCCATTGACTTTGTGCTAAATCCTAGCGGATTAAATGTCCCTGGGTCGCAAGACTTAACTTCATTTCTGCGCCAGATTGTACGCAGGACCATCACCCTAAGTGCGAAAAACAAACTTATTAATACCTTATTTCATGCGTCAGCTGACTTCGAAGACGAAATGGTCTGTAAATGGCTATTATCATCAACTCCTGTTATGAGTCGTTTTGCGGCCGATATCTTTTCACGCACGCCGAGCGGGAAGCGATTGCAAATTCTAGGATACCTGGAAGGAACACGCACATTATTAGCCTCTAAGATCATCAACAATAATCCAGAGACACCGGTTTTGGACAGACTGAGGAAAATAACATTGCAAAGGTGGAGTCTATGGTTTAGTTATCTTGATCATTGTGATAATATCCTGGCGGAGGCTTTAACCCAAATAACTTGCACAGTTGATTTAGCACAGATCCTGAGGGAATATTCATGGGCTCATATTTTAGAGGGAAGACCTCTTATTGGAGCCACACTCCCATGTATGATTGAGCAATTCAAAGTGTTTTGGCTGAAACCCTACGAACAATGTCCGCAGTGTTCAAATGCAAAGCAACCAGGTGGGAAACCATTCGTGTCAGTGGCAGTCAAGAAACATATTGTTAGTGCATGGCCGAACGCGTCCCGACTAAGCTGGACTATCGGGGATGGAATCCCTTACATTGGATCAAGGACAGAAGATAAGATAGGACAACCTGCTATTAAACCAAAATGTCCTTCCGCAGCCTTAAGAGAGGCCATTGAATTGGCGTCCCGTTTAACATGGGTAACTCAAGGCAGTTCGAACAGTGACTTGCTAATAAAGCCATTTTTGGAAGCACGAGTAAATTTGAGTGTTCAAGAAATACTTCAAATGACTCCTTCACATTACTCAGGAAATATTGTTCACAGGTACAACGATCAATACAGTCCTCATTCTTTCATGGCCAATCGTATGAGTAATTCAGCAACGCGATTGATTGTTTCTACAAACACTTTAGGTGAGTTTTCAGGAGGTGGCCAGTCTGCACGCGACAGCAATATTATTTTCCAGAATGTTATAAATTATGCAGTTGCACTGTTCGATATTAAATTTAGAAACACTGAGGCTACAGATATCCAATACAATCGTGCTCACCTTCATCTAACTAAGTGTTGCACCCGGGAAGTACCAGCTCAGTATTTAACATACACATCTACATTGGATTTAGATTTAACAAGATACCGAGAAAACGAATTGATTTATGACAATAATCCTCTAAAAGGAGGACTCAATTGCAATATCTCATTCGATAACCCATTTTTCCAAGGTAAACAGCTGAACATTATAGAAGATGATCTTATTCGACTGCCTCACTTATCTGGATGGGAGCTAGCCAAGACCATCATGCAATCAATTATTTCAGATAGCAACAATTCATCTACAGACCCAATTAGCAGCGGAGAAACAAGATCATTCACTACCCATTTCTTAACTTATCCCAAGATAGGACTTCTGTACAGTTTTGGGGCCTTTGTAAGTTATTATCTTGGCAACACAATTCTTCGGACTAAGAAATTAACACTTGACAATTTTTTATATTACTTAACTACCCAAATTCATAATCTACCACATCGCTCATTGCGAATACTTAAGCCAACATTCAAACATGCAAGCGTTATGTCACGGTTAATGAGTATTGATCCTCATTTTTCTATTTACATAGGCGGTGCTGCAGGTGACAGAGGACTCTCAGATGCGGCCAGGTTATTTTTGAGAACGTCTATTTCATCTTTTCTTACATTTGTAAAAGAATGGATAATTAATCGCGGAACAATTGTCCCTTTATGGATAGTATATCCGCTAGAGGGTCAAAACCCAACACCTGTTAATAATTTTCTCTATCAGATCGTAGAACTGCTGGTGCATGATTCATCAAGACGACAGGCTTTTAAAACTACCATAAGTGATCATGTACATCCTCAC---------GACAATCTTGTTTACACATGTAAGAGTACAGCCAGCAATTTCTTCCATGCATCATTGGCATACTGGAGGAGCAGG------CACAGAAACAGCAACCGAAAATACTTGGCAAGAGACTCTTCA---ACTGAATCAAGCACAAACAACAGTGATGGTCATATTGAG---AGAAGTCAAGAACAAACCACCAGAGATCCACATGATGGCACT------------GAACGGAATCTAGTTCTACAAATGAGCCATGAAATAAAAAGAACGACA---------ATTCCACAAGAAAACACGCACCAGGGTCCGTCGTTCCAGTCCTTTCTAAGTGACTCTGCTTGTGGTACAGCAAATCCAAAACTAAATTTCGATCGATCGAGACACAATGTGAAATCTCAGGATCATAACTCGGCATCCAAGAGGGAAGGTCATCAAATAATCTCGCACCGTCTAGTCCTACCTTTCTTTACATTATCTCAAGGGACACGCCAATTGACGTCATCCAATGAGTCACAAACCCAAGACGAGATATCAAAGTACTTACGGCAATTGAGATCCGTCATTGATACCACAGTTTATTGTAGGTTTACCGGTATAGTCTCGTCCATGCATTACAAACTTGATGAGGTCCTTTGGGAAATAGAGAGTTTTAAGTCGGCTGTGACGCTAGCAGAGGGAGAAGGTGCTGGTGCCTTACTATTGATTCAGAAATACCAAGTTAAGACCTTATTTTTCAACACGCTAGCTACTGAGTCCAGTATAGAGTCAGAAATAGTATCAGGAATGACTACTCCTAGGATGCTTCTACCTGTTATGTCAAAATTCCATAATAACCAAATTGAGATTATTCTTAACAACTCAGCAAGCCAAATAACAGACATAACAAATCCTACTTGGTTTAAAGACCAAAGAGCAAGGCTACCTAAGCAAGTCGAGGTTATAACCATGGATGCAGAGACGACAGAGAATATAAACAGATCGAAATTGTACGAAGCTGTATATAAACTGATCTTACACCATATTGATCCCAGCGTATTGAAAGCAGTGGTCCTTAAAGTCTTTCTAAGTGATACTGAGGGTATGTTATGGCTAAATGATAATTTAGCCCCGTTTTTTGCCACTGGTTATTTAATTAAGCCAATAACGTCAAGTGCTAGATCTAGTGAGTGGTATCTTTGTCTGACGAACTTCTTATCAACTACACGAAAGATGCCACACCAAAACCATCTCAGTTGTAAACAGGTAATACTTACGGCATTGCAACTGCAAATTCAACGGAGCCCATACTGGCTAAGTCATTTAACTCAGTATGCTGACTGTGATTTACATTTAAGTTATATCCGCCTTGGTTTTCCATCATTAGAGAAAGTACTATACCACAGGTATAACCTCGTCGATTCAAAAAGAGGTCCACTAGTCTCTATCACTCAGCACTTAGCACATCTTAGAGCAGAGATTCGAGAATTAACTAATGATTATAATCAACAGCGACAAAGTCGAACTCAAACATATCACTTTATTCGTACTGCAAAAGGACGAATCACAAAACTAGTCAATGATTATTTAAAATTCTTTCTTATTGTGCAAGCATTAAAACATAATGGGACATGGCAAGCTGAGTTTAAGAAATTACCAGAGTTGATTAGTGTGTGCAATAGGTTCTACCATATTAGAGATTGCAATTGTGAAGAACGTTTCTTAGTTCAAACCTTATATTTACATAGAATGCAGGATTCTGAAGTGAAGCTTATCGAAAGGCTGACAGGGCTTCTGAGTTTATTTCCGGATGGTCTC---TACAGGTTTGAT---ATGGATTCTCGTCCTCAGAAAGTCTGGATGACGCCGAGTCTCACTGAATCTGACATGGATTACCACAAGATCTTGACAGCAGGTCTGTCCGTTCAACAGGGGATTGTTCGGCAAAGAGTCATCCCAGTGTATCAAGTAAACAATCTTGAGGAGATTTGCCAACTTATCATACAGGCCTTTGAAGCAGGTGTTGATTTTCAAGAGAGTGCGGACAGTTTCCTTCTCATGCTTTGTCTTCATCATGCGTACCAGGGAGATTGCAAACTTTTCTTGGAAAGTGGCGCAGTCAAGTATTTGGAAGGGCACGGGTTCCGTTTTGAAGTCAAGAAGCGTGATGGAGTGAAGCGCCTTGAGGAATTGCTGCCAGCAGTATCTAGTGGAAAAAACATTAAGAGAACACTTGCTGCCATGCCGGAAGAGGAGACAACTGAAGCCAATGCCGGTCAGTTTCTCTCCTTTGCAAGTCTATTCCTTCCGAAATTGGTAGTAGGAGAAAAGGCTTGCCTTGAGAAGGTTCAAAGGCAAATTCAAGTACATGCAGAGCAAGGACTGATACAATATCCAACAGCTTGGCAATCAGTAGGACACATGATGGTGATTTTCCGTTTGATGCGAACAAATTTTTTGATCAAATTTCTCCTAATACACCAAGGGATGCACATGGTTGCCGGGCATGATGCCAACGACGCTGTGATTTCAAATTCAGTGGCTCAAGCTCGTTTTTCAGGTTTATTGATTGTCAAAACAGTACTTGATCATATCCTACAAAAGACAGAACGAGGAGTTCGTCTCCATCCTCTTGCAAGGACCGCTAAGGTAAAAAATGAGGTGAACTCCTTTAAGGCTGCACTCAGCTCCCTGGCCAAGCATGGAGAGTATGCTCCTTTCGCCCGACTTTTGAACCTTTCTGGAGTAAATAATCTTGAGCATGGTCTTTTCCCTCAACTATCAGCAATTGCACTCGGAGTCGCCACAGCACACGGGAGTACCCTCGCAGGAGTAAATGTTGGAGAACAGTATCAACAACTCAGAGAGGCTGCCACTGAGGCTGAGAAGCAACTCCAACAATACGCAGAGTCTCGCGAACTTGACCATCTTGGACTTGATGATCAGGAAAAGAAAATTCTTATGAATTTCCATCAGAAAAAGAACGAAATCAGCTTCCAGCAAACAAACGCTATGGTAACTCTAAAGAAAGAGCGCCTGGCCAAGCTGACGGAAGCTATCACTGCTGCGTCACTGCCCAAAACAAGTGGACATTACGATGATGATGACGACATTCCCTTTCCAGGACCCATCAATGATGACGACAATCCTGGCCATCAAGATGATGATCCGACTGACTCACAGGATACGACCATTCCCGATGTGGTGGTTGATCCCGATGATGGAAGCTACGGCGAATACCAGAGTTACTCGGAAAACGGCATGAATGCACCAGATGACTTGATCCTATTCGATCTAGACGAGGACGATGAGGACACTAAGCCAGTGCCT------AATAGATCGACCAAGGGTGGACAACAGAAAAACAGTCAAAAGGGCCAGCATACAGAGGGCAGACAGACACAATCCAGGCCAACTCAAAATATCCCA------GGCCCTCACAGAACAATCCACCACGCAAGTGCTCCACTCACGGACAATGACAGAAGAAATGAACCCTCCGGCTCAACCAGCCCTCGCATGCTGACACCAATCAACGAAGAGGCAGACCCACTGGACGATGCCGACGACGAAACGTCTAGCCTTCCGCCCTTGGAGTCAGATGATGAAGAACAGGACAGGGACGGAACCTCCAATCGCACACCCACTGTCGCCCCACCGGCTCCCGTATACAGAGATCACTCTGAAAAGAAAGAACTCCCGCAAGATGAGCGACAAGATCAGGACCACACTCAAGAGGCCAGGAACCAGGACAGTGACAACACCCAGCCAGAACACTCTTTTGAGGAGATGTATCGCCACATTCTAAGATCACAGGGGCCATTTGATGCTGTTTTGTATTATCATATGATGAAGGATGAGCCTGTAGTTTTCAGTACCAGTGATGGCAAAGAGTACACGTATCCAGACTCCCTTGAAGAGGAATATCCACCATGGCTCACTGAAAAAGAGGCTATGAATGAAGAGAATAGATTTGTTACATTGGATGGTCAACAATTTTATTGGCCGGTAATGAATCACAAGGATAAATTCATGGCAATCCTGCAACATCATCAGATGGCTAAAGCTACGGGACGATACAATCTAATATCGCCCAAAAAGGACCTGGAAAAAGGGGTTGTCTTAAGCGACCTCTGTAACTTCTTAGTTAGCCAAACTATTCAGGGGTGGAAGGTTTATTGGGCTGGTATTGAGTTTGATGTGACTCACAAAGGAATGGCCCTATTGCATAGACTGAAAACTAATGACTTTGCCCCTGCATGGTCAATGACAAGGAATCTCTTTCCTCATTTATTTCAAAATCCGAATTCCACAATTGAATCACCGCTGTGGGCATTGAGAGTCATCCTTGCAGCAGGGATACAAGACCAGCTGATTGACCAGTCTTTGATTGAACCCTTAGCAGGAGCCCTTGGTCTGATCTCTGATTGGCTGCTAACAACCAACACTAACCATTTCAACATGCGAACACAACGTGTCAAGGAACAATTGAGCCTAAAAATGCTGTCGTTGATTCGATCCAATATTCTCAAGTTTATTAACAAATTGGATGCTCTACATGTCGTGAACTACAACGGATTGTTGAGCAGTATTGAAATTGGAACTCAAAATCATACAATCATCATAACTCGAACTAACATGGGTTTTCTGGTGGAGCTCCAAGAACCCGACAAATCGGCAATGAACCGCAAGAAGCCTGGGCCGGCGAAATTTTCCCTCCTTCATGAGTCCACACTGAAAGCATTTACACAAGGATCCTCGACACGAATGCAAAGTTTGATTCTTGAATTTAATAGCTCTCTTGCTATCATGGAAGCTTCATATGAGAGAGGACGCCCACGAGCTGCCAGACAGCATTCAAGGGATGGACACGACCACCATGTTCGAGCACGATCATCATCCAGAGAGAATTATCGAGGTGAGTACCGTCAATCAAGGAGCGCCTCACAAGTGCGCGTTCCTACTGTATTTCATAAGAAGAGAGTTGAACCATTAACAGTTCCTCCAGCACCTAAAGACATATGTCCGACCTTGAAAAAAGGATTTTTGTGTGACAGTAGTTTTTGCAAAAAAGATCACCAGTTGGAGAGTTTAACTGATAGGGAATTACTCCTACTAATCGCCCGTAAGACTTGTGGATCAGTAGAACAACAATTAAATATAACTGCACCCAAGGACTCGCGCTTAGCAAATCCAACGGCTGATGATTTCAAGCAAGAGGAAGGTCCAAAAATTACCTTGTTGACTCTGATCAAGACGGCAGAACACTGGGCGAGACAAGACATCAGAACCATAGAGGATTCAAAATTAAGAGCATTGTTGACTCTATGTGCTGTGATGACGAGGAAGTTCTCAAAATCCCAGCTGAGTCTTTTATGTGAGACACACCTAAGGCGCGAGGGGCTTGGGCAAGATCAGGCAGAACCCGTTCTCGAAGTATATCAACGATTACACAGTGATAAAGGAGGCAGTTTTGAAGCTGCACTATGGCAACAATGGGACCGACAATCCCTAATTATGTTTATCGCTGCATTCTTGAATATCGCTCTCCAGTTACCGTGTGAAAGTTCTGCTGTCGTTGTTTCAGGGTTAAGAACATTGGTTCCTCAATCAGATAATGAGGAAGCTTCAACCAACCCGGGGACATGCTCATGGTCTGATGAGGGTACCCCT------ATGACAACCAGAACAAAGAGCAGGGGCCACACTGCGGCCACGACTCAAAACGACAGAATGCCAGGCCCTGAGCTTTCGGGCTGGATCTCTGAGCAGCTAATGACCGGAAGAATTCCTGTAAGCGACATCTTCTGTGATATTGAGAACAATCCAGGATTATGCTACGCATCCCAAATGCAACAAACGAAGCCAAACCCGAAGACGCGCAACAGTCAAACCCAAACGGATCCAATTTGCAATCATAGTTTTGAGGAGGTAGTACAAACATTAGCTTCATTGGCTACTGTTGTGCAACAACAAACCATCGCATCAGAATCATTAGAACAACGCATTACGAGTCTTGAGAATGGTCTAAAGCCAGTTTATGATATGGCAAAAACAATCTCCTCATTGAACAGGGTTTGTGCTGAGATGGTTGCAAAATATGATCTTCTGGTGATGACAACCGGTCGGGCAACAGCAACCGCTGCGGCAACTGAGGCTTATTGGGCCGAACATGGTCAACCACCACCTGGACCATCACTTTATGAAGAAAGTGCGATTCGGGGTAAGATTGAATCTAGAGATGAGACCGTCCCTCAAAGTGTTAGGGAGGCATTCAACAATCTAGACAGTACCACTTCACTAACTGAGGAAAATTTTGGGAAACCTGACATTTCGGCAAAGGATTTGAGAAACATTATGTATGATCACTTGCCTGGTTTTGGAACTGCTTTCCACCAATTAGTACAAGTGATTTGTAAATTGGGAAAAGATAGCAACTCATTGGACATCATTCATGCTGAGTTCCAGGCCAGCCTGGCTGAAGGAGACTCTCCTCAATGTGCCCTAATTCAAATTACAAAAAGAGTTCCAATCTTCCAAGATGCTGCTCCACCTGTCATCCACATCCGCTCTCGAGGTGACATTCCCCGAGCTTGCCAGAAAAGCTTGCGTCCAGTCCCACCATCGCCCAAGATTGATCGAGGTTGGGTATGTGTTTTTCAGCTTCAAGATGGTAAAACACTTGGACTCAAAATTATGAGGCGGGTTATATTGCCTACTGCTCCTCCTGAATATATGGAGGCCATATACCCTGTCAGGTCAAATTCAACAATTGCTAGAGGTGGCAACAGCAATACAGGCTTCCTGACACCGGAGTCAGTCAATGGGGACACTCCATCGAATCCACTCAGGCCAATTGCCGATGACACCATCGACCATGCCAGCCACACACCAGGCAGTGTGTCATCAGCATTCATCCTTGAAGCTATGGTGAATGTCATATCGGGCCCCAAAGTGCTAATGAAGCAAATTCCAATTTGGCTTCCTCTAGGTGTCGCTGATCAAAAGACCTACAGCTTTGACTCAACTACGGCCGCCATCATGCTTGCTTCATATACTATCACCCATTTCGGCAAGGCAACTAATCCACTTGTCAGAGTCAATCGGCTGGGTCCTGGAATCCCGGATCACCCCCTCAGACTCCTGCGAATTGGAAACCAGGCCTTCCTCCAGGAGTTCGTTCTTCCGCCAGTCCAACTACCCCAGTATTTCACCTTTGATTTGACAGCACTCAAACTGATCACCCAACCACTGCCTGCTGCAACATGGACCGATGACACTCCAACAGGATCAAATGGAGCGTTGCGCCCAGGAATTTCATTTCATCCAAAACTGCGCCCCATTCTTTTACCCAACAAGAGTGGGAAGAAGGGGAATAGTGCCGATCTAACATCTCCGGAGAAAATCCAAGCAATAATGACTTCACTCCAGGACTTAAAGATCGTTCCAATTGATCCAACCAAAAATATCATGGGAATCGAAGTGCCAGAAACTCTGGTCCACAAGCTGACCGGTAAGAAGGTGACTTCTAAAAATGGACAACCAATCATCCCTGTTCTTTTGCCAAAGTACATTGGTTTGGACCCGGTGGCTCCAGGAGACCTCACCATGGTAATCACACAGGATTGTGACACGTGTCATTCTCCTGCGAGTCTTCCAGCTGTGATTGAGAAG---------------
>EBOV_1996_KC242793
ATGGGT---GTTACAGGAATATTGCAGTTACCTCGTGATCGATTCAAGAGGACATCATTCTTTCTTTGGGTAATTATCCTTTTCCAAAGAACATTTTCCATCCCACTTGGAGTCATCCACAATAGCACATTACAGGTTAGTGATGTCGACAAACTGGTTTGCCGTGACAAACTGTCATCCACGAATCAATTGAGATCAGTTGGACTGAATCTCGAAGGGAATGGAGTGGCAACTGACGTGCCATCTGCAACTAAAAGATGGGGCTTCAGGTCCGGTGTCCCACCAAAAGTGGTCAATTATGAAGCTGGTGAATGGGCTGAAAACTGCTACAATCTTGAAATCAAAAAACCTGACGGGAGTGAGTGTCTACCAGCAGCGCCAGACGGGATTCGGGGCTTCCCCCGGTGCCGGTATGTGCACAAAGTATCAGGAACGGGACCGTGTGCCGGAGACTTTGCCTTCCACAAAGAGGGTGCTTTCTTCCTGTATGATCGACTTGCTTCCACAGTTATCTACCGAGGAACGACTTTCGCTGAAGGTGTCGTGGCATTTCTGATACTGCCCCAAGCTAAGAAGGACTTCTTCAGCTCACACCCCTTGAGAGAGCCGGTCAATGCAACGGAGGACCCGTCTAGTGGCTACTATTCTACCACAATTAGATATCAGGCTACCGGCTTTGGAACCAATGAGACAGAGTATTTGTTCGAGGTTGACAATTTGACCTACGTCCAACTTGAATCAAGATTCACACCACAGTTTCTGCTCCAGCTGAATGAGACAATATATACAAGTGGGAAAAGGAGCAATACCACGGGAAAACTAATTTGGAAGGTCAACCCCGAAATTGATACAACAATCGGGGAGTGGGCCTTCTGGGAAACTAAAAAAAACCTCACTAGAAAAATTCGCAGTGAAGAGTTGTCTTTCACAGCTGTATCAAACAGAGCCAAAAACATCAGTGGTCAGAGTCCGGCGCGAACTTCTTCCGACCCAGGGACCAACACAACAACTGAAGACCACAAAATCATGGCTTCAGAAAATTCCTCTGCAATGGTTCAAGTGCACAGTCAAGGAAGGGAAGCTGCAGTGTCGCAT------------------------------CTGACAACCCTTGCCACAATCTCCACGAGTCTTCAACCCCCCACAACCAAACCAGGTCCGGACAACAGCACCCACAATACACCCGTGTATAAACTTGACATCTCTGAGGCAACTCAAGTTGAACAACATCACCGCAGAACAGACAACGCCAGCACAACCTCCGACACTCCCCCCGCCACGACCGCAGCCGGACCCCTAAAAGCAGAGAACACCAACACGAGCAAGGGCACTGACCTCCTGGACCCCGCCACCACAACA------------AGTCCCCAAAACCACAGCGAGACCGCTGGCAACAACAACACTCATCACCAAGATACCGGAGAAGAGAGTGCCAGCAGCGGGAAGCTAGGCTTAATTACCAATACTATTGCTGGAGTCGCAGGACTGATCACAGGCGGGAGAAGAACTCGAAGAGAAGCAATTGTCAATGCTCAACCCAAATGCAACCCTAATTTACATTACTGGACTACTCAGGATGAAGGTGCTGCAATCGGACTGGCCTGGATACCATATTTCGGGCCAGCAGCCGAGGGAATTTACACAGAGGGGCTGATGCACAATCAAGATGGTTTAATCTGTGGGTTGAGACAGCTGGCCAACGAGACGACTCAAGCTCTTCAACTATTCCTGAGAGCCACAACCGAGCTACGCACCTTTTCAATCCTCAACCGTAAGGCAATTGATTTCTTGCTGCAGCGATGGGGCGGCACATGCCACATTTTGGGACCGGACTGCTGTATCGAACCACATGATTGGACTAAGAACATAACGGACAAAATTGATCAGATTATTCATGATTTTGTTGATAAAACCCTTCCGGACCAGGGGGACAATGACAATTGGTGGACAGGATGGAGACAGTGGATACCGGCAGGTATTGGAGTTACAGGCGTTATAATTGCAGTTATCGCTTTATTCTGTATATGCAAATTTGTCTTTATGGCTACACAACATACCCAATACCCGGACGCTAGGTTATCATCACCAATTGTATTGGACCAATGTGACCTAGTCACTAGAGCTTGCGGGTTATATTCATCATACTCCCTTAATCCGCAACTACGCAACTGTAAACTCCCGAAACATATCTACCGTTTGAAATACGATGTAACTGTTACCAAGTTCTTGAGTGATGTACCAGTGGCGACATTGCCCATAGATTTCATAGTCCCAATTCTTCTCAAGGCACTGTCAGGCAATGGGTTCTGTCCTGTTGAGCCGCGGTGCCAACAGTTCTTAGATGAGATCATCAAGTACACAATGCAAGATGCTCTCTTCTTGAAATACTATCTCAAAAATGTGGGTGCTCAAGAAGACTGTGTTGATGACCACTTTCAAGAGAAAATCTTATCTGCAATTCAGGGCAATGAATTTTTACATCAAATGTTTTTCTGGTATGATCTGGCTATTTTAACTCGAAGGGGTAGATTAAATCGAGGAAACTCTAGATCAACATGGTTTGTTCATGATGATTTAATAGACATCTTAGGTTATGGGGACTATGTTTTTTGGAAGATCCCAATTTCAATGTTACCACTGAACACACAAGGAATCCCCCATGCTGCTATGGACTGGTATCAGGCATCAGTATTCAAAGAAGCAGTTCAAGGGCATACACACATTGTTTCTGTTTCTACTGCCGACGTCTTGATAATGTGCAAAGATTTAATTACATGTCGATTCAACACGACTCTAATCTCAAAAATAGCAGAGATTGAGGATCCAGTTTGTTCTGATTATCCCAATTTTAAGATTGTGTCTATGCTTTACCAGAGCGGAGATTACTTACTCTCCATATTAGGATCTGATGGGTATAAAATTATTAAGTTCCTCGAACCATTGTGCTTGGCCAAAATTCAATTATGCTCAAAGTACACCGAGAGGAAAGGCCGATTCTTAACACAAATGCATTTAGCTGTAAATCACACCCTAGAAGAAATTACAGAAATGCGTGCACTAAAGCCTTCACAGGCTCAAAAGATCCGTGAATTCCATAGAACATTGATAAGGCTGGAGATGACGCCACAACAACTTTGTGAGCTATTTTCCATTCAAAAACACTGGGGGCATCCTGTGCTACATAGTGAAACAGCAATCCAAAAAGTTAAAAAACATGCTACGGTGCTAAAAGCATTACGCCCTATAGTGATTTTCGAGACATACTGTGTTTTTAAATATAGTATTGCCAAACATTATTTTGATAGCCAAGGGTCTTGGTACAGTGTTACTTCAGATAGGAATCTAACACCAGGTCTTAATTCTTATATCAAAAGAAATCAATTCCCTCCGTTGCCAATGATTAAAGAACTACTATGGGAATTTTACCACCTTGACCATCCTCCACTTTTCTCAACCAAAATTATTAGTGACTTAAGTATTTTTATAAAAGACAGAGCTACCGCAGTAGAAAGGACATGCTGGGATGCAGTATTCGAGCCTAATGTTCTAGGATATAATCCACCTCACAAATTTAGTACTAAACGTGTACCGGAACAATTTTTAGAGCAAGAAAACTTTTCTATTGAAAATGTTCTTTCCTACGCGCAAAAACTTGAGTATCTACTACCACAATATCGGAACTTTTCTTTCTCATTGAAAGAGAAAGAGTTGAATGTAGGTAGAACCTTCGGAAAATTGCCTTATCCGACTCGCAATGTTCAAACACTTTGTGAAGCTCTGTTGGCTGATGGTCTTGCTAAAGCATTTCCTAGCAATATGATGGTAGTTACGGAACGTGAGCAAAAAGAAAGCTTATTGCATCAAGCATCATGGCACCACGCAAGTGATGATTTTGGTGAACATGCCACAGTTAGAGGGAGTAGTTTTGTAACTGATTTAGAGAAATACAATCTTGCATTTAGATATGAGTTTACAGCACCTTTTATCGAATATTGCAACCGTTGCTATGGTGTTAAGAATGTTTTTAATTGGATGCATTATACAATCCCACAGTGTTATATGCATGTCAGTGATTATTATAATCCACCACATAACCTCATACTGGAAAATCGAGACAACCCCCCCGAAGGGCCTAGTTCATACAGGGGTCATATGGGAGGGATTGAAGGACTGCAACAAAAACTCTGGACAAGTATTTCATGTGCTCAAATTTCTTTAGTTGAAATTAAGACTGGTTTTAAGTTACGCTCAGCTGTGATGGGCGACAATCAGTGCATTACCGTTTTATCAGTCTTCCCCTTAGAGACTGACGCAGACGAGCAGGAACAGAGTGCCGAAGACAATGCAGCGAGGGTGGCCGCTAGCCTAGCAAAAGTTACAAGTGCCTGTGGAATCTTTTTAAAACCTGATGAAACATTTGTACATTCAGGTTTTATCTATTTTGGAAAAAAACAATATTTGAATGGGGTCCAATTGCCTCAGTCCCTTAAAACGGCTACAAGAATGGCACCATTGTCTGATGCAATTTTTGATGATCTTCAAGGGACCCTAGCTAGTATAGGCACCGCTTTTGAGCGGTCCATTTCTGAGACACGACATATCTTTCCTTGCAGGATAACCGCAGCTTTCCATACATTTTTTTCGGTGAGAATCTTGCAATATCATCATCTCGGGTTCAATAAAGGTTTTGACCTTGGACAGTTAACACTCGGTAAACCTCTGGATTTCGGAACAATATCATTGGCACTAGCGGTACCGCAGGTGCTTGGAGGATTATCCTTCTTGAATCCTGAGAAATGTTTCTACCGGAATCTAGGAGATCCAGTTACCTCAGGCTTATTCCAGTTAAAAACTTATCTCCGAATGATTGGGATGGATGATTTATTCTTACCTTTAATTGCGAAGAACCCTGGGAACTGCACTGCCATTGACTTTGTGCTAAATCCTAGCGGATTAAATGTCCCTGGGTCGCAAGACTTAACTTCATTTCTGCGCCAGATTGTACGCAGGACCATCACCCTAAGTGCGAAAAACAAACTTATTAATACCTTATTTCATGCGTCAGCTGACTTCGAAGACGAAATGGTTTGTAAATGGCTATTATCATCAACTCCTGTTATGAGTCGTTTTGCGGCCGATATCTTTTCACGCACGCCGAGCGGGAAGCGATTGCAAATTCTAGGATACCTGGAAGGAACACGCACATTATTAGCCTCTAAGATCATCAACAATAATCCAGAGACACCGGTTTTGGACAGACTGAGGAAAATAACATTGCAAAGGTGGAGTCTATGGTTTAGTTATCTTGATCATTGTGATAATATCCTGGCGGAGGCTTTAACCCAAATAACTTGCACAGTTGATTTAGCACAGATCCTGAGGGAATATTCATGGGCTCATATTTTAGAGGGAAGACCTCTTATTGGAGCCACACTCCCATGTATGATTGAGCAATTCAAAGTGTTTTGGCTGAAACCCTACGAACAATGTCCGCAGTGTTCAAATGCGAAGCAACCAGGTGGGAAACCATTCGTGTCAGTGGCAGTCAAGAAACATATTGTTAGTGCATGGCCGAACGCGTCCCGACTAAGCTGGACTATCGGGGATGGAATCCCTTACATTGGATCAAGGACAGAAGATAAGATAGGACAACCTGCTATTAAACCAAAATGTCCTTCCGCAGCCTTAAGAGAGGCCATTGAATTGGCGTCCCGTTTAACATGGGTAACTCAAGGCAGTTCGAACAGTGACTTGCTAATAAAGCCATTTTTGGAAGCACGAGTAAATTTGAGTGTTCAAGAAATACTTCAAATGACTCCTTCACATTACTCAGGAAATATTGTTCACAGGTACAACGATCAATACAGTCCTCATTCTTTCATGGCCAATCGCATGAGTAATTCAGCAACGCGATTGATTGTTTCTACAAACACTTTAGGTGAGTTTTCAGGAGGTGGCCAGTCTGCACGCGACAGCAATATTATTTTCCAGAATGTTATAAATTATGCAGTTGCACTGTTCGATATTAAATTTAGAAACACTGAGGCTACAGATATCCAATATAATCGTGCTCACCTTCATCTAACTAAGTGTTGCACCCGGGAAGTACCAGCTCAGTATTTAACATACACATCTACATTGGATTTAGATTTAACAAGATACCGAGAAAACGAATTGATTTATGACAATAATCCTCTAAAAGGAGGACTCAATTGCAATATCTCATTCGATAACCCATTTTTCCAAGGTAAACAGCTGAACATTATAGAAGATGATCTTATTCGACTGCCTCACTTATCTGGATGGGAGCTAGCCAAGACCATCATGCAATCAATTATTTCAGATAGCAACAATTCATCTACAGACCCAATTAGCAGCGGAGAAACAAGATCATTCACTACCCATTTCTTAACTTATCCCAAGATAGGACTTCTGTACAGTTTTGGGGCCTTTGTAAGTTATTATCTTGGCAACACAATTCTTCGGACTAAGAAATTAACACTTGACAATTTTTTATATTACTTAACTACCCAAATTCATAATCTACCACATCGCTCATTGCGAATACTTAAGCCAACATTCAAACATGCAAGCGTTATGTCACGGTTAATGAGTATTGATCCTCATTTTTCTATTTACATAGGCGGTGCTGCAGGTGACAGAGGACTCTCAGATGCGGCCAGGTTATTTTTGAGAACGTCTATTTCATCTTTTCTTACATTTGTAAAAGAATGGATAATTAATCGCGGAACAATTGTCCCTTTATGGATAGTATATCCGCTAGAGGGTCAAAACCCAACACCTGTTAATAATTTTCTCTATCAGATCGTAGAACTGCTGGTGCATGATTCATCAAGACGACAGGCTTTTAAAACTACCATAAGTGATCATGTACATCCTCAC---------GACAATCTTGTTTACACATGTAAGAGTACAGCCAGCAATTTCTTCCATGCATCATTGGCATACTGGAGGAGCAGG------CACAGAAACAGCAACCGAAAATACTTGGCAAGAGACTCTTCA---ACTGAATCAAGCACAAACAACAGTGATGGTCATATTGAG---AGAAGTCAAGAACAAACCACCAGAGATCCACATGATGGCACT------------GAACGGAATCTAGTTCTACAAATGAGCCATGAAATAGAAAGAACGACA---------ATTCCACAAGAAAACACGCACCAGGGTCCGTCGTTCCAGTCCTTTCTAAGTGACTCTGCTTGTGGTACAGCAAATCCAAAACTAAATTTCGATCGATCGAGACACAATGTGAAATCTCAGGATCATAACTCGGCATCCAAGAGGGAAGGTCATCAAATAATCTCGCACCGTCTAGTCCTACCTTTCTTTACATTATCTCAAGGGACACGCCAATTGACGTCATCCAATGAGTCACAAACCCAAGACGAGATATCAAAGTACTTACGGCAATTGAGATCCGTCATTGATACCACAGTTTATTGTAGGTTTACCGGTATAGTCTCGTCCATGCATTACAAACTTGATGAGGTCCTTTGGGAAATAGAGAGTTTTAAGTCGGCTGTGACGCTAGCAGAGGGAGAAGGTGCTGGTGCCTTACTATTGATTCAGAAATACCAAGTTAAGACCTTATTTTTCAACACGCTAGCTACTGAGTCCAGTATAGAGTCAGAAATAGTATCAGGAATGACTACTCCTAGGATGCTTCTACCTGTTATGTCAAAATTCCATAATAACCAAATTGAGATTATTCTTAACAACTCAGCAAGCCAAATAACAGACATAACAAATCCTACTTGGTTTAAAGACCAAAGAGCAAGGCTACCTAAGCAAGTCGAGGTTATAACCATGGATGCAGAGACGACAGAGAATATAAACAGATCGAAATTGTACGAAGCTGTATATAAACTGATCTTACACCATATTGATCCCAGCGTATTGAAAGCAGTGGTCCTTAAAGTCTTTCTAAGTGATACTGAGGGTATGTTATGGCTAAATGATAATTTAGCCCCGTTTTTTGCCACTGGTTATTTAATTAAGCCAATAACGTCAAGTGCTAGATCTAGTGAGTGGTATCTTTGTCTGACGAACTTCTTATCAACTACACGAAAGATGCCACACCAAAACCATCTCAGTTGTAAACAGGTAATACTTACGGCATTGCAACTGCAAATTCAACGGAGCCCATACTGGCTAAGTCATTTAACTCAGTATGCTGACTGTGATTTACATTTAAGTTATATCCGCCTTGGTTTTCCATCATTAGAGAAAGTACTATACCACAGGTATAACCTCGTCGATTCAAAAAGAGGTCCACTAGTCTCTATCACTCAGCACTTAGCACATCTTAGAGCAGAGATTCGAGAATTAACTAATGATTATAATCAACAGCGACAAAGTCGAACTCAAACATATCACTTTATTCGTACTGCAAAAGGACGAATCACAAAACTAGTCAATGATTATTTAAAATTCTTTCTTATTGTGCAAGCATTAAAACATAATGGGACATGGCAAGCTGAGTTTAAGAAATTACCAGAGTTGATTAGTGTGTGCAATAGGTTCTACCATATTAGAGATTGCAATTGTGAAGAACGTTTCTTAGTTCAAACCTTATATTTACATAGAATGCAGGATTCTGAAGTGAAGCTTATCGAAAGGCTGACAGGGCTTCTGAGTTTATTTCCGGATGGTCTC---TACAGGTTTGAT---ATGGATTCTCGTCCTCAGAAAGTCTGGATGACGCCGAGTCTCACTGAATCTGACATGGATTACCACAAGATCTTGACAGCAGGTCTGTCCGTTCAACAGGGGATTGTTCGGCAAAGAGTCATCCCAGTGTATCAAGTAAACAATCTTGAGGAGATTTGCCAACTTATCATACAGGCCTTTGAAGCAGGTGTTGATTTTCAAGAGAGTGCGGACAGTTTCCTTCTCATGCTTTGTCTTCATCATGCGTACCAGGGAGATTGCAAACTTTTCTTGGAAAGTGGCGCAGTCAAGTATTTGGAAGGGCACGGGTTCCGTTTTGAAGTCAAGAAGCGTGATGGAGTGAAGCGCCTTGAGGAATTGCTGCCAGCAGTATCTAGTGGAAAAAACATTAAGAGAACACTTGCTGCCATGCCGGAAGAGGAGACAACTGAAGCCAATGCCGGTCAGTTTCTCTCCTTTGCAAGTCTATTCCTTCCGAAATTGGTAGTAGGAGAAAAGGCTTGCCTTGAGAAGGTTCAAAGGCAAATTCAAGTACATGCAGAGCAAGGACTGATACAATATCCAACAGCTTGGCAATCAGTAGGACACATGATGGTGATTTTCCGTTTGATGCGAACAAATTTTTTGATCAAATTTCTCCTAATACACCAAGGGATGCACATGGTTGCCGGGCATGATGCCAACGACGCTGTGATTTCAAATTCAGTGGCTCAAGCTCGTTTTTCAGGTTTATTGATTGTCAAAACAGTACTTGATCATATCCTACAAAAGACAGAACGAGGAGTTCGTCTCCATCCTCTTGCAAGGACCGCCAAGGTAAAAAATGAGGTGAACTCCTTTAAGGCTGCACTCAGCTCCCTGGCCAAGCATGGAGAGTATGCTCCTTTCGCCCGACTTTTGAACCTTTCTGGAGTAAATAATCTTGAGCATGGTCTTTTCCCTCAACTATCAGCAATTGCACTCGGAGTCGCCACAGCACACGGGAGTACCCTCGCAGGAGTAAATGTTGGAGAACAGTATCAACAACTCAGAGAGGCTGCCACTGAGGCTGAGAAGCAACTCCAACAATACGCAGAGTCTCGCGAACTTGACCATCTTGGACTTGATGATCAGGAAAAGAAAATTCTTATGAATTTCCATCAGAAAAAGAACGAAATCAGCTTCCAGCAAACAAACGCTATGGTAACTCTAAAGAAAGAGCGCCTGGCCAAGCTGACGGAAGCTATCACTGCTGCGTCACTGCCCAAAACAAGTGGACATTACGATGATGATGACGACATTCCCTTTCCAGGACCCATCAATGATGACGACAATCCTGGCCATCAAGATGATGATCCGACTGACTCACAGGATACGACCATTCCCGATGTGGTGGTTGATCCCGATGATGGAAGCTACGGCGAATACCAGAGTTACTCGGAAAACGGCATGAATGCACCAGATGATTTGATCCTATTCGATCTAGACGAGGACGATGAGGACACTAAGCCAGTGCCT------AATAGATCGACCAAGGGTGGACAACAGAAAAACAGTCAAAAGGGCCAGCATACAGAGGGCAGACAGACACAATCCAGGCCAACTCAAAATATCCCA------GGCCCTCACAGAACAATCCACCACGCAAGTGCTCCACTCACGGACAATGACAGAAGAAATGAACCCTCCGGCTCAACCAGCCCTCGCATGCTGACACCAATCAACGAAGAGGCAGACCCACTGGACGATGCCGACGACGAGACGTCTAGCCTTCCGCCCTTGGAGTCAGATGAAGAAGAACAGGACAGGGACGGAACCTCCAATCGCACACCCACTGTCGCCCCACCGGCTCCCGTATACAGAGATCACTCTGAAAAGAAAGAACTCCCGCAAGATGAGCGACAAGATCAGGACCACACTCAAGAGGCCAGGAACCAGGACAGTGACAACACCCAGCCAGAACACTCTTTTGAGGAGATGTATCGCCACATTCTAAGATCACAGGGGCCATTTGATGCTGTTTTGTATTATCATATGATGAAGGATGAGCCTGTAGTTTTCAGTACCAGTGATGGCAAAGAGTACACGTATCCAGACTCCCTTGAAGAGGAATATCCACCATGGCTCACTGAAAAAGAGGCTATGAATGAAGAGAATAGATTTGTTACATTGGATGGTCAACAATTTTATTGGCCGGTAATGAATCACAAGAATAAATTCATGGCAATCCTGCAACATCATCAGATGGCTAAAGCTACGGGACGATACAATCTAATATCGCCCAAAAAGGACCTGGAAAAAGGGGTTGTCTTAAGCGACCTCTGTAACTTCTTAGTTAGCCAAACTATTCAGGGGTGGAAGGTTTATTGGGCTGGTATTGAGTTTGATGTGACTCACAAAGGAATGGCCCTATTGCATAGACTGAAAACTAATGACTTTGCCCCTGCATGGTCAATGACAAGGAATCTCTTTCCTCATTTATTTCAAAATCCGAATTCCACAATTGAATCACCGCTGTGGGCATTGAGAGTCATCCTTGCAGCAGGGATACAAGACCAGCTGATTGACCAGTCTTTGATTGAACCCTTAGCAGGAGCCCTTGGTCTGATCTCTGATTGGCTGCTAACAACCAACACTAACCATTTCAACATGCGAACACAACGTGTCAAGGAACAATTGAGCCTAAAAATGCTGTCGTTGATTCGATCCAATATTCTCAAGTTTATTAACAAATTGGATGCTCTACATGTCGTGAACTACAACGGATTGTTGAGCAGTATTGAAATTGGAACTCAAAATCATACAATCATCATAACTCGAACTAACATGGGTTTTCTGGTGGAGCTCCAAGAACCCGACAAATCGGCAATGAACCGCAAGAAGCCTGGGCCGGCGAAATTTTCCCTCCTTCATGAGTCCACACTGAAAGCATTTACACAAGGATCCTCGACACGAATGCAAAGTTTGATTCTTGAATTTAATAGCTCTCTTGCTATCATGGAAGCTTCATATGAGAGAGGACGCCCACGAGCTGCCAGACAGCATTCAAGGGATGGACACGACCACCATGTTCGAGCACGATCATCATCCAGAGAGAATTATCGAGGTGAGTACCGTCAATCAAGGAGCGCCTCACAAGTGCGCGTTCCTACTGTATTTCATAAGAAGAGAGTTGAACCATTAACAGTTCCTCCAGCACCTAAAGACATATGTCCGACCTTGAAAAAAGGATTTTTGTGTGACAGTAGTTTTTGCAAAAAAGATCACCAGTTGGAGAGTTTAACTGATAGGGAATTACTCCTACTAATCGCCCGTAAGACTTGTGGATCAGTAGAACAACAATTAAATATAACTGCACCCAAGGACTCGCGCTTAGCAAATCCAACGGCTGATGATTTCAAGCAAGAGGAAGGTCCAAAAATTACCTTGTTGACTCTGATCAAGACGGCAGAACACTGGGCGAGACAAGACATCAGAACCATAGAGGATTCAAAATTAAGAGCATTGTTGACTCTATGTGCTGTGATGACGAGGAAGTTCTCAAAATCCCAGCTGAGTCTTTTATGTGAGACACACCTAAGGCGCGAGGGGCTTGGGCAAGATCAGGCAGAACCCGTTCTCGAAGTATATCAACGATTACACAGTGATAAAGGAGGCAGTTTTGAAGCTGCACTATGGCAACAATGGGACCGACAATCCCTAATTATGTTTATCGCTGCATTCTTGAATATCGCTCTCCAGTTACCGTGTGAAAGTTCTGCTGTCGTTGTTTCAGGGTTAAGAACATTGGTTCCTCAATCAGATAATGAGGAAGCTTCAACCAACCCGGGGACATGCTCATGGTCTGATGAGGGTACCCCT------ATGACAACCAGAACAAAGAGCAGGGGCCACACTGCGGCCACGACTCAAAACGACAGAATGCCAGGCCCTGAGCTTTCGGGCTGGATCTCTGAGCAGCTAATGACCGGAAGAATTCCTGTAAGCGACATCTTCTGTGATATTGAGAACAATCCAGGATTATGCTACGCATCCCAAATGCAACAAACGAAGCCAAACCCGAAGACGCGCAACAGTCAAACCCAAACGGATCCAATTTGCAATCATAGTTTTGAGGAGGTAGTACAAACATTAGCTTCATTGGCTACTGTTGTGCAACAACAAACCATCGCATCAGAATCATTAGAACAACGCATTACGAGTCTTGAGAATGGTCTAAAGCCAGTTTATGATATGGCAAAAACAATCTCCTCATTGAACAGGGTTTGTGCTGAGATGGTTGCAAAATATGATCTTCTGGTGATGACAACCGGTCGGGCAACAGCAACCGCTGCGGCAACTGAGGCTTATTGGGCCGAACATGGTCAACCACCACCTGGACCATCACTTTATGAAGAAAGTGCGATTCGGGGTAAGATTGAATCTAGAGATGAGACCGTCCCTCAAAGTGTTAGGGAGGCATTCAACAATCTAGACAGTACCACTTCACTAACTGAGGAAAATTTTGGGAAACCTGACATTTCGGCAAAGGATTTGAGAAACATTATGTATGATCACTTGCCTGGTTTTGGAACTGCTTTCCACCAATTAGTACAAGTGATTTGTAAATTGGGAAAAGATAGCAACTCATTGGACATCATTCATGCTGAGTTCCAGGCCAGCCTGGCTGAAGGAGACTCTCCTCAATGTGCCCTAATTCAAATTACAAAAAGAGTTCCAATCTTCCAAGATGCTGCTCCACCTGTCATCCACATCCGCTCTCGAGGTGACATTCCCCGAGCTTGCCAGAAAAGCTTGCGTCCAGTCCCACCATCGCCCAAGATTGATCGAGGTTGGGTATGTGTTTTTCAGCTTCAAGATGGTAAAACACTTGGACTCAAAATTATGAGGCGGGTTATATTGCCTACTGCTCCTCCTGAATATATGGAGGCCATATACCCTGTCAGGTCAAATTCAACAATTGCTAGAGGTGGCAACAGCAATACAGGCTTCCTGACACCGGAGTCAGTCAATGGGGACACTCCATCGAATCCACTCAGGCCAATTGCCGATGACACCATCGACCATGCCAGCCACACACCAGGCAGTGTGTCATCAGCATTCATCCTTGAAGCTATGGTGAATGTCATATCGGGCCCCAAAGTGCTAATGAAGCAAATTCCAATTTGGCTTCCTCTAGGTGTCGCTGATCAAAAGACCTACAGCTTTGACTCAACTACGGCCGCCATCATGCTTGCTTCATATACTATCACCCATTTCGGCAAGGCAACTAATCCACTTGTCAGAGTCAATCGGCTGGGTCCTGGAATCCCGGATCACCCCCTCAGACTCCTGCGAATTGGAAACCAGGCCTTCCTCCAGGAGTTCGTTCTTCCGCCAGTCCAACTACCCCAGTATTTCACCTTTGATTTGACAGCACTCAAACTGATCACCCAACCACTGCCTGCTGCAACATGGACCGATGACACTCCAACAGGATCAAATGGAGCGTTGCGCCCAGGAATTTCATTTCATCCAAAACTGCGCCCCATTCTTTTACCCAACAAGAGTGGGAAGAAGGGGAATAGTGCCGATCTAACATCTCCGGAGAAAATCCAAGCAATAATGACTTCACTCCAGGACTTTAAGATCGTTCCAATTGATCCAACCAAAAATATCATGGGAATCGAAGTGCCAGAAACTCTGGTCCACAAGCTGACCGGTAAGAAGGTGACTTCTAAAAATGGACAACCAATCATCCCTGTTCTTTTGCCAAAGTACATTGGTTTGGACCCGGTGGCTCCAGGAGACCTCACCATGGTAATCACACAGGATTGTGACACGTGTCATTCTCCTGCGAGTCTTCCAGCTGTGATTGAGAAG---------------
>EBOV_1996_KC242794
ATGGGT---GTTACAGGAATATTGCAGTTACCTCGTGATCGATTCAAGAGGACATCATTCTTTCTTTGGGTAATTATCCTTTTCCAAAGAACATTTTCCATCCCACTTGGAGTCATCCACAATAGCACATTACAGGTTAGTGATGTCGACAAACTGGTTTGCCGTGACAAACTGTCATCCACGAATCAATTGAGATCAGTTGGACTGAATCTCGAAGGGAATGGAGTGGCAACTGACGTGCCATCTGCAACTAAAAGATGGGGCTTCAGGTCCGGTGTCCCACCAAAAGTGGTCAATTATGAAGCTGGTGAATGGGCTGAAAACTGCTACAATCTTGAAATCAAAAAACCTGACGGGAGTGAGTGTCTACCAGCAGCGCCAGACGGGATTCGGGGCTTCCCCCGGTGCCGGTATGTGCACAAAGTATCAGGAACGGGACCGTGTGCCGGAGACTTTGCCTTCCACAAAGAGGGTGCTTTCTTCCTGTATGATCGACTTGCTTCCACAGTTATCTACCGAGGAACGACTTTCGCTGAAGGTGTCGTGGCATTTCTGATACTGCCCCAAGCTAAGAAGGACTTCTTCAGCTCACACCCTTTGAGAGAGCCGGTCAATGCAACGGAGGACCCGTCTAGTGGCTACTATTCTACCACAATTAAATATCAGGCTACCGGCTTTGGAACCAATGAGACAGAGTATTTGTTCGAGGTTGACAATTTGACCTACGTCCAACTTGAATCAAGATTCACACCACAGTTTCTGCTCCAGCTGAATGAGACAATATATACAAGTGGGAAAAGGAGCAATACCACGGGAAAACTAATTTGGAAGGTCAACCCCGAAATTGATACAACAATCGGGGAGTGGGCCTTCTGGGAAACTAAAAAAAACCTCACTAGAAAAATTCGCAGTGAAGAGTTGTCTTTCACAGCTGTATCAAACAGAGCCAAAAACATCAGTGGTCAGAGTCCGGCGCGAACTTCTTCCGACCCAGGGACCAACACAACAACTGAAGACCACAAAATCATGGCTTCAGAAAATTCCTCTGCAATGGTTCAAGTGCACAGTCAAGGAAGGGAAGCTGCAGTGTCGCAT------------------------------CTGACAACCCCTGCCACAATCTCCACGAGTCTTCAACCCCCCACAACCAAACCAGGTCCGGACAACAGCACCCACAATACACCCGTGTATAAACTTGACATCTCTGAGGCAACTCAAGTTGAACAACATCACCGCAGAACAGACAACGCCAGCACAACCTCCGACACTCCCCCCGCCACGACCGCAGCCGGACCCCTAAAAGCAGAGAACACCAACACGAGCAAGGGCACTGACCTCCTGGACCCCGCCACCACAACA------------AGTCCCCAAAACCACAGCGAGACCGCTGGCAACAACAACACTCATCACCAAGATACCGGAGAAGAGAGTACCAGCAGCGGGAAGCTAGGCTTAATTACCAATACTATTGCTGGAGTCGCAGGACTGATCACAGGCGGGAGAAGAACTCGAAGAGAAGCAATTGTCAATGCTCAACCCAAATGCAACCCTAATTTACATTACTGGACTACTCAGGATGAAGGTGCTGCAATCGGACTGGCCTGGATACCATATTTCGGGCCAGCAGCCGAGGGAATTTACACAGAGGGGCTGATGCACAATCAAGATGGTTTAATCTGTGGGTTGAGACAGCTGGCCAACGAGACGACTCAAGCTCTTCAACTATTCCTGAGAGCCACAACCGAGCTACGCACCTTTTCAATCCTCAACCGTAAGGCAATTGATTTCTTGCTGCAGCGATGGGGCGGCACATGCCACATTTTGGGACCGGACTGCTGTATCGAACCACATGATTGGACTAAGAACATAACGGACAAAATTGATCAGATTATTCATGATTTTGTTGATAAAACCCTTCCGGACCAGGGGGACAATGACAATTGGTGGACAGGATGGAGACAGTGGATACCGGCAGGTATTGGAGTTACAGGCGTTATAATTGCAGTTATCGCTTTATTCTGTATATGCAAATTTGTCTTTATGGCTACACAACATACCCAATACCCGGACGCTAGGTTATCATCACCAATTGTATTGGACCAATGTGACCTAGTCACTAGAGCTTGCGGGTTATATTCATCATACTCCCTTAATCCGCAACTACGCAACTGTAAACTCCCGAAACATATCTACCGTTTGAAATACGATGTAACTGTTACCAAGTTCTTGAGTGATGTACCAGTGGCGACATTGCCCATAGATTTCATAGTCCCAATTCTTCTCAAGGCACTGTCAGGCAATGGGTTCTGTCCTGTTGAGCCGCGGTGCCAACAGTTCTTAGATGAGATCATCAAGTACACAATGCAAGATGCTCTCTTCTTGAAATACTATCTCAAAAATGTGGGTGCTCAAGAAGACTGTGTTGATGACCACTTTCAAGAGAAAATCTTATCTTCAATTCAGGGCAATGAATTTTTACATCAAATGTTTTTCTGGTATGATCTGGCTATTTTAACTCGAAGGGGTAGATTAAATCGAGGAAACTCTAGATCAACATGGTTTGTTCATGATGATTTAATAGACATCTTAGGTTATGGGGACTATGTTTTTTGGAAGATCCCAATTTCAATGTTACCACTGAACACACAAGGAATCCCCCATGCTGCTATGGACTGGTATCAGGCATCAGTATTCAAAGAAGCAGTTCAAGGGCATACACACATTGTTTCTGTTTCTACTGCCGACGTCTTGATAATGTGCAAAGATTTAATTACATGTCGATTCAACACGACTCTAATCTCAAAAATAGCAGAGATTGAGGATCCAGTTTGTTCTGATTATCCCAATTTTAAGATTGTGTCTATGCTTTACCAGAGCGGAGATTACTTACTCTCCATATTAGGATCTGATGGGTATAAAATTATTAAGTTCCTCGAACCATTGTGCTTGGCCAAAATTCAATTATGCTCAAAGTACACCGAGAGGAAGGGCCGATTCTTAACACAAATGCATTTAGCTGTAAATCACACCCTAGAAGAAATTACAGAAATGCGTGCACTAAAGCCTTCACAGGCTCAAAAGATCCGTGAATTCCATAGAACATTGATAAGGCTGGAGATGACGCCACAACAGCTTTGTGAGCTATTTTCCATTCAAAAACACTGGGGGCATCCTGTGCTACATAGTGAAACAGCAATCCAAAAAGTTAAAAAACATGCTACGGTGCTAAAAGCATTACGCCCTATAGTGATTTTCGAGACATACTGTGTTTTTAAATATAGTATTGCCAAACATTATTTTGATAGCCAAGGGTCTTGGTACAGTGTTACTTCAGATAGGAATCTAACACCAGGTCTTAATTCTTATATCAAAAGAAATCAATTCCCTCCGTTGCCAATGATTAAAGAACTACTATGGGAATTTTACCACCTTGACCATCCTCCACTTTTCTCAACCAAAATTATTAGTGACTTAAGTATTTTTATAAAAGACAGAGCTACCGCAGTAGAAAGGACATGCTGGGATGCAGTATTCGAGCCTAATGTTCTAGGATATAATCCACCTCACAAATTTAGTACTAAACGTGTACCGGAACAATTTTTAGAGCAAGAAAACTTTTCTATTGAGAATGTTCTTTCCTACGCGCAAAAACTTGAGTATCTACTACCACAATATCGGAACTTTTCTTTCTCATTGAAAGAGAAAGAGTTGAATGTAGGTAGAACCTTCGGAAAATTGCCTTATCCGACTCGCAATGTTCAAACACTTTGTGAAGCTCTGTTGGCTGATGGTCTTGCTAAAGCATTTCCTAGCAATATGATGGTAGTTACGGAACGTGAGCAAAAAGAAAGCTTATTGCATCAAGCATCATGGCACCACGCGAGTGATGATTTTGGTGAACATGCCACAGTTAGAGGGAGTAGTTTTGTAACTGATTTAGAGAAATACAATCTTGCATTTAGATATGAGTTTACAGCACCTTTTATCGAATATTGCAACCGTTGCTATGGTGTTAAGAATGTTTTTAATTGGATGCATTATACAATCCCACAGTGTTATATGCATGTCAGTGATTATTATAATCCACCACATAACCTCACACTGGAAAATCGAGACAACCCCCCCGAAGGGCCTAGTTCATACAGGGGTCATATGGGAGGGATTGAAGGACTGCAACAAAAACTCTGGACAAGTATTTCATGTGCTCAAATTTCTTTAGTTGAAATTAAGACTGGTTTTAAGTTACGCTCAGCTGTGATGGGCGACAATCAGTGCATTACCGTTTTATCAGTCTTCCCCTTAGAGACTGACGCAGACGAGCAGGAACAGAGTGCCGAAGACAATGCAGCGAGGGTGGCCGCTAGCCTAGCAAAAGTTACAAGTGCCTGTGGAATCTTTTTAAAACCTGATGAAACATTTGTACATTCAGGTTTTATCTATTTTGGAAAAAAACAATATTTGAATGGGGTCCAATTGCCTCAGTCCCTTAAAACGGCTACAAGAATGGCACCATTGTCTGATGCAATTTTTGATGATCTTCAAGGGACCCTAGCTAGTATAGGCACCGCTTTTGAGCGGTCCATTTCTGAGACACGACATATCTTTCCTTGCAGGATAACCGCAGCTTTCCATACATTTTTTTCGGTGAGAATCTTGCAATATCATCATCTCGGGTTCAATAAAGGTTTTGACCTTGGACAGTTAACACTCGGTAAACCTCTGGATTTCGGAACAATATCATTGGCACTAGCGGTACCGCAGGTGCTTGGAGGATTATCCTTCTTGAATCCTGAGAAATGTTTCTACCGGAATCTAGGAGATCCAGTTACCTCAGGCTTATTCCAGTTAAAAACTTATCTCCGAATGATTGGGATGGATGATTTATTCTTACCTTTAATTGCGAAGAACCCTGGGAACTGCACTGCCATTGACTTTGTGCTAAATCCTAGCGGATTAAATGTCCCTGGGTCGCAAGACTTAACTTCATTTCTGCGCCAGATTGTACGCAGGACCATCACCCTAAGTGCGAAAAACAAACTTATTAATACCTTATTTCATGCGTCAGCTGACTTCGAAGACGAAATGGTTTGTAAATGGCTATTATCATCAACTCCTGTTATGAGTCGTTTTGCGGCCGATATCTTTTCACGCACGCCGAGCGGGAAGCGATTGCAAATTCTAGGATACCTGGAAGGAACACGCACATTATTAGCCTCTAAGATCATCAACAATAATACAGAGACACCGGTTTTGGACAGACTGAGGAAAATAACATTGCAAAGGTGGAGTCTATGGTTTAGTTATCTTGATCATTGTGATAATATCCTGGCGGAGGCTTTAACCCAAACAACTTGCACAGTTGATTTAGCACAGATCCTGAGGGAATATTCATGGGCTCATATTTTAGAGGGAAGACCTCTTATTGGAGCCACACTCCCATGTATGATTGAGCAATTCAAAGTGTTTTGGCTGAAACCCTACGAACAATGTCCGCAGTGTTCAAATGCAAAGCAACCAGGTGGGAAACCATTCGTGTCAGTGGCAGTCAAGAAACATATTGTTAGTGCATGGCCGAACGCGTCCCGACTAAGCTGGACTATCGGGGATGGAATCCCTTACATTGGATCAAGGACAGAAGATAAGATAGGACAACCTGCTATTAAACCAAAATGTCCTTCCGCAGCCTTAAGAGAGGCCATTGAATTGGCGTCCCGTTTAACATGGGTAACTCAAGGCAGTTCGAACAGTGACTTGCTAATAAAGCCATTTTTGGAAGCACGAGTAAATTTGAGTGTTCAAGAAATACTTCAAATGACTCCTTCACATTACTCAGGAAATATTGTTCACAGGTACAACGATCAATACAGTCCTCATTCTTTCATGGCCAATCGTATGAGTAATTCAGCAACGCGATTGATTGTTTCTACAAACACTTTAGGTGAGTTTTCAGGAGGTGGCCAGTCTGCACGCGACAGCAATATTATTTTCCAGAATGTTATAAATTATGCAGTTGCACTGTTCGATATTAAATTTAGAAACACTGAGGCTACAGATATCCAATATAATCGTGCTCACCTTCATCTAACTAAGTGTTGCACCCGGGAAGTACCCGCTCAGTATTTAACATACACATCTACATTGGATTTAGATTTAACAAGATACCGAGAAAACGAATTGATTTATGACAATAATCCTCTAAAAGGAGGACTCAATTGCAATATCTCATTCGATAACCCATTTTTCCAAGGTAAACAGCTGAACATTATAGAAGATGATCTTATTCGACTGCCTCACTTATCTGGATGGGAGCTAGCCAAGACCATCATGCAATCAATTATTTCAGATAGCAACAATTCATCTACAGACCCAATTAGCAGCGGAGAAACAAGATCATTCACTACCCATTTCTTAACTTATCCCAAGATAGGACTTCTGTACAGTTTTGGGGCCTTTGTAAGTTATTATCTTGGCAACACAATTCTTCGGACCAAGAAATTAACACTTGACAATTTTTTATATTACTTAACTACCCAAATTCATAATCTACCACATCGCTCATTGCGAATACTTAAGCCAACATTCAAACATGCAAGTGTTATGTCACGGTTAATGAGTATTGATCCTCATTTTTCTATTTACATAGGCGGTGCTGCAGGTGACAGAGGACTCTCAGATGCGGCCAGGTTATTTTTGAGAACGTCTATTTCATCTTTTCTTACATTTGTAAAAGAATGGATAATTAATCGCGGAACAATTGTCCCTTTATGGATAGTATATCCGCTAGAGGGTCAAAACCCAACACCTGTTAATAATTTTCTCTATCAGATCGTAGAACTGCTGGTGCATGATTCATCAAGACGACAGGCTTTTAAAACTACCATAAGTGATCATGTACATCCTCAC---------GACAATCTTGTTTACACATGTAAGAGTACAGCCAGCAATTTCTTCCATGCATCATTGGCATACTGGAGGAGCAGG------CACAGAAACAGCAACCGAAAATACTTGGCAAGAGACTCTTCA---ACTGAATCAAGCACAAACAACAGTGATGGTCATATTGAG---AGAAGTCAAGAACAAACCACCAGAGATCCACATGATGGCACT------------GAACGGAATCTAGTTCTACAAATGAGCCATGAAATAAAAAGAACGACA---------ATTCCACAAGAAAACACGCACCAGGGTCCGTCGTTCCAGTCCTTTCTAAGTGACTCTGCTTGTGGTACAGCAAATCCAAGACTAAATTTCGATCGATCGAGACACAATGTGAAATCTCAGGATCATAACTCGGCATCCAAGAGGGAAGGTCATCAAATAATCTCACACCGTCTAGTCCTACCTTTCTTTACATTATCTCAAGGGACACGCCAATTGACGTCATCCAATGAGTCACAAACCCAAGACGAGATATCAAAGTACTTGCGGCAATTGAGATCCGTCATTGATACCACAGTTTATTGTAGGTTTACCGGTATAGTCTCGTCCATGCATTACAAACTTGATGAGGTCCTTTGGGAAATAGAGAGTTTTAAGTCGGCTGTGACGCTAGCAGAGGGAGAAGGTGCTGGTGCCTTACTATTGATTCAGAAATACCAAGTTAAGACCTTATTTTTCAACACGCTAGCTACTGAGTCCAGTATAGAGTCAGAAATAGTATCAGGAATGACTACTCCTAGGATGCTTCTACCTGTTATGTCAAAATTCCATAATAACCAAATTGAGATTATTCTTAACAACTCAGCAAGCCAAATAACAGACATAACAAATCCTACTTGGTTTAAAGACCAAAGAGCAAGGCTACCTAAGCAAGTCGAGGTTATAACCATGGATGCAGAGACGACAGAGAATATAAACAGATCGAAATTGTACGAAGCTGTATATAAACTGATCTTACACCATATTGATCCCAGCGTATTGAAAGCAGTGGTCCTTAAAGTCTTTCTAAGTGATACTGAGGGTATGTTATGGCTAAATGATAATTTAGCCCCGTTTTTTGCCACTGGTTATTTAATTAAGCCAATAACGTCAAGTGCTAGATCTAGTGAGTGGTATCTTTGTCTGACGAACTTCTTATCAACTACACGAAAGATGCCACACCAAAACCATCTCAGTTGTAAACAGGTAATACTTACGGCATTGCAACTGCAAATTCAACGGAGCCCATACTGGCTAAGTCATTTAACTCAGTATGCTGACTGTGACTTACATTTAAGTTATATCCGCCTTGGTTTTCCATCATTAGAGAAAGTACTATACCACAGGTATAACCTCGTCGATTCAAAAAGAGGTCCACTAGTCTCTATCACTCAGCACTTAGCACATCTTAGAGCAGAGATTCGAGAATTAACTAATGATTATAATCAACAGCGACAAAGTCGAACTCAAACATATCACTTTATTCGTACTGCAAAAGGACGAATCACAAAACTAGTCAATGATTATTTAAAATTCTTTCTTATTGTGCAAGCATTAAAACATAATGGGACATGGCAAGCTGAGTTTAAGAAATTACCAGAGTTGATCAGTGTGTGCAATAGGTTCTACCATATTAGAGATTGCAATTGTGAAGAACGTTTCTTAGTTCAAACCTTATATTTACATAGAATGCAGGATTCTGAAGTGAAGCTTATCGAAAGGCTGACAGGGCTTCTGAGTTTATTTCCGGATGGTCTC---TACAGGTTTGAT---ATGGATTCTCGTCCTCAGAAAGTCTGGATGACGCCGAGTCTCACTGAATCTGACATGGATTACCACAAGATCTTGACAGCAGGTCTGTCCGTTCAACAGGGGATTGTTCGGCAAAGAGTCATCCCAGTGTATCAAGTAAACAATCTTGAGGAGATTTGCCAACTTATCATACAGGCCTTTGAAGCAGGTGTTGATTTTCAAGAGAGTGCGGACAGTTTCCTTCTCATGCTTTGTCTTCATCATGCGTACCAGGGAGATTGCAAACTTTTCTTGGAAAGTGGCGCAGTCAAGTATTTGGAAGGGCACGGGTTCCGTTTTGAAGTCAAGAAGCGTGATGGAGTGAAGCGCCTTGAGGAATTGCTGCCAGCAGTATCTAGTGGAAAAAACATTAAGAGAACACTTGCTGCCATGCCGGAAGAGGAGACAACTGAAGCTAATGCCGGTCAGTTTCTCTCCTTTGCAAGTCTATTCCTTCCGAAATTGGTAGTAGGAGAAAAGGCTTGCCTTGAGAAGGTTCAAAGGCAAATTCAAGTACATGCAGAGCAAGGACTGATACAATATCCAACAGCTTGGCAATCAGTAGGACACATGATGGTGATTTTCCGTTTGATGCGAACAAATTTTTTGATCAAATTTCTCCTAATACACCAAGGGATGCACATGGTTGCCGGGCATGATGCCAACGACGCTGTGATTTCAAATTCAGTGGCTCAAGCTCGTTTTTCAGGTTTATTGATTGTCAAAACAGTACTTGATCATATCCTACAGAAGACAGAACGAGGAGTTCGTCTCCATCCTCTTGCAAGGACCGCCAAGGTAAAAAATGAGGTGAACTCCTTTAAGGCTGCACTCAGCTCCCTGGCCAAGCATGGAGAGTATGCTCCTTTCGCCCGACTTTTGAACCTTTCTGGAGTAAATAATCTTGAGCATGGTCTTTTCCCTCAACTATCAGCAATTGCACTCGGAGTCGCCACAGCACACGGGAGTACCCTCGCAGGAGTAAATGTTGGAGAACAGTATCAACAACTCAGAGAGGCTGCCACTGAGGCTGAGAAGCAACTCCAACAATACGCAGAGTCTCGCGAACTTGACCATCTTGGACTTGATGATCAGGAAAAGAAAATTCTTATGAATTTCCATCAGAAAAAGAACGAAATCAGCTTCCAGCAAACAAACGCTATGGTAACTCTAAGAAAAGAGCGCCTGGCCAAGCTGACGGAAGCCATCACTGCTGCGTCACTGCCCAAAACAAGTGGACATTACGATGATGATGACGACATTCCCTTTCCAGGACCCATCAATGATGACGACAATCCTGGCCATCAAGATGATGATCCGACTGACTCACAGGATACGACCATTCCCGATGTGGTGGTTGATCCCGATGATGGAAGCTACGGCGAATACCAGAGTTACTCGGAAAACGGCATGAATGCACCAGATGACTTGGTCCTATTCGATCTAGACGAGGACGATGAGGACACTAAGCCAGTGCCT------AATAGATCGACCAAGGGTGGACAACAGAAAAACAGTCAAAAGGGCCAGCATACAGAGGGCAGACAGACACAATCCAGGCCAACTCAAAATGTCCCA------GGCCCTCACAGAACAATCCACCACGCAAGTGCTCCACTCACGGACAATGACAGAAGAAATGAACCCTCCGGCTCAACCAGCCCTCGCATGCTGACACCAATCAACGAAGAGGCAGACCCACTGGACGATGCCGACGACGAGACGTCTAGCCTTCCGCCCTTGGAGTCAGATGATGAAGAACAGGACAGGGGCGGAACCTCCAATCGCACACCCACTGTCGCCCCACCGGCTCCCGTATACAGAGATCACTCTGAAAAGAAAGAACTCCCGCAAGATGAGCGACAAGATCAGGACCACACTCAAGAGGCCAGGAACCAGGACAGTGACAACACCCAGCCAGAACACTCTTTTGAGGAGATGTATCGCCACATTCTAAGATCACAGGGGCCATTTGATGCTGTTTTGTATTATCATATGATGAAGGATGAGCCTGTAGTTTTCAGTACCAGTGATGGCAAAGAGTACACGTATCCCGACTCCCTTGAAGAGGAATATCCACCATGGCTCACTGAAAAAGAGGCTATGAATGAAGAGAATAGATTTGTTACATTGGATGGTCAACAATTTTATTGGCCGGTAATGAATCACAAGAATAAATTCATGGCAATCCTGCAACATCATCAGATGGCTAAAGCTACGGGACGATACAATCTAATATCGCCCAAAAAGGACCTGGAAAAAGGGGTTGTCTTAAGCGACCTCTGTAACTTCTTAGTTAGCCAAACTATTCAGGGGTGGAAGGTTTATTGGGCTGGTATTGAGTTTGATGTGACTCACAAAGGAATGGCCCTATTGCATAGACTGAAAACTAATGACTTTGCCCCTGCATGGTCAATGACAAGGAATCTCTTTCCTCATTTATTTCAAAATCCGAATTCCACAATTGAGTCACCGCTGTGGGCATTGAGAGTCATCCTTGCAGCAGGGATACAAGACCAGCTGATTGACCAGTCTTTGATTGAACCCTTAGCAGGAGCCCTTGGTCTGATCTCTGATTGGCTGCTAACAACCAACACTAACCATTTCAACATGCGAACACAACGTGTCAAGGAACAATTGAGCCTAAAAATGCTGTCGTTGATTCGATCCAATATTCTCAAGTTTATTAACAAATTGGATGCTCTACATGTCGTGAACTACAACGGATTGTTGAGCAGTATTGAAATTGGAACTCAAAATCATACAATCATCATAACTCGAACTAACATGGGTTTTCTGGTGGAGCTCCAAGAACCCGACAAATCGGCAATGAACCGCAAGAAGCCTGGGCCGGCGAAATTTTCCCTCCTTCATGAGTCCACACTGAAAGCATTTACACAAGGATCCTCGACACGAATGCAAAGTTTGATTCTTGAATTTAATAGCTCTCTTGCTATCATGGAAGCTTCATATGAGAGAGGACGCCCACGAGCTGCCAGACAGCATTCAAGGGATGGACACGACCACCATGTTCGAGCACGATCATCATCCAGAGAGAATCATCGAGGCGAGCACCGTCAATCAAGGAGCGCCTCACAAGTGCGCGTTCCTACTGTATTTCATAAGAAGAGAGTTGAACCATTAACAGTTCCTCCAGCACCTAAAGACATATGTCCGACCTTGAAAAAAGGATTTTTGTGTGACAGTAGTTTTTGCAAAAAAGATCACCAGTTGGAGAGTTTAACTGATAGGGAATTACTCCTACTAATCGCCCGTAAGACTTGTGGATCAGTAGAACAACAATTAAATATAACTGCACCCAAGGACTCGCGCTTAGCAAATCCAACGGCTGATGATTTCAAGCAAGAGGAAGGTCCAAAAATTACCTTGTTGACTCTGATCAAGACGGCAGAACACTGGGCGAGACAAGACATCAGAACCATAGAGGATTCAAAATTAAGAGCATTGTTGACTCTATGTGCTGTGATGACGAGGAAGTTCTCAAAATCCCAGCTGAGTCTTTTATGTGAGACACACCTAAGGCGCGAGGGGCTTGGGCAAGATCAGGCAGAACCCGTTCTCGAAGTATATCAACGATTACACAGTGATAAAGGAGGCAGTTTTGAAGCTGCACTATGGCAACAATGGGACCGACAATCCCTAATTATGTTTATCACTGCATTCTTGAATATCGCTCTCCAGTTACCGTGTGAAAGTTCTGCTGTCGTTGTTTCAGGGTTAAGAACATTGGTTCCTCAATCAGATAATGAGGAAGCTTCAACCAACCCGGGGACATGCTCATGGTCTGATGAGGGTACCCCT------ATGACAACCAGAACAAAGAGCAGGGGCCACACTGCGGCCACGACTCAAAACGACAGAATGCCAGGCCCTGAGCTTTCGGGCTGGATCTCTGAGCAGCTAATGACCGGAAGAATTCCTGTAAGCGACATCTTCTGTGATATTGAGAACAATCCAGGATTATGCTACGCATCCCAAATGCAACAGACGAAGCCAAACCCGAAGACGCGCAACAGTCAAACCCAAACGGATCCAATTTGCAATCATAGTTTTGAGGAGGTAGTACAGACATTAGCTTCATTGGCTACTGTTGTGCAACAACAAACCATCGCATCAGAATCATTAGAACAACGCATTACGAGTCTTGAGAATGGTCTAAAGCCAGTTTATGATATGGCAAAAACAATCTCCTCATTGAACAGGGTTTGCGCTGAGATGGTTGCAAAATATGATCTTCTGGTGATGACAACCGGTCGGGCAACAGCAACCGCTGCGGCAACTGAGGCTTATTGGGCCGAACATGGTCAACCACCACCTGGACCATCACTTTATGAAGAAAGTGCGATTCGGGGTAAGATTGAATCTAGAGATGAGACCGTCCCTCAAAGTGTTAGGGAGGCATTCAACAATCTAGACAGTACCACTTCACTAACTGAGGAAAATTTTGGGAAACCTGACATTTCGGCAAAGGATTTGAGAAACATTATGTATGATCACTTGCCTGGTTTTGGAACTGCTTTCCACCAATTAGTACAAGTGATTTGTAAATTGGGAAAAGATAGCAACTCATTGGACATCATTCATGCTGAGTTCCAGGCCAGCCTGGCTGAAGGAGACTCTCCTCAATGTGCCCTAATTCAAATTACAAAAAGAGTTCCAATCTTCCAAGATGCTGCTCCACCTGTCATCCACATCCGCTCTCGAGGTGACATTCCCCGAGCTTGCCAGAAAAGCTTGCGTCCAGTCCCACCATCGCCCAAGATTGATCGAGGTTGGGTATGTGTTTTTCAGCTTCAAGATGGTAAAACACTTGGACTCAAAATTATGAGGCGGGTTATATTGCCTACTGCTCCTCCTGAATATATGGAGGCCATATACCCTGTCAGGTCAAATTCAACAATTGCTAGAGGTGGCAACAGCAATACAGGCTTCCTGACACCGGAGTCAGTCAATGGGGACACTCCATCGAATCCACTCAGGCCAATTGCCGATGACACCATCGACCATGCCAGCCACATACCAGGCAGTGTTTCATCAGCATTCATCCTTGAAGCTATGGTGAATGTCATATCGGGCCCCAAAGTGCTAATGAAGCAAATTCCAATTTGGCTTCCTCTAGGTGTCGCTGATCAAAAGACCTACAGCTTTGACTCAACTACGGCCGCCATCATGCTTGCTTCATATACTATCACCCATTTCGGCAAGGCAACTAATCCACTTGTCAGAGTCAATCGGCTGGGTCCTGGAATCCCGGATCACCCCCTCAGACTCCTGCGAATTGGAAACCAGGCCTTCCTCCAGGAGTTCGTTCTTCCGCCAGTCCAACTACCCCAGTATTTCACCTTTGATTTGACAGCACTCAAACTGATCACCCAACCACTGCCTGCTGCAACATGGACCGATGACACTCCAACAGGATCAAATGGAGCGTTGCGCCCAGGAATTTCATTTCATCCAAAACTGCGCCCCATTCTTTTACCCAACAAGAGTGGGAAGAAGGGGAATAGTGCCGATCTAACATCTCCGGAGAAAATCCAAGCAATAATGACTTCACTCCAGGACTTTAAGATCGTTCCAATTGATCCAACCAAAAATATCATGGGAATCGAAGTGCCAGAAACTCTGGTCCACAAGCTGACCGGTAAGAAGGTGACTTCTAAAAATGGACAACCAATCATCCCTGTTCTTTTGCCAAAGTACATTGGTTTGGACCCGGTGGCTCCAGGAGACCTCACCATGGTAATCACACAGGATTGTGACACGTGTCATTCTCCTGCGAGTCTTCCAGCTGTGATTGAGAAG---------------
>EBOV_1995_AY354458
ATGGGT---GTTACAGGAATATTGCAGTTACCTCGTGATCGATTCAAGAGGACATCATTCTTTCTTTGGGTAATTATCCTTTTCCAAAGAACATTTTCCATCCCACTTGGAGTCATCCACAATAGCACATTACAGGTTAGTGAGGTCGACAAACTGGTTTGCCGTGACAAACTGTCATCCACAAATCAATTGAGATCAGTTGGACTGAATCTCGAAGGGAATGGAGTGGCAACTGACGTGCCATCTGCAACTAAAAGATGGGGCTTCAGGTCCGGTGTCCCACCAAAGGTGGTCAATTATGAAGCTGGTGAATGGGCTGAAAACTGCTACAATCTTGAAATCAAAAAACCTGACGGGAGTGAGTGTCTACCAGCAGCGCCAGACGGGATTCGGGGCTTCCCCCGGTGCCGGTATGTGCACAAAGTATCAGGAACGGGACCGTGTGCCGGAGACTTTGCCTTCCACAAAGAGGGTGCTTTCTTCCTGTATGACCGACTTGCTTCCACAGTTATCTACCGAGGAACGACTTTCGCTGAAGGTGTCGTTGCATTTCTGATACTGCCCCAAGCTAAGAAGGACTTCTTCAGCTCACACCCCTTGAGAGAGCCGGTCAATGCAACGGAGGACCCGTCTAGTGGCTACTATTCTACCACAATTAGATATCAAGCTACCGGTTTTGGAACCAATGAGACAGAGTATTTGTTCGAGGTTGACAATTTGACCTACGTCCAACTTGAATCAAGATTCACACCACAGTTTCTGCTCCAGCTGAATGAGACAATATATACAAGTGGGAAAAGGAGCAATACCACGGGAAAACTAATTTGGAAGGTCAACCCCGAAATTGATACAACAATCGGGGAGTGGGCCTTCTGGGAAACTAAAAAAAACCTCACTAGAAAAATTCGCAGTGAAGAGTTGTCTTTCACAGCTGTATCAAACAGAGCCAAAAACATCAGTGGTCAGAGTCCGGCGCGAACTTCTTCCGACCCAGGGACCAACACAACAACTGAAGACCACAAAATCATGGCTTCAGAAAATTCCTCTGCAATGGTTCAAGTGCACAGTCAAGGAAGGGAAGCTGCAGTGTCGCAT------------------------------CTGACAACCCTTGCCACAATCTCCACGAGTCCTCAACCCCCCACAACCAAACCAGGTCCGGACAACAGCACCCACAATACACCCGTGTATAAACTTGACATCTCTGAGGCAACTCAAGTTGAACAACATCACCGCAGAACAGACAACGACAGCACAGCCTCCGACACTCCCCCCGCCACGACCGCAGCCGGACCCCCAAAAGCAGAGAACACCAACACGAGCAAGGGTACCGACCTCCTGGACCCCGCCACCACAACA------------AGTCCCCAAAACCACAGCGAGACCGCTGGCAACAACAACACTCATCACCAAGATACCGGAGAAGAGAGTGCCAGCAGCGGGAAGCTAGGCTTAATTACCAATACTATTGCTGGAGTCGCAGGACTGATCACAGGCGGGAGGAGAGCTCGAAGAGAAGCAATTGTCAATGCTCAACCCAAATGCAACCCTAATTTACATTACTGGACTACTCAGGATGAAGGTGCTGCAATCGGACTGGCCTGGATACCATATTTCGGGCCAGCAGCCGAGGGAATTTACACAGAGGGGCTGATGCACAATCAAGATGGTTTAATCTGTGGGTTGAGACAGCTGGCCAACGAGACGACTCAAGCTCTTCAACTGTTCCTGAGAGCCACAACCGAGCTACGCACCTTTTCAATCCTCAACCGTAAGGCAATTGATTTCTTGCTGCAGCGATGGGGCGGCACATGCCACATTTTGGGACCGGACTGCTGTATCGAACCACATGATTGGACCAAGAACATAACAGACAAAATTGATCAGATTATTCATGATTTTGTTGATAAAACCCTTCCGGACCAGGGGGACAATGACAATTGGTGGACAGGATGGAGACAATGGATACCGGCAGGTATTGGAGTTACAGGCGTTATAATTGCAGTTATCGCTTTATTCTGTATATGCAAATTTGTCTTTATGGCTACACAACATACCCAATACCCGGACGCTAGGTTATCATCACCAATTGTATTGGACCAATGTGACCTAGTCACTAGAGCTTGCGGGTTATATTCATCATACTCCCTTAATCCGCAACTACGCAACTGTAAACTCCCGAAACATATCTACCGTTTGAAATACGATGTAACTGTTACCAAGTTCTTGAGTGATGTACCAGTGGCGACATTGCCCATAGATTTCATAGTCCCAATTCTTCTCAAGGCACTGTCAGGCAATGGGTTCTGTCCTGTTGAGCCGCGGTGCCAACAGTTCTTAGATGAAATCATTAAGTACACAATGCAAGATGCTCTCTTCTTGAAATATTATCTCAAAAATGTGGGTGCTCAAGAAGACTGTGTTGATGACCACTTTCAAGAGAAAATCTTATCTTCAATTCAGGGCAATGAATTTTTACATCAAATGTTTTTCTGGTATGATCTGGCTATTTTAACTCGAAGGGGTAGATTAAATCGAGGAAACTCTAGATCAACATGGTTTGTTCATGATGATTTAATAGACATCTTAGGTTATGGGGACTATGTTTTTTGGAAGATCCCAATTTCAATGTTACCACTGAACACACAAGGAATCCCCCATGCTGCTATGGACTGGTATCAGGCATCAGTATTCAAAGAAGCGGTTCAAGGGCATACACACATTGTTTCTGTTTCTACTGCCGACGTCTTGATAATGTGCAAAGATTTAATTACATGTCGATTCAACACAACTCTAATCTCAAAAATAGCAGAGATTGAGGATCCAGTTTGTTCTGATTATCCCAATTTTAAGATTGTGTCTATGCTTTACCAGAGCGGAGATTACTTACTCTCCATATTAGGGTCTGATGGGTATAAAATTATTAAGTTCCTCGAACCATTGTGCTTGGCCAAAATTCAATTATGCTCAAAGTACACCGAGAGGAAGGGCCGATTCTTAACACAAATGCATTTAGCTGTAAATCACACCCTAGAAGAAATTACAGAAATGCGTGCACTAAAGCCTTCACAGGCTCAAAAGATCCGTGAATTCCATAGAACATTGATAAGGCTGGAGATGACGCCACAACAGCTTTGTGAGCTATTTTCCATTCAAAAACACTGGGGGCATCCTGTGCTACATAGTGAAACAGCAATCCAAAAAGTTAAAAAACATGCTACGGTGCTAAAAGCATTACGCCCTATAGTGATTTTCGAGACATACTGTGTTTTTAAATATAGTATTGCCAAACATTATTTTGATAGTCAAGGGTCTTGGTACAGTGTTACTTCAGATAGGAATCTAACACCAGGTCTTAATTCTTATATCAAAAGAAATCAATTCCCTCCGTTGCCAATGATTAAAGAACTACTATGGGAATTTTACCACCTTGACCATCCTCCACTTTTCTCAACCAAAATTATTAGTGACTTAAGTATTTTTATAAAAGACAGAGCTACTGCAGTAGAAAGGACATGCTGGGATGCAGTATTCGAGCCTAATGTTCTAGGATATAATCCACCTCACAAATTTAGTACTAAACGTGTACCGGAACAATTTTTAGAGCAAGAAAACTTTTCTATTGAGAATGTTCTTTCCTACGCGCAAAAACTCGAGTATCTACTACCACAATATCGGAACTTTTCTTTCTCATTGAAAGAGAAAGAGTTGAATGTAGGTAGAACCTTCGGAAAATTGCCTTATCCGACTCGCAATGTTCAAACACTTTGTGAAGCTCTGTTAGCTGATGGTCTTGCTAAAGCATTTCCTAGCAATATGATGGTAGTTACGGAACGTGAGCAAAAAGAAAGCTTATTGCATCAAGCATCATGGCACCACACAAGTGATGATTTTGGTGAACATGCCACAGTTAGAGGGAGTAGCTTTGTAACTGATTTAGAGAAATACAATCTTGCATTTAGATATGAGTTTACAGCACCTTTTATAGAATATTGCAACCGTTGCTATGGTGTTAAGAATGTTTTTAATTGGATGCATTATACAATCCCACAGTGTTATATGCATGTCAGTGATTATTATAATCCACCACATAACCTCACACTGGAAAATCGAGACAACCCCCCCGAAGGGCCTAGTTCATACAGGGGTCATATGGGAGGGATTGAAGGACTGCAACAAAAACTCTGGACAAGTATTTCATGTGCTCAAATTTCTTTAGTTGAAATTAAGACTGGTTTTAAGTTACGCTCAGCTGTGATGGGTGACAATCAGTGCATTACCGTTTTATCAGTCTTCCCCTTAGAGACTGACGCAGACGAGCAGGAACAGAGCGCCGAAGACAATGCAGCGAGGGTGGCCGCTAGCCTAGCAAAAGTTACAAGTGCCTGTGGAATCTTTTTAAAACCTGATGAAACATTTGTACATTCAGGTTTTATCTATTTTGGAAAAAAACAATATTTGAATGGGGTCCAATTGCCTCAGTCCCTTAAAACGGCTACAAGAATGGCACCATTGTCTGATGCAATTTTTGATGATCTTCAAGGGACCCTAGCTAGTATAGGCACTGCTTTTGAGCGATCCATCTCTGAGACACGACATATCTTTCCTTGCAGGATAACCGCAGCTTTCCATACGTTTTTTTCGGTGAGAATCTTGCAATATCATCATCTCGGGTTCAATAAAGGTTTTGACCTTGGACAGTTAACACTCGGTAAACCTCTGGATTTCGGAACAATATCATTGGCACTAGCGGTACCGCAGGTGCTTGGAGGATTATCCTTCTTGAATCCTGAGAAATGTTTCTACCGGAATCTAGGAGATCCAGTTACCTCAGGTTTATTCCAGTTAAAAACTTATCTCCGAATGATTGAGATGGATGATTTATTCTTACCTTTAATTGCAAAGAACCCTGGGAACTGCACTGCCATTGACTTTGTGCTAAATCCTAGCGGATTAAATGTCCCTGGGTCGCAAGACTTAACTTCATTTCTGCGCCAGATTGTACGCAGGACCATCACCCTAAGTGCGAAAAACAAACTTATTAATACCTTATTTCATGCGTCAGCTGACTTCGAAGACGAAATGGTTTGTAAATGGCTATTATCATCAACTCCTGTTATGAGTCGTTTTGCGGCCGATATCTTTTCACGCACGCCGAGCGGGAAGCGATTGCAAATTCTAGGATACCTGGAAGGAACACGCACATTATTAGCCTCTAGGATCATCAACAATAATACAGAGACACCGGTTTTGGACAGACTGAGGAAAATAACATTGCAAAGGTGGAGTCTGTGGTTTAGTTATCTTGATCATTGTGATAATATCCTGGCGGAGGCTTTAACCCAAATAACTTGCACAGTTGATTTAGCACAGATCCTGAGGGAATATTCATGGGCTCATATTTTAGAGGGAAGACCTCTTATTGGAGCCACACTCCCATGTATGATTGAGCAATTCAAAGTGTTTTGGCTGAAACCCTACGAACAATGTCCGCAGTGTTCAAATGCAAAGCAACCAGGTGGGAAACCATTCGTGTCAGTGGCAGTCAAGAAACATATTGTTAGTGCATGGCCTAACGCATCCCGACTAAGCTGGACTATCGGGGATGGAATCCCTTACATTGGATCAAGGACAGAAGATAAGATAGGACAACCTGCTATTAAACCAAAATGTCCTTCCGCAGCCTTAAGAGAGGCCATTGAATTGGCGTCCCGTTTAACATGGGTAACTCAAGGCAGTTCGAACAGTGACTTGCTAATAAAGCCATTTTTGGAAGCACGAGTAAATTTAAGTGTTCAAGAAATACTTCAAATGACCCCTTCACATTACTCAGGAAATATTGTTCACAGGTACAACGATCAATACAGTCCTCATTCTTTCATGGCCAATCGTATGAGTAATTCAGCAACGCGATTGATTGTTTCTACAAACACTTTAGGTGAGTTTTCAGGAGGTGGCCAGTCTGCACGCGACAGCAATATTATTTTCCAGAATGTTATAAATTATGCAGTTGCACTGTTCGATATTAAATTTAGAAACACTGAGGCTACAGATATCCAATATAATCGTGCTCACCTTCATCTAACTAAGTGTTGCACCCGGGAAGTACCAGCTCAGTATTTAACATACACATCTACATTGGATTTAGATTTAACAAGATACCGAGAAAACGAATTGATTTATGACAATAATCCTCTAAAAGGAGGACTCAATTGCAATATCTCATTCGATAACCCATTTTTCCAAGGTAAACAGCTGAACATTATAGAAGATGATCTTATTCGACTGCCTCACTTATCTGGATGGGAGCTAGCCAAGACCATCATGCAATCAATTATTTCAGATAGCAACAATTCATCTACAGACCCAATTAGCAGTGGAGAAACAAGATCATTCACTACCCATTTCTTAACTTATCCCAAGATAGGACTTCTGTACAGTTTTGGGGCCTTTGTAAGTTATTATCTTGGCAATACAATTCTTCGGACTAAGAAATTGACACTTGACAATTTTTTATATTACTTAACTACCCAAATTCATAATCTACCACATCGCTCATTGCGAATACTTAAGCCAACATTCAAACATGCAAGCGTTATGTCACGGTTAATGAGTATTGATCCTCATTTTTCTATTTACATAGGCGGTGCTGCAGGTGACAGAGGACTCTCAGATGCGGCCAGGTTATTTTTGAGAACGTCTATTTCATCTTTTCTTACATTTGTAAAAGAATGGATAATTAATCGCGGAACAATTGTCCCTTTATGGATAGTATATCCGCTAGAGGGTCAAAACCCAACACCTGTTAATAATTTTCTCTATCAGATCGTAGAACTGCTGGTGCATGATTCATCAAGACAACAGGCTTTAAAAACTACCATAAGTGATCATGTACATCCTCAC---------GACAATCTTGTTTACACATGTAAGAGTACAGCCAGCAATTTCTTCCATGCATCATTGGCGTACTGGAGGAGCAGG------CACAGAAACAGCAACCGAAAATACTTGGCAAGAGACTCTTCA---ACTAGATCAAGCACAAACAACAGTGATGGTCATATTGAG---AGAAGTCAAGAACAAACCACCAGAGATCCACATGATGGCACT------------GAACGGAATCTAGTTCTACAAATGAGCCATGAAATAAAAAGAACGACA---------ATTCCACAAGAAAACACGCACCAGGGTCCGTCGTTCCAGTCCTTTCTAAGTTACTCTGCTTGTGGTACAGCAAATCCAAAACTAAATTTCGATCGATCGAGACACAATGTGAAATCTCAGGATCATAACTCGGCATCCAAGAGGGAAGGTCATCAAATAATCTCACACCGTCTAGTCCTACCTTTCTTTACATTATCTCAAGGGACACGCCAATTAACGTCATCTAATGAGTCACAGACCCAAGACGAGATATCAAAGTACTTACGGCAATTGAGATCCGTCATTGATACCACAGTTTATTGTAGGTTTACCGGTATAGTCTCGTCCATGCATTACAAACTTGATGAGGTCCTTTGGGAAATAGAGAGTTTTAAGTCGGCTGTGACGCTAGCAGAGGGAGAAGGTGCTGGTGCCTTACTATTGATTCAGAAATACCAAGTTAAGACCTTATTTTTCAACACGCTAGCTACTGAGTCCAGTATAGAGTCAGAAATAGTATCAGGAATGACTACTCCTAGGATGCTTCTACCTGTTATGTCAAAATTCCATAATGACCAAATTGAGATTATTCTTAACAACTCAGCAAGCCAAATAACAGACATAACAAATCCTACTTGGTTTAAAGACCAAAGAGCAAGGCTACCTAAGCAAGTCGAGGTTATAACCATGGATGCAGAGACGACAGAGAATATAAACAGATCGAAATTGTACGAAGCTGTATATAAACTGATCTTACACCATATTGATCCCAGCGTATTGAAAGCAGTGGTCCTTAAAGTCTTCCTAAGTGATACTGAGGGTATGTTATGGCTAAATGATAATTTAGCCCCGTTTTTTGCCACTGGTTATTTAATTAAGCCAATAACGTCAAGTGCTAGATCTAGTGAGTGGTATCTTTGTCTGACGAACTTCTTATCAACTACACGAAAGATGCCACACCAAAACCATCTCAGTTGTAAACAGGTAATACTTACGGCATTGCAACTGCAAATTCAACGGAGCCCATACTGGCTAAGTCATTTAACTCAGTATGCTGACTGTGATTTACATTTAAGTTATATCCGCCTTGGTTTTCCATCATTAGAGAAAGTACTATACCACAGGTATAACCTCGTCGATTCAAAAAGAGGTCCACTAGTCTCTATCACTCAGCACTTAGCACATCTTAGAGCAGAGATTCGAGAATTAACTAATGATTATAATCAACAGCGACAAAGTCGAACTCAAACATATCACTTTATTCGTACTGCAAAAGGACGAATCACAAAACTAGTCAATGATTATTTAAAATTCTTTCTTATTGTGCAAGCATTAAAACATAATGGGACATGGCAAGCTGAGTTTAAGAAATTACCAGAGTTGATTAGTGTGTGCAATAGGTTCTACCATATTAGAGATTGCAATTGTGAAGAACGTTTCTTAGTTCAAACCTTATATTTACATAGAATGCAGGATTCTGAAGTTAAGCTTATCGAAAGGCTGACAGGGCTTCTGAGTTTATTTCCGGATGGTCTC---TACAGGTTTGAT---ATGGATTCTCGTCCTCAGAAAGTCTGGATGACGCCGAGTCTCACTGAATCTGACATGGATTACCACAAGATCTTGACAGCAGGTCTGTCCGTTCAACAGGGGATTGTTCGGCAAAGAGTCATCCCAGTGTATCAAGTAAACAATCTTGAGGAGATTTGCCAACTTATCATACAGGCCTTTGAAGCAGGTGTTGATTTTCAAGAGAGTGCGGACAGTTTCCTTCTCATGCTTTGTCTTCATCATGCGTACCAGGGAGATTACAAACTTTTCTTGGAAAGTGGCGCAGTCAAGTATTTGGAAGGGCACGGGTTCCGTTTTGAAGTCAAGAAGCGTGATGGAGTGAAGCGCCTTGAGGAATTGCTGCCAGCAGTATCTAGTGGAAAAAACATTAAGAGAACACTTGCTGCCATGCCGGAAGAGGAGACAACTGAAGCTAATGCCGGTCAGTTTCTCTCCTTTGCAAGTCTATTCCTTCCGAAATTGGTAGTAGGAGAAAAGGCTTGTCTTGAGAAGGTTCAAAGGCAAATTCAAGTACATGCAGAGCAAGGACTGATACAATATCCAACAGCTTGGCAATCAGTAGGACACATGATGGTGATTTTCCGTTTGATGCGAACAAATTTTTTGATCAAATTTCTCCTAATACACCAAGGGATGCACATGGTTGCCGGGCATGATGCCAACGACGCTGTGATTTCAAATTCAGTGGCTCAAGCTCGTTTTTCAGGTTTATTGATTGTCAAAACAGTACTTGATCATATCCTACAAAAGACAGAACGCGGAGTTCGTCTCCATCCTCTTGCAAGGACCGCCAAGGTAAAAAATGAGGTGAACTCCTTTAAGGCTGCACTCAGCTCCCTGGCCAAGCATGGAGAGTATGCTCCTTTCGCCCGACTTTTGAACCTTTCTGGAGTAAATAATCTTGAGCATGGTCTTTTCCCTCAACTATCAGCAATTGCACTCGGAGTCGCCACAGCACACGGGAGTACCCTCGCAGGAGTAAATGTTGGAGAACAGTATCAACAACTCAGAGAGGCTGCCACTGAGGCTGAGAAGCAACTCCAACAATACGCAGAGTCTCGCGAACTTGACCATCTTGGACTTGATGATCAGGAAAAGAAAATTCTTATGAACTTCCATCAGAAAAAGAACGAAATCAGCTTCCAGCAAACAAACGCTATGGTAACTCTAAGAAAAGAGCGCCTGGCCAAGCTGACGGAAGCTATCACTGCTGCGTCACTGCCCAAAACAAGTGGACATTACGATGATGATGACGACATTCCCTTTCCAGGACCCATCAATGATGACGACAATCCTGGCCATCAAGATGATGATCCAACTGACTCACAAGATACGACCATTCCTGATGTGGTGGTTGATCCCGATGATGGAAGCTACGGCGAATACCAGAGTTACTCGGAAAACGGCATGAATGCACCAGATGACTTGGTCCTATTCGATCTAGACGAGGACGATGAGGACACTAAGCCAGTGCCT------AATAGATCAACCAAGGGTGGACAACAGAAAAACAGTCAAAAGGGCCAGCATACAGAGGGCAGACAGACACAATCCAGGCCAACTCAAAATGTCCCA------GGCCCTCACAGAACAATCCACCACGCCAGTGCTCCACTCACGGATAATGACAGAAGAAATGAACCCTCCGGCTCAACCAGCCCTCGCATGCTGACACCAATCAACGAAGAGGCAGACCCACTGGACGATGCCGACGACGAGACGTCTAGCCTTCCGCCCCTGGAGTCAGACGATGAAGAACAGGACAGGGACGGAACTTCCAACCGCACACCCACTGTCGCCCCACCGGCTCCCGTATACAGAGATCACTCTGAAAAGAGAGAACTCCCGCAAGATGAGCAACAAGATCAGGACCACACTCAAGAGGCCAGGAACCAGGACAGTGACAACACCCAGCCAGAACACTCTTTTGAGGAGATGTATCGCCACATTCTAAGATCACAGGGGCCATTTGATGCTGTTTTGTATTATCATATGATGAAGGATGAGCCTGTAGTTTTCAGTACCAGTGATGGCAAAGAGTACACGTATCCAGACTCCCTTGAAGAGGAATATCCACCATGGCTCACTGAAAAAGAGGCTATGAATGAAGAGAATAGATTTGTTACATTGGATGGTCAACAATTTTATTGGCCGGTAATGAATCACAAGAATAAATTCATGGCAATCCTGCAACATCATCAGATGGCTAAAGCTACGGGACGATACAATCTAATATCGCCCAAAAAGGACCTGGAGAAAGGGGTTGTCTTAAGCGACCTCTGTAACTTCTTAGTTAGCCAAACTATTCAGGGGTGGAAGGTTTATTGGGCTGGTATTGAGTTTGATGTGACTCACAAAGGAATGGCCCTATTGCAAAGACTGAAAACTAATGACTTTGCCCCTGCATGGTCAATGACAAGGAATCTCTTTCCTCATTTATTTCAAAATCCGAATTCCACAATTGAATCACCGCTGTGGGCATTGAGAGTCATCCTTGCAGCAGGGATACAAGACCAGCTGATTGACCAGTCTTTGATTGAACCCTTAGCAGGAGCCCTTGGTCTGATCTCTGATTGGCTGCTAACAACCAACACTAACCATTTCAACATGCGAACACAACGTGTCAAGGAACAATTGAGCCTAAAAATGCTGTCGTTGATTCGATCCAATATTCTCAAGTTTATTAACAGATTGGATGCTCTACATGTCGTGAACTACAACGGATTGTTGAGCAGTATTGAAATTGGAACTCAAAATCATACAATCATCATAACTCGAACTAACATGGGTTTTCTGGTGGAGCTCCAAGAACCCGACAAATCGGCAATGAACCGCAAGAAGCCTGGGCCGGCGAAATTTTCCCTCCTTCATGAGTCCACACTGAAAGCATTTACACAAGGATCCTCAACACGAATGCAAAGTTTGATTCTTGAATTTAATAGCTCTCTTGCTATCATGGAAGCTTCATATGAGAGAGGACGCCCACGAGCTGCCAGACAGCATTCAAGGGATGGACACGACCACCATGTTCGAGCACGATCATCATCCAGAGAGAATTATCGAGGTGAGTACCGTCAATCAAGGAGCGCCTCACAAGTGCGCGTTCCTACTGTATTTCATAAGAAGAGAGTTGAACCATTAACAGTTCCTCCAGCACCTAAAGACATATGTCCGACCTTGAAAAAAGGATTTTTGTGTGACAGTAGTTTTTGCAAAAAAGATCACCAGTTGGAGAGTTTAACTGATAGGGAATTACTCCTACTAATCGCCCGTAAGACTTGTGGATCAGTAGAACAACAATTAAATATAACTGCACCCAAGGACTCGCGCTTAGCAAATCCAACGGCTGATGATTTCCAGCAAGAGGAAGGTCCAAAAATTACCTTGTTGACTCTGATCAAGACGGCAGAACACTGGGCGAGACAAGACATCAGAACCATAGAGGATTCAAAATTAAGAGCATTGTTGACTCTATGTGCTGTGATGACGAGGAAATTCTCAAAATCCCAGCTGAGTCTTTTATGTGAGACACACCTAAGGCGTGAGGGGCTTGGGCAAGATCAGGCAGAACCTGTTCTCGAAGTATATCAACGATTACACAGTGATAAAGGAGGCAGTTTTGAAGCTGCACTATGGCAACAATGGGACCGACAATCCCTAATTATGTTTATCACTGCATTCTTGAATATCGCTCTCCAGTTACCGTGTGAAAGTTCTGCTGTCGTTGTTTCAGGGTTAAGAACATTGGTTCCTCAATCAGATAATGAGGAAGCTTCAACCAACCCGGGGACATGCTCATGGTCTGATGAGGGTACCCCT------ATGACAACCAGAACAAAGGGCAGGGGCCACACTGCGGCCACGACTCAAAACGACAGAATGCCAGGCCCTGAGCTTTCGGGCTGGATCTCTGAGCAGCTAATGACCGGAAGAATTCCTGTAAGCGACATCTTCTGTGATATTGAGAACAATCCAGGATTATGCTACGCATCCCAAATGCAACAAACCAAGCCAAACCCGAAGACGCGCAACAGTCAAACCCAAACGGACCCAATTTGCAATCATAGTTTTGAGGAGGTAGTACAAACATTAGCTTCATTGGCTACTGTTGTGCAACAACAAACCATTGCATCAGAATCATTAGAACAACGCATTACGAGTCTTGAGAATGGTCTAAAGCCAGTTTATGATATGGCTAAAACAATCTCCTCATTGAACAGGGTTTGTGCTGAGATGGTTGCAAAATATGATCTTCTGGTGATGACAACCGGTCGGGCAACAGCAACCGCTGCGGCAACTGAGGCTTATTGGGCCGAACATGGTCAACCACCACCTGGACCATCACTTTATGAAGAAAGTGCAATTCGGGGTAAGATTGAATCTAGAGATGAGACCGTCCCTCAAAGTGTTAGGGAGGCATTCAACAATCTAGACAGTACCACTTCACTAACTGAGGAAAATTTTGGGAAACCTGACATTTCGGCAAAGGATTTGAGAAACATTATGTATGATCACTTGCCTGGTTTTGGAACTGCTTTCCACCAATTAGTACAAGTGATTTGTAAATTGGGAAAAGATAGCAACTCATTGGACATCATTCATGCTGAGTTCCAGGCCAGCCTGGCTGAAGGAGACTCTCCTCAATGTGCCCTAATTCAAATTACAAAAAGAGTTCCAATCTTCCAAGATGCTGCTCCACCTGTCATCCACATCCGCTCTCGAGGTGACATTCCCCGAGCTTGCCAGAAAAGCTTGCGTCCAGTCCCACCATCGCCCAAGATTGATCGAGGTTGGGTATGTGTTTTTCAGCTTCAAGATGGTAAAACACTTGGACTCAAAATTATGAGGCGGGTTATATTACCTACTGCTCCTCCTGAATATATGGAGGCCATATACCCTGTCAGGTCAAATTCAACAATTGCTAGAGGTGGCAACAGCAATACAGGCTTCCTGACACCGGAGTCAGTCAATGGGGACACTCCATCGAATCCACTCAGGCCAATTGCCGATGACACCATCGACCATGCCAGCCACACACCAGGCAGTGTGTCATCAGCATTCATCCTTGAAGCTATGGTGAATGTCATATCGGGCCCCAAAGTGCTAATGAAGCAAATTCCAATTTGGCTTCCTCTAGGTGTCGCTGATCAAAAGACCTACAGCTTTGACTCAACAACGGCCGCCATCATGCTTGCTTCATATACTATCACCCATTTCGGCAAGGCAACCAATCCACTTGTCAGAGTCAATCGGCTGGGTCCTGGAATCCCGGATCACCCCCTCAGGCTCCTGCGAATTGGAAACCAGGCCTTCCTCCAGGAGTTCGTTCTTCCGCCAGTCCAACTACCCCAGTATTTCACCTTTGATTTGACAGCACTCAAACTGATCACCCAACCACTGCCTGCTGCAACATGGACCGATGACACTCCAACAGGATCAAATGGAGCGTTGCGCCCAGGGATTTCATTTCATCCAAAACTTCGCCCCATTCTTTTACCCAACAAGAGTGGGAAGAAGGGGAATAGTGCCGATCTAACATCTCCGGAGAAAATCCAAGCAATAATGACTTCACTCCAGGACTTTAAGATCGTTCCAATTGATCCAACCAAAAATATCATGGGAATCGAAGTGCCAGAAACTCTGGTCCACAAGCTGACCGGTAAGAAGGTGACTTCTAAAAATGGACAACCAATCATCCCTGTTCTTTTGCCAAAGTACATTGGTTTGGACCCGGTGGCTCCAGGAGACCTCACCATGGTAATCACACAGGATTGTGACACGTGTCATTCTCCTGCGAGTCTTCCAGCTGTGATTGAGAAG---------------
>EBOV_1995_JQ352763
ATGGGT---GTTACAGGAATATTGCAGTTACCTCGTGATCGATTCAAGAGGACATCATTCTTTCTTTGGGTAATTATCCTTTTCCAAAGAACATTTTCCATCCCACTTGGAGTCATCCACAATAGCACATTACAGGTTAGTGAKGTCGACAAACTGGTTTGCCGTGACAAACTGTCATCCACAAATCAATTGAGATCAGTTGGACTGAATCTCGAAGGGAATGGAGTGGCAACTGACGTGCCATCTGCAACTAAAAGATGGGGCTTCAGGTCCGGTGTCCCACCAAAGGTGGTCAATTATGAAGCTGGTGAATGGGCTGAAAACTGCTACAATCTTGAAATCAAAAAACCTGACGGGAGTGAGTGTCTACCAGCAGCGCCAGACGGGATTCGGGGCTTCCCCCGGTGCCGGTATGTGCACAAAGTATCAGGAACGGGACCGTGTGCCGGAGACTTTGCCTTCCACAAAGAGGGTGCTTTCTTCCTGTATGACCGACTTGCTTCCACAGTTATCTACCGAGGAACGACTTTCGCTGAAGGTGTCGTTGCATTTCTGATACTGCCCCAAGCTAAGAAGGACTTCTTCAGCTCACACCCCTTGAGAGAGCCGGTCAATGCAACGGAGGACCCGTCTAGTGGCTACTATTCTACCACAATTAGATATCAAGCTACCGGTTTTGGAACCAATGAGACAGAGTATTTGTTCGAGGTTGACAATTTGACCTACGTCCAACTTGAATCAAGATTCACACCACAGTTTCTGCTCCAGCTGAATGAGACAATATATACAAGTGGGAAAAGGAGCAATACCACGGGAAAACTAATTTGGAAGGTCAACCCCGAAATTGATACAACAATCGGGGAGTGGGCCTTCTGGGAAACTAAAAAAAACCTCACTAGAAAAATTCGCAGTGAAGAGTTGTCTTTCACAGCTGTATCAAACAGAGCCAAAAACATCAGTGGTCAGAGTCCGGCGCGAACTTCTTCCGACCCAGGGACCAACACAACAACTGAAGACCACAAAATCATGGCTTCAGAAAATTCCTCTGCAATGGTTCAAGTGCACAGTCAAGGAAGGGAAGCTGCAGTGTCGCAT------------------------------CTGACAACCCTTGCCACAATCTCCACGAGTCCTCAACCCCCCACAACCAAACCAGGTCCGGACAACAGCACCCACAATACACCCGTGTATAAACTTGACATCTCTGAGGCAACTCAAGTTGAACAACATCACCGCAGAACAGACAACGACAGCACAGCCTCCGACACTCCCCCCGCCACGACCGCAGCCGGACCCCTAAAAGCAGAGAACACCAACACGAGCAAGGGTACCGACCTCCTGGACCCCGCCACCACAACA------------AGTCCCCAAAACCACAGCGAGACCGCTGGCAACAACAACACTCATCACCAAGATACCGGAGAAGAGAGTGCCAGCAGCGGGAAGCTAGGCTTAATTACCAATACTATTGCTGGAGTCGCAGGACTGATCACAGGCGGGAGGAGAGCTCGAAGAGAAGCAATTGTCAATGCTCAACCCAAATGCAACCCTAATTTACATTACTGGACTACTCAGGATGAAGGTGCTGCAATCGGACTGGCCTGGATACCATATTTCGGGCCAGCAGCCGAGGGAATTTACACAGAGGGGCTGATGCACAATCAAGATGGTTTAATCTGTGGGTTGAGACAGCTGGCCAACGAGACGACTCAAGCTCTTCAACTGTTCCTGAGAGCCACAACCGAGCTACGCACCTTTTCAATCCTCAACCGTAAGGCAATTGATTTCTTGCTGCAGCGATGGGGCGGCACATGCCACATTTTGGGACCGGACTGCTGTATCGAACCACATGATTGGACCAAGAACATAACAGACAAAATTGATCAGATTATTCATGATTTTGTTGATAAAACCCTTCCGGACCAGGGGGACAATGACAATTGGTGGACAGGATGGAGACAATGGATACCGGCAGGTATTGGAGTTACAGGCGTTATAATTGCAGTTATCGCTTTATTCTGTATATGCAAATTTGTCTTTATGGCTACACAACATACCCAATACCCGGACGCTAGGTTATCATCACCAATTGTATTGGACCAATGTGACCTAGTCACTAGAGCTTGCGGGTTATATTCATCATACTCCCTTAATCCGCAACTACGCAACTGTAAACTCCCGAAACATATCTACCGTTTGAAATACGATGTAACTGTTACCAAGTTCTTGAGTGATGTACCAGTGGCGACATTGCCCATAGATTTCATAGTCCCAATTCTTCTCAAGGCACTGTCAGGCAATGGGTTCTGTCCTGTTGAGCCGCGGTGCCAACAGTTCTTAGATGAAATCATTAAGTACACAATGCAAGATGCTCTCTTCTTGAAATATTATCTCAAAAATGTGGGTGCTCAAGAAGACTGTGTTGATGACCACTTTCAAGAGAAAATCTTATCTTCAATTCAGGGCAATGAATTTTTACATCAAATGTTTTTCTGGTATGATCTGGCTATTTTAACTCGAAGGGGTAGATTAAATCGAGGAAACTCTAGATCAACATGGTTTGTTCATGATGATTTAATAGACATCTTAGGTTATGGGGACTATGTTTTTTGGAAGATCCCAATTTCAATGTTACCACTGAACACACAAGGAATCCCCCATGCTGCTATGGACTGGTATCAGGCATCAGTATTCAAAGAAGCGGTTCAAGGGCATACACACATTGTTTCTGTTTCTACTGCCGACGTCTTGATAATGTGCAAAGATTTAATTACATGTCGATTCAACACAACTCTAATCTCAAAAATAGCAGAGATTGAGGATCCAGTTTGTTCTGATTATCCCAATTTTAAGATTGTGTCTATGCTTTACCAGAGCGGAGATTACTTACTCTCCATATTAGGGTCTGATGGGTATAAAATTATTAAGTTCCTCGAACCATTGTGCTTGGCCAAAATTCAATTATGCTCAAAGTACACCGAGAGGAAGGGCCGATTCTTAACACAAATGCATTTAGCTGTAAATCACACCCTAGAAGAAATTACAGAAATGCGTGCACTAAAGCCTTCACAGGCTCAAAAGATCCGTGAATTCCATAGAACATTGATAAGGCTGGAGATGACGCCACAACAGCTTTGTGAGCTATTTTCCATTCAAAAACACTGGGGGCATCCTGTGCTACATAGTGAAACAGCAATCCAAAAAGTTAAAAAACATGCTACGGTGCTAAAAGCATTACGCCCTATAGTGATTTTCGAGACATACTGTGTTTTTAAATATAGTATTGCCAAACATTATTTTGATAGTCAAGGGTCTTGGTACAGTGTTACTTCAGATAGGAATCTAACACCAGGTCTTAATTCTTATATCAAAAGAAATCAATTCCCTCCGTTGCCAATGATTAAAGAACTACTATGGGAATTTTACCACCTTGACCATCCTCCACTTTTCTCAACCAAAATTATTAGTGACTTAAGTATTTTTATAAAAGACAGAGCTACTGCAGTAGAAAGGACATGCTGGGATGCAGTATTCGAGCCTAATGTTCTAGGATATAATCCACCTCACAAATTTAGTACTAAACGTGTACCGGAACAATTTTTAGAGCAAGAAAACTTTTCTATTGAGAATGTTCTTTCCTACGCGCAAAAACTCGAGTATCTACTACCACAATATCGGAACTTTTCTTTCTCATTGAAAGAGAAAGAGTTGAATGTAGGTAGAACCTTCGGAAAATTGCCTTATCCGACTCGCAATGTTCAAACACTTTGTGAAGCTCTGTTAGCTGATGGTCTTGCTAAAGCATTTCCTAGCAATATGATGGTAGTTACGGAACGTGAGCAAAAAGAAAGCTTATTGCATCAAGCATCATGGCACCACACAAGTGATGATTTTGGTGAACATGCCACAGTTAGAGGGAGTAGCTTTGTAACTGATTTAGAGAAATACAATCTTGCATTTAGATATGAGTTTACAGCACCTTTTATAGAATATTGCAACCGTTGCTATGGTGTTAAGAATGTTTTTAATTGGATGCATTATACAATCCCACAGTGTTATATGCATGTCAGTGATTATTATAATCCACCACATAACCTCACACTGGAAAATCGAGACAACCCCCCCGAAGGGCCTAGTTCATACAGGGGTCATATGGGAGGGATTGAAGGACTGCAACAAAAACTCTGGACAAGTATTTCATGTGCTCAAATTTCTTTAGTTGAAATTAAGACTGGTTTTAAGTTACGCTCAGCTGTGATGGGTGACAATCAGTGCATTACCGTTTTATCAGTCTTCCCCTTAGAGACTGACGCAGACGAGCAGGAACAGAGCGCCGAAGACAATGCAGCGAGGGTGGCCGCTAGCCTAGCAAAAGTTACAAGTGCCTGTGGAATCTTTTTAAAACCTGATGAAACATTTGTACATTCAGGTTTTATCTATTTTGGAAAAAAACAATATTTGAATGGGGTCCAATTGCCTCAGTCCCTTAAAACGGCTACAAGAATGGCACCATTGTCTGATGCAATTTTTGATGATCTTCAAGGGACCCTAGCTAGTATAGGCACTGCTTTTGAGCGATCCATCTCTGAGACACGACATATCTTTCCTTGCAGGATAACCGCAGCTTTCCATACGTTTTTTTCGGTGAGAATCTTGCAATATCATCATCTCGGGTTCAATAAAGGTTTTGACCTTGGACAGTTAACACTCGGTAAACCTCTGGATTTCGGAACAATATCATTGGCACTAGCGGTACCGCAGGTGCTTGGAGGATTATCCTTCTTGAATCCTGAGAAATGTTTCTACCGGAATCTAGGAGATCCAGTTACCTCAGGTTTATTCCAGTTAAAAACTTATCTCCGAATGATTGAGATGGATGATTTATTCTTACCTTTAATTGCAAAGAACCCTGGGAACTGCACTGCCATTGACTTTGTGCTAAATCCTAGCGGATTAAATGTCCCTGGGTCGCAAGACTTAACTTCATTTCTGCGCCAGATTGTACGCAGGACCATCACCCTAAGTGCGAAAAACAAACTTATTAATACCTTATTTCATGCGTCAGCTGACTTCGAAGACGAAATGGTTTGTAAATGGCTATTATCATCAACTCCTGTTATGAGTCGTTTTGCGGCCGATATCTTTTCACGCACGCCGAGCGGGAAGCGATTGCAAATTCTAGGATACCTGGAAGGAACACGCACATTATTAGCCTCTAGGATCATCAACAATAATACAGAGACACCGGTTTTGGACAGACTGAGGAAAATAACATTGCAAAGGTGGAGTCTGTGGTTTAGTTATCTTGATCATTGTGATAATATCCTGGCGGAGGCTTTAACCCAAATAACTTGCACAGTTGATTTAGCACAGATCCTGAGGGAATATTCATGGGCTCATATTTTAGAGGGAAGACCTCTTATTGGAGCCACACTCCCATGTATGATTGAGCAATTCAAAGTGTTTTGGCTGAAACCCTACGAACAATGTCCGCAGTGTTCAAATGCAAAGCAACCAGGTGGGAAACCATTCGTGTCAGTGGCAGTCAAGAAACATATTGTTAGTGCATGGCCTAACGCATCCCGACTAAGCTGGACTATCGGGGATGGAATCCCTTACATTGGATCAAGGACAGAAGATAAGATAGGACAACCTGCTATTAAACCAAAATGTCCTTCCGCAGCCTTAAGAGAGGCCATTGAATTGGCGTCCCGTTTAACATGGGTAACTCAAGGCAGTTCGAACAGTGACTTGCTAATAAAGCCATTTTTGGAAGCACGAGTAAATTTAAGTGTTCAAGAAATACTTCAAATGACCCCTTCACATTACTCAGGAAATATTGTTCACAGGTACAACGATCAATACAGTCCTCATTCTTTCATGGCCAATCGTATGAGTAATTCAGCAACGCGATTGATTGTTTCTACAAACACTTTAGGTGAGTTTTCAGGAGGTGGCCAGTCTGCACGCGACAGCAATATTATTTTCCAGAATGTTATAAATTATGCAGTTGCACTGTTCGATATTAAATTTAGAAACACTGAGGCTACAGATATCCAATATAATCGTGCTCACCTTCATCTAACTAAGTGTTGCACCCGGGAAGTACCAGCTCAGTATTTAACATACACATCTACATTGGATTTAGATTTAACAAGATACCGAGAAAACGAATTGATTTATGACAATAATCCTCTAAAAGGAGGACTCAATTGCAATATCTCATTCGATAACCCATTTTTCCAAGGTAAACAGCTGAACATTATAGAAGATGATCTTATTCGACTGCCTCACTTATCTGGATGGGAGCTAGCCAAGACCATCATGCAATCAATTATTTCAGATAGCAACAATTCATCTACAGACCCAATTAGCAGTGGAGAAACAAGATCATTCACTACCCATTTCTTAACTTATCCCAAGATAGGACTTCTGTACAGTTTTGGGGCCTTTGTAAGTTATTATCTTGGCAATACAATTCTTCGGACTAAGAAATTGACACTTGACAATTTTTTATATTACTTAACTACCCAAATTCATAATCTACCACATCGCTCATTGCGAATACTTAAGCCAACATTCAAACATGCAAGCGTTATGTCACGGTTAATGAGTATTGATCCTCATTTTTCTATTTACATAGGCGGTGCTGCAGGTGACAGAGGACTCTCAGATGCGGCCAGGTTATTTTTGAGAACGTCTATTTCATCTTTTCTTACATTTGTAAAAGAATGGATAATTAATCGCGGAACAATTGTCCCTTTATGGATAGTATATCCGCTAGAGGGTCAAAACCCAACACCTGTTAATAATTTTCTCTATCAGATCGTAGAACTGCTGGTGCATGATTCATCAAGACAACAGGCTTTAAAAACTACCATAAGTGATCATGTACATCCTCAC---------GACAATCTTGTTTACACATGTAAGAGTACAGCCAGCAATTTCTTCCATGCATCATTGGCGTACTGGAGGAGCAGG------CACAGAAACAGCAACCGAAAATACTTGGCAAGAGACTCTTCA---ACTAGATCAAGCACAAACAACAGTGATGGTCATATTGAG---AGAAGTCAAGAACAAACCACCAGAGATCCACATGATGGCACT------------GAACGGAATCTAGTTCTACAAATGAGCCATGAAATAAAAAGAACGACA---------ATTCCACAAGAAAACACGCACCAGGGTCCGTCGTTCCAGTCCTTTCTAAGTTACTCTGCTTGTGGTACAGCAAATCCAAAACTAAATTTCGATCGATCGAGACACAATGTGAAATCTCAGGATCATAACTCGGCATCCAAGAGGGAAGGTCATCAAATAATCTCACACCGTCTAGTCCTACCTTTCTTTACATTATCTCAAGGGACACGCCAATTAACGTCATCTAATGAGTCACAGACCCAAGACGAGATATCAAAGTACTTACGGCAATTGAGATCCGTCATTGATACCACAGTTTATTGTAGGTTTACCGGTATAGTCTCGTCCATGCATTACAAACTTGATGAGGTCCTTTGGGAAATAGAGAGTTTTAAGTCGGCTGTGACGCTAGCAGAGGGAGAAGGTGCTGGTGCCTTACTATTGATTCAGAAATACCAAGTTAAGACCTTATTTTTCAACACGCTAGCTACTGAGTCCAGTATAGAGTCAGAAATAGTATCAGGAATGACTACTCCTAGGATGCTTCTACCTGTTATGTCAAAATTCCATAATGACCAAATTGAGATTATTCTTAACAACTCAGCAAGCCAAATAACAGACATAACAAATCCTACTTGGTTTAAAGACCAAAGAGCAAGGCTACCTAAGCAAGTCGAGGTTATAACCATGGATGCAGAGACGACAGAGAATATAAACAGATCGAAATTGTACGAAGCTGTATATAAACTGATCTTACACCATATTGATCCCAGCGTATTGAAAGCAGTGGTCCTTAAAGTCTTCCTAAGTGATACTGAGGGTATGTTATGGCTAAATGATAATTTAGCCCCGTTTTTTGCCACTGGTTATTTAATTAAGCCAATAACGTCAAGTGCTAGATCTAGTGAGTGGTATCTTTGTCTGACGAACTTCTTATCAACTACACGAAAGATGCCACACCAAAACCATCTCAGTTGTAAACAGGTAATACTTACGGCATTGCAACTGCAAATTCAACGGAGCCCATACTGGCTAAGTCATTTAACTCAGTATGCTGACTGTGATTTACATTTAAGTTATATCCGCCTTGGTTTTCCATCATTAGAGAAAGTACTATACCACAGGTATAACCTCGTCGATTCAAAAAGAGGTCCACTAGTCTCTATCACTCAGCACTTAGCACATCTTAGAGCAGAGATTCGAGAATTAACTAATGATTATAATCAACAGCGACAAAGTCGAACTCAAACATATCACTTTATTCGTACTGCAAAAGGACGAATCACAAAACTAGTCAATGATTATTTAAAATTCTTTCTTATTGTGCAAGCATTAAAACATAATGGGACATGGCAAGCTGAGTTTAAGAAATTACCAGAGTTGATTAGTGTGTGCAATAGGTTCTACCATATTAGAGATTGCAATTGTGAAGAACGTTTCTTAGTTCAAACCTTATATTTACATAGAATGCAGGATTCTGAAGTTAAGCTTATCGAAAGGCTGACAGGGCTTCTGAGTTTATTTCCGGATGGTCTC---TACAGGTTTGAT---ATGGATTCTCGTCCTCAGAAAGTCTGGATGACGCCGAGTCTCACTGAATCTGACATGGATTACCACAAGATCTTGACAGCAGGTCTGTCCGTTCAACAGGGGATTGTTCGGCAAAGAGTCATCCCAGTGTATCAAGTAAACAATCTTGAGGAGATTTGCCAACTTATCATACAGGCCTTTGAAGCAGGTGTTGATTTTCAAGAGAGTGCGGACAGTTTCCTTCTCATGCTTTGTCTTCATCATGCGTACCAGGGAGATTACAAACTTTTCTTGGAAAGTGGCGCAGTCAAGTATTTGGAAGGGCACGGGTTCCGTTTTGAAGTCAAGAAGCGTGATGGAGTGAAGCGCCTTGAGGAATTGCTGCCAGCAGTATCTAGTGGAAAAAACATTAAGAGAACACTTGCTGCCATGCCGGAAGAGGAGACAACTGAAGCTAATGCCGGTCAGTTTCTCTCCTTTGCAAGTCTATTCCTTCCGAAATTGGTAGTAGGAGAAAAGGCTTGTCTTGAGAAGGTTCAAAGGCAAATTCAAGTACATGCAGAGCAAGGACTGATACAATATCCAACAGCTTGGCAATCAGTAGGACACATGATGGTGATTTTCCGTTTGATGCGAACAAATTTTTTGATCAAATTTCTCCTAATACACCAAGGGATGCACATGGTTGCCGGGCATGATGCCAACGACGCTGTGATTTCAAATTCAGTGGCTCAAGCTCGTTTTTCAGGTTTATTGATTGTCAAAACAGTACTTGATCATATCCTACAAAAGACAGAACGCGGAGTTCGTCTCCATCCTCTTGCAAGGACCGCCAAGGTAAAAAATGAGGTGAACTCCTTTAAGGCTGCACTCAGCTCCCTGGCCAAGCATGGAGAGTATGCTCCTTTCGCCCGACTTTTGAACCTTTCTGGAGTAAATAATCTTGAGCATGGTCTTTTCCCTCAACTATCAGCAATTGCACTCGGAGTCGCCACAGCACACGGGAGTACCCTCGCAGGAGTAAATGTTGGAGAACAGTATCAACAACTCAGAGAGGCTGCCACTGAGGCTGAGAAGCAACTCCAACAATACGCAGAGTCTCGCGAACTTGACCATCTTGGACTTGATGATCAGGAAAAGAAAATTCTTATGAACTTCCATCAGAAAAAGAACGAAATCAGCTTCCAGCAAACAAACGCTATGGTAACTCTAAGAAAAGAGCGCCTGGCCAAGCTGACGGAAGCTATCACTGCTGCGTCACTGCCCAAAACAAGTGGACATTACGATGATGATGACGACATTCCCTTTCCAGGACCCATCAATGATGACGACAATCCTGGCCATCAAGATGATGATCCAACTGACTCACAAGATACGACCATTCCTGATGTGGTGGTTGATCCCGATGATGGAAGCTACGGCGAATACCAGAGTTACTCGGAAAACGGCATGAATGCACCAGATGACTTGGTCCTATTCGATCTAGACGAGGACGATGAGGACACTAAGCCAGTGCCT------AATAGATCAACCAAGGGTGGACAACAGAAAAACAGTCAAAAGGGCCAGCATACAGAGGGCAGACAGACACAATCCAGGCCAACTCAAAATGTCCCA------GGCCCTCACAGAACAATCCACCACGCCAGTGCTCCACTCACGGATAATGACAGAAGAAATGAACCCTCCGGCTCAACCAGCCCTCGCATGCTGACACCAATCAACGAAGAGGCAGACCCACTGGACGATGCCGACGACGAGACGTCTAGCCTTCCGCCCCTGGAGTCAGACGATGAAGAACAGGACAGGGACGGAACTTCCAACCGCACACCCACTGTCGCCCCACCGGCTCCCGTATACAGAGATCACTCTGAAAAGAGAGAACTCCCGCAAGATGAGCAACAAGATCAGGACCACACTCAAGAGGCCAGGAACCAGGACAGTGACAACACCCAGCCAGAACACTCTTTTGAGGAGATGTATCGCCACATTCTAAGATCACAGGGGCCATTTGATGCTGTTTTGTATTATCATATGATGAAGGATGAGCCTGTAGTTTTCAGTACCAGTGATGGCAAAGAGTACACGTATCCAGACTCCCTTGAAGAGGAATATCCACCATGGCTCACTGAAAAAGAGGCTATGAATGAAGAGAATAGATTTGTTACATTGGATGGTCAACAATTTTATTGGCCGGTAATGAATCACAAGAATAAATTCATGGCAATCCTGCAACATCATCAGATGGCTAAAGCTACGGGACGATACAATCTAATATCGCCCAAAAAGGACCTGGAGAAAGGGGTTGTCTTAAGCGACCTCTGTAACTTCTTAGTTAGCCAAACTATTCAGGGGTGGAAGGTTTATTGGGCTGGTATTGAGTTTGATGTGACTCACAAAGGAATGGCCCTATTGCAAAGACTGAAAACTAATGACTTTGCCCCTGCATGGTCAATGACAAGGAATCTCTTTCCTCATTTATTTCAAAATCCGAATTCCACAATTGAATCACCGCTGTGGGCATTGAGAGTCATCCTTGCAGCAGGGATACAAGACCAGCTGATTGACCAGTCTTTGATTGAACCCTTAGCAGGAGCCCTTGGTCTGATCTCTGATTGGCTGCTAACAACCAACACTAACCATTTCAACATGCGAACACAACGTGTCAAGGAACAATTGAGCCTAAAAATGCTGTCGTTGATTCGATCCAATATTCTCAAGTTTATTAACAGATTGGATGCTCTACATGTCGTGAACTACAACGGATTGTTGAGCAGTATTGAAATTGGAACTCAAAATCATACAATCATCATAACTCGAACTAACATGGGTTTTCTGGTGGAGCTCCAAGAACCCGACAAATCGGCAATGAACCGCAAGAAGCCTGGGCCGGCGAAATTTTCCCTCCTTCATGAGTCCACACTGAAAGCATTTACACAAGGATCCTCAACACGAATGCAAAGTTTGATTCTTGAATTTAATAGCTCTCTTGCTATCATGGAAGCTTCATATGAGAGAGGACGCCCACGAGCTGCCAGACAGCATTCAAGGGATGGACACGACCACCATGTTCGAGCACGATCATCATCCAGAGAGAATTATCGAGGTGAGTACCGTCAATCAAGGAGCGCCTCACAAGTGCGCGTTCCTACTGTATTTCATAAGAAGAGAGTTGAACCATTAACAGTTCCTCCAGCACCTAAAGACATATGTCCGACCTTGAAAAAAGGATTTTTGTGTGACAGTAGTTTTTGCAAAAAAGATCACCAGTTGGAGAGTTTAACTGATAGGGAATTACTCCTACTAATCGCCCGTAAGACTTGTGGATCAGTAGAACAACAATTAAATATAACTGCACCCAAGGACTCGCGCTTAGCAAATCCAACGGCTGATGATTTCCAGCAAGAGGAAGGTCCAAAAATTACCTTGTTGACTCTGATCAAGACGGCAGAACACTGGGCGAGACAAGACATCAGAACCATAGAGGATTCAAAATTAAGAGCATTGTTGACTCTATGTGCTGTGATGACGAGGAAATTCTCAAAATCCCAGCTGAGTCTTTTATGTGAGACACACCTAAGGCGTGAGGGGCTTGGGCAAGATCAGGCAGAACCTGTTCTCGAAGTATATCAACGATTACACAGTGATAAAGGAGGCAGTTTTGAAGCTGCACTATGGCAACAATGGGACCGACAATCCCTAATTATGTTTATCACTGCATTCTTGAATATCGCTCTCCAGTTACCGTGTGAAAGTTCTGCTGTCGTTGTTTCAGGGTTAAGAACATTGGTTCCTCAATCAGATAATGAGGAAGCTTCAACCAACCCGGGGACATGCTCATGGTCTGATGAGGGTACCCCT------ATGACAACCAGAACAAAGGGCAGGGGCCACACTGCGGCCACGACTCAAAACGACAGAATGCCAGGCCCTGAGCTTTCGGGCTGGATCTCTGAGCAGCTAATGACCGGAAGAATTCCTGTAAGCGACATCTTCTGTGATATTGAGAACAATCCAGGATTATGCTACGCATCCCAAATGCAACAAACCAAGCCAAACCCGAAGACGCGCAACAGTCAAACCCAAACGGACCCAATTTGCAATCATAGTTTTGAGGAGGTAGTACAAACATTAGCTTCATTGGCTACTGTTGTGCAACAACAAACCATTGCATCAGAATCATTAGAACAACGCATTACGAGTCTTGAGAATGGTCTAAAGCCAGTTTATGATATGGCTAAAACAATCTCCTCATTGAACAGGGTTTGTGCTGAGATGGTTGCAAAATATGATCTTCTGGTGATGACAACCGGTCGGGCAACAGCAACCGCTGCGGCAACTGAGGCTTATTGGGCCGAACATGGTCAACCACCACCTGGACCATCACTTTATGAAGAAAGTGCAATTCGGGGTAAGATTGAATCTAGAGATGAGACCGTCCCTCAAAGTGTTAGGGAGGCATTCAACAATCTAGACAGTACCACTTCACTAACTGAGGAAAATTTTGGGAAACCTGACATTTCGGCAAAGGATTTGAGAAACATTATGTATGATCACTTGCCTGGTTTTGGAACTGCTTTCCACCAATTAGTACAAGTGATTTGTAAATTGGGAAAAGATAGCAACTCATTGGACATCATTCATGCTGAGTTCCAGGCCAGCCTGGCTGAAGGAGACTCTCCTCAATGTGCCCTAATTCAAATTACAAAAAGAGTTCCAATCTTCCAAGATGCTGCTCCACCTGTCATCCACATCCGCTCTCGAGGTGACATTCCCCGAGCTTGCCAGAAAAGCTTGCGTCCAGTCCCACCATCGCCCAAGATTGATCGAGGTTGGGTATGTGTTTTTCAGCTTCAAGATGGTAAAACACTTGGACTCAAAATTATGAGGCGGGTTATATTACCTACTGCTCCTCCTGAATATATGGAGGCCATATACCCTGTCAGGTCAAATTCAACAATTGCTAGAGGTGGCAACAGCAATACAGGCTTCCTGACACCGGAGTCAGTCAATGGGGACACTCCATCGAATCCACTCAGGCCAATTGCCGATGACACCATCGACCATGCCAGCCACACACCAGGCAGTGTGTCATCAGCATTCATCCTTGAAGCTATGGTGAATGTCATATCGGGCCCCAAAGTGCTAATGAAGCAAATTCCAATTTGGCTTCCTCTAGGTGTCGCTGATCAAAAGACCTACAGCTTTGACTCAACAACGGCCGCCATCATGCTTGCTTCATATACTATCACCCATTTCGGCAAGGCAACCAATCCACTTGTCAGAGTCAATCGGCTGGGTCCTGGAATCCCGGATCACCCCCTCAGGCTCCTGCGAATTGGAAACCAGGCCTTCCTCCAGGAGTTCGTTCTTCCGCCAGTCCAACTACCCCAGTATTTCACCTTTGATTTGACAGCACTCAAACTGATCACCCAACCACTGCCTGCTGCAACATGGACCGATGACACTCCAACAGGATCAAATGGAGCGTTGCGCCCAGGGATTTCATTTCATCCAAAACTTCGCCCCATTCTTTTACCCAACAAGAGTGGGAAGAAGGGGAATAGTGCCGATCTAACATCTCCGGAGAAAATCCAAGCAATAATGACTTCACTCCAGGACTTTAAGATCGTTCCAATTGATCCAACCAAAAATATCATGGGAATCGAAGTGCCAGAAACTCTGGTCCACAAGCTGACCGGTAAGAAGGTGACTTCTAAAAATGGACAACCAATCATCCCTGTTCTTTTGCCAAAGTACATTGGTTTGGACCCGGTGGCTCCAGGAGACCTCACCATGGTAATCACACAGGATTGTGACACGTGTCATTCTCCTGCGAGTCTTCCAGCTGTGATTGAGAAG---------------
>EBOV_1995_KC242796
ATGGGT---GTTACAGGAATATTGCAGTTACCTCGTGATCGATTCAAGAGGACATCATTCTTTCTTTGGGTAATTATCCTTTTCCAAAGAACATTTTCCATCCCACTTGGAGTCATCCACAATAGCACATTACAGGTTAGTGATGTCGACAAACTGGTTTGCCGTGACAAACTGTCATCCACAAATCAATTGAGATCAGTTGGACTGAATCTCGAAGGGAATGGAGTGGCAACTGACGTGCCATCTGCAACTAAAAGATGGGGCTTCAGGTCCGGTGTCCCACCAAAGGTGGTCAATTATGAAGCTGGTGAATGGGCTGAAAACTGCTACAATCTTGAAATCAAAAAACCTGACGGGAGTGAGTGTCTACCAGCAGCGCCAGACGGGATTCGGGGCTTCCCCCGGTGCCGGTATGTGCACAAAGTATCAGGAACGGGACCGTGTGCCGGAGACTTTGCCTTCCACAAAGAGGGTGCTTTCTTCCTGTATGACCGACTTGCTTCCACAGTTATCTACCGAGGAACGACTTTCGCTGAAGGTGTCGTTGCATTTCTGATACTGCCCCAAGCTAAGAAGGACTTCTTCAGCTCACACCCCTTGAGAGAGCCGGTCAATGCAACGGAGGACCCGTCTAGTGGCTACTATTCTACCACAATTAGATATCAAGCTACCGGTTTTGGAACCAATGAGACAGAGTATTTGTTCGAGGTTGACAATTTGACCTACGTCCAACTTGAATCAAGATTCACACCACAGTTTCTGCTCCAGCTGAATGAGACAATATATACAAGTGGGAAAAGGAGCAATACCACGGGAAAACTAATTTGGAAGGTCAACCCCGAAATTGATACAACAATCGGGGAGTGGGCCTTCTGGGAAACTAAAAAAAACCTCACTAGAAAAATTCGCAGTGAAGAGTTGTCTTTCACAGCTGTATCAAACAGAGCCAAAAACATCAGTGGTCAGAGTCCGGCGCGAACTTCTTCCGACCCAGGGACCAACACAACAACTGAAGACCACAAAATCATGGCTTCAGAAAATTCCTCTGCAATGGTTCAAGTGCACAGTCAAGGAAGGGAAGCTGCAGTGTCGCAT------------------------------CTGACAACCCTTGCCACAATCTCCACGAGTCCTCAACCCCCCACAACCAAACCAGGTCCGGACAACAGCACCCACAATACACCCGTGTATAAACTTGACATCTCTGAGGCAACTCAAGTTGAACAACATCACCGCAGAACAGACAACGACAGCACAGCCTCCGACACTCCCCCCGCCACGACCGCAGCCGGACCCCTAAAAGCAGAGAACACCAACACGAGCAAGGGTACCGACCTCCTGGACCCCGCCACCACAACA------------AGTCCCCAAAACCACAGCGAGACCGCTGGCAACAACAACACTCATCACCAAGATACCGGAGAAGAGAGTGCCAGCAGCGGGAAGCTAGGCTTAATTACCAATACTATTGCTGGAGTCGCAGGACTGATCACAGGCGGGAGGAGAGCTCGAAGAGAAGCAATTGTCAATGCTCAACCCAAATGCAACCCTAATTTACATTACTGGACTACTCAGGATGAAGGTGCTGCAATCGGACTGGCCTGGATACCATATTTCGGGCCAGCAGCCGAGGGAATTTACACAGAGGGGCTGATGCACAATCAAGATGGTTTAATCTGTGGGTTGAGACAGCTGGCCAACGAGACGACTCAAGCTCTTCAACTGTTCCTGAGAGCCACAACCGAGCTACGCACCTTTTCAATCCTCAACCGTAAGGCAATTGATTTCTTGCTGCAGCGATGGGGCGGCACATGCCACATTTTGGGACCGGACTGCTGTATCGAACCACATGATTGGACCAAGAACATAACAGACAAAATTGATCAGATTATTCATGATTTTGTTGATAAAACCCTTCCGGACCAGGGGGACAATGACAATTGGTGGACAGGATGGAGACAATGGATACCGGCAGGTATTGGAGTTACAGGCGTTATAATTGCAGTTATCGCTTTATTCTGTATATGCAAATTTGTCTTTATGGCTACACAACATACCCAATACCCGGACGCTAGGTTATCATCACCAATTGTATTGGACCAATGTGACCTAGTCACTAGAGCTTGCGGGTTATATTCATCATACTCCCTTAATCCGCAACTACGCAACTGTAAACTCCCGAAACATATCTACCGTTTGAAATACGATGTAACTGTTACCAAGTTCTTGAGTGATGTACCAGTGGCGACATTGCCCATAGATTTCATAGTCCCAATTCTTCTCAAGGCACTGTCAGGCAATGGGTTCTGTCCTGTTGAGCCGCGGTGCCAACAGTTCTTAGATGAAATCATTAAGTACACAATGCAAGATGCTCTCTTCTTGAAATATTATCTCAAAAATGTGGGTGCTCAAGAAGACTGTGTTGATGACCACTTTCAAGAGAAAATCTTATCTTCAATTCAGGGCAATGAATTTTTACATCAAATGTTTTTCTGGTATGATCTGGCTATTTTAACTCGAAGGGGTAGATTAAATCGAGGAAACTCTAGATCAACATGGTTTGTTCATGATGATTTAATAGACATCTTAGGTTATGGGGACTATGTTTTTTGGAAGATCCCAATTTCAATGTTACCACTGAACACACAAGGAATCCCCCATGCTGCTATGGACTGGTATCAGGCATCAGTATTCAAAGAAGCGGTTCAAGGGCATACACACATTGTTTCTGTTTCTACTGCCGACGTCTTGATAATGTGCAAAGATTTAATTACATGTCGATTCAACACAACTCTAATCTCAAAAATAGCAGAGATTGAGGATCCAGTTCGTTCTGATTATCCCAATTTTAAGATTGTGTCTATGCTTTACCAGAGCGGAGATTACTTACTCTCCATATTAGGGTCTGATGGGTATAAAATTATTAAGTTCCTCGAACCATTGTGCTTGGCCAAAATTCAATTATGCTCAAAGTACACCGAGAGGAAGGGCCGATTCTTAACACAAATGCATTTAGCTGTAAATCACACCCTAGAAGAAATTACAGAAATGCGTGCACTAAAGCCTTCACAGGCTCAAAAGATCCGTGAATTCCATAGAACATTGATAAGGCTGGAGATGACGCCACAACAGCTTTGTGAGCTATTTTCCATTCAAAAACACTGGGGGCATCCTGTGCTACATAGTGAAACAGCAATCCAAAAAGTTAAAAAACATGCTACGGTGCTAAAAGCATTACGCCCTATAGTGATTTTCGAGACATACTGTGTTTTTAAATATAGTATTGCCAAACATTATTTTGATAGTCAAGGGTCTTGGTACAGTGTTACTTCAGATAGGAATCTAACACCAGGTCTTAATTCTTATATCAAAAGAAATCAATTCCCTCCGTTGCCAATGATTAAAGAACTACTATGGGAATTTTACCACCTTGACCATCCTCCACTTTTCTCAACCAAAATTATTAGTGACTTAAGTATTTTTATAAAAGACAGAGCTACTGCAGTAGAAAGGACATGCTGGGATGCAGTATTCGAGCCTAATGTTCTAGGATATAATCCACCTCACAAATTTAGTACTAAACGTGTACCGGAACAATTTTTAGAGCAAGAAAACTTTTCTATTGAGAATGTTCTTTCCTACGCGCAAAAACTCGAGTATCTACTACCACAATATCGGAACTTTTCTTTCTCATTGAAAGAGAAAGAGTTGAATGTAGGGAGAACCTTCGGAAAATTGCCTTATCCGACTCGCAATGTTCAAACACTTTGTGAAGCTCTGTTAGCTGATGGTCTTGCTAAAGCATTTCCTAGCAATATGATGGTAGTTACGGAACGTGAGCAAAAAGAAAGCTTATTGCATCAAGCATCATGGCACCACACAAGTGATGATTTTGGTGAACATGCCACAGTTAGAGGGAGTAGCTTTGTAACTGATTTAGAGAAATACAATCTTGCATTTAGATATGAGTTTACAGCACCTTTTATAGAATATTGCAACCGTTGCTATGGTGTTAAGAATGTTTTTAATTGGATGCATTATACAATCCCACAGTGTTATATGCATGTCAGTGATTATTATAATCCACCACATAACCTCACACTGGAAAATCGAGACAACCCCCCCGAAGGGCCTAGTTCATACAGGGGTCATATGGGAGGGATTGAAGGACTGCAACAAAAACTCTGGACAAGTATTTCATGTGCTCAAATTTCTTTAGTTGAAATTAAGACTGGTTTTAAGTTACGCTCAGCTGTGATGGGTGACAATCAGTGCATTACCGTTTTATCAGTCTTCCCCTTAGAGACTGACGCAGACGAGCAGGAACAGAGCGCCGAAGACAATGCAGCGAGGGTGGCCGCTAGCCTAGCAAAAGTTACAAGTGCCTGTGGAATCTTTTTAAAACCTGATGAAACATTTGTACATTCAGGTTTTATCTATTTTGGAAAAAAACAATATTTGAATGGGGTCCAATTGCCTCAGTCCCTTAAAACGGCTACAAGAATGGCACCATTGTCTGATGCAATTTTTGATGATCTTCAAGGGACCCTAGCTAGTATAGGCACTGCTTTTGAGCGATCCATCTCTGAGACACGACATATCTTTCCTTGCAGGATAACCGCAGCTTTCCATACGTTTTTTTCGGTGAGAATCTTGCAATATCATCATCTCGGGTTCAATAAAGGTTTTGACCTTGGACAGTTAACACTCGGTAAACCTCTGGATTTCGGAACAATATCATTGGCACTAGCGGTACCGCAGGTGCTTGGAGGATTATCCTTCTTGAATCCTGAGAAATGTTTCTACCGGAATCTAGGAGATCCAGTTACCTCAGGTTTATTCCAGTTAAAAACTTATCTCCGAATGATTGAGATGGATGATTTATTCTTACCTTTAATTGCAAAGAACCCTGGGAACTGCACTGCCATTGACTTTGTGCTAAATCCTAGCGGATTAAATGTCCCTGGGTCGCAAGACTTAACTTCATTTCTGCGCCAGATTGTACGCAGGACCATCACCCTAAGTGCGAAAAACAAACTTATTAATACCTTATTTCATGCGTCAGCAGACTTCGAAGACGAAATGGTTTGTAAATGGCTATTATCATCAACTCCTGTTATGAGTCGTTTTGCGGCCGATATCTTTTCACGCACGCCGAGCGGGAAGCGATTGCAAATTCTAGGATACCTGGAAGGAACACGCACATTATTAGCCTCTAGGATCATCAACAATAATACAGAGACACCGGTTTTGGACAGACTGAGGAAAATAACATTGCAAAGGTGGAGTCTGTGGTTTAGTTATCTTGATCATTGTGATAATATCCTGGCGGAGGCTTTAACCCAAATAACTTGCACAGTTGATTTAGCACAGATCCTGAGGGAATATTCATGGGCTCATATTTTAGAGGGAAGACCTCTTATTGGAGCCACACTCCCATGTATGATTGAGCAATTCAAAGTGTTTTGGCTGAAACCCTACGAACAATGTCCGCAGTGTTCAAATGCAAAGCAACCAGGTGGGAAACCATTCGTGTCAGTGGCAGTCAAGAAACATATTGTTAGTGCATGGCCTAACGCATCCCGACTAAGCTGGACTATCGGGGATGGAATCCCTTACATTGGATCAAGGACAGAAGATAAGATAGGACAACCTGCTATTAAACCAAAATGTCCTTCCGCAGCCTTAAGAGAGGCCATTGAATTGGCGTCCCGTTTAACATGGGTAACTCAAGGCAGTTCGAACAGTGACTTGCTAATAAAGCCATTTTTGGAAGCACGAGTAAATTTAAGTGTTCAAGAAATACTTCAAATGACCCCTTCACATTACTCAGGAAATATTGTTCACAGGTACAACGATCAATACAGTCCTCATTCTTTCATGGCCAATCGTATGAGTAATTCAGCAACGCGATTGATTGTTTCTACAAACACTTTAGGTGAGTTTTCAGGAGGTGGCCAGTCTGCACGCGACAGCAATATTATTTTCCAGAATGTTATAAATTATGCAGTTGCACTGTTCGATATTAAATTTAGAAACACTGAGGCTACAGATATCCAATATAATCGTGCTCACCTTCATCTAACTAAGTGTTGCACCCGGGAAGTACCAGCTCAGTATTTAACATACACATCTACATTGGATTTAGATTTAACAAGATACCGAGAAAACGAATTGATTTATGACAATAATCCTCTAAAAGGAGGACTCAATTGCAATATCTCATTCGATAACCCATTTTTCCAAGGTAAACAGCTGAACATTATAGAAGATGATCTTATTCGACTGCCTCACTTATCTGGATGGGAGCTAGCCAAGACCATCATGCAATCAATTATTTCAGATAGCAACAATTCATCTACAGACCCAATTAGCAGTGGAGAAACAAGATCATTCACTACCCATTTCTTAACTTATCCCAAGATAGGACTTCTGTACAGTTTTGGGGCCTTTGTAAGTTATTATCTTGGCAATACAATTCTTCGGACTAAGAAATTGACACTTGACAATTTTTTATATTACTTAACTACCCAAATTCATAATCTACCACATCGCTCATTGCGAATACTTAAGCCAACATTCAAACATGCAAGCGTTATGTCACGGTTAATGAGTATTGATCCTCATTTTTCTATTTACATAGGCGGTGCTGCAGGTGACAGAGGACTCTCAGATGCGGCCAGGTTATTTTTGAGAACGTCTATTTCATCTTTTCTTACATTTGTAAAAGAATGGATAATTAATCGCGGAACAATTGTCCCTTTATGGATAGTATATCCGCTAGAGGGTCAAAACCCAACACCTGTTAATAATTTTCTCTATCAGATCGTAGAACTGCTGGTGCATGATTCATCAAGACAACAGGCTTTAAAAACTACCATAAGTGATCATGTACATCCTCAC---------GACAATCTTGTTTACACATGTAAGAGTACAGCCAGCAATTTCTTCCATGCATCATTGGCGTACTGGAGGAGCAGG------CACAGAAACAGCAACCGAAAATACTTGGCAAGAGACTCTTCA---ACTAGATCAAGCACAAACAACAGTGATGGTCATATTGAG---AGAAGTCAAGAACAAACCACCAGAGATCCACATGATGGCACT------------GAACGGAATCTAGTTCTACAAATGAGCCATGAAATAAAAAGAACGACA---------ATTCCACAAGAAAACACGCACCAGGGTCCGTCGTTCCAGTCCTTTCTAAGTGACTCTGCTTGTGGTACAGCAAATCCAAAACTAAATTTCGATCGATCGAGACACAATGTGAAATCTCAGGATCATAACTCGGCATCCAAGAGGGAAGGTCATCAAATAATCTCACACCGTCTAGTCCTACCTTTCTTTACATTATCTCAAGGGACACGCCAATTAACGTCATCTAATGAGTCACAGACCCAAGACGAGATATCAAAGTACTTACGGCAATTGAGATCCGTCATTGATACCACAGTTTATTGTAGGTTTACCGGTATAGTCTCGTCCATGCATTACAAACTTGATGAGGTCCTTTGGGAAATAGAGAGTTTTAAGTCGGCTGTGACGCTAGCAGAGGGAGAAGGTGCTGGTGCCTTACTATTGATTCAGAAATACCAAGTTAAGACCTTATTTTTCAACACGCTAGCTACTGAGTCCAGTATAGAGTCAGAAATAGTATCAGGAATGACTACTCCTAGGATGCTTCTACCTGTTATGTCAAAATTCCATAATGACCAAATTGAGATTATTCTTAACAACTCAGCAAGCCAAATAACAGACATAACAAATCCTACTTGGTTTAAAGACCAAAGAGCAAGGCTACCTAAGCAAGTCGAGGTTATAACCATGGATGCAGAGACGACAGAGAATATAAACAGATCGAAATTGTACGAAGCTGTATATAAACTGATCTTACACCATATTGATCCCAGCGTATTGAAAGCAGTGGTCCTTAAAGTCTTCCTAAGTGATACTGAGGGTATGTTATGGCTAAATGATAATTTAGCCCCGTTTTTTGCCACTGGTTATTTAATTAAGCCAATAACGTCAAGTGCTAGATCTAGTGAGTGGTATCTTTGTCTGACGAACTTCTTATCAACTACACGAAAGATGCCACACCAAAACCATCTCAGTTGTAAACAGGTAATACTTACGGCATTGCAACTGCAAATTCAACGGAGCCCATACTGGCTAAGTCATTTAACTCAGTATGCTGACTGTGATTTACATTTAAGTTATATCCGCCTTGGTTTTCCATCATTAGAGAAAGTACTATACCACAGGTATAACCTCGTCGATTCAAAAAGAGGTCCACTAGTCTCTATCACTCAGCACTTAGCACATCTTAGAGCAGAGATTCGAGAATTAACTAATGATTATAATCAACAGCGACAAAGTCGAACTCAAACATATCACTTTATTCGTACTGCAAAAGGACGAATCACAAAACTAGTCAATGATTATTTAAAATTCTTTCTTATTGTGCAAGCATTAAAACATAATGGGACATGGCAAGCTGAGTTTAAGAAATTACCAGAGTTGATTAGTGTGTGCAATAGGTTCTACCATATTAGAGATTGCAATTGTGAAGAACGTTTCTTAGTTCAAACCTTATATTTACATAGAATGCAGGATTCTGAAGTTAAGCTTATCGAAAGGCTGACAGGGCTTCTGAGTTTATTTCCGGATGGTCTC---TACAGGTTTGAT---ATGGATTCTCGTCCTCAGAAAGTCTGGATGACGCCGAGTCTCACTGAATCTGACATGGATTACCACAAGATCTTGACAGCAGGTCTGTCCGTTCAACAGGGGATTGTTCGGCAAAGAGTCATCCCAGTGTATCAAGTAAACAATCTTGAGGAGATTTGCCAACTTATCATACAGGCCTTTGAAGCAGGTGTTGATTTTCAAGAGAGTGCGGACAGTTTCCTTCTCATGCTTTGTCTTCATCATGCGTACCAGGGAGATTACAAACTTTTCTTGGAAAGTGGCGCAGTCAAGTATTTGGAAGGGCACGGGTTCCGTTTTGAAGTCAAGAAGCGTGATGGAGTGAAGCGCCTTGAGGAATTGCTGCCAGCAGTATCTAGTGGAAAAAACATTAAGAGAACACTTGCTGCCATGCCGGAAGAGGAGACAACTGAAGCTAATGCCGGTCAGTTTCTCTCCTTTGCAAGTCTATTCCTTCCGAAATTGGTAGTAGGAGAAAAGGCTTGTCTTGAGAAGGTTCAAAGGCAAATTCAAGTACATGCAGAGCAAGGACTGATACAATATCCAACAGCTTGGCAATCAGTAGGACACATGATGGTGATTTTCCGTTTGATGCGAACAAATTTTTTGATCAAATTTCTCCTAATACACCAAGGGATGCACATGGTTGCCGGGCATGATGCCAACGACGCTGTGATTTCAAATTCAGTGGCTCAAGCTCGTTTTTCAGGTTTATTGATTGTCAAAACAGTACTTGATCATATCCTACAAAAGACAGAACGCGGAGTTCGTCTCCATCCTCTTGCAAGGACCGCCAAGGTAAAAAATGAGGTGAACTCCTTTAAGGCTGCACTCAGCTCCCTGGCCAAGCATGGAGAGTATGCTCCTTTCGCCCGACTTTTGAACCTTTCTGGAGTAAATAATCTTGAGCATGGTCTTTTCCCTCAACTATCAGCAATTGCACTCGGAGTCGCCACAGCACACGGGAGTACCCTCGCAGGAGTAAATGTTGGAGAACAGTATCAACAACTCAGAGAGGCTGCCACTGAGGCTGAGAAGCAACTCCAACAATACGCAGAGTCTCGCGAACTTGACCATCTTGGACTTGATGATCAGGAAAAGAAAATTCTTATGAACTTCCATCAGAAAAAGAACGAAATCAGCTTCCAGCAAACAAACGCTATGGTAACTCTAAGAAAAGAGCGCCTGGCCAAGCTGACGGAAGCTATCACTGCTGCGTCACTGCCCAAAACAAGTGGACATTACGATGATGATGACGACATTCCCTTTCCAGGACCCATCAATGATGACGACAATCCTGGCCATCAAGATGATGATCCAACTGACTCACAAGATACGACCATTCCTGATGTGGTGGTTGATCCCGATGATGGAAGCTACGGCGAATACCAGAGTTACTCGGAAAACGGCATGAATGCACCAGATGACTTGGTCCTATTCGATCTAGACGAGGACGATGAGGACACTAAGCCAGTGCCT------AATAGATCAACCAAGGGTGGACAACAGAAAAACAGTCAAAAGGGCCAGCATACAGAGGGCAGACAGACACAATCCAGGCCAACTCAAAATGTCCCA------GGCCCTCACAGAACAATCCACCACGCCAGTGCTCCACTCACGGATAATGACAGAAGAAATGAACCCTCCGGCTCAACCAGCCCTCGCATGCTGACACCAATCAACGAAGAGGCAGACCCACTGGACGATGCCGACGACGAGACGTCTAGCCTTCCGCCCCTGGAGTCAGACGATGAAGAACAGGACAGGGACGGAACTTCCAACCGCACACCCACTGTCGCCCCACCGGCTCCCGTATACAGAGATCACTCTGAAAAGAGAGAACTCCCGCAAGATGAGCAACAAGATCAGGACCACACTCAAGAGGCCAGGAACCAGGACAGTGACAACACCCAGCCAGAACACTCTTTTGAGGAGATGTATCGCCACATTCTAAGATCACAGGGGCCATTTGATGCTGTTTTGTATTATCATATGATGAAGGATGAGCCTGTAGTTTTCAGTACCAGTGATGGCAAAGAGTACACGTATCCAGACTCCCTTGAAGAGGAATATCCACCATGGCTCACTGAAAAAGAGGCTATGAATGAAGAGAATAGATTTGTTACATTGGATGGTCAACAATTTTATTGGCCGGTAATGAATCACAAGAATAAATTCATGGCAATCCTGCAACATCATCAGATGGCTAAAGCTACGGGACGATACAATCTAATATCGCCCAAAAAGGACCTGGAGAAAGGGGTTGTCTTAAGCGACCTCTGTAACTTCTTAGTTAGCCAAACTATTCAGGGGTGGAAGGTTTATTGGGCTGGTATTGAGTTTGATGTGACTCACAAAGGAATGGCCCTATTGCAAAGACTGAAAACTAATGACTTTGCCCCTGCATGGTCAATGACAAGGAATCTCTTTCCTCATTTATTTCAAAATCCGAATTCCACAATTGAATCACCGCTGTGGGCATTGAGAGTCATCCTTGCAGCAGGGATACAAGACCAGCTGATTGACCAGTCTTTGATTGAACCCTTAGCAGGAGCCCTTGGTCTGATCTCTGATTGGCTGCTAACAACCAACACTAACCATTTCAACATGCGAACACAACGTGTCAAGGAACAATTGAGCCTAAAAATGCTGTCGTTGATTCGATCCAATATTCTCAAGTTTATTAACAAATTGGATGCTCTACATGTCGTGAACTACAACGGATTGTTGAGCAGTATTGAAATTGGAACTCAAAATCATACAATCATCATAACTCGAACTAACATGGGTTTTCTGGTGGAGCTCCAAGAACCCGACAAATCGGCAATGAACCGCAAGAAGCCTGGGCCGGCGAAATTTTCCCTCCTTCATGAGTCCACACTGAAAGCATTTACACAAGGATCCTCAACACGAATGCAAAGTTTGATTCTTGAATTTAATAGCTCTCTTGCTATCATGGAAGCTTCATATGAGAGAGGACGCCCACGAGCTGCCAGACAGCATTCAAGGGATGGACACGACCACCATGTTCGAGCACGATCATCATCCAGAGAGAATTATCGAGGTGAGTACCGTCAATCAAGGAGCGCCTCACAAGTGCGCGTTCCTACTGTATTTCATAAGAAGAGAGTTGAACCATTAACAGTTCCTCCAGCACCTAAAGACATATGTCCGACCTTGAAAAAAGGATTTTTGTGTGACAGTAGTTTTTGCAAAAAAGATCACCAGTTGGAGAGTTTAACTGATAGGGAATTACTCCTACTAATCGCCCGTAAGACTTGTGGATCAGTAGAACAACAATTAAATATAACTGCACCCAAGGACTCGCGCTTAGCAAATCCAACGGCTGATGATTTCCAGCAAGAGGAAGGTCCAAAAATTACCTTGTTGACTCTGATCAAGACGGCAGAACACTGGGCGAGACAAGACATCAGAACCATAGAGGATTCAAAATTAAGAGCATTGTTGACTCTATGTGCTGTGATGACGAGGAAATTCTCAAAATCCCAGCTGAGTCTTTTATGTGAGACACACCTAAGGCGTGAGGGGCTTGGGCAAGATCAGGCAGAACCTGTTCTCGAAGTATATCAACGATTACACAGTGATAAAGGAGGCAGTTTTGAAGCTGCACTATGGCAACAATGGGACCGACAATCCCTAATTATGTTTATCACTGCATTCTTGAATATCGCTCTCCAGTTACCGTGTGAAAGTTCTGCTGTCGTTGTTTCAGGGTTAAGAACATTGGTTCCTCAATCAGATAATGAGGAAGCTTCAACCAACCCGGGGACATGCTCATGGTCTGATGAGGGTACCCCT------ATGACAACCAGAACAAAGGGCAGGGGCCACACTGCGGCCACGACTCAAAACGACAGAATGCCAGGCCCTGAGCTTTCGGGCTGGATCTCTGAGCAGCTAATGACCGGAAGAATTCCTGTAAGCGACATCTTCTGTGATATTGAGAACAATCCAGGATTATGCTACGCATCCCAAATGCAACAAACCAAGCCAAACCCGAAGACGCGCAACAGTCAAACCCAAACGGACCCAATTTGCAATCATAGTTTTGAGGAGGTAGTACAAACATTAGCTTCATTGGCTACTGTTGTGCAACAACAAACCATTGCATCAGAATCATTAGAACAACGCATTACGAGTCTTGAGAATGGTCTAAAGCCAGTTTATGATATGGCTAAAACAATCTCCTCATTGAACAGGGTTTGTGCTGAGATGGTTGCAAAATATGATCTTCTGGTGATGACAACCGGTCGGGCAACAGCAACCGCTGCGGCAACTGAGGCTTATTGGGCCGAACATGGTCAACCACCACCTGGACCATCACTTTATGAAGAAAGTGCAATTCGGGGTAAGATTGAATCTAGAGATGAGACCGTCCCTCAAAGTGTTAGGGAGGCATTCAACAATCTAGACAGTACCACTTCACTAACTGAGGAAAATTTTGGGAAACCTGACATTTCGGCAAAGGATTTGAGAAACATTATGTATGATCACTTGCCTGGTTTTGGAACTGCTTTCCACCAATTAGTACAAGTGATTTGTAAATTGGGAAAAGATAGCAACTCATTGGACATCATTCATGCTGAGTTCCAGGCCAGCCTGGCTGAAGGAGACTCTCCTCAATGTGCCCTAATTCAAATTACAAAAAGAGTTCCAATCTTCCAAGATGCTGCTCCACCTGTCATCCACATCCGCTCTCGAGGTGACATTCCCCGAGCTTGCCAGAAAAGCTTGCGTCCAGTCCCACCATCGCCCAAGATTGATCGAGGTTGGGTATGTGTTTTTCAGCTTCAAGATGGTAAAACACTTGGACTCAAAATTATGAGGCGGGTTATATTACCTACTGCTCCTCCTGAATATATGGAGGCCATATACCCTGTCAGGTCAAATTCAACAATTGCTAGAGGTGGCAACAGCAATACAGGCTTCCTGACACCGGAGTCAGTCAATGGGGACACTCCATCGAATCCACTCAGGCCAATTGCCGATGACACCATCGACCATGCCAGCCACACACCAGGCAGTGTGTCATCAGCATTCATCCTTGAAGCTATGGTGAATGTCATATCGGGCCCCAAAGTGCTAATGAAGCAAATTCCAATTTGGCTTCCTCTAGGTGTCGCTGATCAAAAGACCTACAGCTTTGACTCAACAACGGCCGCCATCATGCTTGCTTCATATACTATCACCCATTTCGGCAAGGCAACCAATCCACTTGTCAGAGTCAATCGGCTGGGTCCTGGAATCCCGGATCACCCCCTCAGGCTCCTGCGAATTGGAAACCAGGCCTTCCTCCAGGAGTTCGTTCTTCCGCCAGTCCAACTACCCCAGTATTTCACCTTTGATTTGACAGCACTCAAACTGATCACCCAACCACTGCCTGCTGCAACATGGACCGATGACACTCCAACAGGATCAAATGGAGCGTTGCGCCCAGGGATTTCATTTCATCCAAAACTTCGCCCCATTCTTTTACCCAACAAGAGTGGGAAGAAGGGGAATAGTGCCGATCTAACATCTCCGGAGAAAATCCAAGCAATAATGACTTCACTCCAGGACTTTAAGATCGTTCCAATTGATCCAACCAAAAATATCATGGGAATCGAAGTGCCAGAAACTCTGGTCCACAAGCTGACCGGTAAGAAGGTGACTTCTAAAAATGGACAACCAATCATCCCTGTTCTTTTGCCAAAGTACATTGGTTTGGACCCGGTGGCTCCAGGAGACCTCACCATGGTAATCACACAGGATTGTGACACGTGTCATTCTCCTGCGAGTCTTCCAGCTGTGATTGAGAAG---------------
>EBOV_1995_KC242799
ATGGGT---GTTACAGGAATATTGCAGTTACCTCGTGATCGATTCAAGAGGACATCATTCTTTCTTTGGGTAATTATCCTTTTCCAAAGAACATTTTCCATCCCACTTGGAGTCATCCACAATAGCACATTACAGGTTAGTGATGTCGACAAACTGGTTTGCCGTGACAAACTGTCATCCACAAATCAATTGAGATCAGTTGGACTGAATCTCGAAGGGAATGGAGTGGCAACTGACGTGCCATCTGCAACTAAAAGATGGGGCTTCAGGTCCGGTGTCCCACCAAAGGTGGTCAATTATGAAGCTGGTGAATGGGCTGAAAACTGCTACAATCTTGAAATCAAAAAACCTGACGGGAGTGAGTGTCTACCAGCAGCGCCAGACGGGATTCGGGGCTTCCCCCGGTGCCGGTATGTGCACAAAGTATCAGGAACGGGACCGTGTGCCGGAGACTTTGCCTTCCACAAAGAGGGTGCTTTCTTCCTGTATGACCGACTTGCTTCCACAGTTATCTACCGAGGAACGACTTTCGCTGAAGGTGTCGTTGCATTTCTGATACTGCCCCAAGCTAAGAAGGACTTCTTCAGCTCACACCCCTTGAGAGAGCCGGTCAATGCAACGGAGGACCCGTCTAGTGGCTACTATTCTACCACAATTAGATATCAAGCTACCGGTTTTGGAACCAATGAGACAGAGTATTTGTTCGAGGTTGACAATTTGACCTACGTCCAACTTGAATCAAGATTCACACCACAGTTTCTGCTCCAGCTGAATGAGACAATATATACAAGTGGGAAAAGGAGCAATACCACGGGAAAACTAATTTGGAAGGTCAACCCCGAAATTGATACAACAATCGGGGAGTGGGCCTTCTGGGAAACTAAAAAAAACCTCACTAGAAAAATTCGCAGTGAAGAGTTGTCTTTCACAGCTGTATCAAACAGAGCCAAAAACATCAGTGGTCAGAGTCCGGCGCGAACTTCTTCCGACCCAGGGACCAACACAACAACTGAAGACCACAAAATCATGGCTTCAGAAAATTCCTCTGCAATGGTTCAAGTGCACAGTCAAGGAAGGGAAGCTGCAGTGTCGCAT------------------------------CTGACAACCCTTGCCACAATCTCCACGAGTCCTCAACCCCCCACAACCAAACCAGGTCCGGACAACAGCACCCACAATACACCCGTGTATAAACTTGACATCTCTGAGGCAACTCAAGTTGAACAACATCACCGCAGAACAGACAACGACAGCACAGCCTCCGACACTCCCCCCGCCACGACCGCAGCCGGACCCCTAAAAGCAGAGAACACCAACACGAGCAAGGGTACCGACCTCCTGGACCCCGCCACCACAACA------------AGTCCCCAAAACCACAGCGAGACCGCTGGCAACAACAACACTCATCACCAAGATACCGGAGAAGAGAGTGCCAGCAGCGGGAAGCTAGGCTTAATTACCAATACTATTGCTGGAGTCGCAGGACTGATCACAGGCGGGAGGAGAGCTCGAAGAGAAGCAATTGTCAATGCTCAACCCAAATGCAACCCTAATTTACATTACTGGACTACTCAGGATGAAGGTGCTGCAATCGGACTGGCCTGGATACCATATTTCGGGCCAGCAGCCGAGGGAATTTACACAGAGGGGCTGATGCACAATCAAGATGGTTTAATCTGTGGGTTGAGACAGCTGGCCAACGAGACGACTCAAGCTCTTCAACTGTTCCTGAGAGCCACAACCGAGCTACGCACCTTTTCAATCCTCAACCGTAAGGCAATTGATTTCTTGCTGCAGCGATGGGGCGGCACATGCCACATTTTGGGACCGGACTGCTGTATCGAACCACATGATTGGACCAAGAACATAACAGACAAAATTGATCAGATTATTCATGATTTTGTTGATAAAACCCTTCCGGACCAGGGGGACAATGACAATTGGTGGACAGGATGGAGACAATGGATACCGGCAGGTATTGGAGTTACAGGCGTTATAATTGCAGTTATCGCTTTATTCTGTATATGCAAATTTGTCTTTATGGCTACACAACATACCCAATACCCGGACGCTAGGTTATCATCACCAATTGTATTGGACCAATGTGACCTAGTCACTAGAGCTTGCGGGTTATATTCATCATACTCCCTTAATCCGCAACTACGCAACTGTAAACTCCCGAAACATATCTACCGTTTGAAATACGATGTAACTGTTACCAAGTTCTTGAGTGATGTACCAGTGGCGACATTGCCCATAGATTTCATAGTCCCAATTCTTCTCAAGGCACTGTCAGGCAATGGGTTCTGTCCTGTTGAGCCGCGGTGCCAACAGTTCTTAGATGAAATCATTAAGTACACAATGCAAGATGCTCTCTTCTTGAAATATTATCTCAAAAATGTGGGTGCTCAAGAAGACTGTGTTGATGACCACTTTCAAGAGAAAATCTTATCTTCAATTCAGGGCAATGAATTTTTACATCAAATGTTTTTCTGGTATGATCTGGCTATTTTAACTCGAAGGGGTAGATTAAATCGAGGAAACTCTAGATCAACATGGTTTGTTCATGATGATTTAATAGACATCTTAGGTTATGGGGACTATGTTTTTTGGAAGATCCCAATTTCAATGTTACCACTGAACACACAAGGAATCCCCCATGCTGCTATGGACTGGTATCAGGCATCAGTATTCAAAGAAGCGGTTCAAGGGCATACACACATTGTTTCTGTTTCTACTGCCGACGTCTTGATAATGTGCAAAGATTTAATTACATGTCGATTCAACACAACTCTAATCTCAAAAATAGCAGAGATTGAGGATCCAGTTCGTTCTGATTATCCCAATTTTAAGATTGTGTCTATGCTTTACCAGAGCGGAGATTACTTACTCTCCATATTAGGGTCTGATGGGTATAAAATTATTAAGTTCCTCGAACCATTGTGCTTGGCCAAAATTCAATTATGCTCAAAGTACACCGAGAGGAAGGGCCGATTCTTAACACAAATGCATTTAGCTGTAAATCACACCCTAGAAGAAATTACAGAAATGCGTGCACTAAAGCCTTCACAGGCTCAAAAGATCCGTGAATTCCATAGAACATTGATAAGGCTGGAGATGACGCCACAACAGCTTTGTGAGCTATTTTCCATTCAAAAACACTGGGGGCATCCTGTGCTACATAGTGAAACAGCAATCCAAAAAGTTAAAAAACATGCTACGGTGCTAAAAGCATTACGCCCTATAGTGATTTTCGAGACATACTGTGTTTTTAAATATAGTATTGCCAAACATTATTTTGATAGTCAAGGGTCTTGGTACAGTGTTACTTCAGATAGGAATCTAACACCAGGTCTTAATTCTTATATCAAAAGAAATCAATTCCCTCCGTTGCCAATGATTAAAGAACTACTATGGGAATTTTACCACCTTGACCATCCTCCACTTTTCTCAACCAAAATTATTAGTGACTTAAGTATTTTTATAAAAGACAGAGCTACTGCAGTAGAAAGGACATGCTGGGATGCAGTATTCGAGCCTAATGTTCTAGGATATAATCCACCTCACAAATTTAGTACTAAACGTGTACCGGAACAATTTTTAGAGCAAGAAAACTTTTCTATTGAGAATGTTCTTTCCTACGCGCAAAAACTCGAGTATCTACTACCACAATATCGGAACTTTTCTTTCTCATTGAAAGAGAAAGAGTTGAATGTAGGGAGAACCTTCGGAAAATTGCCTTATCCGACTCGCAATGTTCAAACACTTTGTGAAGCTCTGTTAGCTGATGGTCTTGCTAAAGCATTTCCTAGCAATATGATGGTAGTTACGGAACGTGAGCAAAAAGAAAGCTTATTGCATCAAGCATCATGGCACCACACAAGTGATGATTTTGGTGAACATGCCACAGTTAGAGGGAGTAGCTTTGTAACTGATTTAGAGAAATACAATCTTGCATTTAGATATGAGTTTACAGCACCTTTTATAGAATATTGCAACCGTTGCTATGGTGTTAAGAATGTTTTTAATTGGATGCATTATACAATCCCACAGTGTTATATGCATGTCAGTGATTATTATAATCCACCACATAACCTCACACTGGAAAATCGAGACAACCCCCCCGAAGGGCCTAGTTCATACAGGGGTCATATGGGAGGGATTGAAGGACTGCAACAAAAACTCTGGACAAGTATTTCATGTGCTCAAATTTCTTTAGTTGAAATTAAGACTGGTTTTAAGTTACGCTCAGCTGTGATGGGTGACAATCAGTGCATTACCGTTTTATCAGTCTTCCCCTTAGAGACTGACGCAGACGAGCAGGAACAGAGCGCCGAAGACAATGCAGCGAGGGTGGCCGCTAGCCTAGCAAAAGTTACAAGTGCCTGTGGAATCTTTTTAAAACCTGATGAAACATTTGTACATTCAGGTTTTATCTATTTTGGAAAAAAACAATATTTGAATGGGGTCCAATTGCCTCAGTCCCTTAAAACGGCTACAAGAATGGCACCATTGTCTGATGCAATTTTTGATGATCTTCAAGGGACCCTAGCTAGTATAGGCACTGCTTTTGAGCGATCCATCTCTGAGACACGACATATCTTTCCTTGCAGGATAACCGCAGCTTTCCATACGTTTTTTTCGGTGAGAATCTTGCAATATCATCATCTCGGGTTCAATAAAGGTTTTGACCTTGGACAGTTAACACTCGGTAAACCTCTGGATTTCGGAACAATATCATTGGCACTAGCGGTACCGCAGGTGCTTGGAGGATTATCCTTCTTGAATCCTGAGAAATGTTTCTACCGGAATCTAGGAGATCCAGTTACCTCAGGTTTATTCCAGTTAAAAACTTATCTCCGAATGATTGAGATGGATGATTTATTCTTACCTTTAATTGCAAAGAACCCTGGGAACTGCACTGCCATTGACTTTGTGCTAAATCCTAGCGGATTAAATGTCCCTGGGTCGCAAGACTTAACTTCATTTCTGCGCCAGATTGTACGCAGGACCATCACCCTAAGTGCGAAAAACAAACTTATTAATACCTTATTTCATGCGTCAGCAGACTTCGAAGACGAAATGGTTTGTAAATGGCTATTATCATCAACTCCTGTTATGAGTCGTTTTGCGGCCGATATCTTTTCACGCACGCCGAGCGGGAAGCGATTGCAAATTCTAGGATACCTGGAAGGAACACGCACATTATTAGCCTCTAGGATCATCAACAATAATACAGAGACACCGGTTTTGGACAGACTGAGGAAAATAACATTGCAAAGGTGGAGTCTGTGGTTTAGTTATCTTGATCATTGTGATAATATCCTGGCGGAGGCTTTAACCCAAATAACTTGCACAGTTGATTTAGCACAGATCCTGAGGGAATATTCATGGGCTCATATTTTAGAGGGAAGACCTCTTATTGGAGCCACACTCCCATGTATGATTGAGCAATTCAAAGTGTTTTGGCTGAAACCCTACGAACAATGTCCGCAGTGTTCAAATGCAAAGCAACCAGGTGGGAAACCATTCGTGTCAGTGGCAGTCAAGAAACATATTGTTAGTGCATGGCCTAACGCATCCCGACTAAGCTGGACTATCGGGGATGGAATCCCTTACATTGGATCAAGGACAGAAGATAAGATAGGACAACCTGCTATTAAACCAAAATGTCCTTCCGCAGCCTTAAGAGAGGCCATTGAATTGGCGTCCCGTTTAACATGGGTAACTCAAGGCAGTTCGAACAGTGACTTGCTAATAAAGCCATTTTTGGAAGCACGAGTAAATTTAAGTGTTCAAGAAATACTTCAAATGACCCCTTCACATTACTCAGGAAATATTGTTCACAGGTACAACGATCAATACAGTCCTCATTCTTTCATGGCCAATCGTATGAGTAATTCAGCAACGCGATTGATTGTTTCTACAAACACTTTAGGTGAGTTTTCAGGAGGTGGCCAGTCTGCACGCGACAGCAATATTATTTTCCAGAATGTTATAAATTATGCAGTTGCACTGTTCGATATTAAATTTAGAAACACTGAGGCTACAGATATCCAATATAATCGTGCTCACCTTCATCTAACTAAGTGTTGCACCCGGGAAGTACCAGCTCAGTATTTAACATACACATCTACATTGGATTTAGATTTAACAAGATACCGAGAAAACGAATTGATTTATGACAATAATCCTCTAAAAGGAGGACTCAATTGCAATATCTCATTCGATAACCCATTTTTCCAAGGTAAACAGCTGAACATTATAGAAGATGATCTTATTCGACTGCCTCACTTATCTGGATGGGAGCTAGCCAAGACCATCATGCAATCAATTATTTCAGATAGCAACAATTCATCTACAGACCCAATTAGCAGTGGAGAAACAAGATCATTCACTACCCATTTCTTAACTTATCCCAAGATAGGACTTCTGTACAGTTTTGGGGCCTTTGTAAGTTATTATCTTGGCAATACAATTCTTCGGACTAAGAAATTGACACTTGACAATTTTTTATATTACTTAACTACCCAAATTCATAATCTACCACATCGCTCATTGCGAATACTTAAGCCAACATTCAAACATGCAAGCGTTATGTCACGGTTAATGAGTATTGATCCTCATTTTTCTATTTACATAGGCGGTGCTGCAGGTGACAGAGGACTCTCAGATGCGGCCAGGTTATTTTTGAGAACGTCTATTTCATCTTTTCTTACATTTGTAAAAGAATGGATAATTAATCGCGGAACAATTGTCCCTTTATGGATAGTATATCCGCTAGAGGGTCAAAACCCAACACCTGTTAATAATTTTCTCTATCAGATCGTAGAACTGCTGGTGCATGATTCATCAAGACAACAGGCTTTAAAAACTACCATAAGTGATCATGTACATCCTCAC---------GACAATCTTGTTTACACATGTAAGAGTACAGCCAGCAATTTCTTCCATGCATCATTGGCGTACTGGAGGAGCAGG------CACAGAAACAGCAACCGAAAATACTTGGCAAGAGACTCTTCA---ACTAGATCAAGCACAAACAACAGTGATGGTCATATTGAG---AGAAGTCAAGAACAAACCACCAGAGATCCACATGATGGCACT------------GAACGGAATCTAGTTCTACAAATGAGCCATGAAATAAAAAGAACGACA---------ATTCCACAAGAAAACACGCACCAGGGTCCGTCGTTCCAGTCCTTTCTAAGTGACTCTGCTTGTGGTACAGCAAATCCAAAACTAAATTTCGATCGATCGAGACACAATGTGAAATCTCAGGATCATAACTCGGCATCCAAGAGGGAAGGTCATCAAATAATCTCACACCGTCTAGTCCTACCTTTCTTTACATTATCTCAAGGGACACGCCAATTAACGTCATCTAATGAGTCACAGACCCAAGACGAGATATCAAAGTACTTACGGCAATTGAGATCCGTCATTGATACCACAGTTTATTGTAGGTTTACCGGTATAGTCTCGTCCATGCATTACAAACTTGATGAGGTCCTTTGGGAAATAGAGAGTTTTAAGTCGGCTGTGACGCTAGCAGAGGGAGAAGGTGCTGGTGCCTTACTATTGATTCAGAAATACCAAGTTAAGACCTTATTTTTCAACACGCTAGCTACTGAGTCCAGTATAGAGTCAGAAATAGTATCAGGAATGACTACTCCTAGGATGCTTCTACCTGTTATGTCAAAATTCCATAATGACCAAATTGAGATTATTCTTAACAACTCAGCAAGCCAAATAACAGACATAACAAATCCTACTTGGTTTAAAGACCAAAGAGCAAGGCTACCTAAGCAAGTCGAGGTTATAACCATGGATGCAGAGACGACAGAGAATATAAACAGATCGAAATTGTACGAAGCTGTATATAAACTGATCTTACACCATATTGATCCCAGCGTATTGAAAGCAGTGGTCCTTAAAGTCTTCCTAAGTGATACTGAGGGTATGTTATGGCTAAATGATAATTTAGCCCCGTTTTTTGCCACTGGTTATTTAATTAAGCCAATAACGTCAAGTGCTAGATCTAGTGAGTGGTATCTTTGTCTGACGAACTTCTTATCAACTACACGAAAGATGCCACACCAAAACCATCTCAGTTGTAAACAGGTAATACTTACGGCATTGCAACTGCAAATTCAACGGAGCCCATACTGGCTAAGTCATTTAACTCAGTATGCTGACTGTGATTTACATTTAAGTTATATCCGCCTTGGTTTTCCATCATTAGAGAAAGTACTATACCACAGGTATAACCTCGTCGATTCAAAAAGAGGTCCACTAGTCTCTATCACTCAGCACTTAGCACATCTTAGAGCAGAGATTCGAGAATTAACTAATGATTATAATCAACAGCGACAAAGTCGAACTCAAACATATCACTTTATTCGTACTGCAAAAGGACGAATCACAAAACTAGTCAATGATTATTTAAAATTCTTTCTTATTGTGCAAGCATTAAAACATAATGGGACATGGCAAGCTGAGTTTAAGAAATTACCAGAGTTGATTAGTGTGTGCAATAGGTTCTACCATATTAGAGATTGCAATTGTGAAGAACGTTTCTTAGTTCAAACCTTATATTTACATAGAATGCAGGATTCTGAAGTTAAGCTTATCGAAAGGCTGACAGGGCTTCTGAGTTTATTTCCGGATGGTCTC---TACAGGTTTGAT---ATGGATTCTCGTCCTCAGAAAGTCTGGATGACGCCGAGTCTCACTGAATCTGACATGGATTACCACAAGATCTTGACAGCAGGTCTGTCCGTTCAACAGGGGATTGTTCGGCAAAGAGTCATCCCAGTGTATCAAGTAAACAATCTTGAGGAGATTTGCCAACTTATCATACAGGCCTTTGAAGCAGGTGTTGATTTTCAAGAGAGTGCGGACAGTTTCCTTCTCATGCTTTGTCTTCATCATGCGTACCAGGGAGATTACAAACTTTTCTTGGAAAGTGGCGCAGTCAAGTATTTGGAAGGGCACGGGTTCCGTTTTGAAGTCAAGAAGCGTGATGGAGTGAAGCGCCTTGAGGAATTGCTGCCAGCAGTATCTAGTGGAAAAAACATTAAGAGAACACTTGCTGCCATGCCGGAAGAGGAGACAACTGAAGCTAATGCCGGTCAGTTTCTCTCCTTTGCAAGTCTATTCCTTCCGAAATTGGTAGTAGGAGAAAAGGCTTGTCTTGAGAAGGTTCAAAGGCAAATTCAAGTACATGCAGAGCAAGGACTGATACAATATCCAACAGCTTGGCAATCAGTAGGACACATGATGGTGATTTTCCGTTTGATGCGAACAAATTTTTTGATCAAATTTCTCCTAATACACCAAGGGATGCACATGGTTGCCGGGCATGATGCCAACGACGCTGTGATTTCAAATTCAGTGGCTCAAGCTCGTTTTTCAGGTTTATTGATTGTCAAAACAGTACTTGATCATATCCTACAAAAGACAGAACGCGGAGTTCGTCTCCATCCTCTTGCAAGGACCGCCAAGGTAAAAAATGAGGTGAACTCCTTTAAGGCTGCACTCAGCTCCCTGGCCAAGCATGGAGAGTATGCTCCTTTCGCCCGACTTTTGAACCTTTCTGGAGTAAATAATCTTGAGCATGGTCTTTTCCCTCAACTATCAGCAATTGCACTCGGAGTCGCCACAGCACACGGGAGTACCCTCGCAGGAGTAAATGTTGGAGAACAGTATCAACAACTCAGAGAGGCTGCCACTGAGGCTGAGAAGCAACTCCAACAATACGCAGAGTCTCGCGAACTTGACCATCTTGGACTTGATGATCAGGAAAAGAAAATTCTTATGAACTTCCATCAGAAAAAGAACGAAATCAGCTTCCAGCAAACAAACGCTATGGTAACTCTAAGAAAAGAGCGCCTGGCCAAGCTGACGGAAGCTATCACTGCTGCGTCACTGCCCAAAACAAGTGGACATTACGATGATGATGACGACATTCCCTTTCCAGGACCCATCAATGATGACGACAATCCTGGCCATCAAGATGATGATCCAACTGACTCACAAGATACGACCATTCCTGATGTGGTGGTTGATCCCGATGATGGAAGCTACGGCGAATACCAGAGTTACTCGGAAAACGGCATGAATGCACCAGATGACTTGGTCCTATTCGATCTAGACGAGGACGATGAGGACACTAAGCCAGTGCCT------AATAGATCAACCAAGGGTGGACAACAGAAAAACAGTCAAAAGGGCCAGCATACAGAGGGCAGACAGACACAATCCAGGCCAACTCAAAATGTCCCA------GGCCCTCACAGAACAATCCACCACGCCAGTGCTCCACTCACGGATAATGACAGAAGAAATGAACCCTCCGGCTCAACCAGCCCTCGCATGCTGACACCAATCAACGAAGAGGCAGACCCACTGGACGATGCCGACGACGAGACGTCTAGCCTTCCGCCCCTGGAGTCAGACGATGAAGAACAGGACAGGGACGGAACTTCCAACCGCACACCCACTGTCGCCCCACCGGCTCCCGTATACAGAGATCACTCTGAAAAGAGAGAACTCCCGCAAGATGAGCAACAAGATCAGGACCACACTCAAGAGGCCAGGAACCAGGACAGTGACAACACCCAGCCAGAACACTCTTTTGAGGAGATGTATCGCCACATTCTAAGATCACAGGGGCCATTTGATGCTGTTTTGTATTATCATATGATGAAGGATGAGCCTGTAGTTTTCAGTACCAGTGATGGCAAAGAGTACACGTATCCAGACTCCCTTGAAGAGGAATATCCACCATGGCTCACTGAAAAAGAGGCTATGAATGAAGAGAATAGATTTGTTACATTGGATGGTCAACAATTTTATTGGCCGGTAATGAATCACAAGAATAAATTCATGGCAATCCTGCAACATCATCAGATGGCTAAAGCTACGGGACGATACAATCTAATATCGCCCAAAAAGGACCTGGAGAAAGGGGTTGTCTTAAGCGACCTCTGTAACTTCTTAGTTAGCCAAACTATTCAGGGGTGGAAGGTTTATTGGGCTGGTATTGAGTTTGATGTGACTCACAAAGGAATGGCCCTATTGCAAAGACTGAAAACTAATGACTTTGCCCCTGCATGGTCAATGACAAGGAATCTCTTTCCTCATTTATTTCAAAATCCGAATTCCACAATTGAATCACCGCTGTGGGCATTGAGAGTCATCCTTGCAGCAGGGATACAAGACCAGCTGATTGACCAGTCTTTGATTGAACCCTTAGCAGGAGCCCTTGGTCTGATCTCTGATTGGCTGCTAACAACCAACACTAACCATTTCAACATGCGAACACAACGTGTCAAGGAACAATTGAGCCTAAAAATGCTGTCGTTGATTCGATCCAATATTCTCAAGTTTATTAACAAATTGGATGCTCTACATGTCGTGAACTACAACGGATTGTTGAGCAGTATTGAAATTGGAACTCAAAATCATACAATCATCATAACTCGAACTAACATGGGTTTTCTGGTGGAGCTCCAAGAACCCGACAAATCGGCAATGAACCGCAAGAAGCCTGGGCCGGCGAAATTTTCCCTCCTTCATGAGTCCACACTGAAAGCATTTACACAAGGATCCTCAACACGAATGCAAAGTTTGATTCTTGAATTTAATAGCTCTCTTGCTATCATGGAAGCTTCATATGAGAGAGGACGCCCACGAGCTGCCAGACAGCATTCAAGGGATGGACACGACCACCATGTTCGAGCACGATCATCATCCAGAGAGAATTATCGAGGTGAGTACCGTCAATCAAGGAGCGCCTCACAAGTGCGCGTTCCTACTGTATTTCATAAGAAGAGAGTTGAACCATTAACAGTTCCTCCAGCACCTAAAGACATATGTCCGACCTTGAAAAAAGGATTTTTGTGTGACAGTAGTTTTTGCAAAAAAGATCACCAGTTGGAGAGTTTAACTGATAGGGAATTACTCCTACTAATCGCCCGTAAGACTTGTGGATCAGTAGAACAACAATTAAATATAACTGCACCCAAGGACTCGCGCTTAGCAAATCCAACGGCTGATGATTTCCAGCAAGAGGAAGGTCCAAAAATTACCTTGTTGACTCTGATCAAGACGGCAGAACACTGGGCGAGACAAGACATCAGAACCATAGAGGATTCAAAATTAAGAGCATTGTTGACTCTATGTGCTGTGATGACGAGGAAATTCTCAAAATCCCAGCTGAGTCTTTTATGTGAGACACACCTAAGGCGTGAGGGGCTTGGGCAAGATCAGGCAGAACCTGTTCTCGAAGTATATCAACGATTACACAGTGATAAAGGAGGCAGTTTTGAAGCTGCACTATGGCAACAATGGGACCGACAATCCCTAATTATGTTTATCACTGCATTCTTGAATATCGCTCTCCAGTTACCGTGTGAAAGTTCTGCTGTCGTTGTTTCAGGGTTAAGAACATTGGTTCCTCAATCAGATAATGAGGAAGCTTCAACCAACCCGGGGACATGCTCATGGTCTGATGAGGGTACCCCT------ATGACAACCAGAACAAAGGGCAGGGGCCACACTGCGGCCACGACTCAAAACGACAGAATGCCAGGCCCTGAGCTTTCGGGCTGGATCTCTGAGCAGCTAATGACCGGAAGAATTCCTGTAAGCGACATCTTCTGTGATATTGAGAACAATCCAGGATTATGCTACGCATCCCAAATGCAACAAACCAAGCCAAACCCGAAGACGCGCAACAGTCAAACCCAAACGGACCCAATTTGCAATCATAGTTTTGAGGAGGTAGTACAAACATTAGCTTCATTGGCTACTGTTGTGCAACAACAAACCATTGCATCAGAATCATTAGAACAACGCATTACGAGTCTTGAGAATGGTCTAAAGCCAGTTTATGATATGGCTAAAACAATCTCCTCATTGAACAGGGTTTGTGCTGAGATGGTTGCAAAATATGATCTTCTGGTGATGACAACCGGTCGGGCAACAGCAACCGCTGCGGCAACTGAGGCTTATTGGGCCGAACATGGTCAACCACCACCTGGACCATCACTTTATGAAGAAAGTGCAATTCGGGGTAAGATTGAATCTAGAGATGAGACCGTCCCTCAAAGTGTTAGGGAGGCATTCAACAATCTAGACAGTACCACTTCACTAACTGAGGAAAATTTTGGGAAACCTGACATTTCGGCAAAGGATTTGAGAAACATTATGTATGATCACTTGCCTGGTTTTGGAACTGCTTTCCACCAATTAGTACAAGTGATTTGTAAATTGGGAAAAGATAGCAACTCATTGGACATCATTCATGCTGAGTTCCAGGCCAGCCTGGCTGAAGGAGACTCTCCTCAATGTGCCCTAATTCAAATTACAAAAAGAGTTCCAATCTTCCAAGATGCTGCTCCACCTGTCATCCACATCCGCTCTCGAGGTGACATTCCCCGAGCTTGCCAGAAAAGCTTGCGTCCAGTCCCACCATCGCCCAAGATTGATCGAGGTTGGGTATGTGTTTTTCAGCTTCAAGATGGTAAAACACTTGGACTCAAAATTATGAGGCGGGTTATATTACCTACTGCTCCTCCTGAATATATGGAGGCCATATACCCTGTCAGGTCAAATTCAACAATTGCTAGAGGTGGCAACAGCAATACAGGCTTCCTGACACCGGAGTCAGTCAATGGGGACACTCCATCGAATCCACTCAGGCCAATTGCCGATGACACCATCGACCATGCCAGCCACACACCAGGCAGTGTGTCATCAGCATTCATCCTTGAAGCTATGGTGAATGTCATATCGGGCCCCAAAGTGCTAATGAAGCAAATTCCAATTTGGCTTCCTCTAGGTGTCGCTGATCAAAAGACCTACAGCTTTGACTCAACAACGGCCGCCATCATGCTTGCTTCATATACTATCACCCATTTCGGCAAGGCAACCAATCCACTTGTCAGAGTCAATCGGCTGGGTCCTGGAATCCCGGATCACCCCCTCAGGCTCCTGCGAATTGGAAACCAGGCCTTCCTCCAGGAGTTCGTTCTTCCGCCAGTCCAACTACCCCAGTATTTCACCTTTGATTTGACAGCACTCAAACTGATCACCCAACCACTGCCTGCTGCAACATGGACCGATGACACTCCAACAGGATCAAATGGAGCGTTGCGCCCAGGGATTTCATTTCATCCAAAACTTCGCCCCATTCTTTTACCCAACAAGAGTGGGAAGAAGGGGAATAGTGCCGATCTAACATCTCCGGAGAAAATCCAAGCAATAATGACTTCACTCCAGGACTTTAAGATCGTTCCAATTGATCCAACCAAAAATATCATGGGAATCGAAGTGCCAGAAACTCTGGTCCACAAGCTGACCGGTAAGAAGGTGACTTCTAAAAATGGACAACCAATCATCCCTGTTCTTTTGCCAAAGTACATTGGTTTGGACCCGGTGGCTCCAGGAGACCTCACCATGGTAATCACACAGGATTGTGACACGTGTCATTCTCCTGCGAGTCTTCCAGCTGTGATTGAGAAG---------------
>EBOV_2007_HQ613403
ATGGGT---GTCACAGGAATATTGCAGTTACCTCGTGATCGATTCAAGAGGACATCATTCTTTCTTTGGGTAATTATCCTTTTCCAAAGAACATTTTCCATCCCACTTGGAGTCATCCACAATAGCACATTACAGGTTAGTGATGTCGACAAACTAGTTTGTCGTGACAAACTGTCATCCACAAATCAATTGAGATCAGTTGGACTGAATCTCGAAGGGAATGGAGTGGCAACTGATGTGCCATCTGCAACTAAAAGATGGGGCTTCAGGTCCGGTGTCCCACCAAAGGTGGTCAATTATGAAGCTGGTGAATGGGCTGAAAACTGCTACAATCTTGAAATCAAAAAACCTGACGGGAGTGAGTGTCTACCAGCAGCGCCAGACGGGATTCGGGGCTTCCCCCGGTGCCGGTATGTGCACAAAGTATCAGGAACAGGACCGTGTGCCGGAGACTTTGCCTTCCACAAAGAGGGTGCTTTCTTCCTGTATGATCGACTTGCTTCCACAGTTATTTACCGAGGGACGACTTTCGCTGAAGGTGTCGTTGCATTTCTGATACTGCCCCAAGCTAAGAAGGACTTCTTCAGCTCACACCCCTTGAGAGAGCCGGTCAATGCAACGGAGGACCCGTCTAGTGGCTACTATTCTACCACAATTAGATATCAGGCTACCGGTTTTGGAACCAATGAGACAGAGTACTTGTTCGAGGTTGACAATTTGACCTACGTCCAACTTGAATCAAGATTCACACCACAGTTTCTGCTCCAGCTGAATGAGACAATATATGCAAGTGGGAAAAGGAGCAACACCACGGGAAAACTAATTTGGAAAGTCAACCCCGAAATTGATACAACAATCGGGGAGTGGGCCTTCTGGGAAACTAAAAAAAACCTCACTAGAAAAATTCGCAGTGAAGAGTTGTCTTTCACAGCTGTATCAAACGGAGCCAAAAACCTCAGTGGTCAGAGTCCGGCGCGAACTTCTTCCGACCCAAAGACCAACACAACAACTGAAGACCACAAAATCGTGGCTTCAGAAAATTCCTCTGCAATGGTTCAAGTGCACAGTCAAGGAAGGGAAGCTGCAGTGTCGCAT------------------------------CTGACAACCCTTGCCACAATCTCCACGAGTCCTCAACCCCCCACAACCAAACCAGGTCCGGACAACAGCACTTATAATACACCCGTATATAAACTTGACACCTCTGAGGCAACTCAAGTTGAACAACATCACCGCAGAACAGACAACGACAGCACAGCCTCCGACACTCCCCCCGCCACGACCGCAGCCGGACACCCAAAAGCAGAGAACACCAACACGAGCAAGAGCGCTGACTCCCTGGACCCCGCCACCACGACA------------AGTCCCCCAAACCACAGCGAGACCGCTGGCAACAACAACACTCATCACCAAGATACCGGAGAAGAGAGTGCCAGCAGCGGGAAGCTAGGCTTAATTACCAATACTATTGCTGGAGTCGCAGGACTGATCACAGGCGGGAGAAGAACTCGAAGAGAAGCAATTGTCAATGCTCAACCCAAATGCAACCCTAACTTACATTACTGGACTACTCAGGATGAAGGTGCTGCAATCGGATTGGCCTGGATACCATATTTCGGGCCAGCAGCCGAGGGAATTTACACAGAGGGGCTAATGCACAATCAAGATGGTTTAATCTGTGGGTTGAGGCAGCTGGCCAACGAGACGACTCAAGCTCTTCAACTGTTCCTGAGAGCTACAACTGAGCTACGCACCTTTTCAATCCTCAACCGTAAGGCAATTGATTTCTTGCTGCAGCGATGGGGCGGCACATGCCATATTTTGGGACCGGACTGCTGTATCGAACCACATGATTGGACCAAGAACATAACAGACAAAATTGATCAGATTATTCATGATTTTGTTGATAAAACCCTTCCGGACCAGGGGGACAATGACAATTGGTGGACAGGATGGAGACAATGGATACCGGCAGGTATTGGAGTTACAGGCGTTATAATTGCAGTTATCGCTTTATTCTGTATATGCAAATTTGTCTTTATGGCTACACAACATACCCAATACCCAGACGCCAGGTTATCATCACCAATTGTATTGGACCAATGTGACCTAGTCACTAGAGCTTGCGGGTTATATTCATCATACTCCCTTAATCCACAACTACGCAACTGTAAACTCCCGAAACATATCTACCGTTTAAAATATGATGTAACTGTTACCAAGTTCTTAAGTGATGTACCAGTGGCGACATTGCCCATAGATTTCATAGTCCCAATTCTTCTCAAGGCACTGTCAGGCAATGGGTTCTGTCCTGTTGAGCCGCGGTGCCAACAGTTCTTAGATGAAATCATTAAGTACACAATGCAAGATGCTCTCTTCTTGAAATATTACCTCAAAAATGTGGGTGCTCAAGAAGACTGTGTTGATGACCACTTTCAAGAGAAAATCTTATCTTCAATTCAGGGCAATGAATTTTTACATCAAATGTTTTTCTGGTATGACCTGGCTATTTTAACTCGAAGGGGTAGATTAAATCGAGGAAACTCTAGATCAACATGGTTTGTTCATGATGATTTAATAGACATCTTAGGCTATGGGGACTATGTTTTTTGGAAGATCCCGATTTCAATGTTACCACTGAACTCACAAGGAATCCCCCATGCTGCTATGGATTGGTATCAGGCATCAGTATTCAAAGAAGCGGTTCAAGGGCATACACACATTGTTTCTGTTTCTACTGCCGACGTCTTGATAATGTGCAAAGATTTAATTACATGTCGATTCAACACAACTCTAATCTCAAAAATAGCAGAGGTTGAGGATCCAGTTTGTTCTGATTATCCCAATTTTAAGATTGTGTCTATGCTTTACCAGAGCGGAGATTACTTACTCTCCATATTAGGGTCTGATGGGTATAAAATTATTAAGTTCCTCGAACCATTGTGCTTGGCCAAAATTCAATTATGCTCAAAGTACACCGAGAGGAAGGGCCGATTCTTAACACAAATGCATTTAGCTGTAAATCACACCCTGGAAGAAATTACAGAAATGCGTGCGCTAAAGTCTTCACAGGCACAAAAGATCCGTGAATTCCATAGAACATTGATAAGGCTGGAGATGACGCCACAACAACTTTGTGAGCTATTTTCCATTCAAAAACACTGGGGGCATCCTGTGCTACATAGTGAAACAGCAATCCAGAAAGTTAAAAAACATGCTACGGTGCTAAAAGCATTACGCCCTATAGTGATTTTCGAGACATATTGTGTTTTTAAATATAGTATTGCAAAACATTATTTTGATAGTCAAGGGTCTTGGTACAGTGTTACTTCAGATAGGAATCTAACACCAGGTCTTAATTCTTATATCAAAAGAAATCAATTCCCTCCGTTGCCAATGATTAAAGAACTACTATGGGAATTTTACCACCTTGACCATCCTCCACTTTTCTCAACCAAAATTATTAGTGATTTAAGTATTTTTATAAAAGACAGAGCTACCGCAGTAGAAAGGACATGCTGGGATGCAGTATTCGAGCCTAATGTTCTAGGATATAATCCACCTCACAAATTCAGTACTAAACGTGTACCGGAACAATTTTTAGAGCAAGAAAACTTTTCTATTGAGAATGTTCTTTCCTACGCGCAAAAACTCGAGTATCTACTACCACAATATCGGAATTTTTCTTTCTCATTGAAAGAGAAAGAGTTGAATGTAGGTAGAACTTTCGGAAAATTGCCTTATCCGACTCGCAATGTTCAAACACTTTGTGAAGCTCTGTTAGCTGATGGTCTTGCTAAAGCATTTCCTAGCAATATGATGGTAGTTACGGAACGTGAGCAAAAAGAAAGCTTATTGCATCAAGCATCATGGCACCACACAAGTGATGATTTTGGTGAGCATGCCACAGTTAGAGGGAGTAGCTTTGTAACTGATTTAGAGAAATACAATCTTGCATTTAGATATGAGTTTACAGCACCTTTTATAGAATATTGCAACCGTTGCTATGGTGTTAAGAATGTTTTTAATTGGATGCATTATACAATCCCACAGTGTTATATGCATGTCAGTGATTATTATAATCCACCGCATAACCTCACACTGGAAAATCGAGACAACCCCCCCGAAGGGCCTAGTTCATACAGGGGTCATATGGGAGGGATTGAAGGACTGCAACAAAAACTCTGGACAAGTATTTCATGTGCTCAAATTTCTTTAGTTGAAATTAAGACTGGTTTTAAGTTACGCTCAGCTGTGATGGGTGACAATCAGTGCATTACCGTTTTATCAGTCTTCCCCTTAGAGACTGACGCAGACGAGCAGGAACAGAGCGCCGAAGACAATGCAGCGAGGGTGGCTGCCAGCCTAGCAAAAGTTACAAGTGCTTGTGGAATCTTTTTAAAACCTGATGAAACATTTGTACATTCAGGTTTTATCTATTTTGGAAAAAAACAATATTTGAATGGGGTCCAATTGCCTCAGTCCCTTAAAACGGCTACAAGAATGGCACCATTGTCTGATGCAATTTTTGATGATCTTCAAGGGACCCTGGCTAGTATAGGCACTGCTTTTGAGCGATCCATCTCTGAGACACGACACATCTTTCCTTGCAGGATAACCGCAGCTTTCCATACGTTTTTTTCGGTGAGAATCTTGCAATATCATCACCTCGGATTCAATAAAGGTTTTGACCTTGGACAGTTAACACTCGGCAAACCTCTGGATTTCGGAACAATATCGTTGGCACTAGCGGTACCGCAGGTGCTTGGAGGGTTATCCTTCTTGAATCCTGAGAAATGCTTCTACCGGAATCTAGGAGATCCAGTTACCTCAGGCTTATTCCAGTTAAAAACTTATCTCCGAATGATTGAGATGGATGATTTATTCTTACCTTTAATTGCGAAGAACCCTGGGAACTGCACTGCCATTGACTTTGTGTTAAATCCTAGCGGATTAAATGTCCCTGGGTCACAAGACTTAACTTCATTTCTGCGCCAGATTGTACGTAGGACTATCACCCTAAGTGCGAAAAACAAACTTATTAATACCTTATTTCATGCGTCAGCTGACTTCGAAGACGAAATGGTTTGTAAATGGCTATTATCATCAACTCCTGTTATGAGTCGTTTTGCAGCCGATATTTTTTCACGTACGCCGAGCGGGAAGCGATTGCAAATTCTAGGATACCTGGAAGGAACACGCACATTATTAGCCTCTAAGATCATCAACAATAATACAGAGACACCGGTTTTGGACAGACTGAGGAAAATAACATTGCAAAGGTGGAGTCTATGGTTTAGTTATCTTGATCATTGTGATAATATCCTGGCGGAGGCTTTAACCCAAATAACTTGCACAGTTGATTTAGCACAGATCCTGAGGGAATATTCATGGGCACATATTTTAGAGGGGAGACCTCTTATTGGAGCCACACTCCCATGTATGATTGAGCAATTCAAAGTGGTTTGGTTGAAACCCTACGAACAATGTCCGCAGTGTTCAAATGCAAAGCAACCTGGTGGGAAACCATTCGTGTCAGTGGCAGTCAAGAAACATATTGTTAGTGCATGGCCGAACGCATCCCGAATAAGCTGGACTATCGGGGATGGAATCCCATACATTGGATCAAGGACAGAAGATAAGATAGGACAACCTGCTATTAAACCAAAATGTCCTTCCGCAGCCTTAAGAGAGGCCATTGAATTGGCGTCCCGTTTAACATGGGTAACTCAAGGCAGTTCGAACAGTGACTTGCTAATAAAACCATTTTTGGAAGCACGAGTAAATTTAAGTGTTCAAGAAATACTTCAAATGACCCCTTCACATTACTCAGGAAATATTGTTCACAGGTACAACGATCAATACAGTCCTCATTCTTTCATGGCCAATCGTATGAGTAATTCAGCAACGCGATTGATTGTTTCTACAAACACTTTAGGTGAGTTTTCAGGTGGTGGCCAGTCTGCACGTGACAGCAATATTATTTTCCAGAATGTTATAAATTATGCAGTTGCACTGTTCGATATTAAATTTAGAAACACTGAGGCTACAGATATCCAATATAATCGTGCTCACCTTCATCTAACTAAGTGTTGCACCCGGGAAGTACCAGCTCAGTATTTAACATACACATCTACATTGGATTTAGATTTAACAAGATACCGAGAAAACGAATTGATTTATGACAATAATCCTCTAAAAGGAGGACTTAATTGCAATATCTCATTCGATAACCCATTTTTCCAAGGTAAACGGCTGAACATTATAGAAGATGATCTTATTCGACTGCCTCACTTATCTGGATGGGAGCTAGCCAAGACCATCATGCAATCAATCATTTCAGATAGCAACAATTCGTCTACAGACCCAATTAGCAGTGGAGAAACAAGATCATTCACTACCCATTTCTTAACTTATCCCAAGATAGGACTTCTGTACAGTTTTGGGGCCTTTGTAAGTTATTATCTTGGCAATACAATTCTTCGGACTAAGAAATTAACACTTGACAATTTTTTATATTACTTAACTACCCAAATTCATAATCTACCACATCGATCATTGCGAATACTTAAGCCAACATTCAAACATGCAAGCGTTATGTCACGGTTAATGAGTATTGATCCTCATTTTTCTATTTACATAGGCGGTGCTGCAGGTGACAGAGGACTCTCAGATGCGGCCAGATTATTTTTGAGAACGTCCATTTCATCTTTTCTTACATTTGTAAAAGAATGGATAATTAATCGCGGGACAATTGTCCCTTTATGGATAGTATATCCGCTAGAGGGTCAAAACCCAACACCTGTTAATAATTTCCTCCATCAGATCGTAGAATTGCTGGTGCATGATTCATCAAGACAACAGGCTCTAAAAACTACCATAAGTGATCATGTACATCCTCAC---------GACAATCTTGTTTACACATGTAAGAGTACAGCCAGCAATTTCTTCCATGCGTCATTGGCGTACTGGAGGAGCAGG------CACAGAAACAGCAACCGAAAATACTTGGCAAGAGATTCTTCA---ACTGGATCAAGCACAAACAACAGTGATGGTCATATTGAG---AGAAGTCAAGAACAAACCACCAGAGATCCACATGGTGGCACT------------GAACGGAATCTAGTCCTACAAATGAGCCATGAAATAAAAAGAACGACA---------ATTCCACAAGAAAACACGCACCAGGGTCCGTCATTCCAGTCATTTCTAAGTGACTCTGCTTGTGGTACAGCAAATTCAAAACTAAATTTCGATAGATCGAGACACAATGTGAAATCTCAGGATCATAACTCAGCATCCAAGAGGGAAGATCATCAAATAATCTCACACCGTCTAGTCCTACCCTTCTTTACATTATCTCAAGGGACACGCAAATTAACGTCATCCAATGAGTCACAAACCCAAGACGAGATATCAAAATACTTACGGCAATTAAGATCCGTAATTGATACCACAGTTTATTGTAGGTTTACCGGTATAGTCTCGTCTATGCATTACAAACTTGATGAGGTCCTTTGGGAAATAGAGAGTTTTAAGTCGGCTGTGACGCTAGCAGAGGGAGAAGGTGCTGGTGCCTTACTATTGATTCAGAAATACCAAGTTAAGACCTTATTTTTCAACACGCTAGCTACTGAGTCCAGTATAGAGTCAGAAATAGTATCAGGAATGACTACTCCTAGGATGCTTCTACCTGTTATGTCAAAGTTCCATAATGACCAAATTGAGATTATTCTTAACAACTCAGCAAGCCAAATAACAGACATAACAAATCCTACTTGGTTTAAAGACCAAAGAGCAAGGCTACCTAGGCAAGTCGAGGTTATAACCATGGACGCAGAGACAACAGAGAATATAAACAGATCGAAATTGTACGAAGCTGTATATAAATTGATCTTACACCATATTGATCCCAGCGTATTGAAAGCAGTGGTCCTTAAAGTCTTTCTAAGTGATACTGAGGGTATGTTATGGCTAAATGATAATTTAGCCCCGTTTTTTGCCACTGGTTATTTAATTAAGCCAATAACGTCAAGTGCTAGATCTAGTGAATGGTATCTTTGTCTGACGAACTTCTTATCAACTACACGTAAGATGCCACACCAAAACCATCTCAGTTGTAAACAGGTAATACTTACGGCATTGCAACTGCAAATTCAACGGAGCCCATACTGGCTAAGTCATTTAACTCAGTATGCTGACTGCGATTTACATTTAAGTTATATCCGCTTTGGTTTTCCATCATTAGAGAAAGTACTATACCACAGGTATAACCTCGTCGATTCAAAGAGAGGTCCACTAGTCTCTATCACTCAGCACTTAGCACATCTTAGAGCAGAGATTCGAGAATTGACTAATGATTATAATCAACAGCGACAAAGTCGGACTCAAACATATCACTTTATTCGTACTGCAAAAGGACGAATCACAAAACTAGTCAATGATTATTTAAAATTCTTTCTTATTGTGCAAGCATTAAAACATAATGGGACATGGCAAGCTGAGTTTAAGAAATTACCAGAGTTGATTAGTGTGTGCAATAGGTTCTATCATATTAGAGATTGCAATTGTGAAGAACGTTTCTTAGTTCAAACCTTATATTTACATAGAATGCAGGATTCTGAAGTTAAGCTTATTGAAAGGCTGACAGGGCTTCTGAGTTTATTTCCGGATGGTCTC---TACAGGTTTGAT---ATGGATTCTCGTCCTCAGAAAGTCTGGATGACGCCGAGTCTCACTGAATCTGACATGGATTACCACAAGATCTTAACAGCAGGTCTGTCCGTTCAACAGGGGATTGTTCGGCAAAGAGTCATCCAAGTGTATCAAGTAAACAATCTTGAGGAAATTTGCCAACTTATCATACAGGCCTTTGAAGCAGGTGTTGATTTTCAAGAGAGTGCGGACAGTTTCCTTCTCATGCTTTGTCTTCATCATGCGTACCAAGGAGATTACAAACTTTTCTTGGAAAGTGGCGCAGTCAAGTATTTGGAAGGGCACGGGTTCCGTTTTGAAGTCAAGAAGCGTGATGGAGTGAAGCGCCTTGAGGAATTGCTGCCAGCAGTATCTAGTGGAAAAAACATTAAGAGAACACTTGCTGCCATGCCGGAAGAGGAGACGACTGAAGCTAATGCCGGCCAGTTTCTCTCCTTTGCAAGTCTATTCCTTCCGAAATTGGTAGTAGGAGAAAAGGCTTGCCTTGAGAAGGTTCAAAGGCAAATTCAAGTACATGCAGAGCAAGGACTGATACAATATCCAACAGCTTGGCAATCAGTAGGACACATGATGGTGATTTTCCGTTTGATGCGAACAAATTTCTTGATCAAATTTCTCCTAATACACCAAGGGATGCACATGGTTGCCGGGCATGATGCCAACGATGCTGTGATTTCAAATTCAGTGGCTCAAGCTCGTTTTTCAGGTTTATTGATTGTCAAAACAGTACTTGATCATATCCTACAAAAGACAGAACGAGGAGTTCGTCTCCATCCTCTTGCAAGGACCGCCAAGGTAAAAAATGAGGTGAACTCCTTTAAGGCTGCACTCAGCTCCCTGGCCAAGCATGGAGAGTATGCTCCTTTCGCCCGACTTTTGAACCTCTCTGGAGTAAATAATCTTGAGCATGGTCTTTTCCCTCAACTATCGGCAATTGCACTCGGAGTCGCCACAGCACACGGGAGCACCCTCGCAGGAGTAAATGTGGGAGAACAGTATCAACAGCTCAGAGAGGCTGCCACTGAAGCTGAGAAGCAACTCCAACAATATGCAGAGTCTCGCGAACTTGACCATCTTGGACTTGATGATCAGGAAAAGAAAATCCTTATGAACTTCCATCAGAAGAAGAACGAAATCAGCTTCCAGCAAACAAACGCTATGGTAACTCTAAGAAAAGAGCGCCTGGCCAAGCTGACAGAAGCTATCACCGCTGCGTCACTGCCCAAAACAAGTGGACATTACGATGATGATGACGACATTCCCTTTCCAGGACCTATCAATGATGACGACAATCCTGGCCATCAAGATGATGATCCGACTGACTCACAGGATACGACCATTCCCGATGTGGTAGTTGATCCCGATGATGGAAGCTACGGCGAATACCAGAGTTACTCGGAAAACGGTATGAATGCACCAGATGACTTGGTCCTATTCGATCTAGACGAGGACGACGAGGACACTAAGCCAGTGCCT------AACAGATCGACCAAGGGTGAACAACAGAAAAACAGTCAAAAGGGCCAGCATACAGAGGGCAGACAGACACAATCCAGGCCAACTCAAAATGTCCCA------GGCCCTCGCAGAACAATCCACCATGCCAGCGCTCCACTCACGGACAATGACAGAAGAAATGAACCCTCCGGCTCAACCAGCCCTCGCATGCTGACACCAATTAACGAGGAGGCAGACCCACTGGACGATGCCGACGACGAGACGTCCAGCCTTCCGCCCTTGGAGTCAGATGATGAAGAACAGGACAGGGACGGAACTTCCAACCGCACACCCACTGTCGCCCCACCGGCTCCCGTATACAGAGATCACTCTGAAAAGAAAGAACTCCCGCAAGATGAGCAACAAGACCAGGACCACACTCAAGAGGCCAAGAACCAGGACAGTGACAACACCCAGCCAGAACACTCTTTTGAGGAGATGTATCGCCACATTCTAAGATCACAAGGGCCATTTGATGCTGTTTTGTATTATCATATGATGAAGGATGAGCCTGTAGTTTTCAGTACCAGTGATGGCAAAGAGTACACGTATCCGGACTCCCTTGAAGAGGAATATCCACCATGGCTCACTGAAAAAGAGGCCATGAATGAAGAGAATAGATTTGTTACATTGGATGGTCAACAATTTTATTGGCCGGTAATGAATCACAAGAATAAATTCATGGCAATCCTGCAACATCATCAGATGGCTAAAGCTACGGGACGATACAATCTAATATCGCCCAAAAAGGACCTGGAGAAAGGGGTTGTCTTAAGCGACCTCTGTAACTTCTTAGTTAGTCAAACTATTCAAGGGTGGAAGGTCTATTGGGCTGGTATTGAGTTTGATGTGACTAACAAAGGAATGGCCCTATTGCATAGACTGAAAACTAATGACTTTGCCCCTGCATGGTCGATGACAAGGAATCTATTTCCTCATTTATTTCAAAATCCGAATTCTACAATTGAATCACCGCTGTGGGCATTGAGAGTCATCCTTGCAGCAGGGATACAGGACCAGCTGATTGACCAGTCTTTGATTGAACCCTTAGCAGGAGCCCTTGGTCTGATCTCTGATTGGCTGCTAACAACCAACACTAACCATTTCAACATGCGAACACAACGTGTCAAGGAACAATTGAGCCTAAAAATGCTGTCGTTGATTCGATCCAATATTCTCAAGTTTATTAACAAATTGGATGCTCTACATGTCGTGAACTACAACGGATTGTTGAGCAGTATTGAAATTGGAACTCAAAATCATACAATCATCATAACTCGAACTAACATGGGTTTTCTGGTGGAGCTCCAAGAACCCGACAAATCGGCAATGAACCGCAAGAAGCCTGGGCCGGCGAAATTTTCCCTCCTTCATGAGTCCACACTGAAAGCATTTACACAAGGGTCCTCAACACGAATGCAAAGTTTGATTCTTGAATTTAATAGCTCTCTTGCTATCATGGAAGCTTCATATGAGAGAGGACGCCCCCGAGCTGCCAGACAGCATTCAAGGGATGGACACGACCACCATGTTCGAGCACGATCATCATCCAGAGAGAATTATCGAGGTGAGTACCGTCAATCAAGGAGCGCCTCACAAGTGCGCGTTCCTACTGTATTTCATAAGAAGAGAGTTGAACCATTAACAGTTCCTCCAGCACCTAAAGACATATGTCCGACCTTGAAAAAAGGATTTTTGTGTGACAGTAGTTTTTGCAAAAAAGATCACCAGTTGGAAAGTTTAACTGATAGGGAATTACTCCTACTAATCGCCCGTAAGACTTGTGGATCAGTAGAACAACAATTAAATATAACTGCACCCAAGGACTCGCGCTTAGCAAATCCAACGGCTGATGATTTCCAGCAAGAGGAAGGTCCAAAAATTACCTTGTTGACACTGATCAAGACGGCAGAACACTGGGCGAGACAAGACATCAGAACCATAGAGGATTCAAAATTAAGAGCATTGTTGACTCTATGTGCCGTGATGACGAGGAAATTCTCAAAATCCCAGCTGAGTCTTTTATGTGAGACACACCTAAGGCGCGAGGGGCTTGGGCAAGATCAGGCAGAACCCGTTCTCGAAGTATATCAACGATTACACAGTGATAAAGGAGGCAGTTTTGAAGCTGCACTATGGCAACAATGGGACCGACAATCCCTAATTATGTTTATCACTGCATTCTTGAATATCGCTCTCCAGTTACCGTGTGAAAGTTCTGCTGTCGTTGTTTCAGGGTTAAGAACATTGGTTCCTCAATCAGATAATGAGGAAGCTTCAACCAACCCGGGGACATGCTCATGGTCTGATGAGGGTACCCCT------ATGACAACTAGAACAAAGGGCAGGGGCCATACTGTGGCCACGACTCTAAACGACAGAATGCCAGGCCCTGAGCTTTCGGGCTGGATCTCTGAGCAGCTAATGACCGGAAGAATTCCTGTAAGCGACATCTTCTGTGATATTGAGAACAATCCAGGATTATGCTACGCATCCCAAATGCAACAAACGAAGCCAAACCCGAAAACGCGCAACAGTCAAACCCAAACGGACCCAATTTGCAATCATAGTTTTGAGGAGGTAGTACAAACATTGGCTTCATTGGCTACTGTTGTGCAACAACAAACCATCGCATCAGAATCATTAGAACAACGCATTACGAGTCTTGAGAATGGTCTAAAGCCAGTTTATGATATGGCAAAAACAATCTCCTCATTGAACAGGGTTTGTGCTGAGATGGTTGCAAAATATGATCTTCTGGTGATGACAACCGGACGGGCAACAGCAACCGCTGCGGCAACTGAGGCTTATTGGGCTGAACATGGTCAACCACCACCTGGACCATCACTTTATGAAGAAAGTGCGATTCGGGGTAAGATTGAATCTAGAGATGAGACCGTCCCTCAAAGTGTTAGGGAGGCATTCAGCAATCTAGACAGTACCACTTCACTAACTGAGGAAAATTTTGGGAAACCTGACATTTCGGCAAAGGATTTGAGAAACATTATGTATGATCACTTGCCTGGTTTTGGAACTGCTTTCCACCAGTTAGTACAAGTGATTTGTAAATTGGGAAAGGATAGCAACTCATTGGACATCATTCATGCTGAGTTCCAGGCCAGCCTGGCTGAAGGAGACTCTCCTCAATGTGCCCTAATTCAAATCACAAAAAGAGTTCCAATCTTCCAAGATGCTGCTCCACCTGTCATCCACATCCGCTCTCGAGGTGACATTCCCCGAGCTTGCCAGAAGAGCTTACGTCCAGTCCCGCCATCGCCCAAGATTGATCGAGGTTGGGTATGTGTTTTTCAGCTTCAAGATGGTAAAACACTTGGACTCAAAATTATGAGGCGGGTTATATTGCCTACTGCTCCTCCTGAATATATGGAGGCCATATACCCTGTCAGGTCAAATTCAACAATTGCTAGGGGTGGCAACAGCAATACAGGCTTCCTGACACCGGAGTCAGTCAATGGAGACACTCCATCAAATCCACTCAGACCAATTGCTGATGACACCATCGACCATGCTAGCCACACACCAGGCAGTGTGTCATCAGCATTCATCCTTGAAGCTATGGTGAATGTCATATCGGGCCCCAAAGTGCTAATGAAGCAAATTCCAATTTGGCTTCCTCTAGGTGTCGCTGATCAAAAGACCTACAGCTTTGACTCAACTACGGCCGCCATCATGCTTGCTTCATATACTATCACCCATTTCGGCAAGGCAACCAATCCACTTGTCAGAGTCAATCGGCTGGGTCCTGGAATCCCGGATCACCCCCTCAGGCTCCTGCGAATTGGAAACCAGGCTTTCCTCCAGGAGTTCGTTCTTCCGCCAGTCCAACTACCCCAGTATTTCACCTTTGATTTGACAGCACTCAAACTGATCACCCAACCACTGCCTGCTGCAACATGGACCGATGACACTCCAACAGGATCAAACGGAGCGTTGCGTCCAGGAATTTCATTTCATCCAAAACTTCGCCCCATTCTTTTACCCAACAAAAGTGGGAAGAAGGGGAACAATGCCGATCTAACATCTCCGGAGAAAATCCAAGCAATAATGACTTCACTCCAGGACTTTAAGATCGTTCCAATTGATCCAACCAAAAATATTATGGGTATCGAAGTGCCAGAAACTCTGGTCCACAAGCTGACCGGTAAGAAGGTGACTTCTAAAAATGGACAACCAATCATCCCTGTTCTTTTGCCAAAGTACATTGGGTTGGACCCGGTGGCTCCAGGAGACCTCACCATGGTAATCACACAGGATTGTGACACGTGTCATTCTCCTGCAAGTCTTCCAGCTGTGCTCGAGAAG---------------
>EBOV_2007_KC242784
ATGGGT---GTCACAGGAATATTGCAGTTACCTCGTGATCGATTCAAGAGGACATCATTCTTTCTTTGGGTAATTATCCTTTTCCAAAGAACATTTTCCATCCCACTTGGAGTCATCCACAATAGCACATTACAGGTTAGTGATGTCGACAAACTAGTTTGTCGTGACAAACTGTCATCCACAAATCAATTGAGATCAGTTGGACTGAATCTCGAAGGGAATGGAGTGGCAACTGATGTGCCATCTGCAACTAAAAGATGGGGCTTCAGGTCCGGTGTCCCACCAAAGGTGGTCAATTATGAAGCTGGTGAATGGGCTGAAAACTGCTACAATCTTGAAATCAAAAAACCTGACGGGAGTGAGTGTCTACCAGCAGCGCCAGACGGGATTCGGGGCTTCCCCCGGTGCCGGTATGTGCACAAAGTATCAGGAACAGGACCGTGTGCCGGAGACTTTGCCTTCCACAAAGAGGGTGCTTTCTTCCTGTATGATCGACTTGCTTCCACAGTTATTTACCGAGGGACGACTTTCGCTGAAGGTGTCGTTGCATTTCTGATACTGCCCCAAGCTAAGAAGGACTTCTTCAGCTCACACCCCTTGAGAGAGCCGGTCAATGCAACGGAGGACCCGTCTAGTGGCTACTATTCTACCACAATTAGATATCAGGCTACCGGTTTTGGAACCAATGAGACAGAGTACTTGTTCGAGGTTGACAATTTGACCTACGTCCAACTTGAATCAAGATTCACACCACAGTTTCTGCTCCAGCTGAATGAGACAATATATGCAAGTGGGAAAAGGAGCAACACCACGGGAAAACTAATTTGGAAAGTCAACCCCGAAATTGATACAACAATCGGGGAGTGGGCCTTCTGGGAAACTAAAAAAAACCTCACTAGAAAAATTCGCAGTGAAGAGTTGTCTTTCACAGCTGTATCAAACGGAGCCAAAAACCTCAGTGGTCAGAGTCCGGCGCGAACTTCTTCCGACCCAAAGACCAACACAACAACTGAAGACCACAAAATCGTGGCTTCAGAAAATTCCTCTGCAATGGTTCAAGTGCACAGTCAAGGAAGGGAAGCTGCAGTGTCGCAT------------------------------CTGACAACCCTTGCCACAATCTCCACGAGTCCTCAACCCCCCACAACCAAACCAGGTCCGGACAACAGCACTTATAATACACCCGTATATAAACTTGACACCTCTGAGGCAACTCAAGTTGAACAACATCACCGCAGAACAGACAACGACAGCACAGCCTCCGACACTCCCCCCGCCACGACCGCAGCCGGACACCCAAAAGCAGAGAACACCAACACGAGCAAGAGCGCTGACTCCCTGGACCCCGCCACCACGACA------------AGTCCCCCAAACCACAGCGAGACCGCTGGCAACAACAACACTCATCACCAAGATACCGGAGAAGAGAGTGCCAGCAGCGGGAAGCTAGGCTTAATTACCAATACTATTGCTGGAGTCGCAGGACTGATCACAGGCGGGAGAAGAACTCGAAGAGAAGCAATTGTCAATGCTCAACCCAAATGCAACCCTAACTTACATTACTGGACTACTCAGGATGAAGGTGCTGCAATCGGATTGGCCTGGATACCATATTTCGGGCCAGCAGCCGAGGGAATTTACACAGAGGGGCTAATGCACAATCAAGATGGTTTAATCTGTGGGTTGAGGCAGCTGGCCAACGAGACGACTCAAGCTCTTCAACTGTTCCTGAGAGCTACAACTGAGCTACGCACCTTTTCAATCCTCAACCGTAAGGCAATTGATTTCTTGCTGCAGCGATGGGGCGGCACATGCCATATTTTGGGACCGGACTGCTGTATCGAACCACATGATTGGACCAAGAACATAACAGACAAAATTGATCAGATTATTCATGATTTTGTTGATAAAACCCTTCCGGACCAGGGGGACAATGACAATTGGTGGACAGGATGGAGACAATGGATACCGGCAGGTATTGGAGTTACAGGCGTTATAATTGCAGTTATCGCTTTATTCTGTATATGCAAATTTGTCTTTATGGCTACACAACATACCCAATACCCAGACGCCAGGTTATCATCACCAATTGTATTGGACCAATGTGACCTAGTCACTAGAGCTTGCGGGTTATATTCATCATACTCCCTTAATCCACAACTACGCAACTGTAAACTCCCGAAACATATCTACCGTTTAAAATATGATGTAACTGTTACCAAGTTCTTAAGTGATGTACCAGTGGCGACATTGCCCATAGATTTCATAGTCCCAATTCTTCTCAAGGCACTGTCAGGCAATGGGTTCTGTCCTGTTGAGCCGCGGTGCCAACAGTTCTTAGATGAAATCATTAAGTACACAATGCAAGATGCTCTCTTCTTGAAATATTACCTCAAAAATGTGGGTGCTCAAGAAGACTGTGTTGATGACCACTTTCAAGAGAAAATCTTACCTTCAATTCAGGGCAATGAATTTTTACATCAAATGTTTTTCTGGTATGACCTGGCTATTTTAACTCGAAGGGGTAGATTAAATCGAGGAAACTCTAGATCAACATGGTTTGTTCATGATGATTTAATAGACATCTTAGGCTATGGGGACTATGTTTTTTGGAAGATCCCGATTTCAATGTTACCACTGAACTCACAAGGAATCCCCCATGCTGCTATGGATTGGTATCAGGCATCAGTATTCAAAGAAGCGGTTCAAGGGCATACACACATTGTTTCTGTTTCTACTGCCGACGTCTTGATAATGTGCAAAGATTTAATTACATGTCGATTCAACACAACTCTAATCTCAAAAATAGCAGAGGTTGAGGATCCAGTTTGTTCTGATTATCCCAATTTTAAGATTGTGTCTATGCTTTACCAGAGCGGAGATTACTTACTCTCCATATTAGGGTCTGATGGGTATAAAATTATTAAGTTCCTCGAACCATTGTGCTTGGCCAAAATTCAATTATGCTCAAAGTACACCGAGAGGAAGGGCCGATTCTTAACACAAATGCATTTAGCTGTAAATCACACCCTGGAAGAAATTACAGAAATGCGTGCGCTAAAGTCTTCACAGGCACAAAAGATCCGTGAATTCCATAGAACATTGATAAGGCTGGAGATGACGCCACAACAACTTTGTGAGCTATTTTCCATTCAAAAACACTGGGGGCATCCTGTGCTACATAGTGAAACAGCAATCCAGAAAGTTAAAAAACATGCTACGGTGCTAAAAGCATTACGCCCTATAGTGATTTTCGAGACATATTGTGTTTTTAAATATAGTATTGCAAAACATTATTTTGATAGTCAAGGGTCTTGGTACAGTGTTACTTCAGATAGGAATCTAACACCAGGTCTTAATTCTTATATCAAAAGAAATCAATTCCCTCCGTTGCCAATGATTAAAGAACTACTATGGGAATTTTACCACCTTGACCATCCTCCACTTTTCTCAACCAAAATTATTAGTGATTTAAGTATTTTTATAAAAGACAGAGCTACCGCAGTAGAAAGGACATGCTGGGATGCAGTATTCGAGCCTAATGTTCTAGGATATAATCCACCTCACAAATTCAGTACTAAACGTGTACCGGAACAATTTTTAGAGCAAGAAAACTTTTCTATTGAGAATGTTCTTTCCTACGCGCAAAAACTCGAGTATCTACTACCACAATATCGGAATTTTTCTTTCTCATTGAAAGAGAAAGAGTTGAATGTAGGTAGAACTTTCGGAAAATTGCCTTATCCGACTCGCAATGTTCAAACACTTTGTGAAGCTCTGTTAGCTGATGGTCTTGCTAAAGCATTTCCTAGCAATATGATGGTAGTTACGGAACGTGAGCAAAAAGAAAGCTTATTGCATCAAGCATCATGGCACCACACAAGTGATGATTTTGGTGAGCATGCCACAGTTAGAGGGAGTAGCTTTGTAACTGATTTAGAGAAATACAATCTTGCATTTAGATATGAGTTTACAGCACCTTTTATAGAATATTGCAACCGTTGCTATGGTGTTAAGAATGTTTTTAATTGGATGCATTATACAATCCCACAGTGTTATATGCATGTCAGTGATTATTATAATCCACCGCATAACCTCACACTGGAAAATCGAGACAACCCCCCCGAAGGGCCTAGTTCATACAGGGGTCATATGGGAGGGATTGAAGGACTGCAACAAAAACTCTGGACAAGTATTTCATGTGCTCAAATTTCTTTAGTTGAAATTAAGACTGGTTTTAAGTTACGCTCAGCTGTGATGGGTGACAATCAGTGCATTACCGTTTTATCAGTCTTCCCCTTAGAGACTGACGCAGACGAGCAGGAACAGAGCGCCGAAGACAATGCAGCGAGGGTGGCTGCCAGCCTAGCAAAAGTTACAAGTGCTTGTGGAATCTTTTTAAAACCTGATGAAACATTTGTACATTCAGGTTTTATCTATTTTGGAAAAAAACAATATTTGAATGGGGTCCAATTGCCTCAGTCCCTTAAAACGGCTACAAGAATGGCACCATTGTCTGATGCAATTTTTGATGATCTTCAAGGGACCCTGGCTAGTATAGGCACTGCTTTTGAGCGATCCATCTCTGAGACACGACACATCTTTCCTTGCAGGATAACCGCAGCTTTCCATACGTTTTTTTCGGTGAGAATCTTGCAATATCATCACCTCGGATTCAATAAAGGTTTTGACCTTGGACAGTTAACACTCGGCAAACCTCTGGATTTCGGAACAATATCGTTGGCACTAGCGGTACCGCAGGTGCTTGGAGGGTTATCCTTCTTGAATCCTGAGAAATGCTTCTACCGGAATCTAGGAGATCCAGTTACCTCAGGCTTATTCCAGTTAAAAACTTATCTCCGAATGATTGAGATGGATGATTTATTCTTACCTTTAATTGCGAAGAACCCTGGGAACTGCACTGCCATTGACTTTGTGTTAAATCCTAGCGGATTAAATGTCCCTGGGTCACAAGACTTAACTTCATTTCTGCGCCAGATTGTACGTAGGACTATCACCCTAAGTGCGAAAAACAAACTTATTAATACCTTATTTCATGCGTCAGCTGACTTCGAAGACGAAATGGTTTGTAAATGGCTATTATCATCAACTCCTGTTATGAGTCGTTTTGCAGCCGATATTTTTTCACGTACGCCGAGCGGGAAGCGATTGCAAATTCTAGGATACCTGGAAGGAACACGCACATTATTAGCCTCTAAGATCATCAACAATAATACAGAGACACCGGTTTTGGACAGACTGAGGAAAATAACATTGCAAAGGTGGAGTCTATGGTTTAGTTATCTTGATCATTGTGATAATATCCTGGCGGAGGCTTTAACCCAAATAACTTGCACAGTTGATTTAGCACAGATCCTGAGGGAATATTCATGGGCACATATTTTAGAGGGGAGACCTCTTATTGGAGCCACACTCCCATGTATGATTGAGCAATTCAAAGTGGTTTGGTTGAAACCCTACGAACAATGTCCGCAGTGTTCAAATGCAAAGCAACCTGGTGGGAAACCATTCGTGTCAGTGGCAGTCAAGAAACATATTGTTAGTGCATGGCCGAACGCATCCCGAATAAGCTGGACTATCGGGGATGGAATCCCATACATTGGATCAAGGACAGAAGATAAGATAGGACAACCTGCTATTAAACCAAAATGTCCTTCCGCAGCCTTAAGAGAGGCCATTGAATTGGCGTCCCGTTTAACATGGGTAACTCAAGGCAGTTCGAACAGTGACTTGCTAATAAAACCATTTTTGGAAGCACGAGTAAATTTAAGTGTTCAAGAAATACTTCAAATGACCCCTTCACATTACTCAGGAAATATTGTTCACAGGTACAACGATCAATACAGTCCTCATTCTTTCATGGCCAATCGTATGAGTAATTCAGCAACGCGATTGATTGTTTCTACAAACACTTTAGGTGAGTTTTCAGGTGGTGGCCAGTCTGCACGTGACAGCAATATTATTTTCCAGAATGTTATAAATTATGCAGTTGCACTGTTCGATATTAAATTTAGAAACACTGAGGCTACAGATATCCAATATAATCGTGCTCACCTTCATCTAACTAAGTGTTGCACCCGGGAAGTACCAGCTCAGTATTTAACATACACATCTACATTGGATTTAGATTTAACAAGATACCGAGAAAACGAATTGATTTATGACAATAATCCTCTAAAAGGAGGACTTAATTGCAATATCTCATTCGATAACCCATTTTTCCAAGGTAAACGGCTGAACATTATAGAAGATGATCTTATTCGACTGCCTCACTTATCTGGATGGGAGCTAGCCAAGACCATCATGCAATCAATCATTTCAGATAGCAACAATTCGTCTACAGACCCAATTAGCAGTGGAGAAACAAGATCATTCACTACCCATTTCTTAACTTATCCCAAGATAGGACTTCTGTACAGTTTTGGGGCCTTTGTAAGTTATTATCTTGGCAATACAATTCTTCGGACTAAGAAATTAACACTTGACAATTTTTTATATTACTTAACTACCCAAATTCATAATCTACCACATCGATCATTGCGAATACTTAAGCCAACATTCAAACATGCAAGCGTTATGTCACGGTTAATGAGTATTGATCCTCATTTTTCTATTTACATAGGCGGTGCTGCAGGTGACAGAGGACTCTCAGATGCGGCCAGATTATTTTTGAGAACGTCCATTTCATCTTTTCTTACATTTGTAAAAGAATGGATAATTAATCGCGGGACAATTGTCCCTTTATGGATAGTATATCCGCTAGAGGGTCAAAACCCAACACCTGTTAATAATTTCCTCCATCAGATCGTAGAATTGCTGGTGCATGATTCATCAAGACAACAGGCTCTAAAAACTACCATAAGTGATCATGTACATCCTCAC---------GACAATCTTGTTTACACATGTAAGAGTACAGCCAGCAATTTCTTCCATGCGTCATTGGCGTACTGGAGGAGCAGG------CACAGAAACAGCAACCGAAAATACTTGGCAAGAGATTCTTCA---ACTGGATCAAGCACAAACAACAGTGATGGTCATATTGAG---AGAAGTCAAGAACAAACCACCAGAGATCCACATGGTGGCACT------------GAACGGAATCTAGTCCTACAAATGAGCCATGAAATAAAAAGAACGACA---------ATTCCACAAGAAAACACGCACCAGGGTCCGTCATTCCAGTCATTTCTAAGTGACTCTGCTTGTGGTACAGCAAATTCAAAACTAAATTTCGATAGATCGAGACACAATGTGAAATCTCAGGATCATAACTCAGCATCCAAGAGGGAAGATCATCAAATAATCTCACACCGTCTAGTCCTACCCTTCTTTACATTATCTCAAGGGACACGCAAATTAACGTCATCCAATGAGTCACAAACCCAAGACGAGATATCAAAATACTTACGGCAATTAAGATCCGTAATTGATACCACAGTTTATTGTAGGTTTACCGGTATAGTCTCGTCTATGCATTACAAACTTGATGAGGTCCTTTGGGAAATAGAGAGTTTTAAGTCGGCTGTGACGCTAGCAGAGGGAGAAGGTGCTGGTGCCTTACTATTGATTCAGAAATACCAAGTTAAGACCTTATTTTTCAACACGCTAGCTACTGAGTCCAGTATAGAGTCAGAAATAGTATCAGGAATGACTACTCCTAGGATGCTTCTACCTGTTATGTCAAAGTTCCATAATGACCAAATTGAGATTATTCTTAACAACTCAGCAAGCCAAATAACAGACATAACAAATCCTACTTGGTTTAAAGACCAAAGAGCAAGGCTACCTAGGCAAGTCGAGGTTATAACCATGGACGCAGAGACAACAGAGAATATAAACAGATCGAAATTGTACGAAGCTGTATATAAATTGATCTTACACCATATTGATCCCAGCGTATTGAAAGCAGTGGTCCTTAAAGTCTTTCTAAGTGATACTGAGGGTATGTTATGGCTAAATGATAATTTAGCCCCGTTTTTTGCCACTGGTTATTTAATTAAGCCAATAACGTCAAGTGCTAGATCTAGTGAATGGTATCTTTGTCTGACGAACTTCTTATCAACTACACGTAAGATGCCACACCAAAACCATCTCAGTTGTAAACAGGTAATACTTACGGCATTGCAACTGCAAATTCAACGGAGCCCATACTGGCTAAGTCATTTAACTCAGTATGCTGACTGCGATTTACATTTAAGTTATATCCGCTTTGGTTTTCCATCATTAGAGAAAGTACTATACCACAGGTATAACCTCGTCGATTCAAAGAGAGGTCCACTAGTCTCTATCACTCAGCACTTAGCACATCTTAGAGCAGAGATTCGAGAATTGACTAATGATTATAATCAACAGCGACAAAGTCGGACTCAAACATATCACTTTATTCGTACTGCAAAAGGACGAATCACAAAACTAGTCAATGATTATTTAAAATTCTTTCTTATTGTGCAAGCATTAAAACATAATGGGACATGGCAAGCTGAGTTTAAGAAATTACCAGAGTTGATTAGTGTGTGCAATAGGTTCTATCATATTAGAGATTGCAATTGTGAAGAACGTTTCTTAGTTCAAACCTTATATTTACATAGAATGCAGGATTCTGAAGTTAAGCTTATTGAAAGGCTGACAGGGCTTCTGAGTTTATTTCCGGATGGTCTC---TACAGGTTTGAT---ATGGATTCTCGTCCTCAGAAAGTCTGGATGACGCCGAGTCTCACTGAATCTGACATGGATTACCACAAGATCTTAACAGCAGGTCTGTCCGTTCAACAGGGGATTGTTCGGCAAAGAGTCATCCAAGTGTATCAAGTAAACAATCTTGAGGAAATTTGCCAACTTATCATACAGGCCTTTGAAGCAGGTGTTGATTTTCAAGAGAGTGCGGACAGTTTCCTTCTCATGCTTTGTCTTCATCATGCGTACCAAGGAGATTACAAACTTTTCTTGGAAAGTGGCGCAGTCAAGTATTTGGAAGGGCACGGGTTCCGTTTTGAAGTCAAGAAGCGTGATGGAGTGAAGCGCCTTGAGGAATTGCTGCCAGCAGTATCTAGTGGAAAAAACATTAAGAGAACACTTGCTGCCATGCCGGAAGAGGAGACGACTGAAGCTAATGCCGGCCAGTTTCTCTCCTTTGCAAGTCTATTCCTTCCGAAATTGGTAGTAGGAGAAAAGGCTTGCCTTGAGAAGGTTCAAAGGCAAATTCAAGTACATGCAGAGCAAGGACTGATACAATATCCAACAGCTTGGCAATCAGTAGGACACATGATGGTGATTTTCCGTTTGATGCGAACAAATTTCTTGATCAAATTTCTCCTAATACACCAAGGGATGCACATGGTTGCCGGGCATGATGCCAACGATGCTGTGATTTCAAATTCAGTGGCTCAAGCTCGTTTTTCAGGTTTATTGATTGTCAAAACAGTACTTGATCATATCCTACAAAAGACAGAACGAGGAGTTCGTCTCCATCCTCTTGCAAGGACCGCCAAGGTAAAAAATGAGGTGAACTCCTTTAAGGCTGCACTCAGCTCCCTGGCCAAGCATGGAGAGTATGCTCCTTTCGCCCGACTTTTGAACCTCTCTGGAGTAAATAATCTTGAGCATGGTCTTTTCCCTCAACTATCGGCAATTGCACTCGGAGTCGCCACAGCACACGGGAGCACCCTCGCAGGAGTAAATGTGGGAGAACAGTATCAACAGCTCAGAGAGGCTGCCACTGAAGCTGAGAAGCAACTCCAACAATATGCAGAGTCTCGCGAACTTGACCATCTTGGACTTGATGATCAGGAAAAGAAAATCCTTATGAACTTCCATCAGAAGAAGAACGAAATCAGCTTCCAGCAAACAAACGCTATGGTAACTCTAAGAAAAGAGCGCCTGGCCAAGCTGACAGAAGCTATCACCGCTGCGTCACTGCCCAAAACAAGTGGACATTACGATGATGATGACGACATTCCCTTTCCAGGACCTATCAATGATGACGACAATCCTGGCCATCAAGATGATGATCCGACTGACTCACAGGATACGACCATTCCCGATGTGGTAGTTGATCCCGATGATGGAAGCTACGGCGAATACCAGAGTTACTCGGAAAACGGTATGAATGCACCAGATGACTTGGTCCTATTCGATCTAGACGAGGACGACGAGGACACTAAGCCAGTGCCT------AACAGATCGACCAAGGGTGAACAACAGAAAAACAGTCAAAAGGGCCAGCATACAGAGGGCAGACAGACACAATCCAGGCCAACTCAAAATGTCCCA------GGCCCTCGCAGAACAATCCACCATGCCAGCGCTCCACTCACGGACAATGACAGAAGAAATGAACCCTCCGGCTCAACCAGCCCTCGCATGCTGACACCAATTAACGAGGAGGCAGACCCACTGGACGATGCCGACGACGAGACGTCCAGCCTTCCGCCCTTGGAGTCAGATGATGAAGAACAGGACAGGGACGGAACTTCCAACCGCACACCCACTGTCGCCCCACCGGCTCCCGTATACAGAGATCACTCTGAAAAGAAAGAACTCCCGCAAGATGAGCAACAAGACCAGGACCACACTCAAGAGGCCAAGAACCAGGACAGTGACAACACCCAGCCAGAACACTCTTTTGAGGAGATGTATCGCCACATTCTAAGATCACAAGGGCCATTTGATGCTGTTTTGTATTATCATATGATGAAGGATGAGCCTGTAGTTTTCAGTACCAGTGATGGCAAAGAGTACACGTATCCGGACTCCCTTGAAGAGGAATATCCACCATGGCTCACTGAAAAAGAGGCCATGAATGAAGAGAATAGATTTGTTACATTGGATGGTCAACAATTTTATTGGCCGGTAATGAATCACAAGAATAAATTCATGGCAATCCTGCAACATCATCAGATGGCTAAAGCTACGGGACGATACAATCTAATATCGCCCAAAAAGGACCTGGAGAAAGGGGTTGTCTTAAGCGACCTCTGTAACTTCTTAGTTAGTCAAACTATTCAAGGGTGGAAGGTCTATTGGGCTGGTATTGAGTTTGATGTGACTAACAAAGGAATGGCCCTATTGCATAGACTGAAAACTAATGACTTTGCCCCTGCATGGTCGATGACAAGGAATCTATTTCCTCATTTATTTCAAAATCCGAATTCTACAATTGAATCACCGCTGTGGGCATTGAGAGTCATCCTTGCAGCAGGGATACAGGACCAGCTGATTGACCAGTCTTTGATTGAACCCTTAGCAGGAGCCCTTGGTCTGATCTCTGATTGGCTGCTAACAACCAACACTAACCATTTCAACATGCGAACACAACGTGTCAAGGAACAATTGAGCCTAAAAATGCTGTCGTTGATTCGATCCAATATTCTCAAGTTTATTAACAAATTGGATGCTCTACATGTCGTGAACTACAACGGATTGTTGAGCAGTATTGAAATTGGAACTCAAAATCATACAATCATCATAACTCGAACTAACATGGGTTTTCTGGTGGAGCTCCAAGAACCCGACAAATCGGCAATGAACCGCAAGAAGCCTGGGCCGGCGAAATTTTCCCTCCTTCATGAGTCCACACTGAAAGCATTTACACAAGGGTCCTCAACACGAATGCAAAGTTTGATTCTTGAATTTAATAGCTCTCTTGCTATCATGGAAGCTTCATATGAGAGAGGACGCCCCCGAGCTGCCAGACAGCATTCAAGGGATGGACACGACCACCATGTTCGAGCACGATCATCATCCAGAGAGAATTATCGAGGTGAGTACCGTCAATCAAGGAGCGCCTCACAAGTGCGCGTTCCTACTGTATTTCATAAGAAGAGAGTTGAACCATTAACAGTTCCTCCAGCACCTAAAGACATATGTCCGACCTTGAAAAAAGGATTTTTGTGTGACAGTAGTTTTTGCAAAAAAGATCACCAGTTGGAAAGTTTAACTGATAGGGAATTACTCCTACTAATCGCCCGTAAGACTTGTGGATCAGTAGAACAACAATTAAATATAACTGCACCCAAGGACTCGCGCTTAGCAAATCCAACGGCTGATGATTTCCAGCAAGAGGAAGGTCCAAAAATTACCTTGTTGACACTGATCAAGACGGCAGAACACTGGGCGAGACAAGACATCAGAACCATAGAGGATTCAAAATTAAGAGCATTGTTGACTCTATGTGCCGTGATGACGAGGAAATTCTCAAAATCCCAGCTGAGTCTTTTATGTGAGACACACCTAAGGCGCGAGGGGCTTGGGCAAGATCAGGCAGAACCCGTTCTCGAAGTATATCAACGATTACACAGTGATAAAGGAGGCAGTTTTGAAGCTGCACTATGGCAACAATGGGACCGACAATCCCTAATTATGTTTATCACTGCATTCTTGAATATCGCTCTCCAGTTACCGTGTGAAAGTTCTGCTGTCGTTGTTTCAGGGTTAAGAACATTGGTTCCTCAATCAGATAATGAGGAAGCTTCAACCAACCCGGGGACATGCTCATGGTCTGATGAGGGTACCCCT------ATGACAACTAGAACAAAGGGCAGGGGCCATACTGTGGCCACGACTCTAAACGACAGAATGCCAGGCCCTGAGCTTTCGGGCTGGATCTCTGAGCAGCTAATGACCGGAAGAATTCCTGTAAGCGACATCTTCTGTGATATTGAGAACAATCCAGGATTATGCTACGCATCCCAAATGCAACAAACGAAGCCAAACCCGAAAACGCGCAACAGTCAAACCCAAACGGACCCAATTTGCAATCATAGTTTTGAGGAGGTAGTACAAACATTGGCTTCATTGGCTACTGTTGTGCAACAACAAACCATCGCATCAGAATCATTAGAACAACGCATTACGAGTCTTGAGAATGGTCTAAAGCCAGTTTATGATATGGCAAAAACAATCTCCTCATTGAACAGGGTTTGTGCTGAGATGGTTGCAAAATATGATCTTCTGGTGATGACAACCGGACGGGCAACAGCAACCGCTGCGGCAACTGAGGCTTATTGGGCTGAACATGGTCAACCACCACCTGGACCATCACTTTATGAAGAAAGTGCGATTCGGGGTAAGATTGAATCTAGAGATGAGACCGTCCCTCAAAGTGTTAGGGAGGCATTCAGCAATCTAGACAGTACCACTTCACTAACTGAGGAAAATTTTGGGAAACCTGACATTTCGGCAAAGGATTTGAGAAACATTATGTATGATCACTTGCCTGGTTTTGGAACTGCTTTCCACCAGTTAGTACAAGTGATTTGTAAATTGGGAAAGGATAGCAACTCATTGGACATCATTCATGCTGAGTTCCAGGCCAGCCTGGCTGAAGGAGACTCTCCTCAATGTGCCCTAATTCAAATCACAAAAAGAGTTCCAATCTTCCAAGATGCTGCTCCACCTGTCATCCACATCCGCTCTCGAGGTGACATTCCCCGAGCTTGCCAGAAGAGCTTACGTCCAGTCCCGCCATCGCCCAAGATTGATCGAGGTTGGGTATGTGTTTTTCAGCTTCAAGATGGTAAAACACTTGGACTCAAAATTATGAGGCGGGTTATATTGCCTACTGCTCCTCCTGAATATATGGAGGCCATATACCCTGTCAGGTCAAATTCAACAATTGCTAGGGGTGGCAACAGCAATACAGGCTTCCTGACACCGGAGTCAGTCAATGGAGACACTCCATCAAATCCACTCAGACCAATTGCTGATGACACCATCGACCATGCTAGCCACACACCAGGCAGTGTGTCATCAGCATTCATCCTTGAAGCTATGGTGAATGTCATATCGGGCCCCAAAGTGCTAATGAAGCAAATTCCAATTTGGCTTCCTCTAGGTGTCGCTGATCAAAAGACCTACAGCTTTGACTCAACTACGGCCGCCATCATGCTTGCTTCATATACTATCACCCATTTCGGCAAGGCAACCAATCCACTTGTCAGAGTCAATCGGCTGGGTCCTGGAATCCCGGATCACCCCCTCAGGCTCCTGCGAATTGGAAACCAGGCTTTCCTCCAGGAGTTCGTTCTTCCGCCAGTCCAACTACCCCAGTATTTCACCTTTGATTTGACAGCACTCAAACTGATCACCCAACCACTGCCTGCTGCAACATGGACCGATGACACTCCAACAGGATCAAACGGAGCGTTGCGTCCAGGAATTTCATTTCATCCAAAACTTCGCCCCATTCTTTTACCCAACAAAAGTGGGAAGAAGGGGAACAATGCCGATCTAACATCTCCGGAGAAAATCCAAGCAATAATGACTTCACTCCAGGACTTTAAGATCGTTCCAATTGATCCAACCAAAAATATTATGGGTATCGAAGTGCCAGAAACTCTGGTCCACAAGCTGACCGGTAAGAAGGTGACTTCTAAAAATGGACAACCAATCATCCCTGTTCTTTTGCCAAAGTACATTGGGTTGGACCCGGTGGCTCCAGGAGACCTCACCATGGTAATCACACAGGATTGTGACACGTGTCATTCTCCTGCAAGTCTTCCAGCTGTGCTCGAGAAG---------------
>EBOV_2007_KC242786
ATGGGT---GTCACAGGAATATTGCAGTTACCTCGTGATCGATTCAAGAGGACATCATTCTTTCTTTGGGTAATTATCCTTTTCCAAAGAACATTTTCCATCCCACTTGGAGTCATCCACAATAGCACATTACAGGTTAGTGATGTCGACAAACTAGTTTGTCGTGACAAACTGTCATCCACAAATCAATTGAGATCAGTTGGACTGAATCTCGAAGGGAATGGAGTGGCAACTGATGTGCCATCTGCAACTAAAAGATGGGGCTTCAGGTCCGGTGTCCCACCAAAGGTGGTCAATTATGAAGCTGGTGAATGGGCTGAAAACTGCTACAATCTTGAAATCAAAAAACCTGACGGGAGTGAGTGTCTACCAGCAGCGCCAGACGGGATTCGGGGCTTCCCCCGGTGCCGGTATGTGCACAAAGTATCAGGAACAGGACCGTGTGCCGGAGACTTTGCCTTCCACAAAGAGGGTGCTTTCTTCCTGTATGATCGACTTGCTTCCACAGTTATTTACCGAGGGACGACTTTCGCTGAAGGTGTCGTTGCATTTCTGATACTGCCCCAAGCTAAGAAGGACTTCTTCAGCTCACACCCCTTGAGAGAGCCGGTCAATGCAACGGAGGACCCGTCTAGTGGCTACTATTCTACCACAATTAGATATCAGGCTACCGGTTTTGGAACCAATGAGACAGAGTACTTGTTCGAGGTTGACAATTTGACCTACGTCCAACTTGAATCAAGATTCACACCACAGTTTCTGCTCCAGCTGAATGAGACAATATATGCAAGTGGGAAAAGGAGCAACACCACGGGAAAACTAATTTGGAAAGTCAACCCCGAAATTGATACAACAATCGGGGAGTGGGCCTTCTGGGAAACTAAAAAAAACCTCACTAGAAAAATTCGCAGTGAAGAGTTGTCTTTCACAGCTGTATCAAACGGAGCCAAAAACCTCAGTGGTCAGAGTCCGGCGCGAACTTCTTCCGACCCAAAGACCAACACAACAACTGAAGACCACAAAATCGTGGCTTCAGAAAATTCCTCTGCAATGGTTCAAGTGCACAGTCAAGGAAGGGAAGCTGCAGTGTCGCAT------------------------------CTGACAACCCTTGCCACAATCTCCACGAGTCCTCAACCCCCCACAACCAAACCAGGTCCGGACAACAGCACTTATAATACACCCGTATATAAACTTGACACCTCTGAGGCAACTCAAGTTGAACAACATCACCGCAGAACAGACAACGACAGCACAGCCTCCGACACTCCCCCCGCCACGACCGCAGCCGGACACCCAAAAGCAGAGAACACCAACACGAGCAAGAGCGCTGACTCCCTGGACCCCGCCACCACGACA------------AGTCCCCCAAACCACAGCGAGACCGCTGGCAACAACAACACTCATCACCAAGATACCGGAGAAGAGAGTGCCAGCAGCGGGAAGCTAGGCTTAATTACCAATACTATTGCTGGAGTCGCAGGACTGATCACAGGCGGGAGAAGAACTCGAAGAGAAGCAATTGTCAATGCTCAACCCAAATGCAACCCTAACTTACATTACTGGACTACTCAGGATGAAGGTGCTGCAATCGGATTGGCCTGGATACCATATTTCGGGCCAGCAGCCGAGGGAATTTACACAGAGGGGCTAATGCACAATCAAGATGGTTTAATCTGTGGGTTGAGGCAGCTGGCCAACGAGACGACTCAAGCTCTTCAACTGTTCCTGAGAGCTACAACTGAGCTACGCACCTTTTCAATCCTCAACCGTAAGGCAATTGATTTCTTGCTGCAGCGATGGGGCGGCACATGCCATATTTTGGGACCGGACTGCTGTATCGAACCACATGATTGGACCAAGAACATAACAGACAAAATTGATCAGATTATTCATGATTTTGTTGATAAAACCCTTCCGGACCAGGGGGACAATGACAATTGGTGGACAGGATGGAGACAATGGATACCGGCAGGTATTGGAGTTACAGGCGTTATAATTGCAGTTATCGCTTTATTCTGTATATGCAAATTTGTCTTTATGGCTACACAACATACCCAATACCCAGACGCCAGGTTATCATCACCAATTGTATTGGACCAATGTGACCTAGTCACTAGAGCTTGCGGGTTATATTCATCATACTCCCTTAATCCACAACTACGCAACTGTAAACTCCCGAAACATATCTACCGTTTAAAATATGATGTAACTGTTACCAAGTTCTTAAGTGATGTACCAGTGGCGACATTGCCCATAGATTTCATAGTCCCAATTCTTCTCAAGGCACTGTCAGGCAATGGGTTCTGTCCTGTTGAGCCGCGGTGCCAACAGTTCTTAGATGAAATCATTAAGTACACAATGCAAGATGCTCTCTTCTTGAAATATTACCTCAAAAATGTGGGTGCTCAAGAAGACTGTGTTGATGACCACTTTCAAGAGAAAATCTTATCTTCAATTCAGGGCAATGAATTTTTACATCAAATGTTTTTCTGGTATGACCTGGCTATTTTAACTCGAAGGGGTAGATTAAATCGAGGAAACTCTAGATCAACATGGTTTGTTCATGATGATTTAATAGACATCTTAGGCTATGGGGACTATGTTTTTTGGAAGATCCCGATTTCAATGTTACCACTGAACTCACAAGGAATCCCCCATGCTGCTATGGATTGGTATCAGGCATCAGTATTCAAAGAAGCGGTTCAAGGGCATACACACATTGTTTCTGTTTCTACTGCCGACGTCTTGATAATGTGCAAAGATTTAATTACATGTCGATTCAACACAACTCTAATCTCAAAAATAGCAGAGGTTGAGGATCCAGTTTGTTCTGATTATCCCAATTTTAAGATTGTGTCTATGCTTTACCAGAGCGGAGATTACTTACTCTCCATATTAGGGTCTGATGGGTATAAAATTATTAAGTTCCTCGAACCATTGTGCTTGGCCAAAATTCAATTATGCTCAAAGTACACCGAGAGGAAGGGCCGATTCTTAACACAAATGCATTTAGCTGTAAATCACACCCTGGAAGAAATTACAGAAATGCGTGCGCTAAAGTCTTCACAGGCACAAAAGATCCGTGAATTCCATAGAACATTGATAAGGCTGGAGATGACGCCACAACAACTTTGTGAGCTATTTTCCATTCAAAAACACTGGGGGCATCCTGTGCTACATAGTGAAACAGCAATCCAGAAAGTTAAAAAACATGCTACGGTGCTAAAAGCATTACGCCCTATAGTGATTTTCGAGACATATTGTGTTTTTAAATATAGTATTGCAAAACATTATTTTGATAGTCAAGGGTCTTGGTACAGTGTTACTTCAGATAGGAATCTAACACCAGGTCTTAATTCTTATATCAAAAGAAATCAATTCCCTCCGTTGCCAATGATTAAAGAACTACTATGGGAATTTTACCACCTTGACCATCCTCCACTTTTCTCAACCAAAATTATTAGTGATTTAAGTATTTTTATAAAAGACAGAGCTACCGCAGTAGAAAGGACATGCTGGGATGCAGTATTCGAGCCTAATGTTCTAGGATATAATCCACCTCACAAATTCAGTACTAAACGTGTACCGGAACAATTTTTAGAGCAAGAAAACTTTTCTATTGAGAATGTTCTTTCCTACGCGCAAAAACTCGAGTATCTACTACCACAATATCGGAATTTTTCTTTCTCATTGAAAGAGAAAGAGTTGAATGTAGGTAGAACTTTCGGAAAATTGCCTTATCCGACTCGCAATGTTCAAACACTTTGTGAAGCTCTGTTAGCTGATGGTCTTGCTAAAGCATTTCCTAGCAATATGATGGTAGTTACGGAACGTGAGCAAAAAGAAAGCTTATTGCATCAAGCATCATGGCACCACACAAGTGATGATTTTGGTGAGCATGCCACAGTTAGAGGGAGTAGCTTTGTAACTGATTTAGAGAAATACAATCTTGCATTTAGATATGAGTTTACAGCACCTTTTATAGAATATTGCAACCGTTGCTATGGTGTTAAGAATGTTTTTAATTGGATGCATTATACAATCCCACAGTGTTATATGCATGTCAGTGATTATTATAATCCACCGCATAACCTCACACTGGAAAATCGAGACAACCCCCCCGAAGGGCCTAGTTCATACAGGGGTCATATGGGAGGGATTGAAGGACTGCAACAAAAACTCTGGACAAGTATTTCATGTGCTCAAATTTCTTTAGTTGAAATTAAGACTGGTTTTAAGTTACGCTCAGCTGTGATGGGTGACAATCAGTGCATTACCGTTTTATCAGTCTTCCCCTTAGAGACTGACGCAGACGAGCAGGAACAGAGCGCCGAAGACAATGCAGCGAGGGTGGCTGCCAGCCTAGCAAAAGTTACAAGTGCTTGTGGAATCTTTTTAAAACCTGATGAAACATTTGTACATTCAGGTTTTATCTATTTTGGAAAAAAACAATATTTGAATGGGGTCCAATTGCCTCAGTCCCTTAAAACGGCTACAAGAATGGCACCATTGTCTGATGCAATTTTTGATGATCTTCAAGGGACCCTGGCTAGTATAGGCACTGCTTTTGAGCGATCCATCTCTGAGACACGACACATCTTTCCTTGCAGGATAACCGCAGCTTTCCATACGTTTTTTTCGGTGAGAATCTTGCAATATCATCACCTCGGATTCAATAAAGGTTTTGACCTTGGACAGTTAACACTCGGCAAACCTCTGGATTTCGGAACAATATCGTTGGCACTAGCGGTACCGCAGGTGCTTGGAGGGTTATCCTTCTTGAATCCTGAGAAATGCTTCTACCGGAATCTAGGAGATCCAGTTACCTCAGGCTTATTCCAGTTAAAAACTTATCTCCGAATGATTGAGATGGATGATTTATTCTTACCTTTAATTGCGAAGAACCCTGGGAACTGCACTGCCATTGACTTTGTGTTAAATCCTAGCGGATTAAATGTCCCTGGGTCACAAGACTTAACTTCATTTCTGCGCCAGATTGTACGTAGGACTATCACCCTAAGTGCGAAAAACAAACTTATTAATACCTTATTTCATGCGTCAGCTGACTTCGAAGACGAAATGGTTTGTAAATGGCTATTATCATCAACTCCTGTTATGAGTCGTTTTGCAGCCGATATTTTTTCACGTACGCCGAGCGGGAAGCGATTGCAAATTCTAGGATACCTGGAAGGAACACGCACATTATTAGCCTCTAAGATCATCAACAATAATACAGAGACACCGGTTTTGGACAGACTGAGGAAAATAACATTGCAAAGGTGGAGTCTATGGTTTAGTTATCTTGATCATTGTGATAATATCCTGGCGGAGGCTTTAACCCAAATAACTTGCACAGTTGATTTAGCACAGATCCTGAGGGAATATTCATGGGCACATATTTTAGAGGGGAGACCTCTTATTGGAGCCACACTCCCATGTATGATTGAGCAATTCAAAGTGGTTTGGTTGAAACCCTACGAACAATGTCCGCAGTGTTCAAATGCAAAGCAACCTGGTGGGAAACCATTCGTGTCAGTGGCAGTCAAGAAACATATTGTTAGTGCATGGCCGAACGCATCCCGAATAAGCTGGACTATCGGGGATGGAATCCCATACATTGGATCAAGGACAGAAGATAAGATAGGACAACCTGCTATTAAACCAAAATGTCCTTCCGCAGCCTTAAGAGAGGCCATTGAATTGGCGTCCCGTTTAACATGGGTAACTCAAGGCAGTTCGAACAGTGACTTGCTAATAAAACCATTTTTGGAAGCACGAGTAAATTTAAGTGTTCAAGAAATACTTCAAATGACCCCTTCACATTACTCAGGAAATATTGTTCACAGGTACAACGATCAATACAGTCCTCATTCTTTCATGGCCAATCGTATGAGTAATTCAGCAACGCGATTGATTGTTTCTACAAACACTTTAGGTGAGTTTTCAGGTGGTGGCCAGTCTGCACGTGACAGCAATATTATTTTCCAGAATGTTATAAATTATGCAGTTGCACTGTTCGATATTAAATTTAGAAACACTGAGGCTACAGATATCCAATATAATCGTGCTCACCTTCATCTAACTAAGTGTTGCACCCGGGAAGTACCAGCTCAGTATTTAACATACATATCTACATTGGATTTAGATTTAACAAGATACCGAGAAAACGAATTGATTTATGACAATAATCCTCTAAAAGGAGGACTTAATTGCAATATCTCATTCGATAACCCATTTTTCCAAGGTAAACGGCTGAACATTATAGAAGATGATCTTATTCGACTGCCTCACTTATCTGGATGGGAGCTAGCCAAGACCATCATGCAATCAATCATTTCAGATAGCAACAATTCGTCTACAGACCCAATTAGCAGTGGAGAAACAAGATCATTCACTACCCATTTCTTAACTTATCCCAAGATAGGACTTCTGTACAGTTTTGGGGCCTTTGTAAGTTATTATCTTGGCAATACAATTCTTCGGACTAAGAAATTAACACTTGACAATTTTTTATATTACTTAACTACCCAAATTCATAATCTACCACATCGATCATTGCGAATACTTAAGCCAACATTCAAACATGCAAGCGTTATGTCACGGTTAATGAGTATTGATCCTCATTTTTCTATTTACATAGGCGGTGCTGCAGGTGACAGAGGACTCTCAGATGCGGCCAGATTATTTTTGAGAACGTCCATTTCATCTTTTCTTACATTTGTAAAAGAATGGATAATTAATCGCGGGACAATTGTCCCTTTATGGATAGTATATCCGCTAGAGGGTCAAAACCCAACACCTGTTAATAATTTCCTCCATCAGATCGTAGAATTGCTGGTGCATGATTCATCAAGACAACAGGCTCTAAAAACTACCATAAGTGATCATGTACATCCTCAC---------GACAATCTTGTTTACACATGTAAGAGTACAGCCAGCAATTTCTTCCATGCGTCATTGGCGTACTGGAGGAGCAGG------CACAGAAACAGCAACCGAAAATACTTGGCAAGAGATTCTTCA---ACTGGATCAAGCACAAACAACAGTGATGGTCATATTGAG---AGAAGTCAAGAACAAACCACCAGAGATCCACATGGTGGCACT------------GAACGGAATCTAGTCCTACAAATGAGCCATGAAATAAAAAGAACGACA---------ATTCCACAAGAAAACACGCACCAGGGTCCGTCATTCCAGTCATTTCTAAGTGACTCTGCTTGTGGTACAGCAAATTCAAAACTAAATTTCGATAGATCGAGACACAATGTGAAATCTCAGGATCATAACTCAGCATCCAAGAGGGAAGATCATCAAATAATCTCACACCGTCTAGTCCTACCCTTCTTTACATTATCTCAAGGGACACGCAAATTAACGTCATCCAATGAGTCACAAACCCAAGACGAGATATCAAAATACTTACGGCAATTAAGATCCGTAATTGATACCACAGTTTATTGTAGGTTTACCGGTATAGTCTCGTCTATGCATTACAAACTTGATGAGGTCCTTTGGGAAATAGAGAGTTTTAAGTCGGCTGTGACGCTAGCAGAGGGAGAAGGTGCTGGTGCCTTACTATTGATTCAGAAATACCAAGTTAAGACCTTATTTTTCAACACGCTAGCTACTGAGTCCAGTATAGAGTCAGAAATAGTATCAGGAATGACTACTCCTAGGATGCTTCTACCTGTTATGTCAAAGTTCCATAATGACCAAATTGAGATTATTCTTAACAACTCAGCAAGCCAAATAACAGACATAACAAATCCTACTTGGTTTAAAGACCAAAGAGCAAGGCTACCTAGGCAAGTCGAGGTTATAACCATGGACGCAGAGACAACAGAGAATATAAACAGATCGAAATTGTACGAAGCTGTATATAAATTGATCTTACACCATATTGATCCCAGCGTATTGAAAGCAGTGGTCCTTAAAGTCTTTCTAAGTGATACTGAGGGTATGTTATGGCTAAATGATAATTTAGCCCCGTTTTTTGCCACTGGTTATTTAATTAAGCCAATAACGTCAAGTGCTAGATCTAGTGAATGGTATCTTTGTCTGACGAACTTCTTATCAACTACACGTAAGATGCCACACCAAAACCATCTCAGTTGTAAACAGGTAATACTTACGGCATTGCAACTGCAAATTCAACGGAGCCCATACTGGCTAAGTCATTTAACTCAGTATGCTGACTGCGATTTACATTTAAGTTATATCCGCCTTGGTTTTCCATCATTAGAGAAAGTACTATACCACAGGTATAACCTCGTCGATTCAAAGAGAGGTCCACTAGTCTCTATCACTCAGCACTTAGCACATCTTAGAGCAGAGATTCGAGAATTGACTAATGATTATAATCAACAGCGACAAAGTCGGACTCAAACATATCACTTTATTCGTACTGCAAAAGGACGAATCACAAAACTAGTCAATGATTATTTAAAATTCTTTCTTATTGTGCAAGCATTAAAACATAATGGGACATGGCAAGCTGAGTTTAAGAAATTACCAGAGTTGATTAGTGTGTGCAATAGGTTCTATCATATTAGAGATTGCAATTGTGAAGAACGTTTCTTAGTTCAAACCTTATATTTACATAGAATGCAGGATTCTGAAGTTAAGCTTATTGAAAGGCTGACAGGGCTTCTGAGTTTATTTCCGGATGGTCTC---TACAGGTTTGAT---ATGGATTCTCGTCCTCAGAAAGTCTGGATGACGCCGAGTCTCACTGAATCTGACATGGATTACCACAAGATCTTAACAGCAGGTCTGTCCGTTCAACAGGGGATTGTTCGGCAAAGAGTCATCCAAGTGTATCAAGTAAACAATCTTGAGGAAATTTGCCAACTTATCATACAGGCCTTTGAAGCAGGTGTTGATTTTCAAGAGAGTGCGGACAGTTTCCTTCTCATGCTTTGTCTTCATCATGCGTACCAAGGAGATTACAAACTTTTCTTGGAAAGTGGCGCAGTCAAGTATTTGGAAGGGCACGGGTTCCGTTTTGAAGTCAAGAAGCGTGATGGAGTGAAGCGCCTTGAGGAATTGCTGCCAGCAGTATCTAGTGGAAAAAACATTAAGAGAACACTTGCTGCCATGCCGGAAGAGGAGACGACTGAAGCTAATGCCGGCCAGTTTCTCTCCTTTGCAAGTCTATTCCTTCCGAAATTGGTAGTAGGAGAAAAGGCTTGCCTTGAGAAGGTTCAAAGGCAAATTCAAGTACATGCAGAGCAAGGACTGATACAATATCCAACAGCTTGGCAATCAGTAGGACACATGATGGTGATTTTCCGTTTGATGCGAACAAATTTCTTGATCAAATTTCTCCTAATACACCAAGGGATGCACATGGTTGCCGGGCATGATGCCAACGATGCTGTGATTTCAAATTCAGTGGCTCAAGCTCGTTTTTCAGGTTTATTGATTGTCAAAACAGTACTTGATCATATCCTACAAAAGACAGAACGAGGAGTTCGTCTCCATCCTCTTGCAAGGACCGCCAAGGTAAAAAATGAGGTGAACTCCTTTAAGGCTGCACTCAGCTCCCTGGCCAAGCATGGAGAGTATGCTCCTTTCGCCCGACTTTTGAACCTCTCTGGAGTAAATAATCTTGAGCATGGTCTTTTCCCTCAACTATCGGCAATTGCACTCGGAGTCGCCACAGCACACGGGAGCACCCTCGCAGGAGTAAATGTGGGAGAACAGTATCAACAGCTCAGAGAGGCTGCCACTGAAGCTGAGAAGCAACTCCAACAATATGCAGAGTCTCGCGAACTTGACCATCTTGGACTTGATGATCAGGAAAAGAAAATCCTTATGAACTTCCATCAGAAGAAGAACGAAATCAGCTTCCAGCAAACAAACGCTATGGTAACTCTAAGAAAAGAGCGCCTGGCCAAGCTGACAGAAGCTATCACCGCTGCGTCACTGCCCAAAACAAGTGGACATTACGATGATGATGACGACATTCCCTTTCCAGGACCTATCAATGATGACGACAATCCTGGCCATCAAGATGATGATCCGACTGACTCACAGGATACGACCATTCCCGATGTGGTAGTTGATCCCGATGATGGAAGCTACGGCGAATACCAGAGTTACTCGGAAAACGGTATGAATGCACCAGATGACTTGGTCCTATTCGATCTAGACGAGGACGACGAGGACACTAAGCCAGTGCCT------AACAGATCGACCAAGGGTGAACAACAGAAAAACAGTCAAAAGGGCCAGCATACAGAGGGCAGACAGACACAATCCAGGCCAACTCAAAATGTCCCA------GGCCCTCGCAGAACAATCCACCATGCCAGCGCTCCACTCACGGACAATGACAGAAGAAATGAACCCTCCGGCTCAACCAGCCCTCGCATGCTGACACCAATTAACGAGGAGGCAGACCCACTGGACGATGCCGACGACGAGACGTCCAGCCTTCCGCCCTTGGAGTCAGATGATGAAGAACAGGACAGGGACGGAACTTCCAACCGCACACCCACTGTCGCCCCACCGGCTCCCGTATACAGAGATCACTCTGAAAAGAAAGAACTCCCGCAAGATGAGCAACAAGACCAGGACCACACTCAAGAGGCCAAGAACCAGGACAGTGACAACACCCAGCCAGAACACTCTTTTGAGGAGATGTATCGCCACATTCTAAGATCACAAGGGCCATTTGATGCTGTTTTGTATTATCATATGATGAAGGATGAGCCTGTAGTTTTCAGTACCAGTGATGGCAAAGAGTACACGTATCCGGACTCCCTTGAAGAGGAATATCCACCATGGCTCACTGAAAAAGAGGCCATGAATGAAGAGAATAGATTTGTTACATTGGATGGTCAACAATTTTATTGGCCGGTAATGAATCACAAGAATAAATTCATGGCAATCCTGCAACATCATCAGATGGCTAAAGCTACGGGACGATACAATCTAATATCGCCCAAAAAGGACCTGGAGAAAGGGGTTGTCTTAAGCGACCTCTGTAACTTCTTAGTTAGTCAAACTATTCAAGGGTGGAAGGTCTATTGGGCTGGTATTGAGTTTGATGTGACTAACAAAGGAATGGCCCTATTGCATAGACTGAAAACTAATGACTTTGCCCCTGCATGGTCGATGACAAGGAATCTATTTCCTCATTTATTTCAAAATCCGAATTCTACAATTGAATCACCGCTGTGGGCATTGAGAGTCATCCTTGCAGCAGGGATACAGGACCAGCTGATTGACCAGTCTTTGATTGAACCCTTAGCAGGAGCCCTTGGTCTGATCTCTGATTGGCTGCTAACAACCAACACTAACCATTTCAACATGCGAACACAACGTGTCAAGGAACAATTGAGCCTAAAAATGCTGTCGTTGATTCGATCCAATATTCTCAAGTTTATTAACAAATTGGATGCTCTACATGTCGTGAACTACAACGGATTGTTGAGCAGTATTGAAATTGGAACTCAAAATCATACAATCATCATAACTCGAACTAACATGGGTTTTCTGGTGGAGCTCCAAGAACCCGACAAATCGGCAATGAACCGCAAGAAGCCTGGGCCGGCGAAATTTTCCCTCCTTCATGAGTCCACACTGAAAGCATTTACACAAGGGTCCTCAACACGAATGCAAAGTTTGATTCTTGAATTTAATAGCTCTCTTGCTATCATGGAAGCTTCATATGAGAGAGGACGCCCCCGAGCTGCCAGACAGCATTCAAGGGATGGACACGACCACCATGTTCGAGCACGATCATCATCCAGAGAGAATTATCGAGGTGAGTACCGTCAATCAAGGAGCGCCTCACAAGTGCGCGTTCCTACTGTATTTCATAAGAAGAGAGTTGAACCATTAACAGTTCCTCCAGCACCTAAAGACATATGTCCGACCTTGAAAAAAGGATTTTTGTGTGACAGTAGTTTTTGCAAAAAAGATCACCAGTTGGAAAGTTTAACTGATAGGGAATTACTCCTACTAATCGCCCGTAAGACTTGTGGATCAGTAGAACAACAATTAAATATAACTGCACCCAAGGACTCGCGCTTAGCAAATCCAACGGCTGATGATTTCCAGCAAGAGGAAGGTCCAAAAATTACCTTGTTGACACTGATCAAGACGGCAGAACACTGGGCGAGACAAGACATCAGAACCATAGAGGATTCAAAATTAAGAGCATTGTTGACTCTATGTGCCGTGATGACGAGGAAATTCTCAAAATCCCAGCTGAGTCTTTTATGTGAGACACACCTAAGGCGCGAGGGGCTTGGGCAAGATCAGGCAGAACCCGTTCTCGAAGTATATCAACGATTACACAGTGATAAAGGAGGCAGTTTTGAAGCTGCACTATGGCAACAATGGGACCGACAATCCCTAATTATGTTTATCACTGCATTCTTGAATATCGCTCTCCAGTTACCGTGTGAAAGTTCTGCTGTCGTTGTTTCAGGGTTAAGAACATTGGTTCCTCAATCAGATAATGAGGAAGCTTCAACCAACCCGGGGACATGCTCATGGTCTGATGAGGGTACCCCT------ATGACAACTAGAACAAAGGGCAGGGGCCATACTGTGGCCACGACTCTAAACGACAGAATGCCAGGCCCTGAGCTTTCGGGCTGGATCTCTGAGCAGCTAATGACCGGAAGAATTCCTGTAAGCGACATCTTCTGTGATATTGAGAACAATCCAGGATTATGCTACGCATCCCAAATGCAACAAACGAAGCCAAACCCGAAAACGCGCAACAGTCAAACCCAAACGGACCCAATTTGCAATCATAGTTTTGAGGAGGTAGTACAAACATTGGCTTCATTGGCTACTGTTGTGCAACAACAAACCATCGCATCAGAATCATTAGAACAACGCATTACGAGTCTTGAGAATGGTCTAAAGCCAGTTTATGATATGGCAAAAACAATCTCCTCATTGAACAGGGTTTGTGCTGAGATGGTTGCAAAATATGATCTTCTGGTGATGACAACCGGACGGGCAACAGCAACCGCTGCGGCAACTGAGGCTTATTGGGCTGAACATGGTCAACCACCACCTGGACCATCACTTTATGAAGAAAGTGCGATTCGGGGTAAGATTGAATCTAGAGATGAGACCGTCCCTCAAAGTGTTAGGGAGGCATTCAGCAATCTAGACAGTACCACTTCACTAACTGAGGAAAATTTTGGGAAACCTGACATTTCGGCAAAGGATTTGAGAAACATTATGTATGATCACTTGCCTGGTTTTGGAACTGCTTTCCACCAGTTAGTACAAGTGATTTGTAAATTGGGAAAGGATAGCAACTCATTGGACATCATTCATGCTGAGTTCCAGGCCAGCCTGGCTGAAGGAGACTCTCCTCAATGTGCCCTAATTCAAATCACAAAAAGAGTTCCAATCTTCCAAGATGCTGCTCCACCTGTCATCCACATCCGCTCTCGAGGTGACATTCCCCGAGCTTGCCAGAAGAGCTTACGTCCAGTCCCGCCATCGCCCAAGATTGATCGAGGTTGGGTATGTGTTTTTCAGCTTCAAGATGGTAAAACACTTGGACTCAAAATTATGAGGCGGGTTATATTGCCTACTGCTCCTCCTGAATATATGGAGGCCATATACCCTGTCAGGTCAAATTCAACAATTGCTAGGGGTGGCAACAGCAATACAGGCTTCCTGACACCGGAGTCAGTCAATGGAGACACTCCATCAAATCCACTCAGACCAATTGCTGATGACACCATCGACCATGCTAGCCACACACCAGGCAGTGTGTCATCAGCATTCATCCTTGAAGCTATGGTGAATGTCATATCGGGCCCCAAAGTGCTAATGAAGCAAATTCCAATTTGGCTTCCTCTAGGTGTCGCTGATCAAAAGACCTACAGCTTTGACTCAACTACGGCCGCCATCATGCTTGCTTCATATACTATCACCCATTTCGGCAAGGCAACCAATCCACTTGTCAGAGTCAATCGGCTGGGTCCTGGAATCCCGGATCACCCCCTCAGGCTCCTGCGAATTGGAAACCAGGCTTTCCTCCAGGAGTTCGTTCTTCCGCCAGTCCAACTACCCCAGTATTTCACCTTTGATTTGACAGCACTCAAACTGATCACCCAACCACTGCCTGCTGCAACATGGACCGATGACACTCCAACAGGATCAAACGGAGCGTTGCGTCCAGGAATTTCATTTCATCCAAAACTTCGCCCCATTCTTTTACCCAACAAAAGTGGGAAGAAGGGGAACAATGCCGATCTAACATCTCCGGAGAAAATCCAAGCAATAATGACTTCACTCCAGGACTTTAAGATCGTTCCAATTGATCCAACCAAAAATATTATGGGTATCGAAGTGCCAGAAACTCTGGTCCACAAGCTGACCGGTAAGAAGGTGACTTCTAAAAATGGACAACCAATCATCCCTGTTCTTTTGCCAAAGTACATTGGGTTGGACCCGGTGGCTCCAGGAGACCTCACCATGGTAATCACACAGGATTGTGACACGTGTCATTCTCCTGCAAGTCTTCCAGCTGTGCTCGAGAAG---------------
>EBOV_2007_KC242787
ATGGGT---GTCACAGGAATATTGCAGTTACCTCGTGATCGATTCAAGAGGACATCATTCTTTCTTTGGGTAATTATCCTTTTCCAAAGAACATTTTCCATCCCACTTGGAGTCATCCACAATAGCACATTACAGGTTAGTGATGTCGACAAACTAGTTTGTCGTGACAAACTGTCATCCACAAATCAATTGAGATCAGTTGGACTGAATCTCGAAGGGAATGGAGTGGCAACTGATGTGCCATCTGCAACTAAAAGATGGGGCTTCAGGTCCGGTGTCCCACCAAAGGTGGTCAATTATGAAGCTGGTGAATGGGCTGAAAACTGCTACAATCTTGAAATCAAAAAACCTGACGGGAGTGAGTGTCTACCAGCAGCGCCAGACGGGATTCGGGGCTTCCCCCGGTGCCGGTATGTGCACAAAGTATCAGGAACAGGACCGTGTGCCGGAGACTTTGCCTTCCACAAAGAGGGTGCTTTCTTCCTGTATGATCGACTTGCTTCCACAGTTATTTACCGAGGGACGACTTTCGCTGAAGGTGTCGTTGCATTTCTGATACTGCCCCAAGCTAAGAAGGACTTCTTCAGCTCACACCCCTTGAGAGAGCCGGTCAATGCAACGGAGGACCCGTCTAGTGGCTACTATTCTACCACAATTAGATATCAGGCTACCGGTTTTGGAACCAATGAGACAGAGTACTTGTTCGAGGTTGACAATTTGACCTACGTCCAACTTGAATCAAGATTCACACCACAGTTTCTGCTCCAGCTGAATGAGACAATATATGCAAGTGGGAAAAGGAGCAACACCACGGGAAAACTAATTTGGAAAGTCAACCCCGAAATTGATACAACAATCGGGGAGTGGGCCTTCTGGGAAACTAAAAAAAACCTCACTAGAAAAATTCGCAGTGAAGAGTTGTCTTTCACAGCTGTATCAAACGGAGCCAAAAACCTCAGTGGTCAGAGTCCGGCGCGAACTTCTTCCGACCCAAAGACCAACACAACAACTGAAGACCACAAAATCGTGGCTTCAGAAAATTCCTCTGCAATGGTTCAAGTGCACAGTCAAGGAAGGGAAGCTGCAGTGTCGCAT------------------------------CTGACAACCCTTGCCACAATCTCCACGAGTCCTCAACCCCCCACAACCAAACCAGGTCCGGACAACAGCACTTATAATACACCCGTATATAAACTTGACACCTCTGAGGCAACTCAAGTTGAACAACATCACCGCAGAACAGACAACGACAGCACAGCCTCCGACACTCCCCCCGCCACGACCGCAGCCGGACACCCAAAAGCAGAGAACACCAACACGAGCAAGAGCGCTGACTCCCTGGACCCCGCCACCACGACA------------AGTCCCCCAAACCACAGCGAGACCGCTGGCAACAACAACACTCATCACCAAGATACCGGAGAAGAGAGTGCCAGCAGCGGGAAGCTAGGCTTAATTACCAATACTATTGCTGGAGTCGCAGGACTGATCACAGGCGGGAGAAGAACTCGAAGAGAAGCAATTGTCAATGCTCAACCCAAATGCAACCCTAACTTACATTACTGGACTACTCAGGATGAAGGTGCTGCAATCGGATTGGCCTGGATACCATATTTCGGGCCAGCAGCCGAGGGAATTTACACAGAGGGGCTAATGCACAATCAAGATGGTTTAATCTGTGGGTTGAGGCAGCTGGCCAACGAGACGACTCAAGCTCTTCAACTGTTCCTGAGAGCTACAACTGAGCTACGCACCTTTTCAATCCTCAACCGTAAGGCAATTGATTTCTTGCTGCAGCGATGGGGCGGCACATGCCATATTTTGGGACCGGACTGCTGTATCGAACCACATGATTGGACCAAGAACATAACAGACAAAATTGATCAGATTATTCATGATTTTGTTGATAAAACCCTTCCGGACCAGGGGGACAATGACAATTGGTGGACAGGATGGAGACAATGGATACCGGCAGGTATTGGAGTTACAGGCGTTATAATTGCAGTTATCGCTTTATTCTGTATATGCAAATTTGTCTTTATGGCTACACAACATACCCAATACCCAGACGCCAGGTTATCATCACCAATTGTATTGGACCAATGTGACCTAGTCACTAGAGCTTGCGGGTTATATTCATCATACTCCCTTAATCCACAACTACGCAACTGTAAACTCCCGAAACATATCTACCGTTTAAAATATGATGTAACTGTTACCAAGTTCTTAAGTGATGTACCAGTGGCGACATTGCCCATAGATTTCATAGTCCCAATTCTTCTCAAGGCACTGTCAGGCAATGGGTTCTGTCCTGTTGAGCCGCGGTGCCAACAGTTCTTAGATGAAATCATTAAGTACACAATGCAAGATGCTCTCTTCTTGAAATATTACCTCAAAAATGTGGGTGCTCAAGAAGACTGTGTTGATGACCACTTTCAAGAGAAAATCTTATCTTCAATTCAGGGCAATGAATTTTTACATCAAATGTTTTTCTGGTATGACCTGGCTATTTTAACTCGAAGGGGTAGATTAAATCGAGGAAACTCTAGATCAACATGGTTTGTTCATGATGATTTAATAGACATCTTAGGCTATGGGGACTATGTTTTTTGGAAGATCCCGATTTCAATGTTACCACTGAACTCACAAGGAATCCCCCATGCTGCTATGGATTGGTATCAGGCATCAGTATTCAAAGAAGCGGTTCAAGGGCATACACACATTGTTTCTGTTTCTACTGCCGACGTCTTGATAATGTGCAAAGATTTAATTACATGTCGATTCAACACAACTCTAATCTCAAAAATAGCAGAGGTTGAGGATCCAGTTTGTTCTGATTATCCCAATTTTAAGATTGTGTCTATGCTTTACCAGAGCGGAGATTACTTACTCTCCATATTAGGGTCTGATGGGTATAAAATTATTAAGTTCCTCGAACCATTGTGCTTGGCCAAAATTCAATTATGCTCAAAGTACACCGAGAGGAAGGGCCGATTCTTAACACAAATGCATTTAGCTGTAAATCACACCCTGGAAGAAATTACAGAAATGCGTGCGCTAAAGTCTTCACAGGCACAAAAGATCCGTGAATTCCATAGAACATTGATAAGGCTGGAGATGACGCCACAACAACTTTGTGAGCTATTTTCCATTCAAAAACACTGGGGGCATCCTGTGCTACATAGTGAAACAGCAATCCAGAAAGTTAAAAAACATGCTACGGTGCTAAAAGCATTACGCCCTATAGTGATTTTCGAGACATATTGTGTTTTTAAATATAGTATTGCAAAACATTATTTTGATAGTCAAGGGTCTTGGTACAGTGTTACTTCAGATAGGAATCTAACACCAGGTCTTAATTCTTATATCAAAAGAAATCAATTCCCTCCGTTGCCAATGATTAAAGAACTACTATGGGAATTTTACCACCTTGACCATCCTCCACTTTTCTCAACCAAAATTATTAGTGATTTAAGTATTTTTATAAAAGACAGAGCTACCGCAGTAGAAAGGACATGCTGGGATGCAGTATTCGAGCCTAATGTTCTAGGATATAATCCACCTCACAAATTCAGTACTAAACGTGTACCGGAACAATTTTTAGAGCAAGAAAACTTTTCTATTGAGAATGTTCTTTCCTACGCGCAAAAACTCGAGTATCTACTACCACAATATCGGAATTTTTCTTTCTCATTGAAAGAGAAAGAGTTGAATGTAGGTAGAACTTTCGGAAAATTGCCTTATCCGACTCGCAATGTTCAAACACTTTGTGAAGCTCTGTTAGCTGATGGTCTTGCTAAAGCATTTCCTAGCAATATGATGGTAGTTACGGAACGTGAGCAAAAAGAAAGCTTATTGCATCAAGCATCATGGCACCACACAAGTGATGATTTTGGTGAGCATGCCACAGTTAGAGGGAGTAGCTTTGTAACTGATTTAGAGAAATACAATCTTGCATTTAGATATGAGTTTACAGCACCTTTTATAGAATATTGCAACCGTTGCTATGGTGTTAAGAATGTTTTTAATTGGATGCATTATACAATCCCACAGTGTTATATGCATGTCAGTGATTATTATAATCCACCGCATAACCTCACACTGGAAAATCGAGACAACCCCCCCGAAGGGCCTAGTTCATACAGGGGTCATATGGGAGGGATTGAAGGACTGCAACAAAAACTCTGGACAAGTATTTCATGTGCTCAAATTTCTTTAGTTGAAATTAAGACTGGTTTTAAGTTACGCTCAGCTGTGATGGGTGACAATCAGTGCATTACCGTTTTATCAGTCTTCCCCTTAGAGACTGACGCAGACGAGCAGGAACAGAGCGCCGAAGACAATGCAGCGAGGGTGGCTGCCAGCCTAGCAAAAGTTACAAGTGCTTGTGGAATCTTTTTAAAACCTGATGAAACATTTGTACATTCAGGTTTTATCTATTTTGGAAAAAAACAATATTTGAATGGGGTCCAATTGCCTCAGTCCCTTAAAACGGCTACAAGAATGGCACCATTGTCTGATGCAATTTTTGATGATCTTCAAGGGACCCTGGCTAGTATAGGCACTGCTTTTGAGCGATCCATCTCTGAGACACGACACATCTTTCCTTGCAGGATAACCGCAGCTTTCCATACGTTTTTTTCGGTGAGAATCTTGCAATATCATCACCTCGGATTCAATAAAGGTTTTGACCTTGGACAGTTAACACTCGGCAAACCTCTGGATTTCGGAACAATATCGTTGGCACTAGCGGTACCGCAGGTGCTTGGAGGGTTATCCTTCTTGAATCCTGAGAAATGCTTCTACCGGAATCTAGGAGATCCAGTTACCTCAGGCTTATTCCAGTTAAAAACTTATCTCCGAATGATTGAGATGGATGATTTATTCTTACCTTTAATTGCGAAGAACCCTGGGAACTGCACTGCCATTGACTTTGTGTTAAATCCTAGCGGATTAAATGTCCCTGGGTCACAAGACTTAACTTCATTTCTGCGCCAGATTGTACGTAGGACTATCACCCTAAGTGCGAAAAACAAACTTATTAATACCTTATTTCATGCGTCAGCTGACTTCGAAGACGAAATGGTTTGTAAATGGCTATTATCATCAACTCCTGTTATGAGTCGTTTTGCAGCCGATATTTTTTCACGTACGCCGAGCGGGAAGCGATTGCAAATTCTAGGATACCTGGAAGGAACACGCACATTATTAGCCTCTAAGATCATCAACAATAATACAGAGACACCGGTTTTGGACAGACTGAGGAAAATAACATTGCAAAGGTGGAGTCTATGGTTTAGTTATCTTGATCATTGTGATAATATCCTGGCGGAGGCTTTAACCCAAATAACTTGCACAGTTGATTTAGCACAGATCCTGAGGGAATATTCATGGGCACATATTTTAGAGGGGAGACCTCTTATTGGAGCCACACTCCCATGTATGATTGAGCAATTCAAAGTGGTTTGGTTGAAACCCTACGAACAATGTCCGCAGTGTTCAAATGCAAAGCAACCTGGTGGGAAACCATTCGTGTCAGTGGCAGTCAAGAAACATATTGTTAGTGCATGGCCGAACGCATCCCGAATAAGCTGGACTATCGGGGATGGAATCCCATACATTGGATCAAGGACAGAAGATAAGATAGGACAACCTGCTATTAAACCAAAATGTCCTTCCGCAGCCTTAAGAGAGGCCATTGAATTGGCGTCCCGTTTAACATGGGTAACTCAAGGCAGTTCGAACAGTGACTTGCTAATAAAACCATTTTTGGAAGCACGAGTAAATTTAAGTGTTCAAGAAATACTTCAAATGACCCCTTCACATTACTCAGGAAATATTGTTCACAGGTACAACGATCAATACAGTCCTCATTCTTTCATGGCCAATCGTATGAGTAATTCAGCAACGCGATTGATTGTTTCTACAAACACTTTAGGTGAGTTTTCAGGTGGTGGCCAGTCTGCACGTGACAGCAATATTATTTTCCAGAATGTTATAAATTATGCAGTTGCACTGTTCGATATTAAATTTAGAAACACTGAGGCTACAGATATCCAATATAATCGTGCTCACCTTCATCTAACTAAGTGTTGCACCCGGGAAGTACCAGCTCAGTATTTAACATACACATCTACATTGGATTTAGATTTAACAAGATACCGAGAAAACGAATTGATTTATGACAATAATCCTCTAAAAGGAGGACTTAATTGCAATATCTCATTCGATAACCCATTTTTCCAAGGTAAACGGCTGAACATTATAGAAGATGATCTTATTCGACTGCCTCACTTATCTGGATGGGAGCTAGCCAAGACCATCATGCAATCAATCATTTCAGATAGCAACAATTCGTCTACAGACCCAATTAGCAGTGGAGAAACAAGATCATTCACTACCCATTTCTTAACTTATCCCAAGATAGGACTTCTGTACAGTTTTGGGGCCTTTGTAAGTTATTATCTTGGCAATACAATTCTTCGGACTAAGAAATTAACACTTGACAATTTTTTATATTACTTAACTACCCAAATTCATAATCTACCACATCGATCATTGCGAATACTTAAGCCAACATTCAAACATGCAAGCGTTATGTCACGGTTAATGAGTATTGATCCTCATTTTTCTATTTACATAGGCGGTGCTGCAGGTGACAGAGGACTCTCAGATGCGGCCAGATTATTTTTGAGAACGTCCATTTCATCTTTTCTTACATTTGTAAAAGAATGGATAATTAATCGCGGGACAATTGTCCCTTTATGGATAGTATATCCGCTAGAGGGTCAAAACCCAACACCTGTTAATAATTTCCTCCATCAGATCGTAGAATTGCTGGTGCATGATTCATCAAGACAACAGGCTCTAAAAACTACCATAAGTGATCATGTACATCCTCAC---------GACAATCTTGTTTACACATGTAAGAGTACAGCCAGCAATTTCTTCCATGCGTCATTGGCGTACTGGAGGAGCAGG------CACAGAAACAGCAACCGAAAATACTTGGCAAGAGATTCTTCA---ACTGGATCAAGCACAAACAACAGTGATGGTCATATTGAG---AGAAGTCAAGAACAAACCACCAGAGATCCACATGGTGGCACT------------GAACGGAATCTAGTCCTACAAATGAGCCATGAAATAAAAAGAACGACA---------ATTCCACAAGAAAACACGCACCAGGGTCCGTCATTCCAGTCATTTCTAAGTGACTCTGCTTGTGGTACAGCAAATTCAAAACTAAATTTCGATAGATCGAGACACAATGTGAAATCTCAGGATCATAACTCAGCATCCAAGAGGGAAGATCATCAAATAATCTCACACCGTCTAGTCCTACCCTTCTTTACATTATCTCAAGGGACACGCAAATTAACGTCATCCAATGAGTCACAAACCCAAGACGAGATATCAAAATACTTACGGCAATTAAGATCCGTAATTGATACCACAGTTTATTGTAGGTTTACCGGTATAGTCTCGTCTATGCATTACAAACTTGATGAGGTCCTTTGGGAAATAGAGAGTTTTAAGTCGGCTGTGACGCTAGCAGAGGGAGAAGGTGCTGGTGCCTTACTATTGATTCAGAAATACCAAGTTAAGACCTTATTTTTCAACACGCTAGCTACTGAGTCCAGTATAGAGTCAGAAATAGTATCAGGAATGACTACTCCTAGGATGCTTCTACCTGTTATGTCAAAGTTCCATAATGACCAAATTGAGATTATTCTTAACAACTCAGCAAGCCAAATAACAGACATAACAAATCCTACTTGGTTTAAAGACCAAAGAGCAAGGCTACCTAGGCAAGTCGAGGTTATAACCATGGACGCAGAGACAACAGAGAATATAAACAGATCGAAATTGTACGAAGCTGTATATAAATTGATCTTACACCATATTGATCCCAGCGTATTGAAAGCAGTGGTCCTTAAAGTCTTTCTAAGTGATACTGAGGGTATGTTATGGCTAAATGATAATTTAGCCCCGTTTTTTGCCACTGGTTATTTAATTAAGCCAATAACGTCAAGTGCTAGATCTAGTGAATGGTATCTTTGTCTGACGAACTTCTTATCAACTACACGTAAGATGCCACACCAAAACCATCTCAGTTGTAAACAGGTAATACTTACGGCATTGCAACTGCAAATTCAACGGAGCCCATACTGGCTAAGTCATTTAACTCAGTATGCTGACTGCGATTTACATTTAAGTTATATCCGCCTTGGTTTTCCATCATTAGAGAAAGTACTATACCACAGGTATAACCTCGTCGATTCAAAGAGAGGTCCACTAGTCTCTATCACTCAGCACTTAGCACATCTTAGAGCAGAGATTCGAGAATTGACTAATGATTATAATCAACAGCGACAAAGTCGGACTCAAACATATCACTTTATTCGTACTGCAAAAGGACGAATCACAAAACTAGTCAATGATTATTTAAAATTCTTTCTTATTGTGCAAGCATTAAAACATAATGGGACATGGCAAGCTGAGTTTAAGAAATTACCAGAGTTGATTAGTGTGTGCAATAGGTTCTATCATATTAGAGATTGCAATTGTGAAGAACGTTTCTTAGTTCAAACCTTATATTTACATAGAATGCAGGATTCTGAAGTTAAGCTTATTGAAAGGCTGACAGGGCTTCTGAGTTTATTTCCGGATGGTCTC---TACAGGTTTGAT---ATGGATTCTCGTCCTCAGAAAGTCTGGATGACGCCGAGTCTCACTGAATCTGACATGGATTACCACAAGATCTTAACAGCAGGTCTGTCCGTTCAACAGGGGATTGTTCGGCAAAGAGTCATCCAAGTGTATCAAGTAAACAATCTTGAGGAAATTTGCCAACTTATCATACAGGCCTTTGAAGCAGGTGTTGATTTTCAAGAGAGTGCGGACAGTTTCCTTCTCATGCTTTGTCTTCATCATGCGTACCAAGGAGATTACAAACTTTTCTTGGAAAGTGGCGCAGTCAAGTATTTGGAAGGGCACGGGTTCCGTTTTGAAGTCAAGAAGCGTGATGGAGTGAAGCGCCTTGAGGAATTGCTGCCAGCAGTATCTAGTGGAAAAAACATTAAGAGAACACTTGCTGCCATGCCGGAAGAGGAGACGACTGAAGCTAATGCCGGCCAGTTTCTCTCCTTTGCAAGTCTATTCCTTCCGAAATTGGTAGTAGGAGAAAAGGCTTGCCTTGAGAAGGTTCAAAGGCAAATTCAAGTACATGCAGAGCAAGGACTGATACAATATCCAACAGCTTGGCAATCAGTAGGACACATGATGGTGATTTTCCGTTTGATGCGAACAAATTTCTTGATCAAATTTCTCCTAATACACCAAGGGATGCACATGGTTGCCGGGCATGATGCCAACGATGCTGTGATTTCAAATTCAGTGGCTCAAGCTCGTTTTTCAGGTTTATTGATTGTCAAAACAGTACTTGATCATATCCTACAAAAGACAGAACGAGGAGTTCGTCTCCATCCTCTTGCAAGGACCGCCAAGGTAAAAAATGAGGTGAACTCCTTTAAGGCTGCACTCAGCTCCCTGGCCAAGCATGGAGAGTATGCTCCTTTCGCCCGACTTTTGAACCTCTCTGGAGTAAATAATCTTGAGCATGGTCTTTTCCCTCAACTATCGGCAATTGCACTCGGAGTCGCCACAGCACACGGGAGCACCCTCGCAGGAGTAAATGTGGGAGAACAGTATCAACAGCTCAGAGAGGCTGCCACTGAAGCTGAGAAGCAACTCCAACAATATGCAGAGTCTCGCGAACTTGACCATCTTGGACTTGATGATCAGGAAAAGAAAATCCTTATGAACTTCCATCAGAAGAAGAACGAAATCAGCTTCCAGCAAACAAACGCTATGGTAACTCTAAGAAAAGAGCGCCTGGCCAAGCTGACAGAAGCTATCACCGCTGCGTCACTGCCCAAAACAAGTGGACATTACGATGATGATGACGACATTCCCTTTCCAGGACCTATCAATGATGACGACAATCCTGGCCATCAAGATGATGATCCGACTGACTCACAGGATACGACCATTCCCGATGTGGTAGTTGATCCCGATGATGGAAGCTACGGCGAATACCAGAGTTACTCGGAAAACGGTATGAATGCACCAGATGACTTGGTCCTATTCGATCTAGACGAGGACGACGAGGACACTAAGCCAGTGCCT------AACAGATCGACCAAGGGTGAACAACAGAAAAACAGTCAAAAGGGCCAGCATACAGAGGGCAGACAGACACAATCCAGGCCAACTCAAAATGTCCCA------GGCCCTCGCAGAACAATCCACCATGCCAGCGCTCCACTCACGGACAATGACAGAAGAAATGAACCCTCCGGCTCAACCAGCCCTCGCATGCTGACACCAATTAACGAGGAGGCAGACCCACTGGACGATGCCGACGACGAGACGTCCAGCCTTCCGCCCTTGGAGTCAGATGATGAAGAACAGGACAGGGACGGAACTTCCAACCGCACACCCACTGTCGCCCCACCGGCTCCCGTATACAGAGATCACTCTGAAAAGAAAGAACTCCCGCAAGATGAGCAACAAGACCAGGACCACACTCAAGAGGCCAAGAACCAGGACAGTGACAACACCCAGCCAGAACACTCTTTTGAGGAGATGTATCGCCACATTCTAAGATCACAAGGGCCATTTGATGCTGTTTTGTATTATCATATGATGAAGGATGAGCCTGTAGTTTTCAGTACCAGTGATGGCAAAGAGTACACGTATCCGGACTCCCTTGAAGAGGAATATCCACCATGGCTCACTGAAAAAGAGGCCATGAATGAAGAGAATAGATTTGTTACATTGGATGGTCAACAATTTTATTGGCCGGTAATGAATCACAAGAATAAATTCATGGCAATCCTGCAACATCATCAGATGGCTAAAGCTACGGGACGATACAATCTAATATCGCCCAAAAAGGACCTGGAGAAAGGGGTTGTCTTAAGCGACCTCTGTAACTTCTTAGTTAGTCAAACTATTCAAGGGTGGAAGGTCTATTGGGCTGGTATTGAGTTTGATGTGACTAACAAAGGAATGGCCCTATTGCATAGACTGAAAACTAATGACTTTGCCCCTGCATGGTCGATGACAAGGAATCTATTTCCTCATTTATTTCAAAATCCGAATTCTACAATTGAATCACCGCTGTGGGCATTGAGAGTCATCCTTGCAGCAGGGATACAGGACCAGCTGATTGACCAGTCTTTGATTGAACCCTTAGCAGGAGCCCTTGGTCTGATCTCTGATTGGCTGCTAACAACCAACACTAACCATTTCAACATGCGAACACAACGTGTCAAGGAACAATTGAGCCTAAAAATGCTGTCGTTGATTCGATCCAATATTCTCAAGTTTATTAACAAATTGGATGCTCTACATGTCGTGAACTACAACGGATTGTTGAGCAGTATTGAAATTGGAACTCAAAATCATACAATCATCATAACTCGAACTAACATGGGTTTTCTGGTGGAGCTCCAAGAACCCGACAAATCGGCAATGAACCGCAAGAAGCCTGGGCCGGCGAAATTTTCCCTCCTTCATGAGTCCACACTGAAAGCATTTACACAAGGGTCCTCAACACGAATGCAAAGTTTGATTCTTGAATTTAATAGCTCTCTTGCTATCATGGAAGCTTCATATGAGAGAGGACGCCCCCGAGCTGCCAGACAGCATTCAAGGGATGGACACGACCACCATGTTCGAGCACGATCATCATCCAGAGAGAATTATCGAGGTGAGTACCGTCAATCAAGGAGCGCCTCACAAGTGCGCGTTCCTACTGTATTTCATAAGAAGAGAGTTGAACCATTAACAGTTCCTCCAGCACCTAAAGACATATGTCCGACCTTGAAAAAAGGATTTTTGTGTGACAGTAGTTTTTGCAAAAAAGATCACCAGTTGGAAAGTTTAACTGATAGGGAATTACTCCTACTAATCGCCCGTAAGACTTGTGGATCAGTAGAACAACAATTAAATATAACTGCACCCAAGGACTCGCGCTTAGCAAATCCAACGGCTGATGATTTCCAGCAAGAGGAAGGTCCAAAAATTACCTTGTTGACACTGATCAAGACGGCAGAACACTGGGCGAGACAAGACATCAGAACCATAGAGGATTCAAAATTAAGAGCATTGTTGACTCTATGTGCCGTGATGACGAGGAAATTCTCAAAATCCCAGCTGAGTCTTTTATGTGAGACACACCTAAGGCGCGAGGGGCTTGGGCAAGATCAGGCAGAACCCGTTCTCGAAGTATATCAACGATTACACAGTGATAAAGGAGGCAGTTTTGAAGCTGCACTATGGCAACAATGGGACCGACAATCCCTAATTATGTTTATCACTGCATTCTTGAATATCGCTCTCCAGTTACCGTGTGAAAGTTCTGCTGTCGTTGTTTCAGGGTTAAGAACATTGGTTCCTCAATCAGATAATGAGGAAGCTTCAACCAACCCGGGGACATGCTCATGGTCTGATGAGGGTACCCCT------ATGACAACTAGAACAAAGGGCAGGGGCCATACTGTGGCCACGACTCTAAACGACAGAATGCCAGGCCCTGAGCTTTCGGGCTGGATCTCTGAGCAGCTAATGACCGGAAGAATTCCTGTAAGCGACATCTTCTGTGATATTGAGAACAATCCAGGATTATGCTACGCATCCCAAATGCAACAAACGAAGCCAAACCCGAAAACGCGCAACAGTCAAACCCAAACGGACCCAATTTGCAATCATAGTTTTGAGGAGGTAGTACAAACATTGGCTTCATTGGCTACTGTTGTGCAACAACAAACCATCGCATCAGAATCATTAGAACAACGCATTACGAGTCTTGAGAATGGTCTAAAGCCAGTTTATGATATGGCAAAAACAATCTCCTCATTGAACAGGGTTTGTGCTGAGATGGTTGCAAAATATGATCTTCTGGTGATGACAACCGGACGGGCAACAGCAACCGCTGCGGCAACTGAGGCTTATTGGGCTGAACATGGTCAACCACCACCTGGACCATCACTTTATGAAGAAAGTGCGATTCGGGGTAAGATTGAATCTAGAGATGAGACCGTCCCTCAAAGTGTTAGGGAGGCATTCAGCAATCTAGACAGTACCACTTCACTAACTGAGGAAAATTTTGGGAAACCTGACATTTCGGCAAAGGATTTGAGAAACATTATGTATGATCACTTGCCTGGTTTTGGAACTGCTTTCCACCAGTTAGTACAAGTGATTTGTAAATTGGGAAAGGATAGCAACTCATTGGACATCATTCATGCTGAGTTCCAGGCCAGCCTGGCTGAAGGAGACTCTCCTCAATGTGCCCTAATTCAAATCACAAAAAGAGTTCCAATCTTCCAAGATGCTGCTCCACCTGTCATCCACATCCGCTCTCGAGGTGACATTCCCCGAGCTTGCCAGAAGAGCTTACGTCCAGTCCCGCCATCGCCCAAGATTGATCGAGGTTGGGTATGTGTTTTTCAGCTTCAAGATGGTAAAACACTTGGACTCAAAATTATGAGGCGGGTTATATTGCCTACTGCTCCTCCTGAATATATGGAGGCCATATACCCTGTCAGGTCAAATTCAACAATTGCTAGGGGTGGCAACAGCAATACAGGCTTCCTGACACCGGAGTCAGTCAATGGAGACACTCCATCAAATCCACTCAGACCAATTGCTGATGACACCATCGACCATGCTAGCCACACACCAGGCAGTGTGTCATCAGCATTCATCCTTGAAGCTATGGTGAATGTCATATCGGGCCCTAAAGTGCTAATGAAGCAAATTCCAATTTGGCTTCCTCTAGGTGTCGCTGATCAAAAGACCTACAGCTTTGACTCAACTACGGCCGCCATCATGCTTGCTTCATATACTATCACCCATTTCGGCAAGGCAACCAATCCACTTGTCAGAGTCAATCGGCTGGGTCCTGGAATCCCGGATCACCCCCTCAGGCTCCTGCGAATTGGAAACCAGGCTTTCCTCCAGGAGTTCGTTCTTCCGCCAGTCCAACTACCCCAGTATTTCACCTTTGATTTGACAGCACTCAAACTGATCACCCAACCACTGCCTGCTGCAACATGGACCGATGACACTCCAACAGGATCAAACGGAGCGTTGCGTCCAGGAATTTCATTTCATCCAAAACTTCGCCCCATTCTTTTACCCAACAAAAGTGGGAAGAAGGGGAACAATGCCGATCTAACATCTCCGGAGAAAATCCAAGCAATAATGACTTCACTCCAGGACTTTAAGATCGTTCCAATTGATCCAACCAAAAATATTATGGGTATCGAAGTGCCAGAAACTCTGGTCCACAAGCTGACCGGTAAGAAGGTGACTTCTAAAAATGGACAACCAATCATCCCTGTTCTTTTGCCAAAGTACATTGGGTTGGACCCGGTGGCTCCAGGAGACCTCACCATGGTAATCACACAGGATTGTGACACGTGTCATTCTCCTGCAAGTCTTCCAGCTGTGCTCGAGAAG---------------
>EBOV_2007_KC242789
ATGGGT---GTCACAGGAATATTGCAGTTACCTCGTGATCGATTCAAGAGGACATCATTCTTTCTTTGGGTAATTATCCTTTTCCAAAGAACATTTTCCATCCCACTTGGAGTCATCCACAATAGCACATTACAGGTTAGTGATGTCGACAAACTAGTTTGTCGTGACAAACTGTCATCCACAAATCAATTGAGATCAGTTGGACTGAATCTCGAAGGGAATGGAGTGGCAACTGATGTGCCATCTGCAACTAAAAGATGGGGCTTCAGGTCCGGTGTCCCACCAAAGGTGGTCAATTATGAAGCTGGTGAATGGGCTGAAAACTGCTACAATCTTGAAATCAAAAAACCTGACGGGAGTGAGTGTCTACCAGCAGCGCCAGACGGGATTCGGGGCTTCCCCCGGTGCCGGTATGTGCACAAAGTATCAGGAACAGGACCGTGTGCCGGAGACTTTGCCTTCCACAAAGAGGGTGCTTTCTTCCTGTATGATCGACTTGCTTCCACAGTTATTTACCGAGGGACGACTTTCGCTGAAGGTGTCGTTGCATTTCTGATACTGCCCCAAGCTAAGAAGGATTTCTTCAGCTCACACCCCTTGAGAGAGCCGGTCAATGCAACGGAGGACCCGTCTAGTGGCTACTATTCTACCACAATTAGATATCAGGCTACCGGTTTTGGAACCAATGAGACAGAGTACTTGTTCGAGGTTGACAATTTGACCTACGTCCAACTTGAATCAAGATTCACACCACAGTTTCTGCTCCAGCTGAATGAGACAATATATGCAAGTGGGAAAAGGAGCAACACCACGGGAAAACTAATTTGGAAAGTCAACCCCGAAATTGATACAACAATCGGGGAGTGGGCCTTCTGGGAAACTAAAAAAAACCTCACTAGAAAAATTCGCAGTGAAGAGTTGTCTTTCACAGCTGTATCAAACGGAGCCAAAAACCTCAGTGGTCAGAGTCCGGCGCGAACTTCTTCCGACCCAAAGACCAACACAACAACTGAAGACCACAAAATCGTGGCTTCAGAAAATTCCTCTGCAATGGTTCAAGTGCACAGTCAAGGAAGGGAAGCTGCAGTGTCGCAT------------------------------CTGACAACCCTTGCCACAATCTCCACGAGTCCTCAACCCCCCACAACCAAACCAGGTCCGGACAACAGCACTTATAATACACCCGTATATAAACTTGACACCTCTGAGGCAACTCAAGTTGAACAACATCACCGCAGAACAGACAACGACAGCACAGCCTCCGACACTCCCCCCGCCACGACCGCAGCCGGACACCCAAAAGCAGAGAACACCAACACGAGCAAGAGCGCTGACTCCCTGGACCCCGCCACCACGACA------------AGTCCCCCAAACCACAGCGAGACCGCTGGCAACAACAACACTCATCACCAAGATACCGGAGAAGAGAGTGCCAGCAGCGGGAAGCTAGGCTTAATTACCAATACTATTGCTGGAGTCGCAGGACTGATCACAGGCGGGAGAAGAACTCGAAGAGAAGCAATTGTCAATGCTCAACCCAAATGCAACCCTAACTTACATTACTGGACTACTCAGGATGAAGGTGCTGCAATCGGATTGGCCTGGATACCATATTTCGGGCCAGCAGCCGAGGGAATTTACACAGAGGGGCTAATGCACAATCAAGATGGTTTAATCTGTGGGTTGAGGCAGCTGGCCAACGAGACGACTCAAGCTCTTCAACTGTTCCTGAGAGCTACAACTGAGCTACGCACCTTTTCAATCCTCAACCGTAAGGCAATTGATTTCTTGCTGCAGCGATGGGGCGGCACATGCCATATTTTGGGACCGGACTGCTGTATCGAACCACATGATTGGACCAAGAACATAACAGACAAAATTGATCAGATTATTCATGATTTTGTTGATAAAACCCTTCCGGACCAGGGGGACAATGACAATTGGTGGACAGGATGGAGACAATGGATACCGGCAGGTATTGGAGTTACAGGCGTTATAATTGCAGTTATCGCTTTATTCTGTATATGCAAATTTGTCTTTATGGCTACACAACATACCCAATACCCAGACGCCAGGTTATCATCACCAATTGTATTGGACCAATGTGACCTAGTCACTAGAGCTTGCGGGTTATATTCATCATACTCCCTTAATCCACAACTACGCAACTGTAAACTCCCGAAACATATCTACCGTTTAAAATATGATGTAACTGTTACCAAGTTCTTAAGTGATGTACCAGTGGCGACATTGCCCATAGATTTCATAGTCCCAATTCTTCTCAAGGCACTGTCAGGCAATGGGTTCTGTCCTGTTGAGCCGCGGTGCCAACAGTTCTTAGATGAAATCATTAAGTACACAATGCAAGATGCTCTCTTCTTGAAATATTACCTCAAAAATGTGGGTGCTCAAGAAGACTGTGTTGATGACCACTTTCAAGAGAAAATCTTATCTTCAATTCAGGGCAATGAATTTTTACATCAAATGTTTTTCTGGTATGACCTGGCTATTTTAACTCGAAGGGGTAGATTAAATCGAGGAAACTCTAGATCAACATGGTTTGTTCATGATGATTTAATAGACATCTTAGGCTATGGGGACTATGTTTTTTGGAAGATCCCGATTTCAATGTTACCACTGAACTCACAAGGAATCCCCCATGCTGCTATGGATTGGTATCAGGCATCAGTATTCAAAGAAGCGGTTCAAGGGCATACACACATTGTTTCTGTTTCTACTGCCGACGTCTTGATAATGTGCAAAGATTTAATTACATGTCGATTCAACACAACTCTAATCTCAAAAATAGCAGAGGTTGAGGATCCAGTTTGTTCTGATTATCCCAATTTTAAGATTGTGTCTATGCTTTACCAGAGCGGAGATTACTTACTCTCCATATTAGGGTCTGATGGGTATAAAATTATTAAGTTCCTCGAACCATTGTGCTTGGCCAAAATTCAATTATGCTCAAAGTACACCGAGAGGAAGGGCCGATTCTTAACACAAATGCATTTAGCTGTAAATCACACCCTGGAAGAAATTACAGAAATGCGTGCGCTAAAGTCTTCACAGGCACAAAAGATCCGTGAATTCCATAGAACATTGATAAGGCTGGAGATGACGCCACAACAACTTTGTGAGCTATTTTCCATTCAAAAACACTGGGGGCATCCTGTGCTACATAGTGAAACAGCAATCCAGAAAGTTAAAAAACATGCTACGGTGCTAAAAGCATTACGCCCTATAGTGATTTTCGAGACATATTGTGTTTTTAAATATAGTATTGCAAAACATTATTTTGATAGTCAAGGGTCTTGGTACAGTGTTACTTCAGATAGGAATCTAACACCAGGTCTTAATTCTTATATCAAAAGAAATCAATTCCCTCCGTTGCCAATGATTAAAGAACTACTATGGGAATTTTACCACCTTGACCATCCTCCACTTTTCTCAACCAAAATTATTAGTGATTTAAGTATTTTTATAAAAGACAGAGCTACCGCAGTAGAAAGGACATGCTGGGATGCAGTATTCGAGCCTAATGTTCTAGGATATAATCCACCTCACAAATTCAGTACTAAACGTGTACCGGAACAATTTTTAGAGCAAGAAAACTTTTCTATTGAGAATGTTCTTTCCTACGCGCAAAAACTCGAGTATCTACTACCACAATATCGGAATTTTTCTTTCTCATTGAAAGAGAAAGAGTTGAATGTAGGTAGAACTTTCGGAAAATTGCCTTATCCGACTCGCAATGTTCAAACACTTTGTGAAGCTCTGTTAGCTGATGGTCTTGCTAAAGCATTTCCTAGCAATATGATGGTAGTTACGGAACGTGAGCAAAAAGAAAGCTTATTGCATCAAGCATCATGGCACCACACAAGTGATGATTTTGGTGAGCATGCCACAGTTAGAGGGAGTAGCTTTGTAACTGATTTAGAGAAATACAATCTTGCATTTAGATATGAGTTTACAGCACCTTTTATAGAATATTGCAACCGTTGCTATGGTGTTAAGAATGTTTTTAATTGGATGCATTATACAATCCCACAGTGTTATATGCATGTCAGTGATTATTATAATCCACCGCATAACCTCACACTGGAAAATCGAGACAACCCCCCCGAAGGGCCTAGTTCATACAGGGGTCATATGGGAGGGATTGAAGGACTGCAACAAAAACTCTGGACAAGTATTTCATGTGCTCAAATTTCTTTAGTTGAAATTAAGACTGGTTTTAAGTTACGCTCAGCTGTGATGGGTGACAATCAGTGCATTACCGTTTTATCAGTCTTCCCCTTAGAGACTGACGCAGACGAGCAGGAACAGAGCGCCGAAGACAATGCAGCGAGGGTGGCTGCCAGCCTAGCAAAAGTTACAAGTGCTTGTGGAATCTTTTTAAAACCTGATGAAACATTTGTACATTCAGGTTTTATCTATTTTGGAAAAAAACAATATTTGAATGGGGTCCAATTGCCTCAGTCCCTTAAAACGGCTACAAGAATGGCACCATTGTCTGATGCAATTTTTGATGATCTTCAAGGGACCCTGGCTAGTATAGGCACTGCTTTTGAGCGATCCATCTCTGAGACACGACACATCTTTCCTTGCAGGATAACCGCAGCTTTCCATACGTTTTTTTCGGTGAGAATCTTGCAATATCATCACCTCGGATTCAATAAAGGTTTTGACCTTGGACAGTTAACACTCGGCAAACCTCTGGATTTCGGAACAATATCGTTGGCACTAGCGGTACCGCAGGTGCTTGGAGGGTTATCCTTCTTGAATCCTGAGAAATGCTTCTACCGGAATCTAGGAGATCCAGTTACCTCAGGCTTATTCCAGTTAAAAACTTATCTCCGAATGATTGAGATGGATGATTTATTCTTACCTTTAATTGCGAAGAACCCTGGGAACTGCACTGCCATTGACTTTGTGTTAAATCCTAGCGGATTAAATGTCCCTGGGTCACAAGACTTAACTTCATTTCTGCGCCAGATTGTACGTAGGACTATCACCCTAAGTGCGAAAAACAAACTTATTAATACCTTATTTCATGCGTCAGCTGACTTCGAAGACGAAATGGTTTGTAAATGGCTATTATCATCAACTCCTGTTATGAGTCGTTTTGCAGCCGATATTTTTTCACGTACGCCGAGCGGGAAGCGATTGCAAATTCTAGGATACCTGGAAGGAACACGCACATTATTAGCCTCTAAGATCATCAACAATAATACAGAGACACCGGTTTTGGACAGACTGAGGAAAATAACATTGCAAAGGTGGAGTCTATGGTTTAGTTATCTTGATCATTGTGATAATATCCTGGCGGAGGCTTTAACCCAAATAACTTGCACAGTTGATTTAGCACAGATCCTGAGGGAATATTCATGGGCACATATTTTAGAGGGGAGACCTCTTATTGGAGCCACACTCCCATGTATGATTGAGCAATTCAAAGTGGTTTGGTTGAAACCCTACGAACAATGTCCGCAGTGTTCAAATGCAAAGCAACCTGGTGGGAAACCATTCGTGTCAGTGGCAGTCAAGAAACATATTGTTAGTGCATGGCCGAACGCATCCCGAATAAGCTGGACTATCGGGGATGGAATCCCATACATTGGATCAAGGACAGAAGATAAGATAGGACAACCTGCTATTAAACCAAAATGTCCTTCCGCAGCCTTAAGAGAGGCCATTGAATTGGCGTCCCGTTTAACATGGGTAACTCAAGGCAGTTCGAACAGTGACTTGCTAATAAAACCATTTTTGGAAGCACGAGTAAATTTAAGTGTTCAAGAAATACTTCAAATGACCCCTTCACATTACTCAGGAAATATTGTTCACAGGTACAACGATCAATACAGTCCTCATTCTTTCATGGCCAATCGTATGAGTAATTCAGCAACGCGATTGATTGTTTCTACAAACACTTTAGGTGAGTTTTCAGGTGGTGGCCAGTCTGCACGTGACAGCAATATTATTTTCCAGAATGTTATAAATTATGCAGTTGCACTGTTCGATATTAAATTTAGAAACACTGAGGCTACAGATATCCAATATAATCGTGCTCACCTTCATCTAACTAAGTGTTGCACCCGGGAAGTACCAGCTCAGTATTTAACATACATATCTACATTGGATTTAGATTTAACAAGATACCGAGAAAACGAATTGATTTATGACAATAATCCTCTAAAAGGAGGACTTAATTGCAATATCTCATTCGATAACCCATTTTTCCAAGGTAAACGGCTGAACATTATAGAAGATGATCTTATTCGACTGCCTCACTTATCTGGATGGGAGCTAGCCAAGACCATCATGCAATCAATCATTTCAGATAGCAACAATTCGTCTACAGACCCAATTAGCAGTGGAGAAACAAGATCATTCACTACCCATTTCTTAACTTATCCCAAGATAGGACTTCTGTACAGTTTTGGGGCCTTTGTAAGTTATTATCTTGGCAATACAATTCTTCGGACTAAGAAATTAACACTTGACAATTTTTTATATTACTTAACTACCCAAATTCATAATCTACCACATCGATCATTGCGAATACTTAAGCCAACATTCAAACATGCAAGCGTTATGTCACGGTTAATGAGTATTGATCCTCATTTTTCTATTTACATAGGCGGTGCTGCAGGTGACAGAGGACTCTCAGATGCGGCCAGATTATTTTTGAGAACGTCCATTTCATCTTTTCTTACATTTGTAAAAGAATGGATAATTAATCGCGGGACAATTGTCCCTTTATGGATAGTATATCCGCTAGAGGGTCAAAACCCAACACCTGTTAATAATTTCCTCCATCAGATCGTAGAATTGCTGGTGCATGATTCATCAAGACAACAGGCTCTAAAAACTACCATAAGTGATCATGTACATCCTCAC---------GACAATCTTGTTTACACATGTAAGAGTACAGCCAGCAATTTCTTCCATGCGTCATTGGCGTACTGGAGGAGCAGG------CACAGAAACAGCAACCGAAAATACTTGGCAAGAGATTCTTCA---ACTGGATCAAGCACAAACAACAGTGATGGTCATATTGAG---AGAAGTCAAGAACAAACCACCAGAGATCCACATGGTGGCACT------------GAACGGAATCTAGTCCTACAAATGAGCCATGAAATAAAAAGAACGACA---------ATTCCACAAGAAAACACGCACCAGGGTCCGTCATTCCAGTCATTTCTAAGTGACTCTGCTTGTGGTACAGCAAATTCAAAACTAAATTTCGATAGATCGAGACACAATGTGAAATCTCAGGATCATAACTCAGCATCCAAGAGGGAAGATCATCAAATAATCTCACACCGTCTAGTCCTACCCTTCTTTACATTATCTCAAGGGACACGCAAATTAACGTCATCCAATGAGTCACAAACCCAAGACGAGATATCAAAATACTTACGGCAATTAAGATCCGTAATTGATACCACAGTTTATTGTAGGTTTACCGGTATAGTCTCGTCTATGCATTACAAACTTGATGAGGTCCTTTGGGAAATAGAGAGTTTTAAGTCGGCTGTGACGCTAGCAGAGGGAGAAGGTGCTGGTGCCTTACTATTGATTCAGAAATACCAAGTTAAGACCTTATTTTTCAACACGCTAGCTACTGAGTCCAGTATAGAGTCAGAAATAGTATCAGGAATGACTACTCCTAGGATGCTTCTACCTGTTATGTCAAAGTTCCATAATGACCAAATTGAGATTATTCTTAACAACTCAGCAAGCCAAATAACAGACATAACAAATCCTACTTGGTTTAAAGACCAAAGAGCAAGGCTACCTAGGCAAGTCGAGGTTATAACCATGGACGCAGAGACAACAGAGAATATAAACAGATCGAAATTGTACGAAGCTGTATATAAATTGATCTTACACCATATTGATCCCAGCGTATTGAAAGCAGTGGTCCTTAAAGTCTTTCTAAGTGATACTGAGGGTATGTTATGGCTAAATGATAATTTAGCCCCGTTTTTTGCCACTGGTTATTTAATTAAGCCAATAACGTCAAGTGCTAGATCTAGTGAATGGTATCTTTGTCTGACGAACTTCTTATCAACTACACGTAAGATGCCACACCAAAACCATCTCAGTTGTAAACAGGTAATACTTACGGCATTGCAACTGCAAATTCAACGGAGCCCATACTGGCTAAGTCATTTAACTCAGTATGCTGACTGCGATTTACATTTAAGTTATATCCGCCTTGGTTTTCCATCATTAGAGAAAGTACTATACCACAGGTATAACCTCGTCGATTCAAAGAGAGGTCCACTAGTCTCTATCACTCAGCACTTAGCACATCTTAGAGCAGAGATTCGAGAATTGACTAATGATTATAATCAACAGCGACAAAGTCGGACTCAAACATATCACTTTATTCGTACTGCAAAAGGACGAATCACAAAACTAGTCAATGATTATTTAAAATTCTTTCTTATTGTGCAAGCATTAAAACATAATGGGACATGGCAAGCTGAGTTTAAGAAATTACCAGAGTTGATTAGTGTGTGCAATAGGTTCTATCATATTAGAGATTGCAATTGTGAAGAACGTTTCTTAGTTCAAACCTTATATTTACATAGAATGCAGGATTCTGAAGTTAAGCTTATTGAAAGGCTGACAGGGCTTCTGAGTTTATTTCCGGATGGTCTC---TATAGGTTTGAT---ATGGATTCTCGTCCTCAGAAAGTCTGGATGACGCCGAGTCTCACTGAATCTGACATGGATTACCACAAGATCTTAACAGCAGGTCTGTCCGTTCAACAGGGGATTGTTCGGCAAAGAGTCATCCAAGTGTATCAAGTAAACAATCTTGAGGAAATTTGCCAACTTATCATACAGGCCTTTGAAGCAGGTGTTGATTTTCAAGAGAGTGCGGACAGTTTCCTTCTCATGCTTTGTCTTCATCATGCGTACCAAGGAGATTACAAACTTTTCTTGGAAAGTGGCGCAGTCAAGTATTTGGAAGGGCACGGGTTCCGTTTTGAAGTCAAGAAGCGTGATGGAGTGAAGCGCCTTGAGGAATTGCTGCCAGCAGTATCTAGTGGAAAAAACATTAAGAGAACACTTGCTGCCATGCCGGAAGAGGAGACGACTGAAGCTAATGCCGGCCAGTTTCTCTCCTTTGCAAGTCTATTCCTTCCGAAATTGGTAGTAGGAGAAAAGGCTTGCCTTGAGAAGGTTCAAAGGCAAATTCAAGTACATGCAGAGCAAGGACTGATACAATATCCAACAGCTTGGCAATCAGTAGGACACATGATGGTGATTTTCCGTTTGATGCGAACAAATTTCTTGATCAAATTTCTCCTAATACACCAAGGGATGCACATGGTTGCCGGGCATGATGCCAACGATGCTGTGATTTCAAATTCAGTGGCTCAAGCTCGTTTTTCAGGTTTATTGATTGTCAAAACAGTACTTGATCATATCCTACAAAAGACAGAACGAGGAGTTCGTCTCCATCCTCTTGCAAGGACCGCCAAGGTAAAAAATGAGGTGAACTCCTTTAAGGCTGCACTCAGCTCCCTGGCCAAGCATGGAGAGTATGCTCCTTTCGCCCGACTTTTGAACCTCTCTGGAGTAAATAATCTTGAGCATGGTCTTTTCCCTCAACTATCGGCAATTGCACTCGGAGTCGCCACAGCACACGGGAGCACCCTCGCAGGAGTAAATGTGGGAGAACAGTATCAACAGCTCAGAGAGGCTGCCACTGAAGCTGAGAAGCAACTCCAACAATATGCAGAGTCTCGCGAACTTGACCATCTTGGACTTGATGATCAGGAAAAGAAAATCCTTATGAACTTCCATCAGAAGAAGAACGAAATCAGCTTCCAGCAAACAAACGCTATGGTAACTCTAAGAAAAGAGCGCCTGGCCAAGCTGACAGAAGCTATCACCGCTGCGTCACTGCCCAAAACAAGTGGACATTACGATGATGATGACGACATTCCCTTTCCAGGACCTATCAATGATGACGACAATCCTGGCCATCAAGATGATGATCCGACTGACTCACAGGATACGACCATTCCCGATGTGGTAGTTGATCCCGATGATGGAAGCTACGGCGAATACCAGAGTTACTCGGAAAACGGTATGAATGCACCAGATGACTTGGTCCTATTCGATCTAGACGAGGACGACGAGGACACTAAGCCAGTGCCT------AACAGATCGACCAAGGGTGAACAACAGAAAAACAGTCAAAAGGGCCAGCATACAGAGGGCAGACAGACACAATCCAGGCCAACTCAAAATGTCCCA------GGCCCTCGCAGAACAATCCACCATGCCAGCGCTCCACTCACGGACAATGACAGAAGAAATGAACCCTCCGGCTCAACCAGCCCTCGCATGCTGACACCAATTAACGAGGAGGCAGACCCACTGGACGATGCCGACGACGAGACGTCCAGCCTTCCGCCCTTGGAGTCAGATGATGAAGAACAGGACAGGGACGGAACTTCCAACCGCACACCCACTGTCGCCCCACCGGCTCCCGTATACAGAGATCACTCTGAAAAGAAAGAACTCCCGCAAGATGAGCAACAAGACCAGGACCACACTCAAGAGGCCAAGAACCAGGACAGTGACAACACCCAGCCAGAACACTCTTTTGAGGAGATGTATCGCCACATTCTAAGATCACAAGGGCCATTTGATGCTGTTTTGTATTATCATATGATGAAGGATGAGCCTGTAGTTTTCAGTACCAGTGATGGCAAAGAGTACACGTATCCGGACTCCCTTGAAGAGGAATATCCACCATGGCTCACTGAAAAAGAGGCCATGAATGAAGAGAATAGATTTGTTACATTGGATGGTCAACAATTTTATTGGCCGGTAATGAATCACAAGAATAAATTCATGGCAATCCTGCAACATCATCAGATGGCTAAAGCTACGGGACGATACAATCTAATATCGCCCAAAAAGGACCTGGAGAAAGGGGTTGTCTTAAGCGACCTCTGTAACTTCTTAGTTAGTCAAACTATTCAAGGGTGGAAGGTCTATTGGGCTGGTATTGAGTTTGATGTGACTAACAAAGGAATGGCCCTATTGCATAGACTGAAAACTAATGACTTTGCCCCTGCATGGTCGATGACAAGGAATCTATTTCCTCATTTATTTCAAAATCCGAATTCTACAATTGAATCACCGCTGTGGGCATTGAGAGTCATCCTTGCAGCAGGGATACAGGACCAGCTGATTGACCAGTCTTTGATTGAACCCTTAGCAGGAGCCCTTGGTCTGATCTCTGATTGGCTGCTAACAACCAACACTAACCATTTCAACATGCGAACACAACGTGTCAAGGAACAATTGAGCCTAAAAATGCTGTCGTTGATTCGATCCAATATTCTCAAGTTTATTAACAAATTGGATGCTCTACATGTCGTGAACTACAACGGATTGTTGAGCAGTATTGAAATTGGAACTCAAAATCATACAATCATCATAACTCGAACTAACATGGGTTTTCTGGTGGAGCTCCAAGAACCCGACAAATCGGCAATGAACCGCAAGAAGCCTGGGCCGGCGAAATTTTCCCTCCTTCATGAGTCCACACTGAAAGCATTTACACAAGGGTCCTCAACACGAATGCAAAGTTTGATTCTTGAATTTAATAGCTCTCTTGCTATCATGGAAGCTTCATATGAGAGAGGACGCCCCCGAGCTGCCAGACAGCATTCAAGGGATGGACACGACCACCATGTTCGAGCACGATCATCATCCAGAGAGAATTATCGAGGTGAGTACCGTCAATCAAGGAGCGCCTCACAAGTGCGCGTTCCTACTGTATTTCATAAGAAGAGAGTTGAACCATTAACAGTTCCTCCAGCACCTAAAGACATATGTCCGACCTTGAAAAAAGGATTTTTGTGTGACAGTAGTTTTTGCAAAAAAGATCACCAGTTGGAAAGTTTAACTGATAGGGAATTACTCCTACTAATCGCCCGTAAGACTTGTGGATCAGTAGAACAACAATTAAATATAACTGCACCCAAGGACTCGCGCTTAGCAAATCCAACGGCTGATGATTTCCAGCAAGAGGAAGGTCCAAAAATTACCTTGTTGACACTGATCAAGACGGCAGAACACTGGGCGAGACAAGACATCAGAACCATAGAGGATTCAAAATTAAGAGCATTGTTGACTCTATGTGCCGTGATGACGAGGAAATTCTCAAAATCCCAGCTGAGTCTTTTATGTGAGACACACCTAAGGCGCGAGGGGCTTGGGCAAGATCAGGCAGAACCCGTTCTCGAAGTATATCAACGATTACACAGTGATAAAGGAGGCAGTTTTGAAGCTGCACTATGGCAACAATGGGACCGACAATCCCTAATTATGTTTATCACTGCATTCTTGAATATCGCTCTCCAGTTACCGTGTGAAAGTTCTGCTGTCGTTGTTTCAGGGTTAAGAACATTGGTTCCTCAATCAGATAATGAGGAAGCTTCAACCAACCCGGGGACATGCTCATGGTCTGATGAGGGTACCCCT------ATGACAACTAGAACAAAGGGCAGGGGCCATACTGTGGCCACGACTCTAAACGACAGAATGCCAGGCCCTGAGCTTTCGGGCTGGATCTCTGAGCAGCTAATGACCGGAAGAATTCCTGTAAGCGACATCTTCTGTGATATTGAGAACAATCCAGGATTATGCTACGCATCCCAAATGCAACAAACGAAGCCAAACCCGAAAACGCGCAACAGTCAAACCCAAACGGACCCAATTTGCAATCATAGTTTTGAGGAGGTAGTACAAACATTGGCTTCATTGGCTACTGTTGTGCAACAACAAACCATCGCATCAGAATCATTAGAACAACGCATTACGAGTCTTGAGAATGGTCTAAAGCCAGTTTATGATATGGCAAAAACAATCTCCTCATTGAACAGGGTTTGTGCTGAGATGGTTGCAAAATATGATCTTCTGGTGATGACAACCGGACGGGCAACAGCAACCGCTGCGGCAACTGAGGCTTATTGGGCTGAACATGGTCAACCACCACCTGGACCATCACTTTATGAAGAAAGTGCGATTCGGGGTAAGATTGAATCTAGAGATGAGACCGTCCCTCAAAGTGTTAGGGAGGCATTCAGCAATCTAGACAGTACCACTTCACTAACTGAGGAAAATTTTGGGAAACCTGACATTTCGGCAAAGGATTTGAGAAACATTATGTATGATCACTTGCCTGGTTTTGGAACTGCTTTCCACCAGTTAGTACAAGTGATTTGTAAATTGGGAAAGGATAGCAACTCATTGGACATCATTCATGCTGAGTTCCAGGCCAGCCTGGCTGAAGGAGACTCTCCTCAATGTGCCCTAATTCAAATCACAAAAAGAGTTCCAATCTTCCAAGATGCTGCTCCACCTGTCATCCACATCCGCTCTCGAGGTGACATTCCCCGAGCTTGCCAGAAGAGCTTACGTCCAGTCCCGCCATCGCCCAAGATTGATCGAGGTTGGGTATGTGTTTTTCAGCTTCAAGATGGTAAAACACTTGGACTCAAAATTATGAGGCGGGTTATATTGCCTACTGCTCCTCCTGAATATATGGAGGCCATATACCCTGTCAGGTCAAATTCAACAATTGCTAGGGGTGGCAACAGCAATACAGGCTTCCTGACACCGGAGTCAGTCAATGGAGACACTCCATCAAATCCACTCAGACCAATTGCTGATGACACCATCGACCATGCTAGCCACACACCAGGCAGTGTGTCATCAGCATTCATCCTTGAAGCTATGGTGAATGTCATATCGGGCCCCAAAGTGCTAATGAAGCAAATTCCAATTTGGCTTCCTCTAGGTGTCGCTGATCAAAAGACCTACAGCTTTGACTCAACTACGGCCGCCATCATGCTTGCTTCATATACTATCACCCATTTCGGCAAGGCAACCAATCCACTTGTCAGAGTCAATCGGCTGGGTCCTGGAATCCCGGATCACCCCCTCAGGCTCCTGCGAATTGGAAACCAGGCTTTCCTCCAGGAGTTCGTTCTTCCGCCAGTCCAACTACCCCAGTATTTCACCTTTGATTTGACAGCACTCAAACTGATCACCCAACCACTGCCTGCTGCAACATGGACCGATGACACTCCAACAGGATCAAACGGAGCGTTGCGTCCAGGAATTTCATTTCATCCAAAACTTCGCCCCATTCTTTTACCCAACAAAAGTGGGAAGAAGGGGAACAATGCCGATCTAACATCTCCGGAGAAAATCCAAGCAATAATGACTTCACTCCAGGACTTTAAGATCGTTCCAATTGATCCAACCAAAAATATTATGGGTATCGAAGTGCCAGAAACTCTGGTCCACAAGCTGACCGGTAAGAAGGTGACTTCTAAAAATGGACAACCAATCATCCCTGTTCTTTTGCCAAAGTACATTGGGTTGGACCCGGTGGCTCCAGGAGACCTCACCATGGTAATCACACAGGATTGTGACACGTGTCATTCTCCTGCAAGTCTTCCAGCTGTGCTCGAGAAG---------------
>EBOV_2007_KC242785
ATGGGT---GTCACAGGAATATTGCAGTTACCTCGTGATCGATTCAAGAGGACATCATTCTTTCTTTGGGTAATTATCCTTTTCCAAAGAACATTTTCCATCCCACTTGGAGTCATCCACAATAGCACATTACAGGTTAGTGATGTCGACAAACTAGTTTGTCGTGACAAACTGTCATCCACAAATCAATTGAGATCAGTTGGACTGAATCTCGAAGGGAATGGAGTGGCAACTGATGTGCCATCTGCAACTAAAAGATGGGGCTTCAGGTCCGGTGTCCCACCAAAGGTGGTCAATTATGAAGCTGGTGAATGGGCTGAAAACTGCTACAATCTTGAAATCAAAAAACCTGACGGGAGTGAGTGTCTACCAGCAGCGCCAGACGGGATTCGGGGCTTCCCCCGGTGCCGGTATGTGCACAAAGTATCAGGAACAGGACCGTGTGCCGGAGACTTTGCCTTCCACAAAGAGGGTGCTTTCTTCCTGTATGATCGACTTGCTTCCACAGTTATTTACCGAGGGACGACTTTCGCTGAAGGTGTCGTTGCATTTCTGATACTGCCCCAAGCTAAGAAGGACTTCTTCAGCTCACACCCCTTGAGAGAGCCGGTCAATGCAACGGAGGACCCGTCTAGTGGCTACTATTCTACCACAATTAGATATCAGGCTACCGGTTTTGGAACCAATGAGACAGAGTACTTGTTCGAGGTTGACAATTTGACCTACGTCCAACTTGAATCAAGATTCACACCACAGTTTCTGCTCCAGCTGAATGAGACAATATATGCAAGTGGGAAAAGGAGCAACACCACGGGAAAACTAATTTGGAAAGTCAACCCCGAAATTGATACAACAATCGGGGAGTGGGCCTTCTGGGAAACTAAAAAAAACCTCACTAGAAAAATTCGCAGTGAAGAGTTGTCTTTCACAGCTGTATCAAACGGAGCCAAAAACCTCAGTGGTCAGAGTCCGGCGCGAACTTCTTCCGACCCAAAGACCAACACAACAACTGAAGACCACAAAATCGTGGCTTCAGAAAATTCCTCTGCAATGGTTCAAGTGCACAGTCAAGGAAGGGAAGCTGCAGTGTCGCAT------------------------------CTGACAACCCTTGCCACAATCTCCACGAGTCCTCAACCCCCCACAACCAAACCAGGTCCGGACAACAGCACTTATAATACACCCGTATATAAACTTGACACCTCTGAGGCAACTCAAGTTGAACAACATCACCGCAGAACAGACAACGACAGCACAGCCTCCGACACTCCCCCCGCCACGACCGCAGCCGGACACCCAAAAGCAGAGAACACCAACACGAGCAAGAGCGCTGACTCCCTGGACCCCGCCACCACGACA------------AGTCCCCCAAACCACAGCGAGACCGCTGGCAACAACAACACTCATCACCAAGATACCGGAGAAGAGAGTGCCAGCAGCGGGAAGCTAGGCTTAATTACCAATACTATTGCTGGAGTCGCAGGACTGATCACAGGCGGGAGAAGAACTCGAAGAGAAGCAATTGTCAATGCTCAACCCAAATGCAACCCTAACTTACATTACTGGACTACTCAGGATGAAGGTGCTGCAATCGGATTGGCCTGGATACCATATTTCGGGCCAGCAGCCGAGGGAATTTACACAGAGGGGCTAATGCACAATCAAGATGGTTTAATCTGTGGGTTGAGGCAGCTGGCCAACGAGACGACTCAAGCTCTTCAACTGTTCCTGAGAGCTACAACTGAGCTACGCACCTTTTCAATCCTCAACCGTAAGGCAATTGATTTCTTGCTGCAGCGATGGGGCGGCACATGCCATATTTTGGGACCGGACTGCTGTATCGAACCACATGATTGGACCAAGAACATAACAGACAAAATTGATCAGATTATTCATGATTTTGTTGATAAAACCCTTCCGGACCAGGGGGACAATGACAATTGGTGGACAGGATGGAGACAATGGATACCGGCAGGTATTGGAGTTACAGGCGTTATAATTGCAGTTATCGCTTTATTCTGTATATGCAAATTTGTCTTTATGGCTACACAACATACCCAATACCCAGACGCCAGGTTATCATCACCAATTGTATTGGACCAATGTGACCTAGTCACTAGAGCTTGCGGGTTATATTCATCATACTCCCTTAATCCACAACTACGCAACTGTAAACTCCCGAAACATATCTACCGTTTAAAATATGATGTAACTGTTACCAAGTTCTTAAGTGATGTACCAGTGGCGACATTGCCCATAGATTTCATAGTCCCAATTCTTCTCAAGGCACTGTCAGGCAATGGGTTCTGTCCTGTTGAGCCGCGGTGCCAACAGTTCTTAGATGAAATCATTAAGTACACAATGCAAGATGCTCTCTTCTTGAAATATTACCTCAAAAATGTGGGTGCTCAAGAAGACTGTGTTGATGACCACTTTCAAGAGAAAATCTTATCTTCAATTCAGGGCAATGAATTTTTACATCAAATGTTTTTCTGGTATGACCTGGCTATTTTAACTCGAAGGGGTAGATTAAATCGAGGAAACTCTAGATCAACATGGTTTGTTCATGATGATTTAATAGACATCTTAGGCTATGGGGACTATGTTTTTTGGAAGATCCCGATTTCAATGTTACCACTGAACTCACAAGGAATCCCCCATGCTGCTATGGATTGGTATCAGGCATCAGTATTCAAAGAAGCGGTTCAAGGGCATGCACACATTGTTTCTGTTTCTACTGCCGACGTCTTGATAATGTGCAAAGATTTAATTACATGTCGATTCAACACAACTCTAATCTCAAAAATAGCAGAGGTTGAGGATCCAGTTTGTTCTGATTATCCCAATTTTAAGATTGTGTCTATGCTTTACCAGAGCGGAGATTACTTACTCTCCATATTAGGGTCTGATGGGTATAAAATTATTAAGTTCCTCGAACCATTGTGCTTGGCCAAAATTCAATTATGCTCAAAGTACACCGAGAGGAAGGGCCGATTCTTAACACAAATGCATTTAGCTGTAAATCACACCCTGGAAGAAATTACAGAAATGCGTGCGCTAAAGTCTTCACAGGCACAAAAGATCCGTGAATTCCATAGAACATTGATAAGGCTGGAGATGACGCCACAACAACTTTGTGAGCTATTTTCCATTCAAAAACACTGGGGGCATCCTGTGCTACATAGTGAAACAGCAATCCAGAAAGTTAAAAAACATGCTACGGTGCTAAAAGCATTACGCCCTATAGTGATTTTCGAGACATATTGTGTTTTTAAATATAGTATTGCAAAACATTATTTTGATAGTCAAGGGTCTTGGTACAGTGTTACTTCAGATAGGAATCTAACACCAGGTCTTAATTCTTATATCAAAAGAAATCAATTCCCTCCGTTGCCAATGATTAAAGAACTACTATGGGAATTTTACCACCTTGACCATCCTCCACTTTTCTCAACCAAAATTATTAGTGATTTAAGTATTTTTATAAAAGACAGAGCTACCGCAGTAGAAAGGACATGCTGGGATGCAGTATTCGAGCCTAATGTTCTAGGATATAATCCACCTCACAAATTCAGTACTAAACGTGTACCGGAACAATTTTTAGAGCAAGAAAACTTTTCTATTGAGAATGTTCTTTCCTACGCGCAAAAACTCGAGTATCTACTACCACAATATCGGAATTTTTCTTTCTCATTGAAAGAGAAAGAGTTGAATGTAGGTAGAACTTTCGGAAAATTGCCTTATCCGACTCGCAATGTTCAAACACTTTGTGAAGCTCTGTTAGCTGATGGTCTTGCTAAAGCATTTCCTAGCAATATGATGGTAGTTACGGAACGTGAGCAAAAAGAAAGCTTATTGCATCAAGCATCATGGCACCACACAAGTGATGATTTTGGTGAGCATGCCACAGTTAGAGGGAGTAGCTTTGTAACTGATTTAGAGAAATACAATCTTGCATTTAGATATGAGTTTACAGCACCTTTTATAGAATATTGCAACCGTTGCTATGGTGTTAAGAATGTTTTTAATTGGATGCATTATACAATCCCACAGTGTTATATGCATGTCAGTGATTATTATAATCCACCGCATAACCTCACACTGGAAAATCGAGACAACCCCCCCGAAGGGCCTAGTTCATACAGGGGTCATATGGGAGGGATTGAAGGACTGCAACAAAAACTCTGGACAAGTATTTCATGTGCTCAAATTTCTTTAGTTGAAATTAAGACTGGTTTTAAGTTACGCTCAGCTGTGATGGGTGACAATCAGTGCATTACCGTTTTATCAGTCTTCCCCTTAGAGACTGACGCAGACGAGCAGGAACAGAGCGCCGAAGACAATGCAGCGAGGGTGGCTGCCAGCCTAGCAAAAGTCACAAGTGCTTGTGGAATCTTTTTAAAACCTGATGAAACATTTGTACATTCAGGTTTTATCTATTTTGGAAAAAAACAATATTTGAATGGGGTCCAATTGCCTCAGTCCCTTAAAACGGCTACAAGAATGGCACCATTGTCTGATGCAATTTTTGATGATCTTCAAGGGACCCTGGCTAGTATAGGCACTGCTTTTGAGCGATCCATCTCTGAGACACGACACATCTTTCCTTGCAGGATAACCGCAGCTTTCCATACGTTTTTTTCGGTGAGAATCTTGCAATATCATCACCTCGGATTCAATAAAGGTTTTGACCTTGGACAGTTAACACTCGGCAAACCTCTGGATTTCGGAACAATATCGTTGGCACTAGCGGTACCGCAGGTGCTTGGAGGGTTATCCTTCTTGAATCCTGAGAAATGCTTCTACCGGAATCTAGGAGATCCAGTTACCTCAGGCTTATTCCAGTTAAAAACTTATCTCCGAATGATTGAGATGGATGATTTATTCTTACCTTTAATTGCGAAGAACCCTGGGAACTGCACTGCCATTGACTTTGTGTTAAATCCTAGCGGATTAAATGTCCCTGGGTCACAAGACTTAACTTCATTTCTGCGCCAGATTGTACGTAGGACTATCACCCTAAGTGCGAAAAACAAACTTATTAATACCTTATTTCATGCGTCAGCTGACTTCGAAGACGAAATGGTTTGTAAATGGCTATTATCATCAACTCCTGTTATGAGTCGTTTTGCAGCCGATATTTTTTCACGTACGCCGAGCGGGAAGCGATTGCAAATTCTAGGATACCTGGAAGGAACACGCACATTATTAGCCTCTAAGATCATCAACAATAATACAGAGACACCGGTTTTGGACAGACTGAGGAAAATAACATTGCAAAGGTGGAGTCTATGGTTTAGTTATCTTGATCATTGTGATAATATCCTGGCGGAGGCTTTAACCCAAATAACTTGCACAGTTGATTTAGCACAGATCCTGAGGGAATATTCATGGGCACATATTTTAGAGGGGAGACCTCTTATTGGAGCCACACTCCCATGTATGATTGAGCAATTCAAAGTGGTTTGGTTGAAACCCTACGAACAATGTCCGCAGTGTTCAAATGCAAAGCAACCTGGTGGGAAACCATTCGTGTCAGTGGCAGTCAAGAAACATATTGTTAGTGCATGGCCGAACGCATCCCGAATAAGCTGGACTATCGGGGATGGAATCCCATACATTGGATCAAGGACAGAAGATAAGATAGGACAACCTGCTATTAAACCAAAATGTCCTTCCGCAGCCTTAAGAGAGGCCATTGAATTGGCGTCCCGTTTAACATGGGTAACTCAAGGCAGTTCGAACAGTGACTTGCTAATAAAACCATTTTTGGAAGCACGAGTAAATTTAAGTGTTCAAGAAATACTTCAAATGACCCCTTCACATTACTCAGGAAATATTGTTCACAGGTACAACGATCAATACAGTCCTCATTCTTTCATGGCCAATCGTATGAGTAATTCAGCAACGCGATTGATTGTTTCTACAAACACTTTAGGTGAGTTTTCAGGTGGTGGCCAGTCTGCACGTGACAGCAATATTATTTTCCAGAATGTTATAAATTATGCAGTTGCACTGTTCGATATTAAATTTAGAAACACTGAGGCTACAGATATCCAATATAATCGTGCTCACCTTCATCTAACTAAGTGTTGCACCCGGGAAGTACCAGCTCAGTATTTAACATACACATCTACATTGGATTTAGATTTAACAAGATACCGAGAAAACGAATTGATTTATGACAATAATCCTCTAAAAGGAGGACTTAATTGCAATATCTCATTCGATAACCCATTTTTCCAAGGTAAACGGCTGAACATTATAGAAGATGATCTTATTCGACTGCCTCACTTATCTGGATGGGAGCTAGCCAAGACCATCATGCAATCAATCATTTCAGATAGCAACAATTCGTCTACAGACCCAATTAGCAGTGGAGAAACAAGATCATTCACTACCCATTTCTTAACTTATCCCAAGATAGGACTTCTGTACAGTTTTGGGGCCTTTGTAAGTTATTATCTTGGCAATACAATTCTTCGGACTAAGAAATTAACACTTGACAATTTTTTATATTACTTAACTACCCAAATTCATAATCTACCACATCGATCATTGCGAATACTTAAGCCAACATTCAAACATGCAAGCGTTATGTCACGGTTAATGAGTATTGATCCTCATTTTTCTATTTACATAGGCGGTGCTGCAGGTGACAGAGGACTCTCAGATGCGGCCAGATTATTTTTGAGAACGTCCATTTCATCTTTTCTTACATTTGTAAAAGAATGGATAATTAATCGCGGGACAATTGTCCCTTTATGGATAGTATATCCGCTAGAGGGTCAAAACCCAACACCTGTTAATAATTTCCTCCATCAGATCGTAGAATTGCTGGTGCATGATTCATCAAGACAACAGGCTCTAAAAACTACCATAAGTGATCATGTACATCCTCAC---------GACAATCTTGTTTACACATGTAAGAGTACAGCCAGCAATTTCTTCCATGCGTCATTGGCGTACTGGAGGAGCAGG------CACAGAAACAGCAACCGAAAATACTTGGCAAGAGATTCTTCA---ACTGGATCAAGCACAAACAACAGTGATGGTCATATTGAG---AGAAGTCAAGAACAAACCACCAGAGATCCACATGGTGGCACT------------GAACGGAATCTAGTCCTACAAATGAGCCATGAAATAAAAAGAACGACA---------ATTCCACAAGAAAACACGCACCAGGGTCCGTCATTCCAGTCATTTCTAAGTGACTCTGCTTGTGGTACAGCAAATTCAAAACTAAATTTCGATAGATCGAGACACAATGTGAAATCTCAGGATCATAACTCAGCATCCAAGAGGGAAGATCATCAAATAATCTCACACCGTCTAGTCCTACCCTTCTTTACATTATCTCAAGGGACACGCAAATTAACGTCATCCAATGAGTCACAAACCCAAGACGAGATATCAAAATACTTACGGCAATTAAGATCCGTAATTGATACCACAGTTTATTGTAGGTTTACCGGTATAGTCTCGTCTATGCATTACAAACTTGATGAGGTCCTTTGGGAAATAGAGAGTTTTAAGTCGGCTGTGACGCTAGCAGAGGGAGAAGGTGCTGGTGCCTTACTATTGATTCAGAAATACCAAGTTAAGACCTTATTTTTCAACACGCTAGCTACTGAGTCCAGTATAGAGTCAGAAATAGTATCAGGAATGACTACTCCTAGGATGCTTCTACCTGTTATGTCAAAGTTCCATAATGACCAAATTGAGATTATTCTTAACAACTCAGCAAGCCAAATAACAGACATAACAAATCCTACTTGGTTTAAAGACCAAAGAGCAAGGCTACCTAGGCAAGTCGAGGTTATAACCATGGACGCAGAGACAACAGAGAATATAAACAGATCGAAATTGTACGAAGCTGTATATAAATTGATCTTACACCATATTGATCCCAGCGTATTGAAAGCAGTGGTCCTTAAAGTCTTTCTAAGTGATACTGAGGGTATGTTATGGCTAAATGATAATTTAGCCCCGTTTTTTGCCACTGGTTATTTAATTAAGCCAATAACGTCAAGTGCTAGATCTAGTGAATGGTATCTTTGTCTGACGAACTTCTTATCAACTACACGTAAGATGCCACACCAAAACCATCTCAGTTGTAAACAGGTAATACTTACGGCATTGCAACTGCAAATTCAACGGAGCCCATACTGGCTAAGTCATTTAACTCAGTATGCTGACTGCGATTTACATTTAAGTTATATCCGCCTTGGTTTTCCATCATTAGAGAAAGTACTATACCACAGGTATAACCTCGTCGATTCAAAGAGAGGTCCACTAGTCTCTATCACTCAGCACTTAGCACATCTTAGAGCAGAGATTCGAGAATTGACTAATGATTATAATCAACAGCGACAAAGTCGGACTCAAACATATCACTTTATTCGTACTGCAAAAGGACGAATCACAAAACTAGTCAATGATTATTTAAAATTCTTTCTTATTGTGCAAGCATTAAAACATAATGGGACATGGCAAGCTGAGTTTAAGAAATTACCAGAGTTGATTAGTGTGTGCAATAGGTTCTATCATATTAGAGATTGCAATTGTGAAGAACGTTTCTTAGTTCAAACCTTATATTTACATAGAATGCAGGATTCTGAAGTTAAGCTTATTGAAAGGCTGACAGGGCTTCTGAGTTTATTTCCGGATGGTCTC---TACAGGTTTGAT---ATGGATTCTCGTCCTCAGAAAGTCTGGATGACGCCGAGTCTCACTGAATCTGACATGGATTACCACAAGATCTTAACAGCAGGTCTGTCCGTTCAACAGGGGATTGTTCGGCAAAGAGTCATCCAAGTGTATCAAGTAAACAATCTTGAGGAAATTTGCCAACTTATCATACAGGCCTTTGAAGCAGGTGTTGATTTTCAAGAGAGTGCGGACAGTTTCCTTCTCATGCTTTGTCTTCATCATGCGTACCAAGGAGATTACAAACTTTTCTTGGAAAGTGGCGCAGTCAAGTATTTGGAAGGGCACGGGTTCCGTTTTGAAGTCAAGAAGCGTGATGGAGTGAAGCGCCTTGAGGAATTGCTGCCAGCAGTATCTAGTGGAAAAAACATTAAGAGAACACTTGCTGCCATGCCGGAAGAGGAGACGACTGAAGCTAATGCCGGCCAGTTTCTCTCCTTTGCAAGTCTATTCCTTCCGAAATTGGTAGTAGGAGAAAAGGCTTGCCTTGAGAAGGTTCAAAGGCAAATTCAAGTACATGCAGAGCAAGGACTGATACAATATCCAACAGCTTGGCAATCAGTAGGACACATGATGGTGATTTTCCGTTTGATGCGAACAAATTTCTTGATCAAATTTCTCCTAATACACCAAGGGATGCACATGGTTGCCGGGCATGATGCCAACGATGCTGTGATTTCAAATTCAGTGGCTCAAGCTCGTTTTTCAGGTTTATTGATTGTCAAAACAGTACTTGATCATATCCTACAAAAGACAGAACGAGGAGTTCGTCTCCATCCTCTTGCAAGGACCGCCAAGGTAAAAAATGAGGTGAACTCCTTTAAGGCTGCACTCAGCTCCCTGGCCAAGCATGGAGAGTATGCTCCTTTCGCCCGACTTTTGAACCTCTCTGGAGTAAATAATCTTGAGCATGGTCTTTTCCCTCAACTATCGGCAATTGCACTCGGAGTCGCCACAGCACACGGGAGCACCCTCGCAGGAGTAAATGTGGGAGAACAGTATCAACAGCTCAGAGAGGCTGCCACTGAAGCTGAGAAGCAACTCCAACAATATGCAGAGTCTCGCGAACTTGACCATCTTGGACTTGATGATCAGGAAAAGAAAATCCTTATGAACTTCCATCAGAAGAAGAACGAAATCAGCTTCCAGCAAACAAACGCTATGGTAACTCTAAGAAAAGAGCGCCTGGCCAAGCTGACAGAAGCTATCACCGCTGCGTCACTGCCCAAAACAAGTGGACATTACGATGATGATGACGACATTCCCTTTCCAGGACCTATCAATGATGACGACAATCCTGGCCATCAAGATGATGATCCGACTGACTCACAGGATACGACCATTCCCGATGTGGTAGTTGATCCCGATGATGGAAGCTACGGCGAATACCAGAGTTACTCGGAAAACGGTATGAATGCACCAGATGACTTGGTCCTATTCGATCTAGACGAGGACGACGAGGACACTAAGCCAGTGCCT------AACAGATCGACCAAGGGTGAACAACAGAAAAACAGTCAAAAGGGCCAGCATACAGAGGGCAGACAGACACAATCCAGGCCAACTCAAAATGTCCCA------GGCCCTCGCAGAACAATCCACCATGCCAGCGCTCCACTCACGGACAATGACAGAAGAAATGAACCCTCCGGCTCAACCAGCCCTCGCATGCTGACACCAATTAACGAGGAGGCAGACCCACTGGACGATGCCGACGACGAGACGTCCAGCCTTCCGCCCTTGGAGTCAGATGATGAAGAACAGGACAGGGACGGAACTTCCAACCGCACACCCACTGTCGCCCCACCGGCTCCCGTATACAGAGATCACTCTGAAAAGAAAGAACTCCCGCAAGATGAGCAACAAGACCAGGACCACACTCAAGAGGCCAAGAACCAGGACAGTGACAACACCCAGCCAGAACACTCTTTTGAGGAGATGTATCGCCACATTCTAAGATCACAAGGGCCATTTGATGCTGTTTTGTATTATCATATGATGAAGGATGAGCCTGTAGTTTTCAGTACCAGTGATGGCAAAGAGTACACGTATCCGGACTCCCTTGAAGAGGAATATCCACCATGGCTCACTGAAAAAGAGGCCATGAATGAAGAGAATAGATTTGTTACATTGGATGGTCAACAATTTTATTGGCCGGTAATGAATCACAAGAATAAATTCATGGCAATTCTGCAACATCATCAGATGGCTAAAGCTACGGGACGATACAATCTAATATCGCCCAAAAAGGACCTGGAGAAAGGGGTTGTCTTAAGCGACCTCTGTAACTTCTTAGTTAGTCAAACTATTCAAGGGTGGAAGGTCTATTGGGCTGGTATTGAGTTTGATGTGACTAACAAAGGAATGGCCCTATTGCATAGACTGAAAACTAATGACTTTGCCCCTGCATGGTCGATGACAAGGAATCTATTTCCTCATTTATTTCAAAATCCGAATTCTACAATTGAATCACCGCTGTGGGCATTGAGAGTCATCCTTGCAGCAGGGATACAGGACCAGCTGATTGACCAGTCTTTGATTGAACCCTTAGCAGGAGCCCTTGGTCTGATCTCTGATTGGCTGCTAACAACCAACACTAACCATTTCAACATGCGAACACAACGTGTCAAGGAACAATTGAGCCTAAAAATGCTGTCGTTGATTCGATCCAATATTCTCAAGTTTATTAACAAATTGGATGCTCTACATGTCGTGAACTACAACGGATTGTTGAGCAGTATTGAAATTGGAACTCAAAATCATACAATCATCATAACTCGAACTAACATGGGTTTTCTGGTGGAGCTCCAAGAACCCGACAAATCGGCAATGAACCGCAAGAAGCCTGGGCCGGCGAAATTTTCCCTCCTTCATGAGTCCACACTGAAAGCATTTACACAAGGGTCCTCAACACGAATGCAAAGTTTGATTCTTGAATTTAATAGCTCTCTTGCTATCATGGAAGCTTCATATGAGAGAGGACGCCCCCGAGCTGCCAGACAGCATTCAAGGGATGGACACGACCACCATGTTCGAGCACGATCATCATCCAGAGAGAATTATCGAGGTGAGTACCGTCAATCAAGGAGCGCCTCACAAGTGCGCGTTCCTACTGTATTTCATAAGAAGAGAGTTGAACCATTAACAGTTCCTCCAGCACCTAAAGACATATGTCCGACCTTGAAAAAAGGATTTTTGTGTGACAGTAGTTTTTGCAAAAAAGATCACCAGTTGGAAAGTTTAACTGATAGGGAATTACTCCTACTAATCGCCCGTAAGACTTGTGGATCAGTAGAACAACAATTAAATATAACTGCACCCAAGGACTCGCGCTTAGCAAATCCAACGGCTGATGATTTCCAGCAAGAGGAAGGTCCAAAAATTACCTTGTTGACACTGATCAAGACGGCAGAACACTGGGCGAGACAAGACATCAGAACCATAGAGGATTCAAAATTAAGAGCATTGTTGACTCTATGTGCCGTGATGACGAGGAAATTCTCAAAATCCCAGCTGAGTCTTTTATGTGAGACACACCTAAGGCGCGAGGGGCTTGGGCAAGATCAGGCAGAACCCGTTCTCGAAGTATATCAACGATTACACAGTGATAAAGGAGGCAGTTTTGAAGCTGCACTATGGCAACAATGGGACCGACAATCCCTAATTATGTTTATCACTGCATTCTTGAATATCGCTCTCCAGTTACCGTGTGAAAGTTCTGCTGTCGTTGTTTCAGGGTTAAGAACATTGGTTCCTCAATCAGATAATGAGGAAGCTTCAACCAACCCGGGGACATGCTCATGGTCTGATGAGGGTACCCCT------ATGACAACTAGAACAAAGGGCAGGGGCCATACTGTGGCCACGACTCTAAACGACAGAATGCCAGGCCCTGAGCTTTCGGGCTGGATCTCTGAGCAGCTAATGACCGGAAGAATTCCTGTAAGCGACATCTTCTGTGATATTGAGAACAATCCAGGATTATGCTACGCATCCCAAATGCAACAAACGAAGCCAAACCCGAAAACGCGCAACAGTCAAACCCAAACGGACCCAATTTGCAATCATAGTTTTGAGGAGGTAGTACAAACATTGGCTTCATTGGCTACTGTTGTGCAACAACAAACCATCGCATCAGAATCATTAGAACAACGCATTACGAGTCTTGAGAATGGTCTAAAGCCAGTTTATGATATGGCAAAAACAATCTCCTCATTGAACAGGGTTTGTGCTGAGATGGTTGCAAAATATGATCTTCTGGTGATGACAACCGGACGGGCAACAGCAACCGCTGCGGCAACTGAGGCTTATTGGGCTGAACATGGTCAACCACCACCTGGACCATCACTTTATGAAGAAAGTGCGATTCGGGGTAAGATTGAATCTAGAGATGAGACCGTCCCTCAAAGTGTTAGGGAGGCATTCAGCAATCTAGACAGTACCACTTCACTAACTGAGGAAAATTTTGGGAAACCTGACATTTCGGCAAAGGATTTGAGAAACATTATGTATGATCACTTGCCTGGTTTTGGAACTGCTTTCCACCAGTTAGTACAAGTGATTTGTAAATTGGGAAAGGATAGCAACTCATTGGACATCATTCATGCTGAGTTCCAGGCCAGCCTGGCTGAAGGAGACTCTCCTCAATGTGCCCTAATTCAAATCACAAAAAGAGTTCCAATCTTCCAAGATGCTGCTCCACCTGTCATCCACATCCGCTCTCGAGGTGACATTCCCCGAGCTTGCCAGAAGAGCTTACGTCCAGTCCCGCCATCGCCCAAGATTGATCGAGGTTGGGTATGTGTTTTTCAGCTTCAAGATGGTAAAACACTTGGACTCAAAATTATGAGGCGGGTTATATTGCCTACTGCTCCTCCTGAATATATGGAGGCCATATACCCTGTCAGGTCAAATTCAACAATTGCTAGGGGTGGCAACAGCAATACAGGCTTCCTGACACCGGAGTCAGTCAATGGAGACACTCCATCAAATCCACTCAGACCAATTGCTGATGACACCATCGACCATGCTAGCCACACACCAGGCAGTGTGTCATCAGCATTCATCCTTGAAGCTATGGTGAATGTCATATCGGGCCCCAAAGTGCTAATGAAGCAAATTCCAATTTGGCTTCCTCTAGGTGTCGCTGATCAAAAGACCTACAGCTTTGACTCAACTACGGCCGCCATCATGCTTGCTTCATATACTATCACCCATTTCGGCAAGGCAACCAATCCACTTGTCAGAGTCAATCGGCTGGGTCCTGGAATCCCGGATCACCCCCTCAGGCTCCTGCGAATTGGAAACCAGGCTTTCCTCCAGGAGTTCGTTCTTCCGCCAGTCCAACTACCCCAGTATTTCACCTTTGATTTGACAGCACTCAAACTGATCACCCAACCACTGCCTGCTGCAACATGGACCGATGACACTCCAACAGGATCAAACGGAGCGTTGCGTCCAGGAATTTCATTTCATCCAAAACTTCGCCCCATTCTTTTACCCAACAAAAGTGGGAAGAAGGGGAACAATGCCGATCTAACATCTCCGGAGAAAATCCAAGCAATAATGACTTCACTCCAGGACTTTAAGATCGTTCCAATTGATCCAACCAAAAATATTATGGGTATCGAAGTGCCAGAAACTCTGGTCCACAAGCTGACCGGTAAGAAGGTGACTTCTAAAAATGGACAACCAATCATCCCTGTTCTTTTGCCAAAGTACATTGGGTTGGACCCGGTGGCTCCAGGAGACCTCACCATGGTAATCACACAGGATTGTGACACGTGTCATTCTCCTGCAAGTCTTCCAGCTGTGCTCGAGAAG---------------
>EBOV_2007_KC242790
ATGGGT---GTCACAGGAATATTGCAGTTACCTCGTGATCGATTCAAGAGGACATCATTCTTTCTTTGGGTAATTATCCTTTTCCAAAGAACATTTTCCATCCCACTTGGAGTCATCCACAATAGCACATTACAGGTTAGTGATGTCGACAAACTAGTTTGTCGTGACAAACTGTCATCCACAAATCAATTGAGATCAGTTGGACTGAATCTCGAAGGGAATGGAGTGGCAACTGATGTGCCATCTGCAACTAAAAGATGGGGCTTCAGGTCCGGTGTCCCACCAAAGGTGGTCAATTATGAAGCTGGTGAATGGGCTGAAAACTGCTACAATCTTGAAATCAAAAAACCTGACGGGAGTGAGTGTCTACCAGCAGCGCCAGACGGGATTCGGGGCTTCCCCCGGTGCCGGTATGTGCACAAAGTATCAGGAACAGGACCGTGTGCCGGAGACTTTGCCTTCCACAAAGAGGGTGCTTTCTTCCTGTATGATCGACTTGCTTCCACAGTTATTTACCGAGGGACGACTTTCGCTGAAGGTGTCGTTGCATTTCTGATACTGCCCCAAGCTAAGAAGGACTTCTTCAGCTCACACCCCTTGAGAGAGCCGGTCAATGCAACGGAGGACCCGTCTAGTGGCTACTATTCTACCACAATTAGATATCAGGCTACCGGTTTTGGAACCAATGAGACAGAGTACTTGTTCGAGGTTGACAATTTGACCTACGTCCAACTTGAATCAAGATTCACACCACAGTTTCTGCTCCAGCTGAATGAGACAATATATGCAAGTGGGAAAAGGAGCAACACCACGGGAAAACTAATTTGGAAAGTCAACCCCGAAATTGATACAACAATCGGGGAGTGGGCCTTCTGGGAAACTAAAAAAAACCTCACTAGAAAAATTCGCAGTGAAGAGTTGTCTTTCACAGCTGTATCAAACGGAGCCAAAAACCTCAGTGGTCAGAGTCCGGCGCGAACTTCTTCCGACCCAAAGACCAACACAACAACTGAAGACCACAAAATCGTGGCTTCAGAAAATTCCTCTGCAATGGTTCAAGTGCACAGTCAAGGAAGGGAAGCTGCAGTGTCGCAT------------------------------CTGACAACCCTTGCCACAATCTCCACGAGTCCTCAACCCCCCACAACCAAACCAGGTCCGGACAACAGCACTTATAATACACCCGTATATAAACTTGACACCTCTGAGGCAACTCAAGTTGAACAACATCACCGCAGAACAGACAACGACAGCACAGCCTCCGACACTCCCCCCGCCACGACCGCAGCCGGACACCCAAAAGCAGAGAACACCAACACGAGCAAGAGCGCTGACTCCCTGGACCCCGCCACCACGACA------------AGTCCCCCAAACCACAGCGAGACCGCTGGCAACAACAACACTCATCACCAAGATACCGGAGAAGAGAGTGCCAGCAGCGGGAAGCTAGGCTTAATTACCAATACTATTGCTGGAGTCGCAGGACTGATCACAGGCGGGAGAAGAACTCGAAGAGAAGCAATTGTCAATGCTCAACCCAAATGCAACCCTAACTTACATTACTGGACTACTCAGGATGAAGGTGCTGCAATCGGATTGGCCTGGATACCATATTTCGGGCCAGCAGCCGAGGGAATTTACACAGAGGGGCTAATGCACAATCAAGATGGTTTAATCTGTGGGTTGAGGCAGCTGGCCAACGAGACGACTCAAGCTCTTCAACTGTTCCTGAGAGCTACAACTGAGCTACGCACCTTTTCAATCCTCAACCGTAAGGCAATTGATTTCTTGCTGCAGCGATGGGGCGGCACATGCCATATTTTGGGACCGGACTGCTGTATCGAACCACATGATTGGACCAAGAACATAACAGACAAAATTGATCAGATTATTCATGATTTTGTTGATAAAACCCTTCCGGACCAGGGGGACAATGACAATTGGTGGACAGGATGGAGACAATGGATACCGGCAGGTATTGGAGTTACAGGCGTTATAATTGCAGTTATCGCTTTATTCTGTATATGCAAATTTGTCTTTATGGCTACACAACATACCCAATACCCAGACGCCAGGTTATCATCACCAATTGTATTGGACCAATGTGACCTAGTCACTAGAGCTTGCGGGTTATATTCATCATACTCCCTTAATCCACAACTACGCAACTGTAAACTCCCGAAACATATCTACCGTTTAAAATATGATGTAACTGTTACCAAGTTCTTAAGTGATGTACCAGTGGCGACATTGCCCATAGATTTCATAGTCCCAATTCTTCTCAAGGCACTGTCAGGCAATGGGTTCTGTCCTGTTGAGCCGCGGTGCCAACAGTTCTTAGATGAAATCATTAAGTACACAATGCAAGATGCTCTCTTCTTGAAATATTACCTCAAAAATGTGGGTGCTCAAGAAGACTGTGTTGATGACCACTTTCAAGAGAAAATCTTATCTTCAATTCAGGGCAATGAATTTTTACATCAAATGTTTTTCTGGTATGACCTGGCTATTTTAACTCGAAGGGGTAGATTAAATCGAGGAAACTCTAGATCAACATGGTTTGTTCATGATGATTTAATAGACATCTTAGGCTATGGGGACTATGTTTTTTGGAAGATCCCGATTTCAATGTTACCACTGAACTCACAAGGAATCCCCCATGCTGCTATGGATTGGTATCAGGCATCAGTATTCAAAGAAGCGGTTCAAGGGCATACACACATTGTTTCTGTTTCTACTGCCGACGTCTTGATAATGTGCAAAGATTTAATTACATGTCGATTCAACACAACTCTAATCTCAAAAATAGCAGAGGTTGAGGATCCAGTTTGTTCTGATTATCCCAATTTTAAGATTGTGTCTATGCTTTACCAGAGCGGAGATTACTTACTCTCCATATTAGGGTCTGATGGGTATAAAATTATTAAGTTCCTCGAACCATTGTGCTTGGCCAAAATTCAATTATGCTCAAAGTACACCGAGAGGAAGGGCCGATTCTTAACACAAATGCATTTAGCTGTAAATCACACCCTGGAAGAAATTACAGAAATGCGTGCGCTAAAGTCTTCACAGGCACAAAAGATCCGTGAATTCCATAGAACATTGATAAGGCTGGAGATGACGCCACAACAACTTTGTGAGCTATTTTCCATTCAAAAACACTGGGGGCATCCTGTGCTACATAGTGAAACAGCAATCCAGAAAGTTAAAAAACATGCTACGGTGCTAAAAGCATTACGCCCTATAGTGATTTTCGAGACATATTGTGTTTTTAAATATAGTATTGCAAAACATTATTTTGATAGTCAAGGGTCTTGGTACAGTGTTACTTCAGATAGGAATCTAACACCAGGTCTTAATTCTTATATCAAAAGAAATCAATTCCCTCCGTTGCCAATGATTAAAGAACTACTATGGGAATTTTACCACCTTGACCATCCTCCACTTTTCTCAACCAAAATTATTAGTGATTTAAGTATTTTTATAAAAGACAGAGCTACCGCAGTAGAAAGGACATGCTGGGATGCAGTATTCGAGCCTAATGTTCTAGGATATAATCCACCTCACAAATTCAGTACTAAACGTGTACCGGAACAATTTTTAGAGCAAGAAAACTTTTCTATTGAGAATGTTCTTTCCTACGCGCAAAAACTCGAGTATCTACTACCACAATATCGGAATTTTTCTTTCTCATTGAAAGAGAAAGAGTTGAATGTAGGTAGAACTTTCGGAAAATTGCCTTATCCGACTCGCAATGTTCAAACACTTTGTGAAGCTCTGTTAGCTGATGGTCTTGCTAAAGCATTTCCTAGCAATATGATGGTAGTTACGGAACGTGAGCAAAAAGAAAGCTTATTGCATCAAGCATCATGGCACCACACAAGTGATGATTTTGGTGAGCATGCCACAGTTAGAGGGAGTAGCTTTGTAACTGATTTAGAGAAATACAATCTTGCATTTAGATATGAGTTTACAGCACCTTTTATAGAATATTGCAACCGTTGCTATGGTGTTAAGAATGTTTTTAATTGGATGCATTATACAATCCCACAGTGTTATATGCATGTCAGTGATTATTATAATCCACCGCATAACCTCACACTGGAAAATCGAGACAACCCCCCCGAAGGGCCTAGTTCATACAGGGGTCATATGGGAGGGATTGAAGGACTGCAACAAAAACTCTGGACAAGTATTTCATGTGCTCAAATTTCTTTAGTTGAAATTAAGACTGGTTTTAAGTTACGCTCAGCTGTGATGGGTGACAATCAGTGCATTACCGTTTTATCAGTCTTCCCCTTAGAGACTGACGCAGACGAGCAGGAACAGAGCGCCGAAGACAATGCAGCGAGGGTGGCTGCCAGCCTAGCAAAAGTTACAAGTGCTTGTGGAATCTTTTTAAAACCTGATGAAACATTTGTACATTCAGGTTTTATCTATTTTGGAAAAAAACAATATTTGAATGGGGTCCAATTGCCTCAGTCCCTTAAAACGGCTACAAGAATGGCACCATTGTCTGATGCAATTTTTGATGATCTTCAAGGGACCCTGGCTAGTATAGGCACTGCTTTTGAGCGATCCATCTCTGAGACACGACACATCTTTCCTTGCAGGATAACCGCAGCTTTCCATACGTTTTTTTCGGTGAGAATCTTGCAATATCATCACCTCGGATTCAATAAAGGTTTTGACCTTGGACAGTTAACACTCGGCAAACCTCTGGATTTCGGAACAATATCGTTGGCACTAGCGGTACCGCAGGTGCTTGGAGGGTTATCCTTCTTGAATCCTGAGAAATGCTTCTACCGGAATCTAGGAGATCCAGTTACCTCAGGCTTATTCCAGTTAAAAACTTATCTCCGAATGATTGAGATGGATGATTTATTCTTACCTTTAATTGCGAAGAACCCTGGGAACTGCACTGCCATTGACTTTGTGTTAAATCCTAGCGGATTAAATGTCCCTGGGTCACAAGACTTAACTTCATTTCTGCGCCAGATTGTACGTAGGACTATCACCCTAAGTGCGAAAAACAAACTTATTAATACCTTATTTCATGCGTCAGCTGACTTCGAAGACGAAATGGTTTGTAAATGGCTATTATCATCAACTCCTGTTATGAGTCGTTTTGCAGCCGATATTTTTTCACGTACGCCGAGCGGGAAGCGATTGCAAATTCTAGGATACCTGGAAGGAACACGCACATTATTAGCCTCTAAGATCATCAACAATAATACAGAGACACCGGTTTTGGACAGACTGAGGAAAATAACATTGCAAAGGTGGAGTCTATGGTTTAGTTATCTTGATCATTGTGATAATATCCTGGCGGAGGCTTTAACCCAAATAACTTGCACAGTTGATTTAGCACAGATCCTGAGGGAATATTCATGGGCACATATTTTAGAGGGGAGACCTCTTATTGGAGCCACACTCCCATGTATGATTGAGCAATTCAAAGTGGTTTGGTTGAAACCCTACGAACAATGTCCGCAGTGTTCAAATGCAAAGCAACCTGGTGGGAAACCATTCGTGTCAGTGGCAGTCAAGAAACATATTGTTAGTGCATGGCCGAACGCATCCCGAATAAGCTGGACTATCGGGGATGGAATCCCATACATTGGATCAAGGACAGAAGATAAGATAGGACAACCTGCTATTAAACCAAAATGTCCTTCCGCAGCCTTAAGAGAGGCCATTGAATTGGCGTCCCGTTTAACATGGGTAACTCAAGGCAGTTCGAACAGTGACTTGCTAATAAAACCATTTTTGGAAGCACGAGTAAATTTAAGTGTTCAAGAAATACTTCAAATGACCCCTTCACATTACTCAGGAAATATTGTTCACAGGTACAACGATCAATACAGTCCTCATTCTTTCATGGCCAATCGTATGAGTAATTCAGCAACGCGATTGATTGTTTCTACAAACACTTTAGGTGAGTTTTCAGGTGGTGGCCAGTCTGCACGTGACAGCAATATTATTTTCCAGAATGTTATAAATTATGCAGTTGCACTGTTCGATATTAAATTTAGAAACACTGAGGCTACAGATATCCAATATAATCGTGCTCACCTTCATCTAACTAAGTGTTGCACCCGGGAAGTACCAGCTCAGTATTTAACATACACATCTACATTGGATTTAGATTTAACAAGATACCGAGAAAACGAATTGATTTATGACAATAATCCTCTAAAAGGAGGACTTAATTGCAATATCTCATTCGATAACCCATTTTTCCAAGGTAAACGGCTGAACATTATAGAAGATGATCTTATTCGACTGCCTCACTTATCTGGATGGGAGCTAGCCAAGACCATCATGCAATCAATCATTTCAGATAGCAACAATTCGTCTACAGACCCAATTAGCAGTGGAGAAACAAGATCATTCACTACCCATTTCTTAACTTATCCCAAGATAGGACTTCTGTACAGTTTTGGGGCCTTTGTAAGTTATTATCTTGGCAATACAATTCTTCGGACTAAGAAATTAACACTTGACAATTTTTTATATTACTTAACTACCCAAATTCATAATCTACCACATCGATCATTGCGAATACTTAAGCCAACATTCAAACATGCAAGCGTTATGTCACGGTTAATGAGTATTGATCCTCATTTTTCTATTTACATAGGCGGTGCTGCAGGTGACAGAGGACTCTCAGATGCGGCCAGATTATTTTTGAGAACGTCCATTTCATCTTTTCTTACATTTGTAAAAGAATGGATAATTAATCGCGGGACAATTGTCCCTTTATGGATAGTATATCCGCTAGAGGGTCAAAACCCAACACCTGTTAATAATTTCCTCCATCAGATCGTAGAATTGCTGGTGCATGATTCATCAAGACAACAGGCTCTAAAAACTACCATAAGTGATCATGTACATCCTCAC---------GACAATCTTGTTTACACATGTAAGAGTACAGCCAGCAATTTCTTCCATGCGTCATTGGCGTACTGGAGGAGCAGG------CACAGAAACAGCAACCGAAAATACTTGGCAAGAGATTCTTCA---ACTGGATCAAGCACAAACAACAGTGATGGTCATATTGAG---AGAAGTCAAGAACAAACCACCAGAGATCCACATGGTGGCACT------------GAACGGAATCTAGTCCTACAAATGAGCCATGAAATAAAAAGAACGACA---------ATTCCACAAGAAAACACGCACCAGGGTCCGTCATTCCAGTCATTTCTAAGTGACTCTGCTTGTGGTACAGCAAATTCAAAACTAAATTTCGATAGATCGAGACACAATGTGAAATCTCAGGATCATAACTCAGCATCCAAGAGGGAAGATCATCAAATAATCTCACACCGTCTAGTCCTACCCTTCTTTACATTATCTCAAGGGACACGCAAATTAACGTCATCCAATGAGTCACAAACCCAAGACGAGATATCAAAATACTTACGGCAATTAAGATCCGTAATTGATACCACAGTTTATTGTAGGTTTACCGGTATAGTCTCGTCTATGCATTACAAACTTGATGAGGTCCTTTGGGAAATAGAGAGTTTTAAGTCGGCTGTGACGCTAGCAGAGGGAGAAGGTGCTGGTGCCTTACTATTGATTCAGAAATACCAAGTTAAGACCTTATTTTTCAACACGCTAGCTACTGAGTCCAGTATAGAGTCAGAAATAGTATCAGGAATGACTACTCCTAGGATGCTTCTACCTGTTATGTCAAAGTTCCATAATGACCAAATTGAGATTATTCTTAACAACTCAGCAAGCCAAATAACAGACATAACAAATCCTACTTGGTTTAAAGACCAAAGAGCAAGGCTACCTAGGCAAGTCGAGGTTATAACCATGGACGCAGAGACAACAGAGAATATAAACAGATCGAAATTGTACGAAGCTGTATATAAATTGATCTTACACCATATTGATCCCAGCGTATTGAAAGCAGTGGTCCTTAAAGTCTTTCTAAGTGATACTGAGGGTATGTTATGGCTAAATGATAATTTAGCCCCGTTTTTTGCCACTGGTTATTTAATTAAGCCAATAACGTCAAGTGCTAGATCTAGTGAATGGTATCTTTGTCTGACGAACTTCTTATCAACTACACGTAAGATGCCACACCAAAACCATCTCAGTTGTAAACAGGTAATACTTACGGCATTGCAACTGCAAATTCAACGGAGCCCATACTGGCTAAGTCATTTAACTCAGTATGCTGACTGCGATTTACATTTAAGTTATATCCGCCTTGGTTTTCCATCATTAGAGAAAGTACTATACCACAGGTATAACCTCGTCGATTCAAAGAGAGGTCCACTAGTCTCTATCACTCAGCACTTAGCACATCTTAGAGCAGAGATTCGAGAATTGACTAATGATTATAATCAACAGCGACAAAGTCGGACTCAAACATATCACTTTATTCGTACTGCAAAAGGACGAATCACAAAACTAGTCAATGATTATTTAAAATTCTTTCTTATTGTGCAAGCATTAAAACATAATGGGACATGGCAAGCTGAGTTTAAGAAATTACCAGAGTTGATTAGTGTGTGCAATAGGTTCTATCATATTAGAGATTGCAATTGTGAAGAACGTTTCTTAGTTCAAACCTTATATTTACATAGAATGCAGGATTCTGAAGTTAAGCTTATTGAAAGGCTGACAGGGCTTCTGAGTTTATTTCCGGATGGTCTC---TACAGGTTTGAT---ATGGATTCTCGTCCTCAGAAAGTCTGGATGACGCCGAGTCTCACTGAATCTGACATGGATTACCACAAGATCTTAACAGCAGGTCTGTCCGTTCAACAGGGGATTGTTCGGCAAAGAGTCATCCAAGTGTATCAAGTAAACAATCTTGAGGAAATTTGCCAACTTATCATACAGGCCTTTGAAGCAGGTGTTGATTTTCAAGAGAGTGCGGACAGTTTCCTTCTCATGCTTTGTCTTCATCATGCGTACCAAGGAGATTACAAACTTTTCTTGGAAAGTGGCGCAGTCAAGTATTTGGAAGGGCACGGGTTCCGTTTTGAAGTCAAGAAGCGTGATGGAGTGAAGCGCCTTGAGGAATTGCTGCCAGCAGTATCTAGTGGAAAAAACATTAAGAGAACACTTGCTGCCATGCCGGAAGAGGAGACGACTGAAGCTAATGCCGGCCAGTTTCTCTCCTTTGCAAGTCTATTCCTTCCGAAATTGGTAGTAGGAGAAAAGGCTTGCCTTGAGAAGGTTCAAAGGCAAATTCAAGTACATGCAGAGCAAGGACTGATACAATATCCAACAGCTTGGCAATCAGTAGGACACATGATGGTGATTTTCCGTTTGATGCGAACAAATTTCTTGATCAAATTTCTCCTAATACACCAAGGGATGCACATGGTTGCCGGGCATGATGCCAACGATGCTGTGATTTCAAATTCAGTGGCTCAAGCTCGTTTTTCAGGTTTATTGATTGTCAAAACAGTACTTGATCATATCCTACAAAAGACAGAACGAGGAGTTCGTCTCCATCCTCTTGCAAGGACCGCCAAGGTAAAAAATGAGGTGAACTCCTTTAAGGCTGCACTCAGCTCCCTGGCCAAGCATGGAGAGTATGCTCCTTTCGCCCGACTTTTGAACCTCTCTGGAGTAAATAATCTTGAGCATGGTCTTTTCCCTCAACTATCGGCAATTGCACTCGGAGTCGCCACAGCACACGGGAGCACCCTCGCAGGAGTAAATGTGGGAGAACAGTATCAACAGCTCAGAGAGGCTGCCACTGAAGCTGAGAAGCAACTCCAACAATATGCAGAGTCTCGCGAACTTGACCATCTTGGACTTGATGATCAGGAAAAGAAAATCCTTATGAACTTCCATCAGAAGAAGAACGAAATCAGCTTCCAGCAAACAAACGCTATGGTAACTCTAAGAAAAGAGCGCCTGGCCAAGCTGACAGAAGCTATCACCGCTGCGTCACTGCCCAAAACAAGTGGACATTACGATGATGATGACGACATTCCCTTTCCAGGACCTATCAATGATGACGACAATCCTGGCCATCAAGATGATGATCCGACTGACTCACAGGATACGACCATTCCCGATGTGGTAGTTGATCCCGATGATGGAAGCTACGGCGAATACCAGAGTTACTCGGAAAACGGTATGAATGCACCAGATGACTTGGTCCTATTCGATCTAGACGAGGACGACGAGGACACTAAGCCAGTGCCT------AACAGATCGACCAAGGGTGAACAACAGAAAAACAGTCAAAAGGGCCAGCATACAGAGGGCAGACAGACACAATCCAGGCCAACTCAAAATGTCCCA------GGCCCTCGCAGAACAATCCACCATGCCAGCGCTCCACTCACGGACAATGACAGAAGAAATGAACCCTCCGGCTCAACCAGCCCTCGCATGCTGACACCAATTAACGAGGAGGCAGACCCACTGGACGATGCCGACGACGAGACGTCCAGCCTTCCGCCCTTGGAGTCAGATGATGAAGAACAGGACAGGGACGGAACTTCCAACCGCACACCCACTGTCGCCCCACCGGCTCCCGTATACAGAGATCACTCTGAAAAGAAAGAACTCCCGCAAGATGAGCAACAAGACCAGGACCACACTCAAGAGGCCAAGAACCAGGACAGTGACAACACCCAGCCAGAACACTCTTTTGAGGAGATGTATCGCCACATTCTAAGATCACAAGGGCCATTTGATGCTGTTTTGTATTATCATATGATGAAGGATGAGCCTGTAGTTTTCAGTACCAGTGATGGCAAAGAGTACACGTATCCGGACTCCCTTGAAGAGGAATATCCACCATGGCTCACTGAAAAAGAGGCCATGAATGAAGAGAATAGATTTGTTACATTGGATGGTCAACAATTTTATTGGCCGGTAATGAATCACAAGAATAAATTCATGGCAATCCTGCAACATCATCAGATGGCTAAAGCTACGGGACGATACAATCTAATATCGCCCAAAAAGGACCTGGAGAAAGGGGTTGTCTTAAGCGACCTCTGTAACTTCTTAGTTAGTCAAACTATTCAAGGGTGGAAGGTCTATTGGGCTGGTATTGAGTTTGATGTGACTAACAAAGGAATGGCCCTATTGCATAGACTGAAAACTAATGACTTTGCCCCTGCATGGTCGATGACAAGGAATCTATTTCCTCATTTATTTCAAAATCCGAATTCTACAATTGAATCACCGCTGTGGGCATTGAGAGTCATCCTTGCAGCAGGGATACAGGACCAGCTGATTGACCAGTCTTTGATTGAACCCTTAGCAGGAGCCCTTGGTCTGATCTCTGATTGGCTGCTAACAACCAACACTAACCATTTCAACATGCGAACACAACGTGTCAAGGAACAATTGAGCCTAAAAATGCTGTCGTTGATTCGATCCAATATTCTCAAGTTTATTAACAAATTGGATGCTCTACATGTCGTGAACTACAACGGATTGTTGAGCAGTATTGAAATTGGAACTCAAAATCATACAATCATCATAACTCGAACTAACATGGGTTTTCTGGTGGAGCTCCAAGAACCCGACAAATCGGCAATGAACCGCAAGAAGCCTGGGCCGGCGAAATTTTCCCTCCTTCATGAGTCCACACTGAAAGCATTTACACAAGGGTCCTCAACACGAATGCAAAGTTTGATTCTTGAATTTAATAGCTCTCTTGCTATCATGGAAGCTTCATATGAGAGAGGACGCCCCCGAGCTGCCAGACAGCATTCAAGGGATGGACACGACCACCATGTTCGAGCACGATCATCATCCAGAGAGAATTATCGAGGTGAGTACCGTCAATCAAGGAGCGCCTCACAAGTGCGCGTTCCTACTGTATTTCATAAGAAGAGAGTTGAACCATTAACAGTTCCTCCAGCTCCTAAAGACATATGTCCGACCTTGAAAAAAGGATTTTTGTGTGACAGTAGTTTTTGCAAAAAAGATCACCAGTTGGAAAGTTTAACTGATAGGGAATTACTCCTACTAATCGCCCGTAAGACTTGTGGATCAGTAGAACAACAATTAAATATAACTGCACCCAAGGACTCGCGCTTAGCAAATCCAACGGCTGATGATTTCCAGCAAGAGGAAGGTCCAAAAATTACCTTGTTGACACTGATCAAGACGGCAGAACACTGGGCGAGACAAGACATCAGAACCATAGAGGATTCAAAATTAAGAGCATTGTTGACTCTATGTGCCGTGATGACGAGGAAATTCTCAAAATCTCAGCTGAGTCTTTTATGTGAGACACACCTAAGGCGCGAGGGGCTTGGGCAAGATCAGGCAGAACCCGTTCTCGAAGTATATCAACGATTACACAGTGATAAAGGAGGCAGTTTTGAAGCTGCACTATGGCAACAATGGGACCGACAATCCCTAATTATGTTTATCACTGCATTCTTGAATATCGCTCTCCAGTTACCGTGTGAAAGTTCTGCTGTCGTTGTTTCAGGGTTAAGAACATTGGTTCCTCAATCAGATAATGAGGAAGCTTCAACCAACCCGGGGACATGCTCATGGTCTGATGAGGGTACCCCT------ATGACAACTAGAACAAAGGGCAGGGGCCATACTGTGGCCACGACTCTAAACGACAGAATGCCAGGCCCTGAGCTTTCGGGCTGGATCTCTGAGCAGCTAATGACCGGAAGAATTCCTGTAAGCGACATCTTCTGTGATATTGAGAACAATCCAGGATTATGCTACGCATCCCAAATGCAACAAACGAAGCCAAACCCGAAAACGCGCAACAGTCAAACCCAAACGGACCCAATTTGCAATCATAGTTTTGAGGAGGTAGTACAAACATTGGCTTCATTGGCTACTGTTGTGCAACAACAAACCATCGCATCAGAATCATTAGAACAACGCATTACGAGTCTTGAGAATGGTCTAAAGCCAGTTTATGATATGGCAAAAACAATCTCCTCATTGAACAGGGTTTGTGCTGAGATGGTTGCAAAATATGATCTTCTGGTGATGACAACCGGACGGGCAACAGCAACCGCTGCGGCAACTGAGGCTTATTGGGCTGAACATGGTCAACCACCACCTGGACCATCACTTTATGAAGAAAGTGCGATTCGGGGTAAGATTGAATCTAGAGATGAGACCGTCCCTCAAAGTGTTAGGGAGGCATTCAGCAATCTAGACAGTACCACTTCACTAACTGAGGAAAATTTTGGGAAACCTGACATTTCGGCAAAGGATTTGAGAAACATTATGTATGATCACTTGCCTGGTTTTGGAACTGCTTTCCACCAGTTAGTACAAGTGATTTGTAAATTGGGAAAGGATAGCAACTCATTGGACATCATTCATGCTGAGTTCCAGGCCAGCCTGGCTGAAGGAGACTCTCCTCAATGTGCCCTAATTCAAATCACAAAAAGAGTTCCAATCTTCCAAGATGCTGCTCCACCTGTCATCCACATCCGCTCTCGAGGTGACATTCCCCGAGCTTGCCAGAAGAGCTTACGTCCAGTCCCGCCATCGCCCAAGATTGATCGAGGTTGGGTATGTGTTTTTCAGCTTCAAGATGGTAAAACACTTGGACTCAAAATTATGAGGCGGGTTATATTGCCTACTGCTCCTCCTGAATATATGGAGGCCATATACCCTGTCAGGTCAAATTCAACAATTGCTAGGGGTGGCAACAGCAATACAGGCTTCCTGACACCGGAGTCAGTCAATGGAGACACTCCATCAAATCCACTCAGACCAATTGCTGATGACACCATCGACCATGCTAGCCACACACCAGGCAGTGTGTCATCAGCATTCATCCTTGAAGCTATGGTGAATGTCATATCGGGCCCCAAAGTGCTAATGAAGCAAATTCCAATTTGGCTTCCTCTAGGTGTCGCTGATCAAAAGACCTACAGCTTTGACTCAACTACGGCCGCCATCATGCTTGCTTCATATACTATCACCCATTTCGGCAAGGCAACCAATCCACTTGTCAGAGTCAATCGGCTGGGTCCTGGAATCCCGGATCACCCCCTCAGGCTCCTGCGAATTGGAAACCAGGCTTTCCTCCAGGAGTTCGTTCTTCCGCCAGTCCAACTACCCCAGTATTTCACCTTTGATTTGACAGCACTCAAACTGATCACCCAACCACTGCCTGCTGCAACATGGACCGATGACACTCCAACAGGATCAAACGGAGCGTTGCGTCCAGGAATTTCATTTCATCCAAAACTTCGCCCCATTCTTTTACCCAACAAAAGTGGGAAGAAGGGGAACAATGCCGATCTAACATCTCCGGAGAAAATCCAAGCAATAATGACTTCACTCCAGGACTTTAAGATCGTTCCAATTGATCCAACCAAAAATATTATGGGTATCGAAGTGCCAGAAACTCTGGTCCACAAGCTGACCGGTAAGAAGGTGACTTCTAAAAATGGACAACCAATCATCCCTGTTCTTTTGCCAAAGTACATTGGGTTGGACCCGGTGGCTCCAGGAGACCTCACCATGGTAATCACACAGGATTGTGACACGTGTCATTCTCCTGCAAGTCTTCCAGCTGTGCTCGAGAAG---------------
>EBOV_2007_KC242788
ATGGGT---GTCACAGGAATATTGCAGTTACCTCGTGATCGATTCAAGAGGACATCATTCTTTCTTTGGGTAATTATCCTTTTCCAAAGAACATTTTCCATCCCACTTGGAGTCATCCACAATAGCACATTACAGGTTAGTGATGTCGACAAACTAGTTTGTCGTGACAAACTGTCATCCACAAATCAATTGAGATCAGTTGGACTGAATCTCGAAGGGAATGGAGTGGCAACTGATGTGCCATCTGCAACTAAAAGATGGGGCTTCAGGTCCGGTGTCCCACCAAAGGTGGTCAATTATGAAGCTGGTGAATGGGCTGAAAACTGCTACAATCTTGAAATCAAAAAACCTGACGGGAGTGAGTGTCTACCAGCAGCGCCAGACGGGATTCGGGGCTTCCCCCGGTGCCGGTATGTGCACAAAGTATCAGGAACAGGACCGTGTGCCGGAGACTTTGCCTTCCACAAAGAGGGTGCTTTCTTCCTGTATGATCGACTTGCTTCCACAGTTATTTACCGAGGGACGACTTTCGCTGAAGGTGTCGTTGCATTTCTGATACTGCCCCAAGCTAAGAAGGACTTCTTCAGCTCACACCCCTTGAGAGAGCCGGTCAATGCAACGGAGGACCCGTCTAGTGGCTACTATTCTACCACAATTAGATATCAGGCTACCGGTTTTGGAACCAATGAGACAGAGTACTTGTTCGAGGTTGACAATTTGACCTACGTCCAACTTGAATCAAGATTCACACCACAGTTTCTGCTCCAGCTGAATGAGACAATATATGCAAGTGGGAAAAGGAGCAACACCACGGGAAAACTAATTTGGAAAGTCAACCCCGAAATTGATACAACAATCGGGGAGTGGGCCTTCTGGGAAACTAAAAAAAACCTCACTAGAAAAATTCGCAGTGAAGAGTTGTCTTTCACAGCTGTATCAAACGGAGCCAAAAACCTCAGTGGTCAGAGTCCGGCGCGAACTTCTTCCGACCCAAAGACCAACACAACAACTGAAGACCACAAAATCGTGGCTTCAGAAAATTCCTCTGCAATGGTTCAAGTGCACAGTCAAGGAAGGGAAGCTGCAGTGTCGCAT------------------------------CTGACAACCCTTGCCACAATCTCCACGAGTCCTCAACCCCCCACAACCAAACCAGGTCCGGACAACAGCACTTATAATACACCCGTATATAAACTTGACACCTCTGAGGCAACTCAAGTTGAACAACATCACCGCAGAACAGACAACGACAGCACAGCCTCCGACACTCCCCCCGCCACGACCGCAGCCGGACACCCAAAAGCAGAGAACACCAACACGAGCAAGAGCGCTGACTCCCTGGACCCCGCCACCACGACA------------AGTCCCCCAAACCACAGCGAGACCGCTGGCAACAACAACACTCATCACCAAGATACCGGAGAAGAGAGTGCCAGCAGCGGGAAGCTAGGCTTAATTACCAATACTATTGCTGGAGTCGCAGGACTGATCACAGGCGGGAGAAGAACTCGAAGAGAAGCAATTGTCAATGCTCAACCCAAATGCAACCCTAACTTACATTACTGGACTACTCAGGATGAAGGTGCTGCAATCGGATTGGCCTGGATACCATATTTCGGGCCAGCAGCCGAGGGAATTTACACAGAGGGGCTAATGCACAATCAAGATGGTTTAATCTGTGGGTTGAGGCAGCTGGCCAACGAGACGACTCAAGCTCTTCAACTGTTCCTGAGAGCTACAACTGAGCTACGCACCTTTTCAATCCTCAACCGTAAGGCAATTGATTTCTTGCTGCAGCGATGGGGCGGCACATGCCATATTTTGGGACCGGACTGCTGTATCGAACCACATGATTGGACCAAGAACATAACAGACAAAATTGATCAGATTATTCATGATTTTGTTGATAAAACCCTTCCGGACCAGGGGGACAATGACAATTGGTGGACAGGATGGAGACAATGGATACCGGCAGGTATTGGAGTTACAGGCGTTATAATTGCAGTTATCGCTTTATTCTGTATATGCAAATTTGTCTTTATGGCTACACAACATACCCAATACCCAGACGCCAGGTTATCATCACCAATTGTATTGGACCAATGTGACCTAGTCACTAGAGCTTGCGGGTTATATTCATCATACTCCCTTAATCCACAACTACGCAACTGTAAACTCCCGAAACATATCTACCGTTTAAAATATGATGTAACTGTTACCAAGTTCTTAAGTGATGTACCAGTGGCGACATTGCCCATAGATTTCATAGTCCCAATTCTTCTCAAGGCACTGTCAGGCAATGGGTTCTGTCCTGTTGAGCCGCGGTGCCAACAGTTCTTAGATGAAATCATTAAGTACACAATGCAAGATGCTCTCTTCTTGAAATATTACCTCAAAAATGTGGGTGCTCAAGAAGACTGTGTTGATGACCACTTTCAAGAGAAAATCTTATCTTCAATTCAGGGCAATGAATTTTTACATCAAATGTTTTTCTGGTATGACCTGGCTATTTTAACTCGAAGGGGTAGATTAAATCGAGGAAACTCTAGATCAACATGGTTTGTTCATGATGATTTAATAGACATCTTAGGCTATGGGGACTATGTTTTTTGGAAGATCCCGATTTCAATGTTACCACTGAACTCACAAGGAATCCCCCATGCTGCTATGGATTGGTATCAGGCATCAGTATTCAAAGAAGCGGTTCAAGGGCATACACACATTGTTTCTGTTTCTACTGCCGACGTCTTGATAATGTGCAAAGATTTAATTACATGTCGATTCAACACAACTCTAATCTCAAAAATAGCAGAGGTTGAGGATCCAGTTTGTTCTGATTATCCCAATTTTAAGATTGTGTCTATGCTTTACCAGAGCGGAGATTACTTACTCTCCATATTAGGGTCTGATGGGTATAAAATTATTAAGTTCCTCGAACCATTGTGCTTGGCCAAAATTCAATTATGCTCAAAGTACACCGAGAGGAAGGGCCGATTCTTAACACAAATGCATTTAGCTGTAAATCACACCCTGGAAGAAATTACAGAAATGCGTGCGCTAAAGTCTTCACAGGCACAAAAGATCCGTGAATTCCATAGAACATTGATAAGGCTGGAGATGACGCCACAACAACTTTGTGAGCTATTTTCCATTCAAAAACACTGGGGGCATCCTGTGCTACATAGTGAAACAGCAATCCAGAAAGTTAAAAAACATGCTACGGTGCTAAAAGCATTACGCCCTATAGTGATTTTCGAGACATATTGTGTTTTTAAATATAGTATTGCAAAACATTATTTTGATAGTCAAGGGTCTTGGTACAGTGTTACTTCAGATAGGAATCTAACACCAGGTCTTAATTCTTATATCAAAAGAAATCAATTCCCTCCGTTGCCAATGATTAAAGAACTACTATGGGAATTTTACCACCTTGACCATCCTCCACTTTTCTCAACCAAAATTATTAGTGATTTAAGTATTTTTATAAAAGACAGAGCTACCGCAGTAGAAAGGACATGCTGGGATGCAGTATTCGAGCCTAATGTTCTAGGATATAATCCACCTCACAAATTCAGTACTAAACGTGTACCGGAACAATTTTTAGAGCAAGAAAACTTTTCTATTGAGAATGTTCTTTCCTACGCGCAAAAACTCGAGTATCTACTACCACAATATCGGAATTTTTCTTTCTCATTGAAAGAGAAAGAGTTGAATGTAGGTAGAACTTTCGGAAAATTGCCTTATCCGACTCGCAATGTTCAAACACTTTGTGAAGCTCTGTTAGCTGATGGTCTTGCTAAAGCATTTCCTAGCAATATGATGGTAGTTACGGAACGTGAGCAAAAAGAAAGCTTATTGCATCAAGCATCATGGCACCACACAAGTGATGATTTTGGTGAGCATGCCACAGTTAGAGGGAGTAGCTTTGTAACTGATTTAGAGAAATACAATCTTGCATTTAGATATGAGTTTACAGCACCTTTTATAGAATATTGCAACCGTTGCTATGGTGTTAAGAATGTTTTTAATTGGATGCATTATACAATCCCACAGTGTTATATGCATGTCAGTGATTATTATAATCCACCGCATAACCTCACACTGGAAAATCGAGACAACCCCCCCGAAGGGCCTAGTTCATACAGGGGTCATATGGGAGGGATTGAAGGACTGCAACAAAAACTCTGGACAAGTATTTCATGTGCTCAAATTTCTTTAGTTGAAATTAAGACTGGTTTTAAGTTACGCTCAGCTGTGATGGGTGACAATCAGTGCATTACCGTTTTATCAGTCTTCCCCTTAGAGACTGACGCAGACGAGCAGGAACAGAGCGCCGAAGACAATGCAGCGAGGGTGGCTGCCAGCCTAGCAAAAGTTACAAGTGCTTGTGGAATCTTTTTAAAACCTGATGAAACATTTGTACATTCAGGTTTTATCTATTTTGGAAAAAAACAATATTTGAATGGGGTCCAATTGCCTCAGTCCCTTAAAACGGCTACAAGAATGGCACCATTGTCTGATGCAATTTTTGATGATCTTCAAGGGACCCTGGCTAGTATAGGCACTGCTTTTGAGCGATCCATCTCTGAGACACGACACATCTTTCCTTGCAGGATAACCGCAGCTTTCCATACGTTTTTTTCGGTGAGAATCTTGCAATATCATCACCTCGGATTCAATAAAGGTTTTGACCTTGGACAGTTAACACTCGGCAAACCTCTGGATTTCGGAACAATATCGTTGGCACTAGCGGTACCGCAGGTGCTTGGAGGGTTATCCTTCTTGAATCCTGAGAAATGCTTCTACCGGAATCTAGGAGATCCAGTTACCTCAGGCTTATTCCAGTTAAAAACTTATCTCCGAATGATTGAGATGGATGATTTATTCTTACCTTTAATTGCGAAGAACCCTGGGAACTGCACTGCCATTGACTTTGTGTTAAATCCTAGCGGATTAAATGTCCCTGGGTCACAAGACTTAACTTCATTTCTGCGCCAGATTGTACGTAGGACTATCACCCTAAGTGCGAAAAACAAACTTATTAATACCTTATTTCATGCGTCAGCTGACTTCGAAGACGAAATGGTTTGTAAATGGCTATTATCATCAACTCCTGTTATGAGTCGTTTTGCAGCCGATATTTTTTCACGTACGCCGAGCGGGAAGCGATTGCAAATTCTAGGATACCTGGAAGGAACACGCACATTATTAGCCTCTAAGATCATCAACAATAATACAGAGACACCGGTTTTGGACAGACTGAGGAAAATAACATTGCAAAGGTGGAGTCTATGGTTTAGTTATCTTGATCATTGTGATAATATCCTGGCGGAGGCTTTAACCCAAATAACTTGCACAGTTGATTTAGCACAGATCCTGAGGGAATATTCATGGGCACATATTTTAGAGGGGAGACCTCTTATTGGAGCCACACTCCCATGTATGATTGAGCAATTCAAAGTGGTTTGGTTGAAACCCTACGAACAATGTCCGCAGTGTTCAAATGCAAAGCAACCTGGTGGGAAACCATTCGTGTCAGTGGCAGTCAAGAAACATATTGTTAGTGCATGGCCGAACGCATCCCGAATAAGCTGGACTATCGGGGATGGAATCCCATACATTGGATCAAGGACAGAAGATAAGATAGGACAACCTGCTATTAAACCAAAATGTCCTTCCGCAGCCTTAAGAGAGGCCATTGAATTGGCGTCCCGTTTAACATGGGTAACTCAAGGCAGTTCGAACAGTGACTTGCTAATAAAACCATTTTTGGAAGCACGAGTAAATTTAAGTGTTCAAGAAATACTTCAAATGACCCCTTCACATTACTCAGGAAATATTGTTCACAGGTACAACGATCAATACAGTCCTCATTCTTTCATGGCCAATCGTATGAGTAATTCAGCAACGCGATTGATTGTTTCTACAAACACTTTAGGTGAGTTTTCAGGTGGTGGCCAGTCTGCACGTGACAGCAATATTATTTTCCAGAATGTTATAAATTATGCAGTTGCACTGTTCGATATTAAATTTAGAAACACTGAGGCTACAGATATCCAATATAATCGTGCTCACCTTCATCTAACTAAGTGTTGCACCCGGGAAGTACCAGCTCAGTATTTAACATACACATCTACATTGGATTTAGATTTAACAAGATACCGAGAAAACGAATTGATTTATGACAATAATCCTCTAAAAGGAGGACTTAATTGCAATATCTCATTCGATAACCCATTTTTCCAAGGTAAACGGCTGAACATTATAGAAGATGATCTTATTCGACTGCCTCACTTATCTGGATGGGAGCTAGCCAAGACCATCATGCAATCAATCATTTCAGATAGCAACAATTCGTCTACAGACCCAATTAGCAGTGGAGAAACAAGATCATTCACTACCCATTTCTTAACTTATCCCAAGATAGGACTTCTGTACAGTTTTGGGGCCTTTGTAAGTTATTATCTTGGCAATACAATTCTTCGGACTAAGAAATTAACACTTGACAATTTTTTATATTACTTAACTACCCAAATTCATAATCTACCACATCGATCATTGCGAATACTTAAGCCAACATTCAAACATGCAAGCGTTATGTCACGGTTAATGAGTATTGATCCTCATTTTTCTATTTACATAGGCGGTGCTGCAGGTGACAGAGGACTCTCAGATGCGGCCAGATTATTTTTGAGAACGTCCATTTCATCTTTTCTTACATTTGTAAAAGAATGGATAATTAATCGCGGGACAATTGTCCCTTTATGGATAGTATATCCGCTAGAGGGTCAAAACCCAACACCTGTTAATAATTTCCTCCATCAGATCGTAGAATTGCTGGTGCATGATTCATCAAGACAACAGGCTCTAAAAACTACCATAAGTGATCATGTACATCCTCAC---------GACAATCTTGTTTACACATGTAAGAGTACAGCCAGCAATTTCTTCCATGCGTCATTGGCGTACTGGAGGAGCAGG------CACAGAAACAGCAACCGAAAATACTTGGCAAGAGATTCTTCA---ACTGGATCAAGCACAAACAACAGTGATGGTCATATTGAG---AGAAGTCAAGAACAAACCACCAGAGATCCACATGGTGGCACT------------GAACGGAATCTAGTCCTACAAATGAGCCATGAAATAAAAAGAACGACA---------ATTCCACAAGAAAACACGCACCAGGGTCCGTCATTCCAGTCATTTCTAAGTGACTCTGCTTGTGGTACAGCAAATTCAAAACTAAATTTCGATAGATCGAGACACAATGTGAAATCTCAGGATCATAACTCAGCATCCAAGAGGGAAGATCATCAAATAATCTCACACCGTCTAGTCCTACCCTTCTTTACATTATCTCAAGGGACACGCAAATTAACGTCATCCAATGAGTCACAAACCCAAGACGAGATATCAAAATACTTACGGCAATTAAGATCCGTAATTGATACCACAGTTTATTGTAGGTTTACCGGTATAGTCTCGTCTATGCATTACAAACTTGATGAGGTCCTTTGGGAAATAGAGAGTTTTAAGTCGGCTGTGACGCTAGCAGAGGGAGAAGGTGCTGGTGCCTTACTATTGATTCAGAAATACCAAGTTAAGACCTTATTTTTCAACACGCTAGCTACTGAGTCCAGTATAGAGTCAGAAATAGTATCAGGAATGACTACTCCTAGGATGCTTCTACCTGTTATGTCAAAGTTCCATAATGACCAAATTGAGATTATTCTTAACAACTCAGCAAGCCAAATAACAGACATAACAAATCCTACTTGGTTTAAAGACCAAAGAGCAAGGCTACCTAGGCAAGTCGAGGTTATAACCATGGACGCAGAGACAACAGAGAATATAAACAGATCGAAATTGTACGAAGCTGTATATAAATTGATCTTACACCATATTGATCCCAGCGTATTGAAAGCAGTGGTCCTTAAAGTCTTTCTAAGTGATACTGAGGGTATGTTATGGCTAAATGATAATTTAGCCCCGTTTTTTGCCACTGGTTATTTAATTAAGCCAATAACGTCAAGTGCTAGATCTAGTGAATGGTATCTTTGTCTGACGAACTTCTTATCAACTACACGTAAGATGCCACACCAAAACCATCTCAGTTGTAAACAGGTAATACTTACGGCATTGCAACTGCAAATTCAACGGAGCCCATACTGGCTAAGTCATTTAACTCAGTATGCTGACTGCGATTTACATTTAAGTTATATCCGCCTTGGTTTTCCATCATTAGAGAAAGTACTATACCACAGGTATAACCTCGTCGATTCAAAGAGAGGTCCACTAGTCTCTATCACTCAGCACTTAGCACATCTTAGAGCAGAGATTCGAGAATTGACTAATGATTATAATCAACAGCGACAAAGTCGGACTCAAACATATCACTTTATTCGTACTGCAAAAGGACGAATCACAAAACTAGTCAATGATTATTTAAAATTCTTTCTTATTGTGCAAGCATTAAAACATAATGGGACATGGCAAGCTGAGTTTAAGAAATTACCAGAGTTGATTAGTGTGTGCAATAGGTTCTATCATATTAGAGATTGCAATTGTGAAGAACGTTTCTTAGTTCAAACCTTATATTTACATAGAATGCAGGATTCTGAAGTTAAGCTTATTGAAAGGCTGACAGGGCTTCTGAGTTTATTTCCGGATGGTCTC---TACAGGTTTGAT---ATGGATTCTCGTCCTCAGAAAGTCTGGATGACGCCGAGTCTCACTGAATCTGACATGGATTACCACAAGATCTTAACAGCAGGTCTGTCCGTTCAACAGGGGATTGTTCGGCAAAGAGTCATCCAAGTGTATCAAGTAAACAATCTTGAGGAAATTTGCCAACTTATCATACAGGCCTTTGAAGCAGGTGTTGATTTTCAAGAGAGTGCGGACAGTTTCCTTCTCATGCTTTGTCTTCATCATGCGTACCAAGGAGATTACAAACTTTTCTTGGAAAGTGGCGCAGTCAAGTATTTGGAAGGGCACGGGTTCCGTTTTGAAGTCAAGAAGCGTGATGGAGTGAAGCGCCTTGAGGAATTGCTGCCAGCAGTATCTAGTGGAAAAAACATTAAGAGAACACTTGCTGCCATGCCGGAAGAGGAGACGACTGAAGCTAATGCCGGCCAGTTTCTCTCCTTTGCAAGTCTATTCCTTCCGAAATTGGTAGTAGGAGAAAAGGCTTGCCTTGAGAAGGTTCAAAGGCAAATTCAAGTACATGCAGAGCAAGGACTGATACAATATCCAACAGCTTGGCAATCAGTAGGACACATGATGGTGATTTTCCGTTTGATGCGAACAAATTTCTTGATCAAATTTCTCCTAATACACCAAGGGATGCACATGGTTGCCGGGCATGATGCCAACGATGCTGTGATTTCAAATTCAGTGGCTCAAGCTCGTTTTTCAGGTTTATTGATTGTCAAAACAGTACTTGATCATATCCTACAAAAGACAGAACGAGGAGTTCGTCTCCATCCTCTTGCAAGGACCGCCAAGGTAAAAAATGAGGTGAACTCCTTTAAGGCTGCACTCAGCTCCCTGGCCAAGCATGGAGAGTATGCTCCTTTCGCCCGACTTTTGAACCTCTCTGGAGTAAATAATCTTGAGCATGGTCTTTTCCCTCAACTATCGGCAATTGCACTCGGAGTCGCCACAGCACACGGGAGCACCCTCGCAGGAGTAAATGTGGGAGAACAGTATCAACAGCTCAGAGAGGCTGCCACTGAAGCTGAGAAGCAACTCCAACAATATGCAGAGTCTCGCGAACTTGACCATCTTGGACTTGATGATCAGGAAAAGAAAATCCTTATGAACTTCCATCAGAAGAAGAACGAAATCAGCTTCCAGCAAACAAACGCTATGGTAACTCTAAGAAAAGAGCGCCTGGCCAAGCTGACAGAAGCTATCACCGCTGCGTCACTGCCCAAAACAAGTGGACATTACGATGATGATGACGACATTCCCTTTCCAGGACCTATCAATGATGACGACAATCCTGGCCATCAAGATGATGATCCGACTGACTCACAGGATACGACCATTCCCGATGTGGTAGTTGATCCCGATGATGGAAGCTACGGCGAATACCAGAGTTACTCGGAAAACGGTATGAATGCACCAGATGACTTGGTCCTATTCGATCTAGACGAGGACGACGAGGACACTAAGCCAGTGCCT------AACAGATCGACCAAGGGTGAACAACAGAAAAACAGTCAAAAGGGCCAGCATACAGAGGGCAGACAGACACAATCCAGGCCAACTCAAAATGTCCCA------GGCCCTCGCAGAACAATCCACCATGCCAGCGCTCCACTCACGGACAATGACAGAAGAAATGAACCCTCCGGCTCAACCAGCCCTCGCATGCTGACACCAATTAACGAGGAGGCAGACCCACTGGACGATGCCGACGACGAGACGTCCAGCCTTCCGCCCTTGGAGTCAGATGATGAAGAACAGGACAGGGACGGAACTTCCAACCGCACACCCACTGTCGCCCCACCGGCTCCCGTATACAGAGATCACTCTGAAAAGAAAGAACTCCCGCAAGATGAGCAACAAGACCAGGACCACACTCAAGAGGCCAAGAACCAGGACAGTGACAACACCCAGCCAGAACACTCTTTTGAGGAGATGTATCGCCACATTCTAAGATCACAAGGGCCATTTGATGCTGTTTTGTATTATCATATGATGAAGGATGAGCCTGTAGTTTTCAGTACCAGTGATGGCAAAGAGTACACGTATCCGGACTCCCTTGAAGAGGAATATCCACCATGGCTCACTGAAAAAGAGGCCATGAATGAAGAGAATAGATTTGTTACATTGGATGGTCAACAATTTTATTGGCCGGTAATGAATCACAAGAATAAATTCATGGCAATCCTGCAACATCATCAGATGGCTAAAGCTACGGGACGATACAATCTAATATCGCCCAAAAAGGACCTGGAGAAAGGGGTTGTCTTAAGCGACCTCTGTAACTTCTTAGTTAGTCAAACTATTCAAGGGTGGAAGGTCTATTGGGCTGGTATTGAGTTTGATGTGACTAACAAAGGAATGGCCCTATTGCATAGACTGAAAACTAATGACTTTGCCCCTGCATGGTCGATGACAAGGAATCTATTTCCTCATTTATTTCAAAATCCGAATTCTACAATTGAATCACCGCTGTGGGCATTGAGAGTCATCCTTGCAGCAGGGATACAGGACCAGCTGATTGACCAGTCTTTGATTGAACCCTTAGCAGGAGCCCTTGGTCTGATCTCTGATTGGCTGCTAACAACCAACACTAACCATTTCAACATGCGAACACAACGTGTCAAGGAACAATTGAGCCTAAAAATGCTGTCGTTGATTCGATCCAATATTCTCAAGTTTATTAACAAATTGGATGCTCTACATGTCGTGAACTACAACGGATTGTTGAGCAGTATTGAAATTGGAACTCAAAATCATACAATCATCATAACTCGAACTAACATGGGTTTTCTGGTGGAGCTCCAAGAACCCGACAAATCGGCAATGAACCGCAAGAAGCCTGGGCCGGCGAAATTTTCCCTCCTTCATGAGTCCACACTGAAAGCATTTACACAAGGGTCCTCAACACGAATGCAAAGTTTGATTCTTGAATTTAATAGCTCTCTTGCTATCATGGAAGCTTCATATGAGAGAGGACGCCCCCGAGCTGCCAGACAGCATTCAAGGGATGGACACGACCACCATGTTCGAGCACGATCATCATCCAGAGAGAATTATCGAGGTGAGTACCGTCAATCAAGGAGCGCCTCACAAGTGCGCGTTCCTACTGTATTTCATAAGAAGAGAGTTGAACCATTAACAGTTCCTCCAGCACCTAAAGACATATGTCCGACCTTGAAAAAAGGATTTTTGTGTGACAGTAGTTTTTGCAAAAAAGATCACCAGTTGGAAAGTTTAACTGATAGGGAATTACTCCTACTAATCGCCCGTAAGACTTGTGGATCAGTAGAACAACAATTAAATATAACTGCACCCAAGGACTCGCGCTTAGCAAATCCAACGGCTGATGATTTCCAGCAAGAGGAAGGTCCAAAAATTACCTTGTTGACACTGATCAAGACGGCAGAACACTGGGCGAGACAAGACATCAGAACCATAGAGGATTCAAAATTAAGAGCATTGTTGACTCTATGTGCCGTGATGACGAGGAAATTCTCAAAATCCCAGCTGAGTCTTTTATGTGAGACACACCTAAGGCGCGAGGGGCTTGGGCAAGATCAGGCAGAACCCGTTCTCGAAGTATATCAACGATTACACAGTGATAAAGGAGGCAGTTTTGAAGCTGCACTATGGCAACAATGGGACCGACAATCCCTAATTATGTTTATCACTGCATTCTTGAATATCGCTCTCCAGTTACCGTGTGAAAGTTCTGCTGTCGTTGTTTCAGGGTTAAGAACATTGGTTCCTCAATCAGATAATGAGGAAGCTTCAACCAACCCGGGGACATGCTCATGGTCTGATGAGGGTACCCCT------ATGACAACTAGAACAAAGGGCAGGGGCCATACTGTGGCCACGACTCTAAACGACAGAATGCCAGGCCCTGAGCTTTCGGGCTGGATCTCTGAGCAGCTAATGACCGGAAGAATTCCTGTAAGCGACATCTTCTGTGATATTGAGAACAATCCAGGATTATGCTACGCATCCCAAATGCAACAAACGAAGCCAAACCCGAAAACGCGCAACAGTCAAACCCAAACGGACCCAATTTGCAATCATAGTTTTGAGGAGGTAGTACAAACATTGGCTTCATTGGCTACTGTTGTGCAACAACAAACCATCGCATCAGAATCATTAGAACAACGCATTACGAGTCTTGAGAATGGTCTAAAGCCAGTTTATGATATGGCAAAAACAATCTCCTCATTGAACAGGGTTTGTGCTGAGATGGTTGCAAAATATGATCTTCTGGTGATGACAACCGGACGGGCAACAGCAACCGCTGCGGCAACTGAGGCTTATTGGGCTGAACATGGTCAACCACCACCTGGACCATCACTTTATGAAGAAAGTGCGATTCGGGGTAAGATTGAATCTAGAGATGAGACCGTCCCTCAAAGTGTTAGGGAGGCATTCAGCAATCTAGACAGTACCACTTCACTAACTGAGGAAAATTTTGGGAAACCTGACATTTCGGCAAAGGATTTGAGAAACATTATGTATGATCACTTGCCTGGTTTTGGAACTGCTTTCCACCAGTTAGTACAAGTGATTTGTAAATTGGGAAAGGATAGCAACTCATTGGACATCATTCATGCTGAGTTCCAGGCCAGCCTGGCTGAAGGAGACTCTCCTCAATGTGCCCTAATTCAAATCACAAAAAGAGTTCCAATCTTCCAAGATGCTGCTCCACCTGTCATCCACATCCGCTCTCGAGGTGACATTCCCCGAGCTTGCCAGAAGAGCTTACGTCCAGTCCCGCCATCGCCCAAGATTGATCGAGGTTGGATATGTGTTTTTCAGCTTCAAGATGGTAAAACACTTGGACTCAAAATTATGAGGCGGGTTATATTGCCTACTGCTCCTCCTGAATATATGGAGGCCATATACCCTGTCAGGTCAAATTCAACAATTGCTAGGGGTGGCAACAGCAATACAGGCTTCCTGACACCGGAGTCAGTCAATGGAGACACTCCATCAAATCCACTCAGACCAATTGCTGATGACACCATCGACCATGCTAGCCACACACCAGGCAGTGTGTCATCAGCATTCATCCTTGAAGCTATGGTGAATGTCATATCGGGCCCTAAAGTGCTAATGAAGCAAATTCCAATTTGGCTTCCTCTAGGTGTCGCTGATCAAAAGACCTACAGCTTTGACTCAACTACGGCCGCCATCATGCTTGCTTCATATACTATCACCCATTTCGGCAAGGCAACCAATCCACTTGTCAGAGTCAATCGGCTGGGTCCTGGAATCCCGGATCACCCCCTCAGGCTCCTGCGAATTGGAAACCAGGCTTTCCTCCAGGAGTTCGTTCTTCCGCCAGTCCAACTACCCCAGTATTTCACCTTTGATTTGACAGCACTCAAACTGATCACCCAACCACTGCCTGCTGCAACATGGACCGATGACACTCCAACAGGATCAAACGGAGCGTTGCGTCCAGGAATTTCATTTCATCCAAAACTTCGCCCCATTCTTTTACCCAACAAAAGTGGGAAGAAGGGGAACAATGCCGATCTAACATCTCCGGAGAAAATCCAAGCAATAATGACTTCACTCCAGGACTTTAAGATCGTTCCAATTGATCCAACCAAAAATATTATGGGTATCGAAGTGCCAGAAACTCTGGTCCACAAGCTGACCGGTAAGAAGGTGACTTCTAAAAATGGACAACCAATCATCCCTGTTCTTTTGCCAAAGTACATTGGGTTGGACCCGGTGGCTCCAGGAGACCTCACCATGGTAATCACACAGGATTGTGACACGTGTCATTCTCCTGCAAGTCTTCCAGCTGTGCTCGAGAAG---------------
>EBOV_2008_HQ613402
ATGGGT---GTCACAGGAATATTGCAGTTACCTCGTGATCGATTCAAGAGGACATCATTCTTTCTTTGGGTAATTATCCTTTTCCAAAGAACATTTTCCATCCCACTTGGAGTCATCCACAATAGCACATTACAGGTTAGTGATGTCGACAAACTAGTTTGTCGTGACAAACTGTCATCCACAAATCAATTGAGATCAGTTGGACTGAATCTCGAAGGGAATGGAGTGGCAACTGATGTGCCATCTGCAACTAAAAGATGGGGCTTCAGGTCCGGTGTCCCACCAAAGGTGGTCAATTATGAAGCTGGTGAATGGGCTGAAAACTGCTACAATCTTGAAATCAAAAAACCTGACGGGAGTGAGTGTCTACCAGCAGCGCCAGACGGGATTCGGGGCTTCCCCCGGTGCCGGTATGTGCACAAAGTATCAGGAACAGGACCGTGTGCCGGAGACTTTGCCTTCCACAAAGAGGGTGCTTTCTTCCTGTATGATCGACTTGCTTCCACAGTTATTTACCGAGGGACGACTTTCGCTGAAGGTGTCGTTGCATTTCTGATACTGCCCCAAGCTAAGAAGGACTTCTTCAGCTCACACCCCTTGAGAGAGCCGGTCAATGCAACGGAGGACCCGTCTAGTGGCTACTATTCTACCACAATTAGATATCAGGCTACCGGTTTTGGAACCAATGAGACAGAGTACTTGTTCGAGGTTGACAATTTGACCTACGTCCAACTTGAATCAAGATTCACACCACAATTTCTGCTCCAGCTGAATGAGACAATATATGCAAGTGGGAAAAGGAGCAACACCACGGGAAAACTAATTTGGAAAGTCAACCCCGAAATTGATACAACAATCGGGGAGTGGGCCTTCTGGGAAACTAAAAAAAACCTCACTAGAAAAATTCGCAGTGAAGAGTTGTCTTTCACAGCTGTATCAAACGGAGCCAAAAACCTCAGTGGTCAGAGTCCGGCGCGAACTTCTTCCGACCCAAAGACCAACACAACAACTGAAGACCACAAAATCGTGGCTTCAGAAAATTCCTCTGCAATGGTTCAAGTGCACAGTCAAGGAAGGGAAGCTGCAGTGTCGCAT------------------------------CTGACAACCCTTGCCACAATCTCCACGAGTCCTCAACCCCCCACAACCAAACCAGGTCCGGACAACAGCACTTATAATACACCCGTATATAAACTTGACACCTCTGAGGCAACTCAAGTTGAACAACATCACCGCAGAACAGACAACGACAGCACAGCCTCCGACACTCCCCCCGCCACGACCGCAGCCGGACACCCAAAAGCAGAGAACACCAACACGAGCAAGAGCGCTGACTCCCTGGACCCCGCCACCACGACA------------AGTCCCCCAAACCACAGCGAGACCGCTGGCAACAACAACACTCATCACCAAGATACCGGAGAAGAGAGTGCCAGCAGCGGGAAGCTAGGCTTAATTACCAATACTATTGCTGGAGTCGCAGGACTGATCACAGGCGGGAGAAGAACTCGAAGAGAAGCAATTGTCAATGCTCAACCCAAATGCAACCCTAACTTACATTACTGGACTACTCAGGATGAAGGTGCTGCAATCGGATTGGCCTGGATACCATATTTCGGGCCAGCAGCCGAGGGAATTTACACAGAGGGGCTAATGCACAATCAAGATGGTTTAATCTGTGGGTTGAGGCAGCTGGCCAACGAGACGACTCAAGCTCTTCAACTGTTCCTGAGAGCTACAACTGAGCTACGCACCTTTTCAATCCTCAACCGTAAGGCAATTGATTTCTTGCTGCAGCGATGGGGCGGCACATGCCATATTTTGGGACCGGACTGCTGTATCGAACCACATGATTGGACCAAGAACATAACAGACAAAATTGATCAGATTATTCATGATTTTGTTGATAAAACCCTTCCGGACCAGGGGGACAATGACAATTGGTGGACAGGATGGAGACAATGGATACCGGCAGGTATTGGAGTTACAGGCGTTATAATTGCAGTTATCGCTTTATTCTGTATATGCAAATTTGTCTTTATGGCTACACAACATACCCAATACCCAGACGCCAGGTTATCATCACCAATTGTATTGGACCAATGTGACCTAGTCACTAGAGCTTGCGGGTTATATTCATCATACTCCCTTAATCCACAACTACGCAACTGTAAACTCCCGAAACATATCTACCGTTTAAAATATGATGTAACTGTTACCAGGTTCTTAAGTGATGTACCAGTGGCGACATTGCCCATAGATTTCATAGTCCCAATTCTTCTCAAGGCACTGTCAGGCAATGGGTTCTGTCCTGTTGAGCCGCGGTGCCAACAGTTCTTAGATGAAATCATTAAGTACACAATGCAAGATGCTCTCTTCTTGAAATATTACCTCAAAAATGTGGGTGCTCAAGAAGACTGTGTTGATGACCACTTTCAAGAGAAAATCTTATCTTCAATTCAGGGCAATGAATTTTTACATCAAATGTTTTTCTGGTATGACCTGGCTATTTTAACTCGAAGGGGTAGATTAAATCGAGGAAACTCTAGATCAACATGGTTTGTTCATGATGATTTAATAGACATCTTAGGCTATGGGGACTATGTTTTTTGGAAGATCCCGATTTCAATGTTACCACTGAACTCACAAGGAATCCCCCATGCTGCTATGGATTGGTATCAGGCATCAGTATTCAAAGAAGCGGTTCAAGGGCATACACACATTGTTTCTGTTTCTACTGCCGACGTCTTGATAATGTGCAAAGATTTAATTACATGTCGATTCAACACAACTCTAATCTCAAAAATAGCAGAGGTTGAGGATCCAGTTTGTTCTGATTATCCCAATTTTAAGATTGTGTCTATGCTTTACCAGAGCGGAGATTACTTACTCTCCATATTAGGGTCTGATGGGTATAAAATTATTAAGTTCCTCGAACCATTGTGCTTGGCCAAAATTCAATTATGCTCAAAGTACACCGAGAGGAAGGGCCGATTCTTAACACAAATGCATTTAGCTGTAAATCACACCCTGGAAGAAATTACAGAAATGCGTGCGCTAAAGTCTTCACAGGCACAAAAGATCCGTGAATTCCATAGAACATTGATAAGGCTGGAGATGACGCCACAACAACTTTGTGAGCTATTTTCCATTCAAAAACACTGGGGGCATCCTGTGCTACATAGTGAAACAGCAATCCAGAAAGTTAAAAAACATGCTACGGTGCTAAAAGCATTACGCCCTATAGTGATTTTCGAGACATATTGTGTTTTTAAATATAGTATTGCAAAACATTATTTTGATAGTCAAGGGTCTTGGTACAGTGTTACTTCAGATAGGAATCTAACACCAGGTCTTAATTCTTATATCAAAAGAAATCAATTCCCTCCGTTGCCAATGATTAAAGAACTACTATGGGAATTTTACCACCTTGACCATCCTCCACTTTTCTCAACCAAAATTATTAGTGATTTAAGTATTTTTATAAAAGACAGAGCTACCGCAGTAGAAAGGACATGCTGGGATGCAGTATTCGAGCCTAATGTTCTAGGATATAATCCACCTCACAAATTCAGTACTAAACGTGTACCGGAACAATTTTTAGAGCAAGAAAACTTTTCTATTGAGAATGTTCTTTCCTACGCGCAAAAACTCGAGTATCTACTACCACAATATCGGAATTTTTCTTTCTCATTGAAAGAGAAAGAGTTGAATGTAGGTAGAACTTTCGGAAAATTGCCTTATCCGACTCGCAATGTTCAAACACTTTGTGAAGCTCTGTTAGCTGATGGTCTTGCTAAAGCATTTCCTAGCAATATGATGGTAGTTACGGAACGTGAGCAAAAAGAAAGCTTATTGCATCAAGCATCATGGCACCACACAAGTGATGATTTTGGTGAGCATGCCACAGTTAGAGGGAGTAGCTTTGTAACTGATTTAGAGAAATACAATCTTGCATTTAGATATGAGTTTACAGCACCTTTTATAGAATATTGCAACCGTTGCTATGGTGTTAAGAATGTTTTTAATTGGATGCATTATACAATCCCACAGTGTTATATGCATGTCAGTGATTATTATAATCCACCGCATAACCTCACACTGGAAAATCGAGACAACCCCCCCGAAGGGCCTAGTTCATACAGGGGTCATATGGGAGGGATTGAAGGACTGCAACAAAAACTCTGGACAAGTATTTCATGTGCTCAAATTTCTTTAGTTGAAATTAAGACTGGTTTTAAGTTACGCTCAGCTGTGATGGGTGACAATCAGTGCATTACCGTTTTATCAGTCTTCCCCTTAGAGACTGACGCAGACGAGCAGGAACAGAGCGCCGAAGACAATGCAGCGAGGGTGGCTGCCAGCCTAGCAAAAGTTACAAGTGCTTGTGGAATCTTTTTAAAACCTGATGAAACATTTGTACATTCAGGTTTTATCTATTTTGGAAAAAAACAATATTTGAATGGGGTCCAATTGCCTCAGTCCCTTAAAACGGCTACAAGAATGGCACCATTGTCTGATGCAATTTTTGATGATCTTCAAGGGACCCTGGCTAGTATAGGCACTGCTTTTGAGCGATCCATCTCTGAGACACGACACATCTTTCCTTGCAGGATAACCGCAGCTTTCCATACGTTTTTTTCGGTGAGAATCTTGCAATATCATCACCTCGGATTCAATAAAGGTTTTGACCTTGGACAGTTAACACTCGGCAAACCTCTGGATTTCGGAACAATATCGTTGGCACTAGCGGTACCGCAGGTGCTTGGAGGGTTATCCTTCTTGAATCCTGAGAAATGCTTCTACCGGAATCTAGGAGATCCAGTTACCTCAGGCTTATTCCAGTTAAAAACTTATCTCCGAATGATTGAGATGGATGATTTATTCTTACCTTTAATTGCGAAGAACCCTGGGAACTGCACTGCCATTGACTTTGTGTTAAATCCTAGCGGATTAAATGTCCCTGGGTCACAAGACTTAACTTCATTTCTGCGCCAGATTGTACGTAGGACTATCACCCTAAGTGCGAAAAACAAACTTATTAATACCTTATTTCATGCGTCAGCTGACTTCGAAGACGAAATGGTTTGTAAATGGCTATTATCATCAACTCCTGTTATGAGTCGTTTTGCAGCCGATATTTTTTCACGTACGCCGAGCGGGAAGCGATTGCAAATTCTAGGATACCTGGAAGGAACACGCACATTATTAGCCTCTAAGATCATCAACAATAATACAGAGACACCGGTTTTGGACAGACTGAGGAAAATAACATTGCAAAGGTGGAGTCTATGGTTTAGTTATCTTGATCATTGTGACAATATCCTGGCGGAGGCTTTAACCCAAATAACTTGCACAGTTGATTTAGCACAGATCCTGAGGGAATATTCATGGGCACATATTTTAGAGGGGAGACCTCTTATTGGAGCCACACTCCCATGTATGATTGAGCAATTCAAAGTGGTTTGGTTGAAACCCTACGAACAATGTCCGCAGTGTTCAAATGCAAAGCAACCTGGTGGGAAACCATTCGTGTCAGTGGCAGTCAAGAAACATATTGTTAGTGCATGGCCGAACGCATCCCGAATAAGCTGGACTATCGGGGATGGAATCCCATACATTGGATCAAGGACAGAAGATAAGATAGGACAACCTGCTATTAAACCAAAATGTCCTTCCGCAGCCTTAAGAGAGGCCATTGAATTGGCGTCCCGTTTAACATGGGTAACTCAAGGCAGTTCGAACAGTGACTTGCTAATAAAACCATTTTTGGAAGCACGAGTAAATTTAAGTGTTCAAGAAATACTTCAAATGACCCCTTCACATTACTCAGGAAATATTGTTCACAGGTACAACGATCAATACAGTCCTCATTCTTTCATGGCCAATCGTATGAGTAATTCAGCAACGCGATTGATTGTTTCTACAAACACTTTAGGTGAGTTTTCAGGTGGTGGCCAGTCTGCACGTGACAGCAATATTATTTTCCAGAATGTTATAAATTATGCAGTTGCACTGTTCGATATTAAATTTAGAAACACTGAGGCTACAGATATCCAATATAATCGTGCTCACCTTCATCTAACTAAGTGTTGCACCCGGGAAGTACCAGCTCAGTATTTAACATACACATCTACATTGGATTTAGATTTAACAAGATACCGAGAAAACGAATTGATTTATGACAATAATCCTCTAAAAGGAGGACTTAATTGCAATATCTCATTCGATAACCCATTTTTCCAAGGTAAACGGCTGAACATTATAGAAGATGATCTTATTCGACTGCCTCACTTATCTGGATGGGAGCTAGCCAAGACCATCATGCAATCAATCATTTCAGATAGCAACAATTCGTCTACAGACCCAATTAGCAGTGGAGAAACAAGATCATTCACTACCCATTTCTTAACTTATCCCAAGATAGGACTTCTGTACAGTTTTGGGGCCTTTGTAAGTTATTATCTTGGCAATACAATTCTTCGGACTAAGAAATTAACACTTGACAATTTTTTATATTACTTAACTACCCAAATTCATAATCTACCACATCGATCATTGCGAATACTTAAGCCAACATTCAAACATGCAAGCGTTATGTCACGGTTAATGAGTATTGATCCTCATTTTTCTATTTACATAGGCGGTGCTGCAGGTGACAGAGGACTCTCAGATGCGGCCAGATTATTTTTGAGAACGTCCATTTCATCTTTTCTTACATTTGTAAAAGAATGGATAATTAATCGCGGGACAATTGTCCCTTTATGGATAGTATATCCGCTAGAGGGTCAAAACCCAACACCTGTTAATAATTTCCTCCATCAGATCGTAGAATTGCTGGTGCATGATTCATCAAGACAACAGGCTCTAAAAACTACCATAAGTGATCATGTACATCCTCAC---------GACAATCTTGTTTACACATGTAAGAGTACAGCCAGCAATTTCTTCCATGCGTCATTGGCGTACTGGAGGAGCAGG------CACAGAAACAGCAACCGAAAATACTTGGCAAGAGATTCTTCA---ACTGGATCAAGCACAAACAACAGTGATGGTCATATTGAG---AGAAGTCAAGAACAAACCACCAGAGATCCACATGGTGGCACT------------GAACGGAATCTAGTCCTACAAATGAGCCATGAAATAAAAAGAACGACA---------ATTCCACAAGAAAACACGCACCAGGGTCCGTCATTCCAGTCATTTCTAAGTGACTCTGCTTGTGGTACAGCAAATTCAAAACTAAATTTCGATAGATCGAGACACAATGTGAAATCTCAGGATCATAACTCAGCATCCAAGAGGGAAGATCATCAAATAATCTCACACCGTCTAGTCCTACCCTTCTTTACATTATCTCAAGGGACACGCAAATTAACGTCATCCAATGAGTCACAAACCCAAGACGAGATATCAAAATACTTACGGCAATTAAGATCCGTAATTGATACCACAGTTTATTGTAGGTTTACCGGTATAGTCTCGTCTATGCATTACAAACTTGATGAGGTCCTTTGGGAAATAGAGAGTTTTAAGTCGGCTGTGACGCTAGCAGAGGGAGAAGGTGCTGGTGCCTTACTATTGATTCAGAAATACCAAGTTAAGACCTTATTTTTCAACACGCTAGCTACTGAGTCCAGTATAGAGTCAGAAATAGTATCAGGAATGACTACTCCTAGGATGCTTCTACCTGTTATGTCAAAGTTCCATAATGACCAAATTGAGATTATTCTTAACAACTCAGCAAGCCAAATAACAGACATAACAAATCCTACTTGGTTTAAAGACCAAAGAGCAAGGCTACCTAGGCAAGTCGAGGTTATAACCATGGACGCAGAGACAACAGAGAATATAAACAGATCGAAATTGTACGAAGCTGTATATAAATTGATCTTACACCATATTGATCCCAGCGTATTGAAAGCAGTGGTCCTTAAAGTCTTTCTAAGTGATACTGAGGGTATGTTATGGCTAAATGATAATTTAGCCCCGTTTTTTGCCACTGGTTATTTAATTAAGCCAATAACGTCAAGTGCTAGATCTAGTGAATGGTATCTTTGTCTGACGAACTTCTTATCAACTACACGTAAGATGCCACACCAAAACCATCTCAGTTGTAAACAGGTAATACTTACGGCATTGCAACTGCAAATTCAACGGAGCCCATACTGGCTAAGTCATTTAACTCAGTATGCTGACTGCGATTTACATTTAAGTTATATCCGCCTTGGTTTTCCATCATTAGAGAAAGTACTATACCACAGGTATAACCTCGTCGATTCAAAGAGAGGTCCACTAGTCTCTATCACTCAGCACTTAGCACATCTTAGAGCAGAGATTCGAGAATTGACTAATGATTATAATCAACAGCGACAAAGTCGGACTCAAACATATCACTTTATTCGTACTGCAAAAGGACGAATCACAAAACTAGTCAATGATTATTTAAAATTCTTTCTTATTGTGCAAGCATTAAAACATAATGGGACATGGCAAGCTGAGTTTAAGAAATTACCAGAGTTGATTAGTGTGTGCAATAGGTTCTATCATATTAGAGATTGCAATTGTGAAGAACGTTTCTTAGTTCAAACCTTATATTTACATAGAATGCAGGATTCTGAAGTTAAGCTTATTGAAAGGCTGACAGGGCTTCTGAGTTTATTTCCGGATGGTCTC---TACAGGTTTGAT---ATGGATTCTCGTCCTCAGAAAGTCTGGATGACGCCGAGTCTCACTGAATCTGACATGGATTACCACAAGATCTTAACAGCAGGTCTGTCCGTTCAACAGGGGATTGTTCGGCAAAGAGTCATCCAAGTGTATCAAGTAAACAATCTTGAGGAAATTTGCCAACTTATCATACAGGCCTTTGAAGCAGGTGTTGATTTTCAAGAGAGTGCGGACAGTTTCCTTCTCATGCTTTGTCTTCATCATGCGTACCAAGGAGATTACAAACTTTTCTTGGAAAGTGGCGCAGTCAAGTATTTGGAAGGGCACGGGTTCCGTTTTGAAGTCAAGAAGCGTGATGGAGTGAAGCGCCTTGAGGAATTGCTGCCAGCAGTATCTAGTGGAAAAAACATTAAGAGAACACTTGCTGCCATGCCGGAAGAGGAGACGACTGAAGCTAATGCCGGCCAGTTTCTCTCCTTTGCAAGTCTATTCCTTCCGAAATTGGTAGTAGGAGAAAAGGCTTGCCTTGAGAAGGTTCAAAGGCAAATTCAAGTACATGCAGAGCAAGGACTGATACAATATCCAACAGCTTGGCAATCAGTAGGACACATGATGGTGATTTTCCGTTTGATGCGAACAAATTTCTTGATCAAATTTCTCCTAATACACCAAGGGATGCACATGGTTGCCGGGCATGATGCCAACGATGCTGTGATTTCAAATTCAGTGGCTCAAGCTCGTTTTTCAGGTTTATTGATTGTCAAAACAGTACTTGATCATATCCTACAAAAGACAGAACGAGGAGTTCGTCTCCATCCTCTTGCAAGGACCGCCAAGGTAAAAAATGAGGTGAACTCCTTTAAGGCTGCACTCAGCTCCCTGGCCAAGCATGGAGAGTATGCTCCTTTCGCCCGACTTTTGAACCTCTCTGGAGTAAATAATCTTGAGCATGGTCTTTTCCCTCAACTATCGGCAATTGCACTCGGAGTCGCCACAGCACACGGGAGCACCCTCGCAGGAGTAAATGTGGGAGAACAGTATCAACAGCTCAGAGAGGCTGCCACTGAAGCTGAGAAGCAACTCCAACAATATGCAGAGTCTCGCGAACTTGACCATCTTGGACTTGATGATCAGGAAAAGAAAATCCTTATGAACTTCCATCAGAAGAAGAACGAAATCAGCTTCCAGCAAACAAACGCTATGGTAACTCTAAGAAAAGAGCGCCTGGCCAAGCTGACAGAAGCTATCACCGCTGCGTCACTGCCCAAAACAAGTGGACATTACGATGATGATGACGACATTCCCTTTCCAGGACCTATCAATGATGACGACAATCCTGGCCATCAAGATGATGATCCGACTGACTCACAGGATACGACCATTCCCGATGTGGTAGTTGATCCCGATGATGGAAGCTACGGCGAATACCAGAGTTACTCGGAAAACGGTATGAATGCACCAGATGACTTGGTCCTATTCGATCTAGACGAGGACGACGAGGACACTAAGCCAGTGCCT------AACAGATCGACCAAGGGTGAACAACAGAAAAACAGTCAAAAGGGCCAGCATACAGAGGGCAGACAGACACAATCCAGGCCAACTCAAAATGTCCCA------GGCCCTCGCAGAACAATCCACCATGCCAGCGCTCCACTCACGGACAATGACAGAAGAAATGAACCCTCCGGCTCAACCAGCCCTCGCATGCTGACACCAATTAACGAGGAGGCAGACCCACTGGACGATGCCGACGACGAGACGTCCAGCCTTCCGCCCTTGGAGTCAGATGATGAAGAACAGGACAGGGACGGAACTTCCAACCGCACACCCACTGTCGCCCCACCGGCTCCCGTATACAGAGATCACTCTGAAAAGAAAGAACTCCCGCAAGATGAGCAACAAGACCAGGACCACACTCAAGAGGCCAAGAACCAGGACAGTGACAACACCCAGCCAGAACACTCTTTTGAGGAGATGTATCGCCACATTCTAAGATCACAAGGGCCATTTGATGCTGTTTTGTATTATCATATGATGAAGGATGAGCCTGTAGTTTTCAGTACCAGTGATGGCAAAGAGTACACGTATCCGGACTCCCTTGAAGAGGAATATCCACCATGGCTCACTGAAAAAGAGGCCATGAATGAAGAGAATAGATTTGTTACATTGGATGGTCAACAATTTTATTGGCCGGTAATGAATCACAAGAACAAATTCATGGCAATCCTGCAACATCATCAGATGGCTAAAGCTACGGGACGATACAATCTAATATCGCCCAAAAAGGACCTGGAGAAAGGGGTTGTCTTAAGCGACCTCTGTAACTTCTTAGTTAGTCAAACTATTCAAGGGTGGAAGGTCTATTGGGCTGGTATTGAGTTTGATGTGACTAACAAAGGAATGGCCCTATTGCATAGACTGAAAACTAATGACTTTGCCCCTGCATGGTCGATGACAAGGAATCTATTTCCTCATTTATTTCAAAATCCGAATTCTACAATTGAATCACCGCTGTGGGCATTGAGAGTCATCCTTGCAGCAGGGATACAGGACCAGCTGATTGACCAGTCTTTGATTGAACCCTTAGCAGGAGCCCTTGGTCTGATCTCTGATTGGCTGCTAACAACCAACACCAACCATTTCAACATGCGAACACAACGTGTCAAGGAACAATTGAGCCTAAAAATGCTGTCGTTGATTCGATCCAATATTCTCAAGTTTATTAACAAATTGGATGCTCTACATGTCGTGAACTACAACGGATTGTTGAGCAGTATTGAAATTGGAACTCAAAATCATACAATCATCATAACTCGAACTAACATGGGTTTTCTGGTGGAGCTCCAAGAACCCGACAAATCGGCAATGAACCGCAAGAAGCCTGGGCCGGCGAAATTTTCCCTCCTTCATGAGTCCACACTGAAAGCATTTACACAAGGGTCCTCAACACGAATGCAAAGTTTGATTCTTGAATTTAATAGCTCTCTTGCTATCATGGAAGCTTCATATGAGAGAGGACGCCCCCGAGCTGCCAGACAGCATTCAAGGGATGGACACGACCACCATGTTCGAGCACGATCATCATCCAGAGAGAATTATCGAGGTGAGTACCGTCAATCAAGGAGCGCCTCACAAGTGCGCGTTCCTACTGTATTTCATAAGAAGAGAGTTGAACCATTAACAGTTCCTCCAGCACCTAAAGACATATGTCCGACCTTGAAAAAAGGATTTTTGTGTGACAGTAGTTTTTGCAAAAAAGATCACCAGTTGGAAAGTTTAACTGATAGGGAATTACTCCTACTAATCGCCCGTAAGACTTGTGGATCAGTAGAACAACAATTAAATATAACTGCACCCAAGGACTCGCGCTTAGCAAATCCAACGGCTGATGATTTCCAGCAAGAGGAAGGTCCAAAAATTACCTTGTTGACACTGATCAAGACGGCAGAACACTGGGCGAGACAAGACATCAGAACCATAGAGGATTCAAAATTAAGAGCATTGTTGACTCTATGTGCCGTGATGACGAGGAAATTCTCAAAATCCCAGCTGAGTCTTTTATGTGAGACACACCTAAGGCGCGAGGGGCTTGGGCAAGATCAGGCAGAACCCGTTCTCGAAGTATATCAACGATTACACAGTGATAAAGGAGGCAGTTTTGAAGCTGCACTATGGCAACAATGGGACCGACAATCCCTAATTATGTTTATCACTGCATTCTTGAATATCGCTCTCCAGTTACCGTGTGAAAGTTCTGCTGTCGTTGTTTCAGGGTTAAGAACATTGGTTCCTCAATCAGATAATGAGGAAGCTTCAACCAACCCGGGGACATGCTCATGGTCTGATGAGGGTACCCCT------ATGACAACTAGAACAAAGGGCAGGGGCCATACTGTGGCCACGACTCTAAACGACAGAATGCCAGGCCCTGAGCTTTCGGGCTGGATCTCTGAGCAGCTAATGACCGGAAGAATTCCTGTAAGCGACATCTTCTGTGATATTGAGAACAATCCAGGATTATGCTACGCATCCCAAATGCAACAAACGAAGCCAAACCCGAAAACGCGCAACAGTCAAACCCAAACGGACCCAATTTGCAATCATAGTTTTGAGGAGGTAGTACAAACATTGGCTTCATTGGCTACTGTTGTGCAACAACAAACCATCGCATCAGAATCATTAGAACAACGCATTACGAGTCTTGAGAATGGTCTAAAGCCAGTTTATGATATGGCAAAAACAATCTCCTCATTGAACAGGGTTTGTGCTGAGATGGTTGCAAAATATGATCTTCTGGTGATGACAACCGGACGGGCAACAGCAACCGCTGCGGCAACTGAGGCTTATTGGGCTGAACATGGTCAACCACCACCTGGACCATCACTTTATGAAGAAAGTGCGATTCGGGGTAAGATTGAATCTAGAGGTGAGACCGTCCCTCAAAGTGTTAGGGAGGCATTCAGCAATCTAGACAGTACCACTTCACTAACTGAGGAAAATTTTGGGAAACCTGACATTTCGGCAAAGGATTTGAGAAACATTATGTATGATCACTTGCCTGGTTTTGGAACTGCTTTCCACCAGTTAGTACAAGTGATTTGTAAATTGGGAAAGGATAGCAACTCATTGGACATCATTCATGCTGAGTTCCAGGCCAGCCTGGCTGAAGGAGACTCTCCTCAATGTGCCCTAATTCAAATCACAAAAAGAGTTCCAATCTTCCAAGATGCTGCTCCACCTGTCATCCACATCCGCTCTCGAGGTGACATTCCCCGAGCTTGCCAGAAGAGCTTACGTCCAGTCCCGCCATCGCCCAAGATTGATCGAGGTTGGGTATGTGTTTTTCAGCTTCAAGATGGTAAAACACTTGGACTCAAAATTATGAGGCGGGTTATATTGCCTACTGCTCCTCCTGAATATATGGAGGCCATATACCCTGTCAGGTCAAATTCAACAATTGCTAGGGGTGGCAACAGCAATACAGGCTTCCTGACACCGGAGTCAGTCAATGGAGACACTCCATCAAATCCACTCAGACCAATTGCTGATGACACCATCGACCATGCTAGCCACACACCAGGCAGTGTGTCATCAGCATTCATCCTTGAAGCTATGGTGAATGTCATATCGGGCCCCAAAGTGCTAATGAAGCAAATTCCAATTTGGCTTCCTCTAGGTGTCGCTGATCAAAAGACCTACAGCTTTGACTCAACTACGGCCGCCATCATGCTTGCTTCATATACTATCACCCATTTCGGCAAGGCAACCAATCCACTTGTCAGAGTCAATCGGCTGGGTCCTGGAATCCCGGATCACCCCCTCAGGCTCCTGCGAATTGGGAACCAGGCTTTCCTCCAGGAGTTCGTTCTTCCGCCAGTCCAACTACCCCAGTATTTCACCTTTGATTTGACAGCACTCAAACTGATCACCCAACCACTGCCTGCTGCAACATGGACCGATGACACTCCAACAGGATCAAACGGAGCGTTGCGTCCAGGAATTTCATTTCATCCAAAACTTCGCCCCATTCTTTTACCCAACAAAAGTGGGAAGAAGGGGAACAATGCCGATCTAACATCTCCGGAGAAAATCCAAGCAATAATGACTTCACTCCAGGACTTTAAGATCGTTCCAATTGATCCAACCAAAAATATTATGGGTATCGAAGTGCCAGAAACTCTGGTCCACAAGCTGACCGGTAAGAAGGTGACTTCTAAAAATGGACAACCAATCATCCCTGTTCTTTTGCCAAAGTACATTGGGTTGGACCCGGTGGCTCCAGGAGACCTCACCATGGTAATCACACAGGATTGTGACACGTGTCATTCTCCTGCAAGTCTTCCAGCTGTGCTCGAGAAG---------------
>EBOV_2002_KC242800
ATGGGT---ATTACAGGAATATTGCAGTTACCTCGTGATCGATTCAAGAGGACATCATTCTTTCTTTGGGTAATTATCCTTTTCCAAAGAACATTTTCCATCCCACTTGGAGTCATCCACAATAGCACATTACAAGTTAGTGATGTCGACAAACTAGTTTGTCGTGACAAACTGTCATCCACAAATCAATTGAGATCAGTTGGACTGAATCTCGAAGGGAATGGAGTGGCAACTGACGTGCCATCTGCAACTAAAAGATGGGGCTTCAGGTCCGGTGTCCCTCCAAAGGTGGTCAATTATGAAGCTGGTGAATGGGCTGAAAACTGCTACAATCTTGAAATCAAAAAACCTGACGGGAGTGAGTGTCTACCAGCAGCGCCAGACGGGATTCGGGGCTTCCCCCGGTGCCGGTATGTGCACAAAGTATCAGGAACGGGACCGTGTGCCGGAGACTTTGCCTTCCACAAAGAGGGTGCTTTCTTCCTGTATGATCGACTTGCTTCCACAGTTATCTACCGAGGAACGACTTTCGCTGAAGGTGTCGTTGCATTTCTGATACTGCCCCAAGCTAAGAAGGACTTCTTCAGCTCACACCCCTTGAGAGAGCCGGTCAATGCAACGGAGGACCCGTCCAGTGGCTACTATTCTACCACAATTAGATATCAGGCTACCGGTTTTGGAACCAATGAGACGGAGTACTTGTTCGAGGTTGACAATTTGACCTACGTCCAACTTGAATCAAGATTCACGCCACAGTTTTTGCTCCAGCTGAATGAGACAATATATGCAAGTGGGAAAAGGAGCAACACCACGGGAAAACTAATTTGGAAGGTCAACCCCGAAATTGATACAACAATCGGGGAGTGGGCCTTCTGGGAAACTAAAAAAAACCTCACTAGAAAAATTCGCAGTGAAGAGTTGTCTTTCACAGCTGTATCAAACGGAGCCAAAGACATCAGTGGTCAGAGTCCGGCGCGAACTTCTTCCGACCCAGAGACCTACACAACAACTGAAGACCACAAAATCATGGCTTCAGAAAATTCCTCTGCAATGGTTCAAGTGCACAATCAAGGAAGGGAAGCTGCAGTGTCGCAT------------------------------CTGATAACCCTTGCCACAATCTCCACGAGTCCTCAATCCCCTACAACCAAACCAGGTCAGGACAACAGCACCCATAATACACCCGTGTATAAACTTGACATCTCTGAGGCAACTCAAGTTGAACAACATCATCGCAGAACAGACAACGACAGCACAGCCTCCGACACTCCCCCCGCCACGACCGCAGCCGGACCCCCAAAAGCAGAGAACATCAACACGAGCAAGAGCGCTGACTCCCTGGACCCCGCCACCACGACA------------AGTCCCCAAAACTACAGCGAGACCGCTGGCAACAACAACACTCATCACCAAGATACCGGAGAAGAGAGTGCCGGCAGCGGGAAGCTGGGCTTGATTGCCAATACTATTGCTGGAGTCGCAGGGCTGATCACAGGCGGGAGAAGAACTCGAAGAGAAGCAATTGTCAATGCTCAACCCAAATGCAACCCCAATCTACATTACTGGACTACTCAGGATGAAGGTGCTGCAATCGGATTGGCCTGGATACCATATTTCGGGCCAGCAGCCGAGGGAATTTACACAGAGGGGCTAATGCACAATCAAGATGGTTTAATCTGTGGATTGAGGCAGCTGGCCAATGAGACGACTCAAGCTCTTCAACTGTTCCTGAGAGCCACAACTGAGCTACGCACCTTTTCAATCCTCAACCGTAAGGCAATTGATTTCTTGCTGCAGCGATGGGGCGGCACATGCCACATTTTGGGACCGGACTGCTGTATCGAACCACATGATTGGACCAAGAACATAACAGACAAAATTGATCAGATTATTCATGATTTTGTTGATAAAACCCTTCCGGACCAGGGGGACAATGACAATTGGTGGACTGGATGGAGACAATGGATACCGGCAGGTATTGGAGTTACAGGCGTTATAATTGCAGTTATTGCTTTATTCTGTATATGCAAATTTGTCTTTATGGCTACACAACATACCCAATACCCAGACGCCAGGTTATCATCACCAATTGTATTGGACCAATGTGACCTAGTCACTAGAGCTTGCGGGTTATATTCATCATACTCCCTTAATCCGCAACTACGCAACTGTAAACTCCCGAAACATATCTACCGTTTAAAATATGATGTAACTGTTACCAAGTTCTTAAGTGATGTACCAGTGGCGACATTGCCAATAGATTTCATAGTCCCAATTCTTCTCAAGGCACTGTCAGGCAATGGGTTCTGTCCTGTTGAGCCGCGGTGTCAACAGTTCTTAGATGAAATCATTAAGTACACAATGCAAGATGCTCTCTTCCTGAAATATTATCTCAAAAATGTGGGTGCTCAAGAGGACTGTGTTGATGACCACTTTCAAGAGAAAATCTTATCTTCAATTCAGGGCAATGAATTTTTACATCAAATGTTCTTCTGGTATGACCTGGCTATTTTGACTCGAAGGGGTAGATTAAATCGAGGAAACTCTAGATCAACATGGTTTGTTCATGATGATTTAATAGACATCTTAGGCTATGGGGACTATGTTTTTTGGAAGATCCCAATTTCAATGTTACCCCTGAACACACAAGGAATCCCCCATGCTGCTATGGATTGGTATCAGGCATCAGTATTCAAAGAAGCGGTTCAAGGGCATACACACATTGTTTCTGTTTCTACTGCCGACGTCTTGATAATGTGCAAAGATTTAATTACATGTCGATTCAACACAACTCTAATCTCAAAGATAGCAGAGGTTGAGGATCCAGTTTGTTCTGATTATCCCGATTTTAAGATTGTGTCTATGCTTTACCAGAGCGGAGATTACTTACTCTCCATATTAGGGTCTGATGGGTATAAAATTATTAAGTTCCTCGAACCATTGTGCTTGGCCAAAATTCAATTATGCTCAAAGTACACCGAGAGGAAGGGCCGATTCTTAACACAAATGCATTTAGCTGTAAATCACACCCTGGAAGAAATTACAGAAATGCGTGCACTAAAGCCTTCACAGGATCAAAAGATCCGTGAATTCCATAGAACATTGATAAGGCTGGAGATGACGCCACAACAACTTTGTGAGCTATTTTCCATTCAAAAACACTGGGGGCATCCTGTGCTACATAGTGAAACAGCAATCCAAAAAGTTAAAAAACATGCCACGGTGCTAAAAGCATTACGCCCTATAGTGATTTTCGAGACATATTGTGTTTTTAAATATAGTATTGCAAAACATTATTTTGATAGTCAAGGATCTTGGTACAGTGTTACTTCAGATAGGAATTTAACGCCAGGTCTTAATTCTTATATCAAAAGAAATCAATTCCCCCCGTTGCCAATGATTAAAGAACTACTATGGGAATTTTACCACCTTGACCATCCTCCACTTTTCTCAACCAAAATTATTAGTGACTTAAGTATTTTTATAAAAGACAGAGCTACCGCAGTGGAAAGGACATGCTGGGATGCAGTATTCGAGCCTAATGTTCTAGGATATAATCCACCTCACAAATTCAGTACTAAACGTGTACCAGAACAATTTTTAGAGCAAGAAAACTTTTCTATTGAGAATGTTCTTTCCTACGCGCAAAAACTCGAGTATCTACTACCACAATACCGGAATTTTTCTTTCTCATTGAAAGAGAAAGAGTTGAATGTAGGTAGAACTTTCGGAAAATTGCCTTATCCGACTCGCAATGTTCAAACACTTTGTGAAGCTCTGTTAGCTGATGGTCTTGCTAAAGCATTTCCTAGCAATATGATGGTAGTCACAGAGCGTGAGCAAAAAGAAAGCTTATTGCATCAAGCATCATGGCACCACACAAGTGATGATTTTGGTGAGCATGCCACAGTTAGAGGGAGTAGCTTTGTAACTGATTTAGAGAAATACAATCTTGCATTTAGATATGAGTTTACAGCACCTTTTATAGAATATTGTAACCGTTGCTATGGTGTTAAGAATGTTTTTAATTGGATGCATTATACAATCCCCCAGTGTTATATGCATGTCAGTGATTATTATAATCCACCGCATAACCTCACTCTGGAAAATCGAGACAACCCCCCCGAAGGGCCCAGTTCATACAGAGGTCATATGGGAGGGATTGAAGGACTGCAACAAAAACTCTGGACAAGTATTTCATGTGCTCAAATTTCTTTAGTTGAAATAAAGACTGGTTTTAAGTTACGCTCAGCTGTGATGGGTGACAATCAGTGCATTACCGTTTTATCAGTCTTCCCCTTAGAGACTGACGCAGACGAGCAGGAACAGAGCGCCGAAGACAATGCAGCGAGGGTGGCCGCCAGCCTAGCAAAAGTTACAAGTGCCTGTGGAATCTTTTTAAAACCTGATGAAACATTTGTACATTCAGGTTTTATCTATTTTGGAAAAAAACAATATTTGAATGGGGTCCAATTGCCTCAGTCCCTTAAAACGGCTACAAGAATGGCACCATTGTCTGATGCAATTTTTGATGATCTTCAAGGGACCCTGGCTAGTATAGGCACTGCTTTTGAACGATCCATCTCTGAGACACGACATATCTTTCCTTGCAGGATAACCGCAGCTTTCCATACGTTTTTTTCGGTGAGAATCTTGCAACATCATCACCTCGGGTTCAATAAGGGTTTTGACCTTGGACAGTTGACACTTGGCAAACCTCTGGATTTCGGAACAATATCATTGGCACTAGCGGTACCGCAGGTGCTTGGAGGGTTATCCTTCTTGAATCCTGAGAAATGTTTCTACCGGAATTTAGGAGATCCAGTTACCTCAGGCTTATTCCAGTTAAAAACTTATCTCCGAATGATTGAGATGGATGATTTATTCTTACCTTTAATTGCGAAGAACCCTGGGAACTGCACTGCCATTGACTTTGTGCTAAATCCTAGCGGATTAAATGTCCCCGGGTCGCAAGACTTAACTTCATTTCTGCGCCAGATTGTGCGTAGGACTATCACCCTAAGTGCGAAAAACAAACTTATTAATACTTTATTTCATGCGTCAGCTGACTTCGAAGACGAAATGGTTTGTAAATGGCTATTATCATCAACTCCTGTTATGAGTCGTTTTGCGGCCGATATCTTTTCACGCACGCCCAGTGGGAAGCGATTGCAAATTCTAGGATACCTGGAAGGAACACGCACATTATTAGCCTCTAAGATCATCAACAATAATACAGAAACACCGGTTTTGGACAGACTGAGGAAAATAACATTGCAAAGGTGGAGTCTATGGTTTAGTTATCTTGATCATTGTGATAATATCCTGGCAGAGGCTTTAACCCAAATAACTTGCACAGTTGATTTAGCACAGATCCTGAGGGAATATTCATGGGCACATATTTTAGAGGGGAGACCTCTTATTGGAGCCACACTTCCATGTATGATTGAGCAATTCAAAGTGGTTTGGCTGAAACCCTACGAACAATGTCCGCAGTGTTCAAATGCAAAGCAACCTGGTGGGAAACCATTCGTGTCAGTGGCAGTCAAGAAACATATTGTTAGTGCATGGCCGAACGCATCCCGAATAAGCTGGACTATCGGGGATGGAATCCCATACATTGGATCAAGGACAGAAGATAAGATAGGACAACCTGCTATTAAACCAAAATGTCCTTCCGCAGCCTTAAGAGAGGCCATTGAACTGGCGTCCCGTTTAACATGGGTAACTCAAGGCAGTTCGAACAGTGATTTGCTAATAAAACCATTTTTGGAAGCACGAGTAAATTTAAGTGTTCAAGAAATACTTCAAATGACCCCTTCACATTACTCAGGAAATATTGTTCACAGGTACAACGATCAATATAGTCCTCATTCTTTCATGGCCAATCGTATGAGTAATTCAGCGACGCGATTGATTGTTTCTACTAACACTTTAGGTGAGTTTTCAGGAGGTGGCCAGTCTGCACGCGACAGCAATATTATTTTCCAGAATGTTATAAATTATGCAGTTGCACTGTTCGATATTAAATTTAGAAACACTGAGGCTACAGATATCCAATATAATCGTGCTCACCTTCATCTAACTAAGTGTTGCACCCGGGAAGTACCAGCTCAGTATTTAACATACACATCTACATTGGATTTAGATTTAACAAGATACCGAGAAAACGAATTGATTTATGACAATAATCCTCTAAAAGGAGGACTCAATTGCAATATCTCATTCGATAACCCATTTTTCCAAGGTAAACGGCTAAACATTATAGAAGATGATCTTATTCGACTGCCTCACTTATCTGGATGGGAGCTAGCCAAGACCATCATGCAATCAATTATTTCAGATAGCAACAATTCGTCTACAGACCCAATTAGCAGTGGAGAAACAAGATCATTCACTACCCATTTCTTAACTTATCCCAAGATAGGACTTCTGTACAGTTTTGGGGCCTTTATAAGTTATTATCTTGGCAATACAATTCTTCGGACTAAGAAATTAACACTTGACAATTTTTTATATTACTTAACTACCCAAATTCATAATCTACCACATCGCTCATTGCGAATACTTAAGCCAACATTCAAACATGCAAGCGTTATGTCACGGTTAATGAGTATTGATCCTCATTTTTCTATTTACATAGGCGGTGCGGCAGGTGACAGAGGACTCTCAGATGCGGCCAGGTTATTTTTGAGAACGTCCATTTCATCTTTTCTTGCATTTATAAAAGAGTGGATAATTAATCGCGGAACAATTGTCCCTTTATGGATAGTATATCCGCTAGAGGGTCAAAACCCAACACCTGTTAATAATTTCCTCCATCAGATCGTAGAACTGCTGGTGCATGATTCATCAAGACAACAGGCTTTTAAAACTACCATAAGTGATCATGTACATCCTCAC---------GACAATCTTGTTTACACATGTAAGAGTACAGCCAGCAATTTCTTCCATGCGTCATTGGCGTACTGGAGAAGCAGG------CACAGAAACAGCAATCGAAAATACTTGGCAAGAGACTCTTCA---ACTGGATCAAGCACAAACAACAGTGATGGTCATATTGAG---AGAAGTCAAGAACAAACCACCAGAGATCCACATGATGGCACT------------GAACGGAATCTAGTCCTACAAATGAGCCATGAAATAAAAAGAACGACA---------ATTCCACAAGAAAGCACGCACCAGGGTCCGTCGTTCCAGTCATTTCTAAGTGACTCTGCTTGTGGTACAGCAAATCCAAAACTAAATTTCGATAGATCGAGACATAATGTGAAATCTCAGGATCATAACTCGGCATCCAAGAGGGAAGGTCATCAAATAATCTCACACCGTCTAGTCCTACCTTTCTTTACATTGTCTCAAGGGACGCGCCAATTAACGTCATCCAATGAGTCACAAACCCAAGACGAGATATCAAAGTACTTACGGCAATTGAGATCCGTCATTGATACCACAGTTTATTGTAGGTTTACCGGTATAGTCTCGTCCATGCATTACAAACTTGATGAGGTCCTTTGGGAAATAGAGAGTTTTAAGTCGGCTGTGACGCTAGCAGAGGGAGAAGGTGCTGGTGCCTTACTATTGATTCAGAAATACCAAGTTAAGACCTTATTTTTCAACACGCTAGCTACTGAGTCCAGTATAGAGTCAGAAATAGTATCAGGAACGACTACTCCTAGGATGCTTCTACCTGTTATGTCAAAATTCCATAATGACCAAATTGAGATTATTCTTAACAATTCGGCAAGCCAAATAACAGACATAACAAATCCTACTTGGTTCAAAGACCAAAGAGCAAGGCTACCTAGGCAAGTCGAGGTTATAACCATGGATGCAGAGACGACAGAAAATATAAACAGATCGAAATTGTACGAAGCTGTATATAAATTGATCTTACACCATATTGATCCCAGCGTATTGAAAGCAGTGGTCCTTAAAGTCTTTCTAAGTGATACTGAGGGTATGTTATGGCTAAATGATAATTTAGCCCCGTTTTTTGCCACTGGTTATTTAATTAAGCCAATAACGTCAAGTGCTAGATCTAGTGAGTGGTATCTTTGTCTGACGAACTTCTTATCAACTACACGTAAGATGCCACACCAAAACCATCTCAGTTGTAAACAGGTAATACTTACGGCATTGCAACTGCAAATTCAACGGAGCCCATACTGGCTAAGTCATTTAACTCAGTATGCTGACTGCGATTTACATTTAAGTTATATCCGCCTTGGTTTTCCATCATTAGAGAAAGTACTATACCACAGGTATAACCTCGTCGATTCAAAAAGAGGTCCACTAGTCTCTATCACTCAGCACTTGGCACATCTTAGAGCAGAGATTCGAGAATTGACTAATGATTATAATCAACAGCGACAAAGTCGGACTCAAACATATCACTTTATTCGTACTGCAAAAGGACGAATCACAAAACTAGTCAATGATTATTTAAAATTCTTTCTTATTGTGCAAGCATTAAAACATAATGGGACATGGCAAGCTGAGTTTAAGAAATTACCAGAGTTGATTAGTGTGTGCAATAGGTTCTATCATATTAGAGATTGCAATTGTGAAGAACGTTTCTTAGTTCAAACCTTATATCTACATAGAATGCAGGATTCTGAAGTTAAGCTTATCGAAAGGCTGACAGGGCTTCTGAGTTTATTCCCGGATGGTCTC---TACAGGTTTGAT---ATGGATTCTCGTCCTCAGAAAGTCTGGATGACGCCGAGTCTTACTGAATCTGACATGGATTACCACAAGATCTTGACAGCAGGTCTGTCCGTTCAACAGGGGATTGTTCGGCAAAGAGTCATCCCAGTGTATCAAGTAAACAATCTTGAGGAAATTTGCCAACTTATCATACAGGCCTTTGAAGCAGGTGTTGATTTTCAAGAGAGTGCGGACAGTTTCCTTCTCATGCTTTGTCTTCATCATGCGTACCAAGGAGATCACAAACTTTTCTTGGAAAGTGGTGCAGTCAAGTATTTGGAAGGGCACGGGTTCCGTTTTGAAGTCAAGAAACGTGATGGGGTGAAGCGCCTTGAGGAATTGCTGCCAGCAGTATCTAGTGGAAAAAACATTAAGAGAACACTTGCTGCCATGCCGGAAGAGGAGACGACTGAAGCTAATGCCGGTCAGTTTCTCTCTTTTGCAAGTCTATTCCTTCCGAAATTGGTAGTAGGAGAAAAGGCTTGCCTTGAGAAAGTTCAAAGGCAAATTCAAGTACATGCAGAGCAAGGACTGATACAATATCCAACAGCTTGGCAATCAGTAGGACACATGATGGTGATTTTCCGTTTGATGCGAACAAATTTTTTGATCAAATTTCTCCTAATACACCAAGGGATGCACATGGTTGCCGGGCATGATGCCAACGATGCTGTGATTTCAAATTCAGTGGCTCAAGCTCGTTTTTCAGGTTTATTGATTGTCAAAACAGTCCTTGATCATATCCTACAAAAGACAGAACGAGGAGTTCGTCTCCATCCTCTTGCAAGGACTGCCAAGGTAAAAAATGAGGTGAACTCCTTTAAGGCTGCACTCAGCTCCCTGGCCAAGCATGGAGAGTATGCTCCTTTCGCCCGACTTTTGAACCTTTCTGGAGTAAATAATCTTGAGCATGGTCTTTTCCCTCAACTATCGGCAATTGCACTCGGAGTCGCCACAGCACACGGGAGCACCCTCGCAGGAGTAAATGTTGGAGAACAGTATCAACAGCTCAGAGAGGCTGCCACTGAAGCTGAGAAGCAACTCCAACAATATGCAGAATCTCGCGAACTTGACCATCTTGGACTTGATGATCAGGAAAAGAAAATTCTTATGAACTTCCATCAGAAAAAGAACGAAATCAGCTTCCAGCAAACAAACGCTATGGTAACTCTAAGAAAAGAGCGCCTGGCCAAGCTGACAGAAGCTATCACTGCTGCATCACTGCCCAAAACAAGTGGACCTTACGATGATGATGACGACATTCCCTTTCCAGGACCCATCAATGATGACGACAATCCTGGCCATCAAGATGATGATCCGACTGACTCACAGGATACGACCATTCCCGATGTGGTGGTTGATCCCGATGATGGAAGCTACGGCGAATACCAGAGTTACTCGGAAAACGGCATGAATGCACCAGATGACTTGGTCCTATTCGATCTAGACGAGGACGACGAGGACACTAAGCCAGTGCCT------AACAGATTGACCAAGGGTGGACAACAGAAAAACAGTCAAAAGGGCCAGCATACAGAGGGCAGACAGACACAATCCAGGCCAACTCAAAATGTCCCA------GGCCCTCGCAGAACAATCCACCACGCCAGTGCTCCACTCACGGACAACGACAGAGGAAATGAACCCTCCGGCTCAACCAGCCCTCGCATGCTGACACCAATTAACGAAGAGGCAGACCCACTGGACGATGCCGACGACGAGACGTCTAGTCTTCCGCCCTTGGAGTCAGACGATGAAGAACAGGACAGGGACGAAACTTCCAACCGCACACCCACTGTCGCCCCACCGGCTCCCGTATACAGAGATCACTCTGAAAAGAAAGAACTCCCGCAAGATGAGCAGCAAGATCAGGACCACACTCAAGAGGCCAGGAACCAGGACAGTGACAACACCCAGCCAGAACACTCTTTTGAGGAGATGTATCGCCACATTCTAAGATCACAGGGACCATTTGATGCTGTTTTGTATTATCATATGATGAAGGATGAGCCTGTAGTTTTCAGTACTAGTGATGGCAAAGAGTACACGTATCCGGACTCCCTTGAAGAGGAATATCCACCATGGCTCACTGAAAAAGAGGCCATGAATGAAGAGAATAGATTTGTTACATTGGATGGTCAACAATTTTATTGGCCGGTAATGAATCACAAGAATAAATTCATGGCAATCCTGCAACATCATCAGATGGCTAAAGCTACGGGACGATACAATCTAATATCGCCCAAAAAGGACCTGGAGAAAGGGGTTGTCTTAAGCGACCTCTGTAACTTCCTAGTTAGTCAAACTATTCAAGGGTGGAAGGTCTATTGGGCTGGTATTGAGTTTGATGTGACTCACAAAGGAATGGCCCTATTGCATAGACTGAAAACTAATGACTTTGCCCCTGCATGGTCAATGACAAGGAATCTATTTCCTCATTTATTTCAAAATCCGAATTCCACAATTGAGTCACCACTGTGGGCATTGAGAGTCATCCTTGCAGCAGGGGTACAGGACCAGCTGATTGACCAGTCTTTGATTGAACCCTTAGCAGGAGCCCTTGGTCTGATCTCTGATTGGCTGCTAACAACCAACACTAACCATTTCAACATGCGAACACAACGTGTTAAGGAACAATTGAGCCTAAAAATGCTGTCGTTGATTCGATCCAATATTCTCAAGTTTATTAACCAATTGGATGCTCTACATGTCGTGAACTACAACGGGTTGTTGAGCAGTATTGAAATTGGAACTCAAAATCATACAATCATTATAACTCGAACTAACATGGGTTTTCTGGTGGAGCTCCAAGAACCCGACAAATCGGCAATGAACCGCAAGAAGCCTGGGCCGGCGAAATTTTCCCTCCTTCATGAGTCCACACTGAAAGCATTTACACAAGGGTCCTCGACACGAATGCAAAGTTTGATTCTTGAATTTAATAGCTCTCTTGCTATCATGGAAGCTCCATACGAGAGAGGACGCCCCCGAGCTGCCAGACAGCATTCAAGGGATGGACACGACCATCATGTTCGAGCACGATCATCATCCAGAGAGAATTATCGAGGTGAGTACCGTCAATCAAGGAGCGCCTCACAAGTGCGCGTTCCTACTGTATTTCATAAGAGGAGAGTTGAACCATTAACAGTTCCTCCAGCACCTAAAGACATATGTCCGACCTTGAAAAAAGGATTTTTGTGTGACAGTAGTTTTTGCAAAAAAGATCACCAGTTGGAAAGTTTAACTGATAGGGAATTACTCCTACTAATCGCCCGTAAGACTTGTGGATCAGTAGAACAACAATTAAATATAACTGCACCCAAGGACTCGCGCTTAGCAAATCCAACGGCTGATGATTTCCAGCAAGAGGAAGGTCCAAAAATTACCTTGTTGACACTGATCAAGACGGCAGAACACTGGGCGAGACAAGACATCAGGACCACAGAGGATTCAAAATTAAGAGCATTGTTGACTCTATGTGCTGTGATGACGAGGAAATTCTCAAAATCCCAGCTGAGTCTTTTATGTGAGACACACCTGAGGCGCGAGGGGCTTGGGCAAGATCAGGCAGAACCCGTTCTCGAAGTATATCAACGATTACACAGTGATAAAGGAGGCAGTTTCGAAGCTGCACTATGGCAACAATGGGATCGACAATCCCTAATTATGTTTATCACTGCATTCTTGAATATCGCTCTCCAGTTACCGTGTGAAAGTTCTGCTGTCGTTGTTTCAGGGTTAAGAACATTGGTTCCTCAATCAGATAATGAGGAAGCTTCAACCAACCCGGGGACATGCTCATGGTCTGATGATGGTACCCCT------ATGACAACTAGAACAAAGGGCAGGGGCCATACTGTGGCCACGACTCAAAACGACAGAATGCCAGGCCCTGAGCTTTCGGGCTGGATCTCCGAGCAGCTAATGACCGGAAGAATTCCTGTAAGCGACATCTTCTGTGATATTGAGAACAATCCAGGATTATGTTACGCATCCCAAATGCAACAAACAAAGCCAAACCCGAAGATGCGCAACAGTCAAACCCAAACGGACCCAATTTGCAATCATAGTTTTGAGGAGGTAGTACAAACATTGGCTTCATTGGCTACTGTTGTGCAACAACAAACTATCGCATCAGAATCATTAGAACAACGTATTACGAGTCTTGAGAATGGTCTAAAGCCAGTTTATGATATGGCAAAAACAATCTCCTCATTGAACAGGGTTTGTGCTGAGATGGTTGCAAAATATGATCTTCTGGTGATGACAACCGGTCGGGCAACAGCAACCACTGCGGCAACTGAGGCTTATTGGGCTGAACATGGTCAACCACCACCTGGACCATCACTTTATGAAGAAAGTGCAATTCGGGGTAAGATTGAATCTAGAGATGAGACCGTCCCTCAAAGTGTTAGGGAGGCATTCAACAATCTAGACAGTACCACTTCACTAACTGAGGAAAATTTTGGGAAACCTGACATTTCAGCAAAGGATTTGAGAAACATTATGTATGATCACTTGCCTGGTTTTGGAACTGCTTTCCACCAATTAGTACAAGTGATTTGTAAATTGGGAAAAGATAGCAACTCATTGGATATCATTCATGCTGAGTTCCAGGCCAGCCTGGCTGAAGGAGACTCTCCTCAATGTGCCCTAATTCAAATTACAAAAAGAGTTCCAATCTTCCAAGATGCTGCTCCACCTGTCATCCACATCCGCTCTCGAGGTGACATTCCCCGAGCTTGCCAGAAAAGCTTGCGTCCAGTCCCGCCATCACCCAAGATTGATCGAGGTTGGGTATGTGTTTTCCAGCTTCAAGATGGTAAAACACTTGGACTCAAAATTATGAGGCGGGTTATATTGCCTACTGCTCCTCCTGAATATATGGAGGCCATATACCCTGTCAGGTCAAATTCAACAATTGCTAGGGGTGGCAACAACAATACAGGCTTCCTGACACCGGAGTCAGTCAATGGAGACACTCCATCGAATCCACTCAGGCCAATTGCTGATGACACCATCGACCATGCTAGCCACACACCAGGCAGTGTGTCATCAGCATTCATCCTTGAAGCTATGGTGAATGTCATATCGGGCCCCAAAGTGCTAATGAAGCAAATTCCAATTTGGCTTCCTCTAGGTGTCGCTGATCAAAAGACCTACAGCTTTGACTCAACTACGGCCGCCATCATGCTTGCTTCATATACTATCACCCATTTCGGCAAGGCAACCAATCCACTTGTCAGAGTCAATCGGCTGGGTCCTGGAATCCCGGATCACCCCCTCAGGCTCCTGCGAATTGGAAACCAGGCCTTCCTCCAGGAGTTCGTTCTTCCGCCAGTCCAACTACCCCAGTATTTCACCTTTGATTTGACAGCACTCAAACTGATCACCCAACCACTGCCTGCTGCAACATGGACCGATGACACTCCAACAGGATCAAATGGAGCGCTGCGTCCAGGAATTTCGTTTCATCCAAAACTTCGCCCCATTCTTTTACCTAACAAAAGTGGGAAGAAGGGGAACAGTGCCGATCTAACATCTCCAGAGAAAATCCAAGCAATAATGACTTCACTCCAGGACTTTAAGATCGTTCCAATTGATCCAACCAAAAATATCATGGGTATCGAAGTGCCAGAAACTCTGGTCCACAAGCTGACCGGTAAGAAGGTGACTTCTAAAAATGGACAACCAATCATCCCTGTTCTTTTGCCAAAGTACATTGGGTTGGACCCGGTGGCTCCAGGAGACCTCACCATGGTAATCACACAGGATTGTGACACGTGTCATTCTCCTGCAAGTCTTCCAGCTGTGATTGAGAAG---------------
>EBOV_2014_EM095
ATGGGT---GTTACAGGAATATTGCAGTTACCTCGTGATCGATTCAAGAGGACATCATTCTTTCTTTGGGTAATTATCCTTTTCCAAAGAACATTTTCCATCCCGCTTGGAGTTATCCACAATAGTACATTACAGGTTAGTGATGTCGACAAACTAGTTTGTCGTGACAAACTGTCATCCACAAATCAATTGAGATCAGTTGGACTGAATCTCGAGGGGAATGGAGTGGCAACTGACGTGCCATCTGTGACTAAAAGATGGGGCTTCAGGTCCGGTGTCCCACCAAAGGTGGTCAATTATGAAGCTGGTGAATGGGCTGAAAACTGCTACAATCTTGAAATCAAAAAACCTGACGGGAGTGAGTGTCTACCAGCAGCGCCAGACGGGATTCGGGGCTTCCCCCGGTGCCGGTATGTGCACAAAGTATCAGGAACGGGACCATGTGCCGGAGACTTTGCCTTCCACAAAGAGGGTGCTTTCTTCCTGTATGATCGACTTGCTTCCACAGTTATCTACCGAGGAACGACTTTCGCTGAAGGTGTCGTTGCATTTCTGATACTGCCCCAAGCTAAGAAGGACTTCTTCAGCTCACACCCCTTGAGAGAGCCGGTCAATGCAACGGAGGACCCGTCGAGTGGCTATTATTCTACCACAATTAGATATCAGGCTACCGGTTTTGGAACTAATGAGACAGAGTACTTGTTCGAGGTTGACAATTTGACCTACGTCCAACTTGAATCAAGATTCACACCACAGTTTCTGCTCCAGCTGAATGAGACAATATATGCAAGTGGGAAGAGGAGCAACACCACGGGAAAACTAATTTGGAAGGTCAACCCCGAAATTGATACAACAATCGGGGAGTGGGCCTTCTGGGAAACTAAAAAAAACCTCACTAGAAAAATTCGCAGTGAAGAGTTGTCTTTCACAGCTGTATCAAACGGACCCAAAAACATCAGTGGTCAGAGTCCGGCGCGAACTTCTTCCGACCCAGAGACCAACACAACAAATGAAGACCACAAAATCATGGCTTCAGAAAATTCCTCTGCAATGGTTCAAGTGCACAGTCAAGGAAGGAAAGCTGCAGTGTCGCAT------------------------------CTGACAACCCTTGCCACAATCTCCACGAGTCCTCAACCTCCCACAACCAAAACAGGTCCGGACAACAGCACCCATAATACACCCGTGTATAAACTTGACATCTCTGAGGCAACTCAAGTTGGACAACATCACCGTAGAGCAGACAACGACAGCACAGCCTCCGACACTCCCCCCGCCACGACCGCAGCCGGACCCTTAAAAGCAGAGAACACCAACACGAGTAAGAGCGCTGACTCCCTGGACCTCGCCACCACGACA------------AGCCCCCAAAACTACAGCGAGACTGCTGGCAACAACAACACTCATCACCAAGATACCGGAGAAGAGAGTGCCAGCAGCGGGAAGCTAGGCTTAATTACCAATACTATTGCTGGAGTAGCAGGACTGATCACAGGCGGGAGAAGGACTCGAAGAGAAGTAATTGTCAATGCTCAACCCAAATGCAACCCCAATTTACATTACTGGACTACTCAGGATGAAGGTGCTGCAATCGGATTGGCCTGGATACCATATTTCGGGCCAGCAGCCGAAGGAATTTACACAGAGGGGCTAATGCACAACCAAGATGGTTTAATCTGTGGGTTGAGGCAGCTGGCCAACGAAACGACTCAAGCTCTCCAACTGTTCCTGAGAGCCACAACTGAGCTGCGAACCTTTTCAATCCTCAACCGTAAGGCAATTGACTTCCTGCTGCAGCGATGGGGTGGCACATGCCACATTTTGGGACCGGACTGCTGTATCGAACCACATGATTGGACCAAGAACATAACAGACAAAATTGATCAGATTATTCATGATTTTGTTGATAAAACCCTTCCGGACCAGGGGGACAATGACAATTGGTGGACAGGATGGAGACAATGGATACCGGCAGGTATTGGAGTTACAGGTGTTATAATTGCAGTTATCGCTTTATTCTGTATATGCAAATTTGTCTTTATGGCTACACAACATACCCAATACCCAGACGCCAGGTTATCATCACCAATTGTATTGGACCAATGTGACCTTGTCACTAGAGCTTGCGGGTTGTATTCATCATACTCCCTTAATCCGCAACTACGCAACTGTAAACTCCCGAAACATATATACCGTTTAAAATATGATGTAACTGTTACCAAGTTCTTAAGTGATGTACCAGTGGCGACATTGCCCATAGATTTCATAGTCCCAATTCTTCTCAAGGCACTATCAGGCAATGGGTTCTGTCCTGTTGAGCCGCGGTGCCAACAGTTCTTAGATGAAATTATTAAGTACACAATGCAAGATGCTCTCTTCCTGAAATATTATCTCAAAAATGTGGGTGCTCAAGAAGACTGTGTTGATGACCACTTTCAAGAAAAAATCTTATCTTCAATTCAGGGCAATGAATTTTTACATCAAATGTTTTTCTGGTATGACCTGGCTATTTTAACTCGAAGGGGTAGATTAAATCGAGGAAACTCTAGATCAACGTGGTTTGTTCATGATGATTTAATAGACATCTTAGGCTATGGGGACTATGTTTTTTGGAAGATCCCAATTTCACTGTTACCACTGAACACACAAGGAATCCCCCATGCTGCTATGGATTGGTATCAGACATCAGTATTCAAAGAAGCGGTTCAAGGGCATACACACATTGTTTCTGTTTCTACTGCCGATGTCTTGATAATGTGCAAAGATTTAATTACATGTCGATTCAACACAACTCTAATCTCAAAAATAGCAGAGGTTGAGGACCCAGTTTGCTCTGATTATCCCAATTTTAAGATTGTGTCTATGCTTTACCAGAGCGGAGATTACTTACTCTCCATATTAGGGTCTGATGGGTATAAAATCATTAAGTTTCTCGAACCATTGTGCTTGGCTAAAATTCAATTGTGCTCAAAGTACACCGAGAGGAAGGGCCGATTCTTAACACAAATGCATTTAGCTGTAAATCACACCCTGGAAGAAATTACAGAAATACGTGCACTAAAGCCTTCACAGGCTCACAAGATCCGTGAATTCCATAGAACATTGATAAGGCTGGAGATGACGCCACAACAACTTTGTGAGCTATTTTCCATACAAAAACACTGGGGGCATCCTGTGCTACATAGTGAAACAGCAATCCAAAAAGTTAAAAAACATGCTACGGTGCTAAAAGCATTACGCCCTATCGTGATTTTCGAGACATATTGTGTTTTTAAATATAGCATTGCAAAACATTATTTTGATAGTCAAGGATCTTGGTACAGTGTTACCTCAGATAGAAATCTAACACCAGGTCTTAATTCTTATATCAAAAGAAATCAATTCCCTCCGTTGCCAATGATTAAAGAACTGCTATGGGAATTTTACCACCTTGACCATCCTCCACTTTTCTCAACCAAAATTATTAGTGACTTAAGTATTTTTATAAAAGACAGAGCTACTGCAGTAGAAAGGACATGCTGGGATGCAGTATTCGAGCCTAATGTTCTGGGATATAATCCACCTCACAAATTCAGTACCAAACGTGTACCGGAACAATTTTTAGAGCAAGAAAACTTTTCTATTGAGAATGTTCTTTCCTACGCGCAAAAACTCGAGTATCTACTACCACAATATCGGAATTTTTCTTTCTCATTGAAAGAGAAAGAGTTGAATGTAGGTAGAACTTTCGGAAAATTGCCTTATCCGACTCGCAATGTTCAAACACTTTGTGAAGCTCTGTTAGCTGATGGTCTTGCTAAAGCATTTCCTAGCAATATGATGGTAGTTACGGAACGTGAACAAAAAGAAAGCTTATTGCATCAAGCATCATGGCACCACACAAGTGATGATTTCGGTGAGCATGCCACAGTTAGAGGGAGTAGCTTTGTAACTGATTTAGAGAAATACAATCTTGCATTTAGGTATGAGTTTACAGCACCTTTTATAGAATATTGCAACCGTTGCTATGGTGTTAAGAATGTTTTTAATTGGATGCATTATACAATCCCACAGTGTTATATGCATGTCAGTGATTATTATAATCCACCGCATAACCTCACACTGGAAAATCGAAACAACCCCCCTGAAGGGCCTAGTTCATACAGGGGTCATATGGGAGGGATTGAAGGACTGCAACAAAAACTCTGGACAAGTATTTCATGTGCTCAAATTTCTTTAGTTGAAATTAAGACTGGTTTTAAGTTGCGCTCAGCTGTGATGGGTGACAATCAGTGCATTACCGTTTTATCAGTCTTCCCCTTAGAGACTGATGCAGGCGAGCAGGAACAGAGCGCCGAGGACAATGCAGCGAGGGTGGCCGCCAGCCTAGCAAAAGTTACAAGTGCCTGTGGAATCTTTTTAAAACCTGATGAAACATTTGTACATTCAGGTTTTATCTATTTTGGAAAAAAACAATATTTGAATGGGGTCCAATTGCCTCAGTCCCTTAAAACGGCTACAAGAATGGCACCATTGTCTGATGCAATTTTTGATGATCTTCAAGGGACCCTGGCTAGTATAGGTACTGCTTTTGAGCGATCCATCTCTGAGACACGACATATCTTTCCTTGCAGAATAACCGCAGCTTTCCATACGTTCTTTTCGGTGAGAATCTTGCAATATCATCACCTCGGATTTAATAAAGGTTTTGACCTTGGACAGTTAACACTCGGCAAACCTCTGGATTTCGGAACAATATCATTGGCACTAGCGGTACCGCAGGTGCTTGGAGGGTTATCCTTCTTGAATCCTGAGAAATGTTTCTACCGGAATCTAGGAGATCCAGTTACCTCAGGTTTATTCCAGTTAAAAACTTATCTCCGAATGATTGAGATGGATGATTTATTCTTACCTTTAATTGCGAAGAACCCTGGGAACTGCACTGCCATTGACTTTGTGCTAAATCCTAGCGGATTAAATGTTCCTGGGTCGCAAGACTTAACTTCATTTCTGCGCCAGATTGTACGTAGGACTATCACCCTAAGTGCGAAAAACAAACTTATTAATACCTTATTTCATGCATCAGCTGACTTCGAAGACGAAATGGTTTGTAAGTGGCTCTTATCATCAACTCCTGTTATGAGTCGTTTCGCAGCCGATATATTTTCACGCACGCCGAGCGGGAAGCGATTGCAAATTCTAGGATACTTGGAAGGAACACGCACATTATTAGCCTCTAAGATCATCAACAATAATACAGAGACGCCGGTTTTGGACAGACTGAGGAAGATAACATTGCAAAGGTGGAGTCTATGGTTTAGTTATCTTGATCATTGTGATAATATCCTGGCGGAGGCTTTAACCCAAATAACTTGCACAGTTGATTTAGCACAGATCCTGAGGGAATATTCATGGGCACATATTTTAGAGGGGAGACCTCTTATTGGAGCCACACTCCCATGTATGATTGAGCAATTCAAAGTGGTTTGGCTGAAACCCTACGAACAATGTCCGCAGTGTTCAAATGCCAAGCAACCTGGTGGGAAACCATTCGTGTCAGTAGCAGTCAAGAAACATATTGTTAGTGCATGGCCAAATGCATCCCGAATAAGCTGGACTATCGGGGATGGAATCCCATACATTGGATCAAGGACAGAAGATAAGATAGGGCAACCTGCTATTAAACCAAAATGTCCTTCCGCAGCCTTAAGAGAGGCCATTGAATTGGCGTCCCGTTTAACATGGGTAACTCAAGGCAGTTCGAACAGTGACTTGCTAATAAAACCATTTTTGGAAGCACGAGTAAATTTAAGTGTTCAAGAAATACTTCAAATGACCCCTTCACATTACTCGGGAAATATTGTTCATAGGTACAACGATCAATACAGTCCTCATTCTTTCATGGCCAATCGTATGAGTAACTCAGCAACGCGATTGATTGTTTCTACAAACACTTTAGGTGAGTTTTCAGGAGGTGGCCAATCGGCACGCGACAGCAATATTATTTTCCAGAATGTTATAAATTATGCAGTTGCACTGTTCGATATTAAATTTAGAAACACTGAGGCTACAGATATCCAGTATAATCGTGCTCACCTTCATCTAACTAAGTGTTGCACCCGGGAGGTACCAGCTCAGTACTTAACATACACATCTACATTGGATTTAGATTTAACAAGATACCGAGAAAATGAATTGATTTATGACAATAATCCTCTAAAAGGAGGACTCAATTGCAATATCTCATTTGATAACCCATTTTTCCAAGGCAAACAGCTGAACATTATAGAAGATGACCTTATTCGACTGCCTCACTTATCTGGATGGGAGCTAGCTAAGACCATCATGCAATCAATTATTTCAGATAGCAATAATTCGTCTACAGACCCAATTAGCAGTGGAGAAACAAGATCATTCACTACCCATTTCTTAACTTATCCCAAGATAGGACTTCTGTACAGTTTTGGGGCCTTTGTAAGTTATTATCTTGGCAATACAATTCTTCGGACTAAGAAATTAACACTTGACAATTTTTTATATTACTTAACTACCCAAATTCATAATCTACCACATCGCTCATTGCGAATACTTAAGCCAACATTCAAACATGCAAGCGTTATGTCACGATTAATGAGTATTGATCCCCATTTTTCTATTTACATAGGCGGTGCTGCAGGTGACAGAGGACTCTCAGATGCGGCCAGGTTATTTTTGAGAACGTCCATTTCATCTTTTCTTACATTTGTAAAGGAATGGATAATTAATCGCGGAACAATTGTCCCTTTATGGATAGTATATCCATTAGAGGGTCAAAATCCAACACCTGTTAATAATTTCCTCCATCAGATCGTAGAACTGCTGGTGCATGATTCATCAAGACACCAGGCTTTTAAAACTACCATAAATGATCATGTACATCCTCAC---------GACAATCTTGTTTACACATGTAAGAGTACAGCCAGCAATTTCTTCCATGCGTCATTGGCGTACTGGAGGAGCAGG------CACAGAAACAGCAACCGAAAAGACTTGACAAGAAACTCTTCA---ACTGGATCAAGCACAAACAACAGTGATGGTCATATTAAG---AGAAGTCAAGAACAAACCACCAGAGATCCACATGATGGCACT------------GAACGGAGTCTAGTCCTGCAAATGAGCCATGAAATAAAAAGAACGACA---------ATTCCACAAGAGAACACGCACCAGGGTCCGTCGTTCCAGTCATTTCTAAGTGACTCTGCTTGCGGTACAGCAAACCCAAAACTAAATTTCGATAGATCGAGACACAATGTGAAATCTCAGGATCATAACTCAGCATCCAAGAGGGAAGGTCATCAAATAATCTCACATCGTCTAGTCCTACCTTTCTTTACATTATCTCAAGGGACACGCCAATTAACGTCATCCAATGAGTCACAAACCCAAGATGAGATATCAAAGTACTTACGGCAATTGAGATCCGTCATTGATACCACAGTTTATTGTAGGTTTACCGGTATAGTCTCGTCCATGCATTACAAACTTGATGAGGTCCTTTGGGAAATAGAGAATTTTAAGTCGGCTGTGACGCTGGCAGAGGGAGAAGGTGCTGGTGCCTTACTATTGATTCAGAAATACCAAGTTAAGACCTTATTTTTCAACACGCTAGCTACTGAGTCCAGTATAGAGTCAGAAATAGTATCAGGAATGACTACTCCTAGGATGCTTCTACCTGTTATGTCAAAATTCCATAATGACCAAATTGAGATTATTCTTAACAACTCAGCAAGCCAAATAACAGACATAACAAATCCTACTTGGTTTAAAGACCAAAGAGCAAGGCTACCTAGGCAAGTCGAGGTTATAACCATGGATGCAGAGACGACAGAGAATATAAACAGATCGAAATTGTACGAAGCTGTACATAAATTGATCTTACACCATGTTGATCCCAGCGTATTGAAAGCAGTGGTCCTTAAAGTCTTTCTAAGTGATACCGAGGGTATGTTATGGCTAAATGATAATCTAGCCCCGTTTTTTGCCACTGGGTATTTAATTAAGCCAATAACGTCAAGTGCCAGGTCTAGTGAGTGGTATCTTTGTCTGACGAACTTCTTATCAACTACACGTAAGATGCCACACCAAAACCATCTCAGTTGTAAGCAGGTAATACTTACGGCATTGCAACTGCAAATTCAACGGAGCCCATACTGGCTAAGTCATTTAACTCAGTATGCTGACTGCGATTTACATTTAAGCTATATCCGCCTTGGTTTTCCATCATTAGAGAAAGTACTATACCACAGGTATAACCTTGTCGATTCAAAAAGAGGTCCACTAGTCTCTGTCACTCAGCACTTAGCACATCTTAGGGCAGAGATTCGAGAATTGACCAATGATTATAATCAACAGCGACAAAGTCGGACTCAAACATATCACTTTATTCGTACTGCAAAAGGACGAATCACAAAACTAGTCAATGATTATTTAAAATTCTTTCTTATTGTACAAGCATTAAAACATAATGGGACATGGCAAGCTGAGTTTAAGAAATTACCAGAGTTGATTAGTGTGTGCAATAGGTTCTATCATATTAGAGATTGTAATTGTGAAGAACGTTTCTTAGTTCAAACCTTATATTTACATAGAATGCAGGATTCTGAAGTTAAGCTTATCGAAAGGCTGACAGGGCTTCTGAGTTTATTTCCAGATGGTCTC---TACAGGTTCGAT---ATGGATTCTCGTCCTCAGAAAGTCTGGATGACGCCGAGTCTCACTGAATCTGACATGGATTACCACAAGATCTTGACAGCAGGTCTGTCCGTTCAACAGGGGATTGTTCGGCAAAGAGTCATCCCAGTGTATCAAGTAAACAATCTTGAGGAAATTTGCCAACTTATCATACAGGCCTTTGAAGCTGGTGTTGATTTTCAAGAGAGTGCGGACAGTTTCCTTCTCATGCTTTGTCTTCATCATGCGTACCAAGGAGATTACAAACTTTTCTTGGAAAGTGGCGCAGTCAAGTATTTGGAAGGGCACGGGTTCCGTTTTGAAGTCAAGAAGCGTGATGGAGTGAAGCGCCTTGAGGAATTGCTGCCAGCAGTATCTAGTGGGAGAAACATTAAGAGAACACTTGCTGCCATGCCGGAAGAGGAGACGACTGAAGCTAATGCCGGTCAGTTCCTCTCCTTTGCAAGTCTATTCCTTCCGAAATTGGTAGTAGGAGAAAAGGCTTGCCTTGAGAAGGTTCAAAGGCAAATTCAAGTACATGCAGAGCAAGGACTGATACAATATCCAACAGCTTGGCAATCAGTAGGACACATGATGGTGATTTTCCGTTTGATGCGAACAAATTTTTTGATCAAATTTCTTCTAATACACCAAGGGATGCACATGGTTGCCGGACATGATGCCAACGATGCTGTGATTTCAAATTCAGTGGCTCAAGCTCGTTTTTCAGGTCTATTGATTGTCAAAACAGTACTTGATCATATCCTACAAAAGACAGAACGAGGAGTTCGTCTCCATCCTCTTGCAAGGACCGCCAAGGTAAAAAATGAGGTGAACTCCTTCAAGGCTGCACTCAGCTCCCTGGCCAAGCATGGAGAGTATGCTCCTTTCGCCCGACTTTTGAACCTTTCTGGAGTAAATAATCTTGAGCATGGTCTTTTCCCTCAACTGTCGGCAATTGCACTCGGAGTCGCCACAGCCCACGGGAGCACCCTCGCAGGAGTAAATGTTGGAGAACAGTATCAACAGCTCAGAGAGGCAGCCACTGAGGCTGAGAAGCAACTCCAACAATATGCGGAGTCTCGTGAACTTGACCATCTTGGACTTGATGATCAGGAAAAGAAAATTCTTATGAACTTCCATCAGAAAAAGAACGAAATCAGCTTCCAGCAAACAAACGCGATGGTAACTCTAAGAAAAGAGCGCCTGGCCAAGCTGACAGAAGCTATCACTGCTGCATCACTGCCCAAAACAAGTGGACATTACGATGATGATGACGACATTCCCTTTCCAGGACCCATCAATGATGACGACAATCCTGGCCATCAAGATGATGATCCGACTGACTCACAGGATACGACCATTCCCGATGTGGTAGTTGACCCCGATGATGGAGGCTACGGCGAATACCAAAGTTACTCGGAAAACGGCATGAGTGCACCAGATGACTTGGTCCTATTCGATCTAGACGAGGACGACGAGGACACCAAGCCAGTGCCT------AACAGATCGACCAAGGGTGGACAACAGAAAAACAGTCAAAAGGGCCAGCATACAGAGGGCAGACAGACACAATCCACGCCAACTCAAAACGTCACA------GGCCCTCGCAGAACAATCCACCATGCCAGTGCTCCACTCACGGACAATGACAGAAGAAACGAACCCTCCGGCTCAACCAGCCCTCGCATGCTGACCCCAATCAACGAAGAGGCAGACCCACTGGACGATGCCGACGACGAGACGTCTAGCCTTCCGCCCTTAGAGTCAGATGATGAAGAACAGGACAGGGACGGAACTTCTAACCGCACACCCACTGTCGCCCCACCGGCTCCCGTATACAGAGATCACTCCGAAAAGAAAGAACTCCCGCAAGATGAACAACAAGATCAGGACCACATTCAAGAGGCCAGGAACCAAGACAGTGACAACACCCAGCCAGAACATTCTTTTGAGGAGATGTATCGCCACATTCTAAGATCACAGGGGCCATTTGATGCCGTTTTGTATTATCATATGATGAAGGATGAGCCTGTAGTTTTCAGTACCAGTGATGGTAAAGAGTACACGTATCCGGACTCCCTTGAAGAGGAATATCCACCATGGCTCACTGAAAAAGAGGCCATGAATGATGAGAATAGATTTGTTACACTGGATGGTCAACAATTTTATTGGCCAGTAATGAATCACAGGAATAAATTCATGGCAATCCTGCAACATCATCAGATGGCCAAAGCTACGGGACGATACAATCTAATATCGCCCAAAAAGGACCTGGAGAAAGGGGTTGTCTTAAGCGACCTCTGTAACTTCTTAGTTAGTCAAACTATTCAAGGGTGGAAAGTTTATTGGGCTGGTATTGAGTTTGATGTGACTCACAAAGGAATGGCCCTATTGCATAGACTGAAAACTAATGACTTTGCCCCTGCATGGTCAATGACAAGGAACCTATTTCCCCATTTATTTCAAAATCCGAATTCCACTATTGAATCACCGCTGTGGGCACTGAGAGTCATCCTTGCAGCAGGGATACAGGACCAGTTAATTGACCAGTCTTTGATTGAACCCTTAGCAGGAGCCCTTGGTCTGATCTCTGATTGGCTGCTAACAACCAACACTAACCATTTCAACATGCGAACACAACGTGTCAAGGAACAATTGAGCCTAAAAATGCTGTCGTTGATTCGATCCAATATTCTCAAGTTTATTAACAAATTGGATGCTCTACATGTCGTGAACTACAATGGATTATTGAGCAGTATTGAAATTGGAACTCAAAATCATACAATCATCATAACTCGAACTAACATGGGTTTTCTGGTGGAGCTCCAAGAACCCGACAAATCGGCAATGAACCGCAAGAAGCCTGGGCCGGCGAAATTTTCCCTCCTTCATGAGTCCACACTGAAAGCATTTACACAAGGGTCCTCGACACGAATGCAAAGTTTAATTCTTGAATTCAATAGCTCTCTTGCTATCATGGAAGCTTCATATGAGAGAGGACGCCCCCGAGCTGCCAGACAGCATTCAAGGGATGGACACGACCACCATGTTCGAGCACGATCATCATCCAGAGAGAATTATCGAGGTGAGTACCGTCAATCAAGGAGCGCCTCACAAGTGCGCGTTCCTACTGTATTTCATAAGAAGAGAGTTGAACCATTAACAGTTCCTCCAGCACCTAAAGACATATGTCCGACCTTGAAAAAAGGATTTTTGTGTGACAGTAGTTTTTGCAAAAAAGACCACCAGTTAGAAAGTTTAACTGATAGGGAATTACTCCTACTAATCGCCCGTAAGACTTGTGGATCAGTAGAACAACAATTAAATATAACTGCACCCAAGGACTCGCGCTTAGCAAATCCAACGGCTGATGATTTCCAGCAAGAGGAAGGTCCAAAAATTACCTTGTTGACACTGATCAAGACGGCAGAACACTGGGCGAGACAAGACATCCGAACCATAGAGGATTCCAAATTAAGGGCATTGTTAACTCTATGTGCTGTGATGACGAGGAAATTCTCAAAATCCCAGCTGAGTCTTTTGTGTGAGACACACCTAAGGCGCGAAGGGCTTGGGCAAGATCAGGCAGAACCCGTTCTCGAAGTATATCAACGATTACACAGTGATAAAGGAGGCAGTTTTGAAGCTGCACTATGGCAACAATGGGACCGACAATCCCTAATTATGTTTATCACTGCATTCTTGAATATCGCTCTCCAGTTACCGTGTGAAAGTTCTGCTGTCGTTGTTTCAGGGTTAAGAACATTGGTTCCTCAATCAGATAATGAGGAAGCTTCAACCAACCCGGGGACATGCTCATGGTCTGATGAGGGTACCCCT------ATGACAACTAGAACAAAGGGCAGGGGCCATACTGTGGCCACGACTCAAAACGACAGAATGCCAGGCCCTGAGCTTTCGGGCTGGATCTCTGAGCAGCTAATGACCGGAAGGATTCCTGTAAACGACATCTTCTGTGATATTGAGAACAATCCAGGATTATGCTACGCATCCCAAATGCAACAAACGAAGCCAAACCCGAAGATGCGCAACAGTCAAACCCAAACGGACCCAATTTGCAATCATAGTTTTGAGGAGGTAGTACAAACATTGGCTTCATTGGCTACTGTTGTGCAACAACAAACCATCGCATCAGAATCATTAGAACAACGCATTACGAGTCTTGAGAATGGTCTAAAGCCAGTTTATGATATGGCAAAAACAATCTCCTCATTGAACAGGGTTTGTGCTGAGATGGTTGCAAAATATGATCTTCTGGTGATGACAACCGGTCGGGCAACAGCAACCGCTGCGGCAACTGAGGCTTATTGGGCTGAACATGGTCAACCACCACCTGGACCATCACTTTATGAAGAAAGTGCGATTCGGGGTAAGATTGAATCTAGAGATGAGACTGTCCCTCAAAGTGTTAGGGAGGCATTCAACAATCTAGACAGTACCACTTCACTAACTGAGGAAAATTTTGGGAAACCTGACATTTCGGCAAAGGATTTGAGAAACATTATGTATGATCACTTGCCTGGTTTTGGAACTGCTTTCCACCAATTAGTACAAGTGATTTGTAAATTGGGAAAAGATAGCAATTCATTGGACATTATTCATGCTGAGTTCCAGGCCAGCCTGGCTGAAGGAGACTCCCCTCAATGTGCCCTAATTCAAATTACAAAAAGAGTTCCAATCTTCCAAGATGCTGCTCCACCTGTCATCCACATCCGCTCTCGAGGTGACATTCCCCGAGCTTGCCAGAAGAGCTTGCGTCCAGTCCCACCATCACCCAAGATTGATCGAGGTTGGGTATGTGTTTTTCAGCTTCAAGATGGTAAAACACTTGGACTCAAAATTATGAGGCGGGTTATATTGCCTACTGCTCCTCCTGAATATATGGAGGCCATATACCCTGCCAGGTCAAATTCAACAATTGCTAGGGGTGGCAACAGCAATACAGGCTTCCTGACACCGGAGTCAGTCAATGGAGACACTCCATCGAATCCACTCAGGCCAATTGCTGATGACACCATCGACCATGCCAGCCACACACCAGGCAGTGTGTCATCAGCATTCATCCTCGAAGCTATGGTGAATGTCATATCGGGCCCCAAAGTGCTAATGAAGCAAATTCCAATTTGGCTTCCTCTAGGTGTCGCTGATCAAAAGACCTACAGCTTTGACTCAACTACGGCCGCCATCATGCTTGCTTCATATACTATCACCCATTTCGGCAAGGCAACCAATCCGCTTGTCAGAGTCAATCGGCTGGGTCCTGGAATCCCGGATCACCCCCTCAGGCTCCTGCGAATTGGAAACCAGGCTTTCCTCCAGGAGTTCGTTCTTCCACCAGTCCAACTACCCCAGTATTTCACCTTTGATTTGACAGCACTCAAACTGATCACTCAACCACTGCCTGCTGCAACATGGACCGATGACACTCCAACTGGATCAAATGGAGCGTTGCGTCCAGGAATTTCATTTCATCCAAAACTTCGCCCCATTCTTTTACCCAACAAAAGTGGGAAGAAGGGGAACAGTGCCGATCTAACATCTCCGGAGAAAATCCAAGCAATAATGACTTCACTCCAGGACTTTAAGATCGTTCCAATTGATCCAACCAAAAATATCATGGGTATCGAAGTGCCAGAAACTCTGGTCCACAAGCTGACCGGTAAGAAGGTGACTTCCAAAAATGGACAACCAATCATCCCTGTTCTTTTGCCAAAGTACATTGGGTTGGACCCGGTGGCTCCAGGAGACCTCACCATGGTAATCACACAGGATTGTGACACGTGTCATTCTCCTGCAAGTCTTCCAGCTGTGGTTGAGAAG---------------
>EBOV_2014_G3676
[truncated: 1,420,131 more chars]
