# Supplementary material for: FRESCo: finding regions of excess synonymous constraint in diverse viruses
Source: Genome Biol. 2015 Feb 17;16(1):38. doi: 10.1186/s13059-015-0603-7 (PMC4376164; doi:10.1186/s13059-015-0603-7)
Supplement: Additional file 4: — Sequence alignments (zip folder of FASTA alignments). [file 13059_2015_603_MOESM4_ESM.zip › alignments/enterovirusa71/enterovirusa71.fa.revtrans]

>AFD34253
ATGGGTTCGCAAGTGTCTACACAGCGCTCCGGTTCTTACGAAAACTCAAACTCAGCCACTGAGGGTTCTACCATAAACTACACCACCATTAATTACTACAAAGACTCCTATGCTGCCACAGCAGGCAAGCAGAGTCTCAAGCAGGATCCAGACAAGTTTGCAAATCCTGTTAAAGACATATTCACTGAAATGGCAGCGCCACTGAAGTCCCCATCCGCTGAGGCATGTGGATACAGTGATCGAGTGGCGCAATTAACTATTGGCAACTCCACCATCACGACGCAAGAAGCGGCTAACATCATAGTCGGCTATGGTGAGTGGCCTTCCTACTGCTCAGATTCTGACGCTACAGCAGTGGATAAACCAACGCGCCCGGATGTTTCAGTGAACAGGTTTTACACATTGGACACTAAATTGTGGGAGAAATCGTCCAAGGGATGGTACTGGAAGTTCCCGGATGTGTTAACTGAAACTGGGGTTTTTGGGCAAAATGCACAATTCCACTACCTCTACCGATCAGGGTTCTGCATCCACGTGCAGTGCAATGCCAGTAAATTCCACCAAGGATCACTACCACTCGCTGTCCTACCAGAGTATGTCATTGGGACAGTGGCAGGCGGTACAGGGACGGAAGACACCCACCCCCCCTACAAGCAGACCCAACCCGGCGCCGATGGTTTCGAGTTGCAACACCCGTACGTGCTTGATGCTGGCATCCCAATATCACAGTTAACAGTGTGCCCACACCAGTGGATTAATTTGAGGACCAACAATTGTGCTACAATAATAGTGCCATACATTAACGCACTGCCTTTTGATTCTGCCTTGAACCATTGCAACTTTGGCCTGTTAGTTGTGCCTATTAGCCCACTAGACTACGACCAAGGAGCAACGCCAGTAATCCCTATAACTATCACATTGGCCCCAATGTGCTCTGAATTCGCAGGTCTTAGGCAGGCAGTCACGCAAGGGTTCCCCACCGAGCTAAAACCTGGCACAAATCAATTTTTAACCACCGATGATGGCGTCTCAGCACCTATTCTACCAAACTTCCACCCCACCCCGTGTATCCACATACCTGGTGAAGTTAGGAACTTGCTAGAGTTATGCCAGGTGGAGACCATTCTGGAGGTTAACAATGTGCCCACGAATGCCACTAGCTTAATGGAGAGACTGCGCTTCCCGGTCTCAGCACAAGCAGGGAAAGGTGAACTGTGTGCGGTGTTTAGAGCCGATCCTGGGCGAAATGGACCATGGCAATCCACCTTACTGGGCCAGTTGTGCGGGTACTACACCCAATGGTCAGGGTCATTGGAAGTCACCTTCATGTTTACTGGATCCTTCATGGCTACCGGCAAGATGCTCATAGCCTATACACCGCCAGGGGGTCCTCTGCCCAAGGACCGGGCGACCGCCATGTTGGGCACGCACGTCATCTGGGATTTTGGGCTGCAATCGTCTGTTACCCTTGTAATACCATGGATCAGTAACACTCATTATAGAGCACATGCCCGAGATGGAGTGTTTGACTATTACACTACAGGGTTAGTCAGTATATGGTACCAGACAAATTACGTGGTTCCAATCGGTGCGCCCAACACAGCCTATATAATAGCACTAGCGGCAGCCCAAAAGAACTTCACTATGAAATTGTGCAAGGATGCTAGTGATATCCTGCAGACGGGCACCATCCAGGGAGATAGGGTGGCAGATGTAATTGAAAGTTCCATAGGAGATAGCGTGAGCAGAGCCCTCACTCACGCTCTACCAGCACCCACAGGCCAAAACACACAGGTGAGCAGTCATCGACTGGATACAGGCAAGGTTCCAGCACTCCAAGCTGCTGAAATTGGGGCATCATCAAATGCTAGTGACGAGAGCATGATTGAAACACGTTGTGTTCTTAACTCGCATAGTACAGCTGAGACCACTCTTGATAGTTTCTTCAGTAGGGCAGGATTAGTTGGAGAGATAGATCTCCCTCTTGAGGGCACAACTAACCCAAATGGTTATGCCAACTGGGACATAGATATAACAGGTTACGCGCAAATGCGTAGAAAGGTAGAGCTATTCACCTACATGCGTTTTGATGCAGAGTTCACTTTTGTTGCGTGCACACCCACCGGGGAGGTTGTCCCACAATTGCTCCAATATATGTTTGTGCCACCTGGAGCCCCTAAGCCAGATTCTAGGGAATCCCTTGCATGGCAAACCGCCACCAACCCCTCAGTTTTTGTCAAGCTGTCAGACCCTCCGGCGCAGGTTTCAGTGCCATTCATGTCACCTGCGAGTGCTTATCAATGGTTTTATGACGGATATCCCACATTCGGAGAACACAAACAGGAGAAAGACCTTGAATACGGGGCATGTCCTAATAACATGATGGGTACATTCTCAGTGCGGACTGTGGGGACCTCCAAGTCCAAGTACCCTTTAGTGGTTAGGATTTACATGAGAATGAAGCACGTCAGGGCGTGGATACCTCGCCCGATGCGCAACCAGAACTACCTGTTCAAAGCCAACCCAAATTATGCTGGCAACTCTATTAAGCCAACTGGTGCCAGTCGCACAGCGATCACCACTCTTGGGAAATTTGGACAACAGTCTGGGGCTATTTATGTGGGCAACTTTAGAGTGGTCAACCGACATCTTGCCACCCATAATGATTGGGCAAATCTTGTTTGGGAAGACAGCTCTCGCGACTTGCTCGTGTCATCCACCACTGCCCAAGGTTGTGACACGATTGCCCGTTGCGATTGCCAGACAGGGGTGTACTACTGTAACTCGATGAGAAAACACTACCCAGTCAGTTTTTCAAAACCCAGCCTGATCTATGTAGAGGCTAGCGAGTATTACCCAGCCAGGTACCAATCACATCTCATGCTCGCACAGGGTCACTCGGAACCTGGTGATTGCGGTGGTATCCTTAGGTGCCAACATGGCGTCATCGGCATAGTGTCTACTGGTGGCAATGGGCTCGTTGGCTTTGCAGACGTCAGAGACCTCTTGTGGTTAGATGAAGAAGCTATGGAACAGGGCGTGTCCGACTACATTAAGGGTCTCGGAGATGCTTTTGGAACAGGCTTCACTGACGCAGTCTCAAGGGAGGTTGAAGCTCTCAAGAACTATCTTATAGGGTCTGAAGGAGCAGTTGAGAAAATTTTGAAAAATCTTATTAAACTAATCTCTGCACTGGTGATTGTGATCAGAAGTGATTACGACATGGTTACCCTCACTGCAACCTTAGCGCTGATAGGTTGTCATGGCAGTCCTTGGGCTTGGATTAAAGCCAAAACAGCCTCCATCTTAGGTATCCCTATCGCCCAAAAGCAGAGCGCTTCCTGGCTCAAGAAGTTCAATGACATGGCCAACGCCGCTAAGGGGTTAGAGTGGGTTTCCAACAAGATCAGCAAATTTATTGATTGGCTTAAGGAGAAAATAGTACCAGCAGCCAGGGAGAAGGTTGAATTCCTAAATAACTTGAAACAGCTGCCACTGCTAGAGAATCAGATCTCGAACTTGGAACAATCTGCTGCTTCACAAGAGGACCTTGAAGTCATGTTTGGGAATGTGTCGTACCTAGCTCACTTCTGTCGCAAGTTTCAACCGCTATACGCCACGGAAGCTAAAAGAGTCTATGCCCTGGAGAAGAGAATGAATAACTATATGCAGTTCAAGAGCAAACACCGAATTGAACCTGTATGTCTCATTATTAGGGGCTCACCAGGCACCGGGAAGTCTCTAGCCACTGGTATTATTGCTCGAGCAATCGCTGATAAGTACCACTCCAGCGTGTACTCGCTCCCACCAGACCCGGATCATTTTGACGGTTACAAGCAACAGGTGGTTACAGTGATGGATGATTTGTGTCAAAACCCCGATGGTAAGGATATGTCCTTATTCTGTCAAATGGTATCCACCGTAGATTTCATTCCACCAATGGCTTCTCTCGAGGAGAAGGGAGTTTCCTTCACCTCTAAGTTTGTCATCGCATCCACTAATGCCAGTAATATCATAGTACCAACAGTGTCTGATTCTGACGCTATTCGCCGCAGGTTCTACATGGACTGTGACATTGAAGTGACAGACTCGTACAAAACAGATCTAGGTAGACTGGATGCAGGGCGAGCCGCTAAACTGTGTTCTGAAAATAACACTGCAAATTTCAAACGTTGCAGCCCATTAGTGTGTGGGAAAGCCATCCAACTTAGAGATAGAAAGTCTAAAGTCAGATACAGTGTGGATACGGTGGTTTCAGAACTTATTAGGGAATACAGCAATAGGTCCGCCATTGGTAACACAATCGAGGCTCTTTTCCAAGGTCCACCCAAGTTCAGGCCAATTAGGATTAGCCTTGAAGAAAAACCAGCCCCAGACGCTATTAGCGATCTCCTTGCTAGTGTAGATAGTGAAGAAGTGCGCCAGTACTGCAGGGATCAAGGCTGGATTATTCCTGAAGCTCCCACCAATGTGGAGCGGCACCTTAATAGAGCGGTGCTCGTCATGCAATCCATCACCACAGTAGTGGCGGTTGTTTCGTTGGTGTACGTCATCTACAAGCTCTTTGCAGGGTTTCAGGGTGCATATTCTGGTGCTCCTAAGCAAGTGCTTAAGAAACCTGCTCTTCGCACAGCAACAGTGCAGGGTCCGAGCCTTGACTTTGCTCTCTCCCTACTGAGAAGGAACATCAGGCAGGTCCAAACAGACCAAGGGCATTTCACCATGTTGGGTGTTAGGGATCGCTTAGCAGTCCTCCCACGCCACTCACAACCTGGCAAAACCATTTGGATTGAGCACAAACTCGTGAACGTCCTTGATGCAGTTGAACTGGTGGATGAGCAAGGAGTCAACCTGGAATTAACCCTCATCACTCTTGACACCAACGAGAAGTTTAGGGATATCACCAAATTCATCCCAGAAAATATCAGCACTGCTAGCGATGCCACCCTAGTGATCAACACGGAGCACATGCCGTCAATGTTTGTCCCGGTGGGTGACGTTGTGCAGTATGGCTTTTTGAATCTCAGTGGCAAGCCTACCCATCGCACCATGATGTACAATTTTCCTACTAAAGCAGGACAGTGTGGAGGAGTGGTGACATCTGTTGGGAAGGTTGTCGGTATTCACATTGGTGGCAATGGCAGACAAGGTTTTTGCGCAGGCCTCAAAAGGAGTTACTTTGCTAGTGAACAAGGAGAGATCCAGTGGGTTAAGCCCAATAAAGAAACTGGAAGACTCAACATCAATGGACCAACCCGCACCAAGTTAGAACCTAGTGTATTCCATGACATCTTCGAGGGAAATAAGGAACCAGCTGTCTTGCACAGTAAAGACCCCCGACTTGAGGTAGATTTTGAACAGGCCCTGTTCTCTAAGTATGTGGGAAACACACTACATGAGCCTGACGAGTACATCAAAGAGGCAGCTCTACATTATGCAAACCAATTAAAGCAACTAGAAATCAATACCTCTCAAATGAGCATGGAGGAGGCCTGCTATGGTACTGAGAATCTTGAGGCTATTGATCTTCACACTAGTGCAGGTTACCCCTATAGTGCCCTAGGGATAAAGAAAAGAGACATCTTAGACCCTACCACCAGGGACGTGAGTAGAATGAAGTTCTACATGGACAAGTATGGTCTTGATCTTCCCTACTCCACTTATGTCAAGGACGAGCTACGCTCGATTGATAAAATCAAGAAAGGGAAGTCCCGCCTGATCGAGGCCAGTAGTCTAAATGATTCAGTGTACCTCAGAATGGCTTTCGGGCATTTGTATGAGGCTTTCCACGCAAATCCTGGGACGATAACTGGATCGGCCGTGGGGTGTAACCCTGACACATTCTGGAGCAAGCTGCCAATTTTGCTCCCTGGTTCACTCTTTGCCTTTGACTACTCAGGCTATGATGCCAGCCTTAGCCCTGTCTGGTTCAGAGCATTAGAATTGGTTCTTAGGGAGATAGGGTATAGTGAAGAGGCAATCTCACTCATTGAGGGAATCAACCACACACATCATGTGTATCGTAATAAGACCTATTGCGTGCTTGGTGGGATGCCCTCAGGCTGTTCAGGAACATCCATCTTCAACTCAATGATCAACAACATTATTATCAGAGCACTGCTCATAAAAACATTTAAGGGCATTGATTTGGATGAACTCAACATGGTCGCTTATGGAGACGATGTGCTCGCTAGCTATCCCTTCCCAATTGATTGCTTGGAACTAGCAAAGACTGGTAAGGAGTATGGTCTGACCATGACCCCTGCTGATAAATCTCCTTGCTTTAATGAGGTCAATTGGGGTAATGCGACCTTCCTCAAAAGGGGCTTTTTGCCCGATGAACAGTTTCCATTTTTGATTCACCCTACTATGCCAATGAGGGAGATCCATGAGTCCATTCGATGGACCAAGGACGCACGGAACACTCAAGATCATGTGCGGTCCTTGTGCCTCCTAGCATGGCATAATGGTAAGCAAGAATACGAGAAGTTTGTGAGCACAATTAGGTCTGTCCCAGTAGGGAGAGCGTTGGCTATTCCAAATTATGAAAATCTTAGACGAAATTGGCTCGAGTTATTT
>BAJ78245
ATGGGTTCACAAGTGTCTACTCAACGGTCCGGCTCCCATGAGAATTCCAATTCAGCTACAGAAGGCTCCACCATTAATTACACTACTATCAACTATTACAAGGACTCTTACGCTGCCACAGCAGGCAAGCAGAGCCTCAAACAAGACCCTGACAAGTTTGCAAATCCTGTCAAGGACATTTTCACTGAAATGGCGGCGCCACTGAAGTCTCCATCCGCTGAGGCGTGTGGTTATAGTGATCGTGTGGCACAACTCACCATTGGGAACTCCACCATCACCACACAGGAAGCAGCAAATATCATAGTTGGTTATGGTGAGTGGCCCTCATACTGCTCTGACGATGATGCTACAGCGGTGGATAAACCAACGCGCCCGGATGTTTCAGTGAACAGGTTTTACACATTAGACACCAAACTGTGGGAAAAGTCATCCAAGGGGTGGTACTGGAAATTCCCTGATGTGTTGACCGAAACCGGGGTCTTTGGTCAAAATGCACAGTTCCATTATTTATATCGGTCAGGGTTTTGCATCCATGTGCAATGCAACGCTAGTAAGTTCCATCAAGGGGCACTGCTAGTCGCTATCCTTCCAGAGTATGTCATCGGGACAGTGGCAGGCGGTACAGGAACAGAGGATAGTCACCCTCCTTACAAACAAACACAACCTGGTGCTGACGGTTTTGAGCTGCAACACCCGTACGTGCTTGATGCTGGGATCCCTATATCACAATTGACAGTGTGCCCTCATCAGTGGATTAATCTACGAACCAATAATTGCGCCACGATAATAGTGCCATACATGAACACACTGCCTTTTGACTCTGCCTTAAACCATTGTAATTTTGGATTGTTAGTTGTGCCCATTAGCCCATTAGATTTTGACCAAGGGGCGACCCCGGTTATCCCTATCACTATCACTCTAGCTCCAATGTGCTCTGAGTTTGCAGGTCTTAGGCAAGCAGTCACTCAAGGCTTTCCTACAGAGTTGAAACCAGGGACAAACCAGTTTTTGACCACTGACGACGGCGTTTCAGCGCCCATTTTACCAAACTTCCACCCCACCCCGTGTATTCACATACCCGGCGAGGTTAGAAACTTACTTGAGTTGTGCCAAGTAGAGACCATCCTTGAAGTTAACAACGTCCCTACCAATGCTACCAGTTTGATGGAAAGGCTACGGTTCCCGGTGTCTGCTCAAGCGGGGAAGGGTGAATTGTGCGCCGTGTTCAGAGCCGATCCAGGAAGGGACGGCCCGTGGCAGTCAACCATGCTGGGCCAGCTGTGTGGATACTACACTCAGTGGTCAGGATCACTGGAGGTTACTTTTATGTTCACCGGATCTTTTATGGCTACAGGTAAAATGCTTATAGCTTATACACCCCCTGGGGGCCCCCTACCTAAGGATCGGGCCACAGCGATGCTGGGCACACATGTCATCTGGGACTTCGGGTTACAATCGTCTGTCACCCTTGTGATACCATGGATCAGTAACACTCACTACAGAGCACATGCCCGAGATGGGGTGTTCGATTACTATACCACAGGACTGGTTAGTATATGGTATCAGACAAACTACGTGGTCCCAATTGGGGCGCCCAACACAGCTTACATAATAGCACTAGCGGCAGCCCAAAAGAATTTTACCATGAAGCTGTGCAAAGACACCAGTCACATATTACAGACAGCTTCCATTCAGGGGGATAGAGTGGCAGATGTGATTGAGAGTTCTATAGGGGACAGTGTGAGTAGAGCACTTACTCAGGCCCTGCCAGCACCCACAGGCCAAAACACACAAGTGAGCAGTCATCGACTGGATACTGGCGAAGTTCCAGCGCTCCAAGCTGCTGAAATTGGGGCATCGTCAAACACTAGTGACGAGAGTATGATTGAAACACGATGCGTTCTTAACTCACATAGCACAGCAGAAACCACTTTGGACAGCTTCTTCAGCAGAGCGGGCTTAGTCGGGGAGATAGATCTCCCTCTTGAGGGTACTACTAACCCAAATGGTTATGCAAATTGGGATATAGACATAACTGGCTATGCACAGATGCGCAGAAAAGTGGAGCTATTCACTTATATGCGCTTTGATGCAGAATTCACTTTTGTTGCGTGCACCCCTACTGGTCAGGTTGTTCCACAATTACTCCAGTATATGTTTGTTCCCCCTGGCGCTCCCAAGCCAGATTCTAGGGAGTCACTCGCTTGGCAGACTGCTACAAACCCCTCAGTTTTCGTCAAGTTAACTGACCCCCCAGCACAGGTTTCAGTTCCATTCATGTCACCCGCGAGTGCTTACCAGTGGTTTTACGACGGGTATCCCACATTTGGAGAGCATAAACAGGAGAAAGACCTCGAATATGGAGCGTGTCCTAATAATATGATGGGCACTTTCTCGGTGCGAACTGTGGGGTCATCGAAATCCAAGTACCCCTTAGTCATCAGAATATATATGAGAATGAAGCATGTCAGGGCATGGATACCTCGTCCAATGCGTAACCAAAATTACTTGTTCAAAGCCAATCCAAACTACGCTGGCGACTCCATTAAACCAACCGGCACCAGTCGCAATGCCATCACTACTCTTGGAAAGTTCGGTCAGCAATCTGGGGCCATCTATGTGGGTAACTTCAGGGTGGTGAATCGTCATCTCGCTACCCGCAATGACTGGGCGAATCTCGTCTGGGAAGACAGCTCTCGCGACCTACTAGTGTCGTCTACCACCGCTCAGGGCTGTGACACAATCGCACGTTGCGATTGTCAAACAGGAGTGTACTATTGCAACTCAAAGAGGAAGCACTACCCAGTCAGCTTTTCAAAACCCAGCCTCATCTACGTGGAAGCTAGTGAGTATTACCCTGCTAGATACCAATCACACTTGATGCTTGCTGTGGGTCACTCTGAGCCTGGTGATTGTGGGGGCATCTTAAGGTGCCAACACGGTGTAGTTGGTATAGTGTCCACGGGTGGTAACGGGCTCGTCGGTTTTGCCGATGTGAGAGATCTCCTGTGGTTGGATGAAGAAGCCATGGAGCAAGGTGTGTCCGACTACATCAAGGGACTCGGTGACGCATTCGGAACAGGCTTCACTGATGCTGTTTCCAGAGAAGTTGAGGCCCTCAGGAACCACCTCATTGGGTCCGATGGAGCGGTTGAGAAGATCCTAAGGAACCTTACCAAGCTAATCTCAGCACTAGTGATTGTGATCAGGAGCGAATATGATATGGTCACCCTTACAGCAACTTTAGCTCTGATTGGCTGCCATGGAAGCCCTTGGGCTTGGATTAAAGCCAAAACAGCATCCATTTTAGGTATCCCCATCGCCCAGAAGCAGAGTGCTTCTTGGCTAAAGAAATTTAATGACATGGCCAATGCTGCCAAGGGGTTAGAGTGGATATCCAACAAAATTAGCAAGTTTATTGACTGGCTCAGAGAGAAGATTGTACCAGCAGCTAAGGAAAAAGTGGAGTTTTTAAATAACTTGAAGCAGTTGCCACTGTTAGAGAATCAGATCACAAATTTAGAACAATCCGCTGCCTCACAAGAGGACCTTGAAGCAATGTTTGGGAATGTGTCATACCTCGCCCATTTCTGTCGCAAATTTCAACCACTGTACGCCACAGAGGCTAAGCGAGTCTATGCTCTAGAGAAGAGGATGAACAACTACATGCAGTTCAAGAGCAAACACCGTATTGAACCTGTATGTCTCATCATTAGGGGCTCACCAGGCACTGGAAAGTCCCTTGCAACGGGCATTATTGCCCGGGCTGTAGCAGACAAGTATCACTCCAGTGTGTACTCACTCCCACCAGACCCAGATCATTTTGATGGGTACAAACAGCAGGTGGTCACAGTAATGGATGACCTGTGTCAAAATCCTGATGGCAAGGATATGTCATTGTTTTGTCAAATGGTGTCCACTGTGGATTTCATCCCACCAATGGCTTCTCTCGAAGAGAAGGGAGTTTCTTTCACATCTAAATTTGTCATTGCATCTACTAATGCTAGCAACATTATAGTGCCAACAGTGTCTGACTCTGACGCCATCCGTCGCAGGTTTTACATGGATTGCGATATTGAAGTGACAGACTCTTACAAAACAGATTTGGGTAGGTTAGACGCTGGGCGGGCTGCTAAATTGTGCTCCGAAAACAATACTGCAAATTTCAAACGCTGCAGCCCACTAGTGTGTGGGAAAGCTATCCAACTTAGAGATAGAAAGTCTAAGGTCAGGTACAGCGTGGACACGGTAGTCTCCGAGCTTGTTAGAGAGTACAACAACAGATCCGCTATTGGTAACACAATTGAAGCACTGTTCCAAGGCCCACCCAAGTTCAGACCAATTAGAATCAGTCTTGAGGAGAAGCCAGCCCCAGATGCTATTAGCGATCTCCTTGCTAGTGTAGACAGCGAGGAAGTGCGCCAATACTGCAGGGAACAAGGCTGGATCATCCCTGAAACTCCCACCAATGTTGAACGACACCTCAACAGAGCAGTGCTAGTCATGCAATCCATCGCCACTGTGGTGGCAGTTGTCTCACTGGTGTACGTCATTTATAAGCTCTTTGCAGGGTTCCAAGGTGCATATTCTGGTGCCCCTAAGCAAATACTCAAGAAACCTGTTCTCCGCACGGCAACAGTGCAGGGCCCAAGTCTTGACTTTGCTCTCTCTTTGCTGAGAAGGAATATCAGGCAAGTTCAAACAGGCCAAGGTCACTTCACTATGCTAGGTGTCAGAGACCGCTTGGCCGTTCTCCCACGACACTCGCAACCTGGGAAGACCATTTGGGTGGAGCACAAACTTGTGAACATTCTCGATGCAGTCGAGCTAGTGGATGAGCAGGGTGTTAATTTAGAGCTCACATTGGTAACACTAGACACTAACGAGAAATTTAGAGATATCACCAAGTTCATTCCAGAGACCATTAGCGGCGCTAGTGATGCAACCTTAGTGATCAACACAGAACACATGCCATCAATGTTTGTCCCAGTGGGGGATGTCGTGCAGTATGGATTCTTGAACCTTAGTGGCAAACCAACCCATAGGACCATGATGTACAATTTTCCTACAAAAGCTGGACAGTGCGGGGGCGTGGTCACATCGGTCGGTAAGATCATTGGCATCCACATTGGTGGCAATGGGCGTCAAGGATTCTGTGCTGGTTTGAAGAGGAGTTATTTCGCAAGTGAACAAGGCGAGATCCAATGGGTAAAATCTAACAAGGAAACTGGTAGACTGAACATCAATGGACCAACACGCACTAAGCTGGAACCCAGCGTGTTTCATGACGTGTTTGAGGGCAACAAGGAACCAGCAGTCCTAACAAACAAAGATCCTAGGTTGGAGGTTGATTTTGAACAAGCCCTATTCTCCAAGTATGTGGGCAATGTATTGCATGAGCCTGATGAGTACGTACATCAAGCTGCTCTTCACTATGCAAACCAACTTAAGCAACTGGATATAAACACTAACAAAATGAGCATGGAGGAGGCATGTTATGGCACGGAAAACCTGGAGGCAATAGACCTCCACACCAGTGCAGGGTACCCATATAGCGCTCTGGGAATCAAGAAAAGAGACATCCTCGACCCGTCAACCAGGGATGTCTCCAAAATGAAATTATACATGGACAAATATGGGTTGGATCTGCCATACTCCACTTATGTTAAAGATGAACTCAGATCTTTAGATAAGATCAAGAAAGGGAAATCACGCCTGATAGAGGCTAGTAGCTTGAATGATTCTGTTTATCTTAGAATGACCTTTGGACACCTTTACGAAGTGTTTCATGCCAATCCCGGCACTGTGACTGGCTCAGCAGTCGGTTGTAACCCAGATGTGTTTTGGAGCAAACTACCAATTTTGTTGCCTGGCTCGCTTTTTGCTTTTGATTATTCAGGGTATGATGCTAGCCTCAGTCCGGTGTGGTTTAGAGCTTTGGAGACAGTGCTACGAGAGATTGGTTATACGGAGGAAGCAGTGTCACTAATTGAGGGGATAAACCACACCCACCATGTGTACCGAAACAGAACATACTGTGTTCTCGGTGGAATGCCCTCGGGGTGTTCTGGTACTTCTATCTTCAATACAATGATCAACAACATTATCATCAGAACCCTTTTGATCAGAACCTTCAAGGGGATAGATCTGGATGAGCTGAACATGGTGGCTTATGGGGATGATGTGCTAGCTAGTTATCCTTTCCCTATTGACTGCCTTGAACTAGCTAGGACTGGTAAGGAGTATGGATTGACCATGACGCCTGCAGACAAATCGCCCTGCTTCAATGAGGTAACATGGGAGAATGCCACCTTTTTGAAGAGAGGATTTTTGCCAGATCACCAGTTCCCATTCTTAATTCACCCTACAATGCCCATGAAAGAAATCCATGAATCCATCCGATGGACAAAAGATGCACGCAACACTCAAGACCACGTGCGCTCCCTGTGCCTGCTGGCTTGGCACAATGGCAAGGATGAATACGAGAGATTTGTGAGCACAATTAGATCAGTTCCAGTTGGAAAGGCATTGGCGATTCCAAACTTTGAGAATTTGAGGAGAAATTGGCTCGAATTGTTT
>BAJ78246
ATGGGCTCACAAGTGTCTACTCAACGGTCCGGCTCCCATGAGAATTCCAATTCAGCTACAGAAGGCTCCACCATTAATTACACTACTATCAACTATTACAAGGACTCTTATGCTGCCACAGCAGGCAAGCAGAGCCTCAAACAAGACCCTGACAAGTTTGCAAATCCTGTCAAGGACATTTTCACTGAAATGGCGGCGCCACTGAAGTCTCCATCCGCTGAGGCGTGTGGTTATAGTGATCGTGTGGCACAACTCACCATTGGGAACTCCACCATCACCACACAGGAAGCAGCAAATATCATAGTTGGTTATGGTGAGTGGCCCTCATACTGCTCTGACGATGATGCTACAGCGGTGGATAAACCAACGCGACCGGATGTTTCAGTGAACAGGTTTTACACATTAGACACCAAACTGTGGGAAAAGTCATCCAAGGGGTGGTACTGGAAATTCCCTGATGTGTTGACCGAAACCGGGGTCTTTGGTCAAAATGCACAGTTCCATTATTTATATCGGTCAGGGTTTTGCATTCATGTGCAATGCAACGCTAGTAAGTTCCATCAAGGGGCACTGCTAGTCGCTATCCTTCCAGAGTATGTCATCGGGACAGTGGCAGGCGGTACAGGAACAGAGGATAGTCACCCTCCTTACAAACAAACACAACCTGGTGCTGACGGTTTTGAGCTGCAACACCCGTACGTGCTTGATGCTGGGATCCCTATATCACAATTGACAGTGTGCCCTCATCAGTGGATCAATCTACGAACCAATAATTGCGCCACGATAATAGTGCCATACATGAACACACTGCCTTTTGACTCTGCCTTAAACCATTGTAATTTTGGATTGTTAGTTGTGCCCATTAGCCCATTAGATTTTGACCAAGGGGCGACCCCAGTTATCCCTATCACTATCACTCTAGCTCCAATGTGCTCTGAGTTTGCAGGTCTTAGGCAAGCAGTCACTCAAGGCTTTCCTACAGAGTTGAAACCAGGGACAAACCAGTTTTTGACCACTGACGACGGCGTTTCAGCGCCCATTTTACCAAACTTCCACCCCACCCCGTGTATTCACATACCCGGCGAGGTTAGAAACTTACTTGAGCTGTGCCAAGTAGAGACCATCCTTGAAGTTAATAACGTGCCTACCAATGCTACCAGTTTGATGGAAAGGCTACGGTTCCCGGTGTCTGCTCAAGCGGGGAAGGGTGAATTGTGCGCCGTGTTCAGAGCCGATCCAGGAAGGGACGGCCCGTGGCAGTCAACCATGCTGGGCCAGCTGTGTGGATACTACACTCAGTGGTCAGGATCACTGGAGATTACTTTTATGTTCACCGGATCCTTCATGGCCACAGGTAAAATGCTTATAGCTTATACACCCCCTGGGGGCCCCCTACCTAAGGATCGGGCCACAGCGATGCTGGGCACACACGTCATCTGGGACTTCGGGTTACAATCGTCTGTCACCCTTGTGATACCATGGATCAGTAACACTCACTACAGAGCACATGCCCGAGATGGGGTGTTCGATTACTATACCACAGGACTGGTTAGTATATGGTATCAGACAAACTACGTGGTCCCAATTGGGGCGCCCAACACAGCTTACATAATAGCACTAGCGGCAGCCCAAAAGAATTTCACCATGAAGCTGTGCAAAGACACCAGTCACATATTACAGACAGCTTCCATTCAGGGGGATAGAGTGGCAGATGTGATTGAGAGTTCTATAGGGGACAGTGTGAGTAGAGCACTTACTCAGGCCCTGCCAGCACCCACAGGCCAAAACACACAAGTGAGCAGTCATCGACTGGATACTGGCGAAGTTCCAGCGCTCCAAGCTGCTGAAATTGGGGCATCGTCAAACACTAGTGACGAGAGTATGATTGAAACACGATGCGTTCTTAACTCACATAGCACAGCAGAAACCACTTTGGACAGCTTCTTCAGTAGAGCGGGCTTAGTCGGGGAGATAGACCTCCCTCTTAAGGGTACTACTAACCCAAATGGTTATGCAAATTGGGATATAGACATAACTGGCTATGCACAGATGCGCAGGAAAGTGGAGCTATTCACTTATATGCGCTTTGATGCAGAATTCACTTTTGTTGCGTGCACCCCTACTGGTGAGGTTGTTCCACAATTACTCCAATACATGTTTGTTCCCCCTGGCGCTCCCAAGCCAGATTCTAGGGAGTCACTCGCTTGGCAGACTGCTACAAACCCCTCAGTTTTCGTCAAGTTAACTGACCCCCCAGCACAGGTTTCAGTTCCATTCATGTCACCTGCGAGTGCTTACCAGTGGTTTTACGACGGGTATCCCACATTTGGAGAGCATAAACAGGAGAAAGATCTCGAATATGGAGCGTGTCCTAATAATATGATGGGCACTTTCTCGGTGCGAACTGTGGGGTCATCGAAATCCAAGTACCCCTTAGTCATCAGAATATATATGAGAATGAAGCACGTCAGGGCATGGATACCTCGTCCAATGCGTAACCAAAATTACTTGTTCAAAGCCAATCCAAACTACGCTGGCAACTCCATTAAACCAACCGGCACCAGTCGCAATGCCATCACTACTCTTGGAAAGTTCGGTCAGCAATCTGGGGCCATCTATGTGGGTAACTTCAGGGTGGTGAATCGTCATCTCGCTACCCGCAATGACTGGGCGAATCTCGTATGGGAAGACAGCTCTCGCGACCTATTAGTGTCGTCCACCACCGCTCAGGGCTGTGACACAATCGCACGTTGCAATTGTCAAACAGGAGTGTACTATTGCAACTCAAAGAGGAAGCACTACCCAGTCAGCTTTTCAAAACCCAGCCTCATCTACGTGGAAGCTAGTGAGTATTACCCTGCTAGATACCAATCACACTTGATGCTTGCTGTAGGTCACTCTGAGCCTGGTGATTGTGGGGGCATCTTAAGGTGCCAACACGGTGTAGTTGGTATAGTGTCCACGGGTGGTAACGGGCTCGTCGGTTTTGCCGATGTGAGAGATCTCCTGTGGTTGGATGAAGAGGCCATGGAGCAAGGTGTGTCCGACTACATCAAGGGACTCGGTGACGCATTCGGAACAGGCTTCACTGATGCTGTTTCCAGAGAAGTTGAGGCCCTCAGGAACCACCTCATTGGGTCCGATGGAGCAGTTGAGAAGATCCTAAAGAACCTTATCAAGCTGATCTCAGCACTAGTGATTGTGATCAGGAGCGAATATGATATGGTCACCCTTACAGCAACTTTAGCTCTGATTGGCTGCCATGGAAGCCCTTGGGCTTGGATTAAAGCCAAGACAGCATCCATTTTAGGTATCCCCATCGCCCAGAAGCAGAGTGCTTCTTGGCTAAAGAAATTTAATGACATGGCCAATGCTGCCAAGGGGTTAGAATGGATATCCAACAAAATTAGCAAGTTTATTGACTGGCTCAGGGAGAAGATTGTACCAGCAGCTAAGGAAAAAGTGGAGTTTTTAAATAACTTGAAACAGTTGCCACTGTTAGAGAATCAGATCACAAATTTAGAACAATCCGCTGCCTCACAAGAGGACCTTGAAGCAATGTTCGGGAATGTGTCATACCTCGCCCATTTCTGTCGCAAATTTCAACCACTGTACGCCACAGAGGCTAAGCGAGTCTATGCTCTGGAGAAGAGGGTGAACAACTACATGCAGTTCAAGAGCAAACACCGTATTGAACCTGTATGTCTCATCATTAGGGGCTCACCAGGCACTGGAAAGTCCCTTGCAACGGGCATTATTGCCCGGGCTGTAGCAGACAAGTATCACTCCAGTGTGTACTCACTCCCACCAGACCCAGATCATTTTGATGGGTACAAACAGCAGGTGGTCACAGTAATGGATGACCTGTGTCAAAATCCTGATGGCAAGGATATGTCATTGTTTTGTCAAATGGTGTCCACTGTGGATTTCATCCCACCAATGGCTTCTCTCGAGGAGAAGGGAGTTTCTTTCACATCTAAATTTGTCATTGCATCTACTAATGCTAGCAACATTATAGTGCCAACAGTGTCTGACTCTGACGCCATCCGTCGCAGGTTTTACATGGATTGTGATATTGAAGTGACAGACTCTTACAAAACAGATTTGGGTAGGTTAGACGCTGGGCGGGCTGCTAAATTGTGCTCCGAAAATAATACTGCAAATTTCAAACGCTGCAGCCCACTAGTGTGTGGGAAAGCTATCCAACTTAGAGATAGAAAGTCTAAGGTCAGGTACAGCGTGGACACGGTAGTCTCCGAGCTTGTTAGAGAGTACAACAACAGATCCGCTATTGGTAACACAATTGAAGCACTGTTCCAAGGCCCACCCAAGTTCAGACCAATTAGAATCAGTCTTGAGGAGAAGCCAGCCCCAGATGCTATTAGCGATCTCCTTGCTAGTGTAGACAGCGAGGAAGTGCGTCAATACTGCAGGGAACAAGGCTGGATCATCCCTGAAACTCCCACCAATGTTGAACGACACCTCAATAGAGCAGTGCTAGTCATGCAATCCATCGCCACTGTGGTGGCAGTTGTCTCACTGGTGTACGTCATTTATAAGCTCTTTGCAGGGTTCCAAGGTGCATATTCTGGTGCCCCTAAGCAAGTACTCAAGAAACCTGTTCTCCGCACAGCAACAGTGCAGGGCCCAAGTCTTGACTTTGCTCTCTCTTTGCTGAGAAGGAATATCAGGCAAGTTCAAACAGACCAAGGTCACTTCACTATGCTAGGTGTCAGAGACCGCTTGGCCGTTCTCCCACGGCACTCGCAACCTGGGAAGACCATTTGGGTGGAGCACAAACTTGTGAACATTCTCGATGCAGTCGAGCTAGTGGATGAGCAGGGTGTTAATTTAGAACTCACATTGATAACACTAGACACTAACGAGAAATTTAGAGATATCACCAAGTTCATTCCAGAGACCATTAGCAGCGCTAGTGATGCAACCTTAGTGATCAACACAGAACACATGCCATCAATGTTTGTCCCAGTGGGGGATGTCGTGCAGTATGGATTCTTGAACCTTAGTGGTAAACCAACCCATAGGACCATGATGTACAATTTTCCCACAAAAGCTGGACAGTGCGGGGGCGTGGTCACATCAGTCGGTAAGATCATTGGCATCCACATTGGTGGCAATGGGCGTCAAGGATTCTGTGCTGGTTTGAAGAGGAGTTATTTCGCAAGTGAACAAGGCGAGATCCAATGGGTAAAATCTAACAAGGAAACTGGTAGACTGAACATCAATGGACCAACACGCACTAAGCTGGAACCCAGTGTGTTTCATGACGTGTTTGAGGGCAACAAGGAACCAGCAGTCCTAACAAACAAAGATCCTAGGTTGGAGGTTGATTTTGAACAAGCCCTATTCTCCAAGTATGTGGGCAATGTATTGCATGAGCCTGATGAGTACGTACATCAAGCTGCTCTTCACTATGCAAACCAACTTAAGCAACTGGATATAAACACTAACAAAATGAGCATGGAGGAGGCATGTTATGGCACGGAAAACTTGGAAGCAATTGACCTCCACACCAGTGCAGGGTACCCATATAGCGCTCTGGGAATTAAGAAAAGAGACATCCTCGACCCATTGACCAGGGATGTCTCTAAGATGAAATTATATATGGACAAATATGGGTTGGATCTGCCATACTCCACTTATGTTAAAGATGAACTCAGATCTTTAGATAAGATCAAGAAAGGGAAGTCACGCCTGATAGAGGCTAGTAGCTTGAATGATTCTGTTTACCTTAGAATGACCTTTGGACACCTTTACGAAGCGTTTCATGCCAATCCCGGCACTGTGACTGGCTCAGCAGTCGGTTGTAACCCAGATGTGTTTTGGAGCAAACTACCAATTTTGTTGCCTGGTTCGCTTTTTGCTTTTGATTATTCAGGGTATGATGCTAGCCTCAGTCCGGTGTGGTTTAGAGCTTTGGAGACAGTGCTACGGGAGATTGGTTATTCGGAGGAAGCAGTGTCACTAATTGAGGGGATAAACCACACCCACCATGTGTACCGAAACAAAACATACTGTGTTCTCGGTGGAATGCCCTCGGGGTGTTCTGGCACTTCTATCTTCAATTCAATGATTAACAACATTATCATCAGAACCCTTTTGATCAGAACCTTCAAGGGAATAGATCTGGATGAGCTGAACATGGTGGCTTATGGGGATGATGTGCTAGCTAGTTATCCTTTCCCTATTGACTGCCTTGAACTAGCTAGGACTGGTAAGGAGTATGGATTGACCATGACGCCTGCAGACAAATCGCCCTGCTTCAATGAAGTAACATGGGAGAATGCCACCTTTTTGAAGAGAGGATTTCTGCCAGATCACCAGTTCCCATTCTTAATTCACCCTACAATGCCCATGAAAGAGATCCATGAATCCATCCGATGGACAAAAGATGCACGCAACACTCAAGATCACGTGCGCTCCCTGTGCCTGCTGGCTTGGCACAATGGCAAGGATGAATACGAGAAATTTGTGAGTACAATTAGATCAGTTCCAGTTGGAAAGGCATTGGCGATTCCAAACTTTGAGAATTTGAGGAGAAATTGGCTCGAATTGTTT
>BAJ78247
ATGGGTTCACAAGTGTCTACCCAGCGGTCCGGCTCCCACGAAAATTCCAATTCAGCTACAGAAGGCTCCACCATTAATTACACTACTATCAACTATTACAAGGACTCTTATGCTGCTACAGCAGGCAAGCAGAGCCTCAAACAAGACCCTGACAAGTTTGCTAACCCTGTCAAGGACGTTTTCACTGAAATGGCGGCGCCACTGAAGTCTCCATCCGCTGAGGCGTGTGGTTATAGCGATCGTGTGGCACAACTCACCATTGGAAACTCCACCATCACCACACAGGAAGCAGCAAATATCATAGTTGGCTATGGTGAGTGGCCCTCATACTGCTCTGACGATGATGCTACAGCGGTGGATAAACCAACGCGTCCGGATGTTTCAGTGAATAGGTTTTACACATTAGACACTAAACTGTGGGAAAAATCATCCAAGGGGTGGTACTGGAAATTCCCTGATGTATTGACTGAAACCGGGGTCTTTGGCCAAAATGCACAGTTCCATTACTTATATAGGTCAGGGTTTTGTATTCATGTGCAATGCAATGCTAGTAAGTTCCATCAAGGGGCACTGCTAGTCGCTATCCTTCCAGAGTATGTTATTGGGACAGTGGCAGGCGGTACAGGAACAGAAGATAGTCACCCTCCTTACAAACAAACACAACCTGGCGCTGACGGTTTTGAGCTGCAACACCCGTACGTGCTTGATGCTGGGATCCCTATATCACAATTGACAGTGTGCCCTCACCAGTGGATTAATCTACGAACCAATAACTGCGCCACGATAATAGTGCCATATATGAACACACTGCCTTTTGACTCTGCCTTGAACCATTGCAACTTTGGGTTGTTAGTTGTGCCCATTAGCCCATTAGATTTTGACCAAGGGGCAACCCCGGTTATCCCTATTACTATCACTCTAGCTCCAATGTGCTCTGAGTTTGCAGGTCTTAGGCAAGCAGTCACTCAAGGCTTTCCTACAGAGCTGAAACCAGGGACAAACCAATTTTTGACCACCGACGACGGCGTCTCAGCGCCCATTTTACCGAACTTCCACCCCACCCCGTGTATTCACATACCCGGCGAGGTTAGGAACTTACTTGAGTTGTGCCAAGTGGAGACCATCCTTGAAGTTAACAACGTGCCTACCAATGCTACCAGTTTGATGGAAAGGCTACGATTCCCGGTGTCTGCTCAAGCGGGGAAGGGTGAATTGTGCGCCGTGTTCAGAGCCGATCCCGGAAGGGACGGCCCGTGGCAGTCAACCATGCTGGGCCAGCTGTGTGGATATTACACCCAGTGGTCAGGATCACTGGAGGTCACTTTTATGTTCACTGGATCTTTCATGGCCACGGGTAAAATGCTTATAGCTTATACACCCCCTGGGGGCCCCCTACCCAAGGATCGGGCCACAGCGATGCTGGGCACACACGTCATCTGGGATTTTGGGCTACAATCGTCTGTCACCCTTGTGATACCATGGATCAGTAACACTCACTACAGAGCGCATGCCCGAGATGGGGTGTTCGATTACTATACCACAGGACTGGTTAGTATTTGGTATCAGACAAACTACGTGGTTCCAATTGGGGCGCCTAACACAGCTTACATAATAGCACTAGCGGCAGCCCAAAAGAATTTCACCATGAAGCTGTGCAAGGACACCAGTCACATATTACAGACAGCTTCCATTCAGGGGGATAGAGTGGCAGATGTGATCGAGAGTTCTATAGGGGACAGTATGAGTAGAGCACTTACCCAGGCCCTGCCAGCACCCACAGGTCAAAACACACAGGTGAGCAGTCATCGACTGGATACTGGTGAAGTTCCAGCGCTCCAAGCTGCTGAAATTGGGGCATCGTCAAACACTAGTGATGAGAGTATGATTGAAACACGATGCGTTCTTAACTCACATAGCACAGCAGAAACCACTTTGGACAGCTTCTTCAGTAGAGCAGGCTTGGTAGGGGAGATAGACCTCCCTCTTGAGGGTACTACTAACCCAAATGGTTATGCTAACTGGGATATAGACATAACTGGCTACGCACAGATGCGCAGGAAAGTGGAGCTATTCACTTACATGCGCTTTGATGCAGAATTCACTTTTGTTGCGTGCACCCCTACTGGTGAGGTTGTTCCACAATTACTCCAGTATATGTTTGTTCCCCCTGGCGCTCCCAAGCCAGAATCTAGGGAATCACTCGCTTGGCAGACTGCTACAAACCCCTCAGTTTTTGTCAAGTTAACTGATCCCCCAGCACAGGTCTCAGTTCCATTTATGTCACCCGCGAGTGCTTACCAGTGGTTTTACGACGGGTACCCCACGTTTGGAGAGCATAAACAGGAGAAAGATCTTGAATATGGAGCATGTCCTAATAATATGATGGGCACTTTCTCGGTGCGAACTGTGGGGTCATCGAAATCCAAGTACCCCTTAGTTATCAGGATATATATGAGAATGAAGCATGTCAGGGCATGGATACCTCGTCCAATGCGCAACCAAAATTACTTGTTCAAAGCCAATCCAAACTATGCTGGTAACTCCATTAAACCAACCGGCACCAGTCGCAATGCCATCACTACTCTTGGAAAGTTCGGTCAGCAATCTGGGGCCATCTATGTGGGCAACTTCAGGGTGGTCAATCGTCATCTCGCTACTCACAATGACTGGGCGAATCTCGTTTGGGAAGACAGCTCTCGCGATCTACTAGTGTCGTCTACTACCGCCCAGGGCTGTGACACAATCGCACGTTGCGATTGTCAAACAGGAGTGTACTATTGCAACTCAAAGAGGAAGCACTATCCAGTCAGCTTTTCAAAACCCAGCCTCATATATGTGGAAGCTACTGAGTATTACCCTGCTAGATACCAATCACACTTGATGCTTGCTGTGGGTCACTCTGAGCCTGGTGATTGCGGGGGCATCTTAAGGTGCCAGCACGGTGTAGTTGGTATAGTGTCCACGGGTGGCAACGGGCTCGTCGGTTTTGCTGATGTAAGAGATCTCCTGTGGTTAGATGAAGAAGCCATGGAGCAAGGTGTGTCCGACTACATCAAGGGGCTCGGTGACGCATTCGGAACAGGCTTCACTGATGCTGTTTCCAGAGAAGTTGAGGCCCTCAGGAACCACCTCATTGGGTCCGATGGAGCGGTTGAGAAGATTCTAAAGAACCTTATCAAGCTGATTTCAGCGCTAGTGATTGTGATCAGGAGCGATTATGATATGGTTACCCTCACAGCAACTTTAGCCCTGATCGGCTGTCATGGAAGCCCTTGGGCTTGGATTAAAGCCAAAACAGCATCCATTTTAGGTATCCCCATCGCCCAGAAGCAGAGTGCATCTTGGCTAAAGAAATTTAATGACATGGCCAATGCCGCCAAGGGGTTAGAGTGGATATCCAACAAAATTAGCAAGTTTATTGACTGGCTCAGGGAGAAGATTGTACCAGCGGCTAAGGAGAAAGCGGAGTTTTTAAACAATTTGAAGCAATTGCCACTGTTAGAGAATCAGATCACAAATTTAGAACAATCCGCTGCCTCACAAGAGGATCTTGAAGCAATGTTTGGGAATGTGTCATACCTCGCCCATTTCTGTCGCAAATTTCAACCATTGTACGCTACAGAGGCTAAGCGAGTCTATGTTCTAGAGAAGAGGATGAATAACTACATGCAGTTCAAGAGCAAACACCGTATTGAACCTGTATGTCTCATCATTAGGGGTTCACCAGGCACTGGAAAATCCCTTGCAACGGGTATTATTGCCCGGGCTATAGCAGACAAGTATCACTCCAGTGTGTACTCACTTCCACCAGACCCAGATCATTTTGACGGGTACAAACAGCAGGTGGTCACAGTAATGGATGACCTGTGTCAAAATCCTGATGGTAAGGATATGTCATTGTTTTGTCAAATGGTGTCCACTGTGGATTTCATCCCACCAATGGCTTCTCTTGAAGAGAAGGGGGTTTCTTTCACATCTAAATTTGTCATCGCATCTACCAATGCTAGCAACATTATAGTACCAACAGTGTCTGACTCTGACGCCATCCGTCGCAGGTTTTACATGGATTGTGATATTGAAGTGACAGACTCATACAAAACAGATTTGGGTAGGTTAGACGCTGGACGGGCTGCTAAATTGTGCTCTGAAAACAATACTGCAAATTTCAAACGCTGCAGCCCACTAGTGTGTGGGAAAGCCATCCAACTTAGAGACAGAAAGTCTAAGGTCAGGTACAGCGTGGACACAGTGGTCTCCGAACTTATTAGAGAGTACAACAGCAGATCCGCTATTGGTAACACAATTGAAGCACTGTTCCAAGGCCCACCCAAGTTCAGACCAATTAGAATCAGTCTTGAGGAGAAGCCAGCCCCAGACGCTATTAGCGATCTCCTCGCTAGTGTAGACAGCGAGGAAGTGCGTCAATACTGCAGGGAACAAGGCTGGATCATCCCTGAAACCCCTACCAATGTTGAACGACACCTCAATAGAGCGGTGCTAGTCATGCAATCCATCGCCACTGTGGTGGCAGTTGTCTCATTGGTGTACGTCATTTATAAGCTCTTTGCAGGGTTCCAAGGTGCGTATTCTGGTGCCCCCAAGCAAGTGCTCAAGAAACCTGTTCTCCGCACGGCAACAGTGCAGGGTCCAAGTCTTGACTTTGCTCTCTCCTTGCTGAGAAGGAATATCAGGCAGGTTCAAACAGACCAAGGGCATTTCACTATGCTAGGTGTCAGAGACCGCTTGGCCGTTCTCCCACGGCACTCGCAACCTGGGAAGACCATTTGGGTGGAGCACAAACTCGTGAACATTCTCGATGCAGTCGAGCTAGTGGATGAGCAGGGTGTTAATTTAGAACTCACATTGGTGACACTAGACACTAATGAGAAATTTAGAGATATCACCAAATTCATTCCAGAGACCATTAGCGGCGCTAGTGATGCAACTTTAGTGATCAACACAGAACACATGCCATCAATGTTTGTCCCAGTGGGGGATGTCGTGCAGTATGGATTCTTGAACCTTAGTGGTAAACCAACCCACAGGACCATGATGTACAATTTTCCTACAAAAGCTGGACAGTGCGGAGGCGTAGTCACATCAGTCGGTAAGATCATTGGCATCCACATTGGTGGTAATGGGCGTCAAGGGTTCTGTGCTGGTTTGAAGAGGAGTTACTTCGCAAGTGAACAAGGCGAGATCCAATGGGTGAAACCTAACAAGGAAACTGGTAGACTGAACATCAATGGACCAACACGCACTAAGCTGGAACCCAGTGTGTTTCATGACGTGTTTGAGGGCAACAAGGAACCAGCAGTCCTAACAAACAAAGATCCTAGATTGGAGGTTGATTTTGAACAAGCCCTATTCTCCAAATATGTGGGCAATGTATTGCATGAACCTGATGAGTACGTACATCAAGCTGCTCTCCACTATGCAAACCAACTTAAGCAATTGGATATAAACACTAATAAAATGAGCATGGAGGAGGCATGTTATGGTACGGAAAACCTGGAAGCGATAGACCTCCACACCAGTGCAGGGTACCCATATAGCGCTCTGGGAATCAAGAAAAGAGACATCCTCGACCCATTGACCAGGGATGTCTCTAAGATGAAATTATATATGGACAAATATGGGTTGGATCTGCCGTACTCCACTTATGTTAAAGATGAACTCAGATCTCTAGACAAGATCAAGAAAGGGAAGTCACGCCTGATAGAGGCTAGTAGCTTGAATGATTCTGTCTATCTCAGAATGACCTTTGGACATCTTTACGAAGTGTTCCATGCCAATCCCGGCACTGTGACTGGTTCAGCAGTTGGTTGTAACCCAGACGTGTTTTGGAGCAAGCTACCAATTTTGTTGCCTGGCTCGCTTTTTGCTTTTGACTATTCAGGGTATGATGCTAGTCTCAGCCCGGTGTGGTTTAGAGCTTTGGAGACAGTGCTACGGGAGATTGGTTATTCGGAAGAAGCAGTGTCACTAATTGAGGGGATAAACCACACCCACCACGTGTACCGAAACAAAACATACTGTGTTCTCGGTGGAATGCCCTCGGGGTGTTCCGGCACTTCTATCTTCAATTCAATGATTAACAACATTATCATCAGAACCCTTTTGATCAGAACCTTCAAGGGGATAGATCTGGATGAGCTGAACATGGTGGCTTATGGGGATGATGTACTAGCTAGTTATCCTTTCCCTATTGACTGCCTCGAACTAGCTAGGACTGGTAAGGAGTATGGATTGACCATGACGCCTGCAGATAAATCGCCCTGCTTTAATGAAGTAACATGGGAAAATGCTACCTTTTTGAAGAGAGGATTTTTGCCAGATCACCAGTTCCCATTCTTAATTCACCCTACGATGCCCATGAAAGAAATCCATGAATCTATCCGATGGACAAAAGATGCACGCAACACTCAAGATCACGTGCGCTCCCTGTGCCTACTGGCTTGGCACAATGGCAAGGATGAATACGAGAAGTTTGTGAGTACAATTAGATCAGTTCCAGTTGGAAAGGCATTGGCGATTCCGAACTTTGAGAATTTGAGGAGAAATTGGCTCGAACTGTTT
>AEF80026
ATGGGTTCGCAAGTGTCTACACAGCGCTCCGGTTCTCACGAAAACTCAAACTCAGCCACTGAGGGTTCTACCATAAACTACACCACCATTAATTACTACAAAGACTCCTATGCTGCCACAGCAGGCAAACAGAGTCTCAAGCAAGATCCAGACAAGTTTGCAAATCCTGTTAAAGACATCTTCACTGAAATGGCAGCGCCACTGAAGTCCCCATCCGCTGAGGCATGTGGGTACAGTGATCGAGTGGCGCAATTAACTATTGGCAACTCCACCATCACCACGCAAGAAGCGGCCAACATCATAGTCGGTTATGGTGAGTGGCCTTCCTACTGCTCAGATTCTGACGCTACAGCAGTGGATAAACCAACACGCCCGGATGTTTCAGTGAACAGGTTTTACACATTGGACACTAAATTGTGGGAGAAATCGTCCAAGGGATGGTACTGGAAGTTCCCGGATGTGTTAACTGAAACTGGGGTTTTTGGGCAAAATGCACAATTCCACTACCTCTACCGATCAGGGTTCTGCATCCACGTGCAGTGCAATGCCAGTAAATTCCACCAAGGAGCACTCCTAGTCGCTGTCCTACCAGAGTATGTCATTGGGACAGTGGCAGGCGGTACAGGGACGGAAGATACCCACCCCCCTTACAAGCAGACTCAACCCGGCGCCGATGGCTTCGAGTTGCAACACCCGTACGTGCTTGATGCTGGCATCCCAATATCACAGTTAACAGTGTGCCCACACCAGTGGATTAATTTGAGGACCAACAATTGTGCTACAATAATAGTGCCATACATTAACGCACTGCCTTTTGATTCTGCCTTGAACCATTGCAACTTTGGCCTGTTAGTTGTGCCTATTAGCCCACTAGACTACGACCAAGGAGCGACGCCAGTAATCCCTATAACTATCACATTGGCCCCAATGTGTTCTGAATTCGCGGGTCTTAGGCAGGCAGTCACGCAAGGGTTCCCTACCGAGCTAAAACCTGGCACGAATCAATTTTTAACCACCGATGATGGCGTTTCAGCACCTATTCTACCAAACTTCCACCCCACCCCGTGTATCCACATACCTGGTGAAGTTAGGAACTTGCTAGAGTTATGCCAGGTGGAGACCATTCTGGAGGTTAACAATGTGCCCACGAATGCCACTAGCCTAATGGAGAGACTGCGCTTCCCGGTCTCAGCACAAGCAGGGAAAGGTGAGCTGTGTGCGGTGTTTAGAGCCGACCCTGGGCGAAGTGGACCATGGCAATCCACCTTACTGGGTCAGTTGTGCGGGTACTACACCCAATGGTCAGGATCATTGGAAGTCACCTTCATGTTTACTGGATCCTTCATGGCTACCGGCAAGATGCTCATAGCCTATACACCGCCAGGAGGTCCTCTGCCCAAGGACCGGGCGACCGCCATGTTGGGCACGCACGTCATCTGGGATTTTGGGCTGCAATCGTCTGTTACCCTTGTAATACCATGGATCAGCAACACTCATTATAGAGCACATGCCCGAGATGGAGTGTTTGACTACTACACCACAGGGTTAGTCAGTATATGGTATCAGACAAATTACGTGGTTCCAATCGGTGCGCCCAACACAGCCTATATAATAGCACTAGCGGCAGCCCAAAAGAACTTCACTATGAAATTGTGCAAGGATGCTAGTGATATCCTGCAGACGGGCACCATCCAAGGAGATAGGGTGGCAGATGTAATTGAAAGTTCCATAGGAGATAGCGTGAGCAGAGCCCTCACACACGCTCTACCAGCACCCACAGGCCAGAACACACAAGTGAGCAGTCATCGACTGGATACAGGCAAGGTTCCAGCACTCCAAGCTGCTGAAATTGGAGCATCATCAAATGCTAGTGACGAGAGCATGATTGAGACACGCTGTGTTCTTAACTCGCACAGTACAGCTGAGACCACTCTTGATAGTTTCTTCAGTAGGGCGGGATTGGTTGGAGAGATAGATCTCCCTCTTGAGGGCACAACTAACCCAAATGGTTATGCCAACTGGGACATAGATATAACAGGTTACGCGCAAATGCGTAGAAAGGTAGAGCTATTCACCTACATGCGCTTTGATGCAGAGTTCACTTTTGTTGCGTGCACACCCACCGGGGAAGTTGTCCCACAACTGCTCCAATATATGTTTGTGCCACCTGGAGCCCCTAAGCCAGATTCTAGGGAATCCCTTGCATGGCAAACCGCCACTAACCCCTCAGTTTTTGTCAAGCTATCAGACCCTCCAGCGCAGGTTTCAGTGCCATTCATGTCACCTGCGAGTGCTTATCAATGGTTTTATGACGGATATCCCACATTCGGAGAACACAAACAAGAGAAAGATCTTGAATACGGGGCATGTCCTAATAACATGATGGGCACGTTCTCAGTGCGGACTGTGGGGACCTCCAAGTCCAAGTACCCTTTAGTGGTTAGGATTTACATGAGAATGAAGCACGTCAGGGCGTGGATACCTCGCCCGATGCGTAACCAGAACTACCTATTCAAAGCCAACCCAAATTATGCTGGCAACTCCATTAAGCCAACTGGTGCCAGTCGCACAGCGATCACCACTCTTGGGAAATTTGGACAACAGTCTGGGGCTATTTATGTGGGCAACTTTAGAGTGGTCAACCGACATCTTGCCACTCACAATGATTGGGCAAATCTTGTTTGGGAAGACAGCTCTCGCGACTTGCTCGTGTCATCCACCACCGCCCAAGGTTGTGACACGATTGCCCGTTGCGATTGCCAGACAGGGGTGTATTACTGTAACTCGATGAGAAAACACTACCCAGTCAGTTTTTCAAAACCCAGCCTGATCTATGTGGAGGCTAGCGAGTATTACCCAGCCAGGTACCAATCACATCTCATGCTCGCACAGGGTCACTCAGAACCTGGTGATTGCGGTGGTATCCTTAGATGCCAACATGGCGTCGTCGGCATAGTGTCTACTGGTGGCAATGGGCTCGTTGGCTTTGCAGACGTCAGAGACCTCTTGTGGTTAGATGAAGAAGCTATGGAACAGGGCGTGTCCGACTACATCAAGGGTCTCGGAGATGCTTTTGGAACAGGCTTCACTGACGCAGTCTCAAGGGAGGTTGAAGCTCTCAAGAACTACCTTATAGGGTCTGAAGGAGCAGTTGAGAAAATTTTGAAAAATCTTATTAAACTAATCTCTGCACTGGTGATTGTGATCAGAAGTGACTACGATATGGTTACCCTCACTGCAACCTTAGCGCTGATAGGTTGTCATGGCAGTCCTTGGGCTTGGATCAAAGCCAAAACAGCCTCCATCTTAGGTATCCCTATCGCTCAAAAGCAGAGCGCTTCCTGGCTCAAGAAGTTCAATGACATGGCCAATGCCGCTAAGGGGTTAGAGTGGGTTTCCAACAAGATCAGCAAATTTATTGATTGGCTTAAGGAGAAAATAGTACCAGCAGCCAGGGAGAAGGTTGAATTCCTAAACAACTTGAAACAGCTGCCATTGCTAGAGAATCAGATCTCAAACTTGGAACAATCTGCTGCCTCACAAGAGGACCTTGAAGTCATGTTTGGGAATGTGTCGTACCTAGCTCACTTCTGTCGCAAGTTCCAACCGCTATACGCCACGGAAGCCAAAAGGGTCTATGCCCTGGAGAAGAGAATGAACAACTATATGCAGTTCAAGAGCAAACACCGAATTGAACCTGTATGTCTCATTATTAGGGGCTCACCAGGCACTGGGAAGTCACTAGCCACTGGTATTATTGCTCGAGCAATCGCTGATAAGTACCACTCCAGCGTGTACTCGCTCCCACCAGACCCGGATCATTTTGACGGTTACAAGCAACAGGTGGTTACAGTGATGGATGATTTGTGTCAAAACCCCGATGGTAAGGATATGTCTTTATTCTGTCAAATGGTATCCACCGTAGACTTCATCCCACCAATGGCTTCTCTCGAGGAGAAGGGAGTTTCCTTCACCTCTAAGTTTGTCATCGCATCCACTAATGCCAGTAATATCATAGTACCAACAGTGTCTGACTCTGACGCTATTCGCCGCAGGTTCTACATGGACTGTGACATTGAAGTGACAGACTCGTACAAAACAGATCTAGGTAGACTGGATGCAGGGCGAGCCGCTAAACTGTGCTCTGAAAACAACACTGCAAATTTCAAACGTTGCAGCCCATTAGTGTGTGGGAAAGCCATCCAGCTTAGAGATAGAAAGTCTAAAGTCAGATACAGTGTGGATACGGTGGTTTCAGAACTTATTAGGGAATACAGCAATAGGTCCGCCATTGGCAACACAATCGAGGCTCTTTTCCAAGGTCCACCCAAGTTCAGGCCAATTAGGATTAGCCTTGAAGAAAAACCAGCCCCTGACGCTATTAGCGATCTCCTTGCTAGCGTGGATAGTGAAGAAGTGCGCCAGTACTGCAGGGATCAAGGCTGGATTATTCCTGAAGCTCCCACCAATGTAGAGCGGCACCTTAATAGAGCGGTGCTTGTCATGCAATCCATCGCCACAGTAGTGGCGGTTGTCTCGTTGGTGTATGTCATCTACAAGCTCTTTGCAGGGTTTCAGGGTGCGTATTCTGGTGCTCCTAAGCAAGTGCTTAAGAAACCTGCTCTTCGCACAGCAATAGTGCAGGGCCCGAGCCTTGACTTTGCTCTCTCTCTACTGAGAAGAAACATCAGGCAAGTCCAAACAGACCAGGGGCATTTCACCATGTTGGGTGTTAGGGATCGCTTAGCAGTCCTCCCACGCCACTCACAACCTGGCAAAACTATTTGGATTGAACACAAACTCGTGAACGTCCTTGATGCAGTTGAACTGGTGGATGAGCAAGGAGTCAACCTGGAATTAACCCTCATCACTCTTGACACCAACGAAAAATTTAGGGATATCACCAAATTCATCCCAGAAAATATTAGCACTGCTAGTGATGCCACCCTAGTGATCAACACGGAGCACATGCCATCAATGTTTGTCCCGGTGGGTGACGTTGTGCAGTATGGCTTTTTGAATCTCAGTGGTAAGCCTACCCATCGCACCATGATGTACAACTTTCCTACTAAAGCAGGACAGTGTGGAGGAGTGGTGACATCTGTTGGGAAGGTTGTCGGTATTCACATTGGTGGCAATGGCAGACAAGGTTTTTGCGCAGGCCTCAAAAGGAGTTACTTTGCTAGTGAGCAAGGAGAGATCCAGTGGGTTAAGCCCAATAAAGAAACTGGAAGACTCAACATCAATGGACCAACCCGCACCAAGTTAGAACCTAGTGTATTCCATGACATCTTCGAGGGAAATAAGGAACCAGCTGTCTTGCACAGTAAAGACCCTCGACTTGAAGTAGATTTTGAACAGGCCCTGTTCTCTAAGTATGTGGGAAACACACTACATGAGCCTGACGAGTACATCAAAGAGGCAGCTCTTCATTATGCGAACCAATTAAAGCAACTAGAAATTAATACCTCTCAAATGAGCATGGAGGAGGCCTGCTACGGTACTGAGAATCTTGAGGCTATTGATCTTCACACTAGTGCAGGCTACCCCTATAGTGCCCTGGGGATAAAGAAAAGAGACATCTTAGACCCTACCACCAGGGACGTGAGTAGAATGAAGTTCTACATGGACAAGTATGGTCTTGATCTTCCATACTCAACTTATGTCAAGGACGAGCTGCGCTCGATTGATAAAATCAAGAAAGGGAAGTCCCGCCTGATCGAGGCCAGTAGTCTTAATGATTCAGTGTACCTCAGAATGGCTTTTGGACATTTGTATGAGGCTTTCCATGCAAATCCTGGGACGATAACTGGATCAGCCGTGGGGTGTAACCCTGACACATTCTGGAGCAAGCTGCCAATTTTGCTCCCTGGTTCACTCTTTGCCTTTGACTACTCAGGTTATGATGCCAGCCTTAGCCCTGTCTGGTTCAGAGCATTAGAATTGGTTCTTAGGGAGATAGGGTATAGTGAAGAGGCAATCTCACTCATTGAGGGAATCAACCACACACATCATGTGTATCGTAATAAGACCTATTGTGTGCTTGGTGGGATGCCCTCAGGTTGTTCGGGAACATCCATTTTCAACTCAATGATCAACAACATTATTATCAGAGCACTGCTCATAAAAACGTTTAAAGGCATTGATTTGGATGAACTCAACATGGTCGCTTATGGAGACGATGTGCTCGCTAGCTATCCCTTCCCAATTGATTGCTTGGAACTAGCAAAGACTGGTAAGGAATATGGTCTGACCATGACTCCTGCTGATAAATCTCCTTGCTTTAATGAGGTCAATTGGGGTAATGCGACCTTCCTCAAAAGGGGCTTTTTGCCCGATGAACAGTTTCCATTTTTGATTCACCCTACTATGCCAATGAGGGAGATCCATGAGTCCATTCGATGGACCAAGGACGCACGAAACACTCAAGATCATGTGCGGTCCTTGTGCCTCCTAGCATGGCATAATGGTAAGCAAGAATATGAGAAGTTTGTGAGCACAATTAGGTCTATCCCAGTAGGAAGAGCGTTGGCTATCCCAAATTATGAAAATCTTAGACGCAATTGGCTCGAGTTATTT
>AEK98534
ATGGGTTCGCAAGTGTCTACACAGCGCTCCGGTTCTCACGAAAACTCAAACTCAGCCACTGAGGGTTCTACCATAAACTACACCACCATTAATTACTACAAAGACTCCTATGCTGCCACAGCAGGCAAACAGAGTCTCAAGCAGGATCCAGACAAGTTTGCAAATCCTGTTAAAGACATCTTCACTGAAATGGCAGCGCCACTGAAGTCCCCATCCGCTGAGGCATGTGGATACAGTGATCGAGTGGCGCAATTAACTATTGGCAACTCCACCATCACCACGCAAGAAGCGGCTAATATCATAGTCGGTTATGGTGAGTGGCCTTCCTACTGCTCAGATTCTGACGCTACAGCAGTGGATAAACCAACGCGCCCGGATGTTTCAGTGAACAGGTTTTACACATTGGACACTAAATTGTGGGAGAAATCGTCCAAGGGATGGTACTGGAAGTTCCCGGATGTGTTAACTGAAACTGGGGTTTTTGGGCAAAATGCACAATTCCACTACCTCTACCGATCAGGGTTCTGCATCCACGTGCAGTGCAATGCCAGTAAATTCCACCAAGGAGCACTCCTAGTCGCTGTCCTACCAGAGTATGTCATTGGGACAGTGGCAGGCGGTACAGGGATGGAAGATACCCACCCCCCTTACAAGCAGACTCAACCCGGCGCCGATGGCTTCGAGTTGCAACACCCGTACGTGCTTGATGCTGGCATCCCAATATCACAGTTAACAGTGTGCCCACACCAGTGGATTAATTTGAGGACCAACAACTGTGCTACAATAATAGTGCCATACATTAACGCACTGCCTTTTGATTCTGCCTTGAACCATTGCAACTTTGGCCTGTTGGTTGTGCCTATTAGCCCACTAGACTACGACCAAGGAGCGACGCCAGTAATCCCTATAACTATCACATTGGCCCCAATGTGTTCTGAATTCGCAGGTCTTAGGCAGGCAGTCACGCAAGGGTTCCCCACCGAGCTAAAACCTGGCACAAATCAATTTTTAACCACCGATGATGGCGTTTCAGCACCTATTCTACCGAACTTCCACCCCACCCCGTGTATCCACATACCTGGTGAAGTTAGGAACTTGTTAGAGTTATGCCAGGTGGAGACCATTCTGGAGGTTAACAATGTGCCCACGAATGCCACTAGCTTAATGGAGAGACTGCGCTTCCCGGTCTCAGCACAAGCAGGGAAAGGTGAGCTGTGTGCGGTGTTTAGAGCCGATCCTGGGCGAAATGGACCATGGCAATCCACCTTACTGGGTCAGTTGTGCGGGTACTACACCCAATGGTCAGGATCATTGGAAGTCACCTTCATGTTTACTGGATCCTTCATGGCTACCGGCAAGATGCTCATAGCCTATACACCGCCAGGAGGTCCTCTGCCCAAGGACCGGGCGACCGCCATGTTGGGCACGCACGTCATCTGGGATTTTGGGCTGCAATCGTCTGTTACCCTTGTAATACCATGGATCAGCAACACTCATTATAGAGCACATGCCCGAGATGGAGTGTTTGACTACTACACCACAGGGTTAGTCAGTATATGGTATCAGACAAATTACGTGGTTCCAATCGGTGCGCCCAACACAGCCTATATAATAGCACTAGCGGCAGCCCAAAAGAACTTCACTATGAAATTGTGCAAGGATGCTAGTGATATCCTGCAGACGGGCACCATCCAGGGAGATAGGGTGGCAGATGTAATTGAAAGTTCTATAGGAGATAGCGTGAGCAGAGCCCTCACTCACGCTCTACCAGCACCCACAGGCCAGAACACACAGGTGAGCAGTCATCGACTGGATACAGGCAAGGTTCCAGCACTCCAAGCTGCTGAAATTGGAGCATCATCAAATGCTAGTGACGAGAGCATGATTGAGACACGCTGTGTTCTTAACTCGCACAGTACAGCTGAGACCACTCTTGATAGTTTCTTCAGCAGGGCGGGATTAGTTGGAGAGATAGATCTCCCTCTTGAGGGCACAACTAACCCAAATGGTTATGCCAACTGGGACATAGACATAACAGGTTACGCGCAAATGCGTAGAAAGGTAGAGCTATTCACCTACATGCGCTTTGATGCAGAGTTCACTTTTGTTGCGTGCACACCCACCGGGCAAGTTGTCCCACAATTGCTCCAATATATGTTTGTGCCACCTGGAGCCCCTAAGCCAGATTCTAGGGAATCCCTTGCATGGCAAACCGCCACTAACCCCTCAGTTTTTGTCAAGCTGTCAGACCCTCCAGCGCAGGTTTCAGTGCCATTCATGTCACCTGCGAGTGCTTATCAATGGTTTTATGACGGATATCCCACATTCGGAGAACACAAACAGGAGAAAGATCTTGAATACGGGGCATGTCCTAATAACATGATGGGCACGTTCTCAGTGCGGACTGTGGGGACCTCCAAGTCTAAGTACCCTTTAGTGGTTAGGATTTACATGAGAATGAAGCACGTCAGGGCGTGGATACCTCGCCCGATGCGTAACCAGAACTACCTATTCAAAGCCAACCCAAATTATGCTGGCAACTCCATTAAGCCAACTGGTGCCAGTCGCACAGCGATCACCACTCTTGGGAAATTTGGACAACAGTCTGGGGCTATTTATGTGGGCAACTTTAGAGTGGTCAACCGACATCTTGCCACTCACAATGATTGGGCAAATCTTGTTTGGGAAGACAGCTCTCGCGACTTGCTCGTGTCATCCACCACCGCCCAAGGTTGTGACACGATTGCCCGTTGCGATTGCCAGACAGGGGTGTACTACTGTAACTCGATGAGAAAACACTACCCAGTCAGTTTTTCAAAACCCAGCCTGATCTATGTAGAGGCTAGCGAGTATTACCCAGCCAGGTACCAATCACATCTCATGCTCGCACAGGGTCACTCAGAACCTGGTGATTGCGGTGGTATCCTTAGATGCCAACATGGCGTCGTCGGCATAGTGTCTACTGGTGGCAATGGGCTCGTTGGCTTTGCAGACGTCAGAGACCTCTTGTGGTTAGATGAAGAAGCTATGGAACAGGGCGTGTCCGACTACATCAAGGGTCTCGGAGATGCTTTTGGAACAGGCTTCACTGACGCAGTCTCAAGGGAGGTTGAAGCTCTCAAGAACTATCTTATAGGGTCTGAAGGAGCAGTTGAGAAAATTTTGAAAAATCTTATTAAACTAATCTCTGCACTGGTGATTGTGATCAGAAGTGATTACGACATGGTTACCCTCACTGCAACCTTAGCGCTGATAGGTTGTCATGGCAGTCCTTGGGCTTGGATCAAAGCCAAAACAGCCTCCATCTTAGGTATCCCTATCGCTCAAAAGCAGAGCGCTTCCTGGCTCAAGAAGTTCAATGACATGGCCAACGCCGCTAAGGGGTTAGAGTGGGTTTCCAACAAGATCAGCAAATTTATTGATTGGCTTAAGGAGAAAATAGTACCAGCAGCCAGGGAGAAGGTTGAATTCCTAAATAACTTGAAACAGCTGCCACTGTTAGAGAATCAGATCTCAAACTTGGAACAATCTGCTGCCTCACAAGAGGACCTTGAAGTCATGTTTGGGAATGTGTCGTACCTAGCTCACTTCTGTCGCAAGTTCCAACCGCTATACGCCACGGAAGCTAAAAGAGTCTATGCCCTGGAGAAGAGAATGAATAACTATATGCAGTTTAAGAGCAAACACCGAATTGAACCTGTATGTCTCATTATTAGGGGCTCACCAGGCACTGGGAAGTCTCTAGCCACTGGTATTATTGCTCGAGCAATCGCTGATAAGTACCACTCCAGCGTGTACTCGCTCCCACCAGACCCGGATCATTTTGACGGTTACAAGCAACAGGTGGTTACAGTGATGGATGATTTGTGTCAAAACCCCGATGGTAAGGATATGTCTTTATTCTGTCAAATGGTATCCACCGTAGACTTCATTCCACCAATGGCTTCTCTCGAGGAGAAGGGAGTTTCCTTCACCTCTAAGTTTGTCATCGCATCCACTAATGCCAGTAATATCATAGTACCAACAGTGTCTGATTCTGACGCTATTCGCCGCAGGTTCTACATGGACTGTGACATTGAAGTGACAGACTCGTACAAAACAGATCTAGGTAGACTGGATGCAGGGCGAGCCGCTAAACTGTGCTCTGAAAACAACACTGCAAATTTCAAACGTTGCAGCCCATTAGTGTGTGGGAAAGCTATCCAACTTAGAGATAGAAAGTCTAAAGTCAGATACAGTGTGGATACGGTGGTTTCAGAACTTATTAGGGAATACAGCAATAGGTCCGCCATTGGCAACACAATCGAGGCTCTTTTCCAAGGTCCACCCAAGTTCAGGCCAATTAGGATTAGTCTTGAAGAAAAACCAGCCCCAGACGCTATTAGCGATCTCCTTGCTAGCGTAGATAGTGAAGAAGTGCGCCAGTACTGCAGGGATCAAGGCTGGATTATTCCTGAAGCTCCCACCAATGTAGAGCGGCACCTTAATAGAGCGGTGCTTGTCATGCAATCCATCGCCACAGTAGTGGCGGTTGTCTCGTTGGTGTATGTCATCTACAAGCTCTTTGCAGGGTTCCAAGGTGCGTATTCTGGTGCTCCTAAGCAAGTGCTTAAGAAACCTGCTCTTCGCACAGCAACAGTACAGGGCCCGAGCCTTGACTTTGCTCTCTCCCTACTGAGAAGGAACATCAGGCAAGTCCAAACAGACCAGGGGCATTTCACCATGTTGGGTGTTAGGGATCGCTTAGCAGTCCTCCCACGCCACTCACAACCTGGCAAAACTATTTGGATTGAGCACAAACTCGTGAACGTCCTTGATGCAGTTGAACTGGTGGATGAGCAAGGAGTCAACCTGGAATTAACCCTCATCACTCTTGACACCAACGAAAAGTTTAGGGATATCACCAAATTCATCCCAGAAAATATTAGCACTGCTAGTGATGCCACCCTAGTGATCAACACGGAGCACATGCCATCAATGTTTGTCCCGGTGGGTGACGTTGTGCAGTATGGCTTTTTGAATCTCAGTGGTAAGCCTACCCATCGCACCATGATGTACAACTTTCCTACTAAAGCAGGACAGTGTGGAGGAGTGGTGACATCTGTTGGGAAGGTTGTCGGTATTCACATTGGTGGCAATGGCAGACAAGGTTTTTGCGCAGGCCTCAAAAGGAGTTACTTTGCTAGTGAACAAGGGGAGATCCAGTGGGTTAAGCCCAATAAAGAAACTGGAAGACTCAACATCAATGGACCAACCCGCACCAAGTTAGAACCTAGTGTATTCCATGACATCTTCGAGGGAAATAAAGAACCAGCTGTCTTGCACAGTAAAGACCCCCGACTTGAGGTAGATTTTGAACAGGCCCTGTTCTCTAAGTATGTGGGAAACACACTACATGAGCCTGACGAGTACATCAAGGAGGCAGCTCTTCATTATGCAAACCAATTAAAGCAACTAGAAATTAATACCTCTCAAATGAGCATGGAGGAGGCCTGCTACGGTACTGAGAATCTTGAGGCTATTGATCTTCACACTAGTGCAGGTTACCCCTATAGTGCCCTGGGGATAAAGAAAAGAGACATCTTAGACCCTACCACCAGGGACGTGAGTAGAATGAAGTTCTACATGGACAAGTATGGTCTTGATCTTCCTTACTCCACTTATGTCAAGGACGAGCTGCGCTCGATTGATAAAATTAAGAAAGGGAAGTCCCGTCTGATCGAGGCCAGTAGTCTAAATGATTCAGTGTACCTCAGAATGGCTTTCGGACATTTGTATGAGGCTTTCCACGCAAATCCTGGGACGATAACTGGATCAGCCGTGGGGTGTAACCCTGACACATTCTGGAGCAAGCTGCCAATTTTGCTCCCTGGCTCACTCTTTGCCTTTGACTACTCAGGTTATGATGCCAGCCTTAGCCCTGTCTGGTTCAGAGCATTAGAATTGGTTCTTAGGGAGATAGGGTATAGTGAAGAGGCAATCTCACTCATTGAGGGAATCAACCACACACATCATGTGTATCGTAATAAGACCTATTGTGTGCTTGGTGGGATGCCCTCAGGCTGTTCGGGAACATCCATTTTCAACTCAATGATCAACAACATTATTATCAGAGCACTGCTCATAAAAACATTTAAGGGCATTGATTTGGATGAACTCAACATGGTCGCTTATGGAGACGATGTGCTCGCTAGCTATCCCTTCCCAATTGATTGCTTGGAACTAGCAAAGACTGGTAAGGAGTACGGTCTGACCATGACTCCTGCTGATAAATCTCCTTGCTTTAATGAGGTCAATTGGGGTAATGCGACCTTCCTCAAAAGGGGCTTTTTGCCCGATGAGCAGTTTCCATTTTTGATTCACCCTACTATGCCAATGAGGGAGATCCATGAGTCCATTCGATGGACCAAGGACGCACGAAACACTCAAGATCATGTGCGGTCCTTGTGCCTCCTAGCATGGCATAATGGTAAGCAAGAATATGAGAAGTTTGTGAGCACAATTAGGTCTGTCCCAGTAGGAAGAGCGTTGGCTATCCCAAATTATGAAAATCTTAGACGCAATTGGCTCGAGTTATTT
>ACU45381
ATGGGTTCGCAAGTGTCTACACAGCGCTCCGGTTCTCACGAGAACTCAAACTCAGCCACTGAGGGTTCTACCATAAACTACACCACCATTAATTACTACAAAGACTCCTATGCTGCCACAGCAGGCAAACAGAGTCTCAAGCAGGATCCAGACAAGTTTGCAAATCCTGTTAAAGACATCTTCACTGAAATGGCAGCGCCACTGAAGTCCCCATCCGCTGAGGCGTGTGGATACAGTGATCGAGTGGCGCAATTAACTATTGGCAACTCCACCATCACCACGCAAGAAGCGGCTAACATCATAGTCGGTTATGGTGAGTGGCCTTCCTACTGCTCAGATTCTGACGCTACAGCAGTGGATAAACCAACGCGCCCGGATGTTTCAGTGAACAGGTTTTACACATTGGACACTAAATTGTGGGAGAAATCGTCCAAGGGATGGTACTGGAAGTTCCCGGATGTGTTAACTGAAACTGGGGTTTTTGGGCAAAATGCACAATTCCACTACCTCTACCGATCAGGGTTCTGTATCCACGTGCAGTGCAATGCCAGTAAATTCCACCAAGGAGCACTCCTAGTCGCTGTCCTACCAGAGTATGTCATTGGGACAGTGGCAGGCGGTACAGGGACGGAAGACACTCACCCCCCTTACAAGCAGACTCAACCCGGCGCCGATGGCTTCGAGTTGCAACACCCGTACGTGCTTGATGCTGGCATCCCAATATCACAGTTAACAGTGTGCCCACACCAGTGGATTAATTTGAGGACCAACAATTGTGCTACAATAATAGTGCCATACATTAACGCACTGCCTTTTGATTCTGCCTTGAACCATTGCAACTTTGGCCTATTAGTTGTGCCTATTAGCCCACTAGACTACGACCAAGGAGCGACGCCAGTAATCCCTATAACTATCACATTGGCCCCAATGTGTTCTGAATTCGCAGGTCTTAGGCAGGCAGTCACGCAAGGGTTCCCCACCGAGCTAAAACCTGGCACAAATCAATTTTTAACCACCGATGATGGCGTTTCAGCACCTATTCTACCAAACTTCCACCCCACCCCGTGTATCCACATACCTGGTGAAGTTAGGAACTTGCTAGAGTTATGCCAGGTGGAGACCATTCTGGAGGTTAACAATGTGCCCACGAATGCCACTAGCTTAATGGAGAGACTGCGCTTCCCGGTCTCAGCACAAGCAGGGAAAGGTGAGCTGTGTGCGGTGTTTAGAGCCGATCCTGGGCGAAATGGACCATGGCAATCCACCTTACTGGGTCAGTTGTGCGGGTACTACACCCAATGGTCAGGGTCACTGGAAGTCACCTTCATGTTTACTGGATCCTTCATGGCTACCGGTAAGATGCTCATAGCCTATACACCACCAGGAGGTCCTCTGCCCAAGGACCGGGCGACCGCCATGTTGGGCACGCACGTCATCTGGGATTTTGGGCTGCAATCGTCTGTTACCCTTGTAATACCATGGATCAGCAACACTCATTATAGAGCACATGCCCAAGATGGAGTGTTTGACTACTACACCACAGGGTTAGTCAGTATATGGTATCAGACAAATTACGTGGTTCCAATCGGTGCGCCCAACACAGCCTATATAATAGCACTAGCGGCAGCCCAAAAGAACTTCACTATGAAATTGTGCAAGGATGCTAGTGATATCCTGCAGACGGGCACCATCCAGGGAGATAGGGTGGCAGATGTAATTGAAAGTTCCATAGGAGATAGCGTGAGCAGAGCCCTCACTCACGCTCTACCAGCACCCACAGGCCAGAACACACAGGTGAGCAGTCATCGACTGGATACAGGCAAGGTTCCAGCACTCCAAGCTGCTGAAATTGGAGCATCATCAAATGCTAGTGACGAGAGCATGATTGAGACACGCTGTGTTCTTAACTCGCACAGTACAGCTGAGACCACTCTTGATAGTTTCTTCAGCAGGGCGGGATTAGTTGGAGAGATAGATCTTCCTCTTGAGGGCACAACTAACCCAAATGGTTATGCCAACTGGGACATAGATATAACAGGTTACGCGCAAATGCGTAGAAAGGTAGAGCTATTCACCTACATGCGCTTTGATGCAGAGTTCACTTTTGTTGCGTGCACACCCACCGGGCAAGTTGTCCCACAATTGCTCCAATATATGTTTGTGCCACCTGGAGCCCCTAAGCCAGATTCTAGGGAATCCCTTGCATGGCAAACCGCCACTAACCCCTCAGTTTTTGTCAAGTTGTCAGACCCTCCAGCGCAGGTTTCAGTACCATTCATGTCACCTGCGAGTGCTTATCAATGGTTTTATGACGGATATCCCACATTCGGAGAACACAAACAGGAGAAAGATCTTGAATACGGGGCATGTCCTAATAACATGATGGGCACGTTCTCAGTGCGGACTGTGGGGACCTCCAAGTCCAAGTACCCTTTAGTGGTTAGGATTTACATGAGAATGAAGCACGTCAGGGCGTGGATACCTCGCCCGATGCGTAACCAGAACTACCTATTCAAAGCCAACCCAAATTATGCTGGCAACTCCATTAAGCCAACTGGTGCCAGTCGCACAGCGATCACCACTCTTGGGAAATTTGGACAACAGTCTGGGGCCATTTATGTGGGCAACTTTAGAGTGGTCAACCGACATCTTGCCACTCACAATGATTGGGCAAATCTTGTTTGGGAAGACAGCTCTCGCGACTTGCTCGTGTCATCCACCACCGCCCAAGGTTGTGACACGATTGCCCGTTGCGATTGCCAGATAGGGGTGTACTACTGTAACTCGATGAGAAAACACTACCCAGTCAGTTTTTCAAAACCCAGCCTGATCTATGTAGAGGCTAGCGAGTATTACCCAGCCAGGCACCAATCACATCTCATGCTCGCGCAGGGTCACTCAGAACCTGGTGATTGTGGTGGTATCCTTAGATGCCAACATGGCGTCGTCGGCATAGTGTCTACTGGTGGCAATGGGCTCGTTGGCTTTGCAGACGTCAGAGACCTCTTGTGGTTAGATGAAGAAGCTATGGAACAGGGCGTGTCCGACTACATCAAGGGTCTCGGAGATGCTTTTGGAACAGGCTTCACTGACGCAGTCTCAAGGGAGGTTGAAGCTCTCAAGAACTATCTTATAGGGTCTGAAGGAGCAGTTGAGAAAATTTTAAAAAATCTTATTAAACTAATCTCTGCACTGGTGATTGTGATCAGAAGTGATTACGACATGGTTACCCTCACTGCAACCTTAGCGCTGATAGGTTGTCATGGCAGTCCTTGGGCTTGGATCAAAGCCAAAACAGCTTCTATCTTAGGTATCCCTATCGCTCAAAAGCAGAGCGCTTCCTGGCTCAAGAAGTTCAATGACATGGCCAACGCCGCTAAGGGGTTAGAGTGGGTTTCCAACAAGATCAGCAAATTTATTGATTGGCTTAAGGAGAAAATAGTACCAGCAGCCAGGGAGAAGGTTGAATTCCTAAATAACTTGAAACAGCTGCCACTGCTAGAGAATCAGATCTCAAACTTGGAACAATCTGCTGCCTCACAAGAGGACCTTGAAGTCATGTTTGGGAATGTGTCGTACCTAGCTCACTTCTGTCGCAAGTTCCAACCGCTATACGCCACGGAAGCTAAAAGAGTCTATGCCCTGGAGAAGAGAATGAACAACTATATGCAGTTCAAGAGCAAACACCGAATTGAACCTGTATGTCTCATTATTAGGGGCTCACCAGGCACTGGGAAGTCTCTAGCCACTGGTATCATTGCTCGAGCAATCGCTGATAAGTACCACTCCAGCGTGTACTCGCTCCCACCAGACCCGGATCATTTTGACGGTTACAAGCAACAGGTGGTTACAGTGATGGATGATTTGTGTCAAAACCCCGACGGTAAGGATATGTCTTTATTCTGTCAAATGGTATCCACCGTAGACTTCATTCCACCAATGGCTTCCCTCGAGGAGAAGGGAGTTTCCTTCACCTCCAAGTTTGTCATCGCATCCACTAATGCCAGTAATATCATAGTACCAACAGTGTCTGATTCTGACGCTATTCGCCGCAGGTTCTACATGGACTGTGACATTGAAGTGACAGACTCGTACAAAACAGATCTAGGTAGACTGGATGCAGGGCGAGCCGCTAAACTGTGCTCTGAAAACAACACTGCAAATTTCAAACGTTGCAGTCCATTAGTGTGTGGGAAAGCTATCCAACTTAGAGATAGAAAGTCTAAAGTCAGATACAGTGTGGATACGGTGGTTTCAGAACTTATTAGGGAATACAGCAATAGGTCCGCCATTGGCAACACGATCGAGGCTCTTTTCCAAGGTCCACCCAAGTTCAGGCCAATTAGGATTAGCCTTGAAGAAAAACCAGCCCCAGACGCTATTAGCGATCTCCTTGCTAGCGTAGATAGTGAAGAAGTGCGCCAGTACTGCAGGGATCAAGGCTGGATTATTCCTGAAGCTCCCACCAATGTAGAGCGGCACCTTAATAGAGCGGTGCTTGTCATGCAATCCATCGCCACAGTAGTGGCGGTTGTCTCGTTGGTGTATGTCATCTACAAGCTCTTTGCAGGGTTTCAGGGTGCGTATTCTGGTGCTCCTAAGCAAGTGCCTAAGAAACCTGCTCTTCGCACAGCAACAGTACAGGGTCCGAGCCTTGACTTTGCTCTCTCCCTACTGAGAAGGAACATCAGGCAAGTCCAAACAGATCAGGGGCATTTCACCATGTTGGGTGTTAGGGATCGCTTAGCAGTCCTCCCACGCCACTCACAACCTGGTAAAACTATTTGGATTGAGCACAAACTCGTGAACGTCCTTGATGCAGTTGAACTGGTGGATGAGCAAGGAGTCAACCTGGAATTAACCCTCATCACTCTTGACACCAACGAAAAGTTTAGGGATATCACCAAATTCATCCCAGAAAATATTAGCACTGCTAGTGATGCCACCCTAGTGATCAACACGGAGCACATGCCATCAATGTTTGTCCCGGTGGGTGACGTTGTGCAGTATGGCTTTTTGAATCTCAGTGGTAAGCCTACCCATCGCACCATGATGTACAACTTTCCTACTAAAGCAGGACAGTGTGGAGGAGTGGTGACATCTGTTGGGAAGGTTGTCGGTATTCACATTGGTGGCAATGGCAGACAAGGTTTTTGCGCAGGCCTCAAAAGGAGTTACTTTGCTAGTGAACAAGGAGAGATCCAGTGGGTTAAGCCCAATAAAGAAACTGGAAGACTCAACATCAATGGACCAACCCGCACCAAGTTAGAACCTAGTGTATTCCATGACATCTTCGAGGGAAATAAGGAACCAGCTGTCTTGCACAATAAAGACCCCCGACTTGAGGTAGATTTTGAACAGGCCCTGTTCTCTAAGTATGTGGGAAACACACTACATGAGCCTGACGAGTACATCAAAGAGGCAGCTCTTCATTATGCAAACCAACTAAAGCAACTAGAAATTAATACCTCTCAAATGAGCATGGAGGAGGCCTGCTACGGTACTGAGAATCTTGAGGCTATTGATCTTCACACTAGTGCAGGTTACCCCTATAGTGCCCTGGGGATAAAGAAAAGAGACATCTTAGACCCTACCACCAGGGACGTGAGTAGAATGAAGTTCTACATGGACAAGTATGGACTTGATCTTCCTTACTCCACTTATGTCAAGGACGAGCTGCGCTCAATTGATAAAATTAAGAAAGGGAAGTCCCGTCTGATCGAGGCCAGTAGTCTAAATGATTCAGTGTACCTCAGAATGGCTTTCGGACATTTGTATGAGACTTTCCACGCAAATCCTGGGACGATAACTGGATCAGCCGTGGGGTGTAACCCTGACACATTCTGGAGCAAGCTGCCAATTTTGCTCCCTGGTTCACTCTTTGCCTTTGACTACTCAGGTTATGATGCCAGCCTTAGCCCTGTCTGGTTCAGAGCATTAGAATTGGTTCTTAGGGAGATAGGGTATAGTGAAGAGGCAATCTCACTCATTGAGGGAATCAACCACACACATCATGTGTATCGTAATAAGACCTATTGTGTGCTTGGTGGGATGCCCTCAGGCTGTTCGGGAACATCCATTTTCAACTCAATGATCAACAACATTATTATCAGAGCACTGCTCATAAAAACATTTAAGGGCATTGATTTGGATGAACTCAACATGGTCGCTTATGGAGACGATGTGCTCGCCAGCTATCCCTTCCCAATTGATTGCTTGGAACTAGCAAAGACTGGTAAGGAGTATGGTCTAACCATGACTCCTGCTGATAAATCTCCTTGCTTTAATGAGGTTAATTGGGGTAATGCAACCTTCCTCAAAAGAGGCTTTTTGCCCGATGAACAGTTTCCATTTTTGATTCACCCTACTATGCCAATGAGGGAGATCCATGAGTCCATTCGATGGACCAAGGACGCACGAAACACTCAAGATCATGTGCGGCCCTTGTGCCTCCTAGCATGGCATAATGGTAAGCAAGAATATGAGAAGTTTGTGAGCACAATTAGGTCTGTCCCAGTAGGAAGAGCGTTGGCTATCCCAAATTATGAAAATCTTAGACGCAATTGGCTCGAGTTATTT
>BAJ78243
ATGGGCTCACAAGTGTCCACTCAACGGTCCGGCTCCCATGAGAATTCCAACTCAGCTACTGAAGGTTCCACTATTAACTATACTACTATCAACTATTACAAGGACTCTTATGCCGCCACAGCAGGTAAGCAGAGCCTCAAACAAGACCCTGACAAGTTTACAAATCCTGTCAAGGACATCTTCACCGAAATGGCGGCGCCACTGAAGTCTCCATCCGCTGAGGCGTGTGGTTATAGTGATCGTGTGGCACAACTCACCATTGGGAACTCCACCATCACCACGCAGGAAGCGGCAAACATCATAGTTGGTTATGGTGAGTGGCCCTCATACTGCTCTGACGCTGATGCTACAGCGGTGGATAAACCAACACGCCCGGATGTTTCAGTGAACAGGTTTTATACATTAGACACCAAACTGTGGGAAAAATCATCCAAGGGGTGGTACTGGAAATTCCCTGACGTGTTAACCGAAACCGGGGTCTTTGGTCAAAATGCACAATTCCATTACTTATACCGGTCAGGGTTTTGCATCCATGTGCAATGCAACGCTAGTAAGTTCCATCAAGGAGCACTGCTAGTCGCTATCCTCCCAGAGTACGTCATCGGGACAGTGGCAGGTGGTACAGGAACAGAGGACAGTCACCCTCCTTATAAACAAACACAACCTGGCGCTGACGGTTTTGAACTGCAACACCCGTACGTGCTCGATGCTGGGATTCCTATATCCCAATTGACAGTGTGCCCCCATCAGTGGATCAATTTGCGAACCAACAATTGTGCCACAATAATAGTGCCATACATGAACACACTGCCTTTTGACTCTGCCTTGAACCACTGCAATTTTGGACTGTTAGTTGTGCCCATTAGTCCATTAGATTTTGATCAAGGGGCGACTCCGGTTATTCCCATCACTATCACTTTAGCTCCAATGTGCTCTGAGTTTGCAGGTCTTAGGCAAGCAGTCACTCAAGGTTTTCCTACTGAGTTGAAACCAGGGACAAATCAGTTCTTGACCACTGATGACGGCGTCTCAGCGCCCATTTTACCAAATTTCCACCCCACCCCGTGTATTCACATACCCGGTGAAGTTAGGAACCTGCTTGAGCTGTGCCAAGTAGAAACCATCCTTGAAGTTAACAACGTGCCCACCAACGCTACCAGCTTGATGGAGAGGCTACGATTCCCGGTGTCTGCTCAAGCGGGGAAGGGTGAATTGTGCGCGGTGTTTAGAGCTGATCCTGGAAGGGACGGTCCGTGGCAGTCCACCATGCTGGGCCAGCTGTGTGGATACTACACTCAGTGGTCAGGATCACTGGAGGTCACTTTTATGTTCACCGGATCTTTCATGGCTACGGGTAAGATGCTTATAGCTTATACACCCCCCGGGGGTCCCCTACCCAAAGATCGGGCCACAGCAATGTTGGGTACACACGTCATCTGGGATTTCGGGTTACAATCATCTGTTACCCTTGTGATACCATGGATCAGCAACACCCATTACAGAGCACATGCCCGAGATGGGGTGTTTGATTATTATACCACAGGACTGGTTAGTATATGGTATCAAACAAACTACGTAGTTCCAATTGGAGCGCCCAACACAGCTTACATAATAGCACTAGCGGCAGCCCAAAAGAACTTCACCATGAAGCTGTGCAAGGATACCAGCGATATATTACAAACAGCTTCCATCCAGGGGGATAGGGTGGCAGATGTGATTGAGAGTTCTATAGGGGACAGTGTGAGTAGAGCACTCACCCAGGCCCTGCCAGCACCCACAGGCCAGAACACACAGGTGAGCAGTCACCGACTGGACACTGGCAGAGTTCCAGCGCTCCAAGCCGCTGAAATTGGGGCGTCGTCAAATGCTAGTGACGAGAGCATGATTGAAACGCGATGCGTTCTCAACTCACATAGCACAGCAGAAACCACTTTGGACAGCTTCTTCAGTAGGGCAGGTTTAGTCGGGGAGATAGACCTCCCTGTTGAGGGTACTACTAACCCAAATGGTTATGCAAACTGGGATATAGACATAACTGGCTATGCACAGATGCGCAGGAAGGTGGAACTATTCACCTATATGCGCTTTGATGCAGAATTCACCTTTGTTGCGTGCACCCCTACTGGTCAGATTGTTCCACAGTTACTCCAGTATATGTTTGTTCCCCCTGGCGCCCCCAAGCCAGATTCCAGGGAGTCACTCGCTTGGCAAACTGCTACAAACCCCTCAGTTTTTGTCAAGCTAACTGACCCCCCAGCACAGGTTTCAGTCCCATTCATGTCACCCGCGAGTGCTTACCAGTGGTTTTATGACGGGTATCCCACGTTTGGAGAGCACAAACAGGAGAAGGATCTTGAATATGGAGCGTGTCCTAACAATATGATGGGTACTTTCTCAGTGCGGACTGTAGGGTCTTCGAAATCCAAGTACCCTCTAGTTATCAGAATATATATGAGAATGAAGCACGTCAGGGCATGGATACCCCGTCCAATGCGTAACCAAAATTACTTGTTCAAAGCCAACCCAAACTATGCTGGCAACTCCATCAAGCCAACCGGCACCAGTCGCAATGCCATCACTACACTTGGAAAGTTCGGTCAGCAATCTGGGGCCATCTACGTGGGCAACTTCAGGGTGGTGAATCGTCATCTCGCTACCCACAATGACTGGGCGAATCTCGTCTGGGAAGACAGCTCTCGTGACCTACTAGTATCATCTACTACCGCTCAGGGCTGTGACACAATCGCCCGTTGCAATTGTCAAACAGGAGTGTACTATTGCAACTCAAGGAGAAAGCACTACCCAGTCAGCTTTTCAAAACCCAGTCTCATCTACGTGGAAGCTAGTGAGTATTACCCAGCTAGGTACCAATCGCACCTTATGCTTGCTGTGGGCTATTCCGAGCCCGGAGATTGTGGAGGCATCCTTAGGTGCCAACATGGTGTTGTTGGCATAGTGTCCACTGGTGGTAATGGACTCGTCGGTTTTGCAGATGTGAGAGACCTCCTGTGGTTAGATGAGGAGGCCATGGAACAAGGGGTGTCTGACTACATCAAGGGGCTTGGTGACGCATTTGGGACAGGCTTCACTGACGCGGTTTCCAGGGAGGTTGAGGCTCTCAAGAATCACCTCATAGGGTCTGAAGGGGCAGTTGAGAAAATTCTGAAAAATCTTATTAAGCTGATCTCTGCACTAGTGATTGTGATCAGGAGTGATTATGACATGGTCACTCTCACGGCAACCCTAGCCCTAATTGGGTGTCACGGTAGCCCTTGGGCTTGGATTAAAGCTAAAACAGCATCCGTACTAGGTATCCCCATTGCTCAGAAACAGAGCGCATCGTGGCTTAAGAAATTCAATGACATGGCTAACGCTGCCAAGGGATTAGAATGGATATCCAATAAGATCAGCAAGTTCATTGATTGGCTCAAGGAGAAAATCGTGCCAGCAGCTAAGGAAAAAGTTGAGTTCCTAAACAATCTGAAACAGCTACCATTACTAGAGAACCAAATCTCAAACTTGGAGCAATCTGCTGCCTCGCAGGAGGACCTTGAAGCAATGTTTGGAAATGTGTCATACCTCGCTCATTTCTGTCGCAAGTTTCAGCCACTGTACGCCACAGAGGCCAAGAGAGTCTACACCCTGGAGAAGAGGATGAACAACTACATGCAGTTCAAGAGCAAACACCGTATTGAACCTGTATGCCTCATCATTAGAGGCTCTCCAGGTACTGGGAAGTCTCTGGCAACTGGGATTATTGCCCGGGCTATTGCTGATAAGTACCACTCCAGTGTGTATTCACTTCCCCCAGATCCAGACCACTTCGATGGGTACAAGCAGCAAGTAGTCACAGTCATGGATGACCTGTGTCAGAATCCTGATGGAAAAGACATGTCACTATTCTGTCAAATGGTGTCTACTGTGGATTTTATTCCACCGATGGCCTCTCTTGAAGAGAAAGGAGTTTCTTTTACATCCAAATTTGTTATTGCGTCTACTAACGCTAGCAACATCATTGTGCCAACGGTATCTGACTCTGACGCTATTCGCCGCAGATTTTATATGGATTGTGACATCGAAGTGACAGATTCATACAAAACTGATTTGGGCAGATTGGATGCTGGACGTGCCGCTAGATTGTGCTCAGAGAATAACACTGCAAATTTTAAACGCTGCAGTCCACTAGTGTGCGGGAAAGCTATTCAACTTAGGGACAGAAAGTCCAAGGTCAGATATAGTGTGGACACGGTAGTTTCTGAACTCATCAGGGAATACAACAACAGGTCTGCTATTGGCAATACAATTGAAGCTTTGTTCCAGGGGCCCCCCAAGTTCAGACCCATCAGGATTAGTCTTGAAGAGAAACCAGCCCCAGACGCTATCAGTGATCTTCTCGCTAGTGTGGATAGTGAGGAAGTGCGTCAATATTGTAGAGACCAAGGTTGGATCATCCCCGAAACCCCCACCAATGTCGAGCGCCACCTCAATAGGGCAGTATTAGTTATGCAGTCTATCGCTACTGTAGTGGCAGTTGTTTCACTGGTTTATGTTATCTACAAGTTGTTTGCAGGATTTCAAGGTGCATACTCTGGTGCCCCCAAGCAAACTCTCAAGAAACCAGTTCTCCGTACAGCAACAGTGCAGGGACCTAGCCTTGACTTTGCCCTCTCACTATTGAGGAGGAACATCAGGCAAGTTCAAACAGACCAAGGGCACTTCACCATGCTGGGTATCAGAGATCGCTTGGCTGTCCTCCCGCGACATGCACAGCCTGGGAAGACAATCTGGGTGGAACACAAGCTTGTGAATGTCTTGGATGCTGTCGAGTTGGTGGACGAGCAAGGAGTTAATTTGGAGCTGACCCTAGTCACTCTTGATACCAATGAGAAGTTTAGGGATGTTACCAAATTCATACCAGAAAGCATTAGTGCCGCTAGTGACGCCACCCTTGTGATTAACACAGAGCACATGCCTTCCATGTTTGTACCAGTAGGTGATGTCGTGCAATACGGCTTTCTGAACCTCAGTGGAAAGCCTACCCACCGTACTATGATGTACAACTTCCCTACCAAGGCAGGCCAGTGCGGTGGTGTGGTCACCTCGGTAGGTAAGATTATTGGCATTCATATCGGTGGGAATGGACGCCAAGGGTTCTGCGCTGGCCTGAAAAGAGGTTACTTTGCAAGTGAGCAAGGGGAGATCCAATGGGTGAAGCCAAACAAGGAAACTGGTAGGTTAAACATTAGCGGTCCTACCCGCACGAAACTTGAGCCTAGTGTGTTTTATGATGTGTTTGAAGGTAACAAAGAGCCAGCTGTCCTTACTAGTAGAGATCCTAGGTTGGAGGTGGACTTTGAGCAAGCCCTGTTTTCTAAATATGTAGGGAATGTGTTACATGAGCCTGACGAGTACGTGACTCAGGCTGCACTACACTATGCCAATCAATTAAAGCAGCTAGACATTAATACCAGTAAGATGAGCATGGAAGAAGCATGTTACGGTACAGATAACCTTGAGGCCATTGACCTCCATACCAGCGCCGGTTATCCATACAGTGCACTGGGAATCAAGAAAAGGGACATCCCTGACCCAGTTACTAGAGATGTCACTAAGATGAAGTTCTACATGGACAAATATGGTTTAGATCTACCCTACTCTACTTATGTAAAAGATGAGCTTAGGTCACTAGACAAGATTAAGAAAGGGAAGTCCCGTTTAATTGAGGCCAGCAGTCTAAACGATTCTGTTTATCTTAGAATGACTTTTGGTCACCTGTATGAAGTGTTTCATGCAAACCCGGGGACAGTAACCGGCTCAGCAGTGGGCTGCAATCCGGACGTGTTCTGGAGTAAACTCCCAATCCTACTCCCTGGGTCGCTCTTTGCATTTGATTACTCAGGATATGATGCTAGTCTCAGCCCTGTGTGGTTTAGAGCTCTGGAGGTGGTCCTGCGGGAAATTGGTTACTCAGAGGAAGCAGTGTCCCTCATAGAAGGAATTAATCACACTCATCATGTGTATCGCAACAAGACCTATTGCGTTCTTGGTGGGATGCCATCAGGCTGCTCAGGCACCTCCATTTTCAACTCAATGATCAACAACATAATAATCAGAACGCTATTGATCAAAACATTCAGAGGGATAGACCTAGATGAGCTGAATATGGTGGCTTACGGGGATGATGTGTTGGCCAGTTACCCTTTTCCCATTGATTGTCTTGAGTTGGCAAGAACAGGTAAGGAGTATGGGTTAACTATGACACCAGCTGATAAATCACCTTGCTTTAATGAAGTCACTTGGGAAAATGCCACCTTCCTAAAGAGAGGGTTCTTGCCCGATCATCAGTTCCCTTTCCTCATTCATCCCACGATGCCTATGAAGGAAATCCACGAGTCAATACGCTGGACAAAGGATGCACGAAACACTCAAGATCACGTGCGTTCCCTATGCTTATTGGCATGGCACAACGGGAAGGATGAATATGAAAAGTTTGTAAGTGCAATCAGATCAGTCCCGATTGGGAAAGCACTAGCAATACCAAATTTTGAGAACCTGAGAAGGAATTGGCTTGAATTATTT
>ADC54995
ATGGGCTCGCAAGTGTCTACACAGCGCTCTGGTTCTCACGAAAACTCAAACTCAGCCACTGAGGGTTCTACCATAAACTACGCTACCATTAATTACTACAAAGACTCCTATGCTGCCACAGCAGGCAAACAGAGTCTCAAGCAGGATCCAGACAAGTTTGCAAATCCTGTTAAAGACATCTTCACTGAAATGGCAGCGCCACTGAAGTCCCCATCCGCTGAGGCATGTGGATACAGTGATCGAGTGGCGCAATTAACTATTGGCAACTCCACCATCACCACGCAAGAAGCGGCTAACATCATAGTCGGTTATGGTGAGTGGCCTTCCCACTGCTCAGATTCTGACGCTACAGCAGTGGATAAACCAACGCGTCCGGATGTTTCAGTGAACAGGTTTTACACATTGGACACTAAATTGTGGGAGAAATCGTCCAAGGGATGGTACTGGAAGTTCCCGGATGTGTTAACTGAAACTGGGGTTTTTGGGCAAAATGCACAATTCCACTACCTCTACCGATCAGGGTTCTGCATCCACGTGCAGTGCAATGCCAGTAAATTCCACCAAGGAGCACTCCTAGTCGCTGTCCTACCAGAGTATGTCATTGGGACAGTGGCAGGCGGTACAGGGACGGAAGATACTCACCCCCCTTACAAGCAGACTCAACCCGGCGCCGATGGCTTCGAGTTGCAACACCCGTACGTGCTTGATGCTGGCATCCCAATATCACAGTTAACAGTGTGCCCACACCAGTGGATTAATTTGAGGACCAACAATTGTGCTACAATAATAGTGCCATACATTAATGCACTGCCTTTTGATTCTGCCTTGAACCATTGCAACTTTGGCCTATTAGTTGTGCCTATTAGCCCACTAGACTACGACCAAGGAGCGACGCCAGTAATCCCTATAACTATCACATTGGCCCCAATGTGTTCTGAATTCGCAGGTCTTAGGCAGGCAGTCACGCAAGGGTTCCCCACCGAGCTAAAACCTGGCACAAATCAATTTTTAACCACCGACGATGGCGTTTCAGCACCTATTCTACCAAACTTCCACCCCACCCCGTGTATCCACATACCTGGTGAAGTTAGGAACTTGCTAGAGTTATGCCAGGTGGAGACCATTCTGGAGGTTAACAATGTGCCCACAAATGCCACTAGCTTAATGGAGAGACTGCGCTTCCCGGTCTCAGCACAAGCAGGGAAAGGTGAGCTGTGTGCGGTGTTTAGAGCCGATCCTGGGCGAAATGGACCATGGCAATCCACCTTACTGGGTCAGTTGTGCGGGTACTACACCCAATGGTCAGGATCATTGGAAGTCACCTTCATGTTTACTGGATCCTTCATGGCTACCGGCAAGATGCTCATAGCCTATACACCGCCAGGAGGTCCTCTGCCCAAGGACCGGGCGACCGCCATGTTGGGCACGCACGTCATCTGGGATTTTGGGCTGCAATCGTCTGTTACCCTTGTAATACCATGGATCAGCAACACTCATTATAGAGCACATGCCCGAGATGGAGTGTTTGACTACTACACTACAGGGTTGGTCAGCATATGGTATCAGACAAATTACGTGGTTCCGATCGGTGCGCCCAACACAGCCTATATAATAGCACTAGCGGCAGCCCAAAAGAACTTCACTATGAAATTGTGCAAGGATGCTAGTGATATCCTGCAGACGGGCACCATCCAGGGAGATAGGGTGGCAGATGTAATTGAAAGTTCCATAGGAGATAGCGTGAGCAGAGCCCTCACTCACGCTTTACCAGCACCCACAGGCCAGAACACACAGGTGAGCAGTCATCGACTGGATACAGGTAAGGTTCCAGCACTCCAAGCTGCTGAAATTGGAGCATCATCAAATGCTAGTGACGAGAGCATGATTGAGACACGCTGTGTTCTTAACTCGCACAGCACAGCTGAGACCACTCTTGATAGTTTCTTCAGCAGGGCGGGATTAGTTGGAGAGATAGATCTCCCTCTTAAGGGCACAACTAACCCAAATGGTTATGCCAACTGGGACATAGATATAACAGGTTACGCGCAAATGCGTAGAAAGGTAGAGCTATTCACCTACATGCGCTTTGATGCAGAGTTCACTTTTGTTGCGTGCACACCCACCGGGGAAGTTGTCCCACAATTGCTTCAATATATGTTTGTGCCACCTGGAGCCCCTAAGCCAGATTCTAGGGAATCCCTTGCATGGCAAACCGCCACTAACCCCTCAGTTTTTGTCAAGCTGTCAGACCCTCCAGCGCAGGTTTCAGTGCCATTCATGTCACCTGCGAGTGCTTATCAATGGTTTTATGACGGATATCCCACATTCGGAGAACACAAGCAGGAGAAAGATCTTGAATACGGGGCATGTCCTAATAACATGATGGGTACGTTCTCAGTGCGGACTGTGGGGACCTCCAAGTCCAAGTACCCTTTAGTGGTTAGGATTTACATGAGAATGAAGCACGTCAGGGCGTGGATACCTCGCCCGATGCGTAACCAGAATTACCTATTCAAAGCCAACCCAAATTATGCTGGCAACTCCATTAAGCCAACTGGTGCCAGTCGCACAGCGATCACCACTCTTGGGAAATTTGGACAACAGTCTGGGGCTATTTATGTGGGCAACTTTAGAGTGGTCAACCGACATCTTGCCACTCACAATGATTGGGCAAATCTTGTTTGGGAAGACAGCTCTCGCGACTTGCTCGTGTCATCCACTACCGCCCAAGGTTGTGACACGATTACCCGTTGCGATTGCCAGACAGGGGTGTACTACTGTAACTCGATGAGAAAACACTACCCAGTCAGTTTTTCAAAACCCAGCCTGATCTATGTAGAGGCTAGCGAGTATTACCCAGCCAGGTACCAATCACATCTCATGCTCGCACAGGGTCACTCAGAACCTGGTGATTGCGGTGGTATCCTTAGATGCCAACATGGCGTCATCGGCATAGTGTCTACTGGTGGCAATGGGCTCGTTGGCTTTGCAGACGTCAGAGACCTCTTGTGGTTAGATGAAGAAGCTATGGAACAGGGCGTGTCCGACTACATCAAGGGTCTCGGAGATGCTTTTGGAACAGGCTTCACTGACGCAGTCTCAAGGGAGGTTGAAGCTCTCAAGAACTATCTTATAGGGTCTGAAGGAGCAGTTGAGAAAATTTTGAAAAATCTTATTAAACTAATCTCTGCACTGGTGATTGTGATCAGAAGTGATTACGATATGGTTACCCTCACTGCAACCTTAGCGCTGATAGGTTGTCATGGCAGTCCTTGGGCTTGGATCAAAGCCAAAACAGCCTCCATCTTAGGTATCCCTATCGCTCAAAAGCAGAGCGCTTCCTGGCTCAAGAAGTTCAATGACATGGCCAACGCCGCTAAGGGGTTAGAGTGGGTTTCCAACAAGATCAGCAAATTTATTGATTGGCTTAAGGAGAAAATAGTACCAGCAGCCAGGGAGAAGGTTGAATTCCTAAATAACTTGAAACAGCTGCCACTGCTAGAGAATCAGATCTCAAATTTGGAACAATCTGCTGCCTCACAAGAGGACCTTGAAGTCATGTTTGGGAATGTGTCGTATCTAGCTCACTTCTGTCGCAAGTTCCAACCGCTATACGCCACGGAAGCTAAAAGAGTTTATGCCCTGGAGAAGAGAATGAATAACTATATGCAGTTCAAGAGCAAACACCGAATTGAACCTGTATGTCTCATTATTAGGGGCTCACCAGGCACTGGGAAGTCTCTAGCCACTGGCATCATTGCTCGAGCAATCGCTGATAAGTACCACTCCAGCGTGTACTCGCTCCCACCAGACCCGGATCATTTTGACGGTTACAAGCAACAGGTGGTTACAGTGATGGATGATTTGTGTCAAAACCCCGATGGTAAGGATATGTCTTTATTCTGTCAAATGGTATCCACCGTAGACTTCATTCCACCAATGGCTTCTCTCGAGGAGAAGGGAGTTTCCTTCACCTCTAAGTTTGTCATCGCATCCACTAATGCCAGTAATATCATAGTGCCAACAGTGTCTGATTCTGACGCCATTCGCCGCAGGTTCTACATGGACTGTGACATTGAAGTGACAGATTCGTACAAAACAGATCTAGGTAGACTGGATGCAGGGCGAGCCGCTAAACTGTGCTCTGAAAACAACACCGCAAATTTCAAACGTTGCAGCCCATTAGTGTGTGGGAAAGCTATCCAACTTAGAGATAGAAAGTCTAAAGTCAGATACAGTGTGGATACGGTGGTTTCAGAACTTATTAGGGAATACAGCAATAGGTCCGCCATTGGCAACACAATCGAGGCTCTTTTCCAAGGTCCACCCAAGTTCAGGCCAATTAGGATTAGCCTTGAAGAAAAACCAGCCCCAGACGCTATTAGCGATCTCCTTGCTAGCGTAGATAGTGAAGAAGTGCGCCAGTACTGCAGGGATCAAGGCTGGATTATTCCTGAAGCTCCCACCAATGTAGAGCGGCACCTTAATAGAGCGGTGCTTGTCATGCAATCCATCGCCACAGTAGTGGCGGTTGTCTCGTTGGTGTATGTCATCTACAAGCTCTTTGCAGGGTTCCAGGGTGCGTATTCTGGTGCTCCTAAGCAAGTGCTTAAGAAACCTGCTCTTCGCACAGCAACAGTACAGGGCCCGAGCCTTGACTTTGCTCTCTCCCTACTGAGAAGGAACATCAGGCAAGTCCAAACAGACCAGGGGCATTTCACCATGTTGGGTGTTAGGGACCGCTTAGCAGTCCTTCCACGCCACTCACAACCTGGCAAAACTATTTGGATTGAGCACAAACTCGTGAACGTCCTTGATGCAGTTGAACTGGTGGATGAGCAAGGAGTCAACCTGGAATTAACCCTCATCACTCTTGACACCAACGAAAAGTTTAGGGATATCACCAAATTCATCCCAGAAAATATTAGCACTGCTAGTGATGCCACCCTAGTGATCAACACGGAGCACATGCCATCAATGTTTGTCCCGGTGGGTGACGTTGTGCAGTATGGCTTTTTGAATCTCAGTGGTAAGCCTACCCATCGCACCATGATGTACAACTTTCCTACTAAAGCAGGACAGTGTGGAGGAGTGGTGACATCTGTTGGGAAGGTTGTCGGTATTCACATTGGTGGCAATGGCAGACAAGGTTTTTGCGCAGGCCTCAAAAGGAGTTACTTTGCTAGTGAACAAGGAGAGATCCAGTGGGTTAAGCCCAATAAAGAAACTGGAAGACTCAACATCAATGGACCAACCCGCACCAAGTTAGAACCTAGTGTATTCCATGACATCTTCGAGGGAAATAAGGAACCAGCTGTCTTGCACAGTAAAGACCCCCGACTTGAGGTAGATTTTGAACAGGCCCTGTTCTCTAAGTATGTGGGAAACACACTACATGAGCCTGACGAGTACATCAAAGAGGCAGCTCTTCATTATGCAAACCAATTAAAGCAACTAGAAATTAATACCTCTCAAATGAGCATGGAGGAAGCCTGCTACGGTACTGAGAATCTTGAGGCTATTGATCTTCACACTAGTGCAGGTTACCCCTATAGTGCCCTGGGGATAAAGAAAAGAGACATCTTAGACCCTACCACCAGGGACGTGAGTAGAATGAAGTTCTACATGGACAAGTATGGTCTTGATCTTCCTTACTCCACTTATGTCAAGGACGAGCTGCGCTCGATTGATAAAATTAAGAAAGGGAAGTCCCGTCTGATCGAGGCCAGTAGTCTAAATGATTCAGTGTACCTCAGAATGGCTTTCGGACATTTGTATGAGGCTTTCCACGCAAATCCTGGGACGATAACTGGATCAGCCGTGGGGTGTAACCCTGACACATTCTGGAGCAAGCTGCCAATTTTGCTCCCTGGTTCACTCTTTGCCTTCGACTACTCAGGTTATGATGCCAGCCTTAGCCCTGTCTGGTTCAGAGCATTAGAATTGGTTCTTAGGGAGATAGGGTATAGTGAAGAGGCAATCTCGCTCATTGAGGGAATCAACCACACACATCATGTGTATCGTAATAAGACCTATTGTGTGCTTGGTGGGATGCCCTCAGGCTGTTCGGGAACATCCATTTTCAACTCAATGATCAACAACATTATTATCAGAGCACTGCTCATAAAAACATTTAAGGGCATTGATTTGGATGAACTCAACATGGTCGCTTATGGAGACGATGTGCTCGCTAGCTATCCCTTCCCAATTGATTGCTTGGAACTAGCAAAAACTGGTAAGGAGTATGGTCTGACCATGACTCCTGCTGATAAATCTCCTTGCTTTAATGAGGTTAATTGGGGTAATGCGACCTTCCTCAAAAGGGGCTTTTTGCCCGATGAACAGTTTCCATTTTTGATTCACCCTACTATGCCAATGAGGGAGATCCATGAGTCCATTCGATGGACCAAGGACGCACGAAACACTCAAGATCATGTGCGGTCCTTGTGCCTCCTAGCATGGCATAATGGTAAGCAAGAATATGAGAAGTTTGTGAGCACAATTAGGTCTGTCCCAGTAGGAAGAGCGTTGGCTACCCCAAATTATGAAAATCTTAGACGCAATTGGCTCGAGTTATTT
>AFP57466
ATGGGTTCGCAAGTGTCTACACAGCGCTCTGGTTCTCACGAAAACTCAAACTCAGCCACTGAGGGTTCTACCATAAACTACACCACCATTAATTACTACAAAGACTCCTATGCTGCCACAGCAGGCAAACAGAGTCTCAAGCAGGATCCAGACAAGTTTGCAAATCCTGTTAAAGACATCTTCACTGAAATGGCAGCGCCACTGAAGTCCCCATCCGCTGAGGCATGTGGGTACAGTGATCGAGTGGCGCAATTAACTATTGGCAACTCCACCATCACCACGCAAGAAGCGGCTAACATCATAGTCGGTTATGGTGAATGGCCTTCCTACTGCTCAGATTCTGACGCTACAGCAGTGGATAAACCAACGCGCCCGGATGTTTCAGTGAACAGGTTTTACACATTGGACACTAAATTGTGGGAGAAATCGTCCAAGGGATGGTACTGGAAGTTCCCGGATGTGTTAACTGAAACTGGGGTTTTTGGGCAAAATGCACAATTCCACTACCTCTACAGATCAGGGTTCTGCATCCACGTACAGTGCAATGCTAGTAAATTCCATCAAGGAGCACTCCTAGTCGCCGTCCTACCAGAGTATGTCATTGGGACAGTGGCAGGCGGTACAGGAACGGAAGATACCCACCCCCCTTACAAGCAGACTCAACCCGGCGCCGATGGCTTCGAGTTGCAACACCCGTACGTGCTTGATGCTGGCATCCCAATATCACAGTTAACAGTGTGCCCACACCAGTGGATCAATTTGAGGACCAACAATTGTGCTACAATAATAGTGCCATACATTAACGCACTGCCTTTTGATTCTGCCTTGAATCATTGCAACTTTGGCCTGTTAGTTGTGCCTATTAGTCCACTAGACTACGACCAAGGGGCGACGCCAGTAATCCCTATAACTATTACATTGGCTCCAATGTGTTCTGAATTCGCAGGTCTTAGGCAGGCAGTCACGCAAGGGTTCCCCACCGAGCTAAAACCTGGCACAAATCAATTTTTAACCACCGATGATGGCGTTTCAGCACCTATTCTACCAAACTTCCACCCCACACCGTGTATCCACATACCTGGTGAAGTTAGGAACCTGCTAGAGTTATGCCAGGTGGAAACCATTCTAGAGGTTAACAATGTGCCCACGAATGCCACTAGCTTAATGGAGAGACTGCGCTTCCCGGTCTCAGCACAAGCAGGGAAGGGTGAGCTGTGTGCGGTGTTTAGAGCTGATCCTGGGCGAGATGGACCATGGCAATCCACCTTACTGGGTCAGTTGTGCGGGTACTACACCCAATGGTCGGGATCATTGGAAGTCACCTTCATGTTTACTGGATCCTTCATGGCTACCGGCAAGATGCTCATAGCCTATACACCGCCAGGAGGTCCTCTGCCCAAGGACCGGGCGACCGCCATGTTGGGCACGCACGTCATCTGGGATTTTGGGCTGCAATCGTCTGTAACCCTTGTAATACCATGGATCAGCAACACTCATTATAGAGCACATGCCCGAGATGGAGTGTTTGACTACTACACCACAGGGTTAGTCAGTATATGGTATCAGACAAATTATGTGGTTCCAATCGGTGCGCCCAACACGGCCTATATAATAGCATTAGCGGCAGCTCAAAAGAACTTCACTATGAAATTGTGCAAGGATGCTAGTGATATCCTGCAGACGGGCACCATCCAGGGAGATAGGGTGGCAGATGTAATAGAAAGCTCCATAGGAGATAGCGTGAGCAGAGCCCTCACTCACGCTCTACCAGCACCCACAGGCCAGAACACACAGGTGAGCAGTCATCGACTGGATACAGGCAAGGTTCCAGCACTCCAAGCTGCTGAAATTGGAGCATCATCAAATGCTAGTGACGAGAGCATGATTGAGACACGCTGTGTTCTTAACTCGCACAGTACAGCTGAGACCACTCTTGATAGTTTCTTCAGCAGGGCGGGATTAGTTGGGGAGATAGACCTCCCTCTTGAGGGCACAACCAACCCAAATGGTTATGCCAACTGGGACATAGATATAACAGGTTACGCGCAAATGCGTAGAAAGGTAGAGCTATTCACCTACATGCGCTTTGATGCAGAGTTCACTTTTGTTGCGTGCACACCCACCGGGGAAGTTGTTCCACAATTGCTCCAATATATGTTTGTGCCACCTGGAGCCCCTAAACCAGACTCAAGGGAATCCCTTGCATGGCAAACCGCCACTAACCCCTCAGTTTTTGTTAAGCTGTCAGACCCTCCAGCGCAGGTTTCGGTACCATTCATGTCACCTGCGAGTGCTTATCAATGGTTTTATGACGGATATCCCACATTCGGGGAACATAAACAGGAGAAAGATCTCGAATACGGGGCATGTCCCAATAACATGATGGGCACGTTCTCAGTGCGGACTGTTGGGACCTCCAAGTCCAAGTACCCTTTAGTGGTTAGGATCTACATGAGAATGAAGCACGTCAGGGCGTGGATACCTCGCCCGATGCGTAACCAGAATTACCTATTCAAAGCCAACCCAAATTACGCTGGCAACTCCATTAAGCCAACTGGTGCTAGTCGCACAGCGATCACCACTCTTGGGAAATTTGGACAACAGTCTGGGGCTATTTATGTGGGCAATTTTAGAGTGGTCAACCGACATCTTGCCACTCACAATGATTGGGCAAATCTTGTCTGGGAAGACAGCTCTCGCGACTTGCTTGTGTCATCCACCACCGCCCAAGGTTGTGACACGATTGCTCGTTGCGACTGCCAGACAGGGGTGTACTACTGTAACTCGATGAGAAAACACTACCCAGTCAGTTATTCAAAACCCAGCCTGATCTATGTAGAGGCTAGCGAGTATTACCCAGCCAGGTACCAATCACATCTCATGATCGCACAGGGTCACTCAGAACCTGGTGATTGCGGTGGTATCCTCAGATGCCAACATGGCGTCGTCGGCATAGTGTCTACTGGTGGTAATGGGCTCGTTGGCTTTGCAGACGTCAGAGACCTCTTGTGGTTAGATGAAGAAGCTATGGAACAGGGCGTGTCCGACTACATCAAGGGTCTCGGAGATGCTTTTGGAACAGGCTTCACTGATGCAGTCTCAAGGGAGGTTGAAGCTCTCAAAAACTATCTTATAGGGTCTGAAGGAGCAGTTGAGAAAATCTTGAAAAATCTTATTAAACTAATCTCTGCACTGGTGATTGTGATCAGAAGTGATTACGACATGGTTACCCTCACTGCAACCTTAGCGCTGATAGGTTGTCATGGCAGTCCTTGGGCTTGGATCAAAGCCAAAACAGCCTCCATCTTAGGTATCCCTATTGCTCAAAAGCAGAGCGCTTCCTGGCTCAAGAAGTTCAATGACATGGCCAACGCCGCTAAGGGGTTAGAGTGGGTTTCCAACAAGATCAGCAAATTCATTGATTGGCTTAAGGAGAAAATAGTACCAGCAGCCAGGGAGAAGGTTGAATTCCTAAATAATTTGAAACAGCTGCCACTGCTAGAGAATCAGATCTCAAACTTGGAACAGTCTGCTGCCTCACAAGAGGACCTTGAAGTCATGTTTGGGAATGTGTCGTACCTAGCTCACTTCTGTCGCAAGTTCCAACCGCTATACGCCACGGAAGCTAAAAGAGTCTATGCCCTGGAAAAGAGAATGAATAACTATATGCAGTTCAAGAGCAAACACCGAATTGAACCTGTATGTCTCATCATTAGGGGCTCTCCAGGCACTGGGAAGTCTCTAGCCACTGGTATTATTGCTCGAGCAATCGCTGATAAGTACCACTCCAGCGTGTACTCGCTCCCACCAGACCCGGACCATTTTGACGGTTACAAGCAACAGGTGGTTACAGTGATGGATGATTTGTGTCAAAACCCCGATGGTAAGGATATGTCTTTATTCTGTCAAATGGTATCCACCGTAGACTTCATTCCACCAATGGCTTCTCTCGAGGAGAAGGGAGTTTCCTTCACCTCTAAGTTTGTCATCGCATCCACTAATGCCAGTAATATCATAGTACCAACAGTGTCTGATTCTGACGCTATTCGCCGCAGGTTCTACATGGACTGTGACATTGAAGTGACAGACTCGTACAAGACAGATCTAGGTAGACTGGATGCAGGGCGAGCCGCTAAACTGTGCTCTGAAAACAACACCGCAAATTTCAAACGTTGCAGCCCATTGGTGTGTGGGAAGGCTATCCAACTTAGAGATAGGAAGTCTAAAGTCAGATACAGTGTGGATACGGTGGTTTCAGAACTTATTAGGGAATACAGCAATAGGTCCGCCATTGGCAACACAATTGAGGCTCTTTTCCAAGGTCCACCCAAGTTCAGGCCAATTAGGATTAGCCTTGAGGAAAAACCAGCCCCAGACGCTATCAGCGATCTCCTTGCTAGCGTAGATAGTGAAGAAGTACGCCAGTACTGCAGGGATCAAGGCTGGATTATTCCTGAAGCTCCCACCAATGTAGAGCGGCACCTTAATAGAGCGGTGCTTGTCATGCAATCCATCGCCACAGTAGTGGCGGTTGTCTCATTGGTGTATGTCATCTACAAGCTCTTTGCAGGGTTTCAGGGTGCGTATTCTGGTGCTCCTAAGCAAGTGCTTAAGAAACCTGCTCTTCGCACAGCAACGGTGCAGGGCCCGAGCCTTGACTTTGCTCTCTCTCTACTGAGAAGGAACATCAGGCAAGTTCAAACAGACCAGGGGCATTTCACTATGTTGGGTGTTAGGGATCGCTTAGCAGTCCTCCCACGCCACTCACAACCTGGCAAAACTATTTGGATTGAGCACAAACTCGTGAACGTCCTTGATGCAGTTGAACTGGTGGATGAGCAAGGAGTCAACCTGGAATTAACTCTTATCACTCTTGACACCAACGAAAAGTTTAGGGATATCACCAAGTTCATCCCAGAAAATATTAGTACTGCTAGTGATGCCACCCTAGTGATCAACACGGAGCACATGCCATCAATGTTTATCCCGGTGGGTGACGTTGTGCAGTATGGCTTTTTGAATCTCAGTGGTAAGCCTACCCATCGCACCATGATGTATAATTTTCCTACTAAAGCAGGACAGTGTGGAGGAGTGGTGACATCTGTTGGGAAGGTTATTGGTATTCACATTGGTGGCAATGGCAGGCAAGGTTTTTGCGCAGGCCTCAAAAGGAGTTACTTTGCTAGTGAACAAGGAGAGATCCAGTGGGTTAAGCCTAATAAAGAAACTGGAAGATTCAACATCAATGGACCAACCCGCACCAAGTTAGAACCTAGTGTGTTCCATGACATCTTCGAGGGAAATAAAGAACCAGCTGTTTTGCACAGTAAAGATCCCCGACTTGAGGTAGACTTTGAGCAGGCCCTGTTCTCTAAGTATGTGGGAAACACACTACATGAGCCTGACGAGTACGTCATAGAGGCGGCTCTTCATTATGCAAACCAATTAAAGCAACTAGAAATTAATACCTCTCAAATGAGCATGGAGGAGGCCTGCTACGGTACTGAGAATCTTGAGGCTATTGATCTTCACACTAGTGCAGGTTACCCCTACAGTGCCCTGGGGATAAAGAAGAGAGACATCTTAGACCCTACCACCAGGGACGTGAGTAGAATGAAGTTCTACATGGACAAGTATGGTCTTGATCTTCCTTACTCCACTTATGTCAAGGACGAGCTGCGCTCGATTGATAAAATCAAGAAAGGGAAGTCCCGTCTGATCGAGGCCAGTAGTCTAAATGATTCAGTGTACCTCAGAATGGCTTTCGGGCATTTGTATGAGGCTTTCCACGCAAATCCTGGGACGATAACTGGATCAGCCGTGGGGTGTAACCCTGACACATTCTGGAGCAAGCTGCCAATTTTGCTCCCTGGTTCACTCTTTGCCTTTGACTACTCAGGTTATGATGCCAGCCTTAGCCCTGTCTGGTTCAGAGCATTAGAATTGGTTCTTAGGGAGATAGGGTATAGTGAAGAGGCAATCTCACTCATTGAGGGAATCAACCACACACATCATGTATATCGTAATAAGACCTATTGTGTGCTTGGTGGGATGCCCTCAGGCTGCTCGGGAACGTCCATTTTCAACTCAATGATCAATAACATTATTATCAGAGCACTGCTCATAAAAACATTTAAGGGTATTGATTTGGATGAACTCAACATGGTTGCTTATGGAGACGATGTGCTCGCTAGCTACCCCTTCCCAATTGATTGCTTGGAATTAGCAAAGACTGGTAAGGAGTATGGTCTGACCATGACTCCTGCTGATAAATCTCCTTGCTTTAATGAGGTCAATTGGGGTAATGCGACCTTCCTCAAAAGGGGCTTTTTGCCCGATGAACAGTTTCCATTTTTGATTCACCCTACTATGCCAATGAGTGAAATCCATGAGTCCATTCGATGGACCAAGGACGCACGAAACACTCAAGATCATGTGCGGTCCTTGTGCCTCCTAGCATGGCATAATGGTAAGCAAGAATATGAGAAGTTTGTGAGCACAATTAGGTCTGTCCCAGTAGGAAGAGCGTTGGCTATCCCAAATTATGAAAATCTTAGACGCAATTGGCTCGAATTATTT
>AFP57465
ATGGGTTCGCAAGTGTCTACACAGCGCTCTGGTTCTCACGAAAACTCAAACTCAGCCACTGAGGGTTCTACCATAAACTACACCACCATTAATTACTACAAAGACTCCTATGCTGCCACAGCAGGCAAACAGAGTCTCAAGCAGGATCCAGACAAGTTTGCAAATCCTGTTAAAGACATCTTCACTGAAATGGCAGCGCCACTGAAGTCCCCATCCGCTGAGGCATGTGGGTACAGTGATCGAGTGGCGCAATTAACTATTGGCAACTCCACCATCACCACGCAAGAAGCGGCTAACATCATAGTCGGTTATGGTGAATGGCCTTCCTACTGCTCAGATTCTGACGCTACAGCAGTGGATAAACCAACGCGCCCGGATGTTTCAGTGAACAGGTTTTACACATTGGACACTAAATTGTGGGAGAAATCGTCCAAGGGATGGTACTGGAAGTTCCCGGATGTGTTAACTGAAACTGGGGTTTTTGGGCAAAATGCACAATTCCACTACCTCTACAGATCAGGGTTCTGCATCCACGTACAGTGCAATGCTAGTAAATTCCATCAAGGAGCACTCCTAGTCGCTGTCCTACCAGAGTATGTCATTGGGACAGTGGCAGGCGGTACAGGAACGGAAGATACCCACCCCCCTTACAAGCAGACTCAACCCGGCGCCGATGGCTTCGAGTTGCAACACCCGTACGTGCTTGATGCTGGCATCCCAATATCACAGTTAACAGTGTGCCCACACCAGTGGATCAATTTGAGGACCAACAATTGTGCTACAATAATAGTGCCATACATTAACGCACTGCCTTTTGATTCTGCCTTGAATCATTGCAACTTTGGCCTGTTAGTTGTGCCTATTAGTCCACTAGACTACGACCAAGGGGCGACGCCAGTAATCCCTATAACTATTACATTGGCTCCAATGTGTTCTGAATTCGCAGGTCTTAGGCAGGCAGTCACGCAAGGGTTCCCCACCGAGCTAAAACCTGGCACAAATCAATTTTTAACCACCGATGATGGCGTTTCAGCACCTATTCTACCAAACTTCCACCCCACACCGTGTATCCACATACCTGGTGAAGTTAGGAACCTGCTAGAGTTATGCCAGGTGGAAACCATTCTAGAGGTTAACAATGTGCCCACGAATGCCACTAGCTTAATGGAGAGACTGCGCTTCCCGGTCTCAGCACAAGCAGGGAAGGGTGAGCTGTGTGCGGTGTTTAGAGCTGATCCTGGGCGAGATGGACCATGGCAATCCACCTTACTGGGTCAGTTGTGCGGGTACTACACCCAATGGTCGGGATCATTGGAAGTCACCTTCATGTTTACTGGATCCTTCATGGCTACCGGCAAGATGCTCATAGCCTATACACCGCCAGGAGGTCCTCTGCCCAAGGACCGGGCGACCGCCATGTTGGGCACGCACGTCATCTGGGATTTTGGGCTGCAATCGTCTGTCACCCTTGTAATACCATGGATCAGCAACACTCATTATAGAGCACATGCCCGAGATGGAGTGTTTGACTACTACACCACAGGGTTAGTCAGTATATGGTATCAGACAAATTATGTGGTTCCAATCGGTGCGCCCAACACGGCCTATATAATAGCATTAGCGGCAGCTCAAAAGAACTTCACTATGAAATTGTGCAAGGATGCTAGTGATATCCTGCAGACGGGCACCATCCAGGGAGATAGGGTGGCAGATGTAATAGAAAGCTCCATAGGAGATAGCGTGAGCAGAGCCCTCACTCACGCTCTACCAGCACCCACAGGCCAGAACACACAGGTGAGCAGTCATCGACTGGATACAGGCAAGGTTCCAGCACTCCAAGCTGCTGAAATTGGAGCATCATCAAATGCTAGTGACGAGAGCATGATTGAGACACGCTGTGTTCTTAACTCGCACAGTACAGCTGAGACCACTCTTGATAGTTTCTTCAGCAGGGCGGGATTAGTTGGGGAGATAGACCTCCCTCTTGAGGGCACAACCAACCCAAATGGTTATGCCAACTGGGACATAGATATAACAGGTTACGCGCAAATGCGTAGAAAGGTAGAGCTATTCACCTACATGCGCTTTGATGCAGAGTTCACTTTTGTTGCGTGCACACCCACCGGGGAAGTTGTTCCACAATTGCTCCAATATATGTTTGTGCCACCTGGAGCCCCTAAACCAGACTCAAGGGAATCCCTTGCATGGCAAACCGCCACTAACCCCTCAGTTTTTGTTAAGCTGTCAGACCCTCCAGCGCAGGTTTCGGTACCATTCATGTCACCTGCGAGTGCTTATCAATGGTTTTATGACGGATATCCCACATTCGGGGAACATAAACAGGAGAAAGATCTCGAATACGGGGCATGTCCCAATAACATGATGGGCACGTTCTCAGTGCGGACTGTTGGGACCTCCAAGTCCAAGTACCCTTTAGTGGTTAGGATCTACATGAGAATGAAGCACGTCAGGGCGTGGATACCTCGCCCGATGCGTAACCAGAACTACCTATTCAAAGCCAACCCAAATTACGCTGGCAACTCCATTAAGCCAACTGGTGCTAGTCGCACAGCGATCACCACTCTTGGGAAATTTGGACAACAGTCTGGGGCTATTTATGTGGGCAATTTTAGAGTGGTCAACCGACATCTTGCCACTCACAATGATTGGGCAAATCTTGTCTGGGAAGACAGCTCTCGCGACTTGCTTGTGTCATCCACCACCGCCCAAGGTTGTGACACGATTGCTCGTTGCGACTGCCAGACAGGGGTGTACTACTGTAACTCGATGAGAAAACACTACCCAGTCAGTTTTTCAAAACCCAGCCTGATCTATGTAGAGGCTAGCGAGTATTACCCAGCCAGGTACCAATCACATCTCATGATCGCACAGGGTCACTCAGAACCTGGTGATTGCGGTGGTATCCTCAGATGCCAACATGGCGTCGTCGGCATAGTGTCTACTGGTGGTAATGGGCTCGTTGGCTTTGCAGACGTCAGAGACCTCTTGTGGTTAGATGAAGAAGCTATGGAACAGGGCGTGTCCGACTACATCAAGGGTCTCGGAGATGCTTTTGGAACAGGCTTCACTGATGCAGTCTCAAGGGAGGTTGAAGCTCTCAAAAACTATCTTATAGGGTCTGAAGGAGCAGTTGAGAAAATCTTGAAAAATCTTATTAAACTAATCTCTGCACTGGTGATTGTGATCAGAAGTGATTACGACATGGTTACCCTCACTGCAACCTTAGCGCTGATAGGTTGTCATGGCAGTCCTTGGGCTTGGATCAAAGCCAAAACAGCCTCCATCTTAGGCATCCCTATTGCTCAAAAGCAGAGCGCTTCCTGGCTCAAGAAGTTCAATGACATGGCCAACGCCGCTAAGGGGTTAGAGTGGGTTTCCAACAAGATCAGCAAATTCATTGATTGGCTTAAGGAGAAAATAGTACCAGCAGCCAGGGAGAAGGTTGAATTCCTAAATAATTTGAAACAGCTGCCACTGCTAGAGAATCAGATCTCAAACTTGGAACAGTCTGCTGCCTCACAAGAGGACCTTGAAGTCATGTTTGGGAATGTGTCGTACCTAGCTCACTTCTGTCGCAAGTTCCAACCGCTATACGCCACGGAAGCTAAAAGAGTCTATGCCCTGGAAAAGAGAATGAATAACTATATGCAGTTCAAGAGCAAACACCGAATTGAACCTGTATGTCTCATCATTAGGGGCTCTCCAGGCACTGGGAAGTCTCTAGCCACTGGTATTATTGCTCGAGCAATCGCTGATAAGTACCACTCCAGCGTGTACTCGCTCCCACCAGACCCGGACCATTTTGACGGTTACAAGCAACAGGTGGTTACAGTGATGGATGATTTGTGTCAAAACCCCGATGGTAAGGATATGTCTTTATTCTGTCAAATGGTATCCACCGTAGACTTCATTCCACCAATGGCTTCTCTCGAGGAGAAGGGAGTTTCCTTCACCTCTAAGTTTGTCATCGCATCCACTAATGCCAGTAATATCATAGTACCAACAGTGTCTGATTCTGACGCTATTCGCCGCAGGTTCTACATGGACTGTGACATTGAAGTGACAGACTCGTACAAGACAGATCTAGGTAGACTGGATGCAGGGCGAGCCGCTAAACTGTGCTCTGAAAACAACACCGCAAATTTCAAACGTTGCAGCCCATTGGTGTGTGGGAAGGCTATCCAACTTAGAGATAGGAAGTCTAAAGTCAGATACAGTGTGGATACGGTGGTTTCAGAACTTATTAGGGAATACAGCAATAGGGCCGCCATTGGCAACACAATTGAGGCTCTTTTCCAAGGTCCACCCAAGTTCAGGCCAATTAGGATTAGCCTTGAGGAAAAACCAGCCCCAGACGCTATCAGCGATCTCCTTGCTAGCGTAGATAGTGAAGAAGTACGCCAGTACTGCAGGGATCAAGGCTGGATTATTCCTGAAGCTCCCACCAATGTAGAGCGGCACCTTAATAGAGCGGTGCTTGTCATGCAATCCATCGCCACAGTAGTGGCGGTTGTCTCATTGGTGTATGTCATCTACAAGCTCTTTGCAGGGTTTCAGGGTGCGTATTCTGGTGCTCCTAAGCAAGTGCTTAAGAAACCTGCTCTTCGCACAGCAACGGTGCAGGGCCCGAGCCTTGACTTTGCTCTCTCTCTACTGAGAAGGAACATCAGGCAAGTTCAAACAGACCAGGGGCATTTCACTATGTTGGGTGTTAGGGATCGCTTAGCAGTCCTCCCACGCCACTCACAACCTGGCAAAACTATTTGGATTGAGCACAAACTCGTGAACGTCCTTGATGCAGTTGAACTGGTGGATGAGCAAGGAGTCAACCTGGAATTAACTCTTATCACTCTTGACACCAACGAAAAGTTTAGGGATATCACCAAGTTCATCCCAGAAAATATTAGTACTGCTAGTGATGCCACCCTAGTGATCAACACGGAGCACATGCCATCAATGTTTATCCCGGTGGGTGACGTTGTGCAGTATGGCTTTTTGAATCTCAGTGGTAAGCCTACCCATCGCACCATGATGTATAACTTTCCTACTAAAGCAGGACAGTGTGGAGGAGTGGTGACATCTGTTGGGAAGGTTATTGGTATTCACATTGGTGGCAATGGCAGGCAAGGTTTTTGCGCAGGCCTCAAAAGGAGTTACTTTGCTAGTGAACAAGGAGAGATCCAGTGGGTTAAGCCTAATAAAGAAACTGGAAGATTCAACATCAATGGACCAACCCGCACCAAGTTAGAACCTAGTGTGTTCCATGACATCTTCGAGGGAAATAAAGAACCAGCTGTTTTGCACAGTAAAGATCCCCGACTTGAGGTAGACTTTGAGCAGGCCCTGTTCTCTAAGTATGTGGGAAACACACTACATGAGCCTGACGAGTACGTCATAGAGGCGGCTCTTCATTATGCAAACCAATTAAAGCAACTAGAAATTAATACCTCTCAAATGAGCATGGAGGAGGCCTGCTACGGTACTGAGAATCTTGAGGCTATTGATCTTCACACTAGTGCAGGTTACCCCTACAGTGCCCTGGGGATAAAGAAGAGAGACATCTTAGACCCTACCACCAGGGACGTGAGTAGAATGAAGTTCTACATGGACAAGTATGGTCTTGATCTTCCTTACTCCACTTATGTCAAGGACGAGCTGCGCTCGATTGATAAAATCAAGAAAGGGAAGTCCCGTCTGATCGAGGCCAGTAGTCTAAATGATTCAGTGTACCTCAGAATGGCTTTCGGACATTTGTATGAGGCTTTCCACGCAAATCCTGGGACGATAACTGGATCAGCCGTGGGGTGTAACCCTGACACATTCTGGAGCAAGCTGCCAATTTTGCTCCCTGGTTCACTCTTTGCCTTTGACTACTCAGGTTATGATGCCAGCCTTAGCCCTGTCTGGTTCAGAGCATTAGAATTGGTTCTTAGGGAGATAGGGTATAGTGAAGAGGCAATCTCACTCATTGAGGGAATCAACCACACACATCATGTATATCGTAATAAGACCTATTGTGTGCTTGGTGGGATGCCCTCAGGCTGCTCGGGAACGTCCATTTTCAACTCAATGATCAATAACATTATTATCAGAGCACTGCTCATAAAAACATTTAAGGGTATTGATTTGGATGAACTCAACATGGTTGCTTATGGAGACGATGTGCTCGCTAGCTATCCCTTCCCAATTGATTGCTTGGAATTAGCAAAGACTGGTAAGGAGTATGGTCTGACCATGACTCCTGCTGATAAATCTCCTTGCTTTAATGAGGTCAATTGGGGTAATGCGACCTTCCTCAAAAGGGGCTTTTTGCCCGATGAACAGTTTCCATTTTTGATTCACCCTACTATGCCAATGAGTGAAATCCATGAGTCCATTCGATGGACCAAGGACGCACGAAACACTCAAGATCATGTGCGGTCCTTGTGCCTCCTAGCATGGCATAATGGTAAGCAAGAATATGAGAAGTTTGTGAGCACAATTAGGTCTGTCCCAGTAGGAAGAGCGTTGGCTATCCCAAATTATGAAAATCTTAGACGCAATTGGCTCGAATTATTT
>AFP57464
ATGGGTTCGCAAGTGTCTACACAGCGCTCTGGTTCTCACGAAAACTCAAACTCAGCCACTGAGGGTTCTACCATAAACTACACCACCATTAATTACTACAAAGACTCCTATGCTGCCACAGCAGGCAAACAGAGTCTCAAGCAGGATCCAGACAAGTTTGCAAATCCTGTTAAAGACATCTTCACTGAAATGGCAGCGCCACTGAAGTCCCCATCCGCTGAGGCATGTGGGTACAGTGATCGAGTGGCGCAATTAACTATTGGCAACTCCACCATCACCACGCAAGAAGCGGCTAACATCATAGTCGGTTATGGTGAATGGCCTTCCTACTGCTCAGATTCTGACGCTACAGCAGTGGATAAACCAACGCGCCCGGATGTTTCAGTGAACAGGTTTTACACATTGGACACTAAATTGTGGGAGAAATCGTCCAAGGGATGGTACTGGAAGTTCCCGGATGTGTTAACTGAAACTGGGGTTTTTGGGCAAAATGCACAATTCCACTACCTCTACAGATCAGGGTTCTGCATCCACGTACAGTGCAATGCTAGTAAATTCCATCAAGGAGCACTCCTAGTCGCTGTCCTACCAGAGTATGTCATTGGGACAGTGGCAGGCGGTACAGGAACGGAAGATACCCACCCCCCTTACAAGCAGACTCAACCCGGCGCCGATGGCTTCGAGTTGCAACACCCGTACGTGCTTGATGCTGGCATCCCAATATCACAGTTAACAGTGTGCCCACACCAGTGGATCAATTTGAGGACCAACAATTGTGCTACAATAATAGTGCCATACATTAACGCACTGCCTTTTGATTCTGCCTTGAATCATTGCAACTTTGGCCTGTTAGTTGTGCCTATTAGTCCACTAGACTACGACCAAGGGGCGACGCCAGTAATCCCTATAACTATTACATTGGCTCCAATGTGTTCTGAATTCGCAGGTCTTAGGCAGGCAGTCACGCAAGGGTTCCCCACCGAGCTAAAACCTGGCACAAATCAATTTTTAACCACCGATGATGGCGTTTCAGCACCTATTCTACCAAACTTCCACCCCACACCGTGTATCCACATACCTGGTGAAGTTAGGAACCTGCTAGAGTTATGCCAGGTGGAAACCATTCTAGAGGTTAACAATGTGCCCACGAATGCCACTAGCTTAATGGAGAGACTGCGCTTCCCGGTCTCAGCACAAGCAGGGAAGGGTGAGCTGTGTGCGGTGTTTAGAGCTGATCCTGGGCGAGATGGACCATGGCAATCCACCTTACTGGGTCAGTTGTGCGGGTACTACACCCAATGGTCGGGATCATTGGAAGTCACCTTCATGTTTACTGGATCCTTCATGGCTACCGGCAAGATGCTCATAGCCTATACACCGCCAGGAGGTCCTCTGCCCAAGGACCGGGCGACCGCCATGTTGGGCACGCACGTCATCTGGGATTTTGGGCTGCAATCGTCTGTCACCCTTGTAATACCATGGATCAGCAACACTCATTATAGAGCACATGCCCGAGATGGAGTGTTTGACTACTACACCACAGGGTTAGTCAGTATATGGTATCAGACAAATTATGTGGTTCCAATCGGTGCGCCCAACACGGCCTATATAATAGCATTAGCGGCAGCTCAAAAGAACTTCACTATGAAATTGTGCAAGGATGCTAGTGATATCCTGCAGACGGGCACCATCCAGGGAGATAGGGTGGCAGATGTAATAGAAAGCTCCATAGGAGATAGCGTGAGCAGAGCCCTCACTCACGCTCTACCAGCACCCACAGGCCAGAACACACAGGAGAGCAGTCATCGACTGGATACAGGCAAGGTTCCAGCACTCCAAGCTGCTGAAATTGGAGCATCATCAAATGCTAGTGACGAGAGCATGATTGAGACACGCTGTGTTCTTAACTCGCACAGTACAGCTGAGACCACTCTTGATAGTTTCTTCAGCAGGGCGGGATTAGTTGGGGAGATAGACCTCCCTCTTGAGGGCACAACCAACCCAAATGGTTATGCCAACTGGGACATAGATATAACAGGTTACGCGCAAATGCGTAGAAAGGTAGAGCTATTCACCTACATGCGCTTTGATGCAGAGTTCACTTTTGTTGCGTGCACACCCACCGGGGAAGTTGTTCCACAATTGCTCCAATATATGTTTGTGCCACCTGGAGCCCCTAAACCAGACTCAAGGGAATCCCTTGCATGGCAAACCGCCACTAACCCCTCAGTTTTTGTTAAGCTGTCAGACCCTCCAGCGCAGGTTTCGGTACCATTCATGTCACCTGCGAGTGCTTATCAATGGTTTTATGACGGATATCCCACATTCGGGGAACATAAACAGGAGAAAGATCTCGAATACGGGGCATGTCCCAATAACATGATGGGCACGTTCTCAGTGCGGACTGTTGGGACCTCCAAGTCCAAGTACCCTTTAGTGGTTAGGATCTACATGAGAATGAAGCACGTCAGGGCGTGGATACCTCGCCCGATGCGTAACCAGAACTACCTATTCAAAGCCAACCCAAATTACGCTGGCAACTCCATTAAGCCAACTGGTGCTAGTCGCACAGCGATCACCACTCTTGGGAAATTTGGACAACAGTCTGGGGCTATTTATGTGGGCAATTTTAGAGTGGTCAACCGACATCTTGCCACTCACAATGATTGGGCAAATCTTGTCTGGGAAGACAGCTCTCGCGACTTGCTTGTGTCATCCACCACCGCCCAAGGTTGTGACACGATTGCTCGTTGCGACTGCCAGACAGGGGTGTACTACTGTAACTCGATGAGAAAACACTACCCAGTCAGTTTTTCAAAACCCAGCCTGATCTATGTAGAGGCTAGCGAGTATTACCCAGCCAGGTACCAATCACATCTCATGATCGCACAGGGTCACTCAGAACCTGGTGATTGCGGTGGTATCCTCAGATGCCAACATGGCGTCGTCGGCATAGTGTCTACTGGTGGTAATGGGCTCGTTGGCTTTGCAGACGTCAGAGACCTCTTGTGGTTAGATGAAGAAGCTATGGAACAGGGCGTGTCCGACTACATCAAGGGTCTCGGAGATGCTTTTGGAACAGGCTTCACTGATGCAGTTTCAAGGGAGGTTGAAGCTCTCAAAAACTATCTTATAGGGTCTGAAGGAGCAGTTGAGAAAATCTTGAAAAATCTTATTAAACTAATCTCTGCACTGGTGATTGTGATCAGAAGTGATTACGACATGGTTACCCTCACTGCAACCTTAGCGCTGATAGGTTGTCATGGCAGTCCTTGGGCTTGGATCAAAGCCAAAACAGCCTCCATCTTAGGTATCCCTATTGCTCAAAAGCAGAGCGCTTCCTGGCTCAAGAAGTTCAATGACATGGCCAACGCCGCTAAGGGGTTAGAGTGGGTTTCCAACAAGATCAGCAAATTCATTGATTGGCTTAAGGAGAAAATAGTACCAGCAGCCAGGGAAAAGGTTGAATTCCTAAATAATTTGAAACAGCTGCCACTGCTAGAGAATCAGATCTCAAACTTGGAACAGTCTGCTGCCTCACAAGAGGACCTTGAAGTCATGTTTGGGAATGTGTCGTACCTAGCTCACTTCTGTCGCAAGTTCCAACCGCTATACGCCACGGAAGCTAAAAGAGTCTATGCCCTGGAAAAGAGAATGAATAACTATATGCAGTTCAAGAGCAAACACCGAATTGAACCTGTATGTCTCATCATTAGGGGCTCTCCAGGCACTGGGAAGTCTCTAGCCACTGGTATTATTGCTCGAGCAATCGCTGATAAGTACCACTCCAGCGTGTACTCGCTCCCACCAGACCCGGACCATTTTGACGGTTACAAGCAACAGGTGGTTACAGTGATGGATGATTTGTGTCAAAACCCCGATGGTAAGGATATGTCTTTATTCTGTCAAATGGTATCCACCGTAGACTTCATTCCACCAATGGCTTCTCTCGAGGAGAAGGGAGTTTCCTTCACCTCTAAGTTTGTCATCGCATCCACTAATGCCAGTAATATCATAGTACCAACAGTGTCTGATTCTGACGCTATTCGCCGCAGGTTCTACATGGACTGTGACATTGAAGTGACAGACTCGTACAAGACAGATCTAGGTAGACTGGATGCAGGGCGAGCCGCTAAACTGTGCTCTGAAAACAACACCGCAAATTTCAAACGTTGCAGCCCATTGGTGTGTGGGAAGGCTATCCAACTTAGAGATAGGAAGTCTAAAGTCAGATACAGTGTGGATACGGTGGTTTCAGAACTTATTAGGGAATACAGCAATAGGTCCGCCATTGGCAACACAATTGAGGCTCTTTTCCAAGGTCCACCCAAGTTCAGGCCAATTAGGATTAGCCTTGAGGAAAAACCAGCCCCAGACGCTATCAGCGATCTCCTTGCTAGCGTAGATAGTGAAGAAGTACGCCAATACTGCAGGGATCAAGGCTGGATTATTCCTGAAGCTCCCACCAATGTAGAGCGGCACCTTAATAGAGCGGTGCTTGTCATGCAATCCATCGCCACAGTAGTGGCGGTTGTCTCATTGGTGTATGTCATCTACAAGCTCTTTGCAGGGTTTCAGGGTGCGTATTCTGGTGCTCCTAAGCAAGTGCTTAAGAAACCTGCTCTTCGCACAGCAACGGTGCAGGGCCCGAGCCTTGACTTTGCTCTCTCTCTACTGAGAAGGAACATCAGGCAAGTTCAAACAGACCAGGGGCATTTCACTATGTTGGGTGTTAGGGATCGCTTAGCAGTCCTCCCACGCCACTCACAACCTGGCAAAACTATTTGGATTGAGCACAAACTCGTGAACGTCCTTGATGCAGTTGAACTGGTGGATGAGCAAGGAGTCAACCTGGAATTAACTCTTATCACTCTTGACACCAACGAAAAGTTTAGGGATATCACCAAGTTCATCCCAGAAAATATTAGTACTGCTAGTGATGCCACCCTAGTGATCAACACGGAGCACATGCCATCAATGTTTATCCCGGTGGGTGACGTTGTACAGTATGGCTTTTTGAATCTCAGTGGTAAGCCTACCCATCGCACCATGATGTATAACTTTCCTACTAAAGCAGGACAGTGTGGAGGAGTGGTGACATCTGTTGGGAAGGTTATTGGTATTCACATTGGTGGCAATGGCAGGCAAGGTTTTTGCGCAGGCCTCAAAAGGAGTTACTTTGCTAGTGAACAAGGAGAGATCCAGTGGGTTAAGCCTAATAAAGAAACTGGAAGATTCAACATCAATGGACCAACCCGCACCAAGTTAGAACCTAGTGTGTTCCATGACATCTTCGAGGGAAATAAAGAACCAGCTGTTTTGCACAGTAAAGATCCCCGACTTGAGGTAGACTTTGAGCAGGCCCTGTTCTCTAAGTATGTGGGAAACACACTACATGAGCCTGACGAGTACGTCATAGAGGCGGCTCTTCATTATGCAAACCAATTAAAGCAACTAGAAATTAATACCTCTCAAATGAGCATGGAGGAGGCCTGCTACGGTACTGAGAATCTTGAGGCTATTGATCTTCACACTAGTGCAGGTTACCCCTACAGTGCCCTGGGGATAAAGAAGAGAGACATCTTAGACCCTACCACCAGGGACGTGAGTAGAATGAAGTTCTACATGGACAAGTATGGTCTTGATCTTCCTTACTCCACTTATGTCAAGGACGAGCTGCGCTCGATTGATAAAATCAAGAAAGGGAAGTCCCGTCTGATCGAGGCCAGTAGTCTAAATGATTCAGTGTACCTCAGAATGGCTTTCGGACATTTGTATGAGGCTTTCCACGCAAATCCTGGGACGATAACTGGATCAGCCGTGGGGTGTAACCCTGACACATTCTGGAGCAAGCTGCCAATTTTGCTCCCTGGTTCACTCTTTGCCTTTGACTACTCAGGTTATGATGCCAGCCTTAGCCCTGTCTGGTTCAGAGCATTAGAATTGGTTCTTAGGGAGATAGGGTATAGTGAAGAGGCAATCTCACTCATTGAGGGAATCAACCACACACATCATGTATATCGTAATAAGACCTATTGTGTGCTTGGTGGGATGCCCTCAGGCTGCTCGGGAACGTCCATTTTCAACTCAATGATCAATAACATTATTATCAGAGCACTGCTCATAAAAACATTTAAGGGTATTGATTTGGATGAACTCAACATGGTTGCTTATGGAGACGATGTGCTCGCTAGCTATCCCTTCCCAATTGATTGCTTGGAATTAGCAAAGACTGGTAAGGAGTATGGTCTGACCATGACTCCTGCTGATAAATCTCCTTGCTTTAATGAGGTCAATTGGGGTAATGCGACCTTCCTCAAAAGGGGCTTTTTGCCCGATGAACAGTTTCCATTTTTGATTCACCCTACTATGCCAATGAGTGAAATCCATGAGTCCATTCGATGGACCAAGGACGCACGAAACACTCAAGATCATGTGCGGTCCTTGTGCCTCCTAGCATGGCATAATGGTAAGCAAGAATATGAGAAGTTTGTGAGCACAATTAGGTCTGTCCCAGTAGGAAGAGCGCTGGCTATCCCAAATTATGAAAATCTTAGACGCAATTGGCTCGAATTATTT
>AFP57463
ATGGGTTCGCAAGTGTCTACACAGCGCTCTGGTTCTCACGAAAACTCAAACTCAGCCACTGAGGGTTCTACCATAAACTACACCACCATTAATTACTACAAAGACTCCTATGCTGCCACAGCAGGCAAACAGAGTCTCAAGCAGGATCCAGACAAGTTTGCAAATCCTGTTAAAGACATCTTCACTGAAATGGCAGCGCCACTGAAGTCCCCATCCGCTGAGGCATGTGGGTACAGTGATCGAGTGGCGCAATTAACTATTGGCAACTCCACCATCACCACGCAAGAAGCGGCTAACATCATAGTCGGTTATGGTGAATGGCCTTCCTACTGCTCAGATTCTGACGCTACAGCAGTGGATAAACCAACGCGCCCGGATGTTTCAGTGAACAGGTTTTACACATTGGACACTAAATTGTGGGAGAAATCGTCCAAGGGATGGTACTGGAAGTTCCCGGATGTGTTAACTGAAACTGGGGTTTTTGGGCAAAATGCACAATTCCACTACCTCTACAGATCAGGGTTCTGCATCCACGTACAGTGCAATGCTAGTAAATTCCATCAAGGAGCACTCCTAGTCGCTGTCCTACCAGAGTATGTCATTGGGACAGTGGCAGGCGGTACAGGAACGGAAGATACCCACCCCCCTTACAAGCAGACTCAACCCGGCGCCGATGGCTTCGAGTTGCAACACCCGTACGTGCTTGATGCTGGCATCCCAATATCACAGTTAACAGTGTGCCCACACCAGTGGATCAATTTGAGGACCAACAATTGTGCTACAATAATAGTGCCATACATTAACGCACTGCCCTTTGATTCTGCCTTGAATCATTGCAACTTTGGCCTGTTAGTTGTGCCTATTAGTCCACTAGACTACGACCAAGGGGCGACGCCAGTAATCCCTATAACTATTACATTGGCTCCAATGTGTTCTGAATTCGCAGGTCTTAGGCAGGCAGTCACGCAAGGGTTCCCCACCGAGCTAAAACCTGGCACAAATCAATTTTTAACCACCGATGATGGCGTTTCAGCACCTATTCTACCAAACTTCCACCCCACACCGTGTATCCACATACCTGGTGAAGTTAGGAACCTGCTAGAGTTATGCCAGGTGGAAACCATTCTAGAGGTTAACAATGTGCCCACGAATGCCACTAGCTTAATGGAGAGACTGCGCTTCCCGGTCTCAGCACAAGCAGGGAAGGGTGAGCTGTGTGCGGTGTTTAGAGCTGATCCTGGGCGAGATGGACCATGGCAATCCACCTTACTGGGTCAGTTGTGCGGGTACTACACCCAATGGTCGGGATCATTGGAAGTCACCTTCATGTTTACTGGATCCTTCATGGCTACCGGCAAGATGCTCATAGCCTATACACCGCCAGGAGGTCCTCTGCCCAAGGACCGGGCGACCGCCATGTTGGGCACGCACGTCATCTGGGATTTTGGGCTGCAATCGTCTGTCACCCTTGTAATACCATGGATCAGCAACACTCATTATAGAGCACATGCCCGAGATGGAGTGTTTGACTACTACACCACAGGGTTAGTCAGTATATGGTATCAGACAAATTATGTGGTTCCAATCGGTGCGCCCAACACGGCCTATATAATAGCATTAGCGGCAGCTCAAAAGAACTTCACTATGAAATTGTGCAAGGATGCTAGTGATATCCTGCAGACGGGCACCATCCAGGGAGATAGGGTGGCAGATGTAATAGAAAGCTCCATAGGAGATAGCGTGAGCAGAGCCCTCACTCACGCTCTACCAGCACCCACAGGCCAGAACACACAGGTGAGCAGTCATCGACTGGATACAGGCAAGGTTCCAGCACTCCAAGCTGCTGAAATTGGAGCATCATCAAATGCTAGTGACGAGAGCATGATTGAGACACGCTGTGTTCTTAACTCGCACAGTACAGCTGAGACCACTCTTGATAGTTTCTTCAGCAGGGCGGGATTAGTTGGGGAGATAGACCTCCCTCTTGAGGGCACAACCAACCCAAATGGTTATGCCAACTGGGACATAGATATAACAGGTTACGCGCAAATGCGTAGAAAGGTAGAGCTATTCACCTACATGCGCTTTGATGCAGAGTTCACTTTTGTTGCGTGCACACCCACCGGGGAAGTTGTTCCACAATTGCTCCAATATATGTTTGTGCCACCTGGAGCCCCTAAACCAGACTCAAGGGAATCCCTTGCATGGCAAACCGCCACTAACCCCTCAGTTTTTGTTAAGCTGTCAGACCCTCCAGCGCAGGTTTCGGTACCATTCATGTCACCTGCGAGTGCTTATCAATGGTTTTATGACGGATATCCCACATTCGGGGAACATAAACAGGAGAAAGATCTCGAATACGGGGCATGTCCCAATAACATGATGGGCACGTTCTCAGTGCGGACTGTTGGGACCTCCAAGTCCAAGTACCCTTTAGTGGTTAGGATCTACATGAGAATGAAGCACGTCAGGGCGTGGATACCTCGCCCGATGCGTAACCAGAACTACCTATTCAAAGCCAACCCAAATTACGCTGGCAACTCCATTAAGCCAACTGGTGCTAGTCGCACAGCGATCACCACTCTTGGGAAATTTGGACAACAGTCTGGGGCTATTTATGTGGGCAATTTTAGAGTGGTCAACCGACATCTTGCCACTCACAATGATTGGGCAAATCTTGTCTGGGAAGACAGCTCTCGCGACTTGCTTGTGTCATCCACCACCGCCCAAGGTTGTGACACGATTGCTCGTTGCGACTGCCAGACAGGGGTGTACTACTGTAACTCGATGAGAAAACACTACCCAGTCAGTTTTTCAAAACCCAGCCTGATCTATGTAGAGGCTAGCGAGTATTACCCAGCCAGGTACCAATCACATCTCATGATCGCACAGGGTCACTCAGAACCTGGTGATTGCGGTGGTATCCTCAGATGCCAACATGGCGTCGTCGGCATAGTGTCTACTGGTGGTAATGGGCTCGTTGGCTTTGCAGACGTCAGAGACCTCTTGTGGTTAGATGAAGAAGCTATGGAACAGGGCGTGTCCGACTACATCAAGGGTCTCGGAGATGCTTTTGGAACAGGCTTCACTGATGCAGTCTCAAGGGAGGTTGAAGCTCTCAAAAACTATCTTATAGGGTCTGAAGGAGCAGTTGAGAAAATCTTGAAAAATCTTATTAAACTAATCTCTGCACTGGTGATTGTGATCAGAAGTGATTACGACATGGTTACCCTCACTGCAACCTTAGCGCTGATAGGTTGTCATGGCAGTCCTTGGGCTTGGATCAAAGCCAAAACAGCCTCCATCTTAGGTATCCCTATTGCTCAAAAGCAGAGCGCTTCCTGGCTCAAGAAGTTCAATGACATGGCCAACGCCGCTAAGGGGTTAGAGTGGGTTTCCAACAAGATCAGCAAATTCATTGATTGGCTTAAGGAGAAAATAGTACCAGCAGCCAGGGAGAAGGTTGAATTCCTAAATAATTTGAAACAGCTGCCACTGCTAGAGAATCAGATCTCAAACTTGGAACAGTCTGCTGCCTCACAAGAGGACCTTGAAGTCATGTTTGGGAATGTGTCGTACCTAGCTCACTTCTGTCGCAAGTTCCAACCGCTATACGCCACGGAAGCTAAAAGAGTCTATGCCCTGGAAAAGAGAATGAATAACTATATGCAGTTCAAGAGCAAACACCGAATTGAACCTGTATGTCTCATCATTAGGGGCTCTCCAGGCACTGGGAAGTCTCTAGCCACTGGTATTATTGCTCGAGCAATCGCTGATAAGTACCACTCCAGCGTGTACTCGCTCCCACCAGACCCGGACCATTTTGACGGTTACAAGCAACAGGTGGTTACAGTGATGGATGATTTGTGTCAAAACCCCGATGGTAAGGATATGTCTTTATTCTGTCAAATGGTATCCACCGTAGACTTCATTCCACCAATGGCTTCTCTCGAGGAGAAGGGAGTTTCCTTCACCTCTAAGTTTGTCATCGCATCCACTAATGCCAGTAATATCATAGTACCAACAGTGTCTGATTCTGACGCTATTCGCCGCAGGTTCTACATGGACTGTGACATTGAAGTGACAGACTCGTACAAGACAGATCTAGGTAGACTGGATGCAGGGCGAGCCGCTAAACTGTGCTCTGAAAACAACACCGCAAATTTCAAACGTTGCAGCCCATTGGTGTGTGGGAAGGCTATCCAACTTAGAGATAGGAAGTCTAAAGTCAGATACAGTGTGGATACGGTGGTTTCAGAACTTATTAGGGAATACAGCAATAGGTCCGCCATTGGCAACACAATTGAGGCTCTTTTCCAAGGTCCACCCAAGTTCAGGCCAATTAGGATTAGCCTTGAGGAAAAACCAGCCCCAGACGCTATCAGCGATCTCCTTGCTAGCGTAGATAGTGAAGAAGTACGCCAGTACTGCAGGGATCAAGGCTGGATTATTCCTGAAGCTCCCACCAATGTAGAGCGGCACCTTAATAGAGCGGTGCTTGTTATGCAATCCATCGCCACAGTAGTGGCGGTTGTCTCATTGGTGTATGTCATCTACAAGCTCTTTGCAGGGTTTCAGGGTGCGTATTCTGGTGCTCCTAAGCAAGTGCTTAAGAAACCTGCTCTTCGCACAGCAACGGTGCAGGGCCCGAGCCTTGACTTTGCTCTCTCTCTACTGAGAAGGAACATCAGGCAAGTTCAAACAGACCAGGGGCATTTCACTATGTTGGGTGTTAGGGATCGCTTAGCAGTCCTCCCACGCCACTCACAACCTGGCAAAACTATTTGGATTGAGCACAAACTCGTGAACGTCCTTGATGCAGTTGAACTGGTGGATGAGCAAGGAGTCAACCTGGAATTAACTCTTATCACTCTTGACACCAACGAAAAGTTTAGGGATATCACCAAGTTCATCCCAGAAAATATTAGTACTGCTAGTGATGCCACCCTAGTGATCAACACGGAGCACATGCCATCAATGTTTATCCCGGTGGGTGACGTTGTGCAGTATGGCTTTTTGAATCTCAGTGGTAAGCCTACCCATCGCACCATGATGTATAACTTTCCTACTAAAGCAGGACAGTGTGGAGGAGTGGTGACATCTGTTGGGAAGGTTATTGGTATTCACATTGGTGGCAATGGCAGGCAAGGTTTTTGCGCAGGCCTCAAAAGGAGTTACTTTGCTAGTGAACAAGGAGAGATCCAGTGGGTTAAGCCTAATAAAGAAACTGGAAGATTCAACATCAATGGACCAACCCGCACCAAGTTAGAACCTAGTGTGTTCCATGACATCTTCGAGGGAAATAAAGAACCAGCTGTTTTGCACAGTAAAGATCCCCGACTTGAGGTAGACTTTGAGCAGGCCCTGTTCTCTAAGTATGTGGGAAACACACTACATGAGCCTGACGAGTACGTCATAGAGGCGGCTCTTCATTATGCAAACCAATTAAAGCAACTAGAAATTAATACCTCTCAAATGAGCATGGAGGAGGCCTGCTACGGTACTGAGAATCTTGAGGCTATTGATCTTCACACTAGTGCAGGTTACCCCTACAGTGCCCTGGGGATAAAGAAGAGAGACATCTTAGACCCTACCACCAGGGACGTGAGTAGAATGAAGTTCTACATGGACAAGTATGGTCTTGATCTTCCTTACTCCACTTATGTCAAGGACGAGCTGCGCTCGATTGATAAAATCAAGAAAGGGAAGTCCCGTCTGATCGAGGCCAGTAGTCTAAATGATTCAGTGTACCTCAGAATGGCTTTCGGACATTTGTATGAGGCTTTCCACGCAAATCCTGGGACGATAACTGGATCAGCCGTGGGGTGTAACCCTGACACATTCTGGAGCAAGCTGCCAATTTTGCTCCCTGGTTCACTCTTTGCCTTTGACTACTCAGGTTATGATGCCAGCCTTAGCCCTGTCTGGTTCAGAGCATTAGAATTGGTTCTTAGGGAGATAGGGTATAGTGAAGAGGCAATCTCACTCATTGAGGGAATCAACCACACACATCATGTATATCGTAATAAGACCTATTGTGTGCTTGGTGGGATGCCCTCAGGCTGCTCGGGAACGTCCATTTTCAACTCAATGATCAATAACATTATTATCAGAGCACTGCTCATAAAAACATTTAAGGGTATTGATTTGGATGAACTCAACATGGTTGCTTATGGAGACGATGTGCTCGCTAGCTATCCCTTCCCAATTGATTGCTTGGAATTAGCAAAGACTGGTAAGGAGTATGGTCTGACCATGACTCCTGCTGATAAATCTCCTTGCTTTAATGAGGTCAATTGGGGTAATGCGACCTTCCTCAAAAGGGGCTTTTTGCCCGATGAACAGTTTCCATTTTTGATTCACCCTACTATGCCAATGAGTGAAATCCATGAGTCCATTCGATGGACCAAGGACGCACGAAACACTCAAGATCATGTGCGGTCCTTGTGCCTCCTAGCATGGCATAATGGTAAGCAAGAATATGAGAAGTTTGTGAGCACAATTAGGTCTGTCCCAGTAGGAAGAGCGTTGGCTATCCCAAATTATGAAAATCTTAGACGCAATTGGCTCGAATTATTT
>AFP57462
ATGGGTTCGCAAGTGTCTACACAGCGCTCTGGTTCTCACGAAAACTCAAACTCAGCCACTGAGGGTTCTACCATAAACTACACCACCATTAATTACTACAAAGACTCCTATGCTGCCACAGCAGGCAAACAGAGTCTCAAGCAGGATCCAGACAAGTTTGCAAATCCTGTTAAAGACATCTTCACTGAAATGGCAGCGCCACTGAAGTCCCCATCCGCTGAGGCATGTGGGTACAGTGATCGAGTGGCGCAATTAACTATTGGCAACTCCACCATCACCACGCAAGAAGCGGCTAACATCATAGTCGGTTATGGTGAATGGCCTTCCTACTGCTCAGATTCTGACGCTACAGCAGTGGATAAACCAACGCGCCCGGATGTTTCAGTGAACAGGTTTTACACATTGGACACTAAATTGTGGGAGAAATCGTCCAAGGGATGGTACTGGAAGTTCCCGGATGTGTTAACTGAAACTGGGGTTTTTGGGCAAAATGCACAATTCCACTACCTCTACAGATCAGGGTTCTGCATCCACGTACAGTGCAATGCTAGTAAATTCCATCAAGGAGCACTCCTAGTCGCTGTCCTACCAGAGTATGTCATTGGGACAGTGGCAGGCGGTACAGGAACGGAAGATACCCACCCCCCTTACAAGCAGACTCAACCCGGCGCCGATGGCTTCGAGTTGCAACACCCGTACGTGCTTGATGCTGGCATCCCAATATCACAGTTAACAGTGTGCCCACACCAGTGGATCAATTTGAGGACCAACAATTGTGCTACAATAATAGTGCCATACATTAACGCACTGCCTTTTGATTCTGCCTTGAATCATTGCAACTTTGGCCTGTTAGTTGTGCCTATTAGTCCACTAGACTACGACCAAGGAGCGACGCCAGTAATCCCTATAACTATTACATTGGCTCCAATGTGTTCTGAATTCGCAGGTCTTAGGCAGGCAGTCACGCAAGGGTTCCCCACCGAGCTAAAACCTGGCACAAATCAATTTTTAACCACCGATGATGGCGTTTCAGCACCTATTCTACCAAACTTCCACCCCACACCGTGTATCCACATACCTGGTGAAGTTAGGAACCTGCTAGAGTTATGCCAGGTGGAAACCATTCTAGAGGTTAACAATGTGCCCACGAATGCCACTAGCTTAATGGAGAGACTGCGCTTCCCGGTCTCAGCACAAGCAGGGAAGGGTGAGCTGTGTGCGGTGTTTAGAGCTGATCCTGGGCGAGATGGACCATGGCAATCCACCTTACTGGGTCAGTTGTGCGGGTACTACACCCAATGGTCGGGATCATTGGAAGTCACCTTCATGTTTACTGGATCCTTCATGGCTACCGGCAAGATGCTCATAGCCTATACACCGCCAGGAGGTCCTCTGCCCAAGGACCGGGCGACCGCCATGTTGGGCACGCACGTCATCTGGGATTTTGGGCTGCAATCGTCTGTCACCCTTGTAATACCATGGATCAGCAACACTCATTATAGAGCACATGCCCGAGATGGAGTGTTTGACTACTACACCACAGGGTTAGTCAGTATATGGTATCAGACAAATTATGTGGTTCCAATCGGTGCGCCCAACACGGCCTATATAATAGCATTAGCGGCAGCTCAAAAGAACTTCACTATGAAATTGTGCAAGGATGCTAGTGATATCCTGCAGACGGGCACCATCCAGGGAGATAGGGTGGCAGATGTAATAGAAAGCTCCATAGGAGATAGCGTGAGCAGAGCCCTCACTCACGCTCTACCAGCACCCACAGGCCAGAACACACAGGTGAGCAGTCATCGACTGGATACAGGCAAGGTTCCAGCACTCCAAGCTGCTGAAATTGGAGCATCATCAAATGCTAGTGACGAGAGCATGATTGAGACACGCTGTGTTCTTAACTCGCACAGTACAGCTGAGACCACTCTTGATAGTTTCTTCAGCAGGGCGGGATTAGTTGGGGAGATAGACCTCCCTCTTGAGGGCACAACCAACCCAAATGGTTATGCCAACTGGGACATAGATATAACAGGTTACGCGCAAATGCGTAGAAAGGTAGAGCTATTCACCTACATGCGCTTTGATGCAGAGTTCACTTTTGTTGCGTGCACACCCACCGGGGAAGTTGTTCCACAATTGCTCCAATATATGTTTGTGCCACCTGGAGCCCCTAAACCAGACTCAAGGGAATCCCTTGCATGGCAAACCGCCACTAACCCCTCAGTTTTTGTTAAGCTGTCAGACCCTCCAGCGCAGGTTTCGGTACCATTCATGTCACCTGCGAGTGCTTATCAATGGTTTTATGACGGATATCCCACATTCGGGGAACATAAACAGGAGAAAGATCTCGAATACGGGGCATGTCCCAATAACATGATGGGCACGTTCTCAGTGCGGACTGTTGGGACCTCCAAGTCCAAGTACCCTTTAGTGGTTAGGATCTACATGAGAATGAAGCACGTCAGGGCGTGGATACCTCGCCCGATGCGTAACCAGAACTACCTATTCAAAGCCAACCCAAATTACGCTGGCAACTCCATTAAGCCAACTGGTGCTAGTCGCACAGCGATCACCACTCTTGGGAAATTTGGACAACAGTCTGGGGCTATTTATGTGGGCAATTTTAGAGTGGTCAACCGACATCTTGCCACTCACAATGATTGGGCAAATCTTGTCTGGGAAGACAGCTCTCGCGACTTGCTTGTGTCATCCACCACCGCCCAAGGTTGTGACACGATTGCTCGTTGCGACTGCCAGACAGGGGTGTACTACTGTAACTCGATGAGAAAACACTACCCAGTCAGTTTTTCAAAACCCAGCCTGATCTATGTAGAGGCTAGCGAGTATTACCCAGCCAGGTACCAATCACATCTCATGATCGCACAGGGTCACTCAGAACCTGGTGATTGCGGTGGTATCCTCAGATGCCAACATGGCGTCGTCGGCATAGTGTCTACTGGTGGTAATGGGCTCGTTGGCTTTGCAGACGTCAGAGACCTCTTGTGGTTAGATGAAGAAGCTATGGAACAGGGCGTGTCCGACTACATCAAGGGTCTCGGAGATGCTTTTGGAACAGGCTTCACTGATGCAGTCTCAAGGGAGGTTGAAGCTCTCAAAAACTATCTTATAGGGTCTGAAGGAGCAGTTGAGAAAATCTTGAAAAATCTTATTAAACTAATCTCTGCACTGGTGATTGTGATCAGAAGTGATTACGACATGGTTACCCTCACTGCAACCTTAGCGCTGATAGGTTGTCATGGCAGTCCTTGGGCTTGGATCAAAGCCAAAACAGCCTCCATCTTAGGTATCCCTATTGCTCAAAAGCAGAGCGCTTCCTGGCTCAAGAAGTTCAATGACATGGCCAACGCCGCTAAGGGGTTAGAGTGGGTTTCCAACAAGATCAGCAAATTCATTGATTGGCTTAAGGAGAAAATAGTACCAGCAGCCAGGGAGAAGGTTGAATTCCTAAATAATTTGAAACAGCTGCCACTGCTAGAGAATCAGATCTCAAACTTGGAACAGTCTGCTGCCTCACAAGAGGACCTTGAAGTCATGTTTGGGAATGTGTCGTACCTAGCTCACTTCTGTCGCAAGTTCCAACCGCTATACGCCACGGAAGCTAAAAGAGTCTATGCCCTGGAAAAGAGAATGAATAACTATATGCAGTTCAAGAGCAAACACCGAATTGAACCTGTATGTCTCATCATTAGGGGCTCTCCAGGCACTGGGAAGTCTCTAGCCACTGGTATTATTGCTCGAGCAATCGCTGATAAGTACCACTCCAGCGTGTACTCGCTCCCACCAGACCCGGACCATTTTGACGGTTACAAGCAACAGGTGGTTACAGTGATGGATGATTTGTGTCAAAACCCCGATGGTAAGGATATGTCTTTATTCTGTCAAATGGTATCCACCGTAGACTTCATTCCACCAATGGCTTCTCTCGAGGAGAAGGGAGTTTCCTTCACCTCTAAGTTTGTCATCGCATCCACTAATGCCAGTAATATCATAGTACCAACAGTGTCTGATTCTGACGCTATTCGCCGCAGGTTCTACATGGACTGTGACATTGAAGTGACAGACTCGTACAAGACAGATCTAGGTAGACTGGATGCAGGGCGAGCCGCTAAACTGTGCTCTGAAAACAACACCGCAAATTTCAAACGTTGCAGCCCATTGGTGTGTGGGAAGGCTATCCAACTTAGAGATAGGAAGTCTAAAGTCAGATACAGTGTGGATACGGTGGTCTCAGAACTTATTAGGGAATACAGCAATAGGTCCGCCATTGGCAACACAATTGAGGCTCTTTTCCAAGGTCCACCCAAGTTCAGGCCAATTAGGATTAGCCTTGAGGAAAAACCAGCCCCAGACGCTATCAGCGATCTCCTTGCTAGCGTAGATAGTGAAGAAGTACGCCAGTACTGCAGGGATCAAGGCTGGATTATTCCTGAAGCTCCCACCAATGTAGAGCGGCACCTTAATAGAGCGGTGCTTGTCATGCAATCCATCGCCACAGTAGTGGCGGTTGTCTCATTGGTGTATGTCATCTACAAGCTCTTTGCAGGGTTTCAGGGTGCGTATTCTGGTGCTCCTAAGCAAGTGCTTAAGAAACCTGCTCTTCGCACAGCAACGGTGCAGGGCCCGAGCCTTGACTTTGCTCTCTCTCTACTGAGAAGGAACATCAGGCAAGTTCAAACAGACCAGGGGCATTTCACTATGTTGGGTGTTAGGGATCGCTTAGCAGTCCTCCCACGCCACTCACAACCTGGCAAAACTATTTGGATTGAGCACAAACTCGTGAACGTCCTTGATGCAGTTGAACTGGTGGATGAGCAAGGAGTCAACCTGGAATTAACTCTTATCACTCTTGACACCAACGAAAAGTTTAGGGATATCACCAAGTTCATCCCAGAAAATATTAGTACTGCTAGTGATGCCACCCTAGTGATCAACACGGAGCACATGCCATCAATGTTTATCCCGGTGGGTGACGTTGTGCAGTATGGCTTTTTGAATCTCAGTGGTAAGCCTACCCATCGCACCATGATGTATAACTTTCCTACTAAAGCAGGACAGTGTGGAGGAGTGGTGACATCTGTTGGGAAGGTTATTGGTATTCACATTGGTGGCAATGGCAGGCAAGGTTTTTGCGCAGGCCTCAAAAGGAGTTACTTTGCTAGTGAACAAGGAGAGATCCAGTGGGTTAAGCCTAATAAAGAAACTGGAAGATTCAACATCAATGGACCAACCCGCACCAAGTTAGAACCTAGTGTGTTCCATGACATCTTCGAGGGAAATAAAGAACCAGCTGTTTTGCACAGTAAAGATCCCCGACTTGAGGTAGACTTTGAGCAGGCCCTGTTCTCTAAGTATGTGGGAAACACACTACATGAGCCTGACGAGTACGTCATAGAGGCGGCTCTTCATTATGCAAACCAATTAAAGCAACTAGAAATTAATACCTCTCAAATGAGCATGGAGGAGGCCTGCTACGGTACTGAGAATCTTGAGGCTATTGATCTTCACACTAGTGCAGGTTACCCCTACAGTGCCCTGGGGATAAAGAAGAGAGACATCTTAGACCCTACCACCAGGGACGTGAGTAGAATGAAGTTCTACATGGACAAGTATGGTCTTGATCTTCCTTACTCCACTTATGTCAAGGACGAGCTGCGCTCGATTGATAAAATCAAGAAAGGGAAGTCCCGTCTGATCGAGGCCAGTAGTCTAAATGATTCAGTGTACCTCAGAATGGCTTTCGGACATTTGTATGAGGCTTTCCACGCAAATCCTGGGACGATAACTGGATCAGCCGTGGGGTGTAACCCTGACACATTCTGGAGCAAGCTGCCAATTTTGCTCCCTGGTTCACTCTTTGCCTTTGACTACTCAGGTTATGATGCCAGCCTTAGCCCTGTCTGGTTCAGAGCATTAGAATTGGTTCTTAGGGAGATAGGGTATAGTGAAGAGGCAATCTCACTCATTGAGGGAATCAACCACACACATCATGTATATCGTAATAAGACCTATTGTGTGCTTGGTGGGATGCCCTCAGGCTGCTCGGGAACGTCCATTTTCAACTCAATGATCAATAACATTATTATCAGAGCACTGCTCATAAAAACATTTAAGGGTATTGATTTGGATGAACTCAACATGGTTGCTTATGGAGACGATGTGCTCGCTAGCTATCCCTTCCCAATTGATTGCTTGGAATTAGCAAAGACTGGTAAGGAGTATGGTCTGACCATGACTCCTGCTGATAAATCTCCTTGCTTTAATGAGGTCAATTGGGGTAATGCGACCTTCCTCAAAAGGGGCTTTTTGCCCGATGAACAGTTTCCATTTTTGATTCACCCTACTATGCCAATGAGTGAAATCCATGAGTCCATTCGATGGACCAAGGACGCACGAAACACTCAAGATCATGTGCGGTCCTTGTGCCTCCTAGCATGGCATAATGGTAAGCAAGAATATGAGAAGTTTGTGAGCACAATTAGGTCTGTCCCAGTAGGAAGAGCGTTGGCTATCCCAAATTATGAAAATCTTAGACGCAATTGGCTCGAATTATTT
>AFP57461
ATGGGTTCGCAAGTGTCTACACAGCGCTCTGGTTCTCACGAAAACTCAAACTCAGCCACTGAGGGTTCTACCATAAACTACACCACCATTAATTACTACAAAGACTCCTATGCTGCTACAGCAGGCAAACAGAGTCTCAAGCAGGATCCAGACAAGTTTGCAAATCCTGTTAAAGACATCTTCACTGAAATGGCAGCGCCACTGAAGTCCCCATCCGCTGAGGCATGTGGGTACAGTGATCGAGTGGCGCAATTAACTATTGGCAACTCCACCATCACCACGCAAGAAGCGGCTAACATCATAGTCGGTTATGGTGAATGGCCTTCCTACTGCTCAGATTCTGACGCTACAGCAGTGGATAAACCAACGCGCCCGGATGTGTCAGTGAACAGGTTTTACACATTGGACACTAAATTGTGGGAGAAATCGTCCAAGGGATGGTACTGGAAGTTCCCGGATGTGTTAACTGAAACTGGGGTTTTTGGGCAAAATGCACAATTCCACTACCTCTACAGATCAGGGTTCTGCATCCACGTACAGTGCAATGCTAGTAAATTCCATCAAGGAGCACTCCTAGTCGCTGTCCTACCAGAGTATGTCATTGGGACAGTGGCAGGCGGTACAGGAACGGAAGATACCCACCCCCCTTACAAGCAGACTCAACCCGGCGCCGATGGCTTCGAGTTGCAACACCCGTACGTGCTTGATGCTGGCATCCCAATATCACAGTTAACAGTGTGCCCACACCAGTGGATCAATTTGAGGACCAACAATTGTGCTACAATAATAGTGCCATACATTAACGCACTGCCTTTTGATTCTGCCTTGAATCATTGCAACTTTGGCCTGTTAGTTGTGCCTATTAGTCCACTAGACTACGACCAAGGGGCGACGCCAGTAATCCCTATAACTATTACATTGGCTCCAATGTGTTCTGAATTCGCAGGTCTTAGGCAGGCAGTCACGCAAGGGTTCCCCACCGAGCTAAAACCTGGCACAAATCAATTTTTAACCACCGATGATGGCGTTTCAGCACCTATTCTACCAAACTTCCACCCCACACCGTGTATCCACATACCTGGTGAAGTTAGGAACCTGCTAGAGTTATGCCAGGTGGAAACCATTCTAGAGGTTAACAATGTGCCCACGAATGCCACTAGCTTAATGGAGAGACTGCGCTTCCCGGTCTCAGCACAAGCAGGGAAGGGTGAGCTGTGTGCGGTGTTTAGAGCTGATCCTGGGCGAGATGGACCATGGCAATCCACCTTACTGGGTCAGTTGTGCGGGTACTACACCCAATGGTCGGGATCATTGGAAGTCACCTTCATGTTTACTGGATCCTTCATGGCTACCGGCAAGATGCTCATAGCCTATACACCGCCAGGAGGTCCTCTGCCCAAGGACCGGGCGACCGCCATGTTGGGCACGCACGTCATCTGGGATTTTGGGCTGCAATCGTCTGTCACCCTTGTAATACCATGGATCAGCAACACTCATTATAGAGCACATGCCCGAGATGGAGTGTTTGACTACTACACCACAGGGTTAGTCAGTATATGGTATCAGACAAATTATGTGGTTCCAATCGGTGCGCCCAACACGGCCTATATAATAGCATTAGCGGCAGCTCAAAAGAACTTCACTATGAAATTGTGCAAGGATGCTAGTGATATCCTGCAGACGGGCACCATCCAGGGAGATAGGGTGGCAGATGTAATAGAAAGCTCCATAGGAGATAGCGTGAGCAGAGCCCTCACTCACGCTCTACCAGCACCCACAGGCCAGAACACACAGGTGAGCAGTCATCGACTGGATACAGGCAAGGTTCCAGCACTCCAAGCTGCTGAAATTGGAGCATCATCAAATGCTAGTGACGAGAGCATGATTGAGACACGCTGTGTTCTTAACTCGCACAGTACAGCTGAGACCACTCTTGATAGTTTCTTCAGCAGGGCGGGATTAGTTGGGGAGATAGACCTCCCTCTTGAGGGCACAACCAACCCAAATGGTTATGCCAACTGGGACATAGATATAACAGGTTACGCGCAAATGCGTAGAAAGGTAGAGCTATTCACCTACATGCGCTTTGATGCAGAGTTCACTTTTGTTGCGTGCACACCCACCGGGGAAGTTGTTCCACAATTGCTCCAATATATGTTTGTGCCACCTGGAGCCCCTAAACCAGACTCAAGGGAATCCCTTGCATGGCAAACCGCCACTAACCCCTCAGTTTTTGTTAAGCTGTCAGACCCTCCAGCGCAGGTTTCGGTACCATTCATGTCACCTGCGAGTGCTTATCAATGGTTTTATGACGGATATCCCACATTCGGGGAACATAAACAGGAGAAAGATCTCGAATACGGGGCATGTCCCAATAACATGATGGGCACGTTCTCAGTGCGGACTGTTGGGACCTCCAAGTCCAAGTACCCTTTAGTGGTTAGGATCTACATGAGAATGAAGCACGTCAGGGCGTGGATACCTCGCCCGATGCGTAACCAGAACTACCTATTCAAAGCCAACCCAAATTACGCTGGCAACTCCATTAAGCCAACTGGTGCTAGTCGCACAGCGATCACCACTCTTGGGAAATTTGGACAACAGTCTGGGGCTATTTATGTGGGCAATTTTAGAGTGGTCAACCGACATCTTGCCACTCACAATGATTGGGCAAATCTTGTCTGGGAAGACAGCTCTCGCGACTTGCTTGTGTCATCCACCACCGCCCAAGGTTGTGACACGATTGCTCGTTGCGACTGCCAGACAGGGGTGTACTACTGTAACTCGATGAGAAAACACTACCCAGTCAGTTTTTCAAAACCCAGCCTGATCTATGTAGAGGCTAGCGAGTATTACCCAGCCAGGTACCAATCACATCTCATGATCGCACAGGGTCACTCAGAACCTGGTGATTGCGGTGGTATCCTCAGATGCCAACATGGCGTCGTCGGCATAGTGTCTACTGGTGGTAATGGGCTCGTTGGCTTTGCAGACGTCAGAGACCTCTTGTGGTTAGATGAAGAAGCTATGGAACAGGGCGTGTCCGACTACATCAAGGGTCTCGGAGATGCTTTTGGAACAGGCTTCACTGATGCAGTCTCAAGGGAGGTTGAAGCTCTCAAAAACTATCTTATAGGGTCTGAAGGAGCAGTTGAGAAAATCTTGAAAAATCTTATTAAACTAATCTCTGCACTGGTGATTGTGATCAGAAGTGATTACGACATGGTTACCCTCACTGCAACCTTAGCGCTGATAGGTTGTCATGGCAGTCCTTGGGCTTGGATCAAAGCCAAAACAGCCTCCATCTTAGGTATCCCTATTGCTCAAAAGCAGAGCGCTTCCTGGCTCAAGAAGTTCAATGACATGGCCAACGCCGCTAAGGGGTTAGAGTGGGTTTCCAACAAGATCAGCAAATTCATTGATTGGCTTAAGGAGAAAATAGTACCAGCAGCCAGGGAGAAGGTTGAATTCCTAAATAATTTGAAACAGCTGCCACTGCTAGAGAATCAGATCTCAAACTTGGAACAGTCTGCTGCCTCACAAGAGGACCTTGAAGTCATGTTTGGGAATGTGTCGTACCTAGCTCACTTCTGTCGCAAGTTCCAACCGCTATACGCCACGGAAGCTAAAAGAGTCTATGCCCTGGAAAAGAGAATGAATAACTATATGCAGTTCAAGAGCAAACACCGAATTGAACCTGTATGTCTCATCATTAGGGGCTCTCCAGGCACTGGGAAGTCTCTAGCCACTGGTATTATTGCTCGAGCAATCGCTGATAAGTACCACTCCAGCGTGTACTCGCTCCCACCAGACCCGGACCATTTTGACGGTTACAAGCAACAGGTGGTTACAGTGATGGATGATTTGTGTCAAAACCCCGATGGTAAGGATATGTCTTTATTCTGTCAAATGGTATCCACCGTAGACTTCATTCCACCAATGGCTTCTCTCGAGGAGAAGGGAGTTTCCTTCACCTCTAAGTTTGTCATCGCATCCACTAATGCCAGTAATATCATAGTACCAACAGTGTCTGATTCTGACGCTATTCGCCGCAGGTTCTACATGGACTGTGACATTGAAGTGACAGACTCGTACAAGACAGATCTAGGTAGACTGGATGCAGGGCGAGCCGCTAAACTGTGCTCTGAAAACAACACCGCAAATTTCAAACGTTGCAGCCCATTGGTGTGTGGGAAGGCTATCCAACTTAGAGATAGGAAGTCTAAAGTCAGATACAGTGTGGATACGGTGGTTTCAGAACTTATTAGGGAATACAGCAATAGGTCCGCCATTGGCAACACAATTGAGGCTCTTTTCCAAGGTCCACCCAAGTTCAGGCCAATTAGGATTAGCCTTGAGGAAAAACCAGCCCCAGACGCTATCAGCGATCTCCTTGCTAGCGTAGATAGTGAAGAAGTACGCCAGTACTGCAGGGATCAAGGCTGGATTATTCCTGAAGCTCCCACCAATGTAGAGCGGCACCTTAATAGAGCGGTGCTTGTCATGCAATCCATCGCCACAGTAGTGGCGGTTGTCTCATTGGTGTATGTCATCTACAAGCTCTTTGCAGGGTTTCAGGGTGCGTATTCTGGTGCTCCTAAGCAAGTGCTTAAGAAACCTGCTCTTCGCACAGCAACGGTGCAGGGCCCGAGCCTTGACTTTGCTCTCTCTCTACTGAGAAGGAACATCAGGCAAGTTCAAACAGACCAGGGGCATTTCACTATGTTGGGTGTTAGGGATCGCTTAGCAGTCCTCCCACGCCACTCACAACCTGGCAAAACTATTTGGATTGAGCACAAACTCGTGAACGTCCTTGATGCAGTTGAACTGGTGGATGAGCAAGGAGTCAACCTGGAATTAACTCTTATCACTCTTGACACCAACGAAAAGTTTAGGGATATCACCAAGTTCATCCCAGAAAATATTAGTACTGCTAGTGATGCCACCCTAGTGATCAACACGGAGCACATGCCATCAATGTTTATCCCGGTGGGTGACGTTGTGCAGTATGGCTTTTTGAATCTCAGTGGTAAGCCTACCCATCGCACCATGATGTATAACTTTCCTACTAAAGCAGGACAGTGTGGAGGAGTGGTGACATCTGTTGGGAAGGTTATTGGTATTCACATTGGTGGCAATGGCAGGCAAGGTTTTTGCGCAGGCCTCAAAAGGAGTTACTTTGCTAGTGAACAAGGAGAGATCCAGTGGGTTAAGCCTAATAAAGAAACTGGAAGATTCAACATCAATGGACCAACCCGCACCAAGTTAGAACCTAGTGTGTTCCATGACATCTTCGAGGGAAATAAAGAACCAGCTGTTTTGCACAGTAAAGATCCCCGACTTGAGGTAGACTTTGAGCAGGCCCTGTTCTCTAAGTATGTGGGAAACACACTACATGAGCCTGACGAGTACGTCATAGAGGCGGCTCTTCATTATGCAAACCAATTAAAGCAACTAGAAATTAATACCTCTCAAATGAGCATGGAGGAGGCCTGCTACGGTACTGAGAATCTTGAGGCTATTGATCTTCACACTAGTGCAGGTTACCCCTACAGTGCCCTGGGGATAAAGAAGAGAGACATCTTAGACCCTACCACCAGGGACGTGAGTAGAATGAAGTTCTACATGGACAAGTATGGTCTTGATCTTCCTTACTCCACTTATGTCAAGGACGAGCTGCGCTCGATTGATAAAATCAAGAAAGGGAAGTCCCGTCTGATCGAGGCCAGTAGTCTAAATGATTCAGTGTACCTCAGAATGGCTTTCGGACATTTGTATGAGGCTTTCCACGCAAATCCTGGGACGATAACTGGATCAGCCGTGGGGTGTAACCCTGACACATTCTGGAGCAAGCTGCCAATTTTGCTCCCTGGTTCACTCTTTGCCTTTGACTACTCAGGTTATGATGCCAGCCTTAGCCCTGTCTGGTTCAGAGCATTAGAATTGGTTCTTAGGGAGATAGGGTATAGTGAAGAGGCAATCTCACTCATTGAGGGAATCAACCACACACATCATGTATATCGTAATAAGACCTATTGTGTGCTTGGTGGGATGCCCTCAGGCTGCTCGGGAACGTCCATTTTCAACTCAATGATCAATAACATTATTATCAGAGCACTGCTCATAAAAACATTTAAGGGTATTGATTTGGATGAACTCAACATGGTTGCTTATGGAGACGATGTGCTCGCTAGCTATCCCTTCCCAATTGATTGCTTGGAATTAGCAAAGACTGGTAAGGAGTATGGTCTGACCATGACTCCTGCTGATAAATCTCCTTGCTTTAATGAGGTCAATTGGGGTAATGCGACCTTCCTCAAAAGGGGCTTTTTGCCCGATGAACAGTTTCCATTTTTGATTCACCCTACTATGCCAATGAGTGAAATCCATGAGTCCATTCGATGGACCAAGGACGCACGAAACACTCAAGATCATGTGCGGTCCTTGTGCCTCCTAGCATGGCATAATGGTAAGCAAGAATATGAGAAGTTTGTGAGCACAATTAGGTCTGTCCCAGTAGGAAGAGCGTTGGCTATCCCAAATTATGAAAATCTTAGACGCAATTGGCTCGAATTATTT
>ABC69251
ATGGGCTCACAGGTGTCCACACAACGCTCCGGTTCGCATGAAAACTCTAACTCAGCTACCGAGGGTTCCACTATAAATTACACTACCATTAATTACTATAAAGACTCCTATGCCGCCACAGCAGGTAAACAGAGCCTTAAGCAGGACCCAGACAAGTTTGCAAATCCTGTCAAAGACATCTTCACTGAAATGGCGGCGCCATTAAAATCTCCATCCGCTGAGGCATGCGGTTACAGCGATCGGGTAGCACAATTAACTATTGGCAACTCTACCATCACTACACAAGAAGCAGCAAACATCATAGTTGGCTATGGTGAGTGGCCTTCATACTGCTCGGATTCTGACGCTACAGCAGTGGACAAACCAACGCGCCCAGATGTTTCGGTGAATAGGTTTTACACATTGGACACTAAACTGTGGGAGAAATCATCCAAGGGGTGGTACTGGAAATTCCCGGATGTGTTAACTGAAACCGGGGTCTTTGGTCAAAACGCACAGTTCCATTATCTCTATCGGTCAGGGTTCTGCATTCACGTGCAGTGTAATGCTAGTAAGTTCCACCAAGGAGCACTCCTAGTCGCTGTCCTCCCAGAGTATGTCATTGGGACAGTAGCAGGTGGTACAGGGACGGAGGATAGCCACCCCCCTTACAAGCAGACTCAACCCGGTGCTGATGGCTTCGAGTTGCAACACCCGTACGTGCTTGATGCTGGCATTCCAATATCACAATTAACAGTGTGCCCACATCAGCGGATTAATTTGAGGACCACCAATTGTGCCACAATTATAGTACCGTATATAAACGCACTACCCTTTGATTCTGCCTTGAACCATTGCAACTTTGGCCTGCTGGTTGTGCCTATTAGCCCGTTAGATTATGACCAAGGTGCGACGCCAGTGATCCCCATTACTATCACCCTGGCCCCAATGTGCTCTGAATTCGCAGGCCTTAGACAAGCAGTTACGCAAGGGTTTCCTACTGAGCTGAAACCTGGCACAAACCAATTTTTAACCACTGACGATGGCGTCTCAGCACCCATTCTACCAAACTTCCACCCCACCCCGTGTATCCATATACCCGGTGAAGTTAGAAACTTGCTAGAGCTATGCCAGGTGGAGACCATTTTAGAGGTCAACAATGTACCCACGAATGCCACTAGCTTAATGGAGAGACTGCGCTTCCCGGTTTCAGCCCAGGCCGGAAAAGGTGAATTATGTGCAGTGTTCAGAGCTGACCCCGGGCGAAGTGGACCATGGCAGTCCACCTTGTTGGGCCAGTTGTGCGGGTACTACACCCAATGGTCAGGATCACTGGAAGTCACCTTCATGTTCACTGGGTCCTTTATGGCTACCGGCAAGATGCTCATAGCATACACACCACCAGGAGGTCCCTTACCCAAGGACCGGGCGACTGCTATGTTGGGTACGCACGTCATCTGGGACTTTGGGCTGCAATCGTCTGTCACCCTTGTAATACCATGGATCAGCAACACTCACTACAGAGCGCACGCTCGAGACGGTGTGTTTGACTACTACACTACAGGTTTGGTTAGCATATGGTACCAGACGAATTACGTGGTCCCAATTGGGGCACCCAATACAGCCTATATAATAGCATTGGCGGCAGCCCAGAAGAATTTCACCATGAAGTTGTGTAAGGATGCTAGTGATATCCTACAGACAGGCACTATCCAGGGAGATAGGGTGGCAGATGTGATTGAGAGTTCTATAGGGGACAGTGTGAGCAGAGCCCTCACCCGAGCTCTACCGGCACCTACAGGCCAAAACACGCAGGTAAGCAGCCATCGATTGGATACTGGTAAAGTTCCAGCGCTCCAAGCCGCTGAAATTGGAGCATCATCAAATGCTAGTGATGAGAGTATGATTGAGACGCGATGTGTTCTTAATTCACATAGCACAGCTGAGACCACTCTTGACAGCTTCTTCAGCAGAGCAGGATTAGTTGGAGAGATAGACCTCCCTCTTGAAGGCACAACCAACCCGAATGGGTATGCAAACTGGGACATAGACATAACAGGTTATGCGCAAATGCGTAGAAAGGTGGAATTGTTCACCTACATGCGTTTTGACGCAGAGTTCACCTTTGTTGCATGCACGCCTACCGGGGAAGTTGTCCCGCAATTGCTCCAGTATATGTTTGTACCACCCGGAGCCCCCAAGCCAGACTCCAGAGAATCTCTCGCATGGCAAACTGCTACTAATCCCTCAGTCTTTGTGAAGCTGTCAGACCCCCCAGCACAGGTTTCAGTTCCATTCATGTCACCTGCGAGCGCCTATCAGTGGTTCTATGACGGGTATCCTACATTCGGTGAACACAAGCAGGAGAAAGACCTTGAATACGGGGCATGCCCAAACAACATGATGGGTACGTTCTCAGTGCGGACTGTAGGAACCTCGAAGTCCAAGTACCCATTGGTGATCAGGATTTACATGAGGATGAAACACGTCAGGGCGTGGATACCTCGCCCAATGCGCAACCAAAATTATCTATTCAAAGCCAACCCAAATTATGCTGGCAACTCCATCAAACCAACTGGTGCCAGTCGCACAGCAATCACCACCCTCGGGAAATTTGGACAACAGTCCGGGGCCATCTACGTGGGCAACTTTAGAGTGGTCAACCGCCATCTTGCTACTCATAATGACTGGGCAAACCTTGTTTGGGAGGACAGCTCCCGCGACTTACTCGTATCATCTACCACTGCCCAAGGTTGTGACACGATTGCTCGTTGCAATTGCCAGACAGGAGTGTATTATTGTAACTCAATGAGAAAACACTATCCGGTCAGTTTCTCGAAACCCAGCTTGATCTTCGTAGAGGCCAGTGAGTATTACCCGGCTAGATACCAGTCACACCTCATGCTTGCAGTGGGTCACTCAGAACCAGGGGATTGCGGTGGCATTCTTAGATGCCAACACGGCGTCGTAGGAATAGTTTCCACTGGGGGAAACGGCCTGGTGGGGTTCGCCGATGTGAGGGATCTTCTGTGGCTGGATGATGAGGCCATGGAGCAGGGCGTGTCTGATTACATCAAAGGGCTTGGAGATGCTTTTGGCATGGGGTTTACAGACGCAGTGTCAAGAGAAGTTGAAGTGTTGAAAAATCACTTGATCGGCTCAGAGGGTGTCGTGGAGAAGATCCTTAAGAACTTAGTCAAACTCATCTCTGCGCTCGTCATTGTCATCAGGAGTGATTATGACATGGTCACATTGACGGCAACACTTGCCCTGATCGGGTGCCACGGGAGCCCTTGGGCCTGGGTTAAGTCGAAAACAGCATCAATTTTGGGCATACCGATGGCTCAGAAGCAGAGTGCCTCTTGGTTAAAGAAGTTTAACGATGCGGCGAGTGCCGCTAAGGGGCTTGAGTGGATCTCCAACAAAATCAGCAAATTTATCGATTGGCTCAAGGAGAAAATCATTCCGGCTGCTAAAGAGAAAGTCGAGTTTCTAAACAATCTAAAGCAACTCCCCTTATTGGAGAACCAAATTTCCAATCTCGAGCAGTCAGCAGCTTCGCAGGAGGACCTTGAAGCGATGTTTGGCAATGTGTCTTATCTGGCCCACTTCTGCCGCAAATTCCAACCCCTCTACGCCACGGAAGCGAAGAGGGTGTACGCCCTAGAAAAGAGAATGAATAATTACATGCAGTTCAAGAGCAAACACCGTATTGAACCTGTATGCCTAATCATCAGAGGTTCGCCTGGTACTGGGAAGTCCTTGGCAACAGGGATTATTGCTAGAGCTATAGCAGACAAGTATCACTCCAGTGTGTATTCCTTACCTCCGGACCCAGACCACTTCGACGGGTACAAACAACAGATCGTCACTGTTATGGACGACCTATGCCAAAACCCAGACGGGAAAGACATGTCACTATTTTGTCAGATGGTCTCCACAGTGGATTTCATACCGCCTATGGCATCTCTGGAGGAGAAGGGAGTCTCATTCACCTCCAAGTTTGTGATCGCCTCCACTAACGCCAGTAACATCATAGTGCCAACAGTCTCGGATTCAGATGCCATCCGTCGTCGGTTCTTTATGGACTGCGATATTGAGGTAACTGACTCCTATAAGACAGAGCTGGGCAGGCTTGATGCAGGGAGAGCAGCTAGGTTGTGCTCTGAGAACAACACTGCAAACTTTAAACGGTGCAGTCCACTGGTCTGTGGGAAAGCAATCCAGCTTAGGGATAGGAAGTCCAAGGTGAGATACAGTGTGGACACGGTAGTGAGTGAGCTTGTCAGGGAGTATAACAACAGATCAGTTATTGGGAACACCATTGAAGCTCTTTTCCAAGGACCCCCTAAATTTAGACCGATAAGGATTAGTCTAGAGGAGAAGCCCGCACCTGATGCTATTAGTGACCTGTTAGCTAGTGTCGATAGTGAAGAGGTTCGCCAATACTGTAGAGATCAGGGATGGATTGTACCTGACTCTCCCACCAATGTTGAGCGCCATTTGAACAGGGCTGTCTTGATTATGCAATCTGTAGCCACCGTGGTAGCAGTTGTGTCCCTAGTTTACGTTATCTACAAGTTGTTCGCCGGTTTTCAAGGAGCATATTCCGGCGCCCCCAAGCAAACACTCAAGAAACCAGTGCTGCGCACGGCAACTGTACAGGGGCCGAGCTTGGACTTCGCCCTATCTCTACTTAGGAGGAACATTAGGCAGGTCCAAACTGACCAGGGCCAATTTACAATGTTAGGAGTGCGAGACCACTTGGCTGTGCTCCCCAGGCACTCCCAACCAGGAAAGACTATCTGGGTTGAACACAAGTTAGTGAAGATCGTAGATGCTGTGGAGCTAGTAGATGAACAAGGGATTAACCTAGAGCTCACACTGGTAACGCTTGACACCAACGAAAAATTTAGAGACATCACAAAATTCATACCAGAAACAATTAGTCCTGCTAGTGATGCCACTTTAGTTATAAATACTGAACATATGCCCAATATGTTTGTGCCAGTTGGAGATGTGGTCCAGTATGGATTTTTGAACCTTAGTGGTAAGCCCACTCACAGGACTATGATGTACAATTTTCCAACTAAAGCAGGACAGTGTGGTGGTGTTGTGACTGCCGTGGGTAAAGTGATTGGGATCCACATTGGTGGTAACGGTAGGCAAGGTTTCTGCGCTGCCCTGAAGAGGGGATACTTTTGCAGTGAACAAGGTGAGATCCAATGGATGAAGCCCAACAAAGAAACTGGCAGGTTGAACATCAACGGACCTACTCGCACTAAGCTTGAACCAAGTGTCTTTCACGATGTGTTTGAGGGCACTAAAGAGCCAGCAGTGCTTACTAGTAAAGACCCAAGGCTGGAGGTTGACTTTGAACAGGCTCTTTTTTCAAAATACGTGGGAAACACGCTTCATGAACCCGATGAGTTTGTCAAGGAGGCGGCCTTACATTATGCCAACCAACTCAAGCAGTTAGATATCAAGACCACCAAGATGAACATGGAGGATGCTTGTTACGGTACAGAGAACTTGGAAGCTATAGATCTTCATACAAGTGCAGGATATCCATACAGTGCACTAGGCATCAAGAAAAGGGATATTTTGGACCCAACAACTCGTGATGTCAGCAAGATGAAATTCTACATGGACAAGTATGGGTTGGATCTACCGTACTCTACTTATGTTAAAGATGAACTCAGGGCCATCGACAAGATTAAGAAAGGAAAGTCTCGTCTCATAGAAGCGAGCAGTCTAAATGACTCAGTGTACTTGAGAATGACATTTGGGCACCTTTATGAAGCTTTTCATGCCAATCCAGGTACAGTCACTGGTTCAGCTGTTGGATGCAACCCAGATGTGTTCTGGAGTAAGTTACCAATTCTACTTCCAGGATCGCTTTTTGCGTTTGACTACTCGGGGTATGACGCTAGCCTCAGCCCAGTGTGGTTCAGGGCGCTGGAGATAGTCCTGCGGGAAATTGGATACTCTGAGGACGCAGTGTCTCTCATAGAAGGGATTAATCACACCCACCACGTGTACCGCAATAAAACTTATTGTGTTCTTGGGGGAATGCCCTCAGGTTGCTCAGGCACCTCCATTTTCAACTCGATGATCAACAACATCATTATTAGGACACTCCTGATTAAAACATTCAAAGGGATAGATCTAGATGAATTGAACATGGTAGCCTACGGGGATGATGTGTTGGCTAGTTACCCCTTCCCAATTGACTGTCTGGAATTGGCGAGAACAGGCAAGGAGTATGGTTTAACTATGACCCCTGCCGACAAGTCACCCTGCTTTAATGAAGTCACATGGGAGAATGCCACTTTCTTGAAGAGAGGATTCTTGCCTGATCATCAATTCCCGTTCCTCATCCACCCCACGATGCCAATGAGGGAGATTCACGAGTCCATCCGTTGGACCAAAGATGCACGAAGTACTCAAGATCATGTGCGCTCCCTCTGCTTATTAGCATGGCACAACGGGAAAGAGGAGTATGAAAAATTTGTGAGTACAATCAGATCAGTTCCAATTGGAAAAGCATTGGCTATACCGAATTTTGAGAATCTGAGAAGAAATTGGCTCGAATTGTTT
>ABC69252
ATGGGCTCACAGGTGTCCACGCAACGCTCCGGCTCGCATGAAAACTCTAACTCAGCTACTGAAGGTTCTACCATAAACTACACTACCATCAATTACTACAAGGACTCCTATGCCGCTACAGCAGGCAAACAGAGTCTCAAACAAGATCCGGATAAATTTGCAAATCCCGTCAAGGATATTTTCACTGAAATGGCAGCACCACTAAAATCTCCATCTGCTGAGGCGTGTGGATACAGCGACCGAGTAGCACAGCTAACTATTGGCAATTCTACCATTACCACACAAGAAGCGGCAAACATTATAGTTGGCTATGGTGAGTGGCCTTCCTACTGCTCTGATTCTGACGCTACAGCAGTGGATAAACCAACGCGCCCAGATGTTTCGGTGAATAGGTTCTATACATTGGACACCAAATTGTGGGAGAAATCGTCCAAGGGGTGGTATTGGAAATTCCCGGATGTACTAACAGAAACCGGGGTTTTTGGCCAGAATGCACAATTCCACTACCTCTATCGGTCAGGGTTTTGCATTCACGTGCAATGCAACGCAAGTAAATTCCATCAAGGGGCACTCCTAGTTGCTGTCCTCCCGGAGTACGTTATTGGAACAGTAGCGGGCGGCACAGGGACGGAAGACAGTCACCCCCCTTACAAGCAGACTCAACCCGGTGCCGACGGTTTCGAGTTACAACACCCATATGTGCTTGATGCTGGCATTCCAATATCACAACTAACAGTGTGCCCACATCAGTGGATTAACTTGAGGACCAACAATTGTGCCACTATAATAGTGCCGTACATAAACGCGCTGCCCTTTGATTCTGCTTTGAACCATTGCAACTTTGGTCTACTGGTTGTGCCTATTAGCCCGTTGGACTTTGACCAAGGAGCGACGCCAGTGATCCCTATTACTATCACACTGGCTCCAATGTGTTCTGAGTTCGCAGGTCTTAGGCAAGCAGTCACGCAAGGGTTCCCTACTGAATTGAAACCTGGCACAAACCAATTTCTAACCACTGACGATGGTGTTTCAGCACCCATTCTACCAAACTTTCACCCCACTCCATGTATCCATATACCTGGTGAAGTCAGGAATTTGCTAGAACTGTGCCAGGTGGAGACCATTTTAGAGGTCAATAATGTACCTACGAATGCCACCAGCTTAATGGAGAGGTTGCGCTTTCCGGTCTCAGCCCAAGCAGGAAAGGGTGAGTTGTGTGCAGTGTTTAGAGCCGACCCTGGGCGGAATGGGCCATGGCAGTCTACCTTGTTGGGCCAGTTGTGCGGGTACTATACTCAATGGTCAGGATCACTGGAAGTCACATTCATGTTCACTGGGTCCTTTATGGCTACTGGTAAGATGCTTATAGCCTACACACCACCAGGAGGCCCTCTGCCCAAAGACCGAGCGACCGCCATGTTGGGCACGCATGTCATTTGGGACTTTGGGCTGCAATCGTCTGTTACCCTTGTAATACCATGGATCAGCAACACTCACTACAGAGCACATGCTCGAGATGGAGTATTTGACTATTACACTACAGGCTTGGTCAGTATATGGTATCAGACGAATTATGTGGTTCCAATTGGGGCACCCAACACAGCCTATATAATAGCATTAGCGGCAGCCCAGAAGAATTTTACTATGAAATTGTGTAAGGATGCCAGTGATATCTTGCAGACAGGCACTATTCAGGGTGATAGGGTGGCGGATGTGATTGAGAGTTCTATAGGGGATAGTGTGAGCAGAGCTCTCACCCAAGCTTTACCAGCACCCACAGGCCAAAACACGCAAGTAAGCAGCCACCGGTTGGACACTGGTAAAGTCCCAGCACTTCAAGCCGCTGAAATTGGAGCATCGTCAAATGCTAGTGACGAGAGTATGATTGAGACACGGTGTGTTCTCAATTCGCACAGCACAGCTGAGACCACTCTCGATAGTTTCTTTAGCAGAGCGGGGCTAGTTGGAGAGATAGACCTCCCTCTCGAAGGCACAACCAACCCGAATGGTTATGCTAACTGGGACATAGATATAACAGGTTATGCACAAATGCGCAGAAAGGTGGAGTTGTTCACTTACATGCGTTTCGATGCAGAGTTCACCTTCGTTGCATGTACGCCCACCGGGGAGGTTGTCCCACAATTGCTCCAATACATGTTTGTGCCACCTGGGGCTCCCAAGCCAGACTCCAGAGAATCCCTCGCATGGCAAACTGCCACCAATCCCTCGGTTTTTGTTAAGTTATCAGATCCCCCAGCACAGGTCTCAGTTCCATTCATGTCACCTGCGAGTGCCTATCAATGGTTCTATGACGGATATCCCACGTTCGGTGAGCACAAGCAGGAGAAAGACCTTGAATATGGGGCATGTCCAAACAATATGATGGGCACGTTCTCAGTTCGGACCGTGGGAACTTCGAAATCCAAGTACCCTTTGGTGATTAGGATTTACATGAGGATGAAGCACGTCAGGGCGTGGGTACCTCGCCCAATGCGCAACCAAAACTATCTATTCAAAGCCAACCCAAATTATGCCGGCAACTCCATTAAGCCAACCGGTACCAGTCGCACGGCGATCACCACTCTTGGGAAATTTGGACAACAATCCGGGGCCATTTACGTAGGTAACTTTAGAGTGGTCAACCGCCATCTTGCCACCCACAATGATTGGGCGAACCTCGTTTGGGAAGACAGCTCTCGCGACTTGCTCGTGTCATCCACCACCGCCCAGGGTTGTGACACAATTGCCCGCTGCAATTGCCAGACAGGGGTGTATTATTGCAACTCAAGGAGAAAGCACTACCCGGTCAGCTTTTCAAAACCAAGCTTGATCTACGTAGAGGCCAGTGAGTATTACCCAGCTAGGTATCAGTCACACCTCATGCTTGCAGTGGGTCACTCAGAACCAGGAGATTGCGGCGGCATACTTAGATGTCAGCATGGTGTTGTAGGGATAGTTTCCACAGGAGGAAATGGCCTGGTGGGGTTTGCCGATGTGAGGGATCTTCTATGGTTGGATGATGAAGCTATGGAACAGGGTGTGTCTGATTACATTAAAGGGCTTGGCGATGCTTTTGGCATGGGATTCACAGACGCAGTATCAAGAGAGGTTGAAGCTTTAAAAAATCACTTGATCGGTTCAGAAGGTGCCGTGGAGAGGATTCTCAAGAACTTAGTAAAACTTATCTCTGCACTCGTCATCGTTATCAGGAGTGACTACGACATGGTCACATTGACGGCAACACTAGCTCTGATTGGGTGCCACGGGAGCCCTTGGGCCTGGATCAAGTCGAAAACAGCTTCAATTCTGGGTATACCAATGGCCCAGAAGCAGAGCGCCTCCTGGTTAAAGAAATTCAATGATGCAGCGAGTGCCGCTAAAGGGCTTGAGTGGATTTCCAACAAGATCAGTAAATTTATCGATTGGCTCAAGGAGAAAATCATCCCGGCTGCCAAAGAAAAGGTCGAATTTCTAAATAACTTAAAGCAACTTCCCTTATTGGAGAACCAGATCTCTAATCTTGAACAGTCGGCAGCTTCACAGGAGGACCTTGAGGCGTTGTTTGGCAATGTGTCTTATCTGGCTCATTTCTGTCGCAAATTCCAACCCCTCTACGCCACAGAAGCAAAGAGAGTGTACGCCCTAGAAAAAAGAATGAACAATTACATGCAGTTCAAGAGCAAACACCGTATTGAACCTGTATGCTTGATCATCAGAGGCTCACCTGGTACTGGTAAGTCTCTAGCAACAGGAATTATCGCTAGAGCTATAGCAGACAAGTATCACTCTAGTGTGTATTCTTTACCTCCAGATCCAGATCATTTTGATGGATACAAACAACAGATCGTTACTGTTATGGACGATCTCTGCCAAAACCCGGATGGGAAAGACATGTCACTGTTTTGCCAGATGGTCTCCACAGTGGACTTTATACCGCCTATGGCATCTCTGGAGGAGAAGGGAGTCTCATTCACCTCCAAGTTTGTGATTGCCTCCACCAACGCTAGTAACATCATAGTACCAACAGTTTCAGATTCAGATGCCATCCGTCGTCGGTTCTTTATGGACTGCGATATCGAAGTGACCGATTCCTACAAGACAGATTTGGGTAGACTTGATGCAGGGAGAGCAGCCAGGTTGTGCTCTGAGAATAATACCGCAAACTTCAAACGGTGCAGTCCATTAGTTTGTGGGAAGGCAATTCAGCTTAGGGATAGGAAGTCCAAGGTGAGATACAGTGTGGACACAGTGGTGAGTGAACTCATCAGGGAGTACAACAGCAGATCAGCCATTGGGAATACCATTGAAGCTCTATTCCAGGGGCCCCCCAAATTTAGACCAATAAGGATTAGTCTGGAGGAGAAGCCCGCACCCGATGCTATTAGCGACCTGCTAGCTAGTGTTGATAGTGAAGAGGTTCGCCAATACTGCAGAGAACAGGGATGGATTGTACCTGACACTCCTACCAACGTTGAGCGCCACTTGAGTAGAGCTGTCTTGATTATGCAATCCGTAGCCACTGTGGTAGCAGTTGTGTCCCTTGTTTACGTCATCTACAAGTTGTTTGCCGGTTTTCAGGGAGCATATTCCGGCGCCCCCAAGCAAACACTCAAGAAACCGGTGCTACGTACAGCAACTGTACAGGGACCGAGCTTGGACTTCGCCCTATCTCTACTTAGGAGGAACATTAGGCAGGTCCAAACCGATCAGGGCCACTTCACAATGCTAGGAGTGCGAGACCACTTGGCTGTGCTTCCCAGACACTCCCAACCAGGAAAGACCATCTGGGTTGAGCACAAACTAGTGAAGATCGTAGATGCTGTGGAGTTAGTAGATGAACAAGGGGTTAACCTGGAACTCACACTGGTAACACTTGACACCAATGAAAAATTCAGAGACATCACGAAGTTTATACCAGAAACAATTAGTCCTGCTAGTGATGCCACCCTAGTTATAAACACTGAACATATGCCCAGCATGTTCGTGCCAGTTGGCGATGTGGTCCAGTATGGATTCTTAAATCTTAGTGGCAAGCCCACTCACCGGACTATGATGTACAACTTCCCAACAAAGGCGGGACAGTGCGGTGGTGTTGTGACCGCTGTAGGCAAAGTGATTGGGATCCATATTGGTGGTAATGGTAGGCAAGGCTTCTGTGCTGCTCTGAAGAGAGGGTACTTTTGCAGTGAGCAAGGTGAGATCCAGTGGATGAAGCCCAACAAAGAAACTGGTAGGTTGAACATTAATGGGCCTACTCGTACCAAGCTTGAGCCAAGTGTCTTTTATGATGTGTTCGAGGGCACCAAAGAACCAGCAGTGTTGACTAGCAAAGACCCAAGGTTGGAAGTTGATTTTGAGCAGGCTCTGTTTTCAAAGTACGTGGGAAACACGCTCCACGAGCCCGACGAATTTGTCAGGGAGGCGGCTTTGCATTATGCCAACCAACTCAAACAGTTAGATATCAAGACCACCAAAATGAGCATAGAGGATGCTTGCTATGGTACAGAGAACCTGGAAGCTATAGATCTTCACACTAGTGCAGGATACCCATACAGTGCGCTAGGAATCAAGAAAAGGGATATTTTGGACCCAACAACTCGCGATGTCAGTAAAATGAAATTCTACATGGATAGGTATGGATTGGATCTCCCATATTCTACTTATGTTAAGGATGAACTCAGGACCATTGACAAGATCAAGAAAGGGAAGTCCCGTCTCATAGAAGCGAGCAGTCTAAATGACTCAGTATACTTGAGGATGACGTTTGGGCACCTTTATGAAGCCTTCCACGCCAATCCAGGTACAGTCACCGGTTCAGCTGTTGGATGTAACCCAGATGTGTTTTGGAGTAAGTTACCAATCTTACTCCCAGGATCGCTCTTTGCGTTCGACTACTCAGGGTATGATGCTAGTCTCAGCCCAGTGTGGTTCAGGGCGTTAGAGATAGTCCTGCGGGAAATTGGATACTCTGAGGAAGCAGTGTCTCTCATAGAAGGGATCAACCACACCCACCATGTGTACCGCAATAAAACTTATTGTGTCCTTGGAGGAATGCCCTCAGGTTGCTCAGGTACCTCCATTTTCAACTCAATGATCAATAATATCATTATCAGGACACTTTTGATCAAGACATTCAAGGGGATAGATCTAGATGAATTGAACATGGTAGCCTATGGGGACGATGTGTTAGCTAGTTATCCCTTCCCAATTGACTGTCTAGAATTGGCAAAAACAGGTAAGGAGTACGGGCTGACTATGACCCCTGCTGACAAATCACCCTGCTTTAATGAGGTCACGTGGGAGAATGCCACCTTCCTAAAGAGAGGATTCTTGCCTGATCATCAGTTCCCGTTCCTCATTCACCCTACGATGCCAATGAAGGAGATTCACGAGTCTATTCGCTGGACCAAAGGCGCACGAAACACTCAAGACCACGTGCGCTCCCTCTGCTTGCTAGCATGGCACAACGGGAAAGAGGAGTATGAAAAATTTGTAAGCACAATTAGATCGGTTCCAATTGGGAAAGTATTAGCTATACCAAATTTCGAGAATCTGAGAAGAAATTGGCTCGAATTGTTT
>AFQ91923
ATGGGTTCGCAAGTGTCTACACAGCGCTCCGGTTCTCACGAAAACTCAAACTCAGCCACTGAGGGTTCTACCATAAACTACACCACCATTAATTACTACAAAGACTCCTATGCTGCCACAGCAGGCAAACAGAGTCTCAAGCAGGATCCAGACAAGTTTGCAAATCCTGTTAAAGACATCTTCACTGAAATGGCGGCGCCGCTGAAGTCCCCATCCGCTGAGGCATGTGGGTACAGTGATCGAGTGGCGCAATTAACTATTGGCAACTCCACCATCACTACGCAAGAAGCGGCTAACATCATAGTCGGTTATGGTGAGTGGCCTTCCTACTGCTCAGATTCTGACGCTACAGCAGTGGATAAACCAACGCGCCCGGATGTTTCAGTGAACAGGTTTTACACATTGGACACTAAATTATGGGAGAAATCGTCCAAGGGATGGTACTGGAAGTTCCCGGATGTGTTAACAGAAACTGGGGTTTTTGGGCAAAATGCACAATTCCACTACCTCTACCGATCAGGGTTCTGCATCCATGTGCAGTGCAATGCCAGTAAATTCCACCAAGGAGCACTCCTAGTCGCTGTCCTACCAGAGTATGTCATTGGGACAGTGGCAGGCGGTACAGGGACGGAAGATACCCAACCCCCTTACAAGCAGACTCAACCCGGCGCCGATGGTTTCGAGTTGCAACACCCGTACGTGCTTGATGCTGGCATCCCAATATCACAGTTAACAGTGTGCCCACACCAGTGGATTAATTTGAGGACCAACAATTGTGCTACAATAATAGTGCCATACATTAACGCACTGCCTTTTGATTCTGCCTTGAACCATTGCAACTTTGGCCTATTAGTTGTGCCTATTAGCCCACTAGACTACGACCAAGGAGCGACGCCAGTAATCCCTATAACTATCACATTGGCCCCAATGTGTTCTGAATTCGCAGGTCTTAGGCAGGCAGTCACGCAAGGATTTCCCACCGAGCTGAAACCTGGCACAAATCAATTTTTAACCACTGATGATGGCGTTTCAGCGCCTATTCTGCCAAACTTCCACCCCACCCCGTGTATCCATATACCTGGTGAAGTTAGGAACTTGCTAGAGTTATGCCAGGTGGAGACCATTCTGGAGGTTAACAATGTGCCCACGAATGCCACTAGCTTAATGGAGAGACCGCGCTTTCCGGTCTCAGCACAAGCAGGGAAAGGTGAGCTGTGTGCGGTGTTCAGAGCCGGTCCTGGGCGAAATGGACCGTGGCAATCCACCTTACTGGGTCAGTTGTGTGGGTACTACACCCAATGGTCAGGATCATTGGAAGTCACCTTCATGTTTACTGGATCCTTCATGGCTACCGGTAAGATGCTCATAGCCTATACACCGCCAGGAGGCCCTTTGCCCAAGGACCGGGCGACCGCCATGTTGGGCACGCACGTCATCTGGGATTTTGGGCTGCAATCGTCTGTTACTCTTGTAATACCATGGATCAGCAACACTCATTATAGAGCGCATGCCCGGGATGGAGTGTTTGATTACTATACCACAGGGTTAGTCAGTATATGGTATCAGACAAATTACGTGGTTCCAATTGGGGCGCCCAATACAGCTTATATAATAGCGCTAGCGGCAGCCCAAAAGAACTTCACTATGAAATTGTGCAAGGATGCTAGTGATATCCTGCAGACGGGCACCATCCAGGGAGATAGGGTGGCAGATGTAATTGAAAGTTCCATAGGAGATAGCGTGAGCAGAGCCCTCACTCACGCTCTACCAGCACCCACAGGCCAGAACACACAGGTGAGCAGTCATCGACTGGATACAGGCAAGGTTCCAGCACTCCAAGCTGCTGAAATTGGAGCATCATCAAATGTTAGTGACGAGAGCATGATTGAGACACGCTGTGTCCTTAACTCGCACAGTACAGCTGAGACCACTCTTGATAGTTTCTTCAGTAGGGCGGGATTAGTTGGAGAGATAGATCTCCCTCTTAAGGGCACAACTAACCCAAATGGTTATGCCAACTGGGACATAGATATAACAGGTTACGCGCAAATGCGTAGAAAGGTAGAGCTATTCACCTACATGCGCTTTGATGCAGAGTTCACTTTTGTTGCGTGCACACCCACCGGGCAAGTTGTCCCACAATTGCTCCAATATATGTTTGTGCCACCCGGAGCCCCTAAGCCAGATTCTAGGGAATCCCTTGCATGGCAAACCGCCACTAACCCCTCAGTTTTTGTCAAGCTGTCAGACCCTCCTACGCAGGTTTCAGTGCCATTCATGTCACCTGCGAGTGCTTATCAATGGTTTTATGACGGATATCCCACATTCGGAGAACACAAACAGGAGAAAGATCTTGAATACGGGGCATGTCCTAATAACATGATGGGCACGTTCTCAGTGCGGACTGTGGGGACCTCCAAGTCCAAGTACCCTTTAGTGGTTAGGATTTACATGAGAATGAAGCACGTCAGGGCGTGGATACCTCGCCCGATGCGTAACCAGAACTACCTATTCAAAGCCAACCCAAATTATGCTGGCAACTCCATTAAGCCAACTGGTGCTAGTCGCACAGCGATCACCACTCTTGGGAAATTTGGACAACAGTCTGGGGCTATTTATGTGGGCAATTTTAGAGTGGTCAACCGACATCTTGCCACTCACAATGATTGGGCAAATCTTGTTTGGGAAGACAGCTCTCGCGACTTGCTTGTGTCATCCACCTCCGCCCAAGGTTGTGATACGATTGCTCGTTGCGATTGCCAGACAGGGGTGTACTACTGTAACTCGATGAGAAAACACTACCCAGTCAGTTTTTCGAAACCCAGCCTGATCTATGTAGAGGCTAGCGAGTATTACCCAGCCAGGTACCAATCACATCTCATGCTCGCACAGGGTCACTCAGAACCTGGTGATTGCGGTGGTATCCTTAGATGCCAACATGGCGTCGTCGGCATAGTGTCTACTGGTGGTAATGGGCTCGTTGGCTTTGCAGACGTCAGAGACCTCTTGTGGTTAGATGAAGAAGCTATGGAACAGGGCGTGTCCGACTACATCAAGGGTCTCGGAGATGCTTTTGGAACAGGCTTCACTGACGCAGTCTCAAGGGAGGTTGAAGCTCTCAAAAACTATCTTATAGGGTCTGAAGGAGCAGTTGAGAAAATCTTGAAAAATCTTATTAAACTAATCTCTGCACTGGTGATTGTGATCAGAAGTGATTACGACATGGTTACCCTCACTGCAACCTTAGCGCTGATAGGTTGTCATGGCAGTCCTTGGGCTTGGATCAAAGCCAAAACAGCCTCCATCTTAGGTATCCCTATCGCTCAAAAGCAGAGCGCTTCCTGGCTCAAGAAGTTCAATGATATGGCCAACGCCGCTAAGGGGTTAGAGTGGGTTTCCAACAAGATCAGCAAATTTATTGATTGGCTTAAGGAGAAAATAGTACCAGCAGCCAGGGAGAAGGTTGAATTCCTAAACAACTTGAAACAGCTGCCACTGCTAGAGAATCAGATCTCAAACTTGGAACAATCTGCTGCCTCACAAGAGGACCTTGAAATCATGTTTGGGAATGTGTCGTATCTAGCTCACTTCTGTCGCAAGTTCCAACCGCTATACGCCACGGAAGCTAAAAGAGTCTATGCCCTGGAGAAGAGAATGGATAACTATATGCAGTTCAAGAGCAAACACCGAATTGAACCTGTATGTCTCATTATTAGGGGCTCACCAGGCACTGGGAAGTCTCTAGCCACTGGTATTATTGCTCGAGCAATCGCTGATAAGTACCACTCCAGCGTGTACTCGCTCCCACCAGACCCGGATCATTTTGATGGTTACAAGCAACAGGTGGTTACAGTAATGGATGATTTGTGTCAAAACCCCGATGGTAAGGATATGTCTTTATTCTGTCAAATGGTGTCCACCGTAGACTTCATTCCACCAATGGCTTCTCTCGAGGAGAAGGGAGTTTCCTTCACCTCTAAGTTTGTCATCGCATCCACTAATGCCAGTAATATCATAGTACCAACAGTGTCTGATTCTGACGCTATTCGCCGCAGGTTCTACATGGACTGTGACATTGAAGTAACAGACTCGTACAAAACAGATCTAGGTAGACTGGATGCAGGGCGAGCCGCTAAACTGTGCTCTGAAAACAACACTGCAAACTTTAAACGTTGCAGCCCATTAGTGTGTGGGAAAGCCATCCAACTTAGAGATAGAAAGTCTAAAGTCAGATACAGTGTGGATACAGTGGTTTCAGAACTTATTAGGGAATACAGCAATAGGTCCGCCATTGGCAACACAATCGAGGCTCTTTTCCAAGGTCCACCCAAGTTCAGACCAATTAGGATTAGTCTTGAAGAAAAACCAGCCCCAGACGCTATTAGCGACCTCCTTGCTAGCGTAGATAGTGAAGAAGTGCGCCAGTACTGCAGGGATCAAGGCTGGATTATTCCTGAAGCTCCCACCAATGTAGAGCGGCACCTTAATAGAGCGGTGCTTGTTATGCAATCCATCGCCACAGTAGTGGCGGTTGTCTCGTTGGTGTACGTCATCTACAAGCTCTTTGCAGGGTTTCAGGGTGCGTATTCTGGTGCTCCCAAGCAAGTGCTTAAGAAACCCGCTCTTCGCACAGCAACAGTGCAGGGCCCGAGCCTTGACTTTGCTCTCTCCCTACTGAGAAGGAACATCAGGCAAGTCCAAACAGACCAGGGGCATTTCACCATGTTGGGTGTTAGGGATCGCTTAGCAGTCCTCCCACGCCACTCACAACCTGGCAAAACTATTTGGATTGAGCACAAACTCGTGAACGTCCTTGATGCAGTTGAACTGGTGGATGAGCAAGGAGTCAACCTGGAATTAACCCTCATCACTCTTGACACCAACGAAAAATTTAGGGATATCACCAAATTCATCCCAGAAAATATCAGCACTGCTAGTGATGCCACCCTAGTGATCAACACGGAGCACATGCCATCAATGTTTGTCCCGGTGGGTGACGTTGTGCAGTATGGCTTTTTGAATCTCAGTGGTAAGCCTACCCATCGCACCATGATGTACAACTTTCCTACTAAAGCAGGACAGTGTGGAGGAGTGGTGACATCTGTTGGGAAGGTTGTCGGCATTCACATTGGTGGCAATGGCAGACAAGGTTTTTGCGCAGGCCTCAAAAGGAGTTACTTTGCTAGTGAACAAGGAGAGATCCAGTGGGTTAAGCCTAATAAAGAAACTGGAAGACTCAACATCAATGGACCAACCCGTACCAAGTTAGAACCTAGTGTATTCCCTGACATCTTCGAGGGAAGTAAAGAACCAGCTGTCTTGCACAGTAAAGACCCCCGACTTGAGGTAGATTTTGAACAGGCCCTGTTCTCTAAGTATGTGGGAAACACACTACATGAGCCTGACGAGTACATCAAAGAGGCAGCTCTTCATTATGCAAATCAATTAAAGCAACTAGAAATTAATACCTCTCAAATGAGCATGGAGGAGGCCTGCTACGGTACTGAGAATCTTGAGGCTATCGATCTTCACACTAGTGCAGGTTACCCCTATAGTGCCCTGGGGATAAAGAAAAGAGACATCTTAGACCCTACCACCAGGGACGTGAGTAAAATGAGGTTCTACATGGACAAGTGTGGTCTTGATCTTCCTTACTCCACTTATGTTAAGGACGAGCTGCGCTCGATTGATAAAATCAAGAAAGGGAAGTCCCGCCTGATCGAGGCCAGTAGTCTAAATGATTCAGTGTACCTCAGAATGGCTTTCGGACATTTGTATGAGGCTTTCCACGCGAATCCTGGGACGATAACTGGATCAGCCGTGGGGTGTAACCCTGACACACTCTGGAGCAAGCTGCCAATTTTGCTCCCTGGTTCACTCTTTGCCTTTGACTACTCAGGTTATGATGCCAGCCTTAGCCCTGTCTGGTTCAGAGCATTAGAATTGGTTCTTAGGGAGATAGGGTATAGTGAAGAGGCAATCTCACTCATTGAGGGAATCAACCACACACATCATGTGTATCGTAATAAGACCTATTGTGTGCTTGGTGGGATGCCCTCAGGCTGTTCGGGAACATCCATTTTCAACTCAATGACCAACAACATTATTATCAGAGCACTGCTCATAAAAACATTTAAGGGTATTGATTTGGATGAACTCAACATGGTCGCTTATGGAGACGATGTGCTCGCTAGCTATCCCTTCCCAATTGATTGCTTGGAACCAGCAAAGACTGGTAAGGAGTATGGTCTGACCATGACTCCTGCTGATAAATCTCCTTACTTTAATGAGGTCAATTGGGGTAATGCGACCTTCCTCAAAAGGGGCTTTTTGCCCGATGAACAGTTTCCATTTTTGATTCACCCTACTATGCCAATGAGGGAGATCCATGAGTCCATTCGATGGACCAAGGACGCACGAAACACTCAAGATCATGTGCGGTCCTTGTGCCTCCTAGCATGGCATAATGGTAAGCAAGAATATGAGAAGTTTGTGAGCACAATTAGGTCTGTCCCAGTAGGACGAGCGTTGGCTATCCCAAATTATGAAAATCTTAGACGCAATTGGCTCGAGTTATTT
>AFQ91922
ATGGGTTCGCAAGTGTCTACACAGCGCTCCGGTTCTCACGAAAACTCAAACTCAGCCACTGAGGGTTCTACCATAAACTACACCACCATTAATTACTACAAAGACTCCTATGCTGCCACAGCAGGCAAACAGAGTCTCAAGCAGGATCCAGACAAGTTTGCAAATCCTGTTAAAGACATCTTCACTGAAATGGCGGCGCCGCTGAAGTCCCCATCCGCTGAGGCATGTGGGTACAGTGATCGAGTGGCGCAATTAACTATTGGCAACTCCACCATCACTACGCAAGAAGCGGCTAACATCATAGTCGGTTATGGTGAGTGGCCTTCCTACTGCTCAGATTCTGACGCTACAGCAGTGGATAAACCAACGCGCCCGGATGTTTCAGTGAACAGGTTTTACACATTGGACACTAAATTATGGGAGAAATCGTCCAAGGGATGGTACTGGAAGTTCCCGGATGTGTTAACAGAAACTGGGGTTTTTGGGCAAAATGCACAATTCCACTACCTCTACCGATCAGGGTTCTGCATCCACGTGCAGTGCAATGCCAGTAAATTCCACCAAGGAGCACTCCTAGTCGCTGTCCTACCAGAGTATGTCATTGGGACAGTGGCAGGCGGTACAGGGACGGAAGATACCCACCCCCCTTACAAGCAGACTCAACCCGGCGCCGATGGTTTCGAGTTGCAACACCCGTACGTGCTTGATGCTGGCATCCCAATATCACAGTTAACAGTGTGCCCACACCAGTGGATTAATTTGAGGACCAACAACTGTGCTACAATAATAGTGCCATACATTAACGCACTGCCTTTTGATTCTGCCTTGAACCATTGCAACTTTGGCCTGTTAGTTGTGCCTATCAGCCCACTAGACTACGACCAAGGAGCGACGCCAGTAATCCCTATAACTATCACATTGGCCCCAATGTGTTCTGAATTCGCAGGTCTTAGGCAGGCAGTCACGCAAGGGTTCCCCACCGAGCTAAAGCCTGGCACAAATCAATTTTTAACCACCGATGATGGCGTTTCAGCACCTATTCTACCAAACTTCCACCCCACCCCGTGCATCCACATACCTGGTGAAGTTAGGAACTTGCTAGAGTTATGCCAGGTGGAGACCATTCTGGAGGTTAACAATGTGCCCACGAATGCCACTAGCTTAATGGAGAGACTGCGCTTCCCGGTCTCAGCACAAGCAGGGAAAGGTGAGCTGTGTGCGGTGTTTAGAGCCGACCCCGGGCGAAATGGACCATGGCAATCCACCTTACTGGGTCAGTTGTGCGGGTATTACACCCAATGGTCAGGATCATTGGAAGTTACCTTCATGTTTACTGGATCCTTCATGGCTACCGGTAAGATGCTCATAGCCTATACACCACCAGGAGGTCCTCTACCCAAGGACCGGGCAACCGCCATGTTGGGCACGCACGTCATCTGGGATTTCGGACTGCAATCGTCTGTTACCCTTGTAATACCATGGATTAGCAACACTCATTATAGAGCACATGCCCGAGATGGAGTGTTTGACTACTACACCACAGGGTTAGTCAGTATATGGTATCAGACAAATTACGTGGTTCCAATCGGTGCGCCCAACACAGCCTACATAATAGCACTAGCGGCAGCCCAAAAGAACTTCACTATGAAGTTGTGCAAGGATGCTAGTGATATCCTGCAGACGGGCACCATCCAGGGAGATAGGGTGGCAGATGTAATTGAAAGTTCCATAGGAGATAGCGTGAGCAGAGCCCTCACTCACGCTCTACCAGCACCCACAGGCCAGAACACACAGGTGAGCAGTCATCGACTGGATACAGGCAAGGTTCCAGCACTCCAAGCTGCTGAAATTGGAGCATCATCAAATGCTAGTGACGAGAGCATGATTGAGACACGCTGTGTCCTTAACTCGCACAGTACAGCTGAGACCACTCTTGATAGTTTCTTCAGTAGGGCGGGATTAGTTGGAGAGATAGATCTCCCTCTTAAGGGCACAACTAACCCAAATGGTTATGCCAACTGGGACATAGATATAACAGGTTACGCGCAAATGCGTAGAAAGGTAGAGCTATTCACCTACATGCGCTTTGATGCAGAGTTCACTTTTGTTGCGTGCACACCCACCGGGGAAGTTGTCCCACAATTGCTCCAATATATGTTTGTGCCACCCGGAGCCCCTAAGCCAGATTCTAGGGAATCCCTTGCATGGCAAACCGCCACTAACCCCTCAGTTTTTGTCAAGCTGTCAGACCCTCCTGCGCAGGTTTCAGTGCCATTCATGTCACCTGCGAGTGCTTATCAATGGTTTTATGACGGATATCCCACATTCGGAGAACACAAACAGGAGAAAGATCTTGAATACGGGGCATGTCCTAATAACATGATGGGCACGTTCTCAGTGCGGACTGTGGGGACCTCCAAGTCCAAGTACCCTTTAGTGGTTAGGATTTACATGAGAATGAAGCACGTCAGGGCGTGGATACCTCGCCCGATGCGTAACCAGAACTACCTATTCAAAGCCAACCCAAATTATGCTGGCAACTCCATTAAGCCAACTGGTGCCAGTCGCACAGCGATCACCACTCTTGGGAAATTTGGACAACAGTCTGGGGCCATTTATGTGGGCAACTTTAGAGTGGTCAACCGACATCTTGCCACTCACAATGATTGGGCAAATCTTGTTTGGGAAGACAGCTCTCGCGACTTGCTCGTGTCATCCACCACCGCCCAAGGCTGTGACACGATTGCCCGTTGCGATTGCCAGACAGGGGTGTACTACTGTAACTCTATGAGAAAACACTACCCAGTTAGTTTTTCAAAACCCAGCCTAATCTATGTAGATGCTAGCGAGTATTACCCAGCCAGGTACCAATCACATCTCATGCTCGCACAGGGTCACTCAGAGCCTGGTGACTGTGGTGGTATCCTTAGATGCCAACATGGCGTCGTCGGCATAGTGTCTACTGGTGGTAATGGGCTCGTTGGCTTTGCCGACGTCAGAGACCTCTTGTGGTTAGATGAAGAAGCTATGGAACAGGGCGTGTCCGACTACATCAAGGGTCTCGGAGATGCTTTTGGAACAGGCTTCACTGACGCAGTCTCAAGGGAGGTTGAAGCTCTCAAGAACTATCTTATAGGGTCTGAAGGAGCAGTTGAGAAAATTTTGAAAAATCTTATTAAACTAATCTCTGCACTAGTGATTGTGATCAGGAGTGATTACGACATGGTTACCCTCACTGCAACCTTAGCGCTGATAGGTTGTCATGGCAGTCCTTGGGCTTGGATCAAGGCCAAAACAGCCTCCATCTTAGGTATCCCTATCGCTCAAAAGCAGAGCGCTTCCTGGCTCAAGAAGTTCAATGATATGGCCAACGCCGCTAAGGGGTTAGAGTGGGTTTCCAACAAGATCAGCAAATTTATTGATTGGCTTAAGGAGAAAATAGTACCAGCAGCCAGGGAGAAGGTTGAATTCCTAAACAACTTGAAACAGCTGCCACTGCTAGAGAATCAGATCTCAAACTTGGAACAATCTGCTGCCTCACAAGAGGACCTTGAAATCATGTTTGGGAATGTGTCGTATCTAGCTCACTTCTGTCGCAAGTTCCAACCGCTATACGCCACGGAAGCTAAAAGAGTCTATGCCCTGGAGAAGAGAATGAATAACTATATGCAGTTCAAGAGCAAACACCGAATTGAACCTGTATGTCTCATTATTAGGGGCTCACCAGGCACTGGGAAGTCTCTAGCCACTGGTATTATTGCTCGAGCAATCGCTGATAAGTACCACTCCAGCGTGTACTCGCTCCCACCAGACCCGGATCATTTTGATGGTTACAAGCAACAGGTGGTTACAGTAATGGATGATTTGTGTCAAAACCCCGATGGTAAGGATATGTCTTTATTCTGTCAAATGGTGTCCACCGTAGACTTCATTCCACCAATGGCTTCTCTCGAGGAGAAGGGAGTTTCCTTCACCTCTAAGTTTGTCATCGCATCCACTAATGCCAGTAATATCATAGTACCAACAGTGTCTGATTCTGACGCTATTCGCCGCAGGTTCTACATGGACTGTGACATTGAAGTGACAGACTCGTACAAAACAGATCTAGGTAGGCTGGATGCAGGGCGAGCCGCTAAACTGTGCTCTGAAAACAACACTGCAAACTTTAAACGTTGCAGCCCATTAGTGTGTGGGAAAGCCATCCAACTTAGAGATAGAAAGTCTAAAGTCAGATACAGTGTGGATACAGTGGTTTCAGAACTTATTAGGGAATACAGCAATAGGTCCGCCATTGGCAACACAATCGAGGCTCTTTTCCAAGGTCCACCCAAGTTCAGACCAATTAGGATTAGTCTTGAAGAAAAACCAGCCCCAGACGCTATTAGCGACCTCCTTGCTAGCGTAGATAGTGAAGAAGTGCGCCAGTACTGCAGGGATCAAGGCTGGATTATTCCTGAAGCTCCCACCAATGTAGAGCGGCACCTTAATAGAGCGGTGCTTGTTATGCAATCCATCGCCACAGTAGTGGCGGTTGTCTCGTTGGTGTACGTCATCTACAAGCTCTTTGCAGGGTTTCAGGGTGCGTATTCTGGTGCTCCCAAGCAAGTGCTTAAGAAACCCGCTCTTCGCACAGCAACAGTGCAGGGCCCGAGCCTTGACTTTGCTCTCTCCCTACTGAGAAGGAACATCAGGCAAGTCCAAACAGACCAGGGGCATTTCACCATGTTGGGTGTTAGGGATCGCTTAGCAGTCCTCCCACGCCACTCACAACCTGGCAAAACTATTTGGATTGAGCACAAACTCGTGAACGTCCTTGATGCAGTTGAACTGGTGGATGAGCAAGGAGTCAACCTGGAATTAACCCTCATCACTCTTGACACCAACGAAAAATTTAGGGATATCACCAAATTCATCCCAGAAAATATCAGCACTGCTAGTGATGCCACCCTAGTGATCAACACGGAGCACATGCCATCAATGTTTGTCCCGGTGGGTGACGTTGTGCAGTATGGCTTTTTGAATCTCAGTGGTAAGCCTACCCATCGCACCATGATGTACAACTTTCCTACTAAAGCAGGACAGTGTGGAGGAGTGGTGACATCTGTTGGGAAGGTTGTCGGCATTCACATTGGTGGCAATGGCAGACAAGGTTTTTGCGCAGGCCTCAAAAGGAGTTACTTTGCTAGTGAACAAGGAGAGATCCAGTGGGTTAAGCCTAATAAAGAAACTGGAAGACTCAACATCAATGGACCAACCCGTACCAAGTTAGAACCTAGTGTATTCCATGACATCTTCGAGGGAAGTAAAGAACCAGCTGTCTTGCACAGTAAAGACCCCCGACTTGAGGTAGATTTTGAACAGGCCCTGTTCTCTAAGTATGTGGGAAACACACTACATGAGCCTGACGAGTACATCAAAGAGGCAGCTCTTCATTATGCAAATCAATTAAAGCAACTAGAAATTAATACCTCTCAAATGAGCATGGAGGAGGCCTGCTACGGTACTGAGAATCTTGAGGCTATCGATCTTCACACTAGTGCAGGTTACCCCTATAGTGCCCTGGGGATAAAGAAAAGAGACATCTTAGACCCTACCACCAGGGACGTGAGTAAAATGAGGTTCTACATGGACAAGTATGGTCTTGATCTTCCTTACTCCACTTATGTCAAGGACGAGCTGCGCTCGATTGATAAAATCAAGAAAGGGAAGTCCCGCCTGATCGAGGCCAGTAGTCTAAATGATTCAGTGTACCTCAGAATGGCTTTCGGACATTTGTATGAGGCTTTCCACGCAAATCCTGGGACGATAACTGGATCGGCTGTGGGGTGTAACCCTGACACATTCTGGAGCAAGCTGCCAATTTTGCTCCCTGGTTCACTCTTTGCCTTTGACTACTCAGGTTATGATGCCAGCCTTAGCCCTGTCTGGTTCAGAGCATTAGAATTGGTTCTTAGGGAGATAGGATATAGTGAAGAGGCAATCTCACTCATTGAGGGAATCAACCACACACATCATGTGTATCGTAATAAGACCTATTGCGTGCTTGGTGGGATGCCCTCAGGCTGTTCAGGAACATCCATCTTCAACTCAATGATCAATAACATTATTATCAGAGCACTGCTCATAAAAACATTTAAGGGCATTGATTTGGATGAACTCAATATGGTCGCTTATGGAGACGATGTGCTCGCTAGCTATCCCTTCCCAATTGATTGCTTGGAACTAGCAAAGACTGGTAAGGAGTATGGTCTGACCATGACTCCTGCTGATAAATCTCCTTGCTTTAATGAGGTCAATTGGGGTAATGCGACCTTCCTCAAAAGGGGCTTTTTGCCCGATGAACAGTTTCCATTTTTGATTCACCCCACTATGCCAATGAGAGAGATCCATGAGTCCATTCGATGGACCAAGGACGCACGAAACACTCAAGATCATGTGCGGTCCTTGTGCCTCCTAGCATGGCATAATGGTAAGCAAGAATATGAGAAGTTTGTGAGCACAATTAGGTCTGTCCCAGTAGGAAGAGCGTTGGCTATTCCAAATTATGAAAATCTTAGACGCAATTGGCTCGAGTTATTT
>AFQ91921
ATGGGTTCGCAAGTGTCTACACAGCGCTCCGGTTCTCACGAAAACTCAAACTCAGCCACTGAGGGTCCTACCATAAACTACACCACCATTAATTACTACAAAGACTCCTATGCTGCCACAGCAGGCAAACAGAGTCTCAAGCAGGATCCAGACAAGTTTGCAAATCCTGTTAAAGACATCTTCACTGAAATGGCAGCGCCACTGAAGTCCCCATCCGCTGAGGCATGTGGGTACAGTGATCGAGTGGCGCAATTAACTATTGGCAACTCCACCATCACCACGCAAGAAGCAGCTAACATCATAGTCGGCTATGGCGAATGGCCTTCCTACTGCTCAGATTCTGACGCTACAGCAGTGGATAAACCAACGCGCCCGGATGTTTCAGTGAACAGGTTTTACACATTGGACACTAAATTGTGGGAGAAATCGTCCAAGGGATGGTACTGGAAGTTCCCGGATGTGTTAACTGAAACTGGGGTTTTTGGGCAAAATGCACAATTCCACTACCTCTACCGATCAGGGTTCTGCATCCACGTACAGTGCAATGCCAGTAAATTCCATCAAGGAGCACTCCTAGTCGCTGTCCTACCAGAGTATGTCATTGGGACAGTGGCAGGCGGTACAGGGACGGAAGATACCCACCCCCCTTACAAGCAGACTCAACCCGGCGCCGATGGCTTCGAGTTGCAACACCCGTACGTGCTTGATGCTGGCATCCCAATATCACAGTTAACAGTGTGCCCACACCAGTGGATCAATTTGAGGACCAACAATTGTGCTACAATAATAGTGCCATACATTAACGCACTGCCTTTTGATTCTGCCTTGAATCATTGCAACTTTGGCCTGTTAGTTGTGCCTATTAGCCCACTAGACTACGACCAAGGAGCGACGCCAGTAATCCCTATAACTATTACATTGGCCCCAATGTGTTCTGAATTCGCAGGTCTTAGGCAGGCAGTCACGCAAGGGTTCCCCACCGAGCTAAAACCTGGCACAAATCAATTTTTAACCACCGATGATGGCGTTTCAGCACCTATTCTACCAAACTTCCACCCCACCCCGTGTATCCACATACCTGGTGAAGTTAGGAACTTGCTAGAGTTATGCCAGGTGGAGACCATTCTGGAGGTTAACAATGTGCCCACGAATGCCACTAGCTTAATGGAGAGACTGCGCTTCCCGGTCTCAGCACAAGCAGGGAAGGGTGAGCTGTGTGCGGTGTTTAGAGCCGATCCTGGGCGAAATGGACCATGGCAATCCACCTTACTGGGTCAGTTGTGCGGGTACTACACCCAATGGTCAGGATCATTGGAAGTCACCTTCATGTTTACTGGATCCTTCATGGCTACCGGCAAGATGCTCATAGCCTATACACCGCCAGGAGGTCCTCTGCCCAAGGACCGGGCGACCGCCATGTTGGGCACGCACGTCATCTGGGATTTTGGGCTGCAATCGTCTGTTACCCTTGTAATACCATGGATCAGCAACACTCATTATAGAGCACATGCCCGAGATGGAGTGTTTGACTACTACACCACAGGGTTAGTCAGTATATGGTATCAGACAAATTATGTGGTTCCAATCGGTGCGCCCAACACAGCCTATATAATAGCATTAGCGGCAGCTCAAAAGAACTTCACTATGAAATTGTGCAAGGATGCTAGTGATATCCTACAGACGGGCACCATCCAGGGAGATAGGGTGGCAGATGTAATAGAAAGCTCCATAGGAGATAGCGTGAGCAGAGCCCTCACTCACGCTCTACCAGCACCCACAGGCCAGAACACACAGGTGAGCAGTCATCGACTGGATACAGGCAAGGTTCCAGCACTCCAAGCTGCTGAAATTGGAGCATCATCAAATGCTAGTGACGAGAGCATGATTGAGACACGCTGTGTTCTTAACTCGCACAGTACAGCTGAGACCACTCTTGATAGTTTCTTCAGCAGGGCGGGATTAGTTGGAGAGATAGATCTCCCTCTTGAGGGCACAACTAACCCAAATGGTTATGCCAACTGGGACATAGATATAACAGGTTACGCGCAAATGCGTAGAAAGGTAGAGCTATTCACCTACATGCGCTTTGATGCGGAGTTCACTTTTGTTGCGTGCACACCCACCGGGGAAGTTGTTCCACAATTGCTCCAATATATGTTTGTGCCACCTGGAGCCCCTAAGCCAGATTCAAGGGAATCCCTTGCATGGCAAACCGCCACTAACCCCTCAGTTTTTGTCAAGCTGTCAGACCCTCCAGCGCAGGTTTCAGTGCCATTCATGTCACCTGCGAGTGCTTATCAATGGTTTTATGACGGATATCCCACATTTGGGGAACACAAACAGGAGAAAGATCTTGAATACGGGGCATGTCCTAATAACATGATGGGCACGTTCTCAGTGCGGACTGTGGGGACCTCCAAGTCCAAGTACCCTTTAGTGGTTAGGATCTACATGAGAATGAAGCACGTCAGGGCGTGGATACCTCGCCCGATGCGTAACCAGAACTACCTATTCAAAGCCAACCCAAATTATGCTGGCAACTCCATTAAGCCAACTGGTGCTAGTCGCACAGCGATCACCACTCTTGGGAAATTTGGACAACAGTCTGGGGCTATTTATGTGGGCAACTTTAGAGTGGTCAACCGACATCTTGCCACTCACAATGATTGGGCAAATCTTGTTTGGGAAGACAGCTCTCGCGACTTGCTTGTGTCATCCACCACCGCCCAAGGTTGTGACACGATTGCTCGTTGCGATTGCCAGACAGGGGTGTACTACTGTAACTCGATGAGAAAACACTACCCAGTCAGTTTTTCGAAACCCAGCCTGATCTATGTAGAGGCTAGCGAGTATTACCCAGCCAGGTACCAATCACATCTCATGCTCGCACAGGGTCACTCAGAACCTGGTGATTGCGGTGGTATCCTTAGATGCCAACATGGCGTCGTCGGCATAGTGTCTACTGGTGGTAATGGGCTCGTTGGCTTTGCAGACGTCAGAGACCTCTTGTGGTTAGATGAAGAAGCTATGGAACAGGGCGTGTCCGACTACATCAAGGGTCTCGGAGATGCTTTTGGAACAGGCTTCACTGACGCAGTCTCAAGGGAGGTTGAAGCTCTCAAAAACTATCTTATAGGGTCTGAAGGAGCAGTTGAGAAAATCTTGAAAAATCTTATTAAACTAATCTCTGCACTGGTGATTGTGATCAGAAGTGATTACGACATGGTTACCCTCACTGCAACCTTAGCGCTGATAGGTTGTCATGGCAGTCCTTGGGCTTGGATCAAAGCCAAAACAGCCTCCATCTTAGGTATCCCTATCGCTCAAAAGCAGAGCGCTTCCTGGCTCAAGAAGTTCAATGACATGGCCAACGCCGCTAAGGGGTTAGAGTGGGTTTCCAACAAGATCAGCAAATTTATTGATTGGCTTAAGGAGAAAATAGTACCAGCAGCCAGGGAGAAGGTTGAATTCCTAAATAACTTGAAACAGCTGCCACTGCTAGAGAATCAGATCTCAAACTTGGAACAGTCTGCTGCCTCACAAGAGGACCTTGAAGTCATGTTTGGGAATGTGTCGTACCTAGCTCACTTCTGTCGCAAGTTCCAACCGCTATACGCCACGGAAGCTAAAAGAGTCTATGCCCTGGAGAAGAGAATGAATAACTATATGCAGTTCAAGAGCAAACACCGAATTGAACCTGTATGTCTCATTATTAGGGGCTCACCAGGCACTGGGAAGTCTCTAGCCACTGGTATTATTGCTCGAGCAATCGCTGATAAGTACCACTCCAGCGTGTACTCGCTCCCACCAGACCCGGATCATTTTGACGGTTACAAGCAACAGGTGGTTACAGTGATGGATGATTTGTGTCAAAACCCCGATGGTAAGGATATGTCTTTATTCTGTCAAATGGTATCCACCGTAGACTTCATTCCACCAATGGCTTCTCTCGAGGAGAAGGGAGTTTCCTTCACCTCTAAGTTTGTCATCGCATCCACTAATGCCAGTAATATCATAGTACCAACAGTGTCTGATTCTGACGCTATTCGCCGCAGGTTCTACATGGACTGTGACATTGAAGTGACAGACTCGTACAAGACAGATCTAGGTAGACTGGATGCAGGGCGAGCCGCTAAACTGTGCTCTGAAAACAACACTGCAAATTTCAAACGTTGCAGCCCATTAGTGTGTGGGAAAGCTATCCAACTTAGAGATAGAAAGTCTAAAGTCAGATACAGTGTGGATACGGTGGTTTCAGAACTTATTAGGGAATACAGCAATAGGTCCGCCATTGGCAACACAATCGAGGCTCTTTTCCAAGGTCCACCCAAGTTCAGGCCAATTAGGATTAGCCTTGAAGAAAAACCAGCCCCAGACGCTATTAGCGATCTCCTTGCTAGCGTAGATAGTGAAGAAGTACGCCAGTACTGCAGGGATCAAGGCTGGATTATTCCTGAAGCTCCCACCAATGTAGAGCGGCACCTTAATAGAGCGGTGCTTGTCATGCAATCCATCGCCACAGTAGTGGCGGTTGTCTCATTGGTGTACGTCATCTACAAGCTCTTTGCAGGGTTTCAGGGTGCGTATTCTGGTGCTCCTAAGCAAGTGCTTAAGAAACCTGCTCTTCGCACAGCAACAGTGCAGGGCCCGAGCCTTGACTTTGCTCTCTCCCTACTGAGAAGGAACATCAGGCGAGTCCAAACAGACCAGGGGCATTTCACTATGTTGGGTGTTAGGGATCGCTTAGCAGTCCTCCCACGCCACTCACAACCTGGCAAAACTATTTGGATTGAGCACAAACTCGTGAACGTCCTTGATGCAGTTGAACTGGTGGATGAGCAAGGAGTCAACCTGGAATTAACTCTCATCACTCTTGACACCAACGAAAAGTTTAGGGATATCACCAAATTCATCCCAGAAAATATTAGCACTGCTAGTGATGCCACCCTAGTGATCAACACGGAGCACATGCCATCAATGTTTGTCCCGGTGGGTGACGTTGTGCAGTATGGCTTTTTGAATCTCAGTGGTAAGCCTACCCATCGCACCATGATGTACAACTTTCCTACTAAAGCAGGACAGTGTGGAGGAGTGGTGACATCTGTTGGGAAGGTTATCGGTATTCACATTGGTGGCAATGGCAGACAAGGTTTTTGCGCAGGCCTCAAAAGGAGTTACTTTGCTAGTGAACAAGGAGAGATCCAGTGGGTTAAGCCCAATAAAGAAACTGGAAGACTCAACATCAATGGACCAACCCGCACCAAGTTAGAACCTAGTGTATTCCACGACATTTTCGAGGGAAATAAAGAACCAGCTGTCTTGCACAGTAAAGACCCCCGACTTGAGGTAGACTTTGAACAGGCCCTGTTCTCTAAGTATGTGGGAAACACACTACATGAGCCTGACGAGTACATCAAAGAGGCAGCTGTTCATTATGCAAACCAATTAAAGCAACTAGAAATTAATACCTCTCAAATGAGTATGGAGGAGGCCTGCTACGGTACTGAGAATCTTGAGGCTATTGATCTTCACACTAGTGCAGGTTACCCCTACAGTGCCCTGGGGATAAAGAAAAGAGACATCTTAGACCCTACCACCAGAGACGTGAGTAGAATGAAGTTCTACATGGACAAGTATGGTCTTGATCTTCCTTACTCCACTTATGTCAAGGACGAGCTGCGCTCGATTGATAAAATCAAGAAAGGGAAGTCCCGTCTAATCGAGGCCAGTAGTCTAAATGATTCAGTGTACCTCAGAATGGCTTTCGGACATTTGTATGAGGCTTTCCACGCAAATCCTGGGACGATAACTGGATCAGCCGTGGGGTGTAACCCTGACACATTCTGGAGCAAGCTGCCAATTTTGCTCCCTGGTTCACTCTTTGCCTTTGACTACTCAGGTTATGATGCCAGTCTTAGCCCTGTCTGGTTCAGAGCATTAGAATTGGTTCTTAGGGAGATAGGGTATAGTGAAGAGGCAGTCTCACTCATTGAGGGAATCAACCACACGCATCATGTGTATCGTAATAAGACCTATTGTGTGCTTGGTGGGATGCCCTCAGGCTGTTCGGGAACATCCATTTTCAACTCAATGATCAATAACATTATTATCAGAGCACTGCTCATAAAAACATTTAAGGGCATTGATTTGGATGAACTCAACATGGTTGCTTATGGAGACGATGTGCTCGCTAGCTATCCCTTCCCAATTGATTGCTTGGAACTAGCAAAGACTGGTAAGGAGTATGGTCTGACCATGACTCCTGCTGATAAATCTCCTTGCTTTAATGAGGTCAATTGGGGTAATGCGACCTTCCTCAAAAGGGGCTTTTTGCCCGATGAACAGTTTCCATTTTTGATTCACCCTACTATGCCAATGAGTGAGATCCATGAGTCCATTCGATGGACCAAGGACGCACGAAACACTCAAGATCATGTGCGGTCCTTGTGCCTCCTAGCATGGCATAATGGTAAGCAAGAATATGAGAAGTTTGTGAGCACAATTAGGTCTGTCCCAGTAGGAAGAGCGTTGGCTATCCCAAATTATGAAAATCTTAGACGCAATTGGCTCGAATTATTT
>AFQ91920
ATGGGTTCGCAAGTGTCTACACAGCGCTCCGGTTCTCACGAAAACTCAAACTCAGCCACTGAGGGTTCCACCATAAACTACACCACCATTAATTACTACAAAGACTCCTATGCTGCCACAGCAGGCAAACAGAGTCTCAAGCAGGATCCAGATAAGTTTGCAAATCCTGTTAAAGACATCTTCACTGAAATGGCAGCGCCATTGAAGTCCCCATCCGCTGAGGCATGTGGGTACAGTGATCGAGTGGCGCAATTAACTATTGGCAACTCCACCATCACCACGCAAGAAGCGGCTAACATCATAGTCGGTTATGGTGAGTGGCCTTCCTACTGCTCAGATTCTGACGCTACAGCAGTGGATAAACCAACGCGCCCGGATGTTTCAGTGAACAGGTTTTACACATTGGACACTAAATTGTGGGAGAAATCGTCCAAGGGATGGTACTGGAAGTTCCCGGATGTGTTAACTGAAACTGGGGTTTTTGGGCAAAATGCACAATTCCACTACCTCTACCGATCAGGGTTCTGCATCCACGTGCAGTGCAATGCCAGTAAATTCCATCAGGGAGCACTCCTAGTCGCTGTCCTACCAGAGTATGTCATTGGGACAGTGGCAGGCGGTACAGGGACGGAAGATACCCACCCCCCTTACAAGCAGACTCAACCCGGCGCCGATGGCTTCGAGTTGCAACACCCGTACGTGCTTGATGCTGGCATCCCAATATCACAGTTAACAGTGTGCCCACACCAGTGGATCAATTTGAGGACCAACAATTGTGCTACAATAATAGTGCCATACATTAACGCACTGCCTTTTGATTCTGCCTTGAATCATTGCAACTTTGGCCTGTTAGTTGTGCCTATTAGCCCACTAGACTACGATCAGGGAGCGACGCCAGTAATCCCTATAACTATCACATTAGCTCCAATGTGTTCTGAATTTGCAGGTCTTAGGCAGGCAGTCACGCAAGGGTTTCCCACCGAGCTGAAGCCTGGCACAAATCAATTTTTAACCACTGATGAGGGCGTTTCAGCACCTATTCTACCAAACTTCCACCCCACCCCGTGTATCCATATACCTGGTGAGGTTAGGAACTTGCTAGAGTTATGCCAGGTGGAGACCATTCTGGAGGTTAACAATGTGCCCACAAATGCCACTAGCTTAATGGAGAGACTGCGCTTTCCGGTCTCAGCACAAGCGGGGAAAGGTGAGCTGTGTGCAGTGTTCAGAGCCGATCCTGGGCGAAACGGACCGTGGCAGTCCACCTTGCTGGGTCAGTTGTGCGGGTACTACACTCAATGGTCAGGATCATTGGAAGTCACCTTCATGTTTACTGGATCCTTCATGGCTACCGGCAAGATGCTCATAGCCTATACACCGCCAGGAGGCCCTTTGCCCAAGGACCGGGCGACCGCCATGTTGGGCACGCACGTCATCTGGGGTTTTGGGCTGCAATCGTCTGTTACCCTTGTAATACCATGGATCAGCAACACTCACTACAGAGCGCATGCCCGAGATGGAGTGTTTGACTACTACACCACAGGGTTAGTCAGTATATGGTATCAGACAAATTACGTGGTTCCAATTGGGGCGCCCAATACAGCCTATATAATAGCACTAGCGGCAGCCCAAAAGAACTTCACCATGAAGTTGTGCAAGGATGCTAGTGATATCCTGCAGACGGGCACCATTCAGGGAGATAGGGTGGCAGATGTAATTGAAAGTTCCATAGGAGATAGCGTGAGTAGAGCCCTTACTCAAGCTCTACCAGCACCCACAGGCCAGAACACACAGGTGAGCAGTCATCGACTGGATACAGGCAAAGTTCCAGCACTCCAAGCTGCTGAAATTGGAGCATCATCAAATGCTAGTGACGAGAGCATGATCGAGACACGCTGTGTTCTTAACTCGCACAGCACAGCTGAGACCACTCTTGACAGTTTCTTCAGCAGAGCGGGGTTAGTTGGAGAGATAGATCTCCCTCTTGAAGGCACAACTAACCCTAATGGCTATGCCAACTGGGACATAGATATAACAGGTTACGCGCAAATGCGTAGAAAGGTGGAGCTATTCACCTACATGCGCTTTGATGCAGAGTTCACTTTTGTTGCGTGCACACCCACCGGGGAAGTTGTCCCACAATTACTCCAATATATGTTTGTGCCACCTGGAGCCCCTAAGCCAGATTCCAGGGAATCCCTCGCATGGCAAACCGCCACCAACCCCTCAGTTTTTGTCAAGCTGTCAGACCCTCCAGCACAGGTTTCAGTACCATTCATGTCACCTGCGAGTGCTTACCAATGGTTTTATGACGGATATCCCACATTCGGAGAACACAAACAGGAGAAAGATCTTGAGTATGGGGCATGTCCTAATAACATGATGGGTACGTTCTCGGTGCGGACTGTAGGGACCTCCAAGTCCAAATATCCTTTAGTGATTAGGATTTACATGAGAATGAAGCACGTCAGGGCGTGGATACCTCGCCCGATGCGTAACCAAAACTACCTATTTAAAGCCAACCCAAATTATGCTGGCAACTCCATTAAGCCAACTGGTACCAGTCGCACAGCGATCACTACTCTCGGGAAATTTGGACAACAGTCCGGGGCCATTTATGTGGGTAACTTTAGAGTGGTCAACCGTCATCTTGCCACTCATAATGATTGGGCAAATCTTGTTTGGGAAGACAGCTCTCGCGACTTACTCGTTTCATCCACCACTGCTCAAGGTTGTGATACGATTGCCCGTTGCAATTGCCAGACAGGGGTGTACTATTGTAACTCGAGGAGAAAACACTACCCGGTCAGTTTTTCAAAACCCAGCCTGATCTATGTAGAGGCTAGCGAGTATTACCCAGCTAGGTACCAGTCACATCTCATGCTCGCACAGGGTCACTCAGAACCTGGTGATTGCGGTGGTATCCTTAGATGCCAACATGGCGTCGTCGGTATAGTGTCTACTGGTGGCAATGGGCTCGTTGGTTTTGCAGATGTCAGGGACCTCTTGTGGTTGGATGAAGAGGCTATGGAGCAGGGCGTGTCCGATTACATCAAGGGTCTCGGAGATGCTTTCGGGACAGGTTTCACTGATGCAGTCTCAAGGGAGGTTGAAGCCCTTAAGAACTATCTTATAGGGTCTGAAGGAGCAGTTGAGAAAATTTTGAAAAACCTTATTAAATTAATCTCTGCACTGGTGATCGTAATCAGAAGTGATTACGACATGGTTACCCTTACTGCAACCTTAGCGCTGATAGGTTGTCATGGCAGTCCTTGGGCTTGGATCAAAGCCAAAACAGCTTCTATCTTAGGTATCCCTATCGCTCAAAAGCAAAGCGCTTCCTGGCTCAAGAAATTCAATGATATGGCCAACGCTGCTAAGGGGTTAGAGTGGGTTTCTAATAAGATCAGCAAATTTATTGATTGGCTTAAGGAGAAAATAGTACCAGCAGCCAAGGAGAAGGTTGAATTCCTAAATAACTTGAAACAGTTGCCACTGCTGGAGAATCAGATCTCAAACTTGGAACAATCTGCTGCCTCACAAGAGGACCTTGAAGTCATGTTTGGGAATGTGTCGTATCTAGCCCACTTCTGTCGCAAATTCCAGCCGCTATACGCCATGGAAGCTAAAAGAGTCTATGCCCTGGAGAAGAGAATGAATAACTATATGCAGTTCAAGAGCAAACACCGAATTGAACCTGTATGCCTCATTGTTAGGGGCTCACCAGGCACTGGGAAGTCTCTAGCCACTGGTATCATTGCTCGAGCAATCGCTGATAAGTACCACTCCAGCGTGTACTCGCTTCCACCAGACCCAGATCATTTTGATGGTTACAAGCAACAGGTGGTTACAGTGATGGATGACTTGTGCCAAAACCCCGACGGCAAGGATATGTCTTTATTCTGTCAAATGGTATCCACCGTAGACTTCATTCCACCAATGGCCTCTCTTGAGGAGAAGGGAGTTTCCTTCACCTCCAAGTTTGTTATCGCATCTACTAATGCCAGTAACATCATAGTGCCAACTGTGTCTGATTCTGATGCTATTCGCCGCAGGTTCTACATGGATTGTGACATTGAAGTGACAGACTCGTACAAAACAGATCTAGGTAGACTGGATGCAGGGCGAGCCGCTAAACTGTGCTCTGAAAACAACACTGCAAATTTCAAACGTTGCAGCCCATTAGTGTGTGGAAAAGCTATCCAACTTAGAGATAGAAAGTCTAAAGTTAGATACAGTGTGGATACGGTAGTTTCAGAACTTATTAGGGAATACAGCAATAGGTCTGCCATTGGCAACACAATCGAGGCTCTTTTCCAAGGTCCACCCAAGTTCAGGCCAATTAGGATTAGCCTTGAAGAGAAACCAGCCCCAGACGCTATTAGCGATCTCCTTGCTAGCGTAGATAGTGAAGAAGTGCGCCAGTACTGCAGGGATCAAGGCTGGATCATTCCTGAAACTCCCACCAACATAGAGCGGCACCTCAATAGAGCGGTGCTTGTCATGCAATCCATCGCCACAGTAGTGGCGGTTGTCTCGTTGGTGTATGTCATCTACAAGCTCTTTGCAGGGTTTCAAGGTGCGTATTCTGGTGCCCCTAAGCAAGTGCTTAAGAAACCTGCTCTTCGCACAGCAACAGTACAGGGCCCGAGCCTTGATTTTGCTCTCTCCCTCCTGAGGAGGAACGTCAGGCAAGTCCAAACAGACCAGGGGCATTTCACCATGTTGGGTGTTAGGGATCGCTTAGCAGTCCTCCCACGCCATTCACAACCCGGCAAAACTATTTGGATTGAGCACAAACTCGTGAATGTCCTTGATGCAGTTGAATTGGTAGATGAGCAAGGAGTCAACCTGGAATTGACCCTCATCACTCTTGACACTAACGAAAAATTTAGGGATATCACCAAATTCATCCCAGAAAATATTAGTACTGCCAGTGACGCCACCCTGGTGATTAACACGGAGCACATGCCCTCAATGTTTGTCCCGGTGGGTGACGTTGTGCAGTATGGCTTCTTGAACCTCAGTGGTAAGCCTACCCATCGCACCATGATGTACAACTTTCCTACTAAAGCAGGACAGTGTGGAGGAGTGGTGACTTCTGTTGGGAAGGTTATCGGTATTCACATTGGTGGCAACGGCAGACAAGGTTTTTGCGCAGGTCTCAAAAGGAGTTACTTTGCTAGTGAACAAGGAGAGATCCAGTGGGTTAAACCCAATAAAGAAACCGGAAGACTCAACATCAATGGACCAACCCGCACCAAGTTAGAACCCAGTGTATTCCACGATATCTTCGAGGGAAATAAGGAACCAGCTGTCTTGCACAGTAAAGACCCCCGACTCGAGGTAGATTTTGAACAGGCCCTGTTCTCTAAGTATGTGGGAAATACACTACATGAGCCTGACGAGTACATCAAGGAGGCAGCTCTTCATTATGCAAACCAATTGAAGCAACTAGAAATTAATACCTCTCAAATGAGCATGGAGGAGGCCTGCTACGGTACTGAGAATCTTGAGGCTATTGATCTTCATACTAGTGCAGGTTATCCCTATAGTGCCCTGGGGATAAAGAAAAGAGACATCCTAGACCCTACTACCAGGGACGTGAGTAAAATGAAGCTCTACATGGACAAATATGGTCTTGATCTCCCTTACTCCACTTATGTCAAGGATGAGCTGCGCTCAATTGATAAAATTAAGAAAGGGAAGTCCCGTCTGATTGAGGCCAGTAGTTTGAATGATTCAGTGTACCTCAGAATGGCTTTTGGTCATTTGTATGAGGCTTTCCACGCAAATCCTGGGACGATAACTGGATCAGCCGTGGGGTGTAACCCAGACACATTCTGGAGCAAACTGCCAATTTTGCTCCCTGGTTCACTCTTTGCCTTTGACTACTCAGGTTATGATGCTAGCCTTAGCCCTGTCTGGTTCAGAGCATTAGAATTGGTCCTTAGGGAGATAGGGTATAGTGAAGAGGCAGTCTCACTCATTGAGGGAATCAACCACACACACCATGTGTATCGCAATAAGACCTATTGCGTGCTTGGTGGGATGCCCTCAGGTTGCTCAGGAACATCCATTTTCAACTCAATGATCAATAACATTATTATCAGAGCACTGCTCATAAAAACATTTAAGGGCATTGATTTGGATGAACTCAACATGGTCGCCTATGGAGACGATGTGCTCGCTAGCTACCCCTTCCCAATTGATTGCTTGGAGTTAGCAAAGACCGGCAAGGAGTATGGTCTGACCATGACTCCTGCAGACAAATCTCCTTGCTTTAATGAAGTTAATTGGGGTAATGCGACCTTCCTTAAGAGGGGCTTTTTACCCGATGAACAGTTTCCATTTTTGATCCACCCTACTATGCCAATGAGGGAGATCCATGAATCTATTCGGTGGACCAAGGACGCACGAAACACTCAAGACCATGTGCGGTCCCTGTGCCTCCTAGCATGGCATAATGGTAAGCAAGAATATGAGAAATTTGTGAGCACAATTAGGTCTGTTCCAGTAGGAAGAGCGTTGGCTATCCCAAATTATGAAAACCTTAGACGCAATTGGCTCGAGTTATTC
>AER26647
ATGGGTTCGCAAGTGTCTACACAGCGCTCCGGTTCTCACGAAAACTCAAACTCAGCCACTGAGGGTTCTACCATAAACTACACCACCATTAATTACTACAAAGACTCCTATGCTGCCACAGCAGGCAAACAGAGTCTCAAGCAGGATCCAGACAAGTTTGCAAATCCTGTTAAAGACATCTTCACTGAAATGGCAGCGCCACTGAAGTCCCCATCCGCTGAGGCATGTGGATACAGTGATCGAGTGGCGCAATTAACTATTGGCAACTCCACTATCACCACGCAAGAAGCGGCTAACATCATAGTCGGTTATGGTGAGTGGCCTTCCTACTGCTCGGATTCTGACGCTACAGCAGTGGATAAACCAACGCGCCCGGATGTTTCAGTGAACAGGTTTTATACATTGGACACTAAATTGTGGGAGAAATCGTCCAAGGGATGGTACTGGAAGTTCCCGGATGTGTTAACTGAAACTGGGGTTTTTGGGCAAAATGCACAATTCCACTACCTCTACCGATCAGGGTTCTGCATCCACGTGCAGTGCAATGCTAGTAAATTCCACCAAGGAGCACTCCTAGTCGCTGTCCTACCAGAGTATGTCATTGGGACAGTGGCAGGCGGTACAGGGACGGAAGATACTCACCCCCCTTACAAGCAGACTCAACCCGGCGCCGATGGCTTCGAGTTGCAACACCCGTACGTGCTTGATGCTGGCATCCCAATATCACAGTTAACAGTGTGCCCACACCAGTGGATTAATTTGAGGACCAACAATTGTGCTACAATAATAGTGCCATACATTAACGCACTGCCTTTTGATTCTGCCTTGAACCACTGCAACTTTGGCCTGTTAGTTGTGCCTATTAGTCCACTAGACTACGACCAAGGAGCGACGCCAGTAATCCCTATAACTATCACATTGGCCCCAATGTGTTCTGAATTCGCAGGTCTTAGGCAGGCAGTCACGCAAGGGTTCCCCACCGAGCTAAAACCTGGCACAAATCAATTTTTAACCACTGATGATGGCGTTTCAGCACCTATTCTACCAAACTTCCACCCCACCCCGTGTATCCACATACCTGGTGAAGTTAGGAACTTGCTAGAGTTATGCCAGGTGGAGACCATTCTGGAGGTTAACAATGTGCCCACGAATGCCACTAGCTTAATGGAGAGACTGCGCTTCCCGGTCTCAGCACAAGCAGGGAAAGGTGAGCTGTGTGCGGTGTTTAGAGCCGATCCTGGGCGAAATGGACCGTGGCAATCCACCTTGCTGGGTCAGTTGTGCGGGTACTACACCCAATGGTCAGGATCATTGGAAGTCACCTTCATGTTTACTGGATCCTTCATGGCTACCGGCAAGATGCTCATAGCCTATACACCGCCAGGAGGTCCTTTGCCCAAGGACCGGGCGACCGCCATGTTGGGCACGCACGTCATCTGGGATTTTGGGCTGCAATCGTCTGTTACCCTTGTAATACCATGGATCAGCAACACTCATTATAGAGCACATGCCCGAGATGGAGTGTTTGACTACTACACCACAGGGTTAGTCAGTATATGGTATCAGACAAATTACGTGGTTCCAATTGGTGCGCCCAATACAGCCTATATAATAGCACTAGCGGCAGCCCAAAAGAACTTCACTATGAAGTTGTGCAAGGATGCTAGTGATATCCTGCAGACGGGCACCATCCAGGGAGATAGGGTGGCAGATGTAATTGAAAGTTCCATAGGAGATAGCGTGAGCAGAGCCCTCACTCACGCTCTACCAGCACCCACAGGCCAGAACACACAGGTGAGCAGTCATCGACTGGATACAGGTAAGGTTCCAGCACTCCAAGCTGCTGAAATTGGAGCATCATCAAATGCTAGTGACGAGAGCATGATTGAGACACGCTGTGTTCTTAACTCGCACAGCACAGCTGAGACCACTCTTGATAGTTTCTTCAGCAGGGCGGGATTAGTTGGAGAGATAGATCTCCCTCTTGAGGGCACAACTAACCCAAATGGTTATGCCAACTGGGACATAGATATAACAGGTTACGCGCAAATGCGTAGAAAGGTGGAGCTATTCACCTACATGCGCTTTGATGCAGAGTTCACTTTTGTTGCGTGCACACCCACCGGGGAAGTTGTCCCACAATTGCTCCAATATATGTTTGTGCCACCTGGAGCCCCTAAGCCAGATTCCAGGGAATCCCTCGCATGGCAAACCGCCACTAACCCCTCAGTTTTTGTCAAGCTGTCAGACCCTCCAGCGCAGGTTTCAGTGCCATTCATGTCACCTGCGAGTGCTTATCAATGGTTTTATGACGGATATCCCACATTCGGAGAACACAAACAGGAGAAAGATCTTGAATATGGGGCATGTCCTAATAACATGATGGGCACGTTCTCAGTGCGGACTGTGGGGACCTCCAAGTCCAAGTACCCTTTAGTGGTTAGGATTTACATGAGAATGAAGCACGTCAGGGCGTGGATACCTCGCCCGATGCGTAACCAAAACTACCTATTCAAAGCCAACCCAAATTATGCTGGCAACTCCATTAAGCCAACTGGTGCCAGTCGCACAGCGATCACCACTCTTGGGAAATTTGGGCAACAGTCTGGGGCCATTTATGTGGGCAACTTTAGAGTGGTCAACCGACATCTTGCCACTCACAATGATTGGGCAAATCTTGTTTGGGAAGACAGCTCTCGCGACTTGCTCGTGTCATCCACCACCGCCCAAGGTTGTGACACGATTGCCCGTTGCGATTGCCAGACAGGGGTGTACTACTGTAACTCGATGAGAAAACACTACCCAGTCAGTTTTTCAAAACCCAGCCTGATCTATGTAGAGGCTAGCGAGTATTACCCAGCCAGGTACCAGTCACATCTCATGCTCGCACAGGGTCACTCAGAGCCTGGTGATTGCGGTGGTATCCTTAGATGCCAACATGGCGTCGTCGGCATAGTGTCTACTGGTGGCAATGGGCTCGTTGGCTTTGCAGACGTCAGGGACCTCTTGTGGTTAGATGAAGAAGCTATGGAACAGGGCGTGTCCGACTACATCAAGGGTCTCGGAGATGCTTTCGGGACAGGCTTCACTGACGCAGTCTCAAGGGAGGTTGAAGCTCTCAAGAACTATCTTATAGGGTCTGAAGGAGCAGTTGAGAAAATTTTGAAAAATCTTATTAAACTAATCTCTGCACTGGTGATTGTGATCAGAAGTGATTACGACATGGTTACCCTCACTGCGACCTTAGCGCTGATAGGTTGTCATGGCAGTCCTTGGGCTTGGATCAAAGCCAAAACAGCTTCTATCTTAGGTATCCCTATCGCTCAAAAGCAGAGCGCTTCCTGGCTCAAGAAGTTCAATGACATGGCCAACGCTGCTAAGGGGTTAGAGTGGGTTTCCAACAAGATCAGCAAATTTATTGATTGGCTTAAGGAGAAAATAGTACCAGCAGCCAGGGAGAAGGTTGAATTCCTAAATAACTTGAAACAGTTGCCACTGCTAGAGAATCAGATCTCAAACTTGGAACAATCTGCTGCCTCACAAGAGGACCTTGAAGTCATGTTTGGGAATGTGTCGTACCTAGCTCACTTCTGTCGCAAGTTCCAACCGCTATACGCCACGGAAGCTAAAAGAGTCTATGCCCTGGAGAAGAGAATGAATAACTATATGCAGTTCAAGAGCAAACACCGAATTGAACCTGTATGTCTCATTATTAGGGGCTCACCAGGCACTGGGAAGTCTCTAGCCACTGGTATTATCGCTCGAGCAATCGCTGATAAGTACCACTCCAGCGTGTACTCGCTTCCACCAGACCCGGATCATTTTGACGGTTACAAGCAACAGGTGGTTACAGTGATGGATGATTTGTGTCAAAACCCCGATGGTAAGGATATGTCTTTATTCTGTCAAATGGTATCCACCGTAGACTTCATTCCACCAATGGCTTCTCTTGAGGAGAAGGGAGTTTCCTTCACCTCTAAGTTTGTCATCGCATCCACTAATGCCAGTAATATCATAGTGCCAACAGTGTCTGACTCTGACGCTATTCGCCGCAGGTTCTACATGGACTGTGACATTGAAGTGACAGACTCGTACAAAACAGATCTAGGTAGACTGGATGCAGGGCGAGCCGCTAAACTGTGCTCTGAAAACAACACTGCAAATTTCAAACGCTGCAGCCCATTAGTGTGTGGGAAAGCTATCCAACTTAGAGATAGAAAGTCTAAAGTCAGATACAGTGTGGATACGGTAGTTTCAGAACTTATTAGGGAATACAGCAATAGGTCCGCCATTGGCAACACAATCGAGGCTCTTTTCCAAGGTCCACCCAAGTTCAGGCCAATTAGGATTAGCCTTGAAGAAAAACCAGCCCCAGACGCTATTAGCGATCTCCTTGCTAGCGTAGATAGTGAAGAAGTGCGCCAGTACTGCAGGGATCAAGGCTGGATCATTCCTGAAACTCCCACCAACGTAGAGCGGCACCTTAATAGAGCGGTGCTTGTCATGCAATCCATCGCCACAGTAGTGGCGGTTGTCTCGTTGGTGTATGTCATCTACAAGCTCTTTGCAGGGTTCCAGGGTGCGTATTCTGGTGCTCCTAAGCAAGTGCTTAAGAAACCTGCTCTTCGCACAGCAACAGTGCAGGGCCCGAGCCTTGACTTTGCTCTCTCCCTACTGAGAAGGAACATCAGGCAAGTCCAAACAGACCAGGGGCATTTCACCATGTTGGGTGTTAGGGATCGCTTAGCAGTCCTCCCACGCCACTCACAACCTGGCAAAACTATTTGGATTGAGCACAAACTCGTGAACGTCCTTGATGCAGTTGAACTGGTGGATGAGCAAGGAGTCAACCTGGAATTAACCCTCATCACTCTTGACACCAACGAAAAGTTTAGGGATATCACCAAATTCATCCCAGAAAATATTAGCACTGCCAGTGATGCCACCCTAGTGATCAACACGGAGCACATGCCATCAATGTTTGTCCCGGTGGGTGACGTTGTGCAGTATGGCTTTTTGAATCTCAGTGGTAAGCCTACCCATCGCACCATGATGTACAACTTTCCTACTAAAGCAGGACAGTGTGGAGGAGTGGTGACATCTGTTGGGAAGGTTATCGGTATTCACATTGGTGGCAATGGCAGACAAGGTTTTTGCGCAGGCCTCAAAAGGAGTTACTTTGCTAGTGAACAAGGAGAGATCCAGTGGGTTAAGCCCAATAAAGAAACTGGAAGACTCAACATCAATGGACCAACCCGCACCAAGTTAGAACCTAGTGTATTCCATGATATCTTCGAGGGAAATAAGGAACCAGCTGTCTTGCACAGTAAAGACCCCCGACTTGAGGTAGATTTTGAACAGGCCCTGTTCTCTAAGTATGTGGGAAACACACTACATGAGCCTGACGAGTACATCAAAGAGGCAGCTCTTCATTATGCAAACCAATTAAAGCAACTAGAAATTAATACCTCTCAAATGAGCATGGAGGAGGCCTGCTACGGTACTGAGAATCTTGAGGCTATTGATCTTCACACTAGTGCAGGTTACCCCTATAGTGCCCTGGGGATAAAGAAAAGAGACATCTTAGACCCTACCACCAGGGATGTGAGTAAAATGAAGTTCTACATGGACAAGTATGGTCTTGATCTTCCTTACTCCACTTATGTCAAGGACGAGCTGCGCTCGATTGATAAAATTAAGAAAGGGAAGTCCCGTCTGATTGAGGCCAGTAGTCTAAATGATTCAGTGTACCTCAGAATGGCTTTCGGACATTTGTATGAGGCTTTCCACGCAAATCCTGGGACGATAACTGGATCAGCCGTGGGGTGTAACCCTGACACATTCTGGAGCAAGCTGCCAATTTTGCTCCCTGGTTCACTCTTTGCCTTTGACTACTCAGGTTATGATGCCAGCCTTAGCCCTGTCTGGTTCAGAGCATTAGAATTGGTTCTTAGGGAGATAGGGTATAGTGAAGAGGCAGTCTCACTCATTGAGGGAATCAACCACACACATCATGTGTATCGTAATAAGACCTATTGTGTGCTTGGTGGGATGCCCTCAGGCTGTTCGGGAACATCCATTTTCAACTCAATGATCAACAACATTATTATCAGAGCACTGCTCATAAAAACATTTAAGGGCATTGATTTGGATGAACTCAACATGGTCGCTTATGGAGACGATGTGCTCGCTAGCTATCCCTTCCCAATTGATTGCTTGGAACTAGCAAAGACTGGTAAGGAGTATGGTCTGACCATGACTCCTGCTGATAAGTCTCCTTGCTTTAATGAGGTCAATTGGGGTAATGCGACCTTCCTCAAAAGGGGCTTTTTGCCCGATGAACAGTTTCCATTTTTGATTCACCCTACTATGCCAATGAGGGAGATCCATGAGTCCATTCGATGGACCAAGGACGCACGAAACACTCAAGATCATGTGCGGTCCTTGTGCCTCCTAGCATGGCATAATGGTAAGCAAGAATATGAAAAATTTGTGAGCACAATTAGGTCTGTCCCAGTAGGAAGAGCGTTGGCTATCCCAAATTATGAAAATCTTAGACGCAATTGGCTCGAGTTATTT
>BAG82821
ATGGGCTCACAAGTGTCTACTCAGCGATCCGGCTCCCACGAGAACTCCAATTCAGCTACGGAAGGCTCTACCATTAATTACACTACCATCAACTATTACAAAGACTCCTATGCTGCAACAGCAGGCAAACAGAGCCTCAAACAAGACCCTGATAAGTTTGCTAACCCTGTCAAGGATATTTTCACTGAAATGGCTGCGCCACTGAAGTCTCCATCCGCTGAAGCTTGTGGTTATAGTGATCGTGTGGCACAACTCACCATTGGAAACTCCACCATTACTACACAGGAGGCGGCAAACATCATAGTCGGTTATGGTGAGTGGCCCTCATATTGCTCTGATGACGATGCTACAGCGGTGGATAAACCAACGCGCCCAGATGTGTCAGTGAATAGGTTTTATACATTGGACACCAAACTGTGGGAAAAATCATCTAAGGGGTGGTATTGGAAGTTTCCTGATGTATTGACTGAGACCGGAGTCTTTGGCCAGAACGCACAGTTTCACTATTTATATAGATCAGGGTTTTGCATTCATGTGCAATGTAATGCTAGCAAGTTCCATCAAGGAGCGCTGTTAGTCGCTATTCTTCCAGAGTATGTTATAGGGACAGTGGCAGGCGGCACAGGTACAGAGGACAGCCACCCTCCTTACAAACAAACGCAACCTGGCGCTGATGGTTTTGAGCTGCAGCACCCGTACGTGCTCGATGCTGGGATTCCTATATCACAACTGACGGTGTGCCCCCATCAATGGATTAATCTGCGGACCAATAACTGTGCCACGATAATAGTGCCATATATGAACACACTGCCTTTCGACTCTGCCCTGAACCATTGCAATTTTGGGCTGTTGGTAGTGCCCATTAGCCCATTAGATTTTGACCAAGGGGCAACTCCGGTTATCCCTATTACAATCACTCTAGCTCCAATGTGCTCTGAGTTTGCAGGTCTCAGACAGGCAGTTACTCAAGGCTTCCCTACTGAGCCAAAACCAGGAACAAATCAATTTTTGACCACCGATGACGGCGTCTCAGCACCCATTCTACCAAATTTCCACCCCACTCCATGTATTCACATACCCGGTGAAGTCAGAAACCTGCTTGAGTTGTGTCAAGTGGAGACTATTCTTGAGGTTAACAACGTACCCACCAATGCTACCAGTTTGATGGAAAGGCTACGATTCCCAGTGTCTGCGCAAGCGGGGAAAGGTGAATTGTGTGCCGTGTTTAGGGCCGACCCTGGAAGGGACGGTCCATGGCAATCAACAATGCTGGGCCAGCTGTGTGGATACTACACCCAGTGGTCAGGGTCACTGGAGGTCACTTTTATGTTTACCGGGTCTTTTATGGCCACGGGTAAAATGCTCATAGCCTATACACCTCCTGGTGGCCCCTTACCTAAAGACCGGGCCACAGCAATGCTGGGCACGCATGTTATCTGGGATTTTGGGTTACAATCATCTGTTACCCTTGTGATACCATGGATCAGTAACACCCACTACAGAGCGCATGCCCGGGACGGAGTGTTCGATTACTATACCACAGGACTGGTCAGTATCTGGTATCAAACAAACTACGTAGTTCCAATTGGGGCACCCAATACAGCTTACATAATAGCACTAGCGGCAGCCCAGAAGAACTTTACCATGAAACTGTGCAAAGACACTAGTCACATATTACAGACAGCCTCCATTCAGGGAGATAGGGTGGCAGATGTGATCGAGAGCTCTATAGGAGATAGTGTGAGTAGAGCACTTACCCAGGCCCTGCCAGCACCCACAGGTCAAAACACACAGGTGAGCAGTCATCGACTAGACACTGGCGAAGTTCCAGCGCTTCAAGCTGCTGAAATTGGGGCATCGTCAAATACTAGTGATGAGAGTATGATTGAAACACGGTGCGTTCTTAACTCACACAGCACAGCAGAAACCACCTTGGATAGCTTCTTCAGTAGGGCAGGTTTGGTAGGGGAGATAGATCTCCCTCTTGAGGGCACTACTAATCCGAATGGTTATGCCAATTGGGATATAGACATAACTGGTTACGCACAGATGCGCAGGAAAGTGGAGTTGTTCACCTACATGCGCTTTGATGCGGAATTCACTTTTGTTGCGTGCACTCCCACCGGCGGGGTTGTTCCACAATTACTCCAGTATATGTTTGTTCCCCCTGGTGCTCCCAAACCAGAATCTAGAGAATCACTTGCTTGGCAAACAGCCACAAACCCCTCAGTTTTTGTCAAGTTGACTGATCCCCCAGCACAGGTCTCAGTTCCATTCATGTCACCCGCGAGCGCTTACCAGTGGTTTTACGACGGGTACCCTACGTTTGGAGAACATAAACAGGAGAAAGACCTTGAATATGGAGCGTGTCCTAATAACATGATGGGCACTTTCTCGGTGCGAACTGTGGGGTCATTAAAGTCCAAGTACCCTCTGGTTGTCAGAATATATATGAGAATGAAGCATGTCAGGGCATGGATACCTCGCCCGATGCGCAACCAAAACTACTTGTTCAAAGCCAATCCGAACTACGCTGGCAACTCCATTAAACCGACCGGCACTAGCCGTACTGCCATTACTACCCTTGGAAAGTTCGGCCAGCAATCTGGGGCCATCTACGTGGGCAACTTCAGAGTGGTTAATCGTCACCTCGCTACTCATAATGACTGGGCGAATCTCGTCTGGGAAGACAGCTCCCGCGACCTACTAGTGTCGTCTACCACTGCCCAGGGCTGTGATACAATTGCACGTTGTGACTGTCAAACAGGAGTGTACTATTGTAACTCTAAGAGAAAGCACTATCCAGTCAGCTTCTCTAAACCTAGCCTCATTTATGTGGAAGCTAGCGAGTATTACCCTGCTAGATACCAGTCTCATCTCATGCTTGCGGCGGGCCATTCTGAACCAGGAGATTGTGGTGGCATCCTTAGGTGCCAGCACGGTGTTGTCGGCATTGTGTCCACTGGTGGCAATGGGCTTGTTGGCTTTGCAGATGTCAGGGATCTCCTATGGTTGGATGAAGAAGCAATGGAGCAGGGTGTGTCCGACTACATTAAGGGACTTGGTGATGCGTTTGGAACTGGCTTCACCGATGCAGTTTCCAGAGAAGTTGAGGCTCTTAAGAACCACCTTATTGGGTCTGAGGGAGCTGTCGAGAAGATCCTAAAGAATTTGATCAAATTAATCTCTGCTTTAGTCATCGTGATTAGGAGTGATTATGACATGGTCACTCTCACAGCAACTTTAGCTCTGATAGGGTGCCACGGTAGTCCCTGGGCATGGATTAAAGCAAAAACAGCTTCCATTCTAGGCATCCCTATTGCCCAGAAGCAAAGTGCGTCCTGGCTTAAAAAGTTTAACGATATGGCCAACGCCGCCAAGGGGTTAGAGTGGATCTCCAGTAAGATTAGTAAATTCATCGATTGGCTCAAAGAGAAAATCATACCAGCGGCTAGGGAGAAGGTGGAGTTTCTGAACAACTTAAAACAGTTGCCGTTGTTGGAGAATCAGATCTCAAATCTAGAGCAGTCTGCTGCTTCACAAGAAGATCTTGAAGCCATGTTCGGAAATGTGTCGTACCTAGCTCACTTCTGCCGCAAATTCCAACCACTGTACGCTGCAGAAGCCAAAAGGGTCTATGCTTTGGAGAAAAGAATGAACAACTACATGCAGTTCAAGAGCAAACACCGAATTGAACCTGTATGTCTTATTATTAGGGGTTCTCCGGGCACCGGGAAATCACTAGCAACTGGCATCATTGCTCGGGCAATAGCAGACAAGTATCACTCAAGTGTGTACTCACTCCCACCAGACCCGGATCACTTTGATGGATACAAACAGCAGGTGGTCACGGTCATGGATGACTTATGTCAGAACCCTGATGGCAAAGATATGTCATTGTTCTGCCAGATGGTGTCCACAGTGGATTTCATCCCACCAATGGCTTCCCTAGAAGAGAAAGGAGTTTCTTTCACATCTAAATTTGTCATTGCATCTACCAATTCCAGCAACATCATAGTACCAACAGTGTCTGATTCTGATGCAATTCGCCGTAGGTTCTATATGGATTGTGATATCGAAGTCACGGATTCATATAAAACGGACTTGGGTAGGTTAGATGCTGGGCGAGCCGCCAAATTGTGCTCTGAGAATAACACAGCAAATTTCAAGCGTTGTAGCCCACTAGTGTGTGGGAAGGCCATTCAGCTGAGAGATAGAAAGTCCAAGGTCAGGTACAGTGTGGACACGGTGGTTTCTGAGCTCATAAGGGAATACAACAACAGGTCTGCTATTGGTAACACAATTGAAGCACTATTCCAAGGTCCGCCTAAGTTTAGACCCATAAGGATCAGTCTTGAAGAAAAGCCAGCCCCAGACGCCATTAGTGACCTTCTTGCTAGTGTGGATAGCGAGGAGGTACGCCAGTACTGTAGAGATCAAGGTTGGATCATACCAGAGACTCCTACAAATGTTGAACGGCACCTCAACAGAGCTGTGCTAGTCAYGCAATCCATCGCTACAGTTGTGGCAGTCGTTTCACTGGTGTATGTCATCTACAAGCTCTTCGCTGGATTCCAAGGCGCGTACTCTGGTGCTCCCAAGCAGATACTCAAGAAACCCGTTCTCCGCACGGCAACAGTACAGGGTCCAAGTCTCGATTTCGCTCTGTCTCTACTGAGGAGGAATATCAGGCAAGTGCAAACAGATCAAGGACATTTCACCATGCTGGGTGTCAGGGACCGTTTGGCTGTTCTTCCACGCCACTCCCAGCCCGGCAAAACAATCTGGGTAGAGCACAAACTCGTAAACATTCTGGACGCTGTTGAACTGGTGGATGAACAAGGGGTTAATTTGGAGCTAACCCTAATCACCCTTGACACTAATGAGAAATTCAGAGACATTACTAAGTTCATCCCAGAGAGCATCAGYGCTGCAAGCGATGCTACCCTAGTGATCAACACAGAGCACATGCCCTCAATGTTTGTGCCGGTGGGAGACGTTGTGCAATATGGTTTTCTCAACCTCAGTGGAAAGCCAACCCACCGTACCATGATGTACAACTTTCCCACCAAGGCAGGGCAGTGTGGAGGGGTGGTGACATCAGTTGGAAAGGTCATTGGTATACACATAGGTGGTAACGGCAGACAAGGTTTCTGTGCGGGACTTAAGAGGAGCTACTTCGCCAGCGAGCAAGGAGAGATCCAGTGGGTCAAGCCCAATAAAGAAACTGGGAGACTCAACATCAATGGGCCAACTCGCACTAAGCTCGAACCCAGTGTATTTCATGATGTTTTTGAGGGAAACAAGGAGCCAGCAGTTCTACACAGTAAAGATCCCCGCCTCGAGGTGGATTTTGAGCAGGCTTTGTTCTCCAAGTACGTAGGGAACACACTATATGAGCCTGATGAGTACATTAAGGAGGCAGCTCTTCACTATGCAAATCAGTTGAAACAGCTAGACATTGACACCTCCCAGATGAGCATGGAGGAAGCCTGTTACGGCACTGAGAACCTTGAGGCCATTGATCTTCACACTAGTGCAGGCTACCCATACAGTGCTCTAGGAATAAAGAAAAGAGACATCCTAGATTCTACTACTAGGGATGTGAGCAAGATGAAATTTTATATGGACAAGTATGGCTTGGACCTTCCCTACTCCACCTATGTCAAGGATGAGCTACGCTCGATAGATAAGATCAAGAAGGGGAAGTCTCGTTTGATTGAAGCTAGCAGCTTAAATGATTCTGTGTACCTTAGGATGACTTTTGGGCACCTTTATGAAACCTTCCATGCAAACCCTGGAACTGTGACCGGCTCAGCCGTGGGATGCAATCCGGATACATTCTGGAGTAAACTACCCATCTTACTCCCTGGCTCACTCTTTGCTTTCGACTATTCAGGATATGATGCTAGTCTTAGCCCTGTCTGGTTCAGAGCATTGGAATTAGTTCTTAGGGAAATAGGCTACAGTGAGGAAGCAGTTTCACTTGTTGAGGGGATCAATCACACACACCATGTATACCGCAACAAAACTTACTGTGTGCTTGGTGGCATGCCCTCTGGTTGCTCAGGAACATCCATATTCAATTCAATGATCAATAACATTATTATTAGAGCACTGCTCATCAAAACGTTCAAGGGCATTGATTTAGACGAGCTCAACATGGTTGCCTACGGGGATGATGTGCTTGCCAGTTACCCTTTTCCAATTGACTGTTTGGAGTTGGCAAGAACAGGCAAGGAGTACGGTTTAACCATGACTCCTGCAGACAAATCCCCATGCTTCAATGAAGTCAATTGGGATAACGCAACCTTTCTCAAAAGAGGCTTCTTGCCCGATGAACAATTTCCATTCCTTATCCACCCTACCATGCCAATGAAAGAAATCCACGAGTCCATACGGTGGACCAAGGACGCGCGAAATACCCAAGATCACGTGCGGTCCTTGTGCCTTCTGGCATGGCACAATGGTAAGCAGGAATATGAAAAGTTTGTGAGCGCAATTAGATCAGTACCAGTAGGAAAAGCATTGGCTATTCCAAATTATGAGAATCTGAGACGCAATTGGCTCGAACTATTC
>ACA61275
ATGGGCTCACAAGTGTCTACTCAGCGATCCGGCTCCCACGAGAACTCCAATTCAGCTACGGAAGGCTCTACCATTAATTACACTACCATCAACTATTACAAAGACTCCTATGCTGCAACAGCAGGCAAACAGAGCCTCAAACAAGACCCTGATAAGTTTGCTAACCCTGTCAAGGATATTTTCACTGAAATGGCTGCGCCACTGAAGTCTCCATCCGCTGAAGCTTGTGGTTATAGTGATCGTGTGGCACAACTCACCATTGGAAACTCCACCATTACTACACAGGAGGCGGCAAACATCATAGTCGGTTATGGTGAGTGGCCCTCATATTGCTCTGATGACGATGCTACAGCGGTGGATAAACCAACGCGCCCAGATGTGTCAGTGAATAGGTTTTATACATTGGACACCAAACTGTGGGAAAAATCATCTAAGGGGTGGTATTGGAAGTTTCCTGATGTTTTGACTGAGACCGGAGTCTTTGGCCAGAACGCACAGTTTCACTATTTATATAGATCAGGGTTTTGCATTCATGTGCAATGTAATGCTAGCAAGTTCCATCAAGGAGCGCTGTTAGTCGCTATTCTTCCAGAGTATGTTATAGGGACAGTGGCAGGCGGCACAGGTACAGAGGACAGCCACCCTCCTTACAAACAAACGCAACCTGGCGCTGATGGTTTTGAGCTGCAGCACCCGTACGTGCTCGATGCTGGGATTCCTATATCACAACTGACGGTGTGCCCCCATCAATGGATTAATCTGCGGACCAATAACTGTGCCACGATAATAGTGCCATATATGAACACACTGCCTTTCGACTCTGCCCTGAACCATTGCAATTTTGGGCTGTTGGTAGTGCCCATTAGCCCATTAGATTTTGACCAAGGGGCAACTCCGGTTATCCCTATTACAATCACTCTAGCTCCAATGTGCTCTGAGTTTGCAGGTCTCAGACAGGCAGTCACTCAAGGCTTCCCTACTGAGCCAAAACCAGGAACAAATCAATTTTTGACCACCGATGACGGCGTCTCAGCACCCATTCTACCAAATTTCCACCCCACTCCATGTATTCACATACCCGGTGAAGTCAGAAACCTGCTTGAGTTGTGTCAAGTGGAGACTATTCTTGAGGTTAACAACGTACCCACCAATGATACCAGTTTGATGGAAAGGCTACGATTCCCAGTGTCTGCGCAAGCGGGGAAAGGTGAATTGTGTGCCGTGTTTAGGGCCGACCCTGGAAGGGACGGTCCATGGCAATCAACAATGCTGGGCCAGCTGTGTGGATACTACACCCAGTGGTCAGGGTCACTGGAGGTCACTTTTATGTTTACCGGGTCTTTTATGGCCACGGGTAAAATGCTCATAGCCTATACACCTCCTGGTGGCCCCTTACCTAAAGACCGGGCCACAGCAATGCTGGGCACGCATGTTATCTGGGATTTTGGGTTACAATCATCTGTCACCCTTGTGATACCATGGATCAGTAACACCCACTACAGAGCGCATGCCCGGGACGGAGTGTTCGATTACTATACCACAGGACTGGTCAGTATCTGGTATCAAACAAACTACGTAGTTCCAATTGGGGCACCCAATACAGCTTACATAATAGCACTAGCGGCAGCCCAGAAGAACTTTACCATGAAACTGTGCAAAGACACTAGTCACATATTACAGACAGCCTCCATTCAGGGAGATAGGGTGGCAGATGTGATCGAGAGCTCTATAGGAGATAGTGTGAGTAGAGCACTTACCCAGGCCCTGCCAGCACCCACAGGTCAAAACACACAGGTGAGCAGTCATCGACTAGACACTGGCGAAGTTCCAGCGCTTCAAGCTGCTGAAATTGGGGCATCGTCAAATACTAGTGATGAGAGTATGATTGAAACACGGTGCGTTCTTAACTCACACAGCACAGCAGAAACCACCTTGGATAGCTTCTTCAGTAGGGCAGGTTTGGTAGGGGAGATAGATCTCCCTCTTGAGGGTACTACTAATCCGAATGGTTATGCCAACTGGGATATAGACATAACTGGTTACGCACAGATGCGCAGGAAAGTGGAGTTGTTCACCTACATGCGCTTTGATGCGGAATTCACTTTTGTTGCGTGCACTCCCACCGGCGGGGTTGTTCCACAATTACTCCAGTATATGTTTGTTCCCCCTGGTGCTCCCAAACCAGAATCTAGAGAATCACTTGCTTGGCAAACAGCCACAAACCCCTCAGTTTTTGTCAAGTTGACTGATCCCCCAGCACAGGTCTCAGTTCCATTCATGTCACCTGCGAGCGCTTACCAGTGGTTTTACGACGGGTACCCCACGTTTGGAGAACATAAACAGGAGAAAGACCTTGAATATGGAGCGTGTCCTAATAACATGATGGGCACTTTCTCGGTGCGAAATGTGGGGTCATCAAAGTCCAAGTACCCTCTGGTTGTCAGAATATATATGAGAATGAAGCATGTCAGGGCATGGATACCTCGCCCGATGCGCAACCAAAACTACTTGTTCAAAGCCAATCCGAACTACGCTGGCAACTCCATTAAGCCGACCGGCACTAGCCGTACTGCCATTACTACCCTTGGAAAGTTCGGCCAGCAATCTGGGGCCATCTACGTGGGCAACTTCAGAGTGGTTAATCGTCACCTCGCTACTCATAATGACTGGGCGAATCTCGTCTGGGAAGACAGCTCCCGCGACCTACTAGTGTCGTCTACCACTGCCCAGGGCTGTGATACAATTGCACGTTGTGACTGTCAAACAGGAGTGTACTATTGTAATTCTAAGAGAAAGCACTATCCAGTCAGCTTCTCTAAACCTAGCCTCATTTATGTGGAAGCTAGCGAGTATTACCCTGCTAGATACCAGTCTCATCTCATGCTTGCGGCGGGCCATTCTGAACCAGGAGATTGTGGTGGCATCCTTAGGTGCCAGCACGGTGTTGTCGGCATTGTGTCCACTGGTGGCAATGGGCTTGTTGGCTTTGCAGATGTCAGGGATCTCCTATGGTTGGATGAAGAAGCAATGGAGCAGGGTGTGTCCGACTACATTAAGGGACTTGGTGATGCGTTTGGAACTGGCTTCACCGATGCAGTTTCCAGAGAAGTTGAGGCTCTTAAGAACCACCTTATTGGGTCTGAGGGAGCTGTCGAGAAGATCCTAAAGAATTTGATCAAATTAATCTCTGCTTTAGTCATCGTGATTAGGAGTGATTATGACATGGTCACTCTCACAGCAACTTTAGCTCTGATAGGGTGCCACGGTAGTCCCTGGGCATGGATTAAAGCAAAAACAGCTTCCATTCTAGGCATCCCTATTGCCCAGAAGCAAAGTGCGTCCTGGCTTAAAAAGTTTAACGATATGGCCAACGCCGCCAAGGGGTTAGAGTGGATCTCCAGTAAGATTAGTAAATTCATCGATTGGCTCAAAGAGAAAATCATACCAGCGGCTAGGGAGAAGGTGGAGTTTCTGAACAACTTAAAACAGTTGCCGTTGTTGGAGAATCAGATCTCAAATCTAGAGCAGTCTGCTGCTTCACAAGAAGATCTTGAAGCCATGTTCGGAAATGTGTCGTACCTAGCTCACTTCTGCCGCAAATTCCAACCACTGTACGCTACAGAAGCCAAAAGGGTCTATGCTTTGGAGAAAAGAATGAACAACTACATGCAGTTCAAGAGCAAACACCGAATTGAACCTGTATGTCTTATTATTAGGGGTTCTCCGGGCACCGGGAAATCACTAGCAACTGGCATCATTGCTCGGGCAATAGCAGACAAGTATCACTCAAGTGTGTACTCACTCCCACCAGACCCGGATCACTTTGATGGATACAAACAGCAGGTGGTCACGGTCATGGATGACTTATGTCAGAATCCTGATGGCAAAGATATGTCATTGTTCTGCCAGATGGTGTCCACAGTGGATTTCATCCCACCAATGGCTTCCCTAGAAGAGAAAGGAGTTTCTTTCACATCTAAATTTGTCATTGCATCTACCAATTCCAGCAACATCATAGTACCAACAGTGTCTGATTCTGATGCAATTCGCCGTAGGTTCTATATGGATTGTGATATCGAAGTCACGGATTCATATAAAACGGACTTGGGTAGGTTAGATGCTGGGCGAGCCGCCAAATTGTGCTCTGAGAATAACACAGCAAATTTCAAGCGTTGTAGCCCACTAGTGTGTGGGAAGGCCATTCAGCTGAGAGATAGAAAGTCCAAGGTCAGGTACAGTGTGGACACGGTGGTTTCTGAGCTCATAAGGGAATACAACAACAGGTCTGCTATTGGTAACACAATTGAAGCACTATTCCAAGGTCCGCCTAAGTTTAGACCCATAAGGATCAGTCTTGAAGAAAAGCCAGCCCCAGACGCCATTAGTGACCTTCTTGCTAGTGTGGATAGCGAGGAGGTACGCCAGTACTGTAGAGATCAAGGTTGGATCATACCAGAGACTCCTACAAATGTTGAACGGCACCTCAACAGAGCTGTGCTAGTCATGCAATCCATCGCTACAGTTGTGGCAGTCGTTTCACTGGTGTATGTCATCTACAAGCTCTTCGCTGGATTCCAAGGCGCGTACTCTGGTGCTCCCAAGCAGATACTTAAGAAACCCGTTCTCCGCACGGCAACAGTACAGGGTCCAAGTCTCGATTTCGCTCTGTCTCTACTGAGGAGGAATATCAGGCAAGTGCAAACAGATCAAGGACATTTCACCATGCTGGGTGTCAGGGACCGTTTGGCTGTTCTTCCACGCCACTCCCAGCCCGGCAAAACAATCTGGGTAGAGCACAAACTCGTAAACATTCTGGACGCTGTTGAACTGGTGGATGAACAAGGGGTTAATTTGGAGCTAACCCTAATCACCCTTGACACTAATGAGAAATTCAGAGACATTACTAAGTTCATCCCAGAGAGCATCAGCGCTGCAAGCGATGCTACCCTAGTGATCAACACAGAGCACATGCCCTCAATGTTTGTGCCGGTGGGAGACGTTGTGCAATATGGTTTTCTCAACCTCAGTGGAAAGCCAACCCACCGTACCATGATGTACAACTTTCCCACCAAGGCAGGGCAGTGTGGAGGGGTGGTGACATCAGTTGGAAAGGTCATTGGTATACACATAGGTGGTAACGGCAGACAAGGTTTCTGTGCGGGACTTAAGAGGAGCTACTTCGCCAGCGAGCAAGGAGAGATCCAGTGGGTCAAGCCCAATAAAGAAACTGGGAGACTCAACATCAATGGGCCAACTCGCACTAAGCTCGAACCCAGTGTATTTCATGATGTTTTTGAGGGAAACAAGGAGCCAGCAGTTCTACACAGTAAAGATCCCCGCCTCGAGGTGGATTTTGAGCAGGCTTTGTTCTCCAAGTACGTAGGGAATACACTATATGAGCCTGATGAGTACATTAAGGAGGCAGCTCTTCACTATGCAAATCAGTTGAAACAGCTAGACATTGACACCTCCCAGATGAGCATGGAGGAAGCCTGTTACGGCACTGAGAACCTTGAGGCCATTGACCTTCACACTAGTGCAGGCTACCCATACAGTGCTCTAGGAATAAAGAAAAGAGACATCCTAGATTCTACTACTAGGGATGTGAGCAAGATGAAATTTTATATGGACAAGTATGGCTTGGACCTTCCCTACTCCACCTATGTCAAGGATGAGCTACGCTCGATAGATAAGATCAAGAAGGGGAAGTCTCGTTTGATTGAAGCCAGCAGCTTAAATGATTCTGTGTACCTTAGGATGACTTTTGGGCACCTTTATGAAACCTTCCATGCAAACCCTGGAACTGTGACCGGCTCGGCCGTGGGATGCAATCCGGATACATTCTGGAGTAAACTACCCATCTTACTCCCTGGCTCACTCTTTGCTTTCGACTATTCAGGATATGATGCTAGTCTTAGCCCTGTCTGGTTCAGAGCATTGGAATTAGTTCTTAGGGAAATAGGCTACAGTGAGGAAGCAGTTTCACTTGTTGAGGGGATCAATCACACACACCATGTATACCGCAACAAAACTTACTGTGTGCTTGGTGGCATGCCCTCTGGTTGCTCAGGAACATCCATATTCAATTCAATGATCAATAACATTATTATTAGAGCACTGCTCATCAAAACGTTCAAGGGCATTGATTTAGACGAGCTCAACATGGTTGCCTACGGGGATGATGTGCTTGCCAGTTACCCTTTTCCAATTGACTGTTTGGAGTTGGCAAGAACGGGCAAGGAGTACGGTTTAACCATGACTCCTGCAGACAAATCCCCATGCTTCAATGAAGTCAATTGGGATAACGCAACCTTTCTCAAAAGAGGCTTCTTGCCCGATGAACAATTTCCATTCCTTATCCACCCTACCATGCCAATGAAAGAAATCCACGAGTCCATACGGTGGACCAAGGACGCGCGAAATACCCAAGATCACGTGCGGTCCTTGTGCCTTCTGGCATGGCACAATGGTAAACAGGAATATGAAAAGTTTGTGAGCGCAATTAGATCAGTACCAGTAGGAAAAGCATTGGCTATTCCAAATTATGAGAATCTGAGACGCAATTGGCTCGAACTATTC
>ACD63039
ATGGGTTCGCAAGTGTCTACACAGCGCTCCGGTTCTCACGAAAACTCAAACTCAGCCACTGAGGGTTCTACCATAAACTACACCACCATTAATTACTACAAAGACTCCTATGCTGCCACAGCAGGCAAACAGAGTCTCAAGCAGGATCCAGACAAGTTTGCAAATCCTGTTAAAGACATCTTCACTGAAATGGCAGCGCCACTGAAGTCCCCATCCGCTGAGGCATGTGGATACAGTGATCGAGTGGCGCAATTAACTATTGGCAACTCCACCATCACCACGCAAGAAGCGGCTAATATCATAGTCGGTTATGGTGAGTGGCCTTCCTACTGCTCAGATTCTGACGCTACAGCAGTGGATAAACCAACGCGCCCGGATGTTTCAGTGAACAGGTTTTACACATTGGACACTAAATTGTGGGAGAAATCGTCCAAGGGATGGTACTGGAAGTTCCCGGATGTGTTAACTGAAACTGGGGTTTTTGGGCAAAATGCACAATTCCACTACCTCTACCGATCAGGGTTCTGCATCCACGTGCAGTGCAATGCCAGTAAATTCCACCAAGGAGCACTCCTAGTCGCTGTCCTACCAGAGTATGTCATTGGGACAGTGGCAGGCGGTACAGGGACGGAAGATACCCACCCCCCTTACAAGCAGACTCAACCCGGCGCCGATGGCTTCGAGTTGCAACACCCGTACGTGCTTGATGCTGGCATCCCAATATCACAGTTAACAGTGTGCCCACACCAGTGGATTAATTTGAGGACCAACAACTGTGCTACAATAATAGTGCCATACATTAACGCACTGCCTTTTGATTCTGCCTTGAACCATTGCAACTTTGGCCTGTTGGTTGTGCCTATTAGCCCACTAGACTACGACCAAGGAGCGACGCCAGTAATCCCTATAACTATCACATTGGCCCCAATGTGTTCTGAATTCGCAGGTCTTAGGCAGGCAGTCACGCAAGGGTTCCCCACCGAGCTAAAACCTGGCACAAATCAATTTTTAACCACCGATGATGGCGTTTCAGCACCTATTCTACCGAACTTCCACCCCACCCCGTGTATCCACATACCTGGTGAAGTTAGGAACTTGCTAGAGTTATGCCAGGTGGAGACCATTCTGGAGGTTAACAATGTGCCCACGAATGCCACTAGCTTAATGGAGAGACTGCGCTTCCCGGTCTCAGCACAAGCAGGGAAAGGTGAGCTGTGTGCGGTGTTTAGAGCCGATCCTGGGCGAAATGGACCATGGCAATCCACCTTACTGGGTCAGTTGTGCGGGTACTACACCCAATGGTCAGGATCATTGGAAGTCACCTTCATGTTTACTGGATCCTTCATGGCTACCGGCAAGATGCTCATAGCCTATACACCGCCAGGAGGTCCTCTGCCCAAGGACCGGGCGACCGCCATGTTGGGCACGCACGTCATCTGGGATTTTGGGCTGCAATCGTCTGTTACCCTTGTAATACCATGGATCAGCAACACTCATTATAGAGCACATGCCCGAGATGGAGTGTTTGACTACTACACCACAGGGTTAGTCAGTATATGGTATCAGACAAATTACGTGGTTCCAATCGGTGCGCCCAACACAGCCTATATAATAGCACTAGCGGCAGCCCAAAAGAACTTCACTATGAAATTGTGCAAGGATGCTAGTGATATCCTGCAGACGGGCACCATCCAGGGAGATAGGGTGGCAGATGTAATTGAAAGTTCCATAGGAGATAGCGTGAGCAGAGCCCTCACTCACGCTCTACCAGCACCCACAGGCCAGAACACACAGGTGAGCAGTCATCGACTGGATACAGGCAAGGTTCCAGCACTCCAAGCTGCTGAAATTGGAGCATCATCAAATGCTAGTGACGAGAGCATGATTGAGACACGCTGTGTTCTTAACTCGCACAGTACAGCTGAGACCACTCTTGATAGTTTCTTCAGCAGGGCGGGATTAGTTGGAGAGATAGATCTCCCTCTTAAGGGCACAACTAACCCAAATGGTTATGCCAACTGGGACATAGACATAACAGGTTACGCGCAAATGCGTAGAAAGGTAGAGCTATTCACCTACATGCGCTTTGATGCAGAGTTCACTTTTGTTGCGTGCACACCCACCGGGGAAGTTGTCCCACAATTGCTCCAATATATGTTTGTGCCACCTGGAGCCCCTAAGCCAGATTCTAGGGAATCCCTTGCATGGCAAACCGCCACTAACCCCTCAGTTTTTGTCAAGCTGTCAGACCCTCCAGCGCAGGTTTCAGTGCCATTCATGTCACCTGCGAGTGCTTATCAATGGTTTTATGACGGATATCCCACATTCGGAGAACACAAACAGGAGAAAGATCTTGAATACGGGGCATGTCCTAATAACATGATGGGCACGTTCTCAGTGCGGACTGTGGGGACCTCCAAGTCTAAGTACCCTTTAGTGGTTAGGATTTACATGAGGATGAAGCACGTCAGGGCGTGGATACCTCGCCCGATGCGTAACCAGAACTACCTATTCAAAGCCAACCCAAATTATGCTGGCAACTCCATTAAGCCAACTGGTGCCAGTCGCACAGCGATCACCACTCTTGGGAAATTTGGACAACAGTCTGGGGCTATTTATGTGGGCAACTTTAGAGTGGTCAACCGACATCTTGCCACTCACAATGATTGGGCAAATCTTGTTTGGGAAGACAGCTCTCGCGACTTGCTCGTGTCATCCACCACCGCCCAAGGTTGTGACACGATTGCCCGTTGCGATTGCCAGACAGGGGTGTACTACTGTAACTCGATGAGAAAACACTACCCAGTCAGTTTTTCAAAACCCAGCCTGATCTATGTAGAGGCTAGCGAGTATTACCCAGCCAGGTACCAATCACATCTCATGCTCGCACAGGGTCACTCAGAACCTGGTGATTGCGGTGGTATCCTTAGATGCCAACATGGCGTCGTCGGCATAGTGTCTACTGGTGGCAATGGGCTCGTTGGCTTTGCAGACGTCAGAGACCTCTTGTGGTTAGATGAAGAAGCTATGGAACAGGGCGTGTCCGACTACATCAAGGGTCTCGGAGATGCTTTTGGAACAGGCTTCACTGACGCAGTCTCAAGGGAGGTTGAAGCTCTCAAGAACTATCTTATAGGGTCTGAAGGAGCAGTTGAGAAAATTTTGAAAAATCTTATTAAACTAATCTCTGCACTGGTGATTGTGATCAGAAGTGATTACGACATGGTTACCCTCACTGCAACCTTAGCGCTGATAGGTTGTCATGGCAGTCCTTGGGCTTGGATCAAAGCCAAAACAGCCTCCATCTTAGGTATCCCTATCGCTCAAAAGCAGAGCGCTTCCTGGCTCAAGAAGTTCAATGACATGGCCAACGCCGCTAAGGGGTTAGAGTGGGTTTCCAACAAGATCAGCAAATTTATTGATTGGCTTAAGGAGAAAATAGTACCAGCAGCCAGGGAGAAGGTTGAATTCCTAAATAACTTGAAACAGCTGCCACTGTTAGAGAATCAGATCTCAAACTTGGAACAATCTGCTGCCTCACAAGAGGACCTTGAAGTCATGTTTGGGAATGTGTCGTACCTAGCTCACTTCTGTCGCAAGTTCCAACCGCTATACGCCACGGAAGCTAAAAGAGTCTATGCCCTGGAGAAGAGAATGAATAACTATATGCAGTTTAAGAGCAAACACCGAATTGAACCTGTATGTCTCATTATTAGGGGCTCACCAGGCACTGGGAAGTCTCTAGCCACTGGTATTATTGCTCGAGCAATCGCTGATAAGTACCACTCCAGCGTGTACTCGCTCCCACCAGACCCGGATCATTTTGACGGTTACAAGCAACAGGTGGTTACAGTGATGGATGATTTGTGTCAAAACCCCGATGGTAAGGATATGTCTTTATTCTGTCAAATGGTATCCACCGTAGACTTCATTCCACCAATGGCTTCTCTCGAGGAGAAGGGAGTTTCCTTCACCTCTAAGTTTGTCATCGCATCCACTAATGCCAGTAATATCATAGTACCAACAGTGTCTGATTCTGACGCTATTCGCCGCAGGTTCTACATGGACTGTGACATTGAAGTGACAGACTCGTACAAAACAGATCTAGGTAGACTGGATGCAGGGCGAGCCGCTAAACTGTGCTCTGAAAACAACACTGCAAATTTCAAACGTTGCAGCCCATTAGTGTGTGGGAAAGCTATCCAACTTAGAGATAGAAAGTCTAAAGTCAGATACAGTGTGGATACGGTGGTTTCAGAACTTATTAGGGAATACAGCAATAGGTCCGCCATTGGCAACACAATCGAGGCTCTTTTCCAAGGTCCACCCAAGTTCAGGCCAATTAGGATTAGTCTTGAAGAAAAACCAGCCCCAGACGCTATTAGCGATCTCCTTGCTAGCGTAGATAGTGAAGAAGTGCGCCAGTACTGCAGGGATCAAGGCTGGATTATTCCTGAAGCTCCCACCAATGTAGAGCGGCACCTTAATAGAGCGGTGCTTGTCATGCAATCCATCGCCACAGTAGTGGCGGTTGTCTCGTTGGTGTATGTCATCTACAAGCTCTTTGCAGGGTTCCAAGGTGCGTATTCTGGTGCTCCTAAGCAAGTGCTTAAGAAACCTGCTCTTCGCACAGCAACAGTACAGGGCCCGAGCCTTGACTTTGCTCTCTCCCTACTGAGAAGGAACATCAGGCAAGTCCAAACAGACCAGGGGCATTTCACCATGTTGGGTGTTAGGGATCGCTTAGCAGTCCTCCCACGCCACTCACAACCTGGCAAAACTATTTGGATTGAGCACAAACTCGTGAACGTCCTTGATGCAGTTGAACTGGTGGATGAGCAAGGAGTCAACCTGGAATTAACCCTCATCACTCTTGACACCAACGAAAAGTTTAGGGATATCACCAAATTCATCCCAGAAAATATTAGCACTGCTAGTGATGCCACCCTAGTGATCAACACGGAGCACATGCCATCAATGTTTGTCCCGGTGGGTGACGTTGTGCAGTATGGCTTTTTGAATCTCAGTGGTAAGCCTACCCATCGCACCATGATGTACAACTTTCCTACTAAAGCAGGACAGTGTGGAGGAGTGGTGACATCTGTTGGGAAGGTTGTCGGTATTCACATTGGTGGCAATGGCAGACAAGGTTTTTGCGCAGGCCTCAAAAGGAGTTACTTTGCTAGTGAACAAGGGGAGATCCAGTGGGTTAAGCCCAATAAAGAAACTGGAAGACTCAACATCAATGGACCAACCCGCACCAAGTTAGAACCTAGTGTATTCCATGACATCTTCGAGGGAAATAAAGAACCAGCTGTCTTGCACAGTAAAGACCCCCGACTTGAGGTAGATTTTGAACAGGCCCTGTTCTCTAAGTATGTGGGAAACACACTACATGAGCCTGACGAGTACATCAAGGAGGCAGCTCTTCATTATGCAAACCAATTAAAGCAACTAGAAATTAATACCTCTCAAATGAGCATGGAGGAGGCCTGCTACGGTACTGAGAATCTTGAGGCTATTGATCTTCACACTAGTGCAGGTTACCCCTATAGTGCCCTGGGGATAAAGAAAAGAGACATCTTAGACCCTACCACCAGGGACGTGAGTAGAATGAAGTTCTACATGGACAAGTATGGTCTTGATCTTCCTTACTCCACTTATGTCAAGGACGAGCTGCGCTCGATTGATAAAATTAAGAAAGGGAAGTCCCGTCTGATCGAGGCCAGTAGTCTAAATGATTCAGTGTACCTCAGAATGGCTTTCGGACATTTGTATGAGGCTTTCCACGCAAATCCTGGGACGATAACTGGATCAGCCGTGGGGTGTAACCCTGACACATTCTGGAGCAAGCTGCCAATTTTGCTCCCTGGCTCACTCTTTGCCTTTGACTACTCAGGTTATGATGCCAGCCTTAGCCCTGTCTGGTTCAGAGCATTAGAATTGGTTCTTAGGGAGATAGGGTATAGTGAAGAGGCAATCTCACTCATTGAGGGAATCAACCACACACATCATGTGTATCGTAATAAGACCTATTGTGTGCTTGGTGGGATGCCCTCAGGCTGTTCGGGAACATCCATTTTCAACTCAATGATCAACAACATTATTATCAGAGCACTGCTCATAAAAACATTTAAGGGCATTGATTTGGATGAACTCAACATGGTCGCTTATGGAGACGATGTGCTCGCTAGCTATCCCTTCCCAATTGATTGCTTGGAACTAGCAAAGACTGGTAAGGAGTACGGTCTGACCATGACTCCTGCTGATAAATCTCCTTGCTTTAATGAGGTCAATTGGGGTAATGCGACCTTCCTCAAAAGGGGCTTTTTGCCCGATGAGCAGTTTCCATTTTTGATTCACCCTACTATGCCAATGAGGGAGATCCATGAGTCCATTCGATGGACCAAGGACGCACGAAACACTCAAGATCATGTGCGGTCCTTGTGCCTCCTAGCATGGCATAATGGTAAGCAAGAATATGAGAAGTTTGTGAGCACAATTAGGTCTGTCCCAGTAGGAAGAGCGTTGGCTATCCCAAATTATGAAAATCTTAGACGCAATTGGCTCGAGTTATTT
>ADN65641
ATGGGTTCGCAAGTGTCTACACAGCGCTCCGGTTCTCACGAAAACTCAAACTCAGCCACTGAGGGTTCTACCATAAACTATACCACCATTAATTACTACAAAGACTCCTATGCTGCCACAGCAGGCAAACAGAGTCTCAAGCAGGATCCAGACAAGTTTGCAAATCCTGTTAAAGACATCTTTACTGAAATGGCAGCGCCACTGAAGTCCCCATCCGCTGAGGCATGTGGATACAGTGATCGAGTGGCGCAATTAACTATTGGCAACTCCACCATCACCACGCAAGAAGCGGCTAACATCATAGTCGGTTATGGTGAGTGGCCTTCCTACTGCTCAGATTCTGACGCTACAGCAGTGGATAAACCAACGCGCCCGGATGTTTCAGTGAACAGGTTTTACACATTGGACACTAAATTGTGGGAGAAATCGTCCAAGGGATGGTACTGGAAGTTCCCGGATGTGTTAACTGAAACTGGGGTTTTTGGGCAAAATGCACAATTCCACTACCTCTACCGATCAGGGTTCTGCATCCACGTGCAGTGCAATGCCAGTAAATTCCATCAAGGAGCACTCCTAGTCGCTGTCCTACCAGAGTATGTCATTGGGACAGTGGCGGGCGGTACAGGGACGGAAGATACCCACCCCCCTTACAAGCAAACTCAACCCGGCGCCGATGGCTTCGAGTTGCAACACCCGTACGTGCTTGATGCTGGTATCCCAATATCACAGTTAACAGTGTGCCCACACCAGTGGATTAATTTGAGGACCAACAATTGTGCTACAATAATAGTGCCATACATTAACGCACTACCTTTTGATTCTGCCTTGAACCACTGCAACTTTGGCCTGTTAGTTGTGCCTATTAGCCCACTAGACTACGACCAAGGAGCGACACCAGTAATCCCTATAACTATCACACTGGCCCCAATGTGTTCTGAATTCGCAGGTCTTAGGCAGGCAGTCACGCAAGGGTTCCCCACCGAGCTAAAACCTGGCACAAATCAATTTTTAACCACCGATGATGGCGTTTCAGCACCTATTCTACCAAACTTCCACCCCACCCCGTGTATCCACATACCTGGTGAAGTTAGGAACTTACTAGAGTTATGCCAGGTGGAGACCATTCTGGAGGTTAATAATGTGCCCACGAATGCCACTAGCTTAATGGAGAGACTGCGCTTCCCGGTCTCAGCACAAGCAGGGAAAGGTGAGCTGTGTGCGGTGTTTAGAGCCGACCCTGGGCGAAATGGACCATGGCAATCCACCTTACTGGGTCAGCTGTGCGGGTACTACACCCAATGGTCAGGATCATTGGAAGTCACCTTCATGTTTACTGGGTCCTTCATGGCTACCGGCAAGATGCTCATAGCCTATACACCGCCAGGAGGTCCTCTGCCCAAGGACCGGGCGACCGCCATGTTGGGCACGCACGTCATCTGGGATTTTGGGCTGCAATCGTCTGTTACCCTTGTAATACCATGGATCAGCAACACTCATTATAGAGCGCATGCCCGAGATGGAGTGTTTGACTACTACACCACAGGGTTAGTCAGTATATGGTATCAGACAAATTACGTGGTTCCAATCGGTGCGCCCAACACAGCCTATATAATAGCACTAGCGGCAGCCCAAAAGAACTTCACTATGAAATTGTGCAAGGATGCTAGTGATATCCTGCAGACGGGCACCATCCAGGGAGATAGGGTGGCAGATGTAATTGAAAGTTCCATAGGAGATAGCGTGAGCAGAGCCCTCACTCACGCTCTACCAGCACCCACAGGCCAAAACACACAGGTGAGCAGTCATCGACTGGATACAGGCAAGGTTCCAGCACTCCAAGCTGCTGAGATTGGAGCATCATCAAATGCTAGTGACGAGAGCATGATTGAGACACGCTGTGTTCTTAACTCGCACAGTACAGCTGAGACCACTCTTGATAGTTTCTTCAGTAGGGCGGGATTAGTTGGAGAGATAGATCTCCCTCTTGAGGGCACAACTAACCCAAATGGTTATGCCAACTGGGACATAGATATAACAGGTTACGCGCAAATGCGTAGAAAGGTAGAGCTATTCACCTACATGCGCTTTGATGCAGAGTTCACTTTTGTTGCGTGCACACCCACCGGGGAAGTTGTCCCACAATTGCTCCAATATATGTTTGTGCCACCTGGAGCCCCTAAGCCAGATTCTAGGGAATCCCTTGCATGGCAAACCGCCACCAACCCCTCAGTTTTTGTCAAGCTGTCAGACCCTCCAGCGCAGGTTTCAGTGCCATTCATGTCACCTGCGAGTGCTTATCAATGGTTTTATGACGGATATCCCACATTCGGAGAACACAAACAGGAGAAAGATCTTGAATACGGGGCATGTCCTAATAACATGATGGGCACATTCTCAGTGCGGACTGTGGGGACCTCCAAGTCCAAGTACCCTTTAGTGGTTAGGATTTACATGAGAATGAAGCACGTCAGAGCGTGGATACCTCGCCCGATGCGCAACCAGAACTACCTATTCAAAGCCAACCCAAATTATGCTGGCAATTCCATTAAGCCAACTGGTGCCAGTCGCACAGCGATCACCACTCTTGGGAAATTTGGACAACAGTCTGGGGCTATTTATGTGGGCAACTTTAGAGTGGTCAACCGACATCTTGCCACTCACAATGATTGGGCAAATCTTGTTTGGGAAGACAGCTCTCGCGACTTGCTCGTGTCATCCACCACCGCCCAAGGTTGTGACACGATTGCCCGTTGCGATTGCCAAACAGGGGTGTACTACTGTAACTCAATGAGAAAACACTACCCAGTCAGTTTTTCAAAACCCAGCCTGATCTATGTAGAGGCTAGCGAGTATTACCCAGCCAGGTACCAATCACATCTCATGCTCGCACAGGGTCACTCAGAGCCTGGTGATTGCGGTGGCATCCTTAGATGCCAACATGGCGTCGTCGGCATAGTGTCTACTGGTGGCAATGGGCTCGTTGGCTTTGCAGACGTCAGAGACCTCTTGTGGTTAGATGAAGAAGCTATGGAACAGGGCGTGTCCGACTACATCAAGGGTCTCGGAGATGCTTTTGGAACAGGCTTCACTGACGCAGTCTCAAGGGAGGTTGAAGCTCTCAAGAACTATCTTATAGGGTCTGAAGGAGCAGTTGAGAAAATTTTGAAAAATCTTATTAAACTAATCTCTGCACTGGTGATTGTGATCAGAAGTGATTACGACATGGTTACCCTCACTGCAACCTTAGCGCTGATAGGTTGTCATGGCAGCCCTTGGGCTTGGATCAAAGCCAAAACAGCCTCCATCTTAGGTATCCCTATCGCTCAAAAGCAGAGTGCTTCCTGGCTCAAGAAGTTTAATGACATGGCCAACGCCGCTAAGGGGTTAGAGTGGGTTTCCAACAAGATCAGCAAATTTATTGATTGGCTTAAGGAGAAAATAGTACCAGCAGCCAGGGAGAAGGTTGAATTCCTAAATAACTTGAAACAGCTGCCACTGCTAGAGAATCAGATCTCAAACTTGGAACAATCTGCCGCCTCACAGGAGGACCTTGAGGTCATGTTTGGGAATGTGTCGTACCTAGCTCACTTCTGTCGCAAGTTCCAACCGCTATACGCCACGGAAGCTAAAAGAGTCTATGCCCTGGAGAAGAGAATGAACAACTATATGCAGTTCAAGAGCAAACACCGAATTGAACCTGTATGTCTCATCATTAGGGGCTCACCAGGCACTGGGAAGTCTCTAGCCACTGGTATTATTGCTCGAGCAATCGCTGATAAGTACCACTCCAGCGTGTACTCGCTCCCACCAGACCCGGATCATTTTGACGGTTACAAGCAACAGGTGGTTACAGTGATGGATGACTTGTGTCAAAACCCCGATGGTAAGGATATGTCTTTATTCTGTCAAATGGTATCCACCGTAGACTTCATTCCACCAATGGCTTCTCTCGAGGAGAAGGGAGTTTCCTTCACCTCTAAGTTCGTCATCGCATCCACTAATGCCAGTAATATCATAGTACCAACAGTGTCTGATTCTGACGCTATTCGTCGCAGGTTCTACATGGACTGTGACATTGAAGTGACAGACTCGTACAAAACAGATCTAGGTAGACTGGATGCAGGGCGAGCCGCTAAACTGTGTTCTGAAAACAACACTGCAAATTTCAAACGTTGCAGCCCATTAGTGTGTGGGAAAGCCATCCAACTTAGAGATAGAAAGTCTAAAGTCAGATACAGTGTGGATACGGTGGTTTCAGAACTTATTAGGGAATACAGCAATAGGTCCGCCATTGGCAACACAATCGAGGCTCTTTTCCAAGGTCCACCCAAGTTCAGGCCAATTAGGATTAGCCTTGAAGAAAAACCAGCCCCAGACGCTATTAGCGATCTCCTTGCTAGTGTAGATAGTGAAGAAGTGCGCCAGTACTGCAGGGATCAAGGCTGGATTATTCCTGAAGCTCCCACCAATGTAGAGCGGCACCTTAATAGAGCGGTGCTTGTTATGCAATCCATCACCACAGTAGTGGCGGTTGTCTCGTTGGTGTACGTCATCTACAAGCTCTTTGCAGGGTTCCAGGGTGCATATTCTGGTGCTCCTAAGCAAGTGCTTAAGAAACCTGCTCTTCGCACAGCAACAGTGCAGGGCCCGAGCCTTGACTTTGCCCTCTCCCTACTGAGGAGGAACATCAGGCAAGTCCAAACAGACCAAGGGCATTTCACCATGTTGGGTGTTAGGGACCGCTTAGCAGTCCTCCCACGCCACTCACAACCTGGCAAAACCATTTGGATTGAGCACAAGCTCGTGAACGTCCTCGATGCAGTTGAACTAGTGGATGAGCAAGGAGTCAACCTGGAATTAACCCTCATCACTCTTGACACCAACGAAAAGTTTAGGGATATCACCAAATTCATCCCAGAAAATATCAGCACTGCTAGCGATGCCACCCTAGTGATCAACACGGAGCACATGCCATCAATGTTTGTCCCGGTGGGTGACGTTGTGCAGTATGGCTTTTTGAATCTCAGTGGTAAGCCTACCCATCGCACCATGATGTACAATTTTCCTACTAAAGCAGGACAGTGTGGAGGAGTGGTGACATCTGTTGGGAAAGTTGTCGGTATTCACATTGGTGGTAATGGCAGACAAGGTTTTTGCGCAGGCCTCAAGAGGAGTTACTTTGCTAGTGAACAAGGAGAGATCCAGTGGGTTAAGCCCAATAAAGAAACTGGAAGACTCAACATCAATGGACCAACCCGCACCAAGTTGGAGCCTAGTGTATTCCATGACATCTTCGAGGGTAATAAGGAACCAGCTGTCTTGCACAGTAAAGACCCCCGACTTGAGGTAGACTTTGAACAAGCCCTGTTCTCTAAGTATGTGGGAAACACACTACATGAGCCTGACGAGTATATCAAAGAGGCAGCTCTTCATTATGCAAATCAATTAAAGCAACTAGAAATTAATACCTCTCAAATGAGCATGGAGGAGGCCTGTTACGGTACTGAGAATCTTGAGGCTATTGATCTTCACACTAGTGCAGGTTACCCCTATAGTGCCCTGGGGATAAAGAAAAGAGACATCTTAGACCCTACCACCAGGGACGTGAGTAGAATGAAGTTCTACATGGACAAGTATGGTCTTGATCTTCCTTACACTACTTATGTCAAGGACGAGCTGCGCTCGATTGATAAAATCAAGAAAGGGAAGTCCCGCCTGATCGAGGCCAGTAGTCTAAATGATTCAGTGTACCTCAGAATGGCTTTCGGACATTTGTATGAAGCTTTCCACGCAAATCCTGGGACAATAACTGGATCGGCCGTGGGGTGTAACCCTGACACATTCTGGAGCAAGCTGCCAATTTTACTCCCCGGTTCACTCTTTGCCTTTGACTACTCAGGTTATGATGCCAGCCTTAGCCCTGTCTGGTTCAGAGCATTAGAATTGGTTCTTAGGGAGATAGGGTATAGTGAAGAGGCAATCTCACTCATTGAGGGAATCAACCACACACATCATGTGTACCGTAATAAGACCTATTGCGTGCTTGGAGGGATGCCCTCAGGCTGTTCAGGAACATCCATTTTCAATTCAATGATTAACAACATTATTATCAGAGCACTGCTCATAAAAACATTTAAGGGCATTGATTTGGATGAACTCAACATGGTCGCTTATGGAGACGATGTGCTCGCTAGCTATCCCTTCCCAATTGATTGCTTGGAACTAGCAAAGACTGGTAAGGAGTATGGTCTGACCATGACCCCTGCTGATAAATCTCCTTGCTTTAATGAGGTCAATTGGGGTAATGCGACCTTCCTCAAAAGGGGCTTTTTGCCCGATGAGCAGTTTCCATTCTTGATTCACCCTACTATGCCAATGAGGGAGATCCATGAGTCCATTCGATGGACCAAGGATGCACGAAACACTCAAGATCATGTGCGGTCCTTGTGCCTCCTGGCATGGCATAATGGTAAGCAAGAATATGAGAAGTTTGTGAGCACAATTAGGTCTGTCCCAGTAGGAAGAGCGTTGGCTATCCCAAATTATGAAAATCTTAGACGCAATTGGCTCGAGTTATTT
>ACU45377
ATGGGTTCGCAAGTGTCTACACAGCGCTCCGGTTCTCACGAAAACTCAAACTCAGCCACTGAGGGTTCCACCATAAACTACACCACCATTAATTACTACAAAGACTCCTATGCTGCCACAGCAGGCAAACAGAGTCTCAAGCAGGATCCAGACAAGTTTGCAAATCCTGTTAAAGACATCTTCACTGAAATGGCAGCGCCATTGAAGTCCCCATCCGCTGAGGCATGTGGATACAGTGATCGAGTGGCGCAATTAACTATTGGCAACTCCACCATCACCACGCAGGAAGCGGCTAACATCATAGTCGGTTATGGTGAGTGGCCTTCCTACTGCTCGGATTCTGACGCTACAGCAGTGGATAAACCAACGCGCCCGGATGTTTCAGTGAACAGGTTTTACACATTGGACACTAAATTGTGGGAGAAATCGTCCAAGGGATGGTACTGGAAGTTCCCGGATGTGTTAACTGAAACTGGGGTTTTTGGGCAAAATGCACAATTCCACTACCTCTACCGATCAGGGTTCTGTATTCACGTGCAGTGCAATGCCAGTAAATTCCACCAAGGAGCACTCTTAGTCGCTGTCCTACCGGAGTATGTCATTGGAACAGTGGCAGGCGGTACAGGGACGGAAGATACTCACCCCCCTTACAAGCAGACTCAACCCGGCGCCGATGGCTTCGAGTTGCAACACCCGTACGTGCTTGATGCTGGCATCCCAATATCACAGTTAACAGTGTGCCCACACCAGTGGATTAATTTGAGGACCAACAATTGTGCTACAATAATAGTGCCATACATTAACGCACTGCCTTTTGATTCTGCCTTGAACCATTGCAACTTTGGCCTGTTGGTTGTGCCTATTAGCCCACTAGACTACGACCAAGGAGCGACGCCAGTAATCCCTATAACTATCACATTGGCCCCAATGTGTTCTGAATTCGCAGGTCTTAGGCAGGCAGTCACGCAAGGGTTCCCCACCGAGCTAAAACCTGGCACAAATCAATTTTTAACCACTGATGATGGCGTTTCAGCACCTATTCTACCAAACTTCCACCCCACCCCGTGTATCCACATACCTGGTGAAGTTAGGAACTTGCTAGAGTTGTGCCAGGTGGAGACCATTCTGGAGGTTAACAATGTGCCCACGAATGCCACTAGCTTAATGGAGAGACTGCGCTTCCCGGTCTCAGCACAAGCAGGGAAAGGTGAGCTGTGTGCGGTGTTTAGAGCCGATCCTGGGCGAAATGGACCGTGGCAATCCACCTTACTGGGTCAATTGTGCGGGTACTACACCCAATGGTCAGGATCATTGGAAGTCACCTTCATGTTTACTGGATCCTTCATGGCTACCGGCAAGATGCTCATAGCCTATACACCACCAGGAGGCCCTCTGCCCAAGGACCGGGCGACCGCCATGTTGGGCACGCACGTCATCTGGGATTTTGGGCTGCAATCGTCTGTTACCCTTGTAATACCATGGATCAGCAACACTCATTATAGAGCGCATGCCCGAGATGGAGTGTTTGACTACTACACCACAGGGTTAGTCAGTATATGGTATCAGACAAATTACGTGGTTCCAATCGGGGCGCCCAATACAGCCTATATAATAGCACTAGCGGCAGCCCAAAAGAACTTCACTATGAAATTGTGCAAGGATGCTAGTGATATCCTGCAGACGGGCACCATCCAGGGAGATAGGGTGGCAGATGTAATTGAAAGTTCCATAGGAGATAGCGTGAGTAGAGCCCTCACTCACGCTCTACCAGCACCCACAGGCCAGGACACACAGGTGAGCAGTCATCGACTGGACACAGGCAAGGTTCCAGCACTCCAAGCTGCTGAAATTGGAGCATCATCAAATGCTAGTGACGAGAGCATGATTGAGACACGCTGTGTTCTTAACTCGCACAGCACAGCTGAGACCACTCTTGATAGTTTCTTCAGCAGAGCGGGATTAGTTGGAGAGATAGACCTCCCTCTTGAAGGCACAACTAACCCAAATGGTTATGCCAACTGGGACATAGATATAACAGGTTACGCGCAAATGCGTAGAAAGGTAGAGCTATTCACCTATATGCGCTTTGATGCAGAGTTCACTTTTGTTGCGTGCACACCCACCGGGCAAGTTGTCCCACAATTGCTCCAATATATGTTTGTGCCACCTGGAGCCCCTAAGCCTGATTCTAGGGAATCCCTTGCATGGCAAACCGCCACTAACCCCTCGGTTTTTGTCAAGCTGTCAGACCCTCCAGCGCAGGTTTCAGTGCCATTCATGTCACCTGCGAGTGCTTATCAATGGTTTTATGACGGATATCCCACATTCGGAGAACACAAACAGGAGAAAGATCTTGAATATGGGGCATGTCCTAATAACATGATGGGCACGTTCTCAGTGCGGACTGTGGGGACCTCCAAGTCCAAGTACCCTTTAGTGGTTAGGATTTACATGAGAATGAAGCACGTCAGGGCGTGGATACCTCGCCCGATGCGTAACCAGAACTACCTATTCAAAGCCAACCCAAATTATGCTGGCAACTCCATTAAGCCAACTGGTGCCAGTCGCACAGCGATCACCACTCTTGGGAAATTTGGACAACAGTCTGGGGCCATTTATGTGGGCAACTTTAGAGTGGTCAATCGACATCTTGCCACTCACAATGACTGGGCAAATCTTGTTTGGGAAGACAGCTCTCGCGACTTGCTCGTGTCATCCACCACCGCCCAAGGTTGTGACACGATTGCCCGTTGCGACTGCCAGACAGGGGTGTACTACTGTAACTCAAGGAGAAAACACTACCCAGTCAGTTTTTCAAAACCCAGCCTGATCTATGTGGAGGCTAGCGAGTATTACCCAGCCAGGTACCAGTCACATCTCATGCTCGCACAGGGTCACTCAGAACCTGGTGATTGCGGCGGTATCCTTAGATGCCAACATGGCGTCGTCGGCATAGTGTCTACTGGTGGCAATGGGCTCGTTGGCTTTGCAGACGTCAGGGACCTCTTGTGGTTAGATGAAGAAGCTATGGAGCAGGGCGTGTCCGACTACATCAAGGGTCTCGGAGATGCTTTTGGGACAGGCTTCACTGACGCAGTCTCAAGGGAGGTTGAAGCTCTCAAGAACTATCTTATAGGGTCTGAAGGAGCAGTTGAGAAAATTTTGAAAAATCTTATTAAACTAATCTCTGCGCTGGTGATTGTGATCAGAAGTGATTACGACATGGTTACCCTCACTGCAACCTTAGCGCTGATAGGTTGTCATGGCAGTCCTTGGGCTTGGATTAAAGCCAAAACAGCTTCTATCTTAGGTATCCCTATCGCTCAAAAGCAGAGCGCTTCCTGGCTCAAGAAGTTCAATGACATGGCCAACGCTGCTAAGGGGTTAGAGTGGGTTTCCAACAAGATCAGCAAATTTATTGATTGGCTTAAGGAGAAAATAGTACCAGCAGCCAAGGAGAAGGTTGAATTCCTAAACAACTTGAAACAGCTGCCACTGCTAGAGAATCAGATCTCAAACTTGGAACAATCTGCTGCCTCACAAGAGGACCTTGAAGTCATGTTTGGGAATGTGTCGTACCTAGCCCACTTCTGTCGCAAGTTCCAACCGCTATACGCCACGGAAGCTAAAAGAGTCTATGCCCTGGAGAAGAGAATGAATAATTATATGCAGTTCAAGAGCAAACACCGAATTGAACCTGTATGTCTCATTATTAGGGGCTCACCAGGCACTGGGAAGTCTCTAGCCACTGGTATCATTGCTCGAGCAATCGCTGATAAGTACCACTCCAGCGTGTACTCGCTCCCACCAGACCCGGATCATTTCGACGGTTACAAGCAACAGGTGGTTACAGTGATGGATGATTTGTGTCAAAACCCCGACGGTAAGGATATGTCTTTATTCTGTCAAATGGTATCCACCGTAGACTTCATTCCACCAATGACTTCTCTTGAGGAGAAGGGAGTTTCCTTCACCTCTAAGTTTGTCATCGCATCCACTAATGCCAGTAATATCATAGTACCAACAGTGTCTGACTCTGACGCTATTCGCCGTAGGTTCTACATGGACTGTGATATTGAAGTGACAGACTCGTACAAAACAGATCTAGGTAGACTGGATGCAGGGCGAGCCGCTAAACTGTGTTCTGAAAACAACACTGCAAATTTCAAACGTTGCAGCCCATTAGTGTGTGGGAAAGCTATCCAACTTAGAGATAGAAAGTCTAAAGTCAGATACAGTGTGGATACGGTGGTTTCAGAACTTATTAGGGAATACAGCAATAGGTCCGCCATTGGCAACACGATCGAGGCTCTTTTCCAAGGTCCACCCAAGTTCAGGCCAATTAGGATTAGCCTTGAAGAAAAACCAGCCCCAGACGCTATTAGTGATCTCCTTGCTAGCGTAGATAGTGAGGAAGTGCGCCAGTACTGCAGGGATCAAGGCTGGATTATTCCTGAAACTCCCACCAATGTAGAGCGGCACCTTAATAGAGCGGTGCTTGTCATGCAATCCATCGCTACGGTAGTGGCGGTTGTCTCGTTGGTGTATGTCATCTACAAGCTCTTTGCAGGGTTTCAGGGTGCGTATTCTGGTGCTCCTAAGCAAGTGCTTAAGAAACCCGCTCTTCGCACAGCAACAGTGCAGGGCCCGAGCCTTGACTTTGCTCTCTCCCTACTGAGAAGGAACATCAGGCAAGTCCAAACAGACCAGGGGCATTTCACCATGTTGGGTGTTAGGGATCGCTTAGCAGTCCTCCCACGTCACTCACAACCTGGCAAAACTATTTGGATTGAGCACAAACTCGTGAACGTCCTTGATGCAGTTGAACTGGTGGATGAGCAAGGGGTCAACCTGGAATTAACCCTCATCACTCTTGACACCAACGAAAAGTTTAGAGATATCACCAAATTCATCCCAGAAAATATTAGCACTGCTAGCGATGCCACCCTAGTGATCAACACGGAGCACATGCCATCAATGTTTGTCCCGGTGGGTGACGTTGTGCAGTATGGCTTCTTGAATCTCAGTGGTAAGCCTACCCATCGCACCATGATGTACAACTTTCCTACTAAAGCAGGACAGTGTGGAGGAGTGGTGACATCTGTTGGGAAGGTTATCGGTATTCACATTGGTGGCAATGGCAGACAAGGTTTTTGCGCAGGCCTCAAAAGGAGTTACTTTGCTAGTGAACAAGGAGAGATCCAGTGGGTTAAGCCCAATAAAGAAACTGGAAGACTCAACATCAATGGACCAACCCGCACCAAGTTAGAACCTAGTGTATTCCATGATGTCTTCGAGGGAAATAAGGAACCAGCTGTCTTGCACAGTAAAGACCCCCGACTTGAGGTAGATTTTGAACAGGCCCTGTTCTCTAAGTATGTGGGGAACACACTACATGAGCCTGACGAGTACATCAAAGAGGCAGCTCTTCATTATGCAAACCAATTAAAGCAACTAGAAATTAATACCTCTCAAATGAGCATGGAGGAGGCCTGCTATGGTACTGAGAATCTTGAGGCTATTGATCTTCACACTAGTGCAGGTTACCCCTATAGTGCCCTGGGGATAAAGAAAAGAGACATCTTAGACCCTACCACCAGGGACGCGAGTAGAATGAAGTTCTACATGGACAAGTATGGTCTTGATCTTCCTTACTCCACTTATGTCAAGGACGAGCTGCGCTCGATTGATAAAATTAAGAAAGGGAAGTCCCGTCTGATCGAGGCCAGTAGTCTAAATGATTCAGTATACCTCAGAATGGCTTTCGGACATTTGTATGAGGCTTTCCACGCAAATCCTGGGACGATAACTGGATCAGCCGTGGGGTGTAACCCTGACACATTCTGGAGCAAGCTGCCAATTTTGCTCCCTGGTTCACTCTTTGCCTTTGACTACTCAGGTTATGATGCCAGCCTTAGCCCTGTCTGGTTCAGAGCATTAGAATTGGTTCTTAGGGAGATAGGGTATAGTGAAGGGGCAATCTCACTCATTGAGGGAATCAACCACACACATCATGTGTATCGTAATAAGACCTATTGTGTGCTTGGTGGGATGCCCTCAGGCTGTTCGGGAACATCCATTTTCAACTCAATGATCAACAACATTATTATCAGAGCACTGCTCATAAAGACATTTAAGGGCATTGATTTGGATGAACTCAACATGGTCGCTTATGGAGACGATGTGCTCGCTAGCTATCCCTTCCCAATTGATTGCTTGGAACTAGCAAAGACCGGCAAGGAATATGGTCTGACCACGACTCCTGCTGATAAGTCTCCTTGCTTTAATGAGGTTAATTGGGGTAATGCGACCTTCCTCAAAAGGGGCTTTTTGCCCGATGAACAGTTTCCATTTTTGATTCACCCTACTATGCCGATGAGGGAGATCCATGAGTCCATACGATGGACCAAGGACGCACGAAACACCCAAGATCATGTGCGGTCCTTGTGCCTCCTGGCATGGCATAATGGTAAGCAAGAATATGAGAAGTTTGTGAGCACAATTAGGTCTGTCCCAGTAGGAAGAGCGTTGGCTATCCCAAATTATGAAAATCTTAGACGCAATTGGCTCGAGTTATTT
>ACF60581
ATGGGTTCGCAAGTGTCTACACAGCGCTCCGGTTCTCACGAAAACTCAAACTCAGCCACTGAGGGTTCCACCATAAACTACACCACCATTAATTACTACAAAGACTCCTATGCTGCCACAGCAGGCAAACAGAGTCTCAAGCAGGATCCAGACAAGTTTGCAAATCCTGTTAAAGACATCTTCACTGAAATGGCAGCGCCACTGAAGTCCCCATCCGCTGAGGCATGTGGATACAGTGATCGAGTGGCGCAATTAACTATTGGCAACTCCACCATCACCACGCAGGAAGCGGCTAACATCATAGTTGGTTATGGTGAGTGGCCTTCCTACTGCTCGGATTCTGACGCTACAGCAGTGGATAAACCAACGCGCCCGGATGTTTCAGTGAACAGGTTTTACACATTGGACACTAAATTGTGGGAGAAATCGTCCAAGGGATGGTACTGGAAGTTCCCGGATGTGTTAACTGAAACTGGGGTTTTTGGGCAAAATGCACAGTTCCACTACCTCTACCGATCAGGGTTCTGTATTCACGTGCAGTGCAATGCCAGTAAATTCCACCAAGGAGCACTCCTAGTCGCTGTCCTACCAGAGTATGTCATTGGGACAGTGGCAGGCGGTACAGGGACGGAAGATACTCACCCCCCTTACAAGCAGACTCAACCCGGCGCCGATGGCTTCGAGTTGCAACACCCGTACGTGCTTGATGCTGGCATCCCAATATCACAGTTAACAGTGTGCCCACACCAGTGGATTAATTTGAGGACCAACAATTGTGCTACAATAATAGTGCCATACATTAACGCACTGCCTTTTGATTCTGCCTTGAACCATTGCAACTTTGGCCTATTAGTTGTGCCTATTAGCCCACTAGACTACGACCAAGGAGCGACGCCAGTAATCCCTATAACTATCACATTGGCCCCAATGTGTTCTGAATTCGCAGGTCTTAGGCAGGCTGTCACGCAAGGGTTCCCCACCGAGCTAAAACCTGGCACAAATCAATTTTTAACCACTGATGATGGCGTTTCAGCACCTATTCTACCAAACTTCCACCCCACCCCGTGTATCCACATACCTGGTGAAGTTAGGAACTTGCTAGAGATATGCCAGGTAGAGACCATTCTGGAGGTTAACAATGTGCCCACGAATGCCACTAGCTTAATGGAGAGACTGCGCTTCCCGGTCTCAGCACAAGCAGGGAAAGGTGAGCTGTGTGCGGTGTTTAGAGCCGATCCTGGGCGAAATGGACCGTGGCAATCCACCTTACTGGGTCAGTTGTGCGGGTACTACACCCAATGGTCAGGATCATTGGAAGTCACCTTCATGTTTACTGGATCCTTCATGGCTACCGGCAAGATGCTCATAGCCTATACACCACCAGGAGGCCCTCTGCCCAAGGACCGGGCGACCGCCATGTTGGGCACGCACGTCATCTGGGATTTTGGGCTGCAATCGTCTGTTACCCTTGTAATACCATGGATCAGCAACACTCATTATAGAGCGCATGCCCGAGATGGAGTGTTTGACTACTACACCACAGGGTTAGTCAGTATATGGTATCAGACAAATTACGTGGTTCCAATCGGGGCGCCCAATACAGCCTATATAATAGCACTAGCGGCAGCCCAAAAGAACTTCACTATGAAATTGTGCAAGGATGCTAGTGATATCCTGCAGACGGGCACCATCCAGGGAGACAGGGTGGCAGATGTAATTGAAAGCTCCATAGGAGATAGCGTGAGCAGAGCCCTCACTCACGCTCTGCCAGCACCCACAGGCCAGAACACACAGGTGAGCAGTCATCGACTGGATACAGGTAAAGTTCCAGCACTCCAAGCTGCTGAAATTGGAGCATCATCAAATGCTAGTGACGAGAGCATGATTGAGACACGCTGTGTTCTTAACTCGCACAGCACAGCTGAGACCACTCTTGATAGTTTCTTCAGCAGAGCGGGATTAGTTGGAGAGATAGATCTCCCCCTCGAAGGCACAACTAACCCAAATGGTTATGCCAACTGGGACATAGATATAACAGGTTACGCGCAAATGCGTAGAAAGGTAGAGCTATTCACCTACATGCGCTTTGATGCAGAGTTCACTTTTGTTGCGTGCACACCCACCGGGGAAATTGTCCCACAATTGCTCCAATATATGTTTGTGCCACCTGGAGCCCCTAAGCCAGATTCTAGGGAATCCCTTGCATGGCAAACCGCCACTAACCCCTCAGTTTTTGTCAAGCTGTCAGACCCTCCAGCGCAGGTTTCAGTGCCATTCATGTCACCTGCGAGTGCTTATCAATGGTTTTATGACGGATATCCCACATTCGGAGAACACAAACAGGAGAAAGATCTTGAATATGGGGCATGTCCTAATAACATGATGGGCACGTTCTCAGTGCGGACTGTGGGGACCTCCAAGTCCAAGTACCCTTTAGTGGTTAGGATTTACATGAGAATGAAGCACGTCAGGGCGTGGATACCTCGCCCGATGCGTAACCAGAACTACCTATTCAAAGCCAACCCAAATTATGCCGGCAACTCCATTAAGCCAACTGGTGCCAGTCGCACAGCGATCACCACTCTTGGGAAATTTGGACAACAGTCTGGGGCCATTTATGTGGGCAACTTTAGAGTGGTCAACCGACATCTTGCCACTCACAATGATTGGGCAAATCTTGTTTGGGAAGACAGCTCTCGCGACTTGCTCGTGTCATCCACCTCCGCCCAAGGTTGTGACACGATTGCCCGTTGCGATTGCCAGACAGGGGTGTACTACTGTAACTCGAGGAGAAAACACTACCCAGTCAGTTTTTCAAAACCCAGCCTGATCTACGTGGAGGCTAGCGAGTATTACCCAGCCAGGTACCAGTCACATCTCATGCTCGCACAGGGTCACTCAGAACCCGGTGATTGCGGTGGCATCCTTAGATGCCAACATGGCGTCGTCGGCATAGTGTCTACTGGTGGCAGTGGGCTCGTTGGCTTTGCAGACGTCCGGGACCTCTTGTGGTTAGATGAAGAAGCTATGGAGCAGGGTGTGTCCGACTACATCAAGGGTCTCGGAGATGCTTTTGGGACAGGCTTCACTGACGCAGTCTCAAGGGAGGTTGAAGCTCTCAAGAACTATCTTATAGGGTCTGAAGGAGCAGTTGAGAAAATTTTGAAAAATCTTATTAAACTAATCTCTGCACTGGTGATTGTGATCAGAAGTGATTACGACATGGTTACCCTTACTGCAACCTTAGCGCTGATAGGTTGTCATGGCAGTCCTTGGGCTTGGATAAAAGCCAAAACAGCTTCTATCTTAGGTATCCCTATCGCTCAAAAGCAGAGCGCCTCCTGGCTCAAGAAGTTCAATGACATGGCCAACGCTGCTAAGGGGTTAGAGTGGGTTTCCAACAAGATCAGCAAATTTATCGATTGGCTTAAGGAGAAAATAGTACCAGCAGCCAAGGAGAAGGTTGAATTCCTAAATAACTTGAAACAACTGCCACTGCTAGAGAATCAGATCTCAAACTTGGAACAATCTGCTGCCTCACAAGAGGACCTTGAAGTCATGTTTGGAAATGTGGCGTACCTAGCCCACTTCTGCCGCAAGTTCCAACCGCTATACGCCACGGAAGCTAAAAGAGTCTATGCCCTGGAGAAGAGAATGAATAATTATATGCAGTTCAAGAGCAAACACCGAATTGAACCTGTATGTCTCATTATTAGGGGCTCACCAGGCACTGGGAAGTCTCTAGCTACTGGTATCATTGCTCGAGCAATCGCTGATAAGTACCACTCCAGCGTGTACTCGCTCCCACCAGACCCAGATCATTTTGACGGTTACAAGCAACAGGTGGTTACAGTGATGGATGATTTGTGTCAAAACCCCGACGGTAAGGATATGTCTTTATTCTGTCAAATGGTATCCACCGTAGACTTCATTCCACCAATGGCTTCTCTTGAGGAGAAGGGAGTTTCCTTCACCTCTAAGTTTGTCATCGCATCCACTAATGCCAGTAATATCATAGTACCAACAGTGTCTGACTCTGACGCTATTCGCCGCAGGTTCTACATGGACTGTGACATTGAAGTGACAGACTCGTACAAAACAGATCTAGGTAGACTGGATGCAGGGCGAGCCGCTAAACTGTGCTCTGAAAACAACACTGCAAATTTCAAACGTTGCAGCCCATTAGTGTGTGGGAAAGCTATCCAACTTAGAGATAGAAAGTCTAAAGTCAGATACAGTGTGGATACGGTGGTTTCAGAACTTATTAGGGAATACAGCAATAGGTCCGCCATTGGCAACACGATCGAGGCTCTTTTCCAAGGTCCACCCAAGTTCAGGCCAATTAGGATTAGTCTTGAAGAAAAACCAGCCCCAGACGCTATTAGCGATCTCCTTGCTAGCGTAGATAGTGAGGAAGTGCGCCAGTACTGCAGGGATCAAGGCTGGATTATTCCTGAAACTCCCACCAATGTAGAGCGGCACCTTAATAGAGCGGTGCTTGTCATACAATCCATCGCCACAGTAGTGGCGGTTGTCTCGTTGGTGTATGTCATCTACAAGCTCTTTGCAGGGTTTCAGGGTGCGTATTCTGGTGCTCCTAAACAAGTGCTTAAGAAACCTGCTCTTCGCACAGCAACAGTGCAGGGCCCGAGCCTTGACTTTGCTCTCTCCCTACTGAGAAGGAACATCAGGCAAGTCCAAACAGACCAGGGGCATTTCACCATGTTGGGTGTTAGGGATCGCTTAGCTGTCCTCCCACGCCACTCACAACCTGGCAAAACTATTTGGATTGAGCACAAACTCGTGAACGTCCTTGATGCAGTTGAACTGGTGGATGAGCAGGGAGTCAACCTGGAATTAACCCTCATCACTCTTGACACCAACGAAAAGTTTAGAGATATCACCAAATTCATCCCAGAAAATATTAGCACTGCTAGCGATGCCACCCTAGTGATCAACACGGAGCACATGCCATCAATGTTTGTCCCGGTGGGTGACGTTGTGCAGTATGGCTTCTTGAATCTCAGTGGTAAGCCTACCCATCGCACCATGATGTACAACTTTCCTACTAAAGCAGGACAGTGTGGAGGAGTGGTGACATCTGTTGGGAAGGTTATCGGTATTCACATTGGTGGCAATGGCAGACAAGGTTTTTGCGCAGGCCTCAAAAGGAGTTACTTTGCTAGTGAACAAGGAGAGATCCAGTGGGTTAAGCCCAATAAAGAAACTGGAAGACTCAACATCAATGGACCAACCCGCACCAAGTTAGAACCTAGTGTATTCCATGATGTCTTCGAAGGAAATAAGGAACCAGCTGTCTTGCACAGTAAAGACCCCCGACTTGAGGTAGATTTTGAACAGGCCCTGTTCTCTAAGTATGTGGGAAACACACTACATGAGCCTGACGAGTACATCAAAGAGGCAGCTCTTCATTATGCAAACCAATTAAAGCAACTAGAAATTAATACCTCTCAAATGAGCATGGAGGAGGCCTGCTATGGTACTGAGAATCTTGAGGCTATTGATCTTCACACTAGCGCAGGTTACCCCTATAGTGCCCTGGGGATAAAGAAAAGAGACATCTTAGACCCTACCACCAGGGACGTGAGTAGAATGAAGTTCTACATGGACAAGTACGGTCTTGACCTTCCTTACTCCACTTATGTCAAGGACGAGCTGCGCTCGATTGATAAAATTAAGAAAGGGAAGTCCCGTCTGATCGAGGCCAGTAGTCTAAATGATTCAGTATACCTCAGAATGGCTTTCGGACATTTGTATGAGGCTTTCCACGCAAATCCTGGGACGATAACTGGATCAGCCGTGGGGTGTAACCCTGACACATTCTGGAGCAAGCTGCCAATTTTGCTCCCTGGTTCACTCTTTGCCTTTGACTACTCAGGTTATGATGCCAGCCTTAGCCCTGTCTGGTTCAGAGCATTAGAATTGGTTCTTAGAGAGATAGGGTATAGTGAAGGGGCAATCTCACTCATTGAGGGAATCAACCACACACATCATGTATATCGTAATAAGACCTATTGTGTGCTTGGTGGGATGCCCTCAGGCTGTTCGGGAACATCCATTTTCAACTCAATGATCAACAACATTATTATCAGAGCACTGCTCATAAAAACATTTAAGGGCATTGATTTGGATGAACTCAACATGGTTGCTTACGGAGACGATGTGCTCGCTAGCTATCCCTTCCCAATTGATTGCTTGGAACTAGCAAAGACTGGCAAGGAATATGGTCTGACCATGACTCCTGCTGATAAGTCTCCTTGCTTCAATGAGGTTAATTGGGGTAATGCGACCTTCCTCAAAAGGGGCTTTTTGCCCGATGAACAGTTTCCATTTTTGATTCACCCTACTATGCCAATGAGGGAGATCCATGAGTCCATTCGATGGACCAAGGACGCACGAAACACCCAAGATCATGTGCGGTCCTTGTGCCTCCTAGCATGGCATAATGGTAAGCAAGAATATGAGAAGTTTGTGAGCACAATTAGGTCTGTCCCAGTAGGAAGAGCGTTGGCCATCCCAAATTATGAAAATCTTAGACGCAATTGGCTCGAGTTATTT
>ACU45380
ATGGGTTCGCAGGTGTCTACACAGCGCTCCGGTTCTCACGAAAACTCAAACTCAGCCACTGAGGGTTCCACCATAAACTACACCACCATTAATTATTACAAAGACTCCTATGCTGCTACAGCAGGCAAACAGAGTCTCAAGCAGGATCCAGACAAGTTTGCAAATCCTGTTAAGGACATCTTCACTGAAATGGCAGCGCCACTGAAGTCCCCATCCGCTGAGGCATGCGGATACAGTGATCGAGTGGCGCAATTAACTATTGGCAACTCCACCATCACTACGCAAGAAGCGGCTAACATCATAGTCGGTTATGGTGAGTGGCCTTCCTACTGCTCGGATTCTGACGCTACAGCAGTGGATAAACCAACGCGCCCGGATGTTTCAGTGAATAGGTTTTACACATTGGACACTAAATTGTGGGAGAAATCGTCCAAGAGTTGGTACTGGAAGTTCCCGGATGTGCTAACTGAAACTGGGGTTTTTGGGCAAAATGCACAATTTCACTACCTCTACCGATCAGGGTTTTGTATTCACGTGCAGTGCAATGCTAGTAAATTCCACCAAGGAGCACTCTTAGTTGCTGTCCTACCAGAGTACGTCATTGGGACAGTGGCAGGCGGTACAGGGACGGAAGACAGTCACCCCCCTTACAAGCAGACTCAACCTGGTGCCGATGGCTTCGAGTTGCAACACCCGTACGTACTTGATGCCGGCATCCCAATATCACAGTTAACAGTGTGCCCACACCAATGGATTAATTTGAGAACCAACAACTGCGCTACAATAATAGTACCATACATCAATGCACTGCCTTTTGATTCTGCCTTGAACCATTGCAACTTTGGCCTATTAGTTGTGCCTATTAGCCCACTAGATTACGACCAAGGAGCGACGCCAGTAATCCCTATAACTATCACATTGGCCCCAATGTGCTCTGAATTCGCAGGTCTTAGGCAGGCAGTCACGCAAGGGTTTCCCACCGAGCTGAAACCTGGCACAAATCAATTTCTGACCACTGATGATGGCGTTTCAGCACCTATTCTACCAAACTTCCACCCCACCCCTTGTATCCATATACCTGGTGAAGTTAGGAACTTGCTGGAGTTATGCCAGGTGGAGACCATTCTGGAGGTTAACAATGTGCCCACGAATGCCACTAGCTTAATGGAGAGACTGCGCTTTCCGGTCTCAGCACAAGCAGGGAAAGGTGAGCTGTGTGCAGTGTTCAGAGCCGACCCTGGGCGAAATGGACCGTGGCAGTCCACCTTGCTGGGTCAGTTGTGCGGGTACTACACCCAATGGTCAGGATCATTGGAAGTCACCTTCATGTTTACTGGATCCTTCATGGCTACCGGTAAGATGCTCATAGCCTATACACCGCCAGGAGGCCCTTTGCCCAAAGACCGGGCGACCGCCATGTTGGGCACGCACGTCATCTGGGATTTTGGGCTGCAATCGTCTGTTACCCTTGTGATACCATGGATCAGCAACACTCACTATAGAGCGCACGCTCGAGATGGAGTGTTTGATTACTACACCACAGGGCTAGTCAGTATATGGTATCAGACGAATTACGTGGTTCCAATTGGGGCGCCCAATACAGCCTATATAATAGCACTAGCGGCAGCCCAAAAGAACTTCACTATGAAATTGTGCAAGGATGCTAGTGATATCCTGCAGACGGGCACCATCCAGGGAGATAGGGTGGCAGATGTAATTGAAAGTTCCATAGGAGATAGCGTGAGCAGAGCCCTCACTCAAGCTCTACCAGCGCCCACAGGCCAGAATACACAGGTGAGCAGTCATCGACTGGATACAGGCAAGGTTCCAGCACTCCAAGCTGCTGAGATTGGAGCATCATCAAATGCTAGTGACGAGAGCATGATTGAGACACGCTGTGTTCTTAACTCACACAGCACAGCTGAGACCACTCTTGATAGTTTCTTCAGCAGAGCGGGATTAGTTGGAGAGATAGATCTCCCTCTTGAAGGCACAACTAATCCAAATGGCTATGCCAACTGGGACATAGACATAACAGGTTACGCGCAAATGCGTAGAAAGGTGGAGCTGTTCACCTACATGCGCTTTGATGCGGAGTTCACTTTTGTTGCGTGCACACCCACAGGGCAAGTTGTCCCACAATTGCTCCAATACATGTTTGTGCCACCTGGAGCCCCTAAGCCAGATTCCAGGGAATCCCTCGCATGGCAAACCGCCACCAACCCCTCAGTTTTTGTCAAGCTGTCAGACCCTCCAGCACAGGTTTCAGTACCATTCATGTCACCTGCGAGTGCTTACCAATGGTTTTATGACGGATATCCCACATTCGGAGAACACAAACAGGAGAAAGATCTTGAATATGGGGCATGTCCTAATAACATGATGGGCACGTTCTCAGTGCGGACTGTAGGGACCTCCAAGTCCAAGTACCCTTTAGTGGTTAGGATTTACATGAGAATGAAGCACGTTAGGGCGTGGATACCTCGCCCGATGCGTAACCAAAACTACCTATTCAAAGCCAATCCAAATTATGCTGGCAACTCCATTAAGCCAACTGGTACCAGTCGCACAGCGATCACTACTCTTGGAAAATTTGGGCAACAGTCTGGGGCCATTTATGTGGGTAACTTTAGAGTGGTCAACCGTCATCTTGCCACTCACAATGATTGGGCAAATCTTGTTTGGGAAGACAGCTCTCGCGACTTACTCGTGTCATCCACCACCGCCCAAGGTTGTGACACGATTGCCCGCTGCAATTGCCAGACAGGGGTGTACTACTGTAACTCGAGGAGAAAACACTACCCAGTCAGTTTTTCAAAACCCAGCCTGATCTATGTAGAGGCTAGCGAGTATTACCCAGCCAGGTACCAGTCACATCTTATGCTCGCACAGGGCCACTCAGAACCTGGTGATTGCGGTGGTATCCTTAGATGCCAACACGGCGTCGTCGGTATAGTGTCAACTGGTGGCAACGGGCTCGTTGGCTTTGCAGACGTCAGGGACCTCTTGTGGTTAGATGAAGAAGCTATGGAGCAGGGCGTGTCCGACTACATCAAGGGTCTCGGAGATGCTTTCGGGACAGGCTTCACTGATGCAGTCTCAAGGGAGGTTGAAGCTCTCAAGAGTTATCTTATAGGGTCTGAAGGAGCAGTTGAGAAAATTTTGAAAAATCTTATTAAACTAATCTCTGCACTGGTGATTGTAATCAGGAGTGATTACGACATGGTTACCCTTACTGCAACCTTAGCGCTGATAGGTTGTCATGGCAGTCCTTGGGCTTGGATCAAAGCCAAAACAGCTTCTATCTTAGGTATCCCTATCGCTCAAAAGCAAAGTGCTTCCTGGCTCAAGAAGTTCAATGACATGGCCAACGCTGCTAAGGGGTTGGAGTGGGTTTCCAACAAGATCAGCAAGTTTATTGATTGGCTTAAGGAGAAAATAGTACCAGCAGCCAAGGAGAAGGTTGAATTCCTAAATAACTTGAAACAGTTGCCACTGCTAGAAAATCAGATCTCAAACTTGGAACAATCTGCTGCCTCACAAGAGGACCTTGAAGTTATGTTTGGGAATGTGTCGTATCTAGCCCACTTCTGTCGCAAGTTCCAACCGCTATACGCTACGGAAGCTAAAAGAGTCTACGCCCTGGAGAAGAGAATGAATAATTACATGCAGTTCAAGAGCAAACACCGAATTGAACCTGTATGTCTCATTATTAGGGGCTCACCAGGCACTGGGAAGTCTCTAGCCACTGGTATTATTGCTCGAGCAATCGCTGATAAGTACCACTCTAGCGTGTACTCGCTTCCACCAGACCCAGATCATTTTGACGGTTACAAGCAACAGGTGGTTACAGTGATGGATGACTTGTGTCAAAACCCCGACGGCAAGGATATGTCTTTATTCTGTCAAATGGTATCCACTGTAGACTTCATTCCACCAATGGCTTCTCTTGAGGAGAAGGGAGTTTCCTTCACCTCTAAGTTTGTCATCGCATCCACTAATGCCACCAACATCATAGTGCCAACAGTGTCTGATTCTGACGCTATTCGCCGCAGGTTCTACATGGATTGTGACATTGAAGTGACAGACTCATACAAAACAGATCTAGGTAGACTGGATGCAGGGCGAGCCGCTAAACTGTGCTCTGAAAACAACACTGCAAACTTCAAACGTTGCAGCCCATTAGTGTGTGGGAAAGCTATCCAACTTAGAGATAGAAAGTCTAAAGTCAGATACAGTGTGGATACGGTAGTTTCAGAACTTATTAGGGAATACAGCAATAGGTCCGCCATTGGCAACACAATCGAGGCTCTTTTCCAAGGTCCGCCCAAATTCAGGCCAATTAGGATTAGTCTTGAAGAGAAACCAGCCCCAGACGCTATTAGCGATCTCCTTGCTAGTGTAGATAGTGAAGAAGTACGCCAGTACTGCAGGGATCAGGGCTGGATCATTCCTGAAACTCCCACCAACGTAGAGCGGCACCTTAATAGAGCAGTGCTTGTCATGCAATCTATCGCCACAGTAGTGGCGGTTGTCTCGTTGGTGTATGTCATCTACAAGCTCTTTGCAGGGTTTCAGGGTGCGTACTCTGGTGCTCCTAAGCAAGTGCTTAAGAAACCTGCTCTTCGCACAGCAACAGTACAGGGCCCGAGCCTTGATTTTGCTCTCTCCCTACTGAGGAGGAACGTCAGGCAAGTCCAAACAGACCAGGGGCATTTCACCATGTTGGGTGTTAGGGATCGCTTAGCAGTCCTCCCACGCCACTCACAACCCGGCAAAACTATTTGGATTGAGCACAAACTCGTGAACGTCCTTGATGCAGTTGAATTGGTGGATGAGCAAGGAGTCAACCTGGAATTAACCCTCATCACTCTTGATACCAACGAGAAGTTTAGGGATATCACCAAATTCATCCCGGAAAATATTAGCACTGCTAGTGATGCCACCCTAGTGATCAACACGGAGCACATGCCCTCGATGTTTGTCCCGGTGGGTGACGTTGTGCAGTATGGTTTCCTGAATCTCAGTGGTAAGCCTACTCATCGCACCATGATGTACAACTTTCCTACTAAGGCAGGGCAATGTGGAGGGGTGGTGACATCAGTTGGAAAAGTCATCGGTATACACATAGGTGGCAACGGTAGACAAGGATTTTGTGCAGGTCTTAAGAGAAGCTACTTTGCCAGCGAGCAAGGAGAGATCCAATGGGTTAAACCCAATAAAGAAACTGGGAGGCTTAACATCAACGGACCAACCCGCACCAAGCTCGAGCCTAGTGTGTTCCATGATGTCTTTGAGGGCAGCAAGGAGCCAGCAGTCTTACATAGCAAAGACCCTCGCCTTGAGGTAGATTTCGAGCAGGCGTTGTTTTCTAAGTACGTAGGAAACACACTACATGAGCCTGATGAGTACATCAGAGAGGCAGCCCTTCACTATGCGAACCAGTTGAAGCAACTGGATATAGACACCACTCAAATGAGCATGGAGGAAGCTTGCTACGGCACAGATAACCTTGAGGCTATTGATCTTCATACTAGTGCAGGCTACCCCTACAGTGCCCTGGGAATAAAGAAGAGAGATATTTTAGACCCTACCACTAGAGATGTGAGCAAAATGAAGTTTTATATGGATAAATATGGTCTTGATCTCCCTTACTCCACCTATGTCAAAGACGAACTTCGCTCGATAGATAAAATCAAGAAAGGGAAATCCCGACTGATTGAGGCCAGCAGTTTGAATGATTCAGTTTACCTCAGAATGGCTTTTGGACACCTTTATGAAACTTTCCATGCAAACCCTGGGACTGTGACTGGCTCAGCTGTGGGGTGTAACCCAGATGTGTTTTGGAGTAAGCTACCAATCCTGCTCCCTGGTTCCCTCTTTGCCTTTGACTACTCAGGTTATGATGCTAGTCTCAGCCCAGTTTGGTTTAGAGCACTGGAGTTGGTCCTTAGAGAGATAGGCTATAGTGAAGAGGCGGTCTCGCTTATTGAAGGAATCAACCACACACACCACGTGTACCGCAACAAAACCTATTGCGTGCTTGGTGGAATGCCCTCAGGTTGCTCAGGAACATCCATCTTTAACTCAATGATTAATAACATCATCATCAGAGCATTACTTATTAAAACATTCAAGGGCATTGATCTGGATGAACTCAACATGGTTGCCTACGGGGACGATGTGCTCGCTAGTTACCCCTTTCCAATTGACTGCCTGGAGCTAGCAAAAACAGGTAAGGAGTATGGTCTAACCATGACCCCTGCAGACAAGTCCCCTTGCTTCAATGAAGTTAATTGGGAAAACGCAACCTTCCTCAAGAGAGGCTTCTTGCCTGATGAGCAATTCCCGTTTTTGATCCACCCTACCATGCCAATGAAGGAAATTCATGAATCCATTCGGTGGACCAAGGATGCACGCAATACTCAAGATCACGTGCGATCCCTATGTCTATTGGCATGGCATAACGGTAAGCAAGAATATGAAAAATTTGTGAGCTCAATTAGATCCGTCCCAATAGGAAAAGCATTGGCAATTCCCAACTATGAAAACCTGAGACGTAATTGGCTCGAATTGTTT
>AFJ91813
ATGGGCTCGCAGGTGTCTACACAGCGCTCCGGTTCTCACGAAAACTCAAACTCAGCCACTGAGGGTTCCACCATAAACTACACCACCATTAATTACTACAAAGACTCCTATGCTGCCACAGCAGGCAAACAGAGTCTCAAGCAGGATCCAGACAAGTTTGCAAATCCTGTTAAAGACATCTTCACTGAAATGGCAGCGCCACTGAAGTCCCCATCCGCTGAGGCATGTGGATACAGTGATCGAGTGGCGCAATTAACTATTGGCAACTCCACCATCACCACGCAAGAAGCGGCTAACATCATAGTCGGTTATGGTGAGTGGCCTTCCTACTGCTCGGATTCTGATGCTACAGCAGTGGATAAACCAACGCGCCCGGATGTCTCAGTGAACAGGTTTTACACATTGGACACTAAATTGTGGGAGAAATCGTCCAAGGGATGGTACTGGAAGTTCCCGGATGTGTTAACTGAAACTGGGGTTTTTGGGCAAAATGCACAATTCCACTACCTCTACCGGTCAGGGTTCTGTATTCACGTGCAATGCAATGCTAGTAAATTCCACCAAGGAGCACTCCTAGTCGCTGTCCTACCAGAGTATGTCATTGGGACAGTGGCAGGCGGTACAGGGACGGAAGATAGTCACCCCCCTTACAAGCAGACTCAACCCGGCGCCGATGGCTTCGAGCTGCAACACCCGTACGTGCTTGATGCTGGCATCCCACCATCACAGTTAACAGTGTGCCCACACCAGTGGATTAATTTGAGGACCAACAATTGCGCTACAATAATAGTGCCATATATCAACGCACTGCCTTTTGATTCTGCCTTGAACCATTGCAACTTCGGCCTATTAGTTGTGCCTATTAGCCCATTAGATTACGACCAAGGAGCGACGCCAGTAATCCCCATAACTATCACATTGGCCCCAATGTGTTCTGAATTTGCAGGCCTTAGGCAGGCAGTCACGCAAGGGTTCCCCACCGAGCTGAAACCTGGCACAAATCAATTTTTAACCACTGATGATGGCGTTTCAGCACCTATTCTACCAAACTTCCACCCCACCCCGTGTATCCATATACCTGGTGAAGTTAGGAACTTGCTAGAGTTATGCCAGGTGGAGACCATTCTGGAGGTTAACAATGTGCCCACGAATGCCACTAGCCTAATGGAGAGACTGCGCTTTCCGGTCTCAGCACAAGCAGGGAAAGGTGAGCTGTGTGCGGTGTTCAGAGCCGACCCTGGGCGAAATGGACCGTGGCAGTCCACCTTACTGGGTCAGTTGTGCGGGTACTACACCCAATGGTCAGGATCGCTGGAAGTCACCTTCATGTTTACTGGATCCTTCATGGCTACCGGCAAGATGCTCATAGCCTACACACCACCAGGAGGCCCTTTGCCCAAGGACCGGGCGACCGCCATGTTGGGCACGCACGTCATCTGGGATTTTGGGCTGCAATCGTCTGTTACCCTTGTAATACCATGGATCAGCAACACTCACTATAGAGCGCATGCCCGAGATGGAGTGTTTGACTACTACACCACAGGGTTAGTCAGTATATGGTATCAGACGAATTACGTGGTTCCAATTGGGGCGCCCAACACTGCCTATATAATAGCATTAGCGGCAGCCCAAAAGAACTTCACCATGAAGTTGTGCAAGGATGCTAGTGAAATCCTACAGACGGGCACCATCCAGGGAGATAGGGTGGCAGATGTAATTGAAAGTTCCATAGGAGATAGCGTGAGCAGAGCCCTCACACAAGCTCTACCAGCACCCACAGGTCAGAACACACAGGTGAGCAGCCATCGACTGGATACAGGCAAGGTTCCAGCACTCCAAGCTGCTGAAATTGGAGCATCATCAAATGCTAGTGACGAGAGCATGATTGAGACACGCTGTGTTCTTAACTCGCACAGCACGGCTGAGACCACTCTTGATAGTTTCTTCAGCAGGGCGGGATTAGTTGGAGAGATAGATCTCCCCCTTGAAGGCACAACTAACCCAAATGGTTATGCTAACTGGGACATAGATATAACAGGTTACGCGCAAATGCGTAGAAAGGTGGAGCTATTCACTTACATGCGCTTTGATGCAGAGTTCACTTTCGTTGCGTGTACACCCACTGGGCAAGTTGTCCCACAATTGCTCCAATACATGTTTGTGCCACCTGGAGCCCCTAAGCCAGATTCTAGGGAATCCCTCGCGTGGCAAACCGCCACCAACCCTTCAGTTTTTGTCAAGCTGTCAGACCCTCCAGCACAGGTTTCAGTACCATTCATGTCACCCGCGAGTGCTTACCAATGGTTTTATGACGGATATCCCACATTCGGAGAACACAAACAGGAGAAAGATCTTGAATATGGGGCATGTCCTAATAACATGATGGGCACGTTTTCAGTGCGGACTGTAGGGACCTCCAAGTCCAAGTACCCTTTAGTGGTTAGGATTTACATGAGAATGAAACACGTCAGGGCGTGGATACCTCGCCCGATGCGTAACCAGAACTACCTATTCAAAGCCAACCCAAATTATGCTGGCAACTCCATTAAGCCAACTGGTACCAGTCGTACAGCGATCACTACTCTTGGAAAATTTGGGCAACAGTCTGGGGCCATTTATGTGGGTAACTTTAGAGTGGTCAACCGTCATCTTGCCACTCACAATGATTGGGCAAATCTTGTTTGGGAAGACAGCTCTCGCGACTTGCTCGTGTCATCCACCACCGCCCAAGGTTGTGACACGATTGCCCGTTGCAATTGCCAGACAGGGGTGTACTACTGTAATTCGAAGAGAAAACACTACCCAGTCAGTTTTTCAAAGCCCAGCCTGATCTACGTAGAGGCCAGCGAGTATTACCCAGCCAGGTACCAGTCACACCTCATGCTCGCACAAGGTCACTCAGAACCTGGTGATTGCGGTGGTATCCTTAGATGCCAACATGGCGTCGTCGGCATAGTGTCTACTGGTGGCAACGGGCTCGTTGGCTTTGCAGACGTCAGGGACCTCTTGTGGTTAGATGAAGAAGCTATGGAGCAGGGCGTGTCCGATTACATCAAGGGTCTCGGAGATGCCTTCGGGACAGGCTTCACTGATGCAGTCTCAAGGGAGGTTGAAGCTCTCAAGAACTATCTTATAGGGTCTGAGGGGGCAGTTGAGAAGATTTTGAAAAATCTTATTAAACTAATCTCTGCACTGGTGATTGTAATCAGAAGCGATTACGACATGGTTACCCTTACTGCAACCTTAGCACTGATAGGTTGTCATGGCTGTCCTTGGGCTTGGATTAAAGCCAAAACAGCTTCTATCTTGGGCATCCCTATCGCTCAAAAGCAGAGCGCTTCCTGGCTCAAGAAGTTCAATGACATGGTCAACGCTGCTAAAGGGTTAGAGTGGGTTTCCAACAAGATCAGCAAATTTATTGATTGGCTTAAGGAGAAAATAGTACCAGCAGCCAAGGAGAAAGTTGAGTTCCTAAATAACCTGAAACAGTTGCCACTGTTAGAGAATCAGATCTCAAACTTGGAACAATCTGCTGCCTCACAAGAAGACCTTGAAGTCATGTTCGGGAATGTGTCGTACCTAGCCCACTTCTGTCGCAAGTTCCAACCACTATACGCCACGGAAGCTAAGAGAGTCTATGCCCTGGAGAAGAGAATGAATAACTATATGCAGTTCAAGAGCAAACACCGAATTGAACCTGTATGTCTCATTATTAGGGGCTCACCTGGCACAGGGAAATCTCTAGCCACTGGTATCATTGCTCGAGCAATCGCTGATAAGTACCACTCCAGTGTGTATTCGCTCCCACCAGACCCAGATCATTTTGACGGCTACAAACAACAGGTGGTTACAGTGATGGATGACTTGTGTCAAAACCCCGACGGCAAGGATATGTCTTTATTCTGTCAAATGGTATCCACCGTAGACTTCATTCCACCAATGGCTTCCCTTGAGGAGAAGGGAGTTTCCTTCACCTCTAAGTTTGTCATCGCATCCACTAATGCCACTAACATCATAGTGCCAACAGTGTCTGATTCTGACGCTATTCGCCGCAGGTTCTACATGGAGTGTGACATTGAAGTGACAGACTCATACAAAACAGATCTAGGTAGACTGGATGCAGGGCGAGCCGCTAAACTGTGCTCTGAAAACAACACTGCAAATTTCAAACGTTGCAGCCCATTAGTGTGTGGGAAAGCTATCCAACTTAGAGATAGAAAGTCCAAAGTCAGATACAGTGTGGACACGGTAGTTTCAGAACTTATTAGGGAATACAGTAATAGGTCCGCCATTGGCAATACAATCGAGGCTCTTTTCCAAGGTCCACCCAAGTTCAGGCCAATTAAGATTTGCCTTGAAGAGAAACCAGCCCCAGACGCTATTAGCGATCTCCTTGCTAGCGTAGATAGTGAAGAAGTGCGCCAGTACTGCAGGGATCAAGGTTGGATCATTCCTGAAACTCCCACCAACGTAGAGCGGCACCTTAATAGAGCAGTGCTTGTCATGCAATCTATCGCCACAGTAGTGGCGGTTGTCTCGTTGGTGTATGTCATCTACAAGCTCTTTGCAGGGTTTCAGGGTGCGTACTCTGGTGCTCCCAAGCAAGTGCTTAAGAAACCTGCTCTTCGCACAGCAACAGTACAGGGCCCGAGCCTTGATTTTGCTCTCTCCCTGCTGAGGAGGAACGTCAGGCAAGTCCAAACAGACCAGGGGCATTTCACCATGTTGGGTGTTAGGGATCGCTTAGCAGTCCTCCCACGCCACTCACAACCCGGTAAAACTATTTGGATTGAGCACAAACTCGTGAACGTCCTTGATGCAGTTGAATTGGTGGATGAGCAAGGAGTCAACTTGGAATTAACCCTCATTACTCTTGACACCAACGAGAAGTTTAGGGATATCACCAAATTCATCCCAGAAAATATTAGCACTGCTAGTGATGCCACCCTAGTGATCAACACGGAGCACATGCCCTCAATGTTTGTCCCGGTGGGTGATGTTGTGCGGTATGGCTTCCTGAATCTCAGTGGTAAGCCTACCCATCGCACCATGATGTACAACTTTCCTACTAAAGCAGGACAGTGTGGAGGAGTGGTGACATCTGTTGGGAAAGTTATCGGCATTCACATTGGTGGCAACGGCAGACAAGGTTTCTGTGCGGGCCTCAAAAGGAGTTACTTTGCTAGTGAACAAGGAGAGATCCAGTGGGTCAAGCCCAACAAAGAAACTGGTAGACTCAACATCAATGGGCCAACCCGCACCAAGTTAGAACCTAGTGTATTCCATGACATCTTCGAGGGAAATAAGGAGCCAGCTGTCTTGCACAGTAAAGACCCCCGGCTCGAGGTAGATTTTGAACAGGCCCTGTTCTCCAAGTATGTGGGAAATACACTATATGAGCCTGACGAGTACATCAGAGAGGCAGCTCTTCATTATGCAAACCAATTAAAGCAACTAGAAATTAATACCTCTCAAATGAGCATGGAGGAGGCCTGCTACGGTACTGAGAATCTTGAGGCTATTGATCTTCACACTAGTGCAGGTTACCCCTATAGTGCCCTGGGGATAAAGAAAAGAGACATCTTAGACCCTACCACCAGGGACGTGAGTAAAATGAAGTTCTACATGGACAAATATGGTCTTGATCTTCCTTACTCCACTTATGTCAAGGACGAGCTGCGCTCAATTGATAAAATTAAGAAAGGGAAGTCCCGTCTGATTGAGGCCAGTAGTTTGAATGATTCAGTGCACCTCAGAATGGCTTTCGGTCATTTGTATGAGGCTTTCCACGCAAATCCTGGGACGATAACTGGATCAGCCGTGGGGTGTAACCCTGACACATTCTGGAGCAAGCTGCCATTTTTGCTCCCTGGTTCACTCTTTGCCTTTGACTACTCAGGTTATGATGCTAGCCTTAGCCCTGTCTGGTTCAGAGCATTAGAATTGGTCCTTAGGGAGATAGGGTATAGTGAAGGGGCAGTCTCACTCATTGAGGGAATCAACCACACACATCATGTGTATCGTAATAAGACCTATTGTGTGCTTGGTGGGATGCCCTCAGGCTGTTCGGGAACATCCATTTTCAACTCAATGATCAACAACATTATTATCAGAGCACTGCTCATAAAAACATTTAAGGGCATTGATTTGGATGAACTCAACATGGTCGCTTATGGAGACGATGTGCTCGCTAGCTATCCCTTCCCAATTGATTGCTTGGAGCTAGCAAAGACTGGCAAGGAGTATGGTCTGACCATGACTCCTGCAGATAAGTCTCCTTGCTTTAATGAGGTTAATTGGGGTAATGCGACCTTTCTCAAAAGGGGCTTTTTACCCGATGAACAGTTTCCATTTTTGATTCACCCTACTATGCCAATGAGGGAGATCCATGAGTCCATTCGATGGACCAAGGACGCACGAAACACTCAAGATCATGTGCGGTCCTTGTGCCTCCTAGCATGGCATAATGGTAAGCAAGAATATGAGAAGTTTGTGAGCACAATTAGGTCTGTCCCAGTAGGAAGAGCGTTGGCTATCCCAAATTATGAAAATCTTAGACGCAATTGGCTCGAGTTATTT
>ABA00710
ATGGGTTCGCAGGTGTCTACACAGCGCTCCGGTTCTCACGAAAACTCAAACTCAGCCACTGAGGGTTCAACCAAAAACTACACCACCATTAATTACTACAAAGACTCCTATGCTGCTACAGCAGGCAAACAGAGTCTCAAGCAGGATCCAGATAAGTTTGCAAATCCTGTTAAAGACATCTTCACTGAAATGGCAGCGCCACTGAAGTCCCCATCCGCTGAGGCATGTGGATACAGTGATCGAGTGGCACAATTAACTATTGGCAACTCCACCATCACCACGCAAGAAGCGGCTAACATCATAGTCGGTTATGGTGAGTGGCCTTCCTACTGCTCGGATTCTGACGCCACAGCAGTGGATAAACCAACGCGCCCGGATGTTTCAGTGAACAGGTTTTATACATTGGACACTAAATTGTGGGAGAAGTCGTCCAAGGGGTGGTACTGGAAGTTCCCAGATGTGTTAACTGAAACCGGGGTTTTTGGGCAAAATGCACAATTCCACTACCTCTACCGATCAGGGTTCTGTATTCACGTGCAGTGCAATGCTAGTAAATTCCACCAAGGAGCACTCCTAGTCGCTGTCCTACCAGAATACGTCATTGGGACAGTGGCAGGCGGTACAGGGACGGAAGACAGTCACCCCCCTTACAAGCAGACTCAACCCGGCGCCGATGGCTTCGAATTGCAACACCCGTACGTGCTTGATGCTGGCATCCCAATATCACAGTTAACAGTGTGCCCACACCAGTGGATTAATTTGAGGACCAACAATTGTGCTACAATAATAGTGCCATACATTAACGCACTGCCTTTTGATTCTGCCTTGAACCACTGTAACTTTGGCCTATTAGTTGTGCCTATTAGTCCACTAGATTACGACCAAGGAGCGACGCCAGTAATCCCTATAACTATCACATTGGCTCCAATGTGTTCTGAATTCGCAGGTCTTAGGCAAGCAGTCACACAAGGGTTTCCCACCGAGCTGAAACCTGGCACAAACCAATTTTTAACCACTGATGATGGTGTTTCAGCACCTATCCTACCAAACTTCCACCCCACCCCGTGTATTCATATACCCGGTGAAGTTAGGAACTTACTAGAGTTATGCCAGGTGGAGACCATTTTGGAGGTCAACAATGTGCCCACGAATGCCACTAGCTTAATGGAGAGGCTGCGCTTTCCGGTCTCAGCACAAGCAGGGAAAGGTGAGCTGTGTGCGGTGTTCAGAGCCGATCCTGGGCGAAATGGACCGTGGCAGTCCACCTTGCTGGGTCAGTTGTGCGGGTACTACACCCAATGGTCAGGATCATTGGAAGTCACCTTCATGTTTACTGGATCCTTCATGGCTACCGGCAAGATGCTCATAGCCTATACACCGCCAGGAGGCCCTTTGCCCAAGGACCGGGCGACCGCCATGTTGGGCACGCACGTTATTTGGGATTTTGGGCTGCAATCGTCTGTTACCCTTGTAATACCATGGATCAGCAACACTCACTACAGAGCGCATGCCCGAGATGGAGTGTTTGACTACTACACCACAGGGTTAGTCAGTATATGGTATCAGACAAATTACGTGGTTCCAATTGGAGCGCCCAATACAGCCTATATAATAGCACTAGCGGCAGCCCAAAAGAACTTCACTATGAAGTTGTGCAAGGATGCTAGTGATATCATGCAGACGGGTACCATCCAGGGAGATAGGGTGGCAGATGTAATTGAAAGTTCCATAGGAGATAGTGTGAGCAGAGCCCTCACTCAAGCCCTACCAGCACCCACAGGCCAGAACACACAGGTGAGCAGTCATCGGCTGGATACAGGTAAGGTTCCAGCACTCCAAGCTGCTGAAATTGGAGCATCATCAAATGCTAGTGATGAGAGCATGATTGAGACACGCTGTGTTCTTAACTCGCACAGCACAGCTGAGACCACTCTTGATAGTTTCTTTAGCAGAGCGGGATTAGTTGGAGAGATAGATCTCCCTCTTGAAGGCACAACTAACCCAAATGGTTATGCCAACTGGGACATAGATATAACAGGTTACGCGCAAATGCGTAGAAAGGTGGAACTATTCACCTACATGCGCTTTGATGCAGAGTTCACTTTTGTTGCGTGCACACCCACCGGGGAAGTTGTCCCACAATTGCTCCAGTATATGTTTGTGCCACCTGGAGCCCCTAAGCCAGATTCCAGGGAATCCCTCGCATGGCAAACCGCCACCAACCCCTCAGTTTTTGTCAAGCTGTCAGACCCTCCAGCACAGGTTTCAGTACCATTCATGTCACCTGCGAGTGCTTACCAATGGTTTTATGACGGATATCCTACGTTCGGAGAACACAAACAGGAGAAAGATCTTGAATATGGGGCATGTCCTAACAACATGATGGGCACGTTCTCAGTGCGGACCGTAGGGACCTCCAAGTCCAAGTACCCTTTAGTGGTTAGGATTTACATGAGAATGAAGCACGTCAGGGCGTGGATACCTCGCCCGATGCGCAACCAAAACTACCTATTCAAAGCCAACCCAAATTATGCTGGCAACTCCATTAAGCCAACTGGTACGAGTCGCACAGCGATTACCACTCTTGGGAAATTTGGGCAGCAGTCTGGGGCCATTTACGTGGGTAACTTTAGAGTGGTTAACCGTCATCTTGCCACTCACAATGATTGGGCGAATCTTGTTTGGGAAGACAGCTCTCGCGACTTGCTCGTGTCATCTACCACCGCCCAAGGTTGTGACACGATTGCCCGTTGCAATTGCCAGACAGGGGTGTACTATTGTAACTCGAGGAGAAAACACTACCCAGTCAGTTTTTCAAAACCCAGCCTGATCTATGTAGAGGCTAGCGAGTATTACCCAGCCAGGTACCAGTCACATCTCATGCTCGCACAGGGCCACTCAGAACCTGGTGATTGCGGTGGTATCCTTAGATGCCAACATGGTGTCGTCGGTATAGTGTCTACTGGTGGCAATGGGCTTGTTGGCTTTGCAGACGTCAGGGACCTCTTGTGGTTGGATGAAGAAGCTATGGAGCAGGGCGTGTCCGACTACATCAAGGGTCTCGGAGATGCTTTCGGGACGGGCTTCACTGATGCAGTCTCAAGGGAGGTTGAAGCTCTCAAGAACTATCTTATAGGGTCTGAAGGAGCAGTTGAGAAAATTTTGAAAAACCTTATTAAACTAATCTCTGCACTGGTGATTGTAATCAGAAGTGATTACGACATGGTTACCCTTACTGCAACCTTAGCGCTGATAGGTTGTCATGGCAGTCCTTGGGCTTGGATCAAAGCCAAAACAGCTTCTATCTTAGGTATCCCTATCGCTCAAGATCAAAGCGCTTCCTTGTTCAAGAAATTCAATGACATGGCCAACGCTGCTAAGGGGTTAGAGTGGGTTTCCAATAAGATCAGCAAATTCATTGATTGGCTTAAGGAGAAAATAGTACCAGCAGCCAAGGAGAAGGTTGAATTCCTAAATAACTTGAAACAGTTGCCACTGCTGGAGAATCAGATCTCGAACTTGGAACAATCTGCTGCCTCACAAGAGGACCTCGAAGTCATGTTTGGGAATGTGTCGTATCTAGCCCACTTCTGTCGCAAGTTCCAGCCGCTATACGCCACGGAAGCTAAAAGAGTTTATGCCCTGGAAAAGAGAATGAATAACTATATGCAGTTCAAGAGCAAACACCGAATTGAACCTGTATGTCTCATTATTAGGGGCTCACCAGGCACTGGGAAGTCTCTAGCCACTAGTATCATTGCTCGAGCAATCGCTGATAAGTACCACTCCAGCGTGTACTCGCTTCCACCAGACCCAGATCATTTTGATGGTTACAAGCAACAGGTGGTTACAGTGATGGATGATTTGTGTCAAAACCCCGACGGCAAGGATATGTCTTTGTTCTGTCAAATGGTATCCACCGTAGACTTCATTCCACCAATGGCTTCTCTTGAGGAGAAGGGAGTTTCCTTCACCTCTAAATTTGTTATTGCATCTACTAATGCCAGTAACATCATAGTGCCAACAGTGTCTGACTCTGACGCTATTCGCCGCAGGTTCTACATGGATTGTGACATTGAAGTGACAGACTCGTATAAAACAGATCTAGGTAGACTGGATGCAGGACGAGCCGCTAAACTGTGTTCTGAAAACAACACTGCAAATTTCAAACGTTGCAGCCCATTAGTGTGTGGGAAAGCTATCCAACTTAGAGATAGAAAGTCTAAAGTTAGATACAGCGTGGATACGGTAGTTTCAGAACTTATTAGGGAATACAGCAATAGGTCCGCCATTGGCAACACAATCGAGGCTCTTTTCCAAGGCCCACCCAAGTACAGGCCAATTAGGATTAGCCTTGAAGAGAAACCAGCTCCAGACGCTATTAGCGATCTCCTTGCCAGCGTAGATAGTGAAGAAGTGCGCCAGTACTGCAGGGACCAAGGCTGGATCATTCCTGAAACTCCCACCAACGTAGAGCGGCACCTTAATAGAGCAGTGCTTGTCATGCAATCCATCGCCACAGTAGTGGCGGTTGTCTCGTTGGTGTATGTCATCTACAAGCTCTTTGCAGGGTTTCAGGGTGCGTATTCTGGTGCTCCTAAGCAAGTGCTTAAGAAACCTGCTCTTCGCACAGCAACAGTACAGGGCCCGAGCCTTGATTTTGCTCTCTCCCTGCTGAGGAGGAACGTCAGGCAAGTCCAAACAGACCAGGGGCATTTCACCATGTTGGGTGTTAGGGATCGTTTAGCAGTCCTCCCACGTCACTCACAACCCGGCAAAACTATTTGGATTGAGCACAAACTCGTGAACATCCTTGATGCAGTTGAATTGGTGGATGAGCAAGGAGTCAATCTGGAATTAACTCTCATTACTCTTGACACTAACGAAAAGTTTAGGGATATCACCAAATTCATCCCAGAAAATATTAGCACTGCCAGTGATGCCACTCTAGTGATCAACACGGAGCACATGCCCTCAATGTTTGTTCCGGTGGGTGACGTTGTGCAGTATGGTTTCTTGAATCTCAGTGGTAAGCCTACCCATCGCACCATGATGTACAACTTTCCTACTAAAGCAGGACAGTGTGGAGGAGTGGTGACATCTGTCGGGAAGGTTATCGGTATTCACATTGGTGGTAATGGCAGACAAGGTTTTTGCGCAGGCCTCAAAAGAAGTTACTTTGCTAGTGAACAAGGAGAGATCCAGTGGGTTAAGCCCAATAAAGAAACTGGAAGACTCAACATCAATGGACCAACCCGTACCAAGTTAGAACCCAGTGTGTTCCATGATGTCTTCGAGGGAAATAAGGAACCAGCTGTCTTGCACAGTAAAGACCCCCGACTCGAGGTAGATTTTGAGCAGGCCCTGTTTTCTAAGTATGTGGGAAATACACTATACGAGCCTGACGAGTACATCAAAGAGGCAGCTCTTCATTATGCAAATCAATTAAAGCAACTAGAAATTAATACCTCTCAAATGAGCATGGAGGAAGCCTGCTACGGCACTGAGAATCTTGAGGCTATTGATCTTCATACTAGTGCAGGTTACCCCTATAGTGCCCTAGGGATAAAGAAAAGAGACATCTTAGACCCTACCACCAGGGACGTGAGTAAAATGAAGCTCTACATGGACAAATACGGTCTTGATCTCCCTTACTCCACTTATGTCAAGGATGAGCTGCGCTCAATTGATAAAATTAGGAAAGGGAAGTCCCGTCTGATTGAGGCCAGTAGCTTAAATGATTCAGTGTACCTCAGAATGACCTTCGGTCATTTGTATGAGGCTTTCCACGCAAATCCTGGGACGATAACTGGATCAGCCGTGGGGTGCAACCCTGACACATTCTGGAGCAAGCTGCCAATTTTGCTCCCTGGTTCACTCTTTGCCTTTGACTACTCAGGTTATGATGCTAGCCTTAGCCCTGTCTGGTTCAGAGCATTAGAATTGGTCCTTAGGGAGATAGGGTATAGTGAAGGAGCAGTCTCACTCATCGAGGGAATCAACCACACACACCATGTGTATCGTAATAAGACCTATTGCGTGCTTGGTGGGATGCCCTCAGGTTGCTCGGGAACATCCATTTTCAACTCAATGATCAACAATATTATTATCAGAGCACTGCTCATAAAAACATTTAAGGGCATTGATTTGGATGAACTCAACATGGTCGCTTATGGAGATGATGTGCTCGCTAGCTACCCCTTCCCAATTGATTGCTTGGAGTTAGCAAAGACTGGCAAGGAGTATGGTCTAACCATGACTCCTGCAGATAAGTCTCCTTGCTTTAATGAAGTTAATTGGGGTAATGCGACCTTCCTCAAGAGGGGCTTTTTACCCGATGAACAGTTTCCATTTTTGATCCACCCTACTATGCCAATGAGGGAGATCTATGAGTCCATTCGATGGACCAAGGACGCACGAAACACTYAAGATCATGTGCGGTCCTTGTGCCTTCTAGCATGGCATAATGGTAAGCAAGAATATGAGAAATTCGTGAGCACAATTAGGTCTGTCCCAGTAGGAAGAGCGTTGGCCATCCCAAATTATGAAAATCTTAGACGCAATTGGCTCGAGTTATTT
>CAE52534
ATGGGCTCACAGGTGTCCACTCAGCGATCCGGCTCCCACGAGAACTCCAATTCAGCTACAGAAGGCTCCACCATTAATTACACTACCATCAACTATTACAAAGACTCCTATGCTGCGACAGCGGGCAAACAGAGCCTCAAACAAGATCCTGATAAGTTTGCCAACCCTGTCAAGGACATTTTCACTGAAATGGCTGCGCCACTGAAGTCTCCATCTGCTGAAGCTTGTGGTTACAGTGATCGCGTGGCACAACTCACCATTGGAAACTCCACCATTACTACACAGGAGGCGGCAAACATCATAGTCGGTTACGGTGAGTGGCCCTCATACTGCTCTGATGACGACGCTACAGCGGTGGACAAACCAACGCGCCCAGATGTTTCAGTGAATAGGTTTTATACACTGGACACTAAACTGTGGGAAAAGTCATCCAAGGGGTGGTATTGGAAGTTTCCTGATGTGTTGACTGAGACCGGAGTCTTTGGCCAGAACGCGCAGTTTCACTATTTATATAGATCAGGGTTTTGCATTCATGTGCAATGTAACGCTAGCAAGTTCCATCAAGGAGCGCTGTTAGTCGCCATACTTCCAGAGTATGTTATAGGGACAGTGGCAGGCGGCACAGGAACAGAGGACAGCCACCCTCCTTACAAACAAACACAACCTGGCGCCGACGGTTTTGAGCTGCAGCACCCGTACGTGCTCGATGCTGGGATTCCTATATCACAATTGACAGTGTGCCCCCATCAATGGATTAACCTGCGGACCAATAACTGTGCCACAATAATAGTGCCATATATGAATACACTGCCTTTCGACTCTGCCCTGAACCATTGCAATTTTGGGCTGTTGGTAGTGCCCATTAGCCCATTAGATTTTGACCAAGGGGCAACTCCGGTTATCCCTATTACAATCACTCTAGCTCCAATGTGCTCTGAGTTTGCAGGTCTCAGACAGGCAGTCACTCAAGGCTTTCCTACTGAGCCAAAACCAGGAACGAATCAATTCTTGACCACCGATGACGGCGTCTCAGCACCCATTCTACCAAATTTCCACCCCACTCCATGTATTCACATACCCGGTGAAGTCAGAAACCTGCTCGAGTTGTGTCAAGTGGAGACTATTCTTGAGGTTAACAACGTACCCACCAATGCTACTAGTCTGATGGAAAGGCTACGATTCCCGGTGTCCGCGCAAGCGGGGAAAGGTGAATTGTGTGCCGTGTTTAGGGCCGACCTTGAAAGAGACGGTCCATGGCAATCAACAATGCTGGGCCAGTTGTGTGGATATTACACCCAGTGGTCAGGGTCACTGGAGGTCACTTTTATGTTTACCGGGTCTTTCATGGCCACAGGTAAAATGCTCATAGCTTATACACCTCCTGGCGGCCCCTTACCCAAAGATCGGGCCACAGCAATGCTGGGCACACATGTTATCTGGGATTTTGGGCTACAATCATCTGTCACCCTTGTAATACCATGGATCAGTAACACCCACTACAGGGCGCATGCCCGGGATGGAGTGTTCGACTACTATACCACAGGACTGGTCAGTATCTGGTATCAGACAAACTACGTAGTTCCAATTGGGGCGCCCAACACAGCTTACATAATAGCACTAGCGGCAGCCCAGAAGAATTTTACCATGAAACTGTGCAAAGACACCAGTCACATATTACAGACAGCCTCTATTCAGGGGGATAGGGTGGCAGATGTGATCGAGAGCTCTATAGGAGATAGTGTGAGTAGGGCACTTACCCAGGCCCTGCCAGCACCCACAGGACAAAACACACAGGTGAGCAGTCATCGACTAGACACTGGCGAAGTTCCAGCGCTCCAAGCTGCTGAAATTGGGGCATCGTCAAATACTAGTGATGAGAGTATGATTGAGACACGATGCGTTCTTAACTCACACAGTACAGCAGAGACCACCTTGGACAGTTTCTTCAGTAGGGCAGGCTTGGTAGGAGAGATAGATCTCCCTCTTGAGGGCACCACCAATCCAAATGGTTATGCCAACTGGGATATAGACATAACTGGTTACGCACAAATGCGCAGGAAAGTGGAGCTGTTCACCTACATGCGCTTTGATGCGGAATTCACTTTTGTTGCGTGCACTCCTACTGGTGAGGTTGTTCCACAATTACTCCAGTATATGTTTGTTCCCCCTGGTGCTCCCAAACCAGAGTCTAGAGAATCACTTGCTTGGCAGACAGCCACAAACCCCTCAGTCTTTGTCAAGTTGACTGATCCCCCGGCACAGGTCTCAGTTCCGTTCATGTCACCCGCGAGCGCTTACCAGTGGTTTTACGACGGGTATCCCACGTTTGGAGAACACAAACAGGAGAAAGACCTTGAGTATGGAGCGTGTCCTAATAATATGATGGGCACTTTCTCGGTGCGAACCGTGGGGTCATCAAAGTCTAAGTACCCTTTGGTTGTCAGAATATATATGAGAATGAAGCATGTCAGGGCGTGGATACCTCGCCCGATGCGCAACCAAAACTACTTGTTCAAAGCCAACCCAAACTATGCCGGTAATTCCATTAAACCGACCGGCACTAGTCGTACTGCCATTACTACCCTTGGAAAGTTCGGCCAGCAGTCTGGGGCCATCTACGTGGGCAACTTCAGAGTGGTTAATCGTCACCTCGCTACTCATAATGACTGGGCGAACCTCGTCTGGGAAGACAGTTCCCGCGACCTATTAGTGTCGTCTACCACCGCTCAGGGCTGTGATACAATTGCACGTTGTGACTGTCAAACAGGAGTGTACTATTGTAACTCCAAGAGAAAGCACTATCCAGTCAGCTTTTCTAAACCCAGCCTCATATATGTGGAAGCTAGCGAGTATTACCCTGCTAGATACCAATCGCACCTGATGCTTGCAGCGGGCCACTCTGAGCCCGGCGACTGCGGAGGTATCTTAAGGTGTCAACATGGTGTAGTTGGTATAGTGTCCACGGGTGGCAACGGGCTCGTTGGATTTGCTGATGTGAGGGATCTCTTGTGGTTAGATGAAGAGGCCATGGAGCAAGGTGTGTCCGACTACATTAAGGGGCTCGGTGACGCGTTTGGAACAGGCTTCACTGATGCCGTATCCAGGGAAGTTGAAGCCCTTAGGAACCACCTCATAGGATCTGATGGAGCAGTTGAGAAAATCCTAAAGAACCTTATTAAGCTGATTTCAGCGCTAGTAATTGTGATCAGGAGCGATTATGATATGGTCACCCTCACAGCAACTTTAGCCCTGATTGGTTGTCATGGAAGTCCTTGGGCTTGGATTAAAGCCAAGACAGCATCCATTTTAGGTATCCCCATCGCCCAAAAGCAGAGTGCTTCTTGGCTAAAGAAATTTAATGATATGGCGAGTGCCGCCAAGGGTTTAGAATGGATATCCACCAAAATTAGCAAGTTCATTGACTGGCTCAGGGAGAAGATTGTTCCAGCAGCTAAGGAGAAAGCAGAATTTTTAACCAATTTGAAGCAATTGCCACTGTTAGAGAACCAGATCACAAATTTAGAGCAGTCCGCTGCCTCACAAGAGGACCTTGAAGCTATGTTTGGGAACGTGTCATACCTCGCCCATTTCTGTCGCAAGTTCCAACCATTATACGCCACGGAAGCTAAGCGAGTCTATGTTCTAGAGAAGAGAATGAACAACTACATGCAGTTCAAGAGCAAACACCGTATTGAACCTGTATGTCTCATCATTAGAGGCTCACCAGGCACTGGAAAGTCCCTTGCGACCGGTATCATTGCTCGGGCCATAGCAGACAAGTACCACTCTAGTGTGTACTCACTTCCACCAGACCCTGATCATTTTGACGGGTACAAACAGCAAGTGGTTACAGTTATGGATGATCTGTGTCAAAATCCTGACGGCAAAGACATGTCATTATTTTGCCAGATGGTGTCCACCGTGGATTTTATCCCACCAATGGCTTCTCTCGAAGAAAAGGGAGTTTCTTTCACATCTAAATTTGTTATCGCATCCACCAACGCTAGCAACATTATAGTGCCTACAGTGTCAGACTCTGACGCCATTCGTCGCAGGTTTTATATGGATTGCGACATTGAGGTGACAGACTCATACAAAACAGATTTGGGTAGACTAGACGCTGGACGGGCTGCTAAGTTATGCTCTGAAAACAACACCGCAAACTTCAAACGATGCAGCCCACTAGTGTGTGGGAAAGCTATTCAACTTAGAGACAGGAAGTCTAAGGTCAGGTACAGCGTGGACACAGTGGTCTCTGAACTTATTAGAGAATCCAATAGCAGATCCGCTATTGGTAACACAATTGAAGCACTATTCCAAGGCCCACCCAAGTTCAGGCCAATTAGAATCAGTCTTGAGGAGAAGCCAGCCCCAGACGCTATTGGCGATCTCCTCGCTAGTGTAGATAGCGAGGAAGTACGCCAATACTGTAGGGAGCAAGGCTGGATCATTCCTGAAACTCCCACCAATGTTGAGCGACACCTTAATAGAGCAGTGCTAGTCATGCAATCCATCGCTACTGTGGTGGCAGTCGTCTCACTGGTGTACGTCATTTACAAGCTCTTTGCGGGGTTTCAAGGTGCGTATTCTGGAGCTCCCAAGCAAATACTCAAGAAACCTGTCCTCCGTACGGCAACAGTGCAGGGTCCGAGTCTTGACTTTGCTCTATCCTTACTGAGAAGGAACATCAGGCAAGTCCAAACAGATCAAGGGCATTTTACCATGTTAGGTGTCAGAGATCGCTTAGCCGTTCTCCCACGGCACTCACAGCCCGGGAAGACTATTTGGGTGGAGCATAAACTTGTGAACATCCTTGACGCAATCGAGCTGGTGGATGAGCAGGGCGTTAATTTGGAACTCACATTGGTGACACTAGATACTAATGAAAAATTTAGAGATATCACCAAGTTCATTCCAGAGACCATTAGCGGCGCTAGTGATGCAACTTTAGTGATCAACACAGAACATATGCCATCAATGTTTGTCCCAGTGGGAGACGTCGTTCAGTACGGGTTCTTGAACCTTAGTGGAAAGCCAACTCATAGGACCATGATGTACAATTTCCCTACAAAAGCAGGACAGTGTGGAGGTGTGGTCACATCAGTCGGTAAGATTGTTGGCATTCACATTGGCGGCAACGGGCGCCAAGGGTTCTGTGCTGGTTTAAAGAGGAGTTACTTCGCAAGTGTGCAGGGTGAGATCCAATGGGTGAAGCCTAACAAGGAAACTGGTAGACTGAACATCAATGGACCAACTCGCACTAAGCTGGAGCCTAGTGTATTTCATGATGTGTTTGAAGGCAATAAAGAACCAGCAGTTTTAACAAGTAAAGATCCTAGATTGGAGGTCGACTTTGAACAAGCCCTGTTTTCCAAGTATGTGGGCAATGTTTTACACGAGCCTGATGAATACGTGACCCAAGCTGCCCTCCACTACGCGAATCAACTTAAACAATTGGACATAAACACTAGCAAGATGAGCATGGAGGAAGCGTGCTATGGCACTGAAAACCTGGAAGCAATAGACCTCTGCACTAGTGCCGGGTACCCATACAGCGCCCTTGGCATCAAGAAAAGAGACATTCTTGACCCCACAACCAGGGATGTGTCTAAGATGAAATTCTATATGGATAAGTATGGGTTAGATCTGCCATACTCTACCTATGTGAAGGATGAGCTTAGGTCCCTGGATAAAATCAAGAAAGGAAAGTCACGCTTGATAGAGGCTAGCAGCTTGAATGACTCTGTCTACCTCAGAATGACTTTTGGGCACCTTTACGAGGTGTTTCATGCTAACCCTGGCACTGTGACTGGCTCAGCAGTGGGTTGCAACCCGGACGTGTTCTGGAGCAAACTACCGATTCTGCTGCCTGGGTCACTCTTTGCCTTTGACTACTCAGGATATGATGCTAGTCTCAGCCCGGTATGGTTCAGGGCTCTAGAAGTTGTGTTACGGGAGATTGGGTATTCAGAGGAGGCCGTGTCCCTAATAGAAGGGATCAACCACACCCACCATGTGTACCGGAACAAAACATACTGTGTACTTGGTGGAATGCCCTCAGGATGTTCTGGTACTTCCATCTTTAATTCAATGATCAACAACATCATCATTAGAACCCTTTTGATCAAAACCTTTAAGGGAATAGACCTGGATGAGTTAAATATGGTGGCCTATGGGGACGATGTACTGGCTAGTTACCCCTTTCCCATTGATTGCCTTGAGTTGGCTAAGACTGGCAAAGAGTATGGTTTGACCATGACACCTGCAGACAAATCACCCTGTTTCAATGAAGTAACATGGGAAAATGCTACCTTCCTGAAGAGAGGATTCTTGCCAGACCATCAGTTTCCATTCTTAATTCACCCTACAATGCCCATGAGAGAGATCCATGAGTCCATTCGATGGACTAAAGACGCGCGCAACACCCAAGATCACGTGCGCTCCCTGTGTCTGTTGGCATGGCACAATGGTAAGGATGAATATGAGAAGTTTGTGAGTGCAATTAGATCAGTTCCAGTCGGAAAAGCGTTGGCCATTCCTAACTTCGAGAATCTGAGAAGAAATTGGCTCGAATTGTTT
>AEK98147
ATGGGTTCACAGGTGTCCACACAGCGCTCCGGTTCTCACGAAAACTCAAACTCAGCCACTGAGGGTTCTACCATAAACTACACTACCATTAATTATTACAAAGACTCCTATGCTGCCACAGCAGGCAAGCAGAGTCTCAAGCAAGATCCAGACAAGTTTGCAAATCCTGTTAAAGACATCTTCACTGAAATGGCAGCGCCACTGAAGTCCCCATCCGCTGAGGCATGTGGATACAGTGATCGAGTGGCACAATTAACTATTGGCAACTCCACCATCACTACGCAAGAAGCGGCAAACATCATAGTCGGTTATGGTGAGTGGCCTTCCTACTGCTCGGATTCTGACGCCACAGCAGTGGATAAACCAACGCGCCCAGATGTTTCAGTGAACAGGTTTTATACATTGGACACTAAATTGTGGGAGAAATCGTCCAAGGGATGGTACTGGAAGTTCCCGGATGTGTTAACTGAAACCGGGGTTTTTGGGCAAAATGCACAATTCCACTACCTCTACCGGTCAGGGTTCTGTATTCACGTGCAATGCAATGCTAGTAAATTCCACCAAGGAGCACTCCTAGTCGCTGTCCTACCAGAGTATGTTATTGGGACAGTGGCAGGCGGTACAGGGACGGAAGACAGTCACCCCCCTTATAAGCAGACTCAACCCGGCGCTGATGGCTTCGAATTGCAACACCCGTACGTGCTTGATGCTGGCATTCCAATATCACAGTTAACAGTATGCCCACACCAGTGGATTAATTTGAGGACCAATAATTGTGCTACAATAATAGTGCCATACATAAACGCACTGCCCTTTGATTCCGCCCTGAACCACTGCAACTTTGGCCTGTTAGTTGTGCCTATTAGCCCACTAGATTACGACCAAGGAGCGACGCCAGTAATCCCTATAACTATCACATTGGCCCCAATGTGTTCTGAATTTGCAGGTCTTAGGCAAGCAGTTACGCAAGGGTTTCCCACTGAGCTGAAACCTGGCACAAATCAATTTTTAACCACTGATGATGGCGTTTCAGCACCTATTCTACCAAACTTTCACCCCACCCCGTGTATCCATATACCTGGTGAAGTTAGGAACTTACTAGAGCTATGCCAGGTGGAGACCATTTTGGAGGTCAACAATGTACCCACGAATGCCACTAGCTTAATGGAGAGACTGCGCTTTCCGGTCTCAGCACAAGCAGGGAAAGGTGAGCTGTGTGCGGTATTCAGAGCCGACCCTGGGCGAAATGGACCGTGGCAGTCTACCCTGTTGGGTCAGTTGTGCGGGTACTACACCCAGTGGTCAGGATCATTGGAAGTCACCTTCATGTTCACTGGATCCTTCATGGCTACCGGCAAGATGCTCATAGCCTATACACCGCCAGGAGGCCCTTTGCCCAAAGACCGGGCGACCGCCATGTTGGGCACGCACGTCATCTGGGACTTTGGGCTGCAATCGTCTGTTACCCTTGTAATACCATGGATCAGCAACACTCACTACAGAGCGCATGCCCGAGATGGAGTATTTGACTACTACACCACAGGGTTGGTCAGTATATGGTATCAGACAAATTATGTGGTTCCAATTGGGGCACCCAATACAGCCTATATAATAGCACTAGCGGCAGCCCAAAAGAACTTCACTATGAAGTTGTGCAAGGATGCTAGTGATATCCTGCAGACGGGCATCATCCAGGGAGATAGGGTGGCAGATGTAATTGAAAGTTCCATAGGAGACAGTGTGAGTAGAGCCCTCACTCAAGCTCTACCGGCACCCACAGGTCAGAACACACAGGTGAGCAGTCATCGATTGGACACAGGTAAGGTTCCAGCACTCCAAGCTGCTGAAATTGGAGCATCATCAAATGCTAGTGATGAGAGCATGATTGAGACACGCTGTGTTCTTAACTCGCACAGTACAGCTGAGACCACCCTCGATAGCTTCTTCAGCAGAGCGGGATTAGTTGGAGAGATAGATCTCCCTCTTGAAGGTACAACTAACCCAAATGGTTATGCTAACTGGGACATAGATATAACAGGTTACGCGCAAATGCGCAGAAAGGTGGAGTTATTCACCTACATGCGCTTTGATGCAGAGTTCACTTTTGTTGCGTGCACACCCACCGGGGAAGTTGTCCCTCAATTGCTCCAATATATGTTTGTCCCGCCTGGGGCCCCCAAGCCAGATTCCAGGGAATCCCTCGCATGGCAAACTGCCACCAACCCCTCAGTTTTTGTTAAGCTGTCAGACCCCCCAGCACAGGTTTCAGTACCATTTATGTCACCTGCGAGTGCTTATCAATGGTTTTATGACGGATATCCCACATTCGGAGAACACAAACAGGAGAAAGATCTTGAATATGGGGCATGTCCTAACAACATGATGGGCACGTTCTCAGTGCGGACTGTAGGAACCTCCAAGTCCAAGTACCCTTTAGTGGTTAGGATTTACATGAGAATGAAGCACGTCAGGGCGTGGATACCTCGCCCGATGCGCAACCAAAACTACTTGTTCAAAGCCAACCCAAATTATGCTGGCAACTCCATTAAGCCAACTGGTGCCAGTCGCACGGCGATCACTACTCTTGGGAAATTTGGGCAACAGTCCGGGGCCATTTACGTGGGTAATTTTAGAGTGGTTAACCGTCATCTTGCCACTCACAATGATTGGGCAAATCTTGTTTGGGAAGACAGCTCCCGCGATTTGCTCGTGTCATCTACCACCGCCCAAGGTTGTGACACGATTGCCCGTTGCAATTGCCAAACAGGGGTGTACTATTGTAACTCGATGAGAAAACATTACCCAGTCAGTTTCTCGAAGCCCAGCCTGATCTATGTAGAGGCTAGTGAGTATTACCCAGCCAGATACCAGTCACATCTCATGCTCGCACAAGGTCACTCAGAACCTGGTGATTGCGGCGGCATCCTTAGATGCCAACATGGCGTCGTCGGTATAGTGTCTACTGGCGGCAATGGTCTCGTTGGCTTTGCAGACGTCAGGGATCTCTTGTGGTTGGATGAAGAAGCTATGGAGCAGGGCGTGTCCGATTACATCAAAGGTCTCGGGGATGCTTTCGGGACAGGCTTCACTGATGCAGTCTCGAGGGAGGTTGAAGCTCTCAAGAACTATCTTATAGGGTCTGAAGGAGCAGTTGAGAAAATTTTGAAAAATCTTATTAAACTAATCTCTGCACTGGTGATTGTAATCAGAAGTGATTACGACATGGTTACCCTTACTGCAACCTTAGCTTTGATAGGTTGTCATGGCAGTCCTTGGGCTTGGATCAAAGCCAAAACAGCTTCTATCTTAGGTATCCCTATCGCTCAAAAACAAAGCGCTTCCTGGCTCAAGAAGTTCAATGACATGGCCAACGCTGCTAAGGGGCTAGAGTGGGTTTCCAACAAGATCAGCAAATTCATCGATTGGCTTAAGGAGAAAATTGTACCAGCAGCCAAGGAGAAGGTTGAATTCCTAAATAACTTGAAACAGTTACCACTGCTAGAGAATCAGATCTCAAATTTGGAACAATCTGCTGCCTCACAAGAGGACCTTGAAGTCATGTTTGGGAACGTGTCATATCTAGCCCACTTCTGTCGCAAGTTCCAGCCGCTATACGCCACAGAAGCCAAAAGAGTTTATGCCCTGGAGAAGAGAATGAATAATTACATGCAGTTCAAGAGCAAACACCGAATTGAACCTGTATGTCTCATTATTAGGGGCTCACCAGGCACTGGGAAGTCTCTAGCCACTGGTATCATTGCTCGAGCAATCGCTGATAAGTACCACTCCAGCGTGTACTCGCTTCCACCAGACCCAGATCATTTTGATGGTTACAAGCAACAGGTGGTTACAGTGATGGATGACTTGTGTCAAAACCCCGACGGCAAGGATATGTCTTTGTTCTGTCAAATGGTATCCACCGTAGATTTCATTCCACCAATGGCTTCTCTTGAGGAGAAGGGAGTTTCCTTCACCTCTAAGTTTGTTATCGCATCTACCAATGCCAGTAACATTATAGTGCCAACAGTGTCTGACTCTGACGCTATTCGCCGCAGGTTCTATATGGATTGTGACATTGAAGTGACAGACTCATACAAAACAGATCTAGGTAGACTGGATGCAGGGCGGGCCGCTAAACTGTGCTCTGAAAACAACACCGCAAATTTCAAACGTTGCAGCCCATTAGTGTGTGGGAAAGCTATCCAACTCAGAGATAGAAAATCTAAGGTTAGATACAGTGTGGACACGGTAGTTTCAGAACTTATTAGGGAATACAACAATAGGTCCGCCATTGGCAACACAATCGAGGCTCTTTTCCAAGGTCCACCCAAGTTCAGGCCAATTAGGATTAGCCTTGAAGAGAAACCAGCCCCAGACGCTATTAGCGATCTCCTTGCTAGCGTAGATAGTGAAGAAGTGCGCCAGTACTGCAGGGATCAAGGCTGGATTATTCCTGAAACTCCCACCAATGTAGAGCGGCACCTTAATAGAGCGGTACTTGTCATGCAATCCATCGCCACAGTAGTGGCGGTTGTCTCGTTAGTGTATGTCATCTACAAGCTCTTTGCAGGGTTTCAGGGTGCGTATTCTGGTGCTCCTAAGCAAGTGCTTAAGAAACCTGTTCTTCGCACAGCAACAGTACAGGGCCCGAGCCTTGATTTTGCTCTCTCCCTGCTGAGGAGGAACATCAGGCAAGTCCAAACAGACCAGGGGCATTTCACCATGTTGGGTGTTAGGGATCGTTTAGCAGTCCTCCCACGGCACTCACAACCCGGCAAAACTATTTGGGTTGAGCACAAACTCGTGAACATCCTTGATGCAGTTGAATTGGTGGATGAGCAAGGAGTCAACCTGGAACTAACCCTCATCACTCTTGACACTAATGAAAAGTTTAGGGATATCACCAAGTTCATCCCAGAAAATATCAGTACTGCCAGTGATGCCACCCTAGTGATCAACACGGAACACATGCCCTCAATGTTTGTTCCGGTGGGTGACGTTGTGCAGTATGGCTTCTTGAATCTCAGTGGTAAGCCTACCCATCGCACCATGATGTACAACTTTCCTACTAAAGCAGGGCAGTGTGGAGGAGTGGTGACATCTGTTGGGAAGGTTATTGGTATTCACATTGGCGGTAATGGCAGGCAAGGTTTTTGCGCAGGCCTCAAAAGGAGTTACTTTGCCAGTGAACAAGGAGAGATCCAGTGGGTCAAGCCCAATAAAGAAACTGGAAGACTCAACATCAATGGACCGACCCGCACCAAGTTAGAACCCAGTGTGTTCCATGATGTCTTCGAGGGAAATAAAGAACCAGCTGTCTTGCACAGTAAAGACCCCCGACTCGAGGTAGATTTTGAGCAGGCCCTGTTCTCTAAGTATGTAGGAAATACGCTATATGAGCCTGACGAGTACATCAAAGAGGCAGCTCTTCATTATGCAAATCAATTGAAGCAGCTAGAAATTAATACCTCTCAAATGAGCATGGAGGAGGCCTGCTACGGTACTGAGAATCTTGAGGCTATTGATCTTCATACTAGTGCAGGTTACCCCTATAGTGCCCTGGGGATAAAGAAAAGAGACATCCTAGACCCTACCACCAGGGATGTGAGTAAAATGAAATTCTACATGGATAAATATGGTCTTGATCTCCCTTACTCCACTTATGTCAAGGACGAGCTCCGCTCAATTGATAAAATTAAGAAAGGGAAATCCCGTCTGATTGAGGCTAGTAGTTTAAATGATTCAGTGTACCTCAGAATGGCTTTCGGTCATTTGTATGAGGCTTTCCACGCAAATCCTGGGACGATAACTGGATCAGCCGTGGGGTGTAACCCTGACACATTCTGGAGCAAGCTGCCAATTTTGCTCCCTGGTTCACTCTTTGCCTTTGATTACTCAGGCTATGATGCTAGCCTTAGCCCTGTCTGGTTCAAGGCATTAGAATTGGTCCTCAGGGAGATAGGGTATAGTGAAGGAGCAGTCTCACTCATTGAGGGAATCAACCACACACACCATGTGTATCGTAATAAGACCTATTGTGTGCTTGGGGGAATGCCCTCAGGCTGTTCAGGAACATCCATTTTCAACTCAATGATCAACAACATTATTATCAGAGCGCTGCTTATAAAAACATTTAAGGGCATTGATTTGGATGAGCTCAACATGGTCGCTTATGGAGATGACGTGCTCGCCAGCTACCCCTTCCCAATTGATTGCTTGGAGTTAGCAAAGACTGGCAAGGAGTATGGTCTAACCATGACTCCTGCAGATAAGTCTCCTTGCTTTAATGAAGTTAATTGGGATAATGCGACCTTCCTCAAGAGGGGCTTCTTACCCGATGAACAGTTTCCATTTTTGATCCACCCTACTATGCCAATGAGGGAGATCCATGAGTCCATTCGATGGACCAAGGACGCACGAAACACTCAAGACCATGTGCGGTCCTTGTGTCTCCTAGCATGGCACAATGGTAAGCAAGAATATGAGAAATTTGTGAGCACAATTAGGTCTGTCCCAGTAGGAAGAGCATTGGCTATTCCAAATTATGAAAATCTTAGACGCAATTGGCTCGAGTTATTT
>AEK98146
ATGGGTTCACAGGTGTCCACACAGCGCTCCGGTTCTCACGAAAACTCAAACTCAGCCACTGAGGGTTCTACCATAAACTACACTACCATTAATTATTACAAAGACTCCTATGCTGCCACAGCAGGCAAGCAGAGTCTCAAGCAAGATCCAGACAAGTTTGCAAATCCTGTTAAAGACATCTTCACTGAAATGGCAGCGCCACTGAAGTCCCCATCCGCTGAGGCATGTGGATACAGTGATCGAGTGGCACAATTAACTATTGGCAACTCCACCATCACTACGCAAGAAGCGGCAAACATCATAGTCGGTTATGGTGAGTGGCCTTCCTACTGCTCGGATTCTGACGCCACAGCAGTGGATAAACCAACGCGCCCAGATGTTTCAGTGAACAGGTTTTATACATTGGACACTAAATTGTGGGAGAAATCGTCCAAGGGATGGTACTGGAAGTTCCCGGATGTGTTAACTGAAACCGGGGTTTTTGGGCAAAATGCACAATTCCACTACCTCTACCGGTCAGGGTTCTGTATTCACGTGCAATGCAATGCTAGTAAATTCCACCAGGGAGCACTCCTAGTCGCTGTCCTACCAGAGTATGTTATTGGGACAGTGGCAGGCGGTACAGGGACGGAAGACAGTCACCCCCCTTATAAGCAGACTCAACCCGGCGCTGATGGCTTCGAATTGCAACACCCGTACGTGCTCGATGCTGGCATTCCAATATCACAGTTAACAGTATGCCCACACCAGTGGATTAATTTGAGGACCAACAATTGTGCTACAATAATAGTGCCATACATAAACGCACTGCCCTTTGATTCTGCCCTGAACCACTGCAACTTTGGCCTGTTAGTTGTGCCTATTAGCCCACTAGATTACGACCAAGGAGCGACGCCAGTAATCCCTATAACTATCACATTGGCCCCAATGTGTTCTGAATTTGCAGGTCTTAGGCAAGCAGTTACGCAAGGGTTTCCCACTGAGCTGAAACCTGGCACAAATCAATTTTTAACCACTGATGATGGCGTTTCAGCACCTATTCTACCAAACTTTCACCCCACCCCGTGTATCCATATACCTGGTGAAGTTAGGAACTTACTAGAGCTATGCCAGGTGGAGACCATTTTGGAGGTCAACAATGTACCCACGAATGCCACTAGCTTAATGGAGAGACTGCGCTTTCCGGTCTCAGCACAAGCAGGGAAAGGTGAGCTGTGTGCGGTATTCAGAGCCGACCCTGGGCGAAATGGACCGTGGCAGTCTACCCTGTTGGGTCAGTTGTGCGGGTACTACACCCAGTGGTCAGGATCATTGGAAGTCACCTTCATGTTCACTGGATCCTTCATGGCTACCGGTAAGATGCTCATAGCCTATACACCGCCAGGAGGCCCTTTGCCCAAAGACCGGGCGACCGCCATGTTGGGCACGCACGTCATCTGGGACTTTGGGCTGCAATCGTCTGTTACCCTTGTAATACCATGGATCAGCAACACTCACTACAGAGCGCATGCCCGAGATGGAGTATTTGACTACTACACCACAGGGTTGGTCAGTATATGGTATCAGACAAATTATGTGGTTCCAATTGGGGCACCCAATACAGCCTATATAATAGCACTAGCGGCAGCCCAAAAGAACTTCACTATGAAGTTGTGCAAGGATGCTAGTGATATCCTGCAGACGGGCATCATCCAGGGAGATAGGGTGGCAGATGTAATTGAAAGTTCCATAGGAGACAGTGTGAGTAGAGCCCTCACTCAAGCTCTACCGGCACCCACAGGTCAGAACACACAGGTGAGCAGTCATCGATTGGACACAGGTAAGGTTCCAGCACTCCAAGCTGCTGAAATTGGAGCATCATCAAATGCTAGTGATGAGAGCATGATTGAGACACGCTGTGTTCTTAACTCGCACAGTACAGCTGAGACCACCCTCGATAGCTTCTTCAGCAGAGCGGGATTAGTTGGAGAGATAGATCTCCCTCTTGAAGGTACAACTAACCCAAATGGTTATGCTAACTGGGACATAGATATAACAGGTTACGCGCAAATGCGCAGAAAGGTGGAGCTATTCACCTACATGCGCTTTGATGCAGAGTTCACTTTTGTTGCGTGCACACCCACCGGGGAAGTTGTCCCTCAATTGCTCCAATATATGTTTGTCCCGCCTGGGGCCCCCAAGCCAGATTCCAGGGAATCCCTCGCATGGCAAACTGCCACCAACCCCTCAGTTTTTGTTAAGCTGTCAGACCCCCCAGCACAGGTTTCAGTACCATTCATGTCACCTGCGAGTGCTTATCAATGGTTTTATGACGGATATCCCACATTCGGAGAACACAAACAGGAGAAAGATCTTGAATATGGGGCATGTCCTAACAACATGATGGGCACGTTCTCAGTGCGAACTGTAGGAACCTCCAAGTCCAAGTACCCTTTAGTGGTTAGGATTTACATGAGAATGAAGCACGTCAGGGCGTGGATACCTCGCCCGATGCGCAACCAAAACTACTTGTTCAAAGCCAACCCAAATTATGCTGGCAACTCCATTAAGCCAACTGGTGCCAGTCGCACGGCGATCACTACTCTTGGGAAATTTGGGCAACAGTCCGGGGCCATTTACGTGGGTAATTTTAGAGTGGTTAACCGTCATCTTGCCACTCACAATGATTGGGCAAATCTTGTTTGGGAAGACAGCTCCCGCGATTTGCTCGTGTCATCTACCACCGCCCAAGGTTGTGACACGATTGCCCGTTGCAATTGCCAAACAGGGGTGTACTATTGTAACTCGATGAGAAAACATTACCCAGTCAGTTTCTCGAAGCCCAGCCTGATCTATGTAGAGGCTAGTGAGTATTACCCAGCCAGATACCAGTCACATCTCATGCTCGCACAAGGTCACTCAGAACCTGGTGATTGCGGCGGTATCCTTAGATGCCAACATGGCGTCGTCGGTATAGTGTCTACTGGCGGCAATGGTCTCGTTGGCTTTGCAGACGTCAGGGATCTCTTGTGGTTGGATGAAGAAGCTATGGAGCAGGGCGTGTCCGATTACATCAAAGGTCTCGGGGATGCTTTCGGGACAGGCTTCACTGATGCAGTCTCGAGGGAGGTTGAAGCTCTCAAGAACTATCTTATAGGGTCTGAAGGAGCAGTTGAGAAAATTTTGAAAAATCTTATTAAACTAATCTCTGCACTGGTGATTGTAATCAGAAGTGATTACGACATGGTTACCCTTACTGCAACCTTAGCTTTGATAGGTTGTCATGGCAGTCCTTGGGCTTGGATCAAAGCCAAAACAGCTTCTATCTTAGGTATCCCTATCGCTCAAAAACAAAGCGCTTCCTGGCTCAAGAAGTTCAATGACATGGCCAACGCTGCTAAGGGGCTAGAGTGGGTTTCCAACAAGATCAGCAAATTCATCGATTGGCTTAAGGAGAAAATTGTACCAGCAGCCAAGGAGAAGGTTGAATTCCTAAATAACTTGAAACAGTTACCACTGCTAGAGAATCAGATCTCAAATTTGGAACAATCTGCTGCCTCACAAGAGGACCTTGAAGTCATGTTTGGGAACGTGTCGTATCTAGCCCACTTCTGTCGCAAGTTCCAGCCGCTATACGCCACAGAAGCCAAAAGAGTTTATGCCCTGGAGAAGAGAATGAATAATTACATGCAGTTCAAGAGCAAACACCGAATTGAACCTGTATGTCTCATTATTAGGGGCTCACCAGGCACTGGGAAGTCTCTAGCCACTGGTATCATTGCTCGAGCAATCGCTGATAAGTACCACTCCAGCGTGTACTCGCTTCCACCAGACCCAGATCATTTTGATGGTTACAAGCAACAGGTGGTTACAGTGATGGATGACTTGTGTCAAAACCCCGACGGCAAGGATATGTCTTTGTTCTGTCAAATGGTATCCACCGTAGATTTCATTCCACCAATGGCTTCTCTTGAGGAGAAGGGAGTTTCCTTCACCTCTAAGTTTGTTATCGCATCTACCAATGCCAGTAACATTATAGTGCCAACAGTGTCTGACTCTGACGCTATTCGCCGCAGGTTCTATATGGATTGTGACATTGAAGTGACAGACTCATACAAAACAGATCTAGGTAGACTGGATGCAGGGCGGGCCGCTAAACTGTGCTCCGAAAACAACACCGCAAATTTCAAACGTTGCAGCCCATTAGTGTGTGGGAAAGCTATCCAACTCAGAGATAGAAAATCTAAGGTTAGATACAGTGTGGACACGGTAGTTTCAGAACTTATTAGGGAATACAACAATAGGTCCGCCATTGGCAACACAATCGAGGCTCTTTTCCAAGGTCCACCCAAGTTCAGGCCAATTAGGATTAGCCTTGAAGAGAAACCAGCCCCAGACGCTATTAGCGATCTCCTTGCTAGCGTAGATAGTGAAGAAGTGCGCCAGTACTGCAGGGATCAAGGCTGGATTATTCCTGAAACTCCCACCAATGTAGAGCGGCACCTTAATAGAGCGGTACTTGTCATGCAATCCATCGCCACAGTAGTGGCGGTTGTCTCGTTAGTGTATGTCATCTACAAGCTCTTTGCAGGGTTTCAGGGTGCGTATTCTGGTGCTCCTAAGCAAGTGCTTAAGAAACCTGTTCTTCGCACAGCAACAGTACAGGGCCCGAGCCTTGATTTTGCTCTCTCCCTGCTGAGGAGGAACATCAGGCAAGTCCAAACAGACCAGGGGCATTTCACCATGTTGGGTGTTAGGGATCGTTTAGCAGTCCTCCCACGGCACTCACAACCCGGCAAAACTATTTGGGTTGAGCACAAACTCGTGAACATCCTTGATGCAGTTGAATTGGTGGATGAGCAAGGAGTCAACCTGGAACTAACCCTCATCACTCTTGACACTAATGAAAAGTTTAGGGATATCACCAAGTTCATCCCAGAAAATATCAGTACTGCCAGTGATGCCACCCTAGTGATCAACACGGAACACATGCCCTCAATGTTTGTTCCGGTGGGTGACGTTGTGCAGTATGGCTTCTTGAATCTCAGTGGTAAGCCTACCCATCGCACCATGATGTACAACTTTCCTACTAAAGCAGGGCAGTGTGGAGGAGTGGTGACATCTGTTGGGAAGGTTATTGGTATTCACATTGGCGGTAATGGCAGGCAAGGTTTTTGCGCAGGCCTCAAAAGGAGTTACTTTGCCAGTGAACAAGGAGAGATCCAGTGGGTCAAGCCCAATAAAGAAACTGGAAGACTCAACATCAATGGACCGACCCGCACCAAGTTAGAACCCAGTGTGTTCCATGATGTCTTCGAGGGAAATAAAGAACCAGCTGTCTTGCACAGTAAAGACCCCCGACTCGAGGTAGATTTTGAGCAGGCCCTGTTCTCTAAGTATGTAGGAAATACGCTATATGAGCCTGACGAGTACATCAAAGAGGCAGCTCTTCATTATGCAAATCAATTGAAGCAGCTAGAAATTAATACCTCTCAAATGAGCATGGAGGAGGCCTGCTACGGTACTGAGAATCTTGAGGCTATTGATCTTCATACTAGTGCAGGTTACCCCTATAGTGCCCTGGGGATAAAGAAAAGAGACATCCTAGACCCTACCACCAGGGATGTGAGTAAAATGAAATTCTACATGGATAAATATGGTCTTGATCTCCCTTACTCCACTTATGTCAAGGACGAGCTCCGCTCAATTGATAAAATTAAGAAAGGGAAGTCCCGTCTGATTGAGGCTAGTAGTTTAAATGATTCAGTGTACCTCAGAATGGCTTTCGGTCATTTGTATGAGGCTTTCCACGCAAATCCTGGGACGATAACTGGATCAGCCGTGGGGTGTAACCCTGACACATTCTGGAGCAAGCTGCCAATTTTGCTCCCTGGTTCACTCTTTGCCTTTGATTACTCAGGCTATGATGCTAGCCTTAGCCCTGTCTGGTTCAAGGCATTAGAATTGGTCCTCAGGGAGATAGGGTATAGTGAAGGAGCAGTCTCACTCATTGAGGGAATCAACCACACACACCATGTGTATCGTAATAAGACCTATTGTGTGCTTGGGGGAATGCCCTCAGGCTGTTCAGGAACATCCATTTTCAACTCAATGATCAACAACATTATTATCAGAGCGCTGCTTATAAAAACATTTAAGGGCATTGATTTGGATGAGCTCAACATGGTCGCTTATGGAGATGACGTGCTCGCCAGCTACCCCTTCCCAATTGATTGCTTGGAGTTAGCAAAGACTGGCAAGGAGTATGGTCTAACCATGACTCCTGCAGATAAGTCTCCTTGCTTTAATGAAGTTAATTGGGATAATGCGACCTTCCTCAAGAGGGGCTTCTTACCCGATGAACAGTTTCCATTTTTGATCCACCCTACTATGCCAATGAGGGAGATCCATGAGTCCATTCGATGGACCAAGGACGCACGAAACACTCAAGACCATGTGCGGTCCTTGTGTCTCCTAGCATGGCACAATGGTAAGCAAGAATATGAGAAATTTGTGAGCACAATTAGGTCTGTCCCAGTAGGAAGAGCATTGGCTATTCCAAATTATGAAAATCTTAGACGCAATTGGCTCGAGTTATTT
>AEK98145
ATGGGCTCACAGGTGTCCACACAACGTTCCGGTTCTCATGAGAACTCCAACTCAGCTACTGAGGGCTCCACCATAAATTACACTACCATTAATTACTATAAAGACTCCTATGCCGCCACAGCAGGTAAACAGAGCCTCAAGCAGGACCCAGACAAGTTCGCAAATCCTGTCAAGGATATCTTCACTGAAATGGCGGCGCCATTAAAATCCCCATCCGCTGAGGCATGCGGTTACAGCGATCGGGTAGCACAACTAACTATTGGCAACTCTACCATCACCACACAAGAAGCAGCAAACATCATAGTTGGCTACGGTGAGTGGCCTTCCTACTGCTCAGATTCTGACGCTACGGCAGTGGACAAACCAACGCGCCCAGATGTTTCGGTGAATAGGTTCTACACATTGGACACTAAACTGTGGGAGAAATCATCCAAGGGGTGGTACTGGAAATTCCCGGATGTGTTAACTGAAACCGGGGTCTTTGGTCAAAACGCACAGTTCCACTACCTTTATCGATCAGGGTTCTGCATTCATGTGCAGTGCAATGCTAGTAAGTTCCACCAAGGAGCACTCCTAGTCGCTGTCCTCCCAGAGTATGTCATCGGGACAGTAGCAGGTGGCACAGGGACGGAAGATAGCCATCCCCCATACAAGCAGACTCAACCCGGTGCTGATGGCTTCGAATTACAACACCCGTACGTGCTTGATGCTGGCATCCCAATATCACAATTAACAGTGTGCCCACATCAGTGGATTAATTTGAGGACCAACAATTGTGCCACAATAATAGTGCCGTACATAAACGCGCTACCTTTTGATTCTGCCTTGAACCATTGTAATTTTGGCCTGCTGGTTGTGCCTATTAGTCCATTAGATTATGACCAAGGTGCGACGCCGGTGATCCCCATTACTATTACCCTGGCCCCTATGTGCTCTGAGTTTGCCGGCCTTAGACAAGCAGTTACGCAAGGGTTTCCCACTGAGCTGAAACCTGGTACAAACCAATTTTTAACCACTGACGATGGCGTCTCAGCACCCATCCTGCCTAACTTCCACCCCACCCCGTGTATCCATATACCCGGTGAAGTTAGAAACTTACTAGAGCTATGCCAGGTGGAGACCATCTTAGAAGTCAACAATGTGCCCACAAATGCCACTAGCTTAATGGAGAGACTGCGCTTCCCGGTCTCAGCCCAGGCCGGAAAAGGTGAGCTATGTGCAGTATTCAGAGCTGACCCCGGGCGGAGTGGACCATGGCAGTCCACCTTGTTGGGCCAATTATGTGGGTACTACACCCAATGGTCAGGGTCATTGGAAGTTACCTTCATGTTTACTGGGTCCTTTATGGCTACCGGCAAGATGCTCATAGCGTACACACCACCAGGAGGTCCCTTACCCAAGGATCGCGCGACCGCTATGTTGGGTACGCACGTCATCTGGGACTTTGGGCTGCAATCGTCTGTCACCCTTGTGATACCATGGATCAGCAACACTCACTACAGAGCGCACGCTCGAGATGGTGTGTTTGACTACTACACTACAGGTTTGGTTAGCATATGGTACCAGACGAATTACGTGGTCCCAATTGGAGCACCCAATACAGCCTATATAATAGCATTGGCGGCAGCTCAGAAGAATTTCACCATGAAGTTGTGTAAGGATGCTAGTGATATCCTACAGACAGGCACTATTCAGGGAGATAGGGTGGCAGATGTGATTGAGAGTTCCATAGGGGACAGTGTGAGCAGAGCCCTCACTCGAGCTCTACCGGCACCCACAGGCCAAAACACGCAGGTAAGCAGCCATCGATTGGACACTGGTAAAGTTCCAGCGCTCCAAGCCGCTGAAATTGGAGCATCATCAAATGCTAGTGATGAGAGTATGATTGAAACGCGATGTGTTCTTAATTCACATAGCACAGCTGAGACCACTCTTGATAGCTTTTTCAGTAGAGCAGGGTTAGTTGGAGAGATAGACCTCCCTCTTGAAGGTACAACCAACCCGAATGGGTATGCAAACTGGGACATAGACATAACAGGTTACGCGCAAATGCGTAGAAAGGTGGAATTGTTCACCTACATGCGTTTTGACGCAGAGTTCACCTTTGTTGCATGCACGCCTACCGGGGAAGTTGTCCCGCAATTGCTCCAGTATATGTTTGTACCACCCGGAGCCCCCAAGCCAGACTCCAGGGAATCTCTCGCATGGCAAACTGCCACTAATCCTTCAGTCTTTGTGAAGCTGTCAGACCCCCCAGCACAGGTCTCAGTCCCGTTCATGTCACCTGCGAGCGCCTATCAATGGTTTTATGACGGGTATCCCACATTCGGTGAACACAAGCAGGAGAAAGACCTTGAATACGGGGCATGCCCAAACAACATGATGGGTACGCTCTCAGTGCGGACTGTAGGAACCTCGAAGTCCAAGTACCCATTGGTGATCAGGATTTACATGAGGATGAAGCACGTCAGGGCGTGGATACCTCGCCCAATGCGCAACCAAAATTATCTATTCAAAGCCAACCCAAATTATGCTGGCAACTCCATCAAACCAACTGGCGCCAGTCGTACAGCAATCACCACCCTTGGGAAATTTGGACAACAGTCCGGGGCCATCTACGTGGGCAACTTCAGAGTGGTCAACCGTCACCTCGCCACTCATAATGACTGGGCAAATCTTGTTTGGGAGGATAGCTCCCGCGATTTACTTGTATCATCTACTACTGCCCAAGGTTGTGACACGATTGCTCGTTGCAACTGCCAGACAGGAGTGTATTATTGTAACTCAATGAGAAAACACTATCCGGTCAGTTTCTCGAAACCCAGCTTGATCTTTGTAGAGGCCAGTGAGTATTACCCGGCTAGATACCAGTCGCACCTCATGCTTGCAGTGGGTCACTCGGAACCAGGGGATTGCGGTGGTATTCTCAGATGCCAACACGGCGTCGTAGGAATAGTCTCCACCGGGGGAAATGGCATGGTGGGGTTCGCCGATGTGAGGGACCTTCTGTGGTTGGATGATGAAGCTATGGAGCAGGGCGTGTCTGATTACATCAAAGGGCTTGGAGACGCTTTTGGCATGGGGTTTACAGACGCGGTGTCAAGAGAAGTTGAAGCATTGAAGAACCACTTGGTTGGCTCAGAGGGTGCTGTGGAGAAAATTCTTAAGAACTTAGTCAAACTCATTTCTGCGCTCGTCATTGTCATCAGGAGTGATTATGACATGGTCACATTGACAGCGACACTTGCCTTAATCGGGTGCCACGGGAGTCCCTGGGCCTGGGTTAAGTCGAAAACAGCATCAATTTTGGGCATACCGATGGCTCAGAAGCAGAGTGCCTCTTGGTTGAAGAAGTTCAACGATGCGGCGAGCGCCGCTAAGGGGCTTGAGTGGATATCTAACAAAATCAGCAAATTTATCGAGTGGCTCAAGGAGAAAATTGTTCCGGCTGCTAGAGAGAAAGTCGAGTTTCTAAACAATCTAAAGCAACTCCCCTTGTTGGAGAACCAAATTTCCAATCTCGAGCAGTCAGCAGCTTCGCAGGAGAACCTTGAAGCGATGTTTGGCAACGTGTCTTATCTGGCCCACTTCTGCCGCAAATTCCAACCCCTCTATGCCACGGAAGCGAAGAGGGTGTACGCCCTGGAGAAGAGAATGAATAATTACATGCAGTTCAAGAGCAAACACCGTATTGAACCTGTGTGCTTAATCATCAGAGGCTCACCCGGCACTGGGAAGTCCTTGGCAACAGGGATTATTGCTAGAGCTATAGCAGACAAGTATCACTCCAGTGTGTATTCCTTACCTCCAGACCCAGACCACTTTGACGGGTATAAACAACAGATCGTCACTGTTATGGACGATCTATGCCAAAACCCAGACGGGAAAGACATGTCACTATTTTGCCAGATGGTCTCCACAGTGGATTTCATACCGCCCATGGCATCTCTGGAAGAGAAGGGAGTCTCATTCACCTCCAAGTTTGTGATCGCCTCCACTAACGCCAGCAACATCATAGTGCCAACAGTCTCGGATTCAGATGCCATTCGTCGTCGGTTCTTTATGGACTGCGATATTGAGGTAACTGATTCCTATAAGACAGAACTGGGCAGGCTCGATGCAGGGAGAGCAGCTAGGTTATGTTCTGAGAACAACACTGCAAACTTTAAACGGTGCAGTCCATTAGTCTGCGGGAAAGCAATCCAGCTTAGGGATAGGAAGTCCAAGGTGAGATATAGTTTGGACACAGTTGTAAGTGAGCTTGTCAGGGAGTATAACAACAGATCCGTTATTGGGAACACCATTGAAGCTCTCTTCCAGGGGCTCCCTAAATTTAGACCGATAAGGATTAGCCTAGAGGAGAAGCCTGCACCTGATGCTATTAGTGATCTATTAGCTAGTGTTGATAGTGAAGAGGTTCGCCAATACTGTAGAGACCAGGGATGGATTGTACCTGACTCTCCCACCAACGTTGAGCGCCACTTAAATAGAGCTGTCTTGATTATGCAATCTGTGGCCACTGTGGTAGCAGTTGTGTCCCTTGTTTACGTTATCTACAAGTTGTTCGCCGGCTTTCAAGGAGCATATTCCGGCGCCCCCAAGCAAACACTCAAGAAACCAGTGCTGCGCACGGCAACTGTGCAGGGGCCGAGTTTGGACTTCGCCCTATCTCTACTTAGGAGAAACATTAGGCAGGTCCAAACCGACCAGGGTCACTTTACAATGTTAGGAGTGCGAGACCACTTGGCTGTGCTCCCCAGGCACTCCCAACCAGGAAAAACCATCTGGGTTGAACACAAGTTAGTAAAGATCGTAGATGCCGTGGAGCTAGTAGATGAACAAGGGGTTAACCTGGAGCTCACACTGGTAACGCTTGACACCAACGAAAAATTTAGAGACATCACAAAATTCATACCAGAAACAATTAGTCCTGCTAGTGATGCCACTTTAGTTATAAATACTGAACATATGCCCAGTATGTTTGTGCCAGTTGGAGACGTGGTCCAGTATGGATTTTTGAATCTTAGTGGTAAGCCCACTCATAGGACTATGATGTACAATTTTCCAACTAAGGCAGGACAGTGTGGTGGCGTTGTGACTGCTGTGGGCAAGGTGATCGGGATCCACATTGGTGGCAACGGTAGGCAAGGTTTCTGTGCCGCCCTGAAGAGGGGATACTTTTGCAGTGAACAAGGTGAGATCCAATGGATGAAACCCAACAAAGAGACTGGCAGGTTGAACATCAACGGGCCTACTCGCACTAAACTTGAACCAAGTGTCTTCCACGATGTGTTCGAGGGCACCAAAGAGCCAGCAGTGCTTACTAGCAAAGACCCGAGATTGGAAGTTGACTTTGAGCAGGCTCTTTTCTCTAAATACGTGGGAAACACACTTCATGAGCCCGACGAGTTTGTCAAAGAGGCGGCCTTACATTATGCCAATCAACTCAAGCAGTTAGATATTAAGACCACCAAGATGAGTATGGAGGATGCTTGTTACGGTACAGAGAACCTGGAAGCTATAGATCTCCATACAAGTGCGGGATACCCATACAGTGCACTAGGCATCAAGAAAAGGGATATTTTGGACCCAACAACTCGTGATGTCAGCAAGATGAAATTTTACATGGACAAGTATGGGTTGGATCTACCGTACTCTACTTATGTTAAAGATGAACTTAGGGCAATCGACAAGATCAAGAAAGGAAAGTCTCGTCTCATAGAAGCGAGCAGTCTAAATGATTCAGTGTACTTGAGAATGACATTTGGGCACCTTTATGAAGCTTTTCATGCCAATCCAGGTACAGTCACTGGCTCAGCTGTTGGATGCAACCCAGATGTGTTCTGGAGTAAGTTACCAATTCTACTTCCAGGATCGCTTTTTGCGTTCGACTACTCAGGATATGACGCTAGTCTTAGCCCAGTGTGGTTCAGAGCGCTGGAGATAGTCCTGCGGGAAATTGGGTACTCTGAGGACGCAGTGTCTCTCATAGAAGGGATCAATCACACCCACCATGTGTACCGCAACACAACTTATTGTGTTCTTGGGGGAATGCCCTCAGGTTGTTCAGGCACCTCCATTTTCAACTCGATGATCAATAACATCATTATCAGGACACTTCTGATTAAAACATTCAAAGGGATAGATCTGGATGAATTGAACATGGTGGCTTACGGGGATGATGTGTTGGCTAGTTACCCCTTCCCAATTGATTGTCTGGAATTGGCGAAAACAGGCAAGGAGTATGGTTTAACCATGACTCCTGCCGATAAGTCGCCCTGCTTTAATGAGGTCACATGGGAGAATGCCACCTTCTTGAAGAGAGGATTCTTGCCCGATCATCAATTCCCATTTCTCATTCACCCCACGATGCCAATGAGGGAGATTCACGAGTCTATTCGTTGGACTAAAGACGCACGAAGTACACAAGATCATGTGCGCTCCCTCTGCTTATTAGCGTGGCACAATGGGAAAGAAGAGTATGAAAAATTTGTGAGTACAATCAGATCAGTTCCAATTGGGAAAGCATTGGCTATACCGAATTTTGAGAATTTGAGAAGGAATTGGCTCGAATTGTTT
>AGK07542
ATGGGTTCGCAAGTGTCTACTCAGCGTTCTGGTTCTCACGAGAACTCAAACTCAGCCACTGAGGGTTCTACCATAAACTACACCACCATTAATTACTACAAAGACTCCTACGCTGCCACAGCAGGCAAACAGAGTCTCAAGCAGGATCCAGATAAGTTTGCAAATCCTGTTAAAGACATCTTCACCGAAATGGCAGCGCCACTGAAATCCCCATCCGCTGAGGCATGTGGGTACAGTGACCGAGTGGCGCAATTAACTATAGGCAACTCCACCATCACCACGCAAGAAGCGGCTAACATTATAGTCGGCTATGGTGAGTGGCCTTCCTACTGCTCAGATTCTGACGCTACAGCAGTGGATAAACCAACGCGCCCGGATGTTTCAGTGAACAGGTTCTACACATTGGACACTAAATTGTGGGAGAAATCGTCCAAGGGATGGTACTGGAAGTTTCCGGATGTGTTAACTGAAACTGGGGTTTTTGGGCAAAATGCACAATTCCACTACCTCTACCGATCAGGGTTCTGCATCCACGTGCAGTGCAATGCCAGTAAATTCCACCAAGGAGCACTCCTAGTCGCTGTCCTACCAGAGTATGTCATTGGGACAGTGGCAGGCGGTACAGGGACGGAAGATACTCACCCTCCTTACAAGCAGACTCAACCCGGCGCCGATGGCTTCGAGTTGCAACACCCGTACGTGCTTGATGCTGGCATCCCAATATCACAGTTAACAGTGTGCCCACACCAGTGGATCAATTTGAGGACCAACAATTGTGCTACAATAATAGTGCCATACATTAACGCACTGCCCTTTGATTCTGCCTTGAATCACTGCAACTTTGGCCTGTTAGTTGTGCCTATTAGCCCACTAGACTACGACCAAGGAGCGACGCCAGTAATCCCTATAACTATTACATTGGCCCCAATGTGTTCTGAATTTGCAGGTCTTAGGCAGGCAGTCACGCAAGGGTTCCCCACCGAGCTAAAACCTGGCACGAATCAATTTTTAACCACCGATGATGGCGTCTCAGCACCCATTCTACCAAACTTCCACCCCACCCCGTGTATTCACATACCTGGTGAAGTTAGGAACTTGCTAGAGTTATGCCAGGTGGAGACCATTCTGGAGGTTAACAATGTGCCCACGAATGCCACTAGCTTAATGGAGAGACTGCGCTTCCCGGTCTCAGCACAAGCAGGGAAGGGTGAGCTGTGTGCAGTGTTTAGAGCCGATCCTGGGCGAAATGGACCATGGCAATCCACTTTACTGGGTCAATTGTGCGGGTATTACACCCAATGGTCAGGATCATTGGAAGTCACCTTCATGTTTACTGGATCCTTCATGGCTACCGGCAAGATGCTCATAGCCTATACACCGCCAGGAGGTCCTCTGCCCAAAGACCGAGCGACCGCCATGTTGGGTACGCACGTTATCTGGGATTTTGGGCTGCAATCGTCTGTTACCCTTGTAATACCATGGATCAGCAACACTCATTATAGAGCACATGCCCGAGATGGAGTGTTTGACTACTACACCACAGGATTAGTCAGTATATGGTATCAGACAAATTACGTGGTTCCAATCGGTGCGCCCAACACAGCCTATATAATAGCACTAGCGGCAGCCCAAAAGAACTTCACCATGAAATTGTGCAAAGATGCTAGTGATATCCTGCAGACGGGCACCATCCAGGGAGATAGGGTGGCAGATGTAATTGAAAGCTCCATAGGAGATAGCGTGAGCAGAGCCCTCACTCACGCTCTACCAGCGCCCACAGGTCAGAACACACAGGTGAGCAGTCATCGACTGGATACAGGCAAGGTTCCAGCACTCCAAGCTGCTGAAATTGGAGCATCTTCAAATGCTAGTGACGAGAGCATGATTGAGACACGCTGTGTTCTTAACTCGCACAGCACAGCTGAGACCACTCTTGATAGTTTCTTCAGCAGGGCGGGATTAGTTGGAGAGATAGACCTCCCCCTTGAGGGCACAACTAACCCAAATGGTTATGCCAACTGGGACATAGATATAACAGGTTACGCGCAAATGCGTAGGAAGGTGGAGCTATTCACTTACATGCGCTTTGATGCAGAGTTCACTTTTGTTGCGTGCACACCCACCGGGGAAGTTGTTCCACAATTGCTCCAATATATGTTTGTGCCACCTGGAGCCCCTAAGCCAGATTCAAGGGAATCCCTTGCATGGCAAACTGCCACTAACCCCTCAGTTTTTGTCAAGCTGTCAGACCCTCCAGCGCAGGTTTCAGTGCCATTCATGTCACCTGCGAGTGCTTATCAATGGTTTTATGACGGATATCCCACATTCGGAGAACACAAACAGGAGAAGGATCTTGAATACGGGGCATGTCCTAATAACATGATGGGTACGTTCTCAGTGCGGACTGTGGGGACCTCCAAGTCCAAGTACCCTTTAGTGGTTAGGATCTACATGAGAATGAAGCACGTCAGGGCGTGGATACCTCGCCCGATGCGTAACCAGAACTATCTATTCAAAGCTAACCCAAATTATGCTGGCAACTCCATTAAACCAACTGGTGCCAGTCGCACAGCGATCACCACTCTTGGGAAATTTGGACAACAGTCTGGGGCTATTTATGTGGGCAACTTTAGAGTGGTCAACCGACATCTTGCCACTCACAATGATTGGGCAAATCTTGTTTGGGAAGACAGCTCTCGCGACTTGCTCGTGTCATCCACCACCGCTCAAGGTTGTGATACGATTGCTCGTTGTGATTGCCAGACAGGGGTGTACTACTGTAACTCAATGAGAAAACACTACCCAGTTAGTTTTTCAAAACCCAGTCTGATCTATGTGGAGGCTAGCGAGTATTACCCAGCCAGGTACCAATCACATCTAATGCTCGCACAGGGTCACTCAGAACCTGGCGATTGCGGTGGTATCCTTAGATGCCAACATGGCGTCGTTGGCATAGTGTCCACTGGTGGTAATGGGCTCGTTGGCTTTGCAGACGTTAGAGACCTCTTGTGGTTAGACGAAGAAGCTATGGAACAGGGCGTGTCTGACTACATCAAGGGTCTCGGAGATGCTTTTGGAACAGGCTTCACTGACGCAGTCTCAAGGGAGGTTGAAGCTCTCAAGAACTATCTTATAGGGTCTGAAGGAGCAGTTGAGAAAATCTTAAAAAATCTTATTAAACTAATCTCTGCACTGGTGATTGTGATCAGAAGCGATTACGACATGGTTACCCTCACTGCAACCTTAGCGCTGATAGGTTGTCATGGCAGTCCTTGGGCCTGGATCAAGGCCAAAACAGCCTCCATTTTAGGTATCCCTATCGCTCAAAAGCAGAGCGCTTCCTGGCTCAAGAAGTTCAATGACATGGCCAATGCCGCTAAGGGGTTAGAGTGGGTTTCCAACAAGATCAGCAAATTTATTGATTGGCTTAAGGAGAAAATAGTACCAGCAGCCAAGGAGAAGGTTGAATTTCTAAATAACTTGAAACAGCTGCCACTGCTAGAGAATCAGATCTCAAACTTGGAACAATCTGCTGCCTCACAAGAGGACCTTGAAGTCATGTTTGGGAATGTGTCGTACCTAGCTCACTTCTGTCGCAAGTTCCAACCGCTATACGCCACAGAAGCTAAAAGAGTCTATGCCCTGGAGAAGAGAATGAATAACTATATGCAGTTCAAGAGCAAACACCGAATTGAACCTGTATGTCTCATTATTAGGGGCTCGCCAGGCACTGGGAAGTCTCTAGCCACTGGTATCATTGCTCGAGCAATCGCTGATAAGTACCACTCCAGCGTGTACTCGCTCCCACCAGACCCGGATCATTTTGACGGTTACAAGCAACAGGTGGTTACAGTGATGGATGATTTGTGTCAAAACCCCGATGGTAAGGATATGTCTTTATTCTGTCAAATGGTGTCCACCGTAGACTTCATTCCACCAATGGCTTCTCTCGAGGAGAAGGGAGTTTCCTTCACCTCTAAGTTTGTCATCGCATCCACTAATGCCAGCAATATCATAGTACCAACAGTGTCTGATTCTGACGCTATTCGTCGCAGGTTCTACATGGACTGTGACATTGAAGTGACAGACTCGTACAAGACAGATCTAGGTAGACTGGATGCAGGGCGAGCCGCTAAACTGTGCTCTGAAAACAACACTGCAAATTTCAAACGTTGCAGCCCATTAGTGTGTGGGAAAGCTATCCAACTTAGAGATAGAAAGTCTAAAGTCAGGTACAGTGTGGATACGGTGGTTTCGGAACTTATTAGGGAATACAGCAATAGGTCCGCCATTGGCAACACAATCGAGGCTCTTTTCCAAGGTCCACCCAAGTTCAGGCCAATTAGGGTTAGCCTTGAAGAAAAACCAGCCCCAGACGCTATTAGCGATCTCCTTGCTAGTGTAGATAGTGAAGAAGTGCGCCAGTACTGCAGGGATCAAGGCTGGATTATTCCTGAAGCTCCCACCAATGTAGAGCGGCACCTTAATAGAGCGGTGCTTGTCATGCAATCCATTGCCACAGTAGTGGCAGTTGTTTCATTGGTGTATGTCATCTACAAGCTTTTTGCAGGGTTTCAGGGTGCGTATTCTGGTGCTCCTAAGCAAGTGCTTAAGAAACCTGCTCTTCGCACAGCAACAGTACAGGGCCCGAGCCTTGACTTTGCTCTCTCCCTACTGAGAAGGAACATCAGGCAAGTCCAAACAGACCAGGGGCATTTCACTATGTTGGGTGTTAGGGATCGCTTAGCAGTCCTCCCACGCCATTCACAACCTGGCAAAACTATTTGGATTGAGCACAAGCTCGTGAACGTCCTTGATGCAGTTGAACTGGTGGATGAGCAAGGAGTCAACCTGGAATTAACCCTCGTCACTCTTGATACCAACGAGAAGTTTAGGGATATCACCAAATTCATCCCAGAAAATATTAGCACTGCTAGTGATGCCACCCTAGTGATCAACACGGAGCACATGCCATCAATGTTTGTCCCGGTGGGTGACGTTGTGCAGTATGGCTTTTTGAATCTCAGTGGAAAGCCTACCCATCGCACCATGATGTACAACTTTCCTACTAAAGCGGGACAGTGTGGAGGAGTGGTGACATCTGTTGGGAAGGTTGTCGGTATTCACATTGGTGGCAATGGCAGACAAGGCTTTTGTGCAGGCCTCAAAAGGAGTTACTTTGCTAGTGAACAAGGAGAGATCCAGTGGGTTAAGTCCAATAAAGAAACTGGAAGACTCAACATCAATGGACCAACCCGCACCAAGTTAGAACCTAGTGTATTCCATGATGTCTTCGAGGGAAATAAGGAACCAGCTGTCTTGCACAGTAAAGACCCCCGACTTGAGGTAGATTTTGAACAGGCCCTGTTCTCTAAGTATGTGGGAAACACACTACATGAGCTTGACGAGTACATCAAAGAGGCAGCTCTTCATTATGCAAACCAATTAAAACAACTAGAAATTAATACCTCTCAAATGAGCATGGAGGAGGCCTGCTACGGTACTGAGAATCTTGAGGCTATCGATCTTCACACTAGTGCAGGTTACCCCTATAGTGCCCTAGGGATAAAGAAAAGAGACATCTTAGACCCCACCACCAGGGACGTGAGCAGAATGAAGTTCTACATGGACAAGTATGGTCTTGATCTTCCTTACTCCACTTATGTCAAGGACGAGCTGCGCTCGATTGACAAAATCAAGAAAGGGAAGTCTCGTCTGATCGAGGCCAGTAGTCTGAATGACTCAGTGTACCTCAGAATGGCTTTCGGACATTTGTATGAGACTTTCCACGCAAATCCTGGGACGATAACTGGATCAGCCGTGGGGTGTAATCCTGACACATTCTGGAGCAAGCTGCCAATTTTGCTCCCTGGTTCACTCTTTGCCTTTGACTACTCAGGTTACGATGCCAGCCTTAGCCCTGTCTGGTTCAGAGCGTTAGAATTGGTTCTTAGAGAGATAGGGTATAGTGAAGAGGCAATCTCACTCATTGAGGGAATCAACCACACACATCATGTGTATCGTAATAAGACCTATTGTGTACTTGGTGGGATGCCCTCAGGCTGTTCGGGAACATCCATTTTCAATTCAATGATCAATAACATTATTATCAGAGCACTGCTCATAAAAACATTTAAGGGCATTGATTTGGACGAACTCAACATGGTTGCTTATGGAGACGATGTGCTCGCTAGCTATCCCTTCCCAATTGATTGCTTGGAACTAGCAAAGACTGGTAAGGAGTATGGTCTGACCATGACTCCTGCTGATAAATCTCCTTGCTTTAATGAGGTCAATTGGGGTAATGCGACCTTCCTCAAAAGGGGCTTCTTGCCCGATGAACAGTTTCCATTTTTGATTCACCCTACTATGCCAATGAGTGAGATCCATGAGTCCATTCGATGGACCAAGGACGCACGAAACACTCAAGATCATGTGCGGTCCTTGTGCCTCCTAGCATGGCATAATGGTAAGCAAGAATATGAGAAGTTTGTGAGCACAATTAGGTCTGTCCCAGTGGGAAGAGCGTTGGCTATCCCAAATTATGAAAATCTTAGACGCAATTGGCTCGAATTATTT
>AEK98143
ATGGGCTCACAGGTGTCCACACAACGTTCCGGTTCTCATGAGAACTCCAACTCAGCTACTGAGGGCTCCACCATAAATTACACTACCATTAATTACTATAAAGACTCCTATGCCGCCACAGCAGGTAAACAGAGCCTCAAGCAGGACCCAGACAAGTTCGCAAATCCTGTCAAGGATATCTTCACTGAAATGGCGGCGCCATTAAAATCCCCATCCGCTGAGGCATGCGGTTACAGCGATCGGGTAGCACAACTAACTATTGGCAACTCTACCATCACCACACAAGAAGCAGCAAACATCATAGTTGGCTACGGTGAGTGGCCTTCCTACTGCTCAGATTCTGACGCTACGGCAGTGGACAAACCAACGCGCCCAGATGTTTCGGTGAATAGGTTCTACACATTGGACACTAAACTGTGGGAGAAATCATCCAAGGGGTGGTACTGGAAATTCCCGGATGTGTTAACTGAAACCGGGGTCTTTGGTCAAAACGCACAGTTCCACTACCTTTATCGATCAGGGTTCTGCATTCATGTGCAGTGCAATGCTAGTAAGTTCCACCAAGGAGCACTCCTAGTCGCTGTCCTCCCAGAGTATGTCATCGGGACAGTAGCAGGTGGCACAGGGACGGAAGATAGCCATCCCCCATACAAGCAGACTCAACCCGGTGCTGATGGCTTCGAATTACAACACCCGTACGTGCTTGATGCTGGCATCCCAATATCACAATTAACAGTGTGCCCACATCAGTGGATTAATTTGAGGACCAACAATTGTGCCACAATAATAGTGCCGTACATAAACGCGCTACCTTTTGATTCTGCCTTGAACCATTGTAATTTTGGCCTGCTGGTTGTGCCTATTAGTCCATTAGATTATGACCAAGGTGCGACGCCGGTGATCCCCATTACTATTACCCTGGCCCCTATGTGCTCTGAGTTTGCCGGCCTTAGACAAGCAGTTACGCAAGGGTTTCCCACTGAGCTGAAACCTGGTACAAACCAATTTTTAACCACTGACGATGGCGTCTCAGCACCCATCCTGCCTAACTTCCACCCCACCCCGTGTATCCATATACCCGGTGAAGTTAGAAACTTACTAGAGCTATGCCAGGTGGAGACCATCTTAGAAGTCAACAATGTGCCCACAAATGCCACTAGCTTAATGGAGAGACTGCGCTTCCCGGTCTCAGCCCAGGCCGGAAAAGGTGAGCTATGTGCAGTATTCAGAGCTGACCCCGGGCGGAGTGGACCATGGCAGTCCACCTTGTTGGGCCAATTATGTGGGTACTACACCCAATGGTCAGGGTCACTGGAAGTTACCTTCATGTTTACTGGGTCCTTTATGGCTACCGGCAAGATGCTCATAGCGTACACACCACCAGGAGGTCCCTTACCCAAGGATCGCGCGACCGCTATGTTGGGTACGCACGTCATCTGGGACTTTGGGCTGCAATCGTCTGTCACCCTTGTGATACCATGGATCAGCAACACTCACTACAGAGCGCACGCTCGAGATGGTGTGTTTGACTACTACACTACAGGTTTGGTTAGCATATGGTACCAGACGAATTACGTGGTCCCAATTGGAGCACCCAATACAGCCTATATAATAGCATTGGCGGCAGCTCAGAAGAATTTCACCATGAAGTTGTGTAAGGATGCTAGTGATATCCTACAGACAGGCACTATTCAGGGAGATAGGGTGGCAGATGTGATTGAGAGTTCCATAGGGGACAGTGTGAGCAGAGCCCTCACTCGAGCTCTACCGGCACCCACAGGCCAAAACACGCAGGTAAGCAGCCATCGATTGGACACTGGTAAAGTTCCAGCGCTCCAAGCCGCTGAAATTGGAGCATCATCAAATGCTAGTGATGAGAGTATGATTGAAACGCGATGTGTTCTTAATTCACATAGCACAGCTGAGACCACTCTTGATAGCTTTTTCAGTAGAGCAGGGTTAGTTGGAGAGATAGACCTCCCTCTTGAAGGTACAACCAACCCGAATGGGTATGCAAACTGGGACATAGACATAACAGGTTACGCGCAAATGCGTAGAAAGGTGGAATTGTTCACCTACATGCGTTTTGACGCAGAGTTCACCTTTGTTACATGCACGCCTACCGGGGAAGTTGTCCCGCAATTGCTCCAGTATATGTTTGTACCACCCGGAGCCCCCAAGCCAGACTCCAGGGAATCTCTCGCATGGCAAACTGCCACTAATCCTTCAGTCTTTGTGAAGCTGTCAGACCCCCCAGCACAGGTCTCAGTCCCGTTCATGTCACCTGCGAGCGCCTACCAATGGTTTTATGACGGGTATCCCACATTCGGTGAACACAAGCAGGAGAAAGACCTTGAATACGGGGCATGCCCAAACAACATGATGGGTACGTTCTCAGTGCGGACTGTAGGAACCTCGAAGTCCAAGTACCCATTGGTGATCAGGATTTACATGAGGATGAAGCACGTCAGGGCGTGGATACCTCGCCCAATGCGCAACCAAAATTATCTATTCAAAGCCAACCCAAATTATGCTGGCAACTCCATCAAACCAACTGGCGCCAGTCGTACAGCAATCACCACCCTTGGGAAATTTGGACAACAGTCCGGGGCCATCTACGTGGGCAACTTCAGAGTGGTCAACCGTCACCTCGCCACTCATAATGACTGGGCAAATCTTGTTTGGGAGGATAGCTCCCGCGATTTACTTGTATCATCTACTACTGCCCAAGGTTGTGACACGATTGCTCGTTGCAACTGCCAGACAGGAGTGTATTATTGTAACTCAATGAGAAAACACTATCCGGTCAGTTTCTCGAAACCCAGCTTGATCTTTGTAGAGGCCAGTGAGTATTACCCGGCTAGATACCAGTCGCACCTCATGCTTGCAGTGGGTCACTCGGAACCAGGGGATTGCGGTGGTATTCTCAGATGCCAACACGGCGTCGTAGGAATAGTCTCCACCGGGGGAAATGGCATGGTGGGGTTCGCCGATGTGAGGGACCTTCTGTGGTTGGATGATGAAGCTATGGAGCAGGGCGTGTCTGATTACATCAAAGGGCTTGGAGACGCTTTTGGCATGGGGTTTACAGACGCGGTGTCAAGAGAAGTTGAAGCATTGAAGAACCACTTGGTTGGCTCAGAGGGTGCTGTGGAGAAAATTCTTAAGAACTTAGTCAAACTCATTTCTGCGCTCGTCATTGTCATCAGGAGTGATTATGACATGGTCACATTGACAGCGACACTTGCCTTAATCGGGTGCCACGGGAGTCCCTGGGCCTGGGTTAAGTCGAAAACAGCATCAATTTTGGGCATACCGATGGCTCAGAAGCAGAGTGCCTCTTGGTTGAAGAAGTTCAACGATGCGGCGAGCGCCGCTAAGGGGCTTGAGTGGATATCTAACAAAATCAGCAAATTTATCGAGTGGCTCAAGGAGAAAATTGTTCCGGCTGCTAGAGAGAAAGTCGAGTTTCTAAACAATCTAAAGCAACTCCCCTTGTTGGAGAACCAAATTTCCAATCTCGAGCAGTCAGCAGCTTCGCAGGAGAACCTTGAAGCGATGTTTGGCAACGTGTCTTATCTGGCCCACTTCTGCCGCAAATTCCAACCCCTCTATGCTACGGAAGCGAAGAGGGTGTACGCCCTGGAGAAGAGAATGAATAATTACATGCAGTTCAAGAGCAAACACCGTATTGAACCTGTGTGCTTAATCATCAGAGGCTCACCCGGCACTGGAAAGTCCTTGGCAACAGGGATTATTGCTAGAGCTATAGCAGACAAGTATCACTCCAGTGTGTATTCCTTACCTCCAGACCCAGACCACTTTGACGGGTATAAACAACAGATCGTCACTGTTATGGACGACCTATGCCAAAACCCAGACGGGAAAGACATGTCACTATTTTGCCAGATGGTCTCCACAGTGGATTTCATACCGCCCATGGCATCTCTGGAAGAGAAGGGAGTCTCATTCACATCCAAGTTTGTGATTGCCTCGTCTAACGCCAGCAACATCATAGTGCCAACAGTCTCGGATTCAGATGCCATTCGTCGTCGGTTCTTTATGGACTGCGATATTGAGGTAACTGATTCCTATAAGACAGAACTGGGCAGGCTCGATGCAGGGAGAGCAGCTAGGTTATGTTCTGAGAACAACACTGCAAACTTTAAACGGTGCAGTCCATTAGTCTGCGGGAAAGCAATCCAGCTTAGGGATAGGAAGTCCAAGGTGAGATATAGTTTGGACACGGTTGTAAGTGAGCTTGTCAGGGAGTATAACAACAGATCCGTTATTGGGAACACCATTGAAGCTCTCTTCCAGGGGCTCCCTAAATTTAGACCGATAAGGATTAGCCTAGAGGAGAAGCCTGCACCTGATGCTATTAGTGATCTATTAGCTAGTGTTGATAGTGAAGAGGTTCGCCAATACTGTAGAGACCAGGGATGGATTGTACCTGACTCTCCCACTAACGTTGAGCGCCACTTAAATAGAGCTGTCTTGATTATGCAATCTGTGGCCACTGTGGTAGCAGTTGTGTCCCTTGTTTACGTTATCTACAAGTTGTTCGCCGGCTTTCAAGGAGCATATTCCGGCGCCCCCAAGCAAACACTCAAGAAACCAGTGCTGCGCACGGCAACTGTGCAGGGGCCGAGTTTGGACTTCGCCCTATCTCTACTTAGGAGAAACATTAGGCAGGTCCAAACCGACCAGGGTCACTTTACAATGTTAGGAGTGCGAGACCACTTGGCTGTGCTCCCCAGGCACTCCCAACCAGGAAAAACCATCTGGGTTGAACACAAGTTAGTAAAGATCGTAGATGCCGTGGAGCTAGTAGATGAACAAGGGGTTAACCTGGAGCTCACACTGGTAACGCTTGACACCAACGAAAAATTTAGAGACATCACAAAATTCATACCAGAAACAATTAGTCCTGCTAGTGATGCCACTTTAGTTATAAATACTGAACATATGCCCAGTATGTTTGTGCCAGTTGGAGACGTGGTCCAGTATGGATTTTTGAATCTTAGTGGTAAGCCCACTCATAGGACTATGATGTACAATTTTCCAACTAAGGCAGGACAGTGTGGTGGTGTTGTGACTGCTGTGGGCAAGGTGATCGGGATCCACATTGGTGGCAACGGTAGGCAAGGTTTCTGTGCCGCCCTGAAGAGGGGATACTTTTGCAGTGAACAAGGTGAGATCCAATGGATGAAACCCAACAAAGAGACTGGCAGGTTGAACATCAACGGGCCTACTCGCACTAAACTTGAACCAAGTGTCTTCCACGATGTGTTCGAGGGCACCAAAGAGCCAGCAGTGCTTACTAGCAAAGACCCGAGATTGGAAGTTGACTTTGAGCAGGCTCTTTTCTCTAAATACGTGGGAAACACACTTCATGAGCCCGACGAGTTTGTCAAAGAGGCGGCCTTACATTATGCCAATCAACTCAAGCAGTTAGATATTAAGACCACCAAGATGAGTATGGAGGATGCTTGTTACGGTACAGAGAACCTGGAAGCTATAGATCTCCATACAAGTGCGGGATACCCATACAGTGCACTAGGCATCAAGAAAAGGGATATTTTGGACCCAACAACTCGTGATGTCAGCAAGATGAAATTCTACATGGACAAGTATGGGTTGGATCTACCGTACTCTACTTATGTTAAAGATGAACTTAGGGCAATCGACAAGATCAAGAAAGGAAAGTCTCGTCTCATAGAAGCGAGCAGTCTAAATGATTCAGTGTACTTGAGAATGACATTTGGGCACCTTTATGAAGCTTTTCATGCCAATCCAGGTACAGTCACTGGCTCAGCTGTTGGATGCAACCCAGATGTGTTCTGGAGTAAGTTACCAATTCTACTTCCAGGATCGCTTTTTGCGTTCGACTACTCAGGATATGACGCTAGTCTTAGCCCAGTGTGGTTCAGAGCGCTGGAGATAGTCCTGCGGGAAATTGGGTACTCTGAGGACGCAGTGTCTCTCATAGAAGGGATCAATCACACCCACCATGTGTACCGCAACACAACTTATTGTGTTCTTGGGGGAATGCCCTCAGGTTGTTCAGGCACCTCCATTTTCAACTCGATGATCAATAACATCATTATCAGGACACTTCTGATTAAAACATTCAAAGGGATAAATCTGGATGAATTGAACATGGTGGCTTACGGGGATGATGTGTTGGCTAGTTACCCCTTCCCAATTGATTGTCTGGAATTGGCGAAAACAGGCAAGGAGTATGGTTTAACCATGACTCCTGCCGATAAGTCGCCCTGCTTTAATGAAGTCACATGGGAGAATGCCACCTTCTTGAAGAGAGGATTCTTGCCCGATCATCAATTCCCATTTCTCATTCACCCCACGATGCCAATGAGGGAGATTCACGAGTCTATTCGTTGGACTAAAGACGCACGAAGTACACAAGATCATGTGCGCTCCCTCTGCTTATTAGCGTGGCACAATGGGAAAGAAGAGTATGAAAAATTTGTGAGTACAATCAGATCAGTTCCAATTGGGAAAGCATTGGCTATACCGAATTTTGAGAATTTGAGAAGGAATTGGCTCGAATTGTTT
>AEK98142
ATGGGCTCACAGGTGTCCACACAACGCTCCGGTTCTCATGAGAACTCCAACTCAGCTACTGAGGGCTCCACTATAAATTACACTACCATTAATTACTATAAAGACTCCTATGCCGCCACAGCAGGTAAACAGAGCCTCAAGCAGGACCCAGACAAGTTCGCAAATCCTGTCAAGGACATCTTCACTGAAATGGCGGCGCCATTAAAATCTCCATCCGCTGAGGCGTGCGGTTACAGCGATCGAGTAGCACAATTAACTATTGGCAACTCTACCATCACCACACAAGAAGCAGCAAACATCATAGTTGGCTATGGTGAGTGGCCCTCCTACTGCTCGGATTCTGACGCTACAGCAGTGGACAAACCAACGCGCCCAGATGTTTCGGTGAATAGGTTTTACACATTAGACACCAAACTGTGGGAGAAATCATCCAAGGGGTGGTACTGGAAATTCCCGGATGTGTTAACTGAAACCGGGGTCTTTGGTCAAAACGCACAGTTCCACTACCTCTATCGGTCAGGGTTCTGCATTCACGTGCAGTGCAATGCTAGTAAGTTCCACCAAGGAGCACTCCTAGTCGCTGTCCTCCCAGAGTACGTCATTGGGACAGTAGCAGGTGGCACAGGGACGGAGGATAGCCACCCTCCATACAAGCAGACTCAACCCGGTGCTGATGGCTTTGAGTTGCAACACCCGTACGTGCTTGATGCTGGCATTCCAATATCACAATTGACAGTGTGCCCACATCAGTGGATTAATCTGAGGACCAACAATTGTGCCACAATAATAGTGCCGTACATAAACGCACTACCCTTTGACTCTGCCTTGAACCATTGTAATTTCGGCCTGCTGGTTGTGCCTATTAGCCCGTTAGACTATGACCAAGGTGCGACGCCAGTGATCCCCATTACTATCACCCTGGCCCCGATGTGCTCCGAGTTTGCGGGCCTTAGACAAGCAGTCACGCAAGGGTTTCCTACTGAGCTGAAACCTGGTACAAACCAATTTCTAACTACTGACGATGGCGTTTCAGCACCCATCCTGCCAAACTTCCACCCCACCCCGTGTATCCATATACCTGGTGAAGTTAGAAATTTGCTAGAGTTATGCCAGGTGGAGACTATTTTAGAAGTCAACAATGTGCCCACGAATGCCACTAGCTTAATGGAGAGACTGCGCTTCCCGGTCTCAGCCCAGGCCGGAAAAGGTGAGTTATGTGCAGTGTTCAGAGCTGACCCCGGGCGAAGCGGACCATGGCAGTCCACCTTGTTGGGCCAGTTGTGCGGGTACTACACCCAATGGTCAGGGTCACTGGAAGTCACCTTCATGTTCACTGGATCCTTTATGGCTACTGGCAAGATGCTCATAGCATACACACCACCAGGAGGCCCCTTACCCAAGGACCGGGCAACCGCTATGTTGGGTACGCACGTCATCTGGGACTTTGGGCTGCAATCGTCTGTCACCCTTGTGATACCATGGATCAGTAACACTCATTACAGAGCGCACGCTCGTGACGGTGTGTTTGACTACTACACTACAGGTTTGGTTAGCATATGGTACCAGACGAACTACGTGGTCCCAATTGGAGCACCCAATACAGCCTACATAATAGCATTGGCGGCAGCTCAGAAGAATTTCACCATGAAGTTGTGTAAGGATGCCAGTGATATCCTGCAGACAGGCACTATTCAGGGAGATAGGGTGGCAGATGTGATTGAGAGTTCTATAGGGGACAGTGTGAGCAGAGCCCTCACCCGAGCTCTACCGGCACCTACAGGCCAAAATACGCAGGTAAGCAGCCATCGATTGGATACTGGCAAAGTTCCAGCGCTCCAAGCTGCTGAAATTGGTGCATCATCAAATGCTAGTGATGAGAGTATGATCGAGACGCGATGTGTTCTTAATTCACATAGCACAGCTGAGACCACTCTTGATAGCTTTTTCAGCAGAGCAGGATTAGTTGGAGAAATAGACCTCCCTCTTGAAGGCACAACCAACCCGAATGGGTATGCAAACTGGGACATAGATATAACAGGTTACGCGCAAATGCGTAGAAAGGTGGAGTTGTTCACCTACATGCGTTTCGACGCAGAGTTCACCTTTGTTGCATGCACGCCCACCGGGGAAGTCGTCCCGCAGCTGCTCCAATATATGTTTGTACCACCCGGAGCCCCCAAGCCAGACTCCAGGGAATCTCTCGCATGGCAAACTGCCACTAATCCTTCAGTCTTTGTGAAGCTGTCAGACCCCCCAGCACAGGTCTCAGTCCCGTTCATGTCACCTGCGAGCGCCTACCAATGGTTTTATGACGGGTATCCCACATTCGGTGAACACAAGCAGGAGAAAGACCTTGAATACGGGGCATGCCCAAACAACATGATGGGTACGTTCTCAGTGCGGACTGTAGGAACCTCGAAGTCCAAGTACCCACTGGTGATCAGGATTTACATGAGGATGAAGCACGTCAGGGCGTGGATACCTCGTCCAATGCGCAACCAAAATTATCTATTCAAAGCCAATCCAAATTATGCTGGCAACTCCATCAAACCAACTGGCGCCAGTCGCACAGCAATCACCACCCTCGGGAAATTTGGACAACAATCCGGGGCCATCTACGTGGGCAACTTCAGAGTGGTCAACCGCCATCTTGCCACTCATAATGACTGGGCAAATCTTGTTTGGGAAGACAGCTCCCGCGATCTACTCGTATCATCTACCACTGCCCAAGGTTGTGACACGATTGCTCGTTGTAATTGCCAGACAGGAGTGTATTATTGTAACTCAATGAGAAAACACTATCCAGTCAGTTTTTCGAAACCCAGCTTGATCTTAGTAGAGGCCAGCGAGTATTACCCGGCTAGATACCAGTCGCACCTCATGCTTGCAGTGGGTCACTCAGAGCCAGGGGATTGCGGCGGCATTCTTAGATGCCAACACGGCGTCATAGGAATAGTTTCCACCGGGGGGAACGGTCTGGTGGGGTTCGCCGATGTGAGGGACCTCCTGTGGTTGGATGATGAGGCTATGGAGCAGGGCGTGTCTGATTACATCAAAGGGCTTGGAGATGCTTTTGGCATGGGGTTCACAGACGCAGTGTCAAGAGAAGTTGAAGCATTGAAAAATCACTTGATTGGTTCAGAGGGTGCTGTGGAGAAAATTCTTAAGAACTTAGTCAAACTCATCTCTGCGCTCGTTATTGTCATCAGGAGTGACTATGACATGGTCACATTGACGGCAACACTTGCCCTGATCGGGTGCCACGGGAGCCCCTGGGCCTGGGTTAAATCGAAAACAGCATCAATTTTGGGCATTCCGATGGCTCAGAAGCAGAGTGCCTCTTGGTTGAAGAAGTTCAATGACGCGGCGAGTGCCGCTAAGGGGCTTGAGTGGATCTCCATCAAAATCAGCAAGTTTATCGATTGGCTCAAGGAGAAAATTATTCCGGCTGCTAGAGAGAAAGTCGAGTTTCTAAACAATCTAAAGCAGCTCCCCTTGTTGGAGAACCAAATTTCCAATCTCGAACAGTCAGCAGCTTCGCAGGAGGACCTTGAAGCGATGTTCGGCAACGTGTCTTATCTGGCCCACTTCTGCCGCAAATTTCAACCCCTCTATGCTACGGAAGCGAAGAGGGTGTACGCCCTGGAAAAGAGAATGAATAATTACATGCAGTTCAAGAGCAAACACCGTATTGAACCTGTATGTCTAATCATCAGGGGCTCGCCTGGTACTGGGAAGTCCTTGGCAACAGGGATTATTGCTAGAGCTATAGCAGACAAGTATCACTCCAGTGTGTATTCCCTACCTCCGGACCCAGACCACTTTGACGGGTATAAACAACAGATCGTCACTGTTATGGATGACCTATGTCAAAACCCAGACGGGAAAGACATGTCACTATTTTGTCAGATGGTCTCCACAGTGGATTTTATACCGCCTATGGCATCTCTGGAAGAGAAGGGAGTCTCATTCACCTCCAAGTTTGTGATCGCCTCCACTAACGCCAGTAATATCATAGTGCCAACAGTCTCGGATTCGGATGCCATACGCCGTCGGTTCTTTATGGACTGTGACATTGAGGTAACTGATTCCTATAAGACAGAACTGGGTAGGCTCGATGCAGGAAGAGCAGCTAGGCTGTGTTCTGAGAACAACACTGCAAACTTTAAACGGTGCAGTCCATTGGTTTGCGGGAAAGCAATCCAGCTTAGGGATAGGAAGTCCAAGGTGAGATACAGTTTGGACACGGTAGTGAGTGAGCTTGTCAGGGAGTATAACAACAGATCCGTTATTGGGAACACCATTGAAGCTCTCTTCCAGGGACCCCCTAAATTTAGACCGATAAGGATTAGCCTAGAGGAGAAGCCTGCACCTGATGCTATTAGTGACCTATTAGCTAGCGTTGATAGTGAAGAGGTCCGCCAATACTGTAGAGACCAGGGATGGATTGTACCCGACTCCCCCACCAATGTTGAGCGCCACTTAAATAGAGCTGCCTTGATTATGCAATCTGTGGCCACCGTGGTAGCAGTTGTGTCCCTTGTTTACGTTATCTACAAGTTGTTCGCCGGCTTTCAAGGAGCATATTCCGGCGCCCCCAAGCAAACACTTAAGAAACCAGTGCTGCGCACGGCAACTGTGCAGGGGCCGAGCTTGGACTTCGCCTTATCTCTGCTTAGGAGAAACATTAGGCAGGTCCAAACCGATCAGGGTCACTTTACAATGTTAGGAGTGCGAGACCACTTGGCTGTGCTCCCCAGGCACTCCCAACCAGGAAAAACCATCTGGGTTGAACACAAGTTAGTGAAGATCGTAGATGCTGTAGAGCTAGTAGATGAACAAGGGGTTAACCTGGAGCTCACATTGGTAACGCTTGACACCAACGAAAAATTTAGAGACATCACAAGATTCATACCAGAAACAATTAGTCCTGCTAGTGATGCCACTTTAGTTATAAATACTGAACATATGCCCAGTATGTTTGTGCCAGTTGGAGATGTGGTCCAGTATGGATTTTTGAACCTTAGTGGTAAGCCCACTCACAGGACTATGATGTACAATTTTCCAACTAAAGCAGGGCAGTGCGGTGGTGTTGTGACTGCCGTGGGCAAAGTGATTGGGATCCACATTGGTGGCAACGGTAGGCAAGGTTTCTGCGCCGCCCTGAAGAGAGGATATTTTTGCAGTGAGCAGGGTGAAATCCAATGGATGAAACCCAACAAAGAAACTGGCAGGTTAAACATCAACGGACCTACTCGCACTAAGCTTGAACCAAGTGTCTTCCACGATGTGTTCGAGGGCACCAAAGAGCCAGCGGTGCTTACTAGCAAAGACCCAAGGCTGGAAGTTGACTTTGAACAGGCTCTTTTCTCTAAATACGTGGGAAACACGCTCCATGAGCCCGACGAGTTTGTCAAGGAGGCGGCCTTGCATTATGCTAATCAACTCAAGCAGTTAGATATCAAGACCACCAAGATGAGTATGGAGGATGCTTGTTACGGTACAGAGAACCTGGAAGCTATAGATCTTCACACAAGTGCAGGATATCCATACAGTGCACTAGGCATTAAGAAGAGGGATATTTTGGACCCAACAACTCGTGATGTCAGCAAGATGAAATTCTACATGGATAAGTATGGGTTGGATCTACCGTACTCCACTTATGTCAAAGATGAACTTAGGGCAATCGACAAGATCAAGAAAGGTAAGTCTCGTCTCATAGAAGCAAGCAGTCTAAATGATTCAGTGTACTTGAGAATGACATTTGGGCACCTTTATGAAGCTTTTCACGCCAACCCAGGCACAGTCACTGGCTCAGCTGTTGGATGTAACCCAGATGTGTTCTGGAGTAAGTTACCAATTCTACTTCCAGGATCGCTTTTTGCGTTTGACTACTCGGGATATGACGCTAGTCTTAGCCCAGTGTGGTTCAGAGCGCTGGAGATAGTCCTGCGGGAAATTGGATACTCTGAGGACGCAGTGTCTCTCATAGAAGGGATCAATCACACCCATCATGTGTACCGCAACACAACTTATTGTGTTCTTGGGGGAATGCCCTCAGGTTGCTCAGGCACCTCCATTTTCAATACGATGATCAACAACATCATTATTAGGACACTCCTGATTAAAACATTCAAAGGGATAGATCTGGATGAATTGAACATGGTGGCTTACGGGGATGATGTGTTGGCTAGTTACCCCTTCCCAATTGACTGTCTGGAACTGGCGAAAACAGGCAAGGAGTATGGTTTAACCATGACCCCTGCCGACAAATCACCCTGCTTCAATGAAGTCACATGGGAGAATGCCACTTTCCTGAAGAGAGGATTCCTGCCCGATCATCAATTCCCATTCCTCATCCACCCCACGATGCCAATGAGGGAGATTCACGAGTCTATTCGTTGGACTAAAGATGCACGAAGTACTCAAGATCATGTGCGCTCCCTCTGCTTATTAGCATGGCACAATGGGAAAGAAGAGTATGAAAAATTTGTGAGCACAATCAGATCAGTTCCAATTGGAAAAGCATTGGCTATACCGAATTTTGAGAATTTGAGAAGGAATTGGCTCGAATTGTTT
>AEK98141
ATGGGCTCACAGGTGTCCACACAACGTTCCGGCTCTCATGAGAACTCCAACTCAGCTACTGAGGGCTCCACCATAAATTACACTACCATTAATTACTATAAAGACTCCTATGCCGCCACAGCAGGTAAACAGAGCCTCAAGCAGGACCCAGACAAGTTCGCAAATCCTGTCAAGGATATCTTCACTGAAATGGCGGCGCCATTAAAATCCCCATCCGCTGAGGCATGCGGTTACAGCGATCGGGTAGCACAACTAACTATTGGCAACTCTACCATCACCACACAAGAAGCAGCAAACATCATAGTTGGCTACGGTGAGTGGCCTTCCTACTGCTCAGATTCTGACGCTACGGCAGTGGACAAACCAACGCGCCCAGATGTTTCGGTGAATAGGTTCTACACATTGGACACTAAACTGTGGGAGAAATCATCCAAGGGGTGGTACTGGAAATTCCCGGATGTGTTAACTGAAACCGGGGTCTTTGGTCAAAACGCACAGTTCCACTACCTTTATCGATCAGGGTTCTGCATTCATGTGCAGTGCAACGCTAGTAAGTTCCACCAAGGAGCACTCCTAGTCGCTGTCCTCCCAGAGTATGTCATCGGGACAATAGCAGGTGGCACAGGGACGGAAGATAGCCATCCCCCATACAAGCAGACTCAACCCGGTGCTGATGGCTTCGAATTACAACACCCGTACGTGCTTGATGCTGGCATCCCAATATCACAATTAACAGTGTGCCCACATCAGTGGATTAATTTGAGGACCAACAATTGTGCCACAATAATAGTGCCGTACATAAACGCGCTACCTTTTGATTCTGCCTTGAACCATTGTAATTTTGGCCTGCTGGTTGTGCCTATTAGTCCATTAGATTATGACCAAGGTGCGACGCCGGTGATCCCCATTACTATTACCCTGGCCCCTATGTGCTCTGAGTTTGCCGGCCTTAGACAAGCAGTTACGCAAGGGTTTCCCACTGAGCTAAAACCTGGTACAAACCAATTTTTAACCACTGACGATGGCGTCTCAGCACCCATCCTGCCTAACTTCCACCCCACCCCGTGTATCCATATACCCGGTGAAGTTAGAAACTTACTAGAGCTATGCCAGGTGGAGACCATCTTAGAAGTCAACAATGTGCCCACAAATGCCACTAGCTTAATGGAGAGACTGCGCTTCCCGGTCTCAGCCCAGGCCGGAAAGGGTGAGCTATGTGCAGTATTCAGAGCTGACCCCGGGCGGAGTGGACCATGGCAGTCCACCTTGTTGGGCCAATTATGTGGGTACTACACCCAATGGTCAGGGTCACTGGAAGTTACCTTCATGTTTACTGGGTCCTTTATGGCTACCGGCAAGATGCTCATAGCGTATACACCACCAGGAGGTCCCTTACCCAAGGATCGCGCGACCGCTATGTTGGGTACGCACGTCATCTGGGACTTTGGGCTGCAATCGTCTGTCACCCTTGTGATACCATGGATCAGCAACACTCACTACAGAGCGCACGCTCGAGATGGTGTGTTTGACTACTACACTACAGGTTTGGTTAGCATATGGTACCAGACGAATTACGTGGTCCCAATTGGAGCACCCAATACAGCCTATATAATAGCATTGGCGGCAGCTCAGAAGAATTTCACCATGAAGTTGTGTAAGGATGCTAGTGATATCCTACAGACAGGCACTATTCAGGGAGATAGGGTGGCAGATGTGATTGAGAGTTCCATAGGGGACAGTGTGAGCAGAGCCCTCACTCGAGCTCTACCGGCACCCACAGGCCAAAACACGCAGGTAAGCAGCCATCGATTGGACACTGGTAAAGTTCCAGCGCTCCAAGCCGCTGAAATTGGAGCATCATCAAATGCTAGTGATGAGAGTATGATTGAAACGCGATGTGTTCTTAATTCACATAGCACAGCTGAGACCACTCTTGATAGCTTTTTCAGTAGAGCAGGGTTAGTTGGAGAGATAGACCTCCCTCTTGAAGGTACAACCAACCCGAATGGGTATGCAAACTGGGACATAGACATAACAGGTTACGCGCAAATGCGTAGAAAGGTGGAATTGTTCACCTACATGCGTTTTGACGCAGAGTTCACCTTTGTTGCATGCACGCCTACCGGGGAAGTTGTCCCGCAATTGCTCCAGTATATGTTTGTACCACCCGGAGCCCCCAAGCCAGACTCCAGGGAATCTCTCGCATGGCAAACTGCCACTAATCCTTCAGTCTTTGTGAAGCTGTCAGACCCCCCAGCACAGGTCTCAGTCCCGTTCATGTCACCTGCGAGCGCTTACCAATGGTTTTATGACGGGTATCCCACATTTGGTGAACACAAGCAGGAGAAAGACCTTGAATATGGGGCATGCCCAAACAACATGATGGGTACGTTCTCAGTGCGGACTGTAGGAACCTCGAAGTCCAAGTACCCATTGGTGATCAGGATTTACATGAGGATGAAGCATGTCAGGGCGTGGATACCTCGCCCAATGCGCAACCAAAATTATCTATTCAAAGCCAACCCAAATTATGCTGGCAACTCCATCAAACCAACTGGCGCCAGTCGTACAGCAATCACCACCCTTGGGAAATTTGGACAACAGTCCGGGGCCATCTACGTGGGCAACTTCAGAGTGGTCAACCGTCACCTCGCCACTCATAATGACTGGGCAAATCTTGTTTGGGAGGATAGCTCCCGCGATTTACTTGTATCATCTACTACTGCCCAAGGTTGTGACACGATTGCTCGTTGCAACTGCCAGACAGGAGTGTATTATTGTAACTCAATGAGAAAACACTATCCGGTCAGTTTCTCGAAACCCAGCTTGATCTTTGTAGAGGCCAGTGAGTATTACCCGGCTAGATACCAGTCGCACCTCATGCTTGCAGTGGGTCACTCGGAACCAGGGGATTGCGGTGGTATTCTCAGATGCCAACACGGCGTCGTAGGAATAGTCTCCACCGGGGGAAATGGTATGGTGGGGTTCGCCGATGTGAGGGACCTTCTGTGGTTGGATGATGAAGCTATGGAGCAGGGCGTGTCTGATTACATCAAAGGGCTTGGAGACGCTTTTGGCATGGGGTTTACAGACGCGGTGTCAAGAGAAGTTGAAGCATTGAAGAACCACTTGGTTGGCTCAGAGGGTGCTGTGGAGAAAATTCTTAAGAACTTAGTCAAACTCATTTCTGCGCTCGTCATTGTCATCAGGAGTGATTATGACATGGTCACATTGACAGCGACACTTGCCTTAATCGGGTGCCACGGGAGTCCCTGGGCCTGGGTTAAGTCGAAAACAGCATCAATTTTGGGCATACCGATGGCTCAGAAGCAGAGTGCCTCTTGGTTGAAGAAGTTCAACGATGCGGCGAGCGCCGCTAAGGGGCTTGAGTGGATATCTAACAAAATCAGCAAATTTATCGAGTGGCTCAAGGAGAAAATTGTTCCGGCTGCTAGAGAGAAAGTCGAGTTTCTAAACAATCTAAAGCAACTCCCCTTGTTGGAGAACCAAATTTCCAATCTCGAGCAGTCAGCAGCTTCGCAGGAGAACCTTGAAGCGATGTTTGGCAACGTGTCTTATCTGGCCCACTTCTGCCGCAAATTCCAACCCCTCTATGCCACGGAAGCGAAGAGGGTGTACGCCCTGGAGAAGAGAATGAATAATTACATGCAGTTCAAGAGCAAACACCGTATTGAACCTGTGTGCTTAATCATCAGAGGCTCACCCGGCACTGGAAAGTCCTTGGCAACAGGGATTATTGCTAGAGCTATAGCAGATAAGTATCACTCCAGTGTGTATTCCTTACCTCCAGACCCAGACCACTTTGACGGGTATAAACAACAGATCGTCACTGTTATGGACGACTTATGCCAAAACCCAGACGGGAAAGACATGTCACTATTTTGCCAGATGGTCTCCACAGTGGATTTCATACCGCCCATGGCATCTCTGGAAGAGAAGGGAGTCTCATTCACCTCCAAGTTTGTGATCGCCTCCACTAACGCCAGCAACATCATAGTGCCAACAGTCTCGGATTCAGATGCCATTCGTCGTCGGTTCTTTATGGACTGCGATATTGAGGTAACTGATTCCTATAAGACAGAACTGGGCAGGCTCGATGCAGGGAGAGCAGCTAGGTTATGTTCTGAGAACAACACTGCAAACTTTAAACGGTGCAGTCCATTAGTCTGCGGGAAAGCAATCCAGCTTAGGGATAGGAAGTCCAAGGTGAGATATAGTTTGGACACAGTTGTGAGTGAGCTTGTCAGGGAGTATAACAACAGATCCGTTATTGGGAACACCATTGAAGCTCTCTTCCAGGGGCTCCCTAAATTTAGACCGATAAGGATTAGCCTAGAGGAGAAGCCTGCACCTGATGCTATTAGTGATCTATTAGCTAGTGTTGATAGTGAAGAGGTTCGCCAATACTGTAGAGACCAGGGATGGATTGTACCTGACTCTCCCACCAACGTTGAGCGCCACTTAAATAGAGCTGTCTTGATTATGCAATCTGTGGCCACTGTGGTAGCAGTTGTGTCCCTTGTTTACGTTATCTACAAGTTGTTCGCCGGCTTTCAAGGAGCATATTCCGGCGCCCCCAAGCAAACACTCAAGAAACCAGTGCTGCGCACGGCAACTGTGCAGGGGCCGAGTTTGGACTTCGCCCTATCTCTACTTAGGAGAAACATTAGGCAGGTCCAAACCGACCAGGGTCACTTTACAATGTTAGGAGTGCGAGACCACTTGGCTGTGCTCCCCAGGCACTCCCAACCAGGAAAAACCATCTGGGTTGAACACAAGTTAGTAAAGATCGTAGATGCCGTGGAGCTAGTAGATGAACAAGGGGTTAACCTGGAGCTCACACTGGTAACGCTTGACACCAACGAAAAATTTAGAGACATCACAAAATTCATACCAGAAACAATTAGTCCTGCTAGTGATGCCACTTTAGTTATAAATACTGAACATATGCCCAGTATGTTTGTGCCAGTTGGAGACGTGGTCCAGTATGGATTTTTGAATCTTAGTGGTAAGCCCACTCATAGGACTATGATGTACAATTTTCCAACTAAGGCAGGACAGTGTGGTGGCGTTGTGACTGCTGTGGGCAAGGTAATCGGGATCCACATTGGTGGCAACGGTAGGCAAGGTTTCTGTGCCGCCCTGAAGAGGGGATACTTTTGCAGTGAACAAGGTGAGATCCAATGGATGAAACCCAACAAAGAGACTGGCAGGTTGAACATCAACGGGCCTACTCGCACTAAACTTGAACCAAGTGTCTTCCACGATGTGTTCGAGGGCACCAAAGAGCCAGCAGTGCTTACTAGCAAAGACCCGAGATTGGAAGTTGACTTTGAGCAGGCTCTTTTCTCTAAATACGTGGGAAACACACTTCATGAGCCCGACGAGTTTGTCAAAGAGGCGGCCTTACATTATGCCAATCAACTCAAGCAGTTAGATATTAAGACCACCAAGATGAGTATGGAGGATGCTTGTTACGGTACAGAGAACCTGGAAGCTATAGATCTCCATACAAGTGCGGGATACCCATACAGTGCACTAGGCATCAAGAAAAGGGATATTTTGGACCCAACAACTCGTGATGTCAGCAAGATGAAATTCTACATGGACAAGTATGGGTTGGATCTACCGTACTCTACTTATGTTAAAGATGAACTTAGGGCAATCGACAAGATCAAGAAAGGAAAGTCTCGTCTCATAGAAGCGAGCAGTCTAAATGATTCAGTGTACTTGAGAATGACATTTGGGCACCTTTATGAAGCTTTTCATGCCAATCCAGGTACAGTCACTGGCTCAGCTGTTGGATGCAACCCAGATGTGTTCTGGAGTAAGTTACCAATTCTACTTCCAGGATCGCTTTTTGCGTTCGACTACTCAGGATATGACGCTAGTCTTAGCCCAGTGTGGTTCAGAGCGCTGGAGATAGTCCTGCGGGAAATTGGGTACTCTGAGGACGCAGTGTCTCTCATAGAAGGGATCAATCACACCCACCATGTGTACCGCAACACAACTTATTGTGTTCTTGGGGGAATGCCCTCAGGTTGTTCAGGCACCTCCATTTTCAACTCGATGATCAATAACATCATTATCAGGACACTTCTGATTAAAACATTCAAAGGGATAGATCTGGATGAATTGAACATGGTGGCTTACGGGGATGATGTGTTGGCTAGTTACCCCTTCCCAATTGATTGTCTGGAATTGGCGAAAACAGGCAAGGAGTATGGTTTAACCATGACTCCTGCCGATAAGTCGCCCTGCTTTAATGAAGTCACATGGGAGAATGCCACCTTCTTGAAGAGAGGATTCTTGCCCGATCATCAATTCCCATTTCTCATTCACCCCACGATGCCAATGAGGGAGATTCACGAGTCTATTCGTTGGACTAAAGACGCACGAAGTACACAAGATCATGTGCGCTCCCTCTGCTTATTAGCGTGGCACAATGGGAAAGAAGAGTATGAAAAATTTGTGAGTACAATCAGATCAGTTCCAGTTGGGAAAGCATTGGCTATACCGAATTTTGAGAATTTGAGAAGGAATTGGCTCGAATTGTTT
>AEK98140
ATGGGCTCACAGGTGTCCACACAACGTTCCGGTTCTCATGAGAACTCCAACTCAGCTACTGAGGGCTCCACTATAAATTACACTACCATTAATTACTATAAAGACTCCTATGCCGCCACAGCAGGTAAACAGAGCCTCAAGCAGGACCCAGACAAGTTCGCAAATCCTGTCAAGGATATCTTCACTGAAATGGCGGCGCCATTAAAATCTCCATCCGCTGAGGCATGTGGTTACAGCGATCGGGTAGCACAATTAACTATTGGCAACTCTACCATCACCACACAAGAAGCAGCAAACATCATAGTTGGCTATGGTGAGTGGCCTTCCTACTGCTCAGATTCTGACGCTACGGCAGTGGACAAACCAACGCGCCCAGATGTTTCGGTGAATAGGTTTTACACATTGGACACTAAACTGTGGGAGAAATCATCCAAGGGGTGGTACTGGAAATTCCCGGATGTGTTAACTGAAACCGGGGTCTTTGGTCAAAACGCACAGTTCCACTACCTTTATCGATCAGGGTTCTGCATTCATGTGCAGTGCAATGCTAGTAAGTTCCACCAAGGAGCACTCCTAGTCGCTGTCCTCCCAGAGTATGTCATCGGGACAGTAGCAGGTGGCACAGGGACGGAAGATAGCCACCCCCCATACAAGCAGACTCAACCCGGTGCTGATGGCTTCGAATTACAACACCCGTACGTGCTTGATGCTGGCGTCCCAATATCACAATTAACAGTGTGCCCACATCAGTGGATTAATTTGAGGACCAACAATTGTGCCACAATAATAGTGCCGTACATAAACGCACTACCTTTTGATTCTGCCTTGAACCATTGTAATTTTGGCCTGCTGGTTGTGCCTATTAGTCCATTAGATTATGACCAAGGTGCGACGCCGGTGATCCCCATTACTATTACCCTGGCCCCTATGTGCTCTGAGTTTGCTGGTCTTAGACAAGCAGTTACGCAAGGGTTTCCCACTGAGCTGAAACCTGGTACAAACCAATTTTTAACCACTGACGATGGCGTCTCAGCACCCATCCTGCCTAACTTCCACCCCACCCCGTGTATCCATATACCCGGTGAAGTTAGAAATTTACTAGAGCTATGCCAGGTGGAGACCATCTTAGAAGTCAACAATGTGCCCACAAATGCCACTAGCTTAATGGAGAGACTGCGCTTCCCGGTCTCAGCCCAGGCCGGAAAAGGTGAGCTATGTGCAGTATTCAGAGCTGACCCCGGGCGGAGTGGACCATGGCAGTCCACCTTGTTGGGCCAGTTATGTGGGTACTACACCCAATGGTCAGGGTCACTGGAAGTTACCTTCATGTTTACTGGGTCCTTTATGGCTACCGGCAAGATGCTCATAGCGTACACACCACCAGGAGGTCCCTTACCCAAGGATCGGGCGACCGCTATGTTGGGTACGCACGTCATCTGGGACTTTGGGCTGCAATCGTCTGTCACCCTTGTGATACCATGGATCAGCAACACTCACTACAGAGCGCACGCTCGAGATGGTGTGTTTGACTACTACACTACAGGTTTGGTTAGCATATGGTACCAGACGAATTACGTGGTCCCAATTGGAGCACCCAATACAGCCTATATAATAGCATTGGCGGCAGCTCAGAAGAATTTCACCATGAAGTTGTGTAAGGATGCTAGTGATATCCTACAGACAGGCACTATTCAGGGAGATAGGGTGGCAGATGTGATTGAGAGTTCCATAGGGGACAGTGTGAGCAGAGCCCTCACTCGAGCTCTACCGGCACCCACTGGCCAAAACACGCAGGTAAGCAGCCATCGATTGGATACTGGTAAAGTTCCAGCGCTCCAAGCCGCTGAAATTGGAGCATCATCAAATGCTAGTGATGAGAGTATGATTGAAACGCGATGTGTTCTTAATTCACATAGCACAGCTGAGACCACTCTTGATAGCTTTTTCAGTAGAGCAGGGTTAGTTGGAGAGATAGACCTCCCTCTTGAAGGTACAACCAACCCGAATGGGTATGCAAACTGGGACATAGACATAACAGGTTACGCGCAAATGCGTAGAAAGGTGGAATTGTTCACCTACATGCGTTTTGACGCAGAGTTCACCTTTGTTGCATGCACGCCTACCGGGGAAGTTGTCCCGCAATTGCTCCAGTATATGTTTGTACCACCCGGAGCCCCCAAGCCAGACTCCAGGGAATCTCTCGCATGGCAAACTGCCACTAATCCTTCAGTCTTTGTGAAGCTGTCAGACCCCCCAGCACAGGTCTCAGTCCCGTTCATGTCACCTGCGAGCGCCTACCAATGGTTTTATGACGGGTATCCCACATTCGGTGAACACAAGCAGGAGAAAGACCTTGAATACGGGGCATGCCCAAACAACATGATGGGTACGTTCTCAGTGCGGACTGTAGGAACCTCGAAGTCCAAGTACCCATTGGTGATCAGGATTTACATGAGGATGAAGCACGTCAGGGCGTGGATACCTCGCCCAATGCGCAACCAAAATTATCTATTCAAAGCCAACCCAAATTATGCTGGCAACTCCATCAAACCAACTGGCGCCAGTCGTACAGCAATCACCACCCTTGGGAAATTTGGACAACAGTCCGGGGCCATCTACGTGGGCAACTTCAGAGTGGTCAACCGTCACCTCGCCACTCATAATGACTGGGCAAATCTTGTTTGGGAGGATAGCTCCCGCGATTTACTTGTATCATCTACTACTGCCCAAGGTTGTGACACGATTACTCGTTGCAACTGCCAGACAGGAGTGTATTATTGTAACTCAATGAGAAAACACTATCCGGTCAGTTTCTCGAAACCCAGCTTGATCTTTGTAGAGGCCAGTGAGTATTACCCGGCTAGATACCAGTCGCACCTCATGCTTGCAGTGGGTCACTCGGAACCAGGGGATTGCGGTGGTATTCTCAGATGCCAACACGGCGTCGTAGGAATAGTCTCCACCGGGGGAAATGGCATGGTGGGGTTCGCCGATGTGAGGGACCTTCTGTGGTTGGATGATGAAGCTATGGAGCAGGGCGTGTCTGATTACATCAAAGGGCTTGGAGACGCTTTTGGCATGGGGTTTACAGACGCAGTGTCAAGAGAAGTTGAAGCATTGAAGAACCACTTGATTGGCTCAGAGGGTGCTGTGGAGAAAATTCTTAAGAACCTAGTCAAACTCATTTCTGCGCTCGTCATTGTCATCAGGAGTGATTATGACATGGTCACATTGACAGCGACACTTGCCTTAATCGGGTGCCACGGGAGTCCCTGGGCCTGGGTTAAGTCGAAAACAGCATCAATTTTGGGCATACCGATGGCTCAGAAGCAGAGTGCCTCTTGGTTGAAGAAGTTCAACGATGCGGCGAGCGCCGCTAAGGGGCTTGAGTGGATATCCAACAAAATCAGCAAATTTATCGAGTGGCTCAAGGAGAAAATTGTTCCGGCTGCTAGAGAGAAAGTCGAGTTTCTAAACAATCTAAAGCAACTCCCCTTGTTGGAGAACCAAATTTCCAATCTCGAGCAGTCAGCAGCTTCGCAGGAGGACCTTGAAGCGATGTTTGGCAACGTGTCTTATCTGGCCCACTTCTGCCGCAAATTCCAACCCCTCTATGCCACGGAAGCGAAGAGGGTGTACGCCCTGGAGAAGAGAATGAATAATTACATGCAGTTCAAGAGCAAACACCGTATTGAACCTGTGTGCTTAATCATCAGAGGCTCACCCGGCACTGGAAAGTCCTTGGCAACAGGGATTATTGCTAGAGCTATAGCAGACAAGTATCACTCCAGTGTGTATTCCTTACCTCCAGACCCAGACCACTTTGACGGGTATAAACAACAGATCGTCACTGTTATGGACGACCTATGCCAAAACCCAGACGGGAAAGACATGTCACTATTTTGCCAGATGGTCTCCACAGTGGATTTCATACCGCCCATGGCATCTCTGGAAGAGAAGGGAGTCTCATTCACCTCCAAGTTTGTGATCGCCTCCACTAACGCCAGTAACATCATAGTGCCAACAGTCTCGGATTCAGATGCCATTCGTCGTCGGTTCTTTATGGACTGCGATATTGAGGTAACTGATTCCTATAAGACAGAACTGGGCAGGCTCGATGCAGGGAGAGCAGCTAGGTTATGTTCTGAGAACAACACTGCAAACTTTAAACGGTGCAGTCCATTGGTCTGCGGGAAAGCAATCCAGCTTAGGGATAGGAAGTCCAAGGTGAGATATAGTTTGGACACGGTTGTAAGTGAGCTTGTCAGGGAGTACAACAACAGATCCGTTATTGGGAACACCATTGAAGCTCTCTTCCAGGGGCTCCCTAAATTTAGACCGATAAGGATTAGCCTAGAGGAGAAGCCTGCACCTGATGCTATTAGTGATCTATTAGCTAGTGTTGATAGTGAAGAGGTTCGCCAATACTGTAGAGACCAGGGATGGATTGTACCTGACTCTCCCACCAACGTTGAGCGCCACTTAAATAGAGCTGTCTTGATTATGCAATCTGTGGCCACTGTGGTAGCAGTTGTATCCCTTGTTTACGTTATCTACAAGTTGTTCGCCGGCTTTCAAGGAGCATATTCCGGCGCCCCCAAGCAAACACTCAAGAAACCAGTGCTGCGCACGGCAACTGTGCAGGGGCCGAGTTTGGACTTCGCCCTATCTCTACTTAGGAGAAACATTAGGCAGGTCCAAACCGACCAGGGTCACTTTACAATGTTAGGAGTGCGAGACCACTTGGCTGTGCTCCCCAGGCACTCCCAACCAGGAAAAACCATCTGGGTTGAACACAAGTTAGTAAAGATCGTAGATGCCGTGGAGCTAGTAGATGAGCAAGGGGTTAACCTGGAGCTCACACTGGTGACGCTTGACACCAACGAAAAATTTAGAGACATCACAAAATTCATACCAGAAACAATTAGTCCTGCTAGTGATGCCACTTTAGTTATAAATACTGAACATATGCCCAGTATGTTTGTGCCAGTTGGAGACGTGGTCCAGTATGGATTTTTGAATCTTAGTGGTAAGCCCACTCATAGGACTATGATGTACAATTTTCCAACTAAGGCAGGACAGTGTGGTGGCGTTGTGACTGCTGTGGGCAAAGTGATTGGGATCCACATTGGTGGCAACGGTAGGCAAGGTTTCTGTGCCGCCCTGAAGAGGGGATACTTTTGCAGTGAACAAGGTGAGATCCAATGGATGAAACCCAACAAAGAGACTGGCAGGTTGAACATCAACGGGCCTACTCGCACTAAACTTGAACCAAGTGTCTTCCACGATGTGTTCGAGGGCACCAAAGAGCCAGCAGTGCTTACTAGCAAAGACCCGAGACTGGAAGTTGACTTTGAGCAGGCTCTTTTCTCTAAATACGTGGGAAACACGCTTCATGAGCCCGACGAGTTTGTCGAAGAGGCGGCCTTACATTATGCCAATCAACTCAAGCAGTTAGATATTAAGACCACCAAGATGAGTATGGAGGATGCTTGTTACGGTACAGAGAACCTGGAAGCTATAGATCTCCATACAAGTGCAGGATATCCATACAGTGCACTAGGCATCAAGAAAAGGGATATTTTGGACCCAACAACTCGTGATGTCAGCAAGATGAAATTCTACATGGACAAGTATGGGTTGGATCTACCGTACTCTACTTATGTTAAAGATGAACTTAGGGCAATCGACAAGATCAAGAAAGGAAAGTCTCGTCTCATAGAAGCGAGCAGTCTAAATGATTCAGTGTACTTGAGAATGACATTTGGGCACCTTTATGAAGCTTTTCATGCCAATCCAGGTACAGTCACTGGCTCAGCTGTTGGATGCAACCCAGATGTGTTCTGGAGTAAGTTACCAATTCTACTTCCAGGATCGCTTTTTGCGTTCGACTACTCAGGATATGACGCTAGTCTTAGCCCAGTGTGGTTCAGAGCGCTGGAGATAGTCCTGCGGGAAATTGGATACTCTGAGGACGCAGTGTCTCTCATAGAGGGGATCAATCACACCCACCATGTGTACCGCAACACAACTTATTGTGTTCTTGGGGGAATGCCCTCAGGTTGTTCAGGCACCTCCATTTTCAACTCGATGATCAATAACATCATTATTAGGACACTTCTGATTAAAACATTCAAAGGGATAGATCTGGATGAATTGAACATGGTGGCTTACGGGGATGATGTGTTGGCTAGTTACCCCTTCCCAATTGATTGTCTGGAATTGGCGAAAACAGGCAAGGAGTATGGTTTAACCATGACTCCTGCCGATAAGTCGCCCTGCTTTAATGAAGTCACATGGGAGAATGCCACCTTCTTGAAGAGAGGATTCTTGCCCGATCATCAATTCCCATTTCTCATTCACCCCACGATGCCAATGAGGGAGATTCACGAGTCTATTCGTTGGACTAAAGACGCACGAAGTACTCAAGATCATGTGCGCTCCCTCTGCTTATTAGCGTGGCACAATGGGAAAGAAGAGTATGAAAAATTTGTGAGTACAATCAGATCAGTTCCAATTGGAAAAGCATTGGCTATACCGAATTTTGAGAATTTGAGAAGGAATTGGCTCGAATTGTTT
>AFG25593
ATGGGTTCGCAAGTGTCTACACAGCGCTCCGGTTCTCACGAAAACTCAAACTCAGCCACTGAGGGTTCTACCATAAACTACACCACCATTAATTACTACAAAGACTCCTATGCTGCCACAGCAGGCAAACAGAGTCTCAAGCAGGATCCAGACAAGTTTGCAAATCCTGTTAAAGACATCTTCACTGAAATGGCAGCGCCACTGAAGTCCCCATCCGCTGAGGCATGTGGGTACAGTGATCGAGTGGCGCAATTAACTATTGGCAACTCCACCATCACCACGCAAGAAGCAGCTAACATCATAGTCGGTTATGGTGAGTGGCCTTCCTACTGCTCAGATTCTGACGCTACAGCAGTGGATAAACCAACGCGCCCGGATGTTTCAGTGAACAGGTTTTACACATTGGACACTAAATTGTGGGAGAAATCGTCCAAGGGATGGTACTGGAAGTTCCCGGACGTGTTAACTGAAACTGGGGTTTTTGGGCAAAATGCACAATTCCACTACCTCTACCGATCAGGGTTCTGCATCCATGTACAATGCAATGCCAGTAAATTCCACCAAGGAGCACTCCTAGTCGCTGTCCTACCAGAGTATGTCATTGGGACAGTGGCAGGCGGTACAGGGACGGAAGATACCCACCCCCCTTACAAGCAGACTCAACCCGGCGCCGATGGCTTCGAGTTGCAACACCCGTACGTGCTTGATGCTGGCATCCCAATATCACAGTTAACAGTGTGCCCACACCAGTGGATCAATTTGAGGACCAACAATTGTGCTACAATAATAGTGCCATACATTAACGCACTGCCTTTTGATTCTGCCTTGAATCACTGCAACTTTGGCCTGTTAGTTGTGCCTATTAGCCCGCTAGACTACGACCAAGGAGCGACGCCAGTAATCCCTATAACTATTACATTGGCCCCAATGTGTTCTGAATTCGCAGGTCTTAGGCAGGCAGTCACGCAAGGGTTCCCCACCGAGCTAAAACCTGGCACAAATCAATTTTTAACCACCGATGATGGCGTTTCAGCACCTATTCTACCAAACTTCCACCCCACCCCGTGTATCCACATACCTGGTGAAGTTAGGAACTTGTTAGAGCTATGCCAGGTGGAGACCATTCTGGAGGTTAACAATGTGCCCACGAATGCCACTAGCTTAATGGAGAGACTGCGCTTCCCGGTCTCAGCACAAGCAGGGAAGGGTGAGCTGTGTGCGGTGTTTAGAGCCGATCCTGGGCGAAATGGACCATGGCAATCCACTTTACTGGGTCAGTTGTGCGGGTACTACACCCAATGGTCAGGATCATTGGAAGTCACCTTCATGTTTACTGGATCCTTCATGGCTACCGGCAAGATGCTCATAGCCTATACACCGCCAGGAGGTCCTCTGCCCAAGGACCGGGCGACCGCCATGTTGGGCACGCACGTCATCTGGGATTTTGGGCTGCAATCGTCTGTTACCCTTGTAATACCATGGATCAGCAACACTCATTATAGAGCACATGCCCGAGATGGAGTGTTTGACTACTACACCACAGGGTTAGTCAGTATATGGTATCAGACAAATTACGTGGTTCCAATCGGTGCGCCCAACACAGCCTATATAATAGCACTAGCGGCAGCTCAAAAGAACTTCACTATGAAATTGTGCAAGGATGCTAGTGATATCCTGCAGACGGGCACCATCCAGGGAGATAGGGTGGCAGATGTAATTGAAAGTTCCATAGGAGATAGCGTGAGCAGAGCCCTCACTCACGCTCTACCAGCACCCACAGGCCAGAACACACAGGTGAGCAGTCATCGACTGGATACAGGCAAGGTTCCAGCACTCCAAGCTGCTGAAATTGGAGCATCGTCAAATGCTAGTGACGAGAGCATGATTGAGACACGCTGTGTTCTTAACTCGCACAGTACAGCTGAGACCACTCTTGATAGTTTCTTCAGCAGGGCAGGATTAGTTGGAGAGATAGATCTCCCTCTTAAGGGCACAACTAACCCAAATGGTTATGCCAACTGGGACATAGATATAACAGGTTACGCGCAAATGCGTAGAAAGGTAGAGCTATTCACCTACATGCGCTTTGATGCAGAGTTCACTTTTGTTGCATGCACACCCACCGGGGAAGTTGTTCCACAATTGCTCCAATATATGTTTGTGCCACCTGGAGCCCCTAAGCCAGATTCAAGGGAATCCCTTGCATGGCAAACCGCCACTAACCCCTCAGTTTTTGTCAAGCTGTCAGACCCTCCAGCGCAGGTTTCAGTGCCATTCATGTCACCTGCGAGTGCTTATCAATGGTTTTATGACGGATATCCCACATTCGGAGAACACAAACAGGAGAAAGATCTTGAATACGGGGCATGTCCTAATAACATGATGGGCACGTTCTCAGTGCGGACTGTGGGGACCTCCAAGTCCAAGTACCCTTTAGTGGTTAGGATCTACATGAGAATGAAGCACGTCAGGGCGTGGATACCTCGCCCGATGCGTAACCAGAACTACCTATTCAAAGCCAACCCAAATTATGCTGGCAACTCCATTAAGCCAACTGGTGCCAGTCGCACAGCGATCACCACTCTTGGGAAATTTGGACAACAGTCTGGGGCTATTTATGTGGGCAACTTTAGAGTGGTCAACCGACATCTTGCCACTCACAATGATTGGGCAAATCTTGTTTGGGAAGACAGCTCTCGCGACTTGCTCGTGTCATCCACCACCGCCCAAGGTTGTGACACGATTGCTCGTTGCGATTGCCAGACAGGGGTGTACTACTGTAACTCGATGAGAAAACACTACCCAGTCAGCTTTTCAAAACCCAGCCTGATCTATGTAGAGGCTAGCGAGTATTACCCAGCCAGGTACCAATCACATCTCATGCTCGCACAGGGTCACTCAGAACCTGGTGATTGCGGTGGTATCCTTAGATGCCAACATGGCGTCGTCGGCATAGTGTCTACTGGTGGTAATGGGCTCGTTGGCTTTGCAGACGTTAGAGACCTCTTGTGGTTAGATGAAGAAGCTATGGAACAGGGCGTGTCCGACTACATCAAGGGTCTCGGAGATGCTTTTGGAACAGGCTTCACTGACGCAGTCTCAAGGGAGGTTGAAGCTCTCAAGAACTATCTTATAGGGTCTGAAGGAGCAGTTGAGAAAATCTTGAAAAATCTTATTAAACTAATCTCTGCACTGGTGATTGTGATCAGAAGTGATTACGACATGGTTACCCTCACTGCAACCTTGGCGCTGATAGGTTGTCATGGCAGTCCTTGGGCTTGGATCAAAGCCAAAACAGCCTCCATCTTAGGTATCCCTATTGCTCAAAAGCAGAGCGCTTCCTGGCTCAAGAAGTTCAATGACATGGCCAACGCCGCTAAGGGGTTAGAGTGGGTTTCCAACAAGATCAGCAAGTTTATTGATTGGCTTAAGGAGAAAATAGTACCAGCAGCCAGGGAGAAGGTTGAATTCCTAAATAACTTGAAACAGCTGCCACTGCTAGAGAATCAGATCTCAAACTTGGAACAGTCTGCTGCCTCACAAGAGGACCTTGAAGTCATGTTTGGGAATGTGTCGTACCTAGCTCACTTCTGTCGCAAGTTCCAACCGCTATACGCCACGGAAGCTAAAAGAGTCTATGCCCTGGAGAAGAGAATGAATAACTATATGCAGTTCAAGAGCAAACACCGAATTGAACCTGTATGTCTCATTATTAGGGGCTCACCAGGCACTGGGAAGTCTCTAGCCACTGGTATTATTGCTCGAGCAATCGCTGATAAGTACCACTCCAGCGTGTACTCGCTCCCACCAGACCCGGATCATTTTGACGGTTATAAGCAACAGGTGGTTACAGTGATGGATGATTTGTGCCAAAACCCCGATGGTAAGGATATGTCTTTATTCTGTCAAATGGTATCCACCGTAGACTTCATTCCACCAATGGCTTCTCTCGAGGAGAAGGGAGTTTCCTTCACCTCTAAGTTTGTCATCGCATCCACTAATGCCAGTAATATCATAGTACCAACAGTGTCTGATTCTGACGCTATTCGCCGCAGGTTCTACATGGACTGTGACATTGAAGTGACAGACTCGTACAAGACAGATCTAGGTAGACTGGATGCAGGGCGAGCCGCTAAACTGTGCTCTGAAAACAACACTGCAAATTTCAAACGTTGCAGCCCATTAGTGTGTGGGAAAGCTATCCAACTTAGAGATAGAAAGTCTAAAGTCAGGTACAGTGTGGATACGGTGGTTTCAGAACTTATTAGGGAATACAGCAATAGGTCCGCCATTGGCAACACAATCGAGGCTCTTTTCCAAGGTCCACCCAAGTTCAGGCCAATTAGGATTAGCCTTGAAGAAAAACCAGCCCCAGACGCTATTAGCGATCTCCTTGCTAGCGTAGATAGTGAAGAAGTGCGCCAGTACTGCAGGGATCAAGGCTGGATTATTCCTGAAGCTCCCACCAATGTAGAGCGGCACCTTAATAGAGCGGTGCTTGTCATGCAATCCATCACCACAGTAGTGGCGGTTGTCTCATTGGTGTATGTCATCTACAAGCTCTTTGCAGGGTTTCAGGGTGCGTATTCTGGTGCTCCTAAGCAAGTACTTAAGAAACCTGCTCTTCGCACAGCAACAGTGCAGGGCCCGAGCCTTGACTTCGCTCTCTCCCTACTGAGAAGGAACATCAGGCAAGTCCAAACAGACCAGGGGCATTTTACTATGTTGGGTGTTAGGGATCGCTTAGCAGTCCTCCCACGCCACTCACAACCTGGCAAAACTATTTGGATTGAGCACAAACTCGTGAACGTCCTTGATGCAGTTGAACTGGTGGATGAACAAGGAGTCAACCTGGAATTAACCCTCATCACTCTTGACACCAACGAAAAGTTTAGGGATATCACCAAATTCATCCCAGAAAATATTAGCACTGCTAGTGATGCCACCCTAGTGATCAACACGGAGCACATGCCATCAATGTTTGTCCCGGTGGGTGACGTTGTGCAGTATGGCTTTTTGAATCTCAGTGGTAAGCCCACCCATCGCACCATGATGTACAACTTTCCTACTAAAGCAGGACAGTGTGGAGGAGTGGTGACATCTGTTGGGAAGGTTGTCGGTATTCACATTGGTGGCAATGGCAGACAAGGTTTTTGCGCAGGCCTCAAAAGGAGTTACTTTGCTAGTGAACAAGGAGAGATCCAGTGGGTTAAGCCCAATAAAGAAACTGGAAGACTCAACATCAATGGACCAACCCGCACCAAGTTAGAACCTAGTGTATTCCATGACATCTTCGAGGGAAATAAAGAACCAGCTGTCCTGCATAGTAAAGACCCCCGACTTGAGGTAGATTTTGAACAGGCCCTGTTCTCTAAGTATGTGGGAAACACACTACATGAGCCTGACGAGTACATCAAAGAGGCAGCTCTTCATTATGCAAACCAATTAAAGCAACTAGAAATTAACACCTCTCAGATGAGCATGGAGGAGGCCTGCTACGGTACTGAGAATCTTGAGGCTATTGATCTTCACACTAGTGCAGGTTACCCCTATAGTGCCCTGGGGATAAAGAAAAGAGATATCTTAGACCCTACCACCAGGGACGTGAGTAGAATGAAGTTCTACATGGACAAGTATGGTCTTGATCTTCCTTACTCCACTTATGTCAAGGACGAGCTGCGCTCGATTGATAAAATCAAGAAAGGGAAGTCCCGTCTGATCGAGGCCAGTAGTCTAAATGATTCAGTGTACCTCAGAATGGCTTTCGGGCATTTGTATGAGGCTTTCCACGCAAATCCTGGGACGATAACTGGATCAGCCGTGGGATGTAACCCTGACACATTCTGGAGCAAGCTGCCAATTTTGCTCCCTGGTTCACTCTTTGCCTTTGACTACTCAGGTTATGATGCCAGCCTTAGCCCTGTCTGGTTCAGAGCATTAGAATTGGTTCTTAGGGAGATAGGGTATAGTGAAGAGGCAATCTCACTCATTGAGGGAATCAATCACACACATCATGTGTATCGTAATAAGACCTATTGTGTGCTTGGTGGGATGCCCTCAGGCTGTTCGGGAACATCCATTTTCAACACAATGATCAATAACATTATTATCAGAGCACTGCTCATAAAAACATTTAAGGGCATTGATTTGGATGAACTCAACATGGTTGCTTATGGAGACGATGTGCTCGCTAGCTATCCCTTCCCAATTGATTGCTTGGAACTAGCAAAGACTGGTAAGGAGTATGGTCTGACCATGACTCCTGCTGATAAATCTCCTTGCTTTAATGAGGTCAATTGGGGTAATGCGACCTTCCTCAAAAGGGGCTTTTTGCCCGATGAACAGTTTCCATTTTTGATTCACCCTACTATGCCAATGAGTGAGATCCATGAGTCCATTCGATGGACCAAGGACGCACGAAACACTCAAGATCATGTGCGGTCCTTGTGCCTCCTAGCATGGCATAATGGTAAGCAAGAATATGAGAAGTTTGTGAGCACAATTAGGTCTGTCCCAGTAGGAAGAGCGTTGGCTATCCCAAATTATGAAAATCTTAGACGCAATTGGCTCGAATTATTT
>ABC69254
ATGGGCTCACAGGTGTCCACGCAACGCTCTGGCTCGCATGAAAACTCTAACTCAGCTACTGAGGGCTCCACCATAAACTACACTACCATCAATTACTACAAGGACTCCTATGCCGCTACAGCAGGCAAACAGAGTCTCAAACAAGATCCGGATAAGTTTGCAAACCCTGTCAAAGACATTTTCACTGAAATGGCAGCACCACTAAAATCTCCATCTGCTGAGGCGTGTGGATATAGTGATCGGGTAGCACAGCTAACTATTGGCAATTCTACTATCACCACACAAGAAGCGGCAAACATTATAGTTGGCTATGGTGAGTGGCCTTCCTACTGCTCTGATTCTGACGCTACAGCAGTGGATAAACCAACGCGCCCAGATGTTTCGGTGAACAGGTTCTATACATTGGACACTAAATTGTGGGAGAAATCGTCCAAGGGATGGTATTGGAAATTCCCGGATGTACTAACAGAAACCGGGGTTTTTGGCCAGAATGCACAATTCCACTACCTCTATCGGTCAGGATTTTGCATCCACGTGCAATGCAACGCAAGTAAATTCCATCAAGGGGCACTTCTAGTTGCTGTTCTCCCGGAGTACGTTATTGGAACAGTGGCGGGTGGTACAGGGACGGAAGATAGTCACCCCCCGTACAAGCAGACTCAACCCGGTGCCGACGGCTTCGAGTTACAACACCCATATGTGCTTGATGCTGGCATTCCAATATCACAACTAACAGTGTGCCCACATCAGTGGATTAATTTGAGGACCAACAATTGTGCCACTATAATAGTGCCATATATAAACGCACTGCCCTTTGATTCTGCTTTGAACCATTGCAACTTTGGTCTACTGGTTGTGCCTATTAGCCCGTTGGACTTCGACCAAGGAGCGACGCCAGTGATCCCTATTACTATCACACTGGCTCCAATGTGTTCTGAGTTCGCAGGTCTTAGGCAAGCAGTCACGCAAGGGTTTCCTACTGAACTGAAACCTGGCACAAACCAATTTTTAACCACTGACGATGGTGTTTCAGCGCCTATTCTACCAAACTTTCACCCCACTCCATGTATCCATATACCTGGTGAAGTCAGGAATTTGCTAGAGCTGTGCCAGGTGGAGACCATTTTAGAAGTCAACAATGTACCCACGAATGCCACCAGTTTAATGGAGAGACTGCGCTTTCCGGTCTCAGCCCAAGCAGGAAAAGGCGAGTTGTGTGCAGTGTTCAGAGCCGACCCTGGGCGAAATGGACCATGGCAGTCTACCTTGTTGGGCCAGTTGTGCGGGTACTATACTCAATGGTCAGGATCACTGGAAGTCACATTTATGTTCACTGGGTCCTTTATGGCCACTGGTAAGATGCTTATAGCCTACACACCACCAGGAGGCCCTCTGCCCAAAGACCGAGCGACCGCCATGCTGGGCACGCATGTTATTTGGGACTTCGGGCTGCAATCGTCTGTTACCCTTGTGATACCATGGATCAGTAACACCCACTACAGAGCACATGCTCGAGATGGAGTATTCGACTATTACACTACAGGCTTGGTCAGTATATGGTATCAGACGAATTATGTGGTTCCAATTGGGGCACCCAACACAGCCTATATAATAGCATTAGCGGCAGCCCAGAAGAATTTTACCATGAAATTGTGTAAGGATGCCAGCGATATCTTGCAGACAGGCACTATTCAGGGAGATAGGGTGGCGGATGTGATTGAGAGTTCTATAGGGGATAGTGTGAGCAGAGCTCTTACCCAAGCTTTACCAGCACCCACAGGCCAAAACACGCAAGTAAGCAGCCACCGGTTGGACACCGGTAAAGTCCCGGCACTCCAAGCTGCTGAAATTGGGGCATCATCAAATGCTAGTGACGAGAGTATGATTGAGACACGGTGTGTTCTTAATTCGCACAGCACAGCTGAGACCACTCTCGATAGTTTCTTTAGCAGAGCGGGGCTAGTTGGAGAGATAGACCTCCCTCTCGAAGGCACAACCAACCCGAATGGTTATGCTAACTGGGACATAGACATAACAGGCTATGCACAAATGCGTAGAAAGGTGGAGCTGTTCACCTACATGCGTTTTGACGCAGAGTTCACCTTCGTTGCATGCACGCCCACCGGGGAGGTTGTCCCGCAATTGCTCCAATACATGTTTGTGCCACCTGGGGCTCCCAAGCCAGACTCCAGAGAATCCCTCGCATGGCAAACTGCCACCAATCCCTCGGTTTTTGTTAAGTTATCAGATCCCCCAGCACAGGTCTCAGTTCCATTCATGTCACCTGCGAGTGCCTATCAATGGTTCTATGACGGATATCCCACGTTCGGTGAGCACAAGCAGGAGAAAGACCTTGAATATGGGGCATGTCCAAACAACATGATGGGCACGTTCTCAGTGCGGACCGTGGGAACCTCGAAGTCCAAGTACCCTTTGGTGATTAGGATTTACATGAGGATGAAGCACGTCAGGGCGTGGGTACCTCGCCCAATGCGTAACCAAAACTATCTATTCAAAGCCAACCCAAATTACGCCGGCAATTCCATTAAGCCAACTGGCACCAGTCGCACGGCGATCACCACTCTTGGGAAATTTGGACAACAATCCGGGGCCATTTACGTGGGTAGCTTTAGAGTGGTCAACCGTCATCTTGCCACCCACAATGATTGGGCGAACCTCGTTTGGGAAGACAGCTCTCGCGATTTGCTCGTGTCATCCACCACCGCCCAGGGTTGTGACACAATTGCCCGCTGTAATTGTCAGACAGGGGTGTATTATTGCAACTCAAAGAGGAAGCACTACCCGGTCAGCTTTTCAAAACCCAGCTTGATCTACGTAGAGGCCAGTGAGTATTACCCAGCTAGATATCAGTCACATCTCATGCTTGCAGTGGGTCACTCAGAACCAGGAGATTGCGGCGGCATACTCAGGTGCCAGCATGGTGTTGTGGGGATAGTCTCCACAGGAGGAAACGGTCTGGTGGGGTTCGCCGATGTGAGGGATCTCCTATGGTTGGATGATGAAGCTATGGAACAGGGTGTGTCTGATTACATTAAAGGGCTTGGCGATGCTTTTGGCATGGGGTTCACAGACGCAGTATCAAGAGAAGTTGAAGCTTTAAAAAATCACTTGATCGGTTCAGAAGGCGCCGTGGAGAGGATTCTTAAGAACTTAGTAAAACTTATCTCTGCACTCGTCATCGTTATCAGGAGCGACTACGACATGGTCACATTGACGGCAACACTAGCTCTGATTGGGTGCCACGGGAGCCCTTGGGCCTGGATCAAGTCGAAAACAGCTTCAATTTTGGGTATACCAATGGCCCAAAAGCAGAGCGCTTCCTGGTTAAAGAAATTCAACGATGCGGCGAACGCCGCTAAAGGGCTTGAGTGGATTTCCAACAAGATCAGTAAATTTATCGATTGGCTCAAGGAGAAAATCATCCCGGCTGCTAAAGAAAAGGTCGAATTTTTAAATAACTTAAAGCAACTCCCCTTATTGGAGAACCAGATCTCTAATCTTGAACAATCGGCAGCTTCACAGGAGGACCTTGAAGCATTGTTTGGCAATGTGTCTTATCTGGCCCATTTCTGCCGCAAATTCCAACCCCTCTACGCCACAGAAGCAAAGAGAGTGTACACCCTAGAAAAAAGAATGAACAATTACATGCAGTTCAAGAGCAAACACCGTATTGAACCTGTATGCTTGATCATCAGAGGCTCACCTGGTACTGGTAAGTCCCTAGCAACGGGAATTATTGCTAGAGCTATAGCAGACAAGTATCACTCTAGTGTGTATTCTTTACCTCCAGATCCAGATCATTTTGATGGATACAAACAACAGATCGTTACTGTTATGGATGATCTCTGCCAAAACCCGGATGGGAAAGACATGTCACTATTTTGCCAGATGGTCTCCACAGTGGACTTTATACCGCCTATGGCATCTCTGGAGGAGAAGGGAGTCTCATTCACCTCCAAGTTTGTGATTGCCTCCACCAACGCTAGTAACATCATAGTACCAACAGTTTCGGATTCAGATGCCATCCGTCGCCGGTTCTTTATGGACTGCGATATTGAAGTGACCGATTCCTATAAGACAGATTTGGGTAGGCTTGATGCAGGGAGAGCAGCTAGGTTGTGCTCTGAGAATAACACCGCAAACTTCAAACGGTGTAGTCCATTGGTCTGTGGGAAGGCAATTCAGCTTAGGGATAGGAAGTCCAAGGTGAGATACAGCGTGGACACAGTGGTGAGTGAACTCATCAGGGAGTACAACAGCAGATCAGCCATTGGGAATACCATTGAAGCTCTTTTCCAGGGGCCCCCCAAATTTAGACCGATAAGGATTAGTCTAGAGGAGAAGCCCGCACCCGATGCTATCAGCGACCTGCTAGCTAGTGTTGATAGTGAAGAGGTTCGCCAATACTGCAGAGAACAAGGATGGATTGTGCCTGACACTCCTACCAACGTTGAGCGCCACTTGAGTAGAGCTGTTTTGATTATGCAATCCGTAGCCACTGTGGTAGCAGTTGTATCCCTTGTTTACGTCATCTACAAGTTGTTTGCCGGTTTTCAGGGAGCATATTCCGGCGCCCCCAAGCAAACACTCAAGAAACCGGTGTTACGTACAGCAACTGTACAGGGACCGAGCTTGGACTTCGCCCTATCTCTACTTAGGAGGAACATCAGGCAGGTCCAAACCGATCAGGGCCACTTCACAATGCTAGGAGTGCGAGACCACTTGGCTGTGCTTCCCAGACACTCCCAACCAGGAAAGACCATCTGGGTTGAGCACAAACTAGTGAGGATCGTAGATGCCGTGGAGTTAGTAGATGAACAAGGGGTTAACCTGGAACTCACACTGGTAACACTTGACACCAATGAAAAATTCAGAGACATCACGAAGTTTATACCAGAAACAATTAGCCCTGCTAGTGATGCCACCCTAGTTATAAACACTGAACATATGCCCAGCATGTTCGTGCCAGTTGGCGATGTGGTCCAGTATGGATTCCTAAATCTTAGTGGCAAGCCCACCCACCGGACTATGATGTACAACTTCCCAACAAAGGCGGGACAGTGTGGTGGTGTTGTGACCACTGTAGGCAAAGTGATTGGGATCCATATCGGTGGTAATGGTAGGCAAGGCTTCTGTGCTGCTCTGAAGAGAGGGTACTTTTGCAGTGAGCAAGGTGAGATCCAGTGGATGAAACCCAACAAAGAAACTGGTAGGTTGAACATTAATGGGCCTACTCGCACCAAGCTTGAGCCAAGTGTCTTTCATGATGTGTTCGAGGGTACCAAAGAACCAGCAGTGTTGACTAGCAAAGACCCAAGGTTGGAAGTTGATTTTGAGCAGGCTTTGTTTTCAAAGTACGTGGGAAACACGCTCCACGAGCCCGACGAGTTTGTCAAGGAGGCGGCTTTGCATTATGCCAACCAACTCAAACAGTTGGACATCAAGACCACCAAAATGAGCATAGAGGATGCTTGCTATGGCACAGAGAACCTGGAGGCTATAGATCTTCACACTAGTGCAGGATACCCATACAGTGCGCTGGGAATCAAGAAAAGGGATATTTTGGACCCCACAACTCGCGATGTCAGTAAAATGAAATTTTACATGGATAAGTATGGGTTGGATCTCCCATATTCTACTTATGTTAAAGATGAACTTAGGGCCATTGACAAGATCAAGAAAGGGAAATCCCGTCTCATAGAAGCGAGCAGTCTAAATGACTCAGTATACTTGAGGATGACATTTGGGCACCTTTATGAAGTCTTCCATGCCAATCCAGGTACAGTCACCGGTTCAGCTGTTGGATGTAACCCAGATGTGTTTTGGAGTAAGTTACCAATCTTACTCCCAGGATCGCTTTTTGCGTTCGACTACTCAGGGTATGATGCTAGCCTCAGCCCAGTGTGGTTCAGGGCGTTAGAGATAGTCCTGCGGGAAATTGGATACTCTGAGGAAGCAGTGTCTCTCATAGAAGGGATCAACCACACCCACCATGTGTACCGCAATAAAACTTATTGTGTCCTTGGAGGAATGCCCTCAGGTTGCTCAGGTACCTCCATTTTCAACTCGATGATTAATAATATCATTATCAGGACACTTTTGATCAAAACATTCAAGGGGATAGATCTAGATGAATTGAACATGGTAGCCTATGGAGACGATGTGTTAGCTAGTTATCCCTTCCCAATTGACTGTCTAGAGTTGGCAAAAACAGGTAAGGAGTATGGGCTGACTATGACCCCTGCTGACAAATCACCCTGCTTTAATGAAGTCACGTGGGAGAATGCCACCTTCCTAAAGAGAGGATTCTTGCCTGATCATCAGTTCCCGTTCCTCATTCACCCTACGATGCCAATGAAGGAGATTCACGAGTCTATTCGCTGGACCAAAGACGCACGAAACACTCAAGACCACGTGCGCTCCCTCTGCTTGCTAGCATGGCACAACGGGAAAGAGGAGTATGAAAAATTTGTAAGCACAATTAGATCGATTCCAATTGGGAGAGCATTAGCTATACCAAATTTTGAGAATCTGAGAAGAAATTGGCTTGAATTGTTT
>BAH23269
ATGGGTTCACAAGTGTCTACTCAGCGGTCCGGCTCCCACGAGAATTCCAATTCAGCTACAGAAGGTTCCACCATTAATTACACTACTATCAATTATTACAAGGACTCTTATGCTGCCACAGCAGGCAAGCAGAGCCTCAAACAAGACCCTGACAAGTTTGCCAATCCTGTCAAGGACATTTTCACTGAAATGGCGGCGCCACTGAAGTCTCCATCTGCTGAGGCGTGTGGTTATAGCGATCGTGTGGCACAACTCACCATTGGAAACTCCACCATCACCACACAGGAAGCAGCAAATATCATAGTTGGTTATGGTGAGTGGCCCTCGTACTGCTCTGACGATGATGCTACAGCGGTGGATAAACCAACGCGCCCGGATGTTTCAGTGAATAGGTTTTACACATTAGACACTAAACTGTGGGAAAAATCATCCAAGGGGTGGTACTGGAAATTCCCTGATGTATTGACTGAAACCGGGGTCTTTGGTCAAAATGCACAGTTCCATTACTTATATAGGTCAGGATTTTGTATTCATGTGCAATGCAACGCTAGTAAGTTCCATCAAGGGGCACTGCTAGTCGCCATCCTTCCAGAGTATGTTATTGGGACAGTGGCAGGCGGTACAGGAACAGAGGATAGTCACCCTCCTTACATACAAACACAACCTGGTGCTGACGGTTTTGAGCTGCAACACCCGTACGTGCTTGATGCTGGGATCCCTATATCACAATTGACAGTGTGCCCTCACCAGTGGATTAATCTACGAACCAATAATTGCGCCACGATAATAGTGCCATATATGAACACACTGCCTTTTGACTCTGCCTTGAACCATTGCAACTTTGGGTTGTTAGTTGTGCCCATTAGCCCATTAGATTTTGACCAAGGGGCAACCCCGGTTATCCCTATCACTATCACTCTAGCTCCAATGTGCTCTGAGTTTGCAGGTCTTAGGCAAGCAGTCACTCAAGGCTTTCCTACAGAGCTGAAACCAGGGACAAACCAATTTTTGACCACCGACGACGGCGTCTCAGCGCCCATTTTACCGAACTTCCACCCCACCCCGTGTATTCACATACCCGGCGAGGTTAGAAACTTACTTGAATTGTGCCAAGTGGAGACCATCCTTGAAGTCAACAACGTGCCTACCAATGCTACCAGTTTGATGGAAAGGCTACGATTCCCGGTGTCTGCTCAAGCGGGGAAGGGTGAATTGTGCGCCGTGTTCAGAGCCGATCCAGGAAGGGACGGCCCGTGGGAGTCAACCATGCTGGGCCAGCTGTGTGGATATTACACTCAGTGGTCAGGATCACTGGAGGTCACTTTTATGTTCACCGGATCATTCATGGCCACGGGTAAAATGCTTATAGCTTATACACCCCCTGGGGGCCCTCTACCCAAGGATCGGGCCACAGCGATGCTGGGCACACACGTCATCTGGGACTTCGGGCTACAATCGTCTGTCACCCTTGTGATACCATGGATTAGTAACACTCACTACAGAGCGCATGCCCGAGATGGGGTGTTCGATTACTATACCACAGGACTGGTTAGTATCTGGTATCAGACAAACTACGTGGTTCCAATTGGGGCGCCTAACACAGCTTACATAATAGCACTGGCGGCAGCCCAAAAGAATTTCACCATGAGGCTGTGCAAAGACACCAGTCACATATTACAGACAGCTTCCATTCAGGGGGATAGAGTGGCAGATGTGATCGAGAGTTCTATAGGGGACAGTATGAGTAGAGCACTTACTCAGGCCCTGCCAGCACCCACAGGTCAAAACACACAGGTGAGCAGTCATCGACTGGATACTGGCGAAGTTCCAGCGCTCCAAGCTGCTGAAATTGGGGCATCGTCAAACACTAGTGACGAGAGTATGATTGAAACACGATGCGTTCTTAACTCACATAGCACAGCAGAAACCACTTTGGACAGCTTCTTTAGTAGAGCAGGCTTGGTAGGGGAGATAGACCTCCCTCTTGAGGGTACTACTAACCCAAATGGTTATGCTAACTGGGATATAGACATAACTGGCTACGCACAGATGCGCAGGAAAGTGGAGCTATTCACTTATATGCGCTTTGATGCAGAATTCACTTTTGTTGCGTGCACCCCTACTGGCGGGGTTGTTCCACAATTACTCCAGTATATGTTTGTCCCCCCTGGCGCTCCCAAGCCAGAATCTAGGGAATCACTCGCTTGGCAGACTGCTACAAACCCCTCAGTTTTTGTCAAGTTAACTGATCCCCCAGCACAGGTCTCAGTTCCATTTATGTCACCCGCGAGTGCTTACCAGTGGTTTTACGACGGGTACCCCACATTTGGAGAACATAAACAGGAGAAAGATCTTGAATATGGAGCATGTCCTAATAATATGATGGGCACTTTCTCGGTGCGAACTGTGGGGTCATTGAAATCCAAGTATCCCTTAGTTATCAGAATATATATGAGAATGAAGCATGTCAGGGCATGGATACCTCGTCCAATGCGCAACCAAAATTACTTGTTCAAAGCTAATCCAAACTATGCTGGCAACTCCATTAAACCAACCGGTACCAGTCGCAATGCCATCACTACTCTTGGAAAGTTCGGTCAGCAATCTGGGGCCATCTATGTGGGTAATTTCAGGGTGGTCAATCGTCATCTCGCTACTCACAATGACTGGGCGAATCTCGTCTGGGAAGACAGCTCTCGCGATCTACTAGTGTCGTCTACCACCGCTCAGGGCTGTGACACAATCGCGCGTTGCAATTGTCAAACAGGAGTGTACTATTGCAACTCAAAGAGGAAGCACTACCCAGTCAGCTTTTCAAAACCCAGCCTCATATATGTGGAAGCTAGTGAGTATTACCCTGCTAGATACCAATCACACTTGATGCTTGCTGTGGGTCACTCTGAGCCTGGTGATTGTGGGGGCATCTTGAGGTGCCAGCACGGTGTAGTTGGTATTGTGTCCACGGGTGGCAACGGGCTCGTCGGTTTTGCTGATGTGAGAGATCTCCTGTGGTTAGATGAAGAAGCCATGGAGCAAGGTGTGTCCGACTACATCAAGGGACTCGGTGACGCATTCGGAACAGGCTTCACTGATGCTGTTTCCAGAGAAGTTGAGGCTCTCAGGAATCACCTCATTGGGTCCGATGGAGCGGTTGAGAAGATCCTAAAGAACCTTATCAAGCTGATATCAGCGCTAGTGATTGTGATCAGGAGCGATTATGACATGGTCACCCTCACAGCAACTTTAGCTCTGATCGGCTGTCATGGAAGCCCTTGGGCTTGGATTAAAGCCAAAACAGCATCCATTTTAGGTATCCCCATCGCCCAGAAGCAGAGTGCATCTTGGCTAAAGAAATTTAATGACATGGCCAATGCCGCCAAGGGGTTAGAGTGGATATCCAACAAAATTAGCAAGTTTATTGACTGGCTCAGGGAGAAGATTGTGCCAGCAGCCAAGGAAAAAGCGGAGTTTTTAAATAATTTGAAGCAATTGCCACTGTTAGAGAATCAGATCACAAATTTAGAACAATCCGCTGCCTCACAAGAGGATCTTGAAGCAATGTTTGGGAATGTGTCATACCTCGCCCATTTCTGTCGCAAATTTCAACCATTGTACGCTACAGAGGCTAAGCGAGTCTATGTTCTAGAGAAGAGGATGAATAACTACATGCAGTTCAAGAGCAAACACCGTATTGAACCTGTATGTCTCATCATTAGGGGCTCACCAGGCACTGGAAAATCCCTTGCAACGGGTATTATTGCCCGGGCTATAGCAGACAAGTATCACTCCAGTGTGTACTCACTTCCACCAGACCCAGATCATTTTGACGGGTACAAACAGCAGGTGGTCACAGTAATGGATGACCTGTGTCAAAATCCTGATGGCAAGGATATGTCATTGTTTTGTCAAATGGTGTCCACTGTGGATTTCATCCCACCAATGGCTTCTCTTGAAGAGAAGGGAGTTTCTTTCACATCTAAATTTGTCATCGCATCTACCAATGCTAGCAACATTATAGTGCCAACAGTGTCTGACTCTGACGCCATCCGTCGCAGGTTTTACATGGATTGTGATATTGAAGTGACAGACTCTTACAAAACAGACTTGGGTAGGTTAGACGCTGGACGGGCTGCTAAATTGTGCTCTGAAAACAATACTGCAAATTTCAAACGCTGCAGCCCACTAGTGTGTGGGAAAGCTATCCAACTTAGAGACAGAAAGTCTAAGGTCAGGTACAGCGTGGACACGGTGGTCTCCGAACTTGTTAGAGAGTACAACAGCAGATCCGCTATTGGTAACACAATTGAAGCACTGTTCCAAGGCCCACCCAAGTTCAGACCAATTAGAATCAGTCTTGAGGAGAAGCCAGCCCCGGACGCTATTAGCGATCTCCTCGCTAGTGTAGACAGCGAGGAAGTGCGTCAATACTGCAGGGAACAAGGCTGGATCATCCCTGAAACTCCCACCAATGTTGAACGACACCTCAATAGAGCAGTGCTAGTCATGCAATCCATCGCTACTGTGGTGGCAGTTGTCTCACTGGTGTACGTCATTTATAAGCTCTTTGCAGGGTTCCAAGGTGCGTATTCTGGTGCCCCTAAGCAAGTGCTCAAGAAACCTGTTCTCCGCACGGCAACAGTGCAGGGTCCAAGTCTTGACTTTGCTCTCTCTTTGCTGAGAAGGAATATCAGGCAAGTTCAAACAGACCAAGGGCACTTCACTATGCTAGGTGTCAGAGACCGCTTGGCCGTTCTCCCACGGCACTCGCAACCTGGGAAGACCATTTGGGTGGAGCACAAACTTGTGAGCATTCTCGATGCAGTCGAGCTAGTGGATGAGCAAGGTGTTAATTTAGAACTCACATTGGTGACACTAGACACTAATGAGAAATTTAGAGATATCACCAAGTTCATTCCAGAAACCATTAGCGGCGCTAGTGATGCAACTTTAGTGATCAACACAGAACACATGCCATCAATGTTTGTCCCAGTGGGGGATGTCGTACAGTATGGATTCTTGAACCTTAGTGGTAAACCAACCCATAGGACCATGATGTACAACTTTCCTACAAAAGCTGGACAGTGTGGAGGCGTAGTCACATCGGTCGGCAAGATCATTGGCATCCACATTGGCGGTAATGGGCGTCAAGGATTCTGTGCTGGTTTGAAGAGGAGTTACTTCGCAAGTGAACAAGGTGAGATCCAATGGGTGAAATCCAACAAGGAAACTGGTAGACTGAACATCAATGGACCAACACGCACTAAGCTGGAACCCAGTGTATTCCATGACGTGTTTGAGGGCAACAAGGAACCAGCAGTCCTAACAAACAAAGATCCTAGATTGGAGGTTGATTTTGAACAAGCCCTATTCTCCAAGTATGTGGGCAATGTATTGCATGAACCTGATGAGTACGTACATCAAGCTGCTCTCCACTATGCAAACCAACTTAAGCAATTGGATATAAACACTAATAAAATGAGCATGGAGGAGGCATGTTATGGTACGGAAAACCTGGAAGCGATAGACCTCCACACCAGTGCAGGGTACCCATATAGCGCTCTGGGAATCAAGAAAAGAGACATCCTCGACCCATTGACCAGGGATGTCTCTAAGATGAAATTATATATGGACAAATATGGGTTGGATCTGCCATACTCCACTTATGTTAAAGATGAACTCAGATCTCTAGATAAGATCAAGAAAGGGAAGTCACGCCTGATAGAGGCTAGTAGCTTGAATGATTCTGTTTATCTCAGAATGACCTTTGGACATCTTTACGAAGTGTTTCATGCCAATCCCGGCACTGTGACTGGTTCAGCAGTTGGTTGTAACCCAGACGTGTTTTGGAGCAAGCTACCAATTTTGTTGCCTGGCTCGCTTTTTGCTTTTGACTATTCAGGGTATGATGCTAGCCTCAGTCCGGTGTGGTTTAGAGCTTTGGAGACAGTGCTACGGGAGATTGGTTATTCGGAAGAAGCAGTGTCACTAATTGAGGGAATAAACCACACCCACCACGTGTACCGAAACAAAACATACTGTGTTCTCGGTGGAATGCCCTCGGGGTGTTCCGGCACTTCTATCTTCAATTCAATGATTAACAACATTATCATCAGAACCCTTTTGATTAGAACCTTCAAGGGGATAGACCTGGATGAGCTGAACATGGTGGCTTATGGGGATGATGTGCTAGCTAGTTATCCTTTCCCTATTGACTGCCTTGAACTAGCTAGGACTGGTAAGGAGTATGGATTGACCATGACGCCTGCAGATAAATCGCCCTGCTTTAATGAGGTAACATGGGAAAATGCTACCTTTTTGAAGAGAGGATTTTTGCCAGATCACCAGTTCCCATTCTTAATTCACCCTACGATGCCCATGAAAGAAATCCATGAATCTATCCGATGGACAAAAGATGCACGCAACACTCAAGACCACGTGCGCTCCCTGTGCCTACTGGCTTGGCACAATGGCAAGGATGAATACGAGAAATTTGTGAGTACAATTAGATCAGTTCCAGTTGGAAAGGCATTGGCGATTCCAAACTTTGAGAATTTGAGGAGAAATTGGCTCGAATTGTTT
>AEK98149
ATGGGTTCGCAAGTGTCTACACAGCGCTCTGGTTCCCACGAAAACTCAAACTCAGCCACTGAGGGTTCTACCATAAACTACACCACCATTAATTACTACAAAGACTCCTATGCTGCCACAGCAGGCAAACAGAGTCTCAAGCAGGATCCAGACAAGTTTGCAAATCCTGTTAAAGACATCTTCACTGAAATGGCAGCGCCACTGAAGTCCCCATCCGCTGAGGCATGTGGATACAGTGATCGAGTGGCGCAATTAACTATTGGCAACTCCACCATCACCACGCAAGAAGCGGCTAACATCATAGTCGGTTATGGTGAGTGGCCTTCCTACTGCTCAGACTCTGACGCTACAGCAGTGGATAAACCAACGCGCCCGGATGTTTCGGTGAACAGGTTTTACACGTTGGACACTAAATTGTGGGAGAAATCGTCCAAGGGATGGTACTGGAAGTTCCCGGATGTGTTAACTGAAACTGGGGTTTTTGGGCAAAATGCACAATTCCACTACCTCTACCGATCAGGGTTCTGCATCCACGTGCAGTGCAATGCCAGTAAGTTCCACCAAGGAGCACTCCTAGTCGCTGTCCTACCAGAGTATGTCATTGGGACAGTGGCAGGCGGTACAGGGACGGAAGATACTCACCCCCCTTACAAGCAGACTCAACCCGGCGCCGATGGCTTCGAGTTGCAACACCCGTATGTGCTTGATGCTGGCATCCCAATATCACAGTTAACAGTGTGCCCACACCAGTGGATTAATTTGAGGACCAACAATTGTGCTACAATAATAGTGCCATACATTAACGCACTGCCTTTTGATTCTGCCTTGAACCATTGCAACTTTGGCCTATTAGTTGTGCCTATTAGCCCACTAGACTACGACCAAGGAGCGACGCCAGTAATCCCTATAACTATCACGTTGGCCCCAATGTGTTCTGAATTCGCAGGTCTTAGGCAGGCAGTCACGCAAGGGTTCCCCACCGAGCTAAAACCTGGCACAAATCAATTTTTAACCACTGATGATGGCGTTTCAGCACCTATTCTACCAAACTTCCACCCCACCCCGTGTATTCACATACCTGGTGAAGTTAGGAACTTGCTAGAGTTATGCCAGGTGGAGACCATTCTGGAGGTTAACAACGTGCCCACGAATGCCACTAGCTTAATGGAGAGACTGCGCTTCCCGGTCTCAGCACAAGCAGGGAAAGGTGAGCTGTGTGCGGTGTTTAGAGCCGATCCTGGGCGAAATGGACCATGGCAATCCACCTTACTGGGTCAGTTGTGCGGGTACTACACCCAATGGTCAGGATCATTGGAAGTCACCTTCATGTTTACTGGATCCTTCATGGCTACCGGCAAGATGCTTATAGCCTATACACCACCAGGAGGTCCTCTGCCCAAGGACCGGGCGACCGCCATGTTGGGCACGCACGTCATCTGGGATTTTGGGCTGCAATCGTCTGTTACCCTTGTAATACCATGGATCAGCAACACTCATTATAGGGCGCATGCCCGAGATGGAGTGTTTGACTACTACACCACAGGGTTAGTCAGTATATGGTACCAGACAAATTATGTGGTTCCAATCGGTGCGCCCAATACAGCCTATATAATAGCACTAGCGGCAGCCCAAAAGAACTTCACTATGAAATTGTGCAAAGATGCCAGTGATATCCTGCAGACGGGCACTATCCAGGGAGATAGGGTGGCAGATGTAATTGAAAGTTCCATAGGAGACAGCGTGGGCAGAGCCCTCACTCACGCTCTACCAGCACCCACAGGCCAGAACACACAGGTGAGCAGTCATCGACTGGATACAGGCAAGGTTCCAGCACTCCAAGCTGCTGAAATTGGAGCATCATCAAATGCTAGTGACGAGAGCATGATTGAGACACGCTGTGTTCTTAACTCGCACAGTACAGCTGAAACCACTCTAGATAGTTTCTTCAGTAGAGCGGGATTAGTTGGAGAGATAGATCTCCCTCTTGAAGGCACAACTAACCCAAATGGTTATGCCAACTGGGACATAGATATAACAGGTTACGCGCAAATGCGTAGAAAGGTAGAGCTATTCACCTACATGCGCTTTGATGCAGAGTTCACTTTTGTTGCGTGCACACCCACCGGGGAAGTTGTCCCACAAGTGCTCCAATATATGTTTGTGCCACCTGGAGCCCCTAAACCAGATTCTAGGGAATCCCTTGCATGGCAAACCGCCACTAACCCCTCAGTTTTTGTCAAGCTGTCAGACCCTCCAGCGCAGGTTTCAGTGCCATTCATGTCACCTGCGAGTGCTTATCAATGGTTTTATGACGGATATCCCACATTCGGAGAACACAAACAGGAGAAAGATCTTGAATATGGGGCATGTCCTAATAACATGATGGGCACGTTCTCAGTGCGGACTGTGGGGACCTCCAAGTCCAAGTACCCTTTAGTGGTTAGGATTTACATGAGAATGAAGCACGTCAGGGCGTGGGTACCTCGCCCGATGCGCAACCAGAACTACCTATTCAAAGCCAACCCAAATTATGCTGGCAGCTCCATTAAGCCAACTGGTGCCAGTCGCACAGCGATCACCACTCTTGGGAAATTTGGACAACAGTCTGGGGCCATTTATGTGGGCAACTTTAGAGTGGTCAACCGACATCTTGCCACTCACAATGATTGGGCAAATCTTGTTTGGGAAGACAGCTCTCGCGACTTGCTCGTGTCATCCACCACTGCCCAAGGTTGTGACACGATTGCCCGTTGCGATTGCCAGACAGGGGTGTACTACTGTAACTCGATGAGAAAACACTACCCAGTCAGTTTTTCAAAGCCCAGCCTGATCTATGTAGAGGCTAGCGAGTATTACCCAGCCAGGTACCAATCACATCTCATGCTCGCACAGGGTCACTCAGAACCTGGTGATTGCGGAGGTATCCTTAGATGCCAACATGGCGTCGTTGGCATAGTGTCTACTGGTGGCAATGGGCTCGTTGGCTTTGCAGACGTCAGAGACCTCTTGTGGCTAGATGAAGAAGCTATGGAGCAGGGCGTGTCCGACTACATCAAGGGTCTCGGAGATGCTTTTGGGACAGGCTTCACTGACGCAGTCTCAAGGGAGGTTGAAGCTCTCAAGAACTATCTTATAGGGTCTGAAGGAGCAGTTGAGAAAATTTTGAAAAATCTTATTAAACTAATCTCTGCACTGGTGATTGTGATCAGAAGTGATTACGACATGGTTACCCTCACTGCAACCTTAGCGCTGATAGGTTGTCATGGCAGTCCTTGGGCTTGGATCAAAGCCAAAACAGCTTCTATCTTAGGTATCCCTATCGCTCAAAAGCAGAGCGCTTCCTGGCTCAAGAAGTTCAATGACATGGCCAACGCCGCTAAGGGGTTAGAGTGGGTTTCCAACAAGATCAGCAAATTTATTGATTGGCTTAAGGAGAAAATAGTACCAGCAGCTAAGGAGAAGGTTGAATTCCTAAATAACTTGAAACAGCTGCCACTGCTAGAGAATCAGATTTCAAACTTGGAACAATCTGCTGCCTCACAAGAGGACCTTGAAGTCATGTTTGGGAATGTGTCGTACCTAGCTCACTTCTGTCGCAAGTTCCAACCGCTATACGCCACGGAAGCTAAAAGAGTTTATGCCCTGGAGAAGAGAATGAATAATTATATGCAGTTCAAGAGCAAACACCGAATTGAACCTGTATGTCTCATTATTAGGGGCTCACCAGGCACTGGGAAGTCTCTAGCCACTGGTATCATTGCTCGAGCAATCGCTGATAAGTACCACTCCAGCGTGTACTCGCTCCCACCAGACCCAGATCATTTTGACGGTTACAAGCAACAGGTGGTTACAGTGATGGATGATTTGTGTCAAAACCCCGACGGTAAGGATATGTCTTTATTCTGTCAAATGGTATCCACCGTAGACTTCATTCCACCAATGGCTTCTCTCGAGGAGAAGGGAGTTTCCTTCACCTCTAAGTTTGTCATCGCATCCACTAATGCCAGTAATATCATAGTACCAACAGTGTCTGATTCTGACGCTATTCGCCGCAGGTTCTACATGGACTGTGACATTGAAGTGACAGACTCGTACAAAACAGATCTAGGTAGACTGGATGCAGGGCGAGCCGCTAAACTGTGCTCTGAAAACAACACTGCGAATTTCAAACGTTGCAGCCCATTAGTGTGTGGGAAAGCTATCCAACTTAGAGATAGAAAGTCTAAAGTCAGATACAGTGTGGATACGGTGGTTTCGGAACTTATTAGGGAATACAGCAATAGGTCCGCCATTGGCAACACAATCGAGGCTCTTTTCCAAGGTCCACCCAAGTTCAGGCCAATTAGGATTAGCCTTGAAGAAAAACCAGCCCCAGACGCTATTAGCGATCTCCTTGCTAGCGTGGATAGTGAAGAAGTGCGCCAGTACTGCAGGGATCAAGGCTGGATTATTCCTGAAACTCCCACCAATGTAGAGCGGCACCTTAATAGAGCGGTGCTTGTCATGCAATCCATCGCCACAGTAGTGGCGGTTGTCTCGTTGGCGTATGTCATCTACAAGCTCTTTGCAGGGTTTCAGGGTGCGTATTCTGGTGCTCCCAAGCAAGTGCTTAAGAAACCTGTTCTTCGCACAGCAACAGTACAGGGCCCGAGCCTTGACTTTGCTCTCTCCCTACTGAGAAGGAACATCAGGCAAGTCCAAACAGACCAGGGGCATTTCACCATGTTGGGTGTTAGGGATCGCTTAGCAGTCCTCCCACGCCACTCACAACCTGGCAAAACTATTTGGATTGAGCACAAACTCGTGAACGTCCTTGATGCAGTTGAACTGGTGGATGAGCAAGGAGTCAACCTGGAATTAACCCTCATCACTCTTGATACCAACGAAAAGTTTAGGGATATCACCAAATTCATCCCAGAAAATATTAGCACTGCTAGTGATGCCACCCTAGTGATCAACACAGAGCACATGCCATCAATGTTTGTCCCGGTGGGTGACGTTGTGCAGTATGGCTTCTTGAATCTCAGTGGTAGGCCTACCCATCGCACCATGATGTACAACTTTCCTACTAAAGCAGGACAGTGTGGAGGAGTGGTGACATCTGTTGGGAAGGTTATCGGTATTCACATTGGTGGCAATGGCAGGCAAGGTTTTTGCGCAGGCCTCAAAAGGAGTTACTTTGCTAGTGAACAAGGAGAGATCCAGTGGGTTAAGCCCAATAAAGAAACTGGAAGACTCAACATCAATGGACCAACCCGCACCAAGCTAGAACCTAGTGTATTCCATGACATCTTCGAGGGAAATAAGGAACCAGCTGTCTTGCACAGTAAAGACCCTCGACTTGAGGTAGATTTTGAACAGGCCCTGTTCTCTAAGTATGTGGGAAACACACTACATGAGCCTGACGAGTACATCAAAGAGGCAGCTCTTCATTATGCAAACCAATTAAAGCAACTAGAAATTAATACCTCTCAAATGAGCATGGAGGAGGCCTGCTACGGTACTGAGAATCTTGAGGCTATTGATCTTCACACTAGTGCAGGTTACCCCTATAGTGCCCTGGGGATAAAGAAAAGAGACATCCTAGACCCTACCACCAGGGACGTGAGTAGAATGAAGTTCTACATGGATAAGTATGGTCTTGATCTTCCTTACTCCACTTATGTCAAGGACGAGCTGCGCTCGATTGATAAAATTAAGAAAGGGAAGTCCCGCCTGATTGAGGCCAGTAGTCTAAATGATTCAGTGTACCTCAGAATGGCTTTCGGACACTTGTATGAGGCTTTCCACGCAAATCCTGGGACGATAACTGGATCAGCCGTGGGGTGCAACCCTGACACGTTCTGGAGTAAGCTGCCAATTTTGCTCCCTGGTTCACTCTTTGCCTTTGACTACTCAGGTTATGATGCCAGTCTTAGCCCTGTCTGGTTTAGAGCATTAGAATTGGTTCTTAGGGAGATAGGGTATAGTGAAGGGGCAATCTCACTCATTGAGGGAATCAACCACACACATCATGTGTATCGTAATAAGACCTATTGTGTGCTTGGTGGGATGCCCTCAGGCTGTTCGGGAACATCCGTTTTCAACTCAATGATCAACAACATTATTATCAGAGCACTGCTCATAAAAACATTTAAGGGCATTGATTTGGATGAACTCAACATGGTCGCTTATGGAGACGATGTGCTCGCTAGCTATCCCTTCCCAATTGATTGCTTGGAGCTAGCAAAGACTGGCAAGGAGTATGGTCTGACTATGACTCCTGCTGATAAATCTCCTTGCTTTAATGAGGTTAATTGGGGTAATGCGACCTTCCTCAAAAGGGGCTTTTTGCCCGATGAACAGTTTCCATTTTTGATTCACCCCACTATGCCAATGAGGGAGATCCATGAGTCCATTCGATGGACCAAGGACGCACGAAACACTCAAGATCATGTGCGGTCCTTGTGCCTTTTAGCATGGCATAATGGTAAGCAAGAATATGAGAAGTTTGTGAGCACAATTAGGTCTGTCCCAGTAGGAAGAGCGTTGGCTATCCCAAATTATGAAAATCTTAGACGCAATTGGCTCGAGTTGTTT
>AEQ29657
ATGGGTTCGCAAGTGTCTACACAGCGCTCCGGTTCTCACGAAAACTCAAACTCAGCCACTGAGGGTTCTACCATAAACTACACCACCATTAATTACTACAAAGACTCCTATGCTGCCACAGCAGGCAAACAGAGTCTCAAGCAGGATCCAGACAAGTTTGCAAATCCTGTTAAAGACATCTTCACTGAAATGGCAGCGCCACTGAAGTCCCCATCCGCTGAGGCATGTGGATACAGTGATCGAGTGGCGCAATTAACTATTGGCAACTCCACCATCACCACGCAAGAAGCGGCTAATATCATAGTCGGTTATGGTGAGTGGCCTTCCTACTGCTCAGATTCTGACGCTACAGCAGTGGATAAACCAACGCGCCCGGATGTTTCAGTGAACAGGTTTTACACATTGGACACTAAATTGTGGGAGAAATCGTCCAAGGGATGGTTCTGGAAGTTCCCGGATGTGTTAACTGAAACTGGGGTTTTTGGGCAAAATGCACAATTCCACTACCTCTACCGATCAGGGTTCTGCATCCACGTGCAGTGCAATGCCAGTAAATTCCACCAAGGAGCACTCCTAGTCGCTGTCCTACCAGAGTATGTCATTGGGACAGTGGCAGGCGGTACAGGGATGGAAGATACCCACCCCCCTTACAAGCAGACTCAACCCGGCGCCGATGGCTTCGAGTTGCAACACCCGTACGTGCTTGATGCTGGCATCCCAATATCACAGTTAACAGTGTGCCCACACCAGTGGATTAATTTGAGGACCAACAACTGTGCTACAATAATAGTGCCATACATTAACGCACTGCCTTTTGATTCTGCCTTGAACCATTGCAACTTTGGCCTGTTGGTTGTGCCTATTAGCCCACTAGACTACGACCAAGGAGCGACGCCAGTAATCCCTATAACTATCACATTGGCCCCAATGTGTTCTGAATTCGCAGGTCTTAGGCAGGCAGTCACGCAAGGGTTCCCCACCGAGCTAAAACCTGGCACAAATCAATTTTTAACCACCGATGATGGCGTTTCAGCACCTATTCTACCGAACTTCCACCCCACCCCGTGTATCCACATACCTGGTGAAGTTAGGAACTTGTTAGAGTTATGCCAGGTGGAGACCATTCTGGAGGTTAACAATGTGCCCACGAATGCCACTAGCTTAATGGAGAGACTGCGCTTCCCGGTCTCAGCACAAGCAGGGAAAGGTGAGCTGTGTGCGGTGTTTAGAGCCGATCCTGGGCGAAATGGACCATGGCAATCCACCTTACTGGGTCAGTTGTGCGGGTACTACACCCAATGGTCAGGATCATTGGAAGTCACCTTCATGTTTACTGGATCCTTCATGGCTACCGGCAAGATGCTCATAGCCTATACACCGCCAGGAGGTCCTCTGCCCAAGGACCGGGCGACCGCCATGTTGGGCACGCACGTCATCTGGGATTTTGGGCTGCAATCGTCTGTTACCCTTGTAATACCATGGATCAGCAACACTCATTATAGAGCACATGCCCGAGATGGAGTGTTTGACTACTACACCACAGGGTTAGTCAGTATATGGTATCAGACAAATTACGTGGTTCCAATCGGTGCGCCCAACACAGCCTATATAATAGCACTAGCGGCAGCCCAAAAGAACTTCACTATGAAATTGTGCAAGGATGCTAGTGATATCCTGCAGACGGGCACCATCCAGGGAGATAGGGTGGCAGATGTAATTGAAAGTTCTATAGGAGATAGCGTGAGTAGAGCCCTCACTCACGCTCTACCAGCACCCACAGGCCAGAACACACAGGTGAGCAGTCATCGACTGGATACAGGCAAGGTTCCAGCACTCCAAGCTGCTGAAATTGGAGCATCATCAAATGCTAGTGACGAGAGCATGATTGAGACACGCTGTGTTCTTAACTCGCACAGTACAGCTGAGACCACTCTTGATAGTTTCTTCAGCAGGGCGGGATTAGTTGGAGAGATAGATCTCCCTCTTGAGGGCACAACTAACCCAAATGGTTATGCCAACTGGGACATAGACATAACAGGTTACGCGCAAATGCGTAGAAAGGTAGAGCTATTCACCTACATGCGCTTTGATGCAGAGTTCACTTTTGTTGCGTGCACACCCACCGGGCAAGTTGTCCCACAATTGCTCCAATATATGTTTGTGCCACCTGGAGCCCCTAAGCCAGATTCTAGGGAATCCCTTGCATGGCAAACCGCCACTAACCCCTCAGTTTTTGTCAAGCTGTCAGACCCTCCAGCGCAGGTTTCAGTGCCATTCATGTCACCTGCGAGTGCTTATCAATGGTTTTATGACGGATATCCCACATTCGGAGAACACAAACAGGAGAAAGATCTTGAATACGGGGCATGTCCTAATAACATGATGGGCACGTTCTCAGTGCGGACTGTGGGGACCTCCAAGTCTAACTACCCTTTAGTGGTTAGGATTTACATGAGAATGAAGCACGTCAGGGCGTGGATACCTCGCCCGATGCGTAACCAGAACTACCTATTCAAAGCCAACCCAAATTATGCTGGCAACTCCATTAAGCCAACTGGTGCCAGTCGCACAGCGATCACCACTCTTGGGAAATTTGGACAACAGTCTGGGGCTATTTATGTGGGCAACTTTAGAGTGGTCAACCGACATCTTGCCACTCACAATGATTGGGCAAATCTTGTTTGGGAAGACAGCTCTCGCGACTTGCTCGTGTCATCCACCACCGCCCAAGGTTGTGACACGATTGCCCGTTGCGATTGCCAGACAGGGGTGTACTACTGTAACTCGATGAGAAAACACTACCCAGTCAGTTTTTCAAAACCCAGCCTGATCTATGTAGAGGCTAGCGAGTATTACCCAGCCAGGTACCAATCACATCTCATGCTCGCACAGGGTCACTCAGAACCTGGTGATTGCGGTGGTATCCTTAGATGCCAACATGGCGTCGTCGGCATAGTGTCTACTGGTGGCAATGGGCTCGTTGGCTTTGCAGACGTCAGAGACCTCTTGTGGTTAGATGAAGAAGCTATGGAACAGGGCGTGTCCGACTACATCAAGGGTCTCGAAGATGCTTTTGGAACAGGCTTCACTGACGCAGTCTCAAGGGAGGTTGAAGCTCTCAAGAACTATCTTATAGGGTCTGAAGGAGCAGTTGAGAAAATTTTGAAAAATCTTATTAAACTAATCTCTGCACTGGTGATTGTGATCAGAAGTGATTACGACATGGTTACCCTCACTGCAACCTTAGCGCTGATAGGTTGTCATGGCAGTCCTTGGGCTTGGATCAAAGCCAAAACAGCCTCCATCTTAGGTATCCCTATCGCTCAAAAGCAGAGCGCTTCCTGGCTCAAGAAGTTCAATGACATGGCCAACGCCGCTAAGGGGTTAGAGTGGGTTTCCAACAAGATCAGCAAATTTATTGATTGGCTTAAGGAGAAAATAGTACCAGCAGCCAGGGAGAAGGTTGAATTCCTAAATAACTTGAAACAGCTGCCACTGTTAGAGAATCAGATCTCAAACTTGGAACAATCTGCTGCCTCACAAGAGGACCTTGAAGTCATGTTTGGGAATGTGTCGTACCTAGCTCACTTCTGTCGCAAGTTCCAACCGCTATACGCCACGGAAGCTAAAAGAGTCTATGCCCTGGAGAAGAGAATGAATAACTATATGCAGTTTAAGAGCAAACACCGAATTGAACCTGTATGTCTCATTATTAGGGGCTCACCAGGCACTGGGAAGTCTCTAGCCACTGGTATTATTGCTCGAGCAATCGCTGATAAGTACCACTCCAGCGTGTACTCGCTCCCACCAGACCCGGATCATTTTGACGGTTACAAGCAACAGGTGGTTACAGTGATGGATGATTTGTGTCAAAACCCCGATGGTAAGGATATGTCTTTATTCTGTCAAATGGTATCCACCGTAGACTTCATTCCACCAATGGCTTCTCTCGAGGAGAAGGGAGTTTCCTTCACCTCTAAGTTTGTCATCGCATCCACTAATGCCAGTAATATCATAGTACCAACAGTGTCTGATTCTGACGCTATTCGCCGCAGGTTCTACATGGACTGTGACATTGAAGTGACAGACTCGTACAAAACAGATCTAGGTAGACTGGATGCAGGGCGAGCCGCTAAACTGTGCTCTGAAAACAACACTGCAAATTTCAAACGTTGCAGCCCATTAGTGTGTGGGAAAGCTATCCAACTTAGAGATAGAAAGTCTAAAGTCAGATACAGTGTGGATACGGTGGTTTCAGAACTTATTAGGGAATACAGCAATAGGTCCGCCATTGGCAACACAATCGAGGCTCTTTTCCAAGGTCCACCCAAGTTCAGGCCAATTAGGATTAGTCTTGAAGAAAAACCAGCCCCAGACGCTATTAGCGATCTCCTTGCTAGCGTAGATAGTGAAGAAGTGCGCCAGTACTGCAGGGATCAAGGCTGGATTATTCCTGAAGCTCCCACCAATATAGAGCGGCACCTTAATAGAGCGGTGCTTGTCATGCAATCCATCGCCACAGTAGTGGCGGTTGTCTCGTTGGTGTATGTCATCTACAAGCTCTTTGCAGGGTTCCAAGGTGCGTATTCTGGTGCTCCTAAGCAAGTGCTTAAGAAACCTGCTCTTCGCACAGCAACAGTACAGGGCCCGAGCCTTGACTTTGCTCTCTCCCTACTGAGAAGGAACATCAGGCAAGTCCAAACAGACCAGGGGCATTTCACCATGTTGGGTGTTAGGGATCGCTTAGCAGTCCTCCCACGCCACTCACAACCTGGCAAAACTATTTGGATTGAGCACAAACTCGTGAACGTCCTTGATGCAGTTGAACTGGTGGATGAGCAAGGAGTCAACCTGGAATTAACCCTCATCACTCTTGACACCAACGAAAAGTTTAGGGATATCACCAAATTCATCCCAGAAAATATTAGCACCACTAGTGATGCCACCCTAGTGATCAACACGGAGCACATGCCATCAATGTTTGTCCCGGTGGGTGACGTTGTGCAGTATGGCTTTTTGAATCTCAGTGGTAAGCCTACCCATCGCACCATGATGTACAACTTTCCTACTAAAGCAGGACAGTGTGGAGGAGTGGTGACATCTGTTGGGAAGGTTGTCGGTATTCACATTGGTGGCAATGGCAGACAAGGTTTTTGCGCAGGCCTCAAAAGGAGTTACTTTGCTAGTGAACAAGGGGAGATCCAGTGGGTTAAGCCCAATAAAGAAACTGGAAGACTCAACATCAATGGACCAACCCGCACCAAGTTAGAACCTAGTGTATTCCATGACATCTTCGAGGGAAATAAAGAACCAGCTGTCTTGCACAGTAAAGACCCCCGACTTGAGGTAGATTTTGAACAGGCCCTGTTCTCTAAGTATGTGGGAAACACACTACATGAGCCTGACGAGTACATCAAGGAGGCAGCTCTTCATTATGCAAACCAATTAAAGCAACTAGAAATTAATACCTCTCAAATGAGCATGGAGGAGGCCTGCTACGGTACTGAGAATCTTGAGGCTATTGATCTTCACACTAGTGCAGGTTACCCCTATAGTGCCCTGGGGATAAAGAAAAGAGACATCTTAGACCCTACCACCAGGGACGTGAGTAGAATGAAGTTCTACATGGACAAGTATGGTCTTGATCTTCCTTACTCCACTTATGTCAAGGACGAGCTGCGCTCGATTGATAAAATTAAGAAAGGGAAGTCCCGTCTGATCGAGGCCAGTAGTCTAAATGATTCAGTGTACCTCAGAATGGCTTTCGGACATTTGTATGAGGCTTTCCACGCAAATCCTGGGACGATAACTGGATCAGCCGTGGGGTGTAACCCTGACACATTCTGGAGCAAGCTGCCAATTTTGCTCCCTGGCTCACTCTTTGCCTTTGACTACTCAGGTTATGATGCCAGCCTTAGCCCTGTCTGGTTCAGAGCATTAGAATTGGTTCTTAGGGAGATAGGGTATAGTGAAGAGGCAATCTCACTCATTGAGGGAATCAACCACACACATCATGTGTATCGTAATAAGACCTATTGTGTGCTTGGTGGGATGCCCTCAGGCTGTTCGGGAACATCCATTTTCAACTCAATGATCAACAACATTATTATCAGAGCACTGCTCATAAAAACATTTAAGGGCATTGATTTGGATGAACTCAACATGGTCGCTTATGGAGACGATGTGCTCGCTAGCTATCCCTTCCCAATTGATTGCTTGGAACTAGCAAAGACTGGTAAGGAGTACGGTCTGACCATGACTCCTGCTGATAAATCTCCTTGCTTTAATGAGGTCAATTGGGGTAATGCGACCTTCCTCAAAAGGGGCTTTTTGCCCGATGAGCAGTTTCCATTTTTGATTCACCCTACTATGCCAATGAGGGAGATCCATGAGTCCATTCGATGGACCAAGGACGCACGAAACACTCAAGATCATGTGCGGTCCTTGTGCCTCCTAGCATGGCATAATGGTAAGCAAGAATATGAGAAGTTTGTGAGCACAATTAGGTCTGTCCCAGTAGGAAGAGCGTTGGCTATCCCAAATTATGAAAATCTTAGACGCAATTGGCTCGAGTTATTT
>AEC13062
ATGGGTTCGCAGGTGTCTACACAGCGCTCTGGCTCTCACGAAAATTCAAACTCAGCCACTGAGGGTTCCACCATAAACTACACCACCATTAATTACTACAAAGACTCCTATGCTGCCACAGCAGGCAAACAGAGTTTCAAGCAGGATCCAGACAAGTTTGCAAATCCTGTTAAAGACATTTTTTCTGAAATGGCAGCGCCACTGAAATCCCCGTCCGCTGAGGCATGTGGATACAGTGATCGAGTGGCGCAATTAACTATTGGCAACTCCACTATCACCACGCAAGAAGCGGCTAACATCATAGTCGGTTATGGTGAGTGGCCTTCCTACTGCTCGGATTCTGACGCTACAGCAGTGGATAAACCAACGCGCCCGGACGTTTCAGTGAACAGGTTTTATACATTGGACACTAAATTGTGGGAGAAATCGTCCAAGGGATGGTACTGGAAGTTCCCGGACGTGTTAACTGAAACCGGGGTTTTTGGGCAAAATGCACAATTCCACTACCTCTACCGATCAGGGTTCTGTATTCACGTGCAGTGCAATGCTAGCAAATTCCACCAAGGTGCACTCCTAGTTGCTGTCCTACCAGAGTACGTCATTGGAACAGTGGCAGGCGGTACAGGGACGGAAGACAGTCACCCCCCCTATAAGCAGACTCAGCCCGGTGCCGATGGCTTCGAGTTGCAACACCCGTACGTGCTTGATGCTGGCATCCCAATATCACAGTTAACAGTGTGCCCACACCAGTGGATTAATTTGAGGACCAACAATTGTGCTACAATTATAGTGCCATACATTAACGCACTACCTTTTGATTCTGCTTTGAACCACTGTAACTTCGGCCTATTAGTTGTGCCTATTAGCCCGCTAGATTACGACCAAGGAGCGACGCCAGTAATCCCCATAACTATCACATTGGCCCCAATGTGTTCTGAATTCGCGGGTCTTAGGCAAGCAGTCACGCAAGGGTTCCCCACCGAGCTGAAACCTGGTACAAATCAATTTTTAACCACTGATGATGGCGTTTCAGCACCTATTCTACCAAATTTCCATCCCACCCCGTGTATCCATATACCTGGTGAAGTTAGGAATTTGCTAGAGCTATGCCAGGTGGAGACCATTTTGGAAGTCAACAATGTGCCCACAAATGCTACTAGCTTAATGGAGAGGCTGCGCTTTCCGGTCTCAGCACAAGCAGGGAAGGGTGAACTGTGTGCGGTGTTCAGAGCCGACCCTGGGCGAAATGGGCCGTGGCAGTCCACCTTGCTGGGTCAATTGTGCGGGTACTACACCCAATGGTCAGGATCACTGGAAGTCACCTTCATGTTTACTGGATCCTTCATGGCTACCGGCAAGATGCTCATAGCTTACACACCGCCAGGAGGCCCCTTGCCCAAGGACCGGGCGACCGCCATGCTGGGCACGCACGTCATCTGGGACTTTGGACTGCAATCGTCTGTTACCCTTGTGATACCATGGATCAGCAACACTCATTACAGAGCGCATGCCCGAGATGGAGTGTTTGATTACTACACCACAGGGTTAGTTAGTATATGGTATCAGACGAATTACGTGGTTCCAATTGGGGCGCCCAATACAGCCTATATAATAGCACTAGCGGCAGCCCAAAAGAACTTCACTATGAAGTTGTGCAAGGATGCTAGTGATATCCTGCAGACCGGCACCATCCAGGGAGATAGGGTGGCAGATGTAATTGAAAGCTCTATAGGAGATAGTGTGAGCAGAGCCCTCACTCAAGCTCTACCAGCACCCACAGGCCAGAACACACAAGTGAGCAGTCATCGACTGGATACAGGTAAAGTCCCAGCACTCCAAGCTGCTGAAATTGGAGCATCATCAAATGCTAGTGATGAGAGCATGATTGAGACACGCTGTGTTCTTAACTCGCACAGCACAGCTGAGACCACTCTTGATAGTTTTTTCAGCAGAGCGGGATTAGTTGGGGAGATAGATCTCCCTCTTAAAGGCACAACCAACCCAAATGGTTATGCCAACTGGGACATAGATATAACAGGTTACGCGCAAATGCGTAGGAAGGTGGAGTTATTCACCTACATGCGCTTTGATGCAGAGTTCACTTTTGTTGCGTGCACACCCACTGGGGAAGTTGTCCCACAATTGCTCCAATATATGTTTGTGCCACCTGGAGCCCCTAAGCCAGATTCCAGGGAATCTCTCGCGTGGCAAACTGCCACTAACCCCTCAGTCTTTGTCAAGCTGTCAGACCCTCCGGCACAGGTTTCAGTACCATTCATGTCACCTGCGAGTGCTTACCAATGGTTTTATGACGGATATCCCACATTCGGAGAACACAAACAGGAGAAAGATCTTGAATATGGGGCATGTCCTAATAATATGATGGGCACGTTCTCAGTGCGGACCGTGGGGACCTCCAAGTCCAAGTACCCTTTGGTGGTTAGGATTTACATGAGAATGAAGCACGTCAGGGCGTGGATACCTCGCCCGATGCGCAACCAAAACTACCTGTTTAAAGCCAATCCAAATTATGCTGGCAACTCCATTAAGCCAACTGGTACCAGTCGCACAGCGATCACTACTCTTGGGAAATTTGGGCAGCAGTCTGGGGCCATTTACGTGGGTAACTTTAGAGTGGTCAATCGCCATCTTGCCACTTACAATGATTGGGCAAATCTAGTTTGGGAAGACAGCTCTCGCGATTTGCTCGTGTCGTCCACCACCGCCCAGGGTTGTGACACAATTGCCCGTTGTAATTGCCAGACAGGGGTGTACTATTGCAACTCGAGGAGGAAACACTACCCAGTCAGTTTTTCAAAACCCAGCCTGATCTATGTGGAGGCTAGTGAGTATTACCCAGCCAGGTACCAGTCACATCTCATGCTCGCACAGGGTCACTCAGAACCTGGTGATTGCGGTGGTATCCTTAGATGCCAACATGGCGTTGTCGGAATAGTGTCTACTGGTGGCAATGGGCTCGTTGGCTTTGCAGACGTCAGGGACCTCTTGTGGTTGGATGAAGAAGCTATGGAGCAGGGTGTGTCCGACTACATCAAAGGCCTCGGAGATGCTTTTGGGACAGGCTTCACTGATGCAGTCTCAAGGGAGGTTGAAGCTCTCAAGAACTATCTTGTAGGGTCTGAAGGAGCAGTTGAGAAAATTTTGAAAAATCTTATTAAACTGATCTCTGCACTGGTGATTGTAATCAGAAGTGATTACGACATGGTTACCCTTACTGCAACCTTGGCGCTGATAGGTTGTCATGGTAGTCCTTGGGCTTGGATTAAAGCCAAAACAGCTTCTATCTTAGGTATCCCCATCGCTCAAAAGCAAAGCGCTTCCTGGCTCAAGAAATTCAATGACATGGCCAACGCTGCTAAGGGGTTAGAGTGGGTTTCCAATAAGATCAGTAAGTTCATTGATTGGCTTAAAGAAAAAATAGTACCAGCAGCCAAGGAGAAGGTTGAATTCCTAAATAACTTGAAACAGTTGCCGTTACTGGAGAACCAGATCTCAAACTTGGAACAATCTGCTGCCTCACAAGAAGACCTTGAAGTCATGTTTGGGAATGTGTCGTATCTGGCCCACTTCTGTCGTAAGTTCCAGCCGCTATACGCCACAGAAGCTAAAAGAGTTTATGCCCTGGAGAAGAGAATGAATAACTATATGCAGTTCAAGAGCAAACACCGAATTGAACCTGTATGTCTCATCATTAGGGGCTCACCAGGCACTGGGAAGTCCCTGGCTACTGGTATCATTGCTCGGGCAATCGCTGATAAATACCACTCTAGCGTGTACTCGCTTCCACCAGACCCGGATCATTTTGATGGATACAAGCAACAGGTGGTTACAGTGATGGATGATTTGTGTCAAAACCCCGACGGCAAGGATATGTCTTTATTTTGTCAAATGGTATCCACCGTAGACTTCATTCCACCAATGGCTTCTCTTGAGGAGAAGGGAGTTTCCTTCACCTCTAAGTTTGTTATCGCATCTACTAATGCCAGTAACATCATAGTGCCAACAGTGTCTGACTCTGACGCTATCCGCCGCAGGTTCTACATGGATTGTGACATTGAAGTGACAGACTCGTACAAAACAGATCTAGGTAGACTGGATGCAGGGCCGGCCGCCAAACTGTGCTCTGAAAATAACACTGCAAATTTCAAACGCTGCAGCCCATTAGTGTGTGGTAAAGCCATCCAACTTAGAGATAGAAAATCTAAAGTTAGATACAGTGTGGACACGGTGGTTTCAGAACTTATTAGGGAATATAGCAATAGGTCCGCCATTGGCAACACAATTGAGGCTCTCTTCCAAGGTCCACCCAAGTTCAGGCCAATTAGGATTAGCCTTGAAGAGAGACCAGCTCCAGACGCTATTAGCGACCTCCTCGCTAGTGTAGATAGTGAAGAAGTGCGCCAATACTGCAGGGATCAAGGCTGGATCATTCCTGAAACTCCCACCAACGTAGAGCGGCACCTTAATAGAGCGGTGCTTGTCATGCAATCTATCGCCACAGTAGTGGCGGTTGTCTCGTTGGTGTATGTCATCTACAAGCTCTTTGCAGGGTTTCAGGGTGCGTATTCTGGCGCTCCCAAGCAAGTGCTTAAGAAGCCTGTTCTTCGCACAGCAACAGTACAGGGCCCGAGTCTTGATTTTGCTCTCTCCCTGTTAAGGAGGAACATCAGGCAAGTCCAAACAGACCAGGGGCATTTCACCATGTTGGGTGTTAGGGATCGTTTAGCAGTCCTCCCACGTCACTCACAACCCGGCAAAACTATTTGGATTGAGCACAAACTCGTGAACATCCTTGATGCAGTTGAACTGGTGGACGAGCAAGGAGTCAACCTGGAATTAACCCTCATCACTCTTGACACTAACGAAAAGTTTAGGGATATCACCAAATTCATCCCAGAAAATGTTAGCACTGCCAGTGATGCCACCCTAGTGATCAACACGGAGCATATGCCCTCAATGTTTGTCCCGGTGGGTGACGTTGTGCAGTATGGCTTCTTGAATCTCAGTGGCAAGCCTACCCATCGCACCATGATGTACAACTTTCCTACTAAAGCAGGACAGTGTGGAGGAGTGGTGACATCTGTTGGGAAGGTTATCGGTATTCACATTGGTGGCAATGGTAGACAGGGTTTTTGTGCAGGCCTTAAAAGGAGTTACTTTGCTAGTGAACAAGGGGAGATCCAGTGGGTTAAGCCCAATAAAGAAACTGGAAGACTCAACATCAATGGGCCAACCCGCACCAAGTTGGAACCCAGTGTATTCCATGATGTCTTCGAGGGAAATAAGGAACCAGCTGTCTTGCACAGCAAAGATCCCCGACTTGAGGTAGATTTTGAGCAGGCCCTGTTCTCTAAGTATGTAGGAAACACATTGCATGAGCCGGATGAGTACATCATAGAGGCAGCCCTTCATTATGCAAACCAATTGAAGCAGTTAGGCATTAACACCTCTCAAATGAGCATGGAGGAAGCCTGTTACGGCACAGATAATCTTGAAGCTATTGACCTTCACACTAGTGCAGGTTACCCCTACAGTGCTTTGGGAATAAAGAAGAGGGACATCTTGGATCCTACCACCAGGGATGTGAGCAAAATGAAATTCTACATGGACAAGTATGGTCTTGATCTCCCTTACTCCACCTACGTCAAAGATGAGCTTCGTTCAATAGATAAGATAAAGAAAGGGAAGTCTCGCCTAATTGAAGCTAGCAGTCTGAACGATTCAGTTTACCTCAGAATGGCTTTTGGACACCTCTATGAAACTTTCCACGCAAACCCTGGAACGATGACTGGTTCAGCTGTAGGATGTAACCCAGATGTGTTTTGGAGTAAGTTGCCAATCTTGCTCCCTGGTTCCCTCTTTGCTTTTGACTACTCAGGCTATGATGCTAGCCTCAGTCCAGTTTGGTTTAGAGCGCTAGAGCTTGTCCTTAGAGAGGTTGGCTATAGTGAGGAAGCAGTCTCACTCATTGAAGGAATCAACCACACTCATCATGTGTATCGCAACAAAACCTATTGCGTGCTGGGTGGGATGCCCTCAGGCTGTTCAGGCACATCCATTTTCAACTCAATGATTAACAACATTATCATCAGAGCACTGCTTATTAAAACATTTAAGGGAATTGATTTGGATGAACTTAATATGGTTGCCTACGGAGATGATGTGCTTGCCAGCTACCCATTTCCAATTGACTGCTTAGAGCTAGCAAAAACAGGCAAAGAGTATGGTCTGACCATGACTCCTGCGGACAAGTCTCCTTGCTTTAATGAAGTTAATTGGGGTAACGCAACCTTCCTTAAGAGAGGCTTTTTGCCTGATGAACAGTTCCCGTTCTTGATTCACCCAACTATGCCAATGAAGGAGATCCATGAATCTATCCGGTGGACCAAGGACGCACGCAACACACAAGATCACGTGCGATCCTTGTGCTTGTTGGCGTGGCACAACGGTAAGCAAGAATATGAAAAATTTGTAAGCACAATTAGATCTGTTCCAGTAGGAAGAGCATTGGCAATTCCAAACTATGAAAATCTGAGACGCAATTGGCTCGAATTGTTT
>ACM62757
ATGGGTTCGCAAGTGTCTACACAGCGCTCCGGTTCTCACGAAAACTCAAACTCAGCCACTGAGGGTTCTACCATAAACTACACCACCATTAATTACTACAAAGACTCCTATGCTGCCACAGCAGGCAAACAGAGCCTCAAGCAGGATCCAGACAAGTTTGCAAATCCTGTTAAAGACATCTTCACTGAAATGGCAGCGCCACTGAAGTCCCCATCCGCTGAGGCATGTGGGTACAGTGATCGAGTGGCGCAATTAACTATTGGCAACTCCACCATCACCACGCAAGAAGCGGCTAACATCATAGTCGGTTATGGTGAGTGGCCTTCCTACTGCTCAGATTCTGACGCTACAGCAGTGGATAAACCAACGCGCCCGGATGTTTCAGTGAACAGGTTTTACACATTGGACACTAAATTGTGGGAGAAATCGTCCAAGGGATGGTACTGGAAGTTCCCGGATGTGTTAACTGAAACTGGGGTTTTTGGGCAAAATGCACAATTCCACTACCTCTACCGATCAGGGTTCTGCATCCACGTGCAGTGCAATGCCAGTAAATTCCACCAAGGAGCACTCCTAGTCGCTGTCCTACCAGAGTATGTCATTGGGACAGTGGCAGGCGGTACAGGGACGGAAGATACCCACCCCCCTTACAAGCAGACTCAACCCGGCGCCGATGGCTTCGAGTTGCAACACCCGTACGTGCTTGATGCTGGCATCCCAATATCACAGTTAACAGTGTGCCCACACCAGTGGATCAATTTGAGGACCAACAATTGTGCTACAATAATAGTGCCATACATTAACGCACTGCCTTTTGATTCTGCCTTGAATCATTGCAACTTTGGCCTGTTAGTTGTGCCTATTAGCCCACTAGACTACGACCAAGGAGCGACGCCAGTAATCCCTATAACTATCACATTGGCCCCAATGTGTTCTGAATTCGCAGGTCTTAGGCAGGCAGTCACGCAAGGGTTCCCCACCGAGCTAAAACCTGGCACAAATCAATTTTTAACCACCGATGATGGCGTTTCAGCACCTATTCTACCAAACTTCCACCCCACCCCGTGTATTCACATACCTGGTGAAGTTAGGAACTTGCTAGAGTTATGCCAGGTGGAGACCATTCTGGAGGTTAACAATGTGCCCACGAATGCCACTAGCTTAATGGAGAGACTGCGCTTCCCGGTCTCAGCACAAGCAGGGAAAGGTGAGCTGTGTGCGGTGTTTAGAGCCGATCCTGGGCGAAATGGACCATGGCAATCCACCTTACTGGGTCAGTTGTGCGGGTACTACACCCAATGGTCAGGATCATTGGAAGTCACCTTCATGTTTACTGGATCCTTCATGGCTACCGGCAAGATGCTCATAGCCTATACACCGCCAGGAGGTCCTCTGCCCAAGGACCGGGCGACCGCCATGTTGGGCACGCACGTCATCTGGGATTTTGGGCTGCAATCGTCTGTTACCCTTGTAATACCATGGATCAGCAACACTCATTATAGAGCACATGCCCGAGATGGAGTGTTTGACTACTACACCACAGGGTTAGTCAGTATATGGTATCAGACAAATTACGTGGTTCCAATCGGTGCGCCCAACACAGCCTATATAATAGCACTAGCGGCAGCCCAAAAGAACTTCACTATGAAATTGTGCAAGGATGCTAGTGATATCCTGCAGACGGGCACCATCCAGGGAGATAGGGTGGCAGATGTAATTGAAAGTTCCATAGGAGATAGCGTGAGCAGAGCCCTCACTCACGCTCTACCAGCACCCACAGGCCAGAACACACAGGTGAGCAGTCATCGACTGGATACAGGCAAGGTTCCAGCACTCCAAGCTGCTGAAATTGGAGCATCATCAAATGCTAGTGACGAGAGCATGATTGAGACACGCTGTGTTCTTAACTCGCACAGTACAGCTGAGACCACTCTTGATAGTTTCTTCAGCAGGGCGGGATTAGTTGGAGAGATAGATCTCCCTCTTGAGGGCACAACTAACCCAAATGGTTATGCCAACTGGGACATAGATATAACAGGTTACGCGCAAATGCGTAGAAAGGTAGAGCTATTCACCTACATGCGCTTTGATGCAGAGTTCACTTTTGTTGCGTGCACACCCACCGGGGAAGTTGTCCCACAATTGCTCCAATATATGTTTGTGCCACCTGGAGCCCCTAAGCCAGATTCAAGGGAATCCCTTGCATGGCAAACCGCCACTAACCCCTCAGTTTTTGTCAAGCTGTCAGACCCTCCAGCGCAGGTTTCAGTGCCATTCATGTCACCTGCGAGTGCTTATCAATGGTTTTATGACGGATATCCCACATTCGGAGAACACAAACAGGAGAAAGATCTTGAATACGGGGCATGTCCTAATAACATGATGGGCACGTTCTCAGTGCGGACTGTGGGGACCTCCAAGTCCAAGTACCCTTTAGTGGTTAGGATTTACATGAGAATGAAGCACGTCAGGGCGTGGATACCTCGCCCGATGCGTAACCAGAACTACCTATTCAAAGCCAACCCAAATTATGCTGGCAACTCCATTAAGCCAACTGGTGCCAGTCGCACAGCGATCACCACTCTTGGGAAATTTGGACAACAGTCTGGGGCTATTTATGTGGGCAACTTTAGAGTGGTCAACCGACATCTTGCCACTCACAATGATTGGGCAAATCTTGTTTGGGAAGACAGCTCTCGCGACTTGCTCGTGTCATCCACCACCGCCCAAGGTTGTGACACAATTGCCCGTTGCGATTGCCAGACAGGGGTGTACTACTGTAACTCGATGAGAAAACACTACCCAGTCAGTTTTTCAAAACCCAGCCTGATCTATGTAGAGGCTAGCGAGTATTACCCAGCCAGGTACCAATCACATCTCATGCTCGCACAGGGTCACTCAGAACCTGGTGATTGCGGTGGTATCCTTAGATGCCAACATGGCGTCGTCGGCATAGTGTCTACTGGTGGTAATGGGCTCGTTGGCTTTGCAGACGTCAGAGACCTCTTGTGGTTAGATGAAGAAGCTATGGAACAGGGCGTGTCCGACTACATCAAGGGTCTCGGAGATGCTTTTGGAACAGGCTTCACTGACGCAGTCTCAAGGGAGGTTGAAGCTCTCAAGAACTATCTTATAGGGTCTGAAGGAGCAGTTGAGAAAATTTTGAAAAATCTTATCAAACTAATCTCTGCACTGGTGATTGTGATCAGAAGTGATTACGACATGGTTACCCTCACTGCAACCTTAGCGCTGATAGGTTGTCATGGCAGTCCTTGGGCTTGGATCAAAGCCAAAACAGCCTCCATCTTAGGTATCCCTATCGCTCAAAAGCAGAGCGCTTCCTGGCTCAAGAAGTTCAATGACATGGCCAACGCCGCTAAGGGGTTAGAGTGGGTTTCCAACAAGATCAGCAAATTTATTGATTGGCTTAAGGAGAAAATAGTACCAGCAGCCAGGGAGAAGGTTGAATTCCTAAATAACTTGAAACAGCTGCCACTGCTAGAGAATCAGATCTCAAACTTGGAACAATCTGCTGCCTCACAAGAGGACCTTGAAGTCATGTTTGGGAATGTGTCGTACCTAGCTCACTTCTGCCGCAAGTTCCAACCGCTATACGCCACGGAAGCTAAAAGAGTCTATGCCCTGGAGAAGAGAATGAATAACTATATGCAGTTCAAGAGCAAACACCGAATTGAACCTGTATGTCTCATTATTAGGGGCTCACCAGGCACTGGGAAGTCTCTAGCCACTGGTATTATTGCTCGAGCAATCGCTGATAAGTACCACTCCAGCGTGTACTCGCTCCCACCAGACCCGGATCATTTTGACGGTTACAAGCAACAGGTGGTTACAGTGATGGATGATTTGTGTCAAAACCCCGATGGTAAGGATATGTCTTTATTCTGTCAAATGGTATCCACCGTAGACTTCATTCCACCAATGGCTTCTCTCGAGGAGAAGGGAGTTTCCTTCACCTCTAAGTTTGTCATCGCATCCACTAATGCCAGTAATATCATAGTACCAACAGTGTCTGATTCTGACGCTATTCGCCGCAGGTTCTACATGGACTGTGACATTGAAGTGACAGACTCGTACAAAACAGATCTAGGTAGACTGGATGCAGGGCGAGCCGCTAAACTGTGCTCTGAAAACAACACCGCAAATTTCAAACGTTGCAGCCCATTAGTGTGTGGGAAAGCTATCCAACTTAGAGATAGAAAGTCTAAAGTCAGATACAGTGTGGATACGGTGGTTTCAGAACTTATTAGGGAATACAACAATAGGTCCGCCATTGGCAACACAATCGAGGCTCTTTTCCAAGGTCCACCCAAGTTCAGGCCAATTAGGATTAGCCTTGAAGAAAAACCAGCCCCAGACGCTATTAGCGATCTCCTTGCTAGCGTAGATAGTGAAGAAGTGCGCCAGTACTGCAGGGATCAAGGCTGGATTATTCCTGAAGCTCCCACCAATGTAGAGCGGCACCTTAATAGAGCGGTGCTTGTCATGCAATCCATCGCCACAGTAGTGGCGGTTGTCTCATTGGTGTATGTCATCTACAAGCTCTTTGCAGGGTTTCAGGGTGCGTATTCTGGTGCTCCTAAGCAAGTGCTTAAGAAACCTGCTCTTCGCACAGCAACAGTGCAGGGCCCGAGCCTTGACTTTGCTCTCTCCCTACTGAGAAGGAACATCAGGCAAGTCCAAACAGACCAGGGGCATTTCACCATGTTGGGTGTTAGGGATCGCTTAGCAGTCCTCCCACGCCACTCACAACCTGGCAAAACTATTTGGATTGAGCACAAACTCGTGAACGTCCTTGATGCAGTTGAACTGGTGGATGAGCAAGGAGTCAACCTGGAATTAACCCTCATCACTCTTGACACCAACGAAAAGTTTAGGGATATCACCAAATTCATCCCAGAAAACATTAGTACTGCTAGTGATGCCACCCTAGTGATCAACACGGAGCACATGCCATCAATGTTTGTCCCGGTGGGTGACGTTGTGCAGTATGGCTTTTTGAATCTCAGTGGTAAGCCTACCCATCGCACCATGATGTACAACTTTCCTACTAAAGCAGGACAGTGTGGAGGAGTGGTGACATCTGTTGGGAAGGTTGTCGGTATTCACATTGGTGGCAATGGCAGACAAGGTTTTTGCGCAGGCCTCAAAAGGAGTTACTTTGCTAGTGAACAAGGAGAGATCCAGTGGGTTAAGCCCAATAAAGAAACTGGAAGACTCAACATCAATGGACCAACCCGCACCAAGTTAGAACCTAGTGTATTCCATGACATCTTCGAGGGAAATAAAGAACCAGCTGTCTTGCACAGTAAAGACCCCCGACTTGAGGTAGATTTTGAACAGGCCCTGTTCTCTAAGTATGTGGGAAACACACTACATGAGCCTGACGAGTACATCAAAGAGGCAGCTCTTCATTATGCAAACCAATTAAAGCAACTAGAAATTAATACCTCTCAAATGAGCATGGAGGAGGCCTGCTACGGTACTGAGAATCTTGAGGCTATTGATCTTCACACTAGTGCAGGTTACCCCTATAGTGCCCTGGGGATAAAGAAAAGAGACATCTTAGACCCTACCACCAGGGACGTGAGTAGAATGAAGTTCTACATGGACAAGTATGGTCTTGATCTTCCTTACTCCACTTATGTCAAGGACGAGCTGCGCTCGATTGATAAAATCAAGAAAGGGAAGTCCCGTCTGATCGAGGCCAGTAGTCTAAATGATTCAGTGTACCTCAGAATGGCTTTCGGACATTTGTATGAGGCTTTCCACGCAAATCCTGGGACGATAACTGGATCAGCCGTGGGGTGTAACCCTGACACATTCTGGAGCAAGCTGCCAATTTTGCTCCCTGGTTCACTCTTTGCCTTTGACTACTCAGGTTATGATGCCAGCCTTAGCCCTGTCTGGTTCAGAGCATTAGAATTGGTTCTTAGGGAGATAGGGTATAGTGAAGAGGCAATCTCACTCATTGAGGGAATCAACCACACACATCATGTGTATCGTAATAAGACCTATTGTGTGCTTGGTGGGATGCCCTCAGGCTGTTCGGGAACATCCATTTTCAACTCAATGATCAACAACATTATTATCAGAGCACTGCTCATAAAAACATTTAAGGGCATTGATTTGGATGAACTCAACATGGTTGCTTATGGAGACGATGTGCTCGCTAGCTATCCCTTCCCAATTGATTGCTTGGAACTAGCAAAGACTGGTAAGGAGTATGGTCTGACCATGACTCCTGCTGATAAATCTCCTTGCTTTAATGAGGTCAATTGGGGTAATGCGACCTTCCTCAAAAGGGGCTTTTTGCCCGATGAACAGTTTCCATTTTTGATTCACCCTACTATGCCAATGAGGGAGATCCATGAGTCCATTCGATGGACCAAGGACGCACGAAACACTCAAGATCATGTGCGGTCCTTGTGCCTCCTAGCATGGCATAATGGTAAGCAAGAATATGAGAAGTTTGTGAGCACAATTAGGTCTGTCCCAGTAGGAAGAGCGTTGGCTATCCCAAATTATGAAAATCTTAGACGCAATTGGCTCGAATTATTT
>ACM62756
ATGGGTTCGCAGGTGTCTACACAGCGCTCCGGTTCTCATGAAAACTCAAACTCAGCCACTGAGGGTTCCACCATTAACTACACCACCATTAATTATTACAAAGACTCCTATGCTGCCACAGCGGGCAAACAGAGTCTCAAGCAAGATCCAGACAAGTTTGCAAATCCTGTTAAAGACATCTTCACTGAGATGGCAGCGCCACTGAAGTCCCCATCCGCTGAGGCATGTGGATACAGTGACCGAGTGGCGCAATTAACTATTGGCAACTCCACCATCACCACGCAAGAAGCGGCTAACATCATAGTCGGTTATGGTGAGTGGCCTTCCTACTGCTCGGATTCTGACGCTACAGCAGTGGATAAACCAACGCGCCCGGATGTTTCAGTGAACAGGTTTTATACATTGGACACTAAATTGTGGGAGAAATCGTCCAAGGGATGGTATTGGAAGTTCCCAGATGTGCTAACTGAAACTGGGGTTTTTGGGCAAAATGCACAATTCCACTACCTCTACCGATCAGGGTTCTGTATTCACGTGCAGTGCAATGCTAGTAAATTCCACCAAGGAGCACTCCTAGTCGCTGTCCTACCAGAGTATGTTATTGGGACAGTGGCAGGCGGCACAGGGACAGAAGACAGTCACCCCCCTTACAAGCAGACTCAACCCGGCGCCGATGGCTTCGAATTGCAGCACCCGTACGTGCTTGATGCTGGCATCCCAATATCACAGTTAACAGTGTGCCCACACCAGTGGATTAATTTGAGGACCAACAATTGTGCTACAATAATAGTGCCATACATTAACGCATTGCCTTTTGATTCTGCCTTGAACCACTGCAACTTTGGCCTATTAGTAGTACCTATTAGCCCACTAGATTACGATCAAGGAGCGACACCAGTAATCCCTATAACTATCACATTAGCTCCAATGTGTTCTGAATTCGCAGGTCTTAGGCAGGCAGTCACGCAAGGGTTTCCCACCGAGCTGAAACCTGGCACAAATCAATTTTTAACCACTGATGATGGCGTTTCGGCACCTATTCTACCAAACTTCCACCCCACCCCGTGTATCCATATACCTGGTGAAGTTAGGAACTTGCTAGAGTTATGCCAAGTGGAGACCATTCTGGAGGTTAACAATGTGCCCACGAATGCCACTAGCTTAATGGAGAGACTGCGCTTTCCGGTCTCAGCACAAGCAGGGAAAGGTGAGTTGTGTGCTGTGTTCAGAGCTGATCCTGGGCGAAATGGGCCGTGGCAGTCCACCTTGCTGGGTCAGTTGTGCGGGTACTATACCCAATGGTCAGGATCATTGGAAGTCACCTTCATGTTTACTGGATCCTTCATGGCTACCGGTAAGATGCTCATAGCCTATACACCGCCAGGAGGCCCTTTGCCCAAGGACCGGGCGACTGCCATGCTGGGCACGCACGTCATCTGGGATTTTGGGCTGCAATCGTCTGTTACCCTTGTAATACCATGGATCAGCAACACTCACTACAGAGCGCATGCCCGAGATGGAGTGTTTGACTACTACACCACAGGGTTGGTCAGTATATGGTATCAGACAAATTACGTGGTTCCAATTGGGGCGCCCAATACAGCCTATATAATAGCACTAGCGGCAGCCCAAAAGAACTTCACTATGAAGTTGTGCAAGGATGCTAGTGATATCCTGCAGACGGGCACCATCCAGGGAGATAGGGTGGCAGATGTAATTGAAAGTTCCATAGGAGATAGCGTGAGCAGAGCCCTCACTCAAGCTCTACCAGCACCCACAGGCCAAAACACACAGGTGAGTAGTCATCGATTGGATACAGGTAAGGTTCCAGCACTCCAAGCTGCTGAAATTGGAGCATCATCAAATGCTAGTGACGAGAGCATGATTGAGACACGCTGTGTTCTTAACTCGCACAGCACAGCTGAGACCACTCTTGATAGTTTCTTCAGCAGAGCGGGATTGGTTGGAGAAATAGATCTCCCTCTTGAAGGCACAACTAACCCAAATGGTTATGCCAACTGGGACATAGATATAACAGGTTACGCGCAAATGCGTAGAAAGGTGGAGCTATTTACCTATATGCGCTTTGATGCAGAGTTCACTTTTGTTGCGTGCACACCCACCGGGGAAGTTGTCCCACAATTGCTCCAATATATGTTTGTGCCACCTGGAGCCCCTAAGCCAGATTCCAGAGAATCCCTCGCATGGCAAACCGCTACCAACCCCTCAGTTTTTGTCAAGCTGTCAGACCCTCCAGCACAGGTTTCAGTGCCATTCATGTCACCTGCGAGCGCTTACCAATGGTTTTATGACGGATATCCCACGTTTGGAGAACATAAACAGGAGAAAGATCTTGAGTATGGGGCATGTCCTAACAACATGATGGGCACGTTCTCAGTGCGGACTGTAGGGACCTCCAAGTCCAAGTACCCTTTAGTGGTTAGGATTTACATGAGAATGAAGCACGTCAGGGCGTGGATACCTCGCCCGATGCGTAACCAAAACTATCTATTCAAAGCCAACCCAAATTATGCTGGCAACTCCATTAAGCCAACTGGTACCAGTCGCACAGCGATCACTACTCTTGGGAAATTTGGGCAGCAGTCTGGGGCCATTTATGTGGGTAACTTTAGAGTGGTCAATCGTCATCTTGCCACTCACAATGATTGGGCAAATCTTGTTTGGGAAGACAGTTCTCGCGATTTGCTCGTGTCATCCACCACCGCCCAAGGTTGTGACACGATTGCCCGTTGCAACTGCCAGACAGGGGTGTATTATTGTAACTCGAGGAGAAAACACTATCCAGTTAGTTTTTCAAAACCCAGCCTGATCTATGTAGAGGCTAGCGAGTATTACCCAGCTAGGTACCAGTCACATCTCATGCTCGCACAGGGCCACTCAGAACCTGGTGATTGCGGTGGCATCCTTAGATGCCAACATGGCGTCGTCGGTATAGTGTCTACTGGTGGCAATGGGCTTGTTGGCTTTGGAGACGTCAGGGACCTCTTGTGGTTGGATGAAGAAGCTATGGAGCAGGGCGTGTCCGACTACATCAAGGGACTCGGAGATGCTTTCGGGACAGGCTTCACTGATGCAGTCTCAAGGGAGGTTGAAGCTCTCAAGAGCTATCTTATAGGGTCTGAAGGAGCAGTTGAGAAAATTCTGAAAAACCTTATTAAACTAATCTCTGCACTGGTAATTGTAATCAGAAGTGACTACGACATGGTTACCCTTACCGCAACCTTAGCGCTGATAGGTTGTCATGGCAGTCCTTGGGCTTGGATTAAGGCCAAAACAGCTTCTATCTTAGGTATCCCTATCGCTCAAAAGCAAAGCGCTTCCTGGCTCAAGAAATTCAATGACATGGCCAACGCTGCTAAGGGGTTAGAGTGGGTTTCCAATAAGATCAGCAAATTTATTGATTGGCTCAAGGAGAAAATAGTACCAGCAGCCAAGGAGAAGGTTGAATTCCTAAATAACTTGAAACAGTTGCCACTGCTAGAGAATCAGATCTCAAACTTGGAACAATCTGCTGCCTCACAAGAGGACCTTGAAGTCATGTTTGGGAATGTGTCGTATCTAGCCCACTTCTGTCGCAAGTTCCAGCCGCTATACGCCACAGAAGCTAAAAGAGTCTATGCCCTGGAGAAGAGAATGAATAATTATATGCAGTTCAAGAGCAAACACCGAATTGAACCTGTATGTCTCATTATTAGGGGCTCACCAGGCACTGGGAAGTCTCTAGCCACTGGTATCATTGCTCGAGCAATCGCTGATAAGTACCACTCCAGCGTGTACTCGCTTCCACCAGACCCAGATCATTTTGATGGTTACAAGCAACAGGTGGTTACAGTGATGGATGACTTGTGTCAAAACCCCGACGGCAAGGATATGTCTTTATTCTGTCAAATGGTATCCACCGTAGACTTCATCCCACCAATGGCTTCTCTTGAGGAGAAGGGAGTTTCCTTCACCTCTAAGTTTGTTATCGCATCTACTAATGCCAGTAACATCATAGTGCCAACAGTGTCTGATTCTGATGCTATTCGCCGCAGGTTCTACATGGATTGTGACATTGAAGTGACAGACTCGTACAAAACAGATCTAGGTAGACTAGATGCAGGGAGAGCCGCTAAACTGTGCTCTGAAAACAACACTGCAAATTTTAAACGTTGCAGCCCATTAGTGTGTGGAAAAGCTATCCAACTTAGAGATAGAAAGTCTAAAGTTAGATACAGTGTGGATACGGTAGTTTCAGAACTTATTAGGGAATACAGCAATAGGTCCGCCATTGGCAACACAATCGAGGCTCTTTTCCAAGGTCCGCCCAAGTTCAGGCCAATTAGGATTAGCCTTGAAGAGAAACCAGCCCCAGACGCCATTAGCGATCTCCTTGCTAGCGTAGATAGTGAAGAAGTGCGCCAGTATTGCAGGGATCAAGGTTGGATCATTCCTGAAACTCCCACCAACGTTGAGCGGCACCTTAATAGAGCAGTGCTTGTCATGCAATCCATCGCCACAGTAGTGGCGGTTGTCTCGTTGGTGTATGTCATCTACAAGCTCTTTGCAGGGTTTCAGGGTGCGTATTCTGGTGCTCCTAAGCAAGTGCTTAAGAAGCCTGCTCTTCGCACAGCAACAGTACAGGGCCCGAGCCTTGATTTTGCTCTCTCCCTCCTGAGGAGGAACATCAGGCAAGTCCAAACAGACCAAGGGCATTTCACCATGTTGGGTGTTAGGGATCGCTTAGCAGTCCTCCCACGCCACTCACAACCCGGCAAAACTATTTGGATTGAGCACAAACTCGTGAACGTCCTTGATGCAGTTGAATTGGTAGATGAGCAAGGAGTCAACCTGGAATTAACCCTCATCACTCTTGACACTAACGAAAAATTTAGGGATATCACCAAATTCATCCCAGAAAATATTAGTACTGCCAGTGACGCCACCCTAGTGATCAACACGGAACACATGCCCTCAATGTTTGTCCCGGTGGGTGATGTTGTGCAGTATGGCTTCTTGAACCTCAGTGGTAAGCCTACCCATCGCACCATGATGTACAACTTTCCTACTAAAGCAGGGCAGTGTGGAGGAGTGGTGACTTCTGTTGGGAAGGTTATCGGTATTCACATTGGTGGCAATGGCAGACAAGGTTTTTGCGCAGGCCTTAAAAGGAGTTACTTTGCTAGTGAACAAGGAGAGATCCAGTGGATTAAGCCCAATAAAGAAACTGGAAGACTCAACATCAATGGACCAACCCGCACCAAGTTAGAACCCAGTGTATTCCACGATATCTTCGAGGGAAATAGAGAACCAGCTGTCTTGCACAGTAAGGACCCCCGACTCGAGGTAGATTTTGAACAGGCCTTGTTCTCTAAGTATGTGGGAAATACACTACATGAGCCTGACGAGTACATCAAAGAGGCAGCTCTTCATTATGCAAACCAATTAAAGCAACTAGAAATTAATACCTCTCAAATGAGCATGGAGGAGGCCTGCTACGGCACTGAGAATCTTGAGGCTATTGATCTTCATACTAGTGCAGGTTATCCCTATAGTGCCCTGGGGATAAAGAAAAGAGACATCTTAGACCCTACCACCAGGGATGTGAGTAAAATGAAGTTCTACATGGACAAATATGGTCTTGATCTCCCTTACTCCACTTATGTCAAGGATGAGCTGCGCTCAATTGATAAGATTAAGAAAGGGAAGTCCCGTCTGATCGAAGCCAGTAGTTTAAATGATTCAGTGTACCTCAGAATGGCTTTCGGTCATTTGTATGAGGCTTTCCACGCAAATCCTGGGACGATAACTGGATCAGCCGTGGGGTGTAACCCTGACACATTCTGGAGCAAACTGCCAATTTTGCTCCCTGGTTCACTCTTCGCCTTTGACTACTCAGGTTATGATGCTAGCCTTAGCCCTGTCTGGTTCAGAGCATTGGAATTGGTCCTTAGGGAGATAGGGTATAGTGAAGAGGCAGTCTCACTCATTGAGGGAATCAACCACACACACCATGTGTATCGTAACAAGACCTATTGTGTACTTGGTGGGATGCCCTCAGGCTGTTCGGGAACATCCATTTTCAACTCAATGATCAACAACATTATTATCAGAGCACTGCTCATAAAAACATTTAAGGGCATTGATTTGGATGAACTCAACATGGTCGCTTATGGAGACGATGTGCTCGCTAGCTATCCCTTCCCAATTGATTGCCTGGAACTAGCAAAGACTGGTAAGGAGTATGGTCTGACCATGACTCCTGCTGATAAATCTCCTTGCTTTAATGAGGTCAATTGGGGTAATGCGACCTTCCTCAAAAGGGGCTTTTTGCCCGATGAACAGTTTCCATTTTTGATTCACCCTACTATGCCAATGAGGGAGATCCATGAGTCCATTCGATGGACCAAGGACGCACGAAACACTCAAGATCATGTGCGGTCCTTGTGCCTCCTAGCATGGCATAATGGTAAGCAAGAATATGAGAAGTTTGTGAGCACAATTAGGTCTGTCCCAGTAGGAAGAGCATTGGCTATCCCAAATTATGAAAACCTTAGACGTAATTGGCTCGAGTTATTT
>BAJ78250
ATGGGTTCACAAGTGTCCACTCAGCGGTCTGGTTCTCACGAGAATTCCAATTCAGCTACAGAAGGCTCCACCATTAATTACACTACTATCAACTATTACAAGGACTCTTACGCAGCCACAGCAGGCAAGCAGAGCCTCAAACAAGACCCCGACAAATTTGCTAATCCTGTCAAGGACATTTTCACTGAAATGGCGGCGCCACTGAAGTCCCCATCTGCTGAGGCGTGTGGTTATAGCGATCGTGTGGCACAACTCACCATTGGAAACTCTACTATCACCACACAGGAAGCAGCAAATATCATAGTTGGTTACGGTGAGTGGCCCTCGTACTGCTCTGACGATGATGCTACAGCAGTGGATAAACCAACGCGTCCGGATGTTTCAGTGAATAGGTTTTACACATTAGACACTAAACTGTGGGAAAAATCATCCAAGGGGTGGTACTGGAAATTCCCCGATGTACTGACTGAAACCGGGGTCTTTGGTCAAAATGCACAGTTCCATTACTTATATAGGTCAGGGTTTTGCATTCATGTGCAATGCAACGCCAGTAAGTTCCATCAAGGGGCACTGCTAGTCGCTATCCTTCCGGAGTATGTTATTGGGACAGTGGCAGGCGGTACAGGAACAGAGGACAGTCACCCTCCTTACAAACAAACACAACCTGGTGCTGACGGTTTTGAGCTGCAACACCCGTACGTGCTTGATGCTGGGATCCCTATATCACAACTGACAGTGTGCCCTCACCAGTGGATTAATCTACGAACTAATAATTGTGCCACGATAATAGTGCCATATATGAACACACTGCCTTTTGACTCTGCCTTGAACCATTGCAACTTTGGGTTGCTAGTTGTGCCTATTAGCCCATTAGATTTTGACCAAGGGGCGACCCCAGTTATTCCCATCACTATCACTCTAGCTCCAATGTGCTCTGAGTTTGCAGGTCTTAGGCAAGCAGTCACTCAAGGCTTTCCTACAGAGCTGAAGCCAGGGACAAATCAATTTTTGACCACCGATGACGGCGTCTCGGCGCCCATTTTACCAAACTTCCACCCCACTCCGTGTATTCACATACCCGGTGAGGTCAGAAACTTACTTGAATTGTGCCAAGTGGAAACCATCCTTGAAGTTAACAACGTGCCTACCAATGCTACCAGTTTGATGGAAAGGCTACGATTCCCGGTATCTGCTCAAGCGGGGAAGGGTGAACTGTGCGCTGTGTTCAGAGCCGATCCAGGAAGGGACGGTCCGTGGCAGTCAACCATGCTGGGCCAGCTGTGTGGATATTACACTCAGTGGTCAGGATCACTAGAGGTCACTTTTATGTTCACCGGATCGTTCATGGCCACGGGTAAAATGCTTATAGCTTATACACCCCCTGGAGGCCCCTTACCCAAGGATCGGGCCACGGCGATGCTGGGCACACACGTCATCTGGGACTTCGGATTGCAATCGTCTGTCACCCTTGTGATACCATGGATTAGCAACACTCACTACAGAGCGCATGCCCGAGATGGAGTGTTCGATTACTATACCACAGGATTGGTTAGCATTTGGTATCAGACAAACTACGTGGTTCCAATAGGGGCGCCTAACACAGCTTACATAATAGCATTGGCGGCAGCCCAGAAGAATTTCACCATGAAGCTGTGCAAAGACACCAGTTACATATTACAGACAGCTTCCATTCAGGGGGATAGAGTGGCAGATGTGATCGAGAGTTCTATAGGGGACAGTATGAGTAGAGCACTTACTCAGGCCCTGCCAGCACCCACAGGTCAAAACACACAGGTGAGCAGTCATCGACTGGACACTGGTGAAGTTCCAGCGCTCCAAGCTGCTGAAATCGGGGCATCGTCAAACACTAGTGACGAGAGTATGATTGAAACACGATGCGTTCTTAACTCACATAGTACAGCAGAAACCACTTTGGACAGCTTCTTCAGTAGAGCAGGCTTGGTAGGGGAGATAGACCTCCCTCTTGAGGGCACCACTAACCCAAATGGTTATGCTAACTGGGATATAGACATAACTGGCTACGCACAGATGCGCAGGAAAGTGGAGCTATTCACTTATATGCGCTTTGATGCAGAATTCACTTTTGTTGCGTGCACCCCCACTGGTGAGGTTGTTCCACAATTACTCCAGTACATGTTTGTTCCCCCTGGCGCTCCCAAACCAGAATCTAGGGAGTCGCTCGCTTGGCAGACTGCTACAAACCCCTCAGTTTTTGTTAAGTTAACTGATCCACCAGCACAGGTCTCAGTTCCATTTATGTCACCCGCGAGTGCTTACCAGTGGTTTTACGACGGGTACCCCACGTTTGGAGAACATAAACAGGAGAAAGATCTTGAATATGGAGCGTGTCCTAATAATATGATGGGCACTTTCTCAGTGCGAACTGTGGGGTCATCGAAATCCAAGTATCCCTTAGTCATCAGAATATATATGAGAATGAAGCATGTTAGGGCATGGATACCTCGTCCAATGCGCAACCAGAATTACTTGTTCAAAGCCAACCCAAACTATGCTGGCAACTCCATTAAACCAACCGGCACCAGTCGCAATGCCATCACTACTCTTGGAAAGTTTGGTCAGCAATCTGGGGCCATCTATGTGGGTAACTTCAGGGTGGTCAATCGTCATCTCGCTACTCACAACGACTGGGCGAATCTCGTCTGGGAGGACAGCTCCCGCGATCTACTAGTGTCGTCTACCACCGCTCAGGGCTGTGACACAATCGCACGTTGCAATTGTCAAACAGGAGTGTACTACTGCAACTCAAAGAGGAAGCACTACCCAGTCAGCTTTTCAAAACCCAGCCTCATATATGTGGAAGCTAGTGAGTATTACCCTGCTAGATACCAATCACACTTGATGCTTGCTGTGGGTCACTCTGAGCCTGGTGATTGTGGGGGCATCTTAAGGTGCCAGCACGGTGTAGTTGGTATAGTGTCCACGGGTGGCAACGGGCTCGTCGGTTTTGCTGACGTGAGAGACCTCTTGTGGTTAGATGAAGAAGCCATGGAGCAAGGTGTGTCCGACTACATCAAGGGACTCGGTGACGCATTCGGAACAGGCTTCACTGATGCTGTTTCCAGAGAAGTTGAAGCTCTCAGGAACCACCTCATTGGGTCCGATGGAGCGGTTGAGAAGATCCTAAAGAACCTTATCAAGCTGATTTCAGCGCTAGTGATTGTGATCAGGAGCGATTATGATATGGTCACCCTCACAGCAACTTTAGCTCTGATCGGCTGTCATGGAAGCCCTTGGGCTTGGATCAAAGCCAAAACTGCAGCCATTTTAGGTATCCCCATCGCCCAGAAGCAGAGTGCATCCTGGCTAAAGAAATTTAATGACATGGCCAATGCCGCCAAAGGGTTAGAGTGGATATCTAACAAAATTAGCAAGTTCATTGACTGGCTCAGGGAGAAGATTGTGCCAGCAGCTAAGGAAAAAGCGGAGTTTTTAAATAATTTGAAGCAATTGCCACTGCTAGAGAATCAGATCACAAATTTAGAACAATCCGCTGCTTCACAAGAGGATCTTGAGGCAATGTTTGGGAATGTGTCATACCTCGCCCATTTCTGTCGCAAATTCCAACCATTGTACGCCACAGAGGCTAAGCGAGTCTATGTCCTAGAGAAGAGGATGAATAACTACATGCAGTTCAAGAGCAAACACCGTATTGAACCTGTATGTCTCATCATTAGGGGCTCACCAGGCACTGGAAAATCCCTTGCAACGGGTATTATTGCTCGGGCTATAGCAGACAAGTATCACTCCAGTGTGTACTCACTTCCACCAGACCCGGATCATTTTGACGGGTACAAACAGCAGGTGGTCACAGTAATGGATGACCTGTGTCAAAATCCTGATGGCAAGGATATGTCATTGTTTTGTCAGATGGTGTCCACTGTGGACTTTATCCCACCAATGGCTTCTCTTGAAGAGAAGGGAGTCTCTTTCACATCTAAATTTGTCATCGCATCTACCAATGCTAGCAACATTATAGTGCCAACAGTGTCTGACTCTGATGCCATCCGTCGCAGGTTTTACATGGATTGTGATATTGAAGTGACAGACTCCTACAAAACAGATTTGGGTAGGTTAGACGCTGGACGGGCTGCCAAATTGTGCTCTGAAAACAATACTGCAAATTTCAAGCGCTGCAGCCCACTAGTGTGTGGGAAAGCTATCCAACTTAGAGACAGAAAGTCTAAGGTCAGGTACAGCGTGGACACGGTGGTCTCCGAACTTGTTAGAGAGTACAACAGCAGATCCGCTATTGGTAACACAATTGAAGCACTGTTCCAAGGCCCACCCAAGTTCAGACCAATTAGAATCAATCTTGAGGAGAAGCCAGCCCCAGACGCTATTAGCGATCTCCTCGCTAGTGTGGACAGCGAGGAAGTGCGTCAATACTGCAGGGAACAAGGCTGGATCATCCCTGAAACTCCCACCAATGTTGAACGACACCTCAATAGAGCAGTGCTAGTCATGCAATCCATCGCCACTGTAGTGGCAGTTGTCTCACTGGTGTACGTCATTTATAAGCTCTTTGCAGGGTTCCAAGGTGCGTATTCTGGTGCCCCTAAGCAAGTGCTCAAGAAACCTGTTCTCCGCACGGCAACAGTGCAGGGTCCAAGTCTTGACTTTGCTCTCTCTTTGCTGAGAAGGAATATCAGGCAAGTTCAAACAGACCAAGGGCATTTCACTATGCTAGGTGTCAGAGACCGCTTGGCCGTTCTCCCACGACACTCGCAACCTGGGAAGACCATTTGGGTGGAACACAAACTTGTGAATATTCTCGATGCAGTCGAGCTAGTGGATGAGCAGGGTGTTAATTTAGAACTCACATTGGTGACACTAGACACTAATGAGAAATTTAGAGATATTACCAAATTCATTCCAGAAACCATTAGTGGCGCTAGTGATGCAACCTTAGTGATTAACACAGAACACATGCCATCAATGTTTGTTCCAGTGGGGGATGTCGTACAGTATGGATTCTTGAACCTTAGTGGTAAACCAACCCATAGGACCATGATGTACAATTTTCCTACAAAAGCTGGACAGTGCGGGGGCGTAGTCACATCAGTCGGTAAGATCATTGGCATCCACATTGGTGGTAACGGGCGTCAAGGATTCTGTGCTGGTTTGAAAAGGAGTTACTTCGCAAGTGAACAAGGTGAGATCCAATGGGTGAAATCTAACAAGGAAACTGGTAGACTGAACATCAATGGACCGACACGCACTAAGCTGGAACCCAGTGTGTTTCATGACGTGTTTGAGGGCAACAAGGAACCAGCAGTCCTAACAAACAAAGATCCTAGATTGGAGGTTGATTTTGAACAAGCCCTATTCTCCAAGTATGTGGGCAATGTATTGCATGAACCTGACGAGTACGTACATCAAGCTGCTCTCCACTATGCAAACCAACTTAAGCAATTGGATATAAACACCAATAAAATGAGCATGGAGGAGGCATGTTATGGTACGGAAAACCTGGAAGCGATAGACCTCCACACCAGTGCAGGGTACCCATATAGCGCTCTGGGAATCAAGAAAAGAGACATCCTCGATCCATTGACCAGAGACGTCTCTAAGATGAAATTTTACATGGATAAATATGGGTTGGATCTGCCATACTCCACTTATGTTAAAGATGAACTCAGGTCTCTAGACAAAATCAAGAAAGGGAAGTCACGCCTGATAGAGGCTAGTAGTTTGAATGATTCTGTTTATCTCAGAATGACCTTTGGACATCTTTACGAAGTATTTCATGCCAATCCCGGCACTGTGACTGGTTCAGCAGTTGGTTGTAACCCAGACGTGTTTTGGAGCAAGCTGCCGATTTTGTTGCCTGGCTCGCTTTTTGCTTTTGACTATTCAGGGTATGATGCTAGCCTCAGTCCGGTGTGGTTTAGAGCTTTGGAGACAGTGCTACGGGAGATTGGTTATTCGGAAGAAGCAGTGTCTCTAATCGAGGGGATAAACCACACCCACCACGTGTACCGAAACAAAACATACTGTGTTCTCGGTGGAATGCCCTCGGGGTGTTCCGGCACTTCTATCTTCAATTCAATGATTAACAACATTATTATCAGAACCCTTTTGATCAGAACCTTTAAGGGGATAGATCTGGATGAACTAAATATGGTGGCTTATGGGGATGATGTGCTGGCTAGTTATCCTTTCCCTATTGACTGCCTTGAATTAGCTAGGACTGGCAAGGAGTATGGATTGACCATGACGCCTGCAGATAAATCGCCCTGTTTCAATGAAGTAACATGGGAAAATGCTACCTTCTTGAAGAGAGGGTTTTTGCCAGATCACCAATTCCCATTCTTAATCCACCCTACAATGCCCATGAAAGAAATCCATGAGTCTATCCGATGGACAAAAGATGCACGCAATACTCAAGATCACGTGCGCTCCCTGTGCCTACTGGCTTGGCACAATGGCAAGGATGAATACGAAAAATTTGTGAGAGCAATTAGATCAGTTCCAGTTGGAAAGGCATTGGCGATTCCAAACTTTGAGAATTTGAGGAGAAATTGGCTCGAATTGTTT
>BAJ78248
ATGGGTTCACAAGTGTCCACTCAGCGGTCCGGCTCTCACGAGAATTCCAACTCAGCTACAGAAGGCTCCACCATTAATTACACTACTATCAACTATTACAAGGACTCTTATGCTGCCACAGCAGGCAAACAGAGCCTCAAACAAGACCCCGACAAGTTTGCTAATCCTGTCAAGGACATTTTCACTGAAATGGCGGCGCCACTGAAGTCTCCATCTGCTGAGGCGTGTGGTTATAGCGATCGTGTGGCACAACTCACCATTGGAAACTCCACCATCACCACACAGGAAGCAGCAAATATCATAGTTGGTTATGGTGAGTGGCCCTCATACTGCTCTGACGATGATGCTACAGCGGTGGATAAACCAACGCGCCCGGATGTCTCAGTGAATAGGTTTTACACATTAGACACTAAACTGTGGGAAAAATCATCCAAGGGGTGGTACTGGAAATTCCCTGATGTATTGACTGAAACCGGGGTCTTTGGTCAAAATGCACAGTTCCATTACTTATATAGGTCAGGGTTTTGCATCCATGTGCAATGCAACGCTAGTAAGTTCCATCAAGGGGCACTGCTAGTCGCTATCCTTCCAGAGTATGTTATTGGGACAGTGGCAGGTGGTACAGGAACAGAGGATAGTCACCCTCCTTACAAACAAACACAACCTGGTGCTGACGGTTTTGAGCTGCAACACCCGTACGTGCTTGATGCTGGGATCCCTATATCACAACTGACAGTGTGCCCTCACCAGTGGATTAATCTACGAACCAATAATTGTGCCACGATAATAGTGCCATATATGAACACACTGCCTTTTGACTCTGCCTTGAACCATTGCAACTTTGGGTTGCTAGTTGTGCCCATTAGCCCATTAGATTTTGACCAAGGGGCAACCCCGGTTATTCCCATCACTATCACTCTAGCTCCAATGTGCTCTGAGTTTGCAGGTCTTAGGCAAGCAGTCACTCAAGGCTTTCCTACAGAGCTGAAGCCAGGGACAAACCAATTTCTGACCACCGACGACGGCGTCTCAGCGCCCATTTTACCAAACTTCCACCCCACCCCGTGTATTCACATACCCGGTGAGGTTAGAAACTTACTTGAATTGTGCCAAGTGGAAACCATCCTTGAAGTTAACAACGTGCCTACCAATGCTACCAGTTTGATGGAAAGGCTACGGTTCCCGGTATCTGCTCAAGCGGGGAAGGGTGAACTGTGCGCTGTGTTCAGAGCCGATCCAGGAAGGGACGGCCCGTGGCAGTCAACCATGCTGGGCCAGCTGTGTGGATATTACACTCAGTGGTCAGGATCACTGGAGGTCACTTTTATGTTCACCGGATCATTCATGGCCACGGGTAAAATGCTTATAGCTTATACACCCCCTGGGGGCCCCCTACCCAAGGATCGGGCCACAGCGATGCTGGGCACACACGTCATCTGGGACTTCGGGCTACAATCGTCTGTCACCCTTGTGATACCATGGATCAGCAACACTCACTACAGAGCGCATGCCCGAGATGGAGTGTTTGATTACTATACCACAGGACTGGTTAGCATCTGGTACCAGACAAACTACGTGGTTCCAATTGGGGCGCCTAACACAGCTTACATAATAGCACTGGCGGCAGCCCAAAAGAATTTCACCATGAAGCTGTGCAAAGACACCAGTCACATATTACAGACAGCTTCCATTCAGGGGGATAGAGTGGCAGATGTGATCGAGAGTTCTATAGGGGACAGTATGAGTAGAGCACTTACTCAGGCCCTGCCAGCACCCACAGGTCAAAACACACAGGTGAGCAGTCATCGACTGGATACTGGCGAAGTTCCAGCGCTCCAAGCTGCTGAAATTGGGGCATCGTCAAACACTAGTGACGAGAGTATGATTGAAACGCGATGCGTTCTTAACTCACATAGCACAGCAGAAACCACTTTGGACAGCTTTTTCAGTAGAGCAGGCTTGGTAGGGGAGATAGACCTCCCTCTTGAGGGCACTACTAACCCAAATGGTTATGCTAACTGGGATATAGACATAACTGGCTACGCACAGATGCGCAGGAAAGTGGAGCTATTCACTTATATGCGCTTTGATGCAGAATTCACTTTTGTTGCGTGCACCCCTACTGGTCAGGTTGTTCCACAATTACTCCAGTATATGTTTGTTCCCCCTGGCGCTCCCAAACCAGAATCTAGGGAATCACTCGCTTGGCAGACTGCTACAAACCCCTCAGTTTTTGTCAAGTTAACTGACCCCCCAGCACAGGTCTCAGTTCCATTTATGTCACCCGCGAGTGCTTACCAGTGGTTTTACGACGGGTACCCCACGTTTGGAGAACATAAACAGGAGAAAGATCTTGAATATGGAGCATGCCCTAATAATATGATGGGTACTTTCTCGGTGCGAACTGTGGGGTCATCGAAATCCAAGTATCCCTTAGTTATCAGAATATATATGAGGATGAAGCATGTCAGGGCATGGATACCTCGTCCAATGCGCAACCAGAATTACTTGTTCAAAGCCAATCCAAACTATGCTGGCGACTCCATTAAACCAACCGGTACCAGTCGCAATGCCATCACTACTCTTGGAAAGTTTGGTCAGCAATCTGGGGCCATCTATGTGGGTAACTTCAGGGTGGTCAATCGTCATCTCGCTACTCACAATGACTGGGCGAATCTCGTCTGGGAAGACAGCTCCCGCGATCTACTAGTGTCGTCCACCACCGCTCAGGGCTGTGACACAATCGCACGTTGCAATTGTCAAACAGGAGTGTACTATTGCAACTCAAAGAGGAAGCACTATCCAGTCAGCTTTTCAAAACCCAGCCTCATATATGTGGAAGCTAGTGAGTATTACCCTGCTAGATATCAATCACACTTGATGCTTGCTGTGGGTCACTCTGAGCCTGGTGATTGTGGGGGCATCTTAAGGTGCCAGCACGGTGTAGTTGGTATAGTGTCCACGGGTGGCAACGGGCTCGTCGGTTTTGCTGACGTGAGAGACCTCCTGTGGTTAGATGAGGAAGCCATGGAGCAAGGTGTGTCCGACTACATCAAGGGACTCGGTGACGCATTCGGAACAGGCTTCACTGATGCTGTTTCCAGAGAAGTTGAGGCTCTCAGGAACCACCTCATTGGGTCCGATGGAGCGGTTGAGAAGATCCTGAAGAACCTTATCAAGCTGATTTCAGCGCTAGTGATTGTGATCAGGAGCGATTATGATATGGTCACCCTCACAGCAACTTTAGCTCTGATCGGCTGTCATGGAAGCCCTTGGGCTTGGATTAAAGCCAAAACTGCATCCATTTTAGGTATCCCCATCGCCCAGAAGCAGAGTGCATCTTGGCTAAAGAAATTTAATGACATGGCCAATGCCGCCAAGGGGTTAGAGTGGATATCCAACAAAATTAGCAAGTTTATTGACTGGCTCAGGGAGAAGATTGTGCCAGCAGCTAAGGAAAAAGCGGAGTTTTTAAATAATTTGAAGCAATTGCCACTATTAGAGAATCAGATTACAAATTTAGAGCAATCCGCTGCCTCACAGGAGGATCTTGAAGCAATGTTTGGGAATGTGTCATACCTCGCCCATTTCTGTCGAAAATTTCAACCATTGTACGCTACAGAGGCTAAGCGAGTCTATGTTCTAGAGAAGAGGATGAATAACTATATGCAGTTCAAGAGCAAACACCGTATTGAACCTGTATGTCTCATCATTAGGGGCTCACCAGGCACTGGAAAATCCCTTGCAACGGGTATTATTGCTCGGGCTATAGCAGACAAGTATCACTCCAGTGTGTACTCACTTCCACCAGACCCAGATCATTTCGACGGGTACAAACAGCAGGTGGTCACAGTAATGGATGACCTGTGTCAAAATCCTGATGGCAAGGATATGTCATTGTTTTGTCAAATGGTGTCCACTGTGGATTTCATCCCACCAATGGCTTCTCTTGAAGAGAAGGGAGTTTCTTTCACATCTAAATTTGTCATCGCATCTACCAATGCTAGCAACATTATAGTGCCAACAGTGTCTGACTCTGACGCCATCCGTCGTAGGTTTTACATGGATTGTGATATTGAAGTGACAGACTCCTACAAAACAGATTTGGGTAGGTTAGACGCTGGACGGGCTGCTAAATTGTGCTCTGAAAACAATACTGCAAATTTCAAACGCTGCAGCCCACTAGTGTGTGGGAAAGCTATCCAACTTAGAGACAGAAAGTCTAAGGTCAGGTACAGCGTGGACACGGTGGTCTCTGAACTTGTTAGAGAGTACAACAGCAGGTCCGCTATCGGTAACACAATTGAAGCACTGTTCCAAGGCCCACCCAAGTTCAGACCAATTAGAATCAATCTTGAGGAGAAGCCAGCCCCAGACGCTATTAGCGATCTCCTCGCTAGTGTAGACAGCGAGGAAGTGCGTCAATACTGCAGAGAACAAGGCTGGATCATCCCTGAAACTCCCACCAATGTTGAACGACACCTCAATAGAGCAGTGCTAGTCATGCAATCCATCGCCACTGTGGTGGCAGTTGTCTCACTGGTGTACGTCATTTATAAGCTCTTTGCAGGGTTCCAAGGTGCGTATTCTGGTGCCCCCAAGCAAGTGCTCAAGAAACCTGTTCTCCGCACGGCAACAGTGCAGGGTCCAAGTCTTGACTTTGCCCTCTCTTTGCTGAGAAGGAATATCAGGCAAGTTCAAACAGACCAAGGGCATTTCACTATGCTAGGTGTCAGAGACCGCTTGGCCGTTCTCCCACGGCACTCGCAACCTGGGAAGACCATTTGGGTGGAGCACAAACTTGTGAACATTCTTGATGCAGTCGAGCTAGTGGATGAGCAGGGTGTTAATTTAGAACTCACATTGGTGACACTGGACACTAATGAGAAATTTAGAGATATCACCAAGTTCATTCCAGAAACCATTAGCGGCGCTAGTGATGCAACTTTAGTGATTAACACAGAACACATGCCATCAATGTTTGTTCCAGTGGGGGATGTCGTACAGTATGGATTCTTGAACCTTAGTGGTAAACCAACCCATAGGACCATGATGTACAACTTTCCTACAAAAGCTGGACAGTGCGGAGGCGTAGTCACATCAGTCGGTAAGATCATTGGCATCCACATTGGCGGCAATGGGCGTCAAGGATTCTGTGCTGGCTTGAAAAGGAGTTACTTCGCAAGTGAACAAGGTGAGATCCAATGGGTGAAATCTAACAAGGAAACTGGTAGACTGAACATCAATGGACCAACACGCACTAAGCTGGAACCCAGTGTGTTTCATGACGTGTTTGAGGGCAACAAGGAACCAGCAGTCCTGACAAACAAAGATCCTAGATTGGAGGTTGACTTTGAACAAGCCCTATTCTCCAAGTATGTGGGCAATGTATTGCATGAACCTGATGAGTACGTACATCAAGCTGCTCTCCACTATGCAAATCAACTTAAGCAATTGGATATAAACACTAATAAAATGAGCATGGAGGAGGCATGTTATGGTACGGAAAACCTGGAAGCGATAGACCTCCACACCAGTGCAGGGTACCCATATAGCGCTCTGGGAATCAAGAAAAGAGACATCCTCGACCCATTGACCAGGGACGTCTCTAAGATGAAATTTTACATGGATAAATATGGGTTGGATCTGCCATACTCCACTTATGTTAAAGATGAACTTAGGTCTCTAGATAAGATCAAGAAGGGGAAGTCACGCCTGATAGAGGCTAGTAGCTTGAATGATTCTGTTTATCTCAGAATGACCTTTGGACATCTTTACGAAGTGTTTCATGCCAATCCCGGCACTGTGACTGGTTCAGCAGTTGGTTGCAACCCAGACGTGTTTTGGAGCAAGCTGCCAATTTTGTTGCCTGGCTCGCTTTTTGCTTTTGACTATTCAGGGTATGATGCTAGTCTCAGTCCGGTGTGGTTTAGAGCTTTGGAGACAGTGCTACGGGAGATTGGTTATTCGGAAGAAGCAGTGTCATTAATTGAGGGGATAAACCACACCCACCACGTGTACCGAAACAAAACATACTGTGTTCTCGGTGGAATGCCCTCGGGGTGTTCCGGCACTTCTATCTTCAATTCAATGATTAACAACATTATCATCAGAACCCTTTTGATCAGAACCTTCAAGGGGATAGATTTGGATGAACTAAACATGGTGGCTTATGGGGATGATGTGCTAGCTAGTTATCCTTTCCCTATTGACTGCCTTGAACTAGCTAGGACTGGTAAGGAGTATGGATTGACCATGACGCCTGCAGATAAATCGCCCTGCTTTAATGAAGTAACATGGGAAAATGCTACCTTCTTGAAGAGAGGGTTTTTGCCAGATCACCAGTTCCCATTCTTAATTCACCCTACAATGCCCATGAAAGAAATCCATGAATCTATCCGATGGACAAAAGATGCACGCAACACTCAAGATCACGTGCGCTCCCTGTGCCTACTGGCTTGGCACAATGGCAAGGATGAATACGAGAAATTCGTGAGCACAATTAGATCAGTTCCAGTTGGAAAGGCATTGGCGATTCCAAACTTTGAGAATTTGAGGAGAAATTGGCTCGAACTGTTT
>AFA50500
ATGGGTTCGCAAGTGTCTACACAGCGCTCCGGTTCTCACGAAAACTCAAACTCAGCCACTGAGGGTTCTACCATAAACTACACCACCATCAATTACTACAAAGACTCTTATGCTGCCACAGCAGGCAAACAGAGTCTCAAGCAGGATCCAGACAAGTTTACAAACCCTGTTAAAGACATCTTCACTGAAATGGCAGCGCCACTGAAGTCCCCATCTGCTGAGGCATGTGGATACAGTGATCGAGTGGCGCAATTAACTATTGGCAACTCCACCATCACCACGCAAGAAGCGGCTAACATCATAGTCGGTTATGGTGAGTGGCCTTCCTACTGCTCAGATTCCGACGCTACAGCAGTGGATAAACCTACGCGCCCGGATGTTTCAGTGAACAGGTTTTACACATTGGACACTAAATTGTGGGAGAAATCGTCTAAGGGATGGTACTGGAAGTTCCCGGATGTGTTAACTGAAACTGGGGTTTTTGGCCAAAATGCACAATTCCACTACCTCTACCGATCAGGGTTCTGCATCCACGTGCAGTGCAATGCCAGTAAATTCCACCAAGGAGCACTCCTAGTCGCTGTCCTACCAGAGTATGTCATTGGGACAGTAGCAGGCGGCACAGGGACGGAAGATACCCACCCCCCTTACAAGCAGACTCAACCCGGCGCCGATGGCTTCGAGTTGCAACACCCGTACGTGCTTGATGCTGGCATCCCAATATCACAGTTAACAGTGTGCCCACACCAATGGATTAATTTGAGGACCAACAATTGTGCTACAATAATAGTGCCATACATTAACGCACTGCCTTTTGATTCTGCCTTGAACCATTGCAACTTTGGCCTGTTAGTTGTGCCTATTAGTCCACTAGACTACGACCAAGGAGCGACGCCAGTAATCCCTATAACTATCACATTGGCCCCAATGTGTTCTGAATTCGCAGGTCTTAGGCAGGCAGTCACGCAAGGGTTCCCCACCGAGCTAAAACCTGGCACAAATCAATTTTTAACCACCGATGATGGCGTTTCAGCACCTATTCTACCAAACTTCCACCCCACCCCGTGTATCCACATACCTGGTGAAGTTAGGAATTTGCTAGAGTTATGCCAGGTGGAAACCATTCTGGAGGTTAATAATGTGCCCACGAATGCCACTAGCTTAATGGAGAGACTGCGCTTCCCGGTCTCAGCACAAGCAGGGAAAGGTGAGCTGTGTGCGGTGTTTAGAGCCGATCCTGGGCGAAATGGACCATGGCAGTCCACCTTGCTGGGTCAGTTGTGCGGGTACTACACCCAATGGTCAGGATCATTGGAAGTCACCTTCATGTTTACTGGATCCTTCATGGCTACCGGCAAGATGCTCATAGCCTATACACCGCCAGGAGGTCCTCTGCCCAAGGACCGGGCGACCGCCATGTTAGGCACGCACGTCATCTGGGATTTTGGGCTGCAATCGTCTGTTACCCTTGTAATACCATGGATCAGCAACACTCATTATAGAGCACATGCTCGAGATGGAGTGTTTGACTACTACACCACAGGGTTAGTCAGTATATGGTATCAGACAAATTACGTGGTTCCAATTGGTGCGCCCAACACAGCCTATATAATAGCATTAGCGGCAGCCCAAAAGAACTTCACTATGAAATTGTGCAAGGATGCTAGTGATATCCTGCAGACGGGCACCATCCAGGGAGATAGGGTGGCAGATGTAATTGAAAGTTCTATAGGAGATAGCATGAGCAGAGCTCTCACTCACGCTCTACCAGCATCCACAGGCCAGAACACACAGGTGAGCAGTCATCGACTAGATACAGGCAAGGTTCCAGCACTCCAAGCTGCTGAAATTGGAGCATCATCAAATGCTAGTGACGAGAGCATGATTGAGACACGCTGTGTTCTCAACTCGCACAGTACAGCTGAGACCACTCTTGATAGTTTCTTCAGCAGGGCGGGATTAGTTGGAGAGATAGATCTCCCTCTTAAGGGCACAACTAACCCAAATGGTTATGCCAACTGGGACATAGATATAACAGGTTACGCGCAAATGCGTAGAAAGGTAGAGCTATTCACCTACATGCGCTTTGATGCAGAGTTCACCTTCGTTGCGTGCACACCCACCGGGGAAGTTGTCCCACAATTGCTCCAATATATGTTTGTGCCACCTGGAGCCCCTAAACCAGATTCTAGGGAATCCCTTGCATGGCAAACCGCCACTAACCCCTCAGTTTTCGTCAAGCTGTCAGACCCTCCAGCGCAGGTTTCAGTGCCATTCATGTCGCCTGCGAGTGCTTATCAATGGTTTTATGACGGATATCCCACATTCGGAGAACACAAGCAGGAGAAAGATCTTGAATACGGAGCATGCCCTAATAATATGATGGGCACGTTCTCTGTGCGGACTGTGGGAATCTCCAAGTCCAAGTACCCTCTAGTGGTTAGGATTTACATGAGAATGAAGCACGTCAGGGCGTGGATACCTCGCCCGATGCGTAACCAGAACTACCTATTCAAAGCCAACCCAAATTATGCTGGCAACTCCATTAAGCCAACTGGTGCCAGTCGCACAGCGATCACCACTCTTGGGAAATTTGGACAACAGTCTGGAGCTATTTATGTGGGCAACTTTAGAGTGGTCAACCGACATCTTGCCACTCACAATGATTGGGCAAATCTTGTTTGGGAAGACAGCTCTCGCGACTTGCTCGTGTCGTCCACCACCGCCCAAGGTTGTGACACGATTGCCCGTTGCGATTGCCAGACAGGGGTGTACTACTGTAACTCGATGAGAAAACACTACCCAGTCAGTTTTTCAAAACCCAGCCTGATCTATGTAGAGGCTAGCGAGTATTACCCAGCCAGGTACCAATCACATCTCATGCTCGCACAGGGTCACTCAGAACCTGGTGATTGCGGTGGTATCCTTAGATGCCAACATGGCGTCGTCGGCATAGTGTCTACTGGTGGCAATGGGCTTGTTGGCTTTGCAGACGTCAGAGACCTCTTGTGGTTAGATGAAGAAGCTATGGAACAGGGCGTGTCCGACTACATCAAGGGTCTCGGAGATGCTTTTGGAACAGGCTTCACTGATGCAGTCTCAAGGGAGGTTGAAGCTCTCAAGAACTATCTCATAGGGTCTGAAGGAGCAGTTGAGAAAATTCTGAAAAATCTTATTAAACTAATCTCTGCACTGGTGATTGTGATCAGAAGTGATTACGACATGGTTACCCTCACTGCGACCTTAGCGTTGATAGGTTGTCATGGCAGTCCGTGGGCTTGGATCAAAGCCAGAACAGCCTCCATCTTGGGTATCCCTATCGCTCAAAAGCAGAGCGCTTCCTGGCTCAAGAAGTTCAATGACATGGCCAACGCCGCTAAGGGGTTAGAGTGGGTTTCTAACAAGATCAGCAAATTTATTGATTGGCTTAAGGAGAAAATAGTACCAGCAGCTAGGGAGAAGGTTGAATTCCTAAATAACTTGAAACAGCTGCCACTGCTAGAGAATCAGATCTCAAACTTGGAACAATCTGCTGCCTCACAAGAGGACCTTGAAGTCATGTTTGGGAATGTATCGTACCTAGCTCACTTCTGTCGCAAGTTCCAACCGCTATACGCCACGGAAGCTAAAAGAGTCTATGCCCTGGAGAAGAGAATGAATAACTACATGCAGTTCAAGAGCAAACACCGAATTGAACCTGTATGTCTTATTATTAGGGGCTCACCAGGCACTGGGAAGTCTCTAGCCACTGGTATTATTGCTCGAGCAATCGCTGATAAGTACCACTCCAGCGTGTACTCGCTCCCACCAGACCCGGACCATTTTGACGGTTACAAGCAACAGGTGGTTACAGTGATGGATGACTTGTGTCAAAACCCCGATGGTAAGGATATGTCTTTATTCTGTCAAATGGTATCCACCGTAGACTTCATTCCACCAATGGCTTCTCTCGAGGAGAAGGGAGTTTCCTTCACCTCTAAGTTTGTCATTGCATCCACTAATGCCAGTAATATCATAGTACCAACAGTGTCTGATTCTGATGCTATTCGCCGCAGGTTCTACATGGACTGTGACATTGAAGTGACAGATTCGTACAAAACAGATCTAGGTAGACTGGATGCAGGACGAGCCGCTAAACTGTGCTCTGAAAACAACACTGCAAATTTTAAACGCTGCAGCCCGTTAGTGTGTGGGAAAGCTATCCAACTTAGAGATAGAAAGTCTAAAGTCAGATACAGTGTGGATACGGTGGTTTCAGAACTCATTAGGGAATACAACAATAGGTCCGCTATTGGCAACACAATCGAAGCTCTTTTCCAAGGTCCACCCAAGTTCAGGCCAATTAGGATTAACCTTGAAGAAAAACCAGCCCCGGACGCTATTAGCGATCTCCTTGCTAGCGTAGATAGTGAAGAAGTGCGCCAGTACTGCAGGGATCAAGGCTGGATTATTCCTGAAGTTCCCACCAATGTGGAGCGGCACCTTAATAGAGCGGTGCTTGTCATGCAATCCATCGCCACAGTAGTGGCGGTTGTCTCGTTGGTGTATGTCATCTACAAGCTCTTTGCAGGGTTCCAGGGTGCGTATTCTGGTGCTCCTAAGCAAGTGCTTAAGAAACCTGCTCTTCGCACAGCAACAGTACAGGGCCCGAGCCTTGACTTTGCTCTCTCCCTACTGAGAAGGAACATCAGACAAGTCCAAACAGACCAGGGGCATTTCACCATGTTGGGTGTTAGGGATCGCTTAGCAGTCCTCCCACGCCATTCACAACCTGGTAAAACTATTTGGGTTGAGCACAAACTCGTGAACGTCCTTGATGCAGTTGAATTGGTAGATGAGCAAGGAGTCAACCTGGAATTGACCCTTATTACTCTTGACATCAACGAAAAGTTTAGGGATATCACCAAATTCATCCCAGAAAATATTAGTACTGCTAGTGATGCCACCCTAGTGATTAACACAGAGCACATGCCATCAATGTTTGTCCCGGTGGGTGACGTTGTACAGTATGGCTTTTTGAATCTCAGTGGTAAGCCTACCCATCGCACCATGATGTACAACTTTCCTACTAAAGCAGGACAGTGTGGAGGAGTGGTGACATCTGTTGGGAAGGTTGTCGGTATTCACATTGGTGGCAATGGCAGACAAGGTTTTTGCGCAGGCCTCAAAAGGAGTTACTTTGCTAGTGAACAAGGGGAGATCCAGTGGGTTAAGCCCAATAAAGAAACTGGAAGACTCAACATCAATGGACCAACCCGCACCAAGTTAGAACCTAGTGTATTCCATGACATCTTCGAGGGAAATAAAGAACCAGCCGTCTTGCACAGTAAAGACCCCCGACTTGAGGTAGATTTTGAACAGGCCCTGTTCTCTAAGTATGTGGGAAACACACTACATGAGCCCGACGAGTACATCAAAGAGGCAGCTCTTCATTATGCAAACCAATTAAAGCAACTAGGAATTAATACCTCTCAAATGAACATGGAGGAGGCCTGCTACGGTACTGAGAATCTTGAGGCTATTGATCTTCACACTAGTGCAGGTTACCCCTATAGTGCCTTGGGGATAAAGAAAAGAGACATCTTAGACCCTACCACCAGGGACGTGAGTAAAATGAAGTTCTACATGGACAAGTATGGTCTTGATCTTCCTTACTCCACTTATGTCAAGGACGAGCTGCGCTCGGTTGATAAAATTAAAAAGGGGAAGTCCCGCCTGATCGAGGCCAGTAGTCTAAATGATTCAGTGTACCTCAGAATGGCTTTCGGACATTTGTATGAGGCTTTCCACGCAAATCCTGGGACGATAACTGGATCAGCTGTGGGGTGTAACCCTGACACATTCTGGAGCAAGCTGCCAATTTTGCTCCCTGGTTCACTCTTTGCCTTCGACTACTCAGGTTATGATGCCAGCCTTAGCCCTGTCTGGTTCAGAGCATTAGAACTGGTTCTTAGGGAGATAGGGTATAGTGAAGAGGCGGTCTCACTCATTGAGGGAATCAATCACACACATCATGTGTATCGTAATAAGACCTATTGTGTGCTTGGTGGGATGCCCTCAGGCTGTTCGGGAACATCCATTTTCAACTCAATGATCAACAACATTATTATCAGAGCACTGCTCATAAAAACATTTAAGGGCATTGATTTGGATGAACTCAACATGGTCGCTTATGGAGACGATGTGCTCGCTAGCTATCCCTTCCCAATTGATTGCTTGGAACTAGCAAAGACTGGTAAGGAGTATGGTCTGACCATGACTCCTGCTGATAAATCTCCTTGCTTTAATGAGGTCAATTGGGGTAATGCGACCTTCCTCAAGAGGGGCTTTTTGCCCGATGAACAGTTTCCATTTTTGATTCACCCTACTATGCCAATGAGGGAGATCCATGAGTCCATTCGATGGACCAAGGACGCGCGAAACACTCAAGATCACGTGCGGTCCTTGTGCCTCCTAGCATGGCATAATGGTAAACAAGAATATGAGAAGTTTGTGAGCACAATTAGGTCTGTCCCAGTAGGAAGAGCGTTGGCTATTCCAAATTATGAAAATCTTAGACGCAATTGGCTCGAGTTATTT
>ACM62758
ATGGGTTCGCAAGTGTCTACACAGCGCTCCGGTTCTCACGAAAACTCAAACTCAGCCACTGAGGGTTCTACCATAAACTACACCACCATCAATTACTACAAAGACTCCTATGCTGCCACAGCAGGCAAACAGAGTCTCAAACAGGATCCAGACAAGTTTGCAAATCCTGTTAAAGACATCTTCACTGAAATGGCAGCGCCACTGAAGTCCCCATCCGCTGAGGCATGTGGATACAGTGATCGAGTGGCGCAATTAACTATTGGCAACTCCACCATCACCACGCAAGAAGCGGCTAACATTATAGTCGGTTATGGTGAGTGGCCTTCCTACTGCTCAGATTCTGACGCTACAGCAGTGGATAAACCAACGCGCCCGGATGTTTCAGTGAACAGGTTTTACACATTGGACACTAAATTGTGGGAGAAATCGTCCAAGGGATGGTACTGGAAGTTCCCGGATGTGTTAACTGAAACTGGGGTCTTTGGGCAAAATGCACAATTCCACTACCTCTACCGATCAGGGTTCTGCATCCACGTGCAGTGCAATGCCAGTAAATTCCACCAAGGAGCACTCCTAGTCGCTGTCCTACCAGAGTATGTCATTGGGACAGTGGCAGGCGGTACAGGGACGGAAGATACTCACCCCCCTTACAAACAGACTCAACCCGGCGCCGATGGCTTCGAGTTGCAACATCCGTACGTGCTTGATGCTGGCATCCCAATATCACAGTTAACAGTGTGCCCACACCAGTGGATTAATTTGAGGACCAACAATTGTGCTACAATAATAGTGCCATACATTAACGCACTGCCTTTTGATTCTGCCTTGAACCATTGCAACTTTGGCCTGTTAGTTGTGCCTATTAGCCCACTAGACTACGACCAAGGAGCGACGCCAGTAATTCCTATAACTATCACATTGGCCCCAATGTGTTCTGAATTCGCAGGTCTTAGGCAGGCAGTCACGCAAGGGTTCCCCACCGAGCTAAAACCTGGCACAAATCAATTTTTAACCACCGATGATGGCGTTTCAGCACCTATTCTACCAAACTTCCACCCCACCCCGTGTATCCACATACCTGGTGAAGTTAGGAACTTGCTAGAGTTATGCCAGGTGGAGACCATTCTGGAGGTTAACAATGTGCCCACGAATGCCACTAGCTTAATGGAGAGACTGCGCTTCCCGGTCTCAGCACAAGCAGGGAAAGGTGAGCTGTGTGCGGTGTTTAGAGCCGATCCTGGGCGAAATGGACCATGGCAATCCACCTTACTGGGTCAGTTGTGCGGGTACTACACCCAGTGGTCAGGATCATTGGAAGTCACCTTCATGTTTACTGGATCCTTCATGGCTACCGGCAAGATGCTCATAGCCTATACACCGCCAGGAGGTCCTCTGCCCAAGGACCGGGCGACCGCCATGTTGGGCACGCACGTCATCTGGGATTTTGGGCTACAATCGTCTGTTACCCTTGTAATACCATGGATCAGCAACACTCATTATAGAGCACATGCCCGAGATGGAGTGTTTGACTACTACACCACAGGGTTAGTCAGTATATGGTATCAGACAAATTACGTGGTTCCAATCGGTGCGCCCAATACAGCCTATATAATAGCACTAGCGGCAGCCCAAAAGAACTTCACTATGAAATTGTGCAAGGATGCTAGTGATATCCTGCAGACGGGCACCATCCAGGGAGATAGGGTGGCAGATGTAATTGAAAGTTCCATAGGAGATAGCGTGAGCAGAGCCCTCACTCACGCTCTACCAGCACCCACAGGCCAGAACACACAGGTGAGCAGTCATCGACTGGATACAGGCAAGGTTCCAGCACTCCAAGCTGCTGAAATTGGAGCATCATCAAATGCTAGTGACGAGAGCATGATTGAGACACGCTGTGTTCTTAACTCGCACAGTACAGCTGAGACCACTCTTGATAGTTTCTTCAGCAGGGCGGGATTAGTTGGAGAGATAGATCTCCCTCTTGAGGGCACAACTAACCCAAATGGTTATGCCAACTGGGACATAGATATAACAGGTTACGCGCAAATGCGTAGAAAGGTAGAGCTATTCACCTACATGCGCTTTGATGCAGAGTTCACTTTTGTTGCGTGCACACCCACCGGGGAAGTTGTCCCACAATTGCTCCAATATATGTTTGTGCCACCTGGAGCCCCTAAGCCAGATTCTAGGGAATCCCTTGCATGGCAAACCGCCACTAACCCCTCAGTTTTTGTCAAGCTGTCAGACCCTCCAGCGCAGGTTTCAGTGCCATTCATGTCACCTGCGAGTGCTTATCAATGGTTTTATGACGGATATCCCACATTCGGAGAACACAAACAGGAGAAAGATCTTGAATACGGGGCATGTCCTAATAACATGATGGGCACGTTCTCAGTGCGGACTGTGGGGACCTCCAAGTCCAAGTACCCTTTAGTGGTTAGGATTTACATGAGAATGAAGCACGTCAGGGCGTGGATACCTCGCCCGATGCGTAACCAGAACTACCTATTCAAAGCCAACCCAAATTATGCTGGCAACTCCATTAAGCCAACTGGTGCCAGTCGCACAGCGATCACCACTCTTGGGAAATTTGGACAACAGTCTGGGGCTATTTATGTGGGCAACTTTAGAGTGGTCAATCGACATCTTGCCACTCACAATGATTGGGCAAATCTTGTTTGGGAAGACAGCTCTCGCGACTTGCTCGTGTCATCCACCACCGCCCAAGGTTGTGACACGATTGCTCGTTGCGATTGCCAGACAGGGGTGTACTACTGTAACTCGATGAGAAAACACTACCCAGTCAGTTTTTCAAAACCCAGCCTGATCTATGTAGAGGCTAGCGAGTATTACCCAGCCAGGTACCAATCACATCTCATGCTCGCACAGGGTCACTCAGAACCTGGTGATTGCGGTGGTATCCTTAGATGCCAACATGGCGTCGTCGGCATAGTGTCTACTGGTGGCAATGGGCTCGTTGGCTTTGCAGACGTCAGAGACCTCTTGTGGTTAGATGAAGAAGCTATGGAACAGGGCGTGTCCGACTACATCAAGGGTCTCGGAGATGCTTTTGGAACAGGCTTCACTGACGCAGTCTCAAGGGAGGTTGAAGCTCTCAAGAACTATCTTATAGGGTCTGAAGGAGCAGTTGAGAAAATTTTGAAAAATCTTATCAAACTAATCTCTGCACTGGTGATTGTGATCAGAAGTGATTACGACATGGTTACCCTCACTGCAACCTTAGCGCTGATAGGTTGTCATGGCAGTCCTTGGGCTTGGATCAAAGCCAAAACAGCCTCCATCTTAGGTATCCCTATCGCTCAAAAGCAGAGCGCTTCCTGGCTCAAGAAGTTCAATGACATGGCCAACGCCGCTAAGGGGTTAGAGTGGGTTTCCAACAAGATCAGCAAATTTATTGATTGGCTTAAGGAGAAAATAGTACCAGCAGCCAGGGAGAAGGTTGAATTCCTAAATAACTTGAAACAGCTGCCACTGCTAGAGAATCAGATCTCAAACTTGGAACAATCTGCTGCCTCACAAGAGGACCTTGAAGTCATGTTTGGGAATGTGTCGTACCTAGCTCACTTCTGCCGCAAGTTCCAACCGCTATACGCCACGGAAGCTAAAAGAGTCTATGCCCTGGAGAAGAGAATGAATAACTATATGCAGTTCAAGAGCAAACACCGAATTGAACCTGTATGTCTCATTATTAGGGGCTCACCACGCACTGGGAAGTCTCTAGCCACTGGTATTATTGCTCGAGCAATCGCTGATAAGTACCACTCCAGCGTGTACTCGCTCCCACCAGACCCGGATCATTTTGACGGTTACAAGCAACAGGTGGTTACAGTGATGGATGATTTGTGTCAAAACCCCGATGGTAAGGATATGTCTTTATTCTGTCAAATGGTATCCACCGTAGACTTCATTCCACCAATGGCTTCTCTCGAGGAGAAGGGAGTTTCCTTCACCTCTAAGTTTGTCATCGCATCCACTAATGCCAGTAATATCATAGTACCAACAGTGTCTGATTCTGACGCTATTCGCCGCAGGTTCTACATGGACTGTGACATTGAAGTGACAGACTCGTACAAAACAGATCTAGGTAGACTGGATGCAGGGCGAGCCGCTAAACTGTGCTCTGAAAACAACACTGCAAATTTCAAACGTTGCAGCCCATTAGTGTGTGGGAAAGCTATCCAACTTAGAGATAGAAAGTCTAAAGTCAGATACAGTGTGGATACGGTGGTTTCAGAACTTATTAGGGAATACAGCAATAGGTCCGCCATTGGCAACACAATCGAGGCTCTTTTCCAAGGTCCACCCAAGTTCAGGCCAATTAGGATTAGCCTTGAAGAAAAACCAGCCCCAGACGCTATTAGCGATCTCCTTGCTAGCGTAGATAGTGAAGAAGTGCGCCAGTACTGCAGGGATCAAGGCTGGATTATTCCTGAAGCTCCCACCAATGTAGAGCGGCACCTTAATAGAGCGGTGCTTGTCATGCAATCCATCGCCACAGTAGTGGCGGTTGTCTCGTTGGTGTATGTCATCTACAAGCTCTTTGCAGGGTTCCAGGGTGCGTATTCTGGTGCTCCTAAGCAAGTGCTTAAGAAACCTGCTCTTCGCACAGCAACAGTACAGGGCCCGAGCCTTGACTTTGCTCTCTCCCTACTGAGAAGGAACATCAGGCAAGTCCAAACAGACCAGGGGCATTTCACCATGTTGGGTGTTAGGGATCGCTTAGCAGTCCTCCCACGCCACTCACAACCTGGCAAAACTATTTGGATTGAGCACAAACTCGTGAACGTCCTTGATGCAGTTGAACTGGTGGATGAGCAAGGAGTCAACCTGGAATTAACCCTCATCACTCTTGACACCAACGAAAAGTTTAGGGATATCACCAAATTCATCCCAGAAAATATTAGCACTGCTAGTGATGCCACCCTAGTGATCAACACGGAGCACATGCCATCAATGTTTGTCCCGGTGGGTGACGTTGTGCAGTATGGCTTCTTGAATCTCAGTGGTAAGCCTACCCATCGCACCATGATGTACAACTTTCCTACTAAAGCAGGACAGTGTGGAGGAGTGGTGACATCTGTTGGGAAGGTTGTCGGTATTCACATTGGTGGCAATGGCAGACAAGGTTTTTGCGCAGGCCTCAAAAGGAGTTACTTTGTTAGTGAACAAGGAGAGATCCAGTGGGTTAAGCCCAATAAAGAAACTGGAAGACTCAATATCAATGGACCAACCCGCACCAAGTTAGAACCTAGTGTATTCCATGACATCTTCGAGGGAAATAAAGAACCAGCTGTCTTGCACAGTAAAGACCCCCGACTTGAGGTAGATTTTGAACAGGCCCTGTTCTCTAAGTATGTGGGAAACACACTACATGAGCCTGACGAGTACATCAAAGAGGCAGCTCTTCATTATGCAAACCAATTAAAGCAACTAGAAATTAATACCTCTCAAATGAGCATGGAGGAGGCCTGCTACGGTACTGAGAATCTTGAGGCTATTGATCTTCACACTAGTGCAGGTTACCCCTATAGTGCCCTGGGGATAAAGAAAAGAGACATCTTAGACCCTACCACCAGGGACGTGAGTAGAATGAAGTTCTACATGGACAAGTATGGCCTTGATCTTCCTTACTCCACTTATGTCAAGGACGAGCTGCGCTCGATTGATAAAATTAAGAAAGGGAAGTCCCGTCTGATCGAGGCCAGTAGTCTAAATGATTCAGTGTACCTCAGAATGGCTTTCGGACATTTGTATGAGGCTTTCCACGCAAATCCTGGGACGATAACTGGATCAGCCGTGGGGTGTAACCCTGACACATTCTGGAGCAAGCTGCCAATTTTGCTCCCTGGTTCACTCTTTGCCTTTGACTACTCAGGTTATGATGCCAGCCTTAGCCCCGTCTGGTTCAGAGCATTAGAATTGGTTCTTAGGGAGATAGGGTATAGTGAAGAGGCAATCTCACTCATTGAGGGAATCAACCACACACATCATGTGTATCGTAATAAGACCTATTGTGTGCTTGGTGGGATGCCCTCAGGCTGTTCGGGAACATCCATTTTCAACTCAATGATCAACAACATTATTATCAGAGCACTGCTCATAAAAACATTTAAGGGCATTGATTTGGATGAACTCAACATGGTCGCTTATGGAGACGATGTGCTCGCTAGCTATCCCTTCCCAATTGATTGCCTGGAACTAGCAAAGACTGGTAAGGAGTATGGTCTGACCATGACTCCTGCTGATAAATCTCCTTGCTTTAATGAGGTCAATTGGGGTAATGCGACCTTCCTCAAAAGGGGCTTTTTGCCCGATGAACAGTTTCCATTTTTGATTCACCCTACTATGCCAATGAGGGAGATCCATGAGTCCATTCGATGGACCAAGGACGCACGAAACACTCAAGATCATGTGCGGTCCTTGTGCCTCCTAGCATGGCATAATGGTAAGCAAGAATATGAGAAGTTTGTGAGCACAATTAGGTCTGTCCCAGTAGGAAGAGCATTGGCTATCCCAAATTATGAAAATCTTAGACGCAATTGGCTCGAGTTATTT
>AEQ29659
ATGGGTTCGCAAGTGTCTACACAGCGCTCCGGTTCTCACGAAAACTCAAACTCAGCCACTGAGGGTTCTACCATAAACTACACCACCATTAATTACTACAAAGACTCCTATGCTGCCACAGCAGGCAAACAGAGTCTCAAGCAGGATCCAGACAAGTTTGCAAATCCTGTTAAAGACATCTTCACTGAAATGGCAGCGCCACTGAAGTCCCCATCCGCTGAGGCATGTGGATACAGTGATCGAGTGGCGCAATTAACTATTGGCAACTCCACCATCACCACGCAAGAAGCGGCTAATATCATAGTCGGTTATGGTGAGTGGCCTTCCTACTGCTCAGATTCTGACGCTACAGCAGTGGATAAACCAACGCGCCCGGATGTTTCAGTGAACAGGTTTTACACATTGGACACTAAATTGTGGGAGAAATCGTCCAAGGGATGGTTCTGGAAGTTCCCGGATGTGTTAACTGAAACTGGGGTTTTTGGGCAAAATGCACAATTCCACTACCTCTACCGATCAGGGTTCTGCATCCACGTGCAGTGCAATGCCAGTAAATTCCACCAAGGAGCACTCCTAGTCGCTGTCCTACCAGAGTATGTCATTGGGACAGTGGCAGGCGGTACAGGGATGGAAGATACCCACCCCCCTTACAAGCAGACTCAACCCGGCGCCGATGGCTTCGAGTTGCAACACCCGTACGTGCTTGATGCTGGCATCCCAATATCACAGTTAACAGTGTGCCCACACCAGTGGATTAATTTGAGGACCAACAACTGTGCTACAATAATAGTGCCATACATTAACGCACTGCCTTTTGATTCTGCCTTGAACCATTGCAACTTTGGCCTGTTGGTTGTGCCTATTAGCCCACTAGACTACGACCAAGGAGCGACGCCAGTAATCCCTATAACTATCACATTGGCCCCAATGTGTTCTGAATTCGCAGGTCTTAGGCAGGCAGTCACGCAAGGGTTCCCCACCGAGCTAAAACCTGGCACAAATCAATTTTTAACCACCGATGATGGCGTTTCAGCACCTATTCTACCGAACTTCCACCCCACCCCGTGTATCCACATACCTGGTGAAGTTAGGAACTTGTTAGAGTTATGCCAGGTGGAGACCATTCTGGAGGTTAACAATGTGCCCACGAATGCCACTAGCTTAATGGAGAGACTGCGCTTCCCGGTCTCAGCACAAGCAGGGAAAGGTGAGCTGTGTGCGGTGTTTAGAGCCGATCCTGGGCGAAATGGACCATGGCAATCCACCTTACTGGGTCAGTTGTGCGGGTACTACACCCAATGGTCAGGATCATTGGAAGTCACCTTCATGTTTACTGGATCCTTCATGGCTACCGGCAAGATGCTCATAGCCTATACACCGCCAGGAGGTCCTCTGCCCAAGGACCGGGCGACCGCCATGTTGGCCACGCACGTCATCTGGGATTTTGGGCTGCAATCGTCTGTTACCCTTGTAATACCATGGATCAGCAACACTCATTATAGAGCACATGCCCGAGATGGAGTGTTTGACTACTACACCACAGGGTTAGTCAGTATATGGTATCAGACAAATTACGTGGTTCCAATCGGTGCGCCCAACACAGCCTATATAATAGCACTAGCGGCAGCCCAAAAGAACTTCACTATGAAATTGTGCAAGGATGCTAGTGATATCCTGCAGACGGGCACCATCCAGGGAGATAGGGTGGCAGATGTAATTGAAAGTTCTATAGGAGATAGCGTGAGTAGAGCCCTCACTCACGCTCTACCAGCACCCACAGGCCAGAACACACAGGTGAGCAGTCATCGACTGGATACAGGCAAGGTTCCAGCACTCCAAGCTGCTGAAATTGGAGCATCATCAAATGCTAGTGACGAGAGCATGATTGAGACACGCTGTGTTCTTAACTCGCACAGTACAGCTGAGACCACTCTTGATAGTTTCTTCAGCAGGGCGGGATTAGTTGGAGAGATAGATCTCCCTCTTGAGGGCACAACTAACCCAAATGGTTATGCCAACTGGGACATAGACATAACAGGTTACGCGCAAATGCGTAGAAAGGTAGAGCTATTCACCTACATGCGCTTTGATGCAGAGTTCACTTTTGTTGCGTGCACACCCACCGGGCAAGTTGTCCCACAATTGCTCCAATATATGTTTGTGCCACCTGGAGCCCCTAAGCCAGATTCTAGGGAATCCCTTGCATGGCAAACCGCCACTAACCCCTCAGTTTTTGTCAAGCTGTCAGACCCTCCAGCGCAGGTTTCAGTGCCATTCATGTCACCTGCGAGTGCTTATCAATGGTTTTATGACGGATATCCCACATTCGGAGAACACAAACAGGAGAAAGATCTTGAATACGGGGCATGTCCTAATAACATGATGGGCACGTTCTCAGTGCGGACTGTGGGGACCTCCAAGTCTAACTACCCTTTAGTGGTTAGGATTTACATGAGAATGAAGCACGTCAGGGCGTGGATACCTCGCCCGATGCGTAACCAGAACTACCTATTCAAAGCCAACCCAAATTATGCTGGCAACTCCATTAAGCCAACTGGTGCCAGTCGCACAGCGATCACCACTCTTGGGAAATTTGGACAACAGTCTGGGGCTATTTATGTGGGCAACTTTAGAGTGGTCAACCGACATCTTGCCACTCACAATGATTGGGCAAATCTTGTTTGGGAAGACAGCTCTCGCGACTTGCTCGTGTCATCCACCACCGCCCAAGGTTGTGACACGATTGCCCGTTGCGATTGCCAGACAGGGGTGTACTACTGTAACTCGATGAGAAAACACTACCCAGTCAGTTTTTCAAAACCCAGCCTGATCTATGTAGAGGCTAGCGAGTATTACCCAGCCAGGTACCAATCACATCTCATGCTCGCACAGGGTCACTCAGAACCTGGTGATTGCGGTGGTATCCTTAGATGCCAACATGGCGTCGTCGGCATAGTGTCTACTGGTGGCAATGGGCTCGTTGGCTTTGCAGACGTCAGAGACCTCTTGTGGTTAGATGAAGAAGCTATGGAACAGGGCGTGTCCGACTACATCAAGGGTCTCGGAGATGCTTTTGGAACAGGCTTCACTGACGCAGTCTCAAGGGAGGTTGAAGCTCTCAAGAACTATCTTATAGGGTCTGAAGGAGCAGTTGAGAAAATTTTGAAAAATCTTATTAAACTAATCTCTGCACTGGTGATTGTGATCAGAAGTGATTACGACATGGTTACCCTCACTGCAACCTTAGCGCTGATAGGTTGTCATGGCAGTCCTTGGGCTTGGATCAAAGCCAAAACAGCCTCCATCTTAGGTATCCCTATCGCTCAAAAGCAGAGCGCTTCCTGGCTCAAGAAGTTCAATGACATGGCCAACGCCGCTAAGGGGTTAGAGTGGGTTTCCAACAAGATCAGCAAATTTATTGATTGGCTTAAGGAGAAAATAGTACCAGCAGCCAGGGAGAAGGTTGAATTCCTAAATAACTTGAAACAGCTGCCACTGTTAGAGAATCAGATCTCAAACTTGGAACAATCTGCTGCCTCACAAGAGGACCTTGAAGTCATGTTTGGGAATGTGTCGTACCTAGCTCACTTCTGTCGCAAGTTCCAACCGCTATACGCCACGGAAGCTAAAAGAGTCTATGCCCTGGAGAAGAGAATGAATAACTATATGCAGTTCAAGAGCAAACACCGAATTGAACCTGTATGTCTCATTATTAGGGGCTCACCAGGCACTGGGAAGTCTCTAGCCACTGGTATTATTGCTCGAGCAATCGCTGATAAGTACCACTCCAGCGTGTACTCGCTCCCACCAGACCCGGATCATTTTGACGGTTACAAGCAACAGGTGGTTACAGTGATGGATGATTTGTGTCAAAACCCCGATGGTAAGGATATGTCTTTATTCTGTCAAATGGTATCCACCGTAGACTTCATTCCACCAATGGCTTCTCTCGAGGAGAAGGGAGTTTCCTTCACCTCTAAGTTTGTCATCGCATCCACTAATGCCAGTAATATCATAGTACCAACAGTGTCTGATTCTGACGCTATTCGCCGCAGGTTCTACATGGACTGTGACATTGAAGTGACAGACTCGTACAAAACAGATCTAGGTAGACTGGATGCAGGGCGAGCCGCTAAACTGTGCTCTGAAAACAACACTGCAAATTTCAAACGTTGCAGCCCATTAGTGTGTGGGAAAGCTATCCAACTTAGAGATAGAAAGTCTAAAGTCAGATACAGTGTGGATACGGTGGTTTCAGAACTTATTAGGGAATACAGCAATAGGTCCGCCATTGGCAACACAATCGAGGCTCTTTTCCAAGGTCCACCCAAGTTCAGGCCAATTAGGATTAGTCTTGAAGAAAAACCAGCCCCAGACGCTATTAGCGATCTCCTTGCTAGCGTAGATAGTGAAGAAGTGCGCCAGTACTGCAGGGATCAAGGCTGGATTATTCCTGAAGCTCCCACCAATATAGAGCGGCACCTTAATAGAGCGGTGCTTGTCATGCAATCCATCGCCACAGTAGTGGCGGTTGTCTCGTTGGTGTATGTCATCTACAAGCTCTTTGCAGGGTTCCAAGGTGCGTATTCTGGTGCTCCTAAGCAAGTGCTTAAGAAACCTGCTCTTCGCACAGCAACAGTACAGGGCCCGAGCCTTGACTTTGCTCTCTCCCTACTGAGAAGGAACATCAGGCAAGTCCAAACAGACCAGGGGCATTTCACCATGTTGGGTGTTAGGGATCGCTTAGCAGTCCTCCCACGCCACTCACAACCTGGCAAAACTATTTGGATTGAGCACAAACTCGTGAACGTCCTTGATGCAGTTGAACTGGTGGATGAGCAAGGAGTCAACCTGGAATTAACCCTCATCACTCTTGACACCAACGAAAAGTTTAGGGATATCACCAAATTCATCCCAGAAAATATTAGCACCACTAGTGATGCCACCCTAGTGATCAACACGGAGCACATGCCATCAATGTTTGTCCCGGTGGGTGACGTTGTGCAGTATGGCTTTTTGAATCTCAGTGGTAAGCCTACCCATCGCACCATGATGTACAACTTTCCTACTAAAGCAGGACAGTGTGGAGGAGTGGTGACATCTGTTGGGAAGGTTGTCGGTATTCACATTGGTGGCAATGGCAGACAAGGTTTTTGCGCAGGCCTCAAAAGGAGTTACTTTGCTAGTGTACAAGGGGAGATCCAGTGGGTTAAGCCCAATAAAGAAACTGGAAGACTCAACATCAATGGACCAACCCGCACCAAGTTAGAACCTAGTGTATTCCATGACATCTTCGAGGGAAATAAAGAACCAGCTGTCTTGCACAGTAAAGACCCCCGACTTGAGGTAGATTTTGAACAGGCCCTGTTCTCTAAGTATGTGGGAAACACACTACATGAGCCTGACGAGTACATCAAGGAGGCAGCTCTTCATTATGCAAACCAATTAAAGCAACTAGAAATTAATACCTCTCAAATGAGCATGGAGGAGGCCTGCTACGGTACTGAGAATCTTGAGGCTATTGATCTTCACACTAGTGCAGGTTACCCCTATAGTGCCCTGGGGATAAAGAAAAGAGACATCTTAGACCCTACCACCAGGGACGTGAGTAGAATGAAGTTCTACATGGACAAGTATGGTCTTGATCTTCCTTACTCCACTTATGTCAAGGACGAGCTGCGCTCGATTGATAAAATTAAGAAAGGGAAGTCCCGTCTGATCGAGGCCAGTAGTCTAAATGATTCAGTGTACCTCAGAATGGCTTTCGGACATTTGTATGAGGCTTTCCACGCAAATCCTGGGACGATAACTGGATCAGCCGTGGGGTGTAACCCTGACACATTCTGGAGCAAGCTGCCAATTTTGCTCCCTGGCTCACTCTTTGCCTTTGACTACTCAGGTTATGATGCCAGCCTTAGCCCTGTCTGGTTCAGAGCATTAGAATTGGTTCTTAGGGAGATAGGGTATAGTGAAGAGGCAATCTCACTCATTGAGGGAATCAACCACACACATCATGTGTATCGTAATAAGACCTATTGTGTGCTTGGTGGGATGCCCTCAGGCTGTTCGGGAACATCCATTTTCAACTCAATGATCAACAACATTATTATCAGAGCACTGCTCATAAAAACATTTAAGGGCATTGATTTGGATGAACTCAACATGGTCGCTTATGGAGACGATGTGCTCGCTAGCTATCCCTTCCCAATTGATTGCTTGGAACTAGCAAAGACTGGTAAGGAGTACGGTCTGACCATGACTCCTGCTGATAAATCTCCTTGCTTTAATGAGGTCAATTGGGGTAATGCGACCTTCCTCAAAAGGGGCTTTTTGCCCGATGAGCAGTTTCCATTTTTGATTCACCCTACTATGCCAATGAGGGAGATCCATGAGTCCATTCGATGGACCAAGGACGCACGAAACACTCAAGATCATGTGCGGTCCTTGTGCCTCCTAGCATGGCATAATGGTAAGCAAGAATATGAGAAGTTTGTGAGCACAATTAGGTCTGTCCCAGTAGGAAGAGCGTTGGCTATCCCAAATTATGAAAATCTTAGACGCAATTGGCTCGAGTTATTT
>AEQ29658
ATGGGTTCGCAAGTGTCTACACAGCGCTCCGGTTCTCACGAAAACTCAAACTCAGCCACTGAGGGTTCTACCATAAACTACACCACCATTAATTACTACAAAGACTCCTATGCTGCCACAGCAGGCAAACAGAGTCTCAAGCAGGATCCAGACAAGTTTGCAAATCCTGTTAAAGACATCTTCACTGAAATGGCAGCGCCACTGAAGTCCCCATCCGCTGAGGCATGTGGATACAGTGATCGAGTGGCGCAATTAACTATTGGCAACTCCACCATCACCACGCAAGAAGCGGCTAATATCATAGTCGGTTATGGTGAGTGGCCTTCCTACTGCTCAGATTCTGACGCTACAGCAGTGGATAAACCAACGCGCCCGGATGTTTCAGTGAACAGGTTTTACACATTGGACACTAAATTGTGGGAGAAATCGTCCAAGGGATGGTTCTGGAAGTTCCCGGATGTGTTAACTGAAACTGGGGTTTTTGGGCAAAATGCACAATTCCACTACCTCTACCGATCAGGGTTCTGCATCCACGTGCAGTGCAATGCCAGTAAATTCCACCAAGGAGCACTCCTAGTCGCTGTCCTACCAGAGTATGTCATTGGGACAGTGGCAGGCGGTACAGGGATGGAAGATACCCACCCCCCTTACAAGCAGACTCAACCCGGCGCCGATGGCTTCGAGTTGCAACACCCGTACGTGCTTGATGCTGGCATCCCAATATCACAGTTAACAGTGTGCCCACACCAGTGGATTAATTTGAGGACCAACAACTGTGCTACAATAATAGTGCCATACATTAACGCACTGCCTTTTGATTCTGCCTTGAACCATTGCAACTTTGGCCTGTTGGTTGTGCCTATTAGCCCACTAGACTACGACCAAGGAGCGACGCCAGTAATCCCTATAACTATCACATTGGCCCCAATGTGTTCTGAATTCGCAGGTCTTAGGCAGGCAGTCACGCAAGGGTTCCCCACCGAGCTAAAACCTGGCACAAATCAATTTTTAACCACCGATGATGGCGTTTCAGCACCTATTCTACCGAACTTCCACCCCACCCCGTGTATCCACATACCTGGTGAAGTTAGGAACTTGTTAGAGTTATGCCAGGTGGAGACCATTCTGGAGGTTAACAATGTGCCCACGAATGCCACTAGCTTAATGGAGAGACTGCGCTTCCCGGTCTCAGCACAAGCAGGGAAAGGTGAGCTGTGTGCGGTGTTTAGAGCCGATCCTGGGCGAAATGGACCATGGCAATCCACCTTACTGGGTCAGTTGTGCGGGTACTACACCCAATGGTCAGGATCATTGGAAGTCACCTTCATGTTTACTGGATCCTTCATGGCTACCGGCAAGATGCTCATAGCCTATACACCGCCAGGAGGTCCTCTGCCCAAGGACCGGGCGACCGCCATGTTGGGCACGCACGTCATCTGGGATTTTGGGCTGCAATCGTCTGTTACCCTTGTAATACCATGGATCAGCAACACTCATTATAGAGCACATGCCCGAGATGGAGTGTTTGACTACTACACCACAGGGTTAGTCAGTATATGGTATCAGACAAATTACGTGGTTCCAATCGGTGCGCCCAACACAGCCTATATAATAGCACTAGCGGCAGCCCAAAAGAACTTCACTATGAAATTGTGCAAGGATGCTAGTGATATCCTGCAGACGGGCACCATCCAGGGAGATAGGGTGGCAGATGTAATTGAAAGTTCTATAGGAGATAGCGTGAGTAGAGCCCTCACTCACGCTCTACCAGCACCCACAGGCCAGAACACACAGGTGAGCAGTCATCGACTGGATACAGGCAAGGTTCCAGCACTCCAAGCTGCTGAAATTGGAGCATCATCAAATGCTAGTGACGAGAGCATGATTGAGACACGCTGTGTTCTTAACTCGCACAGTACAGCTGAGACCACTCTTGATAGTTTCTTCAGCAGGGCGGGATTAGTTGGAGAGATAGATCTCCCTCTTGAGGGCACAACTAACCCAAATGGTTATGCCAACTGGGAGATAAACATAACAGGTTACGCGCAAATGCGTAGAAAGGTAGAGCTATTCACCTACTTGCGCTTTGATGCAGAGTTCACTTTTGTTGCGTGCACACCCACCGGGCAAGTTGTCCCACAATTGCTCCAATATATGTTTGTGCCACCTGGAGCCCCTAAGCCAGATTCTAGGGAATCCCTTGCATGGCAAACCGCCACTAACCCCTCAGTTTTTGTCAAGCTGTCAGACCCTCCAGCGCAGGTTTCAGTGCCATTCATGTCACCTGCGAGTGCTTATCAATGGTTTTATGACGGATATCCCACATTCGGAGAACACAAACAGGAGAAAGATCTTGAATACGGGGCATGTCCTAATAACATGATGGGCACGTTCTCAGTGCGGACTGTGGGGACCTCCAAGTCTAACTACCCTTTAGTGGTTAGGATTTACATGAGAATGAAGCACGTCAGGGCGTGGATACCTCGCCCGATGCGTAACCAGAACTACCTATTCAAAGCCAACCCAAATTATGCTGGCAACTCCATTAAGCCAACTGGTGCCAGTCGCACAGCGATCACCACTCTTGGGAAATTTGGACAACAGTCTGGGGCTATTTATGTGGGCAACTTTAGAGTGGTCAACCGACATCTTGCCACTCACAATGATTGGGCAAATCTTGTTTGGGAAGACAGCTCTCGCGACTTGCTCGTGTCATCCACCACCGCCCAAGGTTGTGACACGATTGCCCGTTGCGATTGCCAGACAGGGGTGTACTACTGTAACTCGATGAGAAAACACTACCCAGTCAGTTTTTCAAAACCCAGCCTGATCTATGTAGAGGCTAGCGAGTATTACCCAGCCAGGTACCAATCACATCTCATGCTCGCACAGGGTCACTCAGAACCTGGTGATTGCGGTGGTATCCTTAGATGCCAACATGGCGTCGTCGGCATAGTGTCTACTGGTGGCAATGGGCTCGTTGGCTTTGCAGACGTCAGAGACCTCTTGTGGTTAGATGAAGAAGCTATGGAACAGGGCGTGTCCGACTACATCAAGGGTCTCGGAGATGCTTTTGGAACAGGCTTCACTGACGCAGTCTCAAGGGAGGTTGAAGCTCTCAAGAACTATCTTATAGGGTCTGAAGGAGCAGTTGAGAAAATTTTGAAAAATCTTATTAAACTAATCTCTGCACTGGTGATTGTGATCAGAAGTGATTACGACATGGTTACCCTCACTGCAACCTTAGCGCTGATAGGTTGTCATGGCAGTCCTTGGGCTTGGATCAAAGCCAAAACAGCCTCCATCTTAGGTATCCCTATCGCTCAAAAGCAGAGCGCTTCCTGGCTCAAGAAGTTCAATGACATGGCCAACGCCGCTAAGGGGTTAGAGTGGGTTTCCAACAAGATCAGCAAATTTATTGATTGGCTTAAGGAGAAAATAGTACCAGCAGCCAGGGAGAAGGTTGAATTCCTAAATAACTTGAAACAGCTGCCACTGTTAGAGAATCAGATCTCAAACTTGGAACAATCTGCTGCCTCACAAGAGGACCTTGAAGTCATGTTTGGGAATGTGTCGTACCTAGCTCACTTCTGTCGCAAGTTCCAACCGCTATACGCCACGGAAGCTAAAAGAGTCTATGCCCTGGAGAAGAGAATGAATAACTATATGCAGTTTAAGAGCAAACACCGAATTGAACCTGTATGTCTCATTATTAGGGGCTCACCAGGCACTGGGAAGTCTCTAGCCACTGGTATTATTGCTCGAGCAATCGCTGATAAGTACCACTCCAGCGTGTACTCGCTCCCACCAGACCCGGATCATTTTGACGGTTACAAGCAACAGGTGGTTACAGTGATGGATGATTTGTGTCAAAACCCCGATGGTAAGGATATGTCTTTATTCTGTCAAATGGTATCCACCGTAGACTTCATTCCACCAATGGCTTCTCTCGAGGAGAAGGGAGTTTCCTTCACCTCTAAGTTTGTCATCGCATCCACTAATGCCAGTAATATCATAGTACCAACAGTGTCTGATTCTGACGCTATTCGCCGCAGGTTCTACATGGACTGTGACATTGAAGTGACAGACTCGTACAAAACAGATCTAGGTAGACTGGATGCAGGGCGAGCCGCTAAACTGTGCTCTGAAAACAACACTGCAAATTTCAAACGTTGCAGCCCATTAGTGTGTGGGAAAGCTATCCAACTTAGAGATAGAAAGTCTAAAGTCAGATACAGTGTGGATACGGTGGTTTCAGAACTTATTAGGGAATACAGCAATAGGTCCGCCATTGGCAACACAATCGAGGCTCTTTTCCAAGGTCCACCCAAGTTCAGGCCAATTAGGATTAGTCTTGAAGAAAAACCAGCCCCAGACGCTATTAGCGATCTCCTTGCTAGCGTAGATAGTGAAGAAGTGCGCCAGTACTGCAGGGATCAAGGCTGGATTATTCCTGAAGCTCCCACCAATATAGAGCGGCACCTTAATAGAGCGGTGCTTGTCATGCAATCCATCGCCACAGTAGTGGCGGTTGTCTCGTTGGTGTATGTCATCTACAAGCTCTTTGCAGGGTTCCAAGGTGCGTATTCTGGTGCTCCTAAGCAAGTGCTTAAGAAACCTGCTCTTCGCACAGCAACAGTACAGGGCCCGAGCCTTGACTTTGCTCTCTCCCTACTGAGAAGGAACATCAGGCAAGTCCAAACAGACCAGGGGCATTTCACCATGTTGGGTGTTAGGGATCGCTTAGCAGTCCTCCCACGCCACTCACAACCTGGCAAAACTATTTGGATTGAGCACAAACTCGTGAACGTCCTTGATGCAGTTGAACTGGTGGATGAGCAAGGAGTCAACCTGGAATTAACCCTCATCACTCTTGACACCAACGAAAAGTTTAGGGATATCACCAAATTCATCCCAGAAAATATTAGCACCACTAGTGATGCCACCCTAGTGATCAACACGGAGCACATGCCATCAATGTTTGTCCCGGTGGGTGACGTTGTGCAGTATGGCTTTTTGAATCTCAGTGGTAAGCCTACCCATCGCACCATGATGTACAACTTTCCTACTAAAGCAGGACAGTGTGGAGGAGTGGTGACATCTGTTGGGAAGGTTGTCGGTATTCACATTGGTGGCAATGGCAGACAAGGTTTTTGCGCAGGCCTCAAAAGGAGTTACTTTGCTAGTGAGCAATGGGAGATCCAGTGGGTTAAGCCCAATAAAGAAACTGGAAGACTCAACATCAATGGACCAACCCGCACCAAGTTAGAACCTAGTGTATTCCATGACATTTTCGAGGGAAATAAAGAACCAGCTGTCTTGCACAGTAAAGACCCCCGACTTGAGGTAGATTTTGAACAGGCCCTGTTCTCTAAGTATGTGGGAAACACACTACATGAGCCTGACGAGTACATCAAGGAGGCAGCTCTTCATTATGCAAACCAATTAAAGCAACTAGAAATTAATACCTCTCAAATGAGCATGGAGGAGGCCTGCTACGGTACTGAGAATCTTGAGGCTATTGATCTTCACACTAGTGCAGGTTACCCCTATAGTGCCCTGGGGATAAAGAAAAGAGACATCTTAGACCCTACCACCAGGGACGTGAGTAGAATGAAGTTCTACATGGACAAGTATGGTCTTGATCTTCCTTACTCCACTTATGTCAAGGACGAGCTGCGCTCGATTGATAAAATTAAGAAAGGGAAGTCCCGTCTGATCGAGGCCAGTAGTCTAAATGATTCAGTGTACCTCAGAATGGCTTTCGGACATTTGTATGAGGCTTTCCACGCAAATCCTGGGACGATAACTGGATCAGCCGTGGGGTGTAACCCTGACACATTCTGGAGCAAGCTGCCAATTTTGCTCCCTGGCTCACTCTTTGCCTTTGACTACTCAGGTTATGATGCCAGCCTTAGCCCTGTCTGGTTCAGAGCATTAGAATTGGTTCTTAGGGAGATAGGGTATAGTGAAGAGGCAATCTCACTCATTGAGGGAATCAACCACACACATCATGTGTATCGTAATAAGACCTATTGTGTGCTTGGTGGGATGCCCTCAGGCTGTTCGGGAACATCCATTTTCAACTCAATGATCAACAACATTATTATCAGAGCACTGCTCATAAAAACATTTAAGGGCATTGATTTGGATGAACTCAACATGGTCGCTTATGGAGACGATGTGCTCGCTAGCTATCCCTTCCCAATTGATTGCTTGGAACTAGCAAAGACTGGTAAGGAGTACGGTCTGACCATGACTCCTGCTGATAAATCTCCTTGCTTTAATGAGGTCAATTGGGGTAATGCGACCTTCCTCAAAAGGGGCTTTTTGCCCGATGAGCAGTTTCCATTTTTGATTCACCCTACTATGCCAATGAGGGAGATCCATGAGTCCATTCGATGGACCAAGGACGCACGAAACACTCAAGATCATGTGCGGTCCTTGTGCCTCCTAGCATGGCATAATGGTAAGCAAGAATATGAGAAGTTTGTGAGCACAATTAGGTCTGTCCCAGTAGGAAGAGCGTTGGCTATCCCAAATTATGAAAATCTTAGACGCAATTGGCTCGAGTTATTT
>BAJ78259
ATGGGTTCACAAGTGTCTACTCAGCGATCCGGCTCCCACGAGAATTCCAACTCAGCTACAGAAGGCTCCACCATTAATTACACTACCATCAACTATTACAAAGACTCTTATGCTGCAACAGCAGGCAAACAGAGCCTCAAACAAGACCCTGATAAGTTTGCTAACCCTGTCAAGGATATTTTCACTGAAATGGCTGCGCCACTGAAGTCTCCATCCGCTGAAGCTTGTGGTTATAGCGATCGCGTGGCACAACTCACCATTGGAAACTCCACCATCACCACACAGGAAGCGGCAAACATCATAGTCGGCTATGGTGAGTGGCCCTCATACTGCTCTGATGATGATGCTACAGCGGTGGATAAACCAACGCGCCCAGATGTTTCAGTGAATAGGTTTTACACGTTGGACACTAAACTGTGGGAAAAATCATCTAAGGGGTGGTACTGGAAGTTTCCTGATGTATTGACTGAAACCGGAGTCTTTGGCCAGAATGCACAGTTTCATTATTTATATAGGTCAGGGTTTTGCATTCATGTGCAATGCAATGCTAGCAAGTTCCATCAAGGAGCGCTGCTAGTCGCTATTCTTCCAGAGTATGTTATAGGGACAGTGGCAGGCGGCACAGGAATAGAGGACAGTCACCCTCATTATAAACAAACACAACCCGGCGCTGACGGTTTTGAGCTGCAGCACCCGTACGTGCTCGATGCTGGGATTCCTATATCACAGTTGACAGTGTGCCCCCACCAGTGGATTAATTTGCGGACCAACAACTGCGCCACAATAATAGTGCCATACATGAACACACTGCCTTTCGACTCTGCCCTGAACCATTGCAATTTTGGGCTGTTGGTTGTGCCCATTAGCCCATTAGATTTTGACCAAGGGGCAACCCCGGTTATTCCTATTACTATCACTCTAGCCCCAATGTGCTCTGAGTTTGCAGGTCTTAGGCAAGCAGTTACCCAAGGTTTCCCCACTGAACTAAAACCAGGGACAAATCAATTTTTGACCACCGATGACGGCGTCTCAGCGCCCATTCTACCAAATTTCCACCCCACCCCGTGTATTCACATACCCGGTGAAGTTAGGAACCTGCTTGAGTTGTGCCAAGTGGAGACCATTCTTGAGGTTAACAACGTACCCACCAATGCTACCAGTTTGATGGAAAGGCTACGATTCCCGGTGTCTGCGCAAGCGGGGAAGGGTGAATTGTGCGCCGTGTTTAGAGCCGATCCTGGAAGGGACGGTCCATGGCAATCAACAATGCTGGGCCAGCTGTGTGGATATTACACCCAGTGGTCAGGGTCACTGGAGGTCACTTTTATGTTTACCGGGTCTTTCATGGCCACGGGTAAAATGCTTATAGCTTATACACCTCCTGGCGGCCCCTTACCCAAAGATCGGGCCACAGCGATGCTGGGTACACACGTCATCTGGGATTTTGGGCTACAATCATCTGTCACCCTTGTGATACCATGGATCAGTAACACCCACTACAGAGCGCATGCCCGGGATGGGGTGTTCGATTACTATACCACAGGACTGGTTAGTATCTGGTACCAAACAAACTACGTGGTTCCAATTGGGGCGCCCAACACAGCTTACATAATAGCACTAGCGGCAGCCCAAAAGAATTTCACCATGAAGCTGTGCAAAGATACCAGTCACATATTACAGACAGCCTCTATTCAGGGAGATAGGGTGGCAGATGTGATCGAGAGCTCTATAGGAGATAGTGTGAGTAGAGCACTTACCCAGGCTCTGCCAGCACCCACAGGTCAAAACACACAGGTGAGCAGTCATCGACTGGATACTGGCGAAGTTCCAGCGCTCCAAGCTGCTGAAATTGGGGCATCGTCAAATACTAGTGACGAGAGTATGATTGAAACACGATGCGTTCTTAACTCACACAGCACAGCAGAGACCACCTTGGACAGCTTCTTCAGTAGGGCAGGCTTGGTAGGGGAGATAGATCTCCCTCTTGAGGGTACTACTAACCCAAATGGTTATGCTAACTGGGACATAGACATAACTGGTTACGCACAGATGCGCAGGAAAGTGGAGCTATTCACTTACATGCGCTTTGACGCAGAATTCACTTTTGTTGCGTGTACTCCTACTGGTCAGGTTGTTCCACAATTACTCCAGTATATGTTTGTTCCCCCTGGTGCTCCCAAACCAGAATCTAGGGAATCACTCGCATGGCAGACTGCTACAAACCCCTCAGTTTTTGTCAAGTTAACTGACCCCCCAGCACAGGTCTCAGTTCCATTCATGTCACCCGCGAGCGCTTACCAGTGGTTTTACGACGGGTACCCCACGTTTGGAGAACATAAACAGGAGAAAGATCTTGAATATGGAGCGTGTCCTAACAATATGATGGGCACTTTCTCGGTGCGAACTGTGGGGTCATTGAAGTCCAAGTATCCCTTAGTTGTCAGGATATATATGAGAATGAAGCATGTCAGGGCATGGATACCTCGCCCAATGCGCAACCAAAACTACTTGTTCAAAGCCAATCCAAACTATGCTGGTAACTCCATTAAACCAACCGGCACTAGTCGTAGTGCCATTACTACCCTTGGAAAGTTCGGTCAGCAATCTGGGGCCATCTACGTGGGCAACTTCAGAGTGGTCAATCGTCACCTCGCTACTCACAACGACTGGGCGAACCTCGTCTGGGAAGACAGCTCCCGCGACCTACTAGTGTCGTCTACCACCGCCCAGGGCTGTGACACAATTGCACGTTGCGATTGTCAAGCAGGAGTGTACTATTGCAACTCTAAGAGAAAGCACTATCCAGTCAGCTTCTCAAAACCCAGCCTCATATATGTGGAAGCTAGTGAGTATTACCCTGCTAGATACCAATCGCACTTGATGCTTGCTGCAGGTCACTCTGAACCTGGTGATTGCGGGGGCATCTTAAGGTGTCAACATGGTGTAGTTGGTATAGTGTCCACGGGTGGTAACGGGCTCGTCGGCTTTGCTGATGTGAGGGATCTCTTGTGGTTAGATGAAGAAGCCATGGAGCAAGGTGTGTCCGACTACATCAAGGGGCTCGGTGACGCGTTCGGAACGGGCTTCACTGATGCTGTTTCCAGGGAGGTTGAGGCCCTTAGGAACCACCTCATTGGATCTGATGGAGCGGTTGAGAAGATCCTAAAGAACCTTATTAAGCTGATTTCAGCGCTAGTGATTGTGATCAGGAGTGATTATGATATGGTCACCCTCACAGCAACTTTAGCCCTGATCGGTTGTCATGGAAGCCCTTGGGCTTGGATTAAAGCCAAAACAGCATCCATTTTAGGTATCCCTATCGCCCAGAAGCAGAGTGCTTCTTGGCTAAAGAAATTTAATGATATGGCGAGTGCCGCCAAGGGGTTAGAGTGGATATCCAACAAAATTAGCAAGTTTATTGACTGGCTCAGGGAGAAGATTGTACCAGCGGCTAAGGAGAAAGCGGAATTTTTAACTAATTTGAAGCAATTGCCGCTGTTAGAGAACCAGATCACAAATTTAGAGCAATCCGCTGCCTCACAAGAGGATCTTGAAGCAATGTTTGGGAATGTGTCATACCTCGCTCATTTCTGTCGCAAATTCCAACCATTGTACGCCACAGAAGCTAAGCGAGTCTATGTTCTAGAGAAGAGGATGAATAACTACATGCAGTTCAAGAGCAAACACCGTATTGAACCTGTATGTCTCATCATTAGGGGCTCACCAGGCACTGGAAAATCCCTTGCGACCGGTATCATTGCTCGGGCTATAGCAGACAAATATCACTCCAGTGTGTACTCACTTCCACCAGACCCTGACCATTTTGACGGGTACAAACAGCAAGTGGTTACAGTAATGGATGACCTGTGTCAAAATCCTGATGGCAAGGATATGTCATTGTTTTGCCAAATGGTGTCCACCGTGGATTTCATCCCACCAATGGCTTCTCTTGAAGAGAAGGGAGTTTCTTTCACATCTAAATTTGTCATCGCATCTACCAACGCCAGCAACATTATAGTGCCAACAGTGTCTGACTCTGACGCCATCCGTCGCAGGTTTTACATGGATTGCGATATTGAGGTAACAGACTCATACAAAACAGACTTGGGTAGGCTAGACGCTGGACGGGCTGCTAAATTATGCTCCGAAAACAACACTGCAAACTTCAAACGATGCAGCCCACTAGTGTGTGGGAAGGCTATCCAACTTAGAGACAGGAAGTCTAAGGTCAGGTACAGCGTGGACACAGTGGTCTCTGAACTTATTAGAGAGTACAATAGCAGATCCGCTATTGGTAACACAATTGAAGCACTATTCCAAGGCCCACCCAAGTTCAGACCAATTAGAATCAGTCTTGAGGAGAAGCCAGCCCCAGACGCTATTAGCGATCTCCTCGCTAGTGTAGACAGCGAGGAAGTGCGTCAATACTGTAGGGAGCAAGGCTGGATCATCCCTGAAACTCCCACCAATGTTGAGCGACATCTCAATAGAGCAGTGTTAGTCATGCAATCCATCGCTACTGTGGTGGCAGTCGTCTCACTGGTGTACGTCATTTACAAGCTCTTTGCGGGGTTCCAAGGTGCGTATTCTGGTGCTCCCAAGCAAGTGCTCAAGAAACCTGTTCTCCGCACGGCAACAGTGCAGGGTCCGAGTCTTGACTTTGCTCTTTCCTTGCTGAGAAGGAATATCAGGCAAGTTCAAACAGATCAAGGGCATTTTACCATGCTAGGTGTCAGAGACCGCTTGGCCGTTCTCCCACGGCACTCACAACCTGGGAAGACCATTTGGGTGGAGCACAAACTTGTGAACATTCTTGACGCAGCCGAGCTAGTGGATGAGCAGGGCGTTAATTTGGAACTCACATTGGTGACACTAGATACTAATGAAAAATTTAGAGATATCACCAAGTTCATTCCAGAGACCATTAGCGGCGCTAGTGATGCAACTTTAGTGATCAACACAGAACATATGCCATCAATGTTTGTCCCAGTGGGGGACGTCGTGCAGTACGGATTCTTGAATCTTAGTGGAAAGCCAACTCATAGGACCATGATGTACAATTTCCCTACAAAAGCTGGACAGTGTGGAGGCGTGGTCACATCAGTCGGTAAGATCATTGGCATTCACATTGGCGGTAATGGGCGCCAAGGGTTCTGTGCTGGTTTGAAGAGGAGTTACTTCGCAAGTGAACAGGGCGAGATCCAATGGGTGAAGTCTAACAAGGAAACTGGTAGACTGAATATCAATGGACCGACACGCACCAAGCTGGAACCCAGTGTGTTCCATGACGTGTTTGAGGGCAATAAGGAACCAGCAGTCCTAACAAGCAAAGATCCTAGATTGGAGGTTGACTTTGAACAAGCCCTATTCTCCAAGTATGTGGGCAATGTACTGCATGAACCTGACGAGTACGTATATCAAGCTGCACTCCACTATGCAAATCAGCTTAAGCAACTGGACATCAATACTAAAAAGATGAGCATGGAGGAAGCATGCTACGGCACAGATAACCTGGAAGCTATAGACCTCCACACTAGTGCTGGGTACCCATACAGCGCCCTAGGCATCAAGAAGAGGGACATCCTTGATCCGGCGACTAGAGATTCTCCCAAGATGAAATCTTATATGGATAAGTATGGGTTGGACCTACCATACTCCACCTACGTGAAGGATGAACTCAGGTCTCTGGATAAGATCAAGAAAGGGAAATCGCGTTTGATAGAGGCCAGTAGCTTGAATGACTCTGTCTACCTCAGAATGACTTTTGGACACCTTTACGAGGTGTTCCATGCTAATCCTGGCACTGTAACCGGTTCAGCAGTAGGTTGTAACCCAGATGTGTTTTGGAGCAAACTGCCGATTTTGTTGCCTGGTTCACTCTTTGCTTTTGATTATTCAGGATATGATGCCAGTCTTAGCCCGGTGTGGTTCAGAGCTCTAGAGGTGGTGTTGCGGGAAATTGGCTACTCAGAGGAGGCCGTGTCACTGATTGAAGGAATAAACCACACTCACCATGTATATCGGAACAAAACGTACTGTGTTCTTGGTGGGATGCCCTCAGGGTGCTCTGGCACCTCCATCTTCAATTCAATGATCAACAATATCATTATCAGAACCCTTTTGATCAAAACCTTTAAAGGGATAGATCTGGATGAGTTGAATATGGTGGCCTATGGGGATGACGTGCTCGCTAGTTACCCTTTTCCTATTGACTGCCTTGAATTAGCCAAGACTGGCAAGGAATATGGGCTGACCATGACACCTGCAGACAAATCACCCTGCTTCAATGAAGTGACATGGGAGAACGCCACTTTTCTTAAAAGGGGGTTCCTGCCAGACCACCAATTTCCATTCTTGATTCACCCCACAATGCCTATGAAGGAAATTCATGAGTCCATTAGATGGACAAAAGACGCACGTAACACTCAAGATCACGTGCGCTCCTTGTGCCTACTGGCTTGGCACAATGGCAAAGATGAATATGAAAAATTTGTGAGTACAATTAGATCAGTTCCAGTTGGAAAGGCATTAGCGATTCCGAACTTTGAGAACTTGAGGAGAAATTGGCTCGAATTATTT
>BAJ78249
ATGGGTTCACAAGTGTCTACTCAGCGGTCCGGCTCCCACGAAAATTCCAATTCAGCTACAGAAGGCTCCACCATTAATTACACTACCATCAACTATTACAAGGACTCTTATGCTGCTACAGCAGGCAAGCAGAGCCTCAAACAAGACCCTGATAAGTTTGCTAATCCTGTCAAGGACGTTTTCACCGAAATGGCCGCGCCACTGAAGTCTCCATCCGCTGAGGCGTGTGGTTATAGCGATCGCGTGGCACAACTCACCATTGGAAACTCCACCATCACCACACAGGAAGCAGCAAATATCATAGTTGGCTATGGTGAGTGGCCCTCATACTGCTCTGACGATGATGCTACAGCGGTGGATAAACCAACGCGCCCGGATGTTTCAGTGAATAGGTTTTACACATTGGACACTAAACTGTGGGAAAAATCATCCAAGGGGTGGTACTGGAAGTTCCCTGATGTATTAACTGAAACCGGGGTCTTTGGTCAAAATGCACAGTTCCATTATTTATATAGGTCAGGGTTTTGCATTCATGTTCAATGCAATGCTAGTAAGTTCCATCAAGGGGCACTGCTAGTCGCTATCCTTCCAGAGTATGTTATAGGGACAGTAGCAGGCGGTACAGGAACAGAGGATAGTCACCCTCCTTACAAACAAACACAACCCGGCGCCGACGGTTTTGAGCTGCAACACCCGTACGTGCTTGATGCCGGGATCCCTATATCACAATTGACAGTGTGCCCCCACCAGTGGATTAATCTGCGAACCAACAACTGCGCCACGATAATAGTGCCATATATGAACACACTGCCTTTTGACTCTGCCTTGAACCATTGTAACTTTGGGTTGTTGGTTGTGCCCATTAGCCCATTAGATTTTGACCAAGGGGCAACCCCGGTCATCCCTATTACTATCACTCTAGCTCCAATGTGCTCTGAGTTTGCAGGTCTTAGGCAAGCAGTCACCCAAGGCTTTCCCACAGAGCTGAAACCAGGGACAAACCAATTTTTGACCACCGACGACGGTATCTCAGCGCCCATTTTACCGAACTTCCACCCCACCCCGTGTATTCACATACCCGGCGAGGTTAGGAACTTGCTTGAGTTGTGCCAAGTGGAGACCATCCTTGAAGTTAACAACGTGCCTACCAATGCTACCAGTTTGATGGAAAGGCTACGATTCCCGGTGTCTGCTCAAGCGGGGAAAGGTGAATTGTGCGCCGTGTTCAGAGCCGATCCCGGAAGGGACGGTCCGTGGCAGTCAACCATGCTGGGCCAGCTGTGTGGATATTACACTCAGTGGTCAGGATCACTGGAGGTCACTTTTATGTTTACTGGATCTTTCATGGCCACGGGTAAAATGCTTATAGCTTATACACCTCCTGGGGGCCCCTTACCCAAGGATCGGGCCACAGCGATGCTGGGCACACACGTCATCTGGGATTTTGGGCTACAATCGTCTGTCACCCTCGTGATACCATGGATCAGCAACACTCACTACAGAGCGCATGCTCGGGATGGGGTGTTCGATTACTATACCACAGGGCTGGTTAGTATCTGGTATCAGACAAACTACGTGGTTCCAATTGGGGCGCCCAACACAGCTTACATAATAGCACTGGCGGCAGCCCAAAAGAATTTCACCATGAAATTGTGCAAGGACACCAGTCACATATTACAGACAGCCTCCATTCAGGGAGACAGGGTGGCAGATGTGATCGAGAGCTCTATAGGAGATAGTGTGAGTAGAGCACTTACCCAGGCCCTGCCAGCACCCACAGGTCAAAACACACAGGTGAGCAGTCATCGACTGGATACTGGTGAAGTTCCAGCGCTCCAAGCTGCTGAAATTGGGGCATCGTCAAATACTAGTGACGAGAGTATGATTGAAACACGATGCGTTCTTAACTCACATAGCACAGCAGAAACCACTTTGGACAGCTTCTTCAGTAGAGCAGGCTTGGTAGGGGAGATAGATCTCCCTCTTGAGGGTACTACTAACCCAAATGGTTATGCTAACTGGGATATAGACATAACTGGCTACGCACAGATGCGCAGGAAAGTGGAGCTATTCACTTACATGCGCTTTGATGCAGAATTCACTTTTGTTGCGTGCACCCCTACTGGTGAGGTTGTTCCACAATTACTCCAGTATATGTTTGTCCCCCCTGGCGCTCCCGAGCCAGAATCTAGGGAATCACTCGCTTGGCAGACTGCTACAAACCCCTCAGTTTTTGTCAAGTTAACTGATCCCCCAGCACAGGTCTCAGTTCCATTTATGTCACCCGCGAGCGCTTACCAGTGGTTTTACGACGGGTACCCCACGTTTGGAGAGCATAAACAGGAGAAAGATCTTGAATATGGAGCATGTCCTAATAATATGATGGGCACTTTCTCGGTGCGAACTGTGGGGTCATCGAAGTCCAAGTATCCCTTAGTTATCAGGATATATATGAGAATGAAGCATGTCAGGGCATGGATACCTCGTCCAATGCGCAACCAAAACTACTTGTTCAAAGCCAATCCAAACTATGCTGGTAACTCCATTAAACCAACCGGCACCAGTCGTAATGCCATCACTACCCTTGGAAAGTTCGGTCAGCAATCTGGGGCCATCTACGTGGGTAACTTCAGGGTGGTCAATCGTCACCTCGCTACTCACAATGACTGGGCGAATCTCGTCTGGGAAGACAGCTCTCGCGATCTACTAGTGTCGTCTACCACCGCCCAGGGCTGTGACACAATCGCACGTTGCGATTGTCAAGCAGGAGTGTACTATTGCAACTCAAAGAGGAAGCACTATCCAGTCAGCTTTTCAAAACCCAGCCTCATATATGTGGAAGCTAGTGAGTACTACCCTGCTAGATACCAATCGCACTTGATGCTCGCTGCGGGTCACTCTGAACCTGGTGATTGCGGGGGCATCTTAAGGTGTCAGCACGGTGTAGTTGGTATAGTGTCCACGGGTGGCAACGGGCTCGTCGGTTTTGCTGATGTAAGAGACCTCCTGTGGTTAGATGAAGAAGCCATGGAGCAAGGTGTGTCCGACTACATCAAGGGGCTCGGTGACGCGTTCGGAACAGGCTTCACTGATGCTGTTTCCAGAGAAGTTGAGGCCCTCAGGAACCACCTCATTGGATCCGATGGAGCGGTTGAGAAGATCCTAAAGAACCTTATCAAGCTGATTTCAGCGCTAGTGATTGTGATCAGGAGCGATTATGATATGGTTACCCTCACAGCAACTTTAGCCCTGATCGGCTGTCATGGAAGCCCTTGGGCTTGGATTAAAGCCAAAACAGCATCCATTTTAGGTATCCCTATCGCCCAGAAGCAGAGTGCATCTTGGCTAAAGAAATTTAATGACATGGCCAATGCCGCCAAGGGGTTAGAGTGGATATCCAACAAAATTAGCAAGTTTATTGACTGGCTCAGGGAGAAGATTGTACCAGCGGCTAAGGAGAAAGCGGAGTTTTTAAACAATTTAAAGCAATTACCACTGTTAGAGAATCAGATCACAAATTTGGAACAATCCGCTGCCTCTCAAGAGGATCTTGAAGCAATGTTTGGGAATGTGTCATACCTCGCCCATTTCTGTCGCAAATTTCAACCATTGTACGCTACAGAGGCTAAGCGAGTCTATGTTCTAGAGAAGAGGATGAATAACTACATGCAGTTCAAGAGCAAACACCGTATTGAACCTGTATGTCTCATCATTAGGGGCTCACCAGGCACTGGAAAATCCCTTGCAACGGGTATTATTGCCCGGGCTATAGCAGACAAGTATCACTCCAGTGTGTACTCACTTCCACCAGACCCTGATCATTTTGACGGGTACAAACAGCAGGTGGTCACAGTAATGGATGACCTGTGTCAAAATCCTGATGGTAAGGATATGTCATTGTTCTGTCAAATGGTGTCCACTGTGGATTTCATCCCACCAATGGCTTCTCTTGAAGAGAAGGGAGTTTCTTTCACATCTAAATTTGTCATCGCATCTACCAATGCTAGCAACATTATAGTGCCAACAGTGTCTGACTCTGACGCCATCCGTCGCAGGTTTCACATGGATTGTGATATTGAAGTGACAGACTCATACAAAACAGATTTGGGTAGGTTAGACGCTGGACGGGCTGCTAAATTGTGCTCTGAAAACAACACTGCAAACTTCAAACGCTGCAGCCCACTAGTGTGTGGGAAAGCTATCCAACTTAGAGACAGAAAGTCTAAGGTCAGGTACAGCGTGGACACAGTGGTCTCCGAACTTATTAGAGAGTACAACAGCAGATCCGCTATTGGCAACACAATTGAAGCACTGTTCCAAGGCCCACCCAAGTTCAGACCAATTAGAATCAGTCTTGAGGAGAAGCCAGCCCCAGACGCTATTAGCGATCTCCTCGCTAGTGTAGACAGCGAGGAAGTGCGTCAATACTGCAGGGAACAAGGCTGGATCATCCCTGAAACTCCTACCAATGTTGAACGACACCTCAATAGAGCGGTGCTAGTCATGCAATCCATCGCCACTGTGGTGGCAGTTGTCTCACTGGTGTACGTCATTTATAAGCTCTTTGCAGGGTTCCAAGGTGCGTACTCTGGTGCCCCCAAGCAAGTGCTCAAGAAACCTGTTCTCCGCACGGCGACAGTGCAGGGTCCGAGTCTTGACTTTGCTCTCTCCTTGCTGAGAAGGAATATCAGGCAAGTTCAAACAGACCAAGGGCATTTCACTATGCTAGGTGTCAGAGACCGCTTGGCCGTTCTCCCACGGCACTCGCAACCTGGGAAGACCATTTGGGTGGAGCACAAACTCGTAAACATTCTCGACGCAGCCGAGCTAGTGGATGAGCAGGGTGTTAATTTAGAACTTACATTGGTGACACTAGATACTAATGAGAAATTTAGAGATATCACCAAGTTTATTCCAGAGACCATTAGCGGCGCTAGTGATGCAACTTTAGTGATCAACACAGAACACATGCCATCAATGTTTGTCCCAGTGGGGGATGTCGTGCAGTACGGATTCTTGAATCTTAGTGGAAAACCAACCCATAGGACCATGATGTACAATTTTCCTACAAAAGCTGGACAGTGCGGGGGCGTAGTCACATCAGTCGGTAAGATCATTGGCATCCACATTGGTGGTAATGGGCGTCAAGGATTCTGTGCTGGTTTGAAAAGGAGTTACTTCGCAAGTGAACAAGGTGAGATCCAATGGGTGAAATCTAACAAGGAAACTGGTAGACTGAACATCAATGGACCGACACGCACTAAGCTGGAACCCAGTGTGTTTCATGACGTGTTTGAGGGCAACAAGGAACCAGCAGTYCTAACAARCAAAGATCCTAGATTGGAGGTTGATTTTGAACAAGCCCTATTCTCCAAGTATGTGGGCAATGTATTGCATGAACCTGATGAGTACGTACATCAAGCTGCTCTCCACTATGCAAACCAACTTAAGCAATTGGATATAAACACCAATAAAATGAGCATGGAGGAGGCATGTTATGGTACAGAAAACCTGGAAGCGATAGACCTCCACACCAGTGCAGGGTACCCATATAGCGCTCTGGGAATCAAGAAAAGAGACATCCTCGATCCATTGACCAGAGACGTCTCTAAGATGAAATTTTACATGGATAAATATGGGTTGGATCTGCCGTACTCCACATATGTTAAAGATGAACTCAGATCTTTAGACAAGGTCAAGAAGGGGAAGTCACGCTTGATAGAGGCTAGTAGCTTGAATGATTCTGTTTATCTCAGAATGACCTTTGGACATCTTTACGAAGTGTTCCATGCCAATCCCGGCACTGTGACTGGTTCAGCGGTTGGTTGTAACCCAGACGTGTTTTGGAGCAAGCTACCAATTTTGTTGCCTGGTTCGCTTTTCGCTTTTGACTACTCAGGGTATGATGCTAGCCTCAGTCCGGTGTGGTTTAGAGCTCTGGAGACAGTGCTACGGGAGATTGGTTATTCGGAAGAAGCAGTGTCGCTAATTGAGGGGATAAACCACACCCACCACGTGTACCGAAACAAAACATACTGTGTTCTCGGTGGAATGCCCTCGGGGTGTTCCGGCACTTCTATCTTCAATTCAATGATTAACAACATTATCATCAGAACCCTTTTGATTAGAACCTTCAAGGGGATAGATCTGGATGAGCTGAACATGGTGGCTTATGGGGATGATGTGCTAGCTAGTTATCCTTTCCCTATTGACTGCCTCGAACTAGCCAGGACAGGTAAGGAGTATGGATTGACCATGACACCTGCAGATAAATCGCCCTGCTTTAATGAAGTAACGTGGGAAAATGCTACCTTTTTGAAGAGAGGATTTTTGCCAGATCACCAGTTCCCATTCTTAATTCACCCTACGATGCCTATGAAAGAAATCCACGAATCTATCCGATGGACAAAAGACGCACGCAACACTCAAGATCACGTGCGCTCCCTGTGCCTACTGGCTTGGCACAATGGCAAGGATGAATACGAGAAATTTGTGAGTACAATTAGATCAGTTCCAGTTGGAAAGGCATTGGCGATTCCGAACTTTGAGAACTTGAGGAGAAATTGGCTTGAACTGTTT
>ADC32613
ATGGGTTCGCAAGTCTCCACACAGCGCTCCGGTTCTCACGAAAACTCAAACTCAGCCACTGAGGGTTCCACTATAAACTACACCACCATTAATTATTACAAAGACTCCTATGCTGCCACAGCAGGCAAACAGAGTCTCAAGCAGGATCCAGACAAGTTTGCAAATCCTGTTAAAGACATCTTCACTGAGATGGCAGCGCCACTGAAGTCCCCGTCCGCTGAGGCATGTGGATACAGTGATCGAGTGGCGCAATTAACTATTGGTAACTCCACCATCACCACGCAAGAAGCGGCCAACATCATAGTCGGTTATGGTGAGTGGCCTTCCTACTGCTCGGATTCTGACGCTACAGCAGTGGATAAACCAACGCGCCCGGATGTTTCAGTGAACAGGTTTTACACATTGGACACTAAATTGTGGGAGAAATCGTCCAAGGGATGGTACTGGAAGTTCCCGGATGTGTTAACTGAAACTGGGGTTTTTGGGCAAAATGCACAATTCCACTACCTCTACCGATCAGGGTTCTGTATTCACGTGCAGTGCAATGCTAGTAAATTCCACCAAGGAGCACTCCTAGTCGCTATCCTACCAGAGTATGTCATTGGGACAGTGGCAGGCGGTACAGGGACGGAAGATAGTCACCCCCCTTACAAGCAGACTCAACCCGGCGCCGATGGCTTCGAGTTACAACACCCGTACGTGCTTGATGCTGGCATCCCAATATCACAGTTAACAGTGTGCCCACACCAGTGGATTAATTTGAGGACCAATAATTGTGCTACAATAATAGTGCCATACATTAACGCACTGCCTTTTGATTCTGCCTTGAACCATTGCAACTTTGGCCTATTAGTTGTGCCTATTAGCCCACTAGACTACGATCAAGGAGCGACGCCAGTAATCCCTATAACTATCACATTGGCCCCAATGTGTTCTGAATTCGCAGGTCTTAGGCAGGCAGTCACGCAAGGGTTTCCCACCGAGCTGAAACCTGGCACAAATCAATTTTTAACCACTGATGATGGCGTTTCAGCACCTATTCTACCAAACTTTCACCCCACCCCGTGTATCCATATACCTGGTGAGGTTAGGAACTTGTTAGAGTTATGCCAGGTGGAGACCATTCTGGAGGTTAACAATGTGCCCACGAATGCCACTAGCTTAATGGAGAGACTGCGCTTCCCGGTCTCAGCACAAGCAGGGAAAGGTGAGCTGTGTGCGGTGTTCAGAGCCGATCCTGGGCGAAATGGACCGTGGCAATCCACCTTGCTGGGTCAGTTGTGCGGGTACTACACCCAATGGTCAGGATCATTGGAAGTCACCTTCATGTTTACTGGATCCTTCATGGCTACCGGCAAGATGCTCATAGCCTATACACCGCCAGGAGGCCCTTTGCCCAAGGACCGGGCGACCGCCATGTTGGGCACGCACGTCATCTGGGATTTTGGGCTGCAATCGTCTGTTACCCTTGTAATACCATGGATCAGCAACACTCATTATAGAGCGCATGCCCGAGATGGGGTGTTTGACTACTACACCACGGGGTTAGTCAGTATATGGTATCAGACAAATTACGTGGTTCCAATTGGGGCGCCCAATACAGCCTATATAATAGCACTAGCGGCAGCCCAAAAGAACTTCACTATGAAATTGTGCAAGGATGCTAGTGATATCCTGCAGACGGGCACCATCCAGGGAGATAGGGTGGCAGATGTAATTGAAAGTTCCATAGGAGATAGCGTGAGCAGAGCCCTCACCCACGCTCTACCAGCACCCACAGGCCAGAACACACAGGTGAGCAGTCATCGACTTGATACAGGCAAGGTTCCAGCACTCCAAGCTGCTGAAATTGGAGCATCATCAAATGCTAGTGACGAGAGCATGATTGAGACACGCTGTGTTCTTAACTCGCACAGCACAGCTGAGACTACTCTTGATAGTTTCTTCAGCAGAGCGGGATTAGTTGGAGAGATAGATCTCCCTCTTAAAGGCACAACTAACCCAAATGGTTATGCCAACTGGGACATAGATATAACAGGTTACGCGCAAATGCGTAGAAAGGTAGAGCTATTCACCTACATGCGCTTTGATGCAGAGTTCACTTTTGTTGCGTGCACACCCACCGGGGAAGTTGTCCCACAATTGCTCCAATATATGTTTGTGCCACCTGGAGCCCCTAAGCCAGATTCTAGGGAATCCCTTGCATGGCAAACCGCCACTAACCCTTCAGTTTTTGTCAAGCTGTCAGACCCTCCAGCGCAGGTTTCAGTGCCATTCATGTCACCTGCGAGTGCTTATCAATGGTTTTACGACGGATATCCCACATTCGGAGAACACAAACAGGAGAAAGATCTTGAATATGGGGCATGTCCTAATAACATGATGGGCACGTTCTCAGTGCGGACTGTGGGGACCTCCAAGTCCAAGTACCCTTTAGTGGTTAGGATTTACATGAGAATGAAGCACGTCAGGGCGTGGATACCTCGCCCGATGCGTAACCAGAACTACCTATTCAAAGCCAACCCAAATTATGCTGGCAACTCCATTAAGCCAACTGGTACCAGTCGCACAGCGATCACTACTCTTGGGAAATTTGGACAACAGTCTGGGGCCATTTATGTGGGCAACTTTAGAGTGGTCAACCGTCATCTTGCCACTCACAATGATTGGGCAAATCTTGTTTGGGAAGACAGCTCCCGCGACTTGCTCGTGTCATCCACCACCGCCCAAGGTTGTGACACGATTGCCCGTTGCGATTGCCAGACAGGGGTGTACTACTGTAACTCGAGGAGAAAACACTACCCAGTCAGTTTTTCAAAACCCAGTCTGATCTATGTAGAGGCTAGCGAGTATTACCCAGCCAGGTACCAGTCACATCTCATGCTCGCACAGGGTCACTCAGAACCTGGTGATTGCGGTGGTATCCTTAGATGCCAACATGGCGTCGTCGGCATAGTGTCTACTGGTGGCAATGGGCTCGTTGGCTTTGCAGACGTCAGGGACCTCTTGTGGTTGGATGAAGAAGCTATGGAGCAGGGCGTGTCCGACTACATCAAGGGTCTCGGAGATGCTTTCGGGACAGGCTTCACTGACGCAGTCTCAAGGGAGGTTGAAGCTCTCAAGAGCTATCTTATAGGGTCTGAAGGAGCAGTTGAGAAAATTTTGAAAAATCTTATTAAACTAATCTCTGCACTGGTGATTGTGATCAGAAGTGATTACGACATGGTTACCCTTACTGCAACCTTAGCGCTGATAGGTTGTCATGGCAGCCCTTGGGCTTGGATCAAAGCCAAAACAGCTTCTATCTTAGGTATCCCTATCGCTCAAAAGCAGAGCGCTTCCTGGCTCAAGAAGTTCAATGATATGGCCAACGCTGCTAAGGGGTTAGAGTGGGTTTCCAACAAGATCAGCAAATTTATTGATTGGCTTAAGGAGAAAATAGTACCAGCAGCCAAGGAGAAGGTTGAATTCCTAAATAACTTGAAACAGTTGCCACTGCTAGAGAACCAGATCTCAAACTTGGAACAATCTGCTGCCTCACAAGAAGACCTTGAAGTCATGTTTGGGAATGTGTCGTACCTAGCCCACTTCTGTCGCAAGTTCCAACCGTTATACGCCACGGAAGCTAAAAGAGTCTATGCCCTGGAGAAGAGAATGAATAATTATATGCAGTTCAAGAGCAAACACCGAATTGAACCTGTATGTCTCATTATTAGGGGTTCACCAGGCACTGGGAAGTCTTTAGCCACTGGTATCATTGCTCGAGCAATCGCTGATAAGTACCATTCCAGCGTGTACTCGCTTCCACCAGACCCAGATCATTTTGACGGTTACAAGCAACAGGTGGTTACAGTGATGGATGATCTGTGTCAAAACCCCGACGGTAAGGATATGTCTTTATTCTGTCAAATGGTATCCACCGTAGACTTTATTCCACCAATGGCTTCTCTTGAGGAAAAGGGAGTTTCCTTCACCTCTAAGTTTGTCATCGCATCCACTAATGCCAGTAATATCATAGTGCCAACAGTGTCTGACTCTGACGCTATTCGCCGCAGGTTCTACATGGACTGTGACATTGAAGTGACAGACTCGTACAAAACAGATCTAGGTAGACTGGATGCAGGGCGAGCCGCTAAACTGTGCTCTGAAAACAACACTGCAAATTTCAAACGTTGCAGCCCATTAGTGTGTGGGAAAGCTATCCAACTTAGAGATAGAAAGTCTAAAGTCAGATACAGTGTGGATACGGTGGTTTCAGAGCTTATTAGGGAATACAGCAATAGGTCCGCCATTGGCAACACAATTGAGGCTCTTTTCCAAGGTCCACCCAAGTTCAGGCCAATTAGGATTAGCCTTGAAGAGAAACCAGCCCCAGACGCTATTAGCGATCTCCTTGCTAGCGTAGATAGTGAAGAAGTGCGCCAGTACTGCAGGGATCAAGGCTGGATTATTCCTGAAACTCCCACCAACGTAGAGCGGCACCTTAACAGAGCGGTGCTTGTCATGCAATCCATCGCCACAGTAGTGGCGGTTGTCTCGTTGGTGTATGTCATCTACAAGCTCTTTGCAGGGTTTCAGGGTGCGTATTCTGGTGCTCCTAAGCAAGTGCTTAAGAAACCTGCTCTTCGCACAGCAACAGTACAGGGCCCGAGCCTTGATTTTGCTCTCTCCCTACTGAGAAGGAACGTCAGGCAAGTCCAAACAGACCAGGGGCATTTCACCATGTTGGGTGTTAGGGATCGCTTAGCAGTCCTCCCACGCCACTCACAACCCGGCAAAACTATTTGGATTGAGCACAAACTCGTGAACGTCCTTGATGCAGTTGAATTGGTGGATGAGCAAGGAGTCAACCTGGAATTAACCCTCATTACTCTTGACACCAACGAAAAGTTTAGGGACATCACCAAATTCATCCCAGAAAATATTAGCACTGCCAGTGATGCCACCCTAGTGATCAACACGGAGCACATGCCCTCAATGTTTGTTCCGGTGGGTGACGTTGTGCAGTATGGCTTCTTGAATCTCAGTGGTAAGCCTACCCATCGCACCATGATGTACAATTTTCCTACTAAAGCAGGACAGTGTGGAGGAGTGGTGACATCTGTTGGGAAGGTTATCGGTATTCACATTGGTGGCAATGGCAGACAAGGTTTTTGCGCAGGCCTCAAAAGGAGTTACTTTGCTAGTGAACAAGGAGAGATCCAGTGGGTTAAGCCCAATAAAGAAACTGGAAGACTCAACATCAATGGACCAACCCGCACCAAGTTAGAACCTAGTGTATTCCATGATATCTTCGAGGGAAATAAGGAACCAGCTGTCCTGCACAGTAAAGACCCCCGACTTGAGGTAGATTTTGAACAGGCCCTGTTCTCTAAGTATGTAGGAAATACACTACACGAACCTGACGAGTACATCAAAGAGGCAGCTCTTCATTATGCAAACCAATTAAAGCAACTAGAAATTAATACCTCTCAAATGAGCATGGAGGAGGCCTGCTACGGTACTGAGAATCTTGAGGCTATTGATCTTCACACTAGTGCAGGTTACCCCTATAGTGCCCTGGGGATAAAGAAAAGAGACATCTTAGATCCTACCACCAGGGACGTGAGTAAAATGAAGTTCTACATGGACAAATACGGTCTTGATCTTCCTTACTCCACTTATGTCAAGGACGAGCTGCGCTCGATTGATAAAATTAAGAAAGGGAAGTCCCGACTGATTGAGGCCAGTAGTTTAAATGATTCAGTGTACCTCAGAATGGCTTTCGGTCACTTGTATGAGGCTTTCCACGCAAATCCTGGGACGATAACTGGATCAGCCGTGGGGTGTAACCCTGACACATTCTGGAGCAAGCTGCCAATTTTGCTCCCTGGTTCGCTCTTTGCCTTTGACTACTCAGGTTATGATGCTAGCCTTAGCCCTGTCTGGTTCAGAGCATTAGAATTGGTTCTTAGGGAGATAGGGTATAGTGAAGGGGCAGTCTCACTCATTGAGGGAATCAACCACACGCATCATGTGTATCGTAATAAGACCTATTGTGTGCTTGGTGGGATGCCCTCAGGCTGTTCGGGAACATCCATTTTCAACTCAATGATCAACAACATTATTATCAGAGCACTGCTCATAAAAACATTTAAGGGCATTGATTTGGATGAACTCAACATGGTCGCTTATGGAGACGATGTGCTCGCTAGCTATCCCTTCCCAATTGATTGCTTGGAGCTAGCAAAGACTGGCAAGGAGTATGGTCTGACCATGACTCCTGCAGATAAGTCTCCTTGCTTCAATGAGGTTAATTGGGGTAATGCGACCTTCCTCAAAAGGGGCTTTTTACCCGATGAACAGTTTCCATTTTTGATTCACCCTACTATGCCAATGAGGGAGATCCATGAGTCCATTCGATGGACCAAGGACGCACGAAACACTCAAGATCATGTGCGGTCCTTGTGCCTCCTAGCATGGCATAATGGTAAGCAAGAATATGAGAAGTTTGTGAGCACAATTAGGTCTGTCCCAGTAGGAAGAGCGTTGGCTATCCCAAATTATGAAAATCTTAGACGCAATTGGCTCGAGTTATTT
>ACO59914
ATGGGTTCGCAGGTGTCTACACAGCGCTCCGGTTCTCACGAAAACTCAAACTCAGCCACCGAGGGTTCCACCATAAACTACACCACCATTAATTACTACAAAGACTCCTATGCTGCCACAGCAGGCAAACAGAGTCTCAAGCAGGATCCAGACAAGTTTGCAAATCCTGTTAAAGACATCTTCACTGAAATGGCAGCGCCACTGAAGTCCCCATCCGCTGAGGCATGTGGATACAGTGATCGAGTGGCGCAATCAACTATTGGCAACTCCACTATCACTACGCAAGAAGCGGCTAATATCATAGTCGGTTACGGCGAGTGGCCTTCCTACTGCTCGGATTCTGACGCCACAGCAGTGGATAAACCAACGCGCCCGGATGTTTCAGTGAACAGGTTTTACACATTGGATACTAAATTGTGGGAGAAGTCGTCCAAAGGATGGTACTGGAAGTTCCCGGATGTGTTAACTGAAACTGGGGTTTTTGGGCAAAATGCACAATTCCACTACCTCTACCGATCAGGGTTCTGCATTCACGTGCAGTGCAATGCCAGTAAATTCCACCAAGGAGCACTCCTAGTCGCTGTCCTACCAGAGTATGTCATTGGGACAGTGGCAGGCGGTACAGGGACGGAAGATAGTCACCCCCCTTACAAGCAGACTCAACCCGGCGCCGATGGCTTCGAGCTGCAGCACCCATACGTGCTTGATGCTGGCATCCCAATATCACAGTTAACAGTGTGCCCACACCAGTGGATTAATTTGAGGACCAATAATTGTGCTACAATAATAGTGCCATACATTAACGCACTGCCTTTTGATTCTGCCCTGAACCATTGCAACTTTGGCCTGTTAGTTGTGCCCATTAGCCCACTAGATTACGACCAAGGAGCGACGCCAGTAATTCCTATAACTATCACACTGGCCCCAATGTGTTCCGAATTCGCAGGTCTTAGGCAGGCAGTCACGCAAGGGTTCCCCACCGAGCTGAAACCTGGCACAAATCAATTTTTAACCACTGATGATGGTGTTTCAGCACCCATTCTACCAAACTTCCACCCCACCCCGTGCATCCATATACCTGGTGAAGTTAGGAACTTGCTAGAGTTGTGCCAGGTGGAGACCATCCTGGAGGTTAACAATGTGCCCACGAATGCCACTAGCTTAATGGAGAGACTGCGCTTTCCGGTCTCAGCACAAGCAGGGAAAGGTGAGCTGTGTGCGGTGTTCAGAGCCGATCCTGGGCGAAATGGACCGTGGCAATCCACCTTGCTGGGTCAGTTGTGTGGGTACTACACCCAATGGTCAGGATCATTGGAAGTCACCTTTATGTTTACTGGATCCTTCATGGCTACCGGCAAGATGCTCATAGCCTATACACCACCAGGAGGCCCTTTGCCCAAGGACCGGGCGACCGCCATGTTGGGCACGCACGTCATCTGGGATTTTGGGCTGCAATCGTCTGTTACCCTTGTAATACCATGGATCAGCAACACTCATTATAGAGCGCATGCCCGAGATGGAGTGTTTGACTACTACACCACAGGGTTAGTCAGTATATGGTACCAGACAAACTACGTGGTTCCAATTGGGGCGCCCAATACAGCCTATATAATAGCGCTAGCGGCAGCCCAAAAGAACTTCACTATGAAATTGTGCAAGGATGCTAGTGATATCCTGCAGACGGGCACCATCCAGGGAGATAGGGTGGCAGATGTAATTGAAAGTTCCATAGGAGATAGCGTGAGCAGAGCCCTCACTCACGCTCTACCAGCACCCACAGGCCAGAATACACAGGTGAGCAGTCATCGACTGGATACAGGCAAGGTTCCAGCACTCCAAGCTGCTGAAATTGGGGCATCATCAAATGCTAGTGACGAGAGCATGATTGAGACACGCTGTGTTCTTAACTCGCACAGCACAGCTGAGACCACTCTTGATAGTTTCTTCAGCAGAGCGGGATTAGTTGGAGAGATAGATCTCCCTCTTGAAGGTACGACTAACCCAAATGGTTATGCCAACTGGGACATAGATATAACAGGTTACGCGCAAATGCGTAGAAAGGTGGAGCTATTCACCTACATGCGCTTTGATGCAGAGTTCACTTTTGTTGCGTGCACACCCACCGGGGAAGTTGTCCCACAATTGCTCCAATATATGTTTGTGCCACCTGGAGCCCCTAAGCCAGATTCCAGGGAATCCCCCGCATGGCAAACCGCCACCAACCCCTCGGTTTTTGTCAAGCTGTCGGACCCCCCAGCGCAGGTTTCAGTGCCATTCATGTCACCTGCGAGTGCTTACCAATGGTTTTACGACGGATATCCCACATTCGGAGAACACAAACAGGAGAAAGATCTTGAATATGGGGTATGTCCTAATAACATGATGGGCACGTTCTCAGTGCGGACTGTAGGGACCTCCAAGTCCAAGTACCCTTTAGTGGTTAGGATTTACATGAGAATGAAGCACGTTAGGGCGTGGGTACCTCGCCCAATGCGTAACCAGAACTACCTATTCAAAGCCAACCCAAATTATGCTGGCAACTCCATTAAGCCAACTGGTACCAGTCGCACATCGATCACCACTCTTGGGAAATTTGGACAACAGTCTGGAGCCATTTATGTGGGCAACTTTAGAGTGGTCAACCGTCATCTTGCCACTCACAATGATTGGGCAAATCTTGTTTGGGAAGACAGTTCTCGCGACTTGCTCGTATCATCCACCACCGCCCAAGGTTGTGACACGATTGCCCGTTGCGATTGCCAGACAGGGGTGTACTACTGTAACTCGAGGAGAAAACACTACCCAGTCAGCTTTTCAAAACCCAGCCTGATCTATGTAGAGGCTAGCGAGTATTACCCAGCCAGGTACCAGTCACATCTCATGCTCGCACCGGGTCACTCAGAGCCTGGCGATTGCGGTGGTATCCTTAGATGCCAACACGGCGTCGTCGGCATAGTGTCTACTGGTGGCAATGGGCTCGTTGGCTTTGCAGACGTCAGGGACCTCCTGTGGTTGGATGAAGAAGCTATGGAGCAGGGCGTGTCCGACTACATCAAGAGTCTCGGAGATGCTTTCGGGACAGGCTTCACTGACGCAGTCTCAAGGGAGGTTGAGGCTCTCAAGAACTATCTTATAGGGTCTGAAGGAGCAGTTGAGAAAATCCTAAAAAATCTTATTAAACTAATCTCTGCACTGGTGATTGTGATCAGAAGTGATTATGACATGGTTACCCTTACCGCGACCTTAGCGCTGATAGGTTGCCATGGCAGTCCTTGGGCTTGGATCAAAGCTAAAACAGCTTCTATCTTAGGTATCCCTATCGCTCAAAAACAAAGCGCTTCCTGGCTCAAGAAGTTCAATGACATGGCCAACGCTGCTAAGGGGTTAGAGTGGGTTTCTAACAAGATCAGCAAATTTATTGATTGGCTTAAGGAGAAAATAGTACCAGCAGCCAAGGAGAAGGTTGAATTCCTAAGTAACTTGAAACAGTTGCCACTGTTAGAGAATCAGATCTCAAACTTGGAACAATCTGCTGCCTCACAAGAGGACCTTGAAGTCATGTTTGGGAATGTGTCGTACCTAGCCCACTTTTGTCGCAAGTTCCAACCGCTATACGCCACGGAAGCTAAAAGGGTCTATGCCCTGGAGAAGAGAATGAATAATTATATGCAGTTCAAGAGCAAACACCGAATTGAACCTGTATGTCTCATTATTAGGGGCTCACCAGGCACTGGGAAATCTCTAGCCACTGGTATCATTGCTCGAGCAATCGCTGATAAGTACCACTCCAGCGTGTACTCGCTTCCACCAGACCCAGATCATTTTGACGGTTACAAACAACAGGTGGTTACAGTGATGGATGATTTGTGTCAAAACCCCGACGGTAAGGATATGTCTTTATTCTGTCAAATGGTATCCACCGTAGACTTCATTCCGCCAATGGATTCTCTTGAGGAGAAGGGAGTTTCCTTCACCTCTAAGTTTGTCATCGCATCCACTAATGCCAGTAACATCATAGTGCCAACAGTGTCTGATTCTGACGCCATTCGCCGCAGGTTCTACATGGACTGTGACATTGAGGTGACAGATTCGTACAAAACAGACCTAGGTAGACTGGATGCGGGGCGAGCCGCTAAACTGTGCTCTGAAAACAACACTGCAAATTTCAAACGTTGTAGCCCATTAGTGTGTGGGAAAGCTATCCAACTTAGAGATAGAAAGTCTAAAGTCAGATACAGTGTGGATACGGTAGTTTCAGAACTTATTAGGGAATACAGCAATAGGTCTGCCACTGGCAACACAGTCGAGGCTCTCTTCCAAGGTCCACCCAAATTCAGGCCAATTAGGATTAGCCTTGAAGAGAAACCAGCCCCAGACGCTATTAGCGATCTCCTTGCTAGCGTAGATAGTGAAGAAGTGCGCCAGTACTGCAGGGATCAAGGCTGGATCATTCCTGAAACCCCCACCAACGTGGAGCGACACCTTAATAGAGCGGTGCTTGTCATGCAATCCATCGCCACAGTAGTGGCGGTTGTCTCGCTGGTGTATGTCATCTACAAGCTCTTTGCAGGGTTTCAGGGTGCGTATTCTGGTGCTCCTAAACAAGTGCTTAAGAAACCTGCTCTTCGCACAGCTACAGTGCAGGGCCCTAGCCTTGATTTTGCTCTCTCCCTACTGAGAAGGAACATCAGGCAAGTCCAAACAGATCAGGGGCATTTCACCATGTTGGGTGTTAGGGATCGCTTAGCAGTCCTCCCACGCCACTCACAACCTGGCAAAACCATCTGGATTGAGCACAAACTCGTGAACGTCCTTGATGCAGTTGAATTGGTGGATGAGCAAGGAGTCAACCTGGAATTAACCCTTATTACTCTTGACACCAACGAAAAGTTTAGGGATATTACCAAATTCATCCCAGAAAATATTAGCACTGCCAGTGACGCCACCCTAGTGATCAACACGGAGCATATGCCCTCAATGTTTGTACCGGTGGGTGACGTTGTGCAGTATGGTTTCTTGAATCTCAGTGGTAAGCCTACCCATCGCACCATGATGTACAACTTTCCTACTAAAGCAGGACAGTGTGGAGGAGTGGTGACATCTGTTGGGAAGGTTATCGGTATCCACATTGGTGGCAATGGCAGGCAAGGTTTTTGTGCAGGCCTCAAAAGGAGTTACTTTGCTAGTGAACAAGGAGAGATCCAGTGGGTTAAGCCCAATAAAGAAACTGGAAGACTCAACATTAATGGACCAACCCGCACCAAGTTGGAACCTAGTGTATTCCATGATATCTTCGAGGGAAATAAGGAACCAGCTGTCTTGCACAGTAAAGACCCCCGACTCGAGGTACATTTTGAACAGGCCCTGTTCTCTAAGTATGTGGGAAATACACTACATGAGCCTGACGAGTACATCAAAGAGGCAGCTCTTCATTATGCAAACCAATTAAAGCAATTAGAAATCAATACCTCTCAAATGAGCATGGAGGAGGCCTGCTACGGTACTGAGAATCTTGAGGCTATTGATCTTCACACTAGTGCAGGCTACCCCTATAGTGCCCTGGGGATAAAGAAAAGAGACATCTTAGACCCTACCACCAGGGACGTGAGTAAAATGAAGTTCTACATGGACAAATATGGCCTTGATCTTCCTTACTCCACTTATGTCAAGGACGAGCTGCGCTCAATTGATAAAATAAAGAAAGGGAAATCCCGTCTGATTGAGGCCAGTAGTTTAAATGATTCAGTGTACCTCAGAATGGCTTTCGGCCATTTGTATGAGGCTTTCCACGCAAATCCTGGGACAATAACTGGATCAGCCGTGGGGTGTAACCCTGACACATTCTGGAGCAAGCTGCCAATTTTGCTCCCTGGTTCACTCTTTGCCTTTGACTACTCAGGTTATGATGCTAGCCTTAGCCCTGTCTGGTTTAGAGCATTAGAATTGGTCCTTAGGGAGATAGGGTATAGTGAGGGGGCAGTCTCACTCATTGAGGGAATCAACCACACACATCATGTGTATCGTAATAAGACCTATTGTGTGCTTGGCGGGATGCCCTCAGGCTGTTCGGGAACATCCATTTTCAACTCAATGATTAACAACATTATTATCAGAGCACTGCTCATAAAAACATTTAAGGGTATTGATTTGGGTGAACTCAACATGGTCGCTTATGGAGATGATGTGCTCGCTAGCTATCCCTTCCCAATTGATTGCTTGGAGCTAGCAAAGACTGGCAAGGAGTATGGTCTGACCATGACCCCTGCAGATAAGTCTCCTTGCTTTAATGAGGTCAATTGGGGTAATGCGACCTTCCTCAAGAGGGGCTTCTTACCCGATGAACAGTTTCCATTTTTGATTCACCCCACTATGCCAATGAGGGAGATCCATGAGTCCATTCGATGGACCAAGGACGCACGAAATACTCAAGACCATGTGCGGTCCTTGTGCCTCCTAGCATGGCATAATGGTAAGCAAGAATATGAGAAGTTTGTGAGCACAATTAGGTCTGTCCCAGTGGGAAGAGCGTTGGCTATCCCAAATTATGAAAATCTTAGACGCAATTGGCTTGAATTATTT
>ACH87535
ATGGGCTCACAGGTATCCGCACAACGCTCCGGTTCTCATGAGAACTCCAACTCAGCTACTGAGGGCTCCACTATAAATTACACTACCATTAATTACTATAAAGACTCCTATGCCGCCACAGCAGGTAAACAGAGCCTCAAGCAGGACCCAGACAAGTTCGCAAATCCTGTCAAGGACATCTTCACTGAAATGGCGGCGCCATTAAAATCTCCATCCGCTGAGGCGTGCGGTTACAGCGATCGGGTAGCACAATTAACTATTGGCAACTCCACCATCACCACACAAGAAGCAGCAAACATCATAGTTGGCTATGGTGAGTGGCCTTCCTACTGCTCGGATTCTGACGCTACAGCAGTGGACAAACCAACGCGCCCAGATGTTTCGGTGAATAGGTTTTACACATTAGACACCAAACTGTGGGAGAAATCATCCAAGGGGTGGTACTGGAAATTCCCGGATGTGTTAACTGAAACCGGGGTCTTTGGTCAAAACGCACAGTTCCACTACCTCTATCGGTCAGGGTTCTGCATTCACGTGCAGTGCAATGCTAGTAAGTTCCACCAAGGAGCACTCCTAGTTGCTGTCCTCCCAGAGTACGTCATTGGGACAGTAGCAGGTGGCACAGGGACGGAGGATAGTCACCCTCCATACAAGCAGACTCAACCCGGTGCTGATGGCTTTGAGCTGCAACACCCGTACGTGCTTGATGCTGGCATTCCAATATCACAATTGACAGTGTGCCCACACCAGTGGATTAACTTGAGGACCAACAACTGTGCCACAATAATAGTGCCGTACATAAACGCACTACCCTTTGATTCTGCCTTGAACCATTGTAATTTTGGCCTGCTGGTTGTGCCTATTAGCCCATTAGATTATGACCAAGGTGCGACGCCAGTGATTCCCATTACTATCACCCTGGCCCCGATGTGCTCCGAGTTTGCAGGCCTTAGACAAGCAGTTACGCAAGGGTTTCCTACTGAGCTGAAGCCTGGTACTAACCAATTTCTAACTACTGATGATGGCGTTTCAGCACCCATCCTGCCAAACTTCCACCCCACCCCGTGTATCCATATACCTGGTGAAGTTAGAAACTTGCTAGAGTTATGCCAGGTGGAGACTATTTTAGAAGTCAACAATGTGCCCACGAATGCCACTAGCTTAATGGAGAGACTGCGCTTCCCGGTCTCAGCCCAGGCAGGAAAAGGTGAGTTATGTGCAGTGTTCAGAGCTGACCCCGGGCGAAGCGGACCATGGCAGTCCACCTTGTTGGGTCAGTTGTGCGGGTACTACACCCAATGGTCAGGGTCACTGGAAGTCACCTTCATGTTCACTGGATCCTTTATGGCTACTGGCAAGATGCTCATAGCATACACACCACCAGGAGGCCCCTTACCCAAGGACCGGGCAACCGCTATGTTGGGTACGCACGTCATCTGGGACTTTGGGCTGCAATCGTCTGTCACCCTTGTGATACCATGGATCAGTAACACTCATTACAGAGCGCACGCTCGTGACGGTGTGTTTGACTACTACACTACAGGTTTGGTTAGCATATGGTACCAGACGAACTACGTGGTCCCAATTGGAGCACCCAATACAGCCTATATAATAGCACTGGCGGCAGCTCAGAAGAATTTCACAATGAAGCTGTGTAAGGATGCTAGTGATATCCTGCAGACAGGCACTATTCAGGGAGATAGGGTGGCAGATGTGATTGAGAGTTCTATAGGGGACAGTGTGAGTAGAGCCCTCACCCGAGCTCTACCGGCACCTACAGGCCAAAACACGCAGGTAAGCAGCCATCGATTGGATACTGGCAAAGTTCCAGCGCTCCAAGCCGCTGAAATTGGAGCATCGTCAAATGCTAGTGATGAGAGTATGATCGAGACGCGATGTGTTCTTAATTCACATAGCACAGCTGAGACCACTCTTGATAGCTTTTTCAGCAGGGCAGGATTAGTTGGAGAAATAGACCTCCCTCTTGAAGGCACAACCAACCCGAATGGGTATGCAAACTGGGACATAGACATAACAGGTTACGCGCAAATGCGTAGAAAGGTGGAGTTGTTCACCTACATGCGTTTCGACGCAGAGTTCACCTTTGTTGCATGCACGCCCACCGGGGAAGTCGTCCCGCAGCTGCTCCAATATATGTTTGTGCCACCCGGAGCCCCCAAGCCAGACTCCAGGGAATCTCTTGCATGGCAAACTGCCACTAACCCTTCAGTCTTTGTGAAGCTGTCAGACCCCCCAGCACAGGTTTCAGTTCCGTTCATGTCACCTGCGAGCGCCTACCAATGGTTCTATGACGGGTATCCCACATTCGGTGAACACAAGCAGGAGAAAGACCTTGAATACGGGGCATGCCCAAACAACATGATGGGTACGTTCTCGGTGCGGACTGTAGGAACCTCGAAGTCCAAGTACCCACTGGTGATCAGGATTTACATGAGGATGAAGCACGTCAGGGCGTGGATACCTCGTCCAATGCGTAACCAAAATTATTTATTCAAAGCCAATCCAAATTATGCTGGCAACTCCATTAAACCAACTGGCGCCAGTCGCACAGCAATCACCACCCTCGGGAAATTTGGACAACAGTCCGGGGCCATCTACGTGGGCAACTTCAGAGTGGTCAACCGCCATCTTGCCACTCATAATGACTGGGCAAATCTTGTTTGGGAAGACAGCTCCCGCGATCTACTCGTATCATCTACCACTGCCCAAGGTTGTGACACGATTGCTCGTTGCAATTGCCAGACAGGAGTGTATTATTGTAACTCAATGAGAAAGCACTATCCAGTCAGTTTCTCGAAACCCAGCTTGATCTTTGTAGAGGCCAGCGAGTATTACCCGGCTAGATACCAGTCGCACCTCATGCTTGCAGTGGGTCACTCAGAACCAGGGGATTGCGGTGGCATTCTTAGATGCCAACACGGCGTTGTAGGAATAGTTTCCACCGGGGGAAACGGCCTGGTGGGGTTCGCCGATGTGAGGGACCTCCTGTGGTTGGATGATGAGGCTATGGAGCAGGGCGTGTCTGATTACATCAAAGGGCTTGGAGATGCTTTTGGCATGGGGTTTACAGACGCAGTGTCAAGAGAAGTTGAAGCATTGAAAAATCACTTGATTGGCTCAGAGGGTGCTGTGGAGAAAATTCTTAAGAACTTAGTTAAACTCATCTCTGCGCTCGTTATTGTCATCAGGAGTGATTATGACATGGTCACATTGACGGCAACACTTGCCCTGATCGGGTGCCACGGGAGCCCCTGGGCCTGGGTTAAATCGAAAACAGCATCAATTTTGGGCATTCCGATGGCTCAGAAGCAGAGTGCCTCTTGGTTGAAGAAGTTCAATGATGCGGCGAATGCCGCTAAGGGGCTTGAGTGGATCTCCAACAAAATCAGCAAATTTATCGATTGGCTTAAGGAGAAAATTGTTCCGGCTGCTAGAGAGAAAGTCGAGTTTCTAAATAATCTAAAGCAGCTTCCCTTGTTGGAGAACCAAATTTCCAATCTCGAACAGTCAGCAGCTTCGCAGGAGGACCTTGAAGCGATGTTCGGCAACGTGTCTTATCTGGCCCACTTCTGCCGCAAATTCCAACCCCTCTATGCCACGGAAGCGAAGAGGGTGTACGCCCTGGAAAAGAGAATGAATAATTACATGCAGTTCAAGAGCAAACACCGTATTGAACCTGTATGTCTAATCATCAGGGGCTCGCCTGGTACTGGGAAGTCCTTGGCAACAGGGATTATTGCTAGAGCTATAGCAGACAAGTATCACTCCAGCGTGTATTCCTTACCTCCGGACCCAGACCACTTTGACGGGTATAAACAACAGATCGTCACTGTTATGGATGACCTATGCCAAAACCCAGATGGGAAGGACATGTCGCTATTTTGTCAGATGGTCTCCACAGTGGATTTTATACCGCCTATGGCATCTCTGGAAGAAAAGGGAGTATCATTCACTTCCAAGTTTGTGATCGCCTCCACTAACGCCAGCAATATCATAGTGCCAACAGTCTCGGATTCAGATGCCATTCGCCGCCGGTTCTTTATGGACTGTGACATTGAGGTAACTGATTCCTATAAGACAGAACTGGGTAGGCTCGATGCAGGGAGAGCAGCTAGGCTGTGTTCTGAGAACAACACTGCAAACTTTAAACGGTGCAGTCCATTGGTCTGCGGGAAAGCAATCCAGCTTAGGGATAGGAAGTCTAAGGTGAGATACAGCTTGGACACGGTAGTGAGTGAGCTTGTCAGGGAGTATAACAACAGATCCGTTATTGGGAACACCATTGAAGCTCTCTTCCAGGGACCCCCTAAATTTAGACCGATAAGGATTAGCCTAGAGGAGAAGCCTGCGCCTGACGCTATTAGTGACCTATTAGCTAGCGTTGATAGTGAAGAGGTCCGCCAATACTGTAGAGACCAGGGATGGATTGTACCTGACTCCCCCACCAATGTTGAGCGCCACCTAAGTAGAGCTGTCTTGATTATGCAATCTGTGGCCACCGTGGTAGCAGTTGTGTCCCTTGTTTACGTTATCTACAAGTTGTTCGCTGGCTTTCAAGGAGCATATTCCGGCGCCCCCAAGCAAACACTTAAGAAACCAGTGCTGCGCACGGCAACTGTGCAGGGGCCGAGCTTGGACTTCGCCCTATCTCTACTTAGGAGAAACATTAGGCAGGTCCAAACCGATCAGGGTCACTTTACAATGTTAGGAGTGCGAGACCACTTGGCTGTGCTCCCCAGGCACTCCCAACCAGGAAAAACCATCTGGGTTGAACACAAGTTAGTGAAGATCGTAGATGCTGTAGAGCTAGTAGATGAACAAGGGGTTAACCTGGAGCTCACATTGGTAACGCTTGACACCAACGAAAAATTTAGAGACATCACAAGATTCATACCAGAAACAATTAGTCCTGCTAGTGATGCCACTTTAGTTATAAATACTGAACACATGCCCAGTATGTTTGTGCCAGTTGGAGATGTGGTCCAGTATGGATTTTTGAATCTTAGTGGTAAACCCACTCACAGGACTATGATGTACAATTTTCCAACTAAAGCAGGACAGTGTGGTGGTGTTGTGACTGCCGTGGGCAAAGTGATTGGGATCCACATTGGTGGCAACGGTAGGCAAGGCTTCTGCGCCGCTTTGAAGAGAGGATACTTTTGCAGTGAGCAGGGTGAGATCCAATGGATGAAACCCAACAAAGAGACTGGCAGGTTGAACATCAACGGACCTACTCGCACTAAGCTTGAACCAAGTGTCTTCTACGATGTGTTCGAGGGCACCAAAGAGCCAGCGGTGCTTACTAGCAAAGACCCAAGGCTGGAAGTTGACTTTGAACAGGCTCTTTTCTCTAAATACGTGGGAAACACGCTCCATGAGCCCGACGAGTTTGTCAAGGAGGCGGCCTTACATTATGCTAATCAACTCAAGCAGTTAGATATCAAGACCACCAAGATGAGTATGGAGGATGCTTGTTACGGTACAGAGAACCTGGAAGCTATAGATCTTCACACAAGTGCAGGATATCCATACAGTGCACTAGGCATCAAGAAGAGGGATATTTTGGACCCAACAACTCGTGATGTCAGCAAGATGAAATTCTACATGGACAAGTACGGGTTGGATTTACCGTACTCCACTTATGTTAAAGATGAACTCAGGGCAATCGACAAGGTCAAGAAAGGTAAGTCTCGTCTTATAGAAGCAAGCAGTCTAAATGATTCAGTGTACTTGAGAATGACATTTGGGCACCTTTATGAAGCTTTTCACGCCAACCCAGGTACAGTCACTGGCTCAGCTGTTGGATGCAACCCAGATGTGTTCTGGAGTAAGTTACCAATTCTACTTCCAGGATCGCTTTTTGCGTTTGACTACTCGGGATATGATGCTAGTCTTAGCCCAGTGTGGTTCAGAGCGCTGGAGATAGTCCTGCGGGAAATTGGATACTCTGAGGACGCAGTGTCTCTCATAGAAGGGATCAATCACACCCATCATGTGTACCGCAACACAACTTATTGTGTTCTTGGGGGAATGCCCTCAGGTTGCTCAGGCACCTCCATTTTCAACTCGATGATCAACAACATCATTATTAGGACACTCCTGATTAAAACATTCAAAGGGATAGATCTGGATGAATTGAACATGGTGGCTTACGGGGATGATGTATTGGCTAGTTACCCATTCCCAATTGACTGTCTGGAATTGGCGAAAACAGGCAAGGAGTATGGTTTAACCATGACCCCTGCCGACAAGTCACCCTGCTTCAATGAAGTCACATGGGAAAATGCCACTTTCTTGAAAAGAGGATTCTTGCCCGATCACCAATTCCCATTCCTCATCCACCCCACGATGCCAATGAGGGAGATTCACGAGTCCATTCGTTGGACTAAAGACGCACGAAGTACTCAAGATCATGTGCGCTCCCTCTGCTTATTAGCATGGCACAATGGGAAAGAAGAGTATGAAAAATTTGTGAGTACAATCAGATCAGTTCCAATTGGAAAAGCATTGGCTATACCGAATTTTGAGAATTTGAGAAGGAATTGGCTCGAATTGTTT
>AFQ91918
ATGGGTTCGCAGGTGTCTACACAGCGCTCCGGTTCTCACGAAAACTCAAACTCAGCCACTGAGGGTTCCACCATAAACTACACCACCATTAATTACTACAAAGACTCCTATGCTGCCACAGCAGGTAAACAGAGCCTCAAGCAGGATCCAGACAAGTTTGCAAATCCAGTTAAAGACATCTTCACTGAAATGGCAGCGCCATTGAAGTCTCCATCCGCTGAGGCATGTGGATACAGTGATCGAGTAGCGCAATTAACTATTGGCAACTCCACCATCACCACGCAAGAAGCGGCTAACATCATAGTCGGCTATGGTGAGTGGCCTTCCTACTGCTCGGATTCTGACGCTACAGCAGTGGATAAACCAACGCGCCCGGATGTCTCAGTGAACAGGTTTTACACATTGGACACTAAATTGTGGGAGAAGTCGTCCAAGGGTTGGTACTGGAAGTTCCCGGATGTGTTAACTGAAACTGGGGTTTTCGGGCAAAATGCACAATTCCACTACCTCTACCGATCAGGGTTCTGTATTCACGTGCAGTGCAATGCTAGTAAATTCCACCAAGGAGCACTTCTAGTCGCTGTCCTACCAGAGTACGTCATTGGGACAGTGGCAGGCGGTACAGGGACGGAAGATAGTCACCCCCCTTACAAGCAGACTCAACCCGGTGCCGATGGCTTCGAGCTGCAACACCCATACGTGCTTGACGCTGGCATCCCAATATCACAGCTAACAGTGTGCCCACACCAGTGGATTAACTTGAGGACCAACAATTGTGCTACAATAATAGTGCCATACATTAACGCACTGCCTTTTGATTCTGCCTTGAACCATTGCAACTTTGGCCTATTAGTTGTGCCTATTAGCCCACTAGACTACGACCAAGGAGCGACGCCAGTAATCCCTATAACTATCACATTGGCCCCAATGTGTTCTGAATTCGCAGGTCTTAGGCAGGCAGTCACGCAAGGATTTCCCACCGAGCTGAAACCTGGCACAAATCAATTTTTAACCACTGATGATGGCGTTTCAGCGCCTATTCTGCCAAACTTCCACCCCACCCCGTGTATCCATATACCTGGTGAAGTTAGGAACTTGCTAGAGTTATGCCAGGTGGAGACCATTCTGGAGGTTAACAATGTGCCCACGAATGCCACTAGCTTAATGGAGAGACTGCGCTTTCCGGTCTCAGCACAAGCAGGGAAAGGTGAGCTGTGTGCGGTGTTCAGAGCCGATCCTGGGCGAAATGGACCGTGGCAATCCACCTTACTGGGTCAGTTGTGTGGGTACTACACCCAATGGTCAGGATCATTGGAAGTCACCTTCATGTTTACTGGATCCTTCATGGCTACCGGTAAGATGCTCATAGCCTATACACCGCCAGGAGGCCCTTTGCCCAAGGACCGGGCGACCGCCATGTTGGGCACGCACGTCATCTGGGATTTTGGGCTGCAATCGTCTGTTACTCTTGTAATACCATGGATCAGCAACACTCATTATAGAGCGCATGCCCGGGATGGAGTGTTTGATTACTATACCACAGGGTTAGTCAGTATATGGTATCAGACAAATTACGTGGTTCCAATTGGGGCGCCCAATACAGCTTATATAATAGCACTAGCGGCAGCCCAAAAGAACTTCACTATGAAATTGTGCAAGGATGCTAGTGATATCCTGCAGACGGGCACCATCCAGGGAGATAGGGTGGCAGATGTAATTGAAAGTTCCATAGGAGATAGCGTGAGCAGAGCCCTCACTCACGCTCTACCAGCACCCACAGGCCAGAACACACAGGTGAGCAGTCATCGACTGGATACAGGCAAGGTTCCAGCACTCCAAGCTGCTGAAATTGGAGCATCATCAAATGCTAGTGACGAGAGCATGATTGAGACACGCTGTGTTCTTAACTCGCACAGCACAGCTGAGACCACTCTTGATAGTTTCTTCAGCAGGGCGGGATTAGTCGGAGAGATAGATCTCCCTCTTGAAGGCACAACTAACCCAAATGGTTATGCCAACTGGGACATAGATATAACAGGTTACGCACAAATGCGTAGAAAGGTGGAGCTATTCACCTACATGCGCTTTGATGCAGAGTTCACTTTTGTTGCGTGCACACCCACCGGGGGAATTGTCCCACAATTGCTCCAATACATGTTTGTGCCACCTGGAGCCCCTAAGCCAGATTCCAGAGAATCCCTCGCATGGCAAACCGCTACCAACCCCTCGGTTTTTGTCAAGCTGTCAGACCCCCCAGCGCAGGTTTCAGTGCCATTCATGTCACCTGCGAGTGCTTACCAATGGTTTTATGATGGGTATCCCACATTCGGAGAACACAAACAGGAGAAAGATCTTGAGTATGGGGCATGTCCTAATAACATGATGGGCACGTTCTCAGTGCGGACTGTAGGGACCTCCAAGTCCAAGTACCCCTTAGTGGTTAGGATTTACATGAGAATGAAGCACGTTAGGGCGTGGATACCTCGCCCGATGCGTAACCAGAACTACCTATTCAAAGCCAACCCAAATTATGCTGGCAACTCCATTAAGCCAACTGGTACCAGTCGCACAGCGATCACTACTCTTGGGAAATTTGGACAACAGTCTGGGGCCATTTATGTGGGCAACTTTAGAGTGGTCAACCGTCATCTTGCCACTCACAATGATTGGGCAAATCTTGTTTGGGAAGACAGCTCTCGCGACTTGCTCGTATCATCCACCACCGCCCAAGGTTGTGACACGATTGCCCGTTGCGATTGCCAGACAGGGGTGTACCACTGCAACTCGAGGAGAAAACACTACCCAGTCAGTTTTTCAAAACCCAGCCTGATCTATGTAGAGGCTAGCGAGTATTACCCAGCCAGGTACCAGTCACATCTCATGCTCGCACAGGGTCACTCAGAGCCTGGTGATTGCGGTGGTATCCTTAGATGCCAACATGGCGTCGTCGGCATAGTGTCTACTGGTGGCAATGGGCTCGTTGGCTTTGCAGACGTCAGGGACCTCTTGTGGTTGGATGAAGAAGCTATGGAGCAGGGCGTGTCCGACTACATCAAAGGTCTCGGAGATGCTTTCGGGACAGGCTTCACTGACGCAGTCTCAAGGGAGGTTGAAGCTCTCAAGAACTATCTTATAGGGTCTGAAGGAGCAGTTGAGAAAATTTTGAAAAATCTTATTAAACTAATCTCTGCACTGGTGATTGTGATCAGAAGTGATTACGATATGGCTACCCTCACTGCAACCTTAGCGCTGATAGGTTGTCATGGCAGTCCTTGGGCTTGGATCAAAGCCAAAACAGCCTCCATCTTAGGTATCCCTATCGCTCAAAAGCAGAGCGCTTCCTGGCTCAAGAAGTTCAATGACATGGCCAACGCTGCCAAGGGGTTAGAGTGGGTTTCCAACAAGATTAGCAAATTTATTGATTGGCTTAAGGAGAAAATAGTACCAGCAGCCAAGGAGAAGGTTGAATTCCTAAATAACTTGAAACAGTTGCCACTACTAGAGAACCAGATCTCAAACTTGGAACAATCTGCTGCCTCACAAGAGGACCTTGAAGTCATGTTTGGGAATGTGTCGTACCTAGCCCACTTTTGTCGCAAGTTCCAACCGCTATACGCCACGGAAGCTAAAAGAGTTTATGCCCTGGAGAAGAGAATGAATAATTATATGCAGTTCAAGAGCAAACACCGAATTGAACCTGTATGTCTCATTATTAGGGGCTCACCAGGCACTGGGAAGTCTCTAGCCACTGGTATTATTGCTCGAGCAATCGCTGATAAGTACCACTCCAGCGTGTACTCGCTTCCACCAGACCCAGATCACTTTGACGGTTACAAGCAACAGGTGGTTACAGTGATGGATGATTTGTGTCAAAACCCCGACGGTAAGGATATGTCTTTATTCTGTCAAATGGTATCCACCGTAGACTTCATCCCACCAATGGCTTCTCTTGAGGAGAAGGGAGTTTCCTTCACCTCTAAGTTTGTCATCGCATCCACTAATGCCAGTAACATCATAGTGCCAACAGTGTCCGATTCTGACGCTATTCGTCGCAGGTTCTACATGGACTGTGACATTGAAGTGACGGATTCGTACAAAACAGATCTAGGTAGACTGGATGCAGGGCGAGCCGCTAAACTGTGCTCTGAAAACAACACTGCAAATTTCAAACGTTGCAGCCCATTAGTGTGTGGGAAAGCTATCCAACTTAGAGATAGAAAGTCTAAAGTCAGGTACAGTGTGGATACGGTAGTTTCAGAACTTATTAGGGAATACAGCAATAGGTCCGCCATTGGCAACACAATTGAGGCTCTTTTCCAAGGTCCACCCAAATTCAGGCCAATTAGGATTAGTCTTGAAGAAAAACCAGCCCCAGACGCTATTAGCGATCTCCTTGCTAGCGTAGATAGTGAAGAAGTGCGTCAGTACTGCAGGGATCAAGGCTGGATCATTCCTGAAACTCCCACCAACGTAGAGCGGCACCTTAATAGAGCGGTGCTTGTCATGCAATCCATCGCCACGGTAGTGGCGGTTGTCTCGTTGGTGTATGTCATCTACAAGCTCTTTGCAGGGTTTCAGGGTGCGTATTCTGGTGCTCCTAAGCAAGTGCTTAAGAAACCCGTTCTTCGCACAGCAACAGTACAGGGCCCTAGCCTTGATTTTGCTCTCTCCCTACTGAGAAGGAACGTCAGGCAAGTCCAAACAGACCAGGGGCACTTCACCATGTTGGGTGTTAGGGATCGCTTAGCAGTCCTCCCACGCCACTCACAACCTGGCAAAACTATCTGGATTGAGCACAAACTCGTGAACGTCCTTGATGCAGTTGAATTGGTGGATGAGCAAGGAGTCAACCTGGAATTAACCCTCATCACTCTTGACACCAACGAAAAGTTTAGGGATATCACCAAATTCATCCCAGAAAATATTAGCACTGCCAGTGATGCCACCCTAGTGATCAACACGGAGCACATGCCATCAATGTTTGTCCCGGTGGGTGACGTTGTGCAGTATGGCTTTTTGAATCTCAGTGGTAAGCCTACCCATCGCACCATGATGTACAACTTTCCTACTAAAGCAGGACAGTGTGGAGGAGTGGTGACATCTGTTGGGAAGGTTATCGGTATTCACATTGGTGGCAATGGCAGACAAGGTTTTTGCGCAGGCCTCAAAAGGAGTTACTTTGCTAGTGAACAAGGGGAGATCCAGTGGGTTAAGCCCAATAAAGAGACTGGAAGACTCAACATTAATGGACCAACCCGCACTAAGTTGGAGCCTAGTGTATTCCATGATATCTTCGAGGGAAATAAGGAACCAGCTGTCTTGCACAGTAAAGACCCCCGACTCGAGGTAGATTTTGAACAGGCCCTGTTCTCTAAGTATGTGGGAAATACACTACATGAGCCTGACGAGTACATCAAAGAGGCAGCTCTTCATTACGCAAACCAATTAAAGCAACTAGAAATTAATACCTCTCAAATGAGCATGGAGGAGGCCTGTTACGGTACTGAGAACCTTGAGGCTATTGATCTTCACACTAGTGCAGGTTACCCCTATAGTGCCCTGGGGATAAAGAAAAGAGACATCTTAGACCCTACCACCAGAGACGTGAGTAAAATGAAGTTCTACATGGACAAATATGGCCTTGATCTTCCTTACTCCACTTATGTCAAGGACGAGCTGCGCTCAATTGATAAAATTAAGAAAGGGAAATCCCGTCTGGTTGAGGCCAGTAGTTTAAATGATTCAGTGTACCTCAGAATGGCTTTCGGTCATTTGTATGAGGCTTTCCACGCAAACCCTGGGACGATAACTGGATCAGCCGTGGGGTGTAACCCTGACACATTCTGGAGCAAGCTGCCAATTCTGCTCCCTGGTTCACTCTTTGCCTTTGACTACTCAGGTTACGATGCTAGCCTTAGCCCTGTCTGGTTCAGAGCACTAGAATTGGTCCTTAGGGAGATAGGGTATAGTGAAGGGGCAATCTCACTCATTGAGGGAATCAACCACACACATCATGTGTATCGTAATAAGACCTATTGTGTGCTTGGTGGGATGCCCTCAGGCTGTTCGGGAACATCCATTTTCAACTCAATGATCAACAACATTATTATCAGAGCACTGCTCATAAAAACATTTAAGGGCATTGATTTGGATGAACTCAATATGGTCGCTTATGGAGACGATGTGCTCGCTAGCTATCCCTTCCCAATTGATTGCTTGGAGCTAGCAAAGACTGGCAAGGAGTATGGTCTGACTATGACCCCTGCAGATAAGTCTCCTTGCTTCAATGAGGTTAACTGGGCTAATGCGACCTTCCTCAAAAGGGGCTTTTTACCCGATGAACAGTTTCCATTTTTGATTCACCCTACTATGCCAATGAGGGAGATCCATGAGTCCATTCGATGGACCAAGGACGCACGAAACACTCAAGACCACGTGCGGTCCTTGTGCCTCCTAGCATGGCATAATGGTAAGCAAGAATATGAGAAGTTTGTGAGCACAATTAGGTCTGTCCCAGTAGGAAGAGCGTTGGCTATCCCAAATTATGAAAATCTTAGACGCAATTGGCTCGAGTTATTT
>AFQ91919
[truncated: 1,548,641 more chars]
