# Supplementary material for: FRESCo: finding regions of excess synonymous constraint in diverse viruses
Source: Genome Biol. 2015 Feb 17;16(1):38. doi: 10.1186/s13059-015-0603-7 (PMC4376164; doi:10.1186/s13059-015-0603-7)
Supplement: Additional file 4: — Sequence alignments (zip folder of FASTA alignments). [file 13059_2015_603_MOESM4_ESM.zip › alignments/FMDV/ns.fa.revtrans]

>ADM16568
CCCTTCTTCTTCTACGACGTTAGGTCGAACTTCACCAAGCTTGTTGAGACCATCAATCAG
ATGCAGGAGGACATGTCAACAAAACACGGACCTGACTTTAGCCGGTTAGTGTCCGCTTTT
GAGGAATTGGCCACTGGAGTAAAGGCTATCAGGAACGGTCTCGACGAGGCCAAACCCTGG
TACAAGCTCATCAAACTCCTGAGCCGCCTGTCATGTATGGCCGCTGTAGCAGCACGGTCA
AAGGACCCAGTCCTTGTGGCTATCATGCTGGCTGATACCGGTCTCGAGATTCTGGACAGC
ACCTTTGTCGTGAAGAAGATCTCCGACTCGCTCTCCAGTCTCTTTCACGTGCCGGCCCCC
GTCTTCAGTTTCGGAGCCCCGATTCTGTTGGCCGGGTTGGTCAAAGTCGCCTCGAGTTTC
TTCCAGTCAACACCCGAAGAACTTGAGAGAGCAGAAAAACAGCTCAAAGCACGTGACATC
AATGACGTGTTCGCCATTCTCAAGAACGGCGAGTGGCTGGTCAAGCTGATTCTTGCCATC
CGCGACTGGATCAAGGCATGGATCGCCTCAGAAGAGAAGTTTGTCACCATGACAGACTTG
GTGCCTGGCATCCTTGAAAAGCAGCGGGACCTCAACGACCCGAGCAAGTACAAGGAAGCC
AAGGAGTGGCTCGACAACGCGCGCCAGGCGTGTTTGAAGAGCGGGAACGTCCACATTGCC
AACCTCTGCAAAGTGGTCGCCCCGGCACCCAGCAAGTCGAGACCCGAGCCCGTTGTCGTT
TGCCTCCGTGGCAAATCCGGCCAGGGTAAGAGTTTCCTTGCTAACGTGCTTGCACAAGCA
ATTTCAACCCACTTTACTGGCAGAACTGATTCAGTTTGGTACTGCCCACCTGACCCCGAC
CACTTCGACGGTTACAACCAACAGACCGTTGTAGTGATGGATGATTTGGGCCAGAACCCC
GATGGCAAGGACTTCAAGTACTTCGCCCAGATGGTGTCAACCACGGGGTTCATCCCGCCC
ATGGCTTCACTCGAGGACAAAGGCAAGCCTTTCAACAGCAAGGTCATCATTGCCACCACC
AACTTGTACTCGGGCTTCACCCCGAGGACCATGGTGTGCCCTGATGCACTGAACCGCAGG
TTTCACTTTGACATCGATGTGAGCGCCAAGGATGGGTACAAAATTAACAACAAATTGGAC
ATAATCAAAGCACTTGAAGACACCCACACCAATCCAGTGGCAATGTTTCAATACGACTGT
GCCCTTCTCAACGGCATGGCCGTTGAAATGAAGAGAATGCAACACGACATGTTTAAGCCT
CAGCCACCCCTCCAGAACGTGTACCAACTTGTTCAGGAGGTGATTGACCGGGTCGAGCTC
CACGAGAAAGTGTCGAGCCACCCAATCTTCAAGCAGATCTCAATTCCTTCCCAAAAGTCA
GTGTTATACTTCCTCATTGAGAAAGGCCAACACGAAGCAGCAATTGAATTCTTTGAGGGG
ATGGTGCACGACTCCATCAAGGAGGAGCTCCGACCCCTCATCCAACAGACATCATTTGTG
AAACGCGCTTTCAAGCGCCTGAAGGAAAATTTTGAGATTGTTGCCCTATGTTTGACTCTC
CTGGCAAACATAGTGATCATGATCCGCGAGACTCGCAAGAGACAACGGATGGTGGATGAT
GCAGTGAATGAGTACATTGAGAAAGCAAACATCACCACAGATGACAAGACTCTTGACGAG
GCGGAAAAGAACCCTCTAGAGACCAGTGGTGCCAGCACTGTTGGTTTCAGAGAGAAAGTC
CTCCCGGGACACAGGGCGGGTGACGACGTGAATTCCGAGCCCGCCCAGACCGTGGAGGAA
CAACCACAAGCTGAAGGACCCTACGGCGGACCACTCGAGCGTCAGAAACCTCTGAAAGTG
AGAGCCAAGCTCCCACAGCAGGAGGGACCTTACGCTGGCCCGATGGAGAGACAGAAACCA
CTGAAAGTGAAAGCAAAAGCCCCGGTCGTTAAGGAAGGACCTTACGAGGGACCGGTGAAG
AAGCCTGTCGCTTTGAAAGTGAAAGCTAAG---AACTTGATTGTTACTGAGAGTGGTGCC
CCCCCGACCGACTTGCAAAAGATGGTCATGGGTAACACCAAGCCTGTTGAGCTCATTCTC
GACGGGAAGACAGTAGCCATCTGCTGTGCTACTGGAGTGTTTGGCACAGCCTACCTCGTG
CCTCGTCATCTCTTCGCGGAGAAGTATGACAAGATCATGTTGGACGGCAGAGCCATGACA
GACAGTGACTACAGAGTGTTTGAGTTTGAGATTAAAGTAAAAGGACAGGACATGCTCTCA
GACGCTGCGCTCATGGTGCTCCACCGTGGGAACCGCGTGAGAGACATCACGAAACACTTT
CGTGATGCAGCAAGAATGAAGAAAGGCACCCCCGTCGTTGGTGTGATCAACAACGCCGAC
GTTGGGAGACTGATTTTCTCTGGTGAGGCCCTCACCTACAAAGACATTGTGGTGTGCATG
GATGGCGACACCATGCCTGGCCTCTTTGCCTACAGAGCCGCCACCAAGGCTGGCTACTGC
GGAGGAGCCGTTCTCGCGAAGGATGGCGCTGACACATTCATCGTTGGCACCCACTCTGCA
GGTGGCAAT---GGAGTCGGATACTGCTCATGCGTTTCCAGGTCCATGCTTCTGAAAATG
AAGGCACACATTGACCCTGAACCACACCACGAGGGGTTGATTGTTGACACCAGAGATGTC
GAAGAGCGCGTGCACGTCATGCGCAAAACCAAGCTTGCACCCACCGTTGCACACGGTGTG
TTCAACCCTGAATTCGGCCCCGCTGCCTTGTCCAACAAGGACCCGCGGCTAAATGAAGGG
GTTGTCCTCGATGAGGTCATCTTCTCCAAACACAAGGGAGACACCAAGATGTCAGAGGAG
GACAAAGCTCTGTTCCGAGCCTGCGCTGCCGACTACGCGTCGCGCTTGCACAGTGTTTTG
GGTACAGCAAATGCCCCATTGAGCATTTACGAGGCAATCAAAGGCGTCGACGGACTCGAT
GCCATGGAACCAGACACCGCGCCTGGTCTTCCCTGGGCCCTCCAGGGAAAACGCCGTGGT
GCGCTCATCGACTTCGAGAACGGCACTGTCGGACCCGAGGTTGAAGCTGCCCTAAAGCTG
ATGGAGAAAAGAGAGTACAAATTTGCTTGCCAGACCTTCCTGAAGGACGAGATCCGCCCG
ATGGAGAAAGTGCGTGCCGGCAAGACTCGCATCGTCGATGTCCTGCCTGTTGAACACATT
CTTTACACCAGGATGATGATTGGTAGATTCTGTGCTCAAATGCACTCAAACAACGGACCG
CAGATTGGCTCAGCGGTCGGTTGTAATCCTGATGTTGATTGGCAAAGATTTGGCACACAT
TTCGCTCAGTACAAAAACGTGTGGGATGTGGATTATTCGGCCTTTGATGCTAACCACTGC
AGTGACGCGATGAACATCATGTTTGAGGAGGTGTTCCGCACGGAATTCGGTTTCCACCCA
AACGCTGAGTGGATCCTGAAAACTCTCGTGAACACGGAACACGCCTATGAGAACAAACGC
ATCAATGTTGAGGGCGGGATGCCATCTGGCTGTTCCGCGACAAGCATTATCAACACAATT
CTGAACAACATCTACGTGCTCTACGCCCTGCGTAGACACTATGAGGGAGTTGAGCTGGAC
ACCTACACCATGATCTCCTACGGAGACGACATCGTGGTTGCAAGTGATTACGACCTGGAC
TTTGAGGCTCTCAGACCTCACTTCAAATCTCTTGGTCAAACCATCACTCCAGCTGACAAA
AGCGACAAAGGTTTTGTTCTTGGTCACTCCATCACCGATGTCACTTTCCTCAAAAGGCAC
TTCCACATGGATTATGGAACTGGGTTTTACAAACCTGTGATGGCCTCGAAGACCCTCGAG
GCTATCCTCTCCTTTGCACGCCGTGGGACCATACAGGAGAAGTTGATCTCCGTGGCAGGA
CTCGCCGTCCACTCTGGACCTGACGAGTACCGGCGTCTCTTTGAGCCCTTTCAGGGCCTC
TTCGAGATTCCAAGCTACAGATCACTTTACCTGCGTTGGGTGAACGCCGTGTGCGGTGAC
GCA---------------------------------
>ADM16569
CCCTTCTTCTTCTCCGACGTCAGATCAAACTTCACCAAACTGGTAGAAACCATCAACCAG
ATGCAGGAGGACATGTCAACAAAACACGGACCCGACTTTAACCGGTTGGTTTCCGCGTTT
GAGGAATTGGCCACAGGAGTAAAGGCTATCAGGACAGGTCTCGACGAGGCCAAGCCCTGG
TACAAGCTCATCAAGCTTCTGAGCCGCTTGTCATGTATGGCCGCTGTAGCAGCACGGTCA
AAGGACCCAGTCCTTGTGGCTATCATGCTGGCTGACACCGGCCTTGAGATTCTGGACAGC
ACATTTGTCGTGAAGAAGATCTCCGACTCACTTTCCAGTCTCTTTCACGTGCCGGCCCCC
GTCTTCAGTTTCGGAGCCCCGATCCTGTTGGCCGGGTTGGTCAAAGTCGCCTCGAGTTTC
TTCCGGTCCACACCCGAAGACCTTGAGAGAGCAGAAAAACAGCTCAAAGCACGTGACATC
AATGACATATTCGCCATTCTCAAGAATGGCGAGTGGCTGGTCAAACTGATTCTTGCCATC
CGCGACTGGATCAAGGCATGGATCGCCTCAGAAGAAAAGTTTGTCACCATGACAGACTTG
GTGCCTGGCATCCTTGAAAAGCAACGGGATCTCAACGACCCCAGCAAGTACAAGGAGGCC
AAGGAGTGGCTCGACAACGCGCGCCAAGCGTGTTTGAAGAGCGGGAACATCCACATTGCC
AACCTGTGCAAAGTGGTTGCCCCGGCACCCAGCAAGTCGAGGCCCGAACCCGTGGTCGTT
TGCCTCCGAGGCAAATCCGGCCAGGGAAAGAGCTTCCTTGCGAACGTGCTCGCACAAGCA
ATCTCTACCCACTTCACTGGCAGAACTGATTCAGTTTGGTACTGCCCACCTGACCCTGAC
CACTTCGACGGTTACAACCAGCAGACCGTTGTTGTGATGGATGATTTGGGCCAAAACCCC
GACGGCAAGGACTTCAAGTACTTCGCCCAGATGGTGTCAACCACGGGGTTTATCCCGCCT
ATGGCTTCACTTGAAGACAAAGGCAAGCCTTTCAACAGCAAGGTCATCATCGCCACCACC
AACCTCTACTCGGGTTTCACCCCGAGAACCATGGTGTGCCCTGACGCGCTGAACAGAAGG
TTTCACTTTGACATCGACGTGAGTGCCAAGGACGGGTACAAAATTAACAACAAATTGGAC
ATAACCAAAGCTCTCGAAGACACCCACACAAACCCAGTGGCAATGTTCCAGTACGACTGT
GCCCTTCTCAACGGCATGGCTGTAGAGATGAAGAGAATGCAACAAGATATGTTCAAGGCT
CAACCACCCCTCCAGAACGTGTACCAACTTGTTCAGGAGGTGATTGATCGGGTCGAGCTC
CACGAGAAAGTGTCGAGCCACCCGATTTTCAAGCAGATCTCAATTCCTTCCCAAAAGTCC
GTGTTGTACTTTCTCATTGAGAAGGGGCAACACGAAGCAGCAATTGAATTCTTTGAGGGA
ATGGTGCACGACTCCATCAAGGAGGAACTCCGGCCCCTCATCCAACAGACCTCATTTGTG
AAACGCGCCTTTAAGCGCCTGAAGGAAAACTTTGAGATTGTTGCCCTCTGTCTAACCCTT
TTGGCAAACATTGTGATCATGATCCGCGAGACACGCAAGAGACAGCAAATGGTGGATGAT
GCAGTGAACGAGTACATTGAGAAAGCAAACATCACCACGGATGACAAGACTCTTGACGAA
GCGGAAAAGAACCCTCTGGAGACCAGCGGTGCCAGCACTGTTGGTTTCAGAGAGAGACCT
CTCCCAGGACACAAGGCGAGTGATGACGTGAACTCCGAGCCCGCCCGGCCCGCTGAAGAG
CAACCACAAGCTGAAGGACCCTACGCCGGGCCACTCGAGCGTCAGAAACCTCTGAAAGTG
AGAGCCAAGCTACCACAGCAAGAGGGACCTTACGCTGGCCCGATGGAGAGACAGAAACCA
CTGAAAGTGAAAGCAAAAGCCCCGGTTGTTAAGGAAGGACCTTACGAAGGACCGGTGAAG
AAACCTGTCGCTTTGAAAGTGAAAGCTAAG---AACTTGATTGTCACTGAGAGTGGTGCC
CCACCGACTGACTTGCAAAAGATGGTCATGGGCAACACAAAGCCTGTTGAGCTCATCCTC
GACGGGAAGACAGTAGCCATCTGCTGTGCTACTGGAGTGTTTGGCACTGCCTACCTCGTG
CCTCGTCATCTTTTCGCAGAGAAGTATGACAAGATCATGTTGGACGGTAGAGCCATGACA
GACAGTGACTACAGAGTGTTTGAGTTTGAGATTAAAGTAAAAGGACAGGACATGCTCTCA
GACGCCGCGCTCATGGTGCTTCACCGTGGGAACCGCGTGAGAGACATCACGAAGCACTTT
CGTGACACAGCAAGAATGAAGAAAGGCACCCCCGTTGTCGGTGTGATTAACAACGCCGAT
GTTGGGAGACTGATTTTCTCTGGTGAGGCCCTCACCTACAAGGATATTGTAGTGTGCATG
GATGGCGACACCATGCCTGGCCTCTTTGCCTACAGAGCCGCCACCAAGGCTGGCTACTGC
GGAGGAGCTGTTCTTGCAAAGGACGGAGCCGACACATTCATCGTTGGCACTCATTCCGCT
GGTGGCAAT---GGAGTCGGGTACTGCTCATGCGTTTCCAGATCCATGCTCCTAAAAATG
AAGGCACACATTGACCCTGAGCCACACCATGAGGGGTTAATTGTTGACACCAGAGATGTG
GAAGAGCGCGTGCATGTCATGCGCAAAACCAAGCTTGCACCCACCGTGGCACACGGTGTG
TTCAACCCCGAGTTTGGCCCCGCTGCCTTGTCCAACAAGGACCCGCGGCTGAACGAGGGA
GTTGTCCTTGATGAAGTCATTTTCTCCAAACACAAGGGAGATACTAAAATGTCAGAGGAG
GACAAAGCGCTGTTCCGCCGCTGCGCTGCTGACTACGCGTCACGCCTGCACAGTGTGTTG
GGTACGGCAAATGCCCCATTGAGCATCTACGAGGCAATCAAAGGTGTCGACGGACTCGAC
GCCATGGAACCAGACACCGCACCTGGCCTCCCCTGGGCCCTCCAGGGAAAACGCCGTGGT
GCACTCATTGACTTCGAGAACGGCACAGTCGGTCCCGAGGTTGAAGCTGCCTTGAAGCTC
ATGGAGAAAAGAGAGTACAAATTTGCATGCCAAACCTTCCTGAAGGATGAAATTCGCCCG
ATGGAGAAAGTACGTGCCGGCAAGACCCGCATTGTCGACGTTTTGCCTGTTGAACACATT
CTTTACACTAGGATGATGATTGGCAGATTTTGCGCTCAGATGCATTCAAACAACGGACCC
CAAATTGGCTCTGCGGTCGGTTGTAACCCTGATGTTGATTGGCAAAGATTTGGCACACAT
TTTGCTCAGTACAGAAACGTGTGGGATGTGGATTATTCGGCCTTTGATGCTAACCACTGC
AGTGACGCGATGAACATCATGTTTGAGGAGGTGTTCCGCACGGAGTTCGGTTTCCACCCA
AACGCTGAGTGGATCCTGAAGACTCTCGTGAACACGGAGCACGCCTATGAGAACAAACGC
ATTACTGTTGAGGGCGGGATGCCGTCTGGTTGTTCCGCGACAAGCATCATCAACACAATT
CTAAACAACATTTACGTGCTTTACGCCTTGCGTAGGCACTATGAGGGAGTTGAGCTGGAC
ACTTACACCATGATCTCCTACGGAGACGACATCGTGGTTGCAAGTGATTACGATCTGGAC
TTTGAGGCCCTCAAGCCTCACTTCAAATCTCTTGGTCAAGCCATCACTCCAGCAGACAAA
AGCGACAAAGGTTTTGTTCTTGGTCACTCCATCACCGATGTCACTTTCCTCAAAAGACAC
TTCCACATGGATTATGGAACTGGGTTTTACAAACCTGTGATGGCTTCGAAGACCCTCGAG
GCTATCCTCTCCTTTGCACGCCGTGGGACCATACAGGAGAAGTTGATCTCCGTGGCAGGA
CTCGCCGTCCACTCAGGACCTGACGAGTACCGGCGTCTCTTTGAGCCCTTCCAGGGCCTC
TTTGAGATTCCAAGCTACAGATCACTTTACCTGCGTTGGGTGAACGCCGTGTGTGGCGAC
GCA---------------------------------
>ADM16566
CCCTTCTTTTTCTCCGACGTTAGGTCGAACTTCTCCAAACTGGTGGAGACCATCAACCAG
ATGCAGGAAGACATGTCAACAAAGCACGGACCTGACTTTAACCGGTTGGTGTCCGCATTT
GAGGAACTGGCCACTGGAGTGAAGGCTATCAGGACCGGTCTCGACGAGGCCAAACCCTGG
TACAAACTTATCAAACTCCTGAGCCGTCTGTCGTGCATGGCCGCTGTAGCAGCACGGTCA
AAGGACCCAGTCCTTGTGGCCATCATGCTAGCTGACACCGGTCTCGAGATTCTGGACAGC
ACCTTTGTCGTGAAGAAAATCTCCGACTCGCTCTCCAGTCTCTTTCACGTGCCGGCCCCC
GTCTTCAGTTTTGGAGCTCCAATCCTGTTGGCCGGGTTGGTCAAGGTCGCCTCGAGTTTC
TTCCGGTCCACACCCGAAGACCTTGAGAGAGCAGAAAAACAGCTCAAAGCACGTGACATC
AACGACATATTCGCCATTCTCAAGAACGGCGAGTGGCTGGTCAAGCTGATTCTTGCCATC
CGCGACTGGATTAAGGCATGGATCGCCTCAGAAGAAAAGTTTGTCACCATGACAGACTTG
GTGCCTGGCATCCTTGAAAAGCAGCGGGACCTCAACGACCCGAGCAAGTACAAGGAGGCC
AAGGAGTGGCTCGACAACGCGCGCCAAGCGTGCTTGAAGAGCGGGAACGTCCACATTGCC
AACCTTTGCAAAGTGGTCGCCCCGGCACCCAGCAAGTCGAGACCCGAACCTGTGGTCGTT
TGCCTCCGTGGCAAGTCCGGTCAGGGTAAGAGTTTCCTTGCGAACGTGCTCGCGCAAGCA
ATCTCCACCCACTTCACTGGCAGAACCGATTCAGTTTGGTACTGCCCGCCTGACCCCGAC
CACTTCGACGGTTACAACCAGCAGACCGTTGTTGTGATGGATGATTTGGGCCAAAACCCT
GATGGCAAGGACTTTAAGTACTTTGCCCAAATGGTTTCAACCACGGGGTTCATCCCGCCC
ATGGCTTCACTCGAGGACAAAGGCAAGCCTTTCAACAGCAAGGTCATCATTGCCACCACC
AACTTGTACTCGGGCTTCACCCCGAGGACCATGGTGTGCCCTGATGCACTGAACCGCAGG
TTTCACTTTGACATCGATGTGAGCGCTAAGGATGGGTACAAAATTAACAACAAATTGGAC
ATAATCAAAGCACTTGAGGACACCCACACCAATCCAGTGGCAATGTTTCAATACGACTGT
GCCCTTCTCAACGGCATGGCCGTTGAAATGAAGAGAATGCAACACGACATGTTTAAGCCT
CAGCCACCCCTCCAGAACGTGTACCAACTTGTTCAGGAGGTGATTGACCGGGTCGAGCTC
CACGAGAAAGTGTCGAGCCACCCAATCTTCAAGCAGATCTCAATTCCTTCCCAAAAGTCC
GTGTTGTACTTTCTCATTGAGAAGGGGCAACACGGAGCAGCAATTGAATTCTTTGAGGGG
ATGGTCAGTGACTCCGTCAAGGAGGAGCTCCGACCCCTCATCCAACAGACCTCATTTGTG
AAACGTGCGTTCAAACGCTTGAAGGCAAACTTTGAGATTGTTGCCCTATGTTTGACCCTT
TTGGCAAACATAGTGATCATGATCCGCGAGACTCGTAAGAGGCAACAAATGGTGGATGAT
GCAGTGAATGAGTACATTGAGAAAGCAAACATCACCACAGACGACAAGACTCTTGATGAG
GCGGAAAAGAACCCTCAGGAGACTAGCAGTGCCAGCACTGTTGGCTTCAGAGAGAGGACT
CTTCCAGGACAGAAGGTGGGTGATGACGTGAAATCCGAGCCCACCGAACCTGCGAGAGAG
CAACCACAAGCTGAAGGACCCTACGCCGGGCCACTCGAGCGTCAGAAACCTCTGAAGGTG
AGAGCCAAGCTACCACAACAGGAGGGACCTTACGTTGGCNNNNNNNNNAGACAGAAACCA
CTTAAAGTGAAAGCAAAAGCCCCGGTCGTTAAGGAAGGACCTTACGAGGGACCGGTGAAG
AAACCTGTCGCTTTGAAAGTGAAAGCTAAG---AACTTGATTGTAACTGAGAGTGGAGCC
CCACCGACTGACCTGCAAAAGATGGTCATGGGCAACACGAAGCCTGTTGAGCTCATCCTC
GACGGGAAGACAGTAGCCATCTGCTGTGCTACTGGAGTGTTCGGCACTGCCTACCTCGTG
CCTCGTCATCTTTTCGCAGAGAAGTATGACAAGATCATGTTGGACGGTAGAGCCATGACA
GACAGTGACTACAGAGTGTTTGAGTTTGAGATAAAAGTGAAAGGACAAGACATGCTCTCA
GACGCCGCGCTCATGGTGCTTCACCGTGGGAATCGCGTGCGGGACATCACGAAGCACTTC
CGTGATGTGGCAAAAATGAAGAAAGGCACACCCGTCGTTGGCGTGATCAACAACGCCGAT
GTCGGGAGACTGATTTTCTCTGGTGAGGCCCTCACCTACAAGGACATTGTAGTGTGCATG
GACGGAGACACCATGCCTGGCCTCTTTGCCTACAAAGCCGCCACCAAGGCTGGCTACTGT
GGAGGAGCCGTTCTTGCCAAGGACGGTGCCGAGACATTCATCGTTGGCACTCACTCCGCA
GGTGGCAAT---GGAGTTGGATACTGCTCCTGTGTTTCCAGGTCCATGCTCATGAAAATG
AAGGCACACATCGACCCTGAACCACACCACGAGGGTTTGATTGTTGACACCAGAGATGTG
GAAGAGCGCGTGCACGTCATGCGCAAAACCAAGCTTGCACCCACCGTCGCGCACGGTGTG
TTCAACCCTGAATTCGGGCCTGCCGCCTTGTCCAGCAAGGATCCGCGCCTGAACGACGGG
GTCGTCCTCGACGAAGTCATCTTCTCCAAACACAAGGGAGACACTAAGATGTCTGAGGAG
GACAAAGCGCTGTTCCGCCGCTGTGCTGCTGACTACGCGTCACGCCTGCATAGTGTGTTG
GGTACAGCAAATGCCCCACTGAGCATTTACGAGGCAATCAAAGGCGTTGACGGGCTCGAC
GCCATGGAGCCAGACACTGCACCTGGCCTTCCCTGGGCCCTCCAGGGAAAGCGCCGTGGC
GCACTCATCGACTTCGAGAACGGCACGGTCGGACCCGAGGTTGAAGCTGCCTTGAAGCTC
ATGGAGAAAAGGGAATACAAATTTGCTTGTCAGACCTTCCTGAAGGACGAAATTCGCCCA
ATGGAGAAAGTCCGTGCCGGCAAGACTCGCATTGTCGACGTCCTGCCCGTTGAACACATT
CTTTACACCAGGATGATGATTGGCAGATTTTGTGCTCAAATGCACTCGAACAACGGACCG
CAAATTGGCTCTGCGGTCGGCTGTAATCCTGATGTTGATTGGCAAAGATTCGGAACCCAT
TTTGCTCAGTACAGAAATGTGTGGGATGTGGACTATTCGGCCTTTGATGCTAACCACTGC
AGTGACGCGATGAACATCATGTTTGAGGAAGTGTTTTGCACGGAGTTCGGTTTCCACCCA
AACGCTGAGTGGATTCTGAAGACTCTAGTGAACACGGAGCACGCCTATGAGAACAAACGC
ATCACTGTTGAGGGCGGGATGCCGTCTGGCTGTTCCGCGACAAGCATTATCAACACAATT
TTGAACAACATTTACGTGCTCTACGCGCTGCGTAGACACTATGAGGGAGTTGAGCTGGAC
ACTTACACCATGATCTCCTACGGAGACGACATCGTGGTTGCAAGTGATCACGATTTGGAC
TTTGAGGCCCTCAAGCCTCACTTTAAATCTCTTGGTCAAACCATCACTCCAGCTGACAAA
AGCGACAAAGGTTTTGTTCTTGGTCACTCCATCACTGATGTCACTTTCCTCAAAAGACAC
TTCCACATGGATTATGGAACTGGGTTTTACAAACCTGTGATGGCCTCAAAGACCCTTGAG
GCTATCCTCTCCTTTGCACGCCGTGGGACCATACAGGAGAAGTTGATCTCCGTGGCAGGA
CTCGCTGTCCACTCTGGACCTGACGAGTACCGGCGTCTCTTTGAGCCCTTCCAGGGCCTC
TTTGAGATTCCAAGCTACAGATCACTTTACCTGCGTTGGGTGAACGCCGTGTGCGGTGAC
GCA---------------------------------
>ADM16567
CCCTTCTTCTTCTCTGACGTCAGGTCAAACTTCTCCAAACTGGTGGAGACCATCAACCAG
ATGCAAGAGGACATGTCAACAAAACACGGACCCGACTTCAACCGGTTGGTTTCCGCGTTT
GAGGAATTGGCCACAGGAGTAAAGGCCATCAGGACCGGTCTCGACGAGGCCAAGCCCTGG
TACAAGCTCATCAAGCTCCTAAGCCGTCTGTCGTGTATGGCCGCTGTAGCAGCACGGTCC
AAGGACCCAGTCCTTGTGGCCATCATGCTGGCTGACACCGGCCTTGAGATTCTGGACAGC
ACGTTTGTCGTGAAGAAGATCTCCGACTCGCTCTCAAGTCTCTTTCACGTGCCGGCCCCC
GTCTTCAGTTTCGGAGCCCCGATTCTGCTGGCCGGGTTGGTCAAAGTCGCCTCGAGTTTC
TTCCGGTCCACACCCGAAGAGCTTGAGAGAGCAGAAAAGCAGCTCAAAGCACGTGACATC
AATGACATATTCGCCATTCTCAAGAACGGCGAGTGGCTGGTCAAACTGATCCTTGCCATC
CGTGACTGGATCAAGGCATGGATCGCCTCAGAAGAAAAGTTTGTCACCATGACAGACTTG
GTGCCTGGCATCCTTGAAAAACAACACGACCTCAACGACCCGAGCAAGTACAAGGAAGCC
AAGGAGTGGCTCGACAACGCGCGCCAAGCGTGTCTGAAGAACGGGAACATCCACATTGCC
AACCTGTGCAAAGTGGTTGCCCCGGCGCCCAGTAAGTCGAGGCCCGAACCTGTGGTCGTT
TGCCTCCGCGGTAAATCCGGCCAGGGAAAGAGCTTCCTTGCAAACGTGCTCGCACAAGCG
ATCTCCACACACTTTACTGGCAGAACCGACTCGGTTTGGTACTGCCCACCTGACCCTGAC
CACTTCGACGGTTACAACCAACAGACCGTTGTTGTGATGGATGATTTGGGCCAGAACCCC
GATGGCAAGGACTTCAAGTACTTTGCCCAGATGGTTTCAACTACGGGGTTCATCCCGCCC
ATGGCTTCACTAGAGGACAAAGGCAAACCTTTCAACAGCAAGGTCATCATTGCCACCACC
AACCTGTACTCGGGCTTCACCCCGAGAACTATGGTTTGCCCTGATGCACTGAACCGTAGG
TTCCACTTTGACATCGACGTGAGCGCCAAGGACGGGTACAAAACTAACAACAAATTGGAC
ATAATCAAAGCTCTCGAAGACACCCACACCAACCCTGTGGCAATGTTCCAATACGACTGT
GCCCTTCTCAACGGCATGGCCGTTGAGATGAAGAGAATGCAACAAGACATTTTCGAGCCC
CAACCGCCTCTACAGAATGTGTACCAACTCGTTCAGGAGGTGATTGATCGGGTCGAGCTC
CACGAGAAAGTGTCGAGCCACCCGATTTTCAAGCAGATCTCAATTCCTTCCCAAAAGTCC
GTGTTGTACTTTCTCATCGAGAAGGGGCAGCACGAAGCAGCAATTGAATTCTTTGAGGGG
ATGGTGCACGACTCCATCAAGGAAGAACTCCGACCCCTCCTCCAACAGACCTCATTTGTG
AAGCGCGCGTTTAAGCGCCTGAAGGAAAACTTTGAGATTGTTGCCCTGTGTTTGACTCTC
CTGGCAAACATAGTGATTATGATCCGCGAGACTCGCAAGAGACAGCAGATGGTGGATGAT
GCAGTGAATGAGTACATTGAGAAAGCAAACATCACCACAGACGACAAGACTCTTGACGAA
GCGGAAAAGAACCCTCTGGAGACTAGCGGTGCCAGCACTGTTGGCTTTAGAGAGAGAACT
CTCCCGGGAAACAAGGTGAGTGATGACGTGAACTCCGAGCCCACCAAACCCGCGGAAGAA
CAACCACAAGCTGAAGGACCCTACGCCGGGCCACTCGAGCGTCAGAAACCTCTGAAAGTG
AGAGCCAAGCTCCCACAGCAGGAGGGACCCTACGCTGGCCCGCTGGAGAGACAGAAACCA
CTGAAAGTGAAAGCAAAAGCCCCGGTCGTGAAGGAAGGACCTTACGAGGGACCGGTGAAG
AAGCCTGTCGCTTTGAAAGTGAAAGCTAAG---ACCTTGATTGTCACTGAGAGTGGTGCC
CCACCGACCGACTTGCAAAAGATGGTCATGGGCAACACAAAGCCTGTTGAGCTCATCCTC
GACGGGAAGACAGTAGCCATCTGCTGCGCTACTGGAGTGTTCGGTACTGCCTACCTCGTG
CCTCGCCATCTTTTCGCTGAGAAGTATGACAAGATCATGTTGGACGGCAGAGTCCTGACA
GACAGTGATTATAGAGTGTTTGAGTTTGAGATCAAAGTAAAAGGACAGGACATGCTCTCA
GACGCCGCGCTCATGGTGCTGCACCGGGGGAACCGCGTGAGAGACATCACGAAACACTTT
CGTGACACAGCAAGAATGAAGAAAGGCACCCCCGTCGTTGGTGTGATCAACAACGCTGAT
GTCGGGAGACTGATTTTCTCTGGTGAGGCCCTTACCTACAAGGACATTGTAGTGTGCATG
GATGGAGACACCATGCCTGGCCTCTTTGCCTACAAAGCCGCCACCAAGGCCGGCTACTGT
GGAGGAGCCGTTCTCGCCAAGGACGGAGCCGACACATTCATCGTTGGCACACACTCCGCA
GGTGGCAAT---GGAGTTGGATACTGTTCTTGCGTTCCCAGGTCCATGCTTTTGAAGATG
AAGGCACACATTGACCCTGAACCACACCACGAGGGGTTGATTGTTGATACCAGAGATGTG
GAAGAACGCGTCCACGTCATGCGTAAAACCAAGCTTGCACCCACCGTGGCACACGGTGTG
TTCAACCCTGAATTTGGGCCCGCCGCCTTGTCCAACAAGGACTCGCGCCTGAATGAAGGA
GTTGTCCTCGACGAGGTCATCTTCTCCAAACACAAGGGAGATACAAAGATGTCTGAAGAG
GACAAAGCGCTGTACCGCCGCTGCGCCGCCGACTACGCGTCACGCCTGCACAGCGTGCTG
GGTACGGCAAATGCCCCACTGAGCATCTACGAGGCAATCAAAGGCGTCGACGGACTCGAC
GCCATGGAACCAGACACTGCACCTGGCCTTCCCTGGGCCCTCCAGGGAAAACGCCGTGGC
GCACTCATCGACTTCGAGAACGGCACGGTCGGACCCGAGGTTGAAGCTGCCCTGAAGCTC
ATGGAGAAAAGAGAATACAAGTTTGCTTGTCAGACCTTCCTGAAGGACGAGATTCGCCCG
ATGGAGAAAGTACGTGCCGGCAAGACTCGCATCGTCGATGTTTTGCCTGTTGAACACATT
CTTTACACCAGGATGATGATTGGCAGATTTTGTGCTCAAATGCACTCAAACAACGGACCG
CAAATTGGCTCAGCGGTAGGTTGCAACCCTGATGTTGATTGGCAAAGATTTGGCACACAC
TTCGCTCAGTACAGAAACGTGTGGGATGTGGACTATTCGGCCTTTGATGCTAACCACTGC
AGTGACGCAATGAACATCATGTTTGAGGAGGTGTTTCGCACGGAATTTGGTTTCCACCCA
AACGCTGAGTGGATCCTGAAGACTCTCGTGAACACGGAACACGCCTATGAGAACAAACGC
ATCACTGTTGAAGGCGGGATGCCGTCCGGTTGTTCTGCGACAAGCATCATCAACACAATT
TTGAACAACATCTATGTGCTCTACGCCCTGCGTAGACACTATGAGGGAGTTGAGCTGGAC
ACTTACACCATGATCTCCTACGGAGACGACATCGTGGTTGCGAGTGATTACGATCTGGAC
TTTGAGGCCCTCAAGCCTCACTTCAAATCTCTTGGTCAAACCATCACCCCAGCTGACAAA
AGCGACAAAGGTTTTGTCCTTGGTCACTCCATCACCGATGTCACTTTCCTCAAAAGACAC
TTCCACATGGACTATGGAACTGGGTTTTACAAACCTGTGATGGCCTCAAAGACCCTTGAG
GCTATCCTCTCCTTTGCACGCCGTGGGACCATACAGGAGAAGTTGATCTCCGTGGCAGGA
CTCGCCGTCCACTCTGGGCCTGACGAGTACCGGCGTCTCTTTGAGCCTTTCCAGGGCCTC
TTTGAGATTCCAAGCTACAGATCACTTTACCTGCGTTGGGTGAACGCCGTGTGCGGTGAC
GCA---------------------------------
>AEO16215
CCCTTCTTCTTCTCCGACGTGAGGTCGAACTTCTCCAAACTGGTAGACACCATCAGCCAG
ATGCAGGAGGACATGTCAACAAAACACGGACCCGACTTTAACCGGTTGGTATCTGCATTT
GAGGAATTGGCCACTGGAGTGAAAGCCATCAGAACTGGTCTCGACGAGGCCAAACCCTGG
TACAAGCTCATCAAGCTCCTGAGCCGCCTGTCATGCATGGCCGCTGTAGCAGCACGGTCA
AAGGACCCGGTCCTTGTGGCCATCATGCTAGCTGACACCGGTCTCGAGATTCTAGACAGC
ACCTTTGTCGTGAAGAAAATCTCCGACTCGCTCTCTAGTCTCTTTCACGTGCCGGCCCCC
GTCTTCAGTTTCGGAGCCCCGATTCTGTTGGCCGGGCTGGTCAAGGCCGCCTCGAGTTTC
TTCCGGTCCACGCCCGAAGACCTCGAGAGAGCAGAAAAACAGCTCAAAGCACGTGACATC
AATGACATATTCGCCATTCTCAAGAACGGCGAGTGGCTGGTCAAGCTGATCCTTGCCATC
CGCGACTGGATTAAGGCATGGATCGCCTCAGAAGAAAAGTTTGTCACCATGACGGACTTG
GTGCCTGGCATCCTTGAAAAACAGCGGGACCTCAACGACCCAAGCAAGTACAAGGAGGCC
AAGGAGTGGCTCGACAACGCGCGCCAAGCGTGTCTGAAGAGCGGGAATGTCCACATTGCC
AACCTCTGCAAAGTGGTCGCCCCGGCGCCCAGCAAGTCGAGACCCGAACCTGTAGTCGTT
TGCCTCCGCGGCAAATCCGGCCAGGGTAAAAGTTTCCTTGCGAACGTGCTCGCACAAGCA
ATCTCCACCCACTTCACTGGCAGAACTGATTCAGTTTGGTACTGCCCGCCTGACCCTGAC
CACTTTGACGGCTACAACCAACAGGCCGTTGTCGTGATGGATGATTTGGGCCAGAACCCT
GATGGCAAGGACTTCAAGTACTTTGCCCAGATGGTGTCAACCACAGGGTTCATCCCGCCA
ATGGCGTCACTCGAAGACAAAGGCAAACCTTTCAACAGCAAGGTCATCATTGCAACCACC
AACTTGTACTCGGGGTTCACCCCGAGGACCATGGTGTGCCCTGATGCACTGAACCGTAGG
TTTCACTTTGACATTGACGTGAGTGCCAAAGACGGGTACAAAATTAACAACAAATTGGAC
ATCATCAAAGCTCTCGAAGACACCCACACCAACCCAGTGGCAATGTTTCAGTACGATTGT
GCCCTTCTCAACGGCATGGCCGTTGAAATGAAGAGAATGCAACAAGATGTGTTCAAGCCT
CAACCACCCCTCCAGAACGTGTACCAGCTAGTTCAGGAGGTGATTGAACGGGTCGAGCTC
CACGAGAAAGTGTCGAGCCACCCGATTTTCAAGCAAATCTCAATTCCTTCCCAAAAATCC
GTGCTGTACTTCCTCATTGAGAAAGGCCAGCATGAGGCTGCAATTGAATTCTTTGAGGGG
ATGGTGCATGACTCCATCAAGGAGGAGCTCCGACCCCTCATCCAACAGACGTCATTTGTG
AAACGCGCTTTTAAGCGCCTGAAGGAAAACTTTGAGATTGTTGCCCTGTGTTTGACTCTT
TTGGCAAACATAGTGATCATGATCCGCGAGACTCGCAAGAGACAGCAGATGGTGGATGAT
GCAGTGAATGAGTACATTGAGAAAGCTAACATTACCACGGATGACAAGACTCTTGACGAG
GCGGAAAAGAACCCTCTAGAGACCAGTGGTGCCAGCACCGTTGGTTTCAGAGAGAAAACT
CTTCCAGGACACAAGGTGAGCGATGACGTGAACTCCGAGCCCACCAAACCTGTGGAAGAG
CAACCACAAGCCGAAGGACCCTACGCCGGGCCACTTGAGCGTCAGAAACCTCTGAAAGTG
AGAGCCAAGCTCCCGCAGCAGGAGGGACCTTACGCTGGTCCGATGGAGAGACAGAAACCA
CTGAAAGTGAAAGCAAAAGCCCCGGTCGTTAAGGAAGGACCTTACGAGGGACCGGTGAAG
AAGCCTGTCGCTTTGAAAGTGAAAGCTAAG---AACTTGATTGTCACTGAGAGTGGTGCC
CCCCCGACCGACTTGCAAAAGATGGTCATGGGCAACACTAAGCCTGTTGAGCTCATCCTC
GACGGGAAGACGGTGGCCATTTGCTGTGCTACCGGAGTGTTTGGCACTGCCTACCTCGTG
CCTCGTCATCTTTTCGCTGAGAAGTATGACAAGATCATGCTGGACGGTAGAGCCATGACA
GACAGTGACTACAGAGTGTTTGAGTTTGAGATCAAAGTAAAAGGACAGGACATGCTCTCA
GACGCCGCGCTCATGGTGCTCCACCGTGGGAACCGCGTGAGAGACATCACGAAACACTTT
CGTGATACAGCAAGAATGAAGAAAGGCACCCCCGTTGTCGGCGTGATTAACAACGCTGAT
GTCGGGAGACTGATTTTCTCTGGTGAGGCCCTCACCTACAAGGACATAGTAGTGTGCATG
GATGGAGACACCATGCCTGGCCTCTTTGCCTACAAGGCCGCCACCAAGGCTGGTTACTGT
GGAGGGGCTGTTCTCGCAAAGGACGGAGCCGAGACTTTCATCGTCGGCACTCACTCTGCA
GGGGGCAAT---GGAGTTGGATACTGCTCATGCGTTTCCAGGTCCATGCTTCTGAAAATG
AAGGCACACATCGACCCTGAACCACACCACGAGGGGTTGATCGTTGACACCAGAGATGTG
GAAGAGCGCGTGCACGTCATGCGCAAAACCAAGCTTGCACCCACCGTTGCACACGGTGTG
TTCAACCCTGAATTCGGCCCCGCCGCTTTGTCCAACAAAGACCCGCGGCTGAATGAAGGA
GTTGTCCTTGATGAAGTCATCTTCTCCAAGCATAAGGGAGACACCAAGATGTCGGAAGAG
GACAAAGCGCTGTTCCGTCGCTGCGCTGCCGACTACGCGTCGCGCTTACACAGTGTTCTG
GGTACGGCAAATGCCCCATTGAGCATTTACGAGGCAATCAAGGGCGTCGACGGACTCGAT
GCCATGGAACCAGACACCGCGCCTGGCCTCCCCTGGGCCCTCCAGGGGAAACGCCGTGGT
GCGCTCGTCGACTTCGAGAACGGCACTGTCGGACCCGAGGTTGAAGCTGCCTTGAAGCTC
ATGGAGAAAAGAGAATACAAGTTTGCATGTCAGACCTTCCTGAAGGACGAAATTCGCCCG
ATGGAGAAAGTACGTGCCGGCAAGACTCGCATCGTCGATGTCCTGCCTGTTGAACACATT
CTTTACACCAGAATGATGATTGGCAGATTCTGTGCTCAAATGCACTCAAACAACGGACCG
CAAATTGGCTCAGCGGTCGGATGCAACCCTGACGTTGATTGGCAGAGATTTGGCACACAT
TTTGCTCAGTACAGAAACGTGTGGGATGTGGATTATTCGGCCTTTGATGCTAACCATTGC
AGTGACGCCATGAACATCATGTTTGAGGAGGTGTTCCGCACGGAATTCGGTTTCCACCCT
AACGCTGAGTGGATCCTGAAGACTCTCGTGAATACGGAGCACGCATACGAAAACAAACGC
ATCACTGTCGAGGGCGGGATGCCGTCTGGCTGTTCCGCAACAAGCATCATCAACACAATT
CTGAACAACATTTACGTGCTCTACGCCCTGCGTAGACACTATGAGGGAGTTGAGCTGGAC
ACTTACACCATGATCTCCTACGGAGACGACATCGTGGTTGCAAGTGATTACGATCTGGAC
TTTGAGGCCCTCAAGCCTCACTTCAAATCTCTTGGTCAAACCATCACCCCAGCCGACAAA
AGCGACAAAGGTTTTGTTCTTGGTCACTCCATTACCGACGTCACTTTCCTCAAAAGACAC
TTCCACATGGACTATGGAACTGGGTTTTACAAACCTGTGATGGCCTCGAAGACCCTCGAG
GCTATCCTCTCCTTTGCACGCCGTGGGACCATACAGGAGAAGTTGATCTCCGTGGCAGGA
CTCGCCGTCCACTCCGGACCTGACGAGTACCGGCGTCTCTTTGAGCCCTTCCAGGGCCTC
TTTGAGATTCCAAGCTACAGATCACTTTACCTGCGTTGGGTGAACGCCGTGTGCGGTGAT
GCA---------------------------------
>CAA25416
CCCTTCTTTTTCTCCGACGTTAGGTCGAACTTCTCCAAACTGGTGGAAACCATCAACCAG
ATGCAGGAGGACATGTCAACAAAACACGGGCCTGACTTTAACCGGTTAGTGTCCGCATTT
GAGGAGTTGGCCATTGGAGTGAAAGCCATCAGAACCGGTCTCGACGAAGCCAAACCCTGG
TACAAGCTTATCAAGCTCCTAAGCCGCCTGTCGTGCATGGCCGCTGTGGCAGCACGGTCC
AAGGACCCAGTCCTTGTGGCCATCATGCTGGCCGACACCGGTCTCGAGATTCTGGACAGC
ACCTTCGTCGTGAAGAAGATCTCCGACTCGCTCTCCAGTCTCTTTCACGTGCCGGCCCCC
GTCTTCAGTTTCGGAGCACCGGTCCTGTTGGCCGGGTTGGTCAAAGTTGCCTCGAGTTTC
TTCCGGTCCACACCCGAAGACCTTGAGAGAGCAGAGAAACAGCTCAAAGCACGTGACATC
AACGACATCTTCGCCATTCTCAAGAACGGCGAGTGGCTGGTCAAACTGATCCTTGCCATC
CGCGACTGGATTAAGGCTTGGATCGCCTCAGAAGAGAAGTTTGTCACCATGACAGACTTG
GTGCCTGGCATCCTTGAAAAGCAGCGGGACCTGAACGACCCGAGCAAGTACAAGGAAGCC
AAGGAGTGGCTCGACAACGCGCGCCAAGCGTGTTTGAAGAGCGGGAACGTCCACATTGCC
AACCTGTGCAAAGTGGTCGCACCAGCACCCAGCAAGTCGAGGCCCGAACCCGTGGTTGTT
TGCCTCCGCGGCAAATCTGGCCAGGGCAAGAGCTTCCTTGCAAACGTGCTTGCACAGGCA
ATTTCCACCCACTTCACCGGCAGAATCGACTCAGTGTGGTACTGCCCACCTGACCCTGAC
CACTTCGACGGTTACAACCAGCAAACCGTTGTTGTGATGGATGATTTGGGCCAGAACCCT
GACGGCAAGGACTTCAAATACTTTGCCCAAATGGTCTCGACCACAGGGTTTATCCCGCCC
ATGGCATCACTCGAGGACAAAGGTAAACCTTTCAACAGCAAAGTCATCATCGCGACCACC
AACTTGTACTCGGGCTTCACCCCGAGGACCATGGTATGTCCCGACGCACTGAACCGGAGG
TTTCACTTTGACATCGATGTGAGTGCTAAGGATGGGTACAAAATTAACAGCAAATTGGAC
ATTATCAAAGCACTCGAAGACACCCACGCCAACCCAGTGGCAATGTTTCAATACGACTGT
GCCCTTCTCAACGGCATGGCCGTTGAAATGAAGAGAATGCAACAAGACATGTTCAAGCCT
CAACCACCCCTCCAGAATGTGTACCAGCTTGTTCAGGAGGTGATCGATCGGGTCGAGCTC
CACGAGAAAGTGTCGAGTCACCCGATCTTCAAGCAGATCTCAATTCCTTCTCAAAAATCT
GTGTTGTACTTTCTCATTGAGAAGGGCCAACATGAGGCAGCAATTGAATTCTTTGAGGGC
ATGGTCCACGACTCCATCAAAGAGGAACTCCGACCCCTCATCCAACAAACTTCATTTGTG
AAACGCGCTTTCAAGCGCCTGAAGGAAAATTTTGAGATTGTTGCTCTGTGTTTAACGCTT
TTGGCAAACATTGTGATCATGATCCGTGAGACTCGCAAGAGGCAGAAAATGGTGGATGAT
GCAGTGAATGAGTACATTGAGAAAGCAAACATCACCACAGATGACAAGACTCTTGACGAG
GCGGAGAAGAGCCCTCTAGAGACCAGCGGCGCCAGCACCGTTGGCTTTAGAGAGAGAACT
CTCCCAGGTCAAAAGGCATGCGATGACGTGAACTCCGAGCCTGCCCAACCTGTTGAGGAG
CAACCACAAGCTGAAGGACCCTACGCCGGACCACTCGAGCGTCAGAAACCTCTGAAAGTG
AGAGCCAAGCTCCCACAGCAGGAGGGGCCTTACGCTGGTCCGATGGAGAGACAAAAACCG
CTAAAAGTGAAAGCAAAAGCCCCGGTCGTGAAGGAAGGACCTTACGAGGGACCGGTGAAG
AAGCCTGTCGCTTTGAAAGTGAAAGCTAAG---AACCTGATTGTCACTGAGAGTGGTGCC
CCACCGACCGACTTGCAAAAGATGGTCATGGGCAACACAAAGCCTGTTGAGCTCATCCTT
GACGGGAAGACGGTAGCCATCTGCTGCGCTACTGGAGTGTTTGGCACTGCTTACCTCGTG
CCTCGTCATCTCTTCGCAGAGAAGTATGACAAGATCATGGTGGACGGCAGAGCCATGACA
GACAGTGACTACAGAGTGTTTGAGTTTGAGATCAAAGTAAAAGGACAGGACATGCTCTCA
GACGCCGCGCTCATGGTGCTCCACCGTGGGAACCGTGTGAGGGACATCACGAAGCACTTT
CGTGACACAGCAAGAATGAAGAAAGGCACCCCCGTTGTCGGTGTGATTAATAACGCCGAT
GTCGGGAGACTGATTTTCTCTGGTGAGGCCCTTACTTACAAGGACATTGTGGTTTGCATG
GACGGAGACACCATGCCTGGCCTCTTTGCCTACAGAGCCGCCACCAAGGCTGGTTACTGC
GGAGGAGCCGTTCTTGCCAAAGACGGAGCTGACACTTTCATCGTCGGCACTCACTCTGCA
GGAGGCAAC---GGAGTTGGATACTGCTCATGCGTTTCCAGGTCCATGCTTCTTAAAATG
AAGGCACACATTGACCCCGAACCACACCACGAGGGGTTGATTGTGGACACCAGAGATGTG
GAAGAGCGCGTTCACGTGATGCGCAAAACCAAGCTTGCACCCACCGTTGCACACGGTGTG
TTCAACCCCGAGTTTGGGCCCGCTGCCTTGTCCAACAAGGACCCGCGTCTGAACGAGGGT
GTTGTCCTCGACGAAGTCATCTTCTCCAAACACAAGGGAGACACAAAGATGTCTGAGGAG
GACAAAGCGCTGTTCCGCCGCTGCGCTGCTGACTACGCGTCACGCTTGCACAGCGTGTTG
GGCACAGCAAATGCCCCACTGAGCATCTACGAGGCAATCAAGGGTGTCGACGGACTCGAC
GCCATGGAACCAGACACTGCGCCCGGCCTCCCCTGGGCCCTCCAGGGTAAACGCCGCGGC
GCGCTCATCGACTTCGAGAACGGCACGGTCGGACCCGAAGTTGAGGCTGCCCTGAAGCTC
ATGGAGAAGAGAGAATACAAATTTGTTTGTCAGACCTTCCTGAAGGACGAGATTCGCCCG
TTGGAGAAAGTACGTGCCGGTAAGACTCGCATTGTCGACGTCCTGCCCGTTGAGCACATT
CTTTACACCAGGATGATGATTGGCAGATTTTGTGCACAGATGCACTCAAATAACGGACCG
CAAATTGGCTCAGCGGTCGGTTGCAACCCTGATGTTGATTGGCAGAGATTTGGCACACAC
TTCGCCCAGTACAGAAACGTGTGGGATGTGGACTATTCGGCCTTTGATGCTAATCACTGT
AGTGATGCCATGAACATCATGTTTGAGGAGGTGTTTCGCACGGAGTTCGGCTTCCACCCG
AATGCTGAGTGGATCCTGAAGACTCTTGTGAACACGGAACACGCCTATGAGAACAAACGC
ATCACTGTTGGAGGCGGAATGCCGTCTGGTTGCTCCGCAACAAGCATCATCAACACAATT
TTGAACAACATCTACGTGCTCTACGCCCTGCGTAGACACTATGAGGGAGTTGAGCTGGAC
ACATACACCATGATCTCCTACGGAGACGACATCGTGGTGGCAAGTGATTATGATTTGGAC
TTCGAGGCTCTCAAGCCCCACTTTAAATCCCTTGGCCAAACCATCACTCCAGCTGACAAA
AGCGACAAAGGTTTTGTTCTTGGTCACTCCATTACCGATGTCACTTTCCTCAAAAGGCAC
TTCCACATGGACTATGGAACTGGGTTTTACAAACCTGTGATGGCCTCAAAGACCCTTGAG
GCTATCCTCTCCTTTGCACGCCGTGGGACCATACAGGAGAAGTTGATCTCCGTGGCAGGA
CTCGCCGTCCACTCTGGACCAGACGAGTACCGGCGTCTCTTTGAGCCTTTCCAAGGTCTC
TTTGAGATTCCAAGCTACAGATCACTTTACCTGCGTTGGGTGAACGCCGTGTGCGGTGAC
GCG---------------------------------
>ACT68349
CCTTTCTTCTTCTCTGACGTCAGGTCAAATTTTTCCAAGTTGGTTGAAACCATCAACCAG
ATGCAGGAGGACATGTCAACGAAACACGGACCCGACTTTAACCGGTTGGTGTCTGCATTT
GAGGAACTGGCCACTGGAGTGAAGGCTATCAGGACCGGTCTCGATGAAGCCAAACCCTGG
TACAAGCTCATCAAGCTCTTGAGCCGCCTGTCATGCATGGCCGCTGTAGCAGCACGGTCA
AAGGACCCAGTCCTTGTGGCCATCATGCTGGCTGACACCGGCCTTGAGATTCTGGACAGT
ACCTTTGTCGTGAAGAAGATCTCCGACTCGCTCTCCAGTCTCTTTCACGTGCCGGCCCCC
GTCTTCAGTTTCGGAGCCCCGATTTTGTTGGCCGGGTTGGTCAAAGTCGCCTCGAGTTTC
TTCCGGTCCACGCCCGAAGACCTTGAGAGAGCGGAGAAACAGCTCAAAGCACGTGACATC
AATGACATATTCGCCATTCTCAAGAACGGCGAGTGGCTGGTCAAGCTGATTCTTGCCATC
CGCGACTGGATCAAGGCATGGATCGCCTCAGAAGAAAAGTTTGTCACCATGACAGACCTG
GTGCCTGGCATCCTTGAAAAGCAGCGGGATCTCAACGACCCAAGCAAGTACAAAGAGGCC
AAGGAGTGGCTCGACAACGCGCGCCAAGCGTGTTTAAAGAGCGGGAACATCCACATCGCA
AACCTTTGCAAAGTGGTTGCCCCAGCACCCAGCAGGTCGAGGCCCGAACCCGTGGTCGTT
TGCCTCCGTGGCAAATCGGGCCAGGGCAAGAGTTTCCTTGCGAACGTGCTTGCACAAGCA
ATTTCAACCCACTTCACTGGCAGAACCGACTCAGTTTGGTACTGCCCACCTGACCCTGAC
CACTTCGACGGTTACAACCAGCAGACCGTTGTAGTAATGGATGATTTGGGCCAGAACCCC
GACGGGAAGGACTTCAAGTACTTCGCCCAAATGGTTTCAACTACGGGGTTTATCCCGCCC
ATGGCTTCACTCGAGGACAAAGGCAAACCTTTCAACAGCAAGGTCATCATCGCCACCACC
AACCTGTACTCGGGCTTCACCCCGAGAACTATGGTGTGCCCTGACGCACTGAACCGAAGG
TTCCACTTTGACATTGACGTGAGCGCCAAGGACGGGTACAAAATTAACAACAAATTGGAC
ATCATCAAAGCTCTTGAAGATACCCACACCAACCCAGTGGCAATGTTTCAATACGACTGT
GCCCTTCTCAACGGCATGGCCGTTGAAATGAAGAGAATGCAACAAGATATGTTCAAGCCT
CAACCGTCCCTCCAGAACGTCTACCAGCTTGTTCAGGAGGTGATTGACCGGGTCGAGCTC
CACGAGAAGGTGTCGAGCCACCCGATTTTCAAGCAGATCTCAATTCCTTCCCAAAAGGCT
GTGCTGTACTTTCTCATTGAGAAGGGCCAGCACGAAGCAGCAATTGAGTTCTTTGAGGGG
ATGGTGCATGACTCCATCAAGGAGGAGCTCCGGCCTCTCATCCAACAGACCTCATTTGTG
AAGCGCGCTTTTAAGCGCCTGAAGGAAAACTTTGAGATAGTTGCCCTGTGTTTGACTCTT
TTGGCAAACATAGTGATCATGATCCGCGAGACTCGCAAGAGACAGCAGATGGTGGATGAT
GCAGTGAACGAGTACATTGAGAAGGCAAACATCACCACGGATGACAAGACTCTTGACGAG
GCGGAAAAGAACCCTCTGGAGACCAGCGGTGCCACCACTGTTGGTTTCAGAGAGAAAACT
CTCCCGGGACACAAGGCGGGTGATGACGTGAACTCCGAGCCCGCCAAACCCGTGGAAGAA
CAACCACAAGCTGAAGGACCCTACACCGGTCCACTCGAGCGTCAAAAACCCCTGAAAGTG
AGGGCCAAGCTCCCACAGCAGGAGGGGCCCTACGCTGGTCCGATGGAGAGACAGAAACCG
CTGAAAGTGAAAGTGAAAGCCCCGGTCGTTAAGGAAGGACCTTACGAAGGACCGGTGAAG
AAACCTGTCGCTTTGAAAGTGAAAGCAAAG---AACTTGATTGTCACTGAGAGTGGTGCT
CCCCCGACTGACTTGCAAAAGATGGTCATGGGTAACACCAAGCCTGTTGAGCTCATCCTC
GACGGGAAGACGGTGGCCATCTGCTGCGCCACCGGAGTGTTTGGTACTGCCTACCTAGTT
CCTCGTCATCTTTTCGCAGAGAAGTATGACAAGATCATGTTGGACGGCAGAGCCATGACA
GACAGTGACTACAGAGTGTTTGAGTTTGAGATTAAAGTGAAAGGACAGGACATGCTCTCA
GACGCCGCTCTCATGGTGCTTCACCGTGGGAATCGCGTGCGGGACATCACGAAGCACTTC
CGTGATGTGGCAAGAATGAAGAAAGGCACCCCCGTCGTCGGCGTGATCAACAACGCTGAT
GTTGGGAGACTGATCTTCTCTGGTGAGGCCCTTACCTACAAGGACATTGTAGTGTGCATG
GACGGAGACACCATGCCCGGTCTCTTCGCCTACAAAGCTGCCACCAAGGCGGGTTACTGT
GGAGGAGCCGTTCTTGCGAAGGACGGAGCCGAGACTTTCATCGTCGGCACTCACTCCGCA
GGCGGCAAT---GGAGTTGGATACTGCTCATGCGTTTCCAGGTCCATGCTGCTTAAAATG
AAGGCACACATCGATCCCGAACCACACCACGAGGGATTGATAGTTGACACCAGAGATGTT
GAGGAGCGCGTACATGTCATGCGCAAAACCAAGCTCGCACCCACCGTGGCACACGGTGTG
TTTAACCCCGAATTTGGGCCTGCCGCCTTGTCCAACAAGGACCCGCGCCTGAATGAGGGG
GTTGTCCTCGATGAAGTCATCTTCTCCAAACACAAAGGAAACACAAAGATGTCTGAGGAG
GACAAAGCGCTGTTCCGCCGCTGTGCTGCTGACTACGCGTCGCGTCTGCATAGCGTGCTG
GGTACGGCAAATGCCCCACTGAGCACTTACGAGGCAATCAAGGGCGTCGACGGACTTGAC
GCCATGGAACCAGACACCGCGCCTGGTCTCCCCTGGGCTCTCCAGGGGAAACGCCGTGGT
GCGCTCATCGACTTCGAGAACGGCACTGTCGGACCCGAGGTTGAAGCTGCCTTGAAGCTC
ATGGAGAAAAGAGAGTACAAGTTTACATGCCAGACCTTCCTGAAGGACGAGATTCGCCCG
ATGGAGAAGGTACGTGCCGGCAAGACTCGCATTGTCGACGTCCTGCCCGTTGAACACATT
CTTTACACTAGGATGATGATTGGCAGATTTTGTGCTCAAATGCACTCAAACAACGGACCG
CAAATTGGCTCGGCGGTTGGTTGTAATCCTGATGTTGATTGGCAAAGATTTGGCACGCAT
TTTGCTCAGTATAGAAACGTGTGGGATGTGGACTATTCGGCCTTTGATGCCAACCACTGC
AGTGACGCAATGAACATCATGTTTGAGGAGGTGTTTAACACGGACTTCGGTTTCCACCCA
AACGCTGAGTGGATCCTGAAAACTCTCGTGAACACTGAACACGCCTATGAGAACAAACGC
ATCACTGTTGAAGGCGGGATGCCGTCTGGTTGTTCCGCAACAAGCATCATCAACACAATT
TTGAACAACATCTACGTGCTCTACGCCTTGCGTAGACACTATGAGGGGGTTGAGCTGGAC
TCTTACACCATGATCTCCTACGGAGACGACATCGTGGTTGCAAGTGATTACGATCTGGAC
TTTGAGGCCCTCAAGCCTCACTTCAAATCCCTTGGTCAAACCATTACCCCAGCTGACAAA
AGCGACAAAGGTTTTGTTCTTGGTCACTCCATTACCGATGTCACTTTCCTCAAAAGACAC
TTCCACATGGACTATGGAACTGGGTTTTACAAACCTGTGATGGCTTCGAAGACCCTCGAG
GCTATCCTCTCCTTTGCACGCCGTGGGACCATACAGGAGAAGTTGATCTCCGTGGCAGGA
CTCGCCGTCCACTCTGGACCTGACGAGTACCGGCGTCTCTTTGAGCCTTTCCAGGGCCTC
TTTGAGATTCCAAGCTACAGATCACTTTACCTGCGTTGGGTGAACGCCGTGTGCGGTGAC
GCA---------------------------------
>ACT68348
CCTTTCTTCTTCTCTGACGTCAGGTCAAATTTTTCCAAGTTGGTTGAAACCATCAACCAG
ATGCAGGAGGACATGTCAACGAAACACGGACCCGACTTTAACCGGTTGGTGTCTGCATTT
GAGGAACTGGCCACTGGAGTGAAGGCTATCAGGACCGGTCTCGATGAAGCCAAACCCTGG
TACAAGCTCATCAAGCTCTTGAGCCGCCTGTCATGCATGGCCGCTGTAGCAGCACGGTCA
AAGGACCCAGTCCTTGTGGCCATCATGCTGGCTGACACCGGCCTTGAGATTCTGGACAGT
ACCTTTGTCGTGAAGAAGATCTCCGACTCGCTCTCCAGTCTCTTTCACGTGCCGGCCCCC
GTCTTCAGTTTCGGAGCCCCGATTTTGTTGGCCGGGTTGGTCAAAGTCGCCTCGAGTTTC
TTCCGGTCCACGCCCGAAGACCTTGAGAGAGCGGAGAAACAGCTCAAAGCACGTGACATC
AATGACATATTCGCCATTCTCAAGAACGGCGAGTGGCTGGTCAAGCTGATTCTTGCCATC
CGCGACTGGATCAAGGCATGGATCGCCTCAGAAGAAAAGTTTGTCACCATGACAGACCTG
GTGCCTGGCATCCTTGAAAAGCAGCGGGATCTCAACGACCCAAGCAAGTACAAAGAGGCC
AAGGAGTGGCTCGACAACGCGCGCCAAGCGTGTTTGAAGAGCGGGAACATCCACATCGCA
AACCTTTGCAAAGTGGTTGCCCCAGCACCCAGCAGGTCGAGGCCCGAACCCGTGGTCGTT
TGCCTCCGTGGCAAATCGGGCCAGGGCAAGAGTTTCCTTGCGAACGTGCTTGCACAAGCA
ATTTCAACCCACTTCACTGGCAGAACCGACTCAGTTTGGTACTGCCCACCTGACCCTGAC
CACTTCGACGGTTACAACCAGCAGACCGTTGTAGTAATGGATGATTTGGGCCAGAACCCC
GACGGGAAGGACTTCAAGTACTTTGCCCAAATGGTTTCAACTACGGGGTTTATCCCGCCC
ATGGCTTCACTCGAGGACAAAGGCAAACCTTTCAACAGCAAGGTCATCATCGCCACCACC
AACCTGTACTCGGGCTTCACCCCGAGAACTATGGTGTGCCCTGACGCACTGAACCGAAGG
TTCCACTTTGACATTGACGTGAGCGCCAAGGACGGGTACAAAATTAACAACAAATTGGAC
ATCATCAAAGCTCTTGAAGATACCCACACCAACCCAGTGGCAATGTTTCAATACGACTGT
GCCCTTCTCAACGGCATGGCCGTTGAAATGAAGAGAATGCAACAAGATATGTTCAAGCCT
CAACCGTCCCTCCAGAACGTCTACCAGCTTGTTCAGGAGGTGATTGACCGGGTCGAGCTC
CACGAGAAGGTGTCGAGCCACCCGATTTTCAAGCAGATCTCAATTCCTTCCCAAAAGGCT
GTGCTGTACTTTCTCATTGAGAAGGGCCAGCACGAAGCAGCAATTGAGTTCTTTGAGGGG
ATGGTGCATGACTCCATCAAGGAGGAGCTCCGGCCTCTCATCCAACAGACCTCATTTGTG
AAGCGCGCTTTTAAGCGCCTGAAGGAAAACTTTGAGATAGTTGCCCTGTGTTTGACTCTT
TTGGCAAACATAGTGATCATGATCCGCGAGACTCGCAAGAGACAGCAGATGGTGGATGAT
GCAGTGAACGAGTACATTGAGAAGGCAAACATCACCACGGATGACAAGACTCTTGACGAG
GCGGAAAAGAACCCTCTGGAGACCAGCGGTGCCACCACTGTTGGTTTCAGAGAGAAAACT
CTCCCGGGACACAAGGCGGGTGATGACGTGAACTCCGAGCCCGCCAAACCCGTGGAAGAA
CAACCACAAGCTGAAGGACCCTACACCGGTCCACTCGAGCGTCAAAAACCCCTGAAAGTG
AGGGCCAAGCTCCCACAGCAGGAGGGGCCCTACGCTGGTCCGATGGAGAGACAGAAACCG
CTGAAAGTGAAAGTGAAAGCCCCGGTCGTTAAGGAAGGACCTTACGAAGGACCGGTGAAG
AAACCTGTCGCTTTGAAAGTGAAAGCAAAG---AACTTGATTGTCACTGAGAGTGGTGCT
CCCCCGACTGACTTGCAAAAGATGGTCATGGGTAACACCAAGCCTGTTGAGCTCATCCTC
GACGGGAAGACGGTGGCCATCTGCTGCGCCACCGGAGTGTTTGGTACTGCCTACCTAGTT
CCTCGTCATCTTTTCGCAGAGAAGTATGACAAGATCATGTTGGACGGCAGAGCCATGACA
GACAGTGACTACAGAGTGTTTGAGTTTGAGATTAAAGTGAAAGGACAGGACATGCTCTCA
GACGCCGCTCTCATGGTGCTTCACCGTGGGAATCGCGTGCGGGACATCACGAAGCACTTC
CGTGATGTGGCAAGAATGAAGAAAGGCACCCCCGTCGTCGGCGTGATCAACAACGCTGAT
GTTGGGAGACTGATCTTCTCTGGTGAGGCCCTTACCTACAAGGACATTGTAGTGTGCATA
GACGGAGACACCATGCCCGGTCTCTTCGCCTACAAAGCTGCCACCAAGGCGGGTTACTGT
GGAGGAGCCGTTCTTGCAAAGGACGGAGCCGAGACTTTCATCGTCGGCACTCACTCCGCA
GGCGGCAAT---GGAGTTGGATACTGCTCATGCGTTTCCAGGTCCATGCTGCTTAAAATG
AAGGCACACATCGATCCCGAACCACACCACGAGGGATTGATAGTTGACACCAGAGATGTT
GAGGAGCGCGTACATGTCATGCGCAAAACCAAGCTCGCACCCACCGTGGCACACGGTGTG
TTTAACCCCGAATTTGGGCCTGCCGCCTTGTCCAACAAGGACCCGCGCCTGAATGAGGGG
GTTGTCCTCGATGAAGTCATCTTCTCCAAACACAAAGGAAACACAAAGATGTCTGAGGAG
GACAAAGCGCTGTTCCGCCGCTGTGCTGCTGACTACGCGTCGCGTCTGCATAGCGTGCTG
GGTACGGCAAATGCCCCACTGAGCACTTACGAGGCAATCAAGGGCGTCGACGGACTTGAC
GCCATGGAACCAGACACCGCGCCTGGTCTCCCCTGGGCTCTCCAGGGGAAACGCCGTGGT
GCGCTCATCGACTTCGAGAACGGCACTGTCGGACCCGAGGTTGAAGCTGCCTTGAAGCTC
ATGGAGAAAAGAGAGTACAAGTTTACATGCCAGACCTTCCTGAAGGACGAGATTCGCTCG
ATGGAGAAGGTACGTGCCGGCAAGACTCGCATTGTCGACGTCCTGCCCGTTGAACACATT
CTTTACACTAGGATGATGATTGGCAGATTTTGTGCTCAAATGCACTCAAACAACGGACCG
CAAATTGGCTCGGCGGTTGGTTGTAATCCTGATGTTGATTGGCAAAGATTTGGCACGCAT
TTTGCTCAGTATAGAAACGTGTGGGATGTGGACTATTCGGCCTTTGATGCCAACCACTGC
AGTGACGCAATGAACATCATGTTTGAGGAGGTGTTTAACACGGACTTCGGTTTCCACCCA
AACGCTGAGTGGATCCTGAAAACTCTCGTGAACACTGAACACGCCTATGAGAACAAACGC
ATCACTGTTGAAGGCGGGATGCCGTCTGGTTGTTCCGCAACAAGCATCATCAACACAATT
TTGAACAACATCTACGTGCTCTACGCCTTGCGTAGACACTATGAGGGGGTTGAGCTGGAC
TCTTACACCATGATCTCCTACGGAGACGACATCGTGGTTGCAAGTGATTACGATCTGGAC
TTTGAGGCCCTCAAGCCTCACTTCAAATCCCTTGGTCAAACCATTACCCCAGCTGACAAA
AGCGACAAAGGTTTTGTTCTTGGTCACTCCATTACCGATGTCACTTTCCTCAAAAGACAC
TTCCACATGGACTATGGAACTGGGTTTTACAAACCTGTGATGGCTTCGAAGACCCTCGAG
GCTATCCTCTCCTTTGCACGCCGTGGGACCATACAGGAGAAGTTGATCTCCGTGGCAGGA
CTCGCCGTCCACTCTGGACCTGACGAGTACCGGCGTCTCTTTGAGCCTTTCCAGGGCCTC
TTTGAGATTCCAAGCTACAGATCACTTTACCTGCGTTGGGTGAACGCCGTGTGCGGTGAC
GCA---------------------------------
>ACT68345
CCTTTCTTCTTCTCTGACGTCAGGTCAAATTTTTCCAAGTTGGTTGAAACCATCAACCAG
ATGCAGGAGGACATGTCAACGAAACACGGACCCGACTTTAACCGGTTGGTGTCTGCATTT
GAGGAACTGGCCACTGGAGTGAAGGCTATCAGGACCGGTCTCGATGAAGCCAAACCCTGG
TACAAGCTCATCAAGCTCTTGAGCCGCCTGTCATGCATGGCCGCTGTAGCAGCACGGTCA
AAGGACCCAGTCCTTGTGGCCATCATGCTGGCTGACACCGGCCTTGAGATTCTGGACAGT
ACCTTTGTCGTGAAGAAGATCTCCGACTCGCTCTCCAGTCTCTTTCACGTGCCGGCCCCC
GTCTTCAGTTTCGGAGCCCCGATTTTGTTGGCCGGGTTGGTCAAAGTCGCCTCGAGTTTC
TTCCGGTCCACGCCCGAAGACCTTGAGAGAGCGGAGAAACAGCTCAAAGCACGTGACATC
AATGACATATTCGCCATTCTCAAGAACGGCGAGTGGCTGGTCAAGCTGATTCTTGCCATC
CGCGACTGGATCAAGGCATGGATCGCCTCAGAAGAAAAGTTTGTCACCATGACAGACCTG
GTGCCTGGCATCCTTGAAAAGCAGCGGGATCTCAACGACCCAAGCAAGTACAAAGAGGCC
AAGGAGTGGCTCGACAACGCGCGCCAAGCGTGTTTAAAGAGCGGGAACATCCACATCGCA
AACCTTTGCAAAGTGGTTGCCCCAGCACCCAGCAGGTCGAGGCCCGAACCCGTGGTCGTT
TGCCTCCGTGGCAAATCGGGCCAGGGCAAGAGTTTCCTTGCGAACGTGCTTGCACAAGCA
ATTTCAACCCACTTCACTGGCAGAACCGACTCAGTTTGGTACTGCCCACCTGACCCTGAC
CACTTCGACGGTTACAACCAGCAGACCGTTGTAGTAATGGATGATTTGGGCCAGAACCCC
GACGGGAAGGACTTCAAGTACTTCGCCCAAATGGTTTCAACTACGGGGTTTATCCCGCCC
ATGGCTTCACTCGAGGACAAAGGCAAACCTTTCAACAGCAAGGTCATCATCGCCACCACC
AACCTGTACTCGGGCTTCACCCCGAGAACTATGGTGTGCCCTGACGCACTGAACCGAAGG
TTCCACTTTGACATTGACGTGAGCGCCAAGGACGGGTACAAAATTAACAACAAATTGGAC
ATCATCAAAGCTCTTGAAGATACCCACACCAACCCAGTGGCAATGTTTCAATACGACTGT
GCCCTTCTCAACGGCATGGCCGTTGAAATGAAGAGAATGCAACAAGATATGTTCAAGCCT
CAACCGTCCCTCCAGAACGTCTACCAGCTTGTTCAGGAGGTGATTGACCGGGTCGAGCTC
CACGAGAAGGTGTCGAGCCACCCGATTTTCAAGCAGATCTCAATTCCTTCCCAAAAGGCT
GTGCTGTACTTTCTCATTGAGAAGGGCCAGCACGAAGCAGCAATTGAGTTCTTTGAGGGG
ATGGTGCATGACTCCATCAAGGAGGAGCTCCGGCCTCTCATCCAACAGACCTCATTTGTG
AAGCGCGCTTTTAAGCGCCTGAAGGAAAACTTTGAGATAGTTGCCCTGTGTTTGACTCTT
TTGGCAAACATAGTGATCATGATCCGCGAGACTCGCAAGAGACAGCAGATGGTGGATGAT
GCAGTGAACGAGTACATTGAGAAGGCAAACATCACCACGGATGACAAGACTCTTGACGAG
GCGGAAAAGAACCCTCTGGAGACCAGCGGTGCCACCACTGTTGGTTTCAGAGAGAAAACT
CTCCCGGGACACAAGGCGGGTGATGACGTGAACTCCGAGCCCGCCAAACCCGTGGAAGAA
CAACCACAAGCTGAAGGACCCTACACCGGTCCACTCGAGCGTCAAAAACCCCTGAAAGTG
AGGGCCAAGCTCCCACAGCAGGAGGGGCCCTACGCTGGTCCGATGGAGAGACAGAAACCG
CTGAAAGTGAAAGTGAAAGCCCCGGTCGTTAAGGAAGGACCTTACGAAGGACCGGTGAAG
AAACCTGTCGCTTTGAAAGTGAAAGCAAAG---AACTTGATTGTCACTGAGAGTGGTGCT
CCCCCGACTGACTTGCAAAAGATGGTCATGGGTAACACCAAGCCTGTTGAGCTCATCCTC
GACGGGAAGACGGTGGCCATCTGCTGCGCCACCGGAGTGTTTGGTACTGCCTACCTAGTT
CCTCGTCATCTTTTCGCAGAGAAGTATGACAAGATCATGTTGGACGGCAGAGCCATGACA
GACAGTGACTACAGAGTGTTTGAGTTTGAGATTAAAGTGAAAGGACAGGACATGCTCTCA
GACGCCGCTCTCATGGTGCTTCACCGTGGGAATCGCGTGCGGGACATCACGAAGCACTTC
CGTGATGTGGCAAGAATGAAGAAAGGCACCCCCGTCGTCGGCGTGATCAACAACGCTGAT
GTTGGGAGACTGATCTTCTCTGGTGAGGCCCTTACCTACAAGGACATTGTAGTGTGCATG
GACGGAGACACCATGCCCGGTCTCTTCGCCTACAAAGCTGCCACCAAGGCGGGTTACTGT
GGAGGAGCCGTTCTTGCAAAGGACGGAGCCGAGACTTTCATCGTCGGCACTCACTCCGCA
GGCGGCAAT---GGAGTTGGATACTGCTCATGCGTTTCCAGGTCCATGCTGCTTAAAATG
AAGGCACACATCGATCCCGAACCACACCACGAGGGATTGATAGTTGACACCAGAGATGTT
GAGGAGCGCGTACATGTCATGCGCAAAACCAAGCTCGCACCCACCGTGGCACACGGTGTG
TTTAACCCCGAATTTGGGCCTGCCGCCTTGTCCAACAAGGACCCGCGCCTGAATGAGGGG
GTTGTCCTCGATGAAGTCATCTTCTCCAAACACAAAGGAAACACAAAGATGTCTGAGGAG
GACAAAGCGCTGTTCCGCCGCTGTGCTGCTGACTACGCGTCGCGTCTGCATAGCGTGCTG
GGTACGGCAAATGCCCCACTGAGCACTTACGAGGCAATCAAGGGCGTCGACGGACTTGAC
GCCATGGAACCAGACACCGCGCCTGGTCTCCCCTGGGCTCTCCAGGGGAAACGCCGTGGT
GCGCTCATCGACTTCGAGAACGGCACTGTCGGACCCGAGGTTGAAGCTGCCTTGAAGCTC
ATGGAGAAAAGAGAGTACAAGTTTACATGCCAGACCTTCCTGAAGGACGAGATTCGCCCG
ATGGAGAAGGTACGTGCCGGCAAGACTCGCATTGTCGACGTCCTGCCCGTTGAACACATT
CTTTACACTAGGATGATGATTGGCAGATTTTGTGCTCAAATGCACTCAAACAACGGACCG
CAAATTGGCTCGGCGGTTGGTTGTAATCCTGATGTTGATTGGCAAAGATTTGGCACGCAT
TTTGCTCAGTATAGAAACGTGTGGGATGTGGACTATTCGGCCTTTGATGCCAACCACTGC
AGTGACGCAATGAACATCATGTTTGAGGAGGTGTTTAACACGGACTTCGGTTTCCACCCA
AACGCTGAGTGGATCCTGAAAACTCTCGTGAACACTGAACACGCCTATGAGAACAAACGC
ATCACTGTTGAAGGCGGGATGCCGTCTGGTTGTTCCGCAACAAGCATCATCAACACAATT
TTGAACAACATCTACGTGCTCTACGCCTTGCGTAGACACTATGAGGGGGTTGAGCTGGAC
TCTTACACCATGATCTCCTACGGAGACGACATCGTGGTTGCAAGTGATTACGATCTGGAC
TTTGAGGCCCTCAAGCCTCACTTCAAATCCCTTGGTCAAACCATTACCCCAGCTGACAAA
AGCGACAAAGGTTTTGTTCTTGGTCACTCCATTACCGATGTCACTTTCCTCAAAAGACAC
TTCCACATGGACTATGGAACTGGGTTTTACAAACCTGTGATGGCTTCGAAGACCCTCGAG
GCTATCCTCTCCTTTGCACGCCGTGGGACCATACAGGAGAAGTTGATCTCCGTGGCAGGA
CTCGCCGTCCACTCTGGACCTGACGAGTACCGGCGTCTCTTTGAGCCTTTCCAGGGCCTC
TTTGAGATTCCAAGCTACAGATCACTTTACCTGCGTTGGGTGAACGCCGTGTGCGGTGAC
GCA---------------------------------
>ACT68347
CCTTTCTTCTTCTCTGACGTCAGGTCAAATTTTTCCAAGTTGGTTGAAACCATCAACCAG
ATGCAGGAGGACATGTCAACGAAACACGGACCCGACTTTAACCGGTTGGTGTCTGCATTT
GAGGAACTGGCCACTGGAGTGAAGGCTATCAGGACCGGTCTCGATGAAGCCAAACCCTGG
TACAAGCTCATCAAGCTCTTGAGCCGCCTGTCATGCATGGCCGCTGTAGCAGCACGGTCA
AAGGACCCAGTCCTTGTGGCCATCATGCTGGCTGACACCGGCCTTGAGATTCTGGACAGT
ACCTTTGTCGTGAAGAAGATCTCCGACTCGCTCTCCAGTCTCTTTCACGTGCCGGCCCCC
GTCTTCAGTTTCGGAGCCCCGATTTTGTTGGCCGGGTTGGTCAAAGTCGCCTCGAGTTTC
TTCCGGTCCACGCCCGAAGACCTTGAGAGAGCGGAGAAACAGCTCAAAGCACGTGACATC
AATGACATATTCGCCATTCTCAAGAACGGCGAGTGGCTGGTCAAGCTGATTCTTGCCATC
CGCGACTGGATCAAGGCATGGATCGCCTCAGAAGAAAAGTTTGTCACCATGACAGACCTG
GTGCCTGGCATCCTTGAAAAGCAGCGGGATCTCAACGACCCAAGCAAGTACAAAGAGGCC
AAGGAGTGGCTCGACAACGCGCGCCAAGCGTGTTTGAAGAGCGGGAACATCCACATCGCA
AACCTTTGCAAAGTGGTTGCCCCAGCACCCAGCAGGTCGAGGCCCGAACCCGTGGTCGTT
TGCCTCCGTGGCAAATCGGGCCAGGGCAAGAGTTTCCTTGCGAACGTGCTTGCACAAGCA
ATTTCAACCCACTTCACTGGCAGAACCGACTCAGTTTGGTACTGCCCACCTGACCCTGAC
CACTTCGACGGTTACAACCAGCAGACCGTTGTAGTAATGGATGATTTGGGCCAGAACCCC
GACGGGAAGGACTTCAAGTACTTCGCCCAAATGGTTTCAACTACGGGGTTTATCCCGCCC
ATGGCTTCACTCGAGGACAAAGGCAAACCTTTCAACAGCAAGGTCATCATCGCCACCACC
AACCTGTACTCGGGCTTCACCCCGAGAACTATGGTGTGCCCTGACGCACTGAACCGAAGG
TTCCACTTTGACATTGACGTGAGCGCCAAGGACGGGTACAAAATTAACAACAAATTGGAC
ATCATCAAAGCTCTTGAAGATACCCACACCAACCCAGTGGCAATGTTTCAATACGACTGT
GCCCTTCTCAACGGCATGGCCGTTGAAATGAAGAGAATGCAACAAGATATGTTCAAGCCT
CAACCGCCCCTCCAGAACGTCTACCAGCTTGTTCAGGAGGTGATTGACCGGGTCGAGCTC
CACGAGAAGGTGTCGAGCCACCCGATTTTCAAGCAGATCTCAATTCCTTCCCAAAAGGCT
GTGCTGTACTTTCTCATTGAGAAGGGCCAGCACGAAGCAGCAATTGAGTTCTTTGAGGGG
ATGGTGCATGACTCCATCAAGGAGGAGCTCCGGCCTCTCATCCAACAGACCTCATTTGTG
AAGCGCGCCTTTAAGCGCCTGAAGGAAAACTTTGAGATAGTTGCCCTGTGTTTGACTCTT
TTGGCAAACATAGTGATCATGATCCGCGAGACTCGCAAGAGACAGCAGATGGTGGATGAT
GCAGTGAACGAGTACATTGAGAAGGCAAACATCACCACGGATGACAAGACTCTTGACGAG
GCGGAAAAGAACCCTCTGGAGACCAGCGGTGCCACCACTGTTGGTTTCAGAGAGAAAACT
CTCCCGGGACACAAGGCGGGTGATGACGTGAACTCCGAGCCCGCCAAACCCGTGGAAGAA
CAACCACAAGCTGAAGGACCCTACACCGGTCCACTCGAGCGTCAAAAACCCCTGAAAGTG
AGGGCCAAGCTCCCACAGCAGGAGGGGCCCTACGCTGGTCCGATGGAGAGACAGAAACCG
CTGAAAGTGAAAGTGAAAGCCCCGGTCGTTAAGGAAGGACCTTACGAAGGACCGGTGAAG
AAACCTGTCGCTTTGAAAGTGAAAGCAAAG---AACTTGATTGTCACTGAGAGTGGTGCT
CCCCCGACTGACTTGCAAAAGATGGTCATGGGTAACACCAAGCCTGTTGAGCTCATCCTC
GACGGGAAGACGGTGGCCATCTGCTGCGCCACCGGAGTGTTTGGTACTGCCTACCTAGTT
CCTCGTCATCTTTTCGCAGAGAAGTATGACAAGATCATGTTGGACGGCAGAGCCATGACA
GACAGTGACTACAGAGTGTTTGAGTTTGAGATTAAAGTGAAAGGACAGGACATGCTCTCA
GACGCCGCTCTCATGGTGCTTCACCGTGGGAATCGCGTGCGGGACATCACGAAGCACTTC
CGTGATGTGGCAAGAATGAAGAAAGGCACCCCCGTCGTCGGCGTGATCAACAACGCTGAT
GTTGGGAGACTGATCTTCTCTGGTGAGGCCCTTACCTACAAGGACATTGTAGTGTGCATG
GACGGAGACACCATGCCCGGTCTCTTCGCCTACAAAGCTGCCACCAAGGCGGGTTACTGT
GGAGGAGCCGTTCTTGCAAAGGACGGAGCCGAGACTTTCATCGTCGGCACTCACTCCGCA
GGCGGCAAT---GGAGTTGGATACTGCTCATGCGTTTCCAGGTCCATGCTGCTTAAAATG
AAGGCACACATCGATCCCGAACCACACCACGAGGGATTGATAGTTGACACCAGAGATGTT
GAGGAGCGCGTACATGTCATGCGCAAAACCAAGCTCGCACCCACCGTGGCACACGGTGTG
TTTAACCCCGAATTTGGGCCTGCCGCCTTGTCCAACAAGGACCCGCGCCTGAATGAGGGG
GTTGTCCTCGATGAAGTCATCTTCTCCAAACACAAAGGAAACACAAAGATGTCTGAGGAG
GACAAAGCGCTGTTCCGCCGCTGTGCTGCTGACTACGCGTCGCGTCTGCATAGCGTGCTG
GGTACGGCAAATGCCCCACTGAGCACTTACGAGGCAATCAAGGGCGTCGACGGACTTGAC
GCCATGGAACCAGACACCGCGCCTGGTCTCCCCTGGGCTCTCCAGGGGAAACGCCGTGGT
GCGCTCATCGACTTCGAGAACGGCACTGTCGGACCCGAGGTTGAAGCTGCCTTGAAGCTC
ATGGAGAAAAGAGAGTACAAGTTTACATGCCAGACCTTCCTGAAGGACGAGATTCGCCCG
ATGGAGAAGGTACGTGCCGGCAAGACTCGCATTGTCGACGTCCTGCCCGTTGAACACATT
CTTTACACTAGGATGATGATTGGCAGATTTTGTGCTCAAATGCACTCAAACAACGGACCG
CAAATTGGCTCGGCGGTTGGTTGTAATCCTGATGTTGATTGGCAAAGATTTGGCACGCAT
TTTGCTCAGTATAGAAACGTGTGGGATGTGGACTATTCGGCCTTTGATGCCAACCACTGC
AGTGACGCAATGAACATCATGTTTGAGGAGGTGTTTAACACGGACTTCGGTTTCCACCCA
AACGCTGAGTGGATCCTGAAAACTCTCGTGAACACTGAACACGCCTATGAGAACAAACGC
ATCACTGTTGAAGGCGGGATGCCGTCTGGTTGTTCCGCAACAAGCATCATCAACACAATT
TTGAACAACATCTACGTGCTCTACGCCTTGCGTAGACACTATGAGGGGGTTGAGCTGGAC
TCTTACACCATGATCTCCTACGGAGACGACATCGTGGTTGCAAGTGATTACGATCTGGAC
TTTGAGGCCCTCAAGCCTCACTTCAAATCCCTTGGTCAAACCATTACCCCAGCTGACAAA
AGCGACAAAGGTTTTGTTCTTGGTCACTCCATTACCGATGTCACTTTCCTCAAAAGACAC
TTCCACATGGACTATGGAACTGGGTTTTACAAACCTGTGATGGCTTCGAAGACCCTCGAG
GCTATCCTCTCCTTTGCACGCCGTGGGACCATACAGGAGAAGTTGATCTCCGTGGCAGGA
CTCGCCGTCCACTCTGGACCTGACGAGTACCGGCGTCTCTTTGAGCCTTTCCAGGGCCTC
TTTGAGATTCCAAGCTACAGATCACTTTACCTGCGTTGGGTGAACGCCGTGTGCGGTGAC
GCA---------------------------------
>ACT68346
CCTTTCTTCTTCTCTGACGTCAGGTCAAATTTTTCCAAGTTGGTTGAAACCATCAACCAG
ATGCAGGAGGACATGTCAACGAAACACGGACCCGACTTTAACCGGTTGGTGTCTGCATTT
GAGGAACTGGCCACTGGAGTGAAGGCTATCAGGACCGGTCTCGATGAAGCCAAACCCTGG
TACAAGCTCATCAAGCTCTTGAGCCGCCTGTCATGCATGGCCGCTGTAGCAGCACGGTCA
AAGGACCCAGTCCTTGTGGCCATCATGCTGGCTGACACCGGCCTTGAGATTCTGGACAGT
ACCTTTGTCGTGAAGAAGATCTCCGACTCGCTCTCCAGTCTCTTTCACGTGCCGGCCCCC
GTCTTCAGTTTCGGAGCCCCGATTTTGTTGGCCGGGTTGGTCAAAGTCGCCTCGAGTTTC
TTCCGGTCCACGCCCGAAGACCTTGAGAGAGCGGAGAAACAGCTCAAAGCACGTGACATC
AATGACATATTCGCCATTCTCAAGAACGGCGAGTGGCTGGTCAAGCTGATTCTTGCCATC
CGCGACTGGATCAAGGCATGGATCGCCTCAGAAGAAAAGTTTGTCACCATGACAGACCTG
GTGCCTGGCATCCTTGAAAAGCAGCGGGATCTCAACGACCCAAGCAAGTACAAAGAGGCC
AAGGAGTGGCTCGACAACGCGCGCCAAGCGTGTTTAAAGAGCGGGAACATCCACATCGCA
AACCTTTGCAAAGTGGTTGCCCCAGCACCCAGCAGGTCGAGGCCCGAACCCGTGGTCGTT
TGCCTCCGTGGCAAATCGGGCCAGGGCAAGAGTTTCCTTGCGAACGTGCTTGCACAAGCA
ATTTCAACCCACTTCACTGGCAGAACCGACTCAGTTTGGTACTGCCCACCTGACCCTGAC
CACTTCGACGGTTACAACCAGCAGACCGTTGTAGTAATGGATGATTTGGGCCAGAACCCC
GACGGGAAGGACTTCAAGTACTTCGCCCAAATGGTTTCAACTACGGGGTTTATCCCGCCC
ATGGCTTCACTCGAGGACAAAGGCAAACCTTTCAACAGCAAGGTCATCATCGCCACCACC
AACCTGTACTCGGGCTTCACCCCGAGAACTATGGTGTGCCCTGACGCACTGAACCGAAGG
TTCCACTTTGACATTGACGTGAGCGCCAAGGACGGGTACAAAATTAACAACAAATTGGAC
ATCATCAAAGCTCTTGAAGATACCCACACCAACCCAGTGGCAATGTTTCAATACGACTGT
GCCCTTCTCAACGGCATGGCCGTTGAAATGAAGAGAATGCAACAAGATATGTTCAAGCCT
CAACCGTCCCTCCAGAACGTCTACCAGCTTGTTCAGGAGGTGATTGACCGGGTCGAGCTC
CACGAGAAGGTGTCGAGCCACCCGATTTTCAAGCAGATCTCAATTCCTTCCCAAAAGGCT
GTGCTGTACTTTCTCATTGAGAAGGGCCAGCACGAAGCAGCAATTGAGTTCTTTGAGGGG
ATGGTGCATGACTCCATCAAGGAGGAGCTCCGGCCTCTCATCCAACAGACCTCATTTGTG
AAGCGCGCTTTTAAGCGCCTGAAGGAAAACTTTGAGATAGTTGCCCTGTGTTTGACTCTT
TTGGCAAACATAGTGATCATGATCCGCGAGACTCGCAAGAGACAGCAGATGGTGGATGAT
GCAGTGAACGAGTACATTGAGAAGGCAAACATCACCACGGATGACAAGACTCTTGACGAG
GCGGAAAAGAACCCTCTGGAGACCAGCGGTGCCACCACTGTTGGTTTCAGAGAGAAAACT
CTCCCGGGACACAAGGCGGGTGATGACGTGAACTCCGAGCCCGCCAAACCCGTGGAAGAA
CAACCACAAGCTGAAGGACCCTACACCGGTCCACTCGAGCGTCAAAAACCCCTGAAAGTG
AGGGCCAAGCTCCCACAGCAGGAGGGGCCCTACGCTGGTCCGATGGAGAGACAGAAACCG
CTGAAAGTGAAAGTGAAAGCCCCGGTCGTTAAGGAAGGACCTTACGAAGGACCGGTGAAG
AAACCTGTCGCTTTGAAAGTGAAAGCAAAG---AACTTGATTGTCACTGAGAGTGGTGCT
CCCCCGACTGACTTGCAAAAGATGGTCATGGGTAACACCAAGCCTGTTGAGCTCATCCTC
GACGGGAAGACGGTGGCCATCTGCTGCGCCACCGGAGTGTTTGGTACTGCCTACCTAGTT
CCTCGTCATCTTTTCGCAGAGAAGTATGACAAGATCATGTTGGACGGCAGAGCCATGACA
GACAGTGACTACAGAGTGTTTGAGTTTGAGATTAAAGTGAAAGGACAGGACATGCTCTCA
GACGCCGCTCTCATGGTGCTTCACCGTGGGAATCGCGTGCGGGACATCACGAAGCACTTC
CGTGATGTGGCAAGAATGAAGAAAGGCACCCCCGTCGTCGGCGTGATCAACAACGCTGAT
GTTGGGAGACTGATCTTCTCTGGTGAGGCCCTTACCTACAAGGACATTGTAGTGTGCATG
GACGGAGACACCATGCCCGGTCTCTTCGCCTACAAAGCTGCCACCAAGGCGGGTTACTGT
GGAGGAGCCGTTCTTGCAAAGGACGGAGCCGAGACTTTCATCGTCGGCACTCACTCCGCA
GGCGGCAAT---GGAGTTGGATACTGCTCATGCGTTTCCAGGTCCATGCTGCTTAAAATG
AAGGCACACATCGATCCCGAACCACACCACGAGGGATTGATAGTTGACACCAGAGATGTT
GAGGAGCGCGTACATGTCATGCGCAAAACCAAGCTCGCACCCACCGTGGCACACGGTGTG
TTTAACCCCGAATTTGGGCCTGCCGCCTTGTCCAACAAGGACCCGCGCCTGAATGAGGGG
GTTGTCCTCGATGAAGTCATCTTCTCCAAACACAAAGGAAACACAAAGATGTCTGAGGAG
GACAAAGCGCTGTTCCGCCGCTGTGCTGCTGACTACGCGTCGCGTCTGCATAGCGTGCTG
GGTACGGCAAATGCCCCACTGAGCACTTACGAGGCAATCAAGGGCGTCGACGGACTTGAC
GCCATGGAACCAGACACCGCGCCTGGTCTCCCCTGGGCTCTCCAGGGGAAACGCCGTGGT
GCGCTCATCGACTTCGAGAACGGCACTGTCGGACCCGAGGTTGAAGCTGCCTTGAAGCTC
ATGGAGAAAAGAGAGTACAAGTTTACATGCCAGACCTTCCTGAAGGACGAGATTCGCCCG
ATGGAGAAGGTACGTGCCGGCAAGACTCGCATTGTCGACGTCCTGCCCGTTGAACACATT
CTTTACACTAGGATGATGATTGGCAGATTTTGTGCTCAAATGCACTCAAACAACGGACCG
CAAATTGGCTCGGCGGTTGGTTGTAATCCTGATGTTGATTGGCAAAGATTTGGCACGCAT
TTTGCTCAGTATAGAAACGTGTGGGATGTGGACTATTCGGCCTTTGATGCCAACCACTGC
AGTGACGCAATGAACATCATGTTTGAGGAGGTGTTTAACACGGACTTCGGTTTCCACCCA
AACGCTGAGTGGATCCTGAAAACTCTCGTGAACACTGAACACGCCTATGAGAACAAACGC
ATCACTGTTGAAGGCGGGATGCCGTCTGGTTGTTCCGCAACAAGCATCATCAACACAATT
TTGAACAACATCTACGTGCTCTACGCCTTGCGTAGACACTATGAGGGGGTTGAGCTGGAC
TCTTACACCATGATCTCCTACGGAGACGACATCGTGGTTGCAAGTGATTTCGATCTGGAC
TTTGAGGCCCTCAAGCCTCACTTCAAATCCCTTGGTCAAACCATTACCCCAGCTGACAAA
AGCGACAAAGGTTTTGTTCTTGGTCACTCCATTACCGATGTCACTTTCCTCAAAAGACAC
TTCCACATGGACTATGGAACTGGGTTTTACAAACCTGTGATGGCTTCGAAGACCCTCGAG
GCTATCCTCTCCTTTGCACGCCGTGGGACCATACAGGAGAAGTTGATCTCCGTGGCAGGA
CTCGCCGTCCACTCTGGACCTGACGAGTACCGGCGTCTCTTTGAGCCTTTCCAGGGCCTC
TTTGAGATTCCAAGCTACAGATCACTTTACCTGCGTTGGGTGAACGCCGTGTGCGGTGAC
GCA---------------------------------
>CAM73960
CCCTTCTTCTTCTCTGACGTTAGGTCAAACTTTTCCAAACTGGTGGAGACAATTAACCAG
ATGCAGGAGGACATGTCCACAAAGCACGGACCTGACTTTAACCGGTTGGTGTCTGCTTTT
GAGGAACTGGCCAGTGGAGTGAAAGCCATCAGGACCGGTCTCGATGAGGCCAAACCCTGG
TACAAGCTTATTAAGCTCCTGAGCCGCTTGTCGTGCATGGCCGCTGTAGCAGCGCGGTCA
AAGGACCCAGTCCTTGTGGCCATCATGCTGGCTGACACCGGTCTCGAGATTCTGGACAGC
ACGTTTGTCGTGAAGAAGATCTCCGACTCGCTCTCCAGTCTCTTTCACGTGCCGGCCCCC
GCCTTCAGCTTCGGAGCCCCGATTCTGTTGGCCGGGTTGGTCAAGGTCGCCTCGAGTTTC
TTCCGGTCCACACCCGAAGACCTTGAGAGAGCAGAGAAACAACTCAAAGCACGTGACATC
AACGACATCTTCGCCATTCTCAAGAACGGCGAGTGGCTGGTCAAGCTGATCCTTGCCATC
CGCGACTGGATTAAGGCATGGATCGCCTCAGAAGAGAAGTTTGTCACCATGACAGACCTG
GTGCCTGGTATCCTTGAAAAACAGCGGGACCTCAACGACCCAAGCAAGTACAAGGAAGCC
AAGGAATGGCTCGACAACACGCGCCAAGTGTGTTTGAAGAGCGGGAACGTCCATATTGCC
AACCTTTGCAAAGTGGTCGCCCCAGCACCCAGCAAGTCGAGACCCGAGCCCGTGGTCGTT
TGCCTCCGCGGCAAGTCTGGCCAGGGCAAGAGTTTCCTTGCGAACGTGCTTGCACAAGCA
ATCTCCACCCACCTCACCGGCAGGACCGATTCTGTTTGGTACTGCCCGCCTGACCCTGAC
CACTTCGACGGTTACAACCAGCAGACCGTTGTTGTGATGGACGATTTGGGCCAGAACCCT
GACGGCAAGGACTTCAAGTACTTCGCCCAAATGGTTTCAACCACGGGGTTCATCCCGCCC
ATGGCATCACTTGAGGACAAAGGCAAACCCTTCAGCAGTAAGGTCATCATTGCAACCACC
AACCTGTACTCGGGCTTCACCCCGAAGACCATGGTGTGTCCTGATGCTCTGAACCGGAGG
TTTCACTTTGACATCGACGTGAGCGCCAAGGACGGGTACAAAATCAACAACAAATTGGAC
ATCATCAAAGCACTTGAAGACACCCACACCAATCCAGTGGCAATGTTTCAGTACGACTGT
GCCCTTCTCAACGGCATGGCTGTTGAAATGAAGAGATTGCAACAGGATATGTTCAAGCCT
CAACCACCCCTCCAGAACGTGTACCAACTTGTTCAGGAGGTGATTGAGCGGGTCGAGCTT
CACGAGAAAGTGTCAAGCCACCCAATTTTTAAGCAAATCTCAATACCTTCCCAAAAATCT
GTGTTGTACTTCCTCATTGAGAAAGGCCAACACGAGGCAGCAATTGAATTCTTTGAGGGC
ATGGTACACGACTCCATTAAGGAGGAACTCCGGCCCCTCATCCAACAAACTTCATTTGTG
AAACGTGCTTTTAAGCGCCTGAGGGAGAACTTTGAAATTGTTGCACTGTGCCTAACACTT
TTGGCCAACATTGTCATCATGATCCGCGAGACTCACAAGAGACAGAAGATGGTGGATGAT
GCGGTGAATGAGTACATCGAGAAAGCAAACATCACCACCGATGACCAGACACTTGACGAG
GCGGAAAAGAACCCTCTGGAAACCAGTGGTGCCAGCACCGTTGGCTTCAGAGAGAGAACT
CTTCCAGGTCAGAAGGCGCGCGATGACGTGAACTCTGAGCCCGCCCAGCCGACTGAAGAG
CAACCGCAAGCTGAAGGACCCTACGCCGGGCCACTCGAGCGTCAGAGACCTCTGAAAGTG
AGAGCCAAGCTCCCGCGACAAGAGGGACCTTACGCCGGTCCGATGGAGAGACAGAAGCCG
CTGAAAGTGAAAGCAAGAGCCCCGGTCGTCAAGGAAGGACCTTATGAAGGACCGGTGAAG
AAGCCTGTCGCTTTGAAAGTGAAAGCTAAG---AATTTGATTGTCACTGAGAGTGGTGCC
CCCCCGACTGACCTGCAAAAGATGGTCATGGGCAACACGAAGCCTGTTGAGCTCATCCTC
GACGGGAAGACAGTAGCCATCTGCTGTGCTACTGGAGTGTTCGGCACTGCCTACCTCGTG
CCTCGTCATCTTTTCGCTGAGAAGTACGACAAGATCATGTTGGACGGCAGGGCTTTGACA
GACAGTGACTACAGAGTGTTTGAGTTTGAGATTAAAGTAAAAGGACAGGACATGCTCTCA
GACGCTGCGCTCATGGTGCTCCACCGCGGGAACCGCGTGAGAGACATCACGAAACACTTT
CGTGATGTAGCAAGAATGAAGAAAGGTACCCCCGTCGTTGGCGTGATTAACAACGCTGAT
GTTGGGAGACTGATTTTCTCTGGTGAGGCCCTTACCTACAAAGACATTGTAGTGTGCATG
GACGGAGACACCATGCCCGGCCTCTTTGCCTACAAAGCCGCTACCAAGGCTGGCTACTGT
GGAGGAGCCGTTCTTGCTAAGGACGGAGCTGACACCTTCATCGTTGGCACTCACTCTGCT
GGAGGCAAT---GGAGTTGGGTACTGCTCATGCGTGTCCAGGTCCATGCTTCTCAAAATG
AAGGCACACATCGACCCTGAACCGCACCACGAGGGGTTGATCGTTGATACCAGAGATGTG
GAAGAGCGCGTCCATGTAATGCGCAAAACCAAGCTTGCACCCACCGTCGCGCACGGTGTG
TTCAATCCTGAGTTCGGGCCTGCCGCCTTGTCTAACAAGGACCCACGTCTGAACGAAGGT
GTTGTCCTCGATGAAGTCATTTTCTCCAAGCATAAAGGAGACACAAAGATGTCTGCGGAG
GACAAAGCGCTGTTCCGCCGCTGCGCTGCTGACTACGCGTCACGCCTGCACAGTGTGCTG
GGTACGGCAAATGCCCCACTGAGCATTTACGAGGCAATCAAGGGCGTTGACGGACTCGAC
GCCATGGAGCCAGACACCGCACCTGGCCTTCCCTGGGCCCTCCAGGGGAAACGCCGCGGT
GCACTTATCGATTTCGAGAACGGCACGGTCGGACCCGAGGTTGAGGCTGCCTTGAAGCTC
ATGGAGAAAAGAGACTACAAGTTTGCTTGCCAGACCTTCCTGAAGGACGAAATTCGCCCG
ATGGAGAAAGTACGTGCCGGCAAGACTCGCATTGTCGACGTTTTGCCTGTTGAACACATT
CTTTACACCAGGATGATGATTGGCAGATTTTGTGCACAAATGCACTCAAACAACGGGCCG
CAGATTGGCTCAGCGGTCGGTTGCAACCCTGATGTTGATTGGCAGAGATTCGGCACACAC
TTCGCCCAGTACAGAAACGTGTGGGACGTGGACTATTCGGCCTTTGATGCAAACCACTGC
AGCGATGCCATGAACATCATGTTTGAAGAGGTGTTCCGCACGGAGTTCGGCTTCCACCCG
AATGCTGAGTGGATCCTGAAGACTCTCGTGAACACGGAACACGCCTATGAGAACAAGCGC
ATCGCTGTTGAAGGCGGGATGCCATCTGGCTGTTCCGCAACAAGCATCATCAACACAATT
TTGAATAACATCTACGTGCTCTACGCCTTGCGTAGACACTATGAGGGGGTTGAGCTGGAC
ACCTACACCATGATCTCCTATGGAGACGACATCGTGGTGGCAAGCGATTATGATCTGGAC
TTTGAGGCCCTCAAGCCTCACTTCAAATCTCTTGGCCAAACCATTACTCCAGCTGACAAA
AGCGACAAAGGTTTTGTTCTTGGTCACTCCATTACTGACGTCACTTTCCTCAAAAGACAC
TTCCACATGGATTATGGCACTGGGTTTTACAAACCTGTGATGGCCTCGAAGACCCTCGAG
GCTATCCTCTCCTTTGCACGCCGTGGGACCATCCAGGAGAAGTTGATTTCCGTGGCAGGA
CTCGCCGTCCACTCCGGACCAGACGAGTACCGGCGTCTCTTTGAGCCCTTCCAGGGCCTC
TTTGAGATTCCAAGCTACAGATCACTTTACCTGCGTTGGGTGAACGCCGTGTGCGGCGAC
GCA---------------------------------
>CAM73961
CCCTTCTTCTTCTCTGACGTTAGGTCAAACTTTTCCAAACTGGTGGAGACAATTAACCAG
ATGCAGGAGGACATGTCCACAAAGCACGGACCTGACTTTAACCGGTTGGTGTCTGCTTTT
GAGGAACTGGCCAGTGGAGTGAAGGCCATCAGGACCGGTCTCGATGAGGCCAAACCCTGG
TACAAGCTTATTAAGCTCCTGAGCCGCTTGTCGTGCATGGCCGCTGTAGCAGCGCGGTCA
AAGGACCCAGTCCTTGTGGCCATCATGCTGGCTGACACCGGTCTCGAGATTCTGGACAGC
ACGTTTGTCGTGAAGAAGATCTCCGACTCGCTCTCCAGTCTCTTTCACGTGCCGGCCCCC
GCCTTCAGCTTCGGAGCCCCGATTCTGTTGGCCGGGTTGGTCAAGGTCGCCTCGAGTTTC
TTCCGGTCCACACCCGAAGACCTTGAGAGAGCAGAGAAACAACTCAAAGCACGTGACATC
AACGACATCTTCGCCATTCTCAAGAACGGCGAGTGGCTGGTCAAGCTGATCCTTGCCATC
CGCGACTGGATTAAGGCATGGATCGCCTCAGAAGAGAAGTTTGTCACCATGACAGACCTG
GTGCCTGGTATCCTTGAAAAACAGCGGGACCTCAACGACCCAAGCAAGTACAAGGAAGCC
AAGGAATGGCTCGACAACACGCGCCAAGTGTGTTTGAAGAGCGGGAACGTCCATATTGCC
AACCTTTGCAAAGTGGTCGCCCCAGCACCCAGCAAGTCGAGACCCGAGCCCGTGGTCGTT
TGCCTCCGCGGCAAGTCTGGCCAGGGCAAGAGTTTCCTTGCGAACGTGCTTGCACAAGCA
ATCTCCACCCACCTCACCGGCAGGACCGATTCTGTTTGGTACTGCCCGCCTGACCCTGAC
CACTTCGACGGTTACAACCAGCAGACCGTTGTTGTGATGGACGATTTGGGCCAGAACCCT
GACGGCAAGGACTTCAAGTACTTCGCCCAAATGGTTTCAACCACGGGGTTCATCCCGCCC
ATGGCATCACTTGAGGACAAAGGCAAACCCTTCAGCAGTAAGGTCATCATTGCAACCACC
AACCTGTACTCGGGCTTCACCCCGAAGACCATGGTGTGTCCTGATGCTCTGAACCGGAGG
TTTCACTTTGACATCGACGTGAGCGCCAAGGACGGGTACAAAATCAACAACAAATTGGAC
ATCATCAAAGCACTTGAAGACACCCACACCAATCCAGTGGCAATGTTTCAGTACGACTGT
GCCCTTCTCAACGGCATGGCTGTTGAAATGAAGAGATTGCAACAGGATATGTTCAAGCCT
CAACCACCCCTCCAGAACGTGTACCAACTTGTTCAGGAGGTGATTGAGCGGGTCGAGCTT
CACGAGAAAGTGTCAAGCCACCCAATTTTTAAGCAAATCTCAATACCTTCCCAAAAATCT
GTGTTGTACTTCCTCATTGAGAAAGGCCAACACGAGGCAGCAATTGAATTCTTTGAGGGC
ATGGTACACGACTCCATTAAGGAGGAACTCCGGCCCCTCATCCAACAAACTTCATTTGTG
AAACGTGCTTTTAAGCGCCTGAGGGAGAACTTTGAAATTGTTGCACTGTGCCTAACACTT
TTGGCCAACATTGTCATCATGATCCGCGAGACTCACAAGAGACAGAAGATGGTGGATGAT
GCGGTGAATGAGTACATCGAGAAAGCAAACATCACCACCGATGACCAGACACTTGACGAG
GCGGAAAAGAACCCTCTGGAAACCAGTGGTGCCAGCACCGTTGGCTTCAGAGAGAGAACT
CTTCCAGGTCAGAAGGCGCGCGATGACGTGAACTCTGAGCCCGCCCAGCCGACTGAAGAG
CAACCGCAAGCTGAAGGACCCTACGCCGGGCCACTCGAGCGTCAGAGACCTCTGAAAGTG
AGAGCCAAGCTCCCGCGACAAGAGGGACCTTACGCCGGTCCGATGGAGAGACAGAAGCCG
CTGAAAGTGAAAGCAAGAGCCCCGGTCGTCAAGGAAGGACCTTATGAAGGACCGGTGAAG
AAGCCTGTCGCTTTGAAAGTGAAAGCTAAG---AATTTGATTGTCACTGAGAGTGGTGCC
CCCCCGACTGACCTGCAAAAGATGGTCATGGGCAACACGAAGCCTGTTGAGCTCATCCTC
GACGGGAAGACAGTAGCCATCTGCTGTGCTACTGGAGTGTTCGGCACTGCCTACCTCGTG
CCTCGTCATCTTTTCGCTGAGAAGTACGACAAGATCATGTTGGACGGCAGGGCTTTGACA
GACAGTGACTACAGAGTGTTTGAGTTTGAGATTAAAGTAAAAGGACAGGACATGCTCTCA
GACGCTGCGCTCATGGTGCTCCACCGCGGGAACCGCGTGAGAGACATCACGAAACACTTT
CGTGATGTAGCAAGAATGAAGAAAGGTACCCCCGTCGTTGGCGTGATTAACAACGCTGAT
GTTGGGAGACTGATTTTCTCTGGTGAGGCCCTTACCTACAAAGACATTGTAGTGTGCATG
GACGGAGACACCATGCCCGGCCTCTTTGCCTACAAAGCCGCTACCAAGGCTGGCTACTGT
GGAGGAGCCGTTCTTGCTAAGGACGGAGCTGACACCTTCATCGTTGGCACTCACTCTGCT
GGAGGCAAT---GGAGTTGGGTACTGCTCATGCGTGTCCAGGTCCATGCTTCTCAAAATG
AAGGCACACATCGACCCTGAACCGCACCACGAGGGGTTGATCGTTGATACCAGAGATGTG
GAAGAGCGCGTCCATGTAATGCGCAAAACCAAGCTTGCACCCACCGTCGCGCACGGTGTG
TTCAATCCTGAGTTCGGGCCTGCCGCCTTGTCTAACAAGGACCCACGTCTGAACGAAGGT
GTTGTCCTCGATGAAGTCATTTTCTCCAAGCATAAAGGAGACACAAAGATGTCTGCGGAG
GACAAAGCGCTGTTCCGCCGCTGCGCTGCTGACTACGCGTCACGCCTGCACAGTGTGCTG
GGTACGGCAAATGCCCCACTGAGCATTTACGAGGCAATCAAGGGCGTTGACGGACTCGAC
GCCATGGAGCCAGACACCGCACCTGGCCTTCCCTGGGCCCTCCAGGGGAAACGCCGCGGT
GCACTTATCGATTTCGAGAACGGCACGGTCGGACCCGAGGTTGAGGCTGCCTTGAAGCTC
ATGGAGAAAAGAGACTACAAGTTTGCTTGCCAGACCTTCCTGAAGGACGAAATTCGCCCG
ATGGAGAAAGTACGTGCCGGCAAGACTCGCATTGTCGACGTTTTGCCTGTTGAACACATT
CTTTACACCAGGATGATGATTGGCAGATTTTGTGCACAAATGCACTCAAACAACGGGCCG
CAGATTGGCTCAGCGGTCGGTTGCAACCCTGATGTTGATTGGCAGAGATTCGGCACACAC
TTCGCCCAGTACAGAAACGTGTGGGACGTGGACTATTCGGCCTTTGATGCAAACCACTGC
AGCGATGCCATGAACATCATGTTTGAAGAGGTGTTCCGCACGGAGTTCGGCTTCCACCCG
AATGCTGAGTGGATCCTGAAGACTCTCGTGAACACGGAACACGCCTATGAGAACAAGCGC
ATCACTGTTGAAGGCGGGATGCCATCTGGCTGTTCCGCAACAAGCATCATCAACACAATT
TTGAATAACATCTACGTGCTCTACGCCTTGCGTAGACACTATGAGGGGGTTGAGCTGGAC
ACCTACACCATGATCTCCTATGGAGACGACATCGTGGTGGCAAGCGATTATGATCTGGAC
TTTGAGGCCCTCAAGCCTCACTTCAAATCTCTTGGCCAAACCATTACTCCAGCTGACAAA
AGCGACAAAGGTTTTGTTCTTGGTCACTCCATTACTGACGTCACTTTCCTCAAAAGACAC
TTCCACATGGATTATGGCACTGGGTTTTACAAACCTGTGATGGCCTCGAAGACCCTCGAG
GCTATCCTCTCCTTTGCACGCCGTGGGACCATCCAGGAGAAGTTGATTTCCGTGGCAGGA
CTCGCCGTCCACTCCGGACCAGACGAGTACCGGCGTCTCTTTGAGCCCTTCCAGGGCCTC
TTTGAGATTCCAAGCTACAGATCACTTTACCTGCGTTGGGTGAACGCCGTGTGCGGCGAC
GCA---------------------------------
>ACX54405
CCTTTCTTCTTCTCCGACGTTAGGTCAAATTTCACCAAACTGGTTGAAACCATTAACCAG
ATGCAAGAGGACATGTCAACAAAACACGGGCCTGACTTTAGCCGGTTGGTGTCCGCGTTT
GAGGAATTGGCCACTGGGGTGAAAGCCATCAGGAACGGTCTCGACGAGGCCAAGCCCTGG
TACAAGCTCATCAAACTCCTAAGCCGCTTGTCATGCATGGCCGCTGTAGCAGCACGGTCC
AAGGACCCGGTCCTTGTGGCCATCATGCTGGCTGACACCGGCCTTGAGATTCTGGACAGC
ACGTTTGTCGTGAAGAAGATCTCCGACTCGCTCTCCAGTCTCTTTCACGTGCCGGCCCCC
GTCTTTAGTTTCGGAGCTCCGGTCCTATTGGCTGGGTTGGTCAAGGTCGCCTCGAGTTTC
TTCCGGTCCACGCCCGAAGACCTTGAGAGAGCAGAAAAACAGCTCAAAGCACGTGACATC
AATGACATATTCGCCATTCTCAAGAACGGCGAGTGGCTGGTCAAGCTGATCCTAGCTATC
CGCGACTGGATTAAAGCATGGATCGCCTCAGAAGAAAAGTTTGTCACCATGACAGACTTG
GTGCCTGGTATCCTTGAAAAGCAGCGGGATCTCAACGACCCGAGCAAGTACAAGGCAGCC
AAGGAGTGGCTCGACAACGCGCGTCAAGCGTGCTTGAAGAGCGGGAACGTCCACATTGCC
AACCTTTGTAAAGTGGTCGCCCCAGCGCCAAGCAAGTCGAGACCCGAACCCGTGGTCGTT
TGCCTCCGTGGCAAATCCGGCCAGGGCAAGAGTTTCCTTGCGAACGTGCTCGCACAAGCA
ATTTCAACCCACTTCACTGGCAGAACCGATTCAGTTTGGTACTGCCCACCTGACCCCGAC
CACTTCGACGGTTACAACCAACAAACCGTTGTTGTGATGGACGATTTGGGCCAGAACCCC
GACGGCAAGGACTTTAAGTACTTCGCCCAGATGGTTTCAACCACGGGGTTCATCCCGCCC
ATGGCCTCACTTGAGGACAAGGGGAAACCCTTCAACAGCAAAGTCATCATTACCACCACC
AACCTCTACTCGGGCTTCACCCCGAGAACCATGGTGTGTCCTGACGCGCTGAACCGGAGG
TTCCACTTTGACATTGATGTGAGTGCCAAGGACGGGTACAAAATTAACAACAAATTGGAC
ATAATCAAAGCACTTGAAGACACCCACACCAACCCGGTGGCAATGTTCCAGTACGACTGC
GCCCTCCTCAACGGCATGGCAGTTGAGATGAAGAGATTGCAACAGGATGTGTTCACTCCC
CAACCACCCATACAGAATGTTTATCAACTTGTTCAAGAGGTGATTGATCGGGTGGAGCTC
CACGAGAAAGTGTCGAGCCACCCGATTTTCAAACAGATCTCAATTCCTTCCCAAAAGTCT
GTGCTGTACTTTCTCATTGAGAAAGGTCAACACGAGGCAGCAATTGAATTCTTTGAGGGG
ATGGTGCATGACTCCATCAAGGAGGAGCTCCGGCCCCTCATCCAACAAACCTCATTTGTG
AAACGCGCTTTTAAGCGCCTGAAGGAAAACTTTGAGGTCGTTGCCCTATGTTTGACTCTC
TTGGCAAACATAGTGATCATGATCCGCGAGACTCGTAAGAGACAGCAAATGGTGGATGAT
GCAGTGAATGAGTACATTGAGAAGGCAAACATCACCACAGATGACAAAACTCTTGACGAG
GCGGAAAAGAACCCTCTAGAGACTAGCGGTGCCAGTACTGTTGGCTTCAGAGAGAGATCT
CTCCCCGGACACAAAGCGAGCGATGACGTGAACTCCGAGCCCACCAAACCCGCGGGAGGA
CAACCACAAGCTGAAGGACCCTACGCCGGACCACTCGAACGTCAGAAACCTCTGAAAGTG
AAAGCCAAGCTGCCACAACAGGAGGAACCCTACGCTGGTCCGATGGAGAGACAGAAACCA
CTGAAAGTGAAAGCAAAAGCCCCGGTCGTGAAGGAAGGGCCTTACGAAGGACCGGTGAAG
AAGCCTGTCGCTTTGAAAGTGAAAGCTAAG---AACCTGATTGTCACTGAAAGTGGTGCC
CCCCCGACCGACTTGCAAAAGATGGTTATGGGCAACACCAAACCCGTTGAGCTCATCCTC
GATGGGAAGACAGTAGCCATCTGCTGCGCTACTGGAGTGTTCGGCACTGCCTACCTCGTG
CCTCGTCATCTTTTCGCTGAGAAGTATGACAAGATCATGTTGGATGGTAGAGCCATGACA
GACAATGACTACAGAGTGTTTGAGTTTGAGATTAAAGTAAAAGGACAGGACATGCTCTCA
GACGCTGCGCTCATGGTGTTACACCGTGGGAATCGCGTGAGAGACATCACGAAACACTTT
CGTGACACAGCAAGAATGAAGAAAGGCACCCCCGTCGTCGGCGTGATAAACAACGCTGAT
GTTGGTAGACTGATTTTCTCTGGTGAAGCCCTTACCTACAAAGACATTGTAGTGTGCATG
GACGGAGACACCATGCCGGGCTTGTTTGCCTACAGAGCCGCCACCAAGGCTGGTTACTGT
GGAGGAGCTGTTCTTGCTAAAGACGGAGCTGACACATTCATCGTCGGCACTCACTCCGCA
GGTGGCAAT---GGGGTTGGGTACTGCTCGTGCGTATCCAGATCCATGCTTTTGAAGATG
AAGGCACACATCGACCCTGAGCCACACCATGAAGGGTTGATTGTTGACACCAGAGATGTG
GAAGAGCGCGTGCACGTCATGCGTAAAACCAAGCTTGCGCCCACCGTGGCTCACGGTGTG
TTCAACCCCGAGTACGGCCCCGCTGCCTTGTCCAACAAGGATCCGCGGCTGAATGAGGGA
GTTGTCCTCGACGAGGTCATCTTCTCCAAACACAAGGGAGACACAAAGATGTCACCGGAG
GATAAAGCGCTGTTCCGCCGCTGTGCTGCCGACTACGCGTCGCGTTTGCACGGTGTGCTG
GGTACGGCAAATGCCCCATTGAGCGTCTATGAGGCCATCAAAGGTGTCGACGGACTCGAC
GCCATGGAACCTGACACGGCACCTGGCCTTCCCTGGGCCCTCCAGGGGAAGCGTCGTGGC
ACGCTGATTGACTTTGAGAACGGCACGGTCGGGCCCGAAGTCCAGGCTGCTCTAGAGCTC
ATGGAGAAAAGAGAATACAAGTTTGCTTGCCAGACCTTCCTGAAGGACGAGATTCGCCCG
ATGGAAAAAGTACGTGCCGGCAAGACTCGCATCGTCGATGTCTTACCTGTTGAACACATT
CTTTACACTAGGATGATGATTGGCAGATTTTGTGCACAAATGCACTCAAACAACGGCCCG
CAAATTGGATCAGCGGTCGGTTGTAATCCTGATGTTGATTGGCAAAGATTTGGAACACAC
TTCGCCCAATACAGGAACGTGTGGGATGTGGACTATTCGGCCTTTGATGCTAACCACTGC
AGTGATGCAATGAACATCATGTTTGAGGAGGTGTTTCGCACAGACTTTGGTTTCCACCCG
AACGCTGAGTGGATTCTGAAGACTCTTGTGAACACGGAACACGCCTATGAAAACAAACGC
ATTACTGTTGAAGGCGGGATGCCATCAGGTTGTTCCGCGACTAGCATCATCAACACAATT
TTGAACAACATTTACGTGCTCTACGCCCTGCGTAGACACTATGAGGGAGTTGAGCTGGAC
ACTTACACCATGATCTCCTACGGGGACGACATCGTGGTCGCAAGTGATTACGATCTGGAC
TTTGAGGCTCTCAAGCCCCACTTCAAATCTCTTGGTCAAACCATCACCCCAGCTGACAAA
AGCGACAAAGGTTTTGTTCTTGGTCACTCCATCACCGATGTCACTTTCCTCAAAAGACAC
TTCCACATGGACTACGGAACTGGGTTTTACAAACCTGTGATGGCTTCGAAGACCCTCGAA
GCTATCCTCTCCTTTGCACGCCGTGGGACCATACAGGAGAAGTTGATCTCCGTGGCAGGA
CTCGCCGTCCACTCTGGACCTGACGAGTATCGGCGTCTCTTTGAGCCCTTCCAGGGTCTC
TTTGAGATTCCAAGCTACAGATCACTTTACCTGCGATGGGTGAACGCCGTGTGTGGCGAC
GCA---------------------------------
>ACX54404
CCTTTCTTCTTCTCCGACGTTAGGTCAAATTTCACCAAACTGGTTGAAACCATTAACCAG
ATGCAAGAGGACATGTCAACAAAACACGGGCCTGACTTTAGCCGGTTGGTGTCCGCGTTT
GAGGAATTGGCCACTGGGGTGAAAGCTATCAGGAACGGTCTCGACGAGGCCAAGCCCTGG
TACAAGCTCATCAAACTCCTAAGCCGCTTGTCATGCATGGCCGCTGTAGCAGCACGGTCC
AAGGACCCAGTCCTTGTGGCCATCATGCTGGCTGACACCGGCCTTGAGATTCTGGACAGC
ACGTTTGTCGTGAAGAAGATCTCCGACTCGCTCTCCAGTCTCTTTCACGTGCCGGCCCCC
GTCTTTAGTTTCGGAGCTCCGATCCTATTGGCTGGGTTGGTCAAGGTCGCCTCGAGTTTC
TTCCGGTCCACGCCCGAAGACCTTGAGAGAGCAGAAAAACAGCTCAAAGCACGTGACATC
AATGACATATTCGCCATTCTCAAGAACGGCGAGTGGCTGGTCAAGCTGATCCTAGCTATC
CGCGACTGGATTAAAGCATGGATCGCCTCAGAAGAAAAGTTTGTCACCATGACAGACTTG
GTGCCTGGTATCCTTGAAAAGCAGCGGGATCTCAACGACCCGAGCAAGTACAAGGCAGCC
AAGGAGTGGCTCGACAACGCGCGTCAAGCGTGCTTGAAGAGCGGGAACGTCCACATTGCC
AACCTTTGCAAAGTGGTCGCCCCAGCGCCAAGCAAGTCGAGACCCGAACCCGTGGTCGTT
TGCCTCCGTGGCAAATCCGGCCAGGGCAAGAGTTTCCTTGCGAACGTGCTCGCACAAGCA
ATTTCAACCCACTTCACTGGCAGAACCGATTCAGTTTGGTACTGCCCACCTGACCCCGAC
CACTTCGACGGTTACAACCAACAAACCGTTGTTGTGATGGACGATTTGGGCCAGAACCCC
GACGGCAAGGACTTTAAGTACTTCGCCCAGATGGTTTCAACCACGGGGTTCATCCCGCCC
ATGGCCTCACTTGAGGACAAGGGGAAACCCTTCAACAGCAAAGTCATCATTACCACCACC
AACCTCTACTCGGGCTTCACCCCGAGAACCATGGTGTGTCCTGACGCGCTGAACCGGAGG
TTCCACTTTGACATTGATGTGAGTGCCAAGGACGGGTACAAAATTAACAACAAATTGGAC
ATAATCAAAGCACTTGAAGACACCCACACCAACCCGGTGGCAATGTTCCAGTACGACTGC
GCCCTCCTCAACGGCATGGCAGTCGAGATGAAGAGATTGCAACAGGATGTGTTCACTCCC
CAACCACCCATACAGAATGTTTATCAACTTGTTCAAGAGGTGATTGATCGGGTGGAGCTC
CACGAGAAAGTGTCGAGCCACCCGATTTTCAAACAGATCTCAATTCCTTCCCAAAAGTCT
GTGCTGTACTTTCTCATTGAGAAAGGCCAACACGAGGCAGCAATTGAATTCTTTGAGGGG
ATGGTGCATGACTCCATCAAGGAGGAGCTCCGGCCCCTCATCCAACAAACCTCATTTGTG
AAACGCGCTTTTAAGCGCCTGAAGGAAAACTTTGAGGTCGTTGCCCTATGTTTGACTCTC
TTGGCAAACATAGTGATCATGATCCGCGAGACTCGTAAGAGACAGCAAATGGTGGATGAT
GCAGTGAATGAGTACATTGAGAAGGCAAACATCACCACAGATGACAAAACTCTTGACGAG
GCGGAAAAGAACCCTCTGGAGACTAGCGGTGCCAGTACTGTTGGCTTCAGAGAGAGATCT
CTCCCCGGACACAAAGTGAGCGATGACGTGAACTCCGAGCCCACCAAACCCGCGGGAGGA
CAACCACAAGCTGAAGGACCCTACGCCGGACCACTCGAGCGTCAGAAACCTCTGAAAGTG
AAAGCCAAGCTGCCACAACAGGAGGGACCCTACGCTGGTCCGATGGAGAGACAGAAACCA
CTGAAAGTGAAAGCAAAAGCCCCGGTCGTGAAGGAAGGACCTTACGAAGGACCGGTGAAG
AAGCCTGTCGCTTTGAAAGTGAAAGCTAAG---AACCTGATTGTCACTGAAAGTGGTGCC
CCCCCGACCGACTTGCAAAAGATGGTTATGGGCAACACCAAACCCGTTGAACTCATCCTC
GATGGGAAGACAGTAGCCATCTGCTGCGCTACTGGAGTGTTCGGCACCGCCTACCTCGTG
CCTCGTCATCTTTTCGCTGAGAAGTATGACAAGATCATGTTGGATGGTAGAGCCATGACA
GACAGTGACTACAGAGTGTTTGAGTTTGAGATTAAAGTAAAAGGACAGGACATGCTCTCA
GACGCTGCGCTCATGGTGTTACACCGTGGGAATCGCGTGAGAGACATCACGAAACACTTT
CGTGACACAGCAAGAATGAAGAAAGGCACCCCCGTCGTCGGCGTAATAAACAACGCTGAT
GTTGGTAGACTGATTTTCTCCGGTGAGGCCCTTACCTACAAAGACATTGTAGTGTGCATG
GATGGAGACACCATGCCGGGCTTGTTTGCCTACAGAGCCGCCACCAAGGCTGGTTACTGT
GGAGGAGCTGTTCTTGCTAAAGACGGAGCTGACACATTCATCGTCGGCACTCACTCCGCA
GGTGGCAAT---GGGGTTGGGTACTGCTCGTGCGTATCCAGATCCATGCTTTTGAAGATG
AAGGCACACATCGACCCTGAGCCACACCATGAAGGGTTGATTGTTGACACCAGAGATGTG
GAAGAGCGCGTGCACGTCATGCGTAAAACCAAGCTTGCGCCCACCGTGGCTCACGGTGTG
TTCAACCCCGAGTACGGCCCCGCTGCCTTGTCCAACAAGGATCCGCGGCTGAATGAGGGA
GTTGTCCTCGACGAGGTCATCTTCTCCAAACACAAGGGAGACACAAAGATGTCACCGGAG
GATAAAGCGCTGTTCCGCCGCTGTGCTGCCGACTACGCGTCGCGTTTGCACGGTGTGCTG
GGTACGGCAAATGCCCCATTGAGCGTCTACGAGGCCATCAAAGGTGTCGACGGACTCGAC
GCCATGGAACCTGACACAGCACCTGGCCTCCCCTGGGCCCTCCAGGGGAAGCGTCGTGGC
ACGCTGATTGACTTTGAGAACGGCACGGTCGGGCCCGAAGTCCAGGCTGCTCTAGAGCTC
ATGGACAAAAGAGAATACAAGTTTGCTTGCCAGACCTTCCTGAAGGACGAGATTCGCCCG
ATGGAAAAAGTACGTGCCGGCAAGACTCGCATCGTCGATGTCTTGCCTGTTGAACACATT
CTTTACACTAGGATGATGATTGGCAGATTTTGTGCACAAATGCACTCAAACAACGGCCCG
CAAATTGGATCAGCGGTCGGTTGTAATCCTGATGTTGATTGGCAAAGATTTGGAACACAC
TTCGCCCAATACAGGAACGTGTGGGATGTGGACTATTCGGCCTTTGATGCTAACCACTGC
AGTGATGCAATGAACATCATGTTTGAGGAGGTGTTTCGCACAGACTTTGGTTTCCACCCG
AACGCTGAGTGGATTCTGAAGACTCTTGTGAACACGGAACACGCCTATGAAAACAAACGC
ATTACTGTTGAAGGCGGGATGCCATCAGGTTGTTCCGCGACTAGCATCATCAACACAATT
TTGAACAACATTTACGTGCTCTACGCCCTGCGTAGACACTATGAGGGAGTTGAGCTGGAC
ACTTACACCATGATCTCCTACGGGGACGACATCGTGGTCGCAAGTGATTACGATCTGGAC
TTTGAGGCTCTCAAGCCCCACTTCAAATCTCTTGGTCAAACCATCACCCCAGCCGACAAA
AGCGACAAAGGTTTTGTTCTTGGTCACTCCATCACCGATGTCACTTTCCTCAAAAGACAC
TTCCACATGGACTACGGAACTGGGTTTTACAAACCTGTGATGGCTTCGAAGACCCTCGAA
GCTATCCTCTCCTTTGCACGCCGTGGGACCATACAGGAGAAGTTGATCTCCGTGGCAGGA
CTCGCCGTCCACTCTGGGCCTGACGAGTATCGGCGTCTCTTTGAGCCCTTCCAGGGTCTC
TTTGAGATTCCAAGCTACAGATCACTTTACCTGCGATGGGTGAACGCCGTGTGTGGCGAC
GCA---------------------------------
>ACX54401
CCTTTCTTCTTCTCCGACGTTAGGTCAAATTTCACCAAACTGGTTGAAACCATTAACCAG
ATGCAAGAGGACATGTCAACAAAACACGGGCCTGACTTTAGCCGGTTGGTGTCTGCGTTT
GAGGAATTGGCCACTGGGGTGAAAGCTATCAGGAACGGTCTCGACGAGGCCAAGCCCTGG
TACAAGCTCATCAAACTCCTAAGCCGCTTGTCATGCATGGCCGCTGTAGCAGCACGGTCC
AAGGACCCAGTCCTTGTGGCCATCATGCTGGCTGACACCGGCCTTGAGATTCTGGACAGC
ACGTTTGTCGTGAAGAAGATCTCCGACTCGCTCTCCAGTCTCTTTCACGTGCCGGCCCCC
GTCTTTAGTTTCGGAGCTCCGATCCTATTGGCTGGGTTGGTCAAGGTCGCCTCGAGTTTC
TTCCGGTCCACGCCCGAAGACCTTGAGAGAGCAGAAAAACAGCTCAAAGCACGTGACATC
AATGACATATTCGCCATTCTCAAGAACGGCGAGTGGCTGGTCAAGCTGATCCTAGCTATC
CGCGACTGGATTAAAGCATGGATCGCCTCAGAAGAAAAGTTTGTCACCATGACAGACTTG
GTGCCTGGTATCCTTGAAAAGCAGCGGGATCTCAACGACCCGAGCAAGTACAAGGCAGCC
AAGGAGTGGCTCGACAACGCGCGTCAAGCGTGCCTGAAGAGTGGGAACGTCCACATTGCC
AACCTTTGCAAAGTGGTCGCCCCAGCGCCAAGCAAGTCGAGACCCGAACCCGTGGTCGTT
TGCCTCCGTGGCAAATCCGGCCAGGGCAAGAGTTTCCTTGCGAACGTGCTCGCACAAGCA
ATTTCAACCCACTTCACTGGCAGAACCGATTCAGTTTGGTACTGCCCACCTGACCCCGAC
CACTTCGACGGTTACAACCAACAAACCGTTGTTGTGATGGACGATTTGGGCCAGAACCCC
GACGGCAAGGACTTTAAGTACTTCGCCCAGATGGTTTCAACCACGGGGTTCATCCCGCCC
ATGGCCTCACTTGAGGACAAGGGGAAACCCTTCAACAGCAAAGTCATTATTACCACCACC
AACCTCTACTCGGGCTTCACCCCGAGAACCATGGTGTGTCCTGACGCGCTGAACCGGAGG
TTCCACTTTGACATTGATGTGAGTGCCAAGGACGGGTACAAAATTAACAACAAATTGGAC
ATAATCAAAGCACTTGAAGACACCCACACCAACCCGGTGGCAATGTTCCAGTACGACTGC
GCCCTCCTCAACGGCATGGCAGTCGAGATGAAGAGATTGCAACAGGATGTGTTCACTCCC
CAACCACCCATACAGAATGTTTATCAACTTGTTCAAGAGGTAATTGATCGGGTGGAGCTC
CACGAGAAAGTGTCGAGCCACCCGATTTTCAAACAGATCTCAATTCCTTCCCAAAAGTCT
GTGCTGTACTTTCTCATTGAGAAAGGCCAACACGAGGCAGCAATTGAATTCTTTGAGGGG
ATGGTGCATGACTCCATCAAGGAGGAGCTCCGGCCCCTCATCCAGCAAACCTCATTTGTG
AAACGCGCTTTTAAGCGCCTGAAGGAAAACTTTGAGGTCGTTGCCCTATGTTTGACTCTC
TTGGCAAACATAGTGATCATGATCCGCGAGACTCGTAAGAGACAGCAAATGGTGGATGAT
GCAGTGAATGAGTACATTGAGAAGGCAAACATCACCACAGATGACAAAACTCTTGACGAG
GCGGAAAAGAACCCTCTGGAGACTAGCGGTGCCAGTACTGTTGGCTTCAGAGAGAGATCT
CTCCCCGGACACAAAGTGAGCGATGACGTGAACTCCGAGCCCACCAAACCCGCGGGAGGA
CAACCACAAGCTGAAGGACCCTACGCCGGACCACTCGAGCGTCAGAAACCTCTGAAAGTG
AAAGCCAAGCTGCCACAACAGGAGGGACCCTACGCTGGTCCGATGGAGAGACAGAAACCA
CTGAAAGTGAAAGCAAAAGCCCCGGTCGTGAAGGAAGGACCTTACGAAGGACCGGTGAAG
AAGCCTGTCGCTTTGAAAGTGAAAGCTAAG---AACCTGATTGTCACTGAAAGTGGTGCC
CCCCCGACCGACTTGCAAAAGATGGTTATGGGCAACACCAAACCCGTTGAGCTCATCCTC
GATGGGAAGACAGTAGCCATCTGCTGCGCTACTGGAGTGTTCGGCACTGCCTACCTCGTG
CCTCGTCATCTTTTCGCTGAGAAGTATGACAAGATCATGTTGGATGGTAGAGCCATGACA
GACAATGACTACAGAGTGTTTGAGTTTGAGATTAAAGTAAAAGGACAGGACATGCTCTCA
GACGCTGCGCTCATGGTGTTACACCGTGGGAATCGCGTGAGAGACATCACGAAACACTTT
CGTGACACAGCAAGAATGAAGAAAGGCACCCCCGTCGTCGGCGTAATAAACAACGCTGAT
GTTGGTAGACTGATTTTCTCTGGTGAGGCCCTTACCTACAAAGACATTGTAGTGTGCATG
GATGGAGACACCATGCCGGGCTTGTTTGCCTACAGAGCCGCCACCAAGGCTGGTTACTGT
GGAGGAGCTGTTCTTGCTAAAGACGGAGCTGACACATTCATCGTCGGCACTCACTCCGCA
GGTGGCAAT---GGGGTTGGGTACTGCTCGTGCGTATCCAGATCCATGCTTTTGAAGATG
AAGGCACACATCGACCCTGAGCCACACCATGAAGGGTTGATTGTTGACACCAGAGATGTG
GAAGAGCGCGTGCACGTCATGCGTAAAACCAAGCTTGCGCCCACCGTGGCTCACGGTGTG
TTCAACCCCGAGTACGGCCCCGCTGCCTTGTCCAACAAGGATCCGCGGCTGAATGAGGGA
GTTGTCCTCGACGAGGTCATCTTCTCCAAACACAAGGGAGACACAAAGATGTCACCGGAG
GATAAAGCGCTGTTCCGCCGCTGTGCTGCCGACTACGCGTCGCGTTTGCACGGTGTGCTG
GGTACGGCAAATGCCCCATTGAGCGTCTATGAGGCCATCAAAGGTGTCGACGGACTCGAC
GCCATGGAACCTGACACAGCACCTGGCCTTCCCTGGGCCCTCCAGGGGAAGCGTCGTGGC
ACGCTGATTGACTTTGAGAACGGCACGGTCGGGCCCGAAGTCCAGGCTGCTCTAGAGCTC
ATGGAGAAAAGAGAATACAAGTTTGCTTGCCAGACCTTCCTGAAGGACGAGATTCGCCCG
ATGGAAAAAGTACGTGCCGGCAAGACTCGCATCGTCGATGTCTTGCCTGTTGAACACATT
CTTTACACTAGGATGATGATTGGCAGATTTTGTGCACAAATGCACTCAAACAACGGCCCG
CAAATTGGATCAGCGGTCGGTTGTAATCCTGATGTTGATTGGCAAAGATTTGGAACACAC
TTCGCCCAATACAGGAACGTGTGGGATGTGGACTATTCGGCCTTTGATGCTAACCACTGC
AGTGATGCAATGAACATCATGTTTGAGGAGGTGTTTCGCACAGACTTTGGTTTCCACCCG
AACGCTGAGTGGATTCTGAAGACTCTTGTGAACACGGAACACGCCTATGAAAACAAACGC
ATTACTGTTGAAGGCGGGATGCCATCAGGTTGTTCCGCGACTAGCATCATCAACACAATT
TTGAACAACATTTACGTGCTCTACGCCCTGCGTAGACACTATGAGGGAGTTGAGCTGGAC
ACTTACACCATGATCTCCTACGGGGACGACATCGTGGTCGCAAGTGATTACGATCTGGAC
TTTGAGGCTCTCAAGCCCCACTTCAAATCTCTTGGTCAAACCATCACCCCAGCTGACAAA
AGCGACAAAGGTTTTGTTCTTGGTCACTCCATCACCGATGTCACTTTCCTCAAAAGACAC
TTCCACATGGACTACGGAACTGGGTTTTACAAACCTGTGATGGCTTCGAAGACCCTCGAA
GCTATCCTCTCCTTTGCACGCCGTGGGACCATACAGGAGAAGTTGATCTCCGTGGCAGGA
CTCGCCGTCCACTCTGGACCTGACGAGTATCGGCGTCTCTTTGAGCCCTTCCAGGGTCTC
TTTGAGATTCCAAGCTACAGATCACTTTACCTGCGATGGGTGAACGCCGTGTGTGGCGAC
GCA---------------------------------
>ACX54400
CCTTTCTTCTTCTCCGACGTTAGGTCAAATTTCACCAAACTGGTTGAAACCATTAACCAG
ATGCAAGAGGACATGTCAACAAAACACGGGCCTGACTTTAGCCGGTTGGTGTCTGCGTTT
GAGGAATTGGCCACTGGGGTGAAAGCTATCAGGAACGGTCTCGACGAGGCCAAGCCCTGG
TACAAGCTCATCAAACTCCTAAGCCGCTTGTCATGCATGGCCGCTGTAGCAGCACGGTCC
AAGGACCCAGTCCTTGTGGCCATCATGCTGGCTGACACCGGCCTTGAGATTCTGGACAGC
ACGTTTGTCGTGAAGAAGATCTCCGACTCGCTCTCCAGTCTCTTTCACGTGCCGGCCCCC
GTCTTTAGTTTCGGAGCTCCGATCCTATTGGCTGGGTTGGTCAAGGTCGCCTCGAGTTTC
TTCCGGTCCACGCCCGAAGACCTTGAGAGAGCAGAAAAACAGCTCAAAGCACGTGACATC
AATGACATATTCGCCATTCTCAAGAACGGCGAGTGGCTGGTCAAGCTGATCCTAGCTATC
CGCGACTGGATTAAAGCATGGATCGCCTCAGAAGAAAAGTTTGTCACCATGACAGACTTG
GTGCCTGGTATCCTTGAAAAGCAGCGGGATCTCAACGACCCGAGCAAGTACAAGGCAGCC
AAGGAGTGGCTCGACAACGCGCGTCAAGCGTGCCTGAAGAGTGGGAACGTCCACATTGCC
AACCTTTGCAAAGTGGTCGCCCCAGCGCCAAGCAAGTCGAGACCCGAACCCGTGGTCGTT
TGCCTCCGTGGCAAATCCGGCCAGGGCAAGAGTTTCCTTGCGAACGTGCTCGCACAAGCA
ATTTCAACCCACTTCACTGGCAGAACCGATTCAGTTTGGTACTGCCCACCTGACCCCGAC
CACTTCGACGGTTACAACCAACAAACCGTTGTTGTGATGGACGATTTGGGCCAGAACCCC
GACGGCAAGGACTTTAAGTACTTCGCCCAGATGGTTTCAACCACGGGGTTCATCCCGCCC
ATGGCCTCACTTGAGGACAAGGGGAAACCCTTCAACAGCAAAGTCATTATTACCACCACC
AACCTCTACTCGGGCTTCACCCCGAGAACCATGGTGTGTCCTGACGCGCTGAACCGGAGG
TTCCACTTTGACATTGATGTGAGTGCCAAGGACGGGTACAAAATTAACAACAAATTGGAC
ATAATCAAAGCACTTGAAGACACCCACACCAACCCGGTGGCAATGTTCCAGTACGACTGC
GCCCTCCTCAACGGCATGGCAGTCGAGATGAAGAGATTGCAACAGGATGTGTTCACTCCC
CAACCACCCATACAGAATGTTTATCAACTTGTTCAAGAGGTAATTGATCGGGTGGAGCTC
CACGAGAAAGTGTCGAGCCACCCGATTTTCAAACAGATCTCAATTCCTTCCCAAAAGTCT
GTGCTGTACTTTCTCATTGAGAAAGGCCAACACGAGGCAGCAATTGAATTCTTTGAGGGG
ATGGTGCATGACTCCATCAAGGAGGAGCTCCGGCCCCTCATCCAGCAAACCTCATTTGTG
AAACGCGCTTTTAAGCGCCTGAAGGAAAACTTTGAGGTCGTTGCCCTATGTTTGACTCTC
TTGGCAAACATAGTGATCATGATCCGCGAGACTCGTAAGAGACAGCAAATGGTGGATGAT
GCAGTGAATGAGTACATTGAGAAGGCAAACATCACCACAGATGACAAAACTCTTGACGAG
GCGGAAAAGAACCCGCTGGAGACTAGCGGTGCCAGTACTGTTGGCTTCAGAGAGAGATCT
CTCCCCGGACACAAAGTGAGCGATGACGTGAACTCCGAGCCCACCAAACCCCCGGGAGGA
CAACCACAAGCTGAAGGACCCTACGCCGGACCACTCGAGCGTCAGAAACCTCTGAAAGTG
AAAGCCAAGCTGCCACAACAGGAGGGACCCTACGCTGGTCCGATGGAGAGACAGAAACCA
CTGAAAGTGAAAGCAAAAGCCCCGGTCGTGAAGGAAGGACCTTACGAAGGACCGGTGAAG
AAGCCTGTCGCTTTGAAAGTGAAAGCTAAG---AACCTGATTGTCACTGAAAGTGGTGCC
CCCCCGACCGACTTGCAAAAGATGGTTATGGGCAACACCAAACCCGTTGAGCTCATCCTC
GATGGGAAGACAGTAGCCATCTGCTGCGCTACTGGAGTGTTCGGCACTGCCTACCTCGTG
CCTCGTCATCTTTTCGCTGAGAAGTATGACAAGATCATGTTGGATGGTAGAGCCATGACA
GACAGCGACTACAGAGTGTTTGAGTTTGAGATCAAAGTAAAAGGGCAGGACATGCTCTCA
GACGCTGCGCTCATGGTGTTACACCGTGGGAATCGCGTGAGAGACATCACGAAACACTTT
CGTGACACAGCAAGAATGAAGAAAGGCACCCCCGTCGTCGGCGTAATAAACAACGCTGAT
GTTGGTAGACTGATTTTCTCTGGTGAGGCCCTTACCTACAAAGACATTGTAGTGTGCATG
GATGGAGACACCATGCCGGGCTTGTTTGCCTACAGAGCCGCCACCAAGGCTGGTTACTGT
GGAGGAGCTGTTCTTGCTAAAGACGGAGCTGACACATTCATCGTCGGCACTCACTCCGCA
GGTGGCAAT---GGGGTTGGGTACTGCTCGTGCGTATCCAGATCCATGCTTTTGAAGATG
AAGGCACACATCGACCCTGAGCCACACCATGAAGGGTTGATTGTTGACACCAGAGATGTG
GAAGAGCGCGTGCACGTCATGCGTAAAACCAAGCTTGCGCCCACCGTGGCTCACGGTGTG
TTCAACCCCGAGTACGGCCCCGCTGCCTTGTCCAACAAGGATCCGCGGCTGAATGAGGGA
GTTGTCCTCGACGAGGTCATCTTCTCCAAACACAAGGGAGACACAAAGATGTCACCGGAG
GATAAAGCGCTGTTCCGCCGCTGTGCTGCCGACTACGCGTCGCGTTTGCACGGTGTGCTG
GGTACGGCAAATGCCCCATTGAGCGTCTATGAGGCCATCAAAGGTGTCGACGGACTCGAC
GCCATGGAACCTGACACAGCACCTGGCCTTCCCTGGGCCCTCCAGGGGAAGCGTCGTGGC
ACGCTGATTGACTTTGAGAACGGCACGGTCGGGCCCGAAGTCCAGGCTGCTCTAGAGCTC
ATGGAGAAAAGAGAATACAAGTTTGCTTGCCAGACCTTCCTGAAGGACGAGATTCGCCCG
ATGGAAAAAGTACGTGCCGGCAAGACTCGCATCGTCGATGTCTTGCCTGTTGAACACATT
CTTTACACTAGGATGATGATTGGCAGATTTTGTGCACAAATGCACTCAAACAACGGCCCG
CAAATTGGATCAGCGGTCGGTTGTAATCCTGATGTTGATTGGCAAAGATTTGGAACACAC
TTCGCCCAATACAGGAACGTGTGGGATGTGGACTATTCGGCCTTTGATGCTAACCACTGC
GGTGATGCAATGAACATCATGTTTGAGGAGGTGTTTCGCACAGACTTTGGTTTCCACCCG
AACGCTGAGTGGATTCTGAAGACTCTTGTGAACACGGAACACGCCTATGAAAACAAACGC
ATTACTGTTGAAGGCGGGATGCCATCAGGTTGTTCCGCGACTAGCATCATCAACACAATT
TTGAACAACATTTACGTGCTCTACGCCCTGCGTAGACACTATGAGGGAGTTGAGCTGGAC
ACTTACACCATGATCTCCTACGGGGACGACATCGTGGTCGCAAGTGATTACGATCTGGAC
TTTGAGGCTCTCAAGCCCCACTTCAAATCTCTTGGTCAAACCATCACCCCAGCCGACAAA
AGCGACAAAGGTTTTGTTCTTGGTCACTCCATCACCGATGTCACTTTCCTCAAAAGACAC
TTCCACATGGACTACGGAACTGGGTTTTACAAACCTGTGATGGCTTCGAAGACCCTCGAA
GCTATCCTCTCCTTTGCACGCCGTGGGACCATACAGGAGAAGTTGATCTCCGTGGCAGGA
CTCGCCGTCCACTCTGGACCTGACGAGTATCGGCGTCTCTTTGAGCCCTTCCAGGGTCTC
TTTGAGATTCCAAGCTACAGATCACTTTACCTGCGATGGGTGAACGCCGTGTGTGGCGAC
GCA---------------------------------
>ACX54403
CCTTTCTTCTTCTCCGACGTTAGGTCAAATTTCACCAAACTGGTTGAAACCATTAACCAG
ATGCAAGAGGACATGTCAACAAAACACGGGCCTGACTTTAGCCGGTTGGTGTCCGCGTTT
GAGGAATTGGCCACTGGGGTGAAAGCTATCAGGAACGGTCTCGACGAGGCCAAGCCCTGG
TACAAGCTCATCAAACTCCTAAGCCGCTTGTCATGCATGGCCGCTGTAGCAGCACGGTCC
AAGGACCCAGTCCTTGTGGCCATCATGCTGGCTGACACCGGCCTTGAGATTCTGGACAGC
ACGTTTGTCGTGAAGAAGATCTCCGACTCGCTCTCCAGTCTCTTTCACGTGCCGGCCCCC
GTCTTTAGTTTCGGAGCTCCGGTCCTATTGGCTGGGTTGGTCAAGGTCGCCTCGAGTTTC
TTCCGGTCCACGCCCGAAGACCTTGAGAGAGCAGAAAAACAGCTCAAAGCACGTGACATC
AATGACATATTCGCCATTCTCAAGAACGGCGAGTGGCTGGTCAAGCTGATCCTAGCTATC
CGCGACTGGATTAAAGCATGGATCGCCTCAGAAGAAAAGTTTGTCACCATGACAGACTTG
GTGCCTGGTATCCTTGAAAAGCAGCGGGATCTCAACGACCCGAGCAAGTACAAGGCAGCC
AAGGAGTGGCTCGACAACGCGCGCCAAGCGTGCTTGAAGAGCGGGAACGTCCACATTGCC
AACCTTTGCAAAGTGGTCGCCCCAGCGCCAAGCAAGTCGAGACCCGAACCCGTGGTCGTT
TGCCTCCGTGGCAAATCCGGCCAGGGCAAGAGTTTCCTTGCGAACGTGCTCGCACAAGCA
ATTTCAACCCACTTCACTGGCAGAACCGATTCAGTTTGGTACTGCCCACCTGACCCCGAC
CACTTCGACGGTTACAACCAACAAACCGTTGTTGTGATGGACGATTTGGGCCAGAACCCC
GACGGCAAGGACTTTAAGTACTTCGCCCAGATGGTTTCAACCACGGGGTTCATCCCGCCC
ATGGCCTCACTTGAGGACAAGGGGAAACCCTTCAACAGCAAAGTCATCATTACCACCACC
AACCTCTACTCGGGCTTCACCCCGAGAACCATGGTGTGTCCTGACGCGCTGAACCGGAGG
TTCCACTTTGACATTGATGTGAGTGCCAAGGACGGGTACAAAATTAACAACAAATTGGAC
ATAATCAAAGCACTTGAAGACACCCACACCAACCCGGTGGCAATGTTCCAGTACGACTGC
GCCCTCCTCAACGGCACGGCAGTCGAGATGAAGAGATTACAACAGGATGTGTTCACTCCC
CAACCACCCATACAGAATGTTTATCAACTTGTTCAAGAGGTGATTGATCGGGTGGAGCTC
CACGAGAAAGTGTCGAGCCACCCGATTTTCAAACAGATCTCAATTCCTTCCCAAAAATCT
GTGCTGTACTTTCTCATTGAGAAAGGCCAACACGAGGCAGCAATTGAATTCTTTGAGGGG
ATGGTGCATGACTCCATCAAGGAGGAGCTCCGGCCCCTCATCCAACAAACCTCATTTGTG
AAACGCGCTTTCAAGCGCCTGAAGGAAAACTTTGAGGTCGTTGCCCTATGTTTGACTCTC
TTGGCAAACATAGTGATCATGATCCGCGAGACTCGTAAGAGACAGCAAATGGTGGATGAT
GCAGTGAATGAGTACATTGAGAAGGCAAACATCACCACAGATGACAAAACTCTTGACGAA
GCGGAAAAGAACCCTCTGGAGACTAGCGGTGCCAGTACTGTTGGCTTCAGAGAGAGATCT
CTCCCCGGACACAAAGTGAGCGATGACGTGAACTCCGAACCCACCAAACCCGCGGGAGGA
CAACCACAAGCTGAAGGACCCTACGCCGGACCACTCGAGCGTCAGAAACCTCTGAAAGTG
AAAGCCAAGCTGCCACAACAGGAGGGACCCTACGCTGGTCCGATGGAGAGACAGAAACCA
CTGAAAGTGAAAGCAAAAGCCCCGGTCGTGAAGGAAGGACCTTACGAAGGACCGGTGAAG
AAGCCTGTCGCTTTGAAAGTGAAAGCTAAG---AACCTGATTGTCACTGAAAGTGGTGCC
CCCCCGACCGACTTGCAAAAGATGGTTATGGGCAACACCAAACCCGTTGAGCTCATCCTC
GATGGGAAGACAGTAGCCATCTGCTGCGCTACTGGAGTGTTCGGCACTGCCTACCTCGTG
CCTCGTCATCTTTTCGCTGAGAAGTATGACAAGATCATGTTGGATGGTAGAGCCATGACA
GACAGTGACTACAGAGTGTTTGAGTTTGAGATTAAAGTAAAAGGACAGGACATGCTCTCA
GACGCTGCGCTCATGGTGTTACACCGTGGGAATCGCGTGAGAGACATTACGAAACACTTT
CGTGACACAGCAAGAATGAAGAAAGGCACCCCCGTCGTCGGCGTAATAAACAACGCTGAT
GTTGGTAGACTGATTTTCTCTGGTGAGGCCCTTACCTACAAAGACATTGTAGTGTGCATG
GATGGAGACACCATGCCGGGCTTGTTTGCCTACAGAGCCGCCACCAAGGCTGGTTACTGT
GGAGGAGCTGTTCTTGCTAAAGACGGAGCTGACACATTCATCGTCGGCACTCACTCCGCA
GGTGGTAAT---GGGGTTGGGTACTGCTCGTGCGTATCCAGATCCATGCTTTTGAAGATG
AAGGCACACATCGACCCTGAGCCACACCATGAAGGGTTGATTGTTGACACCAGAGATGTG
GAAGAGCGCGTGCACGTCATGCGTAAAACCAAGCTTGCGCCCACCGTGGCTCACGGTGTG
TTCAACCCCGAGTACGGCCCCGCTGCCTTGTCCAACAAGGATCCGCGGCTGAATGAGGGA
GTTGTCCTCGACGAGGTCATCTTCTCCAAACACAAGGGAGACACAAAGATGTCACCGGAG
GACAAAGCGCTGTTCCGCCGCTGTGCTGCCGACTACGCGTCGCGTTTGCACGGTGTGCTG
GGTACGGCAAATGCCCCATTGAGCGTCTATGAGGCCATCAAAGGTGTCGACGGGCTCGAC
GCCATGGAACCTGACACAGCACCTGGCCTTCCCTGGGCCCTCCAGGGGAAGCGTCGTGGC
ACGCTGATTGACTTTGAGAACGGCACGGTCGGGCCCGAAGTCCAGGCTGCTCTAGAGCTC
ATGGAGAAAAGAGAATACAAGTTTGCTTGCCAGACCTTCCTGAAGGACGAGATTCGCCCG
ATGGAAAAAGTACGTGCCGGCAAGACTCGCATCGTCGATGTCTTGCCTGTTGAACACATT
CTTTACACTAGGATGATGATTGGCAGATTTTGTGCACAAATGCACTTAAACAACGGCCCG
CAAATTGGATCAGCGGTCGGTTGTAACCCTGATGTTGATTGGCAAAGGTTTGGAACACAC
TTCGCCCAGTACAGGAACGTGTGGGATGTGGACTATTCGGCCTTTGATGCCAACCACTGC
AGTGATGCAATGAACATCATGTTTGAGGAGGTGTTTCGCACAGACTTTGGTTTCCACCCG
AACGCTGAGTGGATTCTGAAGACTCTTGTGAACACGGAACACGCCTATGAAAACAAACGC
ATTGCTGTTGAAGGCGGGATGCCATCAGGTTGTTCCGCGACTAGCATCATCAACACAATT
TTGAACAACATTTACGTGCTCTACGCCCTGCGTAGACACTATGAGGGAGTTGAGCTGGAC
ACTTACACCATGATCTCCTACGGGGACGACATCGTGGTCGCAAGTGATTACGATCTGGAC
TTTGAGGCCCTCAAGCCCCACTTCAAATCTCTTGGTCAAACCATCACCCCAGCTGACAAA
AGCGACAAAGGTTTTGTTCTTGGTCACTCCATCACCGATGTCACTTTCCTCAAAAGACAC
TTCCACATGGACTACGGAACTGGGTTTTACAAACCTGTGATGGCTTCGAAGACCCTCGAA
GCTATCCTCTCCTTTGCACGCCGTGGGACCATACAGGAGAAGTTGATCTCCGTGGCAGGA
CTCGCCGTCCACTCTGGACCTGACGAGTATCGGCGTCTCTTTGAGCCCTTCCAGGGTCTC
TTTGAGATTCCAAGCTACAGATCACTTTACCTGCGATGGGTGAACGCCGTGTGTGGCGAC
GCA---------------------------------
>ACX54402
CCTTTCTTCTTCTCCGACGTTAGGTCAAATTTCACCAAACTGGTTGAAACCATTAACCAG
ATGCAAGAGGACATGTCAACAAAACACGGGCCTGACTTTAGCCGGTTGGTGTCCGCGTTT
GAGGAATTGGCCACTGGGGTGAAAGCTATCAGGAACGGTCTCGACGAGGCCAAGCCCTGG
TACAAGCTCATCAAACTCCTAAGCCGCTTGTCATGCATGGCCGCTGTAGCAGCACGGTCC
AAGGACCCAGTCCTTGTGGCCATCATGCTGGCTGACACCGGCCTTGAGATTCTGGACAGC
ACGTTTGTCGTGAAGAAGATCTCCGACTCGCTCTCCAGTCTCTTTCACGTGCCGGCCCCC
GTCTTTAGTTTCGGAGCTCCGGTCCTATTGGCTGGGTTGGTCAAGGTCGCCTCGAGTTTC
TTCCGGTCCACGCCCGAAGACCTTGAGAGAGCAGAAAAACAGCTCAAAGCACGTGACATC
AATGACATATTCGCCATTCTCAAGAACGGCGAGTGGCTGGTCAAGCTGATCCTAGCTATC
CGCGACTGGATTAAAGCATGGATCGCCTCAGAAGAAAAGTTTGTCACCATGACAGACTTG
GTGCCTGGTATCCTTGAAAAGCAGCGGGATCTCAACGACCCGAGCAAGTACAAGGCAGCC
AAGGAGTGGCTCGACAACGCGCGTCAAGCGTGCTTGAAGAGCGGGAACGTCCACATTGCC
AACCTTTGCAAAGTGGTCGCCCCAGCGCCAAGCAAGTCGAGACCCGAACCCGTGGTCGTT
TGCCTCCGTGGCAAATCCGGCCAGGGCAAGAGTTTCCTTGCGAACGTGCTCGCACAAGCA
ATTTCAACCCACTTCACTGGCAGAACCGATTCAGTTTGGTACTGCCCACCTGACCCCGAC
CACTTCGACGGTTACAACCAACAAACCGTTGTTGTGATGGACGATTTGGGCCAGAACCCC
GACGGCAAGGACTTTAAGTACTTCGCCCAGATGGTTTCAACCACGGGGTTCATCCCGCCC
ATGGCCTCACTTGAGGACAAGGGGAAACCCTTCAACAGCAAAGTCATCATTACCACCACC
AACCTCTACTCGGGCTTTACCCCGAGAACCATGGTGTGTCCTGACGCGCTGAACCGGAGG
TTCCACTTTGACATTGATGTGAGTGCCAAGGACGGGTACAAAATTAACAACAAATTGGAC
ATAATCAAAGCACTTGAAGACACCCACACCAACCCGGTGGCAATGTTCCAGTACGACTGC
GCCCTCCTCAACGGCATGGCAGTCGAGATGAAGAGACTGCAACAGGATGTGTTCACTCCC
CAACCACCCATACAGAATGTTTATCAACTTGTTCAAGAGGTGATTGATCGGGTGGAGCTC
CACGAGAAAGTGTCGAGCCACCCGATTTTCAAACAGATCTCAATTCCTTCCCAAAAGTCT
GTGCTGTATTTTCTCATTGAGAAAGGCCAACACGAGGCAGCAATTGAATTCTTTGAGGGG
ATGGTGCATGACTCCATCAAGGAGGAGCTCCGGCCCCTCATCCAACAAACCTCATTTGTG
AAACGCGCTTTCAAGCGCCTGAAGGAAAACTTTGAGGTCGTTGCCCTATGTTTGACTCTC
TTGGCAAACATAGTGATCATGATCCGCGAGACCCGTAAGAGACAGCAAATGGTGGATGAT
GCAGTGAATGAGTACATTGAGAAGGCAAACATCACCACAGATGACAAAACTCTTGACGAG
GCGGAAAAGAACCCTCTGGAGACTAGCGGTGCCAGTACTGTTGGCTTCAGAGAGAGATCT
CTCCCCGGACACAAAGTGAGCGATGACGTGAACTCCGAGCCCACCAAACCCGCGGGAGGA
CAACCACAAGCTGAAGGACCCTACGCCGGACCACTCGAGCGTCAGAAACCTCTGAAAGTG
AAAGCCAAGCTGCCACAACAGGAGGGACCCTACGCTGGTCCGATGGAGAGACAGAAACCA
CTGAAAGTGAAAGCAAAAGCCCCGGTCGTGAAGGAAGGACCTTACGAAGGACCGGTGAAG
AAGCCTGTCGCTTTGAAAGTGAAAGCTAAG---AACCTGATTGTCACTGAAAGTGGTGCC
CCCCCGACCGACTTGCAAAAGATGGTTATGGGCAACACCAAACCCGTTGAGCTCATCCTC
GATGGGAAGACAGTAGCCATCTGCTGCGCTACTGGAGTGTTCGGCACTGCCTACCTCGTG
CCTCGTCATCTTTTCGCCGAGAAGTATGACAAGATCATGTTGGATGGTAGAGCCATGACA
GACAGTGACTACAGAGTGTTTGAGTTTGAGATTAAAGTAAAAGGACAGGACATGCTCTCA
GACGCTGCGCTCATGGTGTTACACCGTGGGAATCGCGTGAGAGACATCACGAAACACTTT
CGTGACACAGCAAGAATGAAGAAAGGCACCCCCGTCGTCGGCGTAATAAACAACGCTGAT
GTTGGTAGACTGATTTTCTCTGGTGAGGCCCTTACCTACAAAGACATTGTAGTGTGCATG
GATGGAGACACCATGCCGGGCTTGTTTGCCTACAGAGCCGCCACCAAGGCTGGTTACTGT
GGAGGAGCTGTTCTTGCTAAAGACGGAGCTGACACATTCATCGTCGGCACTCACTCTGCA
GGTGGCAAT---GGGGTTGGGTACTGCTCGTGCGTATCCAGATCCATGCTTTTGAAGATG
AAGGCACACATCGACCCTGAGCCACACCATGAAGGGTTGATTGTTGACACCAGAGATGTG
GAAGAGCGCGTGCACGTCATGCGTAAAACCAAGCTTGCGCCCACCGTGGCTCACGGTGTG
TTCAACCCCGAGTACGGCCCCGCTGCCTTGTCCAACAAGGATCCGCGGCTGAATGAGGGA
GTTGTCCTCGACGAGGTCATCTTCTCCAAACACAAGGGAGACACAAAGATGTCACCGGAG
GATAAAGCGCTGTTCCGCCGCTGTGCTGCCGACTACGCGTCGCGTTTGCACGGTGTGCTG
GGTACGGCAAATGCCCCATTGAGCGTCTATGAGGCCATCAAAGGTGTCGACGGACTCGAC
GCCATGGAACCTGACACAGCACCTGGCCTTCCCTGGGCCCTCCAGGGGAAGCGTCGTGGC
ACGCTGATTGACTTTGAGAACGGCACGGTCGGGCCCGAAGTCCAGGCTGCTCTAGAGCTC
ATGGAGAAACGAGAATACAGGTTTGCTTGCCAGACCTTCCTGAAGGACGAGATTCGCCCG
ATGGAAAAAGTACGTGCCGGCAAGACTCGCATCGTCGATGTCTTGCCTGTTGAACACATT
CTTTACACTAGGATGATGATTGGCAGATTTTGTGCACAAATGCACTCAAACAGCGGCCCG
CAAATTGGATCAGCGGTCGGTTGTAACCCTGATGTTGATTGGCAAAGATTTGGAACACAC
TTCGCCCAATACAGGAACGTGTGGGATGTGGACTATTCGGCCTTTGATGCTAACCACTGC
AGTGATGCAATGAACATCATGTTTGAGGAGGTGTTTCGCACAGACTTTGGTTTCCACCCG
AACGCTGAGTGGATTCTGAAGACTCTTGTGAACACGGAACACGCCTATGAAAACAAACGC
ATTACTGTTGAAGGCGGGATGCCATCAGGTTGTTCCGCGACTAGCATCATTAACACAATT
TTGAACAACATTTACGTGCTCTACGCCCTGCGTAGACACTATGAGGGAGTTGAGCTGGAC
ACTTACACCATGATCTCCTACGGGGACGACATCGTGGTTGCAAGTGATTACGATCTGGAC
TTTGAGGCTCTCAAGCCCCACTTCAAATCTCTTGGTCAAACCATCACCCCAGCTGACAAA
AGCGACAAAGGTTTTGTTCTTGGTCACTCCATCACCGATGTCACTTTCCTCAAAAGACAC
TTCCACATGGACTACGGAACTGGGTTTTACAAACCTGTGATGGCTTCGAAGACCCTCGAA
GCTATCCTCTCCTTTGCACGCCGTGGGACCATACAGGAGAAGTTGATCTCCGTGGCAGGA
CTCGCCGTCCACTCTGGACCTGACGAGTATCGGCGTCTCTTTGAGCCCTTCCAGGGTCTC
TTTGAGATTCCAAGCTACAGATCACTTTACCTGCGATGGGTGAACGCCGTGTGTGGCGAC
GCA---------------------------------
>AAT01706
CCCTTCTTCTTCTCCGACGTTAGGTCAAATTTTTCCAAGCTGGTAGAGACCATCAACCAG
ATGCAGGAGGACATGTCAACAAAGCACGGACCCGACTTTAACCGGTTGGTGTCTGCGTTT
GAGGAATTGGCCACTGGAGTGAAGGCTATCAGGACCGGTCTCGATGAGGCCAAACCCTGG
TACAAGCTCATCAAGCTCCTGAGCCGCTTGTCATGCATGGCCGCTGTAGCAGCACGGTCA
AAGGACCCGGTCCTTGTGGCTATTATGCTGGCTGACACCGGCCTTGAGATTCTGGACAGT
ACTTTTGTCGTGAAGAAGATTTCCGACTCACTCTCCAGTCTCTTTCACGTGCCGGCCCCC
GTCTTCAGTTTCGGAGCCCCGATCCTGCTGGCCGGGTTGGTCAAAGTCGCCTCGAGTTTC
TTCCGGTCTACGCCCGAAGACCTCGAGAGAGCAGAAAAACAGCTCAAAGCACGTGACATC
AATGACATATTCGCCATTCTCAAGAACGGCGAGTGGTTGGTCAAGCTGATTCTTGCTATC
CGCGACTGGATTAAAGCATGGATCGCCTCAGAAGAAAAGTTTGTCACCATGACAGACTTG
GTGCCTGGCATTCTTGAAAAGCAGCGGGACCTCAACGACCCCAGCAAGTACAAGGAGGCC
AAGGAGTGGCTCGAAAGCGCGCGTCAAGCGTGCCTGAAGAGTGGGAATGTCCACATTGCC
AACCTGTGCAAAGTGGTCACCCCAGCACCTAGCAAGTCGAGACCTGAACCCGTGGTCGTT
TGCCTCCGGGGCAAATCCGGCCAGGGAAAGAGTTTCCTTGCAAACGTGCTCGCACAGGCA
ATTTCAACGCATTTTACTGGCAGAACTGATTCAGTATGGTACTGTCCACCTGACCCTGAC
CACTTCGACGGTTACAACCAACAGACCGTTGTTGTGATGGATGATTTGGGCCAGAACCCC
GACGGCAAGGACTTCAAATACTTTGCCCAAATGGTTTCAACCACGGGGTTCATCCCGCCC
ATGGCCTCGCTCGAAGACAAAGGAAAACCTTTCAACAGCAAAGTCATTATCACCACTACC
AACTTATACTCGGGTTTCACCCCGAGAACCATGGTGTGCCCTGACGCGCTGAACCGGAGG
TTCCACTTTGACATTGACGTGAGCGCCAAGGACGGGTACAAAGTTAACAACAAATTGGAC
ATAATCAAAGCTCTTGAGGACACCCACACCAATCCAGTGGCAATGTTTCAATACGATTGT
GCCCTTCTTAACGGCATGGCCGTTGAGATGAAGAGAATGCAACAAGACATGTTTAAGCCT
CAACCACCCCTCCAGAACGTGTACCAACTTGTTCAGGAGGTGATTGAACGGGTCGAGCTC
CACGAGAAAGTGTCGAGCCACCAAATTTTTAAACAGATTTCAATTCCTTCCCAAAAGTCT
GTGTTGTACTTTCTCATTGAGAAAGGCCAGCACGAAGCAGCAATTGAGTTCTTCGAGGGA
ATGGTACACGACTCCATCAAGGAGGAGCTCCGTCCCCTCATCCAACAAACTTCATTTGTG
AAACGCGCTTTTAAGCGTCTGAAGGAAAACTTTGAGATTGTTGCCCTGTGCTTGACTCTT
TTGGCAAACATAGTGATCATGATCCGCGAGACTCGCAAGAGACAACAGATGGTGGATGAT
GCAGTGAATGAGTACATTGAGAAAGCAAACATCACCACAGACGACAAAACTCTTGACGAG
GCGGAAAAGAACCCTTTGGAGACTAGCGGTGCTAGCACTGTTGGGTTCAGAGAAAGAACT
CTCCCAGGACACAAGGCGAGTGGTGACGTGAACTCCGAGCCTGCCAGACCTGTGGAGGAA
CAACCACAAGCTGAGGGACCCTACGCCGGGCCACTCGAGCGTCAGAAGCCTCTGAAAGTG
AAAGCCAAGCTGCCACAGCAGGAAGGACCTTACGCTGGCCCGATGGAGAGACAGAAACCA
CTGAAAGTGAAAGTAAAAGCTCCGGTCGTTAAGGAAGGACCTTACGAGGGACCGGTGAAG
AAGCCTGTCGCTTTGAAAGTGAAAGCTAAG---AACTTGATTGTCACTGAGAGTGGAGCC
CCACCGACCGACTTGCAAAAGATGGTCATGGGCAACACCAAGCCTGTTGAGCTCATCCTC
GACGGGAAGACGGTGGCCATTTGTTGTGCTACCGGAGTGTTTGGCACTGCGTACCTCGTG
CCTCGTCATCTTTTTGCAGAAAAATATGACAAGATCATGCTGGACGGCAGAGCCATGACA
GACAGTGACTACAGAGTGTTTGAGTTTGAGATTAAAGTAAAAGGACAGGACATGCTCTCA
GACGCTGCGCTCATGGTACTCCACCGTGGGAATCGCGTGAGAGACATCACGAAACACTTT
CGTGACACAGCAAGAATGAAGAAAGGCACCCCTGTTGTCGGAGTGATCAACAATGCCGAC
GTCGGGAGACTGATCTTCTCTGGTGAGGCCCTTACCTACAAGGACATTGTAGTGTGCATG
GATGGAGACACCATGCCTGGCCTGTTTGCCTACAAAGCCGCCACCAAGGCTGGCTACTGT
GGGGGAGCCGTTCTTGCTAAGGACGGAGCTGACACATTCATCGTTGGCACTCACTCCGCA
GGCGGCAAT---GGAGTTGGATACTGCTCATGCGTTTCCAGGTCCATGTTGCTGAAAATG
AAGGCGCACATCGACCCCGAACCACACCACGAGGGGTTGATCGTTGACACTAGAGATGTT
GAAGAGCGTGTGCATGTCATGCGCAAAACCAAGCTTGCACCCACCGTGGCTCACGGTGTG
TTTAATCCTGAATTTGGTCCCGCCGCCTTGTCCAACAAGGACCCGCGGCTGAATGAAGGT
GTTGTCCTCGATGAAGTCATTTTCTCCAAACACAAAGGAGACACGAAAATGACCGAGGAG
GACAAAGCGCTGTTCCGCCGCTGTGCTGCCGACTACGCGTCGCGCTTGCACAACGTGTTG
GGTACGGCAAATGCCCCACTGAGCATCTATGAGGCAATAAAAGGCGTCGACGGCCTTGAC
GCCATGGAACCAGACACTGCGCCTGGCCTTCCCTGGGCCCTCCAGGGTAAGCGCCGCGGC
GCGTTGATTGACTTCGAGAACGGCACGGTCGGGCCCGAAGTCGCGGCTGCCTTAGAGCTC
ATGGAGAAAAGACAATACAAATTTGCTTGTCAGACCTTCCTGAAGGACGAAATTCGCCCG
ATGGAAAAAGTACGTGCCGGCAAGACTCGCATCGTCGACGTTTTGCCTGTTGAACATATT
CTTTACACCAGGATGATGATTGGCAGATTCTGTGCTCAGATGCACTCAAACAACGGACCG
CAAATTGGCTCAGCGGTTGGCTGCAATCCAGATGTTGATTGGCAGAGATTTGGCACCCAT
TTTGCTCAGTACAAAAACGTGTGGGATGTGGACTATTCGGCCTTTGATGCTAACCATTGC
AGTGACGCAATGAACATCATGTTTGAGGAAGTGTTCCGCACGGAGTTTGGTTTCCACCCA
AATGCTGAGTGGATCCTGAAAACTCTCGTGAACACGGAACACGCCTACGAGAACAAGCGC
ATCACTGTTGAGGGCGGGATGCCGTCTGGTTGTTCCGCAACAAGCATCATCAACACAATT
TTGAACAACATCTACGTGCTCTACGCCTTGCGTAGACACTATGAGGGAGTTGAGCTGGAC
ACCTACACCATGATCTCCTACGGAGACGACATAGTGGTGGCAAGTGATTACGATTTGGAT
TTTGAGGCTCTTAAGCCGCACTTTAAATCTCTTGGTCAAACCATCACCCCAGCTGACAAA
AGCGACAAAGGTTTTGTTCTTGGTCACTCCATTACTGATGTCACTTTCCTCAAAAGACAC
TTCCGCATGGACTATGGAACTGGGTTTTACAAACCTGTGATGGCTTCGAAGACCCTCGAG
GCCATCCTCTCCTTTGCACGCCGTGGGACCGTACAGGAGAAGTTGATCTCCGTGGCAGGG
CTCGCAGTCCACTCTGGACCTGACGAGTACCGGCGTCTCTTTGAGCCCTTTCAGGGCCTC
TTTGAGATTCCGAGCTACAGATCACTTTACCTGCGTTGGGTGAACGCCGTGTGCGGTGAC
GCA------------------------CAATCCCTC
>AAT01707
CCCTTCTTCTTCTCCGACGTTAGGTCAAATTTTTCCAAGCTGGTAGAGACCATCAACCAG
ATGCAGGAGGACATGTCAACAAAGCACGGACCCGACTTTAACCGGTTGGTGTCTGCGTTT
GAGGAATTGGCCACTGGAGTGAAGGCTATCAGGACCGGTCTCGATGAGGCCAAACCCTGG
TACAAGCTCATCAAGCTCCTGAGCCGCTTGTCATGCATGGCCGCTGTAGCAGCACGGTCA
AAGGACCCGGTCCTTGTGGCTATTATGCTGGCTGACACCGGCCTTGAGATTCTGGACAGT
ACTTTTGTCGTGAAGAAGATTTCCGACTCACTCTCCAGTCTCTTTCACGTGCCGGCCCCC
GTCTTCAGTTTCGGAGCCCCGATCCTGCTGGCCGGGTTGGTCAAAGTCGCCTCGAGTTTC
TTCCGGTCTACGCCCGAAGACCTCGAGAGAGCAGAAAAACAGCTCAAAGCACGTGACATC
AATGACATATTCGCCATTCTCAAGAACGGCGAGTGGTTGGTCAAGCTGATTCTTGCTATC
CGCGACTGGATTAAAGCATGGATCGCCTCAGAAGAAAAGTTTGTCACCATGACAGACTTG
GTGCCTGGCATTCTTGAAAAGCAGCGGGACCTCAACGACCCCAGCAAGTACAAGGAGGCC
AAGGAGTGGCTCGAAAGCGCGCGTCAAGCGTGCCTGAAGAGTGGGAATGTCCACATTGCC
AACCTGTGCAAAGTGGTCACCCCAGCACCTAGCAAGTCGAGACCTGAACCCGTGGTCGTT
TGCCTCCGGGGCAAATCCGGCCAGGGAAAGAGTTTCCTTGCAAACGTGCTCGCACAGGCA
ATTTCAACGCATTTTACTGGCAGAACTGATTCAGTATGGTACTGTCCACCTGACCCTGAC
CACTTCGACGGTTACAACCAACAGACCGTTGTTGTGATGGATGATTTGGGCCAGAACCCC
GACGGCAAGGACTTCAAATACTTTGCCCAAATGGTTTCAACCACGGGGTTCATCCCGCCC
ATGGCCTCGCTCGAAGACAAAGGAAAACCTTTCAACAGCAAAGTCATTATCACCACTACC
AACTTATACTCGGGTTTCACCCCGAGAACCATGGTGTGCCCTGACGCGCTGAACCGGAGG
TTCCACTTTGACATTGACGTGAGCGCCAAGGACGGGTACAAAGTTAACAACAAATTGGAC
ATAATCAAAGCTCTTGAGGACACCCACACCAATCCAGTGGCAATGTTTCAATACGATTGT
GCCCTTCTTAACGGCATGGCCGTTGAGATGAAGAGAATGCAACAAGACATGTTTAAGCCT
CAACCACCCCTCCAGAACGTGTACCAACTTGTTCAGGAGGTGATTGAACGGGTCGAGCTC
CACGAGAAAGTGTCGAGCCACCAAATTTTTAAACAGATTTCAATTCCTTCCCAAAAGTCT
GTGTTGTACTTTCTCATTGAGAAAGGCCAGCACGAAGCAGCAATTGAGTTCTTCGAGGGA
ATGGTACACGACTCCATCAAGGAGGAGCTCCGTCCCCTCATCCAACAAACTTCATTTGTG
AAACGCGCTTTTAAGCGTCTGAAGGAAAACTTTGAGATTGTTGCCCTGTGCTTGACTCTT
TTGGCAAACATAGTGATCATGATCCGCGAGACTCGCAAGAGACAACAGATGGTGGATGAT
GCAGTGAATGAGTACATTGAGAAAGCAAACATCACCACAGACGACAAAACTCTTGACGAG
GCGGAAAAGAACCCTTTGGAGACTAGCGGTGCTAGCACTGTTGGGTTCAGAGAAAGAACT
CTCCCAGGACACAAGGCGAGTGGTGACGTGAACTCCGAGCCTGCCAGACCTGTGGAGGAA
CAACCACAAGCTGAGGGACCCTACGCCGGGCCACTCGAGCGTCAGAAGCCTCTGAAAGTG
AAAGCCAAGCTGCCACAGCAGGAAGGACCTTACGCTGGCCCGATGGAGAGACAGAAACCA
CTGAAAGTGAAAGTAAAAGCTCCGGTCGTTAAGGAAGGACCTTACGAGGGACCGGTGAAG
AAGCCTGTCGCTTTGAAAGTGAAAGCTAAG---AACTTGATTGTCACTGAGAGTGGAGCC
CCACCGACCGACTTGCAAAAGATGGTCATGGGCAACACCAAGCCTGTTGAGCTCATCCTC
GACGGGAAGACGGTGGCCATTTGTTGTGCTACCGGAGTGTTTGGCACTGCGTACCTCGTG
CCTCGTCATCTTTTTGCAGAAAAATATGACAAGATCATGCTGGACGGCAGAGCCATGACA
GACAGTGACTACAGAGTGTTTGAGTTTGAGATTAAAGTAAAAGGACAGGACATGCTCTCA
GACGCTGCGCTCATGGTACTCCACCGTGGGAATCGCGTGAGAGACATCACGAAACACTTT
CGTGACACAGCAAGAATGAAGAAAGGCACCCCTGTTGTCGGAGTGATCAACAATGCCGAC
GTCGGGAGACTGATCTTCTCTGGTGAGGCCCTTACCTACAAGGACATTGTAGTGTGCATG
GATGGAGACACCATGCCTGGCCTGTTTGCCTACAAAGCCGCCACCAAGGCTGGCTACTGT
GGGGGAGCCGTTCTTGCTAAGGACGGAGCTGACACATTCATCGTTGGCACTCACTCCGCA
GGCGGCAAT---GGAGTTGGATACTGCTCATGCGTTTCCAGGTCCATGTTGCTGAAAATG
AAGGCGCACATCGACCCCGAACCACACCACGAGGGGTTGATCGTTGACACTAGAGATGTT
GAAGAGCGTGTGCATGTCATGCGCAAAACCAAGCTTGCACCCACCGTGGCTCACGGTGTG
TTTAATCCTGAATTTGGTCCCGCCGCCTTGTCCAACAAGGACCCGCGGCTGAATGAAGGT
GTTGTCCTCGATGAAGTCATTTTCTCCAAACACAAAGGAGACACGAAAATGACCGAGGAG
GACAAAGCGCTGTTCCGCCGCTGTGCTGCCGACTACGCGTCGCGCTTGCACAACGTGTTG
GGTACGGCAAATGCCCCACTGAGCATCTATGAGGCAATAAAAGGCGTCGACGGCCTTGAC
GCCATGGAACCAGACACTGCGCCTGGCCTTCCCTGGGCCCTCCAGGGTAAGCGCCGCGGC
GCGTTGATTGACTTCGAGAACGGCACGGTCGGGCCCGAAGTCGCGGCTGCCTTAGAGCTC
ATGGAGAAAAGACAATACAAATTTGCTTGTCAGACCTTCCTGAAGGACGAAATTCGCCCG
ATGGAAAAAGTACGTGCCGGCAAGACTCGCATCGTCGACGTTTTGCCTGTTGAACATATT
CTTTACACCAGGATGATGATTGGCAGATTCTGTGCTCAGATGCACTCAAACAACGGACCG
CAAATTGGCTCAGCGGTTGGCTGCAATCCAGATGTTGATTGGCAGAGATTTGGCACCCAT
TTTGCTCAGTACAAAAACGTGTGGGATGTGGACTATTCGGCCTTTGATGCTAACCATTGC
AGTGACGCAATGAACATCATGTTTGAGGAAGTGTTCCGCACGGAGTTTGGTTTCCACCCA
AATGCTGAGTGGATCCTGAAAACTCTCGTGAACACGGAACACGCCTACGAGAACAAGCGC
ATCACTGTTGAGGGCGGGATGCCGTCTGGTTGTTCCGCAACAAGCATCATCAACACAATT
TTGAACAACATCTACGTGCTCTACGCCTTGCGTAGACACTATGAGGGAGTTGAGCTGGAC
ACCTACACCATGATCTCCTACGGAGACGACATAGTGGTGGCAAGTGATTACGATTTGGAT
TTTGAGGCTCTTAAGCCGCACTTTAAATCTCTTGGTCAAACCATCACCCCAGCTGACAAA
AGCGACAAAGGTTTTGTTCTTGGTCACTCCATTACTGATGTCACTTTCCTCAAAAGACAC
TTCCGCATGGACTATGGAACTGGGTTTTACAAACCTGTGATGGCTTCGAAGACCCTCGAG
GCCATCCTCTCCTTTGCACGCCGTGGGACCGTACAGGAGAAGTTGATCTCCGTGGCAGGG
CTCGCAGTCCACTCTGGACCTGACGAGTACCGGCGTCTCTTTGAGCCCTTTCAGGGCCTC
TTTGAGATTCCGAGCTACAGATCACTTTACCTGCGTTGGGTGAACGCCGTGTGCGGTGAC
GCA------------------------CAATCCCTC
>AAT01704
CCCTTCTTCTTCTCCGATGTCAGGTCAAACTTCACCAAGCTGGTGGAAACCATCAACCAG
ATGCAGGAAGACATGTCAACAAAACACGGGCCCGACTTTAGCCGGTTGGTGTCCGCCTTT
GAGGAACTGGCCACTGGAGTAAAAGCCATCAGGAACGGTCTCGACGAGGCTAAGCCCTGG
TACAAGCTCATCAAACTCCTGAGCCGCTTGTCGTGCATGGCCGCTGTAGCAGCACGGTCC
AAGGACCCAGTCCTTGTGGCCATCATGCTGGCTGACACCGGTCTTGAGATTCTGGACAGC
ACCTTTGTCGTGAAAAAGATCTCCGACTCGCTCTCCAGTCTCTTTCACGTGCCGGCCCCC
GTCTTCAGTTTCGGAGCCCCGATCCTGTTGGCCGGGTTGGTCAAAGTCGCCTCGAGTTTC
TTCCGGTCCACGCCCGAAGACCTCGAGAGAGCAGAGAAACAGCTCAAAGCACGTGACATC
AACGACATTTTCGCCATACTCAAGAATGGCGAGTGGCTGGTCAAACTGATCCTTGCCATC
CGCGACTGGATTAAGGCATGGATTGCCTCAGAAGAGAAGTTTGTCACCATGACAGACTTG
GTGCCTGGCATCCTTGAGAAACAGCATGACCTCAACGACCCGAGCAAGTACAAGGAAGCC
AAGGAATGGCTCGACAACGCGCGTCAAGCGTGTCTGAAGAACGGGAACATTCACATTGCT
AACCTGTGCAGAGTGATTGCCCCAGCACCCAGCAAGTCGCGACCTGAGCCCGTGGTCGTT
TGTCTCCGTGGCAAATCCGGCCAGGGCAAAAGTTTCCTTGCAAACGTGCTCGCACAGGCA
ATTTCTACTCACTTCACAGGCAGAACCGACTCGGTTTGGTACTGCCCACCTGACCCTGAC
CACTTCGACGGTTACAACCAGCAGACCGTTGTCGTGATGGATGATTTGGGCCAGAACCCC
GACGGCAAGGACTTCAAGTACTTCGCCCAAATGGTTTCGACCACGGGGTTCATCCCGCCC
ATGGCATCGCTCGAGGACAAAGGCAAACCCTTCAACAGCAAGGTCATCATCGCAACTACC
AACCTGTACTCGGGTTTCACCCCGAGGACTATGGTGTGCCCTGATGCGTTAAACAGGAGG
TTTCACTTTGACATTGACGTGAGCGCCAAGGACGGGTACAAAATTAACAACAAATTGGAC
ATCATCAAAGCACTTGAGGACACCCACACCAACCCGGTGGCAATGTTCCAGTACGATTGT
GCCCTTCTCAACGGCATGGCCGTTGAGATGAAGAGAATGCAACAAGATGTGTTTAAGCCT
CAACCGCCCCTCGAGAACGTGTACCAGCTCGTTCAAGAGGTGATTGAACGGGTCGAGCTC
CACGAGAAAGTGTCGAGCCACCCGATCTTCAAACAGATCTCAATTCCTTCCCAAAAATCC
GTGTTGTACTTTCTCATTGAGAAGGGCCAGCACGAGGCAGCAATCGAGTTCTTTGAGGGC
ATGGTTCACGACTCCATCAAAGAAGAACTCCGACCCCTCATTCAACACACCTCATTTGCG
AAACGCGCTTTCAAGCGCCTGAAGGAAAATTTTGAGATCGTTGCCCTGTGTTTGGCTCTC
TTGGCCAACATAGTGATCATGATCCGCGAGACTCACAAGAGGCAGAAGATGGTGGATGAC
GCGGTGAACGACTACATTGAAAAGGCAAACATCACCACAGATGACAAAACCCTTGATGAA
GCTGCAAAGAACCCTCTGGAAATCAGCGGTGCCAGCACCGTCGGTTTCAGAGAGAGGACT
CCCGCAGGGCGGGGTGCGTGTGACGACGTGAACTCCGAGCCCGCACAGCCCAGCGGAGAC
CAACCGCAAGCTGAAGGACCCTACACCGGGCCACTGGAGCGCCAGAGACCCCTGAAGGTG
AGAGCCAAGCTACCACAACAGGAGGGACCCTACGCCGGCCCGATGGAGAGACAGAAACCA
CTGAAGGTGAAAGTGAAGACGCCCGTCGTCAAGGAAGGTCCTTACGAGGGGCCAGTGAAG
AAGCCTGTCGCTTTGAAAGTGAAAGCCAAG---AACCTGATTGTCACTGAGAGTGGTGCC
CCACCGACCGACTTGCAAAAGATGGTCATGGGGAACACAAAGCCTGTTGAGCTCATCCTC
GACGGGAAGACAGTAGCCATCTGCTGCGCCACTGGAGTGTTTGGCACTGCCTACCTCGTG
CCTCGTCACCTTTTCGCAGAAAAGTACGACAAGATCATGTTGGACGGCAGGGCCATGACA
GACAGTGACTACAGAGTGTTTGAGTTTGAGATAAAAGTAAAAGGACAGGACATGCTCTCG
GACGCTGCGCTCATGGTGCTTCACCGTGGGAACCGCGTGCGAGACATCACGAAACACTTT
CGTGACACAGCAAGAATGAAGAAAGGCACCCCCGTTGTCGGTGTTATTAACAACGCCGAC
GTCGGGAGACTCATTTTCTCTGGTGACGCCCTCACTTACAAGGACATTGTTGTGTGCATG
GACGGGGACACCATGCCCGGTCTCTTTGCATACAGAGCAGCCACCAAGGCTGGTTACTGC
GGAGGAGCCGTTCTTGCCAAGGACGGAGCCGACACATTTATCGTGGGCACTCACTCCGCA
GGAGGCAAT---GGAGTTGGGTATTGCTCCTGCGTATCCAGGTCCATGCTTCTCAAGATG
AAGGCACACATCGACCCTGAACCACACCACGAGGGGTTGATTGTTGACACTAGAGATGTG
GAAGAACGCGTCCACGTGATGCGGAAGACAAAGCTTGCACCCACCGTCGCACACGGTGTG
TTCAACCCTGAATTCGGGCCTGCTGCCTTGTCTAACAAGGACCCGCGCCTGAACGAAGGT
GTTGTCCTCGATGAAGTCATCTTCTCCAAGCACAAGGGAGACACGAAGATGTCTGAGGAG
GACAAAGCGCTGTTCCGTCGCTGCGCTGCTGACTACGCGTCACGCCTGCACAGCGTACTG
GGCACGGCAAATGCCCCATTGAGCATCTACGAGGCAATCAAGGGCGTTGACGGACTCGAC
GCCATGGAACCAGACACTGCGCCTGGCCTCCCCTGGGCCCTCCAGGGGAAGCGCCGTGGC
GCACTCATTGACTTCGAGAACGGCACGGTCGGACCCGAGGTCGAGGCTGCACTGAAGCTC
ATGGAGAACAGAGAATACAAATTTGCTTGTCAAACCTTCCTGAAGGACGAGATTCGCCCG
ATGGAGAAAGTGCGTGCCGGCAAGACCCGCATTGTCGACGTTTTGCCTGTTGAACATATT
CTTTACACCAGGATGATGATTGGCAGATTTTGTGCACAAATGCACTCAAACAATGGACCG
CAGATTGGTTCAGCGGTCGGATGCAACCCTGATGTTGATTGGCAAAGATTTGGCACCCAC
TTCGCCCAGTACAGAAACGTGTGGGATGTGGATTATTCGGCCTTTGATGCTAACCACTGC
AGTGACGCCATGAACATCATGTTCGAGGAGGTCTTCCGCACGGACTTCGGTTTCCACCCA
AACGCTGAGTGGATTCTGAAGACTCTTGTGAACACGGAGCACGCCTACGAGAACAAGCGC
ATCACTGTTGAGGGCGGAATGCCGTCTGGTTGTTCCGCGACTAGCATCATCAACACAATT
TTGAACAACATCTATGTGCTCTACGCCCTGCGTAGACACTATGAGGGAGTTGAGCTGGAC
ACTTACACCATGATCTCCTACGGAGACGACATCGTGGTAGCAAGTGACTACGATTTGGAC
TTCGAGGCCCTCAAGCCTCACTTTAAATCCCTTGGTCAAACCATCACTCCAGCTGACAAA
AGCGACAAAGGTTTTGTACTTGGTCACTCCATCACCGATGTCACTTTCCTCAAAAGACAC
TTCCACATGGATTATGGAACTGGGTTTTACAAACCTGTGATGGCCTCGAAGACCCTCGAG
GCTATCCTCTCCTTTGCACGCCGTGGGACCATACAGGAGAAGTTGATCTCCGTGGCAGGA
CTCGCCGTCCACTCTGGACCAGACGAGTACCGGCGTCTCTTTGAGCCCTTCCAGGGCCTC
TTCGAGATACCAAGCTACAGATCACTTTACCTGCGTTGGGTGAACGCCGTGTGCGGTGAC
GCA---------------------------------
>AAT01705
CCCTTCTTCTTCTCCGACGTTAGGTCAAATTTTTCCAAGCTGGTAGAGACCATCAACCAG
ATGCAGGAGGACATGTCAACAAAGCACGGACCCGACTTTAACCGGTTGGTGTCTGCGTTT
GAGGAATTGGCCACTGGAGTGAAGGCTATCAGGACCGGTCTCGATGAGGCCAAACCCTGG
TACAAGCTCATCAAGCTCCTGAGCCGCTTGTCATGCATGGCCGCTGTAGCAGCACGGTCA
AAGGACCCGGTCCTTGTGGCTATTATGCTGGCTGACACCGGCCTTGAGATTCTGGACAGT
ACTTTTGTCGTGAAGAAGATTTCCGACTCACTCTCCAGTCTCTTTCACGTGCCGGCCCCC
GTCTTCAGTTTCGGAGCCCCGATCCTGCTGGCCGGGTTGGTCAAAGTCGCCTCGAGTTTC
TTCCGGTCTACGCCCGAAGACCTCGAGAGAGCAGAAAAACAGCTCAAAGCACGTGACATC
AATGACATATTCGCCATTCTCAAGAACGGCGAGTGGTTGGTCAAGCTGATTCTTGCTATC
CGCGACTGGATTAAAGCATGGATCGCCTCAGAAGAAAAGTTTGTCACCATGACAGACTTG
GTGCCTGGCATTCTTGAAAAGCAGCGGGACCTCAACGACCCCAGCAAGTACAAGGAGGCC
AAGGAGTGGCTCGAAAGCGCGCGTCAAGCGTGCCTGAAGAGTGGGAATGTCCACATTGCC
AACCTGTGCAAAGTGGTCACCCCAGCACCTAGCAAGTCGAGACCTGAACCCGTGGTCGTT
TGCCTCCGGGGCAAATCCGGCCAGGGAAAGAGTTTCCTTGCAAACGTGCTCGCACAGGCA
ATTTCAACGCATTTTACTGGCAGAACTGATTCAGTATGGTACTGTCCACCTGACCCTGAC
CACTTCGACGGTTACAACCAACAGACCGTTGTTGTGATGGATGATTTGGGCCAGAACCCC
GACGGCAAGGACTTCAAATACTTTGCCCAAATGGTTTCAACCACGGGGTTCATCCCGCCC
ATGGCCTCGCTCGAAGACAAAGGAAAACCTTTCAACAGCAAAGTCATTATCACCACTACC
AACTTATACTCGGGTTTCACCCCGAGAACCATGGTGTGCCCTGACGCGCTGAACCGGAGG
TTCCACTTTGACATTGACGTGAGCGCCAAGGACGGGTACAAAGTTAACAACAAATTGGAC
ATAATCAAAGCTCTTGAGGACACCCACACCAATCCAGTGGCAATGTTTCAATACGATTGT
GCCCTTCTTAACGGCATGGCCGTTGAGATGAAGAGAATGCAACAAGACATGTTTAAGCCT
CAACCACCCCTCCAGAACGTGTACCAACTTGTTCAGGAGGTGATTGAACGGGTCGAGCTC
CACGAGAAAGTGTCGAGCCACCAAATTTTTAAACAGATTTCAATTCCTTCCCAAAAGTCT
GTGTTGTACTTTCTCATTGAGAAAGGCCAGCACGAAGCAGCAATTGAGTTCTTCGAGGGA
ATGGTACACGACTCCATCAAGGAGGAGCTCCGTCCCCTCATCCAACAAACTTCATTTGTG
AAACGCGCTTTTAAGCGTCTGAAGGAAAACTTTGAGATTGTTGCCCTGTGCTTGACTCTT
TTGGCAAACATAGTGATCATGATCCGCGAGACTCGCAAGAGACAACAGATGGTGGATGAT
GCAGTGAATGAGTACATTGAGAAAGCAAACATCACCACAGACGACAAAACTCTTGACGAG
GCGGAAAAGAACCCTTTGGAGACTAGCGGTGCTAGCACTGTTGGGTTCAGAGAAAGAACT
CTCCCAGGACACAAGGCGAGTGGTGACGTGAACTCCGAGCCTGCCAGACCTGTGGAGGAA
CAACCACAAGCTGAGGGACCCTACGCCGGGCCACTCGAGCGTCAGAAGCCTCTGAAAGTG
AAAGCCAAGCTGCCACAGCAGGAAGGACCTTACGCTGGCCCGATGGAGAGACAGAAACCA
CTGAAAGTGAAAGTAAAAGCTCCGGTCGTTAAGGAAGGACCTTACGAGGGACCGGTGAAG
AAGCCTGTCGCTTTGAAAGTGAAAGCTAAG---AACTTGATTGTCACTGAGAGTGGAGCC
CCACCGACCGACTTGCAAAAGATGGTCATGGGCAACACCAAGCCTGTTGAGCTCATCCTC
GACGGGAAGACGGTGGCCATTTGTTGTGCTACCGGAGTGTTTGGCACTGCGTACCTCGTG
CCTCGTCATCTTTTTGCAGAAAAATATGACAAGATCATGCTGGACGGCAGAGCCATGACA
GACAGTGACTACAGAGTGTTTGAGTTTGAGATTAAAGTAAAAGGACAGGACATGCTCTCA
GACGCTGCGCTCATGGTACTCCACCGTGGGAATCGCGTGAGAGACATCACGAAACACTTT
CGTGACACAGCAAGAATGAAGAAAGGCACCCCTGTTGTCGGAGTGATCAACAATGCCGAC
GTCGGGAGACTGATCTTCTCTGGTGAGGCCCTTACCTACAAGGACATTGTAGTGTGCATG
GATGGAGACACCATGCCTGGCCTGTTTGCCTACAAAGCCGCCACCAAGGCTGGCTACTGT
GGGGGAGCCGTTCTTGCTAAGGACGGAGCTGACACATTCATCGTTGGCACTCACTCCGCA
GGCGGCAAT---GGAGTTGGATACTGCTCATGCGTTTCCAGGTCCATGTTGCTGAAAATG
AAGGCGCACATCGACCCCGAACCACACCACGAGGGGTTGATCGTTGACACTAGAGATGTT
GAAGAGCGTGTGCATGTCATGCGCAAAACCAAGCTTGCACCCACCGTGGCTCACGGTGTG
TTTAATCCTGAATTTGGTCCCGCCGCCTTGTCCAACAAGGACCCGCGGCTGAATGAAGGT
GTTGTCCTCGATGAAGTCATTTTCTCCAAACACAAAGGAGACACGAAAATGACCGAGGAG
GACAAAGCGCTGTTCCGCCGCTGTGCTGCCGACTACGCGTCGCGCTTGCACAACGTGTTG
GGTACGGCAAATGCCCCACTGAGCATCTATGAGGCAATAAAAGGCGTCGACGGCCTTGAC
GCCATGGAACCAGACACTGCGCCTGGCCTTCCCTGGGCCCTCCAGGGTAAGCGCCGCGGC
GCGTTGATTGACTTCGAGAACGGCACGGTCGGGCCCGAAGTCGCGGCTGCCTTAGAGCTC
ATGGAGAAAAGACAATACAAATTTGCTTGTCAGACCTTCCTGAAGGACGAAATTCGCCCG
ATGGAAAAAGTACGTGCCGGCAAGACTCGCATCGTCGACGTTTTGCCTGTTGAACATATT
CTTTACACCAGGATGATGATTGGCAGATTCTGTGCTCAGATGCACTCAAACAACGGACCG
CAAATTGGCTCAGCGGTTGGCTGCAATCCAGATGTTGATTGGCAGAGATTTGGCACCCAT
TTTGCTCAGTACAAAAACGTGTGGGATGTGGACTATTCGGCCTTTGATGCTAACCATTGC
AGTGACGCAATGAACATCATGTTTGAGGAAGTGTTCCGCACGGAGTTTGGTTTCCACCCA
AATGCTGAGTGGATCCTGAAAACTCTCGTGAACACGGAACACGCCTACGAGAACAAGCGC
ATCACTGTTGAGGGCGGGATGCCGTCTGGTTGTTCCGCAACAAGCATCATCAACACAATT
TTGAACAACATCTACGTGCTCTACGCCTTGCGTAGACACTATGAGGGAGTTGAGCTGGAC
ACCTACACCATGATCTCCTACGGAGACGACATAGTGGTGGCAAGTGATTACGATTTGGAT
TTTGAGGCTCTTAAGCCGCACTTTAAATCTCTTGGTCAAACCATCACCCCAGCTGACAAA
AGCGACAAAGGTTTTGTTCTTGGTCACTCCATTACTGATGTCACTTTCCTCAAAAGACAC
TTCCGCATGGACTATGGAACTGGGTTTTACAAACCTGTGATGGCTTCGAAGACCCTCGAG
GCCATCCTCTCCTTTGCACGCCGTGGGACCGTACAGGAGAAGTTGATCTCCGTGGCAGGG
CTCGCAGTCCACTCTGGACCTGACGAGTACCGGCGTCTCTTTGAGCCCTTTCAGGGCCTC
TTTGAGATTCCGAGCTACAGATCACTTTACCTGCGTTGGGTGAACGCCGTGTGCGGTGAC
GCA------------------------CAATCCCTC
>AAT01702
CCCTTCTTCTTCGCTGACGTTAGGTCGAACTTTTCAAAGTTGGTAGACACCATCAACCAG
ATGCAGGAAGACATGTCCACAAAACACGGACCCGACTTTAACCGGTTGGTGTCCGCATTT
GAGGAACTGGCCACTGGGGTTAAAGCCATCAGAACCGGTCTCGATGAGGCCAAACCCTGG
TACAAGCTTATTAAACTCCTAAGCCGCCTGTCGTGCATGGCCGCTGTGGCAGCACGGTCC
AAGGACCCAGTCCTTGTGGCCATCATGCTGGCCGACACTGGTCTAGAGATTCTGGACAGC
ACCTTTGTCGTGAAGAAGATCTCCGACTCACTCTCCAGTCTCTTTCACGTGCCGGCCCCC
GTCTTCAGTTTCGGAGCTCCGATCCTGTTGGCCGGGTTGGTCAAGGTCGCCTCGAGTTTC
TTCCGGTCCACACCCGAAGACCTTGAGAGGGCAGAGAAACAGCTCAAAGCACGTGACATT
AACGACATTTTCGCCATTCTCAAGAACGGCGAGTGGCTGGTCAAACTGATCCTTGCCATC
CGCGACTGGGTCAAGGCATGGATCGCCTCAGAAGAGAAGTTCGTCACCATGACGGACTTG
GTGCCTGGCATCCTCGAAAAGCAACGGGACCTTAACGACCCGAGCAAGTACAAGGAAGCC
AAGGAGTGGCTCGACAACGCGCGCCAGGCGTGCTTGAAGAGCGGGAACGTCCACATTGCC
AATTTGTGCAAAGTGGTCGCCCCAGCACCCAGCAAGTCGAGACCCGAGCCTGTGGTCGTT
TGCCTCCGTGGCAAGTCTGGCCAGGGCAAGAGTTTCCTTGCGAATGTACTCGCACAAGCA
ATTTCCACCCACTTTACTGGCAGAACCGACTCGGTCTGGTACTGCCCGCCTGACCCTGAC
CACTTCGACGGTTACAACCAGCAGACCGTCGTTGTGATGGATGATTTAGGCCAGAACCCT
GATGGTAAAGACTTTAAGTACTTTGCCCAAATGGTTTCAACCACAGGGTTCATTCCGCCC
ATGGCGTCGCTTGAGGACAAAGGCAAACCTTTCAACAGCAAGGTCATCATCGCAACTACC
AACTTGTACTCGGGCTTCACCCCGAGGACTATGGTGTGCCCTGATGCACTGAACCGGCGG
TTTCACTTTGACATCGACGTGAGCGCCAAGGACGGGTATAAAATCAACAACAAATTGGAC
ATCAACAAAGCACTTGAAGACACCCACACCAACCCAGTGGCAATGTTTCAGTACGACTGT
GCCCTCCTCAACGGCATGGCCGTTGAAATGAAGAGAATGCAACAAGACATGTTCAAGCCC
CAACCGCCCCTCCAGAACGTGTACCAGCTCGTTCAGGAGGTGATTGAGCGGGTCGAGCTC
CACGAGAAAGTGTCGAGCCACCCAATTTTCAAGCAGATCTCAATTCCTTCCCAAAAATCT
GTGTTGTACTTCCTCATTGAGAAAGGCCAACACGAGGCAGCAATTGAATTCTTTGAGGGT
ATGGTGCATGATTCCATTAAGGAAGAGCTCCGGCCCCTCATCCAACAAACCTCATTTGTG
AAACGCGCTTTCAAGCGCCTGAAGGAAAACTTTGAGATTGTTGCACTGTGCCTGACCCTT
CTGGCCAACATAGTGATCATGGTCCGCGAAACTCGCAAGAGGCAGAAGATGGTGGATGAT
GCTGTGAATGACTACATTGAGAGGGCAAACATCACCACAGATGACAAAACACTTGACGAG
GCGGAGAAGAACCCTCTGGAGACCAGCGGTGCCAGCACCGTTGGTTTCAGAGAGAAAGCT
CTGGCAGGACACAAAGCGCGCGACGACGTGAAATCTGAGCCCGCCCAGCCTACTGAAGAG
CAACCACAAGCTGAAGGACCCTACGCCGGGCCACTTGAGCGTCAGAAACCTCTGAAAGTG
AGAGCCAAACTCCCACAACAGGAGGGGCCCTACGCTGGCCCGATGGAGAGACAGAAGCCG
CTGAAAGTAAAAGCAAGAGCCCCGGTCGTCAGGGAAGGACCTTACGAGGGACCGGTGAAG
AAGCCTGTCGCTTTGAAAGTGAAAGCCAAG---AACTTGATTGTCACTGAGAGTGGTGCC
CCACCGACCGACTTGCAGAAGTTGGTCATGGGCAACACAAAGCCTGTTGAGCTCATCCTC
GACGGGAAGACAGTAGCCATTTGCTGTGCTACTGGAGTGTTCGGTACTGCTTACCTTGTG
CCTCGTCATCTTTTCGCAGAGAAGTATGACAAGATCATGTTGGACGGTAGAGCCATGACA
GACAGTGACTACAGAGTGTTTGAGTTTGAGATTAAAGTAAAAGGACAGGACATGCTCTCA
GACGCGGCACTCATGGTGCTTCACCGTGGGAACCGCGTGAGAGACATCACGAAACACTTT
CGTGATACAGCAAGAATGAAGAAAGGTACCCCCGTCGTCGGTGTTATTAACAACGCCGAT
GTCGGGAGACTGATTTTCTCTGGTGAGGCCCTTACCTACAAGGACATTGTAGTGTGTATG
GACGGAGACACCATGCCCGGCCTCTTCGCCTACAAAGCCGCCACCAAGGCTGGCTACTGT
GGAGGAGCCGTCCTTGCCAAGGACGGGGCTGACACATTCATCGTCGGCACCCACTCTGCA
GGTGGCAAC---GGAGTTGGATACTGTTCATGTGTTTCCAGGTCCATGCTTCAAAAGATG
AAGGCTCACGTTGACCCTGAACCGCACCACGAGGGGTTGATTGTTGACACCAGAGATGTG
GAAGAGCGCGTCCACGTGATGCGCAAAACAAAACTTGCGCCCACCGTTGCACACGGTGTG
TTCAGCCCTGAGTTTGGGCCTGCCGCCTTGTCAAACAAGGACCCGCGCCTGAACGAGGGA
GTCGTTCTCGATGAAGTCATTTTCTCCAAACACAAGGGAGACACAAAGATGACCGAGGAG
GACAAAGCGCTGTTCCGACGCTGTGCCGCTGACTATGCGTCACACCTGCACAGTGTACTG
GGTACGGCAAATGCCCCACTGAGTATCTATGAGGCAATCAAGGGCGTTGATGGACTCGAC
GCCATGGAGCCGGACACTGCACCTGGCCTCCCCTGGGCCCTCCAGGGAAAACGCCGCGGT
GCGCTTATTGACTTCGAGAACGGCACGGTCGGACCCGAAGTTGAGGCTGCCTTGAAGCTC
ATGGAGAAAAGGGAATTCAAGTTTGTTTGTCAAACCTTCCTGAAGGACGAGATCCGCCCG
ATGGGGAAAGTACGCGCCGGCAAGACTCGCATTGTCGATGTTTTGCCTGTTGAACATATT
CTTTATACCAGGATGATGATTGGTAGATTTTGTGCGCAAATGCACTCAAACAACGGACCA
CACATTGGCTCTGCGGTCGGTTGTAACCCTGATGTTGATTGGCAAAGATTTGGCACACAT
TTTGCCCAATACAGAAACGTGTGGGATGTGGATTATTCGGCCTTTGATGCGAACCACTGC
AGTGACGCTATGAACATCATGTTTGAGGAGGTGTTCCGCACAGACTTTGGCTTCCACCCA
AATGCAGAGTGGATCCTGAAAACCCTCGTGAACACGGAACACGCCTATGAGAACAAGCGC
ATCACTGTTGAAGGCGGGATGCCATCTGGTTGCTCCGCGACAAGCATCATCAACACAATT
TTGAACAACATTTACGTGCTCTACGCCTTGCGTAGACACTATGAGGGAGTTGAGCTGGAC
ACCTACACCATGATCTCCTATGGAGACGACATCGTGGTGGCAAGTGACTATGATCTGGAC
TTTGAGGCTCTCAAGCCCCACTTCAAATCTCTTGGCCAAACTATCACTCCAGCTGACAAA
AGCGACAGAGGTTTTGTTCTTGGACATTCTATTACCGATGTCACCTTCCTCAAAAGACAT
TTCCACATGGATTATGGAACTGGGTTTTACAAACCTGTGATGGCCTCAAAGACCCTTGAG
GCTATCCTCTCCTTTGCACGCCGTGGGACCATACAGGAGAAGTTGATCTCTGTGGCGGGA
CTCGCCGTCCACTCTGGACCAGACGAGTACCGGCGTCTCTTTGAACCCTTCCAGGGTCTC
TTCGAGATTCCAAGCTACAGATCACTTTACCTGCGTTGGGTGAACGCCGTGTGCGGTGAC
GCA---------------------------------
>AAT01703
CCCTTCTTCTTTTCTGATGTTAGGTCAAACTTTTCTAAGTTGGTGGAAACCATCAACCAG
ATGCAGGAAGACATGTCAACAAAACACGGGCCCGACTTTAACCGGTTGGTGTCCGCGTTT
GAGGAATTGGCCACTGGAGTAAAGGCTATCAGGACCGGTCTTGACGAGGCCAAACCCTGG
TATAAACTTATCAAGCTCCTGAGCCGTTTGTCGTGCATGGCCGCTGTAGCAGCACGGTCA
AAGGATCCAGTCCTTGTGGCCATTATGCTGGCTGACACCGGCCTCGAGATTCTGGACAGT
ACTTTTGTCGTGAAAAAGATCTCCGACTCACTCTCCAGTCTCTTTCACGTGCCGGCCCCC
GCCTTCAGCTTCGGAGCCCCGATTCTGCTGGCCGGGTTGGTCAAGGTCGCCTCGAGTTTC
TTCCGGTCTACACCCGAAGACCTTGAGAGAGCAGAGAAACAGCTCAAAGCGCGTGACATT
AATGACATTTTCGCCATTCTCAAGAACGGCGAGTGGCTGGTCAAGCTGATTCTTGCCATC
CGCGACTGGATCAAGGCATGGGTCGCCTCAGAAGAGAAGTTTGTCACCATGACAGACTTG
GTGCCTGGCATTCTTGAAAAGCAGCGGGACCTCAACGACCCCAGCAAGTACAAGGAGGCC
AAGGAATGGCTCGACAATGCGCGACAAGCGTGTTTGAAGAGCGGAAACGTCCACATTGCC
AACCTGTGCAAAGTGGTCGCCCCGGCACCCAGCAAGTCGAGACCCGAGCCCGTGGTCGTT
TGCCTCCGCGGCAAGTCCGGCCAGGGCAAGAGTTTCCTTGCGAATGTGCTTGCACAAGCA
ATTTCCACCCACTTCACTGGCAAAACCGATTCAGTTTGGTATTGCCCACCTGACCCTGAC
CACTTTGACGGTTACAACCAGCAGACTGTCGTAGTGATGGACGATTTGGGCCAGAACCCT
GACGGCAAGGACTTCAAGTACTTTGCCCAAATGGTCTCAACCACGGGGTTCATCCCGCCC
ATGGCTTCACTCGAAGACAAAGGCAAACCTTTTAACAGCAAGGTCATCATTGCCACCACC
AACCTGTACTCGGGTTTTACCCCGAGAACCATGGTGTGCCCTGACGCACTGAACCGAAGG
TTTCACTTTGACATTGACGTGAGTGCCAGGGACGGGTACAAAATTAACAACAAATTGGAC
ATAACCAAAGCTCTTGAGGACACCCACACCAACCCAGTGGCAATGTTTAAGTACGATTGT
GCCCTTCTCAACGGCATGGCTGTTGAGATGAAGAGAATGCAACAAGACATGTTCAAGCCT
CAACCACCCCTCCAGAACGTGTACCAACTTGTTCAGGAGGTGATTGAACGGGTCGAGCTC
CACGAGAAAGTGTCGAGTCACCCGATTTTCAAGCAGATCTCAATTCCTTCCCAAAAGTCT
GTGTTGTACTTCCTCATTGAGAAAGGCCAACACGAAGCAGCAATTGAATTCTTCGAGGGG
ATGGTGCACGATTCCATCAAGGAGGAACTCCGGCCCCTCATCCAACAGACCTCATTTGTG
AAACGCGCTTTCAAGCGCCTGAAGGAAAATTTTGAGATTGTTGCCCTGTGTTTGACTCTT
TTGGCAAACATAGTGATCATGATTCGTGAAACCCGCAAGAGGCAGCAGATGGTGGATGAT
GCAGTGAATGAGTACATTGAGAGAGCAAACATCACCACGGATGATAAAACTCTTGATGAA
GCCGAGAAAAACCCTCTGGAAACCAGCGGTGTCAGCACTGTTGGGTTCAGAGAGAGAACC
CTCCCGGGGCAG---GCGAGTGATGACGTGAACTCCGAGCCCGTCAAACCCGTGGAGGAG
CAACCACAAGCTGAAGGACCATACGCCGGACCCCTTGAGCGTCAAAAACCTCTGAAAGTG
AGAGCCAGGCTACCACAACAGGAGGGACCTTACGCTGGTCCGCTGGAGAGACAGAAACCT
CTGAAAGTGAAAGCAAGAGCCCCGGTCGTCAAGGAAGGACCTTATGAAGGACCGGTGAAG
AAACCTGTTGCTTTGAAAGTGAAAGCTAAG---AATTTGATTGTCACTGAGAGTGGTGCC
CCCCCGACCGACTTGCAAAAGATGGTCATGGGCAACACAAAGCCTGTTGAGCTCATTCTC
GACGGGAAGACAGTAGCCATTTGCTGTGCTACTGGAGTATTTGGCACTGCTTACCTCGTA
CCTCGTCATCTTTTCGCAGAGAAATATGACAAGATCATGTTGGACGGCAGAGCTATGACA
GACAGTGACTACAGAGTGTTTGAGTTTGAGATTAAAGTGAAGGGACAGGACATGCTCTCG
GACGCCGCTCTCATGGTACTTCATCGTGGGAATCGCGTGAGAGACATCACGAAGCACTTT
CGTGACACGGCAAGAATGAAGAAAGGCACCCCCGTTGTCGGCGTGATTAACAATGCCGAT
GTCGGGAGACTGATTTTCTCCGGTGAGGCCCTCACCTACAAGGACATTGTGGTGTGCATG
GATGGAGACACCATGCCCGGGCTTTTTGCCTACAGAGCCGCCACCAAGGCTGGCTACTGT
GGAGGGGCCGTTCTCGCCAAGGACGGAGCTGACACGTTCATCGTTGGCACTCACTCCGCA
GGTGGCAAT---GGAGTTGGATACTGCTCGTGCGTTTCCAGATCCATGCTCTTGAAAATG
AAGGCACACATTGACCCTGAGCCACACCACGAGGGGTTGATTGTAGACACCAGAGACGTG
GAAGAGCGCGTCCACGTGATGCGCAAAACCAAGCTTGCACCCACCGTTGCACACGGTGTG
TTCAACCCTGAGTTTGGGCCAGCTGCCTTGTCCAACAAGGACCCGCGTCTGAACGAGGGT
GTTGTTCTCGATGAAGTCATCTTCTCCAAACACAAGGGAGACACAAAGATGTCTGAGGAG
GACAAAGCGCTGTTCCGCCGCTGTGCTGCTGATTACGCGTCGCACCTGCACAGCGTACTG
GGTACGGCAAATGCCCCGTTGAGCATCTACGAGGCAATTAAAGGTGTCGACGGACTCGAC
GCCATGGAGCCAGACACCGCACCTGGCCTCCCCTGGGCTCTCCAGGGAAAGCGCCGTGGT
GCGCTCATCGACTTTGAGAACGGTACGGTCGGACCCGAAGTCGAGGCTGCCCTTAAGCTC
ATGGAGAAAAGAGAGTACAAGTTTGTTTGTCAGACCTTCCTGAAGGACGAGATTCGTCCG
ATGGAGAAAGTACGTGCCGGCAAGACTCGCATTGTCGACGTCCTGCCTGTTGAACACATT
CTTTACACCAGGATGATGATTGGCAGATTTTGTGCACAAATGCACTCAAACAACGGACCG
CAAATTGGTTCGGCGGTCGGTTGTAACCCTGATGTTGATTGGCAAAGATTTGGCACACAC
TTCGCCCAATACAGAAACGTGTGGGATGTGGACTATTCGGCCTTTGATGCTAACCACTGC
AGTGACGCCATGAACATCATGTTTGAGGAGGTGTTCCGCACGGACTTCGGGTTCCACCCA
AATGCCGAGTGGATCTTGAAGACTCTCGTGAATACGGAACACGCCTATGAGAACAAACGC
ATCGCTGTTGAAGGCGGGATGCCATCTGGTTGTTCCGCAACGAGCATCATCAACACAATT
TTGAACAACATCTATGTGCTCTACGCCTTGCGCAGACACTATGAGGGAGTTGAGCTGGAC
ACTTACACCATGATCTCCTACGGTGACGACATCGTGGTGGCGAGTGATTACGATCTGGAC
TTTGAGGCTCTCAAGCCTCACTTCAAATCTCTTGGTCAAACTATTACCCCAGCTGACAAA
AGCGACAAAGGTTTTGTTCTTGGTCACTCCATTACCGATGTCACTTTCCTCAAAAGACAC
TTCCACATGGACTATGGAACTGGGTTTTACAAACCTGTGATGGCTTCGAAGACCCTCGAA
GCTATCCTCTCCTTTGCACGCCGTGGGACCATACAGGAGAAGTTGATCTCCGTGGCAGGA
CTCGCGGTCCACTCTGGACCTGACGAGTACCGGCGTCTCTTTGAGCCTTTCCAAGGCCTC
TTTGAGATTCCAAGCTACAGATCACTTTACCTGCGTTGGGTGAACGCCGTGTGCGGTGAC
GCA---------------------------------
>AAT01700
CCCTTCTTCTTCTCCGACGTTAGGTCAAACTTTTCCAAGCTGGTAGACACAATCAACCAG
ATGCAAGAGGACATGTCCACAAAACACGGACCTGACTTTAACCGGTTGGTGTCCGCTTTT
GAGGAGTTGGCCACTGGAGTGAAAGCTATCAGGACCGGTCTCGACGAGGCCAAACCCTGG
TACAAGCTCATCAAGCTCCTGAGCCGCCTGTCGTGCATGGCCGCTGTAGCAGCACGGTCA
AAGGACCCAGTCCTTGTGGCCATCATGCTGGCTGACACCGGTCTCGAGATTCTGGACAGC
ACTTTCGTCGTGAAGAAGATTTCCGACTCTCTCTCCAGTCTCTTTCACGTGCCGGCCCCC
GTCTTCAGCTTCGGAGCCCCGATTCTGTTAGCCGGGTTGGTCAAGGTCGCCTCGAGTTTC
TTCCGGTCCACACCCGAAGACCTTGAGAGAGCAGAGAAACAGCTCAAAGCACGTGACATC
AATGACATTTTCGCCATTCTCAAGAACGGCGAGTGGCTGGTCAAGCTGATCCTTGCCATC
CGCGACTGGATCAAGGCATGGATTGCCTCAGAAGAGAAGTTTGTCACCATGACAGACTTG
GTGCCTGGCATCCTTGAAAAACAACGGGATCTCAACGACCCAAGCAAGTACAAGGAAGCC
AAGGAGTGGCTCGACAACGCGCGCCAAACGTGTTTGAAGAATGGGAACATTCACATTGCC
AACCTGTGCAAAGTGGTCGCTCCGGCACCCAGCAAGTCGCGACCCGAGCCCGTGGTCGTT
TGCCTCCGCGGCAAATCCGGCCAGGGCAAGAGTTTCCTTGCAAACGTGCTCGCACAAGCA
ATCTCTACCCACTTCACCGGCAGGACTGACTCAGTTTGGTACTGCCCGCCTGACCCTGAC
CACTTCGACGGTTACAACCAACAGACTGTCGTTGTGATGGACGATTTGGGCCAGAACCCC
GACGGCAAGGACTTCAAGTATTTCGCCCAGATGGTTTCAACCACGGGGTTCATCCCGCCT
ATGGCATCGCTTGAGGACAAAGGCAAACCTTTCAACAGTAAGGTCATCATTGCAACCACC
AACTTGTACTCGGGCTTCACCCCGAGGACCATGGTGTGTCCTGATGCCCTGAACCGGAGG
TTTCACTTTGACATCGACGTGAGCGCCAAAGACGGGTACAAAATTAACAACAAATTGGAC
ATCATCAAGGCACTTGAAGACACCCACACCAATCCCGTGGCAATGTTTCAGTACGATTGT
GCCCTTCTCAACGGCATGGCTGTTGAAATGAAGAGAATGCAACAAGACGTGTTCAAACCT
CAGCCACCCCTCCAGAACGTATACCAACTTGTTCAGGAGGTGATTGAGCGGGTGGAGCTC
CACGAGAAAGTGTCGAGCCACCCGATTTTCAAGCAGATCTCAATTCCTTCCCAGAAATCC
GTGTTGTACTTCCTCATTGAAAAAGGGCAGCACGAGGCAGCAATTGAATTCTTTGAGGGC
ATGGTCCACGACTCCATCAAGGAGGAGCTCCGGCCCCTCATCCAACGAACTTCATTTGTG
AAACGCGCTTTCAAGCGCTTGAAGGAAAACTTTGAGATTGTTGCCCTATGTTTGACCCTC
CTGGCCAACATAGTGATCATGATCCGCGAGACTCGCAAGAGACAGAAGATGGTGGATGAT
GCGGTGAACGAGTACATTGAGAAAGCAAACATCACCACCGATGACAAGACTCTTGACGAG
GCGGAAAAGAACCCTCTGGAAACCAGCGGTGCCAGCACCGTCGGCTTCAGAGAGAGAACT
CTTCCAGGCCAGAAGGCGCGTGGCGAAGAGAACTCTGAGCCCGCCCAGCCTATTGAAGAG
CAACCACGAGCTGAAGGACCCTACGCCGGGCCGCTTGAGCGTCAGAAACCTCTGAAAGTG
AGAGCCAAGCTCCCACAGCAAGAGGGGCCTTACGCTGGCCCGATGGAGAGACAGAAACCA
CTTAAGGTGAAAGCAAAAGCCCCGGTCATTAAGGAAGGACCTTACGAGGGACCGGTGAAG
AAGCCTGTCGCTTTGAAAGTGAAAGCTAAG---AACCTGATTGTCACTGAGAGTGGTGCC
CCACCGACCGACTTGCAAAAGATGGTCATGGGCAACACTAAGCCTGTTGAGCTCATTCTC
GACGGGAAGACAGTAGCCATCTGCTGTGCTACTGGAGTGTTTGGCACCGCCTACCTCGTG
CCACGTCATCTTTTCGCTGAGAAGTATGACAAGATTATGGTGGATGGCAGGGCCATGACA
GACAGTGACTACAGAGTGTTTGAGTTTGAGATTAAAGTAAAAGGACAGGACATGCTCTCA
GACGCTGCGCTCATGGTGCTCCACCGTGGGAACCGCGTGAGAGACATCACGAAACACTTT
CGTGACACAGCAAGAATGAAGAAAGGCACCCCCGTCGTTGGCGTGATCAACAACGCTGAT
GTCGGGAGACTGATTTTCTCTGGTGAAGCCCTTACCTACAAGGACATTGTAGTGTGCATG
GATGGTGACACCATGCCTGGGCTCTTTGCCTACAAAGCCTCAACCAAGGCTGGGTATTGC
GGAGGAGCTGTCCTTGCTAAGGACGGGGCCGACACGTTCATCGTCGGCACTCACTCTGCT
GGAGGCAAT---GGTGTTGGATACTGCTCTTGCGTTTCCAGATCCATGCTTCTCAGGATG
AAGGCACACATTGACCCTGAACCACACCACGAGGGGTTGATTGTTGACACCAGAGATGTG
GAAGAGCGCGTCCACGTGATGCGCAAAACCAAGCTTGCACCCACCGTCGCACACGGTGTG
TTTAACCCTGAGTTCGGGCCCGCCGCCTTGTCCAACAAGGACCCGCGCCTGAACGATGGT
GTTGTCCTCGATGAAACCATCTTCTCCAAACACAAAGGAGACACAAAGATGTCTGAGGAG
GACAAAGCGCTGTTCCGCCGCTGTGCTGCTGACTATGCGTCACGCTTGCACAGTGTGTTG
GGCACAGCAAATGCCCCACTGAGCATCTTCGAGGCAATCAAAGGCGTTGATGGACTCGAC
GCAATGGAGCCAGACACTGCACCCGGCCTCCCCTGGGCACTCCAGGGGAAGCGCCGTGGA
GCGCTTATCGACTTTGAGAACGGCACTGTCGGACCCGAAGTTGAGGCTGCCTTGAAGCTC
ATGGAGAAAAGAGAGTACAAGTTTGTTTGCCAAACCTTCCTGAAGGACGAGATTCGCCCA
ATGGAGAAAGTACGCGCCGGTAAGACTCGCATTGTCGACGTCCTACCTGTTGAACACATT
CTTTACACTAGGATGATGATTGGCAGATTCTGTGCACAAATGCACTCAAACAACGGACCC
CAAATTGGCTCGGCGGTCGGTTGTAACCCTGATGTTGATTGGCAAAGATTTGGTACACAC
TTCGCCCAATACAGAAACGTGTGGGATGTGGACTACTCGGCCTTTGATGCTAACCACTGC
AGCGACGCCATGAACATCATGTTTGAGGAGGTGTTCCGCACGGAGTTCGGCTTCCACCCA
AACGCGGAGTGGATTCTGAAGACTCTCGTGAACACGGAACACGCCTATGAGAACAAGCGC
ATCACTGTTGAGGGCGGGATGCCATCTGGCTGTTCCGCAACAAGCATCATCAACACAATT
CTGAACAACATCTACGTGCTCTACGCTTTGCGCAGACACTATGAGGGAGTTGAGCTGGAC
ACTTACACCATGATCTCCTACGGAGACGACATCGTGGTAGCAAGTGATTACGATTTGGAC
TTTGAGGCTCTCAAGCCCCACTTTAAATCCCTTGGCCAAACCATCACTCCAGCTGACAAA
AGCGACAAAGGTTTTGTTCTTGGTCACTCCATTACTGATGTCACTTTCCTCAAAAGACAC
TTCCACATGGATTACGGAACTGGGTTTTACAAACCTGTGATGGCCTCAAAGACCCTTGAG
GCTATCCTCTCCTTTGCACGCCGTGGGACCATACAGGAGAAGTTGATCTCCGTGGCAGGA
CTCGCTGTCCACTCTGGACCAGACGAGTACCGGCGTCTCTTTGAGCCCTTCCAGGGCCTC
TTTGAGATCCCAAGCTACAGATCACTTTACCTGCGTTGGGTGAACGCCGTGTGCGGTGAC
GCA---------------------------------
>AAT01701
CCCTTCTTCTTCTCCGACGTTAGGTCAAACTTTTCCAAGCTGGTGGACACAATCAACCAG
ATGCAAGAGGACATGTCCACAAAACACGGACCTGACTTTAACCGGTTGGTGTCCGCTTTT
GAGGAGTTGGCCACTGGAGTGAAAGCCATCAGGACCGGTCTCGATGAGGCCAAACCCTGG
TACAAGCTCATCAAGCTCCTGAGCCGCCTGTCGTGCATGGCCGCTGTAGCAGCACGGTCA
AAGGACCCAGTCCTTGTGGCCATCATGCTGGCTGACACCGGTCTCGAGATTCTGGACAGC
ACCTTCGTCGTGAAGAAGATTTCCGACTCTCTCTCCAGTCTCTTTCACGTGCCGGCCCCC
GCCTTCAGTTTCGGAGCCCCGATTCTGTTAGCCGGGCTGGTCAAGGTCGCCTCGAGTTTC
TTCCGGTCCACACCCGAAGACCTTGAGAGAGCAGAGAAACAGCTCAAAGCACGTGACATC
AACGACATTTTCGCCATTCTCAAGAACGGCGAGTGGCTGGTCAAGCTGATCCTTGCCATC
CGCGACTGGGTCAAGGCATGGATTGCCTCAGAAGAAAAGTTTGTCACCATGACAGACTTG
GTGCCTGGCATCCTTGAAAAACAACGGGATCTCAACGACCCAAGCAAGTACAAGGAAGCC
AAGGAGTGGCTCGACAACGCGCGCCAAACGTGTTTGAAGAATGGGAACATTCACATTGCC
AACCTGTGCAAAGTGGTCGCTCCGGCACCCAGCAAGTCGCGACCCGAACCCGTGGTCGTT
TGCCTCCGCGGCAAATCTGGCCAGGGCAAGAGTTTCCTTGCAAACGTGCTCGCACAAGCA
ATCTCTACCCACTTCACCGGCAGGACTGATTCAGTTTGGTACTGCCCGCCTGACCCTGAC
CACTTCGACGGTTATAACCAACAGACTGTCGTCGTGATGGACGACCTGGGCCAGAACCCC
GACGGCAAGGACTTCAAGTACTTCGCCCAGATGGTTTCAACCACGGGGTTCATCCCGCCT
ATGGCATCGCTTGAGGACAAAGGCAAACCTTTCAACAGTAAGGTCATCATTGCAACCACC
AACTTGTACTCGGGCTTCACCCCGAGGACCATGGTGTGTCCTGACGCCCTGAACCGGAGG
TTTCACTTTGACATCGACGTGAGCGCCAAAGACGGGTACAAAATTAACAACAAATTGGAC
ATCATCAAAGCACTTGAAGACACCCACACCAATCCCGTGGCAATGTTTCAGTACGATTGT
GCCCTTCTCAACGGCATGGCTGTAGAAATGAAGAGAATGCAACAAGACGTGTTCAAACCT
CAGCCACCCCTCCAGAACGTGTACCAACTTGTTCAGGAGGTGATTGAGCGGGTGGAGCTC
CACGAGAAAGTGTCGAGCCACCCGATTTTCAAGCAGATCTCAATTCCTTCCCAAAAATCC
GTGTTGTACTTCCTCATTGAAAAAGGGCAGCACGAGGCAGCAATTGAATTCTTTGAGGGC
ATGGTCCACGACTCCATCAAGGAGGAGCTCCGGCCCCTTATCCAACGAACTTCATTTGTG
AAACGCGCTTTCAAGCGCTTGAAGGAAAACTTTGAGATTGTTGCCCTATGTTTGACCCTC
CTGGCCAACATAGTGATCATGATCCGCGAGACTCGCAAGAGACAGAAGATGGTGGATGAT
GCGGTGAGTGAGTACATTGAGAAAGCAAACATCACCACCGACGACAAGACTCTTGACGAG
GCGGAAAAGAACCCTCTGGAAACCAGCGGTGCCAGCACCGTCGGCTTCAGAGAGAGAACT
CTTCCAGGCCAGAAGGCGCGTGGTGAAGAGAGCTCTGAGCCCGCCCAGCCTATTGAAGAG
CAACCGCGAGCTGAAGGACCCTACGCCGGGCCGCTTGAGCGTCAGAAACCTCTGAAAGTG
AGAGCCAAGCTCCCACAGCAAGAGGGGCCCTACGCTGGCCCGATGGAGAGACAGAAACCG
CTTAAGGTGAAAGCAAAAGCCCCGGTCATTAAGGAAGGACCTTACGAGGGACCGGTGAAG
AAGCCTGTCGCTTTGAAAGTGAAAGCTAAG---AACTTGATTGTCACTGAGAGTGGTGCC
CCACCGACTGACTTGCAAAAGATGGTCATGGGCAACACTAAGCCTGTTGAGCTCATTCTC
GACGGGAAGACAGTAGCCATCTGCTGTGCTACTGGAGTGTTTGGCACCGCCTACCTCGTG
CCTCGTCATCTTTTCGCTGAGAAGTATGACAAGATTATGGTGGACGGCAGGGCCATGACA
GACAGTGACTACAGAGTGTTTGAGTTTGAGATTAAAGTAAAAGGACAGGACATGCTCTCA
GACGCTGCGCTCATGGTGCTCCACCGTGGGAACCGCGTGAGAGACATCACGAAACACTTT
CGTGACACAGCAAGAATGAAGAAAGGCACCCCCGTCGTTGGCGTGATCAACAACGCTGAT
GTCGGGAGACTGATTTTCTCTGGTGAAGCCCTTACCTACAAGGACATTGTAGTGTGCATG
GATGGTGACACCATGCCTGGGCTCTTTGCCTACAAAGCCGCAACCAAGGCTGGGTATTGC
GGAGGAGCTGTCCTTGCTAAGGACGGGGCCGACACGTTCATCGTCGGCACTCACTCTGCT
GGAGGCAAT---GGTGTTGGATACTGCTCTTGCGTTTCCAGATCCATGCTCCTCAGGATG
AAGGCCCACATTGACCCTGAACCGCACCACGAGGGGTTGATTGTTGACACCAGAGATGTG
GAAGAGCGCGTCCACGTGATGCGCAAAACCAAGCTTGCACCCACCGTCGCACACGGTGTG
TTTAACCCTGAGTTCGGGCCCGCCGCCTTGTCCAACAAGGACCCGCGCCTGAACGATGGT
GTTGTCCTCGACGAAACCATCTTCTCCAAACACAAAGGAGATACAAAGATGTCTGAAGAG
GATAAAGCGCTGTTCCGCCGCTGCGCCGCTGACTACGCGTCACGCTTGCACAGTGTGTTG
GGCACAGCAAATGCCCCACTGAGCATCTTCGAGGCAATCAAAGGTGTTGATGGGCTCGAC
GCAATGGAGCCAGACACTGCACCCGGCCTCCCTTGGGCACTCCAGGGGAAGCGCCGTGGA
GCGCTTATCGACTTTGAGAACGGCACTGTCGGACCCGAAGTTGAGGCTGCCTTGAAGCTC
ATGGAGAAAAGAGAGTACAAGTTTGTTTGCCAAACCTTCCTGAAGGACGAGATTCGCCCG
ATGGAGAAAGTACGTGCCGGTAAGACTCGCATTGTCGACGTCCTGCCTGTTGAACACATT
CTCTACACTAGGATGATGATTGGCAGATTCTGTGCACAAATGCACTCAAACAACGGACCC
CAAATTGGCTCGGCGGTCGGTTGTAACCCTGATGTTGATTGGCAAAGATTTGGCACACAC
TTCGCCCAATACAGAAACGTGTGGGATGTGGACTATTCGGCCTTTGATGCTAACCATTGC
AGCGATGCCATGAACATCATGTTTGAGGAGGTGTTCCGCACGGAGTTCGGCTTCCACCCA
AACGCGGAGTGGATTCTGAAGACTCTCGTGAACACGGAACACGCCTATGAGAACAAGCGC
ATCACTGTTGAGGGCGGGATGCCATCTGGCTGTTCCGCAACAAGCATCATCAACACAATT
CTGAACAACATCTACGTGCTCTACGCTTTGCGCAGACACTATGAGGGAGTTGAGCTGGAC
ACTTACACCATGATCTCCTACGGAGACGACATCGTGGTAGCAAGTGATTACGATTTGGAC
TTTGAGGCTCTCAAGCCCCACTTTAAATCCCTTGGTCAAACCATCACTCCAGCTGACAAA
AGCGACAAAGGTTTTGTTCTTGGTCACTCCATTACTGATGTCACTTTCCTCAAAAGACAC
TTCCACATGGATTACGGAACTGGGTTTTACAAACCTGTGATGGCCTCAAAGACCCTTGAG
GCTATCCTCTCCTTTGCACGCCGTGGGACCATACAGGAGAAGTTGATCTCCGTGGCAGGA
CTCGCTGTCCACTCTGGACCAGACGAGTACCGGCGTCTCTTTGAGCCCTTCCAGGGCCTC
TTTGAGATCCCAAGCTACAGATCACTTTACCTGCGTTGGGTGAACGCCGTGTGCGGTGAC
GCA---------------------------------
>AAT01708
CCCTTCTTCTTCTCCGACGTTAGGTCAAATTTTTCCAAGCTGGTAGAGACCATCAACCAG
ATGCAGGAGGACATGTCAACAAAGCACGGACCCGACTTTAACCGGTTGGTGTCTGCGTTT
GAGGAATTGGCCACTGGAGTGAAGGCTATCAGGACCGGTCTCGATGAGGCCAAACCCTGG
TACAAGCTCATCAAGATCCTGAGCCGCTTGTCATGCATGGCCGCCGTAGCAGCACGGTCA
AAGGACCCGGTCCTTGTGGCTATTATGCTGGCTGACACCGGCCTTGAGATTCTGGACAGT
ACTTTTGTCGTGAAGAAGATCTCCGACTCACTCTCCAGTCTCTTTCACGTGCCGGCCCCC
GTCTTCAGTTTCGGAGCCCCGATCCTGCTGGCCGGGTTGGTCAAAGTTGCCTCGAGTTTC
TTCCGGTCTACGCCCGAAGACCTTGAGAGAGCAGAAAAACAGCTCAAAGCACGTGACATC
AATGACATATTCGCCATTCTCAAGAACGGCGAGTGGTTGGTCAAGCTGATTCTTGCTATC
CGCGACTGGATTAAAGCATGGATCGCCTCAGAAGAAAAGTTTGTCACCATGACAGACTTG
GTGCCTGGCATTCTTGAAAAGCAGCGGGACCTCAACGACCCCAGCAAGTACAAGGAGGCC
AAGGAGTGGCTCGAAAGCGCGCGTCAAGCGTGCCTGAAGAGTGGGAATGTCCACATTGCC
AACCTGTGCAAAGTGGTCACCCCAGCACCTAGCAAGTCGAGACCTGAACCCGTGGTCGTT
TGCCTCCGGGGCAAATCCGGCCAGGGAAAGAGTTTCCTTGCAAACGTGCTTGCACAGGCA
ATTTCAACACATTTTACTGGCAGAACCGATTCAGTTTGGTACTGTCCACCTGACCCTGAC
CACTTCGACGGTTACAACCAACAGACCGTTGTTGTGATGGATGATTTGGGCCAGAACCCC
GACGGCAAGGACTTCAAATACTTTGCCCAAATGGTTTCAACCACGGGGTTTATCCCGCCC
ATGGCCTCGCTCGAAGACAAAGGAAAACCCTTCAACAGCAAAGTCATTATCACCACTACC
AACTTATACTCGGGTTTCACCCCGAGAACCATGGTGTGCCCTGACGCGCTGAACCGGAGG
TTCCACTTTGACATTGACGTGAGCGCCAAGGACGGGTACAAAGTTAACAACAAATTGGAC
ATAATCAAAGCTCTTGAGGACACCCACACCAATCCAGTGGCAATGTTTCAATACGATTGT
GCCCTTCTTAACGGCATGGCCGTTGAGATGAAGAGAATGCAACAAGACATGTTTAAGCCT
CAACCACCCCTCCAGAACGTGTACCAACTTGTTCAGGAGGTGATTGAACGGGTCGAGCTC
CACGAGAAAGTGTCGAGCCACCAAATTTTTAAACAGATTTCAATTCCTTCCCAAAAGTCT
GTGTTGTACTTTCTCATTGAGAAAGGCCAGCACGAAGCAGCAATTGAGTTCTTCGAGGGA
ATGGTACACGACTCCATCAAGGAGGAGCTCCGTCCCCTCATCCAACAGACTTCATTTGTG
AAACGCGCTTTTAAGCGTCTGAAGGAAAACTTTGAGATTGTTGCCCTATGTTTGACTCTC
TTGGCAAACATAGTGATCATGATCCGCGAGACTCGCAAGAGACAACAGATGGTGGATGAT
GCAGTGAATGAGTACATTGAGAAAGCAAACATCACCACAGATGACAAAACTCTTGACGAG
GCGGAAAAGAACCCTTTGGAGACTAGCGGTGCCAGCACTGTTGGGTTCAGAGAAAGAACT
CTCCCAGGACACAAGGCGAGTGATGACGTGAACTCCGAGCCCGCCAGACCTGTGGAGGAA
CAACCACAAGCTGAAGGACCCTACGCCGGGCCACTCGAGCGCCAGAAGCCTCTGAAAGTG
AAAGCCAAGCTGCCACAGCAGGAAGGACCTTACGCTGGCCCGATGGAGAGACAGAAACCA
CTGAAAGTGAAAGTAAAAGCTCCGGTCGTTAAGGAAGGACCATACGAGGGACCGGTGAAG
AAGCCTGTCGCTTTGAAAGTGAAAGCTAAG---AACTTGATTGTCACTGAGAGTGGAGCC
CCACCGACCGACTTGCAAAAGATGGTCATGGGCAACACCAAGCCTGTTGAGCTCATCCTC
GACGGGAAGACGGTGGCCATCTGTTGTGCTACCGGAGTGTTTGGCACTGCGTACCTCGTG
CCTCGTCATCTTTTTGCAGAAAAATATGACAAGATCATGCTGGACGGTAGAGCCATGACA
GACAGTGACTACAGAGTGTTTGAGTTTGAGATTAAAGTAAAAGGACAGGACATGCTCTCA
GACGCTGCGCTCATGGTACTCCACCGTGGGAATCGCGTGAGAGACATCACGAAACACTTT
CGTGACACAGCAAGAATGAAGAAAGGCACCCCTGTTGTCGGAGTGATCAACAATGCCGAC
GTCGGGAGACTGATTTTCTCTGGTGAGGCCCTTACCTACAAGGACATTGTAGTATGCATG
GACGGAGACACCATGCCTGGCCTGTTTGCCTACAAAGCCGCCACCAAGGCTGGCTACTGT
GGGGGAGCCGTTCTTGTTAAGGACGGAGCTGACACATTCATCGTTGGCACTCACTCCGCA
GGCGGCAAT---GGAGTTGGATACTGCTCATGCGTTTCCAGGTCCATGTTGCTGAAAATG
AAGGCGCACATCGACCCCGAACCACACCACGAGGGGTTGATCGTTGACACTAGAGATGTT
GAAGAGCGTGTGCATGTCATGCGCAAAACCAAGCTTGCACCCACCGTGGCTCACGGTGTG
TTTAATCCTGAATTTGGTCCCGCCGCCTTGTCCAACAAGGACCCGCGGCTGAATGAAGGT
GTTGTCCTCGATGAAGCCATTTTCTCCAAACACAAAGGAGACACGAAAATGACCGAGGAG
GACAAAGCGCTGTTCCGCCGCTGTGCTGCCGACTACGCGTCGCGCTTGCACAACGTGTTG
GGTACGGCAAATGCCCCACTGAGCATCTACGAGGCAATAAAAGGCGTCGACGGCCTTGAC
GCCATGGAACCAGACACTGCGCCTGGCCTTCCCTGGGCCCTCCAGGGTAAGCGCCGCGGC
GCGTTGATTGACTTCGAGAACGGCACGGTCGGGCCCGAAGTCGCGGCTGCCTTAGAGCTC
ATGGAGAAAAGACAATACAAATTTGCTTGCCAGACCTTCCTGAAAGACGAAATTCGCCCG
ATGGAGAAAGTACGTGCCGGCAAGACTCGCATCGTCGATGTTTTGCCTGTTGAACATATT
CTTTACACCAGGATGATGATTGGCAGATTCTGTGCTCAGATGCACTCAAACAACGGACCG
CAAATTGGCTCAGCGGTTGGTTGTAATCCAGATGTTGATTGGCAGAGATTTGGTACCCAT
TTTGCTCAGTACAAAAACGTGTGGGATGTGGACTATTCGGCCTTTGATGCTAACCATTGC
AGTGACGCAATGAACATCATGTTTGAGGAAGTGTTCCGCACGGAATTTGGTTTCCACCCA
AATGCTGAGTGGATCCTGAAAACTCTCGTGAACACGGAACACGCCTATGAGAACAAGCGC
ATCACTGTCGAGGGCGGGATGCCGTCTGGTTGTTCCGCAACAAGCATCATCAACACAATT
TTGAACAACATCTACGTGCTCTACGCCTTGCGTAGACACTATGAGGGAGTTGAGCTGGAC
ACCTACACCATGATCTCCTACGGAGATGACATAGTGGTGGCAAGTGATTACGATTTGGAT
TTTGAGGCTCTTAAGCCGCACTTTAAATCTCTTGGTCAAACCATCACCCCAGCTGACAAA
AGCGACAAAGGTTTTGTTCTTGGTCACTCCATTACTGATGTCACTTTCCTCAAAAGACAC
TTCCGCATGGACTATGGAACTGGGTTTTACAAACCTGTGATGGCTTCGAAGACCCTCGAG
GCCATCCTCTCCTTTGCACGCCGTGGGACCATACAGGAGAAGTTGATCTCCGTGGCAGGA
CTCGCAGTCCACTCTGGACCTGACGAGTACCGGCGTCTCTTTGAGCCCTTTCAGGGCCTC
TTTGAGATTCCGAGCTACAGATCACTTTACCTGCGTTGGGTGAACGCCGTGTGCGGTGAC
GCA---------------------------------
>AAT01709
CCCTTCTTCTTCTCCGACGTCAGGTCAAACTTCACCAAACTGGTGGAGACCATCAACCAA
ATGCAGGAGGACATGTCAACAAAACACGGACCCGACTTTAACAGGTTGGTGTCCGCATTT
GAGGAATTGGCCACTGGAGTGAAAGCCATCAGGACCGGTCTCGACGAAGCCAAGCCCTGG
TACAAACTCATCAAGCTCCTGAGCCGTTTGTCATGCATGGCCGCTGTAGCAGCACGGTCG
AAGGACCCAGTCCTTGTGGCCATCATGCTGGCTGACACCGGTCTTGAGATTCTGGACAGC
ACCTTCGTCGTGAAGAAGATCTCCGACTCGCTCTCCAGTCTCTTTCACGTGCCGGCCCCC
GTCTTCAGTTTCGGAGCCCCGATTCTGCTGGCCGGGTTGGTCAAGGTCGCCTCGAGTTTC
TTCCGGTCCACGCCCGAAGACCTTGAGAGAGCGGAAAAACAGCTCAAAGCACGTGACATC
AATGACATATTCGCCATTCTCAAGAACGGCGAGTGGCTGGTTAAGCTGATTCTTGCCATC
CGCGACTGGATCAAGGCATGGATCGCCTCAGAAGAAAAGTTTGTCACCATGACAGACTTA
GTGCCTGGCATTCTTGAAAAGCAGCGGGACCTCAACGACCCCGGCAAGTACAAGGAAGCT
AAGGAGTGGCTCGACAATGCGCGCCAAGCGTGTTTGAAGAGCGGGAATGTCCACATTGCC
AACCTGTGCAAAGTGGTCGCCCCAGCACCCAGCAGGTCGAGACCCGAACCTGTGGTCGTT
TGCCTCCGTGGCAAATCCGGCCAGGGAAAGAGTTTCCTTGCGAACGTGCTCGCACAAGCA
ATTTCCACACACTTCACTGGCAGAACAGACTCAGTCTGGTACTGCCCACCTGACCCTGAC
CACTTTGACGGTTACAACCAACAAACCGTTGTTGTGATGGATGATCTGGGCCAAAACCCC
GACGGCAAGGACTTCAAGTACTTCGCCCAAATGGTGTCGACCACGGGGTTCATCCCACCC
ATGGCCTCGCTCGAGGACAAGGGCAAACCTTTCAACAGCAAAGTCATCATCGCCACTACC
AACCTGTACTCGGGGTTCACCCCGAGAACCATGGTGTGCCCCGATGCGCTGAACAGAAGG
TTTCACTTTGACATTGACGTGAGTGCCAAGGATGGGTACACAATCAACAACAAATTGGAC
ATAACCAAAGCTCTTGAAGACACCCACACCAATCCGGTGGCAATGTTTCAATACGACTGT
GCCCTTCTCAACGGCATGGCTGTTGAGATGAAGAGAATGCAACAAGACATGTTCAAACCT
CAACCACCCCTCCAGAACGTTTACCAACTTGTTCAGGAGGTAATTGAGCGGGTCGAGCTC
CACGAGAAGGTGTCGAGCCACCCGATTTTCAAGCAGATCTCAATTCCTTCCCAAAAATCT
GTGTTGTACTTCCTCATTGAGAAAGGCCAACACGAAGCAGCAATTGAATTCTTTGAGGGA
ATGGTGCACGACTCCATCAAGGAGGAGCTCCGGCCCCTCATCCAACAAACCTCATTTGTG
AAACGCGCTTTCAAGCGCTTGAAGGAAAACTTTGAGATCGTTGCCCTGTGTTTGACCCTC
TTGGCAAACATAGTGATCATGATCCGCGAGACTCGCAAGAGACAGAAGATGGTGGATGAT
GCAGTGAACGAGTACATTGAGAAGGCAAACATCACCACAGATGACAAGACTCTTGATGAG
GCGGAAAAGAACCCGCTGGAGACCAGCGGTGCCAGCACCGTTGGCTTCAGAGAGAGGACT
CTCCCGGGACACAAGGCGAGTGATGACGTGAACTCCGAGCCCGCCCAGCCCCTGGAGAAG
CAACCACAAGCTGAAGGACCCTACGCCGGGCCACTCGAGCGTCAGAAACCTTTGAAAGTG
AGAGCCAAGCTACCACAGCAGGAGGGACCTTACGCTGGCCCGATGGAGAGACAAAAACCA
CTGAAGGTGAAAGCAAAAGCCCCGGTCGTCAAGGAAGGACCTTACGAGGGACCGGTGAAG
AAGCCTGTCGCTTTGAAAGTGAAAGCCAAG---AATTTGATTGTCACTGAGAGTGGCGCC
CCACCGACTGACTTGCAAAAGATGGTCATGGGCAACACCAAACCTGTCGAACTCATCCTC
GACGGGAAGACGGTAGCCATCTGCTGCGCTACCGGAGTGTTTGGCACTGCTTACCTCGTG
CCTCGTCACCTCTTCGCAGAGAAGTATGACAAGATCATGTTGGACGGTAGAGCCATGACA
GACAGTGACTACAGAGTGTTTGAGTTTGAGATTAAAGTAAAAGGACAGGACATGCTCTCA
GACGCCGCGCTCATGGTGCTTCACCGCGGGAACCGTGTGAGAGACATCACGAAACACTTT
CGTGACACAGCAAGAATGAAGAAAGGCACCCCCGTCGTCGGAGTGATCAACAACGCCGAT
GTCGGGAGACTGATTTTCTCTGGTGAGGCCCTCACCTACAAGGACATTGTAGTGTGCATG
GATGGAGACACCATGCCTGGCCTCTTTGCCTACAGAGCCGCCACCAAGGCTGGCTACTGC
GGGGGAGCCGTTCTCGCTAAGGACGGAGCCGACACATTCATCGTTGGCACTCACTCCGCA
GGCGGCAAT---GGAGTCGGATACTGCTCATGTGTGTCCAGGTCCATGCTGCTGAAAATG
AAGGCACACATCGACCCTGAGCCGCACCACGAGGGGTTGATCGTTGACACCAGAGATGTG
GAAGAACGCGTGCATGTCATGCGCAAAACCAAGCTTGCACCCACCGTAGCACACGGTGTG
TTCAACCCTGAGTTCGGCCCCGCTGCCCTGTCCAACAAGGACCCGCGACTGAACGAAGGT
GTTGTCCTCGATGAAGTCATCTTCTCCAAACACAAAGGAGACACAAAGATGACCGAGGAG
GACAAAGCGCTGTTCCGTCGCTGTGCTGCTGACTACGCGTCGCGCTTGCACAGTGTACTG
GGTACGGCAAATGCCCCACTGAGCATTTACGAGGCAATCAAGGGCGTCGACGGCCTCGAC
GCCATGGAACCAGACACCGCGCCTGGTCTCCCCTGGGCCCTCCAGGGGAAACGCCGTGGT
GCGCTGATTGACTTCGAGAACGGCACGGTTGGACCCGAGGTCGCGGCTGCCCTGAAGCTC
ATGGAGAAAAGAGAGTACAAATTTGCTTGTCAGACCTTCCTGAAGGACGAGATTCGCCCG
ATGGAGAAAGTACGTGCCGGCAAGACTCGCATTGTCGACGTTTTGCCTGTTGAACATATT
CTTTACACTAGGATGATGATTGGTAGATTCTGTGCTCAAATGCACTCAAACAACGGACCG
CAAATTGGCTCAGCGGTCGGTTGTAACCCAGATGTTGATTGGCAAAGATTTGGCACACAC
TTTGCCCAGTACAGAAATGTGTGGGATGTGGACTATTCGGCCTTTGATGCCAACCATTGC
AGCGATGCGATGAACATCATGTTTGAGGAGGTGTTTCGCACGGATTTTGGTTTCCACCCG
AACGCCGAGTGGATCCTGAAGACTCTCGTGAATACGGAGCACGCCTATGAAAACAAACGC
ATCACTGTTGAGGGCGGGATGCCGTCTGGCTGTTCCGCAACAAGCATCATCAACACAATT
TTGAACAACATCTACGTGCTCTACGCCCTGCGTAGACACTATGAGGGAGTTGAGCTGGAC
ACTTACACCATGATCTCCTACGGAGATGACATCGTGGTGGCAAGTGATTACGATCTGGAC
TTTGAGGCCCTTAGGCCACACTTCAAATCTCTTGGTCAAACCATTACCCCAGCTGACAAA
AGCGACAAAGGTTTTGTTCTTGGCCATTCCATCACCGACGTCACTTTCCTCAAAAGACAC
TTCCACATGGATTATGGAACTGGGTTTTACAAACCTGTGATGGCCTCGAAGACCCTCGAG
GCTATCCTCTCCTTTGCACGCCGTGGGACCATACAGGAGAAGTTGATCTCCGTGGCAGGG
CTCGCCGTCCATTCTGGACCTGACGAGTACCGGCGTCTCTTTGAGCCTTTTCAGGGCCTC
TTCGAGATTCCAAGCTACAGATCACTTTATCTGCGTTGGGTGAACGCCGTGTGCGGCGAC
GCA---------------------------------
>CAL64901
CCCTTCTTTTTCTCTGACGTTAGGTCAAACTTTTCCAAACTGGTGGAGACGATTAACCAG
ATGCAGGAGGACATGTCCACAAAGCACGGACCTGACTTTAAACGGTTGGTGTCTGCTTTT
GAGGAACTGGCCAGTGGAGTGAAAGCCATCAGGACCGGTCTCGATGAGGCCAAACCCTGG
TACAAGCTTGTTAAGCTCCTGAGCCGCTTGTCGTGCATGGCCACTGTAGCAGCGCGGTCA
AAGGACCCAGTCCTTGTGGCCATCATGCTGGCTGACACCGGTCTCGAGATTCTGGACAGC
ACGTTTGTCGTGAAGAAGATCTCCGACTCGCTCTCCAGTCTCTTTCACGTGCCGGCCCCC
GCCTTCAGCTTCGGAGCCCCGATTCTGTTGGCCGGGTTGGTCAAGGTCGCCTCGAGTTTC
TTCCGGTCCACACCCGAAGACCTTGAGAGAGCAGAGAAACAACTCAAAGCACGTGACATC
AACGACATCTTCGCCATTCTCAAGAACGGCGAGTGGCTGGTCAAGCTGATCCTTGCCATC
CGCGACTGGATTAAGGCATGGATCGCCTCAGAAGAGAAGTTTGTCACCATGACAGACCTG
GTGCCTGGTATCCTTGAAAAACAGCGGGACCTCAACGACCCAAGCAAGTACAAGGATGCC
AAGGAATGGCTCGACAACACGCGCCAAGTGTGTTTGAAGAACGGGAACGTCCATATTGCC
AACCTTTGCAAAGTGGTCGCCCCAGCACCCAGCAAGTCGAGACCCGAGCCCGTGGTCGTT
TGCCTCCGCGGCAAGTCTGGCCAGGGCAAGAGTTTCCTTGCGAACGTGCTTGCACAAGCA
ATCTCCACCCACCTCACCGGCAGGACCGATTCTGTTTGGTACTGCCCGCCTGACCCTGAC
CACTTCGACGGTTACAACCAGCAGACCGTCGTTGTGATGGACGATTTGGGCCAGAACCCT
GACGGCAAGGACTTCAAGTACTTCGCCCAAATGGTTTCAACCACGGGGTTCATCCCGCCC
ATGGCATCACTTGAGGACAAAGGCAAACCCTTCAGCAGTAAGGTCATCATTGCAACCACC
AACCTGTACTCGGGCTTCACCCCGAAGACCATGGTGTGTCCTGATGCTCTGAACCGGAGG
TTTCACTTTGACATCGACGTGAGCGCCAAGGACGGGTACAAAATCAACAACAAACTGGAC
ATCATCAAAGCACTTGAAGACACCCACGCCAATCCAGTGGCAATGTTTCACTACGACTGT
GCCCTTCTCAACGGCATGGCTGTTGAAATGAAGAGATTGCAACAGGATATGTTCAAGCCT
CAACCACCCCTCCAGAACGTGTACCAACTTGTTCAGGAGGTGATTGAGCGGGTCGAGCTT
CACGAGAAAGTGTCAAGCCACCCAATTTTTAAGCAAATCTCAATACCTTCCCAAAAATCT
GTGTTGTACTTCCTCATTGAGAAAGGCCAACACGAGGCAGCAATTGAATTCTTTGAGGGC
ATGGTACACGACTCCATTAAGGAGGAACTCCGGCCCCTCATCCAACAAACTTCATTTGTG
AAACGTGCTTTCAAGCGCCTGAAGGAGAACTTTGAAATTGTTGCACTGTGCCTAACACTT
TTGGCCAACATTGTCATCATGATCCGCGAGACTCACAAGAGACGGAAGATGGTGGATGAT
GCGGTGAATGAGTACATCGAGAAAGCAGACATCACCGCCGATGACCAGACACTTGACGAG
GCGGAAAAGAACCCTCTGGAAACCAGTGGTGCCAGCACCGTTGGCTTCAGAGAGAGAACT
CTTCCAGGTCAGAAGGCGCGCGATGACGTGAACTCTGAGCCCGCCCAGCCGACTGAAGAG
CAACCGCAAGCTGAAGGACCCTACGCCGGGCCACTCGAGCGTCAGAGACCTCTGAAAGTG
AGAGCCAAGCTCCCGCGACAAGAGGGACCTTACGCCGGTCCGATGGAGAGACAGAAGCCG
CTGAAAGTGAAAGCAAGAGCCCCGGTCGTCAAGGAAGGACCTTATGAAGGACCGGTGAAG
AAGCCTGTCGCTTTGAAAGTGAAAGCTAAG---AATTTGATTGTCACTGAGAGTGGTGCC
CCCCCGACTGACCTGCAAAAGATGGTCATGGGCAACACGAAGCCTGTTGAGCTCATCCTC
GACGGGAAGACAGTAGCCATCTGCTGTGCTACTGGAGTGTTCGGCACTGCCTACCTCGTG
CCTCGTCATCTTTTCGCTGAGAAGTACGACAAGATCATGTTGGACGGCAGGGCTTTGACA
GACAGTGACTACAGAGTGTTTGAGTTTGAGATTAAAGTAAAAGGACAGGACATGCTCTCA
GACGCTGCGCTCATGGTGCTCCACCGCGGGAACCGCGTGAGAGACATCACGAAACACTTT
CGTGATGTAGCAAGAATGAAGAAAGGCACCCCCGTCGTTGGCGTGATTAACAACGCTGAT
GTTGGGAGACTGATTTTCTCTGGTGAGGCCCTTACCTACAAAGACATTGTAGTGTGCATG
GACGGAGACACCATGCCCGGCCTCTTTGCCTACAAAGCCGCTACCAAGGCTGGCTACTGT
GGAGGAGCCGTTCTTGCTAAGGACGGAGCTGACACCTTCATCGTTGGCACTCACTCTGCT
GGAGGCAAT---GGAGTTGGGTACTGCTCATGCGTGTCCAGGTCCATGCTTCTCAAAATG
AAGGCACACATCGACCCTGAACCGCACCACGAGGGGTTGATCGTTGATACCAGAGATGTG
GAAGAGCGCGTCCATGTAATGCGCAAAACCAAGCTTGCACCCACCGTCGCGCACGGTGTG
TTCAACCCTGAGTTCGGGCCTGCCGCCCTGTCTAACAAGGACCCACGTCTGAACGAGGGT
GTTGTCCTCGATGAAGTCATTTTCTCCAAGCACAAAGGAGACACAAAGATGTCTGCGGAG
GACAAAGCGCTGTTCCGCCGCTGCGCTGCTGACTACGCGTCACGCCTGCACAGTGTGCTG
GGTACGGCAAATGCCCCACTGAGCATTTACGAGGCAATCAAGGGCGTTGACGGACTCGAC
GCCATGGAGCCAGACACCGCACCTGGCCTTCCCTGGGCCCTCCAGGGGAAACGCCGCGGT
GCACTTATCGATTTCGAGAACGGCACGGTCGGACCCGAGGTTGAGGCTGCCTTGAAGCTC
ATGGAGAAAAGAGAATACAAGTTTGCTTGCCAGACCTTCCTGAAGGACGAAATTCGCCCG
ATGGAGAAAGTACGTGCCGGCAAGACTCGCATTGTCGACGTTTTGCCTGTTGAACACATT
CTTTACACCAGGATGATGATTGGCAGATTTTGTGCACAAATGCACTCAAACAACGGGCCG
CAGATTGGCTCAGCGGTCGGTTGCAACCCTGATGTTGATTGGCAGAGATTCGGCACACAC
TTCGCCCAATACAGAAACGTGTGGGACGTGGACTATTCGGCCTTTGATGCAAACCACTGC
AGCGATGCCATGAACATCATGTTTGAAGAGGTGTTCCGCACGGAGTTCGGCTTCCACCCG
AATGCTGAGTGGATCCTGAAGACTCTCGTGAACACGGAACACGCCTATGATAACAAGCGC
ATCACTGTTGAAGGCGGGATGCCATCTGGCTGTTCCGCAACAAGCATCATCAACACAATT
TTGAATAACATCTACGTTCTCTACGCCTTGCGTAGACACTATGAGGGGGTTGAGCTGGAC
ACCTACACCATGATCTCCTATGGAGACGACATCGTGGTGGCAAGCGATTATGATCTGGAC
TTTGAGGCCCTCAAGCCTCACTTCAAATCTCTTGGCCAAACCATTACTCCAGCTGACAAA
AGCGACAAAGGTTTTGTTCTTGGTCACTCCATTACTGACGTCACTTTCCTCAAAAGACAC
TTCCACATGGATTATGGCACTGGGTTTTACAAACCTGTGATGGCCTCGAAGACCCTCGAG
GCTATCCTCTCCTTTGCACGCCGTGGGACCATCCAGGAGAAGTTGATTTCCGTGGCAGGA
CTCGCCGTCCACTCCGGACCAGACGAGTACCGGCGTCTCTTTGAGCCCTTCCAGGGCCTC
TTTGAGATTCCAAGCTACAGATCACTTTACCTGCGTTGGGTGAACGCCGTGTGCGGCGAC
GCA---------------------------------
>AGO58288
CCCTTCTTCTTCTCCGACGTCAGGTCAAACTTTACCAAACTGGTGGAAACCATCAGCCAG
ATGCAAGAGGACATGTCAACAAAACACGGACCCGACTTTAACCGGTTGGTGTCTGCGTTT
GAGGAATTGGCCACTGGGGTGAAAGCCATTAGGACCGGTCTCGACGAGGCCAAACCCTGG
TACAAGCTCATCAAGCTCCTGAGCCGCTTGTCGTGTATGGCCGCTGTAGCAGCACGGTCC
AAGGACCCAGTCCTTGTGGCCATCATGCTGGCTGACACCGGTCTTGAGATTCTGGACAGC
ACATTTGTCGTGAAGAAAATCTCCGACTCCCTCTCCAGTCTCTTTCACGTGCCGGCCCCC
GTCTTCAGTTTCGGAGCTCCGGTTCTGCTAGCCGGGTTAGTCAAGGTCGCCTCGAGCTTC
TTCCGGTCCACACCCGAGGATCTCGAGAGAGCAGAGAAACAGCTCAAAGCACGTGACATC
AATGACATCTTCGCCATTCTCAAGAACGGCGAGTGGCTGGTCAAGTTGATCCTAGCTATC
CGCGACTGGATTAAAGCATGGATCGCCTCAGAAGAGAAGTTTGTCACCATGACAGACTTG
GTGCCTGGCATCCTTGAAAAGCAGCGGGACCTCAACGACCCGGCCAAGTACAAGGAAGCC
AAGGAATGGCTCGACAACGCGCGCCAAGCGTGTTTGAAGAGCGGGAATGTCCACATTGCC
AACCTGTGCAAAGTAGTCGCCCCAGCGCCGAGCAAGTCGAGACCTGAACCCGTGGTCGTT
TGCCTCCGTGGCAAATCCGGCCAGGGTAAGAGTTTCCTTGCGAACGTGCTGGCACAAGCC
ATCTCTACCCACTTTACCGGCAGGACTGACTCAGTTTGGTACTGTCCGCCAGACCCTGAC
CACTTCGACGGTTACAACCAGCAGACCGTTGTTGTGATGGATGATTTGGGCCAGAATCCC
GACGGCAAGGACTTCAAGTACTTCGCCCAGATGGTCTCGACCACGGGGTTCATCCCGCCC
ATGGCTTCACTTGAGGACAAAGGCAAGCCTTTCAACAGCAAAGTCATCATTGCCACCACC
AACCTGTACTCGGGCTTCACCCCGAGAACCATGGTGTGCCCCGATGCGCTGAACCGAAGG
TTTCACTTTGACATTGACGTGAGTGCCAAGGACGGGTACAAAATTAACAACAAATTGGAC
ATAATCAAAGCTCTCGAGGACACCCACACCAACCCTGTGGCAATGTTCCAATACGACTGT
GCCCTTCTCAACGGCATGGCCGTTGAAATGAAGAGAATGCAACAAGACATGTTCAAACCC
CAACCGCCTTTGCAGAACATATACCAACTTGTGCAAGAGGTGATTGACCGGGTTGAGCTC
CACGAGAAAGTGTCGAGCCACCCGATTTTCAAGCAGATCTCAATTCCTTCTCAAAAGTCA
GTGCTGTATTTCCTCATTGAGAAAGGCCAACACGAAGCAGCAATTGAATTCTTTGAGGGG
ATGGTCCATGACTCCATCAAGGAAGAGCTCCGACCCCTCATCCAACAGACATCATTCGTT
AAGCGCGCCTTCAAGCGCCTGAAGGAAAACTTTGAGATTGTTGCCCTGTGTTTGACTCTC
CTGGCAAACATAGTGATCATGATCCGCGAGACTCGCAAGAGACAGCAGATGGTGGATGAT
GCAGTGAACGAGTACATCGAGAAAGCAAACATCACCACAGACGACAAGACTCTTGACGAG
GCGGAAAAGAACCCTCTAGAGACTAGCGGTGCCAGCACTGTTGGTTTCAGAGAGAGAACT
CTCCCGGGACACAGGGTGAGTGACGACGTGAACTCCGAGCCCGCCCACCCTGGGGATGAA
CAACCACAAGCTGAAGGACCCTACGTCGGACCACTCGAGCGCCAGAGACCTCTGAAAGTG
AGAGCCAAGCTGCCACAGCAGGAGGGACCTTACGCCGGTCCGATGGAGAGACAGAAACCA
CTCAAAGTGAAAGCAAAAGCCCCGGTCGTGAAGGAAGGACCTTACGAGGGACCGGTGAAG
AAGCCTGTCGCTTTGAAAGTGAAAGCTAAG---AACTTGATCGTCACTGAGAGTGGTGCC
CCCCCGACCGACTTGCAAAAGATGGTCATGGGTAACACCAAGCCCGTTGAGCTCATACTC
GACGGGAAGACAGTAGCCATCTGCTGTGCTACTGGAGTGTTTGGCACTGCCTACCTCGTG
CCTCGTCATCTTTTCGCTGAGAAGTATGACAAGATCATGTTGGACGGTAGAGCCATGACA
GACAGTGACTACAGAGTGTTTGAGTTTGAGATTAAAGTAAAAGGACAGGACATGCTCTCA
GACGCTGCACTCATGGTGCTGCACCGTGGGAACCGCGTGAGAGACATCACGAAACACTTT
CGTGACACAGCAAGAATGAAGAAAGGCACCCCCGTCGTCGGTGTGATCAACAACGCTGAC
GTCGGGAGACTGATTTTCTCAGGTGAGGCCCTCACCTACAAGGACATTGTAGTGTGCATG
GATGGAGACACCATGCCGGGCCTGTTTGCCTACAAAGCCGCCACCAAGGCTGGCTACTGC
GGGGGAGCCGTCCTTGCTAAGGATGGAGCCGACACATTCATCGTTGGCACTCACTCCGCA
GGTGGCAAT---GGAGTTGGGTACTGCTCATGCGTATCCAGATCCATGCTCCAGAAAATG
AAGGCACACATCGACCCTGAACCACACCACGAGGGGTTGATTATTGACACCAGAGATGTG
GAAGAGCGCGTGCACGTCATGCGCAAAACCAAGCTTGCACCTACCGTGGCACACGGCGTG
TTCAACCCTGAGTACGGCCCTGCTGCCTTGTCCGACAAGGACCCGCGGCTGAATGAAGGA
GTTATCCTCGATGAGGTCATCTTCTCCAAACACAAGGGGGACACAAAGATGTCACCGGAA
GACAAAGCGCTGTTCCGCCGCTGCGCTGCCGACTACGCGTCGCGTCTTCACAGTGTGCTG
GGTACAGCAAATGCCCCATTGAGCATCTACGAGGCCATCAAAGGCGTTGACGGACTCGAC
GCCATGGAACCAGACACAGCGCCTGGCCTTCCCTGGGCACTCCAGGGGAAACGCCGCGGC
GCGCTGATTGACTTCGAGAACGGCACTGTCGGACCCGAAGTCCAGGCTGCCTTGGAGCTC
ATGGAGAAAAGAGAATACAAGTTTGCCTGTCAGACCTTCCTGAAGGATGAAATTCGCCCG
ATGGAAAAAGTACGTGCCGGCAAGACGCGCATCGTCGATGTTTTGCCTGTTGAACACATT
CTTTACACCAGGATGATGATTGGCAGATTTTGTGCTCAAATGCACTCAAATAACGGACCG
CAAATTGGATCAGCGGTCGGTTGTAACCCTGATGTTGATTGGCAAAGATTTGGCACACAC
TTCGCCCAATACAGAAACGTGTGGGATGTGGACTATTCGGCCTTTGATGCTAATCACTGT
AGTGATGCAATGAACATCATGTTTGAGGAGGTGTTTCGCACAGACTTTGGTTTCCACCCG
AACGCTGAGTGGATTCTGAAGACCCTCGTGAACACGGAACACGCCTATGAGAACAAGCGC
ATTACAGTTGAAGGTGGAATGCCGTCCGGCTGTTCCGCAACCAGCATCATCAACACAATT
CTGAACAACATCTACGTGCTCTACGCGCTGCGTAGACACTATGAAGGAGTTGAGCTGGAC
ACTTACACCATGATCTCCTACGGAGACGACATCGTGGTTGCTAGTGATTATGATTTGGAC
TTTGAGGCTCTCAAGCCCCACTTTAAATCCCTTGGTCAAACCATTACTCCAGCTGACAAA
AGCGACAAAGGTTTTGTTCTTGGTCACTCCATTACCGATGTCACTTTCCTCAAAAGACAC
TTCCACATGGATTATGGAACTGGGTTTTACAAACCTGTGATGGCTTCGAAGACCCTCGAA
GCTATCCTCTCCTTTGCACGCCGTGGGACCATACAGGAGAAGTTGATCTCCGTGGCAGGA
CTCGCCGTCCACTCTGGACCTGACGAGTACCGGCGTCTCTTCGAGCCCTTCCAGGGTCTC
TTTGAGATTCCAAGCTACAGATCACTTTACCTGCGTTGGGTGAACGCCGTGTGCGGTGGC
GCA---------------------------------
>AGO58289
CCCTTCTTCTTCTCCGACGTCAGGTCAAACTTCACCAAACTGGTGGAAACCATCAACCAG
ATGCAAGAGGACATGTCAACAAAACACGGACCCGACTTTAACCGGTTGGTATCTGCGTTT
GAGGAATTGGCCACTGGGGTGAAAGCCATCAGGACCGGCCTCGACGAGGCCAAACCCTGG
TACAAGCTCATCAAGCTCCTGAGCCGCTTGTCATGCATGGCCGCTGTAGCAGCACGGTCC
AAGGACCCAGTCCTTGTGGCCATCATGTTGGCTGACACCGGTCTTGAGATTCTGGACAGC
ACATTTGTCGTGAAGAAAATCTCCGACTCCCTCTCCAGTCTCTTTCACGTGCCGGCCCCC
GTCTTCAGTTTCGGAGCTCCGATTCTGCTAGCCGGGTTGGTCAAGGTCGCCTCGAGCTTT
TTCCGGTCCACACCCGAGGATCTCGAGAGAGCAGAGAAACAGCTAAAAGCACGTGACATC
AATGACATCTTCGCCATTCTCAAGAACGGCGAGTGGCTGGTCAAGTTGATCCTAGCCATC
CGCGACTGGATTAAAGCATGGATCGCCTCAGAAGAGAAGTTTGTCACCATGACAGACTTG
GTGCCTGGCATCCTTGAAAAGCAGCGGGACCTCAACGACCCGGCCAAGTACAAGGAAGCC
AAGGAATGGCTCGACAACGCGCGCCAAGCGTGTTTGAAGAGCGGGAACGTCCACATTGCC
AACCTGTGCAAAGTGGTCGCCCCAGCGCCGAGCAAGTCGAGACCTGAACCCGTGGTCGTT
TGCCTCCGCGGCAAATCCGGCCAGGGTAAGAGTTTCCTTGCGAACGTGCTGGCACAAGCC
ATCTCTACCCACTTTACCGGCAGGACTGACTCAGTTTGGTACTGTCCGCCAGACCCTGAC
CACTTCGACGGTTACAACCAGCAGACCGTTGTTGTGATGGATGATTTGGGCCAGAATCCC
GACGGCAAGGACTTCAAGTACTTCGCCCAGATGGTCTCGACCACGGGGTTCATCCCGCCC
ATGGCTTCACTTGAGGACAAAGGCAAGCCTTTCAACAGCAAAGTCATCATTGCCACCACC
AACCTGTACTCGGGCTTTACCCCGAGAACCATGGTGTGCCCCGATGCGCTGAACCGAAGG
TTTCACTTTGACATTGACGTGAGCGCCAAGGACGGGTACAAAATTAACAACAAATTGGAC
ATAATCAAAGCTCTCGAGGACACCCACACCAACCCTGTGGCAATGTTCCAATACGACTGT
GCCCTTCTCAACGGCATGGCCGTTGAAATGAAGAGAATGCAACAAGACATGTTCAAACCC
CAACCGCCTTTGCAGAACATATACCAACTTGTACAAGAGGTGATTGACCGGGTTGAGCTC
CACGAGAAAGTGTCGAGCCACCCGATTTTCAAGCAGATCTCAATTCCTTCCCAAAAGTCA
GTGCTGTATTTCCTCATTGAGAAAGGCCAACACGAAGCAGCAATTGAATTCTTCGAGGGG
ATGGTCCATGACTCCATCAAGGAAGAGCTCCGACCCCTCATTCAACAGACATCATTTGTC
AAGCGCGCCTTCAAACGCCTGAAGGAAAACTTTGAGATTGTTGCCCTGTGTTTGACTCTC
CTGGCAAACATAGTGATCATGATCCGCGAGACTCGCAAGAGACAGCAGATGGTGGATGAT
GCAGTGAATGAGTACATCGAGAAAGCAAACATCACCACAGATGACAAGACTCTTGACGAG
GCGGAAAAGAACCCTCTAGAGACTAGCGGTGCCAGCACTGTTGGTTTCAGAGAGAGAACT
CTCCCGGGACACAAGGTGAGTGATGACGTGAACTCCGAGCCCGCCCRCCCCGGGGACGAG
CAACCACAAGCTGAAGGACCCTACGCCGGACCACTCGAGCGCCAGAGACCTCTGAAAGTG
AGAGCCAAGCTGCCACAGCAGGAGGGACCTTACGCCGGTCCGATGGAGAGACAGAAACCA
CTGAAAGTGAAAACAAAAGCCCCGGTCATGAAGGAAGGACCTTACGAGGGACCGGTGAAG
AAGCCTGTCGCTTTGAAAGTGAAAGCTAAG---AACTTGATCGTCACTGAGAGTGGTGCC
CCCCCGACCGACCTGCAAAAGATGGTCATGGGTAACACCAAGCCCGTTGAGCTCATACTC
GACGGGAAGACAGTAGCCATCTGCTGTGCTACTGGAGTGTTTGGCACTGCCTACCTCGTG
CCTCGTCATCTTTTCGCTGAGAAGTATGACAAGATCATGTTGGACGGTAGAGCCATGACG
GACAGTGACTACAGAGTGTTTGAGTTTGAGATTAAAGTAAAAGGACAGGACATGCTCTCA
GACGCTGCGCTCATGGTGCTGCACCGTGGGAACCGCGTGAGAGACATCACGAAACACTTT
CGTGACACAGCAAGAATGAAGAAAGGCACCCCCGTCGTTGGTGTGGTCAACAACGCTGAC
GTCGGGAGACTGATTTTCTCAGGTGAGGCCCTCACCTACAAGGACATTGTAGTGTGCATG
GATGGAGACACCATGCCGGGCCTGTTTGCCTACAAAGCCGCCACCAAGGCTGGCTACTGC
GGGGGAGCCGTCCTTGCTAAGGATGGAGCCGACACATTCATCGTTGGCACTCACTCTGCA
GGTGGCAAT---GGAGTTGGGTACTGCTCATGCGTATCCAGATCCATGCTCCAGAAAATG
AAGGCACACATCGACCCTGAACCACACCACGAGGGGTTGATTGTTGACACCAGAGATGTG
GAAGAGCGCGTGCACGTCATGCGCAAAACAAAGCTTGCACCTACCGTGGCACACGGCGTG
TTCAGCCCTGAGTACGGCCCCGCGGCCTTGTCCAACAAGGACCCGCGGCTGAATGAAGGA
GTTGTCCTCGATGAGGTCATCTTCTCCAAACACAAGGGGGACACAAAGATGTCACCGGAA
GACAAAGCGCTGTTCCGCCGCTGCGCTGCCGACTACGCGTCGCGTCTTCACAGTGTGCTG
GGTACAGCAAATGCCCCATTGAGCATCTACGAGGCCATTAAAGGCGTTGACGGACTCGAC
GCCATGGAACCAGACACAGCGCCTGGCCTTCCCTGGGCACTCCAGGGGAAACGCCGCGGC
GCGCTGATTGACTTCGAGAACGGCACTGTCGGACCCGAAGTCCAGGCTGCCTTGGAGCTC
ATGGAGAAAAGAGAATACAAGTTTGCCTGTCAGACCTTCCTGAAGGACGAAATTCGCCCG
ATGGAAAAAGTACGTGCCGGCAAGACGCGCATCGTCGATGTTTTGCCTGTTGAACACATT
CTTTACACCAGGATGATGATTGGCAGATTTTGTGCTCAAATGCACTCAAATAACGGACCG
CAAATTGGATCAGCGGTCGGTTGTAATCCTGATGTTGATTGGCAAAGATTTGGCACACAC
TTCGCCCAATACAGAAACGTGTGGGATGTGGACTATTCGGCCTTTGATGCTAATCACTGT
AGTGATGCAATGAACATCATGTTTGAGGAGGTGTTTCGCACAGACTTTGGTTTCCACCCG
AATGCTGAGTGGATTCTGAAGACCCTCGTGAACACGGAACACGCCTATGAGAACAAACGC
ATTACAGTTGAAGGTGGAATGCCGTCCGGCTGTTCCGCAACTAGCATCATCAACACAATT
CTGAACAACATCTACGTGCTCTACGCGCTGCGTAGACACTATGAGGGAGTTGAGCTGGAC
ACTTACACCATGATCTCCTACGGAGACGACATCGTGGTTGCTAGTGATTATGATTTGGAC
TTTGAGGCTCTCAAGCCCCACTTTAAATCTCTTGGTCAAACCATTACTCCAGCTGACAAA
AGCGACAAAGGTTTTGTTCTTGGTCACTCCATTACCGATGTCACTTTCCTCAAAAGACAC
TTCCACATGGATTATGGAACTGGGTTTTACAAACCTGTGATGGCTTCGAAGACCCTCGAG
GCTATCCTCTCCTTTGCACGCCGTGGGACCATACAGGAGAAGTTGATCTCCGTGGCAGGA
CTCGCCGTCCACTCTGGACCTGACGAGTACCGGCGTCTCTTCGAGCCCTTTCAGGGTCTC
TTTGAGATTCCAAGCTACAGATCACTTTACCTGCGTTGGGTGAACGCCGTGTGCGGTGAC
GCA---------------------------------
>ADC92548
CCTTTCTTCTTCTCCGACGTCAGGTCAAATTTCTCCAAACTGGTGGACACCATCAACCAG
ATGCAGGAGGACATGTCAACGAAACACGGGCCCAACTTCAACCGGTTGGTGTCCGCGTTT
GAGGAACTGGCCACTGGAGTGAAAGCTATCAGGACGGGCCTCGACGAGGCCAAACCCTGG
TACAAGCTCATCAAACTCCTAAGCCGCCTGTCATGTATGGCCGCTGTAGCAGCACGGTCC
AAGGACCCAGTCCTTGTGGCTATCATGCTGGCTGACACCGGCCTTGAGATTCTGGACAGT
ACGTTTGTCGTGAAGAAGATCTCCGACTCACTCTCCAGTCTCTTTCACGTGCCGGCCCCC
GTCTTCAGTTTCGGAGCCCCGATTCTGCTGGCCGGGTTGGTCAAAGTCGCCTCGAGTTTC
TTCCGGTCAACACCCGAAGACCTTGAGAGAGCGGAAAAACAGCTCAAAGCACGTGACATC
AATGACATTTTCGCCATTCTCAAGAACGGCGAGTGGCTGGTCAAGCTGATCCTAGCTATC
CGCGACTGGATTAAAGCATGGATCGCCTCAGAAGAGAAGTTTGTCACCATGACAGACTTG
GTGCCTGGCATCCTTGAAAAGCAGCGGGACCTCAACGACCCGAGCAAGTACAAGGAAGCC
AAGGAGTGGCTCGACAGCGCGCGCCAAGCGTGCTTGAAGAGTGGGAACGTTCACATCGCC
AACCTTTGCAAAGTGACCGCCCCGGCACCGAGCAGGTCGAGACCCGAGCCCGTGGTCGTT
TGCCTCCGAGGCAAGTCCGGCCAGGGCAAGAGTTTCCTTGCGAACGTGCTTGCACAAGCA
ATCTCCACCCACTTCACTGGCAGAACCGATTCAGTTTGGTACTGCCCACCAGACCCTGAC
CACTTCGACGGTTACAACCAACAAACCGTTGTGGTGATGGACGATTTGGGCCAAAACCCC
GATGGCAAAGACTTCAAGTACTTCGCCCAAATGGTTTCAACCACGGGGTTCATCCCACCC
ATGGCCTCGCTCGAAGACAAGGGAAAACCTTTCAACAGCAAAGTCATCATTGCCACCACC
AACCTGTACTCGGGCTTCACCCCGAGGACTATGGTGTGCCCAGACGCGCTGAACCGAAGG
TTTCACTTTGACATTGACGTGAGTGCCAAGGATGGGTACAAAATTAACAACAAATTGGAC
ATTATCAAAGCTCTTGAGGACACCCACACCAACCCAGTGGCGATGTTCCAATACGACTGC
GCCCTTCTCAACGGCATGGCAGTCGAAATGAAGAGAATGCAACAAGACACGTTCAAGCCC
CAACCACCCCTGCAGAACGTGTACCAACTCGTTCAAGAGGTGATTGACCGGGTCGAGCTC
CACGAAAAGGTGTCGAGCCACCCGATTTTCAAGCAGATCTCAATTCCTTCCCAAAAGTCT
GTGTTGTACTTCCTCATTGAGAAAGGCCAGCACGAAGCAGCAATTGAATTCTTTGAGGGG
ATGGTGCATGACTCCGTCAAGGAGGAGCTCCGACCCCTCATCCAACAGACCTCATTTGTG
AAACGCGCTTTCAAGCGCCTGAAGGAAAACTTTGAGATTGTTGCCCTGTGTTTGACTCTT
TTGGCAAACATAGTGATTATGATCCGCGAGACTCGCAAGAGACAACAAATGGTGGATGAT
GCAGTGAATGAGTACATTGAGAAAGCAAACATCACCACAGACGACAAGACTCTTGACGAG
GCGGAAAAGAACCCTCTGGAGACCAGCGGTGCCAGCACCGTTGGTTTCAGAGAGAGAACT
CTCCCAGGACACAAGACGAGTGATGACGTGAACTCCGAGCCCGCCAGACCTGTGGAAGAG
CAACCACAAGCTGAAGGACCCTACGCCGGACCGCTTGAGCGCCAGAAACCCCTGCAAGTG
AGAGCCAAACTACCACTGCGGGAGGGGCCTTATGCCGGTCCGATGGAGAGACAGAAACCA
CTGAAAGTGAAAGTGAACGCCCCGGTCGTGAAGGAAGGACCTTACGAGGGACCGGTGAGA
AAGCCTGTCGCTTTGAAAGTGAAAGCTAAG---AACTTGATTGTCACTGAGAGTGGTGCT
CCCCCGACCGATCTGCAAAAGATGGTCATGGGTAACACTAAGCCCGTTGAACTCATCCTC
GACGGGAAGACAGTAGCCATCTGCTGTGCTACTGGAGTGTTTGGTACTGCCTACCTCGTG
CCTCGTCATCTTTTCGCTGAGAAGTACGACAAGATCATGTTGGACGGCAGAGCCATGACA
GACAGTGACTACAGAGTGTTTGAGTTTGAGATTAAAGTAAAAGGACAGGACATGCTCTCA
GACGCCGCGCTCATGGTGCTGCACCGTGGGAACCGTGTGAGGGACATCACGAAGCACTTT
CGTGACACAGCAAGAATGAAGAAAGGCACCCCCGTCGTTGGCGTGATCAACAATGCTGAC
GTTGGGAGACTGATTTTCTCTGGAGAGGCCCTCACCTACAAGGACATTGTAGTGTGCATG
GATGGAGACACCATGCCTGGCCTGTTCGCCTACAGAGCCGCTACCAAAGCTGGCTATTGC
GGGGGAGCCGTTCTCGCTAAGGACGGAGCCGACACGTTCATCGTTGGCACTCACTCCGCA
GGTGGCAAT---GGGGTTGGGTACTGCTCATGCGTATCCAGGTCCATGCTCCTCAAAATG
AAGGCACACATTGACCCCGAACCACACCACGAGGGGTTGATTGTTGACACCAGAGATGTG
GAAGAGCGCGTGCACGTCATGCGCAAAACCAAGCTTGCACCCACCGTGGCGCACGGTGTG
TTCAATCCCCAATACGGTCCCGCTGCCTTGTCCAACAAGGACCCGCGACTGAATGAAGGG
GTTGTCCTCGACGAGGTCATCTTCTCCAAGCACAAAGGAGACACCAAGATGTCACCAGAG
GATAAAGCGCTGTTCCGCCGCTGTGCCGCCGACTACGCGTCGCGCTTACACAGTGTGTTG
GGGACGGCAAATGCCCCATTGAGCATCTACGAGGCCATCAAGGGTGTCGACGGACTCGAC
GCCATGGAGCCGGACACAGCGCCTGGTCTCCCCTGGGCCCTCCAGGGGAAGCGCCGCGGT
GCGTTGATTGACTTCGAGAACGGCACGGTCGGACCCGAAGTTCAGGCTGCCTTAGAGCTC
ATGGAGAAAAGAGAATACAAGTTTGCTTGCCAGACCTTCCTGAAGGACGAAATTCGCCCG
ATGGAGAAAGTACGTGCCGGCAAGACTCGCATTGTCGACGTCCTGCCTGTTGAACACATT
CTTTACACTAGGATGATGATTGGCAGATTTTGTGCACAAATGCACTCAAACAACGGCCCG
CAAATTGGATCCGCGGTCGGTTGTAACCCTGATGTTGATTGGCAAAGATTTGGCACACAC
TTCGCCCAGTACAGAAACGTGTGGGACGTGGACTATTCGGCCTTTGATGCTAACCACTGT
AGTGATGCAATGAACATCATGTTTGAGGAGGTGTTTCGCACAGACTTTGGCTTCCACCCG
AATGCTGAGTGGATTCTGAAGACCCTCGTGAACACGGAGCACGCCTATGAGAACAAACGC
ATTACTGTTGAAGGCGGAATGCCCTCCGGTTGTTCCGCGACTAGCATCATCAACACAATT
TTGAACAACATCTACATGCTCTACGCGCTGCGTAGACACTATGAGGGTGTTGAGCTGGAC
ACTTACACCATGATCTCTTACGGAGACGATATCGTGGTTGCGAGTGATTACGATCTGGAC
TTTGAGGCTCTCAAGCCTCACTTCAAATCTCTTGGTCAAACCATTACTCCAGCTGACAAA
AGTGACAAAGGTTTTGTTCTTGGTCATTCCATCACCGATGTTACTTTCCTCAAAAGACAC
TTCCACATGGATTATGGAACTGGGTTTTACAAACCTGTGATGGCCTCGAAGACCCTCGAG
GCTATCCTCTCCTTTGCACGCCGTGGGACCATACAGGAGAAGTTGATCTCCGTGGCGGGA
CTCGCCGTCCACTCTGGACCTGACGAGTACCGGCGTCTCTTTGAGCCTTTCCAGGGCCTC
TTTGAGATTCCAAGCTACAGATCACTTTACCTGCGTTGGGTGAACGCCGTGTGTGGCGAC
GCA---------------------------------
>ADC92543
CCCTTCTTCTTCTCTGACGTCAGGTCGAACTTCACCAAGCTGGTGGACACCATTAACCAG
ATGCAAGAGGACATGTCAACAAAACACGGACCCGACTTTAACCGGTTGGTGTCCGCATTT
GAGGAACTGGCCACTGGAGTGAAGGCTATCAGGACTGGTCTTGACGAGGCCAAACCCTGG
TACAAACTCATCAAACTCCTGAGCCGTTTGTCATGCATGGCCGCTGTAGCAGCACGGTCA
AAGGACCCAGTCCTTGTGGCCATCATGCTGGCTGACACCGGCCTTGAGATTCTGGACAGC
ACATTCGTCGTGAAGAAGATCTCCGACTCACTCTCCAGTCTCTTTCACGTGCCGGCCCCC
GTCTTCAGTTTCGGAGCCCCGGTTCTGTTGGCCGGGTTGGTCAAAGTCGCCTCGAGTTTC
TTCCGGTCCACGCCCGAAGACCTTGAGAGAGCAGAGAAACAGCTCAAAGCACGTGACATC
AATGACATCTTCGCCATTCTCAAGAACGGCGAGTGGCTGGTCAAATTGATTCTTGCCATC
CGCGACTGGATTAAGGCATGGATCGCCTCAGAAGAAAAGTTTGTCACCATGACAGACTTG
GTGCCTGGCATCCTAGAAAAGCAGCGGGACCTCAACGACCCGAGCAAGTACGAGGAAGCC
AAGGAGTGGCTCGACAACGCGCGTCAAGCGTGTCTGAAGAGCGGGAACGTCCACATTGCT
AACCTGTGCAAAGTGACCGCCCCGGCACCCAGCAAGTCGAGACCCGAACCCGTGGTCGTT
TGCCTCCGAGGCAAATCCGGCCAGGGAAAGAGTTTCCTTGCGAACGTGCTCGCACAAGCA
ATCTCCACACACTTCACTGGCAGAACTGATTCAGTTTGGTACTGCCCGCCTGACCCTGAC
CACTTCGACGGTTACAACCAACAGACCGTTGTTGTGATGGATGATTTGGGCCAGAACCCC
GACGGCAAGGACTTTAAGTACTTCGCCCAGATGGTTTCAACCACGGGGTTCATCCCGCCC
ATGGCCTCGCTCGAAGACAAAGGCAAACCCTTCAACAGCAAGGTCATCATCGCCACCACC
AACCTGTACTCGGGCTTCACCCCGAGGACCATGGTGTGCCCTGATGCACTGAACCGGAGG
TTTCACTTTGACATTGACGTGAGTGCCAAGGACGAGTACAAAATTAACAACAAGTTGGAC
ATTATCAAAGCACTTGAAGACACCCACACCAACCCGGTGGCAATGTTTCAGTACGACTGT
GCCCTTCTCAACGGCATGGCCGTTGAAATGAAGAGAATGCAACAAGACATGTTCAAGCCT
CAACCGCCCCTCCAGAACGTGTACCAACTTGTTCAGGAGGTGATTGATCGGGTCGAGCTC
CACGAGAAAGTGTCGAGCCACCCGATTTTCAAGCAGATCTCAATTCCTTCCCAAAAGTCT
GTGTTGTACTTCCTCATCGAGAAAGGCCAGCATGAGGCAGCAATTGAATTCTTTGAGGGA
ATGGTGCACGACTCCATTAAGGAGGAACTCCGGCCCCTCATCCAACAGACCTCATTTGTG
AAACGCGCTTTCAAGCGCCTGAAGGAAAACTTTGAGATTGTTGCCCTGTGTTTGACTCTT
TTGGCAAACATAGTGATCATGATCCGCGAGACGCGCAAGAGACAGCAGATGGTGGATGAT
GCGGTGAACGAGTACATCGACAAAGCCAACATCACCACAGATGACAAAACTCTTGACGAG
GCGGAAAAGAACCCTCTGGAGACCAGTGGTGCTAGCACCGTTGGTTTCAGAGAGAGAACC
CTCCCGGGGCGCAAGACGAGTGATGACGTGAATTCCGAGCCCGTCAAACCCGTGGAGGAA
CAACCACAAGCTGAAGGACCCTACGCCGGGCCACTCGAGCGTCAGAAACCTCTGAAAGTG
AGAGCCAAGCTCCCACAGCAAGAGGGACCTTACGCTGGCCCGATGGAGAGACAGAAACCA
CTGAAAGTGAAAGCAAAAGCCCCGGTCGTTAAGGAAGGGCCTTACGAAGGACCGGTGAAG
AAACCTGTCGCTTTGAAAGTGAAAGCAAAG---AATTTGATTGTCACTGAGAGTGGTGCC
CCACCGACTGACTTGCAAAAGATGGTCATGGGCAACACCAAGCCTGTTGAGCTCATCCTC
GACGGCAAGACGGTAGCCATTTGCTGCGCTACCGGAGTCTTTGGTACTGCCTACCTCGTG
CCTCGTCACCTTTTCGCGGAGAAGTACGACAAGATCATGCTGGACGGCAGAGCCATGACA
GACAGTGACTACAGAGTGTTTGAGTTTGAGATTAAAGTAAAAGGACAGGACATGCTCTCG
GACGCCGCACTCATGGTGCTCCACCGTGGGAATCGCGTGCGTGACATCACGAAGCACTTC
CGTGATGTAGCCAGGATGAAGAAAGGAACCCCCGTCGTTGGTGTGATCAACAACGCCGAC
GTTGGGAGACTGATTTTCTCCGGTGAGGCTCTAACCTACAAAGACATTGTAGTGTGCATG
GATGGAGACACCATGCCTGGCCTCTTTGCCTACAAGGCCGTCACCAGGGCAGGCTACTGT
GGAGGAGCCGTTCTCGCGAAGGACGGAGCCGAGACTTTCATCGTCGGCACTCACTCTGCA
GGCGGCAAC---GGAGTTGGATACTGCTCGTGCGTTTCCAGGTCCATGCTGCTCAAGATA
AAGGCTCACATTGATCCCGAACCACACCACGAGGGATTGGTTGTTGACACCAGAGATGTG
GAGGAGCGCGTGCACGTCATGCGCAAAACCAAGCTCGCACCCACCGTAGCACACGGTGTG
TTCAACCCTGAATTTGGGCCTGCTGCTTTGTCCAACAAGGACCCGCGCTTGAACGAAGGA
GTTGTCCTCGACGAAGTCATCTTCTCCAAGCACAAGGGAGACACAAAGATGTCTGAGGAG
GACAAAGCGCTGTTCCGACGTTGCGCTGCCGACTACGCGTCGCGCTTGCACAGCGTGCTG
GGTACAGCAAATGCCCCGTTGAGCATTTACGAGGCAATCAAGGGCGTCGACGGACTCGAT
GCCATGGAACCAGACACCGCACCTGGCCTTCCCTGGGCCCTCCAGGGGAAACGCCGTGGT
GCGCTGATTGACTTCGAGAACGGCACAGTCGGACCCGAGGTCGAGGCTGCCCTAAAGCTC
ATGGAGAAAAGAGAATACAAGTTTGCTTGTCAGACCTTCCTGAAGGACGAGATTCGCCCG
ATGGAGAAAGTACGAGCCGGCAAGACTCGCATTGTCGATGTCTTGCCTGTTGAACACATT
CTTTACACTAGGATGATGATTGGCAGATTTTGTGCTCAAATGCACTCAAACAACGGACCG
CGAATTGGCTCGGCGGTCGGTTGCAACCCTGATGTTGATTGGCAACGATTTGGCACACAT
TTCGCCCAGTACAGAAACGTGTGGGATGTGGACTACTCGGCCTTTGATGCTAACCACTGC
AGCGATGCAATGAACATCATGTTTGAGGAGGTGTTTCGCACAGAGTTTGGCTTCCACCCG
AACGCCGAGTGGATCCTGAAGACTCTTGTGAATACGGAACATGCTTATGAGAACAAACGC
ATTGTTGTCGAGGGCGGGATGCCGTCTGGCTGTTCCGCGACAAGCATCATAAACACAATT
TTGAACAACATTTACGTGCTCTACGCTTTGCGCAGACACTATGAAGGAGTGGAACTGGAC
ACTTACACCATGATCTCCTACGGAGACGACGTTGTGGTCGCAAGTGACTATGATTTGGAC
TTTGAGGCTCTCAAGCCCCACTTTAAATCTCTTGGTCAAACCATCACTCCGGCTGACAAA
AGCGACAAAGGTTTTGTTCTTGGTCACTCCATCACCGATGTCACTTTCCTCAAAAGACAC
TTCCACATGGATTATGGAACTGGGTTTTACAAACCTGTGATGGCCTCGAAGACCCTCGAG
GCTATCCTCTCCTTTGCACGCCGTGGGACCATACAGGAGAAGTTGATCTCCGTGGCAGGA
CTCGCCGTCCACTCTGGACCCGACGAGTACCGGCGTCTCTTTGAGCCCTTCCAGGGCCTC
TTTGAGATTCCAAGCTACAGATCACTTTACCTGCGTTGGGTGAACGCCGTGTGCGGTGAC
GCA---------------------------------
>ADC92544
CCCTTCTTCTTTTCCGACGTTAGGTCAAACTTCTCCAAACTGGTGGAAACCATCAACCAG
ATGCAGGAGGACATGTCAACAAAACACGGACCCGACTTTAACCGGTTGGTGTCCGCGTTT
GAGGAATTGGCCACTGGAGTAAAAGCTATCAGGAACGGTCTCGACGAGGCTAAGCCCTGG
TACAAGCTTATCAAACTCCTAAGCCGCTTGTCATGCATGGCCGCTGTAGCAGCACGGTCA
AAGGACCCAGTCCTTGTGGCCATCATGCTGGCTGACACCGGCCTTGAGATTCTGGACAGC
ACATTCGTCGTGAAGAAGATCTCCGACTCACTCTCCAGTCTCTTTCACGTGCCGGCCCCC
GTCTTCAGTTTCGGAGCCCCGGTTCTGTTGGCCGGGTTGGTCAAAGTCGCCTCGAGTTTC
TTCCGGTCCACGCCCGAAGACCTTGAGAGAGCAGAGAAACAGCTCAAAGCACGTGACATC
AATGACATCTTCGCCATTCTCAAGAACGGCGAGTGGCTGGTCAAGCTGATCCTGGCTATC
CGCGACTGGATTAAAGCATGGATCGCCTCGGAAGAGAAGTTTGTCACCATGACAGACCTG
GTGCCTGGTATCCTTGAAAAGCAACGGGACCTCAACGACCCAAGCAAGTACAAGGAAGCC
AAGGAATGGCTCGACAACGCGCGCCAAGCGTGTCTGAAGAGCGGAAACGTCCACATTGCC
AACCTGTGCAAAGTGGTCGCTCCGGCACCAAGCAAGTCGAGACCCGAGCCTGTGGTCGTT
TGCCTCCGCGGCAAATCTGGCCAGGGCAAGAGTTTCCTTGCGAACGTGCTCGCACAAGCA
ATCTCTTCCCACTTCACTGGCAGAACCGATTCAGTTTGGTACTGCCCACCAGACCCTGAC
CACTTCGACGGTTACAACCAACAGACCGTTGTTGTGATGGATGATTTGGGCCAGAACCCC
GACGGCAAGGACTTCAAGTACTTTGCCCAAATGGTCTCAACCACCGGGTTCATCCCGCCC
ATGGCCTCACTTGAAGACAAGGGCAAACCTTTCAACAGCAAAGTCATCATCGCCACCACC
AACCTGTACTCGGGCTTCACCCCGAGGACCATGGTGTGCCCTGATGCACTGAACCGGAGG
TTTCACTTTGACATTGACGTGAGTGCCAAGGACGAGTACAAAATTAACAACAAGTTGGAC
ATTATCAAAGCTCTTGAGGACACGCACACCAACCCTGTCGCGATGTTCCAATACGACTGT
GCCCTTCTCAATGGCATGGCCGTTGAAATGAAGAGAATGCAACAAGACATGTTCAAGCCT
CAACCGCCCCTCCAGAACGTGTACCAGCTTGTTCAAGAGGTGATTGACCGGGTCGAGCTC
CACGAGAAAGTGTCGAGCCACCCGATTTTCAAGCAGATCTCAATTCCTTCCCAAAAGTCT
GTGTTGTACTTCCTCATCGAGAAAGGCCAGCATGAGGCAGCAATTGAATTCTTTGAGGGA
ATGGTGCACGACTCCATTAAGGAGGAACTCCGGCCCCTCATCCAACAGACCTCATTTGTG
AAACGCGCTTTCAAGCGCCTGAAGGAAAACTTTGAGATTGTTGCCCTGTGTTTGACTCTT
TTGGCAAACATAGTGATCATGATCCGCGAGACGCGCAAGAGACAGCAGATGGTGGATGAT
GCGGTGAACGAGTACATTGAGAAGGCAAACATCACCACAGATGACAAAACTCTTGATGAA
GCGGAAAAGAACCCCCTGGAAACCAGTGGTGCCAGCACCGTTGGCTTCAGGGAGAGGCCT
CTCAACGGGCACAAGGCGAGCGATGACGTGAACTCCGAGCCCGCCAAACCCGTGGAAGAG
CAACCACATGCTGAAGGACCCTACGCCGGACCACTCGAGCGTCAGAAACCTCTGAAAGTG
AGAGCCAAGCTGCCACAGCAGGAGGGACCCTACGCCGGTCCGATGGAGAGACAGAAACCA
CTGAAAGTAAAAGCAAAAGCCCCGGTCGTGAAGGAAGGACCCTACGAAGGACCGGTGAAG
AAGCCTGTCGCTTTGAAAGTGAAAGCTAAG---AACTTGATTGTCACTGAGAGTGGTGCC
CCCCCGACCGACTTGCAAAAGATGGTCATGGGCAACACCAAGCCTGTTGAGCTCATCCTC
GACGGGAAGACGGTAGCCATCTGCTGCGCTACTGGAGTCTTTGGTACCGCCTACCTCGTG
CCTCGCCATCTTTTCGCTGAAAAGTATGACAAGATCATGCTGGACGGCAGAGCCATGACA
GACAGTGACTACAGAGTGTTTGAGTTTGAGATTAAAGTAAAAGGACAGGACATGCTCTCA
GATGCCGCGCTCATGGTGCTGCACCGTGGGAACCGCGTGAGAGACATCACGAAACACTTT
CGTGATGTGGCAAGAATGAAGAAGGGTACCCCCGTCGTTGGTGTGATTAACAACGCCGAC
GTCGGGAGACTGATCTTTTCTGGTGAGGCCCTCACCTACAAGGATATTGTGGTGTGCATG
GACGGGGACACCATGCCGGGCCTGTTTGCCTACAAAGCCGCCACCAAGGCCGGTTACTGC
GGAGGAGCCGTTCTCGCTAAGGACGGAGCCGACACGTTCATCGTTGGCACTCACTCCGCA
GGTGGCAAT---GGAGTTGGGTACTGCTCATGCGTGTCTAGGTCCATGCTCCTGAAGATG
AAGGCACACATTGACCCTGAACCACACCACGAAGGGCTGATTGTTGACACCAGAGATGTG
GAAGAGCGCGTCCATGTTATGCGCAAAACCAAGCTTGCACCCACCGTGGCACACGGTGTG
TTTAACCCTGAGTACGGCCCCGCCGCCTTGTCTAACAAAGACCCGCGGCTGAACGAAGGG
GTTGTCCTCGACGAGGTTATCTTCTCCAAACACAAGGGAGACGCAAAGATGTCACCGGAG
GACAAAGAGCTGTTCCGCCGCTGTGCCGCCGACTACGCGTCGCGTCTTCACGGTGTGCTG
GGTACGGCGAACGCCCCATTGAGCATCTACGAGGCCATTAAAGGTGTCGACGGACTCGAC
GCCATGGAACCAGACACAGCGCCTGGTCTCCCCTGGGCCCTCCAGGGGAAACGCCGCGGC
GCGCTGATTGACTTCGAGAACGGCACTGTCGGGCCCGAAGTTCAGACTGCCCTAGATCTC
ATGGAGAAGAGAGAATACAAGTTTGCTTGTCAGACCTTCCTGAAAGACGAGATTCGTTCG
ATGGAGAAAGTCCGTGCCGGCAAGACTCGCATCGTCGACGTCCTGCCTGTTGAACATATT
CTTTACACCATGATGATGATTGGCAGATTCTGTGCTCAAATGCACTCAAACAACGGACCG
CAAATTGGATCGGCGGTTGGTTGTAACCCTGATGTTGACTGGCAAAGATTTGGAACACAC
TTCGCTCAATACAGGAACGTGTGGGACGTGGACTATCGCGCCTTTGATGCTAACCACTGC
AGCGATGCAATGAACATCATGCTTGAGGAGGTGTTTCGCACAGAGTTTGGCTTCCACCCG
AACGCCGAGTGGATCCTGAAGACTCTTGTGAATACGGAACATGCTTATGAGAACAAACGC
ATTGTTGTCGAGGGCGGGATGCCGTCTGGCTGTTCCGCGACAAGCATCATAAACACAATT
TTGAACAACATTTACGTGCTCTACGCTTTGCGCAGACACTATGAGGGAGTTGAGCTGGAC
ACTTACACCATGATCTCCTACGGAGATGACATCGTGGTGGCAAGTGATTACGATCTGGAC
TTTGAGGCCCTCAAGCCTCACTTCAAATCTCTGGGCCAAACCATCACTCCAGCTGACAAA
AGCGACAAAGGTTTTGTTCTTGGTCACTCCATTACTGATGTCACTTTCCTCAAAAGACAC
TTCCACATGGATTATGGAACTGGGTTTTATAAACCTGTGATGGCTTCGAAGACCCTCGAG
GCTATCCTCTCCTTTGCACGCCGTGGGACCATACAGGAGAAGTTGATCTCCGTGGCAGGA
CTCGCCGTCCACTCTGGACCTGACGAGTACCGGCGTCTCTTTGAGCCCTTCCAAGGCCTC
TTTGAGATTCCAAGCTACAGATCACTTTACCTGCGTTGGGTGAACGCCGTGTGCGGTGAC
GCA---------------------------------
>ADC92545
CCCTTCTTCTTCTCCGACGTCAGGTCAAATTTCTCCAAACTGGTGGAAACCATCAACCAG
ATGCAGGAGGACATGTCAACAAAACACGGGCCTGACTTTAACCGGTTAGTGTCCGCGTTT
GAGGAACTGGCCACTGGAGTAAAAGCTATCAGGACAGGCCTCGACGAGGCCAAACCCTGG
TACAAGCTCATCAAACTCCTAAGCCGCCTGTCATGTATGGCCGCTGTGGCAGCACGGTCC
AAGGACCCAGTCCTTGTGGCCATCATGCTGGCCGACACCGGTCTTGAGATTCTGGACAGC
ACGTTTGTCGTGAAGAAGATCTCCGACTCGCTCTCCAGTCTCTTTCACGTGCCGGCCCCC
GTCTTCAGTTTCGGAGCCCCGATTCTGCTGGCCGGGTTGGTCAAAGTCGCCTCGAGTTTC
TTCCGGTCAACACCCGAAGACCTCGAGAGAGCAGAAAAGCAGCTCAAAGCACGTGACATT
AATGACATTTTCGCCATTCTCAAGAACGGCGAGTGGCTGGTCAAGTTGATCCTAGCTATC
CGCGACTGGATTAAAGCATGGATCGCCTCAGAAGAGAAGTTTGTCACCATGACAGACTTA
GTGCCTGGCATTCTTGAAAAGCAGCGGGACCTCAACGACCCGAGCAAGTACAAGGAAGCC
AAGGAATGGCTCGACAACGCGCGCCAAGCGTGTTTGAAGAGCGGGAACGTCCACATTGCC
AACCTTTGCAAAGTGGTCGCCCCGGCACCGAGCAAGTCGAGACCCGAGCCCGTGGTCGTT
TGCCTCCGAGGCAAATCCGGTCAGGGCAAGAGTTTCCTTGCGAACGTGCTTGCACAAGCA
ATCTCCACCCACTTCACTGGCAGAACCGATTCAGTTTGGTACTGCCCGCCAGACCCTGAC
CACTTCGACGGTTACAACCAACAGACCGTTGTAGTGATGGATGATTTGGGCCAGAACCCT
GATGGCAAGGACTTTAAGTACTTTGCCCAAATGGTTTCCACCACGGGGTTCATCCCGCCC
ATGGCCTCGCTCGAAGACAAGGGAAAACCCTTCAACAGCAAAGTCATCATTGCCACCACC
AACCTGTACTCGGGTTTCACCCCGAGGACCATGGTGTGCCCAGACGCGCTGAACCGAAGG
TTTCACTTTGACATCGACGTGAGTGCCAAGGATGGGTACAAAATTAACAACAAACTGGAC
ATAATCAAAGCTCTTGAGGACACCCACACCAACCCAGTGGCGATGTTCCAGTACGACTGC
GCCCTTCTCAACGGCATGGCAGTCGAGATGAAGAGAATGCAACAAGACATGTTCAAGCCC
CAACCGCCTCTGCAGAACGTGTACCAGCTCGTTCAGGAGGTGATTGATCGGGTCGAGCTC
CACGAGAAAGTGTCGAGCCACCCGATTTTCAAACAAATCTCAATTCCTTCCCAAAAGTCT
GTGTTGTACTTCCTCATTGAGAAAGGCCAGCACGAAGCAGCAATTGAATTCTTTGAGGGG
ATGGTACACGACTCCATCAAGGACGAGCTCCGACCCCTCATCCAACAGACCTCATTTGTG
AAACGCGCTTTCAAGCGCTTGAGGGAAAACTTTGAGATTGTTGCACTGTGTTTGACTCTT
CTGGCAAACATAGTAATCATGATCCGCGAGACCCGCAAGAGACAGCAAATGGTGGACGAT
GCAGTGAATGAGTACATCGAGAAAGCAAACATCACCACGGATGACAAGACTCTTGACGAG
GCGGAAAAGAACCCTCTGGAGACTAGCGGTGTCAGCACCGTTGGTTTCAGAGAGAAAACT
CTCCCAGGACACAGGACGTGTGATGACGTGAACTCCGAGCCCGTTAAACCTGTGGAAGAG
CAACCACAAGCTGAAGGACCCTACGCCGGACCGCTTGAGCGCCAGAAACCTCTGAAAGTG
AGAGCCAAGCTACCACAACAGGAGGGGCCTTACGCTGGTCCGATGGAGAGACAGAAACCA
CTGAAATTGAAAGTGAGCGCCCCGGTCGTGAAGGAAGGACCTTACGAGGGACCGGTGAAG
AAGCCTGTTGCCCTGAAAGTGAAAGCAAAG---AACTTGATTGTCACTGAGAGTGGTGCT
CCCCCGACCGATCTGCAGAAGATGGTCATGAGCAACACTAAGCCTGTTGAGCTCATCCTC
GACGGGAAGACAGTAGCCATCTGCTGTGCTACTGGAGTGTTTGGTACTGCCTACCTCGTG
CCTCGTCATCTTTTCGCTGAGAAGTACGACAAGATCATGTTGGACGGTAGAGCCATGACA
GACAGTGACTACAGAGTGTTTGAGTTTGAGATTAATGTAAAAGGACAGGACATGCTCTCA
GACGCCGCTCTCATGGTGTTGCACCGTGGGAACCGCGTAAGGGACATCACGAAACACTTT
CGTGACACAGCAAGAATGAAGAAAGGTACCCCTGTCGTTGGCGTGATCAACAACGCTGAC
GTTGGGAGACTGATTTTCTCTGGTGAGGCCCTTACCTACAAGGACATTGTAGTGTGCATG
GACGGAGACGCCATGCCGGGCCTGTTCGCCTACAAAGCCGCCACCAAGGCTGGCTACTGC
GGGGGAGCCGTTCTCGCCAAGGACGGAGCCGATACGTTCATCGTTGGCACTCACTCCGCA
GGTGGCAAT---GGGGTTGGGTACTGCTCATGTGTATCCAGGTCCATGCTCCTCAAAATG
AAGGCACACATTGACCCCGAACCACACCACGAGGGGCTGATTGTTGACACCAGAGATGTG
GAAGAACGCGTGCACGTCATGCGTAAAACCAAGCTTGCACCCACCGTGGCGCACGGTGTG
TTCAACCCCGAATACGGTCCCGCTGCCTTGTCCAACAAGGACCCGCGACTGAATGAAGGG
ATTGTCCTCGACGAGGTCATCTTCTCCAAGCATAAAGGAGACACACACATGTCACCAGAG
GACAAAGCGCTGTTCCGCCGCTGCGCTGCCGACTACGCGTCGCGCTTGCACAGTGTTTTG
GGTACGGCAAATGCCCCGTTGAGCATCTACGAGGCCATCAAAGGCGTCGACGGACTCGAC
GCCATGGAGCCGGACACAGCGCCCGGCCTTCCCTGGGCTCTTCAGGGGAAGCGCCGCGGT
GCGCTCATTGACTTCGAGAACGGCACGGTCGGACCCGAAGTCCAGGCTGCACTAGAGCTC
ATGGAGAAAAGAGAATACAAGTTTGCTTGCCAGACCTTCCTGAAGGACGAAATTCGCCCG
ATGGAGAAAGTGCGTGCCGGCAAGACTCGCATTGTCGATGTCCTGCCTGTTGAACACATT
CTTTACACCAGGATGATGATTGGCAGATTTTGTGCACAGATGCACTCAAACAACGGCCCG
CAAATTGGATCCGCGGTCGGTTGTAACCCTGATGTTGATTGGCAAAGATTTGGCACACAC
TTCGCCCAATACAGAAACGTGTGGGATGTGGACTATTCGGCCTTTGATGCTAACCACTGC
AGCGATGCAATGAACATCATGTTTGAGGAGGTGTTTCGCACAGACTTTGGCTTCCACCCG
AACGCTGAGTGGATACTGAAGACCCTTGTGAACACGGAACACGCCTATGAGAACAAACGC
ATTACTGTTGAGGGCGGAATGCCTTCTGGTTGTTCTGCGACTAGCATCATCAACACAATT
CTGAACAACATCTACGTGCTCTACGCGCTGCGTAGACACTATGAGGGTGTTGAGCTGGAC
ACTTACACCATGATCTCTTACGGAGACGATATCGTGGTTGCGAGTGATTACGATCTGGAC
TTTGAGGCTCTCAAGCCTCACTTCAAATCTCTTGGTCAAACCATTACTCCAGCTGACAAA
AGTGACAAAGGTTTTGTTCTTGGTCATTCCATCACCGACGTTACTTTCCTCAAAAGACAC
TTCCACATGGATTATGGAACTGGGTTTTACAAACCTGTGATGGCCTCGAAGACCCTCGAG
GCTATCCTCTCCTTTGCACGCCGTGGGACCATACAGGAGAAGTTGATCTCCGTGGCAGGA
CTCGCCGTCCACTCTGGACCTGACGAGTACCGGCGTCTCTTTGAGCCTTTCCAGGGCCTC
TTTGAGATTCCAAGCTACAGATCACTTTACCTGCGTTGGGTGAACGCCGTGTGTGGCGAC
GCA---------------------------------
>ADC92546
CCCTTCTTCTTCTCCGACGTCAGGTCAAATTTCTCCAAACTGGTGGAAACCATCAACCAG
ATGCAGGAGGACATGTCAACAAAACACGGGCCTGACTTTAACCGGTTAGTGTCCGCGTTT
GAGGAACTGGCCACTGGAGTAAAAGCTATCAGGACAGGCCTCGACGAGGCCAAACCCTGG
TACAAGCTCATCAAACTCCTAAGCCGCCTGTCATGTATGGCCGCTGTGGCAGCACGGTCC
AAGGACCCAGTCCTTGTGGCCATCATGCTGGCCGACACCGGTCTTGAGATTCTGGACAGC
ACGTTTGTCGTGAAGAAGATCTCCGACTCGCTCTCCAGTCTCTTTCACGTGCCGGCCCCC
GTCTTCAGTTTCGGAGCCCCGATTCTGCTGGCCGGGTTGGTCAAAGTCGCCTCGAGTTTC
TTCCGGTCAACACCCGAAGACCTCGAGAGAGCAGAAAAGCAGCTCAAAGCACGTGACATT
AATGACATTTTCGCCATTCTCAAGAACGGCGAGTGGCTGGTCAAGTTGATCCTAGCTATC
CGCGACTGGATTAAAGCATGGATCGCCTCAGAAGAGAAGTTTGTCACCATGACAGACTTA
GTGCCTGGCATTCTTGAAAAGCAGCGGGACCTCAACGACCCGAGCAAGTACAAGGAAGCC
AAGGAATGGCTCGACAACGCGCGCCAAGCGTGTTTGAAGAGCGGGAACGTCCACATTGCC
AACCTTTGCAAAGTGGTCGCCCCGGCACCGAGCAAGTCGAGACCCGAGCCCGTGGTCGTT
TGCCTCCGAGGCAAATCCGGTCAGGGCAAGAGTTTCCTTGCGAACGTGCTTGCACAAGCA
ATCTCCACCCACTTCACTGGCAGAACCGATTCAGTTTGGTACTGCCCGCCAGACCCTGAC
CACTTCGACGGTTACAACCAACAGACCGTTGTAGTGATGGATGATTTGGGCCAGAACCCT
GATGGCAAGGACTTTAAGTACTTTGCCCAAATGGTTTCCACCACGGGGTTCATCCCGCCC
ATGGCCTCGCTCGAAGACAAGGGAAAACCCTTCAACAGCAAAGTCATCATTGCCACCACC
AACCTGTACTCGGGTTTCACCCCGAGGACCATGGTGTGCCCAGACGCGCTGAACCGAAGG
TTTCACTTTGACATCGACGTGAGTGCCAAGGATGGGTACAAAATTAACAACAAACTGGAC
ATAATCAAAGCTCTTGAGGACACCCACACCAACCCAGTGGCGATGTTCCAGTACGACTGC
GCCCTTCTCAACGGCATGGCAGTCGAGATGAAGAGAATGCAACAAGACATGTTCAAGCCC
CAACCGCCTCTGCAGAACGTGTACCAGCTCGTTCAGGAGGTGATTGATCGGGTCGAGCTC
CACGAGAAAGTGTCGAGCCACCCGATTTTCAAACAAATCTCAATTCCTTCCCAAAAGTCT
GTGTTGTACTTCCTCATTGAGAAAGGCCAGCACGAAGCAGCAATTGAATTCTTTGAGGGG
ATGGTACACGACTCCATCAAGGACGAGCTCCGACCCCTCATCCAACAGACCTCATTTGTG
AAACGCGCTTTCAAGCGCTTGAGGGAAAACTTTGAGATTGTTGCACTGTGTTTGACTCTT
CTGGCAAACATAGTAATCATGATCCGCGAGACCCGCAAGAGACAGCAAATGGTGGACGAT
GCAGTGAATGAGTACATCGAGAAAGCAAACATCACCACGGATGACAAGACTCTTGACGAG
GCGGAAAAGAACCCTCTGGAGACTAGCGGTGTCAGCACCGTCGGTTTCAGAGAGAAAACT
CTCCCAGGACACAGGACGTGTGATGACGTGAACTCCGAGCCCGTTAAACCTGTGGAAGAG
CAACCACAAGCTGAAGGACCCTACGCCGGACCGCTTGAGCGCCAGAAACCTCTGAAAGTG
AGAGCCAAGCTACCACAACAGGAGGGGCCTTACGCTGGTCCGATGGAGAGACAGAAACCA
CTGAAATTGAAAGTGAGCGCCCCGGTCGTGAAGGAAGGACCTTACGAGGGACCGGTGAAG
AAGCCTGTTGCCCTGAAAGTGAAAGCAAAG---AACTTGATTGTCACTGAGAGTGGTGCT
CCCCCGACCGATCTGCAGAAGATGGTCATGAGCAACACTAAGCCTGTTGAGCTCATCCTC
GACGGGAAGACAGTAGCCATCTGCTGTGCTACTGGAGTGTTTGGTACTGCCTACCTCGTG
CCTCGTCATCTTTTCGCTGAGAAGTACGACAAGATCATGTTGGACGGTAGAGCCATGACA
GACAGTGACTACAGAGTGTTTGAGTTTGAGATTAATGTAAAAGGACAGGACATGCTCTCA
GACGCCGCTCTCATGGTGTTGCACCGTGGGAACCGCGTGAGGGACATCACGAAACACTTT
CGTGACACAGCAAGAATGAAGAAAGGTACCCCTGTCGTTGGCGTGATCAACAACGCTGAC
GTTGGGAGACTGATTTTCTCTGGTGAGGCCCTTACCTACAAGGACATTGTAGTGTGCATG
GACGGAGACGCCATGCCGGGCCTGTTCGCCTACAAAGCCGCCACCAAGGCTGGCTACTGC
GGGGGAGCCGTTCTCGCCAAGGACGGAGCCGATACGTTCATCGTTGGCACTCACTCCGCA
GGTGGCAAT---GGGGTTGGGTACTGCTCATGTGTATCCAGGTCCATGCTCCTCAAAATG
AAGGCACACATTGACCCCGAACCACACCACGAGGGGCTGATTGTTGACACCAGAGATGTG
GAAGAACGCGTGCACGTCATGCGTAAAACCAAGCTTGCACCCACCGTGGCGCACGGTGTG
TTCAACCCCGAATACGGTCCCGCTGCCTTGTCCAACAAGGACCCGCGACTGAATGAAGGG
ATTGTCCTCGACGAGGTCATCTTCTCCAAGCATAAAGGAGACACACACATGTCACCAGAG
GACAAAGCGCTGTTCCGCCGCTGCGCTGCCGACTACGCGTCGCGCTTGCACAGTGTTTTG
GGTACGGCAAATGCCCCGTTGAGCATCTACGAGGCCATCAAAGGCGTCGACGGACTCGAC
GCCATGGAGCCGGACACAGCGCCCGGCCTTCCCTGGGCTCTTCAGGGGAAGCGCCGCGGT
GCGCTCATTGACTTCGAGAACGGCACGGTCGGACCCGAAGTCCAGGCTGCACTAGAGCTC
ATGGAGAAAAGAGAATACAAGTTTGCTTGCCAGACCTTCCTAAAGGACGAAATTCGCCCG
ATGGAGAAAGTACGTGCTGGCAAGACTCGCATTGTCGATGTCCTGCCTGTTGAACACATT
CTTTACACCAGGATGATGATTGGCAGATTTTGTGCACAGATGCACTCAAACAACGGCCCG
CAAATTGGATCCGCGGTCGGTTGTAACCCTGATGTTGATTGGCAAAGATTTGGCACACAC
TTCGCCCAATACAGAAACGTGTGGGATGTGGACTATTCGGCCTTTGATGCTAACCACTGC
AGCGATGCAATGAACATCATGTTTGAGGAGGTGTTTCGCACAGACTTTGGCTTCCACCCG
AACGCTGAGTGGATACTGAAGACCCTTGTGAACACGGAACACGCCTATGAGAACAAACGC
ATTACTGTTGAGGGCGGAATGCCTTCTGGTTGTTCTGCGACTAGCATCATCAACACAATT
CTGAACAACATCTACGTGCTCTACGCGCTGCGTAGACACTATGAGGGTGTTGAGCTGGAC
ACTTACACCATGATCTCTTACGGAGACGATATCGTGGTTGCGAGTGATTACGATCTGGAC
TTTGAGGCTCTCAAGCCTCACTTCAAATCTCTTGGTCAAACCATTACTCCAGCTGACAAA
AGTGACAAAGGTTTTGTTCTTGGTCATTCCATCACCGACGTTACTTTCCTCAAAAGACAC
TTCCACATGGATTATGGAACTGGGTTTTACAAACCTGTGATGGCCTCGAAGACCCTCGAG
GCTATCCTCTCCTTTGCACGCCGTGGGACCATACAGGAGAAGTTGATCTCCGTGGCAGGA
CTCGCCGTCCACTCTGGACCTGACGAGTACCGGCGTCTCTTTGAGCCTTTCCAGGGCCTC
TTTGAGATTCCAAGCTACAGATCACTTTACCTGCGTTGGGTGAACGCCGTGTGTGGCGAC
GCA---------------------------------
>ADC92547
CCCTTCTTCTTCTCCGACGTCAGGTCAAATTTCTCCAAACTGGTGGAAACCATCAACCAG
ATGCAGGAGGACATGTCAACAAAACACGGGCCTGACTTTAACCGGTTAGTGTCCGCGTTT
GAGGAACTGGCCACTGGAGTAAAAGCTATCAGGACAGGCCTCGACGAGGCCAAACCCTGG
TACAAGCTCATCAAACTCCTAAGCCGCCTGTCATGTATGGCCGCTGTGGCAGCACGGTCC
AAGGACCCAGTCCTTGTGGCCATCATGCTGGCCGACACCGGTCTTGAGATTCTGGACAGC
ACGTTTGTCGTGAAGAAGATCTCCGACTCGCTCTCCAGTCTCTTTCACGTGCCGGCCCCC
GTCTTCAGTTTCGGAGCCCCGATTCTGCTGGCCGGGTTGGTCAAAGTCGCCTCGAGTTTC
TTCCGGTCAACACCCGAAGACCTCGAGAGAGCAGAAAAGCAGCTCAAAGCACGTGACATT
AATGACATTTTCGCCATTCTCAAGAACGGCGAGTGGCTGGTCAAGTTGATCCTAGCTATC
CGCGACTGGATTAAAGCATGGATCGCCTCAGAAGAGAAGTTTGTCACCATGACAGACTTA
GTGCCTGGCATTCTTGAAAAGCAGCGGGACCTCAACGACCCGAGCAAGTACAAGGAAGCC
AAGGAATGGCTCGACAACGCGCGCCAAGCGTGTTTGAAGAGCGGGAACGTCCACATTGCC
AACCTTTGCAAAGTGGTCGCCCCGGCACCGAGCAAGTCGAGACCCGAGCCCGTGGTCGTT
TGCCTCCGAGGCAAATCCGGTCAGGGCAAGAGTTTCCTTGCGAACGTGCTTGCACAAGCA
ATCTCCACCCACTTCACTGGCAGAACCGATTCAGTTTGGTACTGCCCGCCAGACCCTGAC
CACTTCGACGGTTACAACCAACAGACCGTTGTAGTGATGGATGATTTGGGCCAGAACCCT
GATGGCAAGGACTTTAAGTACTTTGCCCAAATGGTTTCCACCACGGGGTTCATCCCGCCC
ATGGCCTCGCTCGAAGACAAGGGAAAACCCTTCAACAGCAAAGTCATCATTGCCACCACC
AACCTGTACTCGGGTTTCACCCCGAGGACCATGGTGTGCCCAGACGCGCTGAACCGAAGG
TTTCACTTTGACATCGACGTGAGTGCCAAGGATGGGTACAAAATTAACAACAAACTGGAC
ATAATCAAAGCTCTTGAGGACACCCACACCAACCCAGTGGCGATGTTCCAGTACGACTGC
GCCCTTCTCAACGGCATGGCAGTCGAGATGAAGAGAATGCAACAAGACATGTTCAAGCCC
CAACCGCCTCTGCAGAACGTGTACCAGCTCGTTCAGGAGGTGATTGATCGGGTCGAGCTC
CACGAGAAAGTGTCGAGCCACCCGATTTTCAAACAAATCTCAATTCCTTCCCAAAAGTCT
GTGTTGTACTTCCTCATTGAGAAAGGCCAGCACGAAGCAGCAATTGAATTCTTTGAGGGG
ATGGTACACGACTCCATCAAGGACGAGCTCCGACCCCTCATCCAACAGACCTCATTTGTG
AAACGCGCTTTCAAGCGCTTGAGGGAAAACTTTGAGATTGTTGCACTGTGTTTGACTCTT
CTGGCAAACATAGTAATCATGATCCGCGAGACCCGCAAGAGACAGCAAATGGTGGACGAT
GCAGTGAATGAGTACATCGAGAAAACAAACATCACCACGGATGACAAGACTCTTGACGAG
GCGGAAAAGAACCCTCTGGAGACTAGCGGTGTCAGCACCGTTGGTTTCAGAGAGAAAACT
CTCCCAGGACACAGGACGTGTGATGACGTGAACTCCGAGCCCGTTAAACCTGTGGAAGAG
CAACCACAAGCTGAAGGACCCTACGCCGGACCGCTTGAGCGCCAGAAACCTCTGAAAGTG
AGAGCCAAGCTACCACAACAGGAGGGGCCTTACGCTGGTCCGATGGAGAGACAGAAACCA
CTGAAATTGAAAGTGAGCGCCCCGGTCGTGAAGGAAGGACCTTACGAGGGACCGGTGAAG
AAGCCTGTTGCCCTGAAAGTGAAAGCAAAG---AACTTGATTGTCACTGAGAGTGGTGCT
CCCCCGACCGATCTGCAGAAGATGGTCATGAGCAACACTAAGCCTGTTGAGCTCATCCTC
GACGGGAAGACAGTAGCCATCTGCTGTGCTACTGGAGTGTTTGGTACTGCCTACCTCGTG
CCTCGTCATCTTTTCGCTGAGAAGTACGACAAGATCATGTTGGACGGTAGAGCCATGACA
GACAGTGACTACAGAGTGTTTGAGTTTGAGATTAATGTAAAAGGACAGGACATGCTCTCA
GACGCCGCTCTCATGGTGTTGCACCGTGGGAACCGCGTGAGGGACATCACGAAACACTTT
CGTGACACAGCAAGAATGAAGAAAGGTACCCCTGTCGTTGGCGTGATCAACAACGCTGAC
GTTGGGAGACTGATTTTCTCTGGTGAGGCCCTTACCTACAAGGACATTGTAGTGTGCATG
GACGGAGACGCCATGCCGGGCCTGTTCGCCTACAAAGCCGCCACCAAGGCTGGCTACTGC
GGGGGAGCCGTTCTCACCAAGGACGGAGCCGATACGTTCATCGTTGGCACTCACTCCGCA
GGTGGCAAT---GGGGTTGGGTACTGCTCATGTGTATCCAGGTCCATGCTCCTCAAAATG
AAGGCACACATTGACCCCGAACCACACCACGAGGGGCTGATTGTTGACACCAGAGATGTG
GAAGAACGCGTGCACGTCATGCGTAAAACCAAGCTTGCACCCACCGTGGCGCACGGTGTG
TTCAACCCCGAGTACGGTCCCGCTGCCTTGTCCAACAAGGACCCGCGACTGAATGAAGGG
ATTGTCCTCGACGAGGTCATCTTCTCCAAGCATAAAGGAGACACACACATGTCACCAGAG
GACAAAGCGCTGTTCCGCCGCTGCGCTGCCGACTACGCGTCGCGCTTGCACAGTGTTTTG
GGTACGGCAAATGCCCCGTTGAGCATCTACGAGGCCATCAAAGGCGTCGACGGACTCGAC
GCCATGGAGCCGGACACAGCGCCCGGCCTTCCCTGGGCTCTTCAGGGGAAGCGCCGCGGT
GCGCTCATTGACTTCGAGAACGGCACGGTCGGACCCGAAGTCCAGGCTGCACTAGAGCTC
ATGGAGAAAAGAGAATACAAGTTTGCTTGCCAGACCTTCCTGAAGGACGAAATTCGCCCG
ATGGAGAAAGTACGTGCCGGCAAGACTCGCATTGTCGATGTCCTGCCTGTTGAACACATT
CTTTACACCAGGATGATGATTGGCAGATTTTGTGCACAGATGCACTCAAACAACGGCCCG
CAAATTGGATCCGCGGTCGGTTGTAACCCTGATGTTGATTGGCAAAGATTTGGCACACAC
TTCGCCCAATACAGAAACGTGTGGGATGTGGACTATTCGGCCTTTGATGCTAACCACTGC
AGCGATGCAATGAACATCATGTTTGAGGAGGTGTTTCGCACAGACTTTGGCTTCCACCCG
AACGCTGAGTGGATACTGAAGACCCTTGTGAACACGGAACACGCCTATGAGAACAAACGC
ATTACTGTTGAGGGCGGAATGCCTTCTGGTTGTTCTGCGACTAGCATCATCAACACAATT
CTGAACAACATCTACGTGCTCTACGCGCTGCGTAGACACTATGAGGGTGTTGAGCTGGAC
ACTTACACCATGATCTCTTACGGAGACGATATCGTGGTTGCGAGTGATTACGATCTGGAC
TTTGAGGCTCTCAAGCCTCACTTCAAATCTCTTGGTCAAACCATTACTCCAGCTGACAAA
AGTGACAAAGGTTTTGTTCTTGGTCATTCCATCACCGATGTTACTTTCCTCAAAAGACAC
TTCCACATGGATTATGGAACTGGGTTTTACAAACCTGTGATGGCCTCGAAGACCCTCGAG
GCTATCCTCTCCTTTGCACGCCGTGGGACCATACAGGAGAAGTTGATCTCCGTGGCGGGA
CTCGCCGTCCACTCTGGACCTGACGAGTACCGGCGTCTCTTTGAGCCTTTCCAGGGCCTC
TTTGAGATTCCAAGCTACAGATCACTTTACCTGCGTTGGGTGAACGCCGTGTGTGGCGAC
GCA---------------------------------
>AAT01791
CCCTTCTTCTTCGCCGACGTCAGGGAGAACTTCACAAAATTGGTGGAAAGCATCAACAAC
ATGCAACAAGACATGTCCACCAAACACGGACCCGACTTCAACCGTCTGGTGTCCGCATTT
GAGGAATTGACAAAAGGAGTCAAAGCCATCAAGGACGGTCTCGACGAGGCCAAACCCTGG
TATAAAGTCATCAAACTCCTCAGCCGCCTGTCGTGTATGGCCGCTGTCGCAGCTCGCTCC
AAGGACCCTGTCCTCGTTGCGATCATGCTAGCTGACACCGGTCTCGAGATTCTGGACAGC
ACCTTCGTCGTGAAGAAAATCTCCGACGCGCTCTCCAGCGTTTTCCACGTCCCGGCCCCT
GTCTTCAGTTTCGGAGCCCCGATTCTGCTGGCAGGCTTGGTCAAAGTCGCCTCCACGTTC
TTCCGGTCCACGCCCGAAGACTTGGAGAGAGCAGAGAAACAGCTCAAGGCACGTGACATC
AACGACATTTTCGCCATCCTCAAGAACGGCGAATGGCTGGTCAAACTCATCCTGGCTATC
CGCGACTGGATTAAAGCTTGGATTTCCTCAGAGGAGAAGTACATCTCCATGACGGACCTT
GTGCCGCGCATTCTCGAGTGCCAGCGCAATCTGAACGATCCGTCCAAGTACCAGGAGAGC
AAAGAGTGGCTCGAAAACGCTCGCGAGGCTTGCCTCAAGAACGGAAACGTCCACATTGCT
AACCTGTGTAAAGTCAATGCACCAGCACCAAGCAAGTCGAGACCCGAGCCTGTGGTCGTT
TGCCTCCGCGGTAAATCCGGCCAGGGTAAGAGTTTCCTTGCGAACGTGCTTGCACAAGCA
ATCTCAACCCACTTCACTGGACGCGTGGATTCAGTCTGGTACTGTCCACCTGACCCTGAC
CACTTCGACGGCTACAACCAACAAGCTGTTGTTGTGATGGATGATTTGGGCCAGAACCCT
GACGGCAAGGACTTTAAGTACTTCGCCCAGATGGTCTCGACCACGGGGTTCATCCCACCC
ATGGCTTCACTTGAAGACAAGGGGAAACCGTTCAACAGTAAGGTCATCATTGCGACGAGC
AACCTTTATTCTGGGTTCACACCTAGGACAATGGTCTGCCCCGACGCTTTGAACCGACGG
TTCCACTTTGACATCGACGTGAGTGCCAGGGACGGGTACAAAGTTAACAACAGATTGGAC
ATCATCAAAGCTCTGGAGGACACGCACACAAACGCGCCCGCCATGTTCAACTATGACTGT
GCCCTTCTCAATGGCTCCGCCGTTGAAATGAAGAGACTGCAACAAGATGTGTTCAAGCCT
CTACCACCTCTCAACAGCCTGTACCAACTGGTTGATGAAGTGATAGAAAGGGTGAAGCTC
CACGAGAAAGTGTCGAGTCACCCGATTTTCAAGCAGATCTCCATCCCCTCTCAAAAGTCT
GTGCTCTACTTCCTCATCGAGAAAGGACAGCACGAAGCAGCAATTGAATTTTACGAGGGA
ATGGTGCACGACAGTATCAAGGAAGAGCTTAAACCGCTTCTGGAGCAAACCAGCTTCGCG
AAGCGCGCTTTTAAGCGCCTGAAGGAAAACTTCGAGATCGTCGCTCTCGTCGTTGTGCTG
TTGGCAAACATCATCATCATGATCCGCGAGACTCGCAAGAGACAGAAGATGGTTGACGAC
GCCCTCGATGAATACATTGAGAAGGCAAACATCACCACTGATGACAAAACTCTTGACGAG
GCGGAAAAGAACCCTCAAGAGGTTGTCGACAAACCCACTGTCGGCTTCCGTGAGAGAAAG
CTCCCCGGGCACAAAACTGACGATGAAGTGAACTCTGAGCCAGTCAAGCCCGTG---GAC
AAACCACAAGCTGAAGGACCCTACGCAGGACCGCTCGAGCGACAGCAGCCGCTGAAGCTC
AAGGTCAAACTGCCCAAAGCAGAGGGGCCCTACGCGGGACCGCTAGAGAAGCAACAACCA
CTGAGATTGAAAGCTAAACTGCCTGTGGCCAAGGAAGGGCCATATGAAGGACCAGTGAAG
AAACCTGTCGCTTTGAAAGTGAAAGCAAAA---GCCCCAATTGTCACTGAAAGCGGATGC
CCACCGACCGACTTGCAAAGAATGGTCATGGCAAACGTGAAGCCCGTTGAGCTCATCCTC
GATGGGAAGACCGTTGCGCTCTGCTGCGCTACGGGAGTGTTCGGGACGGCTTACCTCGTG
CCTCGTCATCTTTTCGCAGAGAAGTACGACAAGATCATGTTGGACGGCCGCGCCCTGACA
GACAGTGACTTTAGAGTGTTTGAGTTTGAGGTAAAAGTAAAAGGTCAGGACATGCTCTCA
GATGCCGCGCTCATGGTTCTCCACTCTGGAAACCGCGTGCGCGATCTCACGGGACACTTC
CGTGACACCATGAAACTGTCGAAAGGCAGTCCCGTCGTTGGTGTGGTCAACAACGCCGAT
GTCGGGAGACTCATCTTCTCCGGGGACGCACTGACCTACAAAGACCTGGTCGTTTGTATG
GACGGTGACACCATGCCTGGACTCTTCGCCTACCGCGCAGGGACTAAGGTTGGTTACTGC
GGAGCTGCCGTTCTCGCGAAGGACGGCGCCAAGACTGTGATCGTTGGCACTCACTCTGCC
GGAGGCAAC---GGAGTAGGCTACTGCTCCTGCGTCTCACGATCCATGCTCCTGCAGATG
AAGGCCCACATTGACCCGGCCCCTCACAACGAGGGGTTGGTGGTGGACACCAGAGAAGTT
GAGGAGCGCGTGCATGTCATGCGCAAAACCAAGCTTGCACCCACCGTGGCTCACGGTGTG
TTTCAGCCTGAATTTGGACCTGCCGCCCTGTCGAACAACGACAAGCGCCTGAACGAAGGC
GTGGTGCTAGACGAAGTCATCTTCTCCAAGCACAAGGGCGATGTCAAAATGTCTGAGGCT
GACAAGAGACTGTTCCGTCTGTGCGCTGCTGACTATGCCTCGCATCTTCACAACGTACTC
GGGACAGCCAACTCTCCATTGAGCGTGTTTGAAGCCATCAAGGGCGTCGACGGACTCGAC
GCCATGGAGCCTGACACAGCACCCGGTCTTCCCTGGGCCCTCCAGGGGAAACGCCGCGGA
GCTCTCATTGATTTCGAGAACGGCACTGTCGGACCCGAGATTGAACAGGCACTGAAGCTT
ATGGAGAAGAAGGAGTACAAGTTCACCTGTCAAACCTTCCTGAAGGACGAGATTCGCCCT
CTGGAGAAAGTTAAGGCCGGCAAGACTCGCATCGTCGACGTCCTGCCTGTGGAACACATC
ATCTACACTAGAATGATGATTGGCAGATTCTGTGCACAAATGCACTCCAACAATGGACCG
CAAATTGGCTCGGCGGTCGGTTGCAACCCTGATGTTGATTGGCAAAGGTTTGGCTGTCAT
TTCGCCCAGTACAAAAATGTTTGGGACATTGATTATTCGGCCTTTGATGCTAACCACTGC
AGTGACGCCATGAACATCATGTTCGAGGAGGTCTTCCGTGAGGAATTTGGATTTCATCCG
AACGCTGTTTGGATTCTCAAAACTCTCATCAACACGGAACACGCCTACGAGAACAAGCGC
ATCACTGTTGAAGGTGGAATGCCCTCGGGTTGTTCTGCCACCAGCATCATCAACACCATT
CTCAACAACATCTACGTGCTCTACGCCCTGCGTAGACACTATGAGGGAGTCGAGCTGTCG
CACTACACCATGATTTCCTACGGGGATGACATTGTAGTTGCAAGTGATTACGATTTGGAC
TTTGAAGCTCTCAAGCCTCACTTTAAATCTCTTGGTCAAACAATCACTCCAGCCGACAAA
AGTGACAAAGGTTTTGTTCTTGGTCAGTCCATCACCGATGTTACTTTCCTCAAGAGGCAC
TTTCATCTGGATTATGAAACTGGGTTTTACAAACCTGTGATGGCTTCGAAGACCCTCGAA
GCTATCCTCTCCTTTGCACGCCGTGGGACCATCCAGGAGAAGTTGATCTCCGTGGCAGGA
CTCGCAGTCCACTCCGGACCTGACGAGTACCGGCGTCTCTTCGAACCCTTCCAGGGTACG
TTCGAGATTCCAAGCTACAGATCACTTTACCTGCGCTGGGTGAACGCCGTGTGCGGTGAC
GCA---------------------------------
>AAT01790
CCCTTCTTCTTCGCCGACGTCAGGGAGAACTTCACTAAGCTGGTGGAAAGCATCAACAAC
ATGCAACAAGACATGTCCACCAAGCACGGACCCGACTTCAACCGTCTGGTGTCCGCATTT
GAGGAACTGACAAAAGGAGTGAAGGCAATCAAGGACGGTCTCGACGAGGCCAAGCCCTGG
TACAAAGTCATCAAACTCCTCAGCCGCCTGTCGTGCATGGCCGCTGTCGCAGCTCGTTCC
AAGGACCCTGTCCTTGTCGCGATCATGCTAGCTGACACCGGTCTCGAGATTCTGGACAGC
ACCTTCGTCGTGAAGAAAATCTCCGACGCGCTCTCCAGCGTTTTCCACGTCCCGGCCCCA
GTCTTCAGTTTCGGAGCCCCGATTCTGTTGGCTGGTTTGGTCAAGGTCGCCTCCACGTTC
TTCCGGTCCACACCCGAGGACTTGGAGAGAGCAGAAAAGCAGCTCAAGGCACGTGACATC
AACGACATCTTTGCCATCCTCAAGAACGGCGAATGGCTGGTCAAACTCATCCTGGCTATC
CGCGACTGGATCAAGGCCTGGATTTCCTCAGAGGAGAAGTACATCTCCATGACGGATCTT
GTGCCCCGCATTCTCGAGTGCCAGCACAACCTGAACGATCCGTCCAAGTACCAGGAAAGC
AAAGAGTGGCTTGACAACGCTCGCGAGGTTTGCCTCAAGAACGGAAACACCCACATTGCT
AACCTGTGTAAAGTGAATGCACCAGCACCCAACAAGTCGAGACCCGAACCCGTGGTCGTT
TGCCTCCGCGGCAAATCCGGCCAGGGCAAGAGCTTCCTTGCCAACGTGCTTGCACAAGCA
ATCTCAACCCACTTCACCGGACGTGTGGACTCAGTCTGGTACTGTCCACCTGACCCCGAT
CACTTCGATGGCTACAACCAACAGGTCGTTGTTGTGATGGATGATCTGGGCCAGAACCCG
GACGGCAAAGACTTCAAGTACTTCGCCCAAATGGTGTCAACCACCGGGTTTATCCCCCCC
ATGGCCTCACTCGAAGACAAGGGAAAACCGTTCAACAGCAAGGTAATCATTGCGACGAGC
AACCTTTATTCTGGGTTCACGCCCAGAACAATGGTCTGCCCCGACGCTTTGAACCGACGG
TTTCACTTTGACATTGACGTGAGTGCCAGGGACGGGTACAAAGTTAACAACAGATTGGAC
ATAATCAAAGCACTGGAGGACACGCACACAAACGCGCCCGCCATGTTTAACTATGACTGT
GCCCTTCTCAACGGTTCCGCCGTTGAAATGAAGAGACTGCAACAGGATGTGTTCAAGCCT
CTGCCACCTCTCAACAGCCTGTACCAACTGGTTGATGAAGTGATAGAGAGGGTGAAGCTC
CACGAGAAGGTGTCGAGCCACCCGATTTTCAAACAGATTTCCATTCCTTCCCAAAAGTCT
GTGCTCTACTTTCTCATCGAGAAGGGACAGCACGAAGCAGCAATTGAATTCTACGAGGGA
ATGGTACACGACAGCATCAAGGAAGAGCTTAAGCCCTTGTTGGAGCAAACCAGTTTCGCC
AAGCGCGCTTTCAAGCGTCTGAAGGAGAACTTCGAGATCGTTGCTCTCATCGTTGTGCTG
TTGGCAAACATCATCATCATGATCCGCGAAACTCGCAAGAGACAGAAGATGGTCGACGAC
GCCCTCGATGAGTACATTGAGAAGGCCAACATCACCACTGATGACAAAACTCTTGACGAG
GCGGAAAAGAACCCTCAGGAGGTTGTCGACAAACCCACTGTCGGCTTCCGTGAGAGAAAG
CTCCCCGGGAAAAAAACTGACGACGAAGTGAACTCTGAGCCAGTTAAACCCGTG---GAG
AGACCACAAGCTGAAGGACCCTACGCGGGACCGCTTGAGCGGCAACAGCCGCTGAAGCTC
AAGGCCAAACTGCCCAAGGCAGAAGGGCCTTACGCTGGACCGCTAGAGAAACAACAGCCA
CTGAAACTGAGAGCAAGGCTGCCTGTGGCCAAGGAAGGGCCATATGAAGGACCAGTGAAG
AAACCTGTCGCTTTGAAAGTGAAAGCAAGA---GCCCCGATTGTCACTGAGACCGGTTGC
CCACCGACCGACTTGCAAAAGATGGTCATGGCAAACGTGAAGCCCGTTGAACTCATTCTA
GACGGGAAGACCGTTGCACTTTGCTGTGCTACGGGAGTGTTTGGGACAGCTTACCTCGTG
CCTCGTCACCTTTTCGCAGAAAAGTATGACAAGATCATGTTGGACGGCCGCGCCCTGACA
GACAGTGACTTCAGGGTGTTTGAGTTCGAGGTAAAAGTAAAAGGACAGGACATGCTCTCA
GATGCTGCGCTCATGGTTCTCCACTCCGGAAACCGCGTGCGCGACCTCACGGGCCACTTC
CGTGACACCATGAAGCTGTCGAAAGGCAGTCCCGTTGTCGGCATCGTCAACAACGCTGAT
GTCGGAAGACTCGTCTTCTCTGGAGATGCACTGACCTACAAAGACCTGGTCGTTTGTATG
GACGGTGACACCATGCCTGGTCTCTTCGCGTACCGCGCTGGGACCAAGGTTGGATACTGC
GGAGCTGCCGTTCTCGCAAAGGACGGCGCCAAGACAGTGATCGTCGGCACACACTCTGCC
GGAGGCAAT---GGAGTAGGCTACTGCTCCTGTGTCTCACGATCCATGCTCCTGCAGATG
AAAGCCCACATCGACCCTCCTCCTCACACTGAGGGGTTGGTGGTGGACACCAGAGAAGTT
GAGGAGCGCGTGCACGTCATGCGCAAAACTAAGCTTGCACCCACCGTGGCTCACGGTGTG
TTTCAGCCTGAATTTGGACCTGCCGCCCTGTCGAACAACGACAAGCGCCTGAACGAAGGC
GTGGTCTTAGACGAAGTCATCTTCTCCAAACACAAGGGTGATGCCAAAATGTCTGAGGCT
GATAAGAAACTGTTCCGCTTGTGCGCTGCTGATTATGCCTCGCATCTTCACAACGTGCTT
GGGACAGCCAATTCTCCATTGAGTGTGTTTGAAGCCATCAAAGGTGTCGACGGACTCGAT
GCCATGGAGCCTGACACCGCTCCCGGTCTCCCCTGGGCCCTCCAGGGGAAGCGCCGCGGG
GCTCTCATCGATTTCGAGACCGGCACTGTCGGACCCGAGATTGAGGAGGCTCTGAAGCTC
ATGGAGAAGAAGGAGTACAAGTTCACCTGTCAAACCTTCCTCAAGGACGAGATTCGCCCT
TTGGAAAAAGTTAAGGCCGGCAAGACTCGCATCGTCGACGTCCTGCCTGTTGAGCACATC
ATCTACACCAGAATGATGATTGGCAGATTCTGTGCACAAATGCACTCCAACAACGGACCG
CAAATTGGCTCGGCGGTCGGTTGCAACCCTGATGTTGATTGGCAACGATTTGGCACTCAT
TTTGCCCAGTACAAAAATGTTTGGGACATTGATTATTCGGCCTTTGATGCTAACCATTGC
AGTGACGCCATGAACATCATGTTCGAGGAGGTCTTCCGTGAGGAATTTGGATTTCATCCG
AACGCTGTTTGGATTCTCAAAACTCTCACCAACACGGAACACGCCTATGGGAACAAGCGC
ATCACTGTTGAAGGTGGAATGCCCTCGGGTTGCTCCGCCACCAGCATCATTAACACCATT
CTCAACAACATCTATGTGCTCTACGCTCTGCGTAGACACTATGAAGGAGTCGAGCTGTCG
CACTACACCATGATTGCCTACGGGGATGACATTGTAGTTGCAAGTGACTACGATTTGGAC
TTTGAAGCTCTCAAGCCTCACTTTAAATCTCTTGGTCAAACAATCACTCCAGCCGACAAA
AGTGACAAAGGTTTTGTTCTTGGTCAGTCCATTACTGACGTCACTTTCCTAAAGAGGCAT
TTCTATCTGGATTATGAAACTGGGTTTTATAAACCTGTGATGGCTTCGAAGACCCTCGAA
GCTATCCTCTCCTTTGCACGCCGTGGGACCATTCAGGAGAAGTTGATCTCCGTGGCAGGA
CTCGCCGTCCACTCCGGACAAGACGAGTACCGGCGTCTCTTCGAACCCTTCCAGGGGACG
TTCGAGATTCCAAGCTACAGATCACTTTACCTGCGTTGGGTGAACGCCGTGTGCGGTGAC
GCA---------------------------------
>AAT01793
CCCTTCTTCTTCGCTGACGTCAGGGAGAACTTCACAAAACTGGTGGAATCAATCAACAAC
ATGCAACAAGACATGTCCACCAAACACGGACCCGACTTCAACCGTCTGGTGTCCGCATTT
GAGGAATTGACACAAGGAGTCAAAGCCATCAAGGATGGTCTCGACGAGGCCAAACCATGG
TACAAAGTCATCAAACTCCTCAGCCGCCTGTCGTGCATGGCCGCTGTCGCAGCTCGCTCC
AAGGACCCTGTCCTTGTGGCGATCATGCTAGCTGACACCGGTCTCGAGATTCTGGACAGC
ACCTTCGTCGTGAAGAAAATCTCCGACGCGCTCTCCAGCGTTTTCCACGTCCCGGCCCCT
GTCTTCAGTTTCGGAGCCCCGATTCTGTTGGCAGGTTTGGTCAAGGTCGCCTCCACGTTC
TTCCGGTCCACACCCGAAGACTTGGAGAGAGCAGAGAAACAGCTCAAGGCACGTGACATC
AACGACATTTTCGCCATCCTCAAGAACGGCGAATGGCTGGTCAAACTTATCCTGGCTATC
CGCGACTGGATCAAAGCCTGGATTTCCTCAGAGGAGAAATACATCTCCATGACGGACCTT
GTGCCGCGCATTCTTGAATGCCAGCGCAACCTCAACGATCCGTCAAAGTACCAGGAGAGC
AAAGAGTGGCTCGAAAACGCTCGCGAGGCTTGTCTCAAGAACGGAAACGTCCACATCGCT
AACCTGTGTAAAGTGAACGCACCAGCACCAAGCAAGTCGAGACCCGAACCCGTGGTCGTT
TGCCTCCGGGGTAAATCTGGCCAGGGCAAGAGTTTCCTTGCCAACGTGCTTGCACAAGCA
ATCTCAACCCACTTCACTGGACGTGTGGACTCAGTCTGGTACTGTCCACCTGACCCTGAC
CACTTCGACGGCTACAACCAACAGGCCGTTGTTGTGATGGATGATTTGGGCCAGAACCCT
GACGGCAAGGACTTCAAGTACTTCGCCCAGATGGTCTCCACCACAGGGTTCATCCCACCC
ATGGCTTCGCTCGAAGATAAGGGAAAACCGTTCAACAGCAAGGTCATCATTGCGACGAGC
AACCTTTATTCTGGGTTCACACCTAGGACGATGGTCTGCCCCGACGCTCTGAACCGACGG
TTCCACTTTGACATCGATGTGAGTGCCAGGGATGGGTACAGAGTTAACAACAGATTGGAC
ATCATCAAAGCACTGGAGGACACGCACACAAACGCGCCCGCCATGTTCAACTATGACTGC
GCCCTTCTCAACGGTTCCGCCGTTGAAATGAAGAGACTGCAACAAGATGTGTTCAAGCCT
CTGCCACCTCTCAACAGCCTGTACCAACTGGTTGATGAAGTGATAGAGAGGGTGAAGCTC
CACGAGAAAGTGTCGAGCCACCCGATTTTCAAGCAGATTTCCATCCCCTCTCAAAAGTCT
GTGCTTTACTTCCTCATCGAGAAGGGACAGCACGAAGCAGCAATTGAATTCTACGAGGGA
ATGGTGCACGACAGCATCAAGGAAGAGCTTAAGCCGCTTCTGGAGCGAACCAGCTTCGCG
AAGCGCGCTTTCAAGCGCCTGAAGGAAAACTTCGAGATCGTCGCTCTCGTTGTTGTGCTG
TTGGCAAACATCATTATCATGATCCGCGAGACTCGCAAGAGACAGAAGATGGTTGACGAC
GCCCTCGATGAATACATTGAGAAGGCGAACATCACCACTGACGACAAGACTCTTGACGAA
GCGGAAAAGAACCCTCAGGAGGTTGTCGACAAACCCACTGTCGGCTTCCGTGAGAGAAAG
CTCCCCGGGCACAAGACTGACGATGAAGTGAACTCTGAGCCAGTCAAACCCGTA---GAG
AAACCACAAGCTGAAGGACCCTACGCGGGACCGCTTGAGCGACAACAGCCGTTGAAGCTC
AAGGCTAGACTGCCCAGAGCAGAAGGGCCTTACGCGGGACCGCTAGAGAAGCAACAACCA
CTGAAACTTAAAGCCAAGTTGCCTGTGGCCAAGGAAGGGCCATATGAAGGACCAGTGAAG
AAACCTGTCGCTTTGAAAGTGAAAGCAAAA---GCCCCGATTGTCACTGAAAGCGGATGC
CCACCGACTGACCTGCAAAAGATGGTCATGGCGAACGTGAAGCCCGTTGAGCTCATCCTC
GACGGTAAGACCGTTGCGCTCTGCTGCGCCACGGGAGTGTTCGGGACGGCCTACCTCGTG
CCTCGTCATCTTTTCGCAGAGAAGTATGACAAGATCATGCTGGACGGTCGCGCCCTGACA
GACAGTGACTTCAGAGTGTTTGAGTTTGAGGTAAAAGTAAAAGGACAGGACATGCTTTCG
GATGCTGCGCTCATGGTTCTCCACTCTGGAAACCGTGTGCGCGACCTCACGGGACACTTC
CGTGACACCATGAAACTGTCGAAAGGCAGTCCCGTCGTTGGCGTGGTCAACAACGCCGAC
GTCGGAAGACTCATCTTCTCAGGAGACGCACTGACCTACAAAGACTTGGTCGTTTGTATG
GACGGTGATACCATGCCTGGACTCTTCGCCTACCGCGCAGGGACCAAGGTTGGTTACTGT
GGAGCTGCCGTTCTCGCGAAGGATGGCGCCAAGACTGTGATCGTCGGCACCCACTCTGCC
GGAGGCAAC---GGAGTAGGCTACTGCTCCTGCGTCTCACGATCCATGCTCCTGCAGATG
AAGGCCCACATCGACCCTCCCCCTCACACTGAGGGGTTGGTAGTGGACACCAGAGAAGTT
GAGGAACGCGTGCACGTCATGCGAAAAACCAAGCTTGCACCCACCGTGGCTCACGGTGTG
TTTCAGCCCGAATTTGGACCTGCCGCCCTGTCGAACAACGACAAGCGCCTGAACGAAGGC
GTGGTTTTGGACGAAGTCATCTTCTCCAAGCACAAGGGCGATGCCAAAATGTCTGAGGCT
GACAAGAAACTGTTCCGCCTGTGCGCTGCTGATTATGCCTCGCATCTTCACAACGTACTT
GGGACAGCAAACTCTCCACTGAGCGTGTTTGAAGCCATCAAGGGCGTCGACGGACTCGAC
GCCATGGAGCCTGACACAGCACCCGGTCTTCCCTGGGCCCTCCAGGGGAGACGCCGCGGA
GCTCTCATCGATTTCGAGAACGGCACTGTCGGACCCGAGATTGAACAGGCACTGAAGCTC
ATGGAGAAGAAGGAGTACAAGTTCACCTGCCAAACCTTCCTGAAGGACGAGATTCGCCCT
CTGGAGAAAGTCAAGGCCGGCAAGACTCGCATCGTCGACGTCCTGCCTGTTGAGCACATC
ATCTACACCAGAATGATGATTGGCAGATTCTGTGCACAAATGCACTCCAACAACGGACCG
CAAATTGGCTCGGCGGTCGGTTGCAACCCTGATGTTGATTGGCAAAGATTCGGCTGTCAT
TTTGCCCAGTACAAAAATGTTTGGGACATTGACTATTCGGCCTTTGATGCTAACCATTGC
AGTGACGCCATGAACATCATGTTCGAGGAGGTCTTCCGTGAGGAATTCGGATTTCATCCG
AACGCTGTTTGGGTTCTCAAAACTCTCATCAACACGGAACACGCCTACGAGAACAAGCGC
ATCACTGTTGAAGGTGGAATGCCCTCGGGTTGCTCCGCCACCAGCATCATCAACACCATT
CTCAACAACATCTACGTGCTCTACGCCCTGCGTAGACACTATGAGGGAGTCGAGCTGTCG
CACTACACCATGATTTCCTACGGGGATGACATTGTAGTTGCAAGTGATTACGATTTGGAC
TTTGAAGCTCTCAAACCCCACTTTAAATCTCTTGGTCAAACAATCACTCCAGCCGACAAA
AGTGACAAAGGTTTTGTTCTTGGTCAGTCCATTACCGATGTTACTTTCCTCAAGAGGCAC
TTTCATCTGGATTATGAAACCGGGTTTTACAAACCTGTGATGGCTTCGAAGACCCTCGAA
GCTATCCTCTCCTTTGCACGCCGTGGGACCATTCAGGAGAAGTTGATCTCCGTGGCAGGG
CTCGCCGTCCACTCCGGACAGGACGAGTACCGGCGTCTCTTCGAACCCTTCCAGGGAACG
TTCGAGATTCCAAGCTACAGATCACTTTACCTGCGTTGGGTGAACGCCGTGTGCGGTGAC
GCA---------------------------------
>AAT01792
CCCTTCTTCTTCTCCGACGTCAGGTCGAACTTCACCAAGTTGGTGGACACTATCAACCAG
ATGCAGAACGACATGTCCACTAAACACGGTCCCGACTTCAACCGGTTGGTGACCGCATTT
GAGGAGCTGACACAAGGAGTTAAGGCTATCAAGGATGGTCTCGACGAGGCCAAGCCCTGG
TACAAAATCATCAAACTCCTGAGCCGCCTGTCGTGCATGGCCGCTGTAGCAGCACGGTCA
AAGGACCCTGTCCTTGTGGCCATCATGCTAGCTGACACCGGTCTCGAAATCCTGGACAGC
ACTTTTGTCGTGAAGAAAATCGCCGACGCGCTCTCCAGTGTTTTCCACGTGCCAGCCCCT
GTCTTCAGTTTCGGGGCTCCGATCCTGTTGGCAGGTTTGGTCAAGGTCGCCTCGAGTTTC
TTCCGGTCGACACCCGAAGAGCTTGAGAGAGCAGAGAAACAGCTCAAGGCACGTGACATC
AACGACATTTTTGCCATTCTCAAGAATGGCGAGTGGCTTGTCAAACTCATCCTCGCCATC
CGCGACTGGATTAAGGCGTGGATCTCCTCAGAAGAGAAGTTCGTCACCATGACGGACCTT
GTGCCTGGTATCTTGGAGAAACAGCGTGATCTCAATGATCCGTCCAAGTATCATGAAGCA
AAGGAGTGGCTCGAGAATGCCCGCCAGGCATGCCTCAAGAACGGCAATGTCCACATCGCC
AACCTTTGCAAAGTCACAGCACCAGCACCAAGCAAGTCAAGACCAGAACCAGTGGTCGTT
TGCCTCCGTGGTAAATCTGGCCAAGGTAAAAGTTTCCTTGCGAACGTGCTTGCACAGGCA
ATCTCCACCCACTTCACGGGCAGAACCGACTCTGTGTGGTACTGTCCACCAGACCCTGAC
CACTTCGACGGCTATAACCAACAAGCTGTCGTGGTGATGGATGATCTGGGACAGAATCCC
GATGGCAAGGACTTCAAGTACTTCGCCCAAATGGTATCAACCACGGGATTCATCCCGCCC
ATGGCGTCCCTCGAGGACAAGGGGAAACCTTTCAACAGCAAGGTCATCATTGCAACCTCC
AATCTGTATTCTGGGTTCACCCCACGTACGATGGTTTGCCCTGATGCACTGAACCGTAGG
TTTCACTTTGACATCGACGTGAGCGCCAAGGACGGATACAGGGTTAATAACAAACTGGAC
ATCACCAAAGCACTTGAGGACACCCACACAAACCCAGTGGCGATGTTCCAGTATGATTGT
GCCCTTCTCAACGGCATGGCCGTTGAAATGAAGAGACTGCAACAAGATATGTTCAAGCCT
CAACCACCAATTCTCAACGTCTACCAACTTGTGGATGAGGTGATTGAGAGAGTCAACCTC
CACGAGAAGGTTGCCTCGCAGCCAATCTTCAAACAGATCTCGCTTCCTTCCCAAAAGTCT
GTGCTCTACTTCCTCATCGAGAAAGGACAGCACGATGCTGCAATTGAATTCTTTGAGGGG
ATGGTGAGTGACTCCATCAAGGAGGAACTCCGTCCTCTCCTCCAACGCACCTCATTTGTT
AAGCGCGCTTTCAAGCGCTTGAAGGAAAACTTTGAGATCGTTGCACTGTGTCTGGCTCTA
CTCGCCAACATCGTGATCATGATCCGCGAAACCAACAAGAGGCAACAGATGGTTGATGAA
GCCGTGAACGACTACATCGAACGCGCCGGCATCACCACCGACGACAAGACTCTTGATGAG
GCGGAAAAGAACCCTCTGGAAACTACTGGTGCCAGCACCGTTGTGTTCAGAGAGAGAACA
CTCCCCGGGTACAAAGTGAGTGATGACGTGAACTCCGAGCCCACTAAACCT---GAGGAG
AAACCAAAGGCTGAAGGACCCTACGCCGGGCCGATGGAGCGTCAGAAACCTCTTAAGGTG
AAAGCCAAGCCGCCGCAACAAGAGGGGCCTTACGCCGGTCCGATGGAGAGACAACAACCA
CTGAAGGTTAAAGCCAAAGCCCCCGTCGTGAAGGAAGGACCATACGAGGGGCCAGTGAAG
AAGCCTGTCGCTTTGAAAGTGAAAGCAAAG---AACATGATAGTCACGGAGAGTGGAGCG
CCACCTACCGACTTGCAAAAGATGGTAATGGCCAACACAAAGCCTGTTGAGCTCATCCTC
GATGGGAAGACGGTGGCCATCTGCTGTGCCACTGGAGTGTTTGGCACTGCCTATCTCGTG
CCTCGTCATCTTTTCGCTGAGAAGTATGACAAGATCATGATTGATGGCAGGGCCATGACA
GACCGTGATTTCAGAGTGTTTGAGTTTGAGATTAAAGTAAAAGGACAGGACATGCTCTCA
GACGCTGCGCTCATGGTGTTGCACCGTGGGAACCGCGTGAGAGACATCACGAGACATTTT
CGTGATCAAGCAAGAATGAGGAAAGGAACCCCCGTGGTCGGCGTCATCAACAACGCCGAC
GTTGGGAGACTCATCTTCTCTGGAGAGGCACTCACCTACAAAGACATTGTAGTGTGCATG
GACGGCGATACCATGCCTGGCCTCTTTGCCTACAAAGCCGCCACCAAGGCCGGCTATTGC
GGAGGGGCCGTCCTGGCCAAGGACGGAGCCGAGACATTCATCGTCGGCACCCACTCCGCC
GGTGGCAAC---GGAGTTGGATACTGCTCTTGCGTTTCCAAGTCGATGCTGCTGCAAATG
AAGGCACACGTTGACCCTGAACCACACCACGAGGGGTTAATTGTGGACACCAGAGATGTT
GAAGAGCGTGTACACGTCATGCGCAAAACCAAACTTGCACCCACCGTTGCACACGGTGTG
TTCAACCCCGAGTACGGGCCTGCTGCACTGTCCAACAATGACAAGCGCCTGAACGAGGGA
GTTGTCCTCGACGAGGTGATCTTCTCCAAACACAAGGGAGACACCAAGATGTCTGAGGAA
GACAAGAAGTTGTTCAGACTTTGTGCTGCTGACTACGCGTCACGTCTGCACTCGGTACTT
GGTACAGCAAATGCCCCACTGAGCATCTATGAGGCCATCAAGGGCGTCGACGGGCTCGAC
GCCATGGAGCCTGACACCGCTCCGGGTTTACCTTGGGCCACCCAGGGGAAGCGCCGTGGA
GCACTGATCGATTTCGAGAACGGCACTGTCGGACCCGAGATTGAGGCAGCACTGAAGCTC
ATGGAGAAAAGGGAGTACAAGTTCACTTGCCAAACCTTTCTGAAGGACGAAGTTCGCCCC
TTGGAGAAAGTTCGTGCCGGTAAGACTCGCATCGTCGATGTCCTACCCGTTGAACACATC
CTCTACACTAGAATGATGATTGGCAAATTTTGTGCACAAATGCACTCCAACAACGGACCG
CAGATTGGCTCAGCGGTCGGTTGCAACCCAGATGTTGATTGGCAGAGATTCGGAACCCAT
TTTGCCCAGTACAAAAACGTGTGGGACGTGGACTATTCGGCCTTTGATGCTAACCACTGC
AGTGACGCCATGAACATCATGTTCGAGGAGGTATTCCGTCCGGAATTTGGCTTCCACCCC
AATGCGGAGTGGATCCTGAAAACTCTGGTCAACACGGAGCACGCCTACGAGAACAAGCGC
ATCACTGTTGAAGGCGGGATGCCTTCGGGCTGTTCCGCCACTAGCATCATCAATACAATT
CTCAACAACATCTACGTGCTTTACGCGCTGAGTAGGCACTACGAGGGAGTCACGCTGGAC
AGCTACTCGATGATCTCCTACGGAGATGACATCGTTGTGGCTAGTGATTACGATCTGGAC
TTTGAAGCACTCAAGCCTCACTTCAAATCTGTCGGTCAGACCATCACCCCAGCTGACAAA
AGTGACAAAGGTTTTGTTCTTGGTCAGTCCATCACTGACGTCACTTTCCTCAAGAGGCAC
TTCCACATGGATTACGGAACTGGGTTTTACAAACCTGTGATGGCTTCGAAGACCCTCGAA
GCCATCCTCTCCTTTGCACGCCGTGGGACCATACAGGAGAAGTTGATCTCCGTGGCAGGA
CTCGCCGTCCACTCAGGACCTGACGAGTACCGGCGTCTCTTCGAACCCTTTCAGGGTCTC
TTTGAGATTCCAAGCTACAGATCACTTTACCTGCGTTGGGTGAACGCCGTGTGCGGTGAC
GCA---------------------------------
>AAT01795
CCCTTCTTCTTCGCTGACGTCAGGGAGAACTTTACAAAGTTGGTGGACAGCATTAACAGC
ATGCAACAAGACATATCCACCAAACACGGACCCGACTTCAACCGTCTGGTGTCCGCATTT
GAGGAACTGACAAAGGGAGTTAAGGCTATCAAGGACGGTCTCGACGAGGCCAAACCCTGG
TACAAAATCATCAAACTCCTCAGCCGCCTGTCGTGCATGGCCGCTGTCGCAGCTCGCTCC
AAGGACCCTGTCCTCGTGGCGATCATGCTAGCTGACACCGGTCTTGAGATCCTGGACAGC
ACCTTCGTCGTGAAGAAAATCTCCGACGCGCTCTCCAGTGTTTTCCACGTCCCGGCCCCT
GTCTTCAGTTTCGGAGCCCCGGTCCTGTTGGCAGGTTTGGTCAAAGTCGCCTCCACGTTC
TTCCGGTCCACACCCGAAGACTTGGAGAGAGCAGAAAAACAGCTCAAGGCGCGTGACATC
AACGACGTTTTCGCCATCCTCAAGAACGGCGAATGGCTGGTCAAACTCATCCTGGCTATC
CGCGACTGGATCAAAGCCTGGATTTCCTCAGAGGAGAAGTACATCTCCATGACGGATCTT
GTGCCGCGCATTCTCGAGTGCCAGCACAACCTGAACGATCCGTCCAAGTACCAGGAAAGC
AAAGAGTGGTTGGAAAACGCCCGCGAGGCTTGCCTCAAGAACGGAAACCACCACATCGCT
AACCTGTGTAAAGTGAATGCACCAGCACCCAGCAAGTCGAGACCCGAACCCGTGGTCGTT
TGCCTCCGCGGCAAGTCCGGCCAGGGCAAGAGTTTCCTTGCCAACGTGCTCGCACAAGCA
ATCTCAACCCACTTCACTGGCAGAACCGACTCTGTTTGGTACTGCCCACCTGACCCCGAC
CACTTCGATGGCTACAACCAACAAGCTGTCGTTGTTATGGACGATTTGGGCCAGAACCCT
GACGGCAAGGACTTCAAGTACTTCGCCCAAATGGTTTCCACCACAGGGTTCATCCCTCCC
ATGGCCTCACTTGAAGATAAGGGAAAACCGTTCAACAGCAAGGTCATCATTGCGACGAGC
AACCTTTATTCTGGGTTCACGCCTAGGACGATGGTCTGCCCCGACGCTCTGAACCGACGG
TTCCACTTCGACATCGACGTGAGTGCCAGGGATGGGTACAAAGTTAACAACAGATTGGAC
ATCATCAAAGCACTGGAGGACACGCACACAAACGCGCCTGCCATGTTCAACTATGACTGT
GCCCTTCTCAATGGCTCCGCCGTTGAAATGAAGAGACTGCAACAAGATGTGTTCAAGCCT
CTGCCACCTCTCAACAGCCTGTACCAACTGGTTGATGAAGTGATAGAGAGGGTGAAGCTC
CACGAGAAAGTGTCGAGCCACCCGATTTTCAAGCAGATTTCCATTCCTTCCCAAAAGTCT
GTGCTCTACTTCCTCATCGAGAAAGGACAGCACGAAGCAGCAATTGAATTCTATGAAGGG
ATGGTGCACGACAGCATCAAGGAAGAGCTTAAGCCCTTGTTGGAGCAAACCAGCTTCGCC
AAGCGTGCTTTCAAGCGCCTCAAAGAGAACTTTGAGATCGTCGCTCTTGTTGTTGTGCTG
TTGGCAAACATTGTCATCATGATCCGCGAGACTCGCAAGCGTCAGAAGATGGTCGACGAC
GCCCTCGATGAGTACATTGAGAAGGCGAACATCACCACTGACGACAAAACGCTTGACGAG
GCGGAAAAGAACCCTCAGGAGGTTGTCGACAAACCCACTGTCGGCTTCCGCGAGAGAGAA
CTCCCCGGGCAGAAGACTGGCAATGAAGTGAACTCTGAGCCAACCAAACCCGTG---GAG
AAACCACAAGCTGAAGGACCCTACGCTGGCCCCCTCGAGCGACAACAGCCGCTGAAGCTC
AAGGCCAAGCTCCCTCGGGCCGAGGGACCTTACGCCGGGCCGCTAGAGAAACAACAACCA
TTGAAACTGAAAACAAGACTGCCTGTGGCCAAAGAGGGGCCATATGAAGGACCAGTGAAG
AAGCCTGTCGCTTTGAAAGTGAAAACAAAA---GCCCCGATTGTCACTGAAAGCGGATGC
CCACCGACTGACTTGCAAAAGATGGTCATGGCAAACGTGAAGCCTGTTGAGCTTATTCTC
GACGGGAAGACAGTTGCGCTGTGCTGCGCGACTGGAGTGTTCGGGACGGCTTACCTCGTG
CCTCGTCATCTTTTCGCAGAGAAGTATGACAAGATCATGTTGGACGGCCGCGCCCTGACA
GACAGTGACTTCAGAGTGTTTGAGTTTGAGGTAAAAGTAAAAGGACAGGACATGCTTTCG
GACGCCGCGCTGATGGTTCTCCACTCTGGAAACCGTGTGCGCGATCTCACGGGACACTTT
CGCGACACCATGAAACTGTCGAAAGGCAGCCCCATCGTTGGCGTGGTTAATAACGCCGAC
GTTGGAAGACTCATCTTCTCAGGAGATGCACTGACCTACAAAGACCTGGTCGTTTGTATG
GACGGTGACACCATGCCTGGACTCTTCGCGTACCGCGCAGGGACCAAGGTTGGATACTGC
GGAGCTGCCGTTCTCGCGAAGGATGGCGCCAAGACAGTGATCGTCGGCACCCATTCTGCC
GGAGGCAAT---GGAGTAGGCTACTGCTCCTGCGTCTCACGATCCATGCTCCTGCAGATG
AAGGCCCACATCGACCCTCCCCCTCACACTGAGGGGTTGGTAGTGGACACCAGAGAAGTT
GAGGAGCGCGTGCACGTCATGCGCAAAACCAAGCTTGCACCCACCGTGGCTCACGGTGTG
TTTCAGCCTGAATTTGGACCTGCCGCCCTGTCAAACAACGACAAACGCCTGAACGAAGGC
GTGGTTTTGGACGAAGTCATCTTCTCCAAACACAAGGGCGATGCCAAAATGTCTGAGGCT
GACAAGAGACTGTTCCGCCTGTGCGCTGCTGACTATGCCTCGCATCTTCACAACGTACTT
GGGACAGCCAACTCTCCACTGAGCGTGTTTGAAGCCATTAAGGGCGTCGACGGACTCGAC
GCAATGGAGCCTGACACAGCGCCCGGCCTCCCCTGGGCACTCCAGGGAAAGCGCCGCGGA
GCTCTCATCGATTTCGAGAACGGCACTGTCGGACCCGAGATTGAAGCTGCTCTGAAGCTC
ATGGAGAAGAAGGAGTACAAGTTTACCTGTCAAACCTTCCTGAAGGACGAGATTCGCCCT
TTGGAAAAAGTCAAAGCCGGCAAGACTCGCATTGTCGATGTCCTGCCTGTTGAACACATC
ATCTACACCAGAATGATGATTGGCAGATTCTGTGCACAAATGCACTCCAACAACGGACCG
CAAATTGGCTCGGCGGTCGGTTGCAACCCTGATGTTGATTGGCAACGATTTGGCACTCAT
TTTGCCCAGTACAAAAATGTTTGGGACATTGACTATTCGGCCTTTGATGCTAACCATTGC
AGTGACGCCATGAACATCATGTTTGAGGAGGTCTTCCGTGAAGAATTTGGATTTCATCCG
AACGCTGTTTGGATTCTTAAAACTCTCATCAACACGGAACACGCCTACGAGAACAAGCGC
ATCACTGTTGAAGGTGGAATGCCCTCGGGTTGCTCCGCCACCAGCATCATCAACACCATT
CTCAACAATATCTACGTGCTCTACGCCCTGCGTAGACACTATGAGGGAGTCGAGCTGTCG
CACTACACCATGATTTCCTACGGGGATGACATTGTAGTTGCAAGTGATTACGATTTGGAC
TTTGAAGCTCTCAAGCCTCACTTTAAATCTCTTGGTCAAACAATCACTCCAGCCGACAAA
AGTGACAAAGGTTTTGTTCTTGGTCAGTCCATCACCGATGTTTCTTTCCTCAAGAGGCAT
TTCCATCTGGATTATGAAACTGGGTTTTATAAACCTGTGATGGCTTCGAAGACCCTCGAA
GCTATCCTCTCCTTTGCACGCCGTGGGACCATCCAGGAGAAGTTGATCTCTGTGGCAGGA
CTCGCCGTCCACTCTGGACAAGACGAGTACCGGCGTCTCTTCGAACCCTTTCAGGGAACG
TTCGAGATTCCAAGCTACAGATCACTTTACCTGCGTTGGGTGAACGCCGTGTGCGGTGAC
GCA---------------------------------
>AAT01794
CCCTTCTTCTTCGCTGACGTCAGGGAGAACTTTACAAAGTTGGTGGACAGCATTAACAGC
ATGCAACAAGACATATCCACCAAACACGGACCCGACTTCAACCGTCTGGTGTCCGCATTT
GAGGAACTGACAAAGGGAGTTAAGGCTATCAAGGACGGTCTCGACGAGGCCAAACCCTGG
TACAAAATCATCAAACTCCTCAGCCGCCTGTCGTGCATGGCCGCTGTCGCAGCTCGCTCC
AAGGACCCTGTCCTCGTGGCGATCATGCTAGCTGACACCGGTCTTGAGATCCTGGACAGC
ACCTTCGTCGTGAAGAAAATCTCCGACGCGCTCTCCAGTGTTTTCCACGTCCCGGCCCCT
GTCTTCAGTTTCGGAGCCCCGGTCCTGTTGGCAGGTTTGGTCAAAGTCGCCTCCACGTTC
TTCCGGTCCACACCCGAAGACTTGGAGAGAGCAGAAAAACAGCTCAAGGCGCGTGACATC
AACGACGTTTTCGCCATCCTCAAGAACGGCGAATGGCTGGTCAAACTCATCCTGGCTATC
CGCGACTGGATCAAAGCCTGGATTTCCTCAGAGGAGAAGTACATCTCCATGACGGATCTT
GTGCCGCGCATTCTCGAGTGCCAGCACAACCTGAACGATCCGTCCAAGTACCAGGAAAGC
AAAGAGTGGTTGGAAAACGCCCGCGAGGCTTGCCTCAAGAACGGAAACCACCACATCGCT
AACCTGTGTAAAGTGAATGCACCAGCACCCAGCAAGTCGAGACCCGAACCCGTGGTCGTT
TGCCTCCGCGGCAAGTCCGGCCAGGGCAAGAGTTTCCTTGCCAACGTGCTCGCACAAGCA
ATCTCAACCCACTTCACTGGCAGAACCGACTCTGTTTGGTACTGCCCACCTGACCCCGAC
CACTTCGATGGCTACAACCAACAAGCTGTCGTTGTTATGGACGATTTGGGCCAGAACCCT
GACGGCAAGGACTTCAAGTACTTCGCCCAAATGGTTTCCACCACAGGGTTCATCCCTCCC
ATGGCCTCACTTGAAGATAAGGGAAAACCGTTCAACAGCAAGGTCATCATTGCGACGAGC
AACCTTTATTCTGGGTTCACGCCTAGGACGATGGTCTGCCCCGACGCTCTGAACCGACGG
TTCCACTTCGACATCGACGTGAGTGCCAGGGATGGGTACAAAGTTAACAACAGATTGGAC
ATCATCAAAGCACTGGAGGACACGCACACAAACGCGCCTGCCATGTTCAACTATGACTGT
GCCCTTCTCAATGGCTCCGCCGTTGAAATGAAGAGACTGCAACAAGATGTGTTCAAGCCT
CTGCCACCTCTCAACAGCCTGTACCAACTGGTTGATGAAGTGATAGAGAGGGTGAAGCTC
CACGAGAAAGTGTCGAGCCACCCGATTTTCAAGCAGATTTCCATTCCTTCCCAAAAGTCT
GTGCTCTACTTCCTCATCGAGAAAGGACAGCACGAAGCAGCAATTGAATTCTATGAAGGG
ATGGTGCACGACAGCATCAAGGAAGAGCTTAAGCCCTTGTTGGAGCAAACCAGCTTCGCC
AAGCGTGCTTTCAAGCGCCTCAAAGAGAACTTTGAGATCGTCGCTCTTGTTGTTGTGCTG
TTGGCAAACATTGTCATCATGATCCGCGAGACTCGCAAGCGTCAGAAGATGGTCGACGAC
GCCCTCGATGAGTACATTGAGAAGGCGAACATCACCACAGACGACAAAACGCTTGACGAG
GCGGAAAAGAACCCTCAGGAGGTTGTCGACAAACCCACTGTCGGCTTCCGCAAGAGAGAA
CTCCCCGGGCAGAAGACTGGCAATGAAGTGAACTCTGAGCCAACCAAACCCGTG---GAG
AAACCACAAGCTGAAGGACCCTACGCTGGCCCCCTCGAGCGACAACAGCCGCTGAAGCTC
AAGGCCAAGCTCCCTCGGGCCGAGGGACCTTACGCCGGGCCGCTAGAGAAACAACAACCA
TTGAAACTGAAAACAAGACTGCCTGTGGCCAAAGAGGGGCCATATGAAGGACCAGTGAAG
AAGCCTGTCGCTTTGAAAGTGAAAACAAAA---GCCCCGATTGTCACTGAAAGCGGATGC
CCACCGACTGACTTGCAAAAGATGGTCATGGCAAACGTGAAGCCTGTTGAGCTTATTCTC
GACGGGAAGACAGTTGCGCTGTGCTGCGCGACTGGAGTGTTCGGGACGGCTTACCTCGTG
CCTCGTCATCTTTTCGCAGAGAAGTATGACAAGATCATGTTGGACGGCCGCGCCCTGACA
GACAGTGACTTCAGAGTGTTTGAGTTTGAGGTAAAAGTAAAAGGACAGGACATGCTTTCG
GACGCCGCGCTGATGGTTCTCCACTCTGGAAACCGTGTGCGCGATCTCACGGGACACTTT
CGCGACACCATGAAACTGTCGAAAGGCAGCCCCATCGTTGGCGTGGTTAATAACGCCGAC
GTTGGAAGACTCATCTTCTCAGGAGATGCACTGACCTACAAAGACCTGGTCGTTTGTATG
GACGGTGACACCATGCCTGGACTCTTCGCGTACCGCGCAGGGACCAAGGTTGGATACTGC
GGAGCTGCCGTTCTCGCGAAGGATGGCGCCAAGACAGTGATCGTCGGCACCCATTCTGCC
GGAGGCAAT---GGAGTAGGCTACTGCTCCTGCGTCTCACGATCCATGCTCCTGCAGATG
AAGGCCCACATCGACCCTCCCCCTCACACTGAGGGGTTGGTAGTGGACACCAGAGAAGTT
GAGGAGCGCGTGCACGTCATGCGCAAAACCAAGCTTGCACCCACCGTGGCTCACGGTGTG
TTTCAGCCTGAATTTGGACCTGCCGCCCTGTCAAACAACGACAAACGCCTGAACGAAGGC
GTGGTTTTGGACGAAGTCATCTTCTCCAAACACAAGGGCGATGCCAAAATGTCTGAGGCT
GACAAGAGACTGTTCCGCCTGTGCGCTGCTGACTATGCCTCGCATCTTCACAACGTACTT
GGGACAGCCAACTCTCCACTGAGCGTGTTTGAAGCCATTAAGGGCGTCGACGGACTCGAC
GCAATGGAGCCTGACACAGCGCCCGGCCTCCCCTGGGCACTCCAGGGAAAGCGCCGCGGA
GCTCTCATCGATTTCGAGAACGGCACTGTCGGACCCGAGATTGAAGCTGCTCTGAAGCTC
ATGGAGAAGAAGGAGTACAAGTTTACCTGTCAAACCTTCCTGAAGGACGAGATTCGCCCT
TTGGAAAAAGTCAAAGCCGGCAAGACTCGCATTGTCGATGTCCTGCCTGTTGAACACATC
ATCTACACCAGAATGATGATTGGCAGATTCTGTGCACAAATGCACTCCAACAACGGACCG
CAAATTGGCTCGGCGGTCGGTTGCAACCCTGATGTTGATTGGCAACGATTTGGCACTCAT
TTTGCCCAGTACAAAAATGTTTGGGACATTGACTATTCGGCCTTTGATGCTAACCATTGC
AGTGACGCCATGAACATCATGTTTGAGGAGGTCTTCCGTGAAGAATTTGGATTTCATCCG
AACGCTGTTTGGATTCTTAAAACTCTCATCAACACGGAACACGCCTACGAGAACAAGCGC
ATCACTGTTGAAGGTGGAATGCCCTCGGGTTGCTCCGCCACCAGCATCATCAACACCATT
CTCAACAATATCTACGTGCTCTACGCCCTGCGTAGACACTATGAGGGAGTCGAGCTGTCG
CACTACACCATGATTTCCTACGGGGATGACATTGTAGTTGCAAGTGATTACGATTTGGAC
TTTGAAGCTCTCAAGCCTCACTTTAAATCTCTTGGTCAAACAATCACTCCAGCCGACAAA
AGTGACAAAGGTTTTGTTCTTGGTCAGTCCATCACCGATGTTTCTTTCCTCAAGAGGCAC
TTCCATCTGGATTATGAAACTGGGTTTTATAAACCTGTGATGGCTTCGAAGACCCTCGAA
GCTATCCTCTCCTTTGCACGCCGTGGGACCATCCAGGAGAAGTTGATCTCTGTGGCAGGA
CTCGCCGTCCACTCTGGACAAGACGAGTACCGGCGTCTCTTCGAACCCTTTCAGGGAACG
TTCGAGATTCCAAGCTACAGATCACTTTACCTGCGTTGGGTGAACGCCGTGTGCGGTGAC
GCA---------------------------------
>AAT01796
CCCTTCTTCTTCGCCGATGTCAGGGAGAATTTCACGAAACTGGTGGCAAGCATTAACAAC
ATGCAACAAGATATGTCCACCAAGCACGGGCCCGACTTCAACCGTCTGGTGTCCGCATTT
GAGGAACTGACAAAAGGAGTCAAGGCTATCAAGGACGGTCTCGATGAGGCCAAGCCCTGG
TACAAAGTCATCAAACTCCTCAGCCGCCTGTCGTGCATGGCCGCTGTCGCAGCTCGCTCC
AAGGACCCCGTCCTCGTGGCGATCATGCTAGCTGACACCGGTCTCGAGATTCTGGACAGC
ACCTTCGTCGTGAAGAAAATCTCCGACGCGCTCTCCAGCGTTTTCCACGTCCCGGCCCCT
GTCTTCAGTTTCGGAGCCCCGATCCTGTTGGCAGGTTTGGTCAAGGTCGCCTCCACGTTC
TTCCGGTCCACACCCGAAGACTTGGAGAGAGCAGAGAAACAGCTCAAGGCACGTGACATT
AACGACATCTTCGCCATCCTTAAGAACGGCGAATGGCTGGTCAAACTCATCCTGGCTATC
CGCGACTGGATCAAAGCCTGGATTTCCTCAGAAGAGAAGTACATCTCCATGACGGACCTT
GTGCCGCGCATTCTCGAGTGCCAGCACAACCTGAACGATCCGTCAAAATACCAGGAGAGC
AAAGAGTGGTTGGAGAACGCCCGCGAGGCCTGCCTCAAGAACGGAAACCACCACATCGCT
AACCTGTGTAAAGTGAATGCACCAGCACCTAGTAAGTCGAGACCCGAGCCCGTGGTCGTT
TGCCTCCGCGGCAAATCCGGCCAGGGCAAGAGTTTCCTTGCCAACGTGCTAGCACAAGCA
ATCTCAACCCACTTCACTGGCAAAACCGACTCTGTTTGGTACTGTCCACCTGACCCCGAT
CACTTCGACGGCTACAACCAACAAGCTGTCGTTGTCATGGACGATTTGGGCCAAAACCCT
GACGGTAAGGACTTTAAGTACTTCGCCCAAATGGTTTCCACCACGGGGTTCATCCCTCCC
ATGGCCTCACTCGAAGACAAGGGAAAACCGTTCAACAGCAAGGTCATCATTGCGACGAGC
AACCTTTATTCTGGGTTCACACCTAGGACGATGGTCTGCCCCGACGCTCTGAACCGACGG
TTCCACTTTGACATCGACGTGAGTGCCAAGGACGGGTACAAAGTTAACAACAGATTGGAC
ATCATCAAAGCACTGGAGGACACGCACACAAACGCGCCCGCCATGTTCAACTATGATTGT
GCCCTTCTCAATGGCTCCGCCGTTGAAATGAAGAGACTGCAACAGGATGTGTTCAAGCCT
CTGCCACCTCTCAACAGCCTGTACCAACTGGTTGATGAAGTGATAGAGAGGGTGAAGCTC
CATGAGAAAGTGTCGAGCCACCCGATTTTCAAGCAAATTTCCATTCCTTCCCAAAAGTCC
GTGCTCTACTTCCTCATCGAGAAAGGACAGCACGAAGCAGCAATTGAATTCTACGAAGGG
ATGGTACACGACAGCATCAAGGAAGAGCTTAAGCCCTTGTTGGAGCGAACCAGCTTCGCC
AAGCGTGCTTTCAAGCGCCTCAAGGAAAACTTCGAGATCGTCGCTCTCGTAGTTGTGCTG
TTAGCAAACATCATCATTATGATCCGCGAAACTCGCAAGCGCCAGAAGATGGTCGACGAC
GCCCTCGATGAGTACATTGAGAAGGCTAACATCACCACTGATGATAAAACGCTTGAAGAG
GCGGAAAAGAACCCTCAAGAGGCTGTCGACAAACCCACTGTCGGCTTCCGTGAGAGAAAA
CTCCCTGAGCACAAGACTGACGATGAAGTGAACTCTGAGCCAGTCAAGCCTGCG---GAG
AAACCACAAGCTGAAGGACCCTACGCCGGCCCTCTTGAGCGACAGCAGCCGCTGAAGCTC
AAAGCTAAGCTCCCTCAGGCTGAGGGACCTTACGCTGGGCCGTTGGAGAGACAGCAACCA
CTGAAACTGAAAGCAAAACTGCCTGTGGCCAAGGAAGGGCCATACGAAGGACCAGTGAAG
AAACCTGTTGCTTTGAAAGTGAAAGCAAGA---GCCCCGATTGTCACTGAAAGCGGATGC
CCACCGACCGACTTGCAAAAGATGGTCATGGCAAACGTGAAGCCCGTCGAGCTCATCCTT
GACGGGAAGACAGTTGCGCTCTGCTGCGCGACTGGAGTGTTCGGGACGGCTTACCTCGTG
CCTCGTCATCTTTTCGCAGAGAAGTATGACAAGATCATGTTAGATGGCCGCGCCCTGACA
GACAGTGACTTCAGAGTGTTTGAGTTCGAGGTAAAAGTAAAAGGACAGGACATGCTCTCA
GATGCCGCGCTGATGGTTCTCCACTCCGGGAACCGTGTGCGCGATCTCACGGGACACTTC
CGTGACACCATGAAACTGTCGAAAGGCAGCCCCGTCGTTGGCGTGGTCAACAACGCCGAT
GTCGGAAGACTCATCTTCTCAGGAGACGCACTGACCTACAAAGACCTGGTCGTTTGTATG
GACGGTGACACCATGCCTGGACTCTTCGCCTACCGCGCAGGGACCAAAGTTGGATATTGC
GGAGCCGCCGTTCTTGCAAAGGATGGCGCCAAGACAGTGATCGTCGGCACCCACTCTGCC
GGAGGCAAC---GGAGTAGGCTACTGCTCCTGTGTCTCACGATCCATGCTCCTGCAGATG
AAGGCCCACATCGACCCTCCCCCTCACACTGAGGGGTTGGTAGTGGACACTAGAGAAGTT
GAGGAGCGCGTGCATGTCATGCGCAAAACCAAGCTTGCACCCACCGTGGCTCACGGTGTG
TTTCAGCCTGAATTTGGACCTGCCGCCCTGTCGAACAACGACAAGCGCCTGAACGAAGGC
GTGGTTCTGGACGAAGTCATCTTCTCCAAACACAAGGGTGATGCCAAAATGACTGAGGCT
GACAAGAGGCTGTTCCGCCTGTGCGCTGCTGACTATGCCTCGCATCTTCACAACGTACTT
GGGACAGCCAACTCTCCACTAAGCGTGTTTGAAGCCATCAAGGGCGTCGACGGACTCGAC
GCAATGGAGCCTGACACAGCACCCGGTCTTCCCTGGGCACTCCAGGGAAAACGCCGTGGA
GCTCTCATCGATTTCGAGAACGGCACTGTCGGACCTGAGATCGAAGCTGCTCTGAAGCTT
ATGGAGAAGAAGGAGTACAAGTTCACCTGTCAAACCTTCCTGAAGGACGAGATTCGCCCT
CTGGAGAAAGTCAAGGCCGGCAAGACTCGCATCGTCGATGTCCTGCCTGTTGAGCACATC
ATCTACACCAGAATGATGATTGGCAGATTCTGTGCACAAATGCACTCCAACAACGGACCG
CAAATTGGCTCGGCGGTCGGTTGCAACCCTGATGTTGATTGGCAACGATTTGGCACTCAC
TTTGCCCAGTACAAAAATGTTTGGGACATTGATTATTCGGCCTTTGATGCTAACCATTGC
AGTGACGCCATGAACATCATGTTCGAGGAGGTTTTCCGTGAGGAATTTGGATTTCATCCG
AACGCTGTTTGGATTCTCAAAACTCTCATCAACACGGAACACGCCTACGAGAACAAGCGC
ATCACTGTTGAAGGTGGAATGCCTTCGGGTTGCTCCGCCACCAGCATCATCAACACCATT
CTCAACAACATCTACGTGCTCTACGCCCTGCGTAGACACTATGAGGGAGTCGAGCTGTCG
CACTACACCATGATTTCCTACGGGGATGACATTGTAGTTGCAAGTGATTACGATTTGGAC
TTTGAAGCTCTCAAGCCTCACTTTAAATCTCTTGGTCAAACAATCACTCCAGCCGACAAA
AGTGACAAAGGTTTTGTTCTTGGTCAATCCATCACCGATGTTACTTTCCTCAAGAGGCAT
TTTCATCTGGATTATGAAACTGGGTTTTACAAACCTGTGATGGCTTCGAAGACCCTCGAA
GCTATCCTCTCCTTTGCACGCCGTGGGACCATCCAGGAGAAGTTGATCTCCGTGGCAGGG
CTCGCCGTCCACTCCGGACAAGGCGAGTACCGGCGTCTCTTCGAACCCTTTCAGGGAACG
TTCGAGATTCCAAGCTACAGATCACTTTACCTGCGTTGGGTGAACGCCGTGTGCGGTGAC
GCA---------------------------------
>ABX61080
CCTTTCTTCTTCTCTGACGTCAGGTCAAATTTTTCCAAGTTGGTTGAAACCATCAACCAG
ATGCAGGAGGACATGTCAACGAAACACGGACCCGACTTTAACCGGTTGGTGTCTGCATTT
GAGGAACTGGCCACTGGAGTGAAGGCTATCAGGACCGGTCTCGATGAAGCCAAACCCTGG
TACAAGCTCATCAAGCTCTTGAGCCGCCTGTCATGCATGGCCGCTGTAGCAGCACGGTCA
AAGGACCCAGTCCTTGTGGCCATCATGCTGGCTGACACCGGTCTTGAGATTCTGGACAGT
ACCTTTGTCGTGAAGAAGATCTCCGACTCGCTCTCCAGTCTCTTTCACGTGCCGGCCCCC
GTCTTCAGTTTCGGAGCCCCGATTTTGTTGGCCGGGTTGGTCAAAGTCGCCTCGAGTTTC
TTCCGGTCCACGCCCGAAGACCTTGAGAGAGCGGAGAAACAGCTCAAAGCACGTGACATC
AATGACATATTCGCCATTCTCAAGAACGGCGAGTGGCTGGTCAAGCTGATTCTTGCCATC
CGCGACTGGATCAAGGCATGGATCGCCTCAGAAGAAAAGTTTGTCACCATGACAGACCTG
GTGCCTGGCATCCTTGAAAAGCAGCGGGATCTCAACGACCCAAGCAAGTACAAAGAGGCC
AAGGAGTGGCTCGACAACGCGCGCCAAGCGTGTTTGAAGAGCGGGAACATCCACATCGCA
AACCTTTGCAAAGTGGTTGCCCCAGCACCCAGCAGGTCGAGGCCCGAACCCGTGGTCGTT
TGCCTCCGTGGCAAATCGGGCCAGGGCAAGAGTTTCCTTGCGAACGTGCTTGCACAAGCA
ATTTCAACCCACTTCACTGGCAGAACCGACTCAGTTTGGTACTGCCCACCTGACCCTGAC
CACTTCGACGGTTACAACCAGCAGACCGTTGTAGTAATGGATGATTTGGGCCAGAACCCC
GACGGGAAGGACTTCAAGTACTTCGCCCAAATGGTTTCAACTACGGGGTTTATCCCGCCC
ATGGCTTCACTCGAGGACAAAGGCAAACCTTTCAACAGCAAGGTCATCATCGCCACCACC
AACCTGTACTCGGGCTTCACCCCGAGAACTATGGTGTGCCCTGACGCACTGAACCGAAGG
TTCCACTTTGACATTGACGTGAGCGCCAAGGACGGGTACAAAATTAACAACAAATTGGAC
ATCATCAAAGCTCTTGAAGATACCCACACCAACCCAGTGGCAATGTTTCAATACGACTGT
GCCCTTCTCAACGGCATGGCCGTTGAAATGAAGAGAATGCAACAAGATATGTTCAAGCCT
CAACCGTCCCTCCAGAACGTCTACCAGCTTGTTCAGGAGGTGATTGACCGGGTCGAGCTC
CACGAGAAGGTGTCGAGCCACCCGATTTTCAAGCAGATCTCAATTCCTTCCCAAAAGGCT
GTGCTGTACTTTCTCATTGAGAAAGGCCAGCACGAAGCAGCAATTGAGTTCTTTGAGGGG
ATGGTGCATGACTCCATCAAGGAGGAGCTCCGGCCTCTCATCCAACAGACCTCATTTGTG
AAGCGCGCTTTTAAGCGCCTGAAGGAAAACTTTGAGGTAGTTGCCCTGTGTTTGACTCTT
TTGGCAAACATAGTGATCATGATCCGCGAGACTCGCAAGAGACAGCAGATGGTGGATGAT
GCAGTGAACGAGTACACTGAGAAGGCAAACATCACCACGGATGACAAGACTCTTGACGAG
GCGGAAAAGAACCCTCTGGAGACCAGCGGTGCCACCACTGTTGGTTTCAGAGAGAAAACT
CTCCCGGGACACAAGGCGGGTGATGACGTGAACTCCGAGCCCGCCAAACCCGTGGAAGAA
CAACCACAAGCTGAAGGACCCTACACCGGTCCACTCGAGCGTCAAAAACCCCTGAAAGTG
AGGGCCAAGCTCCCACAGCAGGAGGGGCCCTACGCTGGTCCGATGGAGAGACAGAAACCG
CCGAAAGTGAAAGTGAAAGCCCCGGTCGTTAAGGAAGGACCTTACGAAGGACCGGTGAAG
AAACCTGTCGCTTTGAAAGTGAAAGCAAAG---AACTTGATTGTCACTGAGAGTGGTGCT
CCCCCGACTGACTTGCAAAAGATGGTCATGGGTAACACCAAGCCTGTTGAGCTCATCCTC
GACGGGAAGACGGTGGCCATCTGCTGCGCCACCGGAGTGTTTGGTACTGCCTACCTAGTT
CCTCGTCATCTTTTCGCAGAGAAGTATGACAAGATCATGTTGGACGGCAGAGCCATGACA
GACAGTGACTACAGAGTGTTTGAGTTTGAGATTAAAGTGAAAGGACAGGACATGCTCTCA
GACGCCGCTCTCATGGTGCTTCACCGTGGGAATCGCGTGCGGGACATCACGAAGCACTTC
CGTGATGTGGCAAGAATGAAGAAAGGCACCCCCGTCGTCGGCGTGATCAACAACGCTGAT
GTTGGGAGACTGATCTTCTCTGGTGAGGCCCTTACCTACAAGGACATTGTAGTGTGCATG
GACGGAGACACCATGCCCGGTCTCTTCGCCTACAAAGCTGCCACCAAGGCGGGTTACTGT
GGAGGAGCCGTTCTTGCAAAGGACGGAGCCGAGACTTTCATCGTCGGCACTCACTCCGCA
GGCGGCAAT---GGAGTTGGATACTGCTCATGCGTTTCCAGGTCCATGCTGCTTAAAATG
AAGGCACACATCGATCCCGAACCACACCACGAGGGATTGATAGTTGACACCAGAGATGTT
GAGGAGCGCGTACATGTCATGCGCAAAACCAAGCTCGCACCCACCGTGGCACACGGTGTG
TTTAACCCCGAATTTGGGCCTGCCGCCTTGTCCAACAAGGACCCGCGCCTGAATGAGGGG
GTTGTCCTCGATGAAGTCATCTTCTCCAAACACAAAGGAAACACAAAGATGTCTGAGGAG
GACAAAGCGCTGTTCCGCCGCTGTGCTGCTGACTACGCGTCGCGTCTGCATAGCGTGCTG
GGTACGGCAAATGCCCCACTGAGCACTTACGAGGCAATCAAGGGCGTCGACGGACTTGAC
GCCATGGAACCAGACACCGCGCCTGGTCTCCCCTGGGCTCTCCAGGGGAAACGCCGTGGT
GCGCTCATCGACTTCGAGAACGGCACTGTCGGACCCGAGGTTGAAGCTGCCTTGAAGCTC
ATGGAGAAAAGAGAGTACAAGTTTACATGCCAGACCTTCCTGAAGGACGAGATTCGCCCG
ATGGAGAAGGTACGTGCCGGCAAGACTCGCATTGTCGACGTCCTGCCCGTTGAACACATT
CTTTACACTAGGATGATGATTGGCAGATTTTGTGCTCAAATGCACTCAAACAACGGACCG
CAAATTGGCTCGGCGGTTGGTTGTAATCCTGATGTTGATTGGCAAAGATTTGGCACGCAT
TTTGCTCAGTATAGAAACGTGTGGGATGTGGACTATTCGGCCTTTGATGCCAACCACTGC
AGTGACGCAATGAACATCATGTTTGAGGAGGTGTTTAACACGGACTTCGGTTTCCACCCA
AACGCTGAGTGGATCCTGAAAACTCTCGTGAACACTGAACACGCCTATGAGAACAAACGC
ATCACTGTTGAAGGCGGGATGCCGTCTGGTTGTTCCGCAACAAGCATCATCAACACAATT
TTGAACAACATCTACGTGCTCTACGCCTTGCGTAGACACTATGAGGGGGTTGAGCTGGAC
TCTTACACCATGATCTCCTACGGAGACGACATCGTGGTTGCAAGTGATTACGATCTGGAC
TTTGAGGCCCTCAAGCCTCACTTCAAATCCCTTGGTCAAACCATTACCCCAGCTGACAAA
AGCGACAAAGGTTTTGTTCTTGGTCACTCCATTACCGATGTCACTTTCCTCAAAAGACAC
TTCCACATGGACTATGGAACTGGGTTTTACAAACCTGTGATGGCTTCGAAGACCCTCGAG
GCTATCCTCTCCTTTGCACGCCGTGGGACCATACAGGAGAAGTTGATCTCCGTGGCAGGA
CTCGCCGTCCACTCTGGACCTGACGAGTACCGGCGTCTCTTTGAGCCTTTCCAGGGCCTC
TTTGAGATTCCAAGCTACAGATCACTTTACCTGCGTTGGGTGAACGCCGTGTGCGGTGAC
GCA---------------------------------
>AAG16748
CCCTTCTTCTTCTCTGACGTTAGGTCAAACTTTTCCAAACTGGTGGAGACAATTAACCAG
ATGCAGGAGGACATGTCCACAAAGCACGGACCTGACTTTAACCGGTTGGTGTCTGCTTTT
GAGGAACTGGCCAGTGGAGTGAAAGCCATCAGGGCCGGTCTCGATGAGGCCAAACCCTGG
TACAAGCTTATTAAGCTCCTGAGCCGCTTGTCGTGCATGGCCGCTGTAGCAGCGCGGTCA
AAGGACCCAGTCCTTGTGGCCATCATGCTGGCTGACACCGGTCTCGAGATTCTGGACAGC
ACGTTTGTCGTGAAGAAGATCTCCGACTCGCTCTCCAGTCTCTTTCACGTGCCGGCCCCC
GCCTTCAGCTTCGGAGCCCCGATTCTGTTGGCCGGGTTGGTCAAGGTCGCCTCGAGTTTC
TTCCGGTCCACACCCGAAGACCTTGAGAGAGCAGAGAAACAACTCAAAGCACGTGACATC
AACGACATCTTCGCCATTCTCAAGAACGGCGAGTGGCTGGTCAAGCTGATCCTTGCCATC
CGCGACTGGATTAAGGCATGGATCGCCTCAGAAGAGAAGTTTGTCACCATGACAGACCTG
GTGCCTGGTATCCTTGAAAAACAGCGGGACCTCAACGACCCAAGCAAGTACAAGGATGCC
AAGGAATGGCTCGACAACACGCGCCAAGTGTGTTTGAAGAACGGGAACGTCCATATTGCC
AACCTTTGCAAAGTGGTCGCCCCAGCACCCAGCAAGTCGAGACCCGAGCCCGTGGTCGTT
TGCCTCCGCGGCAAGTCTGGCCAGGGCAAGAGTTTCCTTGCGAACGTGCTTGCACAAGCA
ATCTCCACCCACCTCACCGGCAGGACCGATTCTGTTTGGTACTGCCCGCCTGACCCTGAC
CACTTCGACGGTTACAACCAGCAGACCGTTGTTGTGATGGACGATTTGGGCCAGAACCCT
GACGGCAAGGACTTCAAGTACTTCGCCCAAATGGTTTCAACCACGGGGTTCATCCCGCCC
ATGGCATCACTTGAGGACAAAGGCAAACCCTTCAGCAGTAAGGTCATCATTGCAACCACC
AACCTGTACTCGGGCTTCACCCCGAAGACCATGGTGTGTCCTGATGCTCTGAACCGGAGG
TTTCACTTTGACATCGACGTGAGCGCCAAGGACGGGTACAAAATCAACAACAAATTGGAC
ATCATCAAAGCACTTGAAGACACCCACGCCAATCCAGTGGCAATGTTTCACTACGACTGT
GCCCTTCTCAACGGCATGGCTGTTGAAATGAAGAGATTGCAACAGGATGTGTTCAAGCCT
CAACCACCCCTCCAGAACGTGTACCAACTTGTTCAGGAGGTGATTGAGCGGGTCGAGCTT
CACGAGAAAGTGTCAAGCCACCCAATTTTTAAGCAAATCTCAATACCTTCCCAAAAATCT
GTGTTGTACTTCCTCATTGAGAAAGGCCAACACGAGGCAGCCATTGAATTCTTTGAGGGC
ATGGTACACGACTCCATTAAGGAGGAACTCCGGCCCCTCATCCAACAAACTTCATTTGTG
AAACGTGCTTTTAAGCGCCTGAAGGAGAACTTTGAAATTGTTGCACTGTGCCTAACACTT
TTGGCCAACATTGTCATCATGATCCGCGAGACTCACAAGAGACAGAAGATGGTGGATGAT
GCGGTGAATGAGTACATCGAGAAAGCAAACATCACCACCGATGACCAGACACTTGACGAG
GCGGAAAAGAACCCTCTGGAAACCAGTGGTGCCAGCACCGTTGGCTTCAGAGAGAGAACT
CTTCCAGGTCAGAAGGCGCGCGATGACGTGAACTCTGAGCCCGCCCAGCCGACTGAAGAG
CAACCGCAAGCTGAAGGACCCTACGCCGGGCCACTCGAGCGTCAGAGACCTCTGAAAGTG
AGAGCCAAGCTCCCGCGACAAGAGGGACCTTACGCCGGTCCGATGGAGAGACAGAAGCCG
CTGAAAGTGAAAGCAAGAGCCCCGGTCGTCAAGGAAGGACCTTATGAAGGACCGGTGAAG
AAGCCTGTCGCTTTGAAAGTGAAAGCTAAG---AATTTGATTGTCACTGAGAGTGGTGCC
CCCCCGACTGACCTGCAAAAGATGGTCATGGGCAACACGAAGCCTGTTGAGCTCATCCTC
GACGGGAAGACAGTAGCCATCTGCTGTGCTACTGGAGTGTTCGGCACTGCCTACCTCGTG
CCTCGTCATCTTTTCGCTGAGAAGTACGACAAGATCATGTTGGACGGCAGGGCTTTGACA
GACAGTGACTACAGAGTGTTTGAGTTTGAGATTAAAGTAAAAGGACAGGACATGCTCTCA
GACGCCGCGCTCATGGTGCTCCACCGCGGGAACCGCGTGAGAGACATCACGAAACACTTT
CGTGATGTAGCAAGACTGAAGAAAGGTACCCCCGTCGTTGGCGTGATTAACAACGCTGAT
GTTGGGAGACTGATTTTCTCTGGTGAGGCCCTTACCTACAAAGACATTGTAGTGTGCATG
GACGGAGACACCATGCCCGGCCTCTTTGCCTACAAAGCCGCTACCAAGGCTGGCTACTGT
GGAGGAGCCGTTCTTGCTAAGGACGGAGCTGACACCTTCATCGTTGGCACTCACTCTGCT
GGAGGCAAT---GGAGTTGGGTACTGCTCATGCGTGTCCAGGTCCATGCTTCTCAAAATG
AAGGCACACATCGACCCTGAACCGCACCACGAGGGGTTGATCGTTGATACCAGAGATGTG
GAAGAGCGCGTCCATGTAATGCGCAAAACCAAGCTTGCACCCACCGTCGCGCACGGTGTG
TTCAATCCTGAGTTCGGGCCTGCCGCCTTGTCTAACAAGGACCCACGCCTGAACGAAGGT
GTTGTCCTCGATGAAGTCATTTTCTCCAAGCATAAAGGAGACACAAAGATGTCTGCGGAG
GACAAAGCGCTGTTCCGCCGCTGCGCTGCTGACTACGCGTCACGCCTGCACAGTGTGCTG
GGTACGGCAAATGCCCCACTGAGCATTTACGAGGCAATCAAGGGCGTTGACGGACTCGAC
GCCATGGAGCCAGACACCGCACCTGGCCTTCCCTGGGCCCTCCAGGGGAAACGCCGCGGT
GCACTTATCGATTTCGAGAACGGCACGGTCGGACCCGAGGTTGAGGCTGCCTTGAAGCTC
ATGGAGAAAAGAGAATACAAGTTTGCTTGCCAGACCTTCCTGAAGGACGAAATTCGCCCG
ATGGAGAAAGTACGTGCCGGCAAGACTCGCATTGTCGACGTTTTGCCTGTTGAACACATT
CTTTACACCAGGATGATGATTGGCAGATTTTGTGCACAAATGCACTCAAACAACGGGCCG
CAGATTGGCTCAGCGGTCGGTTGCAACCCTGATGTTGATTGGCAGAGATTCGGCACACAC
TTCGCCCACTACAGAAACGTGTGGGACGTGGACTATTCGGCCTTTGATGCAAACCACTGC
AGCGATGCCATGAACATCATGTTTGAAGAGGTGTTCCGCACGGAGTTCGGCTTCCACCCG
AATGCTGAGTGGATCCTGAAGACTCTCGTGAACACGGAACACGCCTATGAGAACAAGCGC
ATCACTGTTGAAGGCGGGATGCCATCTGGCTGTTCCGCAACAAGCATCATCAACACAATT
TTGAATAACATCTACGTTCTCTACGCCCTGCGTAGACACTATGAGGGGGTTGAGCTGGAC
ACCTACACCATGATCTCCTATGGAGACGACATCGTGGTGGCAAGCGATTATGATCTGGAC
TTTGAGGCCCTCAAGCCTCACTTCAAATCTCTTGGCCAAACCATTACTCCAGCTGACAAA
AGCGACAAAGGTTTTGTTCTTGGTCACTCCATTACTGACGTCACTTTCCTCAAAAGACAC
TTCCACATGGATTATGGCACTGGGTTTTACAAACCTGTGATGGCCTCGAAGACCCTCGAG
GCTATCCTCTCCTTTGCACGCCGTGGGACCATCCAGGAGAAGTTGATTTCCGTGGCAGGA
CTCGCCGTCCACTCCGGACCAGACGAGTACCGGCGCCTCTTTGAGCCCTTCCAGGGCCTC
TTTGAGATTCCAAGCTACAGATCACTTTACCTGCGTTGGGTGAACGCCGTGTGCGGCGAC
GCA---------------------------------
>AAD38188
CCCTTCTTCTTCTCCGACGTCAGGGCGAACTTCACGAAGTTGGTGGACACTGTCAACCAG
ATGCAGGAGGACATGTCAACGAAACACGGACCCGACTTCAACCGACTGGTGTCCGCGTTT
GAGGAATTGGCCGCTGGGGTCAAGGCCATCAGGACCGGTCTCGACGAGGCCAAGCCCTGG
TACAAGCTCATCAAACTTCTAAGCCGCCTGTCGTGCATGGCCGCTGTGGCAGCACGGTCC
AAGGACCCAGTCCTTGTGGCCATCATGCTGGCCGACACCGGCCTCGAGATTCTGGACAGC
ACCTTCGTGGTAAAGAAGATCTCCGACTCGCTCTCCAGTCTCTTCCACGTGCCGGCTCCC
GCCTTCAGTTTCAGAGCCCCGATCCTGTTGGCCGGGTTGGTCAAAGTCGCCTCGAGTTTC
TTCCAGTCCACACCCGAAGACCTCGAGAGAGCAGAAAAGCAGCTCAAAGCACGTGACATC
AACGACATATTTGCCGTTCTTAAGAACGGTGAGTGGCTGGTCAAACTGATCCTGGCCATC
CGCGACTGGATTAAGGCATGGATCGCCTCAGAAGAGAAGTTTGTCACCATGACAGACCTG
GTGCCTGGCATCCTTGAAAGACAACGGGATCTCAATGACCCCGGCAAATACAAGGAGGCC
AAGGAATGGCTGGACAACGCGCGTCAAGCGTGTTTGAAGAGCGGGAACGTGCACATTGCC
AATCTGTGTAAAGTGGTCGCTCCGGCGCCCAGCAAGTCGAGACCCGAACCAGTGGTCGTG
TGCCTTCGCGGCAAATCCGGCCAAGGGAAAAGCTTTCTCGCGAACGTTCTCGCGCAGGCA
ATTTCCACACACTTCACTGGTAGGACCGACTCGGTCTGGTACTGCCCGCCCGACCCTGAC
CACTTTGACGGTTACAATCAGCAGACCGTCGTCGTGATGGACGACTTGGGCCAAAACCCA
GACGGCAAAGACTTCAAGTACTTTGCCCAAATGGTCTCCACCACGGGGTTCATCCCGCCT
ATGGCCTCGCTCGAGGATAAGGGTAAACCCTTCAACAGCAAGGTCATAATAGCTACAACC
AACCTGTACTCGGGATTCACCCCAAAGACCATGGTGTGCCCCGATGCGCTTAACCGGAGG
TTTCACTTTGACATCGACGTGAGCGCCAAAGACGGGTACAAGATCAACAACAAACTGGAC
ATAGTCAAAGCACTTGAAGACACCCACGCTAACCCGGTGGCGATGTTCCAATACGACTGC
GCTCTTCTCAACGGAATGGCCGTTGAAATGAAGAGAATGCAGCAAGACATGTTCAAGCCT
CAACCACCCCTCCAGAACATCTACCAGCTCGTTCAGGAGGTGATTGAGCGGGTGGAACTA
CACGAAAAGGTGTCGAGCCACCCGATATTTAAACAGATTTCAATCCCTTCCCAGAAGTCC
GTGTTGTACTTCCTCATTGAGAAGGGTCAGCACGAAGCAGCGATCGAGTTCTTCGAGGGG
ATGGTCCACGATTCCATCAAAGAGGAACTCCGACCCCTCATTCAGCAGACCTCGTTCGTA
AAACGCGCCTTCAAGCGCCTGAAAGAGAACTTTGAAGTTGTAGCCCTGTGTTTGACCCTC
TTGGCAAACATAGTGATTATGCTCCGCCAAGCGCGCAAGAGGTACCAATCGGTGGATGAC
CCACTGGAC------------------------------GGCGACGTAACTCTTGGCGAC
GCGGAAAAGAACCCTCTGGAGACGAGTGGCGCTAGCGCTGTCGGTTTCAGAGAGAGATCC
CCCACCGAGCAAGGGACGCGCGAAGACGCGAACGCTGAGCCCGTCGTGTTCGGTAGGGAA
CAACCGCGAGCTGAAGGACCCTACGCTGGGCCACTCGAGCGTCAGAAACCTCTTAAAGTG
AAAGCCGAGCTGCCACAACATGAGGGACCATACGCCGGCCCAATGGAGAGACAGAAACCG
CTAAAGGTGAAAGCAAAAGCCCCCGTCGTGAAGGAAGGACCTTACGAGGGACCGGTGAAG
AAACCTGTCGCTTTGAAAGTGAAAGCAAAG---AACTTGATAGTCACTGAGAGTGGTGCG
CCACCGACCGACTTGCAAAAGATGGTCATGGGCAACACTAAGCCAGTCGAGCTCATCCTC
GACGGCAAGACGGTAGCCATTTGCTGTGCTACCGGAGTGTTCGGCACTGCCTACCTCGTG
CCTCGTCATCTCTTCGCGGAAAAGTACGACAAGATCATGTTGGACGGCAGAGCCTTGACA
GACAGTGACTACAGAGTGTTTGAGTTTGAGATTAAAGTAAAAGGACAGGACATGCTCTCA
GACGCCGCTCTCATGGTGTTGCACCGTGGGAATCGCGTGCGTGACATCACGAAACACTTT
CGTGACGTAGCGAGAATGAAGAAGGGAACCCCCGTCGTCGGTGTGATCAACAATGCTGAC
GTCGGGAGACTCATATTCTCTGGTGAAGCCCTTACTTACAAGGACATCGTCGTGTGTATG
GATGGAGACACCATGCCTGGGCTCTTTGCCTACAGGGCATCCACCAAGGCAGGCTACTGT
GGAGGAGCCGTCCTGGCAAAGGACGGGGCCGAAACGTTCATCGTTGGCACCCACTCCGCA
GGTGGAAAC---GGCATAGGATACTGTTCGTGTGTTTCCCGATCAATGCTCCTGAAGATG
AAGGCACACATCGACCCTGAACCACACCACGAGGGGTTGATCGTCGACACCAGAGATGTG
GAGGAGCGTGTCCACGTGATGCGCAAAACTAAGCTCGCGCCCACCGTGGCGCACGGTGTG
TTCAACCCTGAGTTCGGGCCTGCCGCTCTGTCCAACAAGGACCCGCGCCTGAACGAAGGG
GTTGTCCTTGACGATGTCATTTTCTCCAAACACAAAGGAGATACAAGGATGTCTGAAGAG
GACAAAGCGCTGTTTCGGCGCTGTGCTGCTGACTACGCGTCGCGTCTACACAGTGTGTTG
GGGACAGCAAACGCCCCACTGAGTGTGTATGAAGCCATCAAAGGCGTCGACGGACTTGAC
GCCATGGAGCCGGACACGGCGCCCGGTCTCCCCTGGGCTCTCCAAGGGAAACGCCGCGGC
GCCCTGATCGACTTCGAAAACGGCACCGTCGGGCCTGAGGTTGAGGCAGCACTCAAGCTC
ATGGAAAGCCGCGAGTACAAATTCGTCTGCCAAACCTTCCTGAAGGACGAAATTCGGCCG
CTAGAAAAGGTACGCGCTGGCAAGACACGCATTGTCGACGTGTTGCCTGTTGAACACATT
CTCTACACCAGAATGATGATTGGCAGATTCTGTGCTCAGATGCATTCAAACAACGGACCG
CAAATTGGATCAGCGGTCGGTTGTAACCCTGACGTTGATTGGCAAAGATTTGGCACACAT
TTCGCCCAGTACAAGAACGTGTGGGATGTGGACTACTCAGCCTTTGATGCAAACCACTGC
AGCGATGCGATGAACATCATGTTCGAGGAAGTGTTCCGCACGGAGTTCGGATTCCACCCG
AACGCCGAGTGGATTCTGAAGACTCTAGTGAACACGGAGCACGCTTACGGGAACAAGCGC
ATTGTTGTTGAAGGTGGAATGCCGTCCGGTTGTTCCGCAACAAGCATCATCAACACAATT
TTGAACAACATCTACGTGCTTTACGCCCTGCGTAGGCACTATGAGGGAGTCGAGCTGGAC
ACTTACACCATGATCTCTTATGGAGACGACATCGTGGTGGCAAGTGACTACGACCTGGAC
TTTGAGGCTCTCAAGCCCCACTTCAAGTCCCTTGGTCAGACTATCACTCCGGCCGACAAA
AGCGACAAAGGTTTTGTTCTTGGTCACTCCATAACCGACGTCACTTTCCTCAAAAGACAC
TTCCACATGGACTACGGAACTGGGTTTTACAAACCTGTGATGGCCTCGAAGACCCTCGAG
GCCATCCTCTCCTTTGCACGCCGTGGGACCATACAGGAGAAGTTGATCTCCGTGGCAGGA
CTCGCCGTCCACTCCGGACCTGATGAATACCGGCGCCTCTTTGAGCCCTTCCAAGGCCTC
TTCGAGATTCCAAGCTACAGATCACTTTACCTGCGATGGGTGAACGCCGTGTGCGGTGAC
GCA---------------------------------
>AAM44304
CCCTTCTTTTTCTCCGACGTCAGGTCGAATTTCACGAAGCTGGTGGATACCATCAACCAG
ATGCAGGAGGACATGTCAACAAAACACGGACCCGACTTTAACCGCCTGGTGTTCGCGTTT
GAGGAACTGGCCACAGGAGTAAAAGCTATCAGGACCGGCCTTGATGAGGCCAAGCCCTGG
TACAAGCTCATCAAACTCCTAAGCCGCCTGTCGTGCATGGCCGCTGTAGCAGCACGGTCA
AAGGACCCAGTCCTTGTGGCCATCATGCTGGCTGACACCGGTCTTGAGATTCTGGACAGC
ACGTTTGTCGTGAAGAAGATCTCCGACTCGCTCTCCAGTCTCTTTCACGTGCCGGCCCCC
GTTTTTAGTTTCGGAGCTCCGATTCTATTGGCTGGGTTGGTCAAGGTCGCCTCGAGTTTC
TTCCGGTCAACACCCGAAGACCTCGAGAGAGCAGAGAAACAGCTCAAAGCACGTGACATC
AACGACATTTTCGCCATTCTCAAGAACGGCGAGTGGCTGGTCAAGCTGATCCTTGCCATC
CGCGACTGGATTAAGGCATGGATTGCCTCAGAAGAGAAGTTTGTTAGTATGACAGACTTG
GTGCCTGGCATCCTCGAAAAGCAGCGGGACCTCAACGACCCGAGCAAGTACAAGGAGGCC
AAGGAATGGCTCGACAACACGCGCCAAGCGTGTTTGAAGAGTGGGAACGTCCACATCGCC
AACCTGTGTAAAGTGGTCGCCCCAGCACCCAGCAAGCCGAGACCTGAGCCTGTGGTCGTT
TGCCTCCGTGGCAAGTCTGGCCAGGGCAAGAGTTTCCTTGCGAACGTGCTCGCGCAGGCA
ATTTCCACTCATTTCACCGGCAGAACCGATTCAGTTTGGTACTGCCCACCAGACCCCGAC
CACTTCGACGGTTACAACCAACAGACCGTTGTCGTGATGGATGATTTGGGCCAGAACCCC
GACGGCAAGGACTTTAAGTACTTCGCCCAAATGGTTTCAACCACGGGTTTCATCCCGCCC
ATGGCCTCGCTCGACGACAAAGGCAAACCTCTTAACAGCAAGGTCATCATCGCCACCACC
AACCTGTACTCGGGCTTCACCCCGAGAACCATGGTGTGCCCTGATGCGCTGAACCGTAGG
TTTCACTTTGACATCGATGTGAGCGCTAAGGACGGGTACAAAATTAATAACAAATTGGAC
ATCATCAAAGCACTTGAAGACACCCACACGAACCCAGTGGCAATGTTTCAATATGATTGT
GCCCTTCTCAACGGCATGGCCGTTGAAATGAAAAGAATGCAACAAGACATGTTCAAGCCC
CAACCACCCCTCCAGAACGTTTATCAACTGGTTCAGGAGGTGATTGAGCGGGTTGAGCTC
CACGAGAAAGTGTCGAGCCACCCAATCTTTAAGCAAATCTCAATTCCTTCCCAAAAGTCT
GTGCTTTACTTTCTCATTGAGAAAGGCCAGCACGAAGCAGCAATTGAATTCTTTGAGGGG
ATGGTCCACGACTCCATTAAGGAGGAGCTCCGACCCCTCATCCAACAGACCTCATTTGTG
AAGCGCGCTTTCAAGCGCCTGAAGGAGAATTTTGAGATTGTTGCCCTGTGTTTGACACTT
TTGGCAAACATAGTGATCATGATCCGCGAGACTCGCAAGAGACAGCAGATGGTGGATGAT
GCAGTGAATGAGTACATTGAGAAAGCCAACATCACCACAGACGACAAGACTCTTGATGAG
GCGGAAAAGAACCCCTTGGAGACGAGCGGTGCCAGCACCGTTGGTTTCAGGGAGAGGACC
CTCCCGGGACAGAAGACACGCGATGAAGTGAACACTGAGCCTGTCAAACCCGAGAGGGAA
CAACCGCAAGCTGAAGGACCCTACGCCGGGCCGCTCGAGCGTCAGAAACCTCTTAAAGTG
AGAGCAAAGCTACCACAGCAAGAGGGACCCTACGCTGGCCCGATGGAGAGACAGAAACCA
CTGAAAGTGAAAGCAAAAGCCCCGGTCGTGAAGGAAGGACCTTACGAGGGACCGGTGAAG
AAACCTGTCGCTTTGAAAGTGAAAGCTAAG---AACTTGATTGTCACTGAGAGTGGTGCC
CCACCGACCGACTTGCAAAAGATGGTCATGGGCAACACTAAGCCTGTTGAGCTCATCCTC
GACGGCAAGACAGTAGCCATCTGCTGTGCTACTGGAGTGTTTGGTACTGCCTACCTCGTG
CCTCGTCATCTTTTTGCAGAGAAGTACGACAAGATCATGTTGGACGGCAGAGCCATGACA
GACAGTGACTACAGAGTGTTTGAGTTTGAGATTAAAGTAAAAGGACAGGACATGTTGTCA
GACGCCGCTCTCATGGTGCTGCACCGTGGGAACCGCGTGCGGGACATCACGAAACACTTT
CGAGATGTGGCAAGAATGAAGAAAGGAACCCCCGTCGTTGGAGTGATCAACAACGCTGAC
GTCGGGAGACTCATATTCTCTGGAGAAGCCCTTACCTACAAGGACATTGTAGTGTGCATG
GATGGAGACACCATGCCCGGGCTTTTTGCCTACAGGGCCGCCACTAAGGCGGGATACTGC
GGAGGAGCCGTCCTGGCAAAGGACGGAGCCGACACCTTCATCGTTGGCACTCACTCTGCA
GGCGGCAAC---GGTGTGGGATACTGCTCGTGCGTTTCCCGCTCGATGCTCCTCAAAATG
AAGGCACACATCGACCCCGAACCACACCACGAGGGGTTGATTGTTGACACCAGAGATGTG
GAAGAGCGCGTTCATGTGATGCGCAAAACTAAACTTGCACCCACCGTAGCACACGGTGTG
TTCAATCCTGACTTCGGGCCTGCCGCCTTGTCCAACAAGGACCCGCGCCTGAACGAGGGA
GTTGTCCTGGATGAGGTCATCTTCTCCAAACACAAAGGAGACACAAAGATGTCTGAAGAG
GACAAGGCGCTGTTCCGCCGTTGCGCTGCTGACTACGCGTCACGCTTGCACAGCGAGCTG
GGGACGGCAAATGCCCCATTGAGCATTTACGAGGCCATCAAAGGCGTCGACGGACTCGAC
GCCATGGAGCCAGACACTGCACCTGGCCTCCCCTGGGCCCTCCAGGGGAAGCGCCGTGGT
GCTTTGATTGACTTTGAGAACGGCACGGTCGGACCCGAAGTTGAGGCTGCCCTCAAGCTC
ATGGAGAAACGTGAATACAAGTTTGCTTGCCAGACCTTCCTGAAGGACGAGATTCGCCCG
ATGGAGAAAGTACGCGCCGGTAAGACTCGCATTGTCGACGTCTTGCCTGTTGAACACATT
CTTTACACCAGGATGATGATTGGCAGATTTTGTGCTCAAATGCACTCAAACAACGGACCG
CGAATTGGCTCGGCGGTAGGTTGTAACCCTGATGTTGATTGGCAAAGATATGGCACCCAT
TTCGCCCAGTACAGAAATGTGTGGGACGTGGACTATTCGGCCTTCGATGCTAACCACTGC
AGTGATGCAATGAACATCATGCTTGAGGAGGTGTTCAACACGGAATTCGGCTTCCACCCG
AACGCTGAGTGGATTCTGAAAACTCTCGTGAATACAGAACACGCCTATGAGAACAAACGC
ATTACTGTTGAGGGTGGAATGCCGTCGGGCTGTTCCGCGACTAGCATCATCAACACAATT
TTGAACAACATCTACGTGCTCTACGCCCTGCGTAGACACTATGAGGGAGTTGAGCTGGAC
ACTTACACCATGATCTCCTACGGAGACGACATCGTGGTGGCAAGTGATTACGATTTGGAC
TTTGAGGCCCTCAAGCCTCACTTTAAATCTCTTGGTCAAACCATTACTCCAGCTGACAAA
AGCGACAAAGGTTTTGCTCTTGGTCACTCCATTACCGACGTCACTTTCCTCAAAAGACAC
TTCCACATGGACTATGGAACTGGGTTTTACAAACCTGTGATGGCTTCGAAGACCCTCGAA
GCTATCCTCTCCTTTGCACGCCATGGGACCATACAGGAGAAGTTGATCTCTGTGGCAGGA
CTCGCCGTCCACTCTGGGCCTGACGAGTACCGGCGTCTCTTTGAACCCTTTCAGGGTCTC
TTTGAGATTCCAAGCTACAGATCACTTTACCTGCGCTGGGCGAACGCCGTGTGCGGTGAC
GCA---------------------------------
>AGI05089
CCCTTCTTCTTCTCTGATGTCAGGTCGAACTTCACCAAGCTGGTGGACACCATTAACCAG
ATGCAAGAGGACATGTCAACAAAACACGGACCCGACTTTAACCGGTTGGTGTCCGCATTT
GAGGAACTGGCCACTGGAGTGAAGGCTATCAGGACTGGTCTTGACGAGGCCAAACCCTGG
TACAAACTCATCAAACTCCTGAGCCGCTTGTCATGCATGGCCGCTGTAGCAGCACGGTCA
AAGGACCCAGTCCTTGTGGCCATCATGCTGGCTGACACCGGCCTTGAGATTCTGGACAGC
ACATTCGTCGTGAAGAAGATCTCCGACTCACTCTCCAGTCTCTTTCACGTGCCGGCCCCC
GTCTTCAGTTTCGGAGCCCCGGTTCTGTTGGCCGGGTTGGTCAAAGTCGCCTCGAGTTTC
TTCCGGTCCACGCCCGAAGACCTTGAGAGAGCAGAGAAACAGCTCAAAGCACGTGACATC
AACGACATCTTCGCCATTCTCAAGAACGGCGAGTGGTTGGTCAAATTGATTCTTGCCATC
CGCGACTGGATTAAGGCATGGATCGCCTCAGAAGAAAAGTTTGTCACCATGACAGACTTG
GTGCCTGGCATCCTCGAAAAGCAACGGGACCTCAACGACCCGAGCAAGTACGAGGAAGCC
AAGGAGTGGCTCGACAACGCGCGTCAAGCGTGTCTGAAGAGCGGGAACGTCCACATTGCC
AACCTGTGCAAGGTGATCGCCCCGGCACCCAGCAAGTCGAGACCCGAACCCGTGGTCGTT
TGCCTCCGAGGCAAATCCGGCCAGGGAAAGAGTTTCCTTGCGAACGTGCTCGCACAAGCA
ATCTCCACACACTACACTGGCAGAACTGATTCAGTTTGGTACTGCCCGCCTGACCCTGAC
CACTTCGACGGTTACAACCAACAGACCGTTGTTGTGATGGATGATTTGGGCCAGAACCCC
GACGGCAAGGACTTTAAGTACTTCGCCCAGATGGTTTCAACCACGGGGTTCATCCCGCCC
ATGGCCTCGCTCGAAGACAAAGGCAAACCTTTCAACAGCAAGGTCATCATCGCCACCACC
AACCTGTACTCGGGCTTCACCCCGAGGACCATGGTGTGCCCTGATGCACTGAACCGGAGG
TTTCACTTTGACATTGACGTGAGTGCCAAGGACGGGTACAAAATTAACAACAAGTTGGAC
ATTATCAAAGCACTTGAAGACACCCACACCAACCCGGTGGCAATGTTTCAGTACGATTGT
GCCCTTCTCAACGGCATGGCCGTTGAAATGAAGAGAATGCAACAAGACATGTTCAAGCCT
CAACCGCCCCTCCAGAACGTGTACCAACTTGTTCAGGAGGTGATTGATCGGGTCGAGCTC
CACGAGAAAGTGTCGAGCCACCCGATTTTCAAGCAGATCTCAATTCCTTCCCAAAAGTCT
GTGCTGTACTTCCTCATCGAGAAAGGCCAGCATGAGGCAGCAATTGAATTCTTTGAGGGA
ATGGTGCACGACTCCATTAAGGAGGAACTCCGGCCCCTCATCCAACAGACCTCATTTGTG
AAACGCGCTTTCAAGCGCCTGAAGGAAAACTTTGAGATTGTTGCCCTGTGTTTGACTCTT
TTGGCAAACATAGTGATCATGATCCGCGAGACGCGCAAGAGACAGCAGATGGTGAATGAT
GCGGTGAACGAGTACATCGACAAAGCCAACATCACCACAGATGACAAGACTCTTGACGAG
GCGGAAAAGAACCCTCTGGAGACCAGTGGTGCTAGCACCGTTGGTTTCAGAGAGAGAACC
CTCCCGGGGCGCAAGACGAGTGATGACGTGTACTCCGAGCCCGTCAAACCCGTGGAGGAA
CAACCACAAGCTGAAGGACCCTACGCCGGGCCACTCGAGCGTCAGAAACCTCTGAAAGTG
AGAGCCAAGCTCCCACAGCAAGAGGGACCTTACGCTGGCCCGATGGAGAGACAGAAACCA
CTGAAAGTGAAAGCAAAAGCCCCGGTCGTTAAGGAAGGGCCTTACGAAGGACCGGTGAAG
AAACCTGTCGCTTTGAAAGTGAAAGCAAAG---AACTTGATTGTCACTGAGAGTGGTGCC
CCACCGACTGACTTGCAAAAGATGGTCATGGGCAACACCAAGCCTGTTGAGCTCATCCTC
GACGGCAAGACGGTAGCCATCTGCTGCGCTACCGGAGTCTTTGGTACTGCCTACCTCGTG
CCTCGTCACCTTTTCGCAGAGAAGTACGACAAGATCATGCTGGACGGCAGAGCCATGACA
GACAGTGACTACAGAGTGTTTGAGTTTGAGATTAAAGTAAAAGGACAGGACATGCTCTCA
GACGCCGCACTCATGGTGCTCCACCGTGGGAATCGCGTGCGTGACATCACGAAGCACTTC
CGTGATGTAGCCAAGATGAAGAAAGGAACCCCCGTCGTTGGTGTGATTAACAACGCCGAC
GTTGGGAGACTGATTTTCTCTGGTGAGGCCCTAACCTACAAAGACATTGTAGTGTGCATG
GACGGAGACACCATGCCTGGGCTTTTTGCCTACAAGGCCGTCACCAGGGCGGGCTACTGT
GGAGGAGCCGTTCTCGCGAAGGACGGAGCCGAGACTTTCATCGTCGGCACTCACTCCGCA
GGCGGCAAC---GGAGTTGGATACTGCTCGTGCGTTTCCAGGTCCATGCTGCTCAAGATG
AAGGCTCACATTGATCCCGAACCACACCACGAGGGATTGGTTGTTGACACCAGAGATGTG
GAGGAGCGCGTGCACGTCATGCGCAAAACCAAGCTTGCACCCACCGTAGCACACGGTGTG
TTCAACCCTGAATTTGGGCCTGCTGCCTTGTCCAACAAGGACCCGCGCTTGAACGAAGGA
GTTGTCCTCGATGAGGTCATCTTCTCCAAGCACAAGGGAGACACAAAGATGTCTGAGGAG
GACAAAGCGCTGTTCCGACGTTGCGCTGCCGACTACGCGTCGCGCTTGCACAGCGTGCTG
GGTACAGCAAATGCCCCATTGAGCATTTACGAGGCAATTAAGGGCATCGACGGACTCGAT
GCCATGGAACCAGACACCGCACCTGGCCTTCCCTGGGCCCTCCAGGGGAAACGCCGTGGT
GCGCTGATTGACTTCGAGAACGGCACAGTCGGACCCGAGGTCGAGGCTGCCCTAAAGCTC
ATGGAGAAAAGAGAATACAAGTTTGCTTGTCAGACCTTCCTGAAGGACGAGATTCGCCCG
ATGGAGAAAGTACGCGCCGGCAAGACTCGCATTGTCGATGTCTTGCCTGTTGAACACATT
CTTTACACCAGGATGATGATTGGCAGATTTTGTGCTCAAATGCACTCAAACAACGGACCG
CAAATTGGCTCGGCGGTCGGTTGCAACCCTGACGTTGATTGGCAAAGATTTGGCACACAT
TTTGCCCAGTACAGAAACGTGTGGGATGTGGACTATTCGGCCTTTGATGCTAACCACTGC
AGCGATGCAATGAACATCATGTTCGAGGAGGTGTTCCGCACAGAGTTTGGCTTCCACCCG
AACGCCGAGTGGGTCCTGAAGACTCTTGTGAATACGGAACATGCTTATGAGAACAAACGC
ATTGTTGTTGAGGGCGGGATGCCGTCTGGCTGTTCCGCGACAAGCATCATAAACACAATT
TTGAACAACATTTACGTGCTCTACGCTTTGCGCAGACCCTATGAGGGAGTTGAGCTGGAC
ACTTACACCATGATCTCCTACGGAGATGACATCGTGGTGGCAAGTGATTACGATCTGGAC
TTTGAGGCTCTCAAGCCTCACTTCAAATCTCTGGGCCAAACCATCACTCCAGCTGACAAA
AGCGACAAAGGTTTTGTTCTTGGTCACTCCATTACTGATGTCACTTTCCTCAAAAGACAC
TTCCACATGGATTATGGAACTGGGTTTTACAAACCTGTAATGGCCTCGAAGACCCTCGAG
GCTATCCTCTCCTTTGCACGCCGTGGGACCATACAGGAGAAGTTGACCTCCGTGGCAGGA
CTCGCCGTCCACTCTGGACCTGACGAGTACCGGCGTCTCTTTGAGCCCTTCCAGGGTCTC
TTTGAGATTCCAAGCTACAGATCACTTTACCTGCGTTGGGTGAACGCCGTGTGCGGTGAC
GCA---------------------------------
>CAA07472
CCCTTCTTCTTCTCCGACGTTAGGTCGAACTTCTCCAAGCTGGTGGAAACCATCAACCAG
ATGCAGGAGGACATGTCAACAAAACACGGACCCGACTTTAGCCGGTTGGTGTCCGCGTTT
GAGGAGTTGGCCACTGGAGTGAAAGCCATCAGGGCCGGTCTCGACGACGCCAAACCCTGG
TACAAGCTCATCAAACTCCTAAGCCGCCTGTCGTGCATGGCCGCTGTGGCAGCACGGTCC
AAGGACCCAGTCCTTGTGGCCATCATGCTGGCCGACACCGGTCTTGAGATTCTGGACAGC
ACATTTGTCGTGAAGAAGATCTCCGACTCGCTCTCCAGTCTCTTTCACGTGCCGGCCCCC
GTCTTCAGTTTCGGAGCCCCGATTCTGTTGGCTGGGTTGGTCAAGGTCGCCTCGAGTTTC
TTCCGGTCCACACCCGAGGAGCTTGAGAGAGCAGAGAAACAGCTCAAAGCACGTGACATC
AACGACATCTTCGCTATTCTCAAGAACGGCGAGTGGCTGGTCAAACTGATTCTTGCCATC
CGCGACTGGATCAAGGCATGGATCGCCTCAGAAGAAAAGTTTGTCACCATGACAGACTTG
GTACCTGGCATCCTCGAGAAGCAGCGGGACCTCAACGACCCGAGCAAGTACAAGGAAGCC
AAGGAGTGGCTCGACAACGCGCGCCAAGCATGTTTGAAAAGTGGGAATGTTCACATTGCC
AACCTGTGTAAGGTGGTCGCCCCGGCGCCCAGCAAGTCGAGACCTGAGCCCGTGGTCGTT
TGCCTCCGTGGTAAATCCGGCCAGGGCAAAAGTTTCCTTGCGAACGTGCTTGCGCAGGCA
ATTTCCACTCATTTCACTGGCAGAACTGACTCGGTTTGGTACTGCCCACCTGACCCTGAC
CACTTCGACGGTTACAACCAACAGACCGTCGTTGTGATGGATGATCTGGGCCAGAACCCC
GACGGCAAGGACTTCAAGTACTTTGCCCAAATGGTCTCAACCACGGGGTTCATCCCGCCC
ATGGCATCACTCGAGGACAAAGGCAAACCCTTCAACAGTAAGGTCATTATTGCAACTACC
AACCTGTACTCGGGCTTCACCCCGAGGACTATGGTGTGCCCCGATGCCCTGAATCGGAGG
TTCCACTTTGACATTGACGTGAGCGCTAAGGATGGGTACAAAATTAACAACAAATTGGAC
ATTATCAAAGCACTTGAAGACACCCACACCAACCCGGTGGCAATGTTTCAGTACGATTGT
GCCCTTCTCAACGGCATGGCTGTTGAAATGAAGAGAATGCAACAAGATATGTTCAAACCT
CAACCACCCCTCCAGAACGTTTACCAACTCGTCCAGGAGGTGATTGACCGGGTGGAGCTT
CACGAGAAAGTGTCGGCTCACCTGATTTTCAAGCAGATCTCAATTCCTTCCCAAAAATCT
GTGTTGTACTTTCTCATTGAGAAAGGGCAGCACGAGGCAGCAATTGAATTCTTTGAGGGC
ATGGTGCACGACTCCATCAAGGAAGAGCTCCGGCCCCTCATCCAACAGACCTCACTTGTG
AAACGCGCTTTCAAGCGCTTGAAGGAGAACTTTGAGATTGTTGCCCTATGCTTGACCCTC
TTGGCCAACATAGTGATCATGATCCGCGAAACTCGCAAGAGGCAAAAGATGGTGGACGAT
GCAGTGAATGAGTACATTGAGAAGGCAAACATCACCACCGACGACAAGACTCTTGACGAG
GCGGAAAAGAACCCTCTGGAGACTAGCGGTGCCAGCACCGTTGGTTTCAGAGAGAAAACT
CTTCCAGGCCACAAGGCGCGCGATGACGTGAACTCCGAGCCCGCCTGCCCTGACACAGAG
CAACCACAAGCTGAAGGACCCTATGCCGGGCCACTCGAGCGGCAGAAACCTCTGAAAGTG
AGAGCCAAGCTACCACAGCAAGAGGGACCTTACGCTGGCCCGTTGGAGAGACAGAAACCA
CTGAAGGTGAAAGCAAAAGCCCCGGTCGTTAAGGAAGGACCTTACGAGGGACCGGTGAAG
AAGCCTGTCGCTTTGAAAGTGAAAGCTAAG---AACCTGATTGTCACTGAGAGTGGTGCC
CCACCGACTGACTTGCAAAAGATGGTCATGGGCAACACAAAGCCTGTTGAGCTCATCCTC
GACGGGAAGACAGTAGCCATCTGCTGTGCTACTGGAGTGTTCGGCACTGCTTACCTCGTG
CCTCGTCATCTTTTTGCTGAGAAGTATGACAAGATCATGTTGGATGGTAGAGCCCTGACA
AACAGTGACTACAGAGTGTTTGAGTTTGAGATTAAAGTAAAAGGACAGGACATGCTCTCA
GACGCCGCGCTCATGGTGCTTCACCGTGGGAACCGCGTGAGAGACATCACGAAGCACTTT
CGTGATACAGCTAGAATGAAGAAAGGCACCCCCGTTGTTGGCGTTATCAACAATGCCGAC
GTTGGGAGACTGATTTTCTCTGGTGAGGCCCTTACCTACAAAGACATTGTAGTGTGCATG
GATGGAGACACCATGCCAGGCCTCTTCGCCTACAGAGCCGCAACCAAGGCTGGCTATTGC
GGAGGAGCCGTTCTCGCGAAGGACGGAGCTGACACTTTCATCGTCGGCACTCACTCTGCT
GGAGGCAAT---GGAGTTGGCTACTGCTCATGCGTTTCCAGGTCCATGCTTCAAAAGATG
AAGGCACACGTCGACCCAGAGCCACACCACGAAGGGTTGATCGTTGACACCAGAGATGTG
GAAGAGCGCGTTCACGTGATGCGCAAAACCAAGCTTGCACCCACCGTGGCTCACGGTGTG
TTCAACCCTGAGTTCGGGCCCGCTGTCTTGTCCAACAAGGACCCGCGGCTGAACGAAGGT
GTTGTCCTCGATGAGGTCATTTTCTCCAAACACAAAGGAGACACGAAAATGTCTGAGGAG
GACAAAGCGCTGTTCCGCCGCTGTGCTGCCGACTACGCGTCGCGCTTACACAGTGTGCTG
GGTACGGCAAATGCCCCACTGAGCATTTACGAGGCAATCAAAGGCGTTGACGGACTCGAC
GCGATGGAACCAGATACTGCGCCTGGTCTCCCCTGGGCACTCCAGGGGAAGCGCCGTGGC
GCGCTCATCGACTTTGAGAACGGCACTGTCGGACCTGAAGTCGAAGCTGCCTTGAAGCTC
ATGGAGAACAGAGAATACAAGTTTGCATGCCAGACCTTCCTGAAGGACGAAATTCGCCCG
ATGGAGAAAGTACGCGCCGGCAAGACTCGCATTGTCGACGTCCTGCCTGTTGAACACATT
CTTTACACCAGGATGATGATTGGCAGATTCTGTGCACAGATGCACTCAAACAACGGACCG
CAAATTGGCTCGGCGGTCGGTTGCAACCCTGATGTTGATTGGCAAAGATTTGGCACCCAT
TTCGCCCAATACAAAAACGTGTGGGACGTGGACTATTCGGCCTTTGATGCTAACCACTGC
AGTGACGCCATGAACATCATGTTTGAGGAGGTGTTTCGCACAGAGTTTGGATTTCACCCG
AATGCCGAGTGGATTCTGAAGACTCTCGTGAATACGGAACACGCCTATGAAAACAAACGC
ATCACTGTTGAGGGTGGAATGCCTTCTGGGTGTTCTGCCACAAGCATCATCAACACAATT
TTGAACAACATCTACGTGCTCTACGCCCTGCGTAGACACTATGAGGGAGTTGAGCTGGAC
ACTTACACCATGATCTCCTATGGAGATGACATTGTGGTGGCGAGTGATTACGATTTGGAC
TTTGAGGCTCTCAAGCCCCACTTTAAATCTCTTGGTCAAACCATCACTCCAGCTGACAAA
AGCGACAAAGGTTTTGTTCTTGGTCACTCCATTACTGATGTCACTTTCCTCAAAAGACAC
TTCCACATGGATTATGGAACTGGGTTTTATAAACCTGTGATGGCCTCAAAGACCCTTGAG
GCTATCCTCTCCTTTGCACGCCGTGGGACCATACAGGAGAAGTTGATCTCCGTGGCAGGA
CTCGCCGTCCACTCTGGACCTGACGAGTACCGGCGTCTCTTTGAGCCCTTCCAGGGTCTC
TTCGAGATTCCAAGCTACAGATCACTTTACCTGCGTTGGGTGAACGCCGTGTGCGGTGAC
GTA---------------------------------
>AAK92375
CCTTTCTTCTTCTCTGACGTTAGGTCAAATTTTTCCAAGTTGGTTGAAACCATCAACCAG
ATGCAGGAGGACATGTCAACAAAACACGGACCCGACTTTAACCGGTTGGTGTCTGCATTT
GAGGAACTGGCCACCGGAGTGAAGGCTATCAGGACCGGTCTCGATGAGGCCAAACCCTGG
TACAAGCTCATCAAGCTCTTGAGCCGCCTGTCATGTATGGCCGCTGTAGCAGCACGGTCA
AAGGACCCAGTCCTTGTGGCCATCATGCTGGCTGACACCGGCCTTGAGATTCTGGACAGT
ACCTTTGTCGTGAAGAAGATCTCCGACTCGCTCTCCAGTCTCTTTCACGTACCGGCCCCC
GTCTTCAGTTTCGGAGCCCCGATTTTGTTGGCCGGGTTGGTCAAGGTCGCCTCGAGTTTC
TTCCGGTCCACACCCGAAGACCTTGAGAGAGCGGAGAAACAGCTCAAAGCACGTGACATC
AATGACATATTCGCCATTCTCAGGAACGGCGAGTGGCTGGTCAAGCTGATTCTTGCCATC
CGCGACTGGATTAAGGCTTGGATCGCCTCAGAAGAAAAGTTTGTCACCATGACAGACCTG
GTGCCTGGTATCCTTGAAAAGCAGCGGGACCTCAACGACCCAAGCAAGTACAAGGAGGCC
AAGGAGTGGCTCGACAACACGCGCCAAGCGTGTTTGAAAAGCGGGAACATCCACATCGCA
AACCTTTGCAAAGTGGTTGCCCCAGCACCCAGCAGGTCGAGGCCCGAACCCGTGGTCGTT
TGCCTCCGTGGCAAATCGGGCCAGGGCAAGAGTTTCCTTGCGAACGTGCTTGCACAAGCA
ATATCAACCCACTTCACTGGTATAACCGATTCAGTTTGGTACTGCCCACCTGACCCTGAC
CACTTCGACGGTTACAACCAGCAGACCGTTGTAGTAATGGATGACTTGGGCCACAACCCC
GACGGGAAGGACTCCAAGTACTTCGCCCAAATGGTTTCAACTACGGGGTTTATCCCGCCC
ATGGCCTCACTTGAGGACAAAGGCAATCCTTTCAACAGCAAGGTTATCATCGCCACCACC
AACCTGTACTCGGGCTTCACCCCGAGAAATATGGTGTGCCCTGATGCACTGAACCGAAGG
TTCCACGTTGACATTGACGTGAGCGCCAAGGACGGGTACAAAATTAGCAACAAATTGGAC
ATCATCAAGGCTCTTGAAGATACCCACACCAACCCAGTGGCAATGTTTCAATACGACTGT
GCCCTTCTCAACGGCATGGCCGTTGAAATGAAGAGAATGCAACAAGATATGTTCAAGCCT
CAACCGCCCCTCCAGAAAGTTTACCAGCTTGTTCAGGAGGCGATTGACCGGGTCGAGTTC
CACGAGAAGGTGTCGAGCCACCCGATTTTCAAGCAGATCTCAATTCCTTCCCAAAAGGCT
GTGCTGTACTTTCTCATTGAGAAGGGCCAGCACGAAGCAGCAATTGAATTCTTTGAGGGG
ATGGTGCGTGACTCCGTCAAGGAGGAGCTCCGGCCTCTCATCCAGCAGACCTCATTTGTG
AGGCGCGTTTTTAAGCGCCTGAAGGAAAACTTTGAGATAGTTGCCCTGTGTTTGACCCTT
ATGGCAAACATAGTGATCATGATCCGCGAGACTCGTAAGAGACAGCAGATGGTGGATGAT
GCAGTGAACGAGTACATTGAGAAGGCAAACATCACCACGGATGACAAGACTCTTGATGAG
GCGGAAAAGAACCCTCTGGAGACCAGCGGTGCCACCACTGTTGGTTTCAGAGAGAAAACT
CTCCCGGGACACAAAGCGAGTAATGACGTGAACTCCGAGCCCGCCAAACCCGTGGAAGAA
CAACCACAAGCTGAAGGACCCTACACCGGTCCACTCGAGCGTCAGAAACCTCTGAAAGTG
AGAGCCAAGCTCCCACAGCAGGAGGGGCCCTACGCTGGTCCGATGGAGAGACAGAAACCG
CTGAAAGTGAAAGTGAAAACCTCGGTCGTGAAGGAAGGACCTTACGAAGGACCGGTGAAG
AAACCTGTCGCTTTGAAAGTGAAAGCTAAG---AATTTGATTGTCACTGAGAGTGGTGCT
CCCCCGACTGACTTGCAAAAGATGGTCATGGGTAACACCAAGCCTGTTGAGCTCATCCTC
GACGGGAAGACGGTGGCCATTTGCTGCGCCACCGGAGTGTTTGGTACTGCCTACCTTGTC
CCTCGTCATCTTTTCGCAGAGAAGTATGACAAGATCATGTTGGACGGCAGAGCCATGACA
GACAGTGACTACAGAGTGTTTGAGTTTGAGATTAAAGTGAAAGGACAGGACATGCTCTCA
GACGCCGCGCTCATGGTGCTTCACCGTGGGAATCGCGTGCGGGACATCACGAAGCACTTC
CGTGATGTGGCAAGAATGAAGAAAGGCACCCCCGTCGTCGGCGTGATCAACAACGCTGAT
GTTGGGAGACTAATCTTCTCTGGTGAGGCCCTTACCTACAAGGACATTGTAGTGTGCATG
GACGGAGACACCATGCCCGGTCTCTTCGCCTACAAAGCCGCCACCAAGGCGGGTTACTGT
GGAGGAGCCGTTCTTGCCAAAGACGGAGCCGAGACTTTCATCGTCGGCACTCACTCCGCA
GGCGGCAAC---GGAGTTGGATACTGCTCATGCCTTTCCAGGTCCATGCTTCTTAAAATG
AAGGCACACATTGACCCCGAACCACACCACGAGGGATTGATAGTTGACACCAGAGATGTT
GAGGAGCGCGTACATGTCATGCGCAAAACCAAGCTCGCACCCACCGTGGCACACGGTGTG
TTTAACCCCGAATTTGGGCCTGCCGCCTTGTCCAACAAGGACCCGCGCCTGAATGAGGGG
GTTGTCCTCGATGAAGCCATCTTCTCCAAACACAAGGGAAACACAAAGATGTCTGAGGAG
GACAAAGCGCTGTTCCGCCGCTGTGCTGCTGACTACGCGTCGCGACTGCATAGCGTGCTG
GGTACGGCAAACGCCCCACTGAGCATTTACGAAGCAATCAAGGGCGTCGACGGACTTGAC
GCCATGGAACCAGACACCGCGCCTGGTTTACCCTGGGCTCTCCAGGGGAAACGCCGTGGT
GCCCTCATTGACTTTGAGAACGGCACAATCGGACCCGAAGTTGAAGCTGCCTTGAAGCTC
ATGGAGAAAAGAGAGTACAAGTTTGTATGTCAGACCTTCCTGAAGGACGAGATTCGCCCG
ATGGAGAAAGTAAGTGCCGGCAAGACTCGCATTGTCGACGTCCTGCCTGTTGAACACATT
CTTTACACCAGGATGATGATTGGCAGATTTTGTGCTCAAATGCACTCCAACAACGGACCG
CAAATTGGCTCGGCGGTTGGGTGTAATCCTGATGTTGATTGGCAAAGATTTGGCACGCAT
TTTGCTCAGTACAGAAACGTGTGGGATGTAGACTATTCGGCCTTTGATGCCAACCACTGC
AGTGACGCAATGAACATCATGTTTGAAGAAGTGTTCAACACGGATTTCGGTTTCCACCCA
AACGCTGAGTGGATCCTGAAAACTCTCGTGAACACTGAACACGCCTATGAGAACAAAGGC
ATCAGTGTTGAAGGCGGGATGCCGTCTGGTTGTTCCGCAACAAGCATCTTCAACACAATT
TCGAACAACATCTACGTGCTCTACGCCTTGCGTAGGCACTATGAGGGAGTTGAGCTGGAC
TCTTACACCATGATCTCCTACGGAGACGACATCGTGGTTGCAAGTGATTACGATCTGGAC
TTTGAGGCCTTCAAGCCTCACTTCAAATCCCTTGGTCAAACCATTACTCCAGCTGACAAA
AGCGACAAAGGTTTTGTTCTTGGTCACTCCATTACCGATGTCACTTTCCTCAAAAGATCT
TTCCACATGGACTATGGAACTGGGTTTTACAAACCTGTGATGGCTTCGAAGACCCTCGAG
GCTATCCTCTCCTTTGCACGCCGTGGGACCATACAGGAGAAGTTGATCTCCGTGGCAGGA
CTCGCCGTCCACTCTGGACCTGACGAGTACCGGCGTCTCTTTGAGCCCTTCCAGGGTCTC
TTTGAGATTCCAAGCTACAGATCACTTTACCTGCGTTGGGTGAACGCCGTGTGCGGTGAC
GCA---------------------------------
>ABF00113
CCCTTCTTTTTCTCCGGCGTCAGGTCGAATTTCACGAAGCTGGTGGATACCATCAACCAG
ATGCAGGAGGACATTTCAACAAAACACGGACCCGACTTTAACCGCCTGGTGTCCGCGTTT
GAGGAACTGGCCATAGGAGTAAAAGCTATCAGGACCGGCCTTGACGAGGCCAAGCCCTGG
TACAAGCTCATCAAACTCCTAAGCCGCCTGTCGTGCATGGCCGCTGTAGCAGCACGGTCA
AAGGACCCAGTCCTTGTGGCCATCATGCTGGCTGACACCGGTCTTGAGATTCTGGACAGC
ACGTTTGTCGTGAAGAAGATCTCCGACTCGCTCTCCAGTCTCTTTCACGTGCCGGCCCCC
GTTTTTAGTTTCGGAGCTCCGACTCTATTGGCTGGGTTGGTCAAGGTCGCCTCGAGTTTC
TTCCGGTCAACACCCGAAGACCTCGAGAGAGCAGAGAAACAGCTCAAAGCACGTGACATC
AACGACATTTTCGCCATTCTTAAGAACGGCGAGTGGCTGGTCAAGCTGATCCTTGCCATC
CGCGACTGGATTAAGGCATGGATTGCCTCAGAAGAGAAGTTTGTTAGTATGACAGACTTG
GTGCCTAGCATCCTCGAAAAGCAGCGGGACCTCAACGACCCGAGCAAGTACAAGGAGGCC
AAGGAATGGCTCGACAACACGCGCCAAGCGTGTTTGGAGAGTGGGAACGTTCACATCGCC
AACCTGTGTAAAGTGGTCGCCCCAGCACCCAGCAAGTCGAGACCTGAGCCTGTGGTCGTT
TGCCTCCGTGGCAAGTCTGGCCAGGGCAAGAGTTTCCTTGCGAACGTGCTCGCACAGGCA
GTTTCCACTCATTTCACCGGCAGAATCGATTCAGTTTGGTACTGCCCACCAGACCCTGAC
CACTTCGACGGTTACAACCAACAGACCGTTGTCGTGATGGATGATTTAGGCCAGAACCCC
GACGGCAAGGACTTTAAGTACTTCGCCCAAATGGTTTCAACCACGGGTTTCATCCCGCCC
ATGGCCTCGCTCGAAGACAAAGGCAAACCTTTTAACAGCAAGGTCATCATCGCCACCACC
AACCTGTACTCGGGCTTCACCCCAAGAACCATGGTGTGCCCTGATGCGCTGAACCGTAGG
TTTCACTTTGACATCGACGTGAGCGCTAAGGACGGGTACAAAATTAATAACAAATTGGAC
ATCACCAAAGCACTTGAAGACACCCACGCGAACCCAGTGGCAATGTTTCAATATGATTGT
GCCCTTCTCAACGGCATGGCCGTTGAAATGAAAAGAATGCAACAAGACGTGTTCAAGCCC
CAACCACCCCTCCAGAACGTTTATCAACTGGTTCAGGAGGTGATTGAGCGGGTTGAGCTC
CACGAGAAAGTGTCGAGCCACCCAATCGTTAAGCAAATCTCAATTCCTTCCCAAAAGTCT
GTGCTTTACTTTCTCATTGAGAAAGGCCAGCACGAAGCAGCAATTGAATTCTTTGAGGGG
ATGGTCCACGACTCCATTAAGGAGGAGCTCCGACCCCTCATCCAACAGACCTCATTTGTG
AAACGCGCTTTCAAGCGCCTGAAGGAGAATTTTGAGATTGTTGCCCTGTGTTTGACACTT
TTGGCAAACATAGTGATCATGATCCGCGAGACTCGCAAGAGACAGCAGATGGTGGATGAT
GCAGTGAATGAGTACATTGAGAAAGCCAACATCACCACAGACGACAAGACTCTTGATGAG
GCGGAAAAGAACCCCTTGGAGACGAGCGGTGCCAGCACCGTTGGTTTCAGGGAGAGGACC
TCCCCGGGACAGAAGACATGCGATGAAGTGAACACTGAGCCTGTCAAAACCGAGAGGGAA
CAACCACAAGCTGAAGGACCCTACGTCGGGCCGCTCGAGCGTCAGAAACCTCTTAAAGTG
AGAGCAAAGCTACCACAGCAAGAGGGACCCTACGCTGGCCCGATGGAGAGACAGAAACCA
CTGAAAGTGAAAGCAAAAGCCCCGGTCGTGAAGGAAGGACCTTACGAGGGACCGGTGAAG
AAACCTGTCGCTTTGAAAGTGAAAGCTAAG---AACTTGATTGTCACCGAGAGTGGTGCC
CCACCGACCGACTTACAAAAGATGGTCATGGGCAACACTAAGCCTGTTGAGCTCATCCTC
GACGGCAAGACAGTAGCCATCTGCTGTGCTACTGGAGTGTTTGGTACTGCCTACCTCGTG
CCTCGTCATCTTTTTGCAGAGAAGTACGACAAGATCATGTTGGACGGCAGAGCCATGACA
GACAGTGACTACAGAGTGTTTGAGTTTGAGATTAAAGTAAAAGGACAGGACATGCTTTCA
GACGCCGCTCTCATGGTGCTGCACCGTGGGAACCGCGTGCGGGACATCACGAAACACTTT
CGAGATGTGGCAAGAATGAAGAAAGGAACCCCCGTCGTTGGAGTGATCAACAACGCTGAC
GTCGGGAGACTCATACTCTCTGGAGAAGCCCTTACCTACAAGGACATAGTAGTGTGCATG
GATGGAGACACCATGCCCGGGCTTTTTGCCTACAGGGCCGCCACTAAGGCGGGATACTGC
GGAGGAGCCGTCCTGGCAAAGGACGGAGCCGACACCTTCATCGTTGGCACTCACTCTGCA
GGCGGCAAC---GGTGTGGGATACTGCTCATGCGTTTCCCGCTCGATGCTCCTCAAAATG
AAGGCACACATCGACCCCGAACCACACCACGAGGGGTTGATTGTTGACACCAGAGATGTG
GAAGAGCGCGTTCATGTGATGCGCAAAACTAAGCTTGCACCCACCGTAGCACACGGTGTG
TTCAATCCTGACTTCGGGCCTGCCGCCTTGTCCAACAAGGACCCGCGCCTGAACGAGGGA
GTTGTCCTGGATGAGGTCATCTTCTCCAAACACAAAGGAGACACAAAGATGTCTGAAGAG
GACAAGGCGCTGTTCCGCCGTTGCGCTGCTGACTACGCGTCACACTTGCACAGCGAGCTG
GGGACGGCAAATGCCCCATTGAGCATTTACGAGGCCATCAAAGGCGTCGACGGACTCGAC
GCCATGGAGCCAGACACTGCACCTGGCCTCCCCTGGGCCCTCCAGGGGAAGCGCCGTGGT
GCTTTGATTGACTTTGAGAACGGCACGGTCGGATCCGAAGTTGAGGCTGCCCTCAAGCTC
ATGGAGAAACGTGAATACAAGTTTGTTTGCCAGACCTTCCTGAAGGACGAGATTCGCCCG
ATGGAGAAAGTACGCGCCGGTAAGACTCGCATTGTCGACGTCTTGCCTGTTGAACACATT
CTTTACACCAGGATAATGATTGGCAGATTTTGTGCTCAAATGCACTCAAACAACGGACCG
CGAATTGGCTCGGCGGTAGGTTGTAACCCTGATGTTGATTGGCAAAGATTTGGCACCCAT
TTCGCCCAGTACAGAAATGTGTGGGACGTGGACTATTCGGCCTTCGATGCTAACCACTGC
AGTGATGCAATGAACATCATGTTTGAGGAGGTATTCAACACGGAATTCGGCTTCCACCCG
AACGCTGAGTGGATTCTGAAAACTCTCGTGAATACAGAACACGCCTATGAGAACAAACGC
ATTACTGTTGAGGGCGGAATGCCGTCGGGCTGTTCCGCGACTAGCATCATCAACACAATT
TTGAACAACATCTACGTGCTCTACGCCCTGCGTAGACACTATGAGGGAGTTGAGCTGGAC
ACTTACACCATGATCTCCTACGGAGACGACATCGTGGTGGCAAGTGATTACGATTTGGAC
TTTGAGGCCCTCAAGCCTCACTTTAAATCTCTTGGTCAAACCATTACTCCAGCTGACAAA
AGCGACAAAGGTTTTGCTCTTGGTCAGTCCATTACCGACGTCACTTTCCTCAAAAGACAC
TTCCACATGGACTATGGAACTGGGTTTTACAAACCTGTGATGGCTTCGAAGACCCTCGAA
GCTATCCTCTCCTTTGCACGCCGTGGGACCATACAGGAGAAGTTGATCTCTGTGGCAGGA
CTCGCCGTCCACTCTGGACCTGACGAGTACCGGCGTCTCTTTGAACCCTTTCAGGGTCTC
TTTGAGATTCCAAGCTACAGATCACTTTACCTGCGCTGGGTGAACGCCGTGTGTGGTGAC
GCA---------------------------------
>ABF00114
CCCTTCTTTTTCTCCGACGTCAGGTCGAATTTCACGAAGCTGGTGGATACCATCAACCAG
ATGCAGGAGGACATTTCAACAAAACACGGACCCGACTTTAACCGCCTGGTGTCCGCGTTT
GAGGAACTGGCCATAGGAGTAAAAGTTATCAGGACCGGCCTTGACGAGGCCAAGCCCTGG
TACAAGCTCATCAAACTCCTAAGCCGCCTGTCGTGCATGGCCGCTGTAGCAGCACGGTCA
AAGGACCCAGTCCTTGTGGCCATCATGCTGGCTGACACCGGTCTTGAGATTCTGGACAGC
ACGTTTGTCGTGAAGAAGATCTCCGACTCGCTCTCCAGTCTCTTTCACGTGCCGGCCCCC
GTTTTTAGTTTCGGAGCTCCGACTCTATTGGCTGGGCTGGTCAAGGTCGCCTCGAGTTTC
TTCCGGTCAACACCCGAAGACCTCGAGAGAGCAGAGAAACAGCTCAAAGCACGTGACATC
AACGACATTTTCGCCATTCTTAAGAACGGCGAGTGGCTGGTCAAGCTGATCCTTGCCATC
CGCGACTGGATTAAGGCATGGATTGCCTCAGAAGAGAAGTTTGTTAGTATGACAGACTTG
GTGCCTAGCATCCTCGAAAAGCAGCGGGACCTCAACGACCCGAGCAAGTACAAGGAGGCC
AAGGAATGGCTCGACAACACGCGCCAAGCGTGTTTGGAGAGTGGGAACGTTCACATCGCC
AACCTGTGTAAAGTGGTCGCCCCAGCACCCAGCAAGTCGAGACCTGAGCCTGTGGTCGTT
TGCCTCCGTGGCAAGTCTGGCCAGGGCAAGAGTTTCCTTGCGAACGTGCTCGCACAGGCA
GTTTCCACTCATTTCACCGGCAGAATCGATTCAGTTTGGTACTGCCCACCAGACCCTGAC
CACTTCGACGGTTACAACCAACAGACCGTTGTCGTGATGGATGATTTAGGCCAGAACCCC
GACGGCAAGGACTTTAAGTACTTCGCCCAAATGGTTTCAACCACGGGTTTCATCCCGCCC
ATGGCCTCGCTCGAAGACAAAGGCAAACCTTTTAACAGCAAGGTCATCATCGCCACCACC
AACCTGTACTCGGGCTTCACCCCAAGAACCATGGTGTGCCCTGATGCGCTGAACCGTAGG
TTTCACTTTGACATCGACGTGAGCGCTAAGGACGGGTACAAAATTAATAACAAATTGGAC
ATCACCAAAGCACTTGAAGACACCCACGCGAACCCGGTGGCAATGTTTCAATATGATTGT
GCCCTTCTCAACGGCATGGCCGTTGAAATGAAAAGAATGCAACAAGACGTGTTCAAGCCC
CAACCACCCCTCCAGAACGTTTATCAACTGGTTCAGGAGGTGATTGAGCGGGTTGAGCTC
CACGAGAAAGTGTCGAGCCACCCAATCGTTAAGCAAATCTCAATTCCTTCCCAAAAGTCT
GTGCTTTACTTTCTCATTGAGAAAGGCCAGCACGAAGCAGCAATTGAATTCTTTGAGGGG
ATGGTCCACGACTCCATTAAGGAGGAGCTCCGACCCCTCATCCAACAGACCTCATTTGTG
AAACGCGCTTTCAAGCGCCTGAAGGAGAATTTTGAGATTGTTGCCCTGTGTTTGACACTT
TTGGCAAACATAGTGATCATGATCCGCGAGACTCGCAAGAGACAGCAGATGGTGGATGAT
GCAGTGAATGAGTACATTGAGAAAGCCAACATCACCACAGACGACAAGACTCTTGATGAG
GCGGAAAAGAACCCCTTGGAGACGAGCGGTGCCAGCACCGTTGGTTTCAGGGAGAGGACC
TCCCCGGGACAGAAGACATGCGATGGAGTGAACACTGAGCCTGTCAAAACCGAGAGGGAA
CAACCACAAGCTGAAGGACCCTACGTCGGGCCGCTCGAGCGTCAGAAACCTCTTAAAGTG
AGAGCAAAGCTACCACAGCAAGAGGGACCCTACGCTGGCCCGATGGAGAGACAGAAACCA
CTGAAAGTGAAAGCAAAAGCCCCGGTCGTGAAGGAAGGACCTTACGAGGGACCGGTGAAG
AAACCTGTCGCTTTGAAAGTGAAAGCTAAG---AACTTGATTGTCACCGAGAGTGGTGCC
CCACCGACCGACTTGCAAAAGATGGTCATGGGCAACACTAAGCCTGTTGAGCTCATCCTC
GACGGCAAGACAGTAGCCATCTGCTGTGCTACTGGAGTGTTTGGTACTGCCTACCTCGTG
CCTCGTCATCTTTTTGCAGAGAAGTACGACAAGATCATGTTGGACGGCAGAGCCATGACA
GACAGTGACTACAGAGTGTTTGAGCTTGAGATTAAAGTAAAAGGACAGGACATGCTTTCA
GACGCCGCTCTCATGGTGCTGCACCGTGGGAACCGCGTGCGGGACATCACGAAACACTTT
CGAGATGTGGCAAGAATGAAGAAAGGAACCCCCGTCGTTGGAGTGATCAACAACGCTGAC
GTCGGGAGACTCATATTCTCTGGAGAAGCCCTTACCTACAAGGACATAGTAGTGTGCATG
GATGGAGGCACCATGCCCGGGCTTTTTGCCTACAGGGCCGCCACTAAGGCGGGATACTGC
GGAGGAGCCGTCCTGGCAAAGGACGGAGCCGACACCTTCATCGTTGGCACTCACTCTGCA
GGCGGCAAC---GGTGTGGGATACTGCTCGTGCGTTTCCCGCTCGATGCTCCTCAAAATG
AAGGCACACATCGACCCCGAACCACACCACGAGGGGTTGATTGTTGACACCAGAGATGTG
GAAGAGCGCGTTCATGTGATGCGCAAAACTAAGCTTGCACCCACCGTAGCACACGGTGTG
TTCAATCCCGACTTCGGGCCTGCCGCCTTGTCCAACAAGGACCCGCGCCTGAACGAGGGA
GTTGTCCTGGATGAGGTCATCTTCTCCAAACACAAAGGAGACACAAAGATGTCTGAAGAG
GACAAGGCGCTGTTCCGCCGTTGCGCTGCTGACTACGCGTCACACTTGCACAGCGAGCTG
GGGACGGCAAATGCCCCATTGAGCATTTACGAGGCCATCAAAGGCGTCGACGGACTCGAC
GCCATGGAGCCAGACACTGCACCTGGCCTCCCCTGGGCCCTCCAGGGGAAGCGCCGTGGT
GCTTTGATTGACTTTGAGAACGCCACGGTCGGACCCGAAGTTGAGGCTGCCCTCAAGCTC
ATGGAGAAACGTGAATACAAGTTTGTTTGTCAGACCTTCCTGAAGGACGAGATTCGCCCG
ATGGAGAAAGTACGCGCCGGTAAGACTCGCATTGTCGACGTCTTGCCTGTTGAACACATT
CTTTACACCAGGATGATGATTGGCAGATTTTGTGCTCAAATGCACTCAAACAACGGACCG
CGAATTGGCTCGGCGGTAGGTTGTAACCCTGATGTTGATTGGCAAAGATTTGGCACCCAT
TTCGCCCAGTACAGAAATGTGTGGGACGTGGACTATTCGGCCTTCGATGCTAACCACTGC
AGTGATGCAATGAACATCATGTTTGAGGAGGTATTCAACACGGAATTCGGCTTCCACCCG
AACGCTGAGTGGATTCTGAAAACTCTCGTGAATACAGAACACGCCTATGAGAACAAACGC
ATTACTGTTGAGGGCGGAATGCCGTCGGGCTGTTCCGCGACTAGCATCATCAACACAATT
TTGAACAACATCTACGTGCTCTACGCCCTGCGTAGACACTATGAGGGAGTTGAGCTGGAC
ACTTACACCATGATCTCCTACGGAGACGACATCGTGGTGGTAAGTGATTACGATTTGGAC
TTTGAGGCCCTCAAGCCTCACTTTAAATCTCTTGGTCAAACCATTACTCCAGCTGACAAA
AGCGACAAAGGTTTTGCTCTTGGTCAGTCCATTACCGACGTCACTTTCCTCAAAAGACAC
TTCCACATGGACTATGGAACTGGGTTTTACAAACCTGTGATGGCTTCGAAGACCCTCGAA
GCTATCCTCTCCTTTGCACGCCGTGGGACCATACAGGAGAAGTTGATCTCTGTGGCAGGA
CTCGCCGTCCACTCTGGACCTGACGAGTACCGGCGTCTCTTTGAACCCTTTCAGGGTCTC
TTTGAGATTCCAAGCTACAGATCACTTTACCTGCGCTGGGTGAACGCCGTGTGTGGTGAC
GCA---------------------------------
>AAQ93493
CCCTTCTTCTTCTCTGACGTCAGGTCAAATTTTTCCAAGTTGGTTGAAACCGTCAACCAG
ATGCAGGAGGACATGTCAACAAAACACGGACCCGACTTTAACCGGTTGGTGTCTGCATTT
GAGGAACTGGCCACTGGAGTGAAGGCTATCAGGACCGGTCTCGATGAGGCCAAACCCTGG
TACAAGCTCATCAAGCTCTTGAGCCGCCTGTCATGCATGGCCGCTGTAGCAGCACGGTCA
AAGGACCCAGTCCTTGTGGCCATCATGCTGGCTGACACCGGCCTTGAGATTCTGGACAGT
ACCTTTGTCGTGAAGAAGATCTCCGACTCGCTCTCCAGTCTCTTTCACGTGCCGGCCCCC
GTCTTCAGTTTCGGAGCCCCGATTTTGTTGGCCGGGTTGGTCAAAGTCGCCTCGAGTTTC
TTCCGGTCCACACCCGAAGACCTTGAGAGAGCGGAGAAACAGCTCAAAGCACGTGACATC
AATGACATATTCGCCATTCTCAAGAACGGCGAGTGGCTGGTCAAGCTGATTCTTGCCATC
CGCGACTGGATCAAGGCATGGATCGCCTCAGAAGAAAAGTTTGTCACCATGACAGACCTG
GTGCCTGGCATCCTTGAAAAGCAGCGGGATCTCAACGACCCAAGCAAGTACAAGGAGGCC
AAGGAGTGGCTCGACAACGCGCGCCAAGCGTGTTTGAAGAGCGGGAACATCCACATCGCA
AACCTTTGCAAAGTGGTTGCCCCAGCACCCAGCAGGTCGAGGCCCGAACCCGTGGTCGTT
TGCCTCCGTGGTAAATCGGGCCAGGGCAAGAGTTTCCTTGCGAACGTGCTTGCACAAGCA
ATTTCAACCCACTTCACTGGCAGAACCGATTCAGTTTGGTACTGCCCACCTGACCCTGAC
CACTTCGACGGTTACAACCAGCAGACCGTTGTAGTAATGGATGATTTGGGCCAGAACCCC
GACGGGAAGGACTTCAAGTACTTCGCCCAAATGGTTTCAACTACGGGGTTTATCCCGCCC
ATGGCTTCACTCGAGGACAAAGGCAAACCTTTCAACAGCAAGGTCATCATCGCCACCACC
AACCTGTACTCGGGCTTCACCCCGAGAACTATGGTGTGCCCTGATGCACTGAACCGAAGG
TTCCACTTTGACATTGACGTGAGCGCCAAGGACGGGTACAAAATTAATAACAAATTGGAC
ATCACCAAAGCTCTTGAAGACACCCACACCAACCCAGTGGCAATGTTTCGATACGACTGT
GCCCTTCTCAACGGCATGGCCGTTGAAATGAAGAGAATGCAACAAGATGTGTTCAAGCCG
CAACCGCCCCTCCAGAACGTCTACCAGCTTGTTCAGGAGGTGATTGACCGGGTCGAGCTC
CACGAGAAGGTGTCGAGCCACCCGATTTTCAAGCAGATCTCAATTCCTTCCCAAAAGGCT
GTGCTGTACTTTCTCATTGAGAAGGGCCAGCACGAAGCAGCAATTGAATTCTTTGAGGGG
ATGGTGCATGACTCCATCAAGGAGGAGCTCCGGCCTCTCATCCAGCAGACCTCATTTGTG
AAGCGCGCTTTTAAGCGCCTGAAGGAAAACTTTGAGATAGTTGCCCTGTGTTTGACTCTT
TTGGCAAACATAGTGATCATGATCCGCGAGACTCGCAAGAGACAGCAGATGGTGGATGAT
GCAGTGAACGAGTACATTGAGAAGGCAAACATCACCACGGATGACAAGACTCTTGACGAG
GCGGAAAAGAACCCTCTGGAGACCAGCGGTGCCACCACTGTTGGTTTCAGAGAGAAAACT
CTCCCGGGACACAAGGCGAGTGATGACGTGAACTCCGAGCCCGCCAAACCCATGGAAGAA
CAACCACAAGCTGAAGGACCCTACACCGGTCCACTCGAGCGTCAAAAACCTCTGAAAGTG
AGAGCCAAGCTCCCACAGCAGGAGGGGCCCTACGCTGGTCCGATGGAGAGACAGAAACCG
CTGAAAGTGAAAGTGAAAGCCCCGGTCGTTAAGGAAGGACCTTACGAAGGACCGGTGAAG
AAACCTGTCGCTTTGAAAGTGAACGCAAAG---AACTTGATCGTCACTGAGAGTGGTGCT
CCCCCGACTGACTTGCAAAAGATGGTCATGGGTAACACCAAGCCTGTTGAGCTCATCCTC
GACGGGAAGACGGTGGCCATCTGCTGCGCCACTGGAGTGTTTGGTACTGCCTACCTTGTT
CCTCGTCATCTTTTCGCAGAGAAGTATGACAAGATCATGTTGGACGGCAGAGCCATGACA
GACAGTGACTACAGAGTGTTTGAGTTTGAGATTAAAGTGAAGGGACAGGACATGCTCTCA
GACGCCGCGCTCATGGTGCTTCACCGTGGGAATCGCGTGCGGGACATCACGAGGCACTTC
CGTGATGTGGCAAGAATGAAGAAAGGCACCCCCGTCGTCGGCGTGATCAACAACGCTGAT
GTTGGGAGACTGATCTTCTCTGGTGAGGCCCTTACCTACAAGGACATTGTAGTGTGCATG
GACGGAGACACCATGCCCGGTCTCTTCGCCTACAAAGCCGCCACCAAGGCGGGTTACTGT
GGAGGAGCCGTTCTTGCAAAGGACGGAGCCGAGACTTTCATCGTCGGCACTCACTCCGCA
GGCGGCAAT---GGAGTTGGATACTGCTCATGCGTTTCCAGGTCTATGCTGCTTAAAATG
AAGGCACACATCGATCCCGAACCACACCACGAGGGATTGATAGTTGACACCAGAGATGTT
GAGGAGCGCGTACATGTTATGCGCAAAACCAAGCTCGCACCCACCGTGGCGCACGGTGTG
TTTAACCCCGAATTTGGGCCTGCCGCCTTGTCCAACAAGGACCCGCGCCTGAATGAGGGG
GTTGTCCTCGATGAAGCCATCTTCTCCAAACACAAAGGAAACACAAAGATGTCTGAGGAG
GACAAAGCGCTGTTCCGCCGCTGTGCTGCTGACTACGCGTCGCGTCTGCATAGCGTGCTG
GGTACGGCAAATGCCCCACTGAGCACTTACGAGGCAATCAAGGGCGTCGACGGACTTGAC
GCCATGGAACCAGACACCGCGCCTGGTCTCCCCTGGGCTCTCCAGGGGAAACGCCGTGGT
GCGCTCATTGACTTCGAGAACGGCACTGTCGGACCCGAGGTTGAAGCTGCCTTGAAGCTC
ATGGAGAAAAGAGAGTACAAGTTTGTATGCCAGACCTTCCTGAAGGACGAGATTCGCCCG
ATGGAGAAGGTACGTGCCGGCAAGACTCGCATTGTCGACGTCCTGCCTGTTGAACACATT
CTTTACACCAGGATGATGATTGGCAGATTTTGTGCTCAAATGCACTCAAACAACGGACCG
CAAATTGGCTCGGCGGTTGGTTGTAATCCTGATGTTGATTGGCAAAGATTTGGCACACAT
TTTGCTCAGTACAGAAACGTGTGGGATGTGGACTATTCGGCCTTTGATGCCAACCACTGC
AGTGACGCAATGAACATCATGTTTGAGGAGGTGTTCAACACGGATTTTGGTTTCCACCCA
AACGCTGAGTGGATCCTGAAAACTCTCGTGAACACTGAACACGCCTATGAGAACAAACGC
ATCACTGTTGAAGGCGGGATGCCGTCTGGTTGTTCCGCAACAAGCATCATCAACACAATT
TTGAACAACATCTACGTGCTCTACGCCTTGCGTAGACACTATGAGGGAGTTGAGCTGGAC
TCTTACACCATGATCTCCTACGGAGACGACATCGTGGTTGCAAGTGACTACGATCTGGAC
TTTGAGGCCCTCAAGCCTCACTTCAAATCCCTTGGTCAAACCATTACTCCAGCTGACAAA
AGCGACAAAGGTTTTGTTCTTGGTCACTCCATTACCGATGTCACTTTCCTCAAAAGACAC
TCCCACATGGACTATGGAACTGGGTTTTACAAACCTGTGATGGCTTCGAAGACCCTCGAG
GCTATCCTCTCCTTTGCACGCCGTGGGACCATACAGGAGAAGTTGATCTCCGTGGCAGGA
CTCGCCGTCTACTCTGGACCTGACGAGTACCGGCGTCTCTTTGAGCCTTTCCAGGGCCTC
TTTGAGATTCCAAGCTACAGATCACTTTACCTGCGTTGGGTGAACGCCGTGTGCGGTGAT
GCA---------------------------------
>AFZ75238
CCCTTCTTCTTCTCCGACGTTAGGTCGAACTTCTCCAAGCTGGTGGAAACTATCAACCAG
ATGCAGGAGGACATGTCAACAAAACACGGGCCTGACTTTAACCGGTTAGTGTCCGCATTT
GAGGAATTGGCCATTGGAGTGAAAGCCATCAGAACCGGTCTCGACGAGGCCAAACCCTGG
TACAAGCTTATCAAGCTCCTAAGCCGCCTGTCGTGCATGGCCGCTGTGGCAGCACGGTCC
AAGGACCCAGTCCTTGTGGCCATCATGCTGGCCGACACCGGTCTCGAGATTCTGGACAGC
ACCTTCGTCGTGAAGAAGATCTCCGACTCGCTCTCCAGTCTCTTTCACGTGCCGGCCCCC
GTCTTCAGTTTCGGAGCACCGGTCCTGTTGGCCGGGTTGGTCAAAGTCGCCTCGAGTTTC
TTCCGGTCTACACCCGAAGACCTTGAGAGAGCAGAGAAACAGCTCAAAGCACGTGACATC
AACGACATCTTCGCCATTCTCAAGAACGGCGAGTGGCTGGTCAAACTGATCCTTGCCATC
CGCGACTGGATTAAGGCTTGGATCGCCTCAGAAGAGAAGTTTGTCACCATGACAGACTTG
GTGCCTGGCATCCTTGAAAAGCAGCGGGATCTGAACGACCCGAGCAAGTACAAGGAAGCC
AAGGAGTGGCTCGACAACGCGCGCCAAGCGTGTTTGAAGAGCGGGAACGTCCACATTGCC
AACCTGTGTAAAGTGGTCGCTCCAGCACCCAGCAAGTCGAGGCCCGAACCCGTGGTTGTT
TGTCTCCGCGGCAAATCTGGCCAGGGCAAGAGCTTCCTTGCAAACGTGCTTGCACAGGCA
ATTTCCGCCCACTTCACCGGCAGAACCGACTCAGTGTGGTACTGCCCACCTGACCCTGAC
CACTTCGACGGTTACAACCAGCAAACCGTCGTTGTGATGGATGATTTGGGCCAGAACCCT
GACGGCAAGGACTTCAAATACTTTGCCCAAATGGTCTCGACCACAGGGTTCATCCCGCCC
ATGGCATCACTCGAGGACAAAGGTAAACCTTTCAACAGCAAAGTCATCATCGCGACCACC
AACTTGTACTCGGGCTTCACCCCGAGGACTATGGTGTGTCCCGACGCACTGAACCGGAGG
TTTCACTTTGACATCGATGTGAGTGCTAAGGATGGGTACAAAATTAACAACAAATTGGAC
ATTATCAAAGCACTTGAAGACACCCACACCAACCCAGTGGCAATGTTTCAATACGACTGT
GCCCTTCTCAACGGCATGGCCGTTGAAATGAAGAGAATGCAACAAGACATGTTCAAGCCT
CAACCACCCCTCCAGAATGTGTACCAGCTTGTTCAGGAGGTGGTTGATCGGGTCGAGCTC
CACGAGAAAGTGTCGAGCCACCCGATCTTCAAGCAGATCTCAATTCCTTCCCAAAAATCT
GTGTTGTACTTTCTCATTGAGAAGGGCCAACATGAGGCAGCAATTGAATTCTTTGAGGGC
ATGGTCCACGACTCTATTAAAGAGGAACTCCAACCCCTCATCCAACAAACTTCATTTGTG
AAACGCGCTTTCAAGCGCTTGAAGGAAAATTTTGAGATTGTTGCTCTGTGTTTAACACTT
TTGGCAAACATCGTGATCATGGTCCGTGAGACTCGCAAGAGGCAGAAAATGGTGGATGAT
GCAGTGAATGAGTACATTGAGAAAGCAAACATCACCACAGATGACAAGACTCTTGACGAG
GCGGAGAAGAGCCCTCTAGAGACCAGCGGCGCCAGCACCGTTGGCTTTAGAGAGAGAACT
CTCCCAGGTCAAAAGGCATGCGATGACGTGAACTCCGAGCCTGCCCAACCTGTTGAGGAG
CAACCACAAGCTGAAGGACCCTACGCCGGACTACTCGAGCGTCAGAAACCTCTGAAAGTG
AGAGCCAAGCTCCCACAGCAGGAGGGGCCTTACGCTGGTCCAATGGAGAGACAGAAACCG
CTAAAAGTGAAAGCAAAAGCCCCGGTCGTGAAGGAAGGACCTTACGAGGGACCGGTGAAG
AAGCCTGTCGCTTTGAAAGTGAAAGCTAAG---AACCTGATTGTCACTGAGAGTGGTGCC
CCACCGACCGACTTGCAAAAGATGGTCATGGGCAACACAAAGCCTGTTGAGCTCATCCTC
GACGGGAAGACAGTAGCCATTTGCTGTGCTACTGGAGTGTTTGGTACTGCTTACCTCGTG
CCTCGCCACCTCTTCGCAGAGAAGTATGACAAGATCATGTTGGACGGCAGAGCCATGACA
GACAGTGACTACAGAGTGTTTGAGTTTGAGATTAAAGTAAAAGGACAGGACATGCTCTCA
GACGCCGCGCTCATGGTGCTCCACCGTGGGAACCGCGTGAGGGACATCACGAGGCACTTT
CGTGACACAGCAAGAATGAAGAAAGGCACCCCCGTTGTCGGTGTGATTAACAACGCCGAT
GTCGGGAGACTGATTTTCTCCGGTGAGGCCCTTACTTACAAGGACATTGTGGTTTGTATG
GACGGAGACACCATGCCCGGCCTCTTTGCCTACAGAGCCGCCACCAAGGCTGGCTACTGC
GGAGGAGCCGTTCTCGCCAAAGACGGAGCTGACACTTTCATCGTCGGCACTCACTCTGCA
GGAGGCAAC---GGAGTTGGATACTGCTCATGCGTTTCCAGGTCCATGCTTCTTAAAATG
AAGGCACACATTGACCCCGAACCACATCACGAGGGGTTGATTGTGGACACCAGAGATGTG
GAAGAGCGCGTTCACGTGATGCGCAAAACCAAGCTTGCACCCACCGTTGCACACGGTGTG
TTCAACCCCGAGTTTGGGCCCGCTGCCTTGTCCAACAAGGACCCGCGTCTGAACGAGGGT
GTTGTCCTCGATGAAGTCATCTTCTCCAAACACAAGGGAGATACAAAGATGTCTGAGGAG
GACAAGGCGCTGTTCCGCCGCTGTGCTGCTGACTACGCGTCACGCCTGCACAGCGTGTTG
GGCACAGCAAATGCCCCATTGAGCATCTACGAGGCAATCAAGGGTGTCGACGGACTCGAC
GCCATGGAACCAGACACAGCGCCCGGCCTCCCCTGGGCCCTCCAGGGTAAACGCCGCGGC
GCGCTCATCGACTTCGAAAACGGCACGGTCGGACCCGAAGTCGAGGCTGCCCTGAAGCTC
ATGGAAAAGAGAGAATACAAATTTGCTTGTCAGACCTTCCTGAAGGACGAGATTCGCCCG
ATGGAGAAAGTACGTGCCGGCAAGACTCGCATTGTCGACGTCTTGCCCGTTGAGCATATT
CTTTACACCAGGATGATGATTGGCAGATTTTGTGCACAAATGCACTCAAACAACGGACCG
CAAATTGGCTCAGCGGTCGGTTGCAATCCTGATGTTGATTGGCAGAGATTTGGCACACAC
TTCGCCCAGTACAGAAACGTGTGGGATGTGGACTATTCGGCCTTTGATGCTAATCACTGC
AGTGATGCCATGAACATCATGTTTGAGGAGGTGTTTCGCACGGAGTTCGGCTTCCACCCG
AATGCCGAGTGGATCCTGAAGACTCTTGTGAACACAGAACACGCCTATGAGAGCAAACGC
ATCACTGTTGAAGGCGGAATGCCGTCTGGTTGTTCCGCAACAAGCATCATCAACACAATT
TTGAACAACATCTACGTGCTCTACGCCCTGCGTAGACACTATGAGGGAGTTGAGCTGGAC
ACATACACCATGATCTCCTACGGAGACGACATCGTGGTGGCAAGTGATTATGACTTGGAC
TTCGAGGCTCTCAAGCCCCACTTTAAATCCCTTGGTCAAACCATCACTCCAGCTGACAAA
AGCGACAAAGGTTTTGTTCTTGGTCACTCCATTACCGATGTCACTTTCCTCAAAAGACAC
TTCCACATGGACTATGGAACTGGGTTTTACAAACCTGTGATGGCCTCAAAGACCCTTGAG
GCTATCCTCTCCTTTGCACGCCGTGGGACCATACAGGAGAAGTTGATCTCCGTGGCAGGA
CTCGCCGTCCACTCTGGACCAGACGAGTACCGGCGTCTCTTTGAGCCTTTCCAAGGTCTC
TTTGAGATTCCAAGCTACAGATCACTTTACCTGCGTTGGGTGAACGCCGTGTGTGGTGAC
GCA---------------------------------
>AFZ75239
CCCTTCTTCTTCTCCGACGTTAGGTCGAACTTCTCCAAACTGGTGGAAACTATCAACCAA
ATGCAGGAGGACATGTCAACAAAACACGGGCCTGACTTTAACCGGTTAGTGTCCGCATTT
GAGGAATTGGCCATTGGAGTGAAAGCCATCAGAACCGGTCTCGACGAGGCCAAACCCTGG
TACAAGCTTATCAAGCTCCTAAGCCGCCTGTCGTGCATGGCCGCTGTGGCAGCACGGTCC
AAGGACCCAGTCCTTGTGGCCATCATGCTGGCCGACACCGGTCTCGAGATTCTGGACAGC
ACCTTCGTCGTGAAGAAGATCTCCGACTCGCTCTCCAGTCTCTTTCACGTGCCGGCCCCC
GTCTTCAGTTTCGGAGCACCGGTCCTGTTGGCCGGGTTGGTCAAAGTCGCCTCGAGTTTC
TTCCGGTCTACACCCGAAGACCTTGAGAGAGCAGAGAAACAGCTCAAAGCACGTGACATC
AACGACATCTTCGCCATTCTCAAGAACGGCGAGTGGCTGGTCAAACTGATCCTTGCCATC
CGCGACTGGATTAAGGCTTGGATCGCCTCAGAAGAGAAGTTTGTCACCATGACAGACTTG
GTGCCTGGCATCCTTGAAAAGCAGCGGGATCTGAACGACCCGAGCAAGTACAAGGAAGCC
AAGGAGTGGCTCGACAACGCGCGCCAAGCGTGTTTGAAGAGCGGGAACGTCCACATTGCC
AACCTGTGTAAAGTGGTCGCTCCAGCACCCAGCAAGTCGAGGCCCGAACCCGTGGTTGTT
TGTCTCCGCGGCAAATCTGGCCAGGGCAAGAGCTTCCTTGCAAACGTGCTTGCACAGGCA
ATTTCCGCCCACTTCACCGGCAGAACCGACTCAGTGTGGTACTGCCCACCTGACCCTGAC
CACTTCGACGGTTACAACCAGCAAACCGTCGTTGTGATGGATGATTTGGGCCAGAACCCT
GACGGCAAGGACTTCAAATACTTTGCCCAAATGGTCTCGACCACAGGGTTCATCCCGCCC
ATGGCATCACTCGAGGACAAAGGTAAACCTTTCAACAGCAAAGTCATCATCGCGACCACC
AACTTGTACTCGGGCTTCACCCCGAGGACTATGGTGTGTCCCGACGCACTGAACCGGAGG
TTTCACTTTGACATCGATGTGAGTGCTAAGGATGGGTACAAAATTAACAACAAATTGGAC
ATTATCAAAGCACTTGAAGACACCCACACCAACCCAGTGGCAATGTTTCAATACGACTGT
GCCCTTCTCAACGGCATGGCCGTTGAAATGAAGAGAATGCAACAAGACATGTTCAAGCCT
CAACCACCCCTCCAGAATGTGTACCAGCTTGTTCAGGAGGTGATTGATCGGGTCGAGCTC
CACGAGAAAGTGTCGAGCCACCCGATCTTCAAGCAGATCTCGATTCCTTCCCAAAAATCT
GTGTTGTACTTTCTCATTGAGAAGGGCCAACATGAGGCAGCAATTGAATTCTTTGAGGGC
ATGGTCCACGACTCTATTAAAGAGGAACTCCAACCCCTCATCCAACAAACTTCATTTGTG
AAACGCGCTTTCAAGCGCCTGAAGGAAAATTTTGAGATTGTTGCTCTGTGTTTAACACTT
TTGGCAAACATTGTGATCATGGTCCGTGAGACTCGCAAGAGGCAGAAAATGGTGGATGAT
GCAGTGAATGAGTACATTGAGAAAGCAAACATCACCACAGATGACAAGACTCTTGACGAG
GCGGAGAAGAGCCCTCTAGAGACCAGCGGCGCCAGCACCGTTGGCTTTAGAGAGAGAACT
CTCCCAGGTCAAAAGGCATGCGATGACGTGAACTCCGAGCCTGCCCAACCTGTTGAGGAG
CAACCACAAGCTGAAGGACCCTACGCCGGACCACTCGAGCGTCAGAAACCTCTGAAAGTG
AGAGCCAAGCTCCCACAGCAGGAGGGGCCTTACGCTGGTCCAATGGAGAGACAGAAACCG
CTAAAAGTGAAAGCAAAAGCCCCGGTCGTGAAGGAAGGACCTTACGAGGGACCGGTGAAG
AAGCCTGTCGCTTTGAAAGTGAAAGCTAAG---AACCTGATTGTCACTGAGAGTGGTGCC
CCACCGACCGACTTGCAAAAGATGGTCATGGGCAACACAAAGCCTGTTGAGCTCATCCTC
GACGGGAAGACAGTAGCCATTTGCTGCGCTACTGGAGTGTTTGGCACTGCTTACCTCGTG
CCTCGTCACCTCTTCGCAGAGAAGTATGACAAGATCATGTTGGACGGCAGAGCCATGACA
GACAGTGACTACAGAGTGTTTGAGTTTGAGATCAAAGTAAAAGGACAGGACATGCTCTCA
GACGCCGCGCTCATGGTGCTCCACCGTGGGAACCGCGTGAGGGACATCACGAAGCACTTT
CGTGACACAGCAAGAATGAAGAAAGGCACCCCCGTTGTCGGTGTGATTAACAACGCCGAT
GTCGGGAGACTGATTTTCTCCGGTGAGGCCCTTACTTACAAGGACATTGTGGTTTGTATG
GACGGAGACACCATGCCCGGCCTCTTTGCCTACAGAGCCGCCACCAAGGCTGGCTACTGC
GGAGGAGCCGTTCTCGCCAAAGACGGAGCTGACACTTTCATCGTCGGCACTCACTCTGCA
GGAGGCAAC---GGAGTTGGATACTGCTCATGCGTTTCCAGGTCCATGCTTCTTAAAATG
AAGGCACACATTGACCCCGAACCACATCATGAGGGGTTGATTGTGGACACCAGAGATGTG
GAAGAGCGCGTTCACGTGATGCGCAAAACCAAGCTTGCACCCACCGTTGCACACGGTGTG
TTCAACCCCGAGTTTGGGCCCGCTGCCTTGTCCAACAAGGACCCGCGTCTGAACGAGGGT
GTTGTCCTCGATGAAGTCATCTTCTCCAAACACAAGGGAGACACAAAGATGTCTGAGGAG
GACAAAGCGCTGTTCCGCCGCTGTGCTGCTGACTACGCGTCACGCCTGCACAGCGTGTTG
GGCACAGCAAATGCCCCATTGAGCATCTACGAGGCAATCAAGGGTGTCGACGGACTCGAC
GCCATGGAACCAGACACAGCGCCCGGCCTCCCCTGGGCCCTCCAGGGTAAACGCCGCGGC
GCGCTCATCGACTTCGAAAACGGCACGGTCGGACCCGAAGTCGAGGCTGCCCTGAAGCTC
ATGGAGAAGAGAGAATACAAATTTGCTTGTCAGACCTTCCTGAAGGACGAGATTCGCCCG
ATGGAGAAAGTACGTGCCGGCAAGACTCGCATTGTCGACGTCTTGCCCGTTGAGCATATT
CTTTACACCAGGATGATGATTGGCAGATTTTGTGCACAGATGCACTCAAACAACGGACCG
CAAATTGGCTCAGCGGTCGGTTGCAACCCTGATGTTGATTGGCAGAGATTTGGCACACAC
TTCGCCCAGTACAGAAACGTGTGGGACGTGGACTATTCGGCCTTTGATGCTAATCACTGC
AGTGATGCCATGAACATCATGTTTGAGGAGGTGTTTCGCACGGAGTTCGGCTTCCACCCG
AATGCCGAGTGGATCCTGAAGACTCTTGTGAACACGGAACACGCCTATGAGAACAAACGC
ATCACTGTTGAAGGCGGAATGCCGTCTGGTTGTTCCGCAACAAGCATCATCAACACAATT
TTGAACAACATCTACGTGTTCTACGCCCTGCGTAGACACTATGAGGGAGTTGAGCTGGAC
ACATACACCATGATCTCCTACGGAGACGACATCGTGGTGGCAAGTGATTATGACTTGGAC
TTCGAGGCTCTCAAGCCCCACTTTAAATCCCTTGGTCAAACCATCACTCCAGCTGACAAA
AGCGACAAAGGTTTTGTTCTTGGTCACTCCATTACCGATGTCACTTTCCTCAAAAGACAC
TTCCACATGGACTATGGAACTGGGTTTTACAAACCTGTGATGGCCTCAAAGACCCTTGAG
GCTATCCTCTCCTTTGCACGCCGTGGGACCATACAGGAGAAGTTGATCTCCGTGGCAGGA
CTCGCCGTCCACTCTGGACCAGACGAGTACCGGCGTCTCTTTGAGCCTTTCCAAGGTCTC
TTTGAGATTCCAAGCTACAGATCACTTTACCTGCGTTGGGTGAACGCCGTGTGTGGTGAC
GCA---------------------------------
>AAT01753
CCCTTCTTCTTTTCCGATGTTAGGTCAAATTTTTCCCAACTGGTGGAAACCATCAACCAG
ATGCAGGAGGACATGTCCACAAAACACGGGCCCGACTTCAACCGGTTGGTGTCCGCATTT
GAGGAATTGGCCGCTGGAGTCAAAGCCATCAGAACCGGTCTCGACGAGGCCAAACCCTGG
TACAAGCTTATCAAACTCCTAAGCCGCCTGTCGTGCATGGCCGCTGTGGCAGCACGGTCC
AAGGACCCAGTCCTTGTGGCCATCATGCTGGCCGACACCGGCCTCGAGATTCTGGACAGC
ACCTTTGTCGTGAAGAAGATTTCCGACTCGCTCTCCAGTCTCTTTCACGTGCCGGCCCCC
GTCTTCAGTTTCGGAGCCCCGATCCTGTTGGCTGGGTTGGTCAAGGTCGCCTCGAGTTTC
TTCCGGTCCACACCCGAAGACCTCGAGAGAGCAGAAAAACAGCTCAAAGCACGTGACATT
AACGACATTTTCGCCATTCTCAAGAATGGCGAGTGGCTGGTCAAGTTGATCCTTGCCATC
CGCGACTGGATCAAGGCATGGATCGCCTCAGAAGAGAAGTTTGTCACCATGACAGACTTG
GTACCTGGTATCCTTGAAAAGCAGCGGGACCTCAGCGACCCAAGCAAGTACAAGGAGGCT
AAGGAGTGGCTCGACAACGCGCGCCAGGCGTGTTTGAAGAGCGGGAACGTCCACATTGCC
AACTTGTGCAAAGTGGTCGCCCCAGCACCTAGCAAGTCGAGACCCGAACCTGTGGTCGTT
TGCCTCCGTGGCAAATCTGGCCAGGGGAAGAGTTTCCTTGCAAACGTGCTCGCTCAAGCA
ATCTCCACCCACTTCACCGGCAGAACCGATTCAGTTTGGTACTGCCCGCCTGACCCTGAC
CACTTCGACGGTTACAACCAGCAGACCGTTGTCGTGATGGATGATTTGGGCCAGAACCCT
GATGGCAAAGACTTCAAGTACTTTGCCCAAATGGTTTCAACTACGGGGTTCATCCCGCCC
ATGGCATCACTTGAGGACAAAGGTAAACCTTTCAACAGCAAGGTCATCATTGCGACCACC
AACCTGTACTCGGGCTTTACCCCGAGAACTATGGTGTGCCCTGATGCACTGAACCGGAGG
TTCCACTTTGACATCGATGTGAGCGCCAAGGACGGGTACAAAATTAACAACAAATTGGAC
ATCATCAAAGCGCTTGAAGACACCCACACCAACCCAGTGGCAATGTTTCAGTACGATTGT
GCCCTTCTCAACGGCATGGCCGTTGAAATGAAGAGAATGCAACAAGATGTGTTCAAGCCT
CAACCGCCCCTCCAGAACGTATACCAACTCGTTCAGGAGGTGGTTGAACGGGTCGAGCTC
CACGAGAAAGTGTCGAGCCACCCAATTTTCAAGCAGATCTCAATTCCTTCCCAAAAATCC
GTGTTGTACTTCCTCATTGAGAAAGGCCAGCACGAGGCAGCAATTGAATTCTTTGACGGC
ATGGTGCACGACTCCATTAAGGAGGAGCTCCGGCCTCTCATCCAACAAACTTCATTTGTG
AAGCGCGCTTTCAAGCGCTTGAAGGAAAACTTTGAGATTGTTGCCCTATGCTTGACCCTT
CTGGCCAACATAGTGATCATGATCCGCGAAACTCACAAGAGGCAGAAGATGGTGGATGAT
GCGGTGAACGAGTACATTGAGAAGGCAAACATCACCACGGATGACAAGACTCTTGACGAG
GCGGAGAAGAACCCTCTGGAGACCAGTGGCGCCAGCACTGTTGGTTTCAGAGAGAGAACT
CTAACGGGTCAAAGGGCGTGCAATGACGTGAACTCCGAGCCTGCCTGGCCCGCTGAAGAG
CAACCACAAGCTGAAGGACCCTATACTGGGCCACTCGAGCGTCAGAGACCTCTGAAAGTG
AGAGCTAAGCTCCCACAGCAGGAAGGACCCTACGCTGGCCCATTGGAGAGACAGAAACCG
CTGAAAGTGAAAGCAAAAGCCCCGGTCGTCAAGGAAGGACCTTACGAGGGACCGGTGAAG
AAGCCTGTCGCTTTGAAAGTGAAAGCTAAG---AACCTGATAGTCACTGAGAGTGGTGCC
CCACCGACCGACTTACAAAAGATGGTCATGGGTAACACAAAGCCTGTTGAGCTCATCCTT
GACGGAAAGACAGTAGCCATCTGTTGTGCTACTGGGGTGTTTGGCACTGCTTACCTCGTG
CCTCGTCATCTTTTCGCAGAGAAGTATGACAAGATCATGCTGGATGGCAGAGCCATGACA
GACAGTGACTACAGAGTGTTTGAATTTGAGATTAAAGTAAAAGGACAGGACATGCTCTCA
GACGCTGCGCTCATGGTGCTCCACCGTGGGAACCGCGTGAGAGACATCACGAAACACTTT
CGTGATGCAGCAAGAATGAAGAAAGGCACCCCCGTTGTCGGTGTGGTCAACAACGCCGAC
GTTGGGAGACTGATTTTCTCTGGTGAGGCCCTTACCTACAAGGATATTGTAGTGTGCATG
GACGGAGACACCATGCCTGGCCTCTTTGCCTACAAAGCCGCCACCAAGGCTGGTTACTGC
GGGGGAGCCGTTCTCGCCAAGGACGGGGCCGACACTTTCATCGTCGGCACTCACTCCGCA
GGAGGCAAT---GGAGTTGGATACTGTTCATGCGTTTCCAGGTCCATGCTTCTCAGAATG
AAGGCACACGTTGACCCTGAACCACACCACGAGGGGCTGATCGTTGATACCAGGGACGTG
GAAGAGCGCGTTCACGTGATGCGCAAAACCAAGCTTGCACCCACCGTTGCACACGGTGTG
TTCAACCCTGAGTTTGGGCCCGCTGCCTTGTCCAATAAGGACCCGCGCCTGGACGAGGGT
GTTGTCCTCGACGAAGTTATCTTCGCCAAACACAAAGGAGACACAAAGATGTCTGCGGAG
GACAAAGCGCTGTTCCGCCGCTGCGCTGCTGACTACGCGTCACGCTTGCACAGCGTACTG
GGTACAGCAAACGCCCCATTGAGCGTTTACGAGGCAATCAAAGGCGTCGACGGGCTCGAT
GCCATGGAGTCGGACACCGCGCCTGGCCTCCCCTGGGCCCTCCAGGGGAAGCGCCGCGGC
GCGCTCATTGACTTCGAAAACGGCACGGTTGGACCCGAAGTCGAGGCTGCCTTGAAGCTC
ATGGAGAAAAGAGAGTACAAGTTTGCTTGTCAGACCTTCCTGAAGGACGAAATTCGCCCG
ATGGAGAAAGTACGTGCCGGCAAGACTCGCATTGTCGATGTTTTGCCTGTTGAACACATT
CTTTACACCAGGATGATGATTGGCAGATTTTGTGCACAGATGCACTCGAACAACGGACCG
CAAATTGGCTCAGCGGTCGGTTGCAACCCTGATGTTGATTGGCAAAGATTTGGCACACAC
TTCGCCCAGTACAAAAATGTGTGGGACGTGGACTATTCAGCCTTTGATGCTAACCACTGC
AGTGATGCTATGAACATCATGTTTGAGGAGGTGTTTCGCACGGACTTTGGTTTCCACCCA
AATGCTGAGTGGATCCTTAAGACTCTCGTGAACACGGAGCACGCCTATGAGAACAAACGC
ATTACTGTTGAGGGCGGAATGCCGTCTGGCTGTTCCGCAACAAGCATTATCAACACAATT
TTGAACAACATCTACGTGCTCTACGCCTTGCGTAGACACTATGAGGGAGTTGAGCTGGAC
ACTTACACCATGATCTCCTACGGAGACGACATCGTGGTGGCAAGTGACTACGATCTGGAC
TTTGAGGCTCTTAAGCCCCACTTTAAATCTCTTGGTCAAACTATCACTCCAGCTGACAAA
AGCGACAAAGGTTTTGTTCTTGGTCACTCCATTACCGATGTCACCTTCCTCAAAAGACAC
TTCCACATGGATTATGGAACTGGGTTTTATAAACCTGTGATGGCCTCAAAGACCCTTGAG
GCTATCCTCTCCTTTGCACGCCGTGGGACCATACAGGAGAAGTTGACCTCCGTGGCAGGA
CTCGCCGTCCACTCTGGGCCAGACGAGTACCGGCGTCTCTTTGAGCCCTTCCAGGGCCTC
TTTGAGATACCAAGCTACAGATCACTTTACCTGCGTTGGGTGAACGCCGTGTGCGGTGAC
GCA---------------------------------
>AAT01752
CCCTTCTTCTTCTCCGACGTTAGGTCGAACTTTTCAAAGCTGGTGGAAACAATCAACCAG
ATGCAAGAGGACATGTCCACAAAGCACGGGCCCGACTTTAACCGGTTGGTGTCCGCATTT
GAGGAACTGGCCACTGGAGTGAAAGCTATCAGAACTGGCCTCGACGAGGCCAAACCCTGG
TACAAGCTTATTAAGCTCCTGAGCCGCTTGTCGTGCATGGCCGCTGTAGCAGCACGTTCA
AAGGACCCGGTCCTTGTGGCCATCATGCTGGCTGACACCGGCCTTGAGATTCTGGACAGC
ACCTTCGTCGTGAAGAAAATCTCCGACTCGCTCTCCAGTCTCTTTCACGTGCCGGCCCCC
GTCTTCAGTTTCGGAGCCCCGATTCTGTTGGCCGGGTTGGTCAAGGTTGCCTCGAGTTTC
TTCCGTTCCACACCCGAGGAGCTTGAGAGAGCAGAGAAACAGCTCAAAGCACGTGACATC
AACGACATTTTCGCCATTCTCAAGAACGGCGAGTGGCTGGTTAAGTTGATCCTTGCCATC
CGCGACTGGATAAAAGCATGGATTGCCTCAGAAGAAAAGTTTGTCACCATGACAGACTTG
GTGCCTGGCATCCTTGAAAAACAGCGGGACCTCAACGACCCAAGTAAGTACAAGGAAGCC
AAGGAGTGGCTCGACAACGCGCGTCAGGCGTGTTTGAAGAGCGGGAACGTCCACATTGCC
AACCTGTGCAAAGTGGTCGCCCCAGCACCCAGCAAGTCGAGACCCGAGCCTGTGGTCGTT
TGCCTCCGTGGTAAATCCGGCCAGGGTAAGAGTTTCCTTGCGAACGTGCTCGCACAAGCA
ATCTCTACCCACTTTACCGGCAGAACTGACTCTGTTTGGTACTGCCCACCTGACCCCGAC
CACTTCGACGGTTACAACCAACAGACTGTCGTTGTGATGGATGATTTGGGCCAGAACCCT
GACGGCAAGGACTTCAAGTACTTCGCCCAAATGGTTTCGACCACGGGGTTCATCCCGCCC
ATGGCGTCACTTGAGGACAAAGGTAAACCCTTCAATAGTAAGGTCATCATTGCAACTACC
AACCTGTACTCGGGCTTTACCCCGAGGACCATGGTGTGCCCTGATGCCCTGAATCGGAGG
TTTCACTTTGACATCGACGTGAGCGCAAAGGACGGGTACAAAATTAACAACAAATTGGAC
ATTATCAAAGCACTTGAAGACACCCACACCAACCCAGTGGCAATGTTTCAGTACGATTGT
GCCCTTCTCAACGGCATGGCCGTTGAAATGAAGAGAATGCAACAAGACGTGTTCAAGCCT
CAGCCACCCCTCCAGAACGTCTACCAACTTGTTCAGGAGGTGATTGAGCGGGTGGAGCTC
CACGAGAAAGTGTCGAGCCACCCGATTTTTAAGCAGATCTCAATTCCTTCCCAAAAATCC
GTGCTGTACTTCCTCATTGAGAAAGGGCAACACGAGGCAGCAATTGAATTCTTTGAGGGA
ATGGTGCACGACTCCATCAAGGAGGAGCTCCGGCCCCTCCTCCAACACACCTCATTTGTG
AAACGCGCTTTCAAGCGCTTGAAGGAAAACTTTGAGATCGTTGCCCTATGTTTGACCCTC
TTGGCCAACATAGTGATCATGGTCCGCGAAACTCGCAAGAGGCAGAAGATGGTGGATGAT
GCAGTGAATGAGTACATTGAGAAAGCAAACATCACCACTGATGACAAGACTCTTGACGAA
GCGGAAAAGAACCCTCTGGAAACTAGCGGTGCCAGCACCGTTGGCTTCAGAGAGAGAACT
CTTCCAGGCCAGAAAGCGCGCGGTGACATGAACTCTGAGCCCGCCCAACCTGTTGAAGAG
CAACCACAAGCTGAAGGACCCTACGCCGGGCCACTTGAGCGTCAGAAACCTCTAAAAGTG
AGAGCCAAGCTCCCGCAACAAGAGGGACCTTACGCTGGCCCGATGGAGAGACAGAAACCG
CTGAAGGTGAAAGCAAAAGCCCCGGTCGTTAAGGAAGGACCTTACGAGGGACCGATGAAG
AAGCCTGTCGCTTTGAAAGTGAAAGCTAAG---AACTTGATTGTCACTGAGAGTGGTGCC
CCACCGACCGACTTGCAAAAGATGGTTATGGGCAACACCAAGCCTGTTGAGCTCATCCTT
GACGGGAAGACAGTAGCCATCTGCTGTGCTACTGGGGTGTTTGGCACTGCTTACCTCGTT
CCTCGTCACCTTTTCGCAGAAAAGTATGACAAGATCATGTTGGACGGCAGAGCCATGACA
GACAGTGACTACAGAGTGTTTGAGTTTGAGATCAAAGTAAAAGGACAGGACATGCTCTCG
GACGCCGCGCTCATGGTGCTCCACCGTGGGAACCGCGTGAGAGACATCACGAAACACTTT
CGTGATGTGGCAAGAATGAAGAAAGGAACCCCCGTCGTTGGCGTGATCAACAACGCTGAT
GTCGGGAGACTGATTTTCTCTGGTGAGGCCCTTACCTACAAAGACATTGTAGTGTGCATG
GATGGAGATACCATGCCCGGCCTTTTTGCCTACAAAGCTGCAACCAAGGCAGGTTACTGC
GGAGGAGCCGTTCTTGCTAAGGACGGAGCCGAGACGTTCATCGTCGGCACACACTCCGCA
GGAGGCAAT---GGAGTTGGATACTGTTCATGCGTTTCCAGATCCATGCTTCTGAAGATG
AAGGCACACATTGACCCTGAACCACACCACGAGGGGTTGATTGTTGACACCAAAGACGTG
GAGGAGCGCGTTCACGTGATGCGCAAAACCAAGCTTGCACCCACCGTCGCGCACGGTGTG
TTTAACCCTGAATTCGGGCCTGCTGCCTTGTCCAACAAGGACCCGCGCCTGAATGAAGGT
GTTGTTCTCGATGAAGTCATCTTCTCCAAACACAAGGGAGACACAAAGATGTCTGAGGAG
GACAAAGCGCTGTTCCGCCGCTGTGCTGCTGACTACGCGTCACGTTTACATAGTGTGCTG
GGTACAGCAAATGCCCCATTGAGCATTTACGAGGCAATCAAGGGCGTCGACGGACTCGAC
GCAATGGAGCCAGACACTGCACCTGGCCTCCCTTGGGCACTCCGGGGGAAGCGCCGCGGT
GCGCTCATCGACTTTGAGAACGGCACTGTCGGACCCGAAGTTGAGGCTGCCTTGAAGCTC
ATGGAGAAAAGAGAATACAAATTTGTTTGTCAGACCTTCCTGAAGGACGAGATTCGCCCG
ATGGAGAAAGTACGTGCCGGCAAGACTCGCATTGTCGACGTCCTGCCTGTTGAACACATT
CTTTACACTAGGATGATGATTGGCAGATTTTGTGCGCAAATGCACTCAAACAACGGACCG
CAAATTGGCTCGGCGGTCGGTTGCAACCCTGATGTTGATTGGCAGAGATTTGGCACACAC
TTCGCCCAATACAGAAACGTGTGGGATGTGGACTATTCGGCCTTTGATGCTAACCACTGC
AGTGACGCCATGAACATCATGTTTGAGGAGGTGTTTCGCACGGAGTTTGGATTCCACCCG
AATGCCGAGTGGATTCTGAAGACTCTCGTGAACACGGAACACGCCTATGAGAACAAACGC
ATCACTGTTGAGGGTGGAATGCCATCTGGTTGTTCCGCGACAAGCATCATCAACACAATT
TTGAACAACATCTATGTGCTCTACGCCCTGCGCAGACACTATGAGGGAGTTGAGCTGGAC
ACTTACACCATGATCTCCTATGGAGACGACATCGTGGTGGCAAGTGATTATGATTTGGAC
TTTGAGGCTCTCAAGCCCCACTTTAAATCTCTCGGCCAAACCATCACTCCAGCTGACAAA
AGCGACAAAGGTTTTGCTCTCGGTCACTCCATCACCGATGTCACTTTCCTCAAAAGACAC
TTCCACATGGATCATGGAACTGGGTTTTACAAACCTGTGATGGCCTCAAAGACCCTTGAG
GCTATCCTCTCCTTTGCACGCCGTGGGACCATACAGGAGAAGTTGATCTCCGTGGCAGGA
CTCGCCGTCCACTCTGGACCTGACGAGTACCGGCGTCTCTTTGAGCCCTTTCAAGGCCTC
TTCGAGATTCCAAGCTACAGATCACTTTACCTGCGTTGGGTGAACGCCGTGTGCGGTGAC
GCA---------------------------------
>AFZ75234
CCCTTCTTCTTCTCCGACGTTAGGTCGAACTTCTCCAAACTGGTGGAAACTATCAACCAG
ATGCAGGAGGACATGTCAACAAAACACGGGCCTGACTTTAACCGGTTAGTGTCCGCATTT
GAGGAATTGGCCATTGGAGTGAAAGCCATCAGAACCGGTCTCGACGAGGCCAAACCCTGG
TACAAGCTTATCAAGCTCCTAAGCCGCCTGTCGTGCATGGCCGCTGTGGCAGCACGGTCC
AAGGACCCAGTCCTTGTGGCCATCATGCTGGCCGACACCGGTCTCGAGATTCTGGACAGC
ACCTTCGTCGTGAAGAAGATCTCCGACTCGCTCTCCAGTCTCTTTCACGTGCCGGCCCCC
GTCTTCAGTTTCGGAGCACCGGTCCTGTTGGCCGGGTTGGTCAAAGTCGCCTCGAGTTTC
TTCCGGTCTACACCCGAAGACCTTGAGAGAGCAGAGAAACAGCTCAAAGCACGTGACATC
AACGACATCTTCGCCATTCTCAAGAACGGCGAGTGGCTGGTCAAACTGATCCTTGCCATC
CGCGACTGGATTAAGGCTTGGATCGCCTCAGAAGAGAAGTTTGTCACCATGACAGACTTG
GTGCCTGGCATCCTTGAAAAGCAGCGGGATCTGAACGACCCGAGCAAGTACAAGGAAGCC
AAGGAGTGGCTCGACAACGCGCGCCAAGCGTGTTTGAAGAGCGGGAACGTCCACATTGCC
AACCTGTGTAAAGTGGTCGCTCCAGCACCCAGCAAGTCGAGGCCCGAACCCGTGGTTGTT
TGTCTCCGCGGCAAATCTGGCCAGGGCAAGAGCTTCCTTGCAAACGTGCTTGCACAGGCA
ATTTCCGCCCACTTCACCGGCAGAACCGACTCAGTGTGGTACTGCCCACCTGACCCTGAC
CACTTCGACGGTTACAACCAGCAAACCGTCGTTGTGATGGATGATTTGGGCCAGAACCCT
GACGGCAAGGACTTCAAATACTTTGCCCAAATGGTCTCGACCACAGGGTTCATCCCGCCC
ATGGCATCACTCGAGGACAAAGGCAAACCTTTCAACAGCAAAGTCATCATCGCGACCACC
AACTTGTACTCGGGCTTCACCCCGAGGACTATGGTGTGTCCCGACGCACTGAACCGGAGG
TTTCACTTTGACATCGATGTGAGTGCTAAGGATGGGTACAAAATTAACAACAAATTGGAC
ATTATCAAAGCACTTGAAGACACCCACACCAACCCAGTGGCAATGTTTCAATACGACTGT
GCCCTTCTCAACGGCATGGCCGTTGAAATGAAGAGAATGCAACAAGACATGTTCAAGCCT
CAACCACCCCTCCAGAATGTGTACCAGCTTGTTCAGGAGGTGATTGATCGGGTCGAGCTC
CACGAGAAAGTGTCGAGCCACCCGATCTTCAAGCAGATCTCAATTCCTTCCCAAAAATCT
GTGTTGTACTTTCTCATTGAGAAGGGCCAACATGAGGCAGCAATTGAATTCTTTGAGGGC
ATGGTCCACGACTCTATTAAAGAGGAACTCCAACCCCTCATCCAACAAACTTCATTTGTG
AAACGCGCTTTCAAGCGCCTGAAGGAAAATTTTGAGATTGTTGCTCTGTGTTTAACACTT
TTGGCAAACATTGTGATCATGGTCCGTGAGACTCGCAAGAGGCAGAAAATGGTGGATGAT
GCAGTGAATGAGTACATTGAGAAAGCAAACATCACCACAGATGACAAGACTCTTGACGAG
GCGGAGAAGAGCCCTCTAGAGACCAGCGGCGCCAGCACCGTTGGCTTTAGAGAGAGAACT
CTCCCAGGTCAAAAGGCATGCGATGACGTGAACTCCGAGCCTGCCCAACCTGTTGAGGAG
CAACCACAAGCTGAAGGACCCTACGCCGGACCACTCGAGCGTCAGAAACCTCTGAAAGTG
AGAGCCAAGCTCCCACAGCAGGAGGGGCCTTACGCTGGTCCAATGGAGAGACAGAAACCG
CTAAAAGTGAAAGCAAAAGCCCCGGTCGTGAAGGAAGGACCTTACGAGGGACCGGTGAAG
AAGCCTGTCGCTTTGAAAGTGAAAGCTAAG---AACCTGATTGTCACTGAGAGTGGTGCC
CCACCGACCGACTTGCAAAAGATGGTCATGGGCAACACAAAGCCTGTTGAGCTCATCCTC
GACGGGAAGACAGTAGCCATTTGCTGCGCTACTGGAGTGTTTGGCACTGCTTACCTCGTG
CCTCGTCACCTCTTCGCAGAGAAGTATGACAAGATCATGTTGGACGGCAGAGCCATGACA
GACAGTGACTACAGAGTGTTTGAGTTTGAGATCAAAGTAAAAGGACAGGACATGCTCTCA
GACGCCGCGCTCATGGTGCTCCACCGTGGGAACCGCGTGAGGGACATCACGAAGCACTTT
CGTGACACAGCAAGAATGAAGAAAGGCACCCCCGTTGTCGGTGTGATTAACAACGCCGAT
GTCGGGAGACTGATTTTCTCCGGTGAGGCCCTTACTTACAAGGACATTGTGGTTTGTATG
GACGGAGACACCATGCCCGGCCTCTTTGCCTACAGAGCCGCCACCAAGGCTGGCTACTGC
GGAGGAGCCGTTCTCGCCAAAGACGGAGCTGACACTTTCATCGTCGGCACTCACTCTGCA
GGAGGCAAC---GGAGTTGGATACTGCTCATGCGTTTCCAGGTCCATGCTTCTTAAAATG
AAGGCACACATTGACCCCGAACCACATCACGAGGGGTTGATTGTGGACACCAGAGATGTG
GAAGAGCGCGTTCACGTGATGCGCAAAACCAAGCTTGCACCCACCGTTGCACACGGTGTG
TTCAACCCCGAGTTTGGGCCCGCTGCCTTGTCCAACAAGGACCCGCGTCTGAACGAGGGT
GTTGTCCTCGATGAAGTCATCTTCTCCAAACACAAGGGAGACACAAAGATGTCTGAGGAG
GACAAAGCGCTGTTCCGCCGCTGTGCTGCTGACTACGCGTCACGCCTGCACAGCGTGTTG
GGCACAGCAAATGCCCCATTGAGCATCTACGAGGCAATCAAGGGTGTCGACGGACTCGAC
GCCATGGAACCAGACACAGCGCCCGGCCTCCCCTGGGCCCTCCAGGGTAAACGCCGCGGC
GCGCTCATCGACTTCGAAAACGGCACGGTCGGACCCGAAGTCGAGGCTGCCCTGAAGCTC
ATGGAGAAGAGAGAATACAAATTTGCTTGTCAGACCTTCCTGAAGGACGAGATTCGCCCG
ATGGAGAAAGTACGTGCCGGCAAGACTCGCATTGTCGACGTCTTGCCCGTTGAGCATATT
CTTTACACCAGGATGATGATTGGCAGATTTTGTGCACAGATGCACTCAAACAACGGACCG
CAAATTGGCTCAGCGGTCGGTTGCAACCCTGATGTTGATTGGCAGAGATTTGGCACACAC
TTCGCCCAGTACAGAAACGTGTGGGATGTGGACTATTCGGCCTTTGATGCTAATCACTGC
AGTGATGCCATGAACATCATGTTTGAGGAGGTGTTTCGCACGGAGTTCGGCTTCCACCCG
AATGCCGAGTGGATCCTGAAGACTCTTGTGAACACGGAACACGCCTATGAGAACAAACGC
ATCACTGTTGAAGGCGGAATGCCGTCTGGTTGTTCCGCAACAAGCATCATCAACACAATT
TTGAACAACATCTACGTGCTCTACGCCCTGCGTAGACACTATGAGGGAGTTGAGCTGGAC
ACATACACCATGATCTCCTACGGAGACGACATCGTGGTGGCAAGTGATTATGACTTGGAC
TTCGAGGCTCTCAAGCCCCACTTTAAATCCCTTGGTCAAACCATCACTCCAGCTGACAAA
AGCGACAAAGGTTTTGTTCTTGGTCACTCCATTACCGATGTCACTTTCCTCAAAAGACAC
TTCCACATGGACTATGGAACTGGGTTTTACAAACCTGTGATGGCCTCAAAGACCCTTGAG
GCTATCCTCTCCTTTGCACGCCGTGGGACCATACAGGAGAAGTTGATCTCCGTGGCAGGA
CTCGCCGTCCACTCTGGACCAGACGAGTACCGGCGTCTCTTTGAGCCTTTCCAAGGTCTC
TTTGAGATTCCAAGCTACAGATCACTTTACCTGCGTTGGGTGAACGCCGTGTGTGGTGAC
GCA---------------------------------
>AAT01732
CCCTTCTTCTTCTCCGACGTTAGGTCGAATTTCTCCAAATTGGTGGAAACCATCAACCAA
ATGCAGGAAGACATGTCAACAAAGCACGGACCTGACTTTAACCGGTTAGTGTCCGCGTTT
GAGGAATTGGCCACTGGAGTAAAAGCTATCAGAACCGGTCTCGATGAGGCCAAGCCCTGG
TACAAGCTTATTAAACTCCTAAGCCGCCTGTCGTGCATGGCCGCTGTGGCAGCACGGTCC
AAGGACCCAGTCCTTGTGGCCATCATGCTGGCCGACACCGGTCTCGAGATTCTGGACAGC
ACCTTTGTCGTGAAGAAGATCTCCGACTCGCTCTCCAGTCTCTTTCACGTGCCGGCCCCC
GTCTTCAGTTTCGGAGCTCCGATCCTGCTGGCCGGGTTGGTCAAAGTCGCCTCGAGTTTC
TTCCGGTCCACACCCGAAGACCTTGAGAGAGCAGAGAAACAGCTCAAAGCACGTGACATC
AACGACATCTTCGCCATTCTCAAGAACGGCGAGTGGCTGGTCAAACTGATCCTCGCTATC
CGCGACTGGATTAAGGCTTGGATCGCCTCAGAAGAGAAGTTTGTCACCATGACAGACTTG
GTGCCTGGCATCCTTGAAAAGCAGCGGGATCTCAACGACCCGAGCAAGTACAAGGAAGCC
AAGGAATGGCTCGACAACGCACGCCAAGCGTGCTTGAAGAGCGGGAACGTCCACATTGCC
AACCTGTGCAAAGTGGTCGCCCCGGCACCCAGCAAGCCGAGACCCGAGCCCGTGGTCGTT
TGCCTCCGCGGCAAATCCGGCCAGGGCAAGAGTTTCCTTGCGAACGTGCTCGCGCAAGCA
ATCTCCACCCACTTCACCGGCAGAACCGATTCGGTTTGGTACTGCCCGCCTGACCCCGAC
CACTTCGACGGTTACAACCAACAGGCCGTTGTTGTGATGGATGATTTGGGCCAGAACCCT
GACGGCAAGGACTTCAAGTACTTCGCCCAAATGGTTTCAACCACAGGGTTCATCCCGCCC
ATGGCATCGCTCGAGGACAAAGGCAAACCTTTCAACAGCAAGGTCATCATCGCCACCACA
AACTTGTACTCGGGTTTCACCCCGAGGACCATGGTGTGCCCTGATGCGCTGAATCGGAGG
TTTCACTTTGACATTGACGTGAGCGCCAAGGACGGGTACAAAATTAATGAGAAATTGGAC
ATCATCAAAGCACTTGAAGACACGCACACTAACCCAGTGGCGATGTTTCAGTACGATTGT
GCCCTTCTCAACGGTATGGCCGTTGAAATGAAGAGAATGCAACAGAATGTGTTCAAGCCT
CTACCACCCCTCCAAAACGTTTACCAGCTCGTTCAGGAGGTGATTGAACGGGTCGAGCTC
CACGAGAAGGTGTCGAGCCACCCAATTTTTAAACAAATCTCAATTCCTTCCCAAAAATCC
GTGTTGTACTTCCTCATTGAGAAAGGTCAGCACGAAGCAGCAATTGAATTCTTTGAGGGA
ATGGTGCATGACTCCATCAAGGAGGAGCTCCGGCCCCTCATTCAACAGACCTCATTTGTG
AAGCGCGCTTTCAAGCGCCTGAAGGAGAACTTTGAGATTGTTGCCCTGTGTTTGACCCTT
TTGGCCAACATAGTGATCATGATCCGCGAGACTCACAAGAGACAGAAAATGGTGGATGAT
GCAGTGAATGACTACATTGAGAAAGCAAACATCACCACAGATGACAAGACTCTTGACGAG
GCGGAAAAGAACCCTCTGGAGACCAGCGGAGCCAGTACCGTTGGCTTCAGAGAGAGAACT
CTCACAGGGCACAAGATGTGCGATGACGTGAACTCCGAGCCCATCCAACCT---GAAGAG
CAACCACAAGCTGAAGGACCCTACGCCGGGCCACTCGAGCGTCAGAAACCCCTGAAAGTG
AGAGCCAAGCTCCCGCAGCAGGAGGGACCTTACGCTGGCCCGATGGAGAGACAGAAACCG
CTGAAGGTAAAAGTGAAAGCCCCGGTCGTTAAGGAAGGACCTTACGAGGGACCGGTGAGG
AAGCCTGTCGCTTTGAAAGTGAAAGCTAAA---AACTTGATAGTCACTGAGAGTGGTGCC
CCACCTACTGACTTGCAAAAGATGGTCATGGGCAACACAAAGCCTGTTGAGCTCATCCTC
GACGGGAAGACAGTAGCCATCTGCTGTGCTACTGGAGTGTTTGGTACTGCCTACCTCGTG
CCTCGTCACCTCTTCGCAGAGAAGTATGACAAGATCATGCTGGATGGTAGAGCCATGACA
GACAGTGACTACAGAGTGTTTGAGTTTGAGATTAAAGTAAAAGGACAGGACATGCTCTCA
GACGCCGCGCTCATGGTGCTCCACCGTGGGAACCGCGTGAGAGACATCACGAAACACTTT
CGTGATACAGCAAGAATGAAGAAAGGAACCCCCGTCGTTGGCGTGATCAACAACGCCGAT
GTTGGGAGACTGATTTTCTCTGGTGAGGCCCTTACCTACAAAGACATTGTGGTGTGCATG
GATGGAGACACCATGCCTGGCCTTTTCGCCTACAAAGCCGCCACCAAGGCTGGCTACTGC
GGAGGAGCCGTTCTTGCCAAGGACGGGGCCGACACTTTCATCGTTGGCACTCACTCCGCA
GGAGGTAAT---GGAGTTGGATACTGCTCGTGCGTTTCCAGGTCCATGCTCCTCAAGATG
AAGGCACACATCGACCCCGAACCACACCACGAGGGGTTGATTGTGGACACCAGAGATGTG
GAAGAGCGCGTCCACGTGATGCGCAAAACCAAGCTCGCACCCACCGTTGCACACGGTGTG
TTCAACCCCGAGTTTGGGCCTGCCGCCTTGTCCAACAAGGACCCGCGCCTGAACGAGGGT
GTTGTTCTCGATGAGGTCATCTTCTCCAAACACAAGGGAGACACAAAGATGTCTGAAGAG
GACAAAGCGCTGTTCCGCCGCTGCGCCGCTGACTACGCGTCACGCCTGCACAGCGTGCTG
GGCACAGCAAATGCCCCACTGAGCATTTATGAGGCAATTAAGGGTGTCGACGGACTCGAC
GCCATGGAACCAGACACTGCACCCGGCCTCCCCTGGGCCCTCCAGGGGAAACGTCGTGGT
GCGCTCATCGACTTTGAGAACGGCACTGTCGGGCCCGAAGTCGAGGCTGCCCTAAAGCTC
ATGGAGAAAAGAGAATACAAGTTTGCTTGTCAGACCTTCCTGAAGGACGAAATCCGCCCG
ATGGAGAAAGTACGTGCCGGCAAGACTCGCATTGTCGATGTTTTGCCTGTTGAACACATT
CTTTACACCAGGATGATGATTGGCAGATTCTGTGCACAAATGCACTCAAACAACGGACCG
CAGATTGGCTCAGCGGTCGGCTGTAACCCTGATGTTGATTGGCAGAGATTTGGCACACAC
TTCGCCCAATACAGAAACGTGTGGGATGTGGACTATTCGGCCTTCGATGCTAACCACTGC
AGTGACGCAATGAACATCATGTTCGAGGAGGTGTTTCGCACAGACTTTGGTTTCCACCCA
AATGCTGAGTGGATTCTGAAGACTCTCGTGAACACGGAGCACGCGTACGAGAACAAACGC
ATCACTGTTGAGGGCGGGATGCCGTCTGGCTGTTCCGCAACAAGCATCATCAACACAATT
CTGAACAACATCTACGTGCTCTACGCTCTGCGTAGACACTATGAGGGAGTTGAGCTGGAC
ACTTACACCATGATCTCATACGGAGACGACATCGTGGTGGCAAGTGATTACGATTTGGAC
TTCGAGGCTCTCAAGCCTCACTTTAAATCCCTTGGTCAAACCATCACTCCAGCTGACAAA
AGCGACAAAGGTTTTGTTCTTGGTCACTCCATTACCGATGTCACTTTCCTCAAAAGACAC
TTCCACATGGATTATGGAACTGGGTTTTACAAACCTGTGATGGCCTCAAAGACCCTTGAG
GCTATCCTCTCCTTTGCACGCCGTGGGACCATTCAGGAGAAGTTGATCTCGGTGGCAGGA
CTCGCCGTCCACTCTGGACCGGACGAGTACCGTCGTCTCTTTGAGCCCTTTCAGGGCCTC
TTTGAGATTCCTAGCTACAGATCACTTTACCTGCGTTGGGTGAACGCCGTGTGCGGCGAC
GCA---------------------------------
>AFZ75235
CCCTTCTTCTTCTCCGACGTTAGGTCGAACTTCTCCAAACTGGTGGAAACTATCAACCAG
ATGCAGGAGGACATGTCAACAAAACACGGGCCTGACTTCAACCGGTTAGTGTCCGCATTT
GAGGAATTGGCCATTGGAGTGAAAGCCATCAGAACCGGTCTCGACGAGGCCAAACCCTGG
TACAAGCTTATCAAGCTCCTAAGCCGCCTGTCGTGCATGGCCGCTGTGGCAGCACGGTCC
AAGGACCCAGTCCTTGTGGCCATCATGCTGGCCGACACCGGTCTCGAGATTCTGGACAGC
ACCTTCGTCGTGAAGAAGATCTCCGACTCGCTCTCCAGTCTCTTTCACGTGCCGGCCCCC
GTCTTCAGTTTCGGAGCACCGGTCCTGTTGGCCGGGTTGGTCAAAGTCGCCTCGAGTTTC
TTCCGGTCTACACCCGAAGACCTTGAGAGAGCAGAGAAACAGCTCAAAGCACGTGACATC
AACGACATCTTCGCCATTCTCAAGAACGGCGAGTGGCTGGTCAAACTGATCCTTGCCATC
CGCGACTGGATTAAGGCTTGGATCGCCTCAGAAGAGAAGTTTGTCACCATGACAGACTTG
GTGCCTGGCATCCTTGAAAAGCAGCGGGATCTGAACGACCCGAGCAAGTACAAGGAAGCC
AAGGAGTGGCTCGACAACGCGCGCCAAGCGTGTTTGAAGAGCGGGAACGTCCACATTGCC
AACCTGTGTAAAGTGGTCGCTCCAGCACCCAGCAAGTCGAGGCCCGAACCCGTGGTTGTT
TGTCTCCGCGGCAAATCTGGCCAGGGCAAGAGCTTCCTTGCAAACGTGCTTGCACAGGCA
ATTTCCGCCCACTTCACCGGCAGAACCGACTCAGTGTGGTACTGCCCACCTGACCCTGAC
CACTTCGACGGTTACAACCAGCAAACCGTCGTTGTGATGGATGATTTGGGCCAGAACCCT
GACGGCAAGGACTTCAAATACTTTGCCCAAATGGTCTCGACCACAGGGTTCATCCCGCCC
ATGGCATCACTCGAGGACAAAGGTAAACCTTTCAACAGCAAAGTCATCATCGCGACCACC
AACTTGTACTCGGGCTTCACCCCGAGGACTATGGTGTGTCCCGACGCACTGAACCGGAGG
TTTCACTTTGACATCGATGTGAGTGCTAAGGATGGGTACAAAATTAACAACAAATTGGAC
ATTATCAAAGCACTTGAAGACACCCACACCAACCCAGTGGCAATGTTTCAATACGACTGT
GCCCTTCTCAACGGCATGGCCGTTGAAATGAAGAGAATGCAACAAGACATGTTCAAGCCT
CAACCACCCCTCCAGAATGTGTACCAGCTTGTTCAGGAGGTGATTGATCGGGTCGAGCTC
CACGAGAAAGTGTCGAGCCACCCGATCTTCAAGCAGATCTCAATTCCTTCCCAAAAATCT
GTGTTGTACTTTCTCATTGAGAAGGGCCAACATGAGGCAGCAATTGAATTCTTTGAGGGC
ATGGTCCACGACTCTATTAAAGAGGAACTCCAACCCCTCATCCAACAAACTTCATTTGTG
AAACGCGCTTTCAAGCGCCTGAAGGAAAATTTTGAGATTGTTGCTCTGTGTTTAACACTT
TTGGCAAACATTGTGATCATGGTCCGTGAGACTCGCAAGAGGCAGAAAATGGTGGATGAT
GCAGTGAATGAGTACATTGAGAAAGCAAACATCACCACAGATGACAAGACTCTTGACGAG
GCGGAGAAGAGCCCTCTAGAGACCAGCGGCGCCAGCACCGTTGGCTTTAGAGAGAGAACT
CTCCCAGGTCAAAAGGCATGCGATGACGTGAACTCCGAGCCTGCCCAACCTGTTGAGGAG
CAACCACAAGCTGAAGGACCCTACGCCGGACCACTCGAGCGTCAGAAACCTCTGAAAGTG
AGAGCCAAGCTCCCACAGCAGGAGGGGCCTTACGCTGGTCCAATGGAGAGACAGAAACCG
CTAAAAGTGAAAGCAAAAGCCCCGGTCGTGAAGGAAGGACCTTACGAGGGACCGGTGAAG
AAGCCTGTCGCTTTGAAAGTGAAAGCTAAG---AACCTGATTGTCACTGAGAGTGGTGCC
CCACCGACCGACTTGCAAAAGATGGTCATGGGCAACACAAAGCCTGTTGAGCTCATCCTC
GACGGGAAGACAGTAGCCATTTGCTGCGCTACTGGAGTGTTTGGCACTGCTTACCTCGTG
CCTCGTCACCTCTTCGCAGAGAAGTATGACAAGATCATGTTGGACGGCAGAGCCATGACA
GACAGTGACTACAGAGTGTTTGAGTTTGAGATCAAAGTAAAAGGACAGGACATGCTCTCA
GACGCCGCGCTCATGGTGCTCCACCGTGGGAACCGCGTGAGGGACATCACGAAGCACTTT
CGTGACACAGCAAGAATGAAGAAAGGCACCCCCGTTGTCGGTGTGATTAACAACGCCGAT
GTCGGGAGACTGATTTTCTCCGGTGAGGCCCTTACTTACAAGGACATTGTGGTTTGTATG
GACGGAGACACCATGCCCGGCCTCTTTGCCTACAGAGCCGCCACCAAGGCTGGCTACTGC
GGAGGAGCCGTTCTCGCCAAAGACGGAGCTGACACTTTCATCGTCGGCACTCACTCTGCA
GGAGGCAAC---GGAGTTGGATACTGCTCATGCGTTTCCAGGTCCATGCTTCTTAAAATG
AAGGCACACATTGACCCCGAACCACATCACGAGGGGTTGATTGTGGACACCAGAGATGTG
GAAGAGCGCGTTCACGTGATGCGCAAAACCAAGCTTGCACCCACCGTTGCACACGGTGTG
TTCAACCCCGAGTTTGGGCCCGCTGCCTTGTCCAACAAGGACCCGCGTCTGAACGAGGGT
GTTGTCCTCGATGAAGTCATCTTCTCCAAACACAAGGGAGACACAAAGATGTCTGAGGAG
GACAAGGCGCTGTTCCGCCGCTGTGCTGCTGACTACGCGTCACGCCTGCACAGCGTGTTG
GGCACAGCAAATGCCCCATTGAGCATCTACGAGGCAATCAAGGGTGTCGACGGACTCGAC
GCCATGGAACCAGACACAGCGCCCGGCCTCCCCTGGGCCCTCCAGGGTAAACGCCGCGGC
GCGCTCATCGACTTCGAAAACGGCACGGTCGGACCCGAAGTCGAGGCTGCCCTGAAGCTC
ATGGAAAAGAGAGAATACAAATTTGCTTGTCAGACCTTCCTGAAGGACGAGATTCGCCCG
ATGGAGAAAGTACGTGCCGGCAAGACTCGCATTGTCGACGTCTTGCCCGTTGAGCATATT
CTTTACACCAGGATGATGATTGGCAGATTTTGTGCACAGATGCACTCAAACAACGGACCG
CAAATTGGCTCAGCGGTCGGTTGCAACCCTGATGTTGATTGGCAGAGATTTGGCACACAC
TTCGCCCAGTACAGAAACGTGTGGGATGTGGACTATTCGGCCTTTGATGCTAATCACTGC
AGTGATGCCATGAACATCATGTTTGAGGAGGTGTTTCGCACGGAGTTCGGCTTCCACCCG
AATGCCGAGTGGATCCTGAAGACTCTTGTGAACACGGAACACGCCTATGAGAACAAACGC
ATCACTGTTGAAGGCGGAATGCCGTCTGGTTGTTCCGCAACAAGCATCATCAACACAATT
TTGAACAACATCTACGTGCTCTACGCCCTGCGTAGACACTATGAGGGAGTTGAGCTGGAC
ACATACACCATGATCTCCTACGGAGACGACATCGTGGTGGCAAGTGATTATGACTTGGAC
TTCGAGGCTCTCAAGCCCCACTTTAAATCCCTTGGTCAAACCATCACTCCAGCTGACAAA
AGCGACAAAGGTTTTGTTCTTGGTCACTCCATTACCGATGTCACTTTCCTCAAAAGACAC
TTCCACATGGACTATGGAACTGGGTTTTACAAACCTGTGATGGCCTCAAAGACCCTTGAG
GCTATCCTCTCCTTTGCACGCCGTGGGACCATACAGGAGAAGTTGATCTCCGTGGCAGGA
CTCGCCGTCCACTCTGGACCAGACGAGTACCGGCGTCTCTTTGAGCCTTTCCAAGGTCTC
TTTGAGATTCCAAGCTACAGATCACTTTACCTGCGTTGGGTGAACGCCGTGTGTGGTGAC
GCA---------------------------------
>AFZ75236
CCCTTCTTCTTCTCCGACGTTAGGTCGAACTTCTCCAAACTGGTGGAAACTATCAACCAG
ATGCAGGAGGACATGTCAACAAAACACGGGCCTGACTTTAACCGGTTAGTGTCCGCATTT
GAGGAATTGGCCATTGGAGTGAAAGCCATCAGAACCGGTCTCGACGAGGCCAAACCCTGG
TACAAGCTTATCAAGCTCCTAAGCCGCCTGTCGTGCATGGCCGCTGTGGCAGCACGGTCC
AAGGACCCAGTCCTTGTGGCCATCATGCTGGCCGACACCGGTCTCGAGATTCTGGACAGC
ACCTTCGTCGTGAAGAAGATCTCCGACTCGCTCTCCAGTCTCTTTCACGTGCCGGCCCCC
GTCTTCAGTTTCGGAGCACCGGTCCTGTTGGCCGGGTTGGTCAAAGTCGCCTCGAGTTTC
TTCCGGTCTACACCCGAAGACCTTGAGAGAGCAGAGAAACAGCTCAAAGCACGTGACATC
AACGACATCTTCGCCATTCTCAAGAACGGCGAGTGGCTGGTCAAACTGATCCTTGCCATC
CGCGACTGGATTAAGGCTTGGATCGCCTCAGAAGAGAAGTTTGTCACCATGACAGACTTG
GTGCCTGGCATCCTTGAAAAGCAGCGGGATCTGAACGACCCGAGCAAGTACAAGGAAGCC
AAGGAGTGGCTCGACAACGCGCGCCAAGCGTGTTTGAAGAGCGGGAACGTCCACATTGCC
AACCTGTGTAAAGTGGTCGCTCCAGCACCCAGCAAGTCGAGGCCCGAACCCGTGGTTGTT
TGTCTCCGCGGCAAATCTGGCCAGGGCAAGAGCTTCCTTGCAAACGTGCTTGCACAGGCA
ATTTCCGCCCACTTCACCGGCAGAACCGACTCAGTGTGGTACTGCCCACCTGACCCTGAC
CACTTCGACGGTTACAACCAGCAAACCGTCGTTGTGATGGATGATTTGGGCCAGAACCCT
GACGGCAAGGACTTCAAATACTTTGCCCAAATGGTCTCGACCACAGGGTTCATCCCGCCC
ATGGCATCACTCGAGGACAAAGGTAAACCTTTCAACAGCAAAGTCATCATCGCGACCACC
AACTTGTACTCGGGCTTCACCCCGAGGACTATGGTGTGTCCCGACGCACTGAACCGGAGG
TTTCACTTTGACATCGATGTGAGTGCTAAGGATGGGTACAAAATTAACAACAAATTGGAC
ATTATCAAAGCACTTGAAGACACCCACACCAACCCAGTGGCAATGTTTCAATACGACTGT
GCCCTTCTCAACGGCATGGCCGTTGAAATGAAGAGAATGCAACAAGACATGTTCAAGCCT
CAACCACCCCTCCAGAATGTGTACCAGCTTGTTCAGGAGGTGATTGATCGGGTCGAGCTC
CACGAGAAAGTGTCGAGCCACCCGATCTTCAAGCAGATCTCAATTCCTTCCCAAAAATCT
GTGTTGTACTTTCTCATTGAGAAGGGCCAACATGAGGCAGCAATTGAATTCTTTGAGGGC
ATGGTCCACGACTCTATTAAAGAGGAACTCCAACCCCTCATCCAACAAACTTCATTTGTG
AAACGCGCTTTCAAGCGCCTGAAGGAAAATTTTGAGATTGTTGCTCTGTGTTTAACACTT
TTGGCAAACATTGTGATCATGGTCCGTGAGACTCGCAAGAGGCAGAAAATGGTGGATGAT
GCAGTGAATGAGTACATTGAGAAAGCAAACATCACCACAGATGACAAGACTCTTGACGAG
GCGGAGAAGAGCCCTCTGGAGACCAGCGGTGCCAGCACCGTTGGCTTTAGAGAGAGAACT
CTCCCAGGTCAAAAGGCATGCGATGACGTGAACTCCGAGCCTGCCCAACCTGTTGAGGAG
CAACCACAAGCTGAAGGACCCTACGCCGGACCACTCGAGCGTCAGAAACCTCTGAAAGTG
AGAGCCAAGCTCCCACAGCAGGAGGGGCCTTACGCTGGTCCAATGGAGAGACAGAAACCG
CTAAAAGTGAAAGCAAAAGCCCCGGTCGTGAAGGAAGGACCTTACGAGGGACCGGTGAAG
AAGCCTGTCGCTTTGAAAGTGAAAGCTAAG---AACCTGATTGTCACTGAGAGTGGTGCC
CCACCGACCGACTTGCAAAAGATGGTCATGGGCAACACAAAGCCTGTTGAGCTCATCCTC
GACGGGAAGACAGTAGCCATTTGCTGCGCTACTGGAGTGTTTGGCACTGCTTACCTCGTG
CCTCGTCACCTCTTCGCAGAGAAGTATGACAAGATCATGTTGGACGGCAGAGCCATGACA
GACAGTGACTACAGAGTGTTTGAGTTTGAGATCAAAGTAAAAGGACAGGACATGCTCTCA
GACGCCGCGCTCATGGTGCTCCACCGTGGGAACCGCGTGAGGGACATCACGAAGCACTTT
CGTGACACAGCAAGAATGAAGAAAGGCACCCCCGTTGTCGGTGTGATTAACAACGCCGAT
GTCGGGAGACTGATTTTCTCCGGTGAGGCCCTTACTTACAAGGACATTGTGGTTTGTATG
GACGGAGACACCATGCCCGGCCTCTTTGCCTACAGAGCCGCCACCAAGGCTGGCTACTGC
GGAGGAGCCGTTCTCGCCAAAGACGGAGCTGACACTTTCATCGTCGGCACTCACTCTGCA
GGAGGCAAC---GGAGTTGGATACTGCTCATGCGTTTCCAGGTCCATGCTTCTTAAAATG
AAGGCACACATTGACCCCGAACCACATCACGAGGGGTTGATTGTGGACACCAGAGATGTG
GAAGAGCGCGTTCACGTGATGCGCAAAACCAAGCTTGCACCCACCGTTGCACACGGTGTG
TTCAACCCCGAGTTTGGGCCCGCTGCCTTGTCCAACAAGGACCCGCGTCTGAACGAGGGT
GTTGTCCTCGATGAAGTCATCTTCTCCAAACACAAGGGAGACACAAAGATGTCTGAGGAG
GACAAAGCGCTGTTCCGCCGCTGTGCTGCTGACTACGCGTCACGCCTGCACAGCGTGTTG
GGCACAGCAAATGCCCCATTGAGCATCTACGAGGCAATCAAGGGTGTCGACGGACTCGAC
GCCATGGAACCAGACACAGCGCCCGGCCTCCCCTGGGCCCTCCAGGGTAAACGCCGCGGC
GCGCTCATCGACTTCGAAAACGGCACGGTCGGACCCGAAGTCGAGGCTGCCCTGAAGCTC
ATGGAGAAGAGAGAATACAAATTTGCTTGTCAGACCTTCCTGAAGGACGAGATTCGCCCG
ATGGAGAAAGTACGTGCCGGCAAGACTCGCATTGTCGACGTCTTGCCCGTTGAGCATATT
CTTTACACCAGGATGATGATTGGCAGATTTTGTGCACAGATGCACTCAAACAACGGACCG
CAAATTGGCTCAGCGGTCGGTTGCAACCCTGATGTTGATTGGCAGAGATTTGGCACACAC
TTCGCCCAGTACAGAAACGTGTGGGATGTGGACTATTCGGCCTTTGATGCTAATCACTGC
AGTGATGCCATGAACATCATGTTTGAGGAGGTGTTTCGCACGGAGTTCGGCTTCCACCCG
AATGCCGAGTGGATCCTGAAGACTCTTGTGAACACGGAACACGCCTATGAGAACAAACGC
ATCACTGTTGAAGGCGGAATGCCGTCTGGTTGTTCCGCAACAAGCATCATCAACACAATT
TTGAACAACATCTACGTGCTCTACGCCCTGCGTAGACACTATGAGGGAGTTGAGCTGGAC
ACATACACCATGATCTCCTACGGAGACGACATCGTGGTGGCAAGTGATTATGACTTGGAC
TTCGAGGCTCTCAAGCCCCACTTTAAATCCCTTGGTCAAACCATCACTCCAGCTGACAAA
AGCGACAAAGGTTTTGTTCTTGGTCACTCCATTACCGATGTCACTTTCCTCAAAAGACAC
TTCCACATGGACTATGGAACTGGGTTTTACAAACCTGTGATGGCCTCAAAGACCCTTGAG
GCTATCCTCTCCTTTGCACGCCGTGGGACCATACAGGAGAAGTTGATCTCCGTGGCAGGA
CTCGCCGTCCACTCTGGACCAGACGAGTACCGGCGTCTCTTTGAGCCTTTCCAAGGTCTC
TTTGAGATTCCAAGCTACAGATCACTTTACCTGCGTTGGGTGAACGCCGTGTGTGGTGAC
GCA---------------------------------
>AFZ75237
CCCTTCTTCTTCTCCGACGTTAGGTCGAACTTCTCCAAACTGGTGGAAACTATCAACCAG
ATGCAGGAGGACATGTCAACAAAACACGGGCCTGACTTTAACCGGTTAGTGTCCGCATTT
GAGGAATTGGCCATTGGAGTGAAAGCCATCAGAACCGGTCTCGACGAGGCCAAACCCTGG
TACAAGCTTATCAAGCTCCTAAGCCGCCTGTCGTGCATGGCCGCTGTGGCAGCACGGTCC
AAGGACCCAGTCCTTGTGGCCATCATGCTGGCCGACACCGGTCTCGAGATTCTGGACAGC
ACCTTCGTCGTGAAGAAGATCTCCGACTCGCTCTCCAGTCTCTTTCACGTGCCGGCCCCC
GTCTTCAGTTTCGGAGCACCGGTCCTGTTGGCCGGGTTGGTCAAAGTCGCCTCGAGTTTC
TTCCGGTCTACACCCGAAGACCTTGAGAGAGCAGAGAAACAGCTCAAAGCACGTGACATC
AACGACATCTTCGCCATTCTCAAGAACGGCGAGTGGCTGGTCAAACTGATCCTTGCCATC
CGCGACTGGATTAAGGCTTGGATCGCCTCAGAAGAGAAGTTTGTCACCATGACAGACTTG
GTGCCTGGCATCCTTGAAAAGCAGCGGGATCTGAACGACCCGAGCAAGTACAAGGAAGCC
AAGGAGTGGCTCGACAACGCGCGCCAAGCGTGTTTGAAGAGCGGGAACGTCCACATTGCC
AACCTGTGTAAAGTGGTCGCTCCAGCACCCAGCAAGTCGAGGCCCGAACCCGTGGTTGTT
TGTCTCCGCGGCAAATCTGGCCAGGGCAAGAGCTTCCTTGCAAACGTGCTTGCACAGGCA
ATTTCCGCCCACTTCACCGGCAGAACCGACTCAGTGTGGTACTGCCCACCTGACCCTGAC
CACTTCGACGGTTACAACCAGCAAACCGTCGTTGTGATGGATGATTTGGGCCAGAACCCT
GACGGCAAGGACTTCAAATACTTTGCCCAAATGGTCTCGACCACAGGGTTCATCCCGCCC
ATGGCATCACTCGAGGACAAAGGTAAACCTTTCAACAGCAAAGTCATCATCGCGACCACC
AACTTGTACTCGGGCTTCACCCCGAGGACTATGGTGTGTCCCGACGCACTGAACCGGAGG
TTTCACTTTGACATCGATGTGAGTGCTAAGGATGGGTACAAAATTAACAACAAATTGGAC
ATTATCAAAGCACTTGAAGACACCCACACCAACCCAGTGGCAATGTTTCAATACGACTGT
GCCCTTCTCAACGGCATGGCCGTTGAAATGAAGAGAATGCAACAAGACATGTTCAAGCCT
CAACCACCCCTCCAGAATGTGTACCAGCTTGTTCAGGAGGTGATTGATCGGGTCGAGCTC
CACGAGAAAGTGTCGAGCCACCCGATCTTCAAGCAGATCTCAATTCCTTCCCAAAAATCT
GTGTTGTACTTTCTCATTGAGAAGGGCCAACATGAGGCAGCAATTGAATTCTTTGAGGGC
ATGGTCCACGACTCTATCAAAGAGGAACTCCAACCCCTCATCCAACAAACTTCATTTGTG
AAACGCGCTTTCAAGCGCCTGAAGGAAAATTTTGAGATTGTTGCTCTGTGTTTAACACTT
TTGGCAAACATTGTGATCATGGTCCGTGAGACTCGCAAGAGGCAGAAAATGGTGGATGAT
GCAGTGAATGAGTACATTGAGAAAGCAAACATCACCACAGATGACAAGACTCTTGACGAG
GCGGAGAAGAGCCCTCTAGAGACCAGCGGCGCCAGCACCGTTGGCTTTAGAGAGAGAACT
CTCCCAGGTCAAAAGGCATGCGATGACGTGAACTCCGAGCCTGCCCAACCTGTTGAGGAG
CAACCACAAGCTGAAGGACCCTACGCCGGACCACTCGAGCGTCAGAAACCTCTGAAAGTG
AGAGCCAAGCTCCCACAGCAGGAGGGGCCTTACGCTGGTCCAATGGAGAGACAGAAACCG
CTAAAAGTGAAAGCAAAAGCCCCGGTCGTGAAGGAAGGACCTTACGAGGGACCGGTGAAG
AAGCCTGTCGCTTTGAAAGTGAAAGCTAAG---AACCTGATTGTCACTGAGAGTGGTGCC
CCACCGACCGACTTGCAAAAGATGGTCATGGGCAACACAAAGCCTGTTGAGCTCATCCTC
GACGGGAAGACAGTAGCCATTTGCTGCGCTACTGGAGTGTTTGGCACTGCTTACCTCGTG
CCTCGTCACCTCTTCGCAGAGAAGTATGACAAGATCATGTTGGACGGCAGAGCCATGACA
GACAGTGACTACAGAGTGTTTGAGTTTGAGATCAAAGTAAAAGGACAGGACATGCTCTCA
GACGCCGCGCTCATGGTGCTCCACCGTGGGAACCGCGTGAGGGACATCACGAAGCACTTT
CGTGACACAGCAAGAATGAAGAAAGGCACCCCCGTTGTCGGTGTGATTAACAACGCCGAT
GTCGGGAGACTGATTTTCTCCGGTGAGGCCCTTACTTACAAGGACATTGTGGTTTGTATG
GACGGAGACACCATGCCCGGCCTCTTTGCCTACAGAGCCGCCACCAAGGCTGGCTACTGC
GGAGGAGCCGTTCTCGCCAAAGACGGAGCTGACACTTTCATCGTCGGCACTCACTCTGCA
GGAGGCAAC---GGAGTTGGATACTGCTCATGCGTTTCCAGGTCCATGCTTCTTAAAATG
AAGGCACACATTGACCCCGAACCACATCACGAGGGGTTGATTGTGGACACCAGAGATGTG
GAAGAGCGCGTTCACGTGATGCGCAGAACCAAGCTTGCACCCACCGTTGCACACGGTGTG
TTCAACCCCGAGTTTGGGCCCGCTGCCTTGTCCAACAAGGACCCGCGTCTGAACGAGGGT
GTTGTCCTCGATGAAGTCATCTTCTCCAAACACAAGGGAGACACAAAGATGTCTGAGGAG
GACAAAGCGCTGTTCCGCCGCTGTGCTGCTGACTACGCGTCACGCCTGCACAGCGTGTTG
GGCACAGCAAATGCCCCATTGAGCATCTACGAGGCAATCAAGGGTGTCGACGGACTCGAC
GCCATGGAACCAGACACAGCGCCCGGCCTCCCCTGGGCCCTCCAGGGTAAACGCCGCGGC
GCGCTCATCGACTTCGAAAACGGCACGGTCGGACCCGAAGTCGAGGCTGCCCTGAAGCTC
ATGGAGAAGAGAGAATACAAATTTGCTTGTCAGACCTTCCTGAAGGACGAGATTCGCCCG
ATGGAGAAAGTACGTGCCGGCAAGACTCGCATTGTCGACGTCTTGCCCGTTGAGCATATT
CTTTACACCAGGATGATGATTGGCAGATTTTGTGCACAGATGCACTCAAACAACGGACCG
CAAATTGGCTCAGCGGTCGGTTGCAACCCTGATGTTGATTGGCAGAGATTTGGCACACAC
TTCGCCCAGTACAGAAACGTGTGGGATGTGGACTATTCGGCCTTTGATGCTAATCACTGC
AGTGATGCCATGAACATCATGTTTGAGGAGGTGTTTCGCACGGAGTTCGGCTTCCACCCG
AATGCCGAGTGGATCCTGAAGACTCTTGTGAACACGGAACACGCCTATGAGAACAAACGC
ATCACTGTTGAAGGCGGAATGCCGTCTGGTTGTTCCGCAACAAGCATCATCAACACAATT
TTGAACAACATCTACGTGCTCTACGCCCTGCGTAGACACTATGAGGGAGTTGAGCTGGAC
ACATACACCATGATCTCCTACGGAGACGACATCGTGGTGGCAAGTGATTATGACTTGGAC
TTCGAGGCTCTCAAGCCCCACTTTAAATCCCTTGGTCAAACCATCACTCCAGCTGACAAA
AGCGACAAAGGTTTTGTTCTTGGTCACTCCATTACCGATGTCACTTTCCTCAAAAGACAC
TTCCACATGGACTATGGAACTGGGTTTTACAAACCTGTGATGGCCTCAAAGACCCTTGAG
GCTATCCTCTCCTTTGCACGCCGTGGGACCATACAGGAGAAGTTGATCTCCGTGGCAGGA
CTCGCCGTCCACTCTGGACCAGACGAGTACCGGCGTCTCTTTGAGCCTTTCCAAGGTCTC
TTTGAGATTCCAAGCTACAGATCACTTTACCTGCGTTGGGTGAACGCCGTGTGTGGTGAC
GCA---------------------------------
>AGJ03147
CCCTTCTTCTTCTCTGATGTCAGGTCGAACTTCACCAAGCTGGTGGACACCATTAACCAG
ATGCAAGAGGACATGTCAACAAAACACGGACCCGACTTTAACCGGTTGGTGTCCGCATTT
GAGGAACTGGCCACTGGAGTGAAGGCTATCAGGACTGGTCTTGACGAGGCCAAACCCTGG
TACAAACTCATCAAACTCCTGAGCCGCTTGTCATGCATGGCCGCTGTAGCAGCACGGTCA
AAGGACCCAGTCCTTGTGGCCATCATGCTGGCTGACACCGGCCTTGAGATTCTGGACAGC
ACATTCGTCGTGAAGAAGATCTCCGACTCACTCTCCAGTCTCTTTCACGTGCCGGCCCCC
GTCTTCAGTTTCGGAGCCCCGGTTCTGTTGGCCGGGTTGGTCAAAGTCGCCTCGAGTTTC
TTCCGGTCCACGCCCGAAGACCTTGAGAGAGCAGAGAAACAGCTCAAAGCACGTGACATC
AACGACATCTTCGCCATTCTCAAGAACGGCGAGTGGTTGGTCAAATTGATTCTTGCCATC
CGCGACTGGATTAAGGCATGGATCGCCTCAGAAGAAAAGTTTGTCACCATGACAGACTTG
GTGCCTGGCATCCTCGAAAAGCAACGGGACCTCAACGACCCGAGCAAGTACGAGGAAGCC
AAGGAGTGGCTCGACAACGCGCGTCAAGCGTGTCTGAAGAGCGGGAACGTCCACATTGCC
AACCTGTGCAAGGTGATCGCCCCGGCACCCAGCAAGTCGAGACCCGAACCCGTGGTCGTT
TGCCTCCGAGGCAAATCCGGCCAGGGAAAGAGTTTCCTTGCGAACGTGCTCGCACAAGCA
ATCTCCACACACTACACTGGCAGAACTGATTCAGTTTGGTACTGCCCGCCTGACCCTGAC
CACTTCGACGGTTACAACCAACAGACCGTTGTTGTGATGGATGATTTGGGCCAGAACCCC
GACGGCAAGGACTTTAAGTACTTCGCCCAGATGGTTTCAACCACGGGGTTCATCCCGCCC
ATGGCCTCGCTCGAAGACAAAGGCAAACCTTTCAACAGCAAGGTCATCATCGCCACCACC
AACCTGTACTCGGGCTTCACCCCGAGGACCATGGTGTGCCCTGATGCACTGAACCGGAGG
TTTCACTTTGACATTGACGTGAGTGCCAAGGACGGGTACAAAATTAACAACAAGTTGGAC
ATTATCAAAGCACTTGAAGACACCCACACCAACCCGGTGGCAATGTTTCAGTACGATTGT
GCCCTTCTCAACGGCATGGCCGTTGAAATGAAGAGAATGCAACAAGACATGTTCAAGCCT
CAACCGCCCCTCCAGAACGTGTACCAACTTGTTCAGGAGGTGATTGATCGGGTCGAGCTC
CACGAGAAAGTGTCGAGCCACCCGATTTTCAAGCAGATCTCAATTCCTTCCCAAAAGTCT
GTGCTGTACTTCCTCATCGAGAAAGGCCAGCATGAGGCAGCAATTGAATTCTTTGAGGGA
ATGGTGCACGACTCCATTAAGGAGGAACTCCGGCCCCTCATCCAACAGACCTCATTTGTG
AAACGCGCTTTCAAGCGCCTGAAGGAAAACTTTGAGATTGTTGCCCTGTGTTTGACTCTT
TTGGCAAACATAGTGATCATGATCCGCGAGACGCGCAAGAGACAGCAGATGGTGAATGAT
GCGGTGAACGAGTACATCGACAAAGCCAACATCACCACAGATGACAAGACTCTTGACGAG
GCGGAAAAGAACCCTCTGGAGACCAGTGGTGCTAGCACCGTTGGTTTCAGAGAGAGAACC
CTCCCGGGGCGCAAGACGAGTGATGACGTGTACTCCGAGCCCGTCAAACCCGTGGAGGAA
CAACCACAAGCTGAAGGACCCTACGCCGGGCCACTCGAGCGTCAGAAACCTCTGAAAGTG
AGAGCCAAGCTCCCACAGCAAGAGGGACCTTACGCTGGCCCGATGGAGAGACAGAAACCA
CTGAAAGTGAAAGCAAAAGCCCCGGTCGTTAAGGAAGGGCCTTACGAAGGACCGGTGAAG
AAACCTGTCGCTTTGAAAGTGAAAGCAAAG---AACTTGATTGTCACTGAGAGTGGTGCC
CCACCGACTGACTTGCAAAAGATGGTCATGGGCAACACCAAGCCTGTTGAGCTCATCCTC
GACGGCAAGACGGTAGCCATCTGCTGCGCTACCGGAGTCTTTGGTACTGCCTACCTCGTG
CCTCGTCACCTTTTCGCAGAGAAGTACGACAAGATCATGCTGGACGGCAGAGCCATGACA
GACAGTGACTACAGAGTGTTTGAGTTTGAGATTAAAGTAAAAGGACAGGACATGCTCTCA
GACGCCGCACTCATGGTGCTCCACCGTGGGAATCGCGTGCGTGACATCACGAAGCACTTC
CGTGATGTAGCCAAGATGAAGAAAGGAACCCCCGTCGTTGGTGTGATTAACAACGCCGAC
GTTGGGAGACTGATTTTCTCTGGTGAGGCCCTAACCTACAAAGACATTGTAGTGTGCATG
GACGGAGACACCATGCCTGGGCTTTTTGCCTACAAGGCCGTCACCAGGGCGGGCTACTGT
GGAGGAGCCGTTCTCGCGAAGGACGGAGCCGAGACTTTCATCGTCGGCACTCACTCCGCA
GGCGGCAAC---GGAGTTGGATACTGCTCGTGCGTTTCCAGGTCCATGCTGCTCAAGATG
AAGGCTCACATTGATCCCGAACCACACCACGAGGGATTGGTTGTTGACACCAGAGATGTG
GAGGAGCGCGTGCACGTCATGCGCAAAACCAAGCTTGCACCCACCGTAGCACACGGTGTG
TTCAACCCTGAATTTGGGCCTGCTGCCTTGTCCAACAAGGACCCGCGCTTGAACGAAGGA
GTTGTCCTCGATGAGGTCATCTTCTCCAAGCACAAGGGAGACACAAAGATGTCTGAGGAG
GACAAAGCGCTGTTCCGACGTTGCGCTGCCGACTACGCGTCGCGCTTGCACAGCGTGCTG
GGTACAGCAAATGCCCCATTGAGCATTTACGAGGCAATTAAGGGCATCGACGGACTCGAT
GCCATGGAACCAGACACCGCACCTGGCCTTCCCTGGGCCCTCCAGGGGAAACGCCGTGGT
GCGCTGATTGACTTCGAGAACGGCACAGTCGGACCCGAGGTCGAGGCTGCCCTAAAGCTC
ATGGAGAAAAGAGAATACAAGTTTGCTTGTCAGACCTTCCTGAAGGACGAGATTCGCCCG
ATGGAGAAAGTACGCGCCGGCAAGACTCGCATTGTCGATGTCTTGCCTGTTGAACACATT
CTTTACACCAGGATGATGATTGGCAGATTTTGTGCTCAAATGCACTCAAACAACGGACCG
CAAATTGGCTCGGCGGTCGGTTGCAACCCTGACGTTGATTGGCAAAGATTTGGCACACAT
TTTGCCCAGTACAGAAACGTGTGGGATGTGGACTATTCGGCCTTTGATGCTAACCACTGC
AGCGATGCAATGAACATCATGTTCGAGGAGGTGTTCCGCACAGAGTTTGGCTTCCACCCG
AACGCCGAGTGGGTCCTGAAGACTCTTGTGAATACGGAACATGCTTATGAGAACAAACGC
ATTGTTGTTGAGGGCGGGATGCCGTCTGGCTGTTCCGCGACAAGCATCATAAACACAATT
TTGAACAACATTTACGTGCTCTACGCTTTGCGCAGACCCTATGAGGGAGTTGAGCTGGAC
ACTTACACCATGATCTCCTACGGAGATGACATCGTGGTGGCAAGTGATTACGATCTGGAC
TTTGAGGCTCTCAAGCCTCACTTCAAATCTCTGGGCCAAACCATCACTCCAGCTGACAAA
AGCGACAAAGGTTTTGTTCTTGGTCACTCCATTACTGATGTCACTTTCCTCAAAAGACAC
TTCCACATGGATTATGGAACTGGGTTTTACAAACCTGTAATGGCCTCGAAGACCCTCGAG
GCTATCCTCTCCTTTGCACGCCGTGGGACCATACAGGAGAAGTTGACCTCCGTGGCAGGA
CTCGCCGTCCACTCTGGACCTGACGAGTACCGGCGTCTCTTTGAGCCCTTCCAGGGTCTC
TTTGAGATTCCAAGCTACAGATCACTTTACCTGCGTTGGGTGAACGCCGTGTGCGGTGAC
GCA---------------------------------
>AFE84735
CCCTTCTTCTTCTCCGACGTCAGGTCAAATTTTTCCAAGTTGGTTGAAACCATCAACCAG
ATGCAGGAGGACATGTCAACAAAACACGGACCCGACTTTAACCGGTTGGTGTCTGCATTT
GAGGAACTGGCCACTGGAGTGAAGGCTATCAGGACCGGTCTCGACGAGGCCAAACCCTGG
TACAAGCTCATCAAGCTCCTGAGCCGCCTGTCATGCATGGCCGCTGTAGCAGCACGGTCA
AAGGACCCAGTCCTTGTGGCCATCATGCTGGCTGACACCGGCCTTGAGATTCTGGACAGC
ACCTTTGTCGTGAAGAAGATCTCCGACTCGCTCTCCAGTCTCTTTCACGTGCCGGCCCCT
GTCTTCAGTTTTGGAGCCCCGATCTTGTTGGCTGGGTTGGTCAAAGTCGCCTCGAGTTTC
TTCCGGTCCACACCCGAAGACCTTGAGAGAGCGGAGAAACAACTCAAAGCACGTGACATC
AATGACATATTCGCCATTCTCAAGAACGGCGAGTGGCTGGTTAAGCTGATTCTTGCCATC
CGCGACTGGATCAAGGCATGGATCGCCTCAGAAGAAAAGTTTGTCACCATGACAGACCTG
GTGCCTGGCATCCTTGAAAAGCAGCGGGATCTCAACGACCCAAGCAAGTACAAGGAGGCC
AAGGAGTGGCTCGACAACGCGCGCCAAGCGTGCCTGAAGAGCGGGAACATCCACATTGCG
AACCTTTGCAAAGTGGTTGCCCCAGCACCCAGCAGGTCGAGACCCGAACCCGTGGTCGTT
TGCCTCCGCGGCAAATCAGGCCAGGGCAAGAGTTTCCTTGCGAACGTGCTTGCACAAGCA
ATTTCAACCCACTTCACTGGCAGAACCGATTCAGTTTGGTACTGCCCACCTGACCCTGAC
CACTTCGACGGTTACAACCAGCAGACCGTCGTAGTGATGGATGATTTGGGCCAGAACCCC
GACGGGAGGGACTTCAAGTACTTCGCCCAAATGGTTTCAACCACGGGGTTCATCCCGCCC
ATGGCTTCACTTGAGGACAAAGGCAAACCTTTCAACAGCAAGGTCATCATCGCCACCACC
AACCTGTACTCGGGCTTCACCCCGAGAACTATGGTGTGCCCTGATGCACTGAACCGAAGG
TTCCACTTTGACATCGACGTGAGCGCCAAGGACGGGTACAAAATTAACAACAAATTGGAC
ATCATCAAAGCTCTTGAAGATACCCACACTAACCCAGTGGCAATGTTCCAATACGACTGT
GCCCTTCTCAACGGCATGGCCGTTGAAATGAAGAGAATGCAACAAGATGTGTTCAAGCCT
CAACCGCCCCTCCAGAACGTCTACCAGCTTGTCCAGGAGGTGATTGACCGGGTCGAGCTC
CACGAGAAGGTGTCGAGCCACCCGATTTTCAAGCAAATCTCAATTCCTTCCCAAAAGTCC
GTGCTGTACTTTCTCATTGAGAAGGGCCAGCACGAAGCAGCAATTGAATTCTTCGAGGGG
ATGGTGCATGACTCCATCAAGGAAGAGCTCCGGCCCCTCATCCAACAGACCTCATTTGTG
AAGCGCGCTTTTAAGCGCCTGAAGGAGAACTTTGAGATAGTTGCCCTGTGTTTGACCCTT
CTGGCAAACATAGTAATCATGATCCGCGAGACTCGCAAGAGACAGCAGATGGTGGATGAT
GCAGTGAACGAGTACATTGAGAAGGCGAACATCACCACGGACGACAAGACTCTTGACGAG
GCGGAAAAGAACCCTTTGGAGACCAGCGGTGCAACCGCTGTTGGTTTCAGAGAGAAAACT
CTCCCGGGACACAAGGCGAGCGACGGCGTGAACTCCGAGCCCGCCAAACCCGTGGAAGAA
CAACCACAAGCCGAAGGACCCTACGCCGGACCACTCGAGCGTCAAAAACCTCTGAAAGTG
AGAGCCAAGCTCCCACAACAGGAGGGGCCCTACGCTGGTCCGATGGAGAGACAGAAACCG
CTGAAAGTGAAAATGAAAGCCCCGGTCGTTAAGGAGGGACCTTACGAAGGACCGGCGAAG
AAACCTGTCGCTTTGAAAGTGAAAGCAAAG---AACCTGATTGTCACTGAGAGTGGTGCT
CCCCCGACTGACTTACAAAAGATGGTCATGGGCAACACCAAGCCTGTTGAGCTCATCCTC
GACGGGAAGACGGTGGCTATCTGCTGCGCCACCGGAGTGTTTGGTACTGCCTACCTTGTT
CCTCGTCATCTTTTCGCAGAGAAGTACGACAAAATCATGGTGGACGGCAGAGCCATGACA
GACAGTGACTACAGAGTGTTTGAGTTTGAGATTAAAGTAAAAGGACAGGACATGCTCTCA
GACGCCGCGCTCATGGTGCTCCACCGTGGGAATCGCGTGCGGGACATCACGAAACACTTC
CGTGATGTGGCAAGAATGAAGAAAGGCACCCCCGTCGTCGGCGTGATTAACAACGCTGAT
GTTGGGAGACTGATCTTCTCTGGTGAGGCCCTTACCTACAAAGACATTGTAGTGTGCATG
GACGGAGACACCATGCCCGGCCTCTTCGCCTACAAAGCCGCCACCAAGGCGGGTTACTGT
GGAGGAGCCGTTCTTGCAAAGGACGGAGCCGAGACTTTCATCGTCGGCACCCACTCCGCA
GGCGGCAAT---GGAGTTGGATACTGTTCATGCGTTTCCAGGTCTATGCTGCTTAAAATG
AAGGCACACATTGATCCTGAACCACACCACGAGGGATTGATAGTTGACACCAGAGATGTT
GAGGAGCGCGTGCATGTCATGCGCAAAACCAAGCTCGCACCCACCGTGGCACACGGTGTG
TTTAACCCCGAATTTGGGCCCGCCGCCTTGTCTAACAAGGACCCGCGCCTGAGTGAGGGG
GTTGTCCTCGATGAAGTCATCTTCTCCAAACACAAAGGAGACACAAAGATGTCTGAGGAG
GACAAAGCGCTGTTCCGCCGCTGTGCTGCTGACTACGCGTCACGTCTGCATAGTGTGTTG
GGTACGGCAAATGCCCCACTGAGCATTTACGAGGCAATCAAGGGCGTCGACGGGCTCGAC
GCCATGGAGCCAGACACCGCGCCTGGCCTCCCCTGGGCTCTCCAGGGGAAGCGCCGTGGT
GCGCTCATTGACTTCGAGAACGGCACTGTCGGACCCGAGGTTGAAGCTGCCTTGAAGCTC
ATGGAGAAAAGAGAGTACAAGTTTGCATGCCAGACCTTCCTGAAGGACGAGATTCGCCCA
ATGGAGAAGGTACGTGCCGGCAAGACTCGCATTGTCGACGTCCTGCCTGTTGAACACATT
CTTTACACCAGGATGATGATTGGCAGATTTTGTGCTCAAATGCACTCAAACAACGGACCG
CAAATTGGCTCGGCGGTTGGTTGTAATCCTGATGTTGATTGGCAAAGATTTGGCACACAT
TTTGCTCAGTACAGAAACGTGTGGGATGTGGACTATTCGGCCTTTGATGCCAACCACTGC
AGTGACGCAATGAACATCATGTTTGAGGAGGTGTTCAGCACGGATTTCGGTTTCCACCCA
AATGCTGAGTGGATCCTGAAAACTCTCGTGAACACTGAACACGCCTATGAGAACAAACGC
ATCACTGTTGAGGGCGGAATGCCGTCTGGTTGTTCCGCAACAAGCATCATCAACACAATT
TTGAACAACATCTACGTGCTCTACGCCTTGCGTAGACACTACGAGGGAGTTGAGCTGGAC
ACCTACACCATGATCTCCTACGGAGACGACATCGTGGTTGCAAGTGATTACGACCTGGAC
TTTGAGGCCCTCAAGCCTCACTTCAAATCCCTTGGCCAAACCATTACTCCAGCTGACAAA
AGCGACAAAGGTTTTGTTCTTGGTCACTCCATTACCGATGTCACTTTCCTCAAAAGACAC
TTCCACATGGACTATGGAACTGGGTTTTACAAACCTGTGATGGCCTCGAAGACCCTCGAG
GCTATCCTCTCCTTTGCACGCCGTGGGACCATACAGGAGAAGTTGATCTCCGTGGCAGGA
CTCGCCGTCCACTCCGGACCTGACGAGTACCGGCGACTCTTCGAGCCTTTCCAGGGCCTC
TTTGAGATTCCAAGCTACAGATCACTTTACCTGCGTTGGGTGAACGCCGTGTGCGGTGAC
GCA---------------------------------
>AFE84732
CCCTTCTTCTTCTCCGACGTCAGGACAAACTTCTCTAAACTGGTAGAGACCATTAACCAG
ATGCAGGAGGATATGTCAACAAAACACGGACCCGACTTTAACCGGTTGGTTTCCGCGTTT
GAGGAATTGGCCACAGGAGTGAAGGCCATCAGGACTGGTCTCGACGAGGCCAAACCCTGG
TACAAACTCATCAAGCTCCTGAGCCGCTTGTCATGCATGGCCGCTGTAGCAGCACGGTCA
AAGGACCCAGTCCTTGTGGCTATCATGTTGGCTGACACCGGTCTTGAGATTCTGGACAGC
ACGTTTGTTGTGAAGAAGATCTCTGACTCGCTCTCCAGTCTCTTTCACGTGCCGGCCCCT
GTCTTCAGTTTCGGAGCCCCGATCCTGTTGGCTGGACTGGTCAAAGTTGCCTCGAGTTTC
TTCCGGTCCACACCCGAAGACCTTGAGAGAGCTGAGAAACAGCTTAAAGCACGTGACATC
AATGACATTTTCGCCATTCTCAAGAACGGCGAGTGGCTGGTCAAACTGATTCTTGCCATC
CGTGACTGGATCAAGGCATGGATCGCCTCAGAAGAAAAGTTTGTTACCATGACAGATTTG
GTGCCTGGCATCCTTGAGAAGCAACGGGATCTCAACGACCCCAGCAAATACAAGGAGGCC
AAGGAGTGGCTCGACAACGCGCGCCAAGCGTGTTTGAAGAACGGGAACGTCCACATTGCC
AACCTGTGCAAAGTGGTTGCCCCAGCACCCAGCAAGTCGAGACCAGAGCCCGTGGTTGTC
TGCCTCCGTGGCAAATCCGGCCAGGGGAAGAGTTTCCTTGCGAACGTGCTCGCACAAGCA
ATCTCCACTCACTTCACTGGCAGAACAGACTCTGTTTGGTACTGCCCGCCTGACCCTGAC
CACTTCGACGGTTACAACCAACAAACCGTTGTCGTGATGGATGATTTGGGCCAGAACCCC
GACGGCAAGGACTTTAAGTACTTCGCCCAGATGGTCTCCACCACGGGTTTCATCCCGCCC
ATGGCGTCGCTCGAGGACAAAGGCAAGCCTTTCAACAGTAAGGTCATCATCGCCACCACT
AACCTGTACTCGGGTTTTACCCCGAGGACCATGGTGTGCCCTGACGCGCTGAACCGGAGG
TTTCACTTTGACATTAGCGTGAGTGCCAAGGACGGGTATAAAATTAACAACAAATTGGAC
ATAATTAAAGCTCTTGAAGACACCCACACTAACCCAGTGGCAATGTTCCAATACGACTGT
GCCCTTCTCAACGGCATGGCCGTTGAAATGGAGAGAATGCAACAAGACATGTTCAAGCCA
CAACCACCCCTCCAGAACGTGTACCAGCTCGTTCAGGAGGTGATTGAGAGGGTCGAGTTC
CACGAGAAAGTGTCGAGCCACCCGATCTTCAAGCAGATCTCAATTCCTTCCCAAAAATCC
GTGTTGTACTTTCTCATTGAGAAAGGTCAACACGAAGCAGCAATTGAATTCTTTGAGGGG
ATGGTGCATGACTCCATCAAGGAGGAACTCAGGCCCCTCATCCAACAGACCTCATTTGTG
AAACGCGCTTTCAAGCGCCTGAAGGAGAACTTTGAGATTGTCGCCCTATGTTTGACTCTT
CTAGCAAACATAGTGATCATGATCCGCGAGACTCGCAAGAGACAACAGATGGTGGATGAT
GCAGTGAATGAGTACATTGAGAAGGCAAACATCACCACAGATGACAAGACTCTTGACGAG
GCGGAGAAGAACCCTCTGGAGACCAGCGGCGCCAGCACCGTCGGTTTCAGAGAGAGAACC
CTCCCGGGACGCATGGCAGGCGATGACGTGAACTCGGAGCCCGTCAAGCTCGCGGAGGAA
CAACCACAAGCTGAAGGACCCTACACCGGGCCACTTGAGCGTCAGAAACCCCTGAAAGTG
AGAGCCAAGCTACCACAGCAAGAGGGGCCTTACGCCGGCCCGATGGAGAGACAGAAACCA
CTGAAAGTGAAAGCAAAAGCCCCCGTCGTTAAGGAAGGACCTTACGAGGGACCGGTGAAG
AAGCCTGTCGCTTTGAAAGTGAAAGCTAAG---AACTTGATTGTCACTGAGAGTGGTGCC
CCACCGACCGACTTACAAAAGATGGTTATGGGCAACACTAAGCCTGTTGAGCTTATTCTC
GACGGGAAGACAGTAGCCATCTGTTGTGCTACTGGAGTGTTTGGTACTGCCTACCTAGTG
CCTCGTCACCTTTTCGCAGAAAAGTACGACAAGATCATGCTGGACGGCAGAGCCATGACA
GACAGTGACTACAGAGTGTTTGAGTTTGAGATTAAAGTAAAAGGACAGGACATGCTCTCA
GACGCCGCGCTCATGGTGCTTCACCGTGGGAATCGCGTGCGAGACATCACGAAGCACTTT
CGTGACGTAGCAAGAATGAAGAAAGGTACCCCCGTCGTCGGTGTGATTAACAACGCTGAC
GTCGGGAGACTGATTTTCTCTGGTGAGGCCCTTACCTACAAAGACATTGTAGTGTGCATG
GATGGCGATACCATGCCTGGCCTTTTTGCCTACAGAGCCGCCACCAAGGCTGGTTACTGC
GGAGGAGCTGTTCTTGCCAAAGATGGTGCCGAAACGTTCATCGTCGGCACACACTCCGCA
GGCGGCAAT---GGAGTTGGATACTGCTCGTGCGTTTCCAGGTCCATGCTTTTAAAGATG
AAGGCACACATCGACCCCGAACCACACCACGAGGGTTTGATTGTTGACACCAGAGATGTG
GAAGAGCGCGTGCACGTCATGCGCAAAACCAAGCTTGCACCCACCGTAGCACACGGTGTG
TTCAACCCCGAATTTGGGCCTGCTGCCTTGTCCAACAAGGACCCACGCCTGAACGAAGGG
GTTGTCCTCGATGAAGTCATTTTCTCCAAGCACAAGGGAGACACCAAAATGTCTGAGGAG
GACAAAGCGCTGTTCCGCCGCTGTGCTGCTGACTACGCGTCACGCTTACACAGTGTGTTG
GGTACGGCAAATGCCCCACTGAGCATTTACGAGGCAATCAAAGGCGTTGACGGTCTCGAC
GCCATGGAACCAGACACCGCACCTGGCCTCCCCTGGGCTCTCCAGGGGAAACGCCGTGGC
GCGCTCATCGACTTTGAGAACGGCACAGTCGGACCCGAGGTTGAAGCTGCCTTGAAGCTC
ATGGAGAAGAAGGAATACAAGTTTGCATGCCAGACCTTCCTGAAAGACGAGATCCGTCCG
ATGGAGAAAGTACGTGCCGGCAAGACTCGCATTGTCGACGTCTTACCAGTTGAACACATT
CTTTACACCAGGATGATGATTGGCAGGTTCTGTGCTCAAATGCACTCAAACAACGGACCG
CAGATTGGCTCGGCGGTTGGTTGTAACCCTGATGTTGATTGGCAAAGATTTGGCACACAC
TTCGCTCAGTACAGAAACGTGTGGGATGTGGACTATTCGGCCTTTGACGCTAATCACTGC
AGTGATGCGATGAACATTATGTTTGAGGAAGTGTTCTCCACGGAATTTGGTTTCCACCCG
AACGCTGAGTGGATCCTGAAAACACTCGTGGACACGGAGCACGCCTATGAAAACAAACGC
ATCACTGTTGAGGGCGGGATGCCGTCTGGCTGTTCCGCTACAAGCATCATCAACACAATT
TTGAACAACATCTACGTGCTCTACGCCCTGCGTAGACACTATGATGGAGTTGAGCTGGAC
ACTTACACCATGATCTCCTACGGAGATGACATCGTGGTTGCAAGTGATTATGATCTGGAC
TTCGAGGCCCTCAAGCCTCACTTCAAATCTCTTGGTCAAACCATTACTCCAGCTGACAAA
AGCGACAAAGGTTTTGTTCTTGGTCACTCCATTACCGACGTCACTTTCCTTAAAAGACAC
TTCCACATGGATTATGGAACTGGGTTTTACAAACCTGTGATGGCCTCGAAGACCCTCGAG
GCCATCCTCTCCTTTGCACGCCGTGGGACCATACAGGAGAAGTTGATCTCTGTGGCAGGA
CTCGCCGTCCACTCTGGACCTGACGAGTACCGGCGTCTCTTCGAGCCCTTCCAGGGTCTC
TTTGAGATTCCAAGCTACAGATCACTTTACCTGCGTTGGGTGAACGCCGTGTGCGGCGAC
GCA---------------------------------
>AAT01758
CCCTTCTTCTTCTCCGACGTTAGGTCGAACTTCTCCAAACTGGTGGAAACTATCAACCAG
ATGCAGGAGGACATGTCAACAAAACACGGGCCTGACTTTAACCGGTTAGTGTCCGCATTT
GAGGAATTGGCCATTGGAGTGAAAGCCATCAGAACCGGTCTCGACGAGGCCAAACCCTGG
TACAAGCTTATCAAGCTCCTAAGCCGCCTGTCGTGCATGGCCGCTGTGGCAGCACGGTCC
AAGGACCCAGTCCTTGTGGCCATCATGCTGGCCGACACCGGTCTCGAGATTCTGGACAGC
ACCTTCGTCGTGAAGAAGATCTCCGACTCGCTCTCCAGTCTCTTTCACGTGCCGGCCCCC
GTCTTCAGTTTCGGAGCACCGGTCCTGTTGGCCGGGTTGGTCAAAGTCGCCTCGAGTTTC
TTCCGGTCTACACCCGAAGACCTTGAGAGAGCAGAGAAACAGCTCAAAGCACGTGACATC
AACGACATCTTCGCCATTCTCAAGAACGGCGAGTGGCTGGTCAAACTGATCCTTGCCATC
CGCGACTGGATTAAGGCTTGGATCGCCTCAGAAGAGAAGTTTGTCACCATGACAGACTTG
GTGCCTGGCATCCTTGAAAAGCAGCGGGATCTGAACGACCCGAGCAAGTACAAGGAAGCC
AAGGAGTGGCTCGACAACGCGCGCCAAGCGTGTTTGAAGAGCGGGAACGTCCACATTGCC
AACCTGTGTAAAGTGGTCGCTCCAGCACCCAGCAAGTCGAGGCCCGAACCCGTGGTTGTT
TGTCTCCGCGGCAAATCTGGCCAGGGCAAGAGCTTCCTTGCAAACGTGCTTGCACAGGCA
ATTTCCGCCCACTTCACCGGCAGAACCGACTCAGTGTGGTACTGCCCACCTGACCCTGAC
CACTTCGACGGTTACAACCAGCAAACCGTCGTTGTGATGGATGATTTGGGCCAGAACCCT
GACGGCAAGGACTTCAAATACTTTGCCCAAATGGTCTCGACCACAGGGTTCATCCCGCCC
ATGGCATCACTCGAGGACAAAGGTAAACCTTTCAACAGCAAAGTCATCATCGCGACCACC
AACTTGTACTCGGGCTTCACCCCGAGGACTATGGTGTGTCCCGACGCACTGAACCGGAGG
TTTCACTTTGACATCGATGTGAGTGCTAAGGATGGGTACAAAATTAACAACAAATTGGAC
ATTATCAAAGCACTTGAAGACACCCACACCAACCCAGTGGCAATGTTTCAATACGACTGT
GCCCTTCTCAACGGCATGGCCGTTGAAATGAAGAGAATGCAACAAGACATGTTCAAGCCT
CAACCACCCCTCCAGAATGTGTACCAGCTTGTTCAGGAGGTGATTGATCGGGTCGAGCTC
CACGAGAAAGTGTCGAGCCACCCGATCTTCAAGCAGATCTCAATTCCTTCCCAAAAATCT
GTGTTGTACTTTCTCATTGAGAAGGGCCAACATGAGGCAGCAATTGAATTCTTTGAGGGC
ATGGTCCACGACTCTATTAAAGAGGAACTCCAACCCCTCATCCAACAAACTTCATTTGTG
AAACGCGCTTTCAAGCGCCTGAAGGAAAATTTTGAGATTGTTGCTCTGTGTTTAACACTT
TTGGCAAACATTGTGATCACGGTCCGTGAGACTCGCAAGAGGCAGAAAATGGTGGATGAT
GCAGTGAATGAGTACATTGAGAAAGCAAACATCACCACAGATGACAAGACTCTTGACGAG
GCGGAGAAGAGCCCTCTAGAGACCAGCGGCGCCAGCACCGTTGGCTTTAGAGAGAGAACT
CTCCCAGGTCAAAAGGCATGCGATGACGTGAACTCCGAGCCTGCCCAACCTGTTGAGGAG
CAACCACAAGCTGAAGGACCCTACGCCGGACCACTCGAGCGTCAGAAACCTCTGAAAGTG
AGAGCCAAGCTCCCACAGCAGGAGGGGCCTTACGCTGGTCCAATGGAGAGACAGAAACCG
CTAAAAGTGAAAGCAAAAGCCCCGGTCGTGAAGGAAGGACCTTACGAGGGACCGGTGAAG
AAGCCTGTCGCTTTGAAAGTGAAAGCTAAG---AACCTGATTGTCACTGAGAGTGGTGCC
CCACCGACCGACTTGCAAAAGATGGTCATGGGCAACACAAAGCCTGTTGAGCTCATCCTC
GACGGGAAGACAGTAGCCATTTGCTGCGCTACTGGAGTGTTTGGCACTGCTTACCTCGTG
CCTCGTCACCTCTTCGCAGAGAAGTATGACAAGATCATGTTGGACGGCAGAGCCATGACA
GACAGTGACTACAGAGTGTTTGAGTTTGAGATCAAAGTAAAAGGACAGGACATGCTCTCA
GACGCCGCGCTCATGGTGCTCCACCGTGGGAACCGCGTGAGGGACATCACGAAGCACTTT
CGTGACACAGCAAGAATGAAGAAAGGCACCCCCGTTGTCGGTGTGATTAACAACGCCGAT
GTCGGGAGACTGATTTTCTCCGGTGAGGCCCTTACTTACAAGGACATTGTGGTTTGTATG
GACGGAGACACCATGCCCGGCCTCTTTGCCTACAGAGCCGCCACCAAGGCTGGCTACTGC
GGAGGAGCCGTTCTCGCCAAAGACGGAGCTGACACTTTCATCGTCGGCACTCACTCTGCA
GGAGGCAAC---GGAGTTGGATACTGCTCATGCGTTTCCAGGTCCATGCTTCTTAAAATG
AAGGCACACATTGACCCCGAACCACATCACGAGGGGTTGATTGTGGACACCAGAGATGTG
GAAGAGCGCGTTCACGTGATGCGCAAAACCAAGCTTGCACCCACCGTTGCACACGGTGTG
TTCAACCCCGAGTTTGGGCCCGCTGCCTTGTCCAACAAGGACCCGCGTCTGAACGAGGGT
GTTGTCCTCGATGAAGTCATCTTCTCCAAACACAAGGGAGACACAAAGATGTCTGAGGAG
GACAAAGCGCTGTTCCGCCGCTGTGCTGCTGACTACGCGTCACGCCTGCACAGCGTGTTG
GGCACAGCAAATGCCCCATTGAGCATCTACGAGGCAATCAAGGGTGTCGACGGACTCGAC
GCCATGGAACCAGACACAGCGCCCGGCCTCCCCTGGGCCCTCCAGGGTAAACGCCGCGGC
GCGCTCATCGACTTCGAAAACGGCACGGTCGGACCCGAAGTCGAGGCTGCCCTGAAGCTC
ATGGAGAAGAGAGAATACAAATTTGCTTGTCAGACCTTCCTGAAGGACGAGATTCGCCCG
ATGGAGAAAGTACGTGCCGGCAAGACTCGCATTGTCGACGTCTTGCCCGTTGAGCATATT
CTTTACACCAGGATGATGATTGGCAGATTTTGTGCACAGATGCACTCAAACAACGGACCG
CAAATTGGCTCAGCGGTCGGTTGCAACCCTGATGTTGATTGGCAGAGATTTGGCACACAC
TTCGCCCAGTACAGAAACGTGTGGGATGTGGACTATTCGGCCTTTGATGCTAATCACTGC
AGTGATGCCATGAACATCATGTTTGAGGAGGTGTTTCGCACGGAGTTCGGCTTCCACCCG
AATGCCGAGTGGATCCTGAAGACTCTTGTGAACACGGAACACGCCTATGAGAACAAACGC
ATCACTGTTGAAGGCGGAATGCCGTCTGGTTGTTCCGCAACAAGCATCATCAACACAATT
TTGAACAACATCTACGTGCTCTACGCCCTGCGTAGACACTATGAGGGAGTTGAGCTGGAC
ACATACACCATGATCTCCTACGGAGACGACATCGTGGTGGCAAGTGATTATGACTTGGAC
TTCGAGGCTCTCAAGCCCCACTTTAAATCCCTTGGTCAAACCATCACTCCAGCTGACAAA
AGCGACAAAGGTTTTGTTCTTGGTCACTCCATTACCGATGTCACTTTCCTCAAAAGACAC
TTCCACATGGACTATGGAACTGGGTTTTACAAACCTGTGATGGCCTCAAAGACCCTTGAG
GCTATCCTCTCCTTTGCACGCCGTGGGACCATACAGGAGAAGTTGATCTCCGTGGCAGGA
CTCGCCGTCCACTCTGGACCAGACGAGTACCGGCGTCTCTTTGAGCCTTTCCAAGGTCTC
TTTGAGATTCCAAGCTACAGATCACTTTACCTGCGTTGGGTGAACGCCGTGTGTGGTGAC
GCA---------------------------------
>AFZ75232
CCCTTCTTCTTCTCCGACGTTAGGTCGAACTTCTCCAAACTGGTGGAAACCATCAACCAG
ATGCAGGAGGACATGTCAACAAAACACGGGCCTGACTTTAACCGGTTAGTGTCCGCATTT
GAGGAATTGGCCATTGGAGTGAAAGCCATCAGAACCGGTCTCGACGAGGCCAAACCCTGG
TACAAGCTTGTCAAGCTCCTAAGCCGCCTGTCGTGCATGGCCGCTGTGGCAGCACGGTCC
AAGGACCCAGTCCTTGTGGCCATCATGCTGGCCGACACCGGTCTCGAGATTCTGGACAGC
ACCTTCGTCGTGAAGAAGATCTCCGACTCGCTCTCCAGTCTCTTTCACGTGCCGGCCCCC
GTCTTCAGTTTCGGAGCACCGATCCTGTTGGCCGGGTTGGTCAAAGTCGCCTCGAGTTTC
TTCCGGTCCACACCCGAAGACCTTGAGAGAGCAGAGAAACAGCTCAAAGCACGTGACATC
AACGACATCTTCGCCATTCTCAAGAACGGCGAGTGGCTGGTCAAGCTGATCCTTGCCATC
CGCGACTGGATTAAGGCTTGGATCGCCTCAGAAGAGAAGTTCGTCACCATGACAGACTTG
GTGCCTGGCATCCTTGAAAAGCAGCGGGATCTGAACGACCCGAGCAAGTACAAGGAAGCC
AAGGAGTGGCTTGACAACGCGCGCCAAGCGTGTTTGAAGAGCGGGAACGTCCACATTGCC
AACCTGTGTAAAGTGGTCGCTCCAGCACCCAGCAAGTCGAGGCCCGAACCCGTGGTTGTT
TGCCTCCGCGGCAAATCTGGCCAGGGCAAGAGCTTCCTTGCAAACGTGCTTGCACAGGCA
ATTTCCGCCCACTTCACCGGCAGAACCGACTCAGTGTGGTACTGCCCACCTGACCCTGAC
CACTTCGACGGTTACAACCAGCAAACCGTCGTTGTGATGGATGATTTGGGCCAGAACCCT
GACGGCAAGGACTTCAAATACTTTGCCCAAATGGTCTCGACCACAGGGTTCATCCCGCCC
ATGGCATCACTCGAGGACAAAGGTAAACCTTTCAACAGCAAAGTCATCATCGCGACCACC
AACTTGTACTCGGGCTTCACCCCGAGGACTATGGTGTGTCCCGACGCACTGAACCGGAGG
TTTCACTTTGACATCGATGTGAGTGCTAAGGATGGGTACAAAATTAACAACAAGTTGGAC
ATTATCAAAGCACTTGAAGACACCCACACCAACCCGGTGGCAATGTTTCAATACGACTGT
GCCCTTCTCAACGGCATGGCCGTTGAAATGAAGAGAATGCAACAAGACATGTTCAAGCCT
CAACCACCCCTCCAGAATGTGTACCAGCTTGTTCAGGAGGTGATTGATCGGGTCGAGCTC
CACGAGAAAGTGTCGAGCCACCCGATCTTCAAGCAGATCTCAATACCTTCCCAAAAATCT
GTGTTGTACTTTCTCATTGAGAAGGGCCAACATGAGGCAGCAATTGAATTCTTTGAGGGC
ATGGTCCACGACTCCATCAAAGAGGAACTCCGACCCCTCATCCAACAAACTTCATTTGTG
AAACGCGCTTTCAAGCGCCTGAAGGAAAATTTTGAGATTGTTGCTCTGTGTTTAACACTT
TTGGCAAACATTGTGATCATGATCCGTGAGACTCGCAAGAGGCAGAAAATGGTGGATGAT
GCAGTGAATGAGTACATTGAGAAAGCAAACATCACCACAGATGACAAGACTCTTGACGAG
GCGGAGAAGAGCCCTCTAGAGACCAGCGGCGCCAGCACCGTTGGCTTTAGAGAGAGAACT
CTCCCAGGCCAAAAGGCATGCGATGATGTGAACTCCGAGCCTGCCCAACCTGTTGAGGAG
CAACCACAAGCTGAAGGACCCTACGCCGGACCACTCGAGCATCAGAAGCCTCTGAAAGTG
AGAGTCAAGCTCCCACAGCAGGAGGGGCCTTACGCTGGTCCGATGGAGAGACAGAAACCG
CTAAAAGTGAAAGCAAAAGCCCCGGTCGTGAAGGAAGGACCTTACGAGGGACCGGTGAAG
AAGCCTGCCGCTTTGAAAGTGAAAGCTAAG---AACCTGATTGTCACTGAGAGTGGTGCC
CCACCGACCGACTTGCAAAAGATGGTCATGGGCAACACAAAGCCTGTTGAGCTCATCCTC
GACGGGAAGACAGTAGCCATCTGCTGCGCCACTGGAGTGTTTGGCACTGCTTACCTCGTG
CCTCGTCACCTCTTCGCAGAGAAGTATGACAAGATCATGTTGGACGGCAGAGCCATGACA
GACAGTGACTACAGAGTGTTTGAGTTTGAGATCAAAGTAAAAGGACAGGACATGCTCTCA
GACGCCGCGCTCATGGTGCTCCACCGTGGGAACCGCGTGAGGGACATCACGAGGCACTTT
CGTGACACAGCAAGAATGAAGAAAGGCACCCCCGTTGTCGGTGTGATCAACAACGCCGAT
GTCGGGAGACTGATTTTCTCTGGTGAGGCCCTTACTTACAAGGACATTGTGGTTTGCATG
GACGGAGACACCATGCCTGGCCTCTTTGCCTACAGAGCCGCCACCAAGGCTGGCTACTGC
GGAGGAGCCGTTCTTGCCAAAGACGGAGCTGACACTTTCATCGTCGGCACTCACTCTGCA
GGAGGCAAC---GGAGTTGGATACTGCTCATGCGTTTCCAGGTCCATGCTTTTTAAAATG
AAGGCACACATTGACCCCGAACCACACCACGAGGGGTTGATTGTGGACACCAGAGATGTG
GAAGAGCGCGTTCACGTGATGCGCAAAACCAAGCTTGCACCCACCATTGCACACGGTGTG
TTCAACCCCGAGTTTGGGCCCGCTGCCTTGTCTAACAAGGACCCGCGTCTGAACGAGGGT
GTTGTCCTCGATGAAGTCATCTTCTCCAAACACAAGGGGGACACAAAGATGTCTGAGGAG
GACAAAGCGCTGTTCCGCCGCTGCGCTGCTGACTACGCGTCACGCCTACACAGCGTGTTG
GGCACAGCAAATGCCCCACTGAGCATCTACGAGGCAATCAAGGGTGTCGACGGACTCGAC
GCCATGGAGCCAGACACTGCGCCCGGCCTCCCCTGGGCCCTCCAGGGTAAACGCCGCGGC
GCGCTCATCGACTTCGAGAACGGCACGGTCGGACCCGAAGTCGAGGCTGCCCTGAAGCTC
ATGGAGAAGAGAGAATACAAATTTGCTTGTCAGACCTTCCTGAAGGACGAGATTCGCCCG
ATGGAGAAAGTACGTGCCGGCAAGACTCGCATTGTCGACGTCCTGCCCGTTGAGCATATT
CTTTACACCAGGATGATGATTGGCAGATTTTGTGCACAGATGCACTCAAACAACGGACCG
CAAATTGGCTCAGCGGTCGGTTGCAACCCTGATGTTGATTGGCAGAGATTTGGCACACAC
TTCGCCCAGTACAGAAACGTGTGGGATGTGGACTATTCGGCCTTTGATGCTAATCACTGC
AGTGATGCCATGAACATCATGTTTGAGGAGGTGTTTCGCACGGAGTTCGGCTTCCACCCG
AATGCCGAGTGGATCCTGAAGACTCTTGTGAACACGGAACACGCCTATGAGAACAAACGC
ATCACTGTTGAAGGCGGAATGCCGTCTGGTTGTTCCGCAACAAGCATCATCAACACAATT
TTGAACAACATCTATGTGCTCTACGCTCTGCGTAGACACTATGAGGGAGTTGAGCTGGAC
ACATACACCATGATCTCCTACGGAGACGACATCGTGGTGGCAAGTGATTATGATTTGGAC
TTTGAGGCTCTCAAGCCCCACTTTAAATCCCTTGGTCAAACCATCACTCCAGCTGACAAA
AGCGACAAAGGTTTTGTTCTTGGTCACTCCATTACCGATGTCACTTTCCTCAAAAGACAC
TTCCACATGGACTATGGAACTGGGTTTTACAAACCTGTGATGGCCTCAAAGACCCTTGAG
GCTATCCTCTCCTTTGCACGCCGTGGGACCATACAGGAGAAGTTGATCTCCGTGGCAGGA
CTCGCCGTCCACTCTGGACCAGACGAGTACCGGCGTCTCTTTGAGCCTTTCCAAGGTCTC
TTTGAGATTCCAAGCTACAGATCACTTTACCTGCGTTGGGTGAACGCCGTGTGCGGTGAC
GCA---------------------------------
>AFZ75233
CCCTTCTTCTTCTCCGACGTTAGGTCGAACTTCTCCAAACTGGTGGAAACCATCAACCAG
ATGCAGGAGGACATGTCAACAAAACATGGGCCTGACTTTAGCCGGTTAGTGTCCGCATTT
GAAGAATTGGCCATTGGAGTGAAAGCCATCAGAACCGGTCTCGACGAGGCCAAACCCTGG
TACAAGCTTATCAAGCTCCTAAGCCGCCTGTCGTGCATGGCCGCTGTGGCAGCACGGTCC
AAGGACCCAGTCCTTGTGGCCATCATGCTGGCCGACACCGGTCTTGAGATTCTGGACAGC
ACCTTCGTCGTGAAGAAGATCTCCGACTCGCTCTCCAGTCTCTTTCACGTGCCGGCCCCC
GTCTTCAGTTTCGGAGCACCGATCCTGTTGGCCGGGTTGGTCAAAGTCGCCTCGAGTTTC
TTCCGGTCCACACCCGAAGACCTTGAGAGAGCAGAGAAACAGCTCAAAGCACGTGACATT
AACGACATCTTCGCCATTCTCAAGAACGGCGAGTGGCTGGTCAAGCTGATCCTTGCCATC
CGCGACTGGATCAAGGCTTGGATCGCCTCAGAAGAAAAGTTTGTCACCATGACAGACTTG
GTGCCTGGAATCCTTGAAAAGCAGCGGGACCTTAACGACCCAAGCAAGTACAAGGAGGCC
AAGGAGTGGCTCGACAACGCGCGCCAGGCGTGTCTGAAGAGCGGGAATGTTCACATTGCC
AACCTGTGCAAGGTGGTCGCCCCAGCACCCAGCAGGTCGAGACCTGAACCTGTGGTTGTT
TGCCTCCGTGGCAAATCCGGCCAGGGCAAGAGTTTCCTTGCGAACGTGCTCGCACAAGCA
ATCTCCACTCACTTCACCGGCAGAACCGACTCTGTTTGGTACTGCCCACCTGACCCTGAC
CACTTCGACGGTTACAATCAGCAAACCGTCGTTGTGATGGATGATTTGGGCCAGAACCCT
GACGGCAAGGACTTCAAATACTTTGCCCAAATGGTCTCGACCACAGGGTTCATCCCGCCC
ATGGCATCACTCGAGGACAAAGGTAAACCTTTCAACAGCAAAGTCATTATCGCGACCACC
AACTTGTACTCGGGTTTCACCCCGAGGACTATGGTGTGTCCCGACGCACTGAACCGGAGA
TTCCACTTTGACATCGATGTGAGTGCTAAGGATGGGTACAAAATTAACAACAAGTTGGAC
ATTATCAAAGCACTTGAAGACACCCACACCAACCCGGTGGCAATGTTTCAATACGACTGT
GCCCTTCTCAACGGCATGGCCGTTGAAATGAAGAGAATGCAACAAGACATGTTCAAGCCT
CAACCACCCCTCCAGAATGTGTATCAGCTTGTTCAGGAGGTGATTGATCGGGTCGAGCTC
CACGAGAAAGTGTCGAGCCACCCGATCTTCAAGCAGATCTCAATACCTTCCCAAAAATCT
GTGTTGTACTTTCTCATTGAGAAGGGCCAACATGAGGCAGCAATTGAATTCTTTGAGGGC
ATGGTCCATGACTCCATCAAAGAGGAACTCCGACCCCTCATCCAACAAACTTCGTTTGTG
AAACGCGCTTTTAAGCGCCTGAAGGAAAACTTTGAGATTGTTGCTCTGTGTTTAACACTT
TTGGCAAACATTGTGATCATGATCCGTGAGACTCGCAAAAGGCAGAAAATGGTGGATGAT
GCAGTGAATGAGTACATTGAGAAAGCAAACATCACCACAGATGATAAGACTCTTGACGAG
GCGGAGAAGAGCCCTCTAGAGACAAGCGGCGCTAGCACCGTTGGCTTTAGAGAGAGAACT
CTCCCAGGTCAGAAGGCATGCGATGACGTGAACTCCGAGCCTGCCCAACCTGTTGAGGAG
CAACCGCAAGCTGAAGGACCCTACGCCGGACCACTCGAGCGTCAGAAACCTCTGAAGGTG
AGAGCCAAGCTCCCGCAACAAGAGGGACCCTACGCTGGTCCGATGGAGAGACAGAAACCG
TTGAAAGTAAAAGCAAAGGCCCCGGTCGTTAAGGAAGGACCTTACGAAGGACCGGTGAAG
AAACCTGTCGCTTTGAAAGTGAAAGCTAGG---AACTTGATTGTCACTGAGAGTGGTGCC
CCACCGACCGACTTGCAAAAGATGGTCATGGGCAACACGAAGCCCGTTGAGCTCATCCTC
GACGGGAAGACGGTAGCCATCTGCTGTGCTACTGGAGTGTTCGGCACTGCCTACCTCGTG
CCTCGTCACCTTTTCGCAGAGAAGTATGACAAGATTATGTTGGACGGTAGAGCCTTGACA
GACAGTGACTACAGAGTGTTTGAGTTTGAGATCAAAGTAAAAGGACAGGACATGCTCTCA
GACGCCGCGCTCATGGTGCTCCACCGTGGGAACCGCGTGAGGGACATCACGAAGCACTTT
CGTGACACAGCAAGAATGAAGAAAGGCACCCCCGTTGTCGGCGTGATCAACAACGCCGAT
GTTGGGAGACTGATTTTCTCTGGTGAGGCCCTTACTTACAAGGACATTGTGGTTTGCATG
GACGGTGACACCATGCCTGGCCTCTTTGCCTACAGAGCCGCCACCAAGGCTGGCTACTGC
GGAGGAGCCGTTCTTGCCAAAGACGGAGCTGACACTTTCATCGTCGGTACTCACTCTGCA
GGAGGCAAC---GGAGTTGGATACTGCTCATGCGTGTCCAGGTCTATGCTTCTTAAGATG
AAGGCACACATCGACCCTGAACCACACCACGAGGGGTTGATCGTTGACACCAGAGATGTG
GAAGAGCGTGTCCACGTGATGCGCAAAACCAAGCTTGCACCCACCGTCGCGTACGGTGTT
TTCAACCCTGAGTTCGGGCCCGCCGCCTTGTCCAACAAGGACCCGCGCCTGAATGAAGGT
GTTGTCCTCGACGAGGTCATCTTCTCCAAGCACAAGGGAGACACAGAGATGTCTGAGGAG
GACAAAGCGCTGTTCCGCCGCTGTGCTGCTGACTACGCGTCACGTTTGCATAGCGTGCTG
GGTACAGCAAACGCCCCATTGAGCATCTACGAGGCAATCAAGGGTGTCGACGGACTCGAC
GCCATGGAGCCAGACACTGCGCCCGGCCTCCCCTGGGCCCTCCAGGGTAAACGCCGCGGC
GCGCTCATCGACTTCGAGAACGGCACGATCGGACCCGAAGTCGAGGCTGCCCTGAAGCTC
ATGGAGAAGAGAGAATACAAATTTGCTTGTCAGACCTTCCTGAAGGACGAGATTCGCCCG
ATGGAGAAAGTACGTGCCGGCAAGACTCGCATTGTCGACGTCCTGCCCGTTGAGCATATT
CTTTACACCAGGATGATGATTGGCAGATTTTGTGCACAGATGCACTCAAACAACGGACCG
CAAATTGGCTCAGCGGTCGGTTGTAACCCTGATGTTGATTGGCAGAGATTTGGCACACAC
TTCGCCCAGTACAGAAACGTGTGGGACGTGGACTATTCGGCCTTTGATGCTAATCACTGC
AGTGATGCCATGAACATCATGTTTGAGGAGGTGTTTCGCACGGAGTTCGGTTTCCACCCG
AATGCCGAGTGGATCCTGAAGACTCTTGTGAACACGGAACACGCCTATGAGAACAAACGC
ATCACTGTTGAGGGCGGAATGCCGTCTGGTTGTTCCGCAACAAGCATCATCAACACAATT
TTGAACAACATCTACGTGCTCTACGCTCTGCGTAGACACTATGAGGGAGTTGAGCTGGAC
ACATACACCATGATCTCCTACGGAGACGACATCGTGGTGGCAAGTGATTATGATTTGGAC
TTCGAGGCTCTCAAGCCCCACTTTAAATCCCTTGGTCAAACCATCACTCCAGCTGACAAA
AGCGACAAAGGTTTTGTTCTTGGTCACTCCATTACCGACGTCACTTTCCTCAAAAGACAC
TTCTACATGGATTATGGAACTGGGTTTTACAAACCTGTGATGGCCTCGAAGACCCTTGAG
GCTATCCTCTCCTTCGCACGCCGTGGGACCATACAGGAGAAGTTGATCTCCGTGGCAGGA
CTCGCCGTCCACTCTGGACCAGACGAGTACCGGCGTCTCTTTGAGCCTTTCCAAGGTCTC
TTTGAGATTCCAAGCTACAGATCACTTTACCTGCGTTGGGTGAACGCCGTGTGCGGTGAC
GCA---------------------------------
>AAT01719
CCCTTCTTCTTCTCTGACGTTAGGTCAAACTTTTCTAAGCTGGTGGAAACCATCAACCAG
ATGCAGGAAGACATGTCAACAAAACACGGGCCCGACTTTAACCGGTTGGTGTCCGCCTTT
GAGGAACTGGCCGCTGGAGTAAAAGCCATCAGGACCGGCCTCGACGAGGCCAAACCCTGG
TACAAGCTTATCAAACTCCTAAGCCGCCTGTCGTGCATGGCCGCTGTGGCAGCACGGTCC
AAGGACCCAGTCCTTGTGGCCATCATGCTGGCCGACACCGGTCTCGAGATTCTGGACAGC
ACTTTCGTCGTGAAGAAGATCTCCGACTCGCTCTCCAGTCTCTTCCACGTGCCGGCCCCC
GTCTTCAGTTTCGGAGCCCCGATTCTGCTAGCCGGGCTGGTCAAGGTCGCCTCGAGTTTC
TTCCGGTCCACACCCGAAGACCTTGAGAGAGCAGAGAAACAGCTCAAAGCACGTGACATC
AACGACATTTTCGCCATTCTCAAGAACGGCGAGTGGCTGGTCAAACTAATCCTTGCCATC
CGCGACTGGATCAAGGCTTGGATTGCCTCAGAAGAAAAGTTTGTCACCATGACAGACTTA
GTGCCTGGCATCCTTGAAAAGCAGCGGGACCTCAACGACCCAAGTAAGTACAAGGAGGCC
AAGGAGTGGCTCGACAACGCGCGCCAAGCGTGTCTGAAGAGCGGGAACGTCCACATTGCC
AACCTGTGCAAAGTGGTCGCCCCGGCACCCAGCAAGTCGAGACCCGAACCCGTGGTGGTT
TGCCTCCGTGGCAAATCAGGCCAGGGTAAGAGTTTCCTTGCGAACGTGCTCGCGCAAGCA
ATCTCTACCCACTTCACCGGGCGGACCGATTCAGTCTGGTACTGCCCACCTGACCCTGAT
CACTTCGACGGTTACAACCAACAGACTGTCGTTGTGATGGACGATTTGGGCCAGAACCCT
GACGGCAAGGACTTCAAGTACTTCGCCCAAATGGTTTCGACCACGGGGTTCATCCCGCCC
ATGGCATCACTCGAGGACAAAGGTAAACCCTTCAACAGTAAGGTCATCATTGCAACCACC
AACCTGTACTCGGGCTTCACCCCGAGGACTATGGTGTGCCCTGACGCCCTGAACCGGAGG
TTTCACTTTGACATTGACGTGAGCGCCAAGGATGGGTACAAAATTAACAACAAGTTGGAC
ATTATCAAAGCACTTGAAGACACCCACACCAACCCAGTGGCAATGTTTCAGTACGACTGT
GCCCTTCTCAACGGCATGGCTGTTGAAATGAAGAGAATGCAGCAAGACATGTTCAAACCT
CAACCACCCCTCCAGAACGTGTACCAACTAGTTCAGGAGGTGATTGATCGGGTGGAGCTC
CACGAGAAAGTGTCGAGCCACCAAATTTTTAAGCAGATCTCAATTCCTTCCCAAAAATCT
GTGTTGTACTTCCTCATTGAGAAAGGGCAGCACGAGGCAGCAATTGAATTCTTTGAGGGC
ATGGTGCATGACTCCGTCAAGGAGGAGCTCCGGCCGCTTATCCAACAAACCTCATTTGTG
AAACGCGCTTTCAAGCGCCTGAAGGAAAACTTTGAGATTGTTGCTCTGTGCCTAACACTT
TTGGCCAACATTGTGATCATGATCCGCGAAACTCGCAAGAGACAGAAGATGGTGGACGAT
GCGGTGAACGAGTACATCGAGAAAGCAAACATCACCACCGATGACAAGACACTTGACGAG
GCGGAAAAGAACCCTCTGGAGACTAGCGGTGCCAGCACCGTTGGTTTCAGAGAGAGAACT
CTTCCAGGTCAAAAGGCGCGTGATGACGTGAACTCCGAGCCCGCCCAACCTGCTGAAGAA
CAACCACAAGCTGAAGGACCCTACGCCGGGCCACTTGAGCGTCAGAGACCCCTGAAGGTG
AGAGCCAAGCTCCCACAACAGGAAGGACCCTACGCTGGCCCGATGGAGAGACAGAAACCG
CTGAAAGTGAAAGCAAAAGCCCCGGTCGTCAAGGAAGGACCTTATGAAGGACCGGTGAAG
AGACCTGTCGCTTTGAAAGTGAAAGCTAAG---AATTTGATTGTCACTGAGAGTGGTGCC
CCCCCGACCGACTTGCAAAAGATGGTCATGGGCAACACAAAGCCTGTTGAGCTCATCCTC
GACGGGAAGACAGTAGCCATCTGCTGTGCTACTGGAGTGTTTGGCACTGCCTACCTCGTA
CCTCGTCATCTTTTCGCTGAGAAGTATGACAAGATCATGTTGGACGGCAGAGCCATGACA
GACAGTGACTACAGAGTGTTTGAGTTCGAGATCAAAGTAAAAGGACAGGACATGCTCTCA
GACGCCGCACTCATGGTGCTCCACCGTGGGAACCGCGTGAGAGACATCACGAAGCACTTT
CGTGACACAGCAAGGATGAAGAAAGGCACCCCCGTTGTCGGCGTGATCAACAATGCCGAT
GTCGGGAGACTGATTTTCTCTGGCGAAGCCCTTACCTACAAAGACATTGTAGTGTGCATG
GACGGAGACACCATGCCCGGGCTTTTTGCCTACAGAGCCGCCACTAAGGCTGGCTACTGC
GGGGGAGCCGTTCTCGCTAAGGACGGGGCTGACACTTTCATCGTTGGCACTCACTCTGCA
GGAGGTAAT---GGAGTTGGATACTGCTCATGCGTTTCCAGGTCCATGCTTCTCAAGATG
AAGGCACACATTGACCCTGAGCCGCACCACGAGGGGTTGATTGTAGACACCAGAGATGTG
GAAGAGCGCGTCCACGTGATGCGCAAAACCAAGCTTGCACCCACCGTTGCACACGGTGTG
TTCAACCCCGAGTTTGGGCCAGCTGCCTTGTCCAACAAGGACCCGCGTCTGAACGAGGGT
GTTGTCCTCGATGAAGTCATTTTCTCCAAACACAAGGGAGACACAAAGATGTCTGAGGAG
GACAAAGCGCTGTTCCGCCGATGTGCAGCTGATTACGCGTCGCGCCTGCACAGCGTGCTG
GGTACGGCAAATGCCCCATTGAGCATCTACGAGGCAATCAAAGGCGTCGACGGACTCGAC
GCCATGGAGCCAGACACCGCACCTGGCCTCCCCTGGGCTCTCCAGGGAAAACGCCGTGGT
GCGCTCATCGACTTTGAGAACGGCACGGTCGGGCCCGAAGTCGAGGATGCCTTGAAGCTC
ATGGAGAAAAGAGAGTACAAGTTTGTTTGTCAGACCTTCCTGAAGGACGAGATTCGCCCG
ATGGAGAAAGTACGTGCCGGCAAGACTCGCATTGTCGACGTCCTGCCCGTTGAACACATT
CTTTACACCAGGATGATGATTGGCAGATTTTGTGCACAAATGCACTCAAACAACGGACCG
CAAATTGGCTCGGCGGTCGGTTGCAACCCTGATGTTGATTGGCAAAGATTTGGCACACAT
TTCGCCCAGTACAGAAACGTGTGGGATGTGGATTATTCGGCCTTTGATGCTAACCACTGT
AGTGACGCCATGAACATCATGTTTGAGGAGGTGTTCCGCACAGACTTTGGCTTCCACCCA
AATGCAGAGTGGATCCTGAAGACTCTCGTGAACACGGAACACGCCTATGAGAACAAGCGC
ATCACTGTTGAAGGCGGGATGCCATCTGGTTGTTCCGCAACAAGCATCATCAACACAATT
TTGAACAACATCTACGTGCTCTACGCCTTGCGTAGACACTATGAGGGAGTTGAGCTGGAC
ACCTACACCATGATCTCCTACGGAGACGACATCGTGGTGGCAAGTGACTACGATCTGGAC
TTTGAGGCTCTCAAGCCCCACTTCAAATCTCTTGGCCAAACTATCACTCCAGCTGACAAA
AGCGACAAAGGTTTTGTTCTTGGACACTCCATTACTGATGTCACCTTCCTCAAAAGACAC
TTCCACATGGATTATGGGACTGGGTTTTACAAACCTGTGATGGCCTCAAAGACCCTTGAG
GCCATCCTCTCCTTTGCACGCCGTGGGACCATACAGGAGAAGTTGATCTCCGTGGCGGGA
CTCGCTGTCCACTCTGGACCAGACGAGTACCGGCGTCTCTTTGAGCCCTTCCAGGGCCTC
TTCGAGATTCCAAGCTACAGATCACTTTACCTGCGTTGGGTGAACGCCGTGTGCGGCGAC
GCA---------------------------------
>ADU56664
CCCTTCTTCTTCTCTGATGTCAGGTCGAACTTCACCAAGCTGGTGGACACCATTAACCAG
ATGCAAGAGGACATGTCAACAAAACACGGACCCGACTTTAACCGGTTGGTGTCCGCATTT
GAGGAACTGGCCACTGGAGTGAAGGCTATCAGGACTGGTCTTGACGAGGCCAAACCCTGG
TACAAACTCATCAAACTCCTGAGCCGCTTGTCATGCATGGCCGCTGTAGCAGCACGGTCA
AAGGACCCAGTCCTTGTGGCCATCATGCTGGCTGACACCGGCCTTGAGATTCTGGACAGC
ACATTCGTCGTGAAGAAGATCTCCGACTCACTCTCCAGTCTCTTTCACGTGCCGGCCCCC
GTCTTCAGTTTCGGAGCCCCGGTTCTGTTGGCCGGGTTGGTCAAAGTCGCCTCGAGTTTC
TTCCGGTCCACGCCCGAAGACCTTGAGAGAGCAGAGAAACAGCTCAAAGCACGTGACATC
AATGACATCTTCGCCATTCTCAAGAACGGCGAGTGGTTGGTCAAATTGATTCTTGCCATC
CGCGACTGGATTAAGGCATGGATCGCCTCAGAAGAAAAGTTTGTCACCATGACAGACTTG
GTGCCTGGCATCCTCGAAAAGCAGCGGGACCTCAACGACCCGAGCAAGTACGAGGAAGCC
AAGGAGTGGCTCGACAACGCGCGTCAAGCGTGTCTGAAGAGCGGGAACGTCCACATTGCC
AACCTGTGCAAGGTGGTCGCCCCGGCACCCAGCAAGTCGAGACCCGAACCCGTGGTCGTT
TGCCTCCGAGGCAAATCCGGCCAGGGAAAGAGTTTCCTTGCGAACGTGCTCGCACAAGCA
ATCTCCACACACTTCACTGGCAGAACTGATTCAGTTTGGTACTGCCCGCCTGACCCTGAC
CACTTCGACGGTTACAACCAACAGACCGTTGTTGTGATGGATGATTTGGGCCAGAACCCC
GACGGCAAGGACTTTAAGTACTTCGCCCAGATGGTTTCAACCACGGGGTTCATCCCGCCC
ATGGCCTCGCTCGAAGACAAAGGCAAACCTTTCAACAGCAAGGTCATCATCGCCACCACC
AACCTGTACTCGGGCTTCACCCCGAGGACCATGGTGTGCCCTGATGCACTGAACCGGAGG
TTTCACTTTGACATTGACGTGAGTGCCAAGGACGGGTACAAAATTAACAACAAGTTGGAC
ATTATCAAAGCACTTGAAGACACCCACACCAACCCGGTGGCAATGTTTCAGTACGATTGT
GCCCTTCTCAACGGCATGGCCGTTGAAATGAAGAGAATGCAACAAGACATGTTCAAGCCT
CAACCGCCCCTCCAGAACGTGTACCAACTTGTTCAGGAGGTGATTGATCGGGTCGAGCTC
CACGAGAAAGTGTCGAGCCACCCGATTTTCAAGCAGATCTCAATTCCTTCCCAAAAGTCT
GTGCTGTACTTCCTCATCGAGAAAGGCCAGCATGAGGCAGCAATTGAATTCTTTGAGGGA
ATGGTGCACGACTCCATTAAGGAGGAACTCCGGCCCCTCATCCAACAGACCTCATTTGTG
AAACGCGCTTTCAAGCGCCTGAAGGAAAACTTTGAGATTGTTGCCCTGTGTTTGACTCTT
TTGGCAAACATAGTGATCATGATCCGCGAGACGCGCAAGAGACAGCAGATGGTGAATGAT
GCGGTGAACGAGTACATCGACAAAGCCAACATCACCACAGATGACAAGACTCTTGACGAG
GCGGAAAAGAACCCTCTGGAGACCAGTGGTGCTAGCACCGTTGGTTTCAGAGAGAGAACC
CTCCCGGGGCGCAAGACGAGTGATGACGTGTACTCCGAGCCCGTCAAACCCGTGGAGGAA
CAACCACAAGCTGAAGGACCCTACGCCGGGCCACTCGAGCGTCAGAAACCTCTGGAAGTG
AGAGCCAAGCTCCCACAGCAAGAGGGACCTTACGCTGGCCCGATGGAGAGACAGAAACCA
CTGAAAGTGAAAGCAAAAGCCCCGGTCGTTAAGGAAGGGCCTTACGAAGGACCGGTGAAG
AAACCTGTCGCTTTGAAAGTGAAAGCAAAG---AATTTGATTGTCACTGAGAGTGGTGCC
CCACCGACTGACTTGCAAAAGATGGTCATGGGCAACACCAAGCCTGTTGAGCTCATCCTC
GACGGCAAGACGGTAGCCATCTGCTGCGCTACCGGAGTCTTTGGTACTGCCTACCTCGTG
CCTCGTCACCTTTTCGCAGAGAAGTACGACAAGATCATGCTGGACGGCAGAGCCATGACA
GACAGTGACTACAGAGTGTTTGAGTTTGAGATTAAAGTAAAAGGACAGGACATGCTCTCA
GACGCCGCACTCATGGTGCTCCACCGTGGGAATCGCGTGCGTGACATCACGAAGCACTTC
CGTGATGTAGCCAAGATGAAGAAAGGAACCCCCGTCGTTGGTGTGATTAACAACGCCGAC
GTTGGGAGACTGATTTTCTCTGGTGAGGCCCTAACCTACAAAGACATTGTAGTGTGCATG
GACGGAGACACCATGCCTGGCCTTTTTGCCTACAAGGCCGTCACCAGGGCGGGCTACTGT
GGAGGAGCCGTTCTCGCGAAGGACGGAGCCGAGACTTTCATCGTCGGCACTCACTCCGCA
GGCGGCAAC---GGAGTTGGATACTGCTCGTGCGTTTCCAGGTCTATGCTGCTCAAGATG
AAGGCTCACATTGATCCCGAACCACACCACGAGGGATTGGTTGTTGACACCAGAGATGTG
GAGGAGCGCGTGCACGTCATGCGCAAAACCAAGCTTGCACCCACCGTAGCACACGGTGTG
TTCAACCCTGAATTTGGGCCTGCTGCCTTGTCCAACAAGGACCCGCGCTTGAACGAAGGA
GTTGTCCTCGATGAGGTCATCTTCTCCAAGCACAAGGGAGACACAAAGATGTCTGAGGAG
GACAAAGCGCTGTTCCGACGTTGCGCTGCCGACTACGCGTCGCGCTTGCACAGCGTGCTG
GGTACAGCAAATGCCCCATTGAGCATTTACGAGGCAATCAAGGGCGTCGACGGACTCGAT
GCCATGGAACCAGACACCGCACCTGGCCTTCCCTGGGCCCTCCAGGGGAAACGCCGTGGT
GCGCTGATTGACTTCGAGAACGGCACAGTCGGACCCGAGGTCGAGGCTGCCCTAAAGCTC
ATGGAGAAAAGAGAATACAAGTTTGCTTGTCAGACCTTCCTGAAGGACGAGATTCGCCCG
ATGGAGAAAGTACGTGCCGGCAAGACTCGCATTGTCGATGTCTTGCCTGTTGAACACATT
CTTTACACCAGGATGATGATTGGCAGATTTTGTGCTCAAATGCACTCAAACAACGGACCG
CAAATTGGCTCGGCGGTCGGTTGCAACCCTGATATTGATTGGCAAAGATTTGGCACACAT
TTTGCCCAGTACAGAAACGTGTGGGATGTGGACTATTCGGCCTTTGATGCTAACCACTGC
AGCGATGCAATGAACATCATGTTCGAGGAGGTGTTCCGCACAGAGTTTGGCTTCCACCCG
AACGCCGAGTGGATCCTGAAGACTCTTGTGAATACGGAACATGCTTATGAGAACAAACGC
ATTGTTGTTGAGGGCGGGATGCCGTCTGGCTGTTCCGCGACAAGCATCATAAACACAATT
TTGAACAACATTTACGTGCTCTACGCTTTGCGCAGACACTATGAGGGAGTTGAGCTGGAC
ACTTACACCATGATCTCCTACGGAGATGACATCGTGGTGGCAAGTGATTACGATCTGGAC
TTTGAGGCTCTCAAGCCTCACTTCAAATCTCTGGGCCAAACCATCACTCCAGCTGACAAA
AGCGACAAAGGTTTTGTTCTTGGTCACTCCATTACTGATGTCACTTTCCTCAAAAGACAC
TTCCACATGGATTATGGAACTGGGTTTTACAAACCTGTAATGGCCTCGAAGACCCTCGAG
GCTATCCTCTCCTTTGCACGCCGTGGGACCATACAGGAGAAGTTGACCTCCGTGGCAGGA
CTCGCCGTCCACTCTGGACCTGACGAGTACCGGCGTCTCTTTGAGCCCTTCCAGGGTCTC
TTTGAGATTCCAAGCTACAGATCACTTTACCTGCGTTGGGTGAACGCCGTGTGCGGTGAC
GCA---------------------------------
>AHC06118
CCCTTCTTCTTCTCTGACGTCAGGTCAAATTTTTCCAAGTTGGTTGAAACCATCAACCAG
ATGCAGGAGGACATGTCAACAAAACACGGACCCGACTTTAACCGGTTGGTGTCTGCATTT
GAGGAACTGGCCACTGGAGTGAAGGCTATCAGGACCGGTCTCGACGAGGCCAAACCCTGG
TACAAGCTCATCAAGCTCTTGAGCCGCCTGTCATGTATGGCCGCTGTAGCAGCACGGTCA
AAGGACCCACTCCTTGTGGCCATCATGCTGGCTGACACCGGCCTTGAGATCCTGGACAGT
ACCTTTGTCGTGAAGAAGATCTCCGACTCGCTCTCCAGTCTCTTTCACGTGCCGGCCCCC
GTCTTCAGTTTCGGAGCCCCGATTTTGTTGGCCGGGTTGGTCAAAGTCGCCTCGAGTTTC
TTCCGGTCCACACCCGAAGACCTTGAGAGAGCGGAGAAACAGCTCAAAGCACGTGACATC
AATGACATATTCGCCATTCTCAAGAACGGCGAGTGGCTGGTCAAGCTGATTCTTGCCATC
CGCGACTGGATCAAGGCATGGATCGCCTCAGAAGAAAAGTTTGTCACCATGACAGACCTG
GTGCCTGGCATCCTTGAAAAGCAGCGGGATCTCAACGACCCAAGCAAGTACAAGGAGGCC
AAGGAGTGGCTCGACAACGCGCGCCAAGCGTGTCTGAAGAGCGGGAACATCCACATCGCA
AACCTTTGCAAAGTGGTTGCCCCAGCGCCCAGCAGGTCGAGGCCCGAACCCGTGGTCGTT
TGCCTCCGTGGCAAGTCAGGCCAGGGCAAGAGTTTCCTTGCGAACGTGCTTGCACAAGCA
ATTTCAACCCACTTCACTGGCAGAACCGATTCAGTTTGGTACTGCCCACCTGACCCTGAC
CACTTCGACGGTTACAACCAGCAGACCGTTGTAGTAATGGATGATTTGGGCCAGAACCCC
GACGGGAAGGACTTCAAGTACTTCGCCCAAATGGTTTCAACTACGGGGTTTATCCCGCCC
ATGGCTTCACTCGAGGACAAAGGCAAGCCTTTTAACAGCAAGGTCATCATCGCCACCACC
AACCTGTACTCGGGCTTCACCCCGAGAACTATGGTGTGCCCTGATGCACTGAACCGAAGG
TTCCACTTTGACATTGACGTGAGCGCCAAGGACGGGTACAAAATTAACAACAAATTGGAC
ATCATCAAAGCTCTTGAAGACACCCACACCAACCCAGTGGCAATGTTTCAATACGACTGT
GCCCTTCTCAACGGCATGGCCGTTGAAATGAAGAGAATGCAACAAGACATGTTCAAGCCT
CAACCGCCCCTCCAGAACGTCTACCAGCTTGTTCAGGAGGTGATTGACCGGGTCGAGCTC
CACGAGAAGGTGTCGAACCACCCGATTTTCAAGCAGATCTCAATTCCTTCCCAAAAGGCT
GTGCTGTACTTTCTCATTGAGAAAGGCCAGCACGAAGCAGCAATTGAATTCTTTGAGGGG
ATGGTGTGTGACTCCATCAAGGAGGAGCTCCGGCCTCTCATCCAACAGACCTCATTTGTG
AAGCGCGCTTTTAAGCGCCTGAAGGAAAACTTTGAGATAGTTGCCCTGTGTTTGACTCTA
ATGGCAAACATAGTGATCATGATCCGCGAGACTCGCAAGAGACAGCAGATGGTGGATGAT
GCAGTGAACGAGTACACTGAGAAGGTAAACATCACCACGGATGACAAGACTCTTGACGAG
GCGGAAAAGAACCCTCTGGAAACCAGCGGTGCCACCACTGTTGGTTTCAGAGAGAAAACT
CTCCCGGGGCACAAGACGGGTGATGACGTGAGCTCCGAGCCCACCAAACCCGTGGAAGGA
CAACCACAAGCTGAAGGACCCTACACCGGTCCACTCGAGCGTCAAAAACCTCTGAAAGTG
AGAGCCAAGCTCCCGCAGCAGGAGGGGCCCTATGCTGGCCCCATGGAGAGACAGAAACCA
CTGAAAGTGAAAGCGAAAGCCCCGGTCGTTAAGGAAGGACCTTACGAAGGACCGGTAAAG
AAACCTGTCGCTTTGAAGGTGAAAGCAAAG---AACTTGATTGTCACTGAGAGTGGTGCT
CCCCCTACTGACTTGCAAAAGATGGTCATGGGTAACACCAAGCCTGTTGAGCTCGTCCTC
GACGGGAAGACGGTGGCCATCTGCTGCGCCACCGGAGTGTTTGGTACTGCCTACCTTGTT
CCTCGTCATCTTTTCGCAGAGAAATATGACAAGATCATGCTGGACGGCAGAGCCATGACA
GACAGTGACTACAGAGTGTTTGAGTTTGAGATTAAAGTGAAAGGACAGGACATGCTCTCA
GACGCCGCGCTCATGGTGCTTCACCGTGGGAATCGAGTGCGGGACATCACGAAGCACTTC
CGTGATGTGGCAAGAATGAAGAAAGGCACCCCCGTCGTCGGCGTGATCAACAACGCTGAT
GTTGGGAGGCTGATCTTCTCTGGTGAGGCCCTTACCTACAAGGACATTGTAGTGTGCATG
GACGGAGACACCATGCCCGGTCTCTTCGCCTACAAAGCCGCCACCAAGGCGGGCTACTGT
GGAGGAGCCGTTCTTGCAAAGGACGGAGCCGAGACTTTCATCGTCGGCACTCACTCCGCA
GGCGGCAAT---GGAGTTGGATACTGCTCATGCGTTTCCAGGTCTATGCTGCTTAAAATG
AAGGCACACATCGATCCCGAACCACACCACGAGGGATTGATAGTTGACACCAGAGATGTT
GAGGAGCGCGTACACGTCATGCGCAAAACCAAGCTCGCACCCACCGTAGCATACGGTGTG
TTTAACCCCGAATTTGGGCCTGCCGCCTTGTCCAACAAGGACCCGCGCCTGAGTGAGGGG
GTTGTCCTCGATGAAGTCATCTTCTCCAAACACAAAGGAAACACAAAGATGTCTGAGGAG
GACAGAGCGCTGTTCCGCCGCTGTGCTGCTGACTACGCGTCGCGTCTGCACAGTGTGCTG
GGTACGGCAAATGCCCCACTGAGCATTTACGAGGCAATCAAGGGCGTCGACGGACTTGAC
GCCATGGAACCAGACACCGCGCCTGGTCTCCCCTGGGCTCTCCAGGGGAAACGCCGTGGT
GCGCTCATTGACTTCGAGAACGGCACTGTCGGGCCCGAGGTTGAAGCTGCCTTGAAGCTC
ATGGAGAAAAGAGAGTACAAGTTTGTATGCCAAACCTTCTTGAAGGACGAGATTCGCCCG
ATGGAGAAGGTACGTGCCGGTAAGACTCGCATTGTCGACGTCCTGCCTGTTGAACACATT
CTTTACACCAGGATGATGATTGGCAGATTTTGTGCTCAAATGCACTCAAACAACGGACCG
CAAATTGGCTCGGCGGTTGGTTGTAATCCTGATGTTGATTGGCAAAGATTTGGCACGCAC
TTTGCTCAGTACAGAAACGTGTGGGATGTGGACTATTCGGCCTTCGACGCCAACCACTGC
AGTGACGCAATGAACATCATGTTTGAGGAGGTGTTCAACACGGATTTCGGTTTCCACCCA
AACGCTGAGTGGATCCTGAAAACTCTCGTGAACACTGAACACGCCTACGAGAACAAACGC
ATCACTGTTGAAGGCGGGATGCCGTCTGGTTGTTCCGCGACAAGCATCATCAACACAATT
TTGAACAACATCTACGTGCTCTACGCCTTGCGTAGACACTACGAGGGAGTTGAGCTGGAC
TCTTACACCATGATCTCCTACGGAGACGACATCGTGGTTGCAAGTGATCACGATCTGGAC
TTTGAGGCCCTCAAGCCTCACTTCAAATCCCTTGGTCAAACCATCACTCCAGCTGACAAA
AGCGACAAAGGTTTTGTTCTTGGTCACTCCATTACCGATGTCACTTTCCTCAAAAGACAC
TTCCACATGGACTATGGAACTGGGTTTTACAAACCTGTGATGGCTTCGAAGACCCTCGAG
GCTATCCTCTCCTTTGCACGTCGTGGGACCATACAGGAGAAGTTGATCTCCGTGGCAGGA
CTCGCCGTCCACTCTGGACCTGACGAGTACCGGCGTCTCTTTGAGCCTTTCCAGGGTCTC
TTTGAGATTCCAAGCTACAGATCACTTTACCTGCGTTGGGTGAACGCCGTGTGCGGTGAC
GCA---------------------------------
>AHC06119
CCCTTCTTCTTCTCTGACGTCAGGTCAAATTTTTCCAAGTTGGTTGAAACCATCAACCAG
ATGCAGGAGGACATGTCAACAAAACACGGACCCGACTTTAACCGGTTGGTGTCTGCATTT
GAGGAACTGGCCACTGGAGTGAAGGCTATCAGGACCGGTCTCGACGAGGCCAAACCCTGG
TACAAGCTCATCAAGCTCTTGAGCCGCCTGTCATGTATGGCCGCTGTAGCAGCACGGTCA
AAGGACCCACTCCTTGTGGCCATCATGCTGGCTGACACCGGCCTTGAGATCCTGGACAGT
ACCTTTGTCGTGAAGAAGATCTCCGACTCGCTCTCCAGTCTCTTTCACGTGCCGGCCCCC
GTCTTCAGTTTCGGAGCCCCGATTTTGTTGGCCGGGTTGGTCAAAGTCGCCTCGAGTTTC
TTCCGGTCCACACCCGAAGACCTTGAGAGAGCGGAGAAACAGCTCAAAGCACGTGACATC
AATGACATATTCGCCATTCTCAAGAACGGCGAGTGGCTGGTCAAGCTGATTCTTGCCATC
CGCGACTGGATCAAGGCATGGATCGCCTCAGAAGAAAAGTTTGTCACCATGACAGACCTG
GTGCCTGGCATCCTTGAAAAGCAGCGGGATCTCAACGACCCAAGCAAGTACAAGGAGGCC
AAGGAGTGGCTCGACAACGCGCGCCAAGCGTGTCTGAAGAGCGGGAACATCCACATCGCA
AACCTTTGCAAAGTGGTTGCCCCAGCGCCCAGCAGGTCGAGGCCCGAACCCGTGGTCGTT
TGCCTCCGTGGCAAGTCAGGCCAGGGCAAGAGTTTCCTTGCGAACGTGCTTGCACAAGCA
ATTTCAACCCACTTCACTGGCAGAACCGATTCAGTTTGGTACTGCCCACCTGACCCTGAC
CACTTCGACGGTTACAACCAGCAGACCGTTGTAGTAATGGATGATTTGGGCCAGAACCCC
GACGGGAAGGACTTCAAGTACTTCGCCCAAATGGTTTCAACTACGGGGTTTATCCCGCCC
ATGGCTTCACTCGAGGACAAAGGCAAGCCTTTTAACAGCAAGGTCATCATCGCCACCACC
AACCTGTACTCGGGCTTCACCCCGAGAACTATGGTGTGCCCTGATGCACTGAACCGAAGG
TTCCACTTTGACATTGACGTGAGCGCCAAGGACGGGTACAAAATTAACAACAAATTGGAC
ATCATCAAAGCTCTTGAAGACACCCACACCAACCCAGTGGCAATGTTTCAATACGACTGT
GCCCTTCTCAACGGCATGGCCGTTGAAATGAAGAGAATGCAACAAGACATGTTCAAGCCT
CAACCGCCCCTCCAGAACGTCTACCAGCTTGTTCAGGAGGTGATTGACCGGGTCGAGCTC
CACGAGAAGGTGTCGAACCACCCGATTTTCAAGCAGATCTCAATTCCTTCCCAAAAGGCT
GTGCTGTACTTTCTCATTGAGAAAGGCCAGCACGAAGCAGCAATTGAATTCTTTGAGGGG
ATGGTGTGTGACTCCATCAAGGAGGAGCTCCGGCCTCTCATCCAACAGACCTCATTTGTG
AAGCGCGCTTTTAAGCGCCTGAAGGAAAACTTTGAGATAGTTGCCCTGTGTTTGACTCTA
ATGGCAAACATAGTGATCATGATCCGCGAGACTCGCAAGAGACAGCAGATGGTGGATGAT
GCAGTGAACGAGTACACTGAGAAGGTAAACATCACCACGGATGACAAGACTCTTGACGAG
GCGGAAAAGAACCCTCTGGAAACCAGCGGTGCCACCACTGTTGGTTTCAGAGAGAAAACT
CTCCCGGGGCACAAGACGGGTGATGACGTGAGCTCCGAGCCCACCAAACCCGTGGAAGGA
CAACCACAAGCTGAAGGACCCTACACCGGTCCACTCGAGCGTCAAAAACCTCTGAAAGTG
AGAGCCAAGCTCCCGCAGCAGGAGGGGCCCTATGCTGGCCCCATGGAGAGACAGAAACCA
CTGAAAGTGAAAGCGAAAGCCCCGGTCGTTAAGGAAGGACCTTACGAAGGACCGGTAAAG
AAACCTGTCGCTTTGAAGGTGAAAGCAAAG---AACTTGATTGTCACTGAGAGTGGTGCT
CCCCCTACTGACTTGCAAAAGATGGTCATGGGTAACACCAAGCCTGTTGAGCTCGTCCTC
GACGGGAAGACGGTGGCCATCTGCTGCGCCACCGGAGTGTTTGGTACTGCCTACCTTGTT
CCTCGTCATCTTTTCGCAGAGAAATATGACAAGATCATGCTGGACGGCAGAGCCATGACA
GACAGTGACTACAGAGTGTTTGAGTTTGAGATTAAAGTGAAAGGACAGGACATGCTCTCA
GACGCCGCGCTCATGGTGCTTCACCGTGGGAATCGAGTGCGGGACATCACGAAGCACTTC
CGTGATGTGGCAAGAATGAAGAAAGGCACCCCCGTCGTCGGCGTGATCAACAACGCTGAT
GTTGGGAGGCTGATCTTCTCTGGTGAGGCCCTTACCTACAAGGACATTGTAGTGTGCATG
GACGGAGACACCATGCCCGGTCTCTTCGCCTACAAAGCCGCCACCAAGGCGGGCTACTGT
GGAGGAGCCGTTCTTGCAAAGGACGGAGCCGAGACTTTCATCGTCGGCACTCACTCCGCA
GGCGGCAAT---GGAGTTGGATACTGCTCATGCGTTTCCAGGTCTATGCTGCTTAAAATG
AAGGCACACATCGATCCCGAACCACACCACGAGGGATTGATAGTTGACACCAGAGATGTT
GAGGAGCGCGTACACGTCATGCGCAAAACCAAGCTCGCACCCACCGTAGCATACGGTGTG
TTTAACCCCGAATTTGGGCCTGCCGCCTTGTCCAACAAGGACCCGCGCCTGAGTGAGGGG
GTTGTCCTCGATGAAGTCATCTTCTCCAAACACAAAGGAAACACAAAGATGTCTGAGGAG
GACAGAGCGCTGTTCCGCCGCTGTGCTGCTGACTACGCGTCGCGTCTGCACAGTGTGCTG
GGTACGGCAAATGCCCCACTGAGCATTTACGAGGCAATCAAGGGCGTCGACGGACTTGAC
GCCATGGAACCAGACACCGCGCCTGGTCTCCCCTGGGCTCTCCAGGGGAAACGCCGTGGT
GCGCTCATTGACTTCGAGAACGGCACTGTCGGGCCCGAGGTTGAAGCTGCCTTGAAGCTC
ATGGAGAAAAGAGAGTACAAGTTTGTATGCCAAACCTTCTTGAAGGACGAGATTCGCCCG
ATGGAGAAGGTACGTGCCGGTAAGACTCGCATTGTCGACGTCCTGCCTGTTGAACACATT
CTTTACACCAGGATGATGATTGGCAGATTTTGTGCTCAAATGCACTCAAACAACGGACCG
CAAATTGGCTCGGCGGTTGGTTGTAATCCTGATGTTGATTGGCAAAGATTTGGCACGCAC
TTTGCTCAGTACAGAAACGTGTGGGATGTGGACTATTCGGCCTTCGACGCCAACCACTGC
AGTGACGCAATGAACATCATGTTTGAGGAGGTGTTCAACACGGATTTCGGTTTCCACCCA
AACGCTGAGTGGATCCTGAAAACTCTCGTGAACACTGAACACGCCTACGAGAACAAACGC
ATCACTGTTGAAGGCGGGATGCCGTCTGGTTGTTCCGCGACAAGCATCATCAACACAATT
TTGAACAACATCTACGTGCTCTACGCCTTGCGTAGACACTACGAGGGAGTTGAGCTGGAC
TCTTACACCATGATCTCCTACGGAGACGACATCGTGGTTGCAAGTGATCACGATCTGGAC
TTTGAGGCCCTCAAGCCTCACTTCAAATCCCTTGGTCAAACCATCACTCCAGCTGACAAA
AGCGACAAAGGTTTTGTTCTTGGTCACTCCATTACCGATGTCACTTTCCTCAAAAGACAC
TTCCACATGGACTATGGAACTGGGTTTTACAAACCTGTGATGGCTTCGAAGACCCTCGAG
GCTATCCTCTCCTTTGCACGTCGTGGGACCATACAGGAGAAGTTGATCTCCGTGGCAGGA
CTCGCCGTCCACTCTGGACCTGACGAGTACCGGCGTCTCTTTGAGCCTTTCCAGGGTCTC
TTTGAAATTCCAAGCTACAGATCACTTTACCTGCGTTGGGTGAACGCCGTGTGCGGTGAC
GCA---------------------------------
>AHC06112
CCCTTCTTCTTCTCTGACGTCAGGTCAAATTTTTCCAAGTTGGTTGAAACCATCAACCAG
ATGCAGGAGGACATGTCAACAAAACACGGACCCGACTTTAACCGGTTGGTGTCTGCATTT
GAGGAACTGGCCACTGGAGTGAAGGCTATCAGGACCGGTCTCGACGAGGCCAAACCCTGG
TACAAGCTCATCAAGCTCTTGAGCCGCCTGTCATGTATGGCCGCTGTAGCAGCACGGTCA
AAGGACCCACTCCTTGTGGCCATCATGCTGGCTGACACCGGCCTTGAGATCCTGGACAGT
ACCTTTGTCGTGAAGAAGATCTCCGACTCGCTCTCCAGTCTCTTTCACGTGCCGGCCCCC
GTCTTCAGTTTCGGAGCCCCGATTTTGTTGGCCGGGTTGGTCAAAGTCGCCTCGAGTTTC
TTCCGGTCCACACCCGAAGACCTTGAGAGAGCGGAGAAACAGCTCAAAGCACGTGACATC
AATGACATATTCGCCATTCTCAAGAACGGCGAGTGGCTGGTCAAGCTGATTCTTGCCATC
CGCGACTGGATCAAGGCATGGATCGCCTCAGAAGAAAAGTTTGTCACCATGACAGACCTG
GTGCCTGGCATCCTTGAAAAGCAGCGGGATCTCAACGACCCAAGCAAGTACAAGGAGGCC
AAGGAATGGCTCGACAACGCGCGCCAAGCGTGTCTGAAGAGCGGGAACATCCACATCGCA
AACCTTTGCAAAGTGGTTGCCCCAGCGCCCAGCAGGTCGAGGCCCGAACCCGTGGTCGTT
TGCCTCCGTGGCAAGTCAGGCCAGGGCAAGAGTTTCCTTGCGAACGTGCTTGCACAAGCA
ATTTCAACCCACTTCACTGGCAGAACCGATTCAGTTTGGTACTGCCCACCTGACCCTGAC
CACTTCGACGGTTACAACCAGCAGACCGTTGTAGTAATGGATGATTTGGGCCAGAACCCC
GACGGGAAGGACTTCAAGTACTTCGCCCAAATGGTTTCAACTACGGGGTTTATCCCGCCC
ATGGCTTCACTCGAGGACAAAGGCAAGCCTTTTAACAGCAAGGTCATCATCGCCACCACC
AACCTGTACTCGGGCTTCACCCCGAGAACTATGGTGTGCCCTGATGCACTGAACCGAAGG
TTCCACTTTGACATTGACGTGAGCGCCAAGGACGGGTACAAAATTAACAACAAATTGGAC
ATCATCAAAGCTCTTGAAGACACCCACACCAACCCAGTGGCAATGTTTCAATACGACTGT
GCCCTTCTCAACGGCATGGCCGTTGAAATGAAGAGAATGCAACAAGACATGTTCAAGCCT
CAACCGCCCCTCCAGAACGTCTACCAGCTTGTTCAGGAGGTGATTGACCGGGTCGAGCTC
CACGAGAAGGTGTCGAACCACCCGATTTTCAAGCAGATCTCAATTCCTTCCCAAAAGGCT
GTGCTGTACTTTCTCATTGAGAAAGGCCAGCACGAAGCAGCAATTGAATTCTTTGAGGGG
ATGGTGTGTGACTCCACCAAGGAGGAGCTCCGGCCTCTCATCCAACAGACCTCATTTGTG
AAGCGCGCTTTTAAGCGCCTGAAGGAAAACTTTGAGATAGTTGCCCTGTGTTTGACTCTA
ATGGCAAACATAGTGATCATGATCCGCGAGACTCGCAAGAGACAGCAGATGGTGGATGAT
GCAGTGAACGAGTACACTGAGAAGGTAAACATCACCACGGATGACAAGACTCTTGACGAG
GCGGAAAAGAACCCTCTGGAAACCAGCGGTGCCACCACTGTTGGTTTCAGAGAGAAAACT
CTCCCGGGGCACAAGACGGGTGATGACGTGAGCTCCGAGCCCACCAAACCCGTGGAAGGA
CAACCACAAGCTGAAGGACCCTACACCGGTCCACTCGAGCGTCAAAAACCTCTGAAAGTG
AGAGCCAAGCTCCCGCAGCAGGAGGGGCCCTATGCTGGCCCCATGGAGAGACAGAAACCA
CTGAAAGTGAAAGCGAAAGCCCCGGTCGTTAAGGAAGGACCTTACGAAGGACCGGTAAAG
AAACCTGTCGCTTTGAAGGTGAAAGCAAAG---AACTTGATTGTCACTGAGAGTGGTGCT
CCCCCTACTGACTTGCAAAAGATGGTCATGGGTAACACCAAGCCTGTTGAGCTCGTCCTC
GACGGGAAGACGGTGGCCATCTGCTGCGCCACCGGAGTGTTTGGTACTGCCTACCTTGTT
CCTCGTCATCTTTTCGCAGAGAAATATGACAAGATCATGCTGGACGGCAGAGCCATGACA
GACAGTGACTACAGAGTGTTTGAGTTTGAGATTAAAGTGAAAGGACAGGACATGCTCTCA
GACGCCGCGCTCATGGTGCTTCACCGTGGGAATCGAGTGCGGGACATCACGAAGCACTTC
CGTGATGTGGCAAGAATGAAGAAAGGCACCCCCGTCGTCGGCGTGATCAACAACGCTGAT
GTTGGGAGGCTGATCTTCTCTGGTGAGGCCCTTACCTACAAGGACATTGTAGTGTGCATG
GACGGAGACACCATGCCCGGTCTCTTCGCCTACAAAGCCGCCACCAAGGCGGGCTACTGT
GGAGGAGCCGTTCTTGCAAAGGACGGAGCCGAGACTTTCATCGTCGGCACTCACTCCGCA
GGCGGCAAT---GGAGTTGGATACTGCTCATGCGTTTCCAGGTCTATGCTGCTTAAAATG
AAGGCACACATCGATCCCGAACCACACCACGAGGGATTGATAGTTGACACCAGAGATGTT
GAGGAGCGCGTACACGTCATGCGCAAAACCAAGCTCGCACCCACCGTAGCATACGGTGTG
TTTAACCCCGAATTTGGGCCTGCCGCCTTGTCCAACAAGGACCCGCGCCTGAGTGAGGGG
GTTGTCCTCGATGAAGTCATCTTCTCCAAACACAAAGGAAACACAAAGATGTCTGAGGAG
GACAGAGCGCTGTTCCGCCGCTGTGCTGCTGACTACGCGTCGCGTCTGCACAGTGTGCTG
GGTACGGCAAATGCCCCACTGAGCATTTACGAGGCAATCAAGGGCGTCGACGGACTTGAC
GCCATGGAACCAGACACCGCGCCTGGTCTCCCCTGGGCTCTCCAGGGGAAACGCCGTGGT
GCGCTCATTGACTTCGAGAACGGCACTGTCGGACCCGAGGTTGAAGCTGCCTTGAAGCTC
ATGGAGAAAAGAGAGTACAAGTTTGTATGCCAGACCTTCTTGAAGGACGAGATTCGCCCG
ATGGAGAAGGTACGTGCCGGTAAGACTCGCATTGTCGACGTCCTGCCTGTTGAACACATT
CTTTACACCAGGATGATGATTGGCAGATTTTGTGCTCAAATGCACTCAAACAACGGACCG
CAAATTGGCTCGGCGGTTGGTTGTAATCCTGATGTTGATTGGCAAAGATTTGGCACGCAC
TTTGCTCAGTACAGAAACGTGTGGGATGTGGACTATTCGGCCTTCGACGCCAACCACTGC
AGTGACGCAATGAACATCATGTTTGAGGAGGTGTTCAACACGGATTTCGGTTTCCACCCA
AACGCTGAGTGGATCCTGAAAACTCTCGTGAACACTGAACACGCCTACGAGAACAAACGC
ATCACTGTTGAAGGCGGGATGCCGTCTGGTTGTTCCGCGACAAGCATCATCAACACAATT
TTGAACAACATCTACGTGCTCTACGCCTTGCGTAGACACTACGAGGGAGTTGAGCTGGAC
TCTTACACCATGATCTCCTACGGAGACGACATCGTGGTTGCAAGTGATCACGATCTGGAC
TTTGAGGCCCTCAAGCCTCACTTCAAATCCCTTGGTCAAACCATCACTCCAGCTGACAAA
AGCGACAAAGGTTTTGTTCTTGGTCACTCCATTACCGATGTCACTTTCCTCAAAAGACAC
TTCCACATGGACTATGGAACTGGGTTTTACAAACCTGTGATGGCTTCGAAGACCCTCGAG
GCTATCCTCTCCTTTGCACGTCGTGGGACCATACAGGAGAAGTTGATCTCCGTGGCAGGA
CTCGCCGTCCACTCTGGACCTGACGAGTACCGGCGTCTCTTTGAGCCTTTCCAGGGTCTC
TTTGAGATTCCAAGCTACAGATCACTTTACCTGCGTTGGGTGAACGCCGTGTGCGGTGAC
GCA---------------------------------
>AHC06113
CCCTTCTTCTTCTCTGACGTCAGGTCAAATTTTTCCAAGTTGGTTGAAACCATCAACCAG
ATGCAGGAGGACATGTCAACAAAACACGGACCCGACTTTAACCGGTTGGTGTCTGCATTT
GAGGAACTGGCCACTGGAGTGAAGGCTATCAGGACCGGTCTCGACGAGGCCAAACCCTGG
TACAAGCTCATCAAGCTCTTGAGCCGCCTGTCATGTATGGCCGCTGTAGCAGCACGGTCA
AAGGACCCACTCCTTGTGGCCATCATGCTGGCTGACACCGGCCTTGAGATCCTGGACAGT
ACCTTTGTCGTGAAGAAGATCTCCGACTCGCTCTCCAGTCTCTTTCACGTGCCGGCCCCC
GTCTTCAGTTTCGGAGCCCCGATTTTGTTGGCCGGGTTGGTCAAAGTCGCCTCGAGTTTC
TTCCGGTCCACACCCGAAGACCTTGAGAGAGCGGAGAAACAGCTCAAAGCACGTGACATC
AATGACATATTCGCCATTCTCAAGAACGGCGAGTGGCTGGTCAAGCTGATTCTTGCCATC
CGCGACTGGATCAAGGCATGGATCGCCTCAGAAGAAAAGTTTGTCACCATGACAGACCTG
GTGCCTGGCATCCTTGAAAAGCAGCGGGATCTCAACGACCCAAGCAAGTACAAGGAGGCC
AAGGAGTGGCTCGACAACGCGCGCCAAGCGTGTCTGAAGAGCGGGAACATCCACATCGCA
AACCTTTGCAAAGTGGTTGCCCCAGCGCCCAGCAGGTCGAGGCCCGAACCCGTGGTCGTT
TGCCTCCGTGGCAAGTCAGGCCAGGGCAAGAGTTTCCTTGCGAACGTGCTTGCACAAGCA
ATTTCAACCCACTTCACTGGCAGAACCGATTCAGTTTGGTACTGCCCACCTGACCCTGAC
CACTTCGACGGTTACAACCAGCAGACCGTTGTAGTAATGGATGATTTGGGCCAGAACCCC
GACGGGAAGGACTTCAAGTACTTCGCCCAAATGGTTTCAACTACGGGGTTTATCCCGCCC
ATGGCTTCACTCGAGGACAAAGGCAAGCCTTTTAACAGCAAGGTCATCATCGCCACCACC
AACCTGTACTCGGGCTTCACCCCGAGAACTATGGTGTGCCCTGATGCACTGAACCGAAGG
TTCCACTTTGACATTGACGTGAGCGCCAAGGACGGGTACAAAATTAACAACAAATTGGAC
ATCATCAAAGCTCTTGAAGACACCCACACCAACCCAGTGGCAATGTTTCAATACGACTGT
GCCCTTCTCAACGGCATGGCCGTTGAAATGAAGAGAATGCAACAAGACATGTTCAAGCCT
CAACCGCCCCTCCAGAACGTCTACCAGCTTGTTCAGGAGGTGATTGACCGGGTCGAGCTC
CACGAGAAGGTGTCGAACCACCCGATTTTCAAGCAGATCTCAATTCCTTCCCAAAAGGCT
GTGCTGTACTTTCTCATTGAGAAAGGCCAGCACGAAGCAGCAATTGAATTCTTTGAGGGG
ATGGTGTGTGACTCCATCAAGGAGGAGCTCCGGCCTCTCATCCAACAGACCTCATTTGTG
AAGCGCGCTTTTAAGCGCCTGAAGGAAAACTTTGAGATAGTTGCCCTGTGTTTGACTCTA
ATGGCAAACATAGTGATCATGATCCGCGAGACTCGCAAGAGACAGCAGATGGTGGATGAT
GCAGTGAACGAGTACACTGAGAAGGTAAACATCACCACGGATGACAAGACTCTTGACGAG
GCGGAAAAGAACCCTCTGGAAACCAGCGGTGCCACCACTGTTGGTTTCAGAGAGAAAACT
CTCCCGGGGCACAAGACGGGTGATGACGTGAGCTCCGAGCCCACCAAACCCGTGGAAGGA
CAACCACAAGCTGAAGGACCCTACACCGGTCCACTCGAGCGTCAAAAACCTCTGAAAGTG
AGAGCCAAGCTCCCGCAGCAGGAGGGGCCCTATGCTGGCCCCATGGAGAGACAGAAACCA
CTGAAAGTGAAAGCGAAAGCCCCGGTCGTTAAGGAAGGACCTTACGAAGGACCGGTAAAG
AAACCTGTCGCTTTGAAGGTGAAAGCAAAG---AACTTGATTGTCACTGAGAGTGGTGCT
CCCCCTACTGACTTGCAAAAGATGGTCATGGGTAACACCAAGCCTGTTGAGCTCGTCCTC
GACGGGAAGACGGTGGCCATCTGCTGCGCCACCGGAGTGTTTGGTACTGCCTACCTTGTT
CCTCGTCATCTTTTCGCAGAGAAATATGACAAGATCATGCTGGACGGCAGAGCCATGACA
GACAGTGACTACAGAGTGTTTGAGTTTGAGATTAAAGTGAAAGGACAGGACATGCTCTCA
GACGCCGCGCTCATGGTGCTTCACCGTGGGAATCGAGTGCGGGACATCACGAAGCACTTC
CGTGATGTGGCAAGAATGAAGAAAGGCACCCCCGTCGTCGGCGTGATCAACAACGCTGAT
GTTGGGAGGCTGATCTTCTCTGGTGAGGCCCTTACCTACAAGGACATTGTAGTGTGCATG
GACGGAGACACCATGCCCGGTCTCTTCGCCTACAAAGCCGCCACCAAGGCGGGCTACTGT
GGAGGAGCCGTTCTTGCAAAGGACGGAGCCGAGACTTTCATCGTCGGCACTCACTCCGCA
GGCGGCAAT---GGAGTTGGATACTGCTCATGCGTTTCCAGGTCTATGCTGCTTAAAATG
AAGGCACACATCGATCCCGAACCACACCACGAGGGATTGATAGTTGACACCAGAGATGTT
GAGGAGCGCGTACACGTCATGCGCAAAACCAAGCTCGCACCCACCGTAGCATACGGTGTG
TTTAACCCCGAATTTGGGCCTGCCGCCTTGTCCAACAAGGACCCGCGCCTGAGTGAGGGG
GTTGTCCTCGATGAAGTCATCTTCTCCAAACACAAAGGAAACACAAAGATGTCTGAGGAG
GACAGAGCGCTGTTCCGCCGCTGTGCTGCTGACTACGCGTCGCGTCTGCACAGTGTGCTG
GGTACGGCAAATGCCCCACTGAGCATTTACGAGGCAATCAAGGGCGTCGACGGACTTGAC
GCCATGGAACCAGACACCGCGCCTGGTCTCCCCTGGGCTCTCCAGGGGAAACGCCGTGGT
GCGCTCATTGACTTCGAGAACGGCACTGTCGGGCCCGAGGTTGAAGCTGCCTTGAAGCTC
ATGGAGAAAAGAGAGTACAAGTTTGTATGCCAAACCTTCTTGAAGGACGAGATTCGCCCG
ATGGAGAAGGTACGTGCCGGTAAGACTCGCATTGTCGACGTCCTGCCTGTTGAACACATT
CTTTACACCAGGATGATGATTGGCAGATTTTGTGCTCAAATGCACTCAAACAACGGACCG
CAAATTGGCTCGGCGGTTGGTTGTAATCCTGATGTTGATTGGCAAAGATTTGGCACGCAC
TTTGCTCAGTACAGAAACGTGTGGGATGTGGACTATTCGGCCTTCGACGCCAACCACTGC
AGTGACGCAATGAACATCATGTTTGAGGAGGTGTTCAACACGGATTTCGGTTTCCACCCA
AACGCTGAGTGGATCCTGAAAACTCTCGTGAACACTGAACACGCCTACGAGAACAAACGC
ATCACTGTTGAAGGCGGGATGCCGTCTGGTTGTTCCGCGACAAGCATCATCAACACAATT
TTGAACAACATCTACGTGCTCTACGCCTTGCGTAGACACTACGAGGGAGTTGAGCTGGAC
TCTTACACCATGATCTCCTACGGAGACGACATCGTGGTTGCAAGTGATCACGATCTGGAC
TTTGAGGCCCTCAAGCCTCACTTCAAATCCCTTGGTCAAACCATCACTCCAGCTGACAAA
AGCGACAAAGGTTTTGTTCTTGGTCACTCCATTACCGATGTCACTTTCCTCAAAAGACAC
TTCCACATGGACTATGGAACTGGGTTTTACAAACCTGTGATGGCTTCGAAGACCCTCGAG
GCTATCCTCTCCTTTGCACGTCGTGGGACCATACAGGAGAAGTTGATCTCCGTGGCAGGA
CTCGCCGTCCACTCTGGACCTGACGAGTACCGGCGTCTCTTTGAGCCTTTCCAGGGTCTC
TTTGAGATTCCAAGCTACAGATCACTTTACCTGCGTTGGGTGAACGCCGTGTGCGGTGAC
GCA---------------------------------
>AHC06110
CCCTTCTTCTTCTCTGACGTCAGGTCAAATTTTTCCAAGTTGGTTGAAACCATCAACCAG
ATGCAGGAGGACATGTCAACAAAACACGGACCCGACTTTAACCGGTTGGTGTCTGCATTT
GAGGAACTGGCCACTGGAGTGAAGGCTATCAGGACCGGTCTCGACGAGGCCAAACCCTGG
TACAAGCTCATCAAGCTCTTGAGCCGCCTGTCATGTATGGCCGCTGTAGCAGCACGGTCA
AAGGACCCACTCCTTGTGGCCATCATGCTGGCTGACACCGGCCTTGAGATCCTGGACAGT
ACCTTTGTCGTGAAGAAGATCTCCGACTCGCTCTCCAGTCTCTTTCACGTGCCGGCCCCC
GTCTTCAGTTTCGGAGCCCCGATTTTGTTGGCCGGGTTGGTCAAAGTCGCCTCGAGTTTC
TTCCGGTCCACACCCGAAGACCTTGAGAGAGCGGAGAAACAGCTCAAAGCACGTGACATC
AATGACATATTCGCCATTCTCAAGAACGGCGAGTGGCTGGTCAAGCTGATTCTTGCCATC
CGCGACTGGATCAAGGCATGGATCGCCTCAGAAGAAAAGTTTGTCACCATGACAGACCTG
GTGCCTGGCATCCTTGAAAAGCAGCGGGATCTCAACGACCCAAGCAAGTACAAGGAGGCC
AAGGAGTGGCTCGACAACGCGCGCCAAGCGTGTCTGAAGAGCGGGAACATCCACATCGCA
AACCTTTGCAAAGTGGTTGCCCCAGCGCCCAGCAGGTCGAGGCCCGAACCCGTGGTCGTT
TGCCTCCGTGGCAAGTCAGGCCAGGGCAAGAGTTTCCTTGCGAACGTGCTTGCACAAGCA
ATTTCAACCCACTTCACTGGCAGAACCGATTCAGTTTGGTACTGCCCACCTGACCCTGAC
CACTTCGACGGTTACAACCAGCAGACCGTTGTAGTAATGGATGATTTGGGCCAGAACCCC
GACGGGAAGGACTTCAAGTACTTTGCCCAAATGGTTTCAACTACGGGGTTTATCCCGCCC
ATGGCTTCACTCGAGGACAAAGGCAAGCCTTTTAACAGCAAGGTCATCATCGCCACCACC
AACCTGTACTCGGGCTTCACCCCGAGAACTATGGTGTGCCCTGATGCACTGAACCGAAGG
TTCCACTTTGACATTGACGTGAGCGCCAAGGACGGGTACAAAATTAACAACAAATTGGAC
ATCATCAAAGCTCTTGAAGACACCCACACCAACCCAGTGGCAATGTTTCAATACGACTGT
GCCCTTCTCAACGGCATGGCCGTTGAAATGAAGAGAATGCAACAAGACATGTTCAAGCCC
CAACCGCCCCTCCAGAACGTCTACCAGCTTGTTCAGGAGGTGATTGACCGGGTCGAGCTC
CACGAGAAGGTGTCGAACCACCCGATTTTCAAGCAGATCTCAATTCCTTCCCAAAAGGCT
GTGCTGTACTTTCTCATTGAGAAAGGCCAGCACGAAGCAGCAATTGAATTCTTTGAGGGG
ATGGTGTGTGACTCCATCAAGGAGGAGCTCCGGCCTCTCATCCAACAGACCTCATTTGTG
AAGCGCGCTTTTAAGCGCCTGAAGGAAAACTTTGAGATAGTTGCCCTGTGTTTGACTCTA
ATGGCAAACATAGTGATCATGATCCGCGAGACTCGCAAGAGACAGCAGATGGTGGATGAT
GCAGTGAACGAGTACACTGAGAAGGTAAACATCACCACGGATGACAAGACTCTTGACGAG
GCGGAAAAGAACCCTCTGGAAACCAGCGGTGCCACCACTGTTGGTTTCAGAGAGAAAACT
CTCCCGGGGCACAAGACGGGTGATGACGTGAGCTCCGAGCCCACCAAACCCGTGGAAGGA
CAACCACAAGCTGAAGGACCCTACACCGGTCCACTCGAGCGTCAAAAACCTCTGAAAGTG
AGAGCCAAGCTCCCGCAGCAGGAGGGGCCCTATGCTGGCCCCATGGAGAGACAGAAACCA
CTGAAAGTGAAAGCGAAAGCCCCGGTCGTTAAGGAAGGACCTTACGAAGGACCGGTAAAG
AAACCTGTCGCTTTGAAGGTGAAAGCAAAG---AACTTGATTGTCACTGAGAGTGGTGCT
CCCCCTACTGACTTGCAAAAGATGGTCATGGGTAACACCAAGCCTGTTGAGCTCGTCCTC
GACGGGAAGACGGTGGCCATCTGCTGCGCCACCGGAGTGTTTGGTACTGCCTACCTTGTT
CCTCGTCATCTTTTCGCAGAGAAATATGACAAGATCATGCTGGACGGCAGAGCCATGACA
GACAGTGACTACAGAGTGTTTGAGTTTGAGATTAAAGTGAAAGGACAGGACATGCTCTCA
GACGCCGCGCTCATGGTGCTTCACCGTGGGAATCGAGTGCGGGACATCACGAAGCACTTC
CGTGATGTGGCAAGAATGAAGAAAGGCACCCCCGTCGTCGGCGTGATCAACAACGCTGAT
GTTGGGAGGCTGATCTTCTCTGGTGAGGCCCTTACCTACAAGGACATTGTAGTGTGCATG
GACGGAGACACCATGCCCGGTCTCTTCGCCTACAAAGCCGCCACCAAGGCGGGCTACTGT
GGAGGAGCCGTTCTTGCAAAGGACGGAGCCGAGACTTTCATCGTCGGCACTCACTCCGCA
GGCGGCAAT---GGAGTTGGATACTGCTCATGCGTTTCCAGGTCTATGCTGCTTAAAATG
AAGGCACACATCGATCCCGAACCACACCACGAGGGATTGATAGTTGACACCAGAGATGTT
GAGGAGCGCGTACACGTCATGCGCAAAACCAAGCTCGCACCCACCGTAGCATACGGTGTG
TTTAACCCCGAATTTGGGCCTGCCGCCTTGTCCAACAAGGACCCGCGCCTGAGTGAGGGG
GTTGTCCTCGATGAAGTCATCTTCTCCAAACACAAAGGAAACACAAAGATGTCTGAGGAG
GACAGAGCGCTGTTCCGCCGCTGTGCTGCTGACTACGCGTCGCGTCTGCACAGTGTGCTG
GGTACGGCAAATGCCCCACTGAGCATTTACGAGGCAATCAAGGGCGTCGACGGACTTGAC
GCCATGGAACCAGACACCGCGCCTGGTCTCCCCTGGGCTCTCCAGGGGAAACGCCGTGGT
GCGCTCATTGACTTCGAGAACGGCACTGTCGGACCCGAGGTTGAAGCTGCCTTGAAGCTC
ATGGAGAAAAGAGAGTACAAGTTTGTATGCCAGACCTTCTTGAAGGACGAGATTCGCCCG
ATGGAGAAGGTACGTGCCGGTAAGACTCGCATTGTCGACGTCCTGCCTGTTGAACACATT
CTTTACACCAGGATGATGATTGGCAGATTTTGTGCTCAAATGCACTCAAACAACGGACCG
CAAATTGGCTCGGCGGTTGGTTGTAATCCTGATGTTGATTGGCAAAGATTTGGCACGCAC
TTTGCTCAGTACAGAAACGTGTGGGATGTGGACTATTCGGCCTTCGACGCCAACCACTGC
AGTGACGCAATGAACATCATGTTTGAGGAGGTGTTCAACACGGATTTCGGTTTCCACCCA
AACGCTGAGTGGATCCTGAAAACTCTCGTGAACACTGAACACGCCTACGAGAACAAACGC
ATCACTGTTGAAGGCGGGATGCCGTCTGGTTGTTCCGCGACAAGCATCATCAACACAATT
TTGAACAACATCTACGTGCTCTACGCCTTGCGTAGACACTACGAGGGAGTTGAGCTGGAC
TCTTACACCATGATCTCCTACGGAGACGACATCGTGGTTGCAAGTGATCACGATCTGGAC
TTTGAGGCCCTCAAGCCTCACTTCAAATCCCTTGGTCAAACCATCACTCCAGCTGACAAA
AGCGACAAAGGTTTTGTTCTTGGTCACTCCATTACCGATGTCACTTTCCTCAAAAGACAC
TTCCACATGGACTATGGAACTGGGTTTTACAAACCTGTGATGGCTTCGAAGACCCTCGAG
GCTATCCTCTCCTTTGCACGTCGTGGGACCATACAGGAGAAGTTGATCTCCGTGGCAGGA
CTCGCCGTCCACTCTGGACCTGACGAGTACCGGCGTCTCTTTGAGCCTTTCCAGGGTCTC
TTTGAGATTCCAAGCTACAGATCACTTTACCTGCGTTGGGTGAACGCCGTGTGCGGTGAC
GCA---------------------------------
>AHC06111
CCCTTCTTCTTCTCTGACGTCAGGTCAAATTTTTCCAAGTTGGTTGAAACCATCAACCAG
ATGCAGGAGGACATGTCAACAAAACACGGACCCGACTTTAACCGGTTGGTGTCTGCATTT
GAGGAACTGGCCACTGGAGTGAAGGCTATCAGGACCGGTCTCGACGAGGCCAAACCCTGG
TACAAGCTCATCAAGCTCTTGAGCCGCCTGTCATGTATGGCCGCTGTAGCAGCACGGTCA
AAGGACCCACTCCTTGTGGCCATCATGCTGGCTGACACCGGCCTTGAGATCCTGGACAGT
ACCTTTGTCGTGAAGAAGATCTCCGACTCGCTCTCCAGTCTCTTTCACGTGCCGGCCCCC
GTCTTCAGTTTCGGAGCCCCGATTTTGTTGGCCGGGTTGGTCAAAGTCGCCTCGAGTTTC
TTCCGGTCCACACCCGAAGACCTTGAGAGAGCGGAGAAACAGCTCAAAGCACGTGACATC
AATGACATATTCGCCATTCTCAAGAACGGCGAGTGGCTGGTCAAGCTGATTCTTGCCATC
CGCGACTGGATCAAGGCATGGATCGCCTCAGAAGAAAAGTTTGTCACCATGACAGACCTG
GTGCCTGGCATCCTTGAAAAGCAGCGGGATCTCAACGACCCAAGCAAGTACAAGGAGGCC
AAGGAGTGGCTCGACAACGCGCGCCAAGCGTGTCTGAAGAGCGGGAACATCCACATCGCA
AACCTTTGCAAAGTGGTTGCCCCAGCGCCCAGCAGGTCGAGGCCCGAACCCGTGGTCGTT
TGCCTCCGTGGCAAGTCAGGCCAGGGCAAGAGTTTCCTTGCGAACGTGCTTGCACAAGCA
ATTTCAACCCACTTCACTGGCAGAACCGATTCAGTTTGGTACTGCCCACCTGACCCTGAC
CACTTCGACGGTTACAACCAGCAGACCGTTGTAGTAATGGATGATTTGGGCCAGAACCCC
GACGGGAAGGACTTCAAGTACTTTGCCCAAATGGTTTCAACTACGGGGTTTATCCCGCCC
ATGGCTTCACTCGAGGACAAAGGCAAGCCTTTTAACAGCAAGGTCATCATCGCCACCACC
AACCTGTACTCGGGCTTCACCCCGAGAACTATGGTGTGCCCTGATGCACTGAACCGAAGG
TTCCACTTTGACATTGACGTGAGCGCCAAGGACGGGTACAAAATTAACAACAAATTGGAC
ATCATCAAAGCTCTTGAAGACACCCACACCAACCCAGTGGCAATGTTTCAATACGACTGT
GCCCTTCTCAACGGCATGGCCGTTGAAATGAAGAGAATGCAACAAGACATGTTCAAGCCC
CAACCGCCCCTCCAGAACGTCTACCAGCTTGTTCAGGAGGTGATTGACCGGGTCGAGCTC
CACGAGAAGGTGTCGAACCACCCGATTTTCAAGCAGATCTCAATTCCTTCCCAAAAGGCT
GTGCTGTACTTTCTCATTGAGAAAGGCCAGCACGAAGCAGCAATTGAATTCTTTGAGGGG
ATGGTGTGTGACTCCATCAAGGAGGAGCTCCGGCCTCTCATCCAACAGACCTCATTTGTG
AAGCGCGCTTTTAAGCGCCTGAAGGAAAACTTTGAGATAGTTGCCCTGTGTTTGACTCTA
ATGGCAAACATAGTGATCATGATCCGCGAGACTCGCAAGAGACAGCAGATGGTGGATGAT
GCAGTGAACGAGTACACTGAGAAGGTAAACATCACCACGGATGACAAGACTCTTGACGAG
GCGGAAAAGAACCCTCTGGAAACCAGCGGTGCCACCACTGTTGGTTTCAGAGAGAAAACT
CTCCCGGGGCACAAGACGGGTGATGACGTGAGCTCCGAGCCCACCAAACCCGTGGAAGGA
CAACCACAAGCTGAAGGACCCTACACCGGTCCACTCGAGCGTCAAAAACCTCTGAAAGTG
AGAGCCAAGCTCCCGCAGCAGGAGGGGCCCTATGCTGGCCCCATGGAGAGACAGAAACCA
CTGAAAGTGAAAGCGAAAGCCCCGGTCGTTAAGGAAGGACCTTACGAAGGACCGGTAAAG
AAACCTGTCGCTTTGAAGGTGAAAGCAAAG---AACTTGATTGTCACTGAGAGTGGTGCT
CCCCCTACTGACTTGCAAAAGATGGTCATGGGTAACACCAAGCCTGTTGAGCTCGTCCTC
GACGGGAAGACGGTGGCCATCTGCTGCGCCACCGGAGTGTTTGGTACTGCCTACCTTGTT
CCTCGTCATCTTTTCGCAGAGAAATATGACAAGATCATGCTGGACGGCAGAGCCATGACA
GACAGTGACTACAGAGTGTTTGAGTTTGAGATTAAAGTGAAAGGACAGGACATGCTCTCA
GACGCCGCGCTCATGGTGCTTCACCGTGGGAATCGAGTGCGGGACATCACGAAGCACTTC
CGTGATGTGGCAAGAATGAAGAAAGGCACCCCCGTCGTCGGCGTGATCAACAACGCTGAT
GTTGGGAGGCTGATCTTCTCTGGTGAGGCCCTTACCTACAAGGACATTGTAGTGTGCATG
GACGGAGACACCATGCCCGGTCTCTTCGCCTACAAAGCCGCCACCAAGGCGGGCTACTGT
GGAGGAGCCGTTCTTGCAAAGGACGGAGCCGAGACTTTCATCGTCGGCACTCACTCCGCA
GGCGGCAAT---GGAGTTGGATACTGCTCATGCGTTTCCAGGTCTATGCTGCTTAAAATG
AAGGCACACATCGATCCCGAACCACACCACGAGGGATTGATAGTTGACACCAGAGATGTT
GAGGAGCGCGTACACGTCATGCGCAAAACCAAGCTCGCACCCACCGTAGCATACGGTGTG
TTTAACCCCGAATTTGGGCCTGCCGCCTTGTCCAACAAGGACCCGCGCCTGAGTGAGGGG
GTTGTCCTCGATGAAGTCATCTTCTCCAAACACAAAGGAAACACAAAGATGTCTGAGGAG
GACAGAGCGCTGTTCCGCCGCTGTGCTGCTGACTACGCGTCGCGTCTGCACAGTGTGCTG
GGTACGGCAAATGCCCCACTGAGCATTTACGAGGCAATCAAGGGCGTCGACGGACTTGAC
GCCATGGAACCAGACACCGCGCCTGGTCTCCCCTGGGCTCTCCAGGGGAAACGCCGTGGT
GCGCTCATTGACTTCGAGAACGGCACTGTCGGACCCGAGGTTGAAGCTGCCTTGAAGCTC
ATGGAGAAAAGAGAGTACAAGTTTGTATGCCAGACCTTCTTGAAGGACGAGATTCGCCCG
ATGGAGAAGGTACGTGCCGGTAAGACTCGCATTGTCGACGTCCTGCCTGTTGAACACATT
CTTTACACCAGGATGATGATTGGCAGATTTTGTGCTCAAATGCACTCAAACAACGGACCG
CAAATTGGCTCGGCGGTTGGTTGTAATCCTGATGTTGATTGGCAAAGATTTGGCACGCAC
TTTGCTCAGTACAGAAACGTGTGGGATGTGGACTATTCGGCCTTCGACGCCAACCACTGC
AGTGACGCAATGAACATCATGTTTGAGGAGGTGTTCAACACGGATTTCGGTTTCCACCCA
AACGCTGAGTGGATCCTGAAAACTCTCGTGAACACTGAACACGCCTACGAGAACAAACGC
ATCACTGTTGAAGGCGGGATGCCGTCTGGTTGTTCCGCGACAAGCATCATCAACACAATT
TTGAACAACATCTACGTGCTCTACGCCTTGCGTAGACACTACGAGGGAGTTGAGCTGGAC
TCTTACACCATGATCTCCTACGGAGACGACATCGTGGTTGCAAGTGATCACGATCTGGAC
TTTGAGGCCCTCAAGCCTCACTTCAAATCCCTTGGTCAAACCATCACTCCAGCTGACAAA
AGCGACAAAGGTTTTGTTCTTGGTCACTCCATTACCGATGTCACTTTCCTCAAAAGACAC
TTCCACATGGACTATGGAACTGGGTTTTACAAACCTGTGATGGCTTCGAAGACCCTCGAG
GCTATCCTCTCCTTTGCACGTCGTGGGACCATACAGGAGAAGTTGATCTCCGTGGCAGGA
CTCGCCGTCCACTCTGGACCTGACGAGTACCGGCGTCTCTTTGAGCCTTTCCAGGGTCTC
TTTGAGATTCCAAGCTACAGATCACTTTACCTGCGTTGGGTGAACGCCGTGTGCGGTGAC
GCA---------------------------------
>AHC06116
CCCTTCTTCTTCTCTGACGTCAGGTCAAATTTTTCCAAGTTGGTTGAAACCATCAACCAG
ATGCAGGAGGACATGTCAACAAAACACGGACCCGACTTTAACCGGTTGGTGTCTGCATTT
GAGGAACTGGCCACTGGAGTGAAGGCTATCAGGACCGGTCTCGACGAGGCCAAACCCTGG
TACAAGCTCATCAAGCTCTTGAGCCGCCTGTCATGTATGGCCGCTGTAGCAGCACGGTCA
AAGGACCCACTCCTTGTGGCCATCATGCTGGCTGACACCGGCCTTGAGATCCTGGACAGT
ACCTTTGTCGTGAAGAAGATCTCCGACTCGCTCTCCAGTCTCTTTCACGTGCCGGCCCCC
GTCTTCAGTTTCGGAGCCCCGATTTTGTTGGCCGGGTTGGTCAAAGTCGCCTCGAGTTTC
TTCCGGTCCACACCCGAAGACCTTGAGAGAGCGGAGAAACAGCTCAAAGCACGTGACATC
AATGACATATTCGCCATTCTCAAGAACGGCGAGTGGCTGGTCAAGCTGATTCTTGCCATC
CGCGACTGGATCAAGGCATGGATCGCCTCAGAAGAAAAGTTTGTCACCATGACAGACCTG
GTGCCTGGCATCCTTGAAAAGCAGCGGGATCTCAACGACCCAAGCAAGTACAAGGAGGCC
AAGGAGTGGCTCGACAACGCGCGCCAAGCGTGTCTGAAGAGCGGGAACATCCACATCGCA
AACCTTTGCAAAGTGGTTGCCCCAGCGCCCAGCAGGTCGAGGCCCGAACCCGTGGTCGTT
TGCCTCCGTGGCAAGTCAGGCCAGGGCAAGAGTTTCCTTGCGAACGTGCTTGCACAAGCA
ATTTCAACCCACTTCACTGGCAGAACCGATTCAGTTTGGTACTGCCCACCTGACCCTGAC
CACTTCGACGGTTACAACCAGCAGACCGTTGTAGTAATGGATGATTTGGGCCAGAACCCC
GACGGGAAGGACTTCAAGTACTTTGCCCAAATGGTTTCAACTACGGGGTTTATCCCGCCC
ATGGCTTCACTCGAGGACAAAGGCAAGCCTTTTAACAGCAAGGTCATCATCGCCACCACC
AACCTGTACTCGGGCTTCACCCCGAGAACTATGGTGTGCCCTGATGCACTGAACCGAAGG
TTCCACTTTGACATTGACGTGAGCGCCAAGGACGGGTACAAAATTAACAACAAATTGGAC
ATCATCAAAGCTCTTGAAGACACCCACACCAACCCAGTGGCAATGTTTCAATACGACTGT
GCCCTTCTCAACGGCATGGCCGTTGAAATGAAGAGAATGCAACAAGACATGTTCAAGCCC
CAACCGCCCCTCCAGAACGTCTACCAGCTTGTTCAGGAGGTGATTGACCGGGTCGAGCTC
CACGAGAAGGTGTCGAACCACCCGATTTTCAAGCAGATCTCAATTCCTTCCCAAAAGGCT
GTGCTGTACTTTCTCATTGAGAAAGGCCAGCACGAAGCAGCAATTGAATTCTTTGAGGGG
ATGGTGTGTGACTCCATCAAGGAGGAGCTCCGGCCTCTCATCCAACAGACCTCATTTGTG
AAGCGCGCTTTTAAGCGCCTGAAGGAAAACTTTGAGATAGTTGCCCTGTGTTTGACTCTA
ATGGCAAACATAGTGATCATGATCCGCGAGACTCGCAAGAGACAGCAGATGGTGGATGAT
GCAGTGAACGAGTACACTGAGAAGGTAAACATCACCACGGATGACAAGACTCTTGACGAG
GCGGAAAAGAACCCTCTGGAAACCAGCGGTGCCACCACTGTTGGTTTCAGAGAGAAAACT
CTCCCGGGGCACAAGACGGGTGATGACGTGAGCTCCGAGCCCACCAAACCCGTGGAAGGA
CAACCACAAGCTGAAGGACCCTACACCGGTCCACTCGAGCGTCAAAAACCTCTGAAAGTG
AGAGCCAAGCTCCCGCAGCAGGAGGGGCCCTATGCTGGCCCCATGGAGAGACAGAAACCA
CTGAAAGTGAAAGCGAAAGCCCCGGTCGTTAAGGAAGGACCTTACGAAGGACCGGTAAAG
AAACCTGTCGCTTTGAAGGTGAAAGCAAAG---AACTTGATTGTCACTGAGAGTGGTGCT
CCCCCTACTGACTTGCAAAAGATGGTCATGGGTAACACCAAGCCTGTTGAGCTCGTCCTC
GACGGGAAGACGGTGGCCATCTGCTGCGCCACCGGAGTGTTTGGTACTGCCTACCTTGTT
CCTCGTCATCTTTTCGCAGAGAAATATGACAAGATCATGCTGGACGGCAGAGCCATGACA
GACAGTGACTACAGAGTGTTTGAGTTTGAGATTAAAGTGAAAGGACAGGACATGCTCTCA
GACGCCGCGCTCATGGTGCTTCACCGTGGGAATCGAGTGCGGGACATCACGAAGCACTTC
CGTGATGTGGCAAGAATGAAGAAAGGCACCCCCGTCGTCGGCGTGATCAACAACGCTGAT
GTTGGGAGGCTGATCTTCTCTGGTGAGGCCCTTACCTACAAGGACATTGTAGTGTGCATG
GACGGAGACACCATGCCCGGTCTCTTCGCCTACAAAGCCGCCACCAAGGCGGGCTACTGT
GGAGGAGCCGTTCTTGCAAAGGACGGAGCCGAGACTTTCATCGTCGGCACTCACTCCGCA
GGCGGCAAT---GGAGTTGGATACTGCTCATGCGTTTCCAGGTCTATGCTGCTTAAAATG
AAGGCACACATCGATCCCGAACCACACCACGAGGGATTGATAGTTGACACCAGAGATGTT
GAGGAGCGCGTACACGTCATGCGCAAAACCAAGCTCGCACCCACCGTAGCATACGGTGTG
TTTAACCCCGAATTTGGGCCTGCCGCCTTGTCCAACAAGGACCCGCGCCTGAGTGAGGGG
GTTGTCCTCGATGAAGTCATCTTCTCCAAACACAAAGGAAACACAAAGATGTCTGAGGAG
GACAGAGCGCTGTTCCGCCGCTGTGCTGCTGACTACGCGTCGCGTCTGCACAGTGTGCTG
GGTACGGCAAATGCCCCACTGAGCATTTACGAGGCAATCAAGGGCGTCGACGGACTTGAC
GCCATGGAACCAGACACCGCGCCTGGTCTCCCCTGGGCTCTCCAGGGGAAACGCCGTGGT
GCGCTCATTGACTTCGAGAACGGCACTGTCGGACCCGAGGTTGAAGCTGCCTTGAAGCTC
ATGGAGAAAAGAGAGTACAAGTTTGTATGCCAGACCTTCTTGAAGGACGAGATTCGCCCG
ATGGAGAAGGTACGTGCCGGTAAGACTCGCATTGTCGACGTCCTGCCTGTTGAACACATT
CTTTACACCAGGATGATGATTGGCAGATTTTGTGCTCAAATGCACTCAAACAACGGACCG
CAAATTGGCTCGGCGGTTGGTTGTAATCCTGATGTTGATTGGCAAAGATTTGGCACGCAC
TTTGCTCAGTACAGAAACGTGTGGGATGTGGACTATTCGGCCTTCGACGCCAACCACTGC
AGTGACGCAATGAACATCATGTTTGAGGAGGTGTTCAACACGGATTTCGGTTTCCACCCA
AACGCTGAGTGGATCCTGAAAACTCTCGTGAACACTGAACACGCCTACGAGAACAAACGC
ATCACTGTTGAAGGCGGGATGCCGTCTGGTTGTTCCGCGACAAGCATCATCAACACAATT
TTGAACAACATCTACGTGCTCTACGCCTTGCGTAGACACTACGAGGGAGTTGAGCTGGAC
TCTTACACCATGATCTCCTACGGAGACGACATCGTGGTTGCAAGTGATCACGATCTGGAC
TTTGAGGCCCTCAAGCCTCACTTCAAATCCCTTGGTCAAACCATCACTCCAGCTGACAAA
AGCGACAAAGGTTTTGTTCTTGGTCACTCCATTACCGATGTCACTTTCCTCAAAAGACAC
TTCCACATGGACTATGGAACTGGGTTTTACAAACCTGTGATGGCTTCGAAGACCCTCGAG
GCTATCCTCTCCTTTGCACGTCGTGGGACCATACAGGAGAAGTTGATCTCCGTGGCAGGA
CTCGCCGTCCACTCTGGACCTGACGAGTACCGGCGTCTCTTTGAGCCTTTCCAGGGTCTC
TTTGAGATTCCAAGCTACAGATCACTTTACCTGCGTTGGGTGAACGCCGTGTGCGGTGAC
GCA---------------------------------
>AHC06117
CCCTTCTTCTTCTCTGACGTCAGGTCAAATTTTTCCAAGTTGGTTGAAACCATCAACCAG
ATGCAGGAGGACATGTCAACAAAACACGGACCCGACTTTAACCGGTTGGTGTCTGCATTT
GAGGAACTGGCCACTGGAGTGAAGGCTATCAGGACCGGTCTCGACGAGGCCAAACCCTGG
TACAAGCTCATCAAGCTCTTGAGCCGCCTGTCATGTATGGCCGCTGTAGCAGCACGGTCA
AAGGACCCACTCCTTGTGGCCATCATGCTGGCTGACACCGGCCTTGAGATCCTGGACAGT
ACCTTTGTCGTGAAGAAGATCTCCGACTCGCTCTCCAGTCTCTTTCACGTGCCGGCCCCC
GTCTTCAGTTTCGGAGCCCCGATTTTGTTGGCCGGGTTGGTCAAAGTCGCCTCGAGTTTC
TTCCGGTCCACACCCGAAGACCTTGAGAGAGCGGAGAAACAGCTCAAAGCACGTGACATC
AATGACATATTCGCCATTCTCAAGAACGGCGAGTGGCTGGTCAAGCTGATTCTTGCCATC
CGCGACTGGATCAAGGCATGGATCGCCTCAGAAGAAAAGTTTGTCACCATGACAGACCTG
GTGCCTGGCATCCTTGAAAAGCAGCGGGATCTCAACGACCCAAGCAAGTACAAGGAGGCC
AAGGAGTGGCTCGACAACGCGCGCCAAGCGTGTCTGAAGAGCGGGAACATCCACATCGCA
AACCTTTGCAAAGTGGTTGCCCCAGCGCCCAGCAGGTCGAGGCCCGAACCCGTGGTCGTT
TGCCTCCGTGGCAAGTCAGGCCAGGGCAAGAGTTTCCTTGCGAACGTGCTTGCACAAGCA
ATTTCAACCCACTTCACTGGCAGAACCGATTCAGTTTGGTACTGCCCACCTGACCCTGAC
CACTTCGACGGTTACAACCAGCAGACCGTTGTAGTAATGGATGATTTGGGCCAGAACCCC
GACGGGAAGGACTTCAAGTACTTTGCCCAAATGGTTTCAACTACGGGGTTTATCCCGCCC
ATGGCTTCACTCGAGGACAAAGGCAAGCCTTTTAACAGCAAGGTCATCATCGCCACCACC
AACCTGTACGCGGGCTTCACCCCGAGAACTATGGTGTGCCCTGATGCACTGAACCGAAGG
TTCCACTTTGACATTGACGTGAGCGCCAAGGACGGGTACAAAATTAACAACAAATTGGAC
ATCATCAAAGCTCTTGAAGACACCCACACCAACCCAGTGGCAATGTTTCAATACGACTGT
GCCCTTCTCAACGGCATGGCCGTTGAAATGAAGAGAATGCAACAAGACATGTTCAAGCCC
CAACCGCCCCTCCAGAACGTCTACCAGCTTGTTCAGGAGGTGATTGACCGGGTCGAGCTC
CACGAGAAGGTGTCGAACCACCCGATTTTCAAGCAGATCTCGATTCCTTCCCAAAAGGCT
GTGCTGTACTTTCTCATTGAGAAAGGCCAGCACGAAGCAGCAATTGAATTCTTTGAGGGG
ATGGTGTGTGACTCCATCAAGGAGGAGCTCCGGCCTCTCATCCAACAGACCTCATTTGTG
AAGCGCGCTTTTAAGCGCCTGAAGGAAAACTTTGAGATAGTTGCCCTGTGTTTGACTCTA
ATGGCAAACATAGTGATCATGATCCGCGAGACTCGCAAGAGACAGCAGATGGTGGATGAT
GCAGTGAACGAGTACACTGAGAAGGTAAACATCACCACGGATGACAAGACTCTTGACGAG
GCGGAAAAGAACCCTCTGGAAACCAGCGGTGCCACCACTGTTGGTTTCAGAGAGAAAACT
CTCCCGGGGCACAAGACGGGTGATGACGTGAGCTCCGAGCCCACCAAACCCGTGGAAGGA
CAACCACAAGCTGAAGGACCCTACACCGGTCCACTCGAGCGTCAAAAACCTCTGAAAGTG
AGAGCCAAGCTCCCGCAGCAGGAGGGGCCCTATGCTGGCCCCATGGAGAGACAGAAACCA
CTGAAAGTGAAAGCGAAAGCCCCGGTCGTTAAGGAAGGACCTTACGAAGGACCGGTAAAG
AAACCTGTCGCTTTGAAGGTGAAAGCAAAG---AACTTGATTGTCACTGAGAGTGGTGCT
CCCCCTACTGACTTGCAAAAGATGGTCATGGGTAACACCAAGCCTGTTGAGCTCGTCCTC
GACGGGAAGACGGTGGCCATCTGCTGCGCCACCGGAGTGTTTGGTACTGCCTACCTTGTT
CCTCGTCATCTTTTCGCAGAGAAATATGACAAGATCATGCTGGACGGCAGAGCCATGACA
GACAGTGACTACAGAGTGTTTGAGTTTGAGATTAAAGTGAAAGGACAGGACATGCTCTCA
GACGCCGCGCTCATGGTGCTTCACCGTGGGAATCGAGTGCGGGACATCACGAAGCACTTC
CGTGATGTGGCAAGAATGAAGAAAGGCACCCCCGTCGTCGGCGTGATCAACAACGCTGAT
GTTGGGAGGCTGATCTTCTCTGGTGAGGCCCTTACCTACAAGGACATTGTAGTGTGCATG
GACGGAGACACCATGCCCGGTCTCTTCGCCTACAAAGCCGCCACCAAGGCGGGCTACTGT
GGAGGAGCCGTTCTTGCAAAGGACGGAGCCGAGACTTTCATCGTCGGCACTCACTCCGCA
GGCGGCAAT---GGAGTTGGATACTGCTCATGCGTTTCCAGGTCTATGCTGCTTAAAATG
AAGGCACACATCGATCCCGAACCACACCACGAGGGATTGATAGTTGACACCAGAGATGTT
GAGGAGCGCGTACACGTCATGCGCAAAACCAAGCTCGCACCCACCGTAGCATACGGTGTG
TTTAACCCCGAATTTGGGCCTGCCGCCTTGTCCAACAAGGACCCGCGCCTGAGTGAGGGG
GTTGTCCTCGATGAAGTCATCTTCTCCAAACACAAAGGAAACACAAAGATGTCTGAGGAG
GACAGAGCGCTGTTCCGCCGCTGTGCTGCTGACTACGCGTCGCGTCTGCACAGTGTGCTG
GGTACGGCAAATGCCCCACTGAGCATTTACGAGGCAATCAAGGGCGTCGACGGACTTGAC
GCCATGGAACCAGACACCGCGCCTGGTCTCCCCTGGGCTCTCCAGGGGAAACGCCGTGGT
GCGCTCATTGACTTCGAGAACGGCACTGTCGGACCCGAGGTTGAAGCTGCCTTGAAGCTC
ATGGAGAAAAGAGAGTACAAGTTTGTATGCCAGACCTTCTTGAAGGACGAGATTCGCCCG
ATGGAGAAGGTACGTGCCGGTAAGACTCGCATTGTCGACGTCCTGCCTGTTGAACACATT
CTTTACACCAGGATGATGATTGGCAGATTTTGTGCTCAAATGCACTCAAACAACGGACCG
CAAATTGGCTCGGCGGTTGGTTGTAATCCTGATGTTGATTGGCAAAGATTTGGCACGCAC
TTTGCTCAGTACAGAAACGTGTGGGATGTGGACTATTCGGCCTTCGACGCCAACCACTGC
AGTGACGCAATGAACATCATGTTTGAGGAGGTGTTCAACACGGATTTCGGTTTCCACCCA
AACGCTGAGTGGATCCTGAAAACTCTCGTGAACACTGAACACGCCTACGAGAACAAACGC
ATCACTGTTGAAGGCGGGATGCCGTCTGGTTGTTCCGCGACAAGCATCATCAACACAATT
TTGAACAACATCTACGTGCTCTACGCCTTGCGTAGACACTACGAGGGAGTTGAGCTGGAC
TCTTACACCATGATCTCCTACGGAGACGACATCGTGGTTGCAAGTGATCACGATCTGGAC
TTTGAGGCCCTCAAGCCTCACTTCAAATCCCTTGGTCAAACCATCACTCCAGCTGACAAA
AGCGACAAAGGTTTTGTTCTTGGTCACTCCATTACCGATGTCACTTTCCTCAAAAGACAC
TTCCACATGGACTATGGAACTGGGTTTTACAAACCTGTGATGGCTTCGAAGACCCTCGAG
GCTATCCTCTCCTTTGCACGTCGTGGGACCATACAGGAGAAGTTGATCTCCGTGGCAGGA
CTCGCCGTCCACTCTGGACCTGACGAGTACCGGCGTCTCTTTGAGCCTTTCCAGGGTCTC
TTTGAGATTCCAAGCTACAGATCACTTTACCTGCGTTGGGTGAACGCCGTGTGCGGTGAC
GCA---------------------------------
>AHC06114
CCCTTCTTCTTCTCTGACGTCAGGTCAAATTTTTCCAAGTTGGTTGAAACCATCAACCAG
ATGCAGGAGGACATGTCAACAAAACACGGACCCGACTTTAACCGGTTGGTGTCTGCATTT
GAGGAACTGGCCACTGGAGTGAAGGCTATCAGGACCGGTCTCGACGAGGCCAAACCCTGG
TACAAGCTCATCAAGCTCTTGAGCCGCCTGTCATGTATGGCCGCTGTAGCAGCACGGTCA
AAGGACCCACTCCTTGTGGCCATCATGCTGGCTGACACCGGCCTTGAGATCCTGGACAGT
ACCTTTGTCGTGAAGAAGATCTCCGACTCGCTCTCCAGTCTCTTTCACGTGCCGGCCCCC
GTCTTCAGTTTCGGAGCCCCGATTTTGTTGGCCGGGTTGGTCAAAGTCGCCTCGAGTTTC
TTCCGGTCCACACCCGAAGACCTTGAGAGAGCGGAGAAACAGCTCAAAGCACGTGACATC
AATGACATATTCGCCATTCTCAAGAACGGCGAGTGGCTGGTCAAGCTGATTCTTGCCATC
CGCGACTGGATCAAGGCATGGATCGCCTCAGAAGAAAAGTTTGTCACTATGACAGACCTG
GTGCCTGGCATCCTTGAAAAGCAGCGGGATCTCAACGACCCAAGCAAGTACAAGGAGGCC
AAGGAGTGGCTCGACAACGCGCGCCAAGCGTGTCTGAAGAGCGGGAACATCCACATCGCA
AACCTTTGCAAAGTGGTTGCCCCAGCGCCCAGCAGGTCGAGGCCCGAACCCGTGGTCGTT
TGCCTCCGTGGCAAGTCAGGCCAGGGCAAGAGTTTCCTTGCGAACGTGCTTGCACAAGCA
ATTTCAACCCACTTCACTGGCAGAACCGATTCAGTTTGGTACTGCCCACCTGACCCTGAC
CACTTCGACGGTTACAACCAGCAGACCGTTGTAGTAATGGATGATTTGGGCCAGAACCCC
GACGGGAAGGACTTCAAGTACTTTGCCCAAATGGTTTCAACTACGGGGTTTATCCCGCCC
ATGGCTTCACTCGAGGACAAAGGCAAGCCTTTTAACAGCAAGGTCATCATCGCCACCACC
AACCTGTACTCGGGCTTCACCCCGAGAACTATGGTGTGCCCTGATGCACTGAACCGAAGG
TTCCACTTTGACATTGACGTGAGCGCCAAGGACGGGTACAAAATTAACAACAAATTGGAC
ATCATCAAAGCTCTTGAAGACACCCACACCAACCCAGTGGCAATGTTTCAATACGACTGT
GCCCTTCTCAACGGCATGGCCGTTGAAATGAAGAGAATGCAACAAGACATGTTCAAGCCC
CAACCGCCCCTCCAGAACGTCTACCAGCTTGTTCAGGAGGTGATTGACCGGGTCGAGCTC
CACGAGAAGGTGTCGAACCACCCGATTTTCAAGCAGATCTCAATTCCTTCCCAAAAGGCT
GTGCTGTACTTTCTCATTGAGAAAGGCCAGCACGAAGCAGCAATTGAATTCTTTGAGGGG
ATGGTGTGTGACTCCATCAAGGAGGAGCTCCGGCCTCTCATCCAACAGACCTCATTTGTG
AAGCGCGCTTTTAAGCGCCTGAAGGAAAACTTTGAGATAGTTGCCCTGTGTTTGACTCTA
ATGGCAAACATAGTGATCATGATCCGCGAGACTCGCAAGAGACAGCAGATGGTGGATGAT
GCAGTGAACGAGTACACTGAGAAGGTAAACATCACCACGGATGACAAGACTCTTGACGAG
GCGGAAAAGAACCCTCTGGAAACCAGCGGTGCCACCACTGTTGGTTTCAGAGAGAAAACT
CTCCCGGGGCACAAGACGGGTGATGACGTGAGCTCCGAGCCCACCAAACCCGTGGAAGGA
CAACCACAAGCTGAAGGACCCTACACCGGTCCACTCGAGCGTCAAAAACCTCTGAAAGTG
AGAGCCAAGCTCCCGCAGCAGGAGGGGCCCTATGCTGGCCCCATGGAGAGACAGAAACCA
CTGAAAGTGAAAGCGAAAGCCCCGGTCGTTAAGGAAGGACCTTACGAAGGACCGGTAAAG
AAACCTGTCGCTTTGAAGGTGAAAGCAAAG---AACTTGATTGTCACTGAGAGTGGTGCT
CCCCCTACTGACTTGCAAAAGATGGTCATGGGTAACACCAAGCCTGTTGAGCTCGTCCTC
GACGGGAAGACGGTGGCCATCTGCTGCGCCACCGGAGTGTTTGGTACTGCCTACCTTGTT
CCTCGTCATCTTTTCGCAGAGAAATATGACAAGATCATGCTGGACGGCAGAGCCATGACA
GACAGTGACTACAGAGTGTTTGAGTTTGAGATTAAAGTGAAAGGACAGGACATGCTCTCA
GACGCCGCGCTCATGGTGCTTCACCGTGGGAATCGAGTGCGGGACATCACGAAGCACTTC
CGTGATGTGGCAAGAATGAAGAAAGGCACCCCCGTCGTCGGCGTGATCAACAACGCTGAT
GTTGGGAGGCTGATCTTCTCTGGTGAGGCCCTTACCTACAAGGACATTGTAGTATGCATG
GACGGAGACACCATGCCCGGTCTCTTCGCCTACAAAGCCGCCACCAAGGCGGGCTACTGT
GGAGGAGCCGTTCTTGCAAAGGACGGAGCCGAGACTTTCATCGTCGGCACTCACTCCGCA
GGCGGCAAT---GGAGTTGGATACTGCTCATGCGTTTCCAGGTCTATGCTGCTTAAAATG
AAGGCACACATCGATCCCGAACCACACCACGAGGGATTGATAGTTGACACCAGAGATGTT
GAGGAGCGCGTACACGTCATGCGCAAAACCAAGCTCGCACCCACCGTAGCATACGGTGTG
TTTAACCCCGAATTTGGGCCTGCCGCCTTGTCCAACAAGGACCCGCGCCTGAGTGAGGGG
GTTGTCCTCGATGAAGTCATCTTCTCCAAACACAAAGGAAACACAAAGATGTCTGAGGAG
GACAGAGCGCTGTTCCGCCGCTGTGCTGCTGACTACGCGTCGCGTCTGCACAGTGTGCTG
GGTACGGCAAATGCCCCACTGAGCATTTACGAGGCAATCAAGGGCGTCGACGGACTTGAC
GCCATGGAACCAGACACCGCGCCTGGTCTCCCCTGGGCTCTCCAGGGGAAACGCCGTGGT
GCGCTCATTGACTTCGAGAACGGCACTGTCGGACCCGAGGTTGAAGCCGCCTTGAAGCTC
ATGGAGAAAAGAGAGTACAAGTTTGTATGCCAGACCTTCTTGAAGGACGAGATTCGCCCG
ATGGAGAAGGTACGTGCCGGTAAGACTCGCATTGTCGACGTCCTGCCTGTTGAACACATT
CTTTACACCAGGATGATGATTGGCAGATTTTGTGCTCAAATGCACTCAAACAACGGACCG
CAAATTGGCTCGGCGGTTGGTTGTAATCCTGATGTTGATTGGCAAAGATTTGGCACGCAC
TTTGCTCAGTACAGAAACGTGTGGGATGTGGACTATTCGGCCTTCGACGCCAACCACTGC
AGTGACGCAATGAACATCATGTTTGAGGAGGTGTTCAACACGGATTTCGGTTTCCACCCA
AACGCTGAGTGGATCCTGAAAACTCTCGTGAACACTGAACACGCCTACGAGAACAAACGC
ATCACTGTTGAAGGCGGGATGCCGTCTGGTTGTTCCGCGACAAGCATCATCAACACAATT
TTGAACAACATCTACGTGCTCTACGCCTTGCGTAGACACTACGAGGGAGTTGAGCTGGAC
TCTTACACCATGATCTCCTACGGAGACGACATCGTGGTTGCAAGTGATCACGATCTGGAC
TTTGAGGCCCTCAAGCCTCACTTCAAATCCCTTGGTCAAACCATCACTCCAGCTGACAAA
AGCGACAAAGGTTTTGTTCTTGGTCACTCCATTACCGATGTCACTTTCCTCAAAAGACAC
TTCCACATGGACTATGGAACTGGGTTTTACAAACCTGTGATGGCTTCGAAGACCCTCGAG
GCTATCCTCTCCTTTGCACGTCGTGGGACCATACAGGAGAAGTTGATCTCCGTGGCAGGA
CTCGCCGTCCACTCTGGACCTGACGAGTACCGGCGTCTCTTTGAGCCTTTCCAGGGTCTC
TTTGAGATTCCAAGCTACAGATCACTTTACCTGCGTTGGGTGAACGCCGTGTGCGGTGAC
GCA---------------------------------
>AHC06115
CCCTTCTTCTTCTCTGACGTCAGGTCAAACTTCTCCAAGTTGGTTGAAACCATCAACCAG
ATGCAGGAGGACATGTCAACAAAACACGGACCCGACTTTAACCGGTTGGTGTCTGCATTT
GAGGAACTGGCCACTGGAGTGAAGGCTATCAGGACCGGTCTCGACGAAGCCAAACCCTGG
TACAAGCTCATCAAGCTCTTGAGCCGCCTGTCATGTATGGCCGCTGTAGCAGCACGGTCA
AAGGACCCACTCCTTGTGGCCATCATGCTGGCTGACACCGGCCTTGAGATCCTGGACAGT
ACCTTTGTCGTGAAGAAGATCTCCGACTCGCTCTCCAGTCTCTTTCACGTGCCGGCCCCC
GTCTTCAGTTTCGGTGCCCCGATTTTGTTGGCCGGGTTGGTCAAAGTCGCCTCGAGTTTC
TTCCGGTCCACACCCGAAGACCTTGAGAGAGCGGAGAAACAGCTCAAAGCACGTGACATC
AATGACATATTCGCCATTCTCAAGAACGGCGAGTGGCTGGTCAAGCTGATTCTTGCCATC
CGCGACTGGATCAAGGCATGGATCGCCTCAGAAGAAAAGTTTGTCACCATGACAGACCTG
GTGCCTGGCATCCTTGAAAAGCAGCGGGATCTCAACGACCCAAGCAAGTACAAGGAGGCC
AAGGAGTGGCTCGACAACGCGCGCCAAGCGTGTCTGAAGAGCGGGAACATCCACATCGCA
AACCTTTGCAAAGTGGTTGCCCCAGCGCCCAGCAGGTCGAGGCCCGAACCCGTGGTCGTT
TGCCTCCGTGGCAAGTCAGGCCAGGGCAAGAGTTTCCTTGCGAACGTGCTTGCACAAGCA
ATTTCAACCCACTTCACTGGCAGAACCGATTCAGTTTGGTACTGCCCACCTGACCCTGAC
CACTTCGACGGTTACAACCAGCAGACCGTTGTAGTAATGGATGATTTGGGCCAGAACCCC
GACGGGAAGGACTTCAAGTACTTCGCCCAAATGGTTTCAACTACGGGGTTTATCCCGCCC
ATGGCTTCACTAGAGGATAAAGGCAAGCCTTTCAACAGCAAGGTCATCATCGCCACCACC
AACCTGTACTCGGGCTTCACCCCGAGAACTATGGTGTGCCCTGATGCACTGAACCGAAGG
TTCCACTTTGACATTGACGTGAGCGCCAAGGACGGGTACAAAATTAACAACAAATTGGAC
ATCATCAAAGCTCTTGAAGACACCCACACCAACCCAGTGGCAATGTTTCAATACGACTGT
GCCCTTCTCAACGGCATGGCCGTTGAAATGAAGAGAATGCAACAAGATATGTTCAAGCCT
CAACCGCCCCTCCAGAACGTCTACCAGCTTGTTCAGGAGGTGATTGACCGGGTCGAGCTC
CACGAGAAGGTGTCGAACCACCCGATTTTCAAGCAGATCTCAATTCCTTCCCAAAAGGCT
GTGCTGTACTTTCTCATTGAGAAAGGCCAGCACGAAGCAGCAATTGAATTCTTTGAGGGG
ATGGTGTGTGACTCCATCAAGGAGGAGCTCCGGCCTCTCATCCAACAGACCTCATTTGTG
AAGCGCGCTTTTAAGCGCCTGAAGGAAAACTTTGAGATAGTTGCCCTGTGTTTGACTCTT
ATGGCAAACATAGTGATCATGATCCGCGAGACTCGCAAGAGACAGCAGATGGTGGATGAT
GCAGTGAACGAGTACACTGAGAAGGTAAACATCACCACGGATGACAAGACTCTTGACGAG
GCGGAAAAGAACCCTCTGGAGACCAGCGGTGCCACCACTGTTGGTTTCAGAGAGAAAACT
CTCCCGGGGCACAAGGCGGGTGATGACGTGAGCTCCGAGCCCGCCAAACCCGTGGAAGGA
CAACCACAAGCTGAAGGACCCTACACCGGCCCACTCGAGCGTCAAAAACCTCTGAAAGTG
AGAGCCAAGCTCCCGCAGCAGGAGGGGCCTTATGCTGGTCCCATGGAGAGACAGAAACCA
CTGAAAGTGAAAGCGAAAGCCCCGGTCGTTAAGGAAGGACCTTACGAAGGACCGGTGAAG
AAACCTGTCACTTTGAAAGTGAAAGCAAAG---AACTTGATTGTCACTGAGAGTGGTGCT
CCCCCGACTGACTTGCAAAAGATGGTCATGGGTAACACCAAGCCTGTTGAGCTCGTCCTC
GATGGGAAGACGGTGGCCATCTGCTGCGCCACCGGAGTGTTTGGTACTGCCTACCTTGTT
CCTCGTCATCTTTTCGCAGAGAAGTATGACAAGATCATGTTGGACGGCAGAGCCATGACA
GACAGTGACTACAGAGTGTTTGAGTTTGAGATTAAAGTGAAAGGACAGGACATGCTCTCA
GACGCCGCGCTCATGGTGCTTCACCGTGGGAATCGAGTGCGGGACATCACGAAGCACTTC
CGTGATGTGGCAAGAATGAAGAAAGGCACCCCCGTCGTCGGCGTGATCAACAACGCTGAT
GTTGGGAGGCTGATCTTCTCTGGTGAGGCCCTTACCTACAAGGACATTGTAGTGTGCATG
GACGGAGACACCATGCCCGGTCTCTTCGCCTACAAAGCCGCCACCAAGGCGGGCTACTGT
GGAGGAGCCGTTCTTGCAAAGGACGGAGCCGAGACTTTCATCGTCGGCACTCACTCCGCA
GGCGGCAAT---GGAGTTGGATACTGCTCATGCGTTTCCAGGTCTATGCTGCTTAAAATG
AAGGCACACATCGACCCCGAACCACACCACGAGGGATTGATAGTTGACACCAGAGATGTT
GAGGAGCGCGTACACGTCATGCGCAAAACCAAGCTCGCACCCACCGTGGCATACGGTGTG
TTTAACCCCGAATTTGGGCCTGCCGCCTTGTCCAACAAGGACCCGCGCCTGAATGAGGGG
GTTGTCCTCGATGAAGTCATCTTCTCCAAACACAAAGGAAACACAAAGATGTCTGAGGAG
GACAAAGCGCTGTTCCGCCGCTGTGCTGCTGACTACGCGTCGCGTCTGCACAGTGTGCTG
GGTACGGCAAATGCCCCACTGAGCATTTACGAGGCAATCAAGGGCGTCGACGGACTTGAC
GCCATGGAACCAGACACCGCGCCTGGTCTCCCCTGGGCTCTCCAGGGGAAACGCCGTGGT
GCGCTCATTGACTTCGAAAACGGCACTGTCGGACCCGAGGTTGAAGCTGCCTTGAAGCTC
ATGGAGAAAAGAGAGTACAAGTTTGTGTGCCAGACCTTCTTGAAGGACGAGATTCGCCCG
ATGGAGAAGGTACGTGCCGGTAAGACTCGCATTGTCGACGTCCTGCCTGTTGAACACATT
CTTTACACCAGGATGATGATTGGCAGATTTTGTGCTCAAATGCACTCAAACAACGGACCG
CAAATTGGCTCGGCGGTTGGTTGTAATCCTGATGTTGATTGGCAAAGATTTGGCACGCAC
TTTGCTCAGTACAGAAACGTGTGGGATGTAGACTATTCGGCCTTCGACGCCAACCACTGC
AGTGACGCAATGAACATCATGTTTGAGGAGGTGTTCAACACGGATTTCGGTTTCCACCCA
AACGCTGAGTGGATCCTGAAAACTCTCGTGAACACTGAACACGCCTATGAGAACAAACGC
ATCACTGTTGAAGGCGGGATGCCGTCTGGTTGTTCCGCGACAAGCATCATCAACACAATT
TTGAACAACATCTACGTGCTCTACGCCTTGCGTAGACACTACGAGGGAGTTGAGCTGGAC
TCTTACACCATGATCTCCTACGGAGACGACATCGTGGTTGCAAGTGATCACGATCTGGAC
TTTGAGGCCCTCAAGCCTCACTTCAAATCCCTTGGTCAAACCATCACTCCAGCTGACAAA
AGCGACAAAGGTTTTGTTCTTGGTCACTCCATTACCGATGTCACTTTCCTCAAAAGACAC
TTCCACATGGACTATGGAACTGGGTTTTACAAACCTGTGATGGCTTCGAAGACCCTCGAA
GCTATCCTCTCCTTTGCACGTCGTGGGACCATACAGGAGAAGTTGATCTCCGTGGCAGGA
CTTGCCGTCCACTCTGGACCTGACGAGTACCGGCGTCTCTTTGAGCCTTTCCAGGGTCTC
TTTGAGATTCCAAGCTACAGATCACTTTACCTGCGTTGGGTGAACGCCGTGTGCGGTGAC
GCA---------------------------------
>ACC63455
CCCTTCTTCTTCTCCGACGTTAGGTCGAACTTCTCCAAACTGGTGGAAACTATCAACCAG
ATGCAGGAGGACATGTCAACAAAACACGGGCCTGACTTTAACCGGTTAGTGTCCGCATTT
GAGGAATTGGCCATTGGAGTGAAAGCCATCAGAACCGGTCTCGACGAGGCCAAACCCTGG
TACAAGCTTATCAAGCTCCTAAGCCGCCTGTCGTGCATGGCCGCTGTGGCAGCACGGTCC
AAGGACCCAGTCCTTGTGGCCATCATGCTGGCCGACACCGGTCTCGAGATTCTGGACAGC
ACCTTCGTCGTGAAGAAGATCTCCGACTCGCTCTCCAGTCTCTTTCACGTGCCGGCCCCC
GTCTTCAGTTTCGGAGCACCGGTCCTGTTGGCCGGGTTGGTCAAAGTCGCCTCGAGTTTC
TTCCGGTCTACACCCGAAGACCTTGAGAGAGCAGAGAAACAGCTCAAAGCACGTGACATC
AACGACATCTTCGCCATTCTCAAGAACGGCGAGTGGCTGGTCAAACTGATCCTTGCCATC
CGCGACTGGATTAAGGCTTGGATCGCCTCAGAAGAGAAGTTTGTCACCATGACAGACTTG
GTGCCTGGCATCCTTGAAAAGCAGCGGGATCTGAACGACCCGAGCAAGTACAAGGAAGCC
AAGGAGTGGCTCGACAACGCGCGCCAGGCGTGTTTGAAGAGCGGGAACGTCCACATTGCC
AACCTGTGTAAAGTGGTCGCTCCAGCACCCAGCAAGTCGAGGCCCGAACCCGTGGTTGTT
TGTCTCCGCGGCAAATCTGGCCAGGGCAAGAGCTTCCTTGCAAACGTGCTTGCACAGGCA
ATTTCCGCCCACTTCACCGGCAGAACCGACTCAGTGTGGTACTGCCCACCTGACCCTGAC
CACTTCGACGGTTACAACCAGCAAACCGTCGTTGTGATGGATGATTTGGGCCAGAACCCT
GACGGCAAGGACTTCAAATACTTTGCCCAAATGGTCTCGACCACAGGGTTCATCCCGCCC
ATGGCATCACTCGAGGACAAAGGTAAACCTTTCAACAGCAAAGTCATCATCGCGACCACC
AACTTGTACTCGGGCTTCACCCCGAGGACTATGGTGTGTCCCGACGCACTGAACCGGAGG
TTTCACTTTGACATCGATGTGAGTGCTAAGGATGGGTACAAAATTAACAACAAATTGGAC
ATTATCAAAGCACTTGAAGACACCCACACCAACCCAGTGGCAATGTTTCAATACGACTGT
GCCCTTCTCAACGGCATGGCCGTTGAAATGAAGAGAATGCAACAAGACATGTTCAAGCCT
CAACCACCCCTCCAGAATGTGTACCAGCTTGTTCAGGAGGTGATTGATCGGGTCGAGCTC
CATGAGAAAGTGTCGAGCCACCCGATCTTCAAGCAGATCTCAATTCCTTCCCAAAAATCT
GTGTTGTACTTTCTCATTGAGAAGGGCCAACATGAGGCAGCAATTGAATTCTTTGAGGGC
ATGGTCCACGACTCTATTAAGGAGGAACTCCAACCCCTCCTCCAACAAACTTCATTTGTG
AAACGCGCTTTCAAGCGCCTGAAGGAAAATTTTGAGATTGTTGCTCTGTGTTTAACACTT
TTGGCAAACATTGTGATCATGGTCCGTGAGACTCGCAAGAGGCAGAAAATGGTGGATGAT
GCAGTGAATGAGTACATTGAGAAAGCAAACATCACCACAGATGACAAGACTCTTGACGAG
GCGGAGAAGAGCCCTCTAGAGACCAGCGGCGCCAGCACCGTTGGCTTTAGAGAGAGAACT
CTCCCAGGTCAAAAGGCATGCGATGACGTGAACTCCGAGCCTGCCCAACCTGTTGAGGAG
CAACCACAAGCTGAAGGACCCTACGCCGGACCACTCGAGCGTCAGAAACCTCTGAAAGTG
AGAGCCAAGCTCCCACAGCAGGAGGGGCCTTACGCTGGTCCAATGGAGAGACAGAAACCG
CTAAAAGTGAAAGCAAAAGCCCCGGTCGTGAAGGAAGGACCTTACGAGGGACCGGTGAAG
AAGCCTGTCGCTTTGAAAGTGAAAGCTAAG---AACCTGATTGTCACTGAGAGTGGTGCC
CCACCGACCGACTTGCAAAAGATGGTCATGGGCAACACAAAGCCTGTTGAGCTCATCCTC
GACGGGAAGACAGTAGCCATTTGCTGCGCTACTGGAGTGTTTGGCACTGCTTACCTCGTG
CCTCGCCACCTCTTCGCAGAGAAGTATGACAAGATCATGTTGGACGGCAGAGCCATGACA
GACAGTGACTACAGAGTGTTTGAGTTTGAGATCAAAGTAAAAGGACAGGACATGCTCTCA
GACGCCGCGCTCATGGTGCTCCACCGTGGGAACCGCGTGAGGGACATCACGAAGCACTTT
CGTGACACAGCAAGAATGAAGAAAGGCACCCCCGTTGTCGGTGTGATTAACAACGCCGAT
GTCGGGAGACTGATTTTCTCCGGTGAGGCCCTTACTTACAAGGACATTGTGGTTTGTATG
GACGGAGACACCATGCCCGGCCTCTTTGCCTACAGAGCCGCCACCAAGGCTGGCTACTGC
GGAGGAGCCGTTCTCGCCAAAGACGGAGCTGACACTTTCATCGTCGGCACTCACTCTGCA
GGAGGCAAC---GGAGTTGGATACTGCTCATGCGTTTCCAGGTCCATGCTTCTTAAAATG
AAGGCACACATTGACCCCGAACCACACCACGAGGGGTTGATTGTGGACACCAGAGATGTG
GAAGAGCGCGTTCACGTGATGCGCAAAACCAAGCTTGCACCCACCGTTGCACACGGTGTG
TTCAACCCCGAGTTTGGGCCCGCTGCCTTGTCCAACAAGGACCCGCGTCTGAACGAGGGT
GTTGTCCTCGATGAAGTCATCTTCTCCAAACACAAGGGAGACACAAAGATGTCTGAGGAG
GACAAAGCGCTGTTCCGCCGCTGTGCTGCTGACTACGCGTCACGCCTGCACAGCGTGTTG
GGCACAGCAAATGCCCCATTGAGCATCTACGAGGCAATCAAGGGTGTCGACGGACTCGAC
GCCATGGAACCAGATACAGCGCCCGGCCTCCCCTGGGCCCTCCAGGGTAAACGCCGCGGC
GCGCTCATCGACTTCGAAAACGGCACGGTCGGACCCGAAGTCGAGGCTGCCCTGAAGCTC
ATGGAGAAGAGAGAATACAAATTTGCTTGTCAGACTTTCCTGAAGGACGAGATTCGCCCG
ATGGAGAAAGTACGTGCCGGCAAGACTCGCATTGTCGACGTCTTGCCCGTTGAGCATATT
CTTTACACCAGGATGATGATTGGCAGATTTTGTGCACAGATGCACTCAAACAACGGACCG
CAAATTGGCTCAGCGGTCGGTTGCAACCCTGATGTTGATTGGCAGAGATTTGGCACACAC
TTCGCCCAGTACAGAAACGTGTGGGATGTGGACTATTCGGCCTTTGATGCTAATCACTGC
AGTGATGCCATGAACATCATGTTTGAGGAGGTGTTTCGCACGGAGTTCGGCTTCCACCCG
AATGCCGAGTGGATCCTGAAGACTCTTGTGAACACGGAACACGCCTATGAGAACAAACGC
ATCACTGTTGAAGGCGGAATGCCGTCTGGTTGTTCCGCAACAAGCATCATCAACACAATT
TTGAACAACATCTACGTGCTCTACGCCCTGCGTAGACACTATGAGGGAGTTGAGCTGGAC
ACATACACCATGATCTCCTACGGAGACGACATCGTGGTGGCAAGTGATTATGACTTGGAC
TTTGAGGCTCTCAAGCCCCACTTCAAATCCCTTGGTCAAACCATCACTCCAGCTGACAAA
AGCGACAAAGGTTTTGTTCTTGGTCACTCCATTACCGATGTCACTTTCCTCAAAAGACAC
TTCCACATGGACTATGGAACTGGGTTTTACAAACCTGTGATGGCCTCAAAGACCCTTGAG
GCTATCCTCTCCTTTGCACGCCGTGGGACCATACAGGAGAAGTTGATCTCCGTGGCAGGA
CTCGCCGTCCACTCTGGACCAGACGAGTACCGGCGTCTCTTTGAGCCTTTCCAAGGTCTC
TTTGAGATTCCAAGCTACAGATCACTTTACCTGCGTTGGGTGAACGCCGTGTGTGGTGAC
GCA---------------------------------
>ACC63454
CCCTTCTTCTTCTCCGACGTTAGGTCGAACTTCTCCAAACTGGTGGAAACTATCAACCAG
ATGCAGGAGGACATGTCAACAAAACACGGGCCTGACTTTAACCGGTTAGTGTCCGCATTT
GAGGAATTGGCCATTGGAGTGAAAGCCATCAGAACCGGTCTCGACGAGGCCAAACCCTGG
TACAAGCTTATCAAGCTCCTAAGCCGCCTGTCGTGCATGGCCGCTGTGGCAGCACGGTCC
AAGGACCCAGTCCTTGTGGCCATCATGCTGGCCGACACCGGTCTCGAGATTCTGGACAGC
ACCTTCGTCGTGAAGAAGATCTCCGACTCGCTCTCCAGTCTCTTTCACGTGCCGGCCCCC
GTCTTCAGTTTCGGAGCACCGGTCCTGTTGGCCGGGTTGGTCAAAGTCGCCTCGAGTTTC
TTCCGGTCTACACCCGAAGACCTTGAGAGAGCAGAGAAACAGCTCAAAGCACGTGACATC
AACGACATCTTCGCCATTCTCAAGAACGGCGAGTGGCTGGTCAAACTGATCCTTGCCATC
CGCGACTGGATTAAGGCTTGGATCGCCTCAGAAGAGAAGTTTGTCACCATGACAGACTTG
GTGCCTGGCATCCTTGAAAAGCAGCGGGATCTGAACGACCCGAGCAAGTACAAGGAAGCC
AAGGAGTGGCTCGACAACGCGCGCCAAGCGTGTTTGAAGAGCGGGAACGTCCACATTGCC
AACCTGTGTAAAGTGGTCGCTCCAGCACCCAGCAAGTCGAGGCCCGAACCCGTGGTTGTT
TGTCTCCGCGGCAAATCTGGCCAGGGCAAGAGCTTCCTTGCAAACGTGCTTGCACAGGCA
ATTTCCGCCCACTTCACCGGCAGAACCGACTCAGTGTGGTACTGCCCACCTGACCCTGAC
CACTTCGACGGTTACAACCAGCAAACCGTCGTTGTGATGGATGATTTGGGCCAGAACCCT
GACGGCAAGGACTTCAAATACTTTGCCCAAATGGTCTCGACCACAGGGTTCATCCCGCCC
ATGGCATCACTCGAGGACAAAGGTAAACCTTTCAACAGCAAAGTCATCATCGCGACCACC
AACTTGTACTCGGGCTTCACCCCGAGGACTATGGTGTGTCCCGACGCACTGAACCGGAGG
TTTCACTTTGACATCGATGTGAGTGCTAAGGATGGGTACAAAATTAACAACAAATTGGAC
ATTATCAAAGCACTTGAAGACACCCACACCAACCCAGTGGCAATGTTTCAATACGACTGT
GCCCTTCTCAACGGCATGGCCGTTGAAATGAAGAGAATGCAACAAGACATGTTCAAGCCT
CAACCACCCCTCCAGAATGTGTACCAGCTTGTTCAGGAGGTGATTGATCGGGTCGAGCTC
CATGAGAAAGTGTCGAGCCACCCGATCTTCAAGCAGATCTCAATTCCTTCCCAAAAATCT
GTGTTGTACTTTCTCATTGAGAAGGGCCAACATGAGGCAGCAATTGAATTCTTTGAGGGC
ATGGTCCACGACTCTATTAAAGAGGAACTCCAACCCCTCCTCCAACAAACTTCATTTGTG
AAACGCGCTTTCAAGCGCCTGAAGGAAAATTTTGAGATTGTTGCTCTGTGTTTAACACTT
TTGGCAAACATTGTGATCATGGTCCGTGAGACTCGCAAGAGGCAGAAAATGGTGGATGAT
GCAGTGAATGAGTACATTGAGAAAGCAAACATCACCACAGATGACAAGACTCTTGACGAG
GCGGAGAAGAGCCCTCTAGAGACCAGCGGCGCCAGCACCGTTGGCTTTAGAGAGAGAACT
CTCCCAGGTCAAAAGGCATGCGATGACGTGAACTCCGAGCCTGCCCAACCTGTTGAGGAG
CAACCACAAGCTGAAGGACCCTACGCCGGACCACTCGAGCGTCAGAAACCTCTGAAAGTG
AGAGCCAAGCTCCCACAGCAGGAGGGGCCTTACGCTGGTCCAATGGAGAGACAGAAACCG
CTAAAAGTGAAAGCAAAAGCCCCGGTCGTGAAGGAAGGACCTTACGAGGGACCGGTGAAG
AAGCCTGTCGCTTTGAAAGTGAAAGCTAAG---AACCTGATTGTCACTGAGAGTGGTGCC
CCACCGACCGACTTGCAAAAGATGGTCATGGGCAACACAAAGCCTGTTGAGCTCATCCTC
GACGGGAAGACAGTAGCCATTTGCTGCGCTACTGGAGTGTTTGGCACTGCTTACCTCGTG
CCTCGTCACCTCTTCGCAGAGAAGTATGACAAGATCATGTTGGACGGCAGAGCCATGACA
GACAGTGACTACAGAGTGTTTGAGTTTGAGATCAAAGTAAAAGGACAGGACATGCTCTCA
GACGCCGCGCTCATGGTGCTCCACCGTGGGAACCGCGTGAGGGACATCACGAAGCACTTT
CGTGACACAGCAAGAATGAAGAAAGGCACCCCCGTTGTCGGTGTGATTAACAACGCCGAT
GTCGGGAGACTGATTTTCTCCGGTGAGGCCCTTACTTACAAGGACATTGTGGTTTGTATG
GACGGAGACACCATGCCCGGCCTCTTTGCCTACAGAGCCGCCACCAAGGCTGGCTACTGC
GGAGGAGCCGTTCTCGCCAAAGACGGAGCTGACACTTTCATCGTCGGCACTCACTCTGCA
GGAGGCAAC---GGAGTTGGATACTGCTCATGCGTTTCCAGGTCCATGCTTCTTAAAATG
AAGGCACACATTGACCCCGAACCACATCACGAGGGGTTGATTGTGGACACCAGAGATGTG
GAAGAGCGCGTTCACGTGATGCGCAAAACCAAGCTTGCACCCACCGTTGCACACGGTGTG
TTCAACCCCGAGTTTGGGCCCGCTGCCTTGTCCAACAAGGACCCGCGTCTGAACGAGGGT
GTTGTCCTCGATGAAGTCATCTTCTCCAAACACAAGGGAGACACAAAGATGTCTGAGGAG
GACAAAGCGCTGTTCCGCCGCTGTGCTGCTGACTACGCGTCACGCCTGCACAGCGTGTTG
GGCACAGCAAATGCCCCATTGAGCATCTACGAGGCAATCAAGGGTGTCGACGGACTCGAC
GCCATGGAACCAGATACAGCGCCCGGCCTCCCCTGGGCCCTCCAGGGTAAACGCCGCGGC
GCGCTCATCGACTTCGAAAACGGCACGGTCGGACCCGAAGTCGAGGCTGCCCTGAAGCTC
ATGGAGAAGAGAGAATACAAATTTGCTTGTCAGACCTTCCTGAAGGACGAGATTCGCCCG
ATGGAGAAAGTACGTGCCGGCAAGACTCGCATTGTCGACGTCTTGCCCGTTGAGCATATT
CTTTACACCAGGATGATGATTGGCAGATTTTGTGCACAGATGCACTCAAACAACGGACCG
CAAATTGGCTCAGCGGTCGGTTGCAACCCTGATGTTGATTGGCAGAGATTTGGCACACAC
TTCGCCCAGTACAGAAACGTGTGGGATGTGGACTATTCGGCCTTTGATGCTAATCACTGC
AGTGATGCCATGAACATCATGTTTGAGGAGGTGTTTCGCACGGAGTTCGGCTTCCACCCG
AATGCCGAGTGGATCCTGAAGACTCTTGTGAACACGGAACACGCCTATGAGAACAAACGC
ATCACTGTTGAAGGCGGAATGCCGTCTGGTTGTTCCGCAACAAGCATCATCAACACAATT
TTGAACAACATCTACGTGCTCTACGCCCTGCGTAGACACTATGAGGGAGTTGAGCTGGAC
ACATACACCATGATCTCCTACGGAGACGACATCGTGGTGGCAAGTGATTATGACTTGGAC
TTCGAGGCTCTCAAGCCCCACTTTAAATCCCTTGGTCAAACCATCACTCCAGCTGACAAA
AGCGACAAAGGTTTTGTTCTTGGTCACTCCATTACCGATGTCACTTTCCTCAAAAGACAC
TTCCACATGGACTATGGAACTGGGTTTTACAAACCTGTGATGGCCTCAAAGACCCTTGAG
GCTATCCTCTCCTTTGCACGCCGTGGGACCATACAGGAGAAGTTGATCTCCGTGGCAGGA
CTCGCCGTCCACTCTGGACCAGACGAGTACCGGCGTCTCTTTGAGCCTTTCCAAGGTCTC
TTTGAGATTCCAAGCTACAGATCACTTTACCTGCGTTGGGTGAACGCCGTGTGTGGTGAC
GCA---------------------------------
>ACC63457
CCCTTCTTCTTCTCCGACGTTAGGTCGAACTTCTCCAAACTGGTGGAAACTATCAACCAG
ATGCAGGAGGACATGTCAACAAAACACGGGCCTGACTTTAACCGGTTAGTGTCCGCATTT
GAGGAATTGGCCATTGGAGTGAAAGCCATCAGAACCGGTCTCGACGAGGCCAAACCCTGG
TACAAGCTTATCAAGCTCCTAAGCCGCCTGTCGTGCATGGCCGCTGTGGCAGCACGGTCC
AAGGACCCAGTCCTTGTGGCCATCATGCTGGCCGACACCGGTCTCGAGATTCTGGACAGC
ACCTTCGTCGTGAAGAAGATCTCCGACTCGCTCTCCAGTCTCTTTCACGTGCCGGCCCCC
GTCTTCAGTTTCGGAGCACCGGTCCTGTTGGCCGGGTTGGTCAAAGTCGCCTCGAGTTTC
TTCCGGTCTACACCCGAAGACCTTGAGAGAGCAGAGAAACAGCTCAAAGCACGTGACATC
AACGACATCTTCGCCATTCTCAAGAACGGCGAGTGGCTGGTCAAACTGATCCTTGCCATC
CGCGACTGGATTAAGGCTTGGATCGCCTCAGAAGAGAAGTTTGTCACCATGACAGACTTG
GTGCCTGGCATCCTTGAAAAGCAGCGGGATCTGAACGACCCGAGCAAGTACAAGGAAGCC
AAGGAGTGGCTCGACAACGCGCGCCAAGCGTGTTTGAAGAGCGGGAACGTCCACATTGCC
AACCTGTGTAAAGTGGTCGCTCCAGCACCCAGCAAGTCGAGGCCCGAACCCGTGGTTGTT
TGTCTCCGCGGCAAATCTGGCCAGGGCAAGAGCTTCCTTGCAAACGTGCTTGCACAGGCA
ATTTCCGCCCACTTCACCGGCAGAACCGACTCAGTGTGGTACTGCCCACCTGACCCTGAC
CACTTCGACGGTTACAACCAGCAAACCGTCGTTGTGATGGATGATTTGGGCCAGAACCCT
GACGGCAAGGACTTCAAATACTTTGCCCAAATGGTCTCGACCACAGGGTTCATCCCGCCC
ATGGCATCACTCGAGGACAAAGGTAAACCTTTCAACAGCAAAGTCATCATCGCGACCACC
AACTTGTACTCGGGCTTCACCCCGAGGACTATGGTGTGTCCCGACGCACTGAACCGGAGG
TTTCACTTTGACATCGATGTGAGTGCTAAGGATGGGTACAAAATTAACAACAAATTGGAC
ATTATCAAAGCACTTGAAGACACCCACACCAACCCAGTGGCAATGTTTCAATACGACTGT
GCCCTTCTCAACGGCATGGCCGTTGAAATGAAGAGAATGCAACAAGACATGTTCAAGCCT
CAACCACCCCTCCAGAATGTGTACCAGCTTGTTCAGGAGGTGATTGATCGGGTCGAGCTC
CATGAGAAAGTGTCGAGCCACCCGATCTTCAAGCAGATCTCAATTCCTTCCCAAAAATCT
GTGTTGTACTTTCTCATTGAGAAGGGCCAACATGAGGCAGCAATTGAATTCTTTGAGGGC
ATGGTCCACGACTCTATTAAGGAGGAACTCCAACCCCTCCTCCAACAAACTTCATTTGTG
AAACGCGCTTTCAAGCGCCTGAAGGAAAATTTTGAGATTGTTGCTCTGTGTTTAACACTT
TTGGCAAACATTGTGATCATGGTCCGTGAGACTCGCAAGAGGCAGAAAATGGTGGATGAT
GCAGTGAATGAGTACATTGAGAAAGCAAACATCACCACAGATGACAAGACTCTTGACGAG
GCGGAGAAGAGCCCTCTAGAGACCAGCGGCGCCAGCACCGTTGGCTTTAGAGAGAGAACT
CTCCCAGGTCAAAAGGCATGCGATGACGTGAACTCCGAGCCTGCCCAACCTGTTGAGGAG
CAACCACAAGCTGAAGGACCCTACGCCGGACCACTCGAGCGTCAGAAACCTCTGAAAGTG
AGAGCCAAGCTCCCACAGCAGGAGGGGCCTTACGCTGGTCCAATGGAGAGACAGAAACCG
CTAAAAGTGAAAGCAAAAGCCCCGGTCGTGAAGGAAGGACCTTACGAGGGACCGGTGAAG
AAGCCTGTCGCTTTGAAAGTGAAAGCTAAG---AACCTGATTGTCACTGAGAGTGGTGCC
CCACCGACCGACTTGCAAAAGATGGTCATGGGCAACACAAAGCCTGTTGAGCTCATCCTC
GACGGGAAGACAGTAGCCATTTGCTGCGCTACTGGAGTGTTTGGCACTGCTTACCTCGTG
CCTCGTCACCTCTTCGCAGAGAAGTATGACAAGATCATGTTGGACGGCAGAGCCATGACA
GACAGTGACTACAGAGTGTTTGAGTTTGAGATCAAAGTAAAAGGACAGGACATGCTCTCA
GACGCCGCGCTCATGGTGCTCCACCGTGGGAACCGCGTGAGGGACATCACGAAGCACTTT
CGTGACACAGCAAGAATGAAGAAAGGCACCCCCGTTGTCGGTGTGATTAACAACGCCGAT
GTCGGGAGACTGATTTTCTCCGGTGAGGCCCTTACTTACAAGGACATTGTGGTTTGTATG
GACGGAGACACCATGCCCGGCCTCTTTGCCTACAGAGCCGCCACCAAGGCTGGCTACTGC
GGAGGAGCCGTTCTCGCCAAAGACGGAGCTGACACTTTCATCGTCGGCACTCACTCTGCA
GGAGGCAAC---GGAGTTGGATACTGCTCATGCGTTTCCAGGTCCATGCTTCTTAAAATG
AAGGCACACATTGACCCCGAACCACACCACGAGGGGTTGATTGTGGACACCAGAGATGTG
GAAGAGCGCGTTCACGTGATGCGCAAAACCAAGCTTGCACCCACCGTTGCACACGGTGTG
TTCAACCCCGAGTTTGGGCCCGCTGCCTTGTCCAACAAGGACCCGCGTCTGAACGAGGGT
GTTGTCCTCGATGAAGTCATCTTCTCCAAACACAAGGGAGACACAAAGATGTCTGAGGAG
GACAAAGCGCTGTTCCGCCGCTGTGCTGCTGACTACGCGTCACGCCTGCACAGCGTGTTG
GGCACAGCAAATGCCCCATTGAGCATCTACGAGGCAATCAAGGGTGTCGACGGACTCGAC
GCCATGGAACCAGATACAGCGCCCGGCCTCCCCTGGGCCCTCCAGGGTAAACGCCGCGGC
GCGCTCATCGACTTCGAAAACGGCACGGTCGGACCCGAAGTCGAGGCTGCCCTGAAGCTC
ATGGAGAAGAGAGAATACAAATTTGCTTGTCAGACCTTCCTGAAGGACGAGATTCGCCCG
ATGGAGAAAGTACGTGCCGGCAAGACTCGCATTGTCGACGTCTTGCCCGTTGAGCATATT
CTTTACACCAGGATGATGATTGGCAGATTTTGTGCACAGATGCACTCAAACAACGGACCG
CAAATTGGCTCAGCGGTCGGTTGCAACCCTGATGTTGATTGGCAGAGATTTGGCACACAC
TTCGCCCAGTACAGAAACGTGTGGGATGTGGACTATTCGGCCTTTGATGCTAATCACTGC
AGTGATGCCATGAACATCATGTTTGAGGAGGTGTTTCGCACGGAGTTCGGCTTCCACCCG
AATGCCGAGTGGATCCTGAAGACTCTTGTGAACACGGAACACGCCTATGAGAACAAACGC
ATCACTGTTGAAGGCGGAATGCCGTCTGGTTGTTCCGCAACAAGCATCATCAACACAATT
TTGAACAACATCTACGTGCTCTACGCCCTGCGTAGACACTATGAGGGAGTTGAGCTGGAC
ACATACACCATGATCTCCTACGGAGACGACATCGTGGTGGCAAGTGATTATGACTTGGAC
TTTGAGGCTCTCAAGCCCCACTTCAAATCCCTTGGTCAAACCATCACTCCAGCTGACAAA
AGCGACAAAGGTTTTGTTCTTGGTCACTCCATTACCGATGTCACTTTCCTCAAAAGACAC
TTCCACATGGACTATGGAACTGGGTTTTACAAACCTGTGATGGCCTCAAAGACCCTTGAG
GCTATCCTCTCCTTTGCACGCCGTGGGACCATACAGGAGAAGTTGATCTCCGTGGCAGGA
CTCGCCGTCCACTCTGGACCAGACGAGTACCGGCGTCTCTTTGAGCCTTTCCAAGGTCTC
TTTGAGATTCCAAGCTACAGATCACTTTACCTGCGTTGGGTGAACGCCGTGTGTGGTGAC
GCA---------------------------------
>ACC63456
CCCTTCTTCTTCTCCGACGTTAGGTCGAACTTCTCCAAACTGGTGGAAACTATCAACCAG
ATGCAGGAGGACATGTCAACAAAACACGGGCCTGACTTTAACCGGTTAGTGTCCGCATTT
GAGGAATTGGCCATTGGAGTGAAAGCCATCAGAACCGGTCTCGACGAGGCCAAACCCTGG
TACAAGCTTATCAAGCTCCTAAGCCGCCTGTCGTGCATGGCCGCTGTGGCAGCACGGTCC
AAGGACCCAGTCCTTGTGGCCATCATGCTGGCCGACACCGGTCTCGAGATTCTGGACAGC
ACCTTCGTCGTGAAGAAGATCTCCGACTCGCTCTCCAGTCTCTTTCACGTGCCGGCCCCC
GTCTTCAGTTTCGGAGCACCGGTCCTGTTGGCCGGGTTGGTCAAAGTCGCCTCGAGTTTC
TTCCGGTCTACACCCGAAGACCTTGAGAGAGCAGAGAAACAGCTCAAAGCACGTGACATC
AACGACATCTTCGCCATTCTCAAGAACGGCGAGTGGCTGGTCAAACTGATCCTTGCCATC
CGCGACTGGATTAAGGCTTGGATCGCCTCAGAAGAGAAGTTTGTCACCATGACAGACTTG
GTGCCTGGCATCCTTGAAAAGCAGCGGGATCTGAACGACCCGAGCAAGTACAAGGAAGCC
AAGGAGTGGCTCGACAACGCGCGCCAAGCGTGTTTGAAGAGCGGGAACGTCCACATTGCC
AACCTGTGTAAAGTGGTCGCTCCAGCACCCAGCAAGTCGAGGCCCGAACCCGTGGTTGTT
TGTCTCCGCGGCAAATCTGGCCAGGGCAAGAGCTTCCTTGCAAACGTGCTTGCACAGGCA
ATTTCCGCCCACTTCACCGGCAGAACCGACTCAGTGTGGTACTGCCCACCTGACCCTGAC
CACTTCGACGGTTACAACCAGCAAACCGTCGTTGTGATGGATGATTTGGGCCAGAACCCT
GACGGCAAGGACTTCAAATACTTTGCCCAAATGGTCTCGACCACAGGGTTCATCCCGCCC
ATGGCATCACTCGAGGACAAAGGTAAACCTTTCAACAGCAAAGTCATCATCGCGACCACC
AACTTGTACTCGGGCTTCACCCCGAGGACTATGGTGTGTCCCGACGCACTGAACCGGAGG
TTTCACTTTGACATCGATGTGAGTGCTAAGGATGGGTACAAAATTAACAACAAATTGGAC
ATTATCAAAGCACTTGAAGACACCCACACCAACCCAGTGGCAATGTTTCAATACGACTGT
GCCCTTCTCAACGGCATGGCCGTTGAAATGAAGAGAATGCAACAAGACATGTTCAAGCCT
CAACCACCCCTCCAGAATGTGTACCAGCTTGTTCAGGAGGTGATTGATCGGGTCGAGCTC
CATGAGAAAGTGTCGAGCCACCCGATCTTCAAGCAGATCTCAATTCCTTCCCAAAAATCT
GTGTTGTACTTTCTCATTGAGAAGGGCCAACATGAGGCAGCAATTGAATTCTTTGAGGGC
ATGGTCCACGACTCTATTAAGGAGGAACTCCAACCCCTCCTCCAACAAACTTCATTTGTG
AAACGCGCTTTCAAGCGCCTGAAGGAAAATTTTGAGATTGTTGCTCTGTGTTTAACACTT
TTGGCAAACATTGTGATCATGGTCCGTGAGACTCGCAAGAGGCAGAAAATGGTGGATGAT
GCAGTGAATGAGTACATTGAGAAAGCAAACATCACCACAGATGACAAGACTCTTGACGAG
GCGGAGAAGAGCCCTCTAGAGACCAGCGGCGCCAGCACCGTTGGCTTTAGAGAGAGAACT
CTCCCAGGTCAAAAGGCATGCGATGACGTGAACTCCGAGCCTGCCCAACCTGTTGAGGAG
CAACCACAAGCTGAAGGACCCTACGCCGGACCACTCGAGCGTCAGAAACCTCTGAAAGTG
AGAGCCAAGCTCCCACAGCAGGAGGGGCCTTACGCTGGTCCAATGGAGAGACAGAAACCG
CTAAAAGTGAAAGCAAAAGCCCCGGTCGTGAAGGAAGGACCTTACGAGGGACCGGTGAAG
AAGCCTGTCGCTTTGAAAGTGAAAGCTAAG---AACCTGATTGTCACTGAGAGTGGTGCC
CCACCGACCGACTTGCAAAAGATGGTCATGGGCAACACAAAGCCTGTTGAGCTCATCCTC
GACGGGAAGACAGTAGCCATTTGCTGCGCTACTGGAGTGTTTGGCACTGCTTACCTCGTG
CCTCGTCACCTCTTCGCAGAGAAGTATGACAAGATCATGTTGGACGGCAGAGCCATGACA
GACAGTGACTACAGAGTGTTTGAGTTTGAGATCAAAGTAAAAGGACAGGACATGCTCTCA
GACGCCGCGCTCATGGTGCTCCACCGTGGGAACCGCGTGAGGGACATCACGAAGCACTTT
CGTGACACAGCAAGAATGAAGAAAGGCACCCCCGTTGTCGGTGTGATTAACAACGCCGAT
GTCGGGAGACTGATTTTCTCCGGTGAGGCCCTTACTTACAAGGACATTGTGGTTTGTATG
GACGGAGACACCATGCCCGGCCTCTTTGCCTACAGAGCCGCCACCAAGGCTGGCTACTGC
GGAGGAGCCGTTCTCGCCAAAGACGGAGCTGACACTTTCATCGTCGGCACTCACTCTGCA
GGAGGCAAC---GGAGTTGGATACTGCTCATGCGTTTCCAGGTCCATGCTTCTTAAAATG
AAGGCACACATTGACCCCGAACCACACCACGAGGGGTTGATTGTGGACACCAGAGATGTG
GAAGAGCGCGTTCACGTGATGCGCAAAACCAAGCTTGCACCCACCGTTGCACACGGTGTG
TTCAACCCCGAGTTTGGGCCCGCTGCCTTGTCCAACAAGGACCCGCGTCTGAACGAGGGT
GTTGTCCTCGATGAAGTCATCTTCTCCAAACACAAGGGAGACACAAAGATGTCTGAGGAG
GACAAAGCGCTGTTCCGCCGCTGTGCTGCTGACTACGCGTCACGCCTGCACAGCGTGTTG
GGCACAGCAAATGCCCCATTGAGCATCTACGAGGCAATCAAGGGTGTCGACGGACTCGAC
GCCATGGAACCAGATACAGCGCCCGGCCTCCCCTGGGCCCTCCAGGGTAAACGCCGCGGC
GCGCTCATCGACTTCGAAAACGGCACGGTCGGACCCGAAGTCGAGGCTGCCCTGAAGCTC
ATGGAGAAGAGAGAATACAAATTTGCTTGTCAGACCTTCCTGAAGGACGAGATTCGCCCG
ATGGAGAAAGTACGTGCCGGCAAGACTCGCATTGTCGACGTCTTGCCCGTTGAGCATATT
CTTTACACCAGGATGATGATTGGCAGATTTTGTGCACAGATGCACTCAAACAACGGACCG
CAAATTGGCTCAGCGGTCGGTTGCAACCCTGATGTTGATTGGCAGAGATTTGGCACACAC
TTCGCCCAGTACAGAAACGTGTGGGATGTGGACTATTCGGCCTTTGATGCTAATCACTGC
AGTGATGCCATGAACATCATGTTTGAGGAGGTGTTTCGCACGGAGTTCGGCTTCCACCCG
AATGCCGAGTGGATCCTGAAGACTCTTGTGAACACGGAACACGCCTATGAGAACAAACGC
ATCACTGTTGAAGGCGGAATGCCGTCTGGTTGTTCCGCAACAAGCATCATCAACACAATT
TTGAACAACATCTACGTGCTCTACGCCCTGCGTAGACACTATGAGGGAGTTGAGCTGGAC
ACATACACCATGATCTCCTACGGAGACGACATCGTGGTGGCAAGTGATTATGACTTGGAC
TTTGAGGCTCTCAAGCCCCACTTCAAATCCCTTGGTCAAACCATCACTCCAGCTGACAAA
AGCGACAAAGGTTTTGTTCTTGGTCACTCCATTACCGATGTCACTTTCCTCAAAAGACAC
TTCCACATGGACTATGGAACTGGGTTTTACAAACCTGTGATGGCCTCAAAGACCCTTGAG
GCTATCCTCTCCTTTGCACGCCGTGGGACCATACAGGAGAAGTTGATCTCCGTGGCAGGA
CTCGCCGTCCACTCTGGACCAGACGAGTACCGGCGTCTCTTTGAGCCTTTCCAAGGTCTC
TTTGAGATTCCAAGCTACAGATCACTTTACCTGCGTTGGGTGAACGCCGTGTGTGGTGAC
GCA---------------------------------
>ACC63451
CCCTTCTTCTTCTCCGACGTTAGGTCGAACTTCTCCAAACTGGTGGAAACTATCAACCAG
ATGCAGGAGGACATGTCAACAAAACACGGGCCTGACTTTAACCGGTTAGTGTCCGCATTT
GAGGAATTGGCCATTGGAGTGAAAGCCATCAGAACCGGTCTCGACGAGGCCAAACCCTGG
TACAAGCTTATCAAGCTCCTAAGCCGCCTGTCGTGCATGGCCGCTGTGGCAGCACGGTCC
AAGGACCCAGTCCTTGTGGCCATCATGCTGGCCGACACCGGTCTCGAGATTCTGGACAGC
ACCTTCGTCGTGAAGAAGATCTCCGACTCGCTCTCCAGTCTCTTTCACGTGCCGGCCCCC
GTCTTCAGTTTCGGAGCACCGGTCCTGTTGGCCGGGTTGGTCAAAGTCGCCTCGAGTTTC
TTCCGGTCTACACCCGAAGACCTTGAGAGAGCAGAGAAACAGCTCAAAGCACGTGACATC
AACGACATCTTCGCCATTCTCAAGAACGGCGAGTGGCTGGTCAAACTGATCCTTGCCATC
CGCGACTGGATTAAGGCTTGGATCGCCTCAGAAGAGAAGTTTGTCACCATGACAGACTTG
GTGCCTGGCATCCTTGAAAAGCAGCGGGATCTGAACGACCCGAGCAAGTACAAGGAAGCC
AAGGAGTGGCTCGACAACGCGCGCCAAGCGTGTTTGAAGAGCGGGAACGTCCACATTGCC
AACCTGTGTAAAGTGGTCGCTCCAGCACCCAGCAAGTCGAGGCCCGAACCCGTGGTTGTT
TGTCTCCGCGGCAAATCTGGCCAGGGCAAGAGCTTCCTTGCAAACGTGCTTGCACAGGCA
ATTTCCGCCCACTTCACCGGCAGAACCGACTCAGTGTGGTACTGCCCACCTGACCCTGAC
CACTTCGACGGTTACAACCAGCAAACCGTCGTTGTGATGGATGATTTGGGCCAGAACCCT
GACGGCAAGGACTTCAAATACTTTGCCCAAATGGTCTCGACCACAGGGTTCATCCCGCCC
ATGGCATCACTCGAGGACAAAGGTAAACCTTTCAACAGCAAAGTCATCATCGCGACCACC
AACTTGTACTCGGGCTTCACCCCGAGGACTATGGTGTGTCCCGACGCACTGAACCGGAGG
TTTCACTTTGACATCGATGTGAGTGCTAAGGATGGGTACAAAATTAACAACAAATTGGAC
ATTATCAAAGCACTTGAAGACACCCACACCAACCCAGTGGCAATGTTTCAATACGACTGT
GCCCTTCTCAACGGCATGGCCGTTGAAATGAAGAGAATGCAACAAGACATGTTCAAGCCT
CAACCACCCCTCCAGAATGTGTACCAGCTTGTTCAGGAGGTGATTGATCGGGTCGAGCTC
CATGAGAAAGTGTCGAGCCACCCGATCTTCAAGCAGATCTCAATTCCTTCCCAAAAATCT
GTGTTGTACTTTCTCATTGAGAAGGGCCAACATGAGGCAGCAATTGAATTCTTTGAGGGC
ATGGTCCACGACTCTATTAAAGAGGAACTCCAACCCCTCCTCCAACAAACTTCATTTGTG
AAACGCGCTTTCAAGCGCCTGAAGGAAAATTTTGAGATTGTTGCTCTGTGTTTAACACTT
TTGGCAAACATTGTGATCATGGTCCGTGAGACTCGCAAGAGGCAGAAAATGGTGGATGAT
GCAGTGAATGAGTACATTGAGAAAGCAAACATCACCACAGATGACAAGACTCTTGACGAG
GCGGAGAAGAGCCCTCTAGAGACCAGCGGCGCCAGCACCGTTGGCTTTAGAGAGAGAACT
CTCCCAGGTCAAAAGGCATGCGATGACGTGAACTCCGAGCCTGCCCAACCTGTTGAGGAG
CAACCACAAGCTGAAGGACCCTACGCCGGACCACTCGAGCGTCAGAAACCTCTGAAAGTG
AGAGCCAAGCTCCCACAGCAGGAGGGGCCTTACGCTGGTCCAATGGAGAGACAGAAACCG
CTAAAAGTGAAAGCAAAAGCCCCGGTCGTGAAGGAAGGACCTTACGAGGGACCGGTGAAG
AAGCCTGTCGCTTTGAAAGTGAAAGCTAAG---AACCTGATTGTCACTGAGAGTGGTGCC
CCACCGACCGACTTGCAAAAGATGGTCATGGGCAACACAAAGCCTGTTGAGCTCATCCTC
GACGGGAAGACAGTAGCCATTTGCTGCGCTACTGGAGTGTTTGGCACTGCTTACCTCGTG
CCTCGTCACCTCTTCGCAGAGAAGTATGACAAGATCATGTTGGACGGCAGAGCCATGACA
GACAGTGACTACAGAGTGTTTGAGTTTGAGATCAAAGTAAAAGGACAGGACATGCTCTCA
GACGCCGCGCTCATGGTGCTCCACCGTGGGAACCGCGTGAGGGACATCACGAAGCACTTT
CGTGACACAGCAAGAATGAAGAAAGGCACCCCCGTTGTCGGTGTGATTAACAACGCCGAT
GTCGGGAGACTGATTTTCTCCGGTGAGGCCCTTACTTACAAGGACATTGTGGTTTGTATG
GACGGAGACACCATGCCCGGCCTCTTTGCCTACAGAGCCGCCACCAAGGCTGGCTACTGC
GGAGGAGCCGTTCTCGCCAAAGACGGAGCTGACACTTTCATCGTCGGCACTCACTCTGCA
GGAGGCAAC---GGAGTTGGATACTGCTCATGCGTTTCCAGGTCCATGCTTCTTAAAATG
AAGGCACACATTGACCCCGAACCACATCACGAGGGGTTGATTGTGGACACCAGAGATGTG
GAAGAGCGCGTTCACGTGATGCGCAAAACCAAGCTTGCACCCACCGTTGCACACGGTGTG
TTCAACCCCGAGTTTGGGCCCGCTGCCTTGTCCAACAAGGACCCGCGTCTGAACGAGGGT
GTTGTCCTCGATGAAGTCATCTTCTCCAAACACAAGGGAGACACAAAGATGTCTGAGGAG
GACAAAGCGCTGTTCCGCCGCTGTGCTGCTGACTACGCGTCACGCCTGCACAGCGTGTTG
GGCACAGCAAATGCCCCATTGAGCATCTACGAGGCAATCAAGGGTGTCGACGGACTCGAC
GCCATGGAACCAGATACAGCGCCCGGCCTCCCCTGGGCCCTCCAGGGTAAACGCCGCGGC
GCGCTCATCGACTTCGAAAACGGCACGGTCGGACCCGAAGTCGAGGCTGCCCTGAAGCTC
ATGGAGAAGAGAGAATACAAATTTGCTTGTCAGACCTTCCTGAAGGACGAGATTCGCCCG
ATGGAGAAAGTACGTGCCGGCAAGACTCGCATTGTCGACGTCTTGCCCGTTGAGCATATT
CTTTACACCAGGATGATGATTGGCAGATTTTGTGCACAGATGCACTCAAACAACGGACCG
CAAATTGGCTCAGCGGTCGGTTGCAACCCTGATGTTGATTGGCAGAGATTTGGCACACAC
TTCGCCCAGTACAGAAACGTGTGGGATGTGGACTATTCGGCCTTTGATGCTAATCACTGC
AGTGATGCCATGAACATCATGTTTGAGGAGGTGTTTCGCACGGAGTTCGGCTTCCACCCG
AATGCCGAGTGGATCCTGAAGACTCTTGTGAACACGGAACACGCCTATGAGAACAAACGC
ATCACTGTTGAAGGCGGAATGCCGTCTGGTTGTTCCGCAACAAGCATCATCAACACAATT
TTGAACAACATCTACGTGCTCTACGCCCTGCGTAGACACTATGAGGGAGTTGAGCTGGAC
ACATACACCATGATCTCCTACGGAGACGACATCGTGGTGGCAAGTGATTATGACTTGGAC
TTCGAGGCTCTCAAGCCCCACTTTAAATCCCTTGGTCAAACCATCACTCCAGCTGACAAA
AGCGACAAAGGTTTTGTTCTTGGTCACTCCATTACCGATGTCACTTTCCTCAAAAGACAC
TTCCACATGGACTATGGAACTGGGTTTTACAAACCTGTGATGGCCTCAAAGACCCTTGAG
GCTATCCTCTCCTTTGCACGCCGTGGGACCATACAGGAGAAGTTGATCTCCGTGGCAGGA
CTCGCCGTCCACTCTGGACCAGACGAGTACCGGCGTCTCTTTGAGCCTTTCCAAGGTCTC
TTTGAGATTCCAAGCTACAGATCACTTTACCTGCGTTGGGTGAACGCCGTGTGTGGTGAC
GCA---------------------------------
>ACC63450
CCCTTCTTCTTCTCCGACGTTAGGTCGAACTTCTCCAAACTGGTGGAAACTATCAACCAG
ATGCAGGAGGACATGTCAACAAAACACGGGCCTGACTTTAACCGGTTAGTGTCCGCATTT
GAGGAATTGGCCATTGGAGTGAAAGCCATCAGAACCGGTCTCGACGAGGCCAAACCCTGG
TACAAGCTTATCAAGCTCCTAAGCCGCCTGTCGTGCATGGCCGCTGTGGCAGCACGGTCC
AAGGACCCAGTCCTTGTGGCCATCATGCTGGCCGACACCGGTCTCGAGATTCTGGACAGC
ACCTTCGTCGTGAAGAAGATCTCCGACTCGCTCTCCAGTCTCTTTCACGTGCCGGCCCCC
GTCTTCAGTTTCGGAGCACCGGTCCTGTTGGCCGGGTTGGTCAAAGTCGCCTCGAGTTTC
TTCCGGTCTACACCCGAAGACCTTGAGAGAGCAGAGAAACAGCTCAAAGCACGTGACATC
AACGACATCTTCGCCATTCTCAAGAACGGCGAGTGGCTGGTCAAACTGATCCTTGCCATC
CGCGACTGGATTAAGGCTTGGATCGCCTCAGAAGAGAAGTTTGTCACCATGACAGACTTG
GTGCCTGGCATCCTTGAAAAGCAGCGGGATCTGAACGACCCGAGCAAGTACAAGGAAGCC
AAGGAGTGGCTCGACAACGCGCGCCAAGCGTGTTTGAAGAGCGGGAACGTCCACATTGCC
AACCTGTGTAAAGTGGTCGCTCCAGCACCCAGCAAGTCGAGGCCCGAACCCGTGGTTGTT
TGTCTCCGCGGCAAATCTGGCCAGGGCAAGAGCTTCCTTGCAAACGTGCTTGCACAGGCA
ATTTCCGCCCACTTCACCGGCAGAACCGACTCAGTGTGGTACTGCCCACCTGACCCTGAC
CACTTCGACGGTTACAACCAGCAAACCGTCGTTGTGATGGATGATTTGGGCCAGAACCCT
GACGGCAAGGACTTCAAATACTTTGCCCAAATGGTCTCGACCACAGGGTTCATCCCGCCC
ATGGCATCACTCGAGGACAAAGGTAAACCTTTCAACAGCAAAGTCATCATCGCGACCACC
AACTTGTACTCGGGCTTCACCCCGAGGACTATGGTGTGTCCCGACGCACTGAACCGGAGG
TTTCACTTTGACATCGATGTGAGTGCTAAGGATGGGTACAAAATTAACAACAAATTGGAC
ATTATCAAAGCACTTGAAGACACCCACACCAACCCAGTGGCAATGTTTCAATACGACTGT
GCCCTTCTCAACGGCATGGCCGTTGAAATGAAGAGAATGCAACAAGACATGTTCAAGCCT
CAACCACCCCTCCAGAATGTGTACCAGCTTGTTCAGGAGGTGATTGATCGGGTCGAGCTC
CACGAGAAAGTGTCGAGCCACCCGATCTTCAAGCAGATCTCAATTCCTTCCCAAAAATCT
GTGTTGTACTTTCTCATTGAGAAGGGCCAACATGAGGCAGCAATTGAATTCTTTGAGGGC
ATGGTCCACGACTCTATTAAAGAGGAACTCCAACCCCTCCTCCAACAAACTTCATTTGTG
AAACGCGCTTTCAAGCGCCTGAAGGAAAATTTTGAGATTGTTGCTCTGTGTTTAACACTT
TTGGCAAACATTGTGATCATGGTCCGTGAGACTCGCAAGAGGCAGAAAATGGTGGATGAT
GCAGTGAATGAGTACATTGAGAAAGCAAACATCACCACAGATGACAAGACTCTTGACGAG
GCGGAGAAGAGCCCTCTAGAGACCAGCGGCGCCAGCACCGTTGGCTTTAGAGAGAGAACT
CTCCCAGGTCAAAAGGCATGCGATGACGTGAACTCCGAGCCTGCCCAACCTGTTGAGGAG
CAACCACAAGCTGAAGGACCCTACGCCGGACCACTCGAGCGTCAGAAACCTCTGAAAGTG
AGAGCCAAGCTCCCACAGCAGGAGGGGCCTTACGCTGGTCCAATGGAGAGACAGAAACCG
CTAAAAGTGAAAGCAAAAGCCCCGGTCGTGAAGGAAGGACCTTACGAGGGACCGGTGAAG
AAGCCTGTCGCTTTGAAAGTGAAAGCTAAG---AACCTGATTGTCACTGAGAGTGGTGCC
CCACCGACCGACTTGCAAAAGATGGTCATGGGCAACACAAAGCCTGTTGAGCTCATCCTC
GACGGGAAGACAGTAGCCATTTGCTGCGCTACTGGAGTGTTTGGCACTGCTTACCTCGTG
CCTCGTCACCTCTTCGCAGAGAAGTATGACAAGATCATGTTGGACGGCAGAGCCATGACA
GACAGTGACTACAGAGTGTTTGAGTTTGAGATCAAAGTAAAAGGACAGGACATGCTCTCA
GACGCCGCGCTCATGGTGCTCCACCGTGGGAACCGCGTGAGGGACATCACGAAGCACTTT
CGTGACACAGCAAGAATGAAGAAAGGCACCCCCGTTGTCGGTGTGATTAACAACGCCGAT
GTCGGGAGACTGATTTTCTCCGGTGAGGCCCTTACTTACAAGGACATTGTGGTTTGTATG
GACGGAGACACCATGCCCGGCCTCTTTGCCTACAGAGCCGCCACCAAGGCTGGCTACTGC
GGAGGAGCCGTTCTCGCCAAAGACGGAGCTGACACTTTCATCGTCGGCACTCACTCTGCA
GGAGGCAAC---GGAGTTGGATACTGCTCATGCGTTTCCAGGTCCATGCTTCTTAAAATG
AAGGCACACATTGACCCCGAACCACATCACGAGGGGTTGATTGTGGACACCAGAGATGTG
GAAGAGCGCGTTCACGTGATGCGCAAAACCAAGCTTGCACCCACCGTTGCACACGGTGTG
TTCAACCCCGAGTTTGGGCCCGCTGCCTTGTCCAACAAGGACCCGCGTCTGAACGAGGGT
GTTGTCCTCGATGAAGTCATCTTCTCCAAACACAAGGGAGACACAAAGATGTCTGAGGAG
GACAAAGCGCTGTTCCGCCGCTGTGCTGCTGACTACGCGTCACGCCTGCACAGCGTGTTG
GGCACAGCAAATGCCCCATTGAGCATCTACGAGGCAATCAAGGGTGTCGACGGACTCGAC
GCCATGGAACCAGATACAGCGCCCGGCCTCCCCTGGGCCCTCCAGGGTAAACGCCGCGGC
GCGCTCATCGACTTCGAAAACGGCACGGTCGGACCCGAAGTCGAGGCTGCCCTGAAGCTC
ATGGAGAAGAGAGAATACAAATTTGCTTGTCAGACCTTCCTGAAGGACGAGATTCGCCCG
ATGGAGAAAGTACGTGCCGGCAAGACTCGCATTGTCGACGTCTTGCCCGTTGAGCATATT
CTTTACACCAGGATGATGATTGGCAGATTTTGTGCACAGATGCACTCAAACAACGGACCG
CAAATTGGCTCAGCGGTCGGTTGCAACCCTGATGTTGATTGGCAGAGATTTGGCACACAC
TTCGCCCAGTACAGAAACGTGTGGGATGTGGACTATTCGGCCTTTGATGCTAATCACTGC
AGTGATGCCATGAACATCATGTTTGAGGAGGTGTTTCGCACGGAGTTCGGCTTCCACCCG
AATGCCGAGTGGATCCTGAAGACTCTTGTGAACACGGAACACGCCTATGAGAACAAACGC
ATCACTGTTGAAGGCGGAATGCCGTCTGGTTGTTCCGCAACAAGCATCATCAACACAATT
TTGAACAACATCTACGTGCTCTACGCCCTGCGTAGACACTATGAGGGAGTTGAGCTGGAC
ACATACACCATGATCTCCTACGGAGACGACATCGTGGTGGCAAGTGATTATGACTTGGAC
TTCGAGGCTCTCAAGCCCCACTTTAAATCCCTTGGTCAAACCATCACTCCAGCTGACAAA
AGCGACAAAGGTTTTGTTCTTGGTCACTCCATTACCGATGTCACTTTCCTCAAAAGACAC
TTCCACATGGACTATGGAACTGGGTTTTACAAACCTGTGATGGCCTCAAAGACCCTTGAG
GCTATCCTCTCCTTTGCACGCCGTGGGACCATACAGGAGAAGTTGATCTCCGTGGCAGGA
CTCGCCGTCCACTCTGGACCAGACGAGTACCGGCGTCTCTTTGAGCCTTTCCAAGGTCTC
TTTGAGATTCCAAGCTACAGATCACTTTACCTGCGTTGGGTGAACGCCGTGTGTGGTGAC
GCA---------------------------------
>ACC63453
CCCTTCTTCTTCTCCGACGTTAGGTCGAACTTCTCCAAACTGGTGGAAACTATCAACCAG
ATGCAGGAGGACATGTCAACAAAACACGGGCCYGACTTTAACCGGTTAGTGTCCGCATTT
GAGGAATTGGCCATTGGAGTGAAAGCCATCAGAACCGGTCTCGACGAGGCCAAACCCTGG
TACAAGCTTATCAAGCTCCTAAGCCGCCTGTCGTGCATGGCCGCTGTGGCAGCACGGTCC
AAGGACCCAGTCCTTGTGGCCATCATGCTGGCCGACACCGGTCTCGAGATTCTGGACAGC
ACCTTCGTCGTGAAGAAGATCTCCGACTCGCTCTCCAGTCTCTTTCACGTGCCGGCCCCC
GTCTTCAGTTTCGGAGCACCGGTCCTGTTGGCCGGGTTGGTCAAAGTCGCCTCGAGTTTC
TTCCGGTCTACACCCGAAGACCTTGAGAGAGCAGAGAAACAGCTCAAAGCACGTGACATC
AACGACATCTTCGCCATTCTCAAGAACGGCGAGTGGCTGGTCAAACTGATCCTTGCCATC
CGCGACTGGATTAAGGCTTGGATCGCCTCAGAAGAGAAGTTTGTCACCATGACAGACTTG
GTGCCTGGCATCCTTGAAAAGCAGCGGGATCTGAACGACCCGAGCAAGTACAAGGAAGCC
AAGGAGTGGCTCGACAACGCGCGCCAAGCGTGTTTGAAGAGCGGGAACGTCCACATTGCC
AACCTGTGTAAAGTGGTCGCTCCAGCACCCAGCAAGTCGAGGCCCGAACCCGTGGTTGTT
TGTCTCCGCGGCAAATCTGGCCAGGGCAAGAGCTTCCTTGCAAACGTGCTTGCACAGGCA
ATTTCCGCCCACTTCACCGGCAGAACCGACTCAGTGTGGTACTGCCCACCTGACCCTGAC
CACTTCGACGGTTACAACCAGCAAACCGTCGTTGTGATGGATGATTTGGGCCAGAACCCT
GACGGCAAGGACTTCAAATACTTTGCCCAAATGGTCTCGACCACAGGGTTCATCCCGCCC
ATGGCATCACTCGAGGACAAAGGTAAACCTTTCAACAGCAAAGTCATCATCGCGACCACC
AACTTGTACTCGGGCTTCACCCCGAGGACTATGGTGTGTCCCGACGCACTGAACCGGAGG
TTTCACTTTGACATCGATGTGAGTGCTAAGGATGGGTACAAAATTAACAACAAATTGGAC
ATTATCAAAGCACTTGAAGACACCCACACCAACCCAGTGGCAATGTTTCAATACGACTGT
GCCCTTCTCAACGGCATGGCCGTTGAAATGAAGAGAATGCAACAAGACATGTTCAAGCCT
CAACCACCCCTCCAGAATGTGTACCAGCTTGTTCAGGAGGTGATTGATCGGGTCGAGCTC
CATGAGAAAGTGTCGAGCCACCCGATCTTCAAGCAGATCTCAATTCCTTCCCAAAAATCT
GTGTTGTACTTTCTCATTGAGAAGGGCCAACATGAGGCAGCAATTGAATTCTTTGAGGGC
ATGGTCCACGACTCTATTAAAGAGGAACTCCAACCCCTCCTCCAACAAACTTCATTTGTG
AAACGCGCTTTCAAGCGCCTGAAGGAAAATTTTGAGATTGTTGCTCTGTGTTTAACACTT
TTGGCAAACATTGTGATCATGGTCCGTGAGACTCGCAAGAGGCAGAAAATGGTGGATGAT
GCAGTGAATGAGTACATTGAGAAAGCAAACATCACCACAGATGACAAGACTCTTGACGAG
GCGGAGAAGAGCCCTCTAGAGACCAGCGGCGCCAGCACCGTTGGCTTTAGAGAGAGAACT
CTCCCAGGTCAAAAGGCATGCGATGACGTGAACTCCGAGCCTGCCCAACCTGTTGAGGAG
CAACCACAAGCTGAAGGACCCTACGCCGGACCACTCGAGCGTCAGAAACCTCTGAAAGTG
AGAGCCAAGCTCCCACAGCAGGAGGGGCCTTACGCTGGTCCAATGGAGAGACAGAAACCG
CTAAAAGTGAAAGCAAAAGCCCCGGTCGTGAAGGAAGGACCTTACGAGGGACCGGTGAAG
AAGCCTGTCGCTTTGAAAGTGAAAGCTAAG---AACCTGATTGTCACTGAGAGTGGTGCC
CCACCGACCGACTTGCAAAAGATGGTCATGGGCAACACAAAGCCTGTTGAGCTCATCCTC
GACGGGAAGACAGTAGCCATTTGCTGCGCTACTGGAGTGTTTGGCACTGCTTACCTCGTG
CCTCGTCACCTCTTCGCAGAGAAGTATGACAAGATCATGTTGGACGGCAGAGCCATGACA
GACAGTGACTACAGAGTGTTTGAGTTTGAGATCAAAGTAAAAGGACAGGACATGCTCTCA
GACGCCGCGCTCATGGTGCTCCACCGTGGGAACCGCGTGAGGGACATCACGAAGCACTTT
CGTGACACAGCAAGAATGAAGAAAGGCACCCCCGTTGTCGGTGTGATTAACAACGCCGAT
GTCGGGAGACTGATTTTCTCCGGTGAGGCCCTTACTTACAAGGACATTGTGGTTTGTATG
GACGGAGACACCATGCCCGGCCTCTTTGCCTACAGAGCCGCCACCAAGGCTGGCTACTGC
GGAGGAGCCGTTCTCGCCAAAGACGGAGCTGACACTTTCATCGTCGGCACTCACTCTGCA
GGAGGCAAC---GGAGTTGGATACTGCTCATGCGTTTCCAGGTCCATGCTTCTTAAAATG
AAGGCACACATTGACCCCGAACCACATCACGAGGGGTTGATTGTGGACACCAGAGATGTG
GAAGAGCGCGTTCACGTGATGCGCAAAACCAAGCTTGCACCCACCGTTGCACACGGTGTG
TTCAACCCCGAGTTTGGGCCCGCTGCCTTGTCCAACAAGGACCCGCGTCTGAACGAGGGT
GTTGTCCTCGATGAAGTCATCTTCTCCAAACACAAGGGAGACACAAAGATGTCTGAGGAG
GACAAAGCGCTGTTCCGCCGCTGTGCTGCTGACTACGCGTCACGCCTGCACAGCGTGTTG
GGCACAGCAAATGCCCCATTGAGCATCTACGAGGCAATCAAGGGTGTCGACGGACTCGAC
GCCATGGAACCAGATACAGCGCCCGGCCTCCCCTGGGCCCTCCAGGGTAAACGCCGCGGC
GCGCTCATCGACTTCGAAAACGGCACGGTCGGACCCGAAGTCGAGGCTGCCCTGAAGCTC
ATGGAGAAGAGAGAATACAAATTTGCTTGTCAGACCTTCCTGAAGGACGAGATTCGCCCG
ATGGAGAAAGTACGTGCCGGCAAGACTCGCATTGTCGACGTCTTGCCCGTTGAGCATATT
CTTTACACCAGGATGATGATTGGCAGATTTTGTGCACAGATGCACTCAAACAACGGACCG
CAAATTGGCTCAGCGGTCGGTTGCAACCCTGATGTTGATTGGCAGAGATTTGGCACACAC
TTCGCCCAGTACAGAAACGTGTGGGATGTGGACTATTCGGCCTTTGATGCTAATCACTGC
AGTGATGCCATGAACATCATGTTTGAGGAGGTGTTTCGCACGGAGTTCGGCTTCCACCCG
AATGCCGAGTGGATCCTGAAGACTCTTGTGAACACGGAACACGCCTATGAGAACAAACGC
ATCACTGTTGAAGGCGGAATGCCGTCTGGTTGTTCCGCAACAAGCATCATCAACACAATT
TTGAACAACATCTACGTGCTCTACGCCCTGCGTAGACACTATGAGGGAGTTGAGCTGGAC
ACATACACCATGATCTCCTACGGAGACGACATCGTGGTGGCAAGTGATTATGACTTGGAC
TTCGAGGCTCTCAAGCCCCACTTTAAATCCCTTGGTCAAACCATCACTCCAGCTGACAAA
AGCGACAAAGGTTTTGTTCTTGGTCACTCCATTACCGATGTCACTTTCCTCAAAAGACAC
TTCCACATGGACTATGGAACTGGGTTTTACAAACCTGTGATGGCCTCAAAGACCCTTGAG
GCTATCCTCTCCTTTGCACGCCGTGGGACCATACAGGAGAAGTTGATCTCCGTGGCAGGA
CTCGCCGTCCACTCTGGACCAGACGAGTACCGGCGTCTCTTTGAGCCTTTCCAAGGTCTC
TTTGAGATTCCAAGCTACAGATCACTTTACCTGCGTTGGGTGAACGCCGTGTGTGGTGAC
GCA---------------------------------
>ACC63452
CCCTTCTTCTTCTCCGACGTTAGGTCGAACTTCTCCAAACTGGTGGAAACTATCAACCAG
ATGCAGGAGGACATGTCAACAAAACACGGGCCTGACTTTAACCGGTTAGTGTCCGCATTT
GAGGAATTGGCCATTGGAGTGAAAGCCATCAGAACCGGTCTCGACGAGGCCAAACCCTGG
TACAAGCTTATCAAGCTCCTAAGCCGCCTGTCGTGCATGGCCGCTGTGGCAGCACGGTCC
AAGGACCCAGTCCTTGTGGCCATCATGCTGGCCGACACCGGTCTCGAGATTCTGGACAGC
ACCTTCGTCGTGAAGAAGATCTCCGACTCGCTCTCCAGTCTCTTTCACGTGCCGGCCCCC
GTCTTCAGTTTCGGAGCACCGGTCCTGTTGGCCGGGTTGGTCAAAGTCGCCTCGAGTTTC
TTCCGGTCTACACCCGAAGACCTTGAGAGAGCAGAGAAACAGCTCAAAGCACGTGACATC
AACGACATCTTCGCCATTCTCAAGAACGGCGAGTGGCTGGTCAAACTGATCCTTGCCATC
CGCGACTGGATTAAGGCTTGGATCGCCTCAGAAGAGAAGTTTGTCACCATGACAGACTTG
GTGCCTGGCATCCTTGAAAAGCAGCGGGATCTGAACGACCCGAGCAAGTACAAGGAAGCC
AAGGAGTGGCTCGACAACGCGCGCCAAGCGTGTTTGAAGAGCGGGAACGTCCACATTGCC
AACCTGTGTAAAGTGGTCGCTCCAGCACCCAGCAAGTCGAGGCCCGAACCCGTGGTTGTT
TGTCTCCGCGGCAAATCTGGCCAGGGCAAGAGCTTCCTTGCAAACGTGCTTGCACAGGCA
ATTTCCGCCCACTTCACCGGCAGAACCGACTCAGTGTGGTACTGCCCACCTGACCCTGAC
CACTTCGACGGTTACAACCAGCAAACCGTCGTTGTGATGGATGATTTGGGCCAGAACCCT
GACGGCAAGGACTTCAAATACTTTGCCCAAATGGTCTCGACCACAGGGTTCATCCCGCCC
ATGGCATCACTCGAGGACAAAGGTAAACCTTTCAACAGCAAAGTCATCATCGCGACCACC
AACTTGTACTCGGGCTTCACCCCGAGGACTATGGTGTGTCCCGACGCACTGAACCGGAGG
TTTCACTTTGACATCGATGTGAGTGCTAAGGATGGGTACAAAATTAACAACAAATTGGAC
ATTATCAAAGCACTTGAAGACACCCACACCAACCCAGTGGCAATGTTTCAATACGACTGT
GCCCTTCTCAACGGCATGGCCGTTGAAATGAAGAGAATGCAACAAGACATGTTCAAGCCT
CAACCACCCCTCCAGAATGTGTACCAGCTTGTTCAGGAGGTGATTGATCGGGTCGAGCTC
CATGAGAAAGTGTCGAGCCACCCGATCTTCAAGCAGATCTCAATTCCTTCCCAAAAATCT
GTGTTGTACTTTCTCATTGAGAAGGGCCAACATGAGGCAGCAATTGAATTCTTTGAGGGC
ATGGTCCACGACTCTATTAAAGAGGAACTCCAACCCCTCCTCCAACAAACTTCATTTGTG
AAACGCGCTTTCAAGCGCCTGAAGGAAAATTTTGAGATTGTTGCTCTGTGTTTAACACTT
TTGGCAAACATTGTGATCATGGTCCGTGAGACTCGCAAGAGGCAGAAAATGGTGGATGAT
GCAGTGAATGAGTACATTGAGAAAGCAAACATCACCACAGATGACAAGACTCTTGACGAG
GCGGAGAAGAGCCCTCTAGAGACCAGCGGCGCCAGCACCGTTGGCTTTAGAGAGAGAACT
CTCCCAGGTCAAAAGGCATGCGATGACGTGAACTCCGAGCCTGCCCAACCTGTTGAGGAG
CAACCACAAGCTGAAGGACCCTACGCCGGACCACTCGAGCGTCAGAAACCTCTGAAAGTG
AGAGCCAAGCTCCCACAGCAGGAGGGGCCTTACGCTGGTCCAATGGAGAGACAGAAACCG
CTAAAAGTGAAAGCAAAAGCCCCGGTCGTGAAGGAAGGACCTTACGAGGGACCGGTGAAG
AAGCCTGTCGCTTTGAAAGTGAAAGCTAAG---AACCTGATTGTCACTGAGAGTGGTGCC
CCACCGACCGACTTGCAAAAGATGGTCATGGGCAACACAAAGCCTGTTGAGCTCATCCTC
GACGGGAAGACAGTAGCCATTTGCTGCGCTACTGGAGTGTTTGGCACTGCTTACCTCGTG
CCTCGTCACCTCTTCGCAGAGAAGTATGACAAGATCATGTTGGACGGCAGAGCCATGACA
GACAGTGACTACAGAGTGTTTGAGTTTGAGATCAAAGTAAAAGGACAGGACATGCTCTCA
GACGCCGCGCTCATGGTGCTCCACCGTGGGAACCGCGTGAGGGACATCACGAAGCACTTT
CGTGACACAGCAAGAATGAAGAAAGGCACCCCCGTTGTCGGTGTGATTAACAACGCCGAT
GTCGGGAGACTGATTTTCTCCGGTGAGGCCCTTACTTACAAGGACATTGTGGTTTGTATG
GACGGAGACACCATGCCCGGCCTCTTTGCCTACAGAGCCGCCACCAAGGCTGGCTACTGC
GGAGGAGCCGTTCTCGCCAAAGACGGAGCTGACACTTTCATCGTCGGCACTCACTCTGCA
GGAGGCAAC---GGAGTTGGATACTGCTCATGCGTTTCCAGGTCCATGCTTCTTAAAATG
AAGGCACACATTGACCCCGAACCACATCACGAGGGGTTGATTGTGGACACCAGAGATGTG
GAAGAGCGCGTTCACGTGATGCGCAAAACCAAGCTTGCACCCACCGTTGCACACGGTGTG
TTCAACCCCGAGTTTGGGCCCGCTGCCTTGTCCAACAAGGACCCGCGTCTGAACGAGGGT
GTTGTCCTCGATGAAGTCATCTTCTCCAAACACAAGGGAGACACAAAGATGTCTGAGGAG
GACAAAGCGCTGTTCCGCCGCTGTGCTGCTGACTACGCGTCACGCCTGCACAGCGTGTTG
GGCACAGCAAATGCCCCATTGAGCATCTACGAGGCAATCAAGGGTGTCGACGGACTCGAC
GCCATGGAACCAGATACAGCGCCCGGCCTCCCCTGGGCCCTCCAGGGTAAACGCCGCGGC
GCGCTCATCGACTTCGAAAACGGCACGGTCGGACCCGAAGTCGAGGCTGCCCTGAAGCTC
ATGGAGAAGAGAGAATACAAATTTGCTTGTCAGACCTTCCTGAAGGACGAGATTCGCCCG
ATGGAGAAAGTACGTGCCGGCAAGACTCGCATTGTCGACGTCTTGCCCGTTGAGCATATT
CTTTACACCAGGATGATGATTGGCAGATTTTGTGCACAGATGCACTCAAACAACGGACCG
CAAATTGGCTCAGCGGTCGGTTGCAACCCTGATGTTGATTGGCAGAGATTTGGCACACAC
TTCGCCCAGTACAGAAACGTGTGGGATGTGGACTATTCGGCCTTTGATGCTAATCACTGC
AGTGATGCCATGAACATCATGTTTGAGGAGGTGTTTCGCACGGAGTTCGGCTTCCACCCG
AATGCCGAGTGGATCCTGAAGACTCTTGTGAACACGGAACACGCCTATGAGAACAAACGC
ATCACTGTTGAAGGCGGAATGCCGTCTGGTTGTTCCGCAACAAGCATCATCAACACAATT
TTGAACAACATCTACGTGCTCTACGCCCTGCGTAGACACTATGAGGGAGTTGAGCTGGAC
ACATACACCATGATCTCCTACGGAGACGACATCGTGGTGGCAAGTGATTATGACTTGGAC
TTCGAGGCTCTCAAGCCCCACTTTAAATCCCTTGGTCAAACCATCACTCCAGCTGACAAA
AGCGACAAAGGTTTTGTTCTTGGTCACTCCATTACCGATGTCACTTTCCTCAAAAGACAC
TTCCACATGGACTATGGAACTGGGTTTTACAAACCTGTGATGGCCTCAAAGACCCTTGAG
GCTATCCTCTCCTTTGCACGCCGTGGGACCATACAGGAGAAGTTGATCTCCGTGGCAGGA
CTCGCCGTCCACTCTGGACCAGACGAGTACCGGCGTCTCTTTGAGCCTTTCCAAGGTCTC
TTTGAGATTCCAAGCTACAGATCACTTTACCTGCGTTGGGTGAACGCCGTGTGTGGTGAC
GCA---------------------------------
>ACC63459
CCCTTCTTCTTCTCCGACGTTAGGTCGAACTTCTCCAAACTGGTGGAAACTATCAACCAG
ATGCAGGAGGACATGTCAACAAAACACGGGCCTGACTTTAACCGGTTAGTGTCCGCATTT
GAGGAATTGGCCATTGGAGTGAAAGCCATCAGAACCGGTCTCGACGAGGCCAAACCCTGG
TACAAGCTTATCAAGCTCCTAAGCCGCCTGTCGTGCATGGCCGCTGTGGCAGCACGGTCC
AAGGACCCAGTCCTTGTGGCCATCATGCTGGCCGACACCGGTCTCGAGATTCTGGACAGC
ACCTTCGTCGTGAAGAAGATCTCCGACTCGCTCTCCAGTCTCTTTCACGTGCCGGCCCCC
GTCTTCAGTTTCGGAGCACCGGTCCTGTTGGCCGGGTTGGTCAAAGTCGCCTCGAGTTTC
TTCCGGTCTACACCCGAAGACCTTGAGAGAGCAGAGAAACAGCTCAAAGCACGTGACATC
AACGACATCTTCGCCATTCTCAAGAACGGCGAGTGGCTGGTCAAACTGATCCTTGCCATC
CGCGACTGGATTAAGGCTTGGATCGCCTCAGAAGAGAAGTTTGTCACCATGACAGACTTG
GTGCCTGGCATCCTTGAAAAGCAGCGGGATCTGAACGACCCGAGCAAGTACAAGGAAGCC
AAGGAGTGGCTCGACAACGCGCGCCAGGCGTGTTTGAAGAGCGGGAACGTCCACATTGCC
AACCTGTGTAAAGTGGTCGCTCCAGCACCCAGCAAGTCGAGGCCCGAACCCGTGGTTGTT
TGTCTCCGCGGCAAATCTGGCCAGGGCAAGAGCTTCCTTGCAAACGTGCTTGCACAGGCA
ATTTCCGCCCACTTCACCGGCAGAACCGACTCAGTGTGGTACTGCCCACCTGACCCTGAC
CACTTCGACGGTTACAACCAGCAAACCGTCGTTGTGATGGATGATTTGGGCCAGAACCCT
GACGGCAAGGACTTCAAATACTTTGCCCAAATGGTCTCGACCACAGGGTTCATCCCGCCC
ATGGCATCACTCGAGGACAAAGGTAAACCTTTCAACAGCAAAGTCATCATCGCGACCACC
AACTTGTACTCGGGCTTCACCCCGAGGACTATGGTGTGTCCCGACGCACTGAACCGGAGG
TTTCACTTTGACATCGATGTGAGTGCTAAGGATGGGTACAAAATTAACAACAAATTGGAC
ATTATCAAAGCACTTGAAGACACCCACACCAACCCAGTGGCAATGTTTCAATACGACTGT
GCCCTTCTCAACGGCATGGCCGTTGAAATGAAGAGAATGCAACAAGACATGTTCAAGCCT
CAACCACCCCTCCAGAATGTGTACCAGCTTGTTCAGGAGGTGATTGATCGGGTCGAGCTC
CATGAGAAAGTGTCGAGCCACCCGATCTTCAAGCAGATCTCAATTCCTTCCCAAAAATCT
GTGTTGTACTTTCTCATTGAGAAGGGCCAACATGAGGCAGCAATTGAATTCTTTGAGGGC
ATGGTCCACGACTCTATTAAGGAGGAACTCCAACCCCTCCTCCAACAAACTTCATTTGTG
AAACGCGCTTTCAAGCGCCTGAAGGAAAATTTTGAGATTGTTGCTCTGTGTTTAACACTT
TTGGCAAACATTGTGATCATGGTCCGTGAGACTCGCAAGAGGCAGAAAATGGTGGATGAT
GCAGTGAATGAGTACATTGAGAGAGCAAACATCACCACAGATGACAAGACTCTTGACGAG
GCGGAGAAGAGCCCTCTAGAGACCAGCGGCGCCAGCACCGTTGGCTTTAGAGAGAGAACT
CTCCCAGGTCAAAAGGCATGCGATGACGTGAACTCCGAGCCTGCCCAACCTGTTGGGGAG
CAACCACAAGCTGAAGGACCCTACGCCGGACCACTCGAGCGTCAGAAACCTCTGAAAGTG
AGAGCCAAGCTCCCACAGCAGGAGGGGCCTTACGCTGGTCCAATGGAGAGACAGAAACCG
CTAAAAGTGAAAGCAAAAGCCCCGGTCGTGAAGGAAGGACCTTACGAGGGACCGGTGAAG
AAGCCTGTCGCTTTGAAAGTGAAAGCTAAG---AACCTGATTGTCACTGAGAGTGGTGCC
CCACCGACCGACTTGCAAAAGATGGTCATGGGCAACACAAAGCCTGTTGAGCTCATCCTC
GACGGGAAGACAGTAGCCATTTGCTGCGCTACTGGAGTGTTTGGCACTGCTTACCTCGTG
CCTCGCCACCTCTTCGCAGAGAAGTATGACAAGATCATGTTGGACGGCAGAGCCATGACA
GACAGTGACTACAGAGTGTTTGAGTTTGAGATCAAAGTAAAAGGACAGGACATGCTCTCA
GACGCCGCGCTCATGGTGCTCCACCGTGGGAACCGCGTGAGGGACATCACGAAGCACTTT
CGTGACACAGCAAGAATGAAGAAAGGCACCCCCGTTGTCGGTGTGATTAACAACGCCGAT
GTCGGGAGACTGATTTTCTCCGGTGAGGCCCTTACTTACAAGGACATTGTGGTTTGTATG
GACGGAGACACCATGCCCGGCCTCTTTGCCTACAGAGCCGCCACCAAGGCTGGCTACTGC
GGAGGAGCCGTTCTCGCCAAAGACGGAGCTGACACTTTCATCGTCGGCACTCACTCTGCA
GGAGGCAAC---GGAGTTGGATACTGCTCATGCGTTTCCAGGTCCATGCTTCTTAAAATG
AAGGCACACATTGACCCCGAACCACACCACGAGGGGTTGATTGTGGACACCAGAGATGTG
GAAGAGCGCGTTCACGTGATGCGCAAAACCAAGCTTGCACCCACCGTTGCACACGGTGTG
TTCAACCCCGAGTTTGGGCCCGCTGCCTTGTCCAACAAGGACCCGCGTCTGAACGAGGGT
GTTGTCCTCGATGAAGTCATCTTCTCCAAACACAAGGGAGACACAAAGATGTCTGAGGAG
GACAAAGCGCTGTTCCGCCGCTGTGCTGCTGACTACGCGTCACGCCTGCACAGCGTGTTG
GGCACAGCAAATGCCCCATTGAGCATCTACGAGGCAATCAAGGGTGTCGACGGACTCGAC
GCCATGGAACCAGATACAGCGCCCGGCCTCCCCTGGGCCCTCCAGGGTAAACGCCGCGGC
GCGCTCATCGACTTCGAAAACGGCACGGTCGGACCCGAAGTCGAGGCTGCCCTGAAGCTC
ATGGAGAAGAGAGAATACAAATTTGCTTGTCAGACTTTCCTGAAGGACGAGATTCGCCCG
ATGGAGAAAGTACGTGCCGGCAAGACTCGCATTGTCGACGTCTTGCCCGTTGAGCATATT
CTTTACACCAGGATGATGATTGGCAGATTTTGTGCACAGATGCACTCAAACAACGGACCG
CAAATTGGCTCAGCGGTCGGTTGCAACCCTGATGTTGATTGGCAGAGATTTGGCACACAC
TTCGCCCAGTACAGAAACGTGTGGGATGTGGACTATTCGGCCTTTGATGCTAATCACTGC
AGTGATGCCATGAACATCATGTTTGAGGAGGTGTTTCGCACGGAGTTCGGCTTCCACCCG
AATGCCGAGTGGATCCTGAAGACTCTTGTGAACACGGAACACGCCTATGAGAACAAACGC
ATCACTGTTGAAGGCGGAATGCCGTCTGGTTGTTCCGCAACAAGCATCATCAACACAATT
TTGAACAACATCTACGTGCTCTACGCCCTGCGTAGACACTATGAGGGAGTTGAGCTGGAC
ACATACACCATGATCTCCTACGGAGACGACATCGTGGTGGCAAGTGATTATGACTTGGAC
TTTGAGGCTCTCAAGCCCCACTTCAAATCCCTTGGTCAAACCATCACTCCAGCTGACAAA
AGCGACAAAGGTTTTGTTCTTGGTCACTCCATTACCGATGTCACTTTCCTCAAAAGACAC
TTCCACATGGACTATGGAACTGGGTTTTACAAACCTGTGATGGCCTCAAAGACCCTTGAG
GCTATCCTCTCCTTTGCACGCCGTGGGACCATACAGGAGAAGTTGATCTCCGTGGCAGGA
CTCGCCGTCCACTCTGGACCAGACGAGTACCGGCGTCTCTTTGAGCCTTTCCAAGGTCTC
TTTGAGATTCCAAGCTACAGATCACTTTACCTGCGTTGGGTGAACGCCGTGTGTGGTGAC
GCA---------------------------------
>ACC63458
CCCTTCTTCTTCTCCGACGTTAGGTCGAACTTCTCCAAACTGGTGGAAACTATCAACCAG
ATGCAGGAGGACATGTCAACAAAACACGGGCCTGACTTTAACCGGTTAGTGTCCGCATTT
GAGGAATTGGCCATTGGAGTGAAAGCCATCAGAACCGGTCTCGACGAGGCCAAACCCTGG
TACAAGCTTATCAAGCTCCTAAGCCGCCTGTCGTGCATGGCCGCTGTGGCAGCACGGTCC
AAGGACCCAGTCCTTGTGGCCATCATGCTGGCCGACACCGGTCTCGAGATTCTGGACAGC
ACCTTCGTCGTGAAGAAGATCTCCGACTCGCTCTCCAGTCTCTTTCACGTGCCGGCCCCC
GTCTTCAGTTTCGGAGCACCGGTCCTGTTGGCCGGGTTGGTCAAAGTCGCCTCGAGTTTC
TTCCGGTCTACACCCGAAGACCTTGAGAGAGCAGAGAAACAGCTCAAAGCACGTGACATC
AACGACATCTTCGCCATTCTCAAGAACGGCGAGTGGCTGGTCAAACTGATCCTTGCCATC
CGCGACTGGATTAAGGCTTGGATCGCCTCAGAAGAGAAGTTTGTCACCATGACAGACTTG
GTGCCTGGCATCCTTGAAAAGCAGCGGGATCTGAACGACCCGAGCAAGTACAAGGAAGCC
AAGGAGTGGCTCGACAACGCGCGCCAAGCGTGTTTGAAGAGCGGGAACGTCCACATTGCC
AACCTGTGTAAAGTGGTCGCTCCAGCACCCAGCAAGTCGAGGCCCGAACCCGTGGTTGTT
TGTCTCCGCGGCAAATCTGGCCAGGGCAAGAGCTTCCTTGCAAACGTGCTTGCACAGGCA
ATTTCCGCCCACTTCACCGGCAGAACCGACTCAGTGTGGTACTGCCCACCTGACCCTGAC
CACTTCGACGGTTACAACCAGCAAACCGTCGTTGTGATGGATGATTTGGGCCAGAACCCT
GACGGCAAGGACTTTAAATACTTTGCCCAAATGGTCTCGACCACAGGGTTCATCCCGCCC
ATGGCATCACTCGAGGACAAAGGTAAACCTTTCAACAGCAAAGTCATCATCGCGACCACC
AACTTGTACTCGGGCTTCACCCCGAGGACTATGGTGTGTCCCGACGCACTGAACCGGAGG
TTTCACTTTGACATCGATGTGAGTGCTAAGGATGGGTACAAAATTAACAACAAATTGGAY
ATTATCAAAGCACTTGAAGACACCCACACCAACCCAGTGGCAATGTTTCAATACGACTGT
GCCCTTCTCAACGGCATGGCCGTTGAAATGAAGAGAATGCAACAAGACATGTTCAAGCCT
CAACCACCCCTCCAGAATGTGTACCAGCTTGTTCAGGAGGTGATTGATCGGGTCGAGCTC
CATGAGAAAGTGTCGAGCCACCCGATCTTCAAGCAGATCTCAATTCCTTCCCAAAAATCT
GTGTTGTACTTTCTCATTGAGAAGGGCCAACATGAGGCAGCAATTGAATTCTTTGAGGGC
ATGGTCCACGACTCTATTAAGGAGGAACTCCAACCCCTCCTCCAACAAACTTCATTTGTG
AAACGCGCTTTCAAGCGCCTGAAGGAAAATTTTGAGATTGTTGCTCTGTGTTTAACACTT
TTGGCAAACATTGTGATCATGGTCCGTGAGACTCGCAAGAGGCAGAAAATGGTGGATGAT
GCAGTGAATGAGTACATTGAGAAAGCAAACATCACCACAGATGACAAGACTCTTGACGAG
GCGGAGAAGAGCCCTCTAGAGACCAGCGGCGCCAGCACCGTTGGCTTTAGAGAGAGAACT
CTCCCAGGTCAAAAGGCATGCGATGACGTGAACTCCGAGCCTGCCCAACCTGTTGAGGAG
CAACCACAAGCTGAAGGACCCTACGCCGGACCACTCGAGCGTCAGAAACCTCTGAAAGTG
AGAGCCAAGCTCCCACAGCAGGAGGGGCCTTACGCTGGTCCAATGGAGAGACAGAAACCG
CTAAAAGTGAAAGCAAAAGCCCCGGTCGTGAAGGAAGGACCTTACGAGGGACCGGTGAAG
AAGCCTGTCGCTTTGAAAGTGAAAGCTAAG---AACCTGATTGTCACTGAGAGTGGTGCC
CCACCGACCGACTTGCAAAAGATGGTCATGGGCAACACAAAGCCTGTTGAGCTCATCCTC
GACGGGAAGACAGTAGCCATTTGCTGCGCTACTGGAGTGTTTGGCACTGCTTACCTCGTG
CCTCGTCACCTCTTCGCAGAGAAGTATGACAAGATCATGTTGGACGGCAGAGCCATGACA
GACAGTGACTACAGAGTGTTTGAGTTTGAGATCAAAGTAAAAGGACAGGACATGCTCTCA
GACGCCGCGCTCATGGTGCTCCACCGTGGGAACCGCGTGAGGGACATCACGAAGCACTTT
CGTGACACAGCAAGAATGAAGAAAGGCACCCCCGTTGTCGGTGTGATTAACAACGCCGAT
GTCGGGAGACTGATTTTCTCCGGTGAGGCCCTTACTTACAAGGACATTGTGGTTTGTATG
GACGGAGACACCATGCCCGGCCTCTTTGCCTACAGAGCCGCCACCAAGGCTGGCTACTGC
GGAGGAGCCGTTCTCGCCAAAGACGGAGCTGACACTTTCATCGTCGGCACTCACTCTGCA
GGAGGCAAC---GGAGTTGGATACTGCTCATGCGTTTCCAGGTCCATGCTTCTTAAAATG
AAGGCACACATTGACCCCGAACCACATCACGAGGGGTTGATTGTGGACACCAGAGATGTG
GAAGAGCGCGTTCACGTGATGCGCAAAACCAAGCTTGCACCCACCGTTGCACACGGTGTG
TTCAACCCCGAGTTTGGGCCCGCTGCCTTGTCCAACAAGGACCCGCGTCTGAACGAGGGT
GTTGTCCTCGATGAAGTCATCTTCTCCAAACACAAGGGAGACACAAAGATGTCTGAGGAG
GACAAAGCGCTGTTCCGCCGCTGTGCTGCTGACTACGCGTCACGCCTGCACAGCGTGTTG
GGCACAGCAAATGCCCCATTGAGCATCTACGAGGCAATCAAGGGTGTCGACGGACTCGAC
GCCATGGAACCAGATACAGCGCCCGGCCTCCCCTGGGCCCTCCAGGGTAAACGCCGCGGC
GCGCTCATCGACTTCGAAAACGGCACGGTCGGACCCGAAGTCGAGGCTGCCCTGAAGCTC
ATGGAGAAGAGAGAATACAAATTTGCTTGTCAGACCTTCCTGAAGGACGAGATTCGCCCG
ATGGAGAAAGTACGTGCCGGCAAGACTCGCATTGTCGACGTCTTGCCCGTTGAGCATATT
CTTTACACCAGGATGATGATTGGCAGATTTTGTGCACAGATGCACTCAAACAACGGACCG
CAAATTGGCTCAGCGGTCGGTTGCAACCCTGATGTTGATTGGCAGAGATTTGGCACACAC
TTCGCCCAGTACAGAAACGTGTGGGATGTGGACTATTCGGCCTTTGATGCTAATCACTGC
AGTGATGCCATGAACATCATGTTTGAGGAGGTGTTTCGCACGGAGTTCGGCTTCCACCCG
AATGCCGAGTGGATCCTGAAGACTCTTGTGAACACGGAACACGCCTATGAGAACAAACGC
ATCACTGTTGAAGGCGGAATGCCGTCTGGTTGTTCCGCAACAAGCATCATCAACACAATT
TTGAACAACATCTACGTGCTCTACGCCCTGCGTAGACACTATGAGGGAGTTGAGCTGGAC
ACATACACCATGATCTCCTACGGAGACGACATCGTGGTGGCAAGTGATTATGACTTGGAC
TTCGAGGCTCTCAAGCCCCACTTTAAATCCCTTGGTCAAACCATCACTCCAGCTGACAAA
AGCGACAAAGGTTTTGTTCTTGGTCACTCCATTACCGATGTCACTTTCCTCAAAAGACAC
TTCCACATGGACTATGGAACTGGGTTTTACAAACCTGTGATGGCCTCAAAGACCCTTGAG
GCTATCCTCTCCTTTGCACGCCGTGGGACCATACAGGAGAAGTTGATCTCCGTGGCAGGA
CTCGCCGTCCACTCTGGACCAGACGAGTACCGGCGTCTCTTTGAGCCTTTCCAAGGTCTC
TTTGAGATTCCAAGCTACAGATCACTTTACCTGCGTTGGGTGAACGCCGTGTGTGGTGAC
GCA---------------------------------
>ABM66095
CCCTTCTTCTTCTCTGATGTCAGGTCAAACTTCACCAAGCTGGTGGACACCATTAACCAG
ATGCAAGAGGACATGTCAACAAAACACGGACCCGACTTTAACCGGTTGGTGTCCGCTTTT
GAGGAACTGGCCACTGGAGTGAAGGCTATCAGGACTGGTCTTGACGAGGCCAAACCCTGG
TACAAACTCATCAAACTCCTGAGCCGCTTGTCATGCATGGCCGCTGTAGCAGCACGGTCA
AAGGACCCAGTCCTTGTGGCCATCATGCTGGCTGACACCGGCCTTGAGATTCTGGACAGC
ACATTCGTCGTGAAGAAGATCTCCGACTCACTCTCCAGTCTCTTTCACGTGCCGGCCCCC
GTCTTCAGTTTCGGAGCCCCGGTTCTGTTGGCCGGGTTGGTCAAAGTCGCCTCGAGTTTC
TTCCGGTCCACGCCCGAAGAACCTGAGAGAGCAGAGAAGCAGCTCAAAGCACGTGACATC
AATGACATCTTCGCCATTCTCAAGAACGGCGAGTGGTTGGTCAAATTGATTCTTGCCATC
CGCGACTGGATTAAGGCATGGATTGCCCCCGAAGAAAAGTTTGTCACTATGACAGACTTG
GTGCCTGGCATCCTTGAAAAGCAGCCGGACCTCAACGGCCCAAGCAAGTATAAAGAAGCC
AAGGAGTGGCTCGACAATGCACGGCAAGCGTGCCTGAAGAGTGGGAACGTCCACATTGCC
AACTTGTGCAAAGTGGTTGCCCCGGCACCTAGCAAGTCGAGACCTGAACCCGTGGTCGTT
TGCCTCCGTGGCAAATCCGGCCAGGGAAAGAGTTTCCTTGCGGACGTGCTCGCACAGGCA
ATTTCCACACACTACACTGGCAGAATTGATTCAGTTTGGTACTGCCCGCCTGACCTTGAC
CACTTCGACGGTTACAACCAACAGACCGTTGTTGTGATGGATGATTTGGGCCAGAACCCC
GACGGCAAGGACTTTAAGTACTTCGCCCAGATGGTTTCAACCACGGGGTTCATCCCGCCC
ATGGCCTCGCTCGAAGACAAAGGCAAACCTTTCAACAGCAAGGTCATCATCGCCACCACC
AACCTGTACTCGGGCTTCACCCCGAGGACCATGGTGTGCCCTGATGCACTGAACCGGAGG
TTTCACTTTGACATTGACGTGAGTGCCAAGGACGGGTACAAAATTAACAACAAGTTGGAC
ATTATCAAAGCACTTGAAGACACCCACACCAACCCGGTGGCAATGTTTCAGTACGATTGT
GCCCTTCTCAACGGCATGGCCGTTGAAATGAAGAGAATGCAACAAGACATGTTCAAGCCT
CAACCGCCCCTCCAGAACGTGTACCAACTTGTTCAGGAGGTGATTGATCGGGTCGAGCTC
CACGAGAAAGTGTCGAGCCACCCGATTTTCAAGCAGATCTCAATTCCTTCCCAAAAGTCT
GTGCTGTACTTCCTCATCGAGAAAGGCCAGCATGAGGCAGCAATTGAATTCTTTGAGGGA
ATGGTGCACGACTCCATTAAGGAGGAACTCCGGCCCCTCATCCAACAGACCTCATTTGTG
AAACGCGCTTTCAAGCGCCTGAAGGAAAACTTTGAGATCGTTGCCCTGTGTTTGACTCTT
TTGGCAAACATAGTGATCATGATCCGCGAGACGCGCAAGAGACAGCAGATGGTGAATGAT
GCGGTGAACGAGTACATCGACAAAGCCAACATCACCACAGATGACAAGACTCTTGACGAG
GCGGAAAAGAACCCTCTGGAGACCAGTGGTGCTAGCACCGTTGGTTTCAGAGAGAGAACC
CTCCCGGGGCGCAAGACGAGTGATGACGTGAACTCCGAGCCCGTCAAATCCGTGGAGGAA
CAACCACAAGCTGAAGGACCCTACGCCGGGGCATTCGAGCGTCAGAAAACTCTGAAAGTG
AGAGCCAAGCTGCCACAGCAAGAGGGACCTTACGCTGGCCCGATGGAGAGACAGAAACCA
CTGAAAGTGAAAGCAAAAGCCCCGGTCGTGAAGGAAGGACCTTACGAGGGACCGGTGAAG
AAGCCTGTCGCTTTGAAAGTGAAAGCTAAG---AACTTGATTGTCACTGAGAGTGGTGCC
CCACCGACTGACTTGCAAAAGATGGTCATGGGCAACACCAAGCCTGTTGAGCTCATCCTC
GACGGCAAGACGGTAGCCATCTGCTGCGCTACCGGAGTCTTTGGTACTGCCTACCTCGTG
CCTCGTCACCTTTTCGCAGAGAAGTACGACAAGATCATGCTGGACGGCAGAGCCATGACA
GACAGTGACTACAGAGTGTTTGAGTTTGAGATTAAAGTAAAAGGACAGAACATGCTCTCA
GACGCCGCACTCATGGTGCTCCACCGTGGGAATCGCGTGCGTGACATCACGAAGCACTTC
CGTGATGTAGCCAAGATGAAGAAAGGAACCCCCGTCGTTGGTGTGATTAACAACGCCGAC
GTTGGGAGACTGATCTTCTCTGGTGAGGCCCTAACCTACAAAGACATTGTAGTGTGCATG
GACGGAGACACCATGCCTGGGCTTTTTGCTTACAAGGCCGTCACCAGGGCGGGCTACTGT
GGAGGAGCCGTTCTCGCGAAGGACGGAGCCGAGACTTTCATCGTCGGCACTCACTCCGCA
GGCGGCAAC---GGAGTTGGATACTGCTCGTGCGTTTCCAGGTCCATGCTGCTCAAGATG
AAGGCTCACATCGACCCCGAACCACACCACGAGGGGTTGATCGTTGACACCAGAGATGTG
GAGGAGCGCGTGCACGTCATGCGCAAAACCAAGCTTGCACCCACCGTAGCACACGGTGTG
TTCAACCCTGAATTTGGGCCTGCTGCCTTGTCCAACAAGGACCCGCGCTTGAACGAAGGA
GTTGTCCTCGATGAAGTCATCTTCTCCAAGCACAAGGGAGACACAAAGATGTCTGAGGAG
GACAAAGCGCTGTTCCGACGTTGCGCTGCCGACTACGCGTCGCGCTTGCACAGCGTGCTG
GGTACAGCAAATGCCCCATTGAGCATTTACGAGGCAATCAAGGGCGTCGACGGACTCGAT
GCCATGGAACCAGACACCGCACCTGGCCTTCCCTGGGCCCTCCAGGGGAAACGCCGTGGT
GCGCTGATTGACTTCGAGAACGGCACAGTCGGACCCGAGGTCGAGGCTGCCCTAAAGCTT
ATGGAGAAAAGAGAATACAAGTTTGCTTGTCAGACCTTCCTGAAGGACGAGATTCGCCCG
ATGGAGAAAGTACGTGCCGGCAAGACTCGCATTGTCGATGTCTTGCCTGTTGAACACATT
CTTTACACCAGGATGATGATTGGCAGATTTTGTGCTCAAATGCACTCAAACAACGGACCG
CAAATTGGCTCGGCGGTCGGTTGCAACCCTGATGTTGATTGGCAACGATTTGGCACACAT
TTTGCCCAGTACAGAAACGTGTGGGATGTGGACTATTCGGCCTTTGATGCTAACCACTGC
AGCGATGCAATGAACATCATGTTTGAGGAGGTGTTTCGCACAGAGTTTGGCTTCCACCCG
AACGCCGAGTGGATCCTGAAGACTCTTGTGAATACGGAACATGCTTATGAGAACAAACGC
ATTGTTGTTGAGGGCGGGATGCCGTCTGGCTGTTCCGCGACAAGCATCATAAACACAATT
TTGAACAACATTTACGTGCTCTACGCTTTGCGCAGACACTATGAGGGAGTTGAGCTGGAC
ACTTACACCATGATCTCCTACGGAGATGACATCGTGGTGGCAAGTGATTACGATCTGGAC
TTTGAGGCCCTCAAGCCTCACTTCAAATCTCTGGGCCAAACCATCACTCCAGCTGACAAA
AGCGACAAAGGTTTTGTTCTTGGTCACTCCATTACTGATGTCACTTTCCTCAAAAGACAC
TTCCACATGGATTATGGAACTGGGTTTTACAAGCCTGTAATGGCCTCGAAGACTCTCGAG
GCTATCCTCTCCTTTGCACGCCGTGGGACCATACAGGAGAAGTTGATCTCCGTGGCAGGA
CTCGCCGTCCACTCTGGACCTGACGAGTACCGGCGTCTCTTTGAGCCCTTCCAGGGTCTC
TTTGAGATTCCAAGCTACAGATCACTTTACCTGCGTTGGGTGAACGCCGTGTGCGGTGAC
GCA---------------------------------
>ABM66096
CCCTTCTTCTTCTCCGACATCAGGTCGAATTTTTCCAAGTTGGTTGAAACCATCAACCAG
ATGCAGGAGGACATGTCAACAAAACACGGACCCGACTTTAACCGGTTGGTGTCTGCATTT
GAGGAACTGGCCACCGGAGTGAAGGCTATCAGGACCGGCCTCGATGAGGCCAAACCCTGG
TACAAGCTCATCAAGCTCCTGAGTCGCCTGTCATGCATGGCCGCTGTAGCAGCACGGTCA
AAGGACCCAGTCCTTGTGGCCATCATGCTGGCTGACACCGGCCTTGAGATACTGGACAGC
ACTTTTGTCGTGAAGAAGATCTCCGACTCGCTCTCCAGTCTCTTTCACGTGCCGGCCCCC
GTCTTCAGTTTCGGAGCTCCGATTCTGTTGGCCGGGTTGGTCAAAGTCGCCTCGAGTTTC
TTCCGGTCCACACCCGAAGAACTTGAGAGAGCGGAGAAACAGCTCAGAGCACGTGACATC
AATGACATATTCGCCATTCTTAAGAACGGCGAGTGGCTGGTCAAACTGATTCTGGCCATC
CGCGACTGGATCCAGGCTTGGATCGCCTCAGAAGAAAAGTTGGTCACCATGACAGACCTG
GTGCCTGGCATCCTTGAAAAGCAGCAGGACCTCAACGGCCCAAGCAAGTATAAAGAAGCC
AAGGAGTGGCTCGACAATGCACGGCAAGCGTGCCTGAAGAGTGGGAACATTCACATTGCC
AACTTGTGCAAAGTGGTTGCCCCAGCACCCAGTAGGTCGAGGCCCGAACCTGTGTTCGTT
TGTTTCCGTGGCAAATCGGGCCAGGGTAAGAGCTTTCTTGCGAACGTGCTAGCACAAGCA
ATTTCAACCCATTTCACTGGCAGAACTGATTCAGTTTGGTACTGCCCACCTGACCCTGAC
CACTTCGACGGTTACAACCAGCAGACCGTTGTAGTGATGGATGATTTGGGCCAGAACCCC
GACGGGAAGGACTTCAAGTACTTCGCCCAAATGGTTTCAACCACGGGGTTCATCCCGCCC
ATGGCTTCACTCGAAGACAAAGGCAAACCTTTCAACAGCAAGGTCATCATCGCCACCACC
AACCTGTACTCGGGCTTCACCCCGAGAACTATGGTGTGCCCTGATGCACTGAACCGAAGG
TTCCACTTTGACATTGACGTGAGCGCCAAGGACGGGTACAAAATTAACAACAAACTGGAC
ATTATCAAAGCTCTTGAAGACACCCACACCAACCCTGTGGCAATGTTTCAATACGACTGT
GCCCTTCTCAACGGCACAGCCGTTGAAATGAAGAGAATGCAACAAGATCTGTTCAAGCCT
CAACCGCCCCTCCAGAACGTCTACCAGCTTGTTCAGGAGGTGATTGACCGGGTCGAGCTC
CATGAGAAGGTGTCGAGCCACCCGATTTTTAAACAGATCTCTATCCCTTCCCAAAAGTCT
GTACTGTACTTTCTCATTGAGAAGGGCCAGCACGAAGCAGCAATTGAGTTCTTTGAGGGG
ATGGTGCACGACTCCATCAAGGAGGAGCTCCGGCCTCTCATTCAACAGACCTCGTTTGTG
AAGCGCGCTTTCAAGCGCCTGAAGGAAAACTTTGAGATAGTTGCCCTGTGTTTGACCCTT
TTGGCAAACATAGTGATCATGATCCGCGAGACTCGCAAGAGACAGCAAATGGTGGATGAT
GCAGTGAATGAGTACATTGAGAAGGCAAACATCACCACGGATGACAAGACTCTTGACGAG
GCGGAAAGGAACCCTTTGGAAACCAGCGGTGCCACCACTGTTGGTTTCAGAGAGAGAACT
CTCCCGGGGCACAAGGCGAGTGATGACGTGAACTCCGAGCCTGCCAAACTCGTGGAAGAA
CAACCACAAGCTGAAGGACCCTACGCCGGACCACTCGAGCGTCAGAAACCTTTGAAAGTG
AGAGCCAAGCTCCCGCAGCAGGAGGGGCCCTACGCTGGTCCGATGGAGAGACAGAAACCG
CTGAAAGTGAAAGCAAAAGCCCCGGTCGTTAAGGAAGGACCTTACGAAGGACCGGTGAAG
AAGCCTGTCGCTTTGAAAGTGAAAGCAAAG---AACTTGATTGTCACTGAGAGTGGTGCT
CCCCCGACTGACTTGCAAAAGATGGTCATGGGTAACACCAAGCCTGTTGAGCTCATCCTC
GACGGGAAGACGGTGGCCATCTGCTGCGCTACCGGAGTGTGTGGTACTGCCTACCTTGTT
CCTCGTCATCTCTTCGCAGAGAAGTATGACAAGATCATGCTGGACGGCAGAGCCATGACA
GACAGTGACTACAGAGTGTTTGAGTTTGAGATTAAAGTAAAAGGACAGGACATGCTCTCA
GACGCCGCGCTCATGGTGCTCCACCGTGGGAATCGCGTGCGGGACATCACGAAGCACTTC
CGTGATGTGGCAAGAATGAAGAAAGGCACCCCCGTCGTCGGCGTGATCAACAACGCTGAT
GTTGGGAGACTGATTTTCTCTGGTGAGGCCCTTACCTACAAGGACATTGTAGTGTGCATG
GACGGAGACACCATGCCTGGCCTCTTCGCCTACAAAGCTGCCACCAAGGCAGGCTACTGT
GGAGGAGCCGTTCTTGCTAAGGACGGAGCCGAGACTTTCATCGTCGGCACTCACTCCGCA
GGTGGCAAT---GGAGTTGGATACTGCTCATGCGTTTCCAGGTCTATGCTGCAAAAAATG
AAGGCACACATCGACCCCGAACCACACCACGAGGGGTTGATAGTTGACACCAGAGATGTT
GAGGAGCGCGTGCATGTCATGCGCAAAACCAAGCTTGCACCCACTGTGGCACACGGTGTG
TTTAACCCTGAATTCGGGCCTGCCGCCTTGTCCAACAAAGACCCGCGCCTGAATGAAGGA
GTTGTCCTCGATGAAGCCATCTTCTCCAAACACAAGGGAGACACAAAGATGTCTGAGGAG
GACAAAGCGCTGTTCCGCCGCTGCGCTGCCGACTACGCGTCGCGTCTGCACAGCGTGCTG
GGTACGGCAAATGCCCCACTGAGCATCTACGAGGCAATTAAGGGCGTCGACGGACTTGAC
GCCATGGAACCAGACACCGCGCCTGGTCTTCCCTGGGCTCTCCAGGGGAAACGCCGTGGT
GCGCTCATTGACTTCGAGAACGGCACTGTCGGACCCGAGGTTGAAGCTGCCTTAGAGCTC
ATGGAGAAAAGAGAGTACAAGTTTGCATGCCAAACCTTCCTGAAGGACGAGATTCGCCCG
ATGGAGAAGGTACGTGCCGGCAAGACTCGCATTGTCGACGTCTTGCCTGTTGAACACATT
CTTTACACCAGGATGATGATTGGCAGATTCTGTGCTCAAATGCACTCAAACAACGGACCG
CAAATTGGCTCGGCGGTTGGTTGCAATCCTGATGTTGATTGGCAAAGATTTGGCACACAT
TTTGCTCAGTACAGAAACGTGTGGGATGTGGACTATTCGGCCTTTGATGCCAACCACTGC
AGTGACGCAATGAACATCATGTTTGAGGAGGTGTTCAGCACGGACTTCGGTTTCCACCCA
AACGCTGAGTGGATCCTGAAGACTCTCGTGAACACTGAACACGCCTATGAGAACAAACGC
ATCACTGTTGAGGGCGGGATGCCATCTGGTTGTTCCGCGACAAGCATCATCAACACAATT
TTGAACAACATCTACGTACTCTACGCCTTGCGTAGACACTATGAGGGAGTTGAGCTGGAC
ACTTACACCATGATCTCCTACGGAGACGACATCGTGGTTGCAAGTGATTACGATCTGGAC
TTTGAGGCCCTCAAGCCTCACTTCAAATCCCTTGGTCAAACCATCACTCCAGCTGACAAA
AGCGACAAAGGTTTTGTTCTTGGTCACTCCATCACCGATGTCACTTTCCTCAAAAGACAC
TTTCACATGGATTATGGAACTGGGTTTTACAAACCCGTGATGGCTTCGAAGACCCTCGAG
GCTATCCTCTCCTTTGCACGCCGTGGGACCATACAGGAGAAGTTGATCTCCGTGGCAGGA
CTCGCCGTCCACTCTGGACCTGACGAGTACCGGCGTCTCTTTGAGCCTTTCCAGGGCCTC
[truncated: 1,272,643 more chars]
