# Supplementary material for: FRESCo: finding regions of excess synonymous constraint in diverse viruses
Source: Genome Biol. 2015 Feb 17;16(1):38. doi: 10.1186/s13059-015-0603-7 (PMC4376164; doi:10.1186/s13059-015-0603-7)
Supplement: Additional file 4: — Sequence alignments (zip folder of FASTA alignments). [file 13059_2015_603_MOESM4_ESM.zip › alignments/FMDV/polyprotein.fa.revtrans]

>ADM16568
------------------------------------------------------ATGAACACAACTGACTGTTTCATCGCC---CTGTTGCACGGTCTCAGAGAGATCAAAACACTGTTT---CTTTCACGGACACAAGGAAAG------ATGGAATTCACACTTTACAACGGTGAGAAAAAGACTTTCTATTCCAGACCCAACAACCACGACAACTGTTGGTTGAACACCATCCTGCAGTTGTTCAGGTACGTCGATGAACCTTTCTTCGACTGGGTCTATGGATCGCCTGAGAACCTCACTCTCGAGGCAATCAGGCAGTTGGAAGAGGTTACTGGCCTTGAGCTGCACGAGGGTGGACCACCGGCTCTCGTCATTTGGAACATCAAACACTTGCTCAACACCGGAATCGGGACTTCTTCGCGACCCAGCGAGGTGTGCATGGTTGACGGTACGGACATGTGTTTGGCTGACTTCCACGCTGGCATCTTCCTGAAAGGACAGGAGCACGCTGTGTTTGCCTGTATCACCTCCAACGGTTGGTACGCGATCGACGACGAGGACTTCTACCCTTGGACGCCGGATCCGTCCGACGTTCTGGTGTTTGTTCCGTACGATCAAGAACCACTCAACGGAGGATGCAAAGCAAAGGTTCAGAAACGACTCAAGGGAGCTGGGCAATCCAGTCCGGCGACTGGGTCACAGAACCAATCAGGCAACACTGGAAGTATCATCAACAACTACTACATGCAGCAATACCAGAACTCTATGGACACCCAACTTGGGGACAACGCTATCAGCGGCGGTTCCAACGAGGGTTCCACTGACACAACTTCCACCCACACAACCAACACCCAGAACAACGACTGGTTTTCAAAACTTGCAAGTTCTGCCTTTACCGGTCTCTTCGGCGCACTGCTCGCCGACAAGAAAACAGAAGAGACTACTCTTCTGGAAGACCGCATTCTCACCACCCGCAATGGACACACCACGTCCACGACTCAATCGAGTGTGGGAGTTACCTACGGGTACTCCACTGCGGAGGATCACGTGTCCGGACCCAACACATCTGGTCTGGAGACGCGTGTGGTGCAGGCAGAAAGATTTTTTAAAAAACACCTGTTTGACTGGACATCTGACAAGGCTTTTGGACATTTGGAAAAATTGGAACTTCCCACCGACCACACCGGTGTCTACGGGCACCTGGTGGACTCATTTGCATACATGAGGAACGGCTGGGACGTGGAGGTGTCTGCCGTTGGCAATCAGTTTAACGGCGGGTGCCTCCTGGTGGCCATGGTTCCTGAGTGGAAAGAGTTCGCTCCGCGCGAGAAATACCAACTTACTCTGTTCCCACACCAGTTCATCAGCCCCAGAACCAACATGACAGCC------CACATCACGGTCCCGTACCTTGGTGTGAACAGGTACGACCAGTACAAGAAACACAAGCCTTGGACACTGGTCGTGATGGTGGTGTCGCCACTTACCACCAGT---AGCATTGGTGCACAGCAGATCAAGGTCTATGTTAACATTGCCCCGACCCACGTTCACGTGGCCGGCGAGCTGCCCTCGAAAGAGGGCATCGTGCCGGTCGCCTGTTCGGACGGATACGGCGGTCTGGTGACGACGGACCCAAAAACAGCTGACCCTGTTTACGGTATGGTGTACAACCCGCCCAGGACAAACTACCCTGGGCGGTTCACAAACTTGTTGGACGTGGCAGAGGCCTGCCCGACCTTCCTCTGTTTCGACGACGGGAAACCGTATGTTGTGACGAGGACGGAC---GAGCAGCGCCTCCTGGCCAAGTTCGACGTTTCTTTGGCTGCAAAACACATGTCAAACACCTACCTTGCAGGAATAGCACGGTACTACGCACAGTACTCTGGCACCATCAACCTTCATTTCATGTTTACTGGCTCCACTGACTCTAAGGCCCGCTACATGGTGGCGTACGTCCCGCCTGGT------GTCGAGACACCACCGGACACGCCTGATAAAGCTGCACACTGCATCCATGCTGAGTGGGACACAGGATTGAACTCAAAGTTCACCTTTTCAATCCCGTACGTGTCTGCTGCGGATTACGCGTACACTGCGTCTGACGTGGCAGAGACAACAAACGTACAGGGATGGGTTTGCATTTATCAAATCACCCACGGTAAGGCTGAAGGCGACACTCTGGTTGTGTCGGTTAGCNCCGGCAAAGACTTTGAGCTGCGCCTTCCCGTCGACCCCCGCATGCAAACCACCACCGCCGGGGAGTCCGCAGACCCCGTCACCACCACTGTTGAGAACTACGGTGGTGAGACACAGGCCCAGCGACGTCACCACACTGACGTCAGCTTCATAATGGACAGGTTCGTGAAGGTTAACACCGTG---AGCTCCACTCACGTCATTGACCTCACGCAGACACCCCAGCACACACTTGTGGGTGCCTTGCTTCGCGCGGCCACGTACTACTTCTCTGACCTAGAGATTGTGGTGCGACACACAGGCAAC---TTGACATGGGTGCCCAACGGCGCGCCCGAGGCAGCTTTGTCCAACACAAGCAACCCCACTGCCTACCACAAGAAACCATTCACGAGACTTGCGCTTCCCTACACTGCGCCGCATCGTGTGTTGGCAACAGTGTACAACGGGACGAACAAGTACTCC------------ACGGCTGGTACCGGTAGGCGGGGTGACTTGGGGGCCCTCGCGGCGCGAGTAGCCGCACAA------------CTCCCTGCTTCCTTCAATTTTGGTGCAATTCGAGCTACAACCATTGAAGAACTCCTCGTGCGCATGAAACGTGCTGAGCTTTACTGCCCCAGGCCACTGCTG---GCAGTAGAGGTGACGGCACAGGACAGGCACAAACAGAAAATCATTGCACCTGCAAAGCAGCTCCTGAACTTTGACCTGCTTAAGTTGGCAGGAGACGTTGAGTCCAACCCTGGA------CCCTTCTTCTTCTACGACGTTAGGTCGAACTTCACCAAGCTTGTTGAGACCATCAATCAGATGCAGGAGGACATGTCAACAAAACACGGACCTGACTTTAGCCGGTTAGTGTCCGCTTTTGAGGAATTGGCCACTGGAGTAAAGGCTATCAGGAACGGTCTCGACGAGGCCAAACCCTGGTACAAGCTCATCAAACTCCTGAGCCGCCTGTCATGTATGGCCGCTGTAGCAGCACGGTCAAAGGACCCAGTCCTTGTGGCTATCATGCTGGCTGATACCGGTCTCGAGATTCTGGACAGCACCTTTGTCGTGAAGAAGATCTCCGACTCGCTCTCCAGTCTCTTTCACGTGCCGGCCCCCGTCTTCAGTTTCGGAGCCCCGATTCTGTTGGCCGGGTTGGTCAAAGTCGCCTCGAGTTTCTTCCAGTCAACACCCGAAGAACTTGAGAGAGCAGAAAAACAGCTCAAAGCACGTGACATCAATGACGTGTTCGCCATTCTCAAGAACGGCGAGTGGCTGGTCAAGCTGATTCTTGCCATCCGCGACTGGATCAAGGCATGGATCGCCTCAGAAGAGAAGTTTGTCACCATGACAGACTTGGTGCCTGGCATCCTTGAAAAGCAGCGGGACCTCAACGACCCGAGCAAGTACAAGGAAGCCAAGGAGTGGCTCGACAACGCGCGCCAGGCGTGTTTGAAGAGCGGGAACGTCCACATTGCCAACCTCTGCAAAGTGGTCGCCCCGGCACCCAGCAAGTCGAGACCCGAGCCCGTTGTCGTTTGCCTCCGTGGCAAATCCGGCCAGGGTAAGAGTTTCCTTGCTAACGTGCTTGCACAAGCAATTTCAACCCACTTTACTGGCAGAACTGATTCAGTTTGGTACTGCCCACCTGACCCCGACCACTTCGACGGTTACAACCAACAGACCGTTGTAGTGATGGATGATTTGGGCCAGAACCCCGATGGCAAGGACTTCAAGTACTTCGCCCAGATGGTGTCAACCACGGGGTTCATCCCGCCCATGGCTTCACTCGAGGACAAAGGCAAGCCTTTCAACAGCAAGGTCATCATTGCCACCACCAACTTGTACTCGGGCTTCACCCCGAGGACCATGGTGTGCCCTGATGCACTGAACCGCAGGTTTCACTTTGACATCGATGTGAGCGCCAAGGATGGGTACAAAATTAACAACAAATTGGACATAATCAAAGCACTTGAAGACACCCACACCAATCCAGTGGCAATGTTTCAATACGACTGTGCCCTTCTCAACGGCATGGCCGTTGAAATGAAGAGAATGCAACACGACATGTTTAAGCCTCAGCCACCCCTCCAGAACGTGTACCAACTTGTTCAGGAGGTGATTGACCGGGTCGAGCTCCACGAGAAAGTGTCGAGCCACCCAATCTTCAAGCAGATCTCAATTCCTTCCCAAAAGTCAGTGTTATACTTCCTCATTGAGAAAGGCCAACACGAAGCAGCAATTGAATTCTTTGAGGGGATGGTGCACGACTCCATCAAGGAGGAGCTCCGACCCCTCATCCAACAGACATCATTTGTGAAACGCGCTTTCAAGCGCCTGAAGGAAAATTTTGAGATTGTTGCCCTATGTTTGACTCTCCTGGCAAACATAGTGATCATGATCCGCGAGACTCGCAAGAGACAACGGATGGTGGATGATGCAGTGAATGAGTACATTGAGAAAGCAAACATCACCACAGATGACAAGACTCTTGACGAGGCGGAAAAGAACCCTCTAGAGACCAGTGGTGCCAGCACTGTTGGTTTCAGAGAGAAAGTCCTCCCGGGACACAGGGCGGGTGACGACGTGAATTCCGAGCCCGCCCAGACCGTGGAGGAACAACCACAAGCTGAAGGACCCTACGGCGGACCACTCGAGCGTCAGAAACCTCTGAAAGTGAGAGCCAAGCTCCCACAGCAGGAGGGACCTTACGCTGGCCCGATGGAGAGACAGAAACCACTGAAAGTGAAAGCAAAAGCCCCGGTCGTTAAGGAAGGACCTTACGAGGGACCGGTGAAGAAGCCTGTCGCTTTGAAAGTGAAAGCTAAG---AACTTGATTGTTACTGAGAGTGGTGCCCCCCCGACCGACTTGCAAAAGATGGTCATGGGTAACACCAAGCCTGTTGAGCTCATTCTCGACGGGAAGACAGTAGCCATCTGCTGTGCTACTGGAGTGTTTGGCACAGCCTACCTCGTGCCTCGTCATCTCTTCGCGGAGAAGTATGACAAGATCATGTTGGACGGCAGAGCCATGACAGACAGTGACTACAGAGTGTTTGAGTTTGAGATTAAAGTAAAAGGACAGGACATGCTCTCAGACGCTGCGCTCATGGTGCTCCACCGTGGGAACCGCGTGAGAGACATCACGAAACACTTTCGTGATGCAGCAAGAATGAAGAAAGGCACCCCCGTCGTTGGTGTGATCAACAACGCCGACGTTGGGAGACTGATTTTCTCTGGTGAGGCCCTCACCTACAAAGACATTGTGGTGTGCATGGATGGCGACACCATGCCTGGCCTCTTTGCCTACAGAGCCGCCACCAAGGCTGGCTACTGCGGAGGAGCCGTTCTCGCGAAGGATGGCGCTGACACATTCATCGTTGGCACCCACTCTGCAGGTGGCAAT---GGAGTCGGATACTGCTCATGCGTTTCCAGGTCCATGCTTCTGAAAATGAAGGCACACATTGACCCTGAACCACACCACGAGGGGTTGATTGTTGACACCAGAGATGTCGAAGAGCGCGTGCACGTCATGCGCAAAACCAAGCTTGCACCCACCGTTGCACACGGTGTGTTCAACCCTGAATTCGGCCCCGCTGCCTTGTCCAACAAGGACCCGCGGCTAAATGAAGGGGTTGTCCTCGATGAGGTCATCTTCTCCAAACACAAGGGAGACACCAAGATGTCAGAGGAGGACAAAGCTCTGTTCCGAGCCTGCGCTGCCGACTACGCGTCGCGCTTGCACAGTGTTTTGGGTACAGCAAATGCCCCATTGAGCATTTACGAGGCAATCAAAGGCGTCGACGGACTCGATGCCATGGAACCAGACACCGCGCCTGGTCTTCCCTGGGCCCTCCAGGGAAAACGCCGTGGTGCGCTCATCGACTTCGAGAACGGCACTGTCGGACCCGAGGTTGAAGCTGCCCTAAAGCTGATGGAGAAAAGAGAGTACAAATTTGCTTGCCAGACCTTCCTGAAGGACGAGATCCGCCCGATGGAGAAAGTGCGTGCCGGCAAGACTCGCATCGTCGATGTCCTGCCTGTTGAACACATTCTTTACACCAGGATGATGATTGGTAGATTCTGTGCTCAAATGCACTCAAACAACGGACCGCAGATTGGCTCAGCGGTCGGTTGTAATCCTGATGTTGATTGGCAAAGATTTGGCACACATTTCGCTCAGTACAAAAACGTGTGGGATGTGGATTATTCGGCCTTTGATGCTAACCACTGCAGTGACGCGATGAACATCATGTTTGAGGAGGTGTTCCGCACGGAATTCGGTTTCCACCCAAACGCTGAGTGGATCCTGAAAACTCTCGTGAACACGGAACACGCCTATGAGAACAAACGCATCAATGTTGAGGGCGGGATGCCATCTGGCTGTTCCGCGACAAGCATTATCAACACAATTCTGAACAACATCTACGTGCTCTACGCCCTGCGTAGACACTATGAGGGAGTTGAGCTGGACACCTACACCATGATCTCCTACGGAGACGACATCGTGGTTGCAAGTGATTACGACCTGGACTTTGAGGCTCTCAGACCTCACTTCAAATCTCTTGGTCAAACCATCACTCCAGCTGACAAAAGCGACAAAGGTTTTGTTCTTGGTCACTCCATCACCGATGTCACTTTCCTCAAAAGGCACTTCCACATGGATTATGGAACTGGGTTTTACAAACCTGTGATGGCCTCGAAGACCCTCGAGGCTATCCTCTCCTTTGCACGCCGTGGGACCATACAGGAGAAGTTGATCTCCGTGGCAGGACTCGCCGTCCACTCTGGACCTGACGAGTACCGGCGTCTCTTTGAGCCCTTTCAGGGCCTCTTCGAGATTCCAAGCTACAGATCACTTTACCTGCGTTGGGTGAACGCCGTGTGCGGTGACGCA---------------------------------
>ADM16569
------------------------------------------------------ATGAATACAACTGACTGTTTTATCGCT---TTGTTGCACGCCCTCAGAGAGATCAAGACACTGTTT---CTTAAACGAACACAAGGAAAG------ATGGAATTCACACTTCACAACGGTGAGAAGAAGACCTTCTACTCTAGACCCAACAACCACGACAACTGTTGGTTAAACACCATCCTTCAGCTGTTCAGGTATGTCGATGAACCATTCTTCGACTGGGTCTATGAGTCACCTGAGAACCTCACTCTTGAGGCAATCAGGCAGTTGGAAGAGGTTACTGGTCTTGAGTTGCACGAGGGTGGACCACCCGCTCTCGTCATTTGGAACATCAAGCACCTGCTCCACACCGGGATTGGCACTGCTTCGCGACCCAGCGAGGTGTGCATGGTGGACGGCACGGACATGTGCTTGGCTGACTTCCACGCTGGCATCTTCCTGAAAGGGCAGGAGCACGCTGTGTTTGCCTGTGTCACCTCCAACGGGTGGTACGCGATTGATGACGAGGACTTTTACCCCTGGACGCCGGACCCGTCCGACGTTTTGGTGTTTGTCCCGTACGATCAAGAACCGCTCAATGGAGAATGGAAAGCAAAGGTTCAGAAGCGACTCAAGGGAGCTGGACAATCCAGTCCGGCGACCGGGTCACAGAACCAATCAGGCAACACTGGAAGCATCATCAACAACTACTACATGCAGCAATACCAGAACTCTATGGACACCCAACTTGGAGACAACGCTATTAGCGGAGGCTCCAATGAGGGTTCCACTGATACAACTTCCACCCACACAACCAACACCCAGAACAATGACTGGTTTTCAAAACTTGCAAGTTCTGCCTTTACCGGTCTCTTCGGCGCACTGCTCGCCGATAAGAAGACAGAAGAAACCACTCTTCTGGAAGACCGCATTCTCACCACCCGCAATGGACACACCACCTCCACAACTCAATCGAGTGTGGGAGTCACCTACGGGTACTCCACTGCGGAAGACCACGTTTCCGGACCTAACACATCTGGTTTGGAGACGCGTGTGGTGCAGGCAGAAAGATTCTTCAAGAAACACTTGTTTGACTGGACAACGGATAAGGCTTTTGGACACTTGGCAAAGCTGGAACTTCCCACTGACCACAAAGGTGTCTACGGGCACCTGGTGGACTCATTTGCATACATGAGAAATGGCTGGGACGTGGAAGTGTCTGCCGTTGGCAACCAGTTCAACGGTGGGTGCCTCCTGGTGGCCATGGTTCCTGAGTGGAAAAAGTTCACCCCACGCGAGAAGTACCAGCTTACTCTGTTCCCACACCAGTTCATTAGCCCCAGAACCAACATGACAGCC------CACATCACGGTCCCGTACCTTGGTGTGAACAGGTACGACCAGTACAAGAAACACAAGCCTTGGACACTGGTCGTGATGGTGGTTTCACCGCTTACCACCAGC---AACATTGGTGCACAGCAAATTAAGGTCTACGTCAACATTGCCCCGACCCACGTTCACGTGGCCGGTGAGCTGCCCTCGAAAGAGGGCATCGTGCCGGTCGCCTGCTCGGACGGATACGGTGGTCTGGTGACGACGGACCCGAAAACAGCTGACCCCGTCTACGGTATGGTGTACAATCCACCCAGGACAAACTACCCTGGGCGGTTCACAAACCTGTTGGACGTGGCAGAGGCCTGCCCGACCTTTCTCTGTTTTGACAACGGGAAACCGTACGTTGAGACGAGAACAGAT---GAGCAGCGCCTTCTGGCTAAGTTCGACGTTTCTCTTGCTGCAAAGCACATGTCAAACACCTACCTTGCAGGAATAGCACAGTACTACGCACAGTACTCTGGCACCATCAACCTGCACTTCATGTTCACTGGTTCTACTGACTCAAAAGCCCGCTACATGGTGGCGTACGTCCCGCCTGGT------GTGGAGACACCACCGGACACGCCTGAAAAAGCTGCACACTGCATCCATGCTGAGTGGGACACAGGGTTGAACTCAAAATTCACCTTTTCAATCCCGTACGTGTCTGCTGCGGATTACGCGTACACCGCGTCTGACACAGCAGAAACGACAAACGTACAGGGATGGGTCTGCATTTACCAAATCACCCACGGGAAGGCCGAACATGATACTCTGGTTGTGTCGGTTAGCGCCGGCAAAGACTTTGAGTTGCGCCTCCCGGTTGACCCCCGCGCACAAACCACCACTACAGGGGAGTCTGCAGACCCCGTCACCACCACCGTTGAGAACTACGGTGGTGAGGTACAGGCCCAGCGACGCCACCACACTGACGTCAGCTTCATAATGGACAGATCCGTGAAGGTTAACGCCGTG---AGCCCCATTCACGTCATTGACCTCATGCAAACACCTCAGAACACACTTGTGGGTGCCTTGTTACGTGCGGCCACGTACTACTTCTCTGACCTGGAGATTGTGGTGCGCCACACAGACAAC---CTAACATGGGTACCCAATGGAGCACCCGAGGCAGCTCTGTCCAATACAAGCAACCCCACTGCCTACCACAAGGCACCATTCACGAGGCTTGCGCTCCCCTACACCGCGCCACACCGCGTGTTGGCGACAGTGTACAACGGTACGAGCAAGTACTCC------------ACGGCTGGTATTGGTAGACGGGGTGATTTAGGGGCCCTCGCGGCGCGAGTCGCCGCACAA------------CTCCCTGCCTCCTTCAACTTCGGTGCAATTCGAGCCACGACCATCCACGAGCTCCTCGTGCGCATGAAGCGTGCTGAGCTCTACTGCCCCAGGCCACTGCTG---GCAGTAGAGGTGTCAACGCAAGACAGACACAAACAGAAGATCATTGCACCTGCAAAGCAACTCTTGAACTTTGATCTGCTCAAGTTGGCGGGAGACGTTGAGTCCAACCCTGGG------CCCTTCTTCTTCTCCGACGTCAGATCAAACTTCACCAAACTGGTAGAAACCATCAACCAGATGCAGGAGGACATGTCAACAAAACACGGACCCGACTTTAACCGGTTGGTTTCCGCGTTTGAGGAATTGGCCACAGGAGTAAAGGCTATCAGGACAGGTCTCGACGAGGCCAAGCCCTGGTACAAGCTCATCAAGCTTCTGAGCCGCTTGTCATGTATGGCCGCTGTAGCAGCACGGTCAAAGGACCCAGTCCTTGTGGCTATCATGCTGGCTGACACCGGCCTTGAGATTCTGGACAGCACATTTGTCGTGAAGAAGATCTCCGACTCACTTTCCAGTCTCTTTCACGTGCCGGCCCCCGTCTTCAGTTTCGGAGCCCCGATCCTGTTGGCCGGGTTGGTCAAAGTCGCCTCGAGTTTCTTCCGGTCCACACCCGAAGACCTTGAGAGAGCAGAAAAACAGCTCAAAGCACGTGACATCAATGACATATTCGCCATTCTCAAGAATGGCGAGTGGCTGGTCAAACTGATTCTTGCCATCCGCGACTGGATCAAGGCATGGATCGCCTCAGAAGAAAAGTTTGTCACCATGACAGACTTGGTGCCTGGCATCCTTGAAAAGCAACGGGATCTCAACGACCCCAGCAAGTACAAGGAGGCCAAGGAGTGGCTCGACAACGCGCGCCAAGCGTGTTTGAAGAGCGGGAACATCCACATTGCCAACCTGTGCAAAGTGGTTGCCCCGGCACCCAGCAAGTCGAGGCCCGAACCCGTGGTCGTTTGCCTCCGAGGCAAATCCGGCCAGGGAAAGAGCTTCCTTGCGAACGTGCTCGCACAAGCAATCTCTACCCACTTCACTGGCAGAACTGATTCAGTTTGGTACTGCCCACCTGACCCTGACCACTTCGACGGTTACAACCAGCAGACCGTTGTTGTGATGGATGATTTGGGCCAAAACCCCGACGGCAAGGACTTCAAGTACTTCGCCCAGATGGTGTCAACCACGGGGTTTATCCCGCCTATGGCTTCACTTGAAGACAAAGGCAAGCCTTTCAACAGCAAGGTCATCATCGCCACCACCAACCTCTACTCGGGTTTCACCCCGAGAACCATGGTGTGCCCTGACGCGCTGAACAGAAGGTTTCACTTTGACATCGACGTGAGTGCCAAGGACGGGTACAAAATTAACAACAAATTGGACATAACCAAAGCTCTCGAAGACACCCACACAAACCCAGTGGCAATGTTCCAGTACGACTGTGCCCTTCTCAACGGCATGGCTGTAGAGATGAAGAGAATGCAACAAGATATGTTCAAGGCTCAACCACCCCTCCAGAACGTGTACCAACTTGTTCAGGAGGTGATTGATCGGGTCGAGCTCCACGAGAAAGTGTCGAGCCACCCGATTTTCAAGCAGATCTCAATTCCTTCCCAAAAGTCCGTGTTGTACTTTCTCATTGAGAAGGGGCAACACGAAGCAGCAATTGAATTCTTTGAGGGAATGGTGCACGACTCCATCAAGGAGGAACTCCGGCCCCTCATCCAACAGACCTCATTTGTGAAACGCGCCTTTAAGCGCCTGAAGGAAAACTTTGAGATTGTTGCCCTCTGTCTAACCCTTTTGGCAAACATTGTGATCATGATCCGCGAGACACGCAAGAGACAGCAAATGGTGGATGATGCAGTGAACGAGTACATTGAGAAAGCAAACATCACCACGGATGACAAGACTCTTGACGAAGCGGAAAAGAACCCTCTGGAGACCAGCGGTGCCAGCACTGTTGGTTTCAGAGAGAGACCTCTCCCAGGACACAAGGCGAGTGATGACGTGAACTCCGAGCCCGCCCGGCCCGCTGAAGAGCAACCACAAGCTGAAGGACCCTACGCCGGGCCACTCGAGCGTCAGAAACCTCTGAAAGTGAGAGCCAAGCTACCACAGCAAGAGGGACCTTACGCTGGCCCGATGGAGAGACAGAAACCACTGAAAGTGAAAGCAAAAGCCCCGGTTGTTAAGGAAGGACCTTACGAAGGACCGGTGAAGAAACCTGTCGCTTTGAAAGTGAAAGCTAAG---AACTTGATTGTCACTGAGAGTGGTGCCCCACCGACTGACTTGCAAAAGATGGTCATGGGCAACACAAAGCCTGTTGAGCTCATCCTCGACGGGAAGACAGTAGCCATCTGCTGTGCTACTGGAGTGTTTGGCACTGCCTACCTCGTGCCTCGTCATCTTTTCGCAGAGAAGTATGACAAGATCATGTTGGACGGTAGAGCCATGACAGACAGTGACTACAGAGTGTTTGAGTTTGAGATTAAAGTAAAAGGACAGGACATGCTCTCAGACGCCGCGCTCATGGTGCTTCACCGTGGGAACCGCGTGAGAGACATCACGAAGCACTTTCGTGACACAGCAAGAATGAAGAAAGGCACCCCCGTTGTCGGTGTGATTAACAACGCCGATGTTGGGAGACTGATTTTCTCTGGTGAGGCCCTCACCTACAAGGATATTGTAGTGTGCATGGATGGCGACACCATGCCTGGCCTCTTTGCCTACAGAGCCGCCACCAAGGCTGGCTACTGCGGAGGAGCTGTTCTTGCAAAGGACGGAGCCGACACATTCATCGTTGGCACTCATTCCGCTGGTGGCAAT---GGAGTCGGGTACTGCTCATGCGTTTCCAGATCCATGCTCCTAAAAATGAAGGCACACATTGACCCTGAGCCACACCATGAGGGGTTAATTGTTGACACCAGAGATGTGGAAGAGCGCGTGCATGTCATGCGCAAAACCAAGCTTGCACCCACCGTGGCACACGGTGTGTTCAACCCCGAGTTTGGCCCCGCTGCCTTGTCCAACAAGGACCCGCGGCTGAACGAGGGAGTTGTCCTTGATGAAGTCATTTTCTCCAAACACAAGGGAGATACTAAAATGTCAGAGGAGGACAAAGCGCTGTTCCGCCGCTGCGCTGCTGACTACGCGTCACGCCTGCACAGTGTGTTGGGTACGGCAAATGCCCCATTGAGCATCTACGAGGCAATCAAAGGTGTCGACGGACTCGACGCCATGGAACCAGACACCGCACCTGGCCTCCCCTGGGCCCTCCAGGGAAAACGCCGTGGTGCACTCATTGACTTCGAGAACGGCACAGTCGGTCCCGAGGTTGAAGCTGCCTTGAAGCTCATGGAGAAAAGAGAGTACAAATTTGCATGCCAAACCTTCCTGAAGGATGAAATTCGCCCGATGGAGAAAGTACGTGCCGGCAAGACCCGCATTGTCGACGTTTTGCCTGTTGAACACATTCTTTACACTAGGATGATGATTGGCAGATTTTGCGCTCAGATGCATTCAAACAACGGACCCCAAATTGGCTCTGCGGTCGGTTGTAACCCTGATGTTGATTGGCAAAGATTTGGCACACATTTTGCTCAGTACAGAAACGTGTGGGATGTGGATTATTCGGCCTTTGATGCTAACCACTGCAGTGACGCGATGAACATCATGTTTGAGGAGGTGTTCCGCACGGAGTTCGGTTTCCACCCAAACGCTGAGTGGATCCTGAAGACTCTCGTGAACACGGAGCACGCCTATGAGAACAAACGCATTACTGTTGAGGGCGGGATGCCGTCTGGTTGTTCCGCGACAAGCATCATCAACACAATTCTAAACAACATTTACGTGCTTTACGCCTTGCGTAGGCACTATGAGGGAGTTGAGCTGGACACTTACACCATGATCTCCTACGGAGACGACATCGTGGTTGCAAGTGATTACGATCTGGACTTTGAGGCCCTCAAGCCTCACTTCAAATCTCTTGGTCAAGCCATCACTCCAGCAGACAAAAGCGACAAAGGTTTTGTTCTTGGTCACTCCATCACCGATGTCACTTTCCTCAAAAGACACTTCCACATGGATTATGGAACTGGGTTTTACAAACCTGTGATGGCTTCGAAGACCCTCGAGGCTATCCTCTCCTTTGCACGCCGTGGGACCATACAGGAGAAGTTGATCTCCGTGGCAGGACTCGCCGTCCACTCAGGACCTGACGAGTACCGGCGTCTCTTTGAGCCCTTCCAGGGCCTCTTTGAGATTCCAAGCTACAGATCACTTTACCTGCGTTGGGTGAACGCCGTGTGTGGCGACGCA---------------------------------
>ADM16566
------------------------------------------------------ATGAATACGACTGACTGTTTTATCGCT---CTGTTATACGCTATCAGAGAGATCAAAACACTTTTT---CGCTCACGGACACAAGGAGAG------ATGGAATTCACACTCTACAACGGTGAGAAAAAGACTTTCTATTCTAGACCCAACAACCACGACAACTGTTGGCTGAACACCATCCTTCAGTTATTCAGATATGTCGATGAACCATTCTTCGACTGGGTTTATGATTCACCTGAGAACCTCACTCTTGAGGCGATCAAACAATTGGAGGAACTCACTGGTCTTGAGCTGCACGAGGGCGGACCACCTGCTCTCGTCATTTGGAACATCAAGCATCTGCTCCACACCGGAATCGGCACCGCCTCGCGACCCAGCGAGGTGTGTATGGTTGATGGTACGGACATGTGCTTGGCTGACTTCCATGCTGGCATCTTCCTGAAAGGGCAAGAGCATGCTGTGTTCGCCTGTGTCACCTCCGATGGGTGGTACGCGATTGATGACGAGGACTTTTACCCTTGGACACCGGACCCGTCCGATGTTCTGGTTTTTGTCCCGTACGATCAAGAACCACTTAATGGAGAATGGAAGATGAAGGTTCAGAAGCGACTCAAGGGAGCTGGGCAATCCAGTCCGGCGACCGGGTCGCAGAACCAGTCAGGTAACACTGGAAGCATCATTAACAACTACTACATGCAACAATACCAGAATTCTATGGACACACAACTTGGGGACAACGCCATTAGCGGAGGTTCCAACGAGGGTTCCACAGACACCACTTCCACCCACACAACCAACACCCAAAACAACGATTGGTTCTCAAAATTGGCCAGCTCTGCCTTTAGCGGACTTTTCGGCGCTCTTCTCGCCGACAAGAAGACCGAGGAGACTACTCTCCTGGAGGACCGCATTCTTACCACCCGCAACGGACACACTACCTCCACAACTCAATCGAGTGTAGGAGTCACCTACGGGTACTCCACTGGAGAGGACCACGTTTCCGGACCCAACACATCTGGTTTGGATAAACGTAACGTGCAGGCAGAAAGATTCTTTAAGAAGCACCTGTTTGACTGGACAGCGGACAAGGCATTTGGACACTTGGAAAAGCTGGAACTCCCCACTGACCACAAGGGCGTCTACGGACAACTGGTGGACTCTTTTGCTTACATGAGGAATGGCTGGGACGTGGAGGTGTCTGCCGTTGGAAACCAGTTCAACGGCGGATGTCTCCTCGTGGCCATGGTTCCTGAGTGGAAGGAGTTCACCACGCGTGAGAAGTACCAACTCACCTTGTTCCCCCACCAATTCATTAACCCCAGGACCAACACGACCGCT------CACATCACGGTCCCCTACCTTGGTGTGAACCGGTACGACCAGTACAAGAAGCACAAACCTTGGACGTTGGTTGTAATGGTGGTTTCGCCGCTTACCAATGCC---GGCATTGGTGCCACTCAAATCAAGGTCTACGCCAACATCGCCCCGACCTACGTCCACGTGGCCGGTGAGCTCCCGTCGAAAGAGGGCATCGTACCGGTTGCGTGTGCGGACGGTTATGGCGGTTTGGTGACCACGGACCCGAAAACAGCTGACCCTGTTTATGGCATGGTGTACAACCCCCCTCGGACAAATTTTCCTGGGCGGTTTACAAACCTGTTGGACGTGGCGGAGGCCTGCCCCACCTTCCTCTGTTTCGACAACGGGAAACCGTACGTTGAGACAAGAACGGAT---GAGCAACGTCTTCTGGCCAAATTCGACGTTTCATTGGCTGCAAAACACATGTCAAACACCTATCTGTCAGGGATAGCACAGTACTACGCACAGTACTCTGGCACCATCAACCTCCACTTTATGTTTACTGGCTCCACTGACTCAAAGGCCCGCTACATGGTGGCGTACGTCCCGCCTGGT------GTGGAAACACCGCCGGACACGCCTGAGAAAGCTGCACACTGCATCCACGCTGAGTGGGACACAGGGTTGAACTCCAAATTCACCTTTTCTATCCCGTACGTGTCTGCTGCAGACTACGCGTACACCGCGTCTGACACGGCAGAAACAACAAACGTACAGGGATGGGTCTGCATTTACCAGATCACCCACGGGAAGGCTGAAAATGACACTCTGGTCGTGTCGGCTAGCGCCGGCAAAGACTTTGAGTTGCGTCTCCCGATTGACCCCCGCGCACAAACCACCACGGCCGGGGAATCTGCAGACCCAGTCACCACCACTGTTGAGAACTACGGCGGTGAGACACAAGTCCAGCGGCGTCACCACACTGACGTCAGCTTCATAATGGACAGATTTGTGAAGATTGGAACCACT---AACCCCACACATGTCATTGACCTCATGCAAACCCACCAACACGGGCTGGTAGGTGCCCTGTTGCGTGCTGCCACGTACTACTTCTCCGACCTGGAGATCGTGGTTCGTCACAGCGGCAAC---CTGACATGGGTACCCAATGGAGCACCTGAGGCAGCCCTGTCCAACACAGGAAACCCTACCGCCTACAACAAAGCGCCGTTCACGAGACTTGCGCTCCCCTACACTGCGCCACACCGCGTGTTGGCAACAGTGTACAACGGGACGAACAAGTACTCC------------GCGGCCAGTGGGCGCACACGGGGTGACCTGGGGCAGCTCGCAGCGCGAATTGCCGCCCAA------------CTTCCTGCCTCTTTCAATTTTGGTGCAATCAAGGCTGACGCCATCCACGAGCTTCTCGTGCGCATGAAGCGTGCCGAACTCTACTGCCCGAGACCACTGTTG---GCGGTGAAGGTCTCGTCTCAAGACAGACACAAACAGAAGATCATTGCACCAGCAAAACAGCTCTTGAACTTTGACCTGCTCAAGTTGGCGGGAGACGTTGAGTCCAACCCCGGG------CCCTTCTTTTTCTCCGACGTTAGGTCGAACTTCTCCAAACTGGTGGAGACCATCAACCAGATGCAGGAAGACATGTCAACAAAGCACGGACCTGACTTTAACCGGTTGGTGTCCGCATTTGAGGAACTGGCCACTGGAGTGAAGGCTATCAGGACCGGTCTCGACGAGGCCAAACCCTGGTACAAACTTATCAAACTCCTGAGCCGTCTGTCGTGCATGGCCGCTGTAGCAGCACGGTCAAAGGACCCAGTCCTTGTGGCCATCATGCTAGCTGACACCGGTCTCGAGATTCTGGACAGCACCTTTGTCGTGAAGAAAATCTCCGACTCGCTCTCCAGTCTCTTTCACGTGCCGGCCCCCGTCTTCAGTTTTGGAGCTCCAATCCTGTTGGCCGGGTTGGTCAAGGTCGCCTCGAGTTTCTTCCGGTCCACACCCGAAGACCTTGAGAGAGCAGAAAAACAGCTCAAAGCACGTGACATCAACGACATATTCGCCATTCTCAAGAACGGCGAGTGGCTGGTCAAGCTGATTCTTGCCATCCGCGACTGGATTAAGGCATGGATCGCCTCAGAAGAAAAGTTTGTCACCATGACAGACTTGGTGCCTGGCATCCTTGAAAAGCAGCGGGACCTCAACGACCCGAGCAAGTACAAGGAGGCCAAGGAGTGGCTCGACAACGCGCGCCAAGCGTGCTTGAAGAGCGGGAACGTCCACATTGCCAACCTTTGCAAAGTGGTCGCCCCGGCACCCAGCAAGTCGAGACCCGAACCTGTGGTCGTTTGCCTCCGTGGCAAGTCCGGTCAGGGTAAGAGTTTCCTTGCGAACGTGCTCGCGCAAGCAATCTCCACCCACTTCACTGGCAGAACCGATTCAGTTTGGTACTGCCCGCCTGACCCCGACCACTTCGACGGTTACAACCAGCAGACCGTTGTTGTGATGGATGATTTGGGCCAAAACCCTGATGGCAAGGACTTTAAGTACTTTGCCCAAATGGTTTCAACCACGGGGTTCATCCCGCCCATGGCTTCACTCGAGGACAAAGGCAAGCCTTTCAACAGCAAGGTCATCATTGCCACCACCAACTTGTACTCGGGCTTCACCCCGAGGACCATGGTGTGCCCTGATGCACTGAACCGCAGGTTTCACTTTGACATCGATGTGAGCGCTAAGGATGGGTACAAAATTAACAACAAATTGGACATAATCAAAGCACTTGAGGACACCCACACCAATCCAGTGGCAATGTTTCAATACGACTGTGCCCTTCTCAACGGCATGGCCGTTGAAATGAAGAGAATGCAACACGACATGTTTAAGCCTCAGCCACCCCTCCAGAACGTGTACCAACTTGTTCAGGAGGTGATTGACCGGGTCGAGCTCCACGAGAAAGTGTCGAGCCACCCAATCTTCAAGCAGATCTCAATTCCTTCCCAAAAGTCCGTGTTGTACTTTCTCATTGAGAAGGGGCAACACGGAGCAGCAATTGAATTCTTTGAGGGGATGGTCAGTGACTCCGTCAAGGAGGAGCTCCGACCCCTCATCCAACAGACCTCATTTGTGAAACGTGCGTTCAAACGCTTGAAGGCAAACTTTGAGATTGTTGCCCTATGTTTGACCCTTTTGGCAAACATAGTGATCATGATCCGCGAGACTCGTAAGAGGCAACAAATGGTGGATGATGCAGTGAATGAGTACATTGAGAAAGCAAACATCACCACAGACGACAAGACTCTTGATGAGGCGGAAAAGAACCCTCAGGAGACTAGCAGTGCCAGCACTGTTGGCTTCAGAGAGAGGACTCTTCCAGGACAGAAGGTGGGTGATGACGTGAAATCCGAGCCCACCGAACCTGCGAGAGAGCAACCACAAGCTGAAGGACCCTACGCCGGGCCACTCGAGCGTCAGAAACCTCTGAAGGTGAGAGCCAAGCTACCACAACAGGAGGGACCTTACGTTGGCNNNNNNNNNAGACAGAAACCACTTAAAGTGAAAGCAAAAGCCCCGGTCGTTAAGGAAGGACCTTACGAGGGACCGGTGAAGAAACCTGTCGCTTTGAAAGTGAAAGCTAAG---AACTTGATTGTAACTGAGAGTGGAGCCCCACCGACTGACCTGCAAAAGATGGTCATGGGCAACACGAAGCCTGTTGAGCTCATCCTCGACGGGAAGACAGTAGCCATCTGCTGTGCTACTGGAGTGTTCGGCACTGCCTACCTCGTGCCTCGTCATCTTTTCGCAGAGAAGTATGACAAGATCATGTTGGACGGTAGAGCCATGACAGACAGTGACTACAGAGTGTTTGAGTTTGAGATAAAAGTGAAAGGACAAGACATGCTCTCAGACGCCGCGCTCATGGTGCTTCACCGTGGGAATCGCGTGCGGGACATCACGAAGCACTTCCGTGATGTGGCAAAAATGAAGAAAGGCACACCCGTCGTTGGCGTGATCAACAACGCCGATGTCGGGAGACTGATTTTCTCTGGTGAGGCCCTCACCTACAAGGACATTGTAGTGTGCATGGACGGAGACACCATGCCTGGCCTCTTTGCCTACAAAGCCGCCACCAAGGCTGGCTACTGTGGAGGAGCCGTTCTTGCCAAGGACGGTGCCGAGACATTCATCGTTGGCACTCACTCCGCAGGTGGCAAT---GGAGTTGGATACTGCTCCTGTGTTTCCAGGTCCATGCTCATGAAAATGAAGGCACACATCGACCCTGAACCACACCACGAGGGTTTGATTGTTGACACCAGAGATGTGGAAGAGCGCGTGCACGTCATGCGCAAAACCAAGCTTGCACCCACCGTCGCGCACGGTGTGTTCAACCCTGAATTCGGGCCTGCCGCCTTGTCCAGCAAGGATCCGCGCCTGAACGACGGGGTCGTCCTCGACGAAGTCATCTTCTCCAAACACAAGGGAGACACTAAGATGTCTGAGGAGGACAAAGCGCTGTTCCGCCGCTGTGCTGCTGACTACGCGTCACGCCTGCATAGTGTGTTGGGTACAGCAAATGCCCCACTGAGCATTTACGAGGCAATCAAAGGCGTTGACGGGCTCGACGCCATGGAGCCAGACACTGCACCTGGCCTTCCCTGGGCCCTCCAGGGAAAGCGCCGTGGCGCACTCATCGACTTCGAGAACGGCACGGTCGGACCCGAGGTTGAAGCTGCCTTGAAGCTCATGGAGAAAAGGGAATACAAATTTGCTTGTCAGACCTTCCTGAAGGACGAAATTCGCCCAATGGAGAAAGTCCGTGCCGGCAAGACTCGCATTGTCGACGTCCTGCCCGTTGAACACATTCTTTACACCAGGATGATGATTGGCAGATTTTGTGCTCAAATGCACTCGAACAACGGACCGCAAATTGGCTCTGCGGTCGGCTGTAATCCTGATGTTGATTGGCAAAGATTCGGAACCCATTTTGCTCAGTACAGAAATGTGTGGGATGTGGACTATTCGGCCTTTGATGCTAACCACTGCAGTGACGCGATGAACATCATGTTTGAGGAAGTGTTTTGCACGGAGTTCGGTTTCCACCCAAACGCTGAGTGGATTCTGAAGACTCTAGTGAACACGGAGCACGCCTATGAGAACAAACGCATCACTGTTGAGGGCGGGATGCCGTCTGGCTGTTCCGCGACAAGCATTATCAACACAATTTTGAACAACATTTACGTGCTCTACGCGCTGCGTAGACACTATGAGGGAGTTGAGCTGGACACTTACACCATGATCTCCTACGGAGACGACATCGTGGTTGCAAGTGATCACGATTTGGACTTTGAGGCCCTCAAGCCTCACTTTAAATCTCTTGGTCAAACCATCACTCCAGCTGACAAAAGCGACAAAGGTTTTGTTCTTGGTCACTCCATCACTGATGTCACTTTCCTCAAAAGACACTTCCACATGGATTATGGAACTGGGTTTTACAAACCTGTGATGGCCTCAAAGACCCTTGAGGCTATCCTCTCCTTTGCACGCCGTGGGACCATACAGGAGAAGTTGATCTCCGTGGCAGGACTCGCTGTCCACTCTGGACCTGACGAGTACCGGCGTCTCTTTGAGCCCTTCCAGGGCCTCTTTGAGATTCCAAGCTACAGATCACTTTACCTGCGTTGGGTGAACGCCGTGTGCGGTGACGCA---------------------------------
>ADM16567
------------------------------------------------------ATGGACACAACTGGCTGTTTTATCGCT---CTGTTACACGCTATCAGAGAGATCAGGACACTGTTT---CTTTCAAGAGTGCAAGGGAAA------ATGGAATTCACACTTTACAACGGTGAGAAGAAGACTTTCTACTCCAGGCCCAACAACCACGACAACTGTTGGCTGAACACCATCCTTCAGTTGTTTAGGTATGTCGATGAACCTTTCTTCGACTGGGTCTATGACTCGCCTGAAAACCTCACGCTTGAGGCCATAAGGCAACTGGAAGAAGTTACTGGTCTTGAACTACACGAGGGTGGACCGCCCGCTCTCGTCATCTGGAACATCAAACACCTTCTCCACACCGGAATCGGCACTGCCTCGCGCCCCAGCGAGGTGTGTATGGTGGACGGAACGGACATGTGTTTGGCTGACTTCCACGCTGGCATTTTCCTGAAAGGACAAGAGCATGCTGTGTTCGCCTGTGTCACCTCCAACGGGTGGTACGCGATCGACGACGAGGACTTTTACCCCTGGACACCGGACCCGTCCGACGTCCTGGTATTTGTTCCGTACGATCAAGAACCACTTAACGGAGAATGGAAGGCAAAGGTTCAAAAGCGACTCAAGGGAGCCGGGCAGTCCAGCCCGGCGACCGGGTCACAGAACCAGTCTGGCAACACTGGAAGCATCATCAACAACTACTACATGCAGCAGTACCAGAACTCTATGGACACACAACTTGGAGACAACGCCATAAGCGGGGGCTCCAACGAGGGGTCCACAGACACAACTTCCACCCACACAACCAATACTCAGAACAATGACTGGTTCTCAAAATTGGCCAGCTCTGCCTTCAGCGGACTTTTCGGCGCGCTTCTCGCCGATAAGAAGACTGAGGAGACCACCCTCCTGGAAGACCGCATTCTCACCACCCGCAACGGACACACCACTTCCACAACTCAATCGAGTGTGGGGGTCACCTACGGGTACTCCACTGGTGAAGACCACGTTTCTGGACCCAACACATCTGGTTTGGAAACGCGGGTGGTGCAGGCCGAGAGATTCTTCAAGAAACACCTGTTCAATTGGACACCGGACAAGGCTTTTGGGCACTTGGAAAAGCTGGAACTTCCCAACGACCATACGGGTGTCTACGGGCACTTGGTGGACTCATTTGCATACATGAGAAATGGCTGGGACGTGGAGGTGTCTGCTGTTGGCAACCAGTTCAACGGTGGGTGCCTCCTGGTGGCCATGGTTCCTGAGTGGAAAGAGTTCACCATGCGCGAAAAGTACCAGCTCACCCTGTTTCCACACCAGTTCATTAGCCCCAGAACCAACATGACTGCC------CACATCACGGTCCCGTACCTTGGTGTGAATAGGTATGACCAGTACAAAAAACACAAACCCTGGACGCTGGTTGTGATGGTGGTCTCACCGCTCACTACCAGC---ACCATTAGTGCAGGAGAAATCAAGGTCTACGCCAACATCGCCCCGACCCACGTTCACGTAGCCGGCGAGCTCCCATCGAAAGAGGGGATCGTGCCGGTTGCTTGTTCGGACGGTTACGGTGGTCTGGTAACAACGGACCCAAAAACAGCTGACCCTGTTTATGGTATGGTGTACAACCCACCCAGAACAAACTACCCTGGACGGTTCACAAACCTGTTGGACGTGGCAGAGGCCTGCCCCACCTTTCTTTGTTTCGACGATGGGAAACCATACGTTGTGACAAGAACGGAC---GCGCAGCGTCTCCTGGCCAAGTTTGACGTTTCTCTTGCTGCAAAGCACATGTCAAACACTTACCTTTCAGGGTTAGCACAGTACTATGCACAGTACTCTGGCACCATCAACCTGCACTTTATGTTTACTGGCTCCACGGATTCAAAGGCCCGCTACATGGTGGCGTACGTCCCGCCCGGT------GTGGAGACACCGCCGGACACGCCCGAGCAAGCTGCACACTGCATCCATGCTGAGTGGGACACGGGGCTGAATTCCAAATTCACTTTCTCTATCCCGTACGTGTCTGCTGCAGATTACGCGTACACTGCGTCTGACGTGGCAGAAACAACAAACGTACAGGGATGGGTCTGTATATACCAGATTACTCACGGGAAAGCTGAGCAGGACACTCTAGTTGTATCGGTTAGCGCCGGTAAAGACTTTGAGTTGCGCCTCCCGATTGACCCCCGCGCACAAACCACCACTACCGGGGAGTCTGCAGACCCTGTCACCACCACCGTTGAGAACTACGGTGGTGAAACACAAGTCCAGCGGCGTCAGCACACCGACGTCAGCTTCATAATGGACAGATTTGTGCGGATCACCGCTGTG---AGCCCCACACATGTCATTGACCTCATGCGAACCCACCAACACGGGTTGGTAGGTGCCCTGTTACGGGCAGCCACGTACTACTTCTCTGACCTGGAGATTGTGGTGCGCCACGAAGGCAAC---CTAACATGGGTACCCAATGGAGCGCCCGAGGCAGCTCTGGTCAACACAAGCAACCCCACCGCCTACCACAAGGCACCATTCACGAGGCTTGCGCTCCCTTACACTGCGCCACACCGCGTGTTGGCAACAGTGTACAACGGGACGAGCAAGTACTCC------------GCACCCGGTGCGGGCCGACGGGGTGACCTAGGACCTCTTGCGGCGAGGACCGCCGCACAG------------CTTCCTGCCTCCTTCAACTTTGGTGCAGTTCGAGCCACGACCATCCACGAGCTTCTCGTGCGCATGAAGCGTGCTGAGCTCTACTGCCCTAGACCACTGATG---GCAGTGGAGGTGTCGTCACAAGACAGACACAAACAGAAGATCATTGCACCAGCAAAACAGCTCCTGAACTTTGACCTGCTCAAGTTGGCGGGAGACGTTGAGTCCAACCCTGGG------CCCTTCTTCTTCTCTGACGTCAGGTCAAACTTCTCCAAACTGGTGGAGACCATCAACCAGATGCAAGAGGACATGTCAACAAAACACGGACCCGACTTCAACCGGTTGGTTTCCGCGTTTGAGGAATTGGCCACAGGAGTAAAGGCCATCAGGACCGGTCTCGACGAGGCCAAGCCCTGGTACAAGCTCATCAAGCTCCTAAGCCGTCTGTCGTGTATGGCCGCTGTAGCAGCACGGTCCAAGGACCCAGTCCTTGTGGCCATCATGCTGGCTGACACCGGCCTTGAGATTCTGGACAGCACGTTTGTCGTGAAGAAGATCTCCGACTCGCTCTCAAGTCTCTTTCACGTGCCGGCCCCCGTCTTCAGTTTCGGAGCCCCGATTCTGCTGGCCGGGTTGGTCAAAGTCGCCTCGAGTTTCTTCCGGTCCACACCCGAAGAGCTTGAGAGAGCAGAAAAGCAGCTCAAAGCACGTGACATCAATGACATATTCGCCATTCTCAAGAACGGCGAGTGGCTGGTCAAACTGATCCTTGCCATCCGTGACTGGATCAAGGCATGGATCGCCTCAGAAGAAAAGTTTGTCACCATGACAGACTTGGTGCCTGGCATCCTTGAAAAACAACACGACCTCAACGACCCGAGCAAGTACAAGGAAGCCAAGGAGTGGCTCGACAACGCGCGCCAAGCGTGTCTGAAGAACGGGAACATCCACATTGCCAACCTGTGCAAAGTGGTTGCCCCGGCGCCCAGTAAGTCGAGGCCCGAACCTGTGGTCGTTTGCCTCCGCGGTAAATCCGGCCAGGGAAAGAGCTTCCTTGCAAACGTGCTCGCACAAGCGATCTCCACACACTTTACTGGCAGAACCGACTCGGTTTGGTACTGCCCACCTGACCCTGACCACTTCGACGGTTACAACCAACAGACCGTTGTTGTGATGGATGATTTGGGCCAGAACCCCGATGGCAAGGACTTCAAGTACTTTGCCCAGATGGTTTCAACTACGGGGTTCATCCCGCCCATGGCTTCACTAGAGGACAAAGGCAAACCTTTCAACAGCAAGGTCATCATTGCCACCACCAACCTGTACTCGGGCTTCACCCCGAGAACTATGGTTTGCCCTGATGCACTGAACCGTAGGTTCCACTTTGACATCGACGTGAGCGCCAAGGACGGGTACAAAACTAACAACAAATTGGACATAATCAAAGCTCTCGAAGACACCCACACCAACCCTGTGGCAATGTTCCAATACGACTGTGCCCTTCTCAACGGCATGGCCGTTGAGATGAAGAGAATGCAACAAGACATTTTCGAGCCCCAACCGCCTCTACAGAATGTGTACCAACTCGTTCAGGAGGTGATTGATCGGGTCGAGCTCCACGAGAAAGTGTCGAGCCACCCGATTTTCAAGCAGATCTCAATTCCTTCCCAAAAGTCCGTGTTGTACTTTCTCATCGAGAAGGGGCAGCACGAAGCAGCAATTGAATTCTTTGAGGGGATGGTGCACGACTCCATCAAGGAAGAACTCCGACCCCTCCTCCAACAGACCTCATTTGTGAAGCGCGCGTTTAAGCGCCTGAAGGAAAACTTTGAGATTGTTGCCCTGTGTTTGACTCTCCTGGCAAACATAGTGATTATGATCCGCGAGACTCGCAAGAGACAGCAGATGGTGGATGATGCAGTGAATGAGTACATTGAGAAAGCAAACATCACCACAGACGACAAGACTCTTGACGAAGCGGAAAAGAACCCTCTGGAGACTAGCGGTGCCAGCACTGTTGGCTTTAGAGAGAGAACTCTCCCGGGAAACAAGGTGAGTGATGACGTGAACTCCGAGCCCACCAAACCCGCGGAAGAACAACCACAAGCTGAAGGACCCTACGCCGGGCCACTCGAGCGTCAGAAACCTCTGAAAGTGAGAGCCAAGCTCCCACAGCAGGAGGGACCCTACGCTGGCCCGCTGGAGAGACAGAAACCACTGAAAGTGAAAGCAAAAGCCCCGGTCGTGAAGGAAGGACCTTACGAGGGACCGGTGAAGAAGCCTGTCGCTTTGAAAGTGAAAGCTAAG---ACCTTGATTGTCACTGAGAGTGGTGCCCCACCGACCGACTTGCAAAAGATGGTCATGGGCAACACAAAGCCTGTTGAGCTCATCCTCGACGGGAAGACAGTAGCCATCTGCTGCGCTACTGGAGTGTTCGGTACTGCCTACCTCGTGCCTCGCCATCTTTTCGCTGAGAAGTATGACAAGATCATGTTGGACGGCAGAGTCCTGACAGACAGTGATTATAGAGTGTTTGAGTTTGAGATCAAAGTAAAAGGACAGGACATGCTCTCAGACGCCGCGCTCATGGTGCTGCACCGGGGGAACCGCGTGAGAGACATCACGAAACACTTTCGTGACACAGCAAGAATGAAGAAAGGCACCCCCGTCGTTGGTGTGATCAACAACGCTGATGTCGGGAGACTGATTTTCTCTGGTGAGGCCCTTACCTACAAGGACATTGTAGTGTGCATGGATGGAGACACCATGCCTGGCCTCTTTGCCTACAAAGCCGCCACCAAGGCCGGCTACTGTGGAGGAGCCGTTCTCGCCAAGGACGGAGCCGACACATTCATCGTTGGCACACACTCCGCAGGTGGCAAT---GGAGTTGGATACTGTTCTTGCGTTCCCAGGTCCATGCTTTTGAAGATGAAGGCACACATTGACCCTGAACCACACCACGAGGGGTTGATTGTTGATACCAGAGATGTGGAAGAACGCGTCCACGTCATGCGTAAAACCAAGCTTGCACCCACCGTGGCACACGGTGTGTTCAACCCTGAATTTGGGCCCGCCGCCTTGTCCAACAAGGACTCGCGCCTGAATGAAGGAGTTGTCCTCGACGAGGTCATCTTCTCCAAACACAAGGGAGATACAAAGATGTCTGAAGAGGACAAAGCGCTGTACCGCCGCTGCGCCGCCGACTACGCGTCACGCCTGCACAGCGTGCTGGGTACGGCAAATGCCCCACTGAGCATCTACGAGGCAATCAAAGGCGTCGACGGACTCGACGCCATGGAACCAGACACTGCACCTGGCCTTCCCTGGGCCCTCCAGGGAAAACGCCGTGGCGCACTCATCGACTTCGAGAACGGCACGGTCGGACCCGAGGTTGAAGCTGCCCTGAAGCTCATGGAGAAAAGAGAATACAAGTTTGCTTGTCAGACCTTCCTGAAGGACGAGATTCGCCCGATGGAGAAAGTACGTGCCGGCAAGACTCGCATCGTCGATGTTTTGCCTGTTGAACACATTCTTTACACCAGGATGATGATTGGCAGATTTTGTGCTCAAATGCACTCAAACAACGGACCGCAAATTGGCTCAGCGGTAGGTTGCAACCCTGATGTTGATTGGCAAAGATTTGGCACACACTTCGCTCAGTACAGAAACGTGTGGGATGTGGACTATTCGGCCTTTGATGCTAACCACTGCAGTGACGCAATGAACATCATGTTTGAGGAGGTGTTTCGCACGGAATTTGGTTTCCACCCAAACGCTGAGTGGATCCTGAAGACTCTCGTGAACACGGAACACGCCTATGAGAACAAACGCATCACTGTTGAAGGCGGGATGCCGTCCGGTTGTTCTGCGACAAGCATCATCAACACAATTTTGAACAACATCTATGTGCTCTACGCCCTGCGTAGACACTATGAGGGAGTTGAGCTGGACACTTACACCATGATCTCCTACGGAGACGACATCGTGGTTGCGAGTGATTACGATCTGGACTTTGAGGCCCTCAAGCCTCACTTCAAATCTCTTGGTCAAACCATCACCCCAGCTGACAAAAGCGACAAAGGTTTTGTCCTTGGTCACTCCATCACCGATGTCACTTTCCTCAAAAGACACTTCCACATGGACTATGGAACTGGGTTTTACAAACCTGTGATGGCCTCAAAGACCCTTGAGGCTATCCTCTCCTTTGCACGCCGTGGGACCATACAGGAGAAGTTGATCTCCGTGGCAGGACTCGCCGTCCACTCTGGGCCTGACGAGTACCGGCGTCTCTTTGAGCCTTTCCAGGGCCTCTTTGAGATTCCAAGCTACAGATCACTTTACCTGCGTTGGGTGAACGCCGTGTGCGGTGACGCA---------------------------------
>AEO16215
------------------------------------------------------ATGAACACGACTGACTGTTTTATCGCT---CTACTGCACGCTCTCAGAGAGATCAAAACACTCTTT---CGTACACGGACACAAGGAAAG------ATGGAATTCACACTCTACAACGGTGAGAAAAAGACTTTCTACTCTAGGCCCAACAGACACGACAACTGTTGGTTGAACACCATCCTTCAGTTGTTCAGGTATGTCGATGAACCATTCCTCGACTGGGTCTATGATTCACCTGAAAACCTCACTTTTGAAGCAATCAGGCAATTGGAGGAACTCACTGGTCTTGAACTGCACGAGGGTGGACCACCTGCTCTCGTCATCTGGAACATCAAACATCTGCTCCACACCGGAATCGGCACCGCCTCGCGACCCAGTGAGGTGTGTATGGTTGACGGTACGGACATGTGTTTGGCTGACTTTCACGCTGGCATTTTCCTGAAAGGACAAGAGCATGCTGTGTTCGCCTGTGTCACATCCGATGGGTGGTATGCGATTGACGACGAGGACTTTTACCCTTGGACGCCGGACCCGTCCGACGTTCTGGTTTTTGTCCCGTACGATCAAGAGCCACTCAACGGGGAATGGCAGACAAAGGTTCAGAAACGGCTCAAAGGCGCCGGGCAATCCAGCCCGGCGACTGGGTCACAGAACCAGTCAGGCAACACTGGAAGCATCATCAACAACTACTACATGCAGCAGTACCAGAACTCCATGGACACACAACTTGGTGACAACGCAATCAGCGGAGGCTCCAACGAAGGGTCCACGGACACCACCTCCACCCACACAACCAACACTCAGAACAACGACTGGTTTTCAAGGCTGGCCAGTTCCGCTTTCAGCGGTCTTTTCGGCGCTCTTCTCGCCGACAAGAAAACCGAAGAGACCACTCTTCTCGAGGACCGCATCCTCACTACCCGTAACGGACACACAACCTCGACAACCCAGTCGAGCGTTGGAGTCACTTACGGGTACGCAACAGCTGAGGACTTTGTGAGCGGACCAAACACATCCGGTCTTGAGACTAGGGTTGTGCAGGCAGAGCGGTTCTTCAAAACCCACTTGTTCGACTGGGTCACCAGTGACCCGTTCGGACGGTGCCACCTGCTGGAACTTCCAACTGACCACAAAGGTGTCTACGGCAGCCTGACTGATTCTTATGCTTACATGAGAAACGGTTGGGATGTCGAGGTCACTGCAGTGGGAAACCAGTTCAACGGAGGATGCCTGTTGGTAGCCATGGTGCCAGAACTTTGCTCTATTGACAAAAGAGAGCTGTACCAGCTCACGCTCTTTCCCCACCAATTCATCAACCCCCGTACGAACATGACGGCA------CACATCACCGTGCCCTTTGTCGGCGTCAATCGCTACGACCAGTACAAGGTACACAAACCTTGGACCCTCGTGGTCATGGTCGTGGCCCCGCTGACTGTCAAC---AATGAAGGTGCTCCACAGATCAAGGTCTATGCCAACATCGCCCCTACCAACGTGCACGTCGCGGGTGAGTTCCCTTCCAAGGAAGGGATCTTCCCCGTGGCATGTAGCGACGGTTACGGCGGTCTTGTGACCACTGACCCAAAGACGGCTGACCCCGCCTACGGGAAAGTGTTCAACCCCCCTCGCAACATGTTGCCAGGGCGGTTCACCAACTTCCTTGATGTGGCTGAGGCGTGCCCTACGTTTCTGCACTTTGAAGGTGACGTGCCATACGTGACCACAAAGACGGAT---TCGGACAGGGTTCTTGCTCAGTTTGACTTGTCTTTGGCAGCGAAGCACATGTCAAACACCTTTCTGGCAGGTCTCGCCCAGTACTACACACAGTACAGCGGCACCATCAACCTACACTTCATGTTCACAGGACCCACTGACGCGAAAGCGCGTTACATGATTGCATACGCCCCCCCTGGC------ATGGAG---CCGCCCAAAACACCTGAGGCAGCCGCTCACTGCATTCATGCGGAGTGGGACACTGGGTTGAATTCAAAATTCACATTTTCAATCCCTTACCTTTCGGCGGCTGATTACGCGTACACCGCGTCTGACGCTGCTGAGACCACAAATGTACAGGGATGGGTTTGCCTGTTTCAAATCACACACGGGAAGGCTGATGGCGACGCACTGGTCGTTCTGGCTAGCGCCGGTAAGGACTTTGAGCTGCGGTTGCCAGTTGACGCTCGCACGCAGACCACCTCCACAGGTGAGTCAGCTGACCCCGTGACTGCCACTGTTGAGAACTACGGTGGCGAGACGCAGGTCCAGAGACGCCAGCACACGGATGTCTCGTTCATATTGGACAGATTTGTAAAAGTGACACCAAAA---GACCAAATTAATGTGTTGGACCTGATGCAGACCCCCGCCCACACTTTGGTAGGCGCGCTCCTCCGCACTGCCACCTACTACTTCGCAGATCTAGAGGTGGCAGTGAAACACGAGGGGAAC---CTTACCTGGGTCCCGAATGGGGCGCCCGAGACAGCGTTGGATAACACCACTAATCCAACGGCTTATCACAAGGCACCGCTCACCCGACTTGCACTGCCTTACACGGCACCACACCGTGTCTTGGCTACTGTTTACAACGGAAACTGCAAGTATGGC---------GAGAGCCCCACAACCAACGTGAGAGGTGACCTGCAAGTGTTGGCCCAGAAGGCGGCGAGAACG------------CTGCCTACCTCCTTCAACTACGGTGCTATCAAAGCTACTCGGGTGACTGAATTGCTTTACCGCATGAAGAGGGCTGAAACATACTGCCCCCGGCCTCTTTTG---GCCATTCAC---CCGAGCGAAGCAAGACACAAACAAAAGATAGTGGCGCCTGTGAAGCAGCTCTTGAACTTTGACCTGCTCAAGTTGGCAGGGGACGTTGAGTCTAACCCTGGG------CCCTTCTTCTTCTCCGACGTGAGGTCGAACTTCTCCAAACTGGTAGACACCATCAGCCAGATGCAGGAGGACATGTCAACAAAACACGGACCCGACTTTAACCGGTTGGTATCTGCATTTGAGGAATTGGCCACTGGAGTGAAAGCCATCAGAACTGGTCTCGACGAGGCCAAACCCTGGTACAAGCTCATCAAGCTCCTGAGCCGCCTGTCATGCATGGCCGCTGTAGCAGCACGGTCAAAGGACCCGGTCCTTGTGGCCATCATGCTAGCTGACACCGGTCTCGAGATTCTAGACAGCACCTTTGTCGTGAAGAAAATCTCCGACTCGCTCTCTAGTCTCTTTCACGTGCCGGCCCCCGTCTTCAGTTTCGGAGCCCCGATTCTGTTGGCCGGGCTGGTCAAGGCCGCCTCGAGTTTCTTCCGGTCCACGCCCGAAGACCTCGAGAGAGCAGAAAAACAGCTCAAAGCACGTGACATCAATGACATATTCGCCATTCTCAAGAACGGCGAGTGGCTGGTCAAGCTGATCCTTGCCATCCGCGACTGGATTAAGGCATGGATCGCCTCAGAAGAAAAGTTTGTCACCATGACGGACTTGGTGCCTGGCATCCTTGAAAAACAGCGGGACCTCAACGACCCAAGCAAGTACAAGGAGGCCAAGGAGTGGCTCGACAACGCGCGCCAAGCGTGTCTGAAGAGCGGGAATGTCCACATTGCCAACCTCTGCAAAGTGGTCGCCCCGGCGCCCAGCAAGTCGAGACCCGAACCTGTAGTCGTTTGCCTCCGCGGCAAATCCGGCCAGGGTAAAAGTTTCCTTGCGAACGTGCTCGCACAAGCAATCTCCACCCACTTCACTGGCAGAACTGATTCAGTTTGGTACTGCCCGCCTGACCCTGACCACTTTGACGGCTACAACCAACAGGCCGTTGTCGTGATGGATGATTTGGGCCAGAACCCTGATGGCAAGGACTTCAAGTACTTTGCCCAGATGGTGTCAACCACAGGGTTCATCCCGCCAATGGCGTCACTCGAAGACAAAGGCAAACCTTTCAACAGCAAGGTCATCATTGCAACCACCAACTTGTACTCGGGGTTCACCCCGAGGACCATGGTGTGCCCTGATGCACTGAACCGTAGGTTTCACTTTGACATTGACGTGAGTGCCAAAGACGGGTACAAAATTAACAACAAATTGGACATCATCAAAGCTCTCGAAGACACCCACACCAACCCAGTGGCAATGTTTCAGTACGATTGTGCCCTTCTCAACGGCATGGCCGTTGAAATGAAGAGAATGCAACAAGATGTGTTCAAGCCTCAACCACCCCTCCAGAACGTGTACCAGCTAGTTCAGGAGGTGATTGAACGGGTCGAGCTCCACGAGAAAGTGTCGAGCCACCCGATTTTCAAGCAAATCTCAATTCCTTCCCAAAAATCCGTGCTGTACTTCCTCATTGAGAAAGGCCAGCATGAGGCTGCAATTGAATTCTTTGAGGGGATGGTGCATGACTCCATCAAGGAGGAGCTCCGACCCCTCATCCAACAGACGTCATTTGTGAAACGCGCTTTTAAGCGCCTGAAGGAAAACTTTGAGATTGTTGCCCTGTGTTTGACTCTTTTGGCAAACATAGTGATCATGATCCGCGAGACTCGCAAGAGACAGCAGATGGTGGATGATGCAGTGAATGAGTACATTGAGAAAGCTAACATTACCACGGATGACAAGACTCTTGACGAGGCGGAAAAGAACCCTCTAGAGACCAGTGGTGCCAGCACCGTTGGTTTCAGAGAGAAAACTCTTCCAGGACACAAGGTGAGCGATGACGTGAACTCCGAGCCCACCAAACCTGTGGAAGAGCAACCACAAGCCGAAGGACCCTACGCCGGGCCACTTGAGCGTCAGAAACCTCTGAAAGTGAGAGCCAAGCTCCCGCAGCAGGAGGGACCTTACGCTGGTCCGATGGAGAGACAGAAACCACTGAAAGTGAAAGCAAAAGCCCCGGTCGTTAAGGAAGGACCTTACGAGGGACCGGTGAAGAAGCCTGTCGCTTTGAAAGTGAAAGCTAAG---AACTTGATTGTCACTGAGAGTGGTGCCCCCCCGACCGACTTGCAAAAGATGGTCATGGGCAACACTAAGCCTGTTGAGCTCATCCTCGACGGGAAGACGGTGGCCATTTGCTGTGCTACCGGAGTGTTTGGCACTGCCTACCTCGTGCCTCGTCATCTTTTCGCTGAGAAGTATGACAAGATCATGCTGGACGGTAGAGCCATGACAGACAGTGACTACAGAGTGTTTGAGTTTGAGATCAAAGTAAAAGGACAGGACATGCTCTCAGACGCCGCGCTCATGGTGCTCCACCGTGGGAACCGCGTGAGAGACATCACGAAACACTTTCGTGATACAGCAAGAATGAAGAAAGGCACCCCCGTTGTCGGCGTGATTAACAACGCTGATGTCGGGAGACTGATTTTCTCTGGTGAGGCCCTCACCTACAAGGACATAGTAGTGTGCATGGATGGAGACACCATGCCTGGCCTCTTTGCCTACAAGGCCGCCACCAAGGCTGGTTACTGTGGAGGGGCTGTTCTCGCAAAGGACGGAGCCGAGACTTTCATCGTCGGCACTCACTCTGCAGGGGGCAAT---GGAGTTGGATACTGCTCATGCGTTTCCAGGTCCATGCTTCTGAAAATGAAGGCACACATCGACCCTGAACCACACCACGAGGGGTTGATCGTTGACACCAGAGATGTGGAAGAGCGCGTGCACGTCATGCGCAAAACCAAGCTTGCACCCACCGTTGCACACGGTGTGTTCAACCCTGAATTCGGCCCCGCCGCTTTGTCCAACAAAGACCCGCGGCTGAATGAAGGAGTTGTCCTTGATGAAGTCATCTTCTCCAAGCATAAGGGAGACACCAAGATGTCGGAAGAGGACAAAGCGCTGTTCCGTCGCTGCGCTGCCGACTACGCGTCGCGCTTACACAGTGTTCTGGGTACGGCAAATGCCCCATTGAGCATTTACGAGGCAATCAAGGGCGTCGACGGACTCGATGCCATGGAACCAGACACCGCGCCTGGCCTCCCCTGGGCCCTCCAGGGGAAACGCCGTGGTGCGCTCGTCGACTTCGAGAACGGCACTGTCGGACCCGAGGTTGAAGCTGCCTTGAAGCTCATGGAGAAAAGAGAATACAAGTTTGCATGTCAGACCTTCCTGAAGGACGAAATTCGCCCGATGGAGAAAGTACGTGCCGGCAAGACTCGCATCGTCGATGTCCTGCCTGTTGAACACATTCTTTACACCAGAATGATGATTGGCAGATTCTGTGCTCAAATGCACTCAAACAACGGACCGCAAATTGGCTCAGCGGTCGGATGCAACCCTGACGTTGATTGGCAGAGATTTGGCACACATTTTGCTCAGTACAGAAACGTGTGGGATGTGGATTATTCGGCCTTTGATGCTAACCATTGCAGTGACGCCATGAACATCATGTTTGAGGAGGTGTTCCGCACGGAATTCGGTTTCCACCCTAACGCTGAGTGGATCCTGAAGACTCTCGTGAATACGGAGCACGCATACGAAAACAAACGCATCACTGTCGAGGGCGGGATGCCGTCTGGCTGTTCCGCAACAAGCATCATCAACACAATTCTGAACAACATTTACGTGCTCTACGCCCTGCGTAGACACTATGAGGGAGTTGAGCTGGACACTTACACCATGATCTCCTACGGAGACGACATCGTGGTTGCAAGTGATTACGATCTGGACTTTGAGGCCCTCAAGCCTCACTTCAAATCTCTTGGTCAAACCATCACCCCAGCCGACAAAAGCGACAAAGGTTTTGTTCTTGGTCACTCCATTACCGACGTCACTTTCCTCAAAAGACACTTCCACATGGACTATGGAACTGGGTTTTACAAACCTGTGATGGCCTCGAAGACCCTCGAGGCTATCCTCTCCTTTGCACGCCGTGGGACCATACAGGAGAAGTTGATCTCCGTGGCAGGACTCGCCGTCCACTCCGGACCTGACGAGTACCGGCGTCTCTTTGAGCCCTTCCAGGGCCTCTTTGAGATTCCAAGCTACAGATCACTTTACCTGCGTTGGGTGAACGCCGTGTGCGGTGATGCA---------------------------------
>CAA25416
------------------------------------------------------ATGAATACAACTGACTGTTTTATCGCT---TTGGTACAGGCTATCAGAGAGATTAAAGCACTTTTT---CTATCACGCACCACAGGGAAA------ATGGAACTGACACTGTACAACGGTGAGAAGAAGACCTTTTACTCCAGGCCCAACAACCACGACAACTGCTGGTTGAACGCCATCCTCCAGTTGTTCAGGTACGTTGAAGAACCATTCTTCGACTGGGTCTACAGTTCGCCTGAGAACCTCACGCTTGAAGCCATCAAGCAGTTGGAGGATCTCACAGGACTTGAACTGCATGAGGGTGGACCACCTGCTCTCGTGATCTGGAACATCAAGCACTTGCTCCACACCGGCATCGGCACCGCCTCGCGACCCAGCGAGGTGTGCATGGTGGATGGTACGGACATGTGCTTGGCTGATTTCCATGCTGGCATTTTCCTTAAGGGGCAAGAACACGCTGTGTTTGCGTGTGTCACCTCCAACGGGTGGTACGCGATTGACGATGAGGACTTCTACCCCTGGACGCCGGACCCGTCCGACGTTCTGGTGTTTGTCCCGTACGATCAAGAACCACTCAACGGGGAATGGAAAGCCAAGGTTCAACGCAAGCTCAAAGGGGCTGGACAATCCAGTCCAGCGACCGGCTCGCAGAACCAATCTGGCAATACTGGCAGCATAATAAACAACTACTACATGCAGCAGTATCAAAACTCCATGGACACACAGCTTGGTGACAACGCAATCAGTGGAGGCTCTAACGAGGGCTCCACCGACACAACCTCCACCCACACAACCAACACCCAGAACAATGACTGGTTCTCCAAACTTGCCAGCTCTGCTTTCAGCGGTCTTTTCGGCGCTCTTCTCGCCGACAAGAAGACAGAGGAGACCACTCTCCTCGAAGACCGCATCCTCACCACCCGTAACGGCCACACCACGTCGACAACCCAGTCAAGCGTTGGAGTCACATACGGGTACGCAACAGCTGAAGATTTTGTGAGCGGACCGAACACTTCCGGTCTCGAAACCAGAGTTGTGCAGGCAGAACGGTTTTTCAAAACCCACCTCTTCGACTGGGTCACCAGTGACTCATTCGGACGTTGCCACCTCCTGGAACTCCCGACCGACCACAAAGGTGTCTACGGCAGCCTGACTGACTCGTATGCATATATGAGAAACGGCTGGGATGTCGAGGTCACCGCGGTTGGCAACCAGTTCAACGGAGGGTGCCTTCTGGTCGCAATGGTACCAGAGCTTTATTCTATCCAAAAGAGGGAACTGTACCAGCTCACACTTTTCCCTCACCAGTTCATCAACCCACGCACGAACATGACTGCG------CACATCACAGTGCCCTTTGTTGGCGTCAACCGCTACGACCAGTACAAGGTTCACAAGCCTTGGACCCTTGTGGTTATGGTTGTAGCCCCTCTGACCGTCAAC---ACTGAAGGTGCCCCTCAGATCAAGGTGTATGCCAACATTGCCCCAACCAACGTGCACGTCGCGGGTGAGTTTCCTTCCAAGGAGGGAATATTCCCCGTGGCCTGTAGCGACGGCTATGGTGGCCTGGTGACCACGGACCCGAAGACGGCTGACCCCGTTTATGGGAAAGTGTTCAACCCCCCCCGCAACCAGTTGCCGGGGCGTTTTACCAACCTCCTTGATGTGGCTGAGGCATGCCCGACGTTTCTGCGCTTCGAGGGTGGCGTACCGTACGTGACCACGAAAACGGAC---TCGGACAGGGTGCTTGCTCAGTTTGACATGTCTTTGGCAGCAAAACAAATGTCAAACACCTTCCTCGCAGGTCTTGCGCAGTACTACACACAGTACAGTGGCACCATCAACCTGCACTTCATGTTCACAGGACCCACTGACGCGAAGGCGCGTTACATGGTTGCCTACGCCCCACCAGGC------ATGGAG---CCGCCCAAGACACCTGAGGCGGCCGCGCACTGCATTCATGCTGAATGGGACACTGGGTTAAACTCAAAGTTTACTTTTTCCATCCCCTACCTCTCGGCCGCCGATTACGCGTACACCGCGTCTGGCGTGGCCGAGACCACAAATGTGCAGGGATGGGTCTGCTTGTTTCAAATTACACATGGCAAGGCCGACGGCGACGCTCTGGTCGTACTGGCTAGTGCTGGTAAAGACTTTGAGCTAAGGCTGCCGGTGGACGCCCGTGCGGAAACCACTTCTGCGGGCGAGTCAGCGGATCCTGTCACCACCACCGTTGAAAACTACGGTGGCGAAACACAGATCCAGAGGCGCCAACACACGGACGTCTCGTTCATCATGGACAGATTTGTGAAGGTGACACCGCAA---AACCAAATTAACATTTTGGACCTCATGCAGATTCCATCACACACTTTGGTGGGAGCACTCCTACGCGCGTCCACTTACTACTTCTCTGACTTGGAGATAGCAGTAAAACACGAGGGAGAC---CTCACCTGGGTTCCAAATGGAGCGCCCGAAAAGGCGTTGGACAACACCACCAACCCAACTGCTTACCACAAGGCACCACTCACCCGGCTTGCCCTGCCCTACACTGCGCCCCACCGCGTGTTGGCAACCGTGTACAACGGTGAGTGCAGGTACAAC---------AGAAATGCTGTGCCCAACTTGAGAGGTGACCTTCAGGTGTTGGCTCAAAAGGTGGCACGGACG------------CTGCCTACCTCCTTCAACTACGGTGCCATCAAAGCGACCCGGGTCACCGAGTTGCTTTACCGGATGAAGAGGGCCGAAACATACTGTCCAAGGCCCTTGCTG---GCAATCCAC---CCAACTGAAGCCAGACACAAACAGAAAATTGTGGCACCGGTGAAACAGACTTTGAATTTTGACCTTCTCAAGTTGGCGGGAGACGTCGAGTCCAACCCTGGG------CCCTTCTTTTTCTCCGACGTTAGGTCGAACTTCTCCAAACTGGTGGAAACCATCAACCAGATGCAGGAGGACATGTCAACAAAACACGGGCCTGACTTTAACCGGTTAGTGTCCGCATTTGAGGAGTTGGCCATTGGAGTGAAAGCCATCAGAACCGGTCTCGACGAAGCCAAACCCTGGTACAAGCTTATCAAGCTCCTAAGCCGCCTGTCGTGCATGGCCGCTGTGGCAGCACGGTCCAAGGACCCAGTCCTTGTGGCCATCATGCTGGCCGACACCGGTCTCGAGATTCTGGACAGCACCTTCGTCGTGAAGAAGATCTCCGACTCGCTCTCCAGTCTCTTTCACGTGCCGGCCCCCGTCTTCAGTTTCGGAGCACCGGTCCTGTTGGCCGGGTTGGTCAAAGTTGCCTCGAGTTTCTTCCGGTCCACACCCGAAGACCTTGAGAGAGCAGAGAAACAGCTCAAAGCACGTGACATCAACGACATCTTCGCCATTCTCAAGAACGGCGAGTGGCTGGTCAAACTGATCCTTGCCATCCGCGACTGGATTAAGGCTTGGATCGCCTCAGAAGAGAAGTTTGTCACCATGACAGACTTGGTGCCTGGCATCCTTGAAAAGCAGCGGGACCTGAACGACCCGAGCAAGTACAAGGAAGCCAAGGAGTGGCTCGACAACGCGCGCCAAGCGTGTTTGAAGAGCGGGAACGTCCACATTGCCAACCTGTGCAAAGTGGTCGCACCAGCACCCAGCAAGTCGAGGCCCGAACCCGTGGTTGTTTGCCTCCGCGGCAAATCTGGCCAGGGCAAGAGCTTCCTTGCAAACGTGCTTGCACAGGCAATTTCCACCCACTTCACCGGCAGAATCGACTCAGTGTGGTACTGCCCACCTGACCCTGACCACTTCGACGGTTACAACCAGCAAACCGTTGTTGTGATGGATGATTTGGGCCAGAACCCTGACGGCAAGGACTTCAAATACTTTGCCCAAATGGTCTCGACCACAGGGTTTATCCCGCCCATGGCATCACTCGAGGACAAAGGTAAACCTTTCAACAGCAAAGTCATCATCGCGACCACCAACTTGTACTCGGGCTTCACCCCGAGGACCATGGTATGTCCCGACGCACTGAACCGGAGGTTTCACTTTGACATCGATGTGAGTGCTAAGGATGGGTACAAAATTAACAGCAAATTGGACATTATCAAAGCACTCGAAGACACCCACGCCAACCCAGTGGCAATGTTTCAATACGACTGTGCCCTTCTCAACGGCATGGCCGTTGAAATGAAGAGAATGCAACAAGACATGTTCAAGCCTCAACCACCCCTCCAGAATGTGTACCAGCTTGTTCAGGAGGTGATCGATCGGGTCGAGCTCCACGAGAAAGTGTCGAGTCACCCGATCTTCAAGCAGATCTCAATTCCTTCTCAAAAATCTGTGTTGTACTTTCTCATTGAGAAGGGCCAACATGAGGCAGCAATTGAATTCTTTGAGGGCATGGTCCACGACTCCATCAAAGAGGAACTCCGACCCCTCATCCAACAAACTTCATTTGTGAAACGCGCTTTCAAGCGCCTGAAGGAAAATTTTGAGATTGTTGCTCTGTGTTTAACGCTTTTGGCAAACATTGTGATCATGATCCGTGAGACTCGCAAGAGGCAGAAAATGGTGGATGATGCAGTGAATGAGTACATTGAGAAAGCAAACATCACCACAGATGACAAGACTCTTGACGAGGCGGAGAAGAGCCCTCTAGAGACCAGCGGCGCCAGCACCGTTGGCTTTAGAGAGAGAACTCTCCCAGGTCAAAAGGCATGCGATGACGTGAACTCCGAGCCTGCCCAACCTGTTGAGGAGCAACCACAAGCTGAAGGACCCTACGCCGGACCACTCGAGCGTCAGAAACCTCTGAAAGTGAGAGCCAAGCTCCCACAGCAGGAGGGGCCTTACGCTGGTCCGATGGAGAGACAAAAACCGCTAAAAGTGAAAGCAAAAGCCCCGGTCGTGAAGGAAGGACCTTACGAGGGACCGGTGAAGAAGCCTGTCGCTTTGAAAGTGAAAGCTAAG---AACCTGATTGTCACTGAGAGTGGTGCCCCACCGACCGACTTGCAAAAGATGGTCATGGGCAACACAAAGCCTGTTGAGCTCATCCTTGACGGGAAGACGGTAGCCATCTGCTGCGCTACTGGAGTGTTTGGCACTGCTTACCTCGTGCCTCGTCATCTCTTCGCAGAGAAGTATGACAAGATCATGGTGGACGGCAGAGCCATGACAGACAGTGACTACAGAGTGTTTGAGTTTGAGATCAAAGTAAAAGGACAGGACATGCTCTCAGACGCCGCGCTCATGGTGCTCCACCGTGGGAACCGTGTGAGGGACATCACGAAGCACTTTCGTGACACAGCAAGAATGAAGAAAGGCACCCCCGTTGTCGGTGTGATTAATAACGCCGATGTCGGGAGACTGATTTTCTCTGGTGAGGCCCTTACTTACAAGGACATTGTGGTTTGCATGGACGGAGACACCATGCCTGGCCTCTTTGCCTACAGAGCCGCCACCAAGGCTGGTTACTGCGGAGGAGCCGTTCTTGCCAAAGACGGAGCTGACACTTTCATCGTCGGCACTCACTCTGCAGGAGGCAAC---GGAGTTGGATACTGCTCATGCGTTTCCAGGTCCATGCTTCTTAAAATGAAGGCACACATTGACCCCGAACCACACCACGAGGGGTTGATTGTGGACACCAGAGATGTGGAAGAGCGCGTTCACGTGATGCGCAAAACCAAGCTTGCACCCACCGTTGCACACGGTGTGTTCAACCCCGAGTTTGGGCCCGCTGCCTTGTCCAACAAGGACCCGCGTCTGAACGAGGGTGTTGTCCTCGACGAAGTCATCTTCTCCAAACACAAGGGAGACACAAAGATGTCTGAGGAGGACAAAGCGCTGTTCCGCCGCTGCGCTGCTGACTACGCGTCACGCTTGCACAGCGTGTTGGGCACAGCAAATGCCCCACTGAGCATCTACGAGGCAATCAAGGGTGTCGACGGACTCGACGCCATGGAACCAGACACTGCGCCCGGCCTCCCCTGGGCCCTCCAGGGTAAACGCCGCGGCGCGCTCATCGACTTCGAGAACGGCACGGTCGGACCCGAAGTTGAGGCTGCCCTGAAGCTCATGGAGAAGAGAGAATACAAATTTGTTTGTCAGACCTTCCTGAAGGACGAGATTCGCCCGTTGGAGAAAGTACGTGCCGGTAAGACTCGCATTGTCGACGTCCTGCCCGTTGAGCACATTCTTTACACCAGGATGATGATTGGCAGATTTTGTGCACAGATGCACTCAAATAACGGACCGCAAATTGGCTCAGCGGTCGGTTGCAACCCTGATGTTGATTGGCAGAGATTTGGCACACACTTCGCCCAGTACAGAAACGTGTGGGATGTGGACTATTCGGCCTTTGATGCTAATCACTGTAGTGATGCCATGAACATCATGTTTGAGGAGGTGTTTCGCACGGAGTTCGGCTTCCACCCGAATGCTGAGTGGATCCTGAAGACTCTTGTGAACACGGAACACGCCTATGAGAACAAACGCATCACTGTTGGAGGCGGAATGCCGTCTGGTTGCTCCGCAACAAGCATCATCAACACAATTTTGAACAACATCTACGTGCTCTACGCCCTGCGTAGACACTATGAGGGAGTTGAGCTGGACACATACACCATGATCTCCTACGGAGACGACATCGTGGTGGCAAGTGATTATGATTTGGACTTCGAGGCTCTCAAGCCCCACTTTAAATCCCTTGGCCAAACCATCACTCCAGCTGACAAAAGCGACAAAGGTTTTGTTCTTGGTCACTCCATTACCGATGTCACTTTCCTCAAAAGGCACTTCCACATGGACTATGGAACTGGGTTTTACAAACCTGTGATGGCCTCAAAGACCCTTGAGGCTATCCTCTCCTTTGCACGCCGTGGGACCATACAGGAGAAGTTGATCTCCGTGGCAGGACTCGCCGTCCACTCTGGACCAGACGAGTACCGGCGTCTCTTTGAGCCTTTCCAAGGTCTCTTTGAGATTCCAAGCTACAGATCACTTTACCTGCGTTGGGTGAACGCCGTGTGCGGTGACGCG---------------------------------
>ACT68349
------------------------------------------------------ATGAGCACAACTGACTGTTTCATCGCT---TTGTTGTACGCTTTCAGAGAGATTAAAACACTGTTC---TTATCACGAGCACAAGGAAAG------ATGGAGTTCACACTTCACAACGGTGAGAAGAAAACATTCTACTCCAGGCCCAACAAACACGACAACTGCTGGCTGAACACCATCCTCCAGTTGTTTAGGTACGTTGATGAACCTTTTTTCGACTGGGTCTACTACTCACCTGAGAACCTCACACTTGATGCTATCAAACAATTGGAAGAAATTACTGGTCTCGAGCTCCACGAGGGTGGACCACCCGCTCTCGTTATTTGGAACATTAAACACTTGCTCAACACCGGAATCGGCACCGCCTCGCGACCCAGCGAAGTGTGCATGGTAGACGGGACGGATATGTGTTTGGCTGACTTCCACGCTGGCATCTTCCTGAAAGGACAGGAACACGCTGTGTTCGCCTGCGTTACCTCCAACGGGTGGTACGCGATTGATGACGAGGACTTTTACCCCTGGACGCCGGACCCGTCCGACGTTCTGGTGTTTGTCCCGTACGATCAAGAACCGCTTAACGGAGAATGGAAAACAAAGGTTCAGAAACGACTCAGAGGCGCCGGGCAATCCAGCCCGGCGACTGGGTCACAGAACCAGTCAGGCAACACTGGAAGCATTATCAACAATTACTACATGCAGCAGTACCAGAACTCCATGGACACGCAGCTTGGTGACAACGCTATTAGCGGAGGCTCCAACGAGGGGTCCACGGACACCACCTCCACTCACACAACCAACACTCAGAACAATGACTGGTTTTCAAAGCTGGCCAGTTCCGCTTTTAGCGGTCTTTTCGGCGCTCTTCTTGCTGACAAGAAAACCGAGGAGACCACTCTTCTCGAGGACCGCATCCTCACTACCCGCAACGGACACACGACCTCGACAACCCAGTCGAGCGTTGGAGTCACTTACGGGTACGCAACAGCTGAGGACTTTGTGAGCGGACCAAACACATCTGGGCTTGAGACCAGGGTTGTGCAGGCAGAGCGGTTCTTCAAAACCCACTTGTTCGACTGGGTCACCAGTGACCCGTTTGGACGGTGCTATCTGCTGGAACTCCCAACTGACCACAAAGGTGTCTACGGCAGCCTGACCGACTCTTATGCTTACATGAGAAACGGTTGGGATGTTGAGGTCACCGCAGTGGGAAATCAGTTCAACGGAGGATGTCTGTTGGTGGCCATGGTGCCAGAACTTTGCTCTATTGACAAGAGAGAGCTGTACCAGCTCACGCTCTTTCCCCACCAGTTCATCAACCCCCGGACGAACATGACGGCG------CACATCACTGTGCCCTTTGTTGGCGTCAACCGCTACGACCAGTACAAGGTACACAAACCTTGGACCCTCGTGGTTATGGTTGTGGCCCCGCTGACTGTCAAC---ACCGAAGGTGCCCCACAGATCAAGGTCTATGCCAACATCGCCCCTACCAACGTGCACGTTGCGGGTGAGTTCCCTTCTAAGGAAGGGATCTTCCCCGTGGCATGTAGCGACGGTTACGGTGGTCTGGTGACCACTGACCCAAAGACGGCTGACCCCGCCTACGGGAAAGTGTTCAATCCACCTCGCAACATGTTGCCGGGGCGGTTCACCAACTTCCTTGATGTGGCTGAGGCGTGCCCTACGTTTCTGCACTTTGAGGGTGGCGTGCCGTACGTGACCACAAAGACGGAC---TCAGACAGGGTGCTCGCCCAGTTTGACTTGTCTCTGGCAGCAAAGCACATGTCAAACACCTTCCTGGCAGGTCTCGCCCAGTACTACACACAGTACAGCGGCACCATCAACCTGCACTTCATGTTCACAGGACCCACTGACGCGAAAGCGCGTTACATGATTGCATACGCCCCCCCTGGT------ATGGAG---CCGCCCAAAACACCTGAGGCGGCCGCCCACTGCATTCATGCGGAGTGGGACACAGGGTTGAATTCAAAATTCACATTTTCAATCCCTTACCTTTCGGCGGCTGATTACGCGTACACCGCGTCTGACGCTGCGGAGACCACAAATGTACAGGGATGGGTTTGCCTGTTTCAAATTACACACGGGAAGGCTGACGGCGACGCACTGGTCGTTCTAGCTAGCGCCGGTAAGGACTTTGAGCTGCGTCTGCCAGTTGACGCTCGCACGCAGACCACCTCCGCAGGTGAGTCGGCTGACCCCGTGACTGCCACTGTTGAGAACTACGGTGGTGAGACACAGGTCCAGAGACGCCAACACACGGATGTCTCGTTCATATTAGACAGATTTGTGAAAGTAACACCAAAA---GACCAAATTAATGTGTTGGACCTGATGCAAACCCCTGCACACACTTTGGTAGGCGCGCTCCTCCGTACTGCCACCTACTACTTCGCAGATCTAGAAGTGGCAGTGAAACACGAGGGGAAC---CTTACCTGGGTCCCGAATGGGGCGCCCGAGACAGCGTTGGACAACACCACCAATCCAACGGCTTACCACAAGGCACCGCTCACCCGGCTTGCACTGCCTTACACGGCACCGCACCGTGTCTTGGCTACTGTTTACAACGGGAACTGCAAGTATGGC---------GAGAGCCCCGTGACCAATGTGAGAGGTGACCTGCAAGTATTGGCCCAAAAGGCGGCAAGAACG------------CTGCCTACCTCCTTCAATTACGGTGCCATCAAAGCCACTCGGGTGACTGAACTGCTTTACCGCATGAAGAGGGCCGAAACATACTGCCCCCGGCCTCTTTTG---GCTATTCAC---CCAAGCGAAGCTAGACACAAACAAAAGATTGTTGCGCCTGTGAAACAGCTTTTGAACTTTGACCTGCTCAAGTTGGCAGGAGACGTCGAGTCCAACCCTGGG------CCTTTCTTCTTCTCTGACGTCAGGTCAAATTTTTCCAAGTTGGTTGAAACCATCAACCAGATGCAGGAGGACATGTCAACGAAACACGGACCCGACTTTAACCGGTTGGTGTCTGCATTTGAGGAACTGGCCACTGGAGTGAAGGCTATCAGGACCGGTCTCGATGAAGCCAAACCCTGGTACAAGCTCATCAAGCTCTTGAGCCGCCTGTCATGCATGGCCGCTGTAGCAGCACGGTCAAAGGACCCAGTCCTTGTGGCCATCATGCTGGCTGACACCGGCCTTGAGATTCTGGACAGTACCTTTGTCGTGAAGAAGATCTCCGACTCGCTCTCCAGTCTCTTTCACGTGCCGGCCCCCGTCTTCAGTTTCGGAGCCCCGATTTTGTTGGCCGGGTTGGTCAAAGTCGCCTCGAGTTTCTTCCGGTCCACGCCCGAAGACCTTGAGAGAGCGGAGAAACAGCTCAAAGCACGTGACATCAATGACATATTCGCCATTCTCAAGAACGGCGAGTGGCTGGTCAAGCTGATTCTTGCCATCCGCGACTGGATCAAGGCATGGATCGCCTCAGAAGAAAAGTTTGTCACCATGACAGACCTGGTGCCTGGCATCCTTGAAAAGCAGCGGGATCTCAACGACCCAAGCAAGTACAAAGAGGCCAAGGAGTGGCTCGACAACGCGCGCCAAGCGTGTTTAAAGAGCGGGAACATCCACATCGCAAACCTTTGCAAAGTGGTTGCCCCAGCACCCAGCAGGTCGAGGCCCGAACCCGTGGTCGTTTGCCTCCGTGGCAAATCGGGCCAGGGCAAGAGTTTCCTTGCGAACGTGCTTGCACAAGCAATTTCAACCCACTTCACTGGCAGAACCGACTCAGTTTGGTACTGCCCACCTGACCCTGACCACTTCGACGGTTACAACCAGCAGACCGTTGTAGTAATGGATGATTTGGGCCAGAACCCCGACGGGAAGGACTTCAAGTACTTCGCCCAAATGGTTTCAACTACGGGGTTTATCCCGCCCATGGCTTCACTCGAGGACAAAGGCAAACCTTTCAACAGCAAGGTCATCATCGCCACCACCAACCTGTACTCGGGCTTCACCCCGAGAACTATGGTGTGCCCTGACGCACTGAACCGAAGGTTCCACTTTGACATTGACGTGAGCGCCAAGGACGGGTACAAAATTAACAACAAATTGGACATCATCAAAGCTCTTGAAGATACCCACACCAACCCAGTGGCAATGTTTCAATACGACTGTGCCCTTCTCAACGGCATGGCCGTTGAAATGAAGAGAATGCAACAAGATATGTTCAAGCCTCAACCGTCCCTCCAGAACGTCTACCAGCTTGTTCAGGAGGTGATTGACCGGGTCGAGCTCCACGAGAAGGTGTCGAGCCACCCGATTTTCAAGCAGATCTCAATTCCTTCCCAAAAGGCTGTGCTGTACTTTCTCATTGAGAAGGGCCAGCACGAAGCAGCAATTGAGTTCTTTGAGGGGATGGTGCATGACTCCATCAAGGAGGAGCTCCGGCCTCTCATCCAACAGACCTCATTTGTGAAGCGCGCTTTTAAGCGCCTGAAGGAAAACTTTGAGATAGTTGCCCTGTGTTTGACTCTTTTGGCAAACATAGTGATCATGATCCGCGAGACTCGCAAGAGACAGCAGATGGTGGATGATGCAGTGAACGAGTACATTGAGAAGGCAAACATCACCACGGATGACAAGACTCTTGACGAGGCGGAAAAGAACCCTCTGGAGACCAGCGGTGCCACCACTGTTGGTTTCAGAGAGAAAACTCTCCCGGGACACAAGGCGGGTGATGACGTGAACTCCGAGCCCGCCAAACCCGTGGAAGAACAACCACAAGCTGAAGGACCCTACACCGGTCCACTCGAGCGTCAAAAACCCCTGAAAGTGAGGGCCAAGCTCCCACAGCAGGAGGGGCCCTACGCTGGTCCGATGGAGAGACAGAAACCGCTGAAAGTGAAAGTGAAAGCCCCGGTCGTTAAGGAAGGACCTTACGAAGGACCGGTGAAGAAACCTGTCGCTTTGAAAGTGAAAGCAAAG---AACTTGATTGTCACTGAGAGTGGTGCTCCCCCGACTGACTTGCAAAAGATGGTCATGGGTAACACCAAGCCTGTTGAGCTCATCCTCGACGGGAAGACGGTGGCCATCTGCTGCGCCACCGGAGTGTTTGGTACTGCCTACCTAGTTCCTCGTCATCTTTTCGCAGAGAAGTATGACAAGATCATGTTGGACGGCAGAGCCATGACAGACAGTGACTACAGAGTGTTTGAGTTTGAGATTAAAGTGAAAGGACAGGACATGCTCTCAGACGCCGCTCTCATGGTGCTTCACCGTGGGAATCGCGTGCGGGACATCACGAAGCACTTCCGTGATGTGGCAAGAATGAAGAAAGGCACCCCCGTCGTCGGCGTGATCAACAACGCTGATGTTGGGAGACTGATCTTCTCTGGTGAGGCCCTTACCTACAAGGACATTGTAGTGTGCATGGACGGAGACACCATGCCCGGTCTCTTCGCCTACAAAGCTGCCACCAAGGCGGGTTACTGTGGAGGAGCCGTTCTTGCGAAGGACGGAGCCGAGACTTTCATCGTCGGCACTCACTCCGCAGGCGGCAAT---GGAGTTGGATACTGCTCATGCGTTTCCAGGTCCATGCTGCTTAAAATGAAGGCACACATCGATCCCGAACCACACCACGAGGGATTGATAGTTGACACCAGAGATGTTGAGGAGCGCGTACATGTCATGCGCAAAACCAAGCTCGCACCCACCGTGGCACACGGTGTGTTTAACCCCGAATTTGGGCCTGCCGCCTTGTCCAACAAGGACCCGCGCCTGAATGAGGGGGTTGTCCTCGATGAAGTCATCTTCTCCAAACACAAAGGAAACACAAAGATGTCTGAGGAGGACAAAGCGCTGTTCCGCCGCTGTGCTGCTGACTACGCGTCGCGTCTGCATAGCGTGCTGGGTACGGCAAATGCCCCACTGAGCACTTACGAGGCAATCAAGGGCGTCGACGGACTTGACGCCATGGAACCAGACACCGCGCCTGGTCTCCCCTGGGCTCTCCAGGGGAAACGCCGTGGTGCGCTCATCGACTTCGAGAACGGCACTGTCGGACCCGAGGTTGAAGCTGCCTTGAAGCTCATGGAGAAAAGAGAGTACAAGTTTACATGCCAGACCTTCCTGAAGGACGAGATTCGCCCGATGGAGAAGGTACGTGCCGGCAAGACTCGCATTGTCGACGTCCTGCCCGTTGAACACATTCTTTACACTAGGATGATGATTGGCAGATTTTGTGCTCAAATGCACTCAAACAACGGACCGCAAATTGGCTCGGCGGTTGGTTGTAATCCTGATGTTGATTGGCAAAGATTTGGCACGCATTTTGCTCAGTATAGAAACGTGTGGGATGTGGACTATTCGGCCTTTGATGCCAACCACTGCAGTGACGCAATGAACATCATGTTTGAGGAGGTGTTTAACACGGACTTCGGTTTCCACCCAAACGCTGAGTGGATCCTGAAAACTCTCGTGAACACTGAACACGCCTATGAGAACAAACGCATCACTGTTGAAGGCGGGATGCCGTCTGGTTGTTCCGCAACAAGCATCATCAACACAATTTTGAACAACATCTACGTGCTCTACGCCTTGCGTAGACACTATGAGGGGGTTGAGCTGGACTCTTACACCATGATCTCCTACGGAGACGACATCGTGGTTGCAAGTGATTACGATCTGGACTTTGAGGCCCTCAAGCCTCACTTCAAATCCCTTGGTCAAACCATTACCCCAGCTGACAAAAGCGACAAAGGTTTTGTTCTTGGTCACTCCATTACCGATGTCACTTTCCTCAAAAGACACTTCCACATGGACTATGGAACTGGGTTTTACAAACCTGTGATGGCTTCGAAGACCCTCGAGGCTATCCTCTCCTTTGCACGCCGTGGGACCATACAGGAGAAGTTGATCTCCGTGGCAGGACTCGCCGTCCACTCTGGACCTGACGAGTACCGGCGTCTCTTTGAGCCTTTCCAGGGCCTCTTTGAGATTCCAAGCTACAGATCACTTTACCTGCGTTGGGTGAACGCCGTGTGCGGTGACGCA---------------------------------
>ACT68348
------------------------------------------------------ATGAGCACAACTGACTGTTTCATCGCT---TTGTTGTACGCTTTCAGAGAGATTAAAACACTGTTC---TTATCACGAGCACAAGGAAAG------ATGGAGTTCACACTTCACAACGGTGAGAAGAAAACATTCTACTCCAGGCCCAACAAACACGACAACTGCTGGCTGAACACCATCCTCCAGTTGTTTAGGTACGTTGATGAACCTTTTTTCGACTGGGTCTACTACTCACCTGAGAACCTCACACTTGATGCTATCAAACAATTGGAAGAAATTACTGGTCTCGAGCTCCACGAGGGTGGACCACCCGCTCTCGTTATTTGGAACATTAAACACTTGCTCAACACCGGAATCGGCACCGCCTCGCGACCCAGCGAAGTGTGCATGGTAGACGGGACGGATATGTGTTTGGCTGACTTCCACGCTGGCATCTTCCTGAAAGGACAGGAACACGCTGTGTTCGCCTGCGTTACCTCCAACGGGTGGTACGCGATTGATGACGAGGACTTTTACCCCTGGACGCCGGACCCGTCCGACGTTCTGGTGTTTGTCCCGTACGATCAAGAACCGCTCAACGGAGAATGGAAAGCAAAGGTTCAGAAACGACTCAGAGGCGCCGGGCAATCCAGCCCGGCGACTGGGTCACAGAACCAGTCAGGCAACACTGGAAGCATTATCAACAATTACTACATGCAGCAGTACCAGAACTCCATGGACACGCAGCTTGGTGACAACGCTATTAGCGGAGGCTCCAACGAGGGGTCCACGGACACCACCTCCACTCACACAACCAACACTCAGAACAATGACTGGTTTTCAAAGCTGGCCAGTTCCGCTTTTAGCGGTCTTTTCGGCGCTCTTCTTGCTGACAAGAAAACCGAGGAGACCACTCTTCTCGAGGACCGCATCCTCACTACCCGCAACGGACACACGACCTCGACAACCCAGTCGAGCGTTGGAGTCACTTACGGGTACGCAACAGCTGAGGACTTTGTGAGCGGACCAAACACATCTGGGCTTGAGACCAGGGTTGTGCAGGCAGAGCGGTTCTTCAAAACCCACTTGTTCGACTGGGTCACCAGTGACCCGTTTGGACGGTGCTATCTGCTGGAACTCCCAACTGACCACAAAGGTGTCTACGGCAGCCTGACCGACTCTTATGCTTACATGAGAAACGGTTGGGATGTTGAGGTCACCGCAGTGGGAAATCAGTTCAACGGAGGATGTCTGTTGGTGGCCATGGTGCCAGAACTTTGCTCTATTGACAAGAGAGAGCTGTACCAGCTCACGCTCTTTCCCCACCAGTTCATCAACCCCCGGACGAACATGACGGCG------CACATCACTGTGCCCTTTGTTGGCGTCAACCGCTACGACCAGTACAAGGTACACAAACCTTGGACCCTCGTGGTTATGGTTGTGGCCCCGCTGACTGTCAAC---ACCGAAGGTGCCCCACAGATCAAGGTCTATGCCAACATCGCCCCTACCAACGTGCACGTTGCGGGTGAGTTCCCTTCTAAGGAAGGGATCTTCCCCGTGGCATGTAGCGACGGTTACGGTGGTCTGGTGACCACTGACCCAAAGACGGCTGACCCCGCCTACGGGAAAGTGTTCAATCCACCTCGCAACATGTTGCCGGGGCGGTTCACCAACTTCCTTGATGTGGCTGAGGCGTGCCCTACGTTTCTGCACTTTGAGGGTGGCGTGCCGTACGTGACCACAAAGACGGAC---TCAGACAGGGTGCTCGCCCAGTTTGACTTGTCTCTGGCAGCAAAGCACATGTCAAACACCTTCCTGGCAGGTCTCGCCCAGTACTACACACAGTACAGCGGCACCATCAACCTGCACTTCATGTTCACAGGACCCACTGACGCGAAAGCGCGTTACATGATTGCATACGCCCCCCCTGGT------ATGGAG---CCGCCCAAAACACCTGAGGCGGCCGCCCACTGCATTCATGCGGAGTGGGACACAGGGTTGAATTCAAAATTCACATTTTCAATCCCTTACCTTTCGGCGGCTGATTACGCGTACACCGCGTCTGACGCTGCGGAGACCACAAATGTACAGGGATGGGTTTGCCTGTTTCAAATTACACACGGGAAGGCTGACGGCGACGCACTGGTCGTTCTAGCTAGCGCCGGTAAGGACTTTGAGCTGCGTCTGCCAGTTGACGCTCGCACGCAGACCACCTCCGCAGGTGAGTCGGCTGACCCCGTGACTGCCACTGTTGAGAACTACGGTGGTGAGACACAGGTCCAGAGACGCCAACACACGGATGTCTCGTTCATATTAGACAGATTTGTGAAAGTAACACCAAAA---GACCAAATTAATGTGTTGGACCTGATGCAAACCCCTGCACACACTTTGGTAGGCGCGCTCCTCCGTACTGCCACCTACTACTTCGCAGATCTAGAAGTGGCAGTGAAACACGAGGGGAAC---CTTACCTGGGTCCCGAATGGGGCGCCTGAGACAGCGTTGGACAACACCACCAATCCAACGGCTTACCACAAGGCACCGCTCACCCGGCTTGCACTGCCTTACACGGCACCGCACCGTGTCTTGGCTACTGTTTACAACGGGAACTGCAAGTATGGC---------GAGAGCCCCGTGACCAATGTGAGAGGTGACCTGCAAGTATTGGCCCAAAAGGCGGCAAGAACG------------CTGCCTACCTCCTTCAATTACGGTGCCATCAAAGCCACTCGGGTGACTGAACTGCTTTACCGCATGAAGAGGGCCGAAACATACTGCCCCCGGCCTCTTTTG---GCTATTCAC---CCAAGCGAAGCTAGACACAAACAAAAGATTGTTGCGCCTGTGAAACAGCTTTTGAACTTTGACCTGCTCAAGTTGGCAGGAGACGTCGAGTCCAACCCTGGG------CCTTTCTTCTTCTCTGACGTCAGGTCAAATTTTTCCAAGTTGGTTGAAACCATCAACCAGATGCAGGAGGACATGTCAACGAAACACGGACCCGACTTTAACCGGTTGGTGTCTGCATTTGAGGAACTGGCCACTGGAGTGAAGGCTATCAGGACCGGTCTCGATGAAGCCAAACCCTGGTACAAGCTCATCAAGCTCTTGAGCCGCCTGTCATGCATGGCCGCTGTAGCAGCACGGTCAAAGGACCCAGTCCTTGTGGCCATCATGCTGGCTGACACCGGCCTTGAGATTCTGGACAGTACCTTTGTCGTGAAGAAGATCTCCGACTCGCTCTCCAGTCTCTTTCACGTGCCGGCCCCCGTCTTCAGTTTCGGAGCCCCGATTTTGTTGGCCGGGTTGGTCAAAGTCGCCTCGAGTTTCTTCCGGTCCACGCCCGAAGACCTTGAGAGAGCGGAGAAACAGCTCAAAGCACGTGACATCAATGACATATTCGCCATTCTCAAGAACGGCGAGTGGCTGGTCAAGCTGATTCTTGCCATCCGCGACTGGATCAAGGCATGGATCGCCTCAGAAGAAAAGTTTGTCACCATGACAGACCTGGTGCCTGGCATCCTTGAAAAGCAGCGGGATCTCAACGACCCAAGCAAGTACAAAGAGGCCAAGGAGTGGCTCGACAACGCGCGCCAAGCGTGTTTGAAGAGCGGGAACATCCACATCGCAAACCTTTGCAAAGTGGTTGCCCCAGCACCCAGCAGGTCGAGGCCCGAACCCGTGGTCGTTTGCCTCCGTGGCAAATCGGGCCAGGGCAAGAGTTTCCTTGCGAACGTGCTTGCACAAGCAATTTCAACCCACTTCACTGGCAGAACCGACTCAGTTTGGTACTGCCCACCTGACCCTGACCACTTCGACGGTTACAACCAGCAGACCGTTGTAGTAATGGATGATTTGGGCCAGAACCCCGACGGGAAGGACTTCAAGTACTTTGCCCAAATGGTTTCAACTACGGGGTTTATCCCGCCCATGGCTTCACTCGAGGACAAAGGCAAACCTTTCAACAGCAAGGTCATCATCGCCACCACCAACCTGTACTCGGGCTTCACCCCGAGAACTATGGTGTGCCCTGACGCACTGAACCGAAGGTTCCACTTTGACATTGACGTGAGCGCCAAGGACGGGTACAAAATTAACAACAAATTGGACATCATCAAAGCTCTTGAAGATACCCACACCAACCCAGTGGCAATGTTTCAATACGACTGTGCCCTTCTCAACGGCATGGCCGTTGAAATGAAGAGAATGCAACAAGATATGTTCAAGCCTCAACCGTCCCTCCAGAACGTCTACCAGCTTGTTCAGGAGGTGATTGACCGGGTCGAGCTCCACGAGAAGGTGTCGAGCCACCCGATTTTCAAGCAGATCTCAATTCCTTCCCAAAAGGCTGTGCTGTACTTTCTCATTGAGAAGGGCCAGCACGAAGCAGCAATTGAGTTCTTTGAGGGGATGGTGCATGACTCCATCAAGGAGGAGCTCCGGCCTCTCATCCAACAGACCTCATTTGTGAAGCGCGCTTTTAAGCGCCTGAAGGAAAACTTTGAGATAGTTGCCCTGTGTTTGACTCTTTTGGCAAACATAGTGATCATGATCCGCGAGACTCGCAAGAGACAGCAGATGGTGGATGATGCAGTGAACGAGTACATTGAGAAGGCAAACATCACCACGGATGACAAGACTCTTGACGAGGCGGAAAAGAACCCTCTGGAGACCAGCGGTGCCACCACTGTTGGTTTCAGAGAGAAAACTCTCCCGGGACACAAGGCGGGTGATGACGTGAACTCCGAGCCCGCCAAACCCGTGGAAGAACAACCACAAGCTGAAGGACCCTACACCGGTCCACTCGAGCGTCAAAAACCCCTGAAAGTGAGGGCCAAGCTCCCACAGCAGGAGGGGCCCTACGCTGGTCCGATGGAGAGACAGAAACCGCTGAAAGTGAAAGTGAAAGCCCCGGTCGTTAAGGAAGGACCTTACGAAGGACCGGTGAAGAAACCTGTCGCTTTGAAAGTGAAAGCAAAG---AACTTGATTGTCACTGAGAGTGGTGCTCCCCCGACTGACTTGCAAAAGATGGTCATGGGTAACACCAAGCCTGTTGAGCTCATCCTCGACGGGAAGACGGTGGCCATCTGCTGCGCCACCGGAGTGTTTGGTACTGCCTACCTAGTTCCTCGTCATCTTTTCGCAGAGAAGTATGACAAGATCATGTTGGACGGCAGAGCCATGACAGACAGTGACTACAGAGTGTTTGAGTTTGAGATTAAAGTGAAAGGACAGGACATGCTCTCAGACGCCGCTCTCATGGTGCTTCACCGTGGGAATCGCGTGCGGGACATCACGAAGCACTTCCGTGATGTGGCAAGAATGAAGAAAGGCACCCCCGTCGTCGGCGTGATCAACAACGCTGATGTTGGGAGACTGATCTTCTCTGGTGAGGCCCTTACCTACAAGGACATTGTAGTGTGCATAGACGGAGACACCATGCCCGGTCTCTTCGCCTACAAAGCTGCCACCAAGGCGGGTTACTGTGGAGGAGCCGTTCTTGCAAAGGACGGAGCCGAGACTTTCATCGTCGGCACTCACTCCGCAGGCGGCAAT---GGAGTTGGATACTGCTCATGCGTTTCCAGGTCCATGCTGCTTAAAATGAAGGCACACATCGATCCCGAACCACACCACGAGGGATTGATAGTTGACACCAGAGATGTTGAGGAGCGCGTACATGTCATGCGCAAAACCAAGCTCGCACCCACCGTGGCACACGGTGTGTTTAACCCCGAATTTGGGCCTGCCGCCTTGTCCAACAAGGACCCGCGCCTGAATGAGGGGGTTGTCCTCGATGAAGTCATCTTCTCCAAACACAAAGGAAACACAAAGATGTCTGAGGAGGACAAAGCGCTGTTCCGCCGCTGTGCTGCTGACTACGCGTCGCGTCTGCATAGCGTGCTGGGTACGGCAAATGCCCCACTGAGCACTTACGAGGCAATCAAGGGCGTCGACGGACTTGACGCCATGGAACCAGACACCGCGCCTGGTCTCCCCTGGGCTCTCCAGGGGAAACGCCGTGGTGCGCTCATCGACTTCGAGAACGGCACTGTCGGACCCGAGGTTGAAGCTGCCTTGAAGCTCATGGAGAAAAGAGAGTACAAGTTTACATGCCAGACCTTCCTGAAGGACGAGATTCGCTCGATGGAGAAGGTACGTGCCGGCAAGACTCGCATTGTCGACGTCCTGCCCGTTGAACACATTCTTTACACTAGGATGATGATTGGCAGATTTTGTGCTCAAATGCACTCAAACAACGGACCGCAAATTGGCTCGGCGGTTGGTTGTAATCCTGATGTTGATTGGCAAAGATTTGGCACGCATTTTGCTCAGTATAGAAACGTGTGGGATGTGGACTATTCGGCCTTTGATGCCAACCACTGCAGTGACGCAATGAACATCATGTTTGAGGAGGTGTTTAACACGGACTTCGGTTTCCACCCAAACGCTGAGTGGATCCTGAAAACTCTCGTGAACACTGAACACGCCTATGAGAACAAACGCATCACTGTTGAAGGCGGGATGCCGTCTGGTTGTTCCGCAACAAGCATCATCAACACAATTTTGAACAACATCTACGTGCTCTACGCCTTGCGTAGACACTATGAGGGGGTTGAGCTGGACTCTTACACCATGATCTCCTACGGAGACGACATCGTGGTTGCAAGTGATTACGATCTGGACTTTGAGGCCCTCAAGCCTCACTTCAAATCCCTTGGTCAAACCATTACCCCAGCTGACAAAAGCGACAAAGGTTTTGTTCTTGGTCACTCCATTACCGATGTCACTTTCCTCAAAAGACACTTCCACATGGACTATGGAACTGGGTTTTACAAACCTGTGATGGCTTCGAAGACCCTCGAGGCTATCCTCTCCTTTGCACGCCGTGGGACCATACAGGAGAAGTTGATCTCCGTGGCAGGACTCGCCGTCCACTCTGGACCTGACGAGTACCGGCGTCTCTTTGAGCCTTTCCAGGGCCTCTTTGAGATTCCAAGCTACAGATCACTTTACCTGCGTTGGGTGAACGCCGTGTGCGGTGACGCA---------------------------------
>ACT68345
------------------------------------------------------ATGAGCACAACTGACTGTTTCATCGCT---TTGTTGTACGCTTTCAGAGAGATTAAAACACTGTTC---TTATCACGAGCACAAGGAAAG------ATGGAGTTCACACTTCACAACGGTGAGAAGAAAACATTCTACTCCAGGCCCAACAAACACGACAACTGCTGGCTGAACACCATCCTCCAGTTGTTTAGGTACGTTGATGAACCTTTTTTCGACTGGGTCTACTACTCACCTGAGAACCTCACACTTGATGCTATCAAACAATTGGAAGAAATTACTGGTCTCGAGCTCCACGAGGGTGGACCACCCGCTCTCGTTATTTGGAACATTAAACACTTGCTCAACACCGGAATCGGCACCGCCTCGCGACCCAGCGAAGTGTGCATGGTAGACGGGACGGATATGTGTTTGGCTGACTTCCACGCTGGCATCTTCCTGAAAGGACAGGAACACGCTGTGTTCGCCTGCGTTACCTCCAACGGGTGGTACGCGATTGATGACGAGGACTTTTACCCCTGGACGCCGGACCCGTCCGACGTTCTGGTGTTTGTCCCGTACGATCAAGAACCGCTCAACGGAGAATGGAAAGCAAAGGTTCAGAAACGACTCAGAGGCGCCGGGCAATCCAGCCCGGCGACTGGGTCACAGAACCAGTCAGGCAACACTGGAAGCATTATCAACAATTACTACATGCAGCAGTACCAGAACTCCATGGACACGCAGCTTGGTGACAACGCTATTAGCGGAGGCTCCAACGAGGGGTCCACGGACACCACCTCCACTCACACAACCAACACTCAGAACAATGACTGGTTTTCAAAGCTGGCCAGTTCCGCTTTTAGCGGTCTTTTCGGCGCTCTTCTTGCTGACAAGAAAACCGAGGAGACCACTCTTCTCGAGGACCGCATCCTCACTACCCGCAACGGACACACGACCTCGACAACCCAGTCGAGCGTTGGAGTCACTTACGGGTACGCAACAGCTGAGGACTTTGTGAGCGGACCAAACACATCTGGGCTTGAGACCAGGGTTGTGCAGGCAGAGCGGTTCTTCAAAACCCACTTGTTCGACTGGGTCACCAGTGACCCGTTTGGACGGTGCTATCTGCTGGAACTCCCAACTGACCACAAAGGTGTCTACGGCAGCCTGACCGACTCTTATGCTTACATGAGAAACGGTTGGGATGTTGAGGTCACCGCAGTGGGAAATCAGTTCAACGGAGGATGTCTGTTGGTGGCCATGGTGCCAGAACTTTGCTCTATTGACAAGAGAGAGCTGTACCAGCTCACGCTCTTTCCCCACCAGTTCATCAACCCCCGGACGAACATGACGGCG------CACATCACTGTGCCCTTTGTTGGCGTCAACCGCTACGACCAGTACAAGGTACACAAACCTTGGACCCTCGTGGTTATGGTTGTGGCCCCGCTGACTGTCAAC---ACCGAAGGTGCCCCACAGATCAAGGTCTATGCCAACATCGCCCCTACCAACGTGCACGTTGCGGGTGAGTTCCCTTCTAAGGAAGGGATCTTCCCCGTGGCATGTAGCGACGGTTACGGTGGTCTGGTGACCACTGACCCAAAGACGGCTGACCCCGCCTACGGGAAAGTGTTCAATCCACCTCGCAACATGTTGCCGGGGCGGTTCACCAACTTCCTTGATGTGGCTGAGGCGTGCCCTACGTTTCTGCACTTTGAGGGTGGCGTGCCGTACGTGACCACAAAGACGGAC---TCAGACAGGGTGCTCGCCCAGTTTGACTTGTCTCTGGCAGCAAAGCACATGTCAAACACCTTCCTGGCAGGTCTCGCCCAGTACTACACACAGTACAGCGGCACCATCAACCTGCACTTCATGTTCACAGGACCCACTGACGCGAAAGCGCGTTACATGATTGCATACGCCCCCCCTGGT------ATGGAG---CCGCCCAAAACACCTGAGGCGGCCGCCCACTGCATTCATGCGGAGTGGGACACAGGGTTGAATTCAAAATTCACATTTTCAATCCCTTACCTTTCGGCGGCTGATTACGCGTACACCGCGTCTGACGCTGCGGAGACCACAAATGTACAGGGATGGGTTTGCCTGTTTCAAATTACACACGGGAAGGCTGACGGCGACGCACTGGTCGTTCTAGCTAGCGCCGGTAAGGACTTTGAGCTGCGTCTGCCAGTTGACGCTCGCACGCAGACCACCTCCGCAGGTGAGTCGGCTGACCCCGTGACTGCCACTGTTGAGAACTACGGTGGTGAGACACAGGTCCAGAGACGCCAACACACGGATGTCTCGTTCATATTAGACAGATTTGTGAAAGTAACACCAAAA---GACCAAATTAATGTGTTGGACCTGATGCAAACCCCTGCACACACTTTGGTAGGCGCGCTCCTCCGTACTGCCACCTACTACTTCGCAGATCTAGAAGTGGCAGTGAAACACGAGGGGAAC---CTTACCTGGGTCCCGAATGGGGCGCCCGAGACAGCGTTGGACAACACCACCAATCCAACGGCTTACCACAAGGCACCGCTCACCCGGCTTGCACTGCCTTACACGGCACCGCACCGTGTCTTGGCTACTGTTTACAACGGGAACTGCAAGTATGGC---------GAGAGCCCCGTGACCAATGTGAGAGGTGACCTGCAAGTATTGGCCCAAAAGGCGGCAAGAACG------------CTGCCTACCTCCTTCAATTACGGTGCCATCAAAGCCACTCGGGTGACTGAACTGCTTTACCGCATGAAGAGGGCCGAAACATACTGCCCCCGGCCTCTTTTG---GCTATTCAC---CCAAGCGAAGCTAGACACAAACAAAAGATTGTTGCGCCTGTGAAACAGCTTTTGAACTTTGACCTGCTCAAGTTGGCAGGAGACGTCGAGTCCAACCCTGGG------CCTTTCTTCTTCTCTGACGTCAGGTCAAATTTTTCCAAGTTGGTTGAAACCATCAACCAGATGCAGGAGGACATGTCAACGAAACACGGACCCGACTTTAACCGGTTGGTGTCTGCATTTGAGGAACTGGCCACTGGAGTGAAGGCTATCAGGACCGGTCTCGATGAAGCCAAACCCTGGTACAAGCTCATCAAGCTCTTGAGCCGCCTGTCATGCATGGCCGCTGTAGCAGCACGGTCAAAGGACCCAGTCCTTGTGGCCATCATGCTGGCTGACACCGGCCTTGAGATTCTGGACAGTACCTTTGTCGTGAAGAAGATCTCCGACTCGCTCTCCAGTCTCTTTCACGTGCCGGCCCCCGTCTTCAGTTTCGGAGCCCCGATTTTGTTGGCCGGGTTGGTCAAAGTCGCCTCGAGTTTCTTCCGGTCCACGCCCGAAGACCTTGAGAGAGCGGAGAAACAGCTCAAAGCACGTGACATCAATGACATATTCGCCATTCTCAAGAACGGCGAGTGGCTGGTCAAGCTGATTCTTGCCATCCGCGACTGGATCAAGGCATGGATCGCCTCAGAAGAAAAGTTTGTCACCATGACAGACCTGGTGCCTGGCATCCTTGAAAAGCAGCGGGATCTCAACGACCCAAGCAAGTACAAAGAGGCCAAGGAGTGGCTCGACAACGCGCGCCAAGCGTGTTTAAAGAGCGGGAACATCCACATCGCAAACCTTTGCAAAGTGGTTGCCCCAGCACCCAGCAGGTCGAGGCCCGAACCCGTGGTCGTTTGCCTCCGTGGCAAATCGGGCCAGGGCAAGAGTTTCCTTGCGAACGTGCTTGCACAAGCAATTTCAACCCACTTCACTGGCAGAACCGACTCAGTTTGGTACTGCCCACCTGACCCTGACCACTTCGACGGTTACAACCAGCAGACCGTTGTAGTAATGGATGATTTGGGCCAGAACCCCGACGGGAAGGACTTCAAGTACTTCGCCCAAATGGTTTCAACTACGGGGTTTATCCCGCCCATGGCTTCACTCGAGGACAAAGGCAAACCTTTCAACAGCAAGGTCATCATCGCCACCACCAACCTGTACTCGGGCTTCACCCCGAGAACTATGGTGTGCCCTGACGCACTGAACCGAAGGTTCCACTTTGACATTGACGTGAGCGCCAAGGACGGGTACAAAATTAACAACAAATTGGACATCATCAAAGCTCTTGAAGATACCCACACCAACCCAGTGGCAATGTTTCAATACGACTGTGCCCTTCTCAACGGCATGGCCGTTGAAATGAAGAGAATGCAACAAGATATGTTCAAGCCTCAACCGTCCCTCCAGAACGTCTACCAGCTTGTTCAGGAGGTGATTGACCGGGTCGAGCTCCACGAGAAGGTGTCGAGCCACCCGATTTTCAAGCAGATCTCAATTCCTTCCCAAAAGGCTGTGCTGTACTTTCTCATTGAGAAGGGCCAGCACGAAGCAGCAATTGAGTTCTTTGAGGGGATGGTGCATGACTCCATCAAGGAGGAGCTCCGGCCTCTCATCCAACAGACCTCATTTGTGAAGCGCGCTTTTAAGCGCCTGAAGGAAAACTTTGAGATAGTTGCCCTGTGTTTGACTCTTTTGGCAAACATAGTGATCATGATCCGCGAGACTCGCAAGAGACAGCAGATGGTGGATGATGCAGTGAACGAGTACATTGAGAAGGCAAACATCACCACGGATGACAAGACTCTTGACGAGGCGGAAAAGAACCCTCTGGAGACCAGCGGTGCCACCACTGTTGGTTTCAGAGAGAAAACTCTCCCGGGACACAAGGCGGGTGATGACGTGAACTCCGAGCCCGCCAAACCCGTGGAAGAACAACCACAAGCTGAAGGACCCTACACCGGTCCACTCGAGCGTCAAAAACCCCTGAAAGTGAGGGCCAAGCTCCCACAGCAGGAGGGGCCCTACGCTGGTCCGATGGAGAGACAGAAACCGCTGAAAGTGAAAGTGAAAGCCCCGGTCGTTAAGGAAGGACCTTACGAAGGACCGGTGAAGAAACCTGTCGCTTTGAAAGTGAAAGCAAAG---AACTTGATTGTCACTGAGAGTGGTGCTCCCCCGACTGACTTGCAAAAGATGGTCATGGGTAACACCAAGCCTGTTGAGCTCATCCTCGACGGGAAGACGGTGGCCATCTGCTGCGCCACCGGAGTGTTTGGTACTGCCTACCTAGTTCCTCGTCATCTTTTCGCAGAGAAGTATGACAAGATCATGTTGGACGGCAGAGCCATGACAGACAGTGACTACAGAGTGTTTGAGTTTGAGATTAAAGTGAAAGGACAGGACATGCTCTCAGACGCCGCTCTCATGGTGCTTCACCGTGGGAATCGCGTGCGGGACATCACGAAGCACTTCCGTGATGTGGCAAGAATGAAGAAAGGCACCCCCGTCGTCGGCGTGATCAACAACGCTGATGTTGGGAGACTGATCTTCTCTGGTGAGGCCCTTACCTACAAGGACATTGTAGTGTGCATGGACGGAGACACCATGCCCGGTCTCTTCGCCTACAAAGCTGCCACCAAGGCGGGTTACTGTGGAGGAGCCGTTCTTGCAAAGGACGGAGCCGAGACTTTCATCGTCGGCACTCACTCCGCAGGCGGCAAT---GGAGTTGGATACTGCTCATGCGTTTCCAGGTCCATGCTGCTTAAAATGAAGGCACACATCGATCCCGAACCACACCACGAGGGATTGATAGTTGACACCAGAGATGTTGAGGAGCGCGTACATGTCATGCGCAAAACCAAGCTCGCACCCACCGTGGCACACGGTGTGTTTAACCCCGAATTTGGGCCTGCCGCCTTGTCCAACAAGGACCCGCGCCTGAATGAGGGGGTTGTCCTCGATGAAGTCATCTTCTCCAAACACAAAGGAAACACAAAGATGTCTGAGGAGGACAAAGCGCTGTTCCGCCGCTGTGCTGCTGACTACGCGTCGCGTCTGCATAGCGTGCTGGGTACGGCAAATGCCCCACTGAGCACTTACGAGGCAATCAAGGGCGTCGACGGACTTGACGCCATGGAACCAGACACCGCGCCTGGTCTCCCCTGGGCTCTCCAGGGGAAACGCCGTGGTGCGCTCATCGACTTCGAGAACGGCACTGTCGGACCCGAGGTTGAAGCTGCCTTGAAGCTCATGGAGAAAAGAGAGTACAAGTTTACATGCCAGACCTTCCTGAAGGACGAGATTCGCCCGATGGAGAAGGTACGTGCCGGCAAGACTCGCATTGTCGACGTCCTGCCCGTTGAACACATTCTTTACACTAGGATGATGATTGGCAGATTTTGTGCTCAAATGCACTCAAACAACGGACCGCAAATTGGCTCGGCGGTTGGTTGTAATCCTGATGTTGATTGGCAAAGATTTGGCACGCATTTTGCTCAGTATAGAAACGTGTGGGATGTGGACTATTCGGCCTTTGATGCCAACCACTGCAGTGACGCAATGAACATCATGTTTGAGGAGGTGTTTAACACGGACTTCGGTTTCCACCCAAACGCTGAGTGGATCCTGAAAACTCTCGTGAACACTGAACACGCCTATGAGAACAAACGCATCACTGTTGAAGGCGGGATGCCGTCTGGTTGTTCCGCAACAAGCATCATCAACACAATTTTGAACAACATCTACGTGCTCTACGCCTTGCGTAGACACTATGAGGGGGTTGAGCTGGACTCTTACACCATGATCTCCTACGGAGACGACATCGTGGTTGCAAGTGATTACGATCTGGACTTTGAGGCCCTCAAGCCTCACTTCAAATCCCTTGGTCAAACCATTACCCCAGCTGACAAAAGCGACAAAGGTTTTGTTCTTGGTCACTCCATTACCGATGTCACTTTCCTCAAAAGACACTTCCACATGGACTATGGAACTGGGTTTTACAAACCTGTGATGGCTTCGAAGACCCTCGAGGCTATCCTCTCCTTTGCACGCCGTGGGACCATACAGGAGAAGTTGATCTCCGTGGCAGGACTCGCCGTCCACTCTGGACCTGACGAGTACCGGCGTCTCTTTGAGCCTTTCCAGGGCCTCTTTGAGATTCCAAGCTACAGATCACTTTACCTGCGTTGGGTGAACGCCGTGTGCGGTGACGCA---------------------------------
>ACT68347
------------------------------------------------------ATGAGCACAACTGACTGTTTCATCGCT---TTGTTGTACGCTTTCAGAGAGATTAAAACACTGTTC---TTATCACGAGCACAAGGAAAG------ATGGAGTTCACACTTCACAACGGTGAGAAGAAAACATTCTACTCCAGGCCCAACAAACACGACAACTGCTGGCTGAACACCATCCTCCAGTTGTTTAGGTACGTTGATGAACCTTTTTTCGACTGGGTCTACTACTCACCTGAGAACCTCACACTTGATGCTATCAAACAATTGGAAGAAATTACTGGTCTCGAGCTCCACGAGGGTGGACCACCCGCTCTCGTTATTTGGAACATTAAACACTTGCTCAACACCGGAATCGGCACCGCCTCGCGACCCAGCGAAGTGTGCATGGTAGACGGGACGGATATGTGTTTGGCTGACTTCCACGCTGGCATCTTCCTGAAAGGACAGGAACACGCTGTGTTCGCCTGCGTTACCTCCAACGGGTGGTACGCGATTGATGACGAGGACTTTTACCCCTGGACGCCGGACCCGTCCGACGTTCTGGTGTTTGTCCCGTACGATCAAGAACCGCTCAACGGAGAATGGAAAGCAAAGGTTCAGAAACGACTCAGAGGCGCCGGGCAATCCAGCCCGGCGACTGGGTCACAGAACCAGTCAGGCAACACTGGAAGCATTATCAACAATTACTACATGCAGCAGTACCAGAACTCCATGGACACGCAGCTTGGTGACAACGCTATTAGCGGAGGCTCCAACGAGGGGTCCACGGACACCACCTCCACTCACACAACCAACACTCAGAACAATGACTGGTTTTCAAAGCTGGCCAGTTCCGCTTTTAGCGGTCTTTTCGGCGCTCTTCTTGCTGACAAGAAAACCGAGGAGAACACTCTTCTCGAGGACCGCATCCTCACTACCCGCAACGGACACACGACCTCGACAACCCAGTCGAGCGTTGGAGTCACTTACGGGTACGCAACAGCTGAGGACTTTGTGAGCGGACCAAACACATCTGGGCTTGAGACCAGGGTTGTGCAGGCAGAGCGGTTCTTCAAAACCCACTTGTTCGACTGGGTCACCAGTGACCCGTTTGGACGGTGCTATCTGCTGGAACTCCCAACTGACCACAAAGGTGTCTACGGCAGCCTGACCGACTCTTATGCTTACATGAGAAACGGTTGGGATGTTGAGGTCACCGCAGTGGGAAATCAGTTCAACGGAGGATGTCTGTTGGTGGCCATGGTGCCAGAACTTTGCTCTATTGACAAGAGAGAGCTGTACCAGCTCACGCTCTTTCCCCACCAGTTCATCAACCCCCGGACGAACATGACGGCG------CACATCACTGTGCCCTTTGTTGGCGTCAACCGCTACGACCAGTACAAGGTACACAAACCTTGGACCCTCGTGGTTATGGTTGTGGCCCCGCTGACTGTCAAC---ACCGAAGGTGCCCCACAGATCAAGGTCTATGCCAACATCGCCCCTACCAACGTGCACGTTGCGGGTGAGTTCCCTTCTAAGGAAGGGATCTTCCCCGTGGCATGTAGCGACGGTTACGGTGGTCTGGTGACCACTGACCCAAAGACGGCTGACCCCGCCTACGGGAAAGTGTTCAATCCACCTCGCAACATGTTGCCGGGGCGGTTCACCAACTTCCTTGATGTGGCTGAGGCGTGCCCTACGTTTCTGCACTTTGAGGGTGGCGTGCCGTACGTGACCACAAAGACGGAC---TCAGACAGGGTGCTCGCCCAGTTTGACTTGTCTCTGGCAGCAAAGCACATGTCAAACACCTTCCTGGCAGGTCTCGCCCAGTACTACACACAGTACAGCGGCACCATCAACCTGCACTTCATGTTCACAGGACCCACTGACGCGAAAGCGCGTTACATGATTGCATACGCCCCCCCTGGT------ATGGAG---CCGCCCAAAACACCTGAGGCGGCCGCCCACTGCATTCATGCGGAGTGGGACACAGGGTTGAATTCAAAATTCACATTTTCAATCCCTTACCTTTCGGCGGCTGATTACGCGTACACCGCGTCTGACGCTGCGGAGACCACAAATGTACAGGGATGGGTTTGCCTGTTTCAAATTACACACGGGAAGGCTGACGGCGACGCACTGGTCGTTCTAGCTAGCGCCGGTAAGGACTTTGAGCTGCGTCTGCCAGTTGACGCTCGCACGCAGACCACCTCCGCAGGTGAGTCGGCTGACCCCGTGACTGCCACTGTTGAGAACTACGGTGGTGAGACACAGGTCCAGAGACGCCAACACACGGATGTCTCGTTCATATTAGACAGATTTGTGAAAGTAACACCAAAA---GACCAAATTAATGTGTTGGACCTGATGCAAACCCCTGCACACACTTTGGTAGGCGCGCTCCTCCGTACTGCCACCTACTACTTCGCAGATCTAGAAGTGGCAGTGAAACACGAGGGGAAC---CTTACCTGGGTCCCGAATGGGGCGCCCGAGACAGCGTTGGACAACACCACCAATCCAACGGCTTACCACAAGGCACCGCTCACCCGGCTTGCACTGCCTTACACGGCACCGCACCGTGTCTTGGCTACTGTTTACAACGGGAACTGCAAGTATGGC---------GAGAGCCCCGTGACCAATGTGAGAGGTGACCTGCAAGTATTGGCCCAAAAGGCGGCAAGAACG------------CTGCCTACCTCCTTCAATTACGGTGCCATCAAAGCCACTCGGGTGACTGAACTGCTTTACCGCATGAAGAGGGCCGAAACATACTGCCCCCGGCCTCTTTTG---GCTATTCAC---CCAAGCGAAGCTAGACACAAACAAAAGATTGTTGCGCCTGTGAAACAGCTTTTGAACTTTGACCTGCTCAAGTTGGCAGGAGACGTCGAGTCCAACCCTGGG------CCTTTCTTCTTCTCTGACGTCAGGTCAAATTTTTCCAAGTTGGTTGAAACCATCAACCAGATGCAGGAGGACATGTCAACGAAACACGGACCCGACTTTAACCGGTTGGTGTCTGCATTTGAGGAACTGGCCACTGGAGTGAAGGCTATCAGGACCGGTCTCGATGAAGCCAAACCCTGGTACAAGCTCATCAAGCTCTTGAGCCGCCTGTCATGCATGGCCGCTGTAGCAGCACGGTCAAAGGACCCAGTCCTTGTGGCCATCATGCTGGCTGACACCGGCCTTGAGATTCTGGACAGTACCTTTGTCGTGAAGAAGATCTCCGACTCGCTCTCCAGTCTCTTTCACGTGCCGGCCCCCGTCTTCAGTTTCGGAGCCCCGATTTTGTTGGCCGGGTTGGTCAAAGTCGCCTCGAGTTTCTTCCGGTCCACGCCCGAAGACCTTGAGAGAGCGGAGAAACAGCTCAAAGCACGTGACATCAATGACATATTCGCCATTCTCAAGAACGGCGAGTGGCTGGTCAAGCTGATTCTTGCCATCCGCGACTGGATCAAGGCATGGATCGCCTCAGAAGAAAAGTTTGTCACCATGACAGACCTGGTGCCTGGCATCCTTGAAAAGCAGCGGGATCTCAACGACCCAAGCAAGTACAAAGAGGCCAAGGAGTGGCTCGACAACGCGCGCCAAGCGTGTTTGAAGAGCGGGAACATCCACATCGCAAACCTTTGCAAAGTGGTTGCCCCAGCACCCAGCAGGTCGAGGCCCGAACCCGTGGTCGTTTGCCTCCGTGGCAAATCGGGCCAGGGCAAGAGTTTCCTTGCGAACGTGCTTGCACAAGCAATTTCAACCCACTTCACTGGCAGAACCGACTCAGTTTGGTACTGCCCACCTGACCCTGACCACTTCGACGGTTACAACCAGCAGACCGTTGTAGTAATGGATGATTTGGGCCAGAACCCCGACGGGAAGGACTTCAAGTACTTCGCCCAAATGGTTTCAACTACGGGGTTTATCCCGCCCATGGCTTCACTCGAGGACAAAGGCAAACCTTTCAACAGCAAGGTCATCATCGCCACCACCAACCTGTACTCGGGCTTCACCCCGAGAACTATGGTGTGCCCTGACGCACTGAACCGAAGGTTCCACTTTGACATTGACGTGAGCGCCAAGGACGGGTACAAAATTAACAACAAATTGGACATCATCAAAGCTCTTGAAGATACCCACACCAACCCAGTGGCAATGTTTCAATACGACTGTGCCCTTCTCAACGGCATGGCCGTTGAAATGAAGAGAATGCAACAAGATATGTTCAAGCCTCAACCGCCCCTCCAGAACGTCTACCAGCTTGTTCAGGAGGTGATTGACCGGGTCGAGCTCCACGAGAAGGTGTCGAGCCACCCGATTTTCAAGCAGATCTCAATTCCTTCCCAAAAGGCTGTGCTGTACTTTCTCATTGAGAAGGGCCAGCACGAAGCAGCAATTGAGTTCTTTGAGGGGATGGTGCATGACTCCATCAAGGAGGAGCTCCGGCCTCTCATCCAACAGACCTCATTTGTGAAGCGCGCCTTTAAGCGCCTGAAGGAAAACTTTGAGATAGTTGCCCTGTGTTTGACTCTTTTGGCAAACATAGTGATCATGATCCGCGAGACTCGCAAGAGACAGCAGATGGTGGATGATGCAGTGAACGAGTACATTGAGAAGGCAAACATCACCACGGATGACAAGACTCTTGACGAGGCGGAAAAGAACCCTCTGGAGACCAGCGGTGCCACCACTGTTGGTTTCAGAGAGAAAACTCTCCCGGGACACAAGGCGGGTGATGACGTGAACTCCGAGCCCGCCAAACCCGTGGAAGAACAACCACAAGCTGAAGGACCCTACACCGGTCCACTCGAGCGTCAAAAACCCCTGAAAGTGAGGGCCAAGCTCCCACAGCAGGAGGGGCCCTACGCTGGTCCGATGGAGAGACAGAAACCGCTGAAAGTGAAAGTGAAAGCCCCGGTCGTTAAGGAAGGACCTTACGAAGGACCGGTGAAGAAACCTGTCGCTTTGAAAGTGAAAGCAAAG---AACTTGATTGTCACTGAGAGTGGTGCTCCCCCGACTGACTTGCAAAAGATGGTCATGGGTAACACCAAGCCTGTTGAGCTCATCCTCGACGGGAAGACGGTGGCCATCTGCTGCGCCACCGGAGTGTTTGGTACTGCCTACCTAGTTCCTCGTCATCTTTTCGCAGAGAAGTATGACAAGATCATGTTGGACGGCAGAGCCATGACAGACAGTGACTACAGAGTGTTTGAGTTTGAGATTAAAGTGAAAGGACAGGACATGCTCTCAGACGCCGCTCTCATGGTGCTTCACCGTGGGAATCGCGTGCGGGACATCACGAAGCACTTCCGTGATGTGGCAAGAATGAAGAAAGGCACCCCCGTCGTCGGCGTGATCAACAACGCTGATGTTGGGAGACTGATCTTCTCTGGTGAGGCCCTTACCTACAAGGACATTGTAGTGTGCATGGACGGAGACACCATGCCCGGTCTCTTCGCCTACAAAGCTGCCACCAAGGCGGGTTACTGTGGAGGAGCCGTTCTTGCAAAGGACGGAGCCGAGACTTTCATCGTCGGCACTCACTCCGCAGGCGGCAAT---GGAGTTGGATACTGCTCATGCGTTTCCAGGTCCATGCTGCTTAAAATGAAGGCACACATCGATCCCGAACCACACCACGAGGGATTGATAGTTGACACCAGAGATGTTGAGGAGCGCGTACATGTCATGCGCAAAACCAAGCTCGCACCCACCGTGGCACACGGTGTGTTTAACCCCGAATTTGGGCCTGCCGCCTTGTCCAACAAGGACCCGCGCCTGAATGAGGGGGTTGTCCTCGATGAAGTCATCTTCTCCAAACACAAAGGAAACACAAAGATGTCTGAGGAGGACAAAGCGCTGTTCCGCCGCTGTGCTGCTGACTACGCGTCGCGTCTGCATAGCGTGCTGGGTACGGCAAATGCCCCACTGAGCACTTACGAGGCAATCAAGGGCGTCGACGGACTTGACGCCATGGAACCAGACACCGCGCCTGGTCTCCCCTGGGCTCTCCAGGGGAAACGCCGTGGTGCGCTCATCGACTTCGAGAACGGCACTGTCGGACCCGAGGTTGAAGCTGCCTTGAAGCTCATGGAGAAAAGAGAGTACAAGTTTACATGCCAGACCTTCCTGAAGGACGAGATTCGCCCGATGGAGAAGGTACGTGCCGGCAAGACTCGCATTGTCGACGTCCTGCCCGTTGAACACATTCTTTACACTAGGATGATGATTGGCAGATTTTGTGCTCAAATGCACTCAAACAACGGACCGCAAATTGGCTCGGCGGTTGGTTGTAATCCTGATGTTGATTGGCAAAGATTTGGCACGCATTTTGCTCAGTATAGAAACGTGTGGGATGTGGACTATTCGGCCTTTGATGCCAACCACTGCAGTGACGCAATGAACATCATGTTTGAGGAGGTGTTTAACACGGACTTCGGTTTCCACCCAAACGCTGAGTGGATCCTGAAAACTCTCGTGAACACTGAACACGCCTATGAGAACAAACGCATCACTGTTGAAGGCGGGATGCCGTCTGGTTGTTCCGCAACAAGCATCATCAACACAATTTTGAACAACATCTACGTGCTCTACGCCTTGCGTAGACACTATGAGGGGGTTGAGCTGGACTCTTACACCATGATCTCCTACGGAGACGACATCGTGGTTGCAAGTGATTACGATCTGGACTTTGAGGCCCTCAAGCCTCACTTCAAATCCCTTGGTCAAACCATTACCCCAGCTGACAAAAGCGACAAAGGTTTTGTTCTTGGTCACTCCATTACCGATGTCACTTTCCTCAAAAGACACTTCCACATGGACTATGGAACTGGGTTTTACAAACCTGTGATGGCTTCGAAGACCCTCGAGGCTATCCTCTCCTTTGCACGCCGTGGGACCATACAGGAGAAGTTGATCTCCGTGGCAGGACTCGCCGTCCACTCTGGACCTGACGAGTACCGGCGTCTCTTTGAGCCTTTCCAGGGCCTCTTTGAGATTCCAAGCTACAGATCACTTTACCTGCGTTGGGTGAACGCCGTGTGCGGTGACGCA---------------------------------
>ACT68346
------------------------------------------------------ATGAGCACAACTGACTGTTTCATCGCT---TTGTTGTACGCTTTCAGAGAGATTAAAACACTGTTC---TTATCACGAGCACAAGGAAAG------ATGGAGTTCACACTTCACAACGGTGAGAAGAAAACATTCTACTCCAGGCCCAACAAACACGACAACTGCTGGCTGAACACCATCCTCCAGTTGTTTAGGTACGTTGATGAACCTTTTTTCGACTGGGTCTACTACTCACCTGAGAACCTCACACTTGATGCTATCAAACAATTGGAAGAAATTACTGGTCTCGAGCTCCACGAGGGTGGACCACCCGCTCTCGTTATTTGGAACATTAAACACTTGCTCAACACCGGAATCGGCACCGCCTCGCGACCCAGCGAAGTGTGCATGGTAGACGGGACGGATATGTGTTTGGCTGACTTCCACGCTGGCATCTTCCTGAAAGGACAGGAACACGCTGTGTTCGCCTGCGTTACCTCCAACGGGTGGTACGCGATTGATGACGAGGACTTTTACCCCTGGACGCCGGACCCGTCCGACGTTCTGGTGTTTGTCCCGTACGATCAAGAACCGCTCAACGGAGAATGGAAAGCAAAGGTTCAGAAACGACTCAGAGGCGCCGGGCAATCCAGCCCGGCGACTGGGTCACAGAACCAGTCAGGCAACACTGGAAGCATTATCAACAATTACTACATGCAGCAGTACCAGAACTCCATGGACACGCAGCTTGGTGACAACGCTATTAGCGGAGGCTCCAACGAGGGGTCCACGGACACCACCTCCACTCACACAACCAACACTCAGAACAATGACTGGTTTTCAAAGCTGGCCAGTTCCGCTTTTAGCGGTCTTTTCGGCGCTCTTCTTGCTGACAAGAAAACCGAGGAGACCACTCTTCTCGAGGACCGCATCCTCACTACCCGCAACGGACACACGACCTCGACAACCCAGTCGAGCGTTGGAGTCACTTACGGGTACGCAACAGCTGAGGACTTTGTGAGCGGACCAAACACATCTGGGCTTGAGACCAGGGTTGTGCAGGCAGAGCGGTTCTTCAAAACCCACTTGTTCGACTGGGTCACCAGTGACCCGTTTGGACGGTGCTATCTGCTGGAACTCCCAACTGACCACAAAGGTGTCTACGGCAGCCTGACCGACTCTTATGCTTACATGAGAAACGGTTGGGATGTTGAGGTCACCGCAGTGGGAAATCAGTTCAACGGAGGATGTCTGTTGGTGGCCATGGTGCCAGAACTTTGCTCTATTGACAAGAGAGAGCTGTACCAGCTCACGCTCTTTCCCCACCAGTTCATCAACCCCCGGACGAACATGACGGCG------CACATCACTGTGCCCTTTGTTGGCGTCAACCGCTACGACCAGTACAAGGTACACAAACCTTGGACCCTCGTGGTTATGGTTGTGGCCCCGCTGACTGTCAAC---ACCGAAGGTGCCCCACAGATCAAGGTCTATGCCAACATCGCCCCTACCAACGTGCACGTTGCGGGTGAGTTCCCTTCTAAGGAAGGGATCTTCCCCGTGGCATGTAGCGACGGTTACGGTGGTCTGGTGACCACTGACCCAAAGACGGCTGACCCCGCCTACGGGAAAGTGTTCAATCCACCTCGCAACATGTTGCCGGGGCGGTTCACCAACTTCCTTGATGTGGCTGAGGCGTGCCCTACGTTTCTGCACTTTGAGGGTGGCGTGCCGTACGTGACCACAAAGACGGAC---TCAGACAGGGTGCTCGCCCAGTTTGACTTGTCTCTGGCAGCAAAGCACATGTCAAACACCTTCCTGGCAGGTCTCGCCCAGTACTACACACAGTACAGCGGCACCATCAACCTGCACTTCATGTTCACAGGACCCACTGACGCGAAAGCGCGTTACATGATTGCATACGCCCCCCCTGGT------ATGGAG---CCGCCCAAAACACCTGAGGCGGCCGCCCACTGCATTCATGCGGAGTGGGACACAGGGTTGAATTCAAAATTCACATTTTCAATCCCTTACCTTTCGGCGGCTGATTACGCGTACACCGCGTCTGACGCTGCGGAGACCACAAATGTACAGGGATGGGTTTGCCTGTTTCAAATTACACACGGGAAGGCTGACGGCGACGCACTGGTCGTTCTAGCTAGCGCCGGTAAGGACTTTGAGCTGCGTCTGCCAGTTGACGCTCGCACGCAGACCACCTCCGCAGGTGAGTCGGCTGACCCCGTGACTGCCACTGTTGAGAACTACGGTGGTGAGACACAGGTCCAGAGACGCCAACACACGGATGTCTCGTTCATATTAGACAGATTTGTGAAAGTAACACCAAAA---GACCAAATTAATGTGTTGGACCTGATGCAAACCCCTGCACACACTTTGGTAGGCGCGCTCCTCCGTACTGCCACCTACTACTTCGCAGATCTAGAAGTGGCAGTGAAACACGAGGGGAAC---CTTACCTGGGTCCCGAATGGGGCGCCCGAGACAGCGTTGGACAACACCACCAATCCAACGGCTTACCACAAGGCACCGCTCACCCGGCTTGCACTGCCTTACACGGCACCGCACCGTGTCTTGGCTACTGTTTACAACGGGAACTGCAAGTATGGC---------GAGAGCCCCGTGACCAATGTGAGAGGTGACCTGCAAGTATTGGCCCAAAAGGCGGCAAGAACG------------CTGCCTACCTCCTTCAATTACGGTGCCATCAAAGCCACTCGGGTGACTGAACTGCTTTACCGCATGAAGAGGGCCGAAACATACTGCCCCCGGCCTCTTTTG---GCTATTCAC---CCAAGCGAAGCTAGACACAAACAAAAGATTGTTGCGCCTGTGAAACAGCTTTTGAACTTTGACCTGCTCAAGTTGGCAGGAGACGTCGAGTCCAACCCTGGG------CCTTTCTTCTTCTCTGACGTCAGGTCAAATTTTTCCAAGTTGGTTGAAACCATCAACCAGATGCAGGAGGACATGTCAACGAAACACGGACCCGACTTTAACCGGTTGGTGTCTGCATTTGAGGAACTGGCCACTGGAGTGAAGGCTATCAGGACCGGTCTCGATGAAGCCAAACCCTGGTACAAGCTCATCAAGCTCTTGAGCCGCCTGTCATGCATGGCCGCTGTAGCAGCACGGTCAAAGGACCCAGTCCTTGTGGCCATCATGCTGGCTGACACCGGCCTTGAGATTCTGGACAGTACCTTTGTCGTGAAGAAGATCTCCGACTCGCTCTCCAGTCTCTTTCACGTGCCGGCCCCCGTCTTCAGTTTCGGAGCCCCGATTTTGTTGGCCGGGTTGGTCAAAGTCGCCTCGAGTTTCTTCCGGTCCACGCCCGAAGACCTTGAGAGAGCGGAGAAACAGCTCAAAGCACGTGACATCAATGACATATTCGCCATTCTCAAGAACGGCGAGTGGCTGGTCAAGCTGATTCTTGCCATCCGCGACTGGATCAAGGCATGGATCGCCTCAGAAGAAAAGTTTGTCACCATGACAGACCTGGTGCCTGGCATCCTTGAAAAGCAGCGGGATCTCAACGACCCAAGCAAGTACAAAGAGGCCAAGGAGTGGCTCGACAACGCGCGCCAAGCGTGTTTAAAGAGCGGGAACATCCACATCGCAAACCTTTGCAAAGTGGTTGCCCCAGCACCCAGCAGGTCGAGGCCCGAACCCGTGGTCGTTTGCCTCCGTGGCAAATCGGGCCAGGGCAAGAGTTTCCTTGCGAACGTGCTTGCACAAGCAATTTCAACCCACTTCACTGGCAGAACCGACTCAGTTTGGTACTGCCCACCTGACCCTGACCACTTCGACGGTTACAACCAGCAGACCGTTGTAGTAATGGATGATTTGGGCCAGAACCCCGACGGGAAGGACTTCAAGTACTTCGCCCAAATGGTTTCAACTACGGGGTTTATCCCGCCCATGGCTTCACTCGAGGACAAAGGCAAACCTTTCAACAGCAAGGTCATCATCGCCACCACCAACCTGTACTCGGGCTTCACCCCGAGAACTATGGTGTGCCCTGACGCACTGAACCGAAGGTTCCACTTTGACATTGACGTGAGCGCCAAGGACGGGTACAAAATTAACAACAAATTGGACATCATCAAAGCTCTTGAAGATACCCACACCAACCCAGTGGCAATGTTTCAATACGACTGTGCCCTTCTCAACGGCATGGCCGTTGAAATGAAGAGAATGCAACAAGATATGTTCAAGCCTCAACCGTCCCTCCAGAACGTCTACCAGCTTGTTCAGGAGGTGATTGACCGGGTCGAGCTCCACGAGAAGGTGTCGAGCCACCCGATTTTCAAGCAGATCTCAATTCCTTCCCAAAAGGCTGTGCTGTACTTTCTCATTGAGAAGGGCCAGCACGAAGCAGCAATTGAGTTCTTTGAGGGGATGGTGCATGACTCCATCAAGGAGGAGCTCCGGCCTCTCATCCAACAGACCTCATTTGTGAAGCGCGCTTTTAAGCGCCTGAAGGAAAACTTTGAGATAGTTGCCCTGTGTTTGACTCTTTTGGCAAACATAGTGATCATGATCCGCGAGACTCGCAAGAGACAGCAGATGGTGGATGATGCAGTGAACGAGTACATTGAGAAGGCAAACATCACCACGGATGACAAGACTCTTGACGAGGCGGAAAAGAACCCTCTGGAGACCAGCGGTGCCACCACTGTTGGTTTCAGAGAGAAAACTCTCCCGGGACACAAGGCGGGTGATGACGTGAACTCCGAGCCCGCCAAACCCGTGGAAGAACAACCACAAGCTGAAGGACCCTACACCGGTCCACTCGAGCGTCAAAAACCCCTGAAAGTGAGGGCCAAGCTCCCACAGCAGGAGGGGCCCTACGCTGGTCCGATGGAGAGACAGAAACCGCTGAAAGTGAAAGTGAAAGCCCCGGTCGTTAAGGAAGGACCTTACGAAGGACCGGTGAAGAAACCTGTCGCTTTGAAAGTGAAAGCAAAG---AACTTGATTGTCACTGAGAGTGGTGCTCCCCCGACTGACTTGCAAAAGATGGTCATGGGTAACACCAAGCCTGTTGAGCTCATCCTCGACGGGAAGACGGTGGCCATCTGCTGCGCCACCGGAGTGTTTGGTACTGCCTACCTAGTTCCTCGTCATCTTTTCGCAGAGAAGTATGACAAGATCATGTTGGACGGCAGAGCCATGACAGACAGTGACTACAGAGTGTTTGAGTTTGAGATTAAAGTGAAAGGACAGGACATGCTCTCAGACGCCGCTCTCATGGTGCTTCACCGTGGGAATCGCGTGCGGGACATCACGAAGCACTTCCGTGATGTGGCAAGAATGAAGAAAGGCACCCCCGTCGTCGGCGTGATCAACAACGCTGATGTTGGGAGACTGATCTTCTCTGGTGAGGCCCTTACCTACAAGGACATTGTAGTGTGCATGGACGGAGACACCATGCCCGGTCTCTTCGCCTACAAAGCTGCCACCAAGGCGGGTTACTGTGGAGGAGCCGTTCTTGCAAAGGACGGAGCCGAGACTTTCATCGTCGGCACTCACTCCGCAGGCGGCAAT---GGAGTTGGATACTGCTCATGCGTTTCCAGGTCCATGCTGCTTAAAATGAAGGCACACATCGATCCCGAACCACACCACGAGGGATTGATAGTTGACACCAGAGATGTTGAGGAGCGCGTACATGTCATGCGCAAAACCAAGCTCGCACCCACCGTGGCACACGGTGTGTTTAACCCCGAATTTGGGCCTGCCGCCTTGTCCAACAAGGACCCGCGCCTGAATGAGGGGGTTGTCCTCGATGAAGTCATCTTCTCCAAACACAAAGGAAACACAAAGATGTCTGAGGAGGACAAAGCGCTGTTCCGCCGCTGTGCTGCTGACTACGCGTCGCGTCTGCATAGCGTGCTGGGTACGGCAAATGCCCCACTGAGCACTTACGAGGCAATCAAGGGCGTCGACGGACTTGACGCCATGGAACCAGACACCGCGCCTGGTCTCCCCTGGGCTCTCCAGGGGAAACGCCGTGGTGCGCTCATCGACTTCGAGAACGGCACTGTCGGACCCGAGGTTGAAGCTGCCTTGAAGCTCATGGAGAAAAGAGAGTACAAGTTTACATGCCAGACCTTCCTGAAGGACGAGATTCGCCCGATGGAGAAGGTACGTGCCGGCAAGACTCGCATTGTCGACGTCCTGCCCGTTGAACACATTCTTTACACTAGGATGATGATTGGCAGATTTTGTGCTCAAATGCACTCAAACAACGGACCGCAAATTGGCTCGGCGGTTGGTTGTAATCCTGATGTTGATTGGCAAAGATTTGGCACGCATTTTGCTCAGTATAGAAACGTGTGGGATGTGGACTATTCGGCCTTTGATGCCAACCACTGCAGTGACGCAATGAACATCATGTTTGAGGAGGTGTTTAACACGGACTTCGGTTTCCACCCAAACGCTGAGTGGATCCTGAAAACTCTCGTGAACACTGAACACGCCTATGAGAACAAACGCATCACTGTTGAAGGCGGGATGCCGTCTGGTTGTTCCGCAACAAGCATCATCAACACAATTTTGAACAACATCTACGTGCTCTACGCCTTGCGTAGACACTATGAGGGGGTTGAGCTGGACTCTTACACCATGATCTCCTACGGAGACGACATCGTGGTTGCAAGTGATTTCGATCTGGACTTTGAGGCCCTCAAGCCTCACTTCAAATCCCTTGGTCAAACCATTACCCCAGCTGACAAAAGCGACAAAGGTTTTGTTCTTGGTCACTCCATTACCGATGTCACTTTCCTCAAAAGACACTTCCACATGGACTATGGAACTGGGTTTTACAAACCTGTGATGGCTTCGAAGACCCTCGAGGCTATCCTCTCCTTTGCACGCCGTGGGACCATACAGGAGAAGTTGATCTCCGTGGCAGGACTCGCCGTCCACTCTGGACCTGACGAGTACCGGCGTCTCTTTGAGCCTTTCCAGGGCCTCTTTGAGATTCCAAGCTACAGATCACTTTACCTGCGTTGGGTGAACGCCGTGTGCGGTGACGCA---------------------------------
>CAM73960
------------------------------------------------------ATGAATACAACTGACTGTTTTATCGCT---GTGGTAAACGCCATCAAAGAGGTAAGAGCACTTTTC---CTACCACGGACTGCAGAAAAA------ATGGAATTCACGCTACACGACGGCGAGAAAAAGGTCTTTTACTCCAGACCCAACAACCACGACAACTGCTGGTTGAACACCATCCTTCAGTTGTTCAGGTACGTCGATGAACCTTTCTTCGACTGGGTCTACAATTCGCCCGAGAACCTCACGCTTGAAGCCATCAAGCAACTGGAGGAACTCACAGGGTTGGAGTTGCGCGAGGGTGGACCGCCCGCCCTTGTGATTTGGAACATCAAACACCTGCTCCACACTGGCATCGGTACCGCTTCGCGACCCAGCGAGGTGGGTATGGTGGACGGCACGGACATGTGTCTTGCTGACTTTCATGCAGGCATTTTCATGAAAGGACGGGAACACGCTGTCTTTGCGTGTGTCACCTCCAACGGGTGGTACGCGATTGATGACGAGGACTTCTACCCATGGACGCCAGACCCGTCTGATGTCCTGGTATTTGTTCCATACGACCAAGAGCCACTCAATGAAGGGTGGAAGGCCAGCGTTCAGCGAAAGCTCAAGGGAGCTGGGCAATCCAGCCCAGCGACCGGTTCACAGAACCAATCTGGCAACACTGGCAGCATAATTAACAACTACTATATGCAGCAGTACCAAAACTCCATGGACACACAACTCGGCGACAACGCCATCAGTGGAGGCTCCAATGAAGGCTCCACGGACACAACCTCTACACACACAACCAACACCCAGAACAACGACTGGTTTTCCAAACTTGCCAGTTCAGCCTTCAGCGGTCTTTTCGGCGCCCTTCTCGCTGATAAGAAAACGGAGGAAACCACTCTCCTTGAAGACCGCATTCTCACTACCCGTAACGGGCACACGACCTCGACAACCCAGTCGAGCGTCGGAGTCACATTCGGGTATGCAACCGCTGAAGATAGCACGTCTGGACCCAATACATCTGGTCTAGAGACGCGCGTTCATCAGGCAGAGAGGTTTTTCAAAATGGCACTTTTTGATTGGGTTCCTTCACAAAATTTTGGACACATGCACAAGGTTGTTCTGCCCCACGAACCAAAAGGTGTTTACGGGGGTCTCGTCAAGTCATACGCGTACATGCGCAATGGCTGGGACGTCGAGGTGACCGCTGTTGGAAACCAGTTCAACGGCGGTTGCCTCCTGGTGGCGCTCGTCCCCGAGATGGGCGACATCAGTGACAGGGAAAAGTACCAACTAACTCTTTACCCCCACCAGTTCATCAACCCACGCACCAACATGACGGCA------CACATCACTGTGCCCTATGTGGGTGTCAACAGGTATGACCAGTACAAACAGCACAGGCCCTGGACCCTCGTGGTCATGGTTGTCGCGCCACTCACCACAAAC---ACAGCAGGTGCCCAACAGATCAAAGTGTATGCCAACATAGCCCCAACCAACGTGCACGTGGCGGGTGAGCTCCCCTCCAAGGAGGGGATCTTCCCCGTTGCGTGTTCTGCCGGTTACGGCCACATGGTGACAACTGACCCGAAAACGGCTGACCCTGCCTACGGGAAGGTTTACAACCCCCCTCGGACTGCTCTGCCGGGGCGGTTCACAAACTACCTGGATGTTGCCGAGGCTTGTCCCACCTTCCTGATGTTC---GAGAACGTACCTTACGTCTCAACACGAACTGAC---GGGCAAAGGCTATTGGCCAAGTTCGACGTGTCGCTGGCAGCGAAACACATGTCAAACACCTACTTGGCCGGCTTGGCCCAGTACTACACACAGTACACCGGGACAATCAACCTACACTTCATGTTCACTGGGCCGACCGACGCGAAAGCTCGGTACATGGTGGCGTACGTGCCCCCTGGC------ATGGAC---GCACCAGACAACCCAGAAGAGGCTGCCCACTGCATACACGCAGAATGGGACACTGGCCTGAACTCCAAGTTCACGTTTTCAATCCCGTACATCTCGGCCGCTGACTACGCGTACACCGCGTCCCACGAGGCTGAAACAACATGTGTACAGGGGTGGGTCTGTGTGTACCAAATCACTCACGGCAAGGCAGACGCCGACGCGCTCGTCGTCTCCGCATCAGCGGGGAAAGACTTTGAGCTCCGGCTACCTGTGGACGCTAGACAACAAACTACGACCACTGGTGAATCTGCTGACCCCGTCACCACTACCGTTGAGAACTACGGAGGAGAGACTCAGGTCCAACGTCGCCACCACACCGACGTTGCCTTCGTTCTTGACCGGTTTGTGAAGGTCACAGTGTCG---GATAACCAACACACACTCGACGTGATGCAGGCACACAAAGACAATATCGTGGGCGCGCTTCTTCGCGCAGCCACGTACTACTTTTCTGATTTGGAAATAGCAGTGACCCACACTGGGAAG---CTCACATGGGTGCCCAACGGTGCACCAGTTTCTGCACTTAACAACACAACCAATCCCACTGCCTACCACAAGGGCCCGGTGACTCGACTGGCTCTCCCATACACCGCGCCACACCGTGTGTTGGCTACGGCGTACACTGGCACTACGACCTACACC---------------------GCCAGTGCACGCGGGGATTTGGCTCACCTAACGAAGACGCATGCTCGGCAT------------TTGCCGACATCGTTCAACTTTGGTGCAGTTAAAGCAGAAACAATCACTGAGTTGCTCGTGCGCATGAAGCGTGCTGAACTCTATTGTCCTAGGCCGATTCTT---CCGATTCAG---CCAACGGGCGATAGACACAAGCAACCGCTCGTCGCACCTGCAAAACAACTGCTGAACTTTGACCTGCTCAAGTTGGCTGGAGATGTGGAGTCCAACCCTGGG------CCCTTCTTCTTCTCTGACGTTAGGTCAAACTTTTCCAAACTGGTGGAGACAATTAACCAGATGCAGGAGGACATGTCCACAAAGCACGGACCTGACTTTAACCGGTTGGTGTCTGCTTTTGAGGAACTGGCCAGTGGAGTGAAAGCCATCAGGACCGGTCTCGATGAGGCCAAACCCTGGTACAAGCTTATTAAGCTCCTGAGCCGCTTGTCGTGCATGGCCGCTGTAGCAGCGCGGTCAAAGGACCCAGTCCTTGTGGCCATCATGCTGGCTGACACCGGTCTCGAGATTCTGGACAGCACGTTTGTCGTGAAGAAGATCTCCGACTCGCTCTCCAGTCTCTTTCACGTGCCGGCCCCCGCCTTCAGCTTCGGAGCCCCGATTCTGTTGGCCGGGTTGGTCAAGGTCGCCTCGAGTTTCTTCCGGTCCACACCCGAAGACCTTGAGAGAGCAGAGAAACAACTCAAAGCACGTGACATCAACGACATCTTCGCCATTCTCAAGAACGGCGAGTGGCTGGTCAAGCTGATCCTTGCCATCCGCGACTGGATTAAGGCATGGATCGCCTCAGAAGAGAAGTTTGTCACCATGACAGACCTGGTGCCTGGTATCCTTGAAAAACAGCGGGACCTCAACGACCCAAGCAAGTACAAGGAAGCCAAGGAATGGCTCGACAACACGCGCCAAGTGTGTTTGAAGAGCGGGAACGTCCATATTGCCAACCTTTGCAAAGTGGTCGCCCCAGCACCCAGCAAGTCGAGACCCGAGCCCGTGGTCGTTTGCCTCCGCGGCAAGTCTGGCCAGGGCAAGAGTTTCCTTGCGAACGTGCTTGCACAAGCAATCTCCACCCACCTCACCGGCAGGACCGATTCTGTTTGGTACTGCCCGCCTGACCCTGACCACTTCGACGGTTACAACCAGCAGACCGTTGTTGTGATGGACGATTTGGGCCAGAACCCTGACGGCAAGGACTTCAAGTACTTCGCCCAAATGGTTTCAACCACGGGGTTCATCCCGCCCATGGCATCACTTGAGGACAAAGGCAAACCCTTCAGCAGTAAGGTCATCATTGCAACCACCAACCTGTACTCGGGCTTCACCCCGAAGACCATGGTGTGTCCTGATGCTCTGAACCGGAGGTTTCACTTTGACATCGACGTGAGCGCCAAGGACGGGTACAAAATCAACAACAAATTGGACATCATCAAAGCACTTGAAGACACCCACACCAATCCAGTGGCAATGTTTCAGTACGACTGTGCCCTTCTCAACGGCATGGCTGTTGAAATGAAGAGATTGCAACAGGATATGTTCAAGCCTCAACCACCCCTCCAGAACGTGTACCAACTTGTTCAGGAGGTGATTGAGCGGGTCGAGCTTCACGAGAAAGTGTCAAGCCACCCAATTTTTAAGCAAATCTCAATACCTTCCCAAAAATCTGTGTTGTACTTCCTCATTGAGAAAGGCCAACACGAGGCAGCAATTGAATTCTTTGAGGGCATGGTACACGACTCCATTAAGGAGGAACTCCGGCCCCTCATCCAACAAACTTCATTTGTGAAACGTGCTTTTAAGCGCCTGAGGGAGAACTTTGAAATTGTTGCACTGTGCCTAACACTTTTGGCCAACATTGTCATCATGATCCGCGAGACTCACAAGAGACAGAAGATGGTGGATGATGCGGTGAATGAGTACATCGAGAAAGCAAACATCACCACCGATGACCAGACACTTGACGAGGCGGAAAAGAACCCTCTGGAAACCAGTGGTGCCAGCACCGTTGGCTTCAGAGAGAGAACTCTTCCAGGTCAGAAGGCGCGCGATGACGTGAACTCTGAGCCCGCCCAGCCGACTGAAGAGCAACCGCAAGCTGAAGGACCCTACGCCGGGCCACTCGAGCGTCAGAGACCTCTGAAAGTGAGAGCCAAGCTCCCGCGACAAGAGGGACCTTACGCCGGTCCGATGGAGAGACAGAAGCCGCTGAAAGTGAAAGCAAGAGCCCCGGTCGTCAAGGAAGGACCTTATGAAGGACCGGTGAAGAAGCCTGTCGCTTTGAAAGTGAAAGCTAAG---AATTTGATTGTCACTGAGAGTGGTGCCCCCCCGACTGACCTGCAAAAGATGGTCATGGGCAACACGAAGCCTGTTGAGCTCATCCTCGACGGGAAGACAGTAGCCATCTGCTGTGCTACTGGAGTGTTCGGCACTGCCTACCTCGTGCCTCGTCATCTTTTCGCTGAGAAGTACGACAAGATCATGTTGGACGGCAGGGCTTTGACAGACAGTGACTACAGAGTGTTTGAGTTTGAGATTAAAGTAAAAGGACAGGACATGCTCTCAGACGCTGCGCTCATGGTGCTCCACCGCGGGAACCGCGTGAGAGACATCACGAAACACTTTCGTGATGTAGCAAGAATGAAGAAAGGTACCCCCGTCGTTGGCGTGATTAACAACGCTGATGTTGGGAGACTGATTTTCTCTGGTGAGGCCCTTACCTACAAAGACATTGTAGTGTGCATGGACGGAGACACCATGCCCGGCCTCTTTGCCTACAAAGCCGCTACCAAGGCTGGCTACTGTGGAGGAGCCGTTCTTGCTAAGGACGGAGCTGACACCTTCATCGTTGGCACTCACTCTGCTGGAGGCAAT---GGAGTTGGGTACTGCTCATGCGTGTCCAGGTCCATGCTTCTCAAAATGAAGGCACACATCGACCCTGAACCGCACCACGAGGGGTTGATCGTTGATACCAGAGATGTGGAAGAGCGCGTCCATGTAATGCGCAAAACCAAGCTTGCACCCACCGTCGCGCACGGTGTGTTCAATCCTGAGTTCGGGCCTGCCGCCTTGTCTAACAAGGACCCACGTCTGAACGAAGGTGTTGTCCTCGATGAAGTCATTTTCTCCAAGCATAAAGGAGACACAAAGATGTCTGCGGAGGACAAAGCGCTGTTCCGCCGCTGCGCTGCTGACTACGCGTCACGCCTGCACAGTGTGCTGGGTACGGCAAATGCCCCACTGAGCATTTACGAGGCAATCAAGGGCGTTGACGGACTCGACGCCATGGAGCCAGACACCGCACCTGGCCTTCCCTGGGCCCTCCAGGGGAAACGCCGCGGTGCACTTATCGATTTCGAGAACGGCACGGTCGGACCCGAGGTTGAGGCTGCCTTGAAGCTCATGGAGAAAAGAGACTACAAGTTTGCTTGCCAGACCTTCCTGAAGGACGAAATTCGCCCGATGGAGAAAGTACGTGCCGGCAAGACTCGCATTGTCGACGTTTTGCCTGTTGAACACATTCTTTACACCAGGATGATGATTGGCAGATTTTGTGCACAAATGCACTCAAACAACGGGCCGCAGATTGGCTCAGCGGTCGGTTGCAACCCTGATGTTGATTGGCAGAGATTCGGCACACACTTCGCCCAGTACAGAAACGTGTGGGACGTGGACTATTCGGCCTTTGATGCAAACCACTGCAGCGATGCCATGAACATCATGTTTGAAGAGGTGTTCCGCACGGAGTTCGGCTTCCACCCGAATGCTGAGTGGATCCTGAAGACTCTCGTGAACACGGAACACGCCTATGAGAACAAGCGCATCGCTGTTGAAGGCGGGATGCCATCTGGCTGTTCCGCAACAAGCATCATCAACACAATTTTGAATAACATCTACGTGCTCTACGCCTTGCGTAGACACTATGAGGGGGTTGAGCTGGACACCTACACCATGATCTCCTATGGAGACGACATCGTGGTGGCAAGCGATTATGATCTGGACTTTGAGGCCCTCAAGCCTCACTTCAAATCTCTTGGCCAAACCATTACTCCAGCTGACAAAAGCGACAAAGGTTTTGTTCTTGGTCACTCCATTACTGACGTCACTTTCCTCAAAAGACACTTCCACATGGATTATGGCACTGGGTTTTACAAACCTGTGATGGCCTCGAAGACCCTCGAGGCTATCCTCTCCTTTGCACGCCGTGGGACCATCCAGGAGAAGTTGATTTCCGTGGCAGGACTCGCCGTCCACTCCGGACCAGACGAGTACCGGCGTCTCTTTGAGCCCTTCCAGGGCCTCTTTGAGATTCCAAGCTACAGATCACTTTACCTGCGTTGGGTGAACGCCGTGTGCGGCGACGCA---------------------------------
>CAM73961
------------------------------------------------------ATGAATACAACTGACTGTTTTATCGCT---GTGGTAAACGCCATCAAAGAGGTAAGAGCACTTTTC---CTACCACGGACTGCAGAAAAA------ATGGAATTCACGCTACACGACGGCGAGAAAAAGGTCTTTTACTCCAGACCCAACAACCACGACAACTGCTGGTTGAACACCATCCTTCAGTTGTTCAGGTACGTCGATGAACCTTTCTTCGACTGGGTCTACAATTCGCCCGAGAACCTCACGCTTGAAGCCATCAAGCAACTGGAGGAACTCACAGGGTTGGAGTTGCGCGAGGGTGGACCGCCCGCCCTTGTGATTTGGAACATCAAACACCTGCTCCACACTGGCATCGGTACCGCTTCGCGACCCAGCGAGGTGGGTATGGTGGACGGCACGGACATGTGTCTTGCTGACTTTCATGCAGGCATTTTCATGAAAGGACGGGAACACGCTGTCTTTGCGTGTGTCACCTCCAACGGGTGGTACGCGATTGATGACGAGGACTTCTACCCATGGACGCCAGACCCGTCTGATGTCCTGGTATTTGTTCCATACGACCAAGAGCCACTCAATGAAGGGTGGAAGGCCAGCGTTCAGCGAAAGCTCAAGGGAGCTGGGCAATCCAGCCCAGCGACCGGTTCACAGAACCAATCTGGCAACACTGGCAGCATAATTAACAACTACTATATGCAGCAGTACCAAAACTCCATGGACACACAACTCGGCGACAACGCCATCAGTGGAGGCTCCAATGAAGGCTCCACGGACACAACCTCTACACACACAACCAACACCCAGAACAACGACTGGTTTTCCAAACTTGCCAGTTCAGCCTTCAGCGGTCTTTTCGGCGCCCTTCTCGCTGATAAGAAAACGGAGGAAACCACTCTCCTTGAAGACCGCATTCTCACTACCCGTAACGGGCACACGACCTCGACAACCCAGTCGAGCGTCGGAGTCACATTCGGGTATGCAACCGCTGAAGATAGCACGTCTGGACCCAATACATCTGGTCTAGAGACGCGCGTTCATCAGGCAGAGAGGTTTTTCAAAATGGCACTTTTTGATTGGGTTCCTTCACAAAATTTTGGACACATGCACAAGGTTGTTCTGCCCCACGAACCAAAAGGTGTTTACGGGGGTCTCGTCAAGTCATACGCGTACATGCGCAATGGCTGGGACGTCGAGGTGACCGCTGTTGGAAACCAGTTCAACGGCGGTTGCCTCCTGGTGGCGCTCGTCCCCGAGATGGGCGACATCAGTGACAGGGAAAAGTACCAACTAACTCTTTACCCCCACCAGTTCATCAACCCACGCACCAACATGACGGCA------CACATCACTGTGCCCTATGTGGGTGTCAACAGGTATGACCAGTACAAACAGCACAGGCCCTGGACCCTCGTGGTCATGGTTGTCGCGCCACTCACCACAAAC---ACAGCAGGTGCCCAACAGATCAAAGTGTATGCCAACATAGCCCCAACCAACGTGCACGTGGCGGGTGAGCTCCCCTCCAAGGAGGGGATCTTCCCCGTTGCGTGTTCTGCCGGTTACGGCAACATGGTGACAACTGACCCGAAAACGGCTGACCCTGCCTACGGGAAGGTTTACAACCCCCCTCGGACTGCTCTGCCGGGGCGGTTCACAAACTACCTGGATGTTGCCGAGGCTTGTCCCACCTTCCTGATGTTC---GAGAACGTACCTTACGTCTCAACACGAACTGAC---GGGCAAAGGCTATTGGCCAAGTTCGACGTGTCGCTGGCAGCGAAACACATGTCAAACACCTACTTGGCCGGCTTGGCCCAGTACTACACACAGTACACCGGGACAATCAACCTACACTTCATGTTCACTGGGCCGACCGACGCGAAAGCTCGGTACATGGTGGCGTACGTGCCCCCTGGC------ATGGAC---GCACCAGACAACCCAGAAGAGGCTGCCCACTGCATACACGCAGAATGGGACACTGGCCTGAACTCCAAGTTCACGTTTTCAATCCCGTACATCTCGGCCGCTGACTACGCGTACACCGCGTCCCACGAGGCTGAAACAACATGTGTACAGGGGTGGGTCTGTGTGTACCAAATCACTCACGGCAAGGCAGACGCCGACGCGCTCGTCGTCTCCGCATCAGCGGGGAAAGACTTTGAGCTCCGGCTACCTGTGGACGCTAGACAACAAACTACGACCACTGGTGAATCTGCTGACCCCGTCACCACTACCGTTGAGAACTACGGAGGAGAGACTCAGGTCCAACGTCGCCACCACACCGACGTTGCCTTCGTTCTTGACCGGTTTGTGAAGGTCACAGTGTCG---GATAACCAACACACACTCGACGTGATGCAGGCACACAAAGACAATATCGTGGGCGCGCTTCTTCGCGCAGCCACGTACTACTTTTCTGATTTGGAAATAGCAGTGACCCACACTGGGAAG---CTCACATGGGTGCCCAACGGTGCACCAGTTTCTGCACTTAACAACACAACCAATCCCACTGCCTACCACAAGGGCCCGGTGACTCGACTGGCTCTCCCATACACCGCGCCACACCGTGTGTTGGCTACGGCGTACACTGGCACTACGACCTACACC---------------------GCCAGTGCACGCGGGGATTTGGCTCACCTAACGAAGACGCATGCTCGGCAT------------TTGCCGACATCGTTCAACTTTGGTGCAGTTAAAGCAGAAACAATCACTGAGTTGCTCGTGCGCATGAAGCGTGCTGAACTCTATTGTCCTAGGCCGATTCTT---CCGATTCAG---CCAACGGGCGATAGACACAAGCAACCGCTCGTCGCACCTGCAAAACAACTGCTGAACTTTGACCTGCTCAAGTTGGCTGGAGATGTGGAGTCCAACCCTGGG------CCCTTCTTCTTCTCTGACGTTAGGTCAAACTTTTCCAAACTGGTGGAGACAATTAACCAGATGCAGGAGGACATGTCCACAAAGCACGGACCTGACTTTAACCGGTTGGTGTCTGCTTTTGAGGAACTGGCCAGTGGAGTGAAGGCCATCAGGACCGGTCTCGATGAGGCCAAACCCTGGTACAAGCTTATTAAGCTCCTGAGCCGCTTGTCGTGCATGGCCGCTGTAGCAGCGCGGTCAAAGGACCCAGTCCTTGTGGCCATCATGCTGGCTGACACCGGTCTCGAGATTCTGGACAGCACGTTTGTCGTGAAGAAGATCTCCGACTCGCTCTCCAGTCTCTTTCACGTGCCGGCCCCCGCCTTCAGCTTCGGAGCCCCGATTCTGTTGGCCGGGTTGGTCAAGGTCGCCTCGAGTTTCTTCCGGTCCACACCCGAAGACCTTGAGAGAGCAGAGAAACAACTCAAAGCACGTGACATCAACGACATCTTCGCCATTCTCAAGAACGGCGAGTGGCTGGTCAAGCTGATCCTTGCCATCCGCGACTGGATTAAGGCATGGATCGCCTCAGAAGAGAAGTTTGTCACCATGACAGACCTGGTGCCTGGTATCCTTGAAAAACAGCGGGACCTCAACGACCCAAGCAAGTACAAGGAAGCCAAGGAATGGCTCGACAACACGCGCCAAGTGTGTTTGAAGAGCGGGAACGTCCATATTGCCAACCTTTGCAAAGTGGTCGCCCCAGCACCCAGCAAGTCGAGACCCGAGCCCGTGGTCGTTTGCCTCCGCGGCAAGTCTGGCCAGGGCAAGAGTTTCCTTGCGAACGTGCTTGCACAAGCAATCTCCACCCACCTCACCGGCAGGACCGATTCTGTTTGGTACTGCCCGCCTGACCCTGACCACTTCGACGGTTACAACCAGCAGACCGTTGTTGTGATGGACGATTTGGGCCAGAACCCTGACGGCAAGGACTTCAAGTACTTCGCCCAAATGGTTTCAACCACGGGGTTCATCCCGCCCATGGCATCACTTGAGGACAAAGGCAAACCCTTCAGCAGTAAGGTCATCATTGCAACCACCAACCTGTACTCGGGCTTCACCCCGAAGACCATGGTGTGTCCTGATGCTCTGAACCGGAGGTTTCACTTTGACATCGACGTGAGCGCCAAGGACGGGTACAAAATCAACAACAAATTGGACATCATCAAAGCACTTGAAGACACCCACACCAATCCAGTGGCAATGTTTCAGTACGACTGTGCCCTTCTCAACGGCATGGCTGTTGAAATGAAGAGATTGCAACAGGATATGTTCAAGCCTCAACCACCCCTCCAGAACGTGTACCAACTTGTTCAGGAGGTGATTGAGCGGGTCGAGCTTCACGAGAAAGTGTCAAGCCACCCAATTTTTAAGCAAATCTCAATACCTTCCCAAAAATCTGTGTTGTACTTCCTCATTGAGAAAGGCCAACACGAGGCAGCAATTGAATTCTTTGAGGGCATGGTACACGACTCCATTAAGGAGGAACTCCGGCCCCTCATCCAACAAACTTCATTTGTGAAACGTGCTTTTAAGCGCCTGAGGGAGAACTTTGAAATTGTTGCACTGTGCCTAACACTTTTGGCCAACATTGTCATCATGATCCGCGAGACTCACAAGAGACAGAAGATGGTGGATGATGCGGTGAATGAGTACATCGAGAAAGCAAACATCACCACCGATGACCAGACACTTGACGAGGCGGAAAAGAACCCTCTGGAAACCAGTGGTGCCAGCACCGTTGGCTTCAGAGAGAGAACTCTTCCAGGTCAGAAGGCGCGCGATGACGTGAACTCTGAGCCCGCCCAGCCGACTGAAGAGCAACCGCAAGCTGAAGGACCCTACGCCGGGCCACTCGAGCGTCAGAGACCTCTGAAAGTGAGAGCCAAGCTCCCGCGACAAGAGGGACCTTACGCCGGTCCGATGGAGAGACAGAAGCCGCTGAAAGTGAAAGCAAGAGCCCCGGTCGTCAAGGAAGGACCTTATGAAGGACCGGTGAAGAAGCCTGTCGCTTTGAAAGTGAAAGCTAAG---AATTTGATTGTCACTGAGAGTGGTGCCCCCCCGACTGACCTGCAAAAGATGGTCATGGGCAACACGAAGCCTGTTGAGCTCATCCTCGACGGGAAGACAGTAGCCATCTGCTGTGCTACTGGAGTGTTCGGCACTGCCTACCTCGTGCCTCGTCATCTTTTCGCTGAGAAGTACGACAAGATCATGTTGGACGGCAGGGCTTTGACAGACAGTGACTACAGAGTGTTTGAGTTTGAGATTAAAGTAAAAGGACAGGACATGCTCTCAGACGCTGCGCTCATGGTGCTCCACCGCGGGAACCGCGTGAGAGACATCACGAAACACTTTCGTGATGTAGCAAGAATGAAGAAAGGTACCCCCGTCGTTGGCGTGATTAACAACGCTGATGTTGGGAGACTGATTTTCTCTGGTGAGGCCCTTACCTACAAAGACATTGTAGTGTGCATGGACGGAGACACCATGCCCGGCCTCTTTGCCTACAAAGCCGCTACCAAGGCTGGCTACTGTGGAGGAGCCGTTCTTGCTAAGGACGGAGCTGACACCTTCATCGTTGGCACTCACTCTGCTGGAGGCAAT---GGAGTTGGGTACTGCTCATGCGTGTCCAGGTCCATGCTTCTCAAAATGAAGGCACACATCGACCCTGAACCGCACCACGAGGGGTTGATCGTTGATACCAGAGATGTGGAAGAGCGCGTCCATGTAATGCGCAAAACCAAGCTTGCACCCACCGTCGCGCACGGTGTGTTCAATCCTGAGTTCGGGCCTGCCGCCTTGTCTAACAAGGACCCACGTCTGAACGAAGGTGTTGTCCTCGATGAAGTCATTTTCTCCAAGCATAAAGGAGACACAAAGATGTCTGCGGAGGACAAAGCGCTGTTCCGCCGCTGCGCTGCTGACTACGCGTCACGCCTGCACAGTGTGCTGGGTACGGCAAATGCCCCACTGAGCATTTACGAGGCAATCAAGGGCGTTGACGGACTCGACGCCATGGAGCCAGACACCGCACCTGGCCTTCCCTGGGCCCTCCAGGGGAAACGCCGCGGTGCACTTATCGATTTCGAGAACGGCACGGTCGGACCCGAGGTTGAGGCTGCCTTGAAGCTCATGGAGAAAAGAGACTACAAGTTTGCTTGCCAGACCTTCCTGAAGGACGAAATTCGCCCGATGGAGAAAGTACGTGCCGGCAAGACTCGCATTGTCGACGTTTTGCCTGTTGAACACATTCTTTACACCAGGATGATGATTGGCAGATTTTGTGCACAAATGCACTCAAACAACGGGCCGCAGATTGGCTCAGCGGTCGGTTGCAACCCTGATGTTGATTGGCAGAGATTCGGCACACACTTCGCCCAGTACAGAAACGTGTGGGACGTGGACTATTCGGCCTTTGATGCAAACCACTGCAGCGATGCCATGAACATCATGTTTGAAGAGGTGTTCCGCACGGAGTTCGGCTTCCACCCGAATGCTGAGTGGATCCTGAAGACTCTCGTGAACACGGAACACGCCTATGAGAACAAGCGCATCACTGTTGAAGGCGGGATGCCATCTGGCTGTTCCGCAACAAGCATCATCAACACAATTTTGAATAACATCTACGTGCTCTACGCCTTGCGTAGACACTATGAGGGGGTTGAGCTGGACACCTACACCATGATCTCCTATGGAGACGACATCGTGGTGGCAAGCGATTATGATCTGGACTTTGAGGCCCTCAAGCCTCACTTCAAATCTCTTGGCCAAACCATTACTCCAGCTGACAAAAGCGACAAAGGTTTTGTTCTTGGTCACTCCATTACTGACGTCACTTTCCTCAAAAGACACTTCCACATGGATTATGGCACTGGGTTTTACAAACCTGTGATGGCCTCGAAGACCCTCGAGGCTATCCTCTCCTTTGCACGCCGTGGGACCATCCAGGAGAAGTTGATTTCCGTGGCAGGACTCGCCGTCCACTCCGGACCAGACGAGTACCGGCGTCTCTTTGAGCCCTTCCAGGGCCTCTTTGAGATTCCAAGCTACAGATCACTTTACCTGCGTTGGGTGAACGCCGTGTGCGGCGACGCA---------------------------------
>ACX54405
------------------------------------------------------ATGAACACAACTGACTGCTTTATCGCT---TTGTTGCACGCCATCAGAGAGATTAAGGCACGACTG---TTTTCCAGGACACAAGAGAAA------ATGGAATTCACGCTTTACAACGGTGAGAAGAAAACTTTTTTCTCTAGGCCCAACAACCACGACAACTGTTGGTTGAACACCATCCTCCAACTGTTCAGGTACGTCGACGAACCATTTTTCGACTGGGTCTATGAATCACCTGAGAACCTCACTCTTGAGGCGATTAAGCAATTGGAACAGGTCACTGGTCTTGAGCTGCACGAGGGTGGCCCACCCGCCCTCGTAATTTGGAACATCAAGCACTTGCTCCACACCGGAATCGGTACCGCCTCGCGACCTAGTGAGGTGTGTATGGTAGACGGGACGGACATGTGTCTGGCTGACTTCCATGCTGGCATTTTCCTGAAAGGGCAGGAACACGCAGTGTTTGCCTGTGTTACCTCCAACGGGTGGTACGCGATTGACGACGAGGACTTTTACCCCTGGACACCAGACCCGTCTGATGTCCTGGTGTTTGTCCCGTATGATCAAGAACCACTCAACGGAGAATGGAAAACAAAGGTTCAGAGGCGACTTAAAGGGGCAGGGCAATCTAGCCCCGCCACCGGGTCGCAGAACCAGTCAGGCAATACCGGCAGCATCATTAACAACTACTACATGCAGCAGTACCAGAACTCCATGGACACACAACTTGGTGACAACGCCATCAGCGGAGGATCCAACGAGGGGTCCACGGACACAACCTCTACCCACACAACCAACACCCAAAACAATGACTGGTTCTCAAAACTGGCAAGTTCTGCATTCACCGGTCTTTTCGGCGCACTGCTCGCCGACAAGAAGACCGAAGAGACAACTCTTCTGGAGGACCGTATCCTCACCACTCGTAATGGACACACCACCTCTACAACTCAGTCGAGTGTGGGGGTCACCTACGGGTATTCAACTGGTGAGGACCACGTTTCTGGACCTAACACATCAGGTTTGGAGACGCGGGTGGTACAAGCTGAAAGGTTCTTCAAGAAGCACTTGTTTGATTGGACAACGGACAAACCCTTTGGTCACATTGAAAAGCTGGAACTTCCCACTGATCACAAGGGTGTCTACGGACAGCTGGTGGACTCCTTTGCATACATGAGAAATGGCTGGGACGTGGAGGTGTCTGCTGTTGGCAACCAGTTCAACGGCGGGTGCCTTCTCGTGGCCATGGTACCTGAGTTTAAGGAGTTCACCACACGTGAAAAGTACCAGCTCACCCTGTTCCCCCACCAGTTCATTAGCCCCAGAACCAACATGACCGCG------CACATCACGGTCCCGTACCTTGGTGTGAACAGGTATGACCAGTACAACAAACACAAACCCTGGACGTTGGTGGTGATGGTGGTTTCGCCACTTACCACTAGC---TCCATTGGTGCATCCCAGATTAAGGTCTACACCAACATCGCCCCGACCCACGTTCACGTGGCTGGCGAGCTCCCGTCGAAAGAGGGGATCGTGCCGGTCGCTTGCTCGGACGGGTACGGTGGCCTGGTGACAACAGACCCTAAAACAGCTGACCCTGCTTACGGTATGGTGTACAACCCACCTAGGACCAACTACCCCGGGCGGTTTACAAACTTGTTGGACGTGGCAGAGGCGTGTCCCACCTTCCTCTGTTTCGACGACGGGAAACCGTACGTTGTGACAAGAACGGAC---GAGCAGCGCCTCTTGGCCAAGTTTGACCTTTCCCTTGCTGCAAAGCACATGTCAAACACCTACCTTTCAGGGATAGCACAGTACTACGCACAGTACTCTGGCACCATCAATTTGCACTTCATGTTTACTGGTTCCACTGACTCAAAGGCCCGTTACATGGTGGCTTACGTCCCGCCCGGC------GTGACAACGCCACCGGACACGCCTGAGAGAGCTGCGCACTGCATCCACGCAGAATGGGACACGGGGCTAAACTCCAAATTCACTTTTTCAATCCCGTACGTATCTGCTGCAGATTACGCGTACACAGCGTCCGATGTGGCAGACACAACAAACGTACAGGGATGGGTTTGCATCTACCAAATCACCCATGGGAAGGCCGAACAAGACACTCTGGTTGTGTCGGTCAGCGCCGGCAAAGACTTTGAGCTGCGCCTCCCCATTGACCCCCGTGCGCAAACCACCGCCACCGGGGAATCAGCAGACCCCGTCACAACCACCGTCGAGAACTACGGTGGTGAGACACAAGTGCAGCGACGCCACCACACCGACGTCAGCTTCGTAATGGACAGGTTTGTGCAAATCAAGCCTGTG---AGCCCCACACATGTCATTGACCTCATGCAAACACACCAACACGGGTTGGTGGGCGCTATGTTGCGCGCGGCCACCTACTACTTTTCTGATCTTGAGATTGTGGTGAACCACACGGGTCGC---CTAACGTGGGTACCCAATGGAGCACCTGAGGCAGCACTGGACAACACGAGCAACCCCACTGCTTACCACAAAGCACCGTTCACAAGGCTTGCACTCCCTTACACCGCGCCACACCGCGTGTTGGCAACTGTGTACAACGGGACTAGCAAGTACTCC---------------GCGCCTGCAACACGGCGAGGTGACTTGGGGTCTCTCGCGGCGAGGCTCGCCGCACAG------------CTTCCTGCCTCCTTCAACTACGGCGCGATTCGAGCCACGGAGATCCAAGAACTCCTCGTGCGCATGAAGCGTGCCGAGCTCTACTGCCCCAGGCCACTGCTG---GCGGTGGAGGTGACGTCACAAGACAGACACAAGCAGAAAATCATTGCCCCTGCAAAGCAACTCCTGAACCTTGACCTGCTCAAGTTGGCGGGAGACGTTGAGTCCAACCCTGGG------CCTTTCTTCTTCTCCGACGTTAGGTCAAATTTCACCAAACTGGTTGAAACCATTAACCAGATGCAAGAGGACATGTCAACAAAACACGGGCCTGACTTTAGCCGGTTGGTGTCCGCGTTTGAGGAATTGGCCACTGGGGTGAAAGCCATCAGGAACGGTCTCGACGAGGCCAAGCCCTGGTACAAGCTCATCAAACTCCTAAGCCGCTTGTCATGCATGGCCGCTGTAGCAGCACGGTCCAAGGACCCGGTCCTTGTGGCCATCATGCTGGCTGACACCGGCCTTGAGATTCTGGACAGCACGTTTGTCGTGAAGAAGATCTCCGACTCGCTCTCCAGTCTCTTTCACGTGCCGGCCCCCGTCTTTAGTTTCGGAGCTCCGGTCCTATTGGCTGGGTTGGTCAAGGTCGCCTCGAGTTTCTTCCGGTCCACGCCCGAAGACCTTGAGAGAGCAGAAAAACAGCTCAAAGCACGTGACATCAATGACATATTCGCCATTCTCAAGAACGGCGAGTGGCTGGTCAAGCTGATCCTAGCTATCCGCGACTGGATTAAAGCATGGATCGCCTCAGAAGAAAAGTTTGTCACCATGACAGACTTGGTGCCTGGTATCCTTGAAAAGCAGCGGGATCTCAACGACCCGAGCAAGTACAAGGCAGCCAAGGAGTGGCTCGACAACGCGCGTCAAGCGTGCTTGAAGAGCGGGAACGTCCACATTGCCAACCTTTGTAAAGTGGTCGCCCCAGCGCCAAGCAAGTCGAGACCCGAACCCGTGGTCGTTTGCCTCCGTGGCAAATCCGGCCAGGGCAAGAGTTTCCTTGCGAACGTGCTCGCACAAGCAATTTCAACCCACTTCACTGGCAGAACCGATTCAGTTTGGTACTGCCCACCTGACCCCGACCACTTCGACGGTTACAACCAACAAACCGTTGTTGTGATGGACGATTTGGGCCAGAACCCCGACGGCAAGGACTTTAAGTACTTCGCCCAGATGGTTTCAACCACGGGGTTCATCCCGCCCATGGCCTCACTTGAGGACAAGGGGAAACCCTTCAACAGCAAAGTCATCATTACCACCACCAACCTCTACTCGGGCTTCACCCCGAGAACCATGGTGTGTCCTGACGCGCTGAACCGGAGGTTCCACTTTGACATTGATGTGAGTGCCAAGGACGGGTACAAAATTAACAACAAATTGGACATAATCAAAGCACTTGAAGACACCCACACCAACCCGGTGGCAATGTTCCAGTACGACTGCGCCCTCCTCAACGGCATGGCAGTTGAGATGAAGAGATTGCAACAGGATGTGTTCACTCCCCAACCACCCATACAGAATGTTTATCAACTTGTTCAAGAGGTGATTGATCGGGTGGAGCTCCACGAGAAAGTGTCGAGCCACCCGATTTTCAAACAGATCTCAATTCCTTCCCAAAAGTCTGTGCTGTACTTTCTCATTGAGAAAGGTCAACACGAGGCAGCAATTGAATTCTTTGAGGGGATGGTGCATGACTCCATCAAGGAGGAGCTCCGGCCCCTCATCCAACAAACCTCATTTGTGAAACGCGCTTTTAAGCGCCTGAAGGAAAACTTTGAGGTCGTTGCCCTATGTTTGACTCTCTTGGCAAACATAGTGATCATGATCCGCGAGACTCGTAAGAGACAGCAAATGGTGGATGATGCAGTGAATGAGTACATTGAGAAGGCAAACATCACCACAGATGACAAAACTCTTGACGAGGCGGAAAAGAACCCTCTAGAGACTAGCGGTGCCAGTACTGTTGGCTTCAGAGAGAGATCTCTCCCCGGACACAAAGCGAGCGATGACGTGAACTCCGAGCCCACCAAACCCGCGGGAGGACAACCACAAGCTGAAGGACCCTACGCCGGACCACTCGAACGTCAGAAACCTCTGAAAGTGAAAGCCAAGCTGCCACAACAGGAGGAACCCTACGCTGGTCCGATGGAGAGACAGAAACCACTGAAAGTGAAAGCAAAAGCCCCGGTCGTGAAGGAAGGGCCTTACGAAGGACCGGTGAAGAAGCCTGTCGCTTTGAAAGTGAAAGCTAAG---AACCTGATTGTCACTGAAAGTGGTGCCCCCCCGACCGACTTGCAAAAGATGGTTATGGGCAACACCAAACCCGTTGAGCTCATCCTCGATGGGAAGACAGTAGCCATCTGCTGCGCTACTGGAGTGTTCGGCACTGCCTACCTCGTGCCTCGTCATCTTTTCGCTGAGAAGTATGACAAGATCATGTTGGATGGTAGAGCCATGACAGACAATGACTACAGAGTGTTTGAGTTTGAGATTAAAGTAAAAGGACAGGACATGCTCTCAGACGCTGCGCTCATGGTGTTACACCGTGGGAATCGCGTGAGAGACATCACGAAACACTTTCGTGACACAGCAAGAATGAAGAAAGGCACCCCCGTCGTCGGCGTGATAAACAACGCTGATGTTGGTAGACTGATTTTCTCTGGTGAAGCCCTTACCTACAAAGACATTGTAGTGTGCATGGACGGAGACACCATGCCGGGCTTGTTTGCCTACAGAGCCGCCACCAAGGCTGGTTACTGTGGAGGAGCTGTTCTTGCTAAAGACGGAGCTGACACATTCATCGTCGGCACTCACTCCGCAGGTGGCAAT---GGGGTTGGGTACTGCTCGTGCGTATCCAGATCCATGCTTTTGAAGATGAAGGCACACATCGACCCTGAGCCACACCATGAAGGGTTGATTGTTGACACCAGAGATGTGGAAGAGCGCGTGCACGTCATGCGTAAAACCAAGCTTGCGCCCACCGTGGCTCACGGTGTGTTCAACCCCGAGTACGGCCCCGCTGCCTTGTCCAACAAGGATCCGCGGCTGAATGAGGGAGTTGTCCTCGACGAGGTCATCTTCTCCAAACACAAGGGAGACACAAAGATGTCACCGGAGGATAAAGCGCTGTTCCGCCGCTGTGCTGCCGACTACGCGTCGCGTTTGCACGGTGTGCTGGGTACGGCAAATGCCCCATTGAGCGTCTATGAGGCCATCAAAGGTGTCGACGGACTCGACGCCATGGAACCTGACACGGCACCTGGCCTTCCCTGGGCCCTCCAGGGGAAGCGTCGTGGCACGCTGATTGACTTTGAGAACGGCACGGTCGGGCCCGAAGTCCAGGCTGCTCTAGAGCTCATGGAGAAAAGAGAATACAAGTTTGCTTGCCAGACCTTCCTGAAGGACGAGATTCGCCCGATGGAAAAAGTACGTGCCGGCAAGACTCGCATCGTCGATGTCTTACCTGTTGAACACATTCTTTACACTAGGATGATGATTGGCAGATTTTGTGCACAAATGCACTCAAACAACGGCCCGCAAATTGGATCAGCGGTCGGTTGTAATCCTGATGTTGATTGGCAAAGATTTGGAACACACTTCGCCCAATACAGGAACGTGTGGGATGTGGACTATTCGGCCTTTGATGCTAACCACTGCAGTGATGCAATGAACATCATGTTTGAGGAGGTGTTTCGCACAGACTTTGGTTTCCACCCGAACGCTGAGTGGATTCTGAAGACTCTTGTGAACACGGAACACGCCTATGAAAACAAACGCATTACTGTTGAAGGCGGGATGCCATCAGGTTGTTCCGCGACTAGCATCATCAACACAATTTTGAACAACATTTACGTGCTCTACGCCCTGCGTAGACACTATGAGGGAGTTGAGCTGGACACTTACACCATGATCTCCTACGGGGACGACATCGTGGTCGCAAGTGATTACGATCTGGACTTTGAGGCTCTCAAGCCCCACTTCAAATCTCTTGGTCAAACCATCACCCCAGCTGACAAAAGCGACAAAGGTTTTGTTCTTGGTCACTCCATCACCGATGTCACTTTCCTCAAAAGACACTTCCACATGGACTACGGAACTGGGTTTTACAAACCTGTGATGGCTTCGAAGACCCTCGAAGCTATCCTCTCCTTTGCACGCCGTGGGACCATACAGGAGAAGTTGATCTCCGTGGCAGGACTCGCCGTCCACTCTGGACCTGACGAGTATCGGCGTCTCTTTGAGCCCTTCCAGGGTCTCTTTGAGATTCCAAGCTACAGATCACTTTACCTGCGATGGGTGAACGCCGTGTGTGGCGACGCA---------------------------------
>ACX54404
------------------------------------------------------ATGAACACAACTGACTGCTTTATCGCT---TTGTTGCACGCCATCAGAGAGATTAAGGCACGACTG---TTTTCCAGGACACAAGAGAAA------ATGGAATTCACGCTTTACAACGGTGAGAAGAAAACTTTTTACTCTAGGCCCAACAACCACGACAACTGTTGGTTGAACACCATCCTCCAACTGTTCAGGTACGTCGACGAACCATTCTTCGACTGGGTCTATGAATCACCTGAGAACCTCACGCTTGAGGCGATTGAGCAATTGGAACAGGTCACTGGTCTTGAGCTGCACGAGGGTGGCCCACCCGCCCTCGTAATTTGGAACATCAAGCACTTGCTCCACACCGGAATCGGTACCGCCTCGCGACCTAGTGAGGTGTGTATGGTAGACGGGACGGACATGTGTCTGGCTGATTTCCATGCTGGCATTTTCCTGAAAGGGCAGGAACACGCAGTGTTTGCCTGTGTTACCTCCAACGGGTGGTACGCGATTGACGACGAGGACTTTTACCCCTGGACACCAGACCCGTCTGACGTCCTGGTGTTTGTCCCGTATGATCAAGAACCACTCAACGGAGAATGGAAAACAAAGGTTCAGAGGCGACTTAAAGGGGCAGGGCAATCTAGCCCCGCCACCGGGTCGCAGAACCAGTCAGGCAATACCGGCAGCATCATTAACAACTACTACATGCAGCAGTACCAGAACTCCATGGACACACAACTTGGTGACAACGCCATCAGCGGAGGATCCAACGAGGGGTCCACGGACGCAACCTCTACCCACACAACCAACACCCAAAACAATGACTGGTTCTCAAAACTGGCAAGTTCTGCATTCACCGGTCTTTTCGGCGCACTGCTCGCCGACAAGAAGACCGAAGAGACAACTCTTCTGGAGGACCGCATCCTCACCACTCGTAATGGACACACCACCTCTACAACTCAGTCGAGTGTGGGGGTCACCTACGGGTATTCAACTGGTGAGGACCACGCTTCTGGACCTAACACATCAGGTTTGGAGACGCGGGTGGTACAAGCTGAAAGGTTCTTCAAGAAGCACTTGTTTGACTGGACAACGGACAAACCCTTTGGTCACATTGAAAAGCTGGAACTTCCCACTGATCACAAGGGTGTCTACGGACAGCTGGTGGACTCCTTTGCATACATGAGAAATGGCTGGGACGTGGAGGTGTCTGCTGTTGGCAACCAGTTCAACGGCGGGTGCCTTCTCGTGGCCATGGTACCTGAGTTTAAGGAGTTCACCACACGTGAAAAGTACCAGCTCACCCTGTTCCCCCACCAGTTCATTAGCCCCAGAACCAACATGACCGCG------CACATCACGGTCCCGTACCTTGGTGTGAACAGGTATGACCAGTACAACAAACACAAACCCTGGACGTTGGTGGTGATGGTGGTCTCGCCACTTACCACTAGC---TCCATTGGTGCATCACAGATTAAGGTCTACACCAACATCGCCCCGACCCACGTTCACGTGGCTGGCGAGCTCCCGTCGAAAGAGGGGATCGTGCCGGTCGCCTGCTCGGACGGGTACGGTGGCTTGGTGACAACAGACCCTAAAACAGCTGACCCTGCTTACGGTATGGTGTACAACCCACCTAGGACCAACTACCCCGGGCGGTTTACAAACTTGTTGGACGTGGCAGAGGCGTGTCCCACCTTCCTCTGTTTCGACGACGGGAAACCGTACGTTGTGACAAGAACGGAC---GAGCAGCGCCTCTTGGCCAAGTTTGACCTTTCCCTTGCTGCAAAGCACATGTCAAACACCTACCTTTCAGGGATAGCACAGTACTACGCACAGTACTCTGGCACCATCAATTTGCACTTCATGTTTACTGGTTCCACTGACTCAAAGGCCCGTTACATGGTGGCCTACGTCCCGCCCGGC------GTGACAACGCCACCGGACACGCCTGAGAGAGCTGCACACTGCATCCATGCAGAATGGGACACGGGGCTAAACTCCAAATTCACTTTTTCAATCCCGTACGTATCTGCTGCTGATTACGCGTACACAGCGTCCGATGTGGCAGACACAACAAACGTACAGGGATGGGTTTGCATCTACCAAATCACCCATGGGAAGGCCGAACAAGACACTCTGGTTGTGTCGGTCAGCGCCGGCAAAGACTTTGAGCTGCGCCTCCCCATTGACCCCCGTGCGCAAACCACCGCCACCGGGGAATCAGCAGACCCCGTCACAACCGCCGTCGAGAACTACGGTGGTGAGACACAAGTACAGCGACGCCACCACACCGACGTCAGCTTCATAATGGACAGGTTTGCGCAAATCAAGCCTGTG---AGCCCCACACATGTCATTGACCTCATGCAAACACACCAATACGGGCTGGTGGGCGCTATGTTGCGCGCGGCCACTTACTACTTTTCTGATCTTGAGATTGTGGTGAACCACACGGGTCGC---CTAACGTGGGTACCCAATGGAGCACCTGAGGCAGCACTGGACAACACGAGCAACCCCACTGCTTACCACAAAGCACCGTTCACAAGGCTTGCACTCCCTTACACCGCGCCACACCGCGTGTTGGCAACTGTGTACAACGGGACTAGCAAGTACTCT---------------GCGCCTGCAACACGGCGAGGTGACTTGGGGTCTCTCGCGGCGAGGCTCGCCGCACAG------------CTTCCTGCCTCCTTCAACTACGGCGCGATTCGAGCCACGGAGATCCAAGAACTCCTCGTGCGCATGAAGCGTGCCGAGCTCTACTGCCCCAGGCCACTGCTG---GCGGTGGAGGTGACGTCACAAGACAGACACAAGCAGAAAATCATTGCCCCTGCAAAGCAACTCCTGAACCTTGACCTGCTCAAGTTGGCGGGAGACGTTGAGTCCAACCCTGGG------CCTTTCTTCTTCTCCGACGTTAGGTCAAATTTCACCAAACTGGTTGAAACCATTAACCAGATGCAAGAGGACATGTCAACAAAACACGGGCCTGACTTTAGCCGGTTGGTGTCCGCGTTTGAGGAATTGGCCACTGGGGTGAAAGCTATCAGGAACGGTCTCGACGAGGCCAAGCCCTGGTACAAGCTCATCAAACTCCTAAGCCGCTTGTCATGCATGGCCGCTGTAGCAGCACGGTCCAAGGACCCAGTCCTTGTGGCCATCATGCTGGCTGACACCGGCCTTGAGATTCTGGACAGCACGTTTGTCGTGAAGAAGATCTCCGACTCGCTCTCCAGTCTCTTTCACGTGCCGGCCCCCGTCTTTAGTTTCGGAGCTCCGATCCTATTGGCTGGGTTGGTCAAGGTCGCCTCGAGTTTCTTCCGGTCCACGCCCGAAGACCTTGAGAGAGCAGAAAAACAGCTCAAAGCACGTGACATCAATGACATATTCGCCATTCTCAAGAACGGCGAGTGGCTGGTCAAGCTGATCCTAGCTATCCGCGACTGGATTAAAGCATGGATCGCCTCAGAAGAAAAGTTTGTCACCATGACAGACTTGGTGCCTGGTATCCTTGAAAAGCAGCGGGATCTCAACGACCCGAGCAAGTACAAGGCAGCCAAGGAGTGGCTCGACAACGCGCGTCAAGCGTGCTTGAAGAGCGGGAACGTCCACATTGCCAACCTTTGCAAAGTGGTCGCCCCAGCGCCAAGCAAGTCGAGACCCGAACCCGTGGTCGTTTGCCTCCGTGGCAAATCCGGCCAGGGCAAGAGTTTCCTTGCGAACGTGCTCGCACAAGCAATTTCAACCCACTTCACTGGCAGAACCGATTCAGTTTGGTACTGCCCACCTGACCCCGACCACTTCGACGGTTACAACCAACAAACCGTTGTTGTGATGGACGATTTGGGCCAGAACCCCGACGGCAAGGACTTTAAGTACTTCGCCCAGATGGTTTCAACCACGGGGTTCATCCCGCCCATGGCCTCACTTGAGGACAAGGGGAAACCCTTCAACAGCAAAGTCATCATTACCACCACCAACCTCTACTCGGGCTTCACCCCGAGAACCATGGTGTGTCCTGACGCGCTGAACCGGAGGTTCCACTTTGACATTGATGTGAGTGCCAAGGACGGGTACAAAATTAACAACAAATTGGACATAATCAAAGCACTTGAAGACACCCACACCAACCCGGTGGCAATGTTCCAGTACGACTGCGCCCTCCTCAACGGCATGGCAGTCGAGATGAAGAGATTGCAACAGGATGTGTTCACTCCCCAACCACCCATACAGAATGTTTATCAACTTGTTCAAGAGGTGATTGATCGGGTGGAGCTCCACGAGAAAGTGTCGAGCCACCCGATTTTCAAACAGATCTCAATTCCTTCCCAAAAGTCTGTGCTGTACTTTCTCATTGAGAAAGGCCAACACGAGGCAGCAATTGAATTCTTTGAGGGGATGGTGCATGACTCCATCAAGGAGGAGCTCCGGCCCCTCATCCAACAAACCTCATTTGTGAAACGCGCTTTTAAGCGCCTGAAGGAAAACTTTGAGGTCGTTGCCCTATGTTTGACTCTCTTGGCAAACATAGTGATCATGATCCGCGAGACTCGTAAGAGACAGCAAATGGTGGATGATGCAGTGAATGAGTACATTGAGAAGGCAAACATCACCACAGATGACAAAACTCTTGACGAGGCGGAAAAGAACCCTCTGGAGACTAGCGGTGCCAGTACTGTTGGCTTCAGAGAGAGATCTCTCCCCGGACACAAAGTGAGCGATGACGTGAACTCCGAGCCCACCAAACCCGCGGGAGGACAACCACAAGCTGAAGGACCCTACGCCGGACCACTCGAGCGTCAGAAACCTCTGAAAGTGAAAGCCAAGCTGCCACAACAGGAGGGACCCTACGCTGGTCCGATGGAGAGACAGAAACCACTGAAAGTGAAAGCAAAAGCCCCGGTCGTGAAGGAAGGACCTTACGAAGGACCGGTGAAGAAGCCTGTCGCTTTGAAAGTGAAAGCTAAG---AACCTGATTGTCACTGAAAGTGGTGCCCCCCCGACCGACTTGCAAAAGATGGTTATGGGCAACACCAAACCCGTTGAACTCATCCTCGATGGGAAGACAGTAGCCATCTGCTGCGCTACTGGAGTGTTCGGCACCGCCTACCTCGTGCCTCGTCATCTTTTCGCTGAGAAGTATGACAAGATCATGTTGGATGGTAGAGCCATGACAGACAGTGACTACAGAGTGTTTGAGTTTGAGATTAAAGTAAAAGGACAGGACATGCTCTCAGACGCTGCGCTCATGGTGTTACACCGTGGGAATCGCGTGAGAGACATCACGAAACACTTTCGTGACACAGCAAGAATGAAGAAAGGCACCCCCGTCGTCGGCGTAATAAACAACGCTGATGTTGGTAGACTGATTTTCTCCGGTGAGGCCCTTACCTACAAAGACATTGTAGTGTGCATGGATGGAGACACCATGCCGGGCTTGTTTGCCTACAGAGCCGCCACCAAGGCTGGTTACTGTGGAGGAGCTGTTCTTGCTAAAGACGGAGCTGACACATTCATCGTCGGCACTCACTCCGCAGGTGGCAAT---GGGGTTGGGTACTGCTCGTGCGTATCCAGATCCATGCTTTTGAAGATGAAGGCACACATCGACCCTGAGCCACACCATGAAGGGTTGATTGTTGACACCAGAGATGTGGAAGAGCGCGTGCACGTCATGCGTAAAACCAAGCTTGCGCCCACCGTGGCTCACGGTGTGTTCAACCCCGAGTACGGCCCCGCTGCCTTGTCCAACAAGGATCCGCGGCTGAATGAGGGAGTTGTCCTCGACGAGGTCATCTTCTCCAAACACAAGGGAGACACAAAGATGTCACCGGAGGATAAAGCGCTGTTCCGCCGCTGTGCTGCCGACTACGCGTCGCGTTTGCACGGTGTGCTGGGTACGGCAAATGCCCCATTGAGCGTCTACGAGGCCATCAAAGGTGTCGACGGACTCGACGCCATGGAACCTGACACAGCACCTGGCCTCCCCTGGGCCCTCCAGGGGAAGCGTCGTGGCACGCTGATTGACTTTGAGAACGGCACGGTCGGGCCCGAAGTCCAGGCTGCTCTAGAGCTCATGGACAAAAGAGAATACAAGTTTGCTTGCCAGACCTTCCTGAAGGACGAGATTCGCCCGATGGAAAAAGTACGTGCCGGCAAGACTCGCATCGTCGATGTCTTGCCTGTTGAACACATTCTTTACACTAGGATGATGATTGGCAGATTTTGTGCACAAATGCACTCAAACAACGGCCCGCAAATTGGATCAGCGGTCGGTTGTAATCCTGATGTTGATTGGCAAAGATTTGGAACACACTTCGCCCAATACAGGAACGTGTGGGATGTGGACTATTCGGCCTTTGATGCTAACCACTGCAGTGATGCAATGAACATCATGTTTGAGGAGGTGTTTCGCACAGACTTTGGTTTCCACCCGAACGCTGAGTGGATTCTGAAGACTCTTGTGAACACGGAACACGCCTATGAAAACAAACGCATTACTGTTGAAGGCGGGATGCCATCAGGTTGTTCCGCGACTAGCATCATCAACACAATTTTGAACAACATTTACGTGCTCTACGCCCTGCGTAGACACTATGAGGGAGTTGAGCTGGACACTTACACCATGATCTCCTACGGGGACGACATCGTGGTCGCAAGTGATTACGATCTGGACTTTGAGGCTCTCAAGCCCCACTTCAAATCTCTTGGTCAAACCATCACCCCAGCCGACAAAAGCGACAAAGGTTTTGTTCTTGGTCACTCCATCACCGATGTCACTTTCCTCAAAAGACACTTCCACATGGACTACGGAACTGGGTTTTACAAACCTGTGATGGCTTCGAAGACCCTCGAAGCTATCCTCTCCTTTGCACGCCGTGGGACCATACAGGAGAAGTTGATCTCCGTGGCAGGACTCGCCGTCCACTCTGGGCCTGACGAGTATCGGCGTCTCTTTGAGCCCTTCCAGGGTCTCTTTGAGATTCCAAGCTACAGATCACTTTACCTGCGATGGGTGAACGCCGTGTGTGGCGACGCA---------------------------------
>ACX54401
------------------------------------------------------ATGAACACAACTGACTGCTTTATCGCT---TTGTTGCACGCCATCAGAGAGATTAAGGCACGACTG---TTTTCCAGGACACAAGAGAAA------ATGGAATTCACGCTTTACAACGGTGAGAAGAAAACTTTTTACTCTAGGCCCAACAACCACGACAACTGTTGGTTGAACACCATCCTCCAACTGTTCAGGTACGTCGACGAACCATTCTTCGACTGGGTCTATGAATCACCTGAGAACCTCACTCTTGAGGCGATTGAGCAATTGGAACAGGTCACTGGTCTTGAGCTGCACGAGGGTGGCCCACCCGCTCTCGTAATTTGGAACATTAAGCACTTGCTCCACACCGGAATCGGTACCGCCTCGCGACCTAGTGAGGTGTGTATGGTAGACGGGACGGACATGTGTCTGGCTGATTTCCATGCTGGCATTTTCCTGAAAGGGCAGGAACACGCAGTGTTTGCCTGTGTTACCTCCAACGGGTGGTACGCGATTGACGACGAGGACTTTTACCCCTGGACACCAGACCCGTCTGATGTCCTGGTGTTTGTCCCGTATGATCAAGAACCACTCAACGGAGAATGGAAAACAAAGGTTCAGAGGCGACTTAAAGGGGCAGGGCAATCTAGCCCCGCCACCGGGTCGCAGAACCAGTCAGGCAATACCGGCAGCATCATTAACAACTACTACATGCAGCAGTACCAGAACTCCATGGACACACAACTTGGTGACAACGCCATCAGCGGAGGATCCAACGAGGGGTCCACGGACACAACCTCTACCCACACAACCAACACCCAAAACAATGACTGGTTCTCAAAACTGGCAAGTTCTGCATTCACCGGTCTTTTCGGCGCACTGCTCGCCGACAAGAAGACCGAAGAGACAACTCTTCTGGAGGACCGTATCCTCACCACTCGTAACGGACACACCACCTCTACAACTCAGTCGAGTGTGGGGGTCACCTACGGGTATTCAACTGGTGAGGACCACGTTTCTGGACCTAACACATCAGGTTTGGAGACGCGGGTGGTACAAGCTGAAAGGTTCTTCAAGAAGCACTTGTTTGATTGGACAACGGACAAACCCTTTGGTCACATTGAAAAGCTGGAACTTCCCACTGATCACAAAGGTGTCTACGGACAGCTGGTGGACTCCTTTGCATACATGAGAAATGGCTGGGACGTGGAGGTGTCTGCTGTTGGCAACCAGTTCAACGGCGGGTGCCTTCTCGTGGCCATGGTACCTGAGTTTAAGGAGTTCACCACACGTGAAAAGTACCAGCTCACCCTGTTCCCCCACCAGTTCATTAGCCCCAGAACCAACATGACCGCG------CACATCACGGTCCCGTACCTTGGTGTGAACAGGTATGACCAGTACAACAAACACAAACCCTGGACGTTGGTGGTGATGGTGGTTTCGCCACTTACCACTAGC---TCCATTGGTGCATCACAGATTAAGGTCTACACCAACATCGCCCCGACCCACGTTCACGTGGCTGGCGAGCTCCCGTCGAAAGAGGGGATCGTGCCGGTCGCCTGCTCGGACGGGTACGGTGGCCTGGTGACAACAGACCCTAAAACAGCTGACCCTGCTTACGGTATGGTGTACAACCCACCTAGGACCAACTACCCCGGGCGGTTTACAAACTTGTTGGACGTGGCAGAGGCGTGTCCCACCTTCCTCTGTTTCGACGACGGGAAACCGTATGTTGTGACAAGAGCGGAC---GAGCAGCGCCTCTTGGCCAAGTTTGACCTTTCCCTTGCTGCGAAGCACATGTCAAACACCTACCTTTCAGGGATAGCACAGTACTACGCACAGTACTCTGGCACCATTAATTTGCACTTCATGTTTACTGGTTCCACTGACTCAAAGGCCCGTTACATGGTGGCTTACGTCCCGCCCGGC------GTGACAACGCCACCGGACACGCCTGAGAGAGCTGCGCACTGCATCCACGCAGAATGGGACACGGGGCTAAACTCCAAATTCACTTTTTCAATCCCGTACGTATCTGCTGCAGATTACGCGTACACAGCGTCCGATGTGGCAGACACAACAAACGTACAGGGATGGGTTTGCATCTACCAAATCACCCATGGGAAGGCCGAACAAGACACTCTGGTTGTGTCGGTCAGCGCCGGCAAAGACTTTGAGCTGCGCCTCCCCATTGACCCCCGTGCGCAAACCACCGCCACCGGGGAATCAGCAGACCCCGTCACAACCACCGTCGAGAACTACGGTGGTGAGACACAAGTGCAGCGACGCCACCACACCGACGTCAGCTTCATAATGGACAGGTTTGTGCAAATCAAGCCTGTG---AGCCCCACACATGTCATTGACCTCATGCAAACACACCAACACGGGCTGGTGGGCGCTATGTTGCGCGCGGCCACCTACTACTTTTCTGATCTTGAGATTGTGGTGAACCACACGGGTCGC---CTAACGTGGGTACCCAATGGAGCACCTGAGGCAGCACTGGACAACACGAGCAACCCCACTGCTTACCACAAAGCACCGTTCACAAGGCTTGCACTCCCTTACACCGCGCCACACCGCGTGTTGGCAACTGTGTACAACGGGACTAGCAAGTACTCT---------------GCGCCTGCAACACGGCGAGGTGACTTGGGGTCTCTCGCGGCGAGGCTCGCCGCACAG------------CTTCCTGCCTCCTTCAACTACGGCGCGATTCGAGCCACGGAGATCCAAGAACTCCTCGTGCGCATGAAGCGTGCCGAGCTCTACTGCCCCAGGCCACTGCTG---GCGGTGGAGGTGACGTCACAAGACAGACACAAGCAGAAAATCATTGCCCCTGCAAAGCAACTCCTGAACCTTGACCTGCTCAAGTTGGCGGGAGACGTTGAGTCCAACCCTGGG------CCTTTCTTCTTCTCCGACGTTAGGTCAAATTTCACCAAACTGGTTGAAACCATTAACCAGATGCAAGAGGACATGTCAACAAAACACGGGCCTGACTTTAGCCGGTTGGTGTCTGCGTTTGAGGAATTGGCCACTGGGGTGAAAGCTATCAGGAACGGTCTCGACGAGGCCAAGCCCTGGTACAAGCTCATCAAACTCCTAAGCCGCTTGTCATGCATGGCCGCTGTAGCAGCACGGTCCAAGGACCCAGTCCTTGTGGCCATCATGCTGGCTGACACCGGCCTTGAGATTCTGGACAGCACGTTTGTCGTGAAGAAGATCTCCGACTCGCTCTCCAGTCTCTTTCACGTGCCGGCCCCCGTCTTTAGTTTCGGAGCTCCGATCCTATTGGCTGGGTTGGTCAAGGTCGCCTCGAGTTTCTTCCGGTCCACGCCCGAAGACCTTGAGAGAGCAGAAAAACAGCTCAAAGCACGTGACATCAATGACATATTCGCCATTCTCAAGAACGGCGAGTGGCTGGTCAAGCTGATCCTAGCTATCCGCGACTGGATTAAAGCATGGATCGCCTCAGAAGAAAAGTTTGTCACCATGACAGACTTGGTGCCTGGTATCCTTGAAAAGCAGCGGGATCTCAACGACCCGAGCAAGTACAAGGCAGCCAAGGAGTGGCTCGACAACGCGCGTCAAGCGTGCCTGAAGAGTGGGAACGTCCACATTGCCAACCTTTGCAAAGTGGTCGCCCCAGCGCCAAGCAAGTCGAGACCCGAACCCGTGGTCGTTTGCCTCCGTGGCAAATCCGGCCAGGGCAAGAGTTTCCTTGCGAACGTGCTCGCACAAGCAATTTCAACCCACTTCACTGGCAGAACCGATTCAGTTTGGTACTGCCCACCTGACCCCGACCACTTCGACGGTTACAACCAACAAACCGTTGTTGTGATGGACGATTTGGGCCAGAACCCCGACGGCAAGGACTTTAAGTACTTCGCCCAGATGGTTTCAACCACGGGGTTCATCCCGCCCATGGCCTCACTTGAGGACAAGGGGAAACCCTTCAACAGCAAAGTCATTATTACCACCACCAACCTCTACTCGGGCTTCACCCCGAGAACCATGGTGTGTCCTGACGCGCTGAACCGGAGGTTCCACTTTGACATTGATGTGAGTGCCAAGGACGGGTACAAAATTAACAACAAATTGGACATAATCAAAGCACTTGAAGACACCCACACCAACCCGGTGGCAATGTTCCAGTACGACTGCGCCCTCCTCAACGGCATGGCAGTCGAGATGAAGAGATTGCAACAGGATGTGTTCACTCCCCAACCACCCATACAGAATGTTTATCAACTTGTTCAAGAGGTAATTGATCGGGTGGAGCTCCACGAGAAAGTGTCGAGCCACCCGATTTTCAAACAGATCTCAATTCCTTCCCAAAAGTCTGTGCTGTACTTTCTCATTGAGAAAGGCCAACACGAGGCAGCAATTGAATTCTTTGAGGGGATGGTGCATGACTCCATCAAGGAGGAGCTCCGGCCCCTCATCCAGCAAACCTCATTTGTGAAACGCGCTTTTAAGCGCCTGAAGGAAAACTTTGAGGTCGTTGCCCTATGTTTGACTCTCTTGGCAAACATAGTGATCATGATCCGCGAGACTCGTAAGAGACAGCAAATGGTGGATGATGCAGTGAATGAGTACATTGAGAAGGCAAACATCACCACAGATGACAAAACTCTTGACGAGGCGGAAAAGAACCCTCTGGAGACTAGCGGTGCCAGTACTGTTGGCTTCAGAGAGAGATCTCTCCCCGGACACAAAGTGAGCGATGACGTGAACTCCGAGCCCACCAAACCCGCGGGAGGACAACCACAAGCTGAAGGACCCTACGCCGGACCACTCGAGCGTCAGAAACCTCTGAAAGTGAAAGCCAAGCTGCCACAACAGGAGGGACCCTACGCTGGTCCGATGGAGAGACAGAAACCACTGAAAGTGAAAGCAAAAGCCCCGGTCGTGAAGGAAGGACCTTACGAAGGACCGGTGAAGAAGCCTGTCGCTTTGAAAGTGAAAGCTAAG---AACCTGATTGTCACTGAAAGTGGTGCCCCCCCGACCGACTTGCAAAAGATGGTTATGGGCAACACCAAACCCGTTGAGCTCATCCTCGATGGGAAGACAGTAGCCATCTGCTGCGCTACTGGAGTGTTCGGCACTGCCTACCTCGTGCCTCGTCATCTTTTCGCTGAGAAGTATGACAAGATCATGTTGGATGGTAGAGCCATGACAGACAATGACTACAGAGTGTTTGAGTTTGAGATTAAAGTAAAAGGACAGGACATGCTCTCAGACGCTGCGCTCATGGTGTTACACCGTGGGAATCGCGTGAGAGACATCACGAAACACTTTCGTGACACAGCAAGAATGAAGAAAGGCACCCCCGTCGTCGGCGTAATAAACAACGCTGATGTTGGTAGACTGATTTTCTCTGGTGAGGCCCTTACCTACAAAGACATTGTAGTGTGCATGGATGGAGACACCATGCCGGGCTTGTTTGCCTACAGAGCCGCCACCAAGGCTGGTTACTGTGGAGGAGCTGTTCTTGCTAAAGACGGAGCTGACACATTCATCGTCGGCACTCACTCCGCAGGTGGCAAT---GGGGTTGGGTACTGCTCGTGCGTATCCAGATCCATGCTTTTGAAGATGAAGGCACACATCGACCCTGAGCCACACCATGAAGGGTTGATTGTTGACACCAGAGATGTGGAAGAGCGCGTGCACGTCATGCGTAAAACCAAGCTTGCGCCCACCGTGGCTCACGGTGTGTTCAACCCCGAGTACGGCCCCGCTGCCTTGTCCAACAAGGATCCGCGGCTGAATGAGGGAGTTGTCCTCGACGAGGTCATCTTCTCCAAACACAAGGGAGACACAAAGATGTCACCGGAGGATAAAGCGCTGTTCCGCCGCTGTGCTGCCGACTACGCGTCGCGTTTGCACGGTGTGCTGGGTACGGCAAATGCCCCATTGAGCGTCTATGAGGCCATCAAAGGTGTCGACGGACTCGACGCCATGGAACCTGACACAGCACCTGGCCTTCCCTGGGCCCTCCAGGGGAAGCGTCGTGGCACGCTGATTGACTTTGAGAACGGCACGGTCGGGCCCGAAGTCCAGGCTGCTCTAGAGCTCATGGAGAAAAGAGAATACAAGTTTGCTTGCCAGACCTTCCTGAAGGACGAGATTCGCCCGATGGAAAAAGTACGTGCCGGCAAGACTCGCATCGTCGATGTCTTGCCTGTTGAACACATTCTTTACACTAGGATGATGATTGGCAGATTTTGTGCACAAATGCACTCAAACAACGGCCCGCAAATTGGATCAGCGGTCGGTTGTAATCCTGATGTTGATTGGCAAAGATTTGGAACACACTTCGCCCAATACAGGAACGTGTGGGATGTGGACTATTCGGCCTTTGATGCTAACCACTGCAGTGATGCAATGAACATCATGTTTGAGGAGGTGTTTCGCACAGACTTTGGTTTCCACCCGAACGCTGAGTGGATTCTGAAGACTCTTGTGAACACGGAACACGCCTATGAAAACAAACGCATTACTGTTGAAGGCGGGATGCCATCAGGTTGTTCCGCGACTAGCATCATCAACACAATTTTGAACAACATTTACGTGCTCTACGCCCTGCGTAGACACTATGAGGGAGTTGAGCTGGACACTTACACCATGATCTCCTACGGGGACGACATCGTGGTCGCAAGTGATTACGATCTGGACTTTGAGGCTCTCAAGCCCCACTTCAAATCTCTTGGTCAAACCATCACCCCAGCTGACAAAAGCGACAAAGGTTTTGTTCTTGGTCACTCCATCACCGATGTCACTTTCCTCAAAAGACACTTCCACATGGACTACGGAACTGGGTTTTACAAACCTGTGATGGCTTCGAAGACCCTCGAAGCTATCCTCTCCTTTGCACGCCGTGGGACCATACAGGAGAAGTTGATCTCCGTGGCAGGACTCGCCGTCCACTCTGGACCTGACGAGTATCGGCGTCTCTTTGAGCCCTTCCAGGGTCTCTTTGAGATTCCAAGCTACAGATCACTTTACCTGCGATGGGTGAACGCCGTGTGTGGCGACGCA---------------------------------
>ACX54400
------------------------------------------------------ATGAACACAACTGACTGCTTTATCGCT---TTGTTGCACGCCATCAGAGAGATTAAGGCACGACTG---TTTTCCAGGACACAAGAGAAA------ATGGAATTCACGCTTTACAACGGTGAGAAGAAAACTTTTTACTCTAGGCCCAACAACCACGACAACTGTTGGTTGAACACCATCCTCCAACTGTTCAGGTACGTCGACGAACCATTCTTCGACTGGGTCTATGAATCACCTGAGAACCTCACTCTTGAGGCGATTGAGCAATTGGAACAGGTCACTGGTCTTGAGCTGCACGAGGGTGGCCCACCCGCTCTCGTAATTTGGAACATTAAGCACTTGCTCCACACCGGAATCGGTACCGCCTCGCGACCTAGTGAGGTGTGTATGGTAGACGGGACGGACATGTGTCTGGCTGATTTCCATGCTGGCATTTTCCTGAAAGGGCAGGAACACGCAGTGTTTGCCTGTGTTACCTCCAACGGGTGGTACGCGATTGACGACGAGGACTTTTACCCCTGGACACCAGACCCGTCTGATGTCCTGGTGTTTGTCCCGTATGATCAAGAACCACTCAACGGAGAATGGAAAACAAAGGTTCAGAGGCGACTTAAAGGGGCAGGGCAATCTAGCCCCGCCACCGGGTCGCAGAACCAGTCAGGCAATACCGGCAGCATCATTAACAACTACTACATGCAGCAGTACCAGAACTCCATGGACACACAACTTGGTGACAACGCCATCAGCGGAGGATCCAACGAGGGGTCCACGGACACAACCTCTACCCACACAACCAACACCCAAAACAATGACTGGTTCTCAAAACTGGCAAGTTCTGCATTCACCGGTCTTTTCGGCGCACTGCTCGCCGACAAGAAGACCGAAGAGACAACTCTTCTGGAGGACCGTATCCTCACCACTCGTAACGGACACACCACCTCTACAACTCAGTCGAGTGTGGGGGTCACCTACGGGTATTCAACTGGTGAGGACCACGTTTCTGGACCTAACACATCAGGTTTGGAGACGCGGGTGGTACAAGCTGAAAGGTTCTTCAAGAAGCACTTGTTTGATTGGACAACGGACAAACCCTTTGGTCACATTGAAAAGCTGGAACTTCCCACTGATCACAAAGGTGTCTACGGACAGCTGGTGGACTCCTTTGCATACATGAGAAATGGCTGGGACGTGGAGGTGTCTGCTGTTGGCAACCAGTTCAACGGCGGGTGCCTTCTCGTGGCCATGGTACCTGAGTTTAAGGAGTTCACCACACGTGAAAAGTACCAGCTCACCCTGTTCCCCCACCAGTTCATTAGCCCCAGAACCAACATGACCGCG------CACATCACGGTCCCGTACCTTGGTGTGAACAGGTATGACCAGTACAACAAACACAAACCCTGGACGTTGGTGGTGATGGTGGTTTCGCCACTTACCACTAGC---TCCATTGGTGCATCACAGATTAAGGTCTACACCAACATCGCCCCGACCCACGTTCACGTGGCTGGCGAGCTCCCGTCGAAAGAGGGGATCGTGCCGGTCGCCTGCTCGGACGGGTACGGTGGCCTGGTGACAACAGACCCTAAAACAGCTGACCCTGCTTACGGTATGGTGTACAACCCACCTAGGACCAACTACCCCGGGCGGTTTACAAACTTGTTGGACGTGGCAGAGGCGTGTCCCACCTTCCTCTGTTTCGACGACGGGAAACCGTATGTTGTGACAAGAGCGGAC---GAGCAGCGCCTCTTGGCCAAGTTTGACCTTTCCCTTGCTGCGAAGCACATGTCAAACACCTACCTTTCAGGGATAGCACAGTACTACGCACAGTACTCTGGCACCATTAATTTGCACTTCATGTTTACTGGTTCCACTGACTCAAAGGCCCGTTGCATGGTGGCTTACGTCCCGCCCGGC------GTGACAACGCCACCGGACACGCCTGAGAGAGCTGCGCACTGCATCCACGCAGAATGGGACACGGGGCTAAACTCCAAATTCACTTTTTCAATCCCGTACGTATCTGCTGCAGATTACGCGTACACAGCGTCCGATGTGGCAGACACAACAAACGTACAGGGATGGGTTTGCATCTACCAAATCACCCATGGGAAGGCCGAACAAGACACTCTGGTTGTGTCGGTCAGCGCCGGCAAAGACTTTGAGCTGCGCCTCCCCATTGACCCCCGTGCGCAAACCACCGCCACCGGGGAATCAGCAGACCCCGTCACAACCACCGTCGAGAACTACGGTGGTGAGACACAAGTGCAGCGACGCCACCACACCGACGTCAGCTTCATAATGGACAGGTTTGTGCAAATCAAGCCTGTG---AGCCCCACACATGTCATTGACCTCATGCAAACACACCAACACGGGCTGGTGGGCGCTATGTTGCGCGCGGCCACCTACTACTTTTCTGATCTTGAGATTGTGGTGAACCACACGGGTCGC---CTAACGTGGGTACCCAATGGAGCACCTGAGGCAGCACTGGACAACACGAGCAACCCCACTGCTTACCACAAAGCACCGTTCACAAGGCTTGCACTCCCTTACACCGCGCCACACCGCGTGTTGGCAACTGTGTACAACGGGACTAGCAAGTACTCT---------------GCGCCCGCAACACGGCGAGGTGACTTGGGGTCTCTCGCGGCGAGGCTCGCCGCACAG------------CTTCCTGCCTCCTTCAACTACGGCGCGATTCGAGCCACGGAGATCCAAGAACTCCTCGTGCGCATGAAGCGTGCCGAGCTCTACTGCCCCAGGCCACTGCTG---GCGGTGGAGGTGACGTCACAAGACAGACACAAGCAGAAAATCATTGCCCCTGCAAAGCAACTCCTGAACCTTGACCTGCTCAAGTTGGCGGGAGACGTTGAGTCCAACCCTGGG------CCTTTCTTCTTCTCCGACGTTAGGTCAAATTTCACCAAACTGGTTGAAACCATTAACCAGATGCAAGAGGACATGTCAACAAAACACGGGCCTGACTTTAGCCGGTTGGTGTCTGCGTTTGAGGAATTGGCCACTGGGGTGAAAGCTATCAGGAACGGTCTCGACGAGGCCAAGCCCTGGTACAAGCTCATCAAACTCCTAAGCCGCTTGTCATGCATGGCCGCTGTAGCAGCACGGTCCAAGGACCCAGTCCTTGTGGCCATCATGCTGGCTGACACCGGCCTTGAGATTCTGGACAGCACGTTTGTCGTGAAGAAGATCTCCGACTCGCTCTCCAGTCTCTTTCACGTGCCGGCCCCCGTCTTTAGTTTCGGAGCTCCGATCCTATTGGCTGGGTTGGTCAAGGTCGCCTCGAGTTTCTTCCGGTCCACGCCCGAAGACCTTGAGAGAGCAGAAAAACAGCTCAAAGCACGTGACATCAATGACATATTCGCCATTCTCAAGAACGGCGAGTGGCTGGTCAAGCTGATCCTAGCTATCCGCGACTGGATTAAAGCATGGATCGCCTCAGAAGAAAAGTTTGTCACCATGACAGACTTGGTGCCTGGTATCCTTGAAAAGCAGCGGGATCTCAACGACCCGAGCAAGTACAAGGCAGCCAAGGAGTGGCTCGACAACGCGCGTCAAGCGTGCCTGAAGAGTGGGAACGTCCACATTGCCAACCTTTGCAAAGTGGTCGCCCCAGCGCCAAGCAAGTCGAGACCCGAACCCGTGGTCGTTTGCCTCCGTGGCAAATCCGGCCAGGGCAAGAGTTTCCTTGCGAACGTGCTCGCACAAGCAATTTCAACCCACTTCACTGGCAGAACCGATTCAGTTTGGTACTGCCCACCTGACCCCGACCACTTCGACGGTTACAACCAACAAACCGTTGTTGTGATGGACGATTTGGGCCAGAACCCCGACGGCAAGGACTTTAAGTACTTCGCCCAGATGGTTTCAACCACGGGGTTCATCCCGCCCATGGCCTCACTTGAGGACAAGGGGAAACCCTTCAACAGCAAAGTCATTATTACCACCACCAACCTCTACTCGGGCTTCACCCCGAGAACCATGGTGTGTCCTGACGCGCTGAACCGGAGGTTCCACTTTGACATTGATGTGAGTGCCAAGGACGGGTACAAAATTAACAACAAATTGGACATAATCAAAGCACTTGAAGACACCCACACCAACCCGGTGGCAATGTTCCAGTACGACTGCGCCCTCCTCAACGGCATGGCAGTCGAGATGAAGAGATTGCAACAGGATGTGTTCACTCCCCAACCACCCATACAGAATGTTTATCAACTTGTTCAAGAGGTAATTGATCGGGTGGAGCTCCACGAGAAAGTGTCGAGCCACCCGATTTTCAAACAGATCTCAATTCCTTCCCAAAAGTCTGTGCTGTACTTTCTCATTGAGAAAGGCCAACACGAGGCAGCAATTGAATTCTTTGAGGGGATGGTGCATGACTCCATCAAGGAGGAGCTCCGGCCCCTCATCCAGCAAACCTCATTTGTGAAACGCGCTTTTAAGCGCCTGAAGGAAAACTTTGAGGTCGTTGCCCTATGTTTGACTCTCTTGGCAAACATAGTGATCATGATCCGCGAGACTCGTAAGAGACAGCAAATGGTGGATGATGCAGTGAATGAGTACATTGAGAAGGCAAACATCACCACAGATGACAAAACTCTTGACGAGGCGGAAAAGAACCCGCTGGAGACTAGCGGTGCCAGTACTGTTGGCTTCAGAGAGAGATCTCTCCCCGGACACAAAGTGAGCGATGACGTGAACTCCGAGCCCACCAAACCCCCGGGAGGACAACCACAAGCTGAAGGACCCTACGCCGGACCACTCGAGCGTCAGAAACCTCTGAAAGTGAAAGCCAAGCTGCCACAACAGGAGGGACCCTACGCTGGTCCGATGGAGAGACAGAAACCACTGAAAGTGAAAGCAAAAGCCCCGGTCGTGAAGGAAGGACCTTACGAAGGACCGGTGAAGAAGCCTGTCGCTTTGAAAGTGAAAGCTAAG---AACCTGATTGTCACTGAAAGTGGTGCCCCCCCGACCGACTTGCAAAAGATGGTTATGGGCAACACCAAACCCGTTGAGCTCATCCTCGATGGGAAGACAGTAGCCATCTGCTGCGCTACTGGAGTGTTCGGCACTGCCTACCTCGTGCCTCGTCATCTTTTCGCTGAGAAGTATGACAAGATCATGTTGGATGGTAGAGCCATGACAGACAGCGACTACAGAGTGTTTGAGTTTGAGATCAAAGTAAAAGGGCAGGACATGCTCTCAGACGCTGCGCTCATGGTGTTACACCGTGGGAATCGCGTGAGAGACATCACGAAACACTTTCGTGACACAGCAAGAATGAAGAAAGGCACCCCCGTCGTCGGCGTAATAAACAACGCTGATGTTGGTAGACTGATTTTCTCTGGTGAGGCCCTTACCTACAAAGACATTGTAGTGTGCATGGATGGAGACACCATGCCGGGCTTGTTTGCCTACAGAGCCGCCACCAAGGCTGGTTACTGTGGAGGAGCTGTTCTTGCTAAAGACGGAGCTGACACATTCATCGTCGGCACTCACTCCGCAGGTGGCAAT---GGGGTTGGGTACTGCTCGTGCGTATCCAGATCCATGCTTTTGAAGATGAAGGCACACATCGACCCTGAGCCACACCATGAAGGGTTGATTGTTGACACCAGAGATGTGGAAGAGCGCGTGCACGTCATGCGTAAAACCAAGCTTGCGCCCACCGTGGCTCACGGTGTGTTCAACCCCGAGTACGGCCCCGCTGCCTTGTCCAACAAGGATCCGCGGCTGAATGAGGGAGTTGTCCTCGACGAGGTCATCTTCTCCAAACACAAGGGAGACACAAAGATGTCACCGGAGGATAAAGCGCTGTTCCGCCGCTGTGCTGCCGACTACGCGTCGCGTTTGCACGGTGTGCTGGGTACGGCAAATGCCCCATTGAGCGTCTATGAGGCCATCAAAGGTGTCGACGGACTCGACGCCATGGAACCTGACACAGCACCTGGCCTTCCCTGGGCCCTCCAGGGGAAGCGTCGTGGCACGCTGATTGACTTTGAGAACGGCACGGTCGGGCCCGAAGTCCAGGCTGCTCTAGAGCTCATGGAGAAAAGAGAATACAAGTTTGCTTGCCAGACCTTCCTGAAGGACGAGATTCGCCCGATGGAAAAAGTACGTGCCGGCAAGACTCGCATCGTCGATGTCTTGCCTGTTGAACACATTCTTTACACTAGGATGATGATTGGCAGATTTTGTGCACAAATGCACTCAAACAACGGCCCGCAAATTGGATCAGCGGTCGGTTGTAATCCTGATGTTGATTGGCAAAGATTTGGAACACACTTCGCCCAATACAGGAACGTGTGGGATGTGGACTATTCGGCCTTTGATGCTAACCACTGCGGTGATGCAATGAACATCATGTTTGAGGAGGTGTTTCGCACAGACTTTGGTTTCCACCCGAACGCTGAGTGGATTCTGAAGACTCTTGTGAACACGGAACACGCCTATGAAAACAAACGCATTACTGTTGAAGGCGGGATGCCATCAGGTTGTTCCGCGACTAGCATCATCAACACAATTTTGAACAACATTTACGTGCTCTACGCCCTGCGTAGACACTATGAGGGAGTTGAGCTGGACACTTACACCATGATCTCCTACGGGGACGACATCGTGGTCGCAAGTGATTACGATCTGGACTTTGAGGCTCTCAAGCCCCACTTCAAATCTCTTGGTCAAACCATCACCCCAGCCGACAAAAGCGACAAAGGTTTTGTTCTTGGTCACTCCATCACCGATGTCACTTTCCTCAAAAGACACTTCCACATGGACTACGGAACTGGGTTTTACAAACCTGTGATGGCTTCGAAGACCCTCGAAGCTATCCTCTCCTTTGCACGCCGTGGGACCATACAGGAGAAGTTGATCTCCGTGGCAGGACTCGCCGTCCACTCTGGACCTGACGAGTATCGGCGTCTCTTTGAGCCCTTCCAGGGTCTCTTTGAGATTCCAAGCTACAGATCACTTTACCTGCGATGGGTGAACGCCGTGTGTGGCGACGCA---------------------------------
>ACX54403
------------------------------------------------------ATGAACACAACTGACTGCTTTATCGCT---TTGTTGCACGCCATCAGAGAGATTAAGGCACGACTG---TTTTCCAGGACACAAGAGAAA------ATGGAATTCACGCTTTACAACGGTGAGAAGAAAATTTTTTACTCTAGGCCCAACAACCACGACAACTGTTGGTTGAACACCATCCTCCAACTGTTCAGGTACGTCGACGAACCATTCTTCGACTGGGTCTATGAATCACCTGAGAACCTCACTCTTGAGGCGATTAAGCAATTGGAACAGGTCACTGGTCTTGAGCTGCACGAGGGTGGCCCACCCGCCCTCGTAATTTGGAACATCAAGCACTTGCTCCACACCGGAATCGGTACCGCCTCGCGACCTAGTGAGGTGTGTATGGTAGACGGGACGGACATGTGTCTGGCTGATTTCCATGCTGGCATTTTCCTGAAAGGGCAGGAACACGCAGTGTTTGCCTGTGTTACCTCCAACGGGTGGTACGCGATTGACGACGAGGACTTTTACCCCTGGACACCAGACCCGTCTGATGTCCTGGTGTTTGTCCCGTATGATCAAGAACCACTCAACGGAGAATGGAAAACAAAGGTTCAGAGGCGACTTAAAGGGGCAGGGCAATCTAGCCCCGCCACCGGGTCGCAGAACCAGTCAGGCAATACCGGCAGCATCATTAACAACTACTACATGCAGCAGTACCAGAACTCCATGGACACACAACTTGGTGACAACGCCATCAGCGGAGGATCCAACGAGGGGTCCACGGACACAACCTCTACCCACACAACCAACACCCAAAACAATGACTGGTTCTCAAAACTGGCAAGTTCTGCATTCACCGGTCTTTTCGGCGCACTGCTCGCCGACAAGAAGACCGAAGAGACAACTCTTCTGGAGGACCGTATCCTCACCACTCGTAATGGACACACCACCTCTACAACTCAGTCGAGTGTGGGGGTCACCTACGGGTATTCAACTGGTGAGGACCACGTTTCTGGACCTAACACATCAGGTTTGGAGACGCGGGTGGTGCAAGCTGAAAGGTTCTTCAAGAAGCACTTGTTTGATTGGACAACGGACAAACCCTTTGGTCACATTGAAAAGCTGGAACTTCCCACTGATCACAAAGGTGTCTACGGACAGCTGGTGGACTCCTTTGCATACATGAGAAATGGCTGGGACGTGGAGGTGTCTGCTGTTGGCAACCAGTTCAACGGCGGGTGCCTTCTCGTGGCCATGGTACCTGAGTTTAAGGAGTTCACCACACGTGAAAAGTACCAGCTCACCCTGTTCCCCCACCAGTTCATTAGCCCCAGAACCAACATGACCGCG------CACATCACGGTCCCGTACCTTGGTGTGAACAGGTATGACCAGTACAACAAACACAAACCCTGGACGTTGGTGGTGATGGTGGTTTCGCCACTTACCACTAGC---TCCATTGGTGCATCACAGATTAAGGTCTACACCAACATCGCCCCGACCCACGTTCACGTGGCTGGCGAGCTCCCGTCGAAAGAGGGGATCGTGCCGGTCGCCTGCTCGGACGGGTACGGTGGCCTGGTGACAACAGACCCTAAAACAGCTGACCCTGCTTACGGTATGGTGTACAACCCACCTAGGACCAACTACCCCGGGCGGTTTACAAACTTGTTGGACGTGGCAGAGGCGTGTCCCACCTTCCTCTGTTTCGACGACGGGAAACCGTACGTTGTGACAAGAGCGGAC---GAGCAGCGCCTCTTGGCCAAGTTTGACCTTTCCCTTGCTGCAAAGCACATGTCAAACACCTACCTTTCAGGGATAGCACAGTACTACGCACAGTACTCTGGCACCATCAATTTGCACTTCATGTTTACTGGTTCCACTGACTCAAAGGCCCGTTACATGGTGGCTTACGTCCCGCCCGGC------GTGACAACGCCACCGGACACGCCTGAGAGAGCTGCGCACTGCATCCACGCAGAATGGGACACGGGGCTAAACTCCAAATTCACTTTTTCAATCCCGTACGTATCTGCTGCAGATTACGCGTACACAGCGTCCGATGTGGCAGACACGACAAACGTACAGGGATGGGTTTGCATCTACCAAATCACCCATGGGAAGGCCGAACAAGACACTCTGGTTGTGTCGGTCAGCGCCGGCAAAGACTTTGAGCTGCGCCTCCCCATTGACCCCCGTGCGCAAACCACCGCCACCGGGGAATCAGCAGACCCCGTCACAACCACCGTCGAGAACTACGGTGGTGAGACACAAGTGCAGCGACGCCACCACACCGACGTCAGCTTCATAATGGACAGGTTTGTGCAAATCAAGCCTGTG---AGCCCCACACATGTCATTGATCTCATGCAAACACACCAACACGGGCTGGTGGGCGCTATGTTGCGCGCGGCCACCTACTACTTTTCTGATCTTGAGATTGTGGTGAACCACACGGGTCGC---CTAACGTGGGTACCCAATGGAGCACCTGAGGCAGCACTGGACAACACGAGCAACCCCACTGCTTACCACAAAGCACCGTTCACAAGGCTTGCACTCCCTTACACCGCGCCACACCGCGTGTTGGCAACTGTGTACAACGGGACTAGCAAGTACTCT---------------GCGCCTGCAACACGGCGAGGTGACTTGGGGTCTCTCGCGGCGAGGCTCGCCGCACAG------------CTTCCTGCCTCCTTCAACTACGGCGCGATTCGAGCCACGGAGATCCAAGAACTCCTCGTGCGCATGAAGCGTGCCGAGCTCTACTGCCCCAGGCCACTGCTG---GCGGTGGAGGTGACGTCACAAGACAGACACAAGCAGAAAATCATTGCCCCTGCAAAGCAACTCCTGAACCTTGACCTGCTCAAGTTGGCGGGAGACGTTGAGTCCAACCCTGGG------CCTTTCTTCTTCTCCGACGTTAGGTCAAATTTCACCAAACTGGTTGAAACCATTAACCAGATGCAAGAGGACATGTCAACAAAACACGGGCCTGACTTTAGCCGGTTGGTGTCCGCGTTTGAGGAATTGGCCACTGGGGTGAAAGCTATCAGGAACGGTCTCGACGAGGCCAAGCCCTGGTACAAGCTCATCAAACTCCTAAGCCGCTTGTCATGCATGGCCGCTGTAGCAGCACGGTCCAAGGACCCAGTCCTTGTGGCCATCATGCTGGCTGACACCGGCCTTGAGATTCTGGACAGCACGTTTGTCGTGAAGAAGATCTCCGACTCGCTCTCCAGTCTCTTTCACGTGCCGGCCCCCGTCTTTAGTTTCGGAGCTCCGGTCCTATTGGCTGGGTTGGTCAAGGTCGCCTCGAGTTTCTTCCGGTCCACGCCCGAAGACCTTGAGAGAGCAGAAAAACAGCTCAAAGCACGTGACATCAATGACATATTCGCCATTCTCAAGAACGGCGAGTGGCTGGTCAAGCTGATCCTAGCTATCCGCGACTGGATTAAAGCATGGATCGCCTCAGAAGAAAAGTTTGTCACCATGACAGACTTGGTGCCTGGTATCCTTGAAAAGCAGCGGGATCTCAACGACCCGAGCAAGTACAAGGCAGCCAAGGAGTGGCTCGACAACGCGCGCCAAGCGTGCTTGAAGAGCGGGAACGTCCACATTGCCAACCTTTGCAAAGTGGTCGCCCCAGCGCCAAGCAAGTCGAGACCCGAACCCGTGGTCGTTTGCCTCCGTGGCAAATCCGGCCAGGGCAAGAGTTTCCTTGCGAACGTGCTCGCACAAGCAATTTCAACCCACTTCACTGGCAGAACCGATTCAGTTTGGTACTGCCCACCTGACCCCGACCACTTCGACGGTTACAACCAACAAACCGTTGTTGTGATGGACGATTTGGGCCAGAACCCCGACGGCAAGGACTTTAAGTACTTCGCCCAGATGGTTTCAACCACGGGGTTCATCCCGCCCATGGCCTCACTTGAGGACAAGGGGAAACCCTTCAACAGCAAAGTCATCATTACCACCACCAACCTCTACTCGGGCTTCACCCCGAGAACCATGGTGTGTCCTGACGCGCTGAACCGGAGGTTCCACTTTGACATTGATGTGAGTGCCAAGGACGGGTACAAAATTAACAACAAATTGGACATAATCAAAGCACTTGAAGACACCCACACCAACCCGGTGGCAATGTTCCAGTACGACTGCGCCCTCCTCAACGGCACGGCAGTCGAGATGAAGAGATTACAACAGGATGTGTTCACTCCCCAACCACCCATACAGAATGTTTATCAACTTGTTCAAGAGGTGATTGATCGGGTGGAGCTCCACGAGAAAGTGTCGAGCCACCCGATTTTCAAACAGATCTCAATTCCTTCCCAAAAATCTGTGCTGTACTTTCTCATTGAGAAAGGCCAACACGAGGCAGCAATTGAATTCTTTGAGGGGATGGTGCATGACTCCATCAAGGAGGAGCTCCGGCCCCTCATCCAACAAACCTCATTTGTGAAACGCGCTTTCAAGCGCCTGAAGGAAAACTTTGAGGTCGTTGCCCTATGTTTGACTCTCTTGGCAAACATAGTGATCATGATCCGCGAGACTCGTAAGAGACAGCAAATGGTGGATGATGCAGTGAATGAGTACATTGAGAAGGCAAACATCACCACAGATGACAAAACTCTTGACGAAGCGGAAAAGAACCCTCTGGAGACTAGCGGTGCCAGTACTGTTGGCTTCAGAGAGAGATCTCTCCCCGGACACAAAGTGAGCGATGACGTGAACTCCGAACCCACCAAACCCGCGGGAGGACAACCACAAGCTGAAGGACCCTACGCCGGACCACTCGAGCGTCAGAAACCTCTGAAAGTGAAAGCCAAGCTGCCACAACAGGAGGGACCCTACGCTGGTCCGATGGAGAGACAGAAACCACTGAAAGTGAAAGCAAAAGCCCCGGTCGTGAAGGAAGGACCTTACGAAGGACCGGTGAAGAAGCCTGTCGCTTTGAAAGTGAAAGCTAAG---AACCTGATTGTCACTGAAAGTGGTGCCCCCCCGACCGACTTGCAAAAGATGGTTATGGGCAACACCAAACCCGTTGAGCTCATCCTCGATGGGAAGACAGTAGCCATCTGCTGCGCTACTGGAGTGTTCGGCACTGCCTACCTCGTGCCTCGTCATCTTTTCGCTGAGAAGTATGACAAGATCATGTTGGATGGTAGAGCCATGACAGACAGTGACTACAGAGTGTTTGAGTTTGAGATTAAAGTAAAAGGACAGGACATGCTCTCAGACGCTGCGCTCATGGTGTTACACCGTGGGAATCGCGTGAGAGACATTACGAAACACTTTCGTGACACAGCAAGAATGAAGAAAGGCACCCCCGTCGTCGGCGTAATAAACAACGCTGATGTTGGTAGACTGATTTTCTCTGGTGAGGCCCTTACCTACAAAGACATTGTAGTGTGCATGGATGGAGACACCATGCCGGGCTTGTTTGCCTACAGAGCCGCCACCAAGGCTGGTTACTGTGGAGGAGCTGTTCTTGCTAAAGACGGAGCTGACACATTCATCGTCGGCACTCACTCCGCAGGTGGTAAT---GGGGTTGGGTACTGCTCGTGCGTATCCAGATCCATGCTTTTGAAGATGAAGGCACACATCGACCCTGAGCCACACCATGAAGGGTTGATTGTTGACACCAGAGATGTGGAAGAGCGCGTGCACGTCATGCGTAAAACCAAGCTTGCGCCCACCGTGGCTCACGGTGTGTTCAACCCCGAGTACGGCCCCGCTGCCTTGTCCAACAAGGATCCGCGGCTGAATGAGGGAGTTGTCCTCGACGAGGTCATCTTCTCCAAACACAAGGGAGACACAAAGATGTCACCGGAGGACAAAGCGCTGTTCCGCCGCTGTGCTGCCGACTACGCGTCGCGTTTGCACGGTGTGCTGGGTACGGCAAATGCCCCATTGAGCGTCTATGAGGCCATCAAAGGTGTCGACGGGCTCGACGCCATGGAACCTGACACAGCACCTGGCCTTCCCTGGGCCCTCCAGGGGAAGCGTCGTGGCACGCTGATTGACTTTGAGAACGGCACGGTCGGGCCCGAAGTCCAGGCTGCTCTAGAGCTCATGGAGAAAAGAGAATACAAGTTTGCTTGCCAGACCTTCCTGAAGGACGAGATTCGCCCGATGGAAAAAGTACGTGCCGGCAAGACTCGCATCGTCGATGTCTTGCCTGTTGAACACATTCTTTACACTAGGATGATGATTGGCAGATTTTGTGCACAAATGCACTTAAACAACGGCCCGCAAATTGGATCAGCGGTCGGTTGTAACCCTGATGTTGATTGGCAAAGGTTTGGAACACACTTCGCCCAGTACAGGAACGTGTGGGATGTGGACTATTCGGCCTTTGATGCCAACCACTGCAGTGATGCAATGAACATCATGTTTGAGGAGGTGTTTCGCACAGACTTTGGTTTCCACCCGAACGCTGAGTGGATTCTGAAGACTCTTGTGAACACGGAACACGCCTATGAAAACAAACGCATTGCTGTTGAAGGCGGGATGCCATCAGGTTGTTCCGCGACTAGCATCATCAACACAATTTTGAACAACATTTACGTGCTCTACGCCCTGCGTAGACACTATGAGGGAGTTGAGCTGGACACTTACACCATGATCTCCTACGGGGACGACATCGTGGTCGCAAGTGATTACGATCTGGACTTTGAGGCCCTCAAGCCCCACTTCAAATCTCTTGGTCAAACCATCACCCCAGCTGACAAAAGCGACAAAGGTTTTGTTCTTGGTCACTCCATCACCGATGTCACTTTCCTCAAAAGACACTTCCACATGGACTACGGAACTGGGTTTTACAAACCTGTGATGGCTTCGAAGACCCTCGAAGCTATCCTCTCCTTTGCACGCCGTGGGACCATACAGGAGAAGTTGATCTCCGTGGCAGGACTCGCCGTCCACTCTGGACCTGACGAGTATCGGCGTCTCTTTGAGCCCTTCCAGGGTCTCTTTGAGATTCCAAGCTACAGATCACTTTACCTGCGATGGGTGAACGCCGTGTGTGGCGACGCA---------------------------------
>ACX54402
------------------------------------------------------ATGAACACAACTGACTGCTTTATCGCT---TTGTTGCACGCCATCAGAGAGATTAAGGCACGACTG---TTTTCCAGGACACAAGAGAAA------ATGGAATTCACGCTTTACAACGGTGAGAAGAAAACTTTTTACTCTAGGCCCAACAACCACGACAACTGTTGGTTGAACACCATCCTCCAACTGTTCAGGTACGTCGACGAACCATTCTTCGACTGGGTCTATGAATCACCTGAGAACCTCACTCTTGAGGCGATTAAGCAATTGGAACAGGTCACTGGTCTTGAGCTGCACGAGGGTGGCCCACCCGCCCTCGTAATTTGGAACATCAAGCACTTGCTCCACACCGGAATCGGTACCGCCTCGCGACCTAGTGAGGTGTGTATGGTAGACGGGACGGACATGTGTCTGGCTGATTTCCATGCTGGCATTTTCCTGAAAGGGCAGGAACACGCAGTGTTTGCCTGTGTTACCTCCAACGGGTGGTACGCGATTGACGACGAGGACTTTTACCCCTGGACACCAGACCCGTCTGATGTCCTGGTGTTTGTCCCGTATGATCAAGAACCACTCAACGGAGAATGGAAAACAAAGGTTCAGAGGCGACTTAAAGGGGCAGGGCAATCTAGCCCCGCCACCGGGTCGCAGAACCAGTCAGGCAATACCGGCAGCATCATTAACAACTACTACATGCAGCAGTACCAGAACTCCATGGACACACAACTTGGTGACAACGCCATCAGCGGAGGATCCAACGAGGGGTCCACGGACACAACCTCTACCCACACAACCAACACCCAAAACAATGACTGGTTCTCAAAACTGGCAAGTTCTGCATTCACCGGTCTTTTCGGCGCACTGCTCGCCGACAAGAAGACCGAAGAGACAACTCTTCTGGAGGACCGTATCCTCACCACTCGTAATGGACACACCACCTCTACAACTCAGTCGAGTGTGGGGGTCACCTACGGGTATTCAACTGGTGAGGACCACGTTTCTGGACCTAACACATCAGGTTTGGAGACGCGAGTGGTACAAGCTGAAAGGTTCTTCAAGAAGCACTTGTTTGATTGGACAACGGACAAACCCTTTGGTCACATTGAAAAGCTGGAACTTCCCACTGATCACAAAGGTGTCTACGGACAGCTGGTGGACTCCTTTGCATACATGAGAAATGGCTGGGACGTGGAGGTGTCTGCTGTTGGCAACCAGTTCAACGGCGGGTGCCTTCTCGTGGCCATGGTACCTGAGTTTAAGGAGTTCACCACACGTGAAAAGTACCAGCTCACCCTGTTCCCCCACCAGTTCATTAGCCCCAGAACCAACATGACCGCG------CACATCACGGTCCCGTACCTTGGTGTGAACAGGTATGACCAGTACAACAAACACAAACCCTGGACGTTGGTGGTGATGGTGGTTTCGCCACTTACCACTAGC---TCCATTGGTGCATCACAGATTAAGGTCTACACCAACATCGCCCCGACCCACGTTCACGTGGCTGGCGAGCTCCCGTCGAAAGAGGGGATCGTGCCGGTCGCCTGCTCGGACGGGTACGGTGGCCTGGTGACAACAGACCCTAAAACAGCTGACCCTGCTTACGGTATGGTGTACAACCCACCTAGGACCAACTACCCCGGGCGGTTTACAAACTTGTTGGACGTGGCAGAGGCGTGTCCCACCTTCCTCTGTTTCGACGACGGGAAACCGTACGTTGTGACAAGAACGGAC---GAGCAGCGCCTCTTGGCCAAGTTTGACCTTTCCCTTGCTGCAAAGCACATGTCAAACACCTACCTTTCAGGGATAGCACAGTACTACGCACAGTACTCTGGCACCATCAATTTGCACTTCATGTTTACTGGTTCCACTGACTCAAAGGCCCGTTACATGGTGGCTTACGTCCCGCCCGGC------GTGACAGCGCCACCGGACACGCCTGAGAGAGCTGCGCACTGCATCCACGCAGAATGGGACACGGGGCTAAACTCCAAATTCACTTTTTCAATCCCGTACGTATCTGCTGCAGATTACGCGTACACAGCGTCCGATGTGGCGGACACAACAAACGTACAGGGATGGGTTTGCATCTACCAAATCACCCATGGGAAGGCCGAACAAGACACTCTGGTTGTGTCGGTCAGCGCCGGCAAAGACTTTGAGCTGCGCCTCCCCATTGACCCCCGTGCGCAAACCACCGCCACCGGGGAATCAGCAGACCCCGTCACAACCACCGTCGAGAACTACGGTGGTGAGACACAAGTGCAGCGACGCCACCACACCGACGTCAGCTTCATAATGGACAGGTTTGTGCAAATCAAGCCTGTG---AGCCCCACACATGTCATTGACCTCATGCAAACACACCAACACGGGCTGGTGGGCGCTATGTTGCGCGCGGCCACCTACTACTTTTCTGATCTTGAGATTGTGGTGAACCACACGGGTCGC---CTAACGTGGGTACCCAATGGAGCACCTGAGGCAGCACTGGACAACACGAGCAACCCCACTGCTTACCACAAAGCACCGTTCACAAGGCTTGCACTCCCTTACACCGCGCCACACCGCGTGTTGGCAACTGTGTACAACGGGACTAGCAAGTACTCT---------------GCGCCTGCAACACGGCGAGGTGACTTGGGGTCTCTCGCGGCGAGGCTCGCCGCACAG------------CTTCCTGCCTCCTTCAACTACGGCGCGATTCGAGCCACGGAGATCCAAGAACTCCTCGTGCGCATGAAGCGTGCCGAGCTCTACTGCCCCAGGCCACTGCTG---GCGGTGGAGGTGACGTCACAAGACAGACACAAGCAGAAAATCATTGCCCCTGCAAAGCAACTCCTGAACCTTGACCTGCTCAAGTTGGCGGGAGACGTTGAGTCCAACCCTGGG------CCTTTCTTCTTCTCCGACGTTAGGTCAAATTTCACCAAACTGGTTGAAACCATTAACCAGATGCAAGAGGACATGTCAACAAAACACGGGCCTGACTTTAGCCGGTTGGTGTCCGCGTTTGAGGAATTGGCCACTGGGGTGAAAGCTATCAGGAACGGTCTCGACGAGGCCAAGCCCTGGTACAAGCTCATCAAACTCCTAAGCCGCTTGTCATGCATGGCCGCTGTAGCAGCACGGTCCAAGGACCCAGTCCTTGTGGCCATCATGCTGGCTGACACCGGCCTTGAGATTCTGGACAGCACGTTTGTCGTGAAGAAGATCTCCGACTCGCTCTCCAGTCTCTTTCACGTGCCGGCCCCCGTCTTTAGTTTCGGAGCTCCGGTCCTATTGGCTGGGTTGGTCAAGGTCGCCTCGAGTTTCTTCCGGTCCACGCCCGAAGACCTTGAGAGAGCAGAAAAACAGCTCAAAGCACGTGACATCAATGACATATTCGCCATTCTCAAGAACGGCGAGTGGCTGGTCAAGCTGATCCTAGCTATCCGCGACTGGATTAAAGCATGGATCGCCTCAGAAGAAAAGTTTGTCACCATGACAGACTTGGTGCCTGGTATCCTTGAAAAGCAGCGGGATCTCAACGACCCGAGCAAGTACAAGGCAGCCAAGGAGTGGCTCGACAACGCGCGTCAAGCGTGCTTGAAGAGCGGGAACGTCCACATTGCCAACCTTTGCAAAGTGGTCGCCCCAGCGCCAAGCAAGTCGAGACCCGAACCCGTGGTCGTTTGCCTCCGTGGCAAATCCGGCCAGGGCAAGAGTTTCCTTGCGAACGTGCTCGCACAAGCAATTTCAACCCACTTCACTGGCAGAACCGATTCAGTTTGGTACTGCCCACCTGACCCCGACCACTTCGACGGTTACAACCAACAAACCGTTGTTGTGATGGACGATTTGGGCCAGAACCCCGACGGCAAGGACTTTAAGTACTTCGCCCAGATGGTTTCAACCACGGGGTTCATCCCGCCCATGGCCTCACTTGAGGACAAGGGGAAACCCTTCAACAGCAAAGTCATCATTACCACCACCAACCTCTACTCGGGCTTTACCCCGAGAACCATGGTGTGTCCTGACGCGCTGAACCGGAGGTTCCACTTTGACATTGATGTGAGTGCCAAGGACGGGTACAAAATTAACAACAAATTGGACATAATCAAAGCACTTGAAGACACCCACACCAACCCGGTGGCAATGTTCCAGTACGACTGCGCCCTCCTCAACGGCATGGCAGTCGAGATGAAGAGACTGCAACAGGATGTGTTCACTCCCCAACCACCCATACAGAATGTTTATCAACTTGTTCAAGAGGTGATTGATCGGGTGGAGCTCCACGAGAAAGTGTCGAGCCACCCGATTTTCAAACAGATCTCAATTCCTTCCCAAAAGTCTGTGCTGTATTTTCTCATTGAGAAAGGCCAACACGAGGCAGCAATTGAATTCTTTGAGGGGATGGTGCATGACTCCATCAAGGAGGAGCTCCGGCCCCTCATCCAACAAACCTCATTTGTGAAACGCGCTTTCAAGCGCCTGAAGGAAAACTTTGAGGTCGTTGCCCTATGTTTGACTCTCTTGGCAAACATAGTGATCATGATCCGCGAGACCCGTAAGAGACAGCAAATGGTGGATGATGCAGTGAATGAGTACATTGAGAAGGCAAACATCACCACAGATGACAAAACTCTTGACGAGGCGGAAAAGAACCCTCTGGAGACTAGCGGTGCCAGTACTGTTGGCTTCAGAGAGAGATCTCTCCCCGGACACAAAGTGAGCGATGACGTGAACTCCGAGCCCACCAAACCCGCGGGAGGACAACCACAAGCTGAAGGACCCTACGCCGGACCACTCGAGCGTCAGAAACCTCTGAAAGTGAAAGCCAAGCTGCCACAACAGGAGGGACCCTACGCTGGTCCGATGGAGAGACAGAAACCACTGAAAGTGAAAGCAAAAGCCCCGGTCGTGAAGGAAGGACCTTACGAAGGACCGGTGAAGAAGCCTGTCGCTTTGAAAGTGAAAGCTAAG---AACCTGATTGTCACTGAAAGTGGTGCCCCCCCGACCGACTTGCAAAAGATGGTTATGGGCAACACCAAACCCGTTGAGCTCATCCTCGATGGGAAGACAGTAGCCATCTGCTGCGCTACTGGAGTGTTCGGCACTGCCTACCTCGTGCCTCGTCATCTTTTCGCCGAGAAGTATGACAAGATCATGTTGGATGGTAGAGCCATGACAGACAGTGACTACAGAGTGTTTGAGTTTGAGATTAAAGTAAAAGGACAGGACATGCTCTCAGACGCTGCGCTCATGGTGTTACACCGTGGGAATCGCGTGAGAGACATCACGAAACACTTTCGTGACACAGCAAGAATGAAGAAAGGCACCCCCGTCGTCGGCGTAATAAACAACGCTGATGTTGGTAGACTGATTTTCTCTGGTGAGGCCCTTACCTACAAAGACATTGTAGTGTGCATGGATGGAGACACCATGCCGGGCTTGTTTGCCTACAGAGCCGCCACCAAGGCTGGTTACTGTGGAGGAGCTGTTCTTGCTAAAGACGGAGCTGACACATTCATCGTCGGCACTCACTCTGCAGGTGGCAAT---GGGGTTGGGTACTGCTCGTGCGTATCCAGATCCATGCTTTTGAAGATGAAGGCACACATCGACCCTGAGCCACACCATGAAGGGTTGATTGTTGACACCAGAGATGTGGAAGAGCGCGTGCACGTCATGCGTAAAACCAAGCTTGCGCCCACCGTGGCTCACGGTGTGTTCAACCCCGAGTACGGCCCCGCTGCCTTGTCCAACAAGGATCCGCGGCTGAATGAGGGAGTTGTCCTCGACGAGGTCATCTTCTCCAAACACAAGGGAGACACAAAGATGTCACCGGAGGATAAAGCGCTGTTCCGCCGCTGTGCTGCCGACTACGCGTCGCGTTTGCACGGTGTGCTGGGTACGGCAAATGCCCCATTGAGCGTCTATGAGGCCATCAAAGGTGTCGACGGACTCGACGCCATGGAACCTGACACAGCACCTGGCCTTCCCTGGGCCCTCCAGGGGAAGCGTCGTGGCACGCTGATTGACTTTGAGAACGGCACGGTCGGGCCCGAAGTCCAGGCTGCTCTAGAGCTCATGGAGAAACGAGAATACAGGTTTGCTTGCCAGACCTTCCTGAAGGACGAGATTCGCCCGATGGAAAAAGTACGTGCCGGCAAGACTCGCATCGTCGATGTCTTGCCTGTTGAACACATTCTTTACACTAGGATGATGATTGGCAGATTTTGTGCACAAATGCACTCAAACAGCGGCCCGCAAATTGGATCAGCGGTCGGTTGTAACCCTGATGTTGATTGGCAAAGATTTGGAACACACTTCGCCCAATACAGGAACGTGTGGGATGTGGACTATTCGGCCTTTGATGCTAACCACTGCAGTGATGCAATGAACATCATGTTTGAGGAGGTGTTTCGCACAGACTTTGGTTTCCACCCGAACGCTGAGTGGATTCTGAAGACTCTTGTGAACACGGAACACGCCTATGAAAACAAACGCATTACTGTTGAAGGCGGGATGCCATCAGGTTGTTCCGCGACTAGCATCATTAACACAATTTTGAACAACATTTACGTGCTCTACGCCCTGCGTAGACACTATGAGGGAGTTGAGCTGGACACTTACACCATGATCTCCTACGGGGACGACATCGTGGTTGCAAGTGATTACGATCTGGACTTTGAGGCTCTCAAGCCCCACTTCAAATCTCTTGGTCAAACCATCACCCCAGCTGACAAAAGCGACAAAGGTTTTGTTCTTGGTCACTCCATCACCGATGTCACTTTCCTCAAAAGACACTTCCACATGGACTACGGAACTGGGTTTTACAAACCTGTGATGGCTTCGAAGACCCTCGAAGCTATCCTCTCCTTTGCACGCCGTGGGACCATACAGGAGAAGTTGATCTCCGTGGCAGGACTCGCCGTCCACTCTGGACCTGACGAGTATCGGCGTCTCTTTGAGCCCTTCCAGGGTCTCTTTGAGATTCCAAGCTACAGATCACTTTACCTGCGATGGGTGAACGCCGTGTGTGGCGACGCA---------------------------------
>AAT01706
------------------------------------------------------ATGAATACAACTGACTGTTTTATCGCT---TTGCTCTACGCTCTTAGAGAGATCAAAGCGTTTCTT---CTTTCACGGACACAAGGAAAG------ATGGAACTCACACTTTACAACGGTGAAAAGAAGACTTTCTACTCCAGACCCAACAACCACGACAACTGTTGGCTTAACACCATTCTCCAGTTGTTCAGGTACGTCGATGAGCCTTTCTTCGACTGGGTCTATGACTCGCCTGAGAACCTCACCTGTGAGGCAATTAGGCAGTTGGAAGAGATAACTGGTCTTGAGCTACACGAGGGTGGACCACCCGCCCTCGTCATCTGGAACATCAAACACTTGCTCCACACTGGGATCGGCACTGCCTCACGACCTAGTGAAGTGTGCATGGTTGACGGAACGGACATGTGCTTGGCTGACTTCCACGCTGGCATTTTCTTGAAAGGACAGGAACATGCTGTGTTTGCCTGCGTCACCTCCAACGGGTGGTACGCGATCGACGATGAGGACTTTTACCCCTGGACGCCGGACCCGTCCGATGTCTTGGTGTTTGTCCCGTATGACCAAGAACCGCTCAATGGAGAGTGGAAAGCAAAAGTCCAGAAGCGGCTCAAGGGAGCCGGGCAATCCAGTCCGGCGACTGGGTCGCAGAACCAGTCAGGCAACACTGGGAGTATTATTAACAACTACTACATGCAACAGTACCAGAACTCCATGGACACCCAATTAGGTGACAACGCTATAAGCGGAGGCTCCAATGAGGGATCCACGGACACAACTTCCACCCACACAACCAACACTCAGAACAACGACTGGTTTTCAAAGCTTGCCAGTTCTGCTTTCAGCGGTCTTTTCGGCGCCCTTCTCGCCGATAAGAAGACCGAGGAGACCACTCTCCTCGAGGACCGCATTCTCACCACCCGCAACGGGCACACCACCTCCACAACCCAATCGAGTGTGGGAGTCACGTACGGGTACTCCACCCAGGAAGATCATGTTTCCGGACCTAACACATCTGGTTTGGAGACGCGGGTGGTGCAGGCAGAAAGATTTTTCAAGAAGCACCTGTTTGATTGGACACCGGACAAAGCTTTTGGGCACTTAGAGAAGTTGGAACTTCCCACTGACCACAAGGGAGTCTACGGACACTTGGTGGACTCATTTGCATACATGAGAAATGGCTGGGACGTGGAGGTGTCCGCTGTTGGCAACCAGTTTAACGGCGGGTGTCTCCTGGTGGCCATGGTCCCTGAATGGAAAGAGTTCACCCCGCGTGAGAAGTACCAGCTCACTTTGTTTCCACACCAGTTCATCAGCCCCAGAACCAACATGACTGCC------CACATCGTAGTCCCGTACCTTGGTGTGAACAGGTACGACCAGTATAAGAAGCACAAACCCTGGACGCTGGTTGTGATGGTGGTCTCACCGCTCACCACCAAC---ACTGTTAGTGCAGGACAAATCAAGGTTTATGCCAACATTGCCCCGACTCACGTTCACGTGGCCGGCGAGCTCCCCTCGAAAGAGGGGATTGTACCGGTCGCTTGTTCGGACGGGTACGGTGGCTTGGTGACAACAGACCCAAAAACAGCTGACCCTGTTTATGGTATGGTGTACAACCCCCCCAGGACAAACTACCCCGGGCGGTTCACAAACCTGTTGGATGTGGCTGAGGCCTGCCCCACCTTTCTCTGTTTCGACGAAGGGAAACCGTACGTTGTGACAAGAACGGAC---GAGCAGCGTCTTCTGGCCAAGTTCGACGTCTCTCTTGCTGCAAAGCACATGTCAAACACCTACCTTTCAGGGATAGCACAGTACTACGCACAGTACTCTGGTACCATCAACCTGCACTTCATGTTTACCGGCTCCACGGATTCAAAAGCCCGCTACATGGTGGCGTACGTTCCACCCGGT------GTGGAGACACCGCCGGACACGCCTGAGAAAGCTGCACACTGCATCCATGCTGAGTGGGACACAGGGTTGAACTCCAAGTTTACTTTCTCTATCCCGTACGTGTCTGCCGCAGATTACGCGTACACTGCGTCTGATGTGGCAGAAACAACAAACGTACAGGGATGGGTCTGCATATACCAAATTACACACGGGAAAGCTGAACAAGACACTCTGGTTGTGTCGGTTAGCGCCGGCAAGGACTTTGAGTTGCGCCTCCCGATTGACCCCCGCTCACAAACCACTACCACCGGGGAGTCTGCAGACCCTGTCACCACCACTGTTGAAAACTACGGCGGTGAGACACAAGTCCAACGACGTCAGCACACCGACGTTACTTTCATAATGGACAGATTTGTAAAGATACAAAACTTG---AACCCCACACATGTCATTGACCTCATGCAAACCCACCAACACGGGTTGGTAGGTGCCCTGTTACGTGCTGCTACGTACTACTTCTCTGACCTGGAGATTGTGGTACGCCATGACGGTAAC---CTAACCTGGGTACCCAATGGAGCACCCGAGGCAGCTCTGTCTAACACGGGCAACCCCACCGCCTACCTCAAGGCACCATTTACGAGGCTCGCGCTCCCCTACACCGCGCCACACCGCGTGTTGGCAACAGTGTACAACGGGACGAGCAAGTACTCC------------GCAGGTGGTACGGGCAGACGGGGCGACCTAGGGCCTCTCGCGGCGAGGGTCGCCGCTCAG------------CTTCCTGCTTCTTTCAACTTTGGTGCAATTCAAGCCACGACCATCCACGAGCTCCTCGTGCGCATGAAGCGTGCCGAACTCTACTGCCCCAGACCACTGTTG---GCAGTGGAGGTGTCGTCTCAAGACAGACACAAACAGAAGATCATTGCACCTGCAAAACAACTTTTGAACTTCGATTTGCTCAAGTTGGCAGGAGACGTTGAGTCCAACCCCGGG------CCCTTCTTCTTCTCCGACGTTAGGTCAAATTTTTCCAAGCTGGTAGAGACCATCAACCAGATGCAGGAGGACATGTCAACAAAGCACGGACCCGACTTTAACCGGTTGGTGTCTGCGTTTGAGGAATTGGCCACTGGAGTGAAGGCTATCAGGACCGGTCTCGATGAGGCCAAACCCTGGTACAAGCTCATCAAGCTCCTGAGCCGCTTGTCATGCATGGCCGCTGTAGCAGCACGGTCAAAGGACCCGGTCCTTGTGGCTATTATGCTGGCTGACACCGGCCTTGAGATTCTGGACAGTACTTTTGTCGTGAAGAAGATTTCCGACTCACTCTCCAGTCTCTTTCACGTGCCGGCCCCCGTCTTCAGTTTCGGAGCCCCGATCCTGCTGGCCGGGTTGGTCAAAGTCGCCTCGAGTTTCTTCCGGTCTACGCCCGAAGACCTCGAGAGAGCAGAAAAACAGCTCAAAGCACGTGACATCAATGACATATTCGCCATTCTCAAGAACGGCGAGTGGTTGGTCAAGCTGATTCTTGCTATCCGCGACTGGATTAAAGCATGGATCGCCTCAGAAGAAAAGTTTGTCACCATGACAGACTTGGTGCCTGGCATTCTTGAAAAGCAGCGGGACCTCAACGACCCCAGCAAGTACAAGGAGGCCAAGGAGTGGCTCGAAAGCGCGCGTCAAGCGTGCCTGAAGAGTGGGAATGTCCACATTGCCAACCTGTGCAAAGTGGTCACCCCAGCACCTAGCAAGTCGAGACCTGAACCCGTGGTCGTTTGCCTCCGGGGCAAATCCGGCCAGGGAAAGAGTTTCCTTGCAAACGTGCTCGCACAGGCAATTTCAACGCATTTTACTGGCAGAACTGATTCAGTATGGTACTGTCCACCTGACCCTGACCACTTCGACGGTTACAACCAACAGACCGTTGTTGTGATGGATGATTTGGGCCAGAACCCCGACGGCAAGGACTTCAAATACTTTGCCCAAATGGTTTCAACCACGGGGTTCATCCCGCCCATGGCCTCGCTCGAAGACAAAGGAAAACCTTTCAACAGCAAAGTCATTATCACCACTACCAACTTATACTCGGGTTTCACCCCGAGAACCATGGTGTGCCCTGACGCGCTGAACCGGAGGTTCCACTTTGACATTGACGTGAGCGCCAAGGACGGGTACAAAGTTAACAACAAATTGGACATAATCAAAGCTCTTGAGGACACCCACACCAATCCAGTGGCAATGTTTCAATACGATTGTGCCCTTCTTAACGGCATGGCCGTTGAGATGAAGAGAATGCAACAAGACATGTTTAAGCCTCAACCACCCCTCCAGAACGTGTACCAACTTGTTCAGGAGGTGATTGAACGGGTCGAGCTCCACGAGAAAGTGTCGAGCCACCAAATTTTTAAACAGATTTCAATTCCTTCCCAAAAGTCTGTGTTGTACTTTCTCATTGAGAAAGGCCAGCACGAAGCAGCAATTGAGTTCTTCGAGGGAATGGTACACGACTCCATCAAGGAGGAGCTCCGTCCCCTCATCCAACAAACTTCATTTGTGAAACGCGCTTTTAAGCGTCTGAAGGAAAACTTTGAGATTGTTGCCCTGTGCTTGACTCTTTTGGCAAACATAGTGATCATGATCCGCGAGACTCGCAAGAGACAACAGATGGTGGATGATGCAGTGAATGAGTACATTGAGAAAGCAAACATCACCACAGACGACAAAACTCTTGACGAGGCGGAAAAGAACCCTTTGGAGACTAGCGGTGCTAGCACTGTTGGGTTCAGAGAAAGAACTCTCCCAGGACACAAGGCGAGTGGTGACGTGAACTCCGAGCCTGCCAGACCTGTGGAGGAACAACCACAAGCTGAGGGACCCTACGCCGGGCCACTCGAGCGTCAGAAGCCTCTGAAAGTGAAAGCCAAGCTGCCACAGCAGGAAGGACCTTACGCTGGCCCGATGGAGAGACAGAAACCACTGAAAGTGAAAGTAAAAGCTCCGGTCGTTAAGGAAGGACCTTACGAGGGACCGGTGAAGAAGCCTGTCGCTTTGAAAGTGAAAGCTAAG---AACTTGATTGTCACTGAGAGTGGAGCCCCACCGACCGACTTGCAAAAGATGGTCATGGGCAACACCAAGCCTGTTGAGCTCATCCTCGACGGGAAGACGGTGGCCATTTGTTGTGCTACCGGAGTGTTTGGCACTGCGTACCTCGTGCCTCGTCATCTTTTTGCAGAAAAATATGACAAGATCATGCTGGACGGCAGAGCCATGACAGACAGTGACTACAGAGTGTTTGAGTTTGAGATTAAAGTAAAAGGACAGGACATGCTCTCAGACGCTGCGCTCATGGTACTCCACCGTGGGAATCGCGTGAGAGACATCACGAAACACTTTCGTGACACAGCAAGAATGAAGAAAGGCACCCCTGTTGTCGGAGTGATCAACAATGCCGACGTCGGGAGACTGATCTTCTCTGGTGAGGCCCTTACCTACAAGGACATTGTAGTGTGCATGGATGGAGACACCATGCCTGGCCTGTTTGCCTACAAAGCCGCCACCAAGGCTGGCTACTGTGGGGGAGCCGTTCTTGCTAAGGACGGAGCTGACACATTCATCGTTGGCACTCACTCCGCAGGCGGCAAT---GGAGTTGGATACTGCTCATGCGTTTCCAGGTCCATGTTGCTGAAAATGAAGGCGCACATCGACCCCGAACCACACCACGAGGGGTTGATCGTTGACACTAGAGATGTTGAAGAGCGTGTGCATGTCATGCGCAAAACCAAGCTTGCACCCACCGTGGCTCACGGTGTGTTTAATCCTGAATTTGGTCCCGCCGCCTTGTCCAACAAGGACCCGCGGCTGAATGAAGGTGTTGTCCTCGATGAAGTCATTTTCTCCAAACACAAAGGAGACACGAAAATGACCGAGGAGGACAAAGCGCTGTTCCGCCGCTGTGCTGCCGACTACGCGTCGCGCTTGCACAACGTGTTGGGTACGGCAAATGCCCCACTGAGCATCTATGAGGCAATAAAAGGCGTCGACGGCCTTGACGCCATGGAACCAGACACTGCGCCTGGCCTTCCCTGGGCCCTCCAGGGTAAGCGCCGCGGCGCGTTGATTGACTTCGAGAACGGCACGGTCGGGCCCGAAGTCGCGGCTGCCTTAGAGCTCATGGAGAAAAGACAATACAAATTTGCTTGTCAGACCTTCCTGAAGGACGAAATTCGCCCGATGGAAAAAGTACGTGCCGGCAAGACTCGCATCGTCGACGTTTTGCCTGTTGAACATATTCTTTACACCAGGATGATGATTGGCAGATTCTGTGCTCAGATGCACTCAAACAACGGACCGCAAATTGGCTCAGCGGTTGGCTGCAATCCAGATGTTGATTGGCAGAGATTTGGCACCCATTTTGCTCAGTACAAAAACGTGTGGGATGTGGACTATTCGGCCTTTGATGCTAACCATTGCAGTGACGCAATGAACATCATGTTTGAGGAAGTGTTCCGCACGGAGTTTGGTTTCCACCCAAATGCTGAGTGGATCCTGAAAACTCTCGTGAACACGGAACACGCCTACGAGAACAAGCGCATCACTGTTGAGGGCGGGATGCCGTCTGGTTGTTCCGCAACAAGCATCATCAACACAATTTTGAACAACATCTACGTGCTCTACGCCTTGCGTAGACACTATGAGGGAGTTGAGCTGGACACCTACACCATGATCTCCTACGGAGACGACATAGTGGTGGCAAGTGATTACGATTTGGATTTTGAGGCTCTTAAGCCGCACTTTAAATCTCTTGGTCAAACCATCACCCCAGCTGACAAAAGCGACAAAGGTTTTGTTCTTGGTCACTCCATTACTGATGTCACTTTCCTCAAAAGACACTTCCGCATGGACTATGGAACTGGGTTTTACAAACCTGTGATGGCTTCGAAGACCCTCGAGGCCATCCTCTCCTTTGCACGCCGTGGGACCGTACAGGAGAAGTTGATCTCCGTGGCAGGGCTCGCAGTCCACTCTGGACCTGACGAGTACCGGCGTCTCTTTGAGCCCTTTCAGGGCCTCTTTGAGATTCCGAGCTACAGATCACTTTACCTGCGTTGGGTGAACGCCGTGTGCGGTGACGCA------------------------CAATCCCTC
>AAT01707
------------------------------------------------------ATGAATACAACTGACTGTTTTATCGCT---TTGCTCTACGCTCTTAGAGAGATCAAAGCGTTTCTT---CTTTCACGGACACAAGGAAAG------ATGGAACTCACACTTTACAACGGTGAAAAGAAGACTTTCTACTCCAGACCCAACAACCACGACAACTGTTGGCTTAACACCATTCTCCAGTTGTTCAGGTACGTCGATGAGCCTTTCTTCGACTGGGTCTATGACTCGCCTGAGAACCTCACCTGTGAGGCAATTAGGCAGTTGGAAGAGATAACTGGTCTTGAGCTACACGAGGGTGGACCACCCGCCCTCGTCATCTGGAACATCAAACACTTGCTCCACACTGGGATCGGCACTGCCTCACGACCTAGTGAAGTGTGCATGGTTGACGGAACGGACATGTGCTTGGCTGACTTCCACGCTGGCATTTTCTTGAAAGGACAGGAACATGCTGTGTTTGCCTGCGTCACCTCCAACGGGTGGTACGCGATCGACGATGAGGACTTTTACCCCTGGACGCCGGACCCGTCCGATGTCTTGGTGTTTGTCCCGTATGACCAAGAACCGCTCAATGGAGAGTGGAAAGCAAAAGTCCAGAAGCGGCTCAAGGGAGCCGGGCAATCCAGTCCGGCGACTGGGTCGCAGAACCAGTCAGGCAACACTGGGAGTATTATTAACAACTACTACATGCAACAGTACCAGAACTCCATGGACACCCAATTAGGTGACAACGCTATAAGCGGAGGCTCCAATGAGGGATCCACGGACACAACTTCCACCCACACAACCAACACTCAGAACAACGACTGGTTTTCAAAGCTTGCCAGTTCTGCTTTCAGCGGTCTTTTCGGCGCCCTTCTCGCCGATAAGAAGACCGAGGAGACCACTCTCCTCGAGGACCGCATTCTCACCACCCGCAACGGGCACACCACCTCCACAACCCAATCGAGTGTGGGAGTCACGTACGGGTACTCCACCCAGGAAGATCATGTTTCCGGACCTAACACATCTGGTTTGGAGACGCGGGTGGTGCAGGCAGAAAGATTTTTCAAGAAGCACCTGTTTGATTGGACACCGGACAAAGCTTTTGGGCACTTAGAGAAGTTGGAACTTCCCACTGACCACAAGGGAGTCTACGGACACTTGGTGGACTCATTTGCATACATGAGAAATGGCTGGGACGTGGAGGTGTCCGCTGTTGGCAACCAGTTTAACGGCGGGTGTCTCCTGGTGGCCATGGTCCCTGAATGGAAAGAGTTCACCCCGCGTGAGAAGTACCAGCTCACTTTGTTTCCACACCAGTTCATCAGCCCCAGAACCAACATGACTGCC------CACATCGTAGTCCCGTACCTTGGTGTGAACAGGTACGACCAGTATAAGAAGCACAAACCCTGGACGCTGGTTGTGATGGTGGTCTCACCGCTCACCACCAAC---ACTGTTAGTGCAGGACAAATCAAGGTTTATGCCAACATTGCCCCGACTCACGTTCACGTGGCCGGCGAGCTCCCCTCGAAAGAGGGGATTGTACCGGTCGCTTGTTCGGACGGGTACGGTGGCTTGGTGACAACAGACCCAAAAACAGCTGACCCTGTTTATGGTATGGTGTACAACCCCCCCAGGACAAACTACCCCGGGCGGTTCACAAACCTGTTGGATGTGGCTGAGGCCTGCCCCACCTTTCTCTGTTTCGACGAAGGGAAACCGTACGTTGTGACAAGAACGGAC---GAGCAGCGTCTTCTGGCCAAGTTCGACGTCTCTCTTGCTGCAAAGCACATGTCAAACACCTACCTTTCAGGGATAGCACAGTACTACGCACAGTACTCTGGTACCATCAACCTGCACTTCATGTTTACCGGCTCCACGGATTCAAAAGCCCGCTACATGGTGGCGTACGTTCCACCCGGT------GTGGAGACACCGCCGGACACGCCTGAGAAAGCTGCACACTGCATCCATGCTGAGTGGGACACAGGGTTGAACTCCAAGTTTACTTTCTCTATCCCGTACGTGTCTGCCGCAGATTACGCGTACACTGCGTCTGATGTGGCAGAAACAACAAACGTACAGGGATGGGTCTGCATATACCAAATTACACACGGGAAAGCTGAACAAGACACTCTGGTTGTGTCGGTTAGCGCCGGCAAGGACTTTGAGTTGCGCCTCCCGATTGACCCCCGCTCACAAACCACTACCACCGGGGAGTCTGCAGACCCTGTCACCACCACTGTTGAAAACTACGGCGGTGAGACACAAGTCCAACGACGTCAGCACACCGACGTTACTTTCATAATGGACAGATTTGTAAAGATACAAAACTTG---AACCCCACACATGTCATTGACCTCATGCAAACCCACCAACACGGGTTGGTAGGTGCCCTGTTACGTGCTGCTACGTACTACTTCTCTGACCTGGAGATTGTGGTACGCCATGACGGTAAC---CTAACCTGGGTACCCAATGGAGCACCCGAGGCAGCTCTGTCTAACACGGGCAACCCCACCGCCTACCTCAAGGCACCATTTACGAGGCTCGCGCTCCCCTACACCGCGCCACACCGCGTGTTGGCAACAGTGTACAACGGGACGAGCAAGTACTCC------------GCAGGTGGTACGGGCAGACGGGGCGACCTAGGGCCTCTCGCGGCGAGGGTCGCCGCTCAG------------CTTCCTGCTTCTTTCAACTTTGGTGCAATTCAAGCCACGACCATCCACGAGCTCCTCGTGCGCATGAAGCGTGCCGAACTCTACTGCCCCAGACCACTGTTG---GCAGTGGAGGTGTCGTCTCAAGACAGACACAAACAGAAGATCATTGCACCTGCAAAACAACTTTTGAACTTCGATTTGCTCAAGTTGGCAGGAGACGTTGAGTCCAACCCCGGG------CCCTTCTTCTTCTCCGACGTTAGGTCAAATTTTTCCAAGCTGGTAGAGACCATCAACCAGATGCAGGAGGACATGTCAACAAAGCACGGACCCGACTTTAACCGGTTGGTGTCTGCGTTTGAGGAATTGGCCACTGGAGTGAAGGCTATCAGGACCGGTCTCGATGAGGCCAAACCCTGGTACAAGCTCATCAAGCTCCTGAGCCGCTTGTCATGCATGGCCGCTGTAGCAGCACGGTCAAAGGACCCGGTCCTTGTGGCTATTATGCTGGCTGACACCGGCCTTGAGATTCTGGACAGTACTTTTGTCGTGAAGAAGATTTCCGACTCACTCTCCAGTCTCTTTCACGTGCCGGCCCCCGTCTTCAGTTTCGGAGCCCCGATCCTGCTGGCCGGGTTGGTCAAAGTCGCCTCGAGTTTCTTCCGGTCTACGCCCGAAGACCTCGAGAGAGCAGAAAAACAGCTCAAAGCACGTGACATCAATGACATATTCGCCATTCTCAAGAACGGCGAGTGGTTGGTCAAGCTGATTCTTGCTATCCGCGACTGGATTAAAGCATGGATCGCCTCAGAAGAAAAGTTTGTCACCATGACAGACTTGGTGCCTGGCATTCTTGAAAAGCAGCGGGACCTCAACGACCCCAGCAAGTACAAGGAGGCCAAGGAGTGGCTCGAAAGCGCGCGTCAAGCGTGCCTGAAGAGTGGGAATGTCCACATTGCCAACCTGTGCAAAGTGGTCACCCCAGCACCTAGCAAGTCGAGACCTGAACCCGTGGTCGTTTGCCTCCGGGGCAAATCCGGCCAGGGAAAGAGTTTCCTTGCAAACGTGCTCGCACAGGCAATTTCAACGCATTTTACTGGCAGAACTGATTCAGTATGGTACTGTCCACCTGACCCTGACCACTTCGACGGTTACAACCAACAGACCGTTGTTGTGATGGATGATTTGGGCCAGAACCCCGACGGCAAGGACTTCAAATACTTTGCCCAAATGGTTTCAACCACGGGGTTCATCCCGCCCATGGCCTCGCTCGAAGACAAAGGAAAACCTTTCAACAGCAAAGTCATTATCACCACTACCAACTTATACTCGGGTTTCACCCCGAGAACCATGGTGTGCCCTGACGCGCTGAACCGGAGGTTCCACTTTGACATTGACGTGAGCGCCAAGGACGGGTACAAAGTTAACAACAAATTGGACATAATCAAAGCTCTTGAGGACACCCACACCAATCCAGTGGCAATGTTTCAATACGATTGTGCCCTTCTTAACGGCATGGCCGTTGAGATGAAGAGAATGCAACAAGACATGTTTAAGCCTCAACCACCCCTCCAGAACGTGTACCAACTTGTTCAGGAGGTGATTGAACGGGTCGAGCTCCACGAGAAAGTGTCGAGCCACCAAATTTTTAAACAGATTTCAATTCCTTCCCAAAAGTCTGTGTTGTACTTTCTCATTGAGAAAGGCCAGCACGAAGCAGCAATTGAGTTCTTCGAGGGAATGGTACACGACTCCATCAAGGAGGAGCTCCGTCCCCTCATCCAACAAACTTCATTTGTGAAACGCGCTTTTAAGCGTCTGAAGGAAAACTTTGAGATTGTTGCCCTGTGCTTGACTCTTTTGGCAAACATAGTGATCATGATCCGCGAGACTCGCAAGAGACAACAGATGGTGGATGATGCAGTGAATGAGTACATTGAGAAAGCAAACATCACCACAGACGACAAAACTCTTGACGAGGCGGAAAAGAACCCTTTGGAGACTAGCGGTGCTAGCACTGTTGGGTTCAGAGAAAGAACTCTCCCAGGACACAAGGCGAGTGGTGACGTGAACTCCGAGCCTGCCAGACCTGTGGAGGAACAACCACAAGCTGAGGGACCCTACGCCGGGCCACTCGAGCGTCAGAAGCCTCTGAAAGTGAAAGCCAAGCTGCCACAGCAGGAAGGACCTTACGCTGGCCCGATGGAGAGACAGAAACCACTGAAAGTGAAAGTAAAAGCTCCGGTCGTTAAGGAAGGACCTTACGAGGGACCGGTGAAGAAGCCTGTCGCTTTGAAAGTGAAAGCTAAG---AACTTGATTGTCACTGAGAGTGGAGCCCCACCGACCGACTTGCAAAAGATGGTCATGGGCAACACCAAGCCTGTTGAGCTCATCCTCGACGGGAAGACGGTGGCCATTTGTTGTGCTACCGGAGTGTTTGGCACTGCGTACCTCGTGCCTCGTCATCTTTTTGCAGAAAAATATGACAAGATCATGCTGGACGGCAGAGCCATGACAGACAGTGACTACAGAGTGTTTGAGTTTGAGATTAAAGTAAAAGGACAGGACATGCTCTCAGACGCTGCGCTCATGGTACTCCACCGTGGGAATCGCGTGAGAGACATCACGAAACACTTTCGTGACACAGCAAGAATGAAGAAAGGCACCCCTGTTGTCGGAGTGATCAACAATGCCGACGTCGGGAGACTGATCTTCTCTGGTGAGGCCCTTACCTACAAGGACATTGTAGTGTGCATGGATGGAGACACCATGCCTGGCCTGTTTGCCTACAAAGCCGCCACCAAGGCTGGCTACTGTGGGGGAGCCGTTCTTGCTAAGGACGGAGCTGACACATTCATCGTTGGCACTCACTCCGCAGGCGGCAAT---GGAGTTGGATACTGCTCATGCGTTTCCAGGTCCATGTTGCTGAAAATGAAGGCGCACATCGACCCCGAACCACACCACGAGGGGTTGATCGTTGACACTAGAGATGTTGAAGAGCGTGTGCATGTCATGCGCAAAACCAAGCTTGCACCCACCGTGGCTCACGGTGTGTTTAATCCTGAATTTGGTCCCGCCGCCTTGTCCAACAAGGACCCGCGGCTGAATGAAGGTGTTGTCCTCGATGAAGTCATTTTCTCCAAACACAAAGGAGACACGAAAATGACCGAGGAGGACAAAGCGCTGTTCCGCCGCTGTGCTGCCGACTACGCGTCGCGCTTGCACAACGTGTTGGGTACGGCAAATGCCCCACTGAGCATCTATGAGGCAATAAAAGGCGTCGACGGCCTTGACGCCATGGAACCAGACACTGCGCCTGGCCTTCCCTGGGCCCTCCAGGGTAAGCGCCGCGGCGCGTTGATTGACTTCGAGAACGGCACGGTCGGGCCCGAAGTCGCGGCTGCCTTAGAGCTCATGGAGAAAAGACAATACAAATTTGCTTGTCAGACCTTCCTGAAGGACGAAATTCGCCCGATGGAAAAAGTACGTGCCGGCAAGACTCGCATCGTCGACGTTTTGCCTGTTGAACATATTCTTTACACCAGGATGATGATTGGCAGATTCTGTGCTCAGATGCACTCAAACAACGGACCGCAAATTGGCTCAGCGGTTGGCTGCAATCCAGATGTTGATTGGCAGAGATTTGGCACCCATTTTGCTCAGTACAAAAACGTGTGGGATGTGGACTATTCGGCCTTTGATGCTAACCATTGCAGTGACGCAATGAACATCATGTTTGAGGAAGTGTTCCGCACGGAGTTTGGTTTCCACCCAAATGCTGAGTGGATCCTGAAAACTCTCGTGAACACGGAACACGCCTACGAGAACAAGCGCATCACTGTTGAGGGCGGGATGCCGTCTGGTTGTTCCGCAACAAGCATCATCAACACAATTTTGAACAACATCTACGTGCTCTACGCCTTGCGTAGACACTATGAGGGAGTTGAGCTGGACACCTACACCATGATCTCCTACGGAGACGACATAGTGGTGGCAAGTGATTACGATTTGGATTTTGAGGCTCTTAAGCCGCACTTTAAATCTCTTGGTCAAACCATCACCCCAGCTGACAAAAGCGACAAAGGTTTTGTTCTTGGTCACTCCATTACTGATGTCACTTTCCTCAAAAGACACTTCCGCATGGACTATGGAACTGGGTTTTACAAACCTGTGATGGCTTCGAAGACCCTCGAGGCCATCCTCTCCTTTGCACGCCGTGGGACCGTACAGGAGAAGTTGATCTCCGTGGCAGGGCTCGCAGTCCACTCTGGACCTGACGAGTACCGGCGTCTCTTTGAGCCCTTTCAGGGCCTCTTTGAGATTCCGAGCTACAGATCACTTTACCTGCGTTGGGTGAACGCCGTGTGCGGTGACGCA------------------------CAATCCCTC
>AAT01704
------------------------------------------------------ATGGATACAACAGACTGTTTTATCGCC---TTGATACGTGCTATCAGAGAGATTAAGACACTGTTT---TCCCTGAGAACACCCATTAGA---GAGATGGAGTTCACACTGCACAACGGTGAGAAGAAAATCTTTTACTCTAGACCCAACAACCACGACAACTGCTGGCTGAACGCAATTCTCCAACTGTTCAGGTACGTCGATGAGCCTTTCTTCGACTGGGTCTACGAGTCTCCCGAGAACCTCACACTACAGGCAATTGAGCAATTGGAGGAACTCACTGGTCTTGAACTACACGAGGGTGGGCCGCCCGCTCTTGTTGTTTGGAACATCAAACACTTGCTTCACACCGGCATTGGTACTGCCTCGCGACCCAGCGAGGTGTGTATGGTGGATGGTACAGACATGTGCTTGGCTGACTTTCATGCTGGAATCTTCCTAAAAGGACAGGAACACGCTGTGTTTGCTTGCGTCACCTCCGAAGGGTGGTACGCGATTGACGACGAGGATTTCTACCCCTGGACACCGGAGCCATCCGACGTCTTGGTGTTTGTCCCGTACGATCAAGAGCCACTTAACGGAGACTGGAAAGCAAAGGTTCAGAGGAAACTCAAGGGGGCCGGGCAATCCAGCCCGGCAACCGGTTCACAGAACCAATCTGGTAACACTGGCAGCATTATCAACAACTACTACATGCAGCAGTACCAGAACTCAATGGACACCCAGCTTGGTGACAATGCCATCAGCGGTGGGTCCAACGAGGGTTCCACAGACACAACCTCAACTCATACAACCAGCACTCAAAACAACGATTGGTTTTCCAAGCTTGCAAGTTCAGCATTCACAGGTCTGTTCGGCGCACTGCTCGCCGACAAGAAGACTGAAGAGACTACTCTTCTGGAGGACCGCATTCTCACCACCCGCAACGGACACACCACCTCGACGACACAGTCGAGCGTGGGGGTCACGTACGGGTACTCCACTGGAGAGGACCACGTTGCCGGGCCCAACACATCGGGCCTGGAGACGCGGGTGGTGCAGGCAGAAAGGTTTTTCAAAAAGCACCTCTTTGACTGGACACCGGACAAAGCTTTTGGACACCTGGAAAAACTTGAACTTCCCACCGACCACACAGGTGTCTACGGGCACCTGGTGAACTCGTATGCATATATGAGGAACGGTTGGGACGTGGAGGTGTCTGCCGTTGGAAACCAGTTCAACGGCGGGTGTCTCCTGGTGGCCATGGTTCCAGAGTGGAAGGAACCACAACCACGTGAGAAATATCAGCTCACTCTCTTTCCACACCAGTTCATTAGCCCCAGAACAAACATGACAGCT------CACATCACGGTGCCTTACCTTGGTGTGAACAGGTATGACCAGTACAAGAAGCACAAACCCTGGACACTGGTAGTGATGGTAGTGTCGCCGCTCACAGTCAGC---ACGACGTCTGCGGCTCAGATCAAGGTCTACGCTAACATCGCCCCGACCTACGTACATGTGGCTGGGGAGCTCCCCTCGAAACAGGGGATCGTCCCGGTTGCGTGCTCAGACGGTTACGGCGGTTTGGTGACAACAGACCCGAAGACAGCTGACCCTGTCTATGGCAAGGTGTACAACCCGCCCAGGACCAACTACCCCGGGCGTTTTACAAACTTGTTGGATGTGGCCGAAGCCTGCCCTACCTTCCTCCGTTTCGACGACGGGAAACCGTACGTTGTTACAAGGACAGAT---GAACGGCGGCTTTTGGCCAAGTTCGACGTTTCCCTTGCTGCAAAACACATGTCCAACACCTACCTTGCAGGGCTTGCACAGTACTACGCACAGTACTCTGGCACCATCAACTTGCACTTCATGTTCACTGGCTCTGCTGACTCAAAAGCCCGCTACATGGTGGCCTATGTTCCACCCGGT------GTGGAGTCCCCCCCGGACACACCTGAGGAGGCCGCCCACTGCATCCACGCAGAATGGGACACAGGACTGAACTCCAAATTCACTTTTTCTATCCCGTACATATCTGCTGCAGATTACGCGTACACCGCGTCTGACGTGGCAGAGACAACCAACGTACAGGGATGGGTCTGCATCTACCAAATCACACACGGGAAGGCTGAAAACGACACTCTGGTCGTGTCGGTGAGCGCCGGCAAAGATTTTGAGTTACGCCTCCCGATTGACCCCCGCGCACAAACTACTGCTACGGGGGAATCTGCAGACCCTGTCACCACCACTGTTGAAAACTACGGTGGTGAGACACAGGTCCAGAGGCGGCACCACACGGATGTTGGCTTCATCATGGACAGATTTGTAAAAGTCAACAGCTCT---AGTCCCATGCATGTCATAGACCTCATGCAGACTCACCAACACGGGCTGGTGGGTGCGTTGCTGCGTGCAGCTACATACTACTTCTCTGACCTGGAGATTGTGGTGAAGCACGAGGGCAAC---CTGACTTGGGTGCCCAACGGCGCCCCTGAGGCTGCCCTCCTGAACACGAGCAATCCCACAGCCTACCACAAGGAACCATTCACGAGACTTGCACTTCCCTACACCGCACCGCACCGTGTGCTGGCAACGGTGTACAACGGGACGAGCAAGTACTCC------------ACAAGTGTCTCAAGCAGGCGCGGTGAGCTGGGGCCCCTCGCGGCGAGGATCGCCGCACAG------------CTCCCTGCATCCTTCAACTACGGTGCACTTAAGGCCACGAACATCCACGAGCTTCTCGTGCGCATGAAACGGGCTGAACTTTACTGCCCTAGGCCACTACTG---GCAGTAGAGGTCACTTCACCAGACAGACACAAGCAGAAGATCATTGCACCCGCAAAACAACTTCTGAACTTTGACCTCCTCAAGTTGGCAGGAGACGTCGAGTCCAACCCTGGG------CCCTTCTTCTTCTCCGATGTCAGGTCAAACTTCACCAAGCTGGTGGAAACCATCAACCAGATGCAGGAAGACATGTCAACAAAACACGGGCCCGACTTTAGCCGGTTGGTGTCCGCCTTTGAGGAACTGGCCACTGGAGTAAAAGCCATCAGGAACGGTCTCGACGAGGCTAAGCCCTGGTACAAGCTCATCAAACTCCTGAGCCGCTTGTCGTGCATGGCCGCTGTAGCAGCACGGTCCAAGGACCCAGTCCTTGTGGCCATCATGCTGGCTGACACCGGTCTTGAGATTCTGGACAGCACCTTTGTCGTGAAAAAGATCTCCGACTCGCTCTCCAGTCTCTTTCACGTGCCGGCCCCCGTCTTCAGTTTCGGAGCCCCGATCCTGTTGGCCGGGTTGGTCAAAGTCGCCTCGAGTTTCTTCCGGTCCACGCCCGAAGACCTCGAGAGAGCAGAGAAACAGCTCAAAGCACGTGACATCAACGACATTTTCGCCATACTCAAGAATGGCGAGTGGCTGGTCAAACTGATCCTTGCCATCCGCGACTGGATTAAGGCATGGATTGCCTCAGAAGAGAAGTTTGTCACCATGACAGACTTGGTGCCTGGCATCCTTGAGAAACAGCATGACCTCAACGACCCGAGCAAGTACAAGGAAGCCAAGGAATGGCTCGACAACGCGCGTCAAGCGTGTCTGAAGAACGGGAACATTCACATTGCTAACCTGTGCAGAGTGATTGCCCCAGCACCCAGCAAGTCGCGACCTGAGCCCGTGGTCGTTTGTCTCCGTGGCAAATCCGGCCAGGGCAAAAGTTTCCTTGCAAACGTGCTCGCACAGGCAATTTCTACTCACTTCACAGGCAGAACCGACTCGGTTTGGTACTGCCCACCTGACCCTGACCACTTCGACGGTTACAACCAGCAGACCGTTGTCGTGATGGATGATTTGGGCCAGAACCCCGACGGCAAGGACTTCAAGTACTTCGCCCAAATGGTTTCGACCACGGGGTTCATCCCGCCCATGGCATCGCTCGAGGACAAAGGCAAACCCTTCAACAGCAAGGTCATCATCGCAACTACCAACCTGTACTCGGGTTTCACCCCGAGGACTATGGTGTGCCCTGATGCGTTAAACAGGAGGTTTCACTTTGACATTGACGTGAGCGCCAAGGACGGGTACAAAATTAACAACAAATTGGACATCATCAAAGCACTTGAGGACACCCACACCAACCCGGTGGCAATGTTCCAGTACGATTGTGCCCTTCTCAACGGCATGGCCGTTGAGATGAAGAGAATGCAACAAGATGTGTTTAAGCCTCAACCGCCCCTCGAGAACGTGTACCAGCTCGTTCAAGAGGTGATTGAACGGGTCGAGCTCCACGAGAAAGTGTCGAGCCACCCGATCTTCAAACAGATCTCAATTCCTTCCCAAAAATCCGTGTTGTACTTTCTCATTGAGAAGGGCCAGCACGAGGCAGCAATCGAGTTCTTTGAGGGCATGGTTCACGACTCCATCAAAGAAGAACTCCGACCCCTCATTCAACACACCTCATTTGCGAAACGCGCTTTCAAGCGCCTGAAGGAAAATTTTGAGATCGTTGCCCTGTGTTTGGCTCTCTTGGCCAACATAGTGATCATGATCCGCGAGACTCACAAGAGGCAGAAGATGGTGGATGACGCGGTGAACGACTACATTGAAAAGGCAAACATCACCACAGATGACAAAACCCTTGATGAAGCTGCAAAGAACCCTCTGGAAATCAGCGGTGCCAGCACCGTCGGTTTCAGAGAGAGGACTCCCGCAGGGCGGGGTGCGTGTGACGACGTGAACTCCGAGCCCGCACAGCCCAGCGGAGACCAACCGCAAGCTGAAGGACCCTACACCGGGCCACTGGAGCGCCAGAGACCCCTGAAGGTGAGAGCCAAGCTACCACAACAGGAGGGACCCTACGCCGGCCCGATGGAGAGACAGAAACCACTGAAGGTGAAAGTGAAGACGCCCGTCGTCAAGGAAGGTCCTTACGAGGGGCCAGTGAAGAAGCCTGTCGCTTTGAAAGTGAAAGCCAAG---AACCTGATTGTCACTGAGAGTGGTGCCCCACCGACCGACTTGCAAAAGATGGTCATGGGGAACACAAAGCCTGTTGAGCTCATCCTCGACGGGAAGACAGTAGCCATCTGCTGCGCCACTGGAGTGTTTGGCACTGCCTACCTCGTGCCTCGTCACCTTTTCGCAGAAAAGTACGACAAGATCATGTTGGACGGCAGGGCCATGACAGACAGTGACTACAGAGTGTTTGAGTTTGAGATAAAAGTAAAAGGACAGGACATGCTCTCGGACGCTGCGCTCATGGTGCTTCACCGTGGGAACCGCGTGCGAGACATCACGAAACACTTTCGTGACACAGCAAGAATGAAGAAAGGCACCCCCGTTGTCGGTGTTATTAACAACGCCGACGTCGGGAGACTCATTTTCTCTGGTGACGCCCTCACTTACAAGGACATTGTTGTGTGCATGGACGGGGACACCATGCCCGGTCTCTTTGCATACAGAGCAGCCACCAAGGCTGGTTACTGCGGAGGAGCCGTTCTTGCCAAGGACGGAGCCGACACATTTATCGTGGGCACTCACTCCGCAGGAGGCAAT---GGAGTTGGGTATTGCTCCTGCGTATCCAGGTCCATGCTTCTCAAGATGAAGGCACACATCGACCCTGAACCACACCACGAGGGGTTGATTGTTGACACTAGAGATGTGGAAGAACGCGTCCACGTGATGCGGAAGACAAAGCTTGCACCCACCGTCGCACACGGTGTGTTCAACCCTGAATTCGGGCCTGCTGCCTTGTCTAACAAGGACCCGCGCCTGAACGAAGGTGTTGTCCTCGATGAAGTCATCTTCTCCAAGCACAAGGGAGACACGAAGATGTCTGAGGAGGACAAAGCGCTGTTCCGTCGCTGCGCTGCTGACTACGCGTCACGCCTGCACAGCGTACTGGGCACGGCAAATGCCCCATTGAGCATCTACGAGGCAATCAAGGGCGTTGACGGACTCGACGCCATGGAACCAGACACTGCGCCTGGCCTCCCCTGGGCCCTCCAGGGGAAGCGCCGTGGCGCACTCATTGACTTCGAGAACGGCACGGTCGGACCCGAGGTCGAGGCTGCACTGAAGCTCATGGAGAACAGAGAATACAAATTTGCTTGTCAAACCTTCCTGAAGGACGAGATTCGCCCGATGGAGAAAGTGCGTGCCGGCAAGACCCGCATTGTCGACGTTTTGCCTGTTGAACATATTCTTTACACCAGGATGATGATTGGCAGATTTTGTGCACAAATGCACTCAAACAATGGACCGCAGATTGGTTCAGCGGTCGGATGCAACCCTGATGTTGATTGGCAAAGATTTGGCACCCACTTCGCCCAGTACAGAAACGTGTGGGATGTGGATTATTCGGCCTTTGATGCTAACCACTGCAGTGACGCCATGAACATCATGTTCGAGGAGGTCTTCCGCACGGACTTCGGTTTCCACCCAAACGCTGAGTGGATTCTGAAGACTCTTGTGAACACGGAGCACGCCTACGAGAACAAGCGCATCACTGTTGAGGGCGGAATGCCGTCTGGTTGTTCCGCGACTAGCATCATCAACACAATTTTGAACAACATCTATGTGCTCTACGCCCTGCGTAGACACTATGAGGGAGTTGAGCTGGACACTTACACCATGATCTCCTACGGAGACGACATCGTGGTAGCAAGTGACTACGATTTGGACTTCGAGGCCCTCAAGCCTCACTTTAAATCCCTTGGTCAAACCATCACTCCAGCTGACAAAAGCGACAAAGGTTTTGTACTTGGTCACTCCATCACCGATGTCACTTTCCTCAAAAGACACTTCCACATGGATTATGGAACTGGGTTTTACAAACCTGTGATGGCCTCGAAGACCCTCGAGGCTATCCTCTCCTTTGCACGCCGTGGGACCATACAGGAGAAGTTGATCTCCGTGGCAGGACTCGCCGTCCACTCTGGACCAGACGAGTACCGGCGTCTCTTTGAGCCCTTCCAGGGCCTCTTCGAGATACCAAGCTACAGATCACTTTACCTGCGTTGGGTGAACGCCGTGTGCGGTGACGCA---------------------------------
>AAT01705
------------------------------------------------------ATGAATACAACTGACTGTTTTATCGCT---TTGCTCTACGCTCTTAGAGAGATCAAAGCGTTTCTT---CTTTCACGGACACAAGGAAAG------ATGGAACTCACACTTTACAACGGTGAAAAGAAGACTTTCTACTCCAGACCCAACAACCACGACAACTGTTGGCTTAACACCATTCTCCAGTTGTTCAGGTACGTCGATGAGCCTTTCTTCGACTGGGTCTATGACTCGCCTGAGAACCTCACCTGTGAGGCAATTAGGCAGTTGGAAGAGATAACTGGTCTTGAGCTACACGAGGGTGGACCACCCGCCCTCGTCATCTGGAACATCAAACACTTGCTCCACACTGGGATCGGCACTGCCTCACGACCTAGTGAAGTGTGCATGGTTGACGGAACGGACATGTGCTTGGCTGACTTCCACGCTGGCATTTTCTTGAAAGGACAGGAACATGCTGTGTTTGCCTGCGTCACCTCCAACGGGTGGTACGCGATCGACGATGAGGACTTTTACCCCTGGACGCCGGACCCGTCCGATGTCTTGGTGTTTGTCCCGTATGACCAAGAACCGCTCAATGGAGAGTGGAAAGCAAAAGTCCAGAAGCGGCTCAAGGGAGCCGGGCAATCCAGTCCGGCGACTGGGTCGCAGAACCAGTCAGGCAACACTGGGAGTATTATTAACAACTACTACATGCAACAGTACCAGAACTCCATGGACACCCAATTAGGTGACAACGCTATAAGCGGAGGCTCCAATGAGGGATCCACGGACACAACTTCCACCCACACAACCAACACTCAGAACAACGACTGGTTTTCAAAGCTTGCCAGTTCTGCTTTCAGCGGTCTTTTCGGCGCCCTTCTCGCCGATAAGAAGACCGAGGAGACCACTCTCCTCGAGGACCGCATTCTCACCACCCGCAACGGGCACACCACCTCCACAACCCAATCGAGTGTGGGAGTCACGTACGGGTACTCCACCCAGGAAGATCATGTTTCCGGACCTAACACATCTGGTTTGGAGACGCGGGTGGTGCAGGCAGAAAGATTTTTCAAGAAGCACCTGTTTGATTGGACACCGGACAAAGCTTTTGGGCACTTAGAGAAGTTGGAACTTCCCACTGACCACAAGGGAGTCTACGGACACTTGGTGGACTCATTTGCATACATGAGAAATGGCTGGGACGTGGAGGTGTCCGCTGTTGGCAACCAGTTTAACGGCGGGTGTCTCCTGGTGGCCATGGTCCCTGAATGGAAAGAGTTCACCCCGCGTGAGAAGTACCAGCTCACTTTGTTTCCACACCAGTTCATCAGCCCCAGAACCAACATGACTGCC------CACATCGTAGTCCCGTACCTTGGTGTGAACAGGTACGACCAGTATAAGAAGCACAAACCCTGGACGCTGGTTGTGATGGTGGTCTCACCGCTCACCACCAAC---ACTGTTAGTGCAGGACAAATCAAGGTTTATGCCAACATTGCCCCGACTCACGTTCACGTGGCCGGCGAGCTCCCCTCGAAAGAGGGGATTGTACCGGTCGCTTGTTCGGACGGGTACGGTGGCTTGGTGACAACAGACCCAAAAACAGCTGACCCTGTTTATGGTATGGTGTACAACCCCCCCAGGACAAACTACCCCGGGCGGTTCACAAACCTGTTGGATGTGGCTGAGGCCTGCCCCACCTTTCTCTGTTTCGACGAAGGGAAACCGTACGTTGTGACAAGAACGGAC---GAGCAGCGTCTTCTGGCCAAGTTCGACGTCTCTCTTGCTGCAAAGCACATGTCAAACACCTACCTTTCAGGGATAGCACAGTACTACGCACAGTACTCTGGTACCATCAACCTGCACTTCATGTTTACCGGCTCCACGGATTCAAAAGCCCGCTACATGGTGGCGTACGTTCCACCCGGT------GTGGAGACACCGCCGGACACGCCTGAGAAAGCTGCACACTGCATCCATGCTGAGTGGGACACAGGGTTGAACTCCAAGTTTACTTTCTCTATCCCGTACGTGTCTGCCGCAGATTACGCGTACACTGCGTCTGATGTGGCAGAAACAACAAACGTACAGGGATGGGTCTGCATATACCAAATTACACACGGGAAAGCTGAACAAGACACTCTGGTTGTGTCGGTTAGCGCCGGCAAGGACTTTGAGTTGCGCCTCCCGATTGACCCCCGCTCACAAACCACTACCACCGGGGAGTCTGCAGACCCTGTCACCACCACTGTTGAAAACTACGGCGGTGAGACACAAGTCCAACGACGTCAGCACACCGACGTTACTTTCATAATGGACAGATTTGTAAAGATACAAAACTTG---AACCCCACACATGTCATTGACCTCATGCAAACCCACCAACACGGGTTGGTAGGTGCCCTGTTACGTGCTGCTACGTACTACTTCTCTGACCTGGAGATTGTGGTACGCCATGACGGTAAC---CTAACCTGGGTACCCAATGGAGCACCCGAGGCAGCTCTGTCTAACACGGGCAACCCCACCGCCTACCTCAAGGCACCATTTACGAGGCTCGCGCTCCCCTACACCGCGCCACACCGCGTGTTGGCAACAGTGTACAACGGGACGAGCAAGTACTCC------------GCAGGTGGTACGGGCAGACGGGGCGACCTAGGGCCTCTCGCGGCGAGGGTCGCCGCTCAG------------CTTCCTGCTTCTTTCAACTTTGGTGCAATTCAAGCCACGACCATCCACGAGCTCCTCGTGCGCATGAAGCGTGCCGAACTCTACTGCCCCAGACCACTGTTG---GCAGTGGAGGTGTCGTCTCAAGACAGACACAAACAGAAGATCATTGCACCTGCAAAACAACTTTTGAACTTCGATTTGCTCAAGTTGGCAGGAGACGTTGAGTCCAACCCCGGG------CCCTTCTTCTTCTCCGACGTTAGGTCAAATTTTTCCAAGCTGGTAGAGACCATCAACCAGATGCAGGAGGACATGTCAACAAAGCACGGACCCGACTTTAACCGGTTGGTGTCTGCGTTTGAGGAATTGGCCACTGGAGTGAAGGCTATCAGGACCGGTCTCGATGAGGCCAAACCCTGGTACAAGCTCATCAAGCTCCTGAGCCGCTTGTCATGCATGGCCGCTGTAGCAGCACGGTCAAAGGACCCGGTCCTTGTGGCTATTATGCTGGCTGACACCGGCCTTGAGATTCTGGACAGTACTTTTGTCGTGAAGAAGATTTCCGACTCACTCTCCAGTCTCTTTCACGTGCCGGCCCCCGTCTTCAGTTTCGGAGCCCCGATCCTGCTGGCCGGGTTGGTCAAAGTCGCCTCGAGTTTCTTCCGGTCTACGCCCGAAGACCTCGAGAGAGCAGAAAAACAGCTCAAAGCACGTGACATCAATGACATATTCGCCATTCTCAAGAACGGCGAGTGGTTGGTCAAGCTGATTCTTGCTATCCGCGACTGGATTAAAGCATGGATCGCCTCAGAAGAAAAGTTTGTCACCATGACAGACTTGGTGCCTGGCATTCTTGAAAAGCAGCGGGACCTCAACGACCCCAGCAAGTACAAGGAGGCCAAGGAGTGGCTCGAAAGCGCGCGTCAAGCGTGCCTGAAGAGTGGGAATGTCCACATTGCCAACCTGTGCAAAGTGGTCACCCCAGCACCTAGCAAGTCGAGACCTGAACCCGTGGTCGTTTGCCTCCGGGGCAAATCCGGCCAGGGAAAGAGTTTCCTTGCAAACGTGCTCGCACAGGCAATTTCAACGCATTTTACTGGCAGAACTGATTCAGTATGGTACTGTCCACCTGACCCTGACCACTTCGACGGTTACAACCAACAGACCGTTGTTGTGATGGATGATTTGGGCCAGAACCCCGACGGCAAGGACTTCAAATACTTTGCCCAAATGGTTTCAACCACGGGGTTCATCCCGCCCATGGCCTCGCTCGAAGACAAAGGAAAACCTTTCAACAGCAAAGTCATTATCACCACTACCAACTTATACTCGGGTTTCACCCCGAGAACCATGGTGTGCCCTGACGCGCTGAACCGGAGGTTCCACTTTGACATTGACGTGAGCGCCAAGGACGGGTACAAAGTTAACAACAAATTGGACATAATCAAAGCTCTTGAGGACACCCACACCAATCCAGTGGCAATGTTTCAATACGATTGTGCCCTTCTTAACGGCATGGCCGTTGAGATGAAGAGAATGCAACAAGACATGTTTAAGCCTCAACCACCCCTCCAGAACGTGTACCAACTTGTTCAGGAGGTGATTGAACGGGTCGAGCTCCACGAGAAAGTGTCGAGCCACCAAATTTTTAAACAGATTTCAATTCCTTCCCAAAAGTCTGTGTTGTACTTTCTCATTGAGAAAGGCCAGCACGAAGCAGCAATTGAGTTCTTCGAGGGAATGGTACACGACTCCATCAAGGAGGAGCTCCGTCCCCTCATCCAACAAACTTCATTTGTGAAACGCGCTTTTAAGCGTCTGAAGGAAAACTTTGAGATTGTTGCCCTGTGCTTGACTCTTTTGGCAAACATAGTGATCATGATCCGCGAGACTCGCAAGAGACAACAGATGGTGGATGATGCAGTGAATGAGTACATTGAGAAAGCAAACATCACCACAGACGACAAAACTCTTGACGAGGCGGAAAAGAACCCTTTGGAGACTAGCGGTGCTAGCACTGTTGGGTTCAGAGAAAGAACTCTCCCAGGACACAAGGCGAGTGGTGACGTGAACTCCGAGCCTGCCAGACCTGTGGAGGAACAACCACAAGCTGAGGGACCCTACGCCGGGCCACTCGAGCGTCAGAAGCCTCTGAAAGTGAAAGCCAAGCTGCCACAGCAGGAAGGACCTTACGCTGGCCCGATGGAGAGACAGAAACCACTGAAAGTGAAAGTAAAAGCTCCGGTCGTTAAGGAAGGACCTTACGAGGGACCGGTGAAGAAGCCTGTCGCTTTGAAAGTGAAAGCTAAG---AACTTGATTGTCACTGAGAGTGGAGCCCCACCGACCGACTTGCAAAAGATGGTCATGGGCAACACCAAGCCTGTTGAGCTCATCCTCGACGGGAAGACGGTGGCCATTTGTTGTGCTACCGGAGTGTTTGGCACTGCGTACCTCGTGCCTCGTCATCTTTTTGCAGAAAAATATGACAAGATCATGCTGGACGGCAGAGCCATGACAGACAGTGACTACAGAGTGTTTGAGTTTGAGATTAAAGTAAAAGGACAGGACATGCTCTCAGACGCTGCGCTCATGGTACTCCACCGTGGGAATCGCGTGAGAGACATCACGAAACACTTTCGTGACACAGCAAGAATGAAGAAAGGCACCCCTGTTGTCGGAGTGATCAACAATGCCGACGTCGGGAGACTGATCTTCTCTGGTGAGGCCCTTACCTACAAGGACATTGTAGTGTGCATGGATGGAGACACCATGCCTGGCCTGTTTGCCTACAAAGCCGCCACCAAGGCTGGCTACTGTGGGGGAGCCGTTCTTGCTAAGGACGGAGCTGACACATTCATCGTTGGCACTCACTCCGCAGGCGGCAAT---GGAGTTGGATACTGCTCATGCGTTTCCAGGTCCATGTTGCTGAAAATGAAGGCGCACATCGACCCCGAACCACACCACGAGGGGTTGATCGTTGACACTAGAGATGTTGAAGAGCGTGTGCATGTCATGCGCAAAACCAAGCTTGCACCCACCGTGGCTCACGGTGTGTTTAATCCTGAATTTGGTCCCGCCGCCTTGTCCAACAAGGACCCGCGGCTGAATGAAGGTGTTGTCCTCGATGAAGTCATTTTCTCCAAACACAAAGGAGACACGAAAATGACCGAGGAGGACAAAGCGCTGTTCCGCCGCTGTGCTGCCGACTACGCGTCGCGCTTGCACAACGTGTTGGGTACGGCAAATGCCCCACTGAGCATCTATGAGGCAATAAAAGGCGTCGACGGCCTTGACGCCATGGAACCAGACACTGCGCCTGGCCTTCCCTGGGCCCTCCAGGGTAAGCGCCGCGGCGCGTTGATTGACTTCGAGAACGGCACGGTCGGGCCCGAAGTCGCGGCTGCCTTAGAGCTCATGGAGAAAAGACAATACAAATTTGCTTGTCAGACCTTCCTGAAGGACGAAATTCGCCCGATGGAAAAAGTACGTGCCGGCAAGACTCGCATCGTCGACGTTTTGCCTGTTGAACATATTCTTTACACCAGGATGATGATTGGCAGATTCTGTGCTCAGATGCACTCAAACAACGGACCGCAAATTGGCTCAGCGGTTGGCTGCAATCCAGATGTTGATTGGCAGAGATTTGGCACCCATTTTGCTCAGTACAAAAACGTGTGGGATGTGGACTATTCGGCCTTTGATGCTAACCATTGCAGTGACGCAATGAACATCATGTTTGAGGAAGTGTTCCGCACGGAGTTTGGTTTCCACCCAAATGCTGAGTGGATCCTGAAAACTCTCGTGAACACGGAACACGCCTACGAGAACAAGCGCATCACTGTTGAGGGCGGGATGCCGTCTGGTTGTTCCGCAACAAGCATCATCAACACAATTTTGAACAACATCTACGTGCTCTACGCCTTGCGTAGACACTATGAGGGAGTTGAGCTGGACACCTACACCATGATCTCCTACGGAGACGACATAGTGGTGGCAAGTGATTACGATTTGGATTTTGAGGCTCTTAAGCCGCACTTTAAATCTCTTGGTCAAACCATCACCCCAGCTGACAAAAGCGACAAAGGTTTTGTTCTTGGTCACTCCATTACTGATGTCACTTTCCTCAAAAGACACTTCCGCATGGACTATGGAACTGGGTTTTACAAACCTGTGATGGCTTCGAAGACCCTCGAGGCCATCCTCTCCTTTGCACGCCGTGGGACCGTACAGGAGAAGTTGATCTCCGTGGCAGGGCTCGCAGTCCACTCTGGACCTGACGAGTACCGGCGTCTCTTTGAGCCCTTTCAGGGCCTCTTTGAGATTCCGAGCTACAGATCACTTTACCTGCGTTGGGTGAACGCCGTGTGCGGTGACGCA------------------------CAATCCCTC
>AAT01702
------------------------------------------------------ATGAATACAACTAACTGCTTTATCGCT---TTGGTGTACGCCATCAGAGAGATTAAGACACTTTTC---TTTTCACGAGCTACAGGAAAG------ATGGAATTCACACTGCACAACGGTGAAAAGAAAACTTTTTATTCCAGGCCCAATAGCCACGACAACTGCTGGCTGAACACCATCCTCCAGTTGTTTAGGTACGTCGATGAACCATTCTTCGACTGGGTCTACAACTCACCCGAGAACCTTACGCATGATGCTATCAAGCAGTTGGAAGAACTCACCGGGCTTGAGTTGCGCGAGGGCGGACCGCCCGCCCTTGTGATTTGGAACATCAAACACTTGCTCCAAACTGGCATCGGCACCGCCTCGCGACCCAGCGAGGTGTGTATGGTGGACGGTACGGACATGTGTCTTGCCGATTTCCACGCAGGCATTTTCCTGAAAGGACAGGAACACGCAGTGTTTGCGTGTGTCACCTCTGACGGGTGGTACGCGATTGACGACGAGGATTTTTACCCGTGGACGCCTGACCCATCGGACGTCTTGGTATTTGTCCCGTACGATCAAGAACCGCTCAATGGAGACTGGAAAACACTGGTTCAGAGGAAGCTCAAGGGTGCTGGGCAATCCAGCCCAGTAACAGGCTCGCAGAACCAGTCGGGCAACACCGGCAGCATAATTAACAACTACTACATGCAGCAATACCAGAACTCCATGGACACACAGCTTGGTGACAATGCCATCAGTGGTGGCTCCAACGAGGGCTCCACGGACACAACCTCAACACACACAACCAACACCCAAAACAACGACTGGTTTTCAAAACTTGCCAGTTCAGCTTTTACCGGTCTGTTCGGTGCACTTCTCGCCGACAAGAAGACGGAGGAGACTACGCTTCTGGAAGACCGCATCCTCACCACTCGCAACGGACACACCACCTCGACCACCCAGTCGAGTGTGGGAGTCACGTACGGGTATTCCACCGAGGAGGATCACGTTGCTGGGCCCAACACATCGGGCTTGGAGACGCGGGTGGTGCAGGCAGAGAGATTTTTTAAAAAGTTTCTGTTTGACTGGACAACAGACAAGCCTTTTGGACACTTGGCAAAACTGGAGCTTCCCACCGACCACCGCGGTGTCTTCGGACATCTGGTAGACTCATATGCGTACATGAGGAATGGCTGGGATGTTGAGGTGTCTGCCGTTGGCAACCAGTTCAACGGCGGGTGCCTTCTGGTGGCCATGGTGCCAGAGTGGAAAGATTTTGACGAGCGTGAAAGATACCAACTCACCCTTTTCCCACACCAGTTCATCAGCCCCAGAACCAACATGACTGCC------CACATCACGGTCCCGTATCTTGGTGTGAACAGGTACGATCAGTACAAGAAACACAAGCCTTGGACACTGGTTGTCATGGTGGTATCACCCCTCACGGTCAGC---AACACTGCCGCAACACAAATCAAGGTCTACGCCAACATTGCCCCAACCTACGTTCACGTGGCTGGAGAGCTCCCCTCGAAAGAGGGGATCTTCCCAGTTGCGTGCGCGGACGGTTATGGAGGGCTGGTGACAACAGACCCGAAAACAGCTGACCCTGTGTACGGCAAGGTGTACAACCCGCCCAGGACCAACTACCCCGGGCGTTTTACAAACCTGTTGGACGTGGCCGAAGCATGTCCCACCTTTCTCTGTTTCGACGATGGGAAACCGTACGTCGTTACGCGGACAGAC---GACACCCGTCTTTTGGCCAAGTTTGACGTCTCCCTAGCCGCAAAACACATGTCCAACACATACCTATCAGGGATTGCACAGTACTACACACAGTACTCTGGTACTATCAACCTGCACTTCATGTTCACGGGCTCCACTGACTCAAAAGCCCGCTACATGGTGGCTTACATCCCACCTGGG------GTGGAGACGCCACCGGACACACCTGAAAAAGCTGCCCACTGCATTCATGCTGAATGGGACACAGGACTAAACTCCAAATTCACTTTTTCAATCCCTTACGTGTCCGCCGCGGATTACGCGTACACCGCGTCTGATACGGCGGAAACAACCAACGTACAGGGATGGGTCTGTGTTTACCAAATTACACACGGGAAGGCTGAAAACGACACTTTGGTAGTGTCGGCTAGTGCCGGCAAAGATTTTGAGTTGCGCCTCCCAATTGACCCCCGGCCGCAAACTACCACTGCTGGGGAGTCTGCAGACCCTGTCACCACCACCGTGGAGAACTACGGTGGTGAGACACAAGTCCAGAGACGTCACCACACGGACGTCGGTTTCATCATGGACCGATTTGTGAGGATAAACAACCTG---AACCCCACGCACGTTATTGACCTCATGCAGACCCACCAGCACGGGCTGGTGGGTGCGTTGCTGCGTGCAGCCACGTACTACTTCTCCGACTTGGAGATTGTAGTGCGGCACGATGGTAAT---CTGACCTGGGTACCTAACGGTGCCCCCGAAGCAGCCCTGTTAAACACCAGCAACCCCACTGCCTACAACAAGGCACCGTTCACGAGACTTGCTCTCCCTTACACTGCGCCGCACCGCGTGTTGGCAACTGTGTACAACGGGACAAGCAAGTACTCC---------------ACGAGCGGTTCGGGACGAGGCGATTTGGGGACCCTCGCGGCGCGAGCCGCGACACAG------------CTTCCTGCTTCTTTCAATTACGGTGCAATCAAGGCCCAGACCATCCACGAGCTTCTCGTGCGCATGAAACGAGCTGAGCTCTACTGTCCTAGGCCGCTGCTG---GCAATAGAGGTGTCTTCGCAAGACAGGCACAAGCAAAAGATTATTGCACCCGCAAAGCAGCTGTTGAACTTCGACCTACTAAAGTTGGCGGGTGACGTTGAGCCCAACCCTGGG------CCCTTCTTCTTCGCTGACGTTAGGTCGAACTTTTCAAAGTTGGTAGACACCATCAACCAGATGCAGGAAGACATGTCCACAAAACACGGACCCGACTTTAACCGGTTGGTGTCCGCATTTGAGGAACTGGCCACTGGGGTTAAAGCCATCAGAACCGGTCTCGATGAGGCCAAACCCTGGTACAAGCTTATTAAACTCCTAAGCCGCCTGTCGTGCATGGCCGCTGTGGCAGCACGGTCCAAGGACCCAGTCCTTGTGGCCATCATGCTGGCCGACACTGGTCTAGAGATTCTGGACAGCACCTTTGTCGTGAAGAAGATCTCCGACTCACTCTCCAGTCTCTTTCACGTGCCGGCCCCCGTCTTCAGTTTCGGAGCTCCGATCCTGTTGGCCGGGTTGGTCAAGGTCGCCTCGAGTTTCTTCCGGTCCACACCCGAAGACCTTGAGAGGGCAGAGAAACAGCTCAAAGCACGTGACATTAACGACATTTTCGCCATTCTCAAGAACGGCGAGTGGCTGGTCAAACTGATCCTTGCCATCCGCGACTGGGTCAAGGCATGGATCGCCTCAGAAGAGAAGTTCGTCACCATGACGGACTTGGTGCCTGGCATCCTCGAAAAGCAACGGGACCTTAACGACCCGAGCAAGTACAAGGAAGCCAAGGAGTGGCTCGACAACGCGCGCCAGGCGTGCTTGAAGAGCGGGAACGTCCACATTGCCAATTTGTGCAAAGTGGTCGCCCCAGCACCCAGCAAGTCGAGACCCGAGCCTGTGGTCGTTTGCCTCCGTGGCAAGTCTGGCCAGGGCAAGAGTTTCCTTGCGAATGTACTCGCACAAGCAATTTCCACCCACTTTACTGGCAGAACCGACTCGGTCTGGTACTGCCCGCCTGACCCTGACCACTTCGACGGTTACAACCAGCAGACCGTCGTTGTGATGGATGATTTAGGCCAGAACCCTGATGGTAAAGACTTTAAGTACTTTGCCCAAATGGTTTCAACCACAGGGTTCATTCCGCCCATGGCGTCGCTTGAGGACAAAGGCAAACCTTTCAACAGCAAGGTCATCATCGCAACTACCAACTTGTACTCGGGCTTCACCCCGAGGACTATGGTGTGCCCTGATGCACTGAACCGGCGGTTTCACTTTGACATCGACGTGAGCGCCAAGGACGGGTATAAAATCAACAACAAATTGGACATCAACAAAGCACTTGAAGACACCCACACCAACCCAGTGGCAATGTTTCAGTACGACTGTGCCCTCCTCAACGGCATGGCCGTTGAAATGAAGAGAATGCAACAAGACATGTTCAAGCCCCAACCGCCCCTCCAGAACGTGTACCAGCTCGTTCAGGAGGTGATTGAGCGGGTCGAGCTCCACGAGAAAGTGTCGAGCCACCCAATTTTCAAGCAGATCTCAATTCCTTCCCAAAAATCTGTGTTGTACTTCCTCATTGAGAAAGGCCAACACGAGGCAGCAATTGAATTCTTTGAGGGTATGGTGCATGATTCCATTAAGGAAGAGCTCCGGCCCCTCATCCAACAAACCTCATTTGTGAAACGCGCTTTCAAGCGCCTGAAGGAAAACTTTGAGATTGTTGCACTGTGCCTGACCCTTCTGGCCAACATAGTGATCATGGTCCGCGAAACTCGCAAGAGGCAGAAGATGGTGGATGATGCTGTGAATGACTACATTGAGAGGGCAAACATCACCACAGATGACAAAACACTTGACGAGGCGGAGAAGAACCCTCTGGAGACCAGCGGTGCCAGCACCGTTGGTTTCAGAGAGAAAGCTCTGGCAGGACACAAAGCGCGCGACGACGTGAAATCTGAGCCCGCCCAGCCTACTGAAGAGCAACCACAAGCTGAAGGACCCTACGCCGGGCCACTTGAGCGTCAGAAACCTCTGAAAGTGAGAGCCAAACTCCCACAACAGGAGGGGCCCTACGCTGGCCCGATGGAGAGACAGAAGCCGCTGAAAGTAAAAGCAAGAGCCCCGGTCGTCAGGGAAGGACCTTACGAGGGACCGGTGAAGAAGCCTGTCGCTTTGAAAGTGAAAGCCAAG---AACTTGATTGTCACTGAGAGTGGTGCCCCACCGACCGACTTGCAGAAGTTGGTCATGGGCAACACAAAGCCTGTTGAGCTCATCCTCGACGGGAAGACAGTAGCCATTTGCTGTGCTACTGGAGTGTTCGGTACTGCTTACCTTGTGCCTCGTCATCTTTTCGCAGAGAAGTATGACAAGATCATGTTGGACGGTAGAGCCATGACAGACAGTGACTACAGAGTGTTTGAGTTTGAGATTAAAGTAAAAGGACAGGACATGCTCTCAGACGCGGCACTCATGGTGCTTCACCGTGGGAACCGCGTGAGAGACATCACGAAACACTTTCGTGATACAGCAAGAATGAAGAAAGGTACCCCCGTCGTCGGTGTTATTAACAACGCCGATGTCGGGAGACTGATTTTCTCTGGTGAGGCCCTTACCTACAAGGACATTGTAGTGTGTATGGACGGAGACACCATGCCCGGCCTCTTCGCCTACAAAGCCGCCACCAAGGCTGGCTACTGTGGAGGAGCCGTCCTTGCCAAGGACGGGGCTGACACATTCATCGTCGGCACCCACTCTGCAGGTGGCAAC---GGAGTTGGATACTGTTCATGTGTTTCCAGGTCCATGCTTCAAAAGATGAAGGCTCACGTTGACCCTGAACCGCACCACGAGGGGTTGATTGTTGACACCAGAGATGTGGAAGAGCGCGTCCACGTGATGCGCAAAACAAAACTTGCGCCCACCGTTGCACACGGTGTGTTCAGCCCTGAGTTTGGGCCTGCCGCCTTGTCAAACAAGGACCCGCGCCTGAACGAGGGAGTCGTTCTCGATGAAGTCATTTTCTCCAAACACAAGGGAGACACAAAGATGACCGAGGAGGACAAAGCGCTGTTCCGACGCTGTGCCGCTGACTATGCGTCACACCTGCACAGTGTACTGGGTACGGCAAATGCCCCACTGAGTATCTATGAGGCAATCAAGGGCGTTGATGGACTCGACGCCATGGAGCCGGACACTGCACCTGGCCTCCCCTGGGCCCTCCAGGGAAAACGCCGCGGTGCGCTTATTGACTTCGAGAACGGCACGGTCGGACCCGAAGTTGAGGCTGCCTTGAAGCTCATGGAGAAAAGGGAATTCAAGTTTGTTTGTCAAACCTTCCTGAAGGACGAGATCCGCCCGATGGGGAAAGTACGCGCCGGCAAGACTCGCATTGTCGATGTTTTGCCTGTTGAACATATTCTTTATACCAGGATGATGATTGGTAGATTTTGTGCGCAAATGCACTCAAACAACGGACCACACATTGGCTCTGCGGTCGGTTGTAACCCTGATGTTGATTGGCAAAGATTTGGCACACATTTTGCCCAATACAGAAACGTGTGGGATGTGGATTATTCGGCCTTTGATGCGAACCACTGCAGTGACGCTATGAACATCATGTTTGAGGAGGTGTTCCGCACAGACTTTGGCTTCCACCCAAATGCAGAGTGGATCCTGAAAACCCTCGTGAACACGGAACACGCCTATGAGAACAAGCGCATCACTGTTGAAGGCGGGATGCCATCTGGTTGCTCCGCGACAAGCATCATCAACACAATTTTGAACAACATTTACGTGCTCTACGCCTTGCGTAGACACTATGAGGGAGTTGAGCTGGACACCTACACCATGATCTCCTATGGAGACGACATCGTGGTGGCAAGTGACTATGATCTGGACTTTGAGGCTCTCAAGCCCCACTTCAAATCTCTTGGCCAAACTATCACTCCAGCTGACAAAAGCGACAGAGGTTTTGTTCTTGGACATTCTATTACCGATGTCACCTTCCTCAAAAGACATTTCCACATGGATTATGGAACTGGGTTTTACAAACCTGTGATGGCCTCAAAGACCCTTGAGGCTATCCTCTCCTTTGCACGCCGTGGGACCATACAGGAGAAGTTGATCTCTGTGGCGGGACTCGCCGTCCACTCTGGACCAGACGAGTACCGGCGTCTCTTTGAACCCTTCCAGGGTCTCTTCGAGATTCCAAGCTACAGATCACTTTACCTGCGTTGGGTGAACGCCGTGTGCGGTGACGCA---------------------------------
>AAT01703
------------------------------------------------------ATGAACACAACTGACTGTTTTATCGCT---TTGGTGCACGCTATCAGAGAGATCAGAGCACTTTTT---CTACCGCGAACTACAGGAAAG------ATGGAACTCACCCTGCACAACGGCGAGAAAAAGACTTTTTACTCCAGACCCAACAACCACGACAACTGCTGGTTGAACACCATCCTTCAGTTGTTCAGGTATGTCGATGAACCCTTCTTCGACTGGGTCTACAACTCGCCCGAGAACCTCACGCTTGAAGCCATCAAGCAATTGGAGGAACTCACGGGGCTTGAGTTGCACGAGGGCGGACCGCCTGCCCTTGTGATCTGGAACATCAAACACTTACTCCACACCGGCATCGGCACCGCCTCACGGCCCAGTGAGGTGTGCATGGTGGACGGTGCGGACATGTGTCTTGCTGACTTCCACGCAGGCATTTTCCTGAAGGGACAGGAACACGCAGTTTTTGCGTGTGTCACCTCCAACGGGTGGTACGCGATTGACGACGAGGAGTTTTACCCCTGGACGCCCGACCCGTCGGACGTTCTGGTGTTTGTCCCGTACGATCAAGAGCCACTCAACGGGGACTGGAAGGCGATGGTTCAGAGGAAGCTTAAGGGCGCCGGTCAATCTAGCCCGGCGACCGGCTCCCAGAACCAGTCCGGTAACACTGGCAGCATAATCAACAACTATTACATGCAGCAGTACCAGAACTCCATGGACACACAGCTTGGTGACAATGCCATTAGTGGAGGCTCCAACGAAGGCTCCACGGACACAACTTCAACACACACAACCAACACCCAAAACAATGATTGGTTTTCAAAACTTGCCAGCTCAGCCTTCACCGGTCTGTTCGGCGCCCTGCTCGCCGACAAGAAGACGGAAGAGACTACACTTCTGGAAGACCGCATTCTTACCACCCGCAACGGGCACACCATCTCGACCACCCAATCGAGTGTGGGAGTTACCTACGGGTACTCCACTGGGGAAGACCATGTCGCTGGGCCCAACACATCGGGCCTGGAGACGCGGGTGGTCCAGGCAGAGAGATTTTTTAAAAAGTTTTTGTTTGACTGGACAACGGACAAACCTTTCGGGCATTTGGAAAAGTTGGAACTTCCCACCGGCCACCACGGCGTTTTCGGGCACCTGGTGGAATCATATGCTTATATGAGAAATGGCTGGGACGTTGAGGTGTCTGCTGTTGGCAACCAGTTCAACGGCGGGTGCCTCCTGGTGGCCATGGTACCGGAGTGGAAAGAGTTTGAGCAGCGCGAGAAATACCAACTCACCCTCTTCCCGCACCAGTTCATTAGCCCCAGAACAAACATGACTGCC------CACATCACAGTCCCATACCTTGGAGTGAACAGGTACGATCAGTACAAGAAACACAAACCTTGGACACTGGTTGTTATGGTGGTGTCGCCCCTCACGGTTAGC---GACACTGCCGCGGCACAGATTAAGGTCTACGCCAACATTGCTCCAACCTACGTTCACGTGGCTGGAGAACTCCCCTCGAAAGAGGGGATTTTCCCGGTTGCGTGTTCGGACGGTTATGGAGGACTGGTGACAACGGACCCGAAAACAGCTGACCCCGCCTACGGCAAGGTGTACAACCCGCCCAGGACTAACTACCCTGGGCGGTTTACCAACTTGTTGGACGTGGCTGAAGCGTGTCCCACTCTCCTCTGTTTCGACGACGGGAAACCGTATGTTGTCACGCGGACAGAT---GACACACGACTACTAGCCAAGTTTGACGTCTCCCTTGCTGCAAAACACATGTCCAACACGTACCTGTCAGGGATTGCACAGTACTACGCACAGTACTCTGGCACCATCAACCTGCACTTCATGTTCACAGGCTCAACTGACTCAAAAGCCCGCTACATGGTGGCCTACATCCCGCCTGGA------GTGGAAGCGCCACCAGACACACCTGAAAGGGCCGCTCACTGCATACACGCTGAATGGGACACAGGACTGAACTCCAAATTCACTTTTTCAATCCCGTACGTGTCCGCCGCAGATTACGCGTACACCGCGTCTGACACGGCAGAAACAACCAACGTACAGGGCTGGGTTTGCATTTACCAGATCACACACGGGAAGGCCGAGAACGACACATTGGTGGTATCAGTCAGCGCCGGTGCAGACTTTGAGTTGCGCCTCCCGATCGACCCCCGACAGCAAACCACTGCTGTTGGGGAGTCCGCAGACCCTGTCACCACCACCGTGGAGGCCTACGGCGGTGAGACGCAAGTCCAGAGACGGCACCACACGGATGTCGGTTTTATCATGGACAGATTTGTGAAGATAAACAGCTTG---AGTCCCACGCATGTCATCGACCTCATGCAGACCCACCAGCACGGGTTGGTGGGTGCGCTGCTGCGTGCAGCCACATACTACTTCTCTGACTTGGAGATTGTAGTGCGGCATGACGGTAAC---TTGACTTGGGTGCCCAACGGTGCTCCTGAAGCAGCTTTGTTAAACACCAGCAACCCCACTGCCTACAACAAGGCACCGTTCACGAGGCTCGCTCTCCCTTACACCGCGCCACACCGCGTGTTGGCAACCGTGTACAACGGGACGAACAAGTACTCC---------------ACGGGCGGTCCGGGACGAGGCGACATGGGGTCGCTCGCGGCGCGGGTCGCGAAACAA------------CTTCCTGCCTCTTTCAACTACGGTGCAATTAGGGCCGAAAACATCCACGAGCTTCTCGTGCGCATGAAACGGGCCGAGCTTTACTGCCCCAGGCCACTACTG---GCAATAGAAGTGTCTTCGCAGGATAGGCACAAGCAAAAGATCATTGCACCCGCAAAACAGCTGCTGAACTTTGACCTGCTCAAGTTGGCTGGTGACGTGGAGTCCAACCCTGGG------CCCTTCTTCTTTTCTGATGTTAGGTCAAACTTTTCTAAGTTGGTGGAAACCATCAACCAGATGCAGGAAGACATGTCAACAAAACACGGGCCCGACTTTAACCGGTTGGTGTCCGCGTTTGAGGAATTGGCCACTGGAGTAAAGGCTATCAGGACCGGTCTTGACGAGGCCAAACCCTGGTATAAACTTATCAAGCTCCTGAGCCGTTTGTCGTGCATGGCCGCTGTAGCAGCACGGTCAAAGGATCCAGTCCTTGTGGCCATTATGCTGGCTGACACCGGCCTCGAGATTCTGGACAGTACTTTTGTCGTGAAAAAGATCTCCGACTCACTCTCCAGTCTCTTTCACGTGCCGGCCCCCGCCTTCAGCTTCGGAGCCCCGATTCTGCTGGCCGGGTTGGTCAAGGTCGCCTCGAGTTTCTTCCGGTCTACACCCGAAGACCTTGAGAGAGCAGAGAAACAGCTCAAAGCGCGTGACATTAATGACATTTTCGCCATTCTCAAGAACGGCGAGTGGCTGGTCAAGCTGATTCTTGCCATCCGCGACTGGATCAAGGCATGGGTCGCCTCAGAAGAGAAGTTTGTCACCATGACAGACTTGGTGCCTGGCATTCTTGAAAAGCAGCGGGACCTCAACGACCCCAGCAAGTACAAGGAGGCCAAGGAATGGCTCGACAATGCGCGACAAGCGTGTTTGAAGAGCGGAAACGTCCACATTGCCAACCTGTGCAAAGTGGTCGCCCCGGCACCCAGCAAGTCGAGACCCGAGCCCGTGGTCGTTTGCCTCCGCGGCAAGTCCGGCCAGGGCAAGAGTTTCCTTGCGAATGTGCTTGCACAAGCAATTTCCACCCACTTCACTGGCAAAACCGATTCAGTTTGGTATTGCCCACCTGACCCTGACCACTTTGACGGTTACAACCAGCAGACTGTCGTAGTGATGGACGATTTGGGCCAGAACCCTGACGGCAAGGACTTCAAGTACTTTGCCCAAATGGTCTCAACCACGGGGTTCATCCCGCCCATGGCTTCACTCGAAGACAAAGGCAAACCTTTTAACAGCAAGGTCATCATTGCCACCACCAACCTGTACTCGGGTTTTACCCCGAGAACCATGGTGTGCCCTGACGCACTGAACCGAAGGTTTCACTTTGACATTGACGTGAGTGCCAGGGACGGGTACAAAATTAACAACAAATTGGACATAACCAAAGCTCTTGAGGACACCCACACCAACCCAGTGGCAATGTTTAAGTACGATTGTGCCCTTCTCAACGGCATGGCTGTTGAGATGAAGAGAATGCAACAAGACATGTTCAAGCCTCAACCACCCCTCCAGAACGTGTACCAACTTGTTCAGGAGGTGATTGAACGGGTCGAGCTCCACGAGAAAGTGTCGAGTCACCCGATTTTCAAGCAGATCTCAATTCCTTCCCAAAAGTCTGTGTTGTACTTCCTCATTGAGAAAGGCCAACACGAAGCAGCAATTGAATTCTTCGAGGGGATGGTGCACGATTCCATCAAGGAGGAACTCCGGCCCCTCATCCAACAGACCTCATTTGTGAAACGCGCTTTCAAGCGCCTGAAGGAAAATTTTGAGATTGTTGCCCTGTGTTTGACTCTTTTGGCAAACATAGTGATCATGATTCGTGAAACCCGCAAGAGGCAGCAGATGGTGGATGATGCAGTGAATGAGTACATTGAGAGAGCAAACATCACCACGGATGATAAAACTCTTGATGAAGCCGAGAAAAACCCTCTGGAAACCAGCGGTGTCAGCACTGTTGGGTTCAGAGAGAGAACCCTCCCGGGGCAG---GCGAGTGATGACGTGAACTCCGAGCCCGTCAAACCCGTGGAGGAGCAACCACAAGCTGAAGGACCATACGCCGGACCCCTTGAGCGTCAAAAACCTCTGAAAGTGAGAGCCAGGCTACCACAACAGGAGGGACCTTACGCTGGTCCGCTGGAGAGACAGAAACCTCTGAAAGTGAAAGCAAGAGCCCCGGTCGTCAAGGAAGGACCTTATGAAGGACCGGTGAAGAAACCTGTTGCTTTGAAAGTGAAAGCTAAG---AATTTGATTGTCACTGAGAGTGGTGCCCCCCCGACCGACTTGCAAAAGATGGTCATGGGCAACACAAAGCCTGTTGAGCTCATTCTCGACGGGAAGACAGTAGCCATTTGCTGTGCTACTGGAGTATTTGGCACTGCTTACCTCGTACCTCGTCATCTTTTCGCAGAGAAATATGACAAGATCATGTTGGACGGCAGAGCTATGACAGACAGTGACTACAGAGTGTTTGAGTTTGAGATTAAAGTGAAGGGACAGGACATGCTCTCGGACGCCGCTCTCATGGTACTTCATCGTGGGAATCGCGTGAGAGACATCACGAAGCACTTTCGTGACACGGCAAGAATGAAGAAAGGCACCCCCGTTGTCGGCGTGATTAACAATGCCGATGTCGGGAGACTGATTTTCTCCGGTGAGGCCCTCACCTACAAGGACATTGTGGTGTGCATGGATGGAGACACCATGCCCGGGCTTTTTGCCTACAGAGCCGCCACCAAGGCTGGCTACTGTGGAGGGGCCGTTCTCGCCAAGGACGGAGCTGACACGTTCATCGTTGGCACTCACTCCGCAGGTGGCAAT---GGAGTTGGATACTGCTCGTGCGTTTCCAGATCCATGCTCTTGAAAATGAAGGCACACATTGACCCTGAGCCACACCACGAGGGGTTGATTGTAGACACCAGAGACGTGGAAGAGCGCGTCCACGTGATGCGCAAAACCAAGCTTGCACCCACCGTTGCACACGGTGTGTTCAACCCTGAGTTTGGGCCAGCTGCCTTGTCCAACAAGGACCCGCGTCTGAACGAGGGTGTTGTTCTCGATGAAGTCATCTTCTCCAAACACAAGGGAGACACAAAGATGTCTGAGGAGGACAAAGCGCTGTTCCGCCGCTGTGCTGCTGATTACGCGTCGCACCTGCACAGCGTACTGGGTACGGCAAATGCCCCGTTGAGCATCTACGAGGCAATTAAAGGTGTCGACGGACTCGACGCCATGGAGCCAGACACCGCACCTGGCCTCCCCTGGGCTCTCCAGGGAAAGCGCCGTGGTGCGCTCATCGACTTTGAGAACGGTACGGTCGGACCCGAAGTCGAGGCTGCCCTTAAGCTCATGGAGAAAAGAGAGTACAAGTTTGTTTGTCAGACCTTCCTGAAGGACGAGATTCGTCCGATGGAGAAAGTACGTGCCGGCAAGACTCGCATTGTCGACGTCCTGCCTGTTGAACACATTCTTTACACCAGGATGATGATTGGCAGATTTTGTGCACAAATGCACTCAAACAACGGACCGCAAATTGGTTCGGCGGTCGGTTGTAACCCTGATGTTGATTGGCAAAGATTTGGCACACACTTCGCCCAATACAGAAACGTGTGGGATGTGGACTATTCGGCCTTTGATGCTAACCACTGCAGTGACGCCATGAACATCATGTTTGAGGAGGTGTTCCGCACGGACTTCGGGTTCCACCCAAATGCCGAGTGGATCTTGAAGACTCTCGTGAATACGGAACACGCCTATGAGAACAAACGCATCGCTGTTGAAGGCGGGATGCCATCTGGTTGTTCCGCAACGAGCATCATCAACACAATTTTGAACAACATCTATGTGCTCTACGCCTTGCGCAGACACTATGAGGGAGTTGAGCTGGACACTTACACCATGATCTCCTACGGTGACGACATCGTGGTGGCGAGTGATTACGATCTGGACTTTGAGGCTCTCAAGCCTCACTTCAAATCTCTTGGTCAAACTATTACCCCAGCTGACAAAAGCGACAAAGGTTTTGTTCTTGGTCACTCCATTACCGATGTCACTTTCCTCAAAAGACACTTCCACATGGACTATGGAACTGGGTTTTACAAACCTGTGATGGCTTCGAAGACCCTCGAAGCTATCCTCTCCTTTGCACGCCGTGGGACCATACAGGAGAAGTTGATCTCCGTGGCAGGACTCGCGGTCCACTCTGGACCTGACGAGTACCGGCGTCTCTTTGAGCCTTTCCAAGGCCTCTTTGAGATTCCAAGCTACAGATCACTTTACCTGCGTTGGGTGAACGCCGTGTGCGGTGACGCA---------------------------------
>AAT01700
------------------------------------------------------ATGAGCACAACTGACTGTCTTATCGCT---TTGGTACACGTTATCAGAGAGATCAGGGCACTTTTT---CTACCACGAACCACAGGAAAG------ATGGAATTCACACTGTACAACGGTGAGAGAAAAGTGTTTTACTCCAGACCCAACAGCCACGACAACTGTTGGTTGAACACCATCCTTCAGCTGTTCAGGTACGTTGATGAACCTTTCTTCGACTGGGTCTACAACTCGCCCGAGAACCTCACACTTGAAGCCATTGAGCAGTTAGAGGAACTCACAGGGCTGGAGTTACGCGAGGGCGGACCACCTGCCCTCGTAGTCTGGAACATCAAGCACCTGCTCCAAACTGGCATCGGTACCGCCTCGCGGCCCAGCGAGGTGTGTATGGTGGACGGCACGGACATGTGTCTTGCTGACTTCCACGCAGGCATTTTCATGAAAGGACAGGAACACGCTGTGTTCGCGTGTGTCACTTCCAACGGGTGGTACGCGATTGACGACGAGGACTTCTACCCATGGACGCCGGACCCGTCCGATGTCTTGGTGTTTGTCCCGTACGATCAAGAACCACTCAACGGAGAATGGAAAACTAAAGTTCAGCAGAAGCTTAAGGGAGCCGGACAATCCAGCCCGGCGACCGGCTCGCAGAACCAATCTGGCAACACTGGCAGCATAATTAACAACTATTACATGCAGCAGTACCAAAACTCCATGGACACACAACTTGGTGACAACGCCATCAGCGGGGGCTCCAACGAGGGCTCCACGGACACAACTTCCACCCACACAACTAACACCCAGAACAATGACTGGTTTTCCAGGCTTGCCAACTCTGCCTTCAGTGGCCTTTTCGGCGCCCTGCTCGCCGATAAGAAAACGGAAGAGACAACACTTCTAGAGGATCGCATCCTCACCACCCGCAACGGGCACACCACCTCGACCACCCAGTCGAGTGTGGGTGTCACGTACGGGTACTCCACCGCGGAGGACCACGTTGCCGGGCCCAACACATCGGGTCTGGAGACGCGGGTGACACAGGCAGAGAGATTCTTCAAGAAGTTTTTGTTTGAATGGACAACGGACAAGCCTTTTGGACACTTGGAAAAACTGGAGCTTCCCACTGACCACCACGGCGTCTTCGGACACCTGGTAGACTCGTATGCTTATATGAGAAATGGCTGGGATGTTGAGGTGTCCGCCGTTGGCAACCAGTTCAACGGTGGATGTCTCCTGGTGGCTATGGTACCAGAGTGGAAAGAATTTGACGCACGGGAGAAATACCAGCTTACCCTTTTCCCACATCAGTTCATCAGCCCCAGAACCAACATGACTGCC------CACATCACGGTCCCGTACCTTGGTGTGAACAGGTATGATCAGTACAAAAACCACAAGCCCTGGACATTGGTTGTCATGGTTGTGTCGCCACTCACGGTTAGC---GCCACGAGTGCAACAAAAATCAAGGTCTACGCCAACATTGCTCCAACTTACGTTCACGTGGCTGGGGAACTCCCCTCGAAAGAGGGGATTTTCCCGGTCGCATGTGCGGACGGTTACGGAGGACTGGTGACGACAGACCCGAAGACAGCTGACCCTGCATACGGCAAGGTGTACAACCCGCCCAGAACCAACTATCCTGGGCGCTTCACAAACCTATTGGATGTGGCCGAGGCGTGTCCCACCTTCCTCTGCTTCGACAACGGAAAACCGTACGTCGTTACGCGGGCGGAC---AGCAACCGCCTGCTGGCCAAATTTGATGTTTCCCTTGCCGCAAAACATATGTCTAACACATACTTGTCAGGGATTGCACAGTACTTCACACAGTACTCTGGTACCATCAACCTGCACTTCATGTTCACAGGCTCCACTGATTCAAAAGCCCGCTACATGGTGGCCTACGTCCCGCCTGGG------GTGGAGAAACCACCGGAAACACCCGAGATGGCCGCCCACTGCATTCACGCTGAATGGGACACAGGACTGAACTCCAAATTCACATTCTCAATCCCGTACGTGTCCGCTGCAGACTATGCGTACACTGCGTCTGACACGGCAGAAACAACCAACGTACAGGGATGGGTCTGCATCTACCAAATTACACACGGGAAGGCCGAAGACGACACTCTGGTTGTGTCGGTCAGTGCCGGCAAGGACTTCGAGCTACGCCTCCCGATTGACCCCCGTTCACAGACCACTGCTACCGGGGAGTCAGCAGACCCTGTCACCACCACCGTAGAGAACTACGGCGGTGAGACACAAGTCCAGAGGCGTCACCACACGGACGTCGGTTTCATCATGGACAGATTTGTGAAGATAAACAAACTG---AACCCAACACATGTTATCGACCTCATGCAGACCCACGAACACGGCTTGGTGGGTGCGTTGCTGCGTGCAGCCACGTACTACTTCTCCGACCTGGAGATTGTTGTGCGGCACGAAGGCAAC---CTGACCTGGGTACCCAACGGTGCCCCTGAGGCGGCCCTACTGAACACCAGCAACCCCACCGCCTACAACAAGGCACCGTTCACGAGGCTTGCTCTCCCCTACACTGCGCCGCACCGCGTGCTGGCAACTGTGTACAACGGGACGAACAAGTACCCC------------GTGGGCGCTTCGGGGATACGAGGTGATTTGGGGCCTCTTGCGGCGCAAGCCGCGAAACAG------------CTCCCTGCTTCTTTCAACTACGGTGCAATCAAGGCCACTACCATCCACGAGCTTCTCGTGCGTATGAAACGGGCCGAGCTCTACTGTCCCAGGCCACTCCTG---GCGATAGAGGTGCTTTCCCAAGACAGATACAAGCAAAAGATCATTGCACCTGCAAAACAGCTTTTGAACTTTGACCTACTCAAGTTGGCGGGCGACGTTGAGTCCAATCCTGGG------CCCTTCTTCTTCTCCGACGTTAGGTCAAACTTTTCCAAGCTGGTAGACACAATCAACCAGATGCAAGAGGACATGTCCACAAAACACGGACCTGACTTTAACCGGTTGGTGTCCGCTTTTGAGGAGTTGGCCACTGGAGTGAAAGCTATCAGGACCGGTCTCGACGAGGCCAAACCCTGGTACAAGCTCATCAAGCTCCTGAGCCGCCTGTCGTGCATGGCCGCTGTAGCAGCACGGTCAAAGGACCCAGTCCTTGTGGCCATCATGCTGGCTGACACCGGTCTCGAGATTCTGGACAGCACTTTCGTCGTGAAGAAGATTTCCGACTCTCTCTCCAGTCTCTTTCACGTGCCGGCCCCCGTCTTCAGCTTCGGAGCCCCGATTCTGTTAGCCGGGTTGGTCAAGGTCGCCTCGAGTTTCTTCCGGTCCACACCCGAAGACCTTGAGAGAGCAGAGAAACAGCTCAAAGCACGTGACATCAATGACATTTTCGCCATTCTCAAGAACGGCGAGTGGCTGGTCAAGCTGATCCTTGCCATCCGCGACTGGATCAAGGCATGGATTGCCTCAGAAGAGAAGTTTGTCACCATGACAGACTTGGTGCCTGGCATCCTTGAAAAACAACGGGATCTCAACGACCCAAGCAAGTACAAGGAAGCCAAGGAGTGGCTCGACAACGCGCGCCAAACGTGTTTGAAGAATGGGAACATTCACATTGCCAACCTGTGCAAAGTGGTCGCTCCGGCACCCAGCAAGTCGCGACCCGAGCCCGTGGTCGTTTGCCTCCGCGGCAAATCCGGCCAGGGCAAGAGTTTCCTTGCAAACGTGCTCGCACAAGCAATCTCTACCCACTTCACCGGCAGGACTGACTCAGTTTGGTACTGCCCGCCTGACCCTGACCACTTCGACGGTTACAACCAACAGACTGTCGTTGTGATGGACGATTTGGGCCAGAACCCCGACGGCAAGGACTTCAAGTATTTCGCCCAGATGGTTTCAACCACGGGGTTCATCCCGCCTATGGCATCGCTTGAGGACAAAGGCAAACCTTTCAACAGTAAGGTCATCATTGCAACCACCAACTTGTACTCGGGCTTCACCCCGAGGACCATGGTGTGTCCTGATGCCCTGAACCGGAGGTTTCACTTTGACATCGACGTGAGCGCCAAAGACGGGTACAAAATTAACAACAAATTGGACATCATCAAGGCACTTGAAGACACCCACACCAATCCCGTGGCAATGTTTCAGTACGATTGTGCCCTTCTCAACGGCATGGCTGTTGAAATGAAGAGAATGCAACAAGACGTGTTCAAACCTCAGCCACCCCTCCAGAACGTATACCAACTTGTTCAGGAGGTGATTGAGCGGGTGGAGCTCCACGAGAAAGTGTCGAGCCACCCGATTTTCAAGCAGATCTCAATTCCTTCCCAGAAATCCGTGTTGTACTTCCTCATTGAAAAAGGGCAGCACGAGGCAGCAATTGAATTCTTTGAGGGCATGGTCCACGACTCCATCAAGGAGGAGCTCCGGCCCCTCATCCAACGAACTTCATTTGTGAAACGCGCTTTCAAGCGCTTGAAGGAAAACTTTGAGATTGTTGCCCTATGTTTGACCCTCCTGGCCAACATAGTGATCATGATCCGCGAGACTCGCAAGAGACAGAAGATGGTGGATGATGCGGTGAACGAGTACATTGAGAAAGCAAACATCACCACCGATGACAAGACTCTTGACGAGGCGGAAAAGAACCCTCTGGAAACCAGCGGTGCCAGCACCGTCGGCTTCAGAGAGAGAACTCTTCCAGGCCAGAAGGCGCGTGGCGAAGAGAACTCTGAGCCCGCCCAGCCTATTGAAGAGCAACCACGAGCTGAAGGACCCTACGCCGGGCCGCTTGAGCGTCAGAAACCTCTGAAAGTGAGAGCCAAGCTCCCACAGCAAGAGGGGCCTTACGCTGGCCCGATGGAGAGACAGAAACCACTTAAGGTGAAAGCAAAAGCCCCGGTCATTAAGGAAGGACCTTACGAGGGACCGGTGAAGAAGCCTGTCGCTTTGAAAGTGAAAGCTAAG---AACCTGATTGTCACTGAGAGTGGTGCCCCACCGACCGACTTGCAAAAGATGGTCATGGGCAACACTAAGCCTGTTGAGCTCATTCTCGACGGGAAGACAGTAGCCATCTGCTGTGCTACTGGAGTGTTTGGCACCGCCTACCTCGTGCCACGTCATCTTTTCGCTGAGAAGTATGACAAGATTATGGTGGATGGCAGGGCCATGACAGACAGTGACTACAGAGTGTTTGAGTTTGAGATTAAAGTAAAAGGACAGGACATGCTCTCAGACGCTGCGCTCATGGTGCTCCACCGTGGGAACCGCGTGAGAGACATCACGAAACACTTTCGTGACACAGCAAGAATGAAGAAAGGCACCCCCGTCGTTGGCGTGATCAACAACGCTGATGTCGGGAGACTGATTTTCTCTGGTGAAGCCCTTACCTACAAGGACATTGTAGTGTGCATGGATGGTGACACCATGCCTGGGCTCTTTGCCTACAAAGCCTCAACCAAGGCTGGGTATTGCGGAGGAGCTGTCCTTGCTAAGGACGGGGCCGACACGTTCATCGTCGGCACTCACTCTGCTGGAGGCAAT---GGTGTTGGATACTGCTCTTGCGTTTCCAGATCCATGCTTCTCAGGATGAAGGCACACATTGACCCTGAACCACACCACGAGGGGTTGATTGTTGACACCAGAGATGTGGAAGAGCGCGTCCACGTGATGCGCAAAACCAAGCTTGCACCCACCGTCGCACACGGTGTGTTTAACCCTGAGTTCGGGCCCGCCGCCTTGTCCAACAAGGACCCGCGCCTGAACGATGGTGTTGTCCTCGATGAAACCATCTTCTCCAAACACAAAGGAGACACAAAGATGTCTGAGGAGGACAAAGCGCTGTTCCGCCGCTGTGCTGCTGACTATGCGTCACGCTTGCACAGTGTGTTGGGCACAGCAAATGCCCCACTGAGCATCTTCGAGGCAATCAAAGGCGTTGATGGACTCGACGCAATGGAGCCAGACACTGCACCCGGCCTCCCCTGGGCACTCCAGGGGAAGCGCCGTGGAGCGCTTATCGACTTTGAGAACGGCACTGTCGGACCCGAAGTTGAGGCTGCCTTGAAGCTCATGGAGAAAAGAGAGTACAAGTTTGTTTGCCAAACCTTCCTGAAGGACGAGATTCGCCCAATGGAGAAAGTACGCGCCGGTAAGACTCGCATTGTCGACGTCCTACCTGTTGAACACATTCTTTACACTAGGATGATGATTGGCAGATTCTGTGCACAAATGCACTCAAACAACGGACCCCAAATTGGCTCGGCGGTCGGTTGTAACCCTGATGTTGATTGGCAAAGATTTGGTACACACTTCGCCCAATACAGAAACGTGTGGGATGTGGACTACTCGGCCTTTGATGCTAACCACTGCAGCGACGCCATGAACATCATGTTTGAGGAGGTGTTCCGCACGGAGTTCGGCTTCCACCCAAACGCGGAGTGGATTCTGAAGACTCTCGTGAACACGGAACACGCCTATGAGAACAAGCGCATCACTGTTGAGGGCGGGATGCCATCTGGCTGTTCCGCAACAAGCATCATCAACACAATTCTGAACAACATCTACGTGCTCTACGCTTTGCGCAGACACTATGAGGGAGTTGAGCTGGACACTTACACCATGATCTCCTACGGAGACGACATCGTGGTAGCAAGTGATTACGATTTGGACTTTGAGGCTCTCAAGCCCCACTTTAAATCCCTTGGCCAAACCATCACTCCAGCTGACAAAAGCGACAAAGGTTTTGTTCTTGGTCACTCCATTACTGATGTCACTTTCCTCAAAAGACACTTCCACATGGATTACGGAACTGGGTTTTACAAACCTGTGATGGCCTCAAAGACCCTTGAGGCTATCCTCTCCTTTGCACGCCGTGGGACCATACAGGAGAAGTTGATCTCCGTGGCAGGACTCGCTGTCCACTCTGGACCAGACGAGTACCGGCGTCTCTTTGAGCCCTTCCAGGGCCTCTTTGAGATCCCAAGCTACAGATCACTTTACCTGCGTTGGGTGAACGCCGTGTGCGGTGACGCA---------------------------------
>AAT01701
------------------------------------------------------ATGAGCACAACTGACTGTCTTATCGCT---TTGGTACACGTTATCAGAGAGATCAGGGCACTTTTT---CTACCACGAACCACAGGAAAG------ATGGAATTCACACTGTACAACGGTGAGAGAAAAGTGTTTTACTCCAGACCCAACAGCCACGACAACTGTTGGTTGAACACCATCCTTCAGTTGTTCAGGTACGTTGATGAACCTTTCTTCGACTGGGTCTACAACTCGCCCGAGAACCTCACACTTGAAGCCATTGAGCAGTTAGAGGAACTCACAGGGCTGGAGTTACGCGAGGGCGGACCACCTGCCCTCGTAGTCTGGAACATCAAGCACCTGCTCCAAACTGGCATCGGTACCGCCTCGCGGCCCAGCGAGGTGTGTATGGTGGACGGTACGGACATGTGTCTTGCTGACTTCCACGCAGGCATTTTCATGAAAGGACAGGAACACGCTGTGTTTGCGTGTGTCACCTCCAATGGGTGGTACGCGATTGACGACGAGGACTTTTACCCATGGACACCGGACCCGTCCGATGTCTTGGTGTTTGTCCCGTACGATCAAGAACCACTCAACGGAGAATGGAAAACTAAAGTTCAGCAGAAGCTTAAGGGAGCCGGGCAATCCAGCCCGGTGACCGGCTCACAGAACCAATCTGGCAACACTGGCAGCATAATTAACAACTATTATATGCAGCAGTACCAAAACTCCATGGACACACAACTTGGCGACAACGCCATCAGCGGGGGCTCCAACGAGGGCTCCACGGACACAACTTCCACCCACACAACCAACACACAGAACAATGACTGGTTTTCCAAGCTTGCCAGCTCTGCCTTCAGTGGTCTTTTCGGCGCCCTTCTCGCCGATAAGAAAACGGAAGAAACAACACTTCTGGAGGACCGCATCCTCACCACCCGCAACGGGCACACCACCTCGACCACCCAGTCGAGTGTGGGTGTCACGTACGGGTACTCCACCGCGGAGGACCACGTTGCTGGGCCCAACACATCGGGTTTGGAGACGCGGGTGATACAGGCAGAGAGATACTTCAAGAAGTTTCTGTTTGAGTGGACACCGGAAAAGCCTTTTGGATACTTGGAAAAACTGGAGCTTCCCACTGTCCACCACGGCGTTTTCGGACACCTGGTAGACTCGTATGCTTATATGAGAAATGGCTGGGATGTTGAGGTGTCTGCTGTTGGCAACCAGTTCAACGGCGGATGTCTCCTGGTGGCTATGGTACCAGAGTGGAAAGAATTTGACGCACGGGAGAAATACCAGCTTACCCTTTTCCCACATCAGTTCATCAGCCCCAGAACCAACATGACTGCC------CACATCACGGTCCCGTACCTTGGTGTGAACAGGTATGATCAGTACAAAAACCACAAGCCCTGGACACTGGTTGTCATGGTTGTGTCGCCACTTACGGTTAAC---GCCACGAGTGCAACACAAATCAAGGTCTACGCCAACATTGCTCCAACTTACGTTCACGTGGCTGGAGAACTCCCCTCGAAAGAGGGGATTTTCCCGGTCGCATGCGCGGACGGTTACGGAGGACTGGTGACGACAGATCCGAAGACAGCTGACCCCGCGTACGGCAAGGTGTACAACCCGCCCAGAACCAACTATCCTGGGCGCTTCACAAACCTATTGGACGTGGCCGAGGCGTGTCCCACCTTCCTCTGCTTCGACGGCGGGAGACCGTACGTCGTTACGCAGGCGGGT---AGCAACCGCCTCCTGGCCAAATTTGATGTTTCCCTTGCCGCAAAGCATATGTCTAACACATACTTGTCAGGGCTCGCACAGTACTTCACACAGTACTCTGGCACCATCAACCTGCACTTCATGTTCACAGGCTCCACTGACTCAAAAGCCCGCTACATGGTGGCCTACGTACCGCCTGGG------GTGGAGACACCACCGGAAACACCCGAGAAGGCCGCCCACTGCATTCACGCTGAATGGGACACAGGACTGAACTCCAAATTCACATTCTCAATCCCGTACGTGTCCGCTGCAGACTATGCGTACACTGCGTCTGACACGGCAGAAACAACCAACGTACAGGGATGGGTCTGCATCTACCAAATTACACACGGGAAGGCCGAAGACGACACTCTGGTTGTGTCGGTCAGTGCCGGCAAGGATTTCGAGCTACGCCTCCCGATTGACCCCCGTTCACAGACCACTTCTACCGGGGAGTCAGCAGACCCTGTTACCACCACCGTAGAGAACTACGGCGGTGAGACACAAGTCCAGAGGCGTCACCACACGGACGTCGGTTTCATCATGGACAGATTTGTGAAGATAAACAGTCCA---AAACCAACACATGTCATTGACCTCATGCAGACCCACCAACACGGCTTGGTGGGTGCGTTGCTGCGTGCAGCCACGTACTACTTCTCCGACCTGGAGATTGTTGTGCAGCACGACGGCAAC---CTGACCTGGGTGCCCAACGGTGCCCCTGAGGCGGCCCTACTGAACACCAGCAACCCCACCGCCTACAACAAGGCACCGTTCACGAGGCTTGCTCTCCCCTACACTGCGCCGCACCGCGTGCTGGCAACTGTGTACAACGGGACGGACAAGTACCCC------------GTGAGCGCTTCGGGAGGACGAGGTGATTTGGGGCCTCTTGCGGCGCGAGCCGCGAAACAG------------CTCCCTACTTCTTTCAACTACGGTGCAATCAAGGCCACTACCATCCGCGAGCTTCTCGTGCGTATGAAACGGGCCGAGCTCTACTGTCCCAGGCCACTCCTG---GCGATAGAGGTGCTTTCCCAAGGCAGATACAAGCAAAAGATCATTGCACCTGAAAAACAGCTTTTGAACTTTGACCTACTCAAGTTGGCGGGCGACGTTGAGTCCAACCCTGGG------CCCTTCTTCTTCTCCGACGTTAGGTCAAACTTTTCCAAGCTGGTGGACACAATCAACCAGATGCAAGAGGACATGTCCACAAAACACGGACCTGACTTTAACCGGTTGGTGTCCGCTTTTGAGGAGTTGGCCACTGGAGTGAAAGCCATCAGGACCGGTCTCGATGAGGCCAAACCCTGGTACAAGCTCATCAAGCTCCTGAGCCGCCTGTCGTGCATGGCCGCTGTAGCAGCACGGTCAAAGGACCCAGTCCTTGTGGCCATCATGCTGGCTGACACCGGTCTCGAGATTCTGGACAGCACCTTCGTCGTGAAGAAGATTTCCGACTCTCTCTCCAGTCTCTTTCACGTGCCGGCCCCCGCCTTCAGTTTCGGAGCCCCGATTCTGTTAGCCGGGCTGGTCAAGGTCGCCTCGAGTTTCTTCCGGTCCACACCCGAAGACCTTGAGAGAGCAGAGAAACAGCTCAAAGCACGTGACATCAACGACATTTTCGCCATTCTCAAGAACGGCGAGTGGCTGGTCAAGCTGATCCTTGCCATCCGCGACTGGGTCAAGGCATGGATTGCCTCAGAAGAAAAGTTTGTCACCATGACAGACTTGGTGCCTGGCATCCTTGAAAAACAACGGGATCTCAACGACCCAAGCAAGTACAAGGAAGCCAAGGAGTGGCTCGACAACGCGCGCCAAACGTGTTTGAAGAATGGGAACATTCACATTGCCAACCTGTGCAAAGTGGTCGCTCCGGCACCCAGCAAGTCGCGACCCGAACCCGTGGTCGTTTGCCTCCGCGGCAAATCTGGCCAGGGCAAGAGTTTCCTTGCAAACGTGCTCGCACAAGCAATCTCTACCCACTTCACCGGCAGGACTGATTCAGTTTGGTACTGCCCGCCTGACCCTGACCACTTCGACGGTTATAACCAACAGACTGTCGTCGTGATGGACGACCTGGGCCAGAACCCCGACGGCAAGGACTTCAAGTACTTCGCCCAGATGGTTTCAACCACGGGGTTCATCCCGCCTATGGCATCGCTTGAGGACAAAGGCAAACCTTTCAACAGTAAGGTCATCATTGCAACCACCAACTTGTACTCGGGCTTCACCCCGAGGACCATGGTGTGTCCTGACGCCCTGAACCGGAGGTTTCACTTTGACATCGACGTGAGCGCCAAAGACGGGTACAAAATTAACAACAAATTGGACATCATCAAAGCACTTGAAGACACCCACACCAATCCCGTGGCAATGTTTCAGTACGATTGTGCCCTTCTCAACGGCATGGCTGTAGAAATGAAGAGAATGCAACAAGACGTGTTCAAACCTCAGCCACCCCTCCAGAACGTGTACCAACTTGTTCAGGAGGTGATTGAGCGGGTGGAGCTCCACGAGAAAGTGTCGAGCCACCCGATTTTCAAGCAGATCTCAATTCCTTCCCAAAAATCCGTGTTGTACTTCCTCATTGAAAAAGGGCAGCACGAGGCAGCAATTGAATTCTTTGAGGGCATGGTCCACGACTCCATCAAGGAGGAGCTCCGGCCCCTTATCCAACGAACTTCATTTGTGAAACGCGCTTTCAAGCGCTTGAAGGAAAACTTTGAGATTGTTGCCCTATGTTTGACCCTCCTGGCCAACATAGTGATCATGATCCGCGAGACTCGCAAGAGACAGAAGATGGTGGATGATGCGGTGAGTGAGTACATTGAGAAAGCAAACATCACCACCGACGACAAGACTCTTGACGAGGCGGAAAAGAACCCTCTGGAAACCAGCGGTGCCAGCACCGTCGGCTTCAGAGAGAGAACTCTTCCAGGCCAGAAGGCGCGTGGTGAAGAGAGCTCTGAGCCCGCCCAGCCTATTGAAGAGCAACCGCGAGCTGAAGGACCCTACGCCGGGCCGCTTGAGCGTCAGAAACCTCTGAAAGTGAGAGCCAAGCTCCCACAGCAAGAGGGGCCCTACGCTGGCCCGATGGAGAGACAGAAACCGCTTAAGGTGAAAGCAAAAGCCCCGGTCATTAAGGAAGGACCTTACGAGGGACCGGTGAAGAAGCCTGTCGCTTTGAAAGTGAAAGCTAAG---AACTTGATTGTCACTGAGAGTGGTGCCCCACCGACTGACTTGCAAAAGATGGTCATGGGCAACACTAAGCCTGTTGAGCTCATTCTCGACGGGAAGACAGTAGCCATCTGCTGTGCTACTGGAGTGTTTGGCACCGCCTACCTCGTGCCTCGTCATCTTTTCGCTGAGAAGTATGACAAGATTATGGTGGACGGCAGGGCCATGACAGACAGTGACTACAGAGTGTTTGAGTTTGAGATTAAAGTAAAAGGACAGGACATGCTCTCAGACGCTGCGCTCATGGTGCTCCACCGTGGGAACCGCGTGAGAGACATCACGAAACACTTTCGTGACACAGCAAGAATGAAGAAAGGCACCCCCGTCGTTGGCGTGATCAACAACGCTGATGTCGGGAGACTGATTTTCTCTGGTGAAGCCCTTACCTACAAGGACATTGTAGTGTGCATGGATGGTGACACCATGCCTGGGCTCTTTGCCTACAAAGCCGCAACCAAGGCTGGGTATTGCGGAGGAGCTGTCCTTGCTAAGGACGGGGCCGACACGTTCATCGTCGGCACTCACTCTGCTGGAGGCAAT---GGTGTTGGATACTGCTCTTGCGTTTCCAGATCCATGCTCCTCAGGATGAAGGCCCACATTGACCCTGAACCGCACCACGAGGGGTTGATTGTTGACACCAGAGATGTGGAAGAGCGCGTCCACGTGATGCGCAAAACCAAGCTTGCACCCACCGTCGCACACGGTGTGTTTAACCCTGAGTTCGGGCCCGCCGCCTTGTCCAACAAGGACCCGCGCCTGAACGATGGTGTTGTCCTCGACGAAACCATCTTCTCCAAACACAAAGGAGATACAAAGATGTCTGAAGAGGATAAAGCGCTGTTCCGCCGCTGCGCCGCTGACTACGCGTCACGCTTGCACAGTGTGTTGGGCACAGCAAATGCCCCACTGAGCATCTTCGAGGCAATCAAAGGTGTTGATGGGCTCGACGCAATGGAGCCAGACACTGCACCCGGCCTCCCTTGGGCACTCCAGGGGAAGCGCCGTGGAGCGCTTATCGACTTTGAGAACGGCACTGTCGGACCCGAAGTTGAGGCTGCCTTGAAGCTCATGGAGAAAAGAGAGTACAAGTTTGTTTGCCAAACCTTCCTGAAGGACGAGATTCGCCCGATGGAGAAAGTACGTGCCGGTAAGACTCGCATTGTCGACGTCCTGCCTGTTGAACACATTCTCTACACTAGGATGATGATTGGCAGATTCTGTGCACAAATGCACTCAAACAACGGACCCCAAATTGGCTCGGCGGTCGGTTGTAACCCTGATGTTGATTGGCAAAGATTTGGCACACACTTCGCCCAATACAGAAACGTGTGGGATGTGGACTATTCGGCCTTTGATGCTAACCATTGCAGCGATGCCATGAACATCATGTTTGAGGAGGTGTTCCGCACGGAGTTCGGCTTCCACCCAAACGCGGAGTGGATTCTGAAGACTCTCGTGAACACGGAACACGCCTATGAGAACAAGCGCATCACTGTTGAGGGCGGGATGCCATCTGGCTGTTCCGCAACAAGCATCATCAACACAATTCTGAACAACATCTACGTGCTCTACGCTTTGCGCAGACACTATGAGGGAGTTGAGCTGGACACTTACACCATGATCTCCTACGGAGACGACATCGTGGTAGCAAGTGATTACGATTTGGACTTTGAGGCTCTCAAGCCCCACTTTAAATCCCTTGGTCAAACCATCACTCCAGCTGACAAAAGCGACAAAGGTTTTGTTCTTGGTCACTCCATTACTGATGTCACTTTCCTCAAAAGACACTTCCACATGGATTACGGAACTGGGTTTTACAAACCTGTGATGGCCTCAAAGACCCTTGAGGCTATCCTCTCCTTTGCACGCCGTGGGACCATACAGGAGAAGTTGATCTCCGTGGCAGGACTCGCTGTCCACTCTGGACCAGACGAGTACCGGCGTCTCTTTGAGCCCTTCCAGGGCCTCTTTGAGATCCCAAGCTACAGATCACTTTACCTGCGTTGGGTGAACGCCGTGTGCGGTGACGCA---------------------------------
>AAT01708
------------------------------------------------------ATGAATACAATTGACTGTTTTATCGCG---TTGCTCTACGCTCTTAGAGAGATCAAAACATTTCTT---CTTTCACGGACACAAGGAAAG------ATGGAACTCACACTTTACAACGGTGAAAAGAAGACCTTCTACTCCAGACCCAACAACCACGACAACTGTTGGCTTAACACCATTCTCCAGTTGTTTAGGTACGTCGATGAGCCTTTCTTCGACTGGGTCTATGACTCGCCTGAGAACCTCACCTGCGAGGCAATTAGGCAGCTGGAAGAGATAACTGGTCTTGAGCTACACGAGGGTGGACCACCCGCCCTCGTCATCTGGAACATCAAACACTTGCTCCACACTGGAATCGGCACTGCCTCACGACCTAGTGAAGTGTGCATGGTTGACGGAACGGACATGTGCTTGGCTGACTTCCACGCTGGCATTTTCTTGAAAGGACAGGAACATGCTGTGTTTGCCTGCGTCACCTCCAACGGGTGGTACGCGATCGACGATGAGGACTTTTACCCCTGGACGCCGGACCCGTCCGATGTCTTGGTGTTTGTCCCGTACGATCAAGAACCGCTCAATGGAGAGTGGAAAGCAAAAGTCCAGAAGCGGCTCAAGGGAGCCGGGCAATCCAGTCCGGCGACTGGGTCGCAGAACCAGTCAGGCAACACTGGGAGTATTATTAACAACTACTACATGCAACAGTACCAGAACTCCATGGACACCCAATTAGGTGACAACGCTATAAGCGGAGGCTCCAATGAGGGATCCACGGACACAACTTCCACCCACACAACCAACACTCAGAACAACGACTGGTTTTCAAAGCTTGCCAGTTCTGCTTTCAGCGGTCTTTTCGGCGCCCTTCTCGCCGATAAGAAGACCGAGGAGACCACTCTCCTCGAGGACCGCATTCTCACCACCCGCAACGGGCACACCACCTCCACAACCCAATCGAGTGTGGGAGTCACGTACGGGTACTCCACCCAGGAAGATCATGTTTCCGGACCTAACACATCTGGTTTGGAGACGCGGGTGGTGCAGGCAGAAAGATTTTTCAAGAAGCACCTGTTTGATTGGACACCGGACAAAGCTTTTGGGCACTTAGAGAAGTTGGAACTTCCCACTGACCACAAGGGAGTCTACGGACACTTGGTGGACTCATTTGCATACATGAGAAATGGCTGGGACGTGGAGGTGTCCGCTGTTGGCAACCAGTTTAACGGCGGGTGTCTCCTGGTGGCCATGGTCCCTGAATGGAAAGAGCTCACCCCGCGTGAGAAGTACCAGCTCACTTTGTTTCCACACCAGTTCATCAGCCCCAGAACCAACATGACTGCC------CACATCGTAGTCCCGTACCTTGGTGTGAACAGGTACGACCAGTATAAGAAGCACAAACCCTGGACGCTGGTTGTGATGGTGGTCTCGCCGCTCACCACCAAC---ACTGTTAGTGCAGGACAAATCAAGGTTTATGCCAACATTGCCCCGACCCACGTTCACGTGGCCGGCGAGCTCCCCTCGAAAGAGGGGATCGTGCCGGTCGCCTGTTCGGACGGGTATGGTGGCTTGGTGACAACAGACCCAAAAACAGCTGACCCTGTTTATGGTATGGTGTATAACCCCCCCAGGACAAACTACCCCGGGCGGTTCACAAACCTGTTGGATGTGGCAGAGGCCTGCCCCACCTTTCTCTGCTTCGACGACGGGAAACCGTACGTTGTGACAAGAACGGAT---GAGCAGCGTCTTCTGGCCAAGTTCGACGTCTCTCTTGCTGCAAAGCACATGTCAAACACCTACCTTTCAGGGATAGCACAGTACTACGCACAGTACTCTGGTACCATCAACCTGCACTTCATGTTTACCGGCTCCACTGACTCAAAAGCCCGCTACATGGTGGCGTACGTTCCGCCCGGT------GTAGAGACACCGCCGGACACGCCTGAGAAAGCTGCACACTGCATCCATGCTGAGTGGGACACAGGGTTGAACTCTAAATTTACTTTCTCTATCCCGTACGTGTCTGCCGCAGACTACGCGTACACTGCGTCTGACGTGGCAGAAACAACAAACGTACAGGGATGGGTCTGCATATACCAAATTACACACGGGAAAGCTGAACAAGACACTCTGGTTGTGTCGGTTAGCGCCGGCAAGGACTTTGAGTTGCGCCTCCCGATTGACCCCCGCTCACAAACCACTACCACCGGGGAGTCTGCAGACCCTGTCACCACCACCGTTGAAAACTACGGCGGTGAGACACAAGTCCAACGACGTCAGCACACCGACGTTACTTTCATAATGGACAGATTTGTAAAGATACAAAATTTG---AACCCCATACATGTCATTGACCTCATGCAAACCCACCAACACGGGTTGGTAGGTGCCCTGTTACGTGCTGCTACGTACTACTTCTCTGACCTGGAGATTGTGGTACGCCATGACGGTAAC---CTAACCTGGGTACCCAACGGAGCACCCGAGGCAGCTCTGTCTAACATGGGCAACCCCACCGCCTACCTCAAGGCACCATTTACGAGGCTCGCGCTCCCCTACACCGCGCCACACCGCGTGTTGGCAACAGTGTACAACGGGACGAGCAAGTACTCC------------GCAGGTGGTACGGGCAGACGGGGCGACCTAGGGCCTCTCGCGGCGAGGGTCGCCGCTCAG------------CTTCCTGCTTCTTTCAACTTTGGTGCAATTCAAGCCACGACCATCCACGAGCTCCTCGTGCGCATGAAGCGTGCCGAACTCTACTGCCCTAGACCACTGTTG---GCAGTGGAGGTATCGTCTCAAGACAGACACAAACAGAAGATCATTGCACCTGCAAAACAACTTTTGAACTTTGATTTGCTCAAGTTGGCAGGAGATGTTGAGTCCAACCCCGGG------CCCTTCTTCTTCTCCGACGTTAGGTCAAATTTTTCCAAGCTGGTAGAGACCATCAACCAGATGCAGGAGGACATGTCAACAAAGCACGGACCCGACTTTAACCGGTTGGTGTCTGCGTTTGAGGAATTGGCCACTGGAGTGAAGGCTATCAGGACCGGTCTCGATGAGGCCAAACCCTGGTACAAGCTCATCAAGATCCTGAGCCGCTTGTCATGCATGGCCGCCGTAGCAGCACGGTCAAAGGACCCGGTCCTTGTGGCTATTATGCTGGCTGACACCGGCCTTGAGATTCTGGACAGTACTTTTGTCGTGAAGAAGATCTCCGACTCACTCTCCAGTCTCTTTCACGTGCCGGCCCCCGTCTTCAGTTTCGGAGCCCCGATCCTGCTGGCCGGGTTGGTCAAAGTTGCCTCGAGTTTCTTCCGGTCTACGCCCGAAGACCTTGAGAGAGCAGAAAAACAGCTCAAAGCACGTGACATCAATGACATATTCGCCATTCTCAAGAACGGCGAGTGGTTGGTCAAGCTGATTCTTGCTATCCGCGACTGGATTAAAGCATGGATCGCCTCAGAAGAAAAGTTTGTCACCATGACAGACTTGGTGCCTGGCATTCTTGAAAAGCAGCGGGACCTCAACGACCCCAGCAAGTACAAGGAGGCCAAGGAGTGGCTCGAAAGCGCGCGTCAAGCGTGCCTGAAGAGTGGGAATGTCCACATTGCCAACCTGTGCAAAGTGGTCACCCCAGCACCTAGCAAGTCGAGACCTGAACCCGTGGTCGTTTGCCTCCGGGGCAAATCCGGCCAGGGAAAGAGTTTCCTTGCAAACGTGCTTGCACAGGCAATTTCAACACATTTTACTGGCAGAACCGATTCAGTTTGGTACTGTCCACCTGACCCTGACCACTTCGACGGTTACAACCAACAGACCGTTGTTGTGATGGATGATTTGGGCCAGAACCCCGACGGCAAGGACTTCAAATACTTTGCCCAAATGGTTTCAACCACGGGGTTTATCCCGCCCATGGCCTCGCTCGAAGACAAAGGAAAACCCTTCAACAGCAAAGTCATTATCACCACTACCAACTTATACTCGGGTTTCACCCCGAGAACCATGGTGTGCCCTGACGCGCTGAACCGGAGGTTCCACTTTGACATTGACGTGAGCGCCAAGGACGGGTACAAAGTTAACAACAAATTGGACATAATCAAAGCTCTTGAGGACACCCACACCAATCCAGTGGCAATGTTTCAATACGATTGTGCCCTTCTTAACGGCATGGCCGTTGAGATGAAGAGAATGCAACAAGACATGTTTAAGCCTCAACCACCCCTCCAGAACGTGTACCAACTTGTTCAGGAGGTGATTGAACGGGTCGAGCTCCACGAGAAAGTGTCGAGCCACCAAATTTTTAAACAGATTTCAATTCCTTCCCAAAAGTCTGTGTTGTACTTTCTCATTGAGAAAGGCCAGCACGAAGCAGCAATTGAGTTCTTCGAGGGAATGGTACACGACTCCATCAAGGAGGAGCTCCGTCCCCTCATCCAACAGACTTCATTTGTGAAACGCGCTTTTAAGCGTCTGAAGGAAAACTTTGAGATTGTTGCCCTATGTTTGACTCTCTTGGCAAACATAGTGATCATGATCCGCGAGACTCGCAAGAGACAACAGATGGTGGATGATGCAGTGAATGAGTACATTGAGAAAGCAAACATCACCACAGATGACAAAACTCTTGACGAGGCGGAAAAGAACCCTTTGGAGACTAGCGGTGCCAGCACTGTTGGGTTCAGAGAAAGAACTCTCCCAGGACACAAGGCGAGTGATGACGTGAACTCCGAGCCCGCCAGACCTGTGGAGGAACAACCACAAGCTGAAGGACCCTACGCCGGGCCACTCGAGCGCCAGAAGCCTCTGAAAGTGAAAGCCAAGCTGCCACAGCAGGAAGGACCTTACGCTGGCCCGATGGAGAGACAGAAACCACTGAAAGTGAAAGTAAAAGCTCCGGTCGTTAAGGAAGGACCATACGAGGGACCGGTGAAGAAGCCTGTCGCTTTGAAAGTGAAAGCTAAG---AACTTGATTGTCACTGAGAGTGGAGCCCCACCGACCGACTTGCAAAAGATGGTCATGGGCAACACCAAGCCTGTTGAGCTCATCCTCGACGGGAAGACGGTGGCCATCTGTTGTGCTACCGGAGTGTTTGGCACTGCGTACCTCGTGCCTCGTCATCTTTTTGCAGAAAAATATGACAAGATCATGCTGGACGGTAGAGCCATGACAGACAGTGACTACAGAGTGTTTGAGTTTGAGATTAAAGTAAAAGGACAGGACATGCTCTCAGACGCTGCGCTCATGGTACTCCACCGTGGGAATCGCGTGAGAGACATCACGAAACACTTTCGTGACACAGCAAGAATGAAGAAAGGCACCCCTGTTGTCGGAGTGATCAACAATGCCGACGTCGGGAGACTGATTTTCTCTGGTGAGGCCCTTACCTACAAGGACATTGTAGTATGCATGGACGGAGACACCATGCCTGGCCTGTTTGCCTACAAAGCCGCCACCAAGGCTGGCTACTGTGGGGGAGCCGTTCTTGTTAAGGACGGAGCTGACACATTCATCGTTGGCACTCACTCCGCAGGCGGCAAT---GGAGTTGGATACTGCTCATGCGTTTCCAGGTCCATGTTGCTGAAAATGAAGGCGCACATCGACCCCGAACCACACCACGAGGGGTTGATCGTTGACACTAGAGATGTTGAAGAGCGTGTGCATGTCATGCGCAAAACCAAGCTTGCACCCACCGTGGCTCACGGTGTGTTTAATCCTGAATTTGGTCCCGCCGCCTTGTCCAACAAGGACCCGCGGCTGAATGAAGGTGTTGTCCTCGATGAAGCCATTTTCTCCAAACACAAAGGAGACACGAAAATGACCGAGGAGGACAAAGCGCTGTTCCGCCGCTGTGCTGCCGACTACGCGTCGCGCTTGCACAACGTGTTGGGTACGGCAAATGCCCCACTGAGCATCTACGAGGCAATAAAAGGCGTCGACGGCCTTGACGCCATGGAACCAGACACTGCGCCTGGCCTTCCCTGGGCCCTCCAGGGTAAGCGCCGCGGCGCGTTGATTGACTTCGAGAACGGCACGGTCGGGCCCGAAGTCGCGGCTGCCTTAGAGCTCATGGAGAAAAGACAATACAAATTTGCTTGCCAGACCTTCCTGAAAGACGAAATTCGCCCGATGGAGAAAGTACGTGCCGGCAAGACTCGCATCGTCGATGTTTTGCCTGTTGAACATATTCTTTACACCAGGATGATGATTGGCAGATTCTGTGCTCAGATGCACTCAAACAACGGACCGCAAATTGGCTCAGCGGTTGGTTGTAATCCAGATGTTGATTGGCAGAGATTTGGTACCCATTTTGCTCAGTACAAAAACGTGTGGGATGTGGACTATTCGGCCTTTGATGCTAACCATTGCAGTGACGCAATGAACATCATGTTTGAGGAAGTGTTCCGCACGGAATTTGGTTTCCACCCAAATGCTGAGTGGATCCTGAAAACTCTCGTGAACACGGAACACGCCTATGAGAACAAGCGCATCACTGTCGAGGGCGGGATGCCGTCTGGTTGTTCCGCAACAAGCATCATCAACACAATTTTGAACAACATCTACGTGCTCTACGCCTTGCGTAGACACTATGAGGGAGTTGAGCTGGACACCTACACCATGATCTCCTACGGAGATGACATAGTGGTGGCAAGTGATTACGATTTGGATTTTGAGGCTCTTAAGCCGCACTTTAAATCTCTTGGTCAAACCATCACCCCAGCTGACAAAAGCGACAAAGGTTTTGTTCTTGGTCACTCCATTACTGATGTCACTTTCCTCAAAAGACACTTCCGCATGGACTATGGAACTGGGTTTTACAAACCTGTGATGGCTTCGAAGACCCTCGAGGCCATCCTCTCCTTTGCACGCCGTGGGACCATACAGGAGAAGTTGATCTCCGTGGCAGGACTCGCAGTCCACTCTGGACCTGACGAGTACCGGCGTCTCTTTGAGCCCTTTCAGGGCCTCTTTGAGATTCCGAGCTACAGATCACTTTACCTGCGTTGGGTGAACGCCGTGTGCGGTGACGCA---------------------------------
>AAT01709
------------------------------------------------------ATGAACACAACTGACTGTTTTATCGCT---CTGTTACACGCCCTTAGAGAGATCAAAACACTCTTT---CTTTCACGGACACAAGGAAAG------ATGGAGCTCACACTCTACAACGGTGAGAAGAAGACATTTTACTCAAGACCCAACAACCACGATAACTGCTGGTTGAACACAATCCTCCAACTGTTCAGGTACGTCGAAGAACCTTTCTTCGACTGGGTTTATGAGTCCCCTGAGAACCTCACACTGCAAGCAATTGAACAACTTGAGGACCTAACTGGTCTTGAGCTGCACGACGGTGGACCACCCGCCCTCGTGATTTGGAACATCAAACACTTGCTCTCTACTGGTGTAGGCACTGCCTCGCGACCCAGCGAGGTGTGCATGGTGGACGGCACAGACATGTGTCTGGCCGATTTCCACGCTGGGATCTTCATGAAAGGACAGGAACACGCTGTGTTCGCTTGTGTCACATCCAACGGGTGGTGCGCGATTGATGACGAGGACTTCTACCCCTGGACACCGGACCCCTCCGACGTCTTGGTGTTCGTCCCGTACGATCAAGAACCGCTCAATGGTGAATGGAAAACAAAGGTCCAAAAGAACCTCAAGGGAGCCGGGCAATCCAGCCCGGCGACCGGCTCACAAAACCAATCTGGCAACACTGGGAGCATCATTAACAATTACTACATGCAGCAGTACCAGAACTCCATGGACACACAGCTTGGAGACAACGCCATCAGCGGAGGCTCCAATGAAGGTTCTACAGACACAACTTCTACCCACACAACCAACACCCAGAACAACGACTGGTTTTCAAAACTTGCAAGCTCGGCGTTTACCGGCTTGTTCGGGGCCCTGCTTGCTGACAAGAAAACCGAGGAGACCACTCTTTTGGAGGACCGCATCCTTACCACCCGCAACGGCCACACCACCTCGACGACGCAGTCGAGTGTGGGGGTCACCTACGGGTACTCCACTGCGGAGGACCACGTTGCCGGGCCTAACACATCGGGCCTGGAGACGCGGGTTGCGCAGGCTGAAAGGTTCTTCAAAAAGCACCTGTTTGACTGGACAACGGACAAACCATTTGGACACATTGAAAAACTGGAGCTCCCCACCGACCACCGCGGTGTCTACGGGCACCTAGTGGAATCATACGCATACATGAGGAACGGTTGGGATGTAGAGGTGTCTGCTGTTGGAAACCAATTCAACGGCGGCTGCCTTCTGGTGGCCATGGTCCCGGAGTGGAAAGAGTTTGACAACCGTGAAAAGTACCAACTCACCCTTTTCCCACACCAATTCATCAGCCCTAGGACAAACATGACAGCA------CACATCACGGTACCGTACCTTGGTGTGAACAGGTATGACCAGTACAAGAAGCACAAACCCTGGACCCTGGTGGTAATGGTGGTGTCACCACTCACAGTCAGC---CAGACTGCTGCAAGCCAAATCAAGGTCTACGCCAACATCGCCCCAACCCACGTGCACGTAGCCGGGGAGCTCCCCTCGAAAGAGGGGATTGTCCCGGTTGCATGTTCCGACGGTTACGGTGGTTTGGTGACAACAGACCCGAAGACAGCTGACCCTGTTTACGGCAAGGTGTACAACCCGCCCAGGACTAACTACCCTGGGCGCTTCACAAACTTGTTGGACGTGGCTGAGGCCTGCCCCACCTTCCTCTGTTTCGACGACGGGAAACCGTATGTTGTCACGAGGACAGAT---GAACAGCGGCTCTTAGCTAAGTTTGACGTTTCACTTGCTGCAAAACACATGTCTAACACCTATCTCTCAGGGATTGCACAGTACTATGCCCAGTACTCTGGTACCATCAACTTGCATTTCATGTTCACTGGTTCAACTGACTCAAAAGCCCGCTACATGGTGGCTTATGTCCCGCCCGGT------GTGGAAACACCACCGGACACGCCTGAGAAGGCTGCCCACTGCATCCACGCCGAGTGGGACACGGGATTGAATTCCAAATTCACTTTCTCCATCCCGTACGTTTCTGCCGCTGACTACGCCTACACCGCGTCCGACGAGGCAGAGACGACCAATGTGCAAGGGTGGGTCTGCATTTACCAGATTACACACGGGAAAGCTGAGAACGACACCTTGGTCATCTCGGCAAGCGCGGGCAAAGACTTTGAACTGCGCCTCCCGATTGACCCCCGCCCGCAGACAACTGCCACCGGGGAGTCCGCAGACCCTGTCACCACCACCGTCGAAAACTACGGTGGTGAGACACAAGCCCAAAGGCGGCACCACACGGAGGTCGCCTTCATCATGGACAGATTTGTGAACATCAAAGCTCCC---AGCCCCACGCACGTCATTGACCTCATGCAAACCCACCAGCACGGGCTTGTGGGCGCCTTGTTGCGCGCTGCCACGTACTACTTCTCCGACTTGGAGATCGTGGTACGACACGAAGGCAAT---TTGACTTGGGTGCCCAACGGTGCCCCTGAGGGCGCTCTTGCAAACACGGGAAACCCCACCGCCTACAACAAGGCACCATTCACGAGACTTGCACTCCCTTACACCGCGCCGCACCGAGTGCTGGCAACAGTGTACAACGGGACGAACAAGTATTCC------------AGGAGTGGTGCGACCAGGCGGGGTGACATGGCAGCCCTCGCAGCGAGGGTTGCCACCCAG------------CTTCCTGCATCTTTCAATTACGGAGCACTTCGGGCCACCAACATCCATGAAATCCTTGTGCGCATGAAGCGAGCTGAACTCTACTGCCCCAGGCCACTACTG---GCGGTGGAAGTGTCAGCCCCTGACAGGCACAAACAGAAGATCATTGCGCCCGCAAAACAGCTCTTGAATTTTGACCTTCTCAAGTTAGCCGGAGACGTAGAGTCCAACCCTGGG------CCCTTCTTCTTCTCCGACGTCAGGTCAAACTTCACCAAACTGGTGGAGACCATCAACCAAATGCAGGAGGACATGTCAACAAAACACGGACCCGACTTTAACAGGTTGGTGTCCGCATTTGAGGAATTGGCCACTGGAGTGAAAGCCATCAGGACCGGTCTCGACGAAGCCAAGCCCTGGTACAAACTCATCAAGCTCCTGAGCCGTTTGTCATGCATGGCCGCTGTAGCAGCACGGTCGAAGGACCCAGTCCTTGTGGCCATCATGCTGGCTGACACCGGTCTTGAGATTCTGGACAGCACCTTCGTCGTGAAGAAGATCTCCGACTCGCTCTCCAGTCTCTTTCACGTGCCGGCCCCCGTCTTCAGTTTCGGAGCCCCGATTCTGCTGGCCGGGTTGGTCAAGGTCGCCTCGAGTTTCTTCCGGTCCACGCCCGAAGACCTTGAGAGAGCGGAAAAACAGCTCAAAGCACGTGACATCAATGACATATTCGCCATTCTCAAGAACGGCGAGTGGCTGGTTAAGCTGATTCTTGCCATCCGCGACTGGATCAAGGCATGGATCGCCTCAGAAGAAAAGTTTGTCACCATGACAGACTTAGTGCCTGGCATTCTTGAAAAGCAGCGGGACCTCAACGACCCCGGCAAGTACAAGGAAGCTAAGGAGTGGCTCGACAATGCGCGCCAAGCGTGTTTGAAGAGCGGGAATGTCCACATTGCCAACCTGTGCAAAGTGGTCGCCCCAGCACCCAGCAGGTCGAGACCCGAACCTGTGGTCGTTTGCCTCCGTGGCAAATCCGGCCAGGGAAAGAGTTTCCTTGCGAACGTGCTCGCACAAGCAATTTCCACACACTTCACTGGCAGAACAGACTCAGTCTGGTACTGCCCACCTGACCCTGACCACTTTGACGGTTACAACCAACAAACCGTTGTTGTGATGGATGATCTGGGCCAAAACCCCGACGGCAAGGACTTCAAGTACTTCGCCCAAATGGTGTCGACCACGGGGTTCATCCCACCCATGGCCTCGCTCGAGGACAAGGGCAAACCTTTCAACAGCAAAGTCATCATCGCCACTACCAACCTGTACTCGGGGTTCACCCCGAGAACCATGGTGTGCCCCGATGCGCTGAACAGAAGGTTTCACTTTGACATTGACGTGAGTGCCAAGGATGGGTACACAATCAACAACAAATTGGACATAACCAAAGCTCTTGAAGACACCCACACCAATCCGGTGGCAATGTTTCAATACGACTGTGCCCTTCTCAACGGCATGGCTGTTGAGATGAAGAGAATGCAACAAGACATGTTCAAACCTCAACCACCCCTCCAGAACGTTTACCAACTTGTTCAGGAGGTAATTGAGCGGGTCGAGCTCCACGAGAAGGTGTCGAGCCACCCGATTTTCAAGCAGATCTCAATTCCTTCCCAAAAATCTGTGTTGTACTTCCTCATTGAGAAAGGCCAACACGAAGCAGCAATTGAATTCTTTGAGGGAATGGTGCACGACTCCATCAAGGAGGAGCTCCGGCCCCTCATCCAACAAACCTCATTTGTGAAACGCGCTTTCAAGCGCTTGAAGGAAAACTTTGAGATCGTTGCCCTGTGTTTGACCCTCTTGGCAAACATAGTGATCATGATCCGCGAGACTCGCAAGAGACAGAAGATGGTGGATGATGCAGTGAACGAGTACATTGAGAAGGCAAACATCACCACAGATGACAAGACTCTTGATGAGGCGGAAAAGAACCCGCTGGAGACCAGCGGTGCCAGCACCGTTGGCTTCAGAGAGAGGACTCTCCCGGGACACAAGGCGAGTGATGACGTGAACTCCGAGCCCGCCCAGCCCCTGGAGAAGCAACCACAAGCTGAAGGACCCTACGCCGGGCCACTCGAGCGTCAGAAACCTTTGAAAGTGAGAGCCAAGCTACCACAGCAGGAGGGACCTTACGCTGGCCCGATGGAGAGACAAAAACCACTGAAGGTGAAAGCAAAAGCCCCGGTCGTCAAGGAAGGACCTTACGAGGGACCGGTGAAGAAGCCTGTCGCTTTGAAAGTGAAAGCCAAG---AATTTGATTGTCACTGAGAGTGGCGCCCCACCGACTGACTTGCAAAAGATGGTCATGGGCAACACCAAACCTGTCGAACTCATCCTCGACGGGAAGACGGTAGCCATCTGCTGCGCTACCGGAGTGTTTGGCACTGCTTACCTCGTGCCTCGTCACCTCTTCGCAGAGAAGTATGACAAGATCATGTTGGACGGTAGAGCCATGACAGACAGTGACTACAGAGTGTTTGAGTTTGAGATTAAAGTAAAAGGACAGGACATGCTCTCAGACGCCGCGCTCATGGTGCTTCACCGCGGGAACCGTGTGAGAGACATCACGAAACACTTTCGTGACACAGCAAGAATGAAGAAAGGCACCCCCGTCGTCGGAGTGATCAACAACGCCGATGTCGGGAGACTGATTTTCTCTGGTGAGGCCCTCACCTACAAGGACATTGTAGTGTGCATGGATGGAGACACCATGCCTGGCCTCTTTGCCTACAGAGCCGCCACCAAGGCTGGCTACTGCGGGGGAGCCGTTCTCGCTAAGGACGGAGCCGACACATTCATCGTTGGCACTCACTCCGCAGGCGGCAAT---GGAGTCGGATACTGCTCATGTGTGTCCAGGTCCATGCTGCTGAAAATGAAGGCACACATCGACCCTGAGCCGCACCACGAGGGGTTGATCGTTGACACCAGAGATGTGGAAGAACGCGTGCATGTCATGCGCAAAACCAAGCTTGCACCCACCGTAGCACACGGTGTGTTCAACCCTGAGTTCGGCCCCGCTGCCCTGTCCAACAAGGACCCGCGACTGAACGAAGGTGTTGTCCTCGATGAAGTCATCTTCTCCAAACACAAAGGAGACACAAAGATGACCGAGGAGGACAAAGCGCTGTTCCGTCGCTGTGCTGCTGACTACGCGTCGCGCTTGCACAGTGTACTGGGTACGGCAAATGCCCCACTGAGCATTTACGAGGCAATCAAGGGCGTCGACGGCCTCGACGCCATGGAACCAGACACCGCGCCTGGTCTCCCCTGGGCCCTCCAGGGGAAACGCCGTGGTGCGCTGATTGACTTCGAGAACGGCACGGTTGGACCCGAGGTCGCGGCTGCCCTGAAGCTCATGGAGAAAAGAGAGTACAAATTTGCTTGTCAGACCTTCCTGAAGGACGAGATTCGCCCGATGGAGAAAGTACGTGCCGGCAAGACTCGCATTGTCGACGTTTTGCCTGTTGAACATATTCTTTACACTAGGATGATGATTGGTAGATTCTGTGCTCAAATGCACTCAAACAACGGACCGCAAATTGGCTCAGCGGTCGGTTGTAACCCAGATGTTGATTGGCAAAGATTTGGCACACACTTTGCCCAGTACAGAAATGTGTGGGATGTGGACTATTCGGCCTTTGATGCCAACCATTGCAGCGATGCGATGAACATCATGTTTGAGGAGGTGTTTCGCACGGATTTTGGTTTCCACCCGAACGCCGAGTGGATCCTGAAGACTCTCGTGAATACGGAGCACGCCTATGAAAACAAACGCATCACTGTTGAGGGCGGGATGCCGTCTGGCTGTTCCGCAACAAGCATCATCAACACAATTTTGAACAACATCTACGTGCTCTACGCCCTGCGTAGACACTATGAGGGAGTTGAGCTGGACACTTACACCATGATCTCCTACGGAGATGACATCGTGGTGGCAAGTGATTACGATCTGGACTTTGAGGCCCTTAGGCCACACTTCAAATCTCTTGGTCAAACCATTACCCCAGCTGACAAAAGCGACAAAGGTTTTGTTCTTGGCCATTCCATCACCGACGTCACTTTCCTCAAAAGACACTTCCACATGGATTATGGAACTGGGTTTTACAAACCTGTGATGGCCTCGAAGACCCTCGAGGCTATCCTCTCCTTTGCACGCCGTGGGACCATACAGGAGAAGTTGATCTCCGTGGCAGGGCTCGCCGTCCATTCTGGACCTGACGAGTACCGGCGTCTCTTTGAGCCTTTTCAGGGCCTCTTCGAGATTCCAAGCTACAGATCACTTTATCTGCGTTGGGTGAACGCCGTGTGCGGCGACGCA---------------------------------
>CAL64901
------------------------------------------------------ATGAATACAACTGACTGTTTTATCGCT---GTGGTAAACGCCATCAAAGAGGTAAGAGCACTTTTC---CTACCACGGACTGCAGGAAAA------ATGGAATTCACGCTACACGACGGCGAGAAAAAGGTCTTTTACTCCAGACCCAACAACCACGACAACTGCTGGTTGAACACCATCCTTCAGTTGTTCAGGTACGTCGATGAACCTTTCTTCGACTGGGTCTACAATTCGCCCGAGAACCTCACGCTTGAAGCCATCAAGCAACTGGAGGAACTCACAGGGTTGGAGTTGCGCGAGGGTGGACCGCCCGCCCTTGTGATTTGGAACATCAAACACCTGCTCCACACTGGCATCGGTACCGCTTCGCGACCCAGCGAGGTGTGTATGGTGGACGGCACGGACATGTGTCTTGCTGACTTTCATGCAGGCATTTTCATGAAAGGACGGGAACACGCTGTCTTTGCGTGTGTCACCTCCAACGGGTGGTACGCGATTGATGACGAGGACTTCTACCCATGGACGCCAGACCCGTCTGATGTCCTGGTATTTGTTCCATACGACCAAGAGCCACTCAATGAAGGGTGGAAGGCCAGCGTTCAGCGAAAGCTCAAGGGAGCTGGGCAATCCAGCCCAGCGACCGGTTCACAGAACCAATCTGGCAACACTGGCAGCATAATTAACAACTACTATATGCAGCAGTACCAAAACTCCACGGACACACAACTCGGCGACAACGCCATCAGTGGAGGCTCCAATGAAGGCTCCACGGACACAACCTCTACACACACAACCAACACCCAGAACAACGACTGGTTTTCCAAGCTTGCCAGTTCAGCCTTCAGCGGTCTTTTCGGCGCCCTTCTCGCTGATAAGAAAACGGAGGAAACCACTCTCCTTGAAGACCGCATTCTCACTACCCGTAACGGGCACACGACCTCGACAACCCAGTCGAGCGTCGGAGTCACATTCGGGTATGCAACCGCTGAAGATAGCACGTCTGGACCCAATACATCTGGTCTAGAGACGCGCGTTCATCAGGCAGAGAGGTTTTTCAAAATGGCACTTTTTGATTGGGTTCCTTCACAAAATTTTGGACACATGCACAAGGTTGTTCTGCCCCACGAACCAAAAGGTGTTTACGGGGGTCTCGTCAAGTCATACGCGTACATGCGCAATGGCTGGGACGTCGAGGTGACCGCTGTTGGAAACCAGTTCAACGGCGGTTGCCTCCTGGTGGCGCTCGTCCCCGAGATGGGCGACATCAGTGACAGGGAAAAGTACCAACTAACTCTTTACCCCCACCAGTTCATCAACCCACGCACCAACATGACGGCA------CACATCACTGTGCCCTATGTGGGTGTCAACAGGTATGACCAGTACAAACAGCACAGGCCCTGGACCCTCGTGGTCATGGTTGTCGCGCCACTCACCACAAAC---ACAGCAGGTGCCCAACAGATCAAAGTGTATGCCAACATAGCCCCAACCAACGTGCACGTGGCGGGTGAGCTCCCCTCCAAGGAGGGGATCTTCCCCGTTGCGTGTTCTGACGGTTACGGCAACATGGTGACAACTGACCCGAAAACGGCTGACCCTGTCTACGGGAAGGTTTACAACCCCCCTCGGACTGCTCTGCCGGGGCGGTTCACAAACTACCTGGATGTTGCCGAGGCTTGTCCCACCCTCCTGATGTTC---GAGAACGTACCTTACGTCTCAACACGAACTGAC---GGGCAAAGGCTACTGGCCAAGTTCGACGTGTCGCTGGCAGCGAAACACATGTCAAACACCTACTTGGCCGGCTTGGCCCAGTACTACACACAGTACACCGGGACAATCAACCTACACTTCATGTTCACTGGGCCGACCGACGCGAAAGCTCGGTACATGGTGGCGTACGTGCCCCCTGGC------ATGGAC---GCACCAGACAACCCAGAAGAGGCTGCCCACTGCATACACGCAGAATGGGACACTGGTCTGAACTCCAAGTTCACGTTTTCAATCCCGTACATCTCGGCCGCTGACTACGCGTACACCGCGTCCCACAAGGCTGAAACAACATGTGTACAGGGGTGGGTCTGTGTGTACCAAATCACTCATGGCAAGGCAGACGCCGACGCGCTCGTCGTCTCCGCATCAGCGGGGAAAGACTTTGAGCTCCGGCTACCTGTGGACGCTAGAAAACAAACTACGACCACTGGTGAATCTGCTGACCCCGTCACCACTACCGTTGAGAACTACGGAGGAGAGACTCAGGTCCAACGTCGCCACCACACCGACGTTGCCTTCGTTCTTGACCGGTTTGTGGAGGTCACAGTGTCA---GAAAACCAACACACACTCGACGTGATGCAGGCACACAAAGACAATATCGTGGGCGCGCTTCTTCGCGCAGCCACGTACTACTTTTCTGATTTGGAAATAGCAGTGACCCACACTGGGAAG---CTCACATGGGTGCCCAACGGTGCACCAGTTTCTGCACTTAACAACACAACCAATCCCACTGCCTACCACAAGGGCCCGGTGACTCGACTGGCTCTCCCATACACCGCGCCACACCGTGTGTTGGCTACGGCGTACACTGGCACTACGACCTACATC---------------------GCCAGTGCACGCGGGGATTTGGCTCACCTAACGACGACGCACGCTCGGCAT------------TTGCCGACATCGTTCAACTTTGGTGCAGTTAAAGCAGAAACAATCACTGGGTTGCTCGTGCGCATGAAGCGTGCTGAACTCTATTGTCCTAGGCCGATTCTT---CCGATTCAG---CCAACGGGCGATAGACGCAAGCAACCGCTCGTCGCACCTGCAAAACAACTGCTGAACTTTGGCCTGCTCAAGTTGGCTGGAGACGTGGAGTCCAACCCTGGG------CCCTTCTTTTTCTCTGACGTTAGGTCAAACTTTTCCAAACTGGTGGAGACGATTAACCAGATGCAGGAGGACATGTCCACAAAGCACGGACCTGACTTTAAACGGTTGGTGTCTGCTTTTGAGGAACTGGCCAGTGGAGTGAAAGCCATCAGGACCGGTCTCGATGAGGCCAAACCCTGGTACAAGCTTGTTAAGCTCCTGAGCCGCTTGTCGTGCATGGCCACTGTAGCAGCGCGGTCAAAGGACCCAGTCCTTGTGGCCATCATGCTGGCTGACACCGGTCTCGAGATTCTGGACAGCACGTTTGTCGTGAAGAAGATCTCCGACTCGCTCTCCAGTCTCTTTCACGTGCCGGCCCCCGCCTTCAGCTTCGGAGCCCCGATTCTGTTGGCCGGGTTGGTCAAGGTCGCCTCGAGTTTCTTCCGGTCCACACCCGAAGACCTTGAGAGAGCAGAGAAACAACTCAAAGCACGTGACATCAACGACATCTTCGCCATTCTCAAGAACGGCGAGTGGCTGGTCAAGCTGATCCTTGCCATCCGCGACTGGATTAAGGCATGGATCGCCTCAGAAGAGAAGTTTGTCACCATGACAGACCTGGTGCCTGGTATCCTTGAAAAACAGCGGGACCTCAACGACCCAAGCAAGTACAAGGATGCCAAGGAATGGCTCGACAACACGCGCCAAGTGTGTTTGAAGAACGGGAACGTCCATATTGCCAACCTTTGCAAAGTGGTCGCCCCAGCACCCAGCAAGTCGAGACCCGAGCCCGTGGTCGTTTGCCTCCGCGGCAAGTCTGGCCAGGGCAAGAGTTTCCTTGCGAACGTGCTTGCACAAGCAATCTCCACCCACCTCACCGGCAGGACCGATTCTGTTTGGTACTGCCCGCCTGACCCTGACCACTTCGACGGTTACAACCAGCAGACCGTCGTTGTGATGGACGATTTGGGCCAGAACCCTGACGGCAAGGACTTCAAGTACTTCGCCCAAATGGTTTCAACCACGGGGTTCATCCCGCCCATGGCATCACTTGAGGACAAAGGCAAACCCTTCAGCAGTAAGGTCATCATTGCAACCACCAACCTGTACTCGGGCTTCACCCCGAAGACCATGGTGTGTCCTGATGCTCTGAACCGGAGGTTTCACTTTGACATCGACGTGAGCGCCAAGGACGGGTACAAAATCAACAACAAACTGGACATCATCAAAGCACTTGAAGACACCCACGCCAATCCAGTGGCAATGTTTCACTACGACTGTGCCCTTCTCAACGGCATGGCTGTTGAAATGAAGAGATTGCAACAGGATATGTTCAAGCCTCAACCACCCCTCCAGAACGTGTACCAACTTGTTCAGGAGGTGATTGAGCGGGTCGAGCTTCACGAGAAAGTGTCAAGCCACCCAATTTTTAAGCAAATCTCAATACCTTCCCAAAAATCTGTGTTGTACTTCCTCATTGAGAAAGGCCAACACGAGGCAGCAATTGAATTCTTTGAGGGCATGGTACACGACTCCATTAAGGAGGAACTCCGGCCCCTCATCCAACAAACTTCATTTGTGAAACGTGCTTTCAAGCGCCTGAAGGAGAACTTTGAAATTGTTGCACTGTGCCTAACACTTTTGGCCAACATTGTCATCATGATCCGCGAGACTCACAAGAGACGGAAGATGGTGGATGATGCGGTGAATGAGTACATCGAGAAAGCAGACATCACCGCCGATGACCAGACACTTGACGAGGCGGAAAAGAACCCTCTGGAAACCAGTGGTGCCAGCACCGTTGGCTTCAGAGAGAGAACTCTTCCAGGTCAGAAGGCGCGCGATGACGTGAACTCTGAGCCCGCCCAGCCGACTGAAGAGCAACCGCAAGCTGAAGGACCCTACGCCGGGCCACTCGAGCGTCAGAGACCTCTGAAAGTGAGAGCCAAGCTCCCGCGACAAGAGGGACCTTACGCCGGTCCGATGGAGAGACAGAAGCCGCTGAAAGTGAAAGCAAGAGCCCCGGTCGTCAAGGAAGGACCTTATGAAGGACCGGTGAAGAAGCCTGTCGCTTTGAAAGTGAAAGCTAAG---AATTTGATTGTCACTGAGAGTGGTGCCCCCCCGACTGACCTGCAAAAGATGGTCATGGGCAACACGAAGCCTGTTGAGCTCATCCTCGACGGGAAGACAGTAGCCATCTGCTGTGCTACTGGAGTGTTCGGCACTGCCTACCTCGTGCCTCGTCATCTTTTCGCTGAGAAGTACGACAAGATCATGTTGGACGGCAGGGCTTTGACAGACAGTGACTACAGAGTGTTTGAGTTTGAGATTAAAGTAAAAGGACAGGACATGCTCTCAGACGCTGCGCTCATGGTGCTCCACCGCGGGAACCGCGTGAGAGACATCACGAAACACTTTCGTGATGTAGCAAGAATGAAGAAAGGCACCCCCGTCGTTGGCGTGATTAACAACGCTGATGTTGGGAGACTGATTTTCTCTGGTGAGGCCCTTACCTACAAAGACATTGTAGTGTGCATGGACGGAGACACCATGCCCGGCCTCTTTGCCTACAAAGCCGCTACCAAGGCTGGCTACTGTGGAGGAGCCGTTCTTGCTAAGGACGGAGCTGACACCTTCATCGTTGGCACTCACTCTGCTGGAGGCAAT---GGAGTTGGGTACTGCTCATGCGTGTCCAGGTCCATGCTTCTCAAAATGAAGGCACACATCGACCCTGAACCGCACCACGAGGGGTTGATCGTTGATACCAGAGATGTGGAAGAGCGCGTCCATGTAATGCGCAAAACCAAGCTTGCACCCACCGTCGCGCACGGTGTGTTCAACCCTGAGTTCGGGCCTGCCGCCCTGTCTAACAAGGACCCACGTCTGAACGAGGGTGTTGTCCTCGATGAAGTCATTTTCTCCAAGCACAAAGGAGACACAAAGATGTCTGCGGAGGACAAAGCGCTGTTCCGCCGCTGCGCTGCTGACTACGCGTCACGCCTGCACAGTGTGCTGGGTACGGCAAATGCCCCACTGAGCATTTACGAGGCAATCAAGGGCGTTGACGGACTCGACGCCATGGAGCCAGACACCGCACCTGGCCTTCCCTGGGCCCTCCAGGGGAAACGCCGCGGTGCACTTATCGATTTCGAGAACGGCACGGTCGGACCCGAGGTTGAGGCTGCCTTGAAGCTCATGGAGAAAAGAGAATACAAGTTTGCTTGCCAGACCTTCCTGAAGGACGAAATTCGCCCGATGGAGAAAGTACGTGCCGGCAAGACTCGCATTGTCGACGTTTTGCCTGTTGAACACATTCTTTACACCAGGATGATGATTGGCAGATTTTGTGCACAAATGCACTCAAACAACGGGCCGCAGATTGGCTCAGCGGTCGGTTGCAACCCTGATGTTGATTGGCAGAGATTCGGCACACACTTCGCCCAATACAGAAACGTGTGGGACGTGGACTATTCGGCCTTTGATGCAAACCACTGCAGCGATGCCATGAACATCATGTTTGAAGAGGTGTTCCGCACGGAGTTCGGCTTCCACCCGAATGCTGAGTGGATCCTGAAGACTCTCGTGAACACGGAACACGCCTATGATAACAAGCGCATCACTGTTGAAGGCGGGATGCCATCTGGCTGTTCCGCAACAAGCATCATCAACACAATTTTGAATAACATCTACGTTCTCTACGCCTTGCGTAGACACTATGAGGGGGTTGAGCTGGACACCTACACCATGATCTCCTATGGAGACGACATCGTGGTGGCAAGCGATTATGATCTGGACTTTGAGGCCCTCAAGCCTCACTTCAAATCTCTTGGCCAAACCATTACTCCAGCTGACAAAAGCGACAAAGGTTTTGTTCTTGGTCACTCCATTACTGACGTCACTTTCCTCAAAAGACACTTCCACATGGATTATGGCACTGGGTTTTACAAACCTGTGATGGCCTCGAAGACCCTCGAGGCTATCCTCTCCTTTGCACGCCGTGGGACCATCCAGGAGAAGTTGATTTCCGTGGCAGGACTCGCCGTCCACTCCGGACCAGACGAGTACCGGCGTCTCTTTGAGCCCTTCCAGGGCCTCTTTGAGATTCCAAGCTACAGATCACTTTACCTGCGTTGGGTGAACGCCGTGTGCGGCGACGCA---------------------------------
>AGO58288
------------------------------------------------------ATGAATACAACTGATTGTTTTATCGCT---TTGTTGCACGCCATCAGAGGGATAAAAGCACGACTG---TTTTCAAGGACACAGGAAGAA------ATGGAACTCACACTTTACAACGGTGAGAAGAAGATCTTCTATTCCAGGCCCAACAACCACGACAACTGTTGGCTGAACGCCATCCTTCAGCTGTTCAGGTACGTCGATGAACCTTTCTTCGACTGGGTATATCAATCACCTGAAAACCTCACCCTTGAGGCGATCAGGCAACTGGAGAACATTACTGGTCTTGAGCTGCACGAGGGTGGTCCGCCCGCCCTCGTCATTTGGAACATCAAACACTTGCTCCACACCGGGATCGGCACCGCCTCGCGACCCAGCGAGGTGTGCATGGTGGACGGTGCGGACATGTGCCTGGCTGACTTCCACGCTGGCATCTTCCTGAAAGGACGGGAACACGCCGTGTTTGCCTGCGTCACCTCCAACGGGTGGTACGCGATCGACGACGAAGAATTCTACCCCTGGACGCCGGATCCGTCCGACGTGTTGGTCTTTGTCCCGTACGATCAAGAACCACTTAATGGGGAATGGAAAGCAAAGGTTCAGAGACGGCTCAAGGGGGCCGGACAATCCAGTCCGGCTACTGGGTCACAGAACCAATCAGGCAACACCGGGAGTATCATCAACAATTACTACATGCAGCAGTACCAGAACTCCATGGACACCCAACTTGGTGACAATGCTATTAGCGGAGGCTCCAACGAGGGATCCACAGACACAACTTCCACCCACACAACCAACACTCAGAACAATGACTGGTTTTCAAAGTTGGCCAGCTCTGCCTTCAGCGGTCTTTTCGGCGCCCTCCTCGCCGATAAGAAAACCGAGGAGACCACTCTTCTCGAGGACCGCATCCTCACCACCCGAAACGGACACACCACCTCGACAACCCAGTCGAGTGTTGGCATAACGCACGGGTACGCAACAGCTGAGGATTTTGTGAGCGGGCCAAACACCTCTGGTCTTGAGACCAGAGTTGTCCAGGCGGAACGGTTCTTTAAAACCCACCTGTTCGACTGGGTCACCAGTGATCCGTTTGGACGGTGCCACTTGTTGGAGCTCCCGACTGACCACAAAGGTGTCTACGGCAGCCTGACTGACTCATACGCTTACATGAGAAACGGTTGGGACGTTGAAGTCACCGCTGTGGGGAATCAGTTCAACGGGGGCTGCTTACTGGTGGCCATGGTGCCTGAGCTTTGTTCCATCGAGCGGAGAGAGCTGTTCCAGCTTACGCTCTTCCCCCACCAGTTCATCAACCCCCGGACGAACATGACAGCC------CACATCAGGGTGCCCTTTGTTGGCGTCAACCGCTACGATCAGTACAAGGTACACAAACCGTGGACCCTTGTGGTTATGGTCGTAGCCCCACTGACTGTCAAC---ACCGAAGGCGCTCCGCAGATCAAGGTGTACGCCAACATCGCACCCACCAACGTGCACGTCGCGGGTGAGTTCCCTTCCAAAGAGGGGATTTTCCCTGTGGCCTGTAGCGACGGTTACGGCGGCTTGGTGACAACTGACCCAAAGACGGCTGACCCCGTTTACGGCAAAGTGTTTAACCCCCCCCGCAACATGTTGCCGGGGCGGTTCACCAACCTCCTGGATGTGGCTGAGGCTTGCCCCACGTTTCTGCACTTCGATGGTGACGTACCGTATGTGACCACGAAGACGGAT---TCGGACAGGGTGCTCGCACAATTTGACTTGTCTTTGGCAGCAAAACACATGTCAAACACCTTCCTTGCAGGTCTTGCCCAGTACTACACGCAGTACAGCGGCACTATCAACCTGCACTTCATGTTCACAGGTCCCACTGACGCGAAAGCGCGTTACATGATTGCGTATGCCCCTCCGGGC------ATGGAG---CCGCCCAAAACACCTGAGGCTGCTGCTCACTGCATTCACGCAGAGTGGGACACGGGCCTGAACTCACAGTTTACCTTTTCCATCCCCTACCTCTCGGCGGCTGATTACGCGTACACCGCGTCTGACGCTGCTGAGGCCACAAATGTTCAGGGATGGGTCTGCTTATTTCAAATAACACACGGGAAAGCTGAGGGTGACGCTCTTGTCGTGCTGGCCAGTGCTGGCAAAGACTTTGAGCTGCGCCTGCCTGTGGACGCTCGTCAACAGACCACTTCGACAGGCGAGTCGGCTGACCCCGTGACTACCACCGTTGAGAATTACGGCGGCGAGACACAGGTCCAGAGGCGCCACCACACAGACGTCTCATTCATATTGGACAGATTTGTGAAAGTCACACCAAAA---GACTCAATAAATGTATTGGACCTGATGCAGACCCCCCCCCACACCCTAGTAGGGGCGCTCCTCCGCACTGCCACTTACTATTTCGCTGATCTAGAGGTGGCAGTGAAACACGAGGGGGAC---CTTACCTGGGTTCCAAATGGAGCACCTGAAACAGCCTTGGACAACACCACCAACCCAACGGCGTACCACAAAGCGCCGCTTACCCGGCTTGCATTGCCCTACACGGCACCACACCGTGTTTTGGCCACCGTTTACAACGGGAACTGCAAATACGCC---------GGGGGCTCGCTGACCGACGTGAGAGGTGATCTCCAAGTGCTGGCTCAGAAGGCGGCGAGGCCG------------CTGCCTACTTCTTTCAACTACGGTGCCATCAAAGCCACCCGGGTGACAGAACTGCTGTACCGCATGAAGAGGGCCGAGACGTACTGTCCTCGGCCCCTCTTG---GCTGTTCAC---CCGAGTGCGGCTAGACACAAACAGAAAATAGTGGCACCTGTAAAGCAGTCCTTGAACTTTGATCTGCTCAAGTTGGCAGGGGACGTGGAGTCCAACCCTGGG------CCCTTCTTCTTCTCCGACGTCAGGTCAAACTTTACCAAACTGGTGGAAACCATCAGCCAGATGCAAGAGGACATGTCAACAAAACACGGACCCGACTTTAACCGGTTGGTGTCTGCGTTTGAGGAATTGGCCACTGGGGTGAAAGCCATTAGGACCGGTCTCGACGAGGCCAAACCCTGGTACAAGCTCATCAAGCTCCTGAGCCGCTTGTCGTGTATGGCCGCTGTAGCAGCACGGTCCAAGGACCCAGTCCTTGTGGCCATCATGCTGGCTGACACCGGTCTTGAGATTCTGGACAGCACATTTGTCGTGAAGAAAATCTCCGACTCCCTCTCCAGTCTCTTTCACGTGCCGGCCCCCGTCTTCAGTTTCGGAGCTCCGGTTCTGCTAGCCGGGTTAGTCAAGGTCGCCTCGAGCTTCTTCCGGTCCACACCCGAGGATCTCGAGAGAGCAGAGAAACAGCTCAAAGCACGTGACATCAATGACATCTTCGCCATTCTCAAGAACGGCGAGTGGCTGGTCAAGTTGATCCTAGCTATCCGCGACTGGATTAAAGCATGGATCGCCTCAGAAGAGAAGTTTGTCACCATGACAGACTTGGTGCCTGGCATCCTTGAAAAGCAGCGGGACCTCAACGACCCGGCCAAGTACAAGGAAGCCAAGGAATGGCTCGACAACGCGCGCCAAGCGTGTTTGAAGAGCGGGAATGTCCACATTGCCAACCTGTGCAAAGTAGTCGCCCCAGCGCCGAGCAAGTCGAGACCTGAACCCGTGGTCGTTTGCCTCCGTGGCAAATCCGGCCAGGGTAAGAGTTTCCTTGCGAACGTGCTGGCACAAGCCATCTCTACCCACTTTACCGGCAGGACTGACTCAGTTTGGTACTGTCCGCCAGACCCTGACCACTTCGACGGTTACAACCAGCAGACCGTTGTTGTGATGGATGATTTGGGCCAGAATCCCGACGGCAAGGACTTCAAGTACTTCGCCCAGATGGTCTCGACCACGGGGTTCATCCCGCCCATGGCTTCACTTGAGGACAAAGGCAAGCCTTTCAACAGCAAAGTCATCATTGCCACCACCAACCTGTACTCGGGCTTCACCCCGAGAACCATGGTGTGCCCCGATGCGCTGAACCGAAGGTTTCACTTTGACATTGACGTGAGTGCCAAGGACGGGTACAAAATTAACAACAAATTGGACATAATCAAAGCTCTCGAGGACACCCACACCAACCCTGTGGCAATGTTCCAATACGACTGTGCCCTTCTCAACGGCATGGCCGTTGAAATGAAGAGAATGCAACAAGACATGTTCAAACCCCAACCGCCTTTGCAGAACATATACCAACTTGTGCAAGAGGTGATTGACCGGGTTGAGCTCCACGAGAAAGTGTCGAGCCACCCGATTTTCAAGCAGATCTCAATTCCTTCTCAAAAGTCAGTGCTGTATTTCCTCATTGAGAAAGGCCAACACGAAGCAGCAATTGAATTCTTTGAGGGGATGGTCCATGACTCCATCAAGGAAGAGCTCCGACCCCTCATCCAACAGACATCATTCGTTAAGCGCGCCTTCAAGCGCCTGAAGGAAAACTTTGAGATTGTTGCCCTGTGTTTGACTCTCCTGGCAAACATAGTGATCATGATCCGCGAGACTCGCAAGAGACAGCAGATGGTGGATGATGCAGTGAACGAGTACATCGAGAAAGCAAACATCACCACAGACGACAAGACTCTTGACGAGGCGGAAAAGAACCCTCTAGAGACTAGCGGTGCCAGCACTGTTGGTTTCAGAGAGAGAACTCTCCCGGGACACAGGGTGAGTGACGACGTGAACTCCGAGCCCGCCCACCCTGGGGATGAACAACCACAAGCTGAAGGACCCTACGTCGGACCACTCGAGCGCCAGAGACCTCTGAAAGTGAGAGCCAAGCTGCCACAGCAGGAGGGACCTTACGCCGGTCCGATGGAGAGACAGAAACCACTCAAAGTGAAAGCAAAAGCCCCGGTCGTGAAGGAAGGACCTTACGAGGGACCGGTGAAGAAGCCTGTCGCTTTGAAAGTGAAAGCTAAG---AACTTGATCGTCACTGAGAGTGGTGCCCCCCCGACCGACTTGCAAAAGATGGTCATGGGTAACACCAAGCCCGTTGAGCTCATACTCGACGGGAAGACAGTAGCCATCTGCTGTGCTACTGGAGTGTTTGGCACTGCCTACCTCGTGCCTCGTCATCTTTTCGCTGAGAAGTATGACAAGATCATGTTGGACGGTAGAGCCATGACAGACAGTGACTACAGAGTGTTTGAGTTTGAGATTAAAGTAAAAGGACAGGACATGCTCTCAGACGCTGCACTCATGGTGCTGCACCGTGGGAACCGCGTGAGAGACATCACGAAACACTTTCGTGACACAGCAAGAATGAAGAAAGGCACCCCCGTCGTCGGTGTGATCAACAACGCTGACGTCGGGAGACTGATTTTCTCAGGTGAGGCCCTCACCTACAAGGACATTGTAGTGTGCATGGATGGAGACACCATGCCGGGCCTGTTTGCCTACAAAGCCGCCACCAAGGCTGGCTACTGCGGGGGAGCCGTCCTTGCTAAGGATGGAGCCGACACATTCATCGTTGGCACTCACTCCGCAGGTGGCAAT---GGAGTTGGGTACTGCTCATGCGTATCCAGATCCATGCTCCAGAAAATGAAGGCACACATCGACCCTGAACCACACCACGAGGGGTTGATTATTGACACCAGAGATGTGGAAGAGCGCGTGCACGTCATGCGCAAAACCAAGCTTGCACCTACCGTGGCACACGGCGTGTTCAACCCTGAGTACGGCCCTGCTGCCTTGTCCGACAAGGACCCGCGGCTGAATGAAGGAGTTATCCTCGATGAGGTCATCTTCTCCAAACACAAGGGGGACACAAAGATGTCACCGGAAGACAAAGCGCTGTTCCGCCGCTGCGCTGCCGACTACGCGTCGCGTCTTCACAGTGTGCTGGGTACAGCAAATGCCCCATTGAGCATCTACGAGGCCATCAAAGGCGTTGACGGACTCGACGCCATGGAACCAGACACAGCGCCTGGCCTTCCCTGGGCACTCCAGGGGAAACGCCGCGGCGCGCTGATTGACTTCGAGAACGGCACTGTCGGACCCGAAGTCCAGGCTGCCTTGGAGCTCATGGAGAAAAGAGAATACAAGTTTGCCTGTCAGACCTTCCTGAAGGATGAAATTCGCCCGATGGAAAAAGTACGTGCCGGCAAGACGCGCATCGTCGATGTTTTGCCTGTTGAACACATTCTTTACACCAGGATGATGATTGGCAGATTTTGTGCTCAAATGCACTCAAATAACGGACCGCAAATTGGATCAGCGGTCGGTTGTAACCCTGATGTTGATTGGCAAAGATTTGGCACACACTTCGCCCAATACAGAAACGTGTGGGATGTGGACTATTCGGCCTTTGATGCTAATCACTGTAGTGATGCAATGAACATCATGTTTGAGGAGGTGTTTCGCACAGACTTTGGTTTCCACCCGAACGCTGAGTGGATTCTGAAGACCCTCGTGAACACGGAACACGCCTATGAGAACAAGCGCATTACAGTTGAAGGTGGAATGCCGTCCGGCTGTTCCGCAACCAGCATCATCAACACAATTCTGAACAACATCTACGTGCTCTACGCGCTGCGTAGACACTATGAAGGAGTTGAGCTGGACACTTACACCATGATCTCCTACGGAGACGACATCGTGGTTGCTAGTGATTATGATTTGGACTTTGAGGCTCTCAAGCCCCACTTTAAATCCCTTGGTCAAACCATTACTCCAGCTGACAAAAGCGACAAAGGTTTTGTTCTTGGTCACTCCATTACCGATGTCACTTTCCTCAAAAGACACTTCCACATGGATTATGGAACTGGGTTTTACAAACCTGTGATGGCTTCGAAGACCCTCGAAGCTATCCTCTCCTTTGCACGCCGTGGGACCATACAGGAGAAGTTGATCTCCGTGGCAGGACTCGCCGTCCACTCTGGACCTGACGAGTACCGGCGTCTCTTCGAGCCCTTCCAGGGTCTCTTTGAGATTCCAAGCTACAGATCACTTTACCTGCGTTGGGTGAACGCCGTGTGCGGTGGCGCA---------------------------------
>AGO58289
------------------------------------------------------ATGAATACAACTGATTGTTTTATCGCT---TTGTTGCACGCCATCAGAGAGATAAAAGCACGACTG---TTTTCAAGGACACAGGAAGAA------ATGGAATTCACACTTTACAACGGTGAGAAGAAGATCTTCTACTCCAGGCCCAACAACCACGACAACTGTTGGCTGAACGCCATCCTTCAGCTGTTTAGGTACGTCGATGAACCTTTCTTCGACTGGGTATATGAATCACCTGAAAACCTCACCCTTGAGGCGATCAGGCAACTGGAGAACATTACTGGTCTTGAGCTGCACGAGGGTGGTCCGCCCGCCCTCGTCATTTGGAACATCAAACACTTGCTCCACACCGGGATCGGCACCGCCTCGCGACCCAGCGAGGTGTGCATGGTGGACGGTACGGACATGTGCCTGGCTGACTTCCACGCTGGCATCTTCCTGAAAGGACAGGAACACGCCGTGTTTGCCTGCGTCACCTCCAACGGGTGGTACGCGATCGACGACGAAGAATTTTACCCCTGGACGCCAGATCCGTCCGACGTGCTGGTCTTTGTCCCGTACGATCAAGAACCACTTAATGGGGAATGGAAAGCAAAGGTTCAGAGACGGCTCAGGGGAGCCGGACAATCCAGTCCGGCCACTGGGTCACAGAACCAATCAGGCAACACCGGGAGTATCATCAACAATTACTACATGCAGCAGTACCAGAACTCCATGGACACCCAACTTGGTGACAATGCTATCAGCGGAGGCTCCAACGAGGGATCCACAGACACAACTTCCACCCACACAACCAACACTCAGAACAATGACTGGTTTTCAAAGTTGGCCAGCTCTGCCTTCAGCGGTCTTTTCGGCGCCCTCCTCGCCGATAAGAAAACCGAGGAGACCACTCTTCTCGAGGACCGCATCCTCACCACCCGAAACGGACACACCACCTCGACAACCCAGTCGAGTGTTGGCATAACACACGGGTACGCAACAGCTGAGGATTTTGTGAGCGGGCCAAACACCTCTGGTCTTGAGACCAGAGTTGTCCAGGCGGAACGGTTCTTTAAAACCCACCTGTTCGACTGGGTCACCAGTGATCCGTTCGGACGGTGCCACTTGTTGGAGCTCCCGACTGACCACAAAGGTGTCTACGGCAGCCTGACCGACTCATACGCCTACATGAGAAACGGTTGGGACGTTGAAGTCACCGCTGTGGGGAATCAGTTCAACGGAGGCTGCCTACTGGTGGCCATGGTGCCTGAGCTTTGTTCCATCGAGCGGAGAGAGCTGTTCCAGCTTACGCTCTTCCCCCACCAGTTCATCAACCCCCGGACGAACATGACAGCC------CACATCAAGGTGCCCTTTGTTGGCGTCAACCGCTACGATCAGTACAAGGTACACAAGCCGTGGACCCTTGTGGTTATGGTCGTAGCCCCACTGACTGTCAAC---ACCGAAGGCGCTCCGCAGATCAAGGTGTATGCCAACATCGCACCCACCAACGTGCACGTCGCGGGTGAGTTCCCTTCCAAAGAGGGGATTTTCCCTGTGGCCTGTAGCGACGGTTATGGCGGCTTGGTGACAACTGACCCAAAGACGGCTGACCCCGTTTACGGCAAAGTGTTCAACCCCCCCCGCAACATGTTGCCGGGGCGTTTCACCAACCTCCTGGATGTGGCTGAGGTTTGCCCCACGTTTCTGCACTTCGATGGTGACGTACCGTATGTGACCACGAAGACGGAT---TCGGACAGGGTGCTCGCACAATTTGACTTGTCTTTGGCAGCAAAACACATGTCAAACACCTTCCTTGCAGGTCTTGCCCAGTACTACACGCAGTACAGCGGCACCATCAACCTGCACTTCATGTTCACAGGTCCCACTGACGCGAAAGCGCGTTACATGATTGCGTATGCCCCTCCGGGC------ATGGAG---CCGCCCAAAACACCTGAGGCTGCTGCTCACTGCATTCACGCAGAGTGGGACACGGGTCTGAACTCAAAGTTTACCTTTTCCATCCCCTACCTCTCAGCGGCTGATTACGCGTATACCGCGTCTGACGCTGCTGAGACCACAAATGTTCAGGGATGGGTCTGCTTATTTCAAATAACACACGGGAAAGCTGAGGGTGACGCTCTTGTCGTGCTGGCCAGTGCTGGCAAAGACTTTGAGCTGCGCTTGCCTGTGGACGCTCGTCAACAGACCACTTCGACAGGCGAGTCGGCTGACCCAGTGACTGCCACCGTTGAGAATTACGGCGGCGAGACACAGGTCCAGAGGCGCCACCACACAGACGTCTCATTCATATTGGACAGATTTGTGAAAGTCACACCAAAA---GACTCAATAAATGTATTGGACCTGATGCAGACCCCCCCCCACACCCTAGTAGGGGCGCTCCTCCGCACTGCCACTTACTATTTCGCTGATCTAGAGGTGGCAGTGAAACACGAGGGGGAC---CTTACCTGGGTGCCAAATGGAGCACCTGAAGCAGCCTTGGACAACACCACCAACCCGACGGCATACCATAAAGCGCCGCTTACCCGGCTTGCATTGCCCTACACGGCACCGCACCGTGTTTTGGCCACCGTTTACAACGGGAACTGCAAATACGCC---------GGGGGCTCACTGACCAACGTGAGAGGTGATCTCCAAGTGCTGGCTCAGAAGGCGGCGAGGCCG------------CTGCCTACTTCTTTCAACTACGGTGCCATCAAAGCCACCCGGGTGACAGAACTGCTGTACCGCATGAAGAGGGCCGAGACGTACTGTCCTCGGCCCCTCTTG---GCTGTTCAC---CCGAGTGCGGCTAGACACAAACAGAAAATAGTGGCACCTGTAAAGCAGTCCTTGAACTTTGATCTGCTCAAGTTGGCAGGGGACGTGGAGTCCAACCCTGGG------CCCTTCTTCTTCTCCGACGTCAGGTCAAACTTCACCAAACTGGTGGAAACCATCAACCAGATGCAAGAGGACATGTCAACAAAACACGGACCCGACTTTAACCGGTTGGTATCTGCGTTTGAGGAATTGGCCACTGGGGTGAAAGCCATCAGGACCGGCCTCGACGAGGCCAAACCCTGGTACAAGCTCATCAAGCTCCTGAGCCGCTTGTCATGCATGGCCGCTGTAGCAGCACGGTCCAAGGACCCAGTCCTTGTGGCCATCATGTTGGCTGACACCGGTCTTGAGATTCTGGACAGCACATTTGTCGTGAAGAAAATCTCCGACTCCCTCTCCAGTCTCTTTCACGTGCCGGCCCCCGTCTTCAGTTTCGGAGCTCCGATTCTGCTAGCCGGGTTGGTCAAGGTCGCCTCGAGCTTTTTCCGGTCCACACCCGAGGATCTCGAGAGAGCAGAGAAACAGCTAAAAGCACGTGACATCAATGACATCTTCGCCATTCTCAAGAACGGCGAGTGGCTGGTCAAGTTGATCCTAGCCATCCGCGACTGGATTAAAGCATGGATCGCCTCAGAAGAGAAGTTTGTCACCATGACAGACTTGGTGCCTGGCATCCTTGAAAAGCAGCGGGACCTCAACGACCCGGCCAAGTACAAGGAAGCCAAGGAATGGCTCGACAACGCGCGCCAAGCGTGTTTGAAGAGCGGGAACGTCCACATTGCCAACCTGTGCAAAGTGGTCGCCCCAGCGCCGAGCAAGTCGAGACCTGAACCCGTGGTCGTTTGCCTCCGCGGCAAATCCGGCCAGGGTAAGAGTTTCCTTGCGAACGTGCTGGCACAAGCCATCTCTACCCACTTTACCGGCAGGACTGACTCAGTTTGGTACTGTCCGCCAGACCCTGACCACTTCGACGGTTACAACCAGCAGACCGTTGTTGTGATGGATGATTTGGGCCAGAATCCCGACGGCAAGGACTTCAAGTACTTCGCCCAGATGGTCTCGACCACGGGGTTCATCCCGCCCATGGCTTCACTTGAGGACAAAGGCAAGCCTTTCAACAGCAAAGTCATCATTGCCACCACCAACCTGTACTCGGGCTTTACCCCGAGAACCATGGTGTGCCCCGATGCGCTGAACCGAAGGTTTCACTTTGACATTGACGTGAGCGCCAAGGACGGGTACAAAATTAACAACAAATTGGACATAATCAAAGCTCTCGAGGACACCCACACCAACCCTGTGGCAATGTTCCAATACGACTGTGCCCTTCTCAACGGCATGGCCGTTGAAATGAAGAGAATGCAACAAGACATGTTCAAACCCCAACCGCCTTTGCAGAACATATACCAACTTGTACAAGAGGTGATTGACCGGGTTGAGCTCCACGAGAAAGTGTCGAGCCACCCGATTTTCAAGCAGATCTCAATTCCTTCCCAAAAGTCAGTGCTGTATTTCCTCATTGAGAAAGGCCAACACGAAGCAGCAATTGAATTCTTCGAGGGGATGGTCCATGACTCCATCAAGGAAGAGCTCCGACCCCTCATTCAACAGACATCATTTGTCAAGCGCGCCTTCAAACGCCTGAAGGAAAACTTTGAGATTGTTGCCCTGTGTTTGACTCTCCTGGCAAACATAGTGATCATGATCCGCGAGACTCGCAAGAGACAGCAGATGGTGGATGATGCAGTGAATGAGTACATCGAGAAAGCAAACATCACCACAGATGACAAGACTCTTGACGAGGCGGAAAAGAACCCTCTAGAGACTAGCGGTGCCAGCACTGTTGGTTTCAGAGAGAGAACTCTCCCGGGACACAAGGTGAGTGATGACGTGAACTCCGAGCCCGCCCRCCCCGGGGACGAGCAACCACAAGCTGAAGGACCCTACGCCGGACCACTCGAGCGCCAGAGACCTCTGAAAGTGAGAGCCAAGCTGCCACAGCAGGAGGGACCTTACGCCGGTCCGATGGAGAGACAGAAACCACTGAAAGTGAAAACAAAAGCCCCGGTCATGAAGGAAGGACCTTACGAGGGACCGGTGAAGAAGCCTGTCGCTTTGAAAGTGAAAGCTAAG---AACTTGATCGTCACTGAGAGTGGTGCCCCCCCGACCGACCTGCAAAAGATGGTCATGGGTAACACCAAGCCCGTTGAGCTCATACTCGACGGGAAGACAGTAGCCATCTGCTGTGCTACTGGAGTGTTTGGCACTGCCTACCTCGTGCCTCGTCATCTTTTCGCTGAGAAGTATGACAAGATCATGTTGGACGGTAGAGCCATGACGGACAGTGACTACAGAGTGTTTGAGTTTGAGATTAAAGTAAAAGGACAGGACATGCTCTCAGACGCTGCGCTCATGGTGCTGCACCGTGGGAACCGCGTGAGAGACATCACGAAACACTTTCGTGACACAGCAAGAATGAAGAAAGGCACCCCCGTCGTTGGTGTGGTCAACAACGCTGACGTCGGGAGACTGATTTTCTCAGGTGAGGCCCTCACCTACAAGGACATTGTAGTGTGCATGGATGGAGACACCATGCCGGGCCTGTTTGCCTACAAAGCCGCCACCAAGGCTGGCTACTGCGGGGGAGCCGTCCTTGCTAAGGATGGAGCCGACACATTCATCGTTGGCACTCACTCTGCAGGTGGCAAT---GGAGTTGGGTACTGCTCATGCGTATCCAGATCCATGCTCCAGAAAATGAAGGCACACATCGACCCTGAACCACACCACGAGGGGTTGATTGTTGACACCAGAGATGTGGAAGAGCGCGTGCACGTCATGCGCAAAACAAAGCTTGCACCTACCGTGGCACACGGCGTGTTCAGCCCTGAGTACGGCCCCGCGGCCTTGTCCAACAAGGACCCGCGGCTGAATGAAGGAGTTGTCCTCGATGAGGTCATCTTCTCCAAACACAAGGGGGACACAAAGATGTCACCGGAAGACAAAGCGCTGTTCCGCCGCTGCGCTGCCGACTACGCGTCGCGTCTTCACAGTGTGCTGGGTACAGCAAATGCCCCATTGAGCATCTACGAGGCCATTAAAGGCGTTGACGGACTCGACGCCATGGAACCAGACACAGCGCCTGGCCTTCCCTGGGCACTCCAGGGGAAACGCCGCGGCGCGCTGATTGACTTCGAGAACGGCACTGTCGGACCCGAAGTCCAGGCTGCCTTGGAGCTCATGGAGAAAAGAGAATACAAGTTTGCCTGTCAGACCTTCCTGAAGGACGAAATTCGCCCGATGGAAAAAGTACGTGCCGGCAAGACGCGCATCGTCGATGTTTTGCCTGTTGAACACATTCTTTACACCAGGATGATGATTGGCAGATTTTGTGCTCAAATGCACTCAAATAACGGACCGCAAATTGGATCAGCGGTCGGTTGTAATCCTGATGTTGATTGGCAAAGATTTGGCACACACTTCGCCCAATACAGAAACGTGTGGGATGTGGACTATTCGGCCTTTGATGCTAATCACTGTAGTGATGCAATGAACATCATGTTTGAGGAGGTGTTTCGCACAGACTTTGGTTTCCACCCGAATGCTGAGTGGATTCTGAAGACCCTCGTGAACACGGAACACGCCTATGAGAACAAACGCATTACAGTTGAAGGTGGAATGCCGTCCGGCTGTTCCGCAACTAGCATCATCAACACAATTCTGAACAACATCTACGTGCTCTACGCGCTGCGTAGACACTATGAGGGAGTTGAGCTGGACACTTACACCATGATCTCCTACGGAGACGACATCGTGGTTGCTAGTGATTATGATTTGGACTTTGAGGCTCTCAAGCCCCACTTTAAATCTCTTGGTCAAACCATTACTCCAGCTGACAAAAGCGACAAAGGTTTTGTTCTTGGTCACTCCATTACCGATGTCACTTTCCTCAAAAGACACTTCCACATGGATTATGGAACTGGGTTTTACAAACCTGTGATGGCTTCGAAGACCCTCGAGGCTATCCTCTCCTTTGCACGCCGTGGGACCATACAGGAGAAGTTGATCTCCGTGGCAGGACTCGCCGTCCACTCTGGACCTGACGAGTACCGGCGTCTCTTCGAGCCCTTTCAGGGTCTCTTTGAGATTCCAAGCTACAGATCACTTTACCTGCGTTGGGTGAACGCCGTGTGCGGTGACGCA---------------------------------
>ADC92548
------------------------------------------------------ATGAACACAACTGATTGCTTTATCGCT---TTGTTGCACGCCATCAGAGAGATAAAAGCACGACTG---TTTCTAAAGACACAAGAGAAA------ATGGAATTCACACTCCACAACGGTGAGAAGAAGACCTTTTACTCTAGGCCCAACAACAACGACAACTGTTGGTTGAACGCTATCCTACAGCTGTTCAGGTATGTCGATGAACCGTTCTTTGACTGGGTCTATGAATCACCTGAGAACCTCACTCTTGAGGCGATCAAGCAACTGGAAGGAATCACTGGTCTTGAGCTGCACGAGGGCGGCCCACCCGCTCTCGTTATCTGGAACATCAAACACTTGCTCCACACCGGAATCGGTACCGCCTCGCGACCCAGCGAGGTGTGTATGGTGGACGGTACGGACATGTGCCTGGCTGACTTTCACGCTGGCATCTTCCTGAAAGGACAGGAACACGCTGTGTTTGCCTGCGTCACCTCCAACGGGTGGTACGCGATTGACGACGAGGACTTTTACCCCTGGACGCCGGACCCGTCTGACGTGCTGGTGTTTGTCCCGTACGACCAAGAACCACTCAACGGGGACTGGAAAGCAAAGGTTCAAAGACGACTCAAGGGAGCTGGACAATCCAGTCCGGCTACTGGGTCACAAAACCAGTCAGGCAACACTGGGAGCATCATCAACAACTACTACATGCAGCAGTACCAGAACTCCATGGACACACAACTTGGTGACAACGCTATTAGCGGAGGCTCCAACGAGGGGTCCACGGACACAACCTCCACCCACACAACCAACACCCAAAACAATGACTGGTTCTCAAAACTGGCAAGTTCTGCCTTCACCGGGCTTTTCGGCGCACTGCTCGCCGACAAGAAGACTGAAGAGACAACTCTCCTGGAGGACCGCATCCTCACCACCCGCAATGGACACACCACCTCTACAACTCAATCGAGTGTGGGGGTCACCTACGGGTACTCAACTGGTGAAGACCACGTTTCTGGACCCAACACATCAGGTTTGGAGACGCGAGTGGTGCAAGCTGAAAGGTTCTTCAAGAAACACTTGTTTGATTGGACAACGGACAAACCCTTTGGACGGTGCCACCTTTTGGAGCTCCCGACTGACCACAAAGGTGTCTACGGTGGCCTGACCGACTCATATGCCTACATGAGGAACGGTTGGGATGTCGAAGTCACCGCTGTGGGGAACCAGTTCAACGGGGGCTGCCTGTTGGTGGCCATGGTGCCTGAGCTTTGTTCCATCCAAAAGAGAGAGCTGTACCAGCTCACGCTCTTTCCCCACCAGTTCATCAACCCACGGACGAACATGACAGCC------CACATCAAGGTGCCCTTCGTTGGCGTCAACCGCTACGACCAGTACAAGGTGCATAAGCCTTGGACCCTTGTGGTTATGGTTGTAGCTCCCCTGACTGTCAAC---ACCGAAGGCGCTCCGCAGATCAAGGTGTATGCCAACATCGCACCAACCAACGTGCACGTCGCAGGTGAATTCCCTTCCAAAGAGGGGATTTTCCCTGTGGCTTGTAGCGATGGTTACGGCGGTTTGGTGACCACTGATCCGAAGACGGCTGACCCCGTCTACGGCAAAGTGTTCAACCCCCCCCGCAGCATGTTGCCGGGGCGGTTCACCAACCTCCTGGATGTGGCTGAGGCGTGTCCCACGTTTCTGCACTTCGAAGGTGACGTACCATACGTGACTACGAAGACGGAT---TCGGACAGGGTGCTCGCGCAATTTGATTTGTCTTTGGCAGCAAAGCACATGTCAAACACCTTTCTTGCGGGTCTCGCCCAGTACTACGCACAGTACAGTGGCACAATCAACCTGCACTTCATGTTCACGGGTCCCACTGACGCGAAAGCGCGTTACATGATTGCATATGCTCCACCGGGC------ATGGAG---CCGCCCAAAACACCTGAGGCCGCTGCCCATTGCATCCATGCAGAGTGGGATACGGGTTTGAACTCAAAGTTCACTTTTTCCATCCCCTACCTCTCGGCGGCTGACTACGCGTATACCGCGTCTGACACTGCCGAGACCACAAATGTCCAGGGGTGGGTCTGTTTGTTCCAGATAACACACGGCAAAGCTGATGGTGATGCTCTTGTTGTGCTGGCCAGCGCTGGCAAAGACTTTGAGCTGCGCCTGCCTGTGGACGCCCGCCAGCAGACCACTTCGACAGGCGAGTCAGCCGATCCCGTGACTACCACCGTTGAGAACTACGGTGGTGAGACACAGGTCCAGAGACGCCACCACACAGACGTCTCATTTATATTGGACAGATTTGTGAAAGTTACACCACAA---GACCAAATTAATGTGTTGGACCTGATGCAGACCCCCCCCCACACCCTGGTAGGGGCTCTCCTTCGTACTGCCACTTACTACTTTGCTGATCTAGAAGTGGCAGTGAAACACGAGGGGAAC---CTCACCTGGGTGCCAAATGGAGCACCTGAGGCGGCCTTGGAAAACACCACCAACCCAACGGCGTACCACAAAGCGCCACTCACCCGGCTTGCACTGCCTTACACGGCCCCACACCGTGTTTTGGCTACCGTTTACAACGGGAACTGCAAATACGCC---------GAGGGTCCACTGACCAACGTGAGAGGTGACCTCCAGGTGCTGGCTCAGAAGGCGGCGAGGCCG------------CTGCCTACCTCTTTCAACTATGGTGCCATTAAAGCCACTCGGGTGACAGAATTGCTCTACCGCATGAAAAGGGCCGAGACGTACTGTCCTCGGCCCCTCCTG---GCTGTCCAC---CCGGATGTGGCTAGGTACAAACAGAAAATTGTGGCACCTGTGAAGCAGTCCTTGAACTTTGACCTGCTCAAGTTGGCGGGAGACGTTGAGTCCAACCCCGGG------CCTTTCTTCTTCTCCGACGTCAGGTCAAATTTCTCCAAACTGGTGGACACCATCAACCAGATGCAGGAGGACATGTCAACGAAACACGGGCCCAACTTCAACCGGTTGGTGTCCGCGTTTGAGGAACTGGCCACTGGAGTGAAAGCTATCAGGACGGGCCTCGACGAGGCCAAACCCTGGTACAAGCTCATCAAACTCCTAAGCCGCCTGTCATGTATGGCCGCTGTAGCAGCACGGTCCAAGGACCCAGTCCTTGTGGCTATCATGCTGGCTGACACCGGCCTTGAGATTCTGGACAGTACGTTTGTCGTGAAGAAGATCTCCGACTCACTCTCCAGTCTCTTTCACGTGCCGGCCCCCGTCTTCAGTTTCGGAGCCCCGATTCTGCTGGCCGGGTTGGTCAAAGTCGCCTCGAGTTTCTTCCGGTCAACACCCGAAGACCTTGAGAGAGCGGAAAAACAGCTCAAAGCACGTGACATCAATGACATTTTCGCCATTCTCAAGAACGGCGAGTGGCTGGTCAAGCTGATCCTAGCTATCCGCGACTGGATTAAAGCATGGATCGCCTCAGAAGAGAAGTTTGTCACCATGACAGACTTGGTGCCTGGCATCCTTGAAAAGCAGCGGGACCTCAACGACCCGAGCAAGTACAAGGAAGCCAAGGAGTGGCTCGACAGCGCGCGCCAAGCGTGCTTGAAGAGTGGGAACGTTCACATCGCCAACCTTTGCAAAGTGACCGCCCCGGCACCGAGCAGGTCGAGACCCGAGCCCGTGGTCGTTTGCCTCCGAGGCAAGTCCGGCCAGGGCAAGAGTTTCCTTGCGAACGTGCTTGCACAAGCAATCTCCACCCACTTCACTGGCAGAACCGATTCAGTTTGGTACTGCCCACCAGACCCTGACCACTTCGACGGTTACAACCAACAAACCGTTGTGGTGATGGACGATTTGGGCCAAAACCCCGATGGCAAAGACTTCAAGTACTTCGCCCAAATGGTTTCAACCACGGGGTTCATCCCACCCATGGCCTCGCTCGAAGACAAGGGAAAACCTTTCAACAGCAAAGTCATCATTGCCACCACCAACCTGTACTCGGGCTTCACCCCGAGGACTATGGTGTGCCCAGACGCGCTGAACCGAAGGTTTCACTTTGACATTGACGTGAGTGCCAAGGATGGGTACAAAATTAACAACAAATTGGACATTATCAAAGCTCTTGAGGACACCCACACCAACCCAGTGGCGATGTTCCAATACGACTGCGCCCTTCTCAACGGCATGGCAGTCGAAATGAAGAGAATGCAACAAGACACGTTCAAGCCCCAACCACCCCTGCAGAACGTGTACCAACTCGTTCAAGAGGTGATTGACCGGGTCGAGCTCCACGAAAAGGTGTCGAGCCACCCGATTTTCAAGCAGATCTCAATTCCTTCCCAAAAGTCTGTGTTGTACTTCCTCATTGAGAAAGGCCAGCACGAAGCAGCAATTGAATTCTTTGAGGGGATGGTGCATGACTCCGTCAAGGAGGAGCTCCGACCCCTCATCCAACAGACCTCATTTGTGAAACGCGCTTTCAAGCGCCTGAAGGAAAACTTTGAGATTGTTGCCCTGTGTTTGACTCTTTTGGCAAACATAGTGATTATGATCCGCGAGACTCGCAAGAGACAACAAATGGTGGATGATGCAGTGAATGAGTACATTGAGAAAGCAAACATCACCACAGACGACAAGACTCTTGACGAGGCGGAAAAGAACCCTCTGGAGACCAGCGGTGCCAGCACCGTTGGTTTCAGAGAGAGAACTCTCCCAGGACACAAGACGAGTGATGACGTGAACTCCGAGCCCGCCAGACCTGTGGAAGAGCAACCACAAGCTGAAGGACCCTACGCCGGACCGCTTGAGCGCCAGAAACCCCTGCAAGTGAGAGCCAAACTACCACTGCGGGAGGGGCCTTATGCCGGTCCGATGGAGAGACAGAAACCACTGAAAGTGAAAGTGAACGCCCCGGTCGTGAAGGAAGGACCTTACGAGGGACCGGTGAGAAAGCCTGTCGCTTTGAAAGTGAAAGCTAAG---AACTTGATTGTCACTGAGAGTGGTGCTCCCCCGACCGATCTGCAAAAGATGGTCATGGGTAACACTAAGCCCGTTGAACTCATCCTCGACGGGAAGACAGTAGCCATCTGCTGTGCTACTGGAGTGTTTGGTACTGCCTACCTCGTGCCTCGTCATCTTTTCGCTGAGAAGTACGACAAGATCATGTTGGACGGCAGAGCCATGACAGACAGTGACTACAGAGTGTTTGAGTTTGAGATTAAAGTAAAAGGACAGGACATGCTCTCAGACGCCGCGCTCATGGTGCTGCACCGTGGGAACCGTGTGAGGGACATCACGAAGCACTTTCGTGACACAGCAAGAATGAAGAAAGGCACCCCCGTCGTTGGCGTGATCAACAATGCTGACGTTGGGAGACTGATTTTCTCTGGAGAGGCCCTCACCTACAAGGACATTGTAGTGTGCATGGATGGAGACACCATGCCTGGCCTGTTCGCCTACAGAGCCGCTACCAAAGCTGGCTATTGCGGGGGAGCCGTTCTCGCTAAGGACGGAGCCGACACGTTCATCGTTGGCACTCACTCCGCAGGTGGCAAT---GGGGTTGGGTACTGCTCATGCGTATCCAGGTCCATGCTCCTCAAAATGAAGGCACACATTGACCCCGAACCACACCACGAGGGGTTGATTGTTGACACCAGAGATGTGGAAGAGCGCGTGCACGTCATGCGCAAAACCAAGCTTGCACCCACCGTGGCGCACGGTGTGTTCAATCCCCAATACGGTCCCGCTGCCTTGTCCAACAAGGACCCGCGACTGAATGAAGGGGTTGTCCTCGACGAGGTCATCTTCTCCAAGCACAAAGGAGACACCAAGATGTCACCAGAGGATAAAGCGCTGTTCCGCCGCTGTGCCGCCGACTACGCGTCGCGCTTACACAGTGTGTTGGGGACGGCAAATGCCCCATTGAGCATCTACGAGGCCATCAAGGGTGTCGACGGACTCGACGCCATGGAGCCGGACACAGCGCCTGGTCTCCCCTGGGCCCTCCAGGGGAAGCGCCGCGGTGCGTTGATTGACTTCGAGAACGGCACGGTCGGACCCGAAGTTCAGGCTGCCTTAGAGCTCATGGAGAAAAGAGAATACAAGTTTGCTTGCCAGACCTTCCTGAAGGACGAAATTCGCCCGATGGAGAAAGTACGTGCCGGCAAGACTCGCATTGTCGACGTCCTGCCTGTTGAACACATTCTTTACACTAGGATGATGATTGGCAGATTTTGTGCACAAATGCACTCAAACAACGGCCCGCAAATTGGATCCGCGGTCGGTTGTAACCCTGATGTTGATTGGCAAAGATTTGGCACACACTTCGCCCAGTACAGAAACGTGTGGGACGTGGACTATTCGGCCTTTGATGCTAACCACTGTAGTGATGCAATGAACATCATGTTTGAGGAGGTGTTTCGCACAGACTTTGGCTTCCACCCGAATGCTGAGTGGATTCTGAAGACCCTCGTGAACACGGAGCACGCCTATGAGAACAAACGCATTACTGTTGAAGGCGGAATGCCCTCCGGTTGTTCCGCGACTAGCATCATCAACACAATTTTGAACAACATCTACATGCTCTACGCGCTGCGTAGACACTATGAGGGTGTTGAGCTGGACACTTACACCATGATCTCTTACGGAGACGATATCGTGGTTGCGAGTGATTACGATCTGGACTTTGAGGCTCTCAAGCCTCACTTCAAATCTCTTGGTCAAACCATTACTCCAGCTGACAAAAGTGACAAAGGTTTTGTTCTTGGTCATTCCATCACCGATGTTACTTTCCTCAAAAGACACTTCCACATGGATTATGGAACTGGGTTTTACAAACCTGTGATGGCCTCGAAGACCCTCGAGGCTATCCTCTCCTTTGCACGCCGTGGGACCATACAGGAGAAGTTGATCTCCGTGGCGGGACTCGCCGTCCACTCTGGACCTGACGAGTACCGGCGTCTCTTTGAGCCTTTCCAGGGCCTCTTTGAGATTCCAAGCTACAGATCACTTTACCTGCGTTGGGTGAACGCCGTGTGTGGCGACGCA---------------------------------
>ADC92543
------------------------------------------------------ATGGACACAACTGATTGCTTTGTCGCT---CTGATCCACATATTTAGAGAGATTAAGGCACTGTTC---CTTTCACGGACACAAGGAAAG------ATGGAATTCACACTTCACAACGGTGAGAAGAAGACCTTTTACTCCAGACCCAACAACCATGACAACTGCTGGCTGAACACTATCCTCCAGTTGTTCAGGTATGTCGATGAGCCTTTCTTCGACTGGGTCTACGACTCGCCTGAAAACCTCACTCTCGAGGCGATTAGGCAGTTGGAGGAAGTTACTGGTCTTGAGCTGCACGAGGGTGGACCACCCGCCCTTGTCATCTGGAACATCAAGCATTTGCTCCACACCGGAGTCGGTACCGCTTCGCGCCCTAGCGAAGTGTGTATGGTAGACGGCACGGACATGTGTTTGGCTGATTTCCATGCTGGCATTTTCCTGAAAGGACAAGAACACGCTGTGTTTGCCTGTGTCACCTCCAACGGGTGGTACGCGATCGACGACGAGGACTTTTACCCCTGGACACCGGACCCGTCCGACGTCTTGGTGTTTGTTCCGTACGACCAAGAACCGCTCAACGGCGAGTGGAAAGCAAAGGTTCAGAAGCGGCTCAAGGGAGCCGGGCAGTCCAGTCCGGCGACCGGGTCGCAGAACCAGTCAGGCAACACTGGAAGCATCATTAACAACTACTACATGCAGCAGTACCAGAACTCCATGGACACGCAACTTGGAGACAACGCTATCAGCGGAGGCTCCAACGAGGGTTCCACGGACACCACGTCCACACACACAAACAACACCCAAAACAATGATTGGTTCTCACGCTTGGCCAGCTCGGCCTTTAGCGGACTGTTTGGTGCTCTTTTGGCTGACAAGAAAACGGAGGAGACAACTCTGCTTGAAGACCGCATTCTCACCACCAGAAATGGCCACACGACGTCGACGACACAGTCGAGTGTTGGCGTAACATATGGTTACGCTGTGGCTGAGGACGCGGTATCTGGGCCTAACACCTCAGGCCTGGAGACCCGCGTGACACAGGCTGAACGGTTCTTCAAGAAACACCTGTTTGACTGGACGCCGGGTTTGCCATTTGGACACTGTCACTACCTGGAACTCCCCTCTGAACACAAGGGCGTGTTTGGCAGCCTCATGAGCTCTTATGCTTACATGAGGAACGGGTGGGATATTGAGGTGACCGCTGTTGGAAACCAGTTCAATGGTGGTTGTCTCCTCGTCGCACTCGTGCCGGAGCTGAAAGAGCTCGACACGCGGCAGAAGTATCAGTTAACCCTCTTCCCACACCAGTTCATTAACCCGCGTACTAACATGACGGCT------CACATTAACGTGCCGTACGTGGGTGTCAACAGGTACGACCAGTATGAGCTCCACAAACCGTGGACGCTTGTGGTGATGGTGGTGGCCCCGCTTACCGTCAAA---ACTGGTGGCTCCGAACAGATCAAGGTCTACATGAATGCAGCGCCGACCTACGTGCACGTGGCAGGAGAACTGCCCTCGAAAGAGGGGATAGTTCCTGTGGCGTGTGTGGACGGTTACGGCAACATGGTAACCACGGACCCGAAGACGGCTGACCCCGTCTACGGGAAAGTGTCTAACCCCCCCAGAACAAGCTTCCCTGGGCGCTTCACAAACTTCCTTGATGTAGCGGAGGCGTGTCCAACCTTCCTCCGCTTC---GGAGAAGTACCATTTGTGAAGACGGTGAACTCT---GGTGACCGCTTGCTTGCCAAGTTTGACGTGTCCCTCGCTGCGGGGCACATGTCCAACACCTATTTGGCAGGGTTGGCACAGTACTACACACAGTACAGCGGCACTATGAATATTCACTTCATGTTCACCGGACCCACGGATGCCAAAGCCCGCTACATGGTGGCTTACATACCTCCTGGT------ATGACG---CCGCCAACGGACCCGGAGCGGGCTGCACACTGCATTCATTCTGAGTGGGACACTGGACTCAATTCTAAATTTACCTTTTCTATCCCTTACCTTTCTGCTGCAGACTATGCTTACACTGCTTCTGACGTGGCTGAGACCACGAGTGTGCAGGGATGGGTGTGTATTTACCAGATCACCCACGGTAAAGCTGAAGGTGACGCGCTGGTCGTGTCCGTCAGCGCTGGCAAGGACTTTGAGTTTCGACTGCCGGTGGACGCCCGCCAACAGACTACCACCACTGGCGAGTCCGCGGACCCAGTCACCACCACGGTTGAGAACTACGGAGGAGAGACCCAGACGGCCCGACGGCTTCACACTGATGTCGCATTCGTTCTCGACAGGTTCGTGAAACTCACCCAGCCC---AAGAGCACCCAAACCCTTGATCTCATGCAGATCCCCTCACACACACTGGTCGGGGCGCTTCTCCGGTCTGCGACGTACTACTTCTCAGACCTGGAGGTTGCGCTCGTCCACACAGGACCG---GTCACGTGGGTGCCCAATGGTGCGCCCAAGACCGCCTTGAACAACCACACCAACCCGACTGCCTACCAGAAGCAGCCTATCACCCGCTTGGCACTCCCCTACACCGCTCCCCACCGTGTGCTGTCAACAGTGTACAACGGGAAGACAACGTACGGA---------------GAAGAATCCTCGCGGCGTGGTGATCTTGCCGCCCTTGCACGCAGAGTGAACAACCGG------------CTGCCCACTTCCTTCAACTACGGCGCTGTGAAGGCCGACACCATCACGGAGCTGTTGATCCGCATGAAGCGTGCGGAAACATACTGCCCCAGGCCCTTGCTG---GCTCTTGAC---ACCACACAAGACCGCCGTAAACAGGAGATCATTGCACCTGAGAAACAGACCTTGAACTTTGACCTACTCAAGTTGGCAGGAGACGTGGAGTCCAACCCTGGG------CCCTTCTTCTTCTCTGACGTCAGGTCGAACTTCACCAAGCTGGTGGACACCATTAACCAGATGCAAGAGGACATGTCAACAAAACACGGACCCGACTTTAACCGGTTGGTGTCCGCATTTGAGGAACTGGCCACTGGAGTGAAGGCTATCAGGACTGGTCTTGACGAGGCCAAACCCTGGTACAAACTCATCAAACTCCTGAGCCGTTTGTCATGCATGGCCGCTGTAGCAGCACGGTCAAAGGACCCAGTCCTTGTGGCCATCATGCTGGCTGACACCGGCCTTGAGATTCTGGACAGCACATTCGTCGTGAAGAAGATCTCCGACTCACTCTCCAGTCTCTTTCACGTGCCGGCCCCCGTCTTCAGTTTCGGAGCCCCGGTTCTGTTGGCCGGGTTGGTCAAAGTCGCCTCGAGTTTCTTCCGGTCCACGCCCGAAGACCTTGAGAGAGCAGAGAAACAGCTCAAAGCACGTGACATCAATGACATCTTCGCCATTCTCAAGAACGGCGAGTGGCTGGTCAAATTGATTCTTGCCATCCGCGACTGGATTAAGGCATGGATCGCCTCAGAAGAAAAGTTTGTCACCATGACAGACTTGGTGCCTGGCATCCTAGAAAAGCAGCGGGACCTCAACGACCCGAGCAAGTACGAGGAAGCCAAGGAGTGGCTCGACAACGCGCGTCAAGCGTGTCTGAAGAGCGGGAACGTCCACATTGCTAACCTGTGCAAAGTGACCGCCCCGGCACCCAGCAAGTCGAGACCCGAACCCGTGGTCGTTTGCCTCCGAGGCAAATCCGGCCAGGGAAAGAGTTTCCTTGCGAACGTGCTCGCACAAGCAATCTCCACACACTTCACTGGCAGAACTGATTCAGTTTGGTACTGCCCGCCTGACCCTGACCACTTCGACGGTTACAACCAACAGACCGTTGTTGTGATGGATGATTTGGGCCAGAACCCCGACGGCAAGGACTTTAAGTACTTCGCCCAGATGGTTTCAACCACGGGGTTCATCCCGCCCATGGCCTCGCTCGAAGACAAAGGCAAACCCTTCAACAGCAAGGTCATCATCGCCACCACCAACCTGTACTCGGGCTTCACCCCGAGGACCATGGTGTGCCCTGATGCACTGAACCGGAGGTTTCACTTTGACATTGACGTGAGTGCCAAGGACGAGTACAAAATTAACAACAAGTTGGACATTATCAAAGCACTTGAAGACACCCACACCAACCCGGTGGCAATGTTTCAGTACGACTGTGCCCTTCTCAACGGCATGGCCGTTGAAATGAAGAGAATGCAACAAGACATGTTCAAGCCTCAACCGCCCCTCCAGAACGTGTACCAACTTGTTCAGGAGGTGATTGATCGGGTCGAGCTCCACGAGAAAGTGTCGAGCCACCCGATTTTCAAGCAGATCTCAATTCCTTCCCAAAAGTCTGTGTTGTACTTCCTCATCGAGAAAGGCCAGCATGAGGCAGCAATTGAATTCTTTGAGGGAATGGTGCACGACTCCATTAAGGAGGAACTCCGGCCCCTCATCCAACAGACCTCATTTGTGAAACGCGCTTTCAAGCGCCTGAAGGAAAACTTTGAGATTGTTGCCCTGTGTTTGACTCTTTTGGCAAACATAGTGATCATGATCCGCGAGACGCGCAAGAGACAGCAGATGGTGGATGATGCGGTGAACGAGTACATCGACAAAGCCAACATCACCACAGATGACAAAACTCTTGACGAGGCGGAAAAGAACCCTCTGGAGACCAGTGGTGCTAGCACCGTTGGTTTCAGAGAGAGAACCCTCCCGGGGCGCAAGACGAGTGATGACGTGAATTCCGAGCCCGTCAAACCCGTGGAGGAACAACCACAAGCTGAAGGACCCTACGCCGGGCCACTCGAGCGTCAGAAACCTCTGAAAGTGAGAGCCAAGCTCCCACAGCAAGAGGGACCTTACGCTGGCCCGATGGAGAGACAGAAACCACTGAAAGTGAAAGCAAAAGCCCCGGTCGTTAAGGAAGGGCCTTACGAAGGACCGGTGAAGAAACCTGTCGCTTTGAAAGTGAAAGCAAAG---AATTTGATTGTCACTGAGAGTGGTGCCCCACCGACTGACTTGCAAAAGATGGTCATGGGCAACACCAAGCCTGTTGAGCTCATCCTCGACGGCAAGACGGTAGCCATTTGCTGCGCTACCGGAGTCTTTGGTACTGCCTACCTCGTGCCTCGTCACCTTTTCGCGGAGAAGTACGACAAGATCATGCTGGACGGCAGAGCCATGACAGACAGTGACTACAGAGTGTTTGAGTTTGAGATTAAAGTAAAAGGACAGGACATGCTCTCGGACGCCGCACTCATGGTGCTCCACCGTGGGAATCGCGTGCGTGACATCACGAAGCACTTCCGTGATGTAGCCAGGATGAAGAAAGGAACCCCCGTCGTTGGTGTGATCAACAACGCCGACGTTGGGAGACTGATTTTCTCCGGTGAGGCTCTAACCTACAAAGACATTGTAGTGTGCATGGATGGAGACACCATGCCTGGCCTCTTTGCCTACAAGGCCGTCACCAGGGCAGGCTACTGTGGAGGAGCCGTTCTCGCGAAGGACGGAGCCGAGACTTTCATCGTCGGCACTCACTCTGCAGGCGGCAAC---GGAGTTGGATACTGCTCGTGCGTTTCCAGGTCCATGCTGCTCAAGATAAAGGCTCACATTGATCCCGAACCACACCACGAGGGATTGGTTGTTGACACCAGAGATGTGGAGGAGCGCGTGCACGTCATGCGCAAAACCAAGCTCGCACCCACCGTAGCACACGGTGTGTTCAACCCTGAATTTGGGCCTGCTGCTTTGTCCAACAAGGACCCGCGCTTGAACGAAGGAGTTGTCCTCGACGAAGTCATCTTCTCCAAGCACAAGGGAGACACAAAGATGTCTGAGGAGGACAAAGCGCTGTTCCGACGTTGCGCTGCCGACTACGCGTCGCGCTTGCACAGCGTGCTGGGTACAGCAAATGCCCCGTTGAGCATTTACGAGGCAATCAAGGGCGTCGACGGACTCGATGCCATGGAACCAGACACCGCACCTGGCCTTCCCTGGGCCCTCCAGGGGAAACGCCGTGGTGCGCTGATTGACTTCGAGAACGGCACAGTCGGACCCGAGGTCGAGGCTGCCCTAAAGCTCATGGAGAAAAGAGAATACAAGTTTGCTTGTCAGACCTTCCTGAAGGACGAGATTCGCCCGATGGAGAAAGTACGAGCCGGCAAGACTCGCATTGTCGATGTCTTGCCTGTTGAACACATTCTTTACACTAGGATGATGATTGGCAGATTTTGTGCTCAAATGCACTCAAACAACGGACCGCGAATTGGCTCGGCGGTCGGTTGCAACCCTGATGTTGATTGGCAACGATTTGGCACACATTTCGCCCAGTACAGAAACGTGTGGGATGTGGACTACTCGGCCTTTGATGCTAACCACTGCAGCGATGCAATGAACATCATGTTTGAGGAGGTGTTTCGCACAGAGTTTGGCTTCCACCCGAACGCCGAGTGGATCCTGAAGACTCTTGTGAATACGGAACATGCTTATGAGAACAAACGCATTGTTGTCGAGGGCGGGATGCCGTCTGGCTGTTCCGCGACAAGCATCATAAACACAATTTTGAACAACATTTACGTGCTCTACGCTTTGCGCAGACACTATGAAGGAGTGGAACTGGACACTTACACCATGATCTCCTACGGAGACGACGTTGTGGTCGCAAGTGACTATGATTTGGACTTTGAGGCTCTCAAGCCCCACTTTAAATCTCTTGGTCAAACCATCACTCCGGCTGACAAAAGCGACAAAGGTTTTGTTCTTGGTCACTCCATCACCGATGTCACTTTCCTCAAAAGACACTTCCACATGGATTATGGAACTGGGTTTTACAAACCTGTGATGGCCTCGAAGACCCTCGAGGCTATCCTCTCCTTTGCACGCCGTGGGACCATACAGGAGAAGTTGATCTCCGTGGCAGGACTCGCCGTCCACTCTGGACCCGACGAGTACCGGCGTCTCTTTGAGCCCTTCCAGGGCCTCTTTGAGATTCCAAGCTACAGATCACTTTACCTGCGTTGGGTGAACGCCGTGTGCGGTGACGCA---------------------------------
>ADC92544
------------------------------------------------------ATGAACACAACTGACTGCTTTATTGCT---TTACTGCACGCCTTCAGAGAGTTTAAAGCACGACTG---GTCTCAAAGACAAAAGAGAGA------ATGGAATTCACACTGTACAACGGTGAGAAGAAAATCTTCTACTCCAGACCCAACAACCATGACAACTGCTGGCTGAACACCATCCTCCAGTTGTTCAGGTACGTTGATGAACCTTTCTTCGACTGGGTCTATGAATCACCTGAAAACCTTACTCTTGAGGCAATTCAGCAACTGGAAGAGGTTACTGGTCTTGAGCTGCACGAGGGCGGTCCACCCGCTCTCGTCATTTGGAACATTAAGCACCTGCTCCACACCGGAATCGGTACCGCCTCGCGACCTAGCGAGGTGTGTATGGTAGACGGTACCGACATGTGTCTGGCTGACTTCCATGCTGGCATCTTTCTGAAAGGACAAGAACACGCTGTGTTTGCCTGTGTCACCTCCAACGGGTGGTACGCGATTGATGACGAGGAATTTTACCCCTGGACGCCGGACCCGTCCGACGTCCTGGTGTTTGTCCCGTATGATCAAGAACCGCTCAATGGAGAGTGGAAAGCAAAAGTCCAGAAGCGACTCAAGGGAGCTGGGCAATCCAGCCCGGCGACCGGGTCGCAAAATCAATCAGGCAACACTGGAAGCATCATTAACAATTACTACATGCAGCAGTACCAGAACTCCATGGACACGCAACTTGGAGACAACGCTATCAGCGGAGGCTCCAACGAGGGTTCCACGGACACCACGTCCACACACACAAACAACACCCAAAACAATGATTGGTTCTCACGCTTGGCCAGCTCGGCCTTTAGCGGACTGTTTGGTGCTCTTTTGGCTGACAAGAAAACGGAGGAGACAACTCTGCTTGAAGACCGCATTCTCACCACCAGAAACGGCCACACGACGTCGACGACACAGTCGAGCGTCGGCGTTACCTACGGTTACGCCATGGCCGAAGACGCGGTGTCAGGGCCCAACACCTCGGGCCTAGAGACTCGTGTGTTACAAGCTGAGCGGTTCTTCAAGAAACACCTGTTTGATTGGACACCGAATTTGGAATTTGGGCACTGTCATTACCTGGAACTCCCCTCTGAACACAAAGGCGTCTATGGAAGCCTCCAGAACTCTTATGCTTACATGAGGAACGGGTGGGACATTGAGGTTACCGCTGTTGGAAACCAATTCAACGGTGGTTGTCTTCTTGTCGCGCTTGTGCCAGAATTGAAAACCCTTGGAACACGGCAAAAGTACCAACTGACTCTTTTCCCCCACCAGTTTGTAAACCCACGCACCAACATGACGGCT------CACATCAACGTGCCGTACGTGGGTGTTAACAGGTATGATCAATACGCGCTCCACAAACCATGGACGCTCGTAGTGATGGTGGTGGCGCCACTCACTGTCAAA---ACTGGTGGATCTGAACAAATCAAGGTTTACATGAATGCAGCACCGACCTACGTGCACGTGGCGGGAGAGCTACCCTCGAAGGAGGGAATAGTCCCCGTTGCGTGTGCGGATGGATATGGCAACATGGTGACCACGGACCCGAAGACGGCTGACCCCGTTTATGGGAAAGTGTTCAACCCCCCCCGGACGAACCTGCCCGGGCGGTTCACGAACTTCCTTGATGTTGCGGAGGCCTGTCCAACCTTCCTCCGCTTC---GGAGAAGTTCCGTTTGTGAAGACGGTGAACACC---GGTGACCGTTTGCTTGCCAAGTTTGACGTGTCCCTCTCTGCAGGGCACATGGCTAACACCTACTTGGCTGGCTTGGCGCAGTACTACACACAGTACAGCGGCACCATGAACGTTCACTTCATGTTTACCGGCCCCACAGATGCCAAAGCCCGCTATATGGTGGCTTACGTGCCCCCGGGC------ATGGAA---CCACCCACTGACCCTGAGCGGGCTGCACACTGCATTCATTCTGAGTGGGACACCGGACTCAACTCCAAATTCACTTTCTCCATACCATACCTTTCTGCTGCTGACTACGGGTACACTGCTTCCAACGTGGCCGAGACCACAAGTGTGCAGGGCTGGGTGTGCATCTACCAGATCACACATGGCAAAGCTGAGGGTGACGCCTTGGTCGTTTCCGTCAGCGCCGGCAAGGACTTTGAGTTTCGACTGCCAGTCGATGCTCGCCAGCAAACCACAACCACAGGCGAGTCAGCAGACCCCGTCACCACTACGGTGGAAAACTACGGGGGAGTGACGCAGGCGGCCCGACGTCTCCACACCGACGTTGCCTTCGTTCTCGACAGGTTTGTGAAACTTACCCAGCCC---AAGAGCACTCAGGTTCTTGACCTCATGCAGATACCCTCACACACACTGGTTGGAGCCCTGCTTCGGTCTGCGACGTACTACTTCTCAGACCTGGAGATTGCGCTTGTCCACACAGGCCCG---GTCACGTGGGTGCCCAACGGCGCACCTAAGGTTGCCCTGGACAACCAGACCAATCCCACTGCCTACCAAAAGCAGCCCATTACCCGTCTGGCGCTCCCTTACACCGCCCCCCACCGTGTGCTGGCAACAGTGTACAACGGGAAGACGGCATACGGG---------------GAGACGACCACGAGGCGTGGTGATCTTGCTGCCCTAGCACAAAGGGTGAGCAGGCAG------------TTGCCAACCTCCTTCAACTACGGCGCAGTGAAGGCCGAAAGCATCACAGAGTTGTTGGTCCGCATCAAACGCGCGGAGACATACTGCCCCAGGCCTCTGTTG---GCTCTTGAC---ACCGTCCAAGACCGCCGCAAACAGGAAATCATTGCGCCCGAGAAGCAGACCCTGAACTTTGACCTTCTCAAGCTGGCAGGAGACGTTGAGTCCAACCCTGGG------CCCTTCTTCTTTTCCGACGTTAGGTCAAACTTCTCCAAACTGGTGGAAACCATCAACCAGATGCAGGAGGACATGTCAACAAAACACGGACCCGACTTTAACCGGTTGGTGTCCGCGTTTGAGGAATTGGCCACTGGAGTAAAAGCTATCAGGAACGGTCTCGACGAGGCTAAGCCCTGGTACAAGCTTATCAAACTCCTAAGCCGCTTGTCATGCATGGCCGCTGTAGCAGCACGGTCAAAGGACCCAGTCCTTGTGGCCATCATGCTGGCTGACACCGGCCTTGAGATTCTGGACAGCACATTCGTCGTGAAGAAGATCTCCGACTCACTCTCCAGTCTCTTTCACGTGCCGGCCCCCGTCTTCAGTTTCGGAGCCCCGGTTCTGTTGGCCGGGTTGGTCAAAGTCGCCTCGAGTTTCTTCCGGTCCACGCCCGAAGACCTTGAGAGAGCAGAGAAACAGCTCAAAGCACGTGACATCAATGACATCTTCGCCATTCTCAAGAACGGCGAGTGGCTGGTCAAGCTGATCCTGGCTATCCGCGACTGGATTAAAGCATGGATCGCCTCGGAAGAGAAGTTTGTCACCATGACAGACCTGGTGCCTGGTATCCTTGAAAAGCAACGGGACCTCAACGACCCAAGCAAGTACAAGGAAGCCAAGGAATGGCTCGACAACGCGCGCCAAGCGTGTCTGAAGAGCGGAAACGTCCACATTGCCAACCTGTGCAAAGTGGTCGCTCCGGCACCAAGCAAGTCGAGACCCGAGCCTGTGGTCGTTTGCCTCCGCGGCAAATCTGGCCAGGGCAAGAGTTTCCTTGCGAACGTGCTCGCACAAGCAATCTCTTCCCACTTCACTGGCAGAACCGATTCAGTTTGGTACTGCCCACCAGACCCTGACCACTTCGACGGTTACAACCAACAGACCGTTGTTGTGATGGATGATTTGGGCCAGAACCCCGACGGCAAGGACTTCAAGTACTTTGCCCAAATGGTCTCAACCACCGGGTTCATCCCGCCCATGGCCTCACTTGAAGACAAGGGCAAACCTTTCAACAGCAAAGTCATCATCGCCACCACCAACCTGTACTCGGGCTTCACCCCGAGGACCATGGTGTGCCCTGATGCACTGAACCGGAGGTTTCACTTTGACATTGACGTGAGTGCCAAGGACGAGTACAAAATTAACAACAAGTTGGACATTATCAAAGCTCTTGAGGACACGCACACCAACCCTGTCGCGATGTTCCAATACGACTGTGCCCTTCTCAATGGCATGGCCGTTGAAATGAAGAGAATGCAACAAGACATGTTCAAGCCTCAACCGCCCCTCCAGAACGTGTACCAGCTTGTTCAAGAGGTGATTGACCGGGTCGAGCTCCACGAGAAAGTGTCGAGCCACCCGATTTTCAAGCAGATCTCAATTCCTTCCCAAAAGTCTGTGTTGTACTTCCTCATCGAGAAAGGCCAGCATGAGGCAGCAATTGAATTCTTTGAGGGAATGGTGCACGACTCCATTAAGGAGGAACTCCGGCCCCTCATCCAACAGACCTCATTTGTGAAACGCGCTTTCAAGCGCCTGAAGGAAAACTTTGAGATTGTTGCCCTGTGTTTGACTCTTTTGGCAAACATAGTGATCATGATCCGCGAGACGCGCAAGAGACAGCAGATGGTGGATGATGCGGTGAACGAGTACATTGAGAAGGCAAACATCACCACAGATGACAAAACTCTTGATGAAGCGGAAAAGAACCCCCTGGAAACCAGTGGTGCCAGCACCGTTGGCTTCAGGGAGAGGCCTCTCAACGGGCACAAGGCGAGCGATGACGTGAACTCCGAGCCCGCCAAACCCGTGGAAGAGCAACCACATGCTGAAGGACCCTACGCCGGACCACTCGAGCGTCAGAAACCTCTGAAAGTGAGAGCCAAGCTGCCACAGCAGGAGGGACCCTACGCCGGTCCGATGGAGAGACAGAAACCACTGAAAGTAAAAGCAAAAGCCCCGGTCGTGAAGGAAGGACCCTACGAAGGACCGGTGAAGAAGCCTGTCGCTTTGAAAGTGAAAGCTAAG---AACTTGATTGTCACTGAGAGTGGTGCCCCCCCGACCGACTTGCAAAAGATGGTCATGGGCAACACCAAGCCTGTTGAGCTCATCCTCGACGGGAAGACGGTAGCCATCTGCTGCGCTACTGGAGTCTTTGGTACCGCCTACCTCGTGCCTCGCCATCTTTTCGCTGAAAAGTATGACAAGATCATGCTGGACGGCAGAGCCATGACAGACAGTGACTACAGAGTGTTTGAGTTTGAGATTAAAGTAAAAGGACAGGACATGCTCTCAGATGCCGCGCTCATGGTGCTGCACCGTGGGAACCGCGTGAGAGACATCACGAAACACTTTCGTGATGTGGCAAGAATGAAGAAGGGTACCCCCGTCGTTGGTGTGATTAACAACGCCGACGTCGGGAGACTGATCTTTTCTGGTGAGGCCCTCACCTACAAGGATATTGTGGTGTGCATGGACGGGGACACCATGCCGGGCCTGTTTGCCTACAAAGCCGCCACCAAGGCCGGTTACTGCGGAGGAGCCGTTCTCGCTAAGGACGGAGCCGACACGTTCATCGTTGGCACTCACTCCGCAGGTGGCAAT---GGAGTTGGGTACTGCTCATGCGTGTCTAGGTCCATGCTCCTGAAGATGAAGGCACACATTGACCCTGAACCACACCACGAAGGGCTGATTGTTGACACCAGAGATGTGGAAGAGCGCGTCCATGTTATGCGCAAAACCAAGCTTGCACCCACCGTGGCACACGGTGTGTTTAACCCTGAGTACGGCCCCGCCGCCTTGTCTAACAAAGACCCGCGGCTGAACGAAGGGGTTGTCCTCGACGAGGTTATCTTCTCCAAACACAAGGGAGACGCAAAGATGTCACCGGAGGACAAAGAGCTGTTCCGCCGCTGTGCCGCCGACTACGCGTCGCGTCTTCACGGTGTGCTGGGTACGGCGAACGCCCCATTGAGCATCTACGAGGCCATTAAAGGTGTCGACGGACTCGACGCCATGGAACCAGACACAGCGCCTGGTCTCCCCTGGGCCCTCCAGGGGAAACGCCGCGGCGCGCTGATTGACTTCGAGAACGGCACTGTCGGGCCCGAAGTTCAGACTGCCCTAGATCTCATGGAGAAGAGAGAATACAAGTTTGCTTGTCAGACCTTCCTGAAAGACGAGATTCGTTCGATGGAGAAAGTCCGTGCCGGCAAGACTCGCATCGTCGACGTCCTGCCTGTTGAACATATTCTTTACACCATGATGATGATTGGCAGATTCTGTGCTCAAATGCACTCAAACAACGGACCGCAAATTGGATCGGCGGTTGGTTGTAACCCTGATGTTGACTGGCAAAGATTTGGAACACACTTCGCTCAATACAGGAACGTGTGGGACGTGGACTATCGCGCCTTTGATGCTAACCACTGCAGCGATGCAATGAACATCATGCTTGAGGAGGTGTTTCGCACAGAGTTTGGCTTCCACCCGAACGCCGAGTGGATCCTGAAGACTCTTGTGAATACGGAACATGCTTATGAGAACAAACGCATTGTTGTCGAGGGCGGGATGCCGTCTGGCTGTTCCGCGACAAGCATCATAAACACAATTTTGAACAACATTTACGTGCTCTACGCTTTGCGCAGACACTATGAGGGAGTTGAGCTGGACACTTACACCATGATCTCCTACGGAGATGACATCGTGGTGGCAAGTGATTACGATCTGGACTTTGAGGCCCTCAAGCCTCACTTCAAATCTCTGGGCCAAACCATCACTCCAGCTGACAAAAGCGACAAAGGTTTTGTTCTTGGTCACTCCATTACTGATGTCACTTTCCTCAAAAGACACTTCCACATGGATTATGGAACTGGGTTTTATAAACCTGTGATGGCTTCGAAGACCCTCGAGGCTATCCTCTCCTTTGCACGCCGTGGGACCATACAGGAGAAGTTGATCTCCGTGGCAGGACTCGCCGTCCACTCTGGACCTGACGAGTACCGGCGTCTCTTTGAGCCCTTCCAAGGCCTCTTTGAGATTCCAAGCTACAGATCACTTTACCTGCGTTGGGTGAACGCCGTGTGCGGTGACGCA---------------------------------
>ADC92545
------------------------------------------------------ATGAATACAATTGATTGCTTTATCGCT---TTGTTGCACGCCATTAGAGAGATAAAAGCACGACTG---GTTCCAAGGACACAAGAGAAA------ATGGAATTCACACTTCACAACGGTGAGAAGAAGACCTTTTACTCTAGGCCCAACAACAACGACAACTGTTGGCTGAATGCCATCCTCCAGCTGTTTAGGTATGTCGATGAACCTTTCTTCGACTGGGTCTACGAATCACCTGAGAACCTCACTCTTGAGGCGATCAAACAACTGGAAGAAATCACCGGCCTTGAACTGCACGAGGGCGGTCCACCCGCTCTAGTTGTCTGGAACATCAAGCACTTGCTCCAAACCGGAATCGGTACCGCCTCGCGACCCAGCGAGGTGTGTATGGTGGACGGTACGGACATGTGTTTGGCTGACTTTCACGCTGGCATCTTCCTGAAAGGACAGGAACACGCCGTGTTTGCCTGTGTCACCTCCAATGGGTGGTACGCGATTGATGACGAGGACTTTTACCCCTGGACGCCGGACCCGTCCGACGTGCTGGTGTTTGTCCCGTACGATCAAGAACCACTCAACGGGGATTGGAAAGCAAAGGTTCAGAGACGACTCAAGGGAGCTGGGCAATCCAGCCCGGCTACTGGGTCACAGAACCAATCAGGCAACACCGGGAGCATCATCAACAACTACTATATGCAGCAGTACCAGAACTCTATGGACACACAACTTGGTGACAACGCTATCAGCGGAGGCTCCAACGAGGGGTCCACGGACACAACCTCCACCCACACAACCAACACCCAGAACAATGACTGGTTTTCGAAACTGGCTAGCTCTGCTTTCAGCGGTCTGTTCGGCGCCCTTCTCGCCGACAAGAAAACCGAGGAGACCACTCTTCTCGAGGACCGTATCCTCACCACCCGAAACGGACACACCACCTCGACAACCCAGTCGAGTGTTGGTATCACGTACGGGTACGCGACAGCTGAGGACTTTGTGAGCGGGCCAAACACCTCCGGTCTTGAGACCAGGGTTGTCCAGGCAGAACGGTTTTTCAAAACCCACTTGTTCGACTGGGTCACCAGTGACTCGTTCGGACGGTGCCACCTTTTGGAGCTCCCGACTGACCACAAAGGTGTCTACGGTGGCCTGACCGACTCATATGCCTACATGAGGAACGGTTGGGATGTCGAAGTCACCGCTGTGGGGAACCAGTTCAACGGGGGCTGCCTGTTGGTGGCCATGGTGCCTGAGCTTTGTTCCATCCAAAAGAGAGAGCTGTACCAGCTCACGCTCTTTCCCCACCAGTTCATCAACCCACGGACGAACATGACAGCC------CACATCAAGGTGCCCTTCGTTGGCGTCAACCGCTACGACCAGTACAAGGTGCATAAGCCTTGGACCCTTGTGGTTATGGTTGTAGCTCCCCTGACTGTCAAC---ACCGAAGGCGCTCCGCAGATCAAGGTGTATGCCAACATCGCACCAACCAACGTGCACGTCGCAGGTGAATTCCCTTCCAAAGAGGGGATTTTCCCTGTGGCTTGTAGCGATGGTTACGGCGGTTTGGTGACCACTGATCCGAAGACGGCTGACCCCGTCTACGGCAAAGTGTTCAACCCCCCCCGCAGCATGTTGCCGGGGCGGTTCACCAACCTCCTGGATGTGGCTGAGGCGTGTCCCACGTTTCTGCACTTCGAAGGTGACGTACCATACGTGACTACGAAGACGGAT---TCGGACAGGGTGCTCGCGCAATTTGATTTGTCTTTGGCAGCAAAGCACATGTCAAACACCTTTCTTGCGGGTCTCGCCCAGTACTACGCACAGTACAGTGGCACAATCAACCTGCACTTCATGTTCACGGGTCCCACTGACGCGAAAGCGCGTTACATGATTGCATATGCTCCACCGGGC------ATGGAG---CCGCCCAAAACACCTGAGGCCGCTGCCCATTGCATCCATGCAGAGTGGGATACGGGTTTGAACTCAAAGTTCACTTTTTCCATCCCCTACCTCTCGGCGGCTGACTACGCGTATACCGCGTCTGACACTGCCGAGACCACAAATGTCCAGGGGTGGGTCTGTTTGTTCCAGATAACACACGGCAAAGCTGATGGTGATGCTCTTGTTGTGCTGGCCAGCGCTGGCAAAGACTTTGAGCTGCGCCTGCCTGTGGACGCCCGCCAGCAGACCACTTCGACAGGCGAGTCAGCCGATCCCGTGACTACCACCGTTGAGAACTACGGTGGTGAGACACAGGTCCAGAGGCGTCAACACACAGACGTCTCATTTATATTGGATAGATTTGTGAAAGTTACACCAAAA---GACCAAATTAATGTGTTGGACCTGATGCAGACCCCCTCCCACACCCTGGTGGGGGCGCTCCTTCGTACTGCCACTTACTACTTCGCTGATTTAGAAGTGGCGGTGAAACACGAGGGGAAC---CTCACTTGGGTACCAAATGGAGCACCTGAAACAGCTTTGGAAAACACCACCAATCCAACTGCCTACCACAAAGCACCACTCACCCGGCTTGCGCTGCCTTACACGGCACCACACCGTGTTTTGGCTACCGTTTACAACGGGAACTGCAGATACGCC---------GAGGGTCCCTTGACCAACGTGAGAGGTGATCTCCAGGTGCTGGCTCAGAAGGCGGCGAGGCCG------------CTGCCTACCTCTTTCAACTACGGTGCCATCAAAGCCACTCGGGTGACAGAACTGCTGTACCGCATGAAGAGGGCCGAGACGTACTGTCCGCGGCCTCTCTTG---GCTGTCCAC---CCGGCTGAGGCTAGACACAAACAGAAAATTGTGGCGCCTGTGAAGCAGTCCTTGAACTTTGACCTGCTCAAGTTGGCGGGAGACGTTGAGTCCAACCCCGGG------CCCTTCTTCTTCTCCGACGTCAGGTCAAATTTCTCCAAACTGGTGGAAACCATCAACCAGATGCAGGAGGACATGTCAACAAAACACGGGCCTGACTTTAACCGGTTAGTGTCCGCGTTTGAGGAACTGGCCACTGGAGTAAAAGCTATCAGGACAGGCCTCGACGAGGCCAAACCCTGGTACAAGCTCATCAAACTCCTAAGCCGCCTGTCATGTATGGCCGCTGTGGCAGCACGGTCCAAGGACCCAGTCCTTGTGGCCATCATGCTGGCCGACACCGGTCTTGAGATTCTGGACAGCACGTTTGTCGTGAAGAAGATCTCCGACTCGCTCTCCAGTCTCTTTCACGTGCCGGCCCCCGTCTTCAGTTTCGGAGCCCCGATTCTGCTGGCCGGGTTGGTCAAAGTCGCCTCGAGTTTCTTCCGGTCAACACCCGAAGACCTCGAGAGAGCAGAAAAGCAGCTCAAAGCACGTGACATTAATGACATTTTCGCCATTCTCAAGAACGGCGAGTGGCTGGTCAAGTTGATCCTAGCTATCCGCGACTGGATTAAAGCATGGATCGCCTCAGAAGAGAAGTTTGTCACCATGACAGACTTAGTGCCTGGCATTCTTGAAAAGCAGCGGGACCTCAACGACCCGAGCAAGTACAAGGAAGCCAAGGAATGGCTCGACAACGCGCGCCAAGCGTGTTTGAAGAGCGGGAACGTCCACATTGCCAACCTTTGCAAAGTGGTCGCCCCGGCACCGAGCAAGTCGAGACCCGAGCCCGTGGTCGTTTGCCTCCGAGGCAAATCCGGTCAGGGCAAGAGTTTCCTTGCGAACGTGCTTGCACAAGCAATCTCCACCCACTTCACTGGCAGAACCGATTCAGTTTGGTACTGCCCGCCAGACCCTGACCACTTCGACGGTTACAACCAACAGACCGTTGTAGTGATGGATGATTTGGGCCAGAACCCTGATGGCAAGGACTTTAAGTACTTTGCCCAAATGGTTTCCACCACGGGGTTCATCCCGCCCATGGCCTCGCTCGAAGACAAGGGAAAACCCTTCAACAGCAAAGTCATCATTGCCACCACCAACCTGTACTCGGGTTTCACCCCGAGGACCATGGTGTGCCCAGACGCGCTGAACCGAAGGTTTCACTTTGACATCGACGTGAGTGCCAAGGATGGGTACAAAATTAACAACAAACTGGACATAATCAAAGCTCTTGAGGACACCCACACCAACCCAGTGGCGATGTTCCAGTACGACTGCGCCCTTCTCAACGGCATGGCAGTCGAGATGAAGAGAATGCAACAAGACATGTTCAAGCCCCAACCGCCTCTGCAGAACGTGTACCAGCTCGTTCAGGAGGTGATTGATCGGGTCGAGCTCCACGAGAAAGTGTCGAGCCACCCGATTTTCAAACAAATCTCAATTCCTTCCCAAAAGTCTGTGTTGTACTTCCTCATTGAGAAAGGCCAGCACGAAGCAGCAATTGAATTCTTTGAGGGGATGGTACACGACTCCATCAAGGACGAGCTCCGACCCCTCATCCAACAGACCTCATTTGTGAAACGCGCTTTCAAGCGCTTGAGGGAAAACTTTGAGATTGTTGCACTGTGTTTGACTCTTCTGGCAAACATAGTAATCATGATCCGCGAGACCCGCAAGAGACAGCAAATGGTGGACGATGCAGTGAATGAGTACATCGAGAAAGCAAACATCACCACGGATGACAAGACTCTTGACGAGGCGGAAAAGAACCCTCTGGAGACTAGCGGTGTCAGCACCGTTGGTTTCAGAGAGAAAACTCTCCCAGGACACAGGACGTGTGATGACGTGAACTCCGAGCCCGTTAAACCTGTGGAAGAGCAACCACAAGCTGAAGGACCCTACGCCGGACCGCTTGAGCGCCAGAAACCTCTGAAAGTGAGAGCCAAGCTACCACAACAGGAGGGGCCTTACGCTGGTCCGATGGAGAGACAGAAACCACTGAAATTGAAAGTGAGCGCCCCGGTCGTGAAGGAAGGACCTTACGAGGGACCGGTGAAGAAGCCTGTTGCCCTGAAAGTGAAAGCAAAG---AACTTGATTGTCACTGAGAGTGGTGCTCCCCCGACCGATCTGCAGAAGATGGTCATGAGCAACACTAAGCCTGTTGAGCTCATCCTCGACGGGAAGACAGTAGCCATCTGCTGTGCTACTGGAGTGTTTGGTACTGCCTACCTCGTGCCTCGTCATCTTTTCGCTGAGAAGTACGACAAGATCATGTTGGACGGTAGAGCCATGACAGACAGTGACTACAGAGTGTTTGAGTTTGAGATTAATGTAAAAGGACAGGACATGCTCTCAGACGCCGCTCTCATGGTGTTGCACCGTGGGAACCGCGTAAGGGACATCACGAAACACTTTCGTGACACAGCAAGAATGAAGAAAGGTACCCCTGTCGTTGGCGTGATCAACAACGCTGACGTTGGGAGACTGATTTTCTCTGGTGAGGCCCTTACCTACAAGGACATTGTAGTGTGCATGGACGGAGACGCCATGCCGGGCCTGTTCGCCTACAAAGCCGCCACCAAGGCTGGCTACTGCGGGGGAGCCGTTCTCGCCAAGGACGGAGCCGATACGTTCATCGTTGGCACTCACTCCGCAGGTGGCAAT---GGGGTTGGGTACTGCTCATGTGTATCCAGGTCCATGCTCCTCAAAATGAAGGCACACATTGACCCCGAACCACACCACGAGGGGCTGATTGTTGACACCAGAGATGTGGAAGAACGCGTGCACGTCATGCGTAAAACCAAGCTTGCACCCACCGTGGCGCACGGTGTGTTCAACCCCGAATACGGTCCCGCTGCCTTGTCCAACAAGGACCCGCGACTGAATGAAGGGATTGTCCTCGACGAGGTCATCTTCTCCAAGCATAAAGGAGACACACACATGTCACCAGAGGACAAAGCGCTGTTCCGCCGCTGCGCTGCCGACTACGCGTCGCGCTTGCACAGTGTTTTGGGTACGGCAAATGCCCCGTTGAGCATCTACGAGGCCATCAAAGGCGTCGACGGACTCGACGCCATGGAGCCGGACACAGCGCCCGGCCTTCCCTGGGCTCTTCAGGGGAAGCGCCGCGGTGCGCTCATTGACTTCGAGAACGGCACGGTCGGACCCGAAGTCCAGGCTGCACTAGAGCTCATGGAGAAAAGAGAATACAAGTTTGCTTGCCAGACCTTCCTGAAGGACGAAATTCGCCCGATGGAGAAAGTGCGTGCCGGCAAGACTCGCATTGTCGATGTCCTGCCTGTTGAACACATTCTTTACACCAGGATGATGATTGGCAGATTTTGTGCACAGATGCACTCAAACAACGGCCCGCAAATTGGATCCGCGGTCGGTTGTAACCCTGATGTTGATTGGCAAAGATTTGGCACACACTTCGCCCAATACAGAAACGTGTGGGATGTGGACTATTCGGCCTTTGATGCTAACCACTGCAGCGATGCAATGAACATCATGTTTGAGGAGGTGTTTCGCACAGACTTTGGCTTCCACCCGAACGCTGAGTGGATACTGAAGACCCTTGTGAACACGGAACACGCCTATGAGAACAAACGCATTACTGTTGAGGGCGGAATGCCTTCTGGTTGTTCTGCGACTAGCATCATCAACACAATTCTGAACAACATCTACGTGCTCTACGCGCTGCGTAGACACTATGAGGGTGTTGAGCTGGACACTTACACCATGATCTCTTACGGAGACGATATCGTGGTTGCGAGTGATTACGATCTGGACTTTGAGGCTCTCAAGCCTCACTTCAAATCTCTTGGTCAAACCATTACTCCAGCTGACAAAAGTGACAAAGGTTTTGTTCTTGGTCATTCCATCACCGACGTTACTTTCCTCAAAAGACACTTCCACATGGATTATGGAACTGGGTTTTACAAACCTGTGATGGCCTCGAAGACCCTCGAGGCTATCCTCTCCTTTGCACGCCGTGGGACCATACAGGAGAAGTTGATCTCCGTGGCAGGACTCGCCGTCCACTCTGGACCTGACGAGTACCGGCGTCTCTTTGAGCCTTTCCAGGGCCTCTTTGAGATTCCAAGCTACAGATCACTTTACCTGCGTTGGGTGAACGCCGTGTGTGGCGACGCA---------------------------------
>ADC92546
------------------------------------------------------ATGAATACAATTGATTGCTTTATCGCT---TTGTTGCACGCCATTAGAGAGATAAAAGCACGACTG---GTTCCAAGGACACAAGAGAAA------ATGGAATTCACACTTCACAACGGTGAGAAGAAGACCTTTTACTCTAGGCCCAACAACAACGACAACTGTTGGCTGAATGCCATCCTCCAGCTGTTTAGGTATGTCGATGAACCTTTCTTCGACTGGGTCTACGAATCACCTGAGAACCTCACTCTTGAGGCGATCAAACAACTGGAAGAAATCACCGGCCTTGAACTGCACGAGGGCGGTCCACCCGCTCTAGTTGTCTGGAACATCAAGCACTTGCTCCAAACCGGAATCGGTACCGCCTCGCGACCCAGCGAGGTGTGTATGGTGGACGGTACGGACATGTGTTTGGCTGACTTTCACGCTGGCATCTTCCTGAAAGGACAGGAACACGCCGTGTTTGCCTGTGTCACCTCCAATGGGTGGTACGCGATTGATGACGAGGACTTTTACCCCTGGACGCCGGACCCGTCCGACGTGCTGGTGTTTGTCCCGTACGATCAAGAACCACTCAACGGGGATTGGAAAGCAAAGGTTCAGAGACGACTCAAGGGAGCTGGGCAATCCAGCCCGGCTACTGGGTCACAGAACCAATCAGGCAACACCGGGAGCATCATCAACAACTACTACATGCAGCAGTACCAGAACTCTATGGACACACAACTTGGTGACAACGCTATCAGCGGAGGCTCCAACGAGGGGTCCACGGACACAACCTCCACCCACACAACCAACACCCAGAACAATGACTGGTTTTCGAAACTGGCTAGCTCTGCTTTCAGCGGTCTGTTCGGCGCCCTTCTCGCCGACAAGAAAACCGAGGAGACCACTCTTCTCGAGGACCGTATCCTCACCACCCGAAACGGACACACCACCTCGACAACCCAGTCGAGTGTTGGTATCACGTACGGGTACGCGACAGCTGAGGACTTTGTGAGCGGGCCAAACACCTCCGGTCTTGAGACCAGGGTTGTCCAGGCAGAACGGTTTTTCAAAACCCACTTGTTCGACTGGGTCACCAGTGACTCGTTCGGACGGTGCCACCTTTTGGAGCTCCCGACTGACCACAAAGGTGTCTACGGTGGCCTGACCGACTCATATGCCTACATGAGGAACGGTTGGGATGTCGAAGTCACCGCTGTGGGGAACCAGTTCAACGGGGGCTGCCTGTTGGTGGCCATGGTGCCTGAGCTTTGTTCCATCCAAAAGAGAGAGCTGTACCAGCTCACGCTCTTTCCCCACCAGTTCATCAACCCACGGACGAACATGACAGCC------CACATCAAGGTGCCCTTCGTTGGCGTCAACCGCTACGACCAGTACAAGGTGCATAAGCCTTGGACCCTTGTGGTTATGGTTGTAGCTCCCCTGACTGTCAAC---ACCGAAGGCGCTCCGCAGATCAAGGTGTATGCCAACATCGCACCAACCAACGTGCACGTCGCAGGTGAATTCCCTTCCAAAGAGGGGATTTTCCCTGTGGCTTGTAGCGATGGTTACGGCGGTTTGGTGACCACTGATCCGAAGACGGCTGACCCCGTCTACGGCAAAGTGTTCAACCCCCCCCGCAGCATGTTGCCGGGGCGGTTCACCAACCTCCTGGATGTGGCTGAGGCGTGTCCCACGTTTCTGCACTTCGAAGGTGACGTACCATACGTGACTACGAAGACGGAT---TCGGACAGGGTGCTCGCGCAATTTGATTTGTCTTTGGCAGCAAAGCACATGTCAAACACCTTTCTTGCGGGTCTCGCCCAGTACTACGCACAGTACAGTGGCACAATCAACCTGCACTTCATGTTCACGGGTCCCACTGACGCGAAAGCGCGTTACATGATTGCATATGCTCCACCGGGC------ATGGAG---CCGCCCAAAACACCTGAGGCCGCTGCCCATTGCATCCATGCAGAGTGGGATACGGGTTTGAACTCAAAGTTCACTTTTTCCATCCCCTACCTCTCGGCGGCTGACTACGCGTATACCGCGTCTGACACTGCCGAGACCACAAATGTCCAGGGGTGGGTCTGTTTGTTCCAGATAACACACGGCAAAGCTGATGGTGATGCTCTTGTTGTGCTGGCCAGCGCTGGCAAAGACTTTGAGCTGCGCCTGCCTGTGGACGCCCGCCAGCAGACCACTTCGACAGGCGAGTCAGCCGATCCCGTGACTACCACCGTTGAGAACTACGGTGGTGAGACACAGGTCCAGAGGCGTCAACACACAGACGTCTCATTTATATTGGATAGATTTGTGAAAGTTACACCAAAA---GACCAAATTAATGTGTTGGACCTGATGCAGACCCCCTCCCACACCCTGGTGGGGGCGCTCCTTCGTACTGCCACTTACTACTTCGCTGATTTAGAAGTGGCGGTGAAACACGAGGGGAAC---CTCACTTGGGTACCAAATGGAGCACCTGAAACAGCTTTGGAAAACACCACCAATCCAACTGCCTACCACAAAGCACCACTCACCCGGCTTGCGCTGCCTTACACGGCACCACACCGTGTTTTGGCTACCGTTTACAACGGGAACTGCAGATACGCC---------GAGGGTCCCTTGACCAACGTGAGAGGTGATCTCCAGGTGCTGGCTCAGAAGGCGGCGAGGCCG------------CTGCCTACCTCTTTCAACTACGGTGCCATCAAAGCCACTCGGGTGACAGAACTGCTGTACCGCATGAAGAGGGCCGAGACGTACTGTCCGCGGCCTCTCTTG---GCTGTCCAC---CCGGCTGAGGCTAGACACAAACAGAAAATTGTGGCGCCTGTGAAGCAGTCCTTGAACTTTGACCTGCTCAAGTTGGCGGGAGACGTTGAGTCCAACCCCGGG------CCCTTCTTCTTCTCCGACGTCAGGTCAAATTTCTCCAAACTGGTGGAAACCATCAACCAGATGCAGGAGGACATGTCAACAAAACACGGGCCTGACTTTAACCGGTTAGTGTCCGCGTTTGAGGAACTGGCCACTGGAGTAAAAGCTATCAGGACAGGCCTCGACGAGGCCAAACCCTGGTACAAGCTCATCAAACTCCTAAGCCGCCTGTCATGTATGGCCGCTGTGGCAGCACGGTCCAAGGACCCAGTCCTTGTGGCCATCATGCTGGCCGACACCGGTCTTGAGATTCTGGACAGCACGTTTGTCGTGAAGAAGATCTCCGACTCGCTCTCCAGTCTCTTTCACGTGCCGGCCCCCGTCTTCAGTTTCGGAGCCCCGATTCTGCTGGCCGGGTTGGTCAAAGTCGCCTCGAGTTTCTTCCGGTCAACACCCGAAGACCTCGAGAGAGCAGAAAAGCAGCTCAAAGCACGTGACATTAATGACATTTTCGCCATTCTCAAGAACGGCGAGTGGCTGGTCAAGTTGATCCTAGCTATCCGCGACTGGATTAAAGCATGGATCGCCTCAGAAGAGAAGTTTGTCACCATGACAGACTTAGTGCCTGGCATTCTTGAAAAGCAGCGGGACCTCAACGACCCGAGCAAGTACAAGGAAGCCAAGGAATGGCTCGACAACGCGCGCCAAGCGTGTTTGAAGAGCGGGAACGTCCACATTGCCAACCTTTGCAAAGTGGTCGCCCCGGCACCGAGCAAGTCGAGACCCGAGCCCGTGGTCGTTTGCCTCCGAGGCAAATCCGGTCAGGGCAAGAGTTTCCTTGCGAACGTGCTTGCACAAGCAATCTCCACCCACTTCACTGGCAGAACCGATTCAGTTTGGTACTGCCCGCCAGACCCTGACCACTTCGACGGTTACAACCAACAGACCGTTGTAGTGATGGATGATTTGGGCCAGAACCCTGATGGCAAGGACTTTAAGTACTTTGCCCAAATGGTTTCCACCACGGGGTTCATCCCGCCCATGGCCTCGCTCGAAGACAAGGGAAAACCCTTCAACAGCAAAGTCATCATTGCCACCACCAACCTGTACTCGGGTTTCACCCCGAGGACCATGGTGTGCCCAGACGCGCTGAACCGAAGGTTTCACTTTGACATCGACGTGAGTGCCAAGGATGGGTACAAAATTAACAACAAACTGGACATAATCAAAGCTCTTGAGGACACCCACACCAACCCAGTGGCGATGTTCCAGTACGACTGCGCCCTTCTCAACGGCATGGCAGTCGAGATGAAGAGAATGCAACAAGACATGTTCAAGCCCCAACCGCCTCTGCAGAACGTGTACCAGCTCGTTCAGGAGGTGATTGATCGGGTCGAGCTCCACGAGAAAGTGTCGAGCCACCCGATTTTCAAACAAATCTCAATTCCTTCCCAAAAGTCTGTGTTGTACTTCCTCATTGAGAAAGGCCAGCACGAAGCAGCAATTGAATTCTTTGAGGGGATGGTACACGACTCCATCAAGGACGAGCTCCGACCCCTCATCCAACAGACCTCATTTGTGAAACGCGCTTTCAAGCGCTTGAGGGAAAACTTTGAGATTGTTGCACTGTGTTTGACTCTTCTGGCAAACATAGTAATCATGATCCGCGAGACCCGCAAGAGACAGCAAATGGTGGACGATGCAGTGAATGAGTACATCGAGAAAGCAAACATCACCACGGATGACAAGACTCTTGACGAGGCGGAAAAGAACCCTCTGGAGACTAGCGGTGTCAGCACCGTCGGTTTCAGAGAGAAAACTCTCCCAGGACACAGGACGTGTGATGACGTGAACTCCGAGCCCGTTAAACCTGTGGAAGAGCAACCACAAGCTGAAGGACCCTACGCCGGACCGCTTGAGCGCCAGAAACCTCTGAAAGTGAGAGCCAAGCTACCACAACAGGAGGGGCCTTACGCTGGTCCGATGGAGAGACAGAAACCACTGAAATTGAAAGTGAGCGCCCCGGTCGTGAAGGAAGGACCTTACGAGGGACCGGTGAAGAAGCCTGTTGCCCTGAAAGTGAAAGCAAAG---AACTTGATTGTCACTGAGAGTGGTGCTCCCCCGACCGATCTGCAGAAGATGGTCATGAGCAACACTAAGCCTGTTGAGCTCATCCTCGACGGGAAGACAGTAGCCATCTGCTGTGCTACTGGAGTGTTTGGTACTGCCTACCTCGTGCCTCGTCATCTTTTCGCTGAGAAGTACGACAAGATCATGTTGGACGGTAGAGCCATGACAGACAGTGACTACAGAGTGTTTGAGTTTGAGATTAATGTAAAAGGACAGGACATGCTCTCAGACGCCGCTCTCATGGTGTTGCACCGTGGGAACCGCGTGAGGGACATCACGAAACACTTTCGTGACACAGCAAGAATGAAGAAAGGTACCCCTGTCGTTGGCGTGATCAACAACGCTGACGTTGGGAGACTGATTTTCTCTGGTGAGGCCCTTACCTACAAGGACATTGTAGTGTGCATGGACGGAGACGCCATGCCGGGCCTGTTCGCCTACAAAGCCGCCACCAAGGCTGGCTACTGCGGGGGAGCCGTTCTCGCCAAGGACGGAGCCGATACGTTCATCGTTGGCACTCACTCCGCAGGTGGCAAT---GGGGTTGGGTACTGCTCATGTGTATCCAGGTCCATGCTCCTCAAAATGAAGGCACACATTGACCCCGAACCACACCACGAGGGGCTGATTGTTGACACCAGAGATGTGGAAGAACGCGTGCACGTCATGCGTAAAACCAAGCTTGCACCCACCGTGGCGCACGGTGTGTTCAACCCCGAATACGGTCCCGCTGCCTTGTCCAACAAGGACCCGCGACTGAATGAAGGGATTGTCCTCGACGAGGTCATCTTCTCCAAGCATAAAGGAGACACACACATGTCACCAGAGGACAAAGCGCTGTTCCGCCGCTGCGCTGCCGACTACGCGTCGCGCTTGCACAGTGTTTTGGGTACGGCAAATGCCCCGTTGAGCATCTACGAGGCCATCAAAGGCGTCGACGGACTCGACGCCATGGAGCCGGACACAGCGCCCGGCCTTCCCTGGGCTCTTCAGGGGAAGCGCCGCGGTGCGCTCATTGACTTCGAGAACGGCACGGTCGGACCCGAAGTCCAGGCTGCACTAGAGCTCATGGAGAAAAGAGAATACAAGTTTGCTTGCCAGACCTTCCTAAAGGACGAAATTCGCCCGATGGAGAAAGTACGTGCTGGCAAGACTCGCATTGTCGATGTCCTGCCTGTTGAACACATTCTTTACACCAGGATGATGATTGGCAGATTTTGTGCACAGATGCACTCAAACAACGGCCCGCAAATTGGATCCGCGGTCGGTTGTAACCCTGATGTTGATTGGCAAAGATTTGGCACACACTTCGCCCAATACAGAAACGTGTGGGATGTGGACTATTCGGCCTTTGATGCTAACCACTGCAGCGATGCAATGAACATCATGTTTGAGGAGGTGTTTCGCACAGACTTTGGCTTCCACCCGAACGCTGAGTGGATACTGAAGACCCTTGTGAACACGGAACACGCCTATGAGAACAAACGCATTACTGTTGAGGGCGGAATGCCTTCTGGTTGTTCTGCGACTAGCATCATCAACACAATTCTGAACAACATCTACGTGCTCTACGCGCTGCGTAGACACTATGAGGGTGTTGAGCTGGACACTTACACCATGATCTCTTACGGAGACGATATCGTGGTTGCGAGTGATTACGATCTGGACTTTGAGGCTCTCAAGCCTCACTTCAAATCTCTTGGTCAAACCATTACTCCAGCTGACAAAAGTGACAAAGGTTTTGTTCTTGGTCATTCCATCACCGACGTTACTTTCCTCAAAAGACACTTCCACATGGATTATGGAACTGGGTTTTACAAACCTGTGATGGCCTCGAAGACCCTCGAGGCTATCCTCTCCTTTGCACGCCGTGGGACCATACAGGAGAAGTTGATCTCCGTGGCAGGACTCGCCGTCCACTCTGGACCTGACGAGTACCGGCGTCTCTTTGAGCCTTTCCAGGGCCTCTTTGAGATTCCAAGCTACAGATCACTTTACCTGCGTTGGGTGAACGCCGTGTGTGGCGACGCA---------------------------------
>ADC92547
------------------------------------------------------ATGAATACAATTGATTGCTTTATCGCT---TTGTTGCACGCCATTAGAGAGATAAAAGCACGACTG---GTTCCAAGGACACAAGAGAAA------ATGGAATTCACACTTCACAACGGTGAGAAGAAGACCTTTTACTCTAGGCCCAACAACAACGACAACTGTTGGCTGAATGCCATCCTCCAGCTGTTTAGGTATGTCGATGAACCTTTCTTCGACTGGGTCTACGAATCACCTGAGAACCTCACTCTTGAGGCGATCAAACAACTGGAAGAAATCACCGGCCTTGAACTGCACGAGGGCGGTCCACCCGCTCTAGTTGTCTGGAACATCAAGCACTTGCTCCAAACCGGAATCGGTACCGCCTCGCGACCCAGCGAGGTGTGTATGGTGGACGGTACGGACATGTGTTTGGCTGACTTTCACGCTGGCATCTTCCTGAAAGGACAGGAACACGCCGTGTTTGCCTGTGTCACCTCCAATGGGTGGTACGCGATTGATGACGAGGACTTTTACCCCTGGACGCCGGACCCGTCCGACGTGCTGGTGTTTGTCCCGTACGATCAAGAACCACTCAACGGGGATTGGAAAGCAAAGGTTCAGAGACGACTCAAGGGAGCTGGGCAATCCAGCCCGGCTACTGGGTCACAGAACCAATCAGGCAACACCGGGAGCATCATCAACAACTACTATATGCAGCAGTACCAGAACTCTATGGACACACAACTTGGTGACAACGCTATCAGCGGAGGCTCCAACGAGGGGTCCACGGACACAACCTCCACCCACACAACCAACACCCAGAACAATGACTGGTTTTCGAAACTGGCTAGCTCTGCTTTCAGCGGTCTGTTCGGCGCCCTTCTCGCCGACAAGAAAACCGAGGAGACCACTCTTCTCGAGGACCGTATCCTCACCACCCGAAACGGACACACCACCTCGACAACCCAGTCGAGTGTTGGTATCACGTACGGGTACGCGACAGCTGAGGACTTTGTGAGCGGGCCAAACACCTCCGGTCTTGAGACCAGGGTTGTCCAGGCAGAACGGTTTTTCAAAACCCACTTGTTCGACTGGGTCACCAGTGACTCGTTCGGACGGTGCCACCTTTTGGAGCTCCCGACTGACCACAAAGGTGTCTACGGTGGCCTGACCGACTCATATGCCTACATGAGGAACGGTTGGGATGTCGAAGTCACCGCTGTGGGGAACCAGTTCAACGGGGGCTGCCTGTTGGTGGCCATGGTGCCTGAGCTTTGTTCCATCCAAAAGAGAGAGCTGTACCAGCTCACGCTCTTTCCCCACCAGTTCATCAACCCACGGACGAACATGACAGCC------CACATCAAGGTGCCCTTCGTTGGCGTCAACCGCTACGACCAGTACAAGGTGCATAAGCCTTGGACCCTTGTGGTTATGGTTGTAGCTCCCCTGACTGTCAAC---ACCGAAGGCGCTCCGCAGATCAAGGTGTATGCCAACATCGCACCAACCAACGTGCACGTCGCAGGTGAATTCCCTTCCAAAGAGGGGATTTTCCCTGTGGCTTGTAGCGATGGTTACGGCGGTTTGGTGACCACTGATCCGAAGACGGCTGACCCCGTCTACGGCAAAGTGTTCAACCCCCCCCGCAGCATGTTGCCGGGGCGGTTCACCAACCTCCTGGATGTGGCTGAGGCGTGTCCCACGTTTCTGCACTTCGAAGGTGACGTACCATACGTGACTACGAAGACGGAT---TCGGACAGGGTGCTCGCGCAATTTGATTTGTCTTTGGCAGCAAAGCACATGTCAAACACCTTTCTTGCGGGTCTCGCCCAGTACTACGCACAGTACAGTGGCACAATCAACCTGCACTTCATGTTCACGGGTCCCACTGACGCGAAAGCGCGTTACATGATTGCATATGCTCCACCGGGC------ATGGAA---CCGCCCAAAACACCTGAGGCCGCTGCCCATTGCATCCATGCAGAGTGGGATACGGGTTTGAACTCAAAGTTCACTTTTTCCATCCCCTACCTCTCGGCGGCTGACTACGCGTATACCGCGTCTGACACTGCCGAGACCACAAATGTCCAGGGGTGGGTCTGTTTGTTCCAGATAACACACGGCAAAGCTGATGGTGATGCTCTTGTTGTGCTGGCCAGCGCTGGCAAAGACTTTGAGCTGCGCCTGCCTGTGGACGCCCGCCAGCAGACCACTTCGACAGGCGAGTCAGCCGATCCCGTGACTACCACCGTTGAGAACTACGGTGGTGAGACACAGGTCCAGAGGCGTCAACACACAGACGTCTCATTTATATTGGATAGATTTGTGAAAGTTACACCAAAA---GACCAAATTAATGTGTTGGACCTGATGCAGACCCCCTCCCACACCCTGGTGGGGGCGCTCCTTCGTACTGCCACTTACTACTTCGCTGATTTAGAAGTGGCGGTGAAACACGAGGGGAAC---CTCACTTGGGTACCAAATGGAGCACCTGAAACAGCTTTGGAAAACACCACCAATCCAACTGCCTACCACAAAGCACCACTCACCCGGCTTGCGCTGCCTTACACGGCACCACACCGTGTTTTGGCTACCGTTTACAACGGGAACTGCAGATACGCC---------GAGGGTCCCTTGACCAACGTGAGAGGTGATCTCCAGGTGCTGGCTCAGAAGGCGGCGAGGCCG------------CTGCCTACCTCTTTCAACTACGGTGCCATCAAAGCCACTCGGGTGACAGAACTGCTGTACCGCATGAAGAGGGCCGAGACGTACTGTCCGCGGCCTCTCTTG---GCTGTCCAC---CCGGCTGAGGCTAGACACAAACAGAAAATTGTGGCGCCTGTGAAGCAGTCCTTGAACTTTGACCTGCTCAAGTTGGCGGGAGACGTTGAGTCCAACCCCGGG------CCCTTCTTCTTCTCCGACGTCAGGTCAAATTTCTCCAAACTGGTGGAAACCATCAACCAGATGCAGGAGGACATGTCAACAAAACACGGGCCTGACTTTAACCGGTTAGTGTCCGCGTTTGAGGAACTGGCCACTGGAGTAAAAGCTATCAGGACAGGCCTCGACGAGGCCAAACCCTGGTACAAGCTCATCAAACTCCTAAGCCGCCTGTCATGTATGGCCGCTGTGGCAGCACGGTCCAAGGACCCAGTCCTTGTGGCCATCATGCTGGCCGACACCGGTCTTGAGATTCTGGACAGCACGTTTGTCGTGAAGAAGATCTCCGACTCGCTCTCCAGTCTCTTTCACGTGCCGGCCCCCGTCTTCAGTTTCGGAGCCCCGATTCTGCTGGCCGGGTTGGTCAAAGTCGCCTCGAGTTTCTTCCGGTCAACACCCGAAGACCTCGAGAGAGCAGAAAAGCAGCTCAAAGCACGTGACATTAATGACATTTTCGCCATTCTCAAGAACGGCGAGTGGCTGGTCAAGTTGATCCTAGCTATCCGCGACTGGATTAAAGCATGGATCGCCTCAGAAGAGAAGTTTGTCACCATGACAGACTTAGTGCCTGGCATTCTTGAAAAGCAGCGGGACCTCAACGACCCGAGCAAGTACAAGGAAGCCAAGGAATGGCTCGACAACGCGCGCCAAGCGTGTTTGAAGAGCGGGAACGTCCACATTGCCAACCTTTGCAAAGTGGTCGCCCCGGCACCGAGCAAGTCGAGACCCGAGCCCGTGGTCGTTTGCCTCCGAGGCAAATCCGGTCAGGGCAAGAGTTTCCTTGCGAACGTGCTTGCACAAGCAATCTCCACCCACTTCACTGGCAGAACCGATTCAGTTTGGTACTGCCCGCCAGACCCTGACCACTTCGACGGTTACAACCAACAGACCGTTGTAGTGATGGATGATTTGGGCCAGAACCCTGATGGCAAGGACTTTAAGTACTTTGCCCAAATGGTTTCCACCACGGGGTTCATCCCGCCCATGGCCTCGCTCGAAGACAAGGGAAAACCCTTCAACAGCAAAGTCATCATTGCCACCACCAACCTGTACTCGGGTTTCACCCCGAGGACCATGGTGTGCCCAGACGCGCTGAACCGAAGGTTTCACTTTGACATCGACGTGAGTGCCAAGGATGGGTACAAAATTAACAACAAACTGGACATAATCAAAGCTCTTGAGGACACCCACACCAACCCAGTGGCGATGTTCCAGTACGACTGCGCCCTTCTCAACGGCATGGCAGTCGAGATGAAGAGAATGCAACAAGACATGTTCAAGCCCCAACCGCCTCTGCAGAACGTGTACCAGCTCGTTCAGGAGGTGATTGATCGGGTCGAGCTCCACGAGAAAGTGTCGAGCCACCCGATTTTCAAACAAATCTCAATTCCTTCCCAAAAGTCTGTGTTGTACTTCCTCATTGAGAAAGGCCAGCACGAAGCAGCAATTGAATTCTTTGAGGGGATGGTACACGACTCCATCAAGGACGAGCTCCGACCCCTCATCCAACAGACCTCATTTGTGAAACGCGCTTTCAAGCGCTTGAGGGAAAACTTTGAGATTGTTGCACTGTGTTTGACTCTTCTGGCAAACATAGTAATCATGATCCGCGAGACCCGCAAGAGACAGCAAATGGTGGACGATGCAGTGAATGAGTACATCGAGAAAACAAACATCACCACGGATGACAAGACTCTTGACGAGGCGGAAAAGAACCCTCTGGAGACTAGCGGTGTCAGCACCGTTGGTTTCAGAGAGAAAACTCTCCCAGGACACAGGACGTGTGATGACGTGAACTCCGAGCCCGTTAAACCTGTGGAAGAGCAACCACAAGCTGAAGGACCCTACGCCGGACCGCTTGAGCGCCAGAAACCTCTGAAAGTGAGAGCCAAGCTACCACAACAGGAGGGGCCTTACGCTGGTCCGATGGAGAGACAGAAACCACTGAAATTGAAAGTGAGCGCCCCGGTCGTGAAGGAAGGACCTTACGAGGGACCGGTGAAGAAGCCTGTTGCCCTGAAAGTGAAAGCAAAG---AACTTGATTGTCACTGAGAGTGGTGCTCCCCCGACCGATCTGCAGAAGATGGTCATGAGCAACACTAAGCCTGTTGAGCTCATCCTCGACGGGAAGACAGTAGCCATCTGCTGTGCTACTGGAGTGTTTGGTACTGCCTACCTCGTGCCTCGTCATCTTTTCGCTGAGAAGTACGACAAGATCATGTTGGACGGTAGAGCCATGACAGACAGTGACTACAGAGTGTTTGAGTTTGAGATTAATGTAAAAGGACAGGACATGCTCTCAGACGCCGCTCTCATGGTGTTGCACCGTGGGAACCGCGTGAGGGACATCACGAAACACTTTCGTGACACAGCAAGAATGAAGAAAGGTACCCCTGTCGTTGGCGTGATCAACAACGCTGACGTTGGGAGACTGATTTTCTCTGGTGAGGCCCTTACCTACAAGGACATTGTAGTGTGCATGGACGGAGACGCCATGCCGGGCCTGTTCGCCTACAAAGCCGCCACCAAGGCTGGCTACTGCGGGGGAGCCGTTCTCACCAAGGACGGAGCCGATACGTTCATCGTTGGCACTCACTCCGCAGGTGGCAAT---GGGGTTGGGTACTGCTCATGTGTATCCAGGTCCATGCTCCTCAAAATGAAGGCACACATTGACCCCGAACCACACCACGAGGGGCTGATTGTTGACACCAGAGATGTGGAAGAACGCGTGCACGTCATGCGTAAAACCAAGCTTGCACCCACCGTGGCGCACGGTGTGTTCAACCCCGAGTACGGTCCCGCTGCCTTGTCCAACAAGGACCCGCGACTGAATGAAGGGATTGTCCTCGACGAGGTCATCTTCTCCAAGCATAAAGGAGACACACACATGTCACCAGAGGACAAAGCGCTGTTCCGCCGCTGCGCTGCCGACTACGCGTCGCGCTTGCACAGTGTTTTGGGTACGGCAAATGCCCCGTTGAGCATCTACGAGGCCATCAAAGGCGTCGACGGACTCGACGCCATGGAGCCGGACACAGCGCCCGGCCTTCCCTGGGCTCTTCAGGGGAAGCGCCGCGGTGCGCTCATTGACTTCGAGAACGGCACGGTCGGACCCGAAGTCCAGGCTGCACTAGAGCTCATGGAGAAAAGAGAATACAAGTTTGCTTGCCAGACCTTCCTGAAGGACGAAATTCGCCCGATGGAGAAAGTACGTGCCGGCAAGACTCGCATTGTCGATGTCCTGCCTGTTGAACACATTCTTTACACCAGGATGATGATTGGCAGATTTTGTGCACAGATGCACTCAAACAACGGCCCGCAAATTGGATCCGCGGTCGGTTGTAACCCTGATGTTGATTGGCAAAGATTTGGCACACACTTCGCCCAATACAGAAACGTGTGGGATGTGGACTATTCGGCCTTTGATGCTAACCACTGCAGCGATGCAATGAACATCATGTTTGAGGAGGTGTTTCGCACAGACTTTGGCTTCCACCCGAACGCTGAGTGGATACTGAAGACCCTTGTGAACACGGAACACGCCTATGAGAACAAACGCATTACTGTTGAGGGCGGAATGCCTTCTGGTTGTTCTGCGACTAGCATCATCAACACAATTCTGAACAACATCTACGTGCTCTACGCGCTGCGTAGACACTATGAGGGTGTTGAGCTGGACACTTACACCATGATCTCTTACGGAGACGATATCGTGGTTGCGAGTGATTACGATCTGGACTTTGAGGCTCTCAAGCCTCACTTCAAATCTCTTGGTCAAACCATTACTCCAGCTGACAAAAGTGACAAAGGTTTTGTTCTTGGTCATTCCATCACCGATGTTACTTTCCTCAAAAGACACTTCCACATGGATTATGGAACTGGGTTTTACAAACCTGTGATGGCCTCGAAGACCCTCGAGGCTATCCTCTCCTTTGCACGCCGTGGGACCATACAGGAGAAGTTGATCTCCGTGGCGGGACTCGCCGTCCACTCTGGACCTGACGAGTACCGGCGTCTCTTTGAGCCTTTCCAGGGCCTCTTTGAGATTCCAAGCTACAGATCACTTTACCTGCGTTGGGTGAACGCCGTGTGTGGCGACGCA---------------------------------
>AAT01791
------------------------------------------------------ATGAAGACGACTGACTGTTTTAGCGTT---TTGCTCGAGATCCTCAGCAGGTTCAAGCGCACGTTC---------AAGACTGACAGAAGA------ATGGAATTCACACTCTACAACGGAGAGAAGAAGACCTTCTACAGCAGGCCTAACACACACGGCAACTGCTGGCTCAACTCATTGTTGCAGCTCTTTCGATACGTCGACGAGCCGCTCTTTGAGAGTGAGTACCTTTCACCAGAGAACAAGACATTGGACATGATCAAACAACTATCTGACTACACCAAACTTGACCTCTCAGACGGCGGACCACCAGCACTTGTGCTTTGGCTCATCAAAGACCGTCTTCAGACCGGCGTCGGCACCAGTACTCGCCCCAGCGAGATCTGTGTGATCAACGGAGTCACCATGACTCTGGCTGACTTTCACGCCGGCATCTTCATCAAAGGCACTGAACACGCTGTGTTCGCCCTCAACACTTCTGAGGGCTGGTACGCCATTGATGACGAGGTGTACTACCCGTGGACACCTGACCCTGAGAACGTACTCGCATACGTGCCCTACGACCAGGAACCTCTGGACGTAGACTGGCAGGATCACGCAGGCCTGTTCCTCCGCGGAGCGGGCCAGTCATCCCCAGCCACAGGGTCCCAGAACCAATCTGGTAACACTGGCAGCATCATCAACAACTACTACATGCAGCAGTACCAAAACTCAATGGACACCCAGCTCGGTGACAACGCTATAAGCGGTGGCTCGAACGAGGGTAGCACGGACACCACGTCCACACACACCAACAACACCCAAAACAACGATTGGTTTTCTAAATTGGCGCAATCCGCCATTTCAGGTCTCTTCGGAGCTCTCCTGGCGGACAAAAAGACTGAGGAAACCACTTTGCTGGAGGACCGTATTGTCACCACGCGACACGGTACCACCACGTCCACAACACAGAGCTCAGTTGGTATCACCTACGGGTATGCCGACGCCGACTCCTTCAGGCCCGGACCCAACACGTCTGGACTTGAAACAAGGGTTCAGCAGGCTGAGCGCTTCTTCAAGGAGAAACTTTTTGACTGGACATCGGAAAAACCATTTGGGACTTTGCATGTGCTGGAACTCCCCAAGGACCACAAAGGCATCTACGGCAGCCTGACCGACGCGTACACATACATGCGCAACGGATGGGATGTCCAAGTGACCGCCACTAGCACTCAATTCAACGGCGGTTCGCTTCTTGTGGCCATGGTACCAGAACTCTGTTCACTACGGGACAGGGAAGAATTCCAGCTCTCCCTGTACCCGCACCAGTTCATCAACCCTAGGACCAACACCACGGCA------CACATCCAGGTGCCTTACCTGGGTGTCAACCGACACGACCAAGGCAAACGCCACCAAGCGTGGTCCTTGGTTGTGATGGTCCTCACTCCTCTCACAACGGAGGCCCAGATGAACTCTGGGACTGTTGAGGTCTACGCCAACATCGCCCCGACGAACGTGTTCGTTGCAGGCGAAAAACCGGCCAAACAAGGCATCATACCAGTTGCCTGTTCTGACGGTTACGGCGGATTCCAGAACACAGATCCCAAAACCGCAGACCCGATCTACGGCTATGTCTACAACCCGTCTCGGAACGACTGTCACGGCAGGTACTCCAACCTGTTGGACGTCGCTGAGGCGTGCCCAACCTTCTTGAACTTT---GACGGGAAACCGTATGTTGTCACCAAGAACAAC---GGTGACAAGGTGATGACCTACTTTGACGTGGCATTCACACACAAGGTCCACAAGAACACCTTTTTGGCCGGACTCGCTGACTACTACACACAGTACCAGGGGTCCTTGAATTACCACTTCATGTACACAGGTCCCACTCACCACAAAGCAAAGTTCATGGTGGCGTACATCCCGCCAGGCATTGAAACAGACAAACTGCCCAAGACCCCCGAGGACGCAGCACACTGCTACCACTCGGAATGGGACACAGGCCTGAACTCCCAGTTCACGTTTGCCGTCCCGTACGTCTCAGCCAGTGACTTCTCCTACACCCACACTGACACACCCGCAATGGCCACAACCAACGGGTGGGTGGCAGTCTACCAAGTAACTGACACCCATTCGGCAGAAGCGGCAGTTGTCGTTTCTGTGAGCGCCGGGCCCGATTTGGAATTCAGGTTCCCGATCGACCCAGTGCGCCAGACTACCAGTGCCGGAGAGGGTGCTGAAGTTGTGACCACTGACCCCTCAACCCACGGAGGGCAAGTCAAGGAGAAGAGACGGATGCACACAGACGTTGCATTCGTGCTCGACAGGTTCACGCACGTCCACACAAAC---AAGACGACTTTCAACGTGGATCTCATGGACACCAAGGAAAAGACCTTAGTAGGTGCCCTCCTGAGGGCATCCACCTACTACTTCTGTGACCTGGAAATTGCCTGTGTGGGCACGCACAAGCGCGTGTACTGGCAACCCAACGGCGCACCCAGAACCACC---CAGCTCGGGGACAACCCCATGGTTTTCTCGAACAATGGTGTCACTCGGTTCGCCGTGCCATACACTGCGCCACACCGTCTGTTGTCAACTGTTTACAACGGTGAGTGCGAGTACGGA------------ACAACCGTTACCGCCATTCGCGGTGACCGCGCTGTGTTAGCGGCCAAATACGCAAACACG---CGCCACACGCTCCCTTCCACGTTCAACTTTGGACATGTTACCGCAGACCAACCAGTTGACGTGTACTACAGGATGAAGCGTGCTGAACTGTACTGCCCCAGACCACTCCTCCCGGCCTACAACCACGCAGACCGGGATAGGTTCGATGCCCCAATT---GGCGTCGAGAAACAACTGTGCAACTGCGACCTGTTAAAGTTGGCCGGAGACGTTGAGTCCAACCCTGGG------CCCTTCTTCTTCGCCGACGTCAGGGAGAACTTCACAAAATTGGTGGAAAGCATCAACAACATGCAACAAGACATGTCCACCAAACACGGACCCGACTTCAACCGTCTGGTGTCCGCATTTGAGGAATTGACAAAAGGAGTCAAAGCCATCAAGGACGGTCTCGACGAGGCCAAACCCTGGTATAAAGTCATCAAACTCCTCAGCCGCCTGTCGTGTATGGCCGCTGTCGCAGCTCGCTCCAAGGACCCTGTCCTCGTTGCGATCATGCTAGCTGACACCGGTCTCGAGATTCTGGACAGCACCTTCGTCGTGAAGAAAATCTCCGACGCGCTCTCCAGCGTTTTCCACGTCCCGGCCCCTGTCTTCAGTTTCGGAGCCCCGATTCTGCTGGCAGGCTTGGTCAAAGTCGCCTCCACGTTCTTCCGGTCCACGCCCGAAGACTTGGAGAGAGCAGAGAAACAGCTCAAGGCACGTGACATCAACGACATTTTCGCCATCCTCAAGAACGGCGAATGGCTGGTCAAACTCATCCTGGCTATCCGCGACTGGATTAAAGCTTGGATTTCCTCAGAGGAGAAGTACATCTCCATGACGGACCTTGTGCCGCGCATTCTCGAGTGCCAGCGCAATCTGAACGATCCGTCCAAGTACCAGGAGAGCAAAGAGTGGCTCGAAAACGCTCGCGAGGCTTGCCTCAAGAACGGAAACGTCCACATTGCTAACCTGTGTAAAGTCAATGCACCAGCACCAAGCAAGTCGAGACCCGAGCCTGTGGTCGTTTGCCTCCGCGGTAAATCCGGCCAGGGTAAGAGTTTCCTTGCGAACGTGCTTGCACAAGCAATCTCAACCCACTTCACTGGACGCGTGGATTCAGTCTGGTACTGTCCACCTGACCCTGACCACTTCGACGGCTACAACCAACAAGCTGTTGTTGTGATGGATGATTTGGGCCAGAACCCTGACGGCAAGGACTTTAAGTACTTCGCCCAGATGGTCTCGACCACGGGGTTCATCCCACCCATGGCTTCACTTGAAGACAAGGGGAAACCGTTCAACAGTAAGGTCATCATTGCGACGAGCAACCTTTATTCTGGGTTCACACCTAGGACAATGGTCTGCCCCGACGCTTTGAACCGACGGTTCCACTTTGACATCGACGTGAGTGCCAGGGACGGGTACAAAGTTAACAACAGATTGGACATCATCAAAGCTCTGGAGGACACGCACACAAACGCGCCCGCCATGTTCAACTATGACTGTGCCCTTCTCAATGGCTCCGCCGTTGAAATGAAGAGACTGCAACAAGATGTGTTCAAGCCTCTACCACCTCTCAACAGCCTGTACCAACTGGTTGATGAAGTGATAGAAAGGGTGAAGCTCCACGAGAAAGTGTCGAGTCACCCGATTTTCAAGCAGATCTCCATCCCCTCTCAAAAGTCTGTGCTCTACTTCCTCATCGAGAAAGGACAGCACGAAGCAGCAATTGAATTTTACGAGGGAATGGTGCACGACAGTATCAAGGAAGAGCTTAAACCGCTTCTGGAGCAAACCAGCTTCGCGAAGCGCGCTTTTAAGCGCCTGAAGGAAAACTTCGAGATCGTCGCTCTCGTCGTTGTGCTGTTGGCAAACATCATCATCATGATCCGCGAGACTCGCAAGAGACAGAAGATGGTTGACGACGCCCTCGATGAATACATTGAGAAGGCAAACATCACCACTGATGACAAAACTCTTGACGAGGCGGAAAAGAACCCTCAAGAGGTTGTCGACAAACCCACTGTCGGCTTCCGTGAGAGAAAGCTCCCCGGGCACAAAACTGACGATGAAGTGAACTCTGAGCCAGTCAAGCCCGTG---GACAAACCACAAGCTGAAGGACCCTACGCAGGACCGCTCGAGCGACAGCAGCCGCTGAAGCTCAAGGTCAAACTGCCCAAAGCAGAGGGGCCCTACGCGGGACCGCTAGAGAAGCAACAACCACTGAGATTGAAAGCTAAACTGCCTGTGGCCAAGGAAGGGCCATATGAAGGACCAGTGAAGAAACCTGTCGCTTTGAAAGTGAAAGCAAAA---GCCCCAATTGTCACTGAAAGCGGATGCCCACCGACCGACTTGCAAAGAATGGTCATGGCAAACGTGAAGCCCGTTGAGCTCATCCTCGATGGGAAGACCGTTGCGCTCTGCTGCGCTACGGGAGTGTTCGGGACGGCTTACCTCGTGCCTCGTCATCTTTTCGCAGAGAAGTACGACAAGATCATGTTGGACGGCCGCGCCCTGACAGACAGTGACTTTAGAGTGTTTGAGTTTGAGGTAAAAGTAAAAGGTCAGGACATGCTCTCAGATGCCGCGCTCATGGTTCTCCACTCTGGAAACCGCGTGCGCGATCTCACGGGACACTTCCGTGACACCATGAAACTGTCGAAAGGCAGTCCCGTCGTTGGTGTGGTCAACAACGCCGATGTCGGGAGACTCATCTTCTCCGGGGACGCACTGACCTACAAAGACCTGGTCGTTTGTATGGACGGTGACACCATGCCTGGACTCTTCGCCTACCGCGCAGGGACTAAGGTTGGTTACTGCGGAGCTGCCGTTCTCGCGAAGGACGGCGCCAAGACTGTGATCGTTGGCACTCACTCTGCCGGAGGCAAC---GGAGTAGGCTACTGCTCCTGCGTCTCACGATCCATGCTCCTGCAGATGAAGGCCCACATTGACCCGGCCCCTCACAACGAGGGGTTGGTGGTGGACACCAGAGAAGTTGAGGAGCGCGTGCATGTCATGCGCAAAACCAAGCTTGCACCCACCGTGGCTCACGGTGTGTTTCAGCCTGAATTTGGACCTGCCGCCCTGTCGAACAACGACAAGCGCCTGAACGAAGGCGTGGTGCTAGACGAAGTCATCTTCTCCAAGCACAAGGGCGATGTCAAAATGTCTGAGGCTGACAAGAGACTGTTCCGTCTGTGCGCTGCTGACTATGCCTCGCATCTTCACAACGTACTCGGGACAGCCAACTCTCCATTGAGCGTGTTTGAAGCCATCAAGGGCGTCGACGGACTCGACGCCATGGAGCCTGACACAGCACCCGGTCTTCCCTGGGCCCTCCAGGGGAAACGCCGCGGAGCTCTCATTGATTTCGAGAACGGCACTGTCGGACCCGAGATTGAACAGGCACTGAAGCTTATGGAGAAGAAGGAGTACAAGTTCACCTGTCAAACCTTCCTGAAGGACGAGATTCGCCCTCTGGAGAAAGTTAAGGCCGGCAAGACTCGCATCGTCGACGTCCTGCCTGTGGAACACATCATCTACACTAGAATGATGATTGGCAGATTCTGTGCACAAATGCACTCCAACAATGGACCGCAAATTGGCTCGGCGGTCGGTTGCAACCCTGATGTTGATTGGCAAAGGTTTGGCTGTCATTTCGCCCAGTACAAAAATGTTTGGGACATTGATTATTCGGCCTTTGATGCTAACCACTGCAGTGACGCCATGAACATCATGTTCGAGGAGGTCTTCCGTGAGGAATTTGGATTTCATCCGAACGCTGTTTGGATTCTCAAAACTCTCATCAACACGGAACACGCCTACGAGAACAAGCGCATCACTGTTGAAGGTGGAATGCCCTCGGGTTGTTCTGCCACCAGCATCATCAACACCATTCTCAACAACATCTACGTGCTCTACGCCCTGCGTAGACACTATGAGGGAGTCGAGCTGTCGCACTACACCATGATTTCCTACGGGGATGACATTGTAGTTGCAAGTGATTACGATTTGGACTTTGAAGCTCTCAAGCCTCACTTTAAATCTCTTGGTCAAACAATCACTCCAGCCGACAAAAGTGACAAAGGTTTTGTTCTTGGTCAGTCCATCACCGATGTTACTTTCCTCAAGAGGCACTTTCATCTGGATTATGAAACTGGGTTTTACAAACCTGTGATGGCTTCGAAGACCCTCGAAGCTATCCTCTCCTTTGCACGCCGTGGGACCATCCAGGAGAAGTTGATCTCCGTGGCAGGACTCGCAGTCCACTCCGGACCTGACGAGTACCGGCGTCTCTTCGAACCCTTCCAGGGTACGTTCGAGATTCCAAGCTACAGATCACTTTACCTGCGCTGGGTGAACGCCGTGTGCGGTGACGCA---------------------------------
>AAT01790
------------------------------------------------------ATGAAGACAACTGACTGTTTTAACGTT---TTGTTCGAAATCTTCCACAGACGCAGACAGACGTTC---------AAAGCAAACAAGAAG------ATGGAATTCACACTCTACAACGGTGAAAAGAAGACCTTCTACAGCAGGCCCAACACACACGGCAACTGCTGGCTCAACTCTCTACTGCAGCTCTTTCGATACGTCGATGAGCCGCTGTTTGAGTCTGAGTACCTCTCACCAGAAAACAAGACATTGGACATGATCAAACAACTTTCAGATTACACCAAGCTTGACCTTTCTAATGGTGGGCCACCTGCACTCGTGTTGTGGCTCATCAAAGACTGTCTTCAGACCGGTGTTGGCACCAGCACTCGCCCCAGCGAGATCTGTGTGATCAACGGAGTCACCATGACTCTGGCTGATTTCCACGCCGGCATTTTCATCAAAGGCACCGAACACGCAGTGTTTGCCCTCAACACATCCGAGGGATGGTACGCCATTGATGATGAGGTGTTCTACCCGTGGACACCCGACCCCGAGAACGTGCTCGCGTACGTCCCCTACGACCAGGAACCCCTGGACGTAGATTGGCAGGACCGGGCAGGTCTGTTCCTTCGTGGGGCAGGCCAGTCCTCTCCCGCCACAGGGTCACAAAATCAATCTGGTAACACTGGAAGCATAATAAACAACTACTACATGCAACAGTACCAAAACTCTATGGACACCCAACTTGGTGACAACGCCATTTCGGGTGGTTCCAATGAAGGTAGTACGGACACTACCTCCACACACACCAACAATACCCAAAACAATGATTGGTTCTCCAAATTGGCACAGTCCGCCATCTCAGGGCTTTTCGGAGCCTTGCTCGCGGACAAGAAAACAGAAGAGACCACACTGCTTGAGGACCGTATTGTGACCACACGACACGGGACCACAACCTCAACCACTCAGAGCTCGGTCGGCATTACCTACGGGTATGCCGATGCCGACTCCTTCAGACCTGGTCCGAACACATCCGGACTGGAAACGAGGGTTGAACAGGCGGAACGGTTTTTCAAGGAAAAATTGTTTGATTGGACTTCTGACAAACCATTTGGCACACTTCACGTGTTGGAACTTCCCAAAGACCATAAGGGGATCTACGGCAGCTTGACCGACGCGTATGCTTACATGCGCAACGGTTGGGATGTCCAGGTCACTGCCACTAGCACCCAATTCAACGGTGGCTCCCTGTTGGTGGCCATGGTGCCTGAACTCTGCTCTCTCAAAGAACGAGAAGAGTTCCAGCTCACCCTCTACCCACACCAGTTCATCAACCCAAGGACTAACACAACTGCC------CACATCCAGGTGCCCTATCTGGGTGTCAACAGACACGACCAAGGCAAGCGCCACCAAGCGTGGTCCCTGGTTGTGATGGTCCTGACGCCTCTCACCACAGAGGCACAGATGAACTCCGGGACTGTTGAGGTGTACGCCAACATCGCTCCAACGAACGTGTTCGTTGCGGGTGAAATGCCAGCCAAGCAGGGCATCATACCTGTTGCCTGTGCAGACGGCTATGGCGGGTTCCAAAACACAGACCCGAAGACCGCAGACCCCATCTACGGTTATGTCTACAACCCGTCGCGGAATGACTGTCACGGCAGGTACTCCAACCTGTTGGACGTCGCTGAGGCGTGCCCCACATTGCTGAACTTT---GACGGGAAACCCTATGTCGTCACCAAGAACAAC---GGTGACAAAGTCATGGCCTGTTTTGATGTAGCATTCACACACAAGGCACACAAGAACACCTTTCTTGCGGGCCTCGCTGATTACTACACTCAGTATCAAGGATCATTGAACTACCACTTCATGTACACAGGGCCAACCCATCACAAGGCTAAGTTCATGGTGGCGTACATCCCACCTGGTGTTGAAACTGACAAGCTGCCGAAAACACCCGAGGACGCAGCACACTGCTATCACTCGGAGTGGGACACCGGATTGAACTCACAGTTCACGTTCGCTGTTCCATACGTCTCGGCCAGTGACTTCTCATACACCCACACGGACACGCCGGCGATGGCTACCACCAATGGGTGGATAGCGGTCTACCAAGTGACCGATACCCACTCAGCGGAGGCGGCCGTTGTGGTGTCCGTGAGTGCTGGACCCGACCTGGAATTCCGGTTCCCGATCGACCCTGTTCGGCAAACCACCAGCGTAGGCGAGGGCGCGGACGTTGTCACGACCGACCCTTCCACACACGGTGGCAGTGTAATTGAGAAGAAACGAATGCACACAGATGTTGCGTTCGTGCTTGACAGATTCACACACGTGCACACTTCA---AAAACCACGTTTAACGTGGATCTGATGGACACCAAGGAAAAGACTCTAGTAGGTGCCCTGCTGAGGGCTTCCACCTACTACTTCTGTGACCTGGAAATTGCGTGTGTTGGCGAACACAGCCGTGTCTTCTGGCAGCCTAACGGCGCGCCCCGGACAACA---CAACTGGGAGACAACCCAATGGTTTTCTCACACAATGGAGTGACACGGTTCGCCATCCCTTACACCGCACCACACCGGTTGCTTGCAACCAGGTACAACGGCAAGTGTAAGTACACA------------CAGGAGGCGAAAGCCATCCGTGGTGATCGGGCAGTGCTGGCGGCCAAGTACGCCGGCACC---TCACACGCGCTCCCTTCCACCTTCAACTTTGGCCACGTCACCGCCGACAAGGCAGTGGATGTGTACTACAGGATGAAGCGTGCGGAGCTTTACTGCCCTAGACCACTCCTCCCAGCCTACGACCACGCGGGCCGGGACAGATTTGACGCGCCCATC---GGCGTCGAGAAACAACTGTTCAACTTCGACCTGTTAAAGTTGGCCGGAGACGTTGAGTCCAACCCTGGG------CCCTTCTTCTTCGCCGACGTCAGGGAGAACTTCACTAAGCTGGTGGAAAGCATCAACAACATGCAACAAGACATGTCCACCAAGCACGGACCCGACTTCAACCGTCTGGTGTCCGCATTTGAGGAACTGACAAAAGGAGTGAAGGCAATCAAGGACGGTCTCGACGAGGCCAAGCCCTGGTACAAAGTCATCAAACTCCTCAGCCGCCTGTCGTGCATGGCCGCTGTCGCAGCTCGTTCCAAGGACCCTGTCCTTGTCGCGATCATGCTAGCTGACACCGGTCTCGAGATTCTGGACAGCACCTTCGTCGTGAAGAAAATCTCCGACGCGCTCTCCAGCGTTTTCCACGTCCCGGCCCCAGTCTTCAGTTTCGGAGCCCCGATTCTGTTGGCTGGTTTGGTCAAGGTCGCCTCCACGTTCTTCCGGTCCACACCCGAGGACTTGGAGAGAGCAGAAAAGCAGCTCAAGGCACGTGACATCAACGACATCTTTGCCATCCTCAAGAACGGCGAATGGCTGGTCAAACTCATCCTGGCTATCCGCGACTGGATCAAGGCCTGGATTTCCTCAGAGGAGAAGTACATCTCCATGACGGATCTTGTGCCCCGCATTCTCGAGTGCCAGCACAACCTGAACGATCCGTCCAAGTACCAGGAAAGCAAAGAGTGGCTTGACAACGCTCGCGAGGTTTGCCTCAAGAACGGAAACACCCACATTGCTAACCTGTGTAAAGTGAATGCACCAGCACCCAACAAGTCGAGACCCGAACCCGTGGTCGTTTGCCTCCGCGGCAAATCCGGCCAGGGCAAGAGCTTCCTTGCCAACGTGCTTGCACAAGCAATCTCAACCCACTTCACCGGACGTGTGGACTCAGTCTGGTACTGTCCACCTGACCCCGATCACTTCGATGGCTACAACCAACAGGTCGTTGTTGTGATGGATGATCTGGGCCAGAACCCGGACGGCAAAGACTTCAAGTACTTCGCCCAAATGGTGTCAACCACCGGGTTTATCCCCCCCATGGCCTCACTCGAAGACAAGGGAAAACCGTTCAACAGCAAGGTAATCATTGCGACGAGCAACCTTTATTCTGGGTTCACGCCCAGAACAATGGTCTGCCCCGACGCTTTGAACCGACGGTTTCACTTTGACATTGACGTGAGTGCCAGGGACGGGTACAAAGTTAACAACAGATTGGACATAATCAAAGCACTGGAGGACACGCACACAAACGCGCCCGCCATGTTTAACTATGACTGTGCCCTTCTCAACGGTTCCGCCGTTGAAATGAAGAGACTGCAACAGGATGTGTTCAAGCCTCTGCCACCTCTCAACAGCCTGTACCAACTGGTTGATGAAGTGATAGAGAGGGTGAAGCTCCACGAGAAGGTGTCGAGCCACCCGATTTTCAAACAGATTTCCATTCCTTCCCAAAAGTCTGTGCTCTACTTTCTCATCGAGAAGGGACAGCACGAAGCAGCAATTGAATTCTACGAGGGAATGGTACACGACAGCATCAAGGAAGAGCTTAAGCCCTTGTTGGAGCAAACCAGTTTCGCCAAGCGCGCTTTCAAGCGTCTGAAGGAGAACTTCGAGATCGTTGCTCTCATCGTTGTGCTGTTGGCAAACATCATCATCATGATCCGCGAAACTCGCAAGAGACAGAAGATGGTCGACGACGCCCTCGATGAGTACATTGAGAAGGCCAACATCACCACTGATGACAAAACTCTTGACGAGGCGGAAAAGAACCCTCAGGAGGTTGTCGACAAACCCACTGTCGGCTTCCGTGAGAGAAAGCTCCCCGGGAAAAAAACTGACGACGAAGTGAACTCTGAGCCAGTTAAACCCGTG---GAGAGACCACAAGCTGAAGGACCCTACGCGGGACCGCTTGAGCGGCAACAGCCGCTGAAGCTCAAGGCCAAACTGCCCAAGGCAGAAGGGCCTTACGCTGGACCGCTAGAGAAACAACAGCCACTGAAACTGAGAGCAAGGCTGCCTGTGGCCAAGGAAGGGCCATATGAAGGACCAGTGAAGAAACCTGTCGCTTTGAAAGTGAAAGCAAGA---GCCCCGATTGTCACTGAGACCGGTTGCCCACCGACCGACTTGCAAAAGATGGTCATGGCAAACGTGAAGCCCGTTGAACTCATTCTAGACGGGAAGACCGTTGCACTTTGCTGTGCTACGGGAGTGTTTGGGACAGCTTACCTCGTGCCTCGTCACCTTTTCGCAGAAAAGTATGACAAGATCATGTTGGACGGCCGCGCCCTGACAGACAGTGACTTCAGGGTGTTTGAGTTCGAGGTAAAAGTAAAAGGACAGGACATGCTCTCAGATGCTGCGCTCATGGTTCTCCACTCCGGAAACCGCGTGCGCGACCTCACGGGCCACTTCCGTGACACCATGAAGCTGTCGAAAGGCAGTCCCGTTGTCGGCATCGTCAACAACGCTGATGTCGGAAGACTCGTCTTCTCTGGAGATGCACTGACCTACAAAGACCTGGTCGTTTGTATGGACGGTGACACCATGCCTGGTCTCTTCGCGTACCGCGCTGGGACCAAGGTTGGATACTGCGGAGCTGCCGTTCTCGCAAAGGACGGCGCCAAGACAGTGATCGTCGGCACACACTCTGCCGGAGGCAAT---GGAGTAGGCTACTGCTCCTGTGTCTCACGATCCATGCTCCTGCAGATGAAAGCCCACATCGACCCTCCTCCTCACACTGAGGGGTTGGTGGTGGACACCAGAGAAGTTGAGGAGCGCGTGCACGTCATGCGCAAAACTAAGCTTGCACCCACCGTGGCTCACGGTGTGTTTCAGCCTGAATTTGGACCTGCCGCCCTGTCGAACAACGACAAGCGCCTGAACGAAGGCGTGGTCTTAGACGAAGTCATCTTCTCCAAACACAAGGGTGATGCCAAAATGTCTGAGGCTGATAAGAAACTGTTCCGCTTGTGCGCTGCTGATTATGCCTCGCATCTTCACAACGTGCTTGGGACAGCCAATTCTCCATTGAGTGTGTTTGAAGCCATCAAAGGTGTCGACGGACTCGATGCCATGGAGCCTGACACCGCTCCCGGTCTCCCCTGGGCCCTCCAGGGGAAGCGCCGCGGGGCTCTCATCGATTTCGAGACCGGCACTGTCGGACCCGAGATTGAGGAGGCTCTGAAGCTCATGGAGAAGAAGGAGTACAAGTTCACCTGTCAAACCTTCCTCAAGGACGAGATTCGCCCTTTGGAAAAAGTTAAGGCCGGCAAGACTCGCATCGTCGACGTCCTGCCTGTTGAGCACATCATCTACACCAGAATGATGATTGGCAGATTCTGTGCACAAATGCACTCCAACAACGGACCGCAAATTGGCTCGGCGGTCGGTTGCAACCCTGATGTTGATTGGCAACGATTTGGCACTCATTTTGCCCAGTACAAAAATGTTTGGGACATTGATTATTCGGCCTTTGATGCTAACCATTGCAGTGACGCCATGAACATCATGTTCGAGGAGGTCTTCCGTGAGGAATTTGGATTTCATCCGAACGCTGTTTGGATTCTCAAAACTCTCACCAACACGGAACACGCCTATGGGAACAAGCGCATCACTGTTGAAGGTGGAATGCCCTCGGGTTGCTCCGCCACCAGCATCATTAACACCATTCTCAACAACATCTATGTGCTCTACGCTCTGCGTAGACACTATGAAGGAGTCGAGCTGTCGCACTACACCATGATTGCCTACGGGGATGACATTGTAGTTGCAAGTGACTACGATTTGGACTTTGAAGCTCTCAAGCCTCACTTTAAATCTCTTGGTCAAACAATCACTCCAGCCGACAAAAGTGACAAAGGTTTTGTTCTTGGTCAGTCCATTACTGACGTCACTTTCCTAAAGAGGCATTTCTATCTGGATTATGAAACTGGGTTTTATAAACCTGTGATGGCTTCGAAGACCCTCGAAGCTATCCTCTCCTTTGCACGCCGTGGGACCATTCAGGAGAAGTTGATCTCCGTGGCAGGACTCGCCGTCCACTCCGGACAAGACGAGTACCGGCGTCTCTTCGAACCCTTCCAGGGGACGTTCGAGATTCCAAGCTACAGATCACTTTACCTGCGTTGGGTGAACGCCGTGTGCGGTGACGCA---------------------------------
>AAT01793
------------------------------------------------------ATGAAGACAACTGACTGTTTTGACGTT---TTGCTCGAGATCTTTCACAGGTTCCGACACACGTTC---------AAGACAGACAGGAAG------ATGGAATTCACACTCTACAACGGTGAGAAGAAGACCTTCTACAGCAGGCCCAACACACGCGGGAACTGTTGGCTCAACTCACTCTTACAGCTCTTTCGATACGTCGATGAGCCGCTGTTTGAGTCTGAATATCTGTCACCCGAAGACAAGACATTGGACATGATCAAACAACTTTCTGATTACACCAAACTTGACCTTTCGGACGGTGGGCCACCCGCACTCGTGCTGTGGCTCATCAAGGACTGTCTGCAAACCGGCGTTGGCACCAGCACTCGCCCCAGCGAGATCTGTGTGATCAACGGGGTCACCATGACTCTGGCCGATTTCCACGCCGGAATTTTCATCAAGGGTACTGAACACGCCGTGTTCGCTCTCAACACATCCGAGGGCTGGTACGCCATAGATGATGAGGTGTTCTACCCGTGGACACCCGACCCTGACAGCGTGCTTGCGTACGTGCCCTACGACCAGGAACCCCTGGACGTAGATTGGCAGGACCGCGCAGGCCTGTTCCTTCGTGGAGCGGGTCAGTCGTCCCCTGCCACTGGGTCACAAAACCAATCTGGCAACACTGGTAGTATAATCAACAACTACTACATGCAGCAGTACCAAAATTCAATGGACACCCAGCTTGGCGACAACGCCATAAGTGGGGGTTCCAATGAAGGCAGCACGGACACCACGTCCACGCACACCAACAACACGCAAAACAATGATTGGTTTTCCAAATTGGCACAATCCGCCATCTCGGGTCTCTTCGGAGCCCTTCTGGCGGACAAAAAGACAGAGGAGACAACTCTTCTGGAGGACCGCATCCTCACTACACGCCACAACACAACTACATCCACAACACAGAGTTCTGTTGGCGTGACATACGGTTACGCCTCGGCGGACCGTTTCTTGCCTGGACCCAACACCAGTGGGCTCGAGACACGCGTCGAACAAGCGGAGAGATTCTTCAAGGAGAAACTCTTCACTTGGACCGCTAGTCAAGAGTACGCACATGTGCATCTGTTGGAACTGCCGGTGGACCACAAGGGCATCTACGGTGCCATCCTGGACGGCCACGCATACGTGCGCAATGGCTGGGACGTGCAGGTTTCGGCAACCAGCACGCAGTTCAACGGCGGCACTCTTCTTGTCGCCATGGTCCCCGAGCTACAAGAGTTGGAGAAGCGTGACGTTTCACAACTCACGCTCTTTCCTCACCAGTTCATCAACCCGCGCACCAACACCACCGCC------CACATTGTGGTGCCATACGTGGGTGTCAACAGACACGACCAGGCAAAGATGCACAAGGCGTGGACACTCGTGGTGGCGGTGCTCGCACCGCTAACCACTTCC---AACATGGGACAGGACAACGTCGAGGTGTATGCAAACATCGCACCCACCAACGTGCACGTTGCTGGAGAGAGGCCAATGAAACAAGGCATCATTCCCGTGGCCTGCAACGATGGCTACGGTGGCTTCCAGAACACCGATCCCAAGACCGCAGATCCAATCTACGGTCTAGTGTCCAACCCACCGCGCACAGCGTTTCCCGGTAGGTTCACTAACCTGCTAGACGTCGCTGAAGCGTGTCCAACATTCCTGGACTTT---GACGGCACACCTTACGTCAAAACCAGGCACAACAGTGGTAGCAAGATACTAGCACACATTGACTTGGCTTTTGGGCACAAGTGCTTCAAGAGCACTTACTTGGCAGGACTCGCACAGTACTACGCCCAGTACAGTGGATCTTTGAATCTACACTTCATGTACACCGGTCCCACGCAATCGAAAGCTCGCTTTATGGTTGCATACATCCCACCAGGG------ACCGTACCTGTGCCCAATACCCCTGAGGGTGCAGCACACTGCTATCACTCAGAGTGGGACACTGGACTGAACTCCAAATTCACGTTCACAGTCCCGTACGTGTCAGCAGCAGACTTTGCCTATACATATTGTGATGAACCCGAACAGGCTTCAGCACAAGGATGGGTGACACTGTACCAAATCACAGACACGCACGACCCTGACTCGGCGGTGCTTGTCTCGGTCAGCGCTGGCGCTGATCTTGAATTTCGGCTCCCGATTAACCCTGCGACCCAAACAACTAGTGCAGGTGAGGGTGGTGACGTTGTGACAACCGATGTCACGACACATGGCGGAGTTGTGGACACACCGCGACGCCAACACACCAACGTGGAGTTCCTGCTGGACAGGTTCACACACATTGGTACGATC---ACCGCCTCAAAGACAATCGACCTCATGGACACGAAGGAACACACATTGGTGGGCGCAATCCTGCGCTCGGCTACGTACTACTTCTGTGACCTGGAGGTTGCTGTCTTGGGCTCGGAAAAATGGACTGCGTGGGTTCCCAACGGTTGCCCACACACCGAA---CGCGTGGAGGACAACCCAGTTGTTCACGCGAAGAACGGTGTAGCCCGTTTTGCCCTGCCATACACAGCACCACACAGGGTTCTTGCTACAGTGTACAATGGTAACTGCAAATACTCC------AAAACCCAGCACGTTGTAGCACGCCGTGGCGACATGGCAGTGTTGGCACAACGCGTTGAGAGTGAAATCACAAGATGCAGGCCCACAACATTCAACTTCGGGAGACTGTTGTGTGAAACA---GGTGAGGTCTACTACCGGATGAAAAGAGCTGAGCTGTATTGCCCACGACCCTTGCGGGTCAGGTACACG---CATACCACTGACCGGTACAAGATCAAACTGGTGGCACCTGACAAACAATTGTGTAACTTCGACCTGTTAAAGTTGGCTGGAGATGTTGAGTCCAACCCTGGG------CCCTTCTTCTTCGCTGACGTCAGGGAGAACTTCACAAAACTGGTGGAATCAATCAACAACATGCAACAAGACATGTCCACCAAACACGGACCCGACTTCAACCGTCTGGTGTCCGCATTTGAGGAATTGACACAAGGAGTCAAAGCCATCAAGGATGGTCTCGACGAGGCCAAACCATGGTACAAAGTCATCAAACTCCTCAGCCGCCTGTCGTGCATGGCCGCTGTCGCAGCTCGCTCCAAGGACCCTGTCCTTGTGGCGATCATGCTAGCTGACACCGGTCTCGAGATTCTGGACAGCACCTTCGTCGTGAAGAAAATCTCCGACGCGCTCTCCAGCGTTTTCCACGTCCCGGCCCCTGTCTTCAGTTTCGGAGCCCCGATTCTGTTGGCAGGTTTGGTCAAGGTCGCCTCCACGTTCTTCCGGTCCACACCCGAAGACTTGGAGAGAGCAGAGAAACAGCTCAAGGCACGTGACATCAACGACATTTTCGCCATCCTCAAGAACGGCGAATGGCTGGTCAAACTTATCCTGGCTATCCGCGACTGGATCAAAGCCTGGATTTCCTCAGAGGAGAAATACATCTCCATGACGGACCTTGTGCCGCGCATTCTTGAATGCCAGCGCAACCTCAACGATCCGTCAAAGTACCAGGAGAGCAAAGAGTGGCTCGAAAACGCTCGCGAGGCTTGTCTCAAGAACGGAAACGTCCACATCGCTAACCTGTGTAAAGTGAACGCACCAGCACCAAGCAAGTCGAGACCCGAACCCGTGGTCGTTTGCCTCCGGGGTAAATCTGGCCAGGGCAAGAGTTTCCTTGCCAACGTGCTTGCACAAGCAATCTCAACCCACTTCACTGGACGTGTGGACTCAGTCTGGTACTGTCCACCTGACCCTGACCACTTCGACGGCTACAACCAACAGGCCGTTGTTGTGATGGATGATTTGGGCCAGAACCCTGACGGCAAGGACTTCAAGTACTTCGCCCAGATGGTCTCCACCACAGGGTTCATCCCACCCATGGCTTCGCTCGAAGATAAGGGAAAACCGTTCAACAGCAAGGTCATCATTGCGACGAGCAACCTTTATTCTGGGTTCACACCTAGGACGATGGTCTGCCCCGACGCTCTGAACCGACGGTTCCACTTTGACATCGATGTGAGTGCCAGGGATGGGTACAGAGTTAACAACAGATTGGACATCATCAAAGCACTGGAGGACACGCACACAAACGCGCCCGCCATGTTCAACTATGACTGCGCCCTTCTCAACGGTTCCGCCGTTGAAATGAAGAGACTGCAACAAGATGTGTTCAAGCCTCTGCCACCTCTCAACAGCCTGTACCAACTGGTTGATGAAGTGATAGAGAGGGTGAAGCTCCACGAGAAAGTGTCGAGCCACCCGATTTTCAAGCAGATTTCCATCCCCTCTCAAAAGTCTGTGCTTTACTTCCTCATCGAGAAGGGACAGCACGAAGCAGCAATTGAATTCTACGAGGGAATGGTGCACGACAGCATCAAGGAAGAGCTTAAGCCGCTTCTGGAGCGAACCAGCTTCGCGAAGCGCGCTTTCAAGCGCCTGAAGGAAAACTTCGAGATCGTCGCTCTCGTTGTTGTGCTGTTGGCAAACATCATTATCATGATCCGCGAGACTCGCAAGAGACAGAAGATGGTTGACGACGCCCTCGATGAATACATTGAGAAGGCGAACATCACCACTGACGACAAGACTCTTGACGAAGCGGAAAAGAACCCTCAGGAGGTTGTCGACAAACCCACTGTCGGCTTCCGTGAGAGAAAGCTCCCCGGGCACAAGACTGACGATGAAGTGAACTCTGAGCCAGTCAAACCCGTA---GAGAAACCACAAGCTGAAGGACCCTACGCGGGACCGCTTGAGCGACAACAGCCGTTGAAGCTCAAGGCTAGACTGCCCAGAGCAGAAGGGCCTTACGCGGGACCGCTAGAGAAGCAACAACCACTGAAACTTAAAGCCAAGTTGCCTGTGGCCAAGGAAGGGCCATATGAAGGACCAGTGAAGAAACCTGTCGCTTTGAAAGTGAAAGCAAAA---GCCCCGATTGTCACTGAAAGCGGATGCCCACCGACTGACCTGCAAAAGATGGTCATGGCGAACGTGAAGCCCGTTGAGCTCATCCTCGACGGTAAGACCGTTGCGCTCTGCTGCGCCACGGGAGTGTTCGGGACGGCCTACCTCGTGCCTCGTCATCTTTTCGCAGAGAAGTATGACAAGATCATGCTGGACGGTCGCGCCCTGACAGACAGTGACTTCAGAGTGTTTGAGTTTGAGGTAAAAGTAAAAGGACAGGACATGCTTTCGGATGCTGCGCTCATGGTTCTCCACTCTGGAAACCGTGTGCGCGACCTCACGGGACACTTCCGTGACACCATGAAACTGTCGAAAGGCAGTCCCGTCGTTGGCGTGGTCAACAACGCCGACGTCGGAAGACTCATCTTCTCAGGAGACGCACTGACCTACAAAGACTTGGTCGTTTGTATGGACGGTGATACCATGCCTGGACTCTTCGCCTACCGCGCAGGGACCAAGGTTGGTTACTGTGGAGCTGCCGTTCTCGCGAAGGATGGCGCCAAGACTGTGATCGTCGGCACCCACTCTGCCGGAGGCAAC---GGAGTAGGCTACTGCTCCTGCGTCTCACGATCCATGCTCCTGCAGATGAAGGCCCACATCGACCCTCCCCCTCACACTGAGGGGTTGGTAGTGGACACCAGAGAAGTTGAGGAACGCGTGCACGTCATGCGAAAAACCAAGCTTGCACCCACCGTGGCTCACGGTGTGTTTCAGCCCGAATTTGGACCTGCCGCCCTGTCGAACAACGACAAGCGCCTGAACGAAGGCGTGGTTTTGGACGAAGTCATCTTCTCCAAGCACAAGGGCGATGCCAAAATGTCTGAGGCTGACAAGAAACTGTTCCGCCTGTGCGCTGCTGATTATGCCTCGCATCTTCACAACGTACTTGGGACAGCAAACTCTCCACTGAGCGTGTTTGAAGCCATCAAGGGCGTCGACGGACTCGACGCCATGGAGCCTGACACAGCACCCGGTCTTCCCTGGGCCCTCCAGGGGAGACGCCGCGGAGCTCTCATCGATTTCGAGAACGGCACTGTCGGACCCGAGATTGAACAGGCACTGAAGCTCATGGAGAAGAAGGAGTACAAGTTCACCTGCCAAACCTTCCTGAAGGACGAGATTCGCCCTCTGGAGAAAGTCAAGGCCGGCAAGACTCGCATCGTCGACGTCCTGCCTGTTGAGCACATCATCTACACCAGAATGATGATTGGCAGATTCTGTGCACAAATGCACTCCAACAACGGACCGCAAATTGGCTCGGCGGTCGGTTGCAACCCTGATGTTGATTGGCAAAGATTCGGCTGTCATTTTGCCCAGTACAAAAATGTTTGGGACATTGACTATTCGGCCTTTGATGCTAACCATTGCAGTGACGCCATGAACATCATGTTCGAGGAGGTCTTCCGTGAGGAATTCGGATTTCATCCGAACGCTGTTTGGGTTCTCAAAACTCTCATCAACACGGAACACGCCTACGAGAACAAGCGCATCACTGTTGAAGGTGGAATGCCCTCGGGTTGCTCCGCCACCAGCATCATCAACACCATTCTCAACAACATCTACGTGCTCTACGCCCTGCGTAGACACTATGAGGGAGTCGAGCTGTCGCACTACACCATGATTTCCTACGGGGATGACATTGTAGTTGCAAGTGATTACGATTTGGACTTTGAAGCTCTCAAACCCCACTTTAAATCTCTTGGTCAAACAATCACTCCAGCCGACAAAAGTGACAAAGGTTTTGTTCTTGGTCAGTCCATTACCGATGTTACTTTCCTCAAGAGGCACTTTCATCTGGATTATGAAACCGGGTTTTACAAACCTGTGATGGCTTCGAAGACCCTCGAAGCTATCCTCTCCTTTGCACGCCGTGGGACCATTCAGGAGAAGTTGATCTCCGTGGCAGGGCTCGCCGTCCACTCCGGACAGGACGAGTACCGGCGTCTCTTCGAACCCTTCCAGGGAACGTTCGAGATTCCAAGCTACAGATCACTTTACCTGCGTTGGGTGAACGCCGTGTGCGGTGACGCA---------------------------------
>AAT01792
------------------------------------------------------ATGAATACGACTGACTGTTTTATCGCT---TTGGTACAGGCTATCAGAGAGATCAAACTTTTGTTC---------AAAGGAATACGAAAG------ATGGAGTTCACACTGTACAACGGTGAGAAGAAAACTTTCTACTCCAGACCCAATACGCACGACAACTGTTGGCTGAATACCATTTTACAGTTGTTTCGTTACGTCGATGAACCTTTCTTCGACTGGGTCTACAACTCGCCCGAGAACCTCACGCTGCGAGCGATTGAACAGCTCGAGGAACTCACTGGGCTTGAGTTGCGCGAGGGAGGACCACCCGCCCTCGTGATTTGGAACATCAAGCACTTGCTCTACACTGGCATCGGCACGGCCTCGCGGCCCAGCGAGGTATGCATGGTTGACGGTACTGACATGTGTCTTGCTGATTTCCACGCAGGTATCTTCTTGAAAGGTACTGAGCATGCCGTGTTCGCCCTGTTGACTTCCGACGGATGGTACGCCATAGACGATGAGGACTTTTACCCATGGACCCCGGACCCGTCCGATGTCCTGTGTTTCGTCCCATACGACATGGAACCATTCAACGGAAACTCGATAGCGAAAGCGACTGCTTACGTGAAGGGGGCCGGACAATCCAGTCCTGCCACCGGGTCACAAAACCAGTCCGGTAACACGGGTAGTATAATCAACAACTACTACATGCAACAGTACCAAAACTCGATGGACACACAACTCGGCGACAACGCCATAAGTGGTGGTTCCAACGAGGGGTCGACCGACACCACTTCGACCCACACAAACAACACTCAGAACAACGACTGGTTCTCAAAACTGGCACAGTCAGCGATATCTGGCCTGTTTGGGGCACTGCTCGCTGACAAGAAGACAGAGGAGACTGCTCTTTTGGAGGACCGCATCCTCACCACGAGGCACGGTACCACTACTTCCACCACACAGAGTTCTGTTGGGATCACCTACGGGTATGCCGACAGTGACTCTTTCAGGCCTGGCCCCAATACCTCGGGCCTCGAGACTCGTGTGGAACAGGCTGAACGCTTCTTCAAGGAGAAGTTGTTCGACTGGACTAGTGACAAACCCTTCGGAACGCTGTACGTGTTGGAGTTGCCCAAAGATCACAAGGGTATTTACGGTAAACTCACCGACTCCTACACGTACATGCGCAACGGGTGGGACGTCCAGGTCAGCGCCACCAGCACTCAATTCAATGGAGGATGTTTGTTGGTGGCAATGGTCCCGGAACTGTGCAGTTTGAAAGCCCGAGAGGAGTACCAGCTCACACTCTACCCACACCAGTTCATCAATCCTAGGACCAACACTACTGCT------CACCTCCAGGTGCCATACTTGGGCGTGAACAGACATGACCAGGGTAAACGACACCAAACCTGGTCCTTGGTAGTGATGGTCCTGACGCCTCTGACTACTGAGGCTCAGATGAATAGCGGAACCGTCGAGGTATACGCTAATATTGCACCAACCAACGTGCATGTGGCAGGCGAGCTCCCTGGGAAACAGGGAATCGTACCTGTTGCGTGTGCTGACGGTTATGGTGGTTTCCAAAACACTGACCCCAAGTCCGCAGATCCAATCTACGGACATGTGTACAACCCCTCAAGGAACGACTGCCACGGTAGGTTTTCTAACCTGCTGGACGTCGCAGAGGCGTGTCCCACACTCCTCGACTTC---GATGGGAAGCCATACGTGGTGACCAAAAACAGC---GGGGACAAAGTCATGGCAGCCTTTGACGTGGCTTTTACCCACAAGGTACACAAAAACACGTACCTGGCTGGGCTTGCCCAGTACTACACACAGTACTCCGGCAGTCTTAACTACCACTTCATGTACACGGGCCCAACGCACCACAAAGCAAAGTTCATGGTCGCGTACGTACCACCGGGCATTGAGGTCAGGGGACTACCCAAAACACCTGAGGATGCAGCACACTGTTACCATTCTGAATGGGACACAGGTCTGAACTCGAGCTACACGTTCGCGGTACCATACCTGTCGTCCGGTGACTTCTCCTACACGCACACCGACACCCCAGCCATGGCCACAACCAACGGCTGGGTGGTGGTGTTGCAAGTGACTGACACCCACTCTGCGGAGGCGGCGGTAGTCGTCTCGGTAAGTGCGGGTCCAGACCTGGAGTTCCGGTTTCCCATTGACCCGGTGAGACAAACAACATCCGCCGGTGAGGGAGCTGAAGTGGTCACCACTGACCCAACCACTCACGGTGGGAAGGTCACGACACCCCGCCGGGTCCATACCGATGTGGCGTTTCTCCTTGACCGCAGCACACATGTGCACACGAAC---AAGACCACCTTTGCGGTGGACCTGATGGACACCAAGGAGAAGGCGCTAGTGGGAGCAATCCTGCGCTCAGCCACATACTACTTTTGTGACCTGGAAATCACATGTGTGGGCGAACACAAGCGCGTGTTTTGGCAGCCTAACGGTGCGCCACGCACAACC---CAGTTGGGCGACAACCCAATGGTGTTCTCCCACAACAAAGTGACCCGCTTTGCAATCCCGTTCACAGCGCCTCACAGGTTGTTGTCCACGGTCTACAACGGGGAGTGCGAGTACACA------------AAAACAGTCACCGCAATTCGCGGTGATAGAGAGGTGTTGGCGCGGAAATACTCTTCCGCC---AAGCACTCTCTGCCATCCACCTTCAACTTCGGGTTTGTGACCGCCGACGAGCCAGTCGACGTTTACTACCGGATGAAGCGTGCAGAGCTGTACTGCCCCCGTGCCCTGCTTCCCGCGTACACACACGCGAACAGTGACAGATTCGACGCGCCTATC---GGCGTCGAGAAACAGCTTTTGAACTTTGACCTGTTAAAGTTGGCGGGAGACGTTGAGTCTAACCCTGGG------CCCTTCTTCTTCTCCGACGTCAGGTCGAACTTCACCAAGTTGGTGGACACTATCAACCAGATGCAGAACGACATGTCCACTAAACACGGTCCCGACTTCAACCGGTTGGTGACCGCATTTGAGGAGCTGACACAAGGAGTTAAGGCTATCAAGGATGGTCTCGACGAGGCCAAGCCCTGGTACAAAATCATCAAACTCCTGAGCCGCCTGTCGTGCATGGCCGCTGTAGCAGCACGGTCAAAGGACCCTGTCCTTGTGGCCATCATGCTAGCTGACACCGGTCTCGAAATCCTGGACAGCACTTTTGTCGTGAAGAAAATCGCCGACGCGCTCTCCAGTGTTTTCCACGTGCCAGCCCCTGTCTTCAGTTTCGGGGCTCCGATCCTGTTGGCAGGTTTGGTCAAGGTCGCCTCGAGTTTCTTCCGGTCGACACCCGAAGAGCTTGAGAGAGCAGAGAAACAGCTCAAGGCACGTGACATCAACGACATTTTTGCCATTCTCAAGAATGGCGAGTGGCTTGTCAAACTCATCCTCGCCATCCGCGACTGGATTAAGGCGTGGATCTCCTCAGAAGAGAAGTTCGTCACCATGACGGACCTTGTGCCTGGTATCTTGGAGAAACAGCGTGATCTCAATGATCCGTCCAAGTATCATGAAGCAAAGGAGTGGCTCGAGAATGCCCGCCAGGCATGCCTCAAGAACGGCAATGTCCACATCGCCAACCTTTGCAAAGTCACAGCACCAGCACCAAGCAAGTCAAGACCAGAACCAGTGGTCGTTTGCCTCCGTGGTAAATCTGGCCAAGGTAAAAGTTTCCTTGCGAACGTGCTTGCACAGGCAATCTCCACCCACTTCACGGGCAGAACCGACTCTGTGTGGTACTGTCCACCAGACCCTGACCACTTCGACGGCTATAACCAACAAGCTGTCGTGGTGATGGATGATCTGGGACAGAATCCCGATGGCAAGGACTTCAAGTACTTCGCCCAAATGGTATCAACCACGGGATTCATCCCGCCCATGGCGTCCCTCGAGGACAAGGGGAAACCTTTCAACAGCAAGGTCATCATTGCAACCTCCAATCTGTATTCTGGGTTCACCCCACGTACGATGGTTTGCCCTGATGCACTGAACCGTAGGTTTCACTTTGACATCGACGTGAGCGCCAAGGACGGATACAGGGTTAATAACAAACTGGACATCACCAAAGCACTTGAGGACACCCACACAAACCCAGTGGCGATGTTCCAGTATGATTGTGCCCTTCTCAACGGCATGGCCGTTGAAATGAAGAGACTGCAACAAGATATGTTCAAGCCTCAACCACCAATTCTCAACGTCTACCAACTTGTGGATGAGGTGATTGAGAGAGTCAACCTCCACGAGAAGGTTGCCTCGCAGCCAATCTTCAAACAGATCTCGCTTCCTTCCCAAAAGTCTGTGCTCTACTTCCTCATCGAGAAAGGACAGCACGATGCTGCAATTGAATTCTTTGAGGGGATGGTGAGTGACTCCATCAAGGAGGAACTCCGTCCTCTCCTCCAACGCACCTCATTTGTTAAGCGCGCTTTCAAGCGCTTGAAGGAAAACTTTGAGATCGTTGCACTGTGTCTGGCTCTACTCGCCAACATCGTGATCATGATCCGCGAAACCAACAAGAGGCAACAGATGGTTGATGAAGCCGTGAACGACTACATCGAACGCGCCGGCATCACCACCGACGACAAGACTCTTGATGAGGCGGAAAAGAACCCTCTGGAAACTACTGGTGCCAGCACCGTTGTGTTCAGAGAGAGAACACTCCCCGGGTACAAAGTGAGTGATGACGTGAACTCCGAGCCCACTAAACCT---GAGGAGAAACCAAAGGCTGAAGGACCCTACGCCGGGCCGATGGAGCGTCAGAAACCTCTTAAGGTGAAAGCCAAGCCGCCGCAACAAGAGGGGCCTTACGCCGGTCCGATGGAGAGACAACAACCACTGAAGGTTAAAGCCAAAGCCCCCGTCGTGAAGGAAGGACCATACGAGGGGCCAGTGAAGAAGCCTGTCGCTTTGAAAGTGAAAGCAAAG---AACATGATAGTCACGGAGAGTGGAGCGCCACCTACCGACTTGCAAAAGATGGTAATGGCCAACACAAAGCCTGTTGAGCTCATCCTCGATGGGAAGACGGTGGCCATCTGCTGTGCCACTGGAGTGTTTGGCACTGCCTATCTCGTGCCTCGTCATCTTTTCGCTGAGAAGTATGACAAGATCATGATTGATGGCAGGGCCATGACAGACCGTGATTTCAGAGTGTTTGAGTTTGAGATTAAAGTAAAAGGACAGGACATGCTCTCAGACGCTGCGCTCATGGTGTTGCACCGTGGGAACCGCGTGAGAGACATCACGAGACATTTTCGTGATCAAGCAAGAATGAGGAAAGGAACCCCCGTGGTCGGCGTCATCAACAACGCCGACGTTGGGAGACTCATCTTCTCTGGAGAGGCACTCACCTACAAAGACATTGTAGTGTGCATGGACGGCGATACCATGCCTGGCCTCTTTGCCTACAAAGCCGCCACCAAGGCCGGCTATTGCGGAGGGGCCGTCCTGGCCAAGGACGGAGCCGAGACATTCATCGTCGGCACCCACTCCGCCGGTGGCAAC---GGAGTTGGATACTGCTCTTGCGTTTCCAAGTCGATGCTGCTGCAAATGAAGGCACACGTTGACCCTGAACCACACCACGAGGGGTTAATTGTGGACACCAGAGATGTTGAAGAGCGTGTACACGTCATGCGCAAAACCAAACTTGCACCCACCGTTGCACACGGTGTGTTCAACCCCGAGTACGGGCCTGCTGCACTGTCCAACAATGACAAGCGCCTGAACGAGGGAGTTGTCCTCGACGAGGTGATCTTCTCCAAACACAAGGGAGACACCAAGATGTCTGAGGAAGACAAGAAGTTGTTCAGACTTTGTGCTGCTGACTACGCGTCACGTCTGCACTCGGTACTTGGTACAGCAAATGCCCCACTGAGCATCTATGAGGCCATCAAGGGCGTCGACGGGCTCGACGCCATGGAGCCTGACACCGCTCCGGGTTTACCTTGGGCCACCCAGGGGAAGCGCCGTGGAGCACTGATCGATTTCGAGAACGGCACTGTCGGACCCGAGATTGAGGCAGCACTGAAGCTCATGGAGAAAAGGGAGTACAAGTTCACTTGCCAAACCTTTCTGAAGGACGAAGTTCGCCCCTTGGAGAAAGTTCGTGCCGGTAAGACTCGCATCGTCGATGTCCTACCCGTTGAACACATCCTCTACACTAGAATGATGATTGGCAAATTTTGTGCACAAATGCACTCCAACAACGGACCGCAGATTGGCTCAGCGGTCGGTTGCAACCCAGATGTTGATTGGCAGAGATTCGGAACCCATTTTGCCCAGTACAAAAACGTGTGGGACGTGGACTATTCGGCCTTTGATGCTAACCACTGCAGTGACGCCATGAACATCATGTTCGAGGAGGTATTCCGTCCGGAATTTGGCTTCCACCCCAATGCGGAGTGGATCCTGAAAACTCTGGTCAACACGGAGCACGCCTACGAGAACAAGCGCATCACTGTTGAAGGCGGGATGCCTTCGGGCTGTTCCGCCACTAGCATCATCAATACAATTCTCAACAACATCTACGTGCTTTACGCGCTGAGTAGGCACTACGAGGGAGTCACGCTGGACAGCTACTCGATGATCTCCTACGGAGATGACATCGTTGTGGCTAGTGATTACGATCTGGACTTTGAAGCACTCAAGCCTCACTTCAAATCTGTCGGTCAGACCATCACCCCAGCTGACAAAAGTGACAAAGGTTTTGTTCTTGGTCAGTCCATCACTGACGTCACTTTCCTCAAGAGGCACTTCCACATGGATTACGGAACTGGGTTTTACAAACCTGTGATGGCTTCGAAGACCCTCGAAGCCATCCTCTCCTTTGCACGCCGTGGGACCATACAGGAGAAGTTGATCTCCGTGGCAGGACTCGCCGTCCACTCAGGACCTGACGAGTACCGGCGTCTCTTCGAACCCTTTCAGGGTCTCTTTGAGATTCCAAGCTACAGATCACTTTACCTGCGTTGGGTGAACGCCGTGTGCGGTGACGCA---------------------------------
>AAT01795
------------------------------------------------------ATGAAGACAACTGATTGTTTTAACGCT---TTGCTCGAGATCTTTCATAGGTTCAGGCAAACACTC---------AACACAAACAGAAAG------ATGGAATTCACACTCTACAACGGAGAGAAGAAGACTTTCTACAGCAGGCCCAACACACACGGGAACTGCTGGCTCAACTCTCTGCTGCAGCTCTTTCGATACGTCGATGAGCCTCTCTTTGAGTCTGAGTACCTGTCACCTGAGAATAAGACATTGGACATGATCAAACAGCTTTCTGACTACACGAAACTGGACTTGACGGACGGTGGGCCTCCCGCCCTCGTTCTTTGGCTGATTAAGGACTGTCTTCAGACCGGTGTTGGCACCAGCACTCGCCCCAGCGAGATCTGTGTGATCAACGGGGTTGTCATGACCCTGGCTGACTTCCACGCCGGTATCTTCATCAAAGGCACTGAACACGCTGTGTTCGCCCTCAACACGTCTGAGGGTTGGTACGCTATTGATGATGAGGTGTTTTACCCCTGGACACCTGACCCTGAGAACGTGCTCGCGTACGTACCATACGACCAGGAACCACTGGACGTAGATTGGCAGGACCGCGCTGGTTTGTTCCTCCGCGGAGCAGGTCAGTCATCACCTGCCACAGGGTCACAGAACCAATCTGGCAACACTGGTAGCATCATTAACAACTATTACATGCAACAGTACCAGAACTCCATGGACACCCAACTTGGTGACAACGCCATCTCGGGTGGATCCAATGAGGGTAGCACTGACACTACGTCTACCCACACAAACAACACACAGAACAATGATTGGTTTTCAAAATTGGCTCAGTCCGCCATTTCAGGCCTCTTTGGAGCCCTCCTTGCGGACAAAAAGACAGAGGAAACAACGCACTTGGAGGATCGCATTCTCACGACTCGCCACAACACGACGACGTCGACAACACAGAGTTCTGTTGGAGTGACTTACGGTTATGTCTCGGCCGACCGTTTCCTCCCTGGGCCTAACACGAGCGGGCTCGAGTCACGCGTTGAACAGGCAGAGAGATTTTTCAAGGAGAGATTGTTCACCTGGACCGCGTCACAGGAGTATGCTCATGTCCACCTGTTGGAGCTGCCCACCGACCACAAAGGCATCTACGGCGCCATGGTTGACAGCCACGCGTATGTGCGCAACGGTTGGGACGTGCAGGTCACCGCGACCAGCACGCAGTTCAATGGAGGAACACTCCTAGTGGCAATGGTGCCTGAGCTCCACTCGATAGACACACGTGATGTGTCACAGCTTACGCTCTTCCCACACCAATTTATTAACCCCCGCACTAACACCACGGCT------CACATTGTTGTGCCGTACGTGGGGGTTAACAGACACGACCAGGTGCAAATGCACAAAGCTTGGACTTTGGTCGTGGCGGTGATGGCACCACTCACCACCGCA---AGCATGGGTCAGGACAACGTTGAGGTTTACGCTAACATCGCGCCCACCAACGTTTACGTGGCTGGGGAACGGCCCTCCAAGCAAGGGATCATCCCCGTTGCGTGCAACGACGGGTATGGAGGATTCCAGAACACTGACCCAAAGACCGCAGACCCCATCTACGGTCTTGTGTCCAACCCACCGCGCACGGCTTTCCCGGGCAGGTTCACTAATCTGCTGGATGTGGCCGAAGCGTGTCCCACTTTCCTGGACTTC---GACGGGGTGCCTTACGTCAAGACCACGCACAACAGTGGGAGTAAAATTCTCACCCACATTGATTTGGCTTTTGGACACAAATCTTTCAAGAACACGTACCTTGCTGGGCTGGCTCAATACTACGCCCAGTACAGTGGCTCCATCAACCTGCACTTCATGTACACCGGGCCAACGCAGTCAAAAGCTCGCTTCATGGTTGCGTACATTCCACCGGGC------ACTACACCAGTCCCAAACACACCTGAGCAGGCGGCACACTGCTACCACTCGGAATGGGACACAGGTCTGAACTCCAAGTTCACCTTTACGGTGCCGTACATGTCAGCAGCAGATTTTGCATACACCTACTGTGATGAGCCTGAACAAGCATCAGCACAAGGTTGGGTGACTCTGTACCAAATTACAGACACACATGACCCCAATTCGGCCGTACTTGTCTCAGTCAGTGCTGGCGCTGACTTTGAGCTCAGGTTGCCAATAAACCCCACCGCCCAGACAACTAGTGCGGGTGAGGGAGCCGATGTTGTCACCACTGACGTCACCACACACGGTGGTGAGGTGAGTGTGCCACGACGTCAGCACACCAACGTGGAGTTTCTGCTGGACAGATTCACACATATTGGCACAATC---AATGGACACAGAACAATTTGCCTCCTGGACACGAAGGAACACACGCTGGTGGGAGCAATCCTGCGTTCTGCCACGTATTACTTTTGTGACCTGGAAGTTGCTGTCTTGGGTAACGCCAAGTACGCGGCCTGGGTACCCAACGGGTGCCCGCACACCGAC---AGAGTGGAAGACAATCCAGTCGTTCACTCAAAAGGTTCGGTTGTCCGCTTTGCGCTGCCCTACACCGCGCCACACGGTGTTTTGGCAACTGTCTACAACGGCAACTGCAAGTACAGC------ACAACCCAACGCGTGGCTCCGCGCCGGGGCGACCTGGGCGCGTTGAGCCGACGAGTTGAGAATGAAACCACAAGATGCATCCCCACAACGTTCAACTTCGGGAGACTGTTGTGTGAATCA---GGTGATGTGTACTATCGCATGAAGCGCACTGAGCTTTACTGCCCACGCCCACTTCGGGTGAGGTACACA---CACACGGCCGACAGATACAAAACCCCGTTGGTCAAACCTGAGAAACAGCTGTGTAACTTCGACCTGTTGAAGTTGGCCGGAGACGTTGAGTCCAACCCTGGG------CCCTTCTTCTTCGCTGACGTCAGGGAGAACTTTACAAAGTTGGTGGACAGCATTAACAGCATGCAACAAGACATATCCACCAAACACGGACCCGACTTCAACCGTCTGGTGTCCGCATTTGAGGAACTGACAAAGGGAGTTAAGGCTATCAAGGACGGTCTCGACGAGGCCAAACCCTGGTACAAAATCATCAAACTCCTCAGCCGCCTGTCGTGCATGGCCGCTGTCGCAGCTCGCTCCAAGGACCCTGTCCTCGTGGCGATCATGCTAGCTGACACCGGTCTTGAGATCCTGGACAGCACCTTCGTCGTGAAGAAAATCTCCGACGCGCTCTCCAGTGTTTTCCACGTCCCGGCCCCTGTCTTCAGTTTCGGAGCCCCGGTCCTGTTGGCAGGTTTGGTCAAAGTCGCCTCCACGTTCTTCCGGTCCACACCCGAAGACTTGGAGAGAGCAGAAAAACAGCTCAAGGCGCGTGACATCAACGACGTTTTCGCCATCCTCAAGAACGGCGAATGGCTGGTCAAACTCATCCTGGCTATCCGCGACTGGATCAAAGCCTGGATTTCCTCAGAGGAGAAGTACATCTCCATGACGGATCTTGTGCCGCGCATTCTCGAGTGCCAGCACAACCTGAACGATCCGTCCAAGTACCAGGAAAGCAAAGAGTGGTTGGAAAACGCCCGCGAGGCTTGCCTCAAGAACGGAAACCACCACATCGCTAACCTGTGTAAAGTGAATGCACCAGCACCCAGCAAGTCGAGACCCGAACCCGTGGTCGTTTGCCTCCGCGGCAAGTCCGGCCAGGGCAAGAGTTTCCTTGCCAACGTGCTCGCACAAGCAATCTCAACCCACTTCACTGGCAGAACCGACTCTGTTTGGTACTGCCCACCTGACCCCGACCACTTCGATGGCTACAACCAACAAGCTGTCGTTGTTATGGACGATTTGGGCCAGAACCCTGACGGCAAGGACTTCAAGTACTTCGCCCAAATGGTTTCCACCACAGGGTTCATCCCTCCCATGGCCTCACTTGAAGATAAGGGAAAACCGTTCAACAGCAAGGTCATCATTGCGACGAGCAACCTTTATTCTGGGTTCACGCCTAGGACGATGGTCTGCCCCGACGCTCTGAACCGACGGTTCCACTTCGACATCGACGTGAGTGCCAGGGATGGGTACAAAGTTAACAACAGATTGGACATCATCAAAGCACTGGAGGACACGCACACAAACGCGCCTGCCATGTTCAACTATGACTGTGCCCTTCTCAATGGCTCCGCCGTTGAAATGAAGAGACTGCAACAAGATGTGTTCAAGCCTCTGCCACCTCTCAACAGCCTGTACCAACTGGTTGATGAAGTGATAGAGAGGGTGAAGCTCCACGAGAAAGTGTCGAGCCACCCGATTTTCAAGCAGATTTCCATTCCTTCCCAAAAGTCTGTGCTCTACTTCCTCATCGAGAAAGGACAGCACGAAGCAGCAATTGAATTCTATGAAGGGATGGTGCACGACAGCATCAAGGAAGAGCTTAAGCCCTTGTTGGAGCAAACCAGCTTCGCCAAGCGTGCTTTCAAGCGCCTCAAAGAGAACTTTGAGATCGTCGCTCTTGTTGTTGTGCTGTTGGCAAACATTGTCATCATGATCCGCGAGACTCGCAAGCGTCAGAAGATGGTCGACGACGCCCTCGATGAGTACATTGAGAAGGCGAACATCACCACTGACGACAAAACGCTTGACGAGGCGGAAAAGAACCCTCAGGAGGTTGTCGACAAACCCACTGTCGGCTTCCGCGAGAGAGAACTCCCCGGGCAGAAGACTGGCAATGAAGTGAACTCTGAGCCAACCAAACCCGTG---GAGAAACCACAAGCTGAAGGACCCTACGCTGGCCCCCTCGAGCGACAACAGCCGCTGAAGCTCAAGGCCAAGCTCCCTCGGGCCGAGGGACCTTACGCCGGGCCGCTAGAGAAACAACAACCATTGAAACTGAAAACAAGACTGCCTGTGGCCAAAGAGGGGCCATATGAAGGACCAGTGAAGAAGCCTGTCGCTTTGAAAGTGAAAACAAAA---GCCCCGATTGTCACTGAAAGCGGATGCCCACCGACTGACTTGCAAAAGATGGTCATGGCAAACGTGAAGCCTGTTGAGCTTATTCTCGACGGGAAGACAGTTGCGCTGTGCTGCGCGACTGGAGTGTTCGGGACGGCTTACCTCGTGCCTCGTCATCTTTTCGCAGAGAAGTATGACAAGATCATGTTGGACGGCCGCGCCCTGACAGACAGTGACTTCAGAGTGTTTGAGTTTGAGGTAAAAGTAAAAGGACAGGACATGCTTTCGGACGCCGCGCTGATGGTTCTCCACTCTGGAAACCGTGTGCGCGATCTCACGGGACACTTTCGCGACACCATGAAACTGTCGAAAGGCAGCCCCATCGTTGGCGTGGTTAATAACGCCGACGTTGGAAGACTCATCTTCTCAGGAGATGCACTGACCTACAAAGACCTGGTCGTTTGTATGGACGGTGACACCATGCCTGGACTCTTCGCGTACCGCGCAGGGACCAAGGTTGGATACTGCGGAGCTGCCGTTCTCGCGAAGGATGGCGCCAAGACAGTGATCGTCGGCACCCATTCTGCCGGAGGCAAT---GGAGTAGGCTACTGCTCCTGCGTCTCACGATCCATGCTCCTGCAGATGAAGGCCCACATCGACCCTCCCCCTCACACTGAGGGGTTGGTAGTGGACACCAGAGAAGTTGAGGAGCGCGTGCACGTCATGCGCAAAACCAAGCTTGCACCCACCGTGGCTCACGGTGTGTTTCAGCCTGAATTTGGACCTGCCGCCCTGTCAAACAACGACAAACGCCTGAACGAAGGCGTGGTTTTGGACGAAGTCATCTTCTCCAAACACAAGGGCGATGCCAAAATGTCTGAGGCTGACAAGAGACTGTTCCGCCTGTGCGCTGCTGACTATGCCTCGCATCTTCACAACGTACTTGGGACAGCCAACTCTCCACTGAGCGTGTTTGAAGCCATTAAGGGCGTCGACGGACTCGACGCAATGGAGCCTGACACAGCGCCCGGCCTCCCCTGGGCACTCCAGGGAAAGCGCCGCGGAGCTCTCATCGATTTCGAGAACGGCACTGTCGGACCCGAGATTGAAGCTGCTCTGAAGCTCATGGAGAAGAAGGAGTACAAGTTTACCTGTCAAACCTTCCTGAAGGACGAGATTCGCCCTTTGGAAAAAGTCAAAGCCGGCAAGACTCGCATTGTCGATGTCCTGCCTGTTGAACACATCATCTACACCAGAATGATGATTGGCAGATTCTGTGCACAAATGCACTCCAACAACGGACCGCAAATTGGCTCGGCGGTCGGTTGCAACCCTGATGTTGATTGGCAACGATTTGGCACTCATTTTGCCCAGTACAAAAATGTTTGGGACATTGACTATTCGGCCTTTGATGCTAACCATTGCAGTGACGCCATGAACATCATGTTTGAGGAGGTCTTCCGTGAAGAATTTGGATTTCATCCGAACGCTGTTTGGATTCTTAAAACTCTCATCAACACGGAACACGCCTACGAGAACAAGCGCATCACTGTTGAAGGTGGAATGCCCTCGGGTTGCTCCGCCACCAGCATCATCAACACCATTCTCAACAATATCTACGTGCTCTACGCCCTGCGTAGACACTATGAGGGAGTCGAGCTGTCGCACTACACCATGATTTCCTACGGGGATGACATTGTAGTTGCAAGTGATTACGATTTGGACTTTGAAGCTCTCAAGCCTCACTTTAAATCTCTTGGTCAAACAATCACTCCAGCCGACAAAAGTGACAAAGGTTTTGTTCTTGGTCAGTCCATCACCGATGTTTCTTTCCTCAAGAGGCATTTCCATCTGGATTATGAAACTGGGTTTTATAAACCTGTGATGGCTTCGAAGACCCTCGAAGCTATCCTCTCCTTTGCACGCCGTGGGACCATCCAGGAGAAGTTGATCTCTGTGGCAGGACTCGCCGTCCACTCTGGACAAGACGAGTACCGGCGTCTCTTCGAACCCTTTCAGGGAACGTTCGAGATTCCAAGCTACAGATCACTTTACCTGCGTTGGGTGAACGCCGTGTGCGGTGACGCA---------------------------------
>AAT01794
------------------------------------------------------ATGAAGACAACTGATTGTTTTAACGCT---TTGCTCGAGATCTTTCATAGGTTCAGGCAAACACTC---------AACACAAACAGAAAG------ATGGAATTCACACTCTACAACGGAGAGAAGAAGACTTTCTACAGCAGGCCCAACACACACGGGAACTGCTGGCTCAACTCTCTGCTGCAGCTCTTTCGATACGTCGATGAGCCTCTCTTTGAGTCTGAGTACCTGTCACCTGAGAATAAGACATTGGACATGATCAAACAGCTTTCTGACTACACGAAACTGGACTTGACGGACGGTGGGCCTCCCGCCCTCGTTCTTTGGCTGATTAAGGACTGTCTTCAGACCGGTGTTGGCACCAGCACTCGCCCCAGCGAGATCTGTGTGATCAACGGGGTTGTCATGACCCTGGCTGACTTCCACGCCGGTATCTTCATCAAAGGCACTGAACACGCTGTGTTCGCCCTCAACACGTCTGAGGGTTGGTACGCTATTGATGATGAGGTGTTTTACCCCTGGACACCTGACCCTGAGAACGTGCTCGCGTACGTACCATACGACCAGGAACCACTGGACGTAGATTGGCAGGACCGCGCTGGTTTGTTCCTCCGCGGAGCGGGTCAGTCATCACCTGCCACAGGGTCACAGAACCAATCTGGCAACACTGGTAGCATCATTAACAACTATTACATGCAACAGTACCAGAACTCCATGGACACCCAACTTGGTGACAACGCCATCTCGGGTGGATCCAATGAGGGTAGCACTGACACTACGTCTACCCACACAAACAACACACAGAACAATGATTGGTTTTCAAAATTGGCTCAGTCCGCCATTTCAGGCCTCTTTGGAGCCCTCCTTGCGGACAAAAAGACAGAGGAAACAACGCACTTGGAGGATCGCATTCTCACGACTCGCCACAACACGACGACGTCGACAACACAGAGTTCTGTTGGAGTGACTTACGGTTATGTCTCGGCCGACCGTTTCCTCCCTGGGCCTAACACGAGCGGGCTCGAGTCACGCGTTGAACAGGCAGAGAGATTTTTCAAGGAGAGATTGTTCACCTGGACCGCGTCACAGGAGTATGCTCATGTCCACCTGTTGGAGCTGCCCACCGACCACAAAGGCATCTACGGCGTCATGGTTGACAGCCACGCGTATGTGCGCAACGGTTGGGACGTGCAGGTCACCGCGACCAGCACGCAGTTCAATGGAGGAACACTCCTAGTGGCAATGGTGCCTGAGCTCCACTCGATGGACACACGTGATGTGTCACAGCTTACGCTCTTCCCACACCAATTTATTAACCCCCGCACTAACACCACGGCT------CACATTGTTGTGCCGTACGTGGGGGTTAACAGACACGACCAGGTGCAAATGCACAAAGCTTGGACTTTGGTCGTGGCGGTGATGGCACCACTCACCACCGCA---AGCATGGGTCAGGACAACGTTGAGGTTTACGCTAACATCGCGCCCACCAACGTTTACGTGGCTGGGGAACGGCCCTCCAAGCAAGGGATCATCCCCGTTGCGTGCAACGACGGGTATGGAGGATTCCAGAACACTGACCCAAAGACCGCAGACCCCATCTACGGTCTTGTGTCCAACCCACCGCGCACGGCTTTCCCGGGCAGGTTCACTAATCTGCTGGATGTGGCCGAAGCGTGTCCCACTTTCCTGGACTTC---GACGGGGTGCCTTACGTCAAGACCACGCACAACAGTGGGAGTAAAATTCTCACCCACATTGATTTGGCTTTTGGACACAAATCTTTCAAGAACACGTACCTTGCTGGGCTGGCTCAATACTACGCCCAGTACAGTGGCTCCATCAACCTGCACTTCATGTACACCGGGCCAACGCAGTCAAAAGCTCGCTTCATGGTTGCGTACATTCCACCGGGC------ACTACACCAGTCCCAAACACACCTGAGCAGGCGGCACACTGCTACCACTCGGAATGGGACACAGGTCTGAACTCCAAGTTCACCTTTACGGTGCCGTACATGTCAGCAGCAGATTTTGCATACACCTACTGTGATGAGCCTGAACAAGCATCAGCACAAGGTTGGGTGACTCTGTACCAAATTACAGACACACATGACCCCAATTCGGCCGTACTTGTCTCAGTCAGTGCTGGCGCTGACTTTGAGCTCAGGTTGCCAATAAACCCCACCGCCCAGACAACTAGTGCGGGTGAGGGAGCCGATGTTGTCACCACTGACGTCACCACACACGGTGGTGAGGTGAGTGTGCCACGACGTCAGCACACCAACGTGGAGTTTCTGCTGGACAGATTCACACATATTGGCACAATC---AATGGACACAGAACAATTTGCCTCCTGGACACGAAGGAACACACGCTGGTGGGAGCAATCCTGCGTTCTGCCACGTATTACTTTTGTGACCTGGAAGTTGCTGTCTTGGGTAACGCCAAGTACGCGGCCTGGGTACCCAACGGGTGCCCGCACACCGAC---AGAGTGGAAGACAATCCAGTCGTTCACTCAAAAGGTTCGGTTGTCCGCTTTGCGCTGCCCTACACCGCGCCACACGGTGTTTTGGCAACTGTCTACAACGGCAACTGCAAGTACAGC---ACA---ACCCAACGCGTGGCTCCGCGCCGGGGCGATCTGGGCGCGTTGAGCCGACGAGTTGAGAATGAAACCACAAGATGCATCCCCACAACGTTCAACTTCGGGAGACTGTTGTGTGAATCA---GGTGATGTGTACTATCGCATGAAGCGCACTGAGCTTTACTGCCCACGCCCACTTCGGGTGAGGTACACA---CACACGGCCGACAGATACAAAACCCCGTTGGTCAAACCTGAGAAACAGCTGTGTAACTTCGACCTGTTGAAGTTGGCCGGAGACGTTGAGTCCAACCCTGGG------CCCTTCTTCTTCGCTGACGTCAGGGAGAACTTTACAAAGTTGGTGGACAGCATTAACAGCATGCAACAAGACATATCCACCAAACACGGACCCGACTTCAACCGTCTGGTGTCCGCATTTGAGGAACTGACAAAGGGAGTTAAGGCTATCAAGGACGGTCTCGACGAGGCCAAACCCTGGTACAAAATCATCAAACTCCTCAGCCGCCTGTCGTGCATGGCCGCTGTCGCAGCTCGCTCCAAGGACCCTGTCCTCGTGGCGATCATGCTAGCTGACACCGGTCTTGAGATCCTGGACAGCACCTTCGTCGTGAAGAAAATCTCCGACGCGCTCTCCAGTGTTTTCCACGTCCCGGCCCCTGTCTTCAGTTTCGGAGCCCCGGTCCTGTTGGCAGGTTTGGTCAAAGTCGCCTCCACGTTCTTCCGGTCCACACCCGAAGACTTGGAGAGAGCAGAAAAACAGCTCAAGGCGCGTGACATCAACGACGTTTTCGCCATCCTCAAGAACGGCGAATGGCTGGTCAAACTCATCCTGGCTATCCGCGACTGGATCAAAGCCTGGATTTCCTCAGAGGAGAAGTACATCTCCATGACGGATCTTGTGCCGCGCATTCTCGAGTGCCAGCACAACCTGAACGATCCGTCCAAGTACCAGGAAAGCAAAGAGTGGTTGGAAAACGCCCGCGAGGCTTGCCTCAAGAACGGAAACCACCACATCGCTAACCTGTGTAAAGTGAATGCACCAGCACCCAGCAAGTCGAGACCCGAACCCGTGGTCGTTTGCCTCCGCGGCAAGTCCGGCCAGGGCAAGAGTTTCCTTGCCAACGTGCTCGCACAAGCAATCTCAACCCACTTCACTGGCAGAACCGACTCTGTTTGGTACTGCCCACCTGACCCCGACCACTTCGATGGCTACAACCAACAAGCTGTCGTTGTTATGGACGATTTGGGCCAGAACCCTGACGGCAAGGACTTCAAGTACTTCGCCCAAATGGTTTCCACCACAGGGTTCATCCCTCCCATGGCCTCACTTGAAGATAAGGGAAAACCGTTCAACAGCAAGGTCATCATTGCGACGAGCAACCTTTATTCTGGGTTCACGCCTAGGACGATGGTCTGCCCCGACGCTCTGAACCGACGGTTCCACTTCGACATCGACGTGAGTGCCAGGGATGGGTACAAAGTTAACAACAGATTGGACATCATCAAAGCACTGGAGGACACGCACACAAACGCGCCTGCCATGTTCAACTATGACTGTGCCCTTCTCAATGGCTCCGCCGTTGAAATGAAGAGACTGCAACAAGATGTGTTCAAGCCTCTGCCACCTCTCAACAGCCTGTACCAACTGGTTGATGAAGTGATAGAGAGGGTGAAGCTCCACGAGAAAGTGTCGAGCCACCCGATTTTCAAGCAGATTTCCATTCCTTCCCAAAAGTCTGTGCTCTACTTCCTCATCGAGAAAGGACAGCACGAAGCAGCAATTGAATTCTATGAAGGGATGGTGCACGACAGCATCAAGGAAGAGCTTAAGCCCTTGTTGGAGCAAACCAGCTTCGCCAAGCGTGCTTTCAAGCGCCTCAAAGAGAACTTTGAGATCGTCGCTCTTGTTGTTGTGCTGTTGGCAAACATTGTCATCATGATCCGCGAGACTCGCAAGCGTCAGAAGATGGTCGACGACGCCCTCGATGAGTACATTGAGAAGGCGAACATCACCACAGACGACAAAACGCTTGACGAGGCGGAAAAGAACCCTCAGGAGGTTGTCGACAAACCCACTGTCGGCTTCCGCAAGAGAGAACTCCCCGGGCAGAAGACTGGCAATGAAGTGAACTCTGAGCCAACCAAACCCGTG---GAGAAACCACAAGCTGAAGGACCCTACGCTGGCCCCCTCGAGCGACAACAGCCGCTGAAGCTCAAGGCCAAGCTCCCTCGGGCCGAGGGACCTTACGCCGGGCCGCTAGAGAAACAACAACCATTGAAACTGAAAACAAGACTGCCTGTGGCCAAAGAGGGGCCATATGAAGGACCAGTGAAGAAGCCTGTCGCTTTGAAAGTGAAAACAAAA---GCCCCGATTGTCACTGAAAGCGGATGCCCACCGACTGACTTGCAAAAGATGGTCATGGCAAACGTGAAGCCTGTTGAGCTTATTCTCGACGGGAAGACAGTTGCGCTGTGCTGCGCGACTGGAGTGTTCGGGACGGCTTACCTCGTGCCTCGTCATCTTTTCGCAGAGAAGTATGACAAGATCATGTTGGACGGCCGCGCCCTGACAGACAGTGACTTCAGAGTGTTTGAGTTTGAGGTAAAAGTAAAAGGACAGGACATGCTTTCGGACGCCGCGCTGATGGTTCTCCACTCTGGAAACCGTGTGCGCGATCTCACGGGACACTTTCGCGACACCATGAAACTGTCGAAAGGCAGCCCCATCGTTGGCGTGGTTAATAACGCCGACGTTGGAAGACTCATCTTCTCAGGAGATGCACTGACCTACAAAGACCTGGTCGTTTGTATGGACGGTGACACCATGCCTGGACTCTTCGCGTACCGCGCAGGGACCAAGGTTGGATACTGCGGAGCTGCCGTTCTCGCGAAGGATGGCGCCAAGACAGTGATCGTCGGCACCCATTCTGCCGGAGGCAAT---GGAGTAGGCTACTGCTCCTGCGTCTCACGATCCATGCTCCTGCAGATGAAGGCCCACATCGACCCTCCCCCTCACACTGAGGGGTTGGTAGTGGACACCAGAGAAGTTGAGGAGCGCGTGCACGTCATGCGCAAAACCAAGCTTGCACCCACCGTGGCTCACGGTGTGTTTCAGCCTGAATTTGGACCTGCCGCCCTGTCAAACAACGACAAACGCCTGAACGAAGGCGTGGTTTTGGACGAAGTCATCTTCTCCAAACACAAGGGCGATGCCAAAATGTCTGAGGCTGACAAGAGACTGTTCCGCCTGTGCGCTGCTGACTATGCCTCGCATCTTCACAACGTACTTGGGACAGCCAACTCTCCACTGAGCGTGTTTGAAGCCATTAAGGGCGTCGACGGACTCGACGCAATGGAGCCTGACACAGCGCCCGGCCTCCCCTGGGCACTCCAGGGAAAGCGCCGCGGAGCTCTCATCGATTTCGAGAACGGCACTGTCGGACCCGAGATTGAAGCTGCTCTGAAGCTCATGGAGAAGAAGGAGTACAAGTTTACCTGTCAAACCTTCCTGAAGGACGAGATTCGCCCTTTGGAAAAAGTCAAAGCCGGCAAGACTCGCATTGTCGATGTCCTGCCTGTTGAACACATCATCTACACCAGAATGATGATTGGCAGATTCTGTGCACAAATGCACTCCAACAACGGACCGCAAATTGGCTCGGCGGTCGGTTGCAACCCTGATGTTGATTGGCAACGATTTGGCACTCATTTTGCCCAGTACAAAAATGTTTGGGACATTGACTATTCGGCCTTTGATGCTAACCATTGCAGTGACGCCATGAACATCATGTTTGAGGAGGTCTTCCGTGAAGAATTTGGATTTCATCCGAACGCTGTTTGGATTCTTAAAACTCTCATCAACACGGAACACGCCTACGAGAACAAGCGCATCACTGTTGAAGGTGGAATGCCCTCGGGTTGCTCCGCCACCAGCATCATCAACACCATTCTCAACAATATCTACGTGCTCTACGCCCTGCGTAGACACTATGAGGGAGTCGAGCTGTCGCACTACACCATGATTTCCTACGGGGATGACATTGTAGTTGCAAGTGATTACGATTTGGACTTTGAAGCTCTCAAGCCTCACTTTAAATCTCTTGGTCAAACAATCACTCCAGCCGACAAAAGTGACAAAGGTTTTGTTCTTGGTCAGTCCATCACCGATGTTTCTTTCCTCAAGAGGCACTTCCATCTGGATTATGAAACTGGGTTTTATAAACCTGTGATGGCTTCGAAGACCCTCGAAGCTATCCTCTCCTTTGCACGCCGTGGGACCATCCAGGAGAAGTTGATCTCTGTGGCAGGACTCGCCGTCCACTCTGGACAAGACGAGTACCGGCGTCTCTTCGAACCCTTTCAGGGAACGTTCGAGATTCCAAGCTACAGATCACTTTACCTGCGTTGGGTGAACGCCGTGTGCGGTGACGCA---------------------------------
>AAT01796
------------------------------------------------------ATGAAGACAACTGACTGTTTCAACGTT---TTGTTCGAGATCTTCCACAGGTTCGGACAGACGTTT---------AAAGCAGACAGAAAG------ATGGAATTCACACTCTACAACGGAGAGAAGAAGACCTTCTACAGCAGACCCAACACACACGGGAACTGTTGGCTCAACTCGTTGTTGCAGCTCTTTCGATACGTCGATGAGCCCCTCTTCGAGTCTGAGTACCTATCACCTGAGAACAAGACATTGGATATGATCAAACAACTCTCTGATTACACTAAACTGGACTTGTCGGACGGTGGGCCTCCAGCCCTCGTCCTTTGGCTGATTAAAGACTGTCTTCAAACCGGCGTTGGCACCAGCACTCGCCCCAGCGAGATCTGCGTGATCAACGGGGTTGTCATGACCCTGGCTGACTTCCACGCTGGCATTTTTATCAAGGGTACCGAGCACGCTGTGTTCGCTCTCAATACATCTGAGGGCTGGTACGCCATTGATGATGAGGTGTTCTACCCCTGGACACCCGACCCAGAGAACGTACTTGCGTACGTCCCCTACGACCAGGAACCCTTGGACGTAGACTGGCAGGATCGTGCAGGCCTGTTCCTCCGCGGAGCTGGTCAGTCGTCGCCTGCCACAGGGTCACAAAATCAATCTGGCAACACTGGTAGCATCATTAACAACTACTACATGCAACAGTACCAGAATTCTATGGACACCCAGCTTGGCGACAACGCCATTTCGGGTGGGTCCAATGAGGGTAGTACTGACACCACGTCTACCCACACAAACAACACGCAGAACAATGATTGGTTCTCAAAATTGGCTCAATCCGCAATCTCAGGCCTCTTCGGAGCCCTTCTTGCGGACAAAAAGACTGAAGAAACAACTCATCTTGAGGACCGCATCCTCACGACTCGTCACAATACGACGACGTCGACAACACAGAGTTCTGTCGGAGTGACCTACGGTTACGCTTCGGCTGACCGTTTCCTCCCCGGGCCCAACACGAGCGGGCTTGAGTCACGCGTCGAACAGGCAGAGAGATTCTTCAAGGAGAAGCTGTTCACCTGGACCGCGTCACAAGAGTTCGCCCACGTCCACCTGTTGGAGTTGCCCACCGACCACAAAGGTATCTACGGTGCCATGGTCGAGAGCCACGCATACGTGCGCAATGGCTGGGACGTGCAGGTCTCCGCGACCAGCACACAGTTCAATGGAGGAACACTCCTGGTGGCAATGGTGCCCGAGCTCCACTCGCTCGACAAGCGCGATGTGTCGCAGCTCACACTTTTCCCACACCAGTACATCAACCCCCGCACCAACACCACAGCT------CACATTGTTGTGCCGTACGTGGGGGTTAACAGACACGACCAAGTGCAGATGCACAAGGCCTGGACACTGGTCGTGGCAGTGATGGCACCGCTCACCACTTCA---AACATGGGTCAAGACAACGTTGAGGTCTACGCTAACATCGCGCCCACCAACGTTTACGTGGCCGGAGAACGGCCCTCAAAACAAGGAATCATCCCCGTCGCGTGCAACGACGGGTACGGAGGGTTCCAGAACACTGACCCAAAGACCGCAGATCCCATCTACGGTCTCGTGTCCAACGCACCACGCACAGCCTTTCCCGGCAGGTTCACCAACTTGTTGGACGTGGCTGAGGCGTGTCCCACTTTCCTGGACTTT---GACGGAACACCCTACGTCAAGACCAGGCACAATAGTGGGAGCAAAATTCTCGCCCACATTGATCTGGCTTTTGGGCACAAATCATTTAAGAACACATACCTTGCTGGGCTTGCACAATACTACGCCCAGTATAGTGGCTCCATCAATCTGCATTTCATGTACACCGGGCCAACGCAATCAAAAGCTCGCTTTATGGTTGCGTATATCCCGCCAGGC------ACCTCACCGGTCCCAGATACACCTGAAAAAGCAGCACACTGCTACCACTCAGAATGGGATACTGGTTTGAACTCCAAGTTCACTTTCACTGTGCCATACATGTCAGCAGCAGACTTTGCATACACCTACTGTGATGAGCCTGAACAAGCATCAGCACAGGGATGGGTCACTCTGTACCAAATCACAGACACACACGACCCTGATTCAGCTGTTCTCGTCTCGGTCAGTGCTGGTGCTGATTTCGAGCTCAGGTTGCCGATAAACCCCGCCACCCAGACAACTAGCGCGGGTGAGGGAGCCGACGTCGTCACCACTGACGTCACCACCCATGGTGGTGAGGTGAGTGTTCCAAGACGTCAGCACACCAACGTGGAGTTTCTGCTGGACAGATTCACACACGTCGGCAAAGTC---AACGAGAGCAGAACCATTTCCCTGATGGACACGAAGGAACACACGCTGGTGGGAGCAATCCTGCGTTCCGCCACGTATTACTTTTGTGACCTGGAAGTTGCCATCTTGGGCACCGCGCCGTGGGCGGCCTGGGTGCCCAACGGGTGCCCACACACCGGT---AGAGTGGAGGACAACCCAGTTGTTCACTCAAAAGGATCGGTCGTCCGCTTCGCGTTGCCCTACACAGCGCCACATGGCGTTTTGGCAACTGTTTACAATGGCAACTGTAAGTACAGT------GAAACTCAACGCGTGACTTCACGCCGAGGCGATCTGGCCGTGTTGGCGCAACGCGTTGAGAATGAAACCACGAGATGTTTGCCCACGACATTCAACTTCGGAAGATTGTTGTGTGAAGAG---GGTGATGCGTACTATCGCATGAAGCGCGCTGAGCTTTACTGCCCACGCCCGCTCCGAGTGAGGTATACA---CACACCACTGACAGGTACAAGACACCACTGGTCAAACCTGACAAGCAGATGTGCAACTTCGACCTGTTGAAGTTGGCCGGAGACGTCGAGTCCAACCCTGGG------CCCTTCTTCTTCGCCGATGTCAGGGAGAATTTCACGAAACTGGTGGCAAGCATTAACAACATGCAACAAGATATGTCCACCAAGCACGGGCCCGACTTCAACCGTCTGGTGTCCGCATTTGAGGAACTGACAAAAGGAGTCAAGGCTATCAAGGACGGTCTCGATGAGGCCAAGCCCTGGTACAAAGTCATCAAACTCCTCAGCCGCCTGTCGTGCATGGCCGCTGTCGCAGCTCGCTCCAAGGACCCCGTCCTCGTGGCGATCATGCTAGCTGACACCGGTCTCGAGATTCTGGACAGCACCTTCGTCGTGAAGAAAATCTCCGACGCGCTCTCCAGCGTTTTCCACGTCCCGGCCCCTGTCTTCAGTTTCGGAGCCCCGATCCTGTTGGCAGGTTTGGTCAAGGTCGCCTCCACGTTCTTCCGGTCCACACCCGAAGACTTGGAGAGAGCAGAGAAACAGCTCAAGGCACGTGACATTAACGACATCTTCGCCATCCTTAAGAACGGCGAATGGCTGGTCAAACTCATCCTGGCTATCCGCGACTGGATCAAAGCCTGGATTTCCTCAGAAGAGAAGTACATCTCCATGACGGACCTTGTGCCGCGCATTCTCGAGTGCCAGCACAACCTGAACGATCCGTCAAAATACCAGGAGAGCAAAGAGTGGTTGGAGAACGCCCGCGAGGCCTGCCTCAAGAACGGAAACCACCACATCGCTAACCTGTGTAAAGTGAATGCACCAGCACCTAGTAAGTCGAGACCCGAGCCCGTGGTCGTTTGCCTCCGCGGCAAATCCGGCCAGGGCAAGAGTTTCCTTGCCAACGTGCTAGCACAAGCAATCTCAACCCACTTCACTGGCAAAACCGACTCTGTTTGGTACTGTCCACCTGACCCCGATCACTTCGACGGCTACAACCAACAAGCTGTCGTTGTCATGGACGATTTGGGCCAAAACCCTGACGGTAAGGACTTTAAGTACTTCGCCCAAATGGTTTCCACCACGGGGTTCATCCCTCCCATGGCCTCACTCGAAGACAAGGGAAAACCGTTCAACAGCAAGGTCATCATTGCGACGAGCAACCTTTATTCTGGGTTCACACCTAGGACGATGGTCTGCCCCGACGCTCTGAACCGACGGTTCCACTTTGACATCGACGTGAGTGCCAAGGACGGGTACAAAGTTAACAACAGATTGGACATCATCAAAGCACTGGAGGACACGCACACAAACGCGCCCGCCATGTTCAACTATGATTGTGCCCTTCTCAATGGCTCCGCCGTTGAAATGAAGAGACTGCAACAGGATGTGTTCAAGCCTCTGCCACCTCTCAACAGCCTGTACCAACTGGTTGATGAAGTGATAGAGAGGGTGAAGCTCCATGAGAAAGTGTCGAGCCACCCGATTTTCAAGCAAATTTCCATTCCTTCCCAAAAGTCCGTGCTCTACTTCCTCATCGAGAAAGGACAGCACGAAGCAGCAATTGAATTCTACGAAGGGATGGTACACGACAGCATCAAGGAAGAGCTTAAGCCCTTGTTGGAGCGAACCAGCTTCGCCAAGCGTGCTTTCAAGCGCCTCAAGGAAAACTTCGAGATCGTCGCTCTCGTAGTTGTGCTGTTAGCAAACATCATCATTATGATCCGCGAAACTCGCAAGCGCCAGAAGATGGTCGACGACGCCCTCGATGAGTACATTGAGAAGGCTAACATCACCACTGATGATAAAACGCTTGAAGAGGCGGAAAAGAACCCTCAAGAGGCTGTCGACAAACCCACTGTCGGCTTCCGTGAGAGAAAACTCCCTGAGCACAAGACTGACGATGAAGTGAACTCTGAGCCAGTCAAGCCTGCG---GAGAAACCACAAGCTGAAGGACCCTACGCCGGCCCTCTTGAGCGACAGCAGCCGCTGAAGCTCAAAGCTAAGCTCCCTCAGGCTGAGGGACCTTACGCTGGGCCGTTGGAGAGACAGCAACCACTGAAACTGAAAGCAAAACTGCCTGTGGCCAAGGAAGGGCCATACGAAGGACCAGTGAAGAAACCTGTTGCTTTGAAAGTGAAAGCAAGA---GCCCCGATTGTCACTGAAAGCGGATGCCCACCGACCGACTTGCAAAAGATGGTCATGGCAAACGTGAAGCCCGTCGAGCTCATCCTTGACGGGAAGACAGTTGCGCTCTGCTGCGCGACTGGAGTGTTCGGGACGGCTTACCTCGTGCCTCGTCATCTTTTCGCAGAGAAGTATGACAAGATCATGTTAGATGGCCGCGCCCTGACAGACAGTGACTTCAGAGTGTTTGAGTTCGAGGTAAAAGTAAAAGGACAGGACATGCTCTCAGATGCCGCGCTGATGGTTCTCCACTCCGGGAACCGTGTGCGCGATCTCACGGGACACTTCCGTGACACCATGAAACTGTCGAAAGGCAGCCCCGTCGTTGGCGTGGTCAACAACGCCGATGTCGGAAGACTCATCTTCTCAGGAGACGCACTGACCTACAAAGACCTGGTCGTTTGTATGGACGGTGACACCATGCCTGGACTCTTCGCCTACCGCGCAGGGACCAAAGTTGGATATTGCGGAGCCGCCGTTCTTGCAAAGGATGGCGCCAAGACAGTGATCGTCGGCACCCACTCTGCCGGAGGCAAC---GGAGTAGGCTACTGCTCCTGTGTCTCACGATCCATGCTCCTGCAGATGAAGGCCCACATCGACCCTCCCCCTCACACTGAGGGGTTGGTAGTGGACACTAGAGAAGTTGAGGAGCGCGTGCATGTCATGCGCAAAACCAAGCTTGCACCCACCGTGGCTCACGGTGTGTTTCAGCCTGAATTTGGACCTGCCGCCCTGTCGAACAACGACAAGCGCCTGAACGAAGGCGTGGTTCTGGACGAAGTCATCTTCTCCAAACACAAGGGTGATGCCAAAATGACTGAGGCTGACAAGAGGCTGTTCCGCCTGTGCGCTGCTGACTATGCCTCGCATCTTCACAACGTACTTGGGACAGCCAACTCTCCACTAAGCGTGTTTGAAGCCATCAAGGGCGTCGACGGACTCGACGCAATGGAGCCTGACACAGCACCCGGTCTTCCCTGGGCACTCCAGGGAAAACGCCGTGGAGCTCTCATCGATTTCGAGAACGGCACTGTCGGACCTGAGATCGAAGCTGCTCTGAAGCTTATGGAGAAGAAGGAGTACAAGTTCACCTGTCAAACCTTCCTGAAGGACGAGATTCGCCCTCTGGAGAAAGTCAAGGCCGGCAAGACTCGCATCGTCGATGTCCTGCCTGTTGAGCACATCATCTACACCAGAATGATGATTGGCAGATTCTGTGCACAAATGCACTCCAACAACGGACCGCAAATTGGCTCGGCGGTCGGTTGCAACCCTGATGTTGATTGGCAACGATTTGGCACTCACTTTGCCCAGTACAAAAATGTTTGGGACATTGATTATTCGGCCTTTGATGCTAACCATTGCAGTGACGCCATGAACATCATGTTCGAGGAGGTTTTCCGTGAGGAATTTGGATTTCATCCGAACGCTGTTTGGATTCTCAAAACTCTCATCAACACGGAACACGCCTACGAGAACAAGCGCATCACTGTTGAAGGTGGAATGCCTTCGGGTTGCTCCGCCACCAGCATCATCAACACCATTCTCAACAACATCTACGTGCTCTACGCCCTGCGTAGACACTATGAGGGAGTCGAGCTGTCGCACTACACCATGATTTCCTACGGGGATGACATTGTAGTTGCAAGTGATTACGATTTGGACTTTGAAGCTCTCAAGCCTCACTTTAAATCTCTTGGTCAAACAATCACTCCAGCCGACAAAAGTGACAAAGGTTTTGTTCTTGGTCAATCCATCACCGATGTTACTTTCCTCAAGAGGCATTTTCATCTGGATTATGAAACTGGGTTTTACAAACCTGTGATGGCTTCGAAGACCCTCGAAGCTATCCTCTCCTTTGCACGCCGTGGGACCATCCAGGAGAAGTTGATCTCCGTGGCAGGGCTCGCCGTCCACTCCGGACAAGGCGAGTACCGGCGTCTCTTCGAACCCTTTCAGGGAACGTTCGAGATTCCAAGCTACAGATCACTTTACCTGCGTTGGGTGAACGCCGTGTGCGGTGACGCA---------------------------------
>ABX61080
------------------------------------------------------ATGAGCACAACTGACTGTTTCATCGCT---TTGTTGTACGCTTTCAGAGAGATTAAAACACTGTTC---TTATCACGAGCACAAGGAAAG------ATGGAGTTCACACTTCACAACGGTGAGAAGAAAACATTCTACTCCAGGCCCAACAAACACGACAACTGCTGGCTGAACACCATCCTCCAGTTGTTTAGGTACGTTGATGAACCTTTTTTCGACTGGGTCTACTACTCACCTGAGAACCTCACACTTGATGCTATCAAACAATTGGAAGAAATTACTGGTCTCGAGCTCCACGAGGGTGGACCACCCGCTCTCGTTATTTGGAACATTAAACACTTGCTCAACACTGGAATCGGCACCGCCTCGCGACCCAGCGAAGTGTGCATGGTAGACGGGACGGACATGTGTTTGGCTGACTTCCACGCTGGCATCTTCCTGAAAGGACAGGAACACGCTGTGTTCGCCTGCGTTACCTCCAACGGGTGGTACGCGATTGATGACGAGGACTTTTACCCCTGGACGCCGGACCCGTCCGACGTTCTGGTGTTTGTCCCGTACGATCAAGAACCGCTCAACGGAGAATGGAAAGCAAAGGTTCAGAAACGACTCAGAGGCGCCGGGCAATCCAGCCCGGCGACTGGGTCACAGAACCAGTCAGGCAACACTGGAAGCATTATCAACAATTACTACATGCAGCAGTACCAGAACTCCATGGACACGCAGCTTGGTGACAACGCTATTAGCGGAGGCTCCAACGAGGGGTCCACGGACACCACCTCCACTCACACAACCAACACTCAGAACAATGACTGGTTTTCAAAGCTGGCCAGTTCCGCTTTTAGCGGTCTTTTCGGCGCTCTTCTTGCTGACAAGAAAACCGAGGAGACCACTCTTCTCGAGGACCGCATCCTCACTACCCGCAACGGACACACGACCTCGACAACCCAGTCGAGCGTTGGAGTCACTTACGGGTACGCAACAGCTGAGGACTTTGTGAGCGGACCAAACACATCTGGGCTTGAGACCAGGGTTGTGCAGGCAGAGCGGTTCTTCAAAACCCACTTGTTCGACTGGGTCACCAGTGACCCGTTTGGACGGTGCTATCTGCTGGAACTCCCAACTGACCACAAAGGTGTCTACGGCAGCCTGACCGACTCTTATGCTTACATGAGAAACGGCTGGGATGTTGAGGTCACCGCAGTGGGAAATCAGTTCAACGGAGGATGTCTGTTGGTGGCCATGGTGCCAGAACTTTGCTCTATTGACAAGAGAGAGCTGTACCAGCTCACGCTCTTTCCCCACCAGTTCATCAACCCCCGGACGAACATGACGGCG------CACATCACTGTGCCCTTTGTTGGCGTCAACCGCTACGACCAGTACAAGGTACACAAACCTTGGACCCTCGTGGTTATGGTTGTGGCCCCGCTGACTGTCAAC---ACCGAAGGTGCCCCACAGATCAAGGTCTATGCCAACATCGCCCCTACCAACGTGCACGTTGCGGGTGAGTTCCCTTCTAAGGAAGGGATCTTCCCCGTGGCATGTAGCGACGGTTACGGTGGTCTGGTGACCACTGACCCAAAGACGGCTGACCCCGCCTACGGGAAAGTGTTCAATCCACCTCGCAACATGTTGCCGGGGCGGTTCACCAACTTCCTTGATGTGGCTGAGGCGTGCCCTACGTTTCTGCACTTTGAGGGTGGCGTGCCGTACGTGACCACAAAGACGGAC---TCAGACAGGGTGCTCGCCCAGTTTGACTTGTCTCTGGCAGCAAAGCACATGTCAAACACCTTCCTGGCAGGTCTCGCCCAGTACTACACACAGTACAGCGGCACCATCAACCTGCACTTCATGTTCACAGGACCCACTGACGCGAAAGCGCGTTACATGATTGCATACGCCCCCCCTGGC------ATGGAG---CCGCCCAAAACACCTGAGGCGGCCGCCCACTGCATTCATGCGGAGTGGGACACAGGGTTGAATTCAAAATTCACATTTTCAATCCCTTACCTTTCGGCGGCTGATTACGCGTACACCGCGTCTGACGCCGCGGAGACCACAAATGTACAGGGATGGGTTTGCCTGTTTCAAATTACACACGGGAAGGCTGACGGCGACGCACTGGTCGTTCTAGCTAGCGCCGGTAAGGACTTTGAGCTGCGTCTGCCAGTTGACGCTCGCACGCAGACCACCTCCGCAGGTGAGTCGGCTGACCCCGTGACTGCCACTGTTGAGAACTACGGTGGTGAGACACAGGTCCAGAGACGCCAACACACGGATGTCTCGTTCATATTAGACAGATTTGTGAAAGTAACACCAAAA---GACCAAATTAATGTGTTGGACCTGATGCAAACCCCTGCACACACTTTGGTAGGCGCGCTCCTCCGTACTGCCACCTACTACTTCGCAGATCTAGAAGTGGCAGTGAAACACGAGGGGAAC---CTTACCTGGGTCCCGAATGGGGCGCCCGAGACAGCGTTGGACAACACCACCAATCCAACGGCTTACCACAAGGCACCGCTCACCCGGCTTGCACTGCCTTACACGGCACCGCACCGTGTCTTGGCTACTGTTTACAACGGGAACTGCAAGTATGGC---------GAGAGCCCCGTGACCAATGTGAGAGGTGACCTGCAAGTATTGGCCCAAAAGGCGGCAAGAACG------------CTGCCTACCTCCTTCAATTACGGTGCCATCAAAGCCACTCGGGTGACTGAACTGCTTTACCGCATGAAGAGGGCCGAAACATACTGCCCCCGGCCTCTTTTG---GCTATTCAC---CCAAGCGAAGCTAGACACAAACAAAAGATTGTTGCGCCTGTGAAACAGCTTTTGAACTTTGACCTGCTCAAGTTGGCAGGAGACGTCGAGTCCAACCCTGGG------CCTTTCTTCTTCTCTGACGTCAGGTCAAATTTTTCCAAGTTGGTTGAAACCATCAACCAGATGCAGGAGGACATGTCAACGAAACACGGACCCGACTTTAACCGGTTGGTGTCTGCATTTGAGGAACTGGCCACTGGAGTGAAGGCTATCAGGACCGGTCTCGATGAAGCCAAACCCTGGTACAAGCTCATCAAGCTCTTGAGCCGCCTGTCATGCATGGCCGCTGTAGCAGCACGGTCAAAGGACCCAGTCCTTGTGGCCATCATGCTGGCTGACACCGGTCTTGAGATTCTGGACAGTACCTTTGTCGTGAAGAAGATCTCCGACTCGCTCTCCAGTCTCTTTCACGTGCCGGCCCCCGTCTTCAGTTTCGGAGCCCCGATTTTGTTGGCCGGGTTGGTCAAAGTCGCCTCGAGTTTCTTCCGGTCCACGCCCGAAGACCTTGAGAGAGCGGAGAAACAGCTCAAAGCACGTGACATCAATGACATATTCGCCATTCTCAAGAACGGCGAGTGGCTGGTCAAGCTGATTCTTGCCATCCGCGACTGGATCAAGGCATGGATCGCCTCAGAAGAAAAGTTTGTCACCATGACAGACCTGGTGCCTGGCATCCTTGAAAAGCAGCGGGATCTCAACGACCCAAGCAAGTACAAAGAGGCCAAGGAGTGGCTCGACAACGCGCGCCAAGCGTGTTTGAAGAGCGGGAACATCCACATCGCAAACCTTTGCAAAGTGGTTGCCCCAGCACCCAGCAGGTCGAGGCCCGAACCCGTGGTCGTTTGCCTCCGTGGCAAATCGGGCCAGGGCAAGAGTTTCCTTGCGAACGTGCTTGCACAAGCAATTTCAACCCACTTCACTGGCAGAACCGACTCAGTTTGGTACTGCCCACCTGACCCTGACCACTTCGACGGTTACAACCAGCAGACCGTTGTAGTAATGGATGATTTGGGCCAGAACCCCGACGGGAAGGACTTCAAGTACTTCGCCCAAATGGTTTCAACTACGGGGTTTATCCCGCCCATGGCTTCACTCGAGGACAAAGGCAAACCTTTCAACAGCAAGGTCATCATCGCCACCACCAACCTGTACTCGGGCTTCACCCCGAGAACTATGGTGTGCCCTGACGCACTGAACCGAAGGTTCCACTTTGACATTGACGTGAGCGCCAAGGACGGGTACAAAATTAACAACAAATTGGACATCATCAAAGCTCTTGAAGATACCCACACCAACCCAGTGGCAATGTTTCAATACGACTGTGCCCTTCTCAACGGCATGGCCGTTGAAATGAAGAGAATGCAACAAGATATGTTCAAGCCTCAACCGTCCCTCCAGAACGTCTACCAGCTTGTTCAGGAGGTGATTGACCGGGTCGAGCTCCACGAGAAGGTGTCGAGCCACCCGATTTTCAAGCAGATCTCAATTCCTTCCCAAAAGGCTGTGCTGTACTTTCTCATTGAGAAAGGCCAGCACGAAGCAGCAATTGAGTTCTTTGAGGGGATGGTGCATGACTCCATCAAGGAGGAGCTCCGGCCTCTCATCCAACAGACCTCATTTGTGAAGCGCGCTTTTAAGCGCCTGAAGGAAAACTTTGAGGTAGTTGCCCTGTGTTTGACTCTTTTGGCAAACATAGTGATCATGATCCGCGAGACTCGCAAGAGACAGCAGATGGTGGATGATGCAGTGAACGAGTACACTGAGAAGGCAAACATCACCACGGATGACAAGACTCTTGACGAGGCGGAAAAGAACCCTCTGGAGACCAGCGGTGCCACCACTGTTGGTTTCAGAGAGAAAACTCTCCCGGGACACAAGGCGGGTGATGACGTGAACTCCGAGCCCGCCAAACCCGTGGAAGAACAACCACAAGCTGAAGGACCCTACACCGGTCCACTCGAGCGTCAAAAACCCCTGAAAGTGAGGGCCAAGCTCCCACAGCAGGAGGGGCCCTACGCTGGTCCGATGGAGAGACAGAAACCGCCGAAAGTGAAAGTGAAAGCCCCGGTCGTTAAGGAAGGACCTTACGAAGGACCGGTGAAGAAACCTGTCGCTTTGAAAGTGAAAGCAAAG---AACTTGATTGTCACTGAGAGTGGTGCTCCCCCGACTGACTTGCAAAAGATGGTCATGGGTAACACCAAGCCTGTTGAGCTCATCCTCGACGGGAAGACGGTGGCCATCTGCTGCGCCACCGGAGTGTTTGGTACTGCCTACCTAGTTCCTCGTCATCTTTTCGCAGAGAAGTATGACAAGATCATGTTGGACGGCAGAGCCATGACAGACAGTGACTACAGAGTGTTTGAGTTTGAGATTAAAGTGAAAGGACAGGACATGCTCTCAGACGCCGCTCTCATGGTGCTTCACCGTGGGAATCGCGTGCGGGACATCACGAAGCACTTCCGTGATGTGGCAAGAATGAAGAAAGGCACCCCCGTCGTCGGCGTGATCAACAACGCTGATGTTGGGAGACTGATCTTCTCTGGTGAGGCCCTTACCTACAAGGACATTGTAGTGTGCATGGACGGAGACACCATGCCCGGTCTCTTCGCCTACAAAGCTGCCACCAAGGCGGGTTACTGTGGAGGAGCCGTTCTTGCAAAGGACGGAGCCGAGACTTTCATCGTCGGCACTCACTCCGCAGGCGGCAAT---GGAGTTGGATACTGCTCATGCGTTTCCAGGTCCATGCTGCTTAAAATGAAGGCACACATCGATCCCGAACCACACCACGAGGGATTGATAGTTGACACCAGAGATGTTGAGGAGCGCGTACATGTCATGCGCAAAACCAAGCTCGCACCCACCGTGGCACACGGTGTGTTTAACCCCGAATTTGGGCCTGCCGCCTTGTCCAACAAGGACCCGCGCCTGAATGAGGGGGTTGTCCTCGATGAAGTCATCTTCTCCAAACACAAAGGAAACACAAAGATGTCTGAGGAGGACAAAGCGCTGTTCCGCCGCTGTGCTGCTGACTACGCGTCGCGTCTGCATAGCGTGCTGGGTACGGCAAATGCCCCACTGAGCACTTACGAGGCAATCAAGGGCGTCGACGGACTTGACGCCATGGAACCAGACACCGCGCCTGGTCTCCCCTGGGCTCTCCAGGGGAAACGCCGTGGTGCGCTCATCGACTTCGAGAACGGCACTGTCGGACCCGAGGTTGAAGCTGCCTTGAAGCTCATGGAGAAAAGAGAGTACAAGTTTACATGCCAGACCTTCCTGAAGGACGAGATTCGCCCGATGGAGAAGGTACGTGCCGGCAAGACTCGCATTGTCGACGTCCTGCCCGTTGAACACATTCTTTACACTAGGATGATGATTGGCAGATTTTGTGCTCAAATGCACTCAAACAACGGACCGCAAATTGGCTCGGCGGTTGGTTGTAATCCTGATGTTGATTGGCAAAGATTTGGCACGCATTTTGCTCAGTATAGAAACGTGTGGGATGTGGACTATTCGGCCTTTGATGCCAACCACTGCAGTGACGCAATGAACATCATGTTTGAGGAGGTGTTTAACACGGACTTCGGTTTCCACCCAAACGCTGAGTGGATCCTGAAAACTCTCGTGAACACTGAACACGCCTATGAGAACAAACGCATCACTGTTGAAGGCGGGATGCCGTCTGGTTGTTCCGCAACAAGCATCATCAACACAATTTTGAACAACATCTACGTGCTCTACGCCTTGCGTAGACACTATGAGGGGGTTGAGCTGGACTCTTACACCATGATCTCCTACGGAGACGACATCGTGGTTGCAAGTGATTACGATCTGGACTTTGAGGCCCTCAAGCCTCACTTCAAATCCCTTGGTCAAACCATTACCCCAGCTGACAAAAGCGACAAAGGTTTTGTTCTTGGTCACTCCATTACCGATGTCACTTTCCTCAAAAGACACTTCCACATGGACTATGGAACTGGGTTTTACAAACCTGTGATGGCTTCGAAGACCCTCGAGGCTATCCTCTCCTTTGCACGCCGTGGGACCATACAGGAGAAGTTGATCTCCGTGGCAGGACTCGCCGTCCACTCTGGACCTGACGAGTACCGGCGTCTCTTTGAGCCTTTCCAGGGCCTCTTTGAGATTCCAAGCTACAGATCACTTTACCTGCGTTGGGTGAACGCCGTGTGCGGTGACGCA---------------------------------
>AAG16748
------------------------------------------------------ATGAATACAACTGACTGTTTTATCGCT---GTGGTAAACGCCATCAAAGAGGTAATAGCACTTTTC---CTATCACGGACTGCAGGAAAA------ATGGAATTCACGCTACACGACGGCGAGAAAAAGGTCTTTTACTCCAGACCCAACAACCACGACAACTGCTGGTTGAACACCATCCTTCAGTTGTTCAGGTACGTCGATGAACCTTTCTTCGACTGGGTCTACAATTCGCCCGAGAACCTCACGCTTGAAGCCATCAAGCAACTGGAGGAACTCACAGGGTTGGAGTTGCGCGAGGGTGGACCGCCCGCCCTTGTGATTTGGAACATCAAACACCTGCTCCACACTGGCATCGGTACCGCTTCGCGACCCAGCGAGGTGTGTATGGTGGACGGCACGGACATGTGTCTTGCTGACTTTCATGCAGGCATTTTCATGAAAGGACGGGAACACGCTGTCTTTGCGTGTGTCACCTCCAACGGGTGGTACGCGATTGATGACGGGGACTTCTACCCATGGACGCCAGACCCGTCTGATGTCCTGGTATTTGTTCCATACGACCAAGAGCCACTCAATGAAGGGTGGAAGGCCAGCGTTCAGCGAAAGCTCAAGGGAGCTGGGCAATCCAGCCCAGCGACCGGTTCACAGAACCAATCTGGCAACACTGGCAGCATAATTAACAACTACTATATGCAGCAGTACCAAAACTCCATGGACACACAACTCGGCGACAACGCCATCAGTGGAGGCTCCAATGAAGGCTCCACGGACACAACCTCTACACACACAACCAACACCCAGAACAACGACTGGTTTTCCAAACTTGCCAGTTCAGCCTTCAGCGGTCTTTTCGGCGCCCTTCTCGCTGATAAGAAAACGGAGGAAACCACTCTCCTTGAAGACCGCATTCTCACTACCCGTAACGGGCACACGACCTCGACAACCCAGTCGAGCGTCGGAGTCACATTCGGGTATGCAACCGCTGAAGATAGCACGTCTGGACCCAATACATCTGGTCTAGAGACGCGCGTTCATCAGGCAGAGAGGTTTTTCAAAATGGCACTTTTTGATTGGGTTCCTTCACAAAATTTTGGACACATGCACAAGGTTGTTCTGCCCCACGAACCAAAAGGTGTTTACGGGGGTCTCGTCAAGTCATACGCGTACATGCGCAATGGCTGGGACGTCGAGGTGACCGCTGTTGGAAACCAGTTCAACGGCGGTTGCCTCCTGGTGGCGCTCGTCCCCGAGATGGACGACATCAGTGACAGGGAAAAGTACCAACTAACTCTTTACCCCCACCAGTTCATCAACCCACGCACCAACATGACGGCA------CACATCACTGTGCCCTATGTGGGTGTCAACAGGTATGACCAGTACAAACAGCACAGGCCCTGGACCCTCGTGGTCATGGTTGTCGCGCCACTCACCACAAAC---ACAGCAGGTGCCCAACAGATCAAAGTGTATGCCAACATAGCCCCAACCAACGTGCACGTGGCGGGTGAGCTCCCCTCCAAGGAGGGGATCTTCCCCGTTGCGTGTTCTGACGGTTACGGCAACATGGTGACAACTGACCCGAAAACGGCTGACCCCGTCTACGGGAAGGTTTACAACCCCCCTCGGACTGCTCTGCCGGGGCGGTTCACAAACTACCTGGATGTTGCCGAGGCTTGTCCCACCTTCCTGATGTTC---GAGAACGTACCTTACGTCTCAACACGAACTGAC---GGGCAAAGGCTACTGGCCAAGTTCGACGTGTCGCTGGCAGCGAAACACATGTCAAACACCTACTTGGCCGGTTTGGCCCAGTACTACACACAGTACACCGGGACAATCAACCTACACTTCATGTTCACTGGGCCGACCGACGCGAAAGCTCGGTACATGGTGGCGTACGTGCCCCCTGGC------ATGGAC---GCACCAGACAACCCAGAAGAGGCTGCCCACTGCATACACGCAGAATGGGACACTGGTCTGAACTCCAAGTTCACGTTTTCAATCCCGTACATCTCGGCCGCTGACTACGCGTACACCGCGTCCCACAAGGCTGAAACAACAAGTGTACAGGGGTGGGTCTGTGTGTACCAAATCACTCACGGCAAGGCAGACGCCGACGCGCTCGTCGTCTCCGCATCAGCGGGGAAAGACTTTGAGCTCCGGCTACCTGTGGACGCTAGAAAACAAACTACGACCACTGGTGAATCTGCTGACCCCGTCACCACTACCGTTGAGAACTACGGAGGAGAGACTCAGGTCCAACGTCGCCACCACACCGACGTTGCCTTCGTTCTTGACCGGTTTGTGGAGGTCACAGTGTCG---GATAACCAACACACACTCGACGTGATGCAGGCACACAAAGACAATATCGTGGGCGCGCTTCTTCGCGCAGCCACGTACTATTTTTCTGATTTGGAAATAGCAGTGACCCACACTGGGAAG---CTCACATGGGTGCCCAACGGTGCACCAGTTTCTGCACTTAACAACACAACCAATCCCACTGCCTACCACAAGGGCCCGGTGACTCGACTGGCTCTCCCATACACCGCGCCACACCGTGTGTTGGCTACGGCGTACACTGGCACTACGACCTACACC---------------------GCCAGTGCACGCGGGGATTCGGCTCACCTAACGACGACGCATGCTCGGCAT------------TTGCCGACATCGTTCAACTTTGGTGCAGTTAAAGCAGAAACAATCACTGAGTTGCTCGTGCGCATGAAGCGTGCTGAACTCTATTGTCCTAGGCCGATTCTT---CCGATTCAG---CCAACGGGCGATAGACGCAAGCAACAGCTCGTCGCACCTGCAAAACAACTGCTGAACTTTGACCTGCTCAAGTTGGCTGGAGATGTGGAGTCCAACCCTGGG------CCCTTCTTCTTCTCTGACGTTAGGTCAAACTTTTCCAAACTGGTGGAGACAATTAACCAGATGCAGGAGGACATGTCCACAAAGCACGGACCTGACTTTAACCGGTTGGTGTCTGCTTTTGAGGAACTGGCCAGTGGAGTGAAAGCCATCAGGGCCGGTCTCGATGAGGCCAAACCCTGGTACAAGCTTATTAAGCTCCTGAGCCGCTTGTCGTGCATGGCCGCTGTAGCAGCGCGGTCAAAGGACCCAGTCCTTGTGGCCATCATGCTGGCTGACACCGGTCTCGAGATTCTGGACAGCACGTTTGTCGTGAAGAAGATCTCCGACTCGCTCTCCAGTCTCTTTCACGTGCCGGCCCCCGCCTTCAGCTTCGGAGCCCCGATTCTGTTGGCCGGGTTGGTCAAGGTCGCCTCGAGTTTCTTCCGGTCCACACCCGAAGACCTTGAGAGAGCAGAGAAACAACTCAAAGCACGTGACATCAACGACATCTTCGCCATTCTCAAGAACGGCGAGTGGCTGGTCAAGCTGATCCTTGCCATCCGCGACTGGATTAAGGCATGGATCGCCTCAGAAGAGAAGTTTGTCACCATGACAGACCTGGTGCCTGGTATCCTTGAAAAACAGCGGGACCTCAACGACCCAAGCAAGTACAAGGATGCCAAGGAATGGCTCGACAACACGCGCCAAGTGTGTTTGAAGAACGGGAACGTCCATATTGCCAACCTTTGCAAAGTGGTCGCCCCAGCACCCAGCAAGTCGAGACCCGAGCCCGTGGTCGTTTGCCTCCGCGGCAAGTCTGGCCAGGGCAAGAGTTTCCTTGCGAACGTGCTTGCACAAGCAATCTCCACCCACCTCACCGGCAGGACCGATTCTGTTTGGTACTGCCCGCCTGACCCTGACCACTTCGACGGTTACAACCAGCAGACCGTTGTTGTGATGGACGATTTGGGCCAGAACCCTGACGGCAAGGACTTCAAGTACTTCGCCCAAATGGTTTCAACCACGGGGTTCATCCCGCCCATGGCATCACTTGAGGACAAAGGCAAACCCTTCAGCAGTAAGGTCATCATTGCAACCACCAACCTGTACTCGGGCTTCACCCCGAAGACCATGGTGTGTCCTGATGCTCTGAACCGGAGGTTTCACTTTGACATCGACGTGAGCGCCAAGGACGGGTACAAAATCAACAACAAATTGGACATCATCAAAGCACTTGAAGACACCCACGCCAATCCAGTGGCAATGTTTCACTACGACTGTGCCCTTCTCAACGGCATGGCTGTTGAAATGAAGAGATTGCAACAGGATGTGTTCAAGCCTCAACCACCCCTCCAGAACGTGTACCAACTTGTTCAGGAGGTGATTGAGCGGGTCGAGCTTCACGAGAAAGTGTCAAGCCACCCAATTTTTAAGCAAATCTCAATACCTTCCCAAAAATCTGTGTTGTACTTCCTCATTGAGAAAGGCCAACACGAGGCAGCCATTGAATTCTTTGAGGGCATGGTACACGACTCCATTAAGGAGGAACTCCGGCCCCTCATCCAACAAACTTCATTTGTGAAACGTGCTTTTAAGCGCCTGAAGGAGAACTTTGAAATTGTTGCACTGTGCCTAACACTTTTGGCCAACATTGTCATCATGATCCGCGAGACTCACAAGAGACAGAAGATGGTGGATGATGCGGTGAATGAGTACATCGAGAAAGCAAACATCACCACCGATGACCAGACACTTGACGAGGCGGAAAAGAACCCTCTGGAAACCAGTGGTGCCAGCACCGTTGGCTTCAGAGAGAGAACTCTTCCAGGTCAGAAGGCGCGCGATGACGTGAACTCTGAGCCCGCCCAGCCGACTGAAGAGCAACCGCAAGCTGAAGGACCCTACGCCGGGCCACTCGAGCGTCAGAGACCTCTGAAAGTGAGAGCCAAGCTCCCGCGACAAGAGGGACCTTACGCCGGTCCGATGGAGAGACAGAAGCCGCTGAAAGTGAAAGCAAGAGCCCCGGTCGTCAAGGAAGGACCTTATGAAGGACCGGTGAAGAAGCCTGTCGCTTTGAAAGTGAAAGCTAAG---AATTTGATTGTCACTGAGAGTGGTGCCCCCCCGACTGACCTGCAAAAGATGGTCATGGGCAACACGAAGCCTGTTGAGCTCATCCTCGACGGGAAGACAGTAGCCATCTGCTGTGCTACTGGAGTGTTCGGCACTGCCTACCTCGTGCCTCGTCATCTTTTCGCTGAGAAGTACGACAAGATCATGTTGGACGGCAGGGCTTTGACAGACAGTGACTACAGAGTGTTTGAGTTTGAGATTAAAGTAAAAGGACAGGACATGCTCTCAGACGCCGCGCTCATGGTGCTCCACCGCGGGAACCGCGTGAGAGACATCACGAAACACTTTCGTGATGTAGCAAGACTGAAGAAAGGTACCCCCGTCGTTGGCGTGATTAACAACGCTGATGTTGGGAGACTGATTTTCTCTGGTGAGGCCCTTACCTACAAAGACATTGTAGTGTGCATGGACGGAGACACCATGCCCGGCCTCTTTGCCTACAAAGCCGCTACCAAGGCTGGCTACTGTGGAGGAGCCGTTCTTGCTAAGGACGGAGCTGACACCTTCATCGTTGGCACTCACTCTGCTGGAGGCAAT---GGAGTTGGGTACTGCTCATGCGTGTCCAGGTCCATGCTTCTCAAAATGAAGGCACACATCGACCCTGAACCGCACCACGAGGGGTTGATCGTTGATACCAGAGATGTGGAAGAGCGCGTCCATGTAATGCGCAAAACCAAGCTTGCACCCACCGTCGCGCACGGTGTGTTCAATCCTGAGTTCGGGCCTGCCGCCTTGTCTAACAAGGACCCACGCCTGAACGAAGGTGTTGTCCTCGATGAAGTCATTTTCTCCAAGCATAAAGGAGACACAAAGATGTCTGCGGAGGACAAAGCGCTGTTCCGCCGCTGCGCTGCTGACTACGCGTCACGCCTGCACAGTGTGCTGGGTACGGCAAATGCCCCACTGAGCATTTACGAGGCAATCAAGGGCGTTGACGGACTCGACGCCATGGAGCCAGACACCGCACCTGGCCTTCCCTGGGCCCTCCAGGGGAAACGCCGCGGTGCACTTATCGATTTCGAGAACGGCACGGTCGGACCCGAGGTTGAGGCTGCCTTGAAGCTCATGGAGAAAAGAGAATACAAGTTTGCTTGCCAGACCTTCCTGAAGGACGAAATTCGCCCGATGGAGAAAGTACGTGCCGGCAAGACTCGCATTGTCGACGTTTTGCCTGTTGAACACATTCTTTACACCAGGATGATGATTGGCAGATTTTGTGCACAAATGCACTCAAACAACGGGCCGCAGATTGGCTCAGCGGTCGGTTGCAACCCTGATGTTGATTGGCAGAGATTCGGCACACACTTCGCCCACTACAGAAACGTGTGGGACGTGGACTATTCGGCCTTTGATGCAAACCACTGCAGCGATGCCATGAACATCATGTTTGAAGAGGTGTTCCGCACGGAGTTCGGCTTCCACCCGAATGCTGAGTGGATCCTGAAGACTCTCGTGAACACGGAACACGCCTATGAGAACAAGCGCATCACTGTTGAAGGCGGGATGCCATCTGGCTGTTCCGCAACAAGCATCATCAACACAATTTTGAATAACATCTACGTTCTCTACGCCCTGCGTAGACACTATGAGGGGGTTGAGCTGGACACCTACACCATGATCTCCTATGGAGACGACATCGTGGTGGCAAGCGATTATGATCTGGACTTTGAGGCCCTCAAGCCTCACTTCAAATCTCTTGGCCAAACCATTACTCCAGCTGACAAAAGCGACAAAGGTTTTGTTCTTGGTCACTCCATTACTGACGTCACTTTCCTCAAAAGACACTTCCACATGGATTATGGCACTGGGTTTTACAAACCTGTGATGGCCTCGAAGACCCTCGAGGCTATCCTCTCCTTTGCACGCCGTGGGACCATCCAGGAGAAGTTGATTTCCGTGGCAGGACTCGCCGTCCACTCCGGACCAGACGAGTACCGGCGCCTCTTTGAGCCCTTCCAGGGCCTCTTTGAGATTCCAAGCTACAGATCACTTTACCTGCGTTGGGTGAACGCCGTGTGCGGCGACGCA---------------------------------
>AAD38188
------------------------------------------------------ATGAATACGACTGACTGTTTTATCGCT---CTGCTATACGTTCTCAGAGAGATCAAAGCACTGTTT---CTGTCACGAACACAAGGGAAG------ATGGAATTCACACTTTACAACGGTGAAAAGAAGGTCTTCTACTCCAGACCCAACAACCACGACAACTGTTGGCTGAACGCCATCCTCCAACTGTTCAGGTACGTTGACGAGCCCTTCCTCGAATGGGTCTACGACTCACCTGAGAACCTCACTCTCGAGGCGATCAACAAACTGGAAGAAATCACAGGTCTTGAGCTACACGAGGGCGGACCGCCCGCCCTTGTCGTCTGGAGCATCAAGCACTTGCTCTACACCGGAATCGGCACCGCTTCGCGACCCAGCGAGGTGTGCATGGTGGACGGTACAGACATGTGCTTGGCTGACTTCCACGCCGGTATATTTCTGAAGGGACAGGACCACGCCGTCTTCGCCTGCGTCACCTCTGACGGGTGGTACGCGATTGACGACGAGGACTTTTACCCGTGGACACCAAATCCGGCCGACGTTTTGGTTTTTGTTCCGTACGATCAAGAACCATTCAACGCAGAATGGAAAGCAAAGGTTCAGAAGCGGCTCAGGGGCGCCGGGCAATCCAGCCCGACGACCGGGTCACAAAACCAATCTGGCAACACTGGCAGCATTATTAACAATTACTACATGCAGCAGTACCAGAACTCAATGGACACCCAACTTGGCGACAACGCCATTAGTGGAGGGTCCAACGAGGGCTCCACGGACACTACCTCTACCCACACCAACAACACCCAGAACAACGACTGGTTTTCGAAACTGGCCAACACCGCTTTTAGCGGCCTCTTCGGTGCTCTTCTTGCAGACAAGAAGACGGAAGAAACCACCCTCCTCGAAGACCGCATCCTCACCACCCGCAACGGGCACACGACCTCGACAACCCAGTCTAGCGTCGGGGTGACTTACGGGTACGCAACGGCTGAAGACTTCGTGAGTGGGCCTAACACCTCTGGTCTTGAGACCAGAGTTGTTCAGGCCGAACGGTTCTTCAAAACCCACCTGTTTGACTGGGTCACCAGTGACCCGTTTGGGCGGTGTCACTTGTTGGAGCTCCCGACTGACCACAAAGGCGTCTACGGTAGCCTGACCGACTCGTACGCATACATGAGGAATGGTTGGGACGTTGAAGTCACCGCAGTGGGTAACCAGTTCAACGGAGGCTGTTTGCTGGTGGCGATGGTACCGGAGCTCTGTTCCATCAGCAAGAGAGAGTTGTACCAGCTCACGCTTTTCCCCCACCAGTTCATCAACCCACGGACGAATATGACGGCA------CACATCACCGTGCCCTACCTCGGTGTCAACAGGTACGACCAGTATAAGGTACACAAACCCTGGACCCTGGTGGTCATGGTTGTGGCCCCCCTGACGGTTAAC---AACGAGGGCGCTCCGCAAATCAAGGTGTATGCCAACATCGCCCCCACCAATGTTCACGTCGCGGGTGAGCTCCCTTCTAAAGAGGGGATTTTCCCCGTGGCATGCAGCGATGGTTCCGGTGGCTTGGTGACCACGGATCCGAAGACGGCAGACCCCGTCTACGGGAAAGTGTTCAACCCACCCCGCAACCTGTTGCCAGGGCGGTTTACAAACCTCCTTGACGTGGCCGAGGCGTGCCCCACATTCCTACACTTCGACGGTGACGTTCCGTACGTGACCACGAAGACGGAT---TCGGACAGGGTGCTAGCCCAGTTCGATTTGTCCCTCGCGGCAAAACATATGTCGAACACTTTTCTCGCGGGTCTTGCCCAGTACTACACACAGTACAGCGGCACCATTAACCTGCACTTCATGTTCACGGGACCCACCGACGCGAAGGCACGCTACATGGTTGCGTACGCCCCTCCTGGC------ATGGAA---CCGCCGAAAACGCCTGAGGCGGCTGCACATTGCATCCACGCTGAGTGGGATACAGGGCTGAATTCGAAGTTCACGTTTTCAATCCCATACCTTTCGGCAGCTGACTACGCGTACACCGCGTCCGACGTCGCCGAGACCACAAACGTACAGGGATGGGTCTGTTTGTTCCAGATAACACACGGGAAAGCCGACGGTGACGCCCTGGTCGTGCTAGCTAGTGCTGGCAAAGACTTTGACTTGCGTCTGCCGGTCGACGCCCGAACCCAAACCACCTCTGCGGGTGAGTCTGCGGACCCCGTGACTGCCACCGTCGAGAACTACGGTGGTGAGACACAAGTCCAGAGGCGCCAGCACACGGACATTGCGTTCATATTGGACAGGTTCGTGAAAGTCAAGCCAAAG---GAACAAGTTAATGTGTTGGACCTGATGCAGATCCCTGCCCACACCTTGGTAGGGGCGCTCCTGCGAACGGCCACCTACTACTTCTCTGACCTGGAGCTGGCCGTCAAGCACGAGGGCGAT---CTCACCTGGGTCCCAAACGGCGCCCCTGAGACAGCACTGGACAACACTACCAACCCAACAGCTTACCACAAGGAACCCCTCACACGGCTGGCGCTGCCTTACACGGCTCCACACCGTGTCTTAGCGACCGTCTACAACGGGAGCAGTAAGTACGGT---------GACACCAGCACTAACAACGTGAGAGGTGACCTTCAAGTGTTAGCTCAGAAGGCAGAAAGAACT------------CTGCCTACCTCCTTCAACTTCGGTGCCATCAAGGCAACTCGTGTTACTGAACTACTCTACAGAATGAAGAGAGCCGAGACATACTGTCCCAGGCCCCTTCTC---GCCATTCAA---CCGAGTGACGCTAGACACAAGCAGAGGATTGTGGCACCCGCAAAACAGCTTCTGAACTTCGACCTCCTCAAGTTGGCGGGAGACGTTGAGTCCAACCCTGGG------CCCTTCTTCTTCTCCGACGTCAGGGCGAACTTCACGAAGTTGGTGGACACTGTCAACCAGATGCAGGAGGACATGTCAACGAAACACGGACCCGACTTCAACCGACTGGTGTCCGCGTTTGAGGAATTGGCCGCTGGGGTCAAGGCCATCAGGACCGGTCTCGACGAGGCCAAGCCCTGGTACAAGCTCATCAAACTTCTAAGCCGCCTGTCGTGCATGGCCGCTGTGGCAGCACGGTCCAAGGACCCAGTCCTTGTGGCCATCATGCTGGCCGACACCGGCCTCGAGATTCTGGACAGCACCTTCGTGGTAAAGAAGATCTCCGACTCGCTCTCCAGTCTCTTCCACGTGCCGGCTCCCGCCTTCAGTTTCAGAGCCCCGATCCTGTTGGCCGGGTTGGTCAAAGTCGCCTCGAGTTTCTTCCAGTCCACACCCGAAGACCTCGAGAGAGCAGAAAAGCAGCTCAAAGCACGTGACATCAACGACATATTTGCCGTTCTTAAGAACGGTGAGTGGCTGGTCAAACTGATCCTGGCCATCCGCGACTGGATTAAGGCATGGATCGCCTCAGAAGAGAAGTTTGTCACCATGACAGACCTGGTGCCTGGCATCCTTGAAAGACAACGGGATCTCAATGACCCCGGCAAATACAAGGAGGCCAAGGAATGGCTGGACAACGCGCGTCAAGCGTGTTTGAAGAGCGGGAACGTGCACATTGCCAATCTGTGTAAAGTGGTCGCTCCGGCGCCCAGCAAGTCGAGACCCGAACCAGTGGTCGTGTGCCTTCGCGGCAAATCCGGCCAAGGGAAAAGCTTTCTCGCGAACGTTCTCGCGCAGGCAATTTCCACACACTTCACTGGTAGGACCGACTCGGTCTGGTACTGCCCGCCCGACCCTGACCACTTTGACGGTTACAATCAGCAGACCGTCGTCGTGATGGACGACTTGGGCCAAAACCCAGACGGCAAAGACTTCAAGTACTTTGCCCAAATGGTCTCCACCACGGGGTTCATCCCGCCTATGGCCTCGCTCGAGGATAAGGGTAAACCCTTCAACAGCAAGGTCATAATAGCTACAACCAACCTGTACTCGGGATTCACCCCAAAGACCATGGTGTGCCCCGATGCGCTTAACCGGAGGTTTCACTTTGACATCGACGTGAGCGCCAAAGACGGGTACAAGATCAACAACAAACTGGACATAGTCAAAGCACTTGAAGACACCCACGCTAACCCGGTGGCGATGTTCCAATACGACTGCGCTCTTCTCAACGGAATGGCCGTTGAAATGAAGAGAATGCAGCAAGACATGTTCAAGCCTCAACCACCCCTCCAGAACATCTACCAGCTCGTTCAGGAGGTGATTGAGCGGGTGGAACTACACGAAAAGGTGTCGAGCCACCCGATATTTAAACAGATTTCAATCCCTTCCCAGAAGTCCGTGTTGTACTTCCTCATTGAGAAGGGTCAGCACGAAGCAGCGATCGAGTTCTTCGAGGGGATGGTCCACGATTCCATCAAAGAGGAACTCCGACCCCTCATTCAGCAGACCTCGTTCGTAAAACGCGCCTTCAAGCGCCTGAAAGAGAACTTTGAAGTTGTAGCCCTGTGTTTGACCCTCTTGGCAAACATAGTGATTATGCTCCGCCAAGCGCGCAAGAGGTACCAATCGGTGGATGACCCACTGGAC------------------------------GGCGACGTAACTCTTGGCGACGCGGAAAAGAACCCTCTGGAGACGAGTGGCGCTAGCGCTGTCGGTTTCAGAGAGAGATCCCCCACCGAGCAAGGGACGCGCGAAGACGCGAACGCTGAGCCCGTCGTGTTCGGTAGGGAACAACCGCGAGCTGAAGGACCCTACGCTGGGCCACTCGAGCGTCAGAAACCTCTTAAAGTGAAAGCCGAGCTGCCACAACATGAGGGACCATACGCCGGCCCAATGGAGAGACAGAAACCGCTAAAGGTGAAAGCAAAAGCCCCCGTCGTGAAGGAAGGACCTTACGAGGGACCGGTGAAGAAACCTGTCGCTTTGAAAGTGAAAGCAAAG---AACTTGATAGTCACTGAGAGTGGTGCGCCACCGACCGACTTGCAAAAGATGGTCATGGGCAACACTAAGCCAGTCGAGCTCATCCTCGACGGCAAGACGGTAGCCATTTGCTGTGCTACCGGAGTGTTCGGCACTGCCTACCTCGTGCCTCGTCATCTCTTCGCGGAAAAGTACGACAAGATCATGTTGGACGGCAGAGCCTTGACAGACAGTGACTACAGAGTGTTTGAGTTTGAGATTAAAGTAAAAGGACAGGACATGCTCTCAGACGCCGCTCTCATGGTGTTGCACCGTGGGAATCGCGTGCGTGACATCACGAAACACTTTCGTGACGTAGCGAGAATGAAGAAGGGAACCCCCGTCGTCGGTGTGATCAACAATGCTGACGTCGGGAGACTCATATTCTCTGGTGAAGCCCTTACTTACAAGGACATCGTCGTGTGTATGGATGGAGACACCATGCCTGGGCTCTTTGCCTACAGGGCATCCACCAAGGCAGGCTACTGTGGAGGAGCCGTCCTGGCAAAGGACGGGGCCGAAACGTTCATCGTTGGCACCCACTCCGCAGGTGGAAAC---GGCATAGGATACTGTTCGTGTGTTTCCCGATCAATGCTCCTGAAGATGAAGGCACACATCGACCCTGAACCACACCACGAGGGGTTGATCGTCGACACCAGAGATGTGGAGGAGCGTGTCCACGTGATGCGCAAAACTAAGCTCGCGCCCACCGTGGCGCACGGTGTGTTCAACCCTGAGTTCGGGCCTGCCGCTCTGTCCAACAAGGACCCGCGCCTGAACGAAGGGGTTGTCCTTGACGATGTCATTTTCTCCAAACACAAAGGAGATACAAGGATGTCTGAAGAGGACAAAGCGCTGTTTCGGCGCTGTGCTGCTGACTACGCGTCGCGTCTACACAGTGTGTTGGGGACAGCAAACGCCCCACTGAGTGTGTATGAAGCCATCAAAGGCGTCGACGGACTTGACGCCATGGAGCCGGACACGGCGCCCGGTCTCCCCTGGGCTCTCCAAGGGAAACGCCGCGGCGCCCTGATCGACTTCGAAAACGGCACCGTCGGGCCTGAGGTTGAGGCAGCACTCAAGCTCATGGAAAGCCGCGAGTACAAATTCGTCTGCCAAACCTTCCTGAAGGACGAAATTCGGCCGCTAGAAAAGGTACGCGCTGGCAAGACACGCATTGTCGACGTGTTGCCTGTTGAACACATTCTCTACACCAGAATGATGATTGGCAGATTCTGTGCTCAGATGCATTCAAACAACGGACCGCAAATTGGATCAGCGGTCGGTTGTAACCCTGACGTTGATTGGCAAAGATTTGGCACACATTTCGCCCAGTACAAGAACGTGTGGGATGTGGACTACTCAGCCTTTGATGCAAACCACTGCAGCGATGCGATGAACATCATGTTCGAGGAAGTGTTCCGCACGGAGTTCGGATTCCACCCGAACGCCGAGTGGATTCTGAAGACTCTAGTGAACACGGAGCACGCTTACGGGAACAAGCGCATTGTTGTTGAAGGTGGAATGCCGTCCGGTTGTTCCGCAACAAGCATCATCAACACAATTTTGAACAACATCTACGTGCTTTACGCCCTGCGTAGGCACTATGAGGGAGTCGAGCTGGACACTTACACCATGATCTCTTATGGAGACGACATCGTGGTGGCAAGTGACTACGACCTGGACTTTGAGGCTCTCAAGCCCCACTTCAAGTCCCTTGGTCAGACTATCACTCCGGCCGACAAAAGCGACAAAGGTTTTGTTCTTGGTCACTCCATAACCGACGTCACTTTCCTCAAAAGACACTTCCACATGGACTACGGAACTGGGTTTTACAAACCTGTGATGGCCTCGAAGACCCTCGAGGCCATCCTCTCCTTTGCACGCCGTGGGACCATACAGGAGAAGTTGATCTCCGTGGCAGGACTCGCCGTCCACTCCGGACCTGATGAATACCGGCGCCTCTTTGAGCCCTTCCAAGGCCTCTTCGAGATTCCAAGCTACAGATCACTTTACCTGCGATGGGTGAACGCCGTGTGCGGTGACGCA---------------------------------
>AAM44304
------------------------------------------------------ATGAATACAACTGACTGTTTTATCGCT---TTGACTCACGCTGCCAGAGAGATTAAAGCACTGTTT---CTTACAAAGATCAAAGGAAAA------ATGGAATTCACGTTGTACAACGGTGAGAAGAAAACTTTCTACTCCCGGCCTAACAACAATGACAACTGTTGGCTGAACACCATTTTGCAGTTGTTTAGGTACGTCGACGAGCCGTTCTTTGACTGGGTCTATGACTCGCCTGAGAACCTCACCCTCGACGCGATCAGACAGCTGGAAGAGATTACTGGACTTGAACTACACGAGGGCGGTCCACCTGCTCTTGTCATTTGGAACATCAAGCATTTGCTCAACACCGGCATCGGTACTGCTTCACGACCCAGTGAAGTTTGTATGGCGGACGGCACGGACATGTGTTTGGCTGATTTTCACGCTGGCATTTTCCCGAAAGGAACAGAACACGCTGTGTTCGCTTGTGTCACCTCCAACGGGTGGTACGCGATTGATGACGAGGACTTTTACCCCTGGACGCCGGATCCGTCTGACGTTTTGGTGTTTGTCCCGTACGATCAAGAGCCACTCAATGGCGACTGGAAGACAAAGGTTCAGAAGAAGCTCAAGGGAGCCGGGCAATCCAGCCCGGCAACCGGCTCACAGAACCAATCTGGTAACACTGGTAGCATCATTAACAACTATTACATGCAACAGTACCAGAACTCCATGGACACGCAGCTTGGTGACAACGCCATTAGCGGTGGTTCCAACGAGGGCTCCACAGACACAACTTCCACACACACAACCAACACCCAGAACAACGACTGGTTTTCAAAGCTTGCCAGTTCTGCTTTTAGCGGTCTTTTCGGTGCCCTTCTCGCCGATAAGAAGACAGAGGAAACCACCCTCCTCGAAGACCGCATCCTCACCACCCGCAACGGACACACGACTTCGACGACCCAGTCGAGTGTCGGGGTAACGTACGGGTATGCAACAGCTGAGGACTTTGTGAGCGGACCCAACACCTCTGGTCTTGAGACCAGGGTCGTCCAGGCAGAACGGTTCTTCAAAACCCACTTGTTCGACTGGGTCACCAGTGACCCATTTGGACGATGTCACCTACTGGAACTCCCAACTGACCACAAAGGTGTCTACGGCAGCCTGACCGACTCGTATGCATATATGAGGAACGGTTGGGACGTTGAAGTCACCGCAGTAGGAAATCAGTTCAACGGAGGTTGTTTGTTGGTGGCTATGGTGCCAGAGCTTTGTTCCGTTAACAAGAGAGAGCTGTACCAGCTCACGCTCTTCCCTCACCAGTTCATCAACCCACGGACGAACATGACAGCA------CACATCACCGTGCCCTTTGTTGGCGTCAACAGGTACGACCAGTACAAGGTACACAAACCCTGGACCCTCGTGGTTATGGTTGTAGCCCCCCTGACGGTCAAC---AATGAAGGTGCCCCACAAATCAAGGTGTATGCCAACATCGCCCCCACCAACGTCCACGTTGCGGGTGAGTTCCCTTCCAAGGAGGGGGTTTTCCCTGTGGCTTGCAATGACGGTTACGGTGGTCTGGTGACCACGGACCCAAAGACGGCTGACCCCGTCTATGGGAAAGTGTTCAATCCCCCCCGCAACCTGTTGCCAGGGCGATTTACAAACCTCCTTGATGTGGCTGAGGCGTGCCCTACGTTTCTACACTTCGAAGGTGACGTACCATACGTGACCACGAAGACGGAC---TCGGACAGGGTGCTGGCTCAGTTCGATTTGTCTTTGGCAGCAAAGCACATGTCGAACACCTTCCTTGCAGGTCTTGCCCAGTACTACGCACAGTACAGTGGTACCATCAACCTGCACTTCATGTTCACAGGGCCCACTGACGCGAAGGCGCGTTATATGATTGCATATGCCCCTCCGGGC------ATGGAG---CCGCCGAAAACACCTGAAGCGGCTGCACACTGCATTCATGCTGAGTGGGACACAGGGTTGAACTCAAAGTTCACATTTCCAATCCCCTACCTTTCGGCTGCTGACTACGCGTACACCGCGTCTGACACTGCAGAGACCACAAACGTGCAGGGATGGGTCTGTCTGTTTCAGATAACACACGGGAAAGCCGACGGCGACGCTCTGGTTGTGCTAGCCAGTGCTGGCAAGGACTTTGAGCTACGCTTACCGGTTGACGCCCGCACCCAGACCACCTCCCCGGGCGAGTCTGCAGTCCCCGTAACCGCCACTGTTGAGAACTACGGCGGTGAGACACAGGTCCAAAGACGCCATCACACAGACGTCTCATTTATATTGGACAGATTTGCGAAAGTCACACCAAAA---GACCAAATTAATGTGTTGGACCTGATGCAAATCCCTGCTCACACTTTGGTAGGGGCGCTCCTTCGAGCGGCTACTTACTACTTCTCTGACTTGGAGTTGGCTGTGAAACATGAAGGCGAC---CTCACCTGGGTCCCGAACGGGGCCCCTGAGGAAGCACTGAACAACACCACCAATCCAACAGCCTACCACAAAGCACCGCTTACTCGACTGGCCCTGCCTTACACGGCCCCGCACCGCGTGTTGGCGACCGTGTACAACGGAAGCTGCAGGTACAGC---------AACAGTAACGTGAGCAACGTGAGTGGTGATCTCCAAGTGTTGGCTCAGAAGGCGGCGAGAGCG------------CTGCCTACCTCCTTCAACTATGGTGCCATTAAGGCAACCCGGGTGACTGAGCTGCTCTACCGCATGAAGAGGGCCGAGACATACTGTCCTAGGCCCCTCCTT---GCCATCCAC---CCGAGTGAGGCTAGACACAAGCAGAAGATTGTGGCACCCGCAAAACAGCTTTTGAACTTTGACCTTTTGAAGTTAGCAGGAGACGTTGAGTCCAACCCCGGA------CCCTTCTTTTTCTCCGACGTCAGGTCGAATTTCACGAAGCTGGTGGATACCATCAACCAGATGCAGGAGGACATGTCAACAAAACACGGACCCGACTTTAACCGCCTGGTGTTCGCGTTTGAGGAACTGGCCACAGGAGTAAAAGCTATCAGGACCGGCCTTGATGAGGCCAAGCCCTGGTACAAGCTCATCAAACTCCTAAGCCGCCTGTCGTGCATGGCCGCTGTAGCAGCACGGTCAAAGGACCCAGTCCTTGTGGCCATCATGCTGGCTGACACCGGTCTTGAGATTCTGGACAGCACGTTTGTCGTGAAGAAGATCTCCGACTCGCTCTCCAGTCTCTTTCACGTGCCGGCCCCCGTTTTTAGTTTCGGAGCTCCGATTCTATTGGCTGGGTTGGTCAAGGTCGCCTCGAGTTTCTTCCGGTCAACACCCGAAGACCTCGAGAGAGCAGAGAAACAGCTCAAAGCACGTGACATCAACGACATTTTCGCCATTCTCAAGAACGGCGAGTGGCTGGTCAAGCTGATCCTTGCCATCCGCGACTGGATTAAGGCATGGATTGCCTCAGAAGAGAAGTTTGTTAGTATGACAGACTTGGTGCCTGGCATCCTCGAAAAGCAGCGGGACCTCAACGACCCGAGCAAGTACAAGGAGGCCAAGGAATGGCTCGACAACACGCGCCAAGCGTGTTTGAAGAGTGGGAACGTCCACATCGCCAACCTGTGTAAAGTGGTCGCCCCAGCACCCAGCAAGCCGAGACCTGAGCCTGTGGTCGTTTGCCTCCGTGGCAAGTCTGGCCAGGGCAAGAGTTTCCTTGCGAACGTGCTCGCGCAGGCAATTTCCACTCATTTCACCGGCAGAACCGATTCAGTTTGGTACTGCCCACCAGACCCCGACCACTTCGACGGTTACAACCAACAGACCGTTGTCGTGATGGATGATTTGGGCCAGAACCCCGACGGCAAGGACTTTAAGTACTTCGCCCAAATGGTTTCAACCACGGGTTTCATCCCGCCCATGGCCTCGCTCGACGACAAAGGCAAACCTCTTAACAGCAAGGTCATCATCGCCACCACCAACCTGTACTCGGGCTTCACCCCGAGAACCATGGTGTGCCCTGATGCGCTGAACCGTAGGTTTCACTTTGACATCGATGTGAGCGCTAAGGACGGGTACAAAATTAATAACAAATTGGACATCATCAAAGCACTTGAAGACACCCACACGAACCCAGTGGCAATGTTTCAATATGATTGTGCCCTTCTCAACGGCATGGCCGTTGAAATGAAAAGAATGCAACAAGACATGTTCAAGCCCCAACCACCCCTCCAGAACGTTTATCAACTGGTTCAGGAGGTGATTGAGCGGGTTGAGCTCCACGAGAAAGTGTCGAGCCACCCAATCTTTAAGCAAATCTCAATTCCTTCCCAAAAGTCTGTGCTTTACTTTCTCATTGAGAAAGGCCAGCACGAAGCAGCAATTGAATTCTTTGAGGGGATGGTCCACGACTCCATTAAGGAGGAGCTCCGACCCCTCATCCAACAGACCTCATTTGTGAAGCGCGCTTTCAAGCGCCTGAAGGAGAATTTTGAGATTGTTGCCCTGTGTTTGACACTTTTGGCAAACATAGTGATCATGATCCGCGAGACTCGCAAGAGACAGCAGATGGTGGATGATGCAGTGAATGAGTACATTGAGAAAGCCAACATCACCACAGACGACAAGACTCTTGATGAGGCGGAAAAGAACCCCTTGGAGACGAGCGGTGCCAGCACCGTTGGTTTCAGGGAGAGGACCCTCCCGGGACAGAAGACACGCGATGAAGTGAACACTGAGCCTGTCAAACCCGAGAGGGAACAACCGCAAGCTGAAGGACCCTACGCCGGGCCGCTCGAGCGTCAGAAACCTCTTAAAGTGAGAGCAAAGCTACCACAGCAAGAGGGACCCTACGCTGGCCCGATGGAGAGACAGAAACCACTGAAAGTGAAAGCAAAAGCCCCGGTCGTGAAGGAAGGACCTTACGAGGGACCGGTGAAGAAACCTGTCGCTTTGAAAGTGAAAGCTAAG---AACTTGATTGTCACTGAGAGTGGTGCCCCACCGACCGACTTGCAAAAGATGGTCATGGGCAACACTAAGCCTGTTGAGCTCATCCTCGACGGCAAGACAGTAGCCATCTGCTGTGCTACTGGAGTGTTTGGTACTGCCTACCTCGTGCCTCGTCATCTTTTTGCAGAGAAGTACGACAAGATCATGTTGGACGGCAGAGCCATGACAGACAGTGACTACAGAGTGTTTGAGTTTGAGATTAAAGTAAAAGGACAGGACATGTTGTCAGACGCCGCTCTCATGGTGCTGCACCGTGGGAACCGCGTGCGGGACATCACGAAACACTTTCGAGATGTGGCAAGAATGAAGAAAGGAACCCCCGTCGTTGGAGTGATCAACAACGCTGACGTCGGGAGACTCATATTCTCTGGAGAAGCCCTTACCTACAAGGACATTGTAGTGTGCATGGATGGAGACACCATGCCCGGGCTTTTTGCCTACAGGGCCGCCACTAAGGCGGGATACTGCGGAGGAGCCGTCCTGGCAAAGGACGGAGCCGACACCTTCATCGTTGGCACTCACTCTGCAGGCGGCAAC---GGTGTGGGATACTGCTCGTGCGTTTCCCGCTCGATGCTCCTCAAAATGAAGGCACACATCGACCCCGAACCACACCACGAGGGGTTGATTGTTGACACCAGAGATGTGGAAGAGCGCGTTCATGTGATGCGCAAAACTAAACTTGCACCCACCGTAGCACACGGTGTGTTCAATCCTGACTTCGGGCCTGCCGCCTTGTCCAACAAGGACCCGCGCCTGAACGAGGGAGTTGTCCTGGATGAGGTCATCTTCTCCAAACACAAAGGAGACACAAAGATGTCTGAAGAGGACAAGGCGCTGTTCCGCCGTTGCGCTGCTGACTACGCGTCACGCTTGCACAGCGAGCTGGGGACGGCAAATGCCCCATTGAGCATTTACGAGGCCATCAAAGGCGTCGACGGACTCGACGCCATGGAGCCAGACACTGCACCTGGCCTCCCCTGGGCCCTCCAGGGGAAGCGCCGTGGTGCTTTGATTGACTTTGAGAACGGCACGGTCGGACCCGAAGTTGAGGCTGCCCTCAAGCTCATGGAGAAACGTGAATACAAGTTTGCTTGCCAGACCTTCCTGAAGGACGAGATTCGCCCGATGGAGAAAGTACGCGCCGGTAAGACTCGCATTGTCGACGTCTTGCCTGTTGAACACATTCTTTACACCAGGATGATGATTGGCAGATTTTGTGCTCAAATGCACTCAAACAACGGACCGCGAATTGGCTCGGCGGTAGGTTGTAACCCTGATGTTGATTGGCAAAGATATGGCACCCATTTCGCCCAGTACAGAAATGTGTGGGACGTGGACTATTCGGCCTTCGATGCTAACCACTGCAGTGATGCAATGAACATCATGCTTGAGGAGGTGTTCAACACGGAATTCGGCTTCCACCCGAACGCTGAGTGGATTCTGAAAACTCTCGTGAATACAGAACACGCCTATGAGAACAAACGCATTACTGTTGAGGGTGGAATGCCGTCGGGCTGTTCCGCGACTAGCATCATCAACACAATTTTGAACAACATCTACGTGCTCTACGCCCTGCGTAGACACTATGAGGGAGTTGAGCTGGACACTTACACCATGATCTCCTACGGAGACGACATCGTGGTGGCAAGTGATTACGATTTGGACTTTGAGGCCCTCAAGCCTCACTTTAAATCTCTTGGTCAAACCATTACTCCAGCTGACAAAAGCGACAAAGGTTTTGCTCTTGGTCACTCCATTACCGACGTCACTTTCCTCAAAAGACACTTCCACATGGACTATGGAACTGGGTTTTACAAACCTGTGATGGCTTCGAAGACCCTCGAAGCTATCCTCTCCTTTGCACGCCATGGGACCATACAGGAGAAGTTGATCTCTGTGGCAGGACTCGCCGTCCACTCTGGGCCTGACGAGTACCGGCGTCTCTTTGAACCCTTTCAGGGTCTCTTTGAGATTCCAAGCTACAGATCACTTTACCTGCGCTGGGCGAACGCCGTGTGCGGTGACGCA---------------------------------
>AGI05089
------------------------------------------------------ATGGATACAACTGATTGCTTTGTCGCC---CTGATCCACATATTTAGAGAGATTAAGGCACTGTTT---CTTTCACGGACACAAGGAAAG------ATGGAATTCACACTTCACAACGGTGAGAAGAAGACCTTTTACTCCAGACCCAACAACCATGATAACTGCTGGCTGAACACTATCCTCCAGTTGTTCAGGTATGTCGACGAGCCTTTCTTCGACTGGGTCTACGACTCGCCTGAAAACCTCACTCTCGAGGCGATTAGGCAGTTGGAGGAAGTTACTGGTCTTGAGCTGCATGAGGGTGGACCACCCGCCCTTGTCATCTGGAACATCAAGCATTTGCTCCACACCGGAGTCGGTACCGCTTCGCGCCCTAGCGAAGTGTGTATGGTAGACGGCACGGACATGTGTTTGGCTGATTTCCATGCTGGCATTTTCCTGAAAGGACAAGAACATGCTGTGTTTGCCTGTGTCACCTCCAACGGGTGGTACGCGATCGATGACGAGGACTTTTACCCCTGGACACCGGACCCGTCCGACGTCTTGGTGTTTGTTCCGTACGACCAAGAACCGCTCAACGGCGAGTGGAAAGCAAAGGTTCAGAAGCGGCTCAAGGGAGCCGGGCAATCCAGCCCGGCGACCGGGTCGCAGAACCAGTCAGGCAACACTGGAAGCATCATTAACAACTACTACATGCAGCAGTACCAGAACTCCATGGACACGCAACTTGGAGATAACGCTATCAGCGGAGGCTCCAACGAGGGTTCCACGGACACCACATCCACACACACAAACAACACCCAAAACAATGATTGGTTCTCAATCTTGGCCAACTCGGCCTTTAGCGGACTGCTTGGGGCTCTTTTGGCTGACTTCAAAAAGGAGGAGACTGCTCTGCTTGAAGACCGAATTCTCACCAGCAGAAATGGTGACGCGACTTCGACCACCCTGTCGAGTGTTGGCGTACCATATGGTTACCCTGTGGCTGATAACGCGGTATCGGGGCCTAACACCTCAGGCCTGGAGACCCGCGTAACACAGGCTGAACGGTTCTTCCAAAAACACCTGTTTGACTGGACGCCGGATTTGTCATTTGGACACTGTCACTACTTGGAACTCCCCTCTGAACACAAGGGCGTGTTTGGCAGCCTCATGAGCTCTTATGCTTACATGAGGAACGGGTGGGACGTTGAGGTGACCGCTGTTGGAAATCAGTTCAATGGTGGTTGTCTCCTCGTCGCACTCGTGCCGGAGCTGAAAGAGCTCGACACGCGGCAGAAGTATCAGTTAACCCTCTTCCCACACCAGTTCATTAACCCGCGCACTAACATGACGGCT------CACATTAACGTGCCGTACGTGGGTGTCAACAGGTACGACCAGTACGAGCTCCACAAACCGTGGACGCTTGTGGTGATGGTGGTGGCCCCGCTTACCGTCAAA---ACTGGTGGTTCTGAACAGATCAAGGTCTACATGAATGCAGCGCCGACCTACGTGCACGTGGCAGGAGAACTGCCCTCGAAAGAGGGGATAGTTCCTGTGGCGTGTGTGGACGGTTACGGCAACATGGTAACCACGGACCCGAAGACGGCTGACCCCGTCTACGGGAAAGTGTCTAACCCCCCCAGAACAAGCTTCCCTGGGCGTTTCACAAACTTCCTTGATGTAGCGGAGGCGTGTCCGACCTTCCTCCGCTTC---GGAGAAGTACCATTTGTGAAGACGGTGAACTCT---GGTGACCGCTTGCTTGCCAAGTTTGACGTGTCCCTCGCTGCGGGGCACATGTCCAACACCTACTTGGCAGGTTTGGCACAGTACTACACACAGTACAGCGGCACTATGAATATCCACTTCATGTTCACCGGACCCACGGATGCCAAAGCCCGCTACATGGTGGCTTACATACCTCCTGGT------ATGACA---CCGCCAGCGGACCCGGAGCGGGCTGCACACTGCATTCATTCTGAGTGGGACACTGGACTCAATTCTAAATTTACCTTTTCTATCCCTTACCTTTCTGCTGCAGACTATGCTTACACTGCTTCTGACGTGGCTGAGACCACGAGTGTGCAGGGATGGGTGTGTATTTACCAGATCACCCACGGTAAAGCTGAAGGTGACGCGCTGGTCGTGTCCGTCAGCGCTGGCAAGGACTTTGAGTTTCGACTACCGGTGGATGCCCGCCAACAGACTACCACCACTGGCGAGTCCGCGGACCCAGTCACCACCACGGTTGAGAACTACGGAGGAGAAACCCAGACGGCCCGACGGCTTCACACTGATGTCGCCTTCGTTCTCGACAGGTTCGTGAAACTCACCCAGCCC---AAGAGCACCCAAACCCTTGATCTCATGCAGATCCCCTCACACACACTGGTCGGGGCGCTTCTCCGGTCTGCGACGTACTACTTCTCAGATCTGGAGGTTGCGCTCGTCCACACAGGACCG---GTCACGTGGGTGCCCAATGGTGCGCCTAAGACCGCCTTGAACAACCACACCAACCCGACTGCCTACCAGAAGCAGCCTATCACCCGCTTGGCACTCCCCTACACCGCTCCCCACCGTGTGCTGTCAACAGTGTACAACGGGAAGACAACGTACGGA---------------GAAGAATCCTCGCGGCGTGATGATCTTGCCGCCCTCGCACGCAGAGTGAGCAACCGG------------CTGCCCACTTCCTTCAACTACGGCGCTGTGAAGGCCGACACCATCACGGAGCTGTTGATCCGCATGAAGCGTGCGGAAACATACTGCCCCAGGCCCTTGCTG---GCTCTTGAC---ACCACACAAGACCGCCGTAAACAGGAGATCATTGCACCTGAGAAACAGACTTTGAACTTTGACCTACTCAAGTTGGCAGGAGACGTGGAGCCCAACCCTGGG------CCCTTCTTCTTCTCTGATGTCAGGTCGAACTTCACCAAGCTGGTGGACACCATTAACCAGATGCAAGAGGACATGTCAACAAAACACGGACCCGACTTTAACCGGTTGGTGTCCGCATTTGAGGAACTGGCCACTGGAGTGAAGGCTATCAGGACTGGTCTTGACGAGGCCAAACCCTGGTACAAACTCATCAAACTCCTGAGCCGCTTGTCATGCATGGCCGCTGTAGCAGCACGGTCAAAGGACCCAGTCCTTGTGGCCATCATGCTGGCTGACACCGGCCTTGAGATTCTGGACAGCACATTCGTCGTGAAGAAGATCTCCGACTCACTCTCCAGTCTCTTTCACGTGCCGGCCCCCGTCTTCAGTTTCGGAGCCCCGGTTCTGTTGGCCGGGTTGGTCAAAGTCGCCTCGAGTTTCTTCCGGTCCACGCCCGAAGACCTTGAGAGAGCAGAGAAACAGCTCAAAGCACGTGACATCAACGACATCTTCGCCATTCTCAAGAACGGCGAGTGGTTGGTCAAATTGATTCTTGCCATCCGCGACTGGATTAAGGCATGGATCGCCTCAGAAGAAAAGTTTGTCACCATGACAGACTTGGTGCCTGGCATCCTCGAAAAGCAACGGGACCTCAACGACCCGAGCAAGTACGAGGAAGCCAAGGAGTGGCTCGACAACGCGCGTCAAGCGTGTCTGAAGAGCGGGAACGTCCACATTGCCAACCTGTGCAAGGTGATCGCCCCGGCACCCAGCAAGTCGAGACCCGAACCCGTGGTCGTTTGCCTCCGAGGCAAATCCGGCCAGGGAAAGAGTTTCCTTGCGAACGTGCTCGCACAAGCAATCTCCACACACTACACTGGCAGAACTGATTCAGTTTGGTACTGCCCGCCTGACCCTGACCACTTCGACGGTTACAACCAACAGACCGTTGTTGTGATGGATGATTTGGGCCAGAACCCCGACGGCAAGGACTTTAAGTACTTCGCCCAGATGGTTTCAACCACGGGGTTCATCCCGCCCATGGCCTCGCTCGAAGACAAAGGCAAACCTTTCAACAGCAAGGTCATCATCGCCACCACCAACCTGTACTCGGGCTTCACCCCGAGGACCATGGTGTGCCCTGATGCACTGAACCGGAGGTTTCACTTTGACATTGACGTGAGTGCCAAGGACGGGTACAAAATTAACAACAAGTTGGACATTATCAAAGCACTTGAAGACACCCACACCAACCCGGTGGCAATGTTTCAGTACGATTGTGCCCTTCTCAACGGCATGGCCGTTGAAATGAAGAGAATGCAACAAGACATGTTCAAGCCTCAACCGCCCCTCCAGAACGTGTACCAACTTGTTCAGGAGGTGATTGATCGGGTCGAGCTCCACGAGAAAGTGTCGAGCCACCCGATTTTCAAGCAGATCTCAATTCCTTCCCAAAAGTCTGTGCTGTACTTCCTCATCGAGAAAGGCCAGCATGAGGCAGCAATTGAATTCTTTGAGGGAATGGTGCACGACTCCATTAAGGAGGAACTCCGGCCCCTCATCCAACAGACCTCATTTGTGAAACGCGCTTTCAAGCGCCTGAAGGAAAACTTTGAGATTGTTGCCCTGTGTTTGACTCTTTTGGCAAACATAGTGATCATGATCCGCGAGACGCGCAAGAGACAGCAGATGGTGAATGATGCGGTGAACGAGTACATCGACAAAGCCAACATCACCACAGATGACAAGACTCTTGACGAGGCGGAAAAGAACCCTCTGGAGACCAGTGGTGCTAGCACCGTTGGTTTCAGAGAGAGAACCCTCCCGGGGCGCAAGACGAGTGATGACGTGTACTCCGAGCCCGTCAAACCCGTGGAGGAACAACCACAAGCTGAAGGACCCTACGCCGGGCCACTCGAGCGTCAGAAACCTCTGAAAGTGAGAGCCAAGCTCCCACAGCAAGAGGGACCTTACGCTGGCCCGATGGAGAGACAGAAACCACTGAAAGTGAAAGCAAAAGCCCCGGTCGTTAAGGAAGGGCCTTACGAAGGACCGGTGAAGAAACCTGTCGCTTTGAAAGTGAAAGCAAAG---AACTTGATTGTCACTGAGAGTGGTGCCCCACCGACTGACTTGCAAAAGATGGTCATGGGCAACACCAAGCCTGTTGAGCTCATCCTCGACGGCAAGACGGTAGCCATCTGCTGCGCTACCGGAGTCTTTGGTACTGCCTACCTCGTGCCTCGTCACCTTTTCGCAGAGAAGTACGACAAGATCATGCTGGACGGCAGAGCCATGACAGACAGTGACTACAGAGTGTTTGAGTTTGAGATTAAAGTAAAAGGACAGGACATGCTCTCAGACGCCGCACTCATGGTGCTCCACCGTGGGAATCGCGTGCGTGACATCACGAAGCACTTCCGTGATGTAGCCAAGATGAAGAAAGGAACCCCCGTCGTTGGTGTGATTAACAACGCCGACGTTGGGAGACTGATTTTCTCTGGTGAGGCCCTAACCTACAAAGACATTGTAGTGTGCATGGACGGAGACACCATGCCTGGGCTTTTTGCCTACAAGGCCGTCACCAGGGCGGGCTACTGTGGAGGAGCCGTTCTCGCGAAGGACGGAGCCGAGACTTTCATCGTCGGCACTCACTCCGCAGGCGGCAAC---GGAGTTGGATACTGCTCGTGCGTTTCCAGGTCCATGCTGCTCAAGATGAAGGCTCACATTGATCCCGAACCACACCACGAGGGATTGGTTGTTGACACCAGAGATGTGGAGGAGCGCGTGCACGTCATGCGCAAAACCAAGCTTGCACCCACCGTAGCACACGGTGTGTTCAACCCTGAATTTGGGCCTGCTGCCTTGTCCAACAAGGACCCGCGCTTGAACGAAGGAGTTGTCCTCGATGAGGTCATCTTCTCCAAGCACAAGGGAGACACAAAGATGTCTGAGGAGGACAAAGCGCTGTTCCGACGTTGCGCTGCCGACTACGCGTCGCGCTTGCACAGCGTGCTGGGTACAGCAAATGCCCCATTGAGCATTTACGAGGCAATTAAGGGCATCGACGGACTCGATGCCATGGAACCAGACACCGCACCTGGCCTTCCCTGGGCCCTCCAGGGGAAACGCCGTGGTGCGCTGATTGACTTCGAGAACGGCACAGTCGGACCCGAGGTCGAGGCTGCCCTAAAGCTCATGGAGAAAAGAGAATACAAGTTTGCTTGTCAGACCTTCCTGAAGGACGAGATTCGCCCGATGGAGAAAGTACGCGCCGGCAAGACTCGCATTGTCGATGTCTTGCCTGTTGAACACATTCTTTACACCAGGATGATGATTGGCAGATTTTGTGCTCAAATGCACTCAAACAACGGACCGCAAATTGGCTCGGCGGTCGGTTGCAACCCTGACGTTGATTGGCAAAGATTTGGCACACATTTTGCCCAGTACAGAAACGTGTGGGATGTGGACTATTCGGCCTTTGATGCTAACCACTGCAGCGATGCAATGAACATCATGTTCGAGGAGGTGTTCCGCACAGAGTTTGGCTTCCACCCGAACGCCGAGTGGGTCCTGAAGACTCTTGTGAATACGGAACATGCTTATGAGAACAAACGCATTGTTGTTGAGGGCGGGATGCCGTCTGGCTGTTCCGCGACAAGCATCATAAACACAATTTTGAACAACATTTACGTGCTCTACGCTTTGCGCAGACCCTATGAGGGAGTTGAGCTGGACACTTACACCATGATCTCCTACGGAGATGACATCGTGGTGGCAAGTGATTACGATCTGGACTTTGAGGCTCTCAAGCCTCACTTCAAATCTCTGGGCCAAACCATCACTCCAGCTGACAAAAGCGACAAAGGTTTTGTTCTTGGTCACTCCATTACTGATGTCACTTTCCTCAAAAGACACTTCCACATGGATTATGGAACTGGGTTTTACAAACCTGTAATGGCCTCGAAGACCCTCGAGGCTATCCTCTCCTTTGCACGCCGTGGGACCATACAGGAGAAGTTGACCTCCGTGGCAGGACTCGCCGTCCACTCTGGACCTGACGAGTACCGGCGTCTCTTTGAGCCCTTCCAGGGTCTCTTTGAGATTCCAAGCTACAGATCACTTTACCTGCGTTGGGTGAACGCCGTGTGCGGTGACGCA---------------------------------
>CAA07472
------------------------------------------------------ATGGACACAACTGACTGTTTTATCGCT---TTGGTACACGCTATCAGAGAGATTAAAACGCTTTTC---TTCTCACGGCACACAGGAAAA------ATGGAATTCACACTGTACAACGGTGAAAAGAAAACTTTTTACTCCAGGCCCAACAACCACGACAACTGTTGGTTGAACACCATCCTTCAGTTGTTCAGGTACGTCGATGAACCTTTCTTCGACTGGGTCTACAACTCGCCCGAGAACCTCACGCTGTCGGCCATCAAGCAGCTAGAGGAACTCACCGGGCTTGAGTTACGCGAGGGCGGACCGCCTGCTCTCGTGATTTGGAACATCAAACACTTGCTTCACACCGGCATCGGTACTGCCTCGCGACCCAGCGAGGTATGTATGGTCGACGGTACGGACATGTGTTTGGCTGATTTCCATGCTGGCATTTTCTTGAAAGGCCAGGAACACGCTGTGTTTGCGTGTGTCACCTCCGACGGGTGGTACGCGATTGATGACGAAGACTTTTACCCCTGGACACCGGACCCGTCCGACGTCCTGGTATTTGTCCCGTACGATCAAGAGCCACTCAACGGCGGATGGAAAGCCAACGTTCAGCGAAAACTCAAAGGAGCCGGGCAATCCAGCCCGGCGACTGGTTCGCAGAACCAATCTGGCAACACTGGTAGCATAATTAACAACTACTACATGCAACAATACCAGAATTCCATGGACACACAACTGGGTGACAACGCCATCAGTGGCGGTTCCAACGAGGGCTCCACTGACACGACCTCCACCCACACAAACAACACACAGAACAATGACTGGTTTTCCAAGCTCGCCAGCTCTGCCTTCAGCGGTCTTTTCGGTGCTCTTCTTGCCGACAAGAAGACCGAGGAAACCACCCTACTTGAAGACCGCATCCTCACCACCCGCAACGGTCACACAACGTCGACAACACAGTCGAGCGTTGGAGTCACGTACGGGTACGCAACAGTTGAGGACAACACGTCAGGGCCCAACACATCCGGCCTTGAGACACGTGTTCACCAGGCAGAAAGGTTTTTCAAGATGAAACTCTTTGACTGGGTCCCTTCCCAGGAATTTGGACACATGCACAAAGTTGTTCTGCCCACAGACCCGAAAGGTGTCTATGGGGGTCTCGTCAAGTCATACGCGTACATGCGTAACGGCTGGGACGTTGAAGTGACTGCTGTTGGAAACCAGTTCAACGGCGGTTGTCTCCTGGTGGCGCTCGTTCCTGAAGCGGGTGACATCAGTGACAGAGAGAAGTACCAACTGACTCTCTACCCCCACCAATTCATCAACCCACGCACCAATATGACAGCA------CACATCACTGTGCCTTACGTGGGTGTTAACAGGTATGACCAGTACAAACAACACAGGCCCTGGACGCTTGTCGTCATGGTTGTTGCTCCACTTACTGTGAAC---ACATCAGGTGCCCAGCAGATTAAGGTGTATGCCAACATAGCCCCGACCAACGTTCACGTTGCTGGCGAACTTCCCTCCAAAGAAGGGATCTTCCCCGTGGCGTGCACCGACGGTTACGGCAACATGGTGACAACTGACCCGAAGACAGCTGACCCTGCCTACGGGAAGGTTTACAACCCACCCAGGACCGCCCTGCCGGGCCGGTTTACAAACTACCTGGACGTTGCTGAGGCTTGCCCCACCCTCCTGATGTTC---GAGAACGTGCCCTACGTCTCAACACGAACTGAC---GGACAGAGGCTGTTGGCCAAATTTGACGTGTCATTGGCAGCGAAACACATGTCAAACACGTACTTGGCCGGCTTGGCTCAGTATTACACACAATATGCTGGGACAATCAATCTCCACTTCATGTTTACTGGGCCTACCGACGCGAAAGCTCGGTACATGGTGGCGTACGTGCCCCCTGGC------ATGGAA---GCACCGGACAACCCAGAAGAGGCTGCCCACTGCATACACGCAGAGTGGGACACTGGTCTGAACTCCAAGTTCACGTTTTCAATCCCGTACATTTCGGCCGCTGACTACGCATACACCGCGTCCAGTGAGGCTGAAACAACAAGTGTACAGGGATGGGTCTGTGTGTACCAGATTACCCACGGCAAGGCGGACGCCGATGCGCTCGTTGTCTCCGCCTCGGCGGGAAAAGACTTTGAGCTCCGGCTACCTGTGGACGCTAGACCGCAAACTACGGCCACTGGTGAATCTGCTGACCCCGTCACCACTACCGTTGAGAACTACGGAGGAGAAACACAAATTCAACGTCGCCACCACACTGACGTTGCCTTCGTTCTTGACCGGTTTGTGAAGGTCCAAGTGTCG---GGCAACCAACACACACTGGACGTTATGCAGGCACACAAGAATAGTATAGTGGGCGCGCTCCTCCGCGCAGCCACATACTACTTCTCTGACTTGGAAATTGCAGTGACCCACACTGGGAAG---CTCACATGGGTGCCCAACGGCGCCCCAGTTTCTGCACTTGACAACACAACCAATCCCACTGCCTACCACAAGGGGCCGCTAACTCGGCTGGCTCTCCCGTACACCGCACCACACCGCGTGTTGGCCACAACGTACACCGGTACAACGGCCTACAGC------------------GCTGGTGTGCGTAGGGGAGATCTAGCCCATCTGGCGGCGGCACACGCTCGGCAC------------CTGCCGACGTCGTTCAACTTTGGTGCGGTTAAAGCAGAAACAATCACAGAACTGCTTGTGCGCATGAAGCGTGCTGAACTCTACTGCCCCAGGCCGGTCCTT---CCGGTCCAA---CCATCGGGCGATAGATACAAGCAACCGCTTATCGCACCGGCGAAACAACTGCTGAATTTTGACCTTCTTAAGTTGGCGGGAGACGTCGAGTCCAACCCTGGG------CCCTTCTTCTTCTCCGACGTTAGGTCGAACTTCTCCAAGCTGGTGGAAACCATCAACCAGATGCAGGAGGACATGTCAACAAAACACGGACCCGACTTTAGCCGGTTGGTGTCCGCGTTTGAGGAGTTGGCCACTGGAGTGAAAGCCATCAGGGCCGGTCTCGACGACGCCAAACCCTGGTACAAGCTCATCAAACTCCTAAGCCGCCTGTCGTGCATGGCCGCTGTGGCAGCACGGTCCAAGGACCCAGTCCTTGTGGCCATCATGCTGGCCGACACCGGTCTTGAGATTCTGGACAGCACATTTGTCGTGAAGAAGATCTCCGACTCGCTCTCCAGTCTCTTTCACGTGCCGGCCCCCGTCTTCAGTTTCGGAGCCCCGATTCTGTTGGCTGGGTTGGTCAAGGTCGCCTCGAGTTTCTTCCGGTCCACACCCGAGGAGCTTGAGAGAGCAGAGAAACAGCTCAAAGCACGTGACATCAACGACATCTTCGCTATTCTCAAGAACGGCGAGTGGCTGGTCAAACTGATTCTTGCCATCCGCGACTGGATCAAGGCATGGATCGCCTCAGAAGAAAAGTTTGTCACCATGACAGACTTGGTACCTGGCATCCTCGAGAAGCAGCGGGACCTCAACGACCCGAGCAAGTACAAGGAAGCCAAGGAGTGGCTCGACAACGCGCGCCAAGCATGTTTGAAAAGTGGGAATGTTCACATTGCCAACCTGTGTAAGGTGGTCGCCCCGGCGCCCAGCAAGTCGAGACCTGAGCCCGTGGTCGTTTGCCTCCGTGGTAAATCCGGCCAGGGCAAAAGTTTCCTTGCGAACGTGCTTGCGCAGGCAATTTCCACTCATTTCACTGGCAGAACTGACTCGGTTTGGTACTGCCCACCTGACCCTGACCACTTCGACGGTTACAACCAACAGACCGTCGTTGTGATGGATGATCTGGGCCAGAACCCCGACGGCAAGGACTTCAAGTACTTTGCCCAAATGGTCTCAACCACGGGGTTCATCCCGCCCATGGCATCACTCGAGGACAAAGGCAAACCCTTCAACAGTAAGGTCATTATTGCAACTACCAACCTGTACTCGGGCTTCACCCCGAGGACTATGGTGTGCCCCGATGCCCTGAATCGGAGGTTCCACTTTGACATTGACGTGAGCGCTAAGGATGGGTACAAAATTAACAACAAATTGGACATTATCAAAGCACTTGAAGACACCCACACCAACCCGGTGGCAATGTTTCAGTACGATTGTGCCCTTCTCAACGGCATGGCTGTTGAAATGAAGAGAATGCAACAAGATATGTTCAAACCTCAACCACCCCTCCAGAACGTTTACCAACTCGTCCAGGAGGTGATTGACCGGGTGGAGCTTCACGAGAAAGTGTCGGCTCACCTGATTTTCAAGCAGATCTCAATTCCTTCCCAAAAATCTGTGTTGTACTTTCTCATTGAGAAAGGGCAGCACGAGGCAGCAATTGAATTCTTTGAGGGCATGGTGCACGACTCCATCAAGGAAGAGCTCCGGCCCCTCATCCAACAGACCTCACTTGTGAAACGCGCTTTCAAGCGCTTGAAGGAGAACTTTGAGATTGTTGCCCTATGCTTGACCCTCTTGGCCAACATAGTGATCATGATCCGCGAAACTCGCAAGAGGCAAAAGATGGTGGACGATGCAGTGAATGAGTACATTGAGAAGGCAAACATCACCACCGACGACAAGACTCTTGACGAGGCGGAAAAGAACCCTCTGGAGACTAGCGGTGCCAGCACCGTTGGTTTCAGAGAGAAAACTCTTCCAGGCCACAAGGCGCGCGATGACGTGAACTCCGAGCCCGCCTGCCCTGACACAGAGCAACCACAAGCTGAAGGACCCTATGCCGGGCCACTCGAGCGGCAGAAACCTCTGAAAGTGAGAGCCAAGCTACCACAGCAAGAGGGACCTTACGCTGGCCCGTTGGAGAGACAGAAACCACTGAAGGTGAAAGCAAAAGCCCCGGTCGTTAAGGAAGGACCTTACGAGGGACCGGTGAAGAAGCCTGTCGCTTTGAAAGTGAAAGCTAAG---AACCTGATTGTCACTGAGAGTGGTGCCCCACCGACTGACTTGCAAAAGATGGTCATGGGCAACACAAAGCCTGTTGAGCTCATCCTCGACGGGAAGACAGTAGCCATCTGCTGTGCTACTGGAGTGTTCGGCACTGCTTACCTCGTGCCTCGTCATCTTTTTGCTGAGAAGTATGACAAGATCATGTTGGATGGTAGAGCCCTGACAAACAGTGACTACAGAGTGTTTGAGTTTGAGATTAAAGTAAAAGGACAGGACATGCTCTCAGACGCCGCGCTCATGGTGCTTCACCGTGGGAACCGCGTGAGAGACATCACGAAGCACTTTCGTGATACAGCTAGAATGAAGAAAGGCACCCCCGTTGTTGGCGTTATCAACAATGCCGACGTTGGGAGACTGATTTTCTCTGGTGAGGCCCTTACCTACAAAGACATTGTAGTGTGCATGGATGGAGACACCATGCCAGGCCTCTTCGCCTACAGAGCCGCAACCAAGGCTGGCTATTGCGGAGGAGCCGTTCTCGCGAAGGACGGAGCTGACACTTTCATCGTCGGCACTCACTCTGCTGGAGGCAAT---GGAGTTGGCTACTGCTCATGCGTTTCCAGGTCCATGCTTCAAAAGATGAAGGCACACGTCGACCCAGAGCCACACCACGAAGGGTTGATCGTTGACACCAGAGATGTGGAAGAGCGCGTTCACGTGATGCGCAAAACCAAGCTTGCACCCACCGTGGCTCACGGTGTGTTCAACCCTGAGTTCGGGCCCGCTGTCTTGTCCAACAAGGACCCGCGGCTGAACGAAGGTGTTGTCCTCGATGAGGTCATTTTCTCCAAACACAAAGGAGACACGAAAATGTCTGAGGAGGACAAAGCGCTGTTCCGCCGCTGTGCTGCCGACTACGCGTCGCGCTTACACAGTGTGCTGGGTACGGCAAATGCCCCACTGAGCATTTACGAGGCAATCAAAGGCGTTGACGGACTCGACGCGATGGAACCAGATACTGCGCCTGGTCTCCCCTGGGCACTCCAGGGGAAGCGCCGTGGCGCGCTCATCGACTTTGAGAACGGCACTGTCGGACCTGAAGTCGAAGCTGCCTTGAAGCTCATGGAGAACAGAGAATACAAGTTTGCATGCCAGACCTTCCTGAAGGACGAAATTCGCCCGATGGAGAAAGTACGCGCCGGCAAGACTCGCATTGTCGACGTCCTGCCTGTTGAACACATTCTTTACACCAGGATGATGATTGGCAGATTCTGTGCACAGATGCACTCAAACAACGGACCGCAAATTGGCTCGGCGGTCGGTTGCAACCCTGATGTTGATTGGCAAAGATTTGGCACCCATTTCGCCCAATACAAAAACGTGTGGGACGTGGACTATTCGGCCTTTGATGCTAACCACTGCAGTGACGCCATGAACATCATGTTTGAGGAGGTGTTTCGCACAGAGTTTGGATTTCACCCGAATGCCGAGTGGATTCTGAAGACTCTCGTGAATACGGAACACGCCTATGAAAACAAACGCATCACTGTTGAGGGTGGAATGCCTTCTGGGTGTTCTGCCACAAGCATCATCAACACAATTTTGAACAACATCTACGTGCTCTACGCCCTGCGTAGACACTATGAGGGAGTTGAGCTGGACACTTACACCATGATCTCCTATGGAGATGACATTGTGGTGGCGAGTGATTACGATTTGGACTTTGAGGCTCTCAAGCCCCACTTTAAATCTCTTGGTCAAACCATCACTCCAGCTGACAAAAGCGACAAAGGTTTTGTTCTTGGTCACTCCATTACTGATGTCACTTTCCTCAAAAGACACTTCCACATGGATTATGGAACTGGGTTTTATAAACCTGTGATGGCCTCAAAGACCCTTGAGGCTATCCTCTCCTTTGCACGCCGTGGGACCATACAGGAGAAGTTGATCTCCGTGGCAGGACTCGCCGTCCACTCTGGACCTGACGAGTACCGGCGTCTCTTTGAGCCCTTCCAGGGTCTCTTCGAGATTCCAAGCTACAGATCACTTTACCTGCGTTGGGTGAACGCCGTGTGCGGTGACGTA---------------------------------
>AAK92375
------------------------------------------------------ATGAGCACAACTGACTGTTTCACCGCT---TTGTTGTACGCTTTCAGAGAGATTAAAACGCTGCTC---TTATCACGAGTACAGGGAAAG------ATGGAGTTCACACTTCACAACGGTGAGAAGAAAACATTCTACTCCAGGCCCAACAACCACGACAACTGCTGGCTGAACACCATCCTCCAGTTGTTTAGGTACGTTGATGAACCTTTCTTCGACTGGGTCTACTACTCACCTGAGAACCTCACACTAGATGCTATCAAACAATTGGAAGAAATCACTGGTCTCGAGCTCCACGAGGGTGGACCACCCGCTCTCGTTATTTGGAACATTAAACACCTGCTCAACACCGGAATCGGCACCGCTTCGCGACCCAGCGAAGTGTGCATGATAGACGGGACGGACATGTGTTTGGCTGACTTCCACGCTGGCATCTTCCTGAAAGGACAGGAACACGCTGTGTTCGCCTGCGTCACCTCCAACGGGTGGTACGCGATTGATGACGAGGACTTTTACCCCTGGACGCCGGACCCGTCCGACGTTCTGGTGTTTGTCCCGTACGATCAAGAACCGCTCAACGGAGAATGGAAAGCAAAGGTCCAGAGAAAACTGAGAGGCGCCGGGCAATCCAGCCCGGCGACTGGGTCACAGAACCAGTCAGGCAACACTGGAAGCATTATCAACAATTACTACATGCAGCAGTACCAAAACTCCATGGACACACAGCTTGGTGACAACGCTATTAGCGGAGGCTCCAACGAGGGATCCACGGACACCACCTCCACCCACACAACCAACACTCAGAACAATGACTGGTTTTCAAAGCTGGCCAGTTCCGCTTTTAGCGGTCTTTTCGGCGCTCTTCTCGCCGACAAGAAAACCGAGGAGACCACTCTTCTCGAGGACCGCATCCTCACTACCCGCAACGGGCACACGACCTCGACAACCCAGTCGAGCGTTGGAGTCACCTACGGGTACGCAACAGCTGAGGACTTTGTGAGCGGACCAAACACATCTGGGCTTGAGACCAGGGTGGTGCAGGCAGAGCGGTTCTTCAAAACCCATTGTTACGACTGGGTCACCAGTGACCCCTTCGGACGGTGCTACCTGCTGGAACTCCCAACTGACCACAAAGGTGTCTACGGCAGCCTGACTGACTCTTATGCTTACATGAGAAACGGTGGGGATGTTGAAGTCACTGCAGTTGGGAACCAGTTCAACGGAGGGTGTCTGTTGGTGGCCATGGTGCCAAAACTTTGCTCTAATGACAAGAGAGAGCTGTACCAGCTCACGCTTTTTCCCCACCAGTTCATCTACCCCCGGACGAACATGACGGCG------CACATCACTGTGCCCTTTGTTGGCGTCAACCGCTACGACCAGTACAAGGTACACAAACCTTGGACCCTCGTGGTTATGGTTGTGGCCCCGCTGACTATCAAC---ACCGAAGGTGCCCCACAGATCAAGGTCTATGCCAACATCGCCCCTACCAACGTGCACGTTGCGGGTGAGTTCCCCTCTAAGGAAGGGATCTTCCCCGTGGCATGTAGCGACGGTTACGGTGGTATGGTGACCACTGACCCAAAGACGGCTGACCCCGCCTACGGGAAAGTGTTTAATCCACCCCGTAACATGTTGCCGGGGTGGTTCACCAACTTCCTCGATGTGGCTGAGGCGTGCCCTACGTTTCTGCACTTTGAGGGTGACGTGCCGTACGTGACCACAAAGACGGAC---TCAGACAGAGTGCTCGCCCAGTTTGACCTGTCTCTAGCAGCAAAGCACATGTCAAACACCTTTCTGGCAGGTCTCGCCCAGTACTACACACAGTACAGTGGCACAATCAACCTGCACTTCATGTTCACAGGACCCACTGACGCGAACGCGCGTTACATGATTGCATACGCCCCCCCTGGT------ATGGAG---CCGCCCAAAACACCTGAGGCGGCCGCTCACTGCATTCATGCGGAGTGGGACACAGGGTTGAATTCAAAATTCACATTTTCAATCCCTTACCTTTCGGCGGCTGATTACGCGTACACCGCGTCTGACGTTGCGGAGACCACAAATGTACAGGGATGGGTTTGCCTGTTTCAAATTACACACGGGAAGGCTGACGGCGACGCACTGGTCGTTCTATCCAGCGCCGGCAAGGACTTTGAGCTGCGTCTGCCAGTTGACGCTCGCACGCAAACCACCTCCACAGGTGAGTCCGCTGACCCCGTGACTGCCACTGTTGAAAACTACGGTGGTGAAACACAGGTCCAGAGACGCCAACACACGGATGTCTCGTTCATAATAGACAGATTTGTGAAAGTAACACCAAAA---GACCAAATTAACGTGTTGGACCTGATGCAAACCCCTGCACACACTTTGGTAGGCGCGCTCCTCCGTACTGCCACTTACTACTTCGCAGATGTAGAAGTGGCAGTGAAACACGAGGGGGAC---CTTACCTTGGTCCCGAATGGGGCGCCCGAGACAACGTTGGACAACACCACCAATCCAACGGCGTACCACAAGGCACCGCTCACTCGGTTTGCACTGCCTTACACGGCACCACACCGTGTCTTGGCTACTGTTTACAACGGGAACTGCAAGTATGGC---------GAGAGTCCCGTGACCAATGTGAGAGGTGACCTGCAAGTTTTGGCCCAGAAGGCGGCAAGAACG------------CTGCCTACCTCCTTCAATTACGGTGCCATCAAAGCCACTCGGGTGACTGAACTGCTTTACCGCATGAAGAGGGCCGAAACATACTGCCCCCGGCCACTTTTG---GCCATTCAC---CCGAGCGAAGCTAGACACAAACAAAAGATTGTGGCACCGGTGAAACAGCTTTTGAGCTTTGACCTGCTCAAGTTGGCAGGGGACGTCGAGTCCAACCCTGGG------CCTTTCTTCTTCTCTGACGTTAGGTCAAATTTTTCCAAGTTGGTTGAAACCATCAACCAGATGCAGGAGGACATGTCAACAAAACACGGACCCGACTTTAACCGGTTGGTGTCTGCATTTGAGGAACTGGCCACCGGAGTGAAGGCTATCAGGACCGGTCTCGATGAGGCCAAACCCTGGTACAAGCTCATCAAGCTCTTGAGCCGCCTGTCATGTATGGCCGCTGTAGCAGCACGGTCAAAGGACCCAGTCCTTGTGGCCATCATGCTGGCTGACACCGGCCTTGAGATTCTGGACAGTACCTTTGTCGTGAAGAAGATCTCCGACTCGCTCTCCAGTCTCTTTCACGTACCGGCCCCCGTCTTCAGTTTCGGAGCCCCGATTTTGTTGGCCGGGTTGGTCAAGGTCGCCTCGAGTTTCTTCCGGTCCACACCCGAAGACCTTGAGAGAGCGGAGAAACAGCTCAAAGCACGTGACATCAATGACATATTCGCCATTCTCAGGAACGGCGAGTGGCTGGTCAAGCTGATTCTTGCCATCCGCGACTGGATTAAGGCTTGGATCGCCTCAGAAGAAAAGTTTGTCACCATGACAGACCTGGTGCCTGGTATCCTTGAAAAGCAGCGGGACCTCAACGACCCAAGCAAGTACAAGGAGGCCAAGGAGTGGCTCGACAACACGCGCCAAGCGTGTTTGAAAAGCGGGAACATCCACATCGCAAACCTTTGCAAAGTGGTTGCCCCAGCACCCAGCAGGTCGAGGCCCGAACCCGTGGTCGTTTGCCTCCGTGGCAAATCGGGCCAGGGCAAGAGTTTCCTTGCGAACGTGCTTGCACAAGCAATATCAACCCACTTCACTGGTATAACCGATTCAGTTTGGTACTGCCCACCTGACCCTGACCACTTCGACGGTTACAACCAGCAGACCGTTGTAGTAATGGATGACTTGGGCCACAACCCCGACGGGAAGGACTCCAAGTACTTCGCCCAAATGGTTTCAACTACGGGGTTTATCCCGCCCATGGCCTCACTTGAGGACAAAGGCAATCCTTTCAACAGCAAGGTTATCATCGCCACCACCAACCTGTACTCGGGCTTCACCCCGAGAAATATGGTGTGCCCTGATGCACTGAACCGAAGGTTCCACGTTGACATTGACGTGAGCGCCAAGGACGGGTACAAAATTAGCAACAAATTGGACATCATCAAGGCTCTTGAAGATACCCACACCAACCCAGTGGCAATGTTTCAATACGACTGTGCCCTTCTCAACGGCATGGCCGTTGAAATGAAGAGAATGCAACAAGATATGTTCAAGCCTCAACCGCCCCTCCAGAAAGTTTACCAGCTTGTTCAGGAGGCGATTGACCGGGTCGAGTTCCACGAGAAGGTGTCGAGCCACCCGATTTTCAAGCAGATCTCAATTCCTTCCCAAAAGGCTGTGCTGTACTTTCTCATTGAGAAGGGCCAGCACGAAGCAGCAATTGAATTCTTTGAGGGGATGGTGCGTGACTCCGTCAAGGAGGAGCTCCGGCCTCTCATCCAGCAGACCTCATTTGTGAGGCGCGTTTTTAAGCGCCTGAAGGAAAACTTTGAGATAGTTGCCCTGTGTTTGACCCTTATGGCAAACATAGTGATCATGATCCGCGAGACTCGTAAGAGACAGCAGATGGTGGATGATGCAGTGAACGAGTACATTGAGAAGGCAAACATCACCACGGATGACAAGACTCTTGATGAGGCGGAAAAGAACCCTCTGGAGACCAGCGGTGCCACCACTGTTGGTTTCAGAGAGAAAACTCTCCCGGGACACAAAGCGAGTAATGACGTGAACTCCGAGCCCGCCAAACCCGTGGAAGAACAACCACAAGCTGAAGGACCCTACACCGGTCCACTCGAGCGTCAGAAACCTCTGAAAGTGAGAGCCAAGCTCCCACAGCAGGAGGGGCCCTACGCTGGTCCGATGGAGAGACAGAAACCGCTGAAAGTGAAAGTGAAAACCTCGGTCGTGAAGGAAGGACCTTACGAAGGACCGGTGAAGAAACCTGTCGCTTTGAAAGTGAAAGCTAAG---AATTTGATTGTCACTGAGAGTGGTGCTCCCCCGACTGACTTGCAAAAGATGGTCATGGGTAACACCAAGCCTGTTGAGCTCATCCTCGACGGGAAGACGGTGGCCATTTGCTGCGCCACCGGAGTGTTTGGTACTGCCTACCTTGTCCCTCGTCATCTTTTCGCAGAGAAGTATGACAAGATCATGTTGGACGGCAGAGCCATGACAGACAGTGACTACAGAGTGTTTGAGTTTGAGATTAAAGTGAAAGGACAGGACATGCTCTCAGACGCCGCGCTCATGGTGCTTCACCGTGGGAATCGCGTGCGGGACATCACGAAGCACTTCCGTGATGTGGCAAGAATGAAGAAAGGCACCCCCGTCGTCGGCGTGATCAACAACGCTGATGTTGGGAGACTAATCTTCTCTGGTGAGGCCCTTACCTACAAGGACATTGTAGTGTGCATGGACGGAGACACCATGCCCGGTCTCTTCGCCTACAAAGCCGCCACCAAGGCGGGTTACTGTGGAGGAGCCGTTCTTGCCAAAGACGGAGCCGAGACTTTCATCGTCGGCACTCACTCCGCAGGCGGCAAC---GGAGTTGGATACTGCTCATGCCTTTCCAGGTCCATGCTTCTTAAAATGAAGGCACACATTGACCCCGAACCACACCACGAGGGATTGATAGTTGACACCAGAGATGTTGAGGAGCGCGTACATGTCATGCGCAAAACCAAGCTCGCACCCACCGTGGCACACGGTGTGTTTAACCCCGAATTTGGGCCTGCCGCCTTGTCCAACAAGGACCCGCGCCTGAATGAGGGGGTTGTCCTCGATGAAGCCATCTTCTCCAAACACAAGGGAAACACAAAGATGTCTGAGGAGGACAAAGCGCTGTTCCGCCGCTGTGCTGCTGACTACGCGTCGCGACTGCATAGCGTGCTGGGTACGGCAAACGCCCCACTGAGCATTTACGAAGCAATCAAGGGCGTCGACGGACTTGACGCCATGGAACCAGACACCGCGCCTGGTTTACCCTGGGCTCTCCAGGGGAAACGCCGTGGTGCCCTCATTGACTTTGAGAACGGCACAATCGGACCCGAAGTTGAAGCTGCCTTGAAGCTCATGGAGAAAAGAGAGTACAAGTTTGTATGTCAGACCTTCCTGAAGGACGAGATTCGCCCGATGGAGAAAGTAAGTGCCGGCAAGACTCGCATTGTCGACGTCCTGCCTGTTGAACACATTCTTTACACCAGGATGATGATTGGCAGATTTTGTGCTCAAATGCACTCCAACAACGGACCGCAAATTGGCTCGGCGGTTGGGTGTAATCCTGATGTTGATTGGCAAAGATTTGGCACGCATTTTGCTCAGTACAGAAACGTGTGGGATGTAGACTATTCGGCCTTTGATGCCAACCACTGCAGTGACGCAATGAACATCATGTTTGAAGAAGTGTTCAACACGGATTTCGGTTTCCACCCAAACGCTGAGTGGATCCTGAAAACTCTCGTGAACACTGAACACGCCTATGAGAACAAAGGCATCAGTGTTGAAGGCGGGATGCCGTCTGGTTGTTCCGCAACAAGCATCTTCAACACAATTTCGAACAACATCTACGTGCTCTACGCCTTGCGTAGGCACTATGAGGGAGTTGAGCTGGACTCTTACACCATGATCTCCTACGGAGACGACATCGTGGTTGCAAGTGATTACGATCTGGACTTTGAGGCCTTCAAGCCTCACTTCAAATCCCTTGGTCAAACCATTACTCCAGCTGACAAAAGCGACAAAGGTTTTGTTCTTGGTCACTCCATTACCGATGTCACTTTCCTCAAAAGATCTTTCCACATGGACTATGGAACTGGGTTTTACAAACCTGTGATGGCTTCGAAGACCCTCGAGGCTATCCTCTCCTTTGCACGCCGTGGGACCATACAGGAGAAGTTGATCTCCGTGGCAGGACTCGCCGTCCACTCTGGACCTGACGAGTACCGGCGTCTCTTTGAGCCCTTCCAGGGTCTCTTTGAGATTCCAAGCTACAGATCACTTTACCTGCGTTGGGTGAACGCCGTGTGCGGTGACGCA---------------------------------
>ABF00113
------------------------------------------------------ATGAATACAACTGACTGTTTTACCGCT---TTGATCCACGCTGCCAGAGAGATCAAAGCACTGTTT---CTTACAAAGATCAAAGGAAAA------ATGGAACTCACGTTGTATAACGGTGAGAAGAAAACTTTCTACTCCCGGCCTAACTACAATGACAACTGTTGGCTGAACACCATTTTGCAGTTGTTTAGGTACGTCGACGAGCCGTTCTTTGATTGGGTCTATGACTCACCTGAGAACCTCACCCTCGACGCAATCAGACAGCTGGAAGAGATTACTGGACTTGAACTACACGAGGGCGGTCCACCTGCTCTTGTCATTTGGAACATCAAGCATTTGCTCAACACCGGCATCGGTACTGCTTCACGACCCAGTGAAGTTTGTATGGTGGACGGCACGGACATGTGTTTGGCTGATTTTCACGCTGGCATTTTCCTGAAAGGAACAGAACACGCTGTGTTCGCTTGTGTCACCTCCAACGGGTGGTACGCGATTGATGACGAAGACATTTACCCCTGGACGCCGGATCCGTCTGACGTTTTGGTGTTTGTCCCGTACGATCAAGAGCCACTCAATGACGACTGGAAGACAAAGGTTCAGAATAAGCTCAAGGGAGCCGGGCAATCCAGCCCGGCAACCGGCTCACAGAACCAATCTGGTAACACTGGTAGCATCATTAACAACTATTACATGCAACAGTACCAGAACTCCATGGACACGCAGCTTGGTAACAACGCCATCAGCGGTGGTTCCAACGAGGGCTCCACAGACACAACTTCCACACACACAACCAACACCCAGAACAACGACTGGTTTTCAAAGCTTGCCAGTTCTGCTTTCAGCGGTCTTTTCGGTGCCCTTCTCGCCGATAAGAAGACAGAGGAAACCACCCTCCTCGAGGACCGCATCCTCACCACCCGCAACGGACACACGACTTCGACGACCCAGTCGAGTGTCGGGGTAACGTACGGGTATGCAACAGCTGAGGACTTTGTGAGCGGACCCAACACCTCTGGTCTTGAGACCAGGGTCATCCAGGCAGAACGATTCTTCAAAACCCACTTGTTTGACTGGGTCACCAGTGACCCATTTGGACGATGTCACCTACTGGAACTCCCAACTGACCACAAAGGTGTCTACGGCAGCCTGACCGACTCATATGCGTATATGAGGAACGGTTGGGACGTTGAAGTCACCGCAGTAGGCAATCAGTTCAACGGAGGTTGTTTGTTGGTGGCTATGGTGCCAGAGCTTTGTTCCGTTAACAAGAGAGAGCTGTACCAGCTCACGCTCTTCCCTCACCAGTTCATCAACCCACGGACGAACATGACAGCA------CACATCACCGTGCCCTTTGTTGGCGTCAACAGGTACGACCAGTACAAGGTACACAAACCCTGGACCCTCGTGGTTATGGTTGTAGCCCCCCTGACGGTCAAC---AATGAAGGTGCCCCGCAAATCAAGGTGTATGCCAACATCGCCCCCACCAACGTCCACGTTGCGGGTGAGTTCCCTTCCAAGGAGGGGATTTTCCCTGTGGCTTGCAATGACGGTTACGGTGGTCTGGTGACCACGGACCCAAAGACGGCTGACCCCGTCTATGGGAAAGTGTTCAATCCCCCCCGCAACCTGTTGCCAGGGCGATTTACAAACCTCCTTGATGTGGCTGAGGCGTGCCCTACGTTTCTACACTTCGAAGGCGACGTACCGTACGTGACCACGAAGACGGAC---TCGGACAGGGTGCTGGCTCAGTTCGATTTGTCTTTGGCAGCAAAGCACATGTCGAACACCTTCCTTGCAGGTCTTGCCCAGTACTACGCACAGTACAGTGGTACCATCAACCTGCACTTCATGTTCACAGGGCCCACTGACGCGAAGGCGCGTTATATGATTGCATATGCCCCTCCGGGC------ATGGAG---CCGCCGAAAACACCTGAAGCGGCTGCACACTGCATCCATGCTGAGTGGGACACAGGGTTGAACTCAAAGTTCACATTTTCAATCCCCTACCTTTCGGCTGCTGACTACGCGTACACCGCGTCTGACACTGCAGAGACCATAAACGTGCAGGGATGGGTCTGTCTGTTTCAGATAACACACGGGAAAGCCGACGGCGACGCTCTGGTTGTGCTAGCCAGTGCTGGCAAGGACTTTGAGCTACGCTTACCGGTTGACGCCCGCACCCAGACCACCTCCCCGGGCGAGTCTGCAGACCCCGTAACCGCCACTGTTGAGAACTACGGCGGTGAGACACAGGTCCAAAGACGCCATCACACAGACGTCTCATTTATATTGGACAGATTTGTGAAAGTTACACCAAAA---GACCAAATTAATGTGTTGGACCTGATGCAAATCCCTGCTCACACTTTGGTAGGGGCGCTCCTTCGAGTGGCTACTTACTACTTCTCAGACTTGGAGTTGGCTGTGAGACATAAAGGCGAC---CTCACCTGGGTCCCGAACGGGGCCCCTGAGGAAGCACTGAACAACACCACCAATCCAACAGCCTACTACAAAGCACCGCTTACTCGGCTGGCCCTGCCATACACGGCCCCACACCGCGTGTTGGCGACCGTGTACAACGGAAGCTGCAGGTACAGC---------GACAGCAACGTGAGTAAATTGAGAGGTGATCTCCAAGTTTTGGATCAGAAGGCGGCGAGACCG------------CTGCCTACCTCCTTCAACTATGGTGCCATTAAGGCAGCCCGGGTGACTGAGCTGCTTTACCGCATGAAGAGGGCCGAGACATACTGTCCTAGGCCCCTCCTT---GCCATCCAC---CCGAGTGAGGCTAGATATAAGCAGAAGATTGTGGCACCCGCAAAACAGCTTTTGAACTTTGACCTTTTGAAGTTGGCAGGAGACGTTGAGTCAAACCCCGGA------CCCTTCTTTTTCTCCGGCGTCAGGTCGAATTTCACGAAGCTGGTGGATACCATCAACCAGATGCAGGAGGACATTTCAACAAAACACGGACCCGACTTTAACCGCCTGGTGTCCGCGTTTGAGGAACTGGCCATAGGAGTAAAAGCTATCAGGACCGGCCTTGACGAGGCCAAGCCCTGGTACAAGCTCATCAAACTCCTAAGCCGCCTGTCGTGCATGGCCGCTGTAGCAGCACGGTCAAAGGACCCAGTCCTTGTGGCCATCATGCTGGCTGACACCGGTCTTGAGATTCTGGACAGCACGTTTGTCGTGAAGAAGATCTCCGACTCGCTCTCCAGTCTCTTTCACGTGCCGGCCCCCGTTTTTAGTTTCGGAGCTCCGACTCTATTGGCTGGGTTGGTCAAGGTCGCCTCGAGTTTCTTCCGGTCAACACCCGAAGACCTCGAGAGAGCAGAGAAACAGCTCAAAGCACGTGACATCAACGACATTTTCGCCATTCTTAAGAACGGCGAGTGGCTGGTCAAGCTGATCCTTGCCATCCGCGACTGGATTAAGGCATGGATTGCCTCAGAAGAGAAGTTTGTTAGTATGACAGACTTGGTGCCTAGCATCCTCGAAAAGCAGCGGGACCTCAACGACCCGAGCAAGTACAAGGAGGCCAAGGAATGGCTCGACAACACGCGCCAAGCGTGTTTGGAGAGTGGGAACGTTCACATCGCCAACCTGTGTAAAGTGGTCGCCCCAGCACCCAGCAAGTCGAGACCTGAGCCTGTGGTCGTTTGCCTCCGTGGCAAGTCTGGCCAGGGCAAGAGTTTCCTTGCGAACGTGCTCGCACAGGCAGTTTCCACTCATTTCACCGGCAGAATCGATTCAGTTTGGTACTGCCCACCAGACCCTGACCACTTCGACGGTTACAACCAACAGACCGTTGTCGTGATGGATGATTTAGGCCAGAACCCCGACGGCAAGGACTTTAAGTACTTCGCCCAAATGGTTTCAACCACGGGTTTCATCCCGCCCATGGCCTCGCTCGAAGACAAAGGCAAACCTTTTAACAGCAAGGTCATCATCGCCACCACCAACCTGTACTCGGGCTTCACCCCAAGAACCATGGTGTGCCCTGATGCGCTGAACCGTAGGTTTCACTTTGACATCGACGTGAGCGCTAAGGACGGGTACAAAATTAATAACAAATTGGACATCACCAAAGCACTTGAAGACACCCACGCGAACCCAGTGGCAATGTTTCAATATGATTGTGCCCTTCTCAACGGCATGGCCGTTGAAATGAAAAGAATGCAACAAGACGTGTTCAAGCCCCAACCACCCCTCCAGAACGTTTATCAACTGGTTCAGGAGGTGATTGAGCGGGTTGAGCTCCACGAGAAAGTGTCGAGCCACCCAATCGTTAAGCAAATCTCAATTCCTTCCCAAAAGTCTGTGCTTTACTTTCTCATTGAGAAAGGCCAGCACGAAGCAGCAATTGAATTCTTTGAGGGGATGGTCCACGACTCCATTAAGGAGGAGCTCCGACCCCTCATCCAACAGACCTCATTTGTGAAACGCGCTTTCAAGCGCCTGAAGGAGAATTTTGAGATTGTTGCCCTGTGTTTGACACTTTTGGCAAACATAGTGATCATGATCCGCGAGACTCGCAAGAGACAGCAGATGGTGGATGATGCAGTGAATGAGTACATTGAGAAAGCCAACATCACCACAGACGACAAGACTCTTGATGAGGCGGAAAAGAACCCCTTGGAGACGAGCGGTGCCAGCACCGTTGGTTTCAGGGAGAGGACCTCCCCGGGACAGAAGACATGCGATGAAGTGAACACTGAGCCTGTCAAAACCGAGAGGGAACAACCACAAGCTGAAGGACCCTACGTCGGGCCGCTCGAGCGTCAGAAACCTCTTAAAGTGAGAGCAAAGCTACCACAGCAAGAGGGACCCTACGCTGGCCCGATGGAGAGACAGAAACCACTGAAAGTGAAAGCAAAAGCCCCGGTCGTGAAGGAAGGACCTTACGAGGGACCGGTGAAGAAACCTGTCGCTTTGAAAGTGAAAGCTAAG---AACTTGATTGTCACCGAGAGTGGTGCCCCACCGACCGACTTACAAAAGATGGTCATGGGCAACACTAAGCCTGTTGAGCTCATCCTCGACGGCAAGACAGTAGCCATCTGCTGTGCTACTGGAGTGTTTGGTACTGCCTACCTCGTGCCTCGTCATCTTTTTGCAGAGAAGTACGACAAGATCATGTTGGACGGCAGAGCCATGACAGACAGTGACTACAGAGTGTTTGAGTTTGAGATTAAAGTAAAAGGACAGGACATGCTTTCAGACGCCGCTCTCATGGTGCTGCACCGTGGGAACCGCGTGCGGGACATCACGAAACACTTTCGAGATGTGGCAAGAATGAAGAAAGGAACCCCCGTCGTTGGAGTGATCAACAACGCTGACGTCGGGAGACTCATACTCTCTGGAGAAGCCCTTACCTACAAGGACATAGTAGTGTGCATGGATGGAGACACCATGCCCGGGCTTTTTGCCTACAGGGCCGCCACTAAGGCGGGATACTGCGGAGGAGCCGTCCTGGCAAAGGACGGAGCCGACACCTTCATCGTTGGCACTCACTCTGCAGGCGGCAAC---GGTGTGGGATACTGCTCATGCGTTTCCCGCTCGATGCTCCTCAAAATGAAGGCACACATCGACCCCGAACCACACCACGAGGGGTTGATTGTTGACACCAGAGATGTGGAAGAGCGCGTTCATGTGATGCGCAAAACTAAGCTTGCACCCACCGTAGCACACGGTGTGTTCAATCCTGACTTCGGGCCTGCCGCCTTGTCCAACAAGGACCCGCGCCTGAACGAGGGAGTTGTCCTGGATGAGGTCATCTTCTCCAAACACAAAGGAGACACAAAGATGTCTGAAGAGGACAAGGCGCTGTTCCGCCGTTGCGCTGCTGACTACGCGTCACACTTGCACAGCGAGCTGGGGACGGCAAATGCCCCATTGAGCATTTACGAGGCCATCAAAGGCGTCGACGGACTCGACGCCATGGAGCCAGACACTGCACCTGGCCTCCCCTGGGCCCTCCAGGGGAAGCGCCGTGGTGCTTTGATTGACTTTGAGAACGGCACGGTCGGATCCGAAGTTGAGGCTGCCCTCAAGCTCATGGAGAAACGTGAATACAAGTTTGTTTGCCAGACCTTCCTGAAGGACGAGATTCGCCCGATGGAGAAAGTACGCGCCGGTAAGACTCGCATTGTCGACGTCTTGCCTGTTGAACACATTCTTTACACCAGGATAATGATTGGCAGATTTTGTGCTCAAATGCACTCAAACAACGGACCGCGAATTGGCTCGGCGGTAGGTTGTAACCCTGATGTTGATTGGCAAAGATTTGGCACCCATTTCGCCCAGTACAGAAATGTGTGGGACGTGGACTATTCGGCCTTCGATGCTAACCACTGCAGTGATGCAATGAACATCATGTTTGAGGAGGTATTCAACACGGAATTCGGCTTCCACCCGAACGCTGAGTGGATTCTGAAAACTCTCGTGAATACAGAACACGCCTATGAGAACAAACGCATTACTGTTGAGGGCGGAATGCCGTCGGGCTGTTCCGCGACTAGCATCATCAACACAATTTTGAACAACATCTACGTGCTCTACGCCCTGCGTAGACACTATGAGGGAGTTGAGCTGGACACTTACACCATGATCTCCTACGGAGACGACATCGTGGTGGCAAGTGATTACGATTTGGACTTTGAGGCCCTCAAGCCTCACTTTAAATCTCTTGGTCAAACCATTACTCCAGCTGACAAAAGCGACAAAGGTTTTGCTCTTGGTCAGTCCATTACCGACGTCACTTTCCTCAAAAGACACTTCCACATGGACTATGGAACTGGGTTTTACAAACCTGTGATGGCTTCGAAGACCCTCGAAGCTATCCTCTCCTTTGCACGCCGTGGGACCATACAGGAGAAGTTGATCTCTGTGGCAGGACTCGCCGTCCACTCTGGACCTGACGAGTACCGGCGTCTCTTTGAACCCTTTCAGGGTCTCTTTGAGATTCCAAGCTACAGATCACTTTACCTGCGCTGGGTGAACGCCGTGTGTGGTGACGCA---------------------------------
>ABF00114
------------------------------------------------------ATGAATACAACTGACTGTTTTACCGCT---TTGATCCACGCTGCCAGAGAGATCAAAGCACTGTTT---CTTACAAAGATCAAAAGAAAA------ATGGAACTCACGTTGTATAACGGTGAGAAGAAAACTTTCTACTCCCGGCCTAACAACAATGACAACTGTTGGCTGAACACCATTTTGCAGTTGTTTAGGTACGTCGACGAGCCGTTCTTTGATTGGGTCTATGACTCACCTGAGAACCTCACCCTCGACGCAATCAGACAGCTGGAAGAGATTACTGGACTTGAACTACACGAGGGCGGTCCACCTGCTCTTGTCATTTGGAACATCAAGCATTTGCTCAACACCGGCATCGGTACTGCTTCACGACCCAGTGAAGTTTGTATGGTGGACGGCACGGACATGTGTTTGGCTGATTTTCACGCTGGCATTTTCCCGAAAGGAACAGAACACGCTGTGTTCGCTTGTGTCACCTCCAACGGGTGGTACGCGATTGATGACGAAGACATTTACCCCTGGACGCCGGATCCGTCTGACGTTTTGGTGTTTGTCCCGTACGATCAAGAGCCACTCAATGACGACTGGAAGACAAAGGTTCAGAATAAGCTCAAGGGAGCCGGGCAATCCAGCCCGGCAACCGGCTCACAGAACCAATCTGGTAACACTGGTAGCATCATTAACAACTATTACATGCAACAGTACCAGAACTCCATGGACACGCAGCTTGGTAACAACGCCATCAGCGGTGGTTCCAACGAGGGCTCCACAGACACAACTTCCACACACACAACCAACACCCAGAACAACGACTGGTTTTCAAAGCTTGCCAGTTCTGCTTTCAGCGGTCTTTTCGGTGCCCTTCTCGCCGATAAGAAGACAGAGGAAACCACCCTCCTCGAGGACCGCATCCTCACCACCCGCAACGGACACACGACTTCGACGACCCAGTCGAGTGTCGGGGTAACGTACGGGTATGCAACAGCTGAGGACTTTGTGAGCGGACCCAACACCTCTGGTCTTGAGACCAGGGTCATCCAGGCAGAACGATTCTTCAAAACCCACTTGTTTGACTGGGTCACCAGTGACCCATTTGGACGATGTCACCTACTGGAACTCCCAACTGACCACAAAGGTGTCTACGGCAGCCTGACCGACTCATATGCATATATGAGGAACGGTTGGGACGTTGAAGTCACCGCAGTAGGCAATCAGTTCAACGGAGGTTGTTTGTTGGTGGCTATGGTGCCAGAGCTTTGTTCCGTTAACAAGAGAGAGCTGTACCAGCTCACGCTCTTCCCTCACCAGTTCATCAACCCACGGACGAACATGACAGCA------CACATCACCGTGCCCTTTGTTGGCGTCAACAGGTACGACCAGTACAAGGTACACAAACCCTGGACCCTCGTGGTTATGGTTGTAGCCCCCCTGACGGTCAAC---AATGAAGGTGCCCCGCAAATCAAGGTGTATGCCAACATCGCCCCCACCAACGTCCACGTTGCGGGTGAGTTCCCTTCCAAGGAGGGGATTTTCCCTGTGGCTTGCAATGACGGTTACGGTGGTCTGGTGACCACGGACCCAAAGACGGCTGACCCCGTCTATGGGAAAGTGTTCAATCCCCCCCGCAACCTGTTGCCAGGGCGATTTACAAACCTCCTTGATGTGGCTGAGGCGTGCCCTACGTTTCTACACTTCGAAGGCGACGTACCGTACGTGACCACGAAGACGGAC---TCGGACAGGGTGCTGGCTCAGTTCGATTTGTCTTTGGCAGCAAAGCACATGTCGAACACCTTCCTTGCAGGTCTTGCCCAGTACTACGCACAGTACAGTGGTACCATCAACCTGCACTTCATGTTCACAGGGCCCACTGACGCGAAGGCGCGTTATATGATTGCATATGCCCCTCCGGGC------ATGGAG---CCGCCGAAAACACCTGAAGCGGCTGCACACTGCATCCATGCTGAGTGGGACACAGGGTTGAACTCAAAGTTCACATTTTCAATCCCCTACCTTTCGGCTGCTGACTACGCGTACACCGCGTCTGACACTGCAGAGACCACAAACGTGCAGGGATGGGTCTGTCTGTTTCAGATAACACACGGGAAAGCCGACGGCGACGCTCTGGTTGTGCTGGCCAGTGCTGGCAAGGACTTTGAGCTACGCTTACCGGTTGACGCCCGCACCCAGACCACCTCCCCGGGCGAGTCTGCAGACCCCGTAACCGCCACTGTTGAGAACTACGGCGGTGAGACACAGGTCCAAAGACGCCATCACACAGACGTCTCATTTATATTGGACAGATTTGTGAAAGTTACACCAAAA---GACCAAATTAATGTGTTGGACCTGATGCAAATCCCTGCTCACACTTTGGTAGGGGCGCTCCTTCGAGTGGCTACTTACTACTTCTCAGACTTGGAGTTGGCTGTGAGACATAAAGGCGAC---CTCACCTGGGTCCCGAACGGGGCCCCTGAGGAAGCACTGAACAACACCACCAATCCAACAGCCTACTACAAAGCACCGCTTACTCGACTGGCCCTCCCCTACACGGCCCCACACCGCGTGTTGGCGACCGTGTACAACGGAAGCTGCAGGTACAGC---------AACAACAACGTGAGCGAATTGAGAGGTGATCTCCAAGTGTTGGCTCAGAAGGCGGCGAGACCG------------CTGCCTACCTCCTTCAACTATGGTGCCATTAAGGCAACCCGGGTGACTGAGCTGCTTTACCGCATGAAGAGGGCCGAGACATACTGTCCTAGGCCCCTCCTT---GCCATCCAC---CCGAGTAAGGCTAGATATAAGCAGAAGATTGTGGCACCCGCAAAACAGCTTTTGAACTTTGACCTTTTGAAGTTGGCAGGAGACGTTGAGTCCAACCCCGGA------CCCTTCTTTTTCTCCGACGTCAGGTCGAATTTCACGAAGCTGGTGGATACCATCAACCAGATGCAGGAGGACATTTCAACAAAACACGGACCCGACTTTAACCGCCTGGTGTCCGCGTTTGAGGAACTGGCCATAGGAGTAAAAGTTATCAGGACCGGCCTTGACGAGGCCAAGCCCTGGTACAAGCTCATCAAACTCCTAAGCCGCCTGTCGTGCATGGCCGCTGTAGCAGCACGGTCAAAGGACCCAGTCCTTGTGGCCATCATGCTGGCTGACACCGGTCTTGAGATTCTGGACAGCACGTTTGTCGTGAAGAAGATCTCCGACTCGCTCTCCAGTCTCTTTCACGTGCCGGCCCCCGTTTTTAGTTTCGGAGCTCCGACTCTATTGGCTGGGCTGGTCAAGGTCGCCTCGAGTTTCTTCCGGTCAACACCCGAAGACCTCGAGAGAGCAGAGAAACAGCTCAAAGCACGTGACATCAACGACATTTTCGCCATTCTTAAGAACGGCGAGTGGCTGGTCAAGCTGATCCTTGCCATCCGCGACTGGATTAAGGCATGGATTGCCTCAGAAGAGAAGTTTGTTAGTATGACAGACTTGGTGCCTAGCATCCTCGAAAAGCAGCGGGACCTCAACGACCCGAGCAAGTACAAGGAGGCCAAGGAATGGCTCGACAACACGCGCCAAGCGTGTTTGGAGAGTGGGAACGTTCACATCGCCAACCTGTGTAAAGTGGTCGCCCCAGCACCCAGCAAGTCGAGACCTGAGCCTGTGGTCGTTTGCCTCCGTGGCAAGTCTGGCCAGGGCAAGAGTTTCCTTGCGAACGTGCTCGCACAGGCAGTTTCCACTCATTTCACCGGCAGAATCGATTCAGTTTGGTACTGCCCACCAGACCCTGACCACTTCGACGGTTACAACCAACAGACCGTTGTCGTGATGGATGATTTAGGCCAGAACCCCGACGGCAAGGACTTTAAGTACTTCGCCCAAATGGTTTCAACCACGGGTTTCATCCCGCCCATGGCCTCGCTCGAAGACAAAGGCAAACCTTTTAACAGCAAGGTCATCATCGCCACCACCAACCTGTACTCGGGCTTCACCCCAAGAACCATGGTGTGCCCTGATGCGCTGAACCGTAGGTTTCACTTTGACATCGACGTGAGCGCTAAGGACGGGTACAAAATTAATAACAAATTGGACATCACCAAAGCACTTGAAGACACCCACGCGAACCCGGTGGCAATGTTTCAATATGATTGTGCCCTTCTCAACGGCATGGCCGTTGAAATGAAAAGAATGCAACAAGACGTGTTCAAGCCCCAACCACCCCTCCAGAACGTTTATCAACTGGTTCAGGAGGTGATTGAGCGGGTTGAGCTCCACGAGAAAGTGTCGAGCCACCCAATCGTTAAGCAAATCTCAATTCCTTCCCAAAAGTCTGTGCTTTACTTTCTCATTGAGAAAGGCCAGCACGAAGCAGCAATTGAATTCTTTGAGGGGATGGTCCACGACTCCATTAAGGAGGAGCTCCGACCCCTCATCCAACAGACCTCATTTGTGAAACGCGCTTTCAAGCGCCTGAAGGAGAATTTTGAGATTGTTGCCCTGTGTTTGACACTTTTGGCAAACATAGTGATCATGATCCGCGAGACTCGCAAGAGACAGCAGATGGTGGATGATGCAGTGAATGAGTACATTGAGAAAGCCAACATCACCACAGACGACAAGACTCTTGATGAGGCGGAAAAGAACCCCTTGGAGACGAGCGGTGCCAGCACCGTTGGTTTCAGGGAGAGGACCTCCCCGGGACAGAAGACATGCGATGGAGTGAACACTGAGCCTGTCAAAACCGAGAGGGAACAACCACAAGCTGAAGGACCCTACGTCGGGCCGCTCGAGCGTCAGAAACCTCTTAAAGTGAGAGCAAAGCTACCACAGCAAGAGGGACCCTACGCTGGCCCGATGGAGAGACAGAAACCACTGAAAGTGAAAGCAAAAGCCCCGGTCGTGAAGGAAGGACCTTACGAGGGACCGGTGAAGAAACCTGTCGCTTTGAAAGTGAAAGCTAAG---AACTTGATTGTCACCGAGAGTGGTGCCCCACCGACCGACTTGCAAAAGATGGTCATGGGCAACACTAAGCCTGTTGAGCTCATCCTCGACGGCAAGACAGTAGCCATCTGCTGTGCTACTGGAGTGTTTGGTACTGCCTACCTCGTGCCTCGTCATCTTTTTGCAGAGAAGTACGACAAGATCATGTTGGACGGCAGAGCCATGACAGACAGTGACTACAGAGTGTTTGAGCTTGAGATTAAAGTAAAAGGACAGGACATGCTTTCAGACGCCGCTCTCATGGTGCTGCACCGTGGGAACCGCGTGCGGGACATCACGAAACACTTTCGAGATGTGGCAAGAATGAAGAAAGGAACCCCCGTCGTTGGAGTGATCAACAACGCTGACGTCGGGAGACTCATATTCTCTGGAGAAGCCCTTACCTACAAGGACATAGTAGTGTGCATGGATGGAGGCACCATGCCCGGGCTTTTTGCCTACAGGGCCGCCACTAAGGCGGGATACTGCGGAGGAGCCGTCCTGGCAAAGGACGGAGCCGACACCTTCATCGTTGGCACTCACTCTGCAGGCGGCAAC---GGTGTGGGATACTGCTCGTGCGTTTCCCGCTCGATGCTCCTCAAAATGAAGGCACACATCGACCCCGAACCACACCACGAGGGGTTGATTGTTGACACCAGAGATGTGGAAGAGCGCGTTCATGTGATGCGCAAAACTAAGCTTGCACCCACCGTAGCACACGGTGTGTTCAATCCCGACTTCGGGCCTGCCGCCTTGTCCAACAAGGACCCGCGCCTGAACGAGGGAGTTGTCCTGGATGAGGTCATCTTCTCCAAACACAAAGGAGACACAAAGATGTCTGAAGAGGACAAGGCGCTGTTCCGCCGTTGCGCTGCTGACTACGCGTCACACTTGCACAGCGAGCTGGGGACGGCAAATGCCCCATTGAGCATTTACGAGGCCATCAAAGGCGTCGACGGACTCGACGCCATGGAGCCAGACACTGCACCTGGCCTCCCCTGGGCCCTCCAGGGGAAGCGCCGTGGTGCTTTGATTGACTTTGAGAACGCCACGGTCGGACCCGAAGTTGAGGCTGCCCTCAAGCTCATGGAGAAACGTGAATACAAGTTTGTTTGTCAGACCTTCCTGAAGGACGAGATTCGCCCGATGGAGAAAGTACGCGCCGGTAAGACTCGCATTGTCGACGTCTTGCCTGTTGAACACATTCTTTACACCAGGATGATGATTGGCAGATTTTGTGCTCAAATGCACTCAAACAACGGACCGCGAATTGGCTCGGCGGTAGGTTGTAACCCTGATGTTGATTGGCAAAGATTTGGCACCCATTTCGCCCAGTACAGAAATGTGTGGGACGTGGACTATTCGGCCTTCGATGCTAACCACTGCAGTGATGCAATGAACATCATGTTTGAGGAGGTATTCAACACGGAATTCGGCTTCCACCCGAACGCTGAGTGGATTCTGAAAACTCTCGTGAATACAGAACACGCCTATGAGAACAAACGCATTACTGTTGAGGGCGGAATGCCGTCGGGCTGTTCCGCGACTAGCATCATCAACACAATTTTGAACAACATCTACGTGCTCTACGCCCTGCGTAGACACTATGAGGGAGTTGAGCTGGACACTTACACCATGATCTCCTACGGAGACGACATCGTGGTGGTAAGTGATTACGATTTGGACTTTGAGGCCCTCAAGCCTCACTTTAAATCTCTTGGTCAAACCATTACTCCAGCTGACAAAAGCGACAAAGGTTTTGCTCTTGGTCAGTCCATTACCGACGTCACTTTCCTCAAAAGACACTTCCACATGGACTATGGAACTGGGTTTTACAAACCTGTGATGGCTTCGAAGACCCTCGAAGCTATCCTCTCCTTTGCACGCCGTGGGACCATACAGGAGAAGTTGATCTCTGTGGCAGGACTCGCCGTCCACTCTGGACCTGACGAGTACCGGCGTCTCTTTGAACCCTTTCAGGGTCTCTTTGAGATTCCAAGCTACAGATCACTTTACCTGCGCTGGGTGAACGCCGTGTGTGGTGACGCA---------------------------------
>AAQ93493
------------------------------------------------------ATGAGCACAACTGACTGTTTCATCGCT---TTGTTGCACGCTTTCAGAGAGATTAAAACACTGTTC---TTATCACGAGCACAAGGAAAG------ATGGAGTTCACACTTTACAACGGTGAGAAGAAAACATTCTACTCCAGGCCCAACGACCACGACAACTGCTGGCTGAACACCATCCTCCAGTTGTTTAGGTACGTTGATGAACCTTTCTTCGACTGGGTCTACTACTCACCTGAGAACCTCACACTTGATGCTATCAAACGATTGGAAGAAATTACTGGTCTCGAGCTCCACGAGGGTGGACCACCCGCTCTCGTTATTTGGAACATTAAACACCTGCTCAACACCGGAATCGGCACCGCTTCGCGACCCAGCGAAGTGTGCATGGTAGACGGGACGGACATGTGTTTGGCTGACTTCCACGCTGGCATCTTCCTGAAAGGACAGGAACACGCTGTGTTCGCCTGCGTCACCTCCAACGGGTGGTACGCGATTGATGACGAGGACTTTTACCCCTGGACGCCGGACCCGTCCGACGTTCTGGTGTTTGTCCCGTACGATCAAGAACCGCTCAACGGAGAATGGAAAGCAAAGGTTCAGAAACGACTCAGAGGTGCCGGGCAATCCAGCCCGGCGACTGGGTCACAGAACCAGTCAGGCAACACTGGCAGCATTATCAACAATTACTACATGCAGCAGTACCAGAACTCCATGGACACGCAACTTGGTGACAACGCTATTAGCGGAGGCTCCAACGAGGGGTCCACGGACACCACCTCCACCCACACAACCAACACTCAGAACAATGACTGGTTTTCAAAGCTGGCCAGTTCCGCTTTTAGCGGTCTTTTCGGCGCTCTTCTCGCCGACAAGAAAACCGAGGAGACCACTCTTCTCGAGGACCGCATCCTCACTACCCGCAACGGACACACGACCTCGACAACCCAGTCGAGCGTTGGAGTCACTTATGGGTACGCAACAGCTGAGGACTTTGTGAGCGGACCAAACACATCTGGGCTTGAGACCAGGGTTGTGCAGGCAGAGCGGTTCTTCAAAACCCACTTGTTCGACTGGGTCACCAGTGACCCGTTTGGACGGTGCTACCTGCTGGAACTCCCAGCTGACCACAAAGGTGTCTACGGCAGCCTGACCGACTCTTATGCTTACATGAGAAACGGTTGGGATGTTGAGGTCACTGCAGTGGGAAATCAGTTCAACGGAGGATGTCTGTTGGTGGCCATGGTGCCAGAACTTTGCTCTATTGACAAGAGAGAGCTGTACCAGCTCACGCTCTTTCCCCACCAGTTCATCAACCCCCGGACGAACATGACGGCG------CACATCACTGTGCCCTTTGTTGGCGTCAACCGCTACGACCAGTACAAGGTACACAAACCTTGGACCCTCGTGGTTATGGTTGTGGCCCCGCTGACTGTCAAC---ACCGAAGGTGCCCCACAGATCAAGGTCTATGCCAACATCGCCCCTACCAACGTGCACGTTGCGGGTGAGTTCCCTTCTAAGGAAGGGATCTTCCCCGTGGCATGTAGCGACGGTTACGGTGGTCTGGTGACCACTGACCCAAAGACGGCTGACCCCGCCTACGGGAAAGTGTTTAATCCACCTCGCAACATGTTGCCGGGGCGGTTCACCAACTTCCTTGATGTGGCTGAGGCGTGTCCTACGTTTCTGCACTTTGAGGGTGACGTGCCGTACGTGACCACAAAGACGGAC---TCAGACAGGGTGCTCGCCCAGTTTGACTTGTCTCTGGCAGCAAAGCACATGTCAAACACCTTYCTGGCAGGTCTCGCCCAGTACTACACACAGTACAGCGGCACCATCAACCTGCACTTCATGTTCACAGGACCCACTGACGCGAAAGCGCGTTACATGATTGCATACGCCCCCCCTGGC------ATGGAG---CCGCCCAAAACACCTGAGGCGGCCGCTCACTGCATTCATGCGGAGTGGGACACAGGGTTGAATTCAAAATTCACATTTTCAATCCCTTACCTTTCGGCGGCTGATTACGCGTACACCGCGTCTGACGCTGCGGAGACCACAAATGTACAGGGATGGGTTTGCCTGTTTCAAATTACACACGGGAATGCTGACGGCGACGCACTGGTCGTTCTAGCTAGCGCCGGCAAGGACTTTGAGCTGCGTCTGCCAGTTGACGCTCGCACGCAGACCACCTCCACAGGTGAGTCGGCTGACCCCGTGACTGCCACTGTTGAGAACTACGGTGGTGAGACACAGGTCCAGAGACGCCAACACACGGATGTCTCGTTCATATTAGACAGATTTGTGAAAGTAACACCAAAA---GACCAAATTAATGCGTTGGACCTGATGCAAACCCCTGCACACACTTTGGTAGGCGCGCTCCTCCGTACTGCCACCTACTACTTCGCAGATCTAGAAGTGGCAGTGAAACACGAGGGGAAC---CTTACCTGGGTCCCGAATGGGGCGCCCGAGGCAGCGTTGGACAACACCACCAATCCAACGGCTTACCACAAGGCACCGCTCACCCGGCTTGCACTGCCTTACACGGCACCACACCGTGTCTTGGCTACTGTTTACAACGGGAACTGCAAGTATGGC---------GAGAGCCCCGTGACCAATGTGAGAGGTGACCTGCAAGTATTGGCCCAGAAGGCGGCAAGAACG------------CTGCCTACCTCCTTCAATTACGGTGCCATCAAAGCCACTCGGGTGACTGAACTGCTTTACCGCATGAAGAGGGCCGAAACATACTGCCCCTGGCCTCTTTTG---GCTATTCAC---CCGAGCGAAGCTAGACACAAACAAAAGATTGTGGCGCCTGTGAAACAGCTTTTGAACTTTGACCTGCTCAAGTTGGCAGGAGACGTCGAGTCCAACCCTGGG------CCCTTCTTCTTCTCTGACGTCAGGTCAAATTTTTCCAAGTTGGTTGAAACCGTCAACCAGATGCAGGAGGACATGTCAACAAAACACGGACCCGACTTTAACCGGTTGGTGTCTGCATTTGAGGAACTGGCCACTGGAGTGAAGGCTATCAGGACCGGTCTCGATGAGGCCAAACCCTGGTACAAGCTCATCAAGCTCTTGAGCCGCCTGTCATGCATGGCCGCTGTAGCAGCACGGTCAAAGGACCCAGTCCTTGTGGCCATCATGCTGGCTGACACCGGCCTTGAGATTCTGGACAGTACCTTTGTCGTGAAGAAGATCTCCGACTCGCTCTCCAGTCTCTTTCACGTGCCGGCCCCCGTCTTCAGTTTCGGAGCCCCGATTTTGTTGGCCGGGTTGGTCAAAGTCGCCTCGAGTTTCTTCCGGTCCACACCCGAAGACCTTGAGAGAGCGGAGAAACAGCTCAAAGCACGTGACATCAATGACATATTCGCCATTCTCAAGAACGGCGAGTGGCTGGTCAAGCTGATTCTTGCCATCCGCGACTGGATCAAGGCATGGATCGCCTCAGAAGAAAAGTTTGTCACCATGACAGACCTGGTGCCTGGCATCCTTGAAAAGCAGCGGGATCTCAACGACCCAAGCAAGTACAAGGAGGCCAAGGAGTGGCTCGACAACGCGCGCCAAGCGTGTTTGAAGAGCGGGAACATCCACATCGCAAACCTTTGCAAAGTGGTTGCCCCAGCACCCAGCAGGTCGAGGCCCGAACCCGTGGTCGTTTGCCTCCGTGGTAAATCGGGCCAGGGCAAGAGTTTCCTTGCGAACGTGCTTGCACAAGCAATTTCAACCCACTTCACTGGCAGAACCGATTCAGTTTGGTACTGCCCACCTGACCCTGACCACTTCGACGGTTACAACCAGCAGACCGTTGTAGTAATGGATGATTTGGGCCAGAACCCCGACGGGAAGGACTTCAAGTACTTCGCCCAAATGGTTTCAACTACGGGGTTTATCCCGCCCATGGCTTCACTCGAGGACAAAGGCAAACCTTTCAACAGCAAGGTCATCATCGCCACCACCAACCTGTACTCGGGCTTCACCCCGAGAACTATGGTGTGCCCTGATGCACTGAACCGAAGGTTCCACTTTGACATTGACGTGAGCGCCAAGGACGGGTACAAAATTAATAACAAATTGGACATCACCAAAGCTCTTGAAGACACCCACACCAACCCAGTGGCAATGTTTCGATACGACTGTGCCCTTCTCAACGGCATGGCCGTTGAAATGAAGAGAATGCAACAAGATGTGTTCAAGCCGCAACCGCCCCTCCAGAACGTCTACCAGCTTGTTCAGGAGGTGATTGACCGGGTCGAGCTCCACGAGAAGGTGTCGAGCCACCCGATTTTCAAGCAGATCTCAATTCCTTCCCAAAAGGCTGTGCTGTACTTTCTCATTGAGAAGGGCCAGCACGAAGCAGCAATTGAATTCTTTGAGGGGATGGTGCATGACTCCATCAAGGAGGAGCTCCGGCCTCTCATCCAGCAGACCTCATTTGTGAAGCGCGCTTTTAAGCGCCTGAAGGAAAACTTTGAGATAGTTGCCCTGTGTTTGACTCTTTTGGCAAACATAGTGATCATGATCCGCGAGACTCGCAAGAGACAGCAGATGGTGGATGATGCAGTGAACGAGTACATTGAGAAGGCAAACATCACCACGGATGACAAGACTCTTGACGAGGCGGAAAAGAACCCTCTGGAGACCAGCGGTGCCACCACTGTTGGTTTCAGAGAGAAAACTCTCCCGGGACACAAGGCGAGTGATGACGTGAACTCCGAGCCCGCCAAACCCATGGAAGAACAACCACAAGCTGAAGGACCCTACACCGGTCCACTCGAGCGTCAAAAACCTCTGAAAGTGAGAGCCAAGCTCCCACAGCAGGAGGGGCCCTACGCTGGTCCGATGGAGAGACAGAAACCGCTGAAAGTGAAAGTGAAAGCCCCGGTCGTTAAGGAAGGACCTTACGAAGGACCGGTGAAGAAACCTGTCGCTTTGAAAGTGAACGCAAAG---AACTTGATCGTCACTGAGAGTGGTGCTCCCCCGACTGACTTGCAAAAGATGGTCATGGGTAACACCAAGCCTGTTGAGCTCATCCTCGACGGGAAGACGGTGGCCATCTGCTGCGCCACTGGAGTGTTTGGTACTGCCTACCTTGTTCCTCGTCATCTTTTCGCAGAGAAGTATGACAAGATCATGTTGGACGGCAGAGCCATGACAGACAGTGACTACAGAGTGTTTGAGTTTGAGATTAAAGTGAAGGGACAGGACATGCTCTCAGACGCCGCGCTCATGGTGCTTCACCGTGGGAATCGCGTGCGGGACATCACGAGGCACTTCCGTGATGTGGCAAGAATGAAGAAAGGCACCCCCGTCGTCGGCGTGATCAACAACGCTGATGTTGGGAGACTGATCTTCTCTGGTGAGGCCCTTACCTACAAGGACATTGTAGTGTGCATGGACGGAGACACCATGCCCGGTCTCTTCGCCTACAAAGCCGCCACCAAGGCGGGTTACTGTGGAGGAGCCGTTCTTGCAAAGGACGGAGCCGAGACTTTCATCGTCGGCACTCACTCCGCAGGCGGCAAT---GGAGTTGGATACTGCTCATGCGTTTCCAGGTCTATGCTGCTTAAAATGAAGGCACACATCGATCCCGAACCACACCACGAGGGATTGATAGTTGACACCAGAGATGTTGAGGAGCGCGTACATGTTATGCGCAAAACCAAGCTCGCACCCACCGTGGCGCACGGTGTGTTTAACCCCGAATTTGGGCCTGCCGCCTTGTCCAACAAGGACCCGCGCCTGAATGAGGGGGTTGTCCTCGATGAAGCCATCTTCTCCAAACACAAAGGAAACACAAAGATGTCTGAGGAGGACAAAGCGCTGTTCCGCCGCTGTGCTGCTGACTACGCGTCGCGTCTGCATAGCGTGCTGGGTACGGCAAATGCCCCACTGAGCACTTACGAGGCAATCAAGGGCGTCGACGGACTTGACGCCATGGAACCAGACACCGCGCCTGGTCTCCCCTGGGCTCTCCAGGGGAAACGCCGTGGTGCGCTCATTGACTTCGAGAACGGCACTGTCGGACCCGAGGTTGAAGCTGCCTTGAAGCTCATGGAGAAAAGAGAGTACAAGTTTGTATGCCAGACCTTCCTGAAGGACGAGATTCGCCCGATGGAGAAGGTACGTGCCGGCAAGACTCGCATTGTCGACGTCCTGCCTGTTGAACACATTCTTTACACCAGGATGATGATTGGCAGATTTTGTGCTCAAATGCACTCAAACAACGGACCGCAAATTGGCTCGGCGGTTGGTTGTAATCCTGATGTTGATTGGCAAAGATTTGGCACACATTTTGCTCAGTACAGAAACGTGTGGGATGTGGACTATTCGGCCTTTGATGCCAACCACTGCAGTGACGCAATGAACATCATGTTTGAGGAGGTGTTCAACACGGATTTTGGTTTCCACCCAAACGCTGAGTGGATCCTGAAAACTCTCGTGAACACTGAACACGCCTATGAGAACAAACGCATCACTGTTGAAGGCGGGATGCCGTCTGGTTGTTCCGCAACAAGCATCATCAACACAATTTTGAACAACATCTACGTGCTCTACGCCTTGCGTAGACACTATGAGGGAGTTGAGCTGGACTCTTACACCATGATCTCCTACGGAGACGACATCGTGGTTGCAAGTGACTACGATCTGGACTTTGAGGCCCTCAAGCCTCACTTCAAATCCCTTGGTCAAACCATTACTCCAGCTGACAAAAGCGACAAAGGTTTTGTTCTTGGTCACTCCATTACCGATGTCACTTTCCTCAAAAGACACTCCCACATGGACTATGGAACTGGGTTTTACAAACCTGTGATGGCTTCGAAGACCCTCGAGGCTATCCTCTCCTTTGCACGCCGTGGGACCATACAGGAGAAGTTGATCTCCGTGGCAGGACTCGCCGTCTACTCTGGACCTGACGAGTACCGGCGTCTCTTTGAGCCTTTCCAGGGCCTCTTTGAGATTCCAAGCTACAGATCACTTTACCTGCGTTGGGTGAACGCCGTGTGCGGTGATGCA---------------------------------
>AFZ75238
[truncated: 2,424,127 more chars]
