# Supplementary material for: FRESCo: finding regions of excess synonymous constraint in diverse viruses
Source: Genome Biol. 2015 Feb 17;16(1):38. doi: 10.1186/s13059-015-0603-7 (PMC4376164; doi:10.1186/s13059-015-0603-7)
Supplement: Additional file 4: — Sequence alignments (zip folder of FASTA alignments). [file 13059_2015_603_MOESM4_ESM.zip › alignments/FMDV/structural.fa.revtrans]

>ADM16568
------------------------------------------------------ATGAAC
ACAACTGACTGTTTCATCGCC---CTGTTGCACGGTCTCAGAGAGATCAAAACACTGTTT
---CTTTCACGGACACAAGGAAAG------ATGGAATTCACACTTTACAACGGTGAGAAA
AAGACTTTCTATTCCAGACCCAACAACCACGACAACTGTTGGTTGAACACCATCCTGCAG
TTGTTCAGGTACGTCGATGAACCTTTCTTCGACTGGGTCTATGGATCGCCTGAGAACCTC
ACTCTCGAGGCAATCAGGCAGTTGGAAGAGGTTACTGGCCTTGAGCTGCACGAGGGTGGA
CCACCGGCTCTCGTCATTTGGAACATCAAACACTTGCTCAACACCGGAATCGGGACTTCT
TCGCGACCCAGCGAGGTGTGCATGGTTGACGGTACGGACATGTGTTTGGCTGACTTCCAC
GCTGGCATCTTCCTGAAAGGACAGGAGCACGCTGTGTTTGCCTGTATCACCTCCAACGGT
TGGTACGCGATCGACGACGAGGACTTCTACCCTTGGACGCCGGATCCGTCCGACGTTCTG
GTGTTTGTTCCGTACGATCAAGAACCACTCAACGGAGGATGCAAAGCAAAGGTTCAGAAA
CGACTCAAGGGAGCTGGGCAATCCAGTCCGGCGACTGGGTCACAGAACCAATCAGGCAAC
ACTGGAAGTATCATCAACAACTACTACATGCAGCAATACCAGAACTCTATGGACACCCAA
CTTGGGGACAACGCTATCAGCGGCGGTTCCAACGAGGGTTCCACTGACACAACTTCCACC
CACACAACCAACACCCAGAACAACGACTGGTTTTCAAAACTTGCAAGTTCTGCCTTTACC
GGTCTCTTCGGCGCACTGCTCGCCGACAAGAAAACAGAAGAGACTACTCTTCTGGAAGAC
CGCATTCTCACCACCCGCAATGGACACACCACGTCCACGACTCAATCGAGTGTGGGAGTT
ACCTACGGGTACTCCACTGCGGAGGATCACGTGTCCGGACCCAACACATCTGGTCTGGAG
ACGCGTGTGGTGCAGGCAGAAAGATTTTTTAAAAAACACCTGTTTGACTGGACATCTGAC
AAGGCTTTTGGACATTTGGAAAAATTGGAACTTCCCACCGACCACACCGGTGTCTACGGG
CACCTGGTGGACTCATTTGCATACATGAGGAACGGCTGGGACGTGGAGGTGTCTGCCGTT
GGCAATCAGTTTAACGGCGGGTGCCTCCTGGTGGCCATGGTTCCTGAGTGGAAAGAGTTC
GCTCCGCGCGAGAAATACCAACTTACTCTGTTCCCACACCAGTTCATCAGCCCCAGAACC
AACATGACAGCC------CACATCACGGTCCCGTACCTTGGTGTGAACAGGTACGACCAG
TACAAGAAACACAAGCCTTGGACACTGGTCGTGATGGTGGTGTCGCCACTTACCACCAGT
---AGCATTGGTGCACAGCAGATCAAGGTCTATGTTAACATTGCCCCGACCCACGTTCAC
GTGGCCGGCGAGCTGCCCTCGAAAGAGGGCATCGTGCCGGTCGCCTGTTCGGACGGATAC
GGCGGTCTGGTGACGACGGACCCAAAAACAGCTGACCCTGTTTACGGTATGGTGTACAAC
CCGCCCAGGACAAACTACCCTGGGCGGTTCACAAACTTGTTGGACGTGGCAGAGGCCTGC
CCGACCTTCCTCTGTTTCGACGACGGGAAACCGTATGTTGTGACGAGGACGGAC---GAG
CAGCGCCTCCTGGCCAAGTTCGACGTTTCTTTGGCTGCAAAACACATGTCAAACACCTAC
CTTGCAGGAATAGCACGGTACTACGCACAGTACTCTGGCACCATCAACCTTCATTTCATG
TTTACTGGCTCCACTGACTCTAAGGCCCGCTACATGGTGGCGTACGTCCCGCCTGGT---
---GTCGAGACACCACCGGACACGCCTGATAAAGCTGCACACTGCATCCATGCTGAGTGG
GACACAGGATTGAACTCAAAGTTCACCTTTTCAATCCCGTACGTGTCTGCTGCGGATTAC
GCGTACACTGCGTCTGACGTGGCAGAGACAACAAACGTACAGGGATGGGTTTGCATTTAT
CAAATCACCCACGGTAAGGCTGAAGGCGACACTCTGGTTGTGTCGGTTAGCNCCGGCAAA
GACTTTGAGCTGCGCCTTCCCGTCGACCCCCGCATGCAAACCACCACCGCCGGGGAGTCC
GCAGACCCCGTCACCACCACTGTTGAGAACTACGGTGGTGAGACACAGGCCCAGCGACGT
CACCACACTGACGTCAGCTTCATAATGGACAGGTTCGTGAAGGTTAACACCGTG---AGC
TCCACTCACGTCATTGACCTCACGCAGACACCCCAGCACACACTTGTGGGTGCCTTGCTT
CGCGCGGCCACGTACTACTTCTCTGACCTAGAGATTGTGGTGCGACACACAGGCAAC---
TTGACATGGGTGCCCAACGGCGCGCCCGAGGCAGCTTTGTCCAACACAAGCAACCCCACT
GCCTACCACAAGAAACCATTCACGAGACTTGCGCTTCCCTACACTGCGCCGCATCGTGTG
TTGGCAACAGTGTACAACGGGACGAACAAGTACTCC------------ACGGCTGGTACC
GGTAGGCGGGGTGACTTGGGGGCCCTCGCGGCGCGAGTAGCCGCACAA------------
CTCCCTGCTTCCTTCAATTTTGGTGCAATTCGAGCTACAACCATTGAAGAACTCCTCGTG
CGCATGAAACGTGCTGAGCTTTACTGCCCCAGGCCACTGCTG---GCAGTAGAGGTGACG
GCACAGGACAGGCACAAACAGAAAATCATTGCACCTGCAAAGCAGCTCCTGAACTTTGAC
CTGCTTAAGTTGGCAGGAGACGTTGAGTCCAACCCTGGA------
>ADM16569
------------------------------------------------------ATGAAT
ACAACTGACTGTTTTATCGCT---TTGTTGCACGCCCTCAGAGAGATCAAGACACTGTTT
---CTTAAACGAACACAAGGAAAG------ATGGAATTCACACTTCACAACGGTGAGAAG
AAGACCTTCTACTCTAGACCCAACAACCACGACAACTGTTGGTTAAACACCATCCTTCAG
CTGTTCAGGTATGTCGATGAACCATTCTTCGACTGGGTCTATGAGTCACCTGAGAACCTC
ACTCTTGAGGCAATCAGGCAGTTGGAAGAGGTTACTGGTCTTGAGTTGCACGAGGGTGGA
CCACCCGCTCTCGTCATTTGGAACATCAAGCACCTGCTCCACACCGGGATTGGCACTGCT
TCGCGACCCAGCGAGGTGTGCATGGTGGACGGCACGGACATGTGCTTGGCTGACTTCCAC
GCTGGCATCTTCCTGAAAGGGCAGGAGCACGCTGTGTTTGCCTGTGTCACCTCCAACGGG
TGGTACGCGATTGATGACGAGGACTTTTACCCCTGGACGCCGGACCCGTCCGACGTTTTG
GTGTTTGTCCCGTACGATCAAGAACCGCTCAATGGAGAATGGAAAGCAAAGGTTCAGAAG
CGACTCAAGGGAGCTGGACAATCCAGTCCGGCGACCGGGTCACAGAACCAATCAGGCAAC
ACTGGAAGCATCATCAACAACTACTACATGCAGCAATACCAGAACTCTATGGACACCCAA
CTTGGAGACAACGCTATTAGCGGAGGCTCCAATGAGGGTTCCACTGATACAACTTCCACC
CACACAACCAACACCCAGAACAATGACTGGTTTTCAAAACTTGCAAGTTCTGCCTTTACC
GGTCTCTTCGGCGCACTGCTCGCCGATAAGAAGACAGAAGAAACCACTCTTCTGGAAGAC
CGCATTCTCACCACCCGCAATGGACACACCACCTCCACAACTCAATCGAGTGTGGGAGTC
ACCTACGGGTACTCCACTGCGGAAGACCACGTTTCCGGACCTAACACATCTGGTTTGGAG
ACGCGTGTGGTGCAGGCAGAAAGATTCTTCAAGAAACACTTGTTTGACTGGACAACGGAT
AAGGCTTTTGGACACTTGGCAAAGCTGGAACTTCCCACTGACCACAAAGGTGTCTACGGG
CACCTGGTGGACTCATTTGCATACATGAGAAATGGCTGGGACGTGGAAGTGTCTGCCGTT
GGCAACCAGTTCAACGGTGGGTGCCTCCTGGTGGCCATGGTTCCTGAGTGGAAAAAGTTC
ACCCCACGCGAGAAGTACCAGCTTACTCTGTTCCCACACCAGTTCATTAGCCCCAGAACC
AACATGACAGCC------CACATCACGGTCCCGTACCTTGGTGTGAACAGGTACGACCAG
TACAAGAAACACAAGCCTTGGACACTGGTCGTGATGGTGGTTTCACCGCTTACCACCAGC
---AACATTGGTGCACAGCAAATTAAGGTCTACGTCAACATTGCCCCGACCCACGTTCAC
GTGGCCGGTGAGCTGCCCTCGAAAGAGGGCATCGTGCCGGTCGCCTGCTCGGACGGATAC
GGTGGTCTGGTGACGACGGACCCGAAAACAGCTGACCCCGTCTACGGTATGGTGTACAAT
CCACCCAGGACAAACTACCCTGGGCGGTTCACAAACCTGTTGGACGTGGCAGAGGCCTGC
CCGACCTTTCTCTGTTTTGACAACGGGAAACCGTACGTTGAGACGAGAACAGAT---GAG
CAGCGCCTTCTGGCTAAGTTCGACGTTTCTCTTGCTGCAAAGCACATGTCAAACACCTAC
CTTGCAGGAATAGCACAGTACTACGCACAGTACTCTGGCACCATCAACCTGCACTTCATG
TTCACTGGTTCTACTGACTCAAAAGCCCGCTACATGGTGGCGTACGTCCCGCCTGGT---
---GTGGAGACACCACCGGACACGCCTGAAAAAGCTGCACACTGCATCCATGCTGAGTGG
GACACAGGGTTGAACTCAAAATTCACCTTTTCAATCCCGTACGTGTCTGCTGCGGATTAC
GCGTACACCGCGTCTGACACAGCAGAAACGACAAACGTACAGGGATGGGTCTGCATTTAC
CAAATCACCCACGGGAAGGCCGAACATGATACTCTGGTTGTGTCGGTTAGCGCCGGCAAA
GACTTTGAGTTGCGCCTCCCGGTTGACCCCCGCGCACAAACCACCACTACAGGGGAGTCT
GCAGACCCCGTCACCACCACCGTTGAGAACTACGGTGGTGAGGTACAGGCCCAGCGACGC
CACCACACTGACGTCAGCTTCATAATGGACAGATCCGTGAAGGTTAACGCCGTG---AGC
CCCATTCACGTCATTGACCTCATGCAAACACCTCAGAACACACTTGTGGGTGCCTTGTTA
CGTGCGGCCACGTACTACTTCTCTGACCTGGAGATTGTGGTGCGCCACACAGACAAC---
CTAACATGGGTACCCAATGGAGCACCCGAGGCAGCTCTGTCCAATACAAGCAACCCCACT
GCCTACCACAAGGCACCATTCACGAGGCTTGCGCTCCCCTACACCGCGCCACACCGCGTG
TTGGCGACAGTGTACAACGGTACGAGCAAGTACTCC------------ACGGCTGGTATT
GGTAGACGGGGTGATTTAGGGGCCCTCGCGGCGCGAGTCGCCGCACAA------------
CTCCCTGCCTCCTTCAACTTCGGTGCAATTCGAGCCACGACCATCCACGAGCTCCTCGTG
CGCATGAAGCGTGCTGAGCTCTACTGCCCCAGGCCACTGCTG---GCAGTAGAGGTGTCA
ACGCAAGACAGACACAAACAGAAGATCATTGCACCTGCAAAGCAACTCTTGAACTTTGAT
CTGCTCAAGTTGGCGGGAGACGTTGAGTCCAACCCTGGG------
>ADM16566
------------------------------------------------------ATGAAT
ACGACTGACTGTTTTATCGCT---CTGTTATACGCTATCAGAGAGATCAAAACACTTTTT
---CGCTCACGGACACAAGGAGAG------ATGGAATTCACACTCTACAACGGTGAGAAA
AAGACTTTCTATTCTAGACCCAACAACCACGACAACTGTTGGCTGAACACCATCCTTCAG
TTATTCAGATATGTCGATGAACCATTCTTCGACTGGGTTTATGATTCACCTGAGAACCTC
ACTCTTGAGGCGATCAAACAATTGGAGGAACTCACTGGTCTTGAGCTGCACGAGGGCGGA
CCACCTGCTCTCGTCATTTGGAACATCAAGCATCTGCTCCACACCGGAATCGGCACCGCC
TCGCGACCCAGCGAGGTGTGTATGGTTGATGGTACGGACATGTGCTTGGCTGACTTCCAT
GCTGGCATCTTCCTGAAAGGGCAAGAGCATGCTGTGTTCGCCTGTGTCACCTCCGATGGG
TGGTACGCGATTGATGACGAGGACTTTTACCCTTGGACACCGGACCCGTCCGATGTTCTG
GTTTTTGTCCCGTACGATCAAGAACCACTTAATGGAGAATGGAAGATGAAGGTTCAGAAG
CGACTCAAGGGAGCTGGGCAATCCAGTCCGGCGACCGGGTCGCAGAACCAGTCAGGTAAC
ACTGGAAGCATCATTAACAACTACTACATGCAACAATACCAGAATTCTATGGACACACAA
CTTGGGGACAACGCCATTAGCGGAGGTTCCAACGAGGGTTCCACAGACACCACTTCCACC
CACACAACCAACACCCAAAACAACGATTGGTTCTCAAAATTGGCCAGCTCTGCCTTTAGC
GGACTTTTCGGCGCTCTTCTCGCCGACAAGAAGACCGAGGAGACTACTCTCCTGGAGGAC
CGCATTCTTACCACCCGCAACGGACACACTACCTCCACAACTCAATCGAGTGTAGGAGTC
ACCTACGGGTACTCCACTGGAGAGGACCACGTTTCCGGACCCAACACATCTGGTTTGGAT
AAACGTAACGTGCAGGCAGAAAGATTCTTTAAGAAGCACCTGTTTGACTGGACAGCGGAC
AAGGCATTTGGACACTTGGAAAAGCTGGAACTCCCCACTGACCACAAGGGCGTCTACGGA
CAACTGGTGGACTCTTTTGCTTACATGAGGAATGGCTGGGACGTGGAGGTGTCTGCCGTT
GGAAACCAGTTCAACGGCGGATGTCTCCTCGTGGCCATGGTTCCTGAGTGGAAGGAGTTC
ACCACGCGTGAGAAGTACCAACTCACCTTGTTCCCCCACCAATTCATTAACCCCAGGACC
AACACGACCGCT------CACATCACGGTCCCCTACCTTGGTGTGAACCGGTACGACCAG
TACAAGAAGCACAAACCTTGGACGTTGGTTGTAATGGTGGTTTCGCCGCTTACCAATGCC
---GGCATTGGTGCCACTCAAATCAAGGTCTACGCCAACATCGCCCCGACCTACGTCCAC
GTGGCCGGTGAGCTCCCGTCGAAAGAGGGCATCGTACCGGTTGCGTGTGCGGACGGTTAT
GGCGGTTTGGTGACCACGGACCCGAAAACAGCTGACCCTGTTTATGGCATGGTGTACAAC
CCCCCTCGGACAAATTTTCCTGGGCGGTTTACAAACCTGTTGGACGTGGCGGAGGCCTGC
CCCACCTTCCTCTGTTTCGACAACGGGAAACCGTACGTTGAGACAAGAACGGAT---GAG
CAACGTCTTCTGGCCAAATTCGACGTTTCATTGGCTGCAAAACACATGTCAAACACCTAT
CTGTCAGGGATAGCACAGTACTACGCACAGTACTCTGGCACCATCAACCTCCACTTTATG
TTTACTGGCTCCACTGACTCAAAGGCCCGCTACATGGTGGCGTACGTCCCGCCTGGT---
---GTGGAAACACCGCCGGACACGCCTGAGAAAGCTGCACACTGCATCCACGCTGAGTGG
GACACAGGGTTGAACTCCAAATTCACCTTTTCTATCCCGTACGTGTCTGCTGCAGACTAC
GCGTACACCGCGTCTGACACGGCAGAAACAACAAACGTACAGGGATGGGTCTGCATTTAC
CAGATCACCCACGGGAAGGCTGAAAATGACACTCTGGTCGTGTCGGCTAGCGCCGGCAAA
GACTTTGAGTTGCGTCTCCCGATTGACCCCCGCGCACAAACCACCACGGCCGGGGAATCT
GCAGACCCAGTCACCACCACTGTTGAGAACTACGGCGGTGAGACACAAGTCCAGCGGCGT
CACCACACTGACGTCAGCTTCATAATGGACAGATTTGTGAAGATTGGAACCACT---AAC
CCCACACATGTCATTGACCTCATGCAAACCCACCAACACGGGCTGGTAGGTGCCCTGTTG
CGTGCTGCCACGTACTACTTCTCCGACCTGGAGATCGTGGTTCGTCACAGCGGCAAC---
CTGACATGGGTACCCAATGGAGCACCTGAGGCAGCCCTGTCCAACACAGGAAACCCTACC
GCCTACAACAAAGCGCCGTTCACGAGACTTGCGCTCCCCTACACTGCGCCACACCGCGTG
TTGGCAACAGTGTACAACGGGACGAACAAGTACTCC------------GCGGCCAGTGGG
CGCACACGGGGTGACCTGGGGCAGCTCGCAGCGCGAATTGCCGCCCAA------------
CTTCCTGCCTCTTTCAATTTTGGTGCAATCAAGGCTGACGCCATCCACGAGCTTCTCGTG
CGCATGAAGCGTGCCGAACTCTACTGCCCGAGACCACTGTTG---GCGGTGAAGGTCTCG
TCTCAAGACAGACACAAACAGAAGATCATTGCACCAGCAAAACAGCTCTTGAACTTTGAC
CTGCTCAAGTTGGCGGGAGACGTTGAGTCCAACCCCGGG------
>ADM16567
------------------------------------------------------ATGGAC
ACAACTGGCTGTTTTATCGCT---CTGTTACACGCTATCAGAGAGATCAGGACACTGTTT
---CTTTCAAGAGTGCAAGGGAAA------ATGGAATTCACACTTTACAACGGTGAGAAG
AAGACTTTCTACTCCAGGCCCAACAACCACGACAACTGTTGGCTGAACACCATCCTTCAG
TTGTTTAGGTATGTCGATGAACCTTTCTTCGACTGGGTCTATGACTCGCCTGAAAACCTC
ACGCTTGAGGCCATAAGGCAACTGGAAGAAGTTACTGGTCTTGAACTACACGAGGGTGGA
CCGCCCGCTCTCGTCATCTGGAACATCAAACACCTTCTCCACACCGGAATCGGCACTGCC
TCGCGCCCCAGCGAGGTGTGTATGGTGGACGGAACGGACATGTGTTTGGCTGACTTCCAC
GCTGGCATTTTCCTGAAAGGACAAGAGCATGCTGTGTTCGCCTGTGTCACCTCCAACGGG
TGGTACGCGATCGACGACGAGGACTTTTACCCCTGGACACCGGACCCGTCCGACGTCCTG
GTATTTGTTCCGTACGATCAAGAACCACTTAACGGAGAATGGAAGGCAAAGGTTCAAAAG
CGACTCAAGGGAGCCGGGCAGTCCAGCCCGGCGACCGGGTCACAGAACCAGTCTGGCAAC
ACTGGAAGCATCATCAACAACTACTACATGCAGCAGTACCAGAACTCTATGGACACACAA
CTTGGAGACAACGCCATAAGCGGGGGCTCCAACGAGGGGTCCACAGACACAACTTCCACC
CACACAACCAATACTCAGAACAATGACTGGTTCTCAAAATTGGCCAGCTCTGCCTTCAGC
GGACTTTTCGGCGCGCTTCTCGCCGATAAGAAGACTGAGGAGACCACCCTCCTGGAAGAC
CGCATTCTCACCACCCGCAACGGACACACCACTTCCACAACTCAATCGAGTGTGGGGGTC
ACCTACGGGTACTCCACTGGTGAAGACCACGTTTCTGGACCCAACACATCTGGTTTGGAA
ACGCGGGTGGTGCAGGCCGAGAGATTCTTCAAGAAACACCTGTTCAATTGGACACCGGAC
AAGGCTTTTGGGCACTTGGAAAAGCTGGAACTTCCCAACGACCATACGGGTGTCTACGGG
CACTTGGTGGACTCATTTGCATACATGAGAAATGGCTGGGACGTGGAGGTGTCTGCTGTT
GGCAACCAGTTCAACGGTGGGTGCCTCCTGGTGGCCATGGTTCCTGAGTGGAAAGAGTTC
ACCATGCGCGAAAAGTACCAGCTCACCCTGTTTCCACACCAGTTCATTAGCCCCAGAACC
AACATGACTGCC------CACATCACGGTCCCGTACCTTGGTGTGAATAGGTATGACCAG
TACAAAAAACACAAACCCTGGACGCTGGTTGTGATGGTGGTCTCACCGCTCACTACCAGC
---ACCATTAGTGCAGGAGAAATCAAGGTCTACGCCAACATCGCCCCGACCCACGTTCAC
GTAGCCGGCGAGCTCCCATCGAAAGAGGGGATCGTGCCGGTTGCTTGTTCGGACGGTTAC
GGTGGTCTGGTAACAACGGACCCAAAAACAGCTGACCCTGTTTATGGTATGGTGTACAAC
CCACCCAGAACAAACTACCCTGGACGGTTCACAAACCTGTTGGACGTGGCAGAGGCCTGC
CCCACCTTTCTTTGTTTCGACGATGGGAAACCATACGTTGTGACAAGAACGGAC---GCG
CAGCGTCTCCTGGCCAAGTTTGACGTTTCTCTTGCTGCAAAGCACATGTCAAACACTTAC
CTTTCAGGGTTAGCACAGTACTATGCACAGTACTCTGGCACCATCAACCTGCACTTTATG
TTTACTGGCTCCACGGATTCAAAGGCCCGCTACATGGTGGCGTACGTCCCGCCCGGT---
---GTGGAGACACCGCCGGACACGCCCGAGCAAGCTGCACACTGCATCCATGCTGAGTGG
GACACGGGGCTGAATTCCAAATTCACTTTCTCTATCCCGTACGTGTCTGCTGCAGATTAC
GCGTACACTGCGTCTGACGTGGCAGAAACAACAAACGTACAGGGATGGGTCTGTATATAC
CAGATTACTCACGGGAAAGCTGAGCAGGACACTCTAGTTGTATCGGTTAGCGCCGGTAAA
GACTTTGAGTTGCGCCTCCCGATTGACCCCCGCGCACAAACCACCACTACCGGGGAGTCT
GCAGACCCTGTCACCACCACCGTTGAGAACTACGGTGGTGAAACACAAGTCCAGCGGCGT
CAGCACACCGACGTCAGCTTCATAATGGACAGATTTGTGCGGATCACCGCTGTG---AGC
CCCACACATGTCATTGACCTCATGCGAACCCACCAACACGGGTTGGTAGGTGCCCTGTTA
CGGGCAGCCACGTACTACTTCTCTGACCTGGAGATTGTGGTGCGCCACGAAGGCAAC---
CTAACATGGGTACCCAATGGAGCGCCCGAGGCAGCTCTGGTCAACACAAGCAACCCCACC
GCCTACCACAAGGCACCATTCACGAGGCTTGCGCTCCCTTACACTGCGCCACACCGCGTG
TTGGCAACAGTGTACAACGGGACGAGCAAGTACTCC------------GCACCCGGTGCG
GGCCGACGGGGTGACCTAGGACCTCTTGCGGCGAGGACCGCCGCACAG------------
CTTCCTGCCTCCTTCAACTTTGGTGCAGTTCGAGCCACGACCATCCACGAGCTTCTCGTG
CGCATGAAGCGTGCTGAGCTCTACTGCCCTAGACCACTGATG---GCAGTGGAGGTGTCG
TCACAAGACAGACACAAACAGAAGATCATTGCACCAGCAAAACAGCTCCTGAACTTTGAC
CTGCTCAAGTTGGCGGGAGACGTTGAGTCCAACCCTGGG------
>AEO16215
------------------------------------------------------ATGAAC
ACGACTGACTGTTTTATCGCT---CTACTGCACGCTCTCAGAGAGATCAAAACACTCTTT
---CGTACACGGACACAAGGAAAG------ATGGAATTCACACTCTACAACGGTGAGAAA
AAGACTTTCTACTCTAGGCCCAACAGACACGACAACTGTTGGTTGAACACCATCCTTCAG
TTGTTCAGGTATGTCGATGAACCATTCCTCGACTGGGTCTATGATTCACCTGAAAACCTC
ACTTTTGAAGCAATCAGGCAATTGGAGGAACTCACTGGTCTTGAACTGCACGAGGGTGGA
CCACCTGCTCTCGTCATCTGGAACATCAAACATCTGCTCCACACCGGAATCGGCACCGCC
TCGCGACCCAGTGAGGTGTGTATGGTTGACGGTACGGACATGTGTTTGGCTGACTTTCAC
GCTGGCATTTTCCTGAAAGGACAAGAGCATGCTGTGTTCGCCTGTGTCACATCCGATGGG
TGGTATGCGATTGACGACGAGGACTTTTACCCTTGGACGCCGGACCCGTCCGACGTTCTG
GTTTTTGTCCCGTACGATCAAGAGCCACTCAACGGGGAATGGCAGACAAAGGTTCAGAAA
CGGCTCAAAGGCGCCGGGCAATCCAGCCCGGCGACTGGGTCACAGAACCAGTCAGGCAAC
ACTGGAAGCATCATCAACAACTACTACATGCAGCAGTACCAGAACTCCATGGACACACAA
CTTGGTGACAACGCAATCAGCGGAGGCTCCAACGAAGGGTCCACGGACACCACCTCCACC
CACACAACCAACACTCAGAACAACGACTGGTTTTCAAGGCTGGCCAGTTCCGCTTTCAGC
GGTCTTTTCGGCGCTCTTCTCGCCGACAAGAAAACCGAAGAGACCACTCTTCTCGAGGAC
CGCATCCTCACTACCCGTAACGGACACACAACCTCGACAACCCAGTCGAGCGTTGGAGTC
ACTTACGGGTACGCAACAGCTGAGGACTTTGTGAGCGGACCAAACACATCCGGTCTTGAG
ACTAGGGTTGTGCAGGCAGAGCGGTTCTTCAAAACCCACTTGTTCGACTGGGTCACCAGT
GACCCGTTCGGACGGTGCCACCTGCTGGAACTTCCAACTGACCACAAAGGTGTCTACGGC
AGCCTGACTGATTCTTATGCTTACATGAGAAACGGTTGGGATGTCGAGGTCACTGCAGTG
GGAAACCAGTTCAACGGAGGATGCCTGTTGGTAGCCATGGTGCCAGAACTTTGCTCTATT
GACAAAAGAGAGCTGTACCAGCTCACGCTCTTTCCCCACCAATTCATCAACCCCCGTACG
AACATGACGGCA------CACATCACCGTGCCCTTTGTCGGCGTCAATCGCTACGACCAG
TACAAGGTACACAAACCTTGGACCCTCGTGGTCATGGTCGTGGCCCCGCTGACTGTCAAC
---AATGAAGGTGCTCCACAGATCAAGGTCTATGCCAACATCGCCCCTACCAACGTGCAC
GTCGCGGGTGAGTTCCCTTCCAAGGAAGGGATCTTCCCCGTGGCATGTAGCGACGGTTAC
GGCGGTCTTGTGACCACTGACCCAAAGACGGCTGACCCCGCCTACGGGAAAGTGTTCAAC
CCCCCTCGCAACATGTTGCCAGGGCGGTTCACCAACTTCCTTGATGTGGCTGAGGCGTGC
CCTACGTTTCTGCACTTTGAAGGTGACGTGCCATACGTGACCACAAAGACGGAT---TCG
GACAGGGTTCTTGCTCAGTTTGACTTGTCTTTGGCAGCGAAGCACATGTCAAACACCTTT
CTGGCAGGTCTCGCCCAGTACTACACACAGTACAGCGGCACCATCAACCTACACTTCATG
TTCACAGGACCCACTGACGCGAAAGCGCGTTACATGATTGCATACGCCCCCCCTGGC---
---ATGGAG---CCGCCCAAAACACCTGAGGCAGCCGCTCACTGCATTCATGCGGAGTGG
GACACTGGGTTGAATTCAAAATTCACATTTTCAATCCCTTACCTTTCGGCGGCTGATTAC
GCGTACACCGCGTCTGACGCTGCTGAGACCACAAATGTACAGGGATGGGTTTGCCTGTTT
CAAATCACACACGGGAAGGCTGATGGCGACGCACTGGTCGTTCTGGCTAGCGCCGGTAAG
GACTTTGAGCTGCGGTTGCCAGTTGACGCTCGCACGCAGACCACCTCCACAGGTGAGTCA
GCTGACCCCGTGACTGCCACTGTTGAGAACTACGGTGGCGAGACGCAGGTCCAGAGACGC
CAGCACACGGATGTCTCGTTCATATTGGACAGATTTGTAAAAGTGACACCAAAA---GAC
CAAATTAATGTGTTGGACCTGATGCAGACCCCCGCCCACACTTTGGTAGGCGCGCTCCTC
CGCACTGCCACCTACTACTTCGCAGATCTAGAGGTGGCAGTGAAACACGAGGGGAAC---
CTTACCTGGGTCCCGAATGGGGCGCCCGAGACAGCGTTGGATAACACCACTAATCCAACG
GCTTATCACAAGGCACCGCTCACCCGACTTGCACTGCCTTACACGGCACCACACCGTGTC
TTGGCTACTGTTTACAACGGAAACTGCAAGTATGGC---------GAGAGCCCCACAACC
AACGTGAGAGGTGACCTGCAAGTGTTGGCCCAGAAGGCGGCGAGAACG------------
CTGCCTACCTCCTTCAACTACGGTGCTATCAAAGCTACTCGGGTGACTGAATTGCTTTAC
CGCATGAAGAGGGCTGAAACATACTGCCCCCGGCCTCTTTTG---GCCATTCAC---CCG
AGCGAAGCAAGACACAAACAAAAGATAGTGGCGCCTGTGAAGCAGCTCTTGAACTTTGAC
CTGCTCAAGTTGGCAGGGGACGTTGAGTCTAACCCTGGG------
>CAA25416
------------------------------------------------------ATGAAT
ACAACTGACTGTTTTATCGCT---TTGGTACAGGCTATCAGAGAGATTAAAGCACTTTTT
---CTATCACGCACCACAGGGAAA------ATGGAACTGACACTGTACAACGGTGAGAAG
AAGACCTTTTACTCCAGGCCCAACAACCACGACAACTGCTGGTTGAACGCCATCCTCCAG
TTGTTCAGGTACGTTGAAGAACCATTCTTCGACTGGGTCTACAGTTCGCCTGAGAACCTC
ACGCTTGAAGCCATCAAGCAGTTGGAGGATCTCACAGGACTTGAACTGCATGAGGGTGGA
CCACCTGCTCTCGTGATCTGGAACATCAAGCACTTGCTCCACACCGGCATCGGCACCGCC
TCGCGACCCAGCGAGGTGTGCATGGTGGATGGTACGGACATGTGCTTGGCTGATTTCCAT
GCTGGCATTTTCCTTAAGGGGCAAGAACACGCTGTGTTTGCGTGTGTCACCTCCAACGGG
TGGTACGCGATTGACGATGAGGACTTCTACCCCTGGACGCCGGACCCGTCCGACGTTCTG
GTGTTTGTCCCGTACGATCAAGAACCACTCAACGGGGAATGGAAAGCCAAGGTTCAACGC
AAGCTCAAAGGGGCTGGACAATCCAGTCCAGCGACCGGCTCGCAGAACCAATCTGGCAAT
ACTGGCAGCATAATAAACAACTACTACATGCAGCAGTATCAAAACTCCATGGACACACAG
CTTGGTGACAACGCAATCAGTGGAGGCTCTAACGAGGGCTCCACCGACACAACCTCCACC
CACACAACCAACACCCAGAACAATGACTGGTTCTCCAAACTTGCCAGCTCTGCTTTCAGC
GGTCTTTTCGGCGCTCTTCTCGCCGACAAGAAGACAGAGGAGACCACTCTCCTCGAAGAC
CGCATCCTCACCACCCGTAACGGCCACACCACGTCGACAACCCAGTCAAGCGTTGGAGTC
ACATACGGGTACGCAACAGCTGAAGATTTTGTGAGCGGACCGAACACTTCCGGTCTCGAA
ACCAGAGTTGTGCAGGCAGAACGGTTTTTCAAAACCCACCTCTTCGACTGGGTCACCAGT
GACTCATTCGGACGTTGCCACCTCCTGGAACTCCCGACCGACCACAAAGGTGTCTACGGC
AGCCTGACTGACTCGTATGCATATATGAGAAACGGCTGGGATGTCGAGGTCACCGCGGTT
GGCAACCAGTTCAACGGAGGGTGCCTTCTGGTCGCAATGGTACCAGAGCTTTATTCTATC
CAAAAGAGGGAACTGTACCAGCTCACACTTTTCCCTCACCAGTTCATCAACCCACGCACG
AACATGACTGCG------CACATCACAGTGCCCTTTGTTGGCGTCAACCGCTACGACCAG
TACAAGGTTCACAAGCCTTGGACCCTTGTGGTTATGGTTGTAGCCCCTCTGACCGTCAAC
---ACTGAAGGTGCCCCTCAGATCAAGGTGTATGCCAACATTGCCCCAACCAACGTGCAC
GTCGCGGGTGAGTTTCCTTCCAAGGAGGGAATATTCCCCGTGGCCTGTAGCGACGGCTAT
GGTGGCCTGGTGACCACGGACCCGAAGACGGCTGACCCCGTTTATGGGAAAGTGTTCAAC
CCCCCCCGCAACCAGTTGCCGGGGCGTTTTACCAACCTCCTTGATGTGGCTGAGGCATGC
CCGACGTTTCTGCGCTTCGAGGGTGGCGTACCGTACGTGACCACGAAAACGGAC---TCG
GACAGGGTGCTTGCTCAGTTTGACATGTCTTTGGCAGCAAAACAAATGTCAAACACCTTC
CTCGCAGGTCTTGCGCAGTACTACACACAGTACAGTGGCACCATCAACCTGCACTTCATG
TTCACAGGACCCACTGACGCGAAGGCGCGTTACATGGTTGCCTACGCCCCACCAGGC---
---ATGGAG---CCGCCCAAGACACCTGAGGCGGCCGCGCACTGCATTCATGCTGAATGG
GACACTGGGTTAAACTCAAAGTTTACTTTTTCCATCCCCTACCTCTCGGCCGCCGATTAC
GCGTACACCGCGTCTGGCGTGGCCGAGACCACAAATGTGCAGGGATGGGTCTGCTTGTTT
CAAATTACACATGGCAAGGCCGACGGCGACGCTCTGGTCGTACTGGCTAGTGCTGGTAAA
GACTTTGAGCTAAGGCTGCCGGTGGACGCCCGTGCGGAAACCACTTCTGCGGGCGAGTCA
GCGGATCCTGTCACCACCACCGTTGAAAACTACGGTGGCGAAACACAGATCCAGAGGCGC
CAACACACGGACGTCTCGTTCATCATGGACAGATTTGTGAAGGTGACACCGCAA---AAC
CAAATTAACATTTTGGACCTCATGCAGATTCCATCACACACTTTGGTGGGAGCACTCCTA
CGCGCGTCCACTTACTACTTCTCTGACTTGGAGATAGCAGTAAAACACGAGGGAGAC---
CTCACCTGGGTTCCAAATGGAGCGCCCGAAAAGGCGTTGGACAACACCACCAACCCAACT
GCTTACCACAAGGCACCACTCACCCGGCTTGCCCTGCCCTACACTGCGCCCCACCGCGTG
TTGGCAACCGTGTACAACGGTGAGTGCAGGTACAAC---------AGAAATGCTGTGCCC
AACTTGAGAGGTGACCTTCAGGTGTTGGCTCAAAAGGTGGCACGGACG------------
CTGCCTACCTCCTTCAACTACGGTGCCATCAAAGCGACCCGGGTCACCGAGTTGCTTTAC
CGGATGAAGAGGGCCGAAACATACTGTCCAAGGCCCTTGCTG---GCAATCCAC---CCA
ACTGAAGCCAGACACAAACAGAAAATTGTGGCACCGGTGAAACAGACTTTGAATTTTGAC
CTTCTCAAGTTGGCGGGAGACGTCGAGTCCAACCCTGGG------
>ACT68349
------------------------------------------------------ATGAGC
ACAACTGACTGTTTCATCGCT---TTGTTGTACGCTTTCAGAGAGATTAAAACACTGTTC
---TTATCACGAGCACAAGGAAAG------ATGGAGTTCACACTTCACAACGGTGAGAAG
AAAACATTCTACTCCAGGCCCAACAAACACGACAACTGCTGGCTGAACACCATCCTCCAG
TTGTTTAGGTACGTTGATGAACCTTTTTTCGACTGGGTCTACTACTCACCTGAGAACCTC
ACACTTGATGCTATCAAACAATTGGAAGAAATTACTGGTCTCGAGCTCCACGAGGGTGGA
CCACCCGCTCTCGTTATTTGGAACATTAAACACTTGCTCAACACCGGAATCGGCACCGCC
TCGCGACCCAGCGAAGTGTGCATGGTAGACGGGACGGATATGTGTTTGGCTGACTTCCAC
GCTGGCATCTTCCTGAAAGGACAGGAACACGCTGTGTTCGCCTGCGTTACCTCCAACGGG
TGGTACGCGATTGATGACGAGGACTTTTACCCCTGGACGCCGGACCCGTCCGACGTTCTG
GTGTTTGTCCCGTACGATCAAGAACCGCTTAACGGAGAATGGAAAACAAAGGTTCAGAAA
CGACTCAGAGGCGCCGGGCAATCCAGCCCGGCGACTGGGTCACAGAACCAGTCAGGCAAC
ACTGGAAGCATTATCAACAATTACTACATGCAGCAGTACCAGAACTCCATGGACACGCAG
CTTGGTGACAACGCTATTAGCGGAGGCTCCAACGAGGGGTCCACGGACACCACCTCCACT
CACACAACCAACACTCAGAACAATGACTGGTTTTCAAAGCTGGCCAGTTCCGCTTTTAGC
GGTCTTTTCGGCGCTCTTCTTGCTGACAAGAAAACCGAGGAGACCACTCTTCTCGAGGAC
CGCATCCTCACTACCCGCAACGGACACACGACCTCGACAACCCAGTCGAGCGTTGGAGTC
ACTTACGGGTACGCAACAGCTGAGGACTTTGTGAGCGGACCAAACACATCTGGGCTTGAG
ACCAGGGTTGTGCAGGCAGAGCGGTTCTTCAAAACCCACTTGTTCGACTGGGTCACCAGT
GACCCGTTTGGACGGTGCTATCTGCTGGAACTCCCAACTGACCACAAAGGTGTCTACGGC
AGCCTGACCGACTCTTATGCTTACATGAGAAACGGTTGGGATGTTGAGGTCACCGCAGTG
GGAAATCAGTTCAACGGAGGATGTCTGTTGGTGGCCATGGTGCCAGAACTTTGCTCTATT
GACAAGAGAGAGCTGTACCAGCTCACGCTCTTTCCCCACCAGTTCATCAACCCCCGGACG
AACATGACGGCG------CACATCACTGTGCCCTTTGTTGGCGTCAACCGCTACGACCAG
TACAAGGTACACAAACCTTGGACCCTCGTGGTTATGGTTGTGGCCCCGCTGACTGTCAAC
---ACCGAAGGTGCCCCACAGATCAAGGTCTATGCCAACATCGCCCCTACCAACGTGCAC
GTTGCGGGTGAGTTCCCTTCTAAGGAAGGGATCTTCCCCGTGGCATGTAGCGACGGTTAC
GGTGGTCTGGTGACCACTGACCCAAAGACGGCTGACCCCGCCTACGGGAAAGTGTTCAAT
CCACCTCGCAACATGTTGCCGGGGCGGTTCACCAACTTCCTTGATGTGGCTGAGGCGTGC
CCTACGTTTCTGCACTTTGAGGGTGGCGTGCCGTACGTGACCACAAAGACGGAC---TCA
GACAGGGTGCTCGCCCAGTTTGACTTGTCTCTGGCAGCAAAGCACATGTCAAACACCTTC
CTGGCAGGTCTCGCCCAGTACTACACACAGTACAGCGGCACCATCAACCTGCACTTCATG
TTCACAGGACCCACTGACGCGAAAGCGCGTTACATGATTGCATACGCCCCCCCTGGT---
---ATGGAG---CCGCCCAAAACACCTGAGGCGGCCGCCCACTGCATTCATGCGGAGTGG
GACACAGGGTTGAATTCAAAATTCACATTTTCAATCCCTTACCTTTCGGCGGCTGATTAC
GCGTACACCGCGTCTGACGCTGCGGAGACCACAAATGTACAGGGATGGGTTTGCCTGTTT
CAAATTACACACGGGAAGGCTGACGGCGACGCACTGGTCGTTCTAGCTAGCGCCGGTAAG
GACTTTGAGCTGCGTCTGCCAGTTGACGCTCGCACGCAGACCACCTCCGCAGGTGAGTCG
GCTGACCCCGTGACTGCCACTGTTGAGAACTACGGTGGTGAGACACAGGTCCAGAGACGC
CAACACACGGATGTCTCGTTCATATTAGACAGATTTGTGAAAGTAACACCAAAA---GAC
CAAATTAATGTGTTGGACCTGATGCAAACCCCTGCACACACTTTGGTAGGCGCGCTCCTC
CGTACTGCCACCTACTACTTCGCAGATCTAGAAGTGGCAGTGAAACACGAGGGGAAC---
CTTACCTGGGTCCCGAATGGGGCGCCCGAGACAGCGTTGGACAACACCACCAATCCAACG
GCTTACCACAAGGCACCGCTCACCCGGCTTGCACTGCCTTACACGGCACCGCACCGTGTC
TTGGCTACTGTTTACAACGGGAACTGCAAGTATGGC---------GAGAGCCCCGTGACC
AATGTGAGAGGTGACCTGCAAGTATTGGCCCAAAAGGCGGCAAGAACG------------
CTGCCTACCTCCTTCAATTACGGTGCCATCAAAGCCACTCGGGTGACTGAACTGCTTTAC
CGCATGAAGAGGGCCGAAACATACTGCCCCCGGCCTCTTTTG---GCTATTCAC---CCA
AGCGAAGCTAGACACAAACAAAAGATTGTTGCGCCTGTGAAACAGCTTTTGAACTTTGAC
CTGCTCAAGTTGGCAGGAGACGTCGAGTCCAACCCTGGG------
>ACT68348
------------------------------------------------------ATGAGC
ACAACTGACTGTTTCATCGCT---TTGTTGTACGCTTTCAGAGAGATTAAAACACTGTTC
---TTATCACGAGCACAAGGAAAG------ATGGAGTTCACACTTCACAACGGTGAGAAG
AAAACATTCTACTCCAGGCCCAACAAACACGACAACTGCTGGCTGAACACCATCCTCCAG
TTGTTTAGGTACGTTGATGAACCTTTTTTCGACTGGGTCTACTACTCACCTGAGAACCTC
ACACTTGATGCTATCAAACAATTGGAAGAAATTACTGGTCTCGAGCTCCACGAGGGTGGA
CCACCCGCTCTCGTTATTTGGAACATTAAACACTTGCTCAACACCGGAATCGGCACCGCC
TCGCGACCCAGCGAAGTGTGCATGGTAGACGGGACGGATATGTGTTTGGCTGACTTCCAC
GCTGGCATCTTCCTGAAAGGACAGGAACACGCTGTGTTCGCCTGCGTTACCTCCAACGGG
TGGTACGCGATTGATGACGAGGACTTTTACCCCTGGACGCCGGACCCGTCCGACGTTCTG
GTGTTTGTCCCGTACGATCAAGAACCGCTCAACGGAGAATGGAAAGCAAAGGTTCAGAAA
CGACTCAGAGGCGCCGGGCAATCCAGCCCGGCGACTGGGTCACAGAACCAGTCAGGCAAC
ACTGGAAGCATTATCAACAATTACTACATGCAGCAGTACCAGAACTCCATGGACACGCAG
CTTGGTGACAACGCTATTAGCGGAGGCTCCAACGAGGGGTCCACGGACACCACCTCCACT
CACACAACCAACACTCAGAACAATGACTGGTTTTCAAAGCTGGCCAGTTCCGCTTTTAGC
GGTCTTTTCGGCGCTCTTCTTGCTGACAAGAAAACCGAGGAGACCACTCTTCTCGAGGAC
CGCATCCTCACTACCCGCAACGGACACACGACCTCGACAACCCAGTCGAGCGTTGGAGTC
ACTTACGGGTACGCAACAGCTGAGGACTTTGTGAGCGGACCAAACACATCTGGGCTTGAG
ACCAGGGTTGTGCAGGCAGAGCGGTTCTTCAAAACCCACTTGTTCGACTGGGTCACCAGT
GACCCGTTTGGACGGTGCTATCTGCTGGAACTCCCAACTGACCACAAAGGTGTCTACGGC
AGCCTGACCGACTCTTATGCTTACATGAGAAACGGTTGGGATGTTGAGGTCACCGCAGTG
GGAAATCAGTTCAACGGAGGATGTCTGTTGGTGGCCATGGTGCCAGAACTTTGCTCTATT
GACAAGAGAGAGCTGTACCAGCTCACGCTCTTTCCCCACCAGTTCATCAACCCCCGGACG
AACATGACGGCG------CACATCACTGTGCCCTTTGTTGGCGTCAACCGCTACGACCAG
TACAAGGTACACAAACCTTGGACCCTCGTGGTTATGGTTGTGGCCCCGCTGACTGTCAAC
---ACCGAAGGTGCCCCACAGATCAAGGTCTATGCCAACATCGCCCCTACCAACGTGCAC
GTTGCGGGTGAGTTCCCTTCTAAGGAAGGGATCTTCCCCGTGGCATGTAGCGACGGTTAC
GGTGGTCTGGTGACCACTGACCCAAAGACGGCTGACCCCGCCTACGGGAAAGTGTTCAAT
CCACCTCGCAACATGTTGCCGGGGCGGTTCACCAACTTCCTTGATGTGGCTGAGGCGTGC
CCTACGTTTCTGCACTTTGAGGGTGGCGTGCCGTACGTGACCACAAAGACGGAC---TCA
GACAGGGTGCTCGCCCAGTTTGACTTGTCTCTGGCAGCAAAGCACATGTCAAACACCTTC
CTGGCAGGTCTCGCCCAGTACTACACACAGTACAGCGGCACCATCAACCTGCACTTCATG
TTCACAGGACCCACTGACGCGAAAGCGCGTTACATGATTGCATACGCCCCCCCTGGT---
---ATGGAG---CCGCCCAAAACACCTGAGGCGGCCGCCCACTGCATTCATGCGGAGTGG
GACACAGGGTTGAATTCAAAATTCACATTTTCAATCCCTTACCTTTCGGCGGCTGATTAC
GCGTACACCGCGTCTGACGCTGCGGAGACCACAAATGTACAGGGATGGGTTTGCCTGTTT
CAAATTACACACGGGAAGGCTGACGGCGACGCACTGGTCGTTCTAGCTAGCGCCGGTAAG
GACTTTGAGCTGCGTCTGCCAGTTGACGCTCGCACGCAGACCACCTCCGCAGGTGAGTCG
GCTGACCCCGTGACTGCCACTGTTGAGAACTACGGTGGTGAGACACAGGTCCAGAGACGC
CAACACACGGATGTCTCGTTCATATTAGACAGATTTGTGAAAGTAACACCAAAA---GAC
CAAATTAATGTGTTGGACCTGATGCAAACCCCTGCACACACTTTGGTAGGCGCGCTCCTC
CGTACTGCCACCTACTACTTCGCAGATCTAGAAGTGGCAGTGAAACACGAGGGGAAC---
CTTACCTGGGTCCCGAATGGGGCGCCTGAGACAGCGTTGGACAACACCACCAATCCAACG
GCTTACCACAAGGCACCGCTCACCCGGCTTGCACTGCCTTACACGGCACCGCACCGTGTC
TTGGCTACTGTTTACAACGGGAACTGCAAGTATGGC---------GAGAGCCCCGTGACC
AATGTGAGAGGTGACCTGCAAGTATTGGCCCAAAAGGCGGCAAGAACG------------
CTGCCTACCTCCTTCAATTACGGTGCCATCAAAGCCACTCGGGTGACTGAACTGCTTTAC
CGCATGAAGAGGGCCGAAACATACTGCCCCCGGCCTCTTTTG---GCTATTCAC---CCA
AGCGAAGCTAGACACAAACAAAAGATTGTTGCGCCTGTGAAACAGCTTTTGAACTTTGAC
CTGCTCAAGTTGGCAGGAGACGTCGAGTCCAACCCTGGG------
>ACT68345
------------------------------------------------------ATGAGC
ACAACTGACTGTTTCATCGCT---TTGTTGTACGCTTTCAGAGAGATTAAAACACTGTTC
---TTATCACGAGCACAAGGAAAG------ATGGAGTTCACACTTCACAACGGTGAGAAG
AAAACATTCTACTCCAGGCCCAACAAACACGACAACTGCTGGCTGAACACCATCCTCCAG
TTGTTTAGGTACGTTGATGAACCTTTTTTCGACTGGGTCTACTACTCACCTGAGAACCTC
ACACTTGATGCTATCAAACAATTGGAAGAAATTACTGGTCTCGAGCTCCACGAGGGTGGA
CCACCCGCTCTCGTTATTTGGAACATTAAACACTTGCTCAACACCGGAATCGGCACCGCC
TCGCGACCCAGCGAAGTGTGCATGGTAGACGGGACGGATATGTGTTTGGCTGACTTCCAC
GCTGGCATCTTCCTGAAAGGACAGGAACACGCTGTGTTCGCCTGCGTTACCTCCAACGGG
TGGTACGCGATTGATGACGAGGACTTTTACCCCTGGACGCCGGACCCGTCCGACGTTCTG
GTGTTTGTCCCGTACGATCAAGAACCGCTCAACGGAGAATGGAAAGCAAAGGTTCAGAAA
CGACTCAGAGGCGCCGGGCAATCCAGCCCGGCGACTGGGTCACAGAACCAGTCAGGCAAC
ACTGGAAGCATTATCAACAATTACTACATGCAGCAGTACCAGAACTCCATGGACACGCAG
CTTGGTGACAACGCTATTAGCGGAGGCTCCAACGAGGGGTCCACGGACACCACCTCCACT
CACACAACCAACACTCAGAACAATGACTGGTTTTCAAAGCTGGCCAGTTCCGCTTTTAGC
GGTCTTTTCGGCGCTCTTCTTGCTGACAAGAAAACCGAGGAGACCACTCTTCTCGAGGAC
CGCATCCTCACTACCCGCAACGGACACACGACCTCGACAACCCAGTCGAGCGTTGGAGTC
ACTTACGGGTACGCAACAGCTGAGGACTTTGTGAGCGGACCAAACACATCTGGGCTTGAG
ACCAGGGTTGTGCAGGCAGAGCGGTTCTTCAAAACCCACTTGTTCGACTGGGTCACCAGT
GACCCGTTTGGACGGTGCTATCTGCTGGAACTCCCAACTGACCACAAAGGTGTCTACGGC
AGCCTGACCGACTCTTATGCTTACATGAGAAACGGTTGGGATGTTGAGGTCACCGCAGTG
GGAAATCAGTTCAACGGAGGATGTCTGTTGGTGGCCATGGTGCCAGAACTTTGCTCTATT
GACAAGAGAGAGCTGTACCAGCTCACGCTCTTTCCCCACCAGTTCATCAACCCCCGGACG
AACATGACGGCG------CACATCACTGTGCCCTTTGTTGGCGTCAACCGCTACGACCAG
TACAAGGTACACAAACCTTGGACCCTCGTGGTTATGGTTGTGGCCCCGCTGACTGTCAAC
---ACCGAAGGTGCCCCACAGATCAAGGTCTATGCCAACATCGCCCCTACCAACGTGCAC
GTTGCGGGTGAGTTCCCTTCTAAGGAAGGGATCTTCCCCGTGGCATGTAGCGACGGTTAC
GGTGGTCTGGTGACCACTGACCCAAAGACGGCTGACCCCGCCTACGGGAAAGTGTTCAAT
CCACCTCGCAACATGTTGCCGGGGCGGTTCACCAACTTCCTTGATGTGGCTGAGGCGTGC
CCTACGTTTCTGCACTTTGAGGGTGGCGTGCCGTACGTGACCACAAAGACGGAC---TCA
GACAGGGTGCTCGCCCAGTTTGACTTGTCTCTGGCAGCAAAGCACATGTCAAACACCTTC
CTGGCAGGTCTCGCCCAGTACTACACACAGTACAGCGGCACCATCAACCTGCACTTCATG
TTCACAGGACCCACTGACGCGAAAGCGCGTTACATGATTGCATACGCCCCCCCTGGT---
---ATGGAG---CCGCCCAAAACACCTGAGGCGGCCGCCCACTGCATTCATGCGGAGTGG
GACACAGGGTTGAATTCAAAATTCACATTTTCAATCCCTTACCTTTCGGCGGCTGATTAC
GCGTACACCGCGTCTGACGCTGCGGAGACCACAAATGTACAGGGATGGGTTTGCCTGTTT
CAAATTACACACGGGAAGGCTGACGGCGACGCACTGGTCGTTCTAGCTAGCGCCGGTAAG
GACTTTGAGCTGCGTCTGCCAGTTGACGCTCGCACGCAGACCACCTCCGCAGGTGAGTCG
GCTGACCCCGTGACTGCCACTGTTGAGAACTACGGTGGTGAGACACAGGTCCAGAGACGC
CAACACACGGATGTCTCGTTCATATTAGACAGATTTGTGAAAGTAACACCAAAA---GAC
CAAATTAATGTGTTGGACCTGATGCAAACCCCTGCACACACTTTGGTAGGCGCGCTCCTC
CGTACTGCCACCTACTACTTCGCAGATCTAGAAGTGGCAGTGAAACACGAGGGGAAC---
CTTACCTGGGTCCCGAATGGGGCGCCCGAGACAGCGTTGGACAACACCACCAATCCAACG
GCTTACCACAAGGCACCGCTCACCCGGCTTGCACTGCCTTACACGGCACCGCACCGTGTC
TTGGCTACTGTTTACAACGGGAACTGCAAGTATGGC---------GAGAGCCCCGTGACC
AATGTGAGAGGTGACCTGCAAGTATTGGCCCAAAAGGCGGCAAGAACG------------
CTGCCTACCTCCTTCAATTACGGTGCCATCAAAGCCACTCGGGTGACTGAACTGCTTTAC
CGCATGAAGAGGGCCGAAACATACTGCCCCCGGCCTCTTTTG---GCTATTCAC---CCA
AGCGAAGCTAGACACAAACAAAAGATTGTTGCGCCTGTGAAACAGCTTTTGAACTTTGAC
CTGCTCAAGTTGGCAGGAGACGTCGAGTCCAACCCTGGG------
>ACT68347
------------------------------------------------------ATGAGC
ACAACTGACTGTTTCATCGCT---TTGTTGTACGCTTTCAGAGAGATTAAAACACTGTTC
---TTATCACGAGCACAAGGAAAG------ATGGAGTTCACACTTCACAACGGTGAGAAG
AAAACATTCTACTCCAGGCCCAACAAACACGACAACTGCTGGCTGAACACCATCCTCCAG
TTGTTTAGGTACGTTGATGAACCTTTTTTCGACTGGGTCTACTACTCACCTGAGAACCTC
ACACTTGATGCTATCAAACAATTGGAAGAAATTACTGGTCTCGAGCTCCACGAGGGTGGA
CCACCCGCTCTCGTTATTTGGAACATTAAACACTTGCTCAACACCGGAATCGGCACCGCC
TCGCGACCCAGCGAAGTGTGCATGGTAGACGGGACGGATATGTGTTTGGCTGACTTCCAC
GCTGGCATCTTCCTGAAAGGACAGGAACACGCTGTGTTCGCCTGCGTTACCTCCAACGGG
TGGTACGCGATTGATGACGAGGACTTTTACCCCTGGACGCCGGACCCGTCCGACGTTCTG
GTGTTTGTCCCGTACGATCAAGAACCGCTCAACGGAGAATGGAAAGCAAAGGTTCAGAAA
CGACTCAGAGGCGCCGGGCAATCCAGCCCGGCGACTGGGTCACAGAACCAGTCAGGCAAC
ACTGGAAGCATTATCAACAATTACTACATGCAGCAGTACCAGAACTCCATGGACACGCAG
CTTGGTGACAACGCTATTAGCGGAGGCTCCAACGAGGGGTCCACGGACACCACCTCCACT
CACACAACCAACACTCAGAACAATGACTGGTTTTCAAAGCTGGCCAGTTCCGCTTTTAGC
GGTCTTTTCGGCGCTCTTCTTGCTGACAAGAAAACCGAGGAGAACACTCTTCTCGAGGAC
CGCATCCTCACTACCCGCAACGGACACACGACCTCGACAACCCAGTCGAGCGTTGGAGTC
ACTTACGGGTACGCAACAGCTGAGGACTTTGTGAGCGGACCAAACACATCTGGGCTTGAG
ACCAGGGTTGTGCAGGCAGAGCGGTTCTTCAAAACCCACTTGTTCGACTGGGTCACCAGT
GACCCGTTTGGACGGTGCTATCTGCTGGAACTCCCAACTGACCACAAAGGTGTCTACGGC
AGCCTGACCGACTCTTATGCTTACATGAGAAACGGTTGGGATGTTGAGGTCACCGCAGTG
GGAAATCAGTTCAACGGAGGATGTCTGTTGGTGGCCATGGTGCCAGAACTTTGCTCTATT
GACAAGAGAGAGCTGTACCAGCTCACGCTCTTTCCCCACCAGTTCATCAACCCCCGGACG
AACATGACGGCG------CACATCACTGTGCCCTTTGTTGGCGTCAACCGCTACGACCAG
TACAAGGTACACAAACCTTGGACCCTCGTGGTTATGGTTGTGGCCCCGCTGACTGTCAAC
---ACCGAAGGTGCCCCACAGATCAAGGTCTATGCCAACATCGCCCCTACCAACGTGCAC
GTTGCGGGTGAGTTCCCTTCTAAGGAAGGGATCTTCCCCGTGGCATGTAGCGACGGTTAC
GGTGGTCTGGTGACCACTGACCCAAAGACGGCTGACCCCGCCTACGGGAAAGTGTTCAAT
CCACCTCGCAACATGTTGCCGGGGCGGTTCACCAACTTCCTTGATGTGGCTGAGGCGTGC
CCTACGTTTCTGCACTTTGAGGGTGGCGTGCCGTACGTGACCACAAAGACGGAC---TCA
GACAGGGTGCTCGCCCAGTTTGACTTGTCTCTGGCAGCAAAGCACATGTCAAACACCTTC
CTGGCAGGTCTCGCCCAGTACTACACACAGTACAGCGGCACCATCAACCTGCACTTCATG
TTCACAGGACCCACTGACGCGAAAGCGCGTTACATGATTGCATACGCCCCCCCTGGT---
---ATGGAG---CCGCCCAAAACACCTGAGGCGGCCGCCCACTGCATTCATGCGGAGTGG
GACACAGGGTTGAATTCAAAATTCACATTTTCAATCCCTTACCTTTCGGCGGCTGATTAC
GCGTACACCGCGTCTGACGCTGCGGAGACCACAAATGTACAGGGATGGGTTTGCCTGTTT
CAAATTACACACGGGAAGGCTGACGGCGACGCACTGGTCGTTCTAGCTAGCGCCGGTAAG
GACTTTGAGCTGCGTCTGCCAGTTGACGCTCGCACGCAGACCACCTCCGCAGGTGAGTCG
GCTGACCCCGTGACTGCCACTGTTGAGAACTACGGTGGTGAGACACAGGTCCAGAGACGC
CAACACACGGATGTCTCGTTCATATTAGACAGATTTGTGAAAGTAACACCAAAA---GAC
CAAATTAATGTGTTGGACCTGATGCAAACCCCTGCACACACTTTGGTAGGCGCGCTCCTC
CGTACTGCCACCTACTACTTCGCAGATCTAGAAGTGGCAGTGAAACACGAGGGGAAC---
CTTACCTGGGTCCCGAATGGGGCGCCCGAGACAGCGTTGGACAACACCACCAATCCAACG
GCTTACCACAAGGCACCGCTCACCCGGCTTGCACTGCCTTACACGGCACCGCACCGTGTC
TTGGCTACTGTTTACAACGGGAACTGCAAGTATGGC---------GAGAGCCCCGTGACC
AATGTGAGAGGTGACCTGCAAGTATTGGCCCAAAAGGCGGCAAGAACG------------
CTGCCTACCTCCTTCAATTACGGTGCCATCAAAGCCACTCGGGTGACTGAACTGCTTTAC
CGCATGAAGAGGGCCGAAACATACTGCCCCCGGCCTCTTTTG---GCTATTCAC---CCA
AGCGAAGCTAGACACAAACAAAAGATTGTTGCGCCTGTGAAACAGCTTTTGAACTTTGAC
CTGCTCAAGTTGGCAGGAGACGTCGAGTCCAACCCTGGG------
>ACT68346
------------------------------------------------------ATGAGC
ACAACTGACTGTTTCATCGCT---TTGTTGTACGCTTTCAGAGAGATTAAAACACTGTTC
---TTATCACGAGCACAAGGAAAG------ATGGAGTTCACACTTCACAACGGTGAGAAG
AAAACATTCTACTCCAGGCCCAACAAACACGACAACTGCTGGCTGAACACCATCCTCCAG
TTGTTTAGGTACGTTGATGAACCTTTTTTCGACTGGGTCTACTACTCACCTGAGAACCTC
ACACTTGATGCTATCAAACAATTGGAAGAAATTACTGGTCTCGAGCTCCACGAGGGTGGA
CCACCCGCTCTCGTTATTTGGAACATTAAACACTTGCTCAACACCGGAATCGGCACCGCC
TCGCGACCCAGCGAAGTGTGCATGGTAGACGGGACGGATATGTGTTTGGCTGACTTCCAC
GCTGGCATCTTCCTGAAAGGACAGGAACACGCTGTGTTCGCCTGCGTTACCTCCAACGGG
TGGTACGCGATTGATGACGAGGACTTTTACCCCTGGACGCCGGACCCGTCCGACGTTCTG
GTGTTTGTCCCGTACGATCAAGAACCGCTCAACGGAGAATGGAAAGCAAAGGTTCAGAAA
CGACTCAGAGGCGCCGGGCAATCCAGCCCGGCGACTGGGTCACAGAACCAGTCAGGCAAC
ACTGGAAGCATTATCAACAATTACTACATGCAGCAGTACCAGAACTCCATGGACACGCAG
CTTGGTGACAACGCTATTAGCGGAGGCTCCAACGAGGGGTCCACGGACACCACCTCCACT
CACACAACCAACACTCAGAACAATGACTGGTTTTCAAAGCTGGCCAGTTCCGCTTTTAGC
GGTCTTTTCGGCGCTCTTCTTGCTGACAAGAAAACCGAGGAGACCACTCTTCTCGAGGAC
CGCATCCTCACTACCCGCAACGGACACACGACCTCGACAACCCAGTCGAGCGTTGGAGTC
ACTTACGGGTACGCAACAGCTGAGGACTTTGTGAGCGGACCAAACACATCTGGGCTTGAG
ACCAGGGTTGTGCAGGCAGAGCGGTTCTTCAAAACCCACTTGTTCGACTGGGTCACCAGT
GACCCGTTTGGACGGTGCTATCTGCTGGAACTCCCAACTGACCACAAAGGTGTCTACGGC
AGCCTGACCGACTCTTATGCTTACATGAGAAACGGTTGGGATGTTGAGGTCACCGCAGTG
GGAAATCAGTTCAACGGAGGATGTCTGTTGGTGGCCATGGTGCCAGAACTTTGCTCTATT
GACAAGAGAGAGCTGTACCAGCTCACGCTCTTTCCCCACCAGTTCATCAACCCCCGGACG
AACATGACGGCG------CACATCACTGTGCCCTTTGTTGGCGTCAACCGCTACGACCAG
TACAAGGTACACAAACCTTGGACCCTCGTGGTTATGGTTGTGGCCCCGCTGACTGTCAAC
---ACCGAAGGTGCCCCACAGATCAAGGTCTATGCCAACATCGCCCCTACCAACGTGCAC
GTTGCGGGTGAGTTCCCTTCTAAGGAAGGGATCTTCCCCGTGGCATGTAGCGACGGTTAC
GGTGGTCTGGTGACCACTGACCCAAAGACGGCTGACCCCGCCTACGGGAAAGTGTTCAAT
CCACCTCGCAACATGTTGCCGGGGCGGTTCACCAACTTCCTTGATGTGGCTGAGGCGTGC
CCTACGTTTCTGCACTTTGAGGGTGGCGTGCCGTACGTGACCACAAAGACGGAC---TCA
GACAGGGTGCTCGCCCAGTTTGACTTGTCTCTGGCAGCAAAGCACATGTCAAACACCTTC
CTGGCAGGTCTCGCCCAGTACTACACACAGTACAGCGGCACCATCAACCTGCACTTCATG
TTCACAGGACCCACTGACGCGAAAGCGCGTTACATGATTGCATACGCCCCCCCTGGT---
---ATGGAG---CCGCCCAAAACACCTGAGGCGGCCGCCCACTGCATTCATGCGGAGTGG
GACACAGGGTTGAATTCAAAATTCACATTTTCAATCCCTTACCTTTCGGCGGCTGATTAC
GCGTACACCGCGTCTGACGCTGCGGAGACCACAAATGTACAGGGATGGGTTTGCCTGTTT
CAAATTACACACGGGAAGGCTGACGGCGACGCACTGGTCGTTCTAGCTAGCGCCGGTAAG
GACTTTGAGCTGCGTCTGCCAGTTGACGCTCGCACGCAGACCACCTCCGCAGGTGAGTCG
GCTGACCCCGTGACTGCCACTGTTGAGAACTACGGTGGTGAGACACAGGTCCAGAGACGC
CAACACACGGATGTCTCGTTCATATTAGACAGATTTGTGAAAGTAACACCAAAA---GAC
CAAATTAATGTGTTGGACCTGATGCAAACCCCTGCACACACTTTGGTAGGCGCGCTCCTC
CGTACTGCCACCTACTACTTCGCAGATCTAGAAGTGGCAGTGAAACACGAGGGGAAC---
CTTACCTGGGTCCCGAATGGGGCGCCCGAGACAGCGTTGGACAACACCACCAATCCAACG
GCTTACCACAAGGCACCGCTCACCCGGCTTGCACTGCCTTACACGGCACCGCACCGTGTC
TTGGCTACTGTTTACAACGGGAACTGCAAGTATGGC---------GAGAGCCCCGTGACC
AATGTGAGAGGTGACCTGCAAGTATTGGCCCAAAAGGCGGCAAGAACG------------
CTGCCTACCTCCTTCAATTACGGTGCCATCAAAGCCACTCGGGTGACTGAACTGCTTTAC
CGCATGAAGAGGGCCGAAACATACTGCCCCCGGCCTCTTTTG---GCTATTCAC---CCA
AGCGAAGCTAGACACAAACAAAAGATTGTTGCGCCTGTGAAACAGCTTTTGAACTTTGAC
CTGCTCAAGTTGGCAGGAGACGTCGAGTCCAACCCTGGG------
>CAM73960
------------------------------------------------------ATGAAT
ACAACTGACTGTTTTATCGCT---GTGGTAAACGCCATCAAAGAGGTAAGAGCACTTTTC
---CTACCACGGACTGCAGAAAAA------ATGGAATTCACGCTACACGACGGCGAGAAA
AAGGTCTTTTACTCCAGACCCAACAACCACGACAACTGCTGGTTGAACACCATCCTTCAG
TTGTTCAGGTACGTCGATGAACCTTTCTTCGACTGGGTCTACAATTCGCCCGAGAACCTC
ACGCTTGAAGCCATCAAGCAACTGGAGGAACTCACAGGGTTGGAGTTGCGCGAGGGTGGA
CCGCCCGCCCTTGTGATTTGGAACATCAAACACCTGCTCCACACTGGCATCGGTACCGCT
TCGCGACCCAGCGAGGTGGGTATGGTGGACGGCACGGACATGTGTCTTGCTGACTTTCAT
GCAGGCATTTTCATGAAAGGACGGGAACACGCTGTCTTTGCGTGTGTCACCTCCAACGGG
TGGTACGCGATTGATGACGAGGACTTCTACCCATGGACGCCAGACCCGTCTGATGTCCTG
GTATTTGTTCCATACGACCAAGAGCCACTCAATGAAGGGTGGAAGGCCAGCGTTCAGCGA
AAGCTCAAGGGAGCTGGGCAATCCAGCCCAGCGACCGGTTCACAGAACCAATCTGGCAAC
ACTGGCAGCATAATTAACAACTACTATATGCAGCAGTACCAAAACTCCATGGACACACAA
CTCGGCGACAACGCCATCAGTGGAGGCTCCAATGAAGGCTCCACGGACACAACCTCTACA
CACACAACCAACACCCAGAACAACGACTGGTTTTCCAAACTTGCCAGTTCAGCCTTCAGC
GGTCTTTTCGGCGCCCTTCTCGCTGATAAGAAAACGGAGGAAACCACTCTCCTTGAAGAC
CGCATTCTCACTACCCGTAACGGGCACACGACCTCGACAACCCAGTCGAGCGTCGGAGTC
ACATTCGGGTATGCAACCGCTGAAGATAGCACGTCTGGACCCAATACATCTGGTCTAGAG
ACGCGCGTTCATCAGGCAGAGAGGTTTTTCAAAATGGCACTTTTTGATTGGGTTCCTTCA
CAAAATTTTGGACACATGCACAAGGTTGTTCTGCCCCACGAACCAAAAGGTGTTTACGGG
GGTCTCGTCAAGTCATACGCGTACATGCGCAATGGCTGGGACGTCGAGGTGACCGCTGTT
GGAAACCAGTTCAACGGCGGTTGCCTCCTGGTGGCGCTCGTCCCCGAGATGGGCGACATC
AGTGACAGGGAAAAGTACCAACTAACTCTTTACCCCCACCAGTTCATCAACCCACGCACC
AACATGACGGCA------CACATCACTGTGCCCTATGTGGGTGTCAACAGGTATGACCAG
TACAAACAGCACAGGCCCTGGACCCTCGTGGTCATGGTTGTCGCGCCACTCACCACAAAC
---ACAGCAGGTGCCCAACAGATCAAAGTGTATGCCAACATAGCCCCAACCAACGTGCAC
GTGGCGGGTGAGCTCCCCTCCAAGGAGGGGATCTTCCCCGTTGCGTGTTCTGCCGGTTAC
GGCCACATGGTGACAACTGACCCGAAAACGGCTGACCCTGCCTACGGGAAGGTTTACAAC
CCCCCTCGGACTGCTCTGCCGGGGCGGTTCACAAACTACCTGGATGTTGCCGAGGCTTGT
CCCACCTTCCTGATGTTC---GAGAACGTACCTTACGTCTCAACACGAACTGAC---GGG
CAAAGGCTATTGGCCAAGTTCGACGTGTCGCTGGCAGCGAAACACATGTCAAACACCTAC
TTGGCCGGCTTGGCCCAGTACTACACACAGTACACCGGGACAATCAACCTACACTTCATG
TTCACTGGGCCGACCGACGCGAAAGCTCGGTACATGGTGGCGTACGTGCCCCCTGGC---
---ATGGAC---GCACCAGACAACCCAGAAGAGGCTGCCCACTGCATACACGCAGAATGG
GACACTGGCCTGAACTCCAAGTTCACGTTTTCAATCCCGTACATCTCGGCCGCTGACTAC
GCGTACACCGCGTCCCACGAGGCTGAAACAACATGTGTACAGGGGTGGGTCTGTGTGTAC
CAAATCACTCACGGCAAGGCAGACGCCGACGCGCTCGTCGTCTCCGCATCAGCGGGGAAA
GACTTTGAGCTCCGGCTACCTGTGGACGCTAGACAACAAACTACGACCACTGGTGAATCT
GCTGACCCCGTCACCACTACCGTTGAGAACTACGGAGGAGAGACTCAGGTCCAACGTCGC
CACCACACCGACGTTGCCTTCGTTCTTGACCGGTTTGTGAAGGTCACAGTGTCG---GAT
AACCAACACACACTCGACGTGATGCAGGCACACAAAGACAATATCGTGGGCGCGCTTCTT
CGCGCAGCCACGTACTACTTTTCTGATTTGGAAATAGCAGTGACCCACACTGGGAAG---
CTCACATGGGTGCCCAACGGTGCACCAGTTTCTGCACTTAACAACACAACCAATCCCACT
GCCTACCACAAGGGCCCGGTGACTCGACTGGCTCTCCCATACACCGCGCCACACCGTGTG
TTGGCTACGGCGTACACTGGCACTACGACCTACACC---------------------GCC
AGTGCACGCGGGGATTTGGCTCACCTAACGAAGACGCATGCTCGGCAT------------
TTGCCGACATCGTTCAACTTTGGTGCAGTTAAAGCAGAAACAATCACTGAGTTGCTCGTG
CGCATGAAGCGTGCTGAACTCTATTGTCCTAGGCCGATTCTT---CCGATTCAG---CCA
ACGGGCGATAGACACAAGCAACCGCTCGTCGCACCTGCAAAACAACTGCTGAACTTTGAC
CTGCTCAAGTTGGCTGGAGATGTGGAGTCCAACCCTGGG------
>CAM73961
------------------------------------------------------ATGAAT
ACAACTGACTGTTTTATCGCT---GTGGTAAACGCCATCAAAGAGGTAAGAGCACTTTTC
---CTACCACGGACTGCAGAAAAA------ATGGAATTCACGCTACACGACGGCGAGAAA
AAGGTCTTTTACTCCAGACCCAACAACCACGACAACTGCTGGTTGAACACCATCCTTCAG
TTGTTCAGGTACGTCGATGAACCTTTCTTCGACTGGGTCTACAATTCGCCCGAGAACCTC
ACGCTTGAAGCCATCAAGCAACTGGAGGAACTCACAGGGTTGGAGTTGCGCGAGGGTGGA
CCGCCCGCCCTTGTGATTTGGAACATCAAACACCTGCTCCACACTGGCATCGGTACCGCT
TCGCGACCCAGCGAGGTGGGTATGGTGGACGGCACGGACATGTGTCTTGCTGACTTTCAT
GCAGGCATTTTCATGAAAGGACGGGAACACGCTGTCTTTGCGTGTGTCACCTCCAACGGG
TGGTACGCGATTGATGACGAGGACTTCTACCCATGGACGCCAGACCCGTCTGATGTCCTG
GTATTTGTTCCATACGACCAAGAGCCACTCAATGAAGGGTGGAAGGCCAGCGTTCAGCGA
AAGCTCAAGGGAGCTGGGCAATCCAGCCCAGCGACCGGTTCACAGAACCAATCTGGCAAC
ACTGGCAGCATAATTAACAACTACTATATGCAGCAGTACCAAAACTCCATGGACACACAA
CTCGGCGACAACGCCATCAGTGGAGGCTCCAATGAAGGCTCCACGGACACAACCTCTACA
CACACAACCAACACCCAGAACAACGACTGGTTTTCCAAACTTGCCAGTTCAGCCTTCAGC
GGTCTTTTCGGCGCCCTTCTCGCTGATAAGAAAACGGAGGAAACCACTCTCCTTGAAGAC
CGCATTCTCACTACCCGTAACGGGCACACGACCTCGACAACCCAGTCGAGCGTCGGAGTC
ACATTCGGGTATGCAACCGCTGAAGATAGCACGTCTGGACCCAATACATCTGGTCTAGAG
ACGCGCGTTCATCAGGCAGAGAGGTTTTTCAAAATGGCACTTTTTGATTGGGTTCCTTCA
CAAAATTTTGGACACATGCACAAGGTTGTTCTGCCCCACGAACCAAAAGGTGTTTACGGG
GGTCTCGTCAAGTCATACGCGTACATGCGCAATGGCTGGGACGTCGAGGTGACCGCTGTT
GGAAACCAGTTCAACGGCGGTTGCCTCCTGGTGGCGCTCGTCCCCGAGATGGGCGACATC
AGTGACAGGGAAAAGTACCAACTAACTCTTTACCCCCACCAGTTCATCAACCCACGCACC
AACATGACGGCA------CACATCACTGTGCCCTATGTGGGTGTCAACAGGTATGACCAG
TACAAACAGCACAGGCCCTGGACCCTCGTGGTCATGGTTGTCGCGCCACTCACCACAAAC
---ACAGCAGGTGCCCAACAGATCAAAGTGTATGCCAACATAGCCCCAACCAACGTGCAC
GTGGCGGGTGAGCTCCCCTCCAAGGAGGGGATCTTCCCCGTTGCGTGTTCTGCCGGTTAC
GGCAACATGGTGACAACTGACCCGAAAACGGCTGACCCTGCCTACGGGAAGGTTTACAAC
CCCCCTCGGACTGCTCTGCCGGGGCGGTTCACAAACTACCTGGATGTTGCCGAGGCTTGT
CCCACCTTCCTGATGTTC---GAGAACGTACCTTACGTCTCAACACGAACTGAC---GGG
CAAAGGCTATTGGCCAAGTTCGACGTGTCGCTGGCAGCGAAACACATGTCAAACACCTAC
TTGGCCGGCTTGGCCCAGTACTACACACAGTACACCGGGACAATCAACCTACACTTCATG
TTCACTGGGCCGACCGACGCGAAAGCTCGGTACATGGTGGCGTACGTGCCCCCTGGC---
---ATGGAC---GCACCAGACAACCCAGAAGAGGCTGCCCACTGCATACACGCAGAATGG
GACACTGGCCTGAACTCCAAGTTCACGTTTTCAATCCCGTACATCTCGGCCGCTGACTAC
GCGTACACCGCGTCCCACGAGGCTGAAACAACATGTGTACAGGGGTGGGTCTGTGTGTAC
CAAATCACTCACGGCAAGGCAGACGCCGACGCGCTCGTCGTCTCCGCATCAGCGGGGAAA
GACTTTGAGCTCCGGCTACCTGTGGACGCTAGACAACAAACTACGACCACTGGTGAATCT
GCTGACCCCGTCACCACTACCGTTGAGAACTACGGAGGAGAGACTCAGGTCCAACGTCGC
CACCACACCGACGTTGCCTTCGTTCTTGACCGGTTTGTGAAGGTCACAGTGTCG---GAT
AACCAACACACACTCGACGTGATGCAGGCACACAAAGACAATATCGTGGGCGCGCTTCTT
CGCGCAGCCACGTACTACTTTTCTGATTTGGAAATAGCAGTGACCCACACTGGGAAG---
CTCACATGGGTGCCCAACGGTGCACCAGTTTCTGCACTTAACAACACAACCAATCCCACT
GCCTACCACAAGGGCCCGGTGACTCGACTGGCTCTCCCATACACCGCGCCACACCGTGTG
TTGGCTACGGCGTACACTGGCACTACGACCTACACC---------------------GCC
AGTGCACGCGGGGATTTGGCTCACCTAACGAAGACGCATGCTCGGCAT------------
TTGCCGACATCGTTCAACTTTGGTGCAGTTAAAGCAGAAACAATCACTGAGTTGCTCGTG
CGCATGAAGCGTGCTGAACTCTATTGTCCTAGGCCGATTCTT---CCGATTCAG---CCA
ACGGGCGATAGACACAAGCAACCGCTCGTCGCACCTGCAAAACAACTGCTGAACTTTGAC
CTGCTCAAGTTGGCTGGAGATGTGGAGTCCAACCCTGGG------
>ACX54405
------------------------------------------------------ATGAAC
ACAACTGACTGCTTTATCGCT---TTGTTGCACGCCATCAGAGAGATTAAGGCACGACTG
---TTTTCCAGGACACAAGAGAAA------ATGGAATTCACGCTTTACAACGGTGAGAAG
AAAACTTTTTTCTCTAGGCCCAACAACCACGACAACTGTTGGTTGAACACCATCCTCCAA
CTGTTCAGGTACGTCGACGAACCATTTTTCGACTGGGTCTATGAATCACCTGAGAACCTC
ACTCTTGAGGCGATTAAGCAATTGGAACAGGTCACTGGTCTTGAGCTGCACGAGGGTGGC
CCACCCGCCCTCGTAATTTGGAACATCAAGCACTTGCTCCACACCGGAATCGGTACCGCC
TCGCGACCTAGTGAGGTGTGTATGGTAGACGGGACGGACATGTGTCTGGCTGACTTCCAT
GCTGGCATTTTCCTGAAAGGGCAGGAACACGCAGTGTTTGCCTGTGTTACCTCCAACGGG
TGGTACGCGATTGACGACGAGGACTTTTACCCCTGGACACCAGACCCGTCTGATGTCCTG
GTGTTTGTCCCGTATGATCAAGAACCACTCAACGGAGAATGGAAAACAAAGGTTCAGAGG
CGACTTAAAGGGGCAGGGCAATCTAGCCCCGCCACCGGGTCGCAGAACCAGTCAGGCAAT
ACCGGCAGCATCATTAACAACTACTACATGCAGCAGTACCAGAACTCCATGGACACACAA
CTTGGTGACAACGCCATCAGCGGAGGATCCAACGAGGGGTCCACGGACACAACCTCTACC
CACACAACCAACACCCAAAACAATGACTGGTTCTCAAAACTGGCAAGTTCTGCATTCACC
GGTCTTTTCGGCGCACTGCTCGCCGACAAGAAGACCGAAGAGACAACTCTTCTGGAGGAC
CGTATCCTCACCACTCGTAATGGACACACCACCTCTACAACTCAGTCGAGTGTGGGGGTC
ACCTACGGGTATTCAACTGGTGAGGACCACGTTTCTGGACCTAACACATCAGGTTTGGAG
ACGCGGGTGGTACAAGCTGAAAGGTTCTTCAAGAAGCACTTGTTTGATTGGACAACGGAC
AAACCCTTTGGTCACATTGAAAAGCTGGAACTTCCCACTGATCACAAGGGTGTCTACGGA
CAGCTGGTGGACTCCTTTGCATACATGAGAAATGGCTGGGACGTGGAGGTGTCTGCTGTT
GGCAACCAGTTCAACGGCGGGTGCCTTCTCGTGGCCATGGTACCTGAGTTTAAGGAGTTC
ACCACACGTGAAAAGTACCAGCTCACCCTGTTCCCCCACCAGTTCATTAGCCCCAGAACC
AACATGACCGCG------CACATCACGGTCCCGTACCTTGGTGTGAACAGGTATGACCAG
TACAACAAACACAAACCCTGGACGTTGGTGGTGATGGTGGTTTCGCCACTTACCACTAGC
---TCCATTGGTGCATCCCAGATTAAGGTCTACACCAACATCGCCCCGACCCACGTTCAC
GTGGCTGGCGAGCTCCCGTCGAAAGAGGGGATCGTGCCGGTCGCTTGCTCGGACGGGTAC
GGTGGCCTGGTGACAACAGACCCTAAAACAGCTGACCCTGCTTACGGTATGGTGTACAAC
CCACCTAGGACCAACTACCCCGGGCGGTTTACAAACTTGTTGGACGTGGCAGAGGCGTGT
CCCACCTTCCTCTGTTTCGACGACGGGAAACCGTACGTTGTGACAAGAACGGAC---GAG
CAGCGCCTCTTGGCCAAGTTTGACCTTTCCCTTGCTGCAAAGCACATGTCAAACACCTAC
CTTTCAGGGATAGCACAGTACTACGCACAGTACTCTGGCACCATCAATTTGCACTTCATG
TTTACTGGTTCCACTGACTCAAAGGCCCGTTACATGGTGGCTTACGTCCCGCCCGGC---
---GTGACAACGCCACCGGACACGCCTGAGAGAGCTGCGCACTGCATCCACGCAGAATGG
GACACGGGGCTAAACTCCAAATTCACTTTTTCAATCCCGTACGTATCTGCTGCAGATTAC
GCGTACACAGCGTCCGATGTGGCAGACACAACAAACGTACAGGGATGGGTTTGCATCTAC
CAAATCACCCATGGGAAGGCCGAACAAGACACTCTGGTTGTGTCGGTCAGCGCCGGCAAA
GACTTTGAGCTGCGCCTCCCCATTGACCCCCGTGCGCAAACCACCGCCACCGGGGAATCA
GCAGACCCCGTCACAACCACCGTCGAGAACTACGGTGGTGAGACACAAGTGCAGCGACGC
CACCACACCGACGTCAGCTTCGTAATGGACAGGTTTGTGCAAATCAAGCCTGTG---AGC
CCCACACATGTCATTGACCTCATGCAAACACACCAACACGGGTTGGTGGGCGCTATGTTG
CGCGCGGCCACCTACTACTTTTCTGATCTTGAGATTGTGGTGAACCACACGGGTCGC---
CTAACGTGGGTACCCAATGGAGCACCTGAGGCAGCACTGGACAACACGAGCAACCCCACT
GCTTACCACAAAGCACCGTTCACAAGGCTTGCACTCCCTTACACCGCGCCACACCGCGTG
TTGGCAACTGTGTACAACGGGACTAGCAAGTACTCC---------------GCGCCTGCA
ACACGGCGAGGTGACTTGGGGTCTCTCGCGGCGAGGCTCGCCGCACAG------------
CTTCCTGCCTCCTTCAACTACGGCGCGATTCGAGCCACGGAGATCCAAGAACTCCTCGTG
CGCATGAAGCGTGCCGAGCTCTACTGCCCCAGGCCACTGCTG---GCGGTGGAGGTGACG
TCACAAGACAGACACAAGCAGAAAATCATTGCCCCTGCAAAGCAACTCCTGAACCTTGAC
CTGCTCAAGTTGGCGGGAGACGTTGAGTCCAACCCTGGG------
>ACX54404
------------------------------------------------------ATGAAC
ACAACTGACTGCTTTATCGCT---TTGTTGCACGCCATCAGAGAGATTAAGGCACGACTG
---TTTTCCAGGACACAAGAGAAA------ATGGAATTCACGCTTTACAACGGTGAGAAG
AAAACTTTTTACTCTAGGCCCAACAACCACGACAACTGTTGGTTGAACACCATCCTCCAA
CTGTTCAGGTACGTCGACGAACCATTCTTCGACTGGGTCTATGAATCACCTGAGAACCTC
ACGCTTGAGGCGATTGAGCAATTGGAACAGGTCACTGGTCTTGAGCTGCACGAGGGTGGC
CCACCCGCCCTCGTAATTTGGAACATCAAGCACTTGCTCCACACCGGAATCGGTACCGCC
TCGCGACCTAGTGAGGTGTGTATGGTAGACGGGACGGACATGTGTCTGGCTGATTTCCAT
GCTGGCATTTTCCTGAAAGGGCAGGAACACGCAGTGTTTGCCTGTGTTACCTCCAACGGG
TGGTACGCGATTGACGACGAGGACTTTTACCCCTGGACACCAGACCCGTCTGACGTCCTG
GTGTTTGTCCCGTATGATCAAGAACCACTCAACGGAGAATGGAAAACAAAGGTTCAGAGG
CGACTTAAAGGGGCAGGGCAATCTAGCCCCGCCACCGGGTCGCAGAACCAGTCAGGCAAT
ACCGGCAGCATCATTAACAACTACTACATGCAGCAGTACCAGAACTCCATGGACACACAA
CTTGGTGACAACGCCATCAGCGGAGGATCCAACGAGGGGTCCACGGACGCAACCTCTACC
CACACAACCAACACCCAAAACAATGACTGGTTCTCAAAACTGGCAAGTTCTGCATTCACC
GGTCTTTTCGGCGCACTGCTCGCCGACAAGAAGACCGAAGAGACAACTCTTCTGGAGGAC
CGCATCCTCACCACTCGTAATGGACACACCACCTCTACAACTCAGTCGAGTGTGGGGGTC
ACCTACGGGTATTCAACTGGTGAGGACCACGCTTCTGGACCTAACACATCAGGTTTGGAG
ACGCGGGTGGTACAAGCTGAAAGGTTCTTCAAGAAGCACTTGTTTGACTGGACAACGGAC
AAACCCTTTGGTCACATTGAAAAGCTGGAACTTCCCACTGATCACAAGGGTGTCTACGGA
CAGCTGGTGGACTCCTTTGCATACATGAGAAATGGCTGGGACGTGGAGGTGTCTGCTGTT
GGCAACCAGTTCAACGGCGGGTGCCTTCTCGTGGCCATGGTACCTGAGTTTAAGGAGTTC
ACCACACGTGAAAAGTACCAGCTCACCCTGTTCCCCCACCAGTTCATTAGCCCCAGAACC
AACATGACCGCG------CACATCACGGTCCCGTACCTTGGTGTGAACAGGTATGACCAG
TACAACAAACACAAACCCTGGACGTTGGTGGTGATGGTGGTCTCGCCACTTACCACTAGC
---TCCATTGGTGCATCACAGATTAAGGTCTACACCAACATCGCCCCGACCCACGTTCAC
GTGGCTGGCGAGCTCCCGTCGAAAGAGGGGATCGTGCCGGTCGCCTGCTCGGACGGGTAC
GGTGGCTTGGTGACAACAGACCCTAAAACAGCTGACCCTGCTTACGGTATGGTGTACAAC
CCACCTAGGACCAACTACCCCGGGCGGTTTACAAACTTGTTGGACGTGGCAGAGGCGTGT
CCCACCTTCCTCTGTTTCGACGACGGGAAACCGTACGTTGTGACAAGAACGGAC---GAG
CAGCGCCTCTTGGCCAAGTTTGACCTTTCCCTTGCTGCAAAGCACATGTCAAACACCTAC
CTTTCAGGGATAGCACAGTACTACGCACAGTACTCTGGCACCATCAATTTGCACTTCATG
TTTACTGGTTCCACTGACTCAAAGGCCCGTTACATGGTGGCCTACGTCCCGCCCGGC---
---GTGACAACGCCACCGGACACGCCTGAGAGAGCTGCACACTGCATCCATGCAGAATGG
GACACGGGGCTAAACTCCAAATTCACTTTTTCAATCCCGTACGTATCTGCTGCTGATTAC
GCGTACACAGCGTCCGATGTGGCAGACACAACAAACGTACAGGGATGGGTTTGCATCTAC
CAAATCACCCATGGGAAGGCCGAACAAGACACTCTGGTTGTGTCGGTCAGCGCCGGCAAA
GACTTTGAGCTGCGCCTCCCCATTGACCCCCGTGCGCAAACCACCGCCACCGGGGAATCA
GCAGACCCCGTCACAACCGCCGTCGAGAACTACGGTGGTGAGACACAAGTACAGCGACGC
CACCACACCGACGTCAGCTTCATAATGGACAGGTTTGCGCAAATCAAGCCTGTG---AGC
CCCACACATGTCATTGACCTCATGCAAACACACCAATACGGGCTGGTGGGCGCTATGTTG
CGCGCGGCCACTTACTACTTTTCTGATCTTGAGATTGTGGTGAACCACACGGGTCGC---
CTAACGTGGGTACCCAATGGAGCACCTGAGGCAGCACTGGACAACACGAGCAACCCCACT
GCTTACCACAAAGCACCGTTCACAAGGCTTGCACTCCCTTACACCGCGCCACACCGCGTG
TTGGCAACTGTGTACAACGGGACTAGCAAGTACTCT---------------GCGCCTGCA
ACACGGCGAGGTGACTTGGGGTCTCTCGCGGCGAGGCTCGCCGCACAG------------
CTTCCTGCCTCCTTCAACTACGGCGCGATTCGAGCCACGGAGATCCAAGAACTCCTCGTG
CGCATGAAGCGTGCCGAGCTCTACTGCCCCAGGCCACTGCTG---GCGGTGGAGGTGACG
TCACAAGACAGACACAAGCAGAAAATCATTGCCCCTGCAAAGCAACTCCTGAACCTTGAC
CTGCTCAAGTTGGCGGGAGACGTTGAGTCCAACCCTGGG------
>ACX54401
------------------------------------------------------ATGAAC
ACAACTGACTGCTTTATCGCT---TTGTTGCACGCCATCAGAGAGATTAAGGCACGACTG
---TTTTCCAGGACACAAGAGAAA------ATGGAATTCACGCTTTACAACGGTGAGAAG
AAAACTTTTTACTCTAGGCCCAACAACCACGACAACTGTTGGTTGAACACCATCCTCCAA
CTGTTCAGGTACGTCGACGAACCATTCTTCGACTGGGTCTATGAATCACCTGAGAACCTC
ACTCTTGAGGCGATTGAGCAATTGGAACAGGTCACTGGTCTTGAGCTGCACGAGGGTGGC
CCACCCGCTCTCGTAATTTGGAACATTAAGCACTTGCTCCACACCGGAATCGGTACCGCC
TCGCGACCTAGTGAGGTGTGTATGGTAGACGGGACGGACATGTGTCTGGCTGATTTCCAT
GCTGGCATTTTCCTGAAAGGGCAGGAACACGCAGTGTTTGCCTGTGTTACCTCCAACGGG
TGGTACGCGATTGACGACGAGGACTTTTACCCCTGGACACCAGACCCGTCTGATGTCCTG
GTGTTTGTCCCGTATGATCAAGAACCACTCAACGGAGAATGGAAAACAAAGGTTCAGAGG
CGACTTAAAGGGGCAGGGCAATCTAGCCCCGCCACCGGGTCGCAGAACCAGTCAGGCAAT
ACCGGCAGCATCATTAACAACTACTACATGCAGCAGTACCAGAACTCCATGGACACACAA
CTTGGTGACAACGCCATCAGCGGAGGATCCAACGAGGGGTCCACGGACACAACCTCTACC
CACACAACCAACACCCAAAACAATGACTGGTTCTCAAAACTGGCAAGTTCTGCATTCACC
GGTCTTTTCGGCGCACTGCTCGCCGACAAGAAGACCGAAGAGACAACTCTTCTGGAGGAC
CGTATCCTCACCACTCGTAACGGACACACCACCTCTACAACTCAGTCGAGTGTGGGGGTC
ACCTACGGGTATTCAACTGGTGAGGACCACGTTTCTGGACCTAACACATCAGGTTTGGAG
ACGCGGGTGGTACAAGCTGAAAGGTTCTTCAAGAAGCACTTGTTTGATTGGACAACGGAC
AAACCCTTTGGTCACATTGAAAAGCTGGAACTTCCCACTGATCACAAAGGTGTCTACGGA
CAGCTGGTGGACTCCTTTGCATACATGAGAAATGGCTGGGACGTGGAGGTGTCTGCTGTT
GGCAACCAGTTCAACGGCGGGTGCCTTCTCGTGGCCATGGTACCTGAGTTTAAGGAGTTC
ACCACACGTGAAAAGTACCAGCTCACCCTGTTCCCCCACCAGTTCATTAGCCCCAGAACC
AACATGACCGCG------CACATCACGGTCCCGTACCTTGGTGTGAACAGGTATGACCAG
TACAACAAACACAAACCCTGGACGTTGGTGGTGATGGTGGTTTCGCCACTTACCACTAGC
---TCCATTGGTGCATCACAGATTAAGGTCTACACCAACATCGCCCCGACCCACGTTCAC
GTGGCTGGCGAGCTCCCGTCGAAAGAGGGGATCGTGCCGGTCGCCTGCTCGGACGGGTAC
GGTGGCCTGGTGACAACAGACCCTAAAACAGCTGACCCTGCTTACGGTATGGTGTACAAC
CCACCTAGGACCAACTACCCCGGGCGGTTTACAAACTTGTTGGACGTGGCAGAGGCGTGT
CCCACCTTCCTCTGTTTCGACGACGGGAAACCGTATGTTGTGACAAGAGCGGAC---GAG
CAGCGCCTCTTGGCCAAGTTTGACCTTTCCCTTGCTGCGAAGCACATGTCAAACACCTAC
CTTTCAGGGATAGCACAGTACTACGCACAGTACTCTGGCACCATTAATTTGCACTTCATG
TTTACTGGTTCCACTGACTCAAAGGCCCGTTACATGGTGGCTTACGTCCCGCCCGGC---
---GTGACAACGCCACCGGACACGCCTGAGAGAGCTGCGCACTGCATCCACGCAGAATGG
GACACGGGGCTAAACTCCAAATTCACTTTTTCAATCCCGTACGTATCTGCTGCAGATTAC
GCGTACACAGCGTCCGATGTGGCAGACACAACAAACGTACAGGGATGGGTTTGCATCTAC
CAAATCACCCATGGGAAGGCCGAACAAGACACTCTGGTTGTGTCGGTCAGCGCCGGCAAA
GACTTTGAGCTGCGCCTCCCCATTGACCCCCGTGCGCAAACCACCGCCACCGGGGAATCA
GCAGACCCCGTCACAACCACCGTCGAGAACTACGGTGGTGAGACACAAGTGCAGCGACGC
CACCACACCGACGTCAGCTTCATAATGGACAGGTTTGTGCAAATCAAGCCTGTG---AGC
CCCACACATGTCATTGACCTCATGCAAACACACCAACACGGGCTGGTGGGCGCTATGTTG
CGCGCGGCCACCTACTACTTTTCTGATCTTGAGATTGTGGTGAACCACACGGGTCGC---
CTAACGTGGGTACCCAATGGAGCACCTGAGGCAGCACTGGACAACACGAGCAACCCCACT
GCTTACCACAAAGCACCGTTCACAAGGCTTGCACTCCCTTACACCGCGCCACACCGCGTG
TTGGCAACTGTGTACAACGGGACTAGCAAGTACTCT---------------GCGCCTGCA
ACACGGCGAGGTGACTTGGGGTCTCTCGCGGCGAGGCTCGCCGCACAG------------
CTTCCTGCCTCCTTCAACTACGGCGCGATTCGAGCCACGGAGATCCAAGAACTCCTCGTG
CGCATGAAGCGTGCCGAGCTCTACTGCCCCAGGCCACTGCTG---GCGGTGGAGGTGACG
TCACAAGACAGACACAAGCAGAAAATCATTGCCCCTGCAAAGCAACTCCTGAACCTTGAC
CTGCTCAAGTTGGCGGGAGACGTTGAGTCCAACCCTGGG------
>ACX54400
------------------------------------------------------ATGAAC
ACAACTGACTGCTTTATCGCT---TTGTTGCACGCCATCAGAGAGATTAAGGCACGACTG
---TTTTCCAGGACACAAGAGAAA------ATGGAATTCACGCTTTACAACGGTGAGAAG
AAAACTTTTTACTCTAGGCCCAACAACCACGACAACTGTTGGTTGAACACCATCCTCCAA
CTGTTCAGGTACGTCGACGAACCATTCTTCGACTGGGTCTATGAATCACCTGAGAACCTC
ACTCTTGAGGCGATTGAGCAATTGGAACAGGTCACTGGTCTTGAGCTGCACGAGGGTGGC
CCACCCGCTCTCGTAATTTGGAACATTAAGCACTTGCTCCACACCGGAATCGGTACCGCC
TCGCGACCTAGTGAGGTGTGTATGGTAGACGGGACGGACATGTGTCTGGCTGATTTCCAT
GCTGGCATTTTCCTGAAAGGGCAGGAACACGCAGTGTTTGCCTGTGTTACCTCCAACGGG
TGGTACGCGATTGACGACGAGGACTTTTACCCCTGGACACCAGACCCGTCTGATGTCCTG
GTGTTTGTCCCGTATGATCAAGAACCACTCAACGGAGAATGGAAAACAAAGGTTCAGAGG
CGACTTAAAGGGGCAGGGCAATCTAGCCCCGCCACCGGGTCGCAGAACCAGTCAGGCAAT
ACCGGCAGCATCATTAACAACTACTACATGCAGCAGTACCAGAACTCCATGGACACACAA
CTTGGTGACAACGCCATCAGCGGAGGATCCAACGAGGGGTCCACGGACACAACCTCTACC
CACACAACCAACACCCAAAACAATGACTGGTTCTCAAAACTGGCAAGTTCTGCATTCACC
GGTCTTTTCGGCGCACTGCTCGCCGACAAGAAGACCGAAGAGACAACTCTTCTGGAGGAC
CGTATCCTCACCACTCGTAACGGACACACCACCTCTACAACTCAGTCGAGTGTGGGGGTC
ACCTACGGGTATTCAACTGGTGAGGACCACGTTTCTGGACCTAACACATCAGGTTTGGAG
ACGCGGGTGGTACAAGCTGAAAGGTTCTTCAAGAAGCACTTGTTTGATTGGACAACGGAC
AAACCCTTTGGTCACATTGAAAAGCTGGAACTTCCCACTGATCACAAAGGTGTCTACGGA
CAGCTGGTGGACTCCTTTGCATACATGAGAAATGGCTGGGACGTGGAGGTGTCTGCTGTT
GGCAACCAGTTCAACGGCGGGTGCCTTCTCGTGGCCATGGTACCTGAGTTTAAGGAGTTC
ACCACACGTGAAAAGTACCAGCTCACCCTGTTCCCCCACCAGTTCATTAGCCCCAGAACC
AACATGACCGCG------CACATCACGGTCCCGTACCTTGGTGTGAACAGGTATGACCAG
TACAACAAACACAAACCCTGGACGTTGGTGGTGATGGTGGTTTCGCCACTTACCACTAGC
---TCCATTGGTGCATCACAGATTAAGGTCTACACCAACATCGCCCCGACCCACGTTCAC
GTGGCTGGCGAGCTCCCGTCGAAAGAGGGGATCGTGCCGGTCGCCTGCTCGGACGGGTAC
GGTGGCCTGGTGACAACAGACCCTAAAACAGCTGACCCTGCTTACGGTATGGTGTACAAC
CCACCTAGGACCAACTACCCCGGGCGGTTTACAAACTTGTTGGACGTGGCAGAGGCGTGT
CCCACCTTCCTCTGTTTCGACGACGGGAAACCGTATGTTGTGACAAGAGCGGAC---GAG
CAGCGCCTCTTGGCCAAGTTTGACCTTTCCCTTGCTGCGAAGCACATGTCAAACACCTAC
CTTTCAGGGATAGCACAGTACTACGCACAGTACTCTGGCACCATTAATTTGCACTTCATG
TTTACTGGTTCCACTGACTCAAAGGCCCGTTGCATGGTGGCTTACGTCCCGCCCGGC---
---GTGACAACGCCACCGGACACGCCTGAGAGAGCTGCGCACTGCATCCACGCAGAATGG
GACACGGGGCTAAACTCCAAATTCACTTTTTCAATCCCGTACGTATCTGCTGCAGATTAC
GCGTACACAGCGTCCGATGTGGCAGACACAACAAACGTACAGGGATGGGTTTGCATCTAC
CAAATCACCCATGGGAAGGCCGAACAAGACACTCTGGTTGTGTCGGTCAGCGCCGGCAAA
GACTTTGAGCTGCGCCTCCCCATTGACCCCCGTGCGCAAACCACCGCCACCGGGGAATCA
GCAGACCCCGTCACAACCACCGTCGAGAACTACGGTGGTGAGACACAAGTGCAGCGACGC
CACCACACCGACGTCAGCTTCATAATGGACAGGTTTGTGCAAATCAAGCCTGTG---AGC
CCCACACATGTCATTGACCTCATGCAAACACACCAACACGGGCTGGTGGGCGCTATGTTG
CGCGCGGCCACCTACTACTTTTCTGATCTTGAGATTGTGGTGAACCACACGGGTCGC---
CTAACGTGGGTACCCAATGGAGCACCTGAGGCAGCACTGGACAACACGAGCAACCCCACT
GCTTACCACAAAGCACCGTTCACAAGGCTTGCACTCCCTTACACCGCGCCACACCGCGTG
TTGGCAACTGTGTACAACGGGACTAGCAAGTACTCT---------------GCGCCCGCA
ACACGGCGAGGTGACTTGGGGTCTCTCGCGGCGAGGCTCGCCGCACAG------------
CTTCCTGCCTCCTTCAACTACGGCGCGATTCGAGCCACGGAGATCCAAGAACTCCTCGTG
CGCATGAAGCGTGCCGAGCTCTACTGCCCCAGGCCACTGCTG---GCGGTGGAGGTGACG
TCACAAGACAGACACAAGCAGAAAATCATTGCCCCTGCAAAGCAACTCCTGAACCTTGAC
CTGCTCAAGTTGGCGGGAGACGTTGAGTCCAACCCTGGG------
>ACX54403
------------------------------------------------------ATGAAC
ACAACTGACTGCTTTATCGCT---TTGTTGCACGCCATCAGAGAGATTAAGGCACGACTG
---TTTTCCAGGACACAAGAGAAA------ATGGAATTCACGCTTTACAACGGTGAGAAG
AAAATTTTTTACTCTAGGCCCAACAACCACGACAACTGTTGGTTGAACACCATCCTCCAA
CTGTTCAGGTACGTCGACGAACCATTCTTCGACTGGGTCTATGAATCACCTGAGAACCTC
ACTCTTGAGGCGATTAAGCAATTGGAACAGGTCACTGGTCTTGAGCTGCACGAGGGTGGC
CCACCCGCCCTCGTAATTTGGAACATCAAGCACTTGCTCCACACCGGAATCGGTACCGCC
TCGCGACCTAGTGAGGTGTGTATGGTAGACGGGACGGACATGTGTCTGGCTGATTTCCAT
GCTGGCATTTTCCTGAAAGGGCAGGAACACGCAGTGTTTGCCTGTGTTACCTCCAACGGG
TGGTACGCGATTGACGACGAGGACTTTTACCCCTGGACACCAGACCCGTCTGATGTCCTG
GTGTTTGTCCCGTATGATCAAGAACCACTCAACGGAGAATGGAAAACAAAGGTTCAGAGG
CGACTTAAAGGGGCAGGGCAATCTAGCCCCGCCACCGGGTCGCAGAACCAGTCAGGCAAT
ACCGGCAGCATCATTAACAACTACTACATGCAGCAGTACCAGAACTCCATGGACACACAA
CTTGGTGACAACGCCATCAGCGGAGGATCCAACGAGGGGTCCACGGACACAACCTCTACC
CACACAACCAACACCCAAAACAATGACTGGTTCTCAAAACTGGCAAGTTCTGCATTCACC
GGTCTTTTCGGCGCACTGCTCGCCGACAAGAAGACCGAAGAGACAACTCTTCTGGAGGAC
CGTATCCTCACCACTCGTAATGGACACACCACCTCTACAACTCAGTCGAGTGTGGGGGTC
ACCTACGGGTATTCAACTGGTGAGGACCACGTTTCTGGACCTAACACATCAGGTTTGGAG
ACGCGGGTGGTGCAAGCTGAAAGGTTCTTCAAGAAGCACTTGTTTGATTGGACAACGGAC
AAACCCTTTGGTCACATTGAAAAGCTGGAACTTCCCACTGATCACAAAGGTGTCTACGGA
CAGCTGGTGGACTCCTTTGCATACATGAGAAATGGCTGGGACGTGGAGGTGTCTGCTGTT
GGCAACCAGTTCAACGGCGGGTGCCTTCTCGTGGCCATGGTACCTGAGTTTAAGGAGTTC
ACCACACGTGAAAAGTACCAGCTCACCCTGTTCCCCCACCAGTTCATTAGCCCCAGAACC
AACATGACCGCG------CACATCACGGTCCCGTACCTTGGTGTGAACAGGTATGACCAG
TACAACAAACACAAACCCTGGACGTTGGTGGTGATGGTGGTTTCGCCACTTACCACTAGC
---TCCATTGGTGCATCACAGATTAAGGTCTACACCAACATCGCCCCGACCCACGTTCAC
GTGGCTGGCGAGCTCCCGTCGAAAGAGGGGATCGTGCCGGTCGCCTGCTCGGACGGGTAC
GGTGGCCTGGTGACAACAGACCCTAAAACAGCTGACCCTGCTTACGGTATGGTGTACAAC
CCACCTAGGACCAACTACCCCGGGCGGTTTACAAACTTGTTGGACGTGGCAGAGGCGTGT
CCCACCTTCCTCTGTTTCGACGACGGGAAACCGTACGTTGTGACAAGAGCGGAC---GAG
CAGCGCCTCTTGGCCAAGTTTGACCTTTCCCTTGCTGCAAAGCACATGTCAAACACCTAC
CTTTCAGGGATAGCACAGTACTACGCACAGTACTCTGGCACCATCAATTTGCACTTCATG
TTTACTGGTTCCACTGACTCAAAGGCCCGTTACATGGTGGCTTACGTCCCGCCCGGC---
---GTGACAACGCCACCGGACACGCCTGAGAGAGCTGCGCACTGCATCCACGCAGAATGG
GACACGGGGCTAAACTCCAAATTCACTTTTTCAATCCCGTACGTATCTGCTGCAGATTAC
GCGTACACAGCGTCCGATGTGGCAGACACGACAAACGTACAGGGATGGGTTTGCATCTAC
CAAATCACCCATGGGAAGGCCGAACAAGACACTCTGGTTGTGTCGGTCAGCGCCGGCAAA
GACTTTGAGCTGCGCCTCCCCATTGACCCCCGTGCGCAAACCACCGCCACCGGGGAATCA
GCAGACCCCGTCACAACCACCGTCGAGAACTACGGTGGTGAGACACAAGTGCAGCGACGC
CACCACACCGACGTCAGCTTCATAATGGACAGGTTTGTGCAAATCAAGCCTGTG---AGC
CCCACACATGTCATTGATCTCATGCAAACACACCAACACGGGCTGGTGGGCGCTATGTTG
CGCGCGGCCACCTACTACTTTTCTGATCTTGAGATTGTGGTGAACCACACGGGTCGC---
CTAACGTGGGTACCCAATGGAGCACCTGAGGCAGCACTGGACAACACGAGCAACCCCACT
GCTTACCACAAAGCACCGTTCACAAGGCTTGCACTCCCTTACACCGCGCCACACCGCGTG
TTGGCAACTGTGTACAACGGGACTAGCAAGTACTCT---------------GCGCCTGCA
ACACGGCGAGGTGACTTGGGGTCTCTCGCGGCGAGGCTCGCCGCACAG------------
CTTCCTGCCTCCTTCAACTACGGCGCGATTCGAGCCACGGAGATCCAAGAACTCCTCGTG
CGCATGAAGCGTGCCGAGCTCTACTGCCCCAGGCCACTGCTG---GCGGTGGAGGTGACG
TCACAAGACAGACACAAGCAGAAAATCATTGCCCCTGCAAAGCAACTCCTGAACCTTGAC
CTGCTCAAGTTGGCGGGAGACGTTGAGTCCAACCCTGGG------
>ACX54402
------------------------------------------------------ATGAAC
ACAACTGACTGCTTTATCGCT---TTGTTGCACGCCATCAGAGAGATTAAGGCACGACTG
---TTTTCCAGGACACAAGAGAAA------ATGGAATTCACGCTTTACAACGGTGAGAAG
AAAACTTTTTACTCTAGGCCCAACAACCACGACAACTGTTGGTTGAACACCATCCTCCAA
CTGTTCAGGTACGTCGACGAACCATTCTTCGACTGGGTCTATGAATCACCTGAGAACCTC
ACTCTTGAGGCGATTAAGCAATTGGAACAGGTCACTGGTCTTGAGCTGCACGAGGGTGGC
CCACCCGCCCTCGTAATTTGGAACATCAAGCACTTGCTCCACACCGGAATCGGTACCGCC
TCGCGACCTAGTGAGGTGTGTATGGTAGACGGGACGGACATGTGTCTGGCTGATTTCCAT
GCTGGCATTTTCCTGAAAGGGCAGGAACACGCAGTGTTTGCCTGTGTTACCTCCAACGGG
TGGTACGCGATTGACGACGAGGACTTTTACCCCTGGACACCAGACCCGTCTGATGTCCTG
GTGTTTGTCCCGTATGATCAAGAACCACTCAACGGAGAATGGAAAACAAAGGTTCAGAGG
CGACTTAAAGGGGCAGGGCAATCTAGCCCCGCCACCGGGTCGCAGAACCAGTCAGGCAAT
ACCGGCAGCATCATTAACAACTACTACATGCAGCAGTACCAGAACTCCATGGACACACAA
CTTGGTGACAACGCCATCAGCGGAGGATCCAACGAGGGGTCCACGGACACAACCTCTACC
CACACAACCAACACCCAAAACAATGACTGGTTCTCAAAACTGGCAAGTTCTGCATTCACC
GGTCTTTTCGGCGCACTGCTCGCCGACAAGAAGACCGAAGAGACAACTCTTCTGGAGGAC
CGTATCCTCACCACTCGTAATGGACACACCACCTCTACAACTCAGTCGAGTGTGGGGGTC
ACCTACGGGTATTCAACTGGTGAGGACCACGTTTCTGGACCTAACACATCAGGTTTGGAG
ACGCGAGTGGTACAAGCTGAAAGGTTCTTCAAGAAGCACTTGTTTGATTGGACAACGGAC
AAACCCTTTGGTCACATTGAAAAGCTGGAACTTCCCACTGATCACAAAGGTGTCTACGGA
CAGCTGGTGGACTCCTTTGCATACATGAGAAATGGCTGGGACGTGGAGGTGTCTGCTGTT
GGCAACCAGTTCAACGGCGGGTGCCTTCTCGTGGCCATGGTACCTGAGTTTAAGGAGTTC
ACCACACGTGAAAAGTACCAGCTCACCCTGTTCCCCCACCAGTTCATTAGCCCCAGAACC
AACATGACCGCG------CACATCACGGTCCCGTACCTTGGTGTGAACAGGTATGACCAG
TACAACAAACACAAACCCTGGACGTTGGTGGTGATGGTGGTTTCGCCACTTACCACTAGC
---TCCATTGGTGCATCACAGATTAAGGTCTACACCAACATCGCCCCGACCCACGTTCAC
GTGGCTGGCGAGCTCCCGTCGAAAGAGGGGATCGTGCCGGTCGCCTGCTCGGACGGGTAC
GGTGGCCTGGTGACAACAGACCCTAAAACAGCTGACCCTGCTTACGGTATGGTGTACAAC
CCACCTAGGACCAACTACCCCGGGCGGTTTACAAACTTGTTGGACGTGGCAGAGGCGTGT
CCCACCTTCCTCTGTTTCGACGACGGGAAACCGTACGTTGTGACAAGAACGGAC---GAG
CAGCGCCTCTTGGCCAAGTTTGACCTTTCCCTTGCTGCAAAGCACATGTCAAACACCTAC
CTTTCAGGGATAGCACAGTACTACGCACAGTACTCTGGCACCATCAATTTGCACTTCATG
TTTACTGGTTCCACTGACTCAAAGGCCCGTTACATGGTGGCTTACGTCCCGCCCGGC---
---GTGACAGCGCCACCGGACACGCCTGAGAGAGCTGCGCACTGCATCCACGCAGAATGG
GACACGGGGCTAAACTCCAAATTCACTTTTTCAATCCCGTACGTATCTGCTGCAGATTAC
GCGTACACAGCGTCCGATGTGGCGGACACAACAAACGTACAGGGATGGGTTTGCATCTAC
CAAATCACCCATGGGAAGGCCGAACAAGACACTCTGGTTGTGTCGGTCAGCGCCGGCAAA
GACTTTGAGCTGCGCCTCCCCATTGACCCCCGTGCGCAAACCACCGCCACCGGGGAATCA
GCAGACCCCGTCACAACCACCGTCGAGAACTACGGTGGTGAGACACAAGTGCAGCGACGC
CACCACACCGACGTCAGCTTCATAATGGACAGGTTTGTGCAAATCAAGCCTGTG---AGC
CCCACACATGTCATTGACCTCATGCAAACACACCAACACGGGCTGGTGGGCGCTATGTTG
CGCGCGGCCACCTACTACTTTTCTGATCTTGAGATTGTGGTGAACCACACGGGTCGC---
CTAACGTGGGTACCCAATGGAGCACCTGAGGCAGCACTGGACAACACGAGCAACCCCACT
GCTTACCACAAAGCACCGTTCACAAGGCTTGCACTCCCTTACACCGCGCCACACCGCGTG
TTGGCAACTGTGTACAACGGGACTAGCAAGTACTCT---------------GCGCCTGCA
ACACGGCGAGGTGACTTGGGGTCTCTCGCGGCGAGGCTCGCCGCACAG------------
CTTCCTGCCTCCTTCAACTACGGCGCGATTCGAGCCACGGAGATCCAAGAACTCCTCGTG
CGCATGAAGCGTGCCGAGCTCTACTGCCCCAGGCCACTGCTG---GCGGTGGAGGTGACG
TCACAAGACAGACACAAGCAGAAAATCATTGCCCCTGCAAAGCAACTCCTGAACCTTGAC
CTGCTCAAGTTGGCGGGAGACGTTGAGTCCAACCCTGGG------
>AAT01706
------------------------------------------------------ATGAAT
ACAACTGACTGTTTTATCGCT---TTGCTCTACGCTCTTAGAGAGATCAAAGCGTTTCTT
---CTTTCACGGACACAAGGAAAG------ATGGAACTCACACTTTACAACGGTGAAAAG
AAGACTTTCTACTCCAGACCCAACAACCACGACAACTGTTGGCTTAACACCATTCTCCAG
TTGTTCAGGTACGTCGATGAGCCTTTCTTCGACTGGGTCTATGACTCGCCTGAGAACCTC
ACCTGTGAGGCAATTAGGCAGTTGGAAGAGATAACTGGTCTTGAGCTACACGAGGGTGGA
CCACCCGCCCTCGTCATCTGGAACATCAAACACTTGCTCCACACTGGGATCGGCACTGCC
TCACGACCTAGTGAAGTGTGCATGGTTGACGGAACGGACATGTGCTTGGCTGACTTCCAC
GCTGGCATTTTCTTGAAAGGACAGGAACATGCTGTGTTTGCCTGCGTCACCTCCAACGGG
TGGTACGCGATCGACGATGAGGACTTTTACCCCTGGACGCCGGACCCGTCCGATGTCTTG
GTGTTTGTCCCGTATGACCAAGAACCGCTCAATGGAGAGTGGAAAGCAAAAGTCCAGAAG
CGGCTCAAGGGAGCCGGGCAATCCAGTCCGGCGACTGGGTCGCAGAACCAGTCAGGCAAC
ACTGGGAGTATTATTAACAACTACTACATGCAACAGTACCAGAACTCCATGGACACCCAA
TTAGGTGACAACGCTATAAGCGGAGGCTCCAATGAGGGATCCACGGACACAACTTCCACC
CACACAACCAACACTCAGAACAACGACTGGTTTTCAAAGCTTGCCAGTTCTGCTTTCAGC
GGTCTTTTCGGCGCCCTTCTCGCCGATAAGAAGACCGAGGAGACCACTCTCCTCGAGGAC
CGCATTCTCACCACCCGCAACGGGCACACCACCTCCACAACCCAATCGAGTGTGGGAGTC
ACGTACGGGTACTCCACCCAGGAAGATCATGTTTCCGGACCTAACACATCTGGTTTGGAG
ACGCGGGTGGTGCAGGCAGAAAGATTTTTCAAGAAGCACCTGTTTGATTGGACACCGGAC
AAAGCTTTTGGGCACTTAGAGAAGTTGGAACTTCCCACTGACCACAAGGGAGTCTACGGA
CACTTGGTGGACTCATTTGCATACATGAGAAATGGCTGGGACGTGGAGGTGTCCGCTGTT
GGCAACCAGTTTAACGGCGGGTGTCTCCTGGTGGCCATGGTCCCTGAATGGAAAGAGTTC
ACCCCGCGTGAGAAGTACCAGCTCACTTTGTTTCCACACCAGTTCATCAGCCCCAGAACC
AACATGACTGCC------CACATCGTAGTCCCGTACCTTGGTGTGAACAGGTACGACCAG
TATAAGAAGCACAAACCCTGGACGCTGGTTGTGATGGTGGTCTCACCGCTCACCACCAAC
---ACTGTTAGTGCAGGACAAATCAAGGTTTATGCCAACATTGCCCCGACTCACGTTCAC
GTGGCCGGCGAGCTCCCCTCGAAAGAGGGGATTGTACCGGTCGCTTGTTCGGACGGGTAC
GGTGGCTTGGTGACAACAGACCCAAAAACAGCTGACCCTGTTTATGGTATGGTGTACAAC
CCCCCCAGGACAAACTACCCCGGGCGGTTCACAAACCTGTTGGATGTGGCTGAGGCCTGC
CCCACCTTTCTCTGTTTCGACGAAGGGAAACCGTACGTTGTGACAAGAACGGAC---GAG
CAGCGTCTTCTGGCCAAGTTCGACGTCTCTCTTGCTGCAAAGCACATGTCAAACACCTAC
CTTTCAGGGATAGCACAGTACTACGCACAGTACTCTGGTACCATCAACCTGCACTTCATG
TTTACCGGCTCCACGGATTCAAAAGCCCGCTACATGGTGGCGTACGTTCCACCCGGT---
---GTGGAGACACCGCCGGACACGCCTGAGAAAGCTGCACACTGCATCCATGCTGAGTGG
GACACAGGGTTGAACTCCAAGTTTACTTTCTCTATCCCGTACGTGTCTGCCGCAGATTAC
GCGTACACTGCGTCTGATGTGGCAGAAACAACAAACGTACAGGGATGGGTCTGCATATAC
CAAATTACACACGGGAAAGCTGAACAAGACACTCTGGTTGTGTCGGTTAGCGCCGGCAAG
GACTTTGAGTTGCGCCTCCCGATTGACCCCCGCTCACAAACCACTACCACCGGGGAGTCT
GCAGACCCTGTCACCACCACTGTTGAAAACTACGGCGGTGAGACACAAGTCCAACGACGT
CAGCACACCGACGTTACTTTCATAATGGACAGATTTGTAAAGATACAAAACTTG---AAC
CCCACACATGTCATTGACCTCATGCAAACCCACCAACACGGGTTGGTAGGTGCCCTGTTA
CGTGCTGCTACGTACTACTTCTCTGACCTGGAGATTGTGGTACGCCATGACGGTAAC---
CTAACCTGGGTACCCAATGGAGCACCCGAGGCAGCTCTGTCTAACACGGGCAACCCCACC
GCCTACCTCAAGGCACCATTTACGAGGCTCGCGCTCCCCTACACCGCGCCACACCGCGTG
TTGGCAACAGTGTACAACGGGACGAGCAAGTACTCC------------GCAGGTGGTACG
GGCAGACGGGGCGACCTAGGGCCTCTCGCGGCGAGGGTCGCCGCTCAG------------
CTTCCTGCTTCTTTCAACTTTGGTGCAATTCAAGCCACGACCATCCACGAGCTCCTCGTG
CGCATGAAGCGTGCCGAACTCTACTGCCCCAGACCACTGTTG---GCAGTGGAGGTGTCG
TCTCAAGACAGACACAAACAGAAGATCATTGCACCTGCAAAACAACTTTTGAACTTCGAT
TTGCTCAAGTTGGCAGGAGACGTTGAGTCCAACCCCGGG------
>AAT01707
------------------------------------------------------ATGAAT
ACAACTGACTGTTTTATCGCT---TTGCTCTACGCTCTTAGAGAGATCAAAGCGTTTCTT
---CTTTCACGGACACAAGGAAAG------ATGGAACTCACACTTTACAACGGTGAAAAG
AAGACTTTCTACTCCAGACCCAACAACCACGACAACTGTTGGCTTAACACCATTCTCCAG
TTGTTCAGGTACGTCGATGAGCCTTTCTTCGACTGGGTCTATGACTCGCCTGAGAACCTC
ACCTGTGAGGCAATTAGGCAGTTGGAAGAGATAACTGGTCTTGAGCTACACGAGGGTGGA
CCACCCGCCCTCGTCATCTGGAACATCAAACACTTGCTCCACACTGGGATCGGCACTGCC
TCACGACCTAGTGAAGTGTGCATGGTTGACGGAACGGACATGTGCTTGGCTGACTTCCAC
GCTGGCATTTTCTTGAAAGGACAGGAACATGCTGTGTTTGCCTGCGTCACCTCCAACGGG
TGGTACGCGATCGACGATGAGGACTTTTACCCCTGGACGCCGGACCCGTCCGATGTCTTG
GTGTTTGTCCCGTATGACCAAGAACCGCTCAATGGAGAGTGGAAAGCAAAAGTCCAGAAG
CGGCTCAAGGGAGCCGGGCAATCCAGTCCGGCGACTGGGTCGCAGAACCAGTCAGGCAAC
ACTGGGAGTATTATTAACAACTACTACATGCAACAGTACCAGAACTCCATGGACACCCAA
TTAGGTGACAACGCTATAAGCGGAGGCTCCAATGAGGGATCCACGGACACAACTTCCACC
CACACAACCAACACTCAGAACAACGACTGGTTTTCAAAGCTTGCCAGTTCTGCTTTCAGC
GGTCTTTTCGGCGCCCTTCTCGCCGATAAGAAGACCGAGGAGACCACTCTCCTCGAGGAC
CGCATTCTCACCACCCGCAACGGGCACACCACCTCCACAACCCAATCGAGTGTGGGAGTC
ACGTACGGGTACTCCACCCAGGAAGATCATGTTTCCGGACCTAACACATCTGGTTTGGAG
ACGCGGGTGGTGCAGGCAGAAAGATTTTTCAAGAAGCACCTGTTTGATTGGACACCGGAC
AAAGCTTTTGGGCACTTAGAGAAGTTGGAACTTCCCACTGACCACAAGGGAGTCTACGGA
CACTTGGTGGACTCATTTGCATACATGAGAAATGGCTGGGACGTGGAGGTGTCCGCTGTT
GGCAACCAGTTTAACGGCGGGTGTCTCCTGGTGGCCATGGTCCCTGAATGGAAAGAGTTC
ACCCCGCGTGAGAAGTACCAGCTCACTTTGTTTCCACACCAGTTCATCAGCCCCAGAACC
AACATGACTGCC------CACATCGTAGTCCCGTACCTTGGTGTGAACAGGTACGACCAG
TATAAGAAGCACAAACCCTGGACGCTGGTTGTGATGGTGGTCTCACCGCTCACCACCAAC
---ACTGTTAGTGCAGGACAAATCAAGGTTTATGCCAACATTGCCCCGACTCACGTTCAC
GTGGCCGGCGAGCTCCCCTCGAAAGAGGGGATTGTACCGGTCGCTTGTTCGGACGGGTAC
GGTGGCTTGGTGACAACAGACCCAAAAACAGCTGACCCTGTTTATGGTATGGTGTACAAC
CCCCCCAGGACAAACTACCCCGGGCGGTTCACAAACCTGTTGGATGTGGCTGAGGCCTGC
CCCACCTTTCTCTGTTTCGACGAAGGGAAACCGTACGTTGTGACAAGAACGGAC---GAG
CAGCGTCTTCTGGCCAAGTTCGACGTCTCTCTTGCTGCAAAGCACATGTCAAACACCTAC
CTTTCAGGGATAGCACAGTACTACGCACAGTACTCTGGTACCATCAACCTGCACTTCATG
TTTACCGGCTCCACGGATTCAAAAGCCCGCTACATGGTGGCGTACGTTCCACCCGGT---
---GTGGAGACACCGCCGGACACGCCTGAGAAAGCTGCACACTGCATCCATGCTGAGTGG
GACACAGGGTTGAACTCCAAGTTTACTTTCTCTATCCCGTACGTGTCTGCCGCAGATTAC
GCGTACACTGCGTCTGATGTGGCAGAAACAACAAACGTACAGGGATGGGTCTGCATATAC
CAAATTACACACGGGAAAGCTGAACAAGACACTCTGGTTGTGTCGGTTAGCGCCGGCAAG
GACTTTGAGTTGCGCCTCCCGATTGACCCCCGCTCACAAACCACTACCACCGGGGAGTCT
GCAGACCCTGTCACCACCACTGTTGAAAACTACGGCGGTGAGACACAAGTCCAACGACGT
CAGCACACCGACGTTACTTTCATAATGGACAGATTTGTAAAGATACAAAACTTG---AAC
CCCACACATGTCATTGACCTCATGCAAACCCACCAACACGGGTTGGTAGGTGCCCTGTTA
CGTGCTGCTACGTACTACTTCTCTGACCTGGAGATTGTGGTACGCCATGACGGTAAC---
CTAACCTGGGTACCCAATGGAGCACCCGAGGCAGCTCTGTCTAACACGGGCAACCCCACC
GCCTACCTCAAGGCACCATTTACGAGGCTCGCGCTCCCCTACACCGCGCCACACCGCGTG
TTGGCAACAGTGTACAACGGGACGAGCAAGTACTCC------------GCAGGTGGTACG
GGCAGACGGGGCGACCTAGGGCCTCTCGCGGCGAGGGTCGCCGCTCAG------------
CTTCCTGCTTCTTTCAACTTTGGTGCAATTCAAGCCACGACCATCCACGAGCTCCTCGTG
CGCATGAAGCGTGCCGAACTCTACTGCCCCAGACCACTGTTG---GCAGTGGAGGTGTCG
TCTCAAGACAGACACAAACAGAAGATCATTGCACCTGCAAAACAACTTTTGAACTTCGAT
TTGCTCAAGTTGGCAGGAGACGTTGAGTCCAACCCCGGG------
>AAT01704
------------------------------------------------------ATGGAT
ACAACAGACTGTTTTATCGCC---TTGATACGTGCTATCAGAGAGATTAAGACACTGTTT
---TCCCTGAGAACACCCATTAGA---GAGATGGAGTTCACACTGCACAACGGTGAGAAG
AAAATCTTTTACTCTAGACCCAACAACCACGACAACTGCTGGCTGAACGCAATTCTCCAA
CTGTTCAGGTACGTCGATGAGCCTTTCTTCGACTGGGTCTACGAGTCTCCCGAGAACCTC
ACACTACAGGCAATTGAGCAATTGGAGGAACTCACTGGTCTTGAACTACACGAGGGTGGG
CCGCCCGCTCTTGTTGTTTGGAACATCAAACACTTGCTTCACACCGGCATTGGTACTGCC
TCGCGACCCAGCGAGGTGTGTATGGTGGATGGTACAGACATGTGCTTGGCTGACTTTCAT
GCTGGAATCTTCCTAAAAGGACAGGAACACGCTGTGTTTGCTTGCGTCACCTCCGAAGGG
TGGTACGCGATTGACGACGAGGATTTCTACCCCTGGACACCGGAGCCATCCGACGTCTTG
GTGTTTGTCCCGTACGATCAAGAGCCACTTAACGGAGACTGGAAAGCAAAGGTTCAGAGG
AAACTCAAGGGGGCCGGGCAATCCAGCCCGGCAACCGGTTCACAGAACCAATCTGGTAAC
ACTGGCAGCATTATCAACAACTACTACATGCAGCAGTACCAGAACTCAATGGACACCCAG
CTTGGTGACAATGCCATCAGCGGTGGGTCCAACGAGGGTTCCACAGACACAACCTCAACT
CATACAACCAGCACTCAAAACAACGATTGGTTTTCCAAGCTTGCAAGTTCAGCATTCACA
GGTCTGTTCGGCGCACTGCTCGCCGACAAGAAGACTGAAGAGACTACTCTTCTGGAGGAC
CGCATTCTCACCACCCGCAACGGACACACCACCTCGACGACACAGTCGAGCGTGGGGGTC
ACGTACGGGTACTCCACTGGAGAGGACCACGTTGCCGGGCCCAACACATCGGGCCTGGAG
ACGCGGGTGGTGCAGGCAGAAAGGTTTTTCAAAAAGCACCTCTTTGACTGGACACCGGAC
AAAGCTTTTGGACACCTGGAAAAACTTGAACTTCCCACCGACCACACAGGTGTCTACGGG
CACCTGGTGAACTCGTATGCATATATGAGGAACGGTTGGGACGTGGAGGTGTCTGCCGTT
GGAAACCAGTTCAACGGCGGGTGTCTCCTGGTGGCCATGGTTCCAGAGTGGAAGGAACCA
CAACCACGTGAGAAATATCAGCTCACTCTCTTTCCACACCAGTTCATTAGCCCCAGAACA
AACATGACAGCT------CACATCACGGTGCCTTACCTTGGTGTGAACAGGTATGACCAG
TACAAGAAGCACAAACCCTGGACACTGGTAGTGATGGTAGTGTCGCCGCTCACAGTCAGC
---ACGACGTCTGCGGCTCAGATCAAGGTCTACGCTAACATCGCCCCGACCTACGTACAT
GTGGCTGGGGAGCTCCCCTCGAAACAGGGGATCGTCCCGGTTGCGTGCTCAGACGGTTAC
GGCGGTTTGGTGACAACAGACCCGAAGACAGCTGACCCTGTCTATGGCAAGGTGTACAAC
CCGCCCAGGACCAACTACCCCGGGCGTTTTACAAACTTGTTGGATGTGGCCGAAGCCTGC
CCTACCTTCCTCCGTTTCGACGACGGGAAACCGTACGTTGTTACAAGGACAGAT---GAA
CGGCGGCTTTTGGCCAAGTTCGACGTTTCCCTTGCTGCAAAACACATGTCCAACACCTAC
CTTGCAGGGCTTGCACAGTACTACGCACAGTACTCTGGCACCATCAACTTGCACTTCATG
TTCACTGGCTCTGCTGACTCAAAAGCCCGCTACATGGTGGCCTATGTTCCACCCGGT---
---GTGGAGTCCCCCCCGGACACACCTGAGGAGGCCGCCCACTGCATCCACGCAGAATGG
GACACAGGACTGAACTCCAAATTCACTTTTTCTATCCCGTACATATCTGCTGCAGATTAC
GCGTACACCGCGTCTGACGTGGCAGAGACAACCAACGTACAGGGATGGGTCTGCATCTAC
CAAATCACACACGGGAAGGCTGAAAACGACACTCTGGTCGTGTCGGTGAGCGCCGGCAAA
GATTTTGAGTTACGCCTCCCGATTGACCCCCGCGCACAAACTACTGCTACGGGGGAATCT
GCAGACCCTGTCACCACCACTGTTGAAAACTACGGTGGTGAGACACAGGTCCAGAGGCGG
CACCACACGGATGTTGGCTTCATCATGGACAGATTTGTAAAAGTCAACAGCTCT---AGT
CCCATGCATGTCATAGACCTCATGCAGACTCACCAACACGGGCTGGTGGGTGCGTTGCTG
CGTGCAGCTACATACTACTTCTCTGACCTGGAGATTGTGGTGAAGCACGAGGGCAAC---
CTGACTTGGGTGCCCAACGGCGCCCCTGAGGCTGCCCTCCTGAACACGAGCAATCCCACA
GCCTACCACAAGGAACCATTCACGAGACTTGCACTTCCCTACACCGCACCGCACCGTGTG
CTGGCAACGGTGTACAACGGGACGAGCAAGTACTCC------------ACAAGTGTCTCA
AGCAGGCGCGGTGAGCTGGGGCCCCTCGCGGCGAGGATCGCCGCACAG------------
CTCCCTGCATCCTTCAACTACGGTGCACTTAAGGCCACGAACATCCACGAGCTTCTCGTG
CGCATGAAACGGGCTGAACTTTACTGCCCTAGGCCACTACTG---GCAGTAGAGGTCACT
TCACCAGACAGACACAAGCAGAAGATCATTGCACCCGCAAAACAACTTCTGAACTTTGAC
CTCCTCAAGTTGGCAGGAGACGTCGAGTCCAACCCTGGG------
>AAT01705
------------------------------------------------------ATGAAT
ACAACTGACTGTTTTATCGCT---TTGCTCTACGCTCTTAGAGAGATCAAAGCGTTTCTT
---CTTTCACGGACACAAGGAAAG------ATGGAACTCACACTTTACAACGGTGAAAAG
AAGACTTTCTACTCCAGACCCAACAACCACGACAACTGTTGGCTTAACACCATTCTCCAG
TTGTTCAGGTACGTCGATGAGCCTTTCTTCGACTGGGTCTATGACTCGCCTGAGAACCTC
ACCTGTGAGGCAATTAGGCAGTTGGAAGAGATAACTGGTCTTGAGCTACACGAGGGTGGA
CCACCCGCCCTCGTCATCTGGAACATCAAACACTTGCTCCACACTGGGATCGGCACTGCC
TCACGACCTAGTGAAGTGTGCATGGTTGACGGAACGGACATGTGCTTGGCTGACTTCCAC
GCTGGCATTTTCTTGAAAGGACAGGAACATGCTGTGTTTGCCTGCGTCACCTCCAACGGG
TGGTACGCGATCGACGATGAGGACTTTTACCCCTGGACGCCGGACCCGTCCGATGTCTTG
GTGTTTGTCCCGTATGACCAAGAACCGCTCAATGGAGAGTGGAAAGCAAAAGTCCAGAAG
CGGCTCAAGGGAGCCGGGCAATCCAGTCCGGCGACTGGGTCGCAGAACCAGTCAGGCAAC
ACTGGGAGTATTATTAACAACTACTACATGCAACAGTACCAGAACTCCATGGACACCCAA
TTAGGTGACAACGCTATAAGCGGAGGCTCCAATGAGGGATCCACGGACACAACTTCCACC
CACACAACCAACACTCAGAACAACGACTGGTTTTCAAAGCTTGCCAGTTCTGCTTTCAGC
GGTCTTTTCGGCGCCCTTCTCGCCGATAAGAAGACCGAGGAGACCACTCTCCTCGAGGAC
CGCATTCTCACCACCCGCAACGGGCACACCACCTCCACAACCCAATCGAGTGTGGGAGTC
ACGTACGGGTACTCCACCCAGGAAGATCATGTTTCCGGACCTAACACATCTGGTTTGGAG
ACGCGGGTGGTGCAGGCAGAAAGATTTTTCAAGAAGCACCTGTTTGATTGGACACCGGAC
AAAGCTTTTGGGCACTTAGAGAAGTTGGAACTTCCCACTGACCACAAGGGAGTCTACGGA
CACTTGGTGGACTCATTTGCATACATGAGAAATGGCTGGGACGTGGAGGTGTCCGCTGTT
GGCAACCAGTTTAACGGCGGGTGTCTCCTGGTGGCCATGGTCCCTGAATGGAAAGAGTTC
ACCCCGCGTGAGAAGTACCAGCTCACTTTGTTTCCACACCAGTTCATCAGCCCCAGAACC
AACATGACTGCC------CACATCGTAGTCCCGTACCTTGGTGTGAACAGGTACGACCAG
TATAAGAAGCACAAACCCTGGACGCTGGTTGTGATGGTGGTCTCACCGCTCACCACCAAC
---ACTGTTAGTGCAGGACAAATCAAGGTTTATGCCAACATTGCCCCGACTCACGTTCAC
GTGGCCGGCGAGCTCCCCTCGAAAGAGGGGATTGTACCGGTCGCTTGTTCGGACGGGTAC
GGTGGCTTGGTGACAACAGACCCAAAAACAGCTGACCCTGTTTATGGTATGGTGTACAAC
CCCCCCAGGACAAACTACCCCGGGCGGTTCACAAACCTGTTGGATGTGGCTGAGGCCTGC
CCCACCTTTCTCTGTTTCGACGAAGGGAAACCGTACGTTGTGACAAGAACGGAC---GAG
CAGCGTCTTCTGGCCAAGTTCGACGTCTCTCTTGCTGCAAAGCACATGTCAAACACCTAC
CTTTCAGGGATAGCACAGTACTACGCACAGTACTCTGGTACCATCAACCTGCACTTCATG
TTTACCGGCTCCACGGATTCAAAAGCCCGCTACATGGTGGCGTACGTTCCACCCGGT---
---GTGGAGACACCGCCGGACACGCCTGAGAAAGCTGCACACTGCATCCATGCTGAGTGG
GACACAGGGTTGAACTCCAAGTTTACTTTCTCTATCCCGTACGTGTCTGCCGCAGATTAC
GCGTACACTGCGTCTGATGTGGCAGAAACAACAAACGTACAGGGATGGGTCTGCATATAC
CAAATTACACACGGGAAAGCTGAACAAGACACTCTGGTTGTGTCGGTTAGCGCCGGCAAG
GACTTTGAGTTGCGCCTCCCGATTGACCCCCGCTCACAAACCACTACCACCGGGGAGTCT
GCAGACCCTGTCACCACCACTGTTGAAAACTACGGCGGTGAGACACAAGTCCAACGACGT
CAGCACACCGACGTTACTTTCATAATGGACAGATTTGTAAAGATACAAAACTTG---AAC
CCCACACATGTCATTGACCTCATGCAAACCCACCAACACGGGTTGGTAGGTGCCCTGTTA
CGTGCTGCTACGTACTACTTCTCTGACCTGGAGATTGTGGTACGCCATGACGGTAAC---
CTAACCTGGGTACCCAATGGAGCACCCGAGGCAGCTCTGTCTAACACGGGCAACCCCACC
GCCTACCTCAAGGCACCATTTACGAGGCTCGCGCTCCCCTACACCGCGCCACACCGCGTG
TTGGCAACAGTGTACAACGGGACGAGCAAGTACTCC------------GCAGGTGGTACG
GGCAGACGGGGCGACCTAGGGCCTCTCGCGGCGAGGGTCGCCGCTCAG------------
CTTCCTGCTTCTTTCAACTTTGGTGCAATTCAAGCCACGACCATCCACGAGCTCCTCGTG
CGCATGAAGCGTGCCGAACTCTACTGCCCCAGACCACTGTTG---GCAGTGGAGGTGTCG
TCTCAAGACAGACACAAACAGAAGATCATTGCACCTGCAAAACAACTTTTGAACTTCGAT
TTGCTCAAGTTGGCAGGAGACGTTGAGTCCAACCCCGGG------
>AAT01702
------------------------------------------------------ATGAAT
ACAACTAACTGCTTTATCGCT---TTGGTGTACGCCATCAGAGAGATTAAGACACTTTTC
---TTTTCACGAGCTACAGGAAAG------ATGGAATTCACACTGCACAACGGTGAAAAG
AAAACTTTTTATTCCAGGCCCAATAGCCACGACAACTGCTGGCTGAACACCATCCTCCAG
TTGTTTAGGTACGTCGATGAACCATTCTTCGACTGGGTCTACAACTCACCCGAGAACCTT
ACGCATGATGCTATCAAGCAGTTGGAAGAACTCACCGGGCTTGAGTTGCGCGAGGGCGGA
CCGCCCGCCCTTGTGATTTGGAACATCAAACACTTGCTCCAAACTGGCATCGGCACCGCC
TCGCGACCCAGCGAGGTGTGTATGGTGGACGGTACGGACATGTGTCTTGCCGATTTCCAC
GCAGGCATTTTCCTGAAAGGACAGGAACACGCAGTGTTTGCGTGTGTCACCTCTGACGGG
TGGTACGCGATTGACGACGAGGATTTTTACCCGTGGACGCCTGACCCATCGGACGTCTTG
GTATTTGTCCCGTACGATCAAGAACCGCTCAATGGAGACTGGAAAACACTGGTTCAGAGG
AAGCTCAAGGGTGCTGGGCAATCCAGCCCAGTAACAGGCTCGCAGAACCAGTCGGGCAAC
ACCGGCAGCATAATTAACAACTACTACATGCAGCAATACCAGAACTCCATGGACACACAG
CTTGGTGACAATGCCATCAGTGGTGGCTCCAACGAGGGCTCCACGGACACAACCTCAACA
CACACAACCAACACCCAAAACAACGACTGGTTTTCAAAACTTGCCAGTTCAGCTTTTACC
GGTCTGTTCGGTGCACTTCTCGCCGACAAGAAGACGGAGGAGACTACGCTTCTGGAAGAC
CGCATCCTCACCACTCGCAACGGACACACCACCTCGACCACCCAGTCGAGTGTGGGAGTC
ACGTACGGGTATTCCACCGAGGAGGATCACGTTGCTGGGCCCAACACATCGGGCTTGGAG
ACGCGGGTGGTGCAGGCAGAGAGATTTTTTAAAAAGTTTCTGTTTGACTGGACAACAGAC
AAGCCTTTTGGACACTTGGCAAAACTGGAGCTTCCCACCGACCACCGCGGTGTCTTCGGA
CATCTGGTAGACTCATATGCGTACATGAGGAATGGCTGGGATGTTGAGGTGTCTGCCGTT
GGCAACCAGTTCAACGGCGGGTGCCTTCTGGTGGCCATGGTGCCAGAGTGGAAAGATTTT
GACGAGCGTGAAAGATACCAACTCACCCTTTTCCCACACCAGTTCATCAGCCCCAGAACC
AACATGACTGCC------CACATCACGGTCCCGTATCTTGGTGTGAACAGGTACGATCAG
TACAAGAAACACAAGCCTTGGACACTGGTTGTCATGGTGGTATCACCCCTCACGGTCAGC
---AACACTGCCGCAACACAAATCAAGGTCTACGCCAACATTGCCCCAACCTACGTTCAC
GTGGCTGGAGAGCTCCCCTCGAAAGAGGGGATCTTCCCAGTTGCGTGCGCGGACGGTTAT
GGAGGGCTGGTGACAACAGACCCGAAAACAGCTGACCCTGTGTACGGCAAGGTGTACAAC
CCGCCCAGGACCAACTACCCCGGGCGTTTTACAAACCTGTTGGACGTGGCCGAAGCATGT
CCCACCTTTCTCTGTTTCGACGATGGGAAACCGTACGTCGTTACGCGGACAGAC---GAC
ACCCGTCTTTTGGCCAAGTTTGACGTCTCCCTAGCCGCAAAACACATGTCCAACACATAC
CTATCAGGGATTGCACAGTACTACACACAGTACTCTGGTACTATCAACCTGCACTTCATG
TTCACGGGCTCCACTGACTCAAAAGCCCGCTACATGGTGGCTTACATCCCACCTGGG---
---GTGGAGACGCCACCGGACACACCTGAAAAAGCTGCCCACTGCATTCATGCTGAATGG
GACACAGGACTAAACTCCAAATTCACTTTTTCAATCCCTTACGTGTCCGCCGCGGATTAC
GCGTACACCGCGTCTGATACGGCGGAAACAACCAACGTACAGGGATGGGTCTGTGTTTAC
CAAATTACACACGGGAAGGCTGAAAACGACACTTTGGTAGTGTCGGCTAGTGCCGGCAAA
GATTTTGAGTTGCGCCTCCCAATTGACCCCCGGCCGCAAACTACCACTGCTGGGGAGTCT
GCAGACCCTGTCACCACCACCGTGGAGAACTACGGTGGTGAGACACAAGTCCAGAGACGT
CACCACACGGACGTCGGTTTCATCATGGACCGATTTGTGAGGATAAACAACCTG---AAC
CCCACGCACGTTATTGACCTCATGCAGACCCACCAGCACGGGCTGGTGGGTGCGTTGCTG
CGTGCAGCCACGTACTACTTCTCCGACTTGGAGATTGTAGTGCGGCACGATGGTAAT---
CTGACCTGGGTACCTAACGGTGCCCCCGAAGCAGCCCTGTTAAACACCAGCAACCCCACT
GCCTACAACAAGGCACCGTTCACGAGACTTGCTCTCCCTTACACTGCGCCGCACCGCGTG
TTGGCAACTGTGTACAACGGGACAAGCAAGTACTCC---------------ACGAGCGGT
TCGGGACGAGGCGATTTGGGGACCCTCGCGGCGCGAGCCGCGACACAG------------
CTTCCTGCTTCTTTCAATTACGGTGCAATCAAGGCCCAGACCATCCACGAGCTTCTCGTG
CGCATGAAACGAGCTGAGCTCTACTGTCCTAGGCCGCTGCTG---GCAATAGAGGTGTCT
TCGCAAGACAGGCACAAGCAAAAGATTATTGCACCCGCAAAGCAGCTGTTGAACTTCGAC
CTACTAAAGTTGGCGGGTGACGTTGAGCCCAACCCTGGG------
>AAT01703
------------------------------------------------------ATGAAC
ACAACTGACTGTTTTATCGCT---TTGGTGCACGCTATCAGAGAGATCAGAGCACTTTTT
---CTACCGCGAACTACAGGAAAG------ATGGAACTCACCCTGCACAACGGCGAGAAA
AAGACTTTTTACTCCAGACCCAACAACCACGACAACTGCTGGTTGAACACCATCCTTCAG
TTGTTCAGGTATGTCGATGAACCCTTCTTCGACTGGGTCTACAACTCGCCCGAGAACCTC
ACGCTTGAAGCCATCAAGCAATTGGAGGAACTCACGGGGCTTGAGTTGCACGAGGGCGGA
CCGCCTGCCCTTGTGATCTGGAACATCAAACACTTACTCCACACCGGCATCGGCACCGCC
TCACGGCCCAGTGAGGTGTGCATGGTGGACGGTGCGGACATGTGTCTTGCTGACTTCCAC
GCAGGCATTTTCCTGAAGGGACAGGAACACGCAGTTTTTGCGTGTGTCACCTCCAACGGG
TGGTACGCGATTGACGACGAGGAGTTTTACCCCTGGACGCCCGACCCGTCGGACGTTCTG
GTGTTTGTCCCGTACGATCAAGAGCCACTCAACGGGGACTGGAAGGCGATGGTTCAGAGG
AAGCTTAAGGGCGCCGGTCAATCTAGCCCGGCGACCGGCTCCCAGAACCAGTCCGGTAAC
ACTGGCAGCATAATCAACAACTATTACATGCAGCAGTACCAGAACTCCATGGACACACAG
CTTGGTGACAATGCCATTAGTGGAGGCTCCAACGAAGGCTCCACGGACACAACTTCAACA
CACACAACCAACACCCAAAACAATGATTGGTTTTCAAAACTTGCCAGCTCAGCCTTCACC
GGTCTGTTCGGCGCCCTGCTCGCCGACAAGAAGACGGAAGAGACTACACTTCTGGAAGAC
CGCATTCTTACCACCCGCAACGGGCACACCATCTCGACCACCCAATCGAGTGTGGGAGTT
ACCTACGGGTACTCCACTGGGGAAGACCATGTCGCTGGGCCCAACACATCGGGCCTGGAG
ACGCGGGTGGTCCAGGCAGAGAGATTTTTTAAAAAGTTTTTGTTTGACTGGACAACGGAC
AAACCTTTCGGGCATTTGGAAAAGTTGGAACTTCCCACCGGCCACCACGGCGTTTTCGGG
CACCTGGTGGAATCATATGCTTATATGAGAAATGGCTGGGACGTTGAGGTGTCTGCTGTT
GGCAACCAGTTCAACGGCGGGTGCCTCCTGGTGGCCATGGTACCGGAGTGGAAAGAGTTT
GAGCAGCGCGAGAAATACCAACTCACCCTCTTCCCGCACCAGTTCATTAGCCCCAGAACA
AACATGACTGCC------CACATCACAGTCCCATACCTTGGAGTGAACAGGTACGATCAG
TACAAGAAACACAAACCTTGGACACTGGTTGTTATGGTGGTGTCGCCCCTCACGGTTAGC
---GACACTGCCGCGGCACAGATTAAGGTCTACGCCAACATTGCTCCAACCTACGTTCAC
GTGGCTGGAGAACTCCCCTCGAAAGAGGGGATTTTCCCGGTTGCGTGTTCGGACGGTTAT
GGAGGACTGGTGACAACGGACCCGAAAACAGCTGACCCCGCCTACGGCAAGGTGTACAAC
CCGCCCAGGACTAACTACCCTGGGCGGTTTACCAACTTGTTGGACGTGGCTGAAGCGTGT
CCCACTCTCCTCTGTTTCGACGACGGGAAACCGTATGTTGTCACGCGGACAGAT---GAC
ACACGACTACTAGCCAAGTTTGACGTCTCCCTTGCTGCAAAACACATGTCCAACACGTAC
CTGTCAGGGATTGCACAGTACTACGCACAGTACTCTGGCACCATCAACCTGCACTTCATG
TTCACAGGCTCAACTGACTCAAAAGCCCGCTACATGGTGGCCTACATCCCGCCTGGA---
---GTGGAAGCGCCACCAGACACACCTGAAAGGGCCGCTCACTGCATACACGCTGAATGG
GACACAGGACTGAACTCCAAATTCACTTTTTCAATCCCGTACGTGTCCGCCGCAGATTAC
GCGTACACCGCGTCTGACACGGCAGAAACAACCAACGTACAGGGCTGGGTTTGCATTTAC
CAGATCACACACGGGAAGGCCGAGAACGACACATTGGTGGTATCAGTCAGCGCCGGTGCA
GACTTTGAGTTGCGCCTCCCGATCGACCCCCGACAGCAAACCACTGCTGTTGGGGAGTCC
GCAGACCCTGTCACCACCACCGTGGAGGCCTACGGCGGTGAGACGCAAGTCCAGAGACGG
CACCACACGGATGTCGGTTTTATCATGGACAGATTTGTGAAGATAAACAGCTTG---AGT
CCCACGCATGTCATCGACCTCATGCAGACCCACCAGCACGGGTTGGTGGGTGCGCTGCTG
CGTGCAGCCACATACTACTTCTCTGACTTGGAGATTGTAGTGCGGCATGACGGTAAC---
TTGACTTGGGTGCCCAACGGTGCTCCTGAAGCAGCTTTGTTAAACACCAGCAACCCCACT
GCCTACAACAAGGCACCGTTCACGAGGCTCGCTCTCCCTTACACCGCGCCACACCGCGTG
TTGGCAACCGTGTACAACGGGACGAACAAGTACTCC---------------ACGGGCGGT
CCGGGACGAGGCGACATGGGGTCGCTCGCGGCGCGGGTCGCGAAACAA------------
CTTCCTGCCTCTTTCAACTACGGTGCAATTAGGGCCGAAAACATCCACGAGCTTCTCGTG
CGCATGAAACGGGCCGAGCTTTACTGCCCCAGGCCACTACTG---GCAATAGAAGTGTCT
TCGCAGGATAGGCACAAGCAAAAGATCATTGCACCCGCAAAACAGCTGCTGAACTTTGAC
CTGCTCAAGTTGGCTGGTGACGTGGAGTCCAACCCTGGG------
>AAT01700
------------------------------------------------------ATGAGC
ACAACTGACTGTCTTATCGCT---TTGGTACACGTTATCAGAGAGATCAGGGCACTTTTT
---CTACCACGAACCACAGGAAAG------ATGGAATTCACACTGTACAACGGTGAGAGA
AAAGTGTTTTACTCCAGACCCAACAGCCACGACAACTGTTGGTTGAACACCATCCTTCAG
CTGTTCAGGTACGTTGATGAACCTTTCTTCGACTGGGTCTACAACTCGCCCGAGAACCTC
ACACTTGAAGCCATTGAGCAGTTAGAGGAACTCACAGGGCTGGAGTTACGCGAGGGCGGA
CCACCTGCCCTCGTAGTCTGGAACATCAAGCACCTGCTCCAAACTGGCATCGGTACCGCC
TCGCGGCCCAGCGAGGTGTGTATGGTGGACGGCACGGACATGTGTCTTGCTGACTTCCAC
GCAGGCATTTTCATGAAAGGACAGGAACACGCTGTGTTCGCGTGTGTCACTTCCAACGGG
TGGTACGCGATTGACGACGAGGACTTCTACCCATGGACGCCGGACCCGTCCGATGTCTTG
GTGTTTGTCCCGTACGATCAAGAACCACTCAACGGAGAATGGAAAACTAAAGTTCAGCAG
AAGCTTAAGGGAGCCGGACAATCCAGCCCGGCGACCGGCTCGCAGAACCAATCTGGCAAC
ACTGGCAGCATAATTAACAACTATTACATGCAGCAGTACCAAAACTCCATGGACACACAA
CTTGGTGACAACGCCATCAGCGGGGGCTCCAACGAGGGCTCCACGGACACAACTTCCACC
CACACAACTAACACCCAGAACAATGACTGGTTTTCCAGGCTTGCCAACTCTGCCTTCAGT
GGCCTTTTCGGCGCCCTGCTCGCCGATAAGAAAACGGAAGAGACAACACTTCTAGAGGAT
CGCATCCTCACCACCCGCAACGGGCACACCACCTCGACCACCCAGTCGAGTGTGGGTGTC
ACGTACGGGTACTCCACCGCGGAGGACCACGTTGCCGGGCCCAACACATCGGGTCTGGAG
ACGCGGGTGACACAGGCAGAGAGATTCTTCAAGAAGTTTTTGTTTGAATGGACAACGGAC
AAGCCTTTTGGACACTTGGAAAAACTGGAGCTTCCCACTGACCACCACGGCGTCTTCGGA
CACCTGGTAGACTCGTATGCTTATATGAGAAATGGCTGGGATGTTGAGGTGTCCGCCGTT
GGCAACCAGTTCAACGGTGGATGTCTCCTGGTGGCTATGGTACCAGAGTGGAAAGAATTT
GACGCACGGGAGAAATACCAGCTTACCCTTTTCCCACATCAGTTCATCAGCCCCAGAACC
AACATGACTGCC------CACATCACGGTCCCGTACCTTGGTGTGAACAGGTATGATCAG
TACAAAAACCACAAGCCCTGGACATTGGTTGTCATGGTTGTGTCGCCACTCACGGTTAGC
---GCCACGAGTGCAACAAAAATCAAGGTCTACGCCAACATTGCTCCAACTTACGTTCAC
GTGGCTGGGGAACTCCCCTCGAAAGAGGGGATTTTCCCGGTCGCATGTGCGGACGGTTAC
GGAGGACTGGTGACGACAGACCCGAAGACAGCTGACCCTGCATACGGCAAGGTGTACAAC
CCGCCCAGAACCAACTATCCTGGGCGCTTCACAAACCTATTGGATGTGGCCGAGGCGTGT
CCCACCTTCCTCTGCTTCGACAACGGAAAACCGTACGTCGTTACGCGGGCGGAC---AGC
AACCGCCTGCTGGCCAAATTTGATGTTTCCCTTGCCGCAAAACATATGTCTAACACATAC
TTGTCAGGGATTGCACAGTACTTCACACAGTACTCTGGTACCATCAACCTGCACTTCATG
TTCACAGGCTCCACTGATTCAAAAGCCCGCTACATGGTGGCCTACGTCCCGCCTGGG---
---GTGGAGAAACCACCGGAAACACCCGAGATGGCCGCCCACTGCATTCACGCTGAATGG
GACACAGGACTGAACTCCAAATTCACATTCTCAATCCCGTACGTGTCCGCTGCAGACTAT
GCGTACACTGCGTCTGACACGGCAGAAACAACCAACGTACAGGGATGGGTCTGCATCTAC
CAAATTACACACGGGAAGGCCGAAGACGACACTCTGGTTGTGTCGGTCAGTGCCGGCAAG
GACTTCGAGCTACGCCTCCCGATTGACCCCCGTTCACAGACCACTGCTACCGGGGAGTCA
GCAGACCCTGTCACCACCACCGTAGAGAACTACGGCGGTGAGACACAAGTCCAGAGGCGT
CACCACACGGACGTCGGTTTCATCATGGACAGATTTGTGAAGATAAACAAACTG---AAC
CCAACACATGTTATCGACCTCATGCAGACCCACGAACACGGCTTGGTGGGTGCGTTGCTG
CGTGCAGCCACGTACTACTTCTCCGACCTGGAGATTGTTGTGCGGCACGAAGGCAAC---
CTGACCTGGGTACCCAACGGTGCCCCTGAGGCGGCCCTACTGAACACCAGCAACCCCACC
GCCTACAACAAGGCACCGTTCACGAGGCTTGCTCTCCCCTACACTGCGCCGCACCGCGTG
CTGGCAACTGTGTACAACGGGACGAACAAGTACCCC------------GTGGGCGCTTCG
GGGATACGAGGTGATTTGGGGCCTCTTGCGGCGCAAGCCGCGAAACAG------------
CTCCCTGCTTCTTTCAACTACGGTGCAATCAAGGCCACTACCATCCACGAGCTTCTCGTG
CGTATGAAACGGGCCGAGCTCTACTGTCCCAGGCCACTCCTG---GCGATAGAGGTGCTT
TCCCAAGACAGATACAAGCAAAAGATCATTGCACCTGCAAAACAGCTTTTGAACTTTGAC
CTACTCAAGTTGGCGGGCGACGTTGAGTCCAATCCTGGG------
>AAT01701
------------------------------------------------------ATGAGC
ACAACTGACTGTCTTATCGCT---TTGGTACACGTTATCAGAGAGATCAGGGCACTTTTT
---CTACCACGAACCACAGGAAAG------ATGGAATTCACACTGTACAACGGTGAGAGA
AAAGTGTTTTACTCCAGACCCAACAGCCACGACAACTGTTGGTTGAACACCATCCTTCAG
TTGTTCAGGTACGTTGATGAACCTTTCTTCGACTGGGTCTACAACTCGCCCGAGAACCTC
ACACTTGAAGCCATTGAGCAGTTAGAGGAACTCACAGGGCTGGAGTTACGCGAGGGCGGA
CCACCTGCCCTCGTAGTCTGGAACATCAAGCACCTGCTCCAAACTGGCATCGGTACCGCC
TCGCGGCCCAGCGAGGTGTGTATGGTGGACGGTACGGACATGTGTCTTGCTGACTTCCAC
GCAGGCATTTTCATGAAAGGACAGGAACACGCTGTGTTTGCGTGTGTCACCTCCAATGGG
TGGTACGCGATTGACGACGAGGACTTTTACCCATGGACACCGGACCCGTCCGATGTCTTG
GTGTTTGTCCCGTACGATCAAGAACCACTCAACGGAGAATGGAAAACTAAAGTTCAGCAG
AAGCTTAAGGGAGCCGGGCAATCCAGCCCGGTGACCGGCTCACAGAACCAATCTGGCAAC
ACTGGCAGCATAATTAACAACTATTATATGCAGCAGTACCAAAACTCCATGGACACACAA
CTTGGCGACAACGCCATCAGCGGGGGCTCCAACGAGGGCTCCACGGACACAACTTCCACC
CACACAACCAACACACAGAACAATGACTGGTTTTCCAAGCTTGCCAGCTCTGCCTTCAGT
GGTCTTTTCGGCGCCCTTCTCGCCGATAAGAAAACGGAAGAAACAACACTTCTGGAGGAC
CGCATCCTCACCACCCGCAACGGGCACACCACCTCGACCACCCAGTCGAGTGTGGGTGTC
ACGTACGGGTACTCCACCGCGGAGGACCACGTTGCTGGGCCCAACACATCGGGTTTGGAG
ACGCGGGTGATACAGGCAGAGAGATACTTCAAGAAGTTTCTGTTTGAGTGGACACCGGAA
AAGCCTTTTGGATACTTGGAAAAACTGGAGCTTCCCACTGTCCACCACGGCGTTTTCGGA
CACCTGGTAGACTCGTATGCTTATATGAGAAATGGCTGGGATGTTGAGGTGTCTGCTGTT
GGCAACCAGTTCAACGGCGGATGTCTCCTGGTGGCTATGGTACCAGAGTGGAAAGAATTT
GACGCACGGGAGAAATACCAGCTTACCCTTTTCCCACATCAGTTCATCAGCCCCAGAACC
AACATGACTGCC------CACATCACGGTCCCGTACCTTGGTGTGAACAGGTATGATCAG
TACAAAAACCACAAGCCCTGGACACTGGTTGTCATGGTTGTGTCGCCACTTACGGTTAAC
---GCCACGAGTGCAACACAAATCAAGGTCTACGCCAACATTGCTCCAACTTACGTTCAC
GTGGCTGGAGAACTCCCCTCGAAAGAGGGGATTTTCCCGGTCGCATGCGCGGACGGTTAC
GGAGGACTGGTGACGACAGATCCGAAGACAGCTGACCCCGCGTACGGCAAGGTGTACAAC
CCGCCCAGAACCAACTATCCTGGGCGCTTCACAAACCTATTGGACGTGGCCGAGGCGTGT
CCCACCTTCCTCTGCTTCGACGGCGGGAGACCGTACGTCGTTACGCAGGCGGGT---AGC
AACCGCCTCCTGGCCAAATTTGATGTTTCCCTTGCCGCAAAGCATATGTCTAACACATAC
TTGTCAGGGCTCGCACAGTACTTCACACAGTACTCTGGCACCATCAACCTGCACTTCATG
TTCACAGGCTCCACTGACTCAAAAGCCCGCTACATGGTGGCCTACGTACCGCCTGGG---
---GTGGAGACACCACCGGAAACACCCGAGAAGGCCGCCCACTGCATTCACGCTGAATGG
GACACAGGACTGAACTCCAAATTCACATTCTCAATCCCGTACGTGTCCGCTGCAGACTAT
GCGTACACTGCGTCTGACACGGCAGAAACAACCAACGTACAGGGATGGGTCTGCATCTAC
CAAATTACACACGGGAAGGCCGAAGACGACACTCTGGTTGTGTCGGTCAGTGCCGGCAAG
GATTTCGAGCTACGCCTCCCGATTGACCCCCGTTCACAGACCACTTCTACCGGGGAGTCA
GCAGACCCTGTTACCACCACCGTAGAGAACTACGGCGGTGAGACACAAGTCCAGAGGCGT
CACCACACGGACGTCGGTTTCATCATGGACAGATTTGTGAAGATAAACAGTCCA---AAA
CCAACACATGTCATTGACCTCATGCAGACCCACCAACACGGCTTGGTGGGTGCGTTGCTG
CGTGCAGCCACGTACTACTTCTCCGACCTGGAGATTGTTGTGCAGCACGACGGCAAC---
CTGACCTGGGTGCCCAACGGTGCCCCTGAGGCGGCCCTACTGAACACCAGCAACCCCACC
GCCTACAACAAGGCACCGTTCACGAGGCTTGCTCTCCCCTACACTGCGCCGCACCGCGTG
CTGGCAACTGTGTACAACGGGACGGACAAGTACCCC------------GTGAGCGCTTCG
GGAGGACGAGGTGATTTGGGGCCTCTTGCGGCGCGAGCCGCGAAACAG------------
CTCCCTACTTCTTTCAACTACGGTGCAATCAAGGCCACTACCATCCGCGAGCTTCTCGTG
CGTATGAAACGGGCCGAGCTCTACTGTCCCAGGCCACTCCTG---GCGATAGAGGTGCTT
TCCCAAGGCAGATACAAGCAAAAGATCATTGCACCTGAAAAACAGCTTTTGAACTTTGAC
CTACTCAAGTTGGCGGGCGACGTTGAGTCCAACCCTGGG------
>AAT01708
------------------------------------------------------ATGAAT
ACAATTGACTGTTTTATCGCG---TTGCTCTACGCTCTTAGAGAGATCAAAACATTTCTT
---CTTTCACGGACACAAGGAAAG------ATGGAACTCACACTTTACAACGGTGAAAAG
AAGACCTTCTACTCCAGACCCAACAACCACGACAACTGTTGGCTTAACACCATTCTCCAG
TTGTTTAGGTACGTCGATGAGCCTTTCTTCGACTGGGTCTATGACTCGCCTGAGAACCTC
ACCTGCGAGGCAATTAGGCAGCTGGAAGAGATAACTGGTCTTGAGCTACACGAGGGTGGA
CCACCCGCCCTCGTCATCTGGAACATCAAACACTTGCTCCACACTGGAATCGGCACTGCC
TCACGACCTAGTGAAGTGTGCATGGTTGACGGAACGGACATGTGCTTGGCTGACTTCCAC
GCTGGCATTTTCTTGAAAGGACAGGAACATGCTGTGTTTGCCTGCGTCACCTCCAACGGG
TGGTACGCGATCGACGATGAGGACTTTTACCCCTGGACGCCGGACCCGTCCGATGTCTTG
GTGTTTGTCCCGTACGATCAAGAACCGCTCAATGGAGAGTGGAAAGCAAAAGTCCAGAAG
CGGCTCAAGGGAGCCGGGCAATCCAGTCCGGCGACTGGGTCGCAGAACCAGTCAGGCAAC
ACTGGGAGTATTATTAACAACTACTACATGCAACAGTACCAGAACTCCATGGACACCCAA
TTAGGTGACAACGCTATAAGCGGAGGCTCCAATGAGGGATCCACGGACACAACTTCCACC
CACACAACCAACACTCAGAACAACGACTGGTTTTCAAAGCTTGCCAGTTCTGCTTTCAGC
GGTCTTTTCGGCGCCCTTCTCGCCGATAAGAAGACCGAGGAGACCACTCTCCTCGAGGAC
CGCATTCTCACCACCCGCAACGGGCACACCACCTCCACAACCCAATCGAGTGTGGGAGTC
ACGTACGGGTACTCCACCCAGGAAGATCATGTTTCCGGACCTAACACATCTGGTTTGGAG
ACGCGGGTGGTGCAGGCAGAAAGATTTTTCAAGAAGCACCTGTTTGATTGGACACCGGAC
AAAGCTTTTGGGCACTTAGAGAAGTTGGAACTTCCCACTGACCACAAGGGAGTCTACGGA
CACTTGGTGGACTCATTTGCATACATGAGAAATGGCTGGGACGTGGAGGTGTCCGCTGTT
GGCAACCAGTTTAACGGCGGGTGTCTCCTGGTGGCCATGGTCCCTGAATGGAAAGAGCTC
ACCCCGCGTGAGAAGTACCAGCTCACTTTGTTTCCACACCAGTTCATCAGCCCCAGAACC
AACATGACTGCC------CACATCGTAGTCCCGTACCTTGGTGTGAACAGGTACGACCAG
TATAAGAAGCACAAACCCTGGACGCTGGTTGTGATGGTGGTCTCGCCGCTCACCACCAAC
---ACTGTTAGTGCAGGACAAATCAAGGTTTATGCCAACATTGCCCCGACCCACGTTCAC
GTGGCCGGCGAGCTCCCCTCGAAAGAGGGGATCGTGCCGGTCGCCTGTTCGGACGGGTAT
GGTGGCTTGGTGACAACAGACCCAAAAACAGCTGACCCTGTTTATGGTATGGTGTATAAC
CCCCCCAGGACAAACTACCCCGGGCGGTTCACAAACCTGTTGGATGTGGCAGAGGCCTGC
CCCACCTTTCTCTGCTTCGACGACGGGAAACCGTACGTTGTGACAAGAACGGAT---GAG
CAGCGTCTTCTGGCCAAGTTCGACGTCTCTCTTGCTGCAAAGCACATGTCAAACACCTAC
CTTTCAGGGATAGCACAGTACTACGCACAGTACTCTGGTACCATCAACCTGCACTTCATG
TTTACCGGCTCCACTGACTCAAAAGCCCGCTACATGGTGGCGTACGTTCCGCCCGGT---
---GTAGAGACACCGCCGGACACGCCTGAGAAAGCTGCACACTGCATCCATGCTGAGTGG
GACACAGGGTTGAACTCTAAATTTACTTTCTCTATCCCGTACGTGTCTGCCGCAGACTAC
GCGTACACTGCGTCTGACGTGGCAGAAACAACAAACGTACAGGGATGGGTCTGCATATAC
CAAATTACACACGGGAAAGCTGAACAAGACACTCTGGTTGTGTCGGTTAGCGCCGGCAAG
GACTTTGAGTTGCGCCTCCCGATTGACCCCCGCTCACAAACCACTACCACCGGGGAGTCT
GCAGACCCTGTCACCACCACCGTTGAAAACTACGGCGGTGAGACACAAGTCCAACGACGT
CAGCACACCGACGTTACTTTCATAATGGACAGATTTGTAAAGATACAAAATTTG---AAC
CCCATACATGTCATTGACCTCATGCAAACCCACCAACACGGGTTGGTAGGTGCCCTGTTA
CGTGCTGCTACGTACTACTTCTCTGACCTGGAGATTGTGGTACGCCATGACGGTAAC---
CTAACCTGGGTACCCAACGGAGCACCCGAGGCAGCTCTGTCTAACATGGGCAACCCCACC
GCCTACCTCAAGGCACCATTTACGAGGCTCGCGCTCCCCTACACCGCGCCACACCGCGTG
TTGGCAACAGTGTACAACGGGACGAGCAAGTACTCC------------GCAGGTGGTACG
GGCAGACGGGGCGACCTAGGGCCTCTCGCGGCGAGGGTCGCCGCTCAG------------
CTTCCTGCTTCTTTCAACTTTGGTGCAATTCAAGCCACGACCATCCACGAGCTCCTCGTG
CGCATGAAGCGTGCCGAACTCTACTGCCCTAGACCACTGTTG---GCAGTGGAGGTATCG
TCTCAAGACAGACACAAACAGAAGATCATTGCACCTGCAAAACAACTTTTGAACTTTGAT
TTGCTCAAGTTGGCAGGAGATGTTGAGTCCAACCCCGGG------
>AAT01709
------------------------------------------------------ATGAAC
ACAACTGACTGTTTTATCGCT---CTGTTACACGCCCTTAGAGAGATCAAAACACTCTTT
---CTTTCACGGACACAAGGAAAG------ATGGAGCTCACACTCTACAACGGTGAGAAG
AAGACATTTTACTCAAGACCCAACAACCACGATAACTGCTGGTTGAACACAATCCTCCAA
CTGTTCAGGTACGTCGAAGAACCTTTCTTCGACTGGGTTTATGAGTCCCCTGAGAACCTC
ACACTGCAAGCAATTGAACAACTTGAGGACCTAACTGGTCTTGAGCTGCACGACGGTGGA
CCACCCGCCCTCGTGATTTGGAACATCAAACACTTGCTCTCTACTGGTGTAGGCACTGCC
TCGCGACCCAGCGAGGTGTGCATGGTGGACGGCACAGACATGTGTCTGGCCGATTTCCAC
GCTGGGATCTTCATGAAAGGACAGGAACACGCTGTGTTCGCTTGTGTCACATCCAACGGG
TGGTGCGCGATTGATGACGAGGACTTCTACCCCTGGACACCGGACCCCTCCGACGTCTTG
GTGTTCGTCCCGTACGATCAAGAACCGCTCAATGGTGAATGGAAAACAAAGGTCCAAAAG
AACCTCAAGGGAGCCGGGCAATCCAGCCCGGCGACCGGCTCACAAAACCAATCTGGCAAC
ACTGGGAGCATCATTAACAATTACTACATGCAGCAGTACCAGAACTCCATGGACACACAG
CTTGGAGACAACGCCATCAGCGGAGGCTCCAATGAAGGTTCTACAGACACAACTTCTACC
CACACAACCAACACCCAGAACAACGACTGGTTTTCAAAACTTGCAAGCTCGGCGTTTACC
GGCTTGTTCGGGGCCCTGCTTGCTGACAAGAAAACCGAGGAGACCACTCTTTTGGAGGAC
CGCATCCTTACCACCCGCAACGGCCACACCACCTCGACGACGCAGTCGAGTGTGGGGGTC
ACCTACGGGTACTCCACTGCGGAGGACCACGTTGCCGGGCCTAACACATCGGGCCTGGAG
ACGCGGGTTGCGCAGGCTGAAAGGTTCTTCAAAAAGCACCTGTTTGACTGGACAACGGAC
AAACCATTTGGACACATTGAAAAACTGGAGCTCCCCACCGACCACCGCGGTGTCTACGGG
CACCTAGTGGAATCATACGCATACATGAGGAACGGTTGGGATGTAGAGGTGTCTGCTGTT
GGAAACCAATTCAACGGCGGCTGCCTTCTGGTGGCCATGGTCCCGGAGTGGAAAGAGTTT
GACAACCGTGAAAAGTACCAACTCACCCTTTTCCCACACCAATTCATCAGCCCTAGGACA
AACATGACAGCA------CACATCACGGTACCGTACCTTGGTGTGAACAGGTATGACCAG
TACAAGAAGCACAAACCCTGGACCCTGGTGGTAATGGTGGTGTCACCACTCACAGTCAGC
---CAGACTGCTGCAAGCCAAATCAAGGTCTACGCCAACATCGCCCCAACCCACGTGCAC
GTAGCCGGGGAGCTCCCCTCGAAAGAGGGGATTGTCCCGGTTGCATGTTCCGACGGTTAC
GGTGGTTTGGTGACAACAGACCCGAAGACAGCTGACCCTGTTTACGGCAAGGTGTACAAC
CCGCCCAGGACTAACTACCCTGGGCGCTTCACAAACTTGTTGGACGTGGCTGAGGCCTGC
CCCACCTTCCTCTGTTTCGACGACGGGAAACCGTATGTTGTCACGAGGACAGAT---GAA
CAGCGGCTCTTAGCTAAGTTTGACGTTTCACTTGCTGCAAAACACATGTCTAACACCTAT
CTCTCAGGGATTGCACAGTACTATGCCCAGTACTCTGGTACCATCAACTTGCATTTCATG
TTCACTGGTTCAACTGACTCAAAAGCCCGCTACATGGTGGCTTATGTCCCGCCCGGT---
---GTGGAAACACCACCGGACACGCCTGAGAAGGCTGCCCACTGCATCCACGCCGAGTGG
GACACGGGATTGAATTCCAAATTCACTTTCTCCATCCCGTACGTTTCTGCCGCTGACTAC
GCCTACACCGCGTCCGACGAGGCAGAGACGACCAATGTGCAAGGGTGGGTCTGCATTTAC
CAGATTACACACGGGAAAGCTGAGAACGACACCTTGGTCATCTCGGCAAGCGCGGGCAAA
GACTTTGAACTGCGCCTCCCGATTGACCCCCGCCCGCAGACAACTGCCACCGGGGAGTCC
GCAGACCCTGTCACCACCACCGTCGAAAACTACGGTGGTGAGACACAAGCCCAAAGGCGG
CACCACACGGAGGTCGCCTTCATCATGGACAGATTTGTGAACATCAAAGCTCCC---AGC
CCCACGCACGTCATTGACCTCATGCAAACCCACCAGCACGGGCTTGTGGGCGCCTTGTTG
CGCGCTGCCACGTACTACTTCTCCGACTTGGAGATCGTGGTACGACACGAAGGCAAT---
TTGACTTGGGTGCCCAACGGTGCCCCTGAGGGCGCTCTTGCAAACACGGGAAACCCCACC
GCCTACAACAAGGCACCATTCACGAGACTTGCACTCCCTTACACCGCGCCGCACCGAGTG
CTGGCAACAGTGTACAACGGGACGAACAAGTATTCC------------AGGAGTGGTGCG
ACCAGGCGGGGTGACATGGCAGCCCTCGCAGCGAGGGTTGCCACCCAG------------
CTTCCTGCATCTTTCAATTACGGAGCACTTCGGGCCACCAACATCCATGAAATCCTTGTG
CGCATGAAGCGAGCTGAACTCTACTGCCCCAGGCCACTACTG---GCGGTGGAAGTGTCA
GCCCCTGACAGGCACAAACAGAAGATCATTGCGCCCGCAAAACAGCTCTTGAATTTTGAC
CTTCTCAAGTTAGCCGGAGACGTAGAGTCCAACCCTGGG------
>CAL64901
------------------------------------------------------ATGAAT
ACAACTGACTGTTTTATCGCT---GTGGTAAACGCCATCAAAGAGGTAAGAGCACTTTTC
---CTACCACGGACTGCAGGAAAA------ATGGAATTCACGCTACACGACGGCGAGAAA
AAGGTCTTTTACTCCAGACCCAACAACCACGACAACTGCTGGTTGAACACCATCCTTCAG
TTGTTCAGGTACGTCGATGAACCTTTCTTCGACTGGGTCTACAATTCGCCCGAGAACCTC
ACGCTTGAAGCCATCAAGCAACTGGAGGAACTCACAGGGTTGGAGTTGCGCGAGGGTGGA
CCGCCCGCCCTTGTGATTTGGAACATCAAACACCTGCTCCACACTGGCATCGGTACCGCT
TCGCGACCCAGCGAGGTGTGTATGGTGGACGGCACGGACATGTGTCTTGCTGACTTTCAT
GCAGGCATTTTCATGAAAGGACGGGAACACGCTGTCTTTGCGTGTGTCACCTCCAACGGG
TGGTACGCGATTGATGACGAGGACTTCTACCCATGGACGCCAGACCCGTCTGATGTCCTG
GTATTTGTTCCATACGACCAAGAGCCACTCAATGAAGGGTGGAAGGCCAGCGTTCAGCGA
AAGCTCAAGGGAGCTGGGCAATCCAGCCCAGCGACCGGTTCACAGAACCAATCTGGCAAC
ACTGGCAGCATAATTAACAACTACTATATGCAGCAGTACCAAAACTCCACGGACACACAA
CTCGGCGACAACGCCATCAGTGGAGGCTCCAATGAAGGCTCCACGGACACAACCTCTACA
CACACAACCAACACCCAGAACAACGACTGGTTTTCCAAGCTTGCCAGTTCAGCCTTCAGC
GGTCTTTTCGGCGCCCTTCTCGCTGATAAGAAAACGGAGGAAACCACTCTCCTTGAAGAC
CGCATTCTCACTACCCGTAACGGGCACACGACCTCGACAACCCAGTCGAGCGTCGGAGTC
ACATTCGGGTATGCAACCGCTGAAGATAGCACGTCTGGACCCAATACATCTGGTCTAGAG
ACGCGCGTTCATCAGGCAGAGAGGTTTTTCAAAATGGCACTTTTTGATTGGGTTCCTTCA
CAAAATTTTGGACACATGCACAAGGTTGTTCTGCCCCACGAACCAAAAGGTGTTTACGGG
GGTCTCGTCAAGTCATACGCGTACATGCGCAATGGCTGGGACGTCGAGGTGACCGCTGTT
GGAAACCAGTTCAACGGCGGTTGCCTCCTGGTGGCGCTCGTCCCCGAGATGGGCGACATC
AGTGACAGGGAAAAGTACCAACTAACTCTTTACCCCCACCAGTTCATCAACCCACGCACC
AACATGACGGCA------CACATCACTGTGCCCTATGTGGGTGTCAACAGGTATGACCAG
TACAAACAGCACAGGCCCTGGACCCTCGTGGTCATGGTTGTCGCGCCACTCACCACAAAC
---ACAGCAGGTGCCCAACAGATCAAAGTGTATGCCAACATAGCCCCAACCAACGTGCAC
GTGGCGGGTGAGCTCCCCTCCAAGGAGGGGATCTTCCCCGTTGCGTGTTCTGACGGTTAC
GGCAACATGGTGACAACTGACCCGAAAACGGCTGACCCTGTCTACGGGAAGGTTTACAAC
CCCCCTCGGACTGCTCTGCCGGGGCGGTTCACAAACTACCTGGATGTTGCCGAGGCTTGT
CCCACCCTCCTGATGTTC---GAGAACGTACCTTACGTCTCAACACGAACTGAC---GGG
CAAAGGCTACTGGCCAAGTTCGACGTGTCGCTGGCAGCGAAACACATGTCAAACACCTAC
TTGGCCGGCTTGGCCCAGTACTACACACAGTACACCGGGACAATCAACCTACACTTCATG
TTCACTGGGCCGACCGACGCGAAAGCTCGGTACATGGTGGCGTACGTGCCCCCTGGC---
---ATGGAC---GCACCAGACAACCCAGAAGAGGCTGCCCACTGCATACACGCAGAATGG
GACACTGGTCTGAACTCCAAGTTCACGTTTTCAATCCCGTACATCTCGGCCGCTGACTAC
GCGTACACCGCGTCCCACAAGGCTGAAACAACATGTGTACAGGGGTGGGTCTGTGTGTAC
CAAATCACTCATGGCAAGGCAGACGCCGACGCGCTCGTCGTCTCCGCATCAGCGGGGAAA
GACTTTGAGCTCCGGCTACCTGTGGACGCTAGAAAACAAACTACGACCACTGGTGAATCT
GCTGACCCCGTCACCACTACCGTTGAGAACTACGGAGGAGAGACTCAGGTCCAACGTCGC
CACCACACCGACGTTGCCTTCGTTCTTGACCGGTTTGTGGAGGTCACAGTGTCA---GAA
AACCAACACACACTCGACGTGATGCAGGCACACAAAGACAATATCGTGGGCGCGCTTCTT
CGCGCAGCCACGTACTACTTTTCTGATTTGGAAATAGCAGTGACCCACACTGGGAAG---
CTCACATGGGTGCCCAACGGTGCACCAGTTTCTGCACTTAACAACACAACCAATCCCACT
GCCTACCACAAGGGCCCGGTGACTCGACTGGCTCTCCCATACACCGCGCCACACCGTGTG
TTGGCTACGGCGTACACTGGCACTACGACCTACATC---------------------GCC
AGTGCACGCGGGGATTTGGCTCACCTAACGACGACGCACGCTCGGCAT------------
TTGCCGACATCGTTCAACTTTGGTGCAGTTAAAGCAGAAACAATCACTGGGTTGCTCGTG
CGCATGAAGCGTGCTGAACTCTATTGTCCTAGGCCGATTCTT---CCGATTCAG---CCA
ACGGGCGATAGACGCAAGCAACCGCTCGTCGCACCTGCAAAACAACTGCTGAACTTTGGC
CTGCTCAAGTTGGCTGGAGACGTGGAGTCCAACCCTGGG------
>AGO58288
------------------------------------------------------ATGAAT
ACAACTGATTGTTTTATCGCT---TTGTTGCACGCCATCAGAGGGATAAAAGCACGACTG
---TTTTCAAGGACACAGGAAGAA------ATGGAACTCACACTTTACAACGGTGAGAAG
AAGATCTTCTATTCCAGGCCCAACAACCACGACAACTGTTGGCTGAACGCCATCCTTCAG
CTGTTCAGGTACGTCGATGAACCTTTCTTCGACTGGGTATATCAATCACCTGAAAACCTC
ACCCTTGAGGCGATCAGGCAACTGGAGAACATTACTGGTCTTGAGCTGCACGAGGGTGGT
CCGCCCGCCCTCGTCATTTGGAACATCAAACACTTGCTCCACACCGGGATCGGCACCGCC
TCGCGACCCAGCGAGGTGTGCATGGTGGACGGTGCGGACATGTGCCTGGCTGACTTCCAC
GCTGGCATCTTCCTGAAAGGACGGGAACACGCCGTGTTTGCCTGCGTCACCTCCAACGGG
TGGTACGCGATCGACGACGAAGAATTCTACCCCTGGACGCCGGATCCGTCCGACGTGTTG
GTCTTTGTCCCGTACGATCAAGAACCACTTAATGGGGAATGGAAAGCAAAGGTTCAGAGA
CGGCTCAAGGGGGCCGGACAATCCAGTCCGGCTACTGGGTCACAGAACCAATCAGGCAAC
ACCGGGAGTATCATCAACAATTACTACATGCAGCAGTACCAGAACTCCATGGACACCCAA
CTTGGTGACAATGCTATTAGCGGAGGCTCCAACGAGGGATCCACAGACACAACTTCCACC
CACACAACCAACACTCAGAACAATGACTGGTTTTCAAAGTTGGCCAGCTCTGCCTTCAGC
GGTCTTTTCGGCGCCCTCCTCGCCGATAAGAAAACCGAGGAGACCACTCTTCTCGAGGAC
CGCATCCTCACCACCCGAAACGGACACACCACCTCGACAACCCAGTCGAGTGTTGGCATA
ACGCACGGGTACGCAACAGCTGAGGATTTTGTGAGCGGGCCAAACACCTCTGGTCTTGAG
ACCAGAGTTGTCCAGGCGGAACGGTTCTTTAAAACCCACCTGTTCGACTGGGTCACCAGT
GATCCGTTTGGACGGTGCCACTTGTTGGAGCTCCCGACTGACCACAAAGGTGTCTACGGC
AGCCTGACTGACTCATACGCTTACATGAGAAACGGTTGGGACGTTGAAGTCACCGCTGTG
GGGAATCAGTTCAACGGGGGCTGCTTACTGGTGGCCATGGTGCCTGAGCTTTGTTCCATC
GAGCGGAGAGAGCTGTTCCAGCTTACGCTCTTCCCCCACCAGTTCATCAACCCCCGGACG
AACATGACAGCC------CACATCAGGGTGCCCTTTGTTGGCGTCAACCGCTACGATCAG
TACAAGGTACACAAACCGTGGACCCTTGTGGTTATGGTCGTAGCCCCACTGACTGTCAAC
---ACCGAAGGCGCTCCGCAGATCAAGGTGTACGCCAACATCGCACCCACCAACGTGCAC
GTCGCGGGTGAGTTCCCTTCCAAAGAGGGGATTTTCCCTGTGGCCTGTAGCGACGGTTAC
GGCGGCTTGGTGACAACTGACCCAAAGACGGCTGACCCCGTTTACGGCAAAGTGTTTAAC
CCCCCCCGCAACATGTTGCCGGGGCGGTTCACCAACCTCCTGGATGTGGCTGAGGCTTGC
CCCACGTTTCTGCACTTCGATGGTGACGTACCGTATGTGACCACGAAGACGGAT---TCG
GACAGGGTGCTCGCACAATTTGACTTGTCTTTGGCAGCAAAACACATGTCAAACACCTTC
CTTGCAGGTCTTGCCCAGTACTACACGCAGTACAGCGGCACTATCAACCTGCACTTCATG
TTCACAGGTCCCACTGACGCGAAAGCGCGTTACATGATTGCGTATGCCCCTCCGGGC---
---ATGGAG---CCGCCCAAAACACCTGAGGCTGCTGCTCACTGCATTCACGCAGAGTGG
GACACGGGCCTGAACTCACAGTTTACCTTTTCCATCCCCTACCTCTCGGCGGCTGATTAC
GCGTACACCGCGTCTGACGCTGCTGAGGCCACAAATGTTCAGGGATGGGTCTGCTTATTT
CAAATAACACACGGGAAAGCTGAGGGTGACGCTCTTGTCGTGCTGGCCAGTGCTGGCAAA
GACTTTGAGCTGCGCCTGCCTGTGGACGCTCGTCAACAGACCACTTCGACAGGCGAGTCG
GCTGACCCCGTGACTACCACCGTTGAGAATTACGGCGGCGAGACACAGGTCCAGAGGCGC
CACCACACAGACGTCTCATTCATATTGGACAGATTTGTGAAAGTCACACCAAAA---GAC
TCAATAAATGTATTGGACCTGATGCAGACCCCCCCCCACACCCTAGTAGGGGCGCTCCTC
CGCACTGCCACTTACTATTTCGCTGATCTAGAGGTGGCAGTGAAACACGAGGGGGAC---
CTTACCTGGGTTCCAAATGGAGCACCTGAAACAGCCTTGGACAACACCACCAACCCAACG
GCGTACCACAAAGCGCCGCTTACCCGGCTTGCATTGCCCTACACGGCACCACACCGTGTT
TTGGCCACCGTTTACAACGGGAACTGCAAATACGCC---------GGGGGCTCGCTGACC
GACGTGAGAGGTGATCTCCAAGTGCTGGCTCAGAAGGCGGCGAGGCCG------------
CTGCCTACTTCTTTCAACTACGGTGCCATCAAAGCCACCCGGGTGACAGAACTGCTGTAC
CGCATGAAGAGGGCCGAGACGTACTGTCCTCGGCCCCTCTTG---GCTGTTCAC---CCG
AGTGCGGCTAGACACAAACAGAAAATAGTGGCACCTGTAAAGCAGTCCTTGAACTTTGAT
CTGCTCAAGTTGGCAGGGGACGTGGAGTCCAACCCTGGG------
>AGO58289
------------------------------------------------------ATGAAT
ACAACTGATTGTTTTATCGCT---TTGTTGCACGCCATCAGAGAGATAAAAGCACGACTG
---TTTTCAAGGACACAGGAAGAA------ATGGAATTCACACTTTACAACGGTGAGAAG
AAGATCTTCTACTCCAGGCCCAACAACCACGACAACTGTTGGCTGAACGCCATCCTTCAG
CTGTTTAGGTACGTCGATGAACCTTTCTTCGACTGGGTATATGAATCACCTGAAAACCTC
ACCCTTGAGGCGATCAGGCAACTGGAGAACATTACTGGTCTTGAGCTGCACGAGGGTGGT
CCGCCCGCCCTCGTCATTTGGAACATCAAACACTTGCTCCACACCGGGATCGGCACCGCC
TCGCGACCCAGCGAGGTGTGCATGGTGGACGGTACGGACATGTGCCTGGCTGACTTCCAC
GCTGGCATCTTCCTGAAAGGACAGGAACACGCCGTGTTTGCCTGCGTCACCTCCAACGGG
TGGTACGCGATCGACGACGAAGAATTTTACCCCTGGACGCCAGATCCGTCCGACGTGCTG
GTCTTTGTCCCGTACGATCAAGAACCACTTAATGGGGAATGGAAAGCAAAGGTTCAGAGA
CGGCTCAGGGGAGCCGGACAATCCAGTCCGGCCACTGGGTCACAGAACCAATCAGGCAAC
ACCGGGAGTATCATCAACAATTACTACATGCAGCAGTACCAGAACTCCATGGACACCCAA
CTTGGTGACAATGCTATCAGCGGAGGCTCCAACGAGGGATCCACAGACACAACTTCCACC
CACACAACCAACACTCAGAACAATGACTGGTTTTCAAAGTTGGCCAGCTCTGCCTTCAGC
GGTCTTTTCGGCGCCCTCCTCGCCGATAAGAAAACCGAGGAGACCACTCTTCTCGAGGAC
CGCATCCTCACCACCCGAAACGGACACACCACCTCGACAACCCAGTCGAGTGTTGGCATA
ACACACGGGTACGCAACAGCTGAGGATTTTGTGAGCGGGCCAAACACCTCTGGTCTTGAG
ACCAGAGTTGTCCAGGCGGAACGGTTCTTTAAAACCCACCTGTTCGACTGGGTCACCAGT
GATCCGTTCGGACGGTGCCACTTGTTGGAGCTCCCGACTGACCACAAAGGTGTCTACGGC
AGCCTGACCGACTCATACGCCTACATGAGAAACGGTTGGGACGTTGAAGTCACCGCTGTG
GGGAATCAGTTCAACGGAGGCTGCCTACTGGTGGCCATGGTGCCTGAGCTTTGTTCCATC
GAGCGGAGAGAGCTGTTCCAGCTTACGCTCTTCCCCCACCAGTTCATCAACCCCCGGACG
AACATGACAGCC------CACATCAAGGTGCCCTTTGTTGGCGTCAACCGCTACGATCAG
TACAAGGTACACAAGCCGTGGACCCTTGTGGTTATGGTCGTAGCCCCACTGACTGTCAAC
---ACCGAAGGCGCTCCGCAGATCAAGGTGTATGCCAACATCGCACCCACCAACGTGCAC
GTCGCGGGTGAGTTCCCTTCCAAAGAGGGGATTTTCCCTGTGGCCTGTAGCGACGGTTAT
GGCGGCTTGGTGACAACTGACCCAAAGACGGCTGACCCCGTTTACGGCAAAGTGTTCAAC
CCCCCCCGCAACATGTTGCCGGGGCGTTTCACCAACCTCCTGGATGTGGCTGAGGTTTGC
CCCACGTTTCTGCACTTCGATGGTGACGTACCGTATGTGACCACGAAGACGGAT---TCG
GACAGGGTGCTCGCACAATTTGACTTGTCTTTGGCAGCAAAACACATGTCAAACACCTTC
CTTGCAGGTCTTGCCCAGTACTACACGCAGTACAGCGGCACCATCAACCTGCACTTCATG
TTCACAGGTCCCACTGACGCGAAAGCGCGTTACATGATTGCGTATGCCCCTCCGGGC---
---ATGGAG---CCGCCCAAAACACCTGAGGCTGCTGCTCACTGCATTCACGCAGAGTGG
GACACGGGTCTGAACTCAAAGTTTACCTTTTCCATCCCCTACCTCTCAGCGGCTGATTAC
GCGTATACCGCGTCTGACGCTGCTGAGACCACAAATGTTCAGGGATGGGTCTGCTTATTT
CAAATAACACACGGGAAAGCTGAGGGTGACGCTCTTGTCGTGCTGGCCAGTGCTGGCAAA
GACTTTGAGCTGCGCTTGCCTGTGGACGCTCGTCAACAGACCACTTCGACAGGCGAGTCG
GCTGACCCAGTGACTGCCACCGTTGAGAATTACGGCGGCGAGACACAGGTCCAGAGGCGC
CACCACACAGACGTCTCATTCATATTGGACAGATTTGTGAAAGTCACACCAAAA---GAC
TCAATAAATGTATTGGACCTGATGCAGACCCCCCCCCACACCCTAGTAGGGGCGCTCCTC
CGCACTGCCACTTACTATTTCGCTGATCTAGAGGTGGCAGTGAAACACGAGGGGGAC---
CTTACCTGGGTGCCAAATGGAGCACCTGAAGCAGCCTTGGACAACACCACCAACCCGACG
GCATACCATAAAGCGCCGCTTACCCGGCTTGCATTGCCCTACACGGCACCGCACCGTGTT
TTGGCCACCGTTTACAACGGGAACTGCAAATACGCC---------GGGGGCTCACTGACC
AACGTGAGAGGTGATCTCCAAGTGCTGGCTCAGAAGGCGGCGAGGCCG------------
CTGCCTACTTCTTTCAACTACGGTGCCATCAAAGCCACCCGGGTGACAGAACTGCTGTAC
CGCATGAAGAGGGCCGAGACGTACTGTCCTCGGCCCCTCTTG---GCTGTTCAC---CCG
AGTGCGGCTAGACACAAACAGAAAATAGTGGCACCTGTAAAGCAGTCCTTGAACTTTGAT
CTGCTCAAGTTGGCAGGGGACGTGGAGTCCAACCCTGGG------
>ADC92548
------------------------------------------------------ATGAAC
ACAACTGATTGCTTTATCGCT---TTGTTGCACGCCATCAGAGAGATAAAAGCACGACTG
---TTTCTAAAGACACAAGAGAAA------ATGGAATTCACACTCCACAACGGTGAGAAG
AAGACCTTTTACTCTAGGCCCAACAACAACGACAACTGTTGGTTGAACGCTATCCTACAG
CTGTTCAGGTATGTCGATGAACCGTTCTTTGACTGGGTCTATGAATCACCTGAGAACCTC
ACTCTTGAGGCGATCAAGCAACTGGAAGGAATCACTGGTCTTGAGCTGCACGAGGGCGGC
CCACCCGCTCTCGTTATCTGGAACATCAAACACTTGCTCCACACCGGAATCGGTACCGCC
TCGCGACCCAGCGAGGTGTGTATGGTGGACGGTACGGACATGTGCCTGGCTGACTTTCAC
GCTGGCATCTTCCTGAAAGGACAGGAACACGCTGTGTTTGCCTGCGTCACCTCCAACGGG
TGGTACGCGATTGACGACGAGGACTTTTACCCCTGGACGCCGGACCCGTCTGACGTGCTG
GTGTTTGTCCCGTACGACCAAGAACCACTCAACGGGGACTGGAAAGCAAAGGTTCAAAGA
CGACTCAAGGGAGCTGGACAATCCAGTCCGGCTACTGGGTCACAAAACCAGTCAGGCAAC
ACTGGGAGCATCATCAACAACTACTACATGCAGCAGTACCAGAACTCCATGGACACACAA
CTTGGTGACAACGCTATTAGCGGAGGCTCCAACGAGGGGTCCACGGACACAACCTCCACC
CACACAACCAACACCCAAAACAATGACTGGTTCTCAAAACTGGCAAGTTCTGCCTTCACC
GGGCTTTTCGGCGCACTGCTCGCCGACAAGAAGACTGAAGAGACAACTCTCCTGGAGGAC
CGCATCCTCACCACCCGCAATGGACACACCACCTCTACAACTCAATCGAGTGTGGGGGTC
ACCTACGGGTACTCAACTGGTGAAGACCACGTTTCTGGACCCAACACATCAGGTTTGGAG
ACGCGAGTGGTGCAAGCTGAAAGGTTCTTCAAGAAACACTTGTTTGATTGGACAACGGAC
AAACCCTTTGGACGGTGCCACCTTTTGGAGCTCCCGACTGACCACAAAGGTGTCTACGGT
GGCCTGACCGACTCATATGCCTACATGAGGAACGGTTGGGATGTCGAAGTCACCGCTGTG
GGGAACCAGTTCAACGGGGGCTGCCTGTTGGTGGCCATGGTGCCTGAGCTTTGTTCCATC
CAAAAGAGAGAGCTGTACCAGCTCACGCTCTTTCCCCACCAGTTCATCAACCCACGGACG
AACATGACAGCC------CACATCAAGGTGCCCTTCGTTGGCGTCAACCGCTACGACCAG
TACAAGGTGCATAAGCCTTGGACCCTTGTGGTTATGGTTGTAGCTCCCCTGACTGTCAAC
---ACCGAAGGCGCTCCGCAGATCAAGGTGTATGCCAACATCGCACCAACCAACGTGCAC
GTCGCAGGTGAATTCCCTTCCAAAGAGGGGATTTTCCCTGTGGCTTGTAGCGATGGTTAC
GGCGGTTTGGTGACCACTGATCCGAAGACGGCTGACCCCGTCTACGGCAAAGTGTTCAAC
CCCCCCCGCAGCATGTTGCCGGGGCGGTTCACCAACCTCCTGGATGTGGCTGAGGCGTGT
CCCACGTTTCTGCACTTCGAAGGTGACGTACCATACGTGACTACGAAGACGGAT---TCG
GACAGGGTGCTCGCGCAATTTGATTTGTCTTTGGCAGCAAAGCACATGTCAAACACCTTT
CTTGCGGGTCTCGCCCAGTACTACGCACAGTACAGTGGCACAATCAACCTGCACTTCATG
TTCACGGGTCCCACTGACGCGAAAGCGCGTTACATGATTGCATATGCTCCACCGGGC---
---ATGGAG---CCGCCCAAAACACCTGAGGCCGCTGCCCATTGCATCCATGCAGAGTGG
GATACGGGTTTGAACTCAAAGTTCACTTTTTCCATCCCCTACCTCTCGGCGGCTGACTAC
GCGTATACCGCGTCTGACACTGCCGAGACCACAAATGTCCAGGGGTGGGTCTGTTTGTTC
CAGATAACACACGGCAAAGCTGATGGTGATGCTCTTGTTGTGCTGGCCAGCGCTGGCAAA
GACTTTGAGCTGCGCCTGCCTGTGGACGCCCGCCAGCAGACCACTTCGACAGGCGAGTCA
GCCGATCCCGTGACTACCACCGTTGAGAACTACGGTGGTGAGACACAGGTCCAGAGACGC
CACCACACAGACGTCTCATTTATATTGGACAGATTTGTGAAAGTTACACCACAA---GAC
CAAATTAATGTGTTGGACCTGATGCAGACCCCCCCCCACACCCTGGTAGGGGCTCTCCTT
CGTACTGCCACTTACTACTTTGCTGATCTAGAAGTGGCAGTGAAACACGAGGGGAAC---
CTCACCTGGGTGCCAAATGGAGCACCTGAGGCGGCCTTGGAAAACACCACCAACCCAACG
GCGTACCACAAAGCGCCACTCACCCGGCTTGCACTGCCTTACACGGCCCCACACCGTGTT
TTGGCTACCGTTTACAACGGGAACTGCAAATACGCC---------GAGGGTCCACTGACC
AACGTGAGAGGTGACCTCCAGGTGCTGGCTCAGAAGGCGGCGAGGCCG------------
CTGCCTACCTCTTTCAACTATGGTGCCATTAAAGCCACTCGGGTGACAGAATTGCTCTAC
CGCATGAAAAGGGCCGAGACGTACTGTCCTCGGCCCCTCCTG---GCTGTCCAC---CCG
GATGTGGCTAGGTACAAACAGAAAATTGTGGCACCTGTGAAGCAGTCCTTGAACTTTGAC
CTGCTCAAGTTGGCGGGAGACGTTGAGTCCAACCCCGGG------
>ADC92543
------------------------------------------------------ATGGAC
ACAACTGATTGCTTTGTCGCT---CTGATCCACATATTTAGAGAGATTAAGGCACTGTTC
---CTTTCACGGACACAAGGAAAG------ATGGAATTCACACTTCACAACGGTGAGAAG
AAGACCTTTTACTCCAGACCCAACAACCATGACAACTGCTGGCTGAACACTATCCTCCAG
TTGTTCAGGTATGTCGATGAGCCTTTCTTCGACTGGGTCTACGACTCGCCTGAAAACCTC
ACTCTCGAGGCGATTAGGCAGTTGGAGGAAGTTACTGGTCTTGAGCTGCACGAGGGTGGA
CCACCCGCCCTTGTCATCTGGAACATCAAGCATTTGCTCCACACCGGAGTCGGTACCGCT
TCGCGCCCTAGCGAAGTGTGTATGGTAGACGGCACGGACATGTGTTTGGCTGATTTCCAT
GCTGGCATTTTCCTGAAAGGACAAGAACACGCTGTGTTTGCCTGTGTCACCTCCAACGGG
TGGTACGCGATCGACGACGAGGACTTTTACCCCTGGACACCGGACCCGTCCGACGTCTTG
GTGTTTGTTCCGTACGACCAAGAACCGCTCAACGGCGAGTGGAAAGCAAAGGTTCAGAAG
CGGCTCAAGGGAGCCGGGCAGTCCAGTCCGGCGACCGGGTCGCAGAACCAGTCAGGCAAC
ACTGGAAGCATCATTAACAACTACTACATGCAGCAGTACCAGAACTCCATGGACACGCAA
CTTGGAGACAACGCTATCAGCGGAGGCTCCAACGAGGGTTCCACGGACACCACGTCCACA
CACACAAACAACACCCAAAACAATGATTGGTTCTCACGCTTGGCCAGCTCGGCCTTTAGC
GGACTGTTTGGTGCTCTTTTGGCTGACAAGAAAACGGAGGAGACAACTCTGCTTGAAGAC
CGCATTCTCACCACCAGAAATGGCCACACGACGTCGACGACACAGTCGAGTGTTGGCGTA
ACATATGGTTACGCTGTGGCTGAGGACGCGGTATCTGGGCCTAACACCTCAGGCCTGGAG
ACCCGCGTGACACAGGCTGAACGGTTCTTCAAGAAACACCTGTTTGACTGGACGCCGGGT
TTGCCATTTGGACACTGTCACTACCTGGAACTCCCCTCTGAACACAAGGGCGTGTTTGGC
AGCCTCATGAGCTCTTATGCTTACATGAGGAACGGGTGGGATATTGAGGTGACCGCTGTT
GGAAACCAGTTCAATGGTGGTTGTCTCCTCGTCGCACTCGTGCCGGAGCTGAAAGAGCTC
GACACGCGGCAGAAGTATCAGTTAACCCTCTTCCCACACCAGTTCATTAACCCGCGTACT
AACATGACGGCT------CACATTAACGTGCCGTACGTGGGTGTCAACAGGTACGACCAG
TATGAGCTCCACAAACCGTGGACGCTTGTGGTGATGGTGGTGGCCCCGCTTACCGTCAAA
---ACTGGTGGCTCCGAACAGATCAAGGTCTACATGAATGCAGCGCCGACCTACGTGCAC
GTGGCAGGAGAACTGCCCTCGAAAGAGGGGATAGTTCCTGTGGCGTGTGTGGACGGTTAC
GGCAACATGGTAACCACGGACCCGAAGACGGCTGACCCCGTCTACGGGAAAGTGTCTAAC
CCCCCCAGAACAAGCTTCCCTGGGCGCTTCACAAACTTCCTTGATGTAGCGGAGGCGTGT
CCAACCTTCCTCCGCTTC---GGAGAAGTACCATTTGTGAAGACGGTGAACTCT---GGT
GACCGCTTGCTTGCCAAGTTTGACGTGTCCCTCGCTGCGGGGCACATGTCCAACACCTAT
TTGGCAGGGTTGGCACAGTACTACACACAGTACAGCGGCACTATGAATATTCACTTCATG
TTCACCGGACCCACGGATGCCAAAGCCCGCTACATGGTGGCTTACATACCTCCTGGT---
---ATGACG---CCGCCAACGGACCCGGAGCGGGCTGCACACTGCATTCATTCTGAGTGG
GACACTGGACTCAATTCTAAATTTACCTTTTCTATCCCTTACCTTTCTGCTGCAGACTAT
GCTTACACTGCTTCTGACGTGGCTGAGACCACGAGTGTGCAGGGATGGGTGTGTATTTAC
CAGATCACCCACGGTAAAGCTGAAGGTGACGCGCTGGTCGTGTCCGTCAGCGCTGGCAAG
GACTTTGAGTTTCGACTGCCGGTGGACGCCCGCCAACAGACTACCACCACTGGCGAGTCC
GCGGACCCAGTCACCACCACGGTTGAGAACTACGGAGGAGAGACCCAGACGGCCCGACGG
CTTCACACTGATGTCGCATTCGTTCTCGACAGGTTCGTGAAACTCACCCAGCCC---AAG
AGCACCCAAACCCTTGATCTCATGCAGATCCCCTCACACACACTGGTCGGGGCGCTTCTC
CGGTCTGCGACGTACTACTTCTCAGACCTGGAGGTTGCGCTCGTCCACACAGGACCG---
GTCACGTGGGTGCCCAATGGTGCGCCCAAGACCGCCTTGAACAACCACACCAACCCGACT
GCCTACCAGAAGCAGCCTATCACCCGCTTGGCACTCCCCTACACCGCTCCCCACCGTGTG
CTGTCAACAGTGTACAACGGGAAGACAACGTACGGA---------------GAAGAATCC
TCGCGGCGTGGTGATCTTGCCGCCCTTGCACGCAGAGTGAACAACCGG------------
CTGCCCACTTCCTTCAACTACGGCGCTGTGAAGGCCGACACCATCACGGAGCTGTTGATC
CGCATGAAGCGTGCGGAAACATACTGCCCCAGGCCCTTGCTG---GCTCTTGAC---ACC
ACACAAGACCGCCGTAAACAGGAGATCATTGCACCTGAGAAACAGACCTTGAACTTTGAC
CTACTCAAGTTGGCAGGAGACGTGGAGTCCAACCCTGGG------
>ADC92544
------------------------------------------------------ATGAAC
ACAACTGACTGCTTTATTGCT---TTACTGCACGCCTTCAGAGAGTTTAAAGCACGACTG
---GTCTCAAAGACAAAAGAGAGA------ATGGAATTCACACTGTACAACGGTGAGAAG
AAAATCTTCTACTCCAGACCCAACAACCATGACAACTGCTGGCTGAACACCATCCTCCAG
TTGTTCAGGTACGTTGATGAACCTTTCTTCGACTGGGTCTATGAATCACCTGAAAACCTT
ACTCTTGAGGCAATTCAGCAACTGGAAGAGGTTACTGGTCTTGAGCTGCACGAGGGCGGT
CCACCCGCTCTCGTCATTTGGAACATTAAGCACCTGCTCCACACCGGAATCGGTACCGCC
TCGCGACCTAGCGAGGTGTGTATGGTAGACGGTACCGACATGTGTCTGGCTGACTTCCAT
GCTGGCATCTTTCTGAAAGGACAAGAACACGCTGTGTTTGCCTGTGTCACCTCCAACGGG
TGGTACGCGATTGATGACGAGGAATTTTACCCCTGGACGCCGGACCCGTCCGACGTCCTG
GTGTTTGTCCCGTATGATCAAGAACCGCTCAATGGAGAGTGGAAAGCAAAAGTCCAGAAG
CGACTCAAGGGAGCTGGGCAATCCAGCCCGGCGACCGGGTCGCAAAATCAATCAGGCAAC
ACTGGAAGCATCATTAACAATTACTACATGCAGCAGTACCAGAACTCCATGGACACGCAA
CTTGGAGACAACGCTATCAGCGGAGGCTCCAACGAGGGTTCCACGGACACCACGTCCACA
CACACAAACAACACCCAAAACAATGATTGGTTCTCACGCTTGGCCAGCTCGGCCTTTAGC
GGACTGTTTGGTGCTCTTTTGGCTGACAAGAAAACGGAGGAGACAACTCTGCTTGAAGAC
CGCATTCTCACCACCAGAAACGGCCACACGACGTCGACGACACAGTCGAGCGTCGGCGTT
ACCTACGGTTACGCCATGGCCGAAGACGCGGTGTCAGGGCCCAACACCTCGGGCCTAGAG
ACTCGTGTGTTACAAGCTGAGCGGTTCTTCAAGAAACACCTGTTTGATTGGACACCGAAT
TTGGAATTTGGGCACTGTCATTACCTGGAACTCCCCTCTGAACACAAAGGCGTCTATGGA
AGCCTCCAGAACTCTTATGCTTACATGAGGAACGGGTGGGACATTGAGGTTACCGCTGTT
GGAAACCAATTCAACGGTGGTTGTCTTCTTGTCGCGCTTGTGCCAGAATTGAAAACCCTT
GGAACACGGCAAAAGTACCAACTGACTCTTTTCCCCCACCAGTTTGTAAACCCACGCACC
AACATGACGGCT------CACATCAACGTGCCGTACGTGGGTGTTAACAGGTATGATCAA
TACGCGCTCCACAAACCATGGACGCTCGTAGTGATGGTGGTGGCGCCACTCACTGTCAAA
---ACTGGTGGATCTGAACAAATCAAGGTTTACATGAATGCAGCACCGACCTACGTGCAC
GTGGCGGGAGAGCTACCCTCGAAGGAGGGAATAGTCCCCGTTGCGTGTGCGGATGGATAT
GGCAACATGGTGACCACGGACCCGAAGACGGCTGACCCCGTTTATGGGAAAGTGTTCAAC
CCCCCCCGGACGAACCTGCCCGGGCGGTTCACGAACTTCCTTGATGTTGCGGAGGCCTGT
CCAACCTTCCTCCGCTTC---GGAGAAGTTCCGTTTGTGAAGACGGTGAACACC---GGT
GACCGTTTGCTTGCCAAGTTTGACGTGTCCCTCTCTGCAGGGCACATGGCTAACACCTAC
TTGGCTGGCTTGGCGCAGTACTACACACAGTACAGCGGCACCATGAACGTTCACTTCATG
TTTACCGGCCCCACAGATGCCAAAGCCCGCTATATGGTGGCTTACGTGCCCCCGGGC---
---ATGGAA---CCACCCACTGACCCTGAGCGGGCTGCACACTGCATTCATTCTGAGTGG
GACACCGGACTCAACTCCAAATTCACTTTCTCCATACCATACCTTTCTGCTGCTGACTAC
GGGTACACTGCTTCCAACGTGGCCGAGACCACAAGTGTGCAGGGCTGGGTGTGCATCTAC
CAGATCACACATGGCAAAGCTGAGGGTGACGCCTTGGTCGTTTCCGTCAGCGCCGGCAAG
GACTTTGAGTTTCGACTGCCAGTCGATGCTCGCCAGCAAACCACAACCACAGGCGAGTCA
GCAGACCCCGTCACCACTACGGTGGAAAACTACGGGGGAGTGACGCAGGCGGCCCGACGT
CTCCACACCGACGTTGCCTTCGTTCTCGACAGGTTTGTGAAACTTACCCAGCCC---AAG
AGCACTCAGGTTCTTGACCTCATGCAGATACCCTCACACACACTGGTTGGAGCCCTGCTT
CGGTCTGCGACGTACTACTTCTCAGACCTGGAGATTGCGCTTGTCCACACAGGCCCG---
GTCACGTGGGTGCCCAACGGCGCACCTAAGGTTGCCCTGGACAACCAGACCAATCCCACT
GCCTACCAAAAGCAGCCCATTACCCGTCTGGCGCTCCCTTACACCGCCCCCCACCGTGTG
CTGGCAACAGTGTACAACGGGAAGACGGCATACGGG---------------GAGACGACC
ACGAGGCGTGGTGATCTTGCTGCCCTAGCACAAAGGGTGAGCAGGCAG------------
TTGCCAACCTCCTTCAACTACGGCGCAGTGAAGGCCGAAAGCATCACAGAGTTGTTGGTC
CGCATCAAACGCGCGGAGACATACTGCCCCAGGCCTCTGTTG---GCTCTTGAC---ACC
GTCCAAGACCGCCGCAAACAGGAAATCATTGCGCCCGAGAAGCAGACCCTGAACTTTGAC
CTTCTCAAGCTGGCAGGAGACGTTGAGTCCAACCCTGGG------
>ADC92545
------------------------------------------------------ATGAAT
ACAATTGATTGCTTTATCGCT---TTGTTGCACGCCATTAGAGAGATAAAAGCACGACTG
---GTTCCAAGGACACAAGAGAAA------ATGGAATTCACACTTCACAACGGTGAGAAG
AAGACCTTTTACTCTAGGCCCAACAACAACGACAACTGTTGGCTGAATGCCATCCTCCAG
CTGTTTAGGTATGTCGATGAACCTTTCTTCGACTGGGTCTACGAATCACCTGAGAACCTC
ACTCTTGAGGCGATCAAACAACTGGAAGAAATCACCGGCCTTGAACTGCACGAGGGCGGT
CCACCCGCTCTAGTTGTCTGGAACATCAAGCACTTGCTCCAAACCGGAATCGGTACCGCC
TCGCGACCCAGCGAGGTGTGTATGGTGGACGGTACGGACATGTGTTTGGCTGACTTTCAC
GCTGGCATCTTCCTGAAAGGACAGGAACACGCCGTGTTTGCCTGTGTCACCTCCAATGGG
TGGTACGCGATTGATGACGAGGACTTTTACCCCTGGACGCCGGACCCGTCCGACGTGCTG
GTGTTTGTCCCGTACGATCAAGAACCACTCAACGGGGATTGGAAAGCAAAGGTTCAGAGA
CGACTCAAGGGAGCTGGGCAATCCAGCCCGGCTACTGGGTCACAGAACCAATCAGGCAAC
ACCGGGAGCATCATCAACAACTACTATATGCAGCAGTACCAGAACTCTATGGACACACAA
CTTGGTGACAACGCTATCAGCGGAGGCTCCAACGAGGGGTCCACGGACACAACCTCCACC
CACACAACCAACACCCAGAACAATGACTGGTTTTCGAAACTGGCTAGCTCTGCTTTCAGC
GGTCTGTTCGGCGCCCTTCTCGCCGACAAGAAAACCGAGGAGACCACTCTTCTCGAGGAC
CGTATCCTCACCACCCGAAACGGACACACCACCTCGACAACCCAGTCGAGTGTTGGTATC
ACGTACGGGTACGCGACAGCTGAGGACTTTGTGAGCGGGCCAAACACCTCCGGTCTTGAG
ACCAGGGTTGTCCAGGCAGAACGGTTTTTCAAAACCCACTTGTTCGACTGGGTCACCAGT
GACTCGTTCGGACGGTGCCACCTTTTGGAGCTCCCGACTGACCACAAAGGTGTCTACGGT
GGCCTGACCGACTCATATGCCTACATGAGGAACGGTTGGGATGTCGAAGTCACCGCTGTG
GGGAACCAGTTCAACGGGGGCTGCCTGTTGGTGGCCATGGTGCCTGAGCTTTGTTCCATC
CAAAAGAGAGAGCTGTACCAGCTCACGCTCTTTCCCCACCAGTTCATCAACCCACGGACG
AACATGACAGCC------CACATCAAGGTGCCCTTCGTTGGCGTCAACCGCTACGACCAG
TACAAGGTGCATAAGCCTTGGACCCTTGTGGTTATGGTTGTAGCTCCCCTGACTGTCAAC
---ACCGAAGGCGCTCCGCAGATCAAGGTGTATGCCAACATCGCACCAACCAACGTGCAC
GTCGCAGGTGAATTCCCTTCCAAAGAGGGGATTTTCCCTGTGGCTTGTAGCGATGGTTAC
GGCGGTTTGGTGACCACTGATCCGAAGACGGCTGACCCCGTCTACGGCAAAGTGTTCAAC
CCCCCCCGCAGCATGTTGCCGGGGCGGTTCACCAACCTCCTGGATGTGGCTGAGGCGTGT
CCCACGTTTCTGCACTTCGAAGGTGACGTACCATACGTGACTACGAAGACGGAT---TCG
GACAGGGTGCTCGCGCAATTTGATTTGTCTTTGGCAGCAAAGCACATGTCAAACACCTTT
CTTGCGGGTCTCGCCCAGTACTACGCACAGTACAGTGGCACAATCAACCTGCACTTCATG
TTCACGGGTCCCACTGACGCGAAAGCGCGTTACATGATTGCATATGCTCCACCGGGC---
---ATGGAG---CCGCCCAAAACACCTGAGGCCGCTGCCCATTGCATCCATGCAGAGTGG
GATACGGGTTTGAACTCAAAGTTCACTTTTTCCATCCCCTACCTCTCGGCGGCTGACTAC
GCGTATACCGCGTCTGACACTGCCGAGACCACAAATGTCCAGGGGTGGGTCTGTTTGTTC
CAGATAACACACGGCAAAGCTGATGGTGATGCTCTTGTTGTGCTGGCCAGCGCTGGCAAA
GACTTTGAGCTGCGCCTGCCTGTGGACGCCCGCCAGCAGACCACTTCGACAGGCGAGTCA
GCCGATCCCGTGACTACCACCGTTGAGAACTACGGTGGTGAGACACAGGTCCAGAGGCGT
CAACACACAGACGTCTCATTTATATTGGATAGATTTGTGAAAGTTACACCAAAA---GAC
CAAATTAATGTGTTGGACCTGATGCAGACCCCCTCCCACACCCTGGTGGGGGCGCTCCTT
CGTACTGCCACTTACTACTTCGCTGATTTAGAAGTGGCGGTGAAACACGAGGGGAAC---
CTCACTTGGGTACCAAATGGAGCACCTGAAACAGCTTTGGAAAACACCACCAATCCAACT
GCCTACCACAAAGCACCACTCACCCGGCTTGCGCTGCCTTACACGGCACCACACCGTGTT
TTGGCTACCGTTTACAACGGGAACTGCAGATACGCC---------GAGGGTCCCTTGACC
AACGTGAGAGGTGATCTCCAGGTGCTGGCTCAGAAGGCGGCGAGGCCG------------
CTGCCTACCTCTTTCAACTACGGTGCCATCAAAGCCACTCGGGTGACAGAACTGCTGTAC
CGCATGAAGAGGGCCGAGACGTACTGTCCGCGGCCTCTCTTG---GCTGTCCAC---CCG
GCTGAGGCTAGACACAAACAGAAAATTGTGGCGCCTGTGAAGCAGTCCTTGAACTTTGAC
CTGCTCAAGTTGGCGGGAGACGTTGAGTCCAACCCCGGG------
>ADC92546
------------------------------------------------------ATGAAT
ACAATTGATTGCTTTATCGCT---TTGTTGCACGCCATTAGAGAGATAAAAGCACGACTG
---GTTCCAAGGACACAAGAGAAA------ATGGAATTCACACTTCACAACGGTGAGAAG
AAGACCTTTTACTCTAGGCCCAACAACAACGACAACTGTTGGCTGAATGCCATCCTCCAG
CTGTTTAGGTATGTCGATGAACCTTTCTTCGACTGGGTCTACGAATCACCTGAGAACCTC
ACTCTTGAGGCGATCAAACAACTGGAAGAAATCACCGGCCTTGAACTGCACGAGGGCGGT
CCACCCGCTCTAGTTGTCTGGAACATCAAGCACTTGCTCCAAACCGGAATCGGTACCGCC
TCGCGACCCAGCGAGGTGTGTATGGTGGACGGTACGGACATGTGTTTGGCTGACTTTCAC
GCTGGCATCTTCCTGAAAGGACAGGAACACGCCGTGTTTGCCTGTGTCACCTCCAATGGG
TGGTACGCGATTGATGACGAGGACTTTTACCCCTGGACGCCGGACCCGTCCGACGTGCTG
GTGTTTGTCCCGTACGATCAAGAACCACTCAACGGGGATTGGAAAGCAAAGGTTCAGAGA
CGACTCAAGGGAGCTGGGCAATCCAGCCCGGCTACTGGGTCACAGAACCAATCAGGCAAC
ACCGGGAGCATCATCAACAACTACTACATGCAGCAGTACCAGAACTCTATGGACACACAA
CTTGGTGACAACGCTATCAGCGGAGGCTCCAACGAGGGGTCCACGGACACAACCTCCACC
CACACAACCAACACCCAGAACAATGACTGGTTTTCGAAACTGGCTAGCTCTGCTTTCAGC
GGTCTGTTCGGCGCCCTTCTCGCCGACAAGAAAACCGAGGAGACCACTCTTCTCGAGGAC
CGTATCCTCACCACCCGAAACGGACACACCACCTCGACAACCCAGTCGAGTGTTGGTATC
ACGTACGGGTACGCGACAGCTGAGGACTTTGTGAGCGGGCCAAACACCTCCGGTCTTGAG
ACCAGGGTTGTCCAGGCAGAACGGTTTTTCAAAACCCACTTGTTCGACTGGGTCACCAGT
GACTCGTTCGGACGGTGCCACCTTTTGGAGCTCCCGACTGACCACAAAGGTGTCTACGGT
GGCCTGACCGACTCATATGCCTACATGAGGAACGGTTGGGATGTCGAAGTCACCGCTGTG
GGGAACCAGTTCAACGGGGGCTGCCTGTTGGTGGCCATGGTGCCTGAGCTTTGTTCCATC
CAAAAGAGAGAGCTGTACCAGCTCACGCTCTTTCCCCACCAGTTCATCAACCCACGGACG
AACATGACAGCC------CACATCAAGGTGCCCTTCGTTGGCGTCAACCGCTACGACCAG
TACAAGGTGCATAAGCCTTGGACCCTTGTGGTTATGGTTGTAGCTCCCCTGACTGTCAAC
---ACCGAAGGCGCTCCGCAGATCAAGGTGTATGCCAACATCGCACCAACCAACGTGCAC
GTCGCAGGTGAATTCCCTTCCAAAGAGGGGATTTTCCCTGTGGCTTGTAGCGATGGTTAC
GGCGGTTTGGTGACCACTGATCCGAAGACGGCTGACCCCGTCTACGGCAAAGTGTTCAAC
CCCCCCCGCAGCATGTTGCCGGGGCGGTTCACCAACCTCCTGGATGTGGCTGAGGCGTGT
CCCACGTTTCTGCACTTCGAAGGTGACGTACCATACGTGACTACGAAGACGGAT---TCG
GACAGGGTGCTCGCGCAATTTGATTTGTCTTTGGCAGCAAAGCACATGTCAAACACCTTT
CTTGCGGGTCTCGCCCAGTACTACGCACAGTACAGTGGCACAATCAACCTGCACTTCATG
TTCACGGGTCCCACTGACGCGAAAGCGCGTTACATGATTGCATATGCTCCACCGGGC---
---ATGGAG---CCGCCCAAAACACCTGAGGCCGCTGCCCATTGCATCCATGCAGAGTGG
GATACGGGTTTGAACTCAAAGTTCACTTTTTCCATCCCCTACCTCTCGGCGGCTGACTAC
GCGTATACCGCGTCTGACACTGCCGAGACCACAAATGTCCAGGGGTGGGTCTGTTTGTTC
CAGATAACACACGGCAAAGCTGATGGTGATGCTCTTGTTGTGCTGGCCAGCGCTGGCAAA
GACTTTGAGCTGCGCCTGCCTGTGGACGCCCGCCAGCAGACCACTTCGACAGGCGAGTCA
GCCGATCCCGTGACTACCACCGTTGAGAACTACGGTGGTGAGACACAGGTCCAGAGGCGT
CAACACACAGACGTCTCATTTATATTGGATAGATTTGTGAAAGTTACACCAAAA---GAC
CAAATTAATGTGTTGGACCTGATGCAGACCCCCTCCCACACCCTGGTGGGGGCGCTCCTT
CGTACTGCCACTTACTACTTCGCTGATTTAGAAGTGGCGGTGAAACACGAGGGGAAC---
CTCACTTGGGTACCAAATGGAGCACCTGAAACAGCTTTGGAAAACACCACCAATCCAACT
GCCTACCACAAAGCACCACTCACCCGGCTTGCGCTGCCTTACACGGCACCACACCGTGTT
TTGGCTACCGTTTACAACGGGAACTGCAGATACGCC---------GAGGGTCCCTTGACC
AACGTGAGAGGTGATCTCCAGGTGCTGGCTCAGAAGGCGGCGAGGCCG------------
CTGCCTACCTCTTTCAACTACGGTGCCATCAAAGCCACTCGGGTGACAGAACTGCTGTAC
CGCATGAAGAGGGCCGAGACGTACTGTCCGCGGCCTCTCTTG---GCTGTCCAC---CCG
GCTGAGGCTAGACACAAACAGAAAATTGTGGCGCCTGTGAAGCAGTCCTTGAACTTTGAC
CTGCTCAAGTTGGCGGGAGACGTTGAGTCCAACCCCGGG------
>ADC92547
------------------------------------------------------ATGAAT
ACAATTGATTGCTTTATCGCT---TTGTTGCACGCCATTAGAGAGATAAAAGCACGACTG
---GTTCCAAGGACACAAGAGAAA------ATGGAATTCACACTTCACAACGGTGAGAAG
AAGACCTTTTACTCTAGGCCCAACAACAACGACAACTGTTGGCTGAATGCCATCCTCCAG
CTGTTTAGGTATGTCGATGAACCTTTCTTCGACTGGGTCTACGAATCACCTGAGAACCTC
ACTCTTGAGGCGATCAAACAACTGGAAGAAATCACCGGCCTTGAACTGCACGAGGGCGGT
CCACCCGCTCTAGTTGTCTGGAACATCAAGCACTTGCTCCAAACCGGAATCGGTACCGCC
TCGCGACCCAGCGAGGTGTGTATGGTGGACGGTACGGACATGTGTTTGGCTGACTTTCAC
GCTGGCATCTTCCTGAAAGGACAGGAACACGCCGTGTTTGCCTGTGTCACCTCCAATGGG
TGGTACGCGATTGATGACGAGGACTTTTACCCCTGGACGCCGGACCCGTCCGACGTGCTG
GTGTTTGTCCCGTACGATCAAGAACCACTCAACGGGGATTGGAAAGCAAAGGTTCAGAGA
CGACTCAAGGGAGCTGGGCAATCCAGCCCGGCTACTGGGTCACAGAACCAATCAGGCAAC
ACCGGGAGCATCATCAACAACTACTATATGCAGCAGTACCAGAACTCTATGGACACACAA
CTTGGTGACAACGCTATCAGCGGAGGCTCCAACGAGGGGTCCACGGACACAACCTCCACC
CACACAACCAACACCCAGAACAATGACTGGTTTTCGAAACTGGCTAGCTCTGCTTTCAGC
GGTCTGTTCGGCGCCCTTCTCGCCGACAAGAAAACCGAGGAGACCACTCTTCTCGAGGAC
CGTATCCTCACCACCCGAAACGGACACACCACCTCGACAACCCAGTCGAGTGTTGGTATC
ACGTACGGGTACGCGACAGCTGAGGACTTTGTGAGCGGGCCAAACACCTCCGGTCTTGAG
ACCAGGGTTGTCCAGGCAGAACGGTTTTTCAAAACCCACTTGTTCGACTGGGTCACCAGT
GACTCGTTCGGACGGTGCCACCTTTTGGAGCTCCCGACTGACCACAAAGGTGTCTACGGT
GGCCTGACCGACTCATATGCCTACATGAGGAACGGTTGGGATGTCGAAGTCACCGCTGTG
GGGAACCAGTTCAACGGGGGCTGCCTGTTGGTGGCCATGGTGCCTGAGCTTTGTTCCATC
CAAAAGAGAGAGCTGTACCAGCTCACGCTCTTTCCCCACCAGTTCATCAACCCACGGACG
AACATGACAGCC------CACATCAAGGTGCCCTTCGTTGGCGTCAACCGCTACGACCAG
TACAAGGTGCATAAGCCTTGGACCCTTGTGGTTATGGTTGTAGCTCCCCTGACTGTCAAC
---ACCGAAGGCGCTCCGCAGATCAAGGTGTATGCCAACATCGCACCAACCAACGTGCAC
GTCGCAGGTGAATTCCCTTCCAAAGAGGGGATTTTCCCTGTGGCTTGTAGCGATGGTTAC
GGCGGTTTGGTGACCACTGATCCGAAGACGGCTGACCCCGTCTACGGCAAAGTGTTCAAC
CCCCCCCGCAGCATGTTGCCGGGGCGGTTCACCAACCTCCTGGATGTGGCTGAGGCGTGT
CCCACGTTTCTGCACTTCGAAGGTGACGTACCATACGTGACTACGAAGACGGAT---TCG
GACAGGGTGCTCGCGCAATTTGATTTGTCTTTGGCAGCAAAGCACATGTCAAACACCTTT
CTTGCGGGTCTCGCCCAGTACTACGCACAGTACAGTGGCACAATCAACCTGCACTTCATG
TTCACGGGTCCCACTGACGCGAAAGCGCGTTACATGATTGCATATGCTCCACCGGGC---
---ATGGAA---CCGCCCAAAACACCTGAGGCCGCTGCCCATTGCATCCATGCAGAGTGG
GATACGGGTTTGAACTCAAAGTTCACTTTTTCCATCCCCTACCTCTCGGCGGCTGACTAC
GCGTATACCGCGTCTGACACTGCCGAGACCACAAATGTCCAGGGGTGGGTCTGTTTGTTC
CAGATAACACACGGCAAAGCTGATGGTGATGCTCTTGTTGTGCTGGCCAGCGCTGGCAAA
GACTTTGAGCTGCGCCTGCCTGTGGACGCCCGCCAGCAGACCACTTCGACAGGCGAGTCA
GCCGATCCCGTGACTACCACCGTTGAGAACTACGGTGGTGAGACACAGGTCCAGAGGCGT
CAACACACAGACGTCTCATTTATATTGGATAGATTTGTGAAAGTTACACCAAAA---GAC
CAAATTAATGTGTTGGACCTGATGCAGACCCCCTCCCACACCCTGGTGGGGGCGCTCCTT
CGTACTGCCACTTACTACTTCGCTGATTTAGAAGTGGCGGTGAAACACGAGGGGAAC---
CTCACTTGGGTACCAAATGGAGCACCTGAAACAGCTTTGGAAAACACCACCAATCCAACT
GCCTACCACAAAGCACCACTCACCCGGCTTGCGCTGCCTTACACGGCACCACACCGTGTT
TTGGCTACCGTTTACAACGGGAACTGCAGATACGCC---------GAGGGTCCCTTGACC
AACGTGAGAGGTGATCTCCAGGTGCTGGCTCAGAAGGCGGCGAGGCCG------------
CTGCCTACCTCTTTCAACTACGGTGCCATCAAAGCCACTCGGGTGACAGAACTGCTGTAC
CGCATGAAGAGGGCCGAGACGTACTGTCCGCGGCCTCTCTTG---GCTGTCCAC---CCG
GCTGAGGCTAGACACAAACAGAAAATTGTGGCGCCTGTGAAGCAGTCCTTGAACTTTGAC
CTGCTCAAGTTGGCGGGAGACGTTGAGTCCAACCCCGGG------
>AAT01791
------------------------------------------------------ATGAAG
ACGACTGACTGTTTTAGCGTT---TTGCTCGAGATCCTCAGCAGGTTCAAGCGCACGTTC
---------AAGACTGACAGAAGA------ATGGAATTCACACTCTACAACGGAGAGAAG
AAGACCTTCTACAGCAGGCCTAACACACACGGCAACTGCTGGCTCAACTCATTGTTGCAG
CTCTTTCGATACGTCGACGAGCCGCTCTTTGAGAGTGAGTACCTTTCACCAGAGAACAAG
ACATTGGACATGATCAAACAACTATCTGACTACACCAAACTTGACCTCTCAGACGGCGGA
CCACCAGCACTTGTGCTTTGGCTCATCAAAGACCGTCTTCAGACCGGCGTCGGCACCAGT
ACTCGCCCCAGCGAGATCTGTGTGATCAACGGAGTCACCATGACTCTGGCTGACTTTCAC
GCCGGCATCTTCATCAAAGGCACTGAACACGCTGTGTTCGCCCTCAACACTTCTGAGGGC
TGGTACGCCATTGATGACGAGGTGTACTACCCGTGGACACCTGACCCTGAGAACGTACTC
GCATACGTGCCCTACGACCAGGAACCTCTGGACGTAGACTGGCAGGATCACGCAGGCCTG
TTCCTCCGCGGAGCGGGCCAGTCATCCCCAGCCACAGGGTCCCAGAACCAATCTGGTAAC
ACTGGCAGCATCATCAACAACTACTACATGCAGCAGTACCAAAACTCAATGGACACCCAG
CTCGGTGACAACGCTATAAGCGGTGGCTCGAACGAGGGTAGCACGGACACCACGTCCACA
CACACCAACAACACCCAAAACAACGATTGGTTTTCTAAATTGGCGCAATCCGCCATTTCA
GGTCTCTTCGGAGCTCTCCTGGCGGACAAAAAGACTGAGGAAACCACTTTGCTGGAGGAC
CGTATTGTCACCACGCGACACGGTACCACCACGTCCACAACACAGAGCTCAGTTGGTATC
ACCTACGGGTATGCCGACGCCGACTCCTTCAGGCCCGGACCCAACACGTCTGGACTTGAA
ACAAGGGTTCAGCAGGCTGAGCGCTTCTTCAAGGAGAAACTTTTTGACTGGACATCGGAA
AAACCATTTGGGACTTTGCATGTGCTGGAACTCCCCAAGGACCACAAAGGCATCTACGGC
AGCCTGACCGACGCGTACACATACATGCGCAACGGATGGGATGTCCAAGTGACCGCCACT
AGCACTCAATTCAACGGCGGTTCGCTTCTTGTGGCCATGGTACCAGAACTCTGTTCACTA
CGGGACAGGGAAGAATTCCAGCTCTCCCTGTACCCGCACCAGTTCATCAACCCTAGGACC
AACACCACGGCA------CACATCCAGGTGCCTTACCTGGGTGTCAACCGACACGACCAA
GGCAAACGCCACCAAGCGTGGTCCTTGGTTGTGATGGTCCTCACTCCTCTCACAACGGAG
GCCCAGATGAACTCTGGGACTGTTGAGGTCTACGCCAACATCGCCCCGACGAACGTGTTC
GTTGCAGGCGAAAAACCGGCCAAACAAGGCATCATACCAGTTGCCTGTTCTGACGGTTAC
GGCGGATTCCAGAACACAGATCCCAAAACCGCAGACCCGATCTACGGCTATGTCTACAAC
CCGTCTCGGAACGACTGTCACGGCAGGTACTCCAACCTGTTGGACGTCGCTGAGGCGTGC
CCAACCTTCTTGAACTTT---GACGGGAAACCGTATGTTGTCACCAAGAACAAC---GGT
GACAAGGTGATGACCTACTTTGACGTGGCATTCACACACAAGGTCCACAAGAACACCTTT
TTGGCCGGACTCGCTGACTACTACACACAGTACCAGGGGTCCTTGAATTACCACTTCATG
TACACAGGTCCCACTCACCACAAAGCAAAGTTCATGGTGGCGTACATCCCGCCAGGCATT
GAAACAGACAAACTGCCCAAGACCCCCGAGGACGCAGCACACTGCTACCACTCGGAATGG
GACACAGGCCTGAACTCCCAGTTCACGTTTGCCGTCCCGTACGTCTCAGCCAGTGACTTC
TCCTACACCCACACTGACACACCCGCAATGGCCACAACCAACGGGTGGGTGGCAGTCTAC
CAAGTAACTGACACCCATTCGGCAGAAGCGGCAGTTGTCGTTTCTGTGAGCGCCGGGCCC
GATTTGGAATTCAGGTTCCCGATCGACCCAGTGCGCCAGACTACCAGTGCCGGAGAGGGT
GCTGAAGTTGTGACCACTGACCCCTCAACCCACGGAGGGCAAGTCAAGGAGAAGAGACGG
ATGCACACAGACGTTGCATTCGTGCTCGACAGGTTCACGCACGTCCACACAAAC---AAG
ACGACTTTCAACGTGGATCTCATGGACACCAAGGAAAAGACCTTAGTAGGTGCCCTCCTG
AGGGCATCCACCTACTACTTCTGTGACCTGGAAATTGCCTGTGTGGGCACGCACAAGCGC
GTGTACTGGCAACCCAACGGCGCACCCAGAACCACC---CAGCTCGGGGACAACCCCATG
GTTTTCTCGAACAATGGTGTCACTCGGTTCGCCGTGCCATACACTGCGCCACACCGTCTG
TTGTCAACTGTTTACAACGGTGAGTGCGAGTACGGA------------ACAACCGTTACC
GCCATTCGCGGTGACCGCGCTGTGTTAGCGGCCAAATACGCAAACACG---CGCCACACG
CTCCCTTCCACGTTCAACTTTGGACATGTTACCGCAGACCAACCAGTTGACGTGTACTAC
AGGATGAAGCGTGCTGAACTGTACTGCCCCAGACCACTCCTCCCGGCCTACAACCACGCA
GACCGGGATAGGTTCGATGCCCCAATT---GGCGTCGAGAAACAACTGTGCAACTGCGAC
CTGTTAAAGTTGGCCGGAGACGTTGAGTCCAACCCTGGG------
>AAT01790
------------------------------------------------------ATGAAG
ACAACTGACTGTTTTAACGTT---TTGTTCGAAATCTTCCACAGACGCAGACAGACGTTC
---------AAAGCAAACAAGAAG------ATGGAATTCACACTCTACAACGGTGAAAAG
AAGACCTTCTACAGCAGGCCCAACACACACGGCAACTGCTGGCTCAACTCTCTACTGCAG
CTCTTTCGATACGTCGATGAGCCGCTGTTTGAGTCTGAGTACCTCTCACCAGAAAACAAG
ACATTGGACATGATCAAACAACTTTCAGATTACACCAAGCTTGACCTTTCTAATGGTGGG
CCACCTGCACTCGTGTTGTGGCTCATCAAAGACTGTCTTCAGACCGGTGTTGGCACCAGC
ACTCGCCCCAGCGAGATCTGTGTGATCAACGGAGTCACCATGACTCTGGCTGATTTCCAC
GCCGGCATTTTCATCAAAGGCACCGAACACGCAGTGTTTGCCCTCAACACATCCGAGGGA
TGGTACGCCATTGATGATGAGGTGTTCTACCCGTGGACACCCGACCCCGAGAACGTGCTC
GCGTACGTCCCCTACGACCAGGAACCCCTGGACGTAGATTGGCAGGACCGGGCAGGTCTG
TTCCTTCGTGGGGCAGGCCAGTCCTCTCCCGCCACAGGGTCACAAAATCAATCTGGTAAC
ACTGGAAGCATAATAAACAACTACTACATGCAACAGTACCAAAACTCTATGGACACCCAA
CTTGGTGACAACGCCATTTCGGGTGGTTCCAATGAAGGTAGTACGGACACTACCTCCACA
CACACCAACAATACCCAAAACAATGATTGGTTCTCCAAATTGGCACAGTCCGCCATCTCA
GGGCTTTTCGGAGCCTTGCTCGCGGACAAGAAAACAGAAGAGACCACACTGCTTGAGGAC
CGTATTGTGACCACACGACACGGGACCACAACCTCAACCACTCAGAGCTCGGTCGGCATT
ACCTACGGGTATGCCGATGCCGACTCCTTCAGACCTGGTCCGAACACATCCGGACTGGAA
ACGAGGGTTGAACAGGCGGAACGGTTTTTCAAGGAAAAATTGTTTGATTGGACTTCTGAC
AAACCATTTGGCACACTTCACGTGTTGGAACTTCCCAAAGACCATAAGGGGATCTACGGC
AGCTTGACCGACGCGTATGCTTACATGCGCAACGGTTGGGATGTCCAGGTCACTGCCACT
AGCACCCAATTCAACGGTGGCTCCCTGTTGGTGGCCATGGTGCCTGAACTCTGCTCTCTC
AAAGAACGAGAAGAGTTCCAGCTCACCCTCTACCCACACCAGTTCATCAACCCAAGGACT
AACACAACTGCC------CACATCCAGGTGCCCTATCTGGGTGTCAACAGACACGACCAA
GGCAAGCGCCACCAAGCGTGGTCCCTGGTTGTGATGGTCCTGACGCCTCTCACCACAGAG
GCACAGATGAACTCCGGGACTGTTGAGGTGTACGCCAACATCGCTCCAACGAACGTGTTC
GTTGCGGGTGAAATGCCAGCCAAGCAGGGCATCATACCTGTTGCCTGTGCAGACGGCTAT
GGCGGGTTCCAAAACACAGACCCGAAGACCGCAGACCCCATCTACGGTTATGTCTACAAC
CCGTCGCGGAATGACTGTCACGGCAGGTACTCCAACCTGTTGGACGTCGCTGAGGCGTGC
CCCACATTGCTGAACTTT---GACGGGAAACCCTATGTCGTCACCAAGAACAAC---GGT
GACAAAGTCATGGCCTGTTTTGATGTAGCATTCACACACAAGGCACACAAGAACACCTTT
CTTGCGGGCCTCGCTGATTACTACACTCAGTATCAAGGATCATTGAACTACCACTTCATG
TACACAGGGCCAACCCATCACAAGGCTAAGTTCATGGTGGCGTACATCCCACCTGGTGTT
GAAACTGACAAGCTGCCGAAAACACCCGAGGACGCAGCACACTGCTATCACTCGGAGTGG
GACACCGGATTGAACTCACAGTTCACGTTCGCTGTTCCATACGTCTCGGCCAGTGACTTC
TCATACACCCACACGGACACGCCGGCGATGGCTACCACCAATGGGTGGATAGCGGTCTAC
CAAGTGACCGATACCCACTCAGCGGAGGCGGCCGTTGTGGTGTCCGTGAGTGCTGGACCC
GACCTGGAATTCCGGTTCCCGATCGACCCTGTTCGGCAAACCACCAGCGTAGGCGAGGGC
GCGGACGTTGTCACGACCGACCCTTCCACACACGGTGGCAGTGTAATTGAGAAGAAACGA
ATGCACACAGATGTTGCGTTCGTGCTTGACAGATTCACACACGTGCACACTTCA---AAA
ACCACGTTTAACGTGGATCTGATGGACACCAAGGAAAAGACTCTAGTAGGTGCCCTGCTG
AGGGCTTCCACCTACTACTTCTGTGACCTGGAAATTGCGTGTGTTGGCGAACACAGCCGT
GTCTTCTGGCAGCCTAACGGCGCGCCCCGGACAACA---CAACTGGGAGACAACCCAATG
GTTTTCTCACACAATGGAGTGACACGGTTCGCCATCCCTTACACCGCACCACACCGGTTG
CTTGCAACCAGGTACAACGGCAAGTGTAAGTACACA------------CAGGAGGCGAAA
GCCATCCGTGGTGATCGGGCAGTGCTGGCGGCCAAGTACGCCGGCACC---TCACACGCG
CTCCCTTCCACCTTCAACTTTGGCCACGTCACCGCCGACAAGGCAGTGGATGTGTACTAC
AGGATGAAGCGTGCGGAGCTTTACTGCCCTAGACCACTCCTCCCAGCCTACGACCACGCG
GGCCGGGACAGATTTGACGCGCCCATC---GGCGTCGAGAAACAACTGTTCAACTTCGAC
CTGTTAAAGTTGGCCGGAGACGTTGAGTCCAACCCTGGG------
>AAT01793
------------------------------------------------------ATGAAG
ACAACTGACTGTTTTGACGTT---TTGCTCGAGATCTTTCACAGGTTCCGACACACGTTC
---------AAGACAGACAGGAAG------ATGGAATTCACACTCTACAACGGTGAGAAG
AAGACCTTCTACAGCAGGCCCAACACACGCGGGAACTGTTGGCTCAACTCACTCTTACAG
CTCTTTCGATACGTCGATGAGCCGCTGTTTGAGTCTGAATATCTGTCACCCGAAGACAAG
ACATTGGACATGATCAAACAACTTTCTGATTACACCAAACTTGACCTTTCGGACGGTGGG
CCACCCGCACTCGTGCTGTGGCTCATCAAGGACTGTCTGCAAACCGGCGTTGGCACCAGC
ACTCGCCCCAGCGAGATCTGTGTGATCAACGGGGTCACCATGACTCTGGCCGATTTCCAC
GCCGGAATTTTCATCAAGGGTACTGAACACGCCGTGTTCGCTCTCAACACATCCGAGGGC
TGGTACGCCATAGATGATGAGGTGTTCTACCCGTGGACACCCGACCCTGACAGCGTGCTT
GCGTACGTGCCCTACGACCAGGAACCCCTGGACGTAGATTGGCAGGACCGCGCAGGCCTG
TTCCTTCGTGGAGCGGGTCAGTCGTCCCCTGCCACTGGGTCACAAAACCAATCTGGCAAC
ACTGGTAGTATAATCAACAACTACTACATGCAGCAGTACCAAAATTCAATGGACACCCAG
CTTGGCGACAACGCCATAAGTGGGGGTTCCAATGAAGGCAGCACGGACACCACGTCCACG
CACACCAACAACACGCAAAACAATGATTGGTTTTCCAAATTGGCACAATCCGCCATCTCG
GGTCTCTTCGGAGCCCTTCTGGCGGACAAAAAGACAGAGGAGACAACTCTTCTGGAGGAC
CGCATCCTCACTACACGCCACAACACAACTACATCCACAACACAGAGTTCTGTTGGCGTG
ACATACGGTTACGCCTCGGCGGACCGTTTCTTGCCTGGACCCAACACCAGTGGGCTCGAG
ACACGCGTCGAACAAGCGGAGAGATTCTTCAAGGAGAAACTCTTCACTTGGACCGCTAGT
CAAGAGTACGCACATGTGCATCTGTTGGAACTGCCGGTGGACCACAAGGGCATCTACGGT
GCCATCCTGGACGGCCACGCATACGTGCGCAATGGCTGGGACGTGCAGGTTTCGGCAACC
AGCACGCAGTTCAACGGCGGCACTCTTCTTGTCGCCATGGTCCCCGAGCTACAAGAGTTG
GAGAAGCGTGACGTTTCACAACTCACGCTCTTTCCTCACCAGTTCATCAACCCGCGCACC
AACACCACCGCC------CACATTGTGGTGCCATACGTGGGTGTCAACAGACACGACCAG
GCAAAGATGCACAAGGCGTGGACACTCGTGGTGGCGGTGCTCGCACCGCTAACCACTTCC
---AACATGGGACAGGACAACGTCGAGGTGTATGCAAACATCGCACCCACCAACGTGCAC
GTTGCTGGAGAGAGGCCAATGAAACAAGGCATCATTCCCGTGGCCTGCAACGATGGCTAC
GGTGGCTTCCAGAACACCGATCCCAAGACCGCAGATCCAATCTACGGTCTAGTGTCCAAC
CCACCGCGCACAGCGTTTCCCGGTAGGTTCACTAACCTGCTAGACGTCGCTGAAGCGTGT
CCAACATTCCTGGACTTT---GACGGCACACCTTACGTCAAAACCAGGCACAACAGTGGT
AGCAAGATACTAGCACACATTGACTTGGCTTTTGGGCACAAGTGCTTCAAGAGCACTTAC
TTGGCAGGACTCGCACAGTACTACGCCCAGTACAGTGGATCTTTGAATCTACACTTCATG
TACACCGGTCCCACGCAATCGAAAGCTCGCTTTATGGTTGCATACATCCCACCAGGG---
---ACCGTACCTGTGCCCAATACCCCTGAGGGTGCAGCACACTGCTATCACTCAGAGTGG
GACACTGGACTGAACTCCAAATTCACGTTCACAGTCCCGTACGTGTCAGCAGCAGACTTT
GCCTATACATATTGTGATGAACCCGAACAGGCTTCAGCACAAGGATGGGTGACACTGTAC
CAAATCACAGACACGCACGACCCTGACTCGGCGGTGCTTGTCTCGGTCAGCGCTGGCGCT
GATCTTGAATTTCGGCTCCCGATTAACCCTGCGACCCAAACAACTAGTGCAGGTGAGGGT
GGTGACGTTGTGACAACCGATGTCACGACACATGGCGGAGTTGTGGACACACCGCGACGC
CAACACACCAACGTGGAGTTCCTGCTGGACAGGTTCACACACATTGGTACGATC---ACC
GCCTCAAAGACAATCGACCTCATGGACACGAAGGAACACACATTGGTGGGCGCAATCCTG
CGCTCGGCTACGTACTACTTCTGTGACCTGGAGGTTGCTGTCTTGGGCTCGGAAAAATGG
ACTGCGTGGGTTCCCAACGGTTGCCCACACACCGAA---CGCGTGGAGGACAACCCAGTT
GTTCACGCGAAGAACGGTGTAGCCCGTTTTGCCCTGCCATACACAGCACCACACAGGGTT
CTTGCTACAGTGTACAATGGTAACTGCAAATACTCC------AAAACCCAGCACGTTGTA
GCACGCCGTGGCGACATGGCAGTGTTGGCACAACGCGTTGAGAGTGAAATCACAAGATGC
AGGCCCACAACATTCAACTTCGGGAGACTGTTGTGTGAAACA---GGTGAGGTCTACTAC
CGGATGAAAAGAGCTGAGCTGTATTGCCCACGACCCTTGCGGGTCAGGTACACG---CAT
ACCACTGACCGGTACAAGATCAAACTGGTGGCACCTGACAAACAATTGTGTAACTTCGAC
CTGTTAAAGTTGGCTGGAGATGTTGAGTCCAACCCTGGG------
>AAT01792
------------------------------------------------------ATGAAT
ACGACTGACTGTTTTATCGCT---TTGGTACAGGCTATCAGAGAGATCAAACTTTTGTTC
---------AAAGGAATACGAAAG------ATGGAGTTCACACTGTACAACGGTGAGAAG
AAAACTTTCTACTCCAGACCCAATACGCACGACAACTGTTGGCTGAATACCATTTTACAG
TTGTTTCGTTACGTCGATGAACCTTTCTTCGACTGGGTCTACAACTCGCCCGAGAACCTC
ACGCTGCGAGCGATTGAACAGCTCGAGGAACTCACTGGGCTTGAGTTGCGCGAGGGAGGA
CCACCCGCCCTCGTGATTTGGAACATCAAGCACTTGCTCTACACTGGCATCGGCACGGCC
TCGCGGCCCAGCGAGGTATGCATGGTTGACGGTACTGACATGTGTCTTGCTGATTTCCAC
GCAGGTATCTTCTTGAAAGGTACTGAGCATGCCGTGTTCGCCCTGTTGACTTCCGACGGA
TGGTACGCCATAGACGATGAGGACTTTTACCCATGGACCCCGGACCCGTCCGATGTCCTG
TGTTTCGTCCCATACGACATGGAACCATTCAACGGAAACTCGATAGCGAAAGCGACTGCT
TACGTGAAGGGGGCCGGACAATCCAGTCCTGCCACCGGGTCACAAAACCAGTCCGGTAAC
ACGGGTAGTATAATCAACAACTACTACATGCAACAGTACCAAAACTCGATGGACACACAA
CTCGGCGACAACGCCATAAGTGGTGGTTCCAACGAGGGGTCGACCGACACCACTTCGACC
CACACAAACAACACTCAGAACAACGACTGGTTCTCAAAACTGGCACAGTCAGCGATATCT
GGCCTGTTTGGGGCACTGCTCGCTGACAAGAAGACAGAGGAGACTGCTCTTTTGGAGGAC
CGCATCCTCACCACGAGGCACGGTACCACTACTTCCACCACACAGAGTTCTGTTGGGATC
ACCTACGGGTATGCCGACAGTGACTCTTTCAGGCCTGGCCCCAATACCTCGGGCCTCGAG
ACTCGTGTGGAACAGGCTGAACGCTTCTTCAAGGAGAAGTTGTTCGACTGGACTAGTGAC
AAACCCTTCGGAACGCTGTACGTGTTGGAGTTGCCCAAAGATCACAAGGGTATTTACGGT
AAACTCACCGACTCCTACACGTACATGCGCAACGGGTGGGACGTCCAGGTCAGCGCCACC
AGCACTCAATTCAATGGAGGATGTTTGTTGGTGGCAATGGTCCCGGAACTGTGCAGTTTG
AAAGCCCGAGAGGAGTACCAGCTCACACTCTACCCACACCAGTTCATCAATCCTAGGACC
AACACTACTGCT------CACCTCCAGGTGCCATACTTGGGCGTGAACAGACATGACCAG
GGTAAACGACACCAAACCTGGTCCTTGGTAGTGATGGTCCTGACGCCTCTGACTACTGAG
GCTCAGATGAATAGCGGAACCGTCGAGGTATACGCTAATATTGCACCAACCAACGTGCAT
GTGGCAGGCGAGCTCCCTGGGAAACAGGGAATCGTACCTGTTGCGTGTGCTGACGGTTAT
GGTGGTTTCCAAAACACTGACCCCAAGTCCGCAGATCCAATCTACGGACATGTGTACAAC
CCCTCAAGGAACGACTGCCACGGTAGGTTTTCTAACCTGCTGGACGTCGCAGAGGCGTGT
CCCACACTCCTCGACTTC---GATGGGAAGCCATACGTGGTGACCAAAAACAGC---GGG
GACAAAGTCATGGCAGCCTTTGACGTGGCTTTTACCCACAAGGTACACAAAAACACGTAC
CTGGCTGGGCTTGCCCAGTACTACACACAGTACTCCGGCAGTCTTAACTACCACTTCATG
TACACGGGCCCAACGCACCACAAAGCAAAGTTCATGGTCGCGTACGTACCACCGGGCATT
GAGGTCAGGGGACTACCCAAAACACCTGAGGATGCAGCACACTGTTACCATTCTGAATGG
GACACAGGTCTGAACTCGAGCTACACGTTCGCGGTACCATACCTGTCGTCCGGTGACTTC
TCCTACACGCACACCGACACCCCAGCCATGGCCACAACCAACGGCTGGGTGGTGGTGTTG
CAAGTGACTGACACCCACTCTGCGGAGGCGGCGGTAGTCGTCTCGGTAAGTGCGGGTCCA
GACCTGGAGTTCCGGTTTCCCATTGACCCGGTGAGACAAACAACATCCGCCGGTGAGGGA
GCTGAAGTGGTCACCACTGACCCAACCACTCACGGTGGGAAGGTCACGACACCCCGCCGG
GTCCATACCGATGTGGCGTTTCTCCTTGACCGCAGCACACATGTGCACACGAAC---AAG
ACCACCTTTGCGGTGGACCTGATGGACACCAAGGAGAAGGCGCTAGTGGGAGCAATCCTG
CGCTCAGCCACATACTACTTTTGTGACCTGGAAATCACATGTGTGGGCGAACACAAGCGC
GTGTTTTGGCAGCCTAACGGTGCGCCACGCACAACC---CAGTTGGGCGACAACCCAATG
GTGTTCTCCCACAACAAAGTGACCCGCTTTGCAATCCCGTTCACAGCGCCTCACAGGTTG
TTGTCCACGGTCTACAACGGGGAGTGCGAGTACACA------------AAAACAGTCACC
GCAATTCGCGGTGATAGAGAGGTGTTGGCGCGGAAATACTCTTCCGCC---AAGCACTCT
CTGCCATCCACCTTCAACTTCGGGTTTGTGACCGCCGACGAGCCAGTCGACGTTTACTAC
CGGATGAAGCGTGCAGAGCTGTACTGCCCCCGTGCCCTGCTTCCCGCGTACACACACGCG
AACAGTGACAGATTCGACGCGCCTATC---GGCGTCGAGAAACAGCTTTTGAACTTTGAC
CTGTTAAAGTTGGCGGGAGACGTTGAGTCTAACCCTGGG------
>AAT01795
------------------------------------------------------ATGAAG
ACAACTGATTGTTTTAACGCT---TTGCTCGAGATCTTTCATAGGTTCAGGCAAACACTC
---------AACACAAACAGAAAG------ATGGAATTCACACTCTACAACGGAGAGAAG
AAGACTTTCTACAGCAGGCCCAACACACACGGGAACTGCTGGCTCAACTCTCTGCTGCAG
CTCTTTCGATACGTCGATGAGCCTCTCTTTGAGTCTGAGTACCTGTCACCTGAGAATAAG
ACATTGGACATGATCAAACAGCTTTCTGACTACACGAAACTGGACTTGACGGACGGTGGG
CCTCCCGCCCTCGTTCTTTGGCTGATTAAGGACTGTCTTCAGACCGGTGTTGGCACCAGC
ACTCGCCCCAGCGAGATCTGTGTGATCAACGGGGTTGTCATGACCCTGGCTGACTTCCAC
GCCGGTATCTTCATCAAAGGCACTGAACACGCTGTGTTCGCCCTCAACACGTCTGAGGGT
TGGTACGCTATTGATGATGAGGTGTTTTACCCCTGGACACCTGACCCTGAGAACGTGCTC
GCGTACGTACCATACGACCAGGAACCACTGGACGTAGATTGGCAGGACCGCGCTGGTTTG
TTCCTCCGCGGAGCAGGTCAGTCATCACCTGCCACAGGGTCACAGAACCAATCTGGCAAC
ACTGGTAGCATCATTAACAACTATTACATGCAACAGTACCAGAACTCCATGGACACCCAA
CTTGGTGACAACGCCATCTCGGGTGGATCCAATGAGGGTAGCACTGACACTACGTCTACC
CACACAAACAACACACAGAACAATGATTGGTTTTCAAAATTGGCTCAGTCCGCCATTTCA
GGCCTCTTTGGAGCCCTCCTTGCGGACAAAAAGACAGAGGAAACAACGCACTTGGAGGAT
CGCATTCTCACGACTCGCCACAACACGACGACGTCGACAACACAGAGTTCTGTTGGAGTG
ACTTACGGTTATGTCTCGGCCGACCGTTTCCTCCCTGGGCCTAACACGAGCGGGCTCGAG
TCACGCGTTGAACAGGCAGAGAGATTTTTCAAGGAGAGATTGTTCACCTGGACCGCGTCA
CAGGAGTATGCTCATGTCCACCTGTTGGAGCTGCCCACCGACCACAAAGGCATCTACGGC
GCCATGGTTGACAGCCACGCGTATGTGCGCAACGGTTGGGACGTGCAGGTCACCGCGACC
AGCACGCAGTTCAATGGAGGAACACTCCTAGTGGCAATGGTGCCTGAGCTCCACTCGATA
GACACACGTGATGTGTCACAGCTTACGCTCTTCCCACACCAATTTATTAACCCCCGCACT
AACACCACGGCT------CACATTGTTGTGCCGTACGTGGGGGTTAACAGACACGACCAG
GTGCAAATGCACAAAGCTTGGACTTTGGTCGTGGCGGTGATGGCACCACTCACCACCGCA
---AGCATGGGTCAGGACAACGTTGAGGTTTACGCTAACATCGCGCCCACCAACGTTTAC
GTGGCTGGGGAACGGCCCTCCAAGCAAGGGATCATCCCCGTTGCGTGCAACGACGGGTAT
GGAGGATTCCAGAACACTGACCCAAAGACCGCAGACCCCATCTACGGTCTTGTGTCCAAC
CCACCGCGCACGGCTTTCCCGGGCAGGTTCACTAATCTGCTGGATGTGGCCGAAGCGTGT
CCCACTTTCCTGGACTTC---GACGGGGTGCCTTACGTCAAGACCACGCACAACAGTGGG
AGTAAAATTCTCACCCACATTGATTTGGCTTTTGGACACAAATCTTTCAAGAACACGTAC
CTTGCTGGGCTGGCTCAATACTACGCCCAGTACAGTGGCTCCATCAACCTGCACTTCATG
TACACCGGGCCAACGCAGTCAAAAGCTCGCTTCATGGTTGCGTACATTCCACCGGGC---
---ACTACACCAGTCCCAAACACACCTGAGCAGGCGGCACACTGCTACCACTCGGAATGG
GACACAGGTCTGAACTCCAAGTTCACCTTTACGGTGCCGTACATGTCAGCAGCAGATTTT
GCATACACCTACTGTGATGAGCCTGAACAAGCATCAGCACAAGGTTGGGTGACTCTGTAC
CAAATTACAGACACACATGACCCCAATTCGGCCGTACTTGTCTCAGTCAGTGCTGGCGCT
GACTTTGAGCTCAGGTTGCCAATAAACCCCACCGCCCAGACAACTAGTGCGGGTGAGGGA
GCCGATGTTGTCACCACTGACGTCACCACACACGGTGGTGAGGTGAGTGTGCCACGACGT
CAGCACACCAACGTGGAGTTTCTGCTGGACAGATTCACACATATTGGCACAATC---AAT
GGACACAGAACAATTTGCCTCCTGGACACGAAGGAACACACGCTGGTGGGAGCAATCCTG
CGTTCTGCCACGTATTACTTTTGTGACCTGGAAGTTGCTGTCTTGGGTAACGCCAAGTAC
GCGGCCTGGGTACCCAACGGGTGCCCGCACACCGAC---AGAGTGGAAGACAATCCAGTC
GTTCACTCAAAAGGTTCGGTTGTCCGCTTTGCGCTGCCCTACACCGCGCCACACGGTGTT
TTGGCAACTGTCTACAACGGCAACTGCAAGTACAGC------ACAACCCAACGCGTGGCT
CCGCGCCGGGGCGACCTGGGCGCGTTGAGCCGACGAGTTGAGAATGAAACCACAAGATGC
ATCCCCACAACGTTCAACTTCGGGAGACTGTTGTGTGAATCA---GGTGATGTGTACTAT
CGCATGAAGCGCACTGAGCTTTACTGCCCACGCCCACTTCGGGTGAGGTACACA---CAC
ACGGCCGACAGATACAAAACCCCGTTGGTCAAACCTGAGAAACAGCTGTGTAACTTCGAC
CTGTTGAAGTTGGCCGGAGACGTTGAGTCCAACCCTGGG------
>AAT01794
------------------------------------------------------ATGAAG
ACAACTGATTGTTTTAACGCT---TTGCTCGAGATCTTTCATAGGTTCAGGCAAACACTC
---------AACACAAACAGAAAG------ATGGAATTCACACTCTACAACGGAGAGAAG
AAGACTTTCTACAGCAGGCCCAACACACACGGGAACTGCTGGCTCAACTCTCTGCTGCAG
CTCTTTCGATACGTCGATGAGCCTCTCTTTGAGTCTGAGTACCTGTCACCTGAGAATAAG
ACATTGGACATGATCAAACAGCTTTCTGACTACACGAAACTGGACTTGACGGACGGTGGG
CCTCCCGCCCTCGTTCTTTGGCTGATTAAGGACTGTCTTCAGACCGGTGTTGGCACCAGC
ACTCGCCCCAGCGAGATCTGTGTGATCAACGGGGTTGTCATGACCCTGGCTGACTTCCAC
GCCGGTATCTTCATCAAAGGCACTGAACACGCTGTGTTCGCCCTCAACACGTCTGAGGGT
TGGTACGCTATTGATGATGAGGTGTTTTACCCCTGGACACCTGACCCTGAGAACGTGCTC
GCGTACGTACCATACGACCAGGAACCACTGGACGTAGATTGGCAGGACCGCGCTGGTTTG
TTCCTCCGCGGAGCGGGTCAGTCATCACCTGCCACAGGGTCACAGAACCAATCTGGCAAC
ACTGGTAGCATCATTAACAACTATTACATGCAACAGTACCAGAACTCCATGGACACCCAA
CTTGGTGACAACGCCATCTCGGGTGGATCCAATGAGGGTAGCACTGACACTACGTCTACC
CACACAAACAACACACAGAACAATGATTGGTTTTCAAAATTGGCTCAGTCCGCCATTTCA
GGCCTCTTTGGAGCCCTCCTTGCGGACAAAAAGACAGAGGAAACAACGCACTTGGAGGAT
CGCATTCTCACGACTCGCCACAACACGACGACGTCGACAACACAGAGTTCTGTTGGAGTG
ACTTACGGTTATGTCTCGGCCGACCGTTTCCTCCCTGGGCCTAACACGAGCGGGCTCGAG
TCACGCGTTGAACAGGCAGAGAGATTTTTCAAGGAGAGATTGTTCACCTGGACCGCGTCA
CAGGAGTATGCTCATGTCCACCTGTTGGAGCTGCCCACCGACCACAAAGGCATCTACGGC
GTCATGGTTGACAGCCACGCGTATGTGCGCAACGGTTGGGACGTGCAGGTCACCGCGACC
AGCACGCAGTTCAATGGAGGAACACTCCTAGTGGCAATGGTGCCTGAGCTCCACTCGATG
GACACACGTGATGTGTCACAGCTTACGCTCTTCCCACACCAATTTATTAACCCCCGCACT
AACACCACGGCT------CACATTGTTGTGCCGTACGTGGGGGTTAACAGACACGACCAG
GTGCAAATGCACAAAGCTTGGACTTTGGTCGTGGCGGTGATGGCACCACTCACCACCGCA
---AGCATGGGTCAGGACAACGTTGAGGTTTACGCTAACATCGCGCCCACCAACGTTTAC
GTGGCTGGGGAACGGCCCTCCAAGCAAGGGATCATCCCCGTTGCGTGCAACGACGGGTAT
GGAGGATTCCAGAACACTGACCCAAAGACCGCAGACCCCATCTACGGTCTTGTGTCCAAC
CCACCGCGCACGGCTTTCCCGGGCAGGTTCACTAATCTGCTGGATGTGGCCGAAGCGTGT
CCCACTTTCCTGGACTTC---GACGGGGTGCCTTACGTCAAGACCACGCACAACAGTGGG
AGTAAAATTCTCACCCACATTGATTTGGCTTTTGGACACAAATCTTTCAAGAACACGTAC
CTTGCTGGGCTGGCTCAATACTACGCCCAGTACAGTGGCTCCATCAACCTGCACTTCATG
TACACCGGGCCAACGCAGTCAAAAGCTCGCTTCATGGTTGCGTACATTCCACCGGGC---
---ACTACACCAGTCCCAAACACACCTGAGCAGGCGGCACACTGCTACCACTCGGAATGG
GACACAGGTCTGAACTCCAAGTTCACCTTTACGGTGCCGTACATGTCAGCAGCAGATTTT
GCATACACCTACTGTGATGAGCCTGAACAAGCATCAGCACAAGGTTGGGTGACTCTGTAC
CAAATTACAGACACACATGACCCCAATTCGGCCGTACTTGTCTCAGTCAGTGCTGGCGCT
GACTTTGAGCTCAGGTTGCCAATAAACCCCACCGCCCAGACAACTAGTGCGGGTGAGGGA
GCCGATGTTGTCACCACTGACGTCACCACACACGGTGGTGAGGTGAGTGTGCCACGACGT
CAGCACACCAACGTGGAGTTTCTGCTGGACAGATTCACACATATTGGCACAATC---AAT
GGACACAGAACAATTTGCCTCCTGGACACGAAGGAACACACGCTGGTGGGAGCAATCCTG
CGTTCTGCCACGTATTACTTTTGTGACCTGGAAGTTGCTGTCTTGGGTAACGCCAAGTAC
GCGGCCTGGGTACCCAACGGGTGCCCGCACACCGAC---AGAGTGGAAGACAATCCAGTC
GTTCACTCAAAAGGTTCGGTTGTCCGCTTTGCGCTGCCCTACACCGCGCCACACGGTGTT
TTGGCAACTGTCTACAACGGCAACTGCAAGTACAGC---ACA---ACCCAACGCGTGGCT
CCGCGCCGGGGCGATCTGGGCGCGTTGAGCCGACGAGTTGAGAATGAAACCACAAGATGC
ATCCCCACAACGTTCAACTTCGGGAGACTGTTGTGTGAATCA---GGTGATGTGTACTAT
CGCATGAAGCGCACTGAGCTTTACTGCCCACGCCCACTTCGGGTGAGGTACACA---CAC
ACGGCCGACAGATACAAAACCCCGTTGGTCAAACCTGAGAAACAGCTGTGTAACTTCGAC
CTGTTGAAGTTGGCCGGAGACGTTGAGTCCAACCCTGGG------
>AAT01796
------------------------------------------------------ATGAAG
ACAACTGACTGTTTCAACGTT---TTGTTCGAGATCTTCCACAGGTTCGGACAGACGTTT
---------AAAGCAGACAGAAAG------ATGGAATTCACACTCTACAACGGAGAGAAG
AAGACCTTCTACAGCAGACCCAACACACACGGGAACTGTTGGCTCAACTCGTTGTTGCAG
CTCTTTCGATACGTCGATGAGCCCCTCTTCGAGTCTGAGTACCTATCACCTGAGAACAAG
ACATTGGATATGATCAAACAACTCTCTGATTACACTAAACTGGACTTGTCGGACGGTGGG
CCTCCAGCCCTCGTCCTTTGGCTGATTAAAGACTGTCTTCAAACCGGCGTTGGCACCAGC
ACTCGCCCCAGCGAGATCTGCGTGATCAACGGGGTTGTCATGACCCTGGCTGACTTCCAC
GCTGGCATTTTTATCAAGGGTACCGAGCACGCTGTGTTCGCTCTCAATACATCTGAGGGC
TGGTACGCCATTGATGATGAGGTGTTCTACCCCTGGACACCCGACCCAGAGAACGTACTT
GCGTACGTCCCCTACGACCAGGAACCCTTGGACGTAGACTGGCAGGATCGTGCAGGCCTG
TTCCTCCGCGGAGCTGGTCAGTCGTCGCCTGCCACAGGGTCACAAAATCAATCTGGCAAC
ACTGGTAGCATCATTAACAACTACTACATGCAACAGTACCAGAATTCTATGGACACCCAG
CTTGGCGACAACGCCATTTCGGGTGGGTCCAATGAGGGTAGTACTGACACCACGTCTACC
CACACAAACAACACGCAGAACAATGATTGGTTCTCAAAATTGGCTCAATCCGCAATCTCA
GGCCTCTTCGGAGCCCTTCTTGCGGACAAAAAGACTGAAGAAACAACTCATCTTGAGGAC
CGCATCCTCACGACTCGTCACAATACGACGACGTCGACAACACAGAGTTCTGTCGGAGTG
ACCTACGGTTACGCTTCGGCTGACCGTTTCCTCCCCGGGCCCAACACGAGCGGGCTTGAG
TCACGCGTCGAACAGGCAGAGAGATTCTTCAAGGAGAAGCTGTTCACCTGGACCGCGTCA
CAAGAGTTCGCCCACGTCCACCTGTTGGAGTTGCCCACCGACCACAAAGGTATCTACGGT
GCCATGGTCGAGAGCCACGCATACGTGCGCAATGGCTGGGACGTGCAGGTCTCCGCGACC
AGCACACAGTTCAATGGAGGAACACTCCTGGTGGCAATGGTGCCCGAGCTCCACTCGCTC
GACAAGCGCGATGTGTCGCAGCTCACACTTTTCCCACACCAGTACATCAACCCCCGCACC
AACACCACAGCT------CACATTGTTGTGCCGTACGTGGGGGTTAACAGACACGACCAA
GTGCAGATGCACAAGGCCTGGACACTGGTCGTGGCAGTGATGGCACCGCTCACCACTTCA
---AACATGGGTCAAGACAACGTTGAGGTCTACGCTAACATCGCGCCCACCAACGTTTAC
GTGGCCGGAGAACGGCCCTCAAAACAAGGAATCATCCCCGTCGCGTGCAACGACGGGTAC
GGAGGGTTCCAGAACACTGACCCAAAGACCGCAGATCCCATCTACGGTCTCGTGTCCAAC
GCACCACGCACAGCCTTTCCCGGCAGGTTCACCAACTTGTTGGACGTGGCTGAGGCGTGT
CCCACTTTCCTGGACTTT---GACGGAACACCCTACGTCAAGACCAGGCACAATAGTGGG
AGCAAAATTCTCGCCCACATTGATCTGGCTTTTGGGCACAAATCATTTAAGAACACATAC
CTTGCTGGGCTTGCACAATACTACGCCCAGTATAGTGGCTCCATCAATCTGCATTTCATG
TACACCGGGCCAACGCAATCAAAAGCTCGCTTTATGGTTGCGTATATCCCGCCAGGC---
---ACCTCACCGGTCCCAGATACACCTGAAAAAGCAGCACACTGCTACCACTCAGAATGG
GATACTGGTTTGAACTCCAAGTTCACTTTCACTGTGCCATACATGTCAGCAGCAGACTTT
GCATACACCTACTGTGATGAGCCTGAACAAGCATCAGCACAGGGATGGGTCACTCTGTAC
CAAATCACAGACACACACGACCCTGATTCAGCTGTTCTCGTCTCGGTCAGTGCTGGTGCT
GATTTCGAGCTCAGGTTGCCGATAAACCCCGCCACCCAGACAACTAGCGCGGGTGAGGGA
GCCGACGTCGTCACCACTGACGTCACCACCCATGGTGGTGAGGTGAGTGTTCCAAGACGT
CAGCACACCAACGTGGAGTTTCTGCTGGACAGATTCACACACGTCGGCAAAGTC---AAC
GAGAGCAGAACCATTTCCCTGATGGACACGAAGGAACACACGCTGGTGGGAGCAATCCTG
CGTTCCGCCACGTATTACTTTTGTGACCTGGAAGTTGCCATCTTGGGCACCGCGCCGTGG
GCGGCCTGGGTGCCCAACGGGTGCCCACACACCGGT---AGAGTGGAGGACAACCCAGTT
GTTCACTCAAAAGGATCGGTCGTCCGCTTCGCGTTGCCCTACACAGCGCCACATGGCGTT
TTGGCAACTGTTTACAATGGCAACTGTAAGTACAGT------GAAACTCAACGCGTGACT
TCACGCCGAGGCGATCTGGCCGTGTTGGCGCAACGCGTTGAGAATGAAACCACGAGATGT
TTGCCCACGACATTCAACTTCGGAAGATTGTTGTGTGAAGAG---GGTGATGCGTACTAT
CGCATGAAGCGCGCTGAGCTTTACTGCCCACGCCCGCTCCGAGTGAGGTATACA---CAC
ACCACTGACAGGTACAAGACACCACTGGTCAAACCTGACAAGCAGATGTGCAACTTCGAC
CTGTTGAAGTTGGCCGGAGACGTCGAGTCCAACCCTGGG------
>ABX61080
------------------------------------------------------ATGAGC
ACAACTGACTGTTTCATCGCT---TTGTTGTACGCTTTCAGAGAGATTAAAACACTGTTC
---TTATCACGAGCACAAGGAAAG------ATGGAGTTCACACTTCACAACGGTGAGAAG
AAAACATTCTACTCCAGGCCCAACAAACACGACAACTGCTGGCTGAACACCATCCTCCAG
TTGTTTAGGTACGTTGATGAACCTTTTTTCGACTGGGTCTACTACTCACCTGAGAACCTC
ACACTTGATGCTATCAAACAATTGGAAGAAATTACTGGTCTCGAGCTCCACGAGGGTGGA
CCACCCGCTCTCGTTATTTGGAACATTAAACACTTGCTCAACACTGGAATCGGCACCGCC
TCGCGACCCAGCGAAGTGTGCATGGTAGACGGGACGGACATGTGTTTGGCTGACTTCCAC
GCTGGCATCTTCCTGAAAGGACAGGAACACGCTGTGTTCGCCTGCGTTACCTCCAACGGG
TGGTACGCGATTGATGACGAGGACTTTTACCCCTGGACGCCGGACCCGTCCGACGTTCTG
GTGTTTGTCCCGTACGATCAAGAACCGCTCAACGGAGAATGGAAAGCAAAGGTTCAGAAA
CGACTCAGAGGCGCCGGGCAATCCAGCCCGGCGACTGGGTCACAGAACCAGTCAGGCAAC
ACTGGAAGCATTATCAACAATTACTACATGCAGCAGTACCAGAACTCCATGGACACGCAG
CTTGGTGACAACGCTATTAGCGGAGGCTCCAACGAGGGGTCCACGGACACCACCTCCACT
CACACAACCAACACTCAGAACAATGACTGGTTTTCAAAGCTGGCCAGTTCCGCTTTTAGC
GGTCTTTTCGGCGCTCTTCTTGCTGACAAGAAAACCGAGGAGACCACTCTTCTCGAGGAC
CGCATCCTCACTACCCGCAACGGACACACGACCTCGACAACCCAGTCGAGCGTTGGAGTC
ACTTACGGGTACGCAACAGCTGAGGACTTTGTGAGCGGACCAAACACATCTGGGCTTGAG
ACCAGGGTTGTGCAGGCAGAGCGGTTCTTCAAAACCCACTTGTTCGACTGGGTCACCAGT
GACCCGTTTGGACGGTGCTATCTGCTGGAACTCCCAACTGACCACAAAGGTGTCTACGGC
AGCCTGACCGACTCTTATGCTTACATGAGAAACGGCTGGGATGTTGAGGTCACCGCAGTG
GGAAATCAGTTCAACGGAGGATGTCTGTTGGTGGCCATGGTGCCAGAACTTTGCTCTATT
GACAAGAGAGAGCTGTACCAGCTCACGCTCTTTCCCCACCAGTTCATCAACCCCCGGACG
AACATGACGGCG------CACATCACTGTGCCCTTTGTTGGCGTCAACCGCTACGACCAG
TACAAGGTACACAAACCTTGGACCCTCGTGGTTATGGTTGTGGCCCCGCTGACTGTCAAC
---ACCGAAGGTGCCCCACAGATCAAGGTCTATGCCAACATCGCCCCTACCAACGTGCAC
GTTGCGGGTGAGTTCCCTTCTAAGGAAGGGATCTTCCCCGTGGCATGTAGCGACGGTTAC
GGTGGTCTGGTGACCACTGACCCAAAGACGGCTGACCCCGCCTACGGGAAAGTGTTCAAT
CCACCTCGCAACATGTTGCCGGGGCGGTTCACCAACTTCCTTGATGTGGCTGAGGCGTGC
CCTACGTTTCTGCACTTTGAGGGTGGCGTGCCGTACGTGACCACAAAGACGGAC---TCA
GACAGGGTGCTCGCCCAGTTTGACTTGTCTCTGGCAGCAAAGCACATGTCAAACACCTTC
CTGGCAGGTCTCGCCCAGTACTACACACAGTACAGCGGCACCATCAACCTGCACTTCATG
TTCACAGGACCCACTGACGCGAAAGCGCGTTACATGATTGCATACGCCCCCCCTGGC---
---ATGGAG---CCGCCCAAAACACCTGAGGCGGCCGCCCACTGCATTCATGCGGAGTGG
GACACAGGGTTGAATTCAAAATTCACATTTTCAATCCCTTACCTTTCGGCGGCTGATTAC
GCGTACACCGCGTCTGACGCCGCGGAGACCACAAATGTACAGGGATGGGTTTGCCTGTTT
CAAATTACACACGGGAAGGCTGACGGCGACGCACTGGTCGTTCTAGCTAGCGCCGGTAAG
GACTTTGAGCTGCGTCTGCCAGTTGACGCTCGCACGCAGACCACCTCCGCAGGTGAGTCG
GCTGACCCCGTGACTGCCACTGTTGAGAACTACGGTGGTGAGACACAGGTCCAGAGACGC
CAACACACGGATGTCTCGTTCATATTAGACAGATTTGTGAAAGTAACACCAAAA---GAC
CAAATTAATGTGTTGGACCTGATGCAAACCCCTGCACACACTTTGGTAGGCGCGCTCCTC
CGTACTGCCACCTACTACTTCGCAGATCTAGAAGTGGCAGTGAAACACGAGGGGAAC---
CTTACCTGGGTCCCGAATGGGGCGCCCGAGACAGCGTTGGACAACACCACCAATCCAACG
GCTTACCACAAGGCACCGCTCACCCGGCTTGCACTGCCTTACACGGCACCGCACCGTGTC
TTGGCTACTGTTTACAACGGGAACTGCAAGTATGGC---------GAGAGCCCCGTGACC
AATGTGAGAGGTGACCTGCAAGTATTGGCCCAAAAGGCGGCAAGAACG------------
CTGCCTACCTCCTTCAATTACGGTGCCATCAAAGCCACTCGGGTGACTGAACTGCTTTAC
CGCATGAAGAGGGCCGAAACATACTGCCCCCGGCCTCTTTTG---GCTATTCAC---CCA
AGCGAAGCTAGACACAAACAAAAGATTGTTGCGCCTGTGAAACAGCTTTTGAACTTTGAC
CTGCTCAAGTTGGCAGGAGACGTCGAGTCCAACCCTGGG------
>AAG16748
------------------------------------------------------ATGAAT
ACAACTGACTGTTTTATCGCT---GTGGTAAACGCCATCAAAGAGGTAATAGCACTTTTC
---CTATCACGGACTGCAGGAAAA------ATGGAATTCACGCTACACGACGGCGAGAAA
AAGGTCTTTTACTCCAGACCCAACAACCACGACAACTGCTGGTTGAACACCATCCTTCAG
TTGTTCAGGTACGTCGATGAACCTTTCTTCGACTGGGTCTACAATTCGCCCGAGAACCTC
ACGCTTGAAGCCATCAAGCAACTGGAGGAACTCACAGGGTTGGAGTTGCGCGAGGGTGGA
CCGCCCGCCCTTGTGATTTGGAACATCAAACACCTGCTCCACACTGGCATCGGTACCGCT
TCGCGACCCAGCGAGGTGTGTATGGTGGACGGCACGGACATGTGTCTTGCTGACTTTCAT
GCAGGCATTTTCATGAAAGGACGGGAACACGCTGTCTTTGCGTGTGTCACCTCCAACGGG
TGGTACGCGATTGATGACGGGGACTTCTACCCATGGACGCCAGACCCGTCTGATGTCCTG
GTATTTGTTCCATACGACCAAGAGCCACTCAATGAAGGGTGGAAGGCCAGCGTTCAGCGA
AAGCTCAAGGGAGCTGGGCAATCCAGCCCAGCGACCGGTTCACAGAACCAATCTGGCAAC
ACTGGCAGCATAATTAACAACTACTATATGCAGCAGTACCAAAACTCCATGGACACACAA
CTCGGCGACAACGCCATCAGTGGAGGCTCCAATGAAGGCTCCACGGACACAACCTCTACA
CACACAACCAACACCCAGAACAACGACTGGTTTTCCAAACTTGCCAGTTCAGCCTTCAGC
GGTCTTTTCGGCGCCCTTCTCGCTGATAAGAAAACGGAGGAAACCACTCTCCTTGAAGAC
CGCATTCTCACTACCCGTAACGGGCACACGACCTCGACAACCCAGTCGAGCGTCGGAGTC
ACATTCGGGTATGCAACCGCTGAAGATAGCACGTCTGGACCCAATACATCTGGTCTAGAG
ACGCGCGTTCATCAGGCAGAGAGGTTTTTCAAAATGGCACTTTTTGATTGGGTTCCTTCA
CAAAATTTTGGACACATGCACAAGGTTGTTCTGCCCCACGAACCAAAAGGTGTTTACGGG
GGTCTCGTCAAGTCATACGCGTACATGCGCAATGGCTGGGACGTCGAGGTGACCGCTGTT
GGAAACCAGTTCAACGGCGGTTGCCTCCTGGTGGCGCTCGTCCCCGAGATGGACGACATC
AGTGACAGGGAAAAGTACCAACTAACTCTTTACCCCCACCAGTTCATCAACCCACGCACC
AACATGACGGCA------CACATCACTGTGCCCTATGTGGGTGTCAACAGGTATGACCAG
TACAAACAGCACAGGCCCTGGACCCTCGTGGTCATGGTTGTCGCGCCACTCACCACAAAC
---ACAGCAGGTGCCCAACAGATCAAAGTGTATGCCAACATAGCCCCAACCAACGTGCAC
GTGGCGGGTGAGCTCCCCTCCAAGGAGGGGATCTTCCCCGTTGCGTGTTCTGACGGTTAC
GGCAACATGGTGACAACTGACCCGAAAACGGCTGACCCCGTCTACGGGAAGGTTTACAAC
CCCCCTCGGACTGCTCTGCCGGGGCGGTTCACAAACTACCTGGATGTTGCCGAGGCTTGT
CCCACCTTCCTGATGTTC---GAGAACGTACCTTACGTCTCAACACGAACTGAC---GGG
CAAAGGCTACTGGCCAAGTTCGACGTGTCGCTGGCAGCGAAACACATGTCAAACACCTAC
TTGGCCGGTTTGGCCCAGTACTACACACAGTACACCGGGACAATCAACCTACACTTCATG
TTCACTGGGCCGACCGACGCGAAAGCTCGGTACATGGTGGCGTACGTGCCCCCTGGC---
---ATGGAC---GCACCAGACAACCCAGAAGAGGCTGCCCACTGCATACACGCAGAATGG
GACACTGGTCTGAACTCCAAGTTCACGTTTTCAATCCCGTACATCTCGGCCGCTGACTAC
GCGTACACCGCGTCCCACAAGGCTGAAACAACAAGTGTACAGGGGTGGGTCTGTGTGTAC
CAAATCACTCACGGCAAGGCAGACGCCGACGCGCTCGTCGTCTCCGCATCAGCGGGGAAA
GACTTTGAGCTCCGGCTACCTGTGGACGCTAGAAAACAAACTACGACCACTGGTGAATCT
GCTGACCCCGTCACCACTACCGTTGAGAACTACGGAGGAGAGACTCAGGTCCAACGTCGC
CACCACACCGACGTTGCCTTCGTTCTTGACCGGTTTGTGGAGGTCACAGTGTCG---GAT
AACCAACACACACTCGACGTGATGCAGGCACACAAAGACAATATCGTGGGCGCGCTTCTT
CGCGCAGCCACGTACTATTTTTCTGATTTGGAAATAGCAGTGACCCACACTGGGAAG---
CTCACATGGGTGCCCAACGGTGCACCAGTTTCTGCACTTAACAACACAACCAATCCCACT
GCCTACCACAAGGGCCCGGTGACTCGACTGGCTCTCCCATACACCGCGCCACACCGTGTG
TTGGCTACGGCGTACACTGGCACTACGACCTACACC---------------------GCC
AGTGCACGCGGGGATTCGGCTCACCTAACGACGACGCATGCTCGGCAT------------
TTGCCGACATCGTTCAACTTTGGTGCAGTTAAAGCAGAAACAATCACTGAGTTGCTCGTG
CGCATGAAGCGTGCTGAACTCTATTGTCCTAGGCCGATTCTT---CCGATTCAG---CCA
ACGGGCGATAGACGCAAGCAACAGCTCGTCGCACCTGCAAAACAACTGCTGAACTTTGAC
CTGCTCAAGTTGGCTGGAGATGTGGAGTCCAACCCTGGG------
>AAD38188
------------------------------------------------------ATGAAT
ACGACTGACTGTTTTATCGCT---CTGCTATACGTTCTCAGAGAGATCAAAGCACTGTTT
---CTGTCACGAACACAAGGGAAG------ATGGAATTCACACTTTACAACGGTGAAAAG
AAGGTCTTCTACTCCAGACCCAACAACCACGACAACTGTTGGCTGAACGCCATCCTCCAA
CTGTTCAGGTACGTTGACGAGCCCTTCCTCGAATGGGTCTACGACTCACCTGAGAACCTC
ACTCTCGAGGCGATCAACAAACTGGAAGAAATCACAGGTCTTGAGCTACACGAGGGCGGA
CCGCCCGCCCTTGTCGTCTGGAGCATCAAGCACTTGCTCTACACCGGAATCGGCACCGCT
TCGCGACCCAGCGAGGTGTGCATGGTGGACGGTACAGACATGTGCTTGGCTGACTTCCAC
GCCGGTATATTTCTGAAGGGACAGGACCACGCCGTCTTCGCCTGCGTCACCTCTGACGGG
TGGTACGCGATTGACGACGAGGACTTTTACCCGTGGACACCAAATCCGGCCGACGTTTTG
GTTTTTGTTCCGTACGATCAAGAACCATTCAACGCAGAATGGAAAGCAAAGGTTCAGAAG
CGGCTCAGGGGCGCCGGGCAATCCAGCCCGACGACCGGGTCACAAAACCAATCTGGCAAC
ACTGGCAGCATTATTAACAATTACTACATGCAGCAGTACCAGAACTCAATGGACACCCAA
CTTGGCGACAACGCCATTAGTGGAGGGTCCAACGAGGGCTCCACGGACACTACCTCTACC
CACACCAACAACACCCAGAACAACGACTGGTTTTCGAAACTGGCCAACACCGCTTTTAGC
GGCCTCTTCGGTGCTCTTCTTGCAGACAAGAAGACGGAAGAAACCACCCTCCTCGAAGAC
CGCATCCTCACCACCCGCAACGGGCACACGACCTCGACAACCCAGTCTAGCGTCGGGGTG
ACTTACGGGTACGCAACGGCTGAAGACTTCGTGAGTGGGCCTAACACCTCTGGTCTTGAG
ACCAGAGTTGTTCAGGCCGAACGGTTCTTCAAAACCCACCTGTTTGACTGGGTCACCAGT
GACCCGTTTGGGCGGTGTCACTTGTTGGAGCTCCCGACTGACCACAAAGGCGTCTACGGT
AGCCTGACCGACTCGTACGCATACATGAGGAATGGTTGGGACGTTGAAGTCACCGCAGTG
GGTAACCAGTTCAACGGAGGCTGTTTGCTGGTGGCGATGGTACCGGAGCTCTGTTCCATC
AGCAAGAGAGAGTTGTACCAGCTCACGCTTTTCCCCCACCAGTTCATCAACCCACGGACG
AATATGACGGCA------CACATCACCGTGCCCTACCTCGGTGTCAACAGGTACGACCAG
TATAAGGTACACAAACCCTGGACCCTGGTGGTCATGGTTGTGGCCCCCCTGACGGTTAAC
---AACGAGGGCGCTCCGCAAATCAAGGTGTATGCCAACATCGCCCCCACCAATGTTCAC
GTCGCGGGTGAGCTCCCTTCTAAAGAGGGGATTTTCCCCGTGGCATGCAGCGATGGTTCC
GGTGGCTTGGTGACCACGGATCCGAAGACGGCAGACCCCGTCTACGGGAAAGTGTTCAAC
CCACCCCGCAACCTGTTGCCAGGGCGGTTTACAAACCTCCTTGACGTGGCCGAGGCGTGC
CCCACATTCCTACACTTCGACGGTGACGTTCCGTACGTGACCACGAAGACGGAT---TCG
GACAGGGTGCTAGCCCAGTTCGATTTGTCCCTCGCGGCAAAACATATGTCGAACACTTTT
CTCGCGGGTCTTGCCCAGTACTACACACAGTACAGCGGCACCATTAACCTGCACTTCATG
TTCACGGGACCCACCGACGCGAAGGCACGCTACATGGTTGCGTACGCCCCTCCTGGC---
---ATGGAA---CCGCCGAAAACGCCTGAGGCGGCTGCACATTGCATCCACGCTGAGTGG
GATACAGGGCTGAATTCGAAGTTCACGTTTTCAATCCCATACCTTTCGGCAGCTGACTAC
GCGTACACCGCGTCCGACGTCGCCGAGACCACAAACGTACAGGGATGGGTCTGTTTGTTC
CAGATAACACACGGGAAAGCCGACGGTGACGCCCTGGTCGTGCTAGCTAGTGCTGGCAAA
GACTTTGACTTGCGTCTGCCGGTCGACGCCCGAACCCAAACCACCTCTGCGGGTGAGTCT
GCGGACCCCGTGACTGCCACCGTCGAGAACTACGGTGGTGAGACACAAGTCCAGAGGCGC
CAGCACACGGACATTGCGTTCATATTGGACAGGTTCGTGAAAGTCAAGCCAAAG---GAA
CAAGTTAATGTGTTGGACCTGATGCAGATCCCTGCCCACACCTTGGTAGGGGCGCTCCTG
CGAACGGCCACCTACTACTTCTCTGACCTGGAGCTGGCCGTCAAGCACGAGGGCGAT---
CTCACCTGGGTCCCAAACGGCGCCCCTGAGACAGCACTGGACAACACTACCAACCCAACA
GCTTACCACAAGGAACCCCTCACACGGCTGGCGCTGCCTTACACGGCTCCACACCGTGTC
TTAGCGACCGTCTACAACGGGAGCAGTAAGTACGGT---------GACACCAGCACTAAC
AACGTGAGAGGTGACCTTCAAGTGTTAGCTCAGAAGGCAGAAAGAACT------------
CTGCCTACCTCCTTCAACTTCGGTGCCATCAAGGCAACTCGTGTTACTGAACTACTCTAC
AGAATGAAGAGAGCCGAGACATACTGTCCCAGGCCCCTTCTC---GCCATTCAA---CCG
AGTGACGCTAGACACAAGCAGAGGATTGTGGCACCCGCAAAACAGCTTCTGAACTTCGAC
CTCCTCAAGTTGGCGGGAGACGTTGAGTCCAACCCTGGG------
>AAM44304
------------------------------------------------------ATGAAT
ACAACTGACTGTTTTATCGCT---TTGACTCACGCTGCCAGAGAGATTAAAGCACTGTTT
---CTTACAAAGATCAAAGGAAAA------ATGGAATTCACGTTGTACAACGGTGAGAAG
AAAACTTTCTACTCCCGGCCTAACAACAATGACAACTGTTGGCTGAACACCATTTTGCAG
TTGTTTAGGTACGTCGACGAGCCGTTCTTTGACTGGGTCTATGACTCGCCTGAGAACCTC
ACCCTCGACGCGATCAGACAGCTGGAAGAGATTACTGGACTTGAACTACACGAGGGCGGT
CCACCTGCTCTTGTCATTTGGAACATCAAGCATTTGCTCAACACCGGCATCGGTACTGCT
TCACGACCCAGTGAAGTTTGTATGGCGGACGGCACGGACATGTGTTTGGCTGATTTTCAC
GCTGGCATTTTCCCGAAAGGAACAGAACACGCTGTGTTCGCTTGTGTCACCTCCAACGGG
TGGTACGCGATTGATGACGAGGACTTTTACCCCTGGACGCCGGATCCGTCTGACGTTTTG
GTGTTTGTCCCGTACGATCAAGAGCCACTCAATGGCGACTGGAAGACAAAGGTTCAGAAG
AAGCTCAAGGGAGCCGGGCAATCCAGCCCGGCAACCGGCTCACAGAACCAATCTGGTAAC
ACTGGTAGCATCATTAACAACTATTACATGCAACAGTACCAGAACTCCATGGACACGCAG
CTTGGTGACAACGCCATTAGCGGTGGTTCCAACGAGGGCTCCACAGACACAACTTCCACA
CACACAACCAACACCCAGAACAACGACTGGTTTTCAAAGCTTGCCAGTTCTGCTTTTAGC
GGTCTTTTCGGTGCCCTTCTCGCCGATAAGAAGACAGAGGAAACCACCCTCCTCGAAGAC
CGCATCCTCACCACCCGCAACGGACACACGACTTCGACGACCCAGTCGAGTGTCGGGGTA
ACGTACGGGTATGCAACAGCTGAGGACTTTGTGAGCGGACCCAACACCTCTGGTCTTGAG
ACCAGGGTCGTCCAGGCAGAACGGTTCTTCAAAACCCACTTGTTCGACTGGGTCACCAGT
GACCCATTTGGACGATGTCACCTACTGGAACTCCCAACTGACCACAAAGGTGTCTACGGC
AGCCTGACCGACTCGTATGCATATATGAGGAACGGTTGGGACGTTGAAGTCACCGCAGTA
GGAAATCAGTTCAACGGAGGTTGTTTGTTGGTGGCTATGGTGCCAGAGCTTTGTTCCGTT
AACAAGAGAGAGCTGTACCAGCTCACGCTCTTCCCTCACCAGTTCATCAACCCACGGACG
AACATGACAGCA------CACATCACCGTGCCCTTTGTTGGCGTCAACAGGTACGACCAG
TACAAGGTACACAAACCCTGGACCCTCGTGGTTATGGTTGTAGCCCCCCTGACGGTCAAC
---AATGAAGGTGCCCCACAAATCAAGGTGTATGCCAACATCGCCCCCACCAACGTCCAC
GTTGCGGGTGAGTTCCCTTCCAAGGAGGGGGTTTTCCCTGTGGCTTGCAATGACGGTTAC
GGTGGTCTGGTGACCACGGACCCAAAGACGGCTGACCCCGTCTATGGGAAAGTGTTCAAT
CCCCCCCGCAACCTGTTGCCAGGGCGATTTACAAACCTCCTTGATGTGGCTGAGGCGTGC
CCTACGTTTCTACACTTCGAAGGTGACGTACCATACGTGACCACGAAGACGGAC---TCG
GACAGGGTGCTGGCTCAGTTCGATTTGTCTTTGGCAGCAAAGCACATGTCGAACACCTTC
CTTGCAGGTCTTGCCCAGTACTACGCACAGTACAGTGGTACCATCAACCTGCACTTCATG
TTCACAGGGCCCACTGACGCGAAGGCGCGTTATATGATTGCATATGCCCCTCCGGGC---
---ATGGAG---CCGCCGAAAACACCTGAAGCGGCTGCACACTGCATTCATGCTGAGTGG
GACACAGGGTTGAACTCAAAGTTCACATTTCCAATCCCCTACCTTTCGGCTGCTGACTAC
GCGTACACCGCGTCTGACACTGCAGAGACCACAAACGTGCAGGGATGGGTCTGTCTGTTT
CAGATAACACACGGGAAAGCCGACGGCGACGCTCTGGTTGTGCTAGCCAGTGCTGGCAAG
GACTTTGAGCTACGCTTACCGGTTGACGCCCGCACCCAGACCACCTCCCCGGGCGAGTCT
GCAGTCCCCGTAACCGCCACTGTTGAGAACTACGGCGGTGAGACACAGGTCCAAAGACGC
CATCACACAGACGTCTCATTTATATTGGACAGATTTGCGAAAGTCACACCAAAA---GAC
CAAATTAATGTGTTGGACCTGATGCAAATCCCTGCTCACACTTTGGTAGGGGCGCTCCTT
CGAGCGGCTACTTACTACTTCTCTGACTTGGAGTTGGCTGTGAAACATGAAGGCGAC---
CTCACCTGGGTCCCGAACGGGGCCCCTGAGGAAGCACTGAACAACACCACCAATCCAACA
GCCTACCACAAAGCACCGCTTACTCGACTGGCCCTGCCTTACACGGCCCCGCACCGCGTG
TTGGCGACCGTGTACAACGGAAGCTGCAGGTACAGC---------AACAGTAACGTGAGC
AACGTGAGTGGTGATCTCCAAGTGTTGGCTCAGAAGGCGGCGAGAGCG------------
CTGCCTACCTCCTTCAACTATGGTGCCATTAAGGCAACCCGGGTGACTGAGCTGCTCTAC
CGCATGAAGAGGGCCGAGACATACTGTCCTAGGCCCCTCCTT---GCCATCCAC---CCG
AGTGAGGCTAGACACAAGCAGAAGATTGTGGCACCCGCAAAACAGCTTTTGAACTTTGAC
CTTTTGAAGTTAGCAGGAGACGTTGAGTCCAACCCCGGA------
>AGI05089
------------------------------------------------------ATGGAT
ACAACTGATTGCTTTGTCGCC---CTGATCCACATATTTAGAGAGATTAAGGCACTGTTT
---CTTTCACGGACACAAGGAAAG------ATGGAATTCACACTTCACAACGGTGAGAAG
AAGACCTTTTACTCCAGACCCAACAACCATGATAACTGCTGGCTGAACACTATCCTCCAG
TTGTTCAGGTATGTCGACGAGCCTTTCTTCGACTGGGTCTACGACTCGCCTGAAAACCTC
ACTCTCGAGGCGATTAGGCAGTTGGAGGAAGTTACTGGTCTTGAGCTGCATGAGGGTGGA
CCACCCGCCCTTGTCATCTGGAACATCAAGCATTTGCTCCACACCGGAGTCGGTACCGCT
TCGCGCCCTAGCGAAGTGTGTATGGTAGACGGCACGGACATGTGTTTGGCTGATTTCCAT
GCTGGCATTTTCCTGAAAGGACAAGAACATGCTGTGTTTGCCTGTGTCACCTCCAACGGG
TGGTACGCGATCGATGACGAGGACTTTTACCCCTGGACACCGGACCCGTCCGACGTCTTG
GTGTTTGTTCCGTACGACCAAGAACCGCTCAACGGCGAGTGGAAAGCAAAGGTTCAGAAG
CGGCTCAAGGGAGCCGGGCAATCCAGCCCGGCGACCGGGTCGCAGAACCAGTCAGGCAAC
ACTGGAAGCATCATTAACAACTACTACATGCAGCAGTACCAGAACTCCATGGACACGCAA
CTTGGAGATAACGCTATCAGCGGAGGCTCCAACGAGGGTTCCACGGACACCACATCCACA
CACACAAACAACACCCAAAACAATGATTGGTTCTCAATCTTGGCCAACTCGGCCTTTAGC
GGACTGCTTGGGGCTCTTTTGGCTGACTTCAAAAAGGAGGAGACTGCTCTGCTTGAAGAC
CGAATTCTCACCAGCAGAAATGGTGACGCGACTTCGACCACCCTGTCGAGTGTTGGCGTA
CCATATGGTTACCCTGTGGCTGATAACGCGGTATCGGGGCCTAACACCTCAGGCCTGGAG
ACCCGCGTAACACAGGCTGAACGGTTCTTCCAAAAACACCTGTTTGACTGGACGCCGGAT
TTGTCATTTGGACACTGTCACTACTTGGAACTCCCCTCTGAACACAAGGGCGTGTTTGGC
AGCCTCATGAGCTCTTATGCTTACATGAGGAACGGGTGGGACGTTGAGGTGACCGCTGTT
GGAAATCAGTTCAATGGTGGTTGTCTCCTCGTCGCACTCGTGCCGGAGCTGAAAGAGCTC
GACACGCGGCAGAAGTATCAGTTAACCCTCTTCCCACACCAGTTCATTAACCCGCGCACT
AACATGACGGCT------CACATTAACGTGCCGTACGTGGGTGTCAACAGGTACGACCAG
TACGAGCTCCACAAACCGTGGACGCTTGTGGTGATGGTGGTGGCCCCGCTTACCGTCAAA
---ACTGGTGGTTCTGAACAGATCAAGGTCTACATGAATGCAGCGCCGACCTACGTGCAC
GTGGCAGGAGAACTGCCCTCGAAAGAGGGGATAGTTCCTGTGGCGTGTGTGGACGGTTAC
GGCAACATGGTAACCACGGACCCGAAGACGGCTGACCCCGTCTACGGGAAAGTGTCTAAC
CCCCCCAGAACAAGCTTCCCTGGGCGTTTCACAAACTTCCTTGATGTAGCGGAGGCGTGT
CCGACCTTCCTCCGCTTC---GGAGAAGTACCATTTGTGAAGACGGTGAACTCT---GGT
GACCGCTTGCTTGCCAAGTTTGACGTGTCCCTCGCTGCGGGGCACATGTCCAACACCTAC
TTGGCAGGTTTGGCACAGTACTACACACAGTACAGCGGCACTATGAATATCCACTTCATG
TTCACCGGACCCACGGATGCCAAAGCCCGCTACATGGTGGCTTACATACCTCCTGGT---
---ATGACA---CCGCCAGCGGACCCGGAGCGGGCTGCACACTGCATTCATTCTGAGTGG
GACACTGGACTCAATTCTAAATTTACCTTTTCTATCCCTTACCTTTCTGCTGCAGACTAT
GCTTACACTGCTTCTGACGTGGCTGAGACCACGAGTGTGCAGGGATGGGTGTGTATTTAC
CAGATCACCCACGGTAAAGCTGAAGGTGACGCGCTGGTCGTGTCCGTCAGCGCTGGCAAG
GACTTTGAGTTTCGACTACCGGTGGATGCCCGCCAACAGACTACCACCACTGGCGAGTCC
GCGGACCCAGTCACCACCACGGTTGAGAACTACGGAGGAGAAACCCAGACGGCCCGACGG
CTTCACACTGATGTCGCCTTCGTTCTCGACAGGTTCGTGAAACTCACCCAGCCC---AAG
AGCACCCAAACCCTTGATCTCATGCAGATCCCCTCACACACACTGGTCGGGGCGCTTCTC
CGGTCTGCGACGTACTACTTCTCAGATCTGGAGGTTGCGCTCGTCCACACAGGACCG---
GTCACGTGGGTGCCCAATGGTGCGCCTAAGACCGCCTTGAACAACCACACCAACCCGACT
GCCTACCAGAAGCAGCCTATCACCCGCTTGGCACTCCCCTACACCGCTCCCCACCGTGTG
CTGTCAACAGTGTACAACGGGAAGACAACGTACGGA---------------GAAGAATCC
TCGCGGCGTGATGATCTTGCCGCCCTCGCACGCAGAGTGAGCAACCGG------------
CTGCCCACTTCCTTCAACTACGGCGCTGTGAAGGCCGACACCATCACGGAGCTGTTGATC
CGCATGAAGCGTGCGGAAACATACTGCCCCAGGCCCTTGCTG---GCTCTTGAC---ACC
ACACAAGACCGCCGTAAACAGGAGATCATTGCACCTGAGAAACAGACTTTGAACTTTGAC
CTACTCAAGTTGGCAGGAGACGTGGAGCCCAACCCTGGG------
>CAA07472
------------------------------------------------------ATGGAC
ACAACTGACTGTTTTATCGCT---TTGGTACACGCTATCAGAGAGATTAAAACGCTTTTC
---TTCTCACGGCACACAGGAAAA------ATGGAATTCACACTGTACAACGGTGAAAAG
AAAACTTTTTACTCCAGGCCCAACAACCACGACAACTGTTGGTTGAACACCATCCTTCAG
TTGTTCAGGTACGTCGATGAACCTTTCTTCGACTGGGTCTACAACTCGCCCGAGAACCTC
ACGCTGTCGGCCATCAAGCAGCTAGAGGAACTCACCGGGCTTGAGTTACGCGAGGGCGGA
CCGCCTGCTCTCGTGATTTGGAACATCAAACACTTGCTTCACACCGGCATCGGTACTGCC
TCGCGACCCAGCGAGGTATGTATGGTCGACGGTACGGACATGTGTTTGGCTGATTTCCAT
GCTGGCATTTTCTTGAAAGGCCAGGAACACGCTGTGTTTGCGTGTGTCACCTCCGACGGG
TGGTACGCGATTGATGACGAAGACTTTTACCCCTGGACACCGGACCCGTCCGACGTCCTG
GTATTTGTCCCGTACGATCAAGAGCCACTCAACGGCGGATGGAAAGCCAACGTTCAGCGA
AAACTCAAAGGAGCCGGGCAATCCAGCCCGGCGACTGGTTCGCAGAACCAATCTGGCAAC
ACTGGTAGCATAATTAACAACTACTACATGCAACAATACCAGAATTCCATGGACACACAA
CTGGGTGACAACGCCATCAGTGGCGGTTCCAACGAGGGCTCCACTGACACGACCTCCACC
CACACAAACAACACACAGAACAATGACTGGTTTTCCAAGCTCGCCAGCTCTGCCTTCAGC
GGTCTTTTCGGTGCTCTTCTTGCCGACAAGAAGACCGAGGAAACCACCCTACTTGAAGAC
CGCATCCTCACCACCCGCAACGGTCACACAACGTCGACAACACAGTCGAGCGTTGGAGTC
ACGTACGGGTACGCAACAGTTGAGGACAACACGTCAGGGCCCAACACATCCGGCCTTGAG
ACACGTGTTCACCAGGCAGAAAGGTTTTTCAAGATGAAACTCTTTGACTGGGTCCCTTCC
CAGGAATTTGGACACATGCACAAAGTTGTTCTGCCCACAGACCCGAAAGGTGTCTATGGG
GGTCTCGTCAAGTCATACGCGTACATGCGTAACGGCTGGGACGTTGAAGTGACTGCTGTT
GGAAACCAGTTCAACGGCGGTTGTCTCCTGGTGGCGCTCGTTCCTGAAGCGGGTGACATC
AGTGACAGAGAGAAGTACCAACTGACTCTCTACCCCCACCAATTCATCAACCCACGCACC
AATATGACAGCA------CACATCACTGTGCCTTACGTGGGTGTTAACAGGTATGACCAG
TACAAACAACACAGGCCCTGGACGCTTGTCGTCATGGTTGTTGCTCCACTTACTGTGAAC
---ACATCAGGTGCCCAGCAGATTAAGGTGTATGCCAACATAGCCCCGACCAACGTTCAC
GTTGCTGGCGAACTTCCCTCCAAAGAAGGGATCTTCCCCGTGGCGTGCACCGACGGTTAC
GGCAACATGGTGACAACTGACCCGAAGACAGCTGACCCTGCCTACGGGAAGGTTTACAAC
CCACCCAGGACCGCCCTGCCGGGCCGGTTTACAAACTACCTGGACGTTGCTGAGGCTTGC
CCCACCCTCCTGATGTTC---GAGAACGTGCCCTACGTCTCAACACGAACTGAC---GGA
CAGAGGCTGTTGGCCAAATTTGACGTGTCATTGGCAGCGAAACACATGTCAAACACGTAC
TTGGCCGGCTTGGCTCAGTATTACACACAATATGCTGGGACAATCAATCTCCACTTCATG
TTTACTGGGCCTACCGACGCGAAAGCTCGGTACATGGTGGCGTACGTGCCCCCTGGC---
---ATGGAA---GCACCGGACAACCCAGAAGAGGCTGCCCACTGCATACACGCAGAGTGG
GACACTGGTCTGAACTCCAAGTTCACGTTTTCAATCCCGTACATTTCGGCCGCTGACTAC
GCATACACCGCGTCCAGTGAGGCTGAAACAACAAGTGTACAGGGATGGGTCTGTGTGTAC
CAGATTACCCACGGCAAGGCGGACGCCGATGCGCTCGTTGTCTCCGCCTCGGCGGGAAAA
GACTTTGAGCTCCGGCTACCTGTGGACGCTAGACCGCAAACTACGGCCACTGGTGAATCT
GCTGACCCCGTCACCACTACCGTTGAGAACTACGGAGGAGAAACACAAATTCAACGTCGC
CACCACACTGACGTTGCCTTCGTTCTTGACCGGTTTGTGAAGGTCCAAGTGTCG---GGC
AACCAACACACACTGGACGTTATGCAGGCACACAAGAATAGTATAGTGGGCGCGCTCCTC
CGCGCAGCCACATACTACTTCTCTGACTTGGAAATTGCAGTGACCCACACTGGGAAG---
CTCACATGGGTGCCCAACGGCGCCCCAGTTTCTGCACTTGACAACACAACCAATCCCACT
GCCTACCACAAGGGGCCGCTAACTCGGCTGGCTCTCCCGTACACCGCACCACACCGCGTG
TTGGCCACAACGTACACCGGTACAACGGCCTACAGC------------------GCTGGT
GTGCGTAGGGGAGATCTAGCCCATCTGGCGGCGGCACACGCTCGGCAC------------
CTGCCGACGTCGTTCAACTTTGGTGCGGTTAAAGCAGAAACAATCACAGAACTGCTTGTG
CGCATGAAGCGTGCTGAACTCTACTGCCCCAGGCCGGTCCTT---CCGGTCCAA---CCA
TCGGGCGATAGATACAAGCAACCGCTTATCGCACCGGCGAAACAACTGCTGAATTTTGAC
CTTCTTAAGTTGGCGGGAGACGTCGAGTCCAACCCTGGG------
>AAK92375
------------------------------------------------------ATGAGC
ACAACTGACTGTTTCACCGCT---TTGTTGTACGCTTTCAGAGAGATTAAAACGCTGCTC
---TTATCACGAGTACAGGGAAAG------ATGGAGTTCACACTTCACAACGGTGAGAAG
AAAACATTCTACTCCAGGCCCAACAACCACGACAACTGCTGGCTGAACACCATCCTCCAG
TTGTTTAGGTACGTTGATGAACCTTTCTTCGACTGGGTCTACTACTCACCTGAGAACCTC
ACACTAGATGCTATCAAACAATTGGAAGAAATCACTGGTCTCGAGCTCCACGAGGGTGGA
CCACCCGCTCTCGTTATTTGGAACATTAAACACCTGCTCAACACCGGAATCGGCACCGCT
TCGCGACCCAGCGAAGTGTGCATGATAGACGGGACGGACATGTGTTTGGCTGACTTCCAC
GCTGGCATCTTCCTGAAAGGACAGGAACACGCTGTGTTCGCCTGCGTCACCTCCAACGGG
TGGTACGCGATTGATGACGAGGACTTTTACCCCTGGACGCCGGACCCGTCCGACGTTCTG
GTGTTTGTCCCGTACGATCAAGAACCGCTCAACGGAGAATGGAAAGCAAAGGTCCAGAGA
AAACTGAGAGGCGCCGGGCAATCCAGCCCGGCGACTGGGTCACAGAACCAGTCAGGCAAC
ACTGGAAGCATTATCAACAATTACTACATGCAGCAGTACCAAAACTCCATGGACACACAG
CTTGGTGACAACGCTATTAGCGGAGGCTCCAACGAGGGATCCACGGACACCACCTCCACC
CACACAACCAACACTCAGAACAATGACTGGTTTTCAAAGCTGGCCAGTTCCGCTTTTAGC
GGTCTTTTCGGCGCTCTTCTCGCCGACAAGAAAACCGAGGAGACCACTCTTCTCGAGGAC
CGCATCCTCACTACCCGCAACGGGCACACGACCTCGACAACCCAGTCGAGCGTTGGAGTC
ACCTACGGGTACGCAACAGCTGAGGACTTTGTGAGCGGACCAAACACATCTGGGCTTGAG
ACCAGGGTGGTGCAGGCAGAGCGGTTCTTCAAAACCCATTGTTACGACTGGGTCACCAGT
GACCCCTTCGGACGGTGCTACCTGCTGGAACTCCCAACTGACCACAAAGGTGTCTACGGC
AGCCTGACTGACTCTTATGCTTACATGAGAAACGGTGGGGATGTTGAAGTCACTGCAGTT
GGGAACCAGTTCAACGGAGGGTGTCTGTTGGTGGCCATGGTGCCAAAACTTTGCTCTAAT
GACAAGAGAGAGCTGTACCAGCTCACGCTTTTTCCCCACCAGTTCATCTACCCCCGGACG
AACATGACGGCG------CACATCACTGTGCCCTTTGTTGGCGTCAACCGCTACGACCAG
TACAAGGTACACAAACCTTGGACCCTCGTGGTTATGGTTGTGGCCCCGCTGACTATCAAC
---ACCGAAGGTGCCCCACAGATCAAGGTCTATGCCAACATCGCCCCTACCAACGTGCAC
GTTGCGGGTGAGTTCCCCTCTAAGGAAGGGATCTTCCCCGTGGCATGTAGCGACGGTTAC
GGTGGTATGGTGACCACTGACCCAAAGACGGCTGACCCCGCCTACGGGAAAGTGTTTAAT
CCACCCCGTAACATGTTGCCGGGGTGGTTCACCAACTTCCTCGATGTGGCTGAGGCGTGC
CCTACGTTTCTGCACTTTGAGGGTGACGTGCCGTACGTGACCACAAAGACGGAC---TCA
GACAGAGTGCTCGCCCAGTTTGACCTGTCTCTAGCAGCAAAGCACATGTCAAACACCTTT
CTGGCAGGTCTCGCCCAGTACTACACACAGTACAGTGGCACAATCAACCTGCACTTCATG
TTCACAGGACCCACTGACGCGAACGCGCGTTACATGATTGCATACGCCCCCCCTGGT---
---ATGGAG---CCGCCCAAAACACCTGAGGCGGCCGCTCACTGCATTCATGCGGAGTGG
GACACAGGGTTGAATTCAAAATTCACATTTTCAATCCCTTACCTTTCGGCGGCTGATTAC
GCGTACACCGCGTCTGACGTTGCGGAGACCACAAATGTACAGGGATGGGTTTGCCTGTTT
CAAATTACACACGGGAAGGCTGACGGCGACGCACTGGTCGTTCTATCCAGCGCCGGCAAG
GACTTTGAGCTGCGTCTGCCAGTTGACGCTCGCACGCAAACCACCTCCACAGGTGAGTCC
GCTGACCCCGTGACTGCCACTGTTGAAAACTACGGTGGTGAAACACAGGTCCAGAGACGC
CAACACACGGATGTCTCGTTCATAATAGACAGATTTGTGAAAGTAACACCAAAA---GAC
CAAATTAACGTGTTGGACCTGATGCAAACCCCTGCACACACTTTGGTAGGCGCGCTCCTC
CGTACTGCCACTTACTACTTCGCAGATGTAGAAGTGGCAGTGAAACACGAGGGGGAC---
CTTACCTTGGTCCCGAATGGGGCGCCCGAGACAACGTTGGACAACACCACCAATCCAACG
GCGTACCACAAGGCACCGCTCACTCGGTTTGCACTGCCTTACACGGCACCACACCGTGTC
TTGGCTACTGTTTACAACGGGAACTGCAAGTATGGC---------GAGAGTCCCGTGACC
AATGTGAGAGGTGACCTGCAAGTTTTGGCCCAGAAGGCGGCAAGAACG------------
CTGCCTACCTCCTTCAATTACGGTGCCATCAAAGCCACTCGGGTGACTGAACTGCTTTAC
CGCATGAAGAGGGCCGAAACATACTGCCCCCGGCCACTTTTG---GCCATTCAC---CCG
AGCGAAGCTAGACACAAACAAAAGATTGTGGCACCGGTGAAACAGCTTTTGAGCTTTGAC
CTGCTCAAGTTGGCAGGGGACGTCGAGTCCAACCCTGGG------
>ABF00113
------------------------------------------------------ATGAAT
ACAACTGACTGTTTTACCGCT---TTGATCCACGCTGCCAGAGAGATCAAAGCACTGTTT
---CTTACAAAGATCAAAGGAAAA------ATGGAACTCACGTTGTATAACGGTGAGAAG
AAAACTTTCTACTCCCGGCCTAACTACAATGACAACTGTTGGCTGAACACCATTTTGCAG
TTGTTTAGGTACGTCGACGAGCCGTTCTTTGATTGGGTCTATGACTCACCTGAGAACCTC
ACCCTCGACGCAATCAGACAGCTGGAAGAGATTACTGGACTTGAACTACACGAGGGCGGT
CCACCTGCTCTTGTCATTTGGAACATCAAGCATTTGCTCAACACCGGCATCGGTACTGCT
TCACGACCCAGTGAAGTTTGTATGGTGGACGGCACGGACATGTGTTTGGCTGATTTTCAC
GCTGGCATTTTCCTGAAAGGAACAGAACACGCTGTGTTCGCTTGTGTCACCTCCAACGGG
TGGTACGCGATTGATGACGAAGACATTTACCCCTGGACGCCGGATCCGTCTGACGTTTTG
GTGTTTGTCCCGTACGATCAAGAGCCACTCAATGACGACTGGAAGACAAAGGTTCAGAAT
AAGCTCAAGGGAGCCGGGCAATCCAGCCCGGCAACCGGCTCACAGAACCAATCTGGTAAC
ACTGGTAGCATCATTAACAACTATTACATGCAACAGTACCAGAACTCCATGGACACGCAG
CTTGGTAACAACGCCATCAGCGGTGGTTCCAACGAGGGCTCCACAGACACAACTTCCACA
CACACAACCAACACCCAGAACAACGACTGGTTTTCAAAGCTTGCCAGTTCTGCTTTCAGC
GGTCTTTTCGGTGCCCTTCTCGCCGATAAGAAGACAGAGGAAACCACCCTCCTCGAGGAC
CGCATCCTCACCACCCGCAACGGACACACGACTTCGACGACCCAGTCGAGTGTCGGGGTA
ACGTACGGGTATGCAACAGCTGAGGACTTTGTGAGCGGACCCAACACCTCTGGTCTTGAG
ACCAGGGTCATCCAGGCAGAACGATTCTTCAAAACCCACTTGTTTGACTGGGTCACCAGT
GACCCATTTGGACGATGTCACCTACTGGAACTCCCAACTGACCACAAAGGTGTCTACGGC
AGCCTGACCGACTCATATGCGTATATGAGGAACGGTTGGGACGTTGAAGTCACCGCAGTA
GGCAATCAGTTCAACGGAGGTTGTTTGTTGGTGGCTATGGTGCCAGAGCTTTGTTCCGTT
AACAAGAGAGAGCTGTACCAGCTCACGCTCTTCCCTCACCAGTTCATCAACCCACGGACG
AACATGACAGCA------CACATCACCGTGCCCTTTGTTGGCGTCAACAGGTACGACCAG
TACAAGGTACACAAACCCTGGACCCTCGTGGTTATGGTTGTAGCCCCCCTGACGGTCAAC
---AATGAAGGTGCCCCGCAAATCAAGGTGTATGCCAACATCGCCCCCACCAACGTCCAC
GTTGCGGGTGAGTTCCCTTCCAAGGAGGGGATTTTCCCTGTGGCTTGCAATGACGGTTAC
GGTGGTCTGGTGACCACGGACCCAAAGACGGCTGACCCCGTCTATGGGAAAGTGTTCAAT
CCCCCCCGCAACCTGTTGCCAGGGCGATTTACAAACCTCCTTGATGTGGCTGAGGCGTGC
CCTACGTTTCTACACTTCGAAGGCGACGTACCGTACGTGACCACGAAGACGGAC---TCG
GACAGGGTGCTGGCTCAGTTCGATTTGTCTTTGGCAGCAAAGCACATGTCGAACACCTTC
CTTGCAGGTCTTGCCCAGTACTACGCACAGTACAGTGGTACCATCAACCTGCACTTCATG
TTCACAGGGCCCACTGACGCGAAGGCGCGTTATATGATTGCATATGCCCCTCCGGGC---
---ATGGAG---CCGCCGAAAACACCTGAAGCGGCTGCACACTGCATCCATGCTGAGTGG
GACACAGGGTTGAACTCAAAGTTCACATTTTCAATCCCCTACCTTTCGGCTGCTGACTAC
GCGTACACCGCGTCTGACACTGCAGAGACCATAAACGTGCAGGGATGGGTCTGTCTGTTT
CAGATAACACACGGGAAAGCCGACGGCGACGCTCTGGTTGTGCTAGCCAGTGCTGGCAAG
GACTTTGAGCTACGCTTACCGGTTGACGCCCGCACCCAGACCACCTCCCCGGGCGAGTCT
GCAGACCCCGTAACCGCCACTGTTGAGAACTACGGCGGTGAGACACAGGTCCAAAGACGC
CATCACACAGACGTCTCATTTATATTGGACAGATTTGTGAAAGTTACACCAAAA---GAC
CAAATTAATGTGTTGGACCTGATGCAAATCCCTGCTCACACTTTGGTAGGGGCGCTCCTT
CGAGTGGCTACTTACTACTTCTCAGACTTGGAGTTGGCTGTGAGACATAAAGGCGAC---
CTCACCTGGGTCCCGAACGGGGCCCCTGAGGAAGCACTGAACAACACCACCAATCCAACA
GCCTACTACAAAGCACCGCTTACTCGGCTGGCCCTGCCATACACGGCCCCACACCGCGTG
TTGGCGACCGTGTACAACGGAAGCTGCAGGTACAGC---------GACAGCAACGTGAGT
AAATTGAGAGGTGATCTCCAAGTTTTGGATCAGAAGGCGGCGAGACCG------------
CTGCCTACCTCCTTCAACTATGGTGCCATTAAGGCAGCCCGGGTGACTGAGCTGCTTTAC
CGCATGAAGAGGGCCGAGACATACTGTCCTAGGCCCCTCCTT---GCCATCCAC---CCG
AGTGAGGCTAGATATAAGCAGAAGATTGTGGCACCCGCAAAACAGCTTTTGAACTTTGAC
CTTTTGAAGTTGGCAGGAGACGTTGAGTCAAACCCCGGA------
>ABF00114
------------------------------------------------------ATGAAT
ACAACTGACTGTTTTACCGCT---TTGATCCACGCTGCCAGAGAGATCAAAGCACTGTTT
---CTTACAAAGATCAAAAGAAAA------ATGGAACTCACGTTGTATAACGGTGAGAAG
AAAACTTTCTACTCCCGGCCTAACAACAATGACAACTGTTGGCTGAACACCATTTTGCAG
TTGTTTAGGTACGTCGACGAGCCGTTCTTTGATTGGGTCTATGACTCACCTGAGAACCTC
ACCCTCGACGCAATCAGACAGCTGGAAGAGATTACTGGACTTGAACTACACGAGGGCGGT
CCACCTGCTCTTGTCATTTGGAACATCAAGCATTTGCTCAACACCGGCATCGGTACTGCT
TCACGACCCAGTGAAGTTTGTATGGTGGACGGCACGGACATGTGTTTGGCTGATTTTCAC
GCTGGCATTTTCCCGAAAGGAACAGAACACGCTGTGTTCGCTTGTGTCACCTCCAACGGG
TGGTACGCGATTGATGACGAAGACATTTACCCCTGGACGCCGGATCCGTCTGACGTTTTG
GTGTTTGTCCCGTACGATCAAGAGCCACTCAATGACGACTGGAAGACAAAGGTTCAGAAT
AAGCTCAAGGGAGCCGGGCAATCCAGCCCGGCAACCGGCTCACAGAACCAATCTGGTAAC
ACTGGTAGCATCATTAACAACTATTACATGCAACAGTACCAGAACTCCATGGACACGCAG
CTTGGTAACAACGCCATCAGCGGTGGTTCCAACGAGGGCTCCACAGACACAACTTCCACA
CACACAACCAACACCCAGAACAACGACTGGTTTTCAAAGCTTGCCAGTTCTGCTTTCAGC
GGTCTTTTCGGTGCCCTTCTCGCCGATAAGAAGACAGAGGAAACCACCCTCCTCGAGGAC
CGCATCCTCACCACCCGCAACGGACACACGACTTCGACGACCCAGTCGAGTGTCGGGGTA
ACGTACGGGTATGCAACAGCTGAGGACTTTGTGAGCGGACCCAACACCTCTGGTCTTGAG
ACCAGGGTCATCCAGGCAGAACGATTCTTCAAAACCCACTTGTTTGACTGGGTCACCAGT
GACCCATTTGGACGATGTCACCTACTGGAACTCCCAACTGACCACAAAGGTGTCTACGGC
AGCCTGACCGACTCATATGCATATATGAGGAACGGTTGGGACGTTGAAGTCACCGCAGTA
GGCAATCAGTTCAACGGAGGTTGTTTGTTGGTGGCTATGGTGCCAGAGCTTTGTTCCGTT
AACAAGAGAGAGCTGTACCAGCTCACGCTCTTCCCTCACCAGTTCATCAACCCACGGACG
AACATGACAGCA------CACATCACCGTGCCCTTTGTTGGCGTCAACAGGTACGACCAG
TACAAGGTACACAAACCCTGGACCCTCGTGGTTATGGTTGTAGCCCCCCTGACGGTCAAC
---AATGAAGGTGCCCCGCAAATCAAGGTGTATGCCAACATCGCCCCCACCAACGTCCAC
GTTGCGGGTGAGTTCCCTTCCAAGGAGGGGATTTTCCCTGTGGCTTGCAATGACGGTTAC
GGTGGTCTGGTGACCACGGACCCAAAGACGGCTGACCCCGTCTATGGGAAAGTGTTCAAT
CCCCCCCGCAACCTGTTGCCAGGGCGATTTACAAACCTCCTTGATGTGGCTGAGGCGTGC
CCTACGTTTCTACACTTCGAAGGCGACGTACCGTACGTGACCACGAAGACGGAC---TCG
GACAGGGTGCTGGCTCAGTTCGATTTGTCTTTGGCAGCAAAGCACATGTCGAACACCTTC
CTTGCAGGTCTTGCCCAGTACTACGCACAGTACAGTGGTACCATCAACCTGCACTTCATG
TTCACAGGGCCCACTGACGCGAAGGCGCGTTATATGATTGCATATGCCCCTCCGGGC---
---ATGGAG---CCGCCGAAAACACCTGAAGCGGCTGCACACTGCATCCATGCTGAGTGG
GACACAGGGTTGAACTCAAAGTTCACATTTTCAATCCCCTACCTTTCGGCTGCTGACTAC
GCGTACACCGCGTCTGACACTGCAGAGACCACAAACGTGCAGGGATGGGTCTGTCTGTTT
CAGATAACACACGGGAAAGCCGACGGCGACGCTCTGGTTGTGCTGGCCAGTGCTGGCAAG
GACTTTGAGCTACGCTTACCGGTTGACGCCCGCACCCAGACCACCTCCCCGGGCGAGTCT
GCAGACCCCGTAACCGCCACTGTTGAGAACTACGGCGGTGAGACACAGGTCCAAAGACGC
CATCACACAGACGTCTCATTTATATTGGACAGATTTGTGAAAGTTACACCAAAA---GAC
CAAATTAATGTGTTGGACCTGATGCAAATCCCTGCTCACACTTTGGTAGGGGCGCTCCTT
CGAGTGGCTACTTACTACTTCTCAGACTTGGAGTTGGCTGTGAGACATAAAGGCGAC---
CTCACCTGGGTCCCGAACGGGGCCCCTGAGGAAGCACTGAACAACACCACCAATCCAACA
GCCTACTACAAAGCACCGCTTACTCGACTGGCCCTCCCCTACACGGCCCCACACCGCGTG
TTGGCGACCGTGTACAACGGAAGCTGCAGGTACAGC---------AACAACAACGTGAGC
GAATTGAGAGGTGATCTCCAAGTGTTGGCTCAGAAGGCGGCGAGACCG------------
CTGCCTACCTCCTTCAACTATGGTGCCATTAAGGCAACCCGGGTGACTGAGCTGCTTTAC
CGCATGAAGAGGGCCGAGACATACTGTCCTAGGCCCCTCCTT---GCCATCCAC---CCG
AGTAAGGCTAGATATAAGCAGAAGATTGTGGCACCCGCAAAACAGCTTTTGAACTTTGAC
CTTTTGAAGTTGGCAGGAGACGTTGAGTCCAACCCCGGA------
>AAQ93493
------------------------------------------------------ATGAGC
ACAACTGACTGTTTCATCGCT---TTGTTGCACGCTTTCAGAGAGATTAAAACACTGTTC
---TTATCACGAGCACAAGGAAAG------ATGGAGTTCACACTTTACAACGGTGAGAAG
AAAACATTCTACTCCAGGCCCAACGACCACGACAACTGCTGGCTGAACACCATCCTCCAG
TTGTTTAGGTACGTTGATGAACCTTTCTTCGACTGGGTCTACTACTCACCTGAGAACCTC
ACACTTGATGCTATCAAACGATTGGAAGAAATTACTGGTCTCGAGCTCCACGAGGGTGGA
CCACCCGCTCTCGTTATTTGGAACATTAAACACCTGCTCAACACCGGAATCGGCACCGCT
TCGCGACCCAGCGAAGTGTGCATGGTAGACGGGACGGACATGTGTTTGGCTGACTTCCAC
GCTGGCATCTTCCTGAAAGGACAGGAACACGCTGTGTTCGCCTGCGTCACCTCCAACGGG
TGGTACGCGATTGATGACGAGGACTTTTACCCCTGGACGCCGGACCCGTCCGACGTTCTG
GTGTTTGTCCCGTACGATCAAGAACCGCTCAACGGAGAATGGAAAGCAAAGGTTCAGAAA
CGACTCAGAGGTGCCGGGCAATCCAGCCCGGCGACTGGGTCACAGAACCAGTCAGGCAAC
ACTGGCAGCATTATCAACAATTACTACATGCAGCAGTACCAGAACTCCATGGACACGCAA
CTTGGTGACAACGCTATTAGCGGAGGCTCCAACGAGGGGTCCACGGACACCACCTCCACC
CACACAACCAACACTCAGAACAATGACTGGTTTTCAAAGCTGGCCAGTTCCGCTTTTAGC
GGTCTTTTCGGCGCTCTTCTCGCCGACAAGAAAACCGAGGAGACCACTCTTCTCGAGGAC
CGCATCCTCACTACCCGCAACGGACACACGACCTCGACAACCCAGTCGAGCGTTGGAGTC
ACTTATGGGTACGCAACAGCTGAGGACTTTGTGAGCGGACCAAACACATCTGGGCTTGAG
ACCAGGGTTGTGCAGGCAGAGCGGTTCTTCAAAACCCACTTGTTCGACTGGGTCACCAGT
GACCCGTTTGGACGGTGCTACCTGCTGGAACTCCCAGCTGACCACAAAGGTGTCTACGGC
AGCCTGACCGACTCTTATGCTTACATGAGAAACGGTTGGGATGTTGAGGTCACTGCAGTG
GGAAATCAGTTCAACGGAGGATGTCTGTTGGTGGCCATGGTGCCAGAACTTTGCTCTATT
GACAAGAGAGAGCTGTACCAGCTCACGCTCTTTCCCCACCAGTTCATCAACCCCCGGACG
AACATGACGGCG------CACATCACTGTGCCCTTTGTTGGCGTCAACCGCTACGACCAG
TACAAGGTACACAAACCTTGGACCCTCGTGGTTATGGTTGTGGCCCCGCTGACTGTCAAC
---ACCGAAGGTGCCCCACAGATCAAGGTCTATGCCAACATCGCCCCTACCAACGTGCAC
GTTGCGGGTGAGTTCCCTTCTAAGGAAGGGATCTTCCCCGTGGCATGTAGCGACGGTTAC
GGTGGTCTGGTGACCACTGACCCAAAGACGGCTGACCCCGCCTACGGGAAAGTGTTTAAT
CCACCTCGCAACATGTTGCCGGGGCGGTTCACCAACTTCCTTGATGTGGCTGAGGCGTGT
CCTACGTTTCTGCACTTTGAGGGTGACGTGCCGTACGTGACCACAAAGACGGAC---TCA
GACAGGGTGCTCGCCCAGTTTGACTTGTCTCTGGCAGCAAAGCACATGTCAAACACCTTY
CTGGCAGGTCTCGCCCAGTACTACACACAGTACAGCGGCACCATCAACCTGCACTTCATG
TTCACAGGACCCACTGACGCGAAAGCGCGTTACATGATTGCATACGCCCCCCCTGGC---
---ATGGAG---CCGCCCAAAACACCTGAGGCGGCCGCTCACTGCATTCATGCGGAGTGG
GACACAGGGTTGAATTCAAAATTCACATTTTCAATCCCTTACCTTTCGGCGGCTGATTAC
GCGTACACCGCGTCTGACGCTGCGGAGACCACAAATGTACAGGGATGGGTTTGCCTGTTT
CAAATTACACACGGGAATGCTGACGGCGACGCACTGGTCGTTCTAGCTAGCGCCGGCAAG
GACTTTGAGCTGCGTCTGCCAGTTGACGCTCGCACGCAGACCACCTCCACAGGTGAGTCG
GCTGACCCCGTGACTGCCACTGTTGAGAACTACGGTGGTGAGACACAGGTCCAGAGACGC
CAACACACGGATGTCTCGTTCATATTAGACAGATTTGTGAAAGTAACACCAAAA---GAC
CAAATTAATGCGTTGGACCTGATGCAAACCCCTGCACACACTTTGGTAGGCGCGCTCCTC
CGTACTGCCACCTACTACTTCGCAGATCTAGAAGTGGCAGTGAAACACGAGGGGAAC---
CTTACCTGGGTCCCGAATGGGGCGCCCGAGGCAGCGTTGGACAACACCACCAATCCAACG
GCTTACCACAAGGCACCGCTCACCCGGCTTGCACTGCCTTACACGGCACCACACCGTGTC
TTGGCTACTGTTTACAACGGGAACTGCAAGTATGGC---------GAGAGCCCCGTGACC
AATGTGAGAGGTGACCTGCAAGTATTGGCCCAGAAGGCGGCAAGAACG------------
CTGCCTACCTCCTTCAATTACGGTGCCATCAAAGCCACTCGGGTGACTGAACTGCTTTAC
CGCATGAAGAGGGCCGAAACATACTGCCCCTGGCCTCTTTTG---GCTATTCAC---CCG
AGCGAAGCTAGACACAAACAAAAGATTGTGGCGCCTGTGAAACAGCTTTTGAACTTTGAC
CTGCTCAAGTTGGCAGGAGACGTCGAGTCCAACCCTGGG------
>AFZ75238
------------------------------------------------------ATGAAT
ACAACTGACTGTTTTATCGCT---TTGGTACAGGCTATCAGAGAGATTAAAGCACTTTTC
---CTACCACGCACCACAGGAAAA------ATGGAACTGACACTGTACAACGGTGAGAAG
AAGACCTTTTACTCCAGGCCCAACAACCACGACAACTGCTGGTTGAACGCCATCCTCCAG
TTGTTCAGGTACGTTGAAGAACCATTCTTCGACTGGGTCTACAGTTCGCCTGAGAACCTC
ACGCTTGAAGCCATCAAGCAGTTGGAGGACCTCACAGGGCTTGAACTGCACGAGGGTGGA
CCACCTGCTCTCGTGATCTGGAACATCAAGCACTTGCTCCACACCGGCATTGGCACCGCC
TCGCGACCCAGCGAGGTGTGCATGGTGGATGGTACGGACATGTGCTTGGCTGATTTCCAT
GCAGGCATTTTCCTTAAGGGGCAAGAACACGCTGTGTTCGCGTGTGTCACCTCCAACGGG
TGGTACGCGATTGATGATGAGGACTTCTACCCCTGGACGCCGGACCCATCCGACGTTCTG
GTGTTTGTCCCGTACGATCAAGAACCACTCAACGGAGAATGGAAAGCCAAGGTTCAACGC
AAGCTCAAAGGGGCTGGACAATCCAGTCCAGCGACCGGCTCGCAGAACCAATCTGGCAAT
ACTGGCAGCATAATAAACAACTACTACATGCAGCAGTATCAAAACTCCATGGACACACAG
CTTGGTGACAACGCAATCAGTGGAGGCTCTAACGAGGGCTCCACCGACACAACCTCCACC
CACACAACCAACACCCAGAACAATGACTGGTTCTCCAAACTTGCAAGCTCTGCTTTCAGC
GGTCTTTTCGGCGCTCTTCTCGCCGACAAGAAGACAGAGGAGACCACTCTCCTCGAAGAC
CGCATCCTCACCACCCGTAACGGCCACACCACGTCGACAACCCAGTCAAGCGTTGGAGTC
ACATACGGGTACGCAACAGCTGAGGATTTTGTGAGCGGACCGAACACTTCTGGTCTCGAG
ACCAGAGTTGTGCAGGCAGAACGGTTTTTCAAAACCCACCTCTTCGACTGGGTCACCAGT
GACTCATTCGGACGTTGCCACCTCCTGGAACTCCCGACCGACCACAAAGGTGTCTACGGC
AGCCTGACCGACTCGTATGCATATATGAGGAACGGCTGGGATGTCGAGGTCACCGCGGTT
GGCAACCAGTTCAACGGAGGGTGCCTGCTGGTCGCAATGGTACCAGAGCTTTGTTCTATC
CAAAAGAGGGAACTGTACCAGCTCACACTTTTCCCTCACCAGTTCATCAACCCACGCACG
AACATGACTGCG------CACATTACAGTGCCCTTTGTTGGCGTCAACCGCTACGACCAG
TACAAGGTTCACAAGCCTTGGACCCTTGTGGTTATGGTTGTAGCCCCTCTGACCGTCAAC
---ACTGAAGGTGCCCCTCAGATCAAGGTGTATGCCAACATTGCCCCAACTAACGTGCAC
GTCGCGGGTGAGTTTCCTTCCAAAGAGGGAATATTCCCCGTGGCCTGTAGCGACGGCTAT
GGTGGCCTGGTGACCACGGACCCGAAGACGGCTGACCCCGTTTATGGGAAAGTGTTCAAC
CCCCCCCGCAACCAGTTGCCGGGGCGTTTTACCAACCTCCTTGATGTGGCTGAGGCATGC
CCGACGTTTCTACACTTCGAGGGTGACGTACCGTACGTGACCACGAAAACAGAC---TCG
GACAGGGTGCTTGCTCAGTTTGATATGTCTTTGTCAGCAAAACACATGTCAAACACCTTC
CTCGCAGGTCTTGCGCAGTACTACACACAGTACAGTGGCACCATCAACCTGCACTTCATG
TTCACAGGACCCACTGACGCGAAGGCGCGTTACATGATTGCCTACGCCCCACCGGGC---
---ATGGAG---CCGCCCAAGACACCTGAGGCGGCCGCGCACTGCATTCATGCTGAATGG
GACACTGGGTTGAACTCAAAGTTTACTTTTTCCATCCCATACCTCTCGGCCGCCGATTAC
GCGTACACCGCGTCTGACGTGGCCGAGACCACAAATGTGCAGGGATGGGTCTGCTTGTTT
CAAATTACACATGGCAGGGCCGACGGCGACGCTCTGGTCGTACTGGCTAGTGCTGGTAAA
GACTTTGAGCTAAGGCTGCCGGTGGACGCCCGTGCGGAAACCACTTCTGCGGGCGAGTCA
GCGGATCCTGTCACCACCACTGTTGAAAACTACGGTGGCGAAACACAGATCCAGAGGCGC
CAACACACGGACGTCTCGTTCATTATGGACAGATTTGTGAAAGTGACACCGCAA---AAC
CAAATTAACATTTTGGACCTCATGCAGGTTCCATCACACACTTTGGTGGGAGCGCTCCTA
CGCGCGTCCACTTACTACTTCTCTGACTTGGAGATAGCAGTAAAACACGAGGGAGAC---
CTCACCTGGGTTCCAAATGGAGCGCCTGAAAAGGCGTTGGACAACACCACCAACCCAACT
GCTTACCACAAGGCACCACTCACCCGGCTTGCCCTGCCCTACACTGCGCCCCACCGCGTG
TTGGCAACCGTGTACAACGGTGAGTGCAGGTACAGC---------AGAAATGCTGTGCCC
AACTTGAGAGGTGACCTTCAAGTGTTGGCTCAAAAGGTGGCACGGACG------------
CTGCCTACCTCCTTCAACTACGGTGCCATCAAAGCGACCCGGGTCACCGAGCTGCTTTAC
CGGATGAAGAGGGCCGAAACATACTGTCCAAGGCCCTTGCTG---GCAATCCAC---CCA
ACTGAAGCCAGACACAAACAGAAAATTGTGGCACCGGTGAAACAGACTTTGAATTTTGAC
CTTCTGAAGTTGGCAGGAGACGTTGAGTCCAACCCTGGG------
>AFZ75239
------------------------------------------------------ATGAAT
ACAACTGACTGTTTTATCGCT---TTGGTACAGGCTATCAGAGAGATTAAAGCACTTTTC
---CTACCACGCACCACAGGAAAA------ATGGAACTGACACTGTACAACGGTGAGAAG
AAGACCTTTTACTCCAGGCCCAACAACCACGACAACTGCTGGTTGAACGCCATCCTCCAG
TTGTTCAGGTACGTTGAAGAACCATTCTTCGACTGGGTCTACAGTTCGCCTGAGAACCTC
ACGCTTGAAGCCATCAAGCAGTTGGAGGACCTCACAGGGCTTGAACTGCACGAGGGTGGA
CCACCTGCTCTCGTGATCTGGAACATCAAGCACTTGCTCCACACCGGCATTGGCACCGCC
TCGCGACCCAGCGAGGTGTGCATGGTGGATGGTACGGACATGTGCTTGGCTGATTTCCAT
GCAGGCATTTTCCTTAAGGGGCAAGAACACGCTGTGTTCGCGTGTGTCACCTCCAACGGG
TGGTACGCGATTGATGATGAGGACTTCTACCCCTGGACGCCGGACCCATCCGACGTTCTG
GTGTTTGTCCCGTACGATCAAGAACCACTCAACGGGGAATGGAAAGCCAAGGTTCAACGC
AAGCTCAAAGGGGCTGGACAATCCAGTCCAGCGACCGGCTCGCAGAACCAATCTGGCAAT
ACTGGCAGCATAATAAACAACTACTACATGCAGCAGTATCAAAACTCCATGGACACACAG
CTTGGTGACAACGCAATCAGTGGAGGCTCTAACGAGGGCTCCACCGACACAACCTCCACC
CACACAACCAACACCCAGAACAATGACTGGTTCTCCAAACTTGCAAGCTCTGCTTTCAGC
GGTCTTTTCGGCGCTCTTCTCGCCGACAAGAAGACAGAGGAGACCACTCTCCTCGAAGAC
CGCATCCTCACCACCCGTAACGGCCACACCACGTCGACAACCCAGTCAAGCGTTGGAGTC
ACATACGGGTACGCAACAGCTGAGGATTTTGTGAGCGGACCGAACACTTCTGGTCTCGAG
ACCAGAGTTGTGCAGGCAGAACGGTTTTTCAAAACCCACCTCTTCGACTGGGTCACCAGT
GACTCATTCGGACGTTGCCACCTCCTGGAACTCCCGACCGACCACAAAGGTGTCTACGGC
AGCCTGACCGACTCGTATGCATACATGAGGAACGGCTGGGATGTCGAGGTCACCGCGGTT
GGCAACCAGTTTAACGGAGGGTGCCTGCTGGTCGCAATGGTACCAGAGCTTTGTTCTATC
CAAAAGAGGGAACTGTACCAGCTCACACTTTTCCCTCACCAGTTCATCAACCCACGCACG
AACATGACTGCG------CACATTACAGTGCCCTTTGTTGGCGTCAACCGCTACGACCAG
TACAAGGTTCACAAGCCTTGGACCCTTGTGGTTATGGTTGTAGCCCCTCTGACCGTCAAC
---ACTGAAGGTGCCCCTCAGATCAAGGTGTATGCCAACATTGCCCCAACTAACGTGCAC
GTCGCGGGTGAGTTTCCTTCCAAAGAGGGAATATTCCCCGTGGCCTGTAGCGACGGCTAT
GGTGGCCTGGTGACCACGGACCCGAAGACGGCTGACCCCGTTTATGGGAAAGTGTTCAAC
CCCCCCCGCAACCAGTTGCCGGGGCGTTTTACCAACCTCCTTGATGTGGCTGAGGCATGC
CCGACGTTTCTGCACTTCGAGGGTGACGTACCGTACGTGACCACGAAAACAGAC---TCG
GACAGGGTGCTTGCTCAGTTTGATATGTCTTTGGCAGCAAAACACATGTCAAACACCTTC
CTCGCAGGTCTTGCGCAGTACTACACACAGTACAGTGGCACCATCAACCTGCACTTCATG
TTCACAGGACCCACTGACGCGAAGGCGCGTTACATGATTGCCTACGCCCCACCGGGC---
---ATGGAG---CCGCCCAAGACACCTGAGGCGGCCGCGCACTGCATTCATGCTGAATGG
GACACTGGGTTGAACTCAAAGTTTACTTTTTCCATCCCCTACCTCTCGGCCGCCGATTAC
GCGTACACCGCGTCTGACGTGGCCGAGACCACAAATGTGCAGGGATGGGTCTGCTTGTTT
CAAATTACACATGGCAAGGCCGACGGCGACGCTCTGGTCGTACTGGCTAGTGCTGGTAAA
GACTTTGAGCTAAGGCTGCCGGTGGACGCCCGTGCGGAAACCACTTCTGCGGGCGAGTCA
GCGGATCCTGTCACCACCACTGTTGAAAACTACGGTGGCGAAACACAGATCCAGAGGCGC
CAACACACGGACGTCTCGTTCATTATGGACAGATTTGTGAAAGTGACACCGCAA---AAC
CAAATTAACATTTTGGACCTCATGCAGGTTCCATCACACACTTTGGTGGGAGCGCTCCTA
CGCGCGTCCACTTACTACTTCTCTGACTTGGAGATAGCAGTAAAACACGAGGGAGAC---
CTCACCTGGGTTCCAAATGGAGCGCCTGAAAAGGCGTTGGACAACACCACCAACCCAACT
GCTTACCACAAGGCACCACTCACCCGGCTTGCCCTGCCCTACACTGCGCCCCACCGCGTG
TTGGCAACCGTGTACAATGGTGAGTGCAGGTACAGC---------AGAAATGCTGTGCCC
AACTTGAGAGGTGACCTTCAAGTGTTGGCTCAAAAGGCGGCACGGACG------------
CTGCCTACCTCCTTCAACTACGGTGCCATCAAAGCGACCCGGGTCACCGAGTTGCTTTAC
CGGATGAAGAGGGCCGAAACATACTGTCCAAGGCCCTTGCTG---GCAATCCAC---CCA
ACTGAAGCCAGACACAAACAGAAAATTGTGGCACCGGTGAAACAGACTTTGAATTTTGAC
CTTCTGAAGTTGGCAGGAGACGTTGAGTCCAACCCTGGG------
>AAT01753
------------------------------------------------------ATGAAC
ACAACCAACTGTTTTATCGCT---TTGGTACACGCCATCAGAGAGATCAGAGCATTTTTC
---CTTCCACGAGCTACAGGAAAG------ATGGAATTCACGCTGCACAACGGCGAGAAG
AAGACTTTTTACTCCAGGCCCAACAATCACGACAACTGTTGGTTGAACACCATCCTCCAG
TTGTTTAGGTACGTCGACGAACCTTTCTTCGACTGGGTCTACAACTCGCCTGAGAACCTC
ACACTAGCAGCCATCAAACAGCTGGAGGAACTCACAGGGCTTGAGTTGCACGAGGGCGGA
CCACCTGCTCTCGTGATCTGGAACATCAAACACTTGCTCCAAACCGGCATTGGTACCGCC
TCGCGACCCAGCGAGGTGTGTATGGTTGACGGCACGGACATGTGTCTGGCTGATTTCCAT
GCAGGCATTTTCCTGAAGGGACAGGAACACGCCGTGTTTGCGTGTGTCACCTCTAACGGG
TGGTACGCGATCGACGACGAGGACTTTTACCCCTGGACACCGGACCCGTCCGATGTCCTG
GTGTTTGTTCCGTACGACCAAGAGCCACTCAACGGAGGATGGAAAGCCAACGTTCAGCGA
AAGCTCAAGGGAGCTGGACAATCCAGTCCAGCAACCGGCTCGCAGAACCAGTCTGGCAAC
ACTGGCAGCATAATTAATAACTACTACATGCAGCAGTACCAGAACTCCATGGACACACAG
CTTGGTGACAACGCCATCAGCGGAGGCTCCAACGAGGGCTCCACAGATACAACCTCCACC
CACACAACCAACACCCAGAACAACGACTGGTTTTCAAAACTTGCCAGTTCTGCATTCACT
GGTCTCTTCGGCGCCCTTCTTGCTGACAAAAAGACCGAAGAGACCACCCTTCTTGAGGAC
CGGATCCTGACAACCCGTAACGGCCACACCACATCCACGACCCAATCTAGTGTGGGAGTC
ACCTACGGGTACGCAACTGGTGAAGACAGCTCGTCGGGACCTAACACATCAGGTCTCGAG
ACGCGTGTTCAACAGGCTGAGCGGTTCTTTAAGATTTCACTTTTTGAGTGGGTCCCATCA
CAAAACTTTGGACACATGCACAAGGTTGTTCTGCCCACAGACCCGAAAGGTGTCTACGGG
GGTCTCGTCAAGTCATACGCGTACATGCGCAATGGCTGGGACGTCGAGGTGACCGCGGTC
GGAAACCAGTTCAACGGCGGTTGTCTCCTGGTGGCGCTCGTCCCGGAGATGGGCGACATC
AGCGAGAGGGAGAAATACCAACTCACCCTCTACCCCCATCAGTTCATCAACCCACGTACT
AACATGACGGCA------CACATCACCGTGCCCTACGTGGGTGTCAACAGGTATGACCAA
TACAAACAACACAGACCTTGGACCCTCGTGGTCATGGTTGTTGCACCACTCACTGTGAAC
---GCATCAGGTGCTCAGCAGATCAAGGTGTATGCCAACATAGCCCCAACCAATGTACAC
GTTGCAGGTGAGCTCCCCTCCAAGGAGGGGATCTTCCCGGTTGCGTGCTCTGACGGTTAC
GGCAACATGGTGACAACTGACCCGAAGACGTCTGACCCCGCCTACGGGAAAGTTTACAAC
CCTCCCAGAACTGCTCTGCCGGGGCGGTTTACAAACTACCTGGATGTTGCCGAGGCCTGC
CCCACCCTCCTGACGTTT---GAGAACGTACCTTACGTCTCAACACGGACTGAT---GGA
CAGAGGTTGCTAGCCAAGTTCGACGTCTCTCTGGCAGCGAGACACATGTCTAACACCTAC
TTGGCCGGTTTGGCCCAGTACTACACACAGTACGCTGGGACAATCAACCTGCACTTCATG
TTCACTGGGCCGACAGACGCGAAAGCGCGGTACATGGTGGCGTACGTGCCCCCCGGC---
---ATGGAA---GCACCAGAAAACCCAGAAGAGGCTGCCCACTGCATACACGCTGAGTGG
GACACTGGTTTGAACTCCAAGTTCACATTCTCAATCCCGTACATCTCGGCCGCTGACTAC
GCGTACACCGCGTCTAACGAGGCCGAGACAACATGTGTGCAGGGATGGGTTTGCGTGTAC
CAAGTCACCCACGGCAAGGCAGATGCCGATGCACTTGTTGTCTCCGCTTCGGCGGGGAAG
GACTTTGAGCTTCGGCTACCGGTGGACGCTAGACAGCAGACTACGACTGCTGGCGAATCT
GCTGACCCTGTTACCACTACCGTTGAGAACTACGGAGGCGAGACGCAAGTCCAACGTCGC
CATCACACTGACGTTGCCTTTGTTCTTGATCGGTTCGTGAAGGTCCAAGTGTCG---GAC
AACCAACACACACTGGACATGATGCAGGTGCACAAGGACAGTATTGTGGGTGCGCTTCTC
CGCGCGGCCACTTACTACTTCTCCGACTTGGAAATCGCTGTGACCCACACTGGGAAG---
CTCACGTGGGTGCCCAACGGCGCACCGGTCTCTGCGCTTGAAAACACAAGCAATCCCACT
GCGTACCACAAGGGGCCGCTGACTCGGCTGGCTCTCCCGTACACCGCGCCACACCGCGTG
TTGGCCACGGCGTACACTGGTACTACAACTTACACC---------------------AGT
ACGCGTGGAGGGGATCTGACTCACCTGGCAGCGGCGCACGCTCGGCGC------------
CTGCCGACGTCGTTCAACTTTGGTGCAGTCAAAGCAGAAACCATTACTGAGCTGCTCGTG
CGCATGAAGCGTGCAGAACTCTACTGCCCTAGGCCGATCCTC---CCGGTTCAG---TCA
ACGGGTGACAGACACAAGCAACCGCTCATTGCGCCCGCGAAACAGCTGCTAAACTTTGAC
CTACTCAAGTTGGCTGGAGACGTGGAGTCCAACCCTGGG------
>AAT01752
------------------------------------------------------ATGAAC
ACAACTGACTGCTTTATCGCT---TTGGTGCACGCTATCAGAGAGATTAGAGCAATTTTC
---TTCCCACGGACGACAGGAAAA------ATGGAATTCACGCTGCACACCGGCGAGAAG
AAGACTTTTTACTCCAGGCCCAACAACCACGACAACTGTTGGTTGAACACCATCCTCCAG
TTGTTTAGGTATGTCGATGAACCATTCTTCGACTGGGTCTACAACTCGCCCGAGAACCTG
ACGCTCGAAGCCATTAAGCAGCTGGAAGAACTCACAGGGCTTGAGTTGCACGAGGGTGGG
CCCCCCGCCCTTGTGATCTGGAACATCAAACACTTACTCAATACCGGCATCGGTACAGCC
TCGCGACCCAGCGAGGTGTGCATGGTCGACGGTACGGATATGTGCTTGGCTGATTTCCAC
GCAGGAATTTTCCTGAAAGGACAGGAACACGCCGTGTTCGCGTGTGTCACCTCCAATGGG
TGGTACGCGATTGACGACGAGGACTTTTACCCATGGACACCGGACCCGTCCGACGTCTTG
GTGTTTGTCCCGTACGATCAAGAACCACTTAACGGAGAATGGAAGACTAAGGTTCAGCAA
AAGCTTAAGGGAGCCGGGCAATCCAGCCCGGCAACCGGATCGCAGAACCAATCTGGCAAC
ACTGGCAGCATAATCAACAACTACTACATGCAGCAGTACCAAAATTCCATGGACACACAG
CTTGGTGACAACGCCATCAGCGGGGGCTCCAATGAAGGCTCCACGGACACAACTTCCACC
CACACAACCAACACTCAGAACAACGACTGGTTTTCCAAACTCGCCAGCTCTGCCTTCAGC
GGTCTTTTCGGCGCCCTGCTCGCCGACAAGAAGACGGAAGAGACCACTCTTCTCGAGGAC
CGCATCCTCACTACCCGTAACGGACACACGACGTCGACAACCCAGTCGAGTGTCGGAGTT
ACATACGGGTATGCAACAGCTGAGGACAGCTCGTCAGGGCCTAACACGTCTGGTCTTGAG
ACGCGTGTCCATCAGGCAGAGCGGTTTTTCAAAATGACGCTTTTTGATTGGGTTCCCTCG
CAAGAGTTTGGACACATGCACAAGGTTGTTCTGCCCACAGACCCGAAAGGTGTCTATGGG
GGTCTCGTCAAGTCATACGCGTACATGCGCAATGGCTGGGACGTTGAGGTGACTGCCGTC
GGAAATCAGTTCAACGGCGGTTGTCTCTTGGTGGCGCTCGTCCCCGAGATGGGCGACATC
AATGACAGGGAAAAGTACCAACTGACCCTTTACCCCCACCAGTTCATCAACCCACGTACT
AACATGACGGCA------CACATCACCGTGCCCTACGTGGGTGTCAACAGATACGACCAG
TACAAGCAACACAAGCCCTGGACCCTCGTGGTTATGGTTGTTGCCCCACTCACCGTGAAC
---ACATCAGGCGCCCAGCAGATTAAGGTGTATGCCAATATAGCCCCAACCAACGTCCAC
GTTGCAGGTGAGCTCCCCTCCAAGGAGGGGATCTTTCCCGTTGCGTGTGCCGACGGTTAT
GGCAACATGGTGACAACTGACCCGAAAACGGCTGATCCTGCCTACGGGAAAGTGTACAAC
CCCCCCCGGACTGCTTTGCCGGGGCGGTTCACAAACTACCTGGATGTTGCTGAGGCTTGT
CCCACTTTCCTGGTGTTC---GGGAACGTGCCCTACGTCTCAACACGGACTGAT---GGA
CAAAGGTTACTGGCCAAGTTCGACGTGTCGCTGGCAGCGAGACACATGTCAAACACCTAC
TTGGCTGGTCTGGCCCAGTATTACACGCAGTACGCTGGGACAATCAACCTACACTTTATG
TTCACTGGGCCGACCGACGCGAAAGCCCGGTACATGGTAGCATACGTGCCCCCCGGC---
---ATGGAG---GCACCAGAAAACCCAGAAGAGGCTGCACACTGCATACACGCAGAGTGG
GACACTGGTCTGAACTCCAAGTTCACATTTTCGATCCCGTACATTTCGGCCGCTGATTAC
GCGTACACCGCGTCCAACGAGGCTGAAACAACATGTGTACAGGGATGGGTTTGTGTGTAC
CAAATCACCCACGGCAAGGCAGATGCCGACGCGCTCGTCATCTGCGCATCTGCGGGGAAA
GACTTTGAGCTCCGGCTGCCTGTGGACGCTAGGCGACAAACTACGACCACTGGTGAATCT
GCCGACCCTGTTACCACTACCGTTGAGAACTACGGAGGAGAGACGCAAGTCCAACGTCGT
CACCACACTGACGTTGCCTTCGTTCTTGATCGGTTTGTGAAGGTTCCTGTGTCGGGCGGA
CAACAACACACACTGGACGTGATGCAGGTACACAAAGACAGTATTGTGGGAGCGCTTCTC
CGCGCAGCCACGTACTACTTCTCTGATCTGGAAATAGCGGTGACCCACACCGGGAAG---
CTCACCTGGGTGCCCAACGGTGCACCGGTTTCTGCACTTGACAACACAACCAACCCCACT
GCATACCACAAGGGACCGCTGACTCGACTGGCCCTCCCGTACACCGCGCCACACCGCGTG
TTGGCCACGACGTACACTGGTACAACAACCTACACC------------------ACCAGT
GCACGTACAGGAGATTTGGCCCAGTTGGCGGCAGCACACGCTCGGCAC------------
TTGCCGACGTCGTTCAACTTTGGTGCAGTTAAAGCAGAAACAGTCACTGAGCTGCTGGTG
CGCATGAAGCGTGCAGAACTCTATTGCCCCAGGCCGATTCTT---CCGATTCAG---CCA
ACGGGCGACAGACACAAGCAACCGCTCATCGCGCCAGCGAAACAGCTATCGAACTTTGAC
CTGCTCAAGTTGGCTGGGGATGTGGAGTCCAACCCTGGA------
>AFZ75234
------------------------------------------------------ATGAAT
ACAACTGACTGTTTTATCGCT---TTGGTACAGGCTATCAGAGAGATTAAAGCACTTTTC
---CTACCACGCACCACAGGAAAA------ATGGAACTGACACTGTACAACGGTGAGAAG
AAGACCTTTTACTCCAGGCCCAACAACCACGACAACTGCTGGTTGAACGCCATCCTCCAG
TTGTTCAGGTACGTTGAAGAACCATTCTTCGACTGGGTCTACAGTTCGCCTGAGAACCTC
ACGCTTGAAGCCATCAAGCAGTTGGAGGACCTCACAGGGCTTGAACTGCACGAGGGTGGA
CCACCTGCTCTCGTGATCTGGAACATCAAGCACTTGCTCCACACCGGCATTGGCACCGCC
TCGCGACCCAGCGAGGTGTGCATGGTGGATGGTACGGACATGTGCTTGGCTGATTTCCAT
GCAGGCATTTTCCTTAAGGGGCAAGAACACGCTGTGTTCGCGTGTGTCACCTCCAACGGG
TGGTACGCGATTGATGATGAGGACTTCTACCCCTGGACGCCGGACCCATCCGACGTTCTG
GTGTTTGTCCCGTACGATCAAGAACCACTCAACGGGGAATGGAAAGCCAAGGTTCAACGC
AAGCTCAAAGGGGCTGGACAATCCAGTCCAGCGACCGGCTCGCAGAACCAATCTGGCAAT
ACTGGCAGCATAATAAACAACTACTACATGCAGCAGTATCAAAACTCCATGGACACACAG
CTTGGTGACAACGCAATCAGTGGAGGCTCTAACGAGGGCTCCACCGACACAACCTCCACC
CACACAACCAACACCCAGAACAATGACTGGTTCTCCAAACTTGCAAGCTCTGCTTTCAGC
GGTCTTTTCGGCGCTCTTCTCGCCGACAAGAAGACAGAGGAGACCACTCTCCTCGAAGAC
CGCATCCTCACCACCCGTAACGGCCACACCACGTCGACAACCCAGTCAAGCGTTGGAGTC
ACATACGGGTACGCAACAGCTGAGGATTTTGTGAGCGGACCGAACACTTCTGGTCTCGAG
ACCAGAGTTGTGCAGGCAGAACGGTTTTTCAAAACCCACCTCTTCGACTGGGTCACCAGT
GACTCATTCGGACGTTGCCACCTCCTGGAACTCCCGACCGACCACAAAGGTGTCTACGGT
AGCCTGACCGACTCGTATGCATATATGAGGAACGGCTGGGATGTCGAGGTCACCGCGGTT
GGCAACCAGTTCAACGGAGGGTGCCTGCTGGTCGCAATGGTACCAGAGCTTTGTTCTATC
CAAAAGAGGGAACTGTACCAGCTCACACTTTTCCCTCACCAGTTCATCAACCCACGCACG
AACATGACTGCG------CACATTACAGTGCCCTTTGTTGGCGTCAACCGCTACGACCAG
TACAAGGTTCACAAGCCTTGGACCCTTGTGGTTATGGTTGTAGCCCCTCTGACCGTCAAC
---ACTGAAGGTGCCCCTCAGATCAAGGTGTATGCCAACATTGCCCCAACTAACGTGCAC
GTCGCGGGTGAGTTTCCTTCCAAAGAGGGAATATTCCCCGTGGCCTGTAGCGACGGCTAT
GGTGGCCTGGTGACCACGGACCCGAAGACGGCTGACCCCGTTTATGGGAAAGTGTTCAAC
CCCCCCCGCAACCAGTTGCCGGGGCGTTTTACCAACCTCCTTGATGTGGCTGAGGCATGC
CCGACGTTTCTGCACTTCGAGGGTGACGTACCGTACGTGACCACGAAAACAGAC---TCG
GACAGGGTGCTTGCTCAGTTTGATATGTCTTTGGCAGCAAAACACATGTCAAACACCTTC
CTCGCAGGTCTTGCGCAGTACTACACACAGTACAGTGGCACCATCAACCTGCACTTCATG
TTCACAGGACCCACTGACGCGAAGGCGCGTTACATGATTGCCTACGCCCCACCGGGC---
---ATGGAG---CCGCCCAAGACACCTGAGGCGGCCGCGCACTGCATTCATGCTGAATGG
GACACTGGGTTGAACTCAAAGTTTACTTTTTCCATCCCCTACCTCTCGGCCGCCGATTAC
GCGTACACCGCGTCTGACGTGGCCGAGACCACAAATGTGCAGGGATGGGTCTGCTTGTTT
CAAATTACACATGGCAAGGCCGACGGCGACGCTCTGGTCGTACTGGCTAGTGCTGGTAAA
GACTTTGAGCTAAGGCTGCCGGTGGACGCCCGTGCGGAAACCACTTCTGCGGGCGAGTCA
GCGGATCCTGTCACCACCACTGTTGAAAACTACGGTGGCGAAACACAGATCCAGAGGCGC
CAACACACGGACGTCTCGTTCATTATGGACAGATTTGTGAAAGTGACACCGCAA---AAC
CAAATTAACATTTTGGACCTCATGCAGGTTCCATCACACACTTTGGTGGGAGCGCTCCTA
CGCGCGTCCACTTACTACTTCTCTGACTTGGAGATAGCAGTAAAACACGAGGGAGAC---
CTCACCTGGGTTCCAAATGGAGCGCCTGAAAAGGCGTTGGACAACACCACCAACCCAACT
GCTTACCACAAGGCACCACTCACCCGGCTTGCCCTGCCCTACACTGCGCCCCACCGCGTG
TTGGCAACCGTGTACAACGGTGAGTGCAGGTACAGC---------AGAAATGCTGTGCCC
AACTTGAGAGGTGACCTTCAAGTGTTGGCTCAAAAGGTGGCACGGACG------------
CTGCCTACCTCCTTCAACTACGGTGCCATCAAAGCGACCCGGGTCACCGAGTTGCTTTAC
CGGATGAAGAGGGCCGAAACATACTGTCCAAGGCCCTTGCTG---GCAATCCAC---CCA
ACTGAAGCCAGACACAAACAGAAAATTGTGGCACCGGTGAAACAGACTTTGAATTTTGAC
CTTCTGAAGTTGGCAGGAGACGTTGAGTCCAACCCTGGG------
>AAT01732
------------------------------------------------------ATGAAT
ACAACTGATTGTTTCATCGCT---TTGGTGCACGCCATCAGAGAGATCATAACACTTCTT
---TTTCTACGAACCACAGGAAAG------ATGGAATTCACACTGCACAACGGTGAGAAG
AAAACTTTTTACTCTAGGCCCAACAACCACGACAACTGTTGGCTAAACGCCATTCTTCAG
TTGTTCAGGTACGTCGATGAACCTTTCTTCGACTGGGTCTACAACTCGCCCGAAAACCTC
ACGCTTGAAGCCATCAAGCAGTTGGAAGAACTCACAGGGCTTGAGTTGCGCGAGGGCGGA
CCACCCGCCCTCGTGGTCTGGAACATCAAACACTTACTTCACACTGGCATTGGTACCGCC
TCGCGACCCAGCGAGGTGTGTATGGTGGATGGCACGGACATGTGTCTCGCTGACTTCCAT
GCAGGCATTTTCCTGAAAGGATCGGAACACGCAGTGTTTGCGTGTGTCACCTCCGATGGG
TGGTACGCGATCGACGACGAGGACTTTTACCCCTGGACTCCTGACCCATCAGACGTCCTG
GTATTCGTCCCGTACGATCAAGAACCACTCAACGGGGGTTGGAGAACACTGGTTCAAAGG
AGGCTTAAGGGCGCCGGGCAATCCAGCCCGGCGACTGGCTCACAAAACCAGTCTGGAAAC
ACTGGTAGCATAATCAACAACTACTACATGCAGCAGTACCAGAACTCCATGGACACACAG
CTTGGTGACAATGCCATCAGTGGAGGCTCAAACGAGGGCTCCACGGACACAACCTCAACA
CACACAACCAACACCCAAAACAACGACTGGTTCTCAAAACTTGCCAGTTCAGCCTTCACC
GGTCTATTCGGCGCACTGCTCGCCGATAAAAAGACAGAAGAGACCACACTTCTGGAAGAC
CGCATCCTCACCACCCGCAATGGACACACCACCTCGACCACCCAGTCGAGCGTGGGGGTC
ACCTACGGGTACTCCACTGGGGAAGACCACACCGCAGGGCCCAACACATCGGGCTTGGAA
ACGCGGGTAGTACAGGCTGAAAGGTTCTTTAAGAAATTTTTGTTTGACTGGACAACGGAC
AAACCCTTTGGACACTTGGAAAAACTGGAACTCCCCACCGACCACCACGGGGTCTTCGGA
CACCTGGTGGACTCATATGCATACATGAGGAACGGTTGGGATGTCGAGGTGTCTGCTGTT
GGCAACCAATTCAACGGCGGGTGCCTCCTGGTGGCCATGGTACCAGAATGGAAGGAATTT
GACACGCGTGAGAAATACCAACTCACTCTGTTTCCACACCAGTTCATCAGCCCCAGAACA
AACATGACCGCC------CACATCACGGTCCCGTACCTTGGTGTGAACAGGTATGACCAG
TACAAAAAGCACAAACCCTGGACGCTGGTTGTCATGGTGGTGTCGCCCCTCACGGTTAGC
---ACCACTAGTGCGGCACAGATTAAGGTCTACGCCAACATTGCCCCAACCTACGTTCAC
GTGGCTGGAGAGCTCCCTTCGAAAGAGGGGATTTTTCCCGTTGCGTGCGCCGACGGTTAC
GGGGGACTGGTGACGACGGACCCGAAGACAGCTGACCCCGCCTACGGCAAGGTGTACAAT
CCGCCCAGGACTAACTACCCCGGGCGCTTTACAAACCTGTTGGACGTGGCTGAGGCGTGT
CCCACCTTTCTTTGTTTCGACGACGGGAAACCGTATGTTGTCACGAAGACAGAA---CAA
GACCGACTTCTGGCCAAGTTTGACGTTTCCCTTGCCGCAAAGCACATGTCTAACACATAC
TTGTCAGGGGTTGCACAGTACTACGCACAGTACTCTGGTACCATCAACCTGCACTTTATG
TTCACAGGCTCTACTGACTCAAAGGCCCGCTACATGGTGGCCTACATCCCGCCAGGG---
---GTGGAGACACCGCCGGACACACCTGAGAAAGCCGCACACTGCATCCACGCTGAATGG
GACACAGGGTTGAACTCCAAGTTCACCTTTTCAATCCCGTACGTGTCCGCCGCGGACTAC
GCATACACTGCGTCCGACACGGCAGAAACAACCAACGTACAGGGATGGGTTTGCATTTAC
CAAATTACACACGGGAAGGCTGAGCAGGACACCTTGGTTGTGTCGGTTAGCGCCGGCAAG
GACTTTGAGCTACGCCTCCCGATTGACCCCCGTGCACAAACCACTGCCACTGGGGAATCT
GCAGACCCTGTCACCACCACCGTGGAGAACTACGGCGGTGAGACACAAGTCCACAGACGT
CACCACACGGACGTCAGCTTCATCATGGACAGGTTTGTGAAGATACAGCCTGTG---AAC
CCTATGCATGTCATTGACCTCATGCAGACCCACCAACACGGGCTTGTAGGGGCGTTGCTG
CGTGCAGCCACGTACTACTTCTCTGACCTGGAGATTGTGGTACGACACAACGGCAAC---
CTGACCTGGGTACCCAACGGCGCCCCCGAGGCAGCCCTGTCTAACACCAGCAACCCCACT
GCCTACAACAAGGCGCCGTTCACCAGACTTGCCCTCCCCTACACTGCGCCACACCGTGTG
CTGGCAACTGTGTACAACGGGACGAACAAGTACACC------------ACAAACGGTACA
GGTAGGCGTGATGACATGGGTTCTCTCGCGGCGAGAGTCGCGAAACAT------------
CTTCCTGCTTCTTTTAATTACGGTGCAATCAAGGCCGACACCATCCACGAGCTTCTCGTG
CGTATGAAGCGGGCCGAACTCTACTGCCCCAGACCACTGCTG---GCAATAGAGGTGTCC
TCACAAGACAGGCACAAGCAAAAGATCATTGCACCTGCAAAGCAGCTGCTGAACTTTGAC
CTTCTCAAACTGGCGGGTGACGTTGAGTCCAACCCTGGG------
>AFZ75235
------------------------------------------------------ATGAAT
ACAACTGACTGTTTTATCGCT---TTGGTACAGGCTATCAGAGAGATTAAAGCACTTTTC
---CTACCACGCACCACAGGAAAA------ATGGAACTGACACTGTACAACGGTGAGAAG
AAGACCTTTTACTCCAGGCCCAACAACCACGACAACTGCTGGTTGAACGCCATCCTCCAG
TTGTTCAGGTACGTTGAAGAACCATTCTTCGACTGGGTCTACAGTTCGCCTGAGAACCTC
ACGCTTGAAGCCATCAAGCAGTTGGAGGACCTCACAGGGCTTGAACTGCACGAGGGTGGA
CCACCTGCTCTCGTGATCTGGAACATCAAGCACTTGCTCCACACCGGCATTGGCACCGCC
TCGCGACCCAGCGAGGTGTGCATGGTGGATGGTACGGACATGTGCTTGGCTGATTTCCAT
GCAGGCATTTTCCTTAAGGGGCAAGAACACGCTGTGTTCGCGTGTGTCACCTCCAACGGG
TGGTACGCGATTGATGATGAGGACTTCTACCCCTGGACGCCGGACCCATCCGACGTTCTG
GTGTTTGTCCCGTACGATCAAGAACCACTCAACGGGGAATGGAAAGCCAAGGTCCAACGC
AAGCTCAAAGGGGCTGGACAATCCAGTCCAGCGACCGGCTCGCAGAACCAATCTGGCAAT
ACTGGCAGCATAATAAACAACTACTACATGCAGCAGTATCAAAACTCCATGGACACACAG
CTTGGTGACAACGCAATCAGTGGAGGCTCTAACGAGGGCTCCACCGACACAACCTCCACC
CACACAACCAACACCCAGAACAATGACTGGTTCTCCAAACTTGCAAGCTCTGCTTTCAGC
GGTCTTTTCGGCGCTCTTCTCGCCGACAAGAAGACAGAGGAGACCACTCTCCTCGAAGAC
CGCATCCTCACCACCCGTAACGGCCACACCACGTCGACAACCCAGTCAAGCGTTGGAGTC
ACATACGGGTACGCAACAGCTGAGGATTTTGTGAGCGGACCGAACACTTCTGGTCTCGAG
ACCAGAGTTGTGCAGGCAGAACGGTTTTTCAAAACCCACCTCTTCGACTGGGTCACCAGT
GACTCATTCGGACGTTGCCACCTCCTGGAACTCCCGACCGACCACAAAGGTGTCTACGGC
AGCCTGACCGACTCGTATGCATATATGAGGAACGGCTGGGATGTCGAGGTCACCGCGGTT
GGCAACCAGTTCAACGGAGGGTGCCTGCTGGTCGCAATGGTACCAGAGCTTTGTTCTATC
CAAAAGAGGGAACTGTACCAGCTCACACTTTTCCCTCACCAGTTCATCAACCCACGCACG
AACATGACTGCG------CACATTACAGTGCCCTTTGTTGGCGTCAACCGCTACGACCAG
TACAAGGTTCACAAGCCTTGGACCCTTGTGGTTATGGTTGTAGCCCCTCTGACCGTCAAC
---ACTGAAGGTGCCCCTCAGATCAAGGTGTATGCCAACATTGCCCCAACTAACGTGCAC
GTCGCGGGTGAGTTTCCTTCCAAAGAGGGAATATTCCCCGTGGCCTGTAGCGACGGCTAT
GGTGGCCTGGTGACCACGGACCCGAAGACGGCTGACCCCGTTTATGGGAAAGTGTTCAAC
CCCCCCCGCAACCAGTTGCCGGGGCGTTTTACCAACCTCCTTGATGTGGCTGAGGCATGC
CCGACGTTTCTGCACTTCGAGGGTGACGTACCGTACGTGACCACGAAAACAGAC---TCG
GACAGGGTGCTTGCTCAGTTTGATATGTCTTTGGCAGCAAAACACATGTCAAACACCTTC
CTCGCAGGTCTTGCGCAGTACTACACACAGTACAGTGGCACCATCAACCTGCACTTCATG
TTCACAGGACCCACTGACGCGAAGGCGCGTTACATGATTGCCTACGCCCCACCGGGC---
---ATGGAG---CCGCCCAAGACACCTGAGGCGGCCGCGCACTGCATTCATGCTGAATGG
GACACTGGGTTGAACTCAAAGTTTACTTTTTCCATCCCCTACCTCTCGGCCGCCGATTAC
GCGTACACCGCGTCTGACGTGGCCGAGACCACAAATGTGCAGGGATGGGTCTGCTTGTTT
CAAATTACACATGGCAAGGCCGACGGCGACGCTCTGGTCGTACTGGCTAGTGCTGGTAAA
GACTTTGAGCTAAGGCTGCCGGTGGACGCCCGTGCGGAAACCACTTCTGCGGGCGAGTCA
GCGGATCCTGTCACCACCACTGTTGAGAACTACGGTGGCGAAACACAGATCCAGAGGCGC
CAACACACGGACGTCTCGTTCATTATGGACAGATTTGTGAAAGTGACACCGCAA---AAC
CAAATTAACATTTTGGACCTCATGCAGGTTCCATCACACACTTTGGTGGGAGCGCTCCTA
CGCGCGTCCACTTACTACTTCTCTGACTTGGAGATAGCAGTAAAACACGAGGGAGAC---
CTCACCTGGGTTCCAAATGGAGCGCCTGAAAAGGCGTTGGACAACACCACCAACCCAACT
GCTTACCACAAGGCACCACTCACCCGGCTTGCCCTGCCCTACACTGCGCCCCACCGCGTG
TTGGCAACCGTGTACAACGGTGAGTGCAGGTACAGC---------AGAAATGCTGTGCCC
AACTTGAGAGGTGACCTTCAAGTGTTGGCTCAAAAGGTGGCACGGACG------------
CTGCCTACCTCCTTCAACTACGGTGCCATCAAAGCGACCCGGGTCACCGAGTTGCTTTAC
CGGATGAAGAGGGCCGAAACATACTGTCCAAGGCCCTTGCTG---GCAATCCAC---CCA
ACTGAAGCCAGACACAAACAGAAAATTGTGGCACCGGTGAAACAGACTTTGAATTTTGAC
CTTCTGAAGTTGGCAGGAGACGTTGAGTCCAACCCTGGG------
>AFZ75236
------------------------------------------------------ATGAAT
ACAACTGACTGTTTTATCGCT---TTGGTACAGGCTATCAGAGAGATTAAAGCACTTTTC
---CTACCACGCACCACAGGAAAA------ATGGAACTGACACTGTACAACGGTGAGAAG
AAGACCTTTTACTCCAGGCCCAACAACCACGACAACTGCTGGTTGAACGCCATCCTCCAG
TTGTTCAGGTACGTTGAAGAACCATTCTTCGACTGGGTCTACAGTTCGCCTGAGAACCTC
ACGCTTGAAGCCATCAAGCAGTTGGAGGACCTCACAGGGCTTGAACTGCACGAGGGTGGA
CCACCTGCTCTCGTGATCTGGAACATCAAGCACTTGCTCCACACCGGCATTGGCACCGCC
TCGCGACCCAGCGAGGTGTGCATGGTGGATGGTACGGACATGTGCTTGGCTGATTTCCAT
GCAGGCATTTTCCTTAAGGGGCAAGAACACGCTGTGTTCGCGTGTGTCACCTCCAACGGG
TGGTACGCGATTGATGATGAGGACTTCTACCCCTGGACGCCGGACCCATCCGACGTTCTG
GTATTTGTCCCGTACGATCAAGAACCACTCAACGGGGAATGGAAAGCCAAGGTTCAACGC
AAGCTCAAAGGGGCTGGACAATCCAGTCCAGCGACCGGCTCACAGAACCAATCTGGCAAT
ACTGGCAGCATAATAAACAACTACTACATGCAGCAGTATCAAAACTCCATGGACACACAG
CTTGGTGACAACGCAATCAGTGGAGGCTCTAACGAGGGCTCCACCGACACAACCTCCACC
CACACAACCAACACCCAGAACAATGACTGGTTCTCCAAACTTGCAAGCTCTGCTTTCAGC
GGTCTTTTTGGCGCTCTTCTCGCCGACAAGAAGACAGAGGAGACCACTCTCCTCGAAGAC
CGCATCCTCACCACCCGTAACGGCCACACCACGTCGACAACCCAGTCGAGCGTTGGAGTC
ACATACGGGTACGCAACAGCTGAGGATTTTGTGAGCGGACCGAACACTTCTGGTCTCGAG
ACCAGAGTTGTGCAGGCAGAACGGTTTTTCAAAACCCACCTCTTCGACTGGGTCACCAGT
GACTCATTCGGACGTTGCCACCTCCTGGAACTCCCGACCGACCACAAAGGTGTCTACGGC
AGCCTGACCGACTCGTATGCATATATGAGGAACGGCTGGGATGTCGAGGTCACCGCGGTT
GGCAACCAGTTCAACGGAGGGTGCCTGCTGGTCGCAATGGTACCAGAGCTTTGTTCTATC
CAAAAGAGGGAACTGTACCAGCTCACACTTTTCCCTCACCAGTTCATCAACCCACGCACG
AACATGACTGCG------CACATTACAGTGCCCTTTGTTGGCGTCAACCGCTACGACCAG
TACAAGGTTCACAAGCCTTGGACCCTTGTGGTTATGGTTGTAGCCCCTCTGACCGTCAAC
---ACTGAAGGCGCCCCTCAGATCAAGGTGTATGCCAACATTGCCCCAACTAACGTGCAC
GTCGCGGGTGAGTTTCCTTCCAAAGAGGGAATATTCCCCGTGGCCTGTAGCGACGGCTAT
GGTGGCCTGGTGACCACGGACCCGAAGACGGCTGACCCCGTTTATGGGAAAGTGTTCAAC
CCCCCCCGCAACCAGTTGCCGGGGCGTTTTACCAACCTCCTTGATGTGGCTGAGGCATGC
CCGACGTTTCTGCACTTCGAGGGTGACGTACCGTACGTGACCACGAAAACAGAC---TCG
GACAGGGTGCTTGCTCAGTTTGATATGTCTTTGGCAGCAAAACACATGTCAAACACCTTC
CTCGCAGGTCTTGCGCAGTACTACACACAGTACAGTGGCACCATCAACCTGCACTTTATG
TTCACAGGACCCACTGACGCGAAGGCGCGTTACATGATTGCCTACGCCCCACCGGGC---
---ATGGAG---CCGCCCAAGACACCCGAGGCGGCCGCGCACTGCATTCATGCTGAATGG
GACACTGGGTTGAACTCAAAGTTTACTTTTTCCATCCCCTACCTCTCGGCCGCCGATTAC
GCGTACACCGCGTCTGACGTGGCCGAGACCACAAATGTGCAGGGATGGGTCTGCTTGTTT
CAAATTACACATGGCAAGGCCGACGGCGACGCTCTGGTCGTACTGGCTAGTGCTGGTAAA
GACTTTGAGCTAAGGCTGCCGGTGGACGCCCGTGCGGAAACCACTTCTGCGGGCGAGTCA
GCGGATCCTGTCACCACCACTGTTGAAAACTACGGTGGCGAAACACAGATCCAGAGGCGC
CAACACACGGACGTCTCGTTCATTATGGACAGATTTGTGAAAGTGACACCGCAA---AAC
CAAATTAACATTTTGGACCTCATGCAGGTTCCATCACACACTTTGGTGGGAGCGCTCCTA
CGCGCGTCCACTTACTACTTCTCTGACTTGGAGATAGCAGTAAAACACGAGGGAGAC---
CTCACCTGGGTTCCAAATGGAGCGCCTGAAAAGGCGTTGGACAACACCACCAACCCAACT
GCTTACCACAAGGCACCACTCACCCGGCTTGCCCTGCCCTACACTGCGCCCCACCGCGTG
CTGGCAACCGTGTACAACGGTGAGTGCAGGTACAGC---------AGAAATGCTGTGCCC
AACTTGAGAGGTGACCTTCAAGTGTTGGCTCAAAAGGTGGCACGGACG------------
CTGCCTACCTCCTTCAACTACGGTGCCATCAAAGCGACCCGGGTCACCGAGTTGCTTTAC
CGGATGAAGAGGGCCGAAACATACTGTCCAAGGCCCTTGCTG---GCAATCCAC---CCA
ACTGAAGCCAGACACAAACAGAAAATTGTGGCACCGGTGAAACAGACTTTGAATTTTGAC
CTTCTGAAGTTGGCAGGAGACGTTGAGTCCAACCCTGGG------
>AFZ75237
------------------------------------------------------ATGAAT
ACAACTGACTGTTTTATCGCT---TTGGTACAGGCTATCAGAGAGATTAAAGCACTTTTC
---CTACCACGCACCACAGGAAAA------ATGGAACTGACACTGTACAACGGTGAGAAG
AAGACCTTTTACTCCAGGCCCAACAACCACGACAACTGCTGGTTGAACGCCATCCTCCAG
TTGTTCAGGTACGTTGAAGAACCATTCTTCGACTGGGTCTACAGTTCGCCTGAGAACCTC
ACGCTTGAAGCCATCAAGCAGTTGGAGGACCTCACAGGGCTTGAACTGCACGAGGGTGGA
CCACCTGCTCTCGTGATCTGGAACATCAAACACTTGCTCCACACCGGCATTGGCACCGCC
TCGCGACCCAGCGAGGTGTGCATGGTGGATGGTACGGACATGTGCTTGGCTGATTTCCAT
GCAGGCATTTTCCTTAAGGGGCAAGAACACGCTGTGTTCGCGTGTGTCACCTCCAACGGG
TGGTACGCGATTGATGATGAGGACTTCTACCCCTGGGCGCCGGACCCATCCGACGTTCTG
GTGTTTGTCCCGTACGATCAAGAACCACTCAACGGGGAATGGAAAGCCAAAGTTCAACGC
AAGCTCAAAGGGGCTGGACAATCCAGTCCAGCGACCGGCTCGCAGAACCAATCTGGCAAT
ACTGGCAGCATAATAAACAATTACTACATGCAGCAGTATCAAAACTCCATGGACACACAG
CTTGGTGACAACGCAATCAGTGGAGGCTCTAACGAGGGCTCCACCGACACAACCTCCACC
CACACAACCAACACCCAGAACAATGACTGGTTCTCCAAACTTGCAAGCTCTGCTTTCAGC
GGTCTTTTCGGCGCTCTTCTCGCCGACAAGAAGACAGAGGAGACCACTCTCCTCGAAGAC
CGCATCCTCACCACCCGTAACGGCCACACCACGTCGACAACCCAGTCAAGCGTTGGAGTC
ACATACGGGTACGCAACAGCTGAGGATTTTGTGAGCGGACCGAACACTTCTGGTCTCGAG
ACCAGAGTTGTGCAGGCAGAACGGTTTTTCAAAACCCACCTCTTCGACTGGGTCACCAGT
GACTCATTCGGACGTTGCCACCTCCTGGAACTCCCGACCGACCACAAAGGTGTCTACGGT
AGCCTGACCGACTCGTATGCATATATGAGGAACGGCTGGGATGTCGAGGTCACCGCGGTT
GGCAACCAGTTCAACGGAGGGTGCCTGCTGGTCGCAATGGTACCAGAGCTTTGTTCTATC
CAAAAGAGGGAACTGTACCAGCTCACACTTTTCCCTCACCAGTTCATCAACCCACGCACG
AACATGACTGCG------CACATTACAGTGCCCTTTGTTGGCGTCAACCGCTACGACCAG
TACAAGGTTCACAAGCCTTGGACCCTTGTGGTTATGGTTGTAGCCCCTCTGACCGTCAAC
---ACTGAAGGTGCCCCTCAGATCAAGGTGTATGCCAACATTGCCCCAACTAACGTGCAC
GTCGCGGGTGAGTTTCCTTCCAAAGAGGGAATATTCCCCGTGGCCTGTAGCGACGGCTAT
GGTGGCCTGGTGACCACGGACCCGAAGACGGCTGACCCCGTTTACGGGAAAGTGTTCAAC
CCCCCCCGCAACCAGTTGCCGGGGCGCTTTACCAACCTCCTTGATGTGGCTGAGGCATGC
CCGACGTTTCTGCACTTCGAGGGTGACGTACCGTACGTGATCACGAAAACAGAC---TCG
GACAGGGTGCTTGCTCAGTTTGATATGTCTTTGGCAGCAAAACACATGTCAAACACCTTC
CTCGCAGGTCTTGCGCAGTACTACACACAGTACAGTGGCACCATCAACCTGCACTTCATG
TTCACAGGACCCACTGACGCGAAGGCGCGTTACATGATTGCCTACGCCCCACCGGGC---
---ATGGAG---CCGCCCAAGACACCTGAGGCGGCCGCGCACTGCATTCATGCTGAATGG
GACACTGGGTTGAACTCAAAGTTTACTTTTTCCATCCCCTACCTCTCGGCCGCCGATTAC
GCGTACACCGCGTCTGACGTGGCCGAGACCACAAATGTGCAGGGATGGGTCTGCTTGTTT
CAAATTACACATGGCAAGGCCGACGGCGACGCTCTGGTCGTACTGGCTAGTGCTGGTAAA
GACTTTGAGCTAAGGCTGCCGGTGGACGCCCGTGCGGAAACCACTTCTGCGGGCGAGTCA
GCGGATCCTGTCACCACCACTGTTGAAAGCTACGGTGGCGAAACACAGATCCAGAGGCGC
CAACACACGGACGTCTCGTTCATTATGGACAGATTTGTGAAAGTGACACCGCAA---AAC
CAAATTAACATTTTGGACCTCATGCAGGTTCCATCACACACTTTGGTGGGAGCGCTCCTA
CGCGCGTCCACTTACTACTTCTCTGACTTGGAGATAGCAGTAAAACACGAGGGAGAC---
CTCACCTGGGTTCCAAATGGAGCGCCTGAAAAGGCGTTGGACAACACCACCAACCCAACT
GCTTACCACAAGGCACCACTCACCCGGCTTGCCCTGCCCTACACTGCGCCCCACCGCGTG
TTGGCAACCGTGTACAACGGTGAGTGCAGGTACAGC---------AGAAATGCTGTGCCC
AACTTGAGAGGTGACCTTCAAGTGTTGGCTCAAAAGGTGGCACGGACG------------
CTGCCTACCTCCTTCAACTACGGTGCCATCAAAGCGACCCGGGTCACCGAGTTGCTTTAC
CGGATGAAGAGGGCCGAAACATACTGTCCAAGGCCCTTGCTG---GCAATCCAC---CCA
ACTGAAGCCAGACACAAACAGAAAATTGTGGCACCGGTGAAACAGACTTTGAATTTTGAC
CTTCTGAAGTTGGCAGGAGACGTTGAGTCCAACCCTGGG------
>AGJ03147
------------------------------------------------------ATGGAT
ACAACTGATTGCTTTGTCGCC---CTGATCCACATATTTAGAGAGATTAAGGCACTGTTT
---CTTTCACGGACACAAGGAAAG------ATGGAATTCACACTTCACAACGGTGAGAAG
AAGACCTTTTACTCCAGACCCAACAACCATGATAACTGCTGGCTGAACACTATCCTCCAG
TTGTTCAGGTATGTCGACGAGCCTTTCTTCGACTGGGTCTACGACTCGCCTGAAAACCTC
ACTCTCGAGGCGATTAGGCAGTTGGAGGAAGTTACTGGTCTTGAGCTGCATGAGGGTGGA
CCACCCGCCCTTGTCATCTGGAACATCAAGCATTTGCTCCACACCGGAGTCGGTACCGCT
TCGCGCCCTAGCGAAGTGTGTATGGTAGACGGCACGGACATGTGTTTGGCTGATTTCCAT
GCTGGCATTTTCCTGAAAGGACAAGAACATGCTGTGTTTGCCTGTGTCACCTCCAACGGG
TGGTACGCGATCGATGACGAGGACTTTTACCCCTGGACACCGGACCCGTCCGACGTCTTG
GTGTTTGTTCCGTACGACCAAGAACCGCTCAACGGCGAGTGGAAAGCAAAGGTTCAGAAG
CGGCTCAAGGGAGCCGGGCAATCCAGCCCGGCGACCGGGTCGCAGAACCAGTCAGGCAAC
ACTGGAAGCATCATTAACAACTACTACATGCAGCAGTACCAGAACTCCATGGACACGCAA
CTTGGAGATAACGCTATCAGCGGAGGCTCCAACGAGGGTTCCACGGACACCACATCCACA
CACACAAACAACACCCAAAACAATGATTGGTTCTCAATCTTGGCCAACTCGGCCTTTAGC
GGACTGCTTGGGGCTCTTTTGGCTGACTTCAAAAAGGAGGAGACTGCTCTGCTTGAAGAC
CGAATTCTCACCAGCAGAAATGGTGACGCGACTTCGACCACCCTGTCGAGTGTTGGCGTA
CCATATGGTTACCCTGTGGCTGATAACGCGGTATCGGGGCCTAACACCTCAGGCCTGGAG
ACCCGCGTAACACAGGCTGAACGGTTCTTCCAAAAACACCTGTTTGACTGGACGCCGGAT
TTGTCATTTGGACACTGTCACTACTTGGAACTCCCCTCTGAACACAAGGGCGTGTTTGGC
AGCCTCATGAGCTCTTATGCTTACATGAGGAACGGGTGGGACGTTGAGGTGACCGCTGTT
GGAAATCAGTTCAATGGTGGTTGTCTCCTCGTCGCACTCGTGCCGGAGCTGAAAGAGCTC
GACACGCGGCAGAAGTATCAGTTAACCCTCTTCCCACACCAGTTCATTAACCCGCGCACT
AACATGACGGCT------CACATTAACGTGCCGTACGTGGGTGTCAACAGGTACGACCAG
TACGAGCTCCACAAACCGTGGACGCTTGTGGTGATGGTGGTGGCCCCGCTTACCGTCAAA
---ACTGGTGGTTCTGAACAGATCAAGGTCTACATGAATGCAGCGCCGACCTACGTGCAC
GTGGCAGGAGAACTGCCCTCGAAAGAGGGGATAGTTCCTGTGGCGTGTGTGGACGGTTAC
GGCAACATGGTAACCACGGACCCGAAGACGGCTGACCCCGTCTACGGGAAAGTGTCTAAC
CCCCCCAGAACAAGCTTCCCTGGGCGTTTCACAAACTTCCTTGATGTAGCGGAGGCGTGT
CCGACCTTCCTCCGCTTC---GGAGAAGTACCATTTGTGAAGACGGTGAACTCT---GGT
GACCGCTTGCTTGCCAAGTTTGACGTGTCCCTCGCTGCGGGGCACATGTCCAACACCTAC
TTGGCAGGTTTGGCACAGTACTACACACAGTACAGCGGCACTATGAATATCCACTTCATG
TTCACCGGACCCACGGATGCCAAAGCCCGCTACATGGTGGCTTACATACCTCCTGGT---
---ATGACA---CCGCCAGCGGACCCGGAGCGGGCTGCACACTGCATTCATTCTGAGTGG
GACACTGGACTCAATTCTAAATTTACCTTTTCTATCCCTTACCTTTCTGCTGCAGACTAT
GCTTACACTGCTTCTGACGTGGCTGAGACCACGAGTGTGCAGGGATGGGTGTGTATTTAC
CAGATCACCCACGGTAAAGCTGAAGGTGACGCGCTGGTCGTGTCCGTCAGCGCTGGCAAG
GACTTTGAGTTTCGACTACCGGTGGATGCCCGCCAACAGACTACCACCACTGGCGAGTCC
GCGGACCCAGTCACCACCACGGTTGAGAACTACGGAGGAGAAACCCAGACGGCCCGACGG
CTTCACACTGATGTCGCCTTCGTTCTCGACAGGTTCGTGAAACTCACCCAGCCC---AAG
AGCACCCAAACCCTTGATCTCATGCAGATCCCCTCACACACACTGGTCGGGGCGCTTCTC
CGGTCTGCGACGTACTACTTCTCAGATCTGGAGGTTGCGCTCGTCCACACAGGACCG---
GTCACGTGGGTGCCCAATGGTGCGCCTAAGACCGCCTTGAACAACCACACCAACCCGACT
GCCTACCAGAAGCAGCCTATCACCCGCTTGGCACTCCCCTACACCGCTCCCCACCGTGTG
CTGTCAACAGTGTACAACGGGAAGACAACGTACGGA---------------GAAGAATCC
TCGCGGCGTAGTGATCTTGCCGCCCTCGCACGCAGAGTGAGCAACCGG------------
CTGCCCACTTCCTTCAACTACGGCGCTGTGAAGGCCGACACCATCACGGAGCTGTTGATC
CGCATGAAGCGTGCGGAAACATACTGCCCCAGGCCCTTGCTG---GCTCTTGAC---ACC
ACACAAGACCGCCGTAAACAGGAGATCATTGCACCTGAGAAACAGACTTTGAACTTTGAC
CTACTCAAGTTGGCAGGAGACGTGGAGCCCAACCCTGGG------
>AFE84735
------------------------------------------------------ATGACC
ACAACTGATTGTTTTATCGCT---TTGTTGTACGCTTTCAGAGAGATCAAAACACTGTTC
---TTATCACGTGCACAAGGCAAG------ATGGAATTCACACTTCACAACGGTGAGAAG
AAAACATTCTACTCCAGGCCCAACAACCACGACAACTGTTGGCTGAACACCATCCTCCAG
TTGTTTAGGTACGTCGATGAACCGTTCTTCGACTGGGTCTACAACTCACCTGAAAACCTC
ACACTTGATGCCATCAAACAACTGGAAGAAACCACTGGTCTTGAGCTGCACGAGGGTGGA
CCACCCGCTCTCGTTATTTGGAACATCAAACACCTGCTCAGCACCGGAATCGGCACCGCT
TCGCGACCCAGCGAAGTGTGCATGGTAGACGGGACGGACATGTGTTTGGCTGACTTCCAT
GCTGGCATTTTCCTGAAAGGACAGGAACACGCTGTGTTCGCCTGCGTCACCTCCAACGGG
TGGTACGCGATTGACGACGAGGACTTTTACCCCTGGACGCCGGACCCGTCCGACGTTCTA
GTGTTTGTCCCGTACGATCAAGAGCCGCTCAACGGAGAATGGAAAGCAAAGGTTCAGAGA
CGACTCAGAGGCGCCGGACAATCCAGCCCGGCAACTGGGTCACAGAACCAGTCAGGCAAC
ACTGGAAGCATCATCAACAATTATTACATGCAGCAGTACCAGAACTCCATGGACACGCAA
CTTGGTGACAACGCTATTAGTGGAGGCTCCAACGAGGGGTCCACGGACACCACCTCCACC
CACACAACCAACACTCAGAATAATGACTGGTTTTCAAAGCTGGCCAGTTCCGCTTTTAGC
GGTCTTTTCGGCGCTCTTCTCGCCGACAAGAAAACCGAGGAGACCACTCTTCTCGAGGAC
CGCATCCTCACTACCCGCAACGGACACACGACCTCGACAACCCAGTCGAGTGTTGGAGTT
ACTTACGGGTACGCAACAGCTGAGGACTTTGTGAGCGGACCAAACACATCTGGACTTGAG
ACCAGGGTTGTGCAGGCAGAGCGGTTCTTCAAAACCCACTTGTTTGACTGGGTCACCAGT
GACCCGTTCGGACGGTGCCACCTGTTGGAACTTCCGACTGACCACAAAGGTGTCTACGGC
AGCCTGACTGACTCTTATGCTTACATGAGAAACGGTTGGGATGTTGAGGTCACTGCAGTG
GGAAACCAGTTCAATGGAGGATGCCTGTTGGTGGCCATGGTGCCAGAGCTTTGCTCTATT
GACAAGAGAGAGCTGTACCAACTCACGCTCTTTCCTCACCAGTTCATCAACCCCCGAACG
AACATGACGGCA------CACATCACCGTGCCCTTTGTTGGTGTCAACCGCTACGACCAG
TACAAGGTACACAAACCTTGGACCCTTGTGGTAATGGTTGTGGCTCCGCTGACTGTCAAC
---AACGAAGGTGCCCCACAGATCAAGGTTTACGCCAACATCGCCCCTACCAACGTGCAC
GTTGCGGGTGAGTTCCCTTCTAAGGAAGGGATCTTCCCCGTGGCATGTAGCGACGGTTAC
GGCGGCCTGGTGACCACTGACCCAAAGACGGCTGACCCCGCCTACGGGAAAGTGTTCAAT
CCACCCCGCAACATGTTGCCGGGGCGGTTCACCAACTTCCTTGATGTGGCTGAGGCATGT
CCTACGTTTCTGCACTTTGAGGGTGACGTACCGTACGTGACCACAAAGACGGAC---TCA
GACAGGGTGCTCGCCCAGTTTGACTTGTCCCTGGCAGCAAAACACATGTCAAACACCTTC
CTGGCAGGTCTCGCCCAGTACTACACACAGTACAGCGGCACCATCAACCTGCACTTCATG
TTCACAGGACCCACTGACGCGAAAGCGCGTTACATGATTGCATATGCCCCCCCTGGC---
---ATGGAG---CCGCCTAGAACACCTGAGGCGGCCGCTCACTGCATTCATGCGGAGTGG
GACACAGGGTTGAACTCAAAATTCACATTTTCAATCCCTTACCTTTCGGCGGCTGATTAC
GCGTACACCGCGTCTGATGCTGCTGAGACCACAAATGTACAGGGATGGGTCTGCCTGTTT
CAAATTACACACGGGAAGGCTGACGGTGACGCACTGGTCGTTCTGGCTAGCGCCGGCAAG
GACTTTGAGCTACGTCTGCCAGTTGACGCTCGCACGCAGACCACCTCTACAGGTGAGTCA
GCTGATCCCGTGACTGCCACTGTTGAGAACTACGGTGGTGAGACACAGGTCCAGAGACGC
CAACACACGGACGTCTCGTTCATATTGGACAGATTTGTGAAAGTAACACCAAAA---GAC
CAAACTAATGTGCTGGACCTGATGCAAACCCCTACACACACTTTGGTAGGCGCGCTCCTC
CGTACTGCTACCTACTACTTCGCAGATCTAGAAGTGGCAGTGAAACACGAGGGGAAC---
CTTACCTGGGTCCCGAATGGGGCGCCCGAGACAGCGTTGGACAACACCACCAATCCAACG
GCTTACCACAAGGCACCGCTCACCCGGCTTGCACTGCCTTACACGGCACCACACCGTGTC
TTGGCTACTGTTTACAACGGGAACTGCAAGTATGGC---------GAAAGCCCCGTGACC
AATGTGAGAGGTGACCTGCAAGTGTTGGCCCAGAAGGCGGCAAGAACG------------
CTGCCTACCTCCTTCAACTACGGTGCCATCAAAGCCACTCGGGTGACTGAACTGCTTTAC
CGCATGAAGAGGGCTGAAGCATACTGCCCCCGGCCTCTTTTG---GCTATTCAC---CCG
AGCGAAGCTAGACACAAACAAAAGATTGTGGCACCTGTCAAACAGCTTTTGAACTTTGAC
CTGCTCAAATTGGCAGGAGACGTCGAGTCCAACCCTGGG------
>AFE84732
------------------------------------------------------ATGAAC
ACAACTGACTGTTTTATCGCT---CTGTACCACGCTCTCAGGGAGGTCAAAACACTGCTT
---CTTTCACGAATACACAGAGAG------ATGGAATTCACACTCTACAACGGAGAGAAG
AAGACATTTTACTCCAGACCCAACAACCACGACAACTGCTGGTTGAACGCCATCCTCCAG
TTGTTCAGGTACGTCGATGAACCTTTCTTCGACTGGGTCTATAATTCGCCTGAAAACCTC
ACACTTGAGGCCATAAGGCAGCTGGAAGAGCTTACTGGTCTTGAACTGCACGAGGGTGGA
CCGCCCGCTCTCGTTGTCTGGAACATCAAACACCTTCTCCACACCGGAATCGGTACCGCC
TCGCGACCCAGCGAGGTGTGTACGGTAGACGGAACGGACATGTGTTTGGCTGACTTTCAC
GCTGGTATTTTCTTGAAAGGACAAGAGCATGCTGTGTTTGCCTGCGTCACATCTAACGGG
TGGTACGCGATCGACGACGAGGACTTTTACCCCTGGACGCCGGACCCGTCCGACGTCCTG
GTATTTGTCCCGTACGATCAGGAGCCGCTCAACGGAGAGTGGAAGGCAAAGGTTCAAAAG
CGGCTCAAGGGAGCTGGACAATCCAGTCCGGCAACCGGGTCGCAGAACCAATCAGGCAAC
ACTGGAAGTATTATTAACAACTACTACATGCAACAATACCAGAACTCCATGGACACACAG
CTTGGAGACAACGCCATTAGCGGAGGCTCCAACGAGGGATCCACAGACACCACCTCCACC
CACACAACCAACACCCAAAACAATGACTGGTTTTCAAAACTGGCCAGCTCTGCTTTTAGC
GGACTTTTCGGCGCTCTTCTTGCTGACAAGAAGACAGAGGAAACCACCCTCTTGGAAGAC
CGCATCCTTACTACCCGAAACGGACACACCACCTCAACGACCCAGTCGAGTGTGGGAGTC
ACCTACGGGTATTCCACTGGAGAAGACCATGTTTCCGGGCCCAACACGTCTGGATTGGAA
ACGCGGGTGACACAAGCAGAGAGATTTTTCAAGAAACACTTGTTTGATTGGACAACTGAC
AAATCTTTTGGGCACTTGGAAAAGCTGGAACTTCCCACCGACCACAAGGGTGTTTATGGA
CACTTAGTGGATTCCTTCGCATACATGAGAAACGGTTGGGACGTGGAGGTGTCCGCCGTT
GGCAACCAGTTCAACGGTGGGTGCCTCCTAGTGGCCATGGTGCCTGAATGGAAAGAGTTC
ACTCCACGTGAGAAGTACCAGCTCACCTTGTTCCCGCATCAATTCATTAGCCCCAGAACC
AACATGACTGCC------CACGTCACGGTCCCGTACCTTGGCGTGAATAGATACGACCAG
TACAAGAAACACAAGCCCTGGACGCTGGTCGTGATGGTGGTCTCGCCGCTCACCACCAGC
---AGTATTGGTGCCACAGAAATCAAGGTCTACGCCAACATCGCCCCAACTCACGTTCAC
GTAGCCGGTGAGCTCCCGTCGAAAGAGGGGATCATACCAGTTGCTTGCTCGGATGGGTAC
GGCGGTCTGGTGACAACGGACCCGAAAACAGCTGACCCTGTCTACGGTAAGGTGTACAAC
CCGCCTAGGACAAACTACCCTGGGCGCTTCACAAACTTGTTGGACGTGGCCGAGGCTTGC
CCAACCTTCCTCTGTTTCGACGGCGGGAAACCGTACGTTGTGACAAGATCGGAC---GGG
CAGCGTCTATTGGCCAAGTTCGACGTCTCTCTTGCTGCAAAGCACATGTCAAACACCTAC
CTATCAGGGATAGCACAGTACTACGCACAGTACTCTGGCACCATCAACCTCCACTTCATG
TTCACTGGTTCTACTGACTCAAAAGCCCGCTACATGGTGGCGTACATCCCACCCGGT---
---GTGGAAGCACCGCCAGACACACCTGAGAGGGCTGCACACTGCATCCACGCTGAATGG
GACACAGGTCTGAACTCCAAATTTACTTTTTCTATCCCGTACGTGTCCGCCGCGGATTAC
GCGTACACCGCGTCTGACGTGGCCGAAACAACAAACGTACAGGGTTGGGTCTGCATCTAC
CAGATCACACACGGGAAGGCTCAGGACGACACTCTGGTTGTGTCGGCTAGCGCCGGCAAG
GACTTTGAGTTGCGTCTCCCGATTGACCCCCGCGCACAGACCACGTCTACCGGGGAATCT
GCAGACCCAGTCACCACCACAGTTGAAAACTACGGCGGTGAGACACAAGTCCAGCGGCGT
CACCACACTGATGTCGGCTTCATAATGGACAGATTTGTGAAGATCAACAACACC---ACA
CCCACTTACGTCATTGATCTCATGCAAACCCACCAGCACGGGTTGGTGGGCGCTCTCCTG
CGTGCAGCCACGTACTACTTTTCAGACCTGGAGATAGTGGTACGCCACGAAGGCAAC---
CTGACGTGGGTACCCAATGGAGCACCAGAGGTAGCCCTGAACAACGCGGGCAACCCCACC
GCCTACAACAAAGCACCATTTACGAGGCTAGCACTCCCCTACACCGCGCCACACCGCGTG
TTGGCGACGGTGTACAACGGGACGAGCAGGTACTCG------------ACAACTGGTGGG
CGTACACGGGGTGACTTAGGAGCTCYCGCGGCGAGGGTCTCCGTCCAA------------
CTCCCTGCCTCTTTCAACTTTGGTGCAATCCGGGCCACTGCCATTAGTGAGCTTCTTGTG
CGCATGAAGCGCGCTGAGCTCTACTGCCCTAGGCCACTACTG---GCAGTGGAAGTGACA
GAGCAGGACAGGCACAAACAGACGATCATTGCGCCTGCGAAGCAGCTCCTGAACTTTGAC
CTGCTCAAGTTGGCGGGAGACGTTGAGTCCAACCCTGGG------
>AAT01758
------------------------------------------------------ATGAAT
ACAACTGACTGTTTTATCGCT---TTGGTACAGGCTATCAGAGAGATTAAAGCACTTTTC
---CTACCACGCACCACAGGAAAA------ATGGAACTGACACTGTACAACGGTGAGAAG
AAGACCTTTTACTCCAGGCCCAACAACCACGACAACTGCTGGTTGAACGCCATCCTCCAG
TTGTTCAGGTACGTTGAAGAACCATTCTTCGACTGGGTCTACAGTTCGCCTGAGAACCTC
ACGCTTGAAGCCATCAAGCAGTTGGAGGACCTCACAGGGCTTGAACTGCACGAGGGTGGA
CCACCTGCTCTCGTGATCTGGAACATCAAGCACTTGCTCCACACCGGCATTGGCACCGCC
TCGCGACCCAGCGAGGTGTGCATGGTGGATGGTACGGACATGTGCTTGGCTGATTTCCAT
GCAGGCATTTTCCTTAAGGGGCAAGAACACGCTGTGTTCGCGTGTGTCACCTCCAACGGG
TGGTACGCGATTGATGATGAGGACTTCTACCCCTGGACGCCGGACCCATCCGACGTTCTG
GTGTTTGTCCCGTACGATCAAGAACCACTCAACGGGGAATGGAAAGCCAAGGTTCAACGC
AAGCTCAAAGGGGCTGGACAATCCAGTCCAGCGACCGGCTCGCAGAACCAATCTGGCAAT
ACTGGCAGCATAATAAACAACTACTACATGCAGCAGTATCAAAACTCCATGGACACACAG
CTTGGTGACAACGCAATCAGTGGAGGCTCTAACGAGGGCTCCACCGACACAACCTCCACC
CACACAACCAACACCCAGAACAATGACTGGTTCTCCAAACTTGCAAGCTCTGCTTTCAGC
GGTCTTTTCGGCGCTCTTCTCGCCGACAAGAAGACAGAGGAGACCACTCTCCTCGAAGAC
CGCATCCTCACCACCCGTAACGGCCACACCACGTCGACAACCCAGTCAAGCGTTGGAGTC
ACATACGGGTACGCAACAGCTGAGGATTTTGTGAGCGGACCGAACACTTCTGGTCTCGAG
ACCAGAGTTGTGCAGGCAGAACGGTTTTTCAAAACCCACCTCTTCGACTGGGTCACCAGT
GACTCATTCGGACGTTGCCACCTCCTGGAACTCCCGACCGACCACAAAGGTGTCTACGGC
AGCCTGACCGACTCGTATGCATATATGAGGAACGGCTGGGATGTCGAGGTCACCGCGGTT
GGCAACCAGTTCAACGGAGGGTGCCTGCTGGTCGCAATGGTACCAGAGCTTTGTTCTATC
CAAAAGAGGGAACTGTACCAGCTCACACTTTTCCCTCACCAGTTCATCAACCCACGCACG
AACATGACTGCG------CACATTACAGTGCCCTTTGTTGGCGTCAACCGCTACGACCAG
TACAAGGTTCACAAGCCTTGGACCCTTGTGGTTATGGTTGTAGCCCCTCTGACCGTCAAC
---ACTGAAGGTGCCCCTCAGATCAAGGTGTATGCCAACATTGCCCCAACTAACGTGCAC
GTCGCGGGTGAGTTTCCTTCCAAAGAGGGAATATTCCCCGTGGCCTGTAGCGACGGCTAT
GGTGGCCTGGTGACCACGGACCCGAAGACGGCTGACCCCGTTTATGGGAAAGTGTTCAAC
CCCCCCCGCAACCAGTTGCCGGGGCGTTTTACCAACCTCCTTGATGTGGCTGAGGCATGC
CCGACGTTTCTGCACTTCGAGGGTGACGTACCGTACGTGACCACGAAAACAGAC---TCG
GACAGGGTGCTTGCTCAGTTTGATATGTCTTTGGCAGCAAAACACATGTCAAACACCTTC
CTCGCAGGTCTTGCGCAGTACTACACACAGTACAGTGGCACCATCAACCTGCACTTCATG
TTCACAGGACCCACTGACGCGAAGGCGCGTTACATGATTGCCTACGCCCCACCGGGC---
---ATGGAG---CCGCCCAAGACACCTGAGGCGGCCGCGCACTGCATTCATGCTGAATGG
GACACTGGGTTGAACTCAAAGTTTACTTTTTCCATCCCCTACCTCTCGGCCGCCGATTAC
GCGTACACCGCGTCTGACGTGGCCGAGACCACAAATGTGCAGGGATGGGTCTGCTTGTTT
CAAATTACACATGGCAAGGCCGACGGCGACGCTCTGGTCGTACTGGCTAGTGCTGGTAAA
GACTTTGAGCTAAGGCTGCCGGTGGACGCCCGTGCGGAAACCACTTCTGCGGGCGAGTCA
GCGGATCCTGTCACCACCACTGTTGAAAACTACGGTGGCGAAACACAGATCCAGAGGCGC
CAACACACGGACGTCTCGTTCATTATGGACAGATTTGTGAAAGTGACACCGCAA---AAC
CAAATTAACATTTTGGACCTCATGCAGGTTCCATCACACACTTTGGTGGGAGCGCTCCTA
CGCGCGTCCACTTACTACTTCTCTGACTTGGAGATAGCAGTAAAACACGAGGGAGAC---
CTCACCTGGGTTCCAAATGGAGCGCCTGAAAAGGCGTTGGACAACACCACCAACCCAACT
GCTTACCACAAGGCACCACTCACCCGGCTTGCCCTGCCCTACACTGCGCCCCACCGCGTG
TTGGCAACCGTGTACAACGGTGAGTGCAGGTACAGC---------AGAAATGCTGTGCCC
AACTTGAGAGGTGACCTTCAAGTGTTGGCTCAAAAGGTGGCACGGACG------------
CTGCCTACCTCCTTCAACTACGGTGCCATCAAAGCGACCCGGGTCACCGAGTTGCTTTAC
CGGATGAAGAGGGCCGAAACATACTGTCCAAGGCCCTTGCTG---GCAATCCAC---CCA
ACTGAAGCCAGACACAAACAGAAAATTGTGGCACCGGTGAAACAGACTTTGAATTTTGAC
CTTCTGAAGTTGGCAGGAGACGTTGAGTCCAACCCTGGG------
>AFZ75232
------------------------------------------------------ATGAAC
GCAACTGACTGTTTTATCGCT---TTGGTACAGGCTATCAGAGAGATTAAAGCACTTTTT
---CTATCACGCACCACAGGAAAA------ATGGAACTGACACTGTACAACGGTGAGAAG
AAGACCTTTTACTCCAGGCCCAACAACCACGACAACTGCTGGTTGAACGCCATCCTCCAG
TTGTTCAGGTACGTTGAAGAACCATTCTTCGACTGGGTCTACAGTTCGCCTGAGAACCTC
ACGCTTGAAGCCATCAAGCAGCTGGAGGATCTCACAGGGCTTGAATTGCACGAGGGTGGA
CCACCTGCTCTCGTGATCTGGAACATCAAGCACTTGCTCCACACCGGCATTGGCACCGCC
TCGCGACCCAGCGAGGTGTGCATGGTGGATGGTACGGACATGTGCTTGGCTGATTTCCAT
GCAGGCATTTTCCTTAAGGGGCAAGAACACGCTGTGTTCGCGTGTGTCACCTCCAACGGG
TGGTACGCGATTGATGATGAGGACTTCTACCCCTGGACGCCGGACCCGTCCGACGTTCTG
GTGTTTGTCCCGTACGATCAAGAACCACTCAACGGGGAATGGAAAGCCAAGGTTCAACGC
AAGCTCAAAGGGGCTGGACAATCCAGTCCAGCGACCGGCTCGCAGAACCAATCTGGCAAT
ACTGGCAGCATAATAAACAACTACTACATGCAGCAGTATCAAAACTCCATGGACACACAG
CTTGGTGACAACGCAATCAGTGGAGGCTCTAACGAGGGCTCCACCGACACAACCTCCACC
CACACAACCAGCACCCAGAACAATGACTGGTTCTCCAAACTTGCAAGCTCTGCTTTCAGC
GGTCTTTTCGGCGCTCTTCTCGCCGACAAGAAGACAGAGGAGACCACTCTCCTCGAAGAC
CGCATCCTCACCACCCGTAACGGCCACACCACGTCGACAACCCAGTCAAGCGTTGGAGTC
ACATATGGGTACGCAACAGCTGAGGATTTTGTGAGCGGACCGAACACTTCTGGTCTCGAG
ACCAGAGTTGTGCAGGCAGAACGGTTTTTCAAAACCCACCTCTTCGACTGGGTCACCAGT
GACTCATTCGGACGTTGCCACCTCCTGGAACTCCCGACCGACCACAAAGGTGTCTACGGC
AGCCTGACCGATTCGTATGCATACATGAGAAACGGCTGGGATGTCGAGGTCACCGCGGTT
GGCAACCAGTTCAACGGAGGGTGCCTGCTGGTCGCAATGGTACCAGAGCTTTGTTCTATC
CAAAAGAGGGAACTGTACCAGCTCACACTTTTCCCTCACCAGTTCATCAACCCACGCACG
AACATGACTGCG------CACATCACAGTGCCCTTTGTTGGCGTCAACCGCTACGACCAG
TACAAGGTTCACAAGCCTTGGACCCTTGTGGTTATGGTTGTAGCCCCTCTGACCGTCAAC
---ACTGAAGGTGCCCCTCAGATCAAGGTGTACGCCAACATTGCCCCAACCAACGTGCAC
GTCGCGGGTGAGTTTCCTTCCAAGGAGGGAATATTCCCCGTGGCCTGTAGCGACGGCTAT
GGTGGCCTGGTGACCACGGACCCGAAGACGGCTGACCCCGTTTATGGGAAAGTGTTCAAC
CCCCCCCGCAACCAGCTGCCGGGGCGTTTTACCAACCTCCTTGATGTGGCTGAGGCATGC
CCGACGTTTCTGCATTTCGAGGGTGACGTACCGTACGTGACCACGAAAACAGAC---TCG
GACAGGGTGCTTGCTCAGTTTGATATGTCTTTGGCAGCAAAACACATGTCGAACACCTTC
CTCGCAGGTCTTGCGCAGTACTACACACAGTACAGTGGCACCATCAACCTGCACTTCATG
TTCACAGGACCCACTGACGCGAAGGCGCGTTACATGATTGCCTACGCCCCACCGGGC---
---ATGGAG---CCGCCCAAGACACCTGAGGCGGCCGCGCACTGCATTCATGCTGAATGG
GACACTGGGTTGAACTCAAAGTTTACTTTTTCCATCCCCTACCTCTCGGCCGCCGATTAC
GCGTACACCGCGTCTGACGTGGCCGAGACCACAAACGTGCAGGGATGGGTCTGCTTGTTT
CAAATTACGCATGGCAAGGCCGACGGCGACGCTCTGGTCGTACTGGCTAGTGCTGGTAAA
GACTTTGAGCTAAGGCTGCCGGTGGACGCCCGTGCGGAAACCACTTCTGCGGGCGAGTCA
GCGGATCCTGTCACCACCACTGTTGAAAACTACGGTGGCGAAACACAGATCCAGAGGCGC
CAACACACGGACGTCTCGTTCATCATGGACAGATTTGTGAAAGTGACACCGCAA---GAC
CAAATTAACATTTTGGACCTCATGCAGATTCCATCACACACTTTGGTGGGAGCGCTCCTA
CGCGCGTCCACTTACTACTTCTCTGACTTGGAGATAGCAGTAAAACACGAGGGAGAC---
CTCACCTGGGTTCCAAATGGAGCGCCTGAAAAGGCGTTGGACAACACCACCAACCCAACT
GCTTACCACAAGGCACCACTCACCCGGCTTGCCCTGCCCTACACCGCGCCCCACCGCGTG
TTGGCAACCGTGTACAACGGTGAGTACAGGTACAGC---------AGAAATGCTGTGCCC
AACGGGAGAGGTGACCTTCAGGTGTTGGCTCAAAAGGTGGCACGGACG------------
CTGCCTACCTCCTTCAACTACGGAGCCATCAAAGCGACCCGGGTCACTGAGTTGCTTTAC
CGGATGAAGAGGACCGAAACATACTGTCCAAGGCCCCTGCTG---GCAATCCAC---CCA
ACTGAAGCCAGACACAAACAGAAAATTGTGGCACCGGTGAAACAGACTTTGAATTTTGAC
CTTCTCAAGTTGGCAGGAGACGTTGAGTCCAACCCTGGG------
>AFZ75233
------------------------------------------------------ATGAAT
ACAACTGACTGTTTTATCGCT---TTGGTACAGGCTATCAGAGAGATTAAAGCACTCTTT
---CTATCACGCACCACAGGAGAA------ATGGAACTGACACTGTACAACGGTGAGAAG
AAGGCCTTTTACTCCAGGCCCAACAACCACGACAACTGCTGGTTGAACGCCATCCTCCAG
TTATTCAGGTACGTTGAAGAACCATTCTTCGACTGGGTCTACAGTTCACCTGAGAACCTC
ACGCTTGAAGCTATCAAGCAGTTGGAAGATCTCACAGGGCTTGAATTGCACGAGGGTGGA
CCACCTGCTCTCGTGATCTGGAACATCAAGCACTTGCTCCACACCGGCATTGGCACCGCC
TCGCGACCCAGCGAGGTGTGCATGGTGGATGGTACGGACATGTGCTTGGCTGATTTTCAT
GCAGGCATTTTCCTTAAGGGGCAAGAACACGCTGTGTTCGCGTGTGTCACCTCCAACGGG
TGGTACGCGATTGATGATGAGGACTTCTACCCCTGGACGCCGGACCCGTCCGACGTTCTG
GTATTTGTCCCGTACGATCAAGAACCACTCAACGGGGAATGGAAAGCCAAAGTTCAACGC
AAGCTTAAAGGGGCTGGACAATCCAGTCCAGCGACCGGCTCGCAGAACCAATCTGGCAAT
ACTGGCAGCATAATAAACAACTACTACATGCAGCAGTATCAAAACTCCATGGACACACAG
CTTGGTGACAACGCAATCAGTGGAGGCTCTAACGAGGGCTCCACCGACACAACCTCCACC
CACACAACCAACACCCAGAACAATGACTGGTTCTCCAAACTTGCAAGCTCTGCTTTCAGC
GGTCTTTTCGGCGCTCTTCTCGCCGACAAGAAGACAGAGGAGACCACTCTCCTCGAAGAC
CGCATCCTCACCACCCGTAACGGCCACACCACGTCGACAACCCAGTCAAGCGTTGGAGTC
ACATACGGGTATGCAACAGCTGAGGATTTTGTGAGCGGACCGAACACTTCTGGTCTCGAG
ACCAGAGTTGTGCAGGCAGAACGGTTTTTCAAAACCCACCTCTTCGATTGGGTCACCAGT
GACTCATTCGGACGTTGCCACCTCCTGGAACTCCCGACCGATCACAAAGGTGTTTACGGC
AGTCTGACCGATTCGTATGCATACATGAGAAACGGCTGGGATGTCGAGGTCACTGCGGTT
GGCAACCAGTTCAACGGAGGGTGCCTTCTGGTCGCAATGGTACCAGAGCTTTGTTCTATC
CAAAAGAGGGAACTGTACCAGCTCACACTTTTCCCTCACCAGTTCATCAACCCACGCACG
AACATGACTGCC------CACATCACAGTGCCCTTTGTTGGCGTCAACCGCTACGACCAG
TACAAGGTTCACAAGCCTTGGACCCTTGTGGTTATGGTTGTAGCCCCTCTGACCGTCAAC
---ACTGAAGGTGCCCCTCAGATCAAGGTGTACGCCAACATTGCCCCAACCAACGTGCAC
GTCGCGGGTGAGTTTCCTTCCAAGGAGGGAATATTCCCCGTGGCCTGTAGCGACGGCTAC
GGCGGCCTGGTGACCACGGACCCGAAGACGGCTGACCCCGTTTATGGGAAAGTGTTCAAC
CCCCCCCGCAACCAACTGCCGGGGCGTTTTACCAACCTCCTTGATGTGGCTGAGGCATGC
CCGACGTTTCTGCACTTCGAGGGTGACGTACCGTACGTGACCACGAAAACAGAC---TCG
GACAGGGTGCTTGCTCAGTTTGATATGTCTTTGGCAGCAAAACACATGTCAAACACCTTC
CTCGCAGGTCTTGCGCAGTACTACACACAGTACAGTGGCACCATCAATCTGCACTTCATG
TTCACAGGACCCACTGACGCGAAGGCGCGTTACATGATTGCCTACGCCCCACCGGGC---
---ATGGAG---CCGCCTAAGACACCTGAGGCGGCCGCGCACTGCATTCATGCTGAATGG
GACACTGGGTTGAACTCAAAGTTTACTTTTTCCATCCCCTACCTCTCGGCCGCCGATTAC
GCGTACACCGCGTCTGACGTGGCCGAGACCACAAACGTGCAGGGATGGGTCTGCTTGTTT
CAAATTACACATGGCAAGGCCGACGGCGACGCTCTGGTCGTACTGGCTAGTGCTGGTAAA
GACTTTGAGCTAAGGCTGCCGGTGGACGCCCGTGCGGAAACCACTTCTGCGGGCGAGTCA
GCGGATCCTGTCACCACCACTGTTGAAAACTACGGCGGCGAAACACAGATCCAGAGGCGC
CAACATACGGACGTCTCGTTCATCATGGACAGATTTGTGAAAGTGACACCGCAA---GAC
CAAATTAACATTTTGGACCTCATGCAGATTCCATCACACACTTTGGTGGGAGCACTTCTA
CGCGCGTCCACTTACTACTTCTCTGACTTGGAGATAGCAGCAAAACACGAGGGAGAC---
CTCACCTGGGTTCCAAATGGAGCGCCTGAAAAGGCGTTGGACAACACCACCAACCCAACT
GCTTACCACAAGGCACCACTCACCCGGCTTGCCCTGCCCTACACCGCGCCCCACCGCGTG
TTGGCAACCGTGTATAACGGTGAGTGCAGGTACAGC---------AGAAATACTGCGCCC
AACAGGAGAGGTGACCTTCAGGTGTTGGCTCAAAAGGCGGCACGGACG------------
CTGCCTACCTCCTTCAACTACGGAGCCATCAAAGCGACCCGGGTCACCGAGTTGCTTTAC
CGGATGAAGAGGGCCGAAACATACTGTCCAAGGCCCCTGCTG---GCAATCCAC---CCA
ACTGAAGCCAGACACAAACAGAAAATTGTGGCACCGGTGAAACAGACTCTGAATTTTGAC
CTTCTCAAGTTGGCAGGAGACGTTGAGTCCAACCCTGGG------
>AAT01719
ATGCCTGAACAGGTGACCGGAGGTCGGCACCTTTCTCTACAACCACTGATTTTCATGAAT
ACAACTAACTGTTTTATCGCT---TTGGTGTACGCCATCAGAGAGATTAAGACACTTTTC
---TTTTCAAGAGCTACAGGAAAG------ATGGAATTCACACTGCACAACGGTGAAAAG
AAAACTTTTTACTCCAGGCCCAACAGCCACGATAACTGCTGGTTGAACACCATCCTCCAG
TTGTTTAGGTACGTCGATGAACCTTTCTTCGACTGGGTCTACAACTCGCCCGAGAACCTT
ACGCTTGATGCCATCAAGCAGTTGGAAGAACTTACTGGGCTTGAGTTGCACGAGGGCGGA
CCGCCTGCCCTCGTGATCTGGAACATCAAACACTTGCTCCAAACTGGTATCGGTACCGCC
TCGCGACCCAGCGAGGTGTGTATGGTAGACGGTACGGACATGTGTCTTGCTGATTTCCAC
GCTGGCATTTTCTTGAAGGGACAGGAACACGCAGTGTTTGCGTGTGTCACTTCTGACGGG
TGGTACGCGATTGATGACGAGGACTTTTACCCGTGGACGCCTGACCCATCGGACGTCTTG
GTATTTGTCCCGTACGATCAAGAACCACTCAATGGGGACTGGAAAGCACTGGTTCAGAGA
AAGCTCAAAGGTGCTGGGCATTCCAGCCCAGCAACCGGATCACAGAACCAGTCTGGCAAC
ACCGGTAGCATAATTAACAACTACTACATGCAGCAATACCAGAACTCCATGGACACACAG
CTTGGTGACAACGCCATCAGTGGTGGCTCTAACGAGGGCTCCACGGACACAACTTCTACA
CACACAACCAGCACCCAAAACAACGATTGGTTTTCGAAACTTGCCAGCTCAGCTTTCACC
GGTCTGTTTGGTGCACTTCTCGCCGACAAAAAGACGGAAGAGACCACGCTTCTGGAAGAT
CGCATCCTCACCACCCGCAACGGGCACACCACTTCGACCACCCAGTCGAGTGTGGGAGTC
ACGTACGGGTACTCCACCGAGGAAGACCACGTCGCTGGGCCCAACACATCGGGCCTGGAG
ACTCGGGTGGTGCAGGCAGAGAGATTTTTTAAAAAGTTTTTGTTTGACTGGACAACAGAT
AAACCTTTTGGACACTTGGAAAAATTGGAGCTCCCCACCGACCACCGCGGTGTCTTCGGG
CACCTGGTGGACTCATATGCGTACATGAGGAACGGTTGGGACGTTGAGGTGTCTGCCGTT
GGCAATCAGTTTAACGGTGGGTGCCTTCTGGTGGCCATGATACCAGAGTGGAAAGATTTT
GACAAACGTGAAAAATACCAACTCACCCTTTTTCCACACCAGTTCATCAGCCCCAGAACC
AACATGACTGCC------CACATCACGGTCCCGTACCTTGGTGTGAATAGGTATGATCAG
TACAAGAAGCACAAGCCTTGGACACTAGTTGTCATGGTGGTATCACCCCTCACGGTCAGC
---GATACTGCTGCACCACAAATCAAGGTCTACGCTAACATTGCCCCAACCTATGTTCAC
GTGGCTGGGGAGCTTCCCTCGAAAGAGGGGATTTTCCCGGTTGCGTGCGCGGACGGTTAT
GGAGGGCTGGTGACAACAGACCCGAAAACAGCTGATCCTGTGTACGGCAAGGTGTACAAC
CCGCCCAGGACCAACTACCCTGGGCGCTTTACAAACTTGTTGGACGTGGCCGAAGCATGT
CCCACTTTTCTCTGTTTTGACGATGGGAAACCGTACGTCGTTACGCGGACAGAC---AAC
ACCCGTCTTTTGGCCAAGTTTGACGTCTCCCTTGCCGCAAAACACATGTCCAACACATAC
CTATCAGGGATTGCACAGTACTACACACAATACTCTGGTACTATCAACCTGCACTTCATG
TTCACAGGCTCCACTGACTCAAAAGCCCGTTACATGGTGGCCTACATCCCACCCGGG---
---GTGGAGACGCCACCGGACACACCTGAAGGGGCAGCCCACTGCATTCATGCTGAATGG
GACACAGGACTAAACTCCAAATTCACCTTTTCCATCCCTTACGTGTCCGCCGCGGATTAC
GCGTACACCGCGTCTGACACGGCGGAGACAACCAACGTGCAGGGATGGGTCTGTGTTTAC
CAAATTACACACGGAAAGGCTGACGGTGACACCTTGGTAGTGTCGGCTAGCGCCGGCAAA
GATTTTGAGTTACGCCTCCCAATTGACCCCCGGCCACAAACTACCGCTGCTGGGGAGTCT
GCAGACCCTGTCACCACCACCGTGGAGAACTACGGTGGTGAGACACAAGTCCAGAGGCGT
CACCACACGGACGTCGGCTTCATCATGGACCGATTTGTGAAGATAAACAGCCTG---AAC
CCCACACACGTCATTGACCTCATGCAGACCCACCAGCACGGGCTGGTGGGCGCGCTGCTG
CGCGCAGCCACGTACTACTTCTCCGACTTGGAGATTGTTGTGCGGCATGATGGCAAT---
CTGACCTGGGTGCCTAACGGCGCCCCTGAAGCAGCCCTGTCAAACACCAGCAACCCCACT
GCCTACAACAAGGCACCGTTCACGAGACTCGCTCTCCCTTACACTGCGCCGCACCGCGTG
TTGGCAACTGTGTACAACGGGACAAGCAAGTACTCC---------------GTGAGCGGT
TCGAGACGAGGCGACTTGGGGACCCTCGCGGCGCGAGTCGCGACACAG------------
CTTCCTACTTCTTTCAACTACGGTGCAATCAAGGCCCAGACCATCCACGAGCTTCTCGTG
CGCATGAAACGGGCCGAGCTCTACTGTCCCAGGCCGCTGCTG---GCAATAGAGGTGTCT
TCACAAGACAGGCACAAGCAAAAGATCATTGCACCCGCAAAACAGTTGCTGAACTTTGAC
CTACTTAAGTTGGCTGGAGACGTGGAGTCCAACCCTGGG------
>ADU56664
------------------------------------------------------ATGGAT
ACAACTGATTGCTTTGTCGCC---CTGATCCACATATTTAGAGAGATTAAGGCACTGTTT
---CTTTCACGGACACAAGGAAAG------ATGGAATTCACACTTCACAACGGTGAGAAG
AAGACCTTTTACTCCAGACCCAACAACCATGACAACTGCTGGCTGAACACTATCCTCCAG
TTGTTCAGGTATGTCGATGAGCCTTTCTTCGACTGGGTCTACGACTCGCCTGAAAACCTC
ACTCTCGAGGCGATTAGGCAGTTGGAGGAAGTTACTGGTCTTGAGCTGCATGAGGGTGGA
CCACCCGCCCTTGTCATCTGGAACATCAAGCATTTGCTCCACACCGGAGTCGGTACCGCT
TCGCGCCCTAGCGAAGTGTGTATGGTAGACGGCACGGACATGTGTTTGGCTGATTTCCAT
GCTGGCATTTTCCTGAAAGGACAAGAACATGCTGTGTTTGCCTGTGTCACCTCCAACGGG
TGGTACGCGATCGATGACGAGGACTTTTACCCCTGGACACCGGACCCGTCCGACGTCCTG
GTGTTTGTTCCGTACGACCAAGAACCGCTCAACGGCGAGTGGAAAGCAAAGGTTCAGAAG
CGGCTCAAGGGAGCCGGGCAATCCAGTCCGGCGACCGGGTCGCAGAACCAGTCAGGCAAC
ACTGGAAGCATCATTAACAACTACTACATGCAGCAGTACCAGAACTCCATGGACACGCAA
CTTGGAGATAACGCTATCAGCGGAGGCTCCAACGAGGGTTCCACGGACACCACATCCACA
CACACAAACAACACCCAAAACAATGATTGGTTCTCACGCTTGGCCAGCTCGGCCTTTAGC
GGACTGTTTGGTGCTCTTTTGGCTGACAAGAAAACGGAGGAGACAACTCTGCTTGAAGAC
CGCATTCTCACCACCAGAAATGGCCACACGACGTCGACGACACAGTCGAGTGTTGGCGTA
ACATATGGTTACGCTGTGGCTGAGGACGCGGTATCTGGGCCTAACACCTCAGGCCTGGAG
ACCCGCGTGACACAGGCTGAACGGTTCTTCAAGAAACACCTGTTTGACTGGACGCCGGAT
TTGTCATTTGGACACTGTCACTACTTGGAACTCCCCTCTGAACACAAGGGCGTGTTTGGC
AGCCTCATGAGCTCTTATGCTTACATGAGGAACGGGTGGGACGTTGAGGTGACCGCTGTT
GGAAATCAGTTCAATGGTGGTTGTCTCCTCGTCGCACTCGTGCCGGAGCTGAAAGAGCTC
GACACGCGGCAGAAGTATCAGTTAACCCTCTTCCCACACCAGTTCATTAACCCGCGCACT
AACATGACGGCT------CACATTAACGTGCCGTACGTGGGTGTCAACAGGTACGACCAG
TACGAGCTCCACAAACCGTGGACGCTTGTGGTGATGGTGGTGGCCCCGCTTACCGTCAAA
---ACTGGTGGTTCTGAACAGATCAAGGTCTACATGAATGCAGCGCCGACCTACGTGCAC
GTGGCAGGAGAACTGCCCTCGAAAGAGGGGATAGTTCCTGTGGCGTGTGTGGACGGTTAC
GGCAACATGGTAACCACGGACCCGAAGACGGCTGACCCCGTCTACGGGAAAGTGTCTAAC
CCCCCCAGAACAAGCTTCCCTGGGCGCTTCACAAACTTCCTTGATGTAGCGGAGGCGTGT
CCAACCTTCCTCCGCTTC---GGAGAAGTACCATTTGTGAAGACGGTGAACTCT---GGT
GACCGCTTGCTTGCCAAGTTTGACGTGTCCCTCGCTGCGGGGCACATGTCCAACACCTAC
TTGGCAGGTTTGGCACAGTACTACACACAGTACAGCGGCACTATGAATATCCACTTCATG
TTCACCGGACCCACGGATGCCAAAGCCCGCTACATGGTGGCTTACATACCTCCTGGT---
---ATGACA---CCGCCAACGGACCCGGAGCGGGCTGCACACTGCATTCATTCTGAGTGG
GACACTGGACTCAATTCTAAATTTACCTTTTCTATCCCTTACCTTTCTGCTGCAGACTAT
GCTTACACTGCTTCTGACGTGGCTGAGACCACGAGTGTGCAGGGATGGGTGTGTATTTAC
CAGATCACCCACGGTAAAGCTGAAGGTGACGCGCTGGTCGTGTCCGTCAGCGCTGGCAAG
GACTTTGAGTTTCGACTACCGGTGGATGCCCGCCAACAGACTACCACCACTGGCGAGTCC
GCGGACCCAGTCACCACCACGGTTGAGAACTACGGAGGAGAGACCCAGACGGCCCGACGG
CTTCACACTGATGTCGCCTTCGTTCTCGACAGGTTCGTGAAACTCACCCAGCCC---AAG
AGCACCCAAACCCTTGATCTCATGCAGATCCCCTCACACACACTGGTCGGGGCGCTTCTC
CGGTCTGCGACGTACTACTTCTCAGACCTGGAGGTTGCGCTCGTCCACACAGGACCG---
GTCACGTGGGTGCCCAATGGTGCGCCTAAGACCGCCTTGAACAACCACACCAACCCGACT
GCCTACCAGAAGCAGCCTATCACCCGCTTGGCACTCCCCTACACCGCTCCCCACCGTGTG
CTGTCAACAGTGTACAACGGGAAGACAACGTACGGA---------------GAAGAATCC
TCGCGGCGTGGTGATCTTGCCGCCCTCGCACGCAGAGTGAGCAACCGG------------
CTGCCCACTTCCTTCAACTACGGCGCTGTGAAGGCCGACACCATCACGGAGCTGTTGATC
CGCATGAAGCGTGCGGAAACATACTGCCCCAGGCCCTTGCTG---GCTCTTGAC---ACC
ACACAAGACCGCCGTAAACAGGAGATCATTGCACCTGAGAAACAGACTTTGAACTTTGAC
CTACTCAAGTTGGCAGGAGACGTGGAGTCCAACCCTGGG------
>AHC06118
------------------------------------------------------ATGAGC
ACAACCGACTGTTTCATCGCT---TTGTTGTACGCCTTCAGAGAGATTAAAACACTGTTC
---TTATCACAAGCACAAGGAAAG------ATGGAGTTCACACTTCACAACGGTGAGAAG
AAAACATTCTACTCCAGGCCCAACAACCACGACAACTGCTGGCTGAACGCCATCCTCCAG
TTGTTTAGGTACGTTGATGAACCTTTCTTCGACTGGGTCTACTACTCACCTGAGAACCTC
ACGCTCGATGCTATCAAACAATTGGAAGGAATTACTGGTCTCGAGCTCCACGAGGGTGGA
CCACCCGCTCTCGTTATTTGGAACATTAAACACCTGCTCAACACCGGAATCGGCACCGCT
TCGCGACCCAGCGAAGTGTGCATGGTAGATGGGACGGACATGTGTTTGGCTGACTTCCAC
GCTGGCATCTTCCTGAAAGGACAGGAACACGCTGTGTTCGCCTGTGTCACCTCCAACGGG
TGGTACGCGATTGATGACGAGGACTTTTACCCCTGGACGCCGGACCCGTCTGACGTTCTG
GTGTTCGTCCCGTACGACCAAGAACCGCTCAACGGAGAATGGAAAGCAAAGGTTCAGAAA
CGACTCAGAGGCGCCGGGCAATCCAGCCCGGCGACTGGGTCGCAGAACCAGTCAGGTAAC
ACTGGAAGCATTATCAACAATTACTACATGCAGCAGTACCAGAACTCCATGGACACACAA
CTTGGTGACAACGCTATTAGCGGAGGCTCCAACGAGGGGTCCACGGACACCACCTCCACC
CACACAACCAACACTCAGAATAATGACTGGTTTTCAAAGCTGGCCAGTTCCGCTTTTAGC
GGTCTTTTCGGCGCTCTCCTCGCCGACAAGAAAACCGAGGAGACCACTCTTCTCGAGGAC
CGCATCCTCACTACCCGCAACGGACACACGACCTCGACAACCCAGTCGAGCGTTGGAGTC
ACTTACGGGTACGCAACAGCTGAGGACTTCGTGAGCGGACCAAACACATCTGGGCTTGAG
ACCAGGGTTGTGCAGGCAGAGCGGTTCTTTAAAACCCACTTGTTCGACTGGGTCACCAGT
GACCCGTTCGGACGGTGCTGCCTGCTGGAACTCCCAACTGACCACAAAGGTGTCTACGGC
AGCCTGACCGACTCTTATGCTTACATGAGAAACGGTTGGGACGTTGAGGTCACTGCGGTG
GGAAATCAGTTCAACGGAGGATGCTTGTTGGTGGCCATGGTGCCAGAACTTTGCTCTATT
GACAAGAGAGGGCTGTACCAGCTCACGCTCTTTCCCCACCAGTTCATCAACCCCCGGACG
AACATGACGGCG------CACATTACTGTGCCCTTTGTTGGCGTCAACCGCTACGACCAG
TACAAAGTACACAAACCTTGGACCCTCGTTGTCATGGTTGTGGCCCCGCTGACTGTCAAC
---ACCGAAGGTGCCCCACAGATCAAGGTCTATGCCAACATCGCCCCTACTAACGTGCAC
GTTGCGGGTGAGCTCCCTTCTAAGGAAGGGATCTTCCCCGTGGCATGTAGCGACGGTTAC
GGTGGTCTGGTGACCACTGACCCAAAGACGGCTGACCCCGCCTACGGGAAAGTGTTCAAT
CCACCTCGCAACATGTTGCCGGGGCGGTTCACCAACTTCCTTGATGTGGCTGAGGCGTGC
CCTACGTTCCTGCACTTTGAGGGTGACGTGCCGTACGTGACCACAAAGACGGAC---TCA
GACAGGGTACTCGCCCAGTTTGACTTGTCTCTGGCAGCAAAGCACATGTCAAACACCTTC
CTGGCAGGTCTCGCCCAGTACTACACACAGTACAGCGGCACCATCAACCTGCACTTCATG
TTCACAGGACCCACTGACGCGAAAGCGCGTTACATGATTGCATACGCCCCCCCTGGC---
---ATGGAG---CCGCCCAAAACACCCGAGGCGGCCGCTCACTGCATTCACGCGGAGTGG
GACACAGGGTTGAATTCAAAATTCACATTTTCAATCCCTTACCTTTCGGCGGCTGATTAT
GCGTACACCGCGTCTGACGCCGCGGAGACCACAAATGTGCAGGGTTGGGTTTGCCTGTTT
CAAATTACACACGGGAAGGCTGACGGCGACGCACTGGTCGTTCTAGCTAGCGCCGGTAAG
GACTTTGAGCTGCGTCTGCCAGTTGACGCTCGCACGCAGACCACCTCCACAGGTGAGTCG
GCTGACCCCGTGACTGCCACCGTTGAGAACTACGGTGGTGAGACACAGGTCCAGAGACGC
CAACACACGGATGTCTCGTTCATACTAGACAGATTTGTGAAAGTAACACCAAAA---GAC
CAAATTAATGTGTTGGACCTGATGCAAATCCCTGCACACACTTTGGTAGGCGCGCTCCTC
CGTACTGCCACCTACTACTTCGCAGATCTGGAAGTGGCAGTGAAACACGAGGGGAAC---
CTCACCTGGGTCCCGAACGGGGCGCCCGAGGCAGCGTTGGACAACACCACCAATCCAACG
GCCTATCACAAGGCGCCGCTCACCCGGCTTGCACTGCCTTACACGGCACCACACCGTGTC
TTGGCTACTGTTTACAACGGGAACTGCAAGTATGGC---------GAGAGCCCCGTGACC
AATCTGAGAGGTGACCTGCAAGTGTTGACCCAGAAGGCGGCAAGAACG------------
CTGCCTACCTCCTTCAATTACGGTGCCATCAAAGCCACTCGGGTGACTGAACTGCTTTAC
CGCATGAAGAGGGCCGAAACATACTGCCCCCGGCCTCTTTTG---GCTATTCAC---CCG
AGCGAAGCTAGACACAAACAAAAGATTGTGGCGCCTGTGAAACAGCTGTTGAACTTTGAC
CTGCTCAAGTTGGCAGGAGACGTCGAGTCCAACCCTGGG------
>AHC06119
------------------------------------------------------ATGAGC
ACAACCGACTGTTTCATCGCT---TTGTTGTACGCCTTCAGAGAGATTAAAACACTGTTC
---TTATCACAAGCACAAGGAAAG------ATGGAGTTCACACTTCACAACGGTGAGAAG
AAAACATTCTACTCCAGGCCCAACAACCACGACAACTGCTGGCTGAACGCCATCCTCCAG
TTGTTTAGGTACGTTGATGAACCTTTCTTCGACTGGGTCTACTACTCACCTGAGAACCTC
ACGCTCGATGCTATCAAGCAATTGGAAGGAATTACTGGTCTCGAGCTCCACGAGGGTGGA
CCACCCGCTCTCGTTATTTGGAACATTAAACACCTGCTCAACACCGGAATCGGCACCGCT
TCGCGACCCAGCGAAGTGTGCATGGTAGATGGGACGGACATGTGTTTGGCTGACTTCCAC
GCTGGCATCTTCCTGAAAGGACAGGAACACGCTGTGTTCGCCTGTGTCACCTCCAACGGG
TGGTACGCGATTGATGACGAGGACTTTTACCCCTGGACGCCGGACCCGTCTGACGTTCTG
GTGTTCGTCCCGTACGACCAAGAACCGCTCAACGGAGAATGGAAAGCAAAGGTTCAGAAA
CGACTCAGAGGCGCCGGGCAATCCAGCCCGGCGACTGGGTCGCAGAACCAGTCAGGTAAC
ACTGGAAGCATTATCAACAATTACTACATGCAGCAGTACCAGAACTCCATGGACACACAA
CTTGGTGACAACGCTATTAGCGGAGGCTCCAACGAGGGGTCCACGGACACCACCTCCACC
CACACAACCAACACTCAGAATAATGACTGGTTTTCAAAGCTGGCCAGTTCCGCTTTTAGC
GGTCTTTTCGGCGCTCTCCTCGCCGACAAGAAAACCGAGGAGACCACTCTTCTCGAGGAC
CGCATCCTCACTACCCGCAACGGACACACGACCTCGACAACCCAGTCGAGCGTTGGAGTC
ACTTACGGGTACGCAACAGCTGAGGACTTCGTGAGCGGACCAAACACATCTGGGCTTGAG
ACCAGGGTTGTGCAGGCAGAGCGGTTCTTTAAAACCCACTTGTTCGACTGGGTCACCAGT
GACCCGTTCGGACGGTGCTACCTGCTGGAACTCCCAACTGACCACAAAGGTGTCTACGGC
AGCCTGACCGACTCTTATGCTTACATGAGAAACGGTTGGGACGTTGAGGTCACTGCGGTG
GGAAATCAGTTCAACGGAGGATGCTTGTTGGTGGCCATGGTGCCAGAACTTTGCTCTATT
GACAAGAGAGGGCTGTACCAGCTCACGCTCTTTCCCCACCAGTTCATCAACCCCCGGACG
AACATGACGGCG------CACATTACTGTGCCCTTTGTTGGCGTCAACCGCTACGACCAG
TACAAAGTACACAAACCTTGGACCCTCGTTGTCATGGTTGTGGCCCCGCTGACTGTCAAC
---ACCGAAGGTGCCCCACAGATCAAGGTCTATGCCAACATCGCCCCTACTAACGTGCAC
GTTGCGGGTGAGCTCCCTTCTAAGGAAGGGATCTTCCCCGTGGCATGTAGCGACGGTTAC
GGTGGTCTGGTGACCACTGACCCAAAGACGGCTGACCCCGCCTACGGGAAAGTGTTCAAT
CCACCTCGCAACATGTTGCCGGGGCGGTTCACCAACTTCCTTGATGTGGCTGAGGCGTGC
CCTACGTTCCTGCACTTTGAGGGTGACGTGCCGTACGTGACCACAAAGACGGAC---TCA
GACAGGGTACTCGCCCAGTTTGACTTGTCTCTGGCAGCAAAGCACATGTCAAACACCTTC
CTGGCAGGTCTCGCCCAGTACTACACACAGTACAGCGGCACCATCAACCTGCACTTCATG
TTCACAGGACCCACTGACGCGAAAGCGCGTTACATGATTGCATACGCCCCCCCTGGC---
---ATGGAG---CCGCCCAAAACACCCGAGGCGGCCGCTCACTGCATTCACGCGGAGTGG
GACACAGGGTTGAATTCAAAATTCACATTTTCAATCCCTTACCTTTCGGCGGCTGATTAT
GCGTACACCGCGTCTGACGCCGCGGAGACCACAAATGTGCAGGGTTGGGTTTGCCTGTTT
CAAATTACACACGGGAAGGCTGACGGCGACGCACTGGTCGTTCTAGCTAGCGCCGGTAAG
GACTTTGAGCTGCGTCTGCCAGTTGACGCTCGCACGCAGACCACCTCCACAGGTGAGTCG
GCTGACCCCGTGACTGCCACCGTTGAGAACTACGGTGGTGAGACACAGGTCCAGAGACGC
CAACACACGGATGTCTCGTTCATACTAGACAGATTTGTGAAAGTAACACCAAAA---GAC
CAAATTAATGTGTTGGACCTGATGCAAATCCCTGCACACACTTTGGTAGGCGCGCTCCTC
CGTACTGCCACCTACTACTTCGCAGATCTGGAAGTGGCAGTGAAACACGAGGGGAAC---
CTCACCTGGGTCCCGAACGGGGCGCCCGAGGCAGCGTTGGACAACACCACCAATCCAACG
GCCTATCACAAGGCGCCGCTCACCCGGCTTGCACTGCCTTACACGGCACCACACCGTGTC
TTGGCTACTGTTTACAACGGGAACTGCAAGTATGGC---------GAGAGCCCCGTGACC
AATCTGAGAGGTGACCTGCAAGTGTTGACCCAGAAGGCGGCAAGAACG------------
CTGCCTACCTCCTTCAATTACGGTGCCATCAAAGCCACTCGGGTGACTGAACTGCTTTAC
CGCATGAAGAGGGCCGAAACATACTGCCCCCGGCCTCTTTTG---GCTATTCAC---CCG
AGCGAAGCTAGACACAAACAAAAGATTGTGGCGCCTGTGAAACAGCTGTTGAACTTTGAC
CTGCTCAAGTTGGCAGGAGACGTCGAGTCCAACCCTGGG------
>AHC06112
------------------------------------------------------ATGAGC
ACAACCGACTGTTTCATCGCT---TTGTTGTACGCCTTCAGAGAGATTAAAACACTGTTC
---TTATCACAAGCACAAGGAAAG------ATGGAGTTCACACTTCACAACGGTGAGAAG
AAAACATTCTACTCCAGGCCCAACAACCACGACAACTGCTGGCTGAACGCCATCCTCCAG
TTGTTTAGGTACGTTGATGAACCTTTCTTCGACTGGGTCTACTACTCACCTGAGAACCTC
ACGCTCGATGCTATCAAACAATTGGAAGGAATTACTGGTCTCGAGCTCCACGAGGGTGGA
CCACCCGCTCTCGTTATTTGGAACATTAAACACCTGCTCAACACCGGAATCGGCACCGCT
TCGCGACCCAGCGAAGTGTGCATGGTAGATGGGACGGACATGTGTTTGGCTGACTTCCAC
GCTGGCATCTTCCTGAAAGGACAGGAACACGCTGTGTTCGCCTGTGTCACCTCCAACGGG
TGGTACGCGATTGATGACGAGGACTTTTACCCCTGGACGCCGGACCCGTCTGACGTTCTG
GTGTTCGTCCCGTACGACCAAGAACCGCTCAACGGAGAATGGAAAGCAAAGGTTCAGAAA
CGACTCAGAGGCGCCGGGCAATCCAGCCCGGCGACTGGGTCGCAGAACCAGTCAGGTAAC
ACTGGAAGCATTATCAACAATTACTACATGCAGCAGTACCAGAACTCCATGGACACACAA
CTTGGTGACAACGCTATTAGCGGAGGCTCCAACGAGGGGTCCACGGACACCACCTCCACC
CACACAACCAACACTCAGAATAATGACTGGTTTTCAAAGCTGGCCAGTTCCGCTTTTAGC
GGTCTTTTCGGCGCTCTCCTCGCCGACAAGAAAACCGAGGAGACCACTCTTCTCGAGGAC
CGCATCCTCACTACCCGCAACGGACACACGACCTCGACAACCCAGTCGAGCGTTGGAGTC
ACTTACGGGTACGCAACAGCTGAGGACTTCGTGAGCGGACCAAACACATCTGGGCTTGAG
ACCAGGGTTGTGCAGGCAGAGCGGTTCTTTAAAACCCACTTGTTCGACTGGGTCACCAGT
GACCCGTTCGGACGGTGCTACCTGCTGGAACTCCCAACTGACCACAAAGGTGTCTACGGC
AGCCTGACCGACTCTTATGCTTACATGAGAAACGGTTGGGACGTTGAGGTCACTGCGGTG
GGAAATCAGTTCAACGGAGGATGCTTGTTGGTGGCCATGGTGCCAGAACTTTGCTCTATT
GACAAGAGAGGGCTGTACCAGCTCACGCTCTTTCCCCACCAGTTCATCAACCCCCGGACG
AACATGACGGCG------CACATTACTGTGCCCTTTGTTGGCGTCAACCGCTACGACCAG
TACAAAGTACACAAACCTTGGACCCTCGTTGTCATGGTTGTGGCCCCGCTGACTGTCAAC
---ACCGAAGGTGCCCCACAGATCAAGGTCTATGCCAACATCGCCCCTACTAACGTGCAC
GTTGCGGGTGAGCTCCCTTCTAAGGAAGGGATCTTCCCCGTGGCATGTAGCGACGGTTAC
GGTGGTCTGGTGACCACTGACCCAAAGACGGCTGACCCCGCCTACGGGAAAGTGTTCAAT
CCACCTCGCAACATGTTGCCGGGGCGGTTCACCAACTTCCTTGATGTGGCTGAGGCGTGC
CCTACGTTCCTGCACTTTGAGGGTGACGTGCCGTACGTGACCACAAAGACGGAC---TCA
GACAGGGTACTCGCCCAGTTTGACTTGTCTCTGGCAGCAAAGCACATGTCAAACACCTTC
CTGGCAGGTCTCGCCCAGTACTACACACAGTACAGCGGCACCATCAACCTGCACTTCATG
TTCACAGGACCCACTGACGCGAAAGCGCGTTACATGATTGCATACGCCCCCCCTGGC---
---ATGGAG---CCGCCCAAAACACCCGAGGCGGCCGCTCACTGCATTCACGCGGAGTGG
GACACAGGGTTGAATTCAAAATTCACATTTTCAATCCCTTACCTTTCGGCGGCTGATTAT
GCGTACACCGCGTCTGACGCCGCGGAGACCACAAATGTGCAGGGTTGGGTTTGCCTGTTT
CAAATTACACACGGGAAGGCTGACGGCGACGCACTGGTCGTTCTAGCTAGCGCCGGTAAG
GACTTTGAGCTGCGTCTGCCAGTTGACGCTCGCACGCAGACCACCTCCACAGGTGAGTCG
GCTGACCCCGTGACTGCCACCGTTGAGAACTACGGTGGTGAGACACAGGTCCAGAGACGC
CAACACACGGATGTCTCGTTCATACTAGACAGATTTGTGAAAGTAACACCAAAA---GAC
CAAATTAATGTGTTGGACCTGATGCAAATCCCTGCACACACTTTGGTAGGCGCGCTCCTC
CGTACTGCCACCTACTACTTCGCAGATCTGGAAGTGGCAGTGAAACACGAGGGGAAC---
CTCACCTGGGTCCCGAACGGGGCGCCCGAGGCAGCGTTGGACAACACCACCAATCCAACG
GCCTATCACAAGGCGCCGCTCACCCGGCTTGCACTGCCTTACACGGCACCACACCGTGTC
TTGGCTACTGTTTACAACGGGAACTGCAAGTATGGC---------GAGAGCCCCGTGACC
AATCTGAGAGGTGACCTGCAAGTGTTGACCCAGAAGGCGGCAAGAACG------------
CTGCCTACCTCCTTCAATTACGGTGCCATCAAAGCCACTCGGGTGACTGAACTGCTTTAC
CGCATGAAGAGGGCCGAAACATACTGCCCCCGGCCTCTTTTG---GCTATTCAC---CCG
AGCGAAGCTAGACACAAACAAAAGATTGTGGCGCCTGTGAAACAGCTGTTGAACTTTGAC
CTGCTCAAGTTGGCAGGAGACGTCGAGTCCAACCCTGGG------
>AHC06113
------------------------------------------------------ATGAGC
ACAACCGACTGTTTCATCGCT---TTGTTGTACGCCTTCAGAGAGATTAAAACACTGTTC
---TTATCACAAGCACAAGGAAAG------ATGGAGTTCACACTTCACAACGGTGAGAAG
AAAACATTCTACTCCAGGCCCAACAACCACGACAACTGCTGGCTGAACGCCATCCTCCAG
TTGTTTAGGTACGTTGATGAACCTTTCTTCGACTGGGTCTACTACTCACCTGAGAACCTC
ACGCTCGATGCTATCAAACAATTGGAAGGAATTACTGGTCTCGAGCTCCACGAGGGTGGA
CCACCCGCTCTCGTTATTTGGAACATTAAACACCTGCTCAACACCGGAATCGGCACCGCT
TCGCGACCCAGCGAAGTGTGCATGGTAGATGGGACGGACATGTGTTTGGCTGACTTCCAC
GCTGGCATCTTCCTGAAAGGACAGGAACACGCTGTGTTCGCCTGTGTCACCTCCAACGGG
TGGTACGCGATTGATGACGAGGACTTTTACCCCTGGACGCCGGACCCGTCTGACGTTCTG
GTGTTCGTCCCGTACGACCAAGAACCGCTCAACGGAGAATGGAAAGCAAAGGTTCAGAAA
CGACTCAGAGGCGCCGGGCAATCCAGCCCGGCGACTGGGTCGCAGAACCAGTCAGGTAAC
ACTGGAAGCATTATCAACAATTACTACATGCAGCAGTACCAGAACTCCATGGACACACAA
CTTGGTGACAACGCTATTAGCGGAGGCTCCAACGAGGGGTCCACGGACACCACCTCCACC
CACACAACCAACACTCAGAATAATGACTGGTTTTCAAAGCTGGCCAGTTCCGCTTTTAGC
GGTCTTTTCGGCGCTCTCCTCGCCGACAAGAAAACCGAGGAGACCACTCTTCTCGAGGAC
CGCATCCTCACTACCCGCAACGGACACACGACCTCGACAACCCAGTCGAGCGTTGGAGTC
ACTTACGGGTACGCAACAGCTGAGGACTTCGTGAGCGGACCAAACACATCTGGGCTTGAG
ACCAGGGTTGTGCAGGCAGAGCGGTTCTTTAAAACCCACTTGTTCGACTGGGTCACCAGT
GACCCGTTCGGACGGTGCTACCTGCTGGAACTCCCAACTGACCACAAAGGTGTCTACGGC
AGCCTGACCGACTCTTATGCTTACATGAGAAACGGTTGGGACGTTGAGGTCACTGCGGTG
GGAAATCAGTTCAACGGAGGATGCTTGTTGGTGGCCATGGTGCCAGAACTTTGCTCTATT
GACAAGAGAGGGCTGTACCAGCTCACGCTCTTTCCCCACCAGTTCATCAACCCCCGGACG
AACATGACGGCG------CACATTACTGTGCCCTTTGTTGGCGTCAACCGCTACGACCAG
TACAAAGTACACAAACCTTGGACCCTCGTTGTCATGGTTGTGGCCCCGCTGACTGTCAAC
---ACCGAAGGTGCCCCACAGATCAAGGTCTATGCCAACATCGCCCCTACTAACGTGCAC
GTTGCGGGTGAGCTCCCTTCTAAGGAAGGGATCTTCCCCGTGGCATGTAGCGACGGTTAC
GGTGGTCTGGTGACCACTGACCCAAAGACGGCTGACCCCGCCTACGGGAAAGTGTTCAAT
CCACCTCGCAACATGTTGCCGGGGCGGTTCACCAACTTCCTTGATGTGGCTGAGGCGTGC
CCTACGTTCCTGCACTTTGAGGGTGACGTGCCGTACGTGACCACAAAGACGGAC---TCA
GACAGGGTACTCGCCCAGTTTGACTTGTCTCTGGCAGCAAAGCACATGTCAAACACCTTC
CTGGCAGGTCTCGCCCAGTACTACACACAGTACAGCGGCACCATCAACCTGCACTTCATG
TTCACAGGACCCACTGACGCGAAAGCGCGTTACATGATTGCATACGCCCCCCCTGGC---
---ATGGAG---CCGCCCAAAACACCCGAGGCGGCCGCTCACTGCATTCACGCGGAGTGG
GACACAGGGTTGAATTCAAAATTCACATTTTCAATCCCTTACCTTTCGGCGGCTGATTAT
GCGTACACCGCGTCTGACGCCGCGGAGACCACAAATGTGCAGGGTTGGGTTTGCCTGTTT
CAAATTACACACGGGAAGGCTGACGGCGACGCACTGGTCGTTCTAGCTAGCGCCGGTAAG
GACTTTGAGCTGCGTCTGCCAGTTGACGCTCGCACGCAGACCACCTCCACAGGTGAGTCG
GCTGACCCCGTGACTGCCACCGTTGAGAACTACGGTGGTGAGACACAGGTCCAGAGACGC
CAACACACGGATGTCTCGTTCATACTAGACAGATTTGTGAAAGTAACACCAAAA---GAC
CAAATTAATGTGTTGGACCTGATGCAAATCCCTGCACACACTTTGGTAGGCGCGCTCCTC
CGTACTGCCACCTACTACTTCGCAGATCTGGAAGTGGCAGTGAAACACGAGGGGAAC---
CTCACCTGGGTCCCGAACGGGGCGCCCGAGGCAGCGTTGGACAACACCACCAATCCAACG
GCCTATCACAAGGCGCCGCTCACCCGGCTTGCACTGCCTTACACGGCACCACACCGTGTC
TTGGCTACTGTTTACAACGGGAACTGCAAGTATGGC---------GAGAGCCCCGTGACC
AATCTGAGAGGTGACCTGCAAGTGTTGACCCAGAAGGCGGCAAGAACG------------
CTGCCTACCTCCTTCAATTACGGTGCCATCAAAGCCACTCGGGTGACTGAACTGCTTTAC
CGCATGAAGAGGGCCGAAACATACTGCCCCCGGCCTCTTTTG---GCTATTCAC---CCG
AGCGAAGCTAGACACAAACAAAAGATTGTGGCGCCTGTGAAACAGCTGTTGAACTTTGAC
CTGCTCAAGTTGGCAGGAGACGTCGAGTCCAACCCTGGG------
>AHC06110
------------------------------------------------------ATGAGC
ACAACCGACTGTTTCATCGCT---TTGTTGTACGCCTTCAGAGAGATTAAAACACTGTTC
---TTATCACAAGCACAAGGAAAG------ATGGAGTTCACACTTCACAACGGTGAGAAG
AAAACATTCTACTCCAGGCCCAACAACCACGACAACTGCTGGCTGAACGCCATCCTCCAG
TTGTTTAGGTACGTTGATGAACCTTTCTTCGACTGGGTCTACTACTCACCTGAGAACCTC
ACGCTCGATGCTATCAAACAATTGGAAGGAATTACTGGTCTCGAGCTCCACGAGGGTGGA
CCACCCGCTCTCGTTATTTGGAACATTAAACACCTGCTCAACACCGGAATCGGCACCGCT
TCGCGACCCAGCGAAGTGTGCATGGTAGATGGGACGGACATGTGTTTGGCTGACTTCCAC
GCTGGCATCTTCCTGAAAGGACAGGAACACGCTGTGTTCGCCTGTGTCACCTCCAACGGG
TGGTACGCGATTGATGACGAGGACTTTTACCCCTGGACGCCGGACCCGTCTGACGTTCTG
GTGTTCGTCCCGTACGACCAAGAACCGCTCAACGGAGAATGGAAAGCAAAGGTTCAGAAA
CGACTCAGAGGCGCCGGGCAATCCAGCCCGGCGACTGGGTCGCAGAACCAGTCAGGTAAC
ACTGGAAGCATTATCAACAATTACTACATGCAGCAGTACCAGAACTCCATGGACACACAA
CTTGGTGACAACGCTATTAGCGGAGGCTCCAACGAGGGGTCCACGGACACCACCTCCACC
CACACAACCAACACTCAGAATAATGACTGGTTTTCAAAGCTGGCCAGTTCCGCTTTTAGC
GGTCTTTTCGGCGCTCTCCTCGCCGACAAGAAAACCGAGGAGACCACTCTTCTCGAGGAC
CGCATCCTCACTACCCGCAACGGACACACGACCTCGACAACCCAGTCGAGCGTTGGAGTC
ACTTACGGGTACGCAACAGCTGAGGACTTCGTGAGCGGACCAAACACATCTGGGCTTGAG
ACCAGGGTTGTGCAGGCAGAGCGGTTCTTTAAAACCCACTTGTTCGACTGGGTCACCAGT
GACCCGTTCGGACGGTGCTACCTGCTGGAACTCCCAACTGACCACAAAGGTGTCTACGGC
AGCCTGACCGACTCTTATGCTTACATGAGAAACGGTTGGGACGTTGAGGTCACTGCGGTG
GGAAATCAGTTCAACGGAGGATGCTTGTTGGTGGCCATGGTGCCAGAACTTTGCTCTATT
GACAAGAGAGGGCTGTACCAGCTCACGCTCTTTCCCCACCAGTTCATCAACCCCCGGACG
AACATGACGGCG------CACATTACTGTGCCCTTTGTTGGCGTCAACCGCTACGACCAG
TACAAAGTACACAAACCTTGGACCCTCGTTGTCATGGTTGTGGCCCCGCTGACTGTCAAC
---ACCGAAGGTGCCCCACAGATCAAGGTCTATGCCAACATCGCCCCTACTAACGTGCAC
GTTGCGGGTGAGCTCCCTTCTAAGGAAGGGATCTTCCCCGTGGCATGTAGCGACGGTTAC
GGTGGTCTGGTGACCACTGACCCAAAGACGGCTGACCCCGCCTACGGGAAAGTGTTCAAT
CCACCTCGCAACATGTTGCCGGGGCGGTTCACCAACTTCCTTGATGTGGCTGAGGCGTGC
CCTACGTTCCTGCACTTTGAGGGTGACGTGCCGTACGTGACCACAAAGACGGAC---TCA
GACAGGGTACTCGCCCAGTTTGACTTGTCTCTGGCAGCAAAGCACATGTCAAACACCTTC
CTGGCAGGTCTCGCCCAGTACTACACACAGTACAGCGGCACCATCAACCTGCACTTCATG
TTCACAGGACCCACTGACGCGAAAGCGCGTTACATGATTGCATACGCCCCCCCTGGC---
---ATGGAG---CCGCCCAAAACACCCGAGGCGGCCGCTCACTGCATTCACGCGGAGTGG
GACACAGGGTTGAATTCAAAATTCACATTTTCAATCCCTTACCTTTCGGCGGCTGATTAT
GCGTACACCGCGTCTGACGCCGCGGAGACCACAAATGTGCAGGGTTGGGTTTGCCTGTTT
CAAATTACACACGGGAAGGCTGACGGCGACGCACTGGTCGTTCTAGCTAGCGCCGGTAAG
GACTTTGAGCTGCGTCTGCCAGTTGACGCTCGCACGCAGACCACCTCCACAGGTGAGTCG
GCTGACCCCGTGACTGCCACCGTTGAGAACTACGGTGGTGAGACACAGGTCCAGAGACGC
CAACACACGGATGTCTCGTTCATACTAGACAGATTTGTGAAAGTAACACCAAAA---GAC
CAAATTAATGTGTTGGACCTGATGCAAATCCCTGCACACACTTTGGTAGGCGCGCTCCTC
CGTACTGCCACCTACTACTTCGCAGATCTGGAAGTGGCAGTGAAACACGAGGGGAAC---
CTCACCTGGGTCCCGAACGGGGCGCCCGAGGCAGCGTTGGACAACACCACCAATCCAACG
GCCTATCACAAGGCGCCGCTCACCCGGCTTGCACTGCCTTACACGGCACCACACCGTGTC
TTGGCTACTGTTTACAACGGGAACTGCAAGTATGGC---------GAGAGCCCCGTGACC
AATCTGAGAGGTGACCTGCAAGTGTTGACCCAGAAGGCGGCAAGAACG------------
CTGCCTACCTCCTTCAATTACGGTGCCATCAAAGCCACTCGGGTGACTGAACTGCTTTAC
CGCATGAAGAGGGCCGAAACATACTGCCCCCGGCCTCTTTTG---GCTATTCAC---CCG
AGCGAAGCTAGACACAAACAAAAGATTGTGGCGCCTGTGAAACAGCTGTTGAACTTTGAC
CTGCTCAAGTTGGCAGGAGACGTCGAGTCCAACCCTGGG------
>AHC06111
------------------------------------------------------ATGAGC
ACAACCGACTGTTTCATCGCT---TTGTTGTACGCCTTCAGAGAGATTAAAACACTGTTC
---TTATCACAAGCACAAGGAAAG------ATGGAGTTCACACTTCACAACGGTGAGAAG
AAAACATTCTACTCCAGGCCCAACAACCACGACAACTGCTGGCTGAACGCCATCCTCCAG
TTGTTTAGGTACGTTGATGAACCTTTCTTCGACTGGGTCTACTACTCACCTGAGAACCTC
ACGCTCGATGCTATCAAACAATTGGAAGGAATTACTGGTCTCGAGCTCCACGAGGGTGGA
CCACCCGCTCTCGTTATTTGGAACATTAAACACCTGCTCAACACCGGAATCGGCACCGCT
TCGCGACCCAGCGAAGTGTGCATGGTAGATGGGACGGACATGTGTTTGGCTGACTTCCAC
GCTGGCATCTTCCTGAAAGGACAGGAACACGCTGTGTTCGCCTGTGTCACCTCCAACGGG
TGGTACGCGATTGATGACGAGGACTTTTACCCCTGGACGCCGGACCCGTCTGACGTTCTG
GTGTTCGTCCCGTACGACCAAGAACCGCTCAACGGAGAATGGAAAGCAAAGGTTCAGAAA
CGACTCAGAGGCGCCGGGCAATCCAGCCCGGCGACTGGGTCGCAGAACCAGTCAGGTAAC
ACTGGAAGCATTATCAACAATTACTACATGCAGCAGTACCAGAACTCCATGGACACACAA
CTTGGTGACAACGCTATTAGCGGAGGCTCCAACGAGGGGTCCACGGACACCACCTCCACC
CACACAACCAACACTCAGAATAATGACTGGTTTTCAAAGCTGGCCAGTTCCGCTTTTAGC
GGTCTTTTCGGCGCTCTCCTCGCCGACAAGAAAACCGAGGAGACCACTCTTCTCGAGGAC
CGCATCCTCACTACCCGCAACGGACACACGACCTCGACAACCCAGTCGAGCGTTGGAGTC
ACTTACGGGTACGCAACAGCTGAGGACTTCGTGAGCGGACCAAACACATCTGGGCTTGAG
ACCAGGGTTGTGCAGGCAGAGCGGTTCTTTAAAACCCACTTGTTCGACTGGGTCACCAGT
GACCCGTTCGGACGGTGCTACCTGCTGGAACTCCCAACTGACCACAAAGGTGTCTACGGC
AGCCTGACCGACTCTTATGCTTACATGAGAAACGGTTGGGACGTTGAGGTCACTGCGGTG
GGAAATCAGTTCAACGGAGGATGCTTGTTGGTGGCCATGGTGCCAGAACTTTGCTCTATT
GACAAGAGAGGGCTGTACCAGCTCACGCTCTTTCCCCACCAGTTCATCAACCCCCGGACG
AACATGACGGCG------CACATTACTGTGCCCTTTGTTGGCGTCAACCGCTACGACCAG
TACAAAGTACACAAACCTTGGACCCTCGTTGTCATGGTTGTGGCCCCGCTGACTGTCAAC
---ACCGAAGGTGCCCCACAGATCAAGGTCTATGCCAACATCGCCCCTACTAACGTGCAC
GTTGCGGGTGAGCTCCCTTCTAAGGAAGGGATCTTCCCCGTGGCATGTAGCGACGGTTAC
GGTGGTCTGGTGACCACTGACCCAAAGACGGCTGACCCCGCCTACGGGAAAGTGTTCAAT
CCACCTCGCAACATGTTGCCGGGGCGGTTCACCAACTTCCTTGATGTGGCTGAGGCGTGC
CCTACGTTCCTGCACTTTGAGGGTGACGTGCCGTACGTGACCACAAAGACGGAC---TCA
GACAGGGTACTCGCCCAGTTTGACTTGTCTCTGGCAGCAAAGCACATGTCAAACACCTTC
CTGGCAGGTCTCGCCCAGTACTACACACAGTACAGCGGCACCATCAACCTGCACTTCATG
TTCACAGGACCCACTGACGCGAAAGCGCGTTACATGATTGCATACGCCCCCCCTGGC---
---ATGGAG---CCGCCCAAAACACCCGAGGCGGCCGCTCACTGCATTCACGCGGAGTGG
GACACAGGGTTGAATTCAAAATTCACATTTTCAATCCCTTACCTTTCGGCGGCTGATTAT
GCGTACACCGCGTCTGACGCCGCGGAGACCACAAATGTGCAGGGTTGGGTTTGCCTGTTT
CAAATTACACACGGGAAGGCTGACGGCGACGCACTGGTCGTTCTAGCTAGCGCCGGTAAG
GACTTTGAGCTGCGTCTGCCAGTTGACGCTCGCACGCAGACCACCTCCACAGGTGAGTCG
GCTGACCCCGTGACTGCCACCGTTGAGAACTACGGTGGTGAGACACAGGTCCAGAGACGC
CAACACACGGATGTCTCGTTCATACTAGACAGATTTGTGAAAGTAACACCAAAA---GAC
CAAATTAATGTGTTGGACCTGATGCAAATCCCTGCACACACTTTGGTAGGCGCGCTCCTC
CGTACTGCCACCTACTACTTCGCAGATCTGGAAGTGGCAGTGAAACACGAGGGGAAC---
CTCACCTGGGTCCCGAACGGGGCGCCCGAGGCAGCGTTGGACAACACCACCAATCCAACG
GCCTATCACAAGGCGCCGCTCACCCGGCTTGCACTGCCTTACACGGCACCACACCGTGTC
TTGGCTACTGTTTACAACGGGAACTGCAAGTATGGC---------GAGAGCCCCGTGACC
AATCTGAGAGGTGACCTGCAAGTGTTGACCCAGAAGGCGGCAAGAACG------------
CTGCCTACCTCCTTCAATTACGGTGCCATCAAAGCCACTCGGGTGACTGAACTGCTTTAC
CGCATGAAGAGGGCCGAAACATACTGCCCCCGGCCTCTTTTG---GCTATTCAC---CCG
AGCGAAGCTAGACACAAACAAAAGATTGTGGCGCCTGTGAAACAGCTGTTGAACTTTGAC
CTGCTCAAGTTGGCAGGAGACGTCGAGTCCAACCCTGGG------
>AHC06116
------------------------------------------------------ATGAGC
ACAACCGACTGTTTCATCGCT---TTGTTGTACGCCTTCAGAGAGATTAAAACACTGTTC
---TTATCACAAGCACAAGGAAAG------ATGGAGTTCACACTTCACAACGGTGAGAAG
AAAACATTCTACTCCAGGCCCAACAACCACGACAACTGCTGGCTGAACGCCATCCTCCAG
TTGTTTAGGTACGTTGATGAACCTTTCTTCGACTGGGTCTACTACTCACCTGAGAACCTC
ACGCTCGATGCTATCAAACAATTGGAAGGAATTACTGGTCTCGAGCTCCACGAGGGTGGA
CCACCCGCTCTCGTTATTTGGAACATTAAACACCTGCTCAACACCGGAATCGGCACCGCT
TCGCGACCCAGCGAAGTGTGCATGGTAGATGGGACGGACATGTGTTTGGCTGACTTCCAC
GCTGGCATCTTCCTGAAAGGACAGGAACACGCTGTGTTCGCCTGTGTCACCTCCAACGGG
TGGTACGCGATTGATGACGAGGACTTTTACCCCTGGACGCCGGACCCGTCTGACGTTCTG
GTGTTCGTCCCGTACGACCAAGAACCGCTCAACGGAGAATGGAAAGCAAAGGTTCAGAAA
CGACTCAGAGGCGCCGGGCAATCCAGCCCGGCGACTGGGTCGCAGAACCAGTCAGGTAAC
ACTGGAAGCATTATCAACAATTACTACATGCAGCAGTACCAGAACTCCATGGACACACAA
CTTGGTGACAACGCTATTAGCGGAGGCTCCAACGAGGGGTCCACGGACACCACCTCCACC
CACACAACCAACACTCAGAATAATGACTGGTTTTCAAAGCTGGCCAGTTCCGCTTTTAGC
GGTCTTTTCGGCGCTCTCCTCGCCGACAAGAAAACCGAGGAGACCACTCTTCTCGAGGAC
CGCATCCTCACTACCCGCAACGGACACACGACCTCGACAACCCAGTCGAGCGTTGGAGTC
ACTTACGGGTACGCAACAGCTGAGGACTTCGTGAGCGGACCAAACACATCTGGGCTTGAG
ACCAGGGTTGTGCAGGCAGAGCGGTTCTTTAAAACCCACTTGTTCGACTGGGTCACCAGT
GACCCGTTCGGACGGTGCTACCTGCTGGAACTCCCAACTGACCACAAAGGTGTCTACGGC
AGCCTGACCGACTCTTATGCTTACATGAGAAACGGTTGGGACGTTGAGGTCACTGCGGTG
GGAAATCAGTTCAACGGAGGATGCTTGTTGGTGGCCATGGTGCCAGAACTTTGCTCTATT
GACAAGAGAGGGCTGTACCAGCTCACGCTCTTTCCCCACCAGTTCATCAACCCCCGGACG
AACATGACGGCG------CACATTACTGTGCCCTTTGTTGGCGTCAACCGCTACGACCAG
TACAAAGTACACAAACCTTGGACCCTCGTTGTCATGGTTGTGGCCCCGCTGACTGTCAAC
---ACCGAAGGTGCCCCACAGATCAAGGTCTATGCCAACATCGCCCCTACTAACGTGCAC
GTTGCGGGTGAGCTCCCTTCTAAGGAAGGGATCTTCCCCGTGGCATGTAGCGACGGTTAC
GGTGGTCTGGTGACCACTGACCCAAAGACGGCTGACCCCGCCTACGGGAAAGTGTTCAAT
CCACCTCGCAACATGTTGCCGGGGCGGTTCACCAACTTCCTTGATGTGGCCGAGGCGTGC
CCTACGTTCCTGCACTTTGAGGGTGACGTGCCGTACGTGACCACAAAGACGGAC---TCA
GACAGGGTACTCGCCCAGTTTGACTTGTCTCTGGCAGCAAAGCACATGTCAAACACCTTC
CTGGCAGGTCTCGCCCAGTACTACACACAGTACAGCGGCACCATCAACCTGCACTTCATG
TTCACAGGACCCACTGACGCGAAAGCGCGTTACATGATTGCATACGCCCCCCCTGGC---
---ATGGAG---CCGCCCAAAACACCCGAGGCGGCCGCTCACTGCATTCACGCGGAGTGG
GACACAGGGTTGAATTCAAAATTCACATTTTCAATCCCTTACCTTTCGGCGGCTGATTAT
GCGTACACCGCGTCTGACGCCGCGGAGACCACAAATGTGCAGGGTTGGGTTTGCCTGTTT
CAAATTACACACGGGAAGGCTGACGGCGACGCACTGGTCGTTCTAGCTAGCGCCGGTAAG
GACTTTGAGCTGCGTCTGCCAGTTGACGCTCGCACGCAGACCACCTCCACAGGTGAGTCG
GCTGACCCCGTGACTGCCACCGTTGAGAACTACGGTGGTGAGACACAGGTCCAGAGACGC
CAACACACGGATGTCTCGTTCATACTAGACAGATTTGTGAAAGTAACACCAAAA---GAC
CAAATTAATGTGTTGGACCTGATGCAAATCCCTGCACACACTTTGGTAGGCGCGCTCCTC
CGTACTGCCACCTACTACTTCGCAGATCTGGAAGTGGCAGTGAAACACGAGGGGAAC---
CTCACCTGGGTCCCGAACGGGGCGCCCGAGGCAGCGTTGGACAACACCACCAATCCAACG
GCCTATCACAAGGCGCCGCTCACCCGGCTTGCACTGCCTTACACGGCACCACACCGTGTC
TTGGCTACTGTTTACAACGGGAACTGCAAGTATGGC---------GAGAGCCCCGTGACC
AATCTGAGAGGTGACCTGCAAGTGTTGACCCAGAAGGCGGCAAGAACG------------
CTGCCTACCTCCTTCAATTACGGTGCCATCAAAGCCACTCGGGTGACTGAACTGCTTTAC
CGCATGAAGAGGGCCGAAACATACTGCCCCCGGCCTCTTTTG---GCTATTCAC---CCG
AGCGAAGCTAGACACAAACAAAAGATTGTGGCGCCTGTGAAACAGCTGTTGAACTTTGAC
CTGCTCAAGTTGGCAGGAGACGTCGAGTCCAACCCTGGG------
>AHC06117
------------------------------------------------------ATGAGC
ACAACCGACTGTTTCATCGCT---TTGTTGTACGCCTTCAGAGAGATTAAAACACTGTTC
---TTATCACAAGCACAAGGAAAG------ATGGAGTTCACACTTCACAACGGTGAGAAG
AAAACATTCTACTCCAGGCCCAACAACCACGACAACTGCTGGCTGAACGCCATCCTCCAG
TTGTTTAGGTACGTTGATGAACCTTTCTTCGACTGGGTCTACTACTCACCTGAGAACCTC
ACGCTCGATGCTATCAAACAATTGGAAGGAATTACTGGTCTCGAGCTCCACGAGGGTGGA
CCACCCGCTCTCGTTATTTGGAACATTAAACACCTGCTCAACACCGGAATCGGCACCGCT
TCGCGACCCAGCGAAGTGTGCATGGTAGATGGGACGGACATGTGTTTGGCTGACTTCCAC
GCTGGCATCTTCCTGAAAGGACAGGAACACGCTGTGTTCGCCTGTGTCACCTCCAACGGG
TGGTACGCGATTGATGACGAGGACTTTTACCCCTGGACGCCGGACCCGTCTGACGTTCTG
GTGTTCGTCCCGTACGACCAAGAACCGCTCAACGGAGAATGGAAAGCAAAGGTTCAGAAA
CGACTCAGAGGCGCCGGGCAATCCAGCCCGGCGACTGGGTCGCAGAACCAGTCAGGTAAC
ACTGGAAGCATTATCAACAATTACTACATGCAGCAGTACCAGAACTCCATGGACACACAA
CTTGGTGACAACGCTATTAGCGGAGGCTCCAACGAGGGGTCCACGGACACCACCTCCACC
CACACAACCAACACTCAGAATAATGACTGGTTTTCAAAGCTGGCCAGTTCCGCTTTTAGC
GGTCTTTTCGGCGCTCTCCTCGCCGACAAGAAAACCGAGGAGACCACTCTTCTCGAGGAC
CGCATCCTCACTACCCGCAACGGACACACGACCTCGACAACCCAGTCGAGCGTTGGAGTC
ACTTACGGGTACGCAACAGCTGAGGACTTCGTGAGCGGACCAAACACATCTGGGCTTGAG
ACCAGGGTTGTGCAGGCAGAGCGGTTCTTTAAAACCCACTTGTTCGACTGGGTCACCAGT
GACCCGTTCGGACGGTGCTACCTGCTGGAACTCCCAACTGACCACAAAGGTGTCTACGGC
AGCCTGACCGACTCTTATGCTTACATGAGAAACGGTTGGGACGTTGAGGTCACTGCGGTG
GGAAATCAGTTCAACGGAGGATGCTTGTTGGTGGCCATGGTGCCAGAACTTTGCTCTATT
GACAAGAGAGGGCTGTACCAGCTCACGCTCTTTCCCCACCAGTTCATCAACCCCCGGACG
AACATGACGGCG------CACATTACTGTGCCCTTTGTTGGCGTCAACCGCTACGACCAG
TACAAAGTACACAAACCTTGGACCCTCGTTGTCATGGTTGTGGCCCCGCTGACTGTCAAC
---ACCGAAGGTGCCCCACAGATCAAGGTCTATGCCAACATCGCCCCTACTAACGTGCAC
GTTGCGGGTGAGCTCCCTTCTAAGGAAGGGATCTTCCCCGTGGCATGTAGCGACGGTTAC
GGTGGTCTGGTGACCACTGACCCAAAGACGGCTGACCCCGCCTACGGGAAAGTGTTCAAT
CCACCTCGCAACATGTTGCCGGGGCGGTTCACCAACTTCCTTGATGTGGCTGAGGCGTGC
CCTACGTTCCTGCACTTTGAGGGTGACGTGCCGTACGTGACCACAAAGACGGAC---TCA
GACAGGGTACTCGCCCAGTTTGACTTGTCTCTGGCAGCAAAGCACATGTCAAACACCTTC
CTGGCAGGTCTCGCCCAGTACTACACACAGTACAGCGGCACCATCAACCTGCACTTCATG
TTCACAGGACCCACTGACGCGAAAGCGCGTTACATGATTGCATACGCCCCCCCTGGC---
---ATGGAG---CCGCCCAAAACACCCGAGGCGGCCGCTCACTGCATTCACGCGGAGTGG
GACACAGGGTTGAATTCAAAATTCACATTTTCAATCCCTTACCTTTCGGCGGCTGATTAT
GCGTACACCGCGTCTGACGCCGCGGAGACCACAAATGTGCAGGGTTGGGTTTGCCTGTTT
CAAATTACACACGGGAAGGCTGACGGCGACGCACTGGTCGTTCTAGCTAGCGCCGGTAAG
GACTTTGAGCTGCGTCTGCCAGTTGACGCTCGCACGCAGACCACCTCCACAGGTGAGTCG
GCTGACCCCGTGACTGCCACCGTTGAGAACTACGGTGGTGAGACACAGGTCCAGAGACGC
CAACACACGGATGTCTCGTTCATACTAGACAGATTTGTGAAAGTAACACCAAAA---GAC
CAAATTAATGTGTTGGACCTGATGCAAATCCCTGCACACACTTTGGTAGGCGCGCTCCTC
CGTACTGCCACCTACTACTTCGCAGATCTGGAAGTGGCAGTGAAACACGAGGGGAAC---
CTCACCTGGGTCCCGAACGGGGCGCCCGAGGCAGCGTTGGACAACACCACCAATCCAACG
GCCTATCACAAGGCGCCGCTCACCCGGCTTGCACTGCCTTACACGGCACCACACCGTGTC
TTGGCTACTGTTTACAACGGGAACTGCAAGTATGGC---------GAGAGCCCCGTGACC
AATCTGAGAGGTGACCTGCAAGTGTTGACCCAGAAGGCGGCAAGAACG------------
CTGCCTACCTCCTTCAATTACGGTGCCATCAAAGCCACTCGGGTGACTGAACTGCTTTAC
CGCATGAAGAGGGCCGAAACATACTGCCCCCGGCCTCTTTTG---GCTATTCAC---CCG
AGCGAAGCTAGACACAAACAAAAGATTGTGGCGCCTGTGAAACAGCTGTTGAACTTTGAC
CTGCTCAAGTTGGCAGGAGACGTCGAGTCCAACCCTGGG------
>AHC06114
------------------------------------------------------ATGAGC
ACAACCGACTGTTTCATCGCT---TTGTTGTACGCCTTCAGAGAGATTAAAACACTGTTC
---TTATCACAAGCACAAGGAAAG------ATGGAGTTCACACTTCACAACGGTGAGAAG
AAAACATTCTACTCCAGGCCCAACAACCACGACAACTGCTGGCTGAACGCCATCCTCCAG
TTGTTTAGGTACGTTGATGAACCTTTCTTCGACTGGGTCTACTACTCACCTGAGAACCTC
ACGCTCGATGCTATCAAACAATTGGAAGGAATTACTGGTCTCGAGCTCCACGAGGGTGGA
CCACCCGCTCTCGTTATTTGGAACATTAAACACCTGCTCAACACCGGAATCGGCACCGCT
TCGCGACCCAGCGAAGTGTGCATGGTAGATGGGACGGACATGTGTTTGGCTGACTTCCAC
GCTGGCATCTTCCTGAAAGGACAGGAACACGCTGTGTTCGCCTGTGTCACCTCCAACGGG
TGGTACGCGATTGATGACGAGGACTTTTACCCCTGGACGCCGGACCCGTCTGACGTTCTG
GTGTTCGTCCCGTACGACCAAGAACCGCTCAACGGAGAATGGAAAGCAAAGGTTCAGAAA
CGACTCAGAGGCGCCGGGCAATCCAGCCCGGCGACTGGGTCGCAGAACCAGTCAGGTAAC
ACTGGAAGCATTATCAACAATTACTACATGCAGCAGTACCAGAACTCCATGGACACACAA
CTTGGTGACAACGCTATTAGCGGAGGCTCCAACGAGGGGTCCACGGACACCACCTCCACC
CACACAACCAACACTCAGAATAATGACTGGTTTTCAAAGCTGGCCAGTTCCGCTTTTAGC
GGTCTTTTCGGCGCTCTCCTCGCCGACAAGAAAACCGAGGAGACCACTCTTCTCGAGGAC
CGCATCCTCACTACCCGCAACGGACACACGACCTCGACAACCCAGTCGAGCGTTGGAGTC
ACTTACGGGTACGCAACAGCTGAGGACTTCGTGAGCGGACCAAACACATCTGGGCTTGAG
ACCAGGGTTGTGCAGGCAGAGCGGTTCTTTAAAACCCACTTGTTCGACTGGGTCACCAGT
GACCCGTTCGGACGGTGCCACCTGCTGGAACTCCCAACTGACCACAAAGGTGTCTACGGC
AGCCTGACCGACTCTTATGCTTACATGAGAAACGGTTGGGACGTTGAGGTCACTGCGGTG
GGAAATCAGTTCAACGGAGGATGCTTGTTGGTGGCCATGGTGCCAGAACTTTGCTCTATT
GACAAGAGAGGGCTGTACCAGCTCACGCTCTTTCCCCACCAGTTCATCAACCCCCGGACG
AACATGACGGCG------CACATTACTGTGCCCTTTGTTGGCGTCAACCGCTACGACCAG
TACAAAGTACACAAACCTTGGACCCTCGTTGTCATGGTTGTGGCCCCGCTGACTGTCAAC
---ACTGAAGGTGCCCCACAGATCAAGGTCTATGCCAACATCGCCCCTACTAACGTGCAC
GTTGCGGGTGAGCTCCCTTCTAAGGAAGGGATCTTCCCCGTGGCATGTAGCGACGGTTAC
GGTGGTCTGGTGACCACTGACCCAAAGACGGCTGACCCCGCCTACGGGAAAGTGTTCAAT
CCACCTCGCAACATGTTGCCGGGGCGGTTCACCAACTTCCTTGATGTGGCTGAGGCGTGC
CCTACGTTCCTGCACTTTGAGGGTGACGTGCCGTACGTGACCACAAAGACGGAC---TCA
GACAGGGTACTCGCCCAGTTTGACTTGTCTCTGGCAGCAAAGCACATGTCAAACACCTTC
CTGGCAGGTCTCGCCCAGTACTACACACAGTACAGCGGCACCATCAACCTGCACTTCATG
TTCACAGGACCCACTGACGCGAAAGCGCGTTACATGATTGCATACGCCCCCCCTGGC---
---ATGGAG---CCGCCCAAAACACCCGAGGCGGCCGCTCACTGCATTCACGCGGAGTGG
GACACAGGGTTGAATTCAAAATTCACATTTTCAATCCCTTACCTTTCGGCGGCTGATTAT
GCGTACACCGCGTCTGACGCCGCGGAGACCACAAATGTGCAGGGTTGGGTTTGCCTGTTT
CAAATTACACACGGGAAGGCTGACGGCGACGCACTGGTCGTTCTAGCTAGCGCCGGTAAG
GACTTTGAGCTGCGTCTGCCAGTTGACGCTCGCACGCAGACCACCTCCACAGGTGAGTCG
GCTGACCCCGTGACTGCCACCGTTGAGAACTACGGTGGTGAGACACAGGTCCAGAGACGC
CAACACACGGATGTCTCGTTCATACTAGACAGATTTGTGAAAGTAACACCAAAA---GAC
CAAATTAATGTGTTGGACCTGATGCAAATCCCTGCACACACTTTGGTAGGCGCGCTCCTC
CGTACTGCCACCTACTACTTCGCAGATCTGGAAGTGGCAGTGAAACACGAGGGGAAC---
CTCACCTGGGTCCCGAACGGGGCGCCCGAGGCAGCGTTGGACAACACCACCAATCCAACG
GCCTATCACAAGGCGCCGCTCACCCGGCTTGCACTGCCTTACACGGCACCACACCGTGTC
TTGGCTACTGTTTACAACGGGAACTGCAAGTATGGC---------GAGAGCCCCGTGACC
AATCTGAGAGGTGACCTGCAAGTGTTGACCCAGAAGGCGGCAAGAACG------------
CTGCCTACCTCCTTCAATTACGGTGCCATCAAAGCCACTCGGGTGACTGAACTGCTTTAC
CGCATGAAGAGGGCCGAAACATACTGCCCCCGGCCTCTTTTG---GCTATTCAC---CCG
AGCGAAGCTAGACACAAACAAAAGATTGTGGCGCCTGTGAAACAGCTGTTGAACTTTGAC
CTGCTCAAGTTGGCAGGAGACGTCGAGTCCAACCCTGGG------
>AHC06115
------------------------------------------------------ATGAAC
ACAACCGACTGTCTCACCGCT---TTGTTGTACGCCTTCAGAGAGATCAAAACACTGTTC
---TTATCACGAGCACAAGGAAAG------ATGGAGTTCACACTTCACAACGGTGAGAAG
AAAACATTCTACTCCAGGCCCAACAACCACGACAACTGCTGGCTGAACGCCATCCTCCAG
TTGTTCAGGTACGTTGATGAACCTTTCTTCGACTGGGTCTACTACTCACCTGAGAACCTC
ACGCTCGATGCTATCAAACAACTGGAAGAAATTACTGGTCTCGCGCTCCACGAGGGTGGA
CCACCCGCTCTCGTTATTTGGAACATTAAACACCTGCTCAACACCGGAATCGGCACCGCT
TCGCGACCCAGCGAAGTGTGCATGGTAGACGGGACGGACATGTGTTTGGCTGACTTCCAC
GCTGGCATCTTCCTGAAAGGACAGGAACACGCTGTGTTCGCCTGTGTCACCTCCAACGGG
TGGTACGCGATTGATGACGAGGACTTTTACCCCTGGACGCCGGACCCGTCTGACGTTCTG
GTGTTCGTCCCGTACGACCAAGAACCGCTCAACGGAGGATGGAAAGCAAAGGTTCAAAAA
CGACTCAGAGGCGCCGGGCAATCCAGCCCGGCGACTGGGTCGCAGAACCAGTCAGGTAAC
ACTGGAAGCATTATCAACAATTACTACATGCAGCAGTACCAGAACTCCATGGACACGCAA
CTTGGTGACAACGCTATTAGTGGAGGCTCCAACGAGGGGTCCACGGACACCACCTCCACC
CACACAACCAACACTCAGAATAATGACTGGTTTTCAAAGCTGGCCAGTTCCGCTTTTAGC
GGTCTTTTCGGCGCTCTCCTCGCCGACAAGAAAACCGAGGAGACCACTCTTCTCGAGGAC
CGCATCCTCACTACCCGCAACGGACACACGACCTCGACAACCCAGTCGAGCGTTGGAGTC
ACTTACGGGTACGCAACAGCTGAGGACTTCGTGAGCGGACCAAACACATCTGGGCTTGAG
ACCAGGGTTGTGCAGGCAGAGCGGTTCTTTAAAACCCACTTGTTCGACTGGGTCACCAGT
GACCCGTTCGGACGGTGCTACCTGCTGGAACTCCCAACTGACCACAAAGGTGTCTACGGC
AGCCTGACCGACTCTTATGCTTACATGAGAAACGGTTGGGACGTTGAGGTCACTGCAGTG
GGAAATCAGTTCAACGGAGGATGTTTGTTGGTGGCCATGGTGCCAGAACTTTGCTCTATT
GACAAGAGAGGGCTGTACCAGCTCACGCTCTTTCCCCACCAATTCATCAACCCCCGGACG
AACATGACGGCG------CACATTACTGTGCCCTTTGTTGGCGTCAACCGCTACGACCAG
TACAAAGTACACAAACCTTGGACCCTCGTTGTCATGGTTGTGGCCCCGCTGACTGTCAAC
---ACCGAAGGTGCCCCACAGATCAAGGTCTATGCCAACATCGCCCCTACTAACGTGCAC
GTTGCCGGTGAGCTCCCTTCTAAGGAAGGGATCTTCCCCGTGGCATGTAGCGACGGTTAC
GGTGGTCTGGTGACCACCGACCCAAAGACGGCTGACCCCGCCTACGGGAAAGTGTTCAAT
CCACCTCGCAACATGTTGCCGGGGCGGTTCACCAACTTCCTTGATGTGGCTGAGGCGTGC
CCTACGTTCCTGCACTTTGAGGGTGACGTGCCGTACGTGACCACAAAGACGGAC---TCA
GACAGGGTGCTCGCCCAGTTTGACTTGTCTCTGGCAGCAAAGCACATGTCAAACACCTTC
CTGGCAGGTCTCGCCCAGTACTACACACAGTACAGCGGCACCATCAACCTGCACTTCATG
TTCACAGGACCCACTGACGCGAAAGCGCGTTACATGATTGCATACGCCCCCCCTGGC---
---ATGGAG---CCGCCCAAAACACCCGAGGCGGCCGCTCACTGCATTCATGCGGAGTGG
GACACAGGGTTGAATTCAAAATTCACATTTTCAATCCCTTACCTTTCGGCGGCTGATTAT
GCGTACACCGCGTCTGACACCGCGGAGACCACAAACGTGCAGGGTTGGGTTTGCCTGTTT
CAAATTACACACGGGAAGGCTGACGGCGACGCACTGGTCGTTCTAGCTAGCGCCGGTAAG
GATTTTGAGCTGCGTCTGCCAGTTGACGCTCGCACGCAGACCACCTCCACAGGTGAGTCG
GCTGACCCCGTGACTGCCACCGTTGAGAACTACGGTGGTGAGACACAGGTCCAGAGACGC
CAACACACGGATGTCTCGTTCATACTAGACAGATTTGTGAAAGTAACACCAAAA---GAC
CAAATTAATGTGTTGGACCTGGTGCAAATCCCTGCACACACTTTGGTAGGCGCGCTCCTC
CGTACTGCCACCTACTACTTCGCAGATCTGGAAGTGGCAGTGAAACACGAGGGGAAC---
CTCACCTGGGTCCCGAATGGAGCGCCCGAGGCAGCGTTGGACAACACCACCAATCCAACG
GCCTATCACAAGGCGCCGCTCACCCGGCTTGCACTGCCTTACACGGCACCACACCGTGTC
TTGGCTACTGTTTACAACGGGAACTGCAAGTATGGC---------GAGAGCCCCGTGACC
AATCTGAGAGGTGACCTGCAAGTGTTGACCCAGAAGGCGGCAAGAACG------------
CTGCCTACCTCCTTCAATTACGGTGCCATCAAAGCCACTCGGGTGACTGAACTGCTTTAC
CGCATGAAGAGGGCCGAAACATACTGCCCCCGGCCTCTTTTG---GCTATTCAC---CCG
AGCGAAGCTAGACACAAACAAAAGATTGTGGCGCCTGTGAAACAGCTGTTGAACTTTGAC
CTGCTCAAGTTGGCAGGAGACGTCGAGTCCAACCCTGGG------
>ACC63455
------------------------------------------------------ATGAAT
ACAACTGACTGTTTTATCGCT---TTGGTACAGGCTATCAGAGAGATTAAAGCACTTTTC
---CTACCACGCACCACAGGAAAA------ATGGAACTGACACTGTACAACGGTGAGAAG
AAGACCTTTTACTCCAGGCCCAACAACCACGACAACTGCTGGTTGAACGCCATCCTCCAG
TTGTTCAGGTACGTTGAAGAACCATTCTTCGACTGGGTCTACAGTTCGCCTGAGAACCTC
ACGCTTGAAGCCATCAAGCAGTTGGAGGACCTCACAGGGCTTGAACTGCACGAGGGTGGA
CCACCTGCTCTCGTGATCTGGAACATCAAGCACTTGCTCCACACCGGCATTGGCACCGCC
TCGCGACCCAGCGAGGTGTGCATGGTGGATGGTACGGACATGTGCTTGGCTGATTTCCAT
GCAGGCATTTTCCTTAAGGGGCAAGAACACGCTGTGTTCGCGTGTGTCACCTCCAACGGG
TGGTACGCGATTGATGATGAGGACTTCTACCCCTGGACGCCGGACCCATCCGACGTTCTG
GTGTTTGTCCCGTACGATCAAGAACCACTCAACGGGGAATGGAAAGCCAAGGTTCAACGC
AAGCTCAAAGGGGCTGGACAATCCAGTCCAGCGACCGGCTCGCAGAACCAATCTGGCAAT
ACTGGCAGCATAATAAACAACTACTACATGCAGCAGTATCAAAACTCCATGGACACACAG
CTTGGTGACAACGCAATCAGTGGAGGCTCTAACGAGGGCTCCACCGACACAACCTCCACC
CACACAACCAACACCCAGAACAATGACTGGTTCTCCAAACTTGCAAGCTCTGCTTTCAGC
GGTCTTTTCGGCGCTCTTCTCGCCGACAAGAAGACAGAGGAGACCACTCTCCTCGAAGAC
CGCATCCTCACCACCCGTAACGGCCACACCACGTCGACAACCCAGTCAAGCGTTGGAGTC
ACATACGGGTACGCAACAGCTGAGGATTTTGTGAGCGGACCGAACACTTCTGGTCTCGAG
ACCAGAGTTGTGCAGGCAGAACGGTTTTTCAAAACCCACCTCTTCGACTGGGTCACCAGT
GACTCATTCGGACGTTGCCACCTCCTGGAACTCCCGACCGACCACAAAGGTGTCTACGGC
AGCCTGACCGACTCGTATGCATATATGAGGAACGGCTGGGATGTCGAGGTCACCGCGGTT
GGCAACCAGTTCAACGGAGGGTGCCTGCTGGTCGCAATGGTACCAGAGCTTTGTTCTATC
CAAAAGAGGGAACTGTACCAGCTCACACTCTTCCCTCACCAGTTCATCAACCCACGCACG
AACATGACTGCG------CACATTACAGTGCCCTTTGTTGGCGTTAACCGCTACGACCAG
TACAAGGTTCACAAGCCTTGGACCCTTGTGGTTATGGTTGTAGCCCCTCTGACCGTCAAC
---ACTGAAGGTGCCCCTCAGATCAAGGTGTATGCCAACATTGCCCCAACTAACGTGCAC
GTCGCGGGTGAGTTTCCTTCCAAAGAGGGAATATTCCCCGTGGCCTGTAGCGACGGCTAT
GGTGGCCTGGTGACCACGGACCCGAAGACGGCTGACCCCGTTTATGGGAAAGTGTTCAAC
CCCCCCCGCAACCAGTTGCCGGGGCGTTTTACCAACCTCCTTGATGTGGCTGAGGCATGC
CCGACGTTTCTGCACTTCGAGGGTGGCGTACCGTACGTGACCACGAAAACAGAC---TCG
GACAGGGTGCTTGCTCAGTTTGATATGTCTTTGGCAGCAAAACACATGTCAAACACCTTC
CTCGCAGGTCTTGCGCAGTACTACACACAGTACAGTGGCACCATCAACCTGCACTTCATG
TTCACAGGACCCACTGACGCGAAGGCGCGTTACATGATTGCCTACGCCCCACCGGGC---
---ATGGAG---CCGCCCAAGACACCTGAGGCGGCCGCGCACTGCATTCATGCTGAATGG
GACACTGGGTTGAACTCAAAGTTTACTTTTTCCATCCCCTACCTCTCGGCCGCCGATTAC
GCGTACACCGCGTCTGACGTGGCCGAGACCACAAATGTGCAGGGATGGGTCTGCTTGTTT
CAAATTACACATGGCAAGGCCGACGGCGACGCTCTGGTCGTACTGGCTAGTGCTGGTAAA
GACTTTGAGCTAAGGCTGCCGGTGGACGCCCGTGCGGAAACCACTTCTGCGGGCGAGTCA
GCGGATCCTGTCACCACCACTGTTGAAAACTACGGTGGCGAAACACAGATCCAGAGGCGC
CAACACACGGACGTCTCGTTCATTATGGACAGATTTGTGAAAGTGACACCGCAA---AAC
CAAATTAACATTTTGGACCTCATGCAGGTCCCATCACACACTTTGGTGGGAGCGCTCCTA
CGCGCGTCCACTTACTACTTCTCTGACTTGGAGATAGCAGTAAAACACGAGGGAGAC---
CTCACCTGGGTTCCAAATGGAGCGCCTGAAAAGGCGTTGGACAACACCACCAACCCAACT
GCTTACCACAAGGCACCACTCACCCGGCTTGCCCTGCCCTACACTGCGCCCCACCGCGTG
TTGGCAACCGTGTACAACGGTGAGTGCAGGTACAGC---------AGAAATGCTGTGCCC
AACTTGAGAGGTGACCTTCAAGTGTTGGCTCAAAAGGTGGCACGGACG------------
CTGCCTACCTCCTTCAACTACGGTGCCATCAAAGCGACCCGGGTCACCGAGTTGCTTTAC
CGGATGAAGAGGGCCGAAACATACTGTCCAAGGCCCTTGCTG---GCAATCCAC---CCA
ACTGAAGCCAGACACAAACAGAAAATTGTGGCACCGGTGAAACAGACTTTGAATTTTGAC
CTTCTGAAGTTGGCAGGAGACGTTGAGTCCAACCCTGGG------
>ACC63454
------------------------------------------------------ATGAAT
ACAACTGACTGTTTTATCGCT---TTGGTACAGGCTATCAGAGAGATTAAAGCACTTTTC
---CTACCACGCACCACAGGAAAA------ATGGAACTGACACTGTACAACGGTGAGAAG
AAGACCTTTTACTCCAGGCCCAACAACCACGACAACTGCTGGTTGAACGCCATCCTCCAG
TTGTTCAGGTACGTTGAAGAACCATTCTTCGACTGGGTCTACAGTTCGCCTGAGAACCTC
ACGCTTGAAGCCATCAAGCAGTTGGAGGACCTCACAGGGCTTGAACTGCACGAGGGTGGA
CCACCTGCTCTCGTGATCTGGAACATCAAGCACTTGCTCCACACCGGCATTGGCACCGCC
TCGCGACCCAGCGAGGTGTGCATGGTGGATGGTACGGACATGTGCTTGGCTGATTTCCAT
GCAGGCATTTTCCTTAAGGGGCAAGAACACGCTGTGTTCGCGTGTGTCACCTCCAACGGG
TGGTACGCGATTGATGATGAGGACTTCTACCCCTGGACGCCGGACCCATCCGACGTTCTG
GTGTTTGTCCCGTACGATCAAGAACCACTCAACGGGGAATGGAAAGCCAAGGTTCAACGC
AAGCTCAAAGGGGCTGGACAATCCAGTCCAGCGACCGGCTCGCAGAACCAATCTGGCAAT
ACTGGCAGCATAATAAACAACTACTACATGCAGCAGTATCAAAACTCCATGGACACACAG
CTTGGTGACAACGCAATCAGTGGAGGCTCTAACGAGGGCTCCACCGACACAACCTCCACC
CACACAACCAACACCCAGAACAATGACTGGTTCTCCAAACTTGCAAGCTCTGCTTTCAGC
GGTCTTTTCGGCGCTCTTCTCGCCGACAAGAAGACAGAGGAGACCACTCTCCTCGAAGAC
CGCATCCTCACCACCCGTAACGGCCACACCACGTCGACAACCCAGTCAAGCGTTGGAGTC
ACATACGGGTACGCAACAGCTGAGGATTTTGTGAGCGGACCGAACACTTCTGGTCTCGAG
ACCAGAGTTGTGCAGGCAGAACGGTTTTTCAAAACCCACCTCTTCGACTGGGTCACCAGT
GACTCATTCGGACGTTGCCACCTCCTGGAACTCCCGACCGACCACAAAGGTGTCTACGGC
AGCCTGACCGACTCGTATGCATATATGAGGAACGGCTGGGATGTCGAGGTCACCGCGGTT
GGCAACCAGTTCAACGGAGGGTGCCTGCTGGTCGCAATGGTACCAGAGCTTTGTTCTATC
CAAAAGAGGGAACTGTACCAGCTCACACTCTTCCCTCACCAGTTCATCAACCCACGCACG
AACATGACTGCG------CACATTACAGTGCCCTTTGTTGGCGTCAACCGCTACGACCAG
TACAAGGTTCACAAGCCTTGGACCCTTGTGGTTATGGTTGTAGCCCCTCTGACCGTCAAC
---ACTGAAGGTGCCCCTCAGATCAAGGTGTATGCCAACATTGCCCCAACTAACGTGCAC
GTCGCGGGTGAGTTTCCTTCCAAAGAGGGAATATTCCCCGTGGCCTGTAGCGACGGCTAT
GGTGGCCTGGTGACCACGGACCCGAAGACGGCTGACCCCGTTTATGGGAAAGTGTTCAAC
CCCCCCCGCAACCAGTTGCCGGGGCGTTTTACCAACCTCCTTGATGTGGCTGAGGCATGC
CCGACGTTTCTGCACTTCGAGGGTGGCGTACCGTACGTGACCACGAAAACAGAC---TCG
GACAGGGTGCTTGCTCAGTTTGATATGTCTTTGGCAGCAAAACACATGTCAAACACCTTC
CTCGCAGGTCTTGCGCAGTACTACACACAGTACAGTGGCACCATCAACCTGCACTTCATG
TTCACAGGACCCACTGACGCGAAGGCGCGTTACATGATTGCCTACGCCCCACCGGGC---
---ATGGAG---CCGCCCAAGACACCTGAGGCGGCCGCGCACTGCATTCATGCTGAGTGG
GACACTGGGTTGAACTCAAAGTTTACTTTTTCCATCCCCTACCTCTCGGCCGCCGATTAC
GCGTACACCGCGTCTGACGTGGCCGAGACCACAAATGTGCAGGGATGGGTCTGCTTGTTT
CAAATTACACATGGCAAGGCCGACGGCGACGCTCTGGTCGTACTGGCTAGTGCTGGTAAA
GACTTTGAGCTAAGGCTGCCGGTGGACGCCCGTGCGGAAACCACTTCTGCGGGCGAGTCA
GCGGATCCTGTCACCACCACTGTTGAAAACTACGGTGGCGAAACACAGATCCAGAGGCGC
CAACACACGGACGTCTCGTTCATTATGGACAGATTTGTGAAAGTGACACCGCAA---AAC
CAAATTAACATTTTGGACCTCATGCAGGTCCCATCACACACTTTGGTGGGAGCGCTCCTA
CGCGCGTCCACTTACTACTTCTCTGACTTGGAGATAGCAGTAAAACACGAGGGAGAC---
CTCACCTGGGTTCCAAATGGAGCGCCTGAAAAGGCGTTGGACAACACCACCAACCCAACT
GCTTACCACAAGGCACCACTCACCCGGCTTGCCCTGCCCTACACTGCGCCCCACCGCGTG
TTGGCAACCGTGTACAACGGTGAGTGCAGGTACAGC---------AGAAATGCTGTGCCC
AACTTGAGAGGTGACCTTCAAGTGTTGGCTCAAAAGGTGGCACGGACG------------
CTGCCTACCTCCTTCAACTACGGTGCCATCAAAGCGACCCGGGTCACCGAGTTGCTTTAC
CGGATGAAGAGGGCCGAAACATACTGTCCAAGGCCCTTGCTG---GCAATCCAC---CCA
ACTGAAGCCAGACACAAACAGAAAATTGTGGCACCGGTGAAACAGACTTTGAATTTTGAC
CTTCTGAAGTTGGCAGGAGACGTTGAGTCCAACCCTGGG------
>ACC63457
------------------------------------------------------ATGAAT
ACAACTGACTGTTTTATCGCT---TTGGTACAGGCTATCAGAGAGATTAAAGCACTTTTC
---CTACCACGCACCACAGGAAAA------ATGGAACTGACACTGTACAACGGTGAGAAG
AAGACCTTTTACTCCAGGCCCAACAACCACGACAACTGCTGGTTGAACGCCATCCTCCAG
TTGTTCAGGTACGTTGAAGAACCATTCTTCGACTGGGTCTACAGTTCGCCTGAGAACCTC
ACGCTTGAAGCCATCAAGCAGTTGGAGGACCTCACAGGGCTTGAACTGCACGAGGGTGGA
CCACCTGCTCTCGTGATCTGGAACATCAAGCACTTGCTCCACACCGGCATTGGCACCGCC
TCGCGACCCAGCGAGGTGTGCATGGTGGATGGTACGGACATGTGCTTGGCTGATTTCCAT
GCAGGCATTTTCCTTAAGGGGCAAGAACACGCTGTGTTCGCGTGTGTCACCTCCAACGGG
TGGTACGCGATTGATGATGAGGACTTCTACCCCTGGACGCCGGACCCATCCGACGTTCTG
GTGTTTGTCCCGTACGATCAAGAACCACTCAACGGGGAATGGAAAGCCAAGGTTCAACGC
AAGCTCAAAGGGGCTGGACAATCCAGTCCAGCGACCGGCTCGCAGAACCAATCTGGCAAT
ACTGGCAGCATAATAAACAACTACTACATGCAGCAGTATCAAAACTCCATGGACACACAG
CTTGGTGACAACGCAATCAGTGGAGGCTCTAACGAGGGCTCCACCGACACAACCTCCACC
CACACAACCAACACCCAGAACAATGACTGGTTCTCCAAACTTGCAAGCTCTGCTTTCAGC
GGTCTTTTCGGCGCTCTTCTCGCCGACAAGAAGACAGAGGAGACCACTCTCCTCGAAGAC
CGCATCCTCACCACCCGTAACGGCCACACCACGTCGACAACCCAGTCAAGCGTTGGAGTC
ACATACGGGTACGCAACAGCTGAGGATTTTGTGAGCGGACCGAACACTTCTGGTCTCGAG
ACCAGAGTTGTGCAGGCAGAACGGTTTTTCAAAACCCACCTCTTCGACTGGGTCACCAGT
GACTCATTCGGACGTTGCCACCTCCTGGAACTCCCGACCGACCACAAAGGTGTCTACGGC
AGCCTGACCGACTCGTATGCATATATGAGGAACGGCTGGGATGTCGAGGTCACCGCGGTT
GGCAACCAGTTCAACGGAGGGTGCCTGCTGGTCGCAATGGTACCAGAGCTTTGTTCTATC
CAAAAGAGGGAACTGTACCAGCTCACACTCTTCCCTCACCAGTTCATCAACCCACGCACG
AACATGACTGCG------CACATTACAGTGCCCTTTGTTGGCGTTAACCGCTACGACCAG
TACAAGGTTCACAAGCCTTGGACCCTTGTGGTTATGGTTGTAGCCCCTCTGACCGTCAAC
---ACTGAAGGTGCCCCTCAGATCAAGGTGTATGCCAACATTGCCCCAACTAACGTGCAC
GTCGCGGGTGAGTTTCCTTCCAAAGAGGGAATATTCCCCGTGGCCTGTAGCGACGGCTAT
GGTGGCCTGGTGACCACGGACCCGAAGACGGCTGACCCCGTTTATGGGAAAGTGTTCAAC
CCCCCCCGCAACCAGTTGCCGGGGCGTTTTACCAACCTCCTTGATGTGGCTGAGGCATGC
CCGACGTTTCTGCACTTCGAGGGTGGCGTACCGTACGTGACCACGAAAACAGAC---TCG
GACAGGGTGCTTGCTCAGTTTGATATGTCTTTGGCAGCAAAACACATGTCAAACACCTTC
CTCGCAGGTCTTGCGCAGTACTACACACAGTACAGTGGCACCATCAACCTGCACTTCATG
TTCACAGGACCCACTGACGCGAAGGCGCGTTACATGATTGCCTACGCCCCACCGGGC---
---ATGGAG---CCGCCCAAGACACCTGAGGCGGCCGCGCACTGCATTCATGCTGAATGG
GACACTGGGTTGAACTCAAAGTTTACTTTTTCCATCCCCTACCTCTCGGCCGCCGATTAC
GCGTACACCGCGTCTGACGTGGCCGAGACCACAAATGTGCAGGGATGGGTCTGCTTGTTT
CAAATTACACATGGCAAGGCCGACGGCGACGCTCTGGTCGTACTGGCTAGTGCTGGTAAA
GACTTTGAGCTAAGGCTGCCGGTGGACGCCCGTGCGGAAACCACTTCTGCGGGCGAGTCA
GCGGATCCTGTCACCACCACTGTTGAAAACTACGGTGGCGAAACACAGATCCAGAGGCGC
CAACACACGGACGTCTCGTTCATTATGGACAGATTTGTGAAAGTGACACCGCAA---AAC
CAAATTAACATTTTGGACCTCATGCAGGTCCCATCACACACTTTGGTGGGAGCGCTCCTA
CGCGCGTCCACTTACTACTTCTCTGACTTGGAGATAGCAGTAAAACACGAGGGAGAC---
CTCACCTGGGTTCCAAATGGAGCGCCTGAAAAGGCGTTGGACAACACCACCAACCCAACT
GCTTACCACAAGGCACCACTCACCCGGCTTGCCCTGCCCTACACTGCGCCCCACCGCGTG
TTGGCAACCGTGTACAACGGTGAGTGCAGGTACAGC---------AGAAATGCTGTGCCC
AACTTGAGAGGTGACCTTCAAGTGTTGGCTCAAAAGGTGGCACGGACG------------
CTGCCTACCTCCTTCAACTACGGTGCCATCAAAGCGACCCGGGTCACCGAGTTGCTTTAC
CGGATGAAGAGGGCCGAAACATACTGTCCAAGGCCCTTGCTG---GCAATCCAC---CCA
ACTGAAGCCAGACACAAACAGAAAATTGTGGCACCGGTGAAACAGACTTTGAATTTTGAC
CTTCTGAAGTTGGCAGGAGACGTTGAGTCCAACCCTGGG------
>ACC63456
------------------------------------------------------ATGAAT
ACAACTGACTGTTTTATCGCT---TTGGTACAGGCTATCAGAGAGATTAAAGCACTTTTC
---CTACCACGCACCACAGGAAAA------ATGGAACTGACACTGTACAACGGTGAGAAG
AAGACCTTTTACTCCAGGCCCAACAACCACGACAACTGCTGGTTGAACGCCATCCTCCAG
TTGTTCAGGTACGTTGAAGAACCATTCTTCGACTGGGTCTACAGTTCGCCTGAGAACCTC
ACGCTTGAAGCCATCAAGCAGTTGGAGGACCTCACAGGGCTTGAACTGCACGAGGGTGGA
CCACCTGCTCTCGTGATCTGGAACATCAAGCACTTGCTCCACACCGGCATTGGCACCGCC
TCGCGACCCAGCGAGGTGTGCATGGTGGATGGTACGGACATGTGCTTGGCTGATTTCCAT
GCAGGCATTTTCCTTAAGGGGCAAGAACACGCTGTGTTCGCGTGTGTCACCTCCAACGGG
TGGTACGCGATTGATGATGAGGACTTCTACCCCTGGACGCCGGACCCATCCGACGTTCTG
GTGTTTGTCCCGTACGATCAAGAACCACTCAACGGGGAATGGAAAGCCAAGGTTCAACGC
AAGCTCAAAGGGGCTGGACAATCCAGTCCAGCGACCGGCTCGCAGAACCAATCTGGCAAT
ACTGGCAGCATAATAAACAACTACTACATGCAGCAGTATCAAAACTCCATGGACACACAG
CTTGGTGACAACGCAATCAGTGGAGGCTCTAACGAGGGCTCCACCGACACAACCTCCACC
CACACAACCAACACCCAGAACAATGACTGGTTCTCCAAACTTGCAAGCTCTGCTTTCAGC
GGTCTTTTCGGCGCTCTTCTCGCCGACAAGAAGACAGAGGAGACCACTCTCCTCGAAGAC
CGCATCCTCACCACCCGTAACGGCCACACCACGTCGACAACCCAGTCAAGCGTTGGAGTC
ACATACGGGTACGCAACAGCTGAGGATTTTGTGAGCGGACCGAACACTTCTGGTCTCGAG
ACCAGAGTTGTGCAGGCAGAACGGTTTTTCAAAACCCACCTCTTCGACTGGGTCACCAGT
GACTCATTCGGACGTTGCCACCTCCTGGAACTCCCGACCGACCACAAAGGTGTCTACGGC
AGCCTGACCGACTCGTATGCATATATGAGGAACGGCTGGGATGTCGAGGTCACCGCGGTT
GGCAACCAGTTCAACGGAGGGTGCCTGCTGGTCGCAATGGTACCAGAGCTTTGTTCTATC
CAAAAGAGGGAACTGTACCAGCTCACACTCTTCCCTCACCAGTTCATCAACCCACGCACG
AACATGACTGCG------CACATTACAGTGCCCTTTGTTGGCGTTAACCGCTACGACCAG
TACAAGGTTCACAAGCCTTGGACCCTTGTGGTTATGGTTGTAGCCCCTCTGACCGTCAAC
---ACTGAAGGTGCCCCTCAGATCAAGGTGTATGCCAACATTGCCCCAACTAACGTGCAC
GTCGCGGGTGAGTTTCCTTCCAAAGAGGGAATATTCCCCGTGGCCTGTAGCGACGGCTAT
GGTGGCCTGGTGACCACGGACCCGAAGACGGCTGACCCCGTTTATGGGAAAGTGTTCAAC
CCCCCCCGCAACCAGTTGCCGGGGCGTTTTACCAACCTCCTTGATGTGGCTGAGGCATGC
CCGACGTTTCTGCACTTCGAGGGTGGCGTACCGTACGTGACCACGAAAACAGAC---TCG
GACAGGGTGCTTGCTCAGTTTGATATGTCTTTGGCAGCAAAACACATGTCAAACACCTTC
CTCGCAGGTCTTGCGCAGTACTACACACAGTACAGTGGCACCATCAACCTGCACTTCATG
TTCACAGGACCCACTGACGCGAAGGCGCGTTACATGATTGCCTACGCCCCACCGGGC---
---ATGGAG---CCGCCCAAGACACCTGAGGCGGCCGCGCACTGCATTCATGCTGAATGG
GACACTGGGTTGAACTCAAAGTTTACTTTTTCCATCCCCTACCTCTCGGCCGCCGATTAC
GCGTACACCGCGTCTGACGTGGCCGAGACCACAAATGTGCAGGGATGGGTTTGCTTGTTT
CAAATTACACATGGCAAGGCCGACGGCGACGCTCTGGTCGTACTGGCTAGTGCTGGTAAA
GACTTTGAGCTAAGGCTGCCGGTGGACGCCCGTGCGGAAACCACTTCTGCGGGCGAGTCA
GCGGATCCTGTCACCACCACTGTTGAAAACTACGGTGGCGAAACACAGATCCAGAGGCGC
CAACACACGGACGTCTCGTTCATTATGGACAGATTTGTGAAAGTGACACCGCAA---AAC
CAAATTAACATTTTGGACCTCATGCAGGTCCCATCACACACTTTGGTGGGAGCGCTCCTA
CGCGCGTCCACTTACTACTTCTCTGACTTGGAGATAGCAGTAAAACACGAGGGAGAC---
CTCACCTGGGTTCCAAATGGAGCGCCTGAAAAGGCGTTGGACAACACCACCAACCCAACT
GCTTACCACAAGGCACCACTCACCCGGCTTGCCCTGCCCTACACTGCGCCCCACCGCGTG
TTGGCAACCGTGTACAACGGTGAGTGCAGGTACAGC---------AGAAATGCTGTGCCC
AACTTGAGAGGTGACCTTCAAGTGTTGGCTCAAAAGGTGGCACGGACG------------
CTGCCTACCTCCTTCAACTACGGTGCCATCAAAGCGACCCGGGTCACCGAGTTGCTTTAC
CGGATGAAGAGGGCCGAAACATACTGTCCAAGGCCCTTGCTG---GCAATCCAC---CCA
ACTGAAGCCAGACACAAACAGAAAATTGTGGCACCGGTGAAACAGACTTTGAATTTTGAC
CTTCTGAAGTTGGCAGGAGACGTTGAGTCCAACCCTGGG------
>ACC63451
------------------------------------------------------ATGAAT
ACAACTGACTGTTTTATCGCT---TTGGTACAGGCTATCAGAGAGATTAAAGCACTTTTC
---CTACCACGCACCACAGGAAAA------ATGGAACTGACACTGTACAACGGTGAGAAG
AAGACCTTTTACTCCAGGCCCAACAACCACGACAACTGCTGGTTGAACGCCATCCTCCAG
TTGTTCAGGTACGTTGAAGAACCATTCTTCGACTGGGTCTACAGTTCGCCTGAGAACCTC
ACGCTTGAAGCCATCAAGCAGTTGGAGGACCTCACAGGGCTTGAACTGCACGAGGGTGGA
CCACCTGCTCTCGTGATCTGGAACATCAAGCACTTGCTCCACACCGGCATTGGCACCGCC
TCGCGACCCAGCGAGGTGTGCATGGTGGATGGTACGGACATGTGCTTGGCTGATTTCCAT
GCAGGCATTTTCCTTAAGGGGCAAGAACACGCTGTGTTCGCGTGTGTCACCTCCAACGGG
TGGTACGCGATTGATGATGAGGACTTCTACCCCTGGACGCCGGACCCATCCGACGTTCTG
GTGTTTGTCCCGTACGATCAAGAACCACTCAACGGGGAATGGAAAGCCAAGGTTCAACGC
AAGCTCAAAGGGGCTGGACAATCCAGTCCAGCGACCGGCTCGCAGAACCAATCTGGCAAT
ACTGGCAGCATAATAAACAACTACTACATGCAGCAGTATCAAAACTCCATGGACACACAG
CTTGGTGACAACGCAATCAGTGGAGGCTCTAACGAGGGCTCCACCGACACAACCTCCACC
CACACAACCAACACCCAGAACAATGACTGGTTCTCCAAACTTGCAAGCTCTGCTTTCAGC
GGTCTTTTCGGCGCTCTTCTCGCCGACAAGAAGACAGAGGAGACCACTCTCCTCGAAGAC
CGCATCCTCACCACCCGTAACGGCCACACCACGTCGACAACCCAGTCAAGCGTTGGAGTC
ACATACGGGTACGCAACAGCTGAGGATTTTGTGAGCGGACCGAACACTTCTGGTCTCGAG
ACCAGAGTTGTGCAGGCAGAACGGTTTTTCAAAACCCACCTCTTCGACTGGGTCACCAGT
GACTCATTCGGACGTTGCCACCTCCTGGAACTCCCGACCGACCACAAAGGTGTCTACGGC
AGCCTGACCGACTCGTATGCATATATGAGGAACGGCTGGGATGTCGAGGTCACCGCGGTT
GGCAACCAGTTCAACGGAGGGTGCCTGCTGGTCGCAATGGTACCAGAGCTTTGTTCTATC
CAAAAGAGGGAACTGTACCAGCTCACACTCTTCCCTCACCAGTTCATCAACCCACGCACG
AACATGACTGCG------CACATTACAGTGCCCTTTGTTGGCGTCAACCGCTACGACCAG
TACAAGGTTCACAAGCCTTGGACCCTTGTGGTTATGGTTGTAGCCCCTCTGACCGTCAAC
---ACTGAAGGTGCCCCTCAGATCAAGGTGTATGCCAACATTGCCCCAACTAACGTGCAC
GTCGCGGGTGAGTTTCCTTCCAAAGAGGGAATATTCCCCGTGGCCTGTAGCGACGGCTAT
GGTGGCCTGGTGACCACGGACCCGAAGACGGCTGACCCCGTTTATGGGAAAGTGTTCAAC
CCCCCCCGCAACCAGTTGCCGGGGCGTTTTACCAACCTCCTTGATGTGGCTGAGGCATGC
CCGACGTTTCTGCACTTCGAGGGTGGCGTACCGTACGTGACCACGAAAACAGAC---TCG
GACAGGGTGCTTGCTCAGTTTGATATGTCTTTGGCAGCAAAACACATGTCAAACACCTTC
CTCGCAGGTCTTGCGCAGTACTACACACAGTACAGTGGCACCATCAACCTGCACTTCATG
TTCACAGGACCCACTGACGCGAAGGCGCGTTACATGATTGCCTACGCCCCACCGGGC---
---ATGGAG---CCGCCCAAGACACCTGAGGCGGCCGCGCACTGCATTCATGCTGAATGG
GACACTGGGTTGAACTCAAAGTTTACTTTTTCCATCCCCTACCTCTCGGCCGCCGATTAC
GCGTACACCGCGTCTGACGTGGCCGAGACCACAAATGTGCAGGGATGGGTCTGCTTGTTT
CAAATTACACATGGCAAGGCCGACGGCGACGCTCTGGTCGTACTGGCTAGTGCTGGTAAA
GACTTTGAGCTAAGGCTGCCGGTGGACGCCCGTGCGGAAACCACTTCTGCGGGCGAGTCA
GCGGATCCTGTCACCACCACTGTTGAAAACTACGGTGGCGAAACACAGATCCAGAGGCGC
CAACACACGGACGTCTCGTTCATTATGGACAGATTTGTGAAAGTGACACCGCAA---AAC
CAAATTAACATTTTGGACCTCATGCAGGTCCCATCACACACTTTGGTGGGAGCGCTCCTA
CGCGCGTCCACTTACTACTTCTCTGACTTGGAGATAGCAGTAAAACACGAGGGAGAC---
CTCACCTGGGTTCCAAATGGAGCGCCTGAAAAGGCGTTGGACAACACCACCAACCCAACT
GCTTACCACAAGGCACCACTCACCCGGCTTGCCCTGCCCTACACTGCGCCCCACCGCGTG
TTGGCAACCGTGTACAACGGTGAGTGCAGGTACAGC---------AGAAATGCTGTGCCC
AACTTGAGAGGTGACCTTCAAGTGTTGGCTCAAAAGGTGGCACGGACG------------
CTGCCTACCTCCTTCAACTACGGTGCCATCAAAGCGACCCGGGTCACCGAGTTGCTTTAC
CGGATGAAGAGGGCCGAAACATACTGTCCAAGGCCCTTGCTG---GCAATCCAC---CCA
ACTGAAGCCAGACACAAACAGAAAATTGTGGCACCGGTGAAACAGACTTTGAATTTTGAC
CTTCTGAAGTTGGCAGGAGACGTTGAGTCCAACCCTGGG------
>ACC63450
------------------------------------------------------ATGAAT
ACAACTGACTGTTTTATCGCT---TTGGTACAGGCTATCAGAGAGATTAAAGCACTTTTC
---CTACCACGCACCACAGGAAAA------ATGGAACTGACACTGTACAACGGTGAGAAG
AAGACCTTTTACTCCAGGCCCAACAACCACGACAACTGCTGGTTGAACGCCATCCTCCAG
TTGTYCAGGTACGTTGAAGAACCATTCTTCGACTGGGTCTACAGTTCGCCTGAGAACCTC
ACGCTTGAAGCCATCAAGCAGTTGGAGGACCTCACAGGGCTTGAACTGCACGAGGGTGGA
CCACCTGCTCTCGTGATCTGGAACATCAAGCACTTGCTCCACACCGGCATTGGCACCGCC
TCGCGACCCAGCGAGGTGTGCATGGTGGATGGTACGGACATGTGCTTGGCTGATTTCCAT
GCAGGCATTTTCCTTAAGGGGCAAGAACACGCTGTGTTCGCGTGTGTCACCTCCAACGGG
TGGTACGCGATTGATGATGAGGACTTCTACCCCTGGACGCCGGACCCATCCGACGTTCTG
GTGTTTGTCCCGTACGATCAAGAACCACTCAACGGGGAATGGAAAGCCAAGGTTCAACGC
AAGCTCAAAGGGGCTGGACAATCCAGTCCAGCGACCGGCTCGCAGAACCAATCTGGCAAT
ACTGGCAGCATAATAAACAACTACTACATGCAGCAGTATCAAAACTCCATGGACACACAG
CTTGGTGACAACGCAATCAGTGGAGGCTCTAACGAGGGCTCCACCGACACAACCTCCACC
CACACAACCAACACCCAGAACAATGACTGGTTCTCCAAACTTGCAAGCTCTGCTTTCAGC
GGTCTTTTCGGCGCTCTTCTCGCCGACAAGAAGACAGAGGAGACCACTCTCCTCGAAGAC
CGCATCCTCACCACCCGTAACGGCCACACCACGTCGACAACCCAGTCAAGCGTTGGAGTC
ACATACGGGTACGCAACAGCTGAGGATTTTGTGAGCGGACCGAACACTTCTGGTCTCGAG
ACCAGAGTTGTGCAGGCAGAACGGTTTTTCAAAACCCACCTCTTCGACTGGGTCACCAGT
GACTCATTCGGACGTTGCCACCTCCTGGAACTCCCGACCGACCACAAAGGTGTCTACGGC
AGCCTGACCGACTCGTATGCATATATGAGGAACGGCTGGGATGTCGAGGTCACCGCGGTT
GGCAACCAGTTCAACGGAGGGTGCCTGCTGGTCGCAATGGTACCAGAGCTTTGTTCTATC
CAAAAGAGGGAACTGTACCAGCTCACACTTTTCCCTCACCAGTTCATCAACCCACGCACG
AACATGACTGCG------CACATTACAGTGCCCTTTGTTGGCGTCAACCGCTACGACCAG
TACAAGGTTCACAAGCCTTGGACCCTTGTGGTTATGGTTGTAGCCCCTCTGACCGTCAAC
---ACTGAAGGTGCCCCTCAGATCAAGGTGTATGCCAACATTGCCCCAACTAACGTGCAC
GTCGCGGGTGAGTTTCCTTCCAAAGAGGGAATATTCCCCGTGGCCTGTAGCGACGGCTAT
GGTGGCCTGGTGACCACGGACCCGAAGACGGCTGACCCCGTTTATGGGAAAGTGTTCAAC
CCCCCCCGCAACCAGTTGCCGGGGCGTTTTACCAACCTCCTTGATGTGGCTGAGGCATGC
CCGACGTTTCTGCGCTTCGAGGGTGGCGTACCGTACGTGACCACGAAAACAGAC---TCG
GACAGGGTGCTTGCTCAGTTTGATATGTCTTTGGCAGCAAAACACATGTCAAACACCTTC
CTCGCAGGTCTTGCGCAGTACTACACACAGTACAGTGGCACCATCAACCTGCACTTCATG
TTCACAGGACCCACTGACGCGAAGGCGCGTTACATGATTGCCTACGCCCCACCGGGC---
---ATGGAG---CCGCCCAAGACACCTGAGGCGGCCGCGCACTGCATTCATGCTGAATGG
GACACTGGGTTGAACTCAAAGTTTACTTTTTCCATCCCCTACCTCTCGGCCGCCGATTAC
GCGTACACCGCGTCTGACGTGGCCGAGACCACAAATGTGCAGGGATGGGTCTGCTTGTTT
CAAATTACACATGGCAAGGCCGACGGCGACGCTCTGGTCGTACTGGCTAGTGCTGGTAAA
GACTTTGAGCTAAGGCTGCCGGTGGACGCCCGTGCGGAAACCACTTCTGCGGGCGAGTCA
GCGGATCCTGTCACCACCACTGTTGAAAACTACGGTGGCGAAACACAGATCCAGAGGCGC
CAACACACGGACGTCTCGTTCATTATGGACAGATTTGTGAAAGTGACACCGCAA---AAC
CAAATTAACATTTTGGACCTCATGCAGGTTCCATCACACACTTTGGTGGGAGCGCTCCTA
CGCGCGTCCACTTACTACTTCTCTGACTTGGAGATAGCAGTAAAACACGAGGGAGAC---
CTCACCTGGGTTCCAAATGGAGCGCCTGAAAAGGCGTTGGACAACACCACCAACCCAACT
GCTTACCACAAGGCACCACTCACCCGGCTTGCCCTGCCCTACACTGCGCCCCACCGCGTG
TTGGCAACCGTGTACAACGGTGAGTGCAGGTACAGC---------AGAAATGCTGTGCCC
AACTTGAGAGGTGACCTTCAAGTGTTGGCTCAAAAGGTGGCACGGACG------------
CTGCCTACCTCCTTCAACTACGGTGCCATCAAAGCGACCCGGGTCACCGAGTTGCTTTAC
CGGATGAAGAGGGCCGAAACATACTGTCCAAGGCCCTTGCTG---GCAATCCAC---CCA
ACTGAAGCCAGACACAAACAGAAAATTGTGGCACCGGTGAAACAGACTTTGAATTTTGAC
CTTCTGAAGTTGGCAGGAGACGTTGAGTCCAACCCTGGG------
>ACC63453
------------------------------------------------------ATGAAT
ACAACTGACTGTTTTATCGCT---TTGGTACAGGCTATCAGAGAGATTAAAGCACTTTTC
---CTACCACGCACCACAGGAAAA------ATGGAACTGACACTGTACAACGGTGAGAAG
AAGACCTTTTACTCCAGGCCCAACAACCACGACAACTGCTGGTTGAACGCCATCCTCCAG
TTGTTCAGGTACGTTGAAGAACCATTCTTCGACTGGGTCTACAGTTCGCCTGAGAACCTC
ACGCTTGAAGCCATCAAGCAGTTGGAGGACCTCACAGGGCTTGAACTGCACGAGGGTGGA
CCACCTGCTCTCGTGATCTGGAACATCAAGCACTTGCTCCACACCGGCATTGGCACCGCC
TCGCGACCCAGCGAGGTGTGCATGGTGGATGGTACGGACATGTGCTTGGCTGATTTCCAT
GCAGGCATTTTCCTTAAGGGGCAAGAACACGCTGTGTTCGCGTGTGTCACCTCCAACGGG
TGGTACGCGATTGATGATGAGGACTTCTACCCCTGGACGCCGGACCCATCCGACGTTCTG
GTGTTTGTCCCGTACGATCAAGAACCACTCAACGGGGAATGGAAAGCCAAGGTTCAACGC
AAGCTCAAAGGGGCTGGACAATCCAGTCCAGCGACCGGCTCGCAGAACCAATCTGGCAAT
ACTGGCAGCATAATAAACAACTACTACATGCAGCAGTATCAAAACTCCATGGACACACAG
CTTGGTGACAACGCAATCAGTGGAGGCTCTAACGAGGGCTCCACCGACACAACCTCCACC
CACACAACCAACACCCAGAACAATGACTGGTTCTCCAAACTTGCAAGCTCTGCTTTCAGC
GGTCTTTTCGGCGCTCTTCTCGCCGACAAGAAGACAGAGGAGACCACTCTCCTCGAAGAC
CGCATCCTCACCACCCGTAACGGCCACACCACGTCGACAACCCAGTCAAGCGTTGGAGTC
ACATACGGGTACGCAACAGCTGAGGATTTTGTGAGCGGACCGAACACTTCTGGTCTCGAG
ACCAGAGTTGTGCAGGCAGAACGGTTTTTCAAAACCCACCTCTTCGACTGGGTCACCAGT
GACTCATTCGGACGTTGCCACCTCCTGGAACTCCCGACCGACCACAAAGGTGTCTACGGC
AGCCTGACCGACTCGTATGCATATATGAGGAACGGCTGGGATGTCGAGGTCACCGCGGTT
GGCAACCAGTTCAACGGAGGGTGCCTGCTGGTCGCAATGGTACCAGAGCTTTGTTCTATC
CAAAAGAGGGAACTGTACCAGCTCACACTCTTCCCTCACCAGTTCATCAACCCACGCACG
AACATGACTGCG------CACATTACAGTGCCCTTTGTTGGCGTCAACCGCTACGACCAG
TACAAGGTTCACAAGCCTTGGACCCTTGTGGTTATGGTTGTAGCCCCTCTGACCGTCAAC
---ACTGAAGGTGCCCCTCAGATCAAGGTGTATGCCAACGTTGCCCCAACTAACGTGCAC
GTCGCGGGTGAGTTTCCTTCCAAAGAGGGAATATTCCCCGTGGCCTGTAGCGACGGCTAT
GGTGGCCTGGTGACCACGGACCCGAAGACGGCTGACCCCGTTTATGGGAAAGTGTTCAAC
CCCCCCCGCAACCAGTTGCCGGGGCGTTTTACCAACCTCCTTGATGTGGCTGAGGCATGC
CCGACGTTTCTGCACTTCGAGGGTGGCGTACCGTACGTGACCACGAAAACAGAC---TCG
GACAGGGTGCTTGCTCAGTTTGATATGTCTTTGGCAGCAAAACACATGTCAAACACCTTC
CTCGCAGGTCTTGCGCAGTACTACACACAGTACAGTGGCACCATCAACCTGCACTTCATG
TTCACAGGACCCACTGACGCGAAGGCGCGTTACATGATTGCCTACGCCCCACCGGGC---
---ATGGAG---CCGCCCAAGACACCTGAGGCGGCCGCGCACTGCATTCATGCTGAATGG
GACACTGGGTTGAACTCAAAGTTTACTTTTTCCATCCCCTACCTCTCGGCCGCCGATTAC
GCGTACACCGCGTCTGACGTGGCCGAGACCACAAATGTGCAGGGATGGGTCTGCTTGTTT
CAAATTACACATGGCAAGGCCGACGGCGACGCTCTGGTCGTACTGGCTAGTGCTGGTAAA
GACTTTGAGCTAAGGCTGCCGGTGGACGCCCGTGCGGAAACCACTTCTGCGGGCGAGTCA
GCGGATCCTGTCACCACCACTGTTGAAAACTACGGTGGCGAAACACAGATCCAGAGGCGC
CAACACACGGACGTCTCGTTCATTATGGACAGATTTGTGAAAGTGACACCGCAA---AAC
CAAATTAACATTTTGGACCTCATGCAGGTCCCATCACACACTTTGGTGGGAGCGCTCCTA
CGCGCGTCCACTTACTACTTCTCTGACTTGGAGATAGCAGTAAAACACGAGGGAGAC---
CTCACCTGGGTTCCAAATGGAGCGCCTGAAAAGGCGTTGGACAACACCACCAACCCAACT
GCTTACCACAAGGCACCACTCACCCGGCTTGCCCTGCCCTACACTGCGCCCCACCGCGTG
TTGGCAACCGTGTACAACGGTGAGTGCAGGTACAGC---------AGAAATGCTGTGCCC
AACTTGAGAGGTGACCTTCAAGTGTTGGCTCAAAAGGTGGCACGGACG------------
CTGCCTACCTCCTTCAACTACGGTGCCATCAAAGCGACCCGGGTCACCGAGTTGCTTTAC
CGGATGAAGAGGGCCGAAACATACTGTCCAAGGCCCTTGCTG---GCAATCCAC---CCA
ACTGAAGCCAGACACAAACAGAAAATTGTGGCACCGGTGAAACAGACTTTGAATTTTGAC
CTTCTGAAGTTGGCAGGAGACGTTGAGTCCAACCCTGGG------
>ACC63452
------------------------------------------------------ATGAAT
ACAACTGACTGTTTTATCGCT---TTGGTACAGGCTATCAGAGAGATTAAAGCACTTTTC
---CTACCACGCACCACAGGAAAA------ATGGAACTGACACTGTACAACGGTGAGAAG
AAGACCTTTTACTCCAGGCCCAACAACCACGACAACTGCTGGTTGAACGCCATCCTCCAG
TTGTTCAGGTACGTTGAAGAACCATTCTTCGACTGGGTCTACAGTTCGCCTGAGAACCTC
ACGCTTGAAGCCATCAAGCAGTTGGAGGACCTCACAGGGCTTGAACTGCACGAGGGTGGA
CCACCTGCTCTCGTGATCTGGAACATCAAGCACTTGCTCCACACCGGCATTGGCACCGCC
TCGCGACCCAGCGAGGTGTGCATGGTGGATGGTACGGACATGTGCTTGGCTGATTTCCAT
GCAGGCATTTTCCTTAAGGGGCAAGAACACGCTGTGTTCGCGTGTGTCACCTCCAACGGG
TGGTACGCGATTGATGATGAGGACTTCTACCCCTGGACGCCGGACCCATCCGACGTTCTG
GTGTTTGTCCCGTACGATCAAGAACCACTCAACGGGGAATGGAAAGCCAAGGTTCAACGC
AAGCTCAAAGGGGCTGGACAATCCAGTCCAGCGACCGGCTCGCAGAACCAATCTGGCAAT
ACTGGCAGCATAATAAACAACTACTACATGCAGCAGTATCAAAACTCCATGGACACACAG
CTTGGTGACAACGCAATCAGTGGAGGCTCTAACGAGGGCTCCACCGACACAACCTCCACC
CACACAACCAACACCCAGAACAATGACTGGTTCTCCAAACTTGCAAGCTCTGCTTTCAGC
GGTCTTTTCGGCGCTCTTCTCGCTGACAAGAAGACAGAGGAGACCACTCTCCTCGAAGAC
CGCATCCTCACCACCCGTAACGGCCACACCACGTCGACAACCCAGTCAAGCGTTGGAGTC
ACATACGGGTACGCAACAGCTGAGGATTTTGTGAGCGGACCGAACACTTCTGGTCTCGAG
ACCAGAGTTGTGCAGGCAGAACGGTTTTTCAAAACCCACCTCTTCGACTGGGTCACCAGT
GACTCATTCGGACGTTGCCACCTCCTGGAACTCCCGACCGACCACAAAGGTGTCTACGGC
AGCCTGACCGACTCGTATGCATATATGAGGAACGGCTGGGATGTCGAGGTCACCGCGGTT
GGCAACCAGTTCAACGGAGGGTGCCTGCTGGTCGCAATGGTACCAGAGCTTTGTTCTATC
CAAAAGAGGGAACTGTACCAGCTCACACTCTTCCCTCACCAGTTCATCAACCCACGCACG
AACATGACTGCG------CACATTACAGTGCCCTTTGTTGGCGTCAACCGCTACGACCAG
TACAAGGTTCACAAGCCTTGGACCCTTGTGGTTATGGTTGTAGCCCCTCTGACCGTCAAC
---ACTGAAGGTGCCCCTCAGATCAAGGTGTATGCCAACATTGCCCCAACTAACGTGCAC
GTCGCGGGTGAGTTTCCTTCCAAAGAGGGAATATTCCCCGTGGCCTGTAGCGACGGCTAT
GGTGGCCTGGTGACCACGGACCCGAAGACGGCTGACCCCGTTTATGGGAAAGTGTTCAAC
CCCCCCCGCAACCAGTTGCCGGGGCGTTTTACCAACCTCCTTGATGTGGCTGAGGCATGC
CCGACGTTTCTGCACTTCGAGGGTGGCGTACCGTACGTGACCACGAAAACAGAC---TCG
GACAGGGTGCTTGCTCAGTTTGATATGTCTTTGGCAGCAAAACACATGTCAAACACCTTC
CTCGCAGGTCTTGCGCAGTACTACACACAGTACAGTGGCACCATCAACCTGCACTTCATG
TTCACAGGACCCACTGACGCGAAGGCGCGTTACATGATTGCCTACGCCCCACCGGGC---
---ATGGAG---CCGCCCAAGACACCTGAGGCGGCCGCGCACTGCATTCATGCTGAATGG
GACACTGGGTTGAACTCAAAGTTTACTTTTTCCATCCCCTACCTCTCGGCCGCCGATTAC
GCGTACACCGCGTCTGACGTGGCCGAGACCACAAATGTGCAGGGATGGGTCTGCTTGTTT
CAAATTACACATGGCAAGGCCGACGGCGACGCTCTGGTCGTACTGGCTAGTGCTGGTAAA
GACTTTGAGCTAAGGCTGCCGGTGGACGCCCGTGCGGAAACCACTTCTGCGGGCGAGTCA
GCGGATCCTGTCACCACCACTGTTGAAAACTACGGTGGCGAAACACAGATCCAGAGGCGC
CAACACACGGACGTCTCGTTCATTATGGACAGATTTGTGAAAGTGACACCGCAA---AAC
CAAATTAACATTTTGGACCTCATGCAGGTCCCATCACACACTTTGGTGGGAGCGCTCCTA
CGCGCGTCCACTTACTACTTCTCTGACTTGGAGATAGCAGTAAAACACGAGGGAGAC---
CTCACCTGGGTTCCAAATGGAGCGCCTGAAAAGGCGTTGGACAACACCACCAACCCAACT
GCTTACCACAAGGCACCACTCACCCGGCTTGCCCTGCCCTACACTGCGCCCCACCGCGTG
TTGGCAACCGTGTACAACGGTGAGTGCAGGTACAGC---------AGAAATGCTGTGCCC
AACTTGAGAGGTGACCTTCAAGTGTTGGCTCAAAAGGTGGCACGGACG------------
CTGCCTACCTCCTTCAACTACGGTGCCATCAAAGCGACCCGGGTCACCGAGTTGCTTTAC
CGGATGAAGAGGGCCGAAACATACTGTCCAAGGCCCTTGCTG---GCAATCCAC---CCA
ACTGAAGCCAGACACAAACAGAAAATTGTGGCACCGGTGAAACAGACTTTGAATTTTGAC
CTTCTGAAGTTGGCAGGAGACGTTGAGTCCAACCCTGGG------
>ACC63459
------------------------------------------------------ATGAAT
ACAACTGACTGTTTTATCGCT---TTGGTACAGGCTATCAGAGAGATTAAAGCACTTTTC
---CTACCACGCACCACAGGAAAA------ATGGAACTGACACTGTACAACGGTGAGAAG
AAGACCTTTTACTCCAGGCCCAACAACCACGACAACTGCTGGTTGAACGCCATCCTCCAG
TTGTTCAGGTACGTTGAAGAACCATTCTTCGACTGGGTCTACAGTTCGCCTGAGAACCTC
ACGCTTGAAGCCATCAAGCAGTTGGAGGACCTCACAGGGCTTGAACTGCACGAGGGTGGA
CCACCTGCTCTCGTGATCTGGAACATCAAGCACTTGCTCCACACCGGCATTGGCACCGCC
TCGCGACCCAGCGAGGTGTGCATGGTGGATGGTACGGACATGTGCTTGGCTGATTTCCAT
GCAGGCATTTTCCTTAAGGGGCAAGAACACGCTGTGTTCGCGTGTGTCACCTCCAACGGG
TGGTACGCGATTGATGATGAGGACTTCTACCCCTGGACGCCGGACCCATCCGACGTTCTG
GTGTTTGTCCCGTACGATCAAGAACCACTCAACGGGGAATGGAAAGCCAAGGTTCAACGC
AAGCTCAAAGGGGCTGGACAATCCAGTCCAGCGACCGGCTCGCAGAACCAATCTGGCAAT
ACTGGCAGCATAATAAACAACTACTACATGCAGCAGTATCAAAACTCCATGGACACACAG
CTTGGTGACAACGCAATCAGTGGAGGCTCTAACGAGGGCTCCACCGACACAACCTCCACC
CACACAACCAACACCCAGAACAATGACTGGTTCTCCAAACTTGCAAGCTCTGCTTTCAGC
GGTCTTTTCGGCGCTCTTCTCGCCGACAAGAAGACAGAGGAGACCACTCTCCTCGAAGAC
CGCATCCTCACCACCCGTAACGGCCACACCACGTCGACAACCCAGTCAAGCGTTGGAGTC
ACATACGGGTACGCAACAGCTGAGGATTTTGTGAGCGGACCGAACACTTCTGGTCTCGAG
ACCAGAGTTGTGCAGGCAGAACGGTTTTTCAAAACCCACCTCTTCGACTGGGTCACCAGT
GACTCATTCGGACGTTGCCACCTCCTGGAACTCCCGACCGACCACAAAGGTGTCTACGGC
AGCCTGACCGACTCGTATGCATATATGAGGAACGGCTGGGATGTCGAGGTCACCGCGGTT
GGCAACCAGTTCAACGGAGGGTGCCTGCTGGTCGCAATGGTACCAGAGCTTTGTTCTATC
CAAAAGAGGGAACTGTACCAGCTCACACTCTTCCCTCACCAGTTCATCAACCCACGCACG
AACATGACTGCG------CACATTACAGTGCCCTTTGTTGGCGTTAACCGCTACGACCAG
TACAAGGTTCACAAGCCTTGGACCCTTGTGGTTATGGTTGTAGCCCCTCTGACCGTCAAC
---ACTGAAGGTGCCCCTCAGATCAAGGTGTATGCCAACATTGCCCCAACTAACGTGCAC
GTCGCGGGTGAGTTTCCTTCCAAAGAGGGAATATTCCCCGTGGCCTGTAGCGACGGCTAT
GGTGGCCTGGTGACCACGGACCCGAAGACGGCTGACCCCGTTTATGGGAAAGTGTTCAAC
CCCCCCCGCAACCAGTTGCCGGGGCGTTTTACCAACCTCCTTGATGTGGCTGAGGCATGC
CCGACGTTTCTGCACTTCGAGGGTGGCGTACCGTACGTGACCACGAAAACAGAC---TCG
GACAGGGTGCTTGCTCAGTTTGATATGTCTTTGGCAGCAAAACACATGTCAAACACCTTC
CTCGCAGGTCTTGCGCAGTACTACACACAGTACAGTGGCACCATCAACCTGCACTTCATG
TTCACAGGACCCACTGACGCGAAGGCGCGTTACATGATTGCCTACGCCCCACCGGGC---
---ATGGAG---CCGCCCAAGACACCTGAGGCGGCCGCGCACTGCATTCATGCTGAATGG
GACACTGGGTTGAACTCAAAGTTTACTTTTTCCATCCCCTACCTCTCGGCCGCCGATTAC
GCGTACACCGCGTCTGACGTGGCCGAGACCACAAATGTGCAGGGATGGGTCTGCTTGTTT
CAAATTACACATGGCAAGGCCGACGGCGACGCTCTGGTCGTACTGGCTAGTGCTGGTAAA
GACTTTGAGCTAAGGCTGCCGGTGGACGCCCGTGCGGAAACCACTTCTGCGGGCGAGTCA
GCGGATCCTGTCACCACCACTGTTGAAAACTACGGTGGCGAAACACAGATCCAGAGGCGC
CAACACACGGACGTCTCGTTCATTATGGACAGATTTGTGAAAGTGACACCGCAA---AAC
CAAATTAACATTTTGGACCTCATGCAGGTCCCATCACACACTTTGGTGGGAGCGCTCCTA
CGCGCGTCCACTTACTACTTCTCTGACTTGGAGATAGCAGTAAAACACGAGGGAGAC---
CTCACCTGGGTTCCAAATGGAGCGCCTGAAAAGGCGTTGGACAACACCACCAACCCAACT
GCTTACCACAAGGCACCACTCACCCGGCTTGCCCTGCCCTACACTGCGCCCCACCGCGTG
TTGGCAACCGTGTACAACGGTGAGTGCAGGTACAGC---------AGAAATGCTGTGCCC
AACTTGAGAGGTGACCTTCAAGTGTTGGCTCAAAAGGTGGCACGGACG------------
CTGCCTACCTCCTTCAACTACGGTGCCATCAAAGCGACCCGGGTCACCGAGTTGCTTTAC
CGGATGAAGAGGGCCGAAACATACTGTCCAAGGCCCTTGCTG---GCAATCCAC---CCA
ACTGAAGCCAGACACAAACAGAAAATTGTGGCACCGGTGAAACAGACTTTGAATTTTGAC
CTTCTGAAGTTGGCAGGAGACGTTGAGTCCAACCCTGGG------
>ACC63458
------------------------------------------------------ATGAAT
ACAACTGACTGTTTTATCGCT---TTGGTACAGGCTATCAGAGAGATTAAAGCACTTTTC
---CTACCACGCACCACAGGAAAA------ATGGAACTGACACTGTACAACGGTGAGAAG
AAGACCTTTTACTCCAGGCCCAACAACCACGACAACTGCTGGTTGAACGCCATCCTCCAG
TTGTTCAGGTACGTTGAAGAACCATTCTTCGACTGGGTCTACAGTTCGCCTGAGAACCTC
ACGCTTGAAGCCATCAAGCAGTTGGAGGACCTCACAGGGCTTGAACTGCACGAGGGTGGA
CCACCTGCTCTCGTGATCTGGAACATCAAGCACTTGCTCCACACCGGCATTGGCACCGCC
TCGCGACCCAGCGAGGTGTGCATGGTGGATGGTACGGACATGTGCTTGGCTGATTTCCAT
GCAGGCATTTTCCTTAAGGGGCAAGAACACGCTGTGTTCGCGTGTGTCACCTCCAACGGG
TGGTACGCGATTGATGATGAGGACTTCTACCCCTGGACGCCGGACCCATCCGACGTTCTG
GTGTTTGTCCCGTACGATCAAGAACCACTCAACGGGGAATGGAAAGCCAAGGTTCAACGC
AAGCTCAAAGGGGCTGGACAATCCAGTCCAGCGACCGGCTCGCAGAACCAATCTGGCAAT
ACTGGCAGCATAATAAACAACTACTACATGCAGCAGTATCAAAACTCCATGGACACACAG
CTTGGTGACAACGCAATCAGTGGAGGCTCTAACGAGGGCTCCACCGACACAACCTCCACC
CACACAACCAACACCCAGAACAATGACTGGTTCTCCAAACTTGCAAGCTCTGCTTTCAGC
GGTCTTTTCGGCGCTCTTCTCGCCGACAAGAAGACAGAGGAGACCACTCTCCTCGAAGAC
CGCATCCTCACCACCCGTAACGGCCACACCACGTCGACAACCCAGTCAAGCGTTGGAGTC
ACATACGGGTACGCAACAGCTGAGGATTTTGTGAGCGGACCGAACACTTCTGGTCTCGAG
ACCAGAGTTGTGCAGGCAGAACGGTTTTTCAAAACCCACCTCTTCGACTGGGTCACCAGT
GACTCATTCGGACGTTGCCACCTCCTGGAACTCCCGACCGACCACAAAGGTGTCTACGGC
AGCCTGACCGACTCGTATGCATATATGAGGAACGGCTGGGATGTCGAGGTCACCGCGGTT
GGCAACCAGTTCAACGGAGGGTGCCTGCTGGTCGCAATGGTACCAGAGCTTTGTTCTATC
CAAAAGAGGGAACTGTACCAGCTCACACTCTTCCCTCACCAGTTCATCAACCCACGCACG
AACATGACTGCG------CACATTACAGTGCCCTTTGTTGGCGTTAACCGCTACGACCAG
TACAAGGTTCACAAGCCTTGGACCCTTGTGGTTATGGTTGTAGCCCCTCTGACCGTCAAC
---ACTGAAGGTGCCCCTCAGATCAAGGTGTATGCCAACATTGCCCCAACTAACGTGCAC
GTCGCGGGTGAGTTTCCTTCCAAAGAGGGAATATTCCCCGTGGCCTGTAGCGACGGCTAT
GGTGGCCTGGTGACCACGGACCCGAAGACGGCTGACCCCGTTTATGGGAAAGTGTTCAAC
CCCCCCCGCAACCAGTTGCCGGGGCGTTTTACCAACCTCCTTGATGTGGCTGAGGCATGC
CCGACGTTTCTGCACTTCGAGGGTGACGTACCGTACGTGACCACGAAAACAGAC---TCG
GACAGGGTGCTTGCTCAGTTTGATATGTCTTTGGCAGCAAAACACATGTCAAACACCTTC
CTCGCAGGTCTTGCGCAGTACTACACACAGTACAGTGGCACCATCAACCTGCACTTCATG
TTCACAGGACCCACTGACGCGAAGGCGCGTTACATGATTGCCTACGCCCCACCGGGC---
---ATGGAG---CCGCCCAAGACACCTGAGGCGGCCGCGCACTGCATTCATGCTGAATGG
GACACTGGGTTGAACTCAAAGTTTACTTTTTCCATCCCCTACCTCTCGGCCGCCGATTAC
GCGTACACCGCGTCTGACGTGGCCGAGACCACAAATGTGCAGGGATGGGTCTGCTTGTTT
CAAATTACACATGGCAAGGCCGACGGCGACGCTCTGGTCGTACTGGCTAGTGCTGGTAAA
GACTTTGAGCTAAGGCTGCCGGTGGACGCCCGTGCGGAAACCACTTCTGCGGGCGAGTCA
GCGGATCCTGTCACCACCACTGTTGAAAACTACGGTGGCGAAACACAGATCCAGAGGCGC
CAACACACGGACGTCTCGTTCATTATGGACAGATTTGTGAAAGTGACACCGCAA---AAC
CAAATTAACATTTTGGACCTCATGCAGGTCCCATCACACACTTTGGTGGGAGCGCTCCTA
CGCGCGTCCACTTACTACTTCTCTGACTTGGAGATAGCAGTAAAACACGAGGGAGAC---
CTCACCTGGGTTCCAAATGGAGCGCCTGAAAAGGCGTTGGACAACACCACCAACCCAACT
GCTTACCACAAGGCACCACTCACCCGGCTTGCCCTGCCCTACACTGCGCCCCACCGCGTG
TTGGCAACCGTGTACAACGGTGAGTGCAGGTACAGC---------AGAAATGCTGTGCCC
AACTTGAGAGGTGACCTTCAAGTGTTGGCTCAAAAGGTGGCACGGACG------------
CTGCCTACCTCCTTCAACTACGGTGCCATCAAAGCGACCCGGGTCACCGAGTTGCTTTAC
CGGATGAAGAGGGCCGAAACATACTGTCCAAGGCCCTTGCTG---GCAATCCAC---CCA
ACTGAAGCCAGACACAAACAGAAAATTGTGGCACCGGTGAAACAGACTTTGAATTTTGAC
CTTCTGAAGTTGGCAGGAGACGTTGAGTCCAACCCTGGG------
>ABM66095
------------------------------------------------------ATGAAT
ACAACTGATTGCTTTGTCGCT---CTGATCCACATATTTAGAGAGATTAAGGCACTGTTT
---CTTTCACGGACACAAGGAAAG------ATGGAATTCACACTTCACAACGGTGAGAAG
AAGACCTTTTACTCCAGACCCAACAACCATGACAACTGCTGGCTGAACACTATCCTCCAG
TTGTTCAGGTATGTCGATGAGCCTTTCTTCGACTGGGTCTACGACTCGCCTGAAAACCTC
ACTCTCGAGGCGATTAAGCAGTTGGAGGAAGTTACTGGTCTTGAGCTGCATGAGGGTGGA
CCACCCGCCCTTGTCATCTGGAACATCAAGCATTTGCTCCACACCGGAGTCGGTACCGCT
TCGCGCCCTAGCGAAGTGTGTATGGTAGACGGCACGGACATGTGTTTGGCTGATTCCCAT
GCTGGCATTTTCTTGAAAGGACAAGAACATGCTGTGTTTGCCTGTGTCACCTCCAACGGG
TGGTACGCGATCGATGATGAGGACTTTTACCCCTGGACACCGGATCCGTCCGATGTTCTG
GTGTTTGTTCCGTACGACCAAGAACCGCTCAACGGCGAGTGGAAAGCAAAGGTTCAGAAG
CGGCTCAAGGGAGCCGGGCAATCCAGTCCGGCGACCGGGTCGCAGAACCAGTCAGGCAAT
ACTGGAAGCATCATTAACAACTACTACATGCAGCAGTACCAGAACTCCATGGACACGCAA
CTTGGAGATAACGCTATCAGCGGAGGCTCCAACGAGGGTTCCACGGACACCACGTCCACA
CACACAAACAACACCCAAAACAATGATTGGTTCTCACGCTTGGCCAGCTCGGCCTTTAGC
GGACTGTTTGGTGCTCTTTTGGCTGACAAGAAAACGGAGGAGACAACTCTGCTTGAAGAC
CGCATTCTCACCACCAGAAATGGCCACACGACGTCGACGACACAGTCGAGTGTTGGCGTA
ACATATGGTTACGCTGTGGCTGAGGACGCGGTATCTGGGCCTAACACCTCAGGCCTGGAG
ACCCGCGTGACACAGGCTGAACGGTTCTTCAAGAAACACCTGTTTGACTGGACGCCGGAT
TTGTCATTTGGACACTGTCACTACTTGGAACTCCCCTCTGAACACAAGGGCGTGTTTGGC
AGCCTCATGAGCTCTTATGCTTACATGAGGAACGGGTGGGACATTGAGGTGACCGCTGTT
GGAAATCAGTTCAATGGTGGTTGTCTCCTCGTCGCACTCGTGCCGGAGCTGAAAGAGCTC
GACACGCGGCAGAAGTATCAGTTAACCCTCTTCCCACACCAGTTCATTAACCCGCGCACT
AACATGACGGCT------CACATTAACGTGCCGTACGTGGGTGTCAACAGGTACGACCAG
TACGAGCTCCACAAACCGTGGACGCTTGTGGTGATGGTGGTGGCCCCGCTTACCGTCAAA
---ACTGGTGGTTCTGAACAGATCAAGGTCTACATGAATGCAGCGCCGACCTACGTGCAC
GTGGCAGGAGAACTGCCCTCGAAAGAGGGGATAGTTCCTGTGGCGTGTGTGGACGGTTAC
GGCAACATGGTAACCACGGACCCGAAGACGGCTGACCCCGTCTACGGGAAAGTGTCTAAC
CCCCCCAGAACAAGCTTCCCTGGGCGCTTCACAAACTTCCTTGATGTAGCGGAGGCGTGT
CCAACCTTCCTCCGCTTC---GGAGAAGTACCATTTGTGAAGACGGTGAACTCT---GGT
GACCGCTTGCTTGCCAAGTTTGACGTGTCCCTCGCTGCGGGGCACATGTCCAACACCTAC
TTGGCAGGTTTGGCGCAGTACTACACACAGTACAGCGGCACTATGAATATCCACTTCATG
TTCACCGGACCCACGGATGCCAAAGCCCGCTACATGGTGGCTTACATACCTCCTGGT---
---ATGACG---CCGCCAACGGACCCGGAGCGGGCTGCACACTGCATTCATTCTGAGTGG
GACACTGGACTCAATTCTAAATTTACCTTTTCTATCCCTTACCTTTCTGCTGCAGACTAT
GCTTACACTGCTTCTGACGTGGCTGAGACCACGAGTGTGCAGGGATGGGTGTGTATTTAC
CAGATCACCCACGGAAAAGCTGAAGGTGACGCGCTGGTCGTGTCCGTCAGCGCTGGCAAG
GACTTTGAGTTTCGACTGCCGGTGGATGCCCGCCAACAGACTACCACCACTGGCGAGTCC
GCGGACCCAGTCACCACCACGGTTGAGAACTACGGAGGAGAGACCCAGACGGCCCGACGG
CTTCACACTGATGTCGCCTTCGTTCTCGACAGGTTCGTGAAACTCACCCAGCCC---AAG
AGCACCCAAACCCTTGATCTCATGCAGATCCCCTCACACACACTGGTCGGGGCGCTTCTC
CGGTCTGCGACGTACTACTTCTCAGACCTGGAGGTTGCGCTCGTCCACACAGGACCG---
GTCACGTGGGTGCCCAATGGTGCGCCCAAGACCGCCTTGAACAACCACACCAACCCGACT
GCTTACCAGAAGCAGCCTATCACCCGCTTGGCACTCCCCTACACCGCTCCCCACCGTGTG
CTGTCAACAGTGTACAACGGGAAGACAACGTACGGA---------------GAAGAATCC
TCGCGGCGTGGTGATCTCGCCGCCCTTGCACGCAGAGTGAACAACCGG------------
CTGCCCACTTCCTTCAACTACGGCGCTGTGAAGGCCGACACCATCACGGAGCTGTTGATC
CGCATGAAGCGTGCGGAAACATACTGCCCCAGGCCCTTGCTG---GCTCTTGAC---ACC
ACACAAGACCGCCGTAAACAGAAGATCATTGCACCTGAGAAACAGACTTTGAACTTTGAC
CTACTCAAGTTGGCAGGAGACGTGGAGTCCAACCCTGGG------
>ABM66096
------------------------------------------------------ATGAAA
ACGACTGATTGTTTTATCGCT---TTGTTGTACGCTTTTAGAGAGATCAAAACACTGTTT
---CTTTCACGTACACAAGGCAAG------ATGGAATTCACACTTCACAACGGTGAGAAG
AAGACTTTCTACTCCAGGCCCAACAACCACGACAACTGCTGGTTGAACACCATCCTCCAG
TTGTTTAGGTACGTCGATGAACCTTTCTTCGACTGGGTCTACGACTCGCCCGAGAATCTC
ACACTTGATGCCATCAAACAACTGGAAGAAATTACTGGTCTTGAGCTGCACGAGGGTGGA
CCACCCGCTCTCGTTATTTGGAACATCAAACACCTGCTCCACACCGGAATCGGCACCGCT
TCGCGACCCAGCGAAGTGTGCATGGTAGACGGGACGGACATGTGTTTGGCTGACTTCCAT
GCTGGCATTTTCCTGAAAGGACAGGAACACGCTGTGTTTGCCTGCGTCACCTCCAATGGG
TGGTACGCGATTGACGACGAAGACTTTTACCCCTGGACGCCGGACCCGTCCGACGTTCTG
GTGTTTGTCCCGTACGATCAAGAACCACTCAACGGAGAATGGAAAGCAAAGGTTCAGAAA
CGGCTCAAAGGAGCCGGGCAATCCAGCCCGGCGACTGGGTCACAGAACCAGTCAGGCAAC
ACTGGAAGCATCATCAACAACTACTACATGCAGCAGTACCAGAACTCCATGGACACACAA
CTTGGAGACAACGCTATTAGCGGAGGCTCCAACGAAGGTTCCACGGACACCACCTCCACA
CACACAAACAACACCCAAAACAACGATTGGTTCTCGCGCCTGGCTAGTTCCGCCTTCAGC
GGACTGTTCGGCGCGCTTCTGGCTGACAAGAAAACGGAAGAAACAACTCTGCTTGAAGAC
CGCATCCTCACCACCAGGAACGGCCACACGACGTCGACGACACAGTCGAGCGTTGGCGTG
ACATACGGTTACGCTGTGGCTGAGGACGCGGTATCAGGACCTAACACCTCAGGTCTGGAG
ACCCGTGTTCAACAGGCGGAACGGTTCTTCAAAAAACACTTGTTTGACTGGACACCGAAT
TTGGCATTTGGACACTGTCACTACCTGGAACTCCCCACTGAACACAAAGGTGTGTACGGC
AGTCTCATGGACTCGTACGCCTACATGAGAAACGGGTGGGACATAGAGGTGACTGCTGTT
GGAAACCAGTTCAACGGCGGTTGTCTCCTTGTCGCACTTGTGCCAGAGCTGAAGAGCCTT
GACACGCGGCAGAAGTACCAGCTGACCCTTTTCCCCCATCAGTTCATCAACCCACGCACC
AACATGACGGCC------CACATCAACGTGCCCTTTGTGGGTGTTAACAGGTATGACCAG
TACATGCTCCACAAACCGTGGACGCTTGTTGTGATGGTGGTGGCCCCACTCACCGTCAAG
---ACTGGTGGTTCTGAACAGATCAAGGTCTACATGAATGCAGCACCGACCTACGTGCAC
GTGGCAGGGGAGCTCCCCTCGAAAGAGGGGATAGTTCCCGTTGCGTGTGCGGACGGTTAC
GGTAACATGGTGACCACGGACCCGAAGACTGCCGACCCAGTGTACGGGAAAGTGTTCAAC
CCCCCCCGGACGAATCTCCCCGGGCGCTTCACAAACTTCCTTGATGTCGCGGAGGCGTGT
CCAACCTTCCTCCGCTTC---GGAGAAGTACCATTTGTGAAGACGGTGAACTCT---GGT
GACCGTTTGCTAGCCAAGTTTGATGTGTCGCTCGCTGCGGGCCACATGTCCAACACCTAC
TTGGCTGGTCTGGCGCAGTACTACACACAGTACAGTGGTACCATGAATGTTCACTTCATG
TTCACCGGGCCCACGGATGCCAAGGCCCGGTACATGGTGGCCTACATTCCTCCCGGC---
---ATGACA---CCGCCCACGGACCCTGAGCGCGCCGCCCACTGCATCCACTCTGAGTGG
GACACTGGTCTAAACTCCAAATTCACCTTTTCCATACCCTACCTCTCTGCTGCTGACTAC
GCATACACCGCTTCTGACACGGCGGAGACCACAAGTGTGCAAGGATGGGTGTGCATCTAC
CAGATCACCCACGGCAAGGCTGAAGGAGACGCACTGGTCGTTTCTGTCAGCGCCGGCAAA
GACTTTGAGTTTCGCCTGCCCGTTGACGCGCGCCGGCAAACCACCACTACCGGCGAGTCA
GCAGACCCGGTAACAACCACGGTCGAGAACTACGGAGGAGAAACTCAGACAGCCAGGCGG
CTTCACACCGACGTTGCCTTTGTTCTTGACAGGTTTGTGAAACTCACTGCACCC---AAG
AACATCCAGACCCTTGACCTTATGCAAATTCCCTCACACACGCTGGTTGGAGCACTGCTG
CGGTCTGCGACGTACTACTTCTCGGACCTAGAGGTTGCGATTGTCCACACAGGCCCA---
ATCACCTGGGTGCCCAACGGCTCGCCCAAGGATGCCCTAGACAACCAGACCAACCCAACT
GCTTACCAGAAGCAACCTGTCACCCGCCTGGCGCTCCCCTACACCGCCCCCCACCGTGTG
CTGGCGACAGTGTACAACGGGAAGACGACGTACGGG---------------GAAACAACC
GAGCGGCGTGGCGATATGGCGGCCCTTGCACAAAGATTGAGTGGGCGG------------
TTGCCCACCTCATTTAACTACGGCGCTGTAAAGGCTGAAACCATCACTGAGCTTTTGATT
CGCATGAAACGTGCGGAGACATACTGCCCTAGGCCTTTGCTA---GCTCTTGAC---ACC
ACCCAGGACCGCCGAAAACAGGAGATCATTGCACCTGAAAAGCAGATGATGAACTTTGAC
CTGCTCAAGTTGGCAGGAGACGTCGAGTCCAACCCTGGG------
>AAT01694
------------------------------------------------------ATGAAC
ACAACTAATTGTTTTATCGCT---TTGGTATACCTTATCAGAGAGATTAAGACACTTTTC
---CGTTCAAGAACTACAGGAAAG------ATGGAATTCACACTGCATAACGGTGAAAAG
AAAACTTTCTACTCCAGGCCCAATAACCACGACAACTGCTGGTTGAACACCATCCTCCAG
TTGTTTAGGTACGTCGATGAACCTTTCTTCGACTGGGTCTATAACTCGCCCGAGAATCTT
ACGCTTGATGCTATCAAGCAGTTGGAAAACTTCACCGGGCTTGAGTTGCACGAGGGCGGA
CCACCTGCCCTTGTGATCTGGAACATCAAACACTTGCTCCAAACCGGTATCGGTACCGCC
TCGCGACCCAGCGAGGTGTGTATGGTAGACGGCACGGACATGTGTCTTGCTGATTTCCAC
GCAGGCATTTTCATGAAAGGACAGGAACACGCAGTGTTCGCGTGTGTCACCTCAGACGGG
TGGTACGCGATTGACGACGAGGACTTTTACCCGTGGACGCCTGACCCATCGGACGTCTTG
GTATTTGTCCCGTACGATCAAGAACCACTAAATGGGGACTGGAAAACACTGGTTCAGAGG
AAGCTCAAGGGTGCTGGGCAGTCCAGCCCAGCAACCGGCTCGCAGAACCAGTCTGGCAAC
ACTGGCAGCATAATTAACAACTACTACATGCAGCAATACCAGAACTCCATGGACACACAG
CTTGGTGACAACGCCATCAGTGGAGGCTCCAACGAGGGCTCCACGGACACAACTTCAACA
CACACAACCAACACCCAAAACAACGACTGGTTTTCAAAACTTGCCAGTTCGGCTTTTACC
GGTCTGTTCGGTGCACTTCTCGCCGACAAGAAGACGGAAGAGACTACGCTTCTGGAAGAC
CGTATCCTCACTACCCGCAACGGGCACACCACTTCGACCACCCAGTCGAGTGTGGGAGTC
ACGTACGGGTACTCCACTGAGGAAGATCACGTTGCTGGGCCCAACACATCGGGCTTGGAG
ACGCGGGTGGTGCAGGCAGAGAGATTTTTCAAGAAGTTTCTGTTTGACTGGACAACGGAC
AAACCTTTTGGACACTTGACAAAACTGGAGCTCCCCACCGACCACCACGGTGTCTTCGGG
CACCTGGTGGACTCATACGCATATATGAGGAACGGCTGGGATGTTGAGGTATCTGCCGTC
GGCAACCAGTTCAACGGCGGGTGCCTTCTGGTGGCCATGGTGCCAGAGTGGAAGGAATTT
GACACACGTGAAAAATACCAGCTTACTCTTTTCCCACACCAGTTTATTAGCCCCAGAACT
AACATGACTGCC------CACATCACGGTACCGTATCTTGGTGTGAACAGGTACGATCAG
TACAAGAAACACAAACCCTGGACACTGGTTGTCATGGTATTATCACCCCTCACGGTCAGC
---AACACTGCCGCAACACAAATCAAGGTCTACGCCAACATTGCCCCAACCTACGTTCAC
GTGGCTGGAGAGCTACCCTCGAAAGAGGGGATTTTCCCAGTTGCATGCGCAGACGGTTAT
GGAGGACTGGTGACAACAGACCCGAAAACAGCTGACCCTGTTTACGGTAAGGTGTATAAC
CCGCCCAGGACCAACTACCCCGGGCGCTTTACAAACCTATTGGACGTGGCCGAAGCATGT
CCCACCTTCCTTTGTTTCGACGATGGGAAACCGTACGTCGTTACGCGGACAGAC---GAC
ACCCGTCTTTTGGCCAAGTTTGATGTCTCCCTTGCCGCAAAACACATGTCCAACACATAC
CTATCAGGGATTGCACAGTACTACACACAGTACTCTGGTACTATCAACCTGCACTTCATG
TTCACAGGCTCCACTGACTCAAAAGCCCGCTACATGGTGGCTTACATCCCGCCTGGG---
---GTGGAGACGCCGCCGGACACACCTGAAGAAGCTGCTCACTGCATTCATGCTGAGTGG
GACACAGGACTGAATTCCAAATTCACCTTTTCAATCCCTTACGTGTCTGCCGCGGATTAC
GCGTACACCGCGTCTGATACGGCAGAGACAACCAATGTACAGGGATGGGTCTGTGTTTAC
CAAATTACACACGGGAAGGCTGAAAATGACACCTTGGTAGTGTCGGCTAGCGCCGGCAAA
GACTTTGAGTTGCGCCTCCCAATTGACCCCCGGCCACAAACCACTGCTACTGGGGAGTCC
GCAGACCCTGTCACCACCACCGTGGAGAACTACGGCGGTGAGACACAAGTCCAGAGACGC
CACCACACGGACGTCGGCTTCATCATGGACCGATTTGTGAAGATAAACAGCCTG---AGC
CCCACACATGTCATTGACCTCATGCACACCCACAAACACGGGATCGTGGGTGCGTTACTT
CGTGCAGCCACGTACTACTTCTCCGACTTGGAGATTGTTGTGCGGCACGATGGTAAT---
CTGACCTGGGTGCCCAACGGTGCCCCCGAGGCAGCCCTGTCAAACACCAGCAACCCCACT
GCCTACAACAAGGCACCGTTCACGAGACTTGCTCTCCCTTACACTGCGCCACACCGCGTG
TTGGCAACTGTGTACAACGGGACAAGCAAGTACTCC---------------GCGAGCGGT
TCGAGACGAGGCGATCTGGGGTCCCTCGCGACGCGAGTCGCGACACAA------------
CTTCCTGCTTCCTTTAACTACGGTGCAATCAAGGCACAGGCCATCCACGAGCTTCTCGTG
CGCATGAAACGGGCCGAGCTCTACTGTCCCAGGCCACTTCTA---GCAATAGAGGTGTCT
TCGCAAGACAGGTACAAGCAAAAGATTATTGCGCCCGCAAAACAGCTCTTGAACTTTGAC
CTACTTAAGTTGGCGGGTGACGTTGAGTCCAACCCTGGA------
>AAT01695
------------------------------------------------------ATGAAC
ACAACCAACTGTTTTATCGCT---TTGGTACACGCTATCAGAGAGATCAGAGCATTTTTC
---CTTTCACGAGCTACAGGAAAG------ATGGAATTCACGCTGTACAACGGCGAGAGG
AAGACTTTTTACTCCAGGCCCAACAACCACGACAACTGTTGGTTGAACACCATCCTCCAG
TTGTTTAGGTATGTCGACGAACCTTTCTTCGACTGGGTCTACAACTCGCCTGAGAACCTC
ACACTAGCAGCCATCAAACAGCTGGAGGAACTCACAGGGCTTGAGTTGCACGAGGGCGGA
CCACCTGCTCTCGTGATCTGGAACATCAAACACTTGCTCCAAACCGGCATTGGTACCGCC
TCGCGACCCAGCGAGGTGTGTATGGTTGACGGCACGGACATGTGTCTGGCTGATTTCCAT
GCAGGCATTTTCCTGAAAGGACAGGAACACGCCGTGTTTGCGTGTGTCACCTCCAACGGG
TGGTACGCGATCGATGACGAGGACTTTTACCCCTGGACGCCGGACCCGTCCGATGTCCTG
GTGTTTGTTCCGTACGATCAAGAGCCACTCAACGGAGGATGGAAAGCCAACGTTCAGCGA
AAGCTCAAGGGAGCTGGGCAATCCAGCCCAGCAACCGGCTCGCAGAACCAGTCTGGCAAC
ACTGGCAGCATAATCAACAACTACTACATGCAACAGTACCAGAACTCCATGGACACACAG
CTTGGTGACAACGCCATCAGCGGAGGCTCCAACGAGGGCTCCACGGACACAACCTCAACA
CACACAACCAACACTCAAAACAACGACTGGTTTTCAAAACTTGCCAGTTCAGCTTTCACC
GGTCTGTTCGGCGCACTGCTCGCCGACAAGAAGACGGAAGAGACCACACTTCTGGAAGAC
CGCATCCTCACCACCCGCAACGGGCACACCACTTCGACTACCCAATCGAGTGTGGGAGTC
ACGTACGGGTACTCCACCGAGGAAGACCACGTTGCTGGGCCCAACACATCGGGCTTGGAG
ACGCGGGTGGTGCAGGCAGAGAGATTTTTTAAGAAGTTTCTGTTTGATTGGACAACGGAC
AAACCTTTTGGACATCTGGAAAAGCTGGAGCTCCCCACCGACCACCACGGCGTTTTCGGA
CACCTGGTGGACTCATACGCGTACATGAGAAACGGCTGGGATGTTGAGGTGTCTGCCGTT
GGCAACCAGTTCAACGGCGGGTGCCTTCTGGTGGCCATGGTGCCAGAGTGGAAAGAATTT
GACAAACGTGAGAAATACCAGCTTACCCTCTTCCCACACCAGTTCATTAGCCCCAGAACT
AACATGACTGCC------CACATCACGGTTCCGTATCTTGGTGTGAACAGGTATGATCAG
TACAAAAAGCACAAGCCCTGGACGCTGGTCATTATGGTAGTGTCGCCCCTCACGGTCAGC
---AACACTGCCGCGACACAAATTAAGGTCTATGCCAACATTGCCCCAACCTACGTTCAC
GTGGCTGGAGAACTCCCCTCGAAAGAGGGGATTTTCCCGGTTGCGTGTTCGGACGGTTAT
GGAGGACTGGTGACAACAGACCCGAAAACAGCTGACCCTGTCTACGGTAAGGTGTACAAC
CCGCCCAGGACCAACTACCCTGGACGCTTCACAAACCTGTTGGACGTGGCCGAAGCATGT
CCCACTTTCCTCTGTTTCGACGACGGGAAACCGTACGTCGTTACGCGGACAGAC---GAC
ACCCGACTTTTGGCCAAGTTTGACGTCTCCCTTGCCGCAAAACACATGTCCAACACATAC
CTATCAGGGATTGCACAGTACTACACACAGTACTCTGGTACCATCAACCTGCACTTCATG
TTCACAGGCTCTACTGACTCAAAAGCCCGCTACATGGTGGCTTACATCCCACCTGGG---
---GTGGAGACGCCACCGGAAACACCTGAAGGGGCCGCTCACTGCATCCACGCTGAATGG
GACACAGGACTGAACTCCAAATTCACCTTTTCAATCCCGTACGTGTCCGCCGCGGATTAC
GCGTACACCGCGTCTGACACGGCAGAAACAACCAACGTACAGGGATGGGTCTGTATTTAC
CAAATTACACACGGGAAGGCTGAAGGTGACACCTTGGTTGTGTCGGCTAGCGCCGGCAAA
GACTTTGAGTTACGCCTCCCGATTGACCCCCGGTCACAAACCACCGCTACCGGGGAGTCT
GCAGACCCTGTCACCACCACCGTGGAGAACTACGGCGGTGAGACACAAGTCCAGAGACGT
CACCACACGGACGTCAGTTTCATCATGGACAGATTTGTGAAGATAAAAAGCTTG---AAC
CCCACACACGTCATTGACCTCATGCAGACCCACCAACACGGGCTGGTGGGTGCGTTGTTG
CGTGCAGCCACGTACTACTTCTCCGACTTGGAGATTGTTGTGCGGCACGATGGCAAT---
CTGACCTGGGTGCCCAACGGTGCCCCCGAGGCAGCCCTGTCAAACACCGGCAACCCCACT
GCCTACAACAAGGCACCGTTCACGAGGCTTGCTCTCCCTTACACTGCGCCACACCGCGTG
TTGGCAACTGTGTACAACGGGACGAACAAGTACTCC------------GCGAGCGGTTCG
GGAGTGCGAGGCGATTCGGGGTCTCTCGCGCCGCGAGTCGCGAGACAA------------
CTTCCTGCTTCTTTCAACTACGGTGCAATTAAGGCCGAGACCATCCACGAGCTTCTCGTG
CGCATGAAACGGGCTGAGCTCTACTGCCCCAGGCCACTGCTG---GCAATAGAGGTGTCT
TCGCAAGACAGGCACAAGCAAAAGATCATTGCACCCGGAAAACAGCTGCTGAACTTTGAC
TTACTCAAGTTGGCAGGTGACGTTGAGTCCAACCCTGGA------
>AAT01696
------------------------------------------------------ATGAGC
ACAACTGACTGTCTTATCGCT---TTGGTACACGTTATCAGAGAGATCAGGGCACTTTTT
---CTACCACGAACCACAGGAAAG------ATGGAATTCACACTGTACAACGGTGAGAGA
AAAGTGTTTTACTCCAGACCCAACAGCCACGACAACTGTTGGTTGAACACCATCCTTCAG
TTGTTCAGGTACGTTGATGAACCTTTCTTCGACTGGGTCTACAACTCGCCCGAGAACCTC
ACACTTGAAGCCATTGAGCAGTTAGAGGAACTCACAGGGCTGGAGTTACGCGAGGGCGGA
CCACCTGCCCTCGTAGTCTGGAACATCAAGCACCTGCTCCAAACTGGCATCGGTACCGCC
TCGCGGCCCAGCGAGGTGTGTATGGTGGACGGTACGGACATGTGTCTTGCTGACTTCCAC
GCAGGCATTTTCATGAAAGGACAGGAACACGCTGTGTTTGCGTGTGTCACCTCCAATGGG
TGGTACGCGATTGACGACGAGGACTTCTACCCATGGACACCGGACCCGTCCGATGTCTTG
GTGTTTGTCCCGTACGATCAAGAACCACTCAACGGAGAATGGAAAACTAAAGTTCAGCAG
AAGCTTAAGGGAGCCGGGCAATCCAGCCCGGTGACCGGCTCACAGAACCAATCTGGCAAC
ACTGGCAGCATAATTAACAACTATTATATGCAGCAGTACCAAAACTCCATGGACACACAA
CTTGGCGACAACGCCATCAGCGGGGGCTCCAACGAGGGCTCCACGGACACAACTTCCACC
CACACAACCAACACACAGAACAATGACTGGTTTTCCAAGCTTGCCAGCTCTGCCTTCAGT
GGTCTTTTCGGCGCCCTTCTCGCCGATAAGAAAACGGAAGAAACAACACTTCTGGAGGAC
CGCATCCTCACCACCCGCAACGGGCACACCACCTCGACCACCCAGTCGAGTGTGGGTGTC
ACGTACGGGTACTCCACCGCGGAGGACCACGTTGCTGGGCCCAACACATCGGGTTTGGAG
ACGCGGGTGATACAGGCAGAGAGATACTTCAAGAAGTTTCTGTTTGAGTGGACACCGGAA
AAGCCTTTTGGATACTTGGAAAAACTGGAGCTTCCCACTGTCCACCACGGCGTTTTCGGA
CACCTGGTAGACTCGTATGCTTATATGAGAAATGGCTGGGATGTTGAGGTGTCTGCTGTT
GGCAACCAGTTCAACGGCGGATGTCTCCTGGTGGCTATGGTACCAGAGTGGAAAGAATTT
GACGCACGGGAGAAATACCAGCTTACCCTTTTCCCACATCAGTTCATCAGCCCCAGAACC
AACATGACTGCC------CACATCACGGTCCCGTACCTTGGTGTGAACAGGTATGATCAG
TACAAAAACCACAAGCCCTGGACACTGGTTGTCATGGTTGTGTCGCCACTTACGGTTAAC
---GCCACGAGTGCAACACAAATCAAGGTCTACGCCAACATTGCTCCAACTTACGTTCAC
GTGGCTGGAGAACTCCCCTCGAAAGAGGGGATTTTCCCGGTCGCATGTGCGGACGGTTAC
GGAGGACTGGTGACGACAGATCCGAAGACAGCTGACCCCGCGTACGGCAAGGTGTACAAC
CCGCCCAGAACCAACTATCCTGGGCGCTTCACAAACCTATTGGACGTGGCCGAGGCGTGT
CCCACCTTCCTCTGCTTCGACGGCGGGAGACCGTACGTCGTTACGCAGGCGGGT---AGC
AACCGCCTCCTGGCCAAATTTGATGTTTCCCTTGCCGCAAAGCATATGTCTAACACATAC
TTGTCAGGGCTTGCACAGTACTTCACACAGTACTCTGGCACCATCAACCTGCACTTCATG
TTCACAGGCTCCACTGACTCAAAAGCCCGCTACATGGTGGCCTACGTACCGCCTGGG---
---GTGGAGACACCACCGGAAACACCCGAGAAGGCCGCCCACTGCATTCACGCTGAATGG
GACACAGGACTGAACTCCAAATTCACATTCTCAATCCCGTACGTGTCCGCTGCAGACTAT
GCGTACACTGCGTCTGACACGGCAGAAACAACCAACGTACAGGGATGGGTCTGCATCTAC
CAAATTACACACGGGAAGGCCGAAGACGACACTCTGGTTGTGTCGGTCAGTGCCGGCAAG
GATTTCGAGCTACGCCTCCCGATTGACCCCCGTTCACAGACCACTTCTACCGGGGAGTCA
GCAGACCCTGTTACCACCACCGTAGAGAACTACGGCGGTGAGACACAAGTCCAGAGGCGT
CACCACACGGACGTCGGTTTCATCATGGACAGATTTGTGAAGATAAACAGTCCA---AAA
CCAACACATGTCATTGACCTCATGCAGACCCACCAACACGGCTTGGTGGGTGCGTTGCTG
CGTGCAGCCACGTACTACTTCTCCGACCTGGAGATTGTTGTGCAGCACGACGGCAAC---
CTGACCTGGGTGCCCAACGGTGCCCCTGAGGCGGCCCTACTGAACACCAGCAACCCCACC
GCCTACAACAAGGCACCGTTCACGAGGCTTGCTCTCCCCTACACTGCGCCGCACCGCGTG
CTGGCAACTGTGTACAACGGGACGGACAAGTACCCC------------GTGAGCGCTTCG
GGAGGACGAGGTGATTCGGGGCCTCTTGCGGCGCGAGCCGCGAAACAG------------
CTCCCTACTTCTTTCAACTACGGTGCAATCAAGGCCACTACCATCCGCGAGCTTCTCGTG
CGTATGAAACGGGCCGAGCTCTACTGTCCCAGGCCACTCCTG---GCGATAGAGGTGCTT
TCCCAAGGCAGATACAAGCAAAAGATCATTGCACCTGAAAAACAGCTTTTGAACTTTGAC
CTACTCAAGTTGGCGGGCGACGTTGAGTCCAACCCTGGG------
>AAT01697
------------------------------------------------------ATGAAT
ACAACTGACTGTTTTATCGCT---TTGGTGCACGCTATCAGAGAGATCAGAGCACTTTTT
---CTACCACGAACCACAGGAAAG------ATGGAACTCACCCTGTACAACGGCGAGAAA
AAGACTTTTTACTCCCGACCCAACAACCACGACAACTGTTGGTTGAACACCATCCTTCAG
TTGTTCAGGTATGTCGATGAACCCTTCTTCGACTGGGTCTACAATTCGCCCGAGAACCTC
ACGCTTGAAGCCATCAACCAATTGGAGGAACTCACAGGACTTGAGTTGCACGAGGGCGGA
CCACCTGCCCTTGTGATCTGGAACATCAAACACTTGCTCCACACCGGCATCGGCACTGCC
TCACGACCCAGTGAGGTGTGTATGGTGGACGGCACGGACATGTGTCTTGCTGACTTCCAC
GCAGGCATTTTCCTGAAGGGACAGGAACACGCAGTCTTTGCGTGTGTCACCTCCAACGGG
TGGTACGCGATTGACGACGAGGAATTTTACCCCTGGACGCCTGACCCGTCAGACGTCCTG
GTGTTTGTCCCGTACGATCAAGAACCACTCAACGGGGACTGGAAAGCGATGGTTCAGAGG
AAGCTTAAGGGTGCCGGGCAATCCAGCCCGGCGACCGGCTCCCAGAACCAGTCTGGCAAC
ACTGGCAGCATAATTAACAACTACTATATGCAACAGTACCAGAACTCCATGGACACACAG
CTTGGTGACAATGCCATTAGTGGAGGCTCCAACGAAGGCTCCACGGACACAACTTCAACA
CATACAACCAACACCCAAAACAACGATTGGTTTTCAAAACTTGCCAGTTCAGCCTTCACC
GGTCTGTTCGGCGCCTTGCTCGCCGACAAGAAGACGGAAGAGACTACACTTCTGGAAGAC
CGCATTCTCACCACCCGCAACGGGCACACTATCTCGACCACCCAATCGAGCGTGGGAGTC
ACCTACGGGTACTCCACTGGAGAAGACCATGTTGCTGGGCCCAACACATCGGGCCTGGAG
ACGCGGGTGGTGCAGGCAGAGAGATTTTTTAAAAAGTTTTTGTTTGACTGGACAACGGAC
AAACCTTTTGGACATTTGGAAAAGCTGGAACTTCCCGCCGACCACCACGGCGTTTTCGGG
CACCTGGTGGAATCGTATGCTTACATGAGAAATGGTTGGGACGTTGAGGTGTCTGCTGTT
GGCAACCAGTTCAACGGCGGGTGCCTCCTGGTGGCTATGGTACCGGAGTGGAAAGAGTTT
GAACAGCGCGAGAAATACCAACTCACCCTCTTCCCGCACCAGTTCATCAGCCCCAGAACA
AACATGACTGCC------CACATCACAGTCCCATACCTTGGAGTGAACAGGTACGATCAG
TACAAGAAACACAAACCTTGGACACTGGTTGTCATGGTAGTGTCGCCCCTCACGGTTAGC
---GACACTGCCGCGACACAGATTAAGGTCTACGCCAATATTGCTCCGACCTACGTTCAC
GTGGCTGGGGAACTCCCCTCGAAAGAGGGGATTTTCCCAGTTGCATGCTCGGACGGTTAC
GGAGGACTGGTGACAACGGACCCGAAAACAGCTGACCCCGCCTACGGTAAGGTGTACAAC
CCGCCCAGGACCAACTACCCTGGGCGGTTTACCAACCTGTTGGACGTGGCTGAAGCGTGT
CCCACTTTCCTCTGTTTCGACGACGGGAAACCGTACGTTGTCACGCGGACAGAT---GAC
ACACGACTATTGGCCAAGTTCGACGTCTCCCTTGCTGCAAAACACATGTCCAACACGTAC
CTGTCAGGGGTTGCACAGTACTACGCACAGTACTCTGGTACCATCAACTTGCACTTCATG
TTCACAGGCTCAACTGACTCAAAAGCCCGCTACATGGTGGCCTACATCCCGCCTGGG---
---GTGGAAGTGCCACCGGACACACCTGAAAGGGCCGCTCACTGCATCCACGCTGAATGG
GACACAGGACTGAACTCCAAATTCACTTTCTCAATCCCGTACGTGTCCGCCGCAGATTAC
GCGTATACCGCGTCTGACACGGCAGAAACAACCAACGTACAGGGCTGGGTTTGCATATAC
CAGATCACACACGGGAAGGCCGAGAACGACACATTGGTGGTGTCGGCCAGCGCCGGCAAA
GACTTTGAGTTGCGCCTCCCGATTGACCCCCGACAGCAAACTACTGCTGTCGGGGAGTCC
GCAGACCCTGTCACCACCGCCGTGGAGAACTACGGCGGTGAGACACAAACCCGGAGACGG
CACCACACGGATGTCGGTTTCATCATGGACAGATTTGTGAAGATAAACAGTTTG---AGT
CCCACGCATGTCATTGACCTCATGCAGACCCACCAGCACGGGCTGGTGGGTGCGCTGCTG
CGTGCAGCCACGTACTACTTCTCTGACTTGGAGATTGTTGTGCGGCATGACGGCAAT---
TTGACTTGGGTGCCCAATGGTGCCCCTGAAGCAGCTTTGTCAAACACCAGCAACCCCACT
GCCTACAACAAGGCACCGTTCACGAGGCTTGCTCTCCCTTACACTGCGCCACACCGCGTG
TTGGCAACCGTGTACAACGGGACGAACAAGTACTCC---------------ACAGGCGGT
CTGAGACGAGGCGACACGGGGTCGCTCGCGGCGCGGGCCGCGAAACAA------------
CTTCCTGCCTCTTTTAATTACGGTGCAATTGGGGCCGTCACCATCCACGAGCTTCTCGTG
CGCATGAAACGGGCAGAGCTCTACTGCCCCAGGCCACTACTG---GCAGTAGAGGTGTCT
TTACAAGACAGGCACAAGCAAAAGATCATTGCACCCGCAAGACAGTTGCTGAACTTTGAC
CTACTTAAGTTGGCTGGAGACGTGGAGTCCAACCCTGGG------
>AAT01698
------------------------------------------------------ATGGAC
ACAACTGACTGCTTTGTTGCT---TTGCTGCACGCTCTCAGACAGATTAAGGCACTCTTC
---CTTTCACAGACACAAGAGAAA------ATGGAATTCACACTCTACAACGGTGAGAAG
AAGACCTTCTACTCCAGGCCCAACAACCACGACAACTGCTGGTTGAACACCATTTTGCAG
CTGTTTAGGTATGTTGATGAACCGTTCTTTGACTGGGTCTACGACTCGCCCGAGAATCTC
ACGCTCGAGGCGATCAGACAGTTGGAGGACATCACTGGTCTTGACCTGCACGACGGCGGA
CCACCCGCCCTCGTCATTTGGAACATCAAGCACCTGCTCCACACCGGCATTGGCACTGCC
TCGCGACCCAGCGAGGTGTGCATGGTGGACGGTACGGACATGTGCCTGGCTGACTTCCAC
GCTGGCATCTTCTTGAAGGGACAGGAACACGCCGTGTTTGCCTGTGTCACTTCCAATGGG
TGGTACGCGATCGACGACGAGGACTTCTACCCCTGGACACCGGATCCGTCTGACGTCCTA
GTTTTTGTCCCGTACGATCAAGAACCGCTCAACGGAGAATGGAAATCAAAGGTCCAGAAG
CGACTCAAGGGAGCCGGGCAATCCAGCCCGGCTACCGGCTCGCAGAATCAGTCTGGTAAC
ACAGGAAGCATCATTAACAACTACTACATGCAGCAGTACCAGAACTCAATGGACACACAA
CTTGGTGACAATGCCATCAGTGGAGGGTCTAACGAGGGCTCCACGGACACAACCTCCACA
CACACAACCAACACTCAGAACAACGACTGGTTTTCAAAGCTTGCAAGTTCTGCCTTCACC
GGTCTTTTCGGCGCGTTGCTTGCCGACAAGAAGACGGAGGAGACCACTCTTCTGGAAGAC
CGAATTCTCACCACCCGCAACGGACACACCACCTCCACGACACAGTCGAGTGTGGGAGTC
ACGTACGGATACTCCACCAAGGAAGATCACGTGTCCGGGCCTAACACATCTGGCCTGGAG
ACGCGGGTGGTGCAGGCAGAGAGATTCTTCAAGAAACACTTGTTTGACTGGACAACAGAC
AAGCCTTTTGGACATTTGGAAAAACTGGAACTTCCCACCGACCACAAAGGTGTCTACGGG
CACCTGGTTGACTCATATGCATATATGAGAAACGGCTGGGACGTGGAGGTGTCTGCTGTT
GGCAACCAGTTCAATGGCGGGTGTCTCCTGGTGGCCATGGTCCCTGAGTGGAAGGAACTC
ACCCTGCGTGAGAAGTACCAACTCACCCTTTTCCCGCACCAGTTCATCAACCCCAGAACC
AACATGACCGCA------CACATCACGGTTCCGTACCTTGGTGTGAACCGGTACGACCAG
TACAAGAAGCACAAACCGTGGACCCTGGTCGTGATGGTGGTGTCACCTCTCACCACCAGC
---ACCGTTGGTGCGGAACAAATCAAGGTCTACGCCAACATCGCCCCGACCCACGTTCAC
GTAGCCGGCGAACTCCCTTCAAAGGAGGGAATTGTACCGGTTGCTTGTTCAGACGGTTAC
GGTGGTTTGGTGACAACAGACCCCAAGACAGCTGACCCTGTCTACGGCAAGGTGTACAAC
CCGCCCAGGACCAACTACCCCGGGCGTTACACAAACCTGTTGGACGTAGCAGAGGCCTGC
CCAACCTTTCTTTGTTTCGACGACGGGAAACCGTATGTTGTGACGAGGACGGAC---GGG
CAGCGTCTCCTGGCTAAGTTTGACCTTTCTCTTGCCGCAAAACACATGTCCAACACCTAC
CTTGCAGGTTTAGCACAGTACTACACACAGTATTCTGGCACCATTAATCTGCACTTCACC
TTCACTGGTTCAACTGACTCAAAAGCCCGCTACATGGTGGCCTACGTTCCGCCTGGC---
---GTGGAAACGCCACCGGACACACCTGAGAAGGCCGCACACTGTATCCATGCTGAGTGG
GACACAGGACTGAACTCCAAATTTACTTTTTCAGTCCCGTACATGTCTGCCGCTGACTAC
GCATACACTGCGTCAGATGAGGCAGAGACAACAAATGTACAGGGATGGGTCTGCATTTAC
CAGATTACACACGGGAAAGCTGAGGGCGACACTCTGGTCGTGTCGGCTAGCGCCGGCAAA
GACTTCGAGTTACGTCTCCCGGTTGATCCCCGCACACAGACCACCACCACTGGGGAGTCT
GCAGACCCAGTCACCACCACTGTTGAGAACTACGGTGGAGAGACACAAGTCCAAAGACGA
CAACACACAGATGTCGGCTTCATAATGGACAGATTTGTAAAGATAACAAACCTG---AGT
CCCACACATGTCATTGACCTCATGCAAACCCACCAACACGGACTGGTGGGTGCCCTGCTG
CGTGCGGCCACGTACTACTTCTCCGACCTGGAGATTGTCGTGAAGCACGATGGCAAC---
CTGACCTGGGTGCCCAACGGCGCGCCAGAAGCAGCCTTGGGCAACACGAGCAACCCCACC
GCCTACAACAAGGCGCCATTTACAAGACTTGCCCTCCCTTACACCGCGCCACACCGCGTG
CTGGCAACAGTGTACAACGGGACGAACAAGTACTCT------------GCAAGTGGCTCG
GCCAGACGAGGTGACCTGGGGTCTCTCGCGGCGAGAGATGCCGCGCAA------------
CTCCCCGCCTCTTTCAACTTTGGTGCAATTCGGGCCACAACCATCCATGAACTTCTTGTG
CGCATGAAGCGTGCCGAGCTTTACTGCCCCAGACCACTGTTG---GCGGTGGAAGTCTCG
TCGCAGGACAGACACAAGCAAAGGATCATTGCACCAGCAAAGCAACTTCTGAATTTCGAC
CTGCTCAAGTTGGCAGGAGACGTTGAGTCCAACCCTGGG------
>AAT01699
------------------------------------------------------ATGAAT
ACAACTGACTGTTTTATTGCT---TTGATACACGCTATCAGAGATATCATAACGGTTTTC
---GCCTCACGAACTACACAAAAG------ATGGAGTTTAAACTGCACACTGGTGAGAAG
AAGACTTTTTACTCCAGGCCCAATAACCACGACAACTGCTGGTTGAACGCCATACTCCAG
TTGTTTAGATACGTCGATGAACCTTTCCTCGACTGGGTCTACAACTCACCCGAGAACCTT
ACGCTGGCAGCAATCAGACAGCTAGAGGACCTCACAGGGCTTGAGTTGCACGAGGGCGGA
CCGCCTGCCCTCGTAATTTGGAACATCAAGCACTTGCTCCAAACCGGCATCGGCACCGCC
TCGCGACCCAGCGAGGTGTGCATGGTTGACGGTACGAACATGTGTCTGGCTGATTTCCAC
GCAGGTATCTTTCTAAAAGGCAAAGAGCACGCTGTGTTTGCGTGTGTCACCTCCAACGGG
TGGTACGCGATTGATGACGAAGACTTTTACCCTTGGACACCGGACCCGTCCGACGTCTTG
GTGTTTGTCCCGTACGATCAAGAGCCACTCAATGGAGAATGGAAAGCTAACGTTCAACGG
AAGCTCAAGGGCGCCGGACAATCCAGCCCGTCGACCGGCTCCCAGAACCAATCTGGCAAC
ACTGGCAGCATAATTAACAACTACTACATGCAGCAATATCAAAATTCCATGGACACACAG
CTGGGTGACAACGCCATCAGTGGAGGCTCCAACGAGGGCTCCACGGACACAACATCAACA
CACACAACCAACACTCAAAACAATGACTGGTTCTCAAAGCTCGCCAGTTCAGCCTTTTCT
GGCCTGTTCGGTGCGTTGCTCGCCGACAAGAAGACAGAGGAGACAACACTTCTTGAGGAC
CGCATCCTCACCACCCGCAATGGACACACCACCTCGACGACCCAATCGAGCGTGGGTGTC
ACGTACGGGTACTCCACAGAGGAGGACCACGTTGCTGGGCCCAACACATCGGGCCTGGAG
ACACGGGTGGTGCAGGCAGAGAGATTCTACAAAAAGTTTCTGTTTGACTGGACAAAGGAA
AAGCCCTTTGGACACCTGGTGAAGCTGGAGCTCCCGGCCGATCACCACGGTGTCTTTGGA
CACTTGGTGGATTCGTACGCCTACATGAGAAATGGATGGGATGTTGAGGTGTCCGCTGTT
GGCAATCAGTTCAACGGCGGGTGCCTCCTGGTGGCTATGGTACCTGAGTGGAAAGAATTT
GACATACGGGAGAAATACCAACTCACCCTCTTCCCGCACCAGTTTATCAGCCCCAGAACC
AACATGACTGCC------CACATCACGGTCCCCTACCTAGGTGTGAACAGGTATGACCAG
TACAAAAAGCACAAGCCCTGGACACTGGTTGTCATGGTCGTGTCGCCACTTACGGTTAAC
---GCCACTAGTGCGACACAGATCAAGGTCTACGCCAACATTGCCCCAACCTACGTTCAC
GTGGCCGGTGAACTCCCCTCGAAAGAAGGGATTTTCCCGGTCGCATGCGCGGACGGTTAC
GGGGGACTGGTAACGACAGACCCGAAGACAGCTGACCCTGTTTACGGCAAGGTGTACAAC
CCGCCTAGGACCAACTACCCTGGGCGCTTCACCAACCTGTTGGACGTGGCCGAAGCGTGT
CCCACTTTCCTCTGCTTTGACGGCGGGAAACCGTACGTCTCCACGCAGATAGGT---GAG
ACCCGACTTTTGGCCAAGTTTGACCTTTCCCTTGCTGCAAGACATATGTCCAACACATAC
CTGTCAGGGATTGCTCAGTACTACACACAGTACTCTGGCACCATCAACTTGCACTTCATG
TTCACAGGTGCCACTGATTCAAAGGCCCGATACATGGTGGCCTACATCCCGCCTGGG---
---GTGGAGACACCACCGGACACACCTGAGGAGGCTGCCCACTGCATTCACGCTGAATGG
GACACTGGGCTGAATTCCAAATTCACATTCTCAATCCCGTACGTATCCGCCGCAGATTAC
GCTTACACAGCGTCTGACACGGCAGAAACAACCAACGTACAGGGATGGGTCTGCATCTAC
CAAATCACACACGGGAAGGCTGAAAACGACACTCTGGTCGTATCGGTTAGCGCCGGCAAA
GACTTTGAGCTACGCCTCCCGATTGACCCCCGCCAGCAGACCACCGCTACCGGGGAATCA
GCAGACCCTGTCACCACCACCGTGGAGAACTACGGCGGTGAGACACAAGTCCAGAGACGT
CACCACACGGACATTGGTTTCATCATGGACAGATTTGTGAAGATCAAAGATTTG---AGC
CCAACACATGTCATTGACCTCATGCAGACTCACCAACACGGTCTGGTGGGTGCGCTGCTG
CGTGCAGCTACGTACTACTTTTCCGACCTGGAAATTGTCGTACGGCACGACGGCAAT---
CTGACATGGGTGCCCAACGGCGCCCCTGAATCAGCCCTGTTGAACACCAGCAACCCCACT
GCCTACAACAAGGAACCATTCACGAGACTCGCTCTCCCGTACACTGCGCCGCACCGCGTG
CTGGCAACAGTGTACAACGGGACGAGTGAGTATGCT------------GTGAGTGGTCCA
GACAGTCGTGGCGACACGGGGCCTATCGCGGCGCGAACCGCGAAACAG------------
CTTCCTGCTTCATTCAACTACGGCGCAATCAAGGCCAAAGTCATCCACGAACTTCTCGTG
CGCATGAAACGGGCCGAGCTCTACTGCCCCAGACCGCTGTTA---GCAGTAGAAGTGTCT
TCGCAAGAAAGGTACAAGCAAAAGATCATTGCACCTGCAAAGCAGCTTCTGAATTTTGAC
CTGCTCAAGTTAGCGGGCGACGTTGAGTCCAACCCTGGG------
>ADU15820
------------------------------------------------------ATGACC
ACAACCGACTGTTTCATCGCT---CTGTCATACGTTCTCAGAGAGATCAAAGCACTGTTA
---CTGTCACGAACACAAGGGAAG------ATGGAATTCACACTTTACAACGGCGAAAAG
AAGGTGTTTTACTCCAGACCCAACAACCACGACAACTGCTGGTTGAACGCCATCCTCCAG
TTGTTCAGGTACGTTGACGAGCCCTTCCTCGAATGGGTCTACGACTCACCCGAGAACCTC
ACTCTCGAGGCGATCAACAAACTGGAAGAAATCACTGGTCTTGAGCTGCACGAGGGTGGA
CCACCCGCCCTTGTTGTTTGGAACATCAAACACTTGCTCTGTACCGGAATCGGCACCGCT
TCGCGGCCCAGCGAAGTGTGTATGGTGGACGGCACAGACATGTGTTTGGCTGACTTCCAC
GCCGGTATATTTCTGAAGGGGCAAGACCACGCCGTATTCGCCTGCCTTACCTCTCATGGT
TGGTATGCGATCGACGACGAGGACTTCTACCCGTGGACACCAGATCCGGCTGACGTCTTG
GTTTTTGTTCCGTACGACCAGGAACCATTCAACGCAGAATGGAAATCAAAAGTCCAGAAG
CGACTTAGGGGCGCCGGGCAATCCAGCCCGACGACCGGGTCACAGAACCAATCTGGCAAC
ACTGGTAGCATCATTAACAATTATTACATGCAGCAATACCAGAACTCAATGGACACCCAG
CTTGGCGACAACGCTATTAGCGGAGGGTCCAACGAGGGTTCCACGGACACTACCTCTACC
CACACCAACAACACCCAGAACAACGACTGGTTTTCAAAACTGGCTAACACCGCTTTCAGC
GGCCTCTTCGGTTCTCTTCTCGCCGACAAGAAGACGGAAGAGACCACCCTCCTCGAGGAC
CGCATCCTCACCACCCGCAATGGACACACGACCTCGACAACCCAGTCTAGTGTCGGGGTG
ACGTACGGGTACGCAACGGCTGAAGACTTCGTGAGTGGGCCCAACACCTCTGGCCTTGAG
ACCAGGGTCGTCCAGGCCGAACGTTTCTTCAAAACCCACCTGTTTGATTGGGTCACCAGT
GACCCGTTTGGGCGGTGTCATTTGTTGGAACTACCGACTGACCACAAAGGTGTCTACGGC
AGCCTGACCGACTCGTACGCATACATGAGGAATGGTTGGGACGTCGAAGTCACCGCAGTG
GGGAACCAGTTCAACGGAGGCTGTTTGCTGGTGGCGATGGTACCGGAGCTCTGTTCCATC
AACAAGAGAGAGTTGTACCAACTTACGCTCTTCCCCCACCAGTTCATCAACCCACGGACG
AACATGACGGCA------CACATCACCGTGCCCTACCTCGGTGTCAACAGGTACGACCAG
TACAAGGTACACAAACCCTGGACCCTCGTGGTCATGGTTGTGGCTCCCCTGACGGTCAAC
---AACGAGGGCGCTCCGCAAATCAAGGTGTATGCCAACATCGCCCCCACCAACGTCCAC
GTCGCGGGTGAGCTCCCTTCCAAAGAGGGGATCTTTCCCGTGGCATGCAGCGATGGTTAC
GGTGGCTTAGTGACTACGGATCCGAAGACGGCAGACCCCGTCTACGGGAAAGTGTTCAAC
CCACCCCGCAACCTGTTGCCAGGGCGGTTTACAAACCTCCTTGACGTGGCCGAGGCGTGC
CCCACATTCCTACACTTCGACGGTGACGTTCCGTACGTGACCACGAAGACGGAT---TCG
GACAGGGTGCTAGCCCAATTCGATTTGTCCCTCGCGGCAAAACACATGTCGAACACTTTT
CTCGCGGGTCTTGCTCAGTACTACACACAGTACAGCGGCACCATCAACCTGCACTTCATG
TTCACGGGACCCACCGACGCGAAGGCACGCTACATGGTCGCGTACGCCCCTCCTGGC---
---ATGGAA---CCGCCGAAAACACCTGAAGCGGCTGCACACTGTATCCATGCTGAGTGG
GACACAGGGCTGAATTCGAAATTCACGTTTTCAATCCCATACCTTTCGGCAGCTGACTAC
GCGTACACCGCGTCCGACGTTGCCGAGACCACAAACGTGCAGGGATGGGTCTGTTTGTTC
CAGATAACACACGGGAAAGCCGATGGTGATGCCCTGGTCGTGCTAGCTAGCGCTGGCAAA
GATTTTGACTTGCGCCTGCCGGTCGACGCCCGAACCCAAACCACCTCCGCGGGCGAGTCT
GCGGACCCCGTGACTGCCACTGTCGAGAACTACGGTGGCGAGACACAAGCCCAGAGGCGC
CACCACACGGACATTGCGTTCATATTGGACAGGTTCGTGAAAGTCAAGCCGAAG---GAA
CAAGTTAATGTGTTGGACCTGATGCAGATCCCTGCCCACACCTTGGTAGGGGCACTCCTG
CGAACGGCCACCTACTACTTCTCTGACCTGGAATTGGCCGTCAAACATGAGGGTGGT---
CTCACCTGGGTCCCAAACGGCGCCCCTGAGGCAGCACTAGACAACACTACCAACCCAACA
GCTTATCACAAGAAACCTCTCACACGGTTGGCACTGCCTTACACGGCTCCACACCGTGTC
TTAGCGACCGTCTACAACGGGAGCAGCAAGTACGGT---------GACGCCAGCGCTAAC
AACGTGAGAGGAGACCTTCAGGTGTTAGCCCAGAAGACAGAAAAGACT------------
CTACCTACCTCCTTCAACTTCGGTGCCATCAAGGCAACTCGTGTTACTGAACTACTCTAC
AGAATGAAGCGAGCCGAGACGTACTGTCCCAGGCCCCTTCTC---GCCATTCAA---CCG
AGTGACGCCAGGCACAAGCAGAGGATCGTGGCGCCCGCGCAACAGCTTCTGAACTTCGAC
CTCCTCAAGTTGGCGGGAGACGTTGAATCCAACCCTGGG------
>AAT01742
------------------------------------------------------ATGAAC
ACAACTGACTGTTTTATCGCT---CTGCTGCACGCCCTCAGAGAGATCAAAACGCTGTTT
---CTGTCACGGACCCAAGGGAAA------ATGGAATTCACACTCTACAACGGTGAGAAG
AAGACCTTTTACTCCAGGCCCAACAACCACGACAACTGTTGGTTGAACACCATCCTCCAG
CTGTTTAGGTACGTTGATGAGCCTTTCTTTGACTGGGTTTATGACTCGCCCGAGAACCTC
ACCCTTGCTGCAATTGAACAGTTGGAAGAGGTTACCGGTCTTGAGCTGCACGAAGGCGGG
CCACCCGCTCTCGTCATTTGGAACATCAAACACTTGCTCCACACTGGAATCGGTACTGCT
TCGCGACCCAGCGAGGTGTGTATGGTGGACGGCACGGACATGTGTTTGGCTGACTTCCAC
GCCGGCATTTTCCTGAAAGGTCAGGAACATGCCGTGTTTGCCTGTGTCACCTCCAACGGG
TGGTATGCGATTGATGATGAGGACTTTTACCCTTGGACGCCGGACCCGTCCGACGTTCTG
GTGTTTGTTCCGTACGATCAGGAACCGCTCAACGGGGAATGGAAAGCAAAGGTTCAGAAA
CGACTTAAGGGAGCCGGTCAATCCAGTCCGGCAACCGGGTCACAGAACCAATCTGGCAAC
ACTGGAAGCATCATTAACAACTACTACATGCAACAGTACCAGAATTCCATGGACACACAG
CTTGGTGACAACGCTATTAGCGGAGGTTCCAACGAAGGTTCCACGGATACCACTTCCACA
CACACAAACAACACCCAAAACAACGACTGGTTCTCGCGCCTGGCTAGCTCTGCATTCAGT
GGTCTCTTTGGTGCACTTTTGGCTGACAAGAAGACAGAAGAGACAACTCTGCTTGAAGAC
CGCATTCTCACCACCAGGAACGGCCACACAACATCGACGACACAGTCGAGCGTTGGCGTA
ACATACGGTTACGCTGTGGCCGAGGACGCGGTGTCTGGACCCAATACCTCGGGTCTAGAG
ACTCGTGTTCAACAGGCAGAACGGTTTTTCAAGAAACACCTGTTTGACTGGACACCGAAC
TTGGCATTTGGACACTGTTACTACCTGGAACTTCCCACTGAACACAAAGGCGTGTACGGC
AGTCTCATGGGCTCGTACGCCTACATGAGAAATGGATGGGACATAGAGGTGACTGCTGTT
GGAAACCAATTCAACGGTGGTTGTCTCCTTGTCGCGCTCGTGCCAGAGCTGAAGGAACTC
GACACGCGACAGAAGTACCAGCTGACCCTCTTTCCCCACCAGTTCATCAACCCACGCACC
AACATGACGGCC------CACATCAACGTGCCGTACGTGGGTATCAACAGGTACGACCAG
TACGCCCTCCACAAGCCGTGGACGCTTGTTGTGATGGTGGTAGCCCCACTCACCGTCAAA
---ACTGGTGGTTCTGAACAGATCAAGGTTTACATGAATGCAGCGCCAACCTACGTGCAT
GTGGCGGGAGAGCTGCCCTCGAAAGAGGGAATAGTTCCCGTCGCGTGTGCGGACGGTTAC
GGCAACATGGTGACCACGGACCCGAAGACGGCCGATCCAGTTTACGGGAAAGTGTTCAAC
CCCCCCAGGACAAACCTCCCTGGGCGCTTCACGAACTTCCTTGATGTTGCGGAGGCATGT
CCAACTTTCCTCCGCTTT---GGAGAAGTACCATTTGTGAAGACGGTGAACTCT---GGT
GACCGCTTGCTGGCCAAGTTCGACGTGTCCCTCGCTGCAGGGCACATGTCCAACACCTAC
TTGGCTGGCCTGGCGCAGTACTACACACAGTACAGCGGCACCATGAACGTCCACTTCATG
TTCACCGGGCCCACGGATGCTAAAGCCCGATACATGGTGGCTTATGTCCCCCCTGGC---
---ATGACA---CCGCCCACGGACCCTGAGCACGCCGCACACTGCATTCACTCTGAGTGG
GATACTGGTCTTAACTCTAAGTTTACCTTTTCCATACCTTACCTCTCTGCTGCTGACTAT
GCCTACACTGCTTCTGACGTGGCGGAGACCACGAGTGTGCAGGGATGGGTGTGTATCTAT
CAGATCACCCACGGCAAGGCTGAGGGAGACGCACTGGTCGTTTCTGTCAGCGCCGGCAAA
GACTTTGAGTTTCGCTTGCCTGTTGACGCACGCCAGCAAACCACCACCACTGGCGAATCA
GCAGATCCAGTCACAACCACGGTTGAGAACTATGGAGGAGAGACTCAGACAGCCAGACGG
CTTCACACTGACGTCGCCTTCATTCTTGACAGGTTTGTGAAACTCACTGCTCCC---AAG
AACATCCAAACCCTCGATCTCATGCAGATCCCCTCACACACGCTGGTTGGAGCACTACTT
CGTTCTGCGACGTACTACTTCTCAGACCTGGAGGTCGCGCTTGTCCACACAGGCCCG---
GTCACCTGGGTGCCCAACGGCGCGCCCAAGGATGCTCTAAACAACCAGACCAACCCAACT
GCCTATCAGAAGCAACCCATCACCCGCCTGGCACTCCCCTACACCGCCCCCCATCGTGTG
CTGGCAACAGTGTACAACGGGAAGACGGCGTACGGG---------------GAAACGACC
TCAAGGCGCGGCGACATGGCGGCCCTCGCACAAAGGTTGAGCGCTCGG------------
CTGCCCACCTCCTTCAACTACGGCGCCGTGAAGGCCGACACCATCACTGAGCTTTTGATC
CGCATGAAGCGCGCGGAGACATATTGCCCTAGGCCTTTACTA---GCCCTTGAC---ACC
ACTCAGGACCGCCGCAAACAGGAGATCATTGCACCTGAGAAGCAGGTTTTGAACTTTGAC
CTACTCAAGTTGGCAGGAGACGTTGAGTCCAACCCTGGG------
>AAT01743
------------------------------------------------------ATGAAC
ACAACTGACTGTTTTATCGCT---CTGCTGCACGCCCTCAGAGAGATCAAAACGCTGTTT
---CTGTCACGGACCCAAGGGAAA------ATGGAATTCACACTCTACAACGGTGAGAAG
AAGACCTTTTACTCCAGGCCCAACAACCACGACAACTGCTGGTTGAACACCATCCTCCAG
CTGTTTAGGTACGTTGATGAGCCTTTCTTTGACTGGGTTTATGACTCGCCCGAGAACCTC
ACCCTTGCTGCAATTGAACAGTTGGAAGAGGTTACCGGTCTTGAGCTGCACGAAGGCGGG
CCACCCGCTCTCGTCATTTGGAACATCAAACACTTGCTCCACACTGGAATCGGTACTGCT
TCGCGACCCAGCGAGGTGTGTATGGTGGACGGCACGGACATGTGTTTGGCTGACTTCCAC
GCCGGCATTTTCCTGAAAGGTCAGGAACATGCCGTGTTTGCCTGTGTCACCTCCAACGGG
TGGTATGCGATTGATGATGAGGACTTTTACCCTTGGACGCCGGACCCGTCCGACGTTCTG
GTGTTTGTTCCGTACGATCAGGAACCGCTCAACGGGGAATGGAAAGCAAAGGTTCAGAAA
CGACTTAAGGGAGCCGGTCAATCCAGTCCGGCAACCGGGTCACAGAACCAATCTGGCAAC
ACTGGAAGCATCATTAACAACTACTACATGCAACAGTACCAGAATTCCATGGACACACAG
CTTGGTGACAACGCTATTAGCGGAGGTTCCAACGAAGGTTCCACGGATACCACTTCCACA
CACACAAACAACACCCAAAACAACGACTGGTTCTCGCGCCTGGCTAGCTCTGCATTCAGT
GGTCTCTTTGGTGCACTTTTGGCTGACAAGAAGACAGAAGAGACAACTCTGCTTGAAGAC
CGCATTCTCACCACCAGGAACGGCCACACAACATCGACGACACAGTCGAGCGTTGGCGTA
ACATACGGTTACGCTGTGGCCGAGGACGCGGTGTCTGGACCCAATACCTCGGGTCTAGAG
ACTCGTGTTCAACAGGCAGAACGGTTTTTCAAGAAACACCTGTTTGACTGGACACCGAAC
TTGGCATTTGGACACTGTTACTACCTGGAACTTCCCACTGAACACAAAGGCGTGTACGGC
AGTCTCATGGGCTCGTACGCCTACATGAGAAATGGATGGGACATAGAGGTGACTGCTGTT
GGAAACCAATTCAACGGTGGTTGTCTCCTTGTCGCGCTCGTGCCAGAGCTGAAGGAACTC
GACACGCGACAGAAGTACCAGCTGACCCTCTTTCCCCACCAGTTCATCAACCCACGCACC
AACATGACGGCC------CACATCAACGTGCCGTACGTGGGTATCAACAGGTACGACCAG
TACGCCCTCCACAAGCCGTGGACGCTTGTTGTGATGGTGGTAGCCCCACTCACCGTCAAA
---ACTGGTGGTTCTGAACAGATCAAGGTTTACATGAATGCAGCGCCAACCTACGTGCAT
GTGGCGGGAGAGCTGCCCTCGAAAGAGGGAATAGTTCCCGTCGCGTGTGCGGACGGTTAC
GGCAACATGGTGACCACGGACCCGAAGACGGCCGATCCAGTTTACGGGAAAGTGTTCAAC
CCCCCCAGGACAAACCTCCCTGGGCGCTTCACGAACTTCCTTGATGTTGCGGAGGCATGT
CCAACTTTCCTCCGCTTT---GGAGAAGTACCATTTGTGAAGACGGTGAACTCT---GGT
GACCGCTTGCTGGCCAAGTTCGACGTGTCCCTCGCTGCAGGGCACATGTCCAACACCTAC
TTGGCTGGCCTGGCGCAGTACTACACACAGTACAGCGGCACCATGAACGTCCACTTCATG
TTCACCGGGCCCACGGATGCTAAAGCCCGATACATGGTGGCTTATGTCCCCCCTGGC---
---ATGACA---CCGCCCACGGACCCTGAGCACGCCGCACACTGCATTCACTCTGAGTGG
GATACTGGTCTTAACTCTAAGTTTACCTTTTCCATACCTTACCTCTCTGCTGCTGACTAT
GCCTACACTGCTTCTGACGTGGCGGAGACCACGAGTGTGCAGGGATGGGTGTGTATCTAT
CAGATCACCCACGGCAAGGCTGAGGGAGACGCACTGGTCGTTTCTGTCAGCGCCGGCAAA
GACTTTGAGTTTCGCTTGCCTGTTGACGCACGCCAGCAAACCACCACCACTGGCGAATCA
GCAGATCCAGTCACAACCACGGTTGAGAACTATGGAGGAGAGACTCAGACAGCCAGACGG
CTTCACACTGACGTCGCCTTCATTCTTGACAGGTTTGTGAAACTCACTGCTCCC---AAG
AACATCCAAACCCTCGATCTCATGCAGATCCCCTCACACACGCTGGTTGGAGCACTACTT
CGTTCTGCGACGTACTACTTCTCAGACCTGGAGGTCGCGCTTGTCCACACAGGCCCG---
GTCACCTGGGTGCCCAACGGCGCGCCCAAGGATGCTCTAAACAACCAGACCAACCCAACT
GCCTATCAGAAGCAACCCATCACCCGCCTGGCACTCCCCTACACCGCCCCCCATCGTGTG
CTGGCAACAGTGTACAACGGGAAGACGGCGTACGGG---------------GAAACGACC
TCAAGGCGCGGCGACATGGCGGCCCTCGCACAAAGGTTGAGCGCTCGG------------
CTGCCCACCTCCTTCAACTACGGCGCCGTGAAGGCCGACACCATCACTGAGCTTTTGATC
CGCATGAAGCGCGCGGAGACATATTGCCCTAGGCCTTTACTA---GCCCTTGAC---ACC
ACTCAGGACCGCCGCAAACAGGAGATCATTGCACCTGAGAAGCAGGTTTTGAACTTTGAC
CTACTCAAGTTGGCAGGAGACGTTGAGTCCAACCCTGGG------
>AAT01740
------------------------------------------------------ATGAAT
ACGACTGACTGCTTTATCGCT---TTGTTGCACGCCATTAGAAAGATCAAGGCACGACTT
---CTTCTACGGACACAAGAGAAG------ATGGAATTCACACTTTACAACGGTGAGAAG
AAGACTTTCTACTCCAGGCCCAACAACCACGACAACTGCTGGTTGAACACCATCCTCCAG
TTGTTTAGGTACGTCGATGAACCTTTCTTCGACTGGGTCTATGAATCGCCTGAGAATCTC
ACTCTTGAGGCGATCAGGCAACTGGAAGAGGTTACTGGTCTTGAGCTGCACGAGGGTGGA
CCACCCGCTCTCGTTATTTGGAACATTAAACACTTGCTCCACACCGGAATCGGTACTGCC
TCGCGACCCAGCGAGGTGTGTATGGTGGACGGTACGGACATGTGCCTGGCTGACTTTCAC
GCTGGTATTTTCCTGAAAGGACAAGAACACGCTGTGTTTGCCTGTGTCACCTCCAATGGG
TGGTACGCGATCGACGACGAAGACTTTTACCCTTGGACGCCGGACCCGTCCGATGTCCTG
GTATTTGTGCCGTACGATCAAGAACCACTTAACGGAGAATGGAAAACAAAGGTTCACAAG
CGACTCAAGGGAGCCGGGCAATCCAGCCCAGCGACTGGGTCGCAGAACCAGTCAGGTAAC
ACTGGAAGCATCATCAACAACTACTACATGCAGCAATACCAGAATTCCATGGACACACAA
CTTGGTGACAACGCTATTAGCGGAGGCTCCAACGAAGGTTCCACGGACACCACTTCCACA
CACACAAACAACACCCAAAACAACGACTGGTTCTCGCGCCTGGCCAGCTCGGCCTTTAGT
GGACTGTTTGGCGCTCTTTTGGCTGACAAGAAAACGGAAGAGACAACCTTGCTTGAAGAC
CGCATCCTCACCACCAGAAATGGCCACACGACGTCGACGACACAGTCGAGCGTTGGCGTG
ACGTACGGTTACGCTGTGACCGAGGACGCGGTATCCGGGCCTAACACTTCAGGCTTGGAG
ACCCGTGTGATACAGGCCGAACGGTTTTTCAAGAAACATCTGTTTGACTGGACACAGGAT
CTGTCATTTGGACACTGTCACTACCTGGAACTCCCCTCTGAACACAAAGGCGTATACGGC
GGCCTCATGGACTCGTACGCGTACATGAGGAACGGGTGGGACATTGAGGTGACCGCTGTT
GGAAACCAGTTCAATGGTGGTTGCCTCCTCGTCGCACTCGTCCCGGAGCTGAAAAGCCTT
GACACGCGGCAGAAGTACCAGTTGACCCTCTTCCCACACCAGTTCATTAACCCACGCACC
AACATGACGGCC------CACATCAACGTGCCGTTCGTGGGTGTTAACAGGTACGACCAG
TACGCGCTCCACAAACCGTGGACGCTTGTTGTGATGGTGGTGGCTCCACTTACCGTCAAA
---ACTGGTGGTTCTGAACAGATTAAGGTTTACATGAACGCAGCGCCGACCTACGTGCAC
GTGGCAGGGGAGCTGCCCTCGAAGGAGGGAATAGTTCCTGTAGCGTGTGTGGACGGTTAC
GGCAACATGGTAACCACAGACCCGAAGACGGCTGACCCCGTATACGGGAAAGTGTTCAAC
CCCCCCAGAACAAATCTTCCTGGGCGCTTCACGAACTTCCTTGATGTAGCGGAGGCATGT
CCAACCTTCCTCCGCTTC---GGAGAAGTACCATTTGTGAAGACGGTGAACTCT---GGT
GACCGCTTGCTTGCCAAGTTCGACATGTCGCTCGCTGCGGGGCACATGTCCAACACCTAC
TTGGCAGGCTTGGCGCAGTACTACACACAGTACAGCGGTACCATGAACATTCACTTTATG
TTCACCGGGCCTACGGATGCCAAAGCCCGCTACATGGTGGCTTACATACCCCCTGGC---
---ATGACG---CCACCCACGGACCCTGAGCGGGCCGCACACTGCATACATTCTGAGTGG
GACACTGGTCTTAATTCCAAATTTACCTTTTCCATCCCTTACCTCTCTGCTGCTGACTAT
GCTTACACTGCCTCTGACGTGGCCGAGACCACGAGTGTGCAGGGATGGGTGTGCATTTAC
CAGATCACGCACGGTAAAGCTGAAGGTGACGCACTGGTCGTATCCGTCAGTGCCGGCAAA
GACTTTGAGTTCCGACTGCCAGTGGATGCTCGCCGGCAGACCACCACTGCTGGCGAATCT
GCAGACCCAGTCACTACCACAGTTGAGAACTACGGAGGAGAGACTCAGGCGGCCCGACGG
CTTCACACTGATGTTGCCTTTGTTCTCGACAGATTTGTGAAACTTACCCAGCCC---AAG
AACACCCAGACTCTTGATCTCATGCAGATCCCCTCGCACACACTGGTTGGGGCGTTACTC
CGGTCCGCGACGTACTACTTCTCGGACCTGGAGGTTGCGCTTGTCCACACAGGCTCG---
GTTACGTGGGTGCCCAACGGCGCGCCCAAGGATGCCTTGGACAACCACACCAACCCGACT
GCCTACCAGAAGCAACCCATCACCCGCTTGGCGCTTCCTTACACCGCTCCCCACCGTGTG
CTGGCAACAGTGTACAACGGGAAGACAACGTATGGG---------------GAACAGTCC
ACGCGACATGGTGATCTTGCCACCCTTGCACAAGGGGTGAGCAACCGG------------
CTGCCCACCTCCTTCAACTACGGTGCTGTGAAGGCTGACACCATCACGGAGCTGTTGATC
CGCATGAAGCGCGCAGAGACATACTGCCCCAGGCCTTTGCTA---GCTCTTGAC---ACC
ACCCAAGACCGCCGTAAGCAGGAGATCATTGCACCTGAGAAACAGGCTTTGAACTTTGAC
CTGCTCAAGTTGGCGGGAGACGTGGAGTCCAACCCTGGG------
>AAT01741
------------------------------------------------------ATGAAC
ACAACTGACTGTTTTATCGCT---CTGCTGCACGCCCTCAGAGAGATCAAAACGCTGTTT
---CTGTCACGGACCCAAGGGAAA------ATGGAATTCACACTCTACAACGGTGAGAAG
AAGACCTTTTACTCCAGGCCCAACAACCACGACAACTGTTGGTTGAACACCATCCTCCAG
CTGTTTAGGTACGTTGATGAGCCTTTCTTTGACTGGGTTTATGACTCGCCCGAGAACCTC
ACCCTTGCTGCAATTGAACAGTTGGAAGAGGTTACCGGTCTTGAGCTGCACGAAGGCGGG
CCACCCGCTCTCGTCATTTGGAACATCAAACACTTGCTCCACACTGGAATCGGTACTGCT
TCGCGACCCAGCGAGGTGTGTATGGTGGACGGCACGGACATGTGTTTGGCTGACTTCCAC
GCCGGCATTTTCCTGAAAGGTCAGGAACATGCCGTGTTTGCCTGTGTCACCTCCAACGGG
TGGTATGCGATTGATGATGAGGACTTTTACCCTTGGACGCCGGACCCGTCCGACGTTCTG
GTGTTTGTTCCGTACGATCAGGAACCGCTCAACGGGGAATGGAAAGCAAAGGTTCAGAAA
CGACTTAAGGGAGCCGGTCAATCCAGTCCGGCAACCGGGTCACAGAACCAATCTGGCAAC
ACTGGAAGCATCATTAACAACTACTACATGCAACAGTACCAGAATTCCATGGACACACAG
CTTGGTGACAACGCTATTAGCGGAGGTTCCAACGAAGGTTCCACGGATACCACTTCCACA
CACACAAACAACACCCAAAACAACGACTGGTTCTCGCGCCTGGCTAGCTCTGCATTCAGT
GGTCTCTTTGGTGCACTTTTGGCTGACAAGAAGACAGAAGAGACAACTCTGCTTGAAGAC
CGCATTCTCACCACCAGGAACGGCCACACAACATCGACGACACAGTCGAGCGTTGGCGTA
ACATACGGTTACGCTGTGGCCGAGGACGCGGTGTCTGGACCCAATACCTCGGGTCTAGAG
ACTCGTGTTCAACAGGCAGAACGGTTTTTCAAGAAACACCTGTTTGACTGGACACCGAAC
TTGGCATTTGGACACTGTTACTACCTGGAACTTCCCACTGAACACAAAGGCGTGTACGGC
AGTCTCATGGGCTCGTACGCCTACATGAGAAATGGATGGGACATAGAGGTGACTGCTGTT
GGAAACCAATTCAACGGTGGTTGTCTCCTTGTCGCGCTCGTGCCAGAGCTGAAGGAACTC
GACACGCGACAGAAGTACCAGCTGACCCTCTTTCCCCACCAGTTCATCAACCCACGCACC
AACATGACGGCC------CACATCAACGTGCCGTACGTGGGTATCAACAGGTACGACCAG
TACGCCCTCCACAAGCCGTGGACGCTTGTTGTGATGGTGGTAGCCCCACTCACCGTCAAA
---ACTGGTGGTTCTGAACAGATCAAGGTTTACATGAATGCAGCGCCAACCTACGTGCAT
GTGGCGGGAGAGCTGCCCTCGAAAGAGGGAATAGTTCCCGTCGCGTGTGCGGACGGTTAC
GGCAACATGGTGACCACGGACCCGAAGACGGCCGATCCAGTTTACGGGAAAGTGTTCAAC
CCCCCCAGGACAAACCTCCCTGGGCGCTTCACGAACTTCCTTGATGTTGCGGAGGCATGT
CCAACTTTCCTCCGCTTT---GGAGAAGTACCATTTGTGAAGACGGTGAACTCT---GGT
GACCGCTTGCTGGCCAAGTTCGACGTGTCCCTCGCTGCAGGGCACATGTCCAACACCTAC
TTGGCTGGCCTGGCGCAGTACTACACACAGTACAGCGGCACCATGAACGTCCACTTCATG
TTCACCGGGCCCACGGATGCTAAAGCCCGATACATGGTGGCTTATGTCCCCCCTGGC---
---ATGACA---CCGCCCACGGACCCTGAGCACGCCGCACACTGCATTCACTCTGAGTGG
GATACTGGTCTTAACTCTAAGTTTACCTTTTCCATACCTTACCTCTCTGCTGCTGACTAT
GCCTACACTGCTTCTGACGTGGCGGAGACCACGAGTGTGCAGGGATGGGTGTGTATCTAT
CAGATCACCCACGGCAAGGCTGAGGGAGACGCACTGGTCGTTTCTGTCAGCGCCGGCAAA
GACTTTGAGTTTCGCTTGCCTGTTGACGCACGCCAGCAAACCACCACCACTGGCGAATCA
GCAGATCCAGTCACAACCACGGTTGAGAACTATGGAGGAGAGACTCAGACAGCCAGACGG
CTTCACACTGACGTCGCCTTCATTCTTGACAGGTTTGTGAAACTCACTGCTCCC---AAG
AACATCCAAACCCTCGATCTCATGCAGATCCCCTCACACACGCTGGTTGGAGCACTACTT
CGTTCTGCGACGTACTACTTCTCAGACCTGGAGGTCGCGCTTGTCCACACAGGCCCG---
GTCACCTGGGTGCCCAACGGCGCGCCCAAGGATGCTCTAAACAACCAGACCAACCCAACT
GCCTATCAGAAGCAACCCATCACCCGCCTGGCACTCCCCTACACCGCCCCCCATCGTGTG
CTGGCAACAGTGTACAACGGGAAGACGGCGTACGGG---------------GAAACGACC
TCAAGGCGCGGCGACATGGCGGCCCTCGCACAAAGGTTGAGCGCTCGG------------
CTGCCCACCTCCTTCAACTACGGCGCCGTGAAGGCCGACACCATCACTGAGCTTTTGATC
CGCATGAAGCGCGCGGAGACATATTGCCCTAGGCCTTTACTA---GCCCTTGAC---ACC
ACTCAGGACCGCCGCAAACAGGAGATCATTGCACCTGAGAAGCAGGTTTTGAACTTTGAC
CTACTCAAGTTGGCAGGAGACGTTGAGTCCAACCCTGGG------
>AAT01746
---------------------------------------------ATGAACTACATGGAC
ACAACTGATTGTTTTATTGCT---TTGGTACACGCTATCAGAGAGATCAAAACACTTTTC
---TTTCCAAGGCACACAGGAAAA------ATGGAATTCACACTCCACAACGGTGAAAAG
AAGGTTTTCTACTCCAGACCCAACAAACACGACAACTGTTGGCTGAACACCATCCTGCAG
TTGTTTAGGTATGTCGACGAACCTTTCTTCGACTGGGTCTACAACTCACCCGAGAACCTG
ACGCTGTCTGCCATCAGGCAGCTGGAAGAGCTCACGGGACTTGAGTTGCACGAGGGCGGA
CCACCTGCCCTCGTGATCTGGAACATCAAACACTTGCTCCACACCGGCATCGGCACCGCC
TCGCGACCCAGTGAGGTGTGCATGGTTGACGGTACGGACATGTGTCTGGCTGATTTCCAC
GCAGGCATTTTCCTGAAAGGCAAAGAACACGCTGTGTTCGCGTGTGTCACCTCCAACGGG
TGGTACGCGGTCGACGACGAGGACTTCTACCCTTGGACACCGGACCCGTCCGACGTTCTG
GTGTTTGTCCCGTACGATCAGGAACCACTCAATGGAGAATGGAAAGCCAACGTTCAACGG
AAGCTCAAGGGTGCCGGGCAATCCAGCCCGGCAACCGGCTCCCAGAACCAGTCTGGCAAC
ACTGGCAGCATAATTAACAACTACTACATGCAGCAGTACCAAAATTCCATGGACACACAG
TTGGGTGACAATGCCATCAGTGGAGGCTCTAACGAAGGCTCCACGGACACAACCTCAACA
CACACTACCAACACACAAAACAACGACTGGTTCTCAAAACTTGCCAGTTCAGCTTTTACT
GGCCTGTTCGGCGCCCTGCTCGCCGACAAGAAGACGGAGGAAACAACGCTTCTTGAGGAC
CGGATCTTGACCACCCGCAACGGGCACACCACCTCGACGACCCAGTCGAGTGTTGGCGTT
ACGTACGGGTATTCCACAGGGGAAGACCACGTTGCAGGGCCTAACACATCGGGCCTAGAA
ACGCGGGTGGTACAGGCAGAGAGATTTTACAAAAAGTTTTTGTTTGACTGGACAACGGAC
AGGCCTTTTGGACACCTGGAGAAGCTCGAACTTCCAACCGACCACCACGGTGTTTTCGGG
CACTTGGTGGACTCATACGCCTACATGAGAAATGGTTGGGATGTCGAGGTGTCTGCCGTT
GGAAACCAGTTCAACGGCGGGTGTCTCCTGGTGGCCATGGTGCCCGAATGGAAGGATTTT
GACACGCGGGAGAAATACCAACTTACTCTTTTCCCGCATCAGTTCATTAGCCCCAGAACC
AACATGACTGCC------CACATCACGGTCCCCTACCTTGGTGTGAACAGGTATGACCAG
TACAAAAAGCACAAGCCTTGGACTTTGGTTGTCATGGTCGTGTCGCCGCTAACGGTCAAC
---ACTGCTGGCGCGTCGCAGATCAAGGTCTACGCCAACATTGCTCCGACCTACGTTCAC
GTGGCCGGTGAGCTCCCCTCGAAGGAGGGGATTTTCCCGGTTGCGTGCGCGGACGGTTAT
GGAGGTCTGGTGACGACAGACCCAAAGACAGCTGACCCTGTTTACGGCAAGGTGTACAAC
CCGCCCAGGACCAACTACCCTGGGCGCTTCACCAACCTGTTGGACGTGGCCGAAGCGTGT
CCCACCTTCCTCTGCTTTGACGACGGAAAACCGTATGTCACCACGCGGACGGAC---CAA
ACCCGACTTCTGGCCAAGTTTGACCTTTCCCTTGCTGCAAAACACATGTCCAACACATAC
CTGGCAGGGCTTGCCCAGTACTACACACAGTACTCTGGCACCATCAACTTGCATTTCATG
TTCACAGGCTCTACTGATTCAAAGGCCCGCTACATGGTGGCTTACATCCCACCTGGG---
---GTGGAGACGCCACCTGAAACACCTGAGATGGCCGCCCACTGCATTCACGCCGAGTGG
GACACTGGACTGAACTCCAAATTTACTTTCTCAATCCCGTACGTGTCTGCCGCGGACTAC
GCCTACACCGCGTCTGACGTGGCAGAAACAACCAACGTGCAGGGATGGGTCTGCATTTAC
CAGATCACACACGGGAAGGCTGAAAACGACGCCTTGGTCGTGTCGGTCAGCGCCGGCAAA
GACTTTGAGTTGCGCCTCCCGATTGACCCCCGCTTGCAGACCACCGCCACCGGGGAGTCA
GCAGACCCTGTCACCACCACCGTGGAGAACTACGGTGGTGAGACACAAGTTCAGAGACGC
CATCACACTGACATTGGCTTCATCATGGATAGGTTTGTGAAGATTAAGGACGTG---ACA
CCAACACACGTCATTGACCTCATGCAGACTCACCAACATGGCCTGGTGGGTGCAATGCTG
CGTGCAGCTACGTACTACTTTTCTGACTTGGAAATTGTTGTACAGCACGACGGCAAC---
CTGACTTGGGTGCCCAACGGCGCCCCCGTGTCAGCCCTAGAGAATACTAGCAATCCCACT
GCCTACAACAAGGCACCATTCACGAGACTTGCTCTCCCTTACACGGCACCACACCGTGTG
CTGGCAACAGTGTACAACGGGACAAGCAAATACACC------------GTGAGTGGTTCA
GGCAGGCGTGGTGACATGGGGTCTCTCGCGGCACGTGTCGCGAAACAG------------
CTTCCTGCTTCATTTAACTATGGTGCAATCAAGGCCACCGCCATCCACGAGCTCCTCGTG
CGCATGAAACGGGCCGAACTCTACTGCCCCAGACCACTTTTG---GCGGTGGAAGTGTCG
TCGCAAGACCGACACAAACAGAGCATCATTGCACCTGCAAAACAGCTTTTGAACTTTGAC
CTGCTCAAGTTGGCTGGGGACGTGGAGTCCAACCCTGGA------
>AAT01747
------------------------------------------------------ATGAAT
ACAACTGACTGTTTTATCGCT---GTGGTAAACGCCATTAGAGAGATAAGAGCACTTTTC
---CTACCACGGACTACAGGAAAA------ATGGAATTCACGCTGCACGACGGCGAGAAA
AAGGTCTTTTACTCCAGACCCAACAACCACGACAACTGCTGGTTGAACACCATCCTTCAG
TTGTTCAGGTACGTCGATGAACCTTTCTTCGACTGGGTCTACAATTCGCCCGAGAACCTC
ACGCTTGAAGCCATCAAGCAACTGGAGGAACTCACAGGGTTGGAGTTGCGCGAGGGTGGA
CCGCCCGCCCTTGTGATTTGGAACATCAAGCACCTGCTCCACACTGGCATCGGTACCGCT
TCGCGACCCAGCGAGGTGTGTATGGTGGACGGTACGGACATGTGTCTTGCTGACTTTCAT
GCAGGCATTTTCATGAAAGGACAGGAACACGCTGTCTTTGCGTGTGTCACCTCCAACGGG
TGGTACGCGATTGATGACGAGGACTTCTACCCATGGACGCCAGACCCGTCTGATGTCCTG
GTATTTGTTCCATACGATCAAGAGCCACTCAATGAAGGATGGAAGGCCAACGTTCAGCGA
AAGCTCAAGGGAGCTGGGCAATCCAGCCCAGCGACTGGTTCGCAGAACCAATCTGGCAAC
ACTGGCAGCATAATTAACAACTACTACATGCAGCAGTACCAAAACTCCATGGACACACAA
CTCGGCGACAACGCCATCAGTGGAGGCTCCAATGAAGGCTCCACGGACACAACCTCTACA
CACACAACCAACACCCAGAACAACGACTGGTTTTCCAAACTTGCCAGTTCAGCCTTCAGC
GGTCTTTTCGGCGCCCTTCTCGCTGATAAGAAAACGGAGGAAACCACTCTCCTTGAAGAC
CGCATTCTCACTACCCGTAACGGGCACACGACCTCGACAACCCAGTCGAGCGTCGGAGTC
ACATTCGGGTATGCAACTGCTGAAGATAGCACGTCTGGACCCAATACATCTGGTCTAGAG
ACGCGCGTTCATCAGGCAGAGAGGTTTTTCAAAATGGCACTTTTTGATTGGGTTCCTTCA
CAAAATTTTGGACACATGCACAAGGTTGTTCTGCCCCATGAACCAAAAGGTGTTTACGGG
GGTCTCGTCAAGTCATACGCGTACATGCGCAATGGCTGGGACGTCGAGGTGACTGCTGTT
GGAAACCAGTTCAACGGCGGCTGCCTCCTGGTGGCGCTCGTCCCCGAGATGGGCGACATC
AGTGACAGGGAAAAGTACCAACTAACCCTTTACCCCCACCAGTTCATCAACCCACGCACC
AACATGACGGCA------CACATCACTGTGCCCTACGTGGGTGTCAACAGGTATGACCAG
TACAAACAGCACAGGCCCTGGACCCTCGTGGTCATGGTTGTCGCGCCACTCACCACAAAC
---ACAGCAGGTGCCCAACAGATCAAAGTGTATGCCAACATAGCCCCAACCAACGTGCAC
GTGGCAGGTGAGCTCCCCTCCAAGGAGGGGATCTTCCCCGTTGCGTGTTCTGCCGGTTAC
GGCAACATGGTGACAACTGACCCGAAAACGGCTGACCCTGCCTACGGGAAGGTTTACAAC
CCCCCTCGGACTGCTCTGCCGGGGCGGTTCACAAACTACCTGGATGTTGCCGAGGCTTGT
CCCACCTTCCTGATGTTC---GAGAACGTACCTTACGTCTCAACACGAACTGAC---GGG
CAAAGGCTACTGGCCAAGTTCGACGTGTCGCTGGCAGCGAAACACATGTCAAACACCTAC
TTGGCCGGCTTGGCCCAGTACTACACACAGTACACTGGGACAATCAACCTACACTTCATG
TTCACTGGGCCGACCGACGCGAAAGCTCGGTACATGGTGGCGTACGTGCCCCCTGGC---
---ATGGAC---GCACCAGACAACCCAGAAGAGGCTGCCCACTGCATACACGCAGAATGG
GACACTGGTCTGAACTCTAAGTTCACATTTTCAATCCCGTACATCTCGGCCGCTGACTAC
GCGTACACCGCGTCCCACGAGGCTGAAACAACATGTGTACAGGGGTGGGTCTGTGTGTAC
CAAATCACTCACGGCAAGGCAGACGCCGACGCGCTCGTCGTCTCCGCATCAGCGGGGAAA
GACTTTGAGCTCCGGCTACCTGTGGACGCTAGACAACAAACTACGGCCACTGGTGAATCT
GCTGACCCCGTCACCACTACCGTTGAGAACTACGGAGGAGAGACCCAAGTCCAACGTCGC
CACCACACCGACGTTGCCTTCGTTCTTGACCGGTTTGTGAAGGTCACAGTGTCG---GGT
AACCAACACACACTCGACGTGATGCAGGCACACAAAGACAATATCGTGGGCGCGCTTCTT
CGCGCAGCCACGTACTACTTTTCTGATTTGGAAATAGCAGTGACCCACACTGGGAAG---
CTCACATGGGTGCCCAACGGTGCACCAGTTTCTGCACTTGACAACACAACCAATCCCACT
GCGTACCACAAGGGCCCGTTGACTCGACTGGCTCTCCCATACACCGCGCCACACCGTGTG
TTGGCTACGGCGTACACTGGCACTACGACCTACACC---------------------GCC
AGTACACGCGGGGATTCGGCTCACCTAACGGCGACGCATGCTCGGCAT------------
TTGCCGACATCGTTCAACTTTGGTGCAGTTAAAGCAGAAACAATCACTGAGTTGCTCGTG
CGCATGAAGCGTGCTGAACTCTATTGTCCTAGGCCGATTCTT---CCGATTCAG---CCA
ACGGGTGATAGACACAAGCAACCGCTCGTCGCACCTGCAAAACAACTGCTGAACTTTGAC
CTGCTCAAGTTGGCTGGAGATGTGGAGTCCAACCCTGGG------
>AAT01744
------------------------------------------------------ATGAAC
ACAACTGACTGTTTTATCGCT---TTGGTGCACGCCATCAGAGAGATTAAGACGTTTTTC
---TTCACACGGCATACAGGAAGA------ATGGAATTCACACTGTACAACGGTGAGAAG
AAGACATTTTACTCCAGACCCAACAACCACGACAACTGTTGGTTGAACGCCATCCTCCAG
TTGTTCAGGTACGTCGACGAACCTTTCTTCGACTGGGTCTACAACTCGCCTGAGAACCTC
ACGCTCTCGGCCATCGAGCAGCTGGAGGAAATCACCGGGCTTGAGTTGCACGAGGGCGGA
CCACCCGCGCTCGTGGTTTGGAACATCAAACACATGCTCCACACTGGCATCGGCACCGCC
TCGCGACCCAGCGAGGTGTGCATGGTCGACGGTACGGACATGTGTTTGGCTGATTTCCAT
GCTGGCATTTTCCTGAAAGGTCAGGAGCACGCTGTGTTTGCATGTGTCACCTCTGACGGG
TGGTACGCGATCGACGACGAGGACTTCTACCCTTGGACACCAGACCCGTCTGACGTCCTG
GTGTTTGTCCCGTACGACCAAGAACCGCTCAACGGAGAATGGAAGGCTAAGGTTCAGCGC
AAGCTCAAGGGAGCTGGGCAATCCAGCCCAGCTACTGGCTCGCAGAACCAATCTGGTAAC
ACAGGTAGCATAATCAACAACTACTATATGCAACAGTACCAAAACTCCATGGACACACAG
CTTGGTGACAATGCCATCAGTGGAGGCTCTAACGAGGGCTCCACGGACACAACTTCAACT
CACACAACCAACACCCAAAACAACGACTGGTTTTCAAGACTCGCCGGTTCGGCCTTCTCC
GGTTTGTTTGGGGCCTTGCTTGCCGACAAGAAGACGGAGGAGACGACACTCCTTGAGGAC
CGCATTCTCACCACTCGCAATGGGCACACCACCTCCACGACCCAGTCCAGCGTAGGCGTT
ACATACGGGTACTCCACAACAGAGGACCACGTTGCTGGACCCAACACATCAGGTTTGGAG
ACACGAGTGGTACAGGCAGAGAGATTCTACAAAAAGTTTTTGTTTGATTGGACAACGGAC
AAGCCTTTTGGACACCTGCACAAACTGGAGTTGCCCACCGACCACCACGGTGTTTTCGGA
CACTTGGTGGACTCATACGCCTACATGAGGAACGGTTGGGACGTTGAGGTGTCTGCTGTT
GGCAACCAGTTCAACGGCGGATGCCTCATAGTGGCCATGGTACCCGAATGGAAAGAGTTT
GAAACGCGGGAGAAGTACCAGCTCACGCTTTTCCCGCACCAGTTCATTAGCCCCAGAACC
AACATGACTGCC------CACATCACGGTTCCTTACCTTGGTGTGAATAGATATGATCAG
TACAAAAAACACAAACCCTGGACACTGGTTGTCATGGTCGTGTCCCCGCTCACGGTCAAC
---GCCACGAGCGCGGCACAGATCAAGGTCTATGCCAACATCGCTCCGACCTACGTTCAT
GTGGCCGGCGAGCTCCCCTCGAAAGAGGGGATCTTCCCTGTCGCGTGCGCGGACGGTTAC
GGAGGACTGGTGACAACGGACCCGAAAACAGCTGACCCCGCCTACGGCAAGGTGTACAAT
CCGCCCCGGACTAACTACCCCGGGCGTTTCACTAACTTGTTGGACGTGGCTGAGGCATGT
CCCACCTTTCTGTGTTTTGACGGCGGGAAACCGTACGTTACCACACAGACAGGT---GAG
TCTCGTCTTCTGGCCAAGTTCGACCTTTCCCTTGCCGCGAAGCACATGTCTAACACATAC
TTGGCAGGAATTGCCCAGTACTACACACAGTACTCAGGCACCATCAATTTGCATTTCATG
TTCACAGGTTCAACTGATTCAAAAGCCCGCTACATGGTGGCTTACATCCCGCCTGGG---
---GTGGAAACACCACCGGACACACCTGAGAGGGCAGCCCACTGCATCCATGCTGAGTGG
GACACAGGGCTGAATTCCAAATTCACATTCTCAATCCCGTACGTGTCTGCCGCGGATTAC
GCCTACACGGCGTCTGATGAGGCAGAGACAACAAACGTACAGGGATGGGTCTGCGTTTAC
CAGATCACACACGGGAAGGCTGACAACGACACTCTGGTCGTGTCGGTTAGCGCCGGCAAG
GACTTCGAGTTGCGCCTCCCCATTGACCCCCGACCGCAGACCACCGCTACTGGGGAATCA
GCAGACCCTGTCACCACCACTGTAGAGAACTACGGCGGTGAGACACAAGTTCAGAGACGC
CACCACACCGACGTTGGCTTCATCATGGACAGATTTGTGAAAATAAACAGCCCA---AAA
TCCACCCATGTTATTGACCTCATGCAAACCCACCAACACGGTCTAGTGGGTGCGCTGCTG
CGTGCGGCGACCTACTACTTCTCAGATCTGGAAATTGTTGTGCGGCATGACGGCAAC---
CTAACTTGGGTGCCCAATGGTGCTCCCGTGTCAGCCTTGTCCAACACCAGCAACCCCACC
GCCTACAACAAGGCACCGTTCACGAGACTTGCCCTCCCCTACACCGCGCCGCACCGCGTG
TTGGCGACTGTGTACAACGGGACGAGCAAGTACACT------------GTGAGTGGGTCA
AGCAGACGAGGCGACTTGGGTTCCCTCGCGGCACGAGTCGTGAAGGCA------------
CTTCCTGCTTCTTTCAACTACGGTGCAATCAAGGCCGACAACGTGCACGAGCTTCTCGTG
CGCATGAAACGGGCCGAACTCTACTGCCCTAGACCACTGTTG---GCACTAGAGGTGATC
TCACAAGACAGGCACAAACAGAAGATCATTGCACCCGAAAAACAGCTTTTGAATTTCGAC
CTGCTCAAGTTGGCGGGAGACGTTGAGTCCAACCCTGGG------
>AAT01745
------------------------------------------------------ATGAAC
ACAACTGACTGTTTTATCGCT---TTGGTGCACGCCATCAGAGAGATTAAGACGTTTTTC
---TTCACACGGCATACAGGAAGA------ATGGAATTCACACTGTACAACGGTGAGAAG
AAGACATTTTACTCCAGACCCAACAACCACGACAACTGTTGGTTGAACGCCATCCTCCAG
TTGTTCAGGTACGTCGACGAACCTTTCTTCGACTGGGTCTACAACTCGCCTGAGAACCTC
ACGCTCTCGGCCATCGAGCAGCTGGAGGAAATCACCGGGCTTGAGTTGCACGAGGGCGGA
CCACCCGCGCTCGTGGTTTGGAACATCAAACACATGCTCCACACTGGCATCGGCACCGCC
TCGCGACCCAGCGAGGTGTGCATGGTCGACGGTACGGACATGTGTTTGGCTGATTTCCAT
GCTGGCATTTTCCTGAAAGGTCAGGAGCACGCTGTGTTTGCATGTGTCACCTCTGACGGG
TGGTACGCGATCGACGACGAGGACTTCTACCCTTGGACACCAGACCCGTCTGACGTCCTG
GTGTTTGTCCCGTACGACCAAGAACCGCTCAACGGAGAATGGAAGGCTAAGGTTCAGCGC
AAGCTCAAGGGAGCTGGGCAATCCAGCCCAGCTACTGGCTCGCAGAACCAATCTGGTAAC
ACAGGTAGCATAATCAACAACTACTATATGCAACAGTACCAAAACTCCATGGACACACAG
CTTGGTGACAATGCCATCAGTGGAGGCTCTAACGAGGGCTCCACGGACACAACTTCAACT
CACACAACCAACACCCAAAACAACGACTGGTTTTCAAGACTCGCCGGTTCGGCCTTCTCC
GGTTTGTTTGGGGCCTTGCTTGCCGACAAGAAGACGGAGGAGACGACACTCCTTGAGGAC
CGCATTCTCACCACTCGCAATGGGCACACCACCTCCACGACCCAGTCCAGCGTAGGCGTT
ACATACGGGTACTCCACAACAGAGGACCACGTTGCTGGACCCAACACATCAGGTTTGGAG
ACACGAGTGGTACAGGCAGAGAGATTCTACAAAAAGTTTTTGTTTGATTGGACAACGGAC
AAGCCTTTTGGACACCTGCACAAACTGGAGTTGCCCACCGACCACCACGGTGTTTTCGGA
CACTTGGTGGACTCATACGCCTACATGAGGAACGGTTGGGACGTTGAGGTGTCTGCTGTT
GGCAACCAGTTCAACGGCGGATGCCTCATAGTGGCCATGGTACCCGAATGGAAAGAGTTT
GAAACGCGGGAGAAGTACCAGCTCACGCTTTTCCCGCACCAGTTCATTAGCCCCAGAACC
AACATGACTGCC------CACATCACGGTTCCTTACCTTGGTGTGAATAGATATGATCAG
TACAAAAAACACAAACCCTGGACACTGGTTGTCATGGTCGTGTCCCCGCTCACGGTCAAC
---GCCACGAGCGCGGCACAGATCAAGGTCTATGCCAACATCGCTCCGACCTACGTTCAT
GTGGCCGGCGAGCTCCCCTCGAAAGAGGGGATCTTCCCTGTCGCGTGCGCGGACGGTTAC
GGAGGACTGGTGACAACGGACCCGAAAACAGCTGACCCCGCCTACGGCAAGGTGTACAAT
CCGCCCCGGACTAACTACCCCGGGCGTTTCACTAACTTGTTGGACGTGGCTGAGGCATGT
CCCACCTTTCTGTGTTTTGACGGCGGGAAACCGTACGTTACCACACAGACAGGT---GAG
TCTCGTCTTCTGGCCAAGTTCGACCTTTCCCTTGCCGCGAAGCACATGTCTAACACATAC
TTGGCAGGAATTGCCCAGTACTACACACAGTACTCAGGCACCATCAATTTGCATTTCATG
TTCACAGGTTCAACTGATTCAAAAGCCCGCTACATGGTGGCTTACATCCCGCCTGGG---
---GTGGAAACACCACCGGACACACCTGAGAGGGCAGCCCACTGCATCCATGCTGAGTGG
GACACAGGGCTGAATTCCAAATTCACATTCTCAATCCCGTACGTGTCTGCCGCGGATTAC
GCCTACACGGCGTCTGATGAGGCAGAGACAACAAACGTACAGGGATGGGTCTGCGTTTAC
CAGATCACACACGGGAAGGCTGACAACGACACTCTGGTCGTGTCGGTTAGCGCCGGCAAG
GACTTCGAGTTGCGCCTCCCCATTGACCCCCGACCGCAGACCACCGCTACTGGGGAATCA
GCAGACCCTGTCACCACCACTGTAGAGAACTACGGCGGTGAGACACAAGTTCAGAGACGC
CACCACACCGACGTTGGCTTCATCATGGACAGATTTGTGAAAATAAACAGCCCA---AAA
TCCACCCATGTTATTGACCTCATGCAAACCCACCAACACGGTCTAGTGGGTGCGCTGCTG
CGTGCGGCGACCTACTACTTCTCAGATCTGGAAATTGTTGTGCGGCATGACGGCAAC---
CTAACTTGGGTGCCCAATGGTGCTCCCGTGTCAGCCTTGTCCAACACCAGCAACCCCACC
GCCTACAACAAGGCACCGTTCACGAGACTTGCCCTCCCCTACACCGCGCCGCACCGCGTG
TTGGCGACTGTGTACAACGGGACGAGCAAGTACACT------------GTGAGTGGGTCA
AGCAGACGAGGCGACTTGGGTTCCCTCGCGGCACGAGTCGTGAAGGCA------------
CTTCCTGCTTCTTTCAACTACGGTGCAATCAAGGCCGACAACGTGCACGAGCTTCTCGTG
CGCATGAAACGGGCCGAACTCTACTGCCCTAGACCACTGTTG---GCACTAGAGGTGATC
TCACAAGACAGGCACAAACAGAAGATCATTGCACCCGAAAAACAGCTTTTGAATTTCGAC
CTGCTCAAGTTGGCGGGAGACGTTGAGTCCAACCCTGGG------
>AFZ75241
------------------------------------------------------ATGAAT
ACAACTGACTGTTTTATCGCT---TTGGTGCAGGCTATCAGAGAGATTAAAGCACTTTTC
---CTACCACGCACCACAGAAAAA------ATGGAACTGACACTGTACAACGGTGAGAAG
AAGACCTTTTACTCCAGGCCCAACAACCACGACAACTGCTGGTTGAACGCCATCCTCCAG
TTGTTCAGGTACGTTGAAGAACCATTCTTCGACTGGGTCTACAGTTCGCCTGAGAACCTC
ACGCTTGAAGCCATCAAGCAGTTGGAGGACCTCACAGGGCTTGAACTGCACGAGGGTGGA
CCACCTGCTCTCGTGATCTGGAACATCAAGCACTTGCTCCACACCGGCATTGGCACCGCC
TCGCGACCCAGCGAGGTGTGCATGGTGGATGGTACGGACATGTGCTTGGCTGATTTCCAT
GCAGGCATTTTCCTTAAGGGGCAAGAACACGCTGTGTTCGCGTGTGTCACCTCCAACGGG
TGGTACGCGATTGATGATGAGGACTTCTACCCCTGGACGCCGGACCCATCCGACGTTCTG
GTGTTTGTCCCGTACGATCAAGAACCACTCAACGGGGAATGGAAAGCCAAGGTTCAACGC
AAGCTCAAAGGGGCTGGACAATCCAGTCCAGCGACCGGCTCGCAGAACCAATCTGGCAAT
ACTGGCAGCATAATAAACAACTACTACATGCAGCAGTATCAAAACTCCATGGACACACAG
CTTGGTGACAACGCAATCAGTGGAGGCTCTAACGAGGGCTCCACCGACACAACCTCCACC
CACACAACCAACACCCAGAACAATGACTGGTTCTCCAAACTTGCAAGCTCTGCTTTCAGC
GGTCTTTTCGGCGCTCTTCTCGCCGACAAGAAGACAGAGGAGACCACTCTCCTCGAAGAC
CGCATCCTCACCACCCGTAACGGCCACACCACGTCGACAACCCAGTCAAGCGTTGGAGTC
ACACACGGGTACGCAACAGCTGAGGATTTTGTGAGCGGACCGAACACTTCTGGTCTCGAG
ACCAGAGTTGTGCAGGCAGAACGGTTTTTCAAAACCCACCTCTTCGACTGGGTCACCAGT
GACTCATTCGGACGTTGCCACCTCCTGGAACTCCCGACCGACCACAAAGGTGTCTACGGC
AGCCTGACCGACTCGTATGCATATATGAGGAACGGCTGGGATGTCGAGGTCACCGCGGTT
GGCAACCAGTTCAACGGAGGGTGCCTGCTGGTCGCAATGGTACCAGAGCTTTGTTCTATC
CAAAAGAGGGAACTGTACCAGCTCACACTTTTCCCTCACCAGTTCATCAACCCACGCACG
AACATGACTGCG------CACATTACAGTGCCCTTTGTTGGCGTCAACCGCTACGACCAG
TACAAGGTTCACAAGCCTTGGACCCTTGTGGTTATGGTTGTAGCCCCTCTGACCGTCAAC
---ACTGAAGGTGCCCCTCAGATCAAGGTGTATGCCAACATTGCCCCAACTAACGTGCAC
GTCGCGGGTGAGTTTCCTTCCAAAGAGGGAATATTCCCCGTGGCCTGTAGCGACGGCTAT
GGTGGCCTGGTGACCACGGACCCGAAGACGGCTGACCCCGTTTATGGGAAAGTGTTCAAC
CCCCCCCGCAACCAGTTGCCGGGGCGTTTTACCAACCTCCTTGATGTGGCTGAGGCATGC
CCGACGTTTCTGCACTTCGAGGGTGACGTACCGTACGTGACCACGAAAACAGAC---TCG
GACAGGGTGCTTGCTCAGTTTGATATGTCTTTGGCAGCAAAACACATGTCAAACACCTTC
CTCGCAGGTCTTGCGCAGTACTACACACAGTACAGTGGCACCATCAACCTGCACTTCATG
TTCACAGGACCCACTGACGCGAAGGCGCGTTACATGATTGCCTACGCCCCACCGGGC---
---ATGGAG---CCGCCCAAGACACCTGAGGCGGCCGCGCACTGCATTCATGCTGAATGG
GACACTGGGTTGAACTCAAAGTTTACTTTTTCCATCCCCTACCTCTCGGCCGCCGATTAC
GCGTACACCGCGTCTGACGTGGCCGAGACCACAAATGTGCAGGGATGGGTCTGCTTGTTT
CAAATTACACATGGCAAGGCCGACGGCGACGCTCTGGTCGTACTGGCTAGTGCTGGTAAA
GACTTTGAGCTAAGGCTGCCGGTGGACGCCCGTGCGGAAACCACTTCTGCGGGCGAGTCA
GCGGATCCTGTCACCACCACTGTTGAAAACTACGGTGGCGAAACACAGATCCAGAGGCGC
CAACACACGGACGTCTCGTTCATTATGGACAGATTTGTGAAAGTGACACCGCAA---AAC
CAAATTAACATTTTGGACCTCATGCAGGTTCCATCACACACTTTGGTGGGAGCGCTCCTA
CGCGCGTCCACTTACTACTTCTCTGACTTGGAGATAGCAGTAAAACACGAGGGAGAC---
CTCACCTGGGTTCCAAATGGAGCGCCTGAAAAGGCGTTGGACAACACCACCAACCCAACT
GCTTACCACAAGGCACCACTCACCCGGCTTGCCCTGCCCTACACTGCGCCCCACCGCGTG
TTGGCAACCGTGTACAACGGTGAGTGCAGGTACAGC---------AGAAATGCTGTGCCC
AACTTGAGAGGTGACCTTCAAGTGTTGGCTCAAAAGGTGGCGCGGACG------------
CTGCCTACCTCCTTCAACTACGGTGCCATCAAAGCGACCCGGGTCACCGAGTTGCTTTAC
CGGATGAAGAGGGCCGAAACATACTGTCCAAGGCCCTTGCTG---GCAATCCAC---CCA
ACTGAAGCCAGACACAAACAGAAAATTGTGGCACCGGTGAAACAGACTTTGAATTTTGAC
CTTCTGAAGTTGGCAGGAGACGTTGAGTCCAACCCTGGG------
>AFZ75240
------------------------------------------------------ATGAAT
ACAACTGACTGTTTTATCGCT---TTGGTACAGGCTATCAGAGAGATTAAAGCACTTTTC
---CTACCACGCACCACAGGAAAA------ATGGAACTGACACTGTACAACGGTGAGAAG
AAGACCTTTTACTCCAGGCCCAACAACCACGACAACTGCTGGTTGAACGCCATCCTCCAG
TTGTTCAGGTACGTTGAAGAACCATTCTTCGACTGGGTCTACAGTTCGCCTGAGAACCTC
ACGCTTGAAGCCATCAAGCAGTTGGAGGACCTCACAGGGCTTGAACTGCACGAGGGTGGG
CCACCTGCTCTCGTGATCTGGAACATCAAGCACTTGCTCCACACCGGCATTGGCACCGCC
TCGCGACCCAGCGAGGTGTGCATGGTGGATGGTACGGACATGTGCTTGGCTGATTTCCAT
GCAGGCATTTTCCTTAAGGGGCAAGAACACGCTGTGTTCGCGTGTGTCACCTCCAACGGG
TGGTACGCGATTGATGATGAGGACTTCTACCCCTGGACGCCGGACCCATCCGACGTTCTG
GTGTTTGTCCCGTACGATCAAGAACCACTCAACGGGGAATGGAAAGCCAAGGTTCAACGC
AAGCTCAAAGGGGCTGGACAATCCAGTCCAGCGACCGGCTCGCAGAACCAATCTGGCAAT
ACTGGCAGCATAATAAACAACTACTACATGCAGCAGTATCAAAACTCCATGGACACACAG
CTTGGTGACAACGCAATCAGTGGAGGCTCTAACGAGGGCTCCACCGACACAACCTCCACC
CACACAACCAACACCCAGAACAATGACTGGTTCTCCAAACTTGCAAGCTCTGCTTTCAGC
GGTCTTTTCGGCGCTCTTCTCGCCGACAAGAAGACAGAGGAGACCACTCTCCTCGAAGAC
CGCATCCTCACCACCCGTAACGGCCACACCACGTCGACAACCCAGTCAAGCGTTGGAGTC
ACATACGGGTACGCAACAGCTGAGGATTTTGTGAGCGGACCGAACACTTCTGGTCTCGAG
ACCAGAGTTGTGCAGGCAGAACGGTTTTTCAAAACCCACCTCTTCGACTGGGTCACCAGT
GACTCATTCGGACGTTGCCACCTCCTGGAACTCCCGACCGACCACAAAGGTGTCTACGGC
AGCCTGACCGACTCGTATGCATATATGAGGAACGGCTGGGATGTCGAGGTCACCGCGGTT
GGCAACCAGTTCAACGGAGGGTGCCTGCTGGTCGCAATGGTACCAGAGCTTTGTTCTATC
CAAAAGAGGGAACTGTACCAGCTCACACTTTTCCCTCACCAGTTCATCAACCCACGCACG
AACATGACTGCG------CACATTACAGTGCCCTTTGTTGGTGTCAACCGCTACGACCAG
TACAAGGTTCACAAGCCTTGGACCCTTGTGGTTATGGTTGTAGCCCCTCTGACCGTCAAC
---ACTGAAGGCGCCCCTCAGATCAAGGTGTATGCCAACATTGCCCCAACTAACGTGCAC
GTCGCGGGTGAGTTTCCTTCCAAAGAGGGAATATTCCCCGTGGCCTGTAGCGACGGCTAT
GGTGGCCTGGTGACCACGGACCCGAAGACGGCTGACCCCGTTTATGGGAAAGTGTTCAAC
CCCCCCCGCAACCAGTTGCCGGGGCGTTTTACCAACCTCCTTGATGTGGCTGAGGCATGC
CCGACGTTTCTGCACTTCGAGGGTGACGTACCGTACGTGACCACGAAAACAGAC---TCG
GACAGGGTGCTTGCTCAGTTTGATATGTCTTTGGCAGCAAAACACATGTCAAACACCTTC
CTCGCAGGTCTTGCGCAGTACTACACACAGTACAGTGGCACCATCAACCTGCACTTCATG
TTCACAGGACCCACTGACGCGAAGGCGCGTTACATGATTGCCTACGCCCCACCGGGC---
---ATGGAG---CCGCCCAAGACACCTGAGGCGGCCGCCCACTGCATTCATGCTGAATGG
GACACTGGGTTGAACTCAAAGTTTACTTTTTCCATCCCCTACCTCTCGGCCGCCGATTAC
GCGTACACCGCGTCTGACGTGGCCGAGACCACAAATGTGCAGGGATGGGTCTGCTTGTTT
CAAATTACACATGGCAAGGCCGACGGCGACGCTCTGGTCGTACTGGCTAGTGCTGGTAAA
GACTTTGAGCTAAGGCTGCCGGTGGACGCCCGTGCGGAAACCACTTCTGCGGGCGAGTCA
GCGGATCCTGTCACCACCACTGTTGAAAACTACGGTGGCGAAACACAGATCCAGAGGCGC
CAACACACGGACGTCTCGTTCATTATGGACAGATTTGTGAAAGTGACACCGCAA---AAC
CAAATTAACATTTTGGACCTCATGCAGGTTCCATCACACACTTTGGTGGGAGCGCTCCTA
CGCGCGTCCACTTACTACTTCTCTGACTTGGAGATAGCAGTAAAACACGAGGGAGAC---
CTCACCTGGGTTCCAAATGGAGCTCCTGAAAAGGCGTTGGACAACACCACCAACCCAACT
GCTTACCACAAGGCACCACTCACCCGGCTTGCCCTGCCCTACACTGCGCCCCACCGCGTG
TTGGCAACCGTGTACAACGGTGAGTGCAGGTACAGC---------AGAAATGCTGTGCCC
AACTTGAGAGGTGACCTTCAAGTGTTGGCTCAAAAGGTGGCACGGACG------------
CTGCCTACCTCCTTCAACTACGGTGCCATCAAAGCGACCCGGGTCACCGAGTTGCTTTAC
CGGATGAAGAGGGCCGAAACATACTGTCCAAGGCCCTTGCTG---GCAATCCAC---CCA
ACTGAAGCCAGACACAAACAGAAAATTGTGGCACCGGTGAAACAGACTTTGAATTTTGAC
CTTCTGAAGTTGGCAGGAGACGTTGAGTCCAACCCTGGG------
>AFZ75243
------------------------------------------------------ATGAAT
ACAACTGACTGTTTTATCGCT---TTGGTACAGGCTATCAGAGAGATTAAAGCACTTTTC
---CTACCACGCACCACAGGAAAA------ATGGAACTGACACTGTACAACGGTGAGAAG
AAGACCTTTTACTCCAGGCCCAACAACCACGACAACTGCTGGTTGAACGCCATCCTCCAG
TTGTTCAGGTACGTTGAAGAACCATTCTTCGACTGGGTCTACAGTTCGCCTGAGAACCTC
ACGCTTGAAGCCATCAAGCAGTTGGAGGACCTCACAGGGCTTGAACTGCACGAGGGTGGA
CCACCTGCTCTCGTGATCTGGAACATCAAGCACTTGCTCCACACCGGCATTGGCACCGCC
TCGCGACCCAGCGAGGTGTGCATGGTGGATGGTACGGACATGTGCTTGGCTGATTTCCAT
GCAGGCATTTTCCTTAAGGGGCAAGAACACGCTGTGTTCGCGTGTGTCACCTCCAACGGG
TGGTACGCGATTGATGATGAGGACTTCTACCCCTGGACGCCGGACCCATCCGACGTTCTG
GTGTTTGTCCCGTACGATCAAGAACCACTCAACGGGGAATGGAAAGCCAAGGTTCAACGC
AAGCTCAAAGGGGCTGGACAATCCAGTCCAGCGACCGGCTCGCAGAACCAATCTGGCAAT
ACTGGCAGCATAATAAACAACTACTACATGCAGCAGTATCAAAACTCCATGGACACACAG
CTTGGTGACAACGCAATCAGTGGAGGCTCTAACGAGGGCTCCACCGACACAACCTCCACC
CACACAACCAACACCCAGAACAATGACTGGTTCTCCAAACTTGCAAGCTCTGCTTTCAGC
GGTCTTTTCGGCGCTCTTCTCGCCGACAAGAAGACAGAGGAGACCACTCTCCTCGAAGAC
CGCATCCTCACCACCCGTAACGGCCACACCACGTCGACAACCCAGTCAAGCGTTGGAGTC
ACATACGGGTACGCAACAGCTGAGGATTTTGTGAGCGGACCGAACACTTCTGGTCTCGAG
ACCAGAGTTGTGCAGGCAGAACGGTTTTTCAAAACCCACCTCTTCGACTGGGTCACCAGT
GACTCATTCGGACGTTGCCACCTCCTGGAACTCCCGACCGACCACAAAGGTGTCTACGGC
AGCCTGACCGACTCGTATGCATATATGAGGAACGGCTGGGATGTCGAGGTCACCGCGGTT
GGCAACCAGTTCAACGGAGGGTGCCTGCTGGTCGCAATGGTACCAGAGCTTTGTTCTATC
CAAAAGAGGGAACTGTACCAGCTCACACTTTTCCCTCACCAGTTCATCAACCCACGCACG
AACATGACTGCG------CACATTACAGTGCCCTTTGTTGGCGTCAACCGCTACGACCAG
TACAAGGTTCACAAGCCTTGGACCCTTGTGGTTATGGTTGTAGCCCCTCTGACCGTCAAC
---ACTGAAGGTGCCCCTCAGATCAAGGTGTATGCCAACATTGCCCCAACTAACGTGCAC
GTCGCGGGTGAGTTTCCTTCCAAAGAGGGAATATTCCCCGTGGCCTGTAGCGACGGCTAT
GGTGGCCTGGTGACCACGGACCCGAAGACGGCTGACCCCGTTTATGGGAAAGTGTTCAAC
CCCCCCCGCAACCAGTTGCCGGGGCGTTTTACCAACCTCCTTGATGTGGCTGAGGCATGC
CCGACGTTTCTGCACTTCGAGGGTGACGTACCGTACGTGACCACGAAAACAGAC---TCG
GACAGGGTGCTTGCTCAGTTTGATATGTCTTTGGCAGCAAAACACATGTCAAACACCTTC
CTCGCAGGTCTTGCGCAGTACTACACACAGTACAGTGGCACCATTAACCTGCACTTCATG
TTCACAGGACCCACTGACGCGAAGGCGCGTTACATGATTGCCTACGCCCCACCGGGC---
---ATGGAG---CCGCCCAAGACACCTGAGGCGGCCGCGCACTGCATTCATGCTGAATGG
GACACTGGGTTGAACTCAAAGTTTACTTTTTCCATCCCCTACCTCTCGGCCGCCGATTAC
GCGTACACCGCGTCTGACGTGGCCGAGACCACAAATGTGCAGGGATGGGTCTGCTTGTTT
CAAATTACACATGGCAAGGCCGACGGCGACGCTCTGGTCGTACTGGCTAGTGCTGGTAAA
GACTTTGAGCTAAGGCTGCCGGTGGACGCCCGTGCGGAAACCACTTCTGCGGGCGAGTCA
GCGGATCCTGTCACCACCACTGTTGAAAACTACGGTGGCGAAACACAGATCCAGAGGCGC
CAACACACGGACGTCTCGTTCATTATGGACAGATTTGTGAAAGTGACACCGCAA---AAC
CAAATTAACATTTTGGACCTCATGCAGGTTCCATCACACACTTTGGTGGGAGCGCTCCTA
CGCGCGTCCACTTACTACTTCTCTGACTTGGAGATAGCAGTAAAACACGAGGGAGAC---
CTCACCTGGGTTCCAAATGGAGCGCCTGAAAAGGCGTTGGACAACACCACCAACCCAACT
GCTTACCACAAGGCACCACTCACCCGGCTTGCCCTGCCCTACACTGCGCCCCACCGCGTG
TTGGCAACCGTGTACAACGGTGAGTGCAGGTACAGC---------AGAAATGCTGTGCCC
AACTTGAGAGGTGACCTTCAAGTGTTGGCTCAAAAGGTGGCACGGACG------------
CTGCCTACCTCCTTCAACTACGGTGCCATCAAAGCGACCCGGGTCACCGAGTTGCTTTAC
CGGATGAAGAGGGCCGAAACATACTGTCCAAGGCCCTTGCTG---GCAATCCAC---CCA
ACTGAAGCCAGACACAAACAGAAAATTGTGGCACCGGTGAAACAGACTTTGAATTTTGAC
CTTCTGAAGTTGGCAGGAGACGTTGAGTCCAACCCTGGG------
>AFZ75242
------------------------------------------------------ATGAAT
ACAACTGACTGTTTTATCGCT---TTGGTACAGGCTATCAGAGAGATTAAAGCACTTTTC
---CTACCACGCACCACAGGAAAA------ATGGAACTGACACTGTACAACGGTGAGAAG
AAGACCTTTTACTCCAGGCCCAACAACCACGACAACTGCTGGTTGAACGCCATCCTCCAG
TTGTTCAGGTACGTTGAAGAACCATTCTTCGACTGGGTCTACAGTTCGCCTGAGAACCTC
ACGCTTGAAGCCATCAAGCAGTTGGAGGACCTCACAGGGCTTGAACTGCACGAGGGTGGA
CCACCTGCTCTCGTGATCTGGAACATCAAGCACTTGCTCCACACCGGCATTGGCACCGCC
TCGCGACCCAGCGAGGTGTGCATGGTGGATGGTACGGACATGTGCTTGGCTGATTTCCAT
GCAGGCATTTTCCTTAAGGGGCAAGAACACGCTGTGTTCGCGTGTGTCACCTCCAACGGG
TGGTACGCGATTGATGATGAGGACTTCTACCCCTGGACGCCGGACCCATCCGACGTTCTG
GTGTTTGTCCCGTACGATCAAGAACCACTCAACGGGGAATGGAAAGCCAAGGTTCAACGC
AAGCTCAAAGGGGCTGGACAATCCAGTCCAGCGACCGGCTCGCAGAACCAATCTGGCAAT
ACTGGCAGCATAATAAACAACTACTACATGCAGCAGTATCAAAACTCCATGGACACACAG
CTTGGTGACAACGCAATCAGTGGAGGCTCTAACGAGGGCTCCACCGACACAACCTCCACC
CACACAACCAACACCCAGAACAATGACTGGTTCTCCAAACTTGCAAGCTCTGCTTTCAGC
GGTCTTTTCGGCGCTCTTCTCGCCGACAAGAAGACAGAGGAGACCACTCTCCTCGAAGAC
CGCATCCTCACCACCCGTAACGGCCACACCACGTCGACAACCCAGTCAAGCGTTGGAGTC
ACATACGGGTACGCAACAGCTGAGGATTTTGTGAGCGGACCGAACACTTCTGGTCTCGAG
ACCAGAGTTGTGCAGGCAGAACGGTTTTTCAAAACCCACCTCTTCGACTGGGTCACCAGT
GACTCATTCGGACGTTGCCACCTCCTGGAACTCCCGACCGACCACAAAGGTGTCTACGGC
AGCCTGACCGACTCGTATGCATATATGAGGAACGGCTGGGATGTCGAGGTCACCGCGGTT
GGCAACCAGTTCAACGGAGGGTGCCTGCTGGTCGCAATGGTACCAGAGCTTTGTTCTATC
CAAAAGAGGGAACTGTACCAGCTCACACTTTTCCCTCACCAGTTCATCAACCCACGCACG
AACATGACTGCG------CACATTACAGTGCCCTTTGTTGGCGTCAACCGCTACGACCAG
TACAAGGTTCACAAGCCTTGGACCCTTGTGGTTATGGTTGTAGCCCCTCTGACCGTCAAC
---ACTGAAGGTGCCCCTCAGATCAAGGTGTATGCCAACATTGCCCCAACTAACGTGCAC
GTCGCGGGTGAGTTTCCTTCCAAAGAGGGAATATTCCCCGTGGCCTGTAGCGACGGCTAT
GGTGGCCTGGTGACCACGGACCCGAAGACGGCTGACCCCGTTTATGGGAAAGTGTTCAAC
CCCCCCCGCAACCAGTTGCCGGGGCGTTTTACCAACCTCCTTGATGTGGCTGAGGCATGC
CCGACGTTTCTGCACTTCGAGGGTGACGTACCGTACGTGACCACGAAAACAGAC---TCG
GACAGGGTGCTTGCTCAGTTTGATATGTCTTTGGCAGCAAAACACATGTCAAACACCTTC
CTCGCAGGTCTTGCGCAGTACTACACACAGTACAGTGGCACCATTAACCTGCACTTCATG
TTCACAGGACCCACTGACGCGAAGGCGCGTTACATGATTGCCTACGCCCCACCGGGC---
---ATGGAG---CCGCCCAAGACACCTGAGGCGGCCGCGCACTGCATTCATGCTGAATGG
GACACTGGGTTGAACTCAAAGTTTACTTTTTCCATCCCCTACCTCTCGGCCGCCGATTAC
GCGTACACCGCGTCTGACGTGGCCGAGACCACAAATGTGCAGGGATGGGTCTGCTTGTTT
CAAATTACACATGGCAAGGCCGACGGCGACGCTCTGGTCGTACTGGCTAGTGCTGGTAAA
GACTTTGAGCTAAGGCTGCCGGTGGACGCCCGTGCGGAAACCACTTCTGCGGGCGAGTCA
GCGGATCCTGTCACCACCACTGTTGAAAACTACGGTGGCGAAACACAGATCCAGAGGCGC
CAACACACGGACGTCTCGTTCATTATGGACAGATTTGTGAAAGTGACACCGCAA---AAC
CAAATTAACATTTTGGACCTCATGCAGGTTCCATCACACACTTTGGTGGGAGCGCTCCTA
CGCGCGTCCACTTACTACTTCTCTGACTTGGAGATAGCAGTAAAACACGAGGGAGAC---
CTCACCTGGGTTCCAAATGGAGCGCCTGAAAAGGCGTTGGACAACACCACCAACCCAACT
GCTTACCACAAGGCACCACTCACCCGGCTTGCCCTGCCCTACACTGCGCCCCACCGCGTG
TTGGCAACCGTGTACAACGGTGAGTGCAGGTACAGC---------AGAAATGCTGTGCCC
AACTTGAGAGGTGACCTTCAAGTGTTGGCTCAAAAGGTGGCACGGACG------------
CTGCCTACCTCCTTCAACTACGGTGCCATCAAAGCGACCCGGGTCACCGAGTTGCTTTAC
CGGATGAAGAGGGCCGAAACATACTGTCCAAGGCCCTTGCTG---GCAATCCAC---CCA
ACTGAAGCCAGACACAAACAGAAAATTGTGGCACCGGTGAAACAGACTTTGAATTTTGAC
CTTCTGAAGTTGGCAGGAGACGTTGAGTCCAACCCTGGG------
>ABD67455
------------------------------------------------------ATGAAT
ACAACTGACTGTTTTATCGCT---TTGGTAAACGCCATCAAAGAGGTAAGAGCACTTTTC
---CTACCACGGACTGCAGGAAAA------ATGGAATTCACGCTACACGACGGCGAGAAA
AAGGTCTTTTACTCCAGACCCAACAACTACGACAACTGCTGGTTGAACACCATCCTTCAG
TTGTTCAGGTACGTCGATGAACCTTTCTTCGACTGGGTCTACAATTCGCCCGAGAACCTC
ACGCTTGAAGCCATCAAGCAACTGGAGGAACTCACAGGGTTGGAGTTGCGCGAGGGTGGA
CCGCCCGCCCTTGTGATTTGGAACATCAAACACCTGCTCCACACTGGCATCGGTACCGCT
TCGCGACCCAGCGAGGTGTGTATGGTGGACGGCACGGACATGTGTCTTGCTGACTTTCAT
GCAGGCATTTTCATGAAAGGACGGGAACACGCTGTCTTTGCGTGTGTCACCTCCAACGGG
TGGTACGCGATTGATGACGAGGACTTCTACCCATGGACGCCAGACCCGTCTGATGTCCTG
GTATTTGTTCCATACGACCAAGAGCCACTCAATGAAGGGTGGAAGGCCAGCGTTCTGCGA
AAGCTCAAGGGAGCTGGGCAATCCAGCCCAGCGACCGGTTCACAGAACCAATCTGGCAAC
ACTGGCAGCATAATTAACAACTACTATATGCAGCAGTACCAAAACTCCATGGACACACAA
CTCGGCGACAACGCCATCAGTGGAGGCTCCAATGAAGGCTCCACGGACACAACCTCTGCA
CACACAACCAACACCCAGAACAACGACTGGTTTTCCAAACTTGCCAGTTCAGCCTTCAGC
GGTCTTTTCGGCGCCCTTCTCGCTGATAAGAAAACGGAGGAAACCACTCTCCTTGAAGAC
CGCATTCTCACTACCCGTAACGGGCACACGACCTCGACAACCCAGTCGAGCGTCGGAGTC
ACATTCGGGTATGCAACCGCTGAAGATAGCACGTCTGGACCCAATACATCTGGTCTAGAG
ACGCGCGTTCATCAGGCAGAGAGGTTTTTCAAAATGGCACTTTTTGATTGGGTTCCTTCA
CAAAATTTTGGACACATGCACAAGGTTGTTCTGCCCCACGAACCAAAAGGTGTTTACGGG
GGTCTCGTCAAGTCATACGCGTACATGCGTAATGGCTGGGACGTCGAGGTGACCGCTGTT
GGAAACCAGTTCAACGGCGGTTGCCTCCTGGTGGCGCTCGTCCCCGAGATGGGCGACATC
AGTGACAGGGAAAAGTACCAACTAACTCTTTACCCCCACCAGTTCATCAACCCACGCACC
AACATGACGGCA------CACATCACTGTGCCCTATGTGGGTGTCAACAGGTATGACCAG
TACAAACAGCACAGGCCCTGGACCCTCGTGGTCATGGTTGTCGCGCCACTCACCACAAAC
---ACAGCAGGTGCCCAACAGATCAAAGTGTATGCCAACATAGCCCCAACCAACGTGCAC
GTGGCGGGTGAGCTCCCCTCCAAGGAGGGGATCTTCCCCGTTGCGTGTTCTGACGGTTAC
GGCAACATGGTGACAACTGACCCGAAAACGGCTGACCCTGTCTACGGGAAGGTTTACAAC
CCCCCTCGGACTGCTCTGCCGGGGCGGTTCACAAACTACCTGGATGTTGCCGAGGCTTGT
CCCACCTTCCTGATGTTC---GAGAACGTACCTTACGTCTCAACACGAACTGAC---GGG
CAAAGGCTACTGGCCAAGTTCGACGTGTCGCTGGCAGCGAAACACATGTCAAACACCTAC
TTGGCCGGCTTGGCCCAGTACTACACACAGTACACCGGGACAATCAACCTACACTTCATG
TTCACTGGGCCGACCGACGCGAAAGCTCGGTACATGGTGGCGTACGTGCCCCCTGGC---
---ATGGAC---GCACCAGACAACCCAGAAGAGGCTGCCCACTGCATACACGCAGAATGG
GACACTGGTCTGAACTCCAAGTTCACGTTTTCAATCCCGTACATCTCGGCCGCTGACTAC
GCGTACACCGCGTCCGACAAGGCTGAAACAACATGTGTACAGGGGTGGGTCTGTGTGTAC
CAAATCACTCACGGCAAGGCAGACGCCGACGCGCTCGTCGTCTCCGCATCAGCGGGGAAA
GACTTTGAGCTCCGGCTACCTGTGGACGCTAGAAAACAAACTACGACCACTGGTGAATCT
GCTGACCCCGTCACCACTACCGTTGAGAACTACGGAGGAGAGACTCAGGTCCAACGTCGC
CACCACACCGACGTTGCCTTCGTTCTTGACCGGTTTGTGGAGGTCACAGTGTCG---GGT
AACCAACACACACTCGACGTGATGCAGGCACACAAAGACAACATCGTGGGCGCGCTTCTT
CGCGCAGCCACGTACTACTTTTCTGATCTGGAAATAGCAGTGACCCACACTGGGAAG---
CTCACATGGGTGCCCAACGGTGCACCAGTTTCTGCACTTAACAACACAACCAATCCCACT
GCCTACCACAAGGGCCCGGTGACTCGACTGGCTCTCCCATACACCGCGCCACACCGTGTG
TTGGCTACGGCGTACACTGGCACTACGACCTACACC---------------------GCC
AGTGCACGCGGGGATTTGGCTCACCTAACGACGACGCATGCTCGGCAT------------
TTGCCGACATCGTTCAACTTTGGTGCAGTTAAAGCAGAAACAATCACTGAGTTGCTCGTG
CGCATGAAGCGTGCTGAACTCTACTGTCCTAGGCCGATTCTT---CCGATTCAG---CCA
ACGGGCGATAGACGCAAGCAACCGCTCGTCGCACCTGCAAAACAACTGCTGAACTTTGAC
CTGCTCAAGTTGGCTGGAGATGTGGAGTCCAACCCTGGG------
>ADN28046
------------------------------------------------------ATGAAC
ACAACTGGTTGTTTTATCGCTTTGTTGTTGCACGCCATCAGAGAGATAAAAACACGACTG
---TTTCCAAGGATACAGGAAGAA------ATGGAATTCACACTTTACAACGGTGAGAAG
AAGATCTTCTACTCCAGGCCCAACAACCACGACAACTGTTGGCTGAACGCCATCCTTCAG
CTGTTCAGGTACGTCGATGAACCTTTCTTCGACTGGGTATATGAATCACCTGAAAACCTC
ACCCTTGAGGCGATCAGACAACTGGAGAACATTACTGGTCTTGAGCTGCACGAGGGTGGT
CCGCCCGCCCTCGTCATTTGGAACATCAAACACTTGCTCCACACCGGGATCGGCACCGCC
TCGCGACCCAGCGAGGTGTGCATGGTGGACGGTACGGACATGTGCCTGGCTGACTTCCAC
GCTGGCATCTTCCTGAAAGGACAGGAACACGCCGTGTTTGCCTGCGTCACCTCCAACGGG
TGGTACGCGATCGACGACGAAGAATTCTACCCCTGGACGCCAGATCCGTCCGACGTGCTG
GTCTTTGTCCCGTACGATCAAGAACCACTTAACGGGGAATGGAAAGCAAGGGTTCAGAGA
CGGCTCAAGGGAGCCGGACAATCCAGTCCGGCTACTGGGTCACAGAACCAATCAGGCAAC
ACCGGGAGTATCATCAACAATTACTACATGCAGCAGTACCAGAACTCCATGGACACCCAA
CTTGGTGACAATGCTATCAGCGGAGGCTCCAACGAGGGATCCACAGACACAACTTCCACC
CACACAACCAACACTCAGAACAATGACTGGTTTTCAAAGTTGGCCAGCTCTGCCTTCAGC
GGTCTTTTCGGCGCCCTCCTCGCCGATAAGAAAACCGAGGAGACCACTCTTCTCGAGGAC
CGCATCCTCACCACCCGAAACGGACACACCACCTCGACAACACAGTCGAGTGTTGGCATA
ACGCACGGGTACGCAACAGCTGAGGATTTTGTGAGCGGGCCAAACACCTCTGGTCTTGAG
ACCAGAGTTGTCCAGGCGGAACGGTTCTTTAAAACCCACCTGTTCGACTGGGTCACCAGT
GATCCGTTCGGACGGTGCTACTTGTTGGAGCTCCCGACTGACCACAAAGGTGTCTACGGC
AGCCTGACCGACTCGTACGCCTACATGAGAAACGGTTGGGACGTTGAAGTCACCGCTGTG
GGGAATCAGTTCAACGGAGGCTGCCTACTGGTGGCCATGGTGCCTGAACTTTGTTCTATC
GAGCGGAGAGAGCTGTTCCAGCTTACGCTCTTCCCCCACCAGTTCATCAACCCCCGGACG
AACATGACAGCC------CACATCAAGGTGCCCTTTGTTGGCGTCAACCGTTACGATCAG
TACAAGGTACACAAGCCGTGGACCCTTGTGGTTATGGTCGTAGCCCCACTGACTGTCAAC
---ACCGAAGGCGCTCCGCAGATCAAGGTGTATGCCAACATCGCACCCACCAACGTGCAC
GTCGCGGGTGAGTTCCCTTCCAAAGAGGGGATTTTCCCTGTGGCCTGTAGCGACGGTTAT
GGCGGTTTGGTGACAACTGACCCAAAGACGGCTGACCCCGTTTACGGCAAGGTGTTCAAC
CCCCCCCGCAACATGCTGCCGGGGCGGTTCACCAACCTCCTGGACGTGGCTGAGGCTTGC
CCCACGTTTCTGCACTTCGATGGCGACGTACCGTATGTGACCACTAAGACGGAT---TCG
GACAGGGTGCTCGCACAATTTGACTTGTCTTTGGCAGCAAAACACATGTCAAACACCTTC
CTTGCAGGTCTTGCCCAATACTACACGCAGTACAGCGGCACCATCAACCTGCACTTCATG
TTCACAGGTCCCACTGACGCGAAAGCGCGTTACATGATTGCGTATGCCCCTCCGGGC---
---ATGGAG---CCGCCCAAAACACCTGAGGCTGCTGCTCACTGCATTCACGCAGAGTGG
GACACGGGTCTGAACTCAAAGTTTACCTTTTCCATCCCCTACCTCTCGGCGGCTGATTAC
GCGTACACCGCGTCTGACGCTGCTGAGACCACAAATGTTCAGGGATGGGTCTGCTTATTT
CAAATAACACACGGGAAAGCTGAGGGTGACGCTCTTGTCGTGCTGGCCAGTGCTGGCAAA
GACTTTGAGCTGCGCCTGCCTGTGGACGCTCGGCAACAGACCACTTCGACAGGCGAGTCG
GCTGACCCCGTGACTGCCACCGTTGAGAATTACGGCGGTGAGACACAGGTCCAGAGGCGC
CACCACACAGACGTCTCATTCATATTGGACAGATTTGTGAAAGTCACACCAAAA---GAC
TCAATAAATGTATTGGACCTGATGCAGACCCCCCCCCACACCCTAGTAGGGGCGCTCCTC
CGCGCTGCCACTTACTATTTCGCTGATCTAGAGGTGGCAGTGAAACACGAGGGGGAC---
CTTACCTGGGTGCCAAATGGAGCACCTGAAGCAGCCTTGGACAATACCACCAACCCAACG
GCGTACCATAAGGCGCCGCTTACCCGGCTTGCATTGCCCTACACGGCACCACACCGTGTT
TTGGCCACCGTTTACAACGGGAATTACAAATACGCC---------GGGGGTCCACTGACC
AACGTGAGAGGCGATCTCCAAGTGCTGGCTCAGAAGGCGGCGAGGCCG------------
CTGCCTACTTCTTTCAACTACGGTGCCATCAAGGCCACTCGGGTGACAGAACTGCTGTAC
CGCATGAAGAGGGCCGAGACGTACTGCCCTCGGCCCCTCTTG---GCTGTTCAC---CCG
AGTGCGGCTAGACACAAACAGAAAATAGTGGCACCTGTAAAGCAGTCCTTGAACTTTGAT
CTGCTCAAGTTGGCAGGGGACGTGGAGTCCAACCCTGGG------
>ABD67458
------------------------------------------------------ATGAAT
ACAACTGACTGTTTTATCGCT---TTGGTAAACGCCATCAAAGAGGTAATAGCACTTTTC
---CTATCACGGACTGCAGGAAAA------ATGGAATTCACGCTACACGACGGCGAGAAA
AAGGTCTTTTACTCCAGACCCAACAACCACGACAACTGCTGGTTGAACACCATCCTTCAG
TTGTTCAGGTACGTCGATGAACCTTTCTTCGACTGGGTCTACAATTCGCCCGAGAACCTC
ACGCTTGAAGCCATCAAGCAACTGGAGGAACTCACAGGGTTGGAGTTGCGCGAGGGTGGA
CCGCCCGCCCTTGTGATTTGGAACATCAAACACCTGCTCCACACTGGCATCGGTACCGCT
TCGCGACCCAGCGAGGTGTGTATGGTGGACGGCACGGACATGTGTCTTGCTGACTTTCAT
GCAGGCATTTTCATGAAAGGACGGGAACACGCTGTCTTTGCGTGTGTCACCTCCAACGGG
TGGTACGCGATTGATGACGAGGACTTCTACCCATGGACGCCAGACCCGTCTGATGTCCTG
GTATTTGTTCCATACGACCAAGAGCCACTCAATGAAGGGTGGAAGGCCAGCGTTCAGCGA
AAGCTCAAGGGAGCTGGGCAATCCAGCCCAGCGACCGGTTCACAGAACCAATCTGGCAAC
ACTGGCAGCATAATTAACAACTACTATATGCAGCAGTACCAAAACTCCATGGACACACAA
CTCGGCGACAACGCCATCAGTGGAGGCTCCAATGAAGGCTCCACGGACACAACCTCTACA
CACACAACCAACACCCAGAACAACGACTGGTTTTCCAAACTTGCCAGTTCAGCCTTCAGC
GGTCTTTTCGGCGCCCTTCTCTCTGATAAGAAAACGGAGGAAACCACTCTCCTTGAAGAC
CGCATTCTCACTACCCGTAACGGGCACACGACCTCGACAACCCAGTCGAGCGTCGGAGTC
ACATTCGGGTATGCAACCGCTGAAGATAGCACGTCTGGACCCAATACATCTGGTCTAGAG
ACGCGCGTTCATCAGGCAGAGAGGTTTTTCAAAATGGCACTTTTTGATTGGGTTCCTTCA
CAAAATTTTGGACACATGCACAAGGTTGTTCTGCCCCACGAACCAAAAGGTGTTTACGGG
GGTCTCGTCAAGTCATACGCGTACATGCGTAATGGCTGGGACGTCGAGGTGACCGCTGTT
GGAAACCAGTTCAACGGTGGTTGCCTCCTGGTGGCGCTCGTCCCCGAGATGGACGACATC
AGTGACAGGGAAAAGTACCAACTAACTCTTTACCCCCACCAGTTCATCAACCCACGCACC
AACATGACGGCA------CACATCACTGTGCCCTATGTGGGTGTCAACAGGTATGACCAG
TACAAACAGCACAGGCCCTGGACCCTCGTGGTCATGGTTGTTGCGCCACTCACCACAAAC
---ACAGCGGGTGCCCAACAGATCAAAGTGTATGCCAACATAGCCCCAACCAACGTGCAC
GTGGCGGGTGAGCTCCCCTCCAAGGAGGGGATCTTCCCCGTTGCGTGTTCTGACGGTTAC
GGCAACATGGTGACAACTGACCCGAAAACGGCTGACCCTGTCTACGGGAAGGTTTACAAC
CCCCCTCGGACTGCTCTGCCGGGGCGGTTCACAAACTACCTGGATGTTGCCGAGGCTTGT
CCCACCTTCCTGATGTTC---GAGAACGTACCTTACGTCTCAACACGAACTGAC---GGG
CAAAGGCTACTGGCCAAGTTCGACGTGTCGCTGGCAGCGAAACACATGTCAAACACCTAC
TTGGCCGGCTTGGCCCAGTACTACACACAGTACACCGGGACAATCAACCTACACTTCATG
TTCACTGGGCCGACCGACGCGAAAGCTCGGTACATGGTGGCGTACGTGCCCCCTGGC---
---ATGGAC---GCACCAGACAACCCAGAAGAGGCTGCCCACTGCATACACGCAGAATGG
GACACTGGTCTGAACTCCAAGTTCACGTTTTCAATCCCGTACATCTCGGCCGCTGACTAC
GCGTACACCGCGTCCGACAAGGCTGAAACAACATGTGTACAGGGGTGGGTCTGCGTGTAC
CAAATCACTCACGGCAAGGCAGACGCCGACGCGCTCGTCGTCTCCGCATCAGCGGGGAAA
GACTTTGAGCTCCGGCTACCTGTGGACGCTAGAAAACAAACTACGACCACTGGTGAATCT
GCTGACCCCGTCACCACTACCGTTGAGAACTACGGAGGAGAGACTCAGGTCCAACGTCGC
CACCACACCGACGTTGCCTTCGTTCTTGACCGGTTTGTGGAGGTCACAGTGTCG---GAT
AACCAACACACACTCGACGTGATGCAGGCACACAAAGACAACATCGTGGGCGCGCTTCTT
CGCGCAGCCACGTACTATTTTTCTGATCTGGAAATAGCAGTGACCCACACTGGGAAG---
CTCACATGGGTGCCCAACGGTGCACCAGTTTCTGCACTTAACAACACAACCAATCCCACT
GCCTACCACAAGGGCCCGGTGACTCGACTGGCTCTCCCATACACCGCGCCACACCGTGTG
TTGGCTACGGCGTACACTGGCACTACGACCTACACC---------------------GCC
AGTGCACGCGGGGATTTGGCTCACCTAACGACGACGCATGCTCGGCGT------------
TTGCCGACATCGTTCAACTTTGGTGCAGTTAAAGCAGAAACAATCACTGAGTTGCTCGTG
CGCATGAAGCGTGCTGAACTCTACTGTCCTAGGCCGATTCTT---CCGATTCAG---CCA
ACGGGCGATAGACGCAAGCAACAGCTCGTCGCACCTGCAAAACAACTGCTGAACTTTGAC
CTGCTCAAGTTGGCTGGAGATGTGGAGTCCAACCCTGGG------
>AHE63362
------------------------------------------------------ATGAAC
ACAACTGACTGTTTTATCGCT---CTGTTACAAGCTCTCAGAGAGGTTAAAGCATTGTTT
---CTTTCACGAACACAAGGAAAG------ATGGAATTCACACTTCACAACGGTGAGAAA
AAGACCTTCTATTCTAGGCCCAACAGCCACGACAATTGTTGGTTGAACACCATCCTTCAG
TTGTTTAGGTACGTCGACGAACCTTTCTTCGACTGGGTCTATGAGTCGCCTGAAAACCTC
ACCCTTGAGGCGATTAGGCAACTAGAAGAAGTTACTGGTCTTGAGCTGCACGAGGGTGGA
CCGCCCGCTCTCGTCATTTGGAACATCAAGCACTTGCTCCACACCGGAGTCGGCACTGCT
TCGCGACCCAGCGAGGTGTGCATGGTTGATGGCACGGACATGTGTTTGGCCGACTTCCAC
GCTGGCATCTTCCTGAAAGGGCAAGAACACGCTGTGTTCGCCTGCGTCACCTCCAACGGG
TGGTACGCGATCGACGACGAGGACTTCTACCCCTGGACGCCGGACCCGTCCGACGTTCTG
GTGTTTGTCCCGTACGATCAAGAACCACTTAATGGAGAGTGGAAAACAAAGGTTCAAAGA
CGACTCAAAGGAGCCGGGCAATCCAGCCCGGCGACTGGGTCGCAGAACCAGTCAGGCAAC
ACTGGAAGCATCATCAACAACTACTACATGCAGCAGTACCAGAACTCTATGGACACACAA
CTTGGAGACAACGCCATCAGCGGAGGCTCCAACGAGGGGTCCACAGATACCACCTCCACC
CACGCAACCAATACCCAAAACAATGATTGGTTCTCAAAATTGGCCAGTTCCGCCTTCAGC
GGTCTTTTCGGCGCCCTTCTCGCCGACAAGAAAACCGAGGAGACCACTCTCCTCGAGGAC
CGCATCCTCACTACCCGCAACGGGCACACGATCTCGACAACCCAGTCGAGCGTCGGAGTC
ACCTACGGGTACGCAACAGCTGAGGACTTTGTGAGTGGGCCAAACACATCCGGTCTCGAG
ACCAGGGTTGTGCAGGCAGAGCGGTTCTTCAAAACCCACTTGTTCGACTGGGTCACCAGT
GATCCATTCGGGCGGTGCCACCTGCTGGAACTTCCAACTGACCACAAAGGGGTCTACGGC
GGCTTGACCGACTCGTATGCTTATATGAGAAACGGTTGGGACGTTGAGGTCACTGCGGTG
GGAAATCAGTTCAACGGAGGTTGCCTGCTGGTGGCCATGGTGCCAGAACTTTGCTCCATC
CAAAAGAGAGAGCTATACCAACTCACGCTCTTTCCCCACCAGTTCATCAACCCTCGCACG
AACATGACGGCA------CACATCACTGTGCCCTTTGTTGGCGTCAATCGCTACGACCAG
TACAAGGTGCACAAGCCTTGGACCCTTGTGGTCATGGTCGTGGCCCCACTGACTGTCAAC
---AATGAAGGTGCCCCACAGATCAAGGTCTACGCCAACATCGCCCCTACCAGCGTGCAC
GTCGCGGGTGAGTTCCCTTCCAAAGAAGGGATCTTCCCCGTGGCATGCAGCGATGGTTAC
GGCGGTTTGGTGACCACTGACCCGAAGACGGCTGACCCCGCCTACGGGAAAGTGTTCAAC
CCCCCTCGCAACATGTTGCCCGGGCGGTTCACCAACTTCCTTGATGTGGCTGAGGCGTGT
CCCACGTTTCTGCACTTTGAAGGTGACGTGCCGTACGTGACCACAAAGACAGAT---TCG
GACAGGACGCTCGCTCAGTTCGACCTGTCTTTGGCAGCAAAGCACATGTCAAACACCTTT
CTGGCAGGCCTCGCCCAGTACTACACACAGTACAGCGGCACCATCAACCTGCATTTCATG
TTCACAGGACCCACAGACGCGAAAGCGCGTTACATGATTGCATATGCCCCACCAGGC---
---ATGGAG---CCGCCTAAGACACCCGAGGCGGCTGCTCACTGCATTCATGCGGAATGG
GACACAGGGTTGAACTCAAAATTCACATTTTCAATCCCTTACCTTTCGGCGGCTGATTAC
GCGTACACCGCGTCTGACGCTGCCGAAACCACAAATGTACAGGGATGGGTTTGCTTGTTT
CAGATAACACACGGGAAAGCTGACGGTGACGCACTGGTCATTCTGGCTAGCGCCGGTAAG
GACTTTGAGCTGCGTTTGCCGGTTGACGCCCGCACACAGACCACCTCCACAGGCGAGTCT
GCTGACCCCGTGACCACCACTGTTGAGAACTACGGTGGAGAGACACAGGTCCAGAGACGT
CAGCACACCGACGTTTCGTTCATTTTAGACAGATTTGTGAAAGTGACACCAAAA---GAC
CAAATTAATGTGTTGGACCTGATGCAAACCCCCGCCCACACTTTGGTGGGCGCACTTCTC
CGCACCGCTACTTACTACTTCGCAGATTTAGAAGTGGCGGTGAAGCACGAGGGTAAC---
CTCACCTGGGTCCCAAACGGGGCGCCCGAGGCGGCGCTGGACAACACTACCAACCCAACG
GCCTATCACAAGGAACCGCTCACCCGACTTGCACTGCCTTACACGGCACCACACCGTGTT
CTGGCTACCGTTTACAACGGGAACTGCAAGTATGGC---------GAAGGCGCTGTGACC
AATGTGAGGGGTGACCTGCAAGTGCTAGCCCAGAAGGCAACAAGAACG------------
TTGCCCACCTCGTTCAACTACGGTGCCATCAAGGCTACCCGGGTGACTGAACTGCTTTAC
CGCATGAAGAGGGCCGAAACATACTGCCCTCGGCCCCTGTTG---GCCATCCAC---CCG
AGCCAAGCCAGACACAAACAAAAGATTGTGGCACCCGTGAAACAGCTGTTGAATTTTGAC
CTCCTCAAGTTGGCGGGAGACGTTGAGTCCAACCCTGGG------
>AAU00941
------------------------------------------------------ATGAAT
ACGACTGACTGTTTTATCGCT---CTATTGCACGCACTTAGAGAGATCAAGACACTCTTC
---GTTACACGGATGCAAGGAAAG------ATGGAATTTACACTCTACAACGGCGAGAAG
AAGACTTTTTACTCTAGACCCAACAACCATGACAACTGTTGGCTGAACACCATCCTCCAG
TTGTTCAGGTACGTCGACGAACCTTTCTTCGACTGGGTCTATGACTCACCTGAAAACCTC
ACTCTTGATGCAATCAAACAACTGGAAGAACTCACTGGTCTTGAGCTGCACGAGGGTGGA
CCGCCCGCCCTAGTCATTTGGAACATCAAGCACTTGCTCCACACCGGAATCGGTACCGCC
TCGCGACCCAGCGAGGTGTGTATGGTGGACGAAACAGACATGTGCTTGGCTGACTTCCAT
GCTGGCATCTTCTTGAAAGGACAAGAGCATGCTGTGTTTGCCTGTGTCACCTCCAACGGG
TGGTACGCGATCGACGACGAAGACTTTTACCCTTGGACGCCAGATCCGTCCGACGTTCTG
GTATTTGTCCCGTACGATCAAGAACCGCTCAACGGAGAATGGAAGGCCAAGGTTCAGAAA
CGACTCAAAGGCGCCGGGCAATCCAGCCCGGCGACTGGGTCGCAGAACCAGTCAGGCAAC
ACTGGAAGTATCATTAACAACTATTACATGCAGCAATACCAAAACTCCATGGACACACAA
CTTGGTGACAACGCTATTAGCGGAGGCTCCAACGAAGGTTCCACTGACACCACCTCCACA
CACACCAACAACACCCAAAACAATGATTGGTTTTCGCGCCTGGCCAGTTCCGCCTTCAGC
GGACTGTTCGGCGCGCTTCTGGCTGACAAGAAAACGGAAGAAACAACCCTGCTTGAAGAC
CGCATTCTTACCACCAGGAATGGCCACACAACGTCGACGACACAGTCGAGCGTTGGCGTG
ACATACGGTTACGCTGTGGCTGAGGACGCGGTGTCAGGGCCTAACACCTCAGGCCTGGAG
ACCCGCGTTCAACAAGCGGAACGGTTCTTCAAAAAGCACTTGTTTGACTGGACAACAAAT
TTGGCATTTGGACACTGTCACTACTTGGAACTACCCACTGAACACAAGGGCGTGTACGGC
AGTCTCATGGACTCGTACGCCTACATGCGAAATGGGTGGGACATAGAGGTGACTGCTGTT
GGAAACCAGTTTAACGGCGGCTGCCTCCTTGTCGCACTTGTGCCAGAGCTGAAGAGCCTT
GACACGCGGCAGAAGTACCAACTGACCCTTTTCCCCCATCAGTTCATCAACCCACGCACC
AACATGACGGCT------CACATTAACGTGCCTTTTGTGGGTGTTAACAGGTATGACCAG
TACGTGCTCCACAAACCATGGACGCTCGTTGTGATGGTGGTGGCCCCACTCACCGTCAAG
---ACTGGTGGCTCTGAACAGATCAAGGTCTACATGAATGCAGCGCCGACCTACGTGCAT
GTGGCAGGGGAGCTGCCCTCGAAAGAGGGAATAGTTCCCGTCGCGTGCGCGGACGGTTAT
GGCAACATGGTGACCACAGACCCGAAAACTGCTGACCCAGTGTACGGGAAAGTGTTCAAT
CCTCCCCGGACGAATCTTCCCGGGCGCTTCACGAACTTCCTTGATGTCGCGGAGGCGTGT
CCAACCTTCCTCCGCTTC---GGAGAAGTACCATTTGTGAAGACAGTGAACTCT---GGT
GACCGTCTGCTAGCCAAGTTTGACGTTTCGCTCGCTGCGGGACACATGGCTAACACCTAC
TTGGCCGGTTTGGCACAGTACTACACACAGTACAGTGGCACCATGAATGTTCACTTCATG
TTTACCGGGCCCACAGATGCTAAGGCTCGGTACATGGTGGCCTACATTCCCCCTGGC---
---ATGACA---CCGCCCACGGACCCTGAGCGCGCCGCGCACTGCATCCACTCTGAGTGG
GATACTGGTCTTAACTCCAAGTTCACCTTTTCCATACCTTACCTCTCTGCTGCTGACTAC
GCATACACCGCTTCTGACACAGCGGAGACTACAAGTGTGCAAGGATGGGTGTGCATCTAC
CAGATCACCCACGGCAAAGCTGAAGGAGACGCACTGGTCGTTTCTGTCAGCGCCGGCAAA
GACTTTGAGTTTCGCCTGCCCGTTGACGCGCGCCGGCAAACCACCGCTACCGGCGAGTCA
GCGGACCCGGTAACAACCACGGTCGAGAACTACGGAGGAGAGACTCAGGTAGCCAGACGG
CTTCACACTGATGTTGCCTCCGTTCTGGACAGGTTTGTGAAACTCACTGCACCC---AAA
AACACTCAGGTTCTTGACCTCATGCAGATCCCCTCACACACGCTGGTTGGAGCACTGCTT
CGGTCTGCGACGTACTACTTCTCAGACCTGGAGGTTGCGCTTGTCCACACAGGCCCA---
GTCACCTGGGTGCCCAACGGCTCACCCAAGGATGCTCTAGACAACCAGACCAATCCAACT
GCCTACCAGAAGCAGCCCATCACCCGCCTGGCGCTCCCCTACACCGCTCCCCACCGTGTG
CTGGCGACAGTATACAACGGGAAGACGACGTACGGG------------GAAACAATAACT
CCACGCCGTGGCGACATGGCGGCCCTTGCACAAAGACTGAGCGGGCAG------------
CTACCCACTTCTTTCAACTACGGCGCTGTAAAGGCTGATACCATCACTGAGCTGTTGATC
CGCATGAAACGCGCGGAGACATACTGCCCCAGGCCTTTGCTG---GCTCTTGAC---ACC
ACTCAGGACCGCCGTAAACAAGAAATCATTGCACCTGCAAAACAGATGATGAACTTCGAC
CTGCTTAAGTTGGCGGGAGACGTTGAGTCCAACCCTGGG------
>AAU00942
------------------------------------------------------ATGGAC
ACAACTGATTGTTTTACTGCT---TTGTTAAACGCCTTTAGAGAGATTAAGTTGCTTTTT
---CTTTCACGAACACAAGGCAAA------ATGGAATTCACACTTCACAACGGTGAGAAG
AAAACCTTCTACTCTAGACCCAACAACCATGACAACTGTTGGTTGAACACCATACTCCAG
TTGTTTAGGTACGTCGATGAACCCTTCTTCGACTGGGTTTATGACTCACCTGAGAACCTT
ACCCTTGATGCCATCAAACAATTGGAAGAGTTTACTGGTCTTGAGTTGCACGAGGGTGGA
CCACCCGCTCTTGTTATCTGGAACATCAAACACTTGCTCCACACCGGAATCGGCACCGCC
TCACGCCCCAGTGAGGTGTGCATGGTTGACGGAACGGACATGTGTCTGGCTGACTTTCAC
GCTGGCATTTTCTTGAAAGGACAGGAACACGCTGTGTTCGCCTGCATCACCTCTAAAGGG
TGGTACGCGATCGATGACGAGGACTTCTACCCCTGGACACCTGACCCGTCCGACGTCCTG
GTGTTTGTTCCGTACGATCAAGAACCGCTCAACGGAGAGTGGAAAGCAAAGGTTCAGAAG
CGGCTTAAGGGAGCCGGACAATCTAGTCCGGCAACCGGGTCACAGAACCAATCAGGCAAC
ACCGGAAGCATCATCAACAACTACTACATGCAGCAGTACCAGAATTCCATGGACACACAA
CTTGGTGACAACGCTATTAGCGGGGGTTCCAATGAAGGTTCCACGGATACCACCTCCACA
CACACAAACAACACTCAAAACAATGATTGGTTTTCGCGCCTGGCTAGTTCTGCTTTCAGC
GGACTGTTTGGCGCGCTTCTGGCTGACAAGAAAACGGAAGAGACAACTTTGCTTGAAGAC
CGCATTCTCACCACCAGGAACGGCCACACAACGTCGACGACACAGTCGAGCGTTGGCGTA
ACGTACGGTTACGCTGTGGCTGAGGACGCGGTGTCAGGACCTAACACTTCAGGTCTTGAG
ACCCGTGTTCAACAGGCAGAACGGTTCTTTAAAAAGCACTTGTTTGACTGGACACCGAAT
TTGGCATTTGGACACTGTCACTACCTGGGACTCCCCACTGAACACAAAGGCGTGTACGGC
AGTCTCATGGACTCGTACGCCTACATGAGGAATGGATGGGACGTAGAGGTGACTGCTGTT
GGAAACCAATTCAACGGCGGTTGCCTCCTTGTCGCACTTGTGCCAGAGCTGAAGAGCCTT
GACACGCGGCAGAAATACCAGCTGACTCTCTTTCCCCACCAGTTCATCAACCCACGCACC
AACATGACGGCC------CACATTAACGTGCCGTTCGTGGGTGTCAACAGATACGACCAG
TACGCGCTTCACAAACCGTGGACGCTCGTTGTGATGGTGGTGGCCCCACTCACCGTCAAG
---ACTGGTGGTTCTGAACAGATTAAGGTTTACATGAATGCAGCACCGACCTACGTGCAC
GTGGCGGGAGAGCTGCCCTCGAAAGAGGGAATAGTTCCCGTTTCGTGCGCGGACGGTTAT
GGCAACATGGTGACAACGGACCCGAAGACTGCCGACCCAGTTTACGGGAAAGTCTACAAC
CCCCCCAGGACAAACCTCCCTGGGCGCTTCACAAACTTCCTTGACGTTGCGGAGGCATGT
CCAACCTTCCTCCGCTTC---GGAGAAGTGCCATTTGTGAAGACGGTGAACTCT---GGT
GACCGCCTGCTGGCCAAGTTCGATGTCTCGCTCGCTGCGGGGCACATGTCCAACACCTAC
TTGGCTGGTCTGGCACAGTACTACACACAGTACAGTGGCACCATCAATGTCCACTTCATG
TTCACCGGGCCCACAGACGCCAAAGCCCGCTACATGGTGGCCTACATCCCTCCCGGT---
---ATGACA---CCGCCCACAGACCCTGAGCGCGCCGCGCACTGCATTCACTCTGAGTGG
GACACTGGTCTTAACTCCAAGTTCACCTTTTCTATACCTTACCTCTCTGCTGCTGACTAC
GCCTACACTGCTTCTGACACGGCGGAGACCACAAGTGTGCAGGGATGGGTGTGCATCTAC
CAGATCACCCACGGCAAGGCTGAAGGAGACGCACTGATCGTTTCTGTCAGCGCCGGCAAA
GATTTTGAGTTCCGCTTGCCCGTTGACGCGCGCCGGCAAACCACCACAACCGGCGAGTCA
GCGGACCCAGTGACAACCACGGTCGAGAACTACGGAGGAGAAACTCAGACGGCCAGACGG
CTTCACACTGACGTTGCCTTTGTTCTTGACAGGTTTGTGAAACTCACTACACCC---AAG
AGCACCCAGACCCTTGATCTCATGCAGATCCCCTCACACACGTTGGTTGGAGCACTGCTT
CGGTCTGCGACGTACTACTTCTCAGACCTAGAGGTTGCGCTTGTCCACACAGGCCCG---
GTTACCTGGGTGCCCAACGGCTCGCCCAAGGATGCCCTAGACAACCAAACTAACCCAACT
GCCTATCGGAAGCGGCCCATCACCCGCTTGGCACTCCCCTACACCGCCCCCCACCGTGTG
CTGGCAACAGTGTACAACGGGAAGACGACGTACGGG---------------GAAACAACC
TCACGGCGTGGTGATATGGCGGCCCTTGCACAAAGGCTGAGTGGGCGG------------
CTGCCCACCTCCTTCAACTACGGCGCTGTAAAGGCTGAAACCATCACTGAGCTTTTGATC
CGCATGAAACGCGCGGAGACATACTGCCCCAGGCCTTTGCTA---GCTCTTGAC---ACT
ACTCAGGACCGCCGTAAACAGGAGATCATTGCACCTGAGAAACAGGTACTGAACTTCGAC
CTGCTCAAGTTGTCAGGAGACGTTGAGTCCAACCCTGGG------
>AET43041
------------------------------------------------------ATGAAC
ACAACTGGTTGTTTTATCGCT---TTGTTGCACGCCATCAGAGAGATAAAAACACGACTG
---TTTTCAAGGACACAGGAAGAA------ATGGAATTCACACTTTACAACGGTGAGAAG
AAGATCTTCTACTCCAGGCCCAACAACCATGACAACTGTTGGCTGAACGCCATCCTTCAG
CTGTTCAGGTACGTCGATGAACCTTTCTTCGACTGGGTATATGAATCACCTGAAAACCTC
ACCCTTGAGGCGATCAGACAACTGGAGAACATTACTGGTCTTGAGCTGCACGAGGGTGGT
CCGCCCGCCCTCGTCATTTGGAACATCAAACACTTGCTCCACACCGGGATCGGCACCGCC
TCGCGACCCAGCGAGGTGTGCATGGTGGACGGTACGGACATGTGCCTGGCTGACCTCCAC
GCTGGCATCTTCCTGAAAGGACAGGAACACGCCGTGTTTGCCTGCGTCACCTCCAACGGG
TGGTACGCGATCGACGACGAAGAATTCTACCCCTGGACGCCAGATCCGTCCGACGTGCTG
GTCTTTGTCCCGTACGACCAAGAACCACTCAATGGGGAATGGAAAGCAAGGGTTCAGAGA
CGGCTCAAGGGAGCCGGACAATCCAGTCCGGCTACTGGGTCACAGAACCAATCAGGCAAT
ACCGGGAGTATCATCAACAATTACTACATGCAGCAGTACCAGAACTCCATGGACACCCAA
CTTGGTGACAATGCTATCAGCGGAGGCTCCAACGAGGGATCCACAGACACAACTTCCACC
CACACAACCAACACTCAGAACAATGACTGGTTTTCAAAGTTGGCCAGCTCTGCCTTCAGC
GGTCTTTTCGGCGCCCTCCTCGCCGATAAGAAAACCGAGGAGACCACTCTTCTCGAGGAC
CGCATCCTCACCACCCGAAACGGACACACCACCTCGACAACCCAGTCGAGTGTTGGCATA
ACGCACGGGTACGCAACAGCTGAGGATTTTGTGAGCGGGCCAAACACCTCTGGTCTTGAG
ACCAGAGTTGTCCAGGCGGAACGGTTCTTTAAAACCCACCTGTTCGACTGGGTCACCAGT
GATCCGTTCGGACGGTGTCACTTGTTGGAGCTCCCGACTGACCACAAAGGTGTCTACGGC
AGCCTGACCGACTCATACGCCTACATGAGAAACGGTTGGGATGTTGAAGTCACCGCTGTG
GGGAATCAGTTCAACGGAGGCTGCCTACTGGTGGCCATGGTGCCTGAACTTTGTTCCATC
GAGCGGAGAGAGCTGTTCCAGCTTACGCTCTTCCCCCACCAGTTCATCAACCCCCGGACG
AACATGACAGCC------CACATCAAGGTGCCCTTTGTTGGCGTCAACCGTTACGATCAG
TACAAGGTACACAAGCCGTGGACCCTTGTGGTTATGGTCGTAGCCCCACTAACTGTCAAC
---ACCGAGGGCGCTCCGCAGATCAAGGTGTATGCCAACATCGCACCCACCAACGTGCAC
GTCGCGGGTGAGTTCCCTTCCAAAGAGGGGATTTTCCCTGTGGCCTGTAGCGACGGTTAT
GGCGGCTTGGTGACAACTGACCCAAAGACGGCTGACCCCGTTTACGGCAAAGTGTTCAAC
CCCCCCCGCAACATGTTGCCGGGGCGGTTCACTAACCTCCTGGACGTGGCTGAGGCTTGC
CCCACGTTTCTGCACTTCGATGGTGACGTACCGTATGTGACCACTAAGACGGAT---TCG
GACAGGGTGCTCGCACAATTTGACTTGTCTTTGGCAGCAAAACACATGTCAAACACCTTC
CTTGCAGGTCTTGCCCAGTACTACGCGCAGTACAGCGGCACCATCAACCTGCACTTCATG
TTCACAGGTCCCACTGACGCGAAAGCGCGTTACATGATTGCGTATGCCCCTCCGGGC---
---ATGGAG---CCGCCCAAAACACCCGAGGCTGCTGCTCACTGCATTCACGCAGAGTGG
GACACGGGTCTGAACTCAAAGTTTACCTTTTCCATCCCCTACCTCTCGGCGGCTGATTAC
GCGTACACCGCGTCTGACGCTGCTGAGACCACAAATGTTCAGGGATGGGTCTGCTTATTT
CAAATAACACACGGGAAAGCTGAGGGTGACGCTCTTGTCGTGCTGGCCAGTGCTGGCAAA
GACTTTGAGCTGCGCCTGCCTGTGGACGCTCGGCAACAGACCACTTCGACAGGCGAGTCG
GCTGCCCCCGTGACTGCCACCGTTGAGAATTACGGCGGCGAGACACAGGTCCAGAGGCGC
CACCACACAGACGTCTCATTCATATTGGACAGATTTGTGAAAGTCACACCAAAA---GAC
TCAATAAATGTATTGGACCTGATGCAGACCCCCCCCCACACCCTAGTAGGGGCGCTCCTC
CGCACTGCTACTTACTATTTCGCTGATCTAGAGGTGGCAGTGAAACACGAGGGGGAC---
CTTACCTGGGTGCCAAATGGAGCACCTGAAGCAGCCTTGGACAACACCACCAACCCAACG
GCGTACCATAAGGCGCCGCTTACCCGGCTTGCATTGCCCTACACGGCACCACACCGTGTT
TTGGCCACCGTTTACAACGGGAACTGCAAATACGCC---------GGGGGCTCACTGACC
AACGTGAGAGGCGATCTCCAAGTGCTGGCTCAGAAGGCGGCGAGGCCG------------
CTGCCTACTTCTTTCAACTACGGTGCCATCAAAGCCACTCGGGTGACAGAACTGCTGTAC
CGCATGAAGAGGGCCGAGACGTACTGTCCTCGGCCCCTCTTG---GCTGTTCAC---CCG
AGTGCGGCTAGACACAAACAGAAAATAGTGGCACCTGCAAAGCAGTCCTTGAACTTTGAT
CTGCTCAAGTTGGCAGGGGACGTGGAGTCCAACCCTGGG------
>AET43040
------------------------------------------------------ATGAAC
ACAGCTGGTTGTTTTATCGCT---TTGTTGTACGCCATCAGAGAGATAAAAACACGACTG
---TTTTCAACGACACAGGAAGAA------ATGGAATTCACACTTTACAACGGTGAGAAG
AAGATCTTCTACTCCAGGCCCAACAACCACGACAACTGTTGGCTGAACGCCATCCTTCAG
CTGTTCAGGTACGTCGATGAACCTTTCTTCGACTGGGTATATGAATCACCTGAAAACCTC
ACCCTTGAGGCGATCAGACAACTGGAGAACATTACTGGTTTTGAGCTGCACGAGGGTGGC
CCGCCCGCCCTCGTCATTTGGAACATCAAACACTTGCTCCACACCGGGATCGGCACCGCC
TCGCGACCCAGCGAGGTGTGCATGGTGGACGGCACGGACATGTGCCTGGCTGACTTCCAC
GCTGGCATCTTCCTGAAAGGACAGGAACACGCCGTGTTTGCCTGCGTCACCTCCAACGGG
TGGTACGCGATCGACGACGAAGAATTCTACCCCTGGACGCCAGATCCGTCCGACGTGCTG
GTCTTTGTCCCGTACGATCAAGAACCACTTAATGGGGAATGGAAAGCAAGGGTTCAGAGA
CGGCTCAAGGGAGCCGGACAATCCAGTCCGGCTACTGGGTCACAGAACCAATCAGGCAAC
ACCGGGAGTATCATCAACAATTACTACATGCAGCAGTACCAGAACTCCATGGACACCCAA
CTTGGTGACAATGCTATCAGCGGAGGCTCCAACGAGGGATCCACAGACACAACCTCCACC
CACACAACCAACACTCAGAACAATGACTGGTTTTCAAAGTTGGCCAGCTCTGCCTTCAGC
GGTCTTTTCGGCGCCCTCCTCGCCGATAAGAAAACCGAGGAGACCACTCTTCTCGAGGAC
CGCATCCTCACCACCCGAAACGGACACACCACCTCGACAACCCAGTCGAGTGTTGGCATA
ACGCACGGGTACGCAACAGCTGAGGATTTTGTGAACGGGCCAAACACCTCTGGTCTTGAG
ACCAGAGTTGTCCAGGCGGAACGGTTCTTTAAAACCCACCTGTTCGACTGGGTCACCAGT
GATCCGTTCGGACGGTGCTACTTGTTGGAGCTCCCGACTGACCACAAAGGTGTCTACGGC
AGCCTGACCGACTCATACGCCTACATGAGAAACGGTTGGGATGTTGAGGTCACCGCTGTG
GGGAATCAGTTCAACGGAGGCTGCCTACTGGTGGCCATGGTGCCTGAACTTTGTTCCATC
GAGCGGAGAGAGCTGTTCCAGCTTACGCTCTTCCCCCACCAGTTCATCAACCCCCGGACG
AACATGACAGCC------CACATCAAGGTGCCCTTTGTTGGCGTCAACCGTTACGATCAG
TACAAGGTACACAAGCCGTGGACCCTTGTGGTTATGGTCGTAGCCCCACTGACTGTCAAC
---ACCGAAGGCGCTCCGCAGATCAAGGTGTATGCCAACATCGCACCCACCAACGTGCAC
GTCGCGGGTGAGTTCCCTTCCAAAGAGGGGATTTTCCCTGTGGCCTGTAGCGACGGTTAT
GGCGGCTTGGTGACAACTGACCCAAAGACGGCTGACCCCGTTTACGGCAAAGTGTTCAAC
CCCCCCCGCAACATGTTGCCGGGGCGGTTCACCAACCTCCTGGACGTGGCTGAGGCTTGC
CCCACGTTTCTGCACTTCGATGGTGACGTACCGTATGTGACCACTAAGACGGAT---TCG
GACAGGGTGCTCGCACAATTTGACTTGTCTTTGGCAGCAAAACACATGTCAAACACCTTC
CTTGCAGGTCTTGCCCAGTACTACACGCAGTACAGCGGCACCGTCAACCTGCACTTCATG
TTCACAGGTCCCACTGACGCGAAAGCGCGTTACATGATTGCGTATGCCCCTCCGGGC---
---ATGGAG---CCGCCCAAAACACCTGAGGCTGCTGCTCACTGCATTCACGCAGAGTGG
GACACGGGTCTGAACTCAAAGTTTACCTTTTCCATCCCCTACCTCTCGGCGGCTGATTAC
GCGTACACCGCGTCTGACGCTGCTGAGACCACAAATGTTCAGGGATGGGTCTGCTTATTT
CAAATAACACACGGGAAAGCTGAGGGTGACGCTCTTGTCGTGCTGGCCAGTGCTGGCAAA
GACTTTGAGCTGCGCCTGCCTGTGGACGCTCGGCAACAGACCACTTCGACGGGCGAGTCG
GCTGACCCCGTGACTGCCACCGTTGAGAATTACGGTGGCGAGACACAGGTCCAGAGGCGC
CACCACACAGACGTCTCATTCATATTGGACAGATTTGTGAAAGTCACACCAAAA---GAC
TCAATAAATGTATTGGACCTGATGCAGACCCCCTCCCACACCCTAGTAGGGGCGCTCCTC
CGCACTGCCACTTACTATTTCGCTGATCTAGAGGTGGCAGTGAAACACGAGGGGGAC---
CTTACCTGGGTGCCAAATGGAGCACCTGAAGCAGCCTTGGACAACACCACCAACCCAACG
GCGTACCATAAGGCGCCGCTTACTCGGCTTGCATTGCCCTACACGGCACCACACCGTGTT
TTGGCCACCGTTTACAACGGGAACTGCAAATACGCC---------GGGGGCTCACTGCCC
AACGTGAGAGGCGATCTCCAAGTGCTGGCTCAGAAGGCAGCGAGGCCG------------
CTGCCTACTTCTTTCAACTACGGTGCCATCAAAGCCACTCGGGTGACAGAACTGCTGTAC
CGCATGAAGAGGGCCGAGACGTACTGTCCTCGGCCCCTCTTG---GCTGTTCAC---CCG
AGTGCGGCCAGACACAAACAGAAAATAGTGGCGCCTGTAAAGCAGTCCTTGAACTTTGAT
CTGCTCAAGTTGGCAGGGGACGTGGAGTCCAACCCTGGG------
>ABN05227
------------------------------------------------------ATGAAT
ACAACTGACTGTTTTATCGCT---CTGTTGCAGGCTTTCAGAGAGATCAAGACACTGATT
---CTTTCGCGAGCACAGCAGAAGAGGACAATGGAATTCACACTCCACAACGGTGAGAAG
AAGACCTTTTTCTCTAGGCCCAACAACCATGACAACTGTTGGTTGAACACCATCCTCCAG
TTGTTCAGGTACGTTGATGAGCCTTTCTTCGACTGGGTCTACGACTCTCCTGAGAATCTC
ACCCTCAAGGCAATACAACAATTGGAGGAGATTACTGGCCTAGAGCTGCACGAGGGTGGA
CCGCCCGCTCTCGTCATCTGGAACATCAAACACTTGCTCAACACCGGGATCGGCACTGCT
TCACGGCCCAGTGAGGTGTGCATGGTCGACGGGACAGACATGTGTTTGGCTGATTTCCAT
GCTGGCATTTTCTTGAAAGGACAGGAACACGCTGTGTTTGCCTGTGTCACCTCCAACGGG
TGGTACGCGATCGACGACGAGGACTTCTACCCGTGGACGCCGGATCCGTCTGACGTCCTG
GTGTTTGTTCCGTACGATCAAGAACCACTCAATGGAGAGTGGAAAGCCAAGGTGCAGAAG
CGGCTCAGGGGAGCCGGACAATCCAGTCCGGCAACCGGGTCACAAAACCAATCAGGCAAC
ACTGGTAGTATTATCAACAACTACTATATGCAGCAGTACCAGAACTCCATGGACACACAA
CTTGGCGACAACGCCATTAGCGGTGGTTCCAACGAGGGCTCCCTG---ACCTACTTCCCA
CACACAACCAACACACAGAACAACGATTGGTTTTCAAAATTGGCCAGTTCTGCCTTCAGC
GGTCTCTTCGGCGCTCTTCTCGCTGACAAAAAGACAGAGGAGACTACCCTCCTGGAAGAC
CGCATCCTCACTACCCGCAACGGACATACCACCTCGACAACCCAGTCGAGTGTGGGAGTC
ACCTACGGGTACTCCACTGGGGAAGACCATGTCTCCGGACCTAACACATCTGGCCTGGAG
ACGCGAGTGGTACAGGCAGAGAGATTCTTCAAGAAGTATTTGTTTGATTGGACAACTGAT
AAAGCTTTTGGACACCTGGAAAAACTGGAACTCCCCACCGAACACAAGGGTGTCTACGGG
CACTTGGTGGACTCTTTCGCATACATGAGAAATGGCTGGGACGTGGAGGTGACCGCCGTT
GGCAACCAGTTCAACGGTGGGTGTCTCCTGGTGGCCATGGTACCTGAGTGGAAAGAGTTT
ACCCCTCGTGAGAAATACCAGCTCACCTTGTTTCCACACCAATTTATCAACCCCAGAACC
AACATGACAGGCCCACATCACGGTCCCGTACCTTGGTGTCAAGTAGGT---ATGACCAAG
TACAAACAGCACAAACCCTGGACACTGGTCGTGATGGTGGTTTCGCCGCTGACCACCAGC
---AGCATTGGAGCCTCACAGATCAAGGTGTATGCCAACATTGCCCCAACCTTCGTTCAC
GTGGCCGGCGAGCTCCCGTCGAAAGAAGGGATCGTGCCGGTTGCTTGTTCAGACGGGTAC
GGTGGCCTGGTGACAACAGACCCGAAAACAGCTGACCCTGTTTATGGTATGGTGTACAAC
CCGCCCAGAACCAACTACCCTGGGCGCTTTACAAACTTGTTGGACGTGGCCGAGGCTTGC
CCGACCTTCCTCTGTTTTGACGACGGGAAACCGTACGTTGTGACAAGGACGGAC---GAC
CAACGCCTCCTGGCCAAGTTCGACGTTTCTCTTGCTGCAAAGCACATGTCAAACACCTAC
CTCTCAGGGATAGCACAGTACTACACGCAGTACTCTGGCACTATCAACCTGCACTTCATG
TTCACTGGCTCTACTGAATCAAAGGCCCGGTACATGGTGGCGTACATTCCACCTGGC---
---ATGGACACGCCACCAGACACACCTGAGAAGGCTGCACATTGCATCCACGCCGAGTGG
GACACCGGGCTGAACTCCAAATTTACTTTTTCTATCCCGTACGTGTCTGCTGCAGACTAC
GCATACACCGCGTCTGACGTGGCAGAAACAACAAACGTACAGGGGTGGGTCTGCATATAC
CAAATCACTCACGGGAAGGCTGAGCAGGACACTCTGGTCGTGTCGGTCAGCGCCGGCAAG
GACTTTGAACTGCGCCTCCCAATTGACCCCCGCACGCAAACCACCACTGCCGGGGAGTCA
GCAGACCCTGTCACCACCACCGTTGAGAACTACGGTGGTGAGACACAGGCTCGGCGACGT
CAGCACACTGACGTCGGCTTCATCATGGACAGGTTTGTGAAAATCAGCCCCGGG---AGC
CCCACGCACGTCATTGACCTCATGCAAACACACCAACACGCGTTGGTGGGTGCCCTTTTG
CGTGCAGCCACGTACTACTTCTCCGATCTGGAGATTGTGGTGCGTCATGATGGCAAC---
TTGACGTGGGTGCCCAATGGAGCACCTGTAGAAGCCTTGGCCAACACAAGCAACCCCACC
GCCTACCACAAGCAGCCATTTACGAGACTTGCGCTCCCTTACACCGCGCCGCACCGAGTG
TTGGCAACAGTGTATAACGGAGTAAGCAAGTACTCT------------ACAACTGGTGGT
GGTAGAAGGGGTGACCTGGGACCTCTTGCGGCGCGGGTCGCCACACAG------------
CTCCCCAGCTCTTTCAACTTTGGTGCAATTCGGGCCACGACCATCCACGAGCTCCTCGTA
CGCATGAAACGTGCCGAGCTCTACTGTCCCAGGCCTCTGCTG---ACAGTGGAAGTGTTG
TCGCAGGACAGACACAAGCAAAAGATCATTGCACCTGCAAAGCAACTCCTGAACTTCGAC
CTGCTCAAGTTGGCGGGAGACGTCGAGTCTAACCCTGGG------
>ADM16570
------------------------------------------------------ATGAAT
ACGACTGACTGTTTTATCGCT---CTGTTATACGCTATCAGAGAGATCAAAACACTTTTT
---CGCTCACGGACACAAGGAGAG------ATGGAATTCACACTCTACAACGGTGAGAAA
AAGACTTTCTATTCTAGACCCAACAACCACGACAACTGTTGGCTGAACACCATCCTTCAG
TTATTCAGATATGTCGATGAACCATTCTTCGACTGGGTTTATGATTCACCTGAGAACCTC
ACTCTTGAGGCGATCAAACAATTGGAGGAACTCACTGGTCTTGAGCTGCACGAGGGCGGA
CCACCTGCTCTCGTCATTTGGAACATCAAGCATCTGCTCCACACCGGAATCGGCACCGCC
TCGCGACCCAGCGAGGTGTGTATGGTTGATGGTACGGACATGTGCTTGGCTGACTTTCAT
GCTGGCATCTTCCTGAAAGGGCAAGAGCATGCTGTGTTCGCCTGTGTCACCTCCGATGGG
TGGTACGCGATTGATGACGAGGACTTTTACCCTTGGACACCGGACCCGTCCGATGTTCTG
GTTTTTGTCCCGTACGATCAAGAACCACTTAATGGAGAATGGAAGATGAAGGTTCAGAAG
CGACTCAAGGGAGCTGGGCAATCCAGTCCGGCGACCGGGTCGCAGAACCAGTCAGGTAAC
ACTGGAAGCATCATTAACAACTACTACATGCAACAATACCAGAATTCTATGGACACACAA
CTTGGGGACAACGCCATTAGCGGAGGTTCCAACGAGGGTTCCACAGACACCACTTCCACC
CACACAACCAACACCCAAAACAACGATTGGTTCTCAAAATTGGCCAGCTCTGCCTTTAGC
GGACTTTTCGGCGCTCTTCTCGCCGACAAGAAGACCGAGGAGACTACTCTCCTGGAGGAC
CGCATTCTTACCACCCGCAACGGACACACTACCTCCACAACTCAATCGAGTGTAGGAGTC
ACCTACGGGTACTCCACTGGAGAGGACCACGTTTCCGGACCCAACACATCTGGTTTGGAA
ACGCGGGTGGTGCAGGCAGAAAGATTCTTTAAGAAGCACCTGTTTGACTGGACAGCGGAC
AAGGCATTTGGACACTTGGAAAAGCTGGAACTCCCCACTGACCACAAGGGCGTCTACGGA
CACCTGGTGGACTCTTTTGCTTACATGAGGAATGGCTGGGACGTGGAGGTGTCTGCCGTT
GGCAACCAGTTCAACGGCGGATGTCTCCTCGTGGCCATGGTTCCTGAGTGGAAGGAGTTC
ACCACGCGTGAGAAGTACCAGCTCACCTTGTTCCCCCACCAATTCATTAACCCCAGAACC
AACACGACCGCT------CACATCACGGTTCCCTACCTTGGTGTGAACCGGTACGACCAG
TACAAGAAGCACAAACCATGGACGTTGGTTGTAATGGTGGTTTCGCCGCTTACCAATGCC
---GGCATTGGTGCCACTCAAATCAAGGTCTACGCCAACATCGCCCCGACCTACGTCCAC
GTGGCCGGTGAGCTCCCGTCGAAAGAGGGGATCGTACCGGTTGCGTGTGCGGACGGTTAT
GGCGGTTTGGTGACCACGGACCCTAAAACAGCTGACCCTGTTTATGGCATGGTGTACAAC
CCCCCTCGGACAAATTTTCCTGGGCGGTTTACAAACCTGTTGGACGTGGCGGAGGCCTGC
CCCACCTTCCTCTGTTTCGACAACGGGAAACCGTACGTTGAGACAAGAACGGAT---GAG
CAACGTCTTCTGGCAAAATTCGACGTTTCATTGGCTGCAAAACACATGTCAAACACCTAT
CTTTCAGGGATAGCACAGTACTACGCACAGTACTCTGGCACCATCAACCTCCACTTCATG
TTTACTGGCTCCACTGACTCAAAGGCCCGCTACATGGTGGCGTACGTCCCGCCTGGT---
---GTGGAAACACCGCCGGACACGCCTGAGAAAGCTGCACACTGCATCCACGCTGAGTGG
GACACAGGGTTGAACTCCAAATTCACCTTTTCTATCCCGTACGTGTCTGCTGCAGACTAC
GCGTACACCGCGTCTGACACGGCAGAAACAACAAACGTACAGGGATGGGTCTGCATTTAC
CAGATCACCCACGGGAAGGCTGAAAATGACACTCTGGTCGTGTCGGCCAGCGCCGGCAAA
GACTTTGAGTTGCGTCTCCCGATTGACCCCCGCGCACAAACCACCACGGCCGGGGAATCT
GCAGACCCAGTCACCACCACTGTTGAGAACTACGGCGGTGAGACACAAGTCCAGCGGCGT
CACCACACTGACGTCAGCTTCATAATGGACAGATTTGTGAAGATTGGAACCACT---AAC
CCCACACATGTCATTGACCTCATGCAAACCCACCAACACGGGCTGGTGGGTGCCCTGTTG
CGTGCTGCCACGTACTACTTCTCCGACTTGGAGATCGTGGTTCGTCACAGCGGCAAC---
CTGACATGGGTACCCAATGGAGCACCTGAGGCAGCCCTGTCCAACACAGGAAACCCTACC
GCCTACAACAAAGCGCCGTTCACGAGACTTGCGCTCCCCTACACTGCGCCACACCGCGTG
TTGGCAACAGTGTACAACGGGACGAACAAGTACTCC------------GCGGCCAGTGGG
CGCACACGGGGTGACCTGGGGCAGCTCGCAGCGCGAATTGCCGCCCAA------------
CTTCCTGCCTCTTTCAATTTTGGTGCAATCAAGGCTGACGCCATCCACGAGCTTCTCGTG
CGCATGAAGCGTGCCGAACTCTACTGCCCCAGACCACTGTTG---GCGGTGGAGGTCTCG
TCTCAAGACAGACACAAACAGAAGATCATTGCACCAGCAAAACAGCTCTTGAACTTTGAC
CTGCTCAAGTTGGCGGGAGACGTTGAGTCCAACCCCGGG------
>AFP33713
------------------------------------------------------ATGAAC
ACAACTGATTGTTTTATCGCT---TTGGTACAGGCTATCAGAGAGATTAAGTTTTTGTTC
---------AATCACACTAGAAAG------ATGGAGTTCACGCTGTACAACGGTGAGAAA
AAGACCTTCTACTCAAGGCCCAACCGTCACGACAACTGCTGGTTGAACACCATACTGCAG
CTGTTCAGGTACGTCGATGAACCATTCTTCGACTGGGTCTACAATTCACCTGAGAACCTC
ACGCTTCAAGCAATTGAGCAACTTGAGGAGCTCACAGGTCTCAACCTACGCGAGGGTGGC
CCTCCTGCCCTCGTGATTTGGAACATCAAGCACCTGTTGTACACCGGAATTGGCACTGCC
TCACGACCCAGTGAGGTGTGCATGGTTGACGGTACTGACATGTGTCTTGCTGATTTCCAC
GCAGGAATTTTCCTCAAAGGTGCTGAACACGCCGTGTTCGCCTGCTTGACCTCCAACGGA
TGGTATGCTATTGATGACGAGGACTTCTACCCATGGACACCGGACCCGTCCGACGTCCTG
TGTTTTGTCCCGTATGATGTAGAACCATTCAATGGAGACGCGGTTGTGAAAGCGACCGCG
TACGTGAAAGGGGCCGGGCAATCCAGCCCGGCTACTGGATCCCAAAATCAATCAGGCAAT
ACTGGTAGCATTATCAACAACTACTACATGCAACAGTACCAGAACTCAATGGACACACAG
CTTGGTGACAACGCCATTAGCGGTGGTTCCAACGAGGGGTCGACGGACACCACGTCGACG
CACACAAACAACACACAGAACAATGACTGGTTTTCCAAATTGGCTCAATCAGCCATTTCA
GGGCTTTTCGGAGCTCTGCTTGCAGACAAGAAAACAGAGGAGACCACACTGTTGGAGGAC
AGAATCCTGACCACGCGTCACGGGACCACGACCTCCACCACGCAAAGTTCTGTGGGAGTG
ACATTTGGTTATGCTGATGTTGATTCGTTTCGCCCAGGACCCAACACCTCTGGGCTTGAG
ACGCGCGTGCAACAGGCAGAACGCTTCTTCAAGGAGAAGCTTTTTGACTGGACCAGTGAC
AAACCTTTCGGTACGCTGTACGTGTTGGAGTTGCCCAAAGACCACAAGGGCATCTACGGT
AAACTTACCGACTCCTACACGTACATGCGTAACGGTTGGGACGTTCAGGTCAGCGCGACC
AGCACACAGTTTAACGGTGGGTCACTGCTCGTGGCAATGGTCCCAGAGTTGTGCAGTCTA
AAAGCCAGAGAAGAATTTCAACTCACTCTCTACCCACACCAGTTCATTAACCCGCGCACC
AACACAACCGCA------CACATACAGGTTCCTTACCTGGGTGTAAACAGACACGACCAG
GGTAAGCGCCACCAGGCGTGGTCTCTGGTTGTGATGGTGCTCACGCCTCTCACCACCGAG
GCGCAGATGAACAGCGGCACCGTCGAGGTGTACGCCAACATCGCACCAACAAATGTGGTT
GTGGCGGGTGAACTGCCGGGTAAGCAGGGCATCATCCCGGTCGCTGCCGCTGACGGGTAT
GGTGGTTTCCAGAACACCGACCCGAAAACGGCTGACCCCATTTACGGGCATGTGTACAAC
CCGTCCAGAAACGACTGCCACGGGCGATACTCCAATCTTATGGATGTCGCCGAGGCGTGT
CCAACACTCCTCAACTTT---GATGGCAAGCCCTACGTCGTGACCAAGAACAAC---GGT
GACAAGGTGATGACACGCTTCGACGTCGCCTTTACACACAAGGTGCATGGGAACACGTTT
CTGGCGGGCTTGGCCGACTACTACACACAGTATTCAGGCAGCCTAAACTACCACTTCATG
TACACTGGACCCACACATCACAAGGCAAAGTTCATGGTGGCATACGTGCCCCCTGGTGTT
GCAGTTGACCAGCTGCCTAGCACACCGGAGGATGCTGCGCACTGCTACCATGCGGAATGG
GACACCGGGTTGAATTCTTCTTTCTCGTTCGCAGTGCCTTACATCTCCGCTGCGGACTTT
TCTTACACACACACAGACACACCGGCCATGGCCACCACCAATGGCTGGGTGGTTGTACTG
CAGGTCACCGACACGCACTCTGCGGAAGCTGCCGTGGTGGTGTCAGTCAGCGCGGGACCA
GATTTGGAATTCCGATTCCCTATCGACCCTGTGCGACAGACTACCTCGGCGGGAGAAGGC
GCAGATGTTGTCACCACGGACCCATCGACACACGGTGGGAATGTTCAAGAGGGTCGACGC
AAACACACCGACGTTGCGTTCCTTCTTGATCGCAGTACACACGTTCACACAAAC---AAG
ACATCTTTTGTTGTGGACCTCATGGACACAAGGGAGAAGGCGCTCGTAGGCGCAATCCTG
CGAGCATCCACCTACTACTTTTGTGACCTTGAAATTGCATGTGTGGGCGACCACACAAGG
GTCTTCTGGCAGCCCAACGGGGCACCGCGGACTACC---CAGCTCGGCGACAACCCTATG
GTTTTTGCCAAGGGCGGCGTAACCCGCTTTGCCATCCCGTTTACGGCTCCACACAGGCTG
CTGTCTACTGTTTACAACGGCGAGTGTGTCTACACC------------AAGGCCGCCGCT
GCCATTCGTGGAGATCGTGCGGCACTTGCGGCAAAGTACGCTGACACC---AACCACACT
TTGCCGCCAACCTTCAACTTCGGGTACGTGACCGTTGACAAACCAGTCGACGTTTACTAC
CGGATGAAGAGGGCTGAGCTGTACTGCCCACGCCCACTGCTGCCAGCCTACAAACACACA
GACAGAGACAGATTCGACGCGCCCATC---GGCGTCGAAAGACAGACCCTGAATTTTGAC
CTGCTGAAACTGGCAGGAGACGTTGAGTCCAACCCTGGG------
>AFP33712
------------------------------------------------------ATGAAC
ACAACTGGTTGTTTTATCGCT---TTGGTACAGGCTATCAGAGAGATTAAGTTTTTGTTC
---------AATCACACTAGAAAG------ATGGAGTTCACGCTGTACAACGGTGAGAAA
AAGACCTTCTACTCAAGGCCCAACCGTCACGACAACTGCTGGTTGAACACCATACTGCAG
CTGTTCAGGTACGTCGATGAACCATTCTTCGACTGGGTCTACAATTCACCTGAGAACCTC
ACGCTTCAAGCAATTGAGCAACTTGAGGAGCTCACAGGTCTCAACCTACGCGAGGGTGGC
CCTCCTGCCCTCGTGATTTGGAACATCAAGCACCTGTTGTACACCGGAATCGGCACTGCC
TCACGACCCAGTGAGGTGTGCATGGTTGACGGTACTGACATGTGTCTTGCTGATTTCCAC
GCAGGAATTTTCCTCAAAGGTGCTGAACACGCCGTGTTCGCCTGCTTGACCTCCAACGGA
TGGTATGCTATTGATGACGAGGACTTCTACCCATGGACACCGGACCCGTCCGACGTCCTG
TGTTTTGTCCCGTATGATGTAGAACCATTCAATGGAGACGCGGTTGTGAAAGCGACCGCG
TACGTGAAAGGGGCCGGGCAATCCAGCCCGGCTACTGGATCCCAAAATCAATCAGGCAAT
ACTGGTAGCATTATTAATAACTACTACATGCAACAGTACCAGAACTCAATGGACACACAG
CTTGGTGACAACGCCATTAGCGGTGGTTCCAACGAGGGGTCGACGGACACCACGTCGACA
CACACAAACAACACACAGAACAATGACTGGTTTTCCAAATTGGCTCAATCAGCCATTTCA
GGGCTTTTCGGAGCTCTGCTTGCAGACAAGAAAACAGAGGAGACCACACTGTTGGAGGAC
AGAATCCTGACCACGCGTCACGGGACCACGACCTCCACCACGCAAAGTTCTGTGGGAGTG
ACATTTGGTTATGCTGATGCTGATTCGTTTCGCCCAGGACCCAACACCTCTGGGCTTGAG
ACGCGCGTGCAACAGGCAGAACGCTTCTTCAAGGAGAAGCTTTTTGACTGGACCAGTGAC
AAACCTTTCGGTACGCTGTACGTGTTGGAGTTGCCCAAAGACCACAAGGGCATCTACGGT
AAACTTACCGACTCCTACACGTACATGCGTAACGGTTGGGACGTTCAGGTCAGCGCGACC
AGCACACAGTTTAACGGCGGATCACTGCTCGTGGCAATGGTCCCAGAGTTGTGCAGTTTA
AAAGCCAGAGAAGAATTTCAACTCACTCTCTACCCACACCAGTTCATTAACCCGCGCACC
AACACAACCGCA------CACATACAGGTTCCTTACCTGGGTGTAAACAGACACGACCAG
GGTAAGCGCCACCAGGCGTGGTCTCTGGTTGTGATGGTGCTCACGCCTCTCACCACCGAG
GCACAGATGAACAGCGGCACCGTCGAGGTGTACGCCAACATCGCACCAACAAATGTGGTT
GTGGCGGGTGAACTGCCGGGTAAGCAGGGCATCATTCCGGTCGCTGCCGCCGACGGGTAT
GGTGGTTTCCAGAACACCGACCCGAAAACGGCTGACCCCATTTACGGGCATGTGTACAAC
CCGTCCAGAAACGACTGCCACGGGCGATACTCCAATCTTATGGATGTCGCCGAGGCGTGT
CCAACACTCCTCAACTTT---GATGGCAAGCCCTACGTCGTGACCAAGAACAAC---GGT
GACAAGGTGATGACACGCTTCGACGTCGCCTTTACACACAAGGTGCATGGGAACACGTTT
CTGGCGGGCTTGGCCGACTACTACACACAGTATTCAGGCAGCCTAAACTACCACTTCATG
TACACTGGACCCACACATCACAAGGCAAAGTTCATGGTGGCATACGTGCCCCCTGGTGTT
GCAGTTGACCAGATGCCTAGCACACCGGAGGATGCTGCGCACTGCTACCATGCGGAATGG
GACACCGGGTTGAATTCTTCTTTCTCGTTCGCAGTGCCTTACATCTCCGCTGCGGACTTT
TCTTACACACACACAGACACACCGGCCATGGCCACCACCAATGGCTGGGTGGTTGTACTG
CAGGTCACCGACACGCACTCTGCGGAAGCTGCTGTTGTGGTGTCAGTCAGCGCGGGACCA
GATTTGGAATTCCGATTCCCTATCGACCCTGTGCGACAGACTACCTCGGCGGGAGAAGGC
GCAGATGTTGTCACCACGGACCCATCGACACACGGTGGGAATGTTCAAGAGGGTCGACGC
AAACACACCGACGTTGCGTTCCTTCTTGATCGCAGTACACACGTTCACACAAAC---AAG
ACATCTTTTGTTGTGGACCTCATGGACACAAGGGAGAAGGCGCTCGTAGGCGCAATCCTG
CGAGCATCCACCTACTACTTTTGTGACCTTGAAATTGCATGTGTGGGCGACCACACAAGG
GTCTTCTGGCAGCCCAACGGGGCACCGCGGACTACC---CAGCTCGGCGACAACCCTATG
GTTTTTGCCAAGGGCGGCGTAACCCGCTTTGCCATCCCGTTTACGGCTCCACACAGGCTG
CTGTCTACTGTTTACAACGGCGAGTGTGTCTACACC------------AAGGCCGCCACT
GCCATTCGTGGAGATCGTGCGGCACTTGCGGCAAAGTACGCTGACACC---AACCACACT
TTGCCGCCAACCTTCAACTTCGGGTACGTGACCGTTGACAAACCAGTCGACGTTTACTAC
CGGATGAAGAGGGCTGAGCTGTACTGCCCACGCCCACTGCTGCCAGCCTACAAACACACA
GACAGAGACAGATTCGACGCGCCCATC---GGCGTCGAAAGACAGACCCTGAATTTTGAC
CTGCTGAAACTGGCAGGAGACGTTGAGTCCAACCCTGGG------
>CAB60265
------------------------------------------------------ATGAAT
ACAACTGACTGTTTTATCGCT---GTGGTAAACGCCATCAAAGAGGTAAGAGCACTTTTC
---CTACCACGGACTGCAGGAAAA------ATGGAATTCACGCTACACGACGGCGAGAAA
AAGGTCTTTTACTCCAGACCCAACAACCACGACAACTGCTGGTTGAACACCATCCTTCAG
TTGTTCAGGTACGTCGATGAACCTTTCTTCGACTGGGTCTACAATTCGCCCGAGAACCTC
ACGCTTGAAGCCATCAAGCAACTGGAGGAACTCACAGGGTTGGACTTGCGCGAGGGTGGA
CCGCCCGCCCTTGTGATTTGGAACATCAAACACCTGCTCCACACTGGCATCGGTACCGCT
TCGCGACCCAGCGAGGTGTGTATGGTGGACGGCACGGACATGTGTCTTGCTGACTTTCAT
GCAGGCATTTTCATGAAAGGACGGGAACACGCTGTCTTTGCGTGTGTCACCTCCAACGGG
TGGTACGCGATTGATGACGAGGACTTCTACCCATGGACGCCAGACCCGTCTGATGTCCTG
GTATTTGTTCCATACGACCAAGAGCCACTCAATGAAGGGTGGAAGGCCAGCGTTCAGCGA
AAGCTCAAGGGAGCTGGGCAATCCAGCCCAGCGACCGGTTCACAGAACCAATCTGGCAAC
ACTGGCAGCATAATTAACAACTACTATATGCAGCAGTACCAAAACTCCATGGACACACAA
CTCGGCGACAACGCCATCAGTGGAGGCTCCAACGAAGGCTCCACGGACACAACCTCTACA
CACACAACCAACACCCAGAACAACGACTGGTTTTCCAAACTTGCCAGTTCAGCCTTCAGC
GGTCTTTTCGGCGCCCTTCTCGCTGATAAGAAAACGGAGGAAACCACTCTCCTTGAAGAC
CGCATTCTCACCACCCGTAACGGCCACACGACCTCGACAACCCAGTCGAGCGTCGGAGTC
ACATTCGGGTATGCAACCGCTGAAGATAGCACGTCTGGACCCAATACATCTGGTCTAGAG
ACGCGCGTTCATCAGGCAGAGAGGTTTTTCAAAATGGCACTTTTTGATTGGGTTCCTTCA
CAAAATTTTGGACACATGCACAAGGTTGTTCTGCCCCACGAACCAAAAGGTGTTTACGGG
GGTCTCGTCAAGTCATACGCGTACATGCGCAATGGCTGGGACGTCGAGGTGACCGCTGTT
GGAAACCAGTTCAACGGCGGTTGCCTCCTGGTGGCGCTCGTCCCCGAGATGGGCGACATC
AGTGACAGGGAAAAGTACCAACTAACTCTTTACCCCCACCAGTTCATCAACCCACGCACC
AACATGACGGCA------CACATCACTGTGCCCTATGTGGGTGTCAACAGGTATGACCAG
TACAAACAGCACAGGCCCTGGACCCTCGTGGTCATGGTTGTCGCGCCACTCACCACAAAC
---ACAGTAGGTGCCCAACAGATCAAAGTGTATGCCAACATAGCCCCAACCAACGTGCAC
GTGGCGGGTGAGCTCCCCTCCAAGGAGGGGATCTTCCCCGTTGCGTGTTCTGCCGGTTAC
GGCCACTTGGTGACAACTGACCCGAAAACGGCTGACCCTGCCTACGGGAAGGTTTACAAC
CCCCCTCGGACTGCTCTGCCGGGGCGGTTCACAAACTACCTGGATGTTGCCGAGGCTTGT
CCCACCTTCCTGATGTTC---GAGAACGTACCTTACGTCTCAACACGAACTGAC---GGG
CAAAGGCTACTGGCCAAGTTCGACGTGTCGCTGGCAGCGAAACACATGTCAAACACCTAC
TTGGCCGGCTTGGCCCAGTACTACACACAGTACACCGGGACAATCAACCTACACTTCATG
TTCACTGGGCCGACCGACGCGAAAGCTCGGTACATGGTGGCGTACGTGCCCCCTGGC---
---ATGGAC---GCACCAGACAACCCAGAAGAGGCTGCCCACTGCATACACGCAGAATGG
GACACTGGTCTGAACTCCAAGTTCACGTTTTCAATCCCGTACATCTCGGCCGCTGACTAC
GCGTACACCGCGTCCCACGAGGCTGAAACAACATGTGTACAGGGGTGGGTCTGTGTGTAC
CAAATCACTCACGGCAAGGCAGACGCCGATGCGCTCGTCGTCTCCGCATCAGCGGGGAAA
GACTTTGAGCTCCGGCTACCTGTGGACGCTAGACAACAAACTACGACCACTGGTGAATCT
GCTGACCCCGTCACCACTACCGTTGAGAACTACGGAGGAGAGACTCAGGTCCAACGTCGC
CACCACACCGACGTTGCCTTCGTTCTTGACCGGTTTGTGAAGGTCACAGTGTCG---GAT
AACCAACACACACTCGACGTGATGCAGGCACACAAAGACAATATCGTGGGCGCGCTTCTT
CGCGCAGCCACGTACTACTTTTCTGATTTGGAAATAGCAGTGACCCACACTGGGAAG---
CTCACATGGGTGCCCAACGGTGCACCAGTTTCTGCACTTAACAACACAACCAATCCCACT
GCCTACCACAAGGGCCCGGTGACTCGACTGGCTCTCCCATACACCGCGCCACACCGTGTG
TTGGCTACGGCGTACACTGGCACTACGACCTACACC---------------------GCC
AGTGCACGCGGGGATTTGGCTCACCTAAAGACGACGCATGCTCGGCAT------------
TTGCCGACATCGTTCAACTTTGGTGCAGTTAAAGCAGAAACAATCACTGAGTTGCTCGTG
CGCATGAAGCGTGCTGAACTCTATTGTCCTAGGCCGATTCTT---CCGATTCAG---CCA
ACGGACGATAGACACAAGCAACCGCTCGTCGCACCTGCAAAACAACTGCTGAACTTTGAC
CTGCTCAAGTTGGCTGGAGATGTGGAGTCCAACCCTGGG------
>CAB60266
------------------------------------------------------ATGAAT
ACAACTGACTGTTTTATCGCT---GTGGTAAACGCCATCAAAGAGGTAATAGCACTTTTC
---CTACCACGGACTGCAGGAAAA------ATGGAATTCACGCTACACGACGGCGAGAAA
AAGGTCTTTTACTCCAGACCCAACAACCACGACAACTGCTGGTTGAACACCATCCTTCAG
TTGTTCAGGTACGTCGATGAACCTTTCTTCGACTGGGTCTACAATTCGCCCGAGAACCTC
ACGCTTGAAGCCATCAAGCAACTGGAGGAACTCACAGGGTTGGACTTGCGCGAGGGTGGA
CCGCCCGCCCTTGTGATTTGGAACATCAAACACCTGCTCCACACTGGCATCGGTACCGCT
TCGCGACCCAGCGAGGTGTGTATGGTGGACGGCACGGACATGTGTCTTGCTGACTTTCAT
GCAGGCATTTTCATGAAAGGACGGGAACACGCTGTCTTTGCGTGTGTCACCTCCAACGGG
TGGTACGCGATTGATGACGAGGACTTCTACCCATGGACGCCAGACCCGTCTGATGTCCTG
GTATTTGTTCCATACGACCAAGAGCCACTCAATGAAGGGTGGAAGGCCAGCGTTCAGCGA
AAGCTCAAGGGAGCTGGGCAATCCAGCCCAGCGACCGGTTCACAGAACCAATCTGGCAAC
ACTGGCAGCATAATTAACAACTACTATATGCAGCAGTACCAAAACTCCATGGACACACAA
CTCGGCGACAACGCCATCAGTGGAGGCTCCAACGAAGGCTCCACGGACACAACCTCTACA
CACACAACCAACACCCAGAACAACGACTGGTTTTCCAAACTTGCCAGTTCAGCCTTCAGC
GGTCTTTTCGGCGCCCTTCTCGCTGATAAGAAAACGGAGGAAACCACTCTCCTTGAAGAC
CGCATTCTCACCACCCGTAACGGCCACACGACCTCGACAACCCAGTCGAGCGTCGGAGTC
ACATTCGGGTATGCAACCGCTGAAGATAGCACGTCTGGACCCAATACATCTGGTCTAGAG
ACGCGCGTTCATCAGGCAGAGAGGTTTTTCAAAATGGCACTTTTTGACTGGGTTCCTTCA
CAAAATTTTGGACACATGCACAAGGTTGTTCTGCCCCACGAACCAAAAGGTGTTTACGGG
GGTCTCGTCAAGTCATACGCGTACATGCGCAATGGCTGGGACGTCGAGGTGACCGCTGTT
GGAAACCAGTTCAACGGCGGTTGCCTCCTGGTGGCGCTCGTCCCTGAGATGGGCGACATC
AGTGACAGGGAAAAGTACCAACTAACTCTTTACCCCCACCAGTTCATCAACCCACGCACC
AACATGACGGCA------CACATCACTGTGCCCTATGTGGGTGTCAACAGGTATGACCAG
TACAAACAGCACAGGCCCTGGACCCTCGTGGTCATGGTTGTCGCGCCACTCACCACAAAC
---ACAGTAGGTGCCCAACAGATCAAAGTGTATGCCAACATAGCCCCAACCAACGTGCAC
GTGGCGGGTGAGCTCCCCTCCAAGGAGGGGATCTTCCCCGTTGCGGTTTCTGCCGGTTAC
GGCCACTTGGTGACAACTGACCCGAAAACGGCTGACCCTGCCTACGGGAAGGTTTACAAC
CCCCCTCGGACTGCTCTGCCGGGGCGGTTCACAAACTACCTGGATGTTGCCGAGGCTTGT
CCCACCTTCCTGATGTTC---GAGAACGTACCTTACGTCTCAACACGAACTGAC---GGG
CAAAGGCTACTGGCCAAGTTCGACGTGTCGCTGGCAGCGAAACACATGTCAAACACCTAC
TTGGCCGGCTTGGCCCAGTACTACACACAGTACACCGGGACAATCAACCTACACTTCATG
TTCACTGGGCCGACCGACGCGAAAGCTCGGTACATGGTGGCGTACGTGCCCCCTGGC---
---ATGGAC---GCACCAGACAACCCAGAAGAGGCTGCCCACTGCATACACGCAGAATGG
GACACTGGTCTGAACTCCAAGTTCACGTTTTCAATCCCGTACATCTCGGCCGCTGACTAC
GCGTACACCGCGTCCCACGAGGCTGAAACAACATGTGTACAGGGGTGGGTCTGTGTGTAC
CAAATCACTCACGGCAAGGCAGACGCCGATGCGCTCGTCGTCTCCGCATCAGCGGGGAAA
GACTTTGAGCTCCGGCTACCTGTGGACGCTAGACAACAAACTACGACCACTGGTGAATCT
GCTGACCCCGTCACCACTACCGTTGAGAACTACGGAGGAGAGACTCAGGTCCAACGTCGC
CACCACACCGACGTTGCCTTCGTTCTTGACCGGTTTGTGAAGGTCACAGTGTCG---GAT
AACCAACACACACTCGACGTGATGCAGGCACACAAAGACAATATCGTGGGCGCGCTTCTT
CGCGCAGCCACGTACTACTTTTCTGATTTGGAAATAGCAGTGGCCCACACTGGGAAG---
CTCACATGGGTGCCCAACGGTGCACCAGTTTCTGCACTTAACAACACAACCAATCCCACT
GCCTACCACAAGGGCCCGGTGACTCGACTGGCTCTCCCATACACCGCGCCACACCGTGTG
TTGGCTACGGCGTACACTGGCACTACGACCTACACC---------------------GCC
AGTGCACGCGGGGATTTGGCTCACCTAAAGACGACGCATGCTCGGCAT------------
TTGCCGACATCGTTCAACTTTGGTGCAGTTAAAGCAGAAACAATCACTGAGTTGCTCGTG
CGCATGAAGCGTGCTGAACTCTATTGTCCTAGGCCGATTCTT---CCGATTCAG---CCA
ACGGACGATAGACACAAGCAACCGCTCGTCGCACCTGCAAAACAACTGCTGAACTTTGAC
CTGCTCAAGTTGGCTGGAGATGTGGAGTCCAACCCTGGG------
>CAB60267
------------------------------------------------------ATGAAT
ACAACTGACTGTTTTATCGCT---GTGGTAAACGCCATCAAAGAGGTAAGAGCACTTTTC
---CTACCACGGACTGCAGGAAAA------ATGGAATTCACGCTACACGACGGCGAGAAA
AAGGTCTTTTACTCCAGACCCAACAACCACGACAACTGCTGGTTGAACACCATCCTTCAG
TTGTTCAGGTACGTCGATGAACCTTTCTTCGACTGGGTCTACAATTCGCCCGAGAACCTC
ACGCTTGAAGCCATCAAGCAACTGGAGGAACTCACAGGGTTGGAGTTGCGCGAGGGTGGA
CCGCCCGCCCTTGTGATTTGGAACATCAAACACCTGCTCCACACTGGCATCGGTACCGCT
TCGCGACCCAGCGAGGTGTGTATGGTGGACGGCACGGACATGTGTCTTGCTGACTTTCAT
GCAGGCATTTTCATGAAAGGACGGGAACACGCTGTCTTTGCGTGTGTCACCTCCAACGGG
TGGTACGCGATTGATGACGAGGACTTCTACCCATGGACGCCAGACCCGTCTGATGTCCTG
GTATTTGTTCCATACGACCAAGAGCCACTCAATGAAGGGTGGAAGGCCAGCGTTCAGCGA
AAGCTCAAGGGAGCTGGGCAATCCAGCCCAGCGACCGGTTCACAGAACCAATCTGGCAAC
ACTGGCAGCATAATTAACAACTACTATATGCAGCAGTACCAAAACTCCATGGACACACAA
CTCGGCGACAACGCCATCAGTGGAGGCTCCAATGAAGGCTCCACGGACACAACCTCTACA
CACACAACCAACACCCAGAACAACGACTGGTTTTCCAAACTTGCCAGTTCAGCCTTCAGC
GGTCTTTTCGGCGCCCTTCTCGCTGATAAGAAAACGGAGGAAACCACTCTCCTTGAAGAC
CGCATTCTCACTACCCGTAACGGGCACACGACCTCGACAACCCAGTCGAGCGTCGGAGTC
ACATTCGGGTATGCAACCGCTGAAGATAGCACGTCTGGACCCAATACATCTGGTCTAGAG
ACGCGCGTTCATCAGGCAGAGAGGTTTTTCAAAATGGCACTTTTTGATTGGGTTCCTTCA
CAAAATTTTGGACACATGCACAAGGTTGTTCTGCCCCACGAACCAAAAGGTGTTTACGGG
GGTCTCGTCAAGTCATACGCGTACATGCGCAATGGCTGGGACGTCGAGGTGACCGCTGTT
GGAAACCAGTTCAACGGCGGTTGCCTCCTGGTGGCGCTCGTCCCCGAGATGGGCGACATC
AGTGACAGGGAAAAGTACCAACTAACTCTTTACCCCCACCAGTTCATCAACCCACGCACC
AACATGACGGCA------CACATCACTGTGCCCTATGTGGGTGTCAACAGGTATGACCAG
TACAAACAGCACAGGCCCTGGACCCTCGTGGTCATGGTTGTCGCGCCACTCACCACAAAC
---ACAGCAGGTGCCCAACAGATCAAAGTGTATGCCAACATAGCCCCAACCAACGTGCAC
GTGGCGGGTGAGCTCCCCTCCAAGGAGGGGATCTTCCCCGTTGCGTGTTCTGACGGTTAC
GGCAACATGGTGACAACTGACCCGAAAACGGCTGACCCTGCCTACGGGAAGGTTTACAAC
CCCCCTCGGACTGCTCTGCCGGGGCGGTTCACAAACTACCTGGATGTTGCCGAGGCTTGT
CCCACCTTCCTGATGTTC---GAGAACGTACCTTACGTCTCAACACGAACTGAC---GGG
CAAAGGCTACTGGCCAAGTTCGACGTGTCGCTGGCAGCGAAACACATGTCAAACACCTAC
TTGGCCGGCTTGGCCCAGTACTACACACAGTACACCGGGACAATCAACCTACACTTCATG
TTCACTGGGCCGACCGACGCGAAAGCTCGGTACATGGTGGCGTACGTGCCCCCTGGC---
---ATGGAC---GCACCAGACAACCCAGAAGAGGCTGCCCACTGCATACACGCAGAATGG
GACACTGGTCTGAACTCCAAGTTCACGTTTTCAATCCCGTACATCTCGGCCGCTGACTAC
GCGTACACCGCGTCCCACGAGGCTGAAACAACATGTGTACAGGGGTGGGTCTGTGTGTAC
CAAATCACTCACGGCAAGGCAGACGCCGACGCGCTCGTCGTCTCCGCATCAGCGGGGAAA
GACTTTGAGCTCCGGCTACCTGTGGACGCTAGACAACAAACTACGACCACTGGTGAATCT
GCTGACCCCGTCACCACTACCGTTGAGAACTACGGAGGAGAGACTCAGGTCCAACGTCGC
CACCACACCGACGTTGCCTTCGTTCTTGACCGGTTTGTGAAGGTCACAGTGTCG---GAT
AACCAACACACACTCGACGTGATGCAGGCACACAAAGACAATATCGTGGGCGCGCTTCTT
CGCGCAGCCACGTACTACTTTTCTGATTTGGAAATAGCAGTGACCCACACTGGGAAG---
CTCACATGGGTGCCCAACGGTGCACCAGTTTCTGCACTTAACAACACAACCAATCCCACT
GCCTACCACAAGGGCCCGGTGACTCGACTGGCTCTCCCATACACCGCGCCACACCGTGTG
TTGGCTACGGCGTACACTGGCACTACGACCTACACC---------------------GCC
AGTGCACGCGGGGATTTGGCTCACCTAACGACGACGCATGCTCGGCAT------------
TTGCCGACATCGTTCAACTTTGGTGCAGTTAAAGCAGAAACAATCACTGAGTTGCTCGTG
CGCATGAAGCGTGCTGAACTCTATTGTCCTAGGCCGATTCTT---CCGATTCAG---CCA
ACGGGCGATAGACACAAGCAACCGCTCGTCGCACCTGCAAAACAACTGCTGAACTTTGAC
CTGCTCAAGTTGGCTGGAGATGTGGAGTCCAACCCTGGG------
>ABV03521
------------------------------------------------------ATGACC
ACAACCGACTGTTTCATCGCT---TTGTTGTACGCCTTCAGAGAGATTAAAACACTGTTC
---TTATCACGAGCACAAGGAAAG------ATGGAGTTCACACTTCACAACGGTGAGAAG
AAAACATTCTACTCCAGGCCCAACAACCACGACAACTGCTGGCTGAACGCCATCCTCCAG
TTGTTTAGGTACGTTGATGAACCTTTCTTCGACTGGGTCTACTACTCACCTGAGAACCTC
ACGCTCGATGCTATCAAACAATTGGAAGGAATTACTGGTCTCGAGCTCCACGAGGGTGGA
CCACCCGCTCTCGTTATTTGGAACATTAAACACCTGCTCAACACCGGAATCGGCACCGCT
TCGCGACCCAGCGAAGTGTGCATGGTAGATGGGACGGACATGTGTTTGGCTGACTTCCAC
GCTGGCATCTTCCTGAAAGGACAGGAACACGCTGTGTTCGCCTGTGTCACCTCCAACGGG
TGGTACGCGATTGATGACGAGGACTTTTACCCCTGGACGCCGGACCCGTCTGACGTTCTG
GTGTTCGTCCCGTACGACCAAGAACCGCTCAACGGAGAATGGAAAGCAAAGGTTCAGAAA
CGACTCAGAGGCGCCGGGCAATCCAGCCCGGCGACTGGGTCGCAGAACCAGTCAGGTAAC
ACTGGAAGCATTATCAACAATTACTACATGCAGCAGTACCAGAACTCCATGGACACACAA
CTTGGTGACAACGCTATTAGCGGAGGCTCCAACGAGGGGTCCACGGACACCACCTCCACC
CACACAACCAACACTCAGAATAATGACTGGTTTTCAAAGCTGGCCAGTTCCGCTTTTAGC
GGTCTTTTCGGCGCTCTCCTCGCCGACAAGAAAACCGAGGAGACCACTCTTCTCGAGGAC
CGCATCCTCACTACCCGCAACGGACACACGACCTCGACAACCCAGTCGAGCGTTGGAGTC
ACTTACGGGTACGCAACAGCTGAGGACTTCGTGAGCGGACCAAACACATCTGGGCTTGAG
ACCAGGGTTGTGCAGGCAGAGCGGTTCTTTAAAACCCACTTGTTCGACTGGGTCACCAGT
GACCCGTTCGGACGGTGCTACCTGCTGGAACTCCCAACTGACCACAAAGGTGTCTACGGC
AGCCTGACCGACTCTTATGCTTACATGAGAAACGGTTGGGACGTTGAGGTCACTGCGGTG
GGAAATCAGTTCAACGGAGGATGCTTGTTGGTGGCCATGGTGCCAGAACTTTGCTCTATT
GACAAGAGAGGGCTGTACCAGCTCACGCTCTTTCCCCACCAGTTCATCAACCCCCGGACG
AACATGACGGCG------CACATTACTGTGCCCTTTGTTGGCGTCAACCGCTACGACCAG
TACAAAGTACACAAACCTTGGACCCTCGTTGTCATGGTTGTGGCCCCGCTGACTGTCAAC
---ACCGAAGGTGCCCCACAGATCAAGGTCTATGCCAACATCGCCCCTACTAACGTGCAC
GTTGCGGGTGAGCTCCCTTCTAAGGAAGGGATCTTCCCCGTGGCATGTAGCGACGGTTAC
GGTGGTCTGGTGACCACTGACCCAAAGACGGCTGACCCCGCCTACGGGAAAGTGTTCAAT
CCACCTCGCAACATGTTGCCGGGGCGGTTCACCAACTTCCTTGATGTGGCTGAGGCGTGC
CCTACGTTCCTGCACTTTGAGGGTGACGTGCCGTACGTGACCACAAAGACGGAC---TCA
GACAGGGTACTCGCCCAGTTTGACTTGTCTCTGGCAGCAAAGCACATGTCAAACACCTTC
CTGGCAGGTCTCGCCCAGTACTACACACAGTACAGCGGCACCATCAACCTGCACTTCATG
TTTACAGGACCCACTGACGCGAAAGCGCGTTACATGATTGCATACGCCCCCCCTGGC---
---ATGGAG---CCGCCCAAAACACCCGAGGCGGCCGCTCACTGCATTCACGCGGAGTGG
GACACAGGGTTGAATTCAAAATTCACATTTTCAATCCCTTACCTTTCGGCGGCTGATTAT
GCGTACACCGCGTCTGACGCCGCGGAGACCACAAATGTGCAGGGTTGGGTTTGCCTGTTT
CAAATTACACACGGGAAGGCTGACGGCGACGCACTGGTCGTTCTAGCTAGCGCCGGTAAG
GACTTTGAGCTGCGTCTGCCAGTTGACGCTCGCACGCAGACCACCTCCACAGGTGAGTCG
GCTGACCCCGTGACTGCCACCGTTGAGAACTACGGTGGTGAGACACAGGTCCAGAGACGC
CAACACACGGATGTCTCGTTCATACTAGACAGATTTGTGAAAGTAACACCAAAA---GAC
CAAATTAATGTGTTGGACCTGATACAAATCCCTGCACACACTTTGGTAGGCGCGCTCCTC
CGTACTGCCACCTACTACTTCGCAGATCTGGAAGTGGCAGTGAAACACAAGGGGGAC---
CTCACCTGGGTCCCGAACGGGGCGCCCGAGGCAGCGTTGGACAACACCACCAATCCAACG
GCCTATCACAAGGCGCCGCTCACCCGGCTTGCACTGCCTTACACGGCACCACACCGTGTC
TTGGCTACTGTTTACAACGGGAACTGCAAGTATGGC---------GAGAGCCCCGTGACC
AATCCGAGAGGTGACCTGCAAGTGTTGACCCAGAAGGCGGCAAGAACG------------
CTGCCTACCTCCTTCAATTACGGTGCCATCAAAGCCACTCGGGTGATTGAACTGCTTTAC
CGCATGAAGAGGGCCGAAACATACTGCCCCCGGCCTCTTTTG---GCTATTCAC---CCG
AGCGAAGCTAGACACAAACAAAAGATTGTGGCGCCTGAGAAACAGCTGTTGAACTTTGAC
CTGCTCAAGTTGGCAGGAGACGTCGAGCCCAACCCTGGG------
>ABV03522
------------------------------------------------------ATGGAT
ACAACTGATTGCTTTGTCGCC---CTGATCCACATATTTAGAGAGATTAAGGCACTGTTT
---CTTTCACGGACACAAGGAAAG------ATGGAATTCACACTTCACAACGGTGAGAAG
AAGACCTTTTACTCCAGACCCAACAACCATGACAACTGCTGGCTGAACACTATCCTCCAG
TTGTTCAGGTATGTCGATGAGCCTTTCTTCGACTGGGTCTACGACTCGCCTGAAAACCTC
ACTCTCGAGGCGATTAGGCAGTTGGAGGAAGTTACTGGTCTTGAGTTGCACGAGGGTGGA
CCACCCGCCCTTGTCATCTGGAACATCAAGCATTTGCTCCACACCGGAGTCGGTACCGCT
TCGCGCCCTAGCGAAGTGTGTATGGTAGACGGCACGGACATGTGTTTGGCTGATTTCCAT
GCTGGCATTTTCCTGAAAGGACAAGAACATGCTGTGTTTGCCTGTGTCACCTCCAACGGG
TGGTACGCGATCGATGACGAGGACTTTTACCCCTGGACACCGGACCCGTCCGACGTCCTG
GTGTTTGTTCCGTACGACCAAGAACCGCTCAACGGCGAGTGGAAAGCAAAGGTTCAGAAG
CGGCTCAAGGGAGCCGGGCAATCCAGTCCGGCGACCGGGTCGCAGAACCAGTCAGGCAAC
ACTGGAAGCATCATTAACAACTACTACATGCAGCAGTACCAGAACTCCATGGACACGCAA
CTTGGAGATAACGCTATCAGCGGAGGCTCCAACGAGGGTTCCACGGACACCACATCCACA
CACACAAACAACACCCAAAACAATGATTGGTTCTCACGCTTGGCCAGTTCGGCCTTTAGC
GGACTGTTTGGTGCTCTTTTGGCTGACAAGAAAACGGAGGAGACAACTCTGCTTGAAGAC
CGCATACTCACCACCAGAAATGGCCACACGACGTCGACGACACAGTCGAGTGTTGGCGTA
ACATATGGTTACGCTGTGGCTGAGGACGCGGTATCTGGGCCTAACACCTCAGGCCTGGAG
ACCCGCGTGACACAGGCTGAACGGTTCTTCAAGAAACACCTGTTTGACTGGACGCCGGAT
TTGTCATTTGGACACTGTCACTACTTGGAACTCCCCTCTGAACACAAGGGCGTGTTTGGC
AGCCTCATGAGCTCTTATGCTTACATGAGGAACGGGTGGGACATTGAGGTGACCGCTGTT
GGAAATCAGTTCAATGGTGGTTGTCTCCTCGTCGCACTCGTGCCGGAGCTGAAAGAGCTC
GACACGCGGCAGAAGTATCAGTTAACCCTCTTCCCACACCAGTTCATTAACCCGCGCACT
AACATGACGGCT------CACATTAACGTGCCGTACGTGGGTGTCAACAGGTACGACCAG
TACGAGCTCCACAAACCGTGGACGCTTGTGGTGATGGTGGTGGCCCCGCTTACCGTCAAA
---ACTGGTGGTTCTGAACAGATCAAGGTTTACATGAATGCAGCGCCGACCTACGTGCAC
GTGGCAGGAGAACTGCCCTCGAAAGAGGGGATAGTTCCTGTGGCGTGTGTGGACGGTTAC
GGCAACATGGTAACCACGGACCCGAAGACGGCTGACCCCGTCTACGGGAAAGTGTCTAAC
CCCCCCAGAACAAGCTTCCCTGGGCGCTTCACAAACTTCCTTGATGTAGCGGAGGCGTGT
CCAACCTTCCTCCGCTTC---GGAGAAGTACCATTTGTGAAGACGGTGAACTCT---GGT
GACCGCTTGCTTGCCAAGTTTGACGTGTCCCTCGCTGCGGGGCACATGTCCAACACCTAC
TTGGCAGGTTTGGCACAGTACTACACACAGTACAGCGGCACTATGAATATCCACTTCATG
TTCACTGGACCCACGGATGCCAAAGCCCGCTACATGGTGGCTTACATACCTCCTGGT---
---ATGACA---CCGCCAACGGACCCGGAGCGGGCTGCACACTGCATTCATTCTGAGTGG
GACACTGGACTCAATTCTAAATTTACCTTTTCTATCCCTTACCTTTCTGCTGCAGACTAT
GCTTACACTGCTTCTGACGTGGCTGAGACCACGAGTGTGCAGGGATGGGTGTGTATTTAC
CAGATCACCCACGGTAAAGCTGAAGGTGACGCGCTGGTCGTGTCCGTCAGCGCTGGCAAG
GACTTTGAGTTTCGACTGCCGGTGGATGCCCGCCAACAGACTACCACCACTGGCGAGTCC
GCGGACCCAGTCACCACCACGGTTGAGAACTACGGAGGAGAGACCCAGACGGCCCGACGG
CTTCACACTGATGTCGCCTTCGTTCTCGACAGGTTCGTGAAACTCACCCAGCCC---AAG
AGCACCCAAACCCTTGATCTCATGCAGATCCCCTCACACACACTGGTCGGGGCGCTTCTC
CGGTCTGCGACGTACTACTTCTCAGACCTGGAGGTTGCGCTCGTCCACACAGGACCG---
GTCACGTGGGTGCCCAATGGTGCGCCCAAGACCGCCTTGAACAACCACACCAACCCGACT
GCCTACCAGAAGCAGCCTATCACCCGCTTGGCACTCCCCTACACCGCTCCCCACCGTGTG
CTGTCAACAGTGTACAACGGGAAGACAACGTACGGA---------------GAAGAATCC
TCGCGGCGTGGTGATCTTGCCGCCCTCGCACGCAGAGTGAACAACCGG------------
CTGCCCACTTCCTTCAACTACGGCGCTGTGAAGGCCGACACCATCACGGAGCTGTTGATC
CGCATGAAGCGTGCGGAAACATACTGCCCCAGACCCTTGCTG---GCTCTTGAC---ACC
ACACAAGACCGCCGTAAACAGGAGATCATTGCACCTGAGAAACAGACTTTGAACTTTGAC
CTACTCAAGTTGGCAGGAGACGTGGAGTCCAACCCTGGG------
>AFU55209
------------------------------------------------------ATGAAT
ACAACTGACTGTTTTATCGCT---TTGGTACAGGCTATCAGAGAGATTAAAGCACTTTTC
---CTACCACGCACCACAGGAAAA------ATGAAACTGACACTGTACAACGGTGAGAAG
AAGACCTTTTACTCCAGGCCCAACAACCACGACAACTGCTGGTTGAACGCCATCCTCCAG
TTGTTCAGGTACGTTGAAGAACCATTCTTCGACTGGGTCTACAGTTCGCCTGAGAACCTC
ACGCTTGAAGCCATCAAGCAGTTGGAGGACCTCACAGGGCTTGAACTGCACGAGGGTGGA
CCACCTGCTCTCGTGATCTGGAACATCAAGCACTTGCTCCACACCGGCATTGGCACCGCC
TCGCGACCCAGCGAGGTGTGCATGGTGGATGGTACGGACATGTGCTTGGCTGATTTCCAT
GCAGGCATTTTCCTTAAGGGGCAAGAACACGCTGTGTTCGCGTGTGTCACCTCCAACGGG
TGGTACGCGATTGATGATGAGGACTTCTACCCCTGGACGCCGGACCCATCCGACGTTCTG
GTGTTTGTCCCGTACGATCAAGAACCACTCAACGGGGAATGGAAAGCCAAGGTTCAACGC
AAGCTCAAAGGGGCTGGACAATCCAGTCCAGCGACCGGCTCGCAGAACCAATCTGGCAAT
ACTGGCAGCATAATAAACAACTACTACATGCAGCAGTATCAAAACTCCATGGACACACAG
CTTGGTGACAACGCAATCAGTGGAGGCTCTAACGAGGGCTCCACCGACACAACCTCCACC
CACACAACCAACACCCAGAACAATGACTGGTTCTCCAAACTTGCAAGCTCTGCTTTCAGC
GGTCTTTTCGGCGCTCTTCTCGCCGACAAGAAGACAGAGGAGACCACTCTCCTCGAAGAC
CGCATCCTCACCACCCGTAACGGCCACACCACGTCGACAACCCAGTCAAGCGTTGGAGTC
ACATACGGGTACGCAACAGCTGAGGATTTTGTGAGCGGACCGAACACTTCTGGTCTCGAG
ACCAGAGTTGTGCAGGCAGAACGGTTTTTCAAAACCCACCTCTTCGACTGGGTCACCAGT
GACTCATTCGGACGTTGCCACCTCCTGGAACTCCCGACCGACCACAAAGGTGTCTACGGC
AGCCTGACCGACTCGTATGCATATATGAGGAACGGCTGGGATGTCGAGGTCACCGCGGTT
GGCAACCAGTTCAACGGAGGGTGCCTGCTGGTCGCAATGGTACCAGAGCTTTGTTCTATC
CAAAAGAGGGAACTGTACCAGCTCACACTTTTCCCTCACCAGTTCATCAACCCACGCACG
AACATGACTGCG------CACATTACAGTGCCCTTTGTTGGCGTCAACCGCTACGACCAG
TACAAGGTTCACAAGCCTTGGACCCTTGTGGTTATGGTTGTAGCCCCTCTGACCGTCAAC
---ACTGAAGGTGCCCCTCAGATCAAGGTGTATGCCAACATTGCCCCAACTAACGTGCAC
GTCGCGGGTGAGTTTCCTTCCAAAGAGGGAATATTCCCCGTGGCCTGTAGCGACGGCTAT
GGTGGCCTGGTGACCACGGACCCGAAGACGGCTGACCCCGTTTATGGGAAAGTGTTCAAC
CCCCCCCGCAACCAGTTGCCGGGGCGTTTTACCAACCTCCTTGATGTGGCTGAGGCATGC
CCGACGTTTCTGTGCTTCGAGGGTGGCGTACCGTACGTGACCACGAAAACAGAC---TCG
GACAGGGTGCTTGCTCAGTTTGATATGTCTTTGGCAGCAAAACACATGTCAAACACCTTC
CTCGCAGGTCTTGCGCAGTACTACACACAGTACAGTGGCACCATCAACCTGCACTTCATG
TTCACAGGACCCACTGACGCGAAGGCGCGTTACATGATTGCCTACGCCCCACCGGGC---
---ATGGAG---CCGCCCAAGACACCTGAGGCGGCCGCGCACTGCATTCATGCTGAATGG
GACACTGGGTTGAACTCAAAGTTTACTTTTTCCATCCCCTACCTCTCGGCCGCCGATTAC
GCGTACACCGCGTCTGACGTGGCCGAGACCACAAATGTGCAGGGATGGGTCTGCTTGTTT
CAAATTACACATGGCAAGGCCGACGGCGACGCTCTGGTCGTACTGGCTAGTGCTGGTAAA
GACTTTGAGCTAAGGCTGCCGGTGGACGCCCGTGCGGAAACCACTTCTGCGGGCGAGTCA
GCGGATCCTGTCACCACCACTGTTGAAAACTACGGTGGCGAAACACAGATCCAGAGGCGC
CAACACACGGACGTCTCGTTCATTATGGACAGATTTGTGAAAGTGACACCGCAA---AAC
CAAATTAACATTTTGGACCTCATGCAGGTTCCATCACACACTTTGGTGGGAGCGCTCCTA
CGCGCGTCCACTTACTACTTCTCTGACTTGGAGATAGCAGTAAAACACGAGGGAGAC---
CTCACCTGGGTTCCAAATGGAGCGCCTGAAAAGGCGTTGGACAACACCACCAACCCAACT
GCTTACCACAAGGCACCACTCACCCGGCTTGCCCTGCCCTACACTGCGCCCCACCGCGTG
TTGGCAACCGTGTACAACGGTGAGTGCAGGTACAGC---------AGAAATGCTGTGCCC
AACTTGAGAGGTGACCTTCAAGTGTTGGCTCAAAAGGTGGCACGGACG------------
CTGCCTACCTCCTTCAACTACGGTGCCATCAAAGCGACCCGGGTCACCGAGTTGCTTTAC
CGGATGAAGAGGGCCGAAACATACTGTCCAAGGCCCTTGCTG---GCAATCCAC---CCA
ACTGAAGCCAGACACAAACAGAAAATTGTGGCACCGGTGAAACAGACTTTGAATTTTGAC
CTTCTGAAGTTGGCAGGAGACGTTGAGTCCAACCCTGGG------
>AAQ90285
------------------------------------------------------ATGAAC
ACAACTGATTGTTTTATCGCT---CTGTTACACGCTCTCAGAGAGATCAAGGCACTGTTT
---CTTCCACGAACGCAAAGGAAA------ATGGAGCTCACACTTTACAACGGTGAGAAG
AAGATTTTCTACTCTAGGCCTAACAACCACGACAACTGTTGGTTGAACACCATCCTTCAG
CTGTTTAGGTACGTCGATGAACCTTTCTTCGACTGGGTCTACGAATCGCCTGAGAACCTT
ACTCTTGAGACAATCAGGCACCTGGAAGGGATTACTGGCCTTGAGCTGCACGAGGGTGGA
CCACCCGCCTTCGTCGTTTGGAACATCAAACACCTGCTCCACACTGGAATCGGTACTGCC
TCGCGACCCAGCGAGGTGTGCATGGTAGATGGTACGGACATGTGCTTGGCTGACTTCCAC
GCTGGCATCTTCATGAAAGGACAAGAGCACGCTGTGTTTGCCTGCGTTACCTCCGACGGG
TGGTACGCGATTGATGACGAGGAATTTTACCCTTGGACGCCGGATCCGTCCGACGTTCTG
GTGTTTGTTCCGTACGATCAGGAACCACTCAACGGAGAATGGAAAGCAAAGGTTCAGAAG
CGGCTCAAGGGAGCCGGGCAATCCAGCCCGGCTACTGGGTCACAGAACCAATCAGGCAAC
ACTGGAAGCATCATTAACAACTACTACATGCAACAGTACCAGAACTCCATGGACACACAG
CTTGGTGACAATGCTATTAGCGGAGGCTCCAACGAGGGTTCCACGGATACCACCCCCACA
CACACAAACACCACTCAGAACAACGACTGGTTTTCACGCCTGGCCAGCTCGGCCTTTACT
GGTCTGTTTGGCGCTCTCCTGGCTGACAAGAAAACGGAGGAGGCAACCCTGCTTGAGGAC
CGCATCCTCACCACCAGGAACGGCCACACGACGTCGACGACACAGTCGAGCGTTGGCGTG
[truncated: 796,744 more chars]
