# Supplementary material for: FRESCo: finding regions of excess synonymous constraint in diverse viruses
Source: Genome Biol. 2015 Feb 17;16(1):38. doi: 10.1186/s13059-015-0603-7 (PMC4376164; doi:10.1186/s13059-015-0603-7)
Supplement: Additional file 4: — Sequence alignments (zip folder of FASTA alignments). [file 13059_2015_603_MOESM4_ESM.zip › alignments/HCV1a/HCV1a.fa.revtrans]

>ABV46162
ATGAGCACGAATCCTAAACCTCAAAGGAAAACC---AAACGTAACACCAACCGTCGCCCACAGGACGTCAAGTTCCCGGGTGGCGGTCAGATCGTTGGTGGAGTTTACTTGTTGCCGCGCAGGGGCCCTAGATTGGGTGTGCGCGCGACGAGGAAGACCTCCGAGCGGTCGCAACCTCGAGGTAGACGTCAGCCTATCCCCAAGGCGCGTCGGCCCGAGGGCAGGACCTGGGCTCAGCCCGGGTATCCTTGGCCCCTCTACGGCAATGAGGGCTGCGGGTGGGCGGGATGGCTCCTGTCTCCCCGTGGCTCTCGGCCTAGTTGGGGCCCCACAGACCCCCGGCGTAGGTCGCGCAATTTGGGTAAGGTCATCGATACCCTTACGTGCGGCTTCGCCGACCTCATGGGGTACATACCGCTCGTCGGCGCCCCTCTTGGGGGCGCTGCCAGGGCCCTGGCGCATGGCGTCCGGGTTCTGGAAGACGGCGTGAACTACGCAACAGGGAACCTTCCCGGTTGCTCTTTCTCTATCTTCCTTCTGGCCCTGCTCTCTTGCTTGACTGTGCCCGCTTCAGCCTACCAAGTGCGCAACTCCTCGGGGCTCTACCATGTCACCAATGATTGCCCTAACTCGAGTATTGTGTACGAGGCGCCCGATGCCATCCTGCACACTCCGGGGTGTGTCCCTTGCGTTCGCGAGGGCAACACCTCGAGGTGTTGGGTGGCGATGACCCCCACGGTAGCCACCAAGGACGGCAAACTCCCCACAACGCAGCTTCGACGTCACATCGACCTGCTTGTCGGGAGCGCCACCCTCTGTTCGGCCCTCTACGTGGGGGACCTGTGCGGGTCTGTCTTTCTTGTCGGCCAACTGTTTACCTTCTCTCCCAAGCACCACTGGACAACACAGGACTGCAATTGTTCTATCTATCCCGGCCATATAACGGGTCACCGCATGGCATGGGATATGATGATGAACTGGTCCCCTACGGCGGCGTTGGTAATGGCTCAGCTGCTCCGGATCCCACAAGCCATCTTGGACATGATCGCTGGTGCTCACTGGGGAGTCCTGGCGGGCATAGCGTACTTCTCCATGGTGGGGAACTGGGCGAAGGTCCTGGTAGTGCTGTTGCTATTTGCCAGCGTCGACGCG---CAA---------ACTTACGTCACTGGGGGAAGTGCCGGCCGCGCCGCGCTTGGATTTACTACGTTC------CTCTCACCTGGCCCCAAGCAGAACATCCAGCTGGTCAACACCAACGGCAGTTGGCACATTAATAGCACGGCCTTGAACTGCAATGAAAGCCTCGACACCGGCTGGCTAGCAGGGCTTTTCTATTACAACAGGTTCAACTCTTCAGGCTGTCGCAACAGGTTGGCCAGCTGCCGTCTCCTTACCGATTTTGACCAGGGCTGGGGCCCTATCAGCCATGCC------AAT---GGAAGCGGC---------CCCGACCAACGCCCCTATTGTTGGCACTACCCCCCAAAACCTTGCGGTATCGTGTCCGCAAAGACCGTGTGTGGCCCGGTATATTGCTTTACACCCAGCCCTGTGGCGGTGGGGACGACCGACAAGTCGGGCGTGCCCACCTATAACTGGGGTGCAAATGAGACGGACGTCTTCGTCCTTAACAGCACC---AGGCCGCCGCAGGGTAGTTGGTTCGGTTGTACCTGGATGAACTCAACTGGATTCACCAAAGTTTGCGGAGCACCTCCTTGTGCCATCGGAGGGACGGGC---AACAACACCTTGCACTGCCCCACTGATTGTTTCCGCAAGCATCCGGAAACCACATACTCTCGGTGCGGTTCCGGCCCCTGGCTCACACCCAGGTGCCTGGTTCACTACCCGTATAGGCTTTGGCATTATCCTTGTACCATCAACTACACCATATTTAAAGTCAGGATGTACGTGGGAGGGGTCGAGCATAGGCTGGAAGCTGCCTGCAATTGGACGCGGGGCGAACCTTGTGGTCTGGAGGACAGGGACAGGACCGAACTCAGCCCGTTGCTGCTGTCCACCACACAGTGGCAGGTTCTTCCATGTTCCTTCACGACCCTCCCAGCCTTGTCCACCGGCCTCATCCACCTCCACCAGAACATCGTGGACGTGCAGTACTTGTACGGGGTGGGGTCAAGCATCGCGTCCTGGGCCATTAAGTGGGAGTACGTTGTTCTCCTGTTCCTTCTGCTTGCAGACGCGCGCGTCTGCTCCTGCTTGTGGATGATGCTACTCATATCCCAAGCGGAGGCGGCTTTGGAGAACCTCGTAACACTCAATGCAGCATCCCTGGCCGGGACGCACGGTCCTGTACCTTTCCTCGTGTTCTTCTGCTTCGCATGGTATCTGAAGGGTAGGTGGGTGCCTGGAGCGGTTTACGCCCTCTACGGGATGTGGCCTCTCCTCCTGCTCCTGTTAGCGTTGCCCCAGCGGGCATACGCGCTGGACACGGAGGTGGCCGCGTCGTGTGGCGGCGTTGTTCTTGTCGGGTTAGTGGCGCTGACTCTGTCACCGTATTACAAGCGCTATATCAGCTGGTGCTTATGGTGGCTTCAGTATTTTCTGACCAGAGTGGAAGCGCAACTGCACGTGTGGGTTCCCCCCCTCAACGTCCGGGGGGGGCGCGATGCCGTCATCTTACTCATGTGTGTTGCACACCCGATCTTGGTATTCGACATCACCAAACTGCTGCTGGCCGTTTTTGGACCCCTTTGGATTCTTCAAGCCAGTTTGCTTAAGGTACCCTACTTTGTGCGCGTCCAAGGCCTTCTCCGGATCTGCGCGCTAGCGCGGAAGATGGCCGGAGGCCACTACGTGCAAATGGCCATCATAAAGTTGGGGGCGCTTACTGGCACCTACATTTATAACCATCTCACTCCTCTTCGGGACTGGGCGCACAACGGCTTGCAAGATCTGGCTGTGGCCGTGGAGCCAGTCGTCTTCTCCCCAATGGAGACCAAACTCATCACGTGGGGGGCGGACACCGCCGCCTGCGGCGACATCATCAACGGCTTGCCCGTCTCCGCCCGCAGGGGCCAGGAGATACTGCTCGGACCAGCCGATGGAGTGGTCTCCAAGGGTTGGAGGTTGCTGGCGCCCATCACGGCATACGCCCAGCAGACAAGGGGCCTCCTAGGGTGTATAATCACCAGCCTAACTGGCCGGGACAAAAACCAAGTGGAGGGTGAGGTCCAGATTGTGTCAACTGCTGCCCAAACTTTCCTGGCAACATGCATCAACGGGGTATGCTGGACTGTCTACCATGGGGCCGGAACGAGGACCATAGCATCACCCAAGGGTCCTGTCATCCAGATGTATACCAATGTAGACAAAGACCTTGTGGGCTGGCCCGCTCCTCAAGGTTCCCGCTCACTGACACCCTGCACCTGCGGTTCCTCGGACCTTTACCTGGTCACGAGGCACGCCGATGTCATTCCCGTGCGCCGGCGGGGTGATAGCAGAGGCAGCCTGCTTTCGCCCCGGCCCATTTCCTACTTGAAAGGCTCCTCGGGGGGTCCGTTGTTGTGCCCCGCAGGACACGCCGTGGGCATATTCAGGGCCGCGGTGTGCACCCGTGGAGTGGCCAAAGCAGTGGACTTTATCCCCGTGGAGAGCCTAGAGACAACCATGAGGTCCCCGGTGTTCACGGACAACTCCTCTCCACCAGCAGTGCCCCAGAGCTTCCAGGTGACTCACCTTCATGCTCCCACAGGCAGCGGTAAGAGCACCAAGGTCCCAGCTGCATACGCAGCTCAGGGCTACAAGGTGCTAGTGCTCAACCCTTCTGTTGCCGCAACACTGGGCTTTGGGGCTTACATGTCCAAGGCCCATGGGATCGATCCTAATATCAGGACCGGGGTGAGAACAATTACCACTGGCAGCCCCATCACGTACTCCACCTACGGCAAGTTCCTTGCCGACGGCGGGTGCTCAGGGGGTGCCTATGACATAATAATTTGTGACGAGTGCCACTCCACAGATGCCACATCCATCTTGGGCATCGGCACTGTCCTTGACCAAGCAGAGACTGCGGGGGCGAGACTGGTCGTGCTTGCCACCGCTACTCCTCCGGGCTCTGTCACTGTGCCCCATCCTAACATCGAGGAGGTTGCTCTGTCCACCACCGGAGAGATCCCTTTTTACGGCAAGGCCATCCCCCTCGAAGTAATCAAGGGGGGGAGACATCTCATTTTCTGTCATTCAAAGAGGAAGTGCGACGAACTCGCCGCAAAACTGGCCGCATTGGGTATCAATGCCGTGGCTTACTACCGCGGCCTTGACGTGTCTGTCATCCCGACCAGCGGCGATGTTGTCGTCGTGGCAACTGATGCTCTCATGACTGGCTTTACCGGCGACTTCGACTCGGTGATAGACTGCAACACGTGTGTCACCCAGACGGTCGATTTCAGCCTTGACCCTACCTTCACCATTGAGACAACCACGCTTCCCCAGGATGCTGTCTCCCGTACTCAACGTCGGGGCAGGACTGGCAGGGGGAAACCAGGCATCTACAGATTTGTGGCACCGGGGGAACGCCCCTCTGGTATGTTCGACTCGTCTGTCCTCTGTGAGTGCTATGACGCGGGCTGTGCTTGGTACGAGCTCACGCCCGCCGAGACTACAGTTAGGCTACGAGCGTACATGAACACCCCGGGGCTTCCCGTGTGCCAAGATCATCTTGAATTTTGGGAGGGCGTCTTTACAGGCCTCACTCATATAGACGCTCACTTCCTATCCCAGACAAAGCAGAGTGGGGAGAGCCTTCCTTACCTGGTAGCGTACCAAGCCACCGTGTGCGCTAGGGCTCAAGCCCCCCCCCCGTCGTGGGACCAGATGTGGAAGTGTTTGGTCCGCCTCAAACCCACCCTCCATGGGCCAACACCCCTGCTATACAGACTGGGCGCTGTTCAGAATGAGGTCACCCTGACGCACCCAATCACTAAATACATCATGACATGCATGTCGGCTGACCTGGAGGTCGTCACGAGCACTTGGGTGCTCGTTGGCGGCGTCCTGGCTGCTTTGGCCGCGTATTGCCTGTCAACAGGCTGCGTGGTCATAGTGGGCAGGGTTATCTTGTCCGGGAAGCCGGCAATCATACCTGACAGGGAAGTCCTCTACCGGGAGTTCGATGAGATGGAAGAGTGCTCCCAGCACTTACCGTACATCGAGCAAGGGATGATGCTCGCCGAGCAGTTCAAGCAGAAAGCCCTCGGCCTCCTGCAGACCGCATCCCGTCAGGCAGAGGTCATCGCCCCTGCTGTCCAGACCAACTGGCAAAAACTCGAGGCCTTCTGGGCGAAGCATATGTGGAACTTCATCAGTGGGATACAATACCTGGCGGGCCTGTCAACGTTGCCTGGCAACCCCGCC---ATTGCTTCATTGATGGCTTTTACAGCTGCTGTCACCAGCCCACTAACCACTAGCCAAACCCTCCTCTTTAACATATTGGGGGGGTGGGTAGCTGCCCAACTCGCCGCCCCCGGTGCCGCTACCGCCTTTGTGGGCGCTGGCTTAGCTGGTGCCGCCATCGGCAGTGTTGGACTGGGGAAGGTCCTCGTGGACATTCTTGCGGGATATGGCGCGGGCGTGGCGGGGGCTCTCGTAGCATTCAAGATCATGAGCGGTGAGGTCCCCTCTACGGAGGACTTGGTCAACCTACTGCCCGCCATCCTCTCGCCTGGAGCCCTTGTAGTCGGTGTAGTCTGCGCAGCAATACTGCGCCGGCACGTTGGCCCGGGCGAGGGGGCAGTGCAATGGATGAACCGGCTAATAGCCTTCGCCTCCCGGGGGAACCACGTCTCCCCCACGCACTATGTGCCGGAGAGCGATGCGGCTGCCCGCGTCACTGCCATACTCAGCAGCCTCACTGTAACCCAGCTCCTGAGGCGACTGCACCAGTGGATAAGCTCGGAGTGTACCACTCCATGCTCCGGTTCCTGGCTGAGGGACATCTGGGACTGGATATGCGAGGTGCTGAGCGACTTTAAGACCTGGCTAAAAGCTAAGCTCGTGCCGCAACTGCCTGGGATCCCCTTTGTGTCCTGCCAGCGCGGGTATAGGGGGATCTGGCGAGGGGATGGCATCATGCACACTCGCTGCCACTGCGGAGCTGAGATCTCTGGACATGTCAGAAACGGGACGATGAGGATCGTTGGTCCCAGGACCTGCAGGAACATGTGGAGCGGGACCTTCCCCATCAACGCCTACACCACGGGCCCCTGTACCCCCCTTCCCGCGCCGAATTACAAATTCGCGCTGTGGAGGGTGTCTGCAGAGGAGTACGTGGAGATAAGGCAGGTGGGGGACTTCCACTATGTGACGGGTATGACTACTGACAACCTTAAATGCCCGTGCCAGGTCCCATCGCCCGAATTTTTCACAGAATTGGACGGGGTGCGCCTACATAGGTATGCGCCCCCCTGCAAGCCCTTGCTGCGGGAGGAGGTGTCGTTTAGAGTAGGACTCCACGAGTACCCGGTGGGATCGCAATTACCCTGCGAGCCCGAACCGGACGTGGCCGTGTTGACGTCCATGCTCACTGATCCCTCCCACATAACAGCAGAGGCAGCCGGGAGAAGGCTGGCGAGGGGATCACCCCCTTCTGAGGCTAGCTCCTCGGCCAGCCAGCTGTCCGCTCCATCTCTCAAGGCAACTTGC---------------TCCGCCAAC---------CATGACTCCCCTGATGCCGAGCTCATAGAGGCCAACCTCCTA------------TGGTGGCAGGAGATGGGCGGCAACATCACCAGGGTTGAGTCAGAGAATAAAGTGGTGATCCTGGACTCCTTCGAACCGCTTGTGGCGAAGGAGGACGAGCGGGAGATCTCCGTACCCGCAGAAATCCTACGGAAGTCTCGGAGATTCGCCCAGGCCTTACCCATTTGGGCGCGGCCGGACTACAACCCCCCGCTAATAGAGGCGTGGAAACAGCCTGACTACGAACCACCTGTGGTCCACGGCTGTCCGCTTCCGCCTCCACAGTCCCCTCCTGTGCCTCCGCCTCGCAAGAAGCGGACGGTAGTCCTCACCGAATCAACCTTATCTACTGCCTTGGCCGAGCTTGCCACCAAAAGCTTTGGCAGCTCTTCAACTTCCGGTATTACGGGCGACAACACGACAACATCTTCTGAGCCCGCTCCTTCTGGCTGTCCCCCGGACTCCGACGCTGAATCCTATTCTTCCATGCCCCCCTTGGAGGGGGAGCCTGGGGATCCGGACCTCAGTGACGGGTCATGGTCGACGGTCAGTGGTGAGGCTGGCACGGAGGATGTCGTGTGCTGCTCAATGTCTTACTCCTGGACAGGCGCGCTCATCACCCCGTGCGCCGCGGAAGAACAAAAACTACCCATCAACGCACTGAGCAACTCGTTGCTACGCCACCACAATCTGGTGTATTCCACCACCTCACGCAGTGCTTGCCAAAGGCAGAAGAAAGTCACATTTGACAGACTGCAAGTTCTGGATAGTCATTACCAGGACGTACTCAAGGAGGTTAAAGCAGCGGCGTCAAAAGTGAAGGCTAACTTGCTATCCGTAGAGGAAGCTTGCAGCCTGACGCCCCCACACTCAGCCAAATCTAAATTTGGCTATGGGGCAAAAGACGTCCGTTGCCATGCCAGAAAGGCCGTAAACCACATCAACTCCGTGTGGAAAGACCTTCTGGAAGACAGTGTAACACCAATAGACACTACCATCATGGCTAAGAACGAGGTTTTCTGCGTTCAGCCTGAGAAGGGGGGTCGTAAGCCAGCTCGTCTCATCGTGTTCCCCGACCTGGGTGTACGCGTGTGCGAGAAGATGGCCCTGTACGACGTGGTTACCAAGCTCCCCCTGGCCGTGATGGGAAGTTCCTACGGATTCCAATACTCACCAGGACAGCGAGTTGAATTCCTCGTGCAAGCGTGGAAATCCAAGAAAACCCCAATGGGGTTCTCGTATGATACCCGCTGTTTTGACTCCACAGTCACTGAGAGCGACATCCGTACGGAGGAGGCAATTTACCAATGTTGTGACCTGGACCCCCAAGCCCGCGTGGCCATCAAGTCCCTCACTGAGAGGCTTTACGTCGGGGGCCCTCTTACCAATTCAAGGGGGGAGAACTGCGGCTACCGCAGGTGCCGCGCAAGCGGCGTACTGACAACTAGCTGTGGTAACACCCTCACTTGTTACATCAAGGCCCGGGCAGCCTGTCGAGCCGCAGGGCTCCAGGACTGCACCATGCTCGTGTGTGGCGACGACTTAGTCGTTATCTGTGAAAGTGCGGGAGTCCAGGAGGACGCAGCGAGCCTGAGAGCCTTCACGGAGGCTATGACCAGGTACTCCGCCCCCCCCGGGGACCCCCCGCAACCAGAATACGACTTGGAGCTCATAACATCATGCTCCTCCAATGTGTCAGTCGCCCATGACGGTGCTGGAAAGAGGGTCTACTACCTTACCCGTGACCCCACAACCCCCCTCGCAAGAGCCGCGTGGGAGACAGCAAGACACACTCCAGTCAACTCCTGGCTAGGCAACATAATCATGTTTGCCCCCACACTGTGGGCGAGGATGATACTGATGACCCATTTTTTTAGCGTCCTTATAGCCAGGGATCAGCTTGAACAGGCTCTTGATTGCGAGATCTACGGAGCCTGCTACTCCATAGAACCACTGGATCTACCTCCAATCATTCAAAGACTCCATGGCCTTAGCGCATTTTCACTCCACAGTTACTCTCCAGGTGAAATCAATAGGGTGGCCGCATGCCTCAGAAAACTTGGGGTACCGCCCTTGCGAGCTTGGAGACACCGGGCCCGGAATGTCCGCGCTAGGCTTCTGTCCAGGGGAGGCAGGGCTGCCATATGTGGCAAGTACCTCTTCAACTGGGCAGTAAGGACAAAGCTCAAACTCACTCCAATAGCGGCCGCTGGCCAGCTGGACTTGTCCGGCTGGTTCACGGCTGGCTACAGCGGGGGAGACATTTATCACAGCGTGTCTCATGCCCGGCCCCGCTGGTTCTGGTTTTGCCTACTCCTGCTTGCTGCGGGGGTAGGCATCTACCTCCTCCCCAACCGA
>AAA45534
ATGAGCACGAATCCTAAACCTCAAAGAAAAACC---AAACGTAACACCAACCGTCGCCCACAGGACGTCAAGTTCCCGGGTGGCGGTCAGATCGTTGGTGGAGTTTACTTGTTGCCGCGCAGGGGCCCTAGATTGGGTGTGCGCGCGACGAGGAAGACTTCCGAGCGGTCGCAACCTCGAGGTAGACGTCAGCCTATCCCCAAGGCACGTCGGCCCGAGGGCAGGACCTGGGCTCAGCCCGGGTACCCTTGGCCCCTCTATGGCAATGAGGGTTGCGGGTGGGCGGGATGGCTCCTGTCTCCCCGTGGCTCTCGGCCTAGCTGGGGCCCCACAGACCCCCGGCGTAGGTCGCGCAATTTGGGTAAGGTCATCGATACCCTTACGTGCGGCTTCGCCGACCTCATGGGGTACATACCGCTCGTCGGCGCCCCTCTTGGAGGCGCTGCCAGGGCCCTGGCGCATGGCGTCCGGGTTCTGGAAGACGGCGTGAACTATGCAACAGGGAACCTTCCTGGTTGCTCTTTCTCTATCTTCCTTCTGGCCCTGCTCTCTTGCCTGACTGTGCCCGCTTCAGCCTACCAAGTGCGCAATTCCTCGGGGCTTTACCATGTCACCAATGATTGCCCTAACTCGAGTGTTGTGTACGAGGCGGCCGATGCCATCCTGCACACTCCGGGGTGTGTCCCTTGCGTTCGCGAGGGTAACGCCTCGAGGTGTTGGGTGGCGGTGACCCCCACGGTGGCCACCAGGGACGGCAAACTCCCCACAACGCAGCTTCGACGTCATATCGATCTGCTTGTCGGGAGCGCCACCCTCTGCTCGGCCCTCTACGTGGGGGACCTGTGCGGGTCTGTCTTTCTTGTTGGTCAACTGTTTACCTTCTCTCCCAGGCACCACTGGACGACGCAAGACTGCAATTGTTCTATCTATCCCGGCCATATAACGGGTCATCGCATGGCATGGAATATGATGATGAACTGGTCCCCTACGGCAGCGTTGGTGGTAGCTCAGCTGCTCCGAATCCCACAAGCCATCATGGACATGATCGCTGGCGCCCACTGGGGAGTCCTGGCGGGCATAAAGTATTTCTCCATGGTGGGGAACTGGGCGAAGGTCCTGGTAGTGCTGCTGCTATTTGCCGGCGTCGACGCG---GAA---------ACCCACGTCACCGGGGGAAATGCCGGCCGCACCACGGCTGGGCTTGTTGGTCTC------CTTACACCAGGCGCCAAGCAGAACATCCAACTGATCAACACCAACGGCAGTTGGCACATCAATAGCACGGCCTTGAACTGCAATGAAAGCCTTAACACCGGCTGGTTAGCAGGGCTCTTCTATCAGCACAAATTCAACTCTTCAGGCTGTCCTGAGAGGTTGGCCAGCTGCCGACGCCTTACCGATTTTGCCCAGGGCTGGGGTCCTATCAGTTATGCC------AAC---GGAAGCGGC---------CTCGACGAACGCCCCTACTGCTGGCACTACCCTCCAAGACCTTGTGGCATTGTGCCCGCAAAGAGCGTGTGTGGCCCGGTATATTGCTTCACTCCCAGCCCCGTGGTGGTGGGAACGACCGACAGGTCGGGCGCGCCTACCTACAGCTGGGGTGCAAATGATACGGATGTCTTCGTCCTTAACAACACC---AGGCCACCGCTGGGCAATTGGTTCGGTTGTACCTGGATGAACTCAACTGGATTCACCAAAGTGTGCGGAGCGCCCCCTTGTGTCATCGGAGGGGTGGGC---AACAACACCTTGCTCTGCCCCACTGATTGCTTCCGCAAATATCCGGAAGCCACATACTCTCGGTGCGGCTCCGGTCCCAGGATTACACCCAGGTGCATGGTCGACTACCCGTATAGGCTTTGGCACTATCCTTGTACCATCAATTACACCATATTCAAAGTCAGGATGTACGTGGGAGGGGTCGAGCACAGGCTGGAAGCGGCCTGCAACTGGACGCGGGGCGAACGCTGTGATCTGGAAGACAGGGACAGGTCCGAGCTCAGCCCGTTGCTGCTGTCCACCACACAGTGGCAGGTCCTTCCGTGTTCTTTCACGACCCTGCCAGCCTTGTCCACCGGCCTCATCCACCTCCACCAGAACATTGTGGACGTGCAGTACTTGTACGGGGTAGGGTCAAGCATCGCGTCCTGGGCCATTAAGTGGGAGTACGTCGTTCTCCTGTTCCTTCTGCTTGCAGACGCGCGCGTCTGTTCCTGCTTGTGGATGATGTTACTCATATCCCAAGCGGAGGCGGCTTTGGAGAACCTCGTAATACTCAATGCAGCATCCCTGGCCGGGACGCATGGTCTTGTGTCCTTCCTCGTGTTCTTCTGCTTTGCGTGGTATCTGAAGGGTAGGTGGGTGCCCGGAGCGGTCTACGCCCTCTACGGGATGTGGCCTCTCCTCCTGCTCCTGCTGGCGTTGCCTCAGCGGGCATACGCACTGGACACGGAGGTGGCCGCGTCGTGTGGCGGCGTTGTTCTTGTCGGGTTAATGGCGCTGACTCTGTCGCCATATTACAAGCGCTATATCAGCTGGTGCATGTGGTGGCTTCAGTATTTTCTGACCAGAGTAGAAGCGCAACTGCACGTGTGGGTTCCCCCCCTCAACGTCCGGGGGGGGCGCGATGCCGTCATCTTACTCACGTGTGTAGTACACCCGGCCCTGGTATTTGACATCACCAAACTACTCCTGGCCATCTTCGGACCCCTTTGGATTCTTCAAGCCAGTTTGCTTAAAGTCCCCTACTTCGTGCGCGTTCAAGGCCTTCTCCGGATCTGCGCGCTAGCGCGGAAGATAGCCGGAGGTCATTACGTGCAAATGGCCATCATCAAGTTAGGGGCGCTTACTGGCACCTGTGTGTATAACCATCTCGCTCCTCTTCGAGACTGGGCGCACAACGGCCTGCGAGATCTGGCCGTGGCTGTGGAACCAGTCGTCTTCTCCCGAATGGAGACCAAGCTCATCACGTGGGGGGCAGATACCGCCGCGTGCGGTGACATCATCAACGGCTTGCCCGTCTCTGCCCGTAGGGGCCAGGAGATACTGCTTGGGCCAGCCGACGGAATGGTCTCCAAGGGGTGGAGGTTGCTGGCGCCCATCACGGCGTACGCCCAGCAGACGAGAGGCCTCCTAGGGTGTATAATCACCAGCCTGACTGGCCGGGACAAAAACCAAGTGGAGGGTGAGGTCCAGATCGTGTCAACTGCTACCCAGACCTTCCTGGCAACGTGCATCAATGGGGTATGCTGGACTGTCTACCACGGGGCCGGAACGAGGACCATCGCATCACCCAAGGGTCCTGTCATCCAGACGTATACCAATGTGGATCAAGACCTCGTGGGCTGGCCCGCTCCTCAAGGTTCCCGCTCATTGACACCCTGCACCTGCGGCTCCTCGGACCTTTACCTGGTCACGAGGCACGCCGATGTCATTCCCGTGCGCCGGCGAGGTGATAGCAGGGGTAGCCTGCTTTCGCCCCGGCCCATTTCCTACTTGAAAGGCTCCTCGGGGGGTCCGCTGTTGTGCCCCACGGGACACGCCGTGGGCCTATTCAGGGCCGCGGTGTGCACCCGTGGAGTGGCTAAGGCGGTGGACTTTATCCCTGTGGAGAACCTAGAGACAACCATGAGATCCCCGGTGTTCACGGACAACTCCTCTCCACCAGCAGTGCCCCAGAGCTTCCAGGTGGCCCACCTGCATGCTCCCACCGGCAGCGGTAAGAGCACCAAGGTCCCGGCTGCGTACGCAGCCAAGGGCTACAAGGTGTTGGTGCTCAACCCCTCTGTTGCTGCAACACTGGGCTTTGGTGCTTACATGTCCAAGGCCCATGGGGTTGATCCTAATATCAGGACCGGGGTGAGAACAATTACCACTGGCAGCCCCATCACGTACTCCACCTACGGCAAGTTCCTTGCCGACGCCGGGTGCTCAGGAGGTGCTTATGACATAATAATTTGTGACGAGTGCCACTCCACGGATGCCACATCCATCTCGGGCATCGGCACTGTCCTTGACCAAGCAGAGACTGCGGGGGCGAGACTGGTTGTGCTCGCCACTGCTACCCCTCCGGGCTCCGTCACTGTGTCCCATCCTAACATCGAGGAGGTTGCTCTGTCCACCACCGGAGAGATCCCCTTTTACGGCAAGGCTATCCCCCTCGAGGTGATCAAGGGGGGAAGACATCTCATCTTCTGCCACTCAAAGAAGAAGTGCGACGAGCTCGCCGCGAAGCTGGTCGCATTGGGCATCAATGCCGTGGCCTACTACCGCGGTCTTGACGTGTCTGTCATCCCGACCAGCGGCGATGTTGTCGTCGTGTCGACCGATGCTCTCATGACTGGCTTTACCGGCGACTTCGACTCTGTGATAGACTGCAACACGTGTGTCACTCAGACAGTCGATTTTAGCCTTGACCCTACCTTTACCATTGAGACAACCACGCTCCCCCAGGATGCTGTCTCCAGGACTCAACGCCGGGGCAGGACTGGCAGGGGGAAGCCAGGCATCTATAGATTTGTGGCACCGGGGGAGCGCCCCTCCGGCATGTTCGACTCGTCCGTCCTCTGTGAGTGCTATGACGCGGGCTGTGCTTGGTATGAGCTCACGCCCGCCGAGACTACAGTTAGGCTACGAGCGTACATGAACACCCCGGGGCTTCCCGTGTGCCAGGACCATCTTGGATTTTGGGAGGGCGTCTTTACGGGCCTCACTCATATAGATGCCCACTTTCTATCCCAGACAAAGCAGAGTGGGGAGAACTTTCCTTACCTGGTAGCGTACCAAGCCACCGTGTGCGCTAGGGCTCAAGCCCCTCCCCCATCGTGGGACCAGATGCGGAAGTGTTTGATCCGCCTTAAACCCACCCTCCATGGGCCAACACCCCTGCTATACAGACTGGGCGCTGTTCAGAATGAAGTCACCCTGACGCACCCAATCACCAAATACATCATGACATGCATGTCGGCCGACCTGGAGGTCGTCACGAGCACCTGGGTGCTCGTTGGCGGCGTCCTGGCTGCTCTGGCCGCGTATTGCCTGTCAACAGGCTGCGTGGTCATAGTGGGCAGGATCGTCTTGTCCGGGAAGCCGGCAATTATACCTGACAGGGAGGTTCTCTACCAGGAGTTCGATGAGATGGAAGAGTGCTCTCAGCACTTACCGTACATCGAGCAAGGGATGATGCTCGCTGAGCAGTTCAAGCAGAAGGCCCTCGGCCTCCTGCAGACCGCGTCCCGCCATGCAGAGGTTATCACCCCTGCTGTCCAGACCAACTGGCAGAAACTCGAGGTCTTTTGGGCGAAGCACATGTGGAATTTCATCAGTGGGATACAATACTTGGCGGGCCTGTCAACGCTGCCTGGTAACCCCGCC---ATTGCTTCATTGATGGCTTTTACAGCTGCCGTCACCAGCCCACTAACCACTGGCCAAACCCTCCTCTTCAACATATTGGGGGGGTGGGTGGCTGCCCAGCTCGCCGCCCCCGGTGCCGCTACCGCCTTTGTGGGCGCTGGCTTAGCTGGCGCCGCACTCGACAGCGTTGGACTGGGGAAGGTCCTCGTGGACATTCTTGCAGGCTATGGCGCGGGCGTGGCGGGAGCTCTTGTGGCATTCAAGATCATGAGCGGTGAGGTCCCCTCCACGGAGGACCTGGTCAATCTGCTGCCCGCCATCCTCTCACCTGGAGCCCTTGCAGTCGGTGTGGTCTTTGCATCAATACTGCGCCGGCGTGTTGGCCCGGGCGAGGGGGCAGTGCAATGGATGAACCGGCTAATAGCCTTCGCCTCCCGGGGGAACCATGTTTCCCCCACACACTACGTGCCGGAGAGCGATGCAGCCGCCCGCGTCACTGCCATACTCAGCAGCCTCACTGTAACCCAGCTCCTGAGGCGACTGCATCAGTGGATAAGCTCGGAGTGTACCACTCCATGCTCCGGTTCCTGGCTAAGGGACATCTGGGACTGGATATGCGAGGTGCTGAGCGACTTTAAGACCTGGCTGAAAGCCAAGCTCATGCCACAACTGCCTGGGATTCCCTTTGTGTCCTGCCAGCGCGGGTATAGGGGGGTCTGGCGAGGAGACGGCATTATGCACACTCGCTGCCACTGTGGAGCTGAGATCACTGGACATGTCAAAAACGGGACGATGAGGATCGTCGGTCCTAGGACCTGCAAGAACATGTGGAGTGGGACGTTCTTCATTAATGCCTACACCACGGGCCCCTGTACTCCCCTTCCTGCGCCGAACTATAAGTTCGCGCTGTGGAGGGTGTCTGCAGAGGAATACGTGGAGATAAGGCGGGTGGGGGACTTCCACTACGTATCGGGCATGACTACTGACAATCTCAAATGCCCGTGCCAGATCCCATCGCCCGAATTTTTCACAGAATTGGACGGGGTGCGCCTACATAGGTTTGCGCCCCCTTGCAAGCCCTTGCTGCGGGAGGAGGTATCATTCAGAGTAGGACTCCACGAGTACCCGGTGGGGTCGCAATTACCTTGCGAGCCCGAACCGGACGTAGCCGTGTTGACGTCCATGCTCACTGATCCCTCCCATATAACAGCAGAGGCGGCCGGGAGAAGGTTGGCGAGAGGGTCACCCCCTTCTATGGCCAGCTCCTCGGCTAGCCAGCTGTCCGCTCCATCTCTCAAGGCAACTTGC---------------ACCGCCAAC---------CATGACTCCCCTGACGCCGAGCTCATAGAGGCTAACCTCCTG------------TGGAGGCAGGAGATGGGCGGCAACATCACCAGGGTTGAGTCAGAGAACAAAGTGGTGATTCTGGACTCCTTCGATCCGCTTGTGGCAGAGGAGGATGAGCGGGAGGTCTCCGTACCCGCAGAAATTCTGCGGAAGTCTCGGAGATTCGCCCCAGCCCTGCCCGTCTGGGCGCGGCCGGACTACAACCCCCTGCTAGTAGAGACGTGGAAAAAGCCTGACTACGAACCACCTGTGGTCCATGGCTGCCCGCTACCACCTCCACGGTCCCCTCCTGTGCCTCCGCCTCGGAAAAAGCGTACGGTGGTCCTCACCGAATCAACCCTACCTACTGCCTTGGCCGAGCTTGCCACCAAAAGTTTTGGCAGCTCCTCAACTTCCGGCATTACGGGCGACAATACGACAACATCCTCTGAGCCCGCCCCTTCTGGCTGCCCCCCCGACTCCGACGTTGAGTCCTATTCTTCCATGCCCCCCCTGGAGGGGGAGCCTGGGGATCCGGATCTCAGCGACGGGTCATGGTCGACGGTCAGTAGTGGGGCCGACACGGAAGATGTCGTGTGCTGCTCAATGTCTTATTCCTGGACAGGCGCACTCGTCACCCCGTGCGCTGCGGAGGAACAAAAACTGCCCATCAACGCACTGAGCAACTCGTTGCTACGCCATCACAATCTGGTGTATTCCACCACTTCACGCAGTGCTTGCCAAAGGAAGAAGAAAGTCACATTTGACAGACTGCAAGTTCTGGACAGCCATTACCAGGACGTGCTCAAGGAGGTCAAAGCAGCGGCGTCAAAAGTGAAGGCTAACTTGCTATCCGTAGAGGAAGCTTGCAGCCTGGCGCCCCCACATTCAGCCAAATCCAAGTTTGGCTATGGGGCAAAAGACGTCCGTTGCCATGCCAGAAAGGCCGTAGCCCACATCAACTCCGTGTGGAAAGACCTTCTGGAAGACAGTGTAACACCAATAGACACTACCATCATGGCCAAGAACGAGGTTTTCTGCGTTCAGCCTGAGAAGGGGGGTCGTAAGCCAGCTCGTCTCATCGTGTTCCCCGACCTGGGCGTGCGCGTGTGCGAGAAGATGGCCCTGTACGACGTGGTTAGCAAGCTCCCCTTGGCCGTGATGGGAAGCTCCTACGGATTCCAATACTCACCAGGACAGCGGGTTGAATTCCTCGTGCAAGCGTGGAAGTCCAAGAAGACCCCGATGGGGCTCTCGTATGATACCCGCTGTTTTGACTCCACAGTCACTGAGAGCGACATCCGTACGGAGGAGGCAATTTACCAATGTTGTGACCTGGACCCCCAAGCCCGCGTGGCCATCAAGTCCCTCACTGAGAGGCTTTATGTTGGGGGCCCTCTTACTAATTCAAGGGGGGAAAACTGCGGCTACCGCAGGTGCCGCGCGAGCAGAGTACTGACAACTAGCTGTGGTAACACCCTCACTCGCTACATCAAGGCCCGGGCAGCCTGTCGAGCCGCAGGGCTCCAGGACTGCACCATGCTCGTGTGTGGCGACGACTTAGTCGTTATCTGTGAAAGTGCGGGGGTCCAGGAGGACGCGGCGAGCCTGAGAGCCTTCACGGAGGCTATGACCAGGTACTCCGCCCCCCCCGGGGACCCCCCACAACCAGAATACGACTTGGAGCTTATAACATCATGCTCCTCCAACGTGTCAGTCGCCCACGACGGCGCTGGAAAGAGGGTCTACTACCTTACCCGTGACCCTACAACCCCCCTCGCGAGAGCCGCGTGGGAGACAGCAAGACACACTCCAGTCAATTCCTGGCTAGGCAACATAATCATGTTTGCCCCCACACTGTGGGCGAGGATGATACTGATGACCCACTTCTTTAGCGTCCTCATAGCCAGGGATCAGCTTGAACAGGCTCTCAACTGCGAGATCTACGGAGCCTGCTACTCCATAGAACCACTGGATCTACCTCCAATCATTCAAAGACTCCATGGCCTCAGCGCATTTTCACTCCACAGTTACTCTCCAGGTGAAATTAATAGGGTGGCCGCATGCCTCAGAAAACTTGGGGTCCCGCCCTTGCGAGCTTGGAGACACCGGGCCTGGAGCGTCCGCGCTAGGCTTCTGGCCAGAGGAGGCAAGGCTGCCATATGTGGCAAGTACCTCTTCAACTGGGCAGTAAGAACAAAGCTCAAACTCACTCCGATAACGGCCGCTGGCCGGCTGGACTTGTCCGGCTGGTTCACGGCTGGCTACAGCGGGGGAGACATTTATCACAGCGTGTCTCATGCCCGGCCCCGCTGGTTCTGGTTTTGCCTACTCCTGCTTGCTGCAGGGGTAGGCATCTACCTCCTCCCCAACCGA
>ACE82377
ATGAGCACGAATCCTAAACCTCAAAGAAAAACC---AAACGTAACACCAACCGTCGCCCACAGGACGTCAAGTTCCCGGGTGGCGGTCAGATCGTTGGTGGAGTTTACTTGTTGCCGCGCAGGGGCCCTAGATTGGGTGTGCGCACGACGAGGAAGACTTCCGAGCGGTCGCAACCTCGAGGTAGACGTCAGCCTATCCCCAAGGCACGTCGGCCCGAGGGCAGGACCTGGGCACAGCCCGGGTACCCTTGGCCCCTCTATGGCAATGAGGGTTGCGGGTGGGCGGGATGGCTCCTGTCTCCCCGCGGCTCTCGGCCCAGTTGGGGCCCTTCAGACCCCCGGCGTAGGTCGCGCAATTTGGGTAAGGTCATCGACACCCTTACGTGCGGCTTCGCCGATCTCATGGGGTACATACCGGTCGTCGGCGCTCCTCTTGGGGGCGCTGCCAGGGCCCTGGCGCATGGCGTCCGGGTTCTGGAAGACGGCGTGAACTATGCAACAGGGAACCTTCCTGGTTGCTCTTTCTCTATCTTCCTTCTGGCCCTGCTCTCTTGCCTGACTGTACCCGCTTCAGCCTACCAAGTGCGCAATTCCTCGGGGCTCTACCATGTCACCAATGATTGCCCTAACTCGAGCATTGTGTACGAGGCGGACGATGCCATCCTGCACACCCCGGGGTGTGTCCCTTGCGTTCGCGAGGGTAATACCTCGAGGTGTTGGGTGGCGATGACCCCCACGGTGGCCACCAGGGACGGCAAACTCCCCACAGAGCAGCTTCGACGTCACATCGATCTGCTTGTCGGGGGCGCCACCCTTTGCTCGGCCCTCTATGTGGGGGACCTGTGCGGGTCCGTCTTTCTTGTCGGTCAACTGTTTACCTTCTCTCCCAGGCGCCACTGGACGACGCAAGGCTGCAATTGCTCTATGTATCCCGGCCATATAACGGGTCACCGCATGGCGTGGGATATGATGATGAACTGGTCCCCTACGACAGCGTTGGTGCTAGCTCAGCTACTCCGGATCCCACAAGCCATCATGGATATGATCGCTGGTGCTCACTGGGGAGTCCTAGCGGGCATAGCATATTTCTCCATGGTGGGGAACTGGGCGAAGGTCCTGGTAGTGCTACTGCTATTTGCCGGCGTTGACGCG---GGT---------ACCCACGTCACCGGGGGAACTACCGCCCGCGGCACGGCTGCGATTGCTGGTTTC------TTCACACAGGGCCCCAGGCAGAGCATCCAACTGATCAACACCAACGGCAGTTGGCACATCAATAGGACGGCCTTGAACTGCAACGATAGCCTTCAAACCGGCTGGATAGCAGGGCTTCTCTACCGCAACAACTTCAACTCTTCAGGCTGTTCCGAAAGGTTGGCCAGCTGCCGACGCCTCACCGATTTTGCCCAGGGCTGGGGCCCTATCAGTTATGCC------AAC---GGAAGCGGC---------CCCGACGAACGCCCTTACTGCTGGCACTACCCCCCAAGACCTTGTGGTATTGTGCCAGCACAGAGCGTGTGTGGCCCGGTATATTGCTTCACTCCCAGCCCTGTGGTGGTGGGAACGACCGACAAGTCGGGCGCGCCTACCTACAGCTGGGGTGAAAATGAGACGGACGTCTTCGTCCTTAACAACACC---AGACCACCGCTGGGCAATTGGTTCGGTTGTACCTGGATGAACTCAACTGGATTCACCAAAGTGTGCGGAGCGCCCCCTTGTGTCATCGGAGGGGTGGGC---AACAACACCTTGCGCTGCCCCACTGATTGCTTCCGCAAGCATCCGGAAGCCACATATTCTCGGTGCGGCTCCGGACCCTGGATCACGCCCAGGTGCTTGGTCGACTACCCGTATAGACTTTGGCATTATCCTTGTACCATCAACTACACCGTATTCAAGATCAGGATGTACTTGGGAGGGGTCGAGCACAGGTTGGAAGCTGCCTGCAACTGGACGCGGGGTGAACGCTGCGATCTGGAAGACAGGGATAGGTCCGAGCTTAGCCCGTTGCTGCTGTCCACCACGCAGTGGCAGGTCCTTCCGTGTTCTTTCACGACCCTGCCAGCCTTGTCCACTGGCCTCATCCACCTCCACCAGAACATTGTGGACGTGCAGTACTTGTACGGGGTGGGGTCAAGCATTGCGTCCTGGGCCATTAAGTGGGAGTACGTCGTTCTCCTGTTCCTTCTACTTGCAGACGCGCGCGTCTGCTCCTGCTTGTGGATGATGTTACTCATATCCCAAGCGGAGGCGGCCTTGGAGAACCTCGTAGTACTCAATGCAGCATCCCTGACCGGGACGCACGGCCTTGTACCCTTCCTCGTGTTCTTCTGCTTTGCGTGGTACCTGAAGGGTAGGTGGGTGCCCGGAGCGGTCTACGCCCTCTACGGGATGTGGCCTCTCCTCCTGCTCCTGCTGGCGTTGCCTCAGCGGGCATACGCACTGGACACGGAGGCGGCCGCGTCGTGTGGCGGCGCTGTTCTTGTCGGGTTAATGGCGCTGACTCTCTCACCATATTACAAGCGCCATATCAGCTGGTGCTTGTGGTGGCTTCAGTATTTTCTGACTAGAGCAGAAGCGCATTTGCACGTGTGGGTTCCCCCCCTCAACGTCCGGGGGGGGCGCGATGCCGTCATCTTACTCATGTGTGTTGTACACCCGACTCTGGTATTTGACATCACCAAACTATTGCTGGCCGTCTTCGGACCCCTCTGGATTCTCCAAGCCAGCTTGCTTAAAGTCCCCTACTTCGTGCGCGTTCAAGGCCTTCTCCGGATCTGCACGTTAGTGCGGAAGATGGCTGGGGGCCATTACGTGCAGATGGCCATCATCAAGTTAGGGGCGCTTACTGGCACCTATATTTACAACCATCTCACTCCTCTCCGAGACTGGGCGCACGGCAGCCTGCAAGATCTGGCCGTGGCTGTGGAACCAGTCGTCTTCTCCCGAATGGAGACCAAGCTCATCACGTGGGGGGCAGACACCGCCGCGTGCGGTGACATCATCAACGGCTTGCCCGTCTCCGCCCGTAGGGGCCAGGAGATACTGCTTGGACCAGCCGACGGAATGGTCTCCAAGGGGTGGAGGTTGCTGGCGCCCATCACGGCTTATGCCCAGCAGACGAGAGGCCTCCTAGGGTGTATAATCACCAGCTTGACTGGCCGGGACAAAAACCAAGTGGAGGGTGAGGTCCAGATCGTGTCAACTGCTGCCCAAACCTTCCTGGCAACGTGCATCAATGGGGTATGTTGGACTGTCTACCACGGGGCCGGAACGAGGACCATCGCATCACCCAAGGGTCCTGTTATCCAGATGTATACTAATGTGGACCAAGACCTTGTGGGCTGGCCCGCTCCTCAAGGTTCCCGCTCATTGACACCCTGCACCTGCGGCTCCTCGGACCTCTACTTGGTCACGAGGCACGCCGATGTCATCCCCGTGCGCCGGCGGGGTGATAGCAGGGGCAGCCTGCTTTCACCCCGGCCCATTTCCTATTTGAAAGGCTCCTCGGGGGGTCCGCTGTTGTGCCCCTCGGGACACGCCGTGGGCATATTCAGGGCCGCGGTGTGTACCCGCGGGGTGGCTAAGGCGGTGGACTTTATCCCTGTGGAAAACCTAGAGACAACCATGAGATCCCCGGTGTTCACGGACAATTCCTCTCCACCAGCAGTGCCCCAGAGCTTCCAGGTGGCCCACCTGCATGCTCCCACCGGCAGCGGTAAGAGCACCAAGGTCCCGGCTGCATACGCAGCTCAGGGCTACAAGGTGCTAGTGCTCAACCCCTCTGTTGCTGCAACACTGGGCTTTGGCGCTTACATGTCCAAGGCCCATGGGGTCGATCCTAACATCAGGACCGGGGTGAGAACGATTACCACTGGCAGCCCCATCACGTACTCCACCTACGGCAAGTTCCTTGCCGATGGCGGGTGCTCAGGAGGTGCTTATGACATAATAATTTGTGACGAGTGCCACTCCACGGATGCTACATCCATCTTGGGCATCGGCACTGTCCTTGACCAAGCAGAAACTGCGGGGGCGAGACTGGTCGTGCTCGCCACTGCTACCCCTCCGGGCTCCGTCACCGTGCCCCACCCCAACATCGAGGAGGTTGCTCTGTCCACCACCGGAGAGATCCCTTTTTACGGCAAGGCTATCCCCCTCGAGACGATCAAGGGGGGAAGACATCTCATCTTCTGTCACTCAAAGAAAAAGTGTGACGAGCTCGCCACAAAGCTGGTCGCATTGGGCATCAATGCCGTGGCCTACTACCGCGGTCTTGACGTGTCTGTCATCCCGACCAGCGGCGACGTTGTCGTCGTGGCAACTGACGCTCTCATGACTGGCTATACCGGCGACTTCGACTCTGTGATAGACTGCAACACGTGTGTCACTCAGACAGTCGATTTCAGCCTTGACCCTACCTTCACCATTGAGACAACCACGCTCCCCCAGGATGCCGTCTCCCGGACCCAACGTCGGGGCAGGACTGGCAGGGGGAAGCCAGGCATCTACAGATTTGTGGCACCGGGGGAACGCCCCTCCGGCATGTTCGACTCGTCCGTCCTCTGTGAGTGCTATGACGCGGGCTGCGCTTGGTATGAGCTCACGCCCGCCGAGACTACAGTTAGGCTACGAGCGTACATGAACACCCCGGGGCTTCCCGTGTGCCAAGACCATCTTGAATTTTGGGAGGGCGTCTTTACGGGCCTTACTCATATAGATGCCCACTTTCTATCCCAGACAAAGCAGAGTGGGGAGAACTTCCCTTATCTGGTAGCGTACCAAGCCACCGTGTGCGCTAGGGCTCAAGCCCCTCCTCCATCGTGGGACCAGATGTGGAAGTGTTTGATCCGCCTCAAACCCACCCTTCATGGGCCAACACCCCTGCTATACAGACTGGGCGCTGTTCAGAATGAAATCACCCTGACGCACCCAGTCACCAAGTACATCATGACATGTATGTCGGCTGACCTGGAGGTCGTCACGAGCACCTGGGTGCTCGTTGGCGGCGTCCTGGCTGCTTTGACCGCGTATTGCCTGTCAACAGGCTGCGTGGTCATAGTGGGTAGGATTGTCTTGTCCGGGAAGCCGGCAATTATACCTGACAGGGAGGTTCTCTACCGGGAGTTCGATGAGATGGAAGAGTGCTCTCAGCACTTACCGTACATCGAGCAAGGGATGATGCTCGCTGAGCAGTTCAAGCAGAAGGCCCTCGGCCTCCTGCAGACCGCGTCCCGCCAGGCAGAGGTTATTACTCCTGCTGTCCAGACCAACTGGCAGAAACTCGAGGTCTTCTGGGCGAAGCATATGTGGAATTTCATCAGTGGGATACAATACTTGGCAGGCCTGTCAACGTTGCCTGGTAACCCCGCC---ATTGCTTCATTGATGGCTTTTACAGCTGCTGTCACCAGCCCGCTAACCACCAGCCAAACCCTCCTCTTCAACGTATTGGGGGGGTGGGTGGCCGCCCAGCTCGCCGCCCCCGGTGCCGCTACCGCCTTTGTGGGCGCTGGCTTGGCTGGCGCTGCCATCGGCAGTGTTGGACTGGGGAAGGTCCTCGTGGACATTCTCGCAGGGTATGGCGCGGGTGTGGCGGGAGCTCTTGTAGCGTTCAAGATCATGAGCGGCGAGGTTCCCTCCACGGAGGACCTGGTCAATCTGCTGCCCGCCATCCTCTCGCCTGGAGCCCTTGTAGTCGGTGTGGTCTGCGCAGCAATACTGCGCCGGCACGTTGGCCCGGGCGAGGGGGCAGTGCAATGGATGAACCGGCTAATAGCCTTCGCCTCCCGGGGGAACCATGTCTCCCCCACACACTACGTGCCGGAGAGCGACGCAGCCGCCCGCGTCACTGCCATACTCAGCAGCCTCACTGTAACCCAGCTCCTGAGGCGCCTGCACCAGTGGATAGGCTCGGAGTGTACTACTCCATGCTCCGGTTCCTGGCTAAGGGACATCTGGGACTGGATATGCGAGGTGCTGAGCGACTTTAAGACCTGGCTGAAAGCAAAGCTCATGCCGCAACTGCCCGGGATTCCCTTTGTGTCCTGCCAGCGCGGGTATAGGGGGGTTTGGCGAGGAGACGGCATCATGCACACTCGCTGCCACTGTGGAGCCGAGATCACTGGACATGTCAAAAACGGGACGATGAGGATCGTCGGTCCTAGGACCTGCAGAAACATGTGGAGTGGGACCTTCCCCATTAACGCCTACACCACGGGCCCCTGTACTCCCCTTCCTGCGCCGAACTATGAGTTCGCGCTGTGGAGGGTGTCTGCAGAGGAATACGTGGAGATAAGGCAGGTGGGGGACTTCCACTACGTAACGGGTATGACTACTGACAATCTTAAATGCCCGTGCCAGGTTCCATCGCCCGAATTTTTCACAGAATTGGACGGGGTACGCCTACATAGGTTTGCGCCCCCTTGCAAGCCTCTGCTGCGGGAGGAGGTATCATTTAGGGTAGGACTCCACAACTACCCGGTGGGGTCGCAATTGCCCTGCGAGCCCGAACCGGACGTGGCCGTGTTGACGTCCATGCTCACTGATCCCTCCCACATAACAGCAGAGGCGGCCGGGAGAAGGTTGGCGAGAGGATCACCCCCTTCTATGGCCAGCTCCTCGGCTAGCCAGCTGTCCGCTCCATCTCTCAAGGCAACTTGC---------------ACCGCCAAC---------CATGACTCCCCTGACGCCGAGCTCATAGAGGCCAACCTCCTG------------TGGAGGCAGGAGATGGGCGGCAACATCACCAGGGTTGAGTCAGAGAACAAAGTGGTGATTCTGGACTCCTTCGAACCGCTTGTGGCAGAGGAGGATGAGCGGGAGATCTCTGTACCCGCAGAAATCCTGCGAAAGTCTCGGAGATTCGCCCAGGCCCTGCCCATTTGGGCGCGGCCGGACTACAACCCCCCGCTGATAGAGACGTGGAAAAAGCCTGACTACGAACCACCTGTGGTCCATGGCTGCCCACTACCACCTCCACGATCCCCTCCTGTGCCTCCACCTCGGAAGAAGCGCACAGTGGTCCTCACCGAATCAACCGTATCCACTGCCTTGGCCGAGCTTGCCACTAAAAGTTTTGGTAGCTCCTCAACTTCCGGCATTACGGGCGACAATACGACAACATCCTCTGAGGCCGTCCCTTCTGGCTGTCCCCCCGACTCCGACGCTGAGTCCTGTTCTTCCATGCCCCCCCTGGAGGGGGAGCCTGGGGATCCGGATCTCAGCGACGGGTCATGGTCGACGGTCAGTAGTGCGGTCGACACGGAGGATGTCGTGTGCTGCTCGATGTCTTATTCCTGGACAGGCGCACTCGTCACCCCGTGCGCTGCGGAAGAACAAAAACTGCCCATCAACGCGCTGAGCAATTCGTTGCTACGACACCACAATCTGGTGTATTCCACCACCTCACGCAGCGCTTGCCAAAGGCAGAAGAAAGTCACATTTGACAGACTGCAAGTTCTGGACAGCCATTACCAGGACGTGCTCAAGGAGGTTAAAGCAGCGGCGTCAAAAGTGAAGGCTAAACTGCTATCCGTAGAGGAAGCTTGCAGCCTGACGCCCCCACATTCAGCCAAATCCAAGTTCGGCTATGGGGCAAAAGACGTCCGTTGCCATGCCAGAAAGGCCGTAACCCACATCAACTCCGTGTGGAAAGACCTTCTGGAAGACAGTGTAACACCAATAAACACTACCATCATGGCTAAGAACGAGGTCTTCTGCGTTGAGCCTGAGAAGGGGGGTCGTAAGCCAGCTCGTCTCATCGTGTTCCCCGACCTGGGCGTGCGCGTGTGCGAGAAGATGGCCCTGTACGACGTGGTTAGCAAGCTCCCCCAGGCCGTGATGGGAAGCTCCTACGGATTCCAATACTCACCAGGACAGCGGGTTGAATTCCTCGTGCAAGCGTGGAAGTCCAAGAGAACCCCAATGGGGTTCTCGTATGATACCCGCTGTTTTGACTCCACAGTCACTGAGAGTGATATCCGTACGGAGGAGGCAATTTACCAGTGTTGTGACCTGGACCCCCAAGCCCGCGTGGCCATCAAGTCCCTCACTGAGAGGCTTTATGTTGGGGGCCCTCTTACCAATTCAAGGGGGGAGAACTGCGGCTACCGCAGGTGCCGCGCGAGCGGCGTGCTGACAACTAGCTGTGGTAACACCCTCACTTGCTACATCAAGGCCCGGGCAGCCTGTCGAGCCGCAGGGCTCCAGGACTGCACCATGCTCGTGTGTGGCGACGACTTAGTCGTTATCTGTGAAAGTGCAGGGGTCCAGGAGGACGCGGCGAGCCTGAGAGCCTTCACGGAGGCTATGACCAGGTACTCTGCCCCCCCCGGGGACCCCCCACAACCAGAATACGACTTGGAGCTCATAACATCATGCTCCTCCAATGTGTCAGTCGCCCACGACGGCAATGGAAAGAGGGTCTACTACCTCACCCGTGACCCTACAACCCCCCTCGCGAGAGCCGCGTGGGAGACAGCAAGACACACTCCAGTCAATTCCTGGCTAGGCAACATAATCATGTTTGCCCCCACATTGTGGGCGAGGATGATACTGATGACCCATTTCTTTAGCGTCCTCATAGCCAGGGATCAGCTTGAACAGGCCCTTGATTGCGAGATCTACGGGGCCTGTTACTCCATAGAACCACTGGATCTACCTCCAATCATACAGAGACTCCATGGCCTTAGCGCATTTTCACTCCACAGTTACTCTCCAGGTGAAATCAATAGGGTGGCCGCATGCCTCAGGAAACTTGGGGTCCCGCCCTTGCGAGCTTGGAGACACCGGGCCCGGAATGTCCGCGCTAGGCTTCTGTCCAGAGGAGGCAGGGCTGCCATATGTGGCAAGTACCTCTTCAACTGGGCAGTAAGGACAAAGCTTAAACTCACTCCAATAGCGGCCGCTGGCCGGCTGGACTTGTCCGGCTGGTTCACGGCTGGCTACAGCGGGGGAGACATTTATCACAGCGTGTCTCATGCCCGGCCCCGCTGGTTCTGGTTCTGCCTACTCCTGCTCGCTGCAGGGGTAGGTATCTACCTCCTCCCCAACCGA
>ACE82375
ATGAGCACGAATCCTAAACCTCAAAGAAAAACC---AAACGTAACACCAACCGTCGCCCACAGGACGTTAAGTTCCCGGGTGGCGGTCAGATCGTTGGTGGAGTTTACTTGTTGCCGCGCAGGGGCCCTAGATTGGGTGTGCGCGCGACGAGGAAGACTTCCGAGCGGTCGCAACCTCGAGGTAGACGTCAGCCTATCCCCAAGGCGCGTCGGCCCGAGGGCAGGGCCTGGGCTCAGCCCGGGTACCCTTGGCCCCTCTATGGCAATGAGGGCTGCGGGTGGGCGGGATGGCTCCTGTCCCCCCGTGGCTCTCGGCCTAGCTGGGGCCCCACAGACCCCCGGCGTAGGTCGCGCAATTTGGGTAAGGTCATCGATACCCTTACGTGCGGCTTCGCCGACCTCATGGGGTACATACCGCTCGTCGGCGCCCCTCTTGGAGGCGCTGCCAGGGTCCTGGCGCATGGCGTCCGGGTTCTGGAAGACGGCGTGAACTACGCAACAGGGAACTTTCCTGGTTGCTCTTTCTCTATCTTCCTTCTGGCCCTGCTCTCTTGCCTGACTGTGCCCGCTTCAGCCTACCAAGTGCGCAACTCCACGGGGCTTTACCATGTCACCAATGATTGCCCTAACTCGAGTATTGTGTACGAGGCGGCCGATGCTATCCTGCACACTCCGGGGTGTGTTCCTTGCGTTCGCGAGGGTAACGCCTCGAGGTGTTGGGTGGCGATAACCCCCACGGTGGCCACCAGGGATGGCAAGCTCCCTACAACGCAGCTTCGACGTCACATCGATCTGCTTGTCGGGAGCGCCACCCTCTGTTCAGCCCTCTACGTGGGGGACCTGTGCGGGTCTGTCTTTCTTGTCGGTCAACTGTTTACCTTCTCTCCCAGGCGCCACTGGACGACGCAGGGCTGTAATTGTTCTATCTATCCCGGCCATATAACGGGCCACCGCATGGCATGGGATATGATGATGAACTGGTCCCCCACGACGGCGCTGGTAATGGCTCAGCTGCTCCGGATCCCACAAGCCATCTTGGACATGGTCGCTGGTGCTCACTGGGGAGTCCTGGCGGGCATAGCGTATTTCTCCATGGTGGGGAACTGGGCGAAGGTTTTGGTAGTGCTGCTGCTATTTGCCGGCGTCGACGCG---CAA---------ACCCACGTCACCGGGGGGAACGACGCCCGCGCCGCGTATGGGATTGCTAGTCTC------TTCACACTAGGCGCCAGGCAAAACATCCAGCTGATCAACACCAACGGCAGTTGGCACATCAACAGGACGGCCTTGAACTGTAATGAAAGCCTTCAGACCGGCTGGATAGCAGGGCTTTTCTATCACAACAAATTCAACTCTTCAGGCTGTCCTGAGAGGTTGGCCAGCTGCCGACGCCTCACTGATTTTGATCAGGGCTGGGGTCCCATTAGTTATGCC------AAC---GGAAGCGGC---------CCCGACCAACGCCCCTACTGCTGGCACTACCCCCCGAAACCTTGCGGCATTGTGCCCGCACGGAGCGTGTGTGGCCCGGTATACTGCTTCACTCCTAGCCCCGTGGTGGTGGGAACGACCGACAAGTCGGGCGCGCCTACCTACCGCTGGGGTGAAAATGAAACGGACGTTTTCGTCCTTAACAACACC---AGGCCACCGCTGGGCAACTGGTTCGGTTGCACCTGGATGAACTCAACTGGATTCACCAAGGTGTGCGGGGCGCCCCCTTGTGTCATCGGAGGAGTGGGC---AACAAGACCTTGCACTGCCCCACTGATTGTTTCCGCAAGCATCCGGAAGCCACGTACTCGCGGTGCGGCTCCGGTCCCTGGATCACACCCAGGTGCCTGGTCGACTACCCGTATAGGCTGTGGCATTATCCTTGTACCATCAACTACACCATATTCAAGGTCAGGATGTACGTGGGGGGGGTCGAGCACAGGCTGGACGCCGCCTGTAACTGGACACGGGGTGAGCGTTGTGATCTGGAAGACAGGGACAGGTCCGAGCTCAGCCCGTTGCTGCTGTCCACCACACAGTGGCAGGTCCTTCCGTGTTCCTTCACGACCCTGCCAGCCTTGTCCACCGGCCTCATCCACCTCCACCAGAACATTGTGGATGTGCAGTACTTGTACGGGGTGGGGTCAAGCATCGCGTCCTGGGCCATTAAGTGGGAGTACGTCGTTCTCCTTTTCCTTCTGCTTGCAGACGCGCGCGTCTGCTCCTGCTTGTGGATGATGTTGCTCATATCCCAAGCGGAGGCGGCTCTGGAGAACCTCGTAGTACTCAATGCAGCATCCCTGGCCGGGACGCACGGTCTTGCATCCTTCCTCGTGTTCTTCTGCTTTGCGTGGTATCTGAAGGGTAGGTGGGTGCCCGGAGCGGTCTACGCCCTCTACGGGATGTGGCCTCTCCTCCTGCTCCTGTTGGCGTTGCCCCACCGGGCATACGCGCTGGACACGGAGGTGGCCGCGTCTTGTGGCGGCGTTGTTTTTGTCGGGTTAATGGCGCTGACTCTGTCACCATATTATAAGCGCTATATCAGCTGGTGCTTATGGTGGCTTCAGTATTTTTTAACCAGAATAGAAGCGCAACTGCACGTGTGGGTTCCCCCCCTCAACGTCCGAGGGGGGCGCGACGCCATCATCTTACTCATGTGTGCTGTACACCCGACTCTGGTGTTTGACATCACTAAACTGCTGCTGGCCGTCATCGGACCCCTTTGGATTCTTCAAACCAGCTTGCTTAGAGTACCCTACTTCGTGCGCGTTCAAGGCCTTCTCCGGATCTGCGCGCTAGCGCGGAAGATGGCTGGAGGCCATTACGTGCAAATGGCCATCATCAAGATAGGGGCGCTTACTGGCACCTATGTTTACAACCATCTCACTCCTCTTAGGGACTGGGCGCACAACGGCCTGCGAGATCTGGCCGTGGCTGTAGAGCCAGTCGTCTTCTCCCGGATGGAGACCAAGCTCATCACGTGGGGGGCAGACACCGCCGCGTGCGGTGACATCATCAACGGCTTGCCCGTCTCTGCCCGTAGGGGCCGGGAGATACTGCTCGGACCAGCCGATGGAGTGGTCTCCAAGGGGTGGAGGTTGCTGGCTCCCATCACGGCGTACGCCCAGCAGACAAGGGGCCTCCTAGGGTGTATAATCACCAGCCTAACTGGCCGGGACAAAAACCAAGTGGAGGGTGAGGTCCAGATTGTGTCAACTGCTGCCCAAACTTTCCTGGCAACGTGTATCAATGGGGTATGCTGGACTGTCTACCACGGAGCCGGAGCGAGGACCATTGCATCACCCAAGGGTCCCGTTATCCAGATGTATACCAATGTAGACAAAGACCTTGTGGGCTGGCCCGCTCCTCAAGGTGCCCGCTCATTGACACCCTGCACCTGCGGCTCCTCGGACCTTTACCTGGTCACGAGGCACGCCGATGTCATCCCCGTGCGCCGGCGGGGTGATAGCAGGGGCAGCCTGCTTTCGCCCCGGCCCATCTCTTACTTGAAAGGCTCCTCGGGGGGTCCACTGTTGTGCCCCGCGGGACACGCCGTGGGCATATTCAGGGCCGCGGTGTGTACTCGTGGAGTGGCTAAGGCGGTGGACTTTATCCCCGTGGAGAACCTAGAGACAACTATGAGGTCCCCGGTGTTTACGGACAACTCCTCTCCACCAGCAGTGCCCCAGAGCTTCCAGGTGGCCCACCTGCATGCCCCCACAGGCAGCGGTAAGAGCACCAAGGTCCCGGCTGCATACGCAGCTCAGGGTTACAAGGTGCTAGTGCTCAACCCCTCTGTCGCTGCAACACTGAGCTTTGGTGCTTACATGTCCAAGGCCCATGGGATCGATCCTAACATCAGGACCGGGGTGAGGACAATCACCACTGGCAGCCCCATCACGTACTCCACCTACGGCAAGTTCCTTGCCGACGGCGGGTGTTCAGGGGGTGCTTATGACATAATAATTTGTGACGAGTGCCACTCCACGGATGCCACATCCATCTTGGGCATCGGCACTGTCCTTGACCAAGCAGAGACTGCGGGGGCGAGACTGGTTGTGCTCGCTACCGCTACCCCTCCGGGTTCCGTCACTGTGCCCCATCCTAACATCGAGGAGGTTGCTCTGTCCACCACCGGAGAGATCCCTTTCTACGGCAAGGCTATCCCTCTCGAAGCGATCAAGGGGGGGAGACATCTCATTTTCTGCCACTCAAAGAAGAAGTGCGACGAGCTCGCCGCAAAGCTGGTCGCTTTGGGCGTCAATGCCGTGGCCTACTACCGCGGTCTTGATGTATCTGTCATCCCGACCAGCGGCGATGTTGTCGTCGTGGCAACTGATGCTCTCATGACCGGCTATACCGGCGATTTTGACTCGGTGATAGACTGCAATACGTGTGTCACCCAGACAGTCGATTTCAGCCTTGACCCTACCTTCACCATTGACACAACCACGCTCCCCCAGGATGCTGTCTCCCGCACTCAACGTCGGGGCAGGACTGGCAGGGGGAAGCCAGGCATCTACAGATTTGTGGCGCCGGGGGAGCGCCCTTCCGGCATGTTCGACTCGTCCGTCCTCTGTGAGTGCTATGACGCGGGTTGTGCTTGGTATGAGCTCACGCCCGCCGAGACCACAGTTAGGCTACGAGCGTACATGAACACTCCGGGGCTTCCCGTGTGCCAAGACCATCTTGAATTTTGGGAAGGCGTCTTCACCGGCCTCACTCATATAGATGCCCACTTCTTGTCCCAGACAAAGCAGAGTGGGGAGAACCTTCCTTACCTGGTAGCGTACCAAGCCACCGTGTGCGCTAGGGCTCAAGCCCCCCCCCCATCGTGGGACCAGATGTGGAAGTGTTTGATCCGCCTCAAACCCACCCTCCATGGGCCAACACCCCTGCTATACAGACTGGGCGCTGTTCAGAATGAAGTCACCCTGACGCACCCAATCACCAAATACATCATGACATGCATGTCGGCCGACCTGGAGGTCGTCACGAGCACCTGGGTGCTCGTTGGCGGCGTCCTGGCCGCTTTGGCTGCGTATTGCCTGTCAACAGGCTGCGTGGTCATAGTGGGCAGGGTTGTCTTGTCCGGGAAGCCGGCAGTCATACCTGACAGGGAAGTCCTCTACCGGGAGTTCGATGAGATGGAAGAGTGCGCTCAGCACTTGCCATACATCGAGCAAGGGATGATGCTCGCCGAGCAGTTCAAGCAGAAAGCCCTCGGCCTTCTGCAGACCGCGTCCCGTCAGGCGGAGGTTGTTGCCCCTGCTGTCCAGACCAACTGGCAAAAACTTGAGGCCTTCTGGGCGAAGCACATGTGGAATTTCGTCAGTGGGATACAATACCTGGCGGGCCTGTCAACATTGCCTGGCAACCCCGCC---ATTGCTTCATTGATGGCTTTTACAGCTGCTGTCACCAGCCCACTAACCACTAGCCAAACCCTCCTCTTCAACATATTGGGGGGGTGGGTGGCTGCCCAACTCGCCGCCCCCGGTGCCGCTACCGCCTTTGTGGGCGCCGGCTTAGCTGGCGCCGCCATTGGCAGCGTTGGACTGGGGAAGGTCCTCGTGGACATTCTTGCAGGGTATGGCGCGGGCGTGGCGGGAGCCCTTGTGGCATTCAAGATCATGAGCGGTGATGTCCCCTCCGCGGAGGACTTAGTCAATCTGCTGCCCGCCATCCTCTCGCCTGGAGCCCTTGTAGTCGGTGTGGTCTGCGCGGCAATACTGCGCCGGCACGTTGGCCCGGGCGAGGGGGCAGTGCAATGGATGAACCGGCTAATAGCCTTCGCCTCCCGGGGGAACCATGTTTCCCCCACGCACTATGTGCCGGAGAGCGATGCAGCCGCCCGCGTCACTACCATACTCAGCAGCCTCACTGTAACCCAGCTCCTGAGGCGACTGCACCAGTGGATAAGCTCGGAGTGTGTCGCTCCATGCTCCGGTTCCTGGCTAAGGGACATCTGGGACTGGATATGCGAGGTGTTGAGCGACTTCAAGACCTGGCTAAAAGCCAAGCTCATGCCACAACTGCCTGGGATCCCCTTTCTGTCCTGCCAGCGCGGGTACAGGGGGGTCTGGCGTGGCGATGGCGTCATGCACACTCGCTGCCACTGCGGAGCTGAGATCACCGGACATGTCAAAAATGGGACGATGAGGATCGCCGGTCCCAAGACCTGCAGGAACATGTGGAGTGGAACCTTCCCCATTAACGCCTACACCACGGGCCCCTGTACCCCCCTCCCTGCGCCGAGCTATACGTTCGCGCTGTGGAGGGTGTCTGCAGAGGAATACGTGGAGATAAGGCAGGTGGGGGACTTCCACTACGTGACGGGTATGACTACTGATAATCTTAAATGCCCGTGCCAGGTCCCATCGCCCGAATTTTTCACAGAACTGGACGGCGTGCGCCTGCATAGGTTCGCGCCCCCCTGCAAGCCCTTGTTGCGGGAGGAAGTATCGTTCAGAGTAGGACTCCACGCGTACCCGGTGGGGTCGCAATTACCTTGCGAGCCCGAACCGGACGTCACCGTGGTGACATCCATGCTCACTGATCCCTCCCACATAACGGCAGAGGCGGCCAGGAGAAGGTTGGCGAGGGGATCACCCCCCTCTATGGCCAGCTCCTCGGCTAGCCAACTGTCTGCTCCATCTCTCAAGGCAACTTGC---------------ACCATCAAC---------CATGACTCCCCTGACGTCGATCTCATAGAGGCTAACCTCCTA------------TGGAGGCAGGAGATGGGCGGCAACATCACCAGGGTTGAGTCAGAGAACAAAGTGGTGATTCTGGACTCCTTCGATCCGCTTGTGGCGGAGGAGGACGAGCGGGAGATCTCCTTACCTGCAGAAATTCTGCGGAAGTCTCGGAGATTCACCCCGGCCCTGCCCATTTGGGCGCGGCCGGACTATAACCCCCCGCTAATAGAGACGTGGAAAAAGCCTGACTACGAACCACCTGTGGTCCATGGCTGTCCGCTTCCACCTCCACAGTCCCCTCCTGTGCCTCCGCCCCGGAAAAAGCGGACGGTGGTCCTCACGGAATCAACCCTACCTACTGCCTTGGCCGAGCTTGCCTCCAAAAGTTTTGGCAGCTCCTCAACTTCCGGCGTTACGGGTGACAGTACGGCAACATCCTCTGAGCCCTCCCCTTCTGGCTGCCCCCCAGACTCCGACGCTGAGTCCTACTCTTCCATGCCTCCCCTGGAGGGGGAGCCTGGGGATCCGGACCTCAGCGACGGGTCATGGTCGACGGTCAGTGATGAGGCCGGCTCGGATGACGTCGTGTGCTGCTCAATGTCTTATTCCTGGACGGGCGCACTCGTCACCCCGTGCTCCGCGGAAGAACAAAAACTGCCCATCAACGCACTGAGCAACTCGTTGCTACGCCACCACAATCTGGTGTATTCCACCACTTCACGCAGTGCTTGCCTAAGGCAGAAGAAAGTCACATTTGACAGACTGCAGGTCCTGGACAGTCACTACCAGGACGTGCTTAAGGAGGTTAAAGCAGCGGCGTCAAAAGTGAAGGCTAACTTGCTATCCGTGGAGGAAGCTTGTAGCCTGACGCCCCCACACTCAGCCAAATCCAAGTTTGGTTATGGGGCAAAAGACGTCCGCTGCCATGCCAGAAAGGCCGTAAACCACATCAACTCCGTGTGGAATGACCTTCTGGAAGACAGTGTAACACCAATAGACACTACCATCATGGCCAAGAACGAGGTTTTCTGCGTTCAGCCTGAGAAGGGGGGTCGTAAGCCAGCTCGTCTCATCGTGTTCCCCGACCTGGGTGTGCGCGTGTGCGAGAAGATGGCCCTGTACGACGTGGTTAGCAAGCTCCCCCTGGCCGTGATGGGAAGCTCCTACGGATTCCAATACTCGCCAGGACAGCGGGTTGAATTCCTCGTGCAAGCGTGGAAGTCCAAGAAGACCCCAATGGGGTTCTCGTATGATACCCGCTGCTTTGACTCCACAGTCACTGAGCATGACATCCGTACGGAGGAGGCAATCTACCAATGTTGTGACCTGGACCCCCAAGCCCGCGTGGCCATCAAGTCCCTCACAGAGAGGCTTTATGTTGGGGGCCCTCTTACCAATTCAAGGGGGGAGAACTGCGGCTACCGCAGGTGCCGCGCGAGCGGCGTACTGACAACTAGCTGTGGTAACACCCTCACTTGCTACATCAAGGCCCAGGCAGCCTGTCGAGCCGCAGGGCTCCAGGACTGCACCATGCTCGTGTGTGGCGACGACTTGGTCGTTATCTGTGAAAGTGCAGGGGTCCAGGAGGACGCGTCGAACCTGAGAGCCTTCACGGAGGCTATGACCAGGTACTCCGCCCCCCCTGGGGACCCCCCACAACCAGAATACGACTTGGAGCTCATAACATCATGTTCCTCCAACGTGTCAGTCGCCCACGACGGTGCTGGAAAGAGGGTCTACTACCTCACCCGCGACCCTACAACCCCCCTCGCGAGAGCCGCGTGGGAGACAGCAAGGCACACTCCAGTCAATTCCTGGTTAGGCAACATAATCATGTTTGCCCCCACATTGTGGGTGAGGATGATACTGTTGACCCATTTCTTTGGCGTCCTCATAGCCAGGGATCAACTTGAACAGGCTCTTGATTGCGAGATCTACGGAGCCTGCTACTCCATAGAACCACTGGATCTACCTCCAATCATTCAGAGACTCCATGGCCTCAGCGCATTTTCACTCCACAGTTACTCTCCAGGTGAAATCAATAGGGTGGCCGCATGCCTCAGAAAACTTGGGGTCCCGCCCTTGCGAGCTTGGAGACACCGGGCCCGGTCTGTCCGCGCTAGGCTTCTGTCCAGAGGAGGCAGGGCTGCCATATGTGGCAAGTACCTCTTCAACTGGGCAGTAAGGACAAAGCTCAAACTCACTCCAATAGCGGCCGCTGGCCGGCTGGACTTGTCCGGCTGGTTCACGGCTGGTTACAGCGGGGGAGACATTTATCACAGCGTGTCTCATGCCCGGCCCCGCTGGTTCTGGTTCTGCCTACTCCTGCTTACTGCAGGGGTAGGCATCTACCTCCTCCCCAACCGA
>ACE82373
ATGAGCACGAATCCTAAACCTCAAAGAAAAACC---AAACGTAACACCAACCGTCGCCCACAGGACGTTAAGTTCCCGGGTGGCGGTCAGATCGTTGGTGGAGTTTACTTGTTGCCGCGCAGGGGCCCTAGATTGGGTGTGCGCACGACGAGGAAGACTTCCGAGCGGTCGCAACCTCGAGGTAGACGTCAGCCTATCCCCAAGGCGCGTCGACCCGAGGGCAGGACCTGGGCTCAGCCCGGGTACCCTTGGCCCCTCTATGGCAATGAGGGCTGCGGGTGGGCGGGATGGCTCCTGTCCCCCCGTGGCTCCCGGCCTAGCTGGGGCCCCACAGACCCCCGGCGTAGGTCGCGCAATTTGGGTAAGGTCATCGATACCCTTACGTGCGGCTTCGCCGACCTCATGGGGTACATTCCGCTCGTCGGCGCCCCTCTTGGAGGCGCTGCCAGGGCCCTGGCGCATGGCGTCCGGGTTCTGGAAGACGGCGTGAACTATGCAACAGGGAATCTTCCTGGTTGCTCTTTCTCTATCTTCCTTTTGGCCTTGCTCTCTTGCCTGACTGTGCCCGCGTCGGCCTACCAAGTACGCAACTCCTCGGGCCTTTACCATGTCACCAATGATTGCCCTAATTCGAGCATTGTGTACGAGACGACCGATGCCATCCTACACTCTCCGGGGTGTGTCCCTTGCGTTCGCGAGGGTAACGCCTCGAGATGTTGGGTGGCGGTTGCCCCCACAGTGGCCACCAGGGACGGCAAACTCCCCAAAACGCAGCTTCGACGTCACATCGATCTGCTCGTCGGGAGCGCCACCCTCTGCTCAGCCCTCTACGTGGGGGACTTGTGCGGGTCTGTCTTTCTTATCGGTCAACTGTTCACTTTCTCTCCCAGGCACCACTGGACAACGCAAGACTGCAATTGCTCCATCTACCCCGGCCATATAACGGGTCACCGCATGGCATGGGATATGATGATGAACTGGTCCCCTACGACAGCGCTGGTAGTAGCTCAGCTGCTCAGGGTCCCGCAAGCCATCTTGGACATGATCGCTGGTGCCCACTGGGGAGTCCTAGCGGGCATAGCGTATTTCTCCATGGTGGGGAACTGGGCGAAAGTCTTAGTGGTGCTGTTGCTGTTTGCTGGTGTCGATGCA---CAT---------ACCCACGTCACCGGGGGGAGCGAAGCTCGAGCCACGTCTGCACTCGTCAACCTT------TTCAACGTTGGCCCCAAGCAAAACATCCAGCTGATCAACACCAACGGCACTTGGCACATCAATAGCACAGCCCTGAACTGTAATGAGAGCATCAACACTGGCTGGATAGCGGGGCTCCTCTATTACAACAAATTCAACTCTTCAGGCTGCCCCGAAAGGATGGCCAGCTGCAGACCCCTTGCCGATTTCGACCAGGGCTGGGGCCCTATCAGCTACACC------AGC---GGAAGTGGC---------TCCGACCACCGCCCCTACTGCTGGCACTACCCCCCAAAGCCTTGTGGTATCGTGCCAGCACGGAGCGTATGTGGCCCAGTGTATTGCTTCACTCCCAGCCCCGTGGTGGTGGGAACGACCGACAAGTTGGGCGCGCCTACCTACAATTGGGGTAGCAGTGATAAGGATGTCCTCATTCTTAACAACACC---AGGCCACCGTCGGGCAATTGGTTCGGTTGCACTTGGATGAACTCAACAGGATATACCAAAGCATGCGGAGCGCCCCCTTGTGTCATCCGAGGGAGGGGGGGCAACAACACCTTGCACTGCCCCACTGACTGTTTCCGCAAGCATCCGGAAGCCACATACTCTCGGTGCGGCTCCGGCCCCTGGATCACGCCCAGGTGCCTGGTCCACTATGCTTATAGGCTTTGGCATTATCCTTGTACTGTCAACTACACTCTGTTCAAAGTCAGGATGTACGTGGGAGGGGTCGAGCACAGGCTGGACGTTGCTTGCAACTGGACGCGGGGCGAGCGTTGTGATCTGGACGACAGGGACAGGTCCGAGCTCAGCCCGCTGCTGCTGTCTACCACACAGTGGCAGGTCCTTCCGTGTTCTTTCACGACCTTGCCAGCCTTGACTACCGGCCTCATCCATCTCCACCAGAACATTGTGGATGTGCAATACCTGTACGGGGTGGGGTCAAGTATTGTGTCCTGGGCCATCAAGTGGGAGTACGTCATCCTCTTGTTCCTCCTGCTTGCAGACGCGCGTATCTGCTCCTGCTTGTGGATGATGTTACTCATATCCCAAGCGGAGGCAGCCTTGGAGAACCTTGTACTACTCAACGCGGCGTCTCTGGCCGGGGCGCACGGTCTTGTGTCCTTCCTCGTGTTTTTCTGCTTTGCATGGTATCTGAAGGGTAGGTGGGTGCCCGGAGTGGCCTACGCCGCCTACGGGATGTGGCCCCTCCTCCTGCTCCTGTTGGCGTTGCCCCAACGGGCATACGCGCTGGACACGGAGATGGCCGCGTCGTGTGGCGGCGTTGTTATTGTCGGGTTAATGGCGCTGACTCTGTCACCGCACTACAAGCGCTATATCAGCTGGTGCTTATGGTGGCTTCAGTATTTCCTGACCAGAGTGGAAGCGCAACTGCACGTGTGGGTTCCCCCCCTCAACGTCCGCGGGGGGCGCGATGCTGTCATCCTACTCATGTGTGTTGTACACCCGACCTTGGTATTTGACATCACCAAGCTGCTCCTGGCCATCCTCGGACCCCTATGGATTCTCCAGACCAGTCTGCTCAAGGTGCCCTATTTCGTGCGCGTCCAAGGCCTCCTCCGGATCTGCGCGCTAGCGCGCAAGATGGCTGGAGGCCATTACGTGCAAATGGCCATCATCAAGGTGGGGGCGCTTACTGGCACCTATGTTTATAACCATCTCACTCCTCTTCGGGATTGGGCGCACAACGGTCTACGAGATCTGGCCGTGGCTGTAGAGCCAGTCGTCTTTTCCCAGATGGAGACCAAGCTCATCACGTGGGGGGCGGACACCGCCGCGTGCGGCGACATCATCAACGGCTTGCCCGTTTCCGCCCGTAGGGGCCGAGAGATACTGCTCGGGCCGGCCGATGGAATGGTCTCCAAGGGGTGGAGATTGCTGGCGCCCATCACGGCGTATGCCCAGCAGACAAGGGGCCTCTTGGGATGCATAATTACCAGCCTGACCGGCCGGGACAAAAACCAAGTGGAGGGTGAGGTTCAGATTGTGTCAACTGCTGCCCAGACTTTCCTAGCAACCTGTATCAACGGGGTGTGCTGGACTGTCTACCACGGGGCCGGAACAAGGACCATCGCGTCACCCAAGGGTCCCGTTATTCAGATGTATACCAATGTAGACCAAGACCTCGTGGGCTGGCCCGCTCCTCAAGGCGCCCGCTCATTAACACCCTGCACTTGCGGCTCCTCGGACCTTTACCTGGTCACGAGGCACGCCGATGTCATTCCCGTACGCCGGCGGGGTGATAGCAGGGGCAGCCTGCTTTCGCCCCGGCCTATCTCTTACTTGAAAGGCTCCTCGGGGGGCCCACTACTGTGCCCCGCGGGACACGCCGTAGGCATATTTAGGGCCGCGGTGTGCACCCGTGGAGTGGCTAAGGCGGTGGACTTTATCCCCGTAGAGAGCCTAGAGACAACCATGAGGTCCCCGGTGTTCACAGACAACTCCTCCCCACCAGCAGTGCCCCAGAGCTTCCAGGTGGCCCACCTGCATGCTCCCACCGGCAGCGGTAAGAGCACCAAGGTCCCGGCTGCATACGCGGCTCAGGGCTACAAGGTGCTGGTGCTCAACCCCTCCGTTGCTGCAACGCTGGGCTTTGGCGCCTATATGTCCAAGGCCCATGGAATTGATCCCAACATCAGGACTGGGGTGAGGACAATTACTACTGGTAGCTCCATCACATACTCTACCTATGGCAAGTTCCTCGCCGACGGCGGGTGCTCGGGAGGTGCTTATGACATAATAATTTGTGACGAGTGCCACTCCACGGATGCAACATCCATCTTGGGCATCGGCACTGTCCTTGACCAAGCAGAGACTGCAGGGGCGAGACTGGTTGTACTCGCCACAGCTACCCCTCCGGGCTCCGTTACTGTGCCCCACCATAACATCGAGGAGGTTGCTCTGTCCACCACCGGAGAGATCCCCTTTTACGGCAAGGCTATCCCCCTCGAGGCAATCAAGGGGGGGAGACATCTCATCTTCTGCCACTCAAAGAAAAAGTGCGACGAGCTCGCCGCGAAACTGGTCGCGTTGGGCATCAACGCCGTGGCTTACTACCGCGGCCTCGACGTGTCCGTCATCCCGACCAGCGGCGATGTTGTCGTTGTGGCAACTGATGCTCTCATGACCGGCTATACCGGCGACTTCGACTCGGTGATAGACTGCAACACGTGTGTCACCCAGACAGTCGACTTCAGCCTTGACCCTACCTTCACCATTGAGACAACCACGCTTCCTCAGGATGCCGTCTCCCGCACTCAACGTCGGGGTAGGACTGGCAGGGGGAAAGCAGGCATCTACAGATATGTGGCACCGGGAGAGCGCCCTTCCGGCATGTTCGACTCGTCTGTCCTCTGTGAGTGCTATGACGCGGGCTGTGCTTGGTATGAGCTCACACCCGCCGAGACCACAGTTAGGCTACGAGCTTACATGAACACCCCGGGGCTTCCCGTGTGCCAAGACCATCTTGAATTTTGGGAGGGCGTCTTTACGGGTCTCACCCATATAGACGCCCATTTCCTATCTCAGACAAAGCAGAGTGGGGAAAACTTTCCTTACCTGGTAGCGTACCAAGCCACCGTGTGCGCTAGAGCTCAAGCTCCCCCCCCATCGTGGGACCAGATGTGGAAGTGCTTGATCCGCCTCAAGCCCACTCTTCATGGGCCAACACCTCTGCTATACAGACTGGGCGCCGTTCAGAATGAAATCACCCTGACGCACCCAATCACCAAGTACATCATGACATGCATGTCGGCTGACCTGGAGGTCGTCACGAGCACTTGGGTGCTCGTTGGCGGCGTTCTGGCTGCTTTGGCCGCGTATTGCCTGTCCACGGGCTGCGTGGTCATAGTGGGCAGGATTGTCTTGTCCGGAAAGCCGGCAATCATACCTGACAGGGAAGTCCTCTATCGGGAGTTCGATGAGATGGAAGAGTGCTCCCAGCACTTACCGTACATCGAGCAAGGGATGATGCTCGCCGAGCAGTTCAAGCAGAAGGCCCTTGGCCTCCTGCAGACCGCGTCCCGCCAGGCAGAGGTCATCACCCCTGCCGTCCAGACCAACTGGCAAAAACTCGAGACCTTCTGGGCGAAGCATATGTGGAACTTCATCAGTGGGATACAATACCTGGCGGGCTTGTCAACGCTGCCCGGTAATCCCGCT---ATTGCATCATTGATGGCTTTTACAGCAGCTGTCACCAGCCCACTAACCACTAGCCAAACTCTCCTCTTCAACATTTTGGGGGGGTGGGTGGCTGCCCAGCTCGCAGCCCCCGGTGCCGCTACCGCCTTTGTGGGCGCTGGTTTAGCTGGCGCCGCCATCGGCAGTGTTGGGCTGGGGAAGGTTCTCGTGGACATCCTTGCAGGGTATGGCGCGGGCGTGGCGGGAGCTCTCGTAGCATTCAAGATCATGAGCGGCGAGGTCCCCTCCACAGAGGACCTGGTCAATCTACTGCCCGCCATCCTCTCGCCTGGAGCTCTTGTAGTCGGTGTGGTCTGCGCAGCAATACTACGCCGACACGTTGGCCCGGGCGAGGGAGCAGTGCAGTGGATGAACCGGTTGATAGCCTTCGCCTCCCGGGGGAACCATGTCTCCCCCACGCACTACGTGCCGGAGAGCGATGCAGCTGCTCGCGTCACTGCCATACTTAGTAGCCTCACCGTGACCCAGCTCCTGAGGCGACTACATCAGTGGATAAGCTCGGAGTGCACTACCCCATGCTCTGGTTCCTGGTTAAGGGACATCTGGGACTGGATATGCGAGGTGTTGAGCGACTTCAAGACCTGGCTGAAGGCCAAGCTCATGCCACAACTGCCTGGGATTCCCTTTGTGTCCTGCCAGCGCGGGTATAGGGGGGTCTGGCGAGGAGATGGCATTATGCACACTCGCTGCCACTGTGGAGCTGAAATTACTGGACATGTCAAGAACGGGACGATGAGGATCGTCGGTCCTAAGACCTGCAGGAACATGTGGAGCGGAACTTTCCCTATCAATGCCTACACCACAGGCCCCTGCACCCCCCTTCCTGCGCCGAACTACACGTTCGCGCTGTGGAGGGTGTCTGCGGAGGAATACGTGGAAATAAGGCAGGTGGGGGACTTCCATTACGTGACGGGCATGACTGCTGACAACCTCAAATGCCCATGCCAGGTCCCATCGCCCGAATTTTTCACAGAACTGGACGGGGTGCGCCTACATAGGTTCGCGCCCCCTTGCAAGCCCTTGCTACGAGAGGAGGTGTCATTCAGAGTAGGACTACACGATTACCCGGTGGGGTCGCAATTACCTTGCGAGCCCGAACCGGACGTGGCCGTGGTGACGTCCATGCTCACTGATCCCTCTCATATAACAGCAGAGGCAGCTGCGAGGAGGTTAGCAAGGGGATCGCCCCCTTCTATGGCCAGCTCCTCGGCCAGCCAGCTGTCCGCTCCATCTCTCAAAGCAACTTGC---------------ACTACCAAC---------CACGACTCCCCCGACGCCGAGCTCATAGAGGCTAACCTCCTG------------TGGAGGCAGGAGATGGGCGGCAACATCACCAGGGTTGAGTCAGAGAACAAAGTGGTGGTTCTGGACTCCTTCGATCCGCTTGTGGCGGAGGAGGACGAACGGGAGGTCTCCGTGGCTGCAGAAATCCTGCGGAAGTCTCGGAGATTCACCCCGGCCCTGCCTATCTGGGCACGGCCGGACTACAACCCCCCGTTGCTGGAGACGTGGAAAAAGCCAGACTACGATCCACCTGTGGTCCATGGCTGCCCACTTCCACCTCCACAGTCTCCTCCTGTGCCTCCGCCCCGGAAGAAGCGGACGGTGGTCCTTACTGAATCATCCGTATCCACTGCCTTGGCCGAGCTTGCCACCAAGAGCTTTGGCAGCTCCTCAACTTCCGGTATTGCGGGCGACAACACGACAACGTCCTCTGAGCCCGCCCCCTCTCTCTGCCCTCCAGACTCCGACGCTGAGTCCTATTCTTCCATGCCCCCCCTCGAGGGGGAGCCTGGGGATCCGGATCTCAGTGACGGATCATGGTCGACGGTTAGTAGTGGGGCCGACACGGAGGATGTCGTGTGCTGCTCAATGTCTTATTCCTGGACAGGCGCACTTGTCACCCCGTGTGCCGCGGAAGAACAAAAATTGCCTATCAACGCACTGAGCAACTCGTTGCTGCGTCACCACAATCTCGTGTATTCTACCACCTCACGCAGCGCTTGCCAGAGGCAGAAGAAAGTCACATTTGACAGAGTGCAGGTTCTGGACAACCATTACCAGGACGTGCTCAAGGAGGTTAAGGCGGCGGCGTCCAAAGTGAAGGCCAACTTGCTATCCGTAGAGGAAGCTTGCAGCCTGACGCCCCCACACTCAGCCAGATCTAAATTTGGCTATGGGGCGAAGGACGTCCGTTGCCATGCCAGAAAGGCCATAAACCACATCAACTCCGTGTGGAAAGACCTTCTGGAAGACAGTGTAACACCAATAGATACTACCATCATGGCTAAGAACGAAGTTTTCTGCGTTCAGCCTGAGAAGGGAGGTCGTAAGCCAGCTCGCCTTATTGTGTTCCCCGATCTGGGTGTGCGCGTATGCGAGAAAATGGCCATGTACGACGTGGTCAGCAAGCTCCCTCTGGCCGTGATGGGAAGCTCCTACGGATTCCAATACTCACCAGGACAGCGGGTTGAATTCCTCGTGCAAGCGTGGAAGTCCAAGAGGACCCCAATGGGGTTTTCATATGATACCCGCTGTTTTGACTCTACAGTCACTGAGAGCGATATCCGTACGGAGGAGGCAATCTACCAGTGTTGTGACCTTGACCCCCAAGCCCGTGTGGCCATCAAGTCCCTCACCGAGAGGCTTTATGTCGGGGGCCCTCTTACCAATTCAAAAGGGGAAAACTGCGGCTATCGCAGGTGCCGCGCGAGCGGCGTACTGACAACTAGCTGTGGTAACACCCTCACCTGCTACATCAAGGCCCAAGCAGCCTGTCGAGCCGCAGGGCTCCGGGACTGCACCATGCTCGTGTGTGGCGACGACTTGGTCGTTATCTGTGAAAGTCAGGGAGTCCAGGAGGATGCGGCGAGCCTGAGAGCCTTCACGGAGGCTATGACCAGGTATTCCGCTCCCCCTGGGGACCCCCCTCAACCAGAGTACGACTTGGAGCTCATAACATCGTGCTCCTCTAACGTGTCAGTCGCCCACGACGGCGCTGGAAAAAGGGTCTATTACCTTACCCGTGACCCTACAACCCCCCTCGCGAGAGCCGCGTGGGAGACAGCAAGACACACTCCAGTCAATTCCTGGCTAGGCAACATAATCATGTTTGCCCCCACGTTGTGGGCGAGAATGATACTGATGACCCATTTCTTCAGTGTCCTCATAGCCAGGGACCAGCTTGAACAGGCCCTTGATTGCGAAATCTACGGAGCCTGCTACTCCATAGAACCACTGGATCTACCTCCAATCATTCAGAGACTCCATGGCCTTAGCGCATTCTCACTCCATAGTTACTCTCCAGGTGAAATCAATAGGGTGGCCGCATGCCTCAGAAAACTTGGGGTTCCGCCCTTGCGAGCTTGGAGACACCGGGCCCGGAGCGTCCGCGCTAAGCTTCTGTCCAGAGGAGGCAGGGCTGCCATATGTGGCAAGTACCTCTTCAATTGGGCAGTAAGGACAAAGCTCAAACTCACTCCAATAGCGGCCGCCGGCCAGCTGGACTTGTCCGGCTGGTTCACGGCTGGCTACAGCGGGGGAGACATTTATCACAGCGTGTCTCGTGCCCGGCCCCGCTGGTTCTGGTTTTGCCTACTCCTGCTTGCCGCAGGGGTAGGCATCTACCTCCTCCCCAACCGA
>ACE82371
ATGAGCACGAATCCTAAACCTCAAAGAAAAACC---AAACGTAACACCAACCGCCGCCCACAGGACGTCAAATTCCCGGGTGGCGGTCAGATCGTTGGTGGAGTTTACTTGTTGCCGCGCAGGGGCCCTAGGATGGGTGTGCGCGCGACGAGGAAGACTTCCGAGCGGTCGCAACCTCGAGGTAGACGTCAGCCTATCCCCAAGGCACGTCGGCCCGAGGGCAGGACCTGGGCGCAGCCCGGGTACCCTTGGCCCCTCTATGGCAATGAGGGCTGCGGATGGGCAGGATGGCTCCTGTCTCCCCGTGGATCTCGGCCTAGTTGGGGCCCCACAGACCCCCGGCGTAGGTCGCGCAACTTGGGTAAGGTCATCGACACCCTTACGTGCGGCTTCGCCGACCTCATGGGGTACATACCGCTCGTCGGCGCCCCGCTTGGAGGCGCTGCCAGGGCCCTGGCGCATGGCGTCCGGGTTCTGGAAGACGGCGTGAATTACGCAACAGGGAATCTTCCTGGTTGCTCTTTCTCTATCTTTCTTCTGGCCCTGCTCTCTTGCTTGACTGTGCCCGCTTCAGCCTACCAAGTGCGCAACTCTACGGGGCTTTACCACGTTACCAATGATTGCCCTAACTCGAGTATTGTGTACGAAGCGGCTGATGCCATCCTGCACACTCCGGGGTGCGTCCCTTGCGTTCGCGAAGGCAACGCCTCGAGGTGTTGGGTGGCGATGACTCCCACGGTGGCCACTAGGGATGGCAAACTCCCTACAACGCAGCTTCGACGTCACATCGATCTGCTTGTCGGGAGCGCCACCCTCTGCTCGGCTCTCTACGTGGGGGACCTGTGCGGGTCCGTCTTTCTTGTCGGTCAGCTGTTTACCTTCTCTCCCAGGCGCCACTGGACGACGCAAGGCTGTAATTGCTCTATTTATCCCGGCCATATAACAGGTCACCGTATGGCGTGGGATATGATGATGAACTGGTCCCCCACGGCGGCGTTGGTAGTAGCTCAGCTGCTCCGGGTCCCACAAGCCATCTTGGACATGATCGCTGGTGCTCACTGGGGAGTCCTGGCGGGCATAGCGTATTTCTCCATGGTGGGGAACTGGGCGAAGGTCCTGGCAGTGCTGCTGCTATTTGCCGGCGTCGACGCG---AAG---------ACCTACACCACCGGGGCAGTAGCCGCCTCCAACGTGCGTAGCTTGGTTAATATG------TTCCAACGAGGTTCCAGGCAGAACATCCAGCTGGTCAACACCAACGGCAGTTGGCACATCAATAGGACGGCCTTGAACTGCAACGACAGCCTTCAGACCGGCTTTTTAGCAGGGCTTATCTATCATCACAGGTTCAACTCTTCAGGCTGTAGTGAGAGGTTGGCCAGCTGCCGACCCCTTACCGACTTTGACCAAGGTTGGGGCCCCATCAGCTATGCC------AAT---GGAAGCGGC---------CCTGACCACCGCCCCTATTGCTGGCACTACCCTCCAAGACCCTGTGGTATTGTGCCCGCAAAGAGCGTGTGTGGCCCGGTATACTGTTTCACTCCCAGCCCCGTGGTGGTGGGAACGACCGACAGGGCGGGCGCGCCTACCTACAACTGGGGTGAGAGCGATATGGACGTTCTCGTCCTCAACAACACC---AGACCACCGCTGGGCAATTGGTTCGGTTGTACCTGGATGAACTCAACTGGATTCACCAAAGTGTGCGGAGCGCCCCCCTGTGTCATCGGAGGGGCGGGC---AACAACACCTTGCACTGCCCTACTGATTGTTTCCGCAAGCATCCGGATGCCACGTACTCTCGGTGCGGCTCCGGTCCCTGGATCACACCCAGGTGCCTGGTCGACTACCCATATAGGCTTTGGCATTATCCCTGTACCGTCAACTACAGCATATTTAAAGTCAGGATGTACGTGGGAGGGGTCGAGCACAGGCTGGACGCTGCCTGCAACTGGACGCGGGGCGAACGTTGCAATCTGGACGACAGGGACAGATCCGAGCTCAGCCCGTTGCTGCTGTCCACCACACAGTGGCAGGTCCTTCCATGCTCTTTCACGACCCTGCCAGCCTTGTCCACCGGCCTCATCCACCTCCACCAGAATATTGTGGACGTGCAGTACTTGTACGGGGTGGGATCAAGCATCACGTCCTGGGCCATTAAGTGGGACTACGTCGTTCTCCTGTTCCTTCTGCTTGCAGACGCGCGCGTCTGCTCCTGCTTATGGATGATGTTGCTCATATCCCAAGCAGAGGCGGCTTTGGAGAACCTCGTTGTACTCAATGCAGCGTCCCTGGCCGGGACGCACGGTCCTGTATCCTTCCTTGTGTTCTTCTGCTTTGCATGGTATCTGAGGGGTAGGTGGGCACCTGGAGCGGTCTACGCCATCTACGGGATGTGGCCTCTCCTTCTGCTCCTGTTGGCGTTGCCCCAGCGGGCGTACGCGCTGGACACGGAGGTGGCCGCGTCGTGTGGCGGCGTTGTCCTTGTCGGGTTGATGGTGCTAACTCTGTCACCGTATTACAAGCTTTACATCAGCTGGTGCTTGTGGTGGCTTCAGTACTTTCTGACCAGAGTAGAAGCACAACTGCACGTGTGGGTTCCTCCCCTCAATGTCCGAGGGGGCCGTGACGCCATCATCTTACTCATGTGTGTCGTGCACCCGACTCTAATGTTTGACATCACCAAACTACTGCTGGCCGTCCTCGGACCCCTCTGGGTTCTTCAAGCCAGCTTGCTCAAAGTGCCCTACTTTGTGCGCGTCCAAGGCCTTCTCCGGATCTGCGCGCTAGCGCGGAAGGTGGCCGGAGGCCATTACGTGCAAATGGCTATCATCAAGTTAGGGGCGCTTACTGGCACCTACGTTTACAACCATCTCACTCCCCTTCGGGACTGGGCACACAACGGCCTGCGAGATCTGGCCGTGGCTGTGGAGCCGGTCGTCTTCTCCCGAATGGAGACCAAGCTCATCACGTGGGGAGCAGACACCGCCGCGTGCGGTGACATCATCAACGGTTTGCCCGTCTCCGCCCGCAGGGGCCGGGAGATACTGCTCGGACCAGCCGATGGAATGGTCTCCAAGGGGTGGAGGTTGCTGGCACCCATCACGGCGTACGCCCAACAGACGAGGGGCCTCCTAGGGTGCATAATCACCAGCCTGACCGGCCGGGACAAAAACCAAGTGGAGGGCGAGGTCCAGATTGTGTCAACTGCTGCCCAAACCTTCCTGGCAACGTGCATCAATGGGGTATGCTGGACTGTCTATCACGGGGCCGGAACGAGAACCATCGCGACACCCAAGGGTCCCGTTCTCCAGATGTATACCAATGTGGACCAGGACCTTGTGGGTTGGCCCGCTCCTCAAGGATCCCGCTCATTGACACCCTGCACCTGCGGCTCCTCGGACCTTTATCTGGTCACGAGGCATGCCGATGTTGTTCCCGTACGCCGGCGGGGTGACAGCAGGGGCAGCCTGCTTTCGCCTCGGCCTATTTCCTACTTGAAAGGCTCCTCGGGGGGTCCGCTGTTGTGCCCCGCTGGGCACGCCGCAGGCATATTCAGGGCCGCGGTATGTACTCGCGGAGTGGCTAAAGCGGTGGATTTTATCCCTGTGGAGAACCTAGAGACAACTATGAGGTCCCCAGTGTTCACAGACAACTCCTCTCCACCGGCAGTGCCCCAGAGCTTCCAGGTGGCTCACCTGCATGCTCCTACCGGCAGCGGCAAAAGCACCAAAGTCCCGGCTGCGTACGCGGCCCAGGGCTACACGGTGCTAGTGCTCAACCCCTCCGTTGCCGCAACACTTGGCTTTGGTGCCTACATGTCTAAGGCCCATGGGGTCGATCCTAACGTCAGGACCGGGGTGAGAACAATTACCACTGGCAGCCCCATCACGTACTCCACCTACGGCAAGTTCCTTGCAGACGGTGGGTGCTCAGGGGGTGCTTATGACATAATAATCTGTGATGAGTGCCACTCCACGGATGCCACATCCATCTTGGGCATCGGCACTGTCCTCGATCAAGCAGAGACTGCGGGGGCGAGACTGGTTGTGCTCGCCACCGCCACCCCTCCGGGCTCCGTCACCGTGCCCCATTCTAGCATCGAGGAGATTGCTCTGTCCACCACCGGGGAGGTCCCTTTTTACGGCAAGGCTATCCCCCTCGAGGTAATTAAGGGGGGGAGACATCTCATCTTCTGTCACTCAAAGAAGAAGTGTGACGAGCTCGCCGCGAAGCTGGTCGCATTGGGCGTCAATGCCGTGGCCTACTACCGTGGCCTTGATGTATCTGTCATCCCGACCAACGGCGATGTTGTCGTCGTGGCGACCGATGCTCTCATGACCGGCTACACCGGCGACTTCGACTCGGTGATAGACTGCAACACGTGTGTCACCCAGACAGTCGATTTCAGCCTTGACCCTACCTTCACCATTGAGACAACCACGCTTCCCCAGGATGCTGTCTCCCGTACTCAACGTCGGGGCAGGACTGGCAGGGGGAAACCAGGCATCTACAGGTTTGTGGCACCGGGGGAGCGCCCCTCCGGCATGTTCGACTCGTCTGTCCTCTGTGAATGCTATGACGCGGGCTGTGCTTGGTACGAGCTCACGCCCGCCGAGACCACAATTAGGCTGCGAGCGTACATGAATACCCCGGGGCTCCCCGTGTGCCAGGACCATCTTGAATTTTGGGAGGGCGTCTTCACGGGCCTTACCCATATAGATGCCCATTTTCTATCCCAGACAAAGCAGAGTGGGGAGAACTTTCCTTACCTGGTAGCGTACCAAGCCACCGTGTGCGCTAGGGCCCAAGCCCCTCCCCCATCGTGGGACCAGATGTGGAAGTGTTTGATCCGCCTCAAGCCCACACTCCATGGGCCAACACCCCTGTTATACAGGCTGGGTGCTGTTCAGAATGAAATCACCCTATCGCACCCAATTACCAAATACATCATGACATGCATGTCGGCCGACCTAGAGGTCGTCACGAGCACCTGGGTGCTCGTTGGCGGCGTCCTGGCTGCTTTGGCCGCGTACTGCCTGTCAACAGGCTGCGTGGTCATAGTGGGCAGGGTCGTCTTGTCCGGGAAGCCGGCAATTATACCTGACAGGGAAGTTCTCTACCAGGAGTTCGATGAGATGGAGGAGTGCTCTCAGCACTTACCGTACATCGAGCAAGGGATGATGCTCGCCGAGCAGTTCAAGCAGAAGGCCCTTGGCCTCCTGCAGACCGCATCCCGCCAGGCAGAGGTCATCGCCCCTGCTGTCCAGACCAACTGGCAAAAACTCGAGGTCTTCTGGGCGAAGCATATGTGGAACTTCATCAGTGGGATACAGTACTTGGCAGGCCTGTCAACGCTGCCTGGTAACCCCGCC---ATCGCTTCATTGATGGCTTTTACAGCTGCTGTCACTAGCCCGCTGACCACTAGCCAAACCCTCCTCTTCAACATATTGGGGGGGTGGGTGGCTGCCCAGCTCGCCGCCCCCGGTGCCGCTACCGCCTTTGTGGGTGCTGGCTTAGCCGGCGCCGCCATCGGCAGTGTTGGACTAGGGAAGGTCCTCGTGGACATTCTTGCAGGGTATGGCGCGGGCGTGGCGGGAGCTCTCGTAGCATTCAAGATCATGAGCGGTGAGGCCCCCTCCGCGGAGGACCTGGTTAATCTGCTGCCCGCCATCCTCTCGCCTGGAGCCCTTGTAGTCGGTGTGGTCTGCGCAGCAATACTGCGCCGGCACGTCGGCCCGGGCGAGGGGGCAGTGCAGTGGATGAACCGGCTAATAGCCTTCGCCTCCCGGGGGAACCATGTTTCCCCCACGCACTACGTGCCGGAGAGCGATGCAGCAGCCCGCGTCACTGTCATACTCAGCAGCCTCACTGTAACCCAGCTCCTGAGGCGACTGCACCAGTGGATAAGCTCGGACTGTACCACTCCATGCTCCGGTTCCTGGCTAAGGGACATCTGGGACTGGATATGCGAGGTGCTGAGCGACTTCAAAACCTGGCTAAAAGCCAAGCTCATGCCACAACTGCCTGGGGTTCCCTTTGTGTCCTGCCAGCGCGGATATAGGGGGGTCTGGCGAGGGGACGGCATCATGCACACTCGCTGTCACTGTGGAGCTGAGATCACTGGACATGTCAAAAACGGGACGATGAGGATCGTCGGTCCTAGGACCTGCAGGAACATGTGGAGTGGGACCTTCCCCATCAACGCCTACACCACGGGCCCCTGTACTCCCCTTCCCGCGCCGAACTATACGTTCGCGCTGTGGAGGGTGTCTGCAGAGGAATACGTGGAGATAAGGCAGGTGGGGGATTTCCACTACGTGACGGGTATGACTACTGACAATCTTAAATGCCCGTGCCAGGTCCCATCGCCCGAATTTTTCACAGAACTGGACGGGGTGCGCCTACATAGGTTTGCGCCCCCCTGCAAGCCCTTGCTGCGGGAGGAGGTAACATTCAGAGTAGGACTCCACGACTACCCGGTAGGGTCGCAACTACCTTGCGAGCCCGAACCGGACGTGGCCGTGGTGACATCCATGCTCACTGATCCCTCCCATATAACAGCAGAAGCGGCCGGGAGAAGGTTGGCGAGAGGATCACCTCCTTCTTTAGCCAGCTCCTCGGCTAGCCAGCTGTCCGCTCCATCTCTCAAGGCAACTTGT---------------ACCGCCAAC---------CATGACTCCCCTGACGCCGAGCTCATAGAGGCTAACCTCCTA------------TGGAGGCAGGAGATGGGCGGCAACATCACCAGGGTTGAGTCAGAAAACAAAGTGGTAGTTCTGGACTCCTTTGATCCGCTTGTGGCGGAGGAGGATGAGCGGGAGATTTCCGTACCAGCAGAAATTCTGCTGAAGTCTCGGAGGTTCACCCAGGCCCTGCCCGTGTGGGCGCGGCCGGACTACAACCCCCCGCTAATAGAGACGTGGAAAAAGCCTGACTACGAACCACCTGTGGTCCATGGCTGCCCGCTTCCACCTCCACGGTCCCCTCCTGTACCTCCGCCTCGGAAGAAGCGGACGGTGGTCCTCACCGAATCAACCCTATCTACTGCCTTGGCCGAACTTGCCACCAAAAGTTTTGGCAGCTCCTCAACTTCCGGTATTACGGGCGACAACACGACAACATCCTCTGAGCCCGCCACTTCCGGCTGTCCCCCAGACTCCGACGTAGAGTCCTATTCTTCCATGCCCCCCCTAGAGGGGGAGCCTGGGGATCCGGATCTCAGCGACGGGTCATGGTCGACGGTCAGTAGTGGGGCCGACACGGAAGATGTCGTGTGCTGCTCAATGTCTTATTCCTGGACAGGCGCGCTCATCACCCCATGTGCCGCGGAAGAACAAAAACTGCCCATCAACGCACTGAGCAACTCGTTGCTACGTCATCACAATCTGGTGTATTCCACCACTTCACGCAGTGCTAGCCAGAGGCAGAGGAAAGTCACATTTGACAGACGGCAAGTCCTGGACAGTCATTACCAGGACGTGCTTAAGGAGGTTAAAGCAGCGGCGTCAAAAGTGAAGGCTAACTTACTATCTGTAGAGGAAGCTTGTAGCCTGACGCCCCCACACTCAGCCAAATCCAAGTTTGGCTATGGGGCAAAAGACGTCCGTTGCCATGCCAGAAGGGCCGTAGCCCACATCAACTCCGTGTGGAAGGACCTTCTGGAAGACAGTGTAACGCCAATAGACACTACCATCATGGCTAAGAACGAAGTTTTCTGCGTTCAGCCTGAGAAGGGGGGTCGTAAGCCAGCTCGTCTCATCGTGTTCCCCGACCTGGGTGTTCGCGTGTGCGAAAAGATGGCCCTATACGACGTGGTCAGCAAGCTCCCCCTAGCCGTGATGGGAAGCTCCTACGGATTCCAGTACTCACCAGGACAGCGGGTTGAATTCCTCGTGCAAGCGTGGAAGTCCAAGAGAACCCCAATGGGGTTTTCGTATGATACTCGCTGCTTTGACTCCACAGTCACTGAGAGCGATATCCGTACGGAGGAGGCAATCTACCAATGTTGTGACCTGGACCCCCAAGCCCGTGTGGCCATCAAGTCCCTCACTGAGAGGCTTTATGTTGGGGGCCCTCTTACCAATTCAAGGGGGGAGAACTGCGGCTACCGCAGGTGCCGCGCGAGCGGTGTCCTGACAACTAGCTGTGGTAACACCCTCACTTGCTACATCAAGGCCCGAGCAGCCTGTCGAGCCGCAGGGCTCCAGGACTGCACCATGCTCGTGTGCGGCGACGACTTGGTCGTTATCTGTGAAAGTGCAGGAGTCCAGGAGGACGCGGCGAGCCTGAGAGCCTTCACGGAGGCTATGACCAGGTACTCTGCCCCCCCCGGGGACCCTCCACAACCAGAATACGACTTGGAGCTCATAACATCATGCTCCTCCAACGTGTCAGTCGCCCATGACGGCGCTGGAAAGAGGGTCTACTACCTTACCCGTGACCCTACAACCCCCCTCGCGAGAGCCGCGTGGGAGACAGCAAGACACACTCCAGTCAATTCCTGGTTAGGCAACATAATCATGTTTGCCCCCACACTGTGGGCGAGGATGATACTGATGACCCATTTCTTTAGCATCCTCATAGCCAGGGATCAGCTTGAACAGGCCCTCGATTGCGAAATCTACGGAGCCTGCTACTCCATAGAACCACTGGATCTACCTCTAATCATTCAAAGACTCCATGGCCTCAGCGCATTTTCACTCCACAGTTACTCTCCAGGTGAAATCAATAGGGTGGCCGCGTGCCTCAGGAAACTTGGGGTCCCACCCTTGCGAGCTTGGAGACACCGGGCCCGGAGCGTCCGCGCTAGGCTTCTGTCCAGAGGAGGCAGGGCTGCCATATGTGGCAAGTACCTCTTCAACTGGGCAGTGAGAACAAAGCTCAAACTCACTCCAATAGCAGCCGCCGGCCAGCTGGACTTGTCCGGCTGGTTCACGGCTGGTTACAGCGGGGGAGACATTTATCACAGCGTGTCTCATGTCCGGCCCCGCTGGTTCTGGTTTTGCCTACTCCTGCTTGCTGCAGGAGTAGGCGTCTACCTCCTCCCCAACCGT
>ACE82379
ATGAGCACGAATCCTAAACCTCAAAGAAAAACC---AAACGTAACACCAACCGTCGCCCACAGGACGTCAAGTTCCCGGGTGGCGGTCAGATCGTTGGTGGAGTTTACTTGTTGCCGCGCAGGGGCCCTAGATTGGGTGTGCGCGCGACGAGGAAGACTTCCGAGCGGTCGCAACCTCGAGGTAGACGTCAGCCTATTCCCAAGGCACGTCGGCCCGAGGGCAGGACCTGGGCTCAGCCCGGGTATCCTTGGCCCCTCTATGGCAATGAGGGCTGCGGGTGGGCGGGATGGCTCCTGTCTCCCCGTGGCTCTCGGCCTAGCTGGGGCCCCACAGACCCCCGGCGTAGGTCGCGCAATTTGGGTAAGGTCATCGATACCCTTACGTGCGGCTTCGCCGACCTCATGGGGTACATACCGCTCGTCGGCGCCCCCCTTGGAGGCGCTGCCAGGGCCCTGGCGCACGGCGTCCGGGTTCTGGAAGACGGCGTGAATTATGCAACAGGGAACCTTCCTGGTTGCTCTTTCTCTATCTTCCTTCTGGCCCTGCTATCCTGCTTGACTGTGCCCGCTTCAGCCTACCAAGTGCGCAATTCCACGGGGCTTTACCATGTCACCAATGATTGCCCTAACTCGAGTATTGTGTACGAGGCGGCCGATGCTATCCTGCACACTCCGGGGTGTGTCCCCTGCGTTCGCGAGGGCAACACCTCGAGGTGTTGGGTGGCGGTCACCCCCACGGTGGCCACCAGGGACGGCAGGCTCCCCACGACGCAGCTTCGACGACATATCGATCTGCTTGTCGGGAGTGCCACCCTCTGCTCGGCCCTCTACGTGGGGGATTTGTGCGGGTCTGTCTTTCTTATCGGCCAACTGTTCACCTTCTCCCCCAGGCACCACTGGACGACGCAAGACTGCAATTGTTCTATCTATCCCGGCCATATAACGGGCCACCGCATGGCATGGGATATGATGATGAACTGGTCCCCCACGGCGGCGTTAGTAGTAGCTCAGCTGCTCCGGATCCCACAAGCCATCTTGGACATGATCGCTGGCGCCCACTGGGGAGTCCTGGCGGGCATAGCGTATTTCTCCATGGTGGGGAACTGGGCGAAGGTCACGGTAGTGCTGCTGCTATTTGCCGGCGTCGACGCG---GAA---------ACCCACGTCACTGGGGGAAATGCCGGCCGTACCGCGGCTGGAATTGCTGCAATC------TTCACGCCAGGTGCCAAGCAGAACATCCAGCTGGTCAATACCAACGGCAGTTGGCACATCAATAGGACGGCCTTGAACTGTAATGCTAGCCTTGACACCGGCTGGTTAGCAGGGCTTTTCTATTACGACAAATTCAATTCTTCAGGCTGTCCCGAGAGATTGGCGAGCTGCCGACCCCTTGCCGATTTTGACCAGGGCTGGGGCCCTATCAGTTATGCT------AAC---GGAAGTGGC---------CCCGACCAACGCCCCTACTGCTGGCACTACCCCCCAAAACCTTGTGGTATTGTGCCCGCGAAGAGCGTGTGTGGCCCGGTATATTGCTTCACTCCCAGCCCCGTGGTGGTGGGAACGACCGACAAGTCGGGCGCGCCAACCTACACCTGGGGTGAAAATGAAACGGACGTCTTTGTCCTTAACAACACC---AGGCCACCGCTGGGCAATTGGTTCGGTTGTACTTGGATGAACGCAACTGGATTCACCAAAGTGTGCGGAGCGCCCCCTTGTGTCATCGGAGGGGCGGGC---AACAATACCTTGCGCTGCCCCACTGATTGTTTCCGCAAGCATCCGGAAGCCACGTACTCTCGGTGCGGCTCCGGTCCCTGGATCACACCCAGATGCCTGGTCAACTACCCGTATAGGCTTTGGCATTATCCTTGTACCATCAACTACACCATATTCAAAATCAGGATGTACTTAGGAGGGGTCGAGCACAGGTTGGAAGCTGCCTGCAACTGGACGCGGGGCGAACGTTGTGATCTGGAAGACAGGGACAGGTCCGAGCTCAGCCCGTTGCTGCTGTCCACCACGCAGTGGCAGGTCCTTCCGTGTTCCTTCACGACCCTCCCAGCCTTGTCCACCGGCCTCATCCACCTCCACCAGAACATTGTGGACGTGCAGTACTTGTACGGGGTGGGGTCAAGCATCGCGTCCTGGGCCGTCAAGTGGGAATACGTCGTTCTCCTGTTTCTTCTGCTTGCAGACGCGCGCGTCTGCTCCTGCTTGTGGATGATGCTACTCATATCCCAAGCGGAGGCAGCTTTGGAGAACCTCGTAATACTCAATGCAGCATCCCTGGCCGGGACGCACGGTCTTGCATCCTTCCTCGTGTTCTTCTGCTTCGCGTGGTACTTGAAGGGTCGGTGGGTGCCCGGAGCGGTCTACGCCCTCTACGGGATGTGGCCTCTCCTCCTGCTCCTGTTGGCGTTGCCCCAGCGGGCATACGCGCAGGACACGGAGGTGGCCGCGTCGTGTGGCGGCGTTGTCCTTGTCGGGCTAACGGCGCTGACTCTGTCACCATATTACAAGCTCTATATCAGCTGGTGCTTGTGGTGGCTTCAGTATTTTCTGACTAGAGTAGAAGCGCAGCTGCACGTGTGGGTTCCCCCTCTCAACGTCCGAGGGGGGCGCGACGCCATCATCCTACTCATGTGTGCAGTGCACCCGGCCCTGATGTTTGACATCACCAAACTACTGCTGGCTGTCTTCGGACCCCTTTGGATTCTTCAAGCCAGTTTGCTTAAGGTGCCCTACTTCGTGCGCGTTCAAGGCCTTCTCCGGATCTGCGCTCTAGCGCGGAAGATGGCTGGAGGCCAGTACGTGCAAATGGCCATCATCAGGTTAGGGGCGCTTACTGGCACCTATGTTTATGACCATCTCACTCCTCTTCGAGACTGGGCGCACAACGGTCTACGGGATCTGGCCGTGGCTGTGGAACCAGTCGTCTTCTCCCGAATGGAGACCAAGCTCATCACATGGGGGGCAGACACCGCCGCGTGCGGTGACATCATCAACGGCTTGCCCGTCTCCGGCCGTAGGGGTCGGGAGATACTGCTCGGACCAGCCGATGGGATGGTCTCCAGGGGGTGGAGGTTGCTGGCGCCCATCACGGCGTACGCCCAGCAGACAAGAGGGCTCCTGGGGTGTATAATCACCAGCCTAACTGGCCGGGACAAAAACCAAGTGGAGGGAGAGGTCCAGATTGTGTCAACTGCTGCCCAAACTTTCCTGGCAACGTGCATTAATGGGGTATGTTGGACTGTCTACCACGGGGCTGGAACGAGGACCATCGCATCACCCAGGGGCCCTGTTATCCAGATGTATACCAATGTGGACAAAGACCTTGTGGGCTGGCCCGCTCCTCAGGGTTCCCGCTCATTGACACCCTGCACCTGCGGCTCCTCGGACCTTTACCTGGTCACGAGGCACGCCGATGTCATCCCCGTGCGCCGGCGGGGTGATAGCAGGGGCAGCCTGCTTTCGCCTCGGCCAATTTCTTACTTGAAAGGCTCCTCGGGGGGTCCGCTGTTGTGCCCCGCGGGACACGCCGTGGGCATATTCAGGGCCGCGGTGTGCACCCGCGGAGTGGCTAAGGCCGTGGACTTTATCCCCGTGGAGAACCTAGAGACAACCATGAGGTCCCCGGTGTTCACTGACAACTCCTCTCCACCAGCGGTGCCCCAGAGCTTCCAGGTGGCTCACCTGCATGCTCCCACCGGTAGCGGTAAGAGCACCAAGGTCCCGGCTGCATACGCAGCTCAGGGCTACAAGGTGCTAGTGCTCAACCCTTCCGTTGCCGCAACACTGGGCTTTGGCGCTTACATGTCCAAGGCCCATGGGGTCGACCCCAACATCAGGACCGGGGTGAGAACAATCACCACTGGTAGCCCCATCACGTACTCCACCTACGGCAAGTTCCTCGCCGACGGCGGGTGCTCAGGGGGTGCTTATGACATAATAATTTGTGATGAGTGTCACTCCACGGATGCCACATCCATCTTGGGCATCGGCACCGTCCTTGACCAAGCAGAGACTGCGGGGGCGAGACTGGTAGTGCTCGCCACTGCTACTCCTCCGGGCTCCGTCACCGTGCCCCATCCTAACATCGAGGAGGTTGCTCTGTCCACCACCGGAGAGATCCCTTTTTACGGCAAGGCTATCCCCCTCGAGGCAATCAAGGGGGGGAGACATCTCATCTTCTGTCACTCAAAGAAGAAATGCGACGAGCTCGCCGCAAAGCTGGTCGCATTGGGCATCAACGCCGTGGCCTACTACCGCGGTCTTGACGTCTCTGTCATTCCGACCAGCGGCGATGTTGTCGTCGTGGCAACGGATGCTCTCATGACCGGCTACTCCGGCGACTTCGACTCAGTGATAGACTGCAACACGTGTGTCACCCAGACAGTCGATTTCAGCCTTGACCCTACCTTCACCATTGAGACAACCACGCTCCCCCAGGATGCTGTCTCCCGCACCCAACGTCGGGGTAGGACTGGCAGGGGGAAGCCAGGCATCTACAGATTTGTGACACCGGGGGAGCGCCCCTCCGGCATGTTCGACTCGTCCGTCCTCTGTGAGTGCTATGACGCGGGCTGTGCTTGGTATGAGCTCACGCCCGCTGAGACTACAGTTAGGCTGCGAGCGTACATGAACACCCCGGGCCTTCCCGTGTGCCAGGACCATCTTGAATTTTGGGAGGGCGTCTTCACGGGCCTCACCCATATAGATGCCCACTTCCTATCCCAGACAAAGCAGAGCGGGGAGAACCTCCCTTACCTGGTAGCGTACCAAGCCACCGTGTGCGCCAGGGCTCAAGCCCCTCCCCCATCGTGGGACCAGATGTGGAAGTGTTTGATCCGCCTCAAGCCCACCCTCCATGGGCCAACACCCCTGCTATACAGACTGGGCGCTGTTCAGAATGAGGTCACCCTGACGCACCCAGTTACCAAGTATATCATGACATGCATGTCGGCCGACCTGGAGGTCGTCACGAGCACCTGGGTGCTCGTTGGCGGCGTCCTGGCTGCTTTAACCGCGTACTGCCTGTCGACAGGCTGCGTGGTCATAGTGGGCAGGGTTGTTTTGTCCGGGAAGCCGGCAATTGTACCTGACAGGGAAGTCCTCTACCGGGAGTTCGATGAGATGGAAGAGTGCTCTCAGCACTTACCGTACATCGAGCAAGGGATGATGCTCGCTGAGCAGTTCAAGCAGAAGGCCCTCGGTCTCCTGCAGACCGCGTCCCGCCAGGCAGAGGTCATCGCTCCCGCTGTCCAGACCAACTGGCAAAAGCTCGAGGCCTTCTGGGCAAAGCATATGTGGAACTTCATCAGTGGGATACAATACTTGGCGGGCCTGTCTACGTTGCCTGGCAACCCCGCC---ATTGCTTCATTGATGGCTTTTACAGCTGCTGTCACCAGCCCACTAACCACCAGCCAAACCCTCCTCTTCAACATATTGGGGGGGTGGGTGGCTGCCCAGCTCGCCGCCCCCGGTGCCGCTACCGCCTTTGTGGGCGCTGGCTTAGCTGGCGCCGCTATCGGTAGTGTTGGGCTGGGGAAGGTCCTCGTGGACATTCTTGCAGGGTATGGCGCGGGCGTGGCGGGAGCTCTTGTGGCATTCAAGATCATGAGCGGTGAGGTCCCCTCCACCGAGGACCTGGTCAATCTATTGCCCGCCATCCTCTCGCCTGGAGCCCTCGTAGTCGGTGTGGTGTGCGCAGCGATACTACGCCGGCACGTTGGTCCGGGCGAGGGGGCAGTGCAATGGATGAACCGGCTAATAGCCTTCGCCTCCCGGGGGAACCACGTCTCCCCCACGCACTACGTGCCGGAGAGCGATGCAGCTGCCCGCGTCACTGCCATACTCAGCAACCTCACTGTAACCCAGCTCCTGAGGCGACTACACCAGTGGATAAGCTCAGAGTGCACTACTCCATGCTCCGGTTCCTGGTTAAGGGACATCTGGGACTGGATATGCGAGGTGCTGAGCGACTTTAAGATCTGGCTAAAAGCCAAGCTCATGCCACAACTGCCTGGGATTCCCCTCGTGTCCTGCCAACGCGGATATAGGGGGGTCTGGCGAGGGGACGGCATTATGCACACTCGCTGCCACTGTGGAGCTGAAATTACTGGACATGTCAAAAACGGGACGATGAGGATCGTCGGTCCTAGGACCTGCAGGAACATGTGGAGTGGGACCTTCCCCATTAACGCCTACACCACGGGCCCCTGCACTCCCCTTCCTGCGCCGAACTACACGTTCGCGCTGTGGAGGGTATCTGCAGAGGAATACGTGGAAATAAGGCAAGTGGGGGACTTCCACTACGTGACGGGCATGACTACTGACAATCTTAAATGCCCGTGCCAGGTCCCATCGCCCGAATTCTTCACAGAATTGGACGGGGTGCGCCTACATAGGTTTGCGCCCCCTTGCAAGCCCTTGTTGCGGGAGGAGGTATCATTCAGAGTAGGACTCCACGAGTACCCGGTGGGGTCGCAATTACCTTGCGAACCCGAGCCGGATGTGGCCGTGTTGACGTCCATGCTTACTGATCCCTCCCATATAACGGCAGAGGCGGCCAAGAGGAGGTTGGCGAGAGGGTCACCCCCTTCTGAGGCCAGCTCCTCGGCTAGCCAGCTGTCCGCTCCATCTCTCAAGGCAACTTGC---------------ACCGCCAAC---------CATGACTCCCCTGACGCCGAGCTCATAGAGGCTAACCTCCTA------------TGGAGGCAGGAGATGGGCGGCAACATCACCAGGGTTGAGTCAGAGAACAAAGTGGTGATTCTGGACTCCTTCGATCCGCTTGTGGCGGAGGAGGATGAGCGGGAGATCTCCGTACCCGCAGAAATCCTGCGGAAGTCTCGGAGATTTGCCCAGGCCTTGCCCGTTTGGGCGCGGCCGGACTATAACCCCCCGCTGGTGGAGCCGTGGAAAAGGCCTGACTACGAACCACCCGTGGTCCATGGCTGCGCGCTTCCACATCCACAGTCCCCTCCCGTGCCTCCACCTCGGAAAAAGCGGACGGTGGTCCTCACCGAATCAACCCTATCTACTGCCTTGGCCGAACTTGCCACCAAAAGTTTTGGCAGCTCTTCAACCTCCGGTATCACGGGCGACAATACGACAACATCCTCTGAGGCCGCCCCTTCTGGCCACCCCCCAGACTCCGACGCTGAGTCCTGTTCTTCCATGCCCCCCCTGGAGGGGGAGCCTGGGGATCCGGATCTCAGCGACGGGTCATGGTCAACGGTCAGTAGTGGGGCCGACACGGAGGATGTCGTGTGCTGCTCAATGTCTTATACCTGGACAGGCGCACTCATCACCCCGTGCGCCGCGGAGGAACAAAAGCTGCCCATCAACGCACTGAGCAACTCGTTGCTACGTCATCACAATCTAGTGTATTCCACCACCTCACGCAGTGCTTGCCAAAGGCAGAAGAAGGTCACATTTGACAGACTGCAAGTCCTGGACAGCCATTACCAGGACGTGCTTAAGGAGGTTAAGGCAGCGGCGTCAAAAGTGAAGGCTAACTTGCTATCCGTGGAGGAAGCCTGTAGCCTGACGCCCCCACACTCAGCCAAATCCAAGTTTGGCTATGGGGCGAAAGACGTCCGTTGCCATGCCAGAAAGGCCGTAGCCCACATCAACTCCGTGTGGAAAGACCTTCTGGAAGACAGTGTAACACCAATAGACACTACCATCATGGCTAAGAACGAGGTTTTTTGCGTTCAGCCTGAGAAGGGGGGTCGTAAGCCAGCTCGTCTCATCGTGTTCCCCGATCTGGGTGTACGCGTGTGCGAGAAGATGGCCCTTTACGACGTGGTTAGCAAGCTCCCCCTGGCCGTGATGGGAAGCTCCTACGGATTTCAATACTCACCAGGACAGCGGGTTGAATTCCTCGTGCAAGCGTGGAAGGCCAAAAGGACCCCAATGGGGTTCTCGTATGACACCCGCTGCTTTGACTCCACAGTCACTGAGAGCGACATCCGTACGGAGGAGGCAATTTACCAATGTTGTGACCTGGACCCCCAAGCCCGCGTGGCCATCAAGTCCCTCACTGAGAGGCTTTACGTTGGGGGCCCTCTTACCAACTCAAGGGGGGAGAACTGCGGCTACCGCAGGTGCCGCGCGAGCGGTGTACTGACGACTAGCTGTGGTAACACCCTCACTTGCTACATCAAGGCCAAAGCAGCCTGTCGAGCCGCAGGGCTCCAGGACTGCACCATGCTCGTGTGTGGCGACGACTTGGTCGTTATCTGTGAGAGCGCGGGGGTCCAGGAGGACGCGGCGAGTCTGAGAGCCTTCACGGAGGCTATGACCAGGTACTCCGCCCCCCCCGGGGACCCCCCCCAACCAGAATACGACTTGGAGCTCATAACATCATGCTCCTCCAACGTGTCGGTCGCCCACGACGGCGCTGGGAAGAGGGTCTACTACCTCACCCGTGACCCTACAACCCCCCTCGCGAGAGCCGCGTGGGAGACAGCAAGACACACTCCAGTCAATTCCTGGCTAGGCAACATAATCATGTTTGCCCCCACACTGTGGGCGAGGATGATACTGATGACCCATTTCTTTAGCGTCCTCATAGCCAGGGATCAGCTTGAACAGGCCCTTGATTGCGAGATCTACGGAGCCTGCTACTCCATAGAACCACTGGATCTACCTCCAATCATTCAGAGACTCCATGGCCTCAGCGCATTTTCACTCCACAGTTACTCTCCAGGTGAGATCAATAGGGTGGCCGCATGCCTCAGAAAACTTGGGGTTCCGCCCTTGCGAGCTTGGAGACACCGGGCCCGGAGCGTTCGCGCTAGGCTTTTGTCCAGAGGAGGCAGGGCTGCTATATGTGGCAAGTACCTCTTCAACTGGGCAGTAAGAACAAAGCTCAAACTCACTCCAATAGCGGCCGCTGGCCGGCTGGACTTGTCCGGCTGGTTCACGGCTGGCTACAGCGGGGGAGACATTTATCACAGCGTGTCTCATGCCCGGCCCCGCTGGTTTTGGTTTTGCCTACTCCTGCTCGCTGCGGGGGTAGGCGTCTACCTCCTCCCCAACCGA
>ABV46168
ATGAGCACGAATCCTAAACCTCAAAGAAAAACC---AAACGTAACACCAACCGTCGCCCACAGGACGTCAAGTTCCCGGGTGGCGGTCAGATCGTTGGTGGAGTTTACTTGTTGCCGCGCAGGGGCCCTAGATTGGGTGTGCGCGCGACGAGGAAGACTTCCGAGCGGTCGCAACCTCGTGGTAGACGTCAGCCTATCCCCAAGGCGCGTCGGCCCGAGGGCAGGACCTGGGCTCAGCCCGGGTACCCTTGGCCCCTCTATGGCAATGAGGGTTGCGGGTGGGCGGGATGGCTCCTGTCTCCCCGTGGCTCTCGGCCTAGCTGGGGCCCCACTGACCCCCGGCGTAGGTCGCGCAATTTGGGTAAGGTCATCGATACCCTAACGTGCGGCTTCGCCGACCTCATGGGGTACATACCGCTCGTCGGCGCCCCTCTTGGAGGCGCTGCCAGGGCCCTGGCGCATGGCGTCCGGGTCCTGGAAGACGGCGTGAACTATGCAACAGGGAACCTTCCCGGTTGCTCTTTCTCTATCTTCCTTCTGGCCCTGCTTTCTTGCCTGACTGTGCCCGCTTCAGCCTACCAAGTGCGCAACTCCTCGGGGCTTTACCATGTCACCAATGATTGCCCTAACTCGAGTATTGTGTACGAAACGGCTGATGCCATCCTGCACACTCCGGGGTGTGTCCCTTGCGTTTACGAGGGTAACGTCTCGAGGTGTTGGGTGGCGGTAACCCCCACGGTGGCCACCAGGGACGGCAGGCTCCCCACGACGCAGCTTCGACGCCACATCGATCTGCTTGTCGGGAGCGCCACCCTCTGCTCGGCCCTCTACGTGGGGGACCTGTGCGGGTCTGTCTTCCTTGTCGGTCAACTGTTCACCTTCTCTCCCAGGCACCACTGGACGATGCAAGACTGCAATTGTTCTATCTATCCCGGCCATATAACGGGCCACCGCATGGCATGGGATATGATGATGAACTGGTCCCCCACGACGGCGTTAGTGGTAGCTCAACTGCTCCGGATCCCACAAGCCATCATGGACATGATCGCTGGTGCTCACTGGGGAGTCCTGGCGGGCATAGCGTATTTCTCCATGGTGGGGAACTGGGCGAAGGTCCTGGTGGTGCTGCTGCTATTTGCCGGCGTCGACGCG---GAA---------ACCCACGTCACCGGGGGAAGTGCCGGCCGCACCACACTTGGGTTTGCTAGTCTC------TTCACACCGGGCCCTAAACAGAACATCCAACTGGTCAACGCCAACGGCAGTTGGCACATCAATAGGACGGCCTTGAACTGCAATGACAGCCTTAACACCGGCTGGGTAGCAGGGCTCTTCTACCACAACAACTTCGACTCTTCAGGCTGTCCTGAGAGGTTGGCTAGCTGCCGACGCCTCACCGATTATGCCCAGGGCTGGGGCCCTATCAGCTATACC------AAC---GGAAGCGGC---------CCCGACGAACGCCCCTACTGCTGGCACTACCCTCCAAGACCTTGTGGTATTGTGGCCGCGAAGAAGGTGTGTGGCCCGGTGTATTGCTTCACTCCCAGCCCCGTGGTGGTGGGAACGACCGACAGGTCGGGCGCGCCTACCTACAACTGGGGTGAAAATGACACGGACGTCTTCGTCCTTAATAACACC---AGGCCACCGCTGGGCAATTGGTTCGGTTGCACCTGGATGAACTCATCTGGATTCACCAAAGCGTGCGGAGCGCCCCCTTGTGCCATCGGAGGGGTGGGC---AACAACACCTTGCGCTGCCCCACAGATTGTTTCCGCAAGCATCCGGAAGCCACATACTCTCGGTGCGGCTCCGGTCCCTGGATTACACCCAGGTGCATGGTCGACTACCCGTATAGGCTTTGGCATTATCCTTGTACCATCAACTACACCATATTCAAAGTCAGGATGTACGTGGGAGGGGTCGAGCACAGGCTGGAAGCTGCCTGCAACTGGACGCGGGGCGAGCGTTGTGATCTGGAAGACAGGGACAGGTCCGAGCTCAGCCCATTGCTGCTGTCCACCACGCAGTGGCAGGTCCTTCCGTGTTCTTTTACGACCCTGCCGGCCTTGTCCACCGGCCTCATCCACCTCCACCAGAACATTGTGGACGTGCAGTATTTGTACGGGGTAGGGTCAAGTATCGCGTCCTGGGCCATTAAGTGGGAATACGTCGTTCTCTTGTTCCTCCTGCTTGCAGACGCGCGCGTCTGCTCCTGTTTGTGGATGATGTTACTCATATCCCAAGCGGAGGCGGCTTTAGAGAACCTCGTGATACTCAATGCAGCATCCCTGGCCGGAACGCACGGTCTTGTGTCCTTCCTCGTGTTCTTCTGCTTTGCATGGTATCTGAAGGGTAAGTGGGTCCCCGGAGCGGTCTACGCCCTCTACGGGATGTGGCCTCTCCTCCTGCTCCTGCTGGCGTTGCCTCAGCGGGCATACGCACTGGACACGGAGGTGGCCGCGTCGTGTGGCGGCGTTGTTCTTGTCGGGTTAATGGCGCTGACTCTGTCACCATATTACAAGCGCTACATCAGCTGGTGTTTGTGGTGGCTTCAGTATTTCTTGACTAGAGTAGAAGCGCAACTGCACGTGTGGGTTCCCCCCCTCAACGTTCGAGGGGGGCGCGATGCCGTCATCTTACTCACGTGTGTTGCACACCCGACTCTGGTATTTGACATCACCAAACTACTGCTGGCCGTCTTCGGACCCCTTTGGATTCTCCAAGCCAGTTTGCTTAAAGTCCCCTACTTCGTGCGCGTTCAAGGCCTTCTCCGGATCTGCGCTCTAGTGCGGAAGATGGCCGGAGGTCATTACGTGCAGATGGCCATCATCAAGTTGGGGGCGCTTACTGGCACCTATGTTTATAACCATCTCACTCCTCTTCGAGACTGGGCGCACAACGGCCTGCGAGATCTGGCCGCGGCCGTGGAGCCAGTCGTCTTCTCCCGAATGGAGACCAAGCTCATCACGTGGGGGGCAGACACCGCCGCGTGCGGTGACATCATCAACGGCTTGCCCGTCTCCGCCCGTAGGGGCCAGGAGATATTGCTTGGACCAGCCGACGGAATGGTCTCCAAGGGGTGGAGGTTGCTGGCGCCCATCACAGCGTACGCCCAGCAGACGAGAGGCCTCCTAGGGTGTATAATCACCAGCCTGACTGGCCGGGACAAAAACCAAGTGGAGGGCGAGGTCCAGATCGTGTCAACAGCCGCCCAAACCTTCCTGGCGACGTGCATCAATGGAGTATGCTGGACTGTCTATCACGGGGCCGGAACGAGGACTATCGCATCACCCAAGGGTCCTGTCATCCAAATGTACACCAATGTGGACCAAGACCTTGTGGGTTGGACCGCTCCTCAGGGTTCCCGCTCACTGACACCCTGCACCTGCGGCTCCTCGGACCTTTACCTGGTCACGAGGCACGCCGATGTCATTCCCGTGCGCCGGCGGGGTGATAGCAGGGGCAGCCTGCTTTCGCCCCGGCCCATTTCCTACTTGAAAGGCTCCTCGGGGGGTCCGCTGTTGTGCCCCGCGGGACACGCCGTGGGCATATTCAGGGCCGCAGTGTGCACCCGTGGCGTGGCTAAGGCGGTGGACTTTATCCCTGTGGAGAACCTAGAGACAACCATGAGATCCCCGGTGTTCACGGACAACTCCTCTCCGCCAGCAGTGCCCCAGAGCTTCCAGGTAGCCCACCTGCATGCTCCCACCGGCAGCGGTAAGAGCACCAAGGTCCCCGCTGCGTACGCAGCTCAGGGCTACAAGGTGCTCGTGCTCAACCCTTCTGTTGCCGCAACACTGGGCTTTGGTGCTTACATGTCCAAGGCCCATGGGGTCGATCCTAATATCAGGACCGGGGTGAGAACAATTACTACTGGCAGCCCCATCACGTACTCCACCTACGGCAAATTCCTTGCTGACGGCGGGTGCTCAGGGGGTGCTTATGACATAATAATTTGTGACGAGTGCCACTCCACGGATGCCACATCCATCTTGGGCATCGGCACTGTCCTTGACCAAGCGGAGACTGCGGGGGCGAGACTGGTTGTGCTCGCCACTGCTACCCCTCCGGGCTCCATCACTGTGCCTCATCCCAACATCGAGGAGGTTGCTCTGTCCACCACCGGAGAGATCCCATTTTACGGCAAGGCTATCCCCCTCGAGGTGATCAAGGGGGGAAGGCATCTCATCTTCTGTCACTCGAAGAAGAAGTGTGACGAGCTCGCCGCAAAGCTGGTCGCATTGGGCATCAATGCCGTGGCCTACTACCGCGGCCTTGACGTATCTGTCATCCCGACCAGCGGCGATGTTGTCGTCGTGGCAACCGATGCTCTCATGACTGGCTATACCGGCGACTTCGACTCTGTGATAGACTGCAACACGTGTGTCACCCAGACAGTCGATTTCAGCCTTGACCCCACCTTCACCATTGAGACAACCACGCTCCCCCAGGATGCTGTCTCCAGGACTCAACGTCGAGGCAGGACTGGCAGGGGGAAGCCAGGCATCTACAGATTTGTGGCACCGGGAGAGCGCCCCTCCGGCATGTTCGACTCGTCTGTCCTCTGTGAGTGCTATGACGCGGGCTGCGCTTGGTATGAGCTCACGCCCGCCGAGACTACAGTTAGGCTACGAGCGTACATGAACACCCCGGGCCTTCCCGTGTGCCAGGACCATCTTGAATTTTGGGAGGGCGTCTTTACGGGCCTTACTCATATAGATGCCCACTTTCTTTCCCAGACAAAGCAGAGTGGGGAGAACTTTCCTTACCTGGTAGCGTACCAAGCCACCGTGTGCGCTAGGGCTCAAGCCCCTCCCCCATCGTGGGACCAGATGTGGAAGTGTTTGACCCGCCTCAAGCCCACCCTCCATGGGCCAACACCTCTGCTATACAGACTGGGCGCTGTTCAGAATGAAATCACCCTGACGCACCCAATCACTAAATACATCATGACATGCATGTCGGCTGACCTGGAGGTCGTCACGAGCACCTGGGTGCTCGTTGGTGGCGTCCTGGCTGCTTTGGCTGCGTATTGCCTGTCAACAGGCTGTGTGGTCATAGTGGGCAGGATTGTCTTGTCCGGGAAGCCGGCAATCATACCCGACAGGGAGGTTCTCTACCGGGAGTTCGATGAGATGGAAGAGTGCTCCCAGCACTTACCGTACATCGAGCAAGGGATGATGCTCGCTGAGCAGTTCAAGCAGAAGGCCCTCGGCCTCCTGCAGACCGCGTCCCGCCAGGCAGAGGTTATCACCCCTGCTGTCCAGACCAACTGGCAGAAGCTCGAGGCCTTTTGGGCGAAGCATATGTGGAATTTCATCAGTGGGATACAATACTTGGCGGGCCTGTCAACGCTGCCTGGTAACCCCGCC---ATTGCTTCATTGATGGCTTTTACAGCTGCTGTCACCAGCCCACTAACCACTAGCCAAACCCTCCTCTTCAACATATTGGGGGGGTGGGTGGCTGCCCAGCTCGCCGCCCCCGGTGCCGCTACCGCCTTTGTGGGCGCTGGCTTAGCTGGCGCCGCCATCGGCAGTGTTGGACTGGGGAAGGTCCTCGTGGACATCCTTGCGGGGTATGGCGCGGGCGTGGCGGGAGCTCTTGTAGCGTTCAAGATCATGAGCGGTGAGGTCCCCTCCACGGAGGACCTGGTCAATCTGTTGCCCGCCATCCTCTCGCCCGGAGCCCTTGTAGTCGGTGTGGTCTGCGCAGCAATACTGCGCCGGCACGTTGGCCCGGGCGAGGGGGCAGTGCAGTGGATGAACCGGCTAATAGCCTTCGCCTCCCGGGGGAACCATGTTTCCCCCACGCACTACGTGCCGGAGAGCGATGCAGCCGCCCGCGTCACTGCCATACTCAGCAGCCTCACTGTGACCCAGCTCCTGAGGCGACTGCACCAGTGGATAAGCTCGGAATGTACCACCCCATGCTCCGGTTCCTGGCTTAGGGACATCTGGGACTGGATATGCGAGGTGCTGAGCGACTTCAAGACCTGGCTGAAAGCCAAGCTCATGCCACAACTGCCTGGGATTCCCTTCGTGTCCTGCCAGCGCGGGTATAAGGGGGTTTGGCGAGGAGACGGCATCATGCACACTCGCTGCCACTGTGGAGCTGAGATTACTGGACATGTCAAAAACGGGACGATGAGGATCGTCGGTCCCAGGACCTGCAGAAACATGTGGAATGGGACCTTCCCCATCAACGCCTACACCACGGGCCCCTGTACTCCCCTCCCTGCGCCGAACTATAAGTTCGCGTTGTGGCGGGTGTCTGCGGAGGAATACGTGGAGATAAGGCAGGTGGGGGACTTCCACTACGTGACGGGTATGACTACTGACAATCTTAAATGCCCGTGCCAGGTCCCATCGCCCGAATTTTTCACAGAATTGGACGGGGTACGCCTACACAGGTTTGCGCCCCCCTGCAAGCCCTTGCTGCGGGAGGAGGTGTCATTCAGAGTGGGACTCCACGAGTACCCGGTGGGGTCGCAATTACCTTGCGAGCCCGAACCGGACGTGGCCGTGTTGACGTCCATGCTCACTGATCCCTCCCATATAACAGCAGAGGCGGCCGGGAGAAGGTTGGCAAGAGGATCACCCCCCTCTGTGGCCAGCTCCTCGGCTAGCCAGCTGTCCGCTCCATCTCTCAAGGCAACTTGC---------------ACCGCCAAC---------CATGACTCCCCTGACGCCGAGCTCATAGAAGCTAACCTCCTG------------TGGAGGCAGGAGATGGGCGGCAACATCACCAGGGTTGAGTCAGAGAACAAAGTGGTGATTCTGGACTCCTTCGATCCGCTTGTGGCGGAGGAGGATGAGCGGGAGATCTCCGTACCCGCAGAAATTCTGCGGAAGTCTCGGAGATTCGCTCCGGCCCTGCCCATTTGGGCGCGGCCGGACTACAACCCCCCGCTGCTGGAGGTGTGGAAGAAGCCTGACTACGAACCACCTGTGGTCCATGGCTGTCCACTACCGCCTCCGCGGTCTCCTCCTGTGCCTCCGCCTCGGAAGAAGCGTACGGTAGTCCTCACCGAATCAACCGTATCCACTGCCTTGGCCGAGCTTGCCACCAAAAGCTTTGGCAGCTCCTCAACTTCCGGCATTACGGGCGACAATACGACAGCATCCTCTGAGCCCGCCCCTTCTGACTGCCCTCCCGACTCCGACGCTGAGTCCTATTCTTCCATGCCCCCCCTGGAGGGGGAACCTGGGGATCCGGATCTCAGCGACGGGTCATGGTCGACGGTCAGTAGCGGAGCCGACGCGGAGGACGTCGTGTGCTGCTCAATGTCTTATTCATGGACAGGCGCACTTATCACCCCGTGCGCTGCGGAAGAACAAAAACTGCCCATCAACGCACTGAGCAACTCGTTGCTACGTCATCACAATCTGGTGTATTCCACCACTTCACGCAGTGCTTGCCAAAGGCAGAAGAAAGTCACATTTGACAGACTGCAAGTTCTGGACAGCCATTACCAGGACGTGCTCAAGGAGGTTAAAGCAGCGGCGTCAAAAGTGAAGGCTAACTTGCTATCCGTAGAGGAAGCTTGCAGCCTGACGCCCCCACATTCAGCCAAATCCAAGTTTGGCTATGGGGCAAAAGACGTCCGTTGCCATGCCAGAAAGGCCGTAGCCCACATCAACTCCGTGTGGAAAGACCTTCTGGAAGACAGTGTAACACCAATAGACACCACCATTATGGCTAAGAACGAGGTTTTCTGCGTTCAGCCTGAGAAGGGGGGTCGTAAGCCAGCTCGTCTCATCGTGTTCCCCGACCTGGGCGTACGCGTGTGCGAGAAGATGGCCCTGTACGACGTGGTTAGCAAACTCCCCCTGGCCGTAATGGGAAGCTCCTACGGATTCCAATACTCACCAGGGCAGCGGGTTGAATTCCTCGTGCAAGCGTGGAAGTCCAAGAAGAACCCAATGGGGTTCTCGTATGATACCCGCTGTTTTGACTCCACAGTCACTGAGAGCGACATCCGTACGGAGGAGGCAATTTACCAATGTTGTGACCTGGACCCCCAAGCCCGCGTGGCCATCAAGTCCCTCACCGAGAGGCTTTATGTCGGGGGCCCCCTCACCAACTCAAGGGGGGAGAACTGCGGCTACCGCAGGTGCCGTGCGAGCGGCGTACTGACAACTAGCTGTGGTAACACCCTCACTTGCTACATCAAGGCCCGAGCAGCCTGTCGAGCCGCAGGGCTCCAGGACTGCACCATGCTCGTGTGTGGCGACGACCTAGTCGTTATCTGTGAAAGTGCGGGGGTCCAGGAGGACGCGGCGAGCCTGAGAGCCTTCACGGAGGCTATGACCAGGTACTCCGCCCCCCCCGGGGACCCCCCACAACCAGAATACGACTTGGAGCTCATAACATCATGCTCCTCCAACGTGTCAGTCGCCCATGACGGCGCTGGAAAGAGGGTCTACTACCTCACCCGCGACCCTACAACCCCCCTCGCGAGAGCCGCGTGGGAGACAGCAAGACACACTCCAGTCAATTCCTGGCTAGGCAACATAATCATGTTTGCCCCCACACTGTGGGCGAGGATGATACTGATGACCCATTTCTTTAGCGTCCTCATAGCCAGGGATCAACTTGAACAGGCCCTTGATTGCGAGATCTACGGAGCCTGCTACTCCATAGAACCACTGGATCTACCTCCAATCATTCAAAGACTCCATGGCCTTAGCGCATTTTCACTCCACAGTTACTCTCCAGGTGAAATCAATAGGGTGGCCGCATGCCTCAGAAAACTTGGGGTCCCGCCCTTGCGAGCTTGGAGACACCGGGCCCGGAATGTCCGCGCTAGGCTTCTGTCCAGAGGAGGTAGGGCTGCCATATGCGGCAAGTACCTCTTCAACTGGGCAGTAAGAACAAAGCTCAAACTCACTCCAATAGCGGCTGCTGGCCAGCTGGACTTGTCCGGCTGGTTCACGGCTGGCTACAGCGGGGGAGACATTTATCACAGCGTGTCTCATGCCCGGCCCCGCTGGTTCTGGTTCTGCCTACTCCTGCTCGCTGCAGGGGTAGGCATCTACCTCCTCCCCAACCGA
>ABM21587
ATGAGCACGAATCCTAAACCTCAAAGAAAAACC---AAACGTAACACCAACCGTCGCCCACAGGACGTCAAGTTCCCGGGTGGCGGTCAGATCGTTGGTGGAGTTTACTTGTTGCCGCGCAGGGGCCCTCGATTGGGTGTGCGCGCGACGAGGAAGACTTCCGAGCGGTCGCAACCTCGAGGTAGACGTCAGCCTATCCCCAAGGCACGTCGGCCCGAGGGCAGGTCCTGGGCTCAGCCCGGGTACCCTTGGCCCCTCTATGGCAATGAGGGCTGCGGGTGGGCGGGATGGCTCCTGTCTCCCCGTGGCTCTCGGCCTAGTTGGGGCCCCACAGACCCCCGGCGTAGGTCGCGCAATTTGGGTAAGGTCATCGATACCCTCACGTGCGGCTTCGCCGACCTCATGGGGTACATACCGCTCGTCGGCGCCCCCCTTGGGGGCGCTGCCAGGGCCCTGGCGCATGGCGTCCGGGTTCTGGAAGACGGCGTGAACTATGCAACAGGGAATCTTCCTGGTTGCTCTTTCTCTATCTTCCTCCTGGCCCTGCTTTCTTGCCTGACTGTGCCTGCTTCAGCCTACCAAGTGCGCAACTCCACGGGGCTTTACCATGTCACCAATGACTGCCCTAACTCGAGTATTGTGTACGAGACGGCTGATGCCATCCTACACACCCCGGGGTGTGTCCCTTGCGTTCGCGAGGGTAACGCCTCGAGGTGTTGGGTGGCGATGACCCCCACGGTGGCCACCAGGGACGGCAAACTCCCCACGAAGCAACTTCGACGCCACATCGATTTGCTCGTCGGGAGCGCCACCCTCTGTTCGGCCCTTTACGTGGGGGACTTGTGCGGGTCTGTCTTTCTTGTCGGTCAGCTGTTCACCTTCTCTCCCAGGTACCACTGGACGACACAAGACTGCAATTGTTCTATCTATCCCGGTCATATAACGGGTCACCGCATGGCATGGGATATGATGATGAACTGGTCCCCTACGACGGCATTGGTAGTGGCTCAACTGCTCCGGATCCCACAAGCCATCTTGGATATGATCGCTGGTGCTCACTGGGGAGTCCTAGCGGGCATAGCGTACTTCTCCATGGTGGGGAACTGGGCGAAGGTCCTGGTGGTGCTGCTGCTATTCGCCGGCGTTGACGCG---GAG---------ACCCACGTCACCGGGGGGGCTGCCGGTAGTACCTTACAGAGATTCAGCAGGCTC------TTCTCACCGGGCGCCAATCAGAACGTCCAGCTGGTCAACTCCAACGGCAGTTGGCATATCAATAGCACGGCCCTGAATTGTAATGACAGCCTCAACACCGGCTGGATAGCGGGGCTCCTCTACCACCGCAAATTCAACTCTTCAGGCTGTCCCGAGAGAATGTCCAGCTGTCGGCCTCTTACCGATTTTGCCCAGGGCTGGGGCCCTATCGAGTACGCT------AAT---GGAAGCGGC---------CCCGACCATCGCCCCTACTGTTGGCACTACCCCCCAAGACCTTGTGGTATCGTGCCTGCAAAGAGCGTCTGTGGCCCGGTATATTGTTTCACCCCCAGTCCCGTGGCGGTGGGAACGACCGACAGGTCGGGCGCGCCTACCTACAACTGGGGTGCAAATGATACGGACGTCTTTGTCCTTAATAACACT---AGGCCACCGCTGGGCAATTGGTTCGGTTGCACTTGGATGAACTCAACCGGATATACCAAAGTGTGCGGAGCGCCCCCCTGCGTCATCGGAGGGGTGGGC---AACAACACCTTGCACTGTCCCACTGATTGCTTCCGCAAGCATCCGGAAGCCACATACTCTCGGTGTGGCTCCGGTCCCTGGATAACACCCAGGTGCCTGGTCGACTACCCTTATAGGCTTTGGCATTATCCTTGTACCATCAACTACACCGTATTCAAAGTCAGGATGTACGTGGGAGGGGTCGAGCACAGGCTGGAAGCTGCCTGTAACTGGACACGGGGCGAGCGTTGCGATCTGTCAGACAGGGACAGGTCCGAGCTCAGCCCGCTGCTGCTATCCACCACACAGTGGCAAGTCCTTCCATGTTCGTTCACGACCCTGCCAGCCTTGTCCACCGGCCTCATCCACCTCCACCAGAACATTGTGGACGTGCAGTACTTGTACGGGGTGGGGTCAAGCATTGCGTCTTGGGCCATCAAGTGGGATTACGTTGTTCTCCTGTTTCTTCTGCTCGCGGACGCGCGCATCTGCTCCTGCTTGTGGATGATGTTACTCATATCCCAAGCGGAGGCGGCTTTGGAGAACCTCGTAGTACTCAACGCAGCATCTTTGGCCGGGGCGCACGGTCTTGTGTCCTTCCTCGTGTTTTTCTGCTTTGCGTGGTATCTGAAGGGTAAGTGGGTGCCCGGAGCGGCCTACGCCCTCTACGGGATGTGGCCCCTCCTCCTGCTCCTGTTGGCGTTGCCCCAGCGGGCATACGCGCTGGACACGGAGGTGGCCGCGTCTTGTGGCGGCGCTGTTCTTGTCGGGTTAATGGCGCTAACCCTGTCACCACATTACAAGCGCTATATCAGCTGGTGCTTGTGGTGGCTTCAGTACTTTCTGACTAGAGCAGAAGCGCAACTGCATGTGTGGGTTCCCCCCCTCAACGTTCGAGGGGGGCGCGACGCCGTCATCTTGCTCATGTGCGCTGTACACCCGACTTTGGTATTTGACATCACCAAACTGCTGCTGGCCGTCCTCGGACCCCTTTGGATTCTTCAAGCCAGCTTGCTTAAAGTACCCTACTTTGTGCGCGTTCAAGGCCTTCTCCGGATCTGCGCGCTAGCGCGGAAGATGACCGGAGGCCATTACGTGCAAATGGTAATCATCAAGTTAGGGGCGCTTGCTGGCACCTATGTCTATAACCATCTCACTCCCCTTAGGGACTGGGCGCACAACGGCCTGCAAGATCTGGCCGTGGCTGTGGAGCCGGTCGTCTTCTCCCAAATGGAGACCAAGATCATCACGTGGGGGGCAGACACCGCCGCGTGCGGTGACATCATCAACGGCTTGCCCGTCTCTGCCCGTAGAGGCCGAGAGATACTGCTCGGGCCAGCTGATGGAGTGGTCTCCAAGGGGTGGAGATTGCTGGCGCCCATCACAGCATACGCCCAACAGACAAGAGGCCTCCTAGGGTGTATAGTCACTAGCCTGACCGGCCGGGATAAAAACCAAGTGGAGGGCGAGGTCCAGATTGTGTCAACTGCTGCCCAGACTTTCCTGGCAACATGTATCAATGGGGTATGCTGGACTGTCTACCACGGGGCCGGAACGAGGACCATCGCTTCACCCAAGGGTCCTGTTATCCAGATGTATACCAATGTAGACCAAGACCTCGTAGGCTGGCCCGCTCCTCAAGGTGCCCGTTCATTGACACCCTGCACCTGCGGCTCCTCGGACCTTTATCTGGTCACGAGACATGCCGATGTCATTCCCGTGCGCCGGCGGGGTGATAGCAGGGGCAGCCTGCTTTCGCCCCGGCCCATTTCTTACTTGAAGGGCTCCTCGGGGGGTCCGCTGCTGTGCCCCGTGGGGCACGTCGTAGGCATATTCAGAGCCGCGGTGTGTACCCGTGGAGTGGCTAAAGCGGTGGACTTTATCCCTGTGGAGAACCTAGAGACAACCATGAGGTCCCCGGTGTTTACGGACAACTCCTCTCCACCAGCAGTGCCCCAAAGCTTCCAGGTGGCCCACCTGCATGCCCCCACCGGCAGCGGTAAGAGCACCAAGGTCCCGGCTGCATACGCAGCTCAGGGCTACAAGGTGTTGGTGCTCAACCCTTCTGTTGCTGCAACATTGGGTTTTGGCGCTTACATGTCCAAGGCCCATGGGGTTGATCCTAACATCAGGACTGGGGTGAGAACAATTACCACTGGCAGCCCCATCACGTACTCCACTTACGGCAAGTTCCTTGCCGACGGCGGGTGCTCAGGGGGTGCTTATGACATAATCATTTGTGACGAGTGCCATTCCACGGATGCCACATCCATCTTGGGCATCGGCACTGTCCTTGACCAAGCAGAGACTGCGGGAGCGAGACTGGTCGTGCTCGCCACCGCCACCCCTCCGGGCTCTATCACTGTGCCCCATCCTAACATCGAGGAGGTTGCTCTACCCACCACCGGAGAGATCCCCTTTTACGGCAAGGCTATCCCCCTCGAGGTGATCAAGGGGGGAAGACATCTCATCTTCTGCCACTCAAAGAAGAAGTGCGATGAGCTCGCCGCAAAGCTGGTCGCGCTGGGCGTCAACGCCGTGGCCTACTACCGCGGTCTCGACGTGTCCGTCATTCCGACCAGCGGTGATGTTGTCGTCGTGGCAACCGATGCTCTCATGACCGGCTATACCGGCGACTTCGACTCGGTGATAGACTGCAACACATGTGTCACCCAGACAGTCGATTTCAGCCTTGACCCTACCTTCACCATTGAGACAACCACACTTCCCCAGGACGCTGTCTCCCGCACTCAACGTCGGGGCAGGACCGGCAGAGGGAAGCCTGGTACCTACAGATTTGTAGCACCGGGGGAGCGCCCCTCCGGCATGTTCGACTCGTCCGTCCTCTGTGAGTGCTATGACGCGGGCTGTGCTTGGTATGAGCTCACGCCCGCCGAGACTACAGTTAGGCTACGAGCGTACATGAACACCCCGGGGCTTCCTGTGTGCCAGGACCATCTTGAATTTTGGGAGGGCGTCTTTACGGGTCTCACCCATATAGATGCCCACTTCCTATCCCAGACAAAACAGAGCGGGGAGAACTTTCCCTACCTGGTAGCGTACCAAGCCACCGTGTGCGCTAGGGCTCAAGCCCCCCCCCCATCGTGGGACCAGATGTGGAAGTGTCTGACCCGCCTCAAGCCCACCCTCCATGGACCAACACCCCTGTTATACAGACTGGGCGCTGTTCAGAACGAAGTCACCCTGACGCACCCAATCACCAAATACATCATGACATGCATGTCGGCTGACCTGGAGGTCGTCACGAGCACCTGGGTGCTCGTTGGTGGCGTCCTGGCTGCCTTGGCTGCGTATTGCCTATCCACGGGCTGCGTGGTCATAGTGGGCAGGATTGTCCTGTCCGGGAAGCCGGCAGTCATACCTGACAGGGAAGTTCTCTACCGGGAGTTCGATGAGATGGAAGAGTGCTCTCAGCACTTACCGTACATCGAGCACGGGATGGCGCTCGCTGAGCAGTTCAAGCAGAAGGCCCTCGGCCTCTTGCAGACCGCGTCCCGCCAGGCGGAGGTCATCGCCCCCGCTGTTCAGACCAACTGGCAAAAGCTCGAGGCCTTCTGGGCGAAGCATATGTGGAACTTCATCAGTGGAATACAGTACTTGGCGGGCCTGTCAACGTTGCCCGGCAACCCCGCT---ATCGCTTCGCTGATGGCTTTTACAGCTGCTGTCACCAGCCCACTAACCACTAGCCAAACCCTCTTCTTCAACATTCTGGGGGGATGGGTGGCCGCCCAGCTCGCCGCCCCCGGTGCCGCCGCCTCCTTTGTAGGCGCTGGCTTAGCTGGCGCCGCCATCGGCAGTGTTGGACTGGGGAAGGTCCTCGTGGACATTCTTGCAGGGTATGGCGCGGGCGTGGCGGGGGCTCTTGTAGCATTCAAGATCATGAGCGGTGACGTCCCCTCCACGGAGGACCTGGTCAATCTACTGCCTGCTATCCTCTCGCCCGGAGCCCTTGTAGTCGGTGTGGTCTGCGCAGCAATACTGCGCCGGCACGTTGGCCCGGGCGAGGGAGCAGTGCAATGGATGAACCGGCTAATAGCCTTCGCCTCCCGGGGGAACCATGTTTCCCCCACGCACTACGTGCCGGAGAGCGATGCAGCTGCCCGCGTCACTGCTATACTCAGCAGCCTCACTGTCACCCAGCTCCTGAGACGGCTGCACCAGTGGATAAGCTCGGACTGTACCACTCCATGCTCCGGTTCCTGGCTAAGGGACATCTGGGACTGGATATGCGAGGTGCTGAGCGACTTTAAGACCTGGCTAAAAGCCAAGCTCATGCCGCAACTGCCTGGGATTCCCCTTTTGTCCTGCCAGCGCGGGTATAAAGGGGTCTGGCGAGGGGACGGCATCATGCACACTCGCTGCCACTGTGGAGCTGAGATCACTGGACATGTCAAAAACGGGACGATGAGGATCGTCGGTCCTAAGACCTGCAGGAACATGTGGAGTGGGACCTTCCCCATTAATGCCTACACCACGGGCCCCTGTACCCCCCTTCCTGCGCCGAACTATAAGTTCGCGCTGTGGAGGGTGTCGGCAGAGGAATACGTGGAAATAAGGCAGGTGGGGGACTTCCACTACGTGACGGGCATGACTACTGACAATCTCAAATGCCCGTGCCAGGTCCCATCGCCCGAGTTTTTCACAGAATTGGACGGGGTGCGCCTACATAGGTTTGCGCCCCCTTGCAAGCCCTTGTTGCGGGAGGAGGTATCGTTCAGAGTAGGACTCCATGACTACCCGGTGGGGTCGCAATTGCCTTGCGAGCCCGAACCGGACGTGGCCGTGTTGACGTCCATGCTCACTGATCCCTCCCACATAACGGCAGAGGCGGCCAAGAGAAGGTTGGCGAGGGGATCACCCCCTTCCGTGGCCAGCTCTTCGGCTAGCCAGCTGTCCGCTCCATCTCTCAAAGCAGCTTGC---------------ACCCTCAAC---------CACGACTCCCCTGATGCCGAGCTCATAGAGGCTAATCTCCTA------------TGGAGACAGGAGATGGGCAGTAACATCACCAGGGTTGAGTCAGAGAACAAAGTGGTGATTCTGGACTCCTTCGATCCACTCGTGGCGGAGGAGGATGAGCGGGAGATCTCCGTGGAAGCGGAAATCCTGCGGAAGTCTCGGAGGTTCACCCCGGCCCTGCCCATCTGGGCGCGGCCGGACTATAACCCCCCGCTGTTGGAGACGTGGAAAAAACCTGACTACGAACCACCTGTGGTCCATGGCTGTCCACTTCCACCTCCACAATCCCCTCCTGTGCCTCCGCCTCGGAAGAAGCGGACGGTGGTTCTCACCGAATCATCCGTATCCACTGCCTTGGCCGAGCTTGCCACCAAGAGCTTTGGCAGCTCCTCAACTTCCGGTGTCACGAGCGACAATACGACAATACCCCCTGAGCCTGCCTCCTCTGGCTCTCTCCCAGACTCCGACAACGAGTCCTACTCTTCCATGCCCCCCCTGGAGGGGGAGCCTGGGGATCCGGATCTCAGCGACGGGTCGTGGTCGACGGTCAGTAGTGAGGCCGGCACGGAGGATGTCGTGTGTTGCTCAATGTCCTATTCCTGGACAGGCGCACTCGTCACCCCGTGCGCTGCGGAAGAGCAGAAATTGCCTATCAACGCACTGAGCAACTCGTTGCTACGTAATCACAACCTGGTGTACTCCACCACTTCACGCAGTGCTTGCCAAAGGCAGAAGAAAGTCACATTTGACAGACTGCAAGTCCTGGATAGTCATTACCAGGACGTGCTAAAGGAGGTTAAGGCAGCAGCGTCAAAAGTGAAGGCCAACTTGCTATCCGTAGAGGAAGCTTGTAGCCTGACGCCCCCGCACTCAGCCAAATCCAAATTTGGCTATGGGGCAAAAGACGTCCGTTGCCATGCCAGAAAGGCCATAAACCACATCAACTCCGTGTGGAAGGACCTTCTGGAAGACAGTGTAACACCAATAGACACTACCATCATGGCCAAGAACGAGGTTTTCTGCGTTCAGCCTGAAAAGGGGGGCCGTAAGCCAGCTCGTCTCATCGTGTTCCCCGACCTGGGTGTGCGCGTGTGCGAAAAGATGGCCCTCTACGACGTGGTTAGCAAACTCCCCCTGGCCGTGATGGGAAGCTCCTACGGATTCCAATACTCACCAGGACAGCGGGTTGAATTCCTCGTGCAAGCGTGGAAGTCTAAAAGGACCCCAATGGGGTTCTCATATGATACCCGCTGCTTTGACTCCACAGTCACTGAGAGCGATATCCGTACGGAGGAGGCAATCTACCAATGTTGTGACCTGGACCCCCAAGCCCGCGTGGCCATCAAGTCTCTCACTGAGAGGCTTTATGTTGGGGGCCCTCTTACCAATTCAAGGGGGGAGAACTGCGGCTATCGCAGGTGCCGCGCGAGCGGCGTACTGACAACCAGCTGTGGTAACACCCTCACTTGCTACATCAAGGCCCGAGCAGCCTGTCGAGCCGCAGGGCTCCGGGACTGCACCATGCTCGTGTGTGGCGACGACTTAGTCGTTATCTGTGAAAGTGCGGGGGTCCAGGAGGACGCAGCGAGCCTGAGAGCCTTCACGGAGGCTATGACCAGGTACTCCGCCCCTCCCGGGGACCCCCCGCAGCCAGAATACGACTTGGAGCTCATAACATCCTGCTCCTCCAACGTGTCGGTCGCCCATGACGGCGCTGGAAAGAGGGTCTACTACCTTACCCGTGACCCTACAACCCCCCTCGTGAGAGCCGCGTGGGAGACAGCAAGACATACTCCAGTCAACTCCTGGCTAGGCAACATAATCATGTTTGCCCCCACATTGTGGGCGAGGATGATACTGATGACCCATCTTTTCAGCGTCCTCATGGCCAGGGATCAGCTTGAACAGGCCCTTGATTGCGAAATCTACGGAGCCTGCTACTCCATAGAACCACTGGATCTACCTCCAATCATTCAAAGACTCCATGGCCTTAGCGCATTTTCACTCCACAGTTACTCTCCAGGTGAAATCAATAGGGTGGCCGCATGCCTCAGGAAACTTGGGGTCCCGCCCTTGCGAGCTTGGAGACACCGGGCCCGGAACGTCCGCGCTAGGCTCCTGTCCAGAGGAGGCAGAGCTGCCATATGTGGCAAGTACCTCTTCAATTGGGCAGTAAAAACAAAGCTCAAACTCACTCCAATAGCGGCCGCTAGCCAGCTGGACCTGTCCGGCTGGTTTACGGCTGGTTACAGCGGGGGAGACATTTATCACAGCGTGTCTCGTGCCCGGCCCCGCTGGTTCTGGTTCTGCCTACTCCTGCTTGCTGCAGGGGTAGGCATCTACCTCTACCCCAACCGA
>ABM21583
ATGAGCACGAATCCTAAACCTCAAAGAAAAACC---AAACGTAACACCAACCGTCGCCCACAGGACGTCAAGTTCCCGGGTGGCGGTCAGATCGTTGGTGGAGTTTACTTGTTGCCGCGCAGGGGCCCTCGATTGGGTGTGCGCGCGACGAGGAAGACTTCCGAGCGGTCGCAACCTCGAGGTAGACGTCAGCCTATCCCCAAGGCACGTCGGCCCGAGGGCAGGTCCTGGGCTCAGCCCGGGTACCCTTGGCCCCTCTATGGCAATGAGGGCTGCGGGTGGGCGGGATGGCTCCTGTCTCCCCGTGGCTCTCGGCCTAGTTGGGGCCCCACAGACCCCCGGCGTAGGTCGCGCAATTTGGGTAAGGTCATCGATACCCTCACGTGCGGCTTCGCCGACCTCATGGGGTACATACCGCTCGTCGGCGCCCCCCTTGGGGGCGCTGCCAGGGCCCTGGCGCATGGCGTCCGGGTTCTGGAAGACGGCGTGAACTATGCAACAGGGAATCTTCCCGGTTGCTCTTTCTCTATCTTCCTCTTGGCCCTGCTTTCTTGCCTGACTGTGCCTGCTTCAGCCTACCAAGTGCGCAACTCCACGGGGCTTTACCATGTCACCAATGACTGCCCTAACTCGAGTATTGTGTACGAGACGGCTGATGCCATCCTACACGCCCCGGGGTGTGTCCCTTGCGTTCGCGAGGGTAACGCCTCGAGGTGTTGGGTGGCGATGACCCCCACGGTGGCCACCAAGGACGGCAAACTCCCCACAACGCAACTTCGACGCCACATCGATTTGCTTGTCGGGAGCGCCACCCTCTGTTCGGCCCTTTACGTGGGGGACTTGTGCGGGTCTGTCTTTCTTGTCGGTCAGCTGTTCACCTTCTCTCCCAGGCACCACTGGACGACGCAAGACTGCAATTGTTCTATCTATCCCGGTCATATAACGGGTCACCGCATGGCATGGGATATGATGATGAACTGGTCCCCTACGACGGCATTGGTAGTGGCTCAACTGCTCCGGATCCCACAAGCCATCTTGGATATGATCGCTGGTGCTCACTGGGGAGTCCTAGCGGGCATAGCGTACTTCTCCATGGTGGGGAACTGGGCGAAGGTCCTGGTGGTGCTGCTGCTATTCGCCGGCGTTGACGCG---GAG---------ACCTACGTCACCGGGGGGGCTGTCGGTAGTACCTTACAGGGAATCGGCAGGCTC------CTCGCACCGGGCGCCAAGCAGAACGTCCAGCTGGTCAACTCCAACGGCAGTTGGCATATCAATAGCACGGCCCTGAACTGTAATGACAGCCTCAACACCGGCTGGCTAGCAGGGCTCTTCTACTACCACAAATTCAACTCTTCAGGCTGTCCCGAGAGAATGTCCAGCTGTCGGCCTCTTACCGATTTTGCCCAGGGCTGGGGCCCTATCGGGTACGCT------AAT---GGAAGCGGC---------CCCGACCATCGCCCCTACTGTTGGCACTACCCCCCAAGACCTTGTGGTATCGTGCCTGCAAAGAGCGTCTGTGGCCCGGTATATTGTTTCACCCCCAGTCCCGTGGCGGTGGGAACGACCGACAGGTCGGGCGCGCCTACCTACAACTGGGGTGAAAATGATACGGACGTCTTCGTCCTTAATAACACT---AGGCCACCGCTGGGCAATTGGTTCGGTTGCACTTGGATGAACTCAACCGGATATACCAAAGTGTGCGGAGCGCCCCCCTGCGTCATCGGAGGGGTGGGC---AACAACACCTTGCACTGTCCCACTGATTGCTTCCGCAAGCATCCGGAAGCCACATACTCTCGGTGTGGCTCCGGTCCCTGGATAACACCCAGGTGCCTGGTCAACTACCCTTATAGGCTTTGGCATTATCCTTGTACCATCAACTACACCATATTCAAAGTCAGGATGTACGTGGGAGGGGTCGAGCACAGGCTGGAAGCTGCCTGTAACTGGACACGGGGCGAGCGTTGCGATCTGTCAGACAGGGACAGGTCCGAGCTCAGCCCGCTGCTGCTATCCACCACACAGTGGCAAGTCCTTCCATGTTCATTCACGACCCTGCCAGCCTTGTCCACCGGCCTCATCCACCTCCACCAGAACATTGTGGACGTGCAGTACTTGTACGGGGTGGGGTCAAGCATTGCGTCCTGGGCCATCAAGTGGGATTACGTTGTTCTCCTGTTCCTTCTGCTCGCGGACGCGCGCATCTGCTCCTGCTTGTGGATGATGTTACTCATATCCCAAGCGGAGGCGGCTTTGGAGAACCTCGTAATACTCAACGCAGCATCTTTGGCCGGGGCGCACGGTCTTGTGTCCTTCCTCGTGTTTTTCTGCTTTGCGTGGTATCTGAAGGGTAAGTGGGTGCCCGGAGCGGCCTACGCCYTCTACGGGATGTGGCCCCTCCTCCTGCTCCTGTTGGCGTTGCCCCAGCGGGCATACGCGCTGGACACGGAGGTGGCCGCGTCTTGTGGCGGCGCTGTTCTTGTCGGGTTAATGGCGCTAACCCTGTCACCACATTACAAGCGCTATATCAGCTGGTGCTTGTGGTGGCTTCAGTACTTTCTGACTAGAGCAGAAGCGCAACTGCATGTGTGGGTTCCCCCCCTCAACGTTCGAGGGGGGCGCGACGCCGTCATCTTGCTCATGTGCGCTGTACACCCGACTTTGGTATTTGACATCACCAAACTGCTGCTGGCCGTCCTCGGACCCCTTTGGATTCTTCAAGCCAGCTTGCTTAAAGTGCCCTACTTTGTGCGCGTTCAAGGCCTTCTCCGGATCTGCGCGCTAGCGCGGAAGATGGCCGGAGGCCATTACGTGCAAATGGTAATCATCAAGTTAGGGGCGCTTGCTGGCACCTATGTCTACAACCATCTCACTCCCCTTAGGGACTGGGCGCACAACGGCCTGCAAGATCTGGCCGTGGCTGTGGAGCCGGTCGTCTTCTCCCAAATGGAGACCAAGATCATCACGTGGGGGGCAGACACCGCCGCGTGCGGTGACATCATCAACGGCTTGCCCGTCTCTGCCCGTAGAGGCCGAGAGATACTGCTCGGGCCAGCCGATGGAGTGGCCTCCAAGGGGTGGAGATTGCTGGCGCCCATCACAGCGTACGCCCAACAGACAAGAGGCCTCCTAGGGTGTATAGTCACTAGCCTGACCGGCCGGGATAAAAACCAAGTGGAGGGCGAGGTCCAGATTGTGTCAACTGCTGCCCAGACTTTCCTGGCAACATGTATCAATGGGGTATGCTGGACTGTCTACCACGGGGCCGGAACGAGGACCATCGCATCACCCAAGGGTCCTGTTATCCAGATGTATACCAATGTAGACCAAGACCTCGTAGGCTGGCCCGCTCCTCAAGGTGCCCGTTCATTGACACCCTGCACCTGCGGCTCCTCGGACCTTTATCTGGTCACGAGGCATGCCGATGTCATTCCCGTGCGCCGGCGGGGTGATAGCAGGGGCAGCCTGCTTTCGCCCCGGCCCATTTCTTACTTGAAGGGCTCCTCGGGGGGTCCGCTGCTGTGCCCCGCGGGGCACGCCGTAGGCATATTCAGAGCCGCGGTGTGTACCCGTGGAGTGGCTAAAGCGGTGGACTTTATCCCTGTGGAGAACCTAGAGACAACCATGAGGTCCCCGGTGTTTACGGACAACTCCTCTCCACCAGCAGTGCCCCAAAGCTTCCAGGTGGCCCACCTGCATGCCCCCACCGGCAGCGGTAAGAGCACCAAGGTCCCGGCTGCATACGCAGCTCAGGGCTACAAGGTGTTGGTGCTCAACCCTTCTGTTGCTGCAACATTGGGTTTTGGCGCTTACATGTCCAAGGCCCATGGGRTTGATCCTAACATCAGGACTGGGGTGAGAACAATTACCACTGGCAGCCCCATCACGTACTCCACTTACGGCAAGTTCCTTGCCGACGGCGGGTGCTCAGGGGGTGCTTATGACATAATCATTTGTGACGAGTGCCATTCCACGGATGCCACATCCATCTTGGGCATCGGCACTGTCCTTGACCAAGCAGAGACTGCGGGAGCGAGACTGGTCGTGCTCGCCACCGCCACCCCTCCGGGCTCTGTCACTGTGCCCCATCCTAACATCGAGGAGGTTGCTCTATCCACCACCGGAGAGATCCCCTTTTACGGCAAGGCTATCCCCCTCGAGGTGATCAAGGGGGGAAGACATCTCATCTTCTGCCACTCAAAGAAGAAGTGCGATGAGCTCGCCGCAAAGCTGGTCGCGCTGGGCGTCAACGCCGTGGCCTACTACCGCGGTCTTGACGTGTCCGTCATTCCGACCAGCGGTGATGTTGTCGTCGTGGCAACCGATGCTCTCATGACCGGCTATACCGGCGACTTCGACTCGGTGATAGATTGCAACACATGTGTCACCCAGACAGTCGATTTCAGCCTTGACCCTACCTTCACCATTGAGACAACCACACTTCCCCAGGACGCTGTCTCCCGTACTCAACGTCGGGGCAGGACCGGCAGAGGGAAGCCTGGTATCTACAGATTTGTGGCACCGGGGGAGCGCCCCTCCGGCATGTTCGACTCGTCCGTCCTCTGTGAGTGCTATGACGCGGGCTGTGCTTGGTATGAGCTCACGCCCGCCGAGACTACAGTTAGGCTACGAGCGTACATGAACACCCCGGGGCTCCCTGTGTGCCAGGACCATCTTGAATTTTGGGAGGGCGTCTTTACGGGTCTCACCCATATAGATGCCCACTTCCTATCCCAGACAAAACAGAGCGGGGAGAACTTTCCCTACCTGGTAGCGTACCAAGCCACCGTGTGCGCTAGGGCTCAAGCCCCCCCCCCATCGTGGGACCAGATGTGGAAGTGTCTGACCCGCCTCAAGCCCACCCTCCATGGACCAACACCCCTGTTATACAGACTGGGCGCTGTTCAGAACGAAGTCACCCTGACGCACCCAATCACCAAATACATCATGACATGCATGTCGGCTGACCTGGAGGTCGTCACGAGCACCTGGGTGCTCGTTGGTGGCGTCCTGGCTGCCTTGGCTGCGTATTGCCTATCCACGGGCTGCGTGGTCATAGTGGGCAGGATTGTCCTGTCCGGGAAGCCGGCAGTTATACCTGACAGGGAAGTTCTCTACCGGGAGTTCGATGAGATGGAAGAGTGCTCTCAGCACTTGCCGTACATCGAGCACGGGATGGCGCTCGCTGAGCAGTTCAAGCAGAAGGCCCTCGGCCTCCTGCAGACCGCGTCCCGCCAGGCGGAGGTCATCGCCCCCGCTGTTCAGACCAACTGGCAAAAGCTCGAGGCCTTCTGGGCGAAGCATATGTGGAACTTCATCAGTGGAATACAGTACTTGGCGGGCCTGTCAACGTTGCCCGGCAACCCCGCT---ATCGCTTCGCTGATGGCTTTTACAGCTGCTGTCACCAGCCCACTAACCACTAGCCAAACCCTCTTCTTCAACATTCTGGGGGGATGGGTGGCCGCCCAGCTCGCCGCCCCCGGTGCCGCCGCCTCCTTTGTAGGCGCTGGCTTAGCTGGCGCCGCCATCGGCAGTGTTGGACTGGGGAAGGTCCTCGTGGACATTCTTGCAGGGTATGGCGCGGGCGTGGCGGGGGCTCTTGTAGCATTCAAGATCATGAGCGGTGACGTCCCCTCCACGGAGGACCTGGTCAATCTACTGCCTGCTATCCTCTCGCCCGGAGCCCTTGTAGTCGGTGTGGTCTGCGCAGCAATACTGCGCCGGCACGTTGGCCCGGGCGAGGGAGCAGTGCAATGGATGAACCGGCTAATAGCCTTCGCCTCCCGGGGGAACCATGTTTCCCCCACGCACTACGTGCCGGAGAGCGATGCAGCTGCCCGCGTCACTGCTATACTCAGCAGCCTCACTGTCACCCAGCTCCTGAGACGGCTGCACCAGTGGATAAGCTCGGACTGTACCACTCCATGCTCCGGTTCCTGGCTAAGGGACATCTGGGACTGGATATGCGAGGTGCTGAGCGACTTTAAGACCTGGCTAAAAGCCAAGCTCATGCCGCAACTGCCTGGGATTCCCCTTTTGTCCTGCCAGCGCGGGTATAAAGGGGTCTGGCGAGGGGACGGCATCATGCACACTCGCTGCCACTGTGGAGCTGAGATCACTGGACATGTCAAAAACGGGACGATGAGGATCGTCGGTCCTAAGACCTGCAGGAACATGTGGAGTGGGACTTTCCCCATTAATGCCTACACCACGGGCCCCTGTACCCCCCTTCCTGCGCCGAACTATAAGTTCGCGCTGTGGAGGGTGTCGGCAGAGGAATACGTGGAAATAAGGCAGGTGGGGGACTTCCACTACGTGACGGGCATGACTACTGACAATCTCAAATGCCCGTGCCAGGTCCCATCGCCCGAGTTTTTCACAGAATTGGACGGGGTGCGCCTACATAGGTTTGCGCCCCCTTGCAAGCCCTTGTTGCGGGAGGAGGTATCGTTCAGAGTAGGACTCCATGACTACCCGGTGGGGTCGCAATTGCCTTGCGAGCCCGAACCGGACGTGGCCGTGTTGACGTCCATGCTCACTGATCCCTCCCACATAACRGCAGAGGCGGCCAAGAGAAGGTTGGCGAGGGGATCACCCCCTTCCGTGGCCAGCTCTTCGGCTAGCCAGCTGTCCGCTCCATCTCTCAAGGCAACTTGC---------------ACCCTCAAC---------CACGACTCCCCTGATGCCGAGCTCATAGAGGCTAATCTCCTA------------TGGAGACAGGAGATGGGCAGTAACATCACCAGGGTTGAGTCAGAGAACAAAGTGGTGATTCTGGACTCCTTCGATCCACTCGTGGCGGAGGAGGATGAGCGGGAGATCTCCGTGGAAGCAGAAATCCTGCGGAAGTCTCGGAGGTTCACTCCGGCCCTGCCCATCTGGGCGCGGCCGGACTATAACCCCCCGCTGTTGGAGACGTGGAAAAAACCTGACTACGAACCACCTGTGGTCCATGGCTGTCCACTTCCACCTCCACAATCCCCTCCTGTGCCTCCGCCTCGGAAGAAGCGGACGGTGGTTCTCACCGAATCATCCGTATCCACTGCCTTGGCCGAGCTTGCCACCAAGAGCTTTGGCAGCTCCTCAACTTCCGGTGTCACGAGCGACAATACGACAACATCCCCTGAGCCTGCCTCCTCTGGCTCCCTCCCAGACTCCGACAACGAGTCCTACTCTTCCATGCCCCCCCTGGAGGGGGAGCCTGGGGATCCGGATCTCAGCGACGGGTCGTGGTCGACGGTCAGTAGTGAGGSCGGCACGGAGGATGTCGTGTGTTGCTCAATGTCCTACTCCTGGACAGGCGCACTCGTCACCCCGTGCGCTGCGGAAGAGCAGAAATTGCCTATCAACGCACTGAGCAACTCGTTGCTACGTCATCACAACCTGGTGTACTCCACCACTTCACGCAGTGCTTGCCAAAGGCAGAAGAAAGTCACATTTGACAGACTGCAAGTCCTGGATAGTCATTACCAGGACGTGCTAAAGGAGGTTAAGGCAGCGGCGTCAAAAGTGAAGGCCAACTTGCTATCCGTAGAGGAAGCTTGTAGCCTGACGCCCCCGCACTCAGCCAAATCCAAATTTGGCTATGGGGCAAAAGACGTCCGTTGCCATGCCAGAAAGGCCATAAACCACATCAACTCCGTGTGGAAGGACCTTCTGGAAGACAGTGTAACACCAATAGACACTACCATCATGGCCAAGAACGAGGTTTTCTGCGTTCAACCTGAAAAGGGGGGTCGTAAGCCAGCTCGTCTCATCGTGTTCCCCGACCTGGGTGTGCGCGTGTGCGAAAAGATGGCCCTCTACGACGTGGTTAGCAAACTCCCCCTGGCCGTGATGGGAAGCTCCTACGGATTCCAATACTCACCAGGACAGCGGGTTGAATTCCTCGTGCAAGCGTGGAAGTCCAAAAGGACCCCAATGGGGTTCTCATATGATACCCGCTGCTTTGACTCCACAGTCACTGAGAGCGATATCCGTACGGAGGAGGCAATCTACCAATGTTGTGACCTGGACCCCCAAGCCCGCGTGGCCATCAAGTCTCTCACTGAGAGGCTTTATGTTGGGGGCCCTCTTACCAATTCAAGGGGGGAAAACTGCGGCTATCGCAGGTGCCGCGCGAGCGGCGTACTGACAACCAGCTGTGGTAACACCCTCACTTGCTACATCAAGGCCCGGGCAGCCTGTCGAGCCGCAGGGCTCCGGGACTGCACCATGCTCGTGTGTGGCGACGACTTAGTCGTTATCTGTGAAAGTGCGGGGGTCCAGGAGGACGCAGCGAGCCTGAGAGCCTTCACGGAGGCCATGACCAGGTACTCCGCCCCTCCCGGGGACCCCCCGCAGCCAGAATACGACTTGGAGCTCATAACATCCTGCTCCTCCAACGTGTCGGTCGCCCATGACGGAGCTGGAAAGAGGGTCTACTACCTTACCCGTGACCCTACAACCCCCCTCGCGAGAGCCGCGTGGGAGACAGCAAGACACACTCCAGTCAACTCCTGGCTAGGCAACATAATTATGTTTGCCCCCACATTGTGGGCGAGGATGATACTGATGACCCATTTTTTCAGCGTCCTCATAGCCAGGGATCAGCTTGAACAGGCCCTTGATTGCGAAATCTACGGAGCCTGCTACTCCATAGAACCACTGGATCTACCTCCAATCATTCAAAGACTCCATGGCCTTAGCGCATTTTCACTCCACAGTTACTCTCCAGGTGAAATCAATAGGGTGGCCGCATGCCTCAGGAAACTTGGGGTCCCGCCCTTGCGAGCTTGGAGACACCGGGCCCGGAGCGTCCGCGCTAAGCTCCTGTCCAGAGGAGGCAGGGCTGCCATATGTGGCAAGTACCTCTTCAATTGGGCAGTGAAAACAAAGCTCAAACTCACTCCAATAGCGGCCGCTGGCCAGCTGGACTTGTCCGGCTGGTTCACGGCTGGTTACAGCGGGGGAGACATTTATCACAGCGTGTCTCGTGCCCGGCCCCGCTGGTTCTGGTTCTGCCTACTCCTGCTTGCTGCAGGGGTAGGCATCTACCTCTACCCCAACCGA
>AGN33295
ATGAGCACGAATCCTAAACCTCAAAGAAAAACC---AAACGTAACACCAACCGTCGCCCACAGGACGTTAAGTTCCCGGGTGGCGGTCAGATCGTTGGTGGAGTTTACTTGTTGCCGCGCAGGGGCCCTAGATTGGGTGTGCGCGCGACGAGAAAGACTTCCGAGCGGTCGCAACCTCGAGGTAGACGTCAGCCTATCCCCAAGGCGCGTCGGCCCGAGGGCAGGACCTGGGCTCAGCCCGGGTACCCTTGGCCCCTCTATGGCAATGAGGGTTGCGGGTGGGCGGGATGGCTCCTGTCCCCCCGTGGCTCTCGGCCTAGCTGGGGCCCTACAGACCCCCGGCGTAGGTCGCGCAACCTGGGTAAGGTCATCGATACCCTCACGTGCGGCTTCGCCGACCTCATGGGGTACATTCCGCTCGTCGGCGCCCCTCTTGGAGGCGCTGCCAGGGCCCTGGCGCATGGCGTCCGGGTTCTGGAAGACGGCGTGAACTATGCAACAGGGAACCTTCCTGGTTGCTCTTTCTCCATTTTCCTTCTGGCCCTGCTCTCTTGCCTGACTGTGCCCGCGTCAGCCTACCAAGTACGCAACTCCTCAGGACTTTACCATGTCACCAATGATTGTCCTAACTCGAGTATTGTGTACGAGACGGCCGATACCATCCTACACTCTCCGGGGTGTGTCCCTTGCGTTCGCGAGGGTAACGCCTCGAGATGTTGGGTGGCGGTGGCCCCCACGGTGGCCACCAGGGACGGCAAACTCCCCACAACGCAGCTTCGACGTCACATCGATCTGCTCGTCGGGAGTGCCACCCTCTGCTCGGCCCTCTACGTGGGGGACCTGTGCGGGTCTGTCTTTCTTGTCGGTCAACTGTTCACTTTCTCCCCCAAGCACCACTGGACAACGCAAGACTGCAATTGTTCCATCTACCCCGGCCACATAACGGGTCACCGTATGGCATGGGATATGATGATGAACTGGTCCCCTACAACAGCGCTGGTAGTAGCTCAGCTGCTCAGGGTCCCGCAAGCCATCTTGGATATGATCGCTGGTGCCCACTGGGGAGTCCTAGCGGGCATAGCGTATTTTTCCATGGTGGGGAACTGGGCGAAGGTCCTGGTAATACTGTTGCTATTTGCCGGCGTTGACGCG---ACG---------ACCTACACCACCGGGGGAGCCGTTGCTAGGACCACGAGTACGCTCGCCAGCTTT------CTCAGTCCGGGCGCCAAGCAGAATGTTCAGCTGGTGAACACCAACGGCAGTTGGCACATTAACAGCACGGCCTTGAACTGTAATGCGAGTCTCGAAACTGGTTGGATAGCGGGACTCATCTATTATAACAAGTTTAACTCTTCAGGTTGCCCTGAGAGGATGGCCAGCTGTAAGCCCCTTGCCGATTTCGACCAGGGCTGGGGCCATATCAGCTACGCC------AAC---GGGAGCGGC---------CCCGAACACCGGCCCTACTGCTGGCACTATCCCCCAAAGCCTTGTGGCATCGTGCCAGCACGGAACGTATGTGGCCCAGTATTCTGCTTCACTCCCAGCCCCGTGGTGGTGGGAACGACCGACAAGTCGGGTGAGCCTACCTACAGATGGGGTGAGAGTGAGGCGGACGTCTTTGTCCTTAATAACACC---AGGCCACCACTGGGCAATTGGTTCGGTTGCACCTGGATGAATTCATCTGGATTTACCAAAGTGTGCGGCGCGCCTCCTTGTGTCATCGGGGGGAGGGGC---AACAACACCCTGCACTGCCCCACTGACTGTTTCCGCAAGCATCCGGAAGCCACGTATTCCCGGTGTGGCTCTGGTCCCTGGATCACGCCCAGGTGCCTGGTCGACTACCCCTACAGGCTTTGGCATTATCCTTGTACTGTCAACTACACTCTGTTCAAAATCAGGATGTACGTGGGAGGGGTCGAGCACAGGCTGCAAGCTGCTTGCAACTGGACGCGGGGCGAGCGTTGCGATTTGTCCGATAGAGACAGGTCCGAGCTCAGCCCGCTGCTGCTGTCTACCACACAGTGGCAGGTCCTTCCGTGCTCTTTTACGACTCTGCCAGCCTTGACTACTGGCCTCATCCACCTCCACCAGAACATCGTGGACGTGCAGTACTTGTACGGGGTGGGGTCAAGCATTGTGTCCTGGGCCATCAAGTGGGAGTACGTCGTTCTCTTGTTTCTCCTGCTTGCAGACGCGCGCATCTGCTCCTGCTTGTGGATGATGTTACTCATATCCCAAGCGGAGGCGGCTTTGGAGAACCTTGTACTACTCAATGTGGCGTCTCTGGCTGGAACGCACGGTCTTGTGTCCTTCCTCGTGTTTTTCTGCTTTGCATGGTATCTGAAGGGTAGGTGGGTGCCCGGAGTGGCTTACGCCTTCTACGGGATGTGGCCCTTCCTCCTACTCCTGTTGGCGTTGCCCCAACGGGCATACGCGCTGGACACGGAGGTGGCCGCGTCGTGCGGCGGCGTTGTCCTTGTCGGGTTAGTGGCGCTGACTCTGTCACCGCATTACAAGCGCTACATCAGCTGGTGCTTATGGTGGCTTCAGTATTTCCTGACCAGAGCAGAAGCGCAACTGCACGTGTGGGTTCCCCCCCTCAACGTTCGAGGGGGGCGCGACGCCGTCATCCTACTCATGTGTGTAGTACACCCGGCCCTGGTATTTGACATCACCAAGCTGCTGCTGGCCGTCTTCGGACCCCTTTGGATCCTCCAAACCAACTTGCTCAAAGTGCCCTACTTCGTGCGCGTTCAAGGCCTTCTCCGGATCTGCGCGCTAGCGCGCAAGATGGCCGGAGGCAACTACGTGCAAATGGCCATCATCAAGCTGGGGGCACTTACTGGTACCTATGTCTATAACCATCTCACTCCTCTTCGGGACTGGGCGCACAACGCCCTGCGAGATCTGGCCGTGGCTGTAGAGCCAGTCCTCTTTTCCCAGATGGAGACCAAGCTCATCACGTGGGGGGCGGACACTGCCGCGTGTGGTGACATCATTAATGGCTTGCCCGTCTCTGCCCGTAGGGGCCGAGAGATACTGCTTGGACCGGCCGACAGCATGGTCTCCAACGGGTGGAGGTTGCTGGCGCCCATCACGGCGTATGCCCAGCAGACAAGAGGCCTCTTGGGATGCATAATTACCAGCCTGACCGGCCGGGACAAGAACCAGGTGGAGGGCGAGGTCCAGATTGTGTCAACTGCTGCCCAGACCTTCCTGGCGACCTGTATCAACGGGGTATGCTGGACCGTCTACCATGGGGCTGGAACAAGGACCATCGCATCATCCAAGGGTCCTGTTATCCAGATGTACACTAATGTAGACCAAGACCTCGTGGGCTGGCCCGCTCCCCAAGGCGCCCGCTCATTGACACCCTGCACTTGCGGCTCCTCAGACCTTTACTTGGTCACGAGGCACGCCGATGTCATTCCCGTGCGCCGGCGGGGTGATAGCAGGGGCAGCCTGCTCTCGCCCCGGCCTATCTCTTACTTGAAAGGCTCCTCGGGGGGCCCACTGCTGTGCCCCGCGGGACACGCCGTAGGCATATTCAGGGCCGCGGTGTGCACCCGTGGAGTGGCTAAAGCGGTGGACTTTATCCCCGTAGAGAGCCTAGAGACAACCATGAGGTCCCCGGTGTTCACAGACAACTCCTCCCCACCAGCAGTGCCCCAGAGCTTCCAGGTGGCCCACCTGCATGCTCCCACCGGCAGCGGCAAGAGCACTAAGGTCCCGGCCGCATACGCGGCTCAGGGCTACAAGGTGCTGGTGCTCAACCCCTCCGTCGCTGCAACACTGGGTTTTGGCGCTTACATGTCCAAGGCCCATGGGATTGATCCTAACATCAGGACTGGGGTGAGGACAATTACCACTGGCAGCCCCATCACGTACTCCACCTACGGCAAGTTCCTTGCCGACGGCGGGTGCTCGGGGGGTGCTTATGACATAATAATTTGTGACGAGTGCCACTCCACGGATGCGACATCCATCTTGGGCATCGGCACCGTCCTTGACCAAGCAGAGACTGCGGGGGCGAGACTGGTCGTGCTCGCCACCGCCACCCCTCCGGGGTCCGTCACCGTGCCCCATCCCAACATCGAGGAGGTTGCTCTGTCCACCACCGGAGAGATCCCCTTTTACGGCAAGGCTATCCCCCTCGAGGCAATCAAGGGGGGGAGACATCTCATTTTCTGCCACTCAAAGAAGAAGTGCGACGAGCTCGCCGCAAAACTGGTCGCGTTGGGTATCAATGCCGTGGCTTACTACCGCGGCCTTGACGTGTCCATCATTCCGACCAGTGGCGACGTTGTCGTCGTGGCAACTGATGCCCTCATGACCGGCTATACCGGCGACTTTGACTCGGTGATAGACTGCAACACGTGTGTCACCCAGACAGTCGACTTCAGCCTTGACCCTACCTTCACCATTGAGACAACCACGCTTCCCCAGGACGCTGTCTCCCGCACTCAACGTCGGGGCAGGACTGGCAGGGGGAAGCCAGGCATCTACAGATTTGTGGCACCGGGGGAGCGCCCTTCCGGCATGTTCGACTCGTCCGTCCTCTGCGAGTGCTATGACGCGGGCTGTGCTTGGTACGAGCTCACACCCGCCGAGACCACAGTTAGGCTACGAGCATACATGAACACCCCGGGGCTTCCCGTGTGCCAAGACCATCTTGAATTTTGGGAGGGCGTCTTCACGGGTCTTACCCATATAGACGCCCACTTCCTATCCCAGACAAAGCAGAGTGGGGAAAACTTTCCTTACCTGGTAGCGTACCAAGCCACCGTGTGCGCTAGGGCTCAAGCCCCTCCCCCATCGTGGGACCAGATGTGGAAGTGCTTGATCCGCCTCAAGCCCACCCTTCATGGGCCAACACCTCTGCTATACAGGCTGGGCGCCGTTCAGAATGAAATCAACCTGACGCACCCAATCACCAAGTACATCATGACATGCATGTCGGCTGATCTGGAGGTCGTCACGAGTACCTGGGTGCTCGTTGGCGGTGTCCTGGCTGCCTTGGCCGCGTATTGCCTATCCACAGGCTGCGTGGTCATAGTAGGCAGGATTGTCTTGTCCGGAAAGCCGGCAATCATACCTGACAGGGAAGTCCTCTACCGGGAGTTCGATGAGATGGAAGAGTGCTCTCAGCACTTACCGTACATCGAGCAGGGAATGATGCTCGCCGAGCAGTTCAAGCAGAAGGCCCTTGGCCTCCTGCAGACAGCGTCCCGCCAGGCAGAGGTCATCGCCCCTACTGTCCAGACCAACTGGCAAAAACTCGAGACCTTCTGGGCGAAGCATATGTGGAACTTCATCAGCGGGATACAATATCTGGCGGGCCTGTCAACGTTGCCTGGTAATCCCGCT---ATTGCATCATTGATGGCTTTTACAGCTGCCGTCACCAGCCCGCTAACCACCAGCCAAACTCTCCTCTTCAACATTCTGGGGGGGTGGGTGGCTGCCCAGCTTGCAGCCCCCGGTGCCGCCACCGCCTTCGTGGGCGCTGGCTTAGCTGGTGCCGCCATCGGCAGTGTCGGACTGGGGAAGGTTCTCGTAGACATTCTTGCAGGGTATGGCGCGGGCGTGGCGGGAGCCCTCGTAGCATTCAAGATCATGAGCGGCGAGGTCCCCTCCACGGAGGACCTGGTCAACCTACTGCCCGCCATCCTTTCGCCCGGAGCCCTTGTAGTCGGTGTGGTCTGCGCAGCAATACTACGCCGGCACGTTGGCCCGGGCGAGGGAGCAGTGCAGTGGATGAACCGGCTGATAGCCTTCGCCTCCCGGGGGAACCACGTCTCCCCCACGCACTACGTGCCGGAGAGCGATGCATCTGCCCGCGTCACTGCCATACTTAGCAGCCTCACTGTGACCCAGCTCCTGAGGCGGCTACATCAGTGGTTAACCTCGGAGAGCACCACTCCATGCTCCGGTTCTTGGCTGAGGGACGTCTGGGACTGGATATGCGAGGTGCTGAGCGATTTTAAGACCTGGCTGAAGGCCAAGCTCATGCCACAACTGCCTGGGATTCCCTTTGTATCCTGCCAACGCGGGTATAGGGGGGTCTGGCGAGGAGATGGCATTATGCACACTCGCTGCCACTGTGGAGCTGAGATTGCTGGACATGTCAAGAACGGGACGATGAGGATCGTCGGTCCTAAGACCTGCAGGAACACGTGGAGCGGAACCTTCCCCATCAACGCCTACACCACGGGCCCCTGTACCCCCCTTCCTGCACCGAACTATACGTTCGCGCTGTGGAGGGTGTCTGCGGAGGAATACGTGGAAATAAGGCAGGTGGGGGACTTCCACTACGTGACGGGTATGACTGCTGACAATCTTAAATGCCCGTGCCAGGTCCCATCGCCCGAATTTTTCACAGAACTGGACGGGGTGCGCCTGCATAGGTTTGCGCCCCCTTGCAAGCCTTTGCTGAGAGATGAGGTGTCGTTCAGAGTAGGACTACACGATTACCCGGTGGGGTCGCAATTACCTTGCGAGCCTGAACCGGACGTGGCCGTGTTGACATCCATGCTCACTGATCCCTCCCATATAACAGCAGAGGCAGCCGGGAGGAGGTTGGCTAGGGGATCGCCCCCTTCTTTGGCCAGCTCCTCGGCCAGCCAGCTGTCCGCCCCGTCTCTCAAGGCAACTTGC---------------ACCACCAAC---------CACGACTCCCCTGACGCCGAGCTCATAGAGGCCAACCTCCTG------------TGGAGGCAGGAGATGGGCGGTAATATCACCAGGGTCGAGTCAGAGAACAAAGTGGTGGTTCTGGACTCCTTCGATCCGCTTGTGGCGGAGGAGGATGAACGGGAGGTCTCCGTACCCGCAGAAATCCTGCGGAAGTCTCGGAGATTCGCTCCGGCCCTACCCATTTGGGCGCGGCCGGACTACAACCCCCCATTGCTGGAGACGTGGAAAAAGCCGGACTACGAACCACCTGTGGTCCATGGCTGCCCACTTCCACCTCCACAGTCCCCTCCTGTGCCTCCACCCCGGAGGAAGCGGACAGTGGTCCTCACCGAATCAACGGTATCTACTGCCTTGGCCGAGCTTGCCACCAAGAGCTTTGGCAGCTCCTCAACTTCCGGTATTACGGGCGACGACACAACGGCGTCCTCCGAGCCCGCCCCCTCTGCCTGCCCCCCAGACTCCGACGCTGAGTCCTTTTCTTCCATGCCCCCCCTGGAGGGGGAGCCTGGGGATCCGGATCTCAGTGACGGGTCATGGTCGACAGTTAGTAGTGAGGCCGGCACGGAGGATGTCGTGTGCTGCTCGATGTCTTATTCCTGGACAGGCGCACTTGTCACCCCGTGCGCCGCGGAAGAACAAAAATTGCCTATCAACGCACTGAGCAACTCATTGCTGCGTCACCACAATCTCGTGTATTCTACCACCTCACGCAGTGCTTGCCAAAGGCAGAAGAAAGTCACATTTGACAGACTGCAGGTTCTGGACAACCACTACCAGGACGTGCTCAAGGAGGTTAAGGCAGCGGCGTCAAAAGTGAAGGCCAACTTGCTATCCGTAGAGGAAGCTTGCAGCCTGACGCCCCCGCATTCAGCCAGATCCAAATTTGGCTATGGGGCAAAGGACGTCCGTTGCCATGCCAGAAAGGCCGTAACCCACATCAACTCCGTGTGGAAAGACCTTCTGGAGGACAGTGTAACACCAATAGATACTACCATCATGGCTAAGAACGAAGTTTTCTGCGTTCAGCCTGAGAAGGGAGGTCGTAAGCCAGCTCGCCTCATCGTGTTCCCCGACTTGGGTGTGCGCGTGTGCGAGAAGATGGCCTTGTACGACGTGGTCAGCAAGCTCCCTGTGGCCGTGATGGGAAGCTCCTACGGATTCCAATACTCACCAGGACAGCGGGTTGAGTTCCTCGTGCAAGCGTGGAAGTCCAAGAAGACCCCAATGGGGTTTTCGTATGATACCCGCTGCTTTGACTCTACAGTCACTGAGAACGACATCCGTACGGAGGAGGCAATCTACCAATGTTGTGACCTGGACCCCCAAGCCCGCGTGGCCATCAAGTCCCTCACCGAGAGGCTTTATGTTGGGGGCCCTCTTACCAATTCAAGGGGGGAAAACTGCGGCTATCGCAGATGCCGCGCGAGCGGCGTGCTGACAACTAGCTGCGGTAACACCCTCACCTGCTACATCAAGGCCCAAGCAGCCTGTCGAGCCGCAGGGCTCCGGGACTGCACCATGCTCGTGTGTGGCGACGACTTGGTCGTTATCTGTGAAAGTCAGGGAGTCCCGGAGGATGCAGCGAGCCTGAGAGCCTTCACGGAGGCTATGACCAGGTACTCCGCTCCCCCCGGGGACCCCCCCCAACCAGAATACGACTTGGAGCTCATAACATCGTGCTCCTCTAACGTGTCAGTCGCCCACGACGGCGCTGGAAAGAGGGTCTATTACCTTACCCGTGACCCTACAACCCCCCTCGCGAGAGCTGCGTGGGAGACAGCAAGACACACTCCAGTCAATTCCTGGCTAGGCAACATAATCATGTTTGCCCCCACACTGTGGGCGAGAATGATACTGATGACCCACTTTTTCAGTGTCCTCATAGCCAGGGATCAGCTTGAACAGGCCCTTGATTGCGAAATCTACGGAGCCTGCTACTCCATAGAACCATTGGACCTACCTCCAATCATTCAAAGACTCCATGGCCTTAGCGCGTTCTCTCTCCACAGTTACTCTCCAGGTGAAATCAATAGGGTGGCTGCATGCCTCAGAAAACTTGGGGTCCCGCCCTTGCGAGCTTGGAGACACCGGGCCCGGAATGTTCGCGCTAGGCTTCTGTCCAGAGGAGGCAGGGCTGCCATATGTGGCAAGTACCTCTTCAACTGGGCAGTAAGAACAAAGCTCAAACTCACTCCAATAGCGGCCGCTGGCCAGCTGGACTTGTCCGGCTGGTTCACGGCTGGCTACAGCGGGGGAGACATTTATCACAGCGTGTCTCGTGCCCGGCCCCGCTGGTTCTGGTTCTGCCTACTCCTGCTTGCTGCAGGGGTAGGCATCTACCTCCTCCCCAACCGG
>ACE63568
ATGAGCACGAATCCTAAACCTCAAAGAAAAACC---AAACGTAACACCAACCGTCGCCCACAGGACGTCAAGTTCCCGGGTGGCGGTCAGATCGTTGGTGGAGTTTACTTGTTGCCGCGCAGGGGCCCTAGATTGGGTGTGCGCGCGACGAGGAAGACTTCCGAGCGGTCGCAACCTCGAGGTAGACGTCAGCCTATCCCCAAGGCGCGTCGGCCCGAGGGCAGGACCTGGGCTCAGCCCGGGTACCCTTGGCCCCTCTATGGCAATGAGGGCTGCGGGTGGGCGGGATGGCTCCTGTCTCCCCGTGGCTCTCGGCCTAGCTGGGGCCCCACAGACCCCCGGCGTAGGTCGCGCAATTTGGGTAAGGTCATCGATACCCTTACGTGCGGCTTCGCCGACCTCATGGGGTACATACCGCTCGTCGGCGCCCCTCTTGGAGGCGCTGCCAGGGCCCTGGCGCATGGCGTCCGGGTTCTGGAAGACGGCGTGAACTATGCAACAGGGAATCTTCCTGGTTGCTCTTTCTCTATCTTCCTTCTGGCTTTGCTCTCTTGCCTGACCGTGCCCGCTTCAGCCTACCAAGTGCGCAACTCCACGGGGCTTTACCATGTCACCAATGACTGCCCTAATTCGAGCATTGTGTACGAGGCGGCCGACGCCATCCTGCACACTCCGGGGTGTGTCCCTTGCGTTCGCGAGGGTAACGCCTCGAGGTGTTGGGTGGCGGTGACCCCCACGGTGGCCACCAGGGACGGCAAACTCCCCACAACGCAGCTTCGACGCCACATCGACCTGCTTGTCGGGAGTGCCACCCTCTGCTCGGCCCTCTACGTGGGGGACTTGTGCGGGTCTGTCTTTCTTGTCGGTCAACTGTTCACCTTCTCTCCCAGGCGCCATTGGACAACGCAGGACTGCAATTGCTCCCTCTATCCCGGCCATATAACGGGTCACCGTATGGCATGGGATATGATGATGAACTGGTCCCCTACAACGGCGTTGGTAGTAGCTCAGCTGCTCCGGATCCCACAAGCCATCTTGGATATGATCGCTGGTGCTCACTGGGGAGTCCTGGCGGGCATAGCGTACTTTTCCATGGTGGGGAACTGGGCGAAGGTCCTGGTAGTGCTGCTGCTATTTGCCGGCGTCGATGCA---GAT---------ACCCACGTCACCGGGGGAACCGCTGGCCGTGTCACGGCCGGGCTTGCTGGTCTC------TTGACACCAGGCGCCAAGCAGAACATCCAGCTGATCAACACCAACGGCAGTTGGCACATCAACAGCACGGCTTTGAACTGCAATGATAGCCTTAACACCGGCTGGTTAGCAGGGCTTTTCTATCACCATAAATTCAACTCTTCGGGCTGTCCCGAGAGGTTGGCCAGCTGCCGACCCCTTACCTATTTTGCCCAGGGCTGGGGCCCTATCAGTCACACC------AAC---GGAAGCGGC---------CCCGACCAACGCCCCTACTGCTGGCACTACCCCCCAAAACCTTGTGGTATTGTGCCCGCAAAGAGTGTGTGTGGCCCGGTGTATTGCTTCACTCCCAGCCCTGTGGTGGTGGGAACGACTGACAGGTCGGGCGCGCCTACCTACAACTGGGGTGAAAATGACACGGACGTCTTCGTCCTTAATAACACC---AGACCACCGCTGGGCAATTGGTTCGGTTGTACCTGGATGAACTCAACTGGATTCACCAAAGTGTGCGGAGCGCCCCCTTGTGCCATCGGAGGGGTGGGC---AACAACACCTTGCTCTGCCCCACTGATTGCTTCCGCAAGCATCCGGAAGCCACATACTCTCGGTGCGGCTCCGGTCCCTGGATTACACCCAGGTGCCTGGTTGAATACCCGTATAGGCTTTGGCACTATCCTTGTACCATCAACTACACCATATTCAAAGTCAGGATGTACGTGGGAGGGGTCGAGCACAGGCTGGAAGCCGCTTGCAATTGGACGCGGGGCGAGCGTTGCAATTTGGAAGACAGGGACAGGTCCGAGCTCAGCCCGTTGCTGCTGTCCACCACGCAGTGGCAGGTCCTTCCGTGCTCCTTCACGACCCTGCCGGCCTTGTCCACCGGCCTCATCCACCTCCACCAGAACATCGTGGACGTGCAGTACTTGTACGGGGTAGGGTCAAGCATCGCCTCCTGGGCCATCAAGTGGGAGTACGTCGTTCTCCTGTTCCTCTTGCTAGCAGACGCGCGCGTCTGCTCCTGCTTGTGGATGATGTTACTCATATCCCAAGCGGAGGCGGCTTTGGAGAACCTTGTGGTACTCAATGCAGCATCCCTGGCCGGGACGCATGGTCTTGCATCCTTCCTCGTGTTCTTCTGCTTTGCATGGTATCTGAAAGGCAAGTGGGTGCCCGGAGCGGTCTACGCCTTCTACGGGGTGTGGCCTCTCCTCCTGCTCCTGCTGGCGTTGCCCCAGCGGGCATACGCACTGGACGCGGAGGTGGCCGCATCGTGTGGCGGCGTTGTTCTTGTCGGGTTAATGGCGCTGACTCTGTCACCATATTACAAGCGCTATATCAGCTGGTGCTTATGGTGGCTTCAGTATTTTCTGACCAGAATAGAAGCGCTACTGCATGTGTGGGTTCCCCCCCTCAACGTCCGAGGGGGGCGTGACGCCGTCATCTTACTCATGTGTGCTGCACACCCGACTTTGATATTCGACATCACAAAGCTGCTTCTGGCCGTCTTCGGACCCCTTTGGATTCTCCAAGCCAGTTTGCTTAAAGTACCCTACTTTGTGCGCGTTCAAGGCCTCCTCCGGATCTGCGCGCTAGCGCGGAAGGTGGCCGGAGGTCATTACGTGCAAATGGCCATCATCAAGTTAGGGGCGCTTACTGGCACTTACATTTACAACCACCTCACTCCCCTTCGGGACTGGGCGCACAACGGCCTGCGAGATCTGGCCGTGGCTGTGGAGCCGGTCGTCTTCTCCCGAATGGAGACCAAGCTCATCACGTGGGGGGCAGACACCGCCGCGTGCGGTGATATCATCAATGGCTTGCCTGTCTCCGCCCGCAGGGGCCGGGAAATACTGCTCGGACCAGCCGACGGAATGGTCTCCAAGGGGTGGAGGTTGCTGGCGCCCATCACGGCGTACGCCCAGCAGACAAGGGGCCTCCTAGGGTGCATAATCACCAGCTTGACTGGCCGGGACAAAAACCAAGTGGAGGGTGAGGTCCAGATTGTGTCAACTGCTGCCCAAACTTTCCTGGCAACGTGCATCAACGGGGTATGCTGGACTGTCTACCATGGGGCCGGAACGAGGACCATCGCATCACCCAAGGGTCCTGTTATCCAGATGTATACCAATGTGGACCAGGACCTTGTGGGCTGGCCCGCTCCCCAAGGTTCCCGCTCATTGACACCCTGCACCTGCGGCGCCTCGGACCTTTACCTGGTTACGAGGCACGCCGATGTCATCCCCGTGCGCCGGCGGGGTGATAGCAGGGGCAGCCTGCTTTCGCCCCGGCCCATTTCCTACTTGAAGGGCTCCTCGGGGGGTCCGCTGTTGTGCCCCGCGGGACACGCCGTAGGCATATTCAGGGCCGCGGTGTGTACCCGTGGAGTGGCTAAGGCGGTGGACTTTATCCCTGTGGAGAACCTAGAGACAACCATGAGGTCCCCGGTGTTCACGGACAACTCCTCTCCACCAGCAGTGCCCCAGAGCTTCCAGGTGGCCCACCTACATGCTCCCACCGGCAGCGGCAAGAGCACCAAGGTCCCGGCTGCATACGCAGCCCAGGGCTACAAGGTGCTAGTGCTCAATCCCTCCGTTGCTGCAACACTGGGCTTTGGTGCTTACATGTCCAAGGCCCATGGGGTCGATCCTAATATTAGGACCGGGGTGAGAACAATTACCACTGGCAGCCCCATTACGTACTCCACCTACGGCAAGTTTCTTGCCGACGGCGGGTGCTCAGGGGGTGCTTATGACATAATAATTTGTGATGAGTGCCACTCCACGGATGCCACATCCATCTTGGGCATCGGCACTGTCCTTGACCAAGCAGAGACCGCGGGGGCGAGGCTGGTTGTGCTCGCCACCGCTACCCCTCCGGGCTCTATCACCGTGCCCCATCCCAACATCGAGGAGGTTGCTCTGTCCACCACCGGAGAGATCCCTTTTTACGGCAAGGCTATCCCCCTCGAGGTAATCAAGGGGGGGAGACATCTCATCTTCTGTCACTCAAAGAAGAAGTGCGACGAGCTCGCCGCAAAGCTGGTAGCGTTGGGCGTCAATGCCGTGGCCTACTACCGCGGTCTCGACGTGTCTGTCATCCCGACCAGCGGAGATGTTGTCGTCGTGGCGACCGATGCTCTCATGACCGGCTATACCGGCGACTTCGACTCGGTGATAGACTGCAATACGTGTGTCACCCAGACAGTCGACTTCAGCCTTGACCCTACCTTCACCATTGAGACAACCACGCTCCCCCAGGACGCCGTCTCCCGCACTCAACGTCGGGGCAGGACTGGCAGGGGGAAGCCAGGCATCTACAGATTTGTGGCACCGGGAGAGCGCCCCTCTGGTATGTTCGACTCGTCCGTCCTCTGTGAGTGCTATGACGCGGGCTGTGCTTGGTATGAGCTCACACCCGCCGAGACTACAGTTAGGCTACGGGCGTACATGAACACCCCGGGGCTTCCCGTGTGCCAGGACCATCTTGAATTTTGGGAGGGCGTCTTTACGGGCCTCACCCATATAGATGCCCACTTTCTATCCCAGACAAAGCAGAGTGGGGAGAACTTTCCTTACCTGGTAGCGTACCAAGCCACCGTGTGCGCTAGGGCTCAAGCCCCTCCTCCATCGTGGGACCAGATGTGGAAGTGTTTGATCCGCCTCAAACCCACCCTCCATGGGCCAACCCCCCTGCTATACAGACTGGGCGCCGTCCAGAATGAAGTCACCCTGACGCACCCAATCACCAAATACATCATGACATGCATGTCGGCCGACCTGGAGGTCGTCACGAGCACCTGGGTGCTCGTTGGCGGCGTCCTGGCTGCTTTGGCTGCGTATTGCCTGTCAACAGGCTGCGTGGTCATAGTGGGCAGGATTGTCTTGTCCGGGAAGCCGGCAATTATACCTGACAGGGAGGTCCTCTACCAGGAGTTCGATGAGATGGAAGAGTGCTCTCAGCACCTGCCGTACATCGAACAGGGGATGGTGCTCGCCGAGCAGTTCAAGCAGAAGGCCCTGGGCCTCCTGCAGACCGCATCCCGTCAAGCAGAGGTTATCGCCCCTGCTGTCCAGACCAACTGGCAAAAACTCGAGGCCTTCTGGGCGAAGCATATGTGGAACTTCATCAGTGGGATACAATACTTGGCGGGCCTGTCAACACTACCTGGCAACCCCGCT---ATTGCTTCATTGATGGCTTTTACAGCTGCTGTCACTAGCCCACTAACCACCAGCCAAACCCTCCTCTTCAACATATTGGGGGGGTGGGTGGCTGCCCAGCTTGCCGCCCCCGGTGCCGCTACCGCCTTTGTGGGCGCTGGCTTAGCTGGCGCCGCCATCGGCAGTGTTGGACTGGGGAAGGTCCTCGTGGACATTCTTGCAGGGTATGGCGCGGGCGTGGCGGGAGCTCTTGTAGCATTCAAGATCATGAGCGGTGAGGTCCCCTCTACGGAGGACCTGGTCAATCTACTGCCCGCCATCCTCTCGCCTGGAGCCCTTGTAGTCGGTGTGGTCTGCGCAGCAATACTGCGCCGGCACGTTGGCCCGGGCGAGGGGGCAGTGCAATGGATGAACCGGCTAATAGCCTTCGCCTCCCGGGGGAACCATGTTTCCCCCACGCACTATGTGCCGGAGAGCGATGCAGCTGCCCGCGTCACTGCCATACTCAGCAGCCTCACTGTAACCCAACTTCTGAGGCGACTACACCAGTGGATAAGCTCGGAGAGCACCACTCCATGCTCCGGTTCCTGGCTAAGGGACATCTGGGATTGGGTATGCGAAGTGCTGAGCGACTTTAAGACCTGGCTAAAAGCTAAGCTCATGCCACAACTGCCCGGGATTCCCTTTGTGTCCTGCCAGCGCGGGTACAGGGGGGTCTGGCGAGGGGACGGCATCATGCACACTCGCTGCCACTGCGGAGCTGAGATCACTGGACATGTCAAGAACGGGTCGATGAGGATCGTCGGTCCTAGGACCTGCAGAAACATGTGGAGTGGGACCTTCCCCATCAACGCCTACACCACGGGCCCCTGTACTCCCCTTCCTGCGCCGAACTATACGTTCGCGCTGTGGAGGGTGTCTGCGGAGGAATACGTGGAGATAAGGCAGGTGGGGGACTTCCACTACGTGACGGGCATGACCACTGACAACCTCAAATGCCCGTGCCAGGTCCCATCACCCGAATTTTTCACAGAATTGGACGGGGTGCGCCTACACAGGTTTGCGCCCCCCTGCAAGCCCTTGCTGCGGGAGGAGGTATCATTCAGAGTAGGACTCCACGAGTACCCGGTGGGGTCGCAATTACCTTGCGAACCCGAACCGGACGTGGCCGTGTTGACGTCCATGCTCACTGACCCCTCCCATATAACAGCAGAGACGGCCGGGAGAAGGTTGGCGAGGGGATCACCCCCCTCCTTGGCCAGCTCCTCGGCTAGCCAGCTGTCCGCTCCATCTCTCAAGGCAACTTGC---------------ACCGCCAAC---------CATGACTCCCCTGACGCCGAGCTCATAGAGGCTAATCTCCTG------------TGGAGGCAGGAGATGGGCGGTAACATCACCAGGGTTGAGTCAGAGAACAAAGTGGTGATTCTGGACTCTTTCGATCCGCTTGTGGCGGAGGAGGACGAGCGGGAGATCTCTGTGCCCGCAGAAATTCTGCGGAAGTCTCGGAGGTTTGCCTCGGCCCTGCCCGTATGGGCGCGGCCAGACTACAACCCCCCGCTAGTAGAGACGTGGAAAAAGCCTGACTACGAACCACCTGTGGTCCATGGCTGCCCACTACCACCTCCAAAGTCCCCTCCTGTGCCTCCACCTAGGAAAAAGCGGACGGTGGTCCTCACCGAATCAACCGTGTCTACTGCCTTGGCCGAACTTGCCACCAAAAGCTTTGGCAGCTCCTCAACTTCCGGCATTACGGGCGACGACACGACGGCATCCTCTGAGCCCGCCCCTTCTGGCTGCCCCCCAGACTCCGACGCTGAATCCTACTCTTCCATGCCCCCCCTGGAGGGGGAGCCTGGGGATCCAGATCTCAGCGACGGGTCATGGTCGACGGTCAGTAGTGGGGCCGACACGGAGGACGTCGTGTGCTGCTCAATGTCTTATTCCTGGACAGGCGCGCTTGTCACCCCGTGCGCCGCGGAGGAACAAAAGCTGCCCATCAACGCACTGAGCAACTCGTTGCTACGTCATCACAATCTGGTGTACTCCACCACCTCACGCAGTGCTTGCCAAAGGCAGAAGAAAGTCACATTTGACAGACTGCAAGTTCTGGACAACCACTACCAGGACGTGCTCAAGGAGGTCAAAGCAGCGGCGTCAAAAGTGAAGGCTAACTTGCTATCCGTAGAGGAAGCTTGCAGCCTGACGCCCCCACACTCAGCCAAATCCAAGTTTGGCTACGGGGCGAAAGACGTCCGCAGCCATGCCAGAAAGGCCGTAAACCACATCAACTCCGTGTGGAAAGACCTTCTGGAAGACAGTGTAACACCAATAGATACTACCATCATGGCTAAGAACGAGGTTTTCTGCGTTCAGCCTGAGAAGGGAGGTCGTAAGCCAGCCCGCCTCATCGTGTTCCCCGACCTGGGTGTGCGCGTGTGCGAGAAGATGGCCTTGTACGACGTGGTCAGCAAACTCCCTCTGGCCGTGATGGGAAGCTCCTACGGATTCCAATACTCACCAGGACAGCGGGTTGAATTCCTCGTGAAAGCGTGGAAGTCCAAGAAAACCCCTATGGGGTTCTCGTATGATACCCGCTGCTTTGACTCCACAGTCACCGAGAACGACATCCGTACGGAGGAGGCAATCTACCAATGTTGTGACCTGGACCCCCAAGCCCGCGTGGCCATCAAGTCCCTCACTGAGAGGCTTTATGTTGGGGGCCCTCTTACCAATTCAAAGGGGGAAAACTGCGGCTACCGCAGGTGCCGCGCGAGCGGCGTACTGACAACTAGCTGTGGTAACACCCTCACTTGCTACATCAAGGCCCGAGCAGCCTGTCGAGCCGCAGGGCTCCAGGACTGCACCATGCTCGTGTGTGGCGACGACTTAGTCGTTATCTGTGAAAGTGCGGGGGTCCAGGAGGATGCGGCGAGCCTGAGAGCCTTCACGGAGGCTATGACCAGGTACTCTGCCCCCCCCGGGGACCCCCCACAACCAGAATACGACTTGGAGCTTATAACATCATGCTCCTCCAACGTGTCGGTCGCCCACGACGGCGCTGGAAAGAGGGTCTACTACCTTACCCGTGACCCCACAACTCCCCTCGCGAGAGCCGCGTGGGAGACAGCAAGACACACTCCAGTCAATTCCTGGCTAGGCAACATAATCATGTTTGCCCCCACACTGTGGGCGAGGATGATACTGATGACCCATTTCTTTAGCGTCCTCATAGCCAGGGATCAGCTTGAACAGGCCCTTGATTGCGAGATCTACGGGGCTTGCTACTCCATAGAACCACTGGATCTACCTCCAATCATTCAAAGACTCCATGGCCTTAGCGCATTTTCACTCCATAGTTACTCTCCAGGTGAAATCAATAGGGTGGCCGCATGCCTCAGAAAACTTGGGGTCCCGCCCTTGCGAGCTTGGAGACACCGGGCCCGGAGCGTCCGCGCTAGGCTTCTGTCCAGAGGAGGCAGGGCTGCCATATGTGGCAAGTACCTCTTCAACTGGGCAGTAAGAACAAAGCTCAAACTCACTCCAATAGCGGCCGCTGGCCGGCTGGACTTGTCCGGCTGGTTCACGGCTGGCTACAGCGGGGGAGACATTTATCACAGCGTGTCTCATGCCCGGCCCCGCTGGTTCTGGTTTTGCCTACTCCTGCTTGCTGCAGGGGTAGGCATCTACCTCCTCCCCAACCGA
>ACE63562
ATGAGCACGAATCCTAAACCTCAAAGAAAAACC---AAACGTAACACCAACCGTCGCCCACAGGACGTCAAGTTCCCGGGTGGCGGTCAGATCGTTGGTGGAGTTTACTTGTTGCCGCGCAGGGGCCCTAGATTGGGTGTGCGCGCGACGAGGAAGACTTCCGAGCGGTCGCAACCTCGAGGTAGACGTCAGCCTATCCCCAAGGCGCGTCGGCCCGAGGGCAGGACCTGGGCTCAGCCTGGGTACCCTTGGCCCCTCTATGGCAATGAGGGCTGCGGGTGGGCGGGATGGCTCCTGTCTCCCCGTGGCTCTCGGCCTAGTTGGGGCCCCACAGACCCCCGGCGTAGGTCGCGCAATTTGGGTAAGGTCATCGATACCCTTACGTGCGGCTTCGCCGACCTCATGGGGTACATACCGCTCGTCGGCGCCCCTCTTGGAGGCGCTGCCAGGGCCCTGGCGCACGGCGTCCGGGTTCTGGAAGACGGCGTGAACTACGCAACAGGGAACCTTCCTGGTTGCTCTTTCTCTATCTTCCTTCTAGCCCTGCTCTCTTGCCTGACTGTGCCCGCTTCAGCCTACCAAGTGCGCAACACCACGGGGCTTTACCATGTCACCAATGATTGCCCTAACTCGAGCATTGTGTACGAGGCGGCCGACGTCATCCTACATACTCCGGGGTGTGTCCCTTGCGTTCGCGAGGGTAACGCCTCGAGGTGTTGGGTGGCGATGACCCCCACGGTGGCCACCAGGGACGGCAGACTCCCCACAACGCAGCTTCGACGTCACATCGATCTGCTTGTCGGGAGCGCTACCCTCTGCTCGGCCCTCTACGTGGGGGACCTATGCGGGTCTGTCTTTCTTGTCGGTCAACTGTTCACCTTTTCTCCCAGGCGCCACTGGACAACACAAGACTGCAATTGTTCCATCTATCCCGGTCACATAACGGGTCACCGCATGGCATGGGATATGATGATGAACTGGTCCCCTACGGCGGCGCTGGTATTAGCTCAGCTGCTCCGGATCCCACAAGCCATCTTGGACATGATCGCTGGTGCTCACTGGGGAGTCCTGGCGGGCATGGCGTATTTCTCCATGGTGGGGAACTGGGCGAAGGTCCTGGTAGTGCTGCTGCTGTTTGCCGGCGTCGACGCG---CAA---------ACCCGCGTCACCGGGGGAGCCGTCGCTCACAACGCGTACGGATTTACCGGTCTC------TTCTCACGAGGCGCTCAGCAGAACGTCCAGCTGATCAACACCAACGGCAGTTGGCACATCAACAGCACGGCCTTGAACTGCAATGAAAGCCTTGACACCGGCTGGGTAGCAGGGCTTTTCTATTACCACAAATTCAATTCTTCAGGCTGTCCCGAGAGGTTGGCCAGCTGCCGACCCCTTACCGATTTTGCCCAGGGCTGGGGCCCCATCAGTCATGCC------AAC---GGAAGCGGC---------CCCGACCAACGCCCCTACTGCTGGCACTACCCCCCAAGACCTTGTGGTATTGTGCCCGCAAAGAGCGTGTGTGGCCCGGTGTACTGCTTCACTCCCAGCCCCGTGGTGGTGGGAACGACCGATAGGTTGGGCGCGCCTACCTTCAACTGGGGTGAAAATGACACGGACGTCTTCATCCTTAACAACACT---AGGCCACCGCTGGGCAATTGGTTCGGCTGTACCTGGATGAACTCAACTGGATTTACCAAAGTGTGCGGAGCGCCCCCTTGTGTCATCGGAGGGGTGGGC---AACAAGACCCTGCACTGCCCCACTGATTGTTTCCGCAAGCATCCGGAAGCTACGTACTCTCGGTGCGGCTCCGGTCCCTGGCTTACACCCAGGTGCCTGGTCAACTACCCGTATAGGCTTTGGCATTATCCTTGTACCATCAACTACACCATATTCAAGGTCAGGATGTACGTGGGAGGGGTCGAGCACAGGCTGGAAGCTGCCTGCAACTGGACGCGAGGCGAACGTTGTGATCTGGAAGACAGGGACAGGTCCGAGCTCAGCCCGTTGCTGCTGTCCACCACACAGTGGCAGGTCCTGCCGTGCTCCTTTACGACCTTGCCAGCCTTGTCCACCGGCCTCATCCACCTCCACCAAAACATCGTGGACGTGCAGTATTTGTACGGGGTGGGGTCAAGCATCGCGTCCTGGGCCGTCAAGTGGGATTACGTCGTTCTTCTGTTCCTTCTGCTTGCAGACGCGCGCGTCTGCTCCTGCTTGTGGATGATGTTTCTCATATCCCAGGTGGAGGCGGCCTTGGAGAACCTCGTAATACTCAATGCAGCATCTCTGGCGGGGACGCACGGTCTGGTTTCCTTCCTCGTGTTCTTCTGCTTTGCATGGTATCTGAAGGGTAAGTGGGTGCCCGGAGCGGTCTACGCCTTCTACGGGATGTGGCCTCTCCTCCTGCTCCTGTTGGCGTTGCCCCAGCGGGCATACGCACTGGACACGGAGGTGGCCGCGTCGTGTGGCGGCGTTGTTCTTGTCGGGTTAATGGCGCTGACTCTGTCACCATATTACAAGCTCTATATCAGCTGGTGCTTGTGGTGGCTTCAGTATTTTCTGACCAGAGTAGAAGCGCACCTGCACGTGTGGGTTCCCCCCCTCAACGTCCGAGGGGGGCGTGACGCCATCATCTTGCTCACGTGTGCTGTACACCCGACTCTGGTATTTGACATCACCAAACTGCTTCTGGCCATCCTCGGACCCCTTTGGATTCTTCAAGCCAGTTTGCTCAAAGTACCCTACTTTGTGCGCGTTCAAGGCCTCCTCCGGATCTGCGCGCTAGCGCGGAAGATGGCCGGAGGCCATTACGTGCAAATGGCCATCATCAAGTTAGGGGCGCTTACTGGCACCTATGTTTATAACCATCTCACTCCTCTCCGGGACTGGGCGCACAACGGCCTGCGAGATCTGGCCGTGGCCGTGGAACCAGTTGTCTTCTCCCAAATGGAGACCAAGCTCATCACGTGGGGGGCAGACACCGCCGCGTGCGGAGATATCATCAACGGCTTGCCCGTCTCCGCCCGTAGGGGCCAAGAGATACTGCTCGGACCAGCCGATGGAATGGTCTCCAAGGGGTGGAGATTGCTGGCGCCCATCACGGCGTACGCCCAGCAGACAAGGGGCCTCCTAGGGTGCATAATCACCAGCCTGACTGGCCGGGACAAAAACCAAGTGGAGGGTGAGGTCCAGATTGTGTCAACCGCTGCCCAAACCTTCCTGGCAACGTGCATCAATGGGGTGTGCTGGACTGTCTACCACGGGGCCGGAACGAGGACCATCGCATCACCTAAGGGCCCTGTTATCCAGATGTATACCAATGTAGACAAAGACCTCGTGGGCTGGCCCGCTCCTCAAGGTTCCCGCTCATTGATACCCTGCACCTGCGGCTCCTCAGACCTTTACCTGGTCACGAGGCACGCCGATGTCATTCCCGTGCGCCGGCGGGGTGATGGCAGGGGCAGCCTGCTTTCGCCCCGGCCCATTTCCTACTTGAAAGGCTCCTCGGGGGGTCCGCTGTTGTGCCCCGCGGGACACGCCGTAGGCATATTCAGGGCTGCGGTGTGCACCCGTGGAGTGGCTAAGGCGGTGGACTTCATCCCTGTAGAGAGCCTAGAGACAACCATGAGGTCCCCGGTGTTCACGGATAATTCCTCTCCACCAGCAGTGCCCCAGAGCTTCCAGGTGGCTCACCTGCATGCTCCCACCGGCAGCGGCAAGAGCACCAAGGTTCCGGCTGCGTATGCGGCTCAGGGCTACAAGGTGCTAGTGCTCAACCCCTCTGTTGCTGCAACATTGGGCTTTGGCGCTTACATGTCCAAGGCCCATGGGGTCGATCCTAACATCAGGACCGGGGTAAGGACAATCACCACTGGCAGCCCCATCACGTACTCCACCTACGGCAAGTTCCTTGCCGACGGCGGGTGCTCAGGGGGTGCTTATGACATAATAATTTGTGACGAGTGCCACTCCACGGATTCCACATCCGTCTTGGGCATCGGCACTGTCCTTGACCAAGCAGAGACTGCGGGGGCGAGACTGGTTGTGCTTGCCACCGCTACCCCTCCGGGCTCCGTCACCGTGCCCCATCATAACATCGAGGAGGTTGCTCTGTCCACCACCGGAGAGATCCCTTTTTACGGCAAGGCTATCCCCCTCGAGGTAATCAAAGGGGGGAGACATCTCATCTTCTGTCACTCAAAGAAGAAGTGCGATGAGCTCGCCGCAAAGCTGGTTGCATTGGGCGTCAACGCCGTGGCCTACTACCGCGGTCTCGACGTGTCTGTCATCCCGACCAGCGGCGATGTCGTCGTCGTGGCAACCGATGCCCTCATGACCGGCTTTACCGGCGACTTCGACTCGGTGATAGACTGCAACACGTGTGTCACCCAGACAGTCGATTTTAGCCTTGATCCTACCTTCACCATTGAGACAACCACGCTCCCCCAGGATGCTGTCTCCCGTACTCAACGTCGGGGCAGGACCGGCAGGGGGAAGCCAGGCATCTATAGATTTGTGGCACCGGGGGAGCGCCCCTCCGGCATGTTCGACTCGTCCGTCCTCTGTGAGTGCTATGACGCGGGCTGTGCTTGGTATGAGCTCACGCCCGCCGAGACTACAGTTAGGCTACGAGCGTACATGAACACCCCGGGGCTCCCCGTGTGCCAGGACCATCTTGAATTTTGGGAGGGCGTCTTTACGGGCCTCACCCATATAGATGCCCACTTCCTATCCCAAACAAAGCAGAGTGGGGAGAACTTTCCTTACCTGGTAGCGTACCAAGCCACCGTGTGCGCTAGGGCTCAAGCCCCTCCCCCTTCGTGGGACCAGATGTGGAAGTGTTTGATCCGCCTCAAGCCCACCCTCCATGGGCCAACACCCTTGCTATACAGACTGGGCGCTGTTCAGAATGAAGTCACCTTGACGCACCCAGTCACCAAATACATCATGACATGCATGTCGGCCGACCTGGAGGTCGTCACGAGTACCTGGGTGCTCGTTGGCGGCGTCCTGGCTGCTTTGGCCGCGTATTGTCTGTCAACAGGCTGCGTGGTCATAGTGGGCAGGGTTGTCTTGTCCGGGAAGCCGGCAGTTATACCTGACAGGGAAGTCCTCTACCGGGAGTTCGATGAGATGGAAGAGTGCTCTCAGCACTTACCGTACATCGAGCAAGGGATGATGCTCGCTGAGCAGTTCAAGCAGAAGGCCCTCGGCCTCCTGCAGACCGCGTCCCGCCAGGCAGAGGTCATCGCCCCTGCTGTCCAGACCAACTGGCAAAAACTCGAGGCCTTCTGGGCGAAGCACATGTGGAACTTCATCAGTGGGATACAGTACTTGGCGGGCCTGTCAACATTGCCTGGCAACCCCGCC---ATTGCTTCATTGATGGCTTTTACAGCTGCTGTCACCAGCCCACTAACCACTAGCCAGACCCTCCTCTTCAACATATTAGGGGGGTGGGTGGCTGCCCAGCTCGCCGCCCCCGGTGCCGCTACCGCCTTTGTGGGCGCTGGCTTAGCTGGCGCCGCCATCGGCAGCGTTGGACTGGGGAAGGTCCTCGTGGACATCCTTGCGGGGTATGGTGCGGGCGTGGCGGGAGCCCTTGTGGCGTTCAAGATCATGAGCGGCGAGGTCCCCTCCACGGAGGACCTGGTCAACCTACTGCCCGCCATCCTCTCGCCTGGGGCCCTTGTAGTTGGTGTGGTCTGCGCGGCAATACTGCGCCGACACGTTGGCCCGGGCGAGGGGGCAGTGCAATGGATGAACCGGCTAATAGCCTTCGCCTCCCGGGGGAACCATGTTTCCCCCACGCACTACGTGCCGGAGAGCGATGCAGCTGCCCGCGTCACTGCCATACTCAGCAGCCTCACCGTAACCCAGCTCCTGAGGCGACTGCACCAGTGGATAAGCTCGGATTGTACTACTCCATGCTCCGGTTCCTGGCTAAGGGACATCTGGGACTGGATATGCGAGGTGCTGAGCGACTTTAAGACCTGGCTGAAAGCCAAGCTCGTGCCACAACTGCCCGGGATCCCCTTTGTGTCCTGCCAACGCGGGTATAGGGGGGTCTGGCGAGGGGACGGCATCATGCACACTCGCTGCCACTGTGGAGCTGAGATCGCCGGACATGTCAAAAACGGGACGATGAGGATCACCGGTCCTAGGACCTGCAGGAACATGTGGAGTGGGACCTTCCCCATCAACGCCTACACCACGGGCCCCTGTACTCCCCTTCCTGCGCCGAACTATAAGTTCGCGCTGTGGAGGGTGTCGGCAGAGGAATACGTGGAGATAAGGCAGGTGGGGGACTTCCACTACGTGACGGGTATGACCACTGACAATCTTAAATGCCCGTGCCAGGTCCCATCGCCCGAATTCTTTACAGAATTGGACGGGGTGCGCCTACATAGGTTTGCGCCCCCTTGCAAGCCCTTGCTACGGGAGGAGGTATCATTCAGAGTAGGGCTCCATGAGTACCCGGTGGGGTCGCAATTACCTTGCGAGCCCGAACCGGACGTGACCGTGGTAACATCCATGCTCACTGATCCCTCCCACATAACAGCAGAGACGGCCAGGAGAAGGCTGGCTAGAGGATCACCTCCCTCTGAGGCCAGCTCCTCGGCCAGCCAGCTATCCGCTCCATCTCTCAAGGCAACTTGC---------------ACCGCCAAC---------CATGACTCCCCTGATGCCGAGCTCATAGAGGCCAACCTCCTG------------TGGAGACAGGAGATGGGCGGCAACATCACCAGGGTTGAGTCAGAGAACAAAGTGGTGATTTTGGACTCCTTCGATCCGCTTAGAGCGGAGGAGGACGAGCGGGAGATCTCCGTACCCGCAGAAATCCTGCGGAAGTCTCGGAGATTCGCCCAGGCCTTGCCCATTTGGGCGCGGCCGGACTATAACCCCCCGCTGATAGAGACGTGGAAAAAGCCTGACTACGAACCACCTGTGGTCCATGGCTGCCCGCTTCCACCTCCACAGTCCCCTCCTGTGCCTCCGCCTCGGAAGAAGCGGACGGTAGTCCTCACCGAATCAACTGTATCTACTGCCTTGGCCGAGCTTGCCACCAAAAGTTTTGGCAGCTCCTCAACTTCCGGTGTCACGGGCGACACCACGACAACACCCTCTGAGCCTGCCCCTTCTGGCTGCCCCCCAGACTCCGACGCTGAGTCCTATTCTTCCATGCCCCCCCTAGAGGGGGAACCTGGGGATCCGGATCTTAGCGACGGGTCATGGTCGACGGTCAGTAGTGGGGCCGACACGGAAGACGTCGTGTGCTGCTCAATGTCTTACACCTGGACAGGCGCACTTGTCACCCCGTGCGCCGCGGAAGAACAAAAACTGCCCATCAACGCACTGAGCAACTCGTTGCTACGTCACCACAATCTGGTGTATTCCACCACCTCACGCAGTGCTTGCCAACGGCAGAAGAAAGTCACATTTGACAGACTGCAAGTTCTGGACAGCCACTACCAGGACGTGCTAAAGGAGGTTAAAGCAGCGGCGTCAAAAGTGAAGGCTAACTTGCTATCCGTAGAGGAAGCTTGCAGCCTGACGCCCCCACACTCAGCCAAATCCAAGTTTGGCTATGGGGCAAAAGACGTCCGCTGCCATGCCAGAAAGGCCGTAACCCACATCAACTCCGTGTGGAAAGACCTTCTGGAAGACAATGTAACACCAATAGACACTACCATCATGGCTAAGAACGAGGTTTTCTGCGTTCAGCCTGAGAAGGGGGGTCGTAAGCCAGCTCGTCTCATCGTGTTCCCCGACCTGGGCGTACGCGTATGCGAAAAGATGGCTCTGTACGACGTGGTTAGCAAGCTCCCCGTGGCCGTGATGGGAAGCTCCTACGGATTCCAATACTCACCAGGACAGCGGGTTGAATTCCTCGTGAAAGCGTGGAAATCCAAGAAGACCCCGATGGGGTTCTCGTATGATACCCGCTGCTTTGACTCTACAGTCACTGAGAGCGACATCCGTACGGAGGAGGCAATCTACCAATGTTGTGACCTGGACCCCCAAGCCCGCGTGGCCATCAAGTCCCTCACTGAGAGACTTTACGTTGGGGGCCCTCTTACCAATTCAAGGGGGGAGAACTGCGGCTATCGCAGGTGCCGCGCGAGCGGCGTACTGACAACTAGCTGCGGTAACACCCTCACCTGCTACATCAAGGCCCAAGCAGCCTGTCGAGCCGCAGGGCTCCAGGACTGCACCATGCTCGTGTGTGGCGACGACTTAGTCGTTATCTGTGAGAGTGCGGGAGTTCAGGAGGACGCGGCGAGCCTGAGAGCCTTCACGGAGGCTATGACCAGGTACTCCGCCCCCCCCGGGGACCCCCCACAACCAGAATACGACTTGGAGCTCATAACATCATGCTCCTCCAACGTGTCAGTCGCCCACGACGGCGCTGGAAAGAGGGTCTACTACCTCACTCGTGACCCTACAACTCCCCTCGCGAGAGCCGCGTGGGAGACAGCAAGGCACACTCCAGTCAATTCCTGGCTAGGCAACATAATCATGTTTGCCCCCACACTGTGGGCGAGGATGATACTGATGACCCACTTCTTTAGCGTCCTCATAGCCAGGGATCAGCTTGAACAGGCCCTTGATTGCGAGATCTACGGAGCCTGCTACTCCATACAACCACTTGATCTACCTCAAATCATTCAAAGACTCCATGGCCTCAGCGCATTTTCACTCCACAGTTACTCTCCAGGTGAAATCAATAGGGTGGCCGCATGCCTCAGAAAACTTGGGGTCCCGCCCTTGCGAGCTTGGAGACACCGGGCCCGGAGCGTCCGCGCTAGGCTTCTGTCCAGGGGAGGCAAAGCTGCCATATGTGGCAAGTACCTCTTTAACTGGGCAGTAAGAACAAAGCTCAAACTCACTCCAATAGCGGCCGCTGGCCAGCTGGACTTGTCCGGCTGGTTCACGGCTGGCTACAGCGGGGGAGACATTTATCACAGCGTGTCTCATGCCCGGCCCCGCTGGTTCTGGTTTTGCCTACTCCTGCTCGCTGCAGGGGTAGGCATCTACCTCCTCCCCAACCGA
>ACE63560
ATGAGCACGAATCCTAAACCTCAAAGAAAAACC---AAACGTAACACCAACCGTCGCCCACAGGACGTTAAGTTCCCGGGTGGCGGTCAGATCGTTGGTGGAGTTTACTTGTTGCCGCGCAGGGGCCCTAGATTGGGTGTGCGCGCGACGAGGAAGACTTCCGAGCGGTCGCAACCTCGAGGTAGACGTCAGCCTATCCCCAAGGCGCGTCGGCCCGAGGGCAGGACCTGGGCTCAGCCCGGGTACCCTTGGCCCCTCTATGGCAATGAGGGCTGCGGGTGGGCGGGATGGCTCCTGTCCCCCCGTGGCTCTCGGCCTAGTTGGGGCCCCACAGACCCCCGGCGTAGGTCGCGCAATCTGGGTAAAGTCATCGATACCCTTACGTGCGGCTTCGCCGACCTCATGGGGTACATACCGCTCGTCGGCGCCCCTCTTGGAGGCGCTGCCAGGGCCCTGGCGCATGGCGTCCGGGTTCTGGAAGACGGCGTGAACTATGCAACAGGGAACCTTCCTGGTTGCTCTTTCTCTATCTTCCTTCTGGCCCTGCTCTCTTGCCTGACCGTGCCCGCTTCAGCCTACCAAGTGCGCAACTCCTCGGGGCTTTACCATGTCACTAATGATTGCCCTAACTCGAGTATTGTGTATGAGGCGGCTGATGCCATCCTGCACACTCCGGGGTGTGTCCCTTGCGTTCGCGAGGGTAACGCCTCGAGGTGTTGGGTGGCGATAACCCCCACGGTGGCCACCAGGGATGGCAAACTCCCCACAACGCAGCTTCGACGTCACATCGATCTGCTTGTCGGGAGCGCCACCCTCTGTTCGGCCCTCTACGTGGGGGACTTGTGCGGGTCTGTCTTTCTTGTCGGTCAACTGTTCACCTTCTCTCCCAGGCGCCACTGGACAACGCAAGGCTGCAATTGTTCTATCTATCCCGGCCATATAACGGGTCACCGCATGGCATGGGATATGATGATGAACTGGTCCCCTACGACGGCGTTGGTAATGGCTCAGCTGCTCCGGATCCCACAAGCCATCTTGGACATGATCGCTGGTGCTCACTGGGGAGTCCTGGCGGGCATAGCGTATTTCTCCATGGTGGGGAACTGGGCGAAGGTCCTGGTAGTGCTGCTGCTATTTGCCGGCGTCGACGCG---GAA---------ACTTACGTCTCCGGGGGAAGTGTCGCCAAAGGCGCGGCTGGATTTGCTGGCCTC------TTCACACGAGGTGCCAAACAGCAGATTAATCTGATCAACACCAACGGCAGTTGGCACATCAATAGAACGGCCCTGAACTGCAATGACAGCCTCCAAACTGGCTGGCTAGCAGGGCTTTTCTACCATTACAAATTCAACTCTTCGGGCTGCCCCGAGAGATTGGCCAGCTGCAGACTCCTTACCGATTTTGACCAGGGCTGGGGCCCTATCAGTTATGCC------AAC---GGAAGCGGC---------CCCGACCAACGCCCCTACTGCTGGCACTACCCCCCAAAACCTTGCGGTATTGTGCCCGCAAAGAGCGTGTGTGGCCCGGTATATTGCTTCACCCCCAGTCCCGTGGTGGTGGGAACGACCGACAGGGCGGGCGCGCCTACCTACAACTGGGGTGAGAATGACATGGACGTCTTCGTCCTTAACAACACC---AGGCCACCATCGGGCAATTGGTTCGGTTGCACTTGGATGAACTCAACTGGATACACCAAGGTATGCGGAGCGCCTCCTTGCGCCATCGGAGGGGTGGGC---AACAACACCTTGCACTGCCCCACTGATTGTTTCCGCAAGCATCCGGAAGCCACGTACTCTCGGTGCGGCTCCGGTCCCTGGATTACGCCCAGGTGCTTGGTCGACTACCCGTATAGGCTTTGGCATTACCCCTGTACTGCCAACTACACCATATTCAAAATCAGGATGTACGTGGGGGGGATCGAGCACAGGCTGGAAGCCGCTTGCAACTGGACGCGGGGCGAGCGTTGCGATCTGGAAGACAGGGACAGGTCTGAGCTCAGCCCGTTGCTGCTGTCCACCACACAGTGGCAGGTCCTTCCGTGCTCCTTCACGACCCTGCCAGCCTTGTCCACCGGCCTCATCCACCTCCACCAGAACATTGTGGATGTGCAGTACCTGTACGGGGTGGGGTCAAGCATCGCGTCCTGGGCCATTAAGTGGGAGTACGTCGTTCTCCTGTTTCTTCTGCTTGCAGACGCGCGCGTCTGCTCCTGCTTGTGGATGATGCTACTCATATCCCAAGTGGAGGCGGCTTTGGAGAACCTCGTAATACTCAATGCAGCATCCCTGGCCGGGACGCACGGTCTTGTATCCTTCCTCGTGTTCTTCTGCCTTGCATGGCATCTGAAAGGCAGGTGGGCGCCCGGAGCGGCCTACGCCCTTTACGGGATGTGGCCTCTCCTCCTGCTCCTGTTGGTGTTGCCCCAGAGGGCATACGCGCTGGACACGGAGGTGGCCGCATCGTGTGGCAGCGTTGTTCTTGTCGGGTTAATGGCGCTGACTCTGTCACCGAACTACAAGCGCCATATCAGCTGGTGCTTATGGTGGCTTCAGTATTTTCTGACCAGAGCAGAAGCGCAACTGCACGTGTGGGTTCCTCCCCTCAACGTTCGAGGGGGGCGCGACGCCATCATCTTACTCATGTGTGTTGCACACCCGACTTTGGTATTCGACATCACCAAACTGCTGCTGGCCGTCTTCGGACCCCTCTGGATTCTTCAAGCCAGTTTGCTTAAAGTGCCCTACTTCGTGCGCGTCCAAGGCCTCCTCCGGATCTGCGCGCTGGTGCGGAAGGTGGTCGGAGGCCAGTACGTGCAAATGGCCATCATCAAGTTGGGGGCGCTTACTGGCACCTATGTCTACAATCATCTCACTCCTCTTCGGGACTGGGCGCACAACGGCCTGCGAGATCTGGCCACGGCTGTGGAGCCAGTCATCTTCTCCCAAATGGAGACCAAGCTCATCACGTGGGGGGCAGACACCGCCGCGTGCGGCGACATCATCGACGGCTTGCCCGTCTCCGCCCGTAGGGGCCGGGAGATATTGCTCGGGCCAGCCGACGGAATGGACTCCAAGGGGTGGAGGTTGCTGGCGCCTATCACGGCGTACGCCCAGCAGACAAGGGGCCTCCTAGGGTGTATAATCACCAGCCTGACTGGCCGGGACAAAAACCAAGTGGAGGGTGAGGTCCAGATTGTGTCAACTGCTGCCCAAACCTTCCTGGCAACGTGCATCAACGGGGTATGCTGGACTGTCTACCACGGGGCCGGAACGAGGACCATAGCATCACCCAAGGGTCCTGTCATCCAGATGTATACCAACGTAGACCAAGACCTTGTGGGCTGGCCCGCCCCTCCCGGCTCCCGCTCATTAACGCCCTGCACCTGCGGCTCCTCAGACCTTTACCTGGTCACGAGGCACGCTGATGTCATTCCCGTGCGCCGGCGGGGTGATAGCAGGGGCAGCCTGCTTTCGCCTCGGCCCATTTCCTACTTGAAAGGCTCCTCGGGAGGTCCGCTGTTGTGCCCCGCGGGACACGCCGTAGGCATATTCAGAGCCGCGGTGTGCACCCGTGGAGTGGCTAAGGCAGTGGATTTTATCCCTGTGGAGAACCTAGAGACAACCATGAGGTCCCCGGTGTTCACGGACAACTCCTCTCCACCAGCAGTGCCCCAGAGCTTCCAGGTGGCCCACCTGCACGCTCCCACAGGCAGCGGTAAGAGCACCAAGGTCCCGGCTGCGTACGCAGCCCAGGGCTATAAGGTGCTAGTGCTCAATCCCTCTGTTGCTGCAACACTGGGCTTCGGTGCTTACATGTCCAAGGCCCATGGGATCGATCCTAACATCAGGACCGGGGTGAGAACAATTACCACTGGCAGCCCCATCACGTACTCCACCTACGGCAAGTTCCTTGCCGACGGCGGGTGTTCAGGGGGCGCTTATGACATAATAATTTGTGACGAGTGCCACTCCACGGATGCCACATCCATCTTGGGCATCGGCACCGTCCTTGACCAAGCAGAGACTGCGGGAGCGAGACTGGTTGTGCTCGCTACCGCCACCCCTCCGGGCTCCGTCACCGTGCCCCATCCTAACATCGAGGAGGTTGCCCTGTCCACTACTGGAGAGGTCCCTTTTTACGGCAAGGCCATTCCCCTCGAAGTGATCAAGGGGGGGAGACATCTCATCTTCTGCCATTCAAAGAAGAAATGTGACGAGCTCGCCGCTAAGCTGGTCGCATTGGGCATCAACGCCGTGGCCTACTACCGCGGCCTTGACGTGTCTGTCATCCCGACTAGCGGCGATGTTGTCGTCGTGGCAACTGATGCTCTCATGACCGGCTATACCGGCGACTTCGACTCGGTGATAGACTGTAACACGTGTGTCACCCAAACAGTCGATTTCAGCCTTGACCCTACCTTCACCATTGAGACAACCACGCTTCCCCAGGATGCCGTCTCCCGCACTCAACGTCGGGGCAGGACTGGCAGGGGGAAACCAGGCATCTACAGATTTGTGGCACCGGGGGAGCGCCCCTCCGGCATGTTCGACTCGTCCGTCCTCTGTGAGTGCTATGACGCGGGCTGCGCTTGGTATGAGCTCACGCCCGCCGAGACTACAGTTAGGCTACGAGCGTACATGAACACCCCGGGGCTTCCCGTGTGCCAGGACCATCTTGAATTTTGGGAGGGCGTCTTTACAGGCCTCACTCATATAGATGCCCACTTCCTATCCCAGACAAAACAGAGTGGGGAGAACCTTCCTTACCTGGTAGCGTACCAAGCCACCGTGTGCGCTAGGGCTCAAGCCCCTCCCCCATCGTGGGACCAGATGTGGAAGTGTTTGACTCGCCTCAAGCCCACCCTCCATGGGCCAACACCCCTGCTATACAGACTGGGCGCTGTTCAGAATGAGGTCACCCTGACGCACCCAATTACCAAATACATCATGACATGCATGTCGGCTGACCTGGAGGTCGTCACGAGCACCTGGGTGCTCGTTGGCGGCGTCCTGGCTGCCTTGGCCGCGTATTGCCTGTCAACAGGTTGCGTGGTCATAGTGGGCAGGGTCGTCTTGTCCGGGAAGCCGGCAATCATACCTGACAGGGAAGTCCTCTACCGGGAGTTCGATGAGATGGAAGAATGCTCTCAGCACCTACCGTACATCGAGCAAGGGATGATGCTCGCCGAGCAGTTCAAGCAGAAGGCCCTTGGCCTCCTGCAGACCGCATCCCGTCAGGCAGAGACTATCACTCCTGCTGTCCAGACCAACTGGCAGAAGCTCGAGATCTTCTGGGCGAAGCATATGTGGAACTTCATCAGTGGGATACAATACTTGGCAGGTCTGTCAACGTTGCCTGGTAACCCCGCC---ATTGCTTCATTGATGGCTTTTACAGCTGCCGTCACCAGCCCACTAACCACTAGCCAAACCCTCCTCTTCAACATCTTGGGGGGGTGGGTGGCTGCCCAGCTCGCCGCCCCCGGTGCCGCAACCGCCTTTGTGGGCGCTGGCTTAGCTGGCGCCGCCATCGGCAGTGTTGGACTGGGGAAGGTTCTCGTGGACATTCTTGCAGGGTATGGCGCGGGCGTGGCGGGAGCTCTTGTAGCATTCAAGATCATGAGCGGTGAGGTTCCCTCCACGGAGGACCTGGTCAATCTGCTGCCCGCCATCCTCTCGCCCGGAGCCCTTGTAGTCGGTGTGGTCTGCGCAGCAATACTGCGCCGGCACGTTGGCCCGGGCGAGGGGGCAGTGCAATGGATGAACCGGCTAATAGCTTTCGCCTCCCGGGGGAACCATGTCTCCCCCACGCACTACGTGCCGGAGAGCGATGCAGCTGCCCGCGTCACTGCCATTCTCAGCAGCCTCACTGTAACTCAGCTCCTGAGGCGACTGCACCAGTGGATAAGCTCGGAGTGTACCACTCCATGCTCCGGTTCCTGGCTAAGGGACATCTGGGACTGGATATGCGAGGTGCTCAGCGACTTTAAGACCTGGCTAAAAGCCAAGCTCATGCCACAACTGCCTGGGATCCCCTTTGTATCCTGCCAGCGCGGGTATAGGGGGGTCTGGCGCGGGGACGGCATCATGCACACTCGCTGCCACTGTGGAGCAGAGATCGCTGGACATGTCAAAAACGGGACGATGAGGATCGTCGGTCCTAGGACCTGCAGGAACATGTGGAGTGGGACCTTCCCCATCAATGCCTACACCACGGGCCCCTGTACCCCCCTTCCTGCGCCGAACTACGAGTTCGCGCTGTGGAGGGTATCTGCAGAGGAGTACGTGGAGATAAGGCAGGTGGGGGACTTCCACTACGTGACGGGTATGACCACTGACAACCTTAAATGCCCGTGCCAGGTCCCATCGCCCGAATTTTTCACAGAATTGGACGGGGTGCGCCTACATAGGTTTGCGCCCCCCTGCAAGCCCTTGCTGCGGGAGGAGGTATCATTCAGGGTGGGACTCCACGAGTACCCGGTGGGGTCGCAATTACCTTGCGAACCCGAACCGGACGTAGCCGTGTTGACGTCCATGCTCACTGATCCCTCCCATATAACAGCAGAGGCGGCCAGGAGAAGGTTGGCGAGGGGATCACCCCCCTCTGAGGCCAGCTCCTCGGCTAGCCAGCTGTCCGCTCCATCTCTCAAGGCAACTTGC---------------ACCACCAAC---------CATGACTCCCCTGACGCCGAGCTCATAGAGGCTAACCTCCTG------------TGGAGACAGGAGATGGGCGGCAACATCACCAGGGTCGAGTCAGAGAACAAAGTGGTGATTCTGGACTCCTTCGATCCGCTTGTGGCGGAGGAGGACGAGCGGGAGATCTCCGTACCCGCAGAAATCCTGCGGAAGTCTCGGAGATTCGCCCAGGCCCTGCCCATTTGGGCGCGGCCGGACTATAACCCCCCGCTGATAGAGGCGTGGAAAAAGCCTGACTACGAACCACCTGTGGTCCACGGCTGTCCGCTTCCACCTCCAAAGTCCCCTCCTGTGCCTCCGCCTCGAAAGAAGCGGACGGTGGTCCTTACTGAATCAACCCTATCTGCTGCCTTGGCCGATCTCGCCACCAAGAGCTTTGGCAGCCCCTCAACTTCCGGTATTGCAAGTGGCGATACGACAGTACCCTCTGAGCCCGCCTCCTCTGGCTGCCTCCCAGACTCCGACGCCGAGTCCTATTCTTCCATGCCCCCCCTGGAGGGGGAGCCTGGGGATCCGGATCTCAGCGACGGGTCTTGGTCAACAGTCAGTAGTGAGGCCGGCACGGAGGACGTCGTGTGCTGCTCAATGTCTTATTCTTGGACAGGCGCACTTGTCACCCCGTGCGCCGCGGAAGAACAGAAACTGCCCATCAACGCACTGAGCAACTCGTTGCTACGCCACCACAATCTGGTGTATTCCACCACCTCACGCAGTGCGTGCCAAAGGCAGAAGAAAGTCACATTTGACAGAGTGCAAGTCCTGGACAACCATTACCAGGACGTGCTCAAGGAGGTTAAGGCGGCGGCGTCAAAGGTGAAGGCTAAACTGCTATCCGTAGAGGAAGCTTGCAGCCTGACGCCCCCACACTCAGCCAAATCCAAATTTGGCTATGGGGCAAAAGACGTCCGTTGCCATGCCAGAAAGGCCGTGAACCACATCAACTCCGTGTGGAAAGACCTTCTGGAAGACAGTGTAACGCCAATAGACACTACCATCATGGCTAAGAACGAGGTTTTCTGCGTTCAGCCTGAGAAGGGGGGTCGTAAGCCAGCTCGTCTCATCGTGTTCCCCGATCTGGGTGTGCGCGTATGCGAGAAGATGGCCCTGTACGACGTGGTTGGCAAGCTCCCCCTAGCCGTGATGGGAAGCTCCTACGGATTCCAGTACTCACCAGGGCAGCGGGTTGAGTTCCTCGTGAAAGCGTGGAAGTCTAAGAGGACCCCAATGGGGTTTTCGTATGATACCCGCTGTTTTGACTCCACAGTCACTGAGAGCGACATCCGTACGGAGGAGGCAATCTACCAATGTTGTGACCTGGACCCCCAAGCCCGCGTGGCCATCAAGTCTCTCACCGAGAGGCTTTACGTTGGGGGCCCTCTTACCAATTCAAGGGGGGAGAACTGCGGCTATCGCAGGTGCCGCGCAAGCGGCGTACTGACGACCAGCTGTGGTAACACCCTCACTTGCTACATCAAGGCCCGAGCAGCCTGTCGAGCCGCAGGGCTCCAGGACTGCACCATGCTCGTGTGTGGCGACGACCTAGTCGTTATCTGTGAAAGTGCGGGGGTCCAGGAGGACGCGGCGAGCCTACGAGCCTTCACGGAGGCTATGACCAGGTACTCCGCCCCCCCCGGGGACCCCCCACAACCAGAATACGACCTAGAGCTCATAACATCATGCTCCTCCAACGTGTCGGTCGCCCACGACGGCACTGGGAAGAGGGTCTACTACCTTACCCGTGACCCTACAACCCCCCTCGCGAGAGCCGCGTGGGAAACAGCAAGACACACTCCAGTCAACTCCTGGCTAGGCAACATAATCATGTTTGCCCCCACACTGTGGGCGAGGATGATACTGATGACCCATTTCTTTAGCGTCCTCATAGCCAGGGATCAACTTGAACAGGCCCTCGATTGCGAGATCTACGGAGCCTGCTACTCCATAGAACCACTGGATCTACCTCCAATCATTCAAAGACTCCATGGCCTCAGCGCATTTTCACTCCACAGTTACTCTCCAGGTGAAATCAATAGGGTGGCCGCATGCCTCAGGAAACTTGGGGTCCCGCCCTTGCGAGCTTGGAGACACCGGGCCCGGTCTGTCCGCGCTAGGCTCCTGTCCAGAGGAGGTAGGGCTGCCATATGTGGCAAGTACCTCTTCAACTGGGCAGTAAGGACAAAGCTCAAACTCACTCCAATACCGGCCGCTGGCCAGCTGGACTTGTCCGGCTGGTTCACGGCTGGCTACAGCGGGGGAGACATTTATCACAGCGTGTCTCGTGCCCGGCCCCGCTGGTTCTGGTTTTGCCTACTCCTGCTTACTGCAGGGGTAGGCATCTACCTCCTCCCCAACCGA
>ACE63566
ATGAGCACGAATCCTAAACCTCAAAGAAAAACC---AAACGTAACACCAACCGTCGCCCACAGGACGTTAAGTTCCCGGGTGGCGGTCAGATCGTTGGTGGAGTTTACTTGTTGCCGCGCAGGGGCCCTAGATTGGGTGTGCGCGCGACGAGGAAGACTTCCGAGCGGTCGCAACCTCGAGGTAGACGTCAGCCTATCCCCAAGGCGCGTCGGCCCGAGGGTAGGTCCTGGGCCCAGCCTGGGTACCCTTGGCCCCTCTATGGCAATGAGGGCTGCGGATGGGCGGGATGGCTCCTGTCCCCCCGTGGCTCTCGGCCTAGTTGGGGCCCCACAGACCCCCGGCGCAGGTCGCGCAATTTGGGTAAGGTCATCGATACCCTCACGTGCGGCTTCGCCGACCTCATGGGGTACATTCCGCTCGTCGGCGCCCCTCTTGGAGGCGCTGCCAGGGCCCTGGCGCACGGCGTCCGGGTTCTGGAAGACGGCGTGAACTATGCAACAGGGAACCTTCCTGGTTGCTCTTTCTCCGTTTTCCTTCTGGCTCTACTCTCTTGCCTGACTGTGCCCGCGTCAGCCTACCAGGTACGCAACTCCTCGGGTCTTTACCACGTCACCAACGACTGCCCCAACTCGAGTGTTGTGTACGAGACGGCCGATACCATCCTACACTCTCCGGGATGTGTCCCTTGCGTTCGCGAGGGCAACGCCTCGAAGTGTTGGGTGCCAGTGGCCCCTACGGTGGCCACTAGGGACGGCAAACTCCCCACAATGCAGCTTCGACGTCACATCGATCTGCTTGTCGGGGGCGCCACCCTCTGCTCGGCCCTCTATGTGGGGGACTTGTGCGGGTCCGTCTTCCTTGTCGGTCAACTGTTCACTTTCTCCCCTAGGCGCCACTGGACAACGCAAGATTGCAACTGTTCTATGTACCCTGGCCATATAACGGGTCACCGAATGGCATGGGATATGATGATGAACTGGTCGCCTACGACAGCGCTGGTAATGGCCCAGCTGCTCAGAGTCCCGCAAGCCATCTTGGACATGATCGCTGGTGCCCACTGGGGAGTCCTAGCGGGCATAGCGTATTTCTCCATGGTGGGGAACTGGGCGAAGGTCCTAGTGGTGCTGTTGTTGTTTGCCGGCGTCGATGCG---AGC---------ACCCAAATCTCCGGGGGGACAGCTGCTAGAGCCGTGTCTGGAATCACCGCCCTT------TTCGCTCCGGGCGCCAAGCAGAACATCCAGCTGGTCAACACCAACGGCAGTTGGCACATCAATCGCACAGCCTTGAACTGCAATGCGAGCCTCGACACGGGCTGGGTAGCGGGGCTCTTTTATTACCACAAATTCAACTCTTCAGGCTGCCCCGAGAGGATGGCCAGCTGTAGACCCCTTGCCGATTTCGACCAAGGCTGGGGCCCTATCAGCTACGCC------AAC---GGAAGCGGC---------CCCGAACACCGCCCCTACTGCTGGCACTACCCCCCAAAACCCTGTGGTATCGTGCCAGCACAGAGTGTGTGTGGCCCAGTATATTGCTTCACCCCCAGTCCCGTAGTGGTGGGAACGACCGACAGGTTGGGCGTGCCTACCTACAACTGGGGTAGCAATGATACGGACGTTCTCGTCCTTAATAACACC---AGGCCACCGTTGGGTAATTGGTTCGGCTGCACTTGGATGAACGCATCTGGATATACTAAAGTGTGCGGAGCACCTCCTTGTGTCATCGGAGGGGTGGGC---AATAACACCCTACACTGCCCCACTGACTGTTTCCGCAAGCATCCGGAAGCCACATACTCTCGGTGCGGCTCCGGTCCTTGGATCACGCCCAGGTGCCTGGTCCACTATCCTTATAGGCTGTGGCATTATCCTTGCACTGTCAACTACACCCTGTTCAAGGTCAGGATGTACTTGGGAGGAGTAGAGCACAGGCTGGAAGTTGCTTGCAACTGGACGCGGGGCGAGCGCTGTAACCTGGATGACAGGGACAGGTCCGAGCTCAGCCCGCTGCTGCTGTCCACCACACAGTGGCAGGTCCTTCCGTGTTCCTTCACAACCTTGCCAGCCTTGACTACCGGCCTCATCCACCTCCACCAGAACATCGTGGATGTGCAATACTTATACGGGGTGGGGTCGAGCATCGTGTCCTGGGCTATCAAGTGGGAGTACGTCATTCTCTTATTTCTCCTGCTTGCAGACGCGCGCATCTGTTCCTGCTTGTGGATGATGTTACTCATATCCCAAGCGGAAGCAGCTTTGGAAAACCTCGTGGTGCTCAATGCGGCGTCTCTGGCCGGGACGCACGGTCTCGCGTCCTTCCTCGTGTTTTTCTGCTTTGCATGGTATCTGAAGGGTAGGTGGGTGCCCGGAGCGACCTACGCCCTCTACGGGATGTGGCCTCTCCTCCTGCTCCTGTTGGCGTTGCCCCAGCGAGCTTACGCGCTGGACACGGAGCTGACTGCGTCGTGTGGCGGCGTTGTCCTCGTTGGGTTAATGGCGCTGACTCTGTCACCACACTACAAGCGCTATATCAGCTGGTGCTTGTGGTGGCTTCAGTATTTCCTGACCAGAGTAGAAGCGTGCCTGCATGTGTGGGTTCCCCCCCTCAATGTTCGAGGGGGGCGCGACGCTGTCATCCTACTCATGTGCGTCGTGCGCCCGGCCTTGATATTTGACATCACCAAGTTGCTGCTGGCCGTCTTCGGACCCCTTTGGATTCTTCAAACCAGTCTGCTCAAGGTGCCCTATTTCGTGCGCGTCCAAGGCCTTCTCCGGATCTGCGCGCTAGCGCGCAAGATGGCTGGAGGCCACTACGTGCAGATGGCCATCATCAAGGTGGGGGCGCTTACCGGCACCTACATTTATAACCATCTCACCCCTCTTCGGGACTGGGCGCACAACGGCCTACGAGATCTGGCCGTGGCTGTAGAGCCAGTCGTCTTTTCCCAGATGGAGACCAAGCTTATTACGTGGGGGGCGGACACCGCCGCATGCGGTGACATCATTAACGGCTTGCCCGTCTCAGCCCGTAAGGGCCGAGAGATACTGCTCGGACCGGCCGACGGAATGGTCTCCAAGGGGTGGAGGTTGCTGGCGCCCATCACGGCGTACGCCCAACAGACAAGGGGCCTCTTGGGATGCATAATCACCAGCCTGACCGGCCGGGACAAAAACCAGGTGGAGGGTGAGGTTCAGATTGTATCAACTGCTGCCCAGACCTTCCTGGCAACCTGCATCAATGGGGTGTGCTGGACTGTCTACCACGGGGCCGGAACAAGGACCATTGCGTCACCCAAGGGTCCTGTCATCCAGATGTATACCAATGTGGACCAAGACCTCGTAGGCTGGCCTGCTCCCCACGGTGCCCGCTCATTGACACCCTGCACTTGCGGCTCCTCGGACCTTTACTTGGTCACGAGGCACGCCGATGTCATTCCCGTGCGCCGGCGGGGTGATAGCAGGGGCAGCCTGCTGTCGCCCCGGCCCATCTCCTACTTGAAAGGCTCCTCGGGGGGCCCGCTGCTGTGCCCCGCGGGGCACGCCGTGGGCATATTCAGGGCCGCGGTGTGTACCCGTGGGGTGGCCAAGGCGGTGGACTTCATCCCCGTAGAGAGCCTAGAGACAACCATGAGGTCCCCGGTATTCACAGACAACTCCTCCCCACCAGCAGTGCCCCAGAGCTTCCAGGTGGCCCACCTACATGCTCCCACCGGCAGCGGTAAGAGCACCAAAGTCCCGGCCGCATACGCGGCTCAGGGCTACAAGGTGCTGGTACTCAACCCTTCCGTTGCTGCGACATTGGGCTTTGGTGCCTACATGTCCAAGGCCCATGGGATTGATCCTAACATCAGGACTGGGGTGAGGACAATTACTACTGGCAGCCCCATCACGTACTCCACCTACGGCAAGTTCCTTGCCGATGGCGGGTGCTCAGGGGGTGCTTATGACATAATAATTTGTGATGAGTGCCACTCCACGGATGCTACATCTATCTTGGGCATCGGCACTGTCCTCGACCAAGCAGAGACCGCGGGGGCGAGACTGGTTGTGCTCGCCACCGCCACCCCTCCGGGCTCCGTCACCGTGCCCCATCCTAACATCGAGGAGGTTGCTCTGACCACCACCGGTGAGATCCCCTTTTATGGCAAGGCTATCCCCCTTGAAGTGATCAAGGGGGGGAGACATCTCATCTTCTGTCACTCAAAGAAGAAGTGCGACGAACTCGCCGCGAAACTGGTCGCGTTGGGCATCAATGCCGTGGCCTACTACCGCGGCCTTGACGTGTCCATCATCCCAACCAGCGGTGACGTTGTCGTCGTGGCAACTGATGCTCTCATGACCGGCTTTACCGGCGATTTCGACTCGGTGATAGACTGCAACACGTGTGTCACCCAGACAGTCGACTTCAGCCTTGACCCTACCTTCACCATTGAGACAACCACGCTTCCCCAGGATGCTGTCTCTCGCACTCAACGTCGAGGCAGGACTGGCAGAGGGAAGCCAGGCATCTACAGATTTGTGGCACCGGGGGAGCGTCCTTCCGGCATGTTCGACTCGTCTGTCCTCTGCGAGTGCTATGACGCGGGCTGCGCTTGGTACGAGCTCACGCCCGCCGAGACCACAGTTAGGCTACGAGCATACATGAACACCCCGGGGCTTCCCGTGTGCCAAGATCACCTTGAATTTTGGGAGGGCGTCTTCACAGGTCTCACCCATATAGACGCCCACTTCCTATCCCAGACAAAACAGAGTGGGGAAAACCTCCCTTACCTGGTAGCGTACCAAGCCACCGTGTGCGCTAGGGCTCAGGCCCCTCCCCCATCGTGGGACCAGATGTGGAAGTGCTTGACCCGCCTCAAGCCCACCCTCCATGGGCCGACACCTCTGCTGTACAGGCTGGGCGCTGTTCAGAATGAAATCACCCTGACGCACCCAATCACCAAGTACATCATGACTTGCATGTCAGCTGATCTGGAGGTCGTCACGAGTACCTGGGTGCTCGTTGGCGGCGTTCTGGCTGCCCTGGCTGCGTATTGCTTGTCTACGGGCTGCGTGGTCATAGTAGGCAGGATTGTCTTGTCCGGGAAGCCGGCAATCATACCTGACAGGGAAGTCCTATACCGGGAGTTCGATGAGATGGAAGAGTGCTCGCAGCACTTGCCGTACATCGAGCAAGGGATGATGCTCGCTGAGCAGTTCAAGCAGAAGGCCCTCGGCCTCCTGCAAACCGCATCCCGCCAGGCAGAGGTCATCGCTCCTACTGTCCAGAACAACTGGCAAAAACTCGAGACCTTCTGGGCGAAGCATATGTGGAACTTTATTAGTGGGATACAATATCTGGCGGGCTTGTCGACGTTACCTGGTAATCCCGCT---ATCGCATCATTGATGGCTTTTACAGCTGCCGTCACCAGCCCACTAACCACCAGCCAAACTCTCCTCTTCAACATTCTGGGGGGATGGGTGGCTGCCCAGCTCGCAGCCCCCGGTGCCGCTACCGCCTTTGTGGGCGCTGGCTTAGCTGGCGCCGCCATCGGCAGTGTTGGACTGGGGAAGGTTCTCGTGGACATCCTTGCAGGGTATGGCGCGGGCGTGGCGGGAGCTCTCGTGGCATTTAAGATCATGAGCGGCGAGGTCCCCTCCACAGAGGACCTGGTCAACCTACTGCCCGCCATCCTCTCACCCGGAGCCCTCGTAGTCGGTGTGGTCTGCGCAGCAATACTACGCCGGCACGTTGGCCCGGCCGAGGGGGCAGTGCAGTGGATGAACCGGTTGATAGCCTTCGCCTCCCGGGGAAACCATGTCTCCCCCACGCACTATGTGCCGGAGAGCGACGCGGCCGCCCGCGTCACTGCCATACTTAGCAGCCTTACTGTGACCCAGCTCTTAAAGCGACTACACCAGTGGGTAAGCTCGGAGTGTACCACTCCATGCTCCGGTTCCTGGCTAAGGGACATTTGGGACTGGATATGCGAGGTGCTGAGCGATTTTAAGACCTGGCTGAAGGCCAAGCTCATGCCACAACTGCCTGGGATTCCCTTTGTGTCCTGCCAACGCGGGTATAGGGGGGTCTGGCGAGGAGATGGCATTATGCACACTCGCTGCCACTGTGGAGCTGCGATCACCGGACATGTCAGGAACGGGACGATGAGGATCGTCGGTCCTAAGACCTGCTGGAACATGTGGAGCGGAACCTTCCCCATCAACGCCTACACCACAGGCCCCTGTACCCCCCTTCCTGCGCCGAACTATAAGTTCGCGCTGTGGAGGGTGTCTGCGGAGGAATATGTGGAAATAAGGCAGGTGGGGGACTTCCACTACGTGACGGGCATGACTGCTGACAATCTTAAATGCCCGTGCCAGGTCCCAGCGCCCGAATTTTTCACAGAACTGGACGGGGTGCGCCTGCATAGGTACGCGCCCCCCTGCAAGCCTTTGCTGCGAGACGAGGTGTCATTTAGAGTAGGACTACACGATTACCCGGTGGGGTCGCAACTACCTTGCGAGCCTGAACCGGACGTGGCCGTGCTAACGTCCATGCTCACTGATCCCTCCCATATGACAGCAGAGACGGCAAGGAGGAGGTTGGCGAGGGGATCGCCCCCCTCTGAGGCCAGCTCGTCGGCCAGCCAGCTGTCTTTCCCATCTCTCAAGGCAACTTGC---------------ACCATTAAT---------CATGAATCCCCTGACGCCGAGCTCATAGAAGCTAACCTCCTG------------TGGAGGCAGGAGATGGGCGGTAACATCACCAGGGTTGAGTCAGAGAAAAAAGTGGTGATTCTGGACTCCTTCGATCCGCTTGTGGCAGAGGAGGATGAACGGGAGGTCTCCGTGCCCGCAGAAATCCTGCGAAAGTCTCGGAGATTCCCCCCAGCCCTGCCTATCTGGGCACGGCCGGACTACAACCCCCCGTTGTTGGAGACGTGGAAAAAACCGGGTTACGAACCACCTGTGGTCCATGGCTGCCCACTCCCGCCTCCACGGTCCCCTCCTGTGCCCCCGCCCCGGAAGAAGCGGACGGTGGTCCTCACTGAATCAACCGTATCTACTGCCTTGGCCGAGCTTGCCAGCAAGAGCTTTGGCAGCTCCTCAACTTCCGGTACCACGGGTGACAATACAGCAATGTCCTCTGAGCCCTCCCCTTCTGTCTGCCTCCCGGACTCCGACGCTGAGTCCCATTCCTCCATGCCCCCCCTAGAGGGGGAGCCTGGGGATCCGGATCTCAGCGACGGGTCATGGTCGACAGTTAGTAGTGAGGCTGGCACGGAGAACGTCGTGTGCTGCTCAATGTCTTACTCCTGGACAGGCGCACTCATCACCCCGTGTGCCGCGGAAGAACAAAAATTGCCTATCAACGCACTGAGCAACTCGCTACTGCGTCACCACAATCTCGTGTATTCTACCACCTCACGCAGTGCTTGCCAAAGGCAGAAGAAAGTCACATTTGACAGACTGCAGGTTCTGGACAGCCACTACCAGGACGTGCTCAAGGAGGTTAAGGCGGCGGCGTCGAAAGTGAAGGCTAACTTGCTATCCGTAGAGGAAGCTTGCAGCCTGACGCCCCCACATTCAGCCAGATCCAAATTTGGCTATGGGGCAAAAGACGTCCGCTGCCATGCCAGAAAGGCCGTAACCCACATCAACTCCGTGTGGAAAGACCTTCTGGAAGACAGTGTAACACCAATAGATACCATCATCATGGCTAAGAACGAGGTTTTCTGCGTTGAGCCTGAAAGGGGGGGTCGTAAGCCAGCTCGTCTCATCGTGTTCCCCGACCTGGGCGTGCGCGTGTGCGAGAAGATGGCCCTGTACGACGTGGTCAGCAAGCTCCCTTCGGCCGTGATGGGAAGCTCCTACGGATTCCAGTACTCACCAGGACAGCGGGTTGAATTCCTCGTGCAAGCGTGGAAGTCCAAGAGGACCCCAATGGGGTTTTCATATGATACCCGCTGCTTTGACTCCACAGTCACTGAGAGCGATATCCGTACGGAGGAGGCAATCTACCAGTGTTGTGACCTGGACCCCCAAGCCCGCGTGGCCATCAAGTCTCTTACTGAGAGGCTTTATGTCGGGGGCCCTCTCACCAATTCAAGGGGGGAGAACTGCGGCTATCGCAGATGCCGCGCGAGCGGCGTACTGACGACTAGCTGTGGTAACACCCTCACTTGTTACATCAAGGCCCAAGCAGCCTGTCGAGCCGCAGGGCTCCGGGACTGCACCATGCTCGTGTGTGGCGACGACCTAGTCGTTATCTGTGAAAGTCAGGGAGTCCAGGAGGATGCGGCGAGCCTGAGAGCCTTCACGGAGGCTATGACCAGGTACTCCGCTCCCCCCGGGGACCCCCCCCAACCAGAATACGACTTGGAGCGCATAACATCGTGCTCCTCTAACGTGTCAGTCGCCCACGACGGCACTGGAAAGAGGGTCTACTACCTTACCCGTGACCCTACAACTCCCCTCGCGAGAGCTGCGTGGGAGACAGCAAGACACACTCCAGTCAATTCCTGGCTGGGCAACATAATCATGTTTGCCCCCACATTGTGGGCGAGAATGATACTGATGACACACTTCTTCAGTATTCTCATAGCCAGGGATCAGCTTGAACAGGCTCTTGATTGCGAAATCTACGGAGCCTGCTACTCCATAGAACCATTGGACCTACCTCTAATCATTCAAAGACTCCATGGCCTCAGCGCGTTCTCTCTCCACAGTTACTCTCCAAGTGAAATCAATAGGGTGGCCGCATGCCTCAGGAAACTTGGGGTCCCGCCCTTGCGAGCTTGGAGACACCGGGCCCGGAGCGTCCGCGCTAAGCTTCTGTCCAGGGGAGGCAGGGCTGCCATATGTGGCAGGTACCTCTTCAACTGGGCAGTAAGAACAAAGCTCAAACTCACTCCAATAGCAGCCGCTAGCCAGCTGGACTTGTCTGGCTGGTTCACGGCTGGCTACAGCGGGGGAGACATTTATCACAGCGTGTCTCGTGCCCGGCCCCGCTGGTTTTGGTTTTGCCTACTCCTGCTTGCTGCAGGGGTAGGCATCTACCTCCTTCCCAACCGA
>ACE63564
ATGAGCACGAATCCTAAACCTCAAAGAAAAACC---AAACGTAACACCAACCGTCGCCCACAGGACGTCAAGTTCCCGGGTGGCGGTCAGATCGTTGGTGGAGTTTACTTGTTGCCGCGCAGGGGCCCTAGATTGGGTGTGCGCGCGACGAGGAAGACTTCCGAGCGGTCGCAACCTCGAGGTAGACGTCAGCCTATCCCCAAGGCGCGTCGGCCCGAGGGCAGGACCTGGGCTCAGCCCGGGTATCCTTGGCCCCTCTATGGCAATGAGGGCTGCGGGTGGGCGGGATGGCTCCTGTCTCCCCGTGGCTCTCGGCCTAGCTGGGGCCCCACAGACCCCCGGCGTAGGTCGCGCAATTTGGGTAAGGTCATCGATACCCTCACGTGCGGCTTCGCCGACCTCATGGGGTACATTCCGCTCGTCGGCGCCCCTCTTGGAGGCGCTGCCAGGGCCCTGGCGCATGGCGTCCGGGTTCTGGAAGACGGCGTGAATTATGCAACAGGGAACCTTCCTGGTTGCTCTTTCTCTATCTTCCTTCTGGCCCTGCTCTCTTGCCTGACTGTGCCCGCTTCGGCCTACCAAGTGCGCAACTCCACGGGGCTTTACCATGTCACCAATGATTGCTCCAACTCGAGTATTGTGTACGAGGCGGACGATGCCATCCTGCATGTTCCGGGGTGTGTCCCTTGCGTTCGCGAGGGTAACTCCTCGAGGTGCTGGGTGGCGATCACTCCCACGGTGGCCACTAGGGACGGCAAGCTCCCCACAACGCAGCTTCGACGTTACATCGATCTGCTTGTCGGGAGCGCTACCCTCTGCTCGGCCCTCTACGTGGGGGACTTGTGCGGGTCTGTCTTTCTTGTCGGTCAAGTGTTTACCTTCTCTCCCAGGCGCCACTGGACGACGCAGGACTGTAACTGTTCTATCTATCCCGGTCATATATCGGGTCACCGTATGGCATGGGATATGATGATGAACTGGTCCCCCACGACGGCGCTGATGGTAGCTCAGCTGCTCCGGGTCCCACAAGCCATCTTGGATATGATCGCTGGTGCTCACTGGGGAGTCCTGGCGGGCATAGCGTACTTCTCCATGGTGGGGAACTGGGCGAAGGTCTTGGTAGTGCTGCTGCTATTTGCCGGCGTCGACGCG---AAA---------ACCACCGTCACCGGGGGAACTGCCGCCCACACCACGTCTGGGATTGCTGGCCTT------TTTATGCCAGGCGCCCGGCAGAACGTCCAGCTGATCAACACTAACGGCAGTTGGCACATCAATCGTACGGCCTTGAACTGCAATGATAGCCTTGAGACTGGCTGGATAGCAGGGCTTCTCTATCACAACAAATTCAACTCTTCAGGCTGTCCCGAGAGGTTGGCCAGCTGCCGGCGCCTTACTGATTTTGACCAGGGCTGGGGCCCTATCAGTCATGCC------AAC---GGAAGTGGC---------CCCGACCAACGCCCCTATTGCTGGCACTACCCCCCAAAACCTTGTGGCATCGTGCCCGCAAAGAGCGTGTGTGGCCCGGTATATTGTTTCACTCCCAGCCCCGTGGTGGTGGGAACGACCGACAGGTCGGGCGCGCCCACCTACAGCTGGGGTGAGAATGAAACGGACGTCTTCGTCCTTAACAACACC---AGGCCGCCGCTGGGCAATTGGTTCGGTTGTACCTGGATGAACTCATCTGGATTCACCAAAGTGTGCGGAGCGCCCCCTTGTGTCATCGGAGGGGTGGGC---AACAACACCTTATATTGCCCCACTGATTGTTTCCGCAAACACCCGGATGCCACATACTCTCGGTGCGGCTCCGGTCCTTGGATTACACCCAGGTGCCTAGTTGACTACCCATATAGGCTTTGGCATTACCCTTGTACCATCAACCACACCAGATTCAAGGTCAGGATGTACGTGGGAGGGGTCGAGCACAGGCTGGACGTCGCCTGCAACTGGACGCGGGGCGAACGCTGCGATCTGGAAGACAGGGACAGGTCCGAGCTCAGCCCGCTGCTGCTGTCCACCACACAGTGGCAGGTCCTTCCATGTTCTTTCACGACCCTCCCAGCCTTGTCCACCGGCCTCATTCACCTCCACCAGAACATTGTGGACGTGCAGTACTTATACGGGGTGGGGTCAAGCATTGCGTCCTGGGCCATTAAGTGGGAATACGTCGTTCTCTTGTTCCTTCTGCTTGCGGACGCGCGCGTCTGCTCCTGCTTGTGGATGATGTTACTCATATCCCAAGCGGAGGCGGCTCTAGAGAACCTCGTAGTACTCAATGCAGCATCCCTGGCCGGGACGCACGGTCTTGTGTCCTTCCTCGTGTTTTTCTGCTTTGCGTGGTATCTGAAGGGTAAGTGGGTGCCCGGAGCAGCCTACGCCTTCTACGGGATGTGGCCTCTCCTCCTGCTCCTGTTGGCGTTGCCCCAGCGGGCATACGCGCTGGACACGGAGGTGGCTGCGTCGTGTGGCGGCGTTGTTCTTGTCGGGTTAATGGCGCTAACTCTGTCACCACATTACAAGCGCTATATCAGCTGGTGCTTATGGTGGCTTCAGTATTTTCTGACCAGAATAGAAGCGCAACTGCACGTATGGGTTCCCCCCCTCGATGCCCGAGGGGGGCGCGACGCTGTCATCTTACTCATGTGTGCTGTACACCCGACTTTGGTATTTGACATCACCAAACTGCTGCTGGCCATCATCGGGCCCCTTTGGATTCTTCAAGCCAGTCTGCTCAAAGTGCCCTACTTCGTGCGCGTGCAAGGCCTCCTCCGGATCTGCGCGCTAGCGCGGAAGATGGCTGGAGGCCATTACGTGCAGATGGCCATCATCAAGTTAGGGGCGCTTACTGGTACCTATGTTTATAACCATCTCACTCCTCTTCGGGATTGGGCGCACAACGGCCTGCAAGATCTGGCCGTGGCTGTAGAGCCAGTCGTCTTCTCCCAAATGGAGACCAAACTCATCACGTGGGGAGCAGACACCGCCGCGTGCGGTGACATCATCAACGGTTTGCCCGTCTCCGCCCGTAGGGGCCGGGAGATACTGCTCGGACCGGCCGACGGAATGGTCTCTAAGGGGTGGAGGTTGCTGGCGCCCATCACGGCGTACGCCCAGCAGACACGGGGCCTCCTAGGGTGTATAATCACCAGCCTGACTGGCCGGGACAAAAACCAGGTGGAGGGTGAGGTCCAGATTGTGTCAACCGTTGCCCAAACCTTCCTGGCAACGTGCATCAATGGGGTATGCTGGACCGTCTACCATGGGGCCGGAACGAGGACCATAGCATCACCCAAGGGTCCTGTTATCCAGATGTACACCAATGTAGACAAAGACCTTGTGGGCTGGCCCGCCCCTCAGGGCACCCGCTCGCTGACACCCTGCACCTGCGGCTCCTCAGACCTCTACCTGGTCACGAGGCACGCCGATGTCATTCCCGTGCGCCGGCGGGGTGATAGCAGGGGTAGCCTGCTTTCGCCCCGGCCCATTTCCTACTTGAAAGGATCCTCGGGGGGTCCGCTGTTGTGCCCCGCGGGGCACGCCGTGGGCATATTCAGGGCCGCGGTGTGCACCCGTGGAGTGGCTAAGGCGGTGGACTTTATCCCCGTGGAGAACCTAGAGACAACCATGAGGTCCCCGGTGTTTACGGACAACTCCTCTCCACCAGCAGTGCCCCAGAGCTTCCAGGTGGCCTACCTGCATGCTCCCACAGGCAGCGGTAAGAGCACCAAGGTCCCGGCTGCGTACGCAGCCCAGGGCTACAAGGTACTGGTGCTCAACCCCTCCGTCGCTGCAACACTGGGCTTTGGTGCCTACATGTCCAAGGCCCATGGGATCGACCCTAACATCAGGACCGGGGTGAGAACAATTACTACTGGCAGCCCCATTACATACTCCACCTACGGCAAGTTCCTTGCCGATGGCGGGTGTTCAGGGGGTGCTTATGACATAATAATTTGTGACGAGTGCCACTCCACGGATGCCACATCCATCTTGGGCATCGGCACCGTCCTTGACCAGGCAGAAACTGCGGGGGCGAGACTGGTCGTGCTCGCCACCGCTACTCCTCCGGGCTCCGTCACCGTGCCCCATCCTAACATCGAGGAGGTTGCTCTGTCCACCACCGGAGAGATCCCCTTTTACGGCAAGGCTATCCCTCTCGAAGTAATCAAGGGGGGGAGGCATCTCATCTTCTGTCACTCAAAGAAGAAGTGCGACGAGCTCGCCGCAAAGCTGGTCGCATTGGGCATCAATGCCGTGGCCTACTACCGCGGCCTTGACGTGTCTGTCATCCCGACCAGCGGCGATGTTGTCGTCGTGGCAACTGATGCCCTCATGACCGGCTATACCGGCGACTTCGACTCGGTGATAGACTGCAACACGTGTGTCACCCAGACAGTCGATTTTAGCCTTGACCCTACCTTCACCATTGAGACAACCACGCTTCCCCAGGATGCTGTTTCCCGAACTCAACGTCGGGGCAGGACTGGCAGGGGGAAACCAGGCATCTACAGATTTGTGGCACCGGGGGAGCGCCCCTCCGGCATGTTCGACTCGTCTGTCCTCTGTGAGTGCTATGACGCGGGCTGCGCTTGGTATGAGCTTACGCCCGCCGAGACTACGGTTAGACTACGAGCGTACATGAACACCCCGGGGCTTCCCGTGTGCCAGGACCATCTTGAATTCTGGGAGGGCGTCTTTACGGGCCTCACTCATATAGATGCTCACTTCCTATCCCAGACAAAACAGAGTGGGGAAAATCTTCCTTACCTGGTAGCGTACCAAGCCACCGTGTGCGCTAGGGCTCAAGCCCCTCCCCCATCGTGGGACCAGATGTGGAAGTGTTTGATCCGTCTCAAACCCACCCTACATGGGCCAACACCCCTGCTGTACAGGCTGGGCGCTGTTCAAAATGAAATCACCCTGACGCACCCAGTCACCAAGTACATCATGACATGCATGTCAGCCGACCTGGAGGTCGTCACGAGCACCTGGGTGCTCGTTGGCGGCGTCCTGGCTGCTTTGGCCGCGTACTGCTTATCAACAGGCTGCGTGGTCATAGTGGGCAGGGTTGTCTTGTCCGGGAAGCCGGCAATCATACCTGACAGGGAAGTTCTCTACCGGGAGTTCGATGAGATGGAAGAGTGCTCTCAGCACTTACCGTACATCGAGCAAGGGATGGCGCTCGCCGAGCAGTTCAAGCAGAAGGCCCTCGGCCTCCTGCAGACCGCGTCCCGTCAGGCAGAGGTTATCACCCCTGTTGTCCAGACCAACTGGCAAAAACTTGAGACCTTCTGGGCGAAGCATATGTGGAACTTCATCAGTGGGATACAGTACTTGGCGGGCTTGTCAACGCTGCCTGGCAACCCCGCC---ATTGCTTCATTGATGGCTTTTACTGCTGCTGTCACCAGCCCACTAACCACTAGCCAGACCCTCCTCTTCAACATACTGGGAGGGTGGGTGGCTGCCCAGCTCGCCGCTCCCGGTGCCGCTACCGCCTTTGTGGGCGCTGGCTTGGCCGGCGCCGCCATCGGCAGTGTCGGACTGGGGAAGGTGCTCGTGGACATCCTTGCGGGGTATGGCGCGGGTGTGGCGGGAGCTCTCGTGGCATTCAAGGTCATGAGCGGTGAGGTCCCCTCCGCGGAGGACCTGGTAAATCTACTGCCTGCCATCCTCTCGCCTGGAGCCCTTGTAGTCGGTGTGGTCTGCGCAGCAATACTACGCCGGCACGTCGGGCCGGGCGAGGGGGCAGTGCAATGGATGAACCGGCTAATAGCCTTCGCCTCCCGGGGGAACCATGTTTCCCCCACGCACTACGTGCCAGAGAGCGACGCAGCTGCCCGCGTTACCACCATACTGAGCAGCCTCACTGTGACCCAGCTCCTGAGGCGACTGCACCAGTGGATAAGCTCGGAGTCTACCACTCCATGCGCCGGTTCCTGGTTAAGGGACATCTGGGACTGGATATGCGAGGTGCTGAGCGATTTCCAGGTCTGGCTAAAAGCCAAGCTCATGCCGCAACTGCCTGGGATTCCCTTTGTGTCCTGCCAACGCGGGTATAGAGGGGTCTGGCGAGGGGACGGCATCATGCACACTCGCTGCCACTGTGGAGCTGAAATCACTGGACATGTCAAAAACGGGACGATGAGGATCGTTGGTCCTAGGACCTGCAGGAACATGTGGAGTGGGACCTTCCCCATTAACGCCTACACCACGGGCCCCTGCAGCCCCCTTCCTGCGCCGAACTATACGTTCGCACTGTGGAGGGTGTCAGCGGAGGAATACGTGGAGATAAGGCGGGTGGGGGACTTCCACTACGTGACGGGTATGACTACTGACAACCTTAAGTGCCCGTGCCAGGTCCCATCGCCCGAATTTTTCACAGAATTAGACGGGGTGCGCCTACATAGGTTTGCGCCCCCCTGCAAGCCCTTGCTGCGGGAGGAGGTATCATTCAAAGTAGGACTCCACGACTACCCGGTGGGGTCGCAATTGCCTTGCGAGCCCGAACCGGATGTGGCCGTGTTGACGTCCATGCTCACTGATCCCTCCCATATAACAGCAGAGGCAGCCGGGAGAAGGTTGGCGAGGGGATCACCCCCGTCTGTTGCCAGCTCCTCGGCTAGCCAGCTGTCTGCTCCATCTCTCAAGGCAACTTGC---------------ACCGCCAAC---------CATGACTCCCCTGACGCCGAGCTCATAGAGGCTAGCCTCCTG------------TGGAGGCAGGAGATGGGCAGCAACATCACCAGGGTTGAGTCAGAGAATAAAGTGGTGATTCTGGACTCCTTCGATCCGCTCGTGGCGGAGGAGGATGAGCGGGAGATCTCCGTACCCGCGGAAATCCTGCGGAAGTCTCGGAGATTTGCCCAGGCCCTGCCTATTTGGGCGCGGCCGGACTATAACCCCCCGCTGATAGAGACGTGGAAAAAGCCTGACTACGAACCACCTGTGGTCCATGGCTGTCCGCTTCCACCTCCACGGACCCCTCCTGTGCCTCCGCCTCGGAAGAAGCGGACGCTGGTCCTCACTGAATCAACCATATCTACTGCCTTGGCTGAGCTCGCCACCAAAAGTTTTGGCAGCTCCTCAACTTCCGGTATTACAGGCGACAGTACGACAACAGCCTCTGAGCCCGCCTCCTCTGGCCGCCCCCCCGACTCCGACACTGAGTCCCATTCTTCCATGCCCCCCCTCGAGGGGGAGCCTGGGGATCCGGATCTTAGCGACGGGTCGTGGTCGACGGTCAGTAGTGAGGCCGGCACGGAGGATGTCGTGTGCTGCTCAATGTCTTATTCCTGGACAGGCGCGCTCGTTACCCCATGCGCCGCGGAAGAAGATAAACTGCCCATCAACGCGCTGAGCAATTCGCTGCTACGCCACCACAACCTAGTATATTCCACCACCTCACGCAGCGCTTGCCAAAGGCAGAAGAAAGTTACATTTGACAGACTGCAAGTCCTGGACAGCCATTACCAGGACGTGCTCAAGGAGGTTAAGGCAGCGGCGTCAAAAGTGAAGGCTAACTTGCTATCCGTAGAGGAAGCTTGCAGCCTGACGCCCCCACACTCAGCCAGATCCAAGTTTGGCTATGGGGCGAAAGACGTCCGTTGCCATGCCAGAAAGGCCGTAAACCACATCAACTCCGTGTGGAAAGACCTTCTGGAAGACAGTGTAACACCAATAGACACTACCATCATGGCTAAGAACGAGGTTTTCTGCGTTCAGCCTGAGAAGGGGGGTCGTAAGCCAGCTCGTCTCATTGTGTACCCCGACCTGGGTGTGCGCGTGTGCGAGAAGATGGCCCTGTACGACGTGGTTAGCAAGCTCCCCATAGCCGTGATGGGAGGCTCCTACGGATTCCAATACTCACCAGGACAGCGGGTTGAATTCCTCGTGCAAGCGTGGAAGTCCAAGAAGACCCCAATGGGGTTCTCGTATGATACCCGCTGTTTTGACTCCACAGTCACTGAGAGCGATATCCGTACGGAGGAGGCAATCTACCAATGTTGTGACCTGGACCCCCAAGCCCGCGTGGCCATCAAGTCCCTCACCGAGAGGCTTTATGTTGGGGGCCCTCTTACCAATTCAAGGGGGGAGAACTGCGGCTATCGCAGATGCCGCGCGAGCGGCGTACTGACTACTAGCTGCGGTAACACCCTCACTTGCTACATCAAGGCCCGCGCAGCCTGTCGAGCCGCAGGGCTCCGGGACTGCACCATGCTCGTGTGTGGCGACGACTTAGTCGTTATCTGTGAAAGTGCGGGAGTCCAGGAGGACGCGGCGAGCCTGCGAGCCTTCACGGAGGCTATGACCAGGTACTCCGCCCCCCCCGGGGACCCCCCACAGCCGGAATACGACTTGGAGCTCATAACATCATGCTCCTCCAATGTGTCGGTCGCCCACGACGGCGCTGGAAAGAGGGTCTACTACCTCACCCGTGACCCTACAACCCCCCTCGCGAGAGCCGCGTGGGAGACAGCAAAACACACTCCAGTCAATTCCTGGCTAGGCAACATAATCATGTTTGCCCCCACACTGTGGGCGAGGATGATACTGATGACCCACTTCTTTAGCGTCCTCATAGCCAGGGATCAGCTTGAACAGGCCCTTGATTGCGAGATCTACGGAGCCTGCTACTCCATAGAACCACTGGATCTACCTCCAATCATTCAAAGACTCCATGGCCTCAGCGCATTTTCACTCCACAGTTACTCTCCAGGTGAAATCAATAGGGTGGCCGCATGCCTCAGAAAACTTGGGGTTCCGCCCTTGCGAGCTTGGAGACACCGGGCCCGGAGCGTCCGCGCTAGGCTTCTGTCCAGAGGAGGCAGGGCTGCCATATGTGGCAAGTACCTCTTCAACTGGGCAGTAAGAACAAAGCTCAAACTCACTCCAATAGCGGCCGCTGGCCAGCTGGACTTGTCCGGCTGGTTCACGGCTGGTTACAGCGGGGGAGACATTTATCACAGCGTGTCTCGTGCCCGGCCCCGCTGGTTCTGGTTTTGCCTACTCCTGCTTGCTGCAGGGGTAGGCATCTACCTCCTCCCCAACCGA
>ACA64710
ATGAGCACGAATCCTAAACCTCAAAGAAAAACC---AAACGTAACACCAACCGTCGCCCACAGGACGTCAAGTTCCCGGGTGGCGGTCAGATCGTTGGTGGAGTTTACTTGTTGCCGCGCAGGGGCCCCAGATTGGGTGTGCGCGCGACGAGGAAGACTTCCGAGCGGTCGCAACCTCGCGGTAGACGTCAGCCTATCCCCAAGGCGCGTCGGCCCGAGGGCAGGTCCTGGGCTCAGCCCGGGCACCCTTGGCCCCTCTATGGCAATGAGAGCTGTGGGTGGGCGGGATGGCTCCTGTCCCCCCGTGGCTCTCGGCCTAGCTGGGGCCCTACAGACCCCCGGCGTAGGTCGCGCAATTTGGGTAAGGTCATCGATACCCTCACGTGCGGCTTCGCCGACCTCATGGGGTACATTCCGCTCGTCGGCGCCCCTCTTGGAGGCGCTGCCAGGGCCCTGGCGCATGGCGTCCGGGTTCTGGAAGACGGCGTGAACTATGCAACAGGGAATCTTCCTGGTTGCTCTTTCTCTATCTTCCTTCTGGCCCTGCTCTCTTGCCTGACTGTGCCCGCGTCAGCCTACCAAGTACGCAACATCTCGGGCATCTACCATGTCACCAATGATTGCCCCAACTCGAGCATTGTGTACGAGACGGCCGATACCATCCTGCACTCTCCGGGGTGTGTCCCTTGCGTCCGCGAGGAAAGCGTCCCGAGATGTTGGGTGCCGGTCGCCCCCACAGTGGCCACCAGGGACGGCAAACTCCCTACGACGCAGCTTCGACGGCACATCGATCTGCTTGTCGGGAGCGCCACCCTTTGCTCGGCCCTCTATGTGGGGGACTTGTGCGGGTCTGTCTTCCTTGTCGGTCAACTGTTCACTTTCTCCCCCAGGCGCCACTGGACAACACAGGACTGCAACTGTTCCATCTACCTCGGCCATATAACGGGTCACCGTATGGCATGGGATATGATGATGAACTGGTCCCCCACAACAGCGCTGGTAATAGCTCAGCTGCTTAGGGTCCCGCAAGCCATCTTGGACATGATCGCTGGTGCCCACTGGGGAGTCCTAGCGGGCATAGCGTATTTCTCCATGGTGGGGAACTGGGCGAAGGTCCTAGTGGTGCTGTTGCTGTTCGCCGGCGTCGACGCG---TCG---------ACCTACACCACCGGGGGGAGCGTTGCTCGGACCACATCTAGCCTCGCCGGGCTT------TTCACTCCTGGCGCCAAGCAGGACATCCAGCTGGTCAACACCAACGGCAGTTGGCACATCAACCGCACAGCCTTGAACTGTAATGCGAGCCTCGACACTGGGTGGGTAGCGGGGCTCTTCTATTACCACAAATTCAACTCTTCAGGCTGCCCCGAGAGAATGGCCAGTTGTAGACCCCTTGCCGATTTCGCCCAGGGCTGGGGCCCTATCACCTACACC------AAC---GGAAGCGGC---------TCCGAGCACCGCCCCTACTGCTGGCACTACTCCCCAAAGTCTTGTGGTATCGTGCCGGCACAGAGCGTGTGCGGCCCAGTGTATTGCTTCACTCCCAGCCCTGTGGTGGTGGGGACGACCAACAAGTTGGGCGCGCCTACCTACAACTGGGGTAGCAATGACACGGACGTTTTCGTCCTTAATAACACC---AGGCCACCGTTGGGCAATTGGTTCGGCTGCACCTGGATGAATTCGTCTGGGTTCACCAAAGTGTGCGGAGCGCCTCCTTGTGTCATCGGAGGGGCGCCC---AATAACACCTTGCACTGCCCCACTGACTGTTTCCGCAAGCATCCGGAAGCCACATACTCTCGGTGCGGCTCCGGTCCCTGGGTCACGCCCAGGTGCTTGGTCCACTATCCCTACAGGCTTTGGCATTACCCTTGTACCGTCAACTACACCGTGTTTAAAGTCAGGATGTACGTGGGAGGGGTCGAGCACAGGATGGAAGTTGCTTGCAACTGGACGCGAGGCGAGCGTTGCGATCTGGACGACAGGGACAGGTCCGAGCTCAGCCCGCTGCTGCTGTCCACCACACAGTGGCAGATCCTTCCGTGTTCCTTCACGACCCTGCCAGCCTTGAGTACCGGCCTCATCCACCTCCACCAGAACATCGTGGACGTGCAATACTTGTACGGGGTGGGGTCAAGCATTGTGTCCTGGGCCATCAAGTGGGAGTATGTCATCCTCTTGTTTCTCCTGCTTGCAGACGCGCGCATCTGCTCCTGCTTGTGGATGATGCTACTCATATCCCAAGCGGAGGCAGCCTTAGAGAACCTTGTGTTACTCAATGCGGCGTCTCTGGCCGGGGCGCACGGGCTCGCGTCCTTCCTCGTGTTTTTCTGCTTTGCATGGTATCTGAAGGGTAGGTGGGTGCCCGGAGTGGCCTACGCCTTCTATGGGATGTGGCCTCTCCTTCTGCTCCTGTTAGCGTTGCCCCAACGGGCGTACGCGCTGGACACGGAGATGGCCGCGTCGTGTGGCGGCGTCGTTATTGTCGGGTTGATGGCGCTGACTCTGTCGCCGCACTACAAGCGCTATATCAGCTGGTGCTTATGGTGGCTTCAGTATTTCCTGACCAGAGTAGAAGCGCAACTGCACGTGTGGGTTCCCCCCCTCAATGTCCGAGGGGGGCGCGACGCTGTCATCCTACTCATGTGTGTAGTACACCCGGCCTTGGTATTTGACATCACCAAGCTGCTGCTGGCCATCTTCGGACCCCTTTGGATTCTTCAAACTAGTCTGCTCAAAGTGCCCTACTTCGTGCGCGTCCAAGGCCTCCTCCGGATCTGCGCGCTAGCGCGCAAGATGGCCGGAGGCCATTACGTGCAAATGGCCATCATCAAAGTGGGGGCGCTTACTGGCACCTACATTTACAACCATCTCACCCCTCTTCGGGACTGGGCGCACAACGGCCTACGAGACCTGGCCGTGGCTGTAGAGCCAGTCGTCTTTTCCCAGATGGAGACAAAGCTCATTACGTGGGGGGCGGACACCGCTGCGTGCGGCGACATCATCGACGGCCTGCCCGTCTCCGCCCGTAGGGGCCGAGAGATCCTGCTCGGACCGGCCGATGGAGCGGTCTCCAGGGGATGGAGGTTGCTGGCGCCCATCACGGCGTATGCCCAGCAGACAAGGGGCCTCTTGGGGTGCATAATCACTAGCCTGACCGGCCGGGACAAAAATCAGGTGGAGGGTGAGGTCCAGATTGTGTCAACTGCTGCCCAGACTTTCCTGGCAACCTGTATCAACGGGGTATGCTGGACTGTCTACCACGGGGCCGGAACAAGGACCATCGCGTCATCCAAGGGTCCTGTTATCCAGATGTATACCAATGTAGACCAAGACCTCGTGGGCTGGCCCGCTCCCCAAGGTGCCCGCTCACTGACACCCTGCTCTTGCGGCTCCTCGGACCTTTATCTGGTCACGAGGCACGCCGATGTCATTCCCGTACGCCGGCGGGGTGATGGCAGGGGCAGCCTGCTTTCGCCCAGGCCTATTTCTTACTTGAAAGGCTCCTCGGGGGGTCCGCTACTGTGCCCCGCGGGACACGCCGTAGGCATATTCAGGGCCGCGGTGTGCACCCGTGGAGTGGCTAAGGCGGTGGACTTTATCCCCGTAGAGAGCCTAGAGACAACCATGAGGTCCCCGGTGTTCACAGATAATTCCTCCCCACCAGCAGTGCCCCAGAGCTTCCAGGTGGCCCACCTGCATGCTCCCACCGGCAGCGGTAAGAGCACCAAGGTCCCGGCCGCATACGCGGCCCAGGGCTACAAGGTGCTGGTGCTCAACCCCTCCGTTGCCGCAACACTGGGCTTTGGCGCCTACATGTCTAAGGCCCATGGGATTGATCCTAACATCAGGACTGGGGTGCGGACAATCACCACCGGCAGCCCCATTACGTACTCCACCTACGGCAAGTTCCTCGCCGACGGCGGGTGCTCGGGGGGTGCCTATGACATAATAATCTGCGACGAGTGCCACTCCACGGATGCAACATCTATCTTGGGCATCGGCACCGTCCTTGACCAAGCAGAGACTGCGGGGGCGAGACTGGTTGTGCTCGCCACCGCTACCCCTCCGGGCTCCGTCACCGTGCCCCACCCTAACATCGAGGAGGTTGCTCTGTCCACCACCGGAGAGATTCCCTTTTACGGCAAGGCTATTCCCCTCGAGGCAATCAAGGGGGGGAGGCATCTCATTTTCTGCCACTCAAAGAAGAAGTGCGACGAGCTCGCCGCAAAACTGGTTGCGATGGGCATCAATGCCGTGGCTTACTACCGCGGCCTTGACGTGTCCGTTATCCCGACCAGTGGCGACGTTGTCGTTGTGGCAACTGATGCTCTCATGACCGGCTATACCGGCGATTTCGACTCGGTGATAGACTGTAACACGTGTGTCACCCAGACAGTCGACTTTAGCCTTGACCCTACTTTCACCATTGAGACAACCACGCTTCCTCAGGACGCTGTCTCCCGCACTCAACGTCGGGGTAGGACTGGCAGGGGGAAGCCAGGCATCTACAGATTTGTGGCACCGGGAGAGCGCCCTTCCGGCATGTTTGACTCGTCCGTCCTCTGTGAGTGCTATGACGCGGGCTGTGCTTGGTATGAGCTCACACCCGCCGAGACCACAGTTAGGCTACGAGCATACATGAACACCCCGGGCCTTCCCGTGTGCCAAGACCATCTTGAATTTTGGGAGGGCGTCTTCACGGGCCTCACCCACATAGACGCCCACTTCCTATCCCAGACAAAGCAGAGTGGGGAAAACCTTCCTTACCTGGTAGCGTACCAAGCCACCGTATGCGCTAGGGCTCAAGCCCCCCCCCCATCGTGGGACCAGATGTGGAAGTGCCTGATCCGCCTCAAGCCCACTCTTCATGGGCCAACACCTCTGCTATACAGACTGGGCGCTGTTCAGAATGAAGTCACCCTGACACACCCAGTCACCAAGTACATCATGACATGCATGTCGGCTGACCTGGAGGTCGTCACGAGCACCTGGGTGCTCGTTGGCGGTGTTTTGGCTGCTTTGGCTGCGTATTGCCTATCCACGGGCTGCGTGGTCATAGTAGGCAGAATTGTCTTGTCCGGAAAGCCGGCAATCATACCCGACAGGGAAGTCCTCTACCGGGAGTTCGATGAGATGGAAGAGTGCTCTCAGCACTTGCCGTACATCGAGCAAGGGATGATGCTCGCCGAGCAGTTCAAGCAGAAGGCCCTTGGCCTCCTGCAGACCGCGTCCCATCAGGCAGAGGTCATCGCCCCTGCTGTCCAGACCAACTGGCAGAAACTCGAGACCTTCTGGGCGAAGCATATGTGGAACTTCATCAGTGGGATACAATACCTGGCGGGCTTATCAACGTTGCCCGGCAATCCCGCT---ATTGCATCATTGATGGCATTTACAGCAGCCGTCACCAGCCCACTAACCACCAGCCAAACTCTCCTTTTCAACATCTTGGGAGGGTGGGTGGCTGCCCAGCTCGCGGCCCCCGGTGCCGCTACCGCCTTTGTGGGCGCTGGTTTAGCTGGCGCCGCCATCGGCAGTGTTGGACTGGGGAAGGTTCTCGTGGACATCCTTGCAGGGTATGGCGCGGGCGTGGCGGGAGCACTCGTCGCATTCAAGATCATGAGCGGTGAGGTCCCCTCCACAGAGGACCTGGTTAATTTACTGCCCGCCATCCTTTCACCTGGAGCCCTCGTAGTCGGTGTGGTCTGCGCAGCAATACTACGCCGGCACGTTGGCCCGGGCGAGGGAGCAGTGCAGTGGATGAACCGGTTGATAGCCTTCGCCTCCCGGGGGAACCATGTTTCCCCCACGCACTACGTGCCGGAGAGCGATGCAGCTGCCCGCGTCACTGCCATACTTAGCAGCCTCACTGTGACCCAGCTCCTGAGGCGACTACACCAGTGGGTAAGCTCGGAGTCCATTGCTCCGTGCTCCGGTTCCTGGTTAAGAGACATCTGGGACTGGATATGTGAAGTGCTGAGCGACTTTAAGACCTGGCTGAAGGCCAAGCTCATGCCACAACTGCCTGGGATTCCCTTCGTGTCCTGCCAACGCGGGTATAAGGGAGTCTGGCGGGGGGATGGCATCATGCACACCCGCTGCCACTGTGGAGCTGAGATCACCGGACATGTCAAGAACGGGACGATGAGGATCGTCGGTCCTAAGACCTGCAGGAACATGTGGAGTGGAACCTTCCCCATCAACGCCTACACCACGGGCCCCTGCACTCCCCTTCCTGCGCCGAACTACACGTTCGCGCTGTGGAGGGTGTCTGCGGAGGAATATGTGGAAATAAGGCGGGTGGGGGACTTCCACTACGTGACGGGCATGACTGCTGACAATCTTAAATGCCCATGCCAGGTCCCATCGCCCGAATTTTTCACAGAACTGGACGGGGTGCGCCTGCACAGGTTTGCGCCCCCCTGCAAGCCTTTGCTACGAGATGAGGTGTCGTTCAGCGTAGGACTACACGAGTACCCGGTGGGGTCGCAATTACCTTGCGAGCCCGAACCGGACGTGGCCGTGTTGACGTCCATGCTCACCGATCCCTCCCACATAACAGCAGAGGCAGCTGCGAGGAGGTTAGCAAGGGGATCGCCCCCTTCTATGGCCAGCTCCTCGGCTAGCCAGCTGTCCGCACCATCTCTCAAGGCAACTTGC---------------ACTACCAAC---------CATGACTCCCCCGACGCCGAGCTCCTAATGGCCAACCTCATG------------TGGAGGCAGGAGATGGGCGGCAACATCACCAGGGTTGAGTCAGAGAACAAAGTGGTGGTTCTGGACTCCTTCGATCCGCTTGTGGCGGAGGAGGATGAACGGGAGGTCTCCGTGCCCGCAGAAATCCTGCGGAAGTCTCGGAGATTCACCCCGGCCCTGCCCATTTGGGCACGGCCGGACTACAACCCCCCGTTATTGGAGACGTGGAAAAAGCCGGACTACGAACCACCTGTGGTCCATGGCTGCCCACTTCCACCTCCACGGTCCCCTCCTGTGCCTCCACCCCGGAAGAAGCGGACGGTGGTCCTTACCGAATCATCCGTATCCACTGCCTTGGCCGAGCTTGCCGCCAAGAGCTTCGGCAGCTCCTCAACTTCCGGCATTACGGGCGATGACACGACAGCGTCCTCTGAGCCCGCCCCCTCTGTCTGCCCTCCGGACTCTGACGCTGAGTCCTATTCTTCCATGCCCCCCCTCGAGGGGGAGCCTGGGGATCCGGATCTCAGCGACGGGTCATGGTCGACGGTCAGTAGTGGGGCTGACACGGAGGATGTCGTGTGCTGCTCAATGTCTTACTCTTGGACAGGCGCGCTTGTCACCCCGTGTGCCGCGGAAGAACAAAAATTGCCCATCAATGCACTGAGCAACTCGTTGCTGCGTCATCACAATCTTGTGTACTCCACCACCTCACGCAGTGCTTGCCAAAGGCAGAAGAAAGTCACATTTGACAGAGTGCAGGTTCTGGACAGTTATTACCAGGACGTGCTCAAGGAGGTTAAGGCGGCGGCGTCAAAAGTGAAGGCTAACTTGCTATCCGTAGAGGAAGCTTGCAGCCTGACGCCCCCACATTCAGCCAGATCCAAATTTGGCTATGGGGCAAAGGACGTCCGCAGCCATGCCAGAAAGGCCGTAAACCACATCAACTCCGTGTGGAAGGACCTTCTGGAAGACAGTGTAACACCAATAGATACCACCATCATGGCTAAGAACGAAGTTTTCTGCGTTCAGCCTGAGAAGGGAGGTCGTAAGCCAGCTCGTCTCATCGTGTTCCCCGACTTGGGTGTACGCGTATGCGAGAAGATGGCTTTATACGACGTGGTCAGCAAGCTCCCTCTGGCCGTGATGGGAAGCTCCTACGGATTCCAGTACTCTCCAGGACAGCGGGTTGAATTCCTCGTGCAAACGTGGAAGTCCAAGAAGACCCCAATGGGGTTTTCATATGATACCCGCTGCTTTGACTCTACGGTCACTGAGAGCGACATCCGTACGGAGGAGGCAATCTACCAAAGTTGTGACCTCGACCCCCAAGCCCGCGTGGCCATCAAGTCTCTCACCGAGAGGCTTTATGTCGGGGGCCCTCTTACCAATTCAAAGGGGGAGAACTGCGGCTATCGCAGGTGCCGCGCGAGCGGCGTACTGACAACTAGCTGTGGTAACACCCTCACTTGCTACATCAAGGCCAAAGCAGCCTGTCGAGCCGCAGGGCTCCGGGACTGCACCATGCTCGTGTGTGGCGACGACCTAGTCGTTATCTGTGAAAGTCAGGGAGTCCAGGAGGATGCAGCGAGCCTGAGAGCCTTCACGGAGGCTATGACCAGGTACTCCGCTCCCCCCGGGGACCCCCCCCAACCAGAATACGACTTGGAGCTCATAACATCGTGCTCCTCTAACGTGTCAGTCGCCCACGACGGCGCTGGGAAAAGGGTCTACTACCTCACCCGTGACCCTACAACCCCCCTCGCGAGAGCCGCGTGGGAAACAGCAAGACACACTCCAGTCAATTCCTGGCTAGGCAACATAATCATGTTTGCCCCCACATTGTGGGCGAGAATGATACTGATGACTCACTTTTTCAGTGTCCTCATAGCCAGGGATCAGCTTGAACAGGCCCTTGATTGCGAAATCTACGGAGCCTGCTACTCCATAGAACCACTGGATCTACCTCCAATCATTCAAAGACTCCATGGCCTTAGCGCATTCTCACTCCACAGTTACTCTCCAGGTGAAATCAATAGGGTGGCCGCATGCCTCAGGAAACTTGGGGTTCCGCCCTTGCGAGCTTGGAGACACCGGGCCCGGAGCGTCCGCGCTAGGCTTCTGTCCAGAGGAGGCAGGGCTGCCATATGTGGCAAGTACCTCTTCAACTGGGCAGTAAGAACAAAGCTCAAACTCACTCCAATAGCGGCCGCTGGCCAGCTGGACCTGTCCGGCTGGTTCACGGCTGGTTACAGCGGGGGAGACATTTATCACAGCGTGTCTCGTGCCCGGCCCCGCTGGTTCTGGTTTTGCCTACTCCTGCTTGCCGCAGGGGTAGGCATCTACCTCCTCCCCAACCGA
>ACA64712
ATGAGCACGAATCCTAAACCTCAAAGAAAAACC---AAACGTAACACCAACCGTCGCCCACAGGACGTCAAGTTCCCGGGTGGCGGTCAGATCGTTGGTGGAGTTTACTTGTTGCCGCGCAGGGGCCCTAGATTGGGTGTGCGCGCGACGAGGAAGACTTCCGAGCGGTCGCAACCTCGTGGTAGACGCCAGCCTATCCCCAAGGCACGTCAGCCCGAGGGCAGGGCCTGGGCTCAGCCCGGGTACCCTTGGCCCCTCTACGGCAATGAGGGCTGCGGGTGGGCGGGTTGGCTCCTGTCTCCCCGTGGCTCCCGGCCTAGCTGGGGCCCCACAGACCCCCGGCGTAGGTCGCGCAATTTGGGTAAGGTCATCGATACCCTCACGTGCGGCTTCGCCGACCTCATGGGGTACATACCGCTCGTCGGCGCCCCTCTTGGGGGCGCTGCCAGGGCCCTGGCGCATGGCGTCCGGGTTCTGGAAGACGGCGTGAACTACGCAACAGGGAACCTTCCTGGTTGCTCTTTTTCTATCTTCCTTCTGGCCTTACTCTCTTGTCTGACTGTGCCCGCTTCAGCCTACCAAGTGCGCAACTCCACGGGGCTTTACCATGTCACCAATGATTGCCCCAACTCGAGTATTGTGTACGAGGCGGCTGATGCCATCTTGCACACTCCGGGGTGTGTCCCTTGCGTTCGCGAGGGTAACGCCTCGAGGTGTTGGGTGGCGGTAACCCCCACGGTGGCCACCAGGGACGGCAAACTCCCCACAACGCAGCTTCGACGTCACATCGATCTGCTTGTCGGGAGCGCCACCCTCTGTTCGGCCCTCTACGTGGGGGACCTGTGCGGGTCTGTCTTCCTTGTCGGTCAACTGTTCACCTTCTCTCCCAGGCGCCACTGGACAACGCAAGACTGCAATTGTTCCATCTATCCCGGCCATATAACGGGTCACCGCATGGCATGGGATATGATGATGAACTGGTCCCCTACGGCGGCGTTGGTAGTAGCCCAGCTGCTCCGGATCCCACAAGCCATCTTGGACATGATCGCTGGTGCCCACTGGGGAGTCCTGGCGGGCATAGCGTATTTCTCCATGGTGGGGAACTGGGCGAAGGTCCTGGTAGTGGTGCTGCTATTCGCCGGCGTCGACGCG---GAA---------ACCCACGTCACCGGGGGAAGTGCCGCCCACGCCACGGCTGGATTTGCTGCACTC------TTTAAACGGGGCGCCAAACAGAACGTCCAACTGATCAACACCAACGGCAGTTGGCACATCAATAGGACGGCCTTGAACTGCAATGACAGCCTTAACGCCGGCTGGCTAGCAGGACTTTTCTACTACAACAAATTCAACTCTTCAGGCTGTCTCGAGAGGTTGGCCAGCTGCCGACCCCTTACCGATTTTGACCAGGGCTGGGGCCCTATCAGTCACACC------AAC---GGAAGCGGC---------CCCGACCAACGCCCCTACTGCTGGCACTACCCTCCAAAACCTTGTGGTATTGTGCCCGCAAGAAGTGTGTGTGGCCCAGTATATTGTTTCACTCCCAGCCCCGTGGTAGTGGGAACGACCGACAGGTCGGGTGTGCCTACCTACAGCTGGGGTGAAAATGAAACGGACGTCTTCGTCCTTAACAACACC---AGGCCACCACTGGGCAATTGGTTCGGCTGTACCTGGATGAACTCAACTGGATTCACCAAAGTGTGCGGAGCGCCCCCTTGTGCCATCGGGGGAGCGGGC---AATAAAACCCTGTACTGCCCCACTGATTGCTTCCGCAAGCATCCGGAAGCCACATACTCTCGGTGCGGCTCCGGTCCATGGCTTACACCCAGGTGCCTAGTCGACTACCCGTATAGGCTTTGGCATTACCCTTGTACCATCAACTACACCGTGTTCAAAATCAGGATGTACGTGGGAGGGATCGAGCACAGGCTGGACGCTGCCTGTAACTGGACGCGGGGTGAGCGTTGTGATCTGGAAGATAGGGACAGGTCCGAGCTCAGTCCGTTGCTGCTGTCCACCACACAGTGGCAGGTCCTCCCATGCTCCTTCACGACCCTGCCAGCCCTGTCCACCGGCCTCATCCACCTCCACCAGAACATCGTGGACGTGCAGTACATGTATGGGGTGGGATCAAGCATCGCGTCTTGGGCCATTAAGTGGGAATACGTCGTTCTCCTATTCCTTCTGCTTGCAGACGCGCGCGTCTGCGCCTGCTTGTGGATGATGTTACTCATATCCCAGGCAGAGGCGGCTTTGGAGAACCTCGTAGTACTCAATGCAGCATCCCTGGCCGGGACGCACGGTCTTGTGTCCTTCCTCGTGTTCTTCTGCTTTGCATGGTATCTGAAGGGTAAGTGGGTGCCCGGAGCAGTTTACGCCCTCTACGGGATGTGGCCTCTCCTCCTGCTCCTGTTGGCGTTGCCCCAGCGGGCGTACGCACTGGACACGGAGGTGGCCGCGTCGTGTGGCGGCGTTGTTCTTGTCGGGTTGATGGCGCTAACTCTGTCACCATATTACAAGCACTATATCAGCTGGTGCTTATGGTGGCTTCAGTATTTTCTGACCAGAGTAGAGGCGCATCTGAGCGTGTGGGTTCCCCCCCTCAATGTCCGAGGGGGGCGTGACGCTATCATCTTACTCACGTGTGTTGTACACCCAACCCTGGTATTTGACATCACCAAACTGCTGCTGGCCATCTTCGGACCCCTTTGGGTCCTTCAAGCCAGTTTGCTCAAAGTACCCTACTTCGTGCGCGTCCAAGGCCTCCTCCGGATCTGCGCGCTAGCGCGGAAGATGGCCGGAGGCCATTACGTGCAAATGGCCATCATCAAGTTAGGGGCGCTTACTGGCACCTATGTTTATGACCATCTCACTCCTCTTCGGGACTGGGCGCACAACGGCCTACGAGATCTGGCCGTGGCTGTAGAGCCAGTCGTCTTCTCCCAAATGGAGACCAAACTCATCACGTGGGGGGCAGACACCGCCGCGTGCGGTGACATCATCAACGGCTTGCCCGTCTCCGCCCGTAGGGGCCGAGAGATACTGCTCGGACCAGCCGATGGAATGGCCTCCAAGGGGTGGAGGTTGCTGGCACCCATCACGGCGTATGCCCAGCAGACGAGAGGCCTCCTAGGGTGTATAATCACCAGCCTGACTGGCCGGGACAAAAACCAAGCGGAGGGTGAGGTCCAGATTGTGTCAACTGCTGCCCAAACCTTCCTGGCAACGTGCATCAATGGTGTATGCTGGACTGTTTACCACGGGGCCGGAACGAGGACCATTGCATCACCCAAAGGTCCTGTTATCCAGATGTATACCAATGTGGACAAAGACCTCGTGGGCTGGCCCGCTCCTCAGGGTACCCGCTCATTGACACCCTGCGCCTGTGGCTCCTCGGACCTTTACTTGGTCACGAGGCATGCCGATGTCATTCCTGTGCGCCGGCGGGGTGATAGCAGGGGCAGCCTGCTTTCGCCCCGACCCATTTCCTACTTGAAAGGCTCCTCGGGGGGTCCGCTGTTGTGCCCCGCGGGACACGCCGTAGGCATATTTAGGGCCGCGGTGTGCACCCGTGGAGTGGCTAAGGCGGTGGACTTTATCCCCGTGGAGAACCTAGAGACAACCATGAGGTCCCCGGTGTTCACGGACAACTCCTCTCCACCAGCAGTGCCCCAGAGCTTCCAGGTGGCTCACCTGCATGCTCCCACTGGCAGCGGCAAGAGTACCAAGGTCCCGGCTGCATACGCAGCTCAGGGCTACAAGGTGCTAGTACTCAACCCCTCTGTTGCTGCAACACTGGGCTTTGGTGCATACATGTCCAAGGCCCATGGGATCGATCCCAACATCAGGACCGGGGTGAGGACAATTACCACTGGCAGCCCTATCACGTACTCCACCTACGGCAAGTTCCTTGCCGACGGCGGGTGCTCAGGGGGTGCTTATGACATAATAATTTGTGACGAGTGCCACTCCACCGATGCCACATCCATCTTGGGCATCGGCACCGTCCTTGACCAAGCAGAGACTGCGGGGGCGAGACTGGTTGTGCTTGCTACCGCTACTCCTCCGGGCTCCGTCACTGTGCCCCATCCTAACATCGAGGAGGTTGCTCTGTCCACTACCGGAGAGATCCCCTTCTACGGCAAGGCTATCCCCCTCGAGGTAATCAAGGGGGGGAGACATCTCATCTTCTGTCACTCAAAGAAGAAGTGCGACGAGCTCGCCGCAAAGCTGGTCGCCTCGGGCATCAATGCCGTGGCCTACTACCGCGGTCTTGACGTATCTGTCATCCCGACCAGCGGCGATGTTGTCGTCGTGGCAACTGATGCCCTCATGACCGGCTATACCGGCGACTTCGACTCGGTGATAGACTGCAACACGTGTGTCACCCAGACAGTCGATTTCAGCCTTGACCCTACCTTCACCATTGAGACAACCACGCTTCCCCAGGATGCTGTCTCCCGCACTCAACGTCGGGGCAGGACTGGCAGAGGGAAGCCAGGAATCTACAGATTTGTGGCACCGGGGGAGCGCCCCTCCGGCATGTTCGACTCGTCCGTCCTCTGTGAGTGCTATGACGCGGGCTGTGCTTGGTATGAGCTCACGCCCGCCGAGACTACAGTTAGGCTACGAGCGTACATGAACACCCCGGGGCTTCCCGTGTGCCAAGACCATCTTGAATTTTGGGAGGGCGTCTTTACGGGCCTCACTCACATAGATGCCCACTTCCTGTCCCAGACAAAGCAGAGTGGGGAAAACCTTCCTTACCTGGTAGCGTACCAAGCCACCGTGTGCGCTAGGGCGCAAGCCCCCCCCCCCTCGTGGGACCAGATGTGGAAGTGTCTAATCCGCCTCAAGCCCACCCTTCATGGGCCAACACCTCTGCTATACAGACTGGGCGCTGTTCAGAATGAGATCACCCTGACGCACCCAGTCACCAAATACATCATGACATGCATGTCGGCCGACCTGGAGGTCGTCACGAGCACCTGGGTGCTCGTTGGCGGCGTCCTGGCTGCTTTGGTCGCGTATTGCCTGTCAACAGGCTGCGTGGTCATAGTGGGCAGGATTGTCTTGTCCGGGAAGCCGGCAATTATACCTGACAGGGAAGTCCTCTACCGGGAGTTCGATGAGATGGAAGAGTGCTCCCAGCACTTACCGTACATCGAGCAAGGGATGATGCTCGCTGAGCAGTTCAAGCAGAAGGCCCTCGGCCTCCTGCAGACCGCGTCCCGCCAGGCAGAGGTTATTGCCCCTACTGTTCAGACCAACTGGCAAAAGCTCGAGGCCTTCTGGGCGAAGCATATGTGGAACTTCATTAGTGGGATACAATACTTGGCGGGCCTGTCAACGCTGCCTGGTAACCCCGCC---ATTGCTTCATTGATGGCTTTTACAGCTGCCGTCACCAGCCCACTAACCACTAGCCAAACCCTCCTCTTCAACATATTGGGGGGGTGGGTAGCTGCACAGCTCGCCGCCCCCGGTGCCGCTACTGCCTTTGTGGGCGCTGGCCTGGCTGGCGCCGCCATCGGCAGTGTCGGGCTGGGGAAGGTCCTCATAGACATACTTGCAGGATATGGCGCGGGTGTGGCGGGAGCTCTTGTAGCATTCAAGATCATGAGCGGCGAGGTCCCCTCCACGGAGGACCTGGTCAACCTACTGCCCGCCATCCTCTCGCCTGGAGCCCTCGTAGTCGGTGTGGTCTGCGCGGCAATACTGCGCCGGCACGTTGGCCCGGGCGAGGGGGCAGTGCAATGGATGAACCGGCTGATAGCCTTCGCTTCCCGGGGGAACCATGTTTCCCCCACGCACTACGTGCCGGAGAGCGATGCAGCTGCCCGCGTCACTGCCATACTCAGCAGCCTCACTGTAACCCAGCTCCTGAGGCGACTGCACCAGTGGATAAGCTCGGAGTGTACCACTCCATGCTCCGGCTCCTGGCTAAGGGACATCTGGGACTGGATATGCGAGGTGATGAGCGACTTTAAGACCTGGCTAAAAGCCAAGCTCATGCCACAACTGCCTGGGGTTCCCTTTGTGTCCTGCCAGCGCGGATATAGAGGGGTCTGGCGGGGGGATGGCATCATGCACACTCGCTGCCACTGTGGGGCTGAAATTACTGGACATGTCAAAAACGGGACGATGAGGATCGTCGGTCCTAAGACCTGCAGGAACATGTGGAGTGGGACCTTCCCCATCAACGCCTACACCACGGGCCCCTGCACCCCCCTTCCTGCGCCGAACTATAAGTTCGCGCTGTGGAGGGTGTCTGCGGAGGAATACGTGGAGATAAGGCAACTGGGGGACTTCCACTACGTGACGGGCATGACTACTGACAACCTTAAATGCCCGTGCCAGGTCCCATCGCCCGAATTTTTCACAGAACTGGACGGGGTGCGCCTACATAGGTATGCGCCCCCTTGCAAGCCCTTGCTGCGGGAGGAGGTATCATTCAGAGTAGGACTCCACGAGTACCCGGTGGGGTCGCAACTACCTTGCGAACCCGAGCCGGATGTGGCCGTGTTGACGTCCATGCTCACTGATCCCTCCCATATAACAGCAGAGACAGCCGGGAGAAGGTTGGCGAGGGGATCCCCCCCCTCTGAGGCCAGCTCCTCGGCTAGTCAGCTGTCCGCTCCATCTCTCAAGGCAACTTGC---------------ACCGCCAAC---------CACGACTCCCCTGACGCCGAGCTCATAGAGGCCAACCTCCTG------------TGGAGGCAGGAGATGGGCGGCAACATCACCAGGGTTGAGTCAGAGAACAAAGTGGTGATTCTGGACTCCTTCGATCCGCTAGTGGCAGAGGAGGATGAGCGGGAGATCTCCGTACCCGCAGAGATCCTGCGGAAGTCCCGGAAATTCACCCCGGCCCTGCCCGTTTGGGCGCGGCCGGAGTACAACCCCCCGCTAGTAGAGACGTGGAAAAAGCCTGGCTACGAATCACCTGTAGTCCATGGCTGCCCACTTCCACCTCCAAAGTCTCCTCCTGTGCCTCCGCCTCGGAAGAAGCGGACGGTGGTCCTCACCGAATCGACCGTATCTACTGCCTTGGCCGAGCTCGCTACCAAAAGCTTTGGCAGCTCCTCAACTTCCGGTATCACGGGCGACAACACGACAACATCCTCTGAGCCCGCCCCTTCTGGCTGCCCTCCAGACTCCGACGCTGAGTCCTACTCTTCCATGCCCCCCCTGGAGGGGGAGCCTGGGGACCCGGATCTCAGCGACGGGTCATGGTCGACAGTCAGCAGCGGGGCCGACACGGAGGATGTCGTGTGCTGCTCGATGTCTTATTCCTGGACAGGCGCACTTGTCACCCCGTGCGCCGCGGAAGAGCAAAAACTGCCCATCAATGCACTGAGCAACTCGTTGCTACGCCACCACAATCTGGTGTATTCCACCACTTCACGCAGTGCTAGCCAAAGGCAGAAAAAGGTCACATTTGACAGACTGCAAGTTCTGGATAGCCACTACCAGGACGTGCTCAAGGAGGTTAAGGCAGCGGCGTCAAAAGTGAAGGCTAACTTGCTATCCGTAGAGGAAGCTTGCAGCCTGACGCCCCCACACTCAGCCAGATCCAAGTTTGGCTATGGGGCAAAAGACGTCCGTTGCCATGCCAGAAAGGCCGTAGCCCACATCAACTCCGTGTGGAATGACCTTCTGGAAGACAGTGTAACACCAATAGACACCACCATCATGGCCAAGAACGAGGTTTTCTGCGTTCAACCCGAGAAGGGAGGTCGTAAGCCAGCTCGTCTCATCGTGTTCCCCGACCTGGGTGTACGCGTGTGCGAGAAGAGAGCTCTGTACGACGTGGTTAGCAAACTCCCCGTGGCCGTGATGGGAAGCTCCTACGGATTTCAATACTCACCAGGACAGCGGGTTGAATTCCTCGTGAAAGCGTGGAAGTCCAAGAAGACCCCAATGGGATTCTCGTATGACACCCGCTGCTTTGACTCCACAGTCACTGAGAGCGATATCCGTACGGAGGAGGCAATCTACCAATGTTGTGACTTGGACCCCCAAGCCCGTGTGGCCATCAAGTCTCTCACCGAGAGGCTTTATGTTGGGGGCCCTCTTACCAATTCAAGGGGGGAGAACTGCGGCTACCGCAGGTGCCGCGCGAGCGGCGTACTGACAACTAGCTGTGGTAACACCCTCACTTGCTACATCAAGGCCCGAGCAGCCTGTCGAGCCGCAGGGCTCCAGGACTGCACCATGCTCGTGTGTGGCGACGACTTAGTCGTTATCTGTGAAAGTGCGGGGGTCCAGGAGGACGCGGCGAGCCTGAGAGCCTTCACGGAGGCTATGACCAGGTACTCCGCCCCCCCCGGGGACCCCCCCCAACCAGAGTACGACTTGGAGCTTATAACATCATGCTCCTCCAACGTGTCAGTCGCCCACGACGGCGCTGGAAAGAGGGTCTACTACCTTACCCGTGACCCTACAACCCCCCTCGCGAGAGCCGCGTGGGAGACAGCAAGACACACTCCAGTCAATTCTTGGCTAGGCAACATAATCATGTTTGCCCCCACACTGTGGGCGAGGATGATACTGATGACCCATTTCTTTAGCGTCCTCATAGCCAGGGATCAGCTTGAACAGGCTCTTGATTGCGAGATCTACGGAGCCTGCTACTCCATAGAACCACTGGATCTACCTCCAATCATTCAAAGACTCCATGGCCTTAGCGCATTTTCACTCCACAGTTACTCTCCAGGTGAAATCAATAGGGTGGCCGCATGCCTCAGAAAACTTGGGGTCCCGCCCTTGCGAGCTTGGAGACACCGGGCCCGGAACGTCCGCGCTAGGCTTCTGTCCAGAGGAGGCAGGGCTGCCATATGTGGCAAGTACCTCTTCAACTGGGCGGTAAGGACGAAGCTCAAACTCACCCCAATAGCGGCCGCTAGCCAGCTGGACTTGTCCGGCTGGTTCACGGCTGGCTACAGCGGGGGAGACATTTATCACAGCGTGTCTCATGCCCGGCCCCGCTGGTTCTGGTTCTGCCTACTCCTGCTCGCTGCAGGGGTAGGCATCTACCTCCTCCCCAACCGA
>ACA64714
ATGAGCACGAATCCTAAACCTCAAAGAAAAACC---AAACGTAACACCAACCGTCGCCCACAGGACGTCAAGTTCCCGGGTGGCGGTCAGATCGTTGGTGGAGTTTACTTGTTGCCGCGCAGGGGCCCTAGATTGGGTGTGCGCGCGACGAGGAAGACTTCCGAGCGGTCGCAACCTCGAGGTAGACGTCAGCCTATCCCCAAGGCACGTCGGCCCGAGGGCAGGACCTGGGCTCAGCCTGGGTACCCTTGGCCCCTCTACGGCAATGAGGGCTGTGGGTGGGCGGGATGGCTCCTGTCTCCCCGTGGCTCTCGGCCTAGTTGGGGCCCCACCGACCCCCGGCGTAGGTCGCGCAACTTGGGTAAGGTCATCGATACCCTCACGTGCGGCTTCGCCGACCTCATGGGGTACATACCGCTCGTCGGCGCCCCTCTTGGAGGCGCTGCCAGGGCCCTGGCGCATGGCGTCCGGGTTCTGGAAGACGGCGTGAACTATGCAACAGGGAACCTTCCTGGTTGCTCTTTCTCTATCTTCCTTCTGGCTCTGCTCTCTTGCCTGACTGTGCCCGCTTCGGCCTACCAAGTGCGCAACTCCTCGGGGCTTTACCATGTCACCAATGATTGCCCTAACTCGAGTATTGTGTACGAGACGGCCGATGCCATCCTGCACACTCCGGGGTGTGTCCCTTGCGTTCGCGAGGGTAACGCCTCGAGGTGTTGGTTGGCGATGACCCCCACAGTGGCCACCAGGGACGGCAAGCTCCCCACAACGCAGCTTCGACGTCACATCGATCTGCTTGTCGGGGGCGCCACCCTCTGTTCGGCCCTCTATGTGGGGGACCTGTGCGGGTCTGTCTTTCTTGTCGGTCAACTGTTTACCTTCTCTCCCAGGCGACATTGGACGACGCAAGACTGCAACTGTTCTATCTATCCTGGCCACATAACGGGTCACCGCATGGCATGGGATATGATGATGAACTGGTCCCCTACGACAGCGTTGGTAGTAGCACAGCTGCTCCGGATCCCACAAGCCATCTTGGACATGATCGCTGGTGCTCACTGGGGAGTCCTGGCGGGCATAGCGTATTTCTCCATGGTGGGGAACTGGGCGAAGGTCTTGGTAGTGCTGCTGCTATTTTCCGGCGTCGACGCG---GAA---------ACCTATGTCACCGGGGGACAAACCGGCCGCTCCGTGTCTAGTCTTGTTAGCCTCCTCGACTTCAGTCGGGGCGCCCAGCAGGACATCCAGCTGATTAACACCAACGGCAGTTGGCACATCAATCGTACGGCCTTGAACTGCAACGACAGCCTCAACCCCGGCTGGATAGCAGGGCTTTTCTATTACCACAAATTCAACTCTTCAGGCTGTCCCGCGAGGTTGGCCAGCTGCCGGCCCCTTACCGATTTTGACCAGGGCTGGGGTCCTATCAGTCATGGA------AAC---GGAAGCGGC---------CCCGACCAACGCCCCTATTGCTGGCACTACCCCCCAAGACCTTGTGGTATTGTGCCCGCACAGAGCGTGTGTGGCCCGGTATATTGCTTCACTCCCAGCCCTGTGGTAGTGGGAACGACCGATAAGTCGGGCGCGCCTACCTACAACTGGGGTGAAAATGAGACGGACGTCTTCGTCCTCAACAACACC---AGGCCACCGCTGGGCAATTGGTTCGGTTGCACCTGGATGAACTCAACTGGATACACCAAAGTGTGCGGAGCGCCCCCTTGTGCTATCGGAGGGGTGGGC---AACAAGACCTTGAGCTGCCCCACCGATTGTTTCCGCAAACATCCGGAAGCCACGTACTCCCGGTGCGGCTCCGGTCCCTGGATCACACCCAGGTGCTTGGTCGACTACCCGTATAGGCTTTGGCACTACCCTTGTACCGTGAACTACACCGTATTCAAAATCAGGATGTACGTGGGGGGGGTCGAGCACAGACTGGAAGCTGCTTGCAACTGGACGCGGGGCGAACGTTGTGATCTGGAAGACAGGGACAGGGCCGAGCTCAGCCCGTTGCTGCTGTCCACCACACAGTGGCAGGTCCTTCCGTGTTCCTTCACGACCTTACCAGCTTTGTCCACCGGTCTCATCCATCTCCACCAGAACATTGTGGACGTGCAATACTTGTACGGGGTGGGGTCAAGCATCGCGTCCTGGGCCATTAAGTGGGACTACGTCGTTCTCCTGTTCCTTCTGCTCGCGGACGCGCGCGTCTGCTCCTGCTTGTGGATGATGTTACTCATATCCCAAGCGGAGGCGGCTTTGGAGAACCTCGTAATACTCAATGCAGCATCCCTGGCCGGGGCGCACGGTCTCGTGTCCTTCCTCGCGTTCTTCTGCTTTGCGTGGTATTTGAAGGGTAGGTGGGTGCCCGGAGCGGCCTACGCCCTCTACGGGATGTGGCCTCTCCTCCTGCTCCTGCTGGCGTTGCCCCAGCGGGCATACGCACTGGACACGGAGGTGGCCGCGTCTTGTGGCGGCGTTGTTCTCGTCGGGTTAATGGCGCTAACTCTGTCACCATATTACAAGCGCTACATCAGCTGGTGCATCTGGTGGCTTCAGTATTTTCTAACCAGAACAGAAGCACAACTGCACGTGTGGGTTCCCCCCCTCAACGTCCGAGGGGGGCGTGACGCCATCATCTTACTCATGTGTGTTGTACACCCGACTTTGGTATTCGACATCACCAAGCTACTGCTGGCCGTCCTTGGACCCCTTTGGATTCTTCAAGCCAGTTTGCTCAAAGTGCCCTACTTCGTGCGCGTTCAAGGCCTTCTCCGGATCTGCGCGCTAGTGCGGAAGATGGCCGGGGGCCATTACGTGCAGATGGTCATCATCAAGTTGGGGGCGCTTACTGGCACCTATGTTTATAACCACCTCACTCCTCTTCGGGACTGGGCGCACAACGGCCTGCGAGATCTGGCCGCGGCTGTGGAGCCGGTCGTCTTCTCCCCAATGGAGACCAAGCTCATCACGTGGGGGGCAGACTCTGCCGCGTGCGGTGACATCATCAACGGCTTGCCCGTCTCCGCCCGTAGGGGCCGGGAGATACTGCTCGGACCAGCCGATGGAATGGTCTCTAAGGGGTGGAGGTTGCTGGCGCCCATCACGGCGTATGCCCAGCAGACAAGGGGCCTCTTGGGGTGCATAATCACCAGCCTGACTGGTCGGGACAAGAACCAAGCGGAGGGTGAGGTCCAGATTGTGTCAACTGCTGCCCAGACCTTCCTGGCAACATGCATCAATGGGGTATGTTGGACCGTCTACCACGGGGCAGGAACGAGGACCATCGCATCACCCAAGGGTCCTGTTATCCAGATGTATACCAACGTGGACCAGGACCTTGTGGGCTGGCCTGCTCCTCAAGGCACCCGCTCATTGACACCCTGCACCTGCGGCTCCTCGGACCTCTACCTGGTCACGAGGCACGCTGATGTCATTCCCGTGCGCCGGCGGGGTGATAGCAGGGGCAGCCTGCTCTCGCCCCGGCCCATTTCCTACCTGAAAGGCTCCTCGGGGGGTCCGCTGCTGTGCCCCGCGGGACACGCCGTGGGCATATTCAGGGCCGCGGTGTGCACCCGTGGAGTGGCTAAGGCGGTGGACTTTATCCCTGTGGAGAACCTAGAGACAACTATGAGGTCCCCGGTGTTCACGGACAATTCTTCTCCACCAGCAGTGCCCCAGAGCTTCCAGGTGGCCCACCTGCACGCTCCTACCGGCAGCGGTAAGAGCACCAAGGTCCCGGCTGCATACGCAGCCCAGGGCTACAAGGTGCTGGTGCTCAACCCCTCTGTTGCTGCAACACTGGGCTTCGGCGCTTACATGTCCAAGGCCCACGGGGTCGATCCTAATGTCAGGACCGGGGTGAGAACAATTACCACAGGCAGCCCCATCACGTACTCCACCTACGGCAAGTTCCTTGCTGACGGCGGGTGCTCAGGGGGTGCTTATGACATAATAATTTGTGATGAGTGCCATTCCACGGATGCCACATCCATCTTGGGCATCGGCACTGTCCTTGACCAAGCAGAGACTGCGGGAGCGAGACTGGTCGTGCTCGCCACCGCTACCCCTCCGGGCTCCATTACTGTGCCCCATCCTAACATCGAGGAGGTTGCTCTGTCCACCACCGGAGAGATCCCTTTTTATGGCAAGGCTATCCCCCTCGAAGTAATCAAGGGGGGGAGACATCTTATTTTCTGTCACTCAAAGAAGAAGTGCGACGAGCTCGCCGCAAAGCTGGTCGCATTGGGCCTCAATGCCGTGGCCTACTACCGCGGTCTTGACGTGTCTGTCATTCCGACCAGTGGCGATGTTGTCGTCGTGGCGACCGATGCCCTCATGACCGGCTATACCGGCGACTTCGACTCGGTGATAGACTGTAACACGTGTGTCACCCAGACGGTCGACTTCAGCCTTGACCCCACCTTCACCATTGAGACGACCACGCTTCCCCAAGATGCTGTCTCCCGCACTCAACGTCGGGGCAGAACTGGCAGGGGGAAGCCAGGCATCTACAGATTTGTGGCACCGGGGGAGCGCCCATCCGGCATGTTCGACTCGTCCATCCTCTGTGAGTGCTATGACGCGGGCTGCGCTTGGTACGAGCTCACACCCGCCGAGACCACAGTTAGGCTACGAGCGTACATGAACACCCCGGGGCTTCCCGTGTGCCAGGACCATCTCGAATTTTGGGAGGGCGTCTTTACGGGTCTCACCCATATCGATGCTCACTTCTTATCCCAGACAAAGCAGAGTGGGGAGAACCTTCCTTACCTGGTAGCGTACCAAGCCACCGTGTGCGCTAGGGCTCAAGCCCCTCCCCCATCTTGGGACCAGATGTGGAAGTGTTTGATCCGCCTCAAACCCACCCTCCATGGGCCAACACCCCTGCTATACAGATTGGGCGCTGTTCAAAATGAGATCACCCTGACGCACCCAATCACCAAATACATCATGACATGCATGTCGGCCGACCTGGAGGTCGTCACGAGCACCTGGGTGCTCGTTGGCGGCGTCCTGGCCGCTTTGGCCGCGTATTGCCTGTCAACAGGCTGCGTGGTCATAGTGGGCAGGGTCGTCTTGTCCGGGAAGCCGGCAATTATACCTGACAGGGAGGCTCTCTACCGGGAGTTCGATGAGATGGAAGAGTGCTCTCAGCACTTACCGTACATCGAGCAAGGGATGATGCTCGCCGAGCAGTTTAAGCAGAAGGCCCTTGGCCTCCTGCACACCGCGTCCCGCCAGGCAGAGGTTATCGCTCCTGCTGTCCAGACCAACTGGCAAAAACTCGAGGCCTTCTGGGCGAAGCATATGTGGAACTTCATCAGTGGGATACAATACTTGGCGGGCCTGTCAACGTTGCCTGGTAACCCCGCC---ATTGCTTCATTGATGGCTTTTACAGCCGCTGTCACCAGCCCACTAACCACTAGCCAAACCCTCCTCTTCAACATATTGGGGGGGTGGGTGGCTGCCCAACTCGCCGCCCCCGGTGCCGCTACCGCCTTTGTGGGCGCTGGCTTAACTGGCGCCGCCATCGGCAGTGTTGGACTGGGGAAGGTCCTCGTGGACATCCTTGCAGGCTATGGCGCGGGCGTGGCGGGAGCTCTTGTAGCATTCAAGATCATGAGCGGTGATGTCCCCTCTACGGAGGACTTGGTCAATCTACTGCCTGCCATCCTCTCGCCTGGAGCCCTTGTAGTCGGTGTGGTCTGCGCAGCAATACTGCGCAGGCACGTTGGCCCGGGCGAGGGGGCAGTGCAATGGATGAACCGACTAATAGCTTTCGCCTCCCGGGGGAACCATGTCTCCCCCACGCACTACGTGCCGGAGAGCGACGCAGCTGCCCGCGTCACTGCCATACTCAGCAGCCTCACTGTGACCCAGCTCCTGAGGCGGCTGCACCAGTGGATAAGCTCGGAGTGCACCACTCCGTGCTCTGGTTCCTGGCTAAGGGACATCTGGGACTGGATATGCGAGGTGCTAAGCGACTTTAAGACCTGGCTGAAAGCCAAGCTCATGCCACAACTGCCTGGGATTCCCTTTGTGTCCTGCCAGCGCGGGTACAGGGGGGTCTGGAGAGGGGACGGCATCATGCACACTCGCTGCCACTGTGGAGCTGAGATCACTGGACATGTCAAAAACGGGACGATGAGGATCGTCGGTCCTAGGACCTGCAGGAACATGTGGAGTGGGACCTTCCCCATTAACGCCTACACTACGGGCCCCTGCACTCCCCTTCCTGCGCCGAACTATACGTTCGCGCTATGGAGGGTGTCTGCAGAGGAGTACGTGGAGATAAGGCAGGTGGGGGACTTCCACTATGTGACGGGTATGACCACTGACAATCTTAAATGCCCGTGCCAGGTCCCATCGCCCGAATTTTTCACAGAATTGGACGGGGTGCGCCTACATAGGTTCGCGCCCCCTTGCAAGCCCTTGCTGCGGGAGGAGGTATCATTTAGAGTGGGACTCCACGCGTACCCGGTGGGGTCGCAACTACCTTGCGAACCCGAGCCGGACGTGGCCGTGTTGACGTCCATGCTCACTGATCCCTCTCATGTAACAGCGGAGGCAGCGAGGAGAAGGTTGGCGAGGGGATCGCCCCCCTCTGAGGCCAGCTCCTCGGCTAGCCAGCTGTCCGCTCCATCTCTCAAGGCAACTTGC---------------ACCGCTAAC---------CATGACTCCCCTGATGCCGAGCTCATAGAGGCCAACCTCCTA------------TGGAGGCAGGAGATGGGCGGCAACATTACCAGGGTCGAGTCAGAGAACAAAGTGGTGATTCTGGACTCTTTCGATCCGCTAGTGGCAGAGGAGGATGAGCGGGAGATCTCCGTACCCGCAGAAATCCTGCGGAAGTCTCGGAGATTCGCCCCGGCCCTGCCCATCTGGGCGCGGCCAGACTATAACCCCCCGCTGATAGAGACGTGGAAAAAGCCTGACTATGAGCCACCTGTAGTCCATGGCTGCCCGCTTCCACCTCCACGGCCCCCTCCTGTGCCTCCGCCTCGGAAGAAGCGGACGGTGGTCCTCACCGAATCAACCGTATCTTCTGCCTTGGCTGAACTTGCCACCAAAAGTTTTGGCAGCTCCACAACTTCCGGTATTTCGGGCGACAATACGGCAACATCCTCTGAGCCCGCCCCTTCTGGCTGTCCCCCAGACTCCGACGCTGAGTCTTATTCTTCCATGCCCCCCCTGGAGGGGGAGCCTGGGGATCCGGATTTCAGCGACGGATCATGGTCGACGGTCAGTAGCGGGGCCGACGCGGAGGATGTCGTGTGTTGCTCAATGTCTTATTCTTGGACAGGCGCACTCGTCACCCCGTGCGCCGCGGAAGAACAAAAACTGCCCATCAACGCACTGAGCAACTCGTTGCTACGTCATCACAATCTGGTGTATTCCACCACCTCACGCAGTGCTAGCCAAAGGCAGAAGAAGGTCACTTTTGACAGACTGCAAATCCTGGACAGCCATTACCAGGATGTGCTCAAGGAGGTTAAGGCAGCGGCGTCAAAAGTGAAGGCTAACTTGCTATCCGTAGAGGAAGCTTGCAGCCTGACGCCCCCACACTCGGCCAAATCCAAGTTTGGCTATGGGGCAAAAGACGTCCGCTGCCATGCCAGAAAGGCCGTAAACCACATCAACTCCGTGTGGAAAGACCTTCTGGAAGACAGTGTAACACCAATAGATACTACCATCATGGCTAAGAACGAAGTTTTTTGCGTTCAGCCTGAGAAGGGGGGTCGTAAGCCAGCTCGTCTCATCGTGTTCCCCGACCTGGGCGTGCGCGTGTGCGAGAAGATGGCCCTGTACGACGTGGTTTCCAAACTCCCCCTGGCCGTGATGGGAAGCTCCTACGGATTCCAATACTCACCAGGGCAGCGGGTTGAATTCCTCGTGCAAGCGTGGAAGTCCAAGAGATCCCCAATGGGGTTCTCGTATGATACCCGCTGCTTTGACTCCACAGTCACTGAGAGCGATATCCGTACGGAGGAGGCAATTTACCAATGTTGTGACCTGGACCCCCAAGCCCGCGTGGCCATCAAGTCCCTCACTGAGAGGCTTTACGTTGGGGGCCCTCTCACCAATTCAAGGGGGGAGAACTGCGGCTACCGCAGGTGTCGCGCGAGCGGCGTACTGACAACTAGCTGTGGTAACACCCTCACCTGCTACATCAAGGCCAAGGCAGCCTGTCGAGCCGCGGGGCTCCAGGACTGCACCATGCTCGTGTGTGGCGACGACTTAGTCGTTATCTGTGAAAGTGCGGGAGTCCAGGAGGATGCGGCGAGCCTGAGAGCTTTCACGGAGGCTATGACCAGGTACTCCGCCCCCCCCGGGGACCCCCCACAACCAGAATACGACTTGGAGCTTATAACATCATGCTCCTCCAACGTGTCAGTCGCCCACGACGGCGCTGGAAAGAGGGTCTACTACCTCACCCGTGACCCTACAACTCCCCTCGCGAGAGCCGCGTGGGAGACAGCAAGACACACTCCAGTCAATTCCTGGCTAGGCAACATAATCATGTTTGCTCCCACATTGTGGGCGAGGATGATACTGATGACCCATTTCTTTAGCGTCCTCATAGCCAGGGATCAGCTTGAACAGGCTCTTGATTGTGAGATCTACGGAGCCTGCTACTCCATAGAACCACTGGATCTACCTCCAATCATTCAAAGACTCCATGGCCTCAGCGCGTTTTCACTCCACAGTTACTCTCCAGGTGAAATCAATAGGGTGGCCGCATGCCTCAGAAAACTTGGGGTACCGCCCTTGCGAGCTTGGAGACACCGGGCCCGGAGTGTTCGCGCCACGCTTCTGTCCAGAGGAGGCAGGGCTGCCATATGTGGCAAGTACCTTTTTAACTGGGCAGTAAGAACAAAGCTTAAACTCACTCCAATAGCGGCCGCTGGCCGGCTGGACTTGTCCGGCTGGTTCACGGCTGGTTACAGCGGGGGAGACATTTATCACAGCGTGTCTCATGCCCGGCCCCGCTGGTTCTGGTTTTGCCTACTCCTGCTTGCTGCAGGGGTAGGCATCTACCTCCTCCCCAACCGA
>ACA64716
ATGAGCACGAATCCTAAACCTCAAAGAAAAACC---AAACGTAACACCAACCGTCGCCCACAGGACGTTAAGTTCCCGGGTGGCGGTCAGATCGTTGGTGGAGTTTACTTGTTGCCGCGCAGGGGCCCTAGATTGGGTGTGCGCGCGACGAGGAAGACTTCCGAGCGGTCGCAACCTCGAGGTAGACGTCAGCCTATCCCCAAGGCGCGTCGGCCCGAGGGCAGGACCTGGGCCCAGCCCGGGTACCCTTGGCCCCTCTATGGCAATGAGGGCTGCGGGTGGGCGGGATGGCTCCTGTCCCCCCGTGGCTCTCGGCCTAGTTGGGGCCCCACAGACCCCCGGCGTAGGTCGCGTAACCTGGGTAAGGTCATCGATACCCTCACGTGCGGCTTCGCCGACCTCATGGGGTACATTCCGCTCGTCGGCGCCCCTCTTGGAGGCGCTGCCAGGGCCCTGGCGCATGGCGTCCGGGTTCTGGAAGACGGCGTGAACTATGCAACAGGGAACCTTCCTGGTTGCTCTTTCTCTATCTTCCTTCTAGCTCTGCTCTCTTGCCTGACCGTGCCCGCGTCAGCCTACCAAGTACGCAATTCCTCGGGCCTTTATCATGTTACCAATGATTGCCCTAACTCGAGTATTGTGTACGAGACGGCCGATGCCATCCTACATTCTCCGGGGTGTGTCCCTTGCGTTCGCGAGGATAACGCTTCGAGATGTTGGGTGCCGGTGGCCCCTACAGTCGCCACCAGAGACGGCAAACTCCCCACAACGCAGCTTCGACGTCATATCGATCTGCTCGTCGGGAGCGCCACCCTCTGCTCGGCCCTCTACGTGGGGGACTTGTGCGGGTCTGTCTTCCTCGTCGGTCAACTGTTCACCTTCTCCCCCCGGCGCCACTGGACAACGCAAGACTGCAACTGCTCCATGTACCTCGGCCATATATCGGGTCACCGCATGGCATGGGATATGATGATGAACTGGTCCCCTACGACAGCGTTGGTAGTAGCTCAGTTGCTCAGGGTCCCGCAAGCTATCTTGGACATGATCGCTGGTGCCCACTGGGGAGTCCTAGCGGGCATAGCGTATTTCTCCATGGTGGGGAACTGGGCGAAGGTCCTGCTAGTGCTGCTGCTGTTTGCCGGCGTCGATGCG---AGA---------ACCCACACCACCGGGGGGAGTGCTGCTAAGACCACGCAAGGGCTCGCCGCTTTT------CTCACGCGAGGCCCCAAGCAGGACCTCCAGCTGATCAACACCAACGGCAGTTGGCACATTAATCGCACGGCCTTGAACTGTAATGCGAGCCTCGAGACCGGCTGGTTAGCGGGGCTCTTCTATTACTACAAATTCAACTCTTCGGGCTGCCCCGAGAGGATGGCCAGCTGCAAACCCCTCACCCATTTCGCCCAGGGCTGGGGCCCTATCAGCTATCGC------AAC---GGAAGCGGC---------CCCGAACACCGCCCCTATTGCTGGCACTACCCTCCAAAGCCTTGTGGTATCGTGTCAGCACAGAAAGTATGTGGCCCAGTGTTTTGCTTCACTCCTAGTCCTGTGGTGGTGGGGACGACCGACAGGTTGGGCGTGCCTACCTACAACTGGGGTGAGAATGATACGGACGTTTTCGTCCTCAATAACACC---AGGCCACCGCTGGGCAATTGGTTCGGTTGCACCTGGATGAACTCGACTGGATACACCAAAGTGTGCGGAGCGCCTCCCTGTTTCATCGGGGGAGTAGGC---AATAACACCTTTCTCTGCCCCACTGACTGTTTCCGCAAGCATCCGGAAGCTACATACTCTCGGTGTGGTTCCGGTCCTTGGATCACGCCCAGGTGCCTGGTCGACTATCCTTATAGGCTCTGGCATTATCCTTGCACTGTCAACTATACCCTGTTCAAGGTTAGGATGTACGTGGGAGGGGTCGAGCACAGGCTGCAAGCTGCTTGCAACTGGACGCGGGGCGAGCGTTGTGATCTGGACGACAGGGACAGGTCCGAGCTCAGCCCGCTGCTGCTGTCCACCACGCAGTGGCAGGTCCTCCCGTGTTCTTTCACGACCTTGCCAGCCTTGACTACCGGCCTCATTCACCTCCACCAGAACATCGTGGACGTGCAATATTTGTACGGGGTGGGGTCGAGCATTGTGTCCTGGGCCATCAAGTGGGAGTACGTCATTCTCTTGTTTCTCCTGCTTGCAGACGCGCGTATCTGCTCCTGCTTGTGGATGATGCTACTCATATCTCAAGCGGAGGCAGCTTTGGAAAATCTCGTATTACTTAATGCGGCGTCTCTGGCCGGAACGCATGGTCTCGTGTCCTTCCTCGTGTTCTTCTGCTTTGCATGGCACCTGAAGGGTAGGTGGGTGCCCGGGGTGGCCTACGCTGTCTACGGGATGTGGCCTCTCCTCCTGCTCCTGTTGGCGTTGCCCCAACGGGCGTACGCGCTGGACACGGAGGTGGCCGCGTCATGTGGTGGCGTTGTTCTTGCCGGGTTAATGGCGCTGACTCTGTCACCGCATTACAAGCGCTATATCAGCTGGTGCTTTTGGTGGCTTCAGTACTTCCTGACCAGAGTAGAAGCGCTACTACACGTATGGGTTCCCCCCCTCAACGTCCGAGGGGGGCGCGACGCTGTCATCCTACTCATGTGTGTTGTACACCCGGCTTTGGTATTTGACATCACCAAGCTGCTGCTGGCCGTCTTCGGACCCCTTTGGATTCTTCAAACTAGTCTGCTCAGCGTGCCCTACTTCGTGCGCGTCCAAGGCCTCCTCCGGCTCTGCGCGCTAGCGCGCAAGATGGCCGGGGGCCATTACGTGCAGATGGCTATGATCAAGGTGGGGGCGCTCACTGGCACCTATATTTATAACCATCTTACCCCTCTTCGGGACTGGGCGCACAACGGCCTACAGGATCTGGCCGTGGCTGTAGAGCCAGTCGTCTTTTCCCAGATGGAGACCAAGCTCATCACGTGGGGGGCGGACACCGCCGCGTGTGGTGACATCATCAACGGCTTGCCCGTCTCCGCCCGTAGGGGCCGAGAGATACTGCTTGGACCGGCCGACGGAATGGTCTCCAAGGGGTGGAGGTTGCTGGCGCCCATCACGGCGTACGCTCAGCAGACGAGGGGCCTCTTGGGATGCATAATTACCAGCCTGACCGGCCGAGACAAAAACCAGGTGGAGGGTGAGATTCAGATTGTGTCAACTGCTACCCAGACCTTCCTGGCAACCTGTATCAACGGGGCATGCTGGACTGTCTACCACGGGGCCGGAACAAGGACCATCGCGTCACCCAAGGGTCCTGTTATCCAGATGTATACCAATGTGGACCAAGACCTCGTAGGCTGGCCCGCTCCCCAAGGTGCCCGCTCATTGACACCCTGCACTTGCGGCTCCTCGGACCTTTACCTGGTCACGAGGCACGCCGATGTCATTCCCGTGCGCCGGCGGGGTGATAGTAGGGGCAGCCTGCTTTCGCCCCGGCCTATCTCCTACTTGAAAGGCTCCTCGGGGGGCCCTGTGCTGTGCCCCTCGGGACACGCCGTAGGCATATTCAGAGCCGCGGTGTGTACACGTGGAGTGGCTAAAGCAGTGGACTTTATCCCCGTAGAAAGCCTAGAGACAACCATGAGGTCCCCGGTGTTCACAGACAATTCTTCCCCACCGGCAGTGCCTCAGAGCTTCCAGGTGGCCCACCTGCATGCTCCCACCGGCAGCGGCAAGAGCACCAAGGTTCCGGCCGCGTACGCGGCTCAGGGCTACAAGGTGCTGGTGCTCAACCCCTCCGTAGCTGCAACATTGGGCTTTGGTGCTTACATGTCCAAGGCCCATGGGATTGAACCTAACATCAGGACCGGGGTGAGGACAATTACTACTGGCAGCCCCATCACGTACTCCACCTACGGCAAGTTCCTTGCCGACGGCGGGTGCTCAGGGGGTGCTTATGACATAATAATTTGTGACGAGTGCCACTCCACGGATGCAACATCCATCTTGGGCATCGGCACTGTCCTTGACCAAGCAGAGACTGCGGGGGCGAGACTGGTTGTGCTCGCCACCGCTACCCCTCCGGGCTCCGTTACTGTGCCCCATTCTAACATCGAGGAGGTTGCTCTGTCCACCACCGGAGAGATCCCCTTTTACGGCAAGGCTATCCCCCTTGAGGCAATCAAGGGGGGGAGACACCTCATCTTCTGCCACTCAAGGAAGAAGTGCGACGAGCTCGCCGCAAAACTGGTCGCGTTGGGCATCAACGCTGTGGCTTACTACCGCGGCCTTGACGTGTCCGTCATCCCGACCAGTGGCGATGTTGTCGTCGTGGCAACTGACGCTCTCATGACCGGCTTTACCGGCGACTTCGACTCGGTGATAGACTGCAACACGTGTGTCACCCAGACAGTCGACTTCAGCCTTGACCCTACCTTCACCATTGAGACAACCACGCTTCCCCAGGATGCTGTCTCCCGCACTCAACGTCGGGGCAGGACTGGCAGGGGGAGGCCGGGCATTTACAGATTTGTGGCACCTGGAGAGCGCCCTTCTGGCATGTTCGACTCGTCTGTCCTCTGCGAGTGCTATGACGCGGGCTGTGCTTGGTATGAACTCACACCCGCTGAGACCACAGTTAGGCTACGAGCATACATGAACACCCCGGGACTCCCAGTGTGCCAGGACCATCTTGAATTTTGGGAGGGCGTCTTCACGGGTCTTACCCATATAGACGCCCATTTCCTATCCCAGACAAAGCAGAGTGGGGAGAACTTTCCTTACCTGGTAGCGTACCAAGCCACCGTGTGCGCTAGAGCCCAAGCCCCTCCCCCGTCATGGGACCAGATGTGGAAGTGCTTGATTCGTCTCAAGCCCAACCTTCATGGGCCAACACCTCTGCTATACAGACTGGGCGCTGTTCAGAATGAGATCACCCTGACGCACCCAGTCACCAAGTATATCATGACATGCATGTCGGCTGACCTGGAGGTCGTCACGAGTACCTGGGTGCTCGTGGGCGGCGTTCTGGCTGCTTTGGCCGCGTATTGCCTATCCACAGGCTGCGTGGTAATAGTAGGCAGGATTGTCTTGTCCGGGAAGCCGGCAATCATACCCGACAGGGAAGTCCTCTACCGGGAGTTCGATGAGATGGAAGAGTGCTCTCAGCACCTCCCGTACATCGAGCACGGGATGATGCTCGCCGAGCAGTTCAAGCAGAAGGCCCTCGGCCTCCTACATACTGCGTCCCGCCAGGCAGAGGTCATCACCCCTGCTGTCCAGACCAACTGGCAGAAACTCGAGACCTTTTGGGCGAAGCATATGTGGAACTTCATCAGTGGGATACAATATCTGGCGGGCCTGTCAACACTGCCTGGTAACCCCGCT---ATTGCATCGTTGATGGCTTTTACAGCTGCCGTCACCAGCCCATTAACCACTAGCCAAACTCTCCTCTTCAATATTTTGGGGGGGTGGGTGGCTGCCCAGCTCGCAGCCCCCGGTGCCGCCACCGCCTTTGTAGGCGCTGGTTTAACTGGCGCCGCCATCGGCAGTGTTGGACTGGGGAAGGTTCTCGTGGACATCCTTGCAGGATATGGCGCGGGCGTGGCGGGGGCTCTCGTAGCATTCAAGATCATGAGCGGTGAGATCCCCTCCACAGAAGACCTGGTCAACCTACTGCCTGCTATCCTTTCGCCCGGAGCCCTTGTGGTCGGTGTGGTCTGCGCAGCAATACTACGCCGACACGTTGGCCCGGGCGAGGGAGCAGTGCAGTGGATGAACCGGCTAATAGCCTTCGCCTCCCGGGGGAACCATGTCTCCCCCACGCACTACGTGCCGGAGAGCGATGCAGCTGCTCGCGTCACTGCCATACTCAGCAGCCTCACTGTGACCCAGCTCCTAAGGCGGCTACACCAGTGGGTAAGCTCGGAGTGCACCACTCCGTGCTCCGGTTCCTGGCTAAGAGATATCTGGGACTGGATATGCGAGGTGCTGAGCGATTTTAAGACCTGGCTGAAGGCCAAGCTCATGCCACAACTGCCTGGGATTCCCTTTGTGTCCTGCCAACGCGGGTATAAGGGGGTCTGGCGAGGAGATGGTATTATGCACACTCGCTGCCACTGTGGAGCTGAGATCACTGGACATGTCAAGAACGGGACGATGAGGATCGTTGGCCCTAAGACCTGCAGGAACATGTGGAGTGGGACCTTCCCCATCAACGCCTATACCACGGGCCCTTGTACCCCCCTTCCTGCGCCGAACTATACGTTCGCGCTATGGAGGGTGTCTGCGGAGGAGTACGTGGAAATAAGGCGGGTAGGGGAGTTCCACTATGTGACGGGTATGACTGCTGACAATCTCAAATGCCCGTGCCAGGTCCCATCGCCCGAATTTTTCACAGAACTGGACGGGGTGCGCCTGCATAGGTTCGCGCCCCCTTGCAAGCCCTTGCTACGAGACGAGGTGGCGTTCAGAGTAGGACTGCATGATTACCCGGTGGGGTCGCAATTACCTTGCGAGCCTGAACCGGACGTGTCCGTGTTGACGTCCATGCTCACTGATCCCTCCCATATAACAGCAGAGACGGCTAGGAGGAGGTTAGCAAGGGGATCGCCCCCTTCTGAGGCCAGCTCTTCGGCCAGCCAGCTGTCCGCCCCATCTCTCAAAGCAACTTGC---------------ACTACCAAC---------CACGACTCCCCTGACGCCGAGCTCATAGAGGCCAACCTCCTG------------TGGAGGCAGGAGATGGGCGGCAATATCACCAGGGTTGAGTCAGAGAACAAAGTGGTGGTTTTGGACTCCTTCGATCCGCTTGTGGCGGAAGAGGACGAGCGGGAGATCTCCGTGCCCGCAGAAATCCTGCGGAAGTCTCGGAGATTTGCTCCAGCCTTGCCCATTTGGGCACGGCCGGACTACAACCCCCCGTTGTTGGAGACGTGGAAAAAGCCGGACTACGAACCACCTGTGGTCCATGGCTGTCCACTTCCACCTTCACAGTCCCCTCCTGTGCCTCCGCCCCGGAAGAAGCGGACGGTAGTCCTCACCGAGTCAACCGTATCTACTGCCTTGGCCGAGCTTGCCACTAAGAGCTTTGGCAGCTCTTCAACTTCCGGTATCACGGGCGACAGCACAACAACGTCCTCTGAGCCCGCCCCCTCTGTCTGCCTCCCAGACTCCGACGCCGAGTCCTGTTCTTCCATGCCCCCCCTGGAGGGGGAGCCTGGGGATCCGGACCTCAGCGACGGCTCCTGGTCGACGGTTAGTAGTAGGGCCGACACGGAGGATGTCGTGTGCTGCTCAATGTCTTATTCCTGGACAGGCGCACTTATCACCCCGTGCGCTGCGGAAGAACAAAAATTGCCTATCAACGCACTGAGCAACTCGTTGCTGCGTCACCACAATCTCGTGTATTCTACCACCTCACGCAGTGCTTGCCAAAGGCAGAAGAAAGTCACATTTGACAGACTGCAGGTTCTGGACAACCACTACCAGGACGTGCTCAAGGAGGTTAAGGCAGCGGCGTCAAAAGTGAAGGCTAACTTGCTATCCGTGGAGGAAGCTTGCAGCCTGACGCCCCCACATTCAGCCAGATCCAAATTTGGCTATGGGGCAAAAGACGTCCGTTGCCATGCCAGAAAGGCTATAAACCACATCAACTCCGTGTGGAAAGACCTTCTGGAAGACAACGTAACTCCAATAGACACTACCATCATGGCCAAGAACGAAGTTTTCTGCGTACAGCCTGAAAAGGGGGGTCGTAAGCCAGCTCGTCTCATCGTGTTTCCCGACCTGGGTGTGCGCGTGTGCGAGAAGATGGCCCTGTACGACGTGGTCAGCAAGCTCCCTCCGGCCGTGATGGGAAGCTCCTACGGATTCCAATACTCGCCAGGACAGCGGGTTGAATTCCTCGTGCAAGCGTGGAAGTCCAAGAAGACCCCAATGGGGTTTTCATATGATACCCGCTGCTTTGACTCCACAGTCACTGAGGGCGATATCCGTACGGAGGAGGCAATCTACCAGTGTTGTGACCTGGACCCCCAAGCCCGCGTGGCCATTAAGTCCCTCACCGAGAGGCTTTATGTCGGGGGCCCTCTTACCAATTCAAAGGGGGAGAACTGCGGCTATCGCAGGTGCCGCGCGAGCGGCGTACTGACAACTAGCTGTGGTAACACCCTCACTTGCTACATCAAGGCCCGAGCAGCCTGTCGAGCCGCAGGGCTCCGGGACTGCACCATGCTCGTGTGCGGCGACGACTTAGTCGTTATCTGTGAAAGTCAGGGTGTCCAGGAGGATGCGACGAGCCTGAGAGCCTTCACGGAGGCTATGACCAGATACTCCGCTCCCCCCGGGGACCCCCCCCAACCAGAATACGACTTGGAGCTCATAACATCGTGCTCCTCCAATGTGTCAGTCGCCCACGACGGCGCTGGAAAGAGGGTCTATTACCTTACCCGTGACCCCACAACTCCCCTCGCGAGAGCTGCGTGGGAGACAGCAAGACACACTCCAGTCAATTCCTGGCTAGGCAACATAATCATGTTTGCCCCCACATTGTGGGCGAGGATGATACTGATGACCCACTTCTTCAGTGTCCTCATAGCCAGGGATCAGCTTGAACAGGCCCTTGATTGCGAGATCTACGGAGCCTGCTACTCCATAGAACCACTGGACCTACCTCAAATCATTCAAAGACTCCATGGCCTTAGCGCATTTTCCCTCCACAGTTACTCTCCAGGTGAAATCAATAGGGTGGCCGCATGCCTCAGGAAACTTGGGGTCCCGCCCTTGCGAGCTTGGAGACACCGGGCCCGGAGCGTCCGCGCTAAGCTTCTGTCCAGGGGAGGCAGGGCTGCCACGTGTGGCAAGTACCTCTTCAATTGGGCAGTAAGAACAAAGCTCAAACTCACTCCAATAGCGGCCGCTGGCCAGCTGGACCTGTCCGGCTGGTTCACGGCTGGCTACAGCGGGGGAGACATTTATCACAGCGTGTCTCGTGCCCGGCCCCGCTGGTTCTGGTTTTGCCTACTCCTGCTTGCTGCAGGGGTAGGCATCTACCTCCTCCCCAACCGA
>ACE82474
ATGAGCACGAATCCTAAACCTCAAAGAAAAACC---AAACGTAACACCAACCGTCGCCCACAGGACGTCAAGTTCCCGGGTGGCGGTCAGATCGTTGGTGGAGTTTACTTGTTGCCGCGCAGGGGCCCTAGATTGGGTGTGCGCGCGACGAGGAAGACTTCCGAGCGGTCGCAACCTCGAGGTAGACGTCAGCCTATCCCCAAGGCGCGTCGGCCCGAGGGCAGGACCTGGGCTCAGCCCGGGTACCCTTGGCCCCTCTATGGCAATGAGGGCTGCGGGTGGGCGGGATGGCTCCTGTCTCCTCGTGGCTCTCGGCCTAGCTGGGGCCCCACAGACCCCCGGCGTAGGTCGCGCAATCTGGGTAAGGTCATCGATACCCTTACGTGCGGCTTCGCCGACCTCATGGGGTACATACCGCTCGTCGGCGCCCCTCTTGGGGGCGCTGCCAGGGCCCTGGCGCATGGCGTCCGGGTTCTGGAAGACGGCGTGAACTATGCAACAGGGAATCTTCCCGGTTGCTCTTTCTCTATCTTCCTTCTGGCCCTGCTCTCTTGCCTGACTGTACCCGCTTCAGCCTACCAAGTGCGCAACTCTACGGGGCTTTACCATGTCACCAATGATTGCCCTAACTCGAGTATTGTGTACGAGGCGGCCGATGCCATCCTGCACACTCCGGGGTGTGTTCCTTGCGTTCGCGAGGGTAACATCTCGAGGTGTTGGGTGGCGGTGACCCCCACGGTGGCCACCAGGGACGGCAACCTCCCCACGACGCAGCTTCGACGTCACATCGATCTGCTTGTCGGGAGCGCCACCCTCTGTTCGGCCCTCTACGTGGGGGACCTGTGCGGGTCTGTCTTTCTTGTTGGTCAACTGTTTACCTTCTCTCCCAGGCGCCACTGGACGACGCAGGGCTGCAATTGTTCTATCTATCCCGGCCATATATCGGGTCACCGCATGGCATGGGATATGATGATGAACTGGTCCCCTGCGACGGCGTTGGTAATGGCTCAGCTGCTCCGGATCCCACAAGCCATCGTGGACATGATCGCTGGTGCTCACTGGGGAGTCCTGGCGGGCATAGCGTATTTCTCCATGGTGGGGAACTGGGCGAAAGTCCTGGTAGTGCTGTTGCTATTTGCCGGTGTCGACGCG---GAA---------ACTGTCATCTCCGGGGGATCTGCCGCCCACGCCGTGCGTGGACTCTCTAGTTTC------TTCACACCAGGCGCCAAGCAGAACATCCAGCTGATCAACGCCAACGGTAGCTGGCACATCAATAGGACGGCCTTGAACTGCAATGATAGCCTTAACACCGGCTGGATAGCAGGGCTTCTCTATCACAACAAATTCAACTCCTCAGGCTGTCCCGAGAGGTTGGCCAGCTGCCGACCTCTTACCTATTTTGACCAGGGCTGGGGCCCTATCAGCCATGCC------AAC---GGAAGCGGC---------CCCGACCAACGCCCCTACTGCTGGCACTACCCCCCAAAACCTTGCGGTATTGTGCCTGCAGAGAGCGTGTGTGGCCCGGTATATTGCTTCACTCCCAGTCCTGTGGTGGTGGGAACGACCGACAGGTCGGGCGCGCCTACCTACAGCTGGGGTGCAAATGATACGGACGTCTTTGTCCTCAACAACACC---AGGCCACCGCTGGGCAATTGGTTCGGTTGTACCTGGATGAATTCATCTGGGTTCACCAAAGTGTGCGGAGCGCCTCCTTGTGCCATCGGAGGGGCGGGC---AACAACACCTTGTACTGCCCCACAGATTGTTTCCGCAAGCATCCGGAAGCCACATACTCTCGGTGTGGCTCCGGTCCCTGGATTACACCCAGGTGCCTGGTCGACTACCCGTATAGGCTTTGGCATTATCCTTGTACCATCAACTACACCATATTTAAAATCAGGATGTACGTGGGAGGGGTCGAGCACAGGCTGGAAGCTGCCTGCAACTGGACGCGGGGCGAACGTTGCGATCTGGAGGACAGGGACAGGTCCGAGCTCAGCCCGTTGCTGCTGTCCACCACACAGTGGCAGGTCCTTCCGTGTTCCTTCACGCCCATGCCAGCCTTGTCCACCGGCCTCATCCACCTCCACCAGAACATTGTGGACGTGCAGTACCTGTACGGGGTGGGGTCAAGCATCGCGTCCTGGGCCATCAAGTGGGATTACGTCGTTCTCCTGTTCCTTCTGCTTGCGGACGCGCGCGTCTGCTCTTGCTTGTGGATGATGCTACTCATATCCCAAGCGGAGGCGGCTTTGGAGAACCTCGTAGTACTCAATGCAGCATCCCTGGCCGGGACGCACGGTCTTGTATCCTTCCTCGTGTTCTTCTGCTTTGCATGGTATCTGAAGGGTAGGTGGGTGCCCGGAGCGGTCTACGCCCTCTACGGGATGTGGCCTCTCCTCCTGCTCCTGTTGGCGTTGCCCCAGCGGGCATACGCGCTGGACACGGAGGTGGCCGCGTCGTGTGGCGGCGTTGTCCTTGTCGGGTTAATGGCGCTGACATTGTCACCATACTACAAGCGCTATATCAGCTGGTGCTTATGGTGGCTTCAGTATTTCCTGACCAGAGTAGAAGCGCAACTGCACGTGTGGGTTCCCCCCCTCAACGTCCGAGGGGGGCGCGACGCTGTCATCTTACTCATGTGTGTTGTACACCCGACTCTGATATTTGACATCACCAAACTGCTGCTGGCCGTCTTCGGACCCCTTTGGATTCTTCAAGCCAGTTTGCTTAAGGTACCCTACTTTGTGCGCGTCCAAGGCCTTCTCCGGATCTGCGTGCTAGCGCGGAAGTTGGTCGGAGGCCACTACGTGCAAATGGCCATCATCAAGTTGGGGGCGCTCACTGGCACCTATATTTATGACCATCTCACTCCTCTTCAGGACTGGGCGCACAACGGCCTGCGAGATCTGGCCGCGGCTGTGGAGCCAGTCGTCTTCTCCCCAATGGAGACCAAGCTCATCACGTGGGGGGCAGACACCGCCGCGTGCGGTGACATCATCAACGGCTTGCCCGTCTCCGCCCGTAGGGGCCGGGAGATACTGCTCGGGCCAGCCGATGGAATGGTCTCCAAGGGGTGGAGGTTGCTGGCGCCCATCACGGCGTACGCCCAGCAGACAAGGGGCCTCCTAGGGTGCATAATCACCAGCCTAACTGGTCGGGACAAAAACCAAGTGGAGGGTGAGGTCCAGATTGTGTCAACTGCTGCCCAAACTTTCCTGGCAACATGCATCAACGGGGTATGCTGGACTGTCTACCACGGGGCCGGGACGAGGACCATTGCATCACCCAAAGGTCCTGTCATCCAAATGTATACCAATGTAGACCAAGACCTCGTGGGCTGGCCCGCTCCCCAAGGCACCCGCTCATTGACACCCTGCACCTGCGGCTCCTCGGACCTTTACTTGGTCACGAGGCACGCCGATGTCATTCCCGTGCGCCGGCGGGGTGATAGCAGAGGCAGCCTGCTTTCGCCCCGGCCCATTTCCTATTTGAAAGGCTCCTCGGGGGGTCCGCTGTTGTGCCCCGCGGGGCACGCCGTGGGCATATTCAGGGCCGCGGTGTGCACCCGTGGAGTGGCTAAGGCGGTGGACTTTATCCCTGTGGAGAACCTAGAGACAACCATGAGGTCCCCGGTGTTCACGGACAACTCCTCTCCACCAGCAGTGCCCCAGAGCTTCCAGGTGGCCCACCTGCATGCTCCCACAGGCAGCGGCAAGAGCACCAAGGTCCCGGCTGCATACGCGGCTCAGGGCTATAAGGTGCTAGTGCTCAACCCTTCTGTTGCTGCAACACTGGGCTTCGGCGCTTACATGTCCAAGGCCCATGGGGTCGATCCTAACATCAGGACCGGGGTGAGAACAATTACCACTGGCAGCCCCATCACGTACTCCACCTACGGCAAGTTCCTTGCCGACGGCGGGTGCTCAGGGGGCGCTTATGACATAATAATTTGTGACGAGTGCCACTCCACGGATGCCACATCCATCTTGGGCATCGGCACTGTCCTCGACCAAGCAGAGACTGCGGGGGCGAGACTGGTCGTACTCGCCACCGCTACCCCTCCGGGCTCCGTCACTGTGCCCCATCCTAACATCGAGGAGGTTGCTCTGTCCACCACCGGAGAGATCCCTTTTTACGGCAAGGCTATCCCCCTCGAAGCGATCAAGGGGGGGAGACATCTCATTTTCTGCCACTCAAAGAAGAAGTGCGACGAGCTCGCCGCAAAGCTGGTCGCATTGGGCGTCAACGCCGTGGCCTACTACCGCGGTCTCGACGTGTCTGTCATTCCGACCAGCGGCGATGTAGTCGTCGTGGCAACTGATGCTCTCATGACCGGCTATACCGGCGACTTCGACTCGGTGATAGACTGCAACACGTGTGTCACCCAGACAGTCGATTTCAGCCTTGACCCTACCTTCACCATTGAGACAACCACGCTTCCCCAGGATGCTGTCTCCCGCACACAACGTCGGGGCAGGACTGGCAGGGGGAAGCCAGGCATCTACAGATTTGTGGCGCCGGGGGAGCGCCCCTCCGGCATGTTCGACTCGTCCGTCCTCTGTGAGTGCTATGACGCGGGCTGTGCTTGGTATGAGCTCACACCCGCCGAGACTACAGTTAGGCTACGAGCGTACATGAACACCCCGGGGCTTCCCGTGTGCCAGGACCATCTTGAATTCTGGGAGGGCGTCTTTACAGGCCTCACTCACATAGATGCCCACTTTCTGTCCCAGACAAAGCAGAGTGGGGAGAACTTTCCTTACCTGGTAGCGTACCAAGCCACCGTGTGCGCTAGGGCTCAAGCCCCTCCCCCATCGTGGGACCAGATGTGGAAGTGTTTGGTCCGCCTCAAACCCACCCTCCATGGGCCAACACCCCTGCTGTACAGACTGGGCGCTGTTCAGAATGAAGTCACCCTGACGCACCCAATCACCAAATACATCATGACATGCATGTCGGCCGACCTGGAGGTCGTCACGAGCACCTGGGTGCTCGTTGGCGGCGTCCTGGCTGCTTTGGCCGCGTATTGCCTGTCAACAGGCTGCGTGGTCATAGTGGGCAGGGTTGTCTTGTCCGGGAAGCCGGCAATCATACCTGACAGGGAGGTCCTCTACCAGGAGTTCGATGAGATGGAAGAGTGCTCCCAGCACTTACCGTACATCGAGCAAGGGATGATGCTCGCCGAGCAGTTCAAGCAGAAGGCTCTCGGCCTCCTGCAGACCGCATCCCGTCAGGCAGAGGTTATCGCCCCTGCTGTCCAGACCAACTGGCAAAAACTCGAGGCCTTCTGGGCGAAGCATATGTGGAACTTCATCAGTGGGATACAATACTTGGCGGGCCTCTCAACGTTGCCTGGTAATCCCGCC---ATTGCTTCATTGATGGCTTTTACAGCTGCTGTCACCAGCCCACTAACCACTAGCCAAACCCTCCTCTTCAATATATTGGGGGGGTGGGTGGCTGCCCAGCTCGCCGCCCCCGGTGCTGCTACCGCCTTTGTAGGTGCTGGCCTGGCTGGCGCCGCCATCGGCAGTGTTGGACTGGGGAAGGTTCTCGTGGACATTCTTGCAGGGTATGGCGCGGGCGTGGCGGGAGCTCTTGTAGCGTTCAAGATCATGAGTGGTGAGGTCCCCTCCACGGAGGACCTGGTCAATCTACTACCCGCCATCCTCTCGCCTGGAGCCCTTGTAGTCGGTGTAGTCTGTGCAGCAATACTGCGCCGGCACGTTGGCCCGGGCGAGGGGGCAGTGCAATGGATGAACCGGCTGATAGCCTTCGCCTCCCGGGGGAACCATGTTTCCCCCACGCACTATGTGCCGGAGAGCGATGCAGCTGCCCGCGTCACTGCCATACTCAGCAGCCTCACTGTGACCCAGCTCCTGAGGCGACTGCACCAGTGGATAAGCTCGGAGTGTACCACTCCATGCTCCGGTTCCTGGCTGAGGGACATCTGGGACTGGATATGCGAGGTGCTGAGCGATTTTAAGACCTGGCTAAAAGCCAAGCTAATGCCGCAACTGCCTGGGATTCCCTTTGTGTCCTGCCAGCGCGGGTATAAGGGGGTCTGGCGAGGGGACGGCATCATGCACACTCGCTGCCACTGTGGAGCTGAGATTACTGGACATGTCAAAAACGGGACGATGAGGATCGTCGGTCCCAGGACCTGCAGGAACATGTGGAGTGGGACCTTCCCCATTAACGCCTACACCACGGGCCCCTGTACCCCCCTTCCTGCGCCGAACTACAAGTTCGCGCTGTGGAGGGTGTCCGCAGAGGAATACGTGGAGATAAGGCAGGTGGGGGACTTCCACTACGTGACGGGTATGACTACTGACAATCTCAAATGCCCGTGCCAGGTCCCATCGCCCGAATTTTTCACAGAACTGGACGGGGTGCGCCTACATAGGTTCGCGCCCCCCTGCAAGCCCTTGCTGCGGGAGGAGGTGTCATTCAGAGTAGGACTCCACGAGTACCCGGTGGGGTCGCAATTACCTTGCGAGCCCGAACCGGACGTGGCCGTGTTGACGTCCATGCTCACTGATCCCTCCCATATAACAGCAGAGGCGGCCGGGAGAAGGTTGGCGAGGGGATCACCCCCGTCTGTGGCCAGCTCCTCGGCTAGCCAGCTGTCCGCTCCATCTCTCAAGGCAACTTGC---------------ACCGCCAAC---------CATGACTCCCCTGACGCCGAGCTCATAGAAGCTAACCTCCTA------------TGGAGGCAGGAGATGGGCGGCAACATCACCAGGGTTGAGTCAGAGAACAAAGTGGTGATTCTGGACTCCTTCGATCCGCTTGTGGCGGAGGAGGACGAGCGGGAGATCTCCGTACCCGCAGAAATCCTGCGGAAGTCTCGGAGATTCGCCCCGGCCCTGCCCGTTTGGGCGCGGCCGGACTATAACCCCCCGCTGGTAGAGACGTGGAAAAAGCCTGACTACGAACCACCTGTGGTCCATGGCTGTCCGCTTCCACCTCCACAGTCCCCTCCTGTGCCACCGCCTCGGAAGAAGCGGACGGTGGTCCTCACCGAATCAACCGTATCTACTGCCTTGGCCGAGCTTGCCACCAAAAGCTTTGGCAGCTCCTCAACTTCCGGCATCACGGGCGACAATACGACAACGTCCTCTGAGCCCGCCCCTTCTGGCTGCTCCCCAGACTCTGACGCTGAGTCCTATTCTTCCATGCCCCCCCTGGAGGGGGAGCCTGGGGATCCGGATCTTAGCGACGGGTCATGGTCGACGGTCAGTAGTGAGGCCGGCACGGAAGATGTCGTGTGCTGCTCGATGTCTTATTCCTGGACAGGCGCACTCGTCACCCCGTGCGCCGCGGAAGAACAGAAACTGCCCATCAATGCACTGAGCAACTCGTTGCTACGCCACCACAATCTGGTGTATTCCACCACCTCACGCAGTGCTTGCCAAAGGCAGAAGAAAGTCACATTTGACAGACTGCAGGTTCTGGACAGCCATTACCAGGACGTGCTCAAGGAGGTTAAGGCAGCGGCGTCAAAAGTGAAGGCTAACTTGCTATCCGTAGAGGAAGCTTGCAGCCTGACGCCCCCACACTCAGCCAGATCCAAGTTTGGCTATGGGGCAAAAGACGTCCGTTGCCATGCCAGGAAGGCCGTAGCCCACATCAACTCCGTGTGGAAGGACCTTCTGGAAGACAGTGTAACACCAATAGACACTACCATCATGGCTAAGAACGAGGTTTTCTGCGTTCAGCCTGAAAAGGGGGGTCGTAAGCCAGCTCGTCTCATCGTGTTCCCCGACCTGGGTGTACGCGTGTGCGAGAAGATGGCGCTGTACGACGTGGTCAGCAAGCTCCCCCAAGCCGTGATGGGAAGCTCCTACGGATTCCAATATTCGCCAGGACAGCGGGTTGAGTTCCTCGTGCAAGCGTGGAAGGCCAAGAAGACCCCGATGGGGTTTTCGTATGATACCCGCTGCTTTGACTCCACAGTCACTGAGAGCGATATCCGTACGGAGGAGGCAATCTACCAATGTTGTGACCTGGACCCCCAAGCCCGTGTGGCTATCAAGTCCCTCACTGAGAGGCTTTATGTTGGGGGCCCTCTTACCAATTCAAGGGGGGAGAACTGCGGCTACCGCAGGTGCCGCGCGAGCGGCGTACTGACAACTAGCTGTGGTAACACCCTCACTTGCTACATCAAGGCCCAAGCAGCCTGTCGAGCCGCAGGGCTCCAGGACTGCACCATGCTCGTGTGTGGCGACGACTTAGTCGTTATCTGTGAAAGTGCGGGGGTCCAGGAGGACGCGGCGAGCCTGAGAGCCTTCACGGAGGCTATGACCAGGTACTCCGCCCCCCCCGGGGACCCCCCGCAACCAGAATACGACTTGGAGCTTATAACATCATGCTCCTCCAACGTGTCAGTCGCCCATGACGGCGCTGGAAAGAGGGTCTACTACCTTACCCGTGACCCTACAACCCCCCTCGCGAGAGCCGCGTGGGAGACAGCAAGACACACTCCAGTCAATTCCTGGCTAGGCAACATAATCATGTTTGCCCCCACACTGTGGGCGAGGATGATACTGATGACCCATTTCTTTAGCGTCCTCATAGCTAGGGATCAGCTTGAACAGGCCCTTGATTGCGAGATCTACGGTGCCTGCTACTCCATAGAACCACTGGATCTACCTCCAATCATTCAAAGACTCCATGGCCTCAGCGCATTTTCACTCCACAGTTACTCTCCAGGTGAAATCAATAGGGTGGCCGCATGCCTCAGAAAACTTGGGGTACCGCCCTTGCGAGCTTGGAGACACCGGGCCCGGAGCGTCCGCGCTAGGCTTCTGTCCAGAGGAGGCAGGGCTGCCATATGTGGCAAGTACCTCTTCAACTGGGCAGTAAGAACAAAGCTCAAACTCACTCCAATAGCGGCTGCTGGCCGGCTGGACTTGTCCGGCTGGTTCACGGCTGGCTACAGCGGGGGAGACATTTATCACAGCGTGTCTCATGCCCGGCCCCGCTGGTTCTGGTTTTGCCTACTCCTGCTTGCTGCAGGGGTAGGCATCTACCTCCTCCCCAACCGA
>ACD13333
ATGAGCACGAATCCTAAACCTCAAAGAACAACC---AAACGTAACACCAACCGTCGCCCACAGGACGTTAAATTCCCGGGTGGCGGTCAGATCGTTGGTGGAGTTTACTTGTTGCCGCGCAGGGGCCCTAGATTGGGTGTGCGCGCGACGAGGAAGACTTCCGAGCGGTCGCAACCTCGAGGTAGACGTCAGCCTATCCCCAAGGCGCGTCGGCCCGAGGGTAGGACCTGGGCCCAGCCCGGGTACCCTTGGCCCCTCTATGGCAATGAGGGCTGTGGGTGGGCGGGATGGCTCCTGTCCCCCCGTGGCTCTCGGCCTAGCTGGGGCCCCACAGACCCCCGGCGTAGGTCGCGCAATGTGGGTAAGGTCATCGATACCCTCACGTGCGGCTTCGCCGACCTCATGGGGTACATTCCGCTCGTCGGCGCTCCTCTTGGAGGCGCTGCCAGGGCCCTGGCGCATGGCGTCCGGGTTCTGGAAGACGGCGTGAACTATGCAACAGGGAACCTTCCTGGTTGCTCTTTTTCTATCTTCCTTCTGGCCCTGCTATCTTGCCTGACTGTGCCCGCGTCAGCCTATCAAGTACGCAACTCCTCGGGCCTTTACCATGTCACCAATGATTGCCCTAACGCGAGTATTGTGTACGAGACGGACGACTCCATCCTGCACTCTCCGGGGTGTGTCCCTTGCGTTCGCGAGGGTAACGCCTCGAAATGTTGGGTGGCGGTAGCCCCCACGGTGGCCACCAGGGATGGCAAACTCCCCACAACGCAGCTTCGACGTCACATCGATCTGCTTGTCGGGGGCGCCACCCTGTGCTCAGCCCTCTATGTGGGGGACTTATGCGGGTCTGTCTTTCTTGTCGGTCAACTGTTCACTTTCTCCCCCAGGCGCCATTGGACAACGCAAGATTGCAACTGTTCCATCTACCCCGGCCATATAACAGGTCATCGTATGGCGTGGGACATGATGATGAATTGGTCCCCTACAACGGCGTTGGTAATGGCTCAGCTGCTCAGGATCCCGCAAGCCGTCTTGGACATGATCGCTGGTGCTCACTGGGGAGTCCTAGCGGGCCTGGCGTATTTCTCCATGGTGGGGAACTGGGCGAAGGTCCTGGTGGTGCTGTTGCTGTTTGCCGGCGTCGATGCA---CAA---------ACCCGCGTCACCGGGGGGATTGCCGCTAGAACCACATCTGGACTCACCGGTCTC------TTCACACTAGGCGCCAAGCAGAATATCCAGCTGATTAACACCAACGGCAGTTGGCACATCAATCGCACGGCTTTGAACTGCAATGCGAGCCTCGACACTGGCTGGGTAGCGGGGCTCCTCTATTACCACAAATTCAACTCTTCAGGTTGCTCCGAGAGGATGGCCAGCTGCAGACCCCTCGCCGATTTCGATCAGGGCTGGGGTCCTATCAGCTACGCC------AAC---GGAAGCGGC---------CCTGACCATCGCCCCTACTGCTGGCACTACCCCCCAAAGCCTTGTGGTATCGTGCCAGCGCAGAATGTATGTGGCCCAGTGTATTGCTTCACTCCCAGCCCCGTGGTGGTGGGCACGACCGACAGGTTGGGCGCGCCTACCTACAGCTGGGGTGGTAAAGTCACGGACGTCCTCGTCCTTAATAACACC---AGACCACCGCTGGGCAATTGGTTCGGTTGCACCTGGATGAATTCGTCTGGATTTACCAAAGTATGCGGAGCGCCTCCTTGTGCCATCGGAGGGGTGGGT---AACAAGACCTTGCACTGCCCCACTGACTGTTTCCGCAAGCATCCGGAAGCCACATACTCCCGGTGTGGCTCCGGTCCCTGGATCACACCCAGGTGCCTAGTTCACTATCCTTATAGGCTCTGGCATTATCCTTGCACCGTCAACTACTCCCTGTTCAAAGTCAGGATGTACGTGGGAGGGGTCGAGCACAGGCTGGACGTTGCTTGCAACTGGACGTGGGGCGAGCGTTGTGATCTGGACGACAGGGACAGGTCCGAGCTCAGTCCGCTGCTGCTGTCCACCACACAGTGGCAGGTCCTTCCGTGTTCTTTCACGACCTTGCCAGCCTTGACTACCGGCCTCATCCACCTCCACCAGAACATCGTGGACGTGCAATACTTGTACGGGGTGGGATCAAGCATTGTGTCCTGGGCCATCAAGTGGGAATACGTCATCCTCTTGTTCCTCATGCTTGCGGACGCGCGCATTTGCTCCTGCTTATGGATGATGTTACTCATATCCCAAGCGGAGGCAGCGCTGGAGAACCTTGTAGTGCTCAATGCGGCGTCTCTGGCCGGGACGCACGGTCTTGCGTCCTTCCTCGTGTTTTTCTGCTTTGCATGGTATCTGAAGGGTAAGTGGGTGCCCGGAGCGGCCTACGCCTTCTATGGGATGTGGCCCCTCCTCCTGCTCCTATTGGCGTTGCCCCGGCGGGTGTACGCATTGGATACGGAGATGGCTGCATCGTGTGGCGGCGTTGTTCTTGTCGGGTTAATGACGCTGACTCTGTCACCGCATTATAAGCGCTATATCAGCTGGTGCTTTTGGTGGCTTCAGTACTTCCTGACCAGAGTGGAAGCGCATCTACACATGTGGGTTCCCCCCCTCAACGTCCGAGGGGGGCGCGACGCTGTCGTCCTACTCATGTGTGCTGCACACCCGGCCTTGGTATTTGACATCACCAAGCTGCTGCTGGCCGTCTTCGGACCCCTTTGGATCCTCCAAACTAGTTTGCTCAAAGTGCCCTACTTCGTGCGCGTCCAAGGCCTTCTCCGGATCTGCGCGCTAGCGCGCAAGGTGGCCGGAGGCCATTACGTGCAGATGGCCATCATCAAGATGGGGGCGCTTACTGGCACTTATGTTTATAACCATCTCACTCCTCTTCGGGACTGGGCGCACAACGGCCTACGAGATCTGGCCGTGGCTGTAGAGCCAGTCGTCTTTTCCCAGATGGAGACCAAGCTCATTACGTGGGGGGCGGACACCGCTGCATGCGGTGACATCATCAACGGCTTGCCTGTCTCTGCCCGTAGGGGCCGAGAGATACTGCTCGGACCGGCCGATGGGATGGTCTCCAAAGGATGGAGGTTGCTGGCGCCCATCACGGCGTATGCCCAGCAGACAAGGGGCCTCTTGGGATGCATAATTACTAGCCTGACCGGCCGGGACAAAAACCAGGTGGAGGGTGAGGTCCAGATTGTGTCAACTGCTGCTCAGACCTTCCTGGCAACCTGCATCAACGGGGTGTGCTGGACTGTCTACCACGGGGCCGGAACAAGGACCATAGCATCACCCAAGGGTCCCGTCATCCAGATGTACACCAACGTAGACCAAGACCTTGTAGGCTGGCCCGCCCCCCAAGGTGCTCGCTCACTGACGCCCTGCACTTGCGGTTCCTCGGACCTTTACCTGGTCACGAGGCACGCTGATGTCATTCCCGTGCGTCGGCGGGGTGATGGCAGGGGCAGCCTGCTCTCGCCCCGGCCTATCTCCTACTTGAAAGGCTCCTCAGGGGGCCCACTGCTGTGCCCCGCAGGGCACGCCGTAGGCATATTCAGGGCCGCGGTGTGCACCCGTGGAGTGGCCAAGGCGGTGGACTTTATCCCCGTAGAGAGCCTAGAGACTACCATGAGGTCCCCGGTGTTCACAGACAACTCCTCCCCACCAGCAGTGCCCCAGAGCTACCAAGTGGCCCACCTGCATGCTCCCACCGGTAGTGGTAAGAGCACTAAGGTCCCGGCCGCGTACGCGGCTCAGGGCTATAAGGTGCTGGTACTTAACCCCTCTGTTGCTGCAACACTGGGCTTTGGTGCTTACATGTCCAAGGCCCATGGGGTTGATCCTAATATCAGGACCGGGGTAAGGACAATTACTACTGGCAGCCCCATCACATACTCCACCTACGGCAAGTTCCTTGCCGACGGCGGGTGCTCAGGGGGTGCTTATGACATAATAATTTGTGACGAGTGCCACTCCACGGATGCAACATCCATCTTGGGCATCGGCACTGTCCTTGACCAAGCAGAGTCTGCGGGGGTGAGACTGACCGTGCTCGCCACCGCTACCCCTCCGGGCTCCGTCACTGTGCCCCACCCTAATATCGAGGAGGTTGCTCTGTCCACCACCGGAGAGATCCCCTTTTACGGCAAGGCTATCCCCCTTGAGGCAATCAAGGGGGGGAGACATCTCATCTTTTGCCACTCAAAGAAGAAGTGCGACGAACTCGCCACGAAACTGGTCGCGTTGGGCATCAATGCCGTGGCTTACTACCGCGGCCTTGACGTGTCCATCATCCCGACCAGTGGCGATGTTGTCGTTGTGGCAACTGATGCTCTCATGACCGGCTATACCGGCGACTTCGACTCGGTGATAGACTGCAACACGTGTGTCACCCAGACGGTCGACTTCAGCCTTGACCCTACCTTCACCATTGAGACAACCACGCTCCCCCAGGATGCCGTCTCCCGCACTCAACGTCGGGGTAGGACTGGCAGGGGGAAGCCTGGCATCTACAGATTTGTGGCACCGGGGGAGCGCCCTTCTGGCATGTTCGACTCGTCCGTCCTCTGCGAGTGCTATGACGCGGGCTGTGCTTGGTACGAGCTCACACCCGCCGAGACCACAGTTAGGCTACGAGCATACATGAACACCCCGGGGCTTCCCGTGTGCCAAGACCATCTTGAATTTTGGGAGGGCGTCTTCACGGGCCTCACCCATATAGACGCCCATTTCCTGTCCCAGACAAAGCAGAGTGGGGAAAACTTTCCTTACCTGGTAGCGTACCAAGCCACCGTGTGCGCTAGAGCTCAGGCCCCTCCCCCATCGTGGGACCAGATGTGGAAGTGCTTGATCCGCCTCAAGCCCACCCTTCATGGGCCAACACCTCTGCTATACAGACTGGGCGCTGTCCAGAATGAAGTCGCCTTGACGCACCCAATCACCAAGTACATCATGACATGCATGTCGGCTGACCTGGAGGTCGTCACGAGTACCTGGGTGCTCGTTGGCGGCGTCCTGGCCGCTTTGGCCGCGTATTGCCTATCTACAGGCTGCGTGGTCATAGTAGGCAGGGTTGTTTTGTCTGGGAAGCCGGCAATCATACCTGACAGAGAAGTCCTCTACCAGGAGTTCGATGAGATGGAAGAGTGCTCTCAGCACTTGCCGTACATCGAACAAGGGATGATGCTCGCCGAGCAGTTCAAGCAGAAGGCTCTCGGCCTCCTGCAGACCGCATCCCGCCAGGCAGAGGTCATCGCCCCTGCTGTCCAGACCAACTGGCAAAAACTCGAGACCTTCTGGGCGAAACACATGTGGAACTTCATCAGTGGGATACAATATCTGGCGGGCCTGTCAACGTTGCCTGGTAATCCCGCT---ATCGCATCATTGATGGCTTTTACGGCTGCCGTCACCAGCCCATTAACCACTAGCCAGACTCTCCTCTTCAACATCTTGGGGGGGTGGGTGGCTGCCCAGCTCGCAGCTCCCGGTGCCGCTACCGCCTTTGTGGGCGCTGGTTTAGCTGGCGCTGCCATCGGCAGCGTTGGGCTGGGGAAGGTTCTCGTGGACATCCTTGCAGGGTACGGTGCGGGCGTGGCAGGGGCTCTCGTGGCATTCAAGATCATGAGCGGTGAGGTCCCCTCGACGGAGGACCTGGTCAATCTACTGCCCGCCATCCTTTCACCCGGCGCCCTTGTAGTCGGTGTGGTCTGCGCGGCAATACTACGCCGGCACGTTGGCCCGGGCGAGGGAGCAGTGCAGTGGATGAACCGGTTGATAGCCTTCGCCTCCCGGGGGAACCACGTTTCCCCCACGCACTACGTGCCGGAGAGCGATGCAGCTACCCGCGTCACTGCCATACTCAGCAGCCTCACCGTAACCCAGCTCCTGAGGCGATTACACCAGTGGATAAGCTCGGAGTGCACCACTCCATGCTCCGACTCCTGGCTAAGGGACATCTGGGACTGGATATGCGAGGTGTTGAGCGATTTCAAGACCTGGCTGAAGGCCAAGCTCATGCCACAACTGCCCGGAATTCCCTTTGTGTCCTGCCAACGCGGGTATAGAGGGGTCTGGCGGGGAGATGGCATCATGCATACTCGCTGCCATTGTGGAGCTGAAATCGCTGGACATGTCAGGAACGGGACGATGAGGATCGTCGGTCCTAAGACCTGCAGGAACACATGGAGTGGAACCTTCCCCATCAATGCCTACACCACGGGCCCCTGTACTCCCCTTCCTGCGCCGAACTATAAGTTCGCGTTGTGGAGGGTGTCTGCGGAGGAATACGTGGAAATAAGGCAGGTGGGGGACTTTCACTACGTGACGGGTATGACTGCTGACAATCTTAAATGCCCATGCCAGGTCCCATCGCCCGAATTTTTCACAGAACTGGACGGGGTGCGCCTGCACAGGTATGCGCCCCCTTGCAAGCCGCTGCTACGAGATGAGGTGTCATTCAGAGTGGGACTGCACGATTACCCGGTGGGGTCGCAATTACCTTGCGAGCCTGAACCGGACGTGGCCGTGTTGACGTCCATGCTCACTGACCCCTCCCATATAACAGCAGAGGCGGCTAGGAGGAGGTTGGCAAGGGGGTCGCCCCCCTCTGTGGCCAGCTCCTCGGCCAGCCAGCTGTCCGCTCTATCTCTCAAAGCAGCTTGC---------------ACCTTCAAC---------CACGACTCCCCTGACGCCGAGCTCATAGAGGCTAACCTCCTG------------TGGAGGCAAGCGATGGGCGGTAATATCACCAGGGTTGAGTCGGAGAACAAAGTGGTGATTCTGGACTCCTTCGATCCGCTTGTGGCGGAGGAGGATGAACGGGAGATCTCCGTGCCCGCAGAGATCCTGCGGAAGTCTCGGAGATTTGCCCCGGCCCTACCCATTTGGGCACGGCCGGATTACAACCCCCCGTTGCTGGAGACGTGGAAAAAGCCAGACTACGAACCACCTGTGGTCCATGGCTGCCCACTTCCACCTCCGCGGCCCCCTCCTGTGCCTCCGCCCCGGAAGAAGCGGACGGTGGTTCTCACCGAATCGACCCTATCTACTGCCTTGGCAGAGCTTGCCACTAAGAGCTTTGGCAGCTCCTCAACCCCCGGCGTCACGGGGGACGACACACCAGCGTCCTCTGGGCCTACCCCCTCTGTCCGCCCTCCAGACTCCGACGCTGAATCCTGTTCTTCCATGCCTCCCCTGGAGGGGGAGCCTGGGGATCCGGATCTCAGCGACGGGTCATGGTCGACGGTTAGTAGTGAGGCTGGCACGGAGAATGTCGTGTGCTGCTCAATGTCTTATTCCTGGACAGGCGCACTAATCACCCCGTGCGCCGCGGAAGAACAAAAATTGCCTATCAACGCACTGAGCAACTCGCTACTGCGTCACCACAATCTCGTGTATTCTACCACCTCACGCAGTGCTTGCTTAAGGCAGAAGAAAGTAACTTTTGACAGACTGCAGGTCCTGGACAGCCACTACCAGGACGTGCTCAAGGAGGTTAAGGCGGCGGCGTCAAAAGTGAAGGCTAACTTGCTATCCGTGGAGGAAGCTTGCAGCCTGACGCCCCCACATTCAGCCAGATCCAAATATGGCTATGGGGCGAAAGACGTCCGCTGCCATGCCAGAAAGGCCGTAAACCACATCAACTCCGTGTGGAAAGACCTTCTGGAAGACAGTGTAACACCAATAGATACTACCATCATGGCTAAGAACGAAGTCTTCTGCGTTCAGCCTGAGAAGGGGGGTCGTAAGCCAGCTCGTCTCATCGTGTTCCCCGATCTGGGTGTGCGCGTGTGCGAGAAGATGGCCCTGTACGACGTGGTCAGCAAGCTCCCCGTGGCCGTGATGGGAAGCTCCTACGGATTCCAATACTCACCAGGACAGCGGGTTGAATTCCTCGTGCAAGCGTGGAAGTCCAAGAAGACCCCAATGGGGTTTTCATATGATACCCGCTGCTTTGACTCTACGGTCACTGAGAGCGATATCCGTACGGAGGAGGCAATCTACCAGTGTTGTAACCTGGACCCCCAAGCACGCGTGGCCATCAAGTCCCTCACCGAGAGACTTTATGTTGGGGGCCCTCTCACCAATTCAAGAGGGGAAAACTGCGGCTATCGCAGGTGTCGCGCAAGCGGCGTACTGACAACTAGCTGTGGTAACACCCTCACTTGCTACATCAAGGCCCAAGCAGCCTGTCGAGCCGCAGGGCTCCGGGACTGCACCATGCTCGTGTGCGGCGACGACCTAGTCGTTATCTGTGAAAGTCAGGGAGTCCAGGAGGACGCGGCGAGCCTGAGAGCCTTCACAGAGGCTATGACCAGGTACTCCGCCCCCCCCGGGGACCCCCCCCAACCAGAGTACGACTTGGAGCTCATAACATCGTGCTCCTCCAACGTGTCAGTCGCCCACGACGGCGCTGGAAAAAGGGTCTATTACCTCACCCGTGACCCTACGACCCCCCTCGCAAGAGCTGCGTGGGAGACAGCAAGACACACTCCAGTCAACTCCTGGCTAGGCAACATAATCATGTTTGCCCCCACATTGTGGGCGAGGATGATACTGATGACACACTTCTTCGGTGTCCTCATAGCCAGGGATCAGCTTGAACAGGCCCTCGATTGCGAAATCTACGGGGCCTGCTACTCCATAGAACCACTGGACCTACCTCCAATTATTCAAAGACTCCATGGCCTCAGCGCGTTCTCTCTCCACAGTTACTCTCCAGGTGAAATCAATAGGGTGGCCGCATGCCTCAGAAAACTTGGGGTCCCGCCTTTGCGAGCTTGGAGACACCGGGCCCGGAGCGTCCGCGCTAGGCTTCTGTCCAGAGGAGGCAGAGCTGCCATATGTGGCAGGTACCTCTTCAACTGGGCAGTAAAAACCAAGCTTAAACTCACTCCAATAGCGGCCGCTGGCCAGCTGGACCTGTCCGGCTGGTTCACGGCTGGCTACAGCGGGGGAGACATTTATCACAGCGTGTCTCGTGCCCGGCCCCGCTGGTTCTGGTTTTGCCTACTCCTGCTTGCTGCAGGGGTAGGCATCTACCTCCTCCCCAACCGA
>ACE82476
ATGAGCACGAATCCTAAACCTCAAAGAAAAACC---AAACGTAACACCAACCGTCGCCCACAGGACGTCAAGTTCCCGGGTGGCGGTCAGATCGTTGGTGGAGTTTACTTGTTGCCGCGCAGGGGCCCTAGATTGGGTGTGCGCACGACGAGGAAGACTTCCGAGCGGTCGCAACCTCGAGGTAGACGTCAGCCTATCCCCAAGGCACGTCGGCCCGAGGGTAGGACCTGGGCTCAGCCCGGGTACCCTTGGCCCCTCTATGGCAATGAGGGCTGCGGGTGGGCGGGATGGCTCCTGTCTCCCCGTGGCTCTCGGCCTAGCTGGGGCCCCACAGACCCCCGGCGTAGGTCGCGCAATTTGGGTAAGGTCATCGATACCCTTACGTGCGGCTTCGCCGACCTCATGGGGTACATACCGCTCGTCGGCGCCCCTCTTGGAGGCGCTGCCAGGGCCCTGGCGCATGGCGTCCGGGTTCTGGAAGACGGCGTGAACTATGCAACAGGGAACCTTCCTGGTTGCTCTTTCTCTATCTTCCTTCTGGCTCTGCTCTCTTGCCTGACTGTGCCCGCTTCAGCCTACCAAGTGCGCAACTCCACGGGGCTTTACCACGTCACCAATGATTGCCCTAACTCGAGTATTGTGTACGAGGCGGCCGACGCCATCCTGCACACTCCGGGGTGTGTCCCTTGCGTCCGCGAGGGTAACGTCTCGAGGTGTTGGGTAGCGATAACCCCCACGGTGGCTACTAAGGACGGCAAACTCCCCACAGCGCAGCTTCGACGTCACATCGATCTGCTTGTCGGGAGCGCTACTCTCTGTTCGGCCCTTTACGTGGGGGACCTGTGCGGGTCTGTCTTTCTTGTCGGCCAACTGTTTACTTTCTCTCCCAGGCGCCACTGGACGACGCAAGGCTGCAATTGTTCCATCTATCCCGGCCATATAACGGGTCACCGCATGGCATGGGACATGATGATGAACTGGTCTCCTACGACGGCGTTGGTAGTAGCTCAGATGCTCCGGATCCCACAAGCCATCTTGGACATGATCGCTGGTGCTCACTGGGGAGTCCTGGCGGGCATAGCGTATTTCTCCATGGTGGGGAACTGGGCGAAGGTCCTGGTAGTGCTGCTGCTATTTGCCGGCGTCGACGCG---GAA---------ACCCACGTCACCGGGGGGGCCGTCAGCCGCACCACGGCTGGATTTGCTGGTCTC------TTCACACGAGGCGCCAAGCAGAATGTCCAGCTGGTCAACACCAACGGCAGTTGGCACATCAACAGCACAGCCTTGAACTGCAACGATAGCCTTAACACCGGCTGGGTAGCAGGGCTTTTCTATTACAACAAATTCAACTCATCAGGCTGTCCCGAGAGGTTGGCCAGTTGCCGACCCCTTACCGATTTTGACCAGGGCTGGGGCCCTATCAGTTATGCC------AAC---GGAAGCGGC---------CCCGACCAACGCCCCTACTGCTGGCACTACCCCCCAAAACCTTGCGGTATTGTGCCCGCGAAGAGCGTGTGTGGCCCAGTATATTGCTTCACTCCCAGCCCTGTGGTGGTGGGAACGACCGACAGGGCGGGCGCGCCTACCTACAGCTGGGGTGCAAATGATACGGACGTCTTCGTCCTTAACAACACC---AGGCCACCGCTGGGCAATTGGTTCGGTTGCACCTGGATGAATTCAACCGGATTCACCAAAGTGTGCGGGGCGCCCCCTTGTGCCATCGGAGGGAAGGGC---AACAACACCTTGCACTGCCCCACTGATTGTTTCCGCAAGCATCCGGAAGCCACATACTCTCGGTGCGGCTCCGGTCCCTGGATCACGCCCAGGTGCCTGGTCGACTACCCGTATAGGCTTTGGCATTATCCTTGTACCATCAACTACACCATATTTAAAGTCAGGATGTACGTGGGAGGGGTCGAGCACAGGCTGGAAGCTGCCTGCAACTGGACGCGGGGCGAACGTTGCGATCTGGAAGACAGGGACAGGTCCGAGCTCAGCCCGTTGCTGCTGTCCACCACACAGTGGCAGGTCCTTCCGTGCTCCTTCACGACCCTGCCAGCCTTGTCCACCGGCCTAATCCACCTCCACCAGAACATTGTGGACGTGCAGTACTTGTACGGGGTGGGGTCAAGCATCGCGTCCTGGGCCATCAAGTGGGAGTACGTCGTTCTCCTGTTCCTTCTGCTTGCAGACGCGCGCGTCTGCTCCTGCTTGTGGATGATGTTACTCATATCCCAAGCAGAGGCGGCTTTGGAGAACCTCATAGTGCTCAATACAGCATCTCTGGCCGGGACGCATGGTCTTGTGTCCTTCCTCGTGTTCTTCTGCTTTGCGTGGTATCTGAAGGGTAAGTGGGTGCCCGGAGCGGTCTACGCCCTCTACGGGATGTGGCCTCTCCTCCTGCTCCTGTTGGCGTTGCCCCAGCGGGCGTACGCGCTGGACACGGAGGTGGCCGCGTCGTGTGGCGGCGTTGTTCTCGTCGGGTTGATGGCGCTGACTCTGTCACCGTATTACAAGCGCTATATCAGCTGGTGCTTATGGTGGCTTCAGTATTTCCTGACCAGAGTAGAAGCGCAACTGCACGTGTGGGTTCCCCCCCTCAACGCCCGAGGGGGGCGCGATGCTGTCATCTTACTCATGTGTGTTGTACACCCGACCTTGGTGTTTGACATCACCAAGCTGCTGCTGGCCGTCTTCGGACCCCTTTGGATTCTCCAAGCCAGTTTGCTTAAAGTACCCTACTTCGTGCGCGTTCAAGGCCTCCTCCGGATCTGCGCGCTAGCGCGGAAGATGGTTGGGGGTCATTACGTGCAAATGGCCATCATCAAGTTAGGGGCGCTCACTGGCACCTATGTTTATAACCATCTTACTCCTCTTCGGGACTGGGCGCACAACGGCCTGCGAGATCTGGCCGTGGCTGTAGAGCCGGTCGTCTTCTCCCGAATGGAGACCAAACTCATCACGTGGGGGGCAGACACCGCCGCATGCGGTGATATCATCAACGGCTTGCCCGTCTCCGCCCGCAGGGGCCGGGAGATACTCCTCGGGCCAGCCGACGGAATGGTCTCCAAAGGATGGAGGTTGTTGGCACCCATCACGGCGTACGCTCAGCAGACAAGGGGTCTCCTAGGGTGTATAATCACCAGCCTAACTGGCCGGGACAAAAACCAAGTGGAGGGTGAGGTCCAAATTGTGTCAACTGCTGCCCAAACTTTCCTGGCAACGTGCATCAATGGGGTATGCTGGACCGTCTACCACGGGGCCGGAACGAGGACCATCGCATCACCCAAGGGTCCTGTTATCCAGATGTACACCAATGTAGACAAAGATCTTGTGGGTTGGCCCGCTCCTCAAGGCTCCCGCTCATTGACACCCTGCACCTGCGGCTCCTCGGACCTTTACCTGGTCACGAGGCACGCCGATGTCATTCCCGTGCGCCGGCGGGGTGATAGCAGGGGCAGCCTGCTCTCGCCCCGGCCCATCTCCTACTTGAAGGGCTCCTCGGGGGGTCCGCTGCTGTGCCCCGCGGGCCACGCCGTGGGCATATTCAGGGCCGCGGTGTGTACCCGTGGAGTGGCTAAGGCGGTGGACTTTATCCCTGTGGAGAACCTAGAGACAACCATGAGGTCCCCGGTGTTCACGGACAACTCCTCTCCACCAGCAGTACCCCAGAGCTTCCAGGTGGCCCACCTGCATGCTCCCACAGGCAGCGGCAAGAGCACCAAGGTCCCGGCTGCATACGCAGCTCAGGGTTATAAGGTGCTAGTGCTCAACCCCTCTGTTGCTGCAACACTGGGCTTCGGTGCTTACATGTCCAAGGCCCATGGGATCGATCCTAATATCAGGACCGGGGTGAGAACAATTACCACTGGCAGCCCCATCACATACTCCACCTACGGCAAGTTTCTTGCCGACGGCGGGTGTTCAGGGGGCGCTTATGACATAATAATTTGTGACGAGTGCCACTCCACGGATGCCACATCCATCTTGGGCATCGGCACTGTCCTTGACCAAGCAGAGACTGCGGGGGCGAGACTGGTTGTGCTCGCCACCGCTACCCCTCCGGGCTCCGTCACCGTGCCCCATCCTAACATCGAGGAGGTTGCTCTGTCCACCACCGGAGAGATCCCTTTTTACGGCAAGGCTATCCCCCTCGAAGTAATCAAGGGGGGGAGACATCTCATCTTCTGTCACTCAAAGAGAAAGTGTGACGAGCTCGCCGCGAAGCTGACCGCATTGGGCATCAATGCCGTGGCCTACTACCGCGGTCTTGACGTGTCTGTCATCCCGACCAGCGGTGATGTTGTCGTCGTGGCAACTGATGCTCTCATGACCGGCTTTACCGGCGACTTCGACTCGGTGATAGACTGCAACACGTGTGTCACCCAGACAGTCGATTTCAGCCTTGACCCCACCTTCACCATTGAGACAACCACGCTTCCCCAGGACGCCGTCTCCCGCACTCAACGTCGGGGCAGGACTGGCAGAGGGAAGCCAGGCATCTACAGATTTGTGGCACCGGGGGAGCGCCCCTCCGGCATGTTCGACTCGTCTGTCCTCTGTGAGTGCTATGACGCGGGCTGCGCTTGGTATGAGCTCACGCCCGCCGAGACTACAGTTAGGCTACGAGCGTACATGAACACCCCGGGGCTTCCCGTGTGCCAGGACCATCTTGAATTTTGGGAGGGCGTCTTTACGGGCCTTACTCATATAGATGCCCACTTCCTATCCCAGACAAAGCAAAGTGGGGAGAATCTTCCTTACCTGGTAGCGTACCAAGCCACCGTGTGCGCTAGGGCTCAAGCCCCTCCCCCATCGTGGGACCAGATGTGGAAGTGCTTGGTCCGCCTCAAACCCACCCTCCATGGGCCAACACCCCTGCTATACAGACTGGGCGCTGTTCAGAATGAGGTCACCCTGACGCACCCAATCACCAAATACATCATGACATGCATGTCGGCCGACCTGGAGGTCGTCACGAGTACCTGGGTGCTCGTTGGCGGCGTCCTGGCCGCCTTGGCCGCGTATTGCCTGTCTACAGGCTGCGTGGTCATAGTGGGCAGGATTGTCTTGTCCGGGAAGCCGGCAATCATACCTGACAGGGAAGTCCTCTACCAGGAGTTCGATGAGATGGAAGAGTGCTCTCAGCACTTACCGTACATCGAGCAAGGGATGATGCTCGCTGAGCAGTTCAAGCAGAAGGCCCTCGGCCTCCTGCAGACCGCGTCCCGTCAGGCAGAGGTTATTGCCCCTGCTGTCCAGACCAACTGGCAAAAACTCGAGACCTTCTGGGCGAAGCATATGTGGAACTTCATCAGTGGGATACAATACTTGGCGGGCCTGTCAACGTTGCCTGGCAACCCCGCC---ATTGCTTCATTGATGGCTTTTACAGCTGCTGTCACTAGCCCACTAACCACTGGCCAAACCCTCCTCTTCAACATACTGGGGGGGTGGGTGGCTGCCCAACTCGCCGCCCCCGGTGCCGCTACCGCCTTTGTGGGCGCTGGCTTAGCTGGCGCAGCCATTGGCAGTGTTGGGCTGGGGAAGGTTCTCGTGGACATCCTTGCAGGGTATGGCGCGGGCGTGGCGGGAGCTCTTGTAGCATTCAAGATCATGAGCGGCGAGGTCCCCTCCACGGAGGACCTGGTCAATCTACTGCCCGCCATCCTCTCGCCTGGAGCCCTTGTGGTCGGTGTGGTCTGTGCAGCAATACTGCGCCGGCACGTCGGCCCGGGCGAGGGAGCAGTGCAATGGATGAACCGGCTAATAGCCTTCGCCTCCCGGGGGAACCATGTTTCCCCCACGCACTACGTGCCGGAGAGCGATGCGGCTGCCCGCGTCACTGCCATACTCAGCAGCCTCACTGTAACCCAGCTCCTGAGGCGACTGCACCAGTGGATAAGCTCGGAGTGTACCACTCCATGCTCCGGTTCCTGGCTAAGGGACATCTGGGACTGGATATGCGAGGTGCTGAGCGACTTTAAGACCTGGCTAAAAGCCAAGCTCATGCCACAACTGCCTGGGATCCCCCTTGTGTCCTGCCAGCGCGGGTATAAGGGGGTCTGGCGAGGGGACGGCATTATGCACACTCGCTGCCACTGTGGAGCTGAGATCACCGGACATGTCAAAAACGGGACGATGAGGATCGTCGGTCCTAGGACCTGCAGGAACATGTGGAGTGGGACCTTCCCCATTAACGCCTACACCACGGGCCCCTGTACCCCCCTTCCTGCGCCGAACTATGAGTTCGCGCTGTGGAGGGTGTCTGCAGAGGAATACGTGGAGATAAGGCAGGTGGGGGACTTCCACTACGTGACGGGCATGACTACTGACAATCTTAAATGCCCGTGCCAGGTCCCATCACCCGAATTTTTCACAGAACTGGACGGGGTGCGCCTACATAGGTTCGCGCCCCCCTGCAAGCCCTTGCTGCGGGAGGAGGTATCATTCAGAGTAGGACTCCACGACTACCCGGTGGGGTCGCAATTACCTTGCGAGCCCGAACCGGACGTGGCCGTGTTGACGTCCATGCTCACTGACCCCTCCCATATAACAGCAGAGGCGGCCGGGAGAAGGTTGGCAAGGGGATCACCCCCTTCTGTGGCCAGCTCCTCGGCTAGCCAGCTGTCCGCTCCATCTCTCAAGGCAACTTGC---------------ACCACCAAC---------CATGACTCCCCTGACGCCGAGCTCATAGAGGCTAACCTCCTA------------TGGAGGCAGGAGATGGGCGGTAACATCACCAGGGTTGAGTCGGAGAATAAAGTGGTGATTCTGGACTCCTTCGATCCGCTTGTGGCGGAGGAGGATGAGCGGGAGATCTCCGTACCCGCAGAAATCCTGCGGAAGTCTCGGAGATTCGCCCAGGCCCTGCCCGTATGGGCGCGGCCGGACTATAATCCCCCGCTAATAGAGACGTGGAAAAAGCCTGACTACGAACCGCCTGTGGTCCATGGCTGCCCGCTTCCACCTCCACAGTCCCCTCCTGTGCCCCCGCCTCGGAAGAAGCGGACGGTGGTCCTCACCGAATCAACCTTACCTACTGCCTTGGCCGAGCTTGCCACCAAAAGTTTTGGCAGCTCCTCAACTTCCGGCATTACGGGCGACAATACGACAACATCCTCTGAGCCCGCCCCTTCTGGCTGCCCCCCAGACTCCGACGCTGAGTCCTATTCTTCCATGCCCCCCCTAGAGGGGGAGCCTGGGGATCCGGATCTCAGCGACGGGTCATGGTCGACGGTCAGTAGCGAGGCCGGCACGGAGGATGTCGTGTGCTGCTCAATGTCTTATTCCTGGACAGGTGCACTTGTCACCCCGTGCGCTGCGGAAGAACAGAAACTGCCCATCAACGCGCTGAGCAACTCGTTGCTGCGCCACCACAATCTGGTGTATTCCACCACCTCACGCAGCGCTTGCCAAAGGCAGAAGAAAGTCACATTTGACAGACTGCAAGTTCTGGACAACCATTACCAGGACGTGCTCAAGGAGGTTAAAGCAGCGGCGTCAAAAGTGAAGGCTAACTTGCTATCCGTAGAGGAAGCTTGTAGCCTGACGCCCCCACACTCAGCCAAATCCAAGTTTGGCTATGGGGCAAAAGACGTCCGTTGCCATGCCAGAAAGGCTATAACCCACATCAACTCCGTGTGGAAGGACCTTCTGGAAGACAGTGTAACACCAATAGACACTACCATCATGGCTAAGAACGAGGTTTTCTGCGTTCAGCCTGAGAAGGGGGGTCGTAAGCCAGCTCGTCTCATCGTGTTCCCCGATCTGGGTGTGCGCGTGTGCGAGAAGATGGCCCTGTACGACGTGGTTAGCAAGCTCCCCCTGGCCGTGATGGGAAGCTCCTACGGATTCCAATACTCACCAGGACAGCGGGTTGAATTCCTCGTGCAAGCGTGGAAGGCCAAGAAAACCCCGATGGGGTTCTCGTATGATACCCGCTGCTTTGACTCCACAGTCACTGAGAGTGATATCCGTACGGAGGAGGCAATCTACCAATGTTGTGACCTGGACCCCCAAGCTCGCGTAGCCATCAAGTCTCTCACTGAGAGGCTTTATGTTGGGGGCCCTCTTACCAATTCAAGGGGGGAGAACTGCGGCTACCGCAGGTGCCGCGCGAGCGGCGTACTGACGACTAGCTGTGGTAACACCCTCACTTGCTACATCAAGGCCCGAGCAGCCTGTCGAGCCGCAGGGCTCCAGGACTGCACCATGCTCGTGTGTGGCGACGACCTAGTCGTTATCTGTGAAAGTGCGGGGGTCCAGGAGGACGCGGCGAGCCTGAGAGCCTTCACGGAGGCTATGACCAGGTACTCCGCCCCCCCCGGGGACCCCCCACAACCAGAATACGACTTGGAGCTTATAACATCATGCTCCTCCAACGTGTCAGTCGCCCACGACGGCGCTGGAAAGAGGGTCTACTACCTCACCCGTGACCCTACAACCCCCCTCGCGAGAGCCGCGTGGGAGACAGCAAGACACACTCCAGTCAATTCCTGGCTAGGCAACATAATCATGTTTGCCCCCACACTGTGGGCGAGGATGATACTGATGACTCATTTCTTTAGCGTCCTCATAGCCAGGGATCAGCTTGAACAGGCCCTTGATTGCGAGATCTACGGAGCCTGCTACTCCATAGAACCACTGGATCTACCTCCAATCATTCAAAGACTCCATGGCCTCAGCGCGTTTTCACTCCACAGTTACTCTCCAGGTGAAATCAATAGGGTGGCCGCATGCCTCAGAAAACTTGGGGTCCCGCCCTTGCGAGCTTGGAGACACCGGGCCCGGAGTGTCCGCGCTAGGCTTCTGTCCAGGGGAGGCAGGGCTGCCATATGTGGCAAGTACCTCTTCAACTGGGCAGTGAGAACAAAACTCAAACTCACTCCAATAGCGGCCGCTGGCCGGCTGGACTTGTCCGGCTGGTTCACGGCTGGCTACAGCGGGGGAGACATTTATCACAGCGTGTCTCATGCCCGGCCCCGCTGGTTCTGGTTCTGCCTACTCCTGCTTGCCGCAGGGGTAGGCATCTACCTCCTCCCCAACCGA
>ACE82470
ATGAGCACGAATCCTAAACCTCAAAGAAAAACC---AAACGTAACACCAACCGTCGCCCACAGGACGTCAAGTTCCCGGGTGGCGGTCAGATCGTTGGTGGAGTTTACTTGTTGCCGCGCAGGGGCCCTAGATTGGGTGTGCGCGCGACGAGGAAGACTTCCGAGCGGTCGCAACCTCGAGGTAGACGACAGCCTATCCCCAAGGCACGTCGGCCCGAGGGTAGGACCTGGGCTCAGCCCGGGTACCCTTGGCCCCTCTATGGCAATGAGGGCTGCGGGTGGGCGGGATGGCTCCTGTCTCCCCGTGGCTCTCGGCCTAGCTGGGGCCCCTCAGACCCCCGGCGTAGGTCGCGCAATTTGGGTAAGGTCATCGATACCCTTACGTGCGGCTTCGCCGACCTCATGGGGTACATACCGCTCGTCGGCGCCCCTCTTGGAGGCGCTGCCAGGGCCCTGGCGCATGGCGTCCGGGTTCTGGAAGACGGCGTGAATTATGCAACAGGGAACCTTCCTGGTTGCTCTTTCTCTATCTTCCTTCTGGCTCTGCTCTCTTGCCTGACTGTGCCCGCTTCAGCCTACCAAGTGCGCAACTCCTCGGGGCTTTACCACGTCACCAACGATTGCCCTAACTCGAGTATTGTGTACGAGGCGGCCGATGCCATCCTGCACACTCCGGGGTGTGTCCCTTGCGTTCGCGAGGGTAACGCCTCGAGGTGTTGGGTGGCGATCACCCCCACGGTGGCCACTAGGGACGGCAAACTCCCCACAACGCAGCTTCGACGCCACATCGATCTGCTTGTCGGGAGCGCCACCCTCTGCTCGGCCCTTTACGTGGGGGACCTGTGCGGGTCTGTCTTCCTTGTCGGTCAGCTGTTTACCTTCTCTCCCAGGCGCCACTGGACGACGCAAGGCTGCAATTGTTCTATCTATCCCGGCCATATAACGGGTCACCGTATGGCGTGGGATATGATGATGAACTGGTCCCCTACGGCGGCGTTGGTAGTAGCTCAGCTGCTCCGGATCCCACAAGCCATCTTGGACATGATCGCTGGTGCCCACTGGGGAGTCCTGGCGGGCATAGCGTATTTCTCCATGGTGGGGAACTGGGCGAAGGTCCTGGTAGTGCTGTTGCTATTTGCCGGCGTCGACGCG---CAA---------ACCCACGTCACCGGGGGAAGTGCAGCCCACGCCACAGCTGGATTTGCTGGTCTC------TTCACACGGGGCGCCAAGCAGAACATCCAGCTGATCAACACCAACGGCAGTTGGCACATCAATAGCACGGCCCTGAACTGCAATGATAGCCTTAACACCGGCTGGGTAGCAGGGCTCTTCTATTACCACAAATTCAACCCTTCAGGCTGTCCCGAGAGGTTGGCCAGCTGCCGACCCCTTACCGACTTTGCCCAAGGCTGGGGCCCTATCAGTCATGCC------AAC---GGAAGCGGC---------CCCGACCAACGCCCCTACTGCTGGCACTACCCCCCAAGACCTTGTGGTATTGTGCCAGCAAAGAGCGTGTGCGGCCCGGTATATTGCTTCACTCCCAGCCCCGTGGTGGTGGGAACGACCGACAGGTCGGGCGCGCCTACCTACAACTGGGGTGAAAATGATACGGACGTCTTTGTCCTTAACAACACT---AGGCCGCCGCTGGGCAATTGGTTCGGTTGCACCTGGATGAACTCAACCGGATTCACCAAAGTGTGCGGAGCGCCCCCTTGCGCTATCGGAGGGGTGGGC---AACAACACCTTGCTCTGCCCCACTGATTGTTTCCGCAAGCATCCGGAAGCCACGTACTCTCGGTGCGGCTCCGGTCCCTGGATTACACCCAGGTGCCTGGTCAACTACCCATATAGGCTTTGGCATTATCCCTGTACCATCAACTACACCGTAGTTAAAGTCAGGATGTACGTGGGAGGGGTCGAGCACAGGCTGGAAGCTGCCTGCAACTGGACGCGGGGCGAACGTTGTGATCTGGAAGACAGAGACAGGTCCGAGCTTAGCCCGTTGCTGCTGTCCACCACACAGTGGCAGGTCCTTCCGTGCTCCTTTACGACCCTGCCAGCCTTGTCCACCGGCCTCATCCACCTCCACCAGAACATTGTGGACGTGCAGTACTTGTACGGGGTGGGGTCAAGCATCGCGTCCTGGGCCATTAAGTGGGAATACGTCGTTCTCTTGTTCCTTCTGCTTGCAGATGCGCGCGTCTGCTCCTGCTTGTGGATGATGTTACTCATATCCCAAGCGGAGGCGGCTTTGGAGAACCTCGTGATACTCAATGCAGCATCCCTGGCCGGGACACACGGTCTTGTGTCCTTCCTCGTGTTCTTCTGCTTTGCGTGGTACCTGAAGGGTAAGTGGGTGCCCGGAGCGGCCTACGCCTTCTACGGGATGTGGCCTCTCCTCCTGCTCCTCTTGGCGTTGCCCCAGCGGGCATACGCACTGGACACGGAGGTGGCCGCGTCGTGTGGCGGCGTTGTTCTTGTCGGGTTAATGGCGCTGACTCTGTCACCATACTACAAGCACTATATCAGCTGGTGCATATGGTGGCTTCAGTATTTTCTGACCAGAGTAGAAGCGCAACTACACGTGTGGGTTCCCCCCCTCAACGTTCGAGGGGGGCGTGACGCCATCATCTTACTCATGTGTGTTGTACACCCGACCCTGGTATTTGACATCACCAAACTACTGCTGGCCGTCCTCGGACCCCTTTGGGTCCTTCAAGCCAGTTTGCTTAAAGTACCCTACTTCGTGCGCGTTCAAGGTCTTCTCCGGGTCTGCGCGCTAGCGCGGAAGCTGGCCGGAGGCCATTACGTGCAGATGGCCATCATCAAGTTAGGGGCGCTTACTGGCACCTATGTTTACAACCATCTCACTCCTCTTCGGGACTGGGCGCATAACGGCCTGCGAGATCTGGCCGTGGCTGTGGAGCCAGTCGTCTTCTCCCGAATGGAGACCAAGCTCATCACGTGGGGAGCAGACACCGCCGCGTGCGGCGACATCATCAACGGCTTGCCCGTCTCCGCCCGTAGGGGCCATGAGATACTGCTCGGTCCAGCTGACGGAATGGCCTCCAAGGGGTGGAGGTTGCTGGCGCCCATCACGGCGTACGCTCAGCAGACAAGGGGCCTCCTAGGATGCATAATCACCAGCCTGACTGGCCGGGACAAAAACCAAGTGGAGGGTGAAGTCCAGATTGTGTCGACCGCTGCCCAAACTTTCCTGGCAACGTGCATCAATGGGGTATGCTGGACCGTCTACCACGGGGCCGGAACGAGGACCATCGCATCACCCAAGGGTCCTGTTATCCAGATGTATACCAATGTGGACAAAGACCTTGTGGGCTGGCCTGCTCCCCAGGGTTCCCGCTCACTGACACCCTGCACCTGCGGCTCCTCGGACCTTTATTTGGTCACGAGGCACGCCGATGTCATTCCCGTGCGCCGGCGGGGTGATAGCAGGGGCAGCCTGCTTTCGCCCCGGCCCATTTCCTACTTGAAAGGCTCCTCGGGGGGTCCGCTGTTGTGCCCCGCGGGACACGCCGTAGGCATATTCAGGGCCGCGGTGTGCACCCGTGGAGTGGCTAAAGCTGTGGACTTTATCCCTGTGGAGAACCTAGAGACAACCATGAGGTCCCCGGTGTTCACGGACAATTCCTCTCCACCGGCAGTGCCCCAGAGCTTCCAGGTGGCCCACCTGCATGCTCCCACCGGCAGCGGTAAGAGTACCAAGGTCCCGGCCGCATACGCGGCTCAGGGCTACAAGGTGCTGGTGCTCAACCCCTCTGTTGCCGCAACGCTGGGCTTTGGGGCTTACATGTCCAAGGCCCATGGGGTCGATCCTAACATCAGGACCGGGGTGAGGACAATTACCACTGGCAGCCCCATCACGTACTCCACCTACGGCAAGTTCCTTGCCGACGGCGGGTGCTCAGGGGGTGCTTATGACATAATAATTTGCGACGAGTGCCACTCCACAGATGCCACATCCATCCTGGGCATCGGCACTGTCCTTGACCAAGCAGAGACTGCGGGGGCGAGGCTGGTTGTGCTCGCCACCGCTACCCCTCCGGGCTCAGTCACTGTGCCCCATCCTAACATCGAGGAGGTTGCTCTGTCCACCACCGGAGAGATCCCTTTCTACGGCAAGGCTATCCCCCTTGAGGTAATCAAGGGGGGGAGACATCTCATCTTCTGTCACTCAAAGAAGAAGTGTGACGAGCTCGCCGCAAAGCTGGTCGCATTGGGCATCAACGCCGTGGCCTACTACCGCGGTCTTGACGTATCTGTCATCCCGACCAGCGGCGATGTTGTCGTCGTGGCGACCGACGCTCTCATGACCGGCTTTACCGGCGACTTCGACTCGGTGATAGACTGCAACACGTGTGTCACCCAGACAGTCGATTTCAGCCTTGACCCTACCTTCACCATTGAGACAACCACGCTCCCCCAGGACGCTGTCTCCCGTACTCAACGTCGGGGTAGGACTGGCAGGGGGAAGCCAGGCATCTACAGATTTGTGGCACCGGGGGAGCGCCCCTCCGGCATGTTTGACTCGTCTGTCCTCTGTGAGTGCTATGACGCGGGCTGTGCTTGGTACGAGCTCACGCCCGCCGAGACTACAGTTAGGCTACGAGCGTACATGAACACCCCGGGGCTTCCCGTGTGCCAGGACCATCTTGAATTTTGGGAGGGCGTCTTTACAGGCCTAACTCATATAGATGCCCACTTCCTATCTCAGACAAAGCAGAGTGGGGAGAACTTTCCTTACCTGGTAGCGTACCAAGCCACCGTGTGCGCTAGGGCTCAAGCCCCTCCCCCATCGTGGGACCAGATGTGGAAGTGTTTGATTCGCCTCAAACCCACCCTCCATGGGCCAACACCTCTGCTATACAGACTGGGCGCTGTCCAGAATGAAGTCACTCTGACGCACCCAGTTACCAAATACATCATGACATGCATGTCGGCCGACCTGGAGGTCGTCACAAGCACCTGGGTGCTCGTCGGCGGCGTCCTGGCTGCTTTGGCCGCGTATTGCCTGTCAACAGGCTGCGTGGTCATAGTGGGCAGGGTTGTCTTGTCCGGGAAGCCGGCAGTTATACCTGACAGGGAAGTTCTCTACCGGGAGTTCGATGAGATGGAAGAGTGCTCTCAGCACCTACCGTACATCGAGCAAGGGATGCTGCTCGCTGAGCAGTTCAAGCAGAAGGCCCTCGGCCTCCTGCAGACCGCGTCCCGCCAGGCAGAGGTTATCACCCCTGCTGTCCAGACCAACTGGCAAAGACTCGAGGCCTTCTGGGCGAAGCATATGTGGAACTTCATCAGTGGGATACAATACTTGGCGGGCCTGTCAACGTTACCTGGTAACCCCGCC---ATTGCTTCATTGATGGCTTTTACAGCCGCTGTCACCAGCCCACTAACCACTAGCCAAACCCTCCTCTTCAACATATTGGGGGGGTGGGTGGCTGCCCAGCTTGCCGCCCCCGGTGCCGCTACCGCCTTTGTAGGCGCTGGCTTAGCTGGCGCCGCCATCGGCAGTGTCGGACTGGGGAAGGTCCTCGTGGACATTCTTGCAGGGTATGGCGCGGGCGTTGCGGGAGCTCTTGTAGCATTCAAGATCATGAGCGGTGAGGTCCCCTCCACGGAGGACTTGGTCAACCTACTGCCTGCCATCCTCTCGCCCGGAGCCCTTGTAGTCGGCGTGGTCTGCGCAGCAATACTGCGCCGACACGTTGGCCCGGGCGAGGGGGCAGTGCAATGGATGAACCGGCTGATAGCCTTCGCCTCCCGAGGGAACCACGTTTCCCCCACGCACTACGTGCCGGAGAGCGATGCAGCTGCCCGCGTCACTACCATACTCAGCAGCCTCACTGTAACCCAACTCCTGAGGCGACTGCACCAGTGGATAAGCTCGGAGTCTACCACTCCATGCGCCGGTTCCTGGCTAAGGGACATCTGGGACTGGATATGCGAGGTGCTAAGCGACTTTAAGACCTGGTTAAAAGCCAAGCTCATGCCACAACTGCCTGGGATTCCCTTTGTATCCTGCCAACGCGGGTATAAGGGGGTCTGGCGAGGGGATGGCATCATGCACACTCGCTGCCACTGTGGAGCTGAGATCACTGGACATGTCAAAAACGGGACGATGAGGATCGTCGGTCCTAGGACCTGCAGGAACATGTGGAATGGGACCTTCCCCATTAACGCCTACACCACGGGCCCCTGCACTCCCCTTCCTGCGCCGAACTACAAGTTCGCGCTGTGGAGGGTGTCTGCGGAGGAATACGTGGAGATAAGGCAGGTGGGGGACTTCCACTACGTGACGGGTATGACTACTGACAACGTTAAGTGCCCGTGCCAAGTCCCATCGCCCGAATTTTTCACAGAATTGGACGGGGTGCGCCTACACAGGTTTGCGCCCCCTTGCAAGCCTTTGTTGCGGGAGGAGGTGTCATTCAGAGTAGGACTCCACGAGTACCCGGTGGGGTCGCAATTACCTTGCGAGCCCGAACCGGACGTGGCCGTGTTGACGTCCATGCTCACTGATCCCTCCCATATAACAGCAGAGGCAGCCGGGAGAAGGCTGGCGAGAGGATCACCCCCTTCCGTGGCCAGCTCCTCGGCCAGCCAACTGTCCGCTCCATCTCTCAAGGCAACTTGC---------------ACCACCAAC---------CATGACTCCCCTGACGCCGAGCTCATAGCGGCTAACCTCCTA------------TGGAGGCAGGAGATGGGCGGCAACATCACCAGGGTTGAGTCAGAGAACAAAGTGGTGATTCTGGACTCCTTTGATCCGCTCGTGGCGGAGGAGGATGAGCGGGAGGTCTCCGTACCTGCAGAGATCCTGCGGAAGTCTCGGAGATTCACCCCGGCTCTGCCCGTTTGGGCGCGGCCGGACTATAACCCCCCGCTGATAGAGACGTGGAGGAAACCTGACTACGAACCACCTGTGGTCCATGGTTGTCCGCTCCCGCCTCCAAAGTCCCCTCCTGTGCCTCCGCCTCGGAAAAAGCGGACGGTGGTCCTCACTGAATCGACCGTATCTACTGCCTTGGCCGAACTTGCCACCAAAAGTTTTGGCAGCTCCTCAACCTCCGGAATTACGGGCGACAATACGACAACATCTTCTGAGCCCGCCCCATCTGGCTGCCCCCCAGACTCCGACGCTGACTCCTATTCTTCCATGCCCCCCCTGGAGGGGGAGCCTGGGGATCCGGATCTCAGCGACGGGTCATGGTCGACGGTCAGTAGTGGGGCCGACGCGGAGGATGTCGTGTGCTGCTCAATGTCTTATTCCTGGACAGGCGCACTCGTCACCCCGTGTGCCGCGGAAGAACAAAAGCTGCCCATCAATGCACTGAGCAACTCGTTGCTACGTCATCACAATCTGGTATATTCCACCACCTCACGCAGTGCTTGCCAAAGGCAGAAGAAAGTCACATTTGACAGACTGCAAGTTCTGGACAGCCATTACCAGAACGTGCTCAAGGAGGTTAAAGCAGCGGCGTCAAAAGTGAAGGCTAATTTGCTATCCGTAGAGGAAGCCTGCAGCCTGACGCCCCCACACTCAGCCAAATCAAAGTTTGGCTATGGGGCAAAAGACGTCCGTTGCCATGCCAGAAAGGCCGTAAACCACATCAACTCCGTGTGGAAAGACCTTCTGGAAGACAGTGTAACACCAATAGACACTACCATCATGGCCAAGAACGAGGTTTTCTGCGTTCAGCCTGAAAAGGGGGGTCGTAAGCCAGCTCGTCTCATCGTGTTCCCCGACCTGGGTGTACGCGTGTGCGAGAAGATGGCCCTGTACGACGTGGTCAGCAAGCTCCCCCTGGCCGTGATGGGAAGCTCCTACGGATTTCAATACTCACCAGGACAGCGGGTTGAATTCCTCGTGCAAGCGTGGAAGTCCAAGAAGACCCCAATGGGGTTCTCGTATGATACCCGCTGCTTTGACTCCACAGTCACTGAGCACGACATCCGTACGGAGGAGGCAATCTACCAATGTTGTGACTTGGACCCCCAAGCCCGCGTGGCCATCAAGTCCCTCACTGAGAGGCTTTATGTTGGGGGCCCCCTTACCAATTCAAGGGGGGAGAACTGCGGCTACCGCAGGTGCCGCGCGAGCGGCGTACTGACAACTAGCTGTGGTAACACCCTCACTTGCTACATCAAGGCCCAAGCAGCCTGTCGAGCCGCAGGGCTCCAGGACTGCACCATGCTCGTGTGTGGCGACGACTTAGTCGTTATCTGCGAAAGTGCGGGAGTCCAGGAGGACGCGGCGAGCCTGAGAGCTTTCACGGAGGCTATGACCAGGTACTCCGCCCCCCCTGGGGACCCCCCACAACCAGAATACGACTTGGAGCTCATAACATCATGCTCCTCCAACGTGTCAGTCGCCCACGATGGCGCTGGAAAGAGGGTCTACTACCTTACCCGTGACCCAACAACCCCCCTCGCGAGAGCCGCGTGGGAGACAGCAAGACACACTCCAGTCAATTCCTGGCTAGGCAACATAATCATGTTTGCCCCCACACTGTGGGCGAGGATGATACTGATGACCCATTTCTTTAGCGTCCTCATGGCCAGGGATCAGCTTGAACAGGCCCTCGATTGCGAGATCTACGGGGCCTGCTACTCCATAGAACCACTGGATCTACCTCCAATCATTCAAAGACTCCATGGCCTTAGCGCATTTTCACTCCATAGTTACTCTCCAGGTGAAATCAATAGGGTGGCCGCATGCCTCAGAAAACTTGGGGTCCCGCCCTTGCGAGCTTGGAGACACCGGGCCCGGAGCGTCCGCGCTAGGCTTCTGTCCAGAGGAGGCAGGGCTGCCATATGTGGCAAGTACCTCTTCAACTGGGCAGTAAGAACAAAGCTCAAACTCACTCCAATAGCGGCCGCTGGCCAGCTGGACTTGTCCGGCTGGTTTACGGCTGGCTACAGCGGGGGAGACATTTATCACAGCGTGTCTCATGCCCGGCCCCGCTGGTTCTGGTTTTGCCTACTCCTGCTCGCTGCAGGGGTAGGCATCTACCTCCTCCCCAACCGA
>ACE82472
ATGAGCACGAATCCTAAACCTCAAAGAAAAACC---AAACGTAACACCAACCGTCGCCCACAGGACGTCAAGTTCCCGGGTGGCGGTCAGATCGTTGGTGGAGTTTACTTGTTGCCGCGCAGGGGCCCTAGATTGGGTGTGCGCGCGACGAGGAAGACTTCCGAGCGGTCGCAACCTCGCGGTAGACGTCAGCCTATCCCCAAGGCACGTCGGCCCGAGGGCAGGACCTGGGCTCAGCCCGGGTACCCTTGGCCCCTCTATGGCAATGAGGGTTGCGGGTGGGCGGGATGGCTCCTGTCTCCCCGTGGCTCTCGGCCTAGCTGGGGCCCCACAGACCCCCGGCGTAGGTCGCGCAATTTGGGTAAGGTCATCGATACCCTTACGTGCGGCTTCGCCGACCTCATGGGGTACATACCGCTCGTCGGCGCCCCTCTCGGAGGCGCTGCCAGGGCCCTGGCGCATGGCGTCAGGGTTCTGGAAGACGGCGTGAACTATGCAACAGGGAACCTTCCTGGTTGCTCTTTCTCTATCTTCCTTCTGGCCCTGCTCTCTTGCCTGACTGTGCCCGCTTCAGCCTACCAAGTGCGCAACTCCTCGGGGCTTTACCATGTCACCAATGATTGCCCTAACTCGAGTATTGTGTACGAGGCGGCCGATGCCATCCTGCACACTCCGGGGTGCGTCCCTTGCGTTCGCGAGGGTAACGCCTCGAGGTGTTGGGTGGCGGTGACCCCCACGGTGGCCACCAGGGACGGCAAACTCCCCGCAACGCAGCTTCGACGTCACATCGATCTGCTTGTCGGGAGCGCCACCCTCTGCTCGGCCCTCTACGTGGGGGACCTGTGCGGGTCTGTCTTTCTTGTCGGGCAACTGTTTACCTTCTCTCCCAGGCGCCACTGGACGACGCAAGGCTGCAATTGTTCTATCTATCCCGGCCATATAACGGGTCACCGCATGGCATGGGATATGATGATGAACTGGTCCCCTACGACGGCGTTGGTGGTAGCTCAGCTGCTCCGGATCCCACAAGCCATCATGGACATGATCGCTGGTGCCCACTGGGGAGTCCTGGCGGGCATAGCGTATTTCTCCATGGTGGGGAACTGGGCGAAGGTCCTGGTAGTGCTGTTGCTATTTGCCGGCGTCGACGCG---GAA---------ACCACCGTCACCGGGGGAAGTGCCGGCCACACCGTGGCTGGGCTTGCTAGTCTT------TTCTCACCAGGCGCCAAGCAGAACATCCAACTGATCAACACCAACGGTAGTTGGCACATCAATAGGACGGCCTTGAACTGCAATGACAGCCTTAACACCGGCTGGGTAGCAGGGCTCTTCTATCACCACAAATTCAACTCTTCAGGCTGTTCCGAGAGGTTGGCCAGCTGCCGACGCCTTACCGAGTATGCCCAGGGCTGGGGCCCCATCAGTTATGCC------AAC---GGAAGCGGC---------CCCGACGATCGCCCCTACTGCTGGCACTACCCCCCAAGACCTTGTGGTATTGTGCCCTCAAGGAGCGTGTGTGGCCCGGTATATTGCTTCACTCCCAGCCCCGTGGTGGTGGGAACGACCGACAGGTCGGGCGCGCCTACCTACAGCTGGGGTGAAAATGACACGGACGTCTTCGTCCTCAACAACACC---AGGCCACCGCTGGGCAATTGGTTCGGTTGCACCTGGATGAACTCAACTGGATTCACCAAAGTGTGCGGAGCGCCCCCTTGTGTCATCGGAGGGGTGGGC---AACAACACCTTACGCTGCCCTACTGATTGTTTCCGCAAGCATCCGGAAGCCACATACTCTCGGTGCGGCTCCGGCCCCTGGATTACACCCAGGTGCATGGTCCACTACCCGTATAGGCTTTGGCATTACCCTTGTACCATCAACTTCACCATATTCAAGGTCAGGATGTACGTGGGAGGGGTCGAGCACAGGCTGGAAGCTGCCTGCAACTGGACGCGGGGCGAACGCTGTGATCTGGAAGACAGGGACAGGTCCGAGCTCAGCCCATTGCTGCTGTCCACCACACAGTGGCAGGTCCTTCCGTGTTCTTTCACGACCCTGCCAGCCTTGTCCACCGGCCTCATCCACCTCCACCAGAACATTGTGGACGTGCAGTACTTGTACGGGGTAGGGTCAAGCATCGCGTCCTGGGCCATCAAGTGGGAGTACGTCGTTCTCCTGTTCCTTCTGCTTGCAGACGCGCGCGTCTGCTCCTGCTTGTGGATGATGTTACTCATATCCCAAGCGGAGGCGGCTTTGGAGAACCTCGTAACACTCAATGCAGCATCCCTGGCCGGGACGCACGGTCTTGTGCCCTTCCTTGTGTTCTTCTGCTTTGCGTGGTATCTGAAGGGTAGGTGGGTGCCCGGAGCGGTCTACGCCCTCTACGGGATGTGGCCTCTCCTCCTGCTCTTGCTGGCGTTGCCTCAGCGGGCATACGCGCTGGACACGGAGGTGGCCGCGTCGTGTGGCGGCGTTGTTCTTGTCGGGTTGATGGCGCTGACTCTGTCGCCATATTACAAGCGCTACATCAGCTGGTGCTTGTGGTGGCTTCAGTATTTTCTGACCAGAATAGAAGCGCAACTGCACGTGTGGGTTCCCCCCCTCAACGTCCGAGGGGGGCGCGATGCCGTCATCTTGCTCACATGTGTTGTACACCCGACTCTGGTATTTGACATCACCAAACTACTGCTGGCCGTCTTCGGACCCCTTTGGATTCTTCAAGCCAGTTTGCTTAAAGTCCCCTACTTCGTGCGCGTTCAAGGCCTTCTCCGGATCTGCGCGCTAGCGCGGAAGATGGCCGGAGGTCACTACGTGCAGATGGCCATCATCAAGTTAGGGGCGCTTACTGGCACCTATGTTTATAACCATCTCACTCCTCTTCGCGACTGGGCGCACAAGGGCCTGCAAGATCTGGCCGTGGCTGTAGAACCAGTCGTCTTCTCCCGAATGGAGACTAAGCTCATCACATGGGGGGCAGACACCGCCGCGTGCGGTGACATCATCAACGGCTTGCCCGTCTCCGCCCGCAGGGGCCAGGAGATACTGCTTGGACCAGCCGACGGAATGGTCTCCAAGGGGTGGAGGTTGCTGGCGCCCATCACGGCGTACGCCCAGCAGACGAGAGGCCTCCTAGGGTGTATAATCACCAGCCTGACCGGCCGGGACAAAAACCAAGTGGAGGGTGAGGTTCAGATCGTGTCAACTGCTGCCCAAACCTTCCTGGCAACGTGCATCAATGGGGTATGCTGGACTGTCTACCACGGGGCCGGAACGAGGACCATCGCATCACCCAAGGGTCCTGTTATCCAGATGTATACCAATGTGGACCAAGACCTTGTGGGCTGGCCCGCTCCTCCAGGCTCCCGCTCATTGACACCCTGCACCTGCGGCTCCTCGGACCTTTACCTGGTCACGAGGCACGCCGATGTCATTCCCGTGCGCCGGCGGGGTGATAGCAGGGGCAGCCTGCTTTCGCCCCGGCCCATCTCCTACTTGAAAGGCTCCTCGGGGGGTCCGCTGTTGTGCCCCGCGGGACACGCCGTCGGCATATTCAGAGCCGCGGTGTGCACCCGTGGAGTGGCTAAGGCGGTGGACTTTATCCCTGTGGAGAACCTAGAGACAACCATGAGATCCCCGGTGTTCACGGACAACTCCTCTCCACCAGCAGTGCCCCAGAGCTTCCAGGTGGCCCACCTGCATGCTCCCACCGGTAGCGGCAAGAGCACCAAGGTCCCGGCTGCGTACGCAGCTCAGGGCTACAAGGTGCTAGTGCTCAACCCCTCTGTTGCTGCAACACTGGGCTTTGGCGCTTACATGTCCAAGGCCCATGGGGTCGATCCTAATATCAGGACCGGGGTGAGAACAATTACCACTGGCAGCCCCATCACGTACTCCACCTACGGCAAGTTCCTTGCCGACGGCGGGTGCTCAGGAGGTGCTTATGACATAATAATTTGTGACGAGTGCCACTCCACGGATGCTACATCCATCTTGGGCATCGGCACTGTCCTTGACCAAGCAGAGACTGCGGGGGCGAGACTAGTTGTGCTCGCCACTGCTACCCCTCCGGGCTCCGTCACTGTGCCCCATCCTAACATCGAGGAGGTTGCTCTGTCCACCACCGGAGAGATCCCTTTTTACGGCAAGGCTATTCCCCTCGAGGTGATCAAGGGGGGAAGACATCTCATCTTCTGTCACTCAAAGAAGAAGTGTGACGAGCTCGCCGCAAAGCTGGTCGCATTGGGCATCAACGCCGTGGCCTACTACCGCGGTCTTGACGTGTCTGTCATCCCGACCAGCGGCGATGTTGTCGTCGTGGCGACCGATGCTCTCATGACTGGCTATACCGGCGACTTCGACTCCGTGATAGACTGCAACACGTGTGTCACTCAGACAGTCGATTTCAGCCTTGACCCTACCTTCACCATTGAGACAACCACGCTCCCCCAGGATGCTGTCTCTCGGACTCAACGTCGGGGCAGGACTGGCAGGGGGAAGCCAGGCATCTACAGATTTGTGGCACCGGGGGAGCGCCCCTCCGGCATGTTCGACTCGTCCGTCCTCTGTGAGTGCTATGACGCGGGCTGTGCTTGGTATGAGCTCACGCCCGCCGAGACTACAGTTAGGCTACGAGCGTACATGAACACCCCGGGGCTTCCCGTGTGCCAGGACCATCTTGAATTCTGGGAGGGCGTCTTTACGGGCCTCACCCATATAGATGCCCACTTTCTGTCCCAGACAAAGCAGAGTGGGGAGAACTTTCCTTACCTGGTAGCGTACCAAGCCACCGTGTGCGCTAGGGCTCAAGCCCCTCCCCCATCGTGGGACCAGATGTGGAAGTGTTTGATCCGCCTCAAGCCCACCCTCCATGGGCCAACACCCCTGCTATACAGGCTGGGTGCTGTTCAGAATGAAGTCACCCTGACGCACCCAATCACCAAATACATCATGACATGCATGTCGGCTGACCTGGAGGTCGTCACGAGCACTTGGGTGCTCGTTGGCGGCGTCCTGGCTGCTTTGGCCGCGTACTGCCTGTCAACGGGCTGCGTGGTCATAGTGGGCAGGATTGTCTTGTCCGGGAAGCCGGCAATTATACCTGACAGGGAGGTTCTCTACCAGGAGTTCGATGAGATGGAAGAGTGCTCTCAGCACTTACCGTACATCGAGCAAGGGATGATGCTCGCTGAGCAGTTCAAGCAGAAGGCCCTCGGCCTCCTGCAGACCGCGTCCCGCCAGGCAGAGGTTATCACCCCTGCTGTCCAGACCAACTGGCAGAAACTCGAGGCCTTCTGGGCGAAGCATATGTGGAATTTCATCAGTGGGATACAATACTTGGCGGGCCTGTCAACGCTGCCTGGCAACCCCGCC---ATTGCTTCATTGATGGCTTTTACAGCTGCTGTCACCAGCCCACTAACCACTAGCCAAACCCTCCTCTTCAACATATTGGGGGGGTGGGTGGCTGCCCAGCTCGCCGCCCCTGGTGCCGCTACCGCCTTTGTGGGCGCTGGCTTAGCTGGCGCCGCCATCGGCAGTGTCGGACTGGGGAAGGTCCTCGTGGACATCCTTGCAGGGTATGGCGCGGGCGTGGCGGGAGCTCTCGTAGCATTTAAGATCATGAGCGGTGAGGTCCCCTCCACGGAGGACCTGGTCAATCTGCTGCCCGCCATCCTCTCGCCTGGAGCCCTTGTAGTCGGTGTGGTCTGCGCAGCAATACTGCGCCGGCACGTTGGCCCGGGCGAGGGGGCAGTGCAATGGATGAACCGGCTAATAGCCTTCGCCTCCCGGGGGAACCATGTTTCCCCCACGCACTACGTGCCGGAGAGCGATGCAGCCGCCCGCGTCACTACCATACTCAGCAGCCTCACTGTAACCCAGCTCCTGAGGCGACTGCACCAGTGGATAAGCTCGGAGTGTACCACTCCATGCTCCGGTTCCTGGCTAAGGGACATCTGGGACTGGATATGCGAGGTGCTGAGCGACTTTAAGACCTGGCTGAAAGCCAAGCTCATGCCACAACTGCCTGGGATCCCCTTTGTGTCCTGCCAGCGCGGGTATAGGGGGGTCTGGCGAGGAGACGGCATCATGCACACTCGTTGCCACTGTGGAGCTGAGATCACTGGACATGTCAAAAACGGGACGATGAGGATCGTCGGTCCCAGGACCTGCAGGAACATGTGGAGTGGGACCTTCCCCATTAACGCCTACACCACGGGCCCCTGTACTCCTCTTCCTGCGCCGAACTATAAGTTCGCGCTGTGGAGGGTGTCTGCAGAGGAATACGTGGAGATAAGGCAGGTGGGGGACTTCCACTACGTAACGGGTATGACTACTGACAATCTTAAATGCCCGTGCCAGGTCCCATCGCCCGAATTTTTCACAGAATTGGACGGGGTGCGCCTACATAGGTTTGCGCCCCCTTGCAAGCCCTTGCTGCGGGAGGAGGTATCATTCAGAGTAGGACTCCACGAGTACCCGGTGGGGTCGCAATTGCCTTGCGAGCCCGAACCGGACGTGGCCGTGTTGACGTCCATGCTCACTGATCCCTCCCATATAACAGCAGAGGCGGCCGGGAGAAGGTTGGCGAGGGGATCACCCCCTTCTGTGGCCAGCTCCTCGGCTAGCCAGCTGTCCGCTCCATCTCTCAAGGCAACTTGC---------------ACCGCCAAC---------CATGACTCCCCTGACGCCGAGCTCATAGAGGCTAACCTCCTG------------TGGAGGCAGGAGATGGGCGGCAACATCACCAGGGTCGAGTCAGAGAACAAAGTGGTGATTCTGGACTCCTTCGATCCGCTTGTGGCAGAGGAGGATGAGCGGGAGATCTCCGTACCCGCAGAAATCCTGCGGAAGTCTCGGAGGTTCGCCCAGGCCCTGCCCGTTTGGGCGCGGCCGGACTACAACCCCCCGCTGGTAGAGACGTGGAAAAAGCCTGACTACGAACCACCTGTGGTCCATGGCTGCCCGCTACCACCTCCACGGTCCCCTCCTGTGCCTCCGCCTCGGAAGAAGCGTACTGTGGTCCTCACCGAATCAACCGTATCTACTGCCTTGGCCGAGCTTGCCACCAAAAGTTTTGGCAGCTCCTCAACTTCCGGCATTACGGGCGACAATACAACAACATCCTCTGAGCCCGCCCCTTCTGGCTGCCCCCCCGACTCCGACGCCGAGTCCTATTCTTCCATGCCCCCCCTGGAGGGGGAGCCTGGGGATCCGGATCTCAGCGACGGGTCATGGTCGACGGTCAGTAGTGAGGCCGACACGGAAGATGTCGTGTGCTGCTCAATGTCTTATTCCTGGACAGGCGCACTCGTCACTCCGTGCGCTGCGGAAGAACAAAAACTGCCCATCAACGCACTGAGCAACTCGTTGCTACGTCATCACAATCTGGTGTATTCCACCACTTCACGCAGTGCTTGCCAAAGGCAGAAGAAGGTCACATTTGACAGACTGCAAGTTCTGGACAGCCATTACCAGGACGTGCTCAAGGAGGTTAAGGCAGCGGCGTCAAAAGTGAAGGCTAACTTGCTATCCGTAGAGGAGGCTTGCAGCCTGACGCCCCCACATTCAGCCAAATCCAAGTTTGGCTATGGGGCGAAAGACGTCCGTTGCCACGCCAGAAAGGCCGTAGCCCACATCAACTCCGTGTGGAAAGACCTTCTGGAAGACAGTGTAACACCAATAGACACTACCATCATGGCTAAGAACGAGGTTTTCTGCGTTCAGCCCGAGAAGGGGGGTCGTAAGCCAGCTCGTCTCATCGTGTTCCCCGACCTGGGCGTGCGCGTGTGCGAGAAGATGGCCCTGTACGACGTGGTTAGCAAGCTCCCCCTAGCCGTGATGGGAAGCTCCTACGGATTCCAATACTCACCAGGACAGCGGGTTGAATTCCTCGTGCAAGCGTGGAAGTCCAAGAAGACCCCAATGGGGTTCTCGTATGATACCCGCTGTTTTGACTCCACAGTCACTGAGCACGACATCCGTACGGAGGAAGCAATTTACCAATGTTGTGACCTGGACCCCCAAGCCCGCGTGGCCATCAAGTCCCTCACTGAGAGGCTTTATGTCGGGGGCCCTCTTACCAATTCAAGGGGGGAGAACTGCGGCTACCGCAGGTGCCGCGCGAGCGGCGTACTGACAACTAGCTGTGGTAACACCCTCACTTGCTACATCAAGGCCCAAGCAGCCTGTCGAGCCGCAGGGCTCCAGGACTGCACCATGCTCGTGTGTGGCGACGACTTGGTCGTTATCTGTGAAAGTGCGGGGGTCCAGGAGGACGCGGCGAGCCTGAGAGCCTTCACGGAGGCTATGACCAGGTACTCCGCCCCCCCCGGGGACCCCCCACAACCAGAATACGACTTGGAGCTCATAACATCATGCTCCTCCAACGTGTCAGTCGCCCACGACGGCGCTGGAAAGAGGGTCTACTACCTTACCCGTGACCCCACAACCCCCCTCGCGAGAGCCGCGTGGGAGACAGCAAGACACACTCCAGTCAATTCCTGGCTAGGCAACATAATCATGTTTGCCCCCACACTGTGGGTGAGGATGATACTGCTGACCCATTTCTTTAGCGTCCTCATAGCCAGGGATCAACTTGAACAGGCCCTTGATTGCGAGATCTACGGAGCCTGCTACTCCATAGAACCACTGGATCTACCTCTAATCATCCAAAGACTCCATGGCCTTAGCGCATTTTCACTCCACAGTTACTCTCCAGGTGAAATCAATAGGGTGGCCGCATGCCTCAGAAAACTTGGGGTTCCGCCCTTGCGAGCTTGGAGACACCGGGCCCGGAATGTCCGCGCTAGGCTTCTGTCCAGAGGAGGTAGGGCTGCCATATGTGGCAAGTACCTCTTCAACTGGGCAGTAAAAACAAAGCTCAAACTCACTCCAATACCGGCCGCTGGCCAGCTGGACTTGTCCGGCTGGTTCACGGCTGGCTACAGCGGGGGAGACATTTATCACAGCGTGTCTCATGCCCGGCCCCGCTGGTTCTGGTTTTGCCTACTCCTGCTCGCTGCAGGGGTAGGCATCTACCTCCTCCCCAACCGA
>ACE82478
ATGAGCACGAATCCTAAACCTCAAAGAAAAACC---AAACGTAACACCAACCGTCGCCCACAGGACGTCAAGTTCCCGGGTGGCGGTCAGATCGTTGGTGGAGTTTACTTGTTGCCGCGCAGGGGCCCTAGATTGGGTGTGCGCGCGACGAGGAAGACTTCCGAGCGGTCGCAACCTCGAGGTAGACGTCAGCCTATCCCCAAGGCGCGTCGACCCGAGGGCAGGACCTGGGCTCAGCCTGGGTACCCTTGGCCCCTCTATGGCAATGAGGGCTGTGGGTGGGCGGGATGGCTCCTGTCCCCCCGTGGCTCTCGGCCTAGCTGGGGCCCTACAGACCCCCGGCGCAGGTCGCGCAATTTGGGTAAGGTCATCGATACCCTCACGTGCGGCTTCGCCGACCTCATGGGGTACATTCCGCTCGTCGGCGCCCCTCTTGGAGGCGCTGCCAGGGCCCTGGCGCATGGCGTCCGGGTTCTGGAAGACGGCGTGAACTATGCAACAGGGAACCTTCCTGGTTGCTCTTTCTCTATCTTCCTTCTAGCCCTGCTCTCTTGCCTGACTGTGCCCGCGTCAGCCTACCAAGTACGCAACTCTTCGGGCCTTTACCATGTCACCAATGATTGCCCTAACTCGAGTATTGTGTACGAGACGGCCGATACCATCCTGCACTCTCCGGGGTGTGTCCCTTGCGTTCGCGAGGGTAACGCCTCGAAATGTTGGGTGGCAGTGGCCCCCACAGTGGCCACCAGGGACGGCAAACTCCCCACGACGCAGCTTCGACGTCACATCGATCTGCTTGTCGGGAGCGCCACCCTCTGTTCGGCCCTCTATGTGGGGGACTTGTGCGGGTCTGTCTTTCTTGTCGGCCAACTGTTCACTTTCTCTCCCAGGCGCCACTGGACAACGCAAGACTGTAACTGTTCCATCTACCCCGGCCATATAACGGGCCACCGCATGGCATGGGATATGATGATGAACTGGTCCCCAACAGCAGCGCTGGTAGTGGCTCAGCTGCTCAGGGTCCCACAAGCCATCTTGGACATGATCGCTGGTGCCCACTGGGGAGTCCTAGCGGGCATAGCGTATTTCTCCATGGTGGGGAACTGGGCGAAGGTCCTGGCGGTGCTGTTGCTGTTTGCCAGCGTCGATGCG---GAA---------ACCCATACCACCGGGGGGAGTGCTGCTAGGACCACAGCTGCATTTACCAACTTT------TTCAGTCCGGGCGCCAAGCAGAACATCCAGCTGATCAACACCAACGGCAGTTGGCACATCAATCGCACGGCCTTGAACTGTAATGCGAGCCTCGACACCGGCTGGGTAGCGGGGCTCTTCTATTACCACAAATTCAACTCTTCAGGCTGCACCGAGAGGATGGCCAGCTGCAAACCTCTTGCCGATTTCAACCAGGGCTGGGGCCCTATCAGCTACACC------AAC---GGAAGTGGC---------CCCGAACACCGCCCCTACTGTTGGCACTACCCCCCAAAACCTTGTGGTATCGTGCCAGCACAGAGTGTATGTGGCCCAGTGTATTGCTTCACTCCCAGCCCCGTGGTGGTGGGAACGACCAACAAGTTGGGCGCGCCTACCTACAACTGGGGTGGTAATGATACGGACGTCCTCGTCCTTAATAACACC---AGGCCACCGTTGGGCAATTGGTTCGGTTGCACCTGGATGAACTCATCTGGGTTTACCAAAGTGTGCGGGGCGCCTCCTTGTGTCATCGGAGGGGTGGGC---AACAACACCTTGCACTGCCCCACTGACTGTTTCCGCAAGCATCCGGAAGCCACATACTCCCGGTGCGGTTCCGGTCCCTGGATTACGCCCCGGTGCATGGTCCACTATCCTTATAGGCTTTGGCATTATCCTTGTACCATCAACTACACCCTGTTCAAAGTCAGGATGTACGTGGGAGGGGTCGAGCACAGGCTGGAAGTTGCTTGCAACTGGACGCGGGGCGAGCGTTGTGATCTGGACGACAGGGACAGGTCCGAGCTCAGCCCGCTGCTGCTGACCACCACACAGTGGCAGGTCCTTCCGTGTTCCTTCACGACCTTGCCAGCCTTGACTACAGGCCTCATCCACCTCCACCAGAACATCGTGGACGTGCAATACTTGTACGGGGTGGGGTCAAGCATTGTGTCCTGGGCCATCAAGTGGGAGTATGTCATCCTCCTGTTCCTCCTGCTTGCAGATGCGCGCATCTGCTCCTGCTTGTGGATGATGTTGCTCATATCCCAAGCGGAGGCAGCTTTGGAGAACCTTGTGTTACTCAATGCGGCGTCTCTGGCCGGGACGCACGGTCTTGTGTCCTTCCTCGTGTTTTTCTGCTTTGCATGGTATCTGAGGGGTAAGTGGGCGCCCGGGGTGGCCTACGCCTTCTACGGGATGTGGCCTTTCCTCCTGCTCCTGTTGGCGTTGCCCCAACGGGCATACGCGCTGGACACGGAGATGGCCGCGTCGTGTGGCGGCGTTGTTCTTGTCGGGTTGATGGCGCTCACTCTGTCACCGTATTACAAGCGCTATATCAGCTGGTGCTTATGGTGGCTTCAGTATTTCCTGACCAGAGCAGAAGCGCAACTGCACGTGTGGGTCCCCCCCCTCAACGTTCGAGGGGGGCGCGACGCTGTCATCCTACTCATGTGTGTTGTGCACCCGGCCTTGGTATTTGACATCACCAAGCTGTTGTTGGCCGTCCTCGGACCCCTTTGGATTCTTCAAGCTAGTCTGCTCAAAGTGCCCTACTTTGTGCGCGTCCAAGGCCTTCTCCGGCTCTGCGCGCTAGCGCGCAAGATGGCCGGAGGCCATTACGTGCAGATGGCCATCATCAAGGTGGGGGCGCTCACCGGCACTTATGTCTACAATCATCTCACTCCTCTTCGGGACTGGGCGCACAACGGCCTACGAGACCTGGCCGTGGCTGTAGAGCCAGTCGTCTTTTCCCAGATGGAGACCAAGCTCATTACGTGGGGGGCGGACACCGCCGCATGCGGCGACATCATCAACGGTTTGCCCGTCTCTGCCCGTAGGGGCCGGGAGATACTGCTCGGGCCGGCCGATGGAATGGTCTCCAAGGGGTGGAGGTTGCTGGCACCCATCACGGCGTATGCCCAGCAGACAAGGGGCCTCCTGGGATGCATAATTACCAGCCTAACCGGCCGGGACAAAAACCAGGTGGAGGGTGAGGTTCAAATTGTGTCAACTGCTGCCCAGACCTTCCTGGCAACCTGCATCAACGGGGTGTGCTGGACTGTCTACCACGGGGCCGGAACAAGGACCATCGCGTCACCCAAGGGTCCTGTTATCCAGATGTACACCAATGTAGACCAAGACCTCGTAGGCTGGCCCGCTCCCCAAGGTGCTCGCTCATTGACACCCTGCACTTGCGGCTCCTCGGACCTTTACCTGGTCACGAGGCACGCCGATGTCATTCCCGTGCGCCGGCGGGGTGATAGCAGGGGCAGCCTGCTTTCGCCCCGGCCTATCTCTTACCTCAAAGGCTCCTCGGGAGGCCCGCTGCTGTGCCCCGCAGGACACGCCGTAGGCATATTTAGAGCCGCGGTATGTACCCGTGGAGTGGCTAAGGCGGTGGACTTTATCCCCGTAGAGAGCCTAGAGACAACCATGAGGTCCCCGGTGTTCACAGACAATTCCACCCCACCAGCAGTGCCCCAGAGCTACCAAGTGGCCCACCTGCATGCTCCCACCGGCAGCGGTAAGAGCACCAAGGTCCCGGCCGCATACGCGGCTCAGGGCTACAAGGTGCTGGTGCTCAACCCCTCCGTTGCTGCAACACTGGGCTTTGGTGCTTACATGTCCAAGGCCCATGGGATTGATCCTAACATCAGGACTGGGGTGAGGACAATTACTACTGGCAGCCCCATCACGTACTCCACCTACGGCAAGTTCCTTGCCGACGGCGGGTGCTCAGGGGGTGCTTATGACATAATAATTTGTGATGAGTGCCATTCCACGGATGCAACATCTATCTTGGGCATCGGCACTGTCCTTGACCAAGCAGAGACTGCGGGGGCGAGACTGGTTGTGCTCGCCACTGCTACCCCTCCGGGCTCTGTCACTGTGCCCCATCCTAACATCGAGGAGGTCGCTCTGTCCACCACCGGAGAGATTCCCTTTTACGGCAAGGCTATCCCCCTTGAGGCAATCAAGGGGGGGAGACATCTCATCTTCTGCCACTCAAAGAAGAAGTGCGACGAGCTCGCCACAAAGTTGGTTGCGATGGGCATCAATGCCGTGGCCTACTACCGCGGCCTTGACGTGTCCGTCATCCCGACCAGCGGCGATGTTGTCGTCGTGGCAACCGATGCTCTCATGACCGGCTTTACCGGCGACTTCGACTCGGTGATAGACTGCAACACGTGTGTCACCCAAACAGTCGACTTCAGCCTTGACCCTACCTTCACCATTGAGACAACCACGCTCCCCCAGGATGCCGTCTCCCGCACTCAACGTCGGGGCAGGACTGGCAGGGGGAAGCCAGGCATCTACAGATTTGTGGCACCGGGGGAGCGCCCCTCCGGCATGTTCGACTCGTCCGTCCTCTGCGAGTGCTATGACGCGGGTTGTGCTTGGTACGAGCTCACACCTGCCGAGACCACAGTTAGGCTACGAGCATACATGAACACCCCGGGGCTTCCCGTGTGCCAAGACCATCTTGAGTTTTGGGAGGGCGTCTTTACGGGTCTCACCCATATAGACGCTCACTTCCTATCCCAGACAAAGCAGAGCGGGGAAAACCTTCCTTACCTGGTAGCGTACCAAGCCACCGTGTGCGCTAGGGCTCAAGCCCCTCCCCCATCGTGGGACCAGATGTGGAAGTGCTTGATCCGCCTCAAGCCCACTCTTCATGGGCCAACACCTCTGCTATACAGGCTGGGTGCTGTTCAGAATGAAGTCACCCTGACGCACCCGATCACCAAGTACATCATGACATGCATGTCGGCTGACCTGGAGGTCGTCACGAGTACCTGGGTGCTCGTTGGCGGCGTTCTGGCTGCTTTGGCCGCGTATTGCCTATCCACAGGCTGCGTGGTCATAGTAGGCAGGATTGTCTTGTCCGGAAAGCCGGCAATCATACCCGACAGGGAAGTCCTCTACCGGGAGTTCGATGAGATGGAAGAGTGCTCTCAGCACTTGCCGTACATCGAGCAAGGGATGATGCTCGCTGAGCAGTTCAAGCAGAAGGCCCTAGGCCTCCTGCAGACCGCGTCCCGCCAGGCAGAGGTCGTCGCCCCTGCTGTCCAGACCAACTGGCAAAGACTCGAGGCCTTCTGGGCGAAGCATATGTGGAACTTCATCAGTGGGATACAATATCTGGCGGGCCTGTCAACGTTGCCTGGTAATCCCGCT---ATTGCATCATTGATGGCCTTTACAGCTGCCGTCACCAGCCCACTAACCACCAGCCAAACTCTCCTCTTCAATATTTTGGGGGGGTGGGTGGCTGCCCAGCTCGCAGCCCCCGGTGCCGCTACCGCCTTTGTGGGCGCTGGTTTAACTGGCGCCGCCATCGGCAGTGTTGGACTGGGGAAGGTTCTCGTGGACATCCTTGCAGGGTATGGCGCGGGCGTGGCGGGAGCCCTCGTAGCATTCAAGATCATGAGCGGTGAGGTCCCCTCCACAGAAGACCTGGTCAACCTATTGCCTGCCATCCTCTCGCCCGGAGCCCTTGTAGTCGGCGTGGTTTGCGCAGCAATACTACGCCGGCACGTTGGCCCGGGCGAGGGAGCAGTGCAGTGGATGAACCGGTTGATAGCCTTCGCCTCCCGGGGGAACCATGTCTCCCCCACGCACTACGTGCCGGAGAGCGATGCAGCTGCTCGCGTCACTGCCATACTTAGCAGCCTTACTGTGACCCAGCTCCTGAGGCGACTACACCAGTGGGTAAGCTCGGAGTGCACCACTCCATGCTCCGGTTCCTGGCTAAGGGACATCTGGGACTGGATATGCGAGGTGCTGAGCGATTTTAAGACCTGGCTGAAGGCCAAGCTCGTGCCACAACTGCCTGGAATCCCCTTTGTGTCCTGCCAACGCGGGTATAGGGGGGTCTGGCGAGGGGATGGCATTATGCACACTCGCTGCCACTGTGGAGCTGAAATCACCGGACATGTCAAAAACGGGACGATGAGGATCGTCGGTCCTAAGACCTGCAAGAACATGTGGAGCGGAACCTTCCCCATCAACGCCTACACCACGGGCCCCTGTACCCCCCTTCCTGCGCCGAACTACACGTTCGCGCTGTGGAGGGTGTCTGCGGAGGAATACGTGGAAATAAGGCGGGTGGGGGACTTCCACTACGTGACGGGCATGACTACTGACAACCTTAAATGCCCGTGCCAGGTCCCGTCGCCCGAATTTTTCACAGAACTGGACGGGGTGCGCCTGCATAGGTTCGCGCCCCCTTGCAAGCCGTTGCTGCGAGATGAGGTGTCGTTCAGAGTAGGACTACACGATTACCCGGTGGGGTCGCAACTACCTTGCGAGCCTGAACCGGACGTGGCCGTGTTGACGTCCATGCTCACTGATCCCTCTCATATAACAGCAGAGGCGGCTGGGAGGAGGTTAGCGAGGGGATCGCCCCCCTCTATGGCCAGCTCCTCAGCCAGCCAGCTGTCCGCTCCATCTCTCAAGGCAACTTGC---------------ACCACCAAC---------CACGACTCCCCTGACGCCGAGCTCATAGAGGCTAACCTCCTG------------TGGAGGCAGGAGATGGGCGGCAACATCACCAGGGTTGAGTCAGAGAACAAAGTGGTGGTTCTGGACTCCTTCGATCCGCTTGTGGCAGAGGAGGATGAACGGGAGGTCTCCGTGCCCGCAGAAATCCTGCGGAGGTCTCGGAAATTCACCCCGGCCCTGCCCATTTGGGCGCGGCCGGACTACAACCCCCCGTTGCTGGAGACGTGGAAAAAGCCGGATTACGAACCACCTGTGGTCCATGGCTGCCCACTTCCACCTTCGCAGTCCCCTCCTGTGCCGCCGCCTCGGAAGAAGCGGACGGTAATCCTCACCGACTCAACTGTATCTACTGCCTTGGCCGAGCTTGCCACCAAGAGCTTTGGCAGCTCCTCAACTTCCGGTATTGCGGGCGACAGTGCAACAACGTCCTCTGAGCCCGCCCCCTCTGCCTGCCTCCCAGACTCCGACGCTGAGTCCTGTTCCTCCATGCCCCCCCTAGAGGGGGAGCCTGGGGACCCGGATCTCAGCGACGGGTCGTGGTCGACGGTTAGTAGTGAGAGTGGCACGGAGGATGTCGTGTGCTGCTCGATGTCTTATTCCTGGACAGGCGCACTTATCACCCCGTGCGCCGCGGAAGAACAAAAATTGCCTATCAACGCACTGAGCAACTCGTTACTGCGTCACCACAATCTCGTGTATTCCACCACCTCACGCAGTGCTTGCCAAAGGCAGAAGAAAGTCACATTTGACAGACTGCAGGTTCTGGACAACCACTACCAGGACGTGCTCAAGGAGGTTAAGGCGGCGGCGTCAAAAGTGAAGGCTAACTTGCTATCCGTAGAGGAAGCTTGCAGCCTGACGCCCCCACATTCAGCCAGATCCAAATTTGGCTATGGGGCAAAAGACGTCCGTTGCCATGCCAGAAAGGCCGTAAACCACATCAACTCCGTGTGGAAAGACCTTCTGGAAGACAGTGTAACACCAATAGATACTACCATCATGGCTAAGAACGAAGTTTTTTGCGTTCAGCCTGAGAAGGGAGGTCGTAAGCCAGCTCGTCTCATCGTGTTCCCCGACCTGGGTGTGCGCGTGTGCGAGAAGATGGCCTTGTACGACGTGGTCAGCAAGCTCCCTCTGGCCGTGATGGGAAGCTCCTACGGATTTCAGTACTCACCAGGACAGCGGGTTGAATTCCTCGTGCAAGCGTGGAAGTCCAAGAAGACCCCAATGGGGTTTTCGTATGATACCCGCTGCTTTGACTCCACAGTCACTGAGAGCGATATCCGTACGGAGGAGGCAATCTACCAGTGTTGTGACCTGGACCCCCAAGCCCGTGTGGCCATCAAGTCCCTCACCGAGAGGCTTTATGTCGGGGGTCCTCTTACCAATTCAAGGGGGGAAAACTGCGGCTACCGCAGGTGCCGCGCAAGCGGCGTACTGACAACTAGCTGTGGTAACACCCTCACTTGCTACATCAAGGCCCAAGCAGCCTGTCGAGCCGCAGGGCTCCGGGATTGCACCATGCTCGTGTGTGGCGACGACTTAGTCGTTATCTGTGAAAGCCAGGGGGTCCAGGAAGATGCAGCGAGCCTGAGAGCCTTCACGGAGGCTATGACCAGGTACTCCGCTCCTCCCGGGGACCCCCCCCAACCAGAATACGACTTGGAGCTCATAACATCGTGCTCCTCTAACGTGTCAGTCGCCCACGACGGCGCTGGAAAGAGGGTCTATTACCTTACCCGTGACCCTACAACCCCCCTCGCAAGAGCTGCGTGGGAGACAGCAAGACACACTCCAGTCAATTCCTGGCTAGGCAACATAATCATGTTTGCCCCCACACTGTGGGCGAGAATGATACTGATGACCCACTTCTTCAGTGTCCTCATAGCCAGGGATCAGCTTGAACAGGCCCTTGATTGCGAAATCTACGGAGCCTGCTACTCCATAGAACCACTGGATCTACCTCCAATCATTCAAAGACTCCATGGCCTTAGCGCGTTCTCTCTCCACAGTTACTCTCCAGGTGAAATCAATAGGGTGGCCGCATGCCTCAGAAAACTTGGGGTTCCGCCCTTGCGAGCTTGGAGACACCGGGCCCGGAGCGTTCGCGCTAGGCTTCTGTCCAGAGGAGGCAGGGCTGCCATATGTGGCAAGTACCTCTTCAATTGGGCAGTAAGAACAAAGCTCAAACTCACTCCAATAGCGGCCGCTGGCCAGCTAGACTTGTCTGGCTGGTTCACGGCTGGCTACAGCGGGGGAGACATTTATCACAGCGTGTCTCGTGCCCGGCCCCGCTGGTTCTGGTTCTGCCTACTCCTGCTTGCTGCAGGGGTAGGCATCTACCTCCTCCCCAACCGA
>ACE82489
ATGAGCACGAATCCTAAACCTCAAAGAAAAACC---AAACGTAACACCAACCGTCGCCCACAGGACGTCAAGTTCCCGGGTGGCGGTCAGATCGTTGGTGGAGTTTACTTGTTGCCGCGCAGGGGCCCTAGATTGGGTGTGCGCGCGACGAGGAAGACTTCCGAGCGGTCGCAACCTCGAGGTAGACGTCAGCCTATCCCCAAGGCACGTCGGCCCGAGGGCAGGACCTGGGCTCAGCCCGGGTACCCTTGGCCCCTCTATGGCAATGAGGGCTGCGGGTGGGCGGGATGGCTCCTGTCTCCCCGTGGCTCTCGGCCTAGCTGGGGCCCCACAGACCCCCGGCGTAGGTCGCGCAATTTGGGTAAGGTCATCGATACCCTTACGTGCGGCTTCGCCGACCTCATGGGGTATATACCGCTCGTCGGCGCCCCTCTTGGAGGCGCTGCCAGGGCCCTGGCGCATGGCGTCCGGGTTCTGGAAGACGGCGTGAACTATGCAACAGGGAATCTTCCTGGTTGCTCTTTCTCTATCTTCCTTCTGGCCCTGCTCTCTTGCCTGACTGTGCCCGCTTCAGCCTACCAAGTGCGCAATTCCACGGGGCTTTACCATGTCACCAATGATTGCCCTAACTCGAGTATTGTGTACGAGGCGGCCGATGCCATCCTGCACACTCCGGGGTGTGTCCCTTGCGTTCGCGAGGGTAACCTCTCGAGGTGTTGGGTGGCGATGACCCCCACGGTGGCCACCAGGGATGGCAAACTCCCCGCAACGCAGCTTCGACGTCACATCGATCTGCTTGTCGGGAGCGCCACCCTCTGTTCGGCCCTCTACGTGGGGGATCTGTGCGGGTCTGTCTTCCTTGTTGGTCAACTGTTTACCTTCTCTCCCAGGCGCCACTGGACGACGCAGGACTGCAATTGCTCTATCTATCCCGGCCATATAACGGGTCACCGCATGGCATGGGATATGATGATGAACTGGTCCCCTACGACGGCGTTGGTAGTGGCTCAGCTGCTCCGGATCCCACAAGCCATCTTGGACATGATCGCTGGTGCTCACTGGGGAGTCCTGGCGGGCATAGCGTATTTCTCCATGGTGGGGAACTGGGCAAAGGTCCTGGTAGTGCTGCTGCTATTTGCCGGCGTCGACGCG---GAA---------ACCCACGTCACCGGGGGAAGTGCCGCCCACGCTGCGTCTGGACTTGCTGGTCTC------TTCTCACCAGGCGCCAAGCAGAACGTCCAGCTGATCAACACCAACGGCAGTTGGCACATCAATAGCACAGCCTTGAACTGCAACGATAGCCTTAACACCGGCTGGATAGCAGGGCTTTTCTATCACCACAAATTCAACTCTTCAGGCTGTCTCGAGAGGTTGGCCAGCTGCCGACTCCTCACCGATTTTGACCAGGGCTGGGGCCCTATCAGCCACGCC------AAT---GGAAGCGGC---------CCCGACCAACGCCCCTACTGCTGGCACTACCCCCCAAAACCTTGTGGTATTGTGCCCGCAAAGAGTGTGTGTGGCCCGGTATACTGCTTCACTCCCAGCCCCGTGGTGGTGGGAACGACCGACAGGTCGGGCGCGCCTACCTACAGCTGGGGTGCAAATGAGACGGATGTCTTCGTCCTTAACAACACC---AGGCCACCGCTGGGAAATTGGTTCGGTTGTACCTGGATGAACTCAACTGGATTCACCAAAGTGTGCGGAGCGCCCCCTTGTATCATCGGAGGGGCGGGC---AACAACACCCTGCACTGCCCCACTGATTGCTTCCGCAAGCATCCGGAAGCCACATACTCTCGGTGTGGCTCCGGTCCCTGGATCACACCCAGGTGCCTGGTCAACTACCCGTATAGGCTCTGGCATTATCCATGTACCATCAACTACACCATATTTAAAGTCAGAATGTACGTGGGGGGGGTCGAACACAGGCTGGAAGCTGCCTGCAACTGGACGCGGGGCGAACGTTGCGATCTGGAAGACAGGGACAGGTCCGAGCTCAGCCCGTTACTGCTGTCCACCACGCAGTGGCAGGTCCTTCCGTGCTCCTTCACGACCCTGCCGGCCTTGTCCACCGGCCTCATCCATCTCCACCAGAACATCGTGGACGTGCAGTACTTGTACGGGGTGGGGTCAAGCATCGCGTCCTGGGCCATCAAGTGGGAGTACGTCGTTCTCCTGTTCCTTCTGCTTGCAGACGCGCGCGTCTGCTCCTGCTTGTGGATGATGCTGCTCATATCCCAAGCGGAGGCGGCTTTGGAGAACCTTGTAGTACTCAATGCAGCATCCCTGGCCGGGGCGCACGGTCTTGTGTCCTTCCTCGTGTTCTTCTGCTTTGCGTGGTACCTGAAGGGTAGGTGGGTGCCCGGAGCGGTCTACGCCCTCTACGGGATGTGGCCTCTCCTCCTGCTCCTGTTGGCGTTGCCCCAGCGGGCATACGCGCTGGACACGGAGGTGGCCGCGTCGTGTGGCGGCGTTGTTCTTGTCGGGTTAGTGGCGCTGACTCTGTCACCATATTACAAGCGCTATATCAGCTGGTGCTTGTGGTGGCTTCAGTACTTTCTGACTAGAGTAGAAGCGCAACTGCACGTGTGGGTTCCCCCCCTCAACGTCCGAGGGGGGCGCGACGCTGTCATCCTACTCATGTGTGCTGTACACCCGACTCTGGTATTTGACATCACCAAAATGCTTCTGGCCGTCTTCGGACCCCTTTGGATTCTTCAAGCCAGTTTGCTTAAAGTACCCTACTTTGTGCGCGTCCAAGGCCTTCTCCGGTTCTGCGCGCTAGCGCGGAAGATGGCTGGAGGCCATTACGTGCAAATGGCCATCATCAAGTTAGGGGCACTTACTGGCACCTATGTCTATAACCATCTTACTCCTCTTCGGGACTGGGCGCACAACGGCCTGCGGGATCTGGCCGTGGCTGTAGAGCCAGTCGTCTTTTCCCGAATGGAGACCAAGCTCATCACGTGGGGGGCAGATACCGCCGCGTGCGGTGACATCATTAACGGCTTGCCCGTCTCCGCCCGCAGGGGCCGGGAGATACTGCTCGGACCAGCCGACGGAATGGTCTCCAAGGGGTGGAGGTTGCTGGCGCCCATCACGGCGTACGCCCAGCAGACAAGGGGCCTCCTAGGGTGCATAATCACCAGCCTAACTGGCCGGGACAAAAACCAAGTGGAGGGTGAGGTCCAGATTGTGTCAACCGCTGCCCAAACTTTCCTGGCAACGTGCATCAATGGGGTGTGCTGGACTGTCTACCATGGGGCCGGAACGAGGACCATTGCATCACCCAAGGGTCCTGTCATCCAGATGTACACCAATGTAGACAAAGACCTTGTGGGCTGGCCCGCCCCTCAAGGCTCCCGCTCATTGACACCCTGCACCTGCGGCTCCTCGGACCTTTACCTGGTCACGAGGCACGCCGATGTCATTCCCGTGCGCCGGCAGGGTGATAGCAGGGGCAGCCTGCTGTCGCCCCGGCCCATTTCCTACTTGAAAGGCTCCTCGGGGGGTCCGCTGTTGTGCCCCGCGGGACACGCCGTGGGCATATTCAGGGCCGCGGTGTGCACCCGTGGAGTGGCTAAGGCGGTGGACTTTATCCCTGTGGAGAACCTAGAGACAACTATGAGGTCCCCGGTGTTCACGGACAACTCCTCTCCACCAGCAGTGCCCCAGAGCTTCCAGGTGGCCCACCTGCATGCTCCCACAGGCAGCGGCAAGAGCACCAAGGTCCCGGCTGCATATGCAGCTCAGGGCTATAAGGTGCTGGTACTCAATCCCTCTGTCGCTGCGACACTGGGCTTTGGTGCTTACATGTCCAAGGCCCATGGGATCGATCCTAATATCAGGACCGGGGTGAGAACAATTACCACTGGCAGCCCCATCACGTACTCCACCTACGGCAAGTTCCTTGCCGACGGCGGATGCTCAGGGGGCGCCTATGACATAATAATTTGTGACGAGTGCCACTCCACGGATGCCACATCCATCTTGGGCATCGGCACTGTCCTTGACCAAGCAGAGACTGCGGGGGCGAGACTGGTTGTGCTCGCCACTGCTACCCCTCCGGGCTCCGTCACCGTGCCCCATCCTAACATCGAGGAGGTTGCTCTGTCCACCACCGGAGAGATCCCTTTCTACGGCAAGGCTATCCCCCTCGAAGTAATCAAGGGGGGGAGACATCTCATTTTCTGTCATTCAAAGAAGAAGTGCGACGAGCTCGCCGCAAAGCTGGTCGCGATGGGCGTCAATGCCGTGGCGTACTACCGCGGTCTTGACGTATCCGTCATCCCGACCAGCGGTGATGTTGTCGTCGTGGCAACCGATGCTCTCATGACCGGCTTTACCGGCGACTTCGACTCGGTGATAGACTGCAACACGTGTGTCACCCAGACAGTCGATTTCAGCCTTGACCCTACCTTCACCATTGAGACAACCACGCTCCCCCAGGATGCCGTCTCCCGCACTCAACGTCGGGGCAGGACTGGCAGGGGGAAGCCAGGCATCTACAGATTTGTGGCACCGGGGGAGCGCCCCTCCGGCATGTTCGACTCGTCCGTCCTCTGTGAGTGCTATGACGCGGGCTGTGCTTGGTATGAGCTCACACCCGCCGAGACTACAGTTAGGCTACGAGCGTACATGAACACCCCGGGGCTTCCCGTGTGCCAGGACCATCTTGAATTTTGGGAGGGCGTCTTTACAGGCCTCACTCATATAGATGCCCACTTCCTATCCCAGACAAAGCAGAGTGGGGAGAACTTTCCTTACCTGGTAGCGTACCAAGCCACCGTGTGCGCTAGGGCCCAAGCCCCTCCCCCATCGTGGGACCAGATGTGGAAGTGCTTGACCCGCCTCAAGCCCACCCTCCATGGGCCAACACCTCTGCTATACAGACTGGGCGCTGTCCAGAACGACGTCATCCTGACGCACCCAATCACCAAGTACATCATGACATGCATGTCGGCCGACCTGGAGGTCGTCACGAGCACCTGGGTGCTCGTTGGCGGCGTCCTGGCCGCTTTGGCCGCGTATTGCCTGTCAACAGGCTGCGTGGTCATAGTGGGCAGGGTTGTCTTGTCCGGGAAGCCGGCAATCATACCTGACAGGGAAGTTCTCTACCGAGAGTTCGATGAGATGGAAGAGTGCTCTCAGCACTTACCGTACATCGAGCAAGGGATGATGCTCGCCGAGCAGTTCAAGCAGAAGGCCCTCGGCCTCCTGCAGACCGCATCCCGTCAGGCAGAGGTTGTCGCCCCTGCTGTCCAGACCAACTGGCAAAAACTCGAGGCCTTCTGGGCGAAGCATATGTGGAACTTCATCAGTGGGATACAATACTTGGCGGGCTTGTCAACGTTACCTGGTAACCCCGCC---ATTGCTTCATTGATGGCTTTTACAGCTGCTGTCACCAGCCCACTAACCACCAGCCAAACCCTCCTCTTCAACATATTGGGGGGGTGGGTGGCTGCCCAGCTCGCTGCCCCCGGTGCTGCTACCGCCTTTGTGGGCGCTGGCTTGGCTGGCGCCGCCATCGGCAGTGTTGGACTGGGGAAGGTTCTCGTAGACATTCTTGCAGGGTATGGCGCGGGCGTGGCGGGAGCTCTTGTGGCATTCAAGATCATGAGCGGTGAGGTCCCCTCCACAGAGGACCTGGTCAATCTACTGCCCGCCATCCTCTCGCCTGGAGCCCTCGTAGTCGGTGTGGTTTGTGCAGCAATACTGCGCCGGCACGTTGGCCCGGGCGAGGGGGCGGTGCAATGGATGAACCGGTTAATAGCCTTCGCCTCCCGGGGGAACCATGTTTCCCCCACGCACTACGTGCCGGAGAGCGATGCAGCTGCCCGCGTCACTGCCATATTGAGCAGCCTCACTGTAACCCAGCTCCTGAGGCGATTGCACCAGTGGATAAGCTCGGAGTGTACCACTCCATGCTCCGGTAGCTGGCTAAGGGACATCTGGGACTGGATATGCGAGGTGCTGAGCGACTTTAAGACCTGGCTAAAAGCCAAGCTCATGCCACAGCTGCCTGGGATCCCCTTTGTTTCCTGCCAGCGCGGGTATAGGGGGGTCTGGCGAGGCGACGGCATCATGCACACTCGCTGCCACTGTGGAGCTGAGATCACTGGACATGTCAAAAACGGGACGATGAGGATCGTCGGTCCCAGGACCTGCAGGAACATGTGGAGTGGGACCTTCCCCATTAACGCCTACACCACGGGCCCCTGTACCCCCCTTCCTGCGCCGAACTACGAGTTCGCGTTGTGGAGGGTATCTGCAGAGGAATACGTGGAGGTAAGGCGGGTGGGGGACTTCCACTACGTGACGGGTATGACTACTGACAATCTTAAATGCCCGTGCCAGGTCCCATCGCCCGAGTTTTTCACAGAACTGGACGGGGTGCGCCTACATAGGTTTGCGCCCCCCTGCAAGCCCTTGTTGCGGGATGAGGTATCATTCAGAGTAGGACTCCACGAATACCCGGTGGGGTCGCAATTACCTTGCGAGCCCGAACCGGACGTGGCCGTGTTGACGTCCATGCTCACTGATCCCTCCCATATAACAGCGGAGGCGGCCAGGAGAAGGTTGGCGAGGGGATCACCCCCTTCTGAGGCCAGCTCTTCGGCTAGCCAGCTGTCTGCTCCATCTCTCAAGGCAACTTGC---------------ACCACCAAC---------CATGACTCCCCTGACGCCGAGCTCATAGAGGCCAACCTCCTA------------TGGAGGCAGGAGATGGGCGGCAACATCACCAGGGTTGAGTCAGAAAACAAAGTGGTGATTCTGGACTCTTTCGATCCGCTTGTGGCGGAGGAGGACGAGCGGGAGATCTCCGTACCCGCAGAAATCCTGCGGAAATCTCGGAGATTCGCCCCGGCCTTGCCCATTTGGGCGCGGCCGGACTATAACCCCCCGCTAGTAGAGGCGTGGAAGAAGCCTGACTACGAACCACCTGTGGTCCATGGCTGTCCGCTTCCACCTCCACAGTCCCCTCCTGTGCCTCCGCCTCGGAAGAAGCGGACGGTGGTCCTCACCGAATCAACCGTATCTACTGCCTTGGCCGAGCTTGCCACCAAAAGCTTTGGCGGCTCCTCAACTTCCGGCGTCACAGGCGACAATGCGACAACGTCCTCTGAGCCCGCCTCTTCTGGCTGCCCCCCCGACTCCGACGCTGAGTCCTATTCTTCCATGCCCCCCCTGGAGGGGGAGCCTGGGGATCCGGATCTTAGCGACGGGTCATGGTCGACGGTCAGCAGTGAGGCCGGCACGGAGGATGTCGTGTGCTGCTCAATGTCGTACTCCTGGACAGGCGCACTCGTCACCCCGTGCGCTGCGGAAGAACAGAAACTGCCCATCAACGCACTGAGCAACTCGTTGCTACGTCACCACAATATGGTATATTCCACCACCTCACGCAGTGCTAGCCTAAGGCAGAAGAAAGTCACATTTGACAGACTGCAAGTCCTGGACAGCCATTACCAGGACGTGCTCAAGGAGGTTAAAGCAGCGGCGTCAAAAGTGAAGGCTAACTTGCTATCCGTAGAGGAAGCTTGCAGCCTGACGCCCCCACACTCAGCCAGATCTAAGTTTGGCTATGGGGCAAAAGACGTCCGTTGCCATGCCAGAAAGGCCGTAAACCACATCAACTCCGTGTGGAAAGACCTTCTGGAAGACAGTGTAACACCAATAGACACTACCATCATGGCTAAGAACGAGGTTTTCTGCGTTCAGCCTGAGAAGGGGGGTCGTAAGCCAGCTCGCCTCATCGTGTTCCCCGACCTGGGTGTGCGCGTGTGCGAGAAGATGGCCCTGTACGACGTGGTTAGCAAGCTCCCCGTAGCCGTGATGGGAAGCTCCTACGGATTCCAATACTCACCAGGACAGCGGGTTGAGTTCCTCGTGCAAGCGTGGAAATCCAAGAAGACCCCAATGGGGTTCTCGTATGACACCCGCTGCTTTGACTCCACAGTCACTGAGAGTGATATCCGTACGGAGGAAGCAATCTACCAATGTTGTGACCTGGACCCCCAAGCCCGCGTGGCCATCAAGTCCCTCACCGAGAGGCTTTATGTTGGGGGCCCTCTTACCAATTCAAGGGGGGAGAACTGCGGCTACCGCAGGTGCCGCGCGAGCGGCGTACTGACGACCAGCTGTGGTAACACCCTCACTTGCTACATCAAGGCCCAGGCAGCCTGTCGAGCCGCAGGGCTCCAGGACTGCACCATGCTCGTGTGTGGCGATGACTTAGTCGTTATCTGTGAAAGTGCGGGAGTTCAGGAGGACGCGGCGAGCCTGAGAGCCTTCACGGAGGCTATGACCAGGTACTCCGCCCCCCCCGGGGACCCCCCACAACCAGAATACGACTTGGAGCTCATAACATCATGCTCCTCCAACGTGTCAGTCGCCCACGACGGCGCTGGAAAGAGGGTCTACTACCTCACCCGTGACCCTACAACCCCCCTCGCGAGAGCCGCGTGGGAGACAGCAAGACACACTCCAGTCAATTCCTGGCTAGGCAACATAATCATGTTTGCCCCCACACTGTGGGCGAGGATGATACTGATGACCCATTTCTTTAGCGTCCTCATAGCCAGGGATCAGCTTGAACAGGCCCTTGATTGCGAGATCTACGGAGCCTGCTACTCCATAAAACCACTGGACCTACCTCTAATCATTCAAAGACTCCATGGCCTCAGCGCATTTTCACTCCACAGTTACTCTCCAGGTGAAATCAATAGGGTGGCCGCATGCCTCAGGAAACTTGGGGTACCGCCCTTGCGAACTTGGAGACACCGGGCCCGGAGCGTCCGCGCTAGGCTTCTGTCCAGAGGAGGTGGGGCTGCCATATGTGGCAAATACCTCTTCAACTGGGCAGTAAGAACAAAGCTCAAACTCACTCCAATAGCGGCCGCTGGCCGGCTGGACTTGTCCGGCTGGTTCACGGCTGGCTACAGCGGGGGAGACATTTATCACAGCGTGTCTCATGCCCGGCCCCGCTGGTTCTGGTTTTGCCTACTCCTGCTCGCTGCAGGGGTAGGCATCTACCTCCTCCCCAACCGA
>ACE82480
ATGAGCACGAATCCTAAACCTCAAAGAAAAACC---AAACGTAACACCAACCGTCGCCCACAGGACGTCAAGTTCCCGGGTGGCGGTCAGATCGTTGGTGGAGTTTACTTGTTGCCGCGCAGGGGCCCTAGATTGGGTGTGCGCGCGACGAGGAAGACTTCCGAGCGGTCGCAACCTCGAGGTAGACGTCAGCCTATCCCCAAGGCACGTCGGCCCGAGGGCAGGACCTGGGCTCAGCCCGGGTACCCTTGGCCCCTCTATGGCAATGAGGGTTGCGGGTGGGCGGGATGGCTCCTGTCTCCCCGTGGCTCTCGGCCTAGCTGGGGCCCCACAGACCCCCGGCGTAGGTCGCGCAATTTGGGTAAGGTCATCGATACCCTTACGTGCGGCTTCGCCGACCTCATGGGGTACATACCGCTCGTCGGCGCCCCTCTTGGAGGCGCTGCCAGGGCCCTGGCGCATGGCGTCAGGGTTCTGGAAGACGGCGTGAACTATGCAACAGGGAACCTTCCTGGTTGCTCTTTCTCTATCTTCCTTCTGGCCCTGCTCTCCTGCCTGACTGTGCCCGCTTCGGCCTACCAAGTGCGCAACTCCTCGGGGCTTTACCATGTCACCAATGATTGCCCTAACTCGAGTATTGTGTACGAGGCGGCCGATGCCATCCTGCACGCTCCGGGGTGTGTCCCTTGCGTTCGCGAGGGTAACGCCTCGAGGTGTTGGGTGGCGGTGACCCCCACGGTGGCCACTAGGGACGGCAACCTCCCCACAACGCAGCTTCGACGTCACATCGATCTGCTTGTCGGGAGCGCCACCCTCTGCTCGGCCCTTTACGTGGGGGACCTGTGCGGGTCTGTCTTTCTTGTCGGTCAACTGTTTACCTTCTCTCCCAGGCGCCACTGGACGACGCAAGACTGCAATTGTTCTATCTATCCCGGCCATATAACGGGTCACCGCATGGCATGGGATATGATGATGAACTGGTCCCCTACGACGGCGTTGGTGGTAGCTCAGCTGCTCCGGATCCCACAAGCCATCATGGACATGATCGCTGGTGCTCACTGGGGAGTCCTGGCGGGCATAGCGTATTTCTCCATGGTGGGGAACTGGGCGAAGGTCCTGGTAGTGCTGCTGCTATTTGCCGGCGTCGACGCG---GAA---------ACCCATGTCACCGGGGGAAGTGCCGGCCGCACCGTGGGTGGGCTTACTAGTCTT------TTCTCACAAGGCGCCAAGCAGAACATCCAACTGATCAACACCAACGGCAGTTGGCATATCAATAGGACGGCCTTGAACTGCAATGACAGCCTTAGCACCGGCTGGGTAGCAGGGCTCTTCTATCACCACAAATTCAACTCTTCAGGCTGTTCCGAGAGGTTGGCCAGCTGCCGACGCCTTACCGATTATGCCCAGGGCTGGGGCCCCATCAGTTATGCC------AAC---GGAAGCGGC---------CCCGACGAACGCCCCTACTGCTGGCACTACCCCCCAAGACCTTGTGGTATTGTGCCCGCAAAGAGCGTGTGTGGCCCGGTGTATTGCTTCACTCCCAGCCCCGTGGTGGTGGGAACGACCGACAGGTCGGGCGCGCCTACCTACAGCTGGGGTGAAAATGATACGGACGTCTTCGTCCTCAACAACACC---AGACCACCGCTGGGCAATTGGTTCGGTTGCACCTGGATGAACTCAACTGGATTCACCAAAGTGTGCGGAGCGCCCCCTTGTGCCATCGGAGGGGTAGGC---AACAACACCCTGCGCTGCCCCACTGATTGTTTCCGCAAGCATCCGGAAGCCACATACTCTCGCTGCGGCTCCGGCCCCTGGATCACACCCAGGTGCATGGTCGACTACCCGTATAGGCTTTGGCATTATCCTTGTACCATCAACTTCACCATATTCAAGGTCAGGATGTACGTGGGAGGAGTCGAGCACAGGCTGGAAGCCGCCTGCAACTGGACGCGGGGCGAACGCTGTGATCTGGAAGACAGGGACAGGTCTGAGCTCAGCCCATTGCTGCTGTCCACCACACAGTGGCAGGTCCTTCCGTGTTCTTTCACGACCCTGCCAGCCTTGTCCACCGGCCTCATCCACCTCCACCAGAACATTGTGGACGTGCAGTACTTGTACGGGGTAGGGTCAAGCATCGCGTCCTGGGCCATTAAGTGGGAGTACGTCGTTCTCCTGTTCCTTCTGCTTGCAGACGCGCGCGTCTGCTCCTGCTTGTGGATGATGTTACTCATATCCCAAGCGGAGGCGGCTTTGGAGAACCTCGTAACACTCAATGCAGCATCCCTGGCCGGGACGCACGGTCTTGTGTCCTTCCTCGTGTTCTTCTGCTTCGCGTGGTATCTGAAGGGTAGGTGGGTGCCTGGAGCGGTCTACGCCTTCTACGGGATGTGGCCTCTCCTCCTGCTCTTGCTGGCGTTGCCCCAGCGGGCGTACGCGCTGGACACGGAGGTGGCCGCGTCGTGTGGCGGCGTTGTTCTTGTCGGGTTGATGGCGCTGACTCTGTCACCATATTACAAGCGCTACATCGGCTGGTGCTTATGGTGGCTTCAGTATTTTCTGACCAGAATAGAAGCGCAACTACACGTGTGGGTTCCCCCCCTCAACGTCCGAGGGGGGCGCGATGCCGTCATCTTGCTCACGTGTGTTGTACACCCGACTCTGGTATTTGACATCACCAAACTACTGCTGGCCGTCTTCGGGCCCCTTTGGATCCTTCAGGCCAGTTTGCTCAAAGTCCCCTACTTCGTGCGCGTCCAAGGCCTTCTCCGGATCTGCGCGTTAGCGCGGAAGATAGCCGGAGGTCATTACGTGCAGATGGCCATCATCAAGTTAGGGGCGCTTACTGGCACCTATATCTATAACCATCTCACTCCTCTTCGAGACTGGGCGCACAAGGGCCTGCAAGATCTGGCCGTGGCCGTGGAACCGGTCGTCTTTTCCCAAATGGAGACTAAGCTCATCACGTGGGGGGCAGACACCGCCGCGTGCGGCGACATCATCAACGGCTTGCCCGTCTCCGCCCGTAGGGGCCAGGAGATACTGCTTGGACCAGCTGACGGAATGGTCTCCAAGGGGTGGAGGTTGCTGGCGCCCATCACGGCGTACGCCCAGCAGACGAGAGGGCTCCTAGGGTGTATAATCACCAGCCTGACTGGCCGGGATAAAAACCAAGTGGAGGGTGAGGTCCAGATCGTGTCAACTGCTGCCCAAACCTTCCTGGCAACGTGCATCAATGGGGTATGCTGGACTGTCTACCACGGGGCCGGAACGAGGACCATTGCATCACCCAAGGGTCCTGTTATCCAGATGTATACCAATGTGGACCAAGACCTTGTGGGCTGGCCCGCCCCTCCAGGTTCCCGCTCATTGACACCCTGCACCTGCGGCTCCTCGGACCTTTACCTGGTCACGAGGCACGCCGATGTCATTCCCGTGCGCCGGCGAGGTGATAGCAGGGGCAGCCTGCTTTCGCCCCGGCCCATTTCCTACTTGAAAGGCTCCTCGGGGGGTCCGCTGTTGTGCCCCGCGGGACACGCCGTGGGCATATTCAGAGCCGCGGTGTGCACCCGTGGAGTGGCTAAGGCGGTGGACTTTGTCCCTGTGGAGAACTTAGAGACAACCATGAGATCCCCGGTGTTCACGGACAACTCCTCCCCACCAGCAGTGCCCCAGAGCTACCAGGTGGCCCACTTGCATGCCCCCACCGGCAGCGGTAAGAGCACCAAGGTCCCGGCTGCGTACGCGGCTCAGGGCTACAAGGTGCTAGTGCTCAACCCCTCTGTTGCCGCAACACTGGGCTTTGGTGCTTACATGTCCAAGGCCCATGGGGTCGATCCTAATATCAGGACCGGAGTGAGAACAATTACCACTGGCAGCCCCATCACGTACTCCACCTACGGCAAGTTCCTTGCCGATGGCGGGTGCTCAGGAGGTGCTTATGACATAATAATTTGTGACGAGTGCCACTCCACGGATGCCACATCCATCTTGGGCATCGGCACCGTCCTTGACCAAGCAGAGACTGCGGGGGCGAGACTGGTTGTGCTCGCCACTGCTACCCCTCCGGGCTCCGTCACTGTGCCCCATCCTAACATCGAGGAGGTTGCTCTGTCCACCACCGGAGAGATCCCTTTTTACGGCAAGGCTATTCCCCTCGAGGTGATCAAGGGGGGAAGACATCTCATCTTCTGTCACTCAAAGAAGAAGTGTGACGAGCTCGCCGCAAAGCTGGTCGCATTGGGCATCAACGCCGTGGCCTACTACCGCGGTCTTGACGTGTCTGTCATCCCGACCAGCGGCGATGTTGTCGTCGTGGCGACCGATGCTCTCATGACTGGCTATACCGGCGACTTCGACTCCGTGATAGACTGCAACACGTGTGTCACCCAGACAGTCGATTTCAGCCTTGACCCTACCTTCACCATTGAGACAACCACGCTTCCCCAGGATGCTGTCTCCCGGACTCAACGCCGGGGCAGGACTGGCAGGGGGAAGCCAGGCATCTACAGATTTGTGGCACCGGGGGAGCGCCCCTCCGGCATGTTCGACTCGTCCGTCCTCTGTGAGTGCTATGACGCGGGCTGTGCTTGGTATGAGCTCACGCCCGCCGAGACTACAGTTAGGCTACGAGCGTACATGAACACCCCGGGGCTTCCCGTGTGCCAGGACCATCTTGAATTTTGGGAGGGCGTCTTTACGGGCCTGACTCATATAGATGCCCACTTTCTATCCCAGACAAAGCAGAGTGGGGAGAACTTTCCTTACCTGGTAGCGTACCAAGCCACCGTGTGCGCTAGGGCTCAAGCCCCTCCCCCGTCGTGGGACCAGATGTGGAAGTGTTTGATCCGCCTCAAACCCACCCTCCATGGGCCAACACCTCTGCTATACAGGCTGGGCGCTGTTCAGAATGAAGTCACCCTGACGCACCCAGTCACCAAATACATCATGACATGCATGTCGGCCGACCTGGAGGTCGTCACGAGCACCTGGGTGCTCGTTGGCGGCGTCCTGGCTGCTTTGGCCGCGTACTGCCTGTCAACAGGCTGCGTGGTCATAGTGGGCAGGATTGTCTTGTCCGGGAAGCCGGCAATTATACCTGACAGAGAGGTTCTCTACCGGGAGTTCGATGAGATGGAAGAGTGCTCTCAGCACTTACCGTACATCGAGCAAGGGATGATGCTCGCTGAGCAGTTCAAGCAGAAGGCCCTCGGCCTCCTGCAGACCGCGTCCCGCCAGGCAGAGGTTATCACCCCTGCTGTCCAGACCAACTGGCAGAAACTCGAGGCCTTCTGGGCGAAGCATATGTGGAATTTCATCAGTGGGATACAATACTTGGCGGGCCTGTCAACGCTACCCGGTAACCCCGCC---ATTGCTTCATTGATGGCTTTTACAGCTGCTGTCACCAGCCCACTAACCACTAGCCAAACCCTCCTCTTCAACATATTGGGGGGGTGGGTGGCTGCCCAGCTCGCCGCCCCTGGTGCCGCTACCGCCTTTGTGGGCGCTGGCTTAGCTGGCGCCGCCATCGGCAGTGTTGGACTGGGGAAGGTCCTCGTGGACATTCTTGCAGGGTATGGCGCGGGCGTGGCGGGGGCTCTCGTAGCATTTAAGATCATGAGCGGCGAGGTCCCCTCCACGGAGGACCTGGTCAACCTGCTGCCCGCCATCCTCTCGCCTGGAGCCCTTGTAGTCGGTGTGGTCTGCGCAGCAATACTGCGCCGGCACGTTGGCCCGGGTGAGGGGGCAGTGCAATGGATGAACCGGCTAATAGCCTTCGCCTCCCGGGGGAACCATGTTTCCCCCACGCACTACGTGCCGGAGAGCGATGCAGCCGCCCGCGTCACTGCCATACTCAGCAGCCTCACTGTAACCCAGCTCCTGAGGCGACTGCACCAGTGGATAAGCTCGGAGTGCACCACTCCGTGCTCCGGTTCCTGGCTAAGGGACATCTGGGACTGGATATGCGAGGTGCTGAGCGACTTTAAGACCTGGCTGAAAGCCAAGCTCATGCCACAACTGCCTGGGATCCCCTTTGTGTCCTGCCAGCGCGGGTATAGGGGGGTCTGGCGAGGAGACGGCATCATGCACACTCGTTGCCACTGTGGAGCTGAGATCACTGGACATGTCAAAAACGGGACGATGAGGATCGTCGGTCCCAGGACCTGCAGGAACATGTGGAGTGGGACCTTCCCCATCAACGCCTACACCACGGGCCCCTGTACTCCCCTTCCTGCGCCGAACTATAAGTTCGCGCTGTGGAGGGTGTCTGCAGAGGAATACGTGGAGATAAGGCAGGTGGGGGACTTCCACTACGTAACGGGTATGACTACTGACAATCTTAAATGCCCGTGCCAGGTCCCATCGCCCGAATTTTTCACAGAATTGGACGGGGTGCGCCTACATAGGTTTGCGCCCCCTTGCAAGCCCTTGCTGCGGGAGGAGGTATCATTCAGAGTGGGACTCCACGAGTACCCGGTGGGGTCGCAATTACCTTGCGAGCCCGAACCGGACGTGGCCGTGTTGACGTCCATGCTCACTGATCCCTCCCATATAACAGCAGAGGCGGCCGGGAGAAGGTTGGCGAGGGGATCACCCCCTTCTGTGGCCAGCTCTTCGGCTAGCCAGCTGTCCGCTCCATCTCTCAAGGCAACTTGC---------------ACCGCCAAC---------CATGACTCCCCTGACGCCGAGCTCATAGAGGCTAACCTCCTG------------TGGAGGCAGGAGATGGGCGGCAACATCACCAGGGTTGAGTCAGAGAACAAAGTGGTGATTCTGGACTCCTTCGATCCGCTTGTGGCAGAGGAGGATGAGCGGGAGATCTCCGTACCCGCAGAAATCCTGCGGAAGTCTCGGAGATTCGCCCAGGCCCTGCCCGTTTGGGCGCGGCCGGACTACAACCCCCCGCTGGTAGAGACGTGGAAAAAGCCTGACTACGAACCACCTGTGGTCCATGGCTGCCCGCTACCACCTCCACGGTCCCCTCCTGTGCCTCCGCCTCGGAAGAAGCGCACTGTGGTCCTCACCGAATCAACCGTATCTACTGCCTTGGCCGAGCTTGCCACCAAAAGCTTCGGCAGCTCCTCAACTTCCGGCATTACGGGCGACAATACAACAACATCCTCTGAGCCCGCCCCTTCTGGCTCCCCCCCCGACTCCGACGCTGAGTCCTATTCTTCCATGCCCCCCCTGGAGGGGGAGCCTGGCGATCCGGATCTCAGCGACGGGTCATGGTCGACGGTCAGTAGTGGGGCCGACACGGAAGATGTCGTGTGCTGCTCAATGTCTTATTCCTGGACAGGCGCACTCGTCACCCCGTGCGCTGCAGAAGAACAAAAACTGCCCATCAACGCACTGAGCAACTCGTTGCTACGTCATCACAATCTGGTGTATTCTACCACCTCACGCAGTGCTTGCCAAAGGCAGAAGAAAGTCACATTTGACAGACTGCAAGTTCTGGACAGCCATTACCAGGACGTGCTCAAGGAGGTTAAAGCAGCGGCGTCAAAAGTGAAGGCTAACTTGCTATCCGTAGAGGAAGCTTGCAGCCTGACGCCCCCACATTCAGCCAGATCTAAATTTGGCTATGGGGCGAAAGACGTCCGTTGCCACGCCAGAAAGGCCGTAGCCCACATCAACTCCGTGTGGAAAGACCTTCTGGAAGACAGTGTAACACCAATAGACACCACCATCATGGCTAAGAACGAGGTTTTCTGCGTTCAACCTGAGAAGGGGGGTCGTAAGCCAGCTCGTCTCATCGTGTTCCCCGACCTGGGCGTGCGCGTGTGCGAGAAGATGGCCCTGTACGACGTGGTTAGCAAACTCCCCCAGGCCGTGATGGGAAGCTCCTACGGATTCCAATACTCACCAGGACAGCGGGTTGAATTCCTCGTGCAAGCGTGGAAGTCCAAGAAGACCCCAATGGGGTTCTCGTATGATACCCGCTGTTTTGACTCCACAGTCACTGAGAGCGACATCCGTACGGAGGAGGCAATTTACCAATGTTGTGACCTGGACCCCCAAGCCCGTGTGGCCATCAAGTCCCTCACTGAGAGGCTTTATGTCGGGGGCCCTCTTACCAATTCAAGGGGGGAGAACTGCGGCTACCGCAGGTGCCGCGCGAGCGGCGTACTGACAACTAGCTGTGGTAACACCCTCACTTGCTACATCAAGGCCCGGGCAGCCTGTCGAGCCGCAGGGCTCCAGGACTGCACCATGCTCGTGTGTGGCGACGACTTAGTCGTTATCTGTGAAAGTGCGGGGGTCCAGGAGGACGCGGCGAGCCTGAGAGCCTTCACGGAGGCTATGACCAGGTATTCCGCCCCCCCCGGGGACCCCCCACAACCAGAATACGACTTGGAGCTCATAACATCATGCTCCTCCAACGTGTCAGTCGCCCACGACGGCAATGGAAAGAGGGTCTACTACCTTACCCATGACCCCACAACCCCCCTCGCGAGAGCCGCGTGGGAGACAGCAAGACACACTCCAGTAAATTCTTGGCTAGGCAACATAATCATGTTTGCCCCCACACTGTGGGTGAGGATGATACTGCTGACCCATTTCTTTAGCGTCCTCATAGCCAGGGATCAGCTTGAACAGGCCCTTGATTGCGAGATCTACGGGGCCTGCTACTCCATAGAACCACTGGATCTACCTCCAATCATCCAAAGACTCCATGGCCTTAGCGCATTTTCACTCCACAGTTACTCTCCAGGTGAAATCAATAGGGTGGCCGCATGCCTCAGGAAACTTGGGGTCCCGCCCTTGCGAGCTTGGAGACACCGGGCCCGGAATGTCCGCGCTAGGCTTCTGTCCAGAGGAGGCAGGGCTGCCATATGTGGCAAGTACCTCTTCAACTGGGCAGTAAGGACAAAGCTCAAACTCACTCCAATAGCGGCCGCTGGCCAGCTGGACTTGTCCGGCTGGTTCACGGCTGGCTACAGCGGGGGAGACATTTATCACAGCGTGTCTCATGCCCGGCCCCGCTGGTTCTGGTTTTGCCTACTCCTGCTCGCTGCAGGGGTAGGCATCTACCTCCTCCCCAACCGA
>ACE82483
ATGAGCACGAATCCTAAACCTCAAAGAAAAACC---AAACGTAACACCAACCGTCGCCCACAGGACGTCAAGTTCCCGGGTGGCGGTCAGATCGTTGGTGGAGTTTACTTGTTGCCGCGCAGGGGCCCTAGATTGGGTGTGCGCGCGACGAGGAAGACTTCCGAGCGGTCGCAACCTCGCGGTAGACGTCAGCCTATCCCCAAGGCGCGTCGGCCCGAGGGCAGGACCTGGGCTCAGCCCGGGTACCCTTGGCCCCTCTACGGCAATGAGGGTTGCGGGTGGGCGGGATGGCTCCTGTCTCCCCGTGGCTCTCGGCCTAGCTGGGGCCCCAATGACCCCCGGCGTAGGTCGCGCAATTTGGGTAAGGTCATCGATACCCTTACGTGCGGCTTCGCCGACCTCATGGGGTACATACCGCTCGTCGGCGCCCCTCTTGGAGGCGCTGCCAGGGCCCTGGCGCATGGCGTCCGGGTTCTGGAAGACGGCGTGAACTATGCAACAGGGAACCTTCCTGGTTGCTCTTTCTCTATCTTCCTTCTGGCCCTGCTCTCTTGCCTGACTGTGCCCGCTTCGGCCTACCAAGTGCGCAACTCCTCGGGGCTTTACCATGTCACCAATGATTGCCCTAACTCGAGTATTGTGTACGAGGCGGCCGATGCCATCCTGCACACTCCGGGGTGTGTCCCTTGCGTTCGCGAGGGTAACGCCTCGAGGTGCTGGGTGGCGGTGACCCCCACGGTGGCCACCAGGGACGGCAAACTCCCCACAACGCAGCTTCGGCGTCACATCGATCTGCTTGTCGGGAGCGCCACCCTCTGCTCGGCCCTCTACGTGGGGGACCTGTGCGGGTCTGTCTTTCTTGTCGGCCAACTGTTCACCTTCTCTCCCAGGCGCCACTGGACGACACAAGGCTGCAATTGTTCTATCTATCCCGGTCATATAACGGGTCACCGCATGGCATGGGATATGATGATGAACTGGTCCCCTACGGCGGCGTTGGTGGTAGCTCAGCTGCTCCGGATCCCACAAGCCATCATGGACATGATCGCTGGTGCCCACTGGGGAGTCCTGGCGGGCATAGCGTATTTCTCCATGGTGGGGAACTGGGCGAAGGTTCTGGTAGTGCTGCTGCTATTTGCCGGCGTCGACGCG---GAA---------ACCTACGTCACCGGGGGAAGTGCCGGCCACACCGCGGCCGGCTTTGCTGGCCTC------TTTACACAAGGCGCCAAGCAGAACATCCAACTGATCAACACCAACGGCAGTTGGCACATCAATAGCACGGCCTTGAACTGCAATGAAAGCCTTAACACCGGCTGGTTAGCAGGGCTCTTCTATCACCACAAATTCAACTCTTCAGGCTGTCCCGAGAGATTGGCCAGCTGCCGACGCCTTACCGACTTTGCCCAGGGCTGGGGCCCTATTAGTCATGCC------AAC---GGAAGTGGC---------CCCGACGAACGCCCCTACTGCTGGCACTACCCCCCAAAACCTTGTGGTATTGTGCCCGCAAAGAGCGTGTGTGGCCCGGTATATTGCTTCACTCCCAGCCCCGTGGTGGTGGGAACGACCGACAGGTCGGGCGCGCCTACCTACAGCTGGGGTGAAAATGACACGGACGTCTTCGTCCTTAACAACACC---AGGCCACCGATGGGCAATTGGTTCGGTTGCACCTGGATGAACTCAACTGGATTCACCAAAGTGTGCGGAGCGCCCCCTTGTGTCATCGGGGGGGTGGGC---AATAACACCTTGCGCTGCCCCACTGATTGTTTCCGCAAGCATCCGGAAGCCACATACTCTCGGTGCGGCTCCGGTCCCTGGATTACACCCAGGTGCATGGTCAACTACCCATATAGGCTTTGGCATTATCCTTGTACCATCAACTATACCATATTCAAAGTCAGGATGTACGTGGGAGGGGTCGAGCACAGGCTGGAAGCTGCCTGCAACTGGACGCGGGGCGAACGCTGTGATCTGGAAGACAGGGACAGGTCCGAGCTCAGCCCATTGCTGCTGTCCACCACACAGTGGCAGGTCCTTCCGTGTTCTTTCACGACCCTGCCAGCCTTGTCCACCGGCCTCATCCACCTCCACCAGAACATCGTGGACGTGCAGTACTTGTACGGGGTGGGGTCAAGCATCGCGTCCTGGGCCATCAAGTGGGAATACGTCGTTCTCCTGTTCCTTCTGCTTGCAGACGCGCGCGTCTGCTCCTGCTTGTGGATGATGTTACTCATATCCCAAGCGGAGGCGGCTTTAGAGAACCTCGTAATACTCAATGCAGCATCCCTGGCCGGGACTCACGGTCTTGTGTCCTTCCTCGTGTTTTTCTGCTTTGCATGGTATCTGAAGGGTAGGTGGGTGCCCGGAGCGGTCTACGCCCTCTACGGGATGTGGCCTCTCCTCCTGCTCCTGCTCGCGTTGCCCCAGCGGGCATACGCACTGGACACGGAGGTGGCCGCGTCGTGTGGCGGCGTTGTTCTTGTCGGGTTAATGGCGCTGACTCTGTCACCATATTACAAGCGCTATATCAGCTGGTGCTTGTGGTGGCTTCAGTATTTCCTGACCAGAGCAGAAGCGCAACTGCACGTGTGGGTTCCCCCCCTCAACGTCCGAGGGGGGCGCGATGCCGTCATCTTACTCATGTGTGCTGTACACCCGACTCTGGTATTTGACATCACCAAACTACTGCTGGCCGTCTTCGGACCCCTTTGGATTCTTCAAGCCAGTTTGCTTAAAGTCCCCTACTTCGTGCGCGTTCAAGGCCTTCTCCGGATCTGCGCGCTAGCGCGGAAGATGGCCGGAGGTCATTACGTGCAGATGGCCATCATCAAGTTAGGGGCACTTACTGGCACCTATATTTATAACCATCTCACTCCTCTTCGAGACTGGGCACACAACGGCCTGCGAGATCTGGCCGTGGCCGTGGAACCAGTCGTCTTCTCCCAAATGGAGACCAAGCTCATCACGTGGGGGGCAGACACCGCAGCGTGCGGTGACATCATCAACGGCTTGCCCGTCTCCGCCCGTAGGGGCCAGGAGATACTGCTCGGACCAGCCGACGGAATGGTCTCCAAGGGATGGAGGTTGCTGGCGCCCATCACGGCGTACGCCCAGCAGACGAGGGGCCTCCTAGGGTGCATAATCACTAGCCTGACTGGCCGGGACAAAAACCAAGTGGAGGGTGAGGTCCAGATCGTGTCAACTGCTGCCCAAACCTTCCTGGCAACATGCATCAATGGGGTATGCTGGACTGTCTACCACGGGGCCGGAACGAGGACCATCGCATCACCCAAGGGTCCTGTTATCCAGATGTATACCAATGTGGACCAAGACCTTGTGGGCTGGCCCGCTCCTCAAGGTGCCCGTTCACTGACACCCTGCACCTGCGGCTCCTCGGACCTTTACCTGGTCACGAGGCACGCCGATGTCATCCCCGTGCGCCGGCGAGGTGATAGCAGGGGCAGCCTGCTTTCGCCCCGGCCCATTTCTTACTTGAAAGGCTCCTCGGGGGGTCCGCTGCTGTGCCCCGCGGGACACGCCGTCGGCATATTCAGGGCCGCGGTGTGCACCCGTGGAGTGGCTAAGGCGGTGGACTTTATCCCTGTGGAGAACCTAGAGACAACCATGAGATCCCCGGTGTTTACGGACAACTCCTCTCCACCAGCAGTGCCCCAGAGCTTCCAGGTGGCCCACCTGCATGCTCCCACCGGCAGCGGTAAGAGCACTAAGGTTCCGGCCGCGTACGCGGCTCAGGGCTACAAGGTGCTGGTGCTCAACCCCTCTGTTGCTGCAACACTGGGCTTTGGAGCTTACATGTCCAAGGCCCACGGAGTTGATCCTAATATCAGGACCGGGGTGAGAACAATTACCACTGGCAGCCCCATCACGTATTCCACCTACGGCAAGTTCCTTGCCGACGGCGGCTGCTCAGGAGGTGCTTATGACATAATAATTTGTGACGAGTGCCATTCCACGGATGCCACATCCATCTTGGGCATCGGCACCGTCCTTGACCAAGCAGAGACTGCGGGGGCGAGATTAGTCGTGCTCGCCACTGCCACTCCTCCGGGCTCCGTCACTGTGCCCCATCCTAACATCGAGGAAGTTGCTCTGTCCACCACTGGAGAGATCCCTTTTTACGGCAAGGCTATCCCCCTCGAGGTGATCAAGGGGGGGAGACATCTCATCTTCTGTCACTCAAAAAAGAAGTGCGATGAGCTCGCCGCAAAGCTGGTCGCATTGGGCATCAATGCCGTGGCCTACTACCGCGGTCTTGACGTGTCTGTCATCCCGACCAGCGGCGATGTTGTCGTCGTGGCGACCGACGCCCTCATGACTGGCTATACCGGCGACTTCGACTCTGTGATAGACTGCAACACGTGTGTCACCCAGACTGTCGATTTCAGCCTTGACCCTACATTCACCATTGAGACAACCACGCTCCCCCAGGATGCTGTCTCCCGGACTCAACGCCGGGGCAGGACTGGCAGGGGGAAGCCAGGCATCTACAGATTTGTGGCACCGGGGGAGCGCCCCTCCGGCATGTTCGACTCGTCCGTCCTCTGTGAGTGCTATGACGCGGGCTGTGCTTGGTATGAGCTCACGCCCGCCGAGACTACAGTTAGGCTACGAGCGTACATGAACACCCCGGGGCTTCCCGTGTGCCAGGACCATCTTGAATTTTGGGAGGGCGTCTTTACGGGCCTCACCCATATAGATGCCCACTTCCTATCCCAGACAAAGCAGAGTGGGGAGAACTTCCCTTACCTGGTAGCGTACCAAGCCACCGTGTGCGCTAGGGCTCAAGCCCCTCCCCCATCGTGGGACCAGATGTGGAAGTGTTTGACCCGCCTCAAACCTACCCTCCATGGGCCAACACCTCTGCTATACAGACTGGGCGCTGTTCAGAATGAAGTCACCCTGACGCACCCAATCACCAAATACATCATGACATGCATGTCGGCTGACCTGGAGGTCGTCACGAGCACCTGGGTGCTCGTTGGCGGCGTCCTGGCTGCCCTGGCCGCGTATTGCCTGTCGACAGGCTGCGTAGTCATAGTGGGCAGGATCGTCTTGTCCGGGAAGCCGGCAATTATACCTGACAGGGAGGTCCTCTACCGGGAGTTCGATGAGATGGAAGAGTGCTCTCAGCACTTACCGTACATCGAGCAAGGGATGATGCTCGCTGAGCAGTTCAAGCAGAAGGCCCTCGGCCTCCTGCAGACCGCGTCCCGCCAGGCAGAGGTTATTACTCCCGCTGTCCAGACCAACTGGCAAAAACTCGAGGCCTTCTGGGCGAAGCATATGTGGAATTTCATCAGTGGGATACAATACTTGGCGGGCCTGTCAACGCTGCCTGGTAACCCCGCC---ATTGCTTCATTGATGGCTTTTACAGCTGCTGTCACCAGCCCACTAACCACTGGCCAAACCCTCCTCTTCAACATATTGGGGGGGTGGGTGGCTGCCCAGCTCGCCGCCCCCGGTGCCGCTACCGCCTTTGTGGGTGCTGGCTTAGCTGGCGCCGCCATCGGCAGTGTTGGACTGGGGAAGGTTCTCGTGGACATCCTCGCAGGGTATGGCGCGGGCGTGGCGGGAGCTCTTGTAGCATTCAAGATCATGAGCGGTGAGGTTCCCTCTACGGAGGACCTGGTCAATCTGCTACCCGCCATCCTCTCGCCTGGAGCCCTCGTAGTCGGCGTGGTCTGCGCAGCGATACTGCGCCGGCACGTTGGCCCGGGCGAGGGGGCAGTGCAATGGATGAACCGGCTAATAGCCTTCGCCTCCCGGGGGAACCATGTTTCCCCCACGCACTACGTGCCGGAGAGCGATGCAGCTGCCCGCGTCACTGCCATACTCAGCAGCCTCACTGTAACCCAGCTTCTGAGGCGACTCCACCAGTGGATAAGCTCGGAGTGTACCACTCCATGCTCCGGTTCCTGGCTAAGGGACATCTGGGACTGGATATGTGAGGTGCTGAGCGACTTCAAGACCTGGCTAAAAGCCAAGCTCATGCCACAACTGCCTGGGATCCCCTTTGTGTCCTGCCAGCGCGGGTATAGGGGGGTCTGGCGAGGGGACGGCATCATGCACACTCGCTGCCACTGTGGAGCTGAGATCACTGGACATGTCAAAAACGGGACGATGAGGATCGTCGGTCCTAGGACCTGCAGAAACATGTGGAGTGGGACCTTCCCCATTAACGCCTACACCACGGGCCCCTGTACTCCCCTTCCTGCGCCAAACTATAAGTTCGCGCTGTGGAGGGTGTCTGCAGAGGAATACGTGGAGATAAGGCAGGTGGGGGACTTCCACTACGTAACGGGTGTGACTAATGACAATCTTAAATGCCCGTGCCAGGTCCCATCGCCCGAATTTTTCACAGAATTGGACGGGGTGCGCCTACATAGGTTTGCGCCCCCTTGCAAGCCCTTGCTGCGGGAGGAAGTATCATTCAGAGTAGGACTCCATGAGTACCCGGTGGGGTCGCAATTACCTTGCGAGCCCGAACCGGACGTGGCCGTGTTGACGTCCATGCTCACTGATCCCTCCCATATAACAGCAGAGGCGGCCGGGAGAAGGTTGGCGAGGGGATCACCCCCTTCTATGGCCAGCTCCTCGGCTAGCCAGCTGTCTGCTCCATCTCTCAAGGCAACTTGC---------------ACTGCCAAT---------CATGACTCCCCTGACGCCGAGCTCATAGAGGCCAACCTCCTG------------TGGAGACAGGAGATGGGCGGCAACATCACCAGGGTTGAGTCAGAGAACAAAGTGGTGATTCTGGACTCCTTCGATCCGCTTGTGGCAGAGGAGGATGAGCGGGAGATCTCCGTACCCGCAGAAATCCTGCGGAAGTCTCGGAGATTCGCCCCGGCCCTGCCCGTTTGGGCGCGGCCGGACTACAACCCCCCGCTGATAGAGACGTGGAAAAAGCCTGACTACGAACCACCTGTGGTCCATGGCTGCCCACTACCACCTCCACGGTCCCCTCCTGTGCCTCCGCCTCGGAAGAAGCGGACGGTAGTCCTCACCGAATCAACCGTGTCTACTGCCTTGGCCGAGCTTGCCACCAAAAGTTTTGGCAGCTCCTCAACTTCCGGCATTACGGGCGACAATACGACAACGTCCTCTGAGCCCGCCCCTTCTGGCTGCTCCCCCGACTCTGACGCTGAGTCCTATTCTTCCATGCCCCCCCTGGAGGGGGAGCCTGGGGATCCGGATCTCAGCGACGGGTCATGGTCGACAGTCAGTAGTGGGGCCGACGCGGAAGATGTCGTGTGCTGCTCAATGTCCTATACCTGGACAGGCGCGCTCGTCACCCCGTGCGCCGCGGAAGAACAAAAACTGCCCATCAACGCACTGAGCAACTCGTTGCTACGTCATCACAATCTGGTGTATTCCACCACTTCACGCAGTGCTTGCCAAAGGCAGAAGAAAGTCACATTTGACAGACTGCAAGTCCTGGACAGCCACTACCAGGACGTGCTCAAGGAGGTTAAGGCAGCGGCGTCAAAAGTGAAGGCTAACTTGCTGTCCGTAGAGGAAGCTTGTAGCCTGACGCCCCCACACTCAGCCAAATCCAAGTTTGGCTATGGGGCAAAAGACGTCCGTTGCCATGCCAGAAAGGCCGTAGCCCACATCAACTCCGTGTGGAAAGACCTTCTGGAAGACAGTGTAACACCAATAGACACTACCATCATGGCTAAGAACGAGGTTTTCTGCGTTCAGCCTGAGAAGGGGGGTCGTAAGCCAGCTCGTCTCATCGTGTTCCCCGACCTGGGTGTGCGCGTGTGCGAGAAGATGGCCCTGTACGACGTGGTGAGCAAGCTCCCCCTGGCCGTGATGGGAAGCTCCTACGGATTCCAATACTCACCAGGACAGCGGGTTGAATTCCTCGTGAAAGCGTGGAAGTCCAAGAAGACCCCAATGGGGTTCTCGTATGATACCCGCTGTTTTGACTCCACAGTCACTGAGAGCGACATCCGTACGGAGGAGGCAATCTACCAATGTTGTGACCTGGACCCCCAAGCCCGCGTGGCCATCAAGTCCCTCACTGAGAGGCTTTATGTTGGGGGCCCTCTTACCAATTCAAGGGGGGAGAACTGCGGCTACCGCAGGTGCCGCGCGAGCGGCGTACTGACAACTAGCTGTGGTAACACCCTCACTTGCTACATCAAGGCCCAGGCAGCCTGTCGAGCCGCAGGGCTCCAGGACTGCACCATGCTCGTGTGTGGCGACGACTTAGTCGTTATCTGTGAAAGTGCGGGGGTCCAGGAGGACGCGGCGAGCCTGAGAGCCTTCACGGAGGCTATGACCAGGTACTCTGCCCCCCCCGGGGACCCCCCACAACCAGAATACGACTTGGAGCTCATAACATCATGCTCCTCCAACGTGTCAGTCGCCCACGACGGTGCTGGGAAGAGGGTCTACTACCTTACCCGTGACCCTACAACCCCCCTCGCGCGAGCCGCGTGGGAAACAGCAAGACACACTCCAGTCAATTCCTGGCTAGGCAACATAATCATGTTTGCCCCCACACTGTGGGCGAGGATGATACTGATGACTCATTTCTTTAGCGTCCTCATAGCCAGGGATCAGCTTGAACAGGCCCTTGATTGCGAGATCTACGGAGCCTGCTACTCCATAGAACCACTGGATCTACCTCCAATCATTCAAAGACTCCATGGCCTTAGCGCATTTTCACTCCACAGTTACTCTCCAGGTGAAATCAATAGGGTGGCCGCATGCCTCAGGAAACTTGGGGTCCCGCCCTTGCGAGCTTGGAGACACCGGGCCCGGAACGTCCGCGCTAGGCTTCTGTCCAGAGGAGGCAGGGCTGCCATATGTGGCAAGTACCTCTTCAACTGGGCAGTAAGGACGAAGCTCAAACTCACTCCAATAGCGGCCGCTGGTCGGCTGGACTTGTCCGGCTGGTTCACGGCTGGCTACAGCGGGGGAGACATTTATCACAGCGTGTCTCATGCCCGGCCCCGCTGGTTCTGGTTTTGCCTACTCCTGCTCGCCGCAGGGGTAGGCATTTACCTCCTCCCCAACCGA
>ACE82482
ATGAGCACGAATCCTAAACCTCAAAGAAAAACC---AAACGTAACACCAACCGTCGCCCACAGGACGTCAAGTTCCCGGGTGGCGGTCAGATCGTTGGTGGAGTTTACTTGTTGCCGCGCAGGGGCCCTAGATTGGGTGTGCGCGCGACGAGGAAGACTTCCGAGCGGTCGCAACCTCGAGGTAGACGTCAGCCTATCCCCAAGGCACGTCGGCCCGAGGGCAGGACCTGGGCTCAGCCCGGGTACCCTTGGCCCCTCTATGGCAATGAGGGCTGCGGGTGGGCGGGATGGCTCCTGTCTCCCCGTGGCTCTCGGCCTAGTTGGGGCCCCACAGACCCCCGGCGTAGGTCGCGCAATTTGGGTAAGGTCATCGATACCCTTACGTGCGGCTTCGCCGACCTCATGGGGTACATACCGCTCGTCGGCGCCCCTCTAGGAGGCGCTGCCAGGGCCCTGGCGCATGGCGTCCGGGTTCTGGAAGACGGCGTGAACTATGCAACAGGGAACCTTCCCGGTTGCTCTTTCTCTATCTTCCTCCTGGCTCTGCTCTCTTGCCTGACTGTGCCCGCTACAGCCTACCAAGTGCGCAACTCCACGGGGCTTTACCACGTCACCAATGATTGCCCTAACTCGAGTATTGTGTACGAGGCGCAGGATACCATCCTGCACACCCCGGGGTGTGTCCCTTGCGTTCGCGAGGGCAACGTCTCGAGGTGTTGGGTGGCGATGACCCCCACGGTGGCCACCAGGGACGGCAAACTCCCCGCGACGCAGCTTCGACGTCACATCGATCTGCTTGTCGGGAGCGCCACCCTCTGTTCGGCCCTCTACGTGGGGGACCTGTGCGGGTCTGTCTTTCTCATCGGCCAGCTGTTTACCTTCTCTCCCAGGCGCCACTGGACGACGCAAGACTGCAATTGTTCTATCTATCCCGGCCATATAACGGGTCACCGCATGGCATGGGATATGATGATGAACTGGTCCCCTACGGCGGCGTTGGTAGTGGCTCAGCTGCTCCGGATCCCACAAGCCATCTTGGACATGATCGCTGGTGCCCACTGGGGAGTCCTGGCGGGCATAGCGTATTTCTCCATGGTGGGGAATTGGGCGAAGGTCCTGGTAGTGCTGCTGCTATTCGCCGGCGTCGACGCG---GAA---------ACCCGCGTCACCGGGGGAGCTGCCGCCCACACCACGGCTGGACTTGCTAAATTC------CTCACACGAGGCGCCAGGCAGAATATCCAGCTGATCAACACCAACGGCAGTTGGCACATCAATAGAACGGCCTTGAACTGCAATGATAGCCTTAACACCGGCTGGTTAGCAGGGCTTTTCTATCACTACAAATTCAACTCTTCAGGCTGCCCCGAGAGGTTGGCCAGCTGCCGACGCCTTACCGATTTTGACCAGGGTTGGGGCCCTATCAGTCATGCC------AAC---GGAAGCGGC---------CCCGACCAACGCCCTTACTGCTGGCACTACCCTCCAAAACCTTGCGGTATTGTGGCCGCAAAGAGCGTGTGTGGCCCGGTGTATTGCTTCACGCCCAGCCCCGTGGTGGTGGGAACGACCGACAGGTCGGGCGCGCCTACCTACAGCTGGGGTGAAAATGATACGGACGTCTTCGTCCTTAACAACACC---AGGCCACCGCTGGGCAATTGGTTCGGTTGCACCTGGATGAACTCAACTGGATTCACCAAAGTGTGCGGAGCACCTCCTTGTGTCATCGGAGGGGTGGGC---AACAACACCTTGTACTGCCCCACTGACTGTTTCCGCAAGCATCCGGAAGCCACATACTCTCGGTGCGGCTCCGGTCCCTGGATCACACCCAGATGCCTGGTCGACTACCCGTATAGGCTTTGGCATTATCCTTGTACCATCAACTTCACCTTGTTTAAAGTCAGGATGTACGTGGGAGGGGTCGAGCACAGGCTGGACGCTGCCTGCAACTGGACGCGGGGCGAGCGTTGCGACCTGGAAGACAGGGACAGGTCCGAGCTCAGCCCGTTGCTGCTGTCCACCACACAGTGGCAGGTCCTTCCGTGTTCATTCGCGACCCTGCCAGCCTTGTCCACCGGCCTCATCCACCTCCACCAGAACATTGTGGACGTGCAGTACCTGTACGGGGTGGGGTCAAGCATCGCGTCCTGGGCCATTAAGTGGGAGTACGTCGTTCTTCTGTTCCTTCTGCTTGCAGACGCGCGCGTCTGCTCCTGCTTGTGGATGATGCTACTCATATCCCAAGCAGAGGCAGCTTTAGAGAACCTCGTAATACTCAATGCAGCATCCCTGGCCGGGACGCAGGGTCTTGTATCCTTCCTCGCGTTCTTCTGCTTTGCATGGTATCTGAAGGGTAGGTGGGTGCCCGGAGCGGTCTACGCCCTCTACGGGATGTGGCCTCTCCTCCTGCTCCTGTTGGCGTTGCCCCAGCGGGCGTACGCTTTGGACACGGAGATGGCCGCGTCGTGTGGCGGCGTTGTTCTCGTCGGGTTGATGGCGCTGACTCTGTCACCATATTACAAGCGCTATATCAGCTGGTGCTTATGGTGGCTTCAGTACTTTCTGACCAGAATAGAAGCGCAACTGCACGTGTGGGTTCCCCCCCTCAACGTTCGAGGAGGACGCGATGCCGTCATCTTACTCATGTGTGCTGTACACCCGACTCTGGTATTTGACATCACCAAACTACTGCTGGCCGTCTTCGGACCCCTCTGGATTCTTCAAACCAGTCTGCTTAGAGTACCCTACTTTGTGCGCGTCCAAGGCCTTCTCCGGATCTGCGCGCTAGCGCGCAAGATGGTCGGAGGCCATTACGTGCAGATGGCCATCATCAAGATAGGGGCGCTTACTGGCACCTATGTTTACAACCATCTCACTCCTCTTCGGGACTGGGCGCACAACGGCCTGCGAGATCTGGCCGTAGCCGTAGAGCCAGTCGTCTTCTCCCAGATGGAGACCAAGCTCATCACGTGGGGGGCGGACACCGCCGCGTGCGGTGACATCATCAACGGCTTGCCCGTCTCTGCCCGTAGAGGCCAGGAGATACTACTCGGACCAGCCGATGGAATGGTCTCCAAGGGGTGGAGGTTGCTGGCGCCCATTACGGCATATGCCCAGCAGACAAGGGGCCTCTTGGGATGCATAATCACCAGCCTAACTGGCCGGGACAAAAACCAGGTGGAGGGTGAAGTTCAGATTGTGTCAACTGCTGCCCAGACCTTTCTGGCAACCTGCATCAACGGAGTGTGCTGGACTGTCTACCACGGGGCCGGAACAAGGACCATCGCGTCACCCAAGGGTCCTGTTATCCAAATGTATACCAATGTAGACCAAGACCTCGTAGGCTGGCCCGCTCCCCAAGGTGCCCGCTCATTGACACCCTGCACTTGCGGCTCCTCGGACCTTTACCTGGTCACGAGGCACGCCGATGTCATTCCCGTGCGCCGGCGGGGTGATAGCAGGGGCAGCCTGCTCTCGCCCCGGCCTATTTCTTACTTGAAAGGCTCCTCGGGGGGCCCGCTGCTGTGCCCCGCGGGACACGCCGTAGGCATATTCAGGGCCGCGGTGTGCACCCGTGGAGTGGCTAAGGCGGTGGACTTTATCCCCGTAGAGAGCCTAGAGACAACCATGAGGTCCCCGGTGTTCACAGACAACTCCTCCCCACCAGCAGTGCCCCAGAGCTTCCAGGTGGCCCACCTGCATGCTCCTACCGGCAGCGGTAAGAGCACCAAGGTCCCGGCCGCATATGCGGCTCAGGGCTACAAGGTGCTGGTGCTCAATCCCTCCGTCGCTGCAACACTGGGCTTTGGTGCTTACATGTCCAAGGCCCATGGGATTGATCCGAACATCAGGACTGGGGTGAGGACAATTACTACTGGCAGCCCCATCACGTACTCCACCTACGGCAAGTTTCTTGCCGACGGCGGGTGTTCAGGGGGCGCTTATGACATAATAATTTGTGACGAGTGCCATTCCACGGATGCAACATCTATCTTGGGCATCGGCACTGTCCTTGACCAAGCAGAGACTGCGGGGGCGAGACTGGTCGTGCTCGCCACCGCTACCCCTCCGGGCTCCGTCACTGTGCCCCATCCTAACATCGAGGAGGTTGCTTTGTCCACCACCGGAGAGATCCCCTTCTACGGCAAGGCTATTCCCCTCGAGGTAATCAAGGGGGGGAGGCATCTCATCTTTTGCCACTCAAAGAAGAAGTGCGACGAGCTCGCCGCAAAGCTGAGCGCGTTGGGTATCAATGCCGTGGCCTACTACCGCGGCCTTGACGTGTCCGTCATCCCGACCAGTGGCGATGTTGTTGTCGTGGCAACTGATGCTCTCATGACCGGCTTTACCGGCGATTTCGACTCGGTGATAGACTGCAACACGTGTGTCACCCAGACAGTCGACTTCAGCCTTGACCCTACCTTCACCATTGAGACAACCACGCTTCCCCAGGATGCTGTCTCCCGCACTCAACGTCGGGGCAGGACTGGCAGGGGGAAGCCAGGCATCTACAGATTTGTGGCACCGGGGGAGCGCCCTTCCGGCATGTTTGACTCGTCCGTCCTCTGCGAGTGCTATGACGCGGGCTGTGCTTGGTATGAGCTCACGCCCGCCGAGACTACAGTTAGGCTACGAGCGTACATGAACACCCCGGGGCTTCCCGTGTGCCAAGACCATCTTGAATTTTGGGAGGGCGTCTTCACGGGTCTCACTCATATAGACGCCCACTTTCTATCCCAGACAAAGCAGAGTGGGGAAAACTTTCCTTACCTGGTAGCGTACCAAGCCACCGTGTGCGCTAGAGCTCAAGCCCCTCCCCCATCGTGGGACCAGATGTGGAAGTGCTTGATCCGCCTCAAGCCCACCCTTCATGGGCCAACTCCTCTGCTATACAGACTGGGCGCTGTTCAGAATGAAGTCACCCTGACGCACCCAGTCACCAAATACATCATGACATGCATGTCGGCCGACCTGGAGGTCGTCACAAGCACTTGGGTGCTCGTTGGCGGCGTTCTGGCTGCTCTGGCCGCGTATTGCCTGTCGACAGGCTGCGTGGTCATAGTGGGCAGGATTGTCTTGTCCGGGAAGCCGGCAATCATACCTGACAGGGAAGTTCTCTACCAGGAGTTCGATGAGATGGAAGAGTGCTCTCAGCACTTGCCGTACATCGAGCAAGGGATGATGCTCGCCGAGCAGTTCAAGCAGAAGGCCCTCGGCCTCCTGCAGACCGCGTCCCGCCAGGCAGAGGTCATCACCCCTGCTGTCCAAACCAACTGGCAAAGACTCGAGACCTTCTGGGCAAAGCATATGTGGAACTTCATCAGTGGGATACAATATCTGGCGGGCCTGTCAACGTTGCCTGGCAATCCCGCT---ATTGCATCATTGATGGCTTTTACAGCTGCCGTCACCAGCCCATTAACCACTAGCCAAACTCTCCTCTTCAACATATTGGGGGGGTGGGTGGCTGCCCAACTCGCAGCCCCCGGTGCCGCTACCGCCTTTGTGGGCGCTGGTTTAACTGGCGCCGCCATCGGCAGTGTTGGACTGGGGAAGGTTCTCGTGGACATCCTTGCAGGGTATGGCGCGGGCGTGGCGGGAGCTCTCGTAGCATTCAAGATCATGAGCGGTGAGGTCCCCTCCACAGAAGACCTGGTCAATCTACTGCCCGCCATCCTTTCGCCCGGAGCCCTTGTAGTCGGTGTGGTCTGCGCAGCAATACTACGCCGGCACGTTGGCCCGGGCGAGGGGGCGGTGCAATGGATGAACCGGTTGATAGCCTTCGCCTCCCGGGGAAACCACGTTTCCCCCACGCACTACGTGCCGGAGAGCGATGCAGCTGCTCGCGTCACCGCCATACTCAGCAGCCTCACTGTAACCCAACTCCTGAGGCGACTGCACCAGTGGATAAGCTCGGAGAGTACCACTCCATGCTCCGGTTCCTGGCTAAGGGACATCTGGGACTGGATATGCGAGGTGCTGAGCGACTTTAAGACCTGGCTAAAAGCCAAGCTCATGCCACAACTGCCTGGGATTCCCCTCGTGTCCTGCCAGCGCGGGTACAAGGGGGTCTGGCGAGGGGACGGCATTATGCACACTCGCTGCCACTGTGGAGCTGAGATCACTGGACATGTCAAAAACGGGACGATGAGGATCGTCGGTCCTAAGACCTGCAGGAACATGTGGAGTGGGACCTTCCCCATTAACGCCTACACCACGGGCCCCTGTACCCCCCTTCCTGCGCCGAACTATACGTTCGCGCTGTGGAGGGTGTCTGCGGAGGAATACGTGGAAATAAGGCAGGTGGGGGACTTCCACTACGTGACGGGTATGACTACTGACAATCTTAAGTGCCCGTGCCAGGTCCCATCGCCCGAGTTTTTCACTGAACTGGACGGGGTGCGCCTACATAGATTTGCGCCCCCTTGCAAGCCCTTGCTACGTGAGGAGGTGTCGTTCAGAGTAGGACTACACGACTACCCGGTGGGGTCGCAATTACCTTGCGAGCCTGAACCGGACGTGGCCGTGTTGACGTCCATGCTCACTGACCCCTCCCACATAACGGCAGAGGCGGCTGGGAGGAGGTTAGCAAGGGGGTCGCCCCCTTCTCTGGCCAGCTCCTCGGCCAGCCAACTGTCCGCTCCATCTCTCAAGGCAACTTGC---------------ACCACCAAC---------CACGACTCCCCTGACGCCGAGCTCATAGAGGCTAACCTCCTA------------TGGAGGCAGGAGATGGGCGGCAACATCACCAGGGTTGAGTCAGAGAACAAAGTGGTGGTTCTGGACTCCTTCGATCCGCTTGTGGCGGAGGAGGACGAACGGGAGGTCTCCGTGCCCGCGGAAATCCTGCGGAAGTCTCGGAGATTTGCTCCGGCCCTGCCCGTTTGGGCACGGCCGGACTACAACCCCCCGTTACTGGAGACGTGGAAAAAGCCGGACTACGAACCACCTGTGGTCCATGGCTGCCCACTTCCACCTCCGCAGTCCCCTCCTGTGCCTCCGCCCCGGAAGAAGCGGACGGTGGTCCTCACCGAATCGACCGTATCTACTGCCTTGGCCGAGCTTGCCACCAAGAGCTTTGGCAGCTCCTCAACTTCCGGTATTACGGGCGACAATACAACGACGCCCTCTGAGCCCGCCCCCTCTGTCTGTCCCCCAGACTCCGATGCTGAGTCCTGTTCTTCCATGCCCCCCCTGGAGGGGGAGCCTGGGGATCCGGATCTCAGCGACGGGTCATGGTCGACGGTTAGTAGTGGGGCTGACATGGAGGATGTCGTGTGTTGCTCGATGTCCTATTCTTGGACAGGCGCGCTTGTCACCCCGTGCGCCGCGGAAGAACAAAAATTGCCTATCAACGCACTGAGCAACTCGTTACTGCGTCATCACAATCTCGTGTATTCCACCACTTCACGCAGTGCTTGCCTAAGGCAGAAGAAAGTCACATTTGACAGACTGCAGGTTCTGGATAGCCACTACCAGGACGTGCTCAAGGAGGTTAAGGCGGCGGCGTCAAAAGTGAAGGCTAACTTGCTATCCGTAGAGGAAGCGTGCAGCCTGACGCCCCCACATTCAGCCAGATCCAAATTTGGCTATGGGGCAAAAGACGTCCGTTGCCATGCCAGAAAGGCCGTAAACCACATCAACTCCGTGTGGAAGGACCTTCTGGAAGACAGTGTAACACCAATAGATACTACCATCATGGCTAAGAACGAGGTTTTCTGCGTTCAGCCTGAGAAGGGGGGTCGTAAGCCAGCTCGTCTCATCGTGTTCCCCGACCTGGGTGTGCGCGTGTGCGAGAAGATGGCCCTGTACGACGTGGTCAGCAAGCTCCCTCTGGCCGTGATGGGAAGCTCCTACGGATTCCAATACTCACCAGGACAGCGGGTTGAATTCCTCGTGCAAGCGTGGAAGTCCAAGAAGACCCCAATGGGGTTTTCATATGATACCCGTTGTTTTGACTCCACAGTCACTGAGAGCGATATCCGTACGGAGGAGGCAATCTACCAGTGTTGTGACCTGGACCCCCAAGCCCGCGTGGCCATCAAGTCCCTCACCGAGAGGCTTTATGTCGGGGGTCCTCTTACCAACTCAAGGGGGGAAAACTGCGGCTATCGCAGGTGCCGCGCGAGCGGCGTACTGACAACCAGCTGTGGTAACACCCTCACTTGTTACATCAAGGCCCAAGCAGCCTGTCGAGCCGCAGGGCTCCGGGACTGCACCATGCTCGTGTGTGGCGACGACCTAGTCGTTATCTGTGAAAGTCAGGGAGTCCAGGAGGATGCAGCGAACCTGAGAGCCTTCACGGAGGCTATGACCAGGTACTCCGCTCCCCCCGGGGACCCCCCCCAACCAGAATACGACTTGGAGCTCATAACATCGTGCTCCTCCAACGTGTCAGTCGCCCACGACGGCGCTGGAAAAAGGGTCTATTACCTTACCCGTGACCCTACAACTCCCCTCGCGAGAGCCGCGTGGGAGACAGCAAGACACACTCCAGTCAATTCCTGGCTAGGCAACATAATCATGTTCGCCCCCACATTGTGGGCGAGAATGATACTGATGACTCATTTCTTCAGTGTCCTCATAGCCAGGGATCAACTTGAACAGGCCCTTGATTGTGAAATCTACGGAGCCTGCTACTCCATAGAACCACTGGATCTACCTCCAATCATTCAAAGACTCCATGGCCTTAGCGCGTTCTCTCTCCACAGTTACTCTCCAGGTGAAATCAATAGGGTGGCCGCATGCCTCAGAAAACTTGGGGTCCCGCCCTTGCGAGCTTGGAGACACCGGGCCCGGAGCGTCCGCGCTAGGCTTCTGTCCAGAGGAGGCAGGGCTGCCATATGTGGCAAGTACCTCTTCAATTGGGCAGTAAGAACAAAGCTCAAACTCACTCCAATAGCGGCCGCTGGCCAGCTGGACCTGTCCGGCTGGTTCACGGCTGGCTACAGCGGGGGAGACATTTATCACAGCGTGTCTCGTGCCCGGCCCCGCTGGTTCTGGTTCTGCCTACTCCTGCTTGCTGCAGGGGTAGCCATCTACCTCCTCCCCAACCGA
>ACE82485
ATGAGCACGAATCCTAAACCTCAAAGAAAAACC---AAACGTAACACCAACCGTCGCCCACAGGACGTCAAGTTCCCGGGTGGCGGTCAGATCGTTGGTGGAGTTTACTTGTTGCCGCGCAGGGGCCCTAGATTGGGTGTGCGCGCGACGAGGAAGACTTCCGAGCGGTCACAACCTCGAGGTAGACGTCAGCCTATCCCCAAGGCACGTCGGCCCGAGGGCAGGACCTGGGCTCAGCCCGGGTACCCTTGGCCCCTCTATGGCAACGAGGGCTGCGGGTGGGCGGGGTGGCTCCTGTCTCCCCGCGGCTCTCGGCCTAGCTGGGGCCCCACAGACCCCCGGCGTAGGTCGCGCAATTTGGGTAAGGTCATCGATACCCTTACGTGCGGCTTCGCCGACCTCATGGGGTACATACCGCTCGTCGGCGCCCCTCTTGGAGGCGCTGCCAGGGCCCTGGCGCATGGCGTCCGGGTTCTGGAAGACGGCGTGAACTATGCAACAGGGAATCTTCCTGGTTGCTCTTTTTCTATCTTCCTTCTGGCCCTGCTCTCTTGCCTGACTGTGCCCGCTTCAGCCTACCAAGTGCGCAACTCCACGGGGCTTTACCATGTCACCAATGATTGCCCTAACTCGAGCATTGTGTACGAGGCGCACGATGCCATCCTGCACACTCCGGGGTGTGTCCCTTGCGTTCGCGAGGGTAACGTCTCGAGGTGTTGGGTGGCGATGACCCCCACGGTGGCCACCAGGGATGGCAAACTCCCCGCGACGCAGCTTCGACGTCACATCGATCTGCTTGTCGGGAGCGCCACCCTCTGTTCGGCCCTGTACGTGGGGGACCTGTGCGGGTCTGTCTTCCTCATCGGTCAGCTGTTTACCTTCTCTCCCAGGCGCCACTGGACAACGCAAGGCTGCAATTGTTCTATCTATCCCGGCCATATAACGGGTCACCGCATGGCATGGGATATGATGATGAACTGGTCCCCTACGACGGCGTTGGTAATGGCCCAGCTGCTCCGGATCCCACAAGCCATCTTGGACATGATCGCTGGTGCTCACTGGGGAGTCCTGGCGGGCATAGCGTATTTCTCCATGGTGGGGAACTGGGCGAAGGTCCTGGTAGTGCTGCTGCTATTTGCCGGCGTCGACGCA---GAA---------ACCACCGTCTCCGGAGGAACTGCCGCCTACAACGCGCGTAGCCTTGCTAATCTC------TTCACACCAGGCGCCCAGCAGAACATCCAGCTGGTCAACACCAACGGCAGTTGGCACATCAATAGCACGGCCTTGAACTGCAATGCAAGCCTTGACACCGGCTGGTTAGCAGGGCTTTTCTACTACAACAGATTCAACTCTTCAGGTTGTCCCGAGAGGTTGGCCAGCTGCCGACGCCTTACCGATTTTGCCCAGGGCTGGGGCCCTATCAGTCATGCC------AAC---GGGAGCGGC---------CCCGACCAACGGCCCTACTGCTGGCACTATCCCCCAAAACCCTGCGGTATTGTGCCCGCAAAGAGCGTGTGTGGCCCGGTATATTGTTTCACTCCCAGCCCTGTGGTGGTGGGAACGACCGACAGGTCGGGCGCGCCTACCTACAACTGGGGTGAAAATGAGACGGACGTCTTCATTCTTAACAACACC---AGGCCACCGCTGGGCAATTGGTTCGGTTGCACCTGGATGAACTCAACTGGATTCACCAAGGTGTGCGGAGCGCCTCCTTGTGTCATCGGAGGGGTGGGC---AACAACACCTTGCTCTGCCCTACTGATTGTTTCCGCAAGCATCCGGAAGCCACATACTCTCGGTGCGGCTCCGGTCCTTGGATTACACCCAGATGCCTGGTCAACTACCCATATAGGCTTTGGCATTATCCTTGTACCATCAACTATACCATATTCAAAGTCAGGATGTACGTGGGAGGGGTCGAGCACAGGCTGGAAGCTGCCTGCAACTGGACGCGAGGCGAACGTTGCGATCTGGATGACAGGGACAGGTCCGAGCTCAGTCCGTTGCTGCTGTCCACCACACAGTGGCAGGTCCTTCCGTGCTCATTCACGACCCTACCAGCCTTGTCCACCGGCCTCATCCACCTCCACCAGAACATTGTGGACGTGCAGTACCTGTACGGGGTAGGGTCAAGCATCGCGTCCTGGGCCATCAAGTGGGAGTACGTTGTTCTCCTGTTCCTTCTGCTTGCAGACGCGCGCGTCTGCTCATGCTTGTGGATGATGCTACTCATATCCCAAGCGGAGGCGGCTCTAGAGAACCTCGTAGTACTCAATGCAGCATCCCTGGCCGGGACGCAAGGTCTTGTGTCCTTCCTCGTGTTCTTTTGTTTTGCGTGGTATCTGAAGGGTAGGTGGGCGCCCGGAGCGGTCTACGCCTTCTACGGGATGTGGCCTCTCCTCCTGCTCCTGTTGGCGTTGCCCCAGCGGGCATACGCGTTGGACACGGAGGTGGCCGCGTCGTGTGGTGGCGTTGTTCTTGTTGCGCTAATGGCGCTGACTCTGTCACCGTATTACAAGCGCTATATCAGCTTGTGCTTATGGTGGCTTCAGTATTTCCTGACCAGAGCGGAAGCGCAACTGCACGTGTGGGTTCCCCCCCTCAACGTTCGAGGAGGGCGCGACGCCGTCATCTTACTCATGTGTGTTGTGCACCCGACCTTGGTATTTGACATCACCAAACTACTGCTGGCCGTCCTCGGACCCCTCTGGATACTTCAAGCCAGCTTGCTTAAAGTGCCCTACTTTGTGCGCGTCCAAGGCCTTCTCCGGATCTGCGCGCTAGCGCGGAAGATGGTCGGAGGCCATTACGTGCAAATGGCTATCATCAAGTTAGGGGCGCTTACTGGCACCTATGTTTATAACCATCTCACTCCTCTTCGGGACTGGGCGCACAACGGCCTGCGAGACCTGGCCGTGGCCGTAGAGCCAGTCGTCTTCTCCCAGATGGAGACCAAGCTCATCACGTGGGGGGCGGACACCGCCGCGTGCGGTGACATCATCAACGGCTTACCCGTCTCCGCCCGTAGGGGCCGGGAGATACTGCTCGGACCAGCCGATGGAATGGTCTCCAAAGGGTGGAGGTTGCTGGCGCCCATCACGGCGTACGCCCAGCAGACAAGGGGCCTCCTGGGGTGTATAATCACCAGCCTAACTGGCCGGGACAAAAACCAAGTGGAGGGTGAGGTCCAGATTGTATCAACTGCTGCCCAAACTTTCCTGGCGACGTGCATCAATGGGGTATGCTGGACTGTCTACCACGGGGCCGGAACGAGGACCATCGCATCACCCAAGGGTCCTGTTATCCAGATGTATACCAATGTAGACCAAGACCTTGTGGGCTGGCCCGCTCCCCAAGGTGCCCGCTCATTGACACCCTGCACCTGCGGCTCCTCGGACCTTTACCTGGTCACGAGGCACGCCGATGTCATTCCCGTGCGCCGGCGGGGTGATAGCAGAGGCAGCCTGCTTTCGCCCCGGCCCATCTCCTACTTGAAGGGCTCCTCAGGGGGTCCGCTGTTGTGCCCCGCGGGACACGCCGTCGGCATATTCAGGGCCGCGGTGTGCACCCGTGGAGTGGCTAAGGCGGTGGACTTTATCCCTGTGGAGAACCTAGAGACAACCATGAGGTCCCCGGTGTTCACGGACAACTCCTCTCCACCAGCAGTGCCCCAGAGCTTCCAGGTGGCCCACCTGCATGCTCCCACAGGCAGCGGCAAGAGCACCAAGGTCCCGGCTGCCTACGCAGCTCAAGGCTATAAGGTGCTAGTGCTCAACCCCTCTGTTGCTGCAACACTGGGCTTTGGTGCTTACATGTCCAAGGCCCACGGGATCGATCCTAACATCAGGACCGGGGTGAGAACAATTACCACTGGCAGCCCCATCACGTACTCCACCTACGGCAAGTTCCTTGCCGACGGCGGGTGCTCGGGGGGCGCTTATGACATAATAATTTGTGACGAGTGCCATTCCACGGATGCCACATCCATCTTGGGCATCGGCACCGTCCTTGACCAGGCAGAGACCGCGGGGGCGAGACTGGTTGTGCTCGCCACCGCTACCCCTCCGGGCTCCATCACTGTGCCCCATCCTAACATCGAGGAGGTTGCTCTGTCCACCACCGGAGAGATCCCTTTTTACGGCAAGGCTATCCCCCTCGAAGTAATCAAGGGGGGGAGACATCTCATTTTTTGTCACTCAAAGAAGAAGTGCGACGAGCTCGCCGCAAAGCTGGTCGCATTGGGCATCAATGCCGTGGCCTACTACCGCGGTCTTGACGTGTCCGTCATCCCGACCAGCGGCGATGTTGTCGTCGTGGCAACTGATGCTCTCATGACCGGCTATACCGGCGATTTCGACTCGGTGATAGACTGCAACACGTGTGTCACCCAGACAGTCGATTTCAGCCTTGACCCCACCTTCACCATTGAGACAACCACGCTTCCCCAGGATGCTGTCTCCCGCACTCAACGTCGGGGCAGGACTGGCAGGGGGAAGCCAGGCATCTACAGATTTGTGGCACCCGGGGAGCGCCCCTCCGGCATGTTCGACTCGTCTGTCCTCTGTGAGTGCTATGACGCGGGCTGTGCTTGGTATGAGCTTACGCCCGCCGAGACTACAGTTAGGCTACGAGCGTACATGAACACCCCGGGGCTTCCCGTGTGCCAAGACCATCTTGAATTTTGGGAGGGCGTCTTTACAGGCCTCACTCATATAGATGCCCACTTCCTATCCCAGACAAAGCAGAGTGGGGAGAACCTTCCTTACCTGGTAGCGTACCAAGCCACCGTGTGCGCTAGGGCTCAAGCCCCTCCTCCATCGTGGGACCAGATGTGGAAGTGTTTGATCCGCCTCAAACCCACCCTCCATGGGCCAACACCCCTGCTATACAGACTGGGCGCTGTTCAGAATGAAGTCACCCTGACGCACCCAGTCACCAAATACATCATGACATGCATGTCGGCTGACCTGGAGGTCGTCACGAGCACCTGGGTGCTTGTTGGCGGTGTCCTGGCTGCTCTGGCCGCGTATTGCCTGTCAACAGGCTGCGTGGTCATAGTAGGCAGGGTTGTCTTGTCCGGGAAGCCGGCAATCATACCTGACAGGGAAGTTCTCTACCGGGAGTTCGATGAGATGGAAGAGTGCTCTCAGCACTTGCCATACATCGAGCAGGGGATGATGCTCGCCGAGCAGTTCAAGCAGAAGGCCCTCGGCCTCCTGCAGACCGCGTCCCGCCAGGCAGAGGTTATCGCCCCTGCTGTCCAGACCAACTGGCAAAAACTCGAGGCCTTTTGGGCGAAGCATATGTGGAACTTCATCAGTGGGATACAATACTTGGCGGGCCTGTCAACGTTGCCTGGTAACCCCGCC---ATTGCTTCATTGATGGCTTTTACAGCTGCTGTCACGAGCCCACTAACCACTAGCCAAACCCTCCTCTTCAACATATTGGGGGGGTGGGTGGCTGCCCAGCTCGCCGCCCCCGGTGCCGCCACCGCCTTTGTGGGCGCTGGCTTAGCTGGCGCCGCCATCGGCAGTGTTGGACTGGGGAAGGTCCTCGTGGACATTCTTGCAGGGTATGGCGCGGGCGTGGCGGGAGCTCTTGTAGCATTCAAGATCATGAGCGGCGAGGTCCCCTCCACGGAGGACCTGGTCAACCTACTGCCCGCCATCCTCTCGCCTGGAGCCCTTGTAGTCGGTGTGGTCTGTGCAGCAATACTGCGCCGGCACGTTGGCCCGGGCGAGGGGGCAGTGCAGTGGATGAACCGGCTAATAGCCTTCGCCTCCCGGGGGAACCACGTTTCCCCCACGCACTACGTGCCGGAGAGCGATGCAGCTGCCCGCGTCACTGCCATACTCAGCAGCCTCACTGTAACCCAGCTCCTGAGGCGACTGCACCAGTGGATAAGCTCGGAGTGTACCACTCCATGCTCCGGTTCCTGGCTAAGGGATGTCTGGGACTGGATATGCGAGGTGCTGAGCGACTTTAAGACCTGGCTAAAGGCCAAGCTCATGCCACAACTACCTGGGATTCCCTTTATGTCCTGCCAACGCGGGTATAAGGGGGTCTGGCGAGGGGATGGCATTATGCACACTCGCTGCCACTGTGGAGCTGAGATCACTGGACATGTCAAAAACGGGACGATGAGGATCGTCGGTCCCAGGACCTGCAGGAACATGTGGAGTGGGACCTTCCCCATTAATGCCTACACCACGGGCCCCTGTACCCCCCTTCCTGCGCCGAACTACACGTTCGCGCTATGGAGGGTGTCTGCAGAGGAATACGTGGAGATAAGGCAAGTGGGGGACTTCCACTACGTGACGGGTATGACTACTGACAATCTCAAATGCCCGTGCCAGGTCCCATCGCCCGAATTTTTCACAGAATTGGACGGGGTGCGCCTACATAGGTTTGCGCCCCCCTGCAAGCCCTTGCTGCGGGAGGAGGTATCATTCAGAGTAGGACTCCACGAGTACCCGGTGGGGTCGCAATTACCTTGCGAGCCCGAACCGGACGTGGCCGTGTTGACGTCCATGCTCACTGATCCCTCCCATATAACAGCAGAAGCAGCCGGGAGAAGGTTGGCGAGGGGATCACCCCCTTCTGTGGCCAGCTCCTCGGCTAGCCAGCTGTCTGCTCCATCTCTCAAGGCAACTTGC---------------ACCGCCAAC---------CATGACTCCCCTGACGCCGAGCTCATAGAGGCCAACCTCCTA------------TGGAGGCAGGAGATGGGCGGCAACATCACCAGGGTTGAGTCAGAGAACAAGGTGGTGGTTCTGGACTCCTTCGATCCGCTTGTGGCGGAGGAGGACGAGCGGGAGATCTCCGTGCCCGCAGAAATCCTGCGGAAGTCCCGGAGATTTGCCCAGGCCCTGCCTATTTGGGCACGGCCTGACTATAACCCCCCGCTGATAGAGCCATGGAAAAAACCTGACTACGAACCACCTGTGGTCCACGGCTGTCCGCTTCCACCCCCACGGTCCCCTCCTGTGCCTCCGCCTCGGAAGAAGCGGACGGTGGTCCTCACCGAATCAACCCTACCTACTGCCTTGGCCGCGCTTGCCACCAAAAGTTTTGGCAGCTCCTCAACTTCCGGTATTACGGGTGACAATACAGCAACATCCTCTGAGCCCGCCCCTTCTGGCTGCCCCCCAGACTCCGACGATGAGTCCTATTCTTCCATGCCCCCCCTGGAGGGGGAGCCTGGGGATCCGGATCTCAGCGACGGGTCATGGTCGACGGTCAGTAGTGAGGCCGGCACGGAAGATGTCGTGTGCTGTTCAATGTCTTATTCCTGGACAGGCGCACTCGTCACCCCGTGTGCCGCGGAAGAACAGAAACTGCCTATTAACGCACTGAGCAACTCGTTGCTACGTCACCACAATCTGGTGTACTCCACCACCTCACGCAGTGCTTGCCAAAGGCAGAAGAAAGTCACATTTGACAGACTGCAAGTTCTGGATAGCCATTACCAGGACGTGCTCAAGGAGGTTAAAGCAGCGGCGTCAAAAGTGAAGGCTAACTTGCTGTCCGTAGAGGAAGCTTGCAGCCTGACGCCCCCACACTCAGCCAAGTCCAAGTTTGGCTATGGGGCGAAAGACGTCCGTTGCCATGCCAGAAAGGCCGTAAACCACATCAACTCCGTGTGGAAAGACCTTCTGGAAGACAGTGTAACACCAATAGACACCACCATCATGGCTAAGAACGAGGTTTTCTGCGTCCAGCCTGAGAAGGGGGGTCGTAAGCCAGCTCGTCTCATCGTGTTCCCCGACCTGGGTGTGCGCGTGTGCGAGAAGATGGCCCTGTACGACGTGGTTAGCAAACTCCCCCTGGCCGTGATGGGAAGCTCCTACGGATTCCAATACTCTCCAAAACAGCGGGTTGAGTTCCTCGTGCAAGCGTGGAAGTCCAAGAAGACCCCAATGGGGTTCTCGTATGATACCCGCTGCTTTGACTCCACAGTCACTGAGAGCGATATCCGTACGGAGGAGGCAATCTACCAATGTTGTGACCTGGACCCCCAAGCCCGCGTGGCCATCAAGTCCCTCACCGAGAGGCTTTATGTTGGGGGCCCCCTTACCAACTCAAGGGGGGAAAACTGCGGCTATCGCAGGTGCCGCGCGAGCGGCGTACTGACAACTAGCTGTGGTAACACCCTCACTTGCTACATCAAGGCCCGGGCAGCCTGTCGAGCCGCAGGGCTCCAGAACTGCACCATGCTCGTGTGTGGCGACGACTTAGTCGTTATCTGTGAAAGTGCAGGGGTCCAGGAGGACGCGGCGAGCCTGAGAGCCTTCACGGAGGCTATGACCAGGTATTCCGCCCCCCCCGGGGACCCCCCACAGCCAGAATACGACTTGGAGCTCATAACATCATGCTCCTCCAATGTGTCAGTCGCCCACGACGGCGATGGAAAGAGGGTCTACTACCTTACCCGAGACCCTACAACCCCCCTCGCGAGAGCCGCGTGGGAGACAGCAAGACACACTCCAGTCAATTCCTGGCTAGGCAACATAATCATGTTTGCCCCCACGCTGTGGGTGAGGATGATACTGTTGACCCACTTCTTTAGCGTCCTCATAGCCAGGGATCAGCTTGAACAGGCCCTTGATTGCGAGATCTACGGAGCCTGCTACTCCATAGAACCACTGGATCTACCTCCAATCATTCAAAGACTCCATGGCCTCAGCGCATTTTCACTCCACAGTTACTCTCCAGGTGAAATCAATAGGGTGGCCGCATGCCTCAGGAAACTTGGGGTCCCGCCCTTGCGAGCTTGGAGACACCGGGCCCGGAATGTCCGCGCTAGGCTTCTGTCCAGGGGAGGTAGGGCTGCCATATGTGGCAAGTACCTCTTCAACTGGGCAGTAAGGACAAAGCTCAAACTCACTCCAATAGCGGCCGCTGGCCAGCTGGACTTGTCCGGCTGGTTCACGGCTGGCTACAGCGGGGGAGACATTTATCACAGCGTGTCTCATGCCCGGCCCCGCTGGTTCTGGTTTTGCCTACTCCTGCTTGCTGCAGGGGTAGGCATCTACCTCCTCCCCAACCGA
>ACE82487
ATGAGCACGAATCCTAAACCTCAAAGAAAAACC---AAACGTAACACCAACCGTCGCCCACAGGACGTCAAGTTCCCGGGCGGCGGTCAGATCGTTGGTGGAGTTTACTTGTTGCCGCGCAGGGGCCCTAGATTGGGTGTGCGCGCGACGAGGAAGACTTCCGAGCGGTCGCAACCTCGAGGTAGACGTCAGCCTATCCCCAAGGCGCGTCGGCCCGAGGGCAGGACCTGGGCTCAGCCCGGGTACCCTTGGCCCCTCTATGGCAATGAGGGCTGCGGGTGGGCGGGATGGCTCCTGTCCCCCCGTGGCTCTCGGCCTAGCTGGGGCCCTACAGACCCCCGGCGTAGGTCGCGCAATTTGGGTAAGGTCATCGATACCCTCACGTGCGGCTTCGCCGACCTCATGGGGTACATTCCGCTCGTCGGCGCCCCTCTTGGAGGCGCTGCCAGGGCCCTGGCGCATGGCGTCCGGGTTCTGGAAGACGGCGTGAACTATGCAACAGGGAACCTTCCTGGTTGCTCTTTCTCTATCTTCCTTCTGGCTCTACTCTCCTGCTTGACTGTGCCCGCGTCAGCCTATCAAGTACGCAACTCCTCGGGCCTTTACCATGTCACCAATGATTGCCCTAACTCGAGTATTGTGTACGAGACGGCCGATACCATCCTACACTCTCCGGGGTGCGTCCCCTGCGTTCGCGAGGGCAACACCTCGAAATGTTGGGTGGCGGTCGCCCCCACAGTGGCCACCAGGGATGGCAGACTCCCCACAACGCAGCTTCGACGTCACATCGATCTGCTGGTCGGGGGCGCCACCCTCTGCTCGGCCCTCTATGTGGGGGACTTGTGCGGGTCTGTCTTTCTCGTCGGTCAACTGTTCACTTTCTCCCCCAGGCGACACTGGACAACGCAGGACTGCAACTGTTCTATGTACCCTGGCCATATAACGGGTCACCGCATGGCATGGGATATGATGATGAACTGGTCGCCTACATCAGCGCTGGTATTAGCTCAGCTGCTCAGGGTCCCGCAAGCCATCTTGGACATGATCGCTGGTGCCCACTGGGGAGTCCTAGCGGGCATAGCGTATTTCTCCATGGTGGGGAACTGGGCGAAGGTCCTAGTAGTACTGTTGCTGTTTGCCGGCGTCGATGCC---AAT---------ACCTACACCACCGGGGGGAGTGCCGCTCGGACCGTGTCTGGATTTGCCGGCATC------TTCTCTACAGGCGCCAAGCAGAATATCCAGCTGATCAACTCCAACGGCAGTTGGCACATCAATCGCACGGCCTTGAACTGCAATGCGAGCCTCGACACTGGCTGGGTAGCGGGGCTCTTCTATTACCACAAATTCAACTCTTCAGGCTGCCCCGAGAGGATGGCCAGCTGCAAACCCCTTGCCGATTTCGACCAGGGCTGGGGCCCTATCAGCTATGCC------AAC---GGAAGCGGC---------CCCGAACACCGCCCCTACTGCTGGCACTACCCCCCAAAGCCTTGTGGTATCGTGCCGGCCCTGAACGTGTGTGGCCCAGTGTATTGCTTCACTCCTAGCCCCGTGGTGGTGGGAACGACCGACAAGTTGGGCGCGCCTACCTACAACTGGGGTGGTAATGAGACGGACGTTCTCGTCCTTAATAACACC---AGGCCACCGTTGGGCAATTGGTTCGGTTGCACCTGGATGAACTCATCTGGATTTACCAAAGTGTGCGGAGCGCCTCCTTGTGTCATCGGAGGGGGGGGC---AACAACACCTTGTACTGCCCCACTGACTGTTTCCGCAAACATCCGGACGCCACGTACGCTCGGTGTGGCTCCGGTCCCTGGATCACGCCCAGGTGTCTAGTCGACTATCCTTATAGGCTTTGGCATTATCCTTGTACCATCAACTACACCCTGTTCAAAGTCAGGATGTACGTGGGAGGGGTCGAGCACAGGCTGGGAGTTGCTTGCAACTGGACGCGGGGCGAGCGTTGTGATCTGGACGACAGGGACAGGTCCGAGCTCAGTCCGCTGCTGCTGTCCACCACACAGTGGCAGGTCCTTCCGTGCTCCTTCACGACCTTGCCAGCCTTGACTACCGGCCTCATCCACCTCCACCAGAACATCGTGGACGTGCAATACTTGTACGGGGTGGGGTCGAGCATTGTGTCCTGGGCCATCAAGTGGGAGTATGTCATTCTCTTGTTTCTCCTGCTTGCAGACGCACGTGTCTGCTCCTGCTTGTGGATGATGTTACTCATATCCCAAGTGGAGGCAGCTTTGGAAAACCTTGTATTGCTCAATGTGGCGTCTCTGGCCGGAACGCATGGTCTTGTGTCCTTCCTCGTGTTTTTCTGCTTTGCATGGTATCTGAAGGGTAGGTGGGTGCCCGGAGCGGCTTACGCTTTCTACGGGATGTGGCCTCTCCTCCTGCTCCTGTTGGCGTTGCCCCAACGGGCATACGCGCTGGATACGGAGGTGGCCGCGTCGTGTGGCGGCGTTGTTCTTGCCGGGTTAATGGCGCTGACTCTATCGCCGCATTACAAGCGCTATATTAGCTGGTGCTTGTGGTGGCTTCAGTATTTCCTGACCAGAGTAGAAGCGCAACTACACGTGTGGGTTCCCCCCCTCAACGTCCGAGGGGGGCGCGACGCTGTCATCCTACTCATGTGTGTTGTACACCCGGCTTTGGTATTTGACATCACCAAGCTGCTGCTGGCCGTCCTCGGACCCCTTTGGATTCTCCAAGCCAGTCTGCTCAAAGTGCCCTACTTTGTGCGCGTTCAAGGCCTTCTCCGGTTCTGCGCGCTAGCGCGCAAGATGGCCGGAGGCCATTACGTGCAAATGGCCATCATCAAGGTGGGGGCACTTACTGGCACCTATGTCTATAACCATCTCACCCCTCTTCGGGACTGGGCGCACAACGGCCTACGAGATCTGGCCGTGGCCGTAGAGCCAGTCGTCTTTTCCCAGATGGAGACCAAGCTCATCACGTGGGGGGCGGACACCGCCGCGTGCGGTGATATCATCAACGGCTTGCCCGTCTCCGCCCGTAGGGGCCGAGAAATACTGCTCGGGCCGGCCGATGGAATGGTCTCCAAAGGGTGGAGGTTGCTGGCGCCCATTACAGCATATGCCCAGCAGACAAGGGGCCTCTTGGGATGCATAATCACCAGCCTGACCGGCCGGGACAAAAACCAGGTGGAGGGTGAGGTCCAGATTGTATCAACTGCTGCCCAGACCTTCCTGGCAACCTGCATCAACGGGGTGTGCTGGACTGTCTACCACGGGGCCGGATCAAGGACCATCGCGTCACCCAAGGGTCCTGTTATCCAGATGTACACCAATGTAGACCAAGACCTCGTGGGCTGGCCCGCTCCCCAAGGTGCCCGCTCATTGACACCCTGCACTTGCGGCTCCTCGGACCTTTACCTGGTCACGAGGCATGCCGATGTCATTCCCGTGCGCCGACGGGGTGATAGCAGGGGCAGCCTGCTTTCGCCCAGGCCCATCTCTTACTTGAAAGGCTCCTCGGGGGGCCCACTGCTGTGCCCCGCGGGACACGCCGTAGGCATATTTAGGGCCGCGGTGTGCACCCGTGGAGTGGCTAAGGCGGTGGACTTTGTCCCCGTAGAAAGCCTAGAGACAACCATGAGGTCCCCGGTGTTCACAGACAATTCCTCCCCACCAGCAGTGCCCCAGAGCTTCCAGGTGGCCCACCTGCATGCTCCCACCGGCAGCGGTAAGAGCACCAAGGTCCCGGCCGCATACGCGGCTCAGGGCTACAAGGTGTTGGTGCTCAACCCCTCCGTTGCTGCAACACTGGGCTTTGGAGCTTACATGTCCAAGGCCCATGGGATTGATCCTAACATCAGGACTGGGGTGAGGACAATTACCACTGGCAGCCCCATCACGTACTCCACCTACGGCAAGTTCCTTGCCGACGGCGGGTGCTCAGGGGGTGCTTATGACATAATAATTTGCGACGAGTGCCACTCCACGGATGCCACATCCATCTTGGGCATCGGCACTGTCCTTGACCAAGCAGAGACTGCGGGGGCGAGACTGGTCGTGCTCGCCACCGCTACTCCTCCGGGCTCCGTCACTGTGCCCCACCCCAACATCGAGGAGGTTGCTCTGTCCACCACCGGAGAGATCCCCTTTTACGGCAAGGCTATCCCCCTTGAGGTAATCAAGGGGGGGAGACATCTCATCTTCTGCCACTCAAAGAAGAAGTGCGACGAGCTCGCCGCAAAACTGGTCGCGTTGGGCATCAATGCCGTGGCTTACTACCGCGGCCTTGACGTGTCCGTCATCCCGACCAGTGGCGATGTTGTCGTTGTGGCAACTGATGCTCTCATGACCGGCTATACCGGCGACTTCGACTCGGTGATAGACTGCAACACGTGTGTCACCCAGACAGTCGACTTCAGCCTTGACCCTACCTTCACCATTGAGACAACCACGCTTCCCCAGGATGCTGTCTCCCGCACTCAACGTCGGGGTAGGACTGGCAGGGGGAAGCCAGGCATCTACAGATTTGTGGCACCGGGGGAGCGCCCTTCCGGCATGTTTGACTCGTCCGTCCTCTGCGAGTGCTATGACGCGGGCTGTGCTTGGTATGAGCTCACACCCGCTGAGACCACAGTTAGGCTACGAGCATACATGAACACACCGGGGCTTCCCGTGTGCCAAGACCATCTTGAGTTTTGGGAGGGCGTCTTCACGGGTCTCACCCATATAGACGCCCACTTCCTATCCCAGACAAAGCAGAGTGGGGAAAACCTTCCTTACCTGGTAGCGTACCAAGCCACCGTGTGCGCTAGAGCTCAAGCCCCCCCCCCATCGTGGGACCAGATGTGGAAGTGCTTGATCCGCCTCAAGCCCACCCTCCATGGGCCAACACCTCTGCTATACAGACTGGGCGCTGTTCAGAATGAAGTCACCCTGACGCACCCAATCACCAAGTACATCATGACATGCATGTCGGCTGACCTGGAGGTCGTCACGAGTACCTGGGTGCTCGTTGGCGGCGTTCTGGCTGCTTTGGCCGCGTATTGCCTGTCCACAGGCTGCGTGGTCATAGTAGGCAGGATTGTCTTGTCCGGGAAGCCGGCAATCATACCTGACAGGGAGGTCCTCTACCAGGAGTTCGATGAGATGGAAGAGTGCTCTCAGCACTTGCCGTACATCGAGCAAGGGATGATGCTCGCCGAGCAGTTCAAGCAGAAGGCCCTTGGCCTCCTGCAGACCGCGTCCCGCCAAGCAGAGGTCATCGCCCCTGCTGTCCAGACCAACTGGCAAAAACTCGAGGCCTTCTGGGCGAAGCATATGTGGAACTTCATTAGTGGGATACAATATTTGGCGGGCCTGTCAACGTTGCCTGGTAATCCCGCT---ATTGCATCACTGATGGCTTTTACAGCTGCCGTCACCAGCCCGCTAACCACTAGCCAAACCCTCCTCTTCAACATCTTGGGGGGGTGGGTGGCTGCCCAGCTCGCAGCCCCCGGTGCAGCTACTGCCTTTGTGGGTGCCGGTTTAGCTGGCGCCGCCATCGGCAGCGTTGGACTGGGGAAGGTTCTCGTGGACATCCTTGCAGGGTATGGCGCGGGCGTGGCGGGGGCTCTCGTAGCATTCAAGATCATGAGCGGTGAGACCCCCTCCGCAGAGGACCTGGTCAATCTACTGCCCGCCATCCTTTCGCCCGGAGCCCTTGTGGTCGGTGTGGTCTGCGCAGCAATACTACGCCGGCACGTCGGCCCGGGCGAGGGAGCAGTGCAGTGGATGAACCGGTTGATAGCCTTCGCCTCCCGGGGGAACCATGTTTCCCCCACGCACTACGTGCCGGAGAGCGATGCAGCTGCTCGCGTCACTGCCATACTTAGCAGCCTCACTGTGACCCAACTCCTGAGGCGACTACACCAGTGGATAAGCTCGGAGTGCACCACTCCATGCTCCGGTTCCTGGCTAAGGGACATCTGGGACTGGATATGCGAGGTGTTGAGCGATTTTAAGACCTGGCTGAAAGCCAAGCTCATGCCACAACTGCCTGGGATTCCCTTTGTGTCCTGCCAACGCGGGTATAGGGGAGCCTGGCGAGGGGATGGCATTATGCACACTCGCTGCCACTGTGGAGCTGAGATCGCTGGACATGTCAAGAACGGGACGATGAAGATCACCGGTCCTAAGACCTGCAGGAACATGTGGAGTGGGACCTTCCCCATCAACGCCTACACCACGGGCCCCTGTACCCCCCTTCCTGCGCCGAACTACAAGTTCGCGCTGTGGAGGGTGTCTGCGGAGGAATACGTGGAAATAAGGCAGGTGGGGGACTTCCACTACGTGACGGGTATGACTACTGACAATCTCAAATGCCCATGCCAGGTCCCATCTCCCGAATTTTTCACAGAACTGGACGGGGTGCGCCTGCATAGGTACGCGCCCCCTTGCAAGCCTTTGCTACGGGAAGAGGTGTCGTTCAGAGTAGGACTACACGATTACCCGGTGGGGTCGCAATTACCTTGCGAGCCTGAACCGGACGTGGCCGTGCTGACGTCCATGCTCACTGATCCCTCCCACATAACAGCAGAGGCGGCTGGGAGGAGGTTAGCAAGGGGATCGCCCCCTTCTGTGGCCAGCTCCTCAGCCAGCCAGCTGTCCGCTCCATCTCTTAAAGCAACTTGC---------------ACCACCAAC---------CACGACTCCCCTGACGCCGAGCTCATAGAGGCCAACCTCCTG------------TGGAGGCAGGAGATGGGCGGTAACATCACCAGGGTTGAGTCAGAGAACAAAGTGGTGGTCTTGGACTCCTTCGATCCGCTTGTGGCGGAGGAGGACGAACGGGAGGTCTCCGTACCCGCAGAGATCCTGCGGAAGTCTCGGAGATTCGCTCCGGCCTTACCCATTTGGGCACGGCCGGACTACAATCCCCCGTTGCTGGAGACGTGGAAAAAGCCGGACTACGAACCACCTGTGGTCCACGGCTGCCCACTTCCACCTCCACAGTCCCCTCCTGTGCCTCCGCCCCGGAAGAAGCGGACGGTGGTCCTCACCGACTCGACCGTATCCACTGCCTTGGCCGAGCTTGCCACCAAGAGCTTTGGCAGCTCCTCGACTTCCGGTATTACGGGTGACAATACAACAACGCCCTCTGAGGCCGCCCCCTCTGTCTGCCTCCCAGACTCCGACGCTGAGTCCTGTTCTTCCATGCCCCCCCTGGAGGGGGAGCCTGGGGATCCGGACCTCAGCGACGGGTCGTGGTCGACGGTTAGCAGCGGGGCTGACACGGAGGATGTTGTGTGCTGCTCAATGTCTTATTCTTGGACAGGCGCACTTGTTACCCCGTGTGCCGCGGAAGAACAAAAATTGCCTATCAATGCACTGAGCAACTCGTTGTTGCGTCATCACAATCTCGTGTATTCTACCACCTCACGCAGTGCTTGCCAAAGGCAGAAGAAAGTCACATTTGACAGACTGCAGGTTCTGGACAGCCACTACCAGGACGTGCTCAAGGAGGTTAAGGCAGCGGCGTCAAAAGTGAAGGCTAACTTGCTATCCGTAGAGGAAGCTTGTGACCTGACGCCCCCACATTCAGCCAAATCCAAATTTGGCTACGGGGCAAAAGACGTCCGTTGCCATGCCAGAAAGGCCGTAAACCACATCAACTCCGTGTGGAAAGACCTTCTGGAAGACAGTGTAACACCAATAGATACTACCATCATGGCTAAGAACGAAGTTTTCTGCGTTCAGCCTGAGAAGGGAGGTCGCAAGCCAGCTCGCCTCATCGTGTTCCCCGACCTGGGTGTGCGCGTGTGCGAGAAGATGGCTTTGTACGACGTGGTCAGCAAGCTCCCTCTGGCCGTGATGGGAAGCTCCTACGGATTCCAATACTCACCAGGACAGCGGGTTGAATTCCTCGTGCAAGCGTGGAAGCACAAGAAGACCCCAATGGGGTTTTCATATGATACCCGCTGCTTTGACTCCACAGTCACTGAGAGCGATATCCGTACGGAGGAGGCAATCTACCAATGTTGTGACCTGGACCCCCAAGCCCGCATGGCCATCAAGTCCCTCACTGAGAGGCTTTATGTCGGGGGCCCTCTTACCAATTCAAAAGGGGAAAACTGTGGCTACCGCAGGTGCCGCGCGAGCGGCGTACTGACAACTAGCTGTGGTAACACCCTCACTTGCTACATCAAGGCCCAAGCAGCCTGTCGAGCCGCAGGGCTCCGGGACTGCACCATGCTCGTGTGCGGCGACGACTTAGTCGTTATCTGTGAAAGTCAGGGGGTCCAGGAGGATGTAGCGAGCCTGAGAGCCTTCACGGAGGCTATGACCAGGTACTCCGCCCCCCCCGGGGACCCCCCCCAACCAGAATACGACTTGGAGCTCATAACATCGTGCTCCTCCAACGTGTCAGTCGCCCACGACGGCGCTGGAAAGAGGGTCTATTACCTTACCCGTGACCCTACAACCCCCCTCGCAAGAGCTGCGTGGGAGACAGCAAGACACACTCCAGTCAATTCCTGGCTAGGCAACATAATCATGTTTGCCCCCACGTTGTGGGCGAGAATGATACTGATGACCCACTTTTTCAGTGTCCTCATAGCCAGGGATCAGCTTGAACAGGCCCTTGATTGCGAAATCTACGGGGCCTGCTACTCCATAGAACCACTGGACCTACCTCCAATCATTCAAAGACTCCATGGCCTTAGCGCATTCTCACTCCACAGTTACTCTCCAGGTGAAATCAATAGGGTGGCCGCATGCCTCAGAAAACTTGGGGTCCCGCCCTTGCGAGCTTGGAGACACCGGGCCCGGAGCATCCGCGCTAAGCTTCTGTCCAGAGGAGGCAGGGCTGCCATATGTGGCAAGTACCTCTTCAATTGGGCAGTAAGGACAAAGCTCAAACTCACTCCAATAGCGGCCGCTGGCCAGCTGGACCTGTCCGGCTGGTTCAAGGCTGGCTACAGCGGGGGAGACATTTATCACAGCGTGTCTCGTGCCCGGCCCCGCTGGATCTGGTTTTGCCTACTCCTGCTTGCTGCAGGGGTAGGCGTCTACCTCCTCCCCAACCGA
>ABV46206
ATGAGCACGAATCCTAAACCTCAAAGAAAAACC---AAACGTAACACCAACCGTCGCCCACAGGACGTCAAGTTCCCGGGTGGCGGTCAGATCGTTGGTGGAGTTTACTTGTTGCCGCGCAGGGGCCCTAGATTGGGTGTGCGCGCGACGAGGAAGACTTCCGAGCGGTCGCAACCTCGAGGTAGACGTCAGCCTATCCCCAAGGCGCGTCGGCCCGAGGGCAGGACCTGGGCTCAGCCCGGGTACCCTTGGCCCCTCTATGGCAATGAGGGCTGCGGATGGGCGGGATGGCTCCTGTCTCCCCGTGGCTCTCGGCCTAGTTGGGGCCCCACAGACCCCCGGCGTAGGTCGCGCAATTTGGGTAAGGTCATCGATACCCTCACGTGCGGCTTCGCCGACCTCATGGGGTACATACCGCTCGTCGGCGCCCCTCTTGGTGGCGCTGCCAGGGCCCTGGCGCATGGCGTCCGGGTTCTGGAAGACGGCGTGAACTATGCAACAGGGAACCTTCCCGGTTGCTCTTTCTCTATCTTCCTTCTGGCCCTACTCTCTTGCCTGACTGTGCCCGCTTCAGCCTACCAAGTGCGCAACTCCACGGGGCTCTACCACGTCACCAATGATTGCCCTAACTCGAGTATTGTGTACGAGGCGGCCGATGCCATCCTGCACACTCCGGGGTGCGTCCCTTGCGTTCGCGAGGGTAACGCCTCGAGGTGTTGGGTGGCGGTGACCCCCACGGTGGCCACCAGGGACGGCAAGCTCCCCACGACGCAGCTTCGACGTCACATCGATCTGCTCGTCGGGAGCGCTACCCTCTGTTCGGCCCTCTACGTGGGGGACCTGTGTGGGTCTGTCTTTCTTGTCGGGCAACTGTTTACCTTCTCTCCCAGGCGCCACTGGACGACGCAAGGCTGCAATTGTTCCATCTATCCCGGCCACATAACGGGTCACCGCATGGCATGGGATATGATGATGAACTGGTCCCCTACGGCGGCGTTGATAGTAGCTCAGCTGCTCCGGATCCCACAAGCCATCTTGGACATGATCGCTGGTGCCCACTGGGGAGTCCTGGCGGGCATGGCGTATTTCTCCATGGTGGGGAACTGGGCGAAGGTTTTGGTAGTGCTGCTGTTATTCGCCGGTGTCGACGCG---ACA---------ACCGTCGTCTCCGGGGGAACTGCCGGCCACACTGCGCTTGGACTTAATAGTCTC------TTCACACCAGGCGCCAAGCAGAACATCCAGCTGATCAACACCAACGGCAGTTGGCACATCAATAGCACGGCCTTGAACTGCAATGATAGCCTTAACACCGGCTGGATAGCAGGTCTTTTCTATTATCACAAATTCAACTCTTCAGGCTGTCCCGACAGATTGGCCAGCTGCCGACCCCTTACCGATTTTGCCCAGGGCTGGGGCCCTATCAGTCATGCC------AAC---GGAAGTGGC---------CCCGACCAACGTCCCTACTGCTGGCACTACCCTCCAAGACCTTGTGGTATTGTGCCCGCGAAGAGCGTGTGTGGCCCGGTATATTGCTTCACTCCCAGCCCCGTGGTGGTGGGAACGACCGACAGGTTGGGCGCGCCTACCTACAGCTGGGGTGAAAATGATAAGGACGTCTTCGTCCTCAACAACACC---AGGCCACCGCTGGGCAATTGGTTCGGTTGTACCTGGATGAACTCAACTGGGTTCACCAAGGTGTGCGGAGCGCCCCCTTGTGTCATCGGAGGGGTGGGA---AACAACACATTGCACTGCCCCACTGACTGTTTCCGCAAGCATCCGGAAGCCACATACTCTCGGTGCGGCTCCGGTCCTTGGATTACACCCAGGTGTCTGGTCAACTACCCATATAGGCTTTGGCATTACCCTTGTACCATCAACTACACCATATTCAAAGTCAGGATGTACGTGGGGGGGGTCGAGCACAGGCTGGAAGCTGCCTGCAACTGGACGCGGGGCGAACGCTGCGATCTGGAAGACAGGGACAGGTCCGAGCTTAGCCCGTTGCTGCTGTCCACCACACAGTGGCAGGTCCTTCCGTGCTCCTTCACGACCCTGCCAGCCTTGTCCACCGGCCTCATCCACCTCCACCAGAACATTGTGGACGTGCAGTACTTGTACGGGGTGGGGTCGAGCATCGCGTCCTGGGCCATCAAGTGGGACTACGTCGTTCTCCTGTTCCTTCTGCTTGCAGACGCGCGCGTCTGCTCCTGCTTGTGGATGATGTTACTCATATCCCAAGCGGAGGCGGCTTTGGAGAACCTTGTAGTACTCAATGCAGCATCCCTGGCCGGGACGCATGGTCTTGTGTCCTTCCTCGTGTTCTTCTGCTTTGCGTGGTATCTGAAGGGTAAGTGGGTGCCCGGAGCGGTCTACGCCATCTACGGGATGTGGCCCCTCCTCCTGCTCCTGCTAGCGTTGCCCCAGCGGGCGTACGCGCAGGACACGGAGGTGGCCGCGTCGTGTGGTGGCGTTGTTCTTGTCGGGTTGATGGCGCTGACTCTGTCACCATATTACAAGCACTATATCAGCTGGTGCTTATGGTGGCTTCAGTATTTTCTGACCAGAATAGAAGCGCAACTGCACGTGTGGGTTCCCCCCCTCGACGCCCGAGGGGGGCGCGACGCTGTCATCTTACTCATGTGTGCTATACACCCGACTCTGGTATTCGACATCACCAAACTGCTGCTGGCCGTCTTCGGACCCCTCTGGATTCTTCAAGCCAGTTTGCTTAAAGTCCCCTACTTCGTGCGCGTCCAGGGCATTCTCCGGATCTGCGCGCTAGCGCGGAAGATGGCCGGAGGTCATTACGTGCAAATGGCCATCATCAAGTTAGGGGCGCTTACTGGCACCTATGTCTACAACCACCTCACTCCTCTTCGGGACTGGGCGCACAACGGCCTGCGAGATCTGGCCGTGGCTGTAGAGCCAGTCGTCTTCTCCCAAATGGAGACCAAGCTTATCACGTGGGGTGCAGACACCGCCGCGTGCGGTGACATCATCAACGGCTTGCCCGTCTCCGCCCGTAGGGGCCGGGAGATACTACTCGGGCCAGCCGATGGAATGGTCTCCAAGGGATGGAGGTTGCTGGCGCCCATCACGGCGTACGCCCAGCAGACAAGGGGCCTCCTAGGGTGCATAGTCACCAGCCTGACTGGCCGGGACAAAAACCAAGCGGAGGGTGAGGTCCAGATTGTGTCAACCGCTGCCCAAACTTTCCTGGCAACGTGCATCAACGGGGTATGCTGGACTGTCTACCACGGGGCCGGAACAAGGACCATCGCATCACCCAAGGGTCCTGTTATCCAGATGTACACCAATGTGGACAAGGACCTTGTGGGTTGGCCCGCTCCTCAAGGTACCCGCTCATTGACACCCTGCACCTGCGGCTCCTCGGACCTCTACCTGGTCACGAGGCACGCCGATGTCATTCCCGTGCGCCGGCGGGGTGATAGCAGGGGCAGCCTGCTCTCGCCCCGGCCCATTTCTTACTTGAAAGGCTCCTCGGGGGGTCCGCTGCTGTGCCCCGCGGGACACGCCGTAGGCATATTCAGGGCCGCGGTGTGCACCCGTGGAGTGGCTAAGGCGGTGGACTTTATCCCCGTGGAGAACCTAGAGACAACCATGAGGTCCCCGGTGTTCACGGACAACTCCTCCCCACCGGTAGTGCCCCAGAGCTTCCAGGTGGCCCACCTGCATGCTCCCACAGGCAGCGGCAAGAGCACCAAGGTCCCGGCTGCATACGCAGCTCAGGGCTACAAGGTGCTAGTGCTCAACCCCTCTGTTGCTGCAACACTGGGCTTTGGCGCTTACATGTCCAAGGCCCATGGGATCGATCCTAACATCAGGACTGGGGTGAGAACAATTACCACTGGCAGCCCCATCACGTACTCCACCTACGGCAAGTTTCTCGCCGACGGCGGGTGCGCAGGGGGTGCTTATGACATAATAATTTGTGACGAGTGCCATTCCACAGATGCCACATCCATCTTGGGCATCGGCACCGTCCTTGACCAAGCAGAGACTGCGGGGGCGAGACTGGTTGTGCTCGCCACCGCTACCCCTCCGGGCTCTGTCACCGTGCCCCATCCTAACATCGAGGAGGTTGCTCTGTCCACCACCGGAGAGATCCCTTTTTATGGCAAGGCTATTCCCCTCGAAGTAATCAAGGGGGGGAGACATCTCATCTTCTGTCACTCAAAGAAAAAGTGTGACGAGCTCGCCGCAAAGCTGGTCGCATTGGGCATCAACGCCGTGGCCTACTACCGCGGTCTTGACGTGTCCGTCATCCCGACCAGCGGCGATGTAGTCGTCGTGGCAACTGATGCCCTCATGACCGGCTTTACCGGCGACTTCGACTCGGTGATAGACTGCAACACGTGTGTCACCCAGACAGTCGATTTCAGCCTTGACCCTACCTTCACCATTGAGACAACCACGCTTCCCCAGGATGCTGTCTCCCGCACTCAACGTCGGGGCAGGACTGGCAGGGGGAAGCCAGGCATCTACAGATTTGTGGCACCGGGGGAGCGCCCCTCAGGCATGTTCGACTCGTCTGTACTCTGTGAGTGCTATGACGCGGGCTGTGCTTGGTATGAGCTCACGCCCGCCGAGACCACAGTTAGGCTACGAGCGTACATGAACACCCCGGGGCTTCCCGTGTGCCAGGACCATCTTGAATTTTGGGAGGGCGTCTTTACGGGCCTCACTCACATAGATGCCCACTTCCTATCCCAGACAAAGCAGAGTGGGGAAAACCTTCCTTACCTGGTAGCGTACCAAGCCACCGTGTGCGCTAGGGCCCAAGCCCCCCCCCCGTCGTGGGACCAGATGTGGAAGTGTTTGACCCGCCTCAAACCCACTCTCCATGGACCAACACCCCTGCTGTACAGATTGGGCGCTGTTCAGAACGAAGTTACTCTGACGCACCCAGTCACCAAATACATCATGACATGCATGTCGGCCGACCTGGAGGTCGTCACGAGCACCTGGGTGCTCGTTGGCGGCGTCCTGGCTGCTTTGGCCGCGTATTGCCTGTCAACAGGCTGCGTAGTCATTGTGGGCAGGATTGTCTTGTCCGGGAAGCCGGCAATCATACCTGACAGGGAAGTTCTCTACAAGGAGTTCGATGAGATGGAAGAGTGCTCACAGCACTTACCGTACATCGAGCAAGGGATGATGCTCGCTGAGCAGTTCAAGCAGAAGGCCCTTGGCCTCCTGCAGACCGCGTCCCGCCAGGCAGAGGTCATTGCCCCCGCTGTCCAGACCAACTGGCAAAAACTCGAGACCTTCTGGGCGAAGCACATGTGGAACTTCATCAGTGGGATCCAATATTTGGCGGGCCTGTCAACGTTACCTGGTAACCCCGCC---ATTGCTTCATTGATGGCTTTTACAGCTGCTGTCACCAGCCCACTAACCACTAGCCAAACCCTCCTCTTCAACATACTGGGGGGGTGGTTGGCTGCCCAGCTCGCCGCCCCCGGCGCCGCCACCGCCTTTGTGGGCGCTGGCTTAGCTGGCGCCGCCATCGGCAGTGTGGGACTGGGGAAGGTCCTCGTGGACATCCTTGCAGGGTATGGTGCGGGCGTGGCGGGAGCTCTTGTAGCATTCAAGATCATGAGCGGTGAGGTCCCCTCCACGGAGGACCTAGTCAACCTACTGCCCGCCATCCTCTCGCCTGGGGCCCTTGTAGTCGGTGTGGTTTGCGCAGCAATACTACGCCGGCACGTCGGCCCGGGCGAGGGGGCGGTGCAATGGATGAACCGGCTCATAGCCTTCGCCTCCCGGGGGAACCATGTTTCCCCCACGCACTATGTGCCGGAGAGCGATGCAGCTGCCCGCGTCACTACCATACTCAGCAGCCTTACTGTAACCCAGCTCCTGAGGCGACTGCACCAGTGGATAAGCTCGGAGTATGCCACTCCGTGCTCCGGTTCCTGGCTAAGAGACATCTGGGACTGGATATGCGAGGTGCTGAGCGACTTTAAGACCTGGCTGAAAGCCAAGCTCATGCCACAACTGCCTGGGATCCCCCTCGTGTCCTGCCAGCGCGGGTACAGGGGGGTCTGGCGAGGGGACGGCATCATGCACACTCGCTGCCACTGTGGAGCTGAGATCACTGGACATGTCAAAAACGGGACGATGAGGATCGTCGGTCCTAGGACCTGCAGGAACATGTGGAGTGGGACCTTCCCCATTAACGCCTACACCACGGGCCCCTGTACCCCCCTTCCTGCGCCGAACTATAAGTTCGCGCTGTGGAGGGTGTCTGCAGAGGAATACGTGGAGATAAGGCAAGTGGGGGACTTCCACTACGTGACGGGTATGACTACTGACAATCTTAAATGCCCGTGCCAGGTCCCATCGCCCGAATTTTTCACAGAATTGGACGGGGTGCGCCTACATAGGTTTGCGCCCCCCTGCAAGCCCTTGTTGCGGGAGGAGGTATCATTTAGAGTAGGACTCCACGAGTACCCGGTGGGGTCGCAATTACCTTGCGAGCCCGAACCGGACGTTGCCGTGTTGACGTCCATGCTCACTGATCCCTCCCACATAACGGCAGAGGCGGCCGGGAGGAGGTTGGCGAGGGGATCGCCCCCTTCCGTAGCCAGCTCCTCGGCTAGCCAACTGTCCGCTCCATCTCTCAAGGCAACTTGC---------------ACCGCCAAC---------CATGACTCCCCTGACGCCGAGCTCATAGAAGCCAACCTCCTG------------TGGAGGCAGGAGATGGGCGGCAACATCACCAGGGTTGAGTCAGAGAACAAAGTGGTGATTCTGGACTCTTTCGATCCGCTTGTGGCGGAGGAGGATGAGCGGGAGATCTCCGTACCCGCAGAAATTCTGCGGAAGTCCCGGAGATTTACACCGGCCCTGCCCATTTGGGCGCGGCCTGATTACAACCCCCCGCTAATAGAGGCGTGGAAAAAGCCTGACTACGAACCACCTGTGGTCCATGGCTGTCCGCTTCCACCTCCACAGTCCCCTCCTGTGCCTCCGCCTCGGAAGAAGCGGACGGTGGTCCTCACCGAATCAACCTTACCTACTGCCTTGGCCGAGCTTGCCAACAAAAGTTTCGGCAGCTCATCAACTTCCGGCATTACGAGTGGCAATACGACAACATCCTCTGAGCCCGCCCCTTCCGGCTGCTCCCCCGACTCCGACGCCGAGTCCTATTCTTCCATGCCCCCCCTGGAGGGGGAGCCTGGGGATCCGGATCTCAGCGACGGGTCATGGTCGACAGTCAGTAGTGAGGCCGGCACGGAGGATGTCGTGTGCTGCTCAATGTCTTATTCCTGGACAGGCGCACTTGTCACCCCCTGCGCCGCGGAAGAACAGAAACTGCCCATCAACGCACTGAGCAACTCGTTGCTGCGTCACCACAATTTGGTGTATTCCACCACCTCACGCAGCGCTTGCCAAAGGCAGAAGAAAGTCACATTTGACAGACTGCAAGTTCTGGACAACCATTACCAGGACGTGCTCAAGGAGGTCAAGGCGGCGGCGTCAAAAGTGAAGGCTAGCTTGCTATCCGTAGAGGAAGCTTGCAGCCTGACGCCCCCACACTCAGCCAAATCCAAGTTTGGCTATGGGGCAAAAGACGTCCGTTGCCATGCCAGAAAGGCCGTAAACCACATCAACTCCGTGTGGAAAGACCTTCTGGAAGACAGTGTAACACCAATAGACACTACCATCATGGCCAAGAACGAGGTTTTCTGCGTTCAGCCTGAAAAGGGGGGTCGTAAGCCAGCTCGCCTCATCGTGTTCCCCGACCTGGGTGTGCGCGTGTGCGAGAAAATGGCCCTGTACGACGTGGTTAGCAAGCTCCCCCTAGCCGTGATGGGAAGCTCCTACGGATTCCAATACTCACCAGGACAGCGGGTTGAATTCCTCGTGCGAGCGTGGAAGTCCAAGAAGACCCCAATGGGGTTTTCGTATGATACCCGCTGCTTTGACTCCACAGTCACTGAGAGTGACATCCGTACGGAGGAGGCAATCTACCAGTGTTGTGACCTGGACCCCCAAGCCCGCATAGCCATCAAGTCCCTCACTGAGAGGCTTTATGTTGGGGGTCCTCTAACCAATTCAAGGGGGGAGAACTGCGGCTACCGCAGGTGCCGCGCGAGCGGCGTACTGACAACTAGCTGTGGTAACACCCTCACTTGCTACATCAAGGCCCAGGCAGCCTGTCGAGCCGCAGGGCTCCAGGACTGCACCATGCTCGTGTGCGGCGACGACTTAGTCGTTATCTGTGAGAGCGCGGGGGTCCAGGAGGATGCGGCGAGCCTGAGAGCCTTCACGGAGGCTATGACCAGGTACTCCGCTCCCCCTGGGGACCCCCCCCAACCAGAGTACGACTTGGAGCTTATAACATCATGCTCCTCCAATGTGTCAGTCGCCCACGACGGCGCTGGAAAGAGGGTCTACTACCTTACCCGTGACCCTACAACTCCCCTCGCGCGAGCCGCGTGGGAGACAGCAAGACACACTCCAGTCAATTCTTGGCTAGGCAACATAATCATGTATGCCCCCACACTGTGGGCGAGGATGATACTGATGACCCATTTCTTTAGCGTCCTCATAGCCAGGGATCAGCTTGAACAGGCCCTTGATTGCGAGATCTACGGTGCCTGCTACTCCATAGAACCACTGGATCTACCTCCAATCATTCAAAGACTCCATGGCCTCAGCGCATTTTCACTCCATAGTTACTCTCCAGGTGAAATCAACAGGGTGGCCGCATGCCTCAGAAAACTTGGGGTTCCGCCCTTGCGAGCTTGGAGACACCGGGCCCGGAGCGTCCGCGCTAGGCTTCTGTCCAGAGGAGGCAGGGCTGCCATATGTGGCAAGTACCTCTTCAACTGGGCAGTAAGAACAAAGCTCAAACTCACTCCAATAGCGGCCGCTAGCCGGCTGGACTTGTCTGGCTGGTTTACGGCTGGCTACAGCGGGGGAGACATTTATCACAGCGTGTCTCATGCCCGGCCCCGCTGGTTCTGGTTTTGCCTACTCCTGCTTGCTGCAGGGGTAGGCATCTACCTCCTCCCCAACCGA
>ABV46204
ATGAGCACGAATCCTAAACCTCAAAGAAAAACC---AAACGTAACACCAACCGCCGCCCACAGGACGTCAAGTTCCCGGGTGGCGGTCAGATCGTTGGTGGAGTTTACTTGTTGCCGCGCAGGGGCCCTAGATTGGGTGTGCGCGCGACGAGGAAGACTTCCGAGCGGTCGCAACCTCGAGGTAGACGTCAGCCTATCCCCAAGGCACGTCGGCCCGAGGGTAGGGCCTGGGCTCAGCCCGGGTACCCTTGGCCCCTCTATGGCAATGAGGGCTGCGGGTGGGCAGGATGGCTCCTGTCTCCCCGTGGCTCTCGGCCTAGTTGGGGCCCCACAGACCCCCGGCGTAGGTCGCGCAATTTGGGTAGGGTCATCGATACCCTTACGTGCGGCTTCGCCGACCTCATGGGGTACATACCGCTCGTCGGCGCCCCCCTTGGAGGCGCTGCCAGGGCCCTGGCACACGGCGTCAGGGTTCTGGAAGACGGCGTGAACTATGCAACAGGGAATCTTCCTGGTTGCTCTTTCTCTATTTTCCTTCTAGCCCTGCTCTCTTGTCTGACTGTGCCTGCTTCAGCCTACCAAGTGCGCAACACCACGGAGCTTTACCATGTCACCAATGATTGCCCTAACTCGAGCATTGTGTACGAGGCGGCCGATGCCATCCTGCACACTCCGGGGTGTGTCCCTTGCGTTCATGAGGGGGGCACCTCGAGGTGTTGGGTGCCGGTGACCCCCACGGTGGCCACCAGGGACGGCAAGCTCCCCACAACGCAGCTTCGACGCCACATCGATCTGCTTGTCGGGAGCGCTACCCTCTGCTCGGCCCTCTACGTGGGGGACCTGTGTGGGTCTGTTTTTCTTGTCGGTCAGCTGTTTACCTTATCTCCCAGGCGCCACTGGACAATGCAGAACTGCAATTGCTCTATATACCCCGGCCATATAACGGGTCACCGCATGGCATGGGATATGATGATGAACTGGTCCCCTACGACGGCGCTGATAGTAGCTCAGCTGCTCCGGGTCCCGCAAGCCATCTTGGACATGTTCGCTGGTGCTCACTGGGGAGTCCTGGCGGGCATAGCGTATTTCTCCATGGTGGGGAACTGGGCGAAGGTCCTGGTAGTGCTGCTGCTATTTGCCGGCGTCGACGCG---GAA---------ACCCACGTCACCGGGGGAGCCGTCGCCCATGGCGCGTCTCTTCTTTCTGGGTTC------CTCACACGAGGCGCCAAGCAGAATATCCAGCTGATCAACACCAATGGCAGTTGGCACATCAATAGCACGGCCTTGAACTGCAATGATAGCCTTAACACCGGCTGGATAGCAGGGCTTTTCTATTTCCACAAATTCAACTCCTCGGGCTGCCCCGAGAGGATGGCCAGCTGCCGACCTCTTACCAAGTTTGCCCAGGGCTGGGGCCCTATCAGTTATGTC------AAC---GGGAGTGGC---------CCCGACGAGCGCCCCTACTGCTGGCACTACCCCCCAAAACCTTGTGGTATTGTGCCCGCAAAGAGTGTGTGTGGCCCGGTATATTGCTTCACTCCCAGCCCCGTGGTGGTGGGAACGACCGACAAGTTGGGCGCGCCTACCTACAGCTGGGGTGCAAATGTTACGGACGTCTTCGTCCTTAACAACACC---AGGCCACCGCGGGGCAATTGGTTCGGTTGTACCTGGATGAACTCGACTGGATACACCAAAGTGTGCGGGGCGCCCCCCTGTGCCATCGGAGGGGCGGGC---AACAACACCTTGCGCTGCCCCACCGATTGTTTCCGCAAGCATCCGGAAGCCACGTACTCCCGGTGCGGTTCCGGTCCCTGGATTACACCCAGGTGCTTGGTCAGCTACCCGTATAGGCTGTGGCATTATCCCTGTACCATCAATTACACCATGTTCAAAGTCAGAATGTACGTGGGAGGGATCGAGCACAGGCTGGAAGTTGCCTGCAACTGGACGCGGGGCGAACGTTGTGATCTGGAAGACAGGGACAGGTCCGAGCTCAGCCCGTTGCTGCTGTCCACCACGCAGTGGCAGGTCCTTCCGTGCTCCTTTACAACCCTGCCAGCTTTGTCCACCGGCCTCATCCACCTCCATCAGAACATTGTGGACGTGCAGTACTTGTACGGGGTGGGGTCAAGCATCGCGTCCTGGGCCATTAAGTGGGACTACGTCGTTCTCCTGTTCCTTCTGCTTGCAGACGCGCGCGTCTGCTCCTGCTTGTGGATGATGTTACTCATATCCCAAGCGGAGGCGGCCTTGGAGAACCTCGTAGTACTCAATGCAGCATCCCTGGCCGGGATCCACGGTCTTGTACCCTTCCTCGTGTTCTTCTGCTTTGCGTGGTATCTGAAGGGTAGGTGGGTGCCCGGAGCAGTCTACGCCGTCTACGGGATGTGGCCTCTCCTCCTGCTCCTGTTGGCGTTACCCCAGCGGGCATACGCACTGGACACGGAGGCGGCCGCGTCGTGTGGCGGCGTCATTCTTGTCGGGTTAATGGCGCTGACTCTGTCACCATATTACAAGCGCTATATCAGCTGGTGCTTGTGGTGGCTTCAGTATTTTCTGACCAGAGCAGAGGCGCTGTTGCACGTGTGGGTTCCTCCCCTCAACGTCCGAGGGGGGCGTGACGCCATCATCTTGCTCATGTGTGTTGTACACCCGACTTTGGTATTTGACATCACCAAGCTACTGCTGGCCGTCCTCGGGCCCCTTTGGGTTCTGCAAGCTAGTCTGCTTAAAGTGCCCTACTTCGTGCGCGTTCAAGGCCTTCTCCGGATCTGCGCGCTAGCGCGGAAGATGGTCGGAGGCCATTACGTGCAAATGGCCATCATCAAGTTAGGGGCGCTTACCGGCACCTATGTCTACAACCATCTCACTCCTCTTCGGGACTGGGCGCACAACGGCCTACGAGATCTGGCCGTGGCTGTGGAGCCAGTCGTCTTCTCCCGAATGGAGACCAAGCTCATCACGTGGGGGGCGGACTCCGCCGCGTGCGGTGACATCATCGACGGCTTGCCCGTTTCCGCCCGTAGGGGCCGGGAGGTACTGCTCGGACCAGCTGATGGGGTGGTCTCCAAGGGGTGGAGGCTGCTGGCGCCCATTACGGCGTACGCCCAGCAGACGAGGGGCCTCCTAGGGTGCATAATCACCAGCCTGACTGGCCGAGACAAAAACCAAGTGGAGGGTGAGGTCCAGATTGTGTCAACTGCTGCCCAAACTTTCCTGGCAACGTGCATCAATGGGGTATGCTGGACTGTCTACCACGGGGCTGGAACGAGGACCATCGCATCACCCAAGGGTCCTGTTATCCAGATGTATACCAATGTGGACAAGGACCTTGTGGGCTGGCCCGCTCCTCAGGGTTCCCGCTCATTGACACCCTGCACCTGCGGCTCCTCGGACCTTTACTTGGTCACGAGGCACGCCGATGTCATTCCCGTGCGCCGGCGAGGTGATGGCAGGGGCAGCCTGCTTTCGCCCCGGCCAATTTCCTACTTGAAAGGCTCCTCGGGGGGTCCGCTGTTGTGCCCCGCGGGACACGCCGTGGGCATATTCAGGGCCGCGGTGTGCACCCGTGGAGTGGCTAAGGCGGTGGACTTTATCCCTGTGGAGAGCCTAGAGACAACCATGAGGTCCCCGGTGTTTACGGATAACTCCTCTCCACCAGTAGTGCCCCAGAGCTTCCAGGTGGCCCACCTGCATGCTCCCACCGGCAGCGGTAAGAGCACCAAGGTCCCGGCTGCATACGCAGCTCAGGGCTATAAAGTGCTAGTGCTCAACCCCTCTGTCGCTGCAACACTGGGCTTTGGCGTTTACATGTCCAAAGCTCATGGGGTCGATCCTAATGTCAGGACCGGGGTGAGAACAATCACCACTGGCAGCCCCATTACGTACTCCACCTACGGCAAGTTCCTTGCCGACGGCGGGTGCTCAGGGGGTGCTTATGACATAATAATTTGTGATGAGTGCCACTCCACGGATGCCACATCCATCTTGGGCATCGGCACTGTCCTTGACCAAGCAGAGACTGCGGGGGCGAGACTGGTTGTGCTCGCCACCGCTACTCCTCCGGGCTCCGTCACTGTGCCCCATCCTAACATCGAGGAGGTTGCTCTGTCCACCACCGGAGAGATCCCTTTTTACGGCAAGGCCATCCCCCTCGAAGCAATCAAGGGGGGGAGACATCTCATCTTCTGTCACTCAAAGAAGAAGTGCGACGAGCTCGCCGCAAAGCTGGTCGCGTTGGGCGTCAATGCCGTGGCCTACTACCGTGGTCTTGACGTTTCTGTCATCCCGACCGGCGGCGATGTTGTCGTCGTGGCGACCGATGCTCTCATGACCGGCTTCACCGGCGACTTCGACTCGGTGATAGACTGCAACACGTGTGTCACCCAGACAGTCGATTTTAGCCTTGACCCTACCTTCACCATTGAGACAACCACGCTCCCCCAGGATGCTGTCTCCCGCACTCAACGTCGGGGCAGGACTGGCAGGGGGAGGCAGGGCATTTACAGATTTGTGGCGCCGGGGGAGCGCCCCTCCGGCATGTTCGACTCGTCTGTCCTCTGTGAGTGTTATGACGCGGGCTGTGCTTGGTATGAGCTCACGCCCGCCGAGACTACAGTTAGGCTGCGAGCGTACATGAACACCCCGGGGCTTCCCGTGTGCCAGGACCATCTTGAATTTTGGGAGGGCGTCTTTACGGGCCTCACCCATATAGATGCCCACTTTCTATCCCAGACAAAACAGAGTGGGGAGAACCTTCCTTACCTGGTAGCGTACCAAGCCACCGTGTGCGCTAGGGCTCAGGCCCCTCCCCCATCGTGGGACCAGATGTGGAAGTGTTTGACCCGTCTCAAACCCACCCTCCACGGGCCAACACCCCTGCTATACAGACTGGGTGCTGTTCAGAATGAAATCACCCTGACGCACCCAGTCACCAAATACATCATGACATGCATGTCGGCTGACCTGGAGGTCGTCACGAGCACCTGGGTGCTCGTTGGCGGCGTCCTGGCTGCATTGGCCGCGTACTGCCTGTCAACAGGCTGCGTGGTTATAGTGGGCAGGGTTGTCTTGTCCGGGAAGCCGGCAATTATACCTGACAGGGAAGTTCTCTACCGGGAGTTCGATGAGATGGAAGAGTGCTCCCAGCACTTACCGTACATCGAACAAGGGATGATGCTCGCTGAGCAGTTCAAGCAGAAGGCCCTCGGCCTCCTGCAGACCGCATCCCGCCAGGCAGAGGTTATCGCCCCTGCTGTCCAGACCAACTGGCAAAAGCTAGAGGTCTTCTGGGCGAAGCATATGTGGAATTTCATCAGTGGGATACAGTACTTGGCGGGCCTGTCAACATTGCCTGGTAACCCCGCC---ATTGCTTCATTGATGGCTTTTACAGCTGCTGTCACCAGCCCACTAACCACTAGCCAGACCCTTCTCTTCAACATATTAGGGGGGTGGGTGGCTGCCCAGCTTGCCGCCCCCGGTGCTGCTACTGCCTTTGTGGGCGCTGGCTTGGCTGGCGCCGCCATCGGCAGTGTTGGGCTGGGGAAGGTCCTCGTGGACATCCTTGCAGGGTATGGCGCGGGCGTGGCGGGAGCTCTTGTCGCATTCAAGATCATGAGCGGTGAGGTCCCCTCCACGGAGGACCTGGTCAATCTACTGCCCGCCATCCTCTCGCCTGGGGCCCTTGTAGTCGGTGTGGTCTGCGCAGCAATACTGCGCCGGCACGTTGGCCCGGGCGAGGGGGCAGTGCAATGGATGAACCGGCTAATAGCCTTCGCCTCCCGGGGGAACCACGTTTCCCCCACGCACTACGTGCCGGAGAGCGATGCAGCTGCCCGCGTCACTGCCATACTCAGCAGCCTCACTGTAACCCAACTCCTGAGGCGACTGCACCAGTGGATAAGCTCGGAGTGTACCACTCCATGCTCCGATTCCTGGCTAAGAGACATTTGGGACTGGATATGCGAGGTGCTGAGCGACTTTAAGACCTGGCTAAAAGCCAAGCTCATGCCACAATTGCCTGGAATTCCCTTCGTGTCCTGCCAGCGCGGGTATAAGGGGGCCTGGCGAGGGGACGGCATCATGCACACTCGCTGCCATTGCGGAGCTGAGATCGCTGGACATGTCAAAAACGGGACGATGAGGATCGTCGGTCCTAGGACCTGCAGGAACATGTGGAGTGGGACCTTCCCCATTAACGCCTACACCACGGGCCCCTGTACTCCCCTTCCTGCGCCGAACTATGAGTTCGCGCTATGGAGGGTGTCTGCAGAGGAGTACGTGGAGATAAGGCAGGTGGGGGACTTCCACTACGTGACGGGTGTGACTACTGACAATCTCAAATGCCCGTGCCAGGTCCCATCGCCCGAATTTTTCACAGAATTGGACGGGGTGCGCCTACATAGGTTTGCGCCCCCTTGCAAGCCTTTGCTGCGGGAGGAGGTGTCATTCGCAGTGGGACTCCACGCATACCCGGTGGGGTCGCAATTACCTTGCGAGCCCGAACCGGACGTGGCCGTGTTGACGTCCATGCTCACTGATCCCTCCCATATAACAGCAGAGGCAGCTGGGAGAAGGTTGGCGAGAGGATCGCCCCCTTCTATGGCCAGCTCCTCGGCCAGCCAGCTGTCCGCTCCATCCCTCAAGGCAACTTGC---------------ACTGCCAAC---------CATGACTCCCCTGACGCCGAGCTCATAGAGGCTAACCTCCTA------------TGGCGGCAGGAGATGGGCGGTAACATCACCAGGGTCGAGTCAGAGAACAAAGTGGTGATTCTGGACTCCTTCGATCCGCTTGTGGCGGAGGAGGATGAGCGGGAGATCTCCGTGCCCGCAGAAATCCTGCGGAAGTCTCGGAGATTCGCCCCGGCCCTGCCCGTTTGGGCGCGGCCGGATTATAACCCCCCGCTGATAGAGACGTGGAGGAAGCCTGACTACGAACCACCTGTGGTCCATGGCTGTCCGCTTCCACCTCCACAATCCCCTCCTGTACCTCCGCCTCGAAAGAAGCGGACGGTGGTCCTCACCGAGTCAACCCTATCTACTGCCTTGGCCGAACTTGCCACCAAAAGTTTTGGCAGCTCCTCAACTTCCGGCATTACGGGCGACAATACGACAACATCCTCTGAGCCCGCCCCTCCCGACTGCCCTCCAGACTCCGACGCTGAGTCCTATTCTTCCATGCCCCCCCTGGAGGGGGAGCCTGGGGATCCGGACCTCAGCGACGGGTCATGGTCGACGGTCAGTAGTGGGGCCGACACGGAGGATGTCGTGTGCTGCTCGATGTCTTATACCTGGACAGGCGCACTCGTCACCCCGTGCGCTGCGGAGGAACAAAAACTGCCTATCAATGCACTGAGCAACTCGTTGCTACGTCATCACAATATGGTGTATTCCACCACCTCACGCAGTGCTTGCCACAGGCAGAAGAAAGTCACATTTGACAGACTGCAAGTTCTGGACGACCATTACCAGGACGTGCTCAAGGAGGTTAAAGCAGCGGCGTCAAAAGTGAAGGCTAACCTGCTATCCGTAGAGGAAGCTTGCAGCCTGACGCCCCCACACTCAGCCAGATCCAAATTTGGCTATGGGGCAAAAGACGTCCGTTGCCATGCCAGAAAGGCCGTAAACCACATTAACTCCGTGTGGAAAGACCTTCTGGAAGACAGTGTAACACCAATAGATACTACCATCATGGCTAAGAACGAGGTTTTCTGTGTTCAGCCTGAGAAGGGAGGTCGTAAGCCAGCTCGTCTCATCGTGTTCCCCGATTTGGGTGTGCGCGTGTGCGAGAAGATGGCCTTGTACGACGTGGTTAGCAAGCTCCCCCAGGCCGTGATGGGAAGCTCCTACGGATTCCAATACTCACCAGGACAGCGGGTTGAATTCCTCGTGCAAGCGTGGCAATCCAAGAAGACCCCGATGGGGTTCTCGTATGATACCCGCTGCTTTGACTCCACAGTCACCGAAAGCGACATCCGTACGGAGGAGGCAATCTACCAATGTTGTGACCTGGACCCTCAGGCCCGCGTGGCCATAAAGTCCCTCACTGAGAGGCTTTATGTTGGGGGCCCTCTTACAAATTCAAGGGGGGAGAACTGCGGCTACCGCAGGTGCCGCGCGAGCGGCGTACTGACAACTAGCTGTGGTAACACCCTCACTTGCTACATCAAGGCCCGAGCAGCCTGTCGAGCCGCAGGGCTCCAGAACTGCACCATGCTCGTGTGTGGCGACGACTTAGTCGTTATCTGTGAAAGTGCGGGAGTCCAGGAGGACGCGGCGAGCCTGCGAGCCTTCACGGAGGCTATGACCAGGTACTCCGCCCCCCCCGGGGACCCCCCACAACCAGAGTACGACTTGGAGCTCATAACATCATGCTCCTCCAACGTGTCGGTCGCCCACGACGGCGCTGGAAAGAGGGTCTACTACCTTACCCGTGACCCTACAACCCCCCTCGCGAGAGCCGCGTGGGAGACTGCAAGACACACTCCAGTCAATTCCTGGCTAGGCAACATAATCATGTTTGCCCCCACACTGTGGGCGAGGATGATACTGATGACCCACTTCTTTAGCGTCCTCATAGCCAGGGATCAGCTTGAACAGGCCCTTGATTGCGAGATCTACGGAGCCTGCTACTCCATAGAACCATTGGATCTACCTCCAATCATTCAAAGACTCCATGGCCTCAGCGCATTTTCACTCCACAGTTACTCTCCAGGTGAAATCAATAGGGTGGCCGCATGCCTCAGAAAACTTGGGGTTCCGCCCTTGCGAGCTTGGAGACACCGGGCCCGGAGTGTTCGCGCCAGGCTTCTGTCCAGAGGAGGCAGGGCTGCCATATGTGGCAAGTACCTCTTCAACTGGGCAGTAAGAACAAAGCTCAAACTCACTCCAATAGCGGCCGCTGGCCGGCTGGACTTGTCCGGCTGGTTCACGGCTGGCTACAGCGGGGGAGACATTTATCACAGCGTGTCTCATGCCCGGCCCCGCTGGTTCTGGTTTTGCCTACTCCTGCTCGCTGCAGGGGTAGGCATCTACCTCTTCCCCAACCGA
>ABV46202
ATGAGCACGAATCCTAAACCTCAAAGAAAAACC---AAACGTAACACCAACCGTCGCCCACAGGACGTTAAGTTCCCGGGTGGCGGCCAGATCGTTGGTGGAGTTTACTTGTTGCCGCGCAGGGGCCCTAGATTGGGTGTGCGCGCGACGAGGAAGACTTCCGAGCGGTCGCAACCTCGAGGTAGACGTCAGCCTATCCCCAAGGCACGTCGGCCCGAGGGCAGGACCTGGGCTCAGCCCGGGTACCCTTGGCCCCTCTATGGCAATGAGGGTTGCGGGTGGGCGGGATGGCTCCTGTCTCCCCGTGGCTCTCGGCCTAGCTGGGGCCCCAACGACCCCCGGCGTAGGTCGCGCAACTTGGGTAAGGTCATCGATACCCTTACGTGCGGCTTCGCCGACCTCATGGGGTACATACCGCTCGTCGGCGCCCCCCTTGGAGGCGCTGCCAGGGCCCTGGCGCATGGCGTCCGGGTTCTGGAAGACGGCGTGAACTATGCAACAGGGAACCTTCCTGGTTGCTCTTTCTCTATCTTCCTTCTGGCCCTGCTCTCTTGCTTGACTGTGCCCACTTCGGCCTACCAAGTGCGCAACTCCACGGGGCTTTACCATGTCACCAATGATTGCCCTAATTCGAGTATTGTGTACGAAGCGGTCGATGCCATCCTGCACACCCCGGGGTGTGTCCCTTGCGTCCGCGAGGGTAACGTCTCGAAGTGTTGGGTGGCGATGACCCCCACAGTGGCCACTAGGGACGGCAAACTCCCCACAACGCAGCTTCGGCGTCATATCGATCTGCTTGTCGGGAGCGCCACCCTCTGTTCGGCCCTCTACGTGGGGGATCTGTGTGGGTCTGTCTTTCTTGTCGGCCAACTGTTTACCTTCTCACCCAGGCTCCACTGGACGACGCAAGACTGCAATTGTTCTATCTATCCCGGCCACATATCAGGTCACCGCATGGCGTGGGATATGATGATGAACTGGTCCCCTACGGCGGCGTTGGTAGTAGCTCAGCTGCTCCGGGTCCCACAAGCCATCTTGGACATGATCGCTGGTGCTCACTGGGGAGTCCTGGCGGGCATAGCGTATTTCTCCATGGTGGGGAACTGGGCGAAGGTCCTGGTAGTGCTGCTGCTATTTGCCGGCGTCGACGCA---GAG---------ACCCACGTCTCCGGGGGAAGCGTCGCCCACGGCACGTCTGTGTTTACTAACATC------TTCAATTCAGGCGCCAAGCAAAACATCCAGCTGATTAACACCAACGGCAGTTGGCACATCAACCGCACGGCCTTGAACTGCAATGACAGCCTTAACACCGGCTGGATAGCAGGGCTTCTCTACTACCACAAATTCAACTCTTCAGGCTGTGCCGAGAGGTTGGCCAGCTGCCGACCCCTTACCGATTTTGACCAGGGCTGGGGCCCTATCTCTCACGCC------AAC---GTAAACGGC---------CCCGACCAACGCCCCTACTGCTGGCACTACCCCCCAAAACCTTGTGGTATTGTGTCCGCGAGGAGCGTGTGTGGCCCAGTGTATTGTTTCACTCCCAGCCCTGTGGTGGTGGGAACGACCGACAAGTCGGGCGCGCCTACTTACAACTGGGGTGGAAATGATACGGACGTCTTCGTCCTTAATAACACC---AGACCACCGCTGGGCAATTGGTTCGGTTGTACCTGGATGAACTCAACTGGATTCACCAAGGTGTGCGGAGCGCCTCCTTGCGCCATCGGAGGGGCGGGC---AACAAGACCTTGTTCTGCCCCACTGATTGTTTCCGCAAGCACCCGGAAGCTACGTACTCTCGGTGCGGCTCCGGTCCCTGGATCACACCCAGGTGCCTGGTCAACTACCCGTATAGACTCTGGCATTATCCTTGTACCATCAACTACACCATCTTCAAAGTCAGGATGTACGTGGGAGGGGTCGAGCACAGGCTGGAAGCTGCCTGCAACTGGACGCGGGGCGAGCGATGCGATCTGGAAGACAGGGACAGGTCCGAGCTCAGCCCGTTGCTGCTGTCCACCACACAATGGCAGGTCCTTCCGTGTTCCTTCACGACCCTGCCAGCCTTGTCCACCGGCCTCATCCACCTCCACCAGAACATTGTGGACGTGCAGTACTTGTACGGGGTGGGGTCAAGCATCGCGTCCTGGGCCATTAAGTGGGATTACGTCGTTCTCCTGTTTCTTCTGCTCGCAGACGCACGCATCTGCTCCTGCTTGTGGATGATGTTACTCATATCCCAAGCGGAGGCGGCTTTGGAGAACCTCGTGGTACTCAATGCAGCATCCTTGGCCGGGACGCACGGCCTTGTGTCCTTCCTCGTGTTCTTCTGCTTTGCGTGGTATCTGAAGGGTAAGTGGGTGCCCGGAGCGGTCTACGCACTCTACGGGATGTGGCCTCTCCTCCTGCTCCTATTGGCGTTGCCCCAGCGGGCATACGCGTTGGACACGGAGGTGGCCGCGTCATGTGGTGGCGCTGTTCTTGCCGGGTTGACGGTGCTGACTCTGTCACCATATTACAAGCACTATATCAGCTGGTGCTTGTGGTGGCTTCAGTATTTTCTGACCAGAGTAGAAGCGCACCTGCACGTGTGGGTTCCCCCCCTCAATGCTCGAGGGGGGCGCGACGCCGTCATCTTACTCACGTGTGCTGTGTACCCGACTCTGATATTTGACATCACCAAGCTGCTGCTGGCCGTCTTCGGACCCCTTTGGATTCTTCAAGCCAGTTTGCTTAAAGTACCCTACTTTGTGCGCGTTCAGGGCCTTCTCCGGATCTGTGCGCTAGCGCGGAAAATGGCCGGAGGCCATTACGTGCAAATGGCTATCATTAAGCTAGGGGCGCTTACTGGCACCTATGTGTATAACCATCTCACTCCTCTTCGGGACTGGGCGCACAACGGCTTGCGAGATCTGGCCGTGGCTGTAGAGCCAGTCGTCTTCTCCCCAATGGAGACCAAGCTCATCACGTGGGGGGCAGACACCGCCGCGTGCGGTGACATCATCAACGGCTTGCCCGTCTCCGCCCGTAGGGGCCGGGAGATACTGCTCGGACCAGCCGATGGAATGGTCTCCAAGGGGTGGAGGTTGCTGGCGCCCATCACAGCGTACGCCCAGCAGACAAGGGGCCTCCTAGGGTGTATAATCACCAGCCTGACTGGCCGGGACAAAAACCAAGTGGAGGGTGAGGTCCAGATTGTGTCAACTGCCACCCAAACTTTCCTGGCAACGTGCATCAACGGGGTGTGCTGGACTGTCTATCACGGGGCCGGAACGAGGACCATCGCATCACCAAAAGGTCCTGTCATCCAGATGTATACCAATGTAGACAAAGATCTTGTGGGCTGGCCCGCTCCTCAAGGTGCCCGCTCATTGACACCCTGCACCTGCGGCTCCTCGGACCTTTACCTGGTCACGAGGCACGCCGACGTCATTCCCGTGTGCCGGCGGGGTGATAGTAGGGGCAGCCTGCTTTCGCCCCGGCCCATTTCCTACTTGAAAGGCTCCTCGGGGGGTCCGCTGCTGTGCCCCGCGGGACACGCCGTTGGCATATTCAGGGCCGCGGTGTGCACCCGTGGAGTGGCTAAAGCAGTGGACTTTATCCCTGTGGAGAACCTGGAAACAACCATGAGGTCCCCGGTGTTCACGGACAACTCCTCTCCACCAGCAGTGCCCCAGAGCTTCCAGGTGGCCCACCTGCATGCTCCCACCGGCAGTGGCAAGAGCACCAAAGTCCCGGCTGCATACGCGGCTCAGGGCTACAAGGTGCTAGTGCTCAACCCCTCTGTCGCTGCAACACTGGGCTTTGGAGCTTACATGTCCAAGGCCCATGGGATCGATCCTAACATCAGGACTGGGGTGAGGACAATTACCACTGGCAGCCCCATCACGTACTCCACCTACGGCAAGTTTCTTGCCGACGGCGGGTGCTCAGGGGGTGCTTATGACATAATAATTTGTGATGAATGCCACTCCACGGATGCTACATCCATTTTGGGCATCGGCACTGTTCTTGACCAAGCAGAGACTGCGGGGGCGAGACTGGTTGTGCTCGCCACCGCTACCCCTCCAGGCTCTGTCACTGTGCCCCATCCTAACATCCAGGAGGTTGCTCTGTCCACCACCGGAGAGATCCCTTTTTACGGCAAGGCTATTCCCCTCGAGGTGATCAAGGGGGGGAGGCATCTCATCTTCTGTCACTCAAAGAAGAAGTGCGACGAGCTTGCCGCAAAGCTGGTCGCATTGGGCGTCAATGCCGTGGCCTACTACCGCGGTCTCGACGTGTCTGTCATCCCGACCAGCGGCGACGTTGTCGTCGTGGCAACTGATGCCCTCATGACCGGCTATACCGGCGACTTCGACTCGGTGATAGACTGCAATACGTGTGTCACCCAGACAGTCGATTTCAGCCTTGACCCTACTTTCACCATTGAGACAACCACGCTCCCCCAGGACGCTGTCTCCCGTACTCAACGTCGGGGCAGGACTGGCAGGGGGAAGCCAGGCATCTACAGATTTGTGGCGCCGGGGGAGCGCCCCTCCGGCATGTTCGACTCGTCCGTCCTCTGTGAGTGCTATGACGCGGGCTGTGCTTGGTATGAGCTCACGCCCGCCGAGACTACAGTCAGGCTACGAGCGTACATGAACACCCCGGGGCTCCCCGTGTGCCAGGACCATCTCGAATTTTGGGAGGGCGTCTTTACAGGCCTCACCCATATAGATGCCCATTTCCTATCCCAGACAAAGCAGAGTGGGGAGAACTTTCCTTACCTGGTAGCGTACCAAGCCACCGTGTGCGCTAGGGCTCAAGCCCCTCCCCCTTCGTGGGACCAGATGTGGAAGTGTTTGATCCGCCTCAAGCCCACCCTCCACGGGCCAACACCTCTGCTATACAGACTGGGCGCTGTCCAGAATGAAGTCACCCTGACGCACCCAATCACCAAATACATCATGACATGCATGTCGGCTGACCTGGAGGTCGTCACGAGCACCTGGGTGCTCGTTGGCGGCGTCCTGGCTGCTCTGGCCGCATATTGCCTGTCAACAGGCTGCGTGGTCATAGTGGGCAGGATTGTCTTGTCCGGGAAGCCGGCAATTATACCTGACAAGGAAGTCCTCTACCAGGAGTTCGATGAGATGGAAGAGTGCTCTCAGCAACTACCGTACATCGAGCAAGGGATGATGCTCGCTGAGCAGTTCAAGCAGAAGGCCCTCGGCCTCCTGCAGACCGCGTCCCGTCAGGCAGAGGTTATCTCCCCTGCTGTCCAGACCAATTGGCAAAAACTTGAGGCCTTCTGGGCGAAGCACATGTGGAACTTCATCAGTGGGATACAGTACCTGGCGGGCCTGTCAACGCTGCCTGGCAATCCCGCC---ATCGCTTCGTTGATGGCTTTTACAGCTGCTGTCACCAGCCCACTAACCACTAGCCAGACCCTCCTCTTCAACATATTGGGGGGGTGGGTGGCTGCCCAACTCGCCGCCCCCGGTGCCGCTACCGCCTTTGTGGGCGCCGGCCTAGCTGGCGCCGCCATCGGCAGTGTTGGACTGGGGAAGGTCCTTGTGGACATCCTTGCAGGGTATGGCGCGGGCGTGGCGGGAGCTCTTGTGGCATTTAAGATCATGAGTGGTGAGGTCCCCTCCACAGAGGACCTGGTCAATCTACTGCCCGCCATCCTCTCGCCTGGAGCCCTTGTGGTCGGCGTGGTCTGCGCAGCAATACTGCGCCGGCACGTCGGCCCGGGCGAGGGGGCGGTGCAGTGGATGAACCGGCTAATAGCCTTTGCCTCTCGGGGGAACCATGTTTCCCCCACGCACTACGTGCCGGAGAGCGATGCAGCTGCCCGCGTCACTGCTATACTCAGCAGCCTCACTGTGACCCAACTCCTGAGGCGACTGCACCAGTGGATAAGCTCGGAGTCTACCACTCCATGCTCCGGTTCCTGGCTAAGGGACATCTGGGACTGGATATGCGAGGTGCTGAGCGATTTTAAGACCTGGCTAAAAGCCAAGCTTATGCCACAACTGCCTGGGATACCCTTTGTGTCCTGCCAGCGCGGGTATAAGGGGGTCTGGCGAGGGGATGGTATCATGCACACTCGCTGCCACTGTGGAGCTGAGATCACTGGACATGTCAAAAACGGGACGATGAGGATCGTCGGTCCTAGGACCTGCAGGAACATGTGGAGTGGGACCTTCCCTATTAACGCCTACACCACGGGCCCCTGTACTCCCCTTCCCGCGCCGAACTACACGTTCGCGCTGTGGAGGGTGTCTGCAGAGGAATACGTGGAGATAAGGCAAGTGGGGGACTTCCACTACGTGACGGGTATGACTACTGACAACCTTAAATGCCCGTGCCAGGTCCCATCGCCCGAATTTTTCACAGAATTGGACGGGGTGCGCCTACATAGGTTTGCGCCCCCTTGCAAGCCCTTGCTGCGGGAGGAGGTATCGTTTAGAGTAGGACTCCACGAATACCCGGTGGGGTCGCAATTACCTTGCGAGCCCGAACCGGACGTGGCCGTGTTGACGTCCATGCTCACTGACCCCTCCCATATAACAGCTGAGACGGCCGGGAGAAGGCTGGCGAGAGGGTCCCCTCCTTCTGTGGCCAGCTCTTCGGCTAGCCAGCTGTCCGCCCCATCTCTCAAGGCAACTTGC---------------ACCGCCAAT---------CATGACTCCCCCGACGCCGAGCTCATAGAGGCTAACCTCCTG------------TGGCGGCAGGAGATGGGCGGTAACATCACCAGGGTTGAGTCAGAGAACAAAGTGGTGATTCTGGACTCCTTTGATCCGCTCGTGGCGGAGGAGGACGAGCGGGAGATCTCCGTACCCGCAGAAATCCTGCGGAAATCTCGGAGATTCGCCCAGGCCCTGCCCGTTTGGGCGCGGCCGGACTACAACCCCCCGTTGGTGGAGACGTGGAAAAAGCCTGACTACGAGCCACCCGTGGTCCATGGCTGCCCGCTTCCACCTCCACAGTCTCCTCCTGTGCCTCCGCCTCGGAAGAAGCGGACGGTGGTCCTCACCGAATCAACCTTACCTACTGCCTTGGCCGAACTTGCCACCAAAAGTTTTGGCAGCTCCTCAACTTCCGGCATTACGGGCGACGACACGACAACATCCTCTGAGCCTGCCCCTCCTGGCTGCCCCCCAGACTCCGACGCTGAGTCCTATTCTTCTATGCCCCCCCTCGAGGGGGAGCCTGGAGATCCGGATCTCAGCGACGGGTCATGGTCGACGGTCAGTAGTGAGGCCGACACAGAAGATGTCGTGTGCTGCTCAATGTCTTATACTTGGACAGGCGCACTCGTCACCCCGTGCGCCGCGGAAGAACAGAAACTGCCCATCAACGCACTGAGCAACTCGTTGCTACGTCATCACAATCTGGTATATTCCACCACCTCACGCAGTGCTTGCCAAAGGCAGAAGAAAGTCACATTTGACAGACTGCAAGTTCTGGACAGCCATTACCAGGACGTGCTCAAGGAGGTTAAGGCAGCGGCGTCAAAAGTGAAGGCTAACTTGCTATCCGTAGAGGAAGCTTGCAGCCTGACGCCCCCACACTCAGCCAAATCCAAGTTCGGCTATGGGGCGAAAGACGTCCGTTGCCATGCCAGAAAGGCCGTAAACCACATCAACTCCGTGTGGAAAGACCTTCTGGAAGACAGTGTAACACCAATAGACACTACCATCATGGCTAAGAACGAGGTTTTCTGTGTTCAGCCTGAGAAGGGGGGCCGTAAGCCAGCTCGTCTCATCGTGTTCCCCGACTTGGGCGTGCGCGTATGCGAGAAGATGGCTTTGTATGACGTGGTCAGCAAGCTCCCCCTGGCCGTGATGGGAAGCTCCTACGGATTCCAATACTCACCAGGACAGCGGGTTGAATTCCTCGTGCAAGCGTGGAAGTCCAAGAAGTGCCCAATGGGGTTCTCGTATGATACCCGCTGTTTTGACTCCACAGTCACTGAGAGTGATATCCGTACGGAGGAGGCAATCTACCAATGTTGTGACCTGGACCCCCAGGCCCGCGTGGCCATCAAGTCCCTCACTGAGAGGCTTTATGTTGGGGGCCCTCTTACCAATTCAAGAGGGGAGAACTGCGGCTACCGCAGGTGCCGCGCGAGCGGCGTACTGACAACTAGCTGTGGTAACACCCTCACTTGCTACATCAAGGCCCAAGCAGCCTGTCGAGCCGCAGGGCTCCAGAACTGCACCATGCTCGTGTGTGGCGACGACCTAGTCGTTATCTGTGAAAGTGCGGGGGTCCAGGAGGACGCGGCGAGCCTGAGAGCCTTCACGGAGGCTATGACCAGGTATTCCGCCCCCCCCGGGGACCCCCCACAACCAGAATACGACTTGGAGCTCATAACATCATGTTCCTCCAACGTGTCAGTCGCCCACGACGGTGCTGGAAAGAGGGTCTACTACCTTACCCGTGACCCTACAACCCCCCTCGCGAGAGCCGCGTGGGAGACAGCAAAACACACTCCAGTTAATTCCTGGCTAGGCAACATAATCATGTTCGCCCCCACGCTGTGGGTGAGGATGATAATGATGACCCATTTCTTTAGCATCCTCATAGCCAGGGATCAGCTTGAACAGGCCCTTGATTGCGAAATCTACGGGGCCTGCTACTCCATAGAACCACTAGATCTACCTCCAATCATTCAGAGACTCCATGGCCTTAGCGCATTTTCACTCCACAGTTACTCTCCAGGTGAAATCAATAGGGTGGCCGCATGCCTCAGAAAACTTGGGGTCCCACCCTTGCGAGCCTGGAGACACCGGGCCCGGAGCGTCCGCGCTAAGCTTCTGTCCAGAGGAGGCAGGGCTGCCATATGTGGCAAGTACCTCTTCAACTGGGCAGTAAGGACAAAGCTCAAACTCACTCCAATAGCGGCCGCTGGCCGGCTGGACTTGTCCAGCTGGTTCACGGCTGGCTACAGCGGGGGAGACATTTATCACAGCGTGTCTCATGCCCGGCCCCGCTGGTTCTGGTTCTGCCTACTCCTGCTCGCTGCAGGGGTAGGCATCTACCTCCTCCCCAACCGA
>ABV46200
ATGAGCACGAATCCTAAACCTCAAAGAAAAACC---AAACGTAACACCAACCGTCGCCCACAGGACGTCAAGTTCCCGGGTGGCGGTCAGATCGTTGGTGGAGTTTACTTGTTGCCGCGCAGGGGCCCTAGATTGGGTGTGCGCGCGACGAGGAAGACTTCCGAGCGGTCGCAACCTCGAGGTAGACGTCAGCCTATCCCCAAGGCGCGTCGATCCGAGGGCAGGACCTGGGCTCAGCCTGGGTATCCTTGGCCCCTCTATGGCAATGAGGGCTGCGGGTGGGCGGGATGGCTCCTGTCTCCCCGTGGCTCTCGGCCTAGCTGGGGCCCCACAGACCCCCGGCGTAGGTCGCGCAATTTGGGTAAAGTCATCGATACCCTTACGTGCGGCTTCGCCGACCTCATGGGGTACATACCGCTCGTCGGCGCCCCTCTTGGAGGCGCTGCCAGGGCCCTGGCGCATGGCGTCCGGGTTCTGGAAGACGGCGTGAACTATGCAACAGGGAACCTTCCTGGTTGCTCTTTCTCTATCTTCCTTCTGGCCCTGCTCTCTTGCCTGACTGTGCCCGCTTCGGCCTACCAAGTGCGCAACTCCACGGGGCTTTACCATGTCACCAATGATTGCCCTAACTCGAGTATTGTGTACGAGGCGGCCGATGCCATCCTGCACACTCCGGGGTGTGTCCCTTGCGTTCGCGAGGGTAACGCCTCGAGGTGTTGGGTGGCGATGACCCCCACGGTAGCCACCAGGGACGGCAAGCTCCCCGCGACGCAGCTACGACGTCACATCGATCTGCTCGTCGGGAGCGCCACTCTCTGTTCGGCCCTCTACGTGGGGGACCTGTGCGGGTCTGTCTTTCTTGTCGGCCAACTGTTCACCTTCTCTCCCAGGCGCCACTGGACAACGCAAGGCTGCAATTGCTCTATCTATCCCGGCCATATAACGGGTCACCGCATGGCATGGGATATGATGATGAACTGGTCCCCTACGACGGCATTGGCAGTAGCTCAGCTGCTCCGGATCCCACAAGCCATCTTGGACATGATCGCTGGTGCTCACTGGGGAGTCCTGGCGGGCATAGCGTATTTCTCCATGGTGGGGAACTGGGCGAAGGTCCTGGTGGTGCTGCTGCTGTTTGCCGGCGTCGACGCG---GGA---------ACCCACGTCACCGGGGGAAGTGCCGCCCACGCCGCGCGTGGAGTGGCCAGTCTC------TTTACGCGAGGCGCCCAGCAGGACGTCCAGCTGATCAACACCAACGGCAGTTGGCACATAAATAGGACGGCCTTGAACTGCAATGAGAGCCTCAACACCGGCTGGCTAGCAGGGCTTCTCTATCACCATAGATTCAACTCTTCAGGCTGTCCCGAGAGGTTGGCCAGTTGCCGACCCCTTACCTATTTTGACCAAGGCTGGGGCCCTATCAGTTACGCC------AAC---GGAAGCGGC---------CCCGACCAACGCCCCTACTGCTGGCACTACCCCCCAAAACCTTGTGGTATTGTGCCCGCACGAAACGTGTGTGGCCCGGTATATTGCTTCACTCCCAGCCCTGTGGTGGTGGGAACGACCGACAGGTCGGGCGCGCCTACCTACAACTGGGGTGAAAATGAGACGGACGTCTTCGTCCTTAACAACACC---AGGCCACCGCTGGGCAATTGGTTTGGTTGTACTTGGATGAACTCAACTGGATTCACCAAAGTGTGCGGAGCGCCTCCTTGCGTCATCGGAGGGGTGGGC---AACAACACCTTGCACTGCCCCACTGATTGCTTCCGCAAGCATCCAGAAGCCACATACTCTCGGTGCGGCTCCGGTCCCTGGATTACACCCAGGTGCCTGGTCAACTACCCGTATAGGCTTTGGCATTATCCCTGTACCATCAACTACACCATATTCAAAGTCAGGATGTACGTGGGAGGGGTCGAGCACAGGCTGGAAGCTGCCTGCAACTGGACGCGGGGCGAACGCTGCGATCTGGAGGACAGGGACAGGTCCGAGCTCAGCCCGTTGCTGCTGTCCACCACACAGTGGCAGATTCTTCCGTGTTCCTTCACCACCCTACCAGCCTTGTCCACCGGCCTCATCCACCTCCACCAGAACATTGTGGACGTGCAGTACTTGTACGGGGTGGGGTCAAGCATCGCGTCCTGGGCCATTAAGTGGGAGTACGTCGTTCTCCTGTTCCTCCTGCTTGCAGATGCGCGCATCTGCTCCTGCTTGTGGATGATGCTACTCATATCCCAAGCGGAGGCGGCTTTGGAGAACCTTGTATTACTTAATGCGGCGTCTCTGGCCGGAACGCACGGTCTTGTGTCCTTCCTCGTGTTTTTCTGCTTCGCGTGGCATCTGAAGGGAAAGTGGGTGCCCGGAGTAGCCTACGCCGTCTACGGGATGTGGCCGCTCCTCCTGCTCCTGATGATGTTGCCCCAGCGGGCATACGCGTTGGACACGGAGGTGGCCGCGTCGTGTGGCGGCGTTGTCCTTGTCGGGTTGATGGCGCTGACTCTGTCGCCATATTACAAGCACTATATCAGCTGGTGCTTATGGTGGCTTCAGTATTTTCTGACCAGAGTAGAAGCGCAACTGCACGTGTGGGTTCCCCCCCTCAACGTCCGAGGGGGGCGTGACGCTGTCATCTTGCTCATGTGTGTTGTACACCCGACTCTGGTGTTTGACATCACCAAACTGCTCCTGGCCATCTTCGGACCCCTTTGGATTCTTCAAGCTAGTTTGCTTAAAGTGCCCTATTTCGTGCGCGTCCAAGGCCTTCTCCGGATCTGCGCATTAGCGCGGAAGATGGTCGGAGGCCACTACGTGCAAATGGTCATCATCAAGTTGGGGGCGCTTACTGGCACCTATGTTTATAACCATCTCACTCCCCTCCGGGACTGGGCGCACAACGGCCTGCGAGATCTGGCCGTGGCTGTAGAGCCAGTCGTCTTCTCCCCAATGGAGACCAAGCTCATCACGTGGGGGGCAGACACCGCCGCGTGCGGTGACATCATCGACGGCTTGCCCGTCTCCGCCCGTAGGGGCCGGGAGATACTGCTTGGGCCAGCCGATGGAATGGTCTCCAAGGGGTGGAGGTTGCTGGCACCCATCACGGCGTACGCCCAGCAGACAAGGGGCCTCCTGGGGTGTATAATCACCAGTCTCACTGGCCGGGACAAAAACCAAGTGGAGGGTGAGGTCCAGATTGTGTCAACTGCTGCTCAGACTTTCCTGGCGACGTGCATCAATGGGGTATGCTGGACCGTCTACCACGGGGCCGGAACGAGGACCATCGCATCACCCAAGGGCCCTGTTATCCAGATGTATACCAATGTGGACCTGGACCTCGTAGGCTGGCCCGCTCCCCAAGGTGCCCGCTCATTGACACCCTGCACCTGCGGCTCCTCGGACCTTTACCTGGTCACGAGGCACGCCGATGTCATTCCCGTGCGCCGGCGGGGTGACAGCAGGGGCAGCCTGCTTTCGCCCCGGCCCATTTCCTACTTGAAAGGCTCCTCGGGGGGTCCGCTCTTGTGCCCCGCGGGACACGCCGTTGGCATATTCAGGGCCGCGGTGTGCACCCGTGGAGTGGCTAAGGCGGTGGACTTTATCCCTGTGGAGAACCTAGAGACAACCATGAGGTCCCCGGTGTTCACCGACAACTCCTCTCCACCGGCAGTGCCCCAGAGCTTTCAGGTGGCCCACCTGCATGCTCCCACAGGCAGCGGCAAGAGCACCAAGGTCCCAGCCGCATACGCAGCCCAGGGCTATAAGGTGCTCGTGCTCAACCCCTCTGTTGCCGCAACACTAGGCTTCGGTGCCTACATGTCCAAGGCCCATGGGGTCGATCCCAACATCAGGACCGGGGTGAGAACAATTACCACTGGCAGCCCCATTACGTACTCCACCTACGGCAAGTTCCTTGCCGATGGCGGGTGCTCAGGGGGTGCTTATGACATAATAATTTGTGACGAGTGCCACTCCACCGATGCCACATCCATCTTGGGTATCGGCACTGTCCTTGACCAAGCAGAGACTGCGGGGGCGAGACTGGTCGTGCTCGCCACCGCTACCCCTCCGGGCTCTATCACTGTGCCCCATCCTAACATCGAGGAGGTTGCTCTGTCCACCACCGGAGAGATCCCCTTTTACGGCAAGGCTATTCCCCTCGAAGTAATCAAGGGGGGGAGACATCTCATCTTCTGTCACTCAAAGAAGAAGTGCGACGAGCTCGCCGCCAAGCTGGTCGCATTGGGCGTCAATGCCGTGGCCTACTACCGCGGTCTCGACGTGTCCGTCATCCCGACCAGCGGTGATGTTGTCGTCGTGGCAACTGATGCCCTCATGACCGGCTTTACCGGCGACTTCGACTCGGTGATAGACTGCAACACGTGTGTCACCCAGACAGTCGACTTCAGCCTTGACCCTACCTTCACCATTGAGACAACCACGCTTCCCCAGGATGCTGTCTCCCGCACTCAACGTCGGGGCAGGACTGGCAGGGGGAAGCCAGGCATCTACAGATTTGTGGCACCGGGGGAGCGCCCCTCCGGCATGTTCGACTCGTCCGTCCTCTGTGAGTGCTATGACGCGGGCTGTGCTTGGTACGAGCTTACGCCCGCCGAGACTACAGTTAGACTTCGAGCGTACATGAACACCCCGGGGCTTCCCGTGTGCCAGGACCATCTTGAGTTCTGGGAGGGCGTCTTCACAGGCCTCACCCATATAGATGCCCACTTCCTGTCCCAGACAAAGCAGAGTGGGGAGAACTTTCCTTACCTGGTAGCGTACCAAGCCACCGTGTGCGCTAGGGCCCAAGCCCCTCCCCCATCGTGGGACCAGATGTGGAAGTGTTTGATCCGCCTCAAACCCACCCTCAATGGGCCAACACCTCTGCTATACAGGCTGGGCGCTGTCCAGAATGAAGTCACCCTGACGCACCCAGTCACCAAATACATCATGACATGCATGTCGGCCGACCTGGAGGTCGTCACGAGCACCTGGGTGCTCGTTGGCGGCGTCTTGGCTGCTTTGGCCGCGTATTGCCTGTCAACAGGCTGCGTGGTCATAGTGGGCAGGGTTGTGCTGTCCGGGAAGCCGGCAATCATACCTGACAGGGAAGTTCTCTACCGGGAGTTCGATGAGATGGAAGAGTGCTCCCAGCACTTACCGTACATCGAGCAAGGGATGGTGCTCGCTGAGCAGTTCAAGCAGAAGGCCCTCGGCCTCCTGCAGACCGCGTCCCGTCAGGCAGAGGTTATCGCCCCTGCCGTCCAGACCAACTGGCAGAAACTCGAGGCCTTCTGGGCAAAACATATGTGGAATTTCATCAGTGGGATACAGTACTTGGCGGGCCTGTCAACGTTGCCCGGCAACCCCGCC---ATTGCTTCGTTGATGGCTTTTACAGCTGCTGTCACCAGCCCACTAACCACTAATCAAACCCTCCTCTTCAACATATTGGGGGGGTGGGTGGCTGCCCAACTCGCTGCCCCCGGTGCCGCTACCGCCTTTGTGGGCGCTGGCCTAGCCGGTGCCGCCATCGGCAGTGTTGGACTGGGGAAAGTCCTCGTGGACATCCTTGCAGGGTATGGCGCGGGCGTGGCGGGAGCTCTTGTCGCATTCAAGATCATGAGCGGTGAGGTTCCTTCCACGGAGGACCTGGTCAATCTACTGCCCGCCATCCTCTCGCCTGGAGCCCTCGTGGTCGGTGTGGTCTGTGCAGCAATACTGCGCCGGCACGTTGGCCCGGGTGAGGGGGCGGTGCAATGGATGAACCGGCTGATAGCCTTCGCCTCCCGGGGGAACCATGTGTCCCCCACGCACTACGTGCCGGAGAGCGATGCAGCTGCCCGCGTCACTGCCATACTCAGCAGCCTCACTGTAACCCAGCTCCTGAGGCGACTCCACCAGTGGTTAAGCTCGGAGTCTAGCACTCCATGCTCCGGTTCCTGGCTAAGAGACATTTGGGACTGGATATGTGAGGTGCTGAGCGACTTCAAGACCTGGCTAAAAGCCAAGCTTATGCCACAACTGCCTGGGATTCCCCTTGTGTCCTGCCAGCGCGGGTACAGGGGGGTCTGGCGAGGGGACGGCATTATGCACACTCGCTGCCCCTGTGGAGCTGAGATCACTGGACATGTCAAGAACGGGACGATGAGGATCGTCGGTCCTAGGACCTGCAGGAACATGTGGAGTGGGACCTTCCCCATTAACGCCTACACAACGGGCCCCTGTACCCCACTTCCCGCGCCGAACTATTCGTTCGCGCTGTGGAGGGTGTCTGCAGAGGAATACGTGGAGATAAGGCAGGTGGGGGACTTCCACTACGTGACGGGTATGACTACTGACAATCTCAAATGCCCGTGCCAGGTCCCATCGCCCGAATTTTTCACAGAACTGGACGGGGTGCGCCTGCATAGGTTTGCGCCCCCCTGCAAGCCCTTGCTGCGGGAGGAGGTATCATTCAGAGTGGGACTCCACGCGTACCCGGTGGGGTCGCAATTACCTTGCGAGCCCGAACCGGACGTGGCCGTGTTGACGTCCATGCTCACTGACCCCTCCCACATAACGGCAGAGGCAGCCGGGAGAAGGTTGGCGAGGGGATCACCCCCCTCTGTGGCCAGCTCCTCGGCTAGCCAGCTGTCCGCTCCATCTCTCAAGGCAACTTGC---------------ACCGCCATC---------CATGACTCCCCTGACGCCGAGCTCATAGAGGCCAACCTCCTA------------TGGAGGCAGGAGATGGGCGGCGACATCACCAGGGTTGAGTCAAAAAACAAAGTGGTGATTCTGGACTCCTTCGATCCGCTTGTGGCGGAGGAAGATGAGCGGGAGATCTCCGTACCTGCGGAAATTCTGCGGAAGTCTCGGAGATTCACCCCGGCCCTGCCCATTTGGGCACGGCCGGACTACAACCCCCCGCTAATAGAGGCGTGGAAAAAGCCTGACTACGAACCACCTGTGGTCCATGGCTGCCCGCTTCCACCTCCACAGTCCCCTCCTGTGCCTCCGCCTCGGAAAAAGCGGATGGTGGTCCTCACCGAATCAACCGTGTCTACTGCCTTGGCCGAGCTTGCCACTAAAAGCTTTGGCAGCTCTTCAACTTCCGGCATTACGGGCGATGCCACGACAGCATCCTCTGAGCCCGCCCCTTCTGGCTGCCCCCCAGACTCCGACGCTGAATCCTATTCTTCCATGCCCCCTCTAGAGGGGGAGCCTGGGGATCCGGATCTCAGCGACGGGTCGTGGTCGACGGTCAGTAGTGAGGCCGGCACAGAGGACGTCGTGTGCTGCTCAATGTCTTATTCCTGGACAGGCGCGCTCATCACCCCATGCGCCGCGGAAGAACAGAAACTGCCCATCAACGCACTGAGCAACTCGTTGCTACGCCACCACAATATGGTGTATTCCACCACCTCACGCAGTGCTAGCCAAAGGCAGAAGAAAGTCACATTTGACAGACTGCAAGTTCTGGACAGCCATTACCAGGACGTGCTCAAGGAGGTTAAGGCAGCGGCGTCAAAAGTGAAGGCTAACTTGCTATCCGTAGAGGAAGCTTGCAGCCTGACGCCCCCACACTCGGCCAAATCCAAGTTTGGCTATGGGGCAAAGGACGTCCGCAGCCATGCCAGAAAGGCCGTAAACCACATCAACTCCGTGTGGAAAGACCTTCTGGAAGACAGTGTAACACCAATAGACACCACCATTATGGCTAAGAACGAGGTTTTCTGCGTTCAGCCTGAGAAGGGGGGTCGTAAGCCAGCTCGTCTCATCGTGTTCCCCGACCTGGGTGTACGCGTGTGCGAGAAGATGGCCCTGTACGACGTGGTCAGCAAGCTCCCCCTGGCCGTAATGGGAAGCTCCTACGGATTCCAATACTCACCAGGGCAGCGGGTTGAGTTCCTCGTGCAAGCGTGGAAGTCCAAGAAAACCCCGATGGGGTTCTCGTATGATACCCGCTGCTTTGACTCCACAGTCACTGAGAGCGACATCCGTACGGAGGAGGCAATCTACCAATGTTGTGACCTGGACCCCCAAGCCCGAGTGGCCATCAAGTCCCTCACTGAGAGGCTTTATGTTGGGGGCCCCCTTACCAACTCAAGGGGGGAGAACTGCGGCTACCGCAGATGCCGCGCAAGCGGCGTACTGACGACTAGCTGTGGTAACACCCTCACTTGCTACATCAAGGCCCGAGCAGCCTGTCGAGCCGCGGGGCTCCAGGACTGCACCATGCTCGTGTGTGGCGACGACTTAGTCGTTATCTGTGAAAGTGCAGGGGTCCAGGAGGACGCGGCGAGCCTGAGAGCCTTCACGGAGGCTATGACCAGGTACTCCGCCCCCCCTGGGGACCCCCCACAACCAGAATACGACCTGGAGCTTATAACATCGTGCTCCTCCAACGTGTCAGTCGCCCACGACGGCACTGGAAAGAGGGTCTACTACCTCACTCGTGACCCTACAACCCCACTCGCGAGAGCTGCGTGGGAGACAGCAAGACACACTCCAGTCAACTCCTGGCTAGGCAACATAATCATGTTTGCCCCCACACTGTGGGCGAGGATGATACTGATGACCCATTTCTTTAGCGTCCTCATAGCCAGGGATCAGCTTGAACAGGCCCTTGATTGCGAGATCTACGGGGCCTGCTACTCCATAGAACCATTGGATCTACCTCCAATCATTCAAAGACTCCATGGCCTTAGCGCATTCTCACTCCACAGTTACTCTCCAGGTGAAATCAATAGGGTGGCCGCGTGCCTCAGAAAACTTGGGGTCCCGCCCTTGCGAGCTTGGAGACACCGGGCCCGGAGCGTCCGCGCTAGGCTTCTGTCCAGAGGAGGCAGGGCTGCCATATGTGGCAAGTACCTCTTCAACTGGGCAGTAAGAACAAAGCTCAAACTCACTCCAATAGCGGCCGCTGGCCAGCTGGACTTGTCCGGCTGGTTCACGGCCGGCTACAGCGGGGGAGACATTTATCACAGCGTGTCTCGTGCCCGGCCCCGCTGGCTCTGGTTTTGCCTACTCCTGCTTGCTGCAGGGGTAGGCATCTACCTCCTCCCCAACCGA
>ABV46208
ATGAGCACGAATCCTAAACCTCAAAGAAAAACC---AAACGTAACACCAACCGTCGCCCACAGGACGTCAAGTTCCCGGGTGGCGGTCAGATCGTTGGTGGAGTTTACTTGTTGCCGCGCAGGGGCCCTAGATTGGGTGTGCGCGCGACGAGGAAGACTTCCGAGCGGTCACAACCTCGAGGCAGACGTCAGCCTATCCCCAAGGCACGTCGGCCCGAGGGCAGGACCTGGGCGCAGCCCGGGTACCCTTGGCCCCTCTATGGTAATGAGGGCTGCGGATGGGCGGGATGGCTCCTGTCTCCCCGTGGCTCTCGGCCTAGCTGGGGCCCCACAGACCCCCGGCGTAGGTCGCGCAATCTGGGTAAGGTCATCGATACCCTTACGTGCGGCCTCGCCGACCTCATGGGGTACATACCGCTCGTCGGCGCCCCTCTTGGAGGCGCTGCCAGGGCCTTGGCGCATGGCGTCCGGGTTCTGGAAGACGGCGTGAACTATGCAACAGGGAACCTTCCTGGTTGCTCTTTCTCTATCTTCCTTCTGGCCCTGCTCTCTTGCTTGACTGTGCCTGCTTCAGCCTACCAAGTGCGCAACTCCACGGGGCTTTACCATGTCACCAATGATTGCCCCAACTCGAGTATTGTGTACGAGGCTGCCGATGCCATCCTGCACACTCCAGGGTGTGTTCCTTGCGTTCGCGTGGGTAACGACACGAGGTGTTGGGTGGCAATCACCCCCACGGTGGCCACCAGGGACGGCAAACTCCCCACAACGCAGCTTCGACGTCATATCGATCTGCTCGTCGGTAGTGCCACCCTCTGTTCGGCCCTCTACGTGGGGGACCTGTGCGGGTCTGTCTTTCTTGTCGGTCAGCTGTTTACCTTCTCTCCCAGGCGCCACTGGACGGTGCAAGACTGCAATTGTTCCATCTACCCCGGCCATATAACGGGTCACCGCATGGCATGGGATATGATGATGAACTGGTCCCCTACGACGGCGTTGGTAGTGGCTCAGCTGCTCCGGATCCCACAAGCCATCTTGGACATGATCGCTGGTGCTCACTGGGGAGTCCTGGCGGGCATAGCGTATTTCTCCATGGTGGGGAACTGGGCGAAGGTGTTGGTAGTGCTGCTGCTATTCGCCGGCGTCGACGCA---GGA---------ACTTACGTCACCGGGGGAGCTGTCGCTCACACCGCGCAAGGACTTACCTCACTG------CTCAGCTTCGGCCCCAAGCAGAACATCCAGTTGATCAACACCAACGGCAGTTGGCACATCAATAGGACAGCCTTGAACTGCAATGCAAGCCTCAGCACCGGCTGGCTAGCAGGGCTTTTCTATGCCCACAATTTCAACTCTACAGGCTGTCCCGAGAGGTTGGCCAGCTGCCGACCCCTCGCCGATTTTGACCAGGGCTGGGGCCCTATCAGTCACACC------AAC---GGAAGCGGT---------CCCGACCAACGGCCCTACTGCTGGCACTACCCCCCAAAACCTTGCGGTATTGTGCCTGCAAAGAGCGTGTGTGGCCCAGTATTTTGCTTCACACCCAGCCCCGTGGTGGTGGGAACGACCGACAGGTCGGGCGCGCCTACCTACAACTGGGGTGAGAATGAAACGGATGTCTTCATCCTTAACAATACT---AGGCCACCGCTGGGCAATTGGTTCGGGTGTACCTGGATGAACTCGACTGGATTCACCAAAGTGTGCGGAGCGCCTCCTTGTGCCATCGGAGGGACGGGC---AACAAGACCTTGCACTGCCCCACTGATTGTTTCCGCAAGCATCCGGAAGCCACATACTCCCGGTGCGGCTCCGGCCCCTGGATCACACCCAGGTGCATGGTCCACTATTCATATAGGCTTTGGCATTATCCTTGCACCGTCAATTACACCATATTTAAGGTCAGGATGTACGTGGGAGGGGTCGAGCACAGGCTGGAAGCTGCCTGCAACTGGACGCGTGGCGAACGTTGTGATCTGGAAGACAGGGACAGGTCCGAGCTCAGCCCATTGCTGCTGTCCACCACACAGTGGCAGGTCCTTCCGTGTTCTTTCACGACTCTGCCAGCCTTGTCCACCGGCCTCATCCACCTCCACCAGAACATTGTGGACGTGCAGTACTTGTATGGGGTGGGGTCAAGCATCGCGTCCTGGGCCATCAAGTGGGAGTACGTCGTTCTCCTGTTCCTTCTGCTTGCAGACGCGCGCGTCTGCTCCTGCTTGTGGATGATGCTACTCATATCCCAAGCGGAGGCAGCTTTGGAGAACCTCGTAATACTCAATGCAGCATCCCTGGCCGGGACGCGCGGTCTTGTATCCTTCCTCGTGTTCTTCTGCTTTGCTTGGTATCTGAAGGGTAGGTGGGTGCCTGGAGCGGTCTATGCCCTCTATGGGATGTGGCCTCTCCTCCTGCTCCTGTTGGCGTTGCCCCAGCGGGCGTACGCGCTGGACACGGAGGTGGCCGCGTCGTGTGGCGGCGTTGTTCTTGTCGGGTTAATGGCGCTGACTCTGTCACCATACTACAAGCTCTATATCAGCTGGTGCTTATGGTGGCTTCAGTATTTCCTGACCAGAGTAGAAGCGCAATTGCACATGTGGGTTCCCCCCCTTAACGTCCGGGGGGGGCGCGACGCCGTCATCTTACTCACGTGTGTTGTGCACCCGACTCTGATATTCGACATCACCAAACTGCTGCTAGCCGTCTTCGGACCCCTTTGGATTCTTCAAGCCAGTTTGCTTAAAGTACCCTACTTTGTGCGCGTTCAAGGCCTTCTCCGAATCTGCGCGCTAGCGCGGAAGATGGCTGGAGGCCACTACGTGCAAATGGCTGTCATCAAGTTAGGGGCGGTCACTGGTACCTATGTTTATAACCATCTCACCCCTCTTCGGGACTGGGCGCACAACGGCCTGCGAGATCTGGCCGTGGCCGTAGAGCCAGTCGTCTTTTCCCGAATGGAGACCAAACTCATCACATGGGGAGCGGACACCGCCGCCTGCGGCGACATCATCAACGGCTTGCCCGTCTCCGCCCGTAGGGGCCAGGAGATACTGCTTGGACCGGCCGATGGGATGGTCTCTAAGGGGTGGAGGTTGCTGGCTCCCATCACGGCGTACGCCCAGCAGACGAGGGGCCTCCTAGGCTGTATAATCACCAGTCTGACTGGCCGGGACAAGAACCAAGCAGAGGGTGAGGTCCAGATTGTGTCAACTGCTGCCCAAACTTTCCTGGCAACGTGCATCAATGGGGTATGCTGGACTGTCTACCACGGGGCCGGAACGAGGACCATCGCATCACCCAAGGGTCCTGTTATCCAGATGTACACCAATGTAGACAAAGATCTTGTGGGCTGGCCCGCCCCTCATGGTACCCGCTCACTGACACCCTGCACTTGCGGCTCCTCGGACCTTTACTTGGTCACGAGGCATGCCGATGTCATTCCCGTGCGCCGGCGGGGTGATAGCAGGGGCAGCTTGCTTTCGCCCCGGCCCATTTCCTACTTGAAAGGCTCCTCGGGGGGTCCGCTATTGTGCCCCGCGGGACACGCCGTGGGCATATTCAGAGCCGCAGTATGCACCCGTGGAGTAGCTAAGGCGGTGGACTTCATCCCTGTGGAGAACCTAGAGACAACCATGAGGTCCCCGGTGTTCACAGACAACTCCTCTCCACCAGCGGTGCCCCAGAGCTTCCAGGTGGCCCACCTCCATGCTCCCACAGGCAGCGGCAAGAGCACCAAGGTCCCGGCCGCATACGCGGCTCAGGGCTATAAGGTACTGGTGCTCAACCCCTCTGTTGCCGCAACACTGGGCTTTGGTGCCTACATGTCCAAGGCCCATGGGATCGATCCTAATATCAGGACCGGGGTAAGAACAATCACCACGGGCAGCCCTATTACGTACTCCACCTACGGCAAGTTCCTTGCCGACGGCGGGTGCTCAGGGGGCGCTTATGACATAATAATTTGTGACGAGTGCCACTCCACGGATGCCACATCCATCTTGGGCATCGGCACTGTCCTTGATCAAGCAGAGACTGCGGGGGCGAGACTGGTTGTGCTCGCCACCGCTACCCCTCCGGGCTCCGTCACCGTGCCCCATCCTAACATCGAGGAGGTTGCTCTGTCCACCACCGGGGAGATCCCCTTTTACGGCAAGGCTATCCCCCTCGAGGTGATCAAGGGGGGGAGACATCTCATTTTTTGTCACTCAAAGAAGAAGTGCGACGAACTCGCCGCGAAGCTGGTCGCATTGGGCATCAACGCCGTGGCCTATTACCGCGGTCTTGACGTGTCTGTCATCCCGACCAGCGGCGACGTTGTCGTCGTGGCAACTGATGCCCTCATGACCGGCTTTACCGGCGACTTCGACTCGGTGATAGACTGCAACACGTGTGTCACCCAGACAGTTGATTTCAGCCTTGACCCCACCTTCACCATCGAGACAACCACGCTTCCCCAGGATGCTGTCTCCCGCACACAACGGCGGGGCAGGACTGGTAGGGGGAAGCCAGGCATCTACAGATTTGTGGCACCGGGGGAGCGTCCCTCCGGCATGTTTGACTCGTCGGTCCTCTGTGAGTGCTATGACGCGGGCTGTGCTTGGTATGAGCTCACGCCCGCCGAGACTACAGTTAGGCTACGAGCGTACATGAACACCCCGGGGCTCCCCGTGTGCCAAGACCATCTTGAATTTTGGGAGGGCGTCTTTACAGGCCTTACTCATATAGATGCCCACTTCCTATCCCAGACAAAGCAGAGTGGGGAAAACCTTCCTTACCTGGTAGCGTACCAAGCCACCGTGTGCGCTAGGGCTCAAGCCCCTCCCCCATCGTGGGACCAGATGTGGAAGTGTTTGATCCGCCTCAAACCTACTCTTCATGGGCCAACACCCCTGCTATACAGACTGGGTGCAGTTCAGAATGAAATCACCCTGACGCACCCAGTTACCAAATACATCATGACATGCATGTCGGCCGACCTGGAGGTCGTTACGAGCACCTGGGTGCTCGTTGGCGGCGTCCTGGCTGCTCTGGCTGCGTATTGCCTGTCAACAGGCTGCGTAGTCATAGTGGGCAGGGTTGTCTTGTCCGGGAAGCCGGCAATCATACCTGACAGGGAAGTCCTCTACCGAGAGTTCGATGAGATGGAAGAGTGCTCTCAGCACTTACCGTACATCGAGCAAGGGATGATGCTCGCCGAGCAGTTCAAGCAGAAGGCCCTCGGCCTTCTTCAGACCGCGTCCCGCCAGGCAGAGGCTATCACCCCTGCTGTCCAGACCAACTGGCAAAAGCTCGAGATCTTCTGGGCGAAGCATATGTGGAACTTCATCAGCGGGATACAATACTTAGCAGGCCTGTCAACGTTGCCTGGTAACCCCGCC---ATTGCTTCACTGATGGCTTTTACAGCTGCTGTCACCAGCCCATTAACCACTAGCCAAACCCTCCTCTTCAACATATTGGGGGGTTGGGTAGCTGCTCAGCTCGCCGCCCCCGGCGCCGCCACTGCCTTTGTGGGCGCTGGCTTAGCTGGCGCCGCCATCGGCAGTGTTGGACTGGGGAAGGTCCTCGTGGACATTCTTGCAGGGTATGGCGCGGACGTGGCGGGGGCTCTTGTGGCATTCAAGATCATGAGCGGTGAGGTCCCCTCCTCAGAGGATCTGGTCAACCTGCTGCCTGCCATCCTCTCGCCTGGGGCCCTTGTGGTCGGTGTGGTCTGCGCAGCAATACTGCGCCGGCACGTTGGCCCGGGCGAGGGGGCGGTGCAGTGGATGAACCGGCTAATAGCCTTCGCCTCTCGGGGGAACCATGTTTCCCCCACGCATTACGTGCCAGAGAGCGATGCAGCTGCCCGCGTCACCGTCATACTCAGCAGCCTCACTGTAACCCAGCTCCTGAGGCGACTGCACCAATGGATAAGCTCGGAGAGTACCACTCCATGCTCCGGTTCTTGGTTAAGGGACATCTGGGACTGGATATGCGAGGTGCTGAGCGACTTTAAGACCTGGCTGAAAGCCAAGCTCATGCCGCAACTGCCTGGAATCCCCTTTGTGTCCTGCCAGCGCGGGTATAGGGGGGTCTGGCGAGGAGATGGCATCATGCATACCCGCTGCCACTGTGGAGCTGAGATCACTGGACATGTCAAAACCGGGACGATGAGGATCGTCGGTCCCAGGACCTGCAGGAACACGTGGAGTGGAACCTTCCCCATTAATGCTTACACCACGGGCCCCTGCACCCCCCTTCCCGCGCCGAACTACACGTTCGCGCTGTGGAGGGTGTCTGCAGAGGAATATGTGGAGATAAGGCAGGTGGGGGACTTCCACTACGTGACGGGTATGACTACTGACAACCTTAAATGCCCGTGCCAGGTCCCGTCGCCCGAATTTTTCACAGAATTGGACGGGGTGCGCCTACATAGGTTTGCGCCCCCCTGCAAGCCCTTGCTGCGGGAGGATGTATCATTCAGAGTAGGACTCCACGAGTACCCGGTGGGGTCGCAATTACCCTGCGAGCCCGAACCGGACGTGGCCGTGTTGACGTCCATGCTCACCGATCCCTCCCATATAACAGCAGAGGCGGCCGGGAGGAGACTGGCGAGGGGATCACCCCCTTCTGTGGCCAGCTCCTCGGCTAGCCAGCTGTCCGCTCCATCCCTCAAGGCAACTTGC---------------ACCGCCAAC---------CATGACTCCCCTGACGCCGAGCTCATCGAGGCCAGCCTCCTA------------TGGAGGCAGGAGATGGGCAGCAACATCACCAGGGTTGAATCAGAGAACAAGGTAGTGATTCTGGACTCCTTTGATCCGCTTGTGGCGGAGGAGGACGAGCGGGAGATCTCCGTACCCGCAGAGATCCTGCGGAAGTCTCGGAAATTCGCCCATGCTTTGCCCATTTGGGCGCGGCCGGACTATAACCCCCCGCTAATAGAGACGTGGAAAAAGCCTGACTACGAACCACCTGTGGTCCATGGCTGTCCGCTTCCACCTCCACAGTCCCCTCCTGTGCCCCCGCCGCGGAAGAAGCGGACGGTGGTCCTCACCGAATCAACCTTATCTACAGCCTTGGCCGAGCTTGCTACCAAAAGCTTTGGCAGCTCCTCAACTTCTGGTATCACGGGTGACAATACGACAACATCTTCTGAGCCCCCCTCTTCTGGCTGCCCCCCAGACTCCGACGCTGAGTCCTATTCCTCCATGCCCCCCCTAGAGGGGGAGCCTGGGGATCCGGATCTCAGCGATGGATCATGGTCGACGGTCAGTAGTGAGGCCGGTACGGAGGATGTCGTGTGCTGCTCGATGTCTTATTCCTGGACAGGCGCGCTCATCACCCCGTGCGCCGCGGAAGAACAGAAGCTGCCCATTAACGCACTGAGCAACTCGTTGTTGCGACACCACAATCTGGTGTATTCCACCACTTCACGCAGTGCTTGCCAAAGGCAGAAAAAAGTCACATTTGACAGACTGCAAGTTCTGGATAGCCACTACCAGGACGTGCTCAAGGAGGTTAAGGCAGCGGCGTCCAAAGTGAAGGCCAACTTGCTATCCGTAGAGGAAGCTTGCAGCCTGACGCCCCCACATTCAGCCAAATCCAAGTTCGGCTATGGGGCAAAGGACGTTCGTTGCCATGCCAGAAAGGCCGTCAACCACATCAACTCCGTGTGGAAAGACCTTCTGGAAGACAGTGTAACACCAATAGACACTACCATCATGGCTAAGAACGAGGTTTTCTGCGTTCAGCCTGAGAAGGGGGGTCGTAAGGCAGCTCGCCTCATCGTGTTCCCCGACCTGGGTGTGCGCGTGTGCGAGAAGATGGCCTTGTACGACGTGGTCACCAAGCTCCCCTTGGCCGTGATGGGAAGCTCCTACGGATTCCAATACTCGCCAGGGCAGCGGGTTGAGTTCCTCGTGCAAGCGTGGAAGTCCAAGAAAACCCCAATGGGGTTCTCGTATGATACCCGCTGTTTTGACTCCACAGTCACTGAGAGCGACATCCGTACGGAGGAAGCAATCTACCAATGTTGTGACCTAGACCCCCAAGCCCGCGTGGCCATTAAGTCCCTCACTGAGAGGCTTTACGTTGGGGGCCCTCTTACCAACTCAAGGGGGGAGAACTGCGGCTATCGCAGGTGCCGCGCGAGCGGTGTACTGACGACTAGCTGTGGTAATACCCTCACTTGCTACATCAAGGCCCGGGCAGCCTGTCGAGCCGCAGGGCTCCAGGACTGCACCATGCTCGTGTGTGGCGATGACTTAGTCGTTATCTGTGAAAGTGCAGGGGTCCAGGAGGACGCGGCGAACCTGAGAGCCTTCACGGAGGCTATGACCAGGTACTCCGCCCCCCCCGGGGATCCTCCACAACCAGAATACGACTTGGAGCTCATAACATCATGCTCCTCCAACGTGTCAGTTGCCCACGACGGCGCTGGAAAGAGGGTCTACTACCTCACCCGTGACCCCACGACTCCCCTCGCGAGAGCCGCGTGGGAGACAGCAAGACACACTCCAGTCAATTCCTGGCTAGGCAACATAATCATGTTTGCCCCCACTCTGTGGGCGAGGATGATACTGATGACCCACTTCTTTAGTGTCCTTATAGCCAGGGATCAGCTTGAACAGGCCCTAGATTGCGAGATTTATGGAGCCTGCTACTCCATACAACCACTGGATTTACCTCCAATCATTCAGAGACTCCATGGCCTTAGCGCATTTTCACTCCACAGTTACTCTCCAGGTGAAATCAATAGGGTGGCCGCATGCCTCAGAAAACTTGGGGTCCCGCCCTTGCGAGCTTGGAGACACCGGGCCCGGAATGTCCGCGCTAGGCTTCTGTCCAGGGGAGGCAAGGCCGCCATATGTGGCAAATACCTCTTCAACTGGGCAGTGAGAACAAAGCTCAAACTCACTCCAATAGCGGCCGCTAGCCGGCTGGACTTGTCCAGCTGGTTTACGGCTGGCTACAGCGGGGGAGACATTTATCACAGCGTGTCTCATGCCCGGCCCCGCTGGTTCTGGTTTTGCCTACTCCTGCTTGCTGCAGGGGTAGGCATCTACCTTCTCCCCAACCGA
>ACA50589
ATGAGCACGAATCCTAAACCTCAAAGAAAAACC---AAACGTAACACCAACCGTCGCCCACAGGACGTCAAGTTCCCGGGTGGCGGTCAGATCGTTGGTGGAGTTTACTTGCTGCCGCGCAGGGGCCCTAGATTGGGTGTGCGCGCGGCGAGGAAGACTTCCGAGCGGTCGCAACCTCGTGGTAGACGTCAGCCTATCCCCAAGGCGCGTCGGCCCGAGGGCAGGACCTGGGCTCAGCCCGGGTACCCTTGGCCCCTCTATGGCAATGAGGGCTGCGGGTGGGCGGGATGGCTCCTGTCCCCCCGTGGCTCTCGGCCTAGTTGGGGCCCCACAGACCCCCGGCGTAGGTCGCGCAATTTGGGTAAGGTCATCGATACCCTCACGTGCGGCTTCGCCGACCTCATGGGGTACATTCCGCTCGTCGGCGCCCCTCTTGGAGGCGCTGCCAGGGCCCTGGCGCATGGCGTCCGGGTTCTGGAAGACGGCGTGAACTATGCAACAGGGAACCTTCCTGGTTGCTCTTTCTCTATCTTCCTCCTGGCTTTGCTCTCTTGCCTGACTGTGCCCGCGTCAGCCTACCATGTACGCAACTCCACGGGCCTCTATCATGTCACCAATGATTGCCCTAACTCGAGTATTGTGTACGAGACGGCCGATACCATCCTACATACTCCGGGGTGTGTCCCTTGCGTTCGCGAGGGTAACGCCTCGAAATGTTGGGTGCCGGTGGCCCCCACAGTCGCCACCAGGGACGGCAAACTCCCCACAACGCAGCTTCGACGTCACATCGATCTGCTTGTCGGGAGCGCCACCCTCTGCTCGGCCCTCTATGTGGGGGACCTGTGCGGGTCTGTCTTTCTTGTCAGCCAACTGTTCACCTTCTCCCCCAGGCGCCACTGGACAACGCAGGACTGCAACTGTTCCATCTACCCCGGCCATATAACGGGTCACCGCATGGCATGGGATATGATGATGAACTGGTCCCCTACAACAGCGTTGTTAGTAGCTCAGCTGCTCAGGGTCCCGCAAGCCATCTTGGACATGATCGCCGGTGCCCACTGGGGAGTCCTAGCGGGCATAGCGTATTTCTCCATGGTGGGGAACTGGGCTAAGGTCCTGCTAGTGCTGCTGCTGTTTGCCGGCGTCGATGCG---AAA---------ACCTACGCCACCGGGGGGAGTGCCGCTAGGACCACGCAGGGAATCGTCACCCTT------CTCAGTCCGGGCGCTAAGCAGAACATCCAGCTGATCAACACCAACGGCAGTTGGCACATCAATCGCACTGCCTTGAACTGCAATGCGAGCCTTGACACCGGCTGGATAGCGGGGCTCTTCTATCACCACAGGTTCAACTCTTCAGGCTGCCCCGAGAGGATGGCCAGCTGTAGACCCCTTGCTGATTTCGACCAGGGCTGGGGCCCTATCAGCTATGCC------AAT---GGAAGCGGC---------CCCGAACACCGCCCCTACTGCTGGCACTACCCCCCAAAGCCTTGTGGTTTCGTGCCAGCACAGAACGTATGTGGCCCAGTGTATTGCTTCACCCCTAGCCCCGTGGTGGTGGGAACTACCGACAAAGCGGGCGCACCTACCTATAACTGGGGTAGTAATGACACGGACGTTTTCGTCCTTAATAACACC---AGACCACCGTTGGGCAATTGGTTCGGTTGCACCTGGATGAACTCATCTGGATTTACCAAAGTGTGCGGAGCGCCTCCTTGTGTCATCGGGGGGGCGGGC---AATAACACCTTGCACTGCCCCACTGACTGTTTCCGCAAGCATCCGGAAGCCACATACTCTCGGTGTGGCTCCGGACCCTGGATCACGCCCAGGTGTTTGGTCCACTATGCTTACAGGCTTTGGCATTATCCTTGCACCGTCAACTACACCCTGTTCAAAGTCAGGATGTACGTGGGGGGGGTCGAACACAGGCTGGAAGTTGCTTGCAACTGGACGCGGGGCGAGCGTTGTGATCTGGACGACAGGGACAGGTCCGAGCTCAGCCCGCTGCTGCTGTCCACCACGCAGTGGCAGGTCCTTCCGTGTTCCTTCACGACCTTGCCAGCTTTGACTACCGGCCTCATCCACCTCCACCAGAACATCGTGGACGTGCAATATTTGTACGGGGTGGGGTCAAGCATCGTGTCTTGGGCCATCAAGTGGGAGTACGTCATCCTCCTGTTTCTCCTGCTTGCAGACGCGCGCATTTGCTCCTGCTTGTGGATGATGCTACTCATATCCCAAGCGGAGGCGGCTCTGGAGAACCTTGTGTTACTCAATGCGGCGTCTCTGGCCGGAACGCACGGTCTTGTGTCCTTCCTCGTGTTTTTCTGCCTTGCATGGCATCTGAAGGGTAGGTGGGCGCCCGGAATGGTCTACGCCGTCTACGGGATGTGGCCTCTCCTCCTGCTCCTGCTGGCGTTGCCCCAACGGGCATACGCGCTGGACACGGAAATGGCCGCGTCGTGTGGCGGCGCTGTCCTTGTCGGGTTGATGGCGCTGACTCTGTCACCGCATTACAAGTGCTATATCAGCTGGTGCTTATGGTGGCTTCAATATCTCCTGACCAGAGCAGAAGCGCTACTGCACGTGTGGGTTCCCCCCCTCGACGTCCGAGGGGGGCGTGACGCTGTCATCCTACTCGCGTGTGTTGTACACCCGGCCTTGGTATTTGACATCACCAAGCTGCTGCTGGCCGTCCTCGGACCCCTTTGGATTCTTCAAGCCAGTCTGCTCAAAGTGCCCTACTTTGTGCGCGTCCAAGGCCTTCTCCGGCTCTGCGCGCTAGTGCGTAAGATGGCCGGGGGCCATTACGTGCAGATGGCCATCATTAAGGTGGGGGCGCTTACTGGCACCTATGTCTACAACCATCTTACCCCTCTTCGGGATTGGGCGCACAACAGCCTACAAGATCTGGCTGTGGCTGTAGAACCAGTCGTCTTTTCCCAGATGGAGACCAAGCTCATCACGTGGGGGGCGGACACCGCCGCATGCGGCGACATCATCAACGGCTTGCCCGTCTCTGCCCGTAGGGGCCGGGAGATACTGCTCGGGCCGGCTGATGGAATGGACTCCAGGGGGTGGAGGTTGCTGGCGCCCATCACGGCGTATGCCCAGCAGACAAGGGGCCTCCTGGGATGCATAATTACCAGCTTGACCGGCCGGGACAAAAACCAGGTAGAGGGTGAGGTTCAGATCGTGTCAACTGCTGCCCAGACCTTCTTGGCAACCTGTATTAACGGGGTATGTTGGACTGTCTACCACGGGGCCGGAACAAGGACCATCGCGTCATCTAAGGGCCCTGTTATCCAGATGTATACCAATGTAGACCAAGACCTCGTAGGCTGGCCCGCTCCTCAAGGTGCCCGCTCACTGACACCCTGCACTTGCGGCTCCTCGGACCTTTACCTGGTCACGAGGCATGCCGATGTCATTCCCGTGCGCCGGCGGGGTGACAGCAGGGGCAGCCTGCTTTCGCCCCGGCCCATCTCTTATCTGAAAGGCTCCTCGGGGGGCCCGCTGCTGTGCCCCGCGGGACACGCCGTAGGCATCTTCAGAGCCGCGGTGTGCACCCGTGGAGTGGCTAAAGCGGTGGACTTTATCCCCGTAGAGAACCTAGAGACAACCATGAGGTCCCCGGTGTTCTCAGACAACTCCTCTCCACCAGCAGTGCCCCAGAGCTATCAGGTAGCTCACCTGCATGCTCCCACCGGCAGCGGTAAGAGCACCAAGGTCCCGGCCGCATACGCGGCTCAGGGCTACAAGGTACTGGTGCTCAACCCCTCCGTTGCTGCAACACTGGGCTTTGGTGCTTACATGTCAAAAGCCCATGGGATTGATCCTAACATCAGGACTGGGGTGAGGACAATTACCACTGGCAGCCCCATCACGTACTCTACCTACGGCAAGTTCCTTGCCGACGGCGGGTGCTCAGGGGGCGCTTATGACATAATAATTTGTGACGAGTGCCATTCCACGGACGCAACGTCCATCTTGGGCATTGGCACCGTCCTTGACCAAGCAGAGACTGCGGGGGCGAGACTGACCGTGCTCGCCACCGCTACCCCTCCGGGCTCTGTCACCGTGCCCCATCCTAACATCGAGGAGGTAGCTCTGTCCACCACCGGAGAGATTCCCTTTTACGGCAAGGCTATCCCCCTTGAGGTAATCAAGGGGGGGAGGCATCTCATCTTCTGCCACTCAAAGAAGAAGTGCGACGAGCTCGCCGCGAAACTGGTTGCGTTGGGCATCAATGCCGTGGCTTACTACCGCGGCCTTGACGTGTCCGTCATCCCGACCAGTGGCGATGTTGTCGTCGTGGCAACTGATGCTCTCATGACCGGCTATACCGGCGACTTCGACTCGGTGATAGACTGCAATACGTGTGTCACCCAGACAGTCGACTTTAGCCTTGACCCTACCTTCACCATTGAGACAACCACGCTTCCCCAGGATGCCGTCTCCCGCACTCAACGTCGGGGCAGGACTGGCAGGGGGAAGCCAGGCATCTACAGATTTGTGGCACCAGGGGAGCGCCCTTCTGGCATGTTCGACTCGTCCGTCCTCTGTGAGTGCTATGACGCGGGCTGTGCTTGGTACGAGCTCACACCCGCCGAGACCACAGTTAGGCTACGAGCGTACATGAACACCCCGGGACTTCCCGTGTGCCAGGACCATCTTGAATTCTGGGAGGGCGTCTTCACGGGTCTTACCCATATAGACGCCCATTTCCTGTCACAGACAAAGCAGAGTGGGGAAAACTTTCCTTACCTGGTAGCGTACCAAGCCACCGTGTGCGCTAGGGCTCAGGCCCCTCCCCCATCGTGGGACCAGATGTGGAAGTGTTTGACCCGTCTCAAGCCCACTCTTCATGGGCCAACACCTCTGCTATACAGACTGGGCGCCGTTCAGAATGAAGTCATCCTGACGCACCCAATCACCAAGTACATCATGACATGCATGTCGGCTGACCTGGAGGTCATCACGAGTACCTGGGTGCTCGTCGGCGGCGTTCTGGCCGCTTTGGCCGCGTATTGCCTATCCACAGGCTGCGTGGTCATAGTAGGCAGGATTGTCTTGTCCGGGAAGCCGGCAATCATACCTGACAGGGAAGTCCTCTACCGGGAGTTCGATGAGATGGAAGAGTGCTCTCAGCACTTGCCGTACATCGAGCAAGGGATGATGCTCGCGGAGCAGTTCAAGCAGAAGGCTCTTGGCCTCCTGCAGACCGCGTCCCGCCAGGCAGAAACCATCACTCCTGCTGTCCAAACCAACTGGCAAAAACTCGAGGCCTTTTGGGCGAAGCATATGTGGAACTTCATCAGTGGGATACAATATCTGGCGGGCCTGTCGACGTTGCCTGGCAATCCCGCT---ATCGCATCGTTGATGGCATTTACAGCCGCCGTCACCAGCCCACTAACCACTAGCCAAACTCTCCTCTTCAACATCCTGGGGGGGTGGGTGGCTGCCCAACTCGCAGCCCCCGGTGCTGCTACCGCCTTTGTGGGCGCTGGTTTAGCTGGCGCCGCCGTAGGCAGTGTTGGACTGGGGAAGGTTCTCGTGGACATCCTTGCAGGATACGGCGCGGGCGTGGCGGGAGCTCTCGTAGCATTCAAAATCATGAGCGGTGAGCTTCCCTCCACAGAGGACCTGGTTAATCTACTGCCTGCCATCCTTTCGCCCGGAGCCCTTGTAGTCGGTGTGGTCTGCGCAGCAATACTACGCCGGCACGTTGGCCCGGGCGAGGGGGCAGTGCAGTGGATGAACCGGCTGATAGCCTTCGCCTCCCGGGGGAACCATGTTTCCCCCACGCACTACGTGCCGGAGAGCGATGCAGCTGCCCGCGTCACTGCCATACTTAGCAATCTCACCGTGACCCAGCTCCTGAGACGACTGCACCAGTGGATAAGCACGGATTGCACCACTCCATGCTCCGGTTCCTGGCTAAGAGACATCTGGGACTGGATATGCGAGGTGCTGAGCGATTTTAAGACCTGGCTGAAGGCCAAGCTCATGCCGCAACTGCCTGGAATTCCCTTTGTGTCCTGCCAACGCGGGTATAGGGGGGTCTGGCAAGGAGATGGCATCATGCACACTCGCTGCCACTGTGGAGCTGAGATCGCTGGACATGTCAAGAACGGGACGATGCGGATCGTCGGTCCTAAGACCTGCAGGAACATGTGGAGTGGGACCTTCCCCATCAACGCCTATACCACGGGCCCCTGTACCCCCCTTCCTGCGCCGAACTACACGTTCGCGTTGTGGAGGGTGTCTGCGGAGGAATACGTGGAAATAAGGCGGGTGGGGGACTTCCACTACGTGACGGGCATGACTGCTGACAACCTCAAATGCCCATGCCAGGTCCCATCGCCCGAATTTTTCACAGAACTGGACGGGGTGCGCCTGCATAGGTTTGCGCCCCCTTGCAAGCCCTTGCTACGAGACGAGGTGTCGTTCAGAGTAGGACTACACGATTACCCGGTAGGGTCGCAACTACCTTGCGAGCCCGAACCGGACGTGGCCGTGTTGACGTCCATGCTCACTGACCCCTCTCATATAACAGCGGAGGCGGCCGGGAGGAGGTTGGCGAGGGGATCGCCCCCTTCTGTGGCCAGCTCTTCGGCCAGCCAGCTGTCCGCACCGTCTCTCAAGGCAACTTGC---------------ACTACCAAC---------CACGACTCCCCTGACGCCGAGCTCATAGAGGCCAACCTCCTA------------TGGAGGCAGGAGATGGGCGGTAACATCACCAGGGTCGAGTCAGAGAACAAAGTGGTGATTCTGGACTCCTTTGATCCGCTTGTGGCGGAGGAGGATGAACGGGAGATCTCCGTGGCCGCAGAGATTCTGCGGAAGTCTCGGAGATTCACTCCGGCCCTGCCCATCTGGGCACGGCCGGACTACAACCCCCCGTTGCTGGAGACGTGGAAAGAGCCGGACTACGAACCACCCGTGGTCCATGGCTGCCCACTTCCACCTCCAAAGTCTCCTCCTGTGCCACCGCCCCGGAAGAAGCGGACGGTGGTCCTCACCGAATCAACTGTATCTACTGCCTTGGCTGAGCTTGCCACCAAGAGCTTTGGCAGCTCTTCAACTTCCGGTATCACGGGCGACAATACAACATCGTCCTCCGAGCCCGCTCCTTCTGTCTGCCCCCCGGACTCCGACGCTGAGTCCTATTCTTCCATGCCCCCCCTGGAGGGGGAGCCTGGGGATCCGGATCTCAGCGACGGGTCATGGTCGACGGTCAGCAGTGAGGCTGACGCGGAGGATGTCGTGTGCTGCTCAATGTCCTATTCCTGGACGGGCGCACTCATCACCCCGTGTGCCGCGGAAGAACAAAAATTGCCTATCAACGCACTGAGCAACTCGTTACTGCGTCACCACAATCTCGTGTATTCTACCACCTCACGCAGTGCTTGCCTAAGGCAGAAGAAAGTCACATTTGACAGACTGCAGGTTCTGGACAACCACTACCAGGACGTGCTCAAGGAGGTTAAGGCAGCGGCGTCAAAAGTGAAGGCCAACTTGCTATCCGTAGAGGAAGCTTGCAGCCTGACGCCCCCACATTCAGCCAGATCTAAATTTGGCTATGGGGCAAAAGACGTCCGTTGCCATGCCAGAAAGGCCGTAAACCACATCAACTCCGTGTGGAAAGACCTTCTGGAAGACAGTGTAACACCAATAGATACTACCATCATGGCTAAGAACGAAGTTTTCTGCGTTCAGCCTGAGAAGGGAGGTCGTAAGCCAGCTCGTCTCATCGTGTTCCCCGACCTGGGTGTGCGCGTGTGCGAGAAGATGGCTCTATACGACGTGGTCAGCAAGCTCCCTGTGGCCGTGATGGGAAGCTCCTACGGATTCCAATACTCACCAGGTCAGCGGGTTGAATTCCTCGTGCAAGCGTGGAAGTCCAAGAAGACCCCAATGGGGTTTTCGTATGATACCCGCTGCTTTGACTCCACAGTCACTGAGAGCGATATCCGTACGGAGGAGGCAATCTACCAGTGTTGTGACCTGGACCCCCAAGCCCGCGTGGCCATCAAGTCCCTCACCGAGAGGCTTTATGTCGGGGGCCCTCTTACCAATTCAAGGGGGGAAAACTGTGGCTATCGCAGGTGCCGCGCAAGCGGCGTACTGACAACTAGCTGTGGTAACACCCTCACCTGCTACATCAAGGCCCAAGCAGCCTGTCGAGCCGCAGGGCTCCGGGACTGCACCATGCTCGTGTGTGGCGACGACCTAGTCGTTATCTGTGAAAGTCAGGGAGTCCCGGAGGATGCAGCGAGCCTGAGAGCCTTCACGGAGGCTATGACCAGGTACTCCGCTCCCCCCGGGGACCCCCCCCAACCAGAATACGACTTGGAGCTCATAACATCGTGCTCCTCTAACGTGTCAGTTGCCCACGACGGTGCTGGAAAGAGGGTCTATTACCTTACCCGTGACCCTACAACTCCCCTCGCGAGAGCTGCGTGGGAAACAGCAAGACACACTCCAGTCAATTCCTGGCTAGGCAACATAATCATGTTTGCGCCTACATTGTGGGCGAGGATGATACTGATGACCCATTTCTTCAGTGTCCTCATAGCCAGGGACCAGCTTGAACAGGCCCTTGATTGCGAAATCTACGGAGCCTGCTACTCCATAGAACCACTGGACCTACCTCCAATCATTCAAAGACTCCATGGCCTTAGCGCATTCTCACTCCACAGCTACTCTCCAGGTGAAATCAATAGGGTGGCCGCATGCCTCAGAAAACTTGGGGTCCCGCCCTTGCGAGCTTGGAGACACCGGGCCCGGAGCGTCCGCGCTAAGCTTCTGTCCAGAGGAGGCAGGGCTGCCATATGTGGCAAGTACCTCTTCAATTGGGCAGTAAGGACAAAGCTCAAACTCACTCCAATAGCGGCCGCTGGCCAGCTGGACTTGTCCGGCTGGTTCACGGCTGGCTACAGCGGGGGAGACATTTATCACAGCGTGTCTCGTGCCCGGCCCCGCTGGTTCTGGTTTTGCCTACTCCTGCTTGCTGCAGGGGTAGGCATCTACCTCCTCCCCGACCGA
>ABV46109
ATGAGCACGAATCCTAAACCTCAAAGAAAAACC---AAACGTAACACCAACCGTCGCCCACAGGACGTCAAGTTCCCGGGTGGCGGTCAGATCGTTGGTGGAGTTTACTTGTTGCCGCGCAGGGGCCCTAGATTGGGTGTGCGCGCGACGAGGAAGACTTCCGAGCGGTCGCAACCTCGAGGTAGACGTCAGCCTATCCCCAAGGCGCGTCGGCCCGAGGGCAGGACCTGGGCTCAGCCCGGGTACCCTTGGCCCCTCTATGGCAATGAGGGCTGCGGATGGGCGGGATGGCTCCTGTCTCCCCGTGGCTCTCGGCCTAGCTGGGGCCCCACAGACCCCCGGCGTAGGTCGCGCAATTTGGGTAAGGTCATCGATACCCTCACGTGCGGCTTCGCCGACCTCATGGGGTACATACCGCTCGTCGGCGCCCCTCTTGGTGGCGCTGCTAGGGCCCTGGCGCACGGCGTCCGGGTTCTGGAAGACGGCGTGAACTATGCAACAGGGAATCTTCCTGGTTGCTCTTTCTCTATCTTCCTTCTGGCCCTGCTCTCTTGCCTGACTGTGCCCGCTTCAGCCTACCAAGTGCGCAACTCCTCGGGGCTCTACCATGTCACCAATGATTGCCCTAACTCGAGTATTGTGTACGAGGCGGCTGACGCCATCCTGCACACTCCGGGGTGTGTCCCCTGCGTTCGCGAGGGCAACGCCTCGAGGTGTTGGGTGGCGATCACCCCCACGGTGGCCACCAGGGACGGCAAACTCCCCACGACGCAGCTTCGACGTCACATCGATCTGCTTGTCGGGAGCGCCACTCTCTGTTCGGCCCTCTACGTGGGGGACCTGTGCGGGTCTGTCTTTCTTGTCGGGCAACTGTTTACCTTCTCCCCCAGGCGCCACTGGACGACGCAAGACTGCAATTGTTCCATGTATCCCGGTCATATAACGGGTCACCGCATGGCATGGGATATGATGATGAACTGGTCCCCCACAACGGCGTTGGTAGTAGCTCAGCTGCTCCGGATCCCACAAGCCATCTTGGACATGATCGCTGGTGCTCACTGGGGAGTCCTGGCGGGCATAGCGTATTTCTCCATGGTGGGGAACTGGGCGAAGGTCCTGGTAGTGCTGTTGCTATTTGCCGGCGTCGACGCG---CAC---------ACCTACGTCACCGGGGGATCCATCGGCCACGCCGCGTATGGTTTAACTAGTCTC------TTCACACGAGGCTCCAAGCAGAACATCCAGCTGATCAACACCAACGGCAGTTGGCACATCAATAGCACGGCCTTGAACTGCAATGATAGCCTTAATACCGGCTGGATAGCAGGGCTTCTCTATTACAACAAATTCAACTCTTCAGGCTGTACTGACAGATTAGCCAGCTGCCGACCTCTTACTGGCTTTGCCCAAGGCTGGGGCCCTATCAGCTATGTC------AAC---GGAAGCGGC---------CCCGACCAACGCCCCTACTGCTGGCACTACCCCCCAAAACCTTGTGGTATTGTGCCCGCAAAGAGCGTGTGTGGCCCGGTGTATTGCTTCACTCCCAGCCCTGTGGTGGTGGGAACGACCGACAGGTCGGGCGCGCCTACCTACAACTGGGGTGCAAATGATACGGATGTCTTCCTCCTTAACAACACC---AGGCCACCGCTGGGCAATTGGTTCGGTTGTACCTGGATGAACTCAACCGGATTCACCAAGGTGTGCGGAGCACCCCCTTGTGTTATCGGAGGGGTGGGC---AACAACACTTTGCTCTGCCCTACTGATTGTTTCCGCAAGCATCCCGAAGCCACGTATTCTCGGTGCGGCTCCGGTCCCTGGATTACACCCAGGTGCCTGGTCAATTACCCGTATAGGCTTTGGCACTATCCTTGTACCATCAACTTCACCATATTTAAAGTCAGGATGTACGTGGGGGGGGTCGAGCACAGGCTGGAAGCTGCCTGCAACTGGACGCGGGGCGAACGGTGCAATCTGGAAGACAGGGACAGGTCCGAGCTCAGCCCGTTGCTGCTGTCCACCACACAGTGGCAGGTCCTTCCGTGCTCCTTCACGACCTTGCCAGCCTTGTCCACCGGCCTCATCCACCTCCACCAGAACATTGTGGACGTGCAATACTTGTACGGGGTGGGGTCAAGCATCGCGTCCTGGGCCATTAAGTGGGATTACGTCGTTCTCCTGTTCCTTCTGCTTGCAGACGCACGCGTCTGCTCCTGCTTGTGGATGATGTTACTCATATCCCAAGCGGAGGCGGCTTTGGAAAACCTCGTAATACTCAACGCAGCATCCCTGGCCGGGACGCACGGTCTTGCATCCTTCCTCGTGTTCTTCTGCTTTGCATGGTATCTCAAGGGTAGGTGGGTACCCGGAGCGGCCTACGCCTTCTACGGGATGTGGCCTCTCCTCTTGCTCCTGTTGGCGTTGCCCCAGCGGGCATACGCACTGGACGCGGAGGTGGCCGCGTCGTGTGGCGGCGTTGTTCTTGTCGGGTTGATGGCGCTGACTCTGTCACCATATTACAAGCGCTATATCAGCTGGTGCTTGTGGTGGCTTCAGTATTTCCTGACCAGAGTAGAAGCGCAACTGCACGTGTGGGTTCCCCCCCTCAACGTTCGAGGGGGGCGCGACGCCGTCATCTTACTCATGTGTGTTGTACACCCGACTTTGTTATTCGACATCACCAAACAACTGCTGGCCGTCTTCGGACCCCTTTGGATTCTTCAAGCCAGTTTGCTTAAAGTGCCCTACTTTGTGCGCGTTCAGGGCCTTCTCCGGATCTGCGCGCTAGCGCGGAAGATGGCCGGAGGCCATTACGCGCAAATGGCCATCATCAAGTTAGGGGCGCTTACTGGCACCTATGTCTATGACCACCTCACTCCTCTTCGGGACTGGGCGCACAACGGCCTACGAGATCTGGCTGTGGCTGTAGAGCCAGTCGTCTTCTCCCGAATGGAGACCAAGCTCATCACGTGGGGGGCAGACACCGCCGCATGCGGTGACATCATCAACGGCTTGCCCGTCTCCGCCCGTAGGGGCCGGGAGATACTGCTCGGACCGGCCGATGGAATGGTCTCCAAGGGGTGGAGGTTGCTGGCACCCATCACGGCGTACGCCCAGCAGACAAGGGGCCTCCTAGGGTGCATAATCACCAGCTTGACTGGCCGGGACAAAAACCAAGTGGAGGGTGAGGTCCAGATTGTGTCAACTGCTGCCCAAACTTTCCTGGCAACGTGCATCAATGGGGTATGCTGGACTGTCTACCACGGGGCCGGAACGAGGACCATCGCATCGCCCAAAGGTCCTGTTATCCAGATGTATACCAATGTGGACAAGGACCTTGTGGGCTGGCCCGCTCCTCAAGGTGCCCGCTCATTGACACCTTGCACCTGCGGCTCCTCGGACCTTTACCTGGTCACGAGGCACGCCGATGTCATTCCCGTACACCGGCGGGGTGATAGCAGGGCCAGCCTGCTTTCGCCCCGGCCCATTTCCTACTTGAAAGGCTCCTCGGGGGGTCCGCTGTTGTGCCCCGCGGGACACGCCGTGGGCATATTCAGGGCCGCGGTGTGCACCCGTGGAGTGGCCAAGGCGGTGGACTTTATCCCTGTGGAGAACCTAGAGACAACCATGAGGTCCCCGGTGTTCACGGACAACTCCTCTCCACCGGCAGTGCCCCAGAGCTTCCAGGTGGCCCACCTGCATGCTCCCACCGGCAGCGGTAAGAGCACCAAGGTCCCGGCTGCATACGCAGCTCAGGGCTACAAGGTGCTGGTGCTCAACCCCTCCGTTGCTGCAACACTGGGCTTTGGTGCTTACATGTCCAAGGCCCACGGGGTCGATCCTAATATCAGGACCGGGGTGAGAACAATTACCACTGGCAGCCCCATCACGTACTCCACCTACGGCAAGTTCCTTGCCGACGGCGGGTGCTCAGGGGGTGCTTATGACATAATAATTTGTGACGAGTGCCATTCCACGGATGCCACATCCATCTTGGGCATCGGCACTGTCCTTGACCAAGCAGAGACTGCGGGGGCGAGACTGGTTGTGCTCGCTACCGCTACCCCTCCGGGGTCTGTCACCGTGCCTCATCCTAACATCGAGGAGGTTGCTCTGTCCACCACCGGAGAGATCCCTTTTTACGGCAAGGCTATCCCCCTCGAAGCAATCAAGGGGGGGAGACATCTCATCTTCTGCCATTCAAGGAAGAAGTGTGACGAGCTCGCCGCAAAGCTGGTCGCACTGGGCATCAACGCCGTGGCCTACTACCGCGGTCTTGACGTGTCTGTCATCCCGACCAGCGGCGACGTTGTCGTCGTGGCGACAGATGCCCTCATGACCGGCTATACCGGCGACTTCGACTCGGTGATAGACTGCAACACGTGTGTCACCCAGACAGTCGACTTCAGCCTTGACCCTACCTTCACCATTGAGACAACCACGCTCCCCCAGGATGCTGTTTCCCGCACTCAACGTCGGGGCAGGACTGGTAGGGGGAAGCCAGGCATCTACAGATTTGTGGCACCGGGGGAACGCCCCTCCGGCATGTTCGACTCGTCTGTCCTCTGTGAGTGCTATGACGCGGGCTGTGCTTGGTATGAGCTCACGCCCGCCGAGACCACAGTTAGGCTACGAGCGTACATGAACACCCCGGGGCTTCCCGTGTGCCAGGACCATCTTGAATTTTGGGAGGGCGTCTTTACGGGTCTCACCCATATAGATGCCCACTTCCTATCCCAGACAAAGCAGAGTGGAGAGAACTTTCCTTACCTGGTAGCGTACCAAGCCACCGTGTGCGCCAGGGCTCAAGCCCCTCCCCCATCGTGGGACCAGATGTGGAAGTGTTTGATTCGCCTCAAACCCACTCTCCATGGGCCAACGCCCCTGCTATACAGACTGGGCGCTGTTCAGAATGAAGTCACCCTGACGCACCCAGTCACCAAATACATCATGACATGCATGTCGGCCGACCTGGAGGTCGTCACGAGCACCTGGGTGCTCGTTGGCGGCGTCCTGGCCGCTTTGGCCGCGTATTGCCTATCAACAGGCTGCGTGGTCATAGTGGGCAGGGTTGTCTTGTCCGGGAAGCCGGCAATTATACCTGACAGGGAAGTCCTCTACCAGGAGTTCGATGAGATGGAAGAGTGCTCTCAGCACTTACCGTACATCGAGCAAGGGATGGCACTTGCCGAGCAGTTCAAGCAGAAGGCCCTTGGCCTCCTGCAGACCGCGTCCCGTCAGGCAGAGGTTATCACCCCTGCTGTCCAGACCAACTGGCAAAAACTCGAGGTCTTCTGGGCGAAGCATATGTGGAACTTCATCAGTGGGATACAATACTTGGCAGGCCTGTCAACGCTGCCTGGTAACCCCGCC---ATTGCTTCATTGATGGCTTTTACAGCTGCCGTCACCAGCCCACTAACCACTAGCCAAACCCTCCTCTTCAACATATTGGGGGGGTGGGTGGCTGCCCAGCTCGCCGCCCCCGGTGCCGCTACCGCCTTTGTGGGTGCTGGCTTAGCTGGCGCCGCCATCGGCAGTGTTGGACTGGGGAAGGTCCTCGTGGACATTCTTGCAGGGTATGGCGCGGGCGTGGCGGGAGCTCTCGTAGCATTCAAGATCATGAGCGGCGAGGTTCCCTCCACGGAGGACCTGGTCAATCTGCTGCCCGCCATCCTCTCGCCTGGGGCTCTTGTAGTCGGTGTGGTCTGCGCAGCAATACTGCGCCGACATGTTGGCCCGGGCGAGGGGGCGGTACAATGGATGAACCGGCTGATAGCCTTCGCCTCCCGGGGGAACCATGTTTCCCCCACGCACTATGTGCCGGAGAGCGATGCTGCCGCCCGCGTCACTGCCATACTCAGCAGCCTCACTGTAACCCAGCTTTTGAGGCGTCTTCACCAGTGGATAAGCTCGGATTGTACCACTCCATGCTCCGGTTCCTGGCTAAGGGACGTCTGGGACTGGATATGCGAGGTGCTGAGCGACTTTAAGACCTGGCTAAAGGCCAAGCTCATGCCACAACTGCCTGGAATTCCCTTTGTGTCCTGCCAGCGCGGGTATAAGGGGGTCTGGCGAGGGGACGGCATTATGCACACTCGCTGCCACTGTGGAGCTGAGATCACCGGACATGTCAAAAACGGGACGATGAGGATCGTTGGTCCCAGGACCTGCAGGAACATGTGGAGTGGAACCTTCCCCATTAACGCCTACACTACGGGCCCCTGTACTCCCCTTCCTGCGCCGAACTATACGTTTGCGCTGTGGAGGGTGTCTGCAGAGGAATACGTGGAGATAAGGCAGGTGGGGGACTTCCACTACGTGACGGGTATGACTACTGACAACCTTAAATGCCCGTGCCAGGTCCCATCGCCCGAATTTTTCACAGAATTGGACGGGGTGCGCCTACACAGGTTTGCGCCCCCTTGCAAGCCTTTGCTGCGGGAGGAGGTATCATTCAGAGTAGGACTCCACGAGTACCCGGTGGGGTCGCAATTACCTTGCGAGCCCGAACCGGATGTGGCCGTGTTGACGTCCATGCTCACTGATCCTTCCCACATAACAGCAGAGACGGCTGCGAGAAGGTTGGCCAGGGGGTCCCCCCCCTCTGAGGCCAGCTCCTCGGCTAGCCAGCTGTCTGCTCCATCTCTCAAGGCAACTTGC---------------ACCACCAAC---------CATGACTCCCCTGACGCCGAGCTCATAGAGGCAAACCTCCTA------------TGGAGGCAGGAGATGGGCGGCAACATCACCAGGGTTGAGTCAGAGAACAAAGTGGTAATTTTGGACTCCTTCGATCCACTTGTGGCAGAGGAGGATGAGCGGGAGATCTCCGTACCCGCAGAAATTTTGCGGAAGTCTCGGAGATTCGCCCGGGCCCTGCCCGTCTGGGCGCGGCCGGACTATAACCCCCCGCTGGTAGAGACGTGGAAAAAGCCTGACTACGAACCACCCGTGGTCCATGGCTGCCCGCTCCCACCTCCACGGCCCCCCCCTGTGCCTCCGCCTCGGAGGAAGCGGACGGTGGTCCTTACCGAATCAACCGTATCTACTGCCTTGGCCGAACTTGCCACCAAAAGCTTCGGCAGCTCCTCAACTTCCGGTGTCACGGGCGACAATGCGACAACATCCTCTGAGCCCGCCTCTTCTGGCCGACCTCCAGACTCCGACGATGAGTCCTATTCCTCCATGCCCCCCCTGGAGGGGGAGCCGGGGGATCCGGATCTCAGCGACGGGTCATGGTCGACGGTCAGTAGTGGGGCCGACACGGAGGATGTCGTGTGCTGCTCAATGTCTTATTCCTGGACAGGCGCGCTTATCACTCCGTGCGCCGCGGAAGAACAAAAACTGCCAATCAACGCACTGAGCAACTCGTTGCTACGTCATCATAATCTGGTGTATTCCACCACCTCACGCAGTGCTTGCCAAAGGCAGAAGAAAGTCACATTTGACAGACTGCAAGTTCTGGACAGCCATTACCAGGACGTGCTCAAGGAGGTTAAAGCAGCGGCGTCGAAGGTGAAGGCTAACTTGCTATCCGTAGAGGAAGCTTGCAGCCTGACGCCCCCACACTCAGCCAGATCCAAGTACGGCTATGGGGCAAAAGACGTCCGTTGCCATGCCAGAAAGGCCGTAAACCACATCAACTCCGTGTGGAAAGACCTTCTGGAAGACAGTGTAACACCAATAGACACTACCATCATGGCTAAGAACGAGGTTTTCTGCGTTCAGCCTGAGAAGGGGGGTCGTAAGCCAGCTCGCCTCATCGTGTTCCCCGACCTGGGCGTACGCGTGTGCGAGAAAATGGCCCTGTACGACGTGGTCAGCAAGCTCCCCCTCGCCGTGATGGGAAGCTCCTACGGATTCCAATACTCACCAGGACAGCGGGTTGAATTCCTCGTGCAAGCGTGGAAGTCCAAGAGGACCCCAATGGGGTTCTCGTATGATACCCGCTGCTTTGACTCCACAGTCACTGAGAGCGATATCCGTACGGAGGAGGCAATCTACCAATGTTGTGACCTGGACCCCCAAGCCCGTGTGGCCATCAAGTCCCTCACTGAGAGGCTTTATGTTGGGGGCCCTCTTACAAATTCAAGGGGGGAGAACTGCGGCTACCGCAGGTGCCGCGCAAGCGGCGTGCTGACGACTAGCTGTGGTAACACCCTCACGTGCTACATCAAGGCCCAAGCAGCCTGTCGAGCCGCAGGGCTCCAGAACTGCACCATGCTCGTGTGTGGCGACGACCTAGTCGTTATCTGTGAAAGTGCGGGAGTCCAGGAGGACGCGGCGAGCCTGAGAGCCTTCACGGAGGCTATGACCAGGTATTCCGCCCCCCCCGGGGATCCCCCACAACCAGAATACGACTTGGAGCTCATAACATCATGCTCCTCCAACGTGTCAGTCGCCCACGACGGCGCTGGAAAGAGGGTCTACTACCTTACCCGTGACCCTACAACCCCCCTCGCGAGAGCCGCGTGGGAGACAGCAAGACACACTCCAGTCAATTCCTGGCTAGGCAACATAATTATGTTTGCCCCCACACTGTGGGCGAGGATGATACTGATGACCCATTTCTTTAGCGTCCTCATAGCCAGGGATCAGCTTGAACAGGCCCTTGATTGCGAGATCTACGGAGCCTGCTACTCCATAGAACCACTGGATCTACCTCCAATCATTCAAAGACTCCACGGCCTTAGCGCGTTTTCACTCCACAGTTACTCTCCAGGTGAAATCAATAGGGTGGCTGCATGCCTCAGGAAACTTGGGGTCCCGCCCTTGCGAGCTTGGAGACACCGGGCCCGGAGCGTTCGCGCTAGGCTTCTGTCCAGAGGAGGCAGGGCTGCCATATGTGGCAAGTACCTCTTCAACTGGGCGGTGAGAACAAAGCTCAAACTCACTCCAATAGCGGCTGCTGGCCAGCTGGACTTGTCCGGCTGGTTTAAGGCTGGCTACAGCGGGGGAGACATTTATCACAGCGTGTCTCGTGCCCGGCCCCGCTGGTTCTGGTTTTGCCTACTCCTGCTTGCTGCAGGGGTAGGCATCTACCTCCTCCCCAACCGA
>ABV46105
ATGAGCACGAATCCTAAACCTCAAAGAAAAACC---AAACGTAACACCAACCGTCGCCCACAGGACGTCAAGTTCCCGGGTGGCGGTCAGATCGTTGGTGGAGTTTACTTGTTGCCGCGCAGGGGCCCTAGATTGGGTGTGCGCGCGACGAGGAAGACTTCCGAGCGGTCGCAACCTCGCGGTAGACGTCAGCCTATCCCCAAGGCGCGTCGGCCCGAGGGCAGGACCTGGGCTCAGCCCGGGTACCCTTGGCCCCTCTATGGCAATGAGGGCTGCGGGTGGGCGGGATGGCTCCTGTCTCCCCGTGGCTCTCGGCCTAGCTGGGGCCCCACAGACCCCCGGCGTAGGTCGCGCAATTTGGGTAAGGTCATCGATACCCTCACATGCGGCTTCGCCGACCTCATGGGGTACATACCGCTCGTCGGCGCCCCTCTTGGAGGCGCTGCCAGGGCCCTGGCGCATGGCGTCCGGGTCCTGGAAGACGGCGTGAACTATGCAACAGGGAACCTTCCTGGTTGCTCCTTTTCTATCTTCCTTCTGGCCCTACTCTCTTGCCTGACTGTACCCGCTTCAGCCTACCAAGTGCGCAACTCCACGGGGCTTTACCATGTCACCAATGATTGCCCTAACTCGAGTATTGTGTACGAGGCGGCCGATGCTATCCTGCACACCCCGGGGTGCGTCCCTTGCGTTCGCGAGGGTAACGCCTCGAGGTGTTGGGTGGCGGTGACCCCCACGGTGGCCACTAGGGACGGTAGACTCCCCACAGCGCAGCTTCGACGCCACATCGATCTGCTCGTCGGGAGCGCCACCCTCTGTTCGGCCCTCTACGTGGGGGACCTGTGCGGGTCTGTCTTTCTTGTTGGTCAACTATTTACCTTCTCTCCCAGACACCACTGGACGGTGCAAGACTGCAATTGTTCCATCTATCCCGGCCATATAACGGGTCACCGCATGGCATGGGATATGATGATGAACTGGTCCCCTACGGCGGCATTGGTAATGGCTCAGCTGCTACGGATCCCGCAAGCCATCTTGGACATGATCGCTGGTGCCCACTGGGGAGTCCTGGCGGGCATGGCGTATTTCTCCATGGTGGGGAACTGGGCGAAGGTCCTGGTAGTGCTGCTGCTATTTGCCGGCGTCGACGCG---GGA---------ACCCACGTCACCGGGGGAACTGAAGGCCGCGCAGCGGCCGGATTTGCTGGCCTC------TTCGACCTAGGCGCCCGGCAGAACATCCAGTTGATCAACGCCAACGGTAGCTGGCACATCAATCGTACGGCCCTAAACTGCAACGAGAGCCTTAACACCGGCTGGTTAGCAGGACTTCTCTATTACCACAAATTCAACTCTTCAGGTTGTCCCGAAAGATTGGCCAGCTGCCAACGCCTTAGCGACTTTGCCCAGGGCTGGGGCCCTATCAGCCATACC------AAC---GGAAGCGGC---------CCCGACCACCGCCCCTACTGCTGGCACTACCCCCCAAAACCTTGTGGTATTGTGCCCGCAAAGACTGTGTGTGGCCCGGTATATTGTTTCACTCCCAGCCCCGTGGTGGTGGGGACGACCGACAGGTCGGGCGCTCCTACCTACAACTGGGGCGAAAATGAAACGGACGTTTTCGTCCTTAACAACACC---AGGCCACCCATGGGCAATTGGTTTGGTTGTACCTGGATGAACTCATCCGGATTCACCAAAGCGTGCGGAGCGCCCCCTTGTGTCATCGGGGGGACAGGC---AACAACACCTTGCACTGCCCCACTGATTGTTTCCGCAAGCATCCGGAAGCCACGTACTCTCGGTGTGGCTCCGGTGGCTGGCTTACGCCCAGGTGCCTGGTCAACTACCCGTATAGGCTTTGGCATTATCCTTGTACCATCAACTACACCATATTCAAAATCAGGATGTACGTGGGAGGGGTCGAGCACAGGCTGGAAGCCGCCTGCAACTGGACGCGGGGCGAACGTTGTGATCTGGAAGACAGGGATAGGTCCGAGCTCAGCCCGCTGCTGCTGTCCACCACACAGTGGCAGGTCCTCCCGTGTTCCTTTGCGACCCTACCAGCTTTGTCCACCGGCCTCATCCACCTCCACCAGAACATTGTGGACGTGCAGTACTTGTACGGGGTGGGGTCAAGCATCGCGTCCTGGGCCATTAAGTGGGATTACGTCGTTCTCCTGTTCCTCCTGCTTGCAGACGCGCGCGTCTGCTCCTGCTTGTGGATGATGCTACTCATATCCCAAGCGGAAGCGGCTTTGGAGAACCTCGTGATACTCAATGCAGCATCCCTGGCCGGGACACACGGTCTTGCATCCTTCCTCGTGTTCTTCTGCTTTGCTTGGTATCTGAAGGGTAAGTGGGTGCCCGGAGCGGTCTACGCCCTCTACGGGATGTGGCCTCTCCTCCTGCTCCTGTTGGCGTTGCCCCAGCGGGCATACGCACTGGACACGGAGGTGGCCGCGTCGTGTGGCGGCGTAGTTCTTGTCGGGTTAATGGCGCTGACTCTGTCACCATATTACAAGCGCTATATCAGCTGGTGCTTGTGGTGGCTTCAGTACTTTCTGACCAGAGTAGAGGCGCAACTGCACGTGTGGGTTCCCCCTCTCAACGTCCGAGGGGGGCGTGACGCCGTCATCTTACTCATGTGTGTTGTACACCCGACGTTGGTATTTGACATCACCAAGTTACTGCTGGCCGTCTTCGGACCCCTTTGGATTCTCCAAGCCAGTTTGCTTAAAGTACCCTACTTCGTGCGCGTTCAAGGCCTCCTCCGGTTCTGCGCGCTAGCGCGGAAGATGGCCGGAGGCCATTACGTGCAAATGGTCATCATCAAGTTAGGGGCGCTTACTGGCACCTATGTTTACAACCATCTTACTCCTCTTCAGAACTGGGCGCACAACGGCCTGCGAGATCTAGCCGTGGCCGTGGAGCCAGTCGTCTTCTCCCCAATGGAGACGAAGCTCATCGTGTGGGGGGCAGACACCGCCGCGTGCGGTGACATCATAGACGGCTTGCCCGTCTCCGCCCGCAGGGGCCGGGAGATACTGCTCGGACCTGCCGATGGAATGGTCTCCAAGGGGTGGAGGTTGCTGGCGCCCATCACGGCGTACGCCCAGCAGACACGGGGCCTCCTAGGGTGTATAATCACCAGCCTGACTGGCCGGGACAAAAACCAAGTGGAGGGCGAGGTCCAGATCGTGTCAACTGCTGCCCAAACTTTCCTGGCAACGTGCATCAATGGGGTGTGCTGGACTGTCTACCACGGGGCTGGAACGAGGACCATCGCATCATCGAAGGGCCCTGTTATCCAGATGTATACCAATGTAGATCAAGACCTCGTGGGTTGGCCTGCTCCTCAGGGCTCCCGCTCATTGGTACCCTGCACCTGCGGCTCCTCGGACCTTTACCTGGTCACGAGGCACGCCGATGTCATCCCCGTGCGCCGGCGGGGTGATAGCAGGGGCAGCCTGCTTTCGCCCCGGCCCATCTCCTATTTGAAAGGCTCTTCGGGGGGTCCGCTGCTGTGCCCCGCGGGACACGCCGTAGGCATATTCAGGGCCGCGGTGTGCACCCGTGGAGTGGCTAAGGCGGTGGACTTTATCCCTGTGGAGAACCTGGAGACAACCATGAGGTCCCCGGTGTTCACGGACAACTCCTCTCCACCAGCAGTGCCCCAGGGCTTCCAGGTGGCTCACCTGCATGCTCCCACCGGCAGCGGCAAAAGCACCAAGGTCCCGGCTGCATATGCAGCCCAGGGCTACAAGGTGCTAGTGCTCAACCCCTCTGTTGCTGCAACACTGGCCTTTGGTGCTTACATGTCCAAGGCCCATGGGGTCGATCCTAATATCAGGACCGGGGTGAGAACAATTACCACTGGCAGCCCTATCACGTACTCCACCTACGGCAAGTTCCTTGCCGACGGCGGGTGCTCAGGAGGTGCCTATGACATAATAATTTGTGACGAGTGCCACTCCACGGATGCCACATCCATCTTGGGCATCGGCACTGTCCTCGACCAAGCAGAGACTGCGGGGGCGAGACTGGTCGTGCTCGCCACCGCTACCCCTCCGGGCTCCGTCACCGTGCCCCATCCTAACATCGAGGAGGTTGCTCTGTCCACCACCGGAGAGATCCCTTTTTATGGCAAGGCTATCCCCCTCGAGGTAATCAAGGGGGGGAGACATCTCATCTTCTGCCATTCAAAGAAGAAGTGTGATGAGCTCGCCGCAAAGCTGGTCGCATTGGGCATTAACGCAGTGGCCTACTACCGCGGTCTTGACGTGTCTGTCATTCCGACCAGCGGTAATGTTGTCGTCGTGGCGACCGATGCTCTTATGACCGGCTATACCGGTGACTTCGACTCGGTGATAGACTGCAACACGTGTGTCACCCAGACAGTCGATTTTAGCCTTGACCCTACCTTCACCATTGAGACAACCACGCTCCCCCAGGATGCCGTCTCCCGTACTCAACGCCGGGGCAGGACTGGCAGGGGGAAGCCAGGCATCTACAGATTTGTGGCACCGGGGGAACGCCCCTCCGGTATGTTTGACTCGTCCATCCTCTGTGAGTGCTATGACGCGGGCTGTGCTTGGTATGAGCTCACGCCCGCCGAGACTACAGTTAGGTTACGAGCTTACATGAACACCCCGGGGCTCCCCGTGTGCCAGGACCATCTTGAATTTTGGGAGGGCGTCTTTACGGGCCTTACCCATATAGATGCCCACTTCTTATCCCAGACAAAGCAGAGTGGGGAGAACTTTCCTTACCTGGTAGCGTACCAAGCCACCGTGTGCGCTAGGGCTCAAGCCCCTCCCCCATCGTGGGACCAGATGTGGAAGTGTCTGATCCGCCTCAAACCCACCCTCCACGGGTCAACACCCCTGCTATACAGACTGGGCGCTGTCCAGAATGAAGTCACCTTGACACACCCAGTTACCAAATACATCATGACATGCATGTCGGCCGACCTGGAGGTCGTCACGAGCACCTGGGTGCTCGTTGGCGGCGTCCTGGCTGCTTTGGCCGCGTATTGCCTGTCAACAGGCTGCGTGGTCATAGTGGGCAGGGTTGTCTTGTCCGGGAAGCCGGCAGTTGTACCTGACAGGGAAGTCCTCTACCGGGAGTTCGATGAGATGGAAGAGTGCTCTCAGCACTTACCGTACATCGAACAAGGGATGATGCTCGCTGAGCAGTTCAAGCAGAAGGCCCTCGGCCTCCTGCAGACCGCGTCCCGTCAGGCGGAGGCTATCACCCCTGCTGTCCAGACCAACTGGCAAAAACTCGAGACCTTCTGGGCGAAGCATATGTGGAATTTTATCAGTGGGATACAATACTTGGCAGGCCTGTCAACGTTGCCTGGTAACCCCGCC---ATTGCTTCACTGATGGCTTTTACAGCTGCCGTCACCAGCCCACTAACCACTAGCCAAACCCTCCTCTTCAATATATTGGGGGGGTGGGTGGCTGCCCAGCTCGCCGCCCCCGGTGCCGCTACCGCCTTTGTGGGCGCCGGCTTAGCTGGCGCCGCCATCGGCAGTGTTGGACTGGGGAAGGTCCTCGTGGATATTCTTGCAGGGTATGGCGCGGGCGTGGCGGGGGCCCTTGTAGCATTCAAGATCATGAGCGGAGAAGTCCCCTCCACGGAGGACCTGGTCAATCTACTGCCCGCCATCCTCTCGCCTGGAGCCCTTGTAGTCGGTGTGGTTTGCGCAGCAATACTGCGCCGGCACGTCGGCCCGGGCGAGGGGGCAGTGCAATGGATGAACAGGCTGATAGCCTTCGCCTCCCGGGGGAACCATGTTTCTCCCACGCACTACGTGCCAGAGAGCGATGCAGCTGCCCGCGTTACTACCATACTCAGCAGCCTCACTGTAACCCAGCTCCTGAGGCGACTGCACCAGTGGATAAGCTCGGAGTGTACCACTCCATGCTCCGGTTCCTGGCTAAGGGACATCTGGGACTGGATATGCGAGGTGCTGAGCGACTTTAAGACCTGGCTAAAAGCCAAGCTCATGCCACAACTGCCTGGGATTCCCTTCGTGTCCTGCCAACGCGGGTACAGGGGGGTCTGGCGAGGAGATGGCGTCATGCACACCCGCTGCCACTGTGGAGCTGAGATCACTGGACATGTCAAGAACGGGACGATGAGGATCGTCGGTCCTAAGACCTGCAGGAACATGTGGAGTGGGACCTTCCCCATTAACGCCTACACCACGGGCCCCTGCACCCCCCTTCCTGCGCCGAACTATGAGTTCGCGCTGTGGAGGGTGTCTGCAGAGGAGTACGTGGAGATAAGGCAGTTGGGGGACGCCCACTACGTGACGGGTATGACTACTGACAATCTTAAATGCCCGTGCCAGGTCCCATCGCCCGAATTCTTCACAGAGTTGGACGGGGTGCGCCTACATAGGTTTGCGCCCCCTTGCAAGCCCTTGCTGCGGGAGGAGGTATCATTCAGAGTAGGACTCCACGAGTACCCGGTGGGGTCGCAATTACCTTGCGAGCCCGAGCCGGACGTGGCCGTGTTGACGTCCATGCTCACTGATCCCTCCCATATAACAGCAGAGGCGGCCAAGAGAAGGTTGGCGAGAGGGTCACCTCCTTCTATGGCCAGCTCCTCGGCCAGCCAGCTGTCCGCTCCATCTCTCAAGGCAACTTGC---------------ACCGCCAAC---------TATGACTCCCCTGACGCCGAGCTTATAGAAGCTAACCTCCTA------------TGGAGGCAGGAGATGGGCGGCAACATCACCAGGGTTGAGTCAGAGAATAAAGTGGTGATTCTGGACTCCTTCGATCCGCTTGTGGCGGAGGAGGACGAGCGGGAGATCTCCGTACCCGCAGAAATCCTGCGGAAGTCTCGGAGATTCGCTCCGGCCCTGCCTATTTGGGCGCGGCCGGACTACAACCCCCCGCTGATAGAGTCGTGGAAAAAGCCTGACTACGAACCACCTGTGGTCCATGGCTGCCCGCTTCCACCCTCACAGTCTCCTCCTGTGCCTCCGCCTCGGAAGAAGCGGACGGTGGTCCTCACCGAATCAACCGTATCTACTGCCTTGGCCGAACTCGCCACCAAAAGTTTCGGCAGTTCCTCAACTTCCGGTATTACGGGCGACGACACGACAACATCCTCTGAGCCCGCCTCCGCTGGCTGCTCCCCAGACTCCGACGCTGAGTCCTATTCTTCCATGCCCCCCCTAGAAGGGGAGCCTGGGGATCCGGATCTCAGCGACGGATCATGGTCGACGGTCAGTAGTGAGGCCGGCACAGAAGACGTCGTGTGCTGCTCAATGTCTTATACCTGGACAGGCGCACTCATCACCCCGTGCGCCGCGGAAGAACAAAAACTGCCCATCAACGCACTGAGCAACTCGTTGCTGCGTCATCACAATTTGGTGTATTCCACCACTTCACGCAGTGCTTGCCAAAGGCAGAAAAAAGTCACATTTGACAGACTGCAAGTTCTGGATAATCATTACCAGGACGTGCTCAAGGAGGTTAAAGCAGCGGCGTCAAAAGTGAAGGCTAACTTGCTATCCGTAGAGGAAGCCTGTAGCCTGACGCCCCCACATTCAGCCAGATCCAAGTTTGGCTATGGGGCAAAAGACGTCCGCTGCCATGCCAGAAAGGCCGTAAACCACATCAACTCCGTGTGGAAGGACCTTCTGGAAGACAGTGTAACACCAATAGACACTACCATCATGGCTAAGAACGAGGTCTTCTGCGTTCAGCCTGAGAAGGGAGGTCGTAAGCCAGCTCGTCTTATCGTGTACCCCGACCTGGGCGTGCGCGTGTGCGAGAAGATGGCCCTGTACGACGTGGTTACCAAGCTCCCCCTGGCCGTGATGGGAAGCTCCTACGGATTCCAATACTCACCAGGACAGCGGGTTGAATTCCTCGTGCAAGCGTGGAAGTCCAAGAAGACCCCAATGGGGTTCTCGTATGATACCCGCTGCTTCGACTCCACAGTCACTGAGAGTGATATCCGTATGGAGGAGGCAATCTACCAATGTTGTGACCTGGACCCCCAGGCCCGCGTGGCCATCAAGTCCCTCACTGAGAGGCTTTATGTTGGGGGCCCTCTTACCAATTCAAGGGGGGAGAACTGCGGCTATCGCAGGTGCCGCGCGAGCGGCGTACTGACGACTAGCTGTGGTAATACCCTCACCTGCTACATCAAGGCCCAAGCAGCCTGTCGAGCCGCAGGGCTCCGGGACTGCACCATGCTCGTGTGTGGCGACGACTTAGTCGTTATCTGTGAAAGTGCGGGGGTCCAGGAGGACGCGGCGAGCCTGAGAGCCTTCACGGAGGCTATGACCAGGTATTCCGCCCCCCCCGGGGACCCCCCACAACCAGAATACGACTTGGAGCTCATAACATCATGCTCCTCCAATGTGTCAGTCGCCCACGACGGCGCTGGAAAGAGGGTCTACTACCTTACCCGTGACCCTACAACCCCCCTCGCGAGAGCCGCGTGGGAGACAGCAAGACACACTCCAGTCAATTCCTGGCTGGGCAACATAATCATGTTTGCCCCCACACTGTGGGCGAGGATGATACTGATGACCCATTTCTTTAGCGTCCTCATAGCCAGAGATCAGCTTGAACAGGCCCTTGATTGCGAGATCTACGGAGCCTGCTACTCCATAGAACCACTGGATCTACCTCCAATTATTCAAAGACTCCATGGCCTTAGCGCATTTTCACTCCACAGTTACTCTCCAGGTGAAATCAATAGGGTGGCCGCATGCCTCAGAAAACTTGGGGTCCCGCCCTTGCGAGCTTGGAGACACCGGGCCCGGAATGTCCGCGCTAGGCTTCTGTCCAGAGGAGGCAGGGCTGCCATATGTGGCAAGTACCTCTTCAACTGGGCAGTAAGGACAAAGCTCAAACTCACTCCAATAGCGGCCGCCAGCCAGCTGGACTTGTCCGGCTGGTTTACGGCTGGCTACAGCGGGGGAGACATTTATCACAGCGTGTCTCATGCCCGGCCCCGCTGGTTCTGGTTCTGCCTACTCCTGCTCACCGCAGGGGTAGGCATCTACCTCCTCCCCAACCGG
>ABV46107
ATGAGCACGAATCCTAAACCTCAAAGAAAAACC---AAACGTAACACCAACCGTCGCCCACAGGACGTCAAGTTCCCGGGTGGCGGTCAGATCGTTGGTGGAGTTTACTTGTTGCCGCGCAGGGGCCCTAGATTGGGTGTGCGCGCGACGAGGAAGACTTCCGAGCGGTCGCAACCTCGAGGTAGACGCCAGCCTATCCCCAAGGCACGTCGGCCCGAGGGCAGGACCTGGGCTCAGCCCGGGTACCCTTGGCCCCTCTATGGCAATGAGGGCTGCGGGTGGGCGGGATGGCTCCTGTCTCCCCGTGGCTCTCGGCCTAGTTGGGGCCCCACAGACCCCCGGCGTAGGTCGCGCAATTTGGGTAAGGTCATCGATACCCTCACGTGCGGCTTCGCCGACCTCATGGGGTACATACCGCTCGTCGGCGCTCCTCTTGGAGGCGCTGCCAGGGCCCTGGCGCATGGCGTCCGGGTTCTGGAAGACGGCGTGAACTATGCAACAGGGAACCTTCCTGGTTGCTCTTTTTCTATCTTTCTTCTGGCCCTGCTCTCTTGCCTGACTGTGCCTGCCTCAGCCTACCAAGTGCGCAACTCCACGGGGCTTTATCATGTCACCAATGATTGCCCTAACTCGAGTATTGTGTACGAGGCGGCCGATGTCATCCTGCACACTCCGGGGTGCGTCCCTTGCGTTCGCGAGGGTAACGCCTCGAGGTGTTGGGTGGCGATAACCCCCACGGTGGCCACCAGGGACGGCAGGCTCCCCACAACGCAGCTTCGGCGGCATATCGATCTACTTGTCGGGAGCGCCACCCTCTGTTCGGCCCTCTACGTGGGGGACCTCTGCGGGTCTGTCTTCCTTGTTGGTCAACTGTTCACCTTCTCTCCCAGGCGCCACTGGACGACGCAAGGCTGCAATTGTTCTATGTATCCCGGCCATATAACGGGTCACCGTATGGCATGGGATATGATGATGAACTGGTCCCCTACGACGGCATTAGTAGTAGCTCAGCTGCTCCGGGTCCCACAGGCCATCTTGGACATGATCGCTGGTGCTCACTGGGGAGTCCTGGCGGGCATAGCGTATTTCTCCATGGTGGGGAACTGGGCGAAGGTCCTGGTAGTGATGCTGCTATTTGCCGGCGTCGACGCA---CAC---------ACCGACGTCTCCGGGGGAACTGCCGCCCGCGGCGCGCATTTCATTACCAACCTC------TTCTCACCAGGCGCTCAGCAGAACGTCCAGTTGATCAACACCAACGGCAGTTGGCACATCAATAGGACGGCCCTGAACTGCAATGACAGCCTCCACACCGGCTGGATAGCAGGGCTTCTTTATTCCAACAATTTCAACTCTTCAGGCTGTCCTGAGCGGATGGCCAGCTGCCGGCGCCTCACCGATTTTGACCAGGGCTGGGGCCCCATCAGTTATGCC------AAT---GGAAACGGC---------TCCGACCAACGCCCTTACTGCTGGCACTACCCCCCAAAACCTTGTGGTATTGTGTCCGCGCAGAGCGTGTGTGGCCCGGTATATTGCTTCACTCCCAGCCCCGTGGTGGTGGGAACGACCGACAGGTCGGGCGTGCCAACCTACAACTGGGGTGAAAATGAAACGGACGTCTTTGTCCTTAACAACACC---AGGCCACCGATGGGCAATTGGTTTGGTTGCACCTGGATGAACTCAACTGGATTCACCAAAGTGTGCGGAGCGCCCCCTTGTGTCATCGGAGGGGTGGGC---AACAACACCTTGCACTGCCCCACTGATTGCTTCCGCAAACATCCGGAAGCCACGTACTCTCGGTGCGGCTCCGGTCCCTGGATCACACCCAGGTGCCTGGTCGACTACCCGTATAGACTTTGGCATTATCCCTGTACCGTCAATTACACCATATTTAAAGTCAGGATGTACGTGGGAGGGGTCGAGCATAGGCTGCAAGCAGCCTGCAACTGGACACGGGGCGAACGTTGTGATCTGGAAGACAGGGACAGGACCGAGCTCAGCCCGTTGCTGCTGTCCACCACACAGTGGCAGGTCCTTCCGTGTTCCTTCACGACCCTGCCAGCCTTGTCCACCGGCCTCATCCACCTCCACCAGAACATTGTGGACGTTCAGTACTTGTACGGGGTGGGATCAAGCATTGCGTCCTGGGCCATTAAATGGGATTACGTCGTTCTCCTGTTCCTCCTGCTTGCAGACGCGCGCGTCTGCTCCTGTTTGTGGATGATGTTTCTCATATCCCAAGCGGAGGCGGCTTTGGAGAACCTTGTAATACTCAATGCAGCATCCCTGGCCGGGACGCACGGTCTTGTATCCTTCCTCGTGTTCTTCTGCTTTGCATGGTACCTGAAGGGTAGGTGGGTGCCCGGAGCGGCCTACGCCCTCTACGGGATGTGGCCTCTCCTCCTGCTCCTGTTGGCGTTGCCCCAGAGGGCATACGCGCTGGACACGGAGGTGGCCGCGTCGTGTGGCGGCGCTGTTCTTGTCGGGTTAATGGCGCTGACTCTGTCACCATATTACAAGCACTATATCAGCTGGTGCTTGTGGTGGCTTCAGTATTTTCTGACCAGAGTAGAAGCGCTACTGCACGTGTGGGTTCCCCCCCTCAATGTCCGAGGGGGGCGCGACGCCATCATCTTGCTCATGTGTGTTGTACACCCGACTCTGGTATTTGACATAACCAAACTACTGCTGGCCGTCTTCGGACCCCTTTGGATTCTTCAAGCCAGTTTGCTAAAAGTACCCTACTTTGTGCGCGTTCAAGGCCTCCTCCGGATCTGCGCATTAGCGCGGAAGATGGCCGGAGGTCATTACGTGCAAATGGTCATCATCAAGTTAGGGGCGCTTGCTGGCACCTATGTTTATAACCATCTCACTCCCCTTCGGGACTGGGCGCACAGCGGCCTGCAAGACCTGGCCGTGGCTGTGGAGCCAGTTGTCTTCTCCCAAATGGAGACCAAGCTCATCACGTGGGGGGCAGACACCGCCGCGTGCGGTGACATCATCAATGGCTTGCCCGTCTCCGCCCGTAGGGGCCAGGAGATACTGCTCGGACCGGCCGATGGAATGGCCTCCAAGGGGTGGAGGTTGCTGGCGCCTATCACGGCGTACGCCCAGCAGACGAGGGGCCTTCTAGGGTGTATAATCACCAGCCTAACTGGCCGGGACAAGAACCAAGCGGAGGGTGAGGTCCAGATTGTGTCAACCGCTGCCCAAACTTTTCTGGCAACGTGCATCAATGGGGTATGCTGGACTGTCTACCACGGGGCTGGAACGAGGACCATCGCATCACCCAAGGGTCCTGTTATCCAGATGTATACCAATGTAGACAAAGACCTTGTGGGCTGGCCCGCTCCTCAAGGCACCCGCTCATTGACACCCTGCACCTGCGGCTCCTCGGACTTGTACCTGGTCACGAGGCACGCCGATGTCATTCCCGTGCGCCGGCGGGGCGATAGCAGGGGCAGCCTGCTTTCGCCACGGCCTATTTCCTACCTGAAAGGCTCCTCGGGGGGTCCGCTGTTGTGCCCCGCGGGGCACGCCGTGGGCATATTCAGGGCCGCGGTGTGCACCCGTGGAGTGGCCAAGGCGGTGGACTTTATCCCTGTGGAGAACCTAGAGACAACCATGAGGTCCCCGGTGTTCACGGACAACTCCTCTCCACCAGCAGTGCCCCAGAGCTTCCAGGTGGCCCACCTGCATGCTCCCACCGGCAGCGGTAAGAGCACCAAGGTCCCGGCCGCATACGCAGCTCAGGGCTACAAGGTGCTTGTGCTCAACCCCTCCGTTGCTGCAACACTGGGCTTTGGTGCTTACATGTCCAAGGCCCATGGGGTCGATCCTAATATCAGGACCGGGGTGAGAACAATTACCACTGGCAGCCCCATCACGTACTCCACCTACGGCAAGTTCCTTGCCGACGGCGGGTGCTCAGGGGGTGCCTATGACATAATAATCTGCGACGAGTGCCATTCCACGGATGCCACATCCATCTTGGGCATCGGCACCGTCCTTGACCAAGCAGAGACTGCGGGGGCGAGACTGGTTGTGCTCGCCACCGCTACCCCTCCGGGTTCCGTCACCGTGCCCCATCCCAACATCGAGGAGGTTGCTCTGTCCACCACCGGAGAGATCCCTTTTTACGGCAAGGCCATCCCCCTCGAGGCGATCAAGGGGGGGAGACATCTCATCTTCTGTCACTCAAAGAAGAAGTGCGACGAGCTCGCTGCAAAGCTGGTCGCATTGGGCATCAACGCCGTGGCCTACTACCGCGGTCTTGACGTGTCTGTCATCCCGACCAGCGGCGATGTTGTCGTCGTTGCAACTGATGCTCTTATGACTGGCTTTACCGGTGACTTCGACTCGGTGATAGACTGCAATACGTGTGTCACCCAGACAGTCGATTTCAGCCTTGACCCTACCTTTACCATTGAGACAACCACGCTCCCCCAGGATGCGGTCTCCCGTACTCAACGTCGGGGCAGGACCGGTAGGGGGAAGCCAGGCATCTACAGATTTGTGACACCGGGGGAGCGCCCCTCCGGCATGTTCGACTCGTCCGTCCTCTGTGAGTGCTATGACGCAGGCTGTGCTTGGTACGAGCTCACGCCCGCCGAGACTACAGTTAGGCTGCGGGCGTACATGAACACCCCGGGGCTTCCTGTGTGCCAGGACCATCTTGAATTTTGGGAGGGCGTCTTTACGGGCCTCACCCATATAGATGCCCACTTCTTATCCCAGACAAAGCAGAGTGGGGAGAACCTTCCTTACCTGGTAGCGTACCAAGCCACCGTGTGCGCCAGGGCTCAAGCCCCCCCCCCATCGTGGGACCAGATGTGGAAGTGTTTGATCCGCCTTAAACCCACCCTCCATGGGCCAACACCCCTGCTATACAGACTGGGTGCTGTTCAGAATGAAACCACCCTGACGCACCCAGTCACCAAATACATCATGACATGCATGTCAGCTGACCTGGAGGTCGTCACGAGCACCTGGGTGCTCGTTGGCGGCGTCCTGGCTGCTTTGGCCGCGTATTGCTTGTCAACAGGCTGCGTGGTCATAGTGGGCAGGGTTATCTTGTCCGGGAAGCCGGCAATTGTACCCGACAGGGAGGTTCTCTACCGGCAGTTCGATGAGATGGAAGAGTGCTCTCAGCACCTACCGTACATCGAGCAAGGGATGATGCTCGCTGAGCAGTTCAAGCAGAAGGCCCTCGGCCTCCTGCAGACTGCTTCCCGCCAGGCAGAGGTTATCACCCCTGTCGTCCAGACCAACTGGCAAAGACTCGAGGCCTTCTGGGCGAAGCATATGTGGAACTTCATCAGTGGGATACAATACTTGGCGGGCCTGTCAACGTTGCCTGGCAACCCCGCA---ATTGCTTCGTTGATGGCTTTTACAGCTGCCGTCACCAGCCCGCTAACCACCAGCCAAACCCTCCTCTTCAACATATTGGGGGGGTGGGTGGCTGCCCAGCTCGCCGCTCCCGGTGCCGCTACCGCCTTTGTGGGCGCTGGCCTAGCTGGCGCCGCCATCGGCAGTGTCGGACTGGGGAAGGTCCTCGTGGACATCCTTGCAGGGTATGGCGCGGGCGTGGCGGGGGCTCTTGTAGCATTCAAGATCATGAGCGGCGAGGTCCCCTCCACGGAGGACCTGGTCAATCTACTGCCCGCCATCCTTTCGCCTGGAGCCCTCGTAGTCGGTGTGGTCTGCGCAGCAATACTGCGCCGGCACGTTGGCCCGGGCGAGGGGGCAGTGCAATGGATGAACCGGCTAATAGCCTTCGCCTCCCGGGGGAACCACGTCTCCCCCACGCACTACGTGCCGGAGAGCGACGCAGCTGCCCGCGTCACTGCCATACTCAGCAGCCTTACCGTAACCCAGCTCCTGAGGCGACTACACCAGTGGATAAGCTCGGAGTGCACCACCCCATGCTCCGGTTCCTGGTTAAGGGATATCTGGGACTGGATATGTGAGGTGCTGAGCGACTTTAAGACCTGGTTAAAAGCCAAGCTCATGCCACAGCTGCCTGGGATCCCCTTCGTGTCCTGCCAACGCGGGTATAGGGGGGTCTGGCGAGGGGATGGTATCATGCACACTCGTTGCCACTGTGGAGCTGAGATTACTGGACATGTCAAAAACGGGACGATGAGGATCGTCGGTCCTAGGACCTGCAGGAACATGTGGAGTGGGACCTTCCCCATTAACGCCTACACCACGGGCCCCTGTACTCCCCTTCCTGCGCCGAACTATAAGTTCGCGCTGTGGAGGGTGTCTGCAGAGGAATACGTGGAGATAAGGCGGGTGGGGGACTTCCACTACGTGACGGGTATGACCACTGACAATCTCAGATGCCCGTGTCAGGTCCCATCGCCCGAATTTTTCACAGAATTGGACGGGGTGCGCCTACATAGGTTTGCGCCCCCTTGCAAGCCCTTGCTGCGGGAGGAGGTATCATTCAGGGTAGGACTCCACGAATACCTGGTAGGGTCGCAATTACCTTGCGAGCCCGAACCGGACGTGGCCGTGTTGACGTCCATGCTCACTGATCCCTCCCATATAACAGCAGAGACGGCCGGGAGAAGGTTGGCAAGAGGATCACCCCCCTCTGAGGCCAGCTCCTCGGCCAGCCAGCTGTCCGCACCATCTCTCAAGGCAACTTGC---------------ACCGCCAAC---------CATGACTCCCCTGACGCCGAGCTTATTGAGGCTAACCTCCTG------------TGGAGGCAGGAGATGGGCGGCAACATCACCAGGGTTGAGTCAGAGAACAAAGTGGTGGTTCTGGACTCCTTCGATCCGCTTGTGGCGGAGGAGGATGAGCGGGAGATCTCCGTACCCGCAGAGATCCTGCGGAAGTCTCGGAGATTCACTCAGGCCCTGCCCATTTGGGCGCGGCCAGACTATAACCCCCCGCTGTTAGAGACGTGGAGGAAGCCCGACTACGAACCACCTGTGGTTCATGGTTGCCCGCTTCCACCTCCACAGTCTCCACCTGTCCCTCCGCCTCGGAAGAAGCGGACGGTGGTCCTCACTGAATCAACCGTATCTACTGCCTTGGCTGAGCTTGCCACCAAAAGTTTTGGCAGCTCCTCAACCTCCGGTATTACGGGCGACAATACGACAACACCCTCTGAGGCCACCCCTTCTGGCTGCTCCCCAGACTCCGACGCTGAGTCCCATTCTTCCATGCCCCCCCTGGAGGGGGAGCCTGGGGATCCGGACCTCAGCGACGGATCGTGGTCGACGGTCAGTAGTGGGGCCGACACGGAGGATGTCGTGTGCTGCTCAATGTCTTATACCTGGACAGGCGCACTCGTTACCCCGTGCGCCGCGGAGGAACAGAAACTGCCCATCAACGCACTGAGCAACTCGTTGCTACGTCATCACAATCTGGTGTATTCCACCACCTCACGCAGTGCTTGCCAAAGGCAGAAGAAAGTCACATTTGACAGACTGCAAGTCCTGGACAGCCATTACCAGGGCGTGCTCAAGGAGGTTAAAGCAGCGGCGTCAAAAGTGAAGGCTAACTTGCTATCCGTAGAGGAAGCCTGCAGCCTGACGCCCCCACACTCAGCCAGATCCAAGTTTGGCTATGGGGCAAAGGACGTCCGTTGCCATGCCAGAAAGGCCGTAGCCCACATCAACTCCGTGTGGAAGGACCTTCTGGAAGACAGTGTAACACCAATAGACACTACCATCATGGCTAAGAACGAGGTCTTCTGCGTTCAGCCTGAGAGGGGGGGTCGTAAGCCAGCTCGTCTCATCGTGTTCCCCGACCTGGGTGTGCGCGTATGTGAGAAGATGGCCCTGTACGACGTGGTTAGCAAGCTCCCCCAGGCCGTGATGGGAGCCTCCTATGGATTCCAATACTCACCAGGACAGCGGGTTGAATTCCTCGTGCAAGCGTGGAAATCCAAGAAGACCCCAATGGGGTTTTCGTATGATACCCGCTGTTTTGACTCCACAGTCACTGAGAGCGACATCCGTACGGAGGAGGCAATCTACCAATGTTGTGACCTGGACCCCCAAGCCCGCGTGGCCATCAAGTCCCTCACTGAGAGGCTTTATGTTGGGGGCCCTCTTACCAATTCAAGGGGGGAGAACTGCGGCTATCGCAGATGTCGCGCGAGCGGCGTACTGACAACCAGCTGTGGTAACACCCTCACTTGCTACATCAAGGCCCAGGCAGCCTGTCGAGCCGCAGGGCTCCAGGACTGCACCATGCTCGTGTGTGGCGACGACTTGGTCGTTATCTGTGAAAGTGCGGGGGTCCAGGAGGACGCGGCGAGCCTGAGAGCCTTCACGGAGGCCATGACCAGGTACTCCGCCCCTCCTGGGGACCCCCCACAACCAGAATACGACTTGGAGCTAATAACATCATGCTCCTCCAACGTATCAGTTGCCCACGACGGCGCTGGAAAAAGGGTCTACTACCTTACCCGTGACCCTACAACCCCCCTCGCGAGAGCCGCGTGGGAGACAGCAAGACACACTCCAGTTAATTCCTGGCTGGGCAACATAATCATGTTTGCCCCCACACTGTGGGCGAGGATGATACTGATGACCCATTTCTTCAGCGTCCTCATAGCCAGGGATCAGCTTGAACAGGCCCTCGATTGCGAGATCTACGGGGCCTGCTACTCCATAGAACCACTGGATCTACCTCCAATCATTCAAAGACTCCATGGCCTCAGCGCATTTTCACTCCACAGTTACTCTCCAGGTGAAATCAATAGGGTGGCCGCATGCCTCAGAAAACTTGGGGTTCCGCCCTTGCGAGCTTGGAGACACCGGGCCCGGAGTGTTCGCGCTAGGCTTCTGTCCAGAGGAGGCAGAGCTGCCACATGTGGCAAGTACCTCTTTAACTGGGCAGTAAAAACAAAGCTCAAACTCACTCCAATAGCGGCCGCTAGCCGGCTGGACTTGTCCGGCTGGTTCACGGCTGGCTACAGCGGGGGAGACATTTATCACAGCGTGTCTCATGCCCGGCCCCGCTGGTTCTGGTTTTGCCTACTCCTGCTCGCTGCAGGGGTAGGCATCTACCTCCTCCCCAACCGT
>ABV46101
ATGAGCACGAATCCTAAACCTCAAAGAAAAACC---AAACGTAACACCAACCGTCGCCCACAGGACGTCAAGTTCCCGGGCGGCGGCCAGATCGTTGGTGGAGTTTACTTGTTGCCGCGCAGGGGCCCTAGATTGGGTGTGCGCGCGACGAGGAAGACTTCCGAGCGGTCGCAACCTCGAGGTAGACGTCAGCCTATCCCCAAGGCACGTCGACCCGAGGGCAGGACCTGGGCTCAGCCCGGGTACCCTTGGCCCCTCTATGGCAATGAGGGCTGCGGGTGGGCGGGATGGCTCCTGTCTCCCCGCGGCTCTCGGCCTAGCTGGGGCCCCACAGACCCCCGGCGTAGGTCGCGCAATTTGGGTAAGGTCATCGATACCCTCACGTGCGGCTTCGCCGACCTCATGGGGTACATACCGCTCGTCGGCGCCCCTCTTGGGGGCGCTGCCAGGGCCCTGGCGCATGGCGTCCGGGTTCTGGAAGACGGCGTGAACTATGCAACAGGGAACCTTCCCGGTTGCTCTTTCTCTATCTTCCTTCTGGCTCTGCTCTCTTGCCTGACTGTGCCCGCTTCGGCCTACCAAGTGCGCAATTCCACGGGGCTTTACCACGTCACCAATGATTGCCCCAACTCGAGTATTGTGTACGAGGCGGCCGATGCCATCCTCCACACCCCGGGGTGTGTCCCTTGCGTTCGCGAGGGTAACGTCTCGAGGTGTTGGGTGGCGATGACCCCTACGGTGGCCACCAAGGACGGCAAACTCCCCACAACGCAGCTTCGACGCCACATCGATCTGCTTGTCGGGAGCGCCACCCTCTGTTCGGCCCTCTACGTGGGGGACCTGTGCGGGTCTGTCTTTCTTGTCGGCCAACTGTTCACCTTCTCTCCCAAGCGCCACTGGACGACGCAGGACTGCAATTGTTCTATCTATCCCGGCCATATAACGGGTCACCGCATGGCATGGGATATGATGATGAACTGGTCCCCTACGACGGCATTGGTAATGGCTCAGCTGCTCCGGATCCCACAAGCCATCGTGGACATGGTCGCTGGTGCTCACTGGGGAGTCCTAGCGGGCATAGCGTATTTCTCCATGGTGGGGAACTGGGCGAAGGTCCTGGTAGTGCTGTTGCTGTTTGCCGGCGTCGACGCG---GAA---------ACTCACGTCTCCGGGGGGAGTACCGCCCGTACCACGGCCGGACTTGTTGGCCTC------TTCTCACCAGGCGCCCAGCAGAACATCAAGCTGATCAACACCAACGGCAGTTGGCACATTAACAGGACGGCCTTGAACTGCAATGATAGCCTTAACACCGGCTGGATAGCAGGGCTTTTCTACCACAACAGATTTAACTCTTCGGGCTGTCCCGAGAGGTTGGCTAGCTGCCGACCCCTTACCACTTTTGCCCAGGGCTGGGGCCCTATCGGTTATGCC------AAC---GGAAGCGGC---------CCCGACCAGCGCCCCTACTGCTGGCACTACCCGCCAAGACCTTGCGGTATTGTGCCCGCAGAGAGCGTGTGCGGCCCGGTATATTGTTTCACCCCCAGCCCCGTAGTGGTGGGAACGACCGACAGGTCGGGCGCGCCTACCTACAGCTGGGGTGAAAATGTCACGGACGTCTTCGTCCTTAATAACACC---AGACCGCCGCTGGGCAATTGGTTCGGTTGTACCTGGATGAACTCAACTGGATTCACCAAAGCGTGCGGAGCGCCCCCTTGTGTCATCGGAGGGGTGGGC---AACAACACCTTGCACTGTCCCACCGATTGTTTCCGCAAGCATCCAGAAGCCACATACTCCCGGTGCGGCTCTGGTCCCTGGATCACACCCAGGTGCCTGGTCAACTACCCATACAGGCTTTGGCATTATCCTTGTACCATCAACTTCACCATATTCAAAGTCAGGATGTACGTGGGAGGGGTCGAGCACAGGCTGGAAGCTGCCTGCAACTGGACGCGGGGCGAACGTTGCGACCTGGAAGACAGGGACAGGTCTGAGCTCAGCCCGTTGCTGCTGTCCACCACACAGTGGCAAGTCCTCCCATGTTCCTTCACGCCCATGCCAGCCTTGTCCACCGGCCTCATCCATCTCCACCAGAACATTGTGGACGTGCAATACCTGTACGGGGTGGGGTCAAGCATCGCGTCCTGGGCCATTAAGTGGGATTACGTCGTTCTCCTATTCCTTCTGCTTGCAGACGCGCGCGTCTGCTCCTGCTTGTGGATGATGTTACTCATATCCCAAGCGGAGGCGGCTTTGGAGAACCTCGTAGTACTCAATGCAGCATCTCTGGCCGGGACGCACGGTCTTGTGTCCTTCCTCGTGTTCTTCTGCTTTGCGTGGTATCTGAAGGGTAGGTGGGTCCCCGGAGCGGTCTACGCCCTCTACGGGATGTGGCCTCTCCTCCTGCTCCTGTTGGCGTTGCCCCAGCGGGCATACGCGCTGGACACGGAGGTGGCCGCGTCGTGTGGCGGCATTGTTCTTGTTGGGTTAATGGCGCTGACTTTGTCACCATATTACAAGCGCTATATCAGCTGGTGCTTATGGTGGCTTCAGTACTTTTTGACCAGGGTAGAAGCGCATCTGCACGTATGGGTTCCCCCCCTCAACGTCCGAGGGGGGCGTGACGCCGTCATCTTACTCATGTGTGTTGTGCACCCGACTCTGGTATTTGACATCACCAAACTGCTGCTAGCCATCTCTGGACCCCTCTGGATTCTTCAAGCCAGTTTGCTAAAGGTACCCTACTTCGTGCGCGTCCAAGGCCTCCTCCGGATCTGCGCGCTAGCGCGGAAGCTGGTTGGAGGCCATTACGTGCAAATGGTCATCATCAAGTTAGGGGCGCTTACTGGCACCTATATCTATAACCATCTCACTCCCCTTCAGGACTGGGCGCACAACGGCCTGCGGGATCTAGCCGCGGCTGTAGAGCCGGTCGTCTTTTCCCCAATGGAGACCCAGCTCATCACATGGGGGGCAGACACCGCCGCGTGCGGCGACATCATCAACGGCTTGCCCGTCTCTGCCCGCAGGGGCCGGGAGATACTGCTCGGACCAGCCGATGGAATGGTCTCCAAGGGGTGGAGGTTGCTGGCGCCCATCACGGCGTACGCCCAGCAGACAAGGGGCCTCCTAGGGTGTATAATCACCAGCCTGACTGGCCGGGACAAAAACCAAGTGGAGGGTGAGGTCCAGATTGTGTCAACTGCTGCCCAGACTTTCCTGGCAACGTGCATCAATGGGGTATGCTGGACTGTCTACCACGGGGCCGGAACGAGGACCATCGCATCACCCAAGGGTCCCGTCATCCAGATGTATACCAATGTAGACCAAGACCTTGTGGGCTGGCCCGCTCCTCAGGGCGCCCGCTCACTGACACCCTGCACCTGCGGCTCCTCGGACCTCTACTTGGTCACGAGGCACGCCGATGTCATTCCCGTGCGCCGACGGGGTGATAGCAGGGGCAGCCTGCTTTCGCCCCGGCCCATTTCCTACTTGAAAGGCTCCTCGGGGGGTCCGCTGTTGTGCCCCGCGGGGCACGCCGTCGGCATATTTAGGGCCGCGGTGTGCACCCGTGGAGTGGCTAAGGCGGTGGACTTTATCCCCGTGGAGAACCTAGAGACAACCATGAGGTCCCCGGTGTTCACGGACAATTCCTCTCCACCAGCAGTGCCCCAGAGCTTCCAGGTGGCCCACCTGCATGCTCCCACAGGCAGCGGCAAGAGCACCAAGGTCCCGGCCGCATACGCAGCTCAGGGCTATAAGGTGCTAGTACTCAACCCCTCTGTTGCTGCAACACTGGGCTTTGGTGCTTACATGTCCAAGGCCCACGGGATCGATCCTAACATCAGGACCGGGGTGAGAACAATTACCACTGGCAGCCCCATCACGTACTCCACCTACGGCAAGTTCCTTGCCGACGGCGGGTGCTCGGGGGGCGCTTATGACATAATAATTTGTGACGAGTGCCACTCTACGGATGCCACATCCATCTTAGGCATCGGCACCGTCCTAGACCAAGCAGAGACCGCGGGGGCGAGACTAGTTGTGCTCGCCACCGCTACCCCTCCGGGCTCCGTCACCGTGCCCCATCCTAACATCGAGGAGGTTGCTCTGTCCACCACCGGAGAGATCCCTTTTTATGGCAAGGCTATCCCCCTCGAAACAATCAAGGGGGGGAGACATCTCATCTTCTGTCACTCAAAGAAGAAGTGTGACGAGCTCGCCGCAAAGCTGGTAGCATTGGGCGTCAATGCCGTGGCCTACTACCGCGGTCTTGACGTGTCCGTCATCCCGACCAGCGGCGATGTTGTCGTCGTGGCAACTGATGCTCTCATGACCGGCTTCACCGGCGACTTCGACTCGGTGATAGACTGTAACACGTGTGTCACCCAGACAGTCGATTTCAGCCTTGACCCTACCTTCACCATTGAGACAACCACGCTTCCCCAGGATGCTGTCTCCCGCACTCAACGTCGGGGCAGGACTGGCAGGGGGAGGCCAGGCATCTACAGATTTGTGGCACCGGGGGAGCGCCCCTCCGGCATGTTCGACTCGTCCGTCCTCTGTGAGTGCTATGACGCGGGCTGTGCTTGGTATGAGCTCACGCCCGCCGAGACTACAGTTAGGCTGCGAGCGTACATGAACACCCCGGGGCTCCCCGTGTGCCAGGACCACCTTGAATTTTGGGAGGGCGTCTTTACAGGCCTCACTCATATAGATGCCCACTTCCTATCTCAGACAAAGCAGAGTGGGGAGAACTTTCCTTACCTGGTAGCGTACCAAGCCACCGTGTGCGCTAGGGCTCAAGCCCCTCCCCCATCGTGGGACCAGATGTGGAAGTGTTTGGTCCGCCTTAAACCCACCCTCCATGGACCAACACCCCTGCTGTACAGACTGGGCGCTGTTCAGAACGAAGTCATCCTGACGCACCCAATCACCAAATATATCATGACATGCATGTCGGCCGACCTGGAGGTCGTCACGAGCACCTGGGTGCTCGTCGGCGGCGTCTTGGCCGCTCTGGCCGCGTATTGCCTGTCAACAGGCTGCGTGGTCATAGTGGGCAGGATTGTCTTATCCGGGAAGCCGGCAATCATACCCGACAGGGAAGTCCTCTACCGGGAGTTCGATGAGATGGAAGAGTGCTCTCAGCACTTACCGTACATCGAGCAAGGGATGATGCTCGCCGAGCAGTTCAAGCAGAAGGCCCTCGGCCTCCTGCAGACCGCGTCCCGCCAGGCAGAGGTTATCGCCCCTGCTGTCCAGACCAACTGGCAAAAGCTCGAGGCCTTCTGGGCGAAGCATATGTGGAACTTTATCAGTGGGATACAATACCTGGCGGGCCTGTCAACGTTGCCTGGTAACCCCGCC---ATTGCTTCATTGATGGCTTTTACAGCTGCTGTCACCAGCCCACTAACCACTGGCCAAACCCTCCTCTTCAACATATTGGGGGGGTGGGTGGCTGCCCAGCTCGCTGCCCCCGGTGCCGCTACTGCCTTTGTGGGCGCTGGTCTAGCCGGCGCTGCCATCGGCAGTGTTGGACTGGGGAAGGTCCTCGTGGACATTCTTGCAGGGTATGGCGCGGGCGTGGCGGGAGCTCTTGTAGCATTCAAGATCATGAGCGGCGAGGTCCCCTCCACGGAGGACCTGGTCAATCTACTGCCCGCTATCCTCTCGCCTGGAGCCCTTGTGGTCGGCGTGGTTTGTGCAGCAATACTGCGCCGGCACGTTGGCCCGGGCGAGGGGGCAGTGCAGTGGATGAACCGGCTGATAGCCTTCGCCTCCCGGGGGAACCATGTTTCCCCCACGCACTATGTGCCGGAGAGCGATGCGGCTGCCCGCGTCACTACCATACTCAGCAGCCTCACTGTGACCCAACTCCTGAGGCGACTTCACCAGTGGATAAGCTCGGAGTGCACCACTCCATGCTCCGGTTCCTGGCTAAGGGAAATCTGGGACTGGATATGCGAGGTGCTGAGCGACTTTAAGACCTGGCTAAAAGCCAAGCTCATGCCACAACTGCCTGGGATCCCCCTTGTGTCCTGCCAACGCGGGTACAGGGGGGTCTGGCGAGGAGACGGCATCATGCACACTCGCTGCCACTGTGGAGCTGAGATCACTGGACATGTCAAGAACGGGACGATGAGGATCGTCGGTCCCAGGACCTGCAGGAACACGTGGAATGGGACCTTCCCCATTAACGCCTACACCACGGGCCCCTGTACCCCCCTTCCTGCACCGAACTACAAGTTCGCGCTGTGGAGGGTGTCTGCAGAGGAGTACGTGGAGATAAGGCAGGTGGGGGACTTCCATTACGTGACGGGTATGACTACTGACGACCTTAAATGCCCGTGCCAGGTCCCATCGCCCGAATTCTTCACCGAATTGGACGGGGTGCGCCTACATAGGTTTGCGCCCCCCTGCAAGCCCTTGCTGCGGGAGGAGGTGTCATTTAGAGTAGGACTCCACGCGTACCCAGTGGGGTCGCAATTACCTTGCGAGCCCGAACCGGACGTGGCCGTGTTGACGTCCATGCTCACTGATCCCTCCCACATAACAGCAGAGGCAGCCGGGAGAAGGTTAGCGAGGGGGTCGCCCCCTTCCGTGGCCAGCTCTTCGGCTAGCCAGCTGTCCGCTCCATCTCTCAAGGCAACTTGC---------------ACCACCAAC---------CATGACTCCCCTGACGCCGAGCTCATAGAGGCTAACCTCCTG------------TGGAGGCAGGAGATGGGCGGTAACATCACCAGGGTTGAGTCAGAGAACAAAGTGGTGGTTCTGGACTCCTTCGATCCGCTTGTGGCGGAGGAGGACGAGCGGGAGGTGTCCGTGCCCGCAGAAATCCTGCGGAAGTCTCGGAAATTCACCCCGGCTCTGCCCATCTGGGCACGGCCGGACTACAACCCCCCGCTGTTGGAGACGTGGAAAAAGCCTGACTACGAACCACCTGTGGTCCATGGCTGTCCGCTTCCACCTCCACGGTCCCCTCCTGTGCCTCCGCCTCGGAGAAAGCGGACGGTGGTCCTCACCGAATCAACCGTATCTACTGCCTTGGCCGAGCTCGCCACCAAAAGCTTCGGCAGCTCCTCAACTTCCGGCATTACGGGCGACAACACGACAACATCCTCTGAGCCTGCCCCTTCTGGCTGCCCCCCAGACTCCGACGCTGAGTCCTATTCTTCTATGCCCCCCCTGGAGGGGGAGCCTGGAGATCCGGATCTCAGCGACGGGTCGTGGTCGACGGTCAGTAGTGAGGCCGGCACGGAGGATGTCGTGTGCTGCTCGATGTCTTATTCCTGGACAGGCGCACTCGTCACCCCGTGTGCCGCAGAAGAGCAGAAACTACCCATCAACGCACTGAGCAACTCGTTGCTACGTCACCACAATCTGGTGTATTCCACCACCTCACGCAGTGCTTGCCAAAGGCAGAAGAAAGTCACATTTGACAGACTGCAGGTCCTGGATAGCCATTACCAGGACGTGCTCAAGGAGGTTAAGGCAGCGGCGTCAAAAGTGAAGGCTAACTTGCTATCCGTAGAGGAAGCTTGCAGCCTGACGCCCCCACATTCAGCCAAATCCAAGTTTGGCTATGGGGCGAAAGACGTCCGTTGCCATGCCAGAAAGGCCGTGAACCACATCAACTCCGTGTGGAAGGACCTTCTGGAAGACAGTGTAACACCAATAGACACTACCATCATGGCTAAGAACGAGGTTTTCTGCGTTCAGCCTGAGAAGGGGGGTCGTAAGCCAGCTCGTCTCATCGTGTTCCCCGACCTGGGTGTACGCGTGTGCGAGAAAATGGCTCTGTACGACGTAGTTAGCAAGCTCCCCCTGGCCGTGATGGGAAGCTCCTACGGATTCCAGTACTCACCAGGACAGCGGGTTGAATTCCTCGTGAAAGCGTGGAAGTCCAAGAAGACCCCAATGGGGTTTTCGTATGATACCCGCTGCTTTGACTCCACAGTCACTGAGAGTGATATCCGTACGGAGGAGGCAATCTACCAATGTTGTGACCTGGACCCCCAAGCCCGTGTGGCCATCAAGTCCCTCACTGAGAGGCTTTACGTCGGGGGCCCTCTTACCAATTCAAGGGGGGAGAACTGCGGCTACCGCAGGTGCCGCGCGAGCGGCGTACTGACAACTAGCTGTGGTAACACCCTCACTTGCTACATCAAGGCCCGGGCAGCCTGTCGAGCCGCAGGGCTCCAGGACTGCACCATGCTCGTGTGTGGCGACGACTTAGTCGTTATCTGTGAAAGCGCGGGGGTCCAGGAGGACGCGGCGAGCCTGAGAGCCTTCACGGAGGCTATGACCAGGTACTCCGCCCCCCCCGGGGACCCCCCGCAACCAGAATACGACTTGGAGCTCATAACATCATGCTCCTCCAACGTGTCAGTCGCCCACGACGGCGCTGGAAAGAGGGTCTACTACCTTACCCGTGACCCTACAACCCCCCTCGCGAGAGCAGCGTGGGAGACAGCAAGACACACTCCAGTCAATTCCTGGCTAGGCAACATAATCATGTTTGCCCCCACACTGTGGGCGAGGATGATACTGATGACCCACTTCTTTAGCGTCCTTATAGCCAGGGATCAGCTTGAACAGGCCCTTGATTGCGAGATCTACGGAGCCTGCTACTCCATAGAACCACTGGATCTACCTCCAATCATTCAAAGACTCCATGGCCTTAGCGCATTTTCACTCCACAGTTACTCTCCAGGTGAAATCAATAGGGTGGCCGCATGCCTCAGAAAACTTGGGGTTCCGCCCTTGCGAGCTTGGAGACACCGGGCCCGGAGCGTTCGCGCTAGGCTTCTGTCCAGGGGAGGTAGGGCTGCCATATGTGGCAAGTACCTCTTCAACTGGGCAGTAAGAACAAAGCTCAAACTCACTCCAATAGCGGCCGCCAGCCAGCTGGACTTGTCCGGCTGGTTCACGGCTGGCTACAGCGGGGGAGACATTTATCACAGCGTGTCTCGTGCCCGGCCCCGCTGGTTCTGGTTTTGCCTACTCCTGCTTGCTGCAGGGGTAGGCATCTACCTCCTCCCCAACCGA
>ABV46103
ATGAGCACGAATCCTAAACCTCAAAGAAAAACC---AAACGTAACACCAACCGTCGCCCACAGGACGTTAAGTTCCCGGGTGGCGGTCAGATCGTTGGTGGAGTTTACTTGTTGCCGCGCAGGGGCCCTAGATTGGGTGTGCGCGCGACGAGGAAGACTTCCGAGCGGTCGCAACCTCGAGGGAGACGTCAGCCTATCCCCAAGGCGCGTCGACCCGAGGGCAGGACCTGGGCTCAGCCCGGGTACCCTTGGCCCCTCTATGGCAATGAGGGCTGCGGGTGGGCGGGATGGCTCCTGTCCCCCCGTGGCTCTCGGCCTAGCTGGGGCCCCACAGACCCCCGGCGTAGGTCGCGCAATTTGGGTAAGGTCATCGATACCCTCACGTGCGGCTTCGCCGACCTCATGGGGTACATACCGCTCGTCGGCGCCCCTCTTGGAGGCGCTGCCAGGGCCCTGGCGCACGGCGTCCGGGTTCTGGAAGACGGCGTGAACTACGCAACAGGGAATCTTCCTGGTTGCTCTTTCTCTATTTTCCTTCTGGCCCTGCTCTCTTGCCTGACCGTGCCCGCTTCAGCCTACCAAGTGCGCAACTCCACGGGGCTTTACCATGTCACCAATGATTGCCCTAACTCGAGTATTGTGTACGAGGCGGACGATGCCATCCTGCACACTCCGGGGTGTGTCCCTTGCGTTCGCGAGGGTAACGCCTCGAGGTGTTGGGTGGCGATGACCCCCACGGTGGCCACCAGGGACGGCAAGCTCCCCACAACGCAGCTTCGACGTCACATCGATCTGCTTGTCGGGGGCGCCACGCTCTGCTCGGCCCTTTACGTGGGGGACCTGTGCGGGTCTGTCTTTCTTGTCGGTCAACTGTTCACCTTTTCTCCCAGGCGCCACTGGACGACGCAAGGCTGCAATTGTTCTATCTATCCCGGCCATATAACAGGTCATCGCATGGCATGGGATATGATGATGAACTGGTCCCCTACGACGGCGTTGGTAGTAGCTCAGCTGCTCCGGATCCCACAAGCCATCTTGGACATGATCGCTGGTGCTCACTGGGGAGTCCTGGCGGGCATAGCGTACTTTTCCATGGTGGGGAACTGGGCGAAGGTCCTGGTAGTGCTGTTGCTATTTGCCGGCGTTGACGCG---GAA---------ACCCACGTCAGCGGGGGGAGTGCCGGCCGCACTATGGCTGGACTTACTGGTCTC------TTCACGCAGGGCGCCCAACAGAAAGTCCAGCTGATCAACACCAACGGCAGTTGGCACATCAATAGTACGGCCCTGAACTGCAATGATAGCCTTAACACCGGCTGGTTAGCAGGGCTTTTCTATCACCACAGATTCAACTCTTCAGGCTGTCCTGAGAGGATGGCCAGCTGCCGACCCCTCACCGATTTTGACCAAGGCTGGGGCCCCATCAGCCATACC------AAC---GGAAGCGGC---------CCCGACCAACGCCCTTACTGCTGGCACTACCCCCCAAAACCTTGTGGTATTGTGCCTGCAAAGAGCGTATGCGGCCCAGTATACTGCTTCACTCCCAGCCCCGTGGTGGTGGGAACGACCGACAGGTCGGGCGCCCCTACCTACAGCTGGGGTGAAAATGATACGGACGTCTTCGTCCTTAACAACACT---AGGCCGCCGATGGGCAATTGGTTCGGTTGTACCTGGATGAACTCAACTGGATTCACCAAAGTATGCGGAGCGCCCCCTTGTGTCATCGGAGGGGTGGGC---AACAACACCTTGCACTGCCCCACTGATTGTTTCCGCAAGCATCCGGAAGCCACGTACTCTCGGTGCGGCTCCGGTCCCTGGATCACACCCAGGTGTCTGGTCAACTACCCATACAGGCTTTGGCATTATCCTTGTACCATCAACTACACCATCTTTAAAGTCAGGATGTACGTGGGAGGGGTCGAGCACAGGCTGGAAGCCGCCTGCAACTGGACGCGGGGCGAACGTTGTGATCTGGAAGACAGGGACAGGTCCGAGCTCAGCCCGTTGCTGCTGTCCACCACACAGTGGCAGGTCCTTCCGTGCTCCTTTACGACCCTGCCAGCCTTGTCCACCGGCCTCATCCACCTCCACCAGAACATTGTGGACGTGCAGTATTTATACGGGGTGGGGTCAAGCATCGCGTCCTGGGCCATCAAGTGGGATTACGTCGTTCTCCTGTTCCTTCTGCTTGCAGACGCGCGCGTCTGCTCCTGCTTGTGGATGATGTTACTCATATCCCAAGCGGAGGCGGCTTTGGAGAACCTCGTGGTACTCAATGCAGCATCCTTGGCCGGGACGCACGGTCTTGTATCCTTCCTCGTGTTCTTCTGCTTTGCGTGGTATCTGAAGGGTAGGTGGGCGCCCGGAGCAGTCTACGCCTTCTACGGGATGTGGCCTCTCCTCCTGCTCCTGCTGGCGTTGCCCCAACGGGCATACGCACTGGACACGGAGGTGGCCGCGTCTTGTGGCAGCGTTGTTCTTGTCGGGTTAATGGCGCTGACTCTGTCACCACATTACAAGCGCTATATCAGCTGGTGCTTATGGTGGCTTCAGTATTTTCTGACCAGAGTAGAAGCGCAACTGCACGTGTGGGTTCCCCCCCTCAACGTCCGAGGGGGGCGCGATGCCGTCATCTTGCTCATGTGTGTTGTACACCCGACTCTGGTGTTTGACATCACCAAACTACTCCTGGCCATCTTCGGGCCCCTTTGGATTCTTCAAGCCAGCTTGCTTAAAGTACCCTATTTTGTGCGCGTTCAAGGCCTTCTCCGGATCTGCGCGCTAGCGCGGAAACTGGTTGGAGGCCATTACGTGCAAATGGTCATCATCAAATTGGGGGCACTCACTGGCACCTATGTTTATAACCATCTCACTCCTCTTCGGGACTGGGCGCACAACGGCCTGCGAGATCTGGCCGTGGCTGTGGAGCCAGTCGTCTTCTCCCGAATGGAGACCAAGCTCATCACGTGGGGGGCAGACACCGCCGCGTGCGGTGACATCATCGACGGCTTGCCCGTCTCCGCCCGTAGGGGTCGGGAGATACTGCTCGGGCCAGCCGACGGAATGGTCTCCAAGGGGTGGAGGTTGCTGGCGCCCATCACAGCGTACGCCCAGCAGACAAGGGGCCTCCTAGGGTGCATAATCACCAGCCTGACTGGCCGGGACAAAAATCAGGTGGAGGGTGAAGTCCAGATTGTGTCAACTGCTGCCCAAACTTTCTTGGCAACGTGCATCAATGGGGTATGCTGGACTGTCTACCACGGGGCCGGAACGAGGACCATTGCATCATCCAAGGGTCCTGTTATCCAGATGTATACCAATGTAGACCAAGACCTTGTCGGCTGGCCCGCTCCCCAAGGTGCCCGCTCATTGACGCCCTGCACCTGCGGCTCCTCGGACCTCTACCTGGTCACGAGGCACGCCGATGTCATTCCCGTGCGCCGGCGGGGTGATAGCAGGGGCAGCCTGCTTTCGCCCCGGCCCATCTCTTACTTGAAAGGCTCCTCGGGGGGTCCGCTGTTGTGCCCCGCGGGACACGCCGTAGGCATATTCAGGGCCGCGGTGTGCACCCGTGGAGTGGCTAAGGCGGTGGACTTTATCCCTGTGGAGAACCTAGAAACAACCATGAGGTCCCCGGTGTTCACGGACAACTCCTCTCCACCAGCAGTGCCCCAGAGCTTCCAGGTGGCCCACCTGCATGCTCCCACCGGCAGCGGCAAAAGCACCAAGGTCCCGGCAGCATACGCAGCTCAGGGCTACAAGGTGCTAGTGCTCAACCCCTCTGTTGCTGCGACGTTGGGCTTTGGCGCCTACATGTCCAAGGCCCATGGGGTCGATCCTAACATCAGGACCGGGGTGAGGACAATTACTACTGGCAGCCCTATCACGTACTCCACCTACGGCAAGTTCCTTGCCGATGGCGGGTGCTCAGGGGGTGCCTATGACATAATAATCTGTGACGAGTGCCACTCCACGGATGCCACATCCATCTTAGGCATCGGCACTGTCCTTGACCAAGCAGAGACTGCGGGAGCGAGACTGGTCGTGCTCGCCACCGCTACCCCTCCGGGCTCCGTCACTGTGCCCCATCCAAACATCGAGGAGGTTGCTCTGTCCACCACCGGAGAGATCCCTTTTTACGGCAAGGCTATCCCCCTCGAGGTAATCAAGGGGGGGAGACATCTCATCTTCTGTCACTCAAAGAAGAAGTGCGACGAGCTCGCCGCAAAGCTGGTCGCTCTTGGCATCAATGCCGTGGCCTACTACCGCGGTCTTGACGTGTCTGTCATCCCGTCCAGCGGCGATGTTGTCGTCGTGGCGACTGATGCCCTCATGACCGGCTTTACCGGCGACTTCGACTCGGTGATAGACTGCAACACGTGTGTCACCCAGACAGTCGACTTCAGCCTTGACCCTACTTTCACCATTGAGACAACCACGCTCCCCCAGGACGCCGTCTCCCGTACTCAACGTCGGGGCAGGACTGGCAGGGGGAAGCCAGGCATCTACAGATTTGTGGCACCGGGGGAGCGCCCCTCCGGCATGTTCGACTCGTCTGTCCTCTGTGAGTGCTATGACGCGGGCTGTGCTTGGTATGAGCTCACACCCGCCGAGACTACAGTCAGACTACGAGCGTACATGAACACCCCGGGGCTTCCCGTGTGCCAGGACCATCTTGAATTTTGGGAGGGCGTCTTTACGGGCCTCACCCATATAGATGCCCACTTCTTATCCCAGACAAAGCAGAGTGGGGAGAACTTTCCTTACCTGGTAGCGTACCAAGCCACCGTGTGCGCTAGGGCTCAAGCCCCTCCCCCATCGTGGGACCAGATGTGGAAGTGTTTGATCCGCCTCAAGCCCACCCTCCATGGGCCAACACCTCTGCTATACAGGCTGGGCGCTGTTCAGAATGAAGTCACCCTGACGCACCCGGTCACCAAATACATCATGACATGCATGTCGGCCGACCTGGAGGTCGTCACGAGCACCTGGGTGCTCGTTGGCGGCGTCCTGGCCGCTTTGGCTGCGTATTGCCTGTCAACAGGCTGTGTGGTCATAGTGGGCAGGATTGTCTTGTCCGGGAAGCCGGCAATTATACCTGACAGGGAAGTCCTCTACCGGGAGTTCGATGAGATGGAAGAGTGCTCTCAGCACCTACCGTACATCGAGCACGGGATGATGCTCGCTGAGCAGTTCAAGCAGAAGGCCCTCGGCCTCCTGCAGACCGCGTCCCGTCAGGCAGAGGTTATTACCCCTGCTGTACAGACCAACTGGCAAAAACTTGAGGCCTTCTGGGCGAAGCATATGTGGAACTTCGTCAGTGGGATACAATACTTGGCGGGCCTGTCAACGTTACCTGGTAACCCCGCC---ATTGCTTCATTGATGGCTTTTACAGCTGCCGTCACCAGCCCACTAACCACTAGCCAAACCCTCCTCTTCAACATCTTGGGGGGGTGGTTGGCTGCCCAGCTCGCCGCTCCCGGTGCCGCTACTGCCTTTGTGGGCGCTGGCCTAGCTGGTGCCGCCATCGGCAGTGTTGGACTGGGGAAGGCCCTCGTGGACATTCTCGCAGGGTATGGCGCGGGCGTGGCGGGAGCTCTTGTAGCGTTCAAGATCATGAGCGGTGAGGTTCCCTCCACAGAGGACCTGGTCAACTTGCTGCCCGCCATCCTCTCGCCTGGAGCCCTTGTAGTCGGTGTGGTCTGCGCAGCAATACTGCGCCGGCACGTCGGCCCGGGCGAGGGGGCGGTGCAATGGATGAACCGGCTCATAGCCTTCGCCTCCCGGGGGAACCATGTTTCCCCCACGCACTACGTGCCGGAGAGCGATGCAGCTGCCCGCGTCACTGCCATACTCAGCAGCCTCACCGTAACCCAGCTTCTGAGGCGACTGCACCAGTGGATAAGCTCGGAGTGTACCACTCCATGCTCCGGTTCCTGGCTAAGGGACATCTGGGACTGGATTTGCGAGGTGCTGAGCGACTTTAAGACCTGGCTAAAAGCCAAGCTCATGCCACAACTGCCTGGGATTCCCTTCGTGTCCTGCCAGCGCGGATACAAGGGGGTCTGGCGGGGGGACGGCATCATGCACACCCGCTGCCACTGTGGAGCTGAGATTACTGGACATGTCAAAAACGGGACGATGAGGATCGTCGGTCCTAAGACCTGCAGGAACATGTGGAGTGGGACCTTCCCCATCAACGCCTACACCACGGGCCCCTGTACTCCCCTTCCTGCGCCGAACTATACGTTCGCGCTGTGGAGGGTGTCTGCAGAGGAATACGTGGAGATAAGGCAGGTGGGGGACTTCCACTACGTGACGGGTATGACTACTGACAATCTTAAATGCCCGTGCCAGGTCCCATCGCCCGAATTTTTCACAGAATTGGACGGGGTGCGCCTACACAGGTTTGCGCCCCCTTGCAAGCCCTTGCTACGGGAGGAGGTTTCATTCAGAGTAGGACTCCACGAGTACCCGGTAGGGTCGCAATTACCTTGCGAGCCCGAACCGGACGTGGCCGTGTTGACGTCCATGCTCACTGATCCCTCCCATATAACAGCAGAGGCAGCCGGGAGAAGGTTGGCGAGGGGATCACCCCCTTCTGTGGCCAGCTCTTCGGCTAGCCAGCTGTCTGCTCCATCTCTCAAGGCAACTTGC---------------ACCGCCAAC---------CATGACTCCCCTGACGCCGAGCTCATAGAGGCCAACCTCCTA------------TGGAGGCAGGAGATGGGCGGCAACATCACCAGGGTTGAGTCAGAGAACAAAGTGGTGATTCTGGACTCCTTCGATCCGCTTGTGGCGGAGGAGGATGAGCGGGAGATCTCCGTACCCGCAGAAATCCTGCGGAAGTCTCGGAGGTTCACCCAGGCCCTGCCCATTTGGGCGCGGCCGGACTACAACCCCCCGCTGGTGGAGACGTGGAAAAAGCCTGACTACGAACCACCTGTGGTCCATGGTTGCCCGCTTCCACCTCCACGGACCCCTCCTGTGCCTCCACCTCGGAAGAAGCGGACGGTGGTCCTCACCGAATCAACTCTACCCACTGCCTTGGCCGAACTTGCTACCAAAAGTTTTGGCAGCTCCTCAACTTCCGGTATCACGGGCGACAATACGACAACATCCTCTGAGCCCGCCTCTTCTGGCTGCCCCCCAGACTCCGACGCTGAGTCCTACTCTTCCATGCCCCCCCTGGAGGGGGAGCCTGGGGATCCGGATCTCAGCGACGGATCATGGTCGACGGTCAGTAGTGAGGCCGGCACGGAGGATGTCGTGTGCTGCTCGATGTCTTATACCTGGACAGGCGCACTCGTCACCCCGTGCGCCGCGGAAGAGCAGAAACTGCCCATCAACGCACTGAGCAACTCGTTGCTACGTCATCACAATCTGGTGTATTCCACCACCTCACGCAGTGCTTGCCAAAGGCAGAAGAAAGTCACATTTGACAGACTGCAAGTTCTGGACAGCCATTACCAGGACGTGCTCAAGGAGGTTAAGGCAGCGGCGTCAAAAGTGAAGGCCAACTTGCTATCCGTAGAGGAAGCTTGTAGCCTGACGCCCCCACATTCAGCCAAATCCAAGTTTGGCTATGGGGCAAAAGACGTCCGTTGCCATGCCAGAAAGGCCGTAAACCACATCAACTCCGTGTGGAAAGACCTTCTGGAAGACAGTGTAACACCAATAGACACTACCATCATGGCTAAGAACGAGGTTTTCTGCGTTCAGCCTGAGAAGGGGGGTCGTAAGCCAGCTCGTCTCATCGTGTTCCCCGACCTGGGTGTGCGCGTGTGCGAGAAGATGGCCCTATACGACGTGGTCAGCAAACTCCCCCTCGCCGTGATGGGAAGCTCCTACGGATTCCAGTACTCACCAGGACAGCGGGTTGAATTCCTCGTGAAAGCGTGGAAGTCCAAGAAGACCCCAATGGGGTTTTCATATGATACCCGCTGCTTTGACTCCACAGTCACTGAGAGCGATATCCGTACGGAGGAGGCAATCTACCAATGTTGTGACCTGGACCCCCAAGCCCGCGTGGCCATCAAGTCCCTCACTGAGAGGCTTTATGTTGGGGGCCCCCTTACCAATTCCAGGGGGGAGAACTGCGGCTACCGCAGGTGCCGCGCGAGCGGCGTACTGACGACCAGCTGTGGTAACACCCTCACCTGCTACATCAAGGCCCAGGCAGCCTGTCGAGCCGCAGGGCTCCAGGACTGCACCATGCTCGTGTGTGGCGACGACTTAGTCGTTATCTGTGAAAGTGCAGGGGTCCAGGAGGACGCGGCGTGCCTGAGAGCCTTCACGGAGGCTATGACCAGGTATTCCGCCCCCCCCGGGGACCCCCCACAACCAGAATACGACTTGGAGCTCATAACATCATGCTCCTCCAATGTGTCAGTCGCCCACGACGGCGCTGGAAAAAGGGTCTACTACCTTACCCGTGACCCCACAACCCCCCTCGCGAGAGCCGCGTGGGAGACAGCACGACACACTCCAGTCAATTCCTGGCTAGGCAACATAATAATGTTTGCCCCCACACTGTGGGCGAGGATGATACTGATGACCCATTTCTTTAGCGTCCTCATAGCCAGGGATCAGCTTGAACAGGCCCTTGATTGTGAAATCTACGGAGCCTGCTACTCCATAGAACCACTGGATCTACCTCCAATCATTCAAAGACTCCATGGCCTCAGCGCATTTTCACTCCATAGTTACTCTCCAGGTGAAATCAATAGGGTGGCCGCATGCCTCAGAAAACTTGGGGTTCCGCCCTTGCGAGCTTGGAGACACCGGGCCCGGAGCGTCCGCGCTAGGCTTCTGTCCAGAGGGGGTAGGGCTGCCATATGTGGCAAGTACCTCTTCAACTGGGCAGTAAGAACAAAGCTCAAACTCACTCCAATAGCGGCCGCTGGCCGGCTGGACTTGTCCGGCTGGTTCACGGCTGGCTACAGCGGGGGAGACATTTATCACAGCGTGTCTCATGCCCGGCCCCGCTGGTTCTGGTTTTGCCTACTCCTGCTCGCTGCAGGGGTAGGCATCTACCTCCTCCCCAACCGA
>ACA50630
[truncated: 3,377,351 more chars]
