# Supplementary material for: FRESCo: finding regions of excess synonymous constraint in diverse viruses
Source: Genome Biol. 2015 Feb 17;16(1):38. doi: 10.1186/s13059-015-0603-7 (PMC4376164; doi:10.1186/s13059-015-0603-7)
Supplement: Additional file 4: — Sequence alignments (zip folder of FASTA alignments). [file 13059_2015_603_MOESM4_ESM.zip › alignments/HCV1b/HCV1b.fa.revtrans]

>ACJ04210
ATGAGCACGAATCCTAAACCTCAAAGAAAAACCAAACGTAACACCAACCGCCGCCCACAGGACGTCAAGTTCCCGGGCGGTGGTCAGATCGTTGGTGGAGTTTACCTGTTGCCGCGCAGGGGCCCCAGGTTGGGTGTGCGCGCGACTAGGAAGACTTCCGAGCGGTCGCAACCTCGTGGAAGGCGACAACCTATCCCCAAGGCTCGCCAGCCCGAGGGCAGGGCCTGGGCTCAGCCCGGGTACCCTTGGCCCCTCTACGGCAATGAGGGCATGGGGTGGGCAGGATGGCTCCTGTCACCTCGTGGCTCTCGGCCTAGTTGGGGCCCCACGGACCCCCGGCGTAGGTCGCGCAATTTGGGTAAGGTCATCGATACCCTTACGTGCGGCTTCGCCGACCTCATGGGGTACATTCCGCTCGTCGGCGCTCCCCTAGGGGGCGCTGCCAGGGCCCTGGCGCATGGCGTCCGGGTTCTGGAGGACGGCGTGAACTATGCAACAGGGAATCTGCCCGGTTGCTCTTTCTCTATCTTCCTCTTGGCTTTGCTGTCCTGTTTGACCATCCCAGCTTCCGCTTACGAAGTGCGCAACGTATCCGGGGTGTACCATGTCACGAACGACTGCTCCAACGCAAGCATTGTGTATGAGGCAGCGGACATGATCATGCACACCCCCGGGTGCGTGCCCTGCGTGCGGGAGAAC------AACTCC---TCCCGCTGCTGGGTAGCGCTCACTCCCACACTCGCGGCCAGGAACGCCAGCGTCCCCACTACGACAATACGACGTCACGTCGATTTGCTAGTTGGGGCGGCTGCTTTCTGCTCCGCTATGTACGTGGGGGATCTCTGCGGATCTGTTTTCCTCGTCTCTCAGCTGTTCACCATCTCGCCTCGCAGGCATGAGACAGTGCAGGACTGCAATTGCTCAATCTATCCCGGCCACTTATCAGGTCACCGCATGGCCTGGGATATGATGATGAACTGGTCACCTACAGCAGCCCTAGTGGCGTCGCAGTTACTCCGGATCCCACAAGCTGTCGTGGACATGGTGGCAGGGGCCCACTGGGGAGTCCTGGCGGGCCTCGCCTACTATTCCATGGTGGGGAACTGGGCTAAGGTGCTGATTGTGATGCTACTCTTTGCCGGCGTCGAC---------GGG------GAA---ACCTATGTGACGGGGGGGGTGCAAGGCCGCGCCACCTATGGCCTGACGTCCCTCTTTACACCTGGGGCGTCCCAAAACATCCAGCTTGTAAACACCAACGGCAGCTGGCACATTAACAGGACTGCCCTAAACTGCAATGACTCCCTTCACACCGGGTTCCTTGCCGCGCTGTTCTAC------ACAAACAAGTTCAACGCGTCCGGATGCCCGGAGCGCATGGCCAGCTGCCGCCCCATCAACGAGTTCGCTCAGGGGTGGGGTCCCATCACTTATGCTGAGCCC---GGCAGC---------------TCGGATCAGAGGCCCTATTGCTGGCACTACGCGCCTCGACCGTGCGGCATTGTACCCGCGGCGCAGGTGTGTGGTCCAGTGTATTGCTTCACTCCAAGCCCTGTTGTGGTGGGGACGACCGATCGCCTCGGCGTCCCCACGTACAGCTGGGGGGAGAATGAGACGGATGTGCTGCTTCTAAACAACACGCGGCCGCCGCAAGGCAACTGGTTCGGCTGTACATGGATGAATAGCACTGGGTTCACCAAGACGTGCGGGGGCCCCCCTTGTAACATCGGGGGGGCCGGT------AACAACACCTTGACCTGCCCCACGGACTGCTTCCGGAAGCACCCCGAGGCCACTTACACCAAATGCGGTTCGGGGCCTTGGTTGACACCTAGGTGCTTAGTGCACTACCCATACAGGCTTTGGCACTACCCCTGCACTATCAACTTTACCGTCTTCAAGGTTAGGATGTATGTGGGGGGCGTGGAACATAGGCTCGAAGCCGCATGCAATTGGACTCGAGGAGAGCGTTGTGATCTGGAGGATAGGGATAGGTCAGAGCTTAGCCCGCTGCTACTGTCTACGACGGAGTGGCAGGTACTGCCCTGTTCTTTCACCACCCTGCCGGCTCTGTCCACTGGTTTGATCCATCTCCATCGGAACATCGTGGATGTGCAATACCTGTATGGTATAGGGTCGGCGGTTGTCTCCTTTGCAATCAAATGGGAGTATGTCCTGTTGCTCTTCCTCCTCCTGGCGGACGCGCGCGTCTGTGCCTGTTTGTGGATGATGCTGCTGATAGCTCAGGCTGAGGCCGCCTTAGAGAACCTGGTGGTCCTCAATGCGGCATCCGTGGCCGGGGCGCATGGCATTTTCTCCTTCCTTGTGTTCTTCTGTGCTGCCTGGTACATCAAGGGCAGGCTGGTCCCTGGGGCGGCGTATGCGCTTTATGGCGTATGGCCGCTGCTCCTGCTCCTGCTGGCGTTACCGCCACGAGCTTACGCCATGGACCGGGAAATGGCTGCATCGTGCGGAGGCGCGGTTTTCGTAGGTCTGGTACTCTTGACCTTGTCACCACACTACAAGCCGGCCCTCGCCAAGCTCATATGGTGGTCGCAGTATTTCATCACCAGGGCTGAGGCGCACCTGCACGTGTGGGTCCCCCCTCTCAATGTTCGGGGAGGCCGCGATGCCATCATCCTCCTTACGTGCGCGTTCCATCCAGAGCTAGTATTTGATATCACCAAAATGCTGCTCGCCATACTCGGTCCGCTCATGGTGTTCCAGGCCGGTATAACCAGAGTGCCGTACTTCGTGCGCGCTCAAGGGCTCATTCGTGCATGCATGCTAGTGCGGAAAGTCGCTGGGGGCCATTATGTCCAAATGGCTTTCATGAAGCTGGCCGCGCTGACAGGCACGTATGTTTATGACCACCTTACTCCACTGCAGGACTGGGCCCACAGGGGCCTACGAGACCTTGCGGTGGCAGTTGAGCCCGTTGTTTTCTCCGACATGGAGACCAAGGTCATCACCTGGGGGGCAGACACCGCGGCGTGTGGGGACATCATCTTGGGCCTACCTGTCTCCGCCCGAAGGGGGAGGGAGATACTTCTGGGCCCAGCCGACAGTCTTGAGGGGCAGGGGTGGCGACTCCTTGCGCCTATCACGGCCTATTCCCAACAGACGCGAGGCCTGCTTGGTTGCATCATCACTAGCCTCACAGGCCGGGACAAGAACCAGGTTGAGGGGGAGGTTCAAGTGGTTTCCACCGCAACACAATCTTTCCTGGCGACCTGCATCAACGGCGCGTGTTGGACTGTCTACCACGGCGCCGGCCCAAAGACCCTGGCCGGCCCAAAGGGTCCAGTTACCCAAATGTACACCAATGTAGACCAGGACCTCGTCGGCTGGCAGGCGCCCCCCGGGGCGCGCTCCTTGACACCGTGCACCTGCGGCAGCTCGGACCTCTACTTGGTCACGAGGCATGCTGATGTCATCCCGGTGCGCCGGCGAGGCGACACCAGGGGGAGTTTACTCTCCCCCAGGCCTGTATCCTACCTGAAAGGCTCTTCGGGTGGTCCGCTGCTCTGCCCCGCGGGGCACGCTGTGGGCATCTTCCGGGCTGCCGTGTGCACCCGGGGAGTTGCGAAAGCGGTGGACTTTATACCCGTTGAGGCTATGGAAACTACCATGCGGTCCCCGGTCTTCACGGATAACTCGTCCCCCCCGGCCGTACCGCAGACATTTCAAGTGGCCCATCTACATGCTCCCACTGGCAGCGGCAAGAGCACCAAGGTGCCGGCTGCATATGCAGCCCAAGGGTATAAGGTACTCGTCCTGAACCCGTCCGTTGCCGCCACCTTAGGTTTCGGGGCATACATGTCTAAAGCTCATGGTGTCGACCCCAATATTAGAACTGGGGTGAGGACCATCACCACGGGTGCCCCCATCACGTACTCCACCTACGGCAAGTTCCTTGCTGACGGTGGGTGCTCCGGGGGTGCCTACGACATCATAATATGTGATGAGTGCCACTCAACTGACTCGACCACCATCTTGGGCATTGGCACAGTCCTGGACCAAGCGGAGACGGCTGGAGCGCGGCTTGTCGTGCTCGCCACCGCTACGCCTCCGGGATCGGTCACCGTGCCACATCCCAATATCGAGGAGGTGGCTCTGTCCAACATTGGAGAGATCCCCTTCTATGGCAAAGCCATCCCCATCGAGACCATCAAGGGGGGGAGGCACCTCATTTTCTGCCACTCCAAGAAGAAATGTGACGAGCTCGCTGCAAAACTGTCGGGCCTCGGAATCAATGCCGTAGCGTATTACCGGGGTCTTGACGTGTCCGTCATACCAACCAGCGGGGACGTCGTTGTCGTGGCAACTGACGCTCTAATGACGGGCTTTACCGGCGACTTTGACTCAGTGATCGACTGTAACACATGTGTCACCCAGACGGTCGATTTCAGCTTGGACCCTACCTTCACAATTGAGACGACAACCGTGCCCCAAGACGCGGTGTCGCGCTCGCAACGGCGAGGCAGGACTGGTAGGGGCAGGATGGGCATCTACAGGTTTGTGACTCCAGGAGAGCGGCCCTCGGGCATGTTCGATTCTTCGGTCCTGTGTGAGTGCTATGACGCGGGCTGCGCTTGGTATGAGCTCACGCCCGCCGAGACCTCGGTTAGATTGCGGGCTTACCTAAATACACCAGGGTTGCCCGTCTGCCAGGACCATCTGGAGTTCTGGGAGAGTGTCTTTACAGGCCTCACCCATATAGACGCCCATTTCCTGTCCCAGACCAAGCAGGCAGGAGACAACTTCCCTTACTTGGTAGCATACCAGGCTACGGTGTGCGCCAGGGCCCAGGCTCCACCTCCATCGTGGGATCAGATGTGGAAGTGTCTCATACGGCTAAAGCCTACGCTGCACGGGCCAACACCCTTGCTGTATAGGCTAGGAGCCGTCCAGAATGAGGTTGCCCTTACACACCCCATTACCAAATACATCATGGCATGCATGTCGGCAGACCTGGAGGTCGTCACGAGCACCTGGGTGCTGATGGGCGGAGTCCTTGCAGCTCTGGCCGCGTATTGCCTGACAATGGGCAGCGTGGTCATTGTGGGCAGGATCATCTTGTCCGGGAAGCCGGCTGTCATCCCCGATAGGGAAGTTCTCTACAGGGAGTTCGATGAGATGGAAGAGTGCGCCTCACACCTTCCTTACATCGAACAAGGAATGCAGCTCGCCGAACAATTCAAGCAGAAGGCGCTCGGGCTGCTGCAAACAGCCACCAAGCAAGCGGAGGCTGCTGTCCCTGTGGTGGAATCCAAGTGGCAAGCCCTTGAGGCCTTCTGGGCGAAGCATATGTGGAATTTCATCAGCGGGATACAGTACTTAGCAGGCTTGTCCACTCTGCCTGGGAACCCCGCAATAGCATCACTGATGGCATTCACAGCCTCTATCACCAGCCCACTCAGCACCCAAACCACCCTCCTATTTAACATCTTGGGGGGGTGGGTGGCCGCCCAACTCGCCCCCCCC---AGCGCCGCTTCGGCTTTTGTGGGCGCCGGCATCGTCGGTGCGGCCGTTGGCAGCATAGGTCTCGGGAAGGTGCTTGTGGACATCTTGGCGGGCTATGGAGCGGGGGTAGCAGGCGCACTCGTGGCCTTTAAGGTCATGAGCGGCGAGATGCCCTCCACTGAGGACCTGGTCAACTTACTCCCTGCTATCCTCTCTCCTGGCGCCCTGGTTGTCGGGGTCGTGTGCGCAGCAATACTGCGTCGGCACGTGGGCCCGGGAGAGGGAGCCGTGCAGTGGATGAATCGGCTGATAGCGTTCGCTTCACGGGGTAACCATGTTTCCCCCACGCACTATGTGCCTGAAAGCGACGCTGCAGCACGTGTCACTCAGATCCTCTCCAGCCTTACCATCACTCAGCTGCTGAGGAGGCTCCACCAGTGGATTAATGAGGACTGCTCCACGCCATGCTCCGGCTCGTGGCTAAGGGATGTTTGGGACTGGATATGCACGGTGTTGACTGACTTCAAGACCTGGCTCCAGTCCAAGCTCCTGCCACGATTACCGGGAGTCCCCTTCCTCTCGTGCCAACGCGGGTACAGGGGAGTTTGGCGGGGAGACGGCATCATGCACACCACCTGCCCATGCGGAGCACAGATCACCGGACATGTCAAAAACGGTTCCATGAGGATCGTTGGGCCTAGAGCCTGTAGCAACACGTGGCATGGAACGTTCCCCATCAACGCATACACCACGGGCCCCTGCACACCCTCCCCGGCGCCAAACTATTCTAGGGCGCTGTGGCGGGTGGCTGCTGAGGAGTACGTGGAGGTTACGCGGGTGGGGGACTTCCACTACGTGACGGGCATGACCACTGACAACATAAAATGCCCATGCCAGGTTCCGGCCCCCGAGTTCTTCACGGAAGTGGATGGGGTGCGGCTGCACAGGTACGCTCCGGCGTGCAAACCTCTCCTACGGGAGGAGGTCACATTCCAGGTCGGGCTCAACCAATACCTGGTCGGGTCACAGCTCCCATGTGAGCCCGAACCGGATGTAGCAGTGCTCACTTCCATGCTCACCGACCCCTCCCACATTACAGCAGAGGCGGCTAAGCGTAGGTTGGCCAGGGGGTCTCCCCCCTCCTTGGCCAGCTCTTCAGCTAGCCAGTTGTCTGCGCCTTCCTTGAAGGCGACA------------TGCACTACCCGTCAT------------GACTCCCCAGACGCCGACCTCATCGAGGCCAACCTCCTGTGGCGGCAGGAGATGGGCGGGAACATCACCCGCGTGGAGTCAGAGAATAAGGTAGTAATTCTGGACTCTTTCGACCCGCTTCGAGCGGAGGAGGATGAGAGGGAAGTATCCGTTCCGGCGGAGATCCTGCGGAAAAGCAAGAAGTTCCCTCCCGCGATGCCCGTGTGGGCGCGCCCGGACTACAACCCTCCACTGCTAGAGTCCTGGAAGGACCCGGACTACGTCCCTCCGGTGGTACACGGGTGCCCTTTGCCACCTACCACGGCCCCCCCAATACCACCTCCACGGAGGAAGAAGACGGTTGTCCTGACAGAATCCACTGTGTCTTCTGCCCTGGCGGAGCTTGCCACTAAGACCTTTGGCAGCTCCGAATCGTCGGCCGTCGACAGCGGCACGGCGACCGCCCCTCCTGACCAGCCCTCCGACAACGGTGACACAGGATCCGACGTTGAGTCGTACTCCTCCATGCCCCCCCTTGAGGGAGAGCCGGGGGATCCCGATCTCAGTGACGGGTCTTGGTCTACCGTGAGC---GAGGATACTGGCGAGGACGTCGTCTGCTGTTCGATGTCCTACACATGGACAGGCGCCTTGATCACGCCATGTGCTGCGGAGGAAAGCAAGCTGCCCATCAACGCGCTAAGCAACTCTTTGCTGCGCCACCATAATATGGTTTATGCTACAACATCCCGCAGCGCAAGCCAGCGGCAGAAGAAGGTCACCTTTGACAGACTGCAAGTCCTGGACGACCACTACCGGGACGTGCTCAAGGAGATGAAGGCGAAGGCGTCCACAGTTAAGGCCAAACTTCTAACCGTAGAAGAAGCCTGCAAACTGACGCCCCCACATTCGGCCAGATCCAAATTTGGCTATGGGGCAAAGGACGTCCGGAGCCTATCCAGCAGGGCCACTAACCACATCCGCTCCGTGTGGAAGGACCTGTTGGAAGACACTGAGACACCAATTGACACTACCATCATGGCAAAAAATGAGGTTTTCTGTGTCCAACCAGAGAAGGGAGGCCGCAAGCCAGCTCGCCTCATCGTATACCCAGACCTGGGTGTTCGTGTGTGCGAGAAAATGGCCCTTTACGACGTGGTCTCCACCCTTCCTCAGGCCGTGATGGGCTCCGCATACGGATTCCAGTACTCTCCTGGACAGCGGGTCGAGTTCCTGGTGAACGCCTGGAAATCAAAGAGGAACCCTATGGGCTTCTCATATGACACCCGCTGTTTTGACTCAACGGTCACTGAGAGTGACATCCGTGTTGAGGAGTCAATTTACCAATGTTGTGACCTGGCCCCCGAAGCCAGGAAGGCCATAAGGTCGCTCACAGAGCGGCTTTATATCGGGGGTCCCCTGACCAATTCAAAAGGGCAGAACTGCGGTTATCGCCGGTGCCGCGCGAGCGGTGTACTGACGACTAGCTGCGGTAATACCCTCACATGTTACTTGAAGGCCTCTGCAGCCTGTCGAGCTGCGAAGCTCCAGGACTGCACGATGCTCGTGTGCGGAGACGACCTTGTCGTTATCTGTGAAAGCGCGGGAACCCAAGAGGATGCGGCGAGCCTACGAGTCTTCACGGAGGCTATGACTAGGTACTCTGCCCCCCCCGGGGACCCGCCCCAACCAGAATACGACTTGGAGCTGATAACATCATGCTCCTCCAATGTGTCGGTCGCGCACGATGAATCCGGCAAAAGGGTGTACTACCTCACCCGTGACCCCACCACCCCCCTCGCGCGGGCTGCGTGGGAGACAGCTAGACACACTCCAGTCAACTCCTGGCTAGGCAACATCATCATGTATGCGCCCACCTTATGGGCAAGGATGATTCTGATGACCCACTTCTTCACCATCCTTCTAGCCCAGGAGCAACTTGAAAAAGCCCTGGATTGTCAGATCTACGGGGCCTGTTACTCCATTGAGCCACTCGACCTACCTCAGATCATTCAGCGACTCCATGGTCTTAGCGCATTTTCACTCCATAGTTACTCTCCAGGTGAGATCAATAGGGTGGCTTCATGCCTCAGAAAACTTGGGGTACCACCCTTGCGAGTCTGGAGACATCGGGCCAGAAGTGTCCGCGCTAAGCTACTGTCCCAAGGGGGGAGGGCCGCCACTTGTGGCAAGTACCTCTTCAACTGGGCAGTAAGGACCAAGCTCAAACTCACTCCAATCCCGGCTGCGTCTCAGTTGGACTTGTCCGGCTGGTTCGTTGCTGGTTACAGCGGGGGAGACATATATCACAGCCTGTCTCGTGCCCGACCCCGCTGGTTCATGTGGTGCCTACTCCTACTTTCTGTAGGGGTAGGCATCTACCTGCTCCCCAACCGA
>ABV46279
ATGAGCACGAATCCTAAACCTCAAAGAAAAACCAAACGTAACACCAACCGCCGCCCACAGGACGTCAAGTTCCCGGGCGGTGGCCAGATCGTTGGTGGAGTTTACCTGTTGCCGCGCAGGGGCCCCCGGTTGGGTGTGCGCGCGACTAGGAAGACTTCCGAGCGGTCGCAACCTCGTGGAAGGCGACAACCTATCCCCAAGGCTCGCCAGCCCGAGGGCAGGGCCTGGGCTCAGCCCGGGTACCCTTGGCCCCTCTATGGCAATGAGGGCATGGGGTGGGCAGGATGGCTCCTGTCCCCCCGCGGCTCTCGGCCTAGTTGGGGCCCCAATGACCCCCGGCGTAGGTCGCGTAATTTGGGTAAGGTCATCGATACCCTCACATGCGGCTTCGCCGACCTCATGGGGTACATTCCGCTCGTCGGCGCCCCCCTAGGGGGCGCTGCCAGGGCCCTGGCGCATGGCGTCCGGGTTCTGGAAGACGGCGTGAACTATGCAACAGGGAATCTGCCCGGTTGCTCTTTCTCTATCTTCCTCTTGGCTTTGCTGTCCTGTCTGACCATCCCAGCTTCCGCTTATGAAGTGCGCAACGCGTCCGGGGTGTACCATGTCACGAACGACTGCTCTAACTCAAGCATTGTGTATGAGACAGCGGACATGATCATGCACACCCCCGGGTGCGTGCCCTGCGTTCGGGAGGAC------AACTCC---TCCCGCTGCTGGGTAGCGCTCACTCCCACGCTAGCGGCCAGGAACGCCAGCGTCCCCACTACGACAATACGACGCCACGTCGATTTGCTCGTTGGGGCGGCTGCTTTCTGCTCCGTCATGTACGTGGGGGATCTCTGCGGATCCGTTTTCCTTGTCTCCCAGCTTTTCACCTTTTCGCCTCGTCGGCACGAGACAGTACAGGACTGCAACTGCTCCATCTATCCCGGCCACGTATCAGGTCATCGCATGGCTTGGGATATGATGATGAACTGGTCACCTACAGCAGCCCTAGTGGTATCGCAGTTACTCCGGATCCCACAAGCCGTCGTGGACATGGTAGCGGGGGCCCACTGGGGAGTCCTGGCGGGCCTTGCATATTATTCCATGGTGGGGAACTGGGCTAAGGTTTTGATTGTGATGCTACTCTTTGCCGGCGTCGAT---------GGG------GAA---ACCCGCATAACGGGGGGTACGGCAGCCCATACCACCCACGGGTTTGCGGGCCTCTTCACGCTCGGGCCACAACAGAAAATCCAGCTTATAAACACCAACGGCAGCTGGCACATCAACAGGACTGCCTTGAACTGTAACGACTCCCTTCAAACCGGGTTCATTGCCGCGCTGTTCTAT------ACGCGCAGTTTCAACTCGTCCGGATGCCCAGAGCGCATGGCCAGCTGCCGCCCCATCGATGAGTTCGCTCAGGGGTGGGGTCCCATCACCTACGCTGAGTCC---TGCGGC---------------TTGGACCAGAGGCCTTACTGCTGGCACTACGCGCCTCGACCGTGTGGTACCATACCCGCGTCGCAGGTGTGCGGTCCGGTGTATTGCTTCACCCCAAGCCCAGTTGTGGTGGGAACGACCGATCATTCCGGCACCCCTACGTACAACTGGGGGGAGAATAAGACGGACGTGCTGATTCTCAACAACACACGGCCGCCGCAAGGCAACTGGTTCGGCTGTACATGGATGAATAGCACCGGGTTCACCAAGACGTGCGGGGGCCCCCCGTGTAACATCGGGGGGGTCGGC------AATAACACCTTGATTTGCCCCACGGACTGCTTCCGGAAGCACCCCGAGGCCACTTACACCAAATGCGGTTCGGGGCCTTGGTTGACACCTAGGTGCATAGTTGACTATCCATACAGGCTTTGGCACTACCCCTGCACTGTCAACTTTACCATCTTCAAGGTTAGGATGTATGTGGGGGGCGTGGAGCACAGGCTCAATGCCGCATGCAATTGGACTCGAGGAGAGCGTTGCAACTTGGAGGACAGGGATAGAACAGAGCTTAGCCCGCTACTGCTGTCTACAACAGAGTGGCAGATATTGCCCTGCTCCTTCACCACCCTACCGGCTTTGTCCACCGGCTTAATCCATCTCCATCAGAACACCGTGGACGTGCAATATCTGTACGGTATAGGGTCGGCATTTGTCTCCTTTGCAATCAAGTGGGAGTATGTCGTGTTGCTCTTCCTTCTCCTGGCAGACGCGCGCGTCTGTGCTTGCTTGTGGATGATGCTGCTAGTAGCTCAGGCTGAGGCCGCCTTAGAGAACCTGGTGGTCCTCAATGCAGCGTCAGTGGCCGGGGCGCACGGCATTCTCTCCTTCCTAGTGTTCTTCTGTGCTGCCTGGTACATCAAGGGCAGGCTGGTCCCTGGGGCGGCGTATGCCATCTATGGCGTATGGCCGCTGCTCCTGCTTCTATTGGCGTTACCACCACGAGCATACGCCATGGACCGGGAGATGGCTGCATCATGCGGAGGCGCGGTTTTTGTGGGTCTGGCGCTCTTGACCCTGTCACCACACTACAAAGCATTCCTCGCCAGGCTCATATGGTGGTTGCAATACCTTATCACCAGAGCCGAGGCGCATCTGCAAGTGTGGGTTCCCCCCCTTAATGTTCGGGGGGGCCGCGATGCCATCATCCTTCTCACGTGTGCAGTCCATCCAGATCTAATCTTTGACATCACCAAACTCCTGCTCGCCATATTCGGCCCGATCATGGTACTCCAGGCCGGCATAACTAGAGTGCCGTACTTTGTGCGCGCTCAAGGGCTCATTCGTGCATGCATGCTGGTGCGGAAAGTTGCTGGGGGTCATTATGTCCAAATGGCTTTCATGAAACTGGCCGCACTGACAGGTACGTACGTTTACGACCACCTTACTCCACTGCGGGACTGGGCCCACGTGGGCCTACGAGATCTTGCGGTGGCAGTTGAGCCCGTCGTTTTCTCTGACATGGAGACCAAGATCATCACCTGGGGGGCAGACACCGCGGCGTGCGGGGACATCATCCTTGGTCTGCCCGTCTCCGCCCGAAGGGGAAAGGAGATATTTCTAGGACCGGCCGATAGCCTTGAAGGCCAGGGGTGGCGACTCCTTGCGCCTATCACGGCCTATTCCCAACAGACGCGGGGCCTGCTTGGCTGCATCATCACTAGCCTCACAGGCCGGGACAAGAACCAAGTCGAGGGGGAGGTCCAAGTGGTCTCCACCGCAACGCAATCTTTCCTGGCGACCTGCGTCAACGGCGTGTGCTGGACTGTCTACCATGGCGCCGGCTCCAAGACCCTAGCCGGCCCAAAGGGACCAATCACCCAAATGTACACCAATGTGGACCAGGACCTCGTCGGCTGGCCGGCCCCCCCCGGGGCGCGTTCCTTGTCACCATGCACCTGCGGCAGCTCGGACCTTTACTTGGTCACGAGGCATGCTGATGTCATTCCGGTGCGCCGGCGGGGCGACAGCAGGGGGAGCCTACTCTCCCCCAGGCCCATCTCTTACTTGAAGGGCTCTTCGGGTGGTCCGCTGCTCTGCCCCTCGGGGCACGCCGTGGGCATCTTCCGGGCTGCTGTGTGCACCCGGGGGGTTGCGAAGGCGGTGGACTTTGTGCCCGTTGAGTCTATGGAAACTACTATGCGGTCCCCGGTCTTCACGGACAATTCGTCCCCTCCGGCCGTACCGCAGACATTCCAAGTGGCCCACCTACACGCTCCCACTGGCAGCGGCAAGAGCACTAAGGTGCCAGCTGCATACGCAGCCCAAGGGTACAAGGTACTGGTCTTGAACCCGTCTGTTGCCGCCACCTTAGGTTTTGGGGCGTATATGTCTAAGGCACATGGTGTCGACCCCAACATCAGAACTGGGGTAAGGACCATCACCACGGGCGCCTCCATTACGTATTCCACCTACGGCAAGTTCCTTGCCGACGGTGGTTGCTCTGGGGGCGCCTATGACATCATAATATGTGATGAGTGCCACTCAACTGACGCGACTACCATCTTGGGCGTCGGCACCGTCCTGGACCAAGCGGAGACGGCTGGAGCGCGGCTCGTCGTGCTCGCCACCGCTACACCTCCGGGATCAGTTACCGTGCCACATCCCAATATTGAGGAGGTAGCCCTGTCCAACGTTGGGGAGATCCCCTTCTATGGCAAGGCTATCCCCATTGAGACCATCAAGGGGGGGAGACATCTCATCTTCTGTCACTCCAAGAAGAAGTGCGACGAACTCGCTGCAAAGCTGTCAGGCCTCGGGCTCAACGCTGTAGCATACTACCGGGGTCTTGATGTGTCCGTCATACCGACCAGCGGAGACGTCGTTGTCGTGGCAACTGACGCTCTGATGACGGGTTTTACCGGCGACTTCGACTCAGTGATCGACTGCAACACATGTGTCACCCAGACGGTCGATTTCAGCTTGGACCCTACCTTCACCATTGAGACGACGACCGTGCCCCAAGACGCGGTGTCGCGCTCGCAGCGGCGAGGCAGGACTGGTAGGGGCAGGAGTGGCATCTACAGGTTTGTGACTCCAGGAGAACGGCCCTCGGGTATGTTCGATTCCTCGGTCCTGTGCGAGTGCTATGACGCGGGCTGCGCTTGGTACGAGCTCACACCCGCCGAGACCTCAGTTAGGTTGCGGGCTTACCTGAATACACCAGGGTTGCCCGTCTGCCAGGACCACCTGGAGTTTTGGGAGAGCGTCTTCACGGGCCTCACCCACATAGATGCCCACTTCTTGTCCCAAACTAAGCAGGCAGGAGAGAACTTCCCTTACCTGACAGCATACCAAGCTACGGTGTGCGCCAGGGCTCAGGCCCCGCCTCCATCGTGGGATCAAATGTGGAAGTGTCTCATACGGCTAAAGCCTACGCTGCACGGGCCAACACCCCTGCTGTATAGGCTAGGAGCCGTCCAAAACGAGGTCGTCCTCACACACCCCATAACCAAATACATCATGGCATGCATGTCGGCTGACCTGGAGGTCGTCACGAGCACCTGGGTGCTGGTGGGCGGAGTCCTCGCAGCTCTGGCCGCGTATTGCCTGACAACAGGCTGCGTGGTCATTGTGGGCAGGATCATCTTGTCCGGGAAGCCGGCCATCATTCCCGACAGGGAAGTTCTTTATCAGGAGTTCGATGAGATGGAAGAGTGCGCCTCACACCTCCCTTACATCGAACAGGGGATGCAGCTCGCCGAGCAGTTCAAGCAGAAAGCGCTCGGGTTGTTGCAAACAGCCACCAAGCAAGCGGAGGCTGCTGCTCCCGTGGTGGAGTCCAAATGGCGAGCCCTTGAGGCCTTCTGGGCGAAGCACATGTGGAATTTCATCAGCGGGATACAGTACTTAGCGGGCTTGTCCACTCTGCCCGGCAACCCTGCCATAGCATCACTGATGGCGTTCACAGCCTCTATCACCAGTCCACTTTCCACCCAAAGCACCCTCCTGTTTAACATCTTGGGGGGATGGGTGGCCGCCCAACTTGCTCCCCCC---AGCGCTGCCTCGGCTTTCGTGGGCGCTGGCATCGCTGGCGCCGCTGTTGGCAGCATAGGCCTTGGGAAGGTGCTCGTGGACATCCTGGCGGGCTATGGGGCGGGGGTGGCAGGCGCACTCGTGGCCTTTAAGGTCATGAGCGGCGAGACGCCCTCCACTGAGGACCTGATCAACTTGCTTCCAGCCATCCTCTCTCCTGGCGCCCTGGTTGTTGGCGTCGTGTGCGCAGCAATACTGCGTCGACACGTGGGCCCAGGAGAGGGGGCTGTGCAGTGGATGAACCGGCTGATAGCGTTCGCCTCACGGGGTAACCATGTTTCCCCCACGCACTATGTGCCTGAGAGCGACGCCGCAGCGCGTGTCACTCAGATCCTCTCTAGCCTTACCATCACCCAGCTGCTGAAGAGACTCCACCAGTGGATTAATGAGGACTGCTCCACGCCATGCTCCGGCTCGTGGCTAAGGGATGTTTGGGACTGGATATGCACGGTGTTGACTGACTTCAAGACCTGGCTCCAATCCAAGCTCCTGCCGCGGTTGCCGGGAGTCCCCTTCCTCTCATGTCAACGTGGGTACAAGGGAGTCTGGCGGGGGGACGGCATCATGCACACCACCTGCCCATGTGGGGCACAGATCACCGGACATGTCAAAAACGGTTCCATGAGGATCGCTGGGCCTAAAACCTGCAGCAACACGTGGCATGGGACATTCCCCATCAACGCGTACACCACGGGCCCCTGCACGCCCGCCCCGGCGCCGAACTATTCCAGGGCGCTGTGGCGGGTGGCTGCTGAGGAGTACGTGGAGGTCACGCGGGTGGGGGATTTCCACTACGTGACGGGCATGACCACTGACAACATAAAATGCCCATGCCAGGTTCCGGCCCCCGAATTCTTCACGGAAGTGGATGGGGTACGGTTGCACAGGTACGCTCCGGCGTGCAAACCTCTCCTGCGGGATGAGGTAACATTCCAGGTCGGGCTCAACCAATACGTGGTTGGGTCACAGCTCCCATGTGAGCCCGAACCGGATGTAGCAGTGCTCACTTCCATGCTCACCGACCCCTCTCACATCACAGCAGAGACGGCTAAGCGTAGACTGGCCAGGGGGTCCCCCCCCTCCTTGGCCAGCTCCTCAGCTAGCCAGTTGTCTGCGCCTTCCCTGAAGGCGACA------------TGCACTACCCGACAT------------GACTCCCCAGACGCTGACCTCATCGAGGCCAACCTCCTGTGGCGGCAGGAGATGGGCGGAAACATCACCCGCGTGGAGTCAGAAAACAAGGTAGTAATTCTGGACTCTTTCGACCCGCTTCGAGCGGAGGAGGATGAGAGGGAAGTGTCCGTTCCGGCGGAGATCCTGCTGAAATCCAGGAAATTCCCTCCAGCGATGCCCGTATGGGCACGCCCGGATTACAACCCTCCACTGATAGAGTCCTGGAAGGACCCGGACTATGTCCCTCCGGTGGTACACGGGTGCCCATTGCCACCTACCAAGGCCCCTCCAATACCACCTCCACGGAGGAAGAGGACGGTTGTCCTGTCAGAATCCACCGTGTCTTCTGCCTTGGCGGAGCTCGCCACAAAAACCTTTGGCAGCTCCGGATCATCGGCCGTCGACAGCGGCACAGCGACAGCCCCTCCTGACCAGCCCTCCGACAACGGCGACACGGGATCCGACGTTGAGTCGTATTCCTCCATGCCCCCCCTTGAGGGGGAGCCGGGGGACCCCGACCTCAGCGACGGGTCTTGGTCTACCGTGAGC---GAGGAGGCTAGTGAGGATGTCGTCTGCTGCTCGATGTCCTACACATGGACAGGCGCCCTGATCACACCATGCGCTGCGGAGGAAAGCAAGCTGCCCATTAATGCGTTGAGCAATTCATTGCTACGCCATCACAACATGGTCTACGCTACAACATCCCGCAGCGCAAGCCAGCGGCAGAAGAAGGTCACCTTTGACAGACTGCAAGTCCTGGATGACCATTACCAGGACGTGCTCAAGGAGATGAAGGCGAAGGCGTCCACAGTTAAGGCTAAACTTCTATCTGTAGAGGAAGCCTGCAAGCTGACGCCCCCACATTCGGCCAAATCCAAATTTGGCTATGGGGCAAAGGACGTCCGGAACCTATCCAGCAAGGCCATTAACCACATCCGCTCCGTGTGGGAGGACTTACTGGAAGACACTGAAACACCAATTGACACTACCATCATGGCAAAAAATGAGGTTTTCTGCGTCCAACCAGAGAAAGGAGGCCGCAAGCCAGCCCGCCTTATCGTATTCCCAGACTTGGGAGTTCGTGTGTGCGAGAAAATGGCTCTCTACGACGTGGTCTCCACCCTTCCTCAGGCCGTGATGGGCTCCGCATACGGATTTCAGTACTCTCCTGGACAGCGGGTCGAGTTCTTGGTGAATGCCTGGAAATCAAAGAAAACCCCTATGGGCTTCGCATATGACACCCGCTGTTTCGACTCAACAGTCACTGAGAGTGATATCCGTGTTGAGGAGTCAATCTACCAATGTTGTGACTTGGCCCCCGAAGCCAGACAGGCCATAAGGTCGCTCACAGAGCGGCTTTATATCGGGGGTCCCCTGACCAATTCCAAAGGGCAGAACTGCGGTTATCGCCGGTGCCGCGCAAGCGGCGTGCTGACGACGAGCTGCGGTAATACCCTCACATGTTACCTGAAGGCCACTGCAGCCTGTCGAGCCGCAAAGCTCCAGGACTGCACGATGCTCGTGTGCGGAGACGACCTTGTCGTTATCTGTGAGAGCGCGGGAACCCAAGAGGACGCGGCGAACCTACGAGTCTTCACGGAGGCTATGACTAGGTACTCTGCCCCCCCCGGGGACCCGCCCCAACCAGAATACGACTTGGAGCTGATAACATCATGCTCCTCCAATGTGTCGGTCGCGCACGATGCAACTGGCAAAAGGGTGTACTACCTCACCCGTGACCCCACCACCCCCCTTGCACGGGCTGCGTGGGAGACAGCTAGACACACTCCAGTTAACTCCTGGCTAGGCAACATCATAATGTATGCGCCCACCTTATGGGCAAGGATGATCCTGATGACCCATTTCTTCTCCATCCTTCTAGCCCAGGAGCAACTTGAAAAAGCCCTAGATTGTCAGATCTACGGGGCCACTTACTCCATTGAGCCACTTGACCTACCTCAGATCATTCAGCGACTCCATGGTCTTAGCGCGTTTTCACTCCATAGTTACTCTCCAGGTGAGATCAATAGGGTGGCTTCATGCCTCAGGAAACTTGGGGTACCACCCTTGCGCGTCTGGAGACATCGGGCCAGAGCTGTCCGCGCTAAGCTACTGTCCCAGGGAGGGAGGGCCGCCACATGTGGCAGGTACCTCTTCAACTGGGCGGTAAAAACCAAGCTCAAACTCACTCCAATCCCGGCTGCGTCTCAGCTGGACTTGTCCGGCTGGTTCATTGCTGGTTACAGCGGGGGAGACATATATCACAGCGTGTCTCGTGCCCGACCCCGCTGGTTCATGTGGTGCCTACTCCTACTTTCTGTAGGGGTAGGCATCTACCTGCTCCCCAATCGA
>ACJ37246
ATGAGCACGAATCCTAAACCTCAAAGAAAAACCAAACGTAACACCAACCGCCGCCCACAGGACGTCAAGTTCCCGGGCGGTGGTCAGATCGTTGGTGGAGTTTACCTGTTGCCGCGCAGGGGCCCCAGGTTGGGTGTGCGCGCGACTAGGAAGACTTCCGAGCGGTCGCAACCTCGTGGAAGGCGACAACCTATTCCCAAGGCTCGCCAGCCCGAGGGCAGGGCCTGGGCTCAGCCCGGGTACCCTTGGCCCCTCTACGGCAATGAGGGCATGGGGTGGGCAGGATGGCTCCTGTCACCCCGCGGCTCTCGGCCTAGTTGGGGCCCCAATGACCCCCGGCGTAGGTCGCGTAATTTGGGTAAGGTCATCGATACCCTTACATGCGGCTTCGCCGACCTCATGGGGTACATTCCGCTCGTCGGCGCCCCCCTAGGGGGCGCTGCCAGGGCCCTGGCGCATGGCGTTCGGGTTCTGGAGGACGGCGTGAACTATGCAACAGGGAATCTGCCCGGTTGCTCTTTCTCTATCTTCCTCTTGGCTTTGCTGTCCTGTTTGACCATTCCAGCTTCCGCGTACGAAGTGCGCAACGTGTCCGGAGTGTATCATGTCACGAACGACTGCGCTAACACGAGCATCGTGTATGAGGCAGCGGACATGATTATGCATACCCCCGGGTGCGTGCCCTGCGTGCGGGAGGAC------AACTCT---TCCCGCTGCTGGGTAGCGCTCACTCCCACGCTCGCGGCCAGGAACGCTAGCATCCCCACTACGACAATACGACGTCACGTCGATTTGCTCGTTGGGGCGGCTGCTTTCTGCTCCGCTATGTACGTGGGGGACCTCTGCGGATCTGTTTTCCTTGTCTCCCAGCTGTTCGTCTTCTCGCCCCGCCGGCATCAGACAGTACAGGACTGCAATTGTTCGATCTATCCCGGCCACGTGTCAGGCCATCGCATGGCTTGGGATATGATGATGAACTGGTCACCTACAACAGCCCTAGTGGTGTCGCAGTTACTCCGGATCCCACAAGCCATTGTGGACATGGTGGCGGGGGCCCACTGGGGAATCCTGGCGGGCCTCGCCTACTATTCCATGGTGGGGAACTGGGCTAAGGTTTTGATTGTGATGCTACTCTTTGCCGGCGTCGAC---------GGG------ACG---ACCCAGGTGTCAGGAGGGGTGGCGGGCCGCAATACCCTCGGGCTTACGACCCTCTTTAGACCTGGGGCGTCTCAGAATATCCAGCTTATAAACTCCAACGGCAGCTGGCACATCAACAGGACTGCCCTGAACTGCAATGACTCCCTCCAGACTGGGTTCCTTGCCGCGCTGTTCTAC------ACACATAAGTTCAACGCGACTGGATGCCCAGAGCGCCTGGCCCACTGTCGTCCCATCGACAAGTTCGCTCAGGGGTGGGGTCCCATCACTTACGACGGGCAG---CGCAGC---------------TCGGATCAGAGGCCCTATTGCTGGCACTACGCGCCTCAACCGTGTGGTATCGTGCCCGCGGCGGAGGTGTGTGGTCCGGTGTACTGCTTCACCCCAAGCCCGGTTGTGGTGGGGACGACCGATCGTTTCGGCGTCCCTACGTATACCTGGGGGGAGAATGAGACGGACGTGCTGCTCCTCAACAACACGCGGCCGCCGCGGGGCAACTGGTTCGGCTGTACATGGATGAACGGCACTGGGTACACCAAGACGTGTGGGGGCCCCCCGTGCAACATCGGGGGGGTCGGT------AACAACACCTTGATCTGCCCCACGGACTGTTTCAGGAAGCACCCCGACGCCACTTACACCAAATGCGGTTCGGGGCCTTGGTTGACACCTAGGTGCATGGTTGACTACCCATACAGGCTTTGGCATTACCCCTGCACTGTTAACTTTACCATCTTCAATGTTAGGATGTATGTGGGGGGCGTGGAGCACAGGCTCAAGGCCGCATGCAATTGGACTCGAGGAGAGCGTTGTGACTTGGAGGACAGGGATAGAGCAGAGCTTAGCCCGCTGCTGCTGTCTACAACAGAGTGGCAGATACTACCCTGCTCCTTCACCACCCTACCCGCTCTGTCTACTGGTTTGATCCACCTCCATCAGAACACCGTGGACGTGCAATACCTGTACGGCATAGGGTCGGCGGTTGTCTCCTTCGCAATCAAATGGGAGTATGTCCTGTTGCTCTTCCTTCTCCTGGCGGACGCGCGAATCTGCGCCTGCTTGTGGATGATGCTGCTGATAGCTCAGGCTGAGGCCGCCTTAGAGAACCTGGTGGTCCTCAATGCGGCTTCCGTGGCCGGAGCGCATGGCATTCTTCCCTTCCTTGTGTTCTTCTGTGCTGCCTGGTACATCAAGGGCAGGTTGGTCCCTGGGGCGGCATATGCCCTCTATGGCGTATGGCCGCTGCTCCTGCTCCTGCTGGCGYTACCACCACGAGCATACGCCATGGACCGGGAGATGGCTGCATCGTGCGGAGGCGCGGTTTTCGTAGGTCTGGCRCTCCTGACCTTGTCACCGCATTACAAAGAGTTTCTCGCCAGGCTCATATGGTGGTTGCAATATCTCATCACCAGAGTCGAGGCACTCCTGCAGGTGTGGGTCCCCCCTCTCAACGTTCGGGGGGGTCGTGATGCCATCATCCTCCTCACGTGCGCGATCCACCCAGAGCTGATCTTTACCATCACAAAAATCTTGCTCGCCATACTCGGTCCGCTCATGGTGCTCCAGGCTGCCATACTCAAAGTGCCGTACTTCGTGCGCGCACACGGGCTCATTCGTGCATGCATGCTGGTGCGGAAAGTCGCTGGGGGTCACTATGTCCAGATGGCTCTCATGAAGCTGGCCGCGCTGACAGGTACGTACGTTTATGACCATCTTACTCCACTGCGGGACTGGGCCCACGCGGGCCTACGAGACCTTGCGGTGGCAGTTGAGCCCATTGTCTTCTCTGACATGGAGACCAAGATCATCACCTGGGGGGCAGACACCGCGGCGTGTGGGGACATCATCTTGGGTCTGCCCGTCTCCGCCCGAAGGGGGAGGGAGATACTTCTAGGGCCGGCAGATAGTCTTGAAGGGCAGGGATGGCGACTCCTTGCGCCCATCACGGCCTATGCTCAACAGACGCGGGGCCTACTTGGCTGTATCATCACCAGCCTCACAGGCCGAGACAAAAACCAGGTCGAGGGGGAGGTTCAAGTGGTCTCCACCGCAACACAATCTTTCCTGGCAACCTGTGTCAACGGCGTGTGCTGGACTGTCTATCATGGCGCCGGCTCAAAGACCCTAGCCGGCCCAAAAGGCCCGGTCATCCAAATGTACACCAATGTAGACCAGGACCTCGTCGGCTGGCAAGCGCCCCCTGGGGCGCGTTCCTTGACACCATGCACCTGCGGCAGCTCGGACCTCTACTTGGTCACGAGGCATGCCGATGTCATCCCGGTGCGCCGGCGGGGTGACAGCAGGGGGAGCTTGCTCTCCCCCAGGCCTGTCTCCTACTTGAAGGGCTCTTCGGGTGGTCCACTGCTCTGTCCCTCGGGGCACGCGGTGGGCATCTTCCGGGCTGCTGTATGCACCCGGGGGGTCGCGAAGGCGGTGGACTTCATACCCGTTGAGTCTATGGAAACTACCATGCGGTCTCCGGTCTTCACGGACAACTCGTCCCCCCCGGCCGTACCGCAGTCATTCCAAGTGGCCCATCTACACGCCCCCACTGGTAGCGGCAAGAGCACTAAGGTGCCGGCTGCGTACGCAGCCCAGGGGTACAAGGTACTCGTCCTGAACCCGTCCGTTGCCGCCACCTTAGGCTTCGGGGCGTATATGTCCAAGGCACATGGTGTCGACCCCAACATCAGAACTGGGGTAAGGACCATCACCACGGGCGCCTCCATCACGTACTCCACCTACGGCAAGTTCCTCGCCGACGGTGGTTGCTCTGGGGGCGCCTATGACATCATAATATGTGATGAGTGCCACTCAACTGACTCGACTACCATCTTGGGCATCGGCACAGTCCTGGACCAAGCGGAGACGGCTGGAGCGCGACTTGTCGTGCTCGCCACCGCTACACCTCCGGGATCGGTCACCGTGCCACATCCCAATATCGAGGAGGTGGCTCTGTCCAACATTGGAGAGATCCCCTTCTATGGCAAAGCCATCCCCATCGAGGCCATCAAGGGGGGGAGGCACCTCATTTTCTGCCATTCCAAGAAGAAGTGTGATGAGCTCGCCGCAAAGCTGTCGGGCCTCGGAATCAATGCTGTAGCGTATTACCGGGGCCTTGATGTGTCCGTCATACCGACCAGCGGAGACGTTGTTGTCGTGGCAACAGACGCTCTAATGACGGGCTTTACTGGCGACTTTGACTCAGTGATCGACTGCAACACATGTGTCACCCAAACAGTCGATTTTAGCTTGGACCCTACCTTCACCATTGAGACGACGACCGTGCCCCAAGACGCAGTGTCGCGCACACAACGGCGAGGCAGGACCGGTAGGGGCAGGGCGGGCATCTATAGGTTTGTGACTCCAGGAGAGCGGCCCTCGGGCATGTTCGATTCCTCGGTCCTCTGCGAGTGCTATGACGCGGGCTGTGCTTGGTACGAGCTCACGCCCGCCGAGACCTCGGTTAGATTACGGGCTTACCTAAATACACCAGGGTTGCCCGTTTGCCAGGACCATCTGGAGTTCTGGGAGAGTGTCTTCACAGGCCTCACCCATATAGATGCCCACTTCTTGTCCCAGACTAAGCAGGCAGGAGACAACTTCCCCTACCTGGTAGCATACCAAGCCACAGTGTGCGCCAGGGCTCAGGCTCTACCTCCATCGTGGGACCAAATGTGGAAGTGTCTCATACGGCTAAAGCCTACGCTGCATGGGCCAACACCCCTGCTGTATAGGCTAGGAGCCGTCCAAAACGAGGTCACCCTCACACACCCCATAACCAAATACATCATGGCATGCATGTCGGCTGACCTGGAGGTCGTCACCAGCACCTGGGTGCTGGTAGGCGGAGTCCTTGCAGCTCTGGCCGCGTATTGCCTGACAACAGGCTGCGTGGTCATTGTGGGCAGGATCGTCCTGTCTGGGAGGCCGGCCATTGTCCCCGATAGGGAAGTTCTCTACCAGGAGTTCGACGAGATGGAAGAGTGCGCCTCGCACCTCCCTTACATCGAACAGGGAATGCAGCTCGCCGAACAATTCAAGCAGAAAGCGCTCGGGTTGCTGCAGACAGCCACCAAGCAAGCGGAGGCTGCTGCTCCCGTGGTGGAGTCCAAATGGCGAGCCCTCGAGGCCTTCTGGGCAAAGCACATGTGGAATTTCATCAGCGGGATACAATACTTAGCAGGCTTGTCCACTCTGCCCGGCAACCCCGCGATAGCATCACTAATGGCATTTACAGCCTCCATCACCAGCCCGCTCACCACCCAGAACACCCTCCTGTTCAACATCTTGGGGGGATGGGCGGCCGCCCAACTCGCACCCCCC---AGCGCCGCTTCTGCTTTCGTGGGCGCCGGCATCGCTGGCGCGGCTGTCGGCAGTATAGGCCTCGGGAAGGTGCTTGTGGACATCCTGGCGGGTTATGGAGCAGGGGTGGCAGGCGCACTCGTAGCCTTCAAGATCATGAGCGGCGAGGTGCCCTCCACCGAGGACCTGGTTAACCTACTCCCTGCTATCCTCTCCCCCGGTGCCCTGGTCGTCGGGGTCGTGTGTGCTGCGATACTGCGCCGGCATGTGGGCCCAGGGGAGGGAGCTGTGCAGTGGATGAACCGGCTGATAGCGTTCGCTTCGAGGGGTAACCATGTTTCCCCCACGCACTATGTGCCTGAGAGCGACGCTGCAGCGCGTGTCACTCAGATCCTCTCCAGCCTTACCATCACTCAGCTGTTGAAGAGGCTCCACCAGTGGATTAACGAGGACTGCTCCACGCCATGCTCCGGCTCGTGGCTTAGGGATGTTTGGGACTGGATATGCACGGTGTTGACCGATTTCAAGACCTGGCTCCAGTCCAGGCTCCTGCCACGGTTGCCAGGGGTCCCTTTCCTCTCATGTCAGCGTGGGTATAAGGGAGTCTGGCGGGGAGACGGCATCATGCAAACCACCTGCCCATGTGGAGCACAGATCACCGGACATGTCAAAAACGGTTCCATGAGGATCGTCGGGCCTAGAACCTGTAGCAACACGTGGCATGGAACATTCCCCATCAACGCGTACACCACGGGCCCCTGCACACCCTCCCCGGCGCCAAACTATTCCAGGGCGCTGTGGCGGGTGGCTGCTGAGGAGTACGTGGAGGTTACGCGGGTGGGGGATTTCCACTACGTGACGGGCATGACCACTGACAACGTAAAATGCCCGTGCCAGGTTCCGGCCCCTGAATTCTTCACAGAAGTGGATGGGGTGCGGCTGCACAGGTACGCTCCGGCGTGCAAGCCTCTCCTACGGGAGGAGGTCGTGTTCCAGGTCGGGCTCAATCAGTACCTGGTCGGGTCACAGCTCCCCTGCGAGCCCGAACCGGACGTAGCAGTGCTCACTTCCATGCTCACCGACCCCTCCCACATCACAGCAGAAACGGCTAAGCGTAGACTGGCCAGGGGGTCTCCCCCCTCCTTGGCCAGCTCCTCAGCTAGCCAGTTATCTGCGCCTTCCTTGAAGGCGACA------------TGCACCACCCATCAT------------GACTCCCCAGACGCCGACCTCATCGAGGCCAACCTCCTGTGGCGGCAGGAGATGGGCGGGAACATCACCCGCGTGGAGTCAGAGAACAAGGTGGTAGTCTTGGACTCTTTCGAGCCGCTTCGAGCGGAAGAGGATGAGAGGGAAGTATCCGTGCCAGCGGAGATCCTGCGAAAATCCAGGAAATTTCCCCGAGCGATGCCCATATGGGCACGGCCAGATTACAATCCTCCACTGCTAGAGTCCTGGAAGGACCCGGACTACGTCCCTCCGGTGGTGCACGGGTGCCCATTGCCACCTGCCAAGGCCCCTCCAATACCACCACCACGGAGAAAGAGGACGGTTGTCCTAACAGAATCCACTGTGTCTTCTGCCTTGGCGGAGCTCGCTACAAAGGCCTTCGGCAGCTCTGAATCGTCGGCCGTTGACAGCGGCACGGCGACCGCTCCTCCTGACCAGCCCTCCGACGACGGCGACGCGGGATCCGACGTTGAGTCGTACTCCTCCATGCCCCCCCTTGAGGGGGAGCCGGGGGACCCCGATCTCAGCGACGGGTCTTGGTCTACCGTGAGC---GAGGAGGCTAGTGAGGACGTCGTCTGCTGCTCGATGTCCTACACATGGACAGGCGCCCTGATTACACCATGCGCCGCGGAGGAAAGCAAGCTGCCCATCAATGCGTTGAGCAACTCTTTGCTGCGCCACCACAACATGGTCTATGCCACAACATCCCGCAGCGCAAGCCAACGGCAGAAGAAGGTCACATTTGACAGACTGCAAGTCCTGGACGACCACTACCGGGACGTGCTCAAGGAGATGAAGGCGAAGGCGTCCACAGTTAAGGCTAGGCTTCTATCCGTAGAAGAGGCCTGCAAACTGACGCCCCCACATTCGGCCAGATCTAAATTTGGCTATGGGGCAAAGGACGTCCGGAACCTATCCGGCAAGGCCATTAACCACATCCGCTCCGTGTGGAAGGACTTGCTGGAAGACACTGAGACACCAATTGACACCACCATCATGGCAAAAAATGAGGTTTTCTGCGTTCAACCAGAGAAGGGAGGCCGCAAGCCAGCTCGCCTTATCGTATACCCAGACTTGGGGGTTCGTGTGTGCGAGAAAATGGCCCTTTATGACGTGGTCTCCACCCTTCCTCAGGCCGTGATGGGCTCCTCATACGGATTCCAATACTCTCCTGGACAGCGGGTCGAGTTCCTGGTGAACGCCTGGAAATCAAAGAAATGCCCTATGGGCTTCGCATATGACACCCGCTGCTTTGACTCAACGGTCACTGAGAACGACATCCGCGTTGAGGAGTCAATCTACCAATGTTGTGACTTGGCCCCCGAAGCCAGACAGGCCATAAGTTCGCTCACGGAGCGGCTTTATATCGGGGGTCCCCTGACTAACTCAAAAGGGCAGAACTGCGGTTATCGCCGGTGCCGCGCGAGCGGCGTGCTGACGACTAGCTGCGGTAATACCCTCACATGTTACTTGAAGGCCTCTGCGGCCTGTCGAGCTGCAAAGCTCCAGGACTGCACGATGCTCGTGTGCGGAGACGACCTCGTCGTTATCTGTGAAAGCGCGGGAACCCAGGAGGACGCGGCGAGCCTACGAGTCTTCACGGAGGCTATGACTAGGTACTCCGCCCCCCCCGGGGACCCGCCCCAACCAGAATACGACCTGGAGTTGATAACATCATGCTCCTCCAATGTGTCAGTCGCGCACGATGCATCTGGCAAAAGGGTGTACTACCTCACCCGTGACCCCACCACTCCCCTCGCACGAGCTGCGTGGGAGACAGCTAGACACACTCCAGTCAACTCCTGGCTAGGCAACATCATCATGTATGCGCCCACCCTGTGGGCAAGGATGATTCTGATGACTCACTTCTTCTCCATCCTTCTAGCTCAGGAACAACTTGAAAAAGCCCTGGATTGCCAGATCTACGGGGCCTGTTACTCCATTGAGCCACTTGACCTACCTCAGATCATTCAACGACTCCATGGTCTTAGCGCATTCTCACTCCATAGTTACTCTCCAGGTGAGATCAATAGGGTGGCTTCATGCCTCAGGAAACTTGGGGTACCACCCTTGCGAGTCTGGAGACATCGGGCCAGAAGTGTCCGCGCTAAGCTACTGTCCCAGGGGGGGAGGGCTGCCACTTGTGGCAAGTACCTCTTCAACTGGGCAGTAAGGACCAAACTTAAACTCACTCCAATCCCGGCGGCGTCCCAGCTGGACTTGTCCGGCTGGTTCGTCGCTGGTTACAGCGGGGGAGACATATATCACAGCCTGTCTCGTGCCCGACCCCGCTGGTTAATGTGGTGCCTACTCCTACTTTCCGTAGGGGTAGGCATCTACCTGCTCCCCAACCGA
>CAB53095
ATGAGCACGAATCCTAAACCTCAAAGAAAAACCAAACGTAACACCAACCGCCGCCCACAGGACGTCAAGTTCCCGGGCGGTGGTCAGATCGTCGGTGGAGTTTACCTGTTGCCGCGCAGGGGCCCCAGGTTGGGTGTGCGCGCGACTAGGAAGACTTCCGAGCGGTCGCAACCTCGTGGAAGGCGACAACCTATCCCCAAGGCTCGCCAGCCCGAGGGTAGGGCCTGGGCTCAGCCCGGGTACCCCTGGCCCCTCTATGGCAATGAGGGCTTGGGGTGGGCAGGATGGCTCCTGTCACCCCGTGGCTCTCGGCCTAGTTGGGGCCCCACGGACCCCCGGCGTAGGTCGCGCAATTTGGGTAAGGTCATCGATACCCTCACGTGCGGCTTCGCCGATCTCATGGGGTACCTTCCGCTCGTCGGCGCCCCCCTAGGGGGCGCTGCCAGGGCCCTGGCGCATGGCGTCCGGGTTCTGGAGGACGGCGTGAACTATGCAACAGGGAATCTGCCCGGTTGCTCCTTTTCTATCTTCCTTTTGGCTTTGCTGTCCTGTTTGACCATCCCAGCTTCCGCTTATGAAGTGCGCAACGTATCCGGAGTGTACCATGTCACGAACGACTGCTCCAACGCAAGCATTGTGTATGAGGCAGCGGACATGATCATGCATACCCCCGGGTGCGTGCCCTGCGTTCGGGAGAAC------AACTCC---TCCCGCTGCTGGGTAGCGCTCACTCCCACGCTCGCGGCCAGGAACGCTAGCGTCCCCACTACGACGATACGACGCCATGTCGATTTGCTCGTTGGGGCGGCTGCTCTCTGCTCCGCTATGTACGTGGGAGATCTCTGCGGATCTGTTTTCCTCGTCGCCCAGCTGTTCACCTTCTCGCCTCGCCGGCACGAGACAGTACAGGACTGCAATTGCTCAATATATCCCGGCCACGTGACAGGTCACCGTATGGCTTGGGATATGATGATGAACTGGTCACCTACAGCAGCCCTAGTGGTATCGCAGTTACTCCGGATCCCACAAGCTGTCGTGGATATGGTGGCGGGGGCCCATTGGGGAGTCCTAGCGGGCCTTGCCTACTATTCCATGGTGGGGAACTGGGCTAAGGTTCTGATTGTGATGCTACTCTTTGCCGGCGTTGAC---------GGG------GGA---ACCTATGTGACAGGGGGGACGATGGCCAAAAACACCCTCGGGATTACGTCCCTCTTTTCACCCGGGTCATCCCAGAAAATCCAGCTTGTAAACACCAACGGCAGCTGGCACATCAACAGGACTGCCCTGAACTGCAATGACTCCCTCAACACTGGGTTCCTTGCTGCGCTGTTCTAC------GTGCACAAGTTCAACTCATCTGGATGCCCAGAGCGCATGGCCAGCTGCAGCCCCATCGACGCGTTCGCTCAGGGGTGGGGGCCCATCACTTACAATGAGTCA---CACAGC---------------TCGGACCAGAGGCCTTATTGTTGGCACTACGCACCCCGGCCGTGCGGTATCGTACCCGCGGCGCAGGTGTGTGGTCCAGTGTACTGCTTCACCCCAAGCCCTGTCGTGGTGGGGACGACCGACCGGTTCGGCGTCCCTACGTACAGTTGGGGGGAGAATGAGACGGACGTGCTGCTTCTTAACAACACGCGGCCGCCGCAAGGCAACTGGTTTGGCTGTACATGGATGAATAGCACTGGGTTCACCAAGACGTGCGGGGGCCCCCCGTGTAACATCGGGGGGATCGGC------AGTAAAACCTTGACCTGCCCCACGGACTGCTTCCGGAAGCACCCCGAGGCCACTTACACCAAGTGCGGTTCGGGGCCTTGGTTGATACCCAGATGCTTGGTCCATTACCCATACAGGCTTTGGCACTACCCCTGCACTGTCAACTTTACCATCTTCAAGGTTAGGATGTACGTGGGGGGAGTGGAGCACAGGCTCGAAGCCGCATGCAATTGGACTCGAGGAGAGCGTTGTAACCTGGAGGACAGGGACAGATCAGAGCTTAGCCCGCTGCTGCTGTCTACAACGGAGTGGCAGGTATTGCCCTGTTCCTTCACCACCCTACCGGCTCTGTCCACTGGTTTGATCCATCTCCATCAGAACGTCGTGGACGTACAATACCTGTACGGTATAGGGTCGGCGGTTGTCTCCTTTGCAATCAAATGGGAGTATGTCCTGTTGCTCCTTCTTCTTCTGGCGGACGCGCGCGTCTGTGCCTGCTTGTGGATGATGCTGCTGATAGCTCAAGCTGAGGCCACCCTAGAGAACCTGGTGGTCCTCAACGCGGCATCCGTGGCAGGGGCGCATGGCATTCTCTCCTTCCTCGTGTTCTTCTGTGCTGCCTGGTACATCAAGGGCAGGCTGGTCCCTGGGGCGGCGTATGCCCTCTACGGCGTATGGCCGCTACTCCTGCTCCTGCTGGCGTTACCACCACAAGCATACGCCATGGACCGGGAGATGGCAGCATCGTGCGGAGGCGCGGTTTTCGTAGGCCTGATACTCTTGACCTTGTCACCGCACTATAAATTTTTCCTCACTAGGCCCATATGGTGGTTACAATATTTTATCACCAGGGCCGAGGCACACTTGCAAGTGTGGATCCCCCCTCTCAACGTTCGGGGGGGCCGCGATGCCGTCATCCTCCTCACGTGCGCGATCCACCCAGAGCTAATCTTTACCATCACCAAAATCTTGCTCGCCATACTCGGTCCACTCATGGTGCTTCAGGCTGGTATAACCAAAGTGCCGTACTTCGTGCGCGCACACGGGCTCATTCGTGCATGCATGTTGGTGCGGAAGGTTGCAGGGGGTCATTATGTCCAAATGGCTCTCATGAAGTTGGCCGCACTGACAGGTACGTACGTTTATGACCATCTCACCCCACTGCGGGACTGGGCCCACGCGGGCCTACGAGACCTTGCGGTGGCAGTAGAGCCCGTCGTCTTCTCTGACATGGAGACCAAGGTTATCACCTGGGGGCCAGACACCGCGGCGTGTGGGGACATCATCTTGGGCCTACCCGTCTCCGCCCGCAGGGGGAGGGAGATACATCTGGGACCGGCAGACAGCCTTGAAGGGCAGGGGTGGCGACTCCTCGCGCATATTACGGCCTACTCTCAACAGACGCGGGGCCTACTTGGCTGCATCATCACTAGCCTCACAGGCCGGGACAGGAACCAGGTCGAGGGGGAGGTCCAAATGGTCTCCACCGCAACACAATCTTTCCTGGCGACCTGCGTCAATGGCGTGTGTTGGACTGTCTATCATGGTGCCGGCTCAAAGACCCTTGCCGGCCCAAAGGGCCCAATCACCCAAATGTACACCAATGTGGACCAGGACCTCGTCGGCTGGCAAGCGCCCCCCGGGGCGCGTTCCTTGACACCATGCACCTGCGGCAGCTCAGACCTTTACTTGGTCACGAGGCATGCCGATGTCATTCCGGTGCGCCGGCGGGGCGACAGCAGGGGAAGCCTACTCTCCCCCAGGCCCGTCTCCTACTTGAAGGGCTCTTCGGGCGGTCCACTGCTCTGCCCCTCGGGGCACGCTGTGGGCATCTTCCGGGCTGCCGTGTGCACCCGAGGGGTTGCGAAGGCGGTGGACTTTGTACCCGTCGAGTCTATGGAAACCACTATGCGGTCCCCGGTCTTCACGGACAACTCGTCCCCTCCGGCCGTACCGCAGACATTCCAGGTGGCCCATCTACACGCTCCCACTGGCAGCGGCAAGAGCACCAAGGTGCCGGCTGCGTATGCAGCCCAAGGGTATAAGGTGCTTGTCCTGAACCCGTCCGTTGCCGCCACCCTAAGTTTCGGGGCGTATATGTCTAAGGCACATGGTATCGACCCTAACATCAGAACCGGGGTAAGGACCACCACCACGGGTGCCCCCATCACGTACTCCACCTATGGCAAGTTTCTTGCCGACGGCGGTTGCTCTGGGGGCGCCTATGACATCATAATATGTGATGAGTGCCACTCAACTGACTCTACCACTATCCTGGGCATCGGCACAGTCCTGGACCAAGCGGAGACGGCTGGAGCGCGACTCGTCGTACTCGCCACCGCTACGCCTCCGGGATCGGTCACCGTGCCACATCCCAACATCGAGGAGGTGGCTCTGTCCAGCACTGGAGAAGTCCCCTTTTATGGCAAAGCCATCCCCATCGAGACCATCAAGGGGGGGAGGCACCTCATTTTCTGCCATTCCAAGAAGAAATGTGATGAGCTCGCCGCGAAGCTGTCCGGCCTCGGACTCAATGCTGTAGCATATTACCGGGGCCTTGATGTATCCGTCATACCAACTAGCGGAGACGTCATTGTCGTAGCAACAGACGCTCTAATGACGGGCTTTACCGGCGACTTCGACTCAGTGATCGACTGTAATACATGTGTCACCCAAACAGTCGACTTCAGCCTGGACCCGACCTTCACCATTGAGACGACGACCGTGCCACAAGACGCGGTGTCACGCTCGCAGCGGCGAGGCAGGACTGGTAGGGGCAGAATAGGCATTTACAGGTTTGTGACTCCAGGAGAACGGCCCTCGGGCATGTTCGATTCCTCGGTTCTGTGCGAGTGCTATGACGCGGGCTGTGCTTGGTACGAGCTCACGCCCGCCGAGACCTCAGTTAGGTTGCGGGCTTACCTAAACACACCAGGGTTGCCCGTCTGCCAGGACCATCTGGAGTTCTGGGAGAGCGTCTTTACAGGCCTCACCCACATAGACGCCCATTTCTTGTCCCAGACTAAACAGGCAGGAGACAACTTCCCCTACCTGGTAGCATACCAGGCTACGGTGTGCGCCAGGGCTCAGGCTCCACCACCATCGTGGGACCAAATGTGGAAGTGTCTCATACGGCTAAAGCCTACGCTGCATGGGCCAACGCCCCTGCTGTACAGGCTAGGAGCCGTTCAAAACGAGGTTACTACCACACACCCCATAACCAAATACATCATGGCATGCATGTCGGCTGACCTGGAGGTCGTCACGAGCACCTGGGTGCTAGTAGGCGGAGTCCTAGCAGCTCTGGCCGCGTATTGCCTGACAACAGGCAGCGTGGTCATTGTGGGCAGGATCGTCTTGTCCGGAAAGCCGGCCATCATTCCCGACAGGGAAGTCCTCTACCGGGAGTTCGATGAGATGGAAGAGTGCGCCTCACACCTCCCTTACATCGAACAGGGAATGCAGCTCGCCGAACAATTCAAACAGAAGGCAATCGGGTTGCTGCAAACAGCCACCAAGCAAGCGGAGGCTGCTGCTCCCGTGGTGGAATCCAAGTGGCGGACCCTCGAAGCCTTCTGGGCGAAGCATATGTGGAATTTCATCAGCGGGATACAATATTTAGCAGGCTTGTCCACTCTGCCTGGCAACCCCGCGATAGCATCACTGATGGTATTCACAGCCTCTATCACCAGCCCGCTCACCACCCAACATACCCTCCTGTTTAACATCCTGGGGGGATGGGTGGCCGCCCAACTCGCTCCTCCC---AGCGCTGCTTCTGCTTTCGTAGGCGCCGGCATTGCTGGTGCGGCTGTTGGCAGCATAGGCCTTGGGAAGGTGCTTGTGGACATTTTGGCAGGTTATGGAGCAGGGGTGGCAGGCGCGCTCGTGGCCTTTAAGGTCATGAGCGGCGAGATGCCCTCCACCGAGGACCTGGTTAACCTACTCCCTGCTATCCTCTCCCCTGGCGCCCTAGTCGTCGGGGTCGTGTGCGCAGCAATACTGCGTCGGCACGTGGGCCCAGGGGAGGGGGCTGTGCAGTGGATGAACCGGCTGATAGCGTTCGCTTCGCGGGGTAACCATGTCTCCCCCACGCACTATGTGCCTGAGAGCGACGCTGCAGCGCGTGTCACTCAGATCCTCTCTAGTCTTACCATCACTCAGCTGCTGAAGAGGCTTCACCAGTGGATTAACGAGGACTGCTCCACGCCATGCTCCGGCTCGTGGCTAAGAGATGTTTGGGATTGGATATGCACGGTGTTGACTGATTTCAAGACCTGGCTCCAGTCCAAGCTCCTGCCGCGATTGCCGGGAGTCCCCTTCTTCTCATGTCAACGTGGGTACAAGGGAGTCTGGCGGGGCGACGGCATCATGCAAACCACCTGCCCATGTGGAGCACAGATCACCGGACATGTCAAAAACGGTTCCATGAGGATCTTTGGGCCTAGGACTTGTAGTAACACGTGGCATGGAACATTCCCCATTAACGCATACACCACGGGCCCCTGCACGCCCTCCCCGGCGCCAAATTATTCTAGGGCGCTGTGGCGGGTGGCTGCTGAGGAGTACGTGGAGGTTACGCGGGTGGGAGATTTCCACTACGTGACGGGCATGACCACTGACAACGTAAAGTGCCCGTGTCAGGTTCCGGCCCTTGAATTCTTCACAGAAGTGGATGGGGTGCGGTTGCACAGGTACGCTCCAGCGTGCAAACCCCTCCTACGGGAGGAGGTCACATTCCTGGTCGGGCTCAATCAATACCTGGTTGGGTCACAGCTCCCATGCGAGCCCGAACCGGACGTAGCAGTGCTCACTTCCATGCTCACCGACCCCTCCCACATTACGGCGGAGACGGCTAAGCGTAGGCTGGCCAGGGGATCTCCCCCTTCCTTGGCCAGCTCTTCAGCTAGCCAGCTGTCTGCGCCTTCCTTGAAGGCAACA------------TGCACTACCCGTCAT------------GACTCCCCGGACGCTGACCTCATCGAGGCCAACCTCCTGTGGCGGCAGGAGATGGGCGGGAACATCACCCGCGTGGAGTCAGAAAATAAGGTAGTAATTTTGGACTCTTTCGAGCCGCTCCGAGCGGAGGAGGATGAGAGGGAAGTATCCGTTCCGGCGGAGATCCTGCGGAGGTCCAGGAAATTCCCTCGAGCGATGCCCATATGGGCACGCCCGGATTACAACCCTCCACTGTTAGAGTCCTGGAAGGACCCGGACTACGTCCCTCCAGTGGTACACGGGTGTCCACTGCCGCCTGCCAAGGCCCCTCCGATACCACCTCCACGGAGGAAGAGGACGGTTGTCCTGTCAGAATCTACCGTGTCTTCTGCCTTGGCGGAGCTCGCCACAAAGACCTTCGGCAGCTCCGAATCGTCGGCCGCCGACAGCGGCACGGCAACGGCCCCTCCTGACCAGCCCTCCGACGACGGCGACGCGGGGTCCGACGTTGGGTCGTACTCCTCCATGCCCCCCCTTGAAGGGGAGCCGGGGGATCCCGATCTCAGCGACGGGTCTTGGTCTACCGTAAGC---GAGGAGGCTGGTGAGGACGTCGTCTGCTGCTCGATGTCCTACACATGGACAGGCGCCCTGATCACGCCATGCGCTGCGGAGGAAACCAAGCTGCCCATCAATGCACTGAGCAACTCTTTGCTCCGTCACCACAACTTGGTCTATGCTACAACATCTCGCAGCGCAAGCCTGCGGCAGAAGAAGGTCACCTTTGACAGACTGCAGGTCCTGGACGACCACTACCGGGACGTGCTCAAGGAGATGAAGGCGAAGGCGTCCACAGTTAAGGCTAAACTTCTATCCGTGGAGGAAGCCTGTAAGCTGACGCCCCCACATTCGGCCAGATCTAAATTTGGCTATGGGGCAAAGGACGTCCGGAACCTATCCAGCAAGGCCGTTAGCCACATCCGCTCCGTGTGGAAGGACTTGCTGGAAGACACTGAGACACCAATTGACACCACCATCATGGCAAAAAATGAGGTTTTCTGCGTCCAACCAGAGAAGGGGGGCCGCAAGCCAGCTCGCCTTATCGTATTCCCAGATTTGGGGGTTCGTGTGTGCGAGAAAATGGCCCTTTACGATGTGGTCTCCACCCTCCCTCAGGCCGTGATGGGCTCTTCATACGGATTCCAGTACTCTCCTGGACAGCGGGTCGAGTTCCTGGTGAATACCTGGAAATCGAAAAAATGCCCTATGGGCTTCGCATATGACACCCGCTGCTTTGACTCAACGGTCACTGAGAATGACATCCGTGTTGAGGAGTCAATCTACCAATGTTGTGACTTGGCCCCCGAAGCCAGACAGGCCATAAGGTCGCTCACAGAGCGGCTTTACATCGGGGGCCCCCTGACTAATTCAAAGGGGCAGAACTGCGGCTATCGCCGGTGCCGCGCGAGCGGTGTACTGACGACCAGCTGCGGTAATACCCTCACATGTTACTTGAAGGCCGCTGCGGCCTGTCGAGCTGCGAAGCTCCAGGACTGCACGATGCTCGTGTGCGGAGACGACCTTGTCGTTATCTGTGAAAGCGCGGGGACCCAAGAGGACGAGGCGAGCCTACGAGCCTTCACGGAGGCTATGACTAGATACTCTGCCCCCCCTGGGGACCCGCCCAAACCAGAATACGACTTGGAGTTGATAACATCATGCTCCTCCAATGTGTCTGTCGCGCACGATGCATCTGGCAAAAGGGTGTACTATCTCACCCGTGACCCCACCACCCCCCTTGCGCGGGCTGCGTGGGAGACAGCTAGACACACTCCAGTCAATTCCTGGCTAGGCAACATCATCATGTATGCGCCCACCTTGTGGGCAAGGATGATCCTGATGACTCATTTCTTCTCCATCCTTCTAGCTCAGGAACAACTTGAAAAAGCCCTAGATTGTCAGATCTACGGGGCCTGTTACTCCATTGAGCCACTTGACCTACCTCAGATCATTCAACGACTCCATGGCCTTAGCGCATTTTCACTCCATAGTTACTCTCCAGGTGAGATCAATAGGGTGGCTTCATGCCTCAGGAAACTTGGGGTACCGCCCTTGCGAGTCTGGAGACATCGGGCCAGAAGTGTCCGCGCTAGGCTACTGTCCCAGGGGGGGAGGGCTGCCACTTGTGGCAAGTACCTCTTCAACTGGGCAGTAAGGACCAAGCTCAAACTCACTCCAATCCCGGCTGCGTCCCAGTTGGATTTATCCAGCTGGTTCGTTGCTGGTTACAGCGGGGGAGACACATATCGCAGCCTGTCTCGTGCCCGACCCCGCTGGTTCATGTGGTGCCTACTCCTACTTTCTGTAGGGGTAGGCATCTACCTGCTCCCCAACCGG
>ACJ37244
ATGAGCACGAATCCTAAACCTCAAAGAAAAACCAAACGTAACACCAACCGCCGCCCACAGGACGTCAAGTTCCCGGGCGGTGGCCAGATCGTTGGTGGAGTTTACCTGTTGCCGCGCAGGGGCCCCAGGTTGGGTGTGCGCGCGACTAGGAAGACTTCCGAGCGGTCGCAACCTCGTGGACGGCGACAACCTATCCCCAAGGCTCGCCAGCCCGAGGGCAGGGCCTGGGCTCAGCCCGGGTACCCTTGGCCCCTCTACGGCAATGAGGGCATGGGGTGGGCAGGATGGCTCCTGTCCCCCCGTGGCTCTCGGCCTAGTTGGGGCCCCACTGACCCCCGGCGTAGGTCGCGTAACTTGGGTAAGGTCATCGATACCCTCACATGCGGCTTCGCCGACCTCATGGGGTACATTCCGCTCGTCGGCGCTCCCCTGGGGGGCGCTGCCAGGGCCCTGGCGCATGGCGTCCGGGTTCTGGAGGACGGCGTGAACTATGCAACAGGGAATCTACCCGGTTGCTCTTTTTCTATCTTCCTCTTGGCTTTGCTGTCCTGTCTGACCATCCCAGCTTCCGCTTATGAAGTGCGCAACGTGTCCGGGGTGTACCATGTCACGAACGACTGTTCCAACTCAAGCATAGTGTATGAGACAGCGGACATGATCATGCACACCCCCGGGTGCGTGCCCTGCGTTCGGGAGGGT------AACTCC---TCCCACTGCTGGGCAGCGCTCACCCTCACGCTAGCGGCCAGGAACAGCAGCGTCCCCACTACGACAATACGACGCCATGTCGATTTGCTCGTTGGGGCGGCTGCTTTCTGCTCCGTTATGTACGTGGGGGATCTCTGCGGATCTGTTTTCCTTGTTTCCCAGCTGTTCACCTTTTCGCCTCGCCGGCATGAAACAGTGCAGGACTGCAACTGCTCCATCTATCCCGGTCACGTATCTGGTCACCGCATGGCTTGGGATATGATGATGAACTGGTCACCTACAGCAGCCCTAGTGGTATCGCAGTTACTCCGGATCCCACAAGCTGTCGTGGACATGATAGCGGGTGCCCACTGGGGAGTCCTGGCGGGCCTTGCATATTATGCCATGGTGGGGAACTGGGCTAAGGTTTTGATTGTGATGCTGCTTTTTGCCGGCGTTGAC---------GGG------GGC---ACCCGCACGGTGGGGGGGGCGGCGAGCTTGGCCACCCACGGGTTTGCGTCCCTCCTCACCCGTGGGCCACAACAGAAAATCCAGCTTGTAAACTCCAACGGCAGCTGGCACATCAACAGGACTGCTCTGAACTGTAACGACTCCCTCCAGACTGGGTTCCTTGCCGCGCTGTTCTAC------ACGCATAGGTTCAACTCGTCCGGATGCCCAGAGCGCATGGCCAGCTGCCGCTCCATCAATGAGTTCGCTCAGGGGTGGGGTCCCATCACCTACGCTAAACCT---AACAGC---------------TCAGACCAGAGGCCTTATTGCTGGCACTACGCGCCTCAGCCGTGCGGTACCATACCCGCGGCTCAGGTGTGTGGGCCGGTGTATTGCTTCACCCCAAGCCCTGTTGTGGTGGGGACGACCGATCGCTTCGGCGCCCCTACGTACAATTGGGGGGAGAATGAAACGGACGTGCTGGTTCTCAACAACACGCGGCCGCCGCAAGGCAACTGGTTCGGCTGTACATGGATGAACACCACCGGGTTCACCAAGACGTGCGGGGGCCCCCCGTGCAACATCGGGGGGGTCGGC------AACAACACCTTGACCTGCCCCACGGACTGCTTTCGGAAGCACCCCGAGGCCACCTACACCAAGTGCGGTTCGGGGCCTTGGTTGACACCTAGGTGTATAGTTGATTACCCATACAGGCTCTGGCACTACCCCTGCACTGTCAACTTTACCATCTTCAAGATCAGGATGTACGTAGGGGGAGTGGAGCACAGGCTCAGTGCCGCGTGCAATTGGACTCGAGGGGAGCGCTGTGACCTGGAGGACAGGGATAGATCAGAGCTTAGCCCGCTGCTGCTGTCTACAACAGAGTGGCAAATACTGCCCTGTTCCTTCACCACCTTACCGGCCTTATCCACCGGCTTGGTCCATCTCCATCAGAACATCGTGGACGTGCAATACCTGTACGGCATAGGGTCAGCAGTCGTCTCCTTTGCAATCAAATGGGAGTATGTCGTGTTGCTCTTCCTTCTCCTGGCAGACGCGCGCGTCTGTGCCTGTTTGTGGATGATGCTGCTGGTCGCTCAGGCTGAGGCCGCCTTAGAGAACTTGGTGGTCCTCAATGCGGCATCCGTGGCTGGAATACATGGCATTCTCTCCTTCCTGGTGTTCTTCTGTGCGGCCTGGTACATCAAGGGCAGGCTGGTCCCTGGAGCGGCATATGCTATTTATGGCGCATGGCCGCTGCTCCTGCTCCTGCTGGCGTTACCACCACGAGCATACGCCATGGACCGGGAGGTGGCTGCATCATGCGGAGGCGCGGTTTTCATAGGTCTGGCGCTCCTGACCTTGTCACCGCACTACAAAGTGTTCCTCGCTAAGCTCATATGGTGGTTACAATATTTTATCACCAGAGCCGAGGCGCATTTGCAAGTGTGGATTCCCCCCCTCAACGTTCGGGGGGGCCGCGATGCCATCATCCTCCTCGCGTGCGCAGTCCATCCAGAGCTAATCTTTGACATCACCAAACTCTTGCTCGCCGTACTCGGTCCGCTCATGGTGCTCCAGGCTGGCATAACTAGAGTGCCGTACTTTGTGCGCGCTCAAGGGCTCATTCGTGCATGCATGCTGGTGCGGAAAGTCGCAGGAGGCCATTATGTCCAAATGGCTTTCATGAAACTGGCCGCACTGACAGGTACGTACGTTTATAACCACCTTACTCCACTGCGGGACTGGGCCCATGCGGGCCTACGGGACCTTGCGGTGGCAGTTGAGCCCGTCATCTTCTCTGACATGGAGACCAAGATCATCACCTGGGGGGCGGACACCGCAGCATGCGGGGACATCATCCATGGTCTGCCCGTCTCCGCCCGAAGGGGGAGGGAGATATTCCTAGGACCGGCCGATAGTCTTGAAGGCCAGGGGTGGCGACTCCTCGCGCCTATCACGGCCTATTCTCAACAGACGCGGGGCTTACTTGGCTGTATCATCACTAGCCTTACAGGCCGGGACAAGAACCAAGTCGAGGGGGAGGTCCAAGTGGTCTCCACCGCGACGCAGTCTTTCCTGGCGACCTGCGTCAACGGCGCGTGTTGGACTGTCTACCATGGCGCTGGCTCCAAGACCCTAGCCGGCCCAAAAGGCCCAATCACCCAAATGTACACCAATGTAGACCAGGACCTCGTCGGCTGGCAGGCGCCCCCAGGGGCGCGCTCCTTGACGCCATGCACCTGCGGCAGCTCGGACCTTTACTTGGTCACGAGGCATGCTGATGTCATCCCGGTGCGCCGGCGGGGCGACAGTCGGGGGAGCCTGCTCTCCCCCAGACCCATCTCCTACTTGAAGGGCTCTTCGGGTGGTCCGCTGCTCTGCCCCTCGGGGCACGCCGTGGGCATCTTCCGGGCTGCCGTATGCACCCGGGGGGTTGCGAAAGCGGTGGACTTTGTGCCCGTTGAGTCTATGGAAACCACCATGCGGTCCCCGGTCTTCACGGACAACTCGACCCCCCCGGCCGTACCGCAGACATTCGAGGTGGCCCATCTACACGCTCCCACTGGCAGTGGCAAGAGCACTAAGGTGCCGGCTGCGTATGCAGCCCAAGGGTACAAGGTACTAGTCCTGAACCCATCCGTCGCTGCCACTCTAGGTTTCGGGGCGTACATGTCTAAAGCATATGGCATTGACCCTAACATCAGAACTGGGGTAAGGACCATCACCACGGGCGCCTCCATCACATACTCCACCTACGGCAAGTTCCTCGCCGACGGTGGCTGCTCCGGGGGTGCCTACGACATCATAATATGTGATGAGTGCCACTCAACTGACGCGACTACCATCTTGGGCGTCGGTACGGTCCTGGACCAAGCGGAGACGGCTGGAGCGCGGCTTGTCGTGCTCGCCACCGCTACACCTCCGGGATCGGTTACCGTGCCACACCCCAACATCGAGGAGGTAGCCCTGTCCAATATTGGGGAGATCCCCTTCTATGGCAAAGCCATCCCCATTGAGACCATCAAGGGGGGGAGACACCTCATTTTCTGTCATTCCAAGAAGAAATGTGACGAGCTCGCTGCAAAGCTATCAAACCTCGGACTCAACGCTGTAGCGTATTACCGGGGTCTTGATGTGTCCGTCATACCGACCAACGGAGACGTCGTTGTCGTGGCAACTGACGCTCTAATGACGGGCTTTACCGGCGACTTTGACTCAGTGATCGACTGTAATACATGTGTCACCCAGACGGTCGATTTCAGCTTGGACCCTACCTTCACCATTGAGACGACGACTGTGCCCCAAGACGCGGTGTCACGCTCGCAGCGGCGAGGCAGGACTGGTAGGGGCAGGACAGGCATCTACAGGTTTGTGACTCCAGGAGAACGGCCCTCGGGTATGTTCGATTCCTCGGTCCTGTGTGAGTGCTATGACGCGGGCTGTGCTTGGTACGAGCTCACGCCCGCCGAGACCTCAGTTAGATTGCGGGCTTACCTAAACACACCAGGGTTGCCCGTCTGCCAGGACCATCTGGAGTTTTGGGAGAGCGTCTTCACGGGCCTCACCCACATAGATGCCCACTTCTTGTCCCAAACCAAGCAGGCAGGAGAGAACTTCCCCTACCTGACAGCATACCAGGCTACGGTGTGCGCCAGGGCTCAGGCTCCGCCTCCATCGTGGGACCAAATGTGGAAGTGTCTCATACGGCTGAAACCTACGCTGCACGGGCCAACACCCTTGCTGTATAGGCTAGGAGCCGTCCAAAATGAAGTCACCCTCACACATCCTGTGACCAAATACATCATGGCATGCATGTCGGCTGACCTGGAGGTCGTCACGAGCACCTGGGTGCTAGTGGGCGGAGTCCTCGCAGCTCTGGCCGCGTACTGCCTGACAACAGGCAGTGTGGTCATTGTGGGCAGGATCATCTTGTCCGGAAAGCCGGCCATTATTCCCGACAGGGAAGTCCTCTATCAGGAGTTCGATGAGATGGAAGAGTGCGCCTCACACCTCCCGTACATCGAACAGGGGATGCAGCTCGCCGAGCAGTTCAAGCAGAAAGCGCTCGGGTTGCTGCAAACAGCCACCAAGCAAGCGGAGGCTGCTGCTCCCGTGGTGGAGTCCAAATGGCGAGCCCTTGAGACCTTCTGGGCGAAGCACATGTGGAACTTCATCAGCGGGATACAGTACTTAGCAGGCTTGTCCACTCTGCCTGGGAACCCCGCTATAGCATCACTGATGGCGTTCACAGCCTCTATCACCAGCCCGCTCACCACCCAAAGCACCCTCCTGCTTAACATCCTGGGGGGATGGGTGGCTGCCCAACTCGCTCCCCCC---AGCGCCGCTTCGGCTTTCGTGGGCGCCGGCATCGCTGGCGCCGCCGTTGGCAGTATAGGCCTTGGGAAGGTGCTTGTGGACATCCTGGCGGGCTATGGAGCAGGGGTGGCAGGCGCACTCGTGGCCTTTAAGGTCATGAGTGGCGAGATGCCCTCCACCGAGGATCTGGTCAACTTGCTCCCTGCCATCCTCTCACCTGGCGCCCTGGTTGTCGGCGTCGTGTGCGCGGCAATACTGCGTCGGCACGTGGGCCCAGGAGAGGGGGCTGTGCAGTGGATGAACCGGCTGATAGCGTTCGCCTCACGGGGTAACCACGTCTCCCCCACGCACTATGTGCCTGAGAGCGACGCCGCAGCGCGTGTCACTCAGATCCTCTCCAACCTTACCATCACTCAGCTGCTGAAGAGGCTCCATCAATGGATCAATGAGGACTGCTCCACGCCATGCTCCGGCTCGTGGCTAAGGGACATTTGGGACTGGATATGCACGGTGTTGTCCGATTTCAAGACCTGGCTCCAGTCCAAGCTCCTGCCGCGGTTGCCAGGAGTCCCCTTCCTCTCATGTCAACGTGGGTATAAGGGAGTCTGGCGGGGGGACGGCATCATGCACACCACCTGCCCATGTGGAGCACAAATCACCGGACATGTCAAAAATGGTTCCATGAGAATCGTTGGGCCTAGGACCTGCAGCAACACGTGGCATGGAACGTTCCCCATTAACGCGTACACCACGGGCCCCTGCACACCCTCCCCAGCGCCCAACTATTCCAGGGCGCTGTGGAGGGTGGCTGCTGAGGAGTACGTGGAGGTCACGCGGGTGGGGGATTTTCACTACGTGACGGGCATGACCACTGACAACATAAAATGCCCATGCCAGGTTCCAGCCCCCGAGTTCTTCACGGAAGTGGATGGGGTACGGTTGCACAGGTACGCTCCGGCGTGCAAGCCTCTCCTACGGGAAGAGGTCACATTCCAGGTCGGGCTCAACCAATACCTGGTTGGGTCACAACTCCCATGTGAGCCCGAACCGGATGTAGCAGTGCTTACTTCCATGCTCACCGACCCCTCCCACATCACAGCAGAGACGGCTAAGCGTAGACTGGCCAGGGGGTCTCCCCCCTCCTTGGCCAGCTCCTCAGCTAGCCAGTTGTCTGCGCCTTCCTTGAAGGCCACA------------TGCACTACCCGACAC------------GACTCCCCAGACGCTGACCTCATCGAGGCCAACCTCCTGTGGCGGCAGGAGATGGGCGGAAACATCACGCGTGTGGAGTCAGAGAACAAGGTAGTAATTTTGGACTCTTTCGATCCGCTTCGAGCGGAGGAGGATGATAGGGAAGTATCCGTTCCGGCGGAGATCCTGCGGAAATCCAGGAAATTCCCCTCAGCGATGCCCATATGGGCACGCCCGGACTACAACCCTCCACTGGTAGAGTCCTGGAAGGACCCGGACTATGTCCCTCCGGTGGTACACGGGTGCCCGTTGCCACCTACCAAGGCCCCTCCAATACCACCTCCACGGAGGAAGAGGACGGTTGTCCTATCAGAATCCACCGTGTCTTCTGCCTTGGCGGAGCTCGCCACAAAAACCTTTGGCAGCTCCGAGTCGTCGGCCGTCGACAGCGGCACAGCGACCGCCCCTCCTGACCAGCCCTCCGACAGCGGTGACGCGGGATCCGACGCTGAATCGTACTCCTCCATGCCCCCCCTCGAGGGGGAGCCGGGGGACCCCGATCTCAGCGACGGGTCCTGGTCTACCGTGAGC---GAGGAGGCCAGTGAGGACGTCGTTTGCTGTTCGATGTCCTACACGTGGACCGGCGCTCTAATCACACCATGCACTGCGGAGGAAAGCAAGCTGCCCATTAACGCGTTGAGCAATTCGTTGCTCCGCCATCACAACATGGTCTATGCCACAACATCCCGCAGCGCTAGCCAGCGGCAGAAGAAGGTCACCTTTGACAGACTGCAAGTCCTGGACAACCACTACCAGGACGTGCTCAAGGAGATGAAGGCGAAGGCGTCCACAGTTAAGGCTAAACTTCTATCCGTAGAGGAAGCCTGTCAGCTGACGCCCCCACATTCGGCCAAATCCAAATTTGGCTATGGGGCAAAGGACGTCCGGAGCCTATCCAGCAGGGCCGTGAACCACATCCGCTCCGTGTGGGAGGACCTACTGGAAGACACTGACACACCAATTGATACCACCATCATGGCAAAGAATGAGGTTTTCTGCGTCCAACCAGAGAAAGGAGGCCGCAAGCCAGCTCGCCTCATCGTATTCCCAGATTTGGGAGTTCGTGTGTGCGAGAAAATGGCTCTTTACGACGTGGTCTCCAACCTTCCTCAGGCCGTGATGGGCTCCGCATACGGATTTCAATACTCTCCTGGACAGCGGGTCGAGTTCCTGGTGAATGCCTGGAAATCAAAGAAGAACCCTATGGGGTTCGCATATGACACCCGCTGTTTCGACTCAACAGTCACTGAGAATGATATCCGTGTTGAGGAGTCAATCTACCAATGCTGTGACCTGGCCCCCGAAGCCAGACAGGCCATAAGGTCGCTCACAGAGCGGCTTTATATCGGGGGTCCCCTGACCAATTCCAAAGGGCAGAACTGCGGTTATCGCCGGTGCCGCGCAAGCGGCGTGCTGACGACCAGCTGCGGTAATACCCTCACATGTTACCTGAAAGCCAGCGCGGCCTGTCGAGCTGCAAAGCTCCAGGACTGCACGATGCTCGTATGCGGGGACGACCTTGTCGTTATCTGTGAGAGCGCGGGAACCCAAGAGGACGCAGCGAACCTACGAGTCTTCACGGAGGCCATGACTAGGTACTCTGCCCCCCCCGGGGACCCGCCCCAACCAGAATACGACTTGGAGCTGATAACATCATGCTCCTCCAATGTGTCGGTCGCGCACGATGCAACTGGCAAAAGGGTGTACTACCTCACCCGTGACCCCACCACCCCCCTTGCACGGGCTGCATGGGAGACAGCTAGACACACTCCAGTCAACTCCTGGCTAGGCAACATCATAATGTATGCGCCCACTTTATGGGCAAGGATGATCCTGATGACTCACTTCTTCTCTATCCTTCTAGCCCAGGAGCAACTTGAAAAAGCCCTAGATTGTCAGATCTACGGGGCCACTTACTCCATTGAGCCACTTGACCTACCTCAGATCATTCAACGACTCCATGGTCTTAGCGCATTTTCACTCCATAGTTACTCTCCAGGTGAGATCAATAGGGTGGCTTCATGCCTCAGGAAACTTGGGGTACCGCCCTTGCGAGTCTGGAGACATCGGGCCAGAAGTGTCCGCGCTAAGCTACTGTCCCAGGGGGGGAGGGCCGCCACTTGTGGCAGGTACCTCTTCAACTGGGCAGTAAGGACCAAGCTTAAACTCACTCCAATCCCGGCTGCGTCCCAGTTGGACTTGTCCAGCTGGTTCGTCGCTGGTTACAGCGGGGGGGACATATATCACAGCGTGTCCCGTGCCCGACCCCGCTGGTTCATGTGGTGCCTACTCCTACTTTCTGTAGGGGTAGGCATCTACCTGCTCCCCAACCGA
>ACA50687
ATGAGCACGAATCCTAAACCTCAAAGAAAAACCAAACGTAACACCAACCGCCGCCCACAGGACGTCAAGTTCCCGGGCGGTGGTCAGATCGTTGGTGGAGTTTACCTGTTGCCGCGCAGGGGCCCCAGGTTGGGTGTGCGCGCGACTAGGAAGACTTCCGAGCGGTCGCAACCTCGTGGAAGGCGACAACCTATCCCCAAGGCTCGCCAGCCCGAGGGCAGGGCCTGGGCTCAGCCCGGGTATCCTTGGCCCCTCTATGGCAATGAGGGCATGGGGTGGGCAGGATGGCTCCTGTCACCCCGTGGCTCTCGGCCTAGTTGGGGCCCCACGGACCCCCGGCGTAGGTCGCGTAATTTGGGTAAGGTCATCGATACCCTTACATGCGGCTTCGCCGACCTCATGGGGTACATTCCGCTTGTCGGCGCTCCCCTAGGGGGCGCTGCCAGGGCCCTGGCGCATGGCGTCCGGGTTCTGGAGGACGGCGTGAACTATGCAACAGGGAATCTGCCCGGTTGCTCTTTCTCTATCTTCCTCTTGGCTTTGCTGTCCTGTTTGACCATCCCAGCTTCCGCTTACGAAGTGCGCAACGTGTCCGGGGTGTACCATGTCACGAACGACTGCTCCAACTCAAGCATTGTGTATGAGGCAGCGGACGTGATTATGCACAGCCCTGGATGCGTGCCCTGCGTTCGGGAAAAC------AACTCT---TCCCGCTGCTGGGTAGCGCTCACTCCCACGCTCGCGGCCAGGAATTCCAGCGTCCCCACTACGACAATACGACGGCATGTCGACTTGCTCGTTGGGACGGCTGCTTTCTGCTCCGCTATGTACGTGGGGGATCTTTGCGGATCTGTCTTCCTTGTCTCCCAGTTGTTCACCTTCTCGCCTCGCCGGCATGAGACAGTACAGGACTGCAATTGCTCAATCTACCCTGGCCACGTATCAGGTCATCGCATGGCTTGGGATATGATGATGAATTGGTCACCTACAACAGCCCTAGTGGTATCGCAGTTACTCCGGATCCCACAAGCTGTCGTGGACATGGTAGCGGGGGCCCACTGGGGAGTCCTGGCGGGCCTCGCCTACTACTCCATGGTAGGGAACTGGGCTAAGGTGCTGATTGTGATGCTACTTTTTGCCGGCGTTGAC---------GGG------AGGATCACCACCACCGTGGGGGGGGCGCAAGCCCGTACCACCTCCGGGTTCACGTCCCTATTTACACCTGGGGCGTCTCAGAAAATCCAGCTTGTAAACACCAACGGCAGCTGGCACATCAACAGGACTGCCCTGAACTGCAATGACTCCCTCAACACGGGGTTCCTTGCCGCGCTGTTTTAC------ACACACAAGTTCAACTCGTCCGGATGCCCAGAGCGCATGGCTAGCTGCCGCCCCATTGACCAGTTCGATCAGGGGTGGGGTCCCATCACTTATGCCGAGCCT---GGCGAC---------------TCAGACCAGAGGCCCTATTGCTGGCACTACGCGCCTAAGCCGTGCGGTATTGTACCCGCGTCGCAGGTGTGTGGTCCAGTGTATTGCTTCACCCCAAGCCCTGTTGTGGTGGGGACGACCGATAGCCTCGGCGTTCCTACGTATAGCTGGGGGGGGAATGAGACGGACGTGCTGCTTCTTAATAACACGCGGCCGCCGCAAGGCAACTGGTTCGGCTGTACATGGATGAACAGCACTGGGTTCACCAAGACGTGTGGGGGCCCCCCGTGCAACATCGGGGGGACGGGC------AACAACACCTTAACCTGCCCCACGGACTGCTTTCGGAAGCACCCCGAGGCCACTTACATCAAATGTGGTTCGGGGCCTTGGTTGACACCTAGGTGCTTGGTTGACTACCCATACAGGCTTTGGCACTACCCCTGCACTGTTAACTTTTCCATCTTTAAGGTTAGGATGTATGTGGGGGGCGTGGAGCACAGGCTCACCGCCGCGTGCAATTGGACTCGAGGAGAGCGCTGTGACTTGGAGGACAGGGATAGATCGGAGCTTAGCCCGCTGCTGCTGTCTACAACAGAGTGGCAGATACTGCCCTGTTCCTTCACCACCCTACCGGCTCTGTCCACTGGCCTAATCCACCTCCACCAGAACATCGTGGACGTGCAATATCTGTACGGTATAGGGTCAGCGGTTGTCTCCTATGCGATCAAATGGGAGTATGTCCTGTTGCTCTTCCTCCTCCTGGCGGACGCACGCGTCTGCGCCTGCCTGTGGATGATGCTGCTGATAGCTCAGGCTGAGGCTGCCCTAGAGAACCTGGTGGTCCTCAATGCGGCGTCCCTGGCCGGGGCACACGGCGTCCTCTCCTTCCTCGTGTTCTTCTGTGCTGCCTGGTACATCAAGGGCAGGCTGGTCCCCGGAGCGGCATATGCTCTCTACGGCGTATGGCCGCTGCTCCTGCTCCTACTGGCGTTGCCGCCACGGGCGTACGCCTTGGACCGGGAGATGGCTGCATCGTGTGGAGGCGCGGTTTTCGTGGGTCTGGTGCTCTTGACCCTGTCACCACACTACAAGGCGTTCCTCGCTAAGCTCATATGGTGGTTGCAATATTTTATCACCAGAGCTGAGGCGCACTTGCAGGTGTGGATCCCCCCTCTCAACGTTCGGGGGGGCCGCGATGCCATCATCCTTCTCACGTGTGTGGTCCACCCAGAGCTAGTTTTTGACATCACCAAACTTTTGCTCGCCATACTCGGTCCGCTCATGGTGCTCCAGGCTGGCATGACTAGAGTGCCGTACTTTGTGCGCGCTCAGGGGCTCATTCGTGCATGCTTGTTAGTGCGGAAAGTCGCCGGGGGTCATTATGTCCAAATGGCCTTCATGAAGCTGGCCGCATTGACGGGTACGTACGTTTATGACCATCTTACTCCACTGCAGGACTGGGCCCACAGGGGCCTACGAGACCTTGCGGTGGCAGTTGAGCCTGTCATCTTCTCTGACATGGAGACCAAAGTCATCACCTGGGGGGCGGACACCGCGGCGTGTGGGGACATCATCTCGGGCCTACCCGTCTCCGCCCGAAGGGGGAGGGAGATACTTCTGGGGCCGGCCGATAGCCTTGAAGGGCAGGGGTGGCGACTCCTTGCGCCTATCACGGCCTACTCACAACAGACAAGGGGCCTACTTGGCTGCATCATCACCAGCCTCACAGGCCGGGACAAGAACCAGGTCGAGGGGGAGGTCCAAGTGGTTTCCACCGCGACACAATCTTTCCTGGCGACCTGCATTAACGGCGTGTGTTGGACCGTCTATCATGGCGCCGGCTCGAAGACCTTAGCCGGCCCAAAGGGCCCAATCACCCAAATGTACACCAATGTAGACCAGGACCTCGTCGGCTGGCAAGCGCCCCCCGGGGCGCGTTCCTTGACACCATGCACCTGCGGCAGCTCGGACCTTTACTTGGTCACGAGGCATGCCGATGTCATTCCGGTGTGCCGGCGGGGCGACAGCAGGGGGAGCCTACTCTCCCCCAGGCCCGTCTCCTACTTGAAGGGCTCTTCGGGTGGCCCACTGCTCTGCCCCTCGGGGCACGCTGTGGGCATCTTCCGGGCCGCCGTGTGCACCCGGGGGGTTGCCAAGGCGGTGGACTTTATACCCGTTGAGTCTATGGAAACCACTATGCGGTCCCCGGTTTTCACGGACAATTCATCTCCTCCGGCCGTACCGCAGACATTCCAAGTGGCCCATCTACACGCTCCCACTGGCAGCGGCAAGAGCACTAAGGTGCCGGCTGCATATGCAGCCCAAGGGTACAAGGTACTCGTTCTGAATCCATCCGTAGCTGCCACCTTGAGTTTTGGGGCGTACATGTCTAAGGCACATGGTGTCGACCCCAACATCAGAACCGGGGTACGGACCATCACCACGGGCGCCCCCATCACGTATTCCACCTATGGCAAGTTTCTTGCCGACGGTGGCTGCTCTGGGGGCGCCTACGACATCATAATATGTGATGAGTGCCACTCAACTGACTCGACTACCATCCTGGGCATCGGCACGGTCCTGGACCAAGCGGAGACGGCTGGAGCGCGACTCGTCGTACTCGCCACCGCTACGCCTCCAGGATCGGTTACCGTGCCACATCCTAACATTGAGGAGGTGGCCCTGTCCAACATTGGAGAGATCCCCTTCTATGGCAAAGCCATCCCCATCGAAACCATCAAGGGGGGGAGGCACCTCATTTTCTGTCATTCCAGGAAGAAATGTGACGAGCTCGCCGCAAAGCTATCAGGCCTCGGACTCAACGCTGTGGCGTATTACCGGGGTCTTGATGTGTCCGTCATACCAACTAGCGGAGACGTCGTTGTTGTGGCAACAGACGCTCTAATGACGGGCTTCACCGGCGACTTTGACTCAGTAATCGACTGTAATACATGTGTCACCCAGACGGTCGATTTCAGCTTGGACCCTACTTTCACCATTGAGACGACGACCGTGCCCCAAGATGCGGTGTCGCGCTCACAACGGCGAGGCAGGACTGGCAGGGGCAGAAGAGGCATCTACAGGTTTGTGACTCCAGGAGAACGGCCCTCGGGCATGTTTGATTCTTCGGTCCTGTGTGAGTGCTATGACGCGGGCTGTGCTTGGTACGAGCTCACGCCTGCCGAGACCTCAGTTAGGTTACGGGCTTACCTAAATACACCAGGGTTGCCCGTCTGCCAGGACCACCTGGAGTTCTGGGAGAGCGTCTTCACAGGCCTCACCCACATAGACGCCCACTTCCTGTCCCAGACTAAACAGGCAGGAGACAACTTCCCCTACCTGGTAGCATACCAGGCTACTGTGTGCGCCAGGGCTCAGGCGCCACCTCCATCATGGGATCAAATGTGGAAGTGTCTCATACGGCTAAAGCCTACGCTGCACGGGCCAACGCCCCTGTTGTATAGGCTAGGAGCCGTTCAAAACGAGGTCACCCTCACACACCCCATATGCAAGTACATCATGGCATGCATGTCGGCTGACCTGGAGGTCGTCACCAGCACCTGGGTGCTGGTGGGCGGAGTCCTTGCAGCTCTGGCCGCATATTGTCTGACAACGGGCAGTGTGGTCATTGTGGGCAGGATCATCTTGTCCGGGAGGCCGGCCATCATTCCCGACAGGGAAGTCCTCTACCGGGAGTTCGATGAGATGGAAGAGTGCGCCTCACACCTTCCTTACATCGAGCAGGGAATGCAGCTCGCCGAGCAGTTCAAGCAGAAAGCGCTCGGGTTGCTGCAAACAGCTACCAAGCAAGCAGAGGCTGCAGCTCCCGTGGTGGAGTCCAAATGGCGAGCCCTCGAGAACTTTTGGGCAAAGCACATGTGGAATTTCATCAGCGGGATACAGTACTTGGCAGGCTTGTCCACCCTGCCTGGGAACCCTGCAATAGCATCACTGATGGCATTCACAGCCTCCATTACCAGCCCGCTCACCACCCAACACACCCTCCTGTTTAACATCTTGGGGGGATGGGTGGCCGCCCAACTCGCCCCCCCC---AGCGCTGCCTCGGCTTTCGTGGGCGCTGGCATCGCCGGTGCGGCTGTTGGCAGCATAGGCCTTGGGAGGGTGCTTGTGGACATTCTAGCGGGCTATGGAGCAGGGGTGGCAGGCGCGCTCGTGGCCTTTAAGGTCATGAGCGGTGACATGCCCTCCACCGAGGACTTGGTCAACTTACTCCCTGCTATCCTCTCTCCTGGCGCCCTGGTCGTCGGGGTCGTGTGCGCAGCAATACTGCGTCGGCATGTGGGCCCAGGGGAGGGGGCTGTGCAGTGGATGAACCGGCTGATAGCGTTCGCTTCACGGGGCAACCACGTCTCCCCCACGCACTACGTGCCTGAGAGCGACGCTGCAGCGCGTGTCACTCAGATCCTCTCCAGCCTTACCATCACTCAGCTGTTGAAGAGACTCCACCAGTGGATTAATGAGGACTGCTCCACGCCATGCTCCGGCTCGTGGCTAAGGGATGTTTGGGACTGGATATGCACGGTGTTGAGTGACTTCAAGACCTGGCTCCAGTCCAAGCTCCTGCCACGGATGCCGGGAGTCCCATTTTTCTCATGCCAACGTGGGTACAAGGGAGTCTGGCGGGGGGACGGCATCATGCATACCACCTGCCCATGTGGAGCACAGATCACCGGACATGTCAAAAACGGTTCCATGAGGATCGTTGGGCCAAAAACCTGCAGCAACACGTGGCATGGAACATTCCCCATCAACGCGTACACCACGGGCCCCTGCACACCCTCCCCGGCGCCAAACTATTCCAGGGCGCTGTGGCGGGTGGCCGCTGAGGAGTACGTGGAGGTCACGCGGGTGGGGGATTTCCACTACGTGACGGGCATGACCACTGACAACATAAAGTGCCCATGCCAGGTTCCGGCCCCTGAATTTTTCACAGAAGTGGATGGGGTGCGGCTGCACAGGTACGCCCCGGCGTGCAAACCTCTCCTACGGGACGAGGTCACATTCCTGGTCGGGCTCAACCAATACGCGGTTGGGTCACAGCTCCCGTGCGAGCCCGAGCCGGATGTAGCAGTGCTCACTTCCATGCTCACCGACCCCTCCCACATTACAGCAGAAACGGCTAAGCGTAGGCTGGCCAGGGGGACCGCTCCCTCCTTGGCCAGCTCTTCAGCTAGCCAGTTGTCTGCGCCTTCCTTGAAGGCGACA------------TGCACTACCCACCAT------------GACTCCCCAGACGCTGATTTAATCGAAGCCAATCTCCTGTGGCGGCAGGAGATGGGCGGGAACATCACCCGCGTGGAGTCAGAGAATAAGGTAGTAATTTTGGACTCTTTCGACCCGCTCCGAGCGGAGGAGGATGAGAGGGAAGTATCCGTTCCGGCGGAGATCCTGCGGACATCCAGGAACTTCCCCCCGGCGATGCCCATATGGGCTCGCCCGGACTACAACCCTCCATTGCTAGAGTCCTGGAAGGACCCGGACTACGTCCCTCCGGTGGTACACGGGTGCCCGTTGCCACCTACCAAGGCCCCTCCCATACCACCTCCACGGAGGAAGAGGACGGTTGTCCTGACAGAATCCACTGTGTCTTCTGCCTTGGCAGAGCTTGCTACGAAGACCTTCAGCAGCTCCGAATCGTCGGGCGTCGACAGCGGCACGGCGACCGCCCCTCCTGACCAGCCCTCCGACAGCGGCGACGCGGGATCTGATGTTGAGTCGTACTCCTCCATGCCCCCCCTTGAGGGGGAGCCGGGGGACCCCGATCTCAGCGACGGGTCTTGGTCTACCGTGAGC---GAGGAGGCTGGCGAGGACGTCGTCTGCTGCTCGATGTCCTACACATGGACGGGCGCCCTGATCACACCATGCGCCGCGGAGGAAAGCAAGCTGCCCATCAACGCGCTGAGCAACTCTTTGCTGCGTCACCACAACATGGTTTACGCCACAACATCCCGCAGCGCAAGCCAGCGGCAGAAGAAAGTCACCTTTGACAGACTGCAAGTCCTGGACGACCATTACCGGGACGTGCTCAAGGAGATGAAGGCGAAGGCGTCCACAGTTAAGGCTAAACTTCTATCTATAGAGGAAGCCTGCAAACTGACGCCCCCTCATTCGGCCAGATCCAAATTTGGCTATGGGGCAAAGGACGTCCGGAACCTATCCGGCAAGGCCATTAACCACATCCGCTCCGTGTGGGAGGACTTGCTGGAAGACACTGAGACTCCAATTGACACCACCATCATGGCAAAAAACGAGGTTTTCTGCGTCCAACCAGAGAAAGGAGGCCGCAAGCCAGCCCGCCTTATCGTATTCCCAGACTTGGGGGTTCGTGTGTGCGAGAAAATGGCCCTTTACGACGTGGTCTCCACCCTTCCTCAGGCCGTGATGGGCTCCTCATACGGATTTCAGTACTCTCCTGGACAGCGGGTCGAGTTCCTGGTGAATGCCTGGAAATCAAAGAAATGCCCTATGGGCTTCGCATATGACACCCGCTGTTTTGACTCAACGGTCACTGAGAGTGACATCCGTGTTGAGGAGTCAATCTACCAATGTTGTGACTTGGCCCCCGAAGCCAGGCAGGCCATAAGGTCGCTCACAGAGCGGCTTTATATCGGGGGCCCCCTGACCAATTCAAAAGGGCAGAACTGCGGCTATCGCCGGTGCCGCGCGAGCGGCGTGCTGACGACTAGCTGCGGTAATACCCTCACATGTTACCTGAAAGCCACTGCGGCCTGTCGAGCTGCGAAGCTCCAGGACTGCACGATGCTCGTGTGCGGAGACGACCTTGTCGTCATCTGTGAAAGCGCGGGAACTCAGGAGGACGCGGCGAGCCTACGAGTCTTCACGGAGGCTATGACTAGGTACTCTGCCCCCCCCGGGGACCCGCCCCAGCCAGAATACGACCTGGAGCTGATAACATCATGCTCCTCCAATGTGTCGGTCGCGCACGATGCAACTGGCAAAAGGGTGTACTACCTCACCCGTGACCCCACCACCCCCCTTGCGCGGGCTGCGTGGGAAACAGCTAGACACACTCCAGTCAACTCCTGGCTAGGCAACATCATCATGTATGCGCCCACCTTGTGGGCAAGGATGATTCTGATGACTCACTTCTTCTCCATCCTTCTAGCTCAGGAGCAACTTGAAAAGGCCCTAGATTGTCAGATCTACGGAGCCTGCTACTCCATTGAACCACTTGACCTACCTCAGATCATTCAGCGACTCCATGGTCTTAGCGCATTCTCACTCCATAGTTACTCTCCAGGTGAGATCAATAGGGTGGCTTCATGCCTCAGGAAACTTGGGGTACCGCCCTTGCGAGTCTGGAGACATCGGGCCAGAAGTGTCCGCGCTAAGCTACTGTCCCAGGGGGGGAGGGCCGCCAATTGCGGCAAATACCTCTTCAATTGGGCAGTAAGGACAAAGCTCAAACTCACTCCAATCCCGGCTGCGTCCCAGTTGGACTTGTCCAACTGGTTTGTTGCTGGTTACAGCGGGGGAGACATATATCACAGCGTGTCTCGTGCCCGACCCCGCTGGTTCATGTGGTGCCTACTCCTACTTTCTGTAGGGGTAGGCATCTACTTGCTCCCCAACCGA
>ACJ37242
ATGAGCACGAATCCTAAACCTCAAAGAAAAACCAAACGTAACACCAACCGCCGCCCACAGGACGTTAAGTTCCCGGGTGGTGGTCAGATCGTTGGTGGAGTTTACTTGTTGCCGCGCAGGGGCCCCAGGTTGGGTGTGCGCGCGACTAGGAAGACTTCCGAGCGGTCGCAACCTCGTGGAAGGCGACAACCTATCCCCAAGGCTCGCCAGCCCGAGGGCAGGGCCTGGGCTCAGCCCGGGTACCCTTGGCCCCTCTATGGCAATGAGGGCATGGGGTGGGCAGGATGGCTCCTGTCACCCCGTGGCTCTCGGCCTAGTTGGGGCCCCAACGACCCCCGGCGTAGGTCGCGTAATTTGGGTAAGGTCATCGATACCCTCACATGCGGCTTCGCCGACCTCATGGGGTACATTCCGCTCGTCGGCGCCCCCCTAGGGGGTGCTGCCAGGGCCCTGGCGCATGGCGTCCGGGTTCTGGAGGACGGCGTGAACTACGCAACAGGGAATTTGCCCGGTTGCTCTTTCTCTATCTTCCTCTTGGCTTTGCTGTCCTGCTTGACCATCCCAGCTTCCGCTTATGAAGTGCGCAACGTGTCCGGGGTGTACCATGTCACGAACGACTGCTCCAACTCAAGCATTGTGTATGAGGCAGAGGACATGATCATGCACACCCCCGGGTGCGTGCCCTGCGTCCAGGAGGGC------AACTCC---TCCCGCTGCTGGGTAGCGCTCACCCCCACGCTCGCGGCCAAGAATGCCAGCGTCCCCACTACGACAATACGACGTCACGTCGACTTGCTCGTTGGGACGGCTGCTTTCTGCTCTGCTATGTACGTGGGGGATCTCTGCGGATCTGTTTTCCTCGTTTCTCAGCTGTTCACCTTCTCACCTCGCCGGCATGAGACAGTGCAAGGCTGCAACTGCTCAATCTATCCCGGCCATGTATCAGGACACCGCATGGCTTGGGATATGATGATGAACTGGTCGCCCACAACAGCCCTGGTGATATCGCAGTTGCTCCGGATCCCACAAGCCGTCGTGGACATGGTGGCGGGGGCCCACTGGGGAGTCCTGGCGGGCCTTGCCTACTATTCCATGGCGGGGAACTGGGCCAAGGTCTTGATTGTGCTGCTACTCTTTGCCGGTGTTGAC---------GGG------AGC---ACTTACACGACAGGGGGGGTGACCGGCCACACCACCTCCAGCCTCACGCGCCTCCTCACCTCCGGACCGTCTCAGAACATCCAGCTTGTAAACACCAACGGCAGCTGGCACATCAACAGGACTGCCCTGAACTGTAATGACTCACTTCAGACCGGGTTCCTTGCCGCGCTGTTCTAC------ACACACAGGTTCAACTCGTCCGGATGCCCGCAGCGCATGGCCAGCTGCCGCTCCATCGACAAGTTCGATCAGGGGTGGGGTCCCATCACTTACGCTGAGCCT---AACGAC---------------TCGGACCAGAGGCCCTACTGTTGGCACTACGCGCCTCGACAGTGCGGTATCGTACCCGCTTCGCAGGTGTGTGGCCCAGTGTACTGCTTTACCCCAAGCCCCGTCGTGGTGGGGACGACCGACAGTTCCGGCGTCCCTACGTACGGTTGGGGGGCGAATGAGACGGACGTGCTGCTCCTTAACAACACGCGGCCGCCGCAAGGCAACTGGTTCGGCTGTACATGGATGAACACCACTGGGTTCACCAAGACGTGCGGGGGCCCTCCCTGTAACATCGGGGGGGTCGGC------AATAACACCTTGACCTGCCCCACGGACTGCTTCCGGAAACACCCCGAGGCCACTTACACCAAGTGCGGTTCGGGGCCTTGGTTGACACCTAGGTGCATAGTTGACTACCCATACAGGCTTTGGCACTATCCCTGCACTATCAACTTTACCATCTTCAAGGTTAGGATGTATGTGGGAGGCGTGGAGCATAGGCTCAACGCCGCATGCAATTGGACTCGAGGAGAACGTTGTGATTTGGAGGACAGGGACAGATCGGAGCTTAGTCCGCTGCTACTGTCTACAACAGAGTGGCAGATACTGCCCTGTTCCTTCACCACCCTACCGGCCCTGTCCACTGGTCTGATCCACCTCCATCGTAACATCGTGGACGTGCAATATCTGTATGGTATAGGGTCGGCTGTTGTCTCCTTTGCAATCAAGTGGGAGTATGTCCTGTTGCTCTTCCTTCTCCTGGCAGATGCGCGTGTCTGTGCCTGTTTGTGGATGATGCTGCTGATAGCTCAGGCTGAGGCCGCCCTAGAGAACCTGGTGGTCCTCAACGCGGCGTCTCTGGCCGGGGCGCACGGCATCCTCTCCTTCCTTGTGTTCTTCTGTGCTGCCTGGTACATCAAAGGCAGGCTGGTCCCTGGGGCGGCATATGCCCTGTACGGTGTATGGCCGTTGCTCCTGCTCCTGCTGGCGTTGCCACCACGGGCGTACGCCATGGACCGGGAAATGGCTGCATCGTGCGGAGGCGCGGTTTTCATAGGTCTGGCACTCTTGACCTTGTCACCACACTACAAGGAGTTAATCGCCAAATTCATATGGTGGTTGCAATATTTTATCACCAGAGCTGAGGCGAGCTTGCAGGTGTGGATCCCCCCTCTCAACGTTCGGGGGGGCCGCGATGCCATCATTCTCCTCACGTGTGCAGTCCACCCAGAGCTAATCTTTGACATCACCAAACTTTTGCTCGCCATACTCGGGCCGCTTATGGTGCTCCAGGCTGGTATAACCAAAATGCCGTACTTTGTGCGCGCGCAAGGGCTCATTCGTGCATGCATGTTGGTGCGGAAAGTTGCTGGGGGTCATTATGTCCAAATGGCTTTCATGAAGCTGGCCGCGCTGACGGGCACGTACGTTTATGACCATCTCACTCCACTACAGGACTGGGCCCACGCGGGCCTGCGAGACCTTGCGGTGGCAGTTGAGCCCGTCGTCTTCTCTGACATGGAGACCAAGATCATCACCTGGGGGGCAGATACCGCGGCGTGTGGAGACATCATCTCGGGTCTACCTGTCTCCGCCCGAAGGGGGAGAGAGATACTCCTGGGACCCGCCGATAGTCTTGAGGGGCAGGGGTGGCGGCTTCTCGCACCTATCACGGCCTACTCCCAACAGACGAGGGGTCTGCTCGGCTGCATCATCACCAGCCTCACAGGCCGAGACAAGAACCAGGTTGAGGGGGAGATTCAAGTAGTCTCCACCGCAACACAATCCTTCCTGGCGTCTTGCATCAACGGCGTGTGCTGGACCGTTTATCACGGCGCCGGCTCGAAGACCCTAGCCGGCCAGAAGGGCCCAATCACCCAAATGTACACCAATGTAGACCAGGACCTCGTCGGCTGGCAGGCGCCCCCTGGGGCGCGCTCCCTGACACCATGCACTTGCGGCAGCTCGGACCTTTACTTGGTCACGAGGCATGCTGACGTCATCCCGGTGCGCCGGCGGGGAGACAGCAGGGGGAGCCTGCTCTCCCCCAGGCCCGTTTCCTACTTGAAGGGCTCTTCGGGTGGTCCACTGCTCTGCCCCTCGGGGCACGCCGTGGGCATCTTCCGGGCTGCCGTGTGCACCCGGGGGGTTGCGAAGGCGGTGGACTTCATACCCGTTGAGTCGATGGAAACCACCATGCGGTCCCCGGTCTTCACGGACAACTCATCACCCCCGGCCGTACCGCAGACATTCCAAGTGGCCCACCTGCACGCTCCCACAGGCAGCGGCAAGAGCACCAAGGTGCCAGCTGCGTACGCGGCCCAAGGGTACAAGGTGCTCGTCCTGAACCCGTCCGTTGCCGCCACCTTGGGCTTTGGGGCATACATGTCCAAGGCACACGGCATCGACCCTAACATCAGAACTGGGGTAAGGACCATCACCACGGGCGGCTCCATCACATACTCCACCTACGGCAAGTTCCTTGCTGACGGCGGTTGCTCCGGGGGCGCCTATGACATCATAATGTGTGACGAGTGCCACTCAACTGACTCTACTACCATCCTGGGCATCGGCACAGTCCTGGACCAGGCGGAGACGGCTGGAGCGCGCCTTGTCGTGCTCGCCACCGCTACCCCTCCGGGATCGGTCACCGTGCCACACCCCAACATCGAGGAGGTGGCTCTGTCCAATATAGGGGAGATCCCCTTTTATGGCAAAGCCATCCCGATCGAGACCATCAAGGGAGGGCGACATCTCATTTTCTGCCATTCCAAGAAGAAATGTGACGAGCTCGCCGCAAAGCTGGCAGGCCTCGGGCTTAACGCTGTAGCGTATTACCGGGGTCTTGACGTGTCCGTCATACCATCCAGTGGAGACGTCGTTGTCGTGGCAACAGACGCTCTAATGACAGGCTTTACCGGCGATTTTGACTCAGTGATCGACTGCAACACATGTGTCACCCAGACGGTCGACTTCAGCTTGGACCCTACCTTCACCATTGAGACGACGACCGTGCCCCAAGACGCGGTGTCGCGCTCGCAACGGCGAGGCAGGACTGGTAGGGGCAGGGGAGGCATCTACAGGTTTGTTACACCAGGAGAACGGCCCTCGGGCATGTTCGATTCCTCGGTCCTATGTGAGTGCTATGACGCGGGCTGTGCTTGGTACGAGCTTACGCCCGCCGAGACCTCGGTTAGGTTACGGGCTTACCTAAACACACCAGGATTGCCCGTCTGCCAGGACCACTTGGAATTTTGGGAGAGCGTCTTCACAGGCCTCACCCACATCGATGCCCATTTCTTGTCCCAAACCAAGCAGGCAGGAGATAACTTCCCCTACCTGGTGGCGTACCAGGCTACAGTGTGCGCCAGGGCCCAGGCCCCACCTCCATCGTGGGACCAAATGTGGAAGTGCCTCATACGGCTAAAACCTACGCTGCACGGGCCAACACCCCTGCTGTACAGGCTAGGAGCCGTTCAAAACGAGGTCACCCTCACACACCCCATAACCAAGTACATCATGGCATGCATGTCGGCTGACCTGGAGGTCGTCACGAGCACCTGGGTGCTCGTAGGCGGAGTCCTCGCAGCTCTGGCCGCGTACTGCCTGACAACAGGCAGCGTGGTCATTGTGGGCAGGATCATCTTGTCCGGGAAGCCGGCTGTCATTCCTGACAGGGAGGTTCTCTACCAAGAGTTCGATGAGATGGAAGAGTGTGCCTCGCACCTCCCCTACATCGAGCAGGGAATGCAGCTCGCCGAGCAATTCAAGCAAAAAGCGCTCGGGTTGCTGCAAACGGCCACCAAGCAAGCGGAGGCTGCTGCTCCCGTGGTGGAGTCCAAGTGGCGAGCCCTTGAGGCCTTCTGGGCGAAACATATGTGGAACTTCATCAGCGGGATACAGTACTTAGCAGGCTTGTCCACTCTGCCTGGGAACCCCGCAATAGCATCACTGATGGCATTCACAGCCTCTATCACCAGCCCGCTCACCACCCAGCATACCCTCCTGTTTAACATCTTGGGGGGGTGGGTGGCCGCCCAGCTCGCCCCCCCT---AGCGCTGCTTCGGCTTTCGTAGGTGCCGGCATTGCCGGTGCGGCTGTTGGCAGCATAGGCCTTGGGAAGGTGCTCGTGGACATCTTGGCGGGCTATGGAGCAGGGGTGGCAGGCGCACTCGTGGCCTTTAAGGTCATGAGCGGCGATATGCCCTCCACCGAGGACCTGGTCAACTTGCTCCCTGCCATCCTCTCTCCGGGTGCCCTGGTCGTCGGGGTCGTGTGCGCAGCAATACTGCGTCGACATGTGGGCCCGGGAGAGGGGGCTGTGCAGTGGATGAACCGGCTGATAGCGTTCGCCTCACGGGGTAATCACGTTTCCCCCACACACTATGTGCCTGAGAGCGACGCCGCAGCACGTGTCACTCAGATCCTCTCCAGCCTTACCATCACCCAGCTGTTGAAGAGGCTCCACCAGTGGATTAATGAGGACTGCTCCACTCCATGTTCCGGCTCGTGGCTAAGGGATGTTTGGGACTGGATATGCACGGTGTTGACTGACTTCAAGACCTGGCTCCAGTCCAAGCTCCTGCCGCGGTTACCGGGGATCCCTTTTATCTCATGCCAACGTGGATACAAGGGGGTCTGGCGGGGAGATGGCATCATGCACACCACCTGCCCATGTGGAGCACAGATCACCGGACATGTCAAAAATGGTTCCATGAGGATCGTTGGGCCTAGAGCCTGCAGCAACACGTGGCATGGAACATTCCCTATCAATGCGTACACCACGGGCCCCTGCACACCCTCCCCGGCGCCAAACTATTCCAGGGCGCTATGGCGGGTGGCTGCTGAGGAGTACGTGGAGGTCACGCGGGTGGGGGATTTCCACTACGTGACGGGCATGACCACTGACAACATAAAGTGCCCATGCCAGGTTCCGGCCCCCGAATTCTTCACGGAAGTGGATGGGGTGAAGCTGCACAGGTACGCTCCGGCGTGCAAACCCCTCCTGCGGGAGGATGTCACATTCCAGGTCGGGCTCAACCAGTACCTGGTCGGGTCACAGCTCCCATGTGAGCCCGAGCCGGATGTAACAGTGCTCACCTCCATGCTCACCGATCCCTCCCACATCACAGCAGAGACGGCTAAGCGTAGGCTGGCCAGGGGGTCTCCCCCCTCCCTGGCTAGCTCCTCAGCTAGCCAGTTGTCTGCGCCTTCCTTGAAGGCGACA------------TGCACTACCCATCAT------------GACTCCCCAGATGCTGACCTCATCGAGGCCAACCTCCTGTGGCGGCAGGAGATGAACGGGAACATCACCCGCGTGGAGTCAGAGAATAAGGTAGTAATCCTGGACTCTTTCGACCCGCTTCGAGCGGAGGAGGATGAGAGGGAAATGTCCGTTCCGGCGGAGATCCTGCGGAAATCCAGGAAGTTTCCCCCAGCGCTGCCCATATGGGCACGCCCGGACTACAACCCTCCACTGTTAGAGTCCTGGAAGGACCCGGACTACGTCCCTCCAGTGGTGCACGGGTGCCCGCTACCACCTACCAAGGCCCCTCCAGTACCACCTCCACGGAGGAAAAGGACGATTGTCCTGACAGAATCCACCATGTCTTCTGCCCTGGCAGAGCTTGCTACAAAGACCTTCGGTAGCTCTGGGTCGTCGGCCGTCGACAGCGGCACGGCGACCGCCCCTCCTGACCAGCCCTCCGATGACGGCGGCACAGGATCCGACGTTGAGTCGTACTCCTCCATGCCCCCTCTAGAGGGAGAGCCGGGGGACCCCGATCTCAGCGACGGGTCTTGGTCTACCGTGAGC---GAGGAAGCTGGTGAGGACGTCGTCTGCTGCTCGATGTCCTACACATGGACAGGCGCCCTGATCACACCATGCGCCGCGGAGGAGAGCAAGCTGCCCATCAATGCATTGAGCAACTCTTTGTTGCGTCACCACAACATGGTCTATGCTACAACATCCCGCAGCGCAAGCCAGCGGCAGAAGAAGGTCACTTTTGACAGACTGCAGGTCCTGGACGATCACTACCGGGACGTGCTCAAGGAGATGAAGGCGAAGGCGTCCACAGTTAAGGCTAAACTTCTATCCGTAGAGGAAGCCTGCAAGCTGACGCCCCCACATTCGGCCAGATCCAAATTTGGCTATGGGGCGAAGGACGTCCGGAACCTATCTAGCAAGGCCGTCAACCACATCCGCTCCGTGTGGAAGGACTTGCTGGAAGACACTGACACACCAATTGACACTACCATCATGGCAAAAAAYGAGGTTTTCTGTGTTCAACCAGAGAAAGGGGGTCGTAAGCCAGCTCGCCTTATCGTGTTCCCAGACTTGGGGGTTCGTGTGTGCGAGAAAATGGCCCTTTACGACGTGGTCTCCACTCTTCCCCAGGCCGTGATGGGCTCCTCATACGGATTCCAGTACTCTCCTGGACAGCGGGTCGAGTTCCTGGTCAACGCCTGGAAATCAAAGAAATGCCCTATGGGCTTTGCATATGACACCCGCTGTTTTGACTCAACGGTCACTGAGAGTGACATCCGTGTAGAGGAGTCAATTTACCAATGTTGTGACTTGGCCCCCGAAGCCAGACAGGCCATAAGGTCGCTCACAGAGCGGCTTTATATCGGGGGTCCCCTGACCAATTCAAAAGGGCAGAACTGCGGTTATCGCCGGTGCCGTGCGAGCGGCGTGCTGACGACTAGCTGCGGTAATACCCTCACATGTTACTTGAAGGCCACTGCAGCCTGTCGAGCTGCGAAGCTCCAGGACTGCACGATGCTCGTGTGCGGAGACGACCTCGTCGTTATCTGTGAGAGCGCGGGAACCCAGGAGGACGCGGCGAGCCTACGAGTCTTCACGGAGGCTATGACTAGGTACTCTGCCCCCCCCGGGGACCCGCCCCAACCAGAATACGACTTGGAGCTGATAACATCATGCTCCTCCAATGTGTCGGTCGCGCACGATGCATCCGGCAAGAGGGTGTACTACCTCACCCGTGATCCTACCACCCCCCTCGCACGAGCTGCGTGGGAGACAGCTAGACACACTCCAGTCAACTCCTGGCTAGGCAACATCATTATGTATGCGCCCACCTTATGGGCAAGGATGATCCTGTTAACCCATTTCTTCTCCATCCTTCTAGCGCAGGAGCAACTTGAAAAAGCCCTAGATTGTCAGATCTACGGGGCCTGTTACTCCATTGAGCCACTTGACCTACCTCAGATCATTCAACGACTCCATGGTCTTAGCGCATTTTCACTCCATAGTTACTCTCCAGGAGAGATCAATAGGGTGGCTTCATGCCTCAGGAAACTTGGGGTACCGCCCTTGCGAGTCTGGAGACATCGGGCCAGAAGTGTCCGCGCTAAGCTACTGTCCCAGGGAGGGAGGGCTGCCATCTGTGGCAAGTACCTCTTTAACTGGGCAGTAAGGACCAAGCTCAAACTCACTCCAATCCCGGCCGCGTCCCAGCTGGATTTATCCGGCTGGTTCGTTGCTGGTTACGGCGGGGGAGACATATATCACAGCGTGTCTCGTGCCCGACCCCGCTGGTTCATGTGGTGCCTACTCCTACTTTCTGTAGGGGTAGGCATCTACCTGCTCCCCAACCGA
>ACJ37243
ATGAGCACGAATCCTAAACCTCAAAGACAAACCAAACGTAACACCAACCGCCGCCCACAGGACGTCAAGTTCCCGGGCGGTGGCCAGATCGTTGGTGGAGTTTACCTGTTGCCGCGCAGGGGCCCCAGGTTGGGTGTGCGCGCGACTAGGAAGACTTCCGAGCGGTCGCAACCTCGTGGAAGGCGACAACCTATCCCCAAGGCTCGCCGGCCCGAGGGCAAGGCCTGGGCTCAGCCCGGGTACCCTTGGCCCCTCTATGGCAATGAGGGCATGGGGTGGGCAGGATGGCTCCTGTCACCCCGCGGCTCTCGGCCTAGTTGGGGCCCCACGGACCCCCGGCGTAGGTCGCGCAATTTGGGTAAGGTCATCGATACCCTCACGTGCGGCTTCGCCGACCTCATGGGGTACATTCCGCTCGTCGGCGCCCCCTTAGGGGGTGCTGCCAGAGCCCTGGCACATGGCGTCCGGGTTCTGGAGGACGGCGTGAATTATGCAACAGGGAATTTGCCCGGTTGCTCTTTTTCTATCTTCCTCTTGGCTTTGCTGTCCTGCTTGACCATCCCAGTTTCCGCATATGAAGTGCGCAACGCGTCCGGGGTGTACCACGTCACGAACGACTGCTCCAACGCAAGTATTGTGTATGAGGCAGCGGACATGATCATGCACATCCCCGGGTGCGTGCCCTGCGTTCGGGAGAAC------AACTCC---TCCCGCTGCTGGGTAGCGCTCACCCCCACGCTCGCGGCCAGGAATGCCAGCGTCCCCACTACGACAATACGACGTCACGTTGATTTGCTCGTTGGGACGGCCACTTTCTGTTCCGCTATGTACGTGGGGGACCTCTGCGGATCTGTTTTTCTTGTCTCCCAGCTGTTCACCTTCTCGCCTCGCCGGCATGAGACAGTACAGGACTGCAATTGCTCAATCTATCCCGGCCACGTGTCAGGCCATCGCATGGCTTGGGATATGATGATGAACTGGTCACCTACAGCTGCCCTGATGGTATCGCAGTTACTCCGGATCCCACAAGCTGTCGTGGACATGGTGGCGGGGGCCCACTGGGGTATCCTAGCGGGCCTTGCCTATTATTCCATGGTGGGGAACTGGGCTAAGGTCTTGATTGTGATGCTACTCTTTGCTGGCGTTGAC---------GGG------GAC---ACCCATGTGACAGGGGGGGCTACGGCCCACGCCACCCGCAGGTTAGTGAACGTGTTTTCAGCGGGGCCGGCTCAAAAACTCCAGCTTATAAACACCAACGGCAGTTGGCACATCAACAGAACTGCCCTGAACTGCAAAGACTCCCTCAACACCGGATTCCTCGCTGCGTTGTTCTAC------ACACACAGGTTCAACGCGTCCGGGTGCCCAGAGCGCATGGCCAGCTGTCGCCCCATTGACGAGTTCGCCCAGGGGTGGGGTCCCATCACTTACACCAGTCAG---CCCAGC---------------CCGGACCAGAGACCCTATTGTTGGCACTACCCACCTCAACCGTGCGGTATCGTGCCCGCGTCGCAGGTGTGTGGTCCAGTCTATTGCTTCACCCCGAGCCCTGTTGTGGTGGGGACGACCGATCGGTCCGGCAACCCTACGTACACCTGGGGGGAGAACGCGACGGACGTGCTGCTTCTCAACAACACGCGGCCGCCGCAAGGCAACTGGTTCGGTTGTACATGGATGAATGGCACCGGGTTCACCAAGACGTGTGGGGGCCCCCCGTGTAACATCGGGGGGGTCGGC------AACAACACTTTGACCTGTCCCACGGACTGCTTCCGGAAACACCCCGAGGCCACCTACACTAAGTGCGGCTCGGGGCCTTGGCTGACACCCAGGTGCATGGTTGACTACCCATACAGGCTTTGGCACTACCCCTGCACCGTCAACTTCACCGTCTTTAAGGTCAGGATGTATGTGGGGGGCGTGGAGCACAGGCTCAGTGCCGCATGCAACTGGACTCGAGGAGAGCGGTGCGACCTGGAGGACAGGGATAGATCAGAGCTCAGCCCGCTGCTGCTGTCTACAACAGAGTGGCAGATATTGCCCTGTTCCTTCACCACCCTACCAGCTCTGTCCACTGGTTTAATCCATCTTCATCAGAACATCGTGGACGTGCAATACCTGTACGGTATAGGGTCAGCGGCTGTCTCCTTTGCAATCAAATGGGAGTATGTCCTGTTGCTCTTCCTTCTCCTGGCGGACGCGCGCGTCTGTGCCTGCTTGTGGATGATGCTGCTGGTAGCTCAGGCCGAGGCTGCCTTAGAGAACCTGGTGGTCCTCAATGCGGCTTCCGTGGCCGGGGCGCATGGTACTTTCCCCTTCCTTGTGTTCTTCTGTGCTGCCTGGTACATCAAGGGCAGGTTGGTCCCTGGGGCGGCATATGCTCTCTATGGCATATGGCCGCTGCTTCTGCTCCTGCTAGCGTTGCCACCACGAGCATACGCCATGGACCGGGAGATGGCTGCATCGTGCGGAGGCGCGGTTTTCGTAGGTCTGGCACTCTTGACCTTGTCACCACACTATAAGGTGTTCCTTGCCAAGCTCATATGGTGGTTGCAGTATTTTACCACCAGGGCAGAAGCAGTCTTACAAGTGTGGGTTCCCCCCCTCAACGTCCGGGGGGGCCGCGATGCCATCATCCTCCTCACGTGCGCGATCCATCCAGAGCTAATTTTCACCATCACCAAAATCTTGCTCGCCATACTCGGTCCGCTCCTGGTGCTCCAGGCTGGCTTAATTAAAGTGCCGTACTTTGTGCGTGCCCACGGGCTCATTCGTGCATGCATGCTGGTGCGGAAAGTCGCTGGGGGCCATTATGTCCAAATGGCTCTCATGAAGCTGGCCGCGCTGACAGGCACGTACGTTTACGATCATCTTACCCCACTGCAGGATTGGGCCCACACGGGCCTACGAGATCTTGCGGCGGCAGTTGAGCCCGTCGTATTCTCTGACATGGAGACCAAAATTATCACCTGGGGGGCGGACACCGCGGCGTGTGGGGACATCATCTTGGGCCTGCCCGTCTCCGCCCGAAGGGGGAGGGAGATACTTCTGGGGCCAGCAGATAGCTTTGAAGGGCAGGGGTGGCGACTCCTTGCGCCTATCACGGCCTACGCCCAACAAACGCGAGGCCTACTTGGCACTATCATCACCAGCCTCACAGGCCGAGACAAGAACCAGGTCGAGGGGGAGGTCCAAGTGGTCTCCACCGCAACACAATCTTTCCTGGCGACCTGCATCAACGGCGTGTGTTGGACTGTCTATCACGGCGCTGGTTCAAAGACCCTAGCCGGCCCGAAGGGGCCAATCACCCAAATGTACACCAATGTAGACCAGGACCTCGTCGGCTGGCCAGCGCCCCCAGGGGCGCGTTCCTTGACACCATGCACCTGTGGCAGCTCGGACCTTTATTTGGTCACGAGGCATGCTGACGTTATTCCGGTGCGCCGGCGAGGTGACAGCAGGGGGAGCCTACTCTCCCCAAGACCCGTCTCCTACTTGAAGGGCTCTTCGGGTGGCCCACTGCTCTGCCCCTCGGGGCACACCGTGGGCATTTTCCGGGCTGCTGTGTGCACCCGGGGAGTTGCGAAGGCGGTGGACTTCGTACCCGTTGAGTCTATGGAGACTACTATGCGGTCCCCGGTCTTCACGGACAACTCGTCCCCTCCGGCCGTACCGCAGACATTCCAAGTGGCCCATCTACACGCTCCCACAGGCAGCGGCAAAAGCACTAAAGTGCCAGCTGCATATGCAGCCCAAGGGTACAAGGTACTCGTCCTGAACCCGTCTGTTGCCGCCACCTTAGGTTTCGGGGCGTACATGTCCAAGGCACATGGTGTCGACCCTAACATCAGGACTGGGGTAAGGACCATCACCACGGGCGCCCCTATTACGTACTCCACCTACGGCAAGTTCCTTGCCGACGGCGGTTGCTCTGGGGGCGCCTATGACATCATAATATGTGATGAGTGCCACTCAACTGACGCGACTAGCGTTTTGGGCATTGGCACAGTCCTGGACCAAGCGGAGACGGCTGGAGCGCGACTTGTCGTACTCGCCACCGCTACGCCTCCGGGATCAGTTACCGTGCCACATCCCAACATTGAGGAGGTGGCCCTGTCCAACACTGGAGAGATCCCCTTCTATGGCAAAGCCATCCCCATCGAGACCATCAAGGGGGGGAGGCACCTCATTTTCTGCCATTCCAAGAAGAAGTGTGACGAGCTCGCCGCGAAGTTGTCGGCCCTCGGGCTCAATGCCGTAGCGTATTACCGGGGTCTTGACGTGTCCGTCATACCGACTAGCGGAGACGTTGTTGTCGTGGCAACAGACGCTCTAATGACGGGCTTTACCGGCGACTTTGATTCAGTGATCGACTGCAATACAAGTGTCATCCAGACAGTCGATTTCAGCTTGGACCCTACCTTCACCATTGAGACGACCACCTTGCCCCAAGACGCGGTGGCGCGCTCGCAGCGGCGAGGCAGGACTGGCAGGGGCAGGCCAGGCATCTACAGGTTTGTGACTCCAGGAGAACGGCCCTCGGGCATGTTCGATTCCTCGATCCTGTGCGAGTGCTATGACGCGGGCTGTTCATGGTACGAACTCACGCCTGCCGAGACCTCGGTTAGATTGCGGGCTTACCTAAACACACCAGGGTTGCCCGTTTGCCAGGACCATCTGGAGTTTTGGGAGAGCGTCTTCACGGGCCTCACCCACATAGATGCCCATTTCTTGTCCCAGACTAAGCAGGCAGGGGACAACTTCCCCTACCTGACAGCATACCAGGCTACAGTGTGCGCCAAGGCGCAGGCTCCACCTCCATCGTGGGACCAAACGTGGAAATGTCTCATACGGCTAAAGCCTACGCTGCACGGGCCAACACCCCTGCTGTATAGGTTGGGAGCCGTCCAAAATGAGATCACCCTCACACACCCCATTACTAAATACATCATGGCATGCATGTCGGCTGACCTGGAAGTCGTCACGAGCACCTGGGTGCTAGTAGGCGGAGTCCTTGCAGCTCTGGCTGCGTATTGTCTGACAACAGGCAGCGTGGTCATTGTGGGCAGGATCATTTTGTCCGGAAAGCCGGCCGTTGTTCCCGACAGGGAAGTCCTTTACCGAGAGTTCGATGAGATGGAAGAGTGCGCCTCGCACCTTCCCTACATCGAACAGGGAATGCAGCTCGCCGAACAGTTCAAGCAGAAGGCGCTCGGGTTGCTGCAAACAGCCACTAAGCAAGCGGAGGCTGCTGCTCCCGTAGTGGAGTCCAAGTGGCGAACCCTTGAGGCTTTCTGGGCGAAGCACATGTGGAACTTCATCAGCGGGATACAGTACTTAGCAGGCCTGTCTACTCTGCCTGGGAACCCCGCAATAGCATCATTGATGGCATTCACAGCCTCTATCACTAGCCCGCTCACCACCCAACACACCCTCCTGTTTAACATCTTGGGGGGATGGGTGGCCGCCCAACTCGCTCCTCCC---AGTGCTGCTTCTGCCTTCGTAGGTGCCGGCATCGCTGGCGCGGCCGTTGGCAGCATAGGCCTTGGAAAGGTGCTTGTGGACATATTGGCGGGCTATGGAGCAGGGGTGGCAGGCGCACTCGTGGCCTTTAAGATCATGAGCGGCGAGATGCCCTCTACCGAGGACCTGGTCAACTTACTCCCTGCCATCCTCTCCCCTGGTGCACTAGTCGTCGGGATCGTGTGTGCAGCGATACTGCGTCGGCATGTGGGCCCAGGAGAGGGGGCCGTGCAGTGGATGAACCGGCTGATAGCGTTCGCTTCACGGGGAAACCACGTCTCCCCCACGCACTATGTGCCTGAGAGCGACGCCGCGGCACGTGTCTCCCAGATCCTCTCCGGCCTCACCATCACTCAGCTGTTGAGAAGGCTCCACCAGTGGATTAATGAGGACTGCTCCACACCATGTTCCGGCTCGTGGCTAAGGGATGTTTGGGACTGGATATGCACGGTGTTGACTGACTTCAAGACCTGGCTCCAGTCCAAGCTCCTGCCACGGTTACCGGGACTCCCTTTCCTCTCATGTCAACGTGGGTACAAGGGAGTCTGGCGGGGAGACGGCATCATGCAAACCACCTGCCCATGTGGCGCACAGATCACCGGACATGTCAGAAACGGTTCCATGAGGATCATCGGGCCCAGAACCTGCAGCAACACGTGGCATGGAACGTTCCCCATCAACGCGTACACCACAGGCCCCTGCACACCCTCCCCGGCGCCCAACTATTCCAAGGCGCTGTGGCGGGTGGCCGCTGAGGACTACGTGGAGGTTACGCGGGTGGGGGATTTCCACTACGTGACGGGCATGACCACCGACAACATAAAGTGCCCATGCCAAGTTCCGGCCCCCGAATTCTTCACGGAAGTGGACGGGGTGCGGCTGCACAGGTACGCCCCGGCGTGCAAGCCTCTTCTACGGGAGGAGGTCGAATTCCAGGTCGGGCTCAACCAATACCTAGTTGGATCACAGCTCCCATGTGAACCCGAACCGGATGTAGCAGTGCTCACTTCCATGCTCACCGACCCCTCCCACATCACAGCAGAGGCGGCTGGGAGAAGGTTGGCCAGGGGGTCTCCCCCCTCCTTGGCCAGCTCTTCAGCTAGCCAATTGTCTGCACCTTCATTGAGGGCAGCA------------TGCACTTTCCGCCAT------------GACTCCCCAGACGCTGACCTCATCGAGGCCAACCTCTTGTGGCGGCAGGAGATGGGCGGGAGTATCACCCGAGTGGAGTCAGAGAAAAAGGTAGTAATTCTGGACTCTTTCGAGCCGCTTCGGGCGGAGGAGGATGAGAGGGAAGTATCCGTTCCGGCAGAGATCCTGCGGAAATCCAGGAAGTTCCCCCCGGCAATGCCCGTATGGGCACGGCCAGATTACAACCCTCCACTGGTAGAGTCCTGGAAGAACCCGGACTACGTCCCTCCGGTGGTGCACGGGTGCCCACTGCCACCTACCAAGGCCCCCCCAATACCACCTCCACGGAGGAAAAAGACGGTTGTCCTAACAGAATCCACCGTGTCTTCCGCCTTGGCGGAGCTCGCCACGAAGACCTTCGGTAGCTCTGAGTCGTCGGCCGTCGACAGCGGCACAGCGACCGCCCCTCCTGACCAGCCCCCCGATGACGGCGACGCAGGATCCGACGCTGGGTCGTACTCCTCTATGCCCCCCCTTGAGGGAGAGCCGGGGGACCCCGATCTCAGCGACGGGTCTTGGTCTACCGTGAGC---GAGGAGGCTTGTGAGGACGTCGTATGCTGCTCGATGTCCTACACATGGACAGGCGCCTTGATCACGCCATGTGCCGCGGAGGAAAGCAAGCTACCCATCAATGCCCTGAGCAACTCTTTGCTGCGTCACCACAATATGGTCTATGCCACAACATCCCGCAGCGCAAGCCAGCGGCAGAAGAAGGTCACCTTTGACAGACTGCAAGTCCTGGACGACCATTACCGGGACGTGCTCAAGGAGATGAAGGCGAAGGCGTCCACAGTTAAGGCCAAGCTTCTATCCGTAGAAGAGGCCTGCAAGCTGACGCCCCCACATTCAGCCAGATCTAAGTTTGGCTATGGGGCAAAGGACGTCCGGAACCTATCCAGCAAGGCCGTCGACCACATCCACTCCGTGTGGAAGGACTTGCTGGAAGACACTGAGACGCCAATTGACACCACCATCATGGCGAAAAATGAGGTTTTCTGCGTCCAACCAGAGAAAGGAGGTCGCAAGCCAGCTCGCCTCATCGTGTTCCCAGACTTGGGGGTCCGCGTGTGCGAGAAAATGGCCCTTTATGATGTGGTCTCCACCCTCCCTCAGGCCGTGATGGGCTCTTCATACGGATTCCAGTACTCTCCTGGACAGCGGGTCGAGTTCCTGGTGAACGCCTGGAAATCAAAGAAAAGCCCAATGGGCTTTGCATATGACACCCGCTGTTTTGACTCAACGGTCACTGAGAGTGACATCCGTGTTGAGGAGTCAATTTACCAATGTTGTGACTTAGCCCCCGAGGCCAGACAGGCCATAAGGTCGCTCACAGAGCGGCTTTATGTCGGGGGCCCCCTGACCAATTCCAAAGGGCAGAACTGCGGCTATCGCCGGTGCCGCGCAAGCGGCGTGCTGACGACTAGCTGCGGTAATACCCTCACATGTTACTTGAAAGCATCTGCGGCCTGTCGAGCTGCAAAGCTCCGGGACTGCACGATGCTCGTGTGCGGAGACGACCTTGTCGTTATCTGTGAGAGCGCGGGAACCCAAGAGGACGCGGCGAGCCTACGAGTCTTCACGGAGGCTATGACTAGGTACTCTGCCCCCCCCGGGGACCCGCCCCAGCCAGAATACGACTTGGAGTTGATAACATCATGCTCCTCCAATGTGTCAGTCGCGCACGACGCATCTGGCAAAAGGGTGTATTATCTCACCCGTGACCCCACCACCCCCCTCGCGCGGGCTGCGTGGGAGACAGCTAGACACACTCCAGTTAACTCCTGGCTAGGCAACATCATTATGTACGCGCCCACTTTATGGGTAAGGATGATTCTGATGACTCACTTCTTCTCCATCCTTCTAGCTCAGGAACAGCTTGAAACAGCCCTAGATTGTCAGATCTACGGGGCCTGTTACTCCATTGAGCCACTTGACCTACCTCAGATCATTCAGCGACTCCATGGCCTTAGCGCATTTTCACTCCATAGTTACTCTCCAGGTGAGATCAATAGGGTGGCTTCATGCCTCAGGAAACTTGGGGTACCACCCTTGCGAGCCTGGAAACATCGGGCCAGAGGTGTCCGCGCTAGGCTACTGTCCCGGGGGGGGAGGGCCGCCACTTGTGGCAAGTACCTCTTCAACTGGGCAGTAAGGACCAAGCTCAAACTCACTCCAATTCCGGCTGCGTCCCAGTTGGACTTGTCCGGCTGGTTTGTTGCCGGTTACAGCGGGGGAGACGTATATCACAGCCCGTCTCGTGCCCGACCCCGCTGGTTCATGTGGTGCCTACTCCTACTTTCTGTAGGGGTAGGCATCTACTTGCTCCCCAACCGA
>ACJ37240
ATGAGCACGAATCCTAAACCTCAAAGACAAACCAAACGTAACACCAACCGCCGCCCACAGGACGTCAAGTTCCCGGGCGGTGGTCAGATCGTTGGTGGAGTTTACCTGTTGCCGCGCAGGGGCCCCAGGTTGGGTGTGCGCGCGACTAGGAAGACTTCCGAGCGGTCGCAACCTCGTGGAAGGCGACAACCTATCCCCAAGGCTCGCCAGCCCGAGGGCAGGGCCTGGGCTCAGCCCGGGCACCCTTGGCCCCTCTATGGCAATGAGGGCATGGGGTGGGCAGGATGGCTCCTGTCACCCCGCGGTTCTCGGCCTAGTTGGGGCCCCACGGACCCCCGGCGTAGGTCGCGCAATTTGGGTAAGGTCATCGATACCCTCACGTGCGGCTTCGCCGACCTCATGGGGTACATTCCGCTCGTCGGCGCCCCCCTAGGGGGCGCTGCCAGGGCTCTGGCGCATGGCGTCCGGGTTCTGGAGGACGGCGTGAACTATGCAACAGGGAATCTGCCCGGTTGCTCCTTTTCTATCTTCCTCTTGGTTTTGCTGTCCTGCTTGACCATCCCAGCTTCCGCTTACGAAGTGCGCAACGTGTCCGGAGTGTACCATGTCACGAACGACTGCTCCAACGCAAGTATTGTGTATGAGGCAGCGGACATGATCATGCATGCTCCCGGGTGCGTGCCCTGCGTTCGGGAGGGT------AACACC---TCCCGCTGCTGGGTAGCGCTCACCCCCACGCTCGCGGCCAGGAACGCCAGCGTCCCCACTACGACAATACGACGCCACGTCGATTTGCTCGTTGGGGCGGCTGCTTTCTGCTCCGCTATGTACGTGGGAGATCTCTGCGGATCTGTTTTCCTCGTCTCCCAGCTGTTCTCCTTCTCGCCTCGCCGGCATGAGACAGTACAGGACTGCAATTGCTCAATCTATCCCGGCCACGTGTCAGGCCACCGCATGGCTTGGGATATGATGATGAACTGGTCACCTACAGCAGCCCTAGTGGTGTCGCAGTTACTCCGGATCCCACAAGCCGCCGTGGATATGGTGGCGGGGGCCCACTGGGGAATCCTGGCGGGCCTTGCCTACTATTCCATGGTGGGGAACTGGGCTAAGGTTTTGATTGTGATGCTACTCTTTGCCGGCGTTGAC---------GGG------AAC---ACCTATGCAACAGGGGGGGCGCAGGGGCGTGAGACCTACAGGCTTACGTCCCTCTTTTCATCTGGGGCGTCCCAGAAAGTCCAGCTCGTAAACACCAACGGCAGCTGGCACATCAACAGGACTGCCCTGAACTGCAACGACTCCCTCCACACTGGGTTCCTTGCTGCGCTGTTCTAC------ACAAACAAGTTCAACGCGTCAGGGTGCCCAGAGCGCATGGCCAGCTGCCGCCCCATCGACGAGTTCGATCAGGGGTGGGGTCCCATCACTTACGCTGAGCCG---CGCGCC---------------TTGGATCAGAGGCCTTACTGCTGGCACTACGCGCCTCGGCCGTGCGGTATCGTGCCCGCGGCGCAGGTGTGCGGTCCAGTGTATTGCTTCACCCCAAGCCCTGTCGTGGTGGGGACGACCGATCGGTTCGGCGTCCCTACTTACAGCTGGGGGGAGAATGAGACGGACGTGCTGCTTCTCAACAACACGCGGCCGCCGCAAGGCAATTGGTTCGGCTGCACGTGGATGAATAGCACTGGGTTCACCAAGACGTGCGGGGGCCCCCCATGTAACATCGGGGGGGTCGGC------AATAACACCTTGACCTGCCCCACGGACTGCTTCCGGAAGCACCCCGAGGCCACCTACACCAAATGCGGTTCGGGGCCTTGGTTGACACCCAGATGCTTGGTCCACTACCCATACAGGCTTTGGCACTACCCCTGCACTATCAACTTTACCATCTTCAAGGTTAGGATGTATGTAGGGGGAGTGGAGCACAGGCTCGAAGCCGCATGCAATTGGACCCGAGGAGACCGTTGCAACTTGGAGGACAGGGATAGATCAGAGCTTAGCCCGCTGCTGCTGTCTACAACAGAGTGGCAGGTATTGCCCTGTTCCTTCACCACCCTACCGGCTCTGTCCACTGGTTTGATCCATCTCCATCGGAACATCGTGGACGTGCAATACCTGTACGGTATAGGGTCAGCGGTTGTCTCCTTTGCAATCAAATGGGAGTATGTCCTGTTGCTCTTCCTTCTCCTGGCGGACGCGCGCGTCTGTGCCTGCCTGTGGATGATGCTGCTGATAGCTCAAGCTGAGGCCGCCTTAGAGAACCTGGTGGTCCTCAACGCGGCATCTGTAGCCGGAGCGCATGGCATTCTCTCCTTCCTTGTGTTCTTCTGTGCTGCCTGGTACATCAAGGGCAGGCTGGTCCCTGGAGTGGCATATACCGTCTACGGCATATGGCCGCTACTCCTGCTCCTGCTGGCGTTACCACCACGAGCATACGCCATGGACCGGGAGATGGCTGCATCGTGCGGAGGCGCGGTTTTCGTAGGCCTGGTACTCTTGACCTTGTCACCCCACTATAAAGTGCTCCTCGCCAGGCTCATATGGTGGTTACAATACTTTATCACCAGGGCCGAGGCGCATTTGCAAGTGTGGGTCCCCCCTCTCAACGTTCGGGGGGGCCGCGATGCCATCATCCTCCTCACGTGCGCAATTCACCCAGAGCTGATCTTTACCATCACCAAAATCTTGCTCGCCATACTCGGTCCGCTCATGGTGCTCCAGGCTGGCATAACCAAAGTGCCGTACTTCGTGCGCGCTCACGGGCTCATTCGTGCATGCATGCTGGTGCGGAAGGTCGCTGGGGGTCATTATGTCCAAATGGCTTTCATGAAACTGGCCGCGCTGACAGGCACGTACGTTTATGACCATCTTACTCCACTGCGGGACTGGGCCCACCCGGGCCTACGGGACCTTGCGGTGGCAGTTGAGCCCGTTGTCTTCTCTGACATGGAGACCAAGGTCATCACATGGGGGGCGGACACCGCGGCGTGTGGGGACATCATCTTGGGCCTGCCCGTCTCCGCCCGCAGGGGGAGGGAGATACATCTGGGACCGGCGGATAGCCTTGAGGGGCAAGGGTGGCGACTCCTTGCGCCCATCACGGCCTACTCCCAACAGACGCGGGGTCTACTTGGCTGCATCATCACCAGCCTCACAGGCCGGGACAAGAATCAGGTCGAGGGGGAGGTCCAAGTGGTCTCCACCGCAACACAATCTTTCCTGGCGACCTGCGTCAACGGCGTGTGTTGGACTGTCTATCATGGCGCCGGTTCAAAGACCCTCGCCGGCCCGAAGGGCCCAATCACCCAAATGTACACCAATGTGGACCAGGACCTCGTCGGCTGGCAAGCGCCCCCCGGGGCGCGTTCCTTGACACCATGCACCTGCGGCAGCTCGGACCTTTACTTGGTCACGAGGCATGCTGATGTCATTCCGGTGCGCCGGCGGGGCGACAGCAGGGGAAGCCTACTCTCCCCCAGGCCCGTCTCTTACTTGAAGGGCTCTTCGGGTGGTCCATTGCTCTGCCCCTCGGGGCACGCCGTGGGCATCTTCCGAGCTGCCGTGTGCACTCGGGGGGTTGCAAAGGCGGTGGACTTTATACCCGTTGAGTCTATGGAAACTACCATGCGGTCCCCGGTCTTCACGGACAACTCGTCCCCTCCGGCCGTACCGCAGACATTCCAAGTGGCCCATCTGCACGCCCCCACTGGTAGCGGCAAGAGCACTAAGGTGCCGGCTGCGTATGCGGCCCAAGGGTATAAGGTACTTGTCCTGAACCCGTCCGTCGCCGCCACCCTAAGTTTCGGGGCGTATATGTCTAAGGCACATGGTGTCGACCCTAACATCAGAACTGGGGTAAGGACCATCACCACGGGTGCCCCCATCACGTACTCCACCTATGGCAAGTTTCTTGCCGACGGCGGTTGCTCTGGGGGCGCCTATGACATCATAATATGCGATGAGTGCCACTCAACTGACTCAACTACCATTCTGGGCATCGGCACAGTCCTGGACCAAGCGGAGACGGCTGGAGCGCGACTCGTCGTACTCGCCACCGCTACACCTCCGGGATCGGTCACCGTGCCACACCCCAACATCGAGGAGGTGGCTCTGTCCAATACTGGAGAGATCCCCTTCTATGGCAAAGCCATCCCCATCGAGACCATCAAGGGGGGGAGGCACCTCATTTTCTGCCATTCCAAAAAGAAATGTGATGAGCTCGCCGCAAAGCTATCGGCCCTCGGATTGAATTCTGTAGCGTATTACCGGGGCCTTGATGTGTCCGTCATACCAACTAGTGGAGACGTCGTTGTCGTGGCAACAGACGCTCTAATGACGGGCTTTACCGGCGACTTTGACTCAGTGATCGACTGCAACACATGTGTCACCCAGACGGTCGACTTCAGCTTTGATCCTACCTTCACCATCGAGACGACGACCGTGCCACAAGACGCGGTGTCGCGCTCGCAACGGCGAGGCAGGACTGGTAGGGGCAGGATGGGCATCTACAGGTTTGTGACTCCGGGAGAACGGCCCTCGGGCATGTTCGACTCTTCGGTTCTGTGCGAGTGCTATGACGCGGGCTGTGCTTGGTATGAGCTCACGCCCGCCGAGACCTCAGTTAGGTTGCGGGCTTACCTAAATACACCAGGGTTGCCCGTCTGCCAGGACCATCTGGAGTTCTGGGAGAGCGTCTTCACAGGCCTCACCCACATCGATGCCCATTTCTTGTCCCAGACTAAACAGGCAGGAGACAACTTCCCCTATCTGGTAGCATACCAGGCCACGGTGTGCGCCAGGGCTCAGGCTCCACCTCCATCGTGGGACCAAATGTGGAAGTGTCTCATACGGCTTAAGCCTACGCTGCACGGGTCAACACCCCTGCTATATAGGCTAGGAGCCGTCCAAAACGAGGTCACCCTCACACACCCCATAACCAAATACATCATGGCATGCATGTCGGCTGACCTGGAGGTCGTCACGAGCACCTGGGTGCTAGTAGGCGGAGTCCTAGCAGCTCTGGCCGCGTATTGCCTGACAACAGGTAGCGTGGTCATTGTGGGCAGGATCATCCTGTCCGGAAAGCCGGCCATCATCCCCGATAGGGAAGTCCTCTACCAGGAGTTTGATGAGATGGAAGAGTGCGCCTCGCACCTCCCTTACATCGAACAGGGAAGGCAGCTCGCCGAACAATTCAAGCAGAAGGCAATCGGGTTACTACAAACAGCCACCAAGCAAGCGGAGGTTGTTGCTCCCGTGGTGGAGTCCAAGTGGCGGACCATCGAAGCCTTCTGGGCGAAGCACATGTGGAATTTCATCAGCGGGATACAATACTTAGCAGGCTTGTCCACTCTGCCTGGGAACCCCGCAATAGCATCACTGATGGCATTCACAGCCTCTATCACTAGCCCGCTCACCACCCAACACACCCTCCTGTTTAACATCTTGGGGGGATGGGTGGCCGCCCAACTCGCTCCTCCC---AGCGCCGCTTCTGCTTTCGTCGGCGCCGGCATCGCTGGCGCGGCCGTTGGCAGCATAGGCCTTGGGAAGGTGCTTGTGGACATCTTAGCGGGTTATGGAGCAGGGGTGGCAGGCGCGCTCGTGGCCTTTAAGGTCATGAGCGGCGAGATGCCCTCCACCGAGGACCTGGTCAACCTACTCCCTGCCATCCTCTCCCCTGGTGCCCTAGTCGTCGGGGTCGTGTGCGCAGCAATACTGCGTCGGCACGTGGGCCCAGGGGAGGGGGCTGTGCAGTGGATGAACCGGTTGATAGCGTTCGCTTCGCGGGGTAACCATGTCTCCCCCACGCACTATGTGCCTGAGAGCGACGCTGCAGCGCGTGTCACCCAGATCCTCTCTAGCCTTACCATCACTCAGCTACTGAAGAGGCTCCACCAGTGGATCAATGAGGACTGCTCCACGCCATGCTCCGGCTCGTGGCTAAGAGATGTTTGGGACTGGATATGCACGGTGTTGGTTGATTTCAAGACCTGGCTCCAGTCCAAGCTCCTGCCGCGGCTACCGGGAGTCCCCTTTTTCTCATGCCAACGAGGATACAAGGGAGTCTGGCGGGGCGACGGCATCATGCAGACCACCTGCCCATGTGGAGCACAGATCACCGGACATGTCAAGAACGGTTCCATGAGGATCGTTGGGCCTAGAACCTGCAGCAACACGTGGCATGGAACATTCCCCATCAACGCATACACCACGGGCCCTTGCACACCTTCCCCGGCGCCAAATTATTCCAGGGCGCTGTGGCGGGTAGCTGCTGAGGAGTACGTGGAGGTTAGGCGGGTGGGGGATTTCCACTACGTGACGGGCATGACCACCGACAACGTAAAGTGCCCATGCCAGGTTCCGGCCCCCGAATTCTTCACAGAAGTGGATGTGGTGCGGTTGCACAGGTACGCTCCGGCGTGCAAACCCCTCCTACGGGAGGAGGTCACATTCCAGGTCGGACTCAATGAATACCCGGTTGGGTCACAGCTCCCATGTGAGCCCGAGCCGGACGTAGCAGTGCTCACTTCCATGCTCACCGACCCCTCCCACATTACAGCAGAGACGGCTAAGCGTAGGCTGGCCAGGGGGTCTCCCCCCTCCTTGGCCAGCTCTTCAGCTAGCCAGTTGTCTGCGGCTTCCTTGAAAGCAAAA------------TGCCCTACCCATCAT------------GACTCCCCAGACGTCGACCTCGTCGAGGCCAATCTCCTGTGGTGGCGGGAGATGGGCGGGAACATCACCCGCGTGGAGTCAGAAAATAAGGTAGTAATTCTGGACTCTTTCGAGCCGCTTCGAGCGGAGGAGAATGAGAGGGAAGTATCCGTTCCGGCGGAAATCCTGCGAAAATCCAGGAAATTCCCTCCAGCGATGCCCATATGGGCGCGCCCGGATTACAACCCTCCACTGCTAGAGTCCTGGAAGGACCCGGACTATGTCCCTCCGGTGGTACACGGGTGCCCACTGCCGCCCACCAAGGCCCCTCCAATACCACCTCCACGGAGGAAAAGGACGGTTGTCCTATCAGAGTCCACCGTGTCTTCTGCCTTGGCGGAGTTAGCCACAAAGACCTTCGGCAGTTCCGAATCGTCGGCCGTCGACAGCGGCACGGCAACGGCTCCTCCTGGCCAGCCCTCCGACAGCGGTGACGCGGGATCCGACGTTGAGTCGTACTCCTCCATGCCCCCCCTTGAGGGGGAGCCGGGGGATCCCGATCTCAGCGACGGGTCTTGGTCTACCGTGAGC---GAGGAGGCTAGGGAGGACGTCGTCTGCTGCTCGATGTCCTACACATGGACAGGCGCTCTGATCACGCCATGCGCCGCGGAGGAAACTAAGCTGCCCATCAATGCGTTGAGCAACTCTTTGCTCCGCCACCACAACCTGGTCTATGCCACAACATCTCGCAGCGCAAGCCAGCGGCAGAAGAAGGTCACCTTTGACAGACTGCAGGTCCTGGACGATCACTACCGGGACGTGCTCAAGGAGATGAAGGCGAAGGCGTCCACAGTTAAGGCTAAACTTCTATCCGTAGAGGAAGCCTGCAAGCTGACGCCCCCACATTCGGCCAGATCTAAGTTTGGCTATGGGGCAAAGGACGTCCGGAACCTATCCGGCAAGGCTGTTAACCACATCCGCTCCGTGTGGAAGGACTTGCTGGAAGACACTGAGACACCAATTGATACCACCATCATGGCAAAAAATGAGGTTTTCTGCGTCCAACCAGAGAAGGGGGGCCGCAAGCCAGCTCGCCTAATCGTATTCCCAGACTTGGGAGTTCGTGTGTGCGAGAAGATGGCCCTTTACGACGTGGTCTCTACCCTCCCTCAGGCCGTGATGGGCCCCTCATACGGATTCCAGTACTCTCCTGGACAGCGGGTCGAGTTCCTGGTGAATGCCTGGAAAGCGAAGAACAACCCTATGGGCTTCTCATATGACACCCGCTGTTTTGACTCAACAGTCACCGAGAGTGATATCCGTGTTGAGGAGTCAATCTACCAATGTTGTGACTTGGCCCCCGAAGCCAGACAGGCCATAAGGTCGCTCACAGAGCGGCTTTATGTCGGGGGCCCCCTGACTAATTCAAAAGGGCAGAACTGCGGTTATCGCCGGTGCCGCGCGAGCGGTGTACTGACGACTAGCTGCGGTAATACCCTCACATGTTACTTGAAGGCCACTGCGGCCTGTCGAGCTGCGAAGCTCCAGGACTGCACGATGCTCGTATGCGGAGACGACCTTGTCGTTATCTGTGAGAGCGCGGGAACCCAAGAGGATGAGGCGAGCCTACGAGTCTTCACGGAGGCTATGACTAGGTACTCCGCCCCTCCTGGGGACCCGCCCAAACCAGAGTACGACTTGGAGTTGATAACATCATGTTCCTCCAATGTGTCAGTCGCGCACGATGCATCTGGCAAAAGGGTATACTACCTCACCCGTGACCCCACCACCCCCCTCGCGAGGGCTGCGTGGGAGACAGCTAGACACACTCCAGTTAACTCCTGGCTAGGCAACATCATCATGTATGCACCCACCTTATGGGTAAGGATGATTCTGCTGACTCATTTCTTCTCCATCCTTCTAGCTCAGGAACAACTTGAAAAAGCCCTAGATTGTCAGATCTACGGGGCCTGTTACTCCATTGAGCCACTTGACCTACCTCAGATCATTCAACGACTCCATGGCCTTAGCGCATTTTCACTCCATAGTTACTCTCCAGGTGAGATCAATAGGGTGGCTGCATGCCTCAGAAAACTTGGGGTACCGCCCTTGCGAGCCTGGAGACATCGGGCCAGAAGTGTCCGCGCTAAGCTACTGTCCCGGGGGGGGAGGGCCGCCACTTGTGGCAAGTACCTCTTCAACTGGGCAGTGAGGACCAAGCTTAAACTCACTCCAATCCCGGCTGCGTCCCAGTTGGATTTATCCGGCTGGTTCGTTGCTGGTTACAGCGGGGGAGACATATATCACAGCGTGTCTCGTGCCCGACCCCGCTGGTTCATGTGGTGCCTACTCCTACTTTCTGTAGGGGTAGGCATCTACTTGCTCCCCAACCGA
>ACJ37241
ATGAGCACGAATCCTAAACCTCAAAGAAAAACCAAACGTAACACCAACCGCCGCCCACAGGACGTCAAGTTCCCGGGCGGTGGTCAGATCGTCGGTGGAGTTTACCTGTTGCCGCGCAGGGGCCCCAGGTTGGGTGTGCGCGCGACTAGGAAGACTTCCGAGCGGTCGCAACCTCGTGGGAGGCGACAACCTATCCCCAAGGCTCGCCAACCCGAGGGTAGGGCCTGGGCCCAGCCCGGGTACCCTTGGCCCCTCTATGGCAATGAGGGCATGGGGTGGGCAGGATGGCTCCTGTCACCCCGCGGCTCTCGGCCTAGTTGGGGCCCCACAGACCCCCGGCGTAGGTCGCGTAATCTGGGTAAGGTCATCGATACCCTCACATGCGGCTTCGCCGACCTCATGGGGTACATTCCGCTCGTCGGCGCCCCCCTAGGGGGCGCTGCCAGGGCCTTGGCGCATGGCGTCCGGGTCCTGGAGGACGGCGTGAACTATGCAACAGGGAACCTGCCCGGTTGCTCTTTCTCTATCTTCCTCTTGGCTTTGCTGTCCTGTTTGACCATCCCAGCTTCCGCCTATGAAGTGCGCAACGTGTCTGGGGTGTACCATGTCACGAACGACTGCTCCAACTCAAGCATCGTGTATGAGGCAGCGGACATGATTATGCACACCCCCGGGTGCGTGCCCTGCGTTCGGGAGGGC------AACTCC---TCCCGCTGCTGGGCAGCGCTCACTCCCACGCTCGCGGCCAGGAACGCTACCGTCCCTACCACGGCAATACGACGCCACGTCGATTTGCTCGTTGGGGCGGCTGCTTTCTGCTCCGCTATGTACGTGGGGGATCTCTGCGGATCTGTTTTCCTCGTCTCCCAGCTGTTCACCTTCTCGCCTCGCCGGCATGAGACAGTGCAGGACTGCAATTGTTCAATCTATCCCGGCCACTTATCGGGTCACCGCATGGCCTGGGATATGATGATGAACTGGTCACCTACAGCAGCCCTAGTGGTGTCGCAGTTACTCCGGATCCCACAAGCTGTCGTGGATATGGTGGCGGGAGCCCACTGGGGAGTCCTGGCGGGCCTTGCCTACTATTCCATGGTGGGGAACTGGGCCAAGGTTTTGATTGTGATGCTACTCTTCGCCGGCGTTGAC---------GGG------ACC---ACCCAGGTGATGGGGGGGACAGCAGGCCGTACCACCCACGGCCTAACGTCCTTCTTTTCACCCGGGCCGTCTCAGAAGATCCAACTTGTAAACACCAACGGCAGCTGGCACATCAATAGAACTGCCCTGAACTGCAATGACTCCCTCAATACCGGATTCCTTGCCGCGCTGTTCTAC------ACACACAAGTTCAACGCATCCGGATGCCCAGAGCGCATGGCCAGTTGCAGATCCATTGACCAGTTCGCTCAGGGGTGGGGTCCCATCACTTACGGTGAGCCT---GACAAT---------------TCGGACCAGAGGCCCTATTGCTGGCACTACGCGCCCCGACCGTGTGGTATTATACCAGCGTCGCAGGTGTGCGGTCCAGTGTATTGTTTCACCCCAAGCCCCGTCGTAGTGGGGACGACCGATCGTTTCGGCGCCCCTACGTATAGATGGGGGGAGAATGAGACGGACGTGCTGCTCCTTAACAACACGCGGCCGCCGCAAGGCAACTGGTTCGGCTGTACATGGATGAATAGCACCGGGTTCACCAAGACGTGTGGGGGCCCCCCGTGTAACATCGGGGGGGTCGGC------AACAACACCTTGACCTGCCCCTCGGACTGCTTCCGGAAGCATCCTGAGGCCACTTACACCAAGTGTGGTTCGGGGCCTTGGTTGACACCTAGGTGCATAGTTGACTACCCATACAGGCTTTGGCACTACCCCTGCACCGTCAATTTTACCATCTTCAAGGTCAGGATGTATGTGGGGGGCGTGGAGCATAGGCTCAGTGCCGCATGCAATTGGACCCGAGGAGAGCGCTGTGACTTGGAGGACAGGGATAGATCAGAGCTTAGTCCGCTGCTGCTGTCCACAACGGAGTGGCAGATACTGCCCTGTTCCTTCACCACCCTACCGGCCTTGTCCACTGGTTTGATCCACCTTCATCAGAACATCGTGGACGTGCAATACCTGTACGGTATAGGGTCAGCGGTTGTCTCCTTTGCAATCAAATGGGAGTATGTCGTGTTGCTCTTCCTTCTCCTGGCAGACGCGCGTGTCTGCGCCTGCATGTGGATGATGCTGATGATAGCTCAGGCTGAGGCCGCCTTAGAGAACCTGGTGGTCCTCAATGCGGCGTCTGTGGCCGGAGCACATGGCATTCTCTCCTTCCTTGTGTTTTTCTGTGCTGCCTGGTACATCAAAGGTAGGCTGGTCCCCGGGGCGGCATATGCTTTCTATGGCGTATGGCCGCTGCTCCTCCTCCTGCTGGCGTTACCACCACGAGCATACGCCATGGACCGGGAGATGGCTGCATCGTGCGGAGGCGCGGTTTTTGTAGGTCTGGCACTCTTGACCTTGTCACCGCACTATAAAATGTTCCTCGCTAGGCTCATATGGTGGTTACAATATTTTATCACCAGAGCCGAGGCGCATTTGCAAGTGTGGGTCCCCTCTCTCAACGTTCGGGGGGGCCGCGATGCCATCATCCTCCTCACGTGCGCGGTCCATCCAGAGCTAATCTTTGACATCACCAAGCTCTTGCTCGCCATACTCGGTCCGCTCATGGTGCTCCAGGCTGGCATAACCAGAGTGCCCTACTTTGTGCGCGCCCAAGGGCTCATTCGTGCATGCATGTTGGTGCGGAAGGTCGCTGGGGGTCATTACGTTCAAATGGCTCTCATGAAGCTCGCCGCGCTGACAGGTACGTACGTTTATGACCATCTTACTCCACTGCGGGACTGGGCCCACGCGGGCCTGCGAGACCTTGCGGTGGCAGTTGAGCCCGTTGTCTTCTCTGACATGGAGACCAAGGTCATCACTTGGGGGGCAGACACCGCGGCGTGCGGGGACATCATCTTGGGTCTGCCTGTCTCCGCCCGAAGGGGGAGGGAGATATTTCTGGGACCGGCCGACAGCCTTGAAGGGCAGGGGTGGCGACTCCTCGCACCTATCACGGCCTATTCCCAACAGACACGGGGCCTACTTGGTTGCATCATTACCAGCCTCACGGGCCGGGACAAGAACCAGGTCGAGGGGGAGGTTCAAGTGGTCTCCACCGCTACACAATCTTTCCTGGCGACCTGCATCAACGGCGCGTGTTGGACTGTCTACCATGGTGCCGGCTCAAAGACCCTAGCCGGCCCAAAGGGCCCAATCATCCAAATGTACACCAATGTAGACCAGGACCTCGTCGGCTGGCAGGCGCCCCCCGGGGCGCGTTCTTTGACACCATGCACCTGCGGCAGCTCGGACCTTTACTTGGTCACGAGACATGCCGATGTCATCCCGGTGCGCCGGCGGGGCGACAGCAGGGGGAGCCTACTCTCCCCCAGGCCCATCTCCTACTTGAAGGGCTCTTCGGGTGGTCCGCTGCTCTGCCCCTCGGGGCACGCTGTGGGCATCTTCCGGGCTGCTGTGTGCACCCGGGGGGTTGCGAAGGCGGTGGACTTTATACCTGTTGAGGCCATGGAAACTACTATGCGGTCCCCGGTCTTCACGGACAACTCGTCCCCTCCGGCCGTACCGCAGACATTCCAAGTGGCCCATCTACACGCCCCCACTGGCAGCGGCAAGAGCACTAAGGTGCCGGCTGCATATGCAGCCCAAGGGTACAAAGTACTCGTTCTGAATCCGTCCGTTGCCGCCACCTTAGGTTTTGGGGCGTATATGTCTAAGGCACATGGTGTCGACCCCAACATCAGAACTGGGGTAAGGACCATCACCACAGGCGCTCCCATCACGTACTCCACCTACGGCAAGTTCCTTGCCGACGGTGGTTGTTCTGGGGGCGCCTATGACATCATAATATGTGATGAGTGCCACTCAACTGACTCGACCAGCATCTTGGGCATTGGCACGGCCCTGGAACAAGCGGAGACGGCTGGAGCGCGGCTCGTCGTGCTCGCCACCGCTACGCCTCCGGGATCGGTCACCGTGCCACATCCAAATATAGAGGAGGTGGCCCTGTCCAACATTGGAGAGATCCCCTTCTATGGCAAAGCCATTCCCATCGAGGCCATCAAGGGGGGGAGGCACCTCATTTTCTGCCATTCCAAGAAGAAGTGTGATGAGCTCGCCGCAAAGCTGTCGGGCCTCGGAATCAATGCTGTAGCGTATTACCGGGGTCTTGACGTGTCCGTCATACCGACTAGCGGAGACGTCGTTGTCGTGGCAACAGACGCTCTGATGACGGGCTACGCCGGCGACTTTGACTCAGTGATCGACTGTAATACATGTGTCACCCAGACGGTCGACTTCAGCTTGGACCCTACCTTCACCATTGAGACGACGACCGTGCCCCAAGACGCGGTGTCGCGCTCGCAGCGGCGAGGCAGGACGGGTAGGGGCAGGGGAGGCATCTACAGATTTGTGACCCCAGGAGAACGGCCCTCGGGCATGTTCGATTCCTCGGTCCTGTGTGAGTGCTATGACGCGGGCTGTGCTTGGTACGAGCTCACGCCCGCCGAGACCTCGGTTAGATTGCGGGCTTACCTGAATACACCAGGGTTGCCCGTCTGCCAGGACCATCTGGAGTTTTGGGAGAGCGTCTTCACAGGCCTCACCCACATAGATGCCCACTTCCTGTCCCAGACCAAACAGGCAGGAGACAACTTCCCCTACTTGGTAGCATACCAGGCTACAGTGTGCGCCAGGGCTCAGGCTCCACCTCCATCGTGGGACCAAATGTGGAAGTGTCTCATACGGCTAAAGCCTACGCTGCACGGGCCAACGCCCCTGCTGTACAGGCTAGGAGCCGTCCAAAACGAGGTTATCCTCACTCACCCCATAACCAAGTACATCATGGCATGCATGTCGGCTGACCTGGAGGTCGTCACTAGTACCTGGGTGCTAGTAGGCGGAGTCCTTGCAGCTCTGGCCGCGTATTGCCTGACAACAGGCAGCGTGGTCATCGTGGGCAGGATCATCTTGTCCGGGAAGCCGGCTGTTATTCCAGACAGAGAGGTTCTCTACAGGGAGTTTGATGAGATGGAAGAGTGTGCTTCACACCTCCCCTACATCGAACAGGGAATGCAGCTCGCCGAGCAATTCAAACAGAAGGCGCTCGGGTTGCTGCAAACAGCTACCAAGCAAGCGGAGGCTGCTGCTCCCGTGGTGGAGTCCAAGTGGCGAGCCCTTGAGGCCTTCTGGGCTAAGCACATGTGGAATTTCATCAGCGGGATACAGTACTTAGCAGGCTTGTCCACTCTGCCTGGAAACCCCGCAATAGCATCACTGATGGCATTCACAGCCTCCATCACCAGCCCGCTCACCACCCAAAGTACCCTCCTGTTTAACATCTTGGGGGGGTGGGTGGCCGCCCAACTCGCTCCCCCT---AGCGCTGCTTCGGCCTTCGTAGGCGCTGGCATTGCTGGCGCGGCTGTTGGCAGCATAGGCCTTGGGAAGGTGCTTGTGGACATTCTGGCAGGCTATGGAGCGGGGGTGGCAGGCGCGCTCGTGGCCTTCAAGGTCATGAGCGGCGAGATGCCCTCCACTGAAGACCTGGTCAACTTGCTCCCTGCCATCCTCTCTCCTGGTGCCCTGGTCGTCGGGGTCGTGTGCGCAGCAATACTGCGTCGGCATGTGGGCCCGGGAGAGGGGGCTGTGCAGTGGATGAACCGGCTGATAGCGTTCGCTTCGCGGGGTAATCACGTCTCCCCCACGCACTACGTGCCTGAGAGCGACGCCGCAGCACGTGTCACACAGATCCTCTCCAGCCTTACCATCACTCAGCTGTTGAAGAGGCTCCACCAGTGGATCAATGAGGACTGCACCACGCCATGCTCCGGCTCGTGGCTGAGGGATGTTTGGGACTGGATATGCACGGTGTTGAGTGACTTCAAGACCTGGCTCCAGTCCAAGCTCCTGCCGCGATTACCGGGGGTCCCTTTCCTCTCATGCCAACGTGGGTACAAGGGAGTCTGGCGGGGAGACGGCATCATGCATACCACCTGCCCATGTGGAGCAGAAATCACCGGACATGTCAAAAACGGTTCTATGAGAATCGTTGGGCCTAGAGCCTGCAGCAACACGTGGCATGGAACATTCCCCATCAACGCACACACCACGGGCCCCTGCACACCCTCCCCGGCGCCAAACTATTCCAGGGCGCTGTGGCGGGTGGCTGCTGAGGAGTACGTGGAGGTTACGCGGGTGGGGGATTTCCACTACGTAACGGGCATGACTACTGACAACGTAAAATGCCCTTGCCAGGTTCCAGCCCCCGAATTCTTCACGGAGGTGGACGGGGTGCGGCTGCACAGGTACGCCCCGACGTGCAAACCTCTCCTACGGGAAGAGGTCACATTTCAGGTCGGGCTCAATCAATACCTGGTCGGGTCACAGCTCCCATGCGAGCCCGAGCCGGATGTAGCAGTGCTCACTTCCATGCTCACCGACCCCTCCCACATTACAGCAGAAACGGCTAAGCGCAGGCTGGCCAGGGGGTCTCCCCCCTCCTTGGCCAGCTCCTCAGCTAGCCAGTTGTCTGCGCCTTCCTTGAAGGCGACA------------TGCACTACCCGCCAT------------GACTCCCCAGACGCTGACCTTATTGAGGCCAACCTCCTGTGGCGGCAGGAGATGGGCGGAAACATCACCCGCGTGGAGTCAGAGAACAAGGTAGTAATACTGGACTCTTTCGATCCGCTTCGAGCGGAGGAGGATGAGAGGGAAGTATCCGTTCCGGCGGAGATCCTGCGTAAATCCAGGAAATTTCCCCCGGCGATGCCCATATGGGCGCGCCCAGATTACAACCCTCCACTGATAGAGTCCTGGAAGGACCCGGACTATGTCCCTCCAGTGGTACATGGGTGCCCGTTGCCACCCAACAAGGCCCCTCCAATACCACCTCCACGGAGGAAGAGGACGGTCGTCCTATCAGAGTCCACCGTGTCCTCCGCCCTGGCGGAGCTCGCTACAAAGACCTTCGGCAGCTCCGGATCGTCGGCCGTTGACAGCGGCACGGCGACCGCCCCTCCTGACCAGGCCTCCGGCGACGGCGACACAGGATCCGACGTTGAGTCGTACTCCTCCATGCCCCCCCTTGAGGGGGAGCCGGGGGACCCCGATCTCAGCGACGGGTCTTGGTCTACCGTGAGC---GAGGAGGCTGGTGAGGACGTCGTCTGCTGCTCGATGTCCTACACATGGACAGGCGCCCTGATCACGCCATGCGCCGCGGAGGAAAGCAAGCTACCCATCAACGCACTGAGCAACTCTCTGCTGCGTCACCACAACATGGTGTATGCTACAACATCCCGCAGCGCAAGCCAGCGGCAGAAGAAGGTCACCTTTGACAGAATGCAAGTCCTGGACGACCATTACCGGGACGTGCTCAAGGAGATGAAGGCGAAGGCGTCCACAGTTAAGGCTAAACTCCTGTCAGTAGAGGAAGCCTGCCAGCTGACGCCCCCACATTCGGCCAGATCCAAGTTTGGCTACGGGGCAAAGGACGTCCGGAACCTATCCAGCAAGGCCGTTAACCACATCCGCTCCGTGTGGAAGGACTTGCAGGAAGACACTGAGACACCAATTGACACCACCATCATGGCAAAAAACGAGGTTTTCTGCGTCCAACCAGAAAAGGGAGGCCGCAAGCCAGCTCGCCTTATCGTGTTCCCAGACTTGGGGGTTCGTGTGTGCGAGAAAATGGCCCTTTACGACGTGGTCTCCACCCTTCCTCAGGCCGTGATGGGCTCCTCATACGGATTCCAATACTCTCCTGGACAGCGGGTCGAGTTCCTGGTGAATGCCTGGAAATCAAAGAAATGCCCTATGGGCTTCGCATATGACACCCGCTGCTTTGACTCAACGGTCACTGAGAGCGACATCCGTGTTGAGGAGTCAATCTACCAATGTTGTGACTTGGCCCCCGAAGCCAGACAGGCCATAAGGTCGCTCACAGAGCGGCTTTACATCGGGGGTCCCTTGACCAATTCAAAAGGGCAGAACTGCGGTTATCGCCGGTGCCGCGCGAGCGGCGTGCTGACGACTAGCTGCGGTAATACCCTCACATGTTACTTGAAGGCCTCTGCGGCCTGTCGAGCTGCAAAGCTCCAGGACTGCACGATGCTCGTGTGCGGAGACGACCTTGTCGTTATCTGCGAGAGCGCGGGAACCCAAGAGGACGCGGCGAGCCTACGAGTCTTCACGGAGGCTATGACTAGGTACTCTGCCCCCCCCGGGGACCCGCCCCAACCAGAATACGACTTGGAGCTGATAACATCATGCTCCTCCAACGTGTCGGTCGCGCACGATGCAACTGGCAAAAGGGTGTACTACCTCACCCGTGACCCCACCACCCCCCTTGCGCGGGCTGCGTGGGAGACAGCTAGACACACTCCAGTTAACTCCTGGCTAGGCAACATCATTATGTATGCGCCCACCTTGTGGGCAAGGATGATCCTGATGACTCATTTCTTCTCCATCCTTCTAGCCCAGGAGCAACTTGAAAAAGCCCTAGATTGTCAGATCTACGGGGCCTGTTACTCCATTGAGCCACTTGACCTACCTCAGATCATACAACGACTCCATGGTCTTAGCGCATTTTCACTCCATAGTTACTCTCCAGGTGAAATCAATAGGGTGGCATCATGCCTCAGGAAACTTGGGGTACCACCCTTGCGAGTCTGGAGACATCGGGCCAGAAGTGTCCGCGCTAAGTTACTGGCCCAGGGGGGGAGGGCTGCCACCTGTGGCAAGTACCTCTTCAACTGGGCAGTAAGGACCAAACTTAAACTCACTCCAATCCCGGCTGCGTCCCAGTTGGACTTGTCCAGCTGGTTCGTTGCCGGTTACAGCGGGGGAGACATATATCACAGCCTGTCTCGTGCCCGACCCCGCTGGTTTATGTGGTGCCTACTCCTACTTTCTGTAGGGGTAGGCATCTACCTGCTCCCCAACCGA
>ACA50679
ATGAGCACGAATCCTAAACCTCAAAGAAAAACCAAACGTAACACCAACCGCCGCCCACAGGACGTCAAGTTCCCGGGCGGTGGTCAGATCGTCGGTGGAGTTTACCTGTTGCCGCGCAGGGGCCCCAGGTTGGGTGTGCGCGCAACTAGGAAGACTTCCGAGCGGTCGCAACCTCGTGGAAGGCGACAACCTATCCCCAAGGCTCGCCGTCCCGAGGGCAGGGCCTGGGCCCAGCCCGGGTATCCTTGGCCCCTCTATGGCAATGAGGGCTTGGGGTGGGCAGGATGGCTCCTGTCACCCCGTGGCTCCCGGCCTAGTTGGGGCCCCAACGACCCCCGGCGTAGGTCGCGTAATTTGGGTAAGGTCATCGATACCCTCACATGCGGCTTCGCCGACCTCATGGGGTACATTCCGCTCGTCGGCGCCCCCCTGGGGGGCGCTGCCAGGGCCCTGGCGCATGGCGTCCGGGTTCTGGAGGACGGCGTGAACTACGCAACAGGGAATCTTCCCGGTTGCTCTTTCTCTATCTTCCTCTTAGCTTTGTTGTCCTGCTTGACCATCCCAGCTTCCGCTTACGAGGTGCGCAACGTGTCCGGGGGGTACCATGTCACGAACGACTGCTCCAACTCAAGCATTGTGTATGAGGCAGCGGACGTGATCATGCACACCCCCGGGTGCGTGCCCTGCGTTCGGGAGGAT------AACTTC---TCCCGTTGCTGGGTAGCGCTCACCCCCACGCTCGCGGCCAGGAACGCCAGCGTCCCCACTACGACAATACGACGCCATGTCGATTTGCTCGTTGGGGCGGCTGCTTTCTGTTCCGCTATGTATGTGGGGGATCTCTGCGGATCTGTTTTCCTCGTCTCCCAGCTGTTCACCTTCACGCCCCGCCGGTATGAGACAGTACAGGACTGCAATTGTTCAATCTATCCCGGCCACGTATCAGGTCACCGCATGGCTTGGGACATGATGATGAACTGGTCACCAACAGCAGCCCTAGTGGTATCGCAGTTACTCCGGATCCCACAAGCCGTCGTGGACATGGTGGCAGGGGCCCACTGGGGAGTCCTAGCGGGCCTCGCCTACTATTCCATGGTGGGGAACTGGGCTAAGGTTTTGATTGTTATGCTACTCTTTGCCGGCGTTGAC------GGGGGG------GGA---ACCCATGTGACAGGGGGGATGGCAGCCCTCAACACCCGCAGCTTTACGGGCCTCTTTAGCCCTGGGGCTCGTCAGAAAATCCAGCTTATAAACACCAATGGCAGCTGGCACATCAACAGGACTGCCCTGAACTGCAATGACTCCCTCCAGACCGGGTTTCTTGCCGCGCTGTTCTAC------ACACACAGTTTCAACGCGTCCGGATGCCCAGAACGCATGGCCAGTTGCCGTTCCATTGATAAGTTTGCCCAAGGATGGGGTCCCATCACTTACACCGAGCCC---CACGGT---------------TCGGACCAGAGGCCTTATTGCTGGCACTACGCGCCTCGACCGTGCGGCATCGTGCCCGCGTCGGAGGTGTGTGGTCCGGTGTATTGCTTCACCCCAAGCCCTGTCGTGGTGGGGACGACCGATCGCTTCGGCGTCCCTACGTATAACTGGGGGGAGAATGAGACGGACGTGCTGCTTCTGAACAACACGCGGCCGCCGCAAGGCAACTGGTTCGGCTGTACGTGGATGAATGGCACTGGGTTCACCAAGACGTGCGGGGGCCCCCCGTGCAACATCGGGGGGATTGGC------AACAACACCTTGACCTGCCCCACGGACTGCTTCCGGAAGCACCCCGAGGCCACTTACACCAAATGCGGCTCGGGGCCCTGGTTGACACCTAGGTGTATAGTTGACTACCCATACAGGCTTTGGCACTACCCCTGCACTGTCAACTTTACCATCTTCAAGGTCAGGATGTATGTGGGGGGCGTGGAGCACAGGCTCAACGCCGCATGCAATTGGACTCGAGGAGAGCGTTGCGACTTGGAGGACAGGGATAGATCAGAGCTTAGCCCGCTGCTGCTGTCTACGACAGAGTGGCAGGTGTTGCCCTGTTCCTTCACCACCCTACCAGCTTTGTCCACTGGCTTAATCCATCTCCATCAGAACATCGTGGACGTGCAGTACCTATATGGTATAGGGTCGGCGGTTGTCTCCTTCGCAATCAAGTGGGAGTATGTCCTGTTGCTCTTCCTTCTCCTGGCGGACGCGCGCGTCTGTGCGTGCTTATGGATGATGCTGCTGATAGCTCAGGCTGAGGCTGCCCTAGAGAACCTGGTGGTCCTCAATGCGGCGTCTGTGGCCGGGGCGCATGGCTCTCTCTCCCTCCTTGTGTTCTTCTGTGCTGCCTGGTACATCAAAGGCAGGCTGGTCCCTGGGGCGGCTTACGCTCTCTATGGTGTGTGGCCAATGCTCCTGCTTCTGCTGGCGTTACCACCTCGAGCATACGCCATGGACCGGGAGATGGCTGCGTCGTGCGGAGGCGCGGTTCTCGTAGGTCTGATACTCTTGACCTTGTCACCACACTACAAATTGTTCCTCGCCCGGCTCATATGGTGGTTACAGTACTTCATCACCAGAGCCGAGGCGTCCTTACAAGTGTGGGTCCCCCCTCTCAACGTTCGGGGGGGCCGTGATGCCATCATCCTCCTCACGTGCGCGGTCCATCCAGAGCTAATCTTTGAGATCACCAAACACTTGCTCGCTATACTTGGCCCGCTCATGGTGTTCCAGGCCGGCATAACTAGGGTGCCATACTTTGTGCGCGCCCAAGGGCTCATTCGTGCATGCATGTTGGTGCGGAAAGTAGCTGGAGGCCACTATGTCCAGATGGCTTTCATGAAGCTGGCCGCGCTGACGGGTACGTACGTTTATGACCACCTTACTCCACTGCGGGACTGGGCCCACGCGGGCCTACGAGACCTCGCGGTGGCAGTTGAGCCCGTCGTCTTCTCTGACATGGAGACCAAGATCATCACCTGGGGGGCAGACACCGCGGCGTGTGGGGACATCATCCTGGGTCTACCCGTCTCCGCCCGAAGAGGCAGGGAGATACTTCTGGGGCCGGCCGATAGCCTTGAAGGGCAGGGGTGGCGACTCCTCGCACCCATCACGGCCTACGCCCAACAGACGCGGGGCCTACTTGGTTGCATCATCACCAGCCTCACAGGCCGGGACAAGAACCAGGTCGAGGGGGAGGTTCAGGTGGTTTCCACCGCAACACAATCTTTCCTAGCGACCTGCGTCAACGGCGTGTGTTGGACTGTTTTTCATGGTGCTGGCTCGAAGACCCTAGCCGGCCCAAAGGGCCCGATTACCCAAATGTACACCAATGTGGACCAAGACCTCGTCGGCTGGCAAGCGCCCCCTGGAGCGCGTTCCTTAACACCATGCACCTGCGGCAGCTCGGACCTTTACTTGGTCACGAGGCATGCTGATGTCATCCCGGTGTGCCGGCGGGGCGACAGCAGGGGGAGCCTACTCTCCCCCAGGCCCGTCTCCTACCTGAAGGGCTCTTCGGGTGGTCCGTTGCTCTGCCCCTCGGGGCACGTTGTGGGAATCTTCCGAGCTGCCGTGTGCACTCGGGGGGTTGCGAAGGCAGTGGACTTCGTACCCGTTGAGTCTATGGAAACCACCATGCGGTCCCCGGTCTTTACGGACAACTCATCCCCTCCGGCCGTACCGCAGACATTCCAAGTGGCCCATCTACATGCCCCCACTGGCAGCGGCAAGAGCACTAAGGTGCCGGCTGCATATGCAGGCCAAGGGTACAAGGTACTCGTCTTGAACCCGTCCGTAGCCGCCACCCTAGGTTTTGGGGCGTACATGTCTAAGGCATATGGCATCGACCCTAACATCAGAACTGGGGTAAGGACCATCACCACGGGCGCCGCCATCACGTACTCCACCTATGGCAAGTTTCTTGCCGATGGCGGTTGCTCCGGGGGCGCTTATGATATCATAATATGTGATGAGTGCCACTCAACTGATTCGACCACCATCTTGGGCATCGGTACGGTCCTGGACCAAGCGGAGACGGCTGGAGCGCGACTTGTCGTGCTCGCCACCGCTACGCCTCCGGGATCGGTCACCGTGCCACACCCCAATATTGAGGAGGTGGCCCTGTCCAATATTGGAGAGATCCCCTTCTATGGCAAAGCCATCCCCATTGAGACCATTAAGGGGGGGAGGCATCTCATTTTCTGCCATTCCAAGAAGAAGTGTGACGAGCTCGCTGCAAAGCTGTCGGGCCTCGGACTCAACGCCGTGGCGTACTACCGGGGCCTTGACGTGTCCGTCATACCGACCAGCGGGGACGTCGTTGTCGTGGCAACAGACGCTCTAATGACGGGCTTTACCGGCGATTTTGACTCGGTGATCGACTGCAATACATGTGTCACCCAGACGGTCGATTTCAGCTTGGACCCCACCTTCACCATCGAGACGACGACCGTGCCCCAAGACGCGGTGTCGCGCTCGCAGCGGCGAGGCAGGACTGGCAGGGGCAGAAGAGGCATCTACAGGTTTGTGACTCCAGGGGAACGGCCTTCGGGCATGTTCGATTCCTCGGTCCTATGCGAGTGCTATGACGCGGGCTGTGCTTGGTACGAGCTCACGCCCGCCGAGACCTCGGTTAGGTTACGGGCCTACCTAAATACACCAGGGTTGCCCGTCTGCCAGGACCACCTGGAGTTTTGGGAGAGCGTCTTTACAGGCCTCACCCATATAGATGCCCACTTCTTGTCCCAGACTAAACAGGCAGGAGACAACTTCCCTTACCTGGTAGCATACCAGGCTACAGTGTGCGCCAGGGCTCAGGCCCCACCTCCATCGTGGGATCAGATGTGGAAGTGTCTCATACGGCTAAAGCCTACGTTGCACGGGCCAACGCCCCTGCTCTACAGGCTAGGAGCCGTTCAAAACGAGGTTACCCTCACGCACCCCATGACCAAATACATCATGGCATGCATGTCGGCAGACCTGGAGGTCGTCACGAGCACCTGGGTGTTAGTGGGCGGAGTCCTCGCAGCCCTGGCTGCGTATTGCCTGACAACAGGCAGCGTGGTCATTGTGGGCAGGATCATCTTGTCCGGGAGGCCGGCCATCGTTCCCGACAGGGAAGTTCTCTACCAGGAGTTCGATGAGATGGAAGAGTGTGCCTCACACCTTCCCTACATCGAGCAGGGAATGCAGCTCGCCGAACAATTCAAGCAGAAGGCGCTCGGGTTGCTGCAAACAGCCACCAAGCAAGCGGAGGCCGCTGCTCCCGTGGTGGAGTCCAAGTGGCGCGCCCTTGAGGCCTTCTGGGCGAAGCACATGTGGAATTTCATCAGCGGGATACAGTACTTAGCAGGCTTGTCCACTCTGCCTGGGAACCCCGCGATAGCATCACTAATGGCATTCACGGCCTCTATCACCAGCCCACTCACCACCCAACACACCCTCCTGTTTAACATCTTGGGGGGATGGGTGGCCGCCCAACTTGCCCCCCCC---AGCGCTGCCTCGGCTTTTGTGGGCGCCGGCATCGCCGGTGCGGCTGTTGGCAGCATAGGCCTTGGGAAGGTGCTTGTGGACATTCTGGCAGGCTATGGTGCAGGGGTAGCAGGCGCACTCGTGGCCTTCAAGGTCATGAGCGGCGAAATGCCCTCCACTGAGGACCTGGTCAACTTGCTCCCTGCCATCCTCTCTCCTGGCGCCCTGGTCGTCGGGGTCGTGTGCGCAGCAATACTGCGTCGTCATGTGGGCCCGGGAGAGGGGGCTGTGCAGTGGATGAACCGGCTGATAGCGTTCGCCTCGCGGGGTAACCACGTTTCCCCCACGCACTATGTGCCTGAGAGCGACGCCGCAGCGCGTGTCACTCAGATCCTCTCTAACCTTACCATCACTCAGCTGCTGAAGAGGCTCCACCAGTGGATTAACGAGGACTGCTCCACGCCATGCTCCGGCTCGTGGCTAAGGGACGTTTGGGACTGGATATGCACGGTGTTGGCTGACTTCAAGACCTGGCTCCAGTCCAAGCTCCTGCCGCGACTGCCGGGGCTCCCTTTCTTCTCATGCCAACGTGGGTACAAGGGAGTTTGGCGGGGGGACGGGATCATGCAGACCACCTGCCCATGTGGAGCACAAATCACCGGACATGTGAAAAACGGTTCCATGAGGATCGTTGGGCCTAAGACCTGCAGCAACACGTGGCACGGAACGTTCCCCATCAACGCATACACCACGGGCCCCTGCACACCCTCCCCGGCGCCAAACTATTCCAGGGCGCTGTGGCGGGTGGCTGCTGAGGAGTACGTGGAGGTTACGCGGGTGGGGGATTTCCACTACGTGACGGGCATGACCACTGACAACTTAAAATGCCCATGCCAGGTTCCGGCCCCCGAATTCTTCACAGAATTGGATGGGGTGCGGTTGCACAGGTACGCTCCGGCGTGCAAACCTCTCCTACGGGATGAGGTCACATTCCAGGTCGGGCTCAACCAATACCTAGTTGGGTCACAACTCCCATGCGAGCCCGAACCGGATGTGACGGTGCTCACTTCCATGCTCACCGACCCCTCCCACATTACAGCAGAGACGGCCAAGCGTAGGCTGGCTAGGGGGTCTCCCCCCTCCTTGGCCAGCTCTTCAGCTAGCCAATTGTCTGCGCCTTCCTTGAAGGCGACA------------TGCACCGCCCAGCAT------------GACTCCCCGGACGCTGACCTCATTGAGGCCAACCTCCTATGGCGGCAGGAGGTGGGCGGGAACATCACCCGTGTGGAGTCAGAGAACAAGGTAATAATTCTGGACTCTTTCGATCCGCTTCGGGCGGAGGAGGACGAGAGGGAGGTGTCCATTCCAGCGGAGATCCTGCGGAAAACCAAGAGATTCCCCCCGGCGCTGCCCATATGGGCACGTCCAGACTACAACCCTCCACTGCTAGAGTCCTGGAAAGACCCGGACTACGTCCCTCCAGTGGTACACGGGTGCCCATTACCACCTACTAAGGCCCCTCCAATACCACCTCCACGGAGAAAGAGGACGATTGTCCTGACAGAATCCACCGTGTCTTCTGTCTTGGGGGAGCTTGCTACAAAGACCTTCGGCAGCTCCGAATCGTCAGCCGTCGACAGCGGCGTGGTGGCCGCCCCTCCTGACCAGCCTTCCGACAACGGCGACACAGGATCCGACGTTGAGTCGTATTCCTCCATGCCCCCCCTTGAGGGAGAGCCGGGGGACCCCGATCTCAGCGACGGGTCTTGGTCTACCGTGAGC---GAGGAGGCTAGTGAGGACGTCGTCTGCTGCTCGATGTCCTACACATGGACAGGCGCCCTGATCACACCATGCGCCGCGGAGGAGAGCAAGCTGCCCATCAATGCGCTGAGCAACTCTTTGTTGCGTCACCACAACATGGTCTATGCTACAACATCCCGCAGCGCAAGCCAACGGCAGAAGAAGGTCACCTTTGACAGACTGCAAGTCCTGGACGACCATTACCGGGACGTGCTCAAGGAGATGAAGGCGAAGGCGTCCACAGTTAAGGCTAAACTTCTATCTATAGAAGAAGCCTGCAAACTGACGCCCCCACATTCGGCCAGATCCAAATTTGGCTATGGGGCAAAGGACGTCCGGAACCTATCCAGCAAGGCCGTTAGACACATCCGCTCCGTGTGGAAGGACTTGCTGGAAGACACTGATACACCAATTGACACCACCATCATGGCAAAAAATGAGGTTTTCTGCGTCCAACCAGAGAAAGGAGGCCGCAAGCCAGCTCGCCTTATCGTGTACCCGGACCTGGGGGTTCGTGTGTGCGAGAAAATGGCCCTCTACGACGTGGTCTCTACTCTTCCTCAGGCCGTGATGGGCTCCTCATACGGATTCCAGTACTCTCCTGGGCAGCGGGTCGAGTTCTTGGTGAACGCCTGGAAATCAAAGAAATGCCCTATGGGCTTTTCATATGACACCCGCTGCTTTGACTCAACAGTCACTGAGAACGACATCCGTGTTGAGGAGTCAATCTACCAAAGTTGTGACTTGGCCCCCGAAGCCAAACAGGCTATAAGGTCCCTCACAGAGCGGCTTTATATCGGGGGTCCCCTGACTAATTCAAAAGGGCAGAACTGCGGTTATCGCCGGTGCCGTGCGAGCGGCGTGCTGACGACTAGCTGCGGTAACACCCTCACATGTTACTTGAAGGCCTCTGCGGCCTGTCGAGCTGCTAAGCTCCAGGACTGCACGATGCTTGTGTGCGGAGACGACCTTGTCGTTATCTGCGAGAGCGCGGGAACCCAGGAGGACGCGGCGAGCCTGCGAGTCTTCACGGAGGCTATGACCAGGTACTCTGCCCCCCCCGGGGACCCGCCCCAACCAGAATACGACTTGGAGTTGATAACATCATGCTCCTCCAATGTGTCGGTCGCGCACGATGCATCTGGCAAAAGGGTATACTACCTCACCCGTGATCCCACCACCCCCCTCGCACGGGCTGCGTGGGAGACAGCTAGACACACTCCAGTTAACTCCTGGCTAGGCAACATCATCATGTATGCGCCCACCTTGTGGGCAAGGATGATTCTGATGACTCACTTCTTCTCCATCCTTCTAGCTCAGGAGCAACTTGAAAAGGCCCTAGATTGTCAGATCTACGGGGCCTGTTACTCCATTGAACCACTTGACCTACCTCAAATCATTCAGCGACTCCATGGTCTTAGCGCATTTTCACTCCATAGTTACTCTCCAGGTGAGATCAATAGGGTGGCTGCCTGCCTCAGGAAACTTGGGGTACCGCCCTTGCGAGTCTGGAGACATCGGGCCAGAAGTGTCCGCGCTAAACTACTGTCCCAAGGGGGGAGGGCCGCCACTTGTGGCAAGTACCTCTTCAACTGGGCAGTAAAGACCAAGCTCAAACTCACTCCAATTCCGGCTGCGTCCCAGTTGGACTTGTCCGGCTGGTTCATTGCTGGTTACAGCGGGGGAGACATATATCACAGCCTGTCTCGTGCCCGACCCCGCTGGTTCATGTTGTGCCTACTCCTACTTTCTGTAGGGGTAGGCATCTACCTGCTCCCCAATCGA
>ACA50678
ATGAGCACGAATCCTAAACCTCAAAGAAAAACCAAACGTAACACCAACCGCCGCCCACAGGACGTCAAGTTCCCGGGCGGTGGTCAGATCGTTGGTGGAGTTTACCTGTTGCCGCGCAGGGGCCCCAGGTTGGGTGTGCGCGCGACTAGGAAGACTTCCGAGCGGTCGCAACCTCGTGGAAGGCGACAACCTATCCCCAAGGCTCGCCGGCCCGAGGGCAGGGCCTGGGCTCAGCCCGGGTACCCTTGGCCCCTCTATGGCAATGAGGGCATGGGGTGGGCAGGATGGCTCCTGTCACCCCGCGGCTCTCGGCCTAGTTGGGGCCCCACAGACCCCCGGCGTAGGTCGCGTAATTTGGGTAAGGTCATCGATACCCTCACATGCGGCTTCGCCGACCTCATGGGGTACATTCCGCTCGTCGGCGCTCCCCTAGGGGGCGCTGCCAGAGCCCTGGCACATGGCGTCCGGGTTCTGGAGGACGGCGTGAACTATGCAACAGGGAATCTGCCCGGTTGCTCTTTCTCTATCTTCCTCTTAGCTTTGCTGTCCTGTTTGACTATCCCAGCTTCCGCTTATGAAGTGCGCAACGCGTCCGGGATGTACCATGTCACGAACGACTGCTCCAACTCAAGCATTGTGTATGAGGCAGCGGACATGATCATGCACACCCCCGGGTGCGTGCCTTGCGTTCGGGAGAAG------AACTCC---TCCCGTTGTTGGGTGGCGCTCACTCCCACGCTCGCGGCCAGGAACGCTAGCGTCCCCACTAAGACAATACGACGCCACGTCGATTTGCTTGTTGGGGCGGCTGCCTTCTGCTCCGCTATGTATGTGGGGGATCTCTGCGGATCTGTTTTCCTCGTCTCTCAGTTGTTCACCTTCTCGCCTCGCCGGCATGAGACAGTACAGGACTGCAATTGCTCAATCTATCCCGGCCACGTATCAGGTCATCGCATGGCTTGGGATATGATGATGAACTGGTCACCTACAACAGCCCTAGTAGTGTCGCAGTTGCTCCGGATCCCACAAGCCGTCGTGGACATGGTGGCGGGGGCCCACTGGGGAGTCCTGGCGGGCCTTGCTTACTATTCCATGGTGGGGAACTGGGCTAAGGTCTTGATTGTGATGCTACTCTTTGCCGGCGTTGAC------GGGGGA------ACT---CTAGCATATCTGGGGAGGTGGCGGCCACACGCCGCCAAGGGCCTTTATTCCATCTTAAGCCCCGGGCCGGTTCAGAAGATCCAGCTTATAAACACCAACGGCAGCTGGCATATCAACAGGACTGCCCTGAACTGCAACGACTCCCTCAACACTGGGTTTCTTGCCGCGCTGTTCTAC------ACACATAAGTTCAACGCGTCCGGATGTCCAGAGCGCATGGCCAGCTGCCGCTCCATTGAAGAGTTCGATCAGGGGTGGGGTCCCATCACTTACTCCGAGCCT---GTCGAC---------------TTGGACCAGAGGCCCTACTGTTGGCACTACGCACCTCAGCCGTGTGGTATCATACCCGCATCGCAGGTGTGTGGTCCAGTGTATTGCTTCACCCCGAGCCCTGTTGTGGTGGGGACGACCGATCGTTTCGGCGTCCCTACATACAAATGGGGGGAAAATGAGACGGATGTGCTGCTCCTTAACAACACGCGGCCGCCGCAAGGCAACTGGTTCGGCTGCACATGGATGAACAGCACCGGGTTCACCAAGACGTGTGGGGGCCCCCCATGTAAGTTACAGGGGCACGGT------AACAACACCTTGACCTGCCCCACGGACTGCTTCCGGAAGCACCCCGAGGCCACTTACATCAAATGTGGTTCGGGGCCTTGGTTGACACCTAGGTGCCTGGTTGACTATCCATACAGGCTTTGGCACTACCCCTGCACCGTTAACTTTACCATCTTCAAGGTCAGGATGTATGTGGGGGGCGTGGAGCACAGGCTCAACGCTGCATGTAATTGGACTCGAGGAGAGCGTTGCAACTTGGAGGACAGGGACAGATCAGAGCTCAGCCCGCTGCTGCTGTCTACAACGGAGTGGCAGGTGCTGCCCTGTTCCTTCACCACCCTACCGGCTCTGTCCACTGGGTTGATCCATCTCCATCAGAACATCGTGGACGTGCAATATCTATACGGTATAGGGTCAGTGGTCGTCTCCTTTGCAATCAAGTGGGAGTATATCCTGCTGCTCTTTCTTCTCCTGGCAGACGCGCGCATCTGTGCCTGCTTGTGGATGATGCTACTGATAGCCCAGGCTGAGGCCGCCTTAGAGAATTTGGTGGTCCTCAATGCGGCGTCCGTGGCCGGAGCGCATGGCATCCTCTCCTTCCTTGTGTTCTTCTGTGCTGCCTGGTACATCAAGGGCAGGTTGGTTCCTGGGGCGGCATATGCTCTCTATGGCGTATGGCCGCTGCTCCTGCTTCTACTGGCGTTACCACCACGAGCATACGCCATGGATCGGGAGATGGCCGCATCGTGCGGAGGCGCGGTTTTTGTGGGTCTGCTATTCTTGACCTTGTCACCACACTATAAAGAATTCCTCGCCAGGCTCATATGGTGGTTGCAATATTATCTCACCAGAGCCGAGGCGCTTTTGCAGGTGTGGATCCCCCCTCTCAACGTCCGGGGGGGCCGCGATGCCATCATCCTCCTCACGTGTGCGGTCCACCCAGAGCTGGTCTTTGACATCACCAAACTCTTGCTCGCCATACTCGGCCCGCTCATGGTGCTCCAGGCTGGCATAACCAGAGTGCCGTACTTTGTGCGCGCTCATGGGGTCATTCGTGCATGCTTGTTGGTGCGGAAAGTCGCTGGGGGTCATTATGTCCAAATGGCCTTCATGAAGCTGGCCGCACTGACGGGTACGTACGTTTATGACCATCTTACTCCACTGCGGGACTGGGCCCATGTGGGCCTACGGGACCTCGCGGTGGCGGTTGAGCCTGTCATCTTCTCTGACATGGAAACCAAGGTCATCACCTGGGGGGCAGACACCGCCGCGTGCGGGGACATCATCCTGGGTCTACCTGTCTCCGCCCGAAGGGGGAGGGAGATACACTTGGGACCGGCTGACAGCCTTGAAGGGCAGGGGTGGCGACTCCTCGCGCCTATTACGGCCTACGCCCAACAGACGCGGGGCCTACTTGGCTGCATCATCACTAGCCTCACAGGCCGGGACAAGAACCAGGTCGAGGGGGAGGTTCAGGTGGTTTCCACCGCAACGCAATCTTTCCTGGCGACCTGCATCAACGGCGTGTGTTGGACTGTCTACCACGGCGCCGGCTCAAAGACCCTAGCCGGCCCAAAAGGTCCAGTCACCCAAATGTACACCAATGTAGACCAGGACCTCGTCGGCTGGCAGGCGCCCCCTGGGGCGCGTTCCTTGACACCATGTACCTGCGGCAGCTCGGACCTCTATCTGGTCACGAGGCATGCTGATGTCATTCCGGTGCGCCGGCGGGGCGACAGCCGGGGGAGCCTACTCTCCCCCAGGCCCATCTCCTACTTGAAGGGCTCTTCGGGTGGTCCACTGCTTTGCCCCTCGGGGCACGCTGTGGGCATCTTCCGGGCTGCTGTGTGCACCCGGGGGGTTGCAAAGGCGGTGGACTTTGTGCCCGTTGAGTCTATGGAAACTACCATGCGGTCCCCGGTGTTCACGGATAATTCATCCCCCCCGGCTGTACCGCAGACATTCCAAGTGGCCCATCTACACGCTCCCACCGGCAGCGGCAAAAGCACTAGGGTGCCGGCTGCATATGCAGCCCAGGGTTACAAGGTACTCGTCTTGAACCCATCCGTTGCCGCTACCCTAGGTTTCGGGGCGTATATGTCTAAGGCACACGGTGTCGACCCCAACATCAGAACTGGGGTAAGGACCATCACCACGGGCGCCCCCATCACGTACTCCACCTATGGTAAGTTCCTTGCCGACGGTGGCTGCTCCGGGGGTGCCTACGACATCATAATATGTGATGAATGCCACTCAACTGACTCGACTACCATCTTGGGCATCGGCACGGTCCTGGACCAGGCGGAGACGGCTGGAGCGCGACTCGTCGTACTCGCCACCGCCACGCCTCCGGGATCGGTCACTGTGCCACATCCCAACATCGAGGAAGTGGCCTTGTCCAACACTGGAGAGATCCCCTTCTATGGCAAAGCCATCCCCCTTGACCTTATCAAGGGGGGGAGGCATCTCATTTTCTGCCATTCCAGGAAGAAATGTGACGAGCTCGCTGCAAAACTGTCGAGCCTCGGACTCAACGCTGTAGCGTATTACCGGGGCCTCGATGTGTCCGTCATACCGTCCAGCGGAGACGTCGTTGTCGTGGCAACAGACGCTCTAATGACGGGCTTTACCGGCGACTTTGACTCAGTAATCGACTGTAACACATGTGTCACCCAGACAGTCGATTTCAGCCTGGACCCCACCTTCACCATCGAGACGACGACCGTGCCCCAAGACGCGGTGTCGCGCTCGCAACGGCGAGGCAGAACCGGTAGGGGCAGGGGAGGCATCTATAGGTTTGTGACCCCAGGAGAGCGGCCCTCGGGCATGTTCGATTCTTCGGTCCTATGTGAGTGCTATGACGCGGGCTGTGCTTGGTATGAGCTCACACCCGCCGAAACCACGGTTAGGTTGCGGGCTTACCTAAATACACCAGGGTTGCCCGTCTGCCAGGACCATCTGGAGTTCTGGGAGGGCGTCTTCACAGGCCTCACCCACATAGATGCCCACTTCTTATCCCAGACCAAACAAGCAGGGGACAACTTCCCCTACCTGGTGGCATACCAAGCTACAGTGTGCGCCAGGGCTCAGGCTCCGCCTCCATCATGGGATCAGATGTGGAAGTGTCTCATACGGCTAAAGCCTACGCTGCACGGGCCAACGCCCCTGCTGTATAGGCTGGGAGCCGTCCAAAACGAGGTCACTCTCACACACCCCATAACCAAATACATCATGACATGCATGTCGGCTGACCTAGAAGTCGTCACGAGCACCTGGGTGCTAGTGGGCGGCGTCCTTGCTGCTCTGGCCGCGTATTGCCTGACGACAGGCAGCGTGGTCATTGTGGGCAGGATCATCTTGTCCGGGAAGCCGGCCATTATTCCCGACAGGGAAGTTCTTTACCAGGAGTTCGATGAGATGGAAGAGTGCGCCTCACACCTCCCGTACATCGAACAGGGAATGCAGCTCGCCGAGCAATTCAAGCAGAAAGCGCTCGGGTTGCTGCAAACAGCCACCAAGCAAGCGGAGGCTGCTGCTCCCGTGGTGGAGTCCAAATGGCGAGCCCTTGAGACCTTCTGGGCGAAGCACATGTGGAATTTCATCAGCGGGATACAGTACTTAGCAGGCTTGTCCACCTTGCCTGGGAACCCCGCAATAGCATCACTGATGGCATTCACAGCCTCTGTCACCAGCCCGCTCACCACCCAATCCACCCTCCTGTTTAACATCTTGGGGGGATGGGTGGCCGCCCAGCTCGCCCCTCCC---AGCGCTGCCTCAGCTTTCGTAGGCGCTGGCATCGCCGGTGCGGCGGTTGGCAGCATAGGCCTTGGGAAGGTGCTTGTGGACATCCTGGCGGGTTATGGAGCAGGGGTGGCAGGTGCACTCGTGGCCTTTAAGGTCATGAGCGGCGAGATGCCCTCCACCGAGGACCTGGTCAACTTGCTCCCTGCCATCCTCTCCCCGGGTGCCCTGGTCGTCGGGGTCGTGTGCGCAGCAATACTGCGTCGGCATGTGGGCCCAGGGGAAGGGGCTGTGCAGTGGATGAACCGGCTGATAGCGTTCGCTTCGCGGGGTAACCACGTCTCCCCCACGCACTATGTGCCTGAGAGCGACGCTGCAGCGCGCGTCACTCAGATCCTCTCCAGCCTTACCATCACTCAGCTGTTGAAGAGGCTCCATCAATGGATCAATGAGGACTGCTCCACGCCATGCTCCGGTTCGTGGCTGAGGGATGTTTGGGACTGGATATGCACGGTGTTGACTGACTTCAAGACCTGGCTCCAGTCTAAACTCCTGCCGATGTTGCCAGGGGTCCCTTTCCTCTCATGCCAACGCGGGTACAAGGGAGTCTGGCGGGGGGACGGCATCATGCAAACCGCCTGCCCATGTGGTGCACAAATCGCAGGACATGTCAAAAATGGTTCCATGAGGATTATAGGGCCTAAAACCTGTAGCAACACGTGGCATGGAACATTCCCCATCAACGCGTACACCACGGGCCCTTGCACACCCTCCCCGGCGCCAAACTATTCTAGGGCACTGTGGCGGGTGGCTGCTGAGGAGTACGTGGAGGTTACGCGGGTGGGGGATTTCCACTACGTGACGGGCATGACCACCGACAACGTAAAATGCCCATGCCAGGTTCCGGCCCCCGAATTCTTCACGGAAGTGGATGGGGTGCGGCTGCACAGGTACGCTCCGGCGTGCAAACCTCTCATACGGGAGGAGGTCACATTCCAGGTTGGGCTCAACCAATACCTGGTTGGGTCACAGCTCCCATGTGAGCCCGAGCCGGATGTAACAGTGCTCACTTCCATGCTCACCGACCCCTCCCACATTACAGCAGAGACGGCTAGGCGTAGGCTGGGCAGGGGGTCTCCTCCCTCCTTGGCCAGCTCTTCAGCCAGCCAGTTGTCTGCGCCCTCATTGAGGGCGACG------------TGCACCGCCCGTCAT------------GACTCCCCAGACGCTGACCTCATTGAGGCCAACCTCCTGTGGCGGCAGGAGATGGGCGGAAACATCACCCGCGTGGAGTCAGAGAACAAGGTGGTAATTCTGGACTCTTTTGACCCGCTTCAAGCGGAGGATGACGAGAGGGAAATATCCGTCCCAGCGGAGATCCTGCGGAAATCCAGGAAATTCCCCCGAGCGATGCCCATATGGGCGCGCCCCGATTACAACCCTCCACTGCTAGAGTCCTGGAAGGACCCGGACTATGTCCCTCCGGTGGTACACGGCTGCCCATTGCCACCTACTAAGGCCCCTCCAATACCACCCCCACGGAGGAAGAGGACGGTTGTCCTGACGGAATCCACCGTGTCTTCTGCCTTGGCGGAGCTTGCTACGAAGACCTTCGGTAGCTCGGAATCGTCGGCCGCCGACAGCGGCACGGCGACCGCCCCTCCTGACCAGGCCTCCAACGACGGTGACATAGGATCTGACGTTGAGTCATACTCCTCCATGCCCCCCCTTGAGGGGGAGCCGGGGGACCCCGATCTCAGCGACGGGTCTTGGTCTACCGTGAGT---GAGGAGGCTAGTGAGGACGTCGTCTGCTGCTCGATGTCCTACACGTGGACAGGCGCCTTGATTACGCCATGCGCCGCGGAGGAGAACAAGCTGCCCATCAATGCGCTGAGCAACTCTTTGCTGCGTCACCACAACATGGTGTATGCCACAACATCTCGCAGCGCGAGCCAGCGGCAGAAGAAGGTCACCTTTGACAGACTGCAAGTCCTGGATGACCACTACCGGGACGTGCTCAAGGAGATGAAGGCGAAGGCGTCCACAGTCAAGGCTAAACTTCTATCCATAGAGGAAGCCTGCAAGCTGACGCCCCCACATTCGGCCAAATCCAAATTTGGCTATGGGGCAAAGGACGTCCGGAACCTATCCCGCAAGGCCATCAACCACATCCGCTCCGTGTGGGAGGACTTGCTGGAAGACACTGAGACACCAATTGACACCACCATCATGGCAAAAAATGAGGTTTTCTGCGTCCAACCAGAGAAAGGAGGCCGCAAGCCAGCTCGCCTTATCGTGTTCCCCGACTTGGGGGTTCGTGTGTGCGAGAAAATGGCTCTCTACGACGTAGTTTCCACCCTTCCTCAGGCCGTGATGGGCTCCTCATACGGATTCCAGTACTCTCCTGGACAGCGGGTCGAGTTCCTGGTAAATGCCTGGAAATCAAAGAAAAGCCCTATGGGCTTTGCATATGACACCCGCTGTTTTGACTCAACGGTCACTGAGAGTGACATCCGTGTTGAGGAGTCAATTTACCAATGTTGTGACTTGGCCCCCGAAGCCAGGCAGGCCATAAGGTCGCTCACAGAGCGGCTTTATGTCGGGGGCCCCCTGACCAATTCAAAAGGCCAGAGCTGCGGATATCGTCGGTGCCGCGCGAGCGGTGTACTGACGACCAGCTGCGGCAATACCCTCACATGTTACTTGAAGGCCTCCGCAGCCTGTCGAGCTGCAAAGCTCCAGGACTGCACGATGCTCGTGTGCGGAGACGACCTTGTCGTCATCTGTGAAAGCGCGGGAACCCAAGAGGATGCGGCGAGCCTACGAGTCTTCACGGAGGCTATGACTAGGTACTCTGCCCCCCCTGGGGACCCGCCCCAACCAGAATACGACCTGGAGCTAATAACATCATGCTCCTCCAATGTGTCGGTCGCGCACGATGCAACTGGCAAAAGAGTGTACTACCTCACCCGTGATCCCACCACCCCCCTTGCGCGGGCTGCGTGGGAGACAGCTAGACACACTCCAGTTAACTCCTGGCTAGGCAACATTATTATGTATGCGCCCACCTTATGGGCAAGGATGATTCTGATGACTCACTTCTTTTCCATCCTTCTAGCCCAGGAGCAACTTGAAAAAGCCCTGGATTGTCAGATCTACGGGGCCTGTTACTCCATTGAGCCACTTGACCTACCTCAGATCATTCAACGACTCCATGGTCTTAGCGCATTCTCACTCCATAGTTACTCTCCAGGTGAGATCAATAGGGTGGCTTCATGCCTCAGGAAACTTGGGGTACCGCCCTTGCGAGTCTGGAGACATCGGGCCAGAAGTGTCCGCGCTAAACTGCTGTCCCGGGGGGGGAGGGCCGCCACTTGTGGCAAGTACCTCTTCAACTGGGCAGTAAAGACCAAGCTTAAACTCACTCCAATCTCGGCTGCGTCTCAGTTGGACTTGTCTGGCTGGTTCGTTGCTGGTTACAGCGGGGGAGACATATATCACAGCTTGTCTCGTGCCCGACCCCGCTGGATCATGCTATGCCTACTCCTACTTTCTGTGGGGGTAGGCTTTTACCTGCTCCCCAACAGG
>ACA50675
ATGAGCACGAATCCTAAACCCCAAAGAAAAACCAAACGTAACACCAACCGCCGCCCACAGGACGTCAAGTTCCCGGGCGGTGGTCAGATCGTTGGTGGAGTTTACCTGTTGCCGCGCAGGGGCCCCAGGTTGGGTGTGCGCGCGACTAGGAAGACTTCCGAGCGGTCGCAACCTCGTGGAAGGCGACAACCTATCCCCAAGGCTCGCCAGCACGAGGGCAGGGCCTGGGCTCAGCCCGGGTACCCTTGGCCCCTCTACGGCAATGAGGGCTTGGGGTGGGCAGGATGGCTCCTGTCACCCCGCGGCTCTCGGCCTAGCTGGGGCCCCACGGACCCCCGGCGTAGGTCGCGCAATCTGGGTAAGGTCATCGATACCCTCACGTGCGGCTTCGCCGACCTCATGGGGTACATTCCGCTCGTCGGCGCCCCCCTAGGGGGCGCTGCCAGGGCCCTGGCGCATGGCGTCCGGGTTCTGGAAGACGGCGTGAACTATGCAACAGGGAATCTGCCCGGTTGCTCCTTTTCTATCTTCCTTTTGGCTTTGCTGTCCTGTTTGACCATCCCAGCTTCCGCTTTTGAAGTGCGCAACGTGTCCGGAGTGTACCACGTCACGAACGACTGCTCCAACGCAAGCATTGTGTATGAGGCAGCGGACGTGATCATGCATACCCCCGGGTGCGTGCCCTGCGTCCAGGAGAAC------GGCTCC---TCCCGATGTTGGGTAGCGCTCACTCCCACGCTAGCGGCCAGGAACGCCAGCGTCCCCACCACGACACTACGACGCCATGTCGATGTGCTCGTTGGGGCGGCTGCTTTCTGCTCCGCTATGTACGTGGGAGATCTCTGCGGATCTGTTTTACTTGTCTCCCAGCTGTTCACCTTCTCGCCTCGCCATCATACGACTGTGCAGACCTGCAATTGCTCAATCTATCCCGGCCACGTGACAGGTCATCGTATGGCTTGGGACATGATGATGAACTGGTCACCTACAGCAGCCTTAGTGGTATCGCAGTTACTCCGGATCCCACAAGCCGTCGTGGATATGGTGGCAGGGGCCCACTGGGGAGTCCTGGCGGGCCTTGCCTACTATTCCATGGTGGGGAACTGGGCTAAGGTCTTGATTGTGATGCTGCTCTTTGCCGGCGTTGAC---------GGGCACACGGGC---ACCCATACGATGGGGGGAACGGCTGGCTTTAACACCCGCTCTCTGACGTCCCTCTTTAGCCCTGGGCCGTCCCAGACAATCCAGCTTGTAAACACCAACGGCAGCTGGCACATCAACAGGACTGCCCTGAACTGCAATGATACCCTCAACACCGGGTTCTTTGCTGCGCTGTTCTAC------GCACACAAGTTCAACACGTCAGGATGCCCAGAGCGCATGGCCAGCTGCCGCACCATCGACGAGTTCGATCAGGGGTGGGGTCCCATCACTTATGGCCGGCCG---AGCGAC---------------TTGGACCAGAGGCCTTATTGTTGGCACTACGCGCCTCAACCGTGCGGTATCGTACCCGCGGCGCAGGTGTGTGGTCCAGTGTACTGCTTCACCCCGAGCCCTGTAGTGGTGGGGACGACCGATCGGTTCGGCGTCCCTACGTACAGTTGGGGGGAGAATGAGACGGACGTGCTGCTTCTCAACAACACGCGGCCGCCGCAAGGCAACTGGTTCGGCTGTACATGGATGAATAGCACTGGGTTCACTAAGACGTGCGGGGGCCCCCCGTGTAACATCGGGGGGGCCGGC------AATAACACCTTGACCTGCCCCACGGACTGTTTCCGGAAGCACCCCGAGGCCACCTACACCAAATGTGGTTCGGGGCCGTGGCTGACACCTAGATGCTTGGTTCACTACCCATACAGGCTTTGGCACTATCCCTGCACTGTCAACTTTACCATCTTCAAGGTTAGGATGTATGTGGGGGGTGTGGAGCACAGGCTCGAAGCCGCATGCAATTGGACTCGAGGAGAGCGTTGCAACTTGGAGGACAGGGATAGATCAGAGCTTAGCCCGCTGCTGCTATCTACAACAGAGTGGCAGATATTGCCCTGTTCCTTCACCACCCTACCGGCTCTGTCCACTGGTTTGATCCATCTCCATCGGAACATCGTGGACGTGCAGTACCTGTACGGTATAGGGTCAGCGGTTGTCTCTTTTGCAATCAAGTGGGAGTATGTCCTGTTGCTCTTCCTTCTCCTGGCAGACGCGCGCGTCTGTGCCTGCTTGTGGATGATGCTGCTGATAGCTCAAGCTGAGGCCGCCTTAGAGAACTTGGTGGTCCTCAATGCGGCATCCGTGGCCGGGGCGCACGGCATCCTCTCCTTCCTTGTGTTCTTCTGTGCTGCCTGGTACATCAAGGGCAGGCTAGTCCCCGGGGCGGCGTATGCTCTCTATGGCGTATGGCCGCTATTTCTGCTCCTGCTGGCGTTACCACCACGGGCATACGCCATGGACCGGGAAATGGCTGCATCGTGCGGAGGCGCGGTTTTCATAGGCCTGATACTCTTGACCTTGTCACCACACTATAAAGTGTTCCTCGCTAAGCTCATATGGTGGTTACAGTATTTTATCACCAGGGCCGAGGCGCATTTGCAAGTGTGGATCCCCCCCCTCAATGTTCGGGGGGGCCGCGATGCCATCATCCTCCTCACGTGTGTGGTCCACCCGGAGCTAATCTTTACCATCACTAAAATCTTGCTCGCCGTGCTCGGTCCGCTCATGGTGCTCCAAGCTGGCATAACCAAAGTGCCGTACTTTGTACGCGCTCACGGGCTCATTCGTGCATGCATGCTGGTGCGGAAGGCCGCTGGGGGTCATTATGTCCAAATGGCCCTCATGAAGCTAGCCGCGCTGACAGGTACGTACGTTTATGACCATCTCACTCCACTGCGGGACTGGGCCCACGCGGGCCTACGAGACCTTGCGGTGGCGGTAGAGCCCGTCGTCTTCTCTGACATGGAGACCAAGGTCATCACCTGGGGGGCAGACACCGCGGCGTGTGGAGACATCATCTTGGGCCTGCCCGTCTCCGCCCGCAAGGGGAGGGAGATACTCCTGGGGCCGGCAGACAGCCTTGAGGGGCAGGGGTGGCGGCTCCTTGCGCCTATCACGGCCTACTCCCAACAGACGCGGGGCCTGCTCGGCTGCATCATCACTAGCCTCACAGGCCGGGACAAGAACCAGGTCGAGGGGGAGGTTCAAGTGGTTTCTACCGCGACACAATCTTTCCTGGCGACCTGCGTCAACGGCGTGTGTTGGACTGTCTATCATGGCGCCGGCTCAAAGACCCTTGCCGGCCCAAAGGGGCCAATCACCCAAATGTACACCAATGTAGACCAGGACCTCGTCGGCTGGCAAGCGCCCCCCGGGGCGCGTTCCTTGACACCATGCACCTGCGGCAGCTCGGACCTTTATTTGGTCACGAGACACGCTGATGTTATTCCGGTGCGCCGGCGGGGTGACAGCAGGGGAAGCCTACTCTCCCCCAGGCCCGTTTCCTACTTGAAGGGCTCCTCGGGTGGTCCGCTGCTTTGCCCCTCGGGGCACGCTGTGGGCATCTTCCGGGCCGCCGTGTGCACCCGAGGGGTTGCAAAGGCGGTGGACTTTGTACCCGTTGAGTCTATGGAAACTACTATGCGGTCCCCGGTCTTCACGGACAACTCGTCCCCTCCGGCCGTACCGCAGACATTCCAGGTGGCTCACCTACACGCCCCCACTGGTAGCGGCAAGAGCACTAAGGTGCCGGCTGCGTATGCAGCCCAAGGGTATAAGGTACTTGTCCTGAACCCGTCCGTTGCCGCCACCCTAGGATTCGGGGCGTATATGTCCAAAGCACATGGTGTCGACCCTAACATCAGAACTGGGGTAAGGACCATCACCACGGGTGCTCCCATCACGTACTCCACCTATGGCAAGTTCCTTGCCGACGGTGGCTGCTCTGGGGGCGCCTATGACATCATAGTGTGCGATGAGTGCCACTCAACTGACTCGACTACCATTCTGGGCATCGGCACAGTCCTGGACCAAGCAGAGACGGCTGGAGCGCGACTTGTCGTACTCGCCACCGCTACGCCTCCGGGATCGGTCACCGTGCCACATTCCAACATCGAGGAGGTGGCTCTGTCCAACATCGGAGAGATCCCCTTCTATGGCAAAGCCATCCCCATCGAGACCATCAAGGGGGGGAGGCACCTCATTTTCTGTCATTCCAGAAAGAAATGTGATGAACTCGCCGCAAAGCTGTCGGGCCTCGGATTAAATGCTGTAGCGTATTACCGGGGTCTCGATGTGTCCGTCATACCAACTACCGGGGACGTCGTTGTCGTGGCAACAGACGCTCTAATGACGGGCTTCACCGGCGACTTTGACTCAGTGATCGACTGTAATACATGTGTCACCCAGACGGTCGACTTCAGCTTGGACCCTACCTTCACCATCGAGACGACGACCGTGCCACAAGACGCGGTGTCGCGCTCGCAGCGGCGAGGCAGAACTGGTAGGGGCAGGATGGGCATCTACAGGTTTGTGACTCCAGGAGAACGGCCCTCGGGCATGTTCGATTCCTCGGTTCTGTGCGAGTGCTATGACGCGGGCTGTGCTTGGTACGAGCTCACGCCCGCCGAGACCTCAGTTAGGTTACGGGCTTACCTAAATACACCAGGGCTGCCCGTCTGCCAGGATCATCTGGAGTTCTGGGAGAGCGTCTTCACAGGCCTCACCCACATAGATGCCCACTTCTTGTCCCAGACTAAGCAGGCAGGAGACAACTTCCCATACCTGGTAGCATACCAGGCTACGGTGTGCGCCAGGGCCCAGGCTCCACCTCCATCGTGGGACCAAATGTGGAAGTGCCTCATACGGCTAAAGCCTACGCTGCACGGGGCAACACCCCTGCTGTATAGGCTAGGAGCCGTCCAGAATGAGATCACCCTCACACACCCCATAACCAAATACATCATGGCATGCATGTCGGCTGACCTGGAGGTCGTCACGAGCACCTGGGTGCTGGTAGGCGGAGTCCTCGCAGCTCTGGCTGCGTACTGCCTGACAACAGGCAGCGTGGTCATTGTGGGCAGGATCATCTTGTCCGGAAAGCCGGCCGTCGTCCCCGACAGGGAAGTCCTCTACCAGGAGTTCGACGAGATGGAAGAGTGCGCCTCACACCTCCCTTACATCGAACAGGGGATGCAGCTCGCCGAACAATTCAAACAGAAAGCAATCGGGTTGCTGCAAACAGCCACCAAGCAAGCGGAGGCTGCTGCTCCCGTGGTGGAGTCCAAGTGGCGGACCCTCGAAACCTTCTGGGCAAAGCACATGTGGAACTTCATCAGCGGGATACAATACTTAGCAGGCCTGTCCACCCTGCCTGGAAACCCTGCAATAGCATCACTGATGGCATTCACAGCCTCTATCACCAGCCCGCTCACCACCCAACACACCCTCCTGTTTAACATCTTGGGGGGGTGGGTGGCCGCCCAACTCGCCCCTCCC---AGCGCTGCTTCTGCTTTCGTAGGCGCCGGCATTGCTGGCGCGGCTGTTGGCAGCATAGGCCTTGGGAAGGTGCTCGTGGACATCTTGGCGGGTTATGGAGCAGGGGTGGCAGGCGCGCTCGTGGCTTTTAAGGTCATGAGCGGCGAGATGCCCTCCACCGAGGACCTGGTCAACTTACTCCCAGCCATCCTCTCCCCTGGTGCCCTGGTCGTCGGGGTCGTGTGCGCAGCAATACTGCGTCGACATGTGGGCCCAGGGGAGGGGGCTGTGCAGTGGATGAACCGGCTGATAGCGTTCGCTTCGCGGGGTAACCATGTGTCCCCCACGCACTATGTGCCTGAGAGCGACGCTGCAGCGCGTGTCACTCAGATCCTCTCTAGCCTCACCATCACCCAGCTGCTGAAAAGGCTCCACCAGTGGATTAACGAGGACTGCTCCACGCCATGTTCCGGCTCGTGGTTGAGAGATGTTTGGGACTGGATATGCACGGTGTTGACTGACTTCAAGACCTGGCTCCAGTCCAAGCTCCTGCCGCGGTTGCCGGGAGTCCCCTTTTTCTCATGTCAACGTGGATATAGGGGAGTCTGGCGAGGCGACGGCATCATGCACACCACCTGCCCATGTGGGGCACAGATCACCGGACATGTCAAAAACGGTTCCATGAGGATCGTTGGGCCTAAGACCTGCAGCAACACGTGGCATGGAACATTCCCCATCAACGCATACACCACGGGCCCCTGCACGCCCTCCCCGGCGCCAAACTATTCCAGGGCGCTGTGGCGGGTGGCTGCTGAGGAGTACGTGGAGGTTACGCGGGTGGGGGATTTCCACTACGTGACGGGCATGACGACTGACAACATAAAATGCCCGTGCCAGGTTCCGGCCCCCGAATTCTTCACAGAAGTGGACGGGGTGCGGTTGCACAGGTACGCTCCGGCATGCAAACCTCTCCTGCGGGATGAGGTCACATTCCAGGTCGGGCTCAATCAATACCTGGTTGGGTCGCAGCTCCCATGTGAGCCCGAGCCGGACGTAACAGTGGTCACTTCCATGCTCACCGACCCCTCCCACATCACAGCAGAGACGGCTAAGCGTAGGCTGGCCAGGGGGTCTCCCCCCTCCTTGGCCAGCTCTTCAGCTAGCCAGTTGTCTGCGCCTTCCTTGAAGGCGACA------------TGCACTACCCATCAT------------GACTCCCCAGACGCTGACCTCATCGAGGCCAACCTCCTGTGGCGGCAGGAGATGGGCGGGAATATCACCCGCGTGGAGTCAGAGAATAAGGTAGTAGTTCTGGACTCTTTCGAGCCGCTTCGAGCGGAGGAGGATGAGAAGGAAATATCCGTTCCGGCGGAGATCCTGCGGAAATCCAGGAAGTTCCCCCGAGCGATGCCCATATGGGCACGCCCGGATTACAACCCTCCACTGTTAGAGTCTTGGAAAGACCCGGACTACGTCCCTCCGGTGGTACACGGGTGCCCATTGCCACCTACCAAGGCCCCTCCAATACCACCTCCACGGAGGAAGAGGACAGTTGTCCTGACGGAATCCACTGTGTCTTCTGCCCTGGCGGAGCTCGCTACAAAGACCTTCGGCAGCTCCGAATCGTCGGCCGTCGACAGCGGCACGGCAACAGCCCCTCCTGACCAGCCCTCCGACGACGGCGACGCAGGATCCGACGTTGAGTCGTACTCCTCCATGCCCCCCCTTGAGGGAGAGCCGGGGGATCCCGATCTCAGCGACGGGTCTTGGTCTACCGTGAGC---GAGGAGGCCGGCGAGGACGTCGTCTGCTGCTCGATGTCCTACACATGGACGGGCGCCCTGATTACGCCATGCGCCGCGGAGGAAGCCAAGCTGCCCATCAATGCATTGAGCAACTCTTTGCTCCGTCACCACAACTTGGTCTATGCCACAACATCTCGCAGCGCAAGCCAACGGCAGAAAAAGGTCACTTTTGATAGACTGCAAGTCCTGGATGACCACTACCAGGACGTGCTCAAGGAGATGAAGGCGAAGGCGTCCACAGTTAAGGCTAGACTTCTATCTGTAGAAGAAGCCTGCAAGCTGACGCCCCCACATTCGGCCAGATCCAAATTTGGCTATGGGGCAAAGGACGTCCGGAACCTATCCGGCAAGGCCGTTAACCACATCCGCTCCGTGTGGAAGGACTTGCTGGAAGACACTGAGACACCAATTGACACCACCATCATGGCAAAAAATGAGGTTTTCTGCGTCCAACCAGAGAAAGGGGGCCGCAAGCCAGCTCGCCTCATCGTATTCCCAGACTTGGGGGTTCGTGTGTGCGAGAAAATGGCACTTTACGACGTGGTCTCCACCCTCCCTCAGGCCGTGATGGGCCCCTCATACGGATTCCAGTACTCTCCTGGGCAGCGGGTTGAGTTCCTGGTGAATGCCTGGAAAGCGAAGAAATGTCCCATGGGCTTCGCATATGACACCCGCTGTTTTGACTCTACGGTCACTGAGAGTGATATCCGCGTTGAGGAGTCAATCTACCAATGTTGTGACTTGGCCCCCGAAGCCAGACAGGCCATAAGGTCGCTCACAGAGCGGCTTTATGTCGGGGGCCCCCTAACCAATTCAAAAGGGCAGAACTGTGGTTATCGCCGGTGCCGCGCGAGCGGTGTACTGACGACCAGCTGCGGTAATACCCTCACATGTTACTTGAAGGCCGCTGCAGCCTGTCGAGCTGCGAAGCTCCAGGACTGCACGATGCTCGTGTGCGGAGACGACCTTGTCGTTATCTGTGAGAGCGCGGGAACCCAGGAGGACGAGGCGAGCCTACGAGTCTTCACGGAGGCTATGACTAGGTACTCTGCCCCCCCCGGGGACCCGCCCAAACCAGAATACGACTTGGAGTTGATAACATCATGCTCCTCCAATGTGTCAGTTGCACACGATGCATCCGGCAAAAGGGTGTACTACCTCACCCGTGACCCCACCACCCCCCTTGCGCGGGCTGCGTGGGAGACAGCCAAACACACTCCAGTCAACTCCTGGTTAGGCAACATCATCATGTATGCGCCCACCTTATGGGCAAGGATGATTCTGATGACTCATTTCTTCTCCATCCTTCTAACTCAGGAACAACTTGAAAAAGCCCTAGATTGCCAGATCTACGGGGCCTGTTACTCCATTGAGCCACTTGACCTACCTCAGATCATACAACGACTCCATGGCCTTAGCGCATTTTCACTCCATAGTTACTCTCCAGGTGAGATCAATAGGGTGGCTTCATGCCTCAGAAAACTTGGGGTACCGCCCTTGCGAGTCTGGAGACATCGGGCCAGAAGTGTCCGCGCTAGGCTACTGTCCCAGGGGGGGAGGGCTGCCACGTGTGGCAAATACCTCTTCAACTGGGCAGTAAGGACCAAGCTCAAACTCACTCCAATTCCGGCTGCGTCCCAGCTAGACTTGTCCGGCTGGTTCGTTGCTGGTTACAGCGGGGGAGACATATATCACAGCCTGTCTCGCGCCCGACCCCGCTGGTTCATGTGGTGCCTACTCCTACTTTCTGTAGGGGTAGGCATCTACCTGCTCCCCAACCGA
>ABV46295
ATGAGCACGAATCCTAAACCTCAAAGAAAAACCAAACGTAACACCAACCGTCGCCCACAGGACGTCAAGTTCCCGGGCGGTGGTCAGATCGTTGGTGGAGTTTACCTGTTGCCGCGCAGGGGCCCCAGGTTGGGTGTGCGCGCGACTAGGAAGACTTCCGAGCGGTCACAACCTCGTGGAAGGCGACAACCTATCCCCAAGGCTCGCCAGCCCGAGGGCAGGGCCTGGGCTCAGCCCGGGTACCCTTGGCCCCTCTATGGCAATGAGGGCATGGGGTGGGCAGGATGGCTCCTGTCACCCCGCGGCTCTCGGCCTAGTTGGGGCCCCACGGACCCCCGGCGCAGGTCGCGTAATTTGGGTAAGGTCATCGATACCCTTACATGCGGCTTCGCCGACCTCATGGGGTACATTCCGCTCGTCGGCGCCCCCCTAGGGGGCGCTGCCAGGGCCCTGGCGCATGGCGTCCGGGTTCTGGAAGACGGCGTGAACTATGCAACAGGGAATCTGCCCGGTTGCTCTTTCTCTATCTTCCTCTTGGCTTTACTGTCCTGCTTGACCATCCCAGCTTCCGCTTATGAAGTGCGCAACGCGTCCGGGGCGTACCATGTCACGAACGACTGCTCCAACTCAAGCATTGTGTATGAGGCAGCGGACATGATCATGCACGCCCCCGGGTGCGTGCCCTGCGTCCGGGAGGTG------AACTCC---TCCCGCTGCTGGGTAGCGCTCACTCCCACGCTCGCGGCCAGGAACTCCAGCATCCCCACTACGACAATACGACGCCACGTCGACTTGCTCGTTGGGGCGGCTGCTTTCTGTTCCGCTATGTACGTGGGGGACCTCTGCGGATCTGTTTTCCTCGTCTCTCAGCTGTTCACCTTCTCACCCCGCCGGCATCAGACAGTGCAGGACTGCAATTGCTCAATCTATCCCGGCCACGTATCAGGCCATCGCATGGCTTGGGATATGATGATGAACTGGTCACCTACAACGGCCCTGGTGGTGTCGCAGTTACTCCGGATCCCACAAGCCATCGTGGACATGGTGGCGGGGGCCCACTGGGGAGTCCTGGCGGGCCTTGCCTACTATTCCATGGTGGGGAACTGGGCTAAGGTTTTGATTGTGATGCTGCTCTTTGCCGGCGTTGAC---------GGG------AAT---ACCTATACGTCGGGGGGGGCGGCAGGTTACGCCACCAGTGGGGTTACGACCTTGTTTTCCCCTGGGCCAGCTCAGAAAATCCAGCTTGTAAACACCAATGGCAGCTGGCACATCAACAGGACTGCCCTGAACTGCAATGACTCCCTCAAGACCGGGTTTCTCGCCGCGCTGTTCTAC------GCACACAGGTTTAACTCGTCCGGATGCCCAGAGCGCATGGCCAGCTGCCGCTCCATCGACAAGTTCGACCAGGGGTGGGGTCCCATCACTTACGCCGAGCCG---CTCAGT---------------CTGGATCAAAGGCCCTATTGCTGGCACTACGCGCCTCAACCATGCGGTATTGTACCCGCGTCGGAGGTGTGTGGTCCAGTGTATTGTTTCACTCCAAGCCCTGTTGTGGTGGGGACGACCGACCGCTTCGGCGTCCCTACGTACAGCTGGGGGGAGAATGAAACGGACGTGCTGCTCCTCAACAACACGCGGCCGCCCCAGGGCAATTGGTTCGGCTGTACATGGATGAATGGCACTGGGTTCACCAAGACGTGTGGGGGCCCCCCGTGCAAGATCGGGGGGGCCGGG------AACAACACCTTGATCTGCCCCACGGATTGCTTCCGGAAACACCCCGAGGCCACTTACACCAAATGCGGCTCGGGGCCTTGGCTAACACCTAGGTGCTTGGTTGACTATCCATACAGGCTTTGGCACTACCCCTGCACCGTCAATTTCACCATCTTCAAGGTCAGGATGTATGTGGGGGGCGTGGAACACAGGCTCAACGCCGCGTGCAACTGGACTAGAGGAGAGCGTTGCAACCTGGATGACAGGGACAGATCAGAGCTCAGCCCACTGCTGCTGTCTACAACAGAGTGGCAGATACTGCCCTGTTCCTTCACCACCCTACCGGCTCTGTCCACTGGCTTGATCCATCTCCATCAGAACATCGTGGACGTGCAATACTTGTACGGTATAGGGTCAGCGGTTGTCTCCTTTGTCATCAAGTGGGAGTACATCGTACTGCTCTTCCTTCTCTTGGCAGACGCGCGCGTTTGTGCCTGCTTGTGGATGATGCTGTTGATAGCCCAAGCCGAGGCCGCCTTGGAGAACCTGGTGGTCCTCAATGCGGCGTCTGTGGCCGGAGCGCACGGCATTCTCTCCTTCCTTGTGTTTTTCTGTGCTGCCTGGTACATCAAGGGCAGGCTGGTCCCGGGGGCGGCATATGCTCTCTACGGCGTATGGCCGCTGCTCCTGCTCCTACTGGCGTTGCCGCCACGGGCGTACGCCATGGACCGGGAGATGGCTGCATCGTGCGGAGGCGCGGTTCTTGTGGGTCTGATACTCTTGACCCTGTCACCACACTATAAAGCGTTCCTCGCTAAGCTCATATGGTGGTTACAATATTTTATCACCAGAGCCGAGGCGCATTTGCAAGTGTGGGTCCCCCCCCTCAACGTTCGGGGGGGCCGCGATGCCATCATCCTCCTCACGTGCGCGGCCTATCCAGAGCTAACCTTTGAGATCACCAAGATCTTGCTCGCCATACTCGGTCCGCTCATGGTGCTCCAGGCCGGCATAGCTAGAGTGCCGTACTTTGTACGCGCTCAAGGGCTCATTCGTGCATGCATGTTGGTGCGGAAGGTTGCTGGGGGTCATTATGTCCAAATGGCCTTCATGAAGCTAGCCGCACTGACGGGTACGTACGTCTATGATCATCTTACTCCGCTGCAGGACTGGGCCCACGCGGGCCTACGAGACCTTGCGGTGGCAGTTGAGCCCGTCGTCTTCTCCGACATGGAGATTAAGGTCATCACCTGGGGGGCAGACACCGCGGCATGCGGGGACATCATCCTGGGCCTACCTGTCTCCGCCCGAAGGGGGAGGGAGATACTTCTGGGACCGGCCGACAGTCTTGAAGGGCAGGGGTGGAGACTCCTTGCGCCTATCACGGCCTATGCTCAACAGACGCGGGGCCTACTTGGCTGTATCATCACTAGCCTCACAGGCCGGGACAAGAACCAGGTCGAGGGGGAGGTTCAAGTGGTTTCCACTGCAACACAATCTTTCCTGGCGACCTGTGTTAACGGCGTGTGTTGGACTGTTTATCATGGCGCCGGCTCAAAGACCCTAGCCGGCCCAAAAGGCCCAATCACCCAAATGTACACCAATGTAGACCAGGACCTCGTCGGCTGGCAGGCGCCCCCTGGGGCGCGTTCCTTAACACCATGCACTTGTGGCAGCTCGGACCTTTACTTGGTCACGAGGCATGCTGATGTCATCCCGGTGCGCCGGCGGGGCGACAGCAGGGGGAGCTTACTCTCCCCCAGGCCGGTCTCCTACTTGAAGGGCTCTTCGGGTGGTCCGCTGCTCTGCCCCTCGGGGCACGCTGTGGGCATTTTCCGGGCTGCCGTGTGCACCCGGGGGGTCGCGAAGGCGGTGGACTTCGTACCCGTTGAGTCTATGGAAACTACCATGCGGTCCCCGGTTTTTACGGACAACTCATCCCCACCGGCTGTACCGCAGACATTTCAAGTGGCCCATCTACACGCTCCCACTGGCAGCGGCAAGAGCACTAAAGTGCCGGCTGCGTACGCAGCCCAGGGGTACAAGGTGCTCGTCTTGAACCCGTCCGTTGCCGCCACCTTAGGGTTTGGGGCGTATATGTCTAAGGCACATGGTGTCGACCCCAACATTAGAACTGGGGTAAGGACCATCACCACGGGTGCTCCCATTACGTACTCCACCTACGGCAAGTTCCTTGCCGACGGTGGTTGCTCTGGGGGCGCCTATGACATCATAATATGTGATGAGTGCCACTCAACTGACTCGACATCCATCTTGGGCATTGGCACAGTCCTGGACCAAGCGGAGACGGCTGGAGCGCGACTCGTCGTGCTCGCCACCGCTACGCCTCCAGGATCGGTCACCGTGCCACACCCCAATATTGAGGAGGTGGCCCTGTCCAACATTGGAGAGGTCCCCTTCTATGGCAAAGCCATCCCCCTTGAGACTATCAAGGGGGGAAGACACCTCATTTTCTGCCACTCCAAAAAGAAGTGTGACGAGCTCGCTGCTAAGCTGGTGGGCCTCGGGGTCAACGCCGTGGCGTACTACCGAGGTCTTGATGTGTCCGTCATACCGACCAGCGGAGACGTCGTTGTCGTGGCAACAGACGCTCTAATGACGGGCTATACCGGCGACTTTGACTCAGTGATCGACTGTAATACATGTGTCACCCAGACAGTCGATTTCAGCTTGGACCCTACTTTCACCATTGAGACAACGACCGTGCCTCAAGACGCGGTGTCGCGCTCACAGCGGCGAGGCAGGACTGGTAGGGGCAGGATGGGCATCTACAGATTTGTGGCTCCAGGAGAACGGCCTTCGGGCATGTTCGATTCTTCGGTCCTGTGCGAGTGCTATGACGCGGGCTGTGCTTGGTACGAGCTCACGCCCGCCGAGACCTCGGTTAGGTTACGGGCTTACCTAAATACACCAGGGTTGCCCGTTTGCCAGGACCACCTGGAATTCTGGGAGAGTGTCTTCACGGGCCTCACCCACATAGACGCCCACTTCCTGTCCCAGACTAAGCAGGCAGGGGACAACTTCCCTTACCTGGTAGCATACCAGGCCACGGTGTGCGCCAGGGCTCAAGCCCCACCTCCATCGTGGGATCAAATGTGGAAGTGCCTCATACGGCTAAAGCCTACATTGCACGGGCCAACACCCCTGCTGTATAGGCTAGGAGCCGTCCAAAACGAGGTCACCCTTACACACCCCATAACTAAATTCATCATGGCATGCATGTCGGCCGACCTGGAAGTCGTCACGAGCACCTGGGTGCTAGTAGGCGGGGTTCTTGCTGCTCTGGCCGCGTATTGCCTGACAACGGGCAGCGTGGTCATTGTAGGCAGGATCATCTTGTCTGGGAAGCCGGCTATCATTCCCGACAGGGAAGTTCTCTACCAGGAGTTCGATGAGATGGAAGAGTGCGCCTCGCACCTCCCTTATATCGAACAGGGAATGCAGCTCGCCGAGCAGTTCAAGCAGAAGGCGCTCGGGTTGCTGCAAACAGCCACCAAGCAAGCAGAGGCTGCTGCTCCCGTGGTGGAGTCCAAGTGGCGAGCCCTTGAGACCTTCTGGGCGAAGCACATGTGGAATTTCATCAGTGGGATACAGTACCTAGCAGGCTTATCCACTCTGCCTGGGAACCCCGCAATAGCATCATTGATGGCATTCACAGCCTCCATCACCAGCCCGCTCACCACCCAACATACTCTCTTGTTTAACATCTTGGGGGGATGGGTGGCCGCCCAACTCGCTCCCCCC---AGCGCTGCTTCGGCTTTTGTGGGCGCCGGCATCGCTGGTGCGGCTGTTGGCAGCATAGGTCTTGGGAAGGTGCTTGTGGACATCCTGGCGGGTTATGGAGCAGGGGTGGCAGGCGCACTCGTAGCCTTTAAGGTCATGAGTGGCGAGATGCCCTCCACTGAAGACCTGGTCAACTTACTCCCTGCTATCCTCTCTCCCGGTGCCCTGGTCGTCGGGGTCGTGTGCGCAGCAATACTGCGTCGGCATGTGGGCCCAGGGGAGGGGGCTGTGCAGTGGATGAACAGGCTGATAGCGTTCGCCTCGCGGGGTAACCACGTCTCCCCCACGCACTATGTGCCTGAGAGCGACGCTGCAGCGCGTGTCACTCAAATCCTCTCCAGCCTTACTATCACTCAGCTGTTGAAGAGGCTCCACCAGTGGATCAATGAGGACTGCTCCACGCCATGCTCCGGATCGTGGCTAAGGGACATCTGGGACTGGATATGCACGGTGTTGACTGACTTCAAGACCTGGCTCCAGTCCAAGCTCCTGCCGCGGTTACCCGGAGTCCCCTTCTTCTCATGCCAACGTGGGTATAGGGGAGTCTGGCGGGGGGACGGCATCATGCAAACCACCTGTCCATGCGGAGCACAAATCACCGGACATGTCAAGAACGGTTCCATGAGGATCGTTGGGCCTAAGACCTGCAGCAACACGTGGCATGGGACATTCCCCATCAACGCGTACACCACAGGCCCCTGCACGCCTTCCCCGGCGCCCAACTACACCAGGGCGCTATGGCGGGTGGCTGCTGAGGAGTACGTGGAGGTCACGCGGGTGGGGGATTTCCACTACGTGACGGGCATGACCACTGACAACGTGAAGTGCCCATGCCAGGTACCGGCCCCCGAATTCTTCACAGAGGTGGATGGGGTGCGGCTGCACAGATACGCTCCGGCGTGCAAGCCTCTCTTACGAGATGAGGTCACATTCCAGGTCGGGCTCAACCAATATGTGGTTGGGTCACAGCTCCCATGCGAGCCCGAACCGGATGTAGCAGTGCTCACTTCCATGCTTACCGACCCCTCCCACATCACAGCAGAAACGGCTAAGCGTAGGCTGGCCAGGGGGTCTCCTCCCTCCTTGGCCAGCTCTTCAGCCAGCCAGTTGTCTGCGCCTTCCTTGAAGGCGACA------------TGCACTACCCATCAT------------GACTCCCCAGACGCTGACCTCATTGAGGCCAACCTCCTGTGGCGGCAGGAGATGGGCGGAAACATCACCCGCGTGGAGTCAGAGAACAAGGTAGTAATTCTGGACTCTTTCGACCCGCTTCGAGCGGAGGAGGATGAGAGGGAAGTATCCGTTCCGGCGGAGATCCTGCGGAAATCCAGGAAGTTCCCCCCGGCGATGCCCATATGGGCACGGCCGGATTACAACCCTCCACTGTTGGAGTCCTGGAAGGACCCGGACTATACTCCTCCGGTGGTACACGGGTGCCCACTGCCACCTGCCAGGGTCCCTCCAATACCACCACCACGGAGAAAGAGGACGGTTGTCCTGACAGAATCCACTGTGTCCTCTGCCTTGGCGGAGCTCGCTACAAAGACCTTCGGCGACTCCGGATCGTCGGCCGCTGACAGCGGCACGGCGACCGCTCCTCCTGACCAGCCCTCTAGCGACAGCGATGCAGGATCCGACGTTGAGTCGTACTCCTCCATGCCCCCCCTTGAGGGGGAGCCGGGGGACCCCGATCTCAGCGACGGGTCTTGGTCCACTGTGAGC---GAGGAGGCTGGTGAGGACGTCGTCTGCTGCTCGATGTCCTACACATGGACAGGCGCCCTGATCACGCCATGCGCTGCGGAGGAAAGCAAGCTGCCAATCAATGCGTTGAGCAACTCCTTGCTGCGTCACCATAACATGGTCTACGCCACAACAACCCGCAGTGCAAGCCAGCGGCAGAAGAAGGTCACTTTTGACAGAGTGCAAGTCCTGGACGACCACTACCGGGACGTGCTCAAGGAGATGAAGGCGAAGGCGTCCACAGTCAAGGCTAAACTTCTATCAGTAGAAGAAGCCTGTAAGCTGACGCCCCCACATTCGGCCAGATCCAAATTTGGCTACGGGGCAAAGGACGTCCGGAGCCTATCCGGCAAGGCCGTCAACCACATCCACTCCGTGTGGAAGGACTTGCTGGAAGACACTGAGACACCAATTGACACCACCATCATGGCAAAAAATGAGGTTTTCTGCGTCCAACCAGAGAAAGGAGGCCGCAAGCCAGCTCGCCTTATCGTGTTCCCAGACTTGGGGGTTCGTGTGTGCGAGAAGATGGCCCTTTACGACGTGGTCTCCACCCTTCCTCAGGCCGTGATGGGCTCCTCATATGGATTTCAATACTCTCCCAAGCAGCGGGTCGAATTCCTGGTGAATGCCTGGAACTCAAAGAAAACCCCTATGGGCTTTGCATATGACACCCGCTGCTTTGACTCAACGGTCACTGAGAATGATATCCGTATCGAGGAGTCAATTTACCAATGTTGTGACTTGGCCCCCGAAGCCAGACAGGCTATAAGGTCGCTCACAGAGCGGCTTTATATCGGGGGTCCCCTGACCAATTCAAAAGGGCAGAACTGCGGTTATCGCCGGTGCCGCGCAAGCGGCGTGCTGACGACTAGCTGCGGTAATACCCTCACATGTTACCTGAAGGCCAGTGCGGCCTGTCGAGCTGCGAAGCTCCAGGACTGCACAATGCTCGTGTGCGGTGACGACCTTGTCGTTATCTGCGAGAGCGCGGGAACCCAGGAGGACGCGGCGAGCCTACGAGTCTTCACGGAGGCTATGACTAGGTACTCTGCCCCCCCCGGGGACCCGCCCCAGCCAGAATACGACTTGGAGTTGATAACATCATGCTCCTCCAACGTGTCGGTCGCGCACGATGCATCTGGCAAGAGGGTGTACTACCTCACCCGTGACCCCACCACCCCCCTTGCACGGGCTGCGTGGGAGACAGCTAGACACACTCCAGTTAACTCCTGGCTAGGCAACATTATCATGTATGCGCCCACCTTGTGGGCGAGGATGATTCTGATGACACACTTCTTCTCCATCCTCCTAGCCCAGGAGCAACTTGAAAAAGCCCTAGATTGTCAGATCTACGGGGCCATTTACTCCATTGAGCCACTTGACCTACCTCAGATCATTGAACGACTCCATGGTCTTAGCGCATTTTCACTCCATAGTTACTCTCCAGGTGAGATCAATAGGGTGGCTTCATGCCTCAGGAAACTTGGGGTACCGCCCTTGCGAGTCTGGAGACACCGGGCCAGAAGTGTCCGCGCTAAGTTACTGTCCCAGGGGGGGAGGGCTGCCACTTGTGGCAAATACCTCTTCAACTGGGCAGTAAGGACCAAGCTTAAACTCACTCCAATCCCGGCGGCGTCCCGGCTGGACTTGTCCGGCTGGTTCGTTGCTGGGTACAGCGGGGGAGACATATATCACAGCGTGTCTCATGCCCGGTCCCGCTGGTTCATGTGGTGCCTACTCCTACTCTCTGTAGGGGTAGGCATCTACCTGCTCCCCAACCGA
>ACA50671
ATGAGCACGAATCCTAAACCTCAAAGAAAAACCAAACGTAACACCAACCGCCGCCCACAGGACGTTAAGTTCCCGGGCGGTGGTCAGATCGTTGGTGGAGTTTACTTGTTGCCGCGCAGGGGCCCCAGGTTGGGTGTGCGCGCGACTAGGAAGACTTCCGAGCGGTCGCAACCTCGTGGAAGGCGACAACCCATCCCCAGGGCTCGCCAACCCGAGGGCAGGGCCTGGGCTCAGCCCGGGTACCCTTGGCCCCTCTATGGCAATGAGGGCCTGGGGTGGGCAGGATGGCTCCTGTCACCCCGCGGCTCCCGGCCTAGTTGGGGCCCCACGGACCCCCGGCGTAGGTCGCGTAATTTGGGTAAGGTCATCGATACCCTCACATGCGGCTTCGCCGACCTCATGGGGTACATTCCGCTCGTCGGCGCCCCCCTAGGGGGCGTTGCCAGGGCCCTGGCGCATGGCGTCCGGGTTCTGGAGGACGGCGTGAACTATGCAACAGGGAATCTACCCGGTTGCTCTTTCTCTATCTTCCTCTTGGCTTTGCTGTCCTGTTTGACTGTCCCAGCTTCCGCTTATGAAGTGCGCAACGTGTCCGGGGCGTACCATGTCACGAACGACTGCTCCAACTCAAGCATTGTGTATGAGGCGGCGGACATGATCATGCACACCCCCGGGTGCGTGCCCTGCGTTCGGGAGGCC------AACTCC---TCCCGCTGCTGGGTGGCGCTCACCCCCACGCTCGCGGCCAGGAACTCCAGCATCCCCACTACGACGATACGACGCCATGTCGATTTGCTCGTTGGGGCGGCTGCCTTCTGTTCCGCTATGTACGTGGGGGATCTCTGCGGATCTGTTTTCCTTGTCTCCCAGCTGTTCACCTTCTCACCTCGCCGGCACAATACGGTACAGGACTGCAACTGCTCAATCTATCCCGGCCACGTATCAGGCCATCGTATGGCCTGGGATATGATGATGAACTGGTCACCTGCAGCAGCCTTAGTGGTATCGCAGTTACTCCGGATCCCACAAGCTGTCGTGGATATGGTGGCGGGGGCCCACTGGGGAGTCCTGGCGGGCCTCGCTTACTATTCCATGGTGGGGAACTGGGCTAAGGTTTTGGTTGTGATGCTGCTCTTTGCCGGCGTTGAC---------GGG------ACCAACACCTACACGACAGGGGGGGTAGCCGGCCGCAGCACCGCCAGCCTGACGTTCTTCTTTACACGTGGGCCCCACCAGAACATTCAGCTTATAAACACCAACGGCAGCTGGCACATCAACAGGACTGCTCTGAACTGCAATGATTCCCTCAAGACCGGGTTTATTGCCGCGCTGTTCTAC------AGGAACAAGTTCAACTCGTCCGGATGCCCGGAGCGCATGTCTAGCTGCCGCCCCATTGACAAGTTCGATCAGGGGTGGGGTCCCATCACCTACGCCGACCCG---CACGAC---------------CAGCACCATAGGTCCTATTGCTGGCACTACGCGCCTCGACAGTGCGGTATTGTACCCGCGTCAGAGGTGTGTGGTCCCGTGTATTGCTTCACCCCAAGCCCTGTTGTGGTGGGGACGACCGATCGGTTCGGCGTTCCCACGTATAGCTGGGGGGAGAATGAGACGGACGTGCTGCTCCTTAACAACACGCGGCCGCCGCAGGGCAACTGGTTCGGCTGTACATGGATGAATAGCACTGGGTTCACCAAGACGTGCGGGGGCCCTCCGTGCAACATCGGGGGGGCCGGC------AACGACACTCTGATCTGCCCTACGGACTGTTTCCGGAAGCACCCTGAGGCCACTTACACCAAATGTGGTTCGGGGCCTTGGCTGACACCCAGGTGCCTAGTTGACTATCCATACAGGCTTTGGCACTACCCTTGCACTGTCAACTTTACCATCTTTAAGGTTAGGATGTATGTGGGAGGTGTGGAGCACAGGCTCGACGCCGCGTGCAATTGGACTAGAGGGGAGCGTTGCAACTTGGATGATAGAGATAGGTCAGAGCTTAGCCCGCTGCTGCTGTCTACAACAGAGTGGCAGGTACTGCCCTGTTCCTTCACCACCCTACCGGCTTTGTCCACTGGTTTGATCCATCTTCACCAAAACATTGTGGACGTGCAATATCTGTACGGTGTAGGGTCGGTGGTTGTCTCCTTTGCAATCAAGTGGGAGTATATCCTACTGCTCTTCCTTCTCCTGGCGGACGCGCGCGTCTGTGCCTGTTTGTGGATGATGCTGTTGATAGCCCAGGCTGAGGCCGCCCTAGAGAACCTGGTGGTCCTCAACGCGGCGTCCCTGGCCGGAGCGCATGGCATTCTCTCCTTCCTTGTGTTCTTTTGTGCTGCCTGGTACATCAAGGGCAGGCTGGTGCCTGGGGCGGCATATGCTCTCTACGGCGTATGGCCGCTGCTTCTGCTCCTGCTGGCGCTGCCACCACGAGCGTACGCCATGGACCGGGAGATGGCTGCATCGTGCGGGGGCGCGGTTCTCGTAGGACTGGTACTCTTGACCTTGTCGCCGCACTACAAAGCATTCCTCGCTAGGCTCATATGGTGGTTACAATATCTTATCACCAGAGCAGAGGCGCTTTTGCAGGTGTGGGTCCCCCCCCTCAACGTCCGGGGGGGCCGCGATGCTATCATCCTCCTCACGTGCGCGGTCCACCCAGCGCTAATCTTTGACATCACCAAACTCTTGCTCGCCATACTCGGTCCGCTCATGGTGCTCCAGGCTGGCATAACTAGAGTGCCGTACTTCGTGCGCGCTCAAGGGCTCATTCGTGCATGCATGCTGGTGCGGAAAGTCGCCGGGGGTCATTATGTCCAAATGGCTTTCATGAAGCTGGCCGCGCTGACAGGTACGTACGTTTATGACCATCTTACTCCGCTGCAGGACTGGGCCCACGCAGGCCTGCGAGACCTTGCGGTGGCAGTTGAGCCCGTTGTCTTCTCTGATATGGAGACTAAGATCATCACCTGGGGGGCAGACACCGCGGCGTGTGGAGACATCATCTCGGGCCTACCCGTCTCCGCCCGAAGGGGGAGGGAGATACTTCTGGGACCGGCCGACAGCTTTGGAGAGCAGGGGTGGCGACTCCTCGCGCCTATCACGGCCTACGCCCAACAGACGCGGGGCCTTTTTGGCTGCATCATCACTAGCCTCACAGGCCGGGACAAAAACCAGGTCGAGGGGGAGGTTCAAGTGGTTTCCACCGCAACGCAATCTTTCCTGGCGACCTGCATCAACGGCGTGTGTTGGACTGTCTATCATGGCGCCGGCTCAAAGACCCTAGCCGGCTCAAAAGGCCCAATCACCCAAATGTACACCAATGTGGACCAGGACCTCGTCGGCTGGCAGGCGCCTCCTGGGGCGCGTTCTTTGACACCGTGCACCTGCGGCAGCTCGGACCTTTACTTGGTCACGAGGCATGCCGATGTCATTCCGGTGCGCCGGCGGGGCGACAGCAGGGGGAGCCTACTCTCCCCCAGGCCCGTCTCCTACTTAAAGGGCTCTTCGGGTGGTCCGCTGCTCTGCCCCTCGGGGCACGCCGTGGGCATCTTCCGGGCTGCTGTGTGCACCCGGGGGGTTGCGAAGGCGGTGGATTTTGTACCCGTTGAATCAATGGAAACCACTATGCGGTCCCCGGTCTTCACGGACAACTCATCCCCACCGGCTGTACCGCAGACATTTCAAGTGGCCCACCTACACGCTCCTACTGGCAGTGGCAAGAGCACTAAGGTGCCGGCTGCGTATGCAGCACAAGGGTACAAAGTGCTCGTCCTGAACCCGTCCGTTGCCGCCACCTTGGGTTTTGGAGCATATATGTCTAAGGCACATGGTGTCGACCCTAACATCAGGACTGGGGTAAGAACCATTACCACAGGTGCTCCCATTACGTACTCCACCTACGGCAAGTTCCTTGCTGACGGTGGTTGCTCTGGGGGCGCTTATGACATCATAATATGTGATGAGTGCCACTCAACTGACTCGACTTCCATCTTGGGTATCGGCACAGTCCTGGACCAAGCGGAAACGGCTGGAGCGCGGCTCGTCGTGCTCGCCACCGCTACGCCTCCGGGATCCGTCACCGTGCCACACCCCAATATCGAGGAGGTAGCTCTGTCCAACACTGGAGAGGTCCCCTTCTATGGCAAAGCCATCCCCATTGAGGCCATCAAGGGGGGGAGGCATCTCATTTTCTGCCACTCCAAGAAGAAATGTGACGAGCTCGCCGCTAAGCTGGTGGGCCTCGGAGTCAATGCTGTAGCGTACTACCGGGGTCTTGATGTGTCCGTCATACCGACTAGCGGAGACGTCGTTGTCGTGGCAACAGACGCTCTAATGACGGGCTACACCGGCGACTTTGACTCAGTGATCGACTGTAATACGTGTGTCACCCAGACAGTCGATTTCAGCTTGGACCCTACCTTCACCATTGAGACGACGACCGTGCCCCAAGACGCGGTGTCGCGCTCGCAGCGGCGAGGCAGGACTGGTAGGGGCAGGAGAGGCATCTACAGGTTTGTGGCTCCAGGAGAACGGCCCTCAGGCATGTTCGACTCCTCGGTCCTGTGTGAGTGCTATGACGCGGGCTGTGCTTGGTACGAGCTCACACCCGCTGAGACCTCGGTTAGGCTACGGGCTTACCTAAATACACCGGGGTTGCCCGTTTGCCAGGACCATCTGGAGTTCTGGGAGAGCGTCTTCACAGGCCTCACTCACATAGACGCCCACTTCCTGTCCCAGACCAAACAGGCAGGAGACAACTTCCCCTACCTGGTAGCATACCAGGCTACGGTGTGCGCCAGAGCTCAGGCCCCACCTCCATCGTGGGACCAAATGTGGAAGTGTCTCATACGGCTAAAGCCTACGCTGCACGGGCCAACACCCCTGCTGTATAGGCTAGGAGCCGTCCAAAACGAAGTCACTCTCACACATCCCATAACCAAATACATCATGGCATGCATGTCGGCTGACCTGGAGGTCGTCACGAGCACCTGGGTGCTGGTAGGCGGGGTCCTTGCAGCTCTGGCCGCGTACTGCCTGACAACAGGCAGCGTGGTCATTGTAGGCAGGATCATACTGTCCGGGAAGCCGGCTATTATTCCCGACAGGGAAGTTCTTTACCAAGAGTTCGATGAGATGGAAGAGTGTGCCTCACACCTCCCCTACATCGAACAGGGGATGCAGCTTGCCGAGCAGTTCAAGCAGAAAGCGCTCGGGTTGTTGCAAACAGCCACCAAGCAAGCGGAGGCTGCTGCTCCCGTGGTGGAGTCCAAGTGGCGAGCCCTTGAGACTTTCTGGGCGAAGCACATGTGGAATTTCATCAGCGGGATACAGTACTTAGCAGGCTTGTCCACTCTGCCTGGGAACCCCGCGATAGCATCACTGATGGCATTCACAGCCTCTATCACCAGCCCGCTCACCACCCAACATACCCTCCTGTTTAACATCTTGGGGGGATGGGTGGCAGCCCAGCTCGCTCCCCCT---AGCGCCGCTTCGGCTTTCGTGGGCGCCGGCATCGCTGGTGCTGCTGTTGGCAGCATAGGCCTCGGGAAGGTGCTTGTGGACATCCTAGCGGGCTATGGAGCAGGGGTGGCGGGCGCACTCGTGGCCTTTAAGGTCATGAGCGGCGACATGCCCTCCACTGAGGACCTGGTCAATCTACTCCCTGCCATCCTCTCTCCAGGTGCCCTGGTCGTCGGGGTCGTGTGCGCAGCAATACTGCGTCGGCACGTGGGCCCGGGAGAGGGGGCTGTGCAGTGGATGAACAGACTGATAGCGTTCGCCTCGCGGGGTAACCACGTCTCCCCCACGCACTATGTGCCTGAGAGCGACGCCGCAGCGCGTGTCACTCAGATCCTCTCCAGCCTTACCATCACTCAGCTGTTGAAGAGGCTCCATCAGTGGATTAATGAGGACTGCTCCACGCCATGCTCCGGCTCGTGGTTAAGGGACGTTTGGGACTGGATATGCACGGTGTTGACTGACTTCAAGACCTGGCTCCAGTCCAAGCTTCTGCCGCGGTTGCCAGGAGTCCCTTTCTTCTCATGTCAACGTGGGTACAAGGGAGTCTGGCGCGGAGACGGCATCATGCATACCACCTGCCCATGTGGGGCACAAATCACCGGACATGTCAAAAATGGTTCCATGAGGATCGTTGGGCCTAGGACCTGTAGCAACACGTGGCATGGAACATTCCCCATCAACGCGCACACCACGGGCCCCTGCACGCCCTCCCCGGCGCCAAACTATTCTAGGGCGCTGTGGCGGGTGGCTGCTGAGGAGTACGTGGAGGTCACGCGAGTGGGGGATTTCCACTACGTGACGGGCATGACCACTGACAATCTGAAGTGCCCATGCCAAGTACCGGCCCCCGAATTCTTCACGGAATTGGATGGGGTGCGGCTGCACAGGTACGCTCCGGCGTGCAAGCCTCTCCTACGGGAGGAGGCCACGTTCCTTGTCGGGCTCAATCAATACGTGGTTGGGTCGCAGCTCCCATGTGAGCCCGAGCCGGACGTAACAGTGCTTACTTCCATGCTCACCGACCCCTCCCACATTACAGCAGAGACGGCTAAGCGTAGGCTGGCCAGGGGGTCTCCCCCCTCCTTGGCCAGCTCTTCAGCTAGTCAGTTGTCTGCGCCCTCCATGAAGGCGACA------------TGCACTACTCACCAT------------GACTCCCCAGACGCTGACCTCATCGAGGCCAACCTCCTGTGGCGGCAGGAGATGGGCGGGAACATCACCCGCGTGGAGTCAGAGAATAAGGTAGTAATTCTGGATTCTTTCGACCCGCTCCATGCGGAGGAGGATGAGAGGGAGGTATCCGTTGCGGCGGAGATCCTGCGGAAAACCAGGAAATTCCCCCCCGCGATGCCCATATGGGCGCGCCCGGATTACAACCCTCCACTGCTAGAGTCCTGGAAGGATCCAGACTATGTCCCTCCGGTGGTACACGGGTGCCCATTGCCACCTGTCAAGGCCCCTCCGATACCACCTCCACGGAGGAAGAGGACGGTTGTCCTGTCAGAATCTTCTGTGTCTTCTGCTTTGGCGGAGCTCGCCACAAAGACCTTCGGCAGCTCCGGATCGTCGGCCGTCGACAGCGGCACGGCGACCGCCCCTCCTGACCAGGCCTCCGACAACGACGACGCGGGATCCAACGCTGAGTCGTACTCCTCCATGCCCCCCCTTGAGGGGGAGCCGGGGGACCCCGACCTCAGCGACGGGTCTTGGTCTACCGTAAGT---GAGGAGGCTAGTGAGGACGTCGTCTGCTGCTCAATGTCCTACACGTGGACAGGCGCCCTGATCACGCCATGCGCTGCGGAGGAAAACAAGCTGCCCATCAACGCGTTGAGCAACTCTCTGCTGCGTCACCACAATATGGTCTATGCCACAACATCCCGCAGCGCGAGCCAACGGCAGAAGAAGGTCACCTTTGACAGACTGCAAGTCCTGGACGACCACTACCGGGACGTGCTCAAGGAGATGAAGGCGAAGGCGTCCACAGTTAAGGCTAAGCTTCTATCCGTAGAAGAAGCCTGCAAGCTGACGCCCCCACATTCGGCCAGATCCAAATTTGGCTATGGGGCAAAGGACGTCCGGAACCTGTCCAGCAAGGCCGTTAACCACATCCGCTCCGTGTGGAAGGACTTGCTGGAAGACACTGAGACACCAATTGACACCACCGTCATGGCAAAAAATGAGGTTTTCTGCGTCGAGCCAGAGAAAGGAGGCCGCAAGCCAGCTCGCCTTATCGTATTCCCAGACTTGGGGGTTCGTGTGTGCGAGAAAATGGCCCTTTACGACGTGGTCTCCACCCTTCCTCAGGCCGTGATGGGCTCCTCATACGGATTCCAATACTCCCCTAGTCAGCGGGTCGAGTTCCTGGTGAATGCCTGGAAATCAAAGAAAAGCCCTATGGGCTTCGCATATGACACCCGCTGTTTTGACTCAACGGTCACTGAGAATGACATCCGTGTTGAGGAGTCAATTTACCAATGTTGTGACTTAGCCCCCGAAGCCAGACAGGCCATAAGGTCGCTCACGGAGCGGCTTTATATCGGGGGTCCCCTGACTAACTCAAAAGGGCAGAACTGCGGCTATCGCCGGTGCCGCGCGAGCGGTGTGCTGACGACTAGCTGCGGTAATACCCTCACATGTTACTTGAAGGCCAGCGCGGCCTGTCGAGCTGCAAAGCTCCAGGACTGCACGATGCTCGTGTGCGGTGACGACCTTGTCGTCATCTGTGAGAGCGCGGGAACCCAAGAGGATGCGGCGAGCCTACGAGTCTTCACGGAGGCTATGACTAGGTACTCTGCTCCCCCCGGGGACCCGCCCCAACCAGAATACGACTTGGAGTTGATAACATCATGCTCCTCCAATGTGTCGGTCGCGCACGATGCATCTGGCAAAAGGGTGTACTACCTCACCCGCGACCCCACCACCCCCCTTGCGCGGGCTGCGTGGGAGACAGCTAGACACACTCCAGTTAACTCCTGGCTAGGCAACATCATTATGTATGCGCCCACCTTATGGGCAAGGATGATTCTGATGACTCACTTCTTCTCCATCCTTCTAGCCCAGGAGCAACTTGAAAAAGCCCTAGATTGTGAGATCTACGGGGCCCATTACTCCATTGAGCCACTTGACCTACCTCCGATCATTCAGCGACTCCACGGTCTTAGCGCATTTTCACTCCATAGTTACTCTCCAGGTGAGATCAATAGGGTGGCTTCATGCCTCAGGAAGCTTGGGGTACCACCCTTGCGAGTCTGGAGACATCGGGCCAGAAGTGTCCGCGCTAAGCTACTGTCCCAGGGGGGGAGGGCCGCCACTTGTGGCAGGTACCTCTTCAACTGGGCAGTAAGGACCAAGCTCAAACTCACTCCAATCCCGGCCGCGTCCCAGTTGGACTTGTCCGGCTGGTTCGTTGCCGGTTACAGCGGGGGAGACATATATCACAGCCTGTCTCGTGCCCGACCCCGCTGGTTCATGTGGTGCCTACTCCTACTTTCTGTAGGGGTAGGCATCTACCTGCTCCCCAACCGA
>ACE82411
ATGAGCACGAATCCTAAACCTCAAAGAAAAACCAAACGTAACACCAACCGCCGCCCACAGGACGTCAAGTTCCCGGGCGGTGGTCAGATCGTTGGTGGAGTTTACCTGTTGCCGCGCAGGGGCCCCAGGTTGGGTGTGCGCGCGACTAGGAAGACTTCCGAGCGGTCGCAACCTCGTGGAAGGCGACAACCTATCCCCAAGGCTCGCCAGCCCGAGGGAAGGGCCTGGGCCCAGCCCGGGTACCCTTGGCCCCTCTATGGCAATGAGGGCATGGGGTGGGCAGGATGGCTCCTGTCACCCCGTGGTTCTCGGCCTAGTTGGGGCCCCACGGACCCCCGGCGTAGGTCGCGCAATTTGGGTAAGGTCATCGATACCCTTACGTGCGGCTTCGCCGACCTCATGGGGTACATTCCGCTCGTCGGCGCTCCCCTAGGGGGCGCTGCCAGGGCCCTGGCGCATGGCGTCCGGGTTCTGGAGGACGGCGTGAACTATGCAACGGGGAATCTTCCCGGTTGCTCTTTCTCTGTCTTCTTCTTGGCTTTGCTGTCCTGTCTGACCATTCCAGCTTCCGCGTACGAAGTGCGCAACGTGTCCGGGGTGTACCATGTCACGAACGACTGCGGCAACACAAGCATTGTGTATGAGGCAGCAGACATGATCTTGCACACCCCCGGGTGCGTGCCCTGCGTTCGGGAGAAC------AACTCC---TCCCGCTGCTGGGTAGCGCTCACTCCCACGCTCGCGGCCAGGAACGCTACCGTCCCCACCACGACAATACGACGTCACGTCGATTTGCTCGTTGGGGCGGCTGCTTTCTGTTCCGCCATGTACGTGGGGGACCTCTGCGGATCTGTTTTCCTTGTCTCTCAGCTGTTCGTCTTCTCTCCCCGCCGACATGAGACAGTGCAGGACTGCAATTGTTCAATCTATCCCGGCCACCTGACAGGCCATCGCATGGCTTGGGATATGATGATGAACTGGTCACCTACAGCAGCCCTAGTGGTGTCGCAGTTACTCCGGATCCCACAAGCCGTCGTGGATATGGTGGCGGGAGCCCACTGGGGAATCCTAGCGGGCCTCGCCTACTATTCCATGGTGGGGAACTGGGCTAAGGTCTTGATTGTGATGCTACTCTTTGCCGGCGTTGAC---------GGG------ACG---ACCCACACGACGGGGGGGGCGATAGGCCGTAAGACCCAGGGGCTCACGTCCCTGTTCGTAAGTGGGCCGTCTCAGAAAATCCAGCTTGTAAACACCAACGGCAGCTGGCACATCAACAGAACTGCCCTGAACTGCAACGACTCCCTCAACACCGGGTTCATTGCCGCGCTGTTCTAT------GCACATAGGTTTAACTCGTCTGGATGCTCAGAGCGCATGGCCCACTGCCGCCCCATTGATGAGTTCGCTCAGGGGTGGGGTCCCATCACTTACGCTGGGCCG---CGCGAC---------------TCGGATCAGAGGCCTTATTGCTGGCATTACGCGCCTCGACCGTGCGGTGTCGTGCCCGCGTCGCAGGTGTGTGGACCAGTGTATTGCTTCACCCCGAGCCCCGTTGTGGTGGGGACGACCGATCGCTCCGGTGCCCCCACGTACACCTGGGGGGAGAATGAGACGGACGTGCTGCTTCTCAACAACACGCGGCCGCCGCAGGGCAACTGGTTCGGATGCACATGGATGAATAGCACTGGGTTCACCAAGACGTGTGGGGGCCCCCCGTGTAATATCGGGGGGACCGGT------AATAACACCTTGACCTGCCCCACGGACTGCTTCCGGAAGCACCCCGAGGCCACTTACACCAAATGCGGTTCGGGGCCTTGGCTGACACCTAGGTGCATGGTTGACTATCCATACAGGCTTTGGCACTACCCCTGTACTGTTAACTTTTCCATCTTTAAGGTTAGGATGTACGTGGGGGGCGTGGAGCACAGGCTTCACGCCGCATGCAATTGGACTCGAGGAGAGCGCTGCAACTTGGAGGACAGGGATAGATCAGAACTTAGCCCGCTGCTGCTGTCTACAACAGAGTGGCAGATATTACCCTGTTCCTTCACCACCCTACCCGCTCTGTCCACTGGTTTGATCCATCTCCATCAGAACATCGTGGACGTGCAATACCTGTACGGCATAGGGTCGGCGGTTGTCTCCTTCGCAATCAAATGGGAGTATGTCCTGTTGCTCTTCCTTCTCCTGGCGGACGCGCGCGTCTGCGCCTGCTTGTGGATGATGCTGCTGATAGCTCAGGCTGAGGCCGCCTTAGAGAACCTGGTGGTCCTCAATGCAGCGTCCGTGGCCGGAGTGCATGGCATTCTTTCCTTCCTTGTGTTCTTCTGCGCTGCCTGGCACATCAAGGGCAAGCTGGTCCCCGGGGCGGCATATGCTCTCTATGGCGTATGGCCGCTGCTCCTGCTCCTGCTGGCGTTACCACCACGAGCATACGCCCTGGACCGGGAGATGGCTGCATCGTGCGGAGGCGCGGTTTTCGTAGGTCTGATACTGCTGACCTTGTCACCGCACTACAAAGTGTTCCTCGCTAAACTCATATGGTGGTTGCAGTATCTCATCACCAGAGCTGAGGCACTTTTGCAAGTGTGGGTCCCCCCTCTCAACGTTCGGGGGGGCCGCGATGCCATCATCCTCCTCACCTGCGCGATCCACCCAGAGTTAATCTTCACCATCACCAAGATCTTGCTCGCCATACTCGGTCCGCTCATGGTGCTCCAGGCTGGTATAACTAAAGTGCCGTACTTCGTGCGCGCACACGGGCTCATTCGTGTATGCATGCTGGTGCGGAAAGCCGCTGGGGGCCACTATGTCCAGATGGCTCTTATGAGGCTGGCCGCACTGACAGGCACGTACGTTTATGACCACCTTACTCCGCTGCAGGACTGGGCCCACGCGGGCCTACGGGACCTTGCGGTGGCAGTCGAGCCCGTCGTTTTTTCTGACATGGAGACCAAGATCATCACTTGGGGGGCGGACACCGCGGCGTGTGGGGACATCATCTCGGGCCTGCCTGTCTCCGCCCGGAGAGGGAGGGAGATACATCTGGGACCGGCAGATAGTCTTGAAGGGCAGGGGTGGCGACTCCTCGCGCCTATCACGGCCTACGCCCAACAGACGCGGGGCCTACTTGGCTGTATCATCACTAGCCTCACAGGCCGAGACAAAAATCAGGTCGAGGGGGAGGTCCAAGTGGTCTCCACCGCAACACAATCTTTCCTGGCGACCTGTATCAACGGCGTGTGTTGGACTGTCTATCATGGTGCCGGCTCAAAGACCCTCGCCGGCCCAAAAGGCCCAGTCACCCAAATGTACACCAATGTAGACCAGGACCTCGTCGGCTGGCAAGCACCCCCCGGGGCGCGTTCCTTGACACCATGCACCTGCGGCAGCTCGGACCTTTACTTGGTCACGAGGCATGCTGATGTCATCCCGGTGCGCCGGCGGGGCGACAGCAGGGGGAGCCTACTTTCCCCCAGACCTGTGTCTTACCTGAAGGGCTCTTCGGGTGGCCCACTGCTCTGCCCCTCGGGGCACGCTGTGGGCATCTTCCGGGCTGCTGTATGCACCCGGGGGGTCGCGAAGGCGGTGGACTTCATACCCGTTGAGTCTATGGAAACTACCATGCGGTCTCCGGTCTTCACGGACAACTCGTCCCCCCCGGCCGTACCGCAGACATTCCAAGTGGCCCATCTACACGCCCCCACTGGTAGCGGTAAGAGCACTAAGGTGCCGGCTGCGTACGCAGCCCAAGGGTATAAGGTACTCGTCCTGAACCCGTCCGTTGCCGCCACCCTAAGTTTCGGGGCGTATATGTCTAAGGCACATGGTGTCGACCCCAACATCAGAACTGGGGTAAGGACCATCACCACGGGCGCCCCCATCACGTACTCCACCTACGGCAAGTTCCTCGCCGACGGTGGTTGCTCTGGGGGCGCCTACGACATCATCATATGTGATGAGTGCCACTCAACTGACTCGACTACCATCTTGGGCATCGGCACCGTCCTGGACCAAGCGGAGACGGCTGGAGCACGACTCGTCGTACTCGCCACCGCTACGCCTCCGGGATCGGTCACCGTGCCACATCCCAATATCGAGGAGGTGGCCCTGTCCAACGTTGGAGAAATCCCCTTCTATGGCAAAGCCATCCCCATTGAGACCATCAAGGGGGGGAGGCATCTCATTTTCTGCCATTCCAAGAAGAAATGTGATGAGCTCGCCGCAAAGCTATCGGGCCTCGGACTCAACGCTGTGGCGTACTACCGGGGTCTTGATGTGTCCGTCATACCAACTAGTGGAGACGTCGTTGTCGTGGCAACAGACGCTCTAATGACGGGCTTTACCGGCGACTTTGACTCAGTGATCGACTGCAATACATGCGTCACCCAGACAGTCGACTTCAGCTTGGACCCTACCTTCACCATTGAGACGACGACCTTGCCCCAAGACGCAGTGTCGCGCTCGCAGCGGCGAGGCAGGACCGGTAGGGGCAGGCCGGGCATCTACAGGTTTGTGACTCCAGGAGAGCGGCCCTCGGGCATGTTCGATTCCTCGGTCCTGTGCGAGTGCTATGACGCGGGCTGTGCTTGGTATGAGCTCACGCCCGCCGAGACCTCGGTTAGGTTGCGGGCTTACCTGAATACACCAGGGTTGCCCGTTTGCCAGGACCATCTGGAGTTCTGGGAGAGCGTCTTCACAGGCCTCACCCACGTAGACGCCCACTTCTTGTCCCAGACTAAACAGGCAGGAGACAACTTCCCCTACCTGGTGGCATACCAGGCTACAGTGTGCGCCAGGGCTCAGGCTCCACCTCCATCATGGGATCAAATGTGGAAGTGTCTCATACGGCTAAAGCCCACGCTGCACGGGCCAACACCCCTGCTGTATAGGCTAGGAGCCGTCCAAAACGAGATCACTCTTACACACCCCATAACCAAATACATCATGGCATGCATGTCGGCTGATCTGGAGGTCGTCACCAGCACCTGGGTGCTGGTAGGCGGGGTCCTTGCAGCTCTGGCCGCGTATTGCCTGACAACAGGCTGCGTGGTCATTGTGGGCAGGATCATCTTGTCCGGAAAGCCGGCTGTTATTCCCGATAGGGAAGTTCTTTACCGGGAGTTCGATGAGATGGAGGAGTGCGCCTCACACCTCCCTTACATCGAACAGGGAATGCAGCTCGCCGAGCAATTCAAACAGAAGGCGCTCGGGCTGCTGCAAACAGCTACCAAGCAAGCGGAGGCTGCTGCTCCCGCGGTGGAGTCCAAATGGCGAGCCCTTGAGACCTTCTGGGCGAAGCACATGTGGAACTTCATCAGCGGGATACAATACCTAGCAGGCTTGTCCACCCTGCCTGGCAACCCCGCAATAGCATCACTAATGGCATTTACAGCCTCCATCACCAGCCCGCTCACCACCCAAAACACCCTCCTCTTTAACATTTTGGGGGGATGGGTGGCCGCCCAACTCGCTCCCCCC---AGCGCTGCCTCTGCCTTCGTGGGCGCCGGCATCGCCGGTGCGGCCGTTGGCAGCATAGGCCTTGGGAAGGTGCTTGTGGACATCCTGGCGGGTTATGGAGCGGGGGTGGCAGGTGCACTCGTAGCTTTTAAGATCATGAGCGGCGAGGTGCCCTCCACCGAGGACCTGGTCAACTTGCTCCCTGCCATTCTCTCCCCTGGTGCCCTGGTCGTCGGGGTCGTGTGCGCAGCAATACTGCGTCGGCATGTGGGCCCAGGGGAGGGGGCTGTGCAGTGGATGAACCGGCTGATAGCGTTCGCCTCACGGGGTAACCATGTCTCCCCCACGCACTATGTGCCTGAGAGCGACGCTGCGGCACGTGTCACTCAAATCCTCTCCAGCCTTACCATCACTCAGCTGTTGAAGAGGCTCCACCAGTGGATTAACGAGGACTGCACCACGCCATGCTCCGGCTCGTGGCTGAGGGATGTTTGGGACTGGATATGCACGGTGTTGAGCGATTTCAAGACCTGGCTCCAGTCCAAGCTCCTGCCACGGTTACCAGGAGTCCCTTTTCTCTCATGTCAACGAGGGTACAAGGGAGTCTGGCGGGGAGACGGCATCATGCAGACCACTTGCCCATGTGGAGCACAGATCACCGGACATGTCAAAAACGGTTCCATGAGGATCGTCGGGCCTAGAACCTGCAGCAACACGTGGCATGGAACGTTCCCCATCAACGCGTACACCACGGGCCCCTGCACACCCTCCCCGGCGCCAAACTATTCCAGGGCGCTGTGGCGGGTGGCTGCTGAGGAGTACGTGGAGGTCACGCGGGTGGGGGATTTCCACTACGTGACGGGCATGACCACTGACAACGTGAAATGCCCGTGTCAGGTTCCGGCCCCTGAATTCTTCACGGAAGTGGACGGGGTGCGGATGCACAGGTACGCTCCGGCGTGCAAACCTCTCCTGCGGGAGGAGGTCACGTTCCAGGTCGGGCTCAACCAATACCTGGTTGGATCGCAGCTCCCATGCGAGCCCGAACCGGACGTAACAGTGCTCACTTCCATGCTCACCGACCCCTCCCACATTACAGCAGAAACGGCTAAGCGTAGGCTGGCCAGGGGGTCTCCCCCCTCCTTGGCCAGCTCTTCAGCCAGCCAGTTGTCTGCGCCTACCTTGAAGGCGACAGCATGTTTTTGCTGCACAACCCGTCAA------------GACTCCCCAGATGCTGATCTCATCGAGGCCAACCTCCTGTGGCAGCAGGAGATGGGCGGGAACATCACCCGCGTGGAGTCAGAGAACAAAGTGGTAATCTTGGACTCTTTCGAACCGCTTCGAGCGGAAGAGGGTGAGAGGGAAGTATCCGTGCCAGCGGAGATCCTGCGGAAATCCAGGAAATTCCCCCCGGCGATGCCCATATGGGCACAACCAAGCTACAACCCTCCACTGCTAGAGTCCTGGAAGGACCCGGACTACGTCCCTCCGGTGGTACACGGGTGTCCATTGCCACCTGCCAAAACCCCCCCGATACCACCTCCACGGAGGAAAAGGACGGTTGTCCTGACGGAGTCCAGTGTGTCCTCTGCCTTGGCGGAGCTTGCTACAAAGACCTTCGGCAGCCCTGAATCGTCGGCCGTTGACAGCGGCACGGCGACCGCCCCTCCTGGCCAGCCCTCCGACGACGGCGACGCAGGGTCCGACGTTGAGTCGTACTCCTCCATGCCCCCCCTTGAGGGGGAGCCGGGGGACCCCGATCTCAGCGACGGGTCCTGGTCTACCGTGAGC---GAGGAGGCTGGTGAGGATGTCGTTTGCTGCTCGATGTCTTACACATGGACGGGCGCTCTGATCACACCATGCGCCGCGGAGGAAAGCAAACTGCCCATCAATGCGCTGAGCAACTCCCTGCTGCGCCACCACAACATGGTCTACGCCACAACATCTCGCAGCGCAAGCCAACGGCAGAAAAAGGTCACTTTTGATAGACTGCAAGTCCTGGACGACCACTACCGGGACGTGCTCAAGGAGATGAAGGCGAAGGCGTCCACAGTTAAGGCTAAACTTCTGTCCGTAGAAGAAGCCTGCAAGCTGACACCCCCACATTCGGCCAGATCTAAATTTGGCTATGGGGCAAAGGACGTCCGGAACCTATCCAGCAAGGCCATTAACCACATCCGCTCCGTGTGGGAGGACTTGCTGGAAGACACTGAGACACCAATTGACACTACCATCATGGCAAAGAATGAGGTTTTCTGCGTCCAACCAGAAAAAGGAGGCCGCAAGCCAGCTCGCCTTATCGTCTACCCAGACTTGGGTGTTCGTGTGTGCGAGAAAATGGCCCTTTACGACGTGGTCTCCACCCTACCTCAGGCCGTGATGGGCTCCTCATACGGATTCCAATATTCTCCTGGGCAGCGGGTCGAGTTCCTGGTGAATGCCTGGAAATCAAAAAAGAACCCTATGGGCTTCTCATATGACACCCGCTGTTTTGACTCAACTGTCACCGAGAATGACATCCGTGTTGAGGAGTCAATCTACCAATGTTGTGACTTGGCCCCCGAAGCCAGACAGGCCATAAGGTCGCTCACAGAGCGGCTTTATATCGGGGGTCCCCTGACTAACTCAAAAGGGCAGAACTGCGGTTATCGCCGGTGCCGCGCGAGCGGTGTGCTGACGACTAGCTGCGGAAATACCCTCACATGTTACTTGAAGGCCACTGCGGCCTGTCGAGCTGCAAAGCTCCAGGACTGCACGATGCTTGTGTGCGGAGACGACCTTGTCGTTATCTGTGAAAGCGCGGGAACCCAGGAGGACGCGGCGAGCCTACGAGTCTTCACGGAGGCTATGACTAGGTACTCTGCCCCCCCCGGGGACCCGCCCCAACCAGAATACGACTTGGAGTTGATAACATCATGCTCCTCCAATGTGTCAGTCGCGCACGATGCATCTGGCAAAAGGGTGTACTACCTCACCCGTGATCCCACCACCCCCCTTGCGCGGGCTGCGTGGGAGACAGCTAGACACACTCCAGTTAACTCCTGGCTAGGCAACATCATCATGTATGCGCCCACCTTATGGGCAAGGATGATTCTGATGACTCACTTCTTCTCCATCCTTCTAGCTCAGGAACAACTTGAAAAAGCCCTAGATTGTCAGATCTACGGGGCCTGTTACTCCATTGAGCCACTTGACCTACCTCAGATCATTCAACGACTCCATGGTCTTAGCGCATTTTCACTCCATAGTTACTCTCCAGGTGAGATCAATAGGGTGGCTTCATGCCTCAGGAAACTTGGGGTACCACCCTTGCGAGTCTGGAGACATCGGGCCAGAAGTGTCCGCGCTAAGCTGCTGTCCCAAGGAGGGAGGGCTGCCACCTGTGGCAAGTACCTCTTCAACTGGGCAGTAAGGACCAAGCTCAAACTCACTCCAATCCCGGCAGCGTCCCAGCTGGACTTGTCCGGCTGGTTCGTTGCTGGTTACAGCGGGGGAGACATATATCACAGCCTGTCTCGCGCCCGACCCCGCTGGTTCATGTGGTGCCTACTCCTACTTTCCGTGGGGGTAGGCATCTACCTGCTCCCCAATCGA
>ACE82394
ATGAGCACGAATCCTAAACCTCAAAGAAAAACCAAACGTAACACCAACCGCCGCCCACAGGACGTCAAGTTCCCGGGCGGTGGTCAGATCGTTGGTGGAGTTTACCTGTTGCCGCGCAGGGGCCCCAGGTTGGGTGTGCGCGCGACTAGGAAGACTTCCGAGCGGTCGCAACCTCGTGGAAGGCGACAACCTATCCCCAAGGCTCGCCGGCCCGAGGGCAGGACCTGGGCTCAGCCCGGGTACCCCTGGCCCCTCTATGGCAACGAGGGCATGGGGTGGGCAGGATGGCTCCTGTCACCCCGTGGTTCTCGGCCTAGTTGGGGCCCCACGGACCCCCGGCGTAGGTCGCGTAATTTGGGTAAGGTCATCGATACCCTCACATGCGGCTTCGCCGACCTCATGGGGTACATTCCGCTCGTCGGCGCCCCCCTAGGGGGTGCTGCCAGGGCCCTGGCGCATGGCGTCCGGGTTCTGGAGGACGGCGTGAACTATGCAACAGGGAATCTGCCCGGTTGCTCTTTCTCTATCTTCCTCTTGGCTTTGCTGTCCTGTCTGACCACCCCAGTTTCCGCTTACGAAGTGCGCAACATGTCCGGGGTATACCATGTCACGAACGACTGCTCCAACTCAAGCATAGTGTATGAGGCAGCGGACGTGATCATGCACACCCCCGGATGCGTGCCCTGCGTTCGGGAGGAC------AACTCC---TCCCGCTGCTGGGTAGCGCTCACTCCCACGCTCGCGGCAAGAAACGCTAGCGTCCCCACTACGACAATACGACGTCACGTCGATTTGCTCGTTGGGGCGGCTGCTTTCTGCTCCGCTATGTACGTGGGAGATCTCTGCGGATCTGTTCTCCTCGTCTCCCAGTTGTTCACCTTCTCGCCTCGTCGGCATGAGACGGTACAGGACTGCAATTGCTCGATCTATCCCGGCCACGTATCAGGCCATCGCATGGCTTGGGATATGATGATGAACTGGTCACCTACAACAGCCTTGGTGGTATCGCAGTTACTCCGGATCCCGCAAGCCGTCGTGGACATGGTGGCGGGGGCCCACTGGGGAGTCCTGGCGGGCCTTGCCTACTATTCCATGGTGGGGAACTGGGCTAAGGTTTTGATTGTGATGCTACTCTTTGCCGGCGTAGAC---------GGG------GAG---ACCTATGCGTCGGGGGGGGCGGCAGGTCGTACCACCCAGGGCTTTACATCCCTGTTCACATCTGGGCCGGCTCAGAAAATCCAGCTTATAAACACCAACGGCAGCTGGCACATTAACAGGACTGCTCTGAACTGCAATGACTCTCTCAAGACCGGGTTCCTTGCTGCGCTGTTCTAC------GTGCGCAGTTTCAACTCGTCCGGGTGCTTAGAGCGCATGGCCAGCTGCCGCCCCATCGACTCGTTCGCTCAGGGGTGGGGTCCCATCACCTACGCTGGGCCT---AGCAGC---------------CCGGACCAGAGGCCCTACTGCTGGCACTACGCGCCTCAACCGTGTGGTATAGTACCCGCGTCACAGGTGTGTGGTCCAGTATATTGCTTCACCCCGAGCCCTGTTGTGGTGGGGACGACCGATCGGTGCGGCGTCCCTACGTACAGCTGGGGGGAGAATAAGACAGACGTGCTGCTCCTTAACAACACGCGGCCACCGCAGGGCAACTGGTTCGGCTGCACGTGGATGAATAGCACTGGGTTCACCAAGACATGCGGGGGCCCCCCCTGTAACATCGGTGGGGCCGGC------AACAACACCTTAACCTGCCCCACGGACTGCTTCCGAAAACACCCCGAGGCCACTTATGCCAGATGCGGTTCGGGGCCCTGGTTGACACCCAGGTGCATGGTTGACTATCCATACAGGCTTTGGCACTACCCCTGCACTGTCAACTTCACCATCTTCAAGGTCAGGATGTATGTGGGGGGCGTGGAGCACAGGCTCGATGCCGCGTGCAACTGGACTCGAGGAGAGCGCTGCAATTTGGAGGACAGGGATAGGTCAGAGCTTAGCCCGCTGCTGCTGTCCACAACAGAGTGGCAGGTGCTGCCCTGTTCCTTCACCACCCTACCGGCTCTGTCCACTGGCTTGATCCATCTCCATCAGAACATCGTGGACGTGCAATACCTGTACGGTGTTGGGTCGGCGGTTGTCTCCTATGTAATCAAATGGGAGTATGTCCTGTTGCTCTTCCTTCTCCTGGCGGACGCGCGCGTCTGCGCCTGCCTGTGGATGATGCTGCTGATAGCCCAGGCTGAGGCCGCCTTAGAGAACCTGGTGGTCCTCAATGCAGCGTCCGTGGCCGGAACGCATGGTTTCGTCTCCTTCCTTGTGTTCTTCTGTGCTGCCTGGTACATTAAGGGCAGGCTGGTCCCCGGGGCGGCATATGCTCTTTATGGAGTGTGGCCGCTGCTCCTGCTCTTGCTGGCACTACCACCACGAGCTTACGCCATGGACCGGGAGATGGCTGCATCGTGCGGAGGCGCGGTTTTCATAGGTCTGGTACTCTTGACCTTGTCACCGCACTACAAAGTGTTCCTCGCTAGGACCATATGGTGGTTACAATACCTTATCACCAGAGCTGAGGCGCACTTGCAAGTGTGGGTTCCCCCCCTCAACGTACGGGGGGGCCGCGACGCCATCATCCTCATTACGTGTGCGGTCCACTCAGAGCTAATCTTTGACATCACCAAACTCTTGCTCGCCATACTCGGTCCGCTCATGGTGCTCCAGGCTGGCATAACTAGAGTGCCGTACTTTGTGCGCGCTCAAGGCCTCATTCGTGCATGCATGCTGGTGCGGAAAGTCGCTGGCGGCCATTATTTCCAAATGGCCCTCATGAAACTGGCCGCGCTAACAGGCACGTACGTTTATGACCACCTCACTCCACTGCGAGACTGGGCCCACGCGGGCCTACGAGACCTTGCGGTAGCAGTTGAGCCTGTCATCTTCTCTGACATGGAGACCAAGATCATCACCTGGGGGGCGGATACCGCAGCGTGTGGGGACATCATCTCGGGTCTACCTGTCTCCGCCCGAAGGGGGAGGGAGATACTTCTAGGACCGGCCGACAGCTTCGAAGGGCAGGGGTGGCGACTCCTCGCGCCCATCACGGCCTACTCCCAACAGACCCGGGGCCTGCTTGGCTGCATCATCACTAGCCTCACAGGCCGAGACAAGAACCAGGTCGAGGGGGAGGTTCAGGTGGTTTCCACCGCAACGCAGTCTTTCCTGGCAACCTGTGTCAACGGCGTGTGTTGGACTGTCTACCATGGTGCCGGCTCAAAGACCCTAGCCGGCCCAAAGGGGCCAATCACCCAAATGTACACCAACGTAGACCAGGACCTCGTCGGCTGGCAGGCGCCCCCTGGGGCGCGTTCCTTAACACCATGCACCTGTGGCAGCTCGGACCTTTACCTGGTCACGAGGCATGCTGATGTCATCCCGGTGCGCCGGCGGGGCGACAGCAGGGGAAGTCTGCTCTCCCCCAGGCCCGTCTCCTACTTGAAGGGCTCCTCGGGCGGTCCGCTGCTCTGCCCCTCGGGGCATGCTGTGGGCATCTTCCGAGCTGCAGTGTGCACTCGGGGAGTTGCGAAGGCGGTGGACTTTGTACCCGTTGAGTCTATGGAAACTACTATGCGGTCTCCGGTCTTTACGGACAACTCGTCCCCCCCGGCCGTACCGCAGACATTCCAAGTGGCCCATCTACACGCTCCCACTGGCAGCGGCAAGAGCACTAAGGTGCCGGCTGCATATGCGGCCCAAGGGTACAAGGTGCTCGTCTTGAACCCGTCCGTTGCCGCCACCTTAGGTTTTGGGGCGTATATGTCTAAGGCACATGGTGTCGACCCTAGTATCAGGACTGGGGTAAGGACCATCACCACAGGCGCCCCCATTACATACTCCACCTACGGCAAGTTCCTTGCCGACGGTGGTTGTTCTGGAGGCGCCTACGACATCATAATATGTGATGAGTGCCACTCAACTGACGCGACTACCATCTTGGGCGTCGGCACTGTCCTGGATCAAGCGGAGACGGCTGGAGCGCGACTCGTCGTGCTCGCCACCGCAACGCCTCCAGGATCGGTTACCGTGCCACATCCCAATATCGAGGAGGTGGCCTTGTCCAACACTGGAGAAATCCCCTTCTATGGTAAGGCTATCCCCATCGAGACCATCAAGGGGGGGAGGCACCTCATTTTCTGCCATTCCAAGAAGAAATGTGACGAGCTCGCTGCAAAGCTGTCAGGCCTCGGACTCAATGCTGTAGCATATTACCGAGGTCTAGACGTGTCTGTTATACCAACTAGTGGAGACGTCGTTGTCGTGGCGACCGACGCTCTAATGACAGGCTTTACCGGCGACTTCGATTCAGTAATCGACTGCAATACATGTGTCACCCAGACGGTCGATTTCAGCTTGGACCCTACTTTCACCATTGAGACGACGACCGTGCCCCAAGACGCGGTGTCGCGCTCGCAACGGCGAGGCAGGACTGGTAGGGGCAGGGGAGGCATTTACAGGTTTGTGACTCCAGGAGAACGGCCCTCGGGTATGTTCGATTCCTCGGTCCTATGCGAGTGTTATGACGCGGGTTGTGCTTGGTACGAGCTCACGCCCGCTGAGACCTCGGTTAGGTTGCGGGCTTACCTAAATACACCAGGGTTGCCCGTCTGCCAGGATCATCTGGAGTTCTGGGAGAGCGTCTTTACAGGCCTCACCCACATAGATGCCCACTTCTTGTCCCAGACTAAACAGGCAGGAGACAACTTCCCCTACCTGGTAGCATACCAGGCCACAGTGTGCGCCAGGGCTCAGGCTCCACCTCCATCGTGGGATCAAATGTGGAAGTGTCTTATACGGCTCAAACCTACGCTGCACGGGCCAACACCCCTGCTGTATAGGTTAGGAGCCGTCCAAAACGAGGTCACCCTCACACACCCCATAACCAAATACATCATGGCATGCATGTCGGCTGACCTGGAGGTCGTCACGAGCACTTGGGTGCTAGTGGGCGGAGTCCTTGCAGCTCTGGCCGCGTACTGCCTGACAACAGGCAGCGTGGTCATTGTGGGCAGGATCATCCTGTCTGGGAAGCCGGCTATCATTCCCGACAGGGAGGCTCTCTACCAGGAGTTCGATGAGATGGAAGAGTGCGCCTCACACCTCCCTTACATCGAACAGGGAATGCAGCTTGCCGAGCAGTTCAAGCAGAAAGCGCTCGGGTTGCTGCAAACAGCCACCAAGCAAGCGGAGGCTGCTGCTCCCGTGGTGGAATCCAAGTGGCGAGCCCTTGAATCCTTCTGGGCGAAGCACATGTGGAATTTCATTAGCGGGATACAGTATCTGGCAGGCTTGTCCACTCTGCCTGGGAACCCCGCAATAGCATCACTGATGGCATTCACAGCCTCTATCACCAGCCCGCTCACCACCCAAAGTACCCTCCTGTTCAACATCTTGGGAGGATGGGTGGCCGCCCAACTCGCTCCCCCC---AGCGCTGCTTCGGCTTTTGTAGGCGCCGGCATCGCCGGTGCTGCCGTTGGCAGCATAGGCCTTGGGAAGGTGCTTGTGGACATCCTGGCGGGCTATGGAGCGGGAGTGGCAGGCGCACTCGTGGCTTTTAAGGTCATGAGCGGCGAGATGCCCTCCACCGAGGACCTGGTCAACTTACTCCCTGCCATCCTCTCTCCTGGCGCCCTGGTCGTCGGGGTCGTGTGCGCAGCAATACTGCGTCGGCACGTGGGCCCGGGAGAGGGGGCTGTGCAGTGGATGAACCGGCTGATAGCGTTCGCTTCGCGGGGCAACCACGTTTCCCCCACGCACTATGTGCCTGAAAGCGACGCCGCAGCGCGTGTCACCCAGATCCTCTCCAGCCTTACCATCACCCAGCTGCTGAAGAGGCTCCACCAGTGGATTAATGAGGATTGCTCCACGCCATGCTCCGGCTCGTGGCTACGGGATGTTTGGGACTGGATATGCACAGTACTGACTGACTTCAAGACCTGGCTTCAGTCCAAGCTCCTGCCGCGGTTGCCGGGAGTCCCTTTCCTCTCATGCCAGCGTGGGTACAAGGGAGTCTGGCGGGGGGACGGCATCATGCAAACCACCTGCCCATGCGGAGCACAGATCGCCGGACATGTCAAAAACGGTTCCATGAGGATCGTTGGGCCTAAAACCTGCAGCAACACGTGGCATGGGACATTCCCCATTAACGCATACACCACAGGCCCCTGCACGCCCTCCCCGGCGCCAAGCTATTCCAAGGCGCTGTGGCGGGTAGCTGCTGAGGAGTACGTGGAGGTTACGCAGGTGGGGGATTTCCACTACGTGACGGGCATGACCACCGACAACATAAAGTGCCCATGCCAGGTTCCGGCCCCCGAGTTCTTCACAGAAGTGGATGGGGTGCGGCTGCACAGGTACGCTCCGGCGTGCAAGCCTCTCCTACGGGAGGAGGTCACATTCCAGGTTGGGCTCAACCAATACCTGGTCGGGTCACAACTCCCATGTGAACCCGAGCCGGATGTAACAGTGCTTACTTCCATGCTCACTGACCCCTCCCACATTACAGCAGAGGCGGCTAAGCGTAGGCTGGCCAGGGGGTCTCCCCCCTCCTTGGCCAGCTCTTCAGCTAGCCAACTGTCCGCGCCCTCCTTGAAGGCGACA------------TGCACCACCCGCCAT------------GACTCCCCAGACGCTGACCTCATCGAGGCCAACCTCCTGTGGCGGCAGGAGATGGGCGGAAACATCACCCGCGTGGAGTCAGAGAATAAGGTGGTAATCCTGGACTCTTTCGACCCGCTTCGAGCGGAGGAGGATGAGAGGGAGGTATCCATTCCAGCGGAGATCCTGCGGAAATCCAGGAAATTTCCCCCAGCGATGCCCATATGGGCACGCCCGGATTACAACCCTCCATTGATAGAGTCCTGGAAGGACCCGGACTACGTCCCTCCGGTGGTGCACGGGTGCCCATTGCCACCTACTAAGGCCCCTCCAATACCACCTCCACGGAGGAAAAAGACGGTTGTCCTGACAGAATCCACCGTGTCTTCTGCCTTGGCGGAGCTCGCTACAAAGACCTTTGGTAGCTCCGAATCGTCGGCCGTCGACAGCGGCACGGCGACCGCCCCCCCCGACCAATCCTCCGACGGCGGTGACGCGGGGTCCGATGCTGGGTCGTACTCCTCCATGCCCCCCCTTGAGGGGGAGCCGGGGGACCCCGATCTCAGCGACGGGTCTTGGTCTACCGTGAGT---GAGGAGGCCAGCGAGGACGTCGTCTGCTGCTCGATGTCCTATACATGGACGGGCGCCCTGATCACGCCATGCGCTGCGGAAGAAAGTAAGCTGCCCATTAATGCGTTGAGCAACTCTTTGCTCCGCCACCACAACATGGTTTACGCCACAACATCCCGCAGCGCAAGCCAACGGCAGAAGAAGGTCACCTTTGACAGACTGCAGGTCCTGGACGATCATTACCAGGACGTGCTCAAGGAGATGAAGGCGAAGGCGTCCACAGTCAAGGCCAAACTTCTATCTGTAGAAGAAGCCTGCAAGCTGACGCCCCCACATTCGGCCAGATCCAAATTTGGCTATGGGGCAAAGGACGTCCGGAACCTATCCGGCAGGGCCGTCAACCACATCCGCTCCGTGTGGAAGGACCTGCTGGAAGACACTGAAACACCAATTGACACCACCATCATGGCAAAAAATGAGGTCTTCTGCGTTCAACCAGAGAAAGGAGGCCGCAAGCCAGCTCGCCTTATCGTATTCCCAGACTTGGGGGTTCGCGTGTGCGAGAAAATGGCCCTCTATGACGTGGTCTCCACCCTCCCTCAGGCCGTGATGGGCTCCTCATACGGATTCCAATACTCTCCTGGACAGCGGGTCGAGTTCCTGGTGAATGCCTGGAAATCAAAGAAATGCCCTATGGGCTTTTCATATGACACCCGCTGTTTTGACTCAACGGTCACTGAAAATGACATCCGTGTTGAGGAGTCAATTTACCAATGTTGTGACTTGGCCCCCGAAGCCAGACAGGCCATAAGGTCGCTCACAGAACGGCTTTACATCGGGGGTCCTCTGACTAATTCAAAAGGGCAGAACTGCGGTTATCGACGGTGCCGCGCAAGCGGTGTCCTGACGACCAGCTGCGGTAATACCCTCACATGTTACTTGAAGGCCACTGCGGCCTGTCGAGCTGCAAAGCTCCAGGACTGCACGATGCTCGTGTGCGGAGACGACCTTGTCGTTATCTGTGAAAGCGCGGGGACCCAAGAGGATGCGGCGAGCCTACGAGTCTTCACGGAGGCTATGACTAGGTACTCTGCCCCCCCCGGGGACCCGCCCCAACCAGAATACGACTTGGAGCTGATAACATCATGCTCCTCCAACGTGTCGGTCGCGCACGATGCAACTGGCAAAAGGGTGTACTACCTCACCCGTGACCCCACCACCCCCCTTGCGCGGGCTGCGTGGGAGACAGCTAGACACACTCCAGTTAACTCCTGGCTAGGCAACATCATTATGTATGCGCCCACCTTATGGGCAAGGATGATCTTAATGACCCATTTTTTCTCCATCCTTCTAGTCCAGGAGCAACTTGAAAAGGCCCTAGATTGCCAGATCTACGGGGCCTGTTACTCCATTGAGCCACTTGACCTACCTCAGATCATTCAACGACTCCATGGTCTTAGCGCATTTTCACTCCATAGTTACTCTCCAGGTGAGATCAATAGGGTGGCTTCATGCCTCAGGAAACTTGGGGTACCACCCTTGCGAGTCTGGAGACATCGGGCCAGAAGTGTCCGCGCTAAGCTACTGTCCCAGGGGGGGAGGGCTGCCACTTGTGGCAAGTACCTCTTCAACTGGGCAGTAAGGACCAAGCTCAAACTCACTCCAATACCGGCTGCGTCCCAGTTGGACTTGTCCAACTGGTTCGTCGCTGGTTACAGCGGGGGAGACATATATCACAGCCTGTCTCGTGCCCGACCCCGCTGGTTTATGTTCTGCCTACTCCTACTTTCTGTAGGGGTAGGCATCTACCTGCTCCCCAACCGA
>CBA15611
ATGAGCACGAATCCTAAACCTCAAAGAAAAACCAAACGTAACACCAACCGCCGCCCACAGGACGTCAAGTTCCCGGGCGGTGGTCAGATCGTTGGTGGAGTTTACCTGTTGCCGCGCAGGGGCCCCAGGTTGGGTGTGCGCGCGACTAGGAAGACTTCCGAGCGGTCGCAACCTCGTGGAAGGCGACAACCTATCCCCAAGGCTCGCCAGCCCGAGGGTAGGGCCTGGGCTCAGCCCGGGTACCCTTGGCCCCTCTATGGCAACGAGGGCATGGGGTGGGCAGGATGGCTCCTGTCACCCCGCGGCTCCCGGCCTAGTTGGGGCCCCACGGACCCCCGGCGTAGGTCGCGTAATTTGGGTAAGGTCATCGATACCCTTACATGCGGCTTCGCCGACCTCATGGGGTACATTCCGCTCGTCGGCGCCCCCCTAGGGGGCGCTGCCAGGGCCCTGGCGCATGGCGTCCGGGTTCTGGAGGACGGCGTGAACTATGCAACAGGGAATCTGCCCGGTTGCTCTTTCTCTATCTTCCTCTTGGCCTTGCTGTCCTGTCTGACCATCCCAACTTCCGCTTACGAAGTGCGCAACGTGTCCGGGGCATACCATGTCACGAACGACTGCTCCAACTCAAGCATTGTGTATGAAGCAGCGGACATAATCATGCATACCCCCGGGTGCGTGCCCTGCGTTCGGGAGGGC------AGCACC---TCCAAATGCTGGGTAGCGCTCACCCCCACGCTCGCGGCCAGGAACTCCAGCGTCCCCACTACGACAATACGACGCCATGTCGACTTGCTCGTTGGGGCGGCTGCTTTCTGTTCCGCCATGTACGTAGGGGATCTCTGCGGATCTGTTCTCCTCGTCTCTCAGCTGTTCACCTTCTCGCCTCGCCATCATGAGACGGTACAGGACTGCAATTGCTCAATCTATCCCGGCCACATATCAGGTCACCGTATGGCTTGGGATATGATGATGAACTGGTCGCCCACAACGGCCCTAGTGGTGTCGCAGTTACTCCGGATCCCACAAGCTATCGTGGACATGGTGGCGGGAGCCCACTGGGGAGTCCTGGCGGGCCTCGCCTACTATTCCATGGTGGGGAACTGGGCTAAGGTTTTGATTGTGATGCTACTCTTTGCCGGCGTTGAC---------GGA------CAG---ACCCGTGTGACAGGGGGGACGGCAGGCCATACCACCCGCAGCTTTACGTCCCTCTTTTCCCGTGGGGCATCTCAGAAAATCCAGCTTGTAAACACCAACGGCAGCTGGCACATCAATAGGACTGCTCTGAACTGCAATGACTCCCTCAACACTGGGTTTATTGCCGCGCTGTTCTAC------ACGCACAGGTTCAACTCGTCCGGATGCCCAGAGCGCTTGGCAAGCTGCCGCTCCATTGATAAGTTTGATCAGGGGTGGGGTCCCATCACTTACGCTGAGCCG---CAATAC---------------CTGGACCAGAGGCCCTATTGCTGGCACTACGCACCTCGACCGTGCGGTATTGTACCCGCGTCGGAGGTATGTGGTCCAGTGTACTGCTTCACTCCAAGCCCTGTTGTGGTGGGGACGACCGACCGTTTCGGCGTCCCTACGTATAGCTGGGGGGAGAATGAGACGGACGTGCTGCTCCTTAACAACACGCGGCCGCCGCAGGGTAACTGGTTCGGCTGTACATGGATGAATGGCACTGGGTTCACCAAAACGTGCGGGGGCCCCCCGTGTAACATCGGGGGGAGCGGC------AACAACACCTTGACCTGCCCCACGGACTGCTTCCGGAAGCACCCCGAGGCCACCTACGCCAAATGCGGTTCGGGGCCTTGGTTGACACCTAGGTGCTTAGTTGACTACCCATACAGGCTTTGGCACTACCCTTGCACTGTCAATTTTACCATCTTCAAGGTTAGGATGTATGTGGGGGGCGTGGAGCACAGGCTCGACGCCGCTTGCAATTGGACTAGAGGAGAGCGTTGCAATTTGGAGGACAGGGATAGATCAGAGCTTAGCCCGCTGCTGCTATCTACAACAGAGTGGCAGATACTGCCCTGTTCCTTCACCACCCTACCGGCCCTATCCACTGGCTTGATCCATCTCCATCAGAACATTGTGGACGTGCAATACCTGTACGGCGTAGGGTCAGCGGTTGTCTCCTTTGTAATCAAATGGGAGTATGTCTTATTGCTCTTCCTTCTCCTAGCGGACGCGCGCGTCTGCGCCTGCTTGTGGATGATGCTGCTGATAGCCCAAGCTGAGGCCGCCCTAGAGAACCTGGTGGTCCTCAATGCGGCGTCCGTAGCTGGGACGCATGGCATTCTCTCCTTCCTTGTGTTCTTCTGTGCTGCCTGGTACATCAAGGGCAGGCTGGTCCCTGGGGCGGCATATGCTTTCTACGGCGTATGGCCGCTATTCCTGCTCCTGTTGGCGTTGCCACCACGGGCATACGCCATGGACCGGGAGATGGCTGCATCGTGTGGAGGTGCGGTTTTCGTGGGTCTGGTAATCCTGACCTTGTCACCACACTATAAATTGTTCCTCGCCAAGCTCATATGGTGGTTACAGTATTTCATCACCAAAGCTGAGGCGCATTTGCAAGTGTGGATCCCCCCCCTCAACGTTCGGGGGGGCCGCGATGCCATCATCCTCCTTACGTGTGCGGCCTACCCAGAGTTAATTTTTGACATCACCAAACTCTTGCTCGCCATACTCGGCCCGCTCATGGTGCTCCAGGCCGGCATGACCAGGGTGCCGTACTTCGTACGCGCTCAAGGGCTCATTCGTGCATGCATGTTGGTGCGGAAGGTTGCTGGAGGTCATTATGTCCAAATGGCTTTCGTGAAGCTGGCCGCACTGACGGGCACGTACGTTTATGACCATCTTACTCCACTGCGGGACTGGGCCCACGCGGGCCTACGAGACCTTGCAGTGGCAGTTGAGCCTGTTGTCTTCTCCGACATGGAGACTAAGATCATCATCTGGGGGGCAGACACCGCAGCGTGTGGGGACATCATCTCGGGTCTACCCGTCTCCGCTCGGAGGGGGAGGGAGATACTCCTAGGACCGGCCGATAATTTTGAAGGGCAGGGGTGGCGACTCCTTGCACCTATCACGGCCTACGCCCAACAAACACGGGGCTTACTTGGTTGTATCATCACTAGCCTCACAGGCCGGGATAAGAACCAGGTTGAGGGAGAGGTCCAAGTGGTTTCCACCGCAACGCAGTCTTTCCTAGCGACCTGTGTCAACGGCGTGTGTTGGACTGTCTTCCATGGTGCCGGCTCAAAGACCCTAGCCGGCCCAAAGGGGCCGATTACCCAGATGTACACTAATGTAGACCAGGACCTTGTCGGCTGGCAGGCGCCCCCTGGGGCGCGCTCTTTGACACCGTGCACCTGCGGCAGCTCGGACCTTTACTTGGTCACGAGGCATGCTGATGTCATTCCGGTGCGCCGGCGAGGCGACAGCAGGGGGAGCCTGCTCTCCCCCAGGCCCATTTCTTACTTAAAGGGCTCCTCGGGCGGTCCGCTGCTCTGCCCCCTGGGGCACGCTGTGGGCATCTTCCGGGCTGCCGTGTGCACCCGGGGGGTTGCGAAGGCGGTGGACTTTGTACCCGTTGAGTCTATGGAAACTACTATGCGGTCCCCGGTCTTCACGGACAACTCATCTCCACCGGCCGTACCGCAAACATTCCAAGTGGCCCATTTACACGCCCCCACTGGCAGCGGCAAAAGCACTAAGGTGCCGGCTGCATATGCAGCCCAAGGGTACAAGGTACTCGTCCTGAACCCGTCCGTTGCCGCCACCTTGGGCTTTGGGGCGTATATGTCTAAGGCACATGGCACCGACCCTAACATCAGAACTGGGGTAAGAACCATCACCACAGGTGCTCCCATCACGTACTCTACCTATGGCAAGTTTCTTGCCGACGGTGGTTGCTCTGGGGGCGCCTATGACATCATAATATGTGATGAGTGCCACTCAACTGATTCGACTTCCATTTTGGGCATCGGTACGGTCCTGGACCAAGCGGAGACGGCTGGAGCGCGGCTTGTCGTGCTCGCCACCGCTACACCTCCGGGATCGGTCACCGTGCCACACCCTAACATAGAGGAGGTGGCTCTGTCCAACACTGGAGAGATCCCCTTCTATGGCAAAGCCATCCCCATCGAGACCATCAAGGGGGGGAGGCATCTCATTTTCTGCCACTCCAAGAAGAAGTGCGACGAGCTCGCTGCAAAGCTGGTGGGCCTCGGAATCAACGCTGTAGCGTATTACCGGGGTCTTGATGTGTCCGTCATACCAACTAGCGGAGACGTCGTTGTCGTGGCAACTGACGCTCTAATGACGGGCTATACCGGCGATTTTGACTCAGTGATCGATTGTAATACATGTGTCACCCAGACAGTCGACTTCAGCTTGGACCCTACCTTCACCATTGAGACGACAACCGTGCCCCAGGATGCGGTGTCGCGCTCGCAGCGGCGAGGCAGGACTGGTAGGGGCAGGAGAGGCATCTACAGGTTTGTAGCTCCGGGAGAACGGCCCTCGGGCATGTTCGATTCTTCGGTCCTGTGCGAGTGCTATGACGCGGGCTGTGCTTGGTATGAGCTTACGCCCGCCGAGACCTCAGTTAGGTTGCGGGCTTACCTGAACACACCAGGGTTGCCCGTTTGCCAGGATCATCTGGAGTTCTGGGAGAGCGTCTTCACAGGCCTCACCCACATAGACGCCCACTTCCTGTCCCAAACTAAACAGGCAGGAGATAACTTCCCCTACCTGGTAGCATATCAGGCTACAGTGTGCGCCAGGGCTCAAGCTCCACCTCCATCGTGGGATCAAACGTGGAAGTGTCTCATACGGCTCAAGCCTACGCTACACGGGCCAACACCCCTGCTGTACAGGCTAGGAGCCGTCCAAAATGAGGTTATCCTCACACACCCCATAACCAAATACATCATGGCATGCATGTCAGCCGACCTGGAGGTCGTCACGAGCACCTGGGTGCTAGTAGGCGGGGTCCTTGCAGCTCTGGCTGCGTACTGCCTAACGACAGGCAGCGTGGTCATTGTGGGCAGGATCATATTATCTGGGAAGCCGGCTATCATTCCCGACAGGGAGGTCCTCTACCAAGCGTTCGATGAGATGGAAGAGTGTGCCTCACACCTCCCTTACATCGAACAGGGAATGCAGCTCGCCGAGCAGTTCAAGCAAAAGGCGCTCGGGTTGCTGCAAACAGCCACCAAACAAGCGGAGGCCGCTGCTCCCGTAGTGGAGTCCAAGTGGCGAGCCCTTGAGATCTTCTGGGCAAAGCACATGTGGAATTTCATCAGCGGGATACAGTACTTAGCAGGCTTGTCCACTTTGCCTGGGAACCCCGCAATAGCATCACTGATGGCATTCACGGCCTCCATCACCAGCCCGCTCACCACCCAACACACCCTCCTGTTTAACATCCTGGGGGGATGGGTGGCCGCCCAACTCGCTCCTCCC---AGCGCTGCTTCGGCTTTCGTGGGCGCCGGCATCGCTGGTGCGGCTGTTGGCAGCATAGGCCTTGGGAAGGTGCTTGTGGATATCCTAGCGGGCTATGGAGCGGGGGTGGCAGGCGCACTCGTGGCCTTTAAGGTCATGAGTGGCGAGATGCCATCCACCGAAGACCTGGTCAACCTACTCCCTGCCATCCTCTCTCCTGGCGCCCTGGTCGTCGGGGTCGTGTGCGCAGCAATACTGCGACGGCATGTGGGCCCGGGGGAGGGGGCTGTGCAGTGGATGAATAGGCTGATAGCGTTCGCTTCACGGGGTAACCACGTCTCCCCCACGCACTATGTGCCTGAGAGCGACGCTGCGGCGCGTGTCACCCAGATCCTCTCCAGCCTTACCATCACTCAGCTGTTGAAGAGGCTCCACCAGTGGATTAATGAAGACTGCTCCACGCCGTGCTCCGGTTCATGGCTAAGGGACATTTGGGACTGGATATGCACGGTGCTGACTGATTTCAAGACCTGGCTCCAGTCCAAGCTCCTGCCGCGGTTGCCAGGAGTCCCTTTCTTCTCATGCCAACGAGGGTACAAGGGAGTCTGGCGGGGAGACGGCATCATGCAAACCACCTGCCCATGTGGAGCACAAATTACCGGACATGTCAAAAATGGTTCCATGAGGATCGTCGGGCCTAAGACCTGCGCCAACACGTGGCATGGAACATTCCCCATCAACGCGTACACCACGGGTCCCTGCACACCTTCCCCGGCGCCAAACTATACCAGGGCGCTGTGGCGGGTGGCTGCTGAGGAGTACGTGGAGGTCACGCGAGTAGGGGATTTCCACTACGTGACGGGCATGACCACTGACAATGTAAAGTGCCCATGCCAAGTGCCGGCCCCCGAATTCTTCACGGAAGTGGATGGAGTGCGGCTGCACAGGTACGCTCCGGCGTGCAAACCTCTCCTGCGGGAGGAGGTCACATTCCAGGTCGGGCTCAACCAATACTTGGTTGGGTCACAGCTCCCATGTGAGCCCGAACCGGATGTAGCAGTACTCACCTCCATGCTCACCGACCCCTCCCACATTACAGCAGAGGCGGCTAAGCGTAGGCTGGTCAGGGGGTCTCCCCCCTCCTTGGCCAGCTCTTCAGCTAGCCAGCTGTCTGCGCCTTCCTTGAAGGCGACA------------TGCACTACCCGTCAT------------GACTCCCCAGATGCTGACCTCATCGAGGCCAACCTCCTGTGGCGGCAGGAGATGGGCGGAAACATCACCCGCGTGGAGTCAGAGAATAAGGTGGTAATCCTGGACTCTTTTGACCCGCTCCAAGCGGAGGAGGATGAGAGGGAGGTATCCGTTCCGGCGGAGATCCTGCGGAAATCCAGGAAATTCCCCCCGGCGTTGCCCGTTTGGGCACGCCCGGATTACAACCCTCCACTGCTAGAGCCCTGGAAGGACCCGGACTATATTCCTCCAGTGGTACACGGGTGCCCATTGCCACCTGCTAAGGGCCCTCCAATACCGCCACCACGGAGGAAGAGGACGGTTGTCCTGACAGAATCCACTGTGTCTTCTGCCCTGGCGGACCTCGCCACAAAGACCTTCGGCAGCTCCGAATCGTCGGCCGTCGACAGCGGCACGGCGACCGCCCCTCCTGACCAGCCCTCCGATGACGGCGACGCAGGATCCGACGTCGAGTCGTACTCCTCCATGCCCCCCCTTGAGGGGGAGCCGGGGGACCCCGATCTCAGCGACGGGTCTTGGTCTACTGTGAGT---GAGGAGGCTGGTGAGGACGTCGTCTGTTGTTCGATGTCCTACACATGGACAGGCGCCCTGATCACGCCATGCGCTGCGGAGGAAAGCAAGCTGCCCATCAATGCGTTGAGCAACTCTTTGCTGCGTCACCATAACATGGTCTACGCCACAACATCCCGCAGCGCAAGCCAGCGGCAGAAGAAGGTCACTTTTGACAGACTGCAGGTCCTGGATGACCATTACCGGGACGTGCTCAAGGAGATGAAGGCGAAGGCGTCCACAGTCAAGGCTAAACTTCTGTCTGTAGAAGAAGCCTGTAAGCTGACGCCCCCACACTCGGCCAGATCTAAATTTGGCTATGGGGCAAAGGACGTCCGGAACCTGTCCAGCAAGGCCGTTAACCACATCCGCTCCGTGTGGAAGGACTTGCTGGAAGACACTGAGACACCAATTGATACCACCATCATGGCAAAAAATGAGGTTTTCTGCGTCCAACCAGAAAAAGGAGGCCGCAAGCCAGCTCGCCTTATCGTGTTCCCAGACTTGGGGGTTCGTGTGTGCGAGAAGATGGCCCTCTACGATGTGGTCTCCACCCTTCCCCATGCCGTGATGGGCTCCTCATACGGATTCCAATACTCTCCTGCACAGCGGGTCGAATTCCTGGTGAACGCCTGGAAATCAAAGAAGTGCCCTATGGGCTTCGCATATGACACCCGCTGCTTTGACTCAACAGTCACTGAGAGTGACATCCGTGTTGAGGAGTCAATCTACCAATGTTGTGACTTGGCCCCCGAAGCCAAACAGGCTATAAGGTCGCTCACAGAGCGGCTTTACATCGGGGGTCCCCTGACTAATTCAAAAGGGCAGAACTGCGGCTATCGCCGGTGCCGCGCAAGTGGCGTGCTGACGACCAGCTGCGGTAATACCCTCACATGCTACTTGAAGGCCACTGCAGCCTGTCGAGCTGCGAAGCTCCAGGACTGCACGATGCTCGTGTGTGGTGACGACCTTGTCGTTATCTGTGAGAGCGCGGGAACCCAGGAGGACGCGGCGAGCCTACGAGTCTTCACGGAGGCTATGACTAGGTACTCTGCCCCCCCCGGGGACCCGCCCCAGCCAGAATACGACTTGGAGTTGATAACATCATGCTCCTCCAACGTGTCGGTCGCGCACGATGCATCTGGCAAAAGGGTGTACTATCTCACCCGTGACCCCACCACCCCTCTCGCGCGGGCTGCGTGGGAGACAGCTAGACACACTCCAGTTAACTCCTGGCTAGGCAACATCATCATGTATGCGCCCACTTTATGGGCAAGGATGATTCTGATGACTCACTTCTTCTCCATCCTTCTAGCCCAGGAGCAACTTGAAAAAGCCCTAGACTGTCAGATCTACGGGGCCTGTTACTCCATTGAGCCACTTGACCTACCTCAGATCATTCAACGACTCCATGGTCTTAGCGCATTTTCACTCCATAGCTACTCTCCAGGTGAGATCAATAGGGTGGCTTCATGCCTCAGGAAACTTGGGGTACCACCCTTGCGAGTCTGGAGACACCGGGCCAGAAGTGTCCGCGCTAAGTTGCTGTCCCAGGGGGGGAGGGCCGCCACTTGTGGCAAGTACCTCTTCAACTGGGCAGTAAGGACCAAGCTTAAACTCACTCCAATCCCGGCCGCGTCCCAGCTGGACTTGTCCGGCTGGTTCGTTGCTGGTTACAGCGGGGGAGACATATATCACAGCCTGTCTCGTGCCCGGCCCCGCTGGTTCATGTGGTGCCTACTCCTACTTTCTGTAGGGGTAGGCATCTACCTGCTCCCCAACCGA
>AAF65950
ATGAGCACGAATCCTAAACCTCAAAGAAAAACCAAACGTAACACCAACCGCCGCCCACAGGACGTCAAGTTCCCGGGCGGTGGCCAGATCGTTGGTGGAGTTTACCTGTTGCCGCGCAGGGGCCCCAGGTTGGGTGTGCGCGCGACTAGGAAGACTTCCGAGCGGTCGCAACCTCGTGGAAGGCGACAACCTATCCCCAAGGTTCGCCGGCCCGAGGGCAGGACCTGGGCTCAGCCCGGGTACCCTTGGCCCCTCTACGGCAATGAGGGCTTGGGGTGGGCAGGATGGCTCCTGTCACCCCGCGGCTCTCGGCCCAGTTGGGGCCCCACGGACCCCCGGCGTAGGTCGCGTAACCTGGGTAAGGTCATCGATACCCTCACATGCGGCGTCGCCGATCTCATGGGGTACATTCCGCTCGTCGGCGCCCCCTTAGGGGGCGTTGCCAGGGCCCTGGCGCATGGCGTCCGGGTTCTGGAGGACAGCGTGAACTATGCAACAGGGAATCTGCCCGGTTGCTCTTTCTCTATCTTCCTCCTGGCTTTGCTGTCCTGCTTGACCACCCCAGCCTCCGCTTACGAGGTGCGCAACACGTCCGGGGCGTACCATGTTACGAACGACTGCTCCAACGCAAGTATTGTGTATGAGGCGGCGGACATCATCATGCATGCCCCCGGGTGTGTGCCCTGCGTTCGGGAGAAC------AACTCC---TCCCGCTGCTGGGTAGCGCTCACTCCCACGCTCGCGGCCAGGAACGCTAGCATCCCAACTGCGACAATACGACGCCACGTCGACTTGCTCGTTGGGGCGGCTGCTTTCTGCTCCGCTATGTACGTGGGGGATCTCTGCGGGTCTGTTTTCCTCGTCTCCCAGCTGTTCACCTTCTCGCCCCGCCGGTATTGGACGGAACAGGACTGTAATTGTTCAATCTACCCCGGCCACATATCAGGTCACCGTATGGCTTGGGATATGATGATGAACTGGTCGCCTACAACAGCCCTAGTGGTATCGCAGTTGCTCCGGATCCCACAAGCCGTCGTGGACATGGTGGCGGGGGCCCACTGGGGAGTCCTGGCGGGCCTTGCCTACTATTCCATGGTGGGGAACTGGGCTAAGGTCTTGATTGTGATGCTACTCTTTGCCGGCGTTGAC---------GGG------AAC---ACCAGGACAATGGGGGGGTCGGCAGGCCACACCATCAATAGGATGACGTCCCTATTTTCTGCCGGGCCGTCTCAGAACATCCAGCTTATAAACACCAACGGTAGCTGGCACATCAACAGGACTGCTCTGAACTGCAATGATTCCCTCCAGACTGGGTTCATCTCCGCGCTGTTCTAC------ACACACAAGTTCAACGCGTCCGGGTGCCCAGAGCGCATGGCCAGCTGCCGCCCCATTGCAACGTTCAGTCAGGGGTGGGGTCCCATCACTTACGCTGAGCCG---GCCAGC---------------TTGGACCAGAGGCCCTATTGTTGGCACTACGCACCTCAACCGTGCGGTATTGTGCCCGCGTCGGAGGTGTGTGGCCCAGTCTACTGCTTCACCCCAAGCCCTGTTGTGGTGGGGACGACCGATCGTTCCGGCGTCCCTACGTATAGGTGGGGGGAGAATGAGACGGACGTGCTGCTTCTCAACAACACGCGGCCGCCGCAAGGCAACTGGTTTGGCTGTTCATGGATGAATAGCACTGGGTTCACCAAGACGTGTGGGGGCCCCCCGTGTAACATCGGGGGGGTCGGC------AATAACACTTTGACTTGCCCCACGGACTGCTTCCGGAAGCACCCCGAGGCCACTTACACAAAATGTGGCTCGGGGCCTTGGTTGACACCTAGGTGCATAGTGCACTATCCATACAGGCTTTGGCACTACCCCTGCACTGTCAACTTTACCATCTTCAAGGTTAGGATGTATGTGGGGGGCGTGGAGCACAGGCTCGATGCCGCGTGCAATTGGACTCGAGGGGAGCGTTGCGACTTGGAGGACAGGGATAGATCAGAGCTTAGCCCGCTGCTGCTGTCTACCACAGAGTGGCAGATATTGCCCTGCTCCTTCACCACCTTACCGGCTCTGTCCACTGGTTTGATCCATCTCCATCAGAACATCGTGGACGTGCAATACCTGTACGGCATAGGGTCGGTGGTTGTCTCCTTTGTGATCAAATGGGAGTATATCGTGTTGCTCTTCCTTCTCCTGGCGGACGCGCGCGTCTGTGCTTGCCTATGGATGATGATGTTAATAGCTCAGGCTGAGGCCGCCCTAGAGAACTTGGTGGTCCTCAATGCGGCATCCGTGGCTGGAGCGCATGGCTTCCTCTCCTTCCTTGTATTCTTCTGTGCTGCCTGGTACATCAAGGGCAGGCTGGTCCCTGGGGCGGCATACGCCTTCTATGGCGTATGGCCGCTATTCCTGCTCCTGCTGGCGTTACCACCACGAGCATACGCCATGGACCGGGAAATGGCCGCGTCGTGCGGAGGCGCGGTTTTCATAGGTTTGGCACTCTTGACCCTGTCACCACACTATAAAGTGTTCCTCGCGCGGCTCATATGGTGGTTACAATATTTTATCACCAGAGTTGAGGCGCATTTGCATGTGTGGGTCCCCCCCCTCAACGTTCGGGGGGGCCGCGATGCCATCATCCTCCTCACGTGCGCAGTCCACCCAGAGCTAATCTTTTCCATCACCAAGATTTTGCTCGCCATATTCGGCCCGCTAATGGTGCTCCAGGCTGGCATAACCCGAGTACCGTACTTTGTGCGTGCTCAAGGGCTCATTCGTGCGTGCTTGTTGGCGCGGAAAGTTGCTGGGGGTCATTACGTCCAAATGGCTTTCATGAAGCTGGCCGCGCTGACGGGTACGTACGTCTATGACCACCTTACTCCACTGCAGGACTGGGCCCATGCAGGCCTACGGGACCTTGCGGTAGCAGTTGAGCCCGTTGTCTTCTCTGACATGGAGACCAAGATCATCACCTGGGGGGCAGACACCGCGGCGTGCGGGGACATTATCTTGGGTCTGCCCGTCTCCGCCCGGAGGGGGAAGGAGATTTTTCTGGGGCCGGCCGACAATCTTGAAGGGCAGGGATGGCGACTCCTTGCACCTATCACGGCCTACTCCCAACAGACACGGGGCCTACTTGGCTGCATCATCACTAGCCTCACAGGCCGGGACAGGAACCAGGTCGAGGGGGAGGTTCAAGTGGTCTCCACCGCAACACAATCTTTCCTGGCGACCTGCGTCAACGGCGTGTGTTGGACTGTCTACCATGGTGCCGGCGCGAAGACCTTAGCCGGTCCTAAGGGTCCGATCACCCAAATGTACACCAATGTAGACCAGGACCTCGTCGGCTGGCAATCGCCCCCTGGGGCGCGTTCCTTGACACCGTGCACCTGCGGCAGCTCGGACCTTTACTTGGTCACGAGGCATGCTGATGTCATTCCGGTGCGCCGGCGGGGCGACAGCAGGGGGAGCCTACTCTCCCCCAGGCCCATCTCCTACTTAAAGGGCTCTTCGGGTGGGCCACTGCTCTGCCCCTCGGGACACGCTGTGGGCATCTTCCGGGCTGCCGTGTGCACCCGGGGGGTTGCAAAGGCGGTGGATTTTGTACCCGTTGAGTCTATGGAAACTACTATGCGGTCTCCGGTCTTCACGGACAACTCGTCCCCCCCGGCCGTACCGCAGACATTCCAAGTGGCCCATCTACACGCTCCCACTGGCAGCGGCAAGAGTACCAAGGTGCCGGCTGCGTACGCAGCCCAGGGGTACAAGGTACTTGTCCTGAACCCGTCCGTTGCTGCTACCTTAGGTTTTGGGGCGTACATGTCCAAAGCACATGGTATCGAACCTAGCATCAGAACTGGGGTGAGGACTATCACCACAGGCGCCCCTATCACGTACTCCACCTATGGCAAGTTCCTTGCTGACGGTGGGTGCTCTGGAGGCGCCTACGACATCATAATATGTGATGAATGCCACTCAACTGACTCGACTACCATCTTGGGCGTTGGCACAGTCCTGGACCAAGCGGAGACGGCTGGAGCGCGGCTTGTCGTGCTCGCCACCGCTACGCCTCCGGGATCGGTCACCGTGCCACATCCCAACATCGAGGAGGTGGCCCTGTCCAACGCTGGAGAGATACCCTTCTACGGTAAAGCCATCCCTATCGAGGCCATCAAGGGGGGGAGGCATCTCATTTTCTGCCATTCCAAGAAGAAATGTGACGAACTCGCCGCAAAGCTGTCGGGCCTCGGACTCAACGCTGTGGCGTACTACCGGGGTCTTGATGTGTCCGTCATTCCGGCCAGCGGAGACGTCGTTGTCGTAGCAACAGACGCTCTAATGACGGGCTTTACCGGCGATTTTGACTCAGTGATCGACTGTAATACATGTGTCACCCAGACAGTCGATTTCAGCTTGGACCCTACCTTCACCATTGAGACGACGACCGTGCCCCAAGACGCGGTGTCGCGCTCGCAACGGCGAGGCAGGACTGGTAGGGGCAGGGCAGGCATCTACAGGTTTGTGACTCCAGGAGAACGGCCCTCGGGCATGTTCGATTCTTCGGTCCTGTGCGAGTGCTATGACGCAGGCTGTGCTTGGTACGAGCTCACGCCCGCCGAGACCTCGGTTAGGTTGCGGGCTTACCTAAACACACCAGGGTTGCCCGTGTGCCAGGACCATCTGGAGTTCTGGGAGAGCGTCTTCACAGGCCTCACCCATATAGATGCCCACTTCTTGTCCCAGACTAAGCAGGCAGGAGACAACTTCCCCTACCTGGTAGCATACCAAGCTACGGTGTGCGCCAGGGCTCAGGCTCCACCTCCATCGTGGGACCAAATGTGGAAGTGTCTCATACGGCTAAAGCCTACGCTGCACGGGCCAACACCCCTGCTGTATAGGCTAGGAGCCCTCCAAAACGAGGTCACTCTCACACACCCCATAACCAAATACATCATGGCATGCATGTCGGCTGACCTGGAGGTCGTCACGAGCACCTGGGTGCTAGTAGGTGGCGTCCTCGCAGCTTTGGCCGCGTATTGCCTGACAACAGGCAGCGTGGTCATTGTAGGCAGGATCATCTTGTCTGGAAAGCCGGCCATCATTCCCGACAGAGAAGTTCTTTACCAGGAATTCGATGAAATGGAAGAGTGCGCATCACACCTTCCTTACATCGAGCAGGGGATGCAGCTCGCCGAGCAATTCAAGCAGAAGGCGCTCGGGTTGCTGCAAACGGCCACCAAGCAAGCGGAGGCTGCTGCTCCCGTGGTGGAGTCCAAGTGGCGAGCCCTTGAGACCTTTTGGGCGAAGCACATGTGGAATTTCATCAGCGGGATACAATACTTAGCAGGCTTGTCCACCCTGCCTGGGAACCCCGCGATAGCATCATTAATGGCATTTACAGCTTCCATCACCAGCCCGCTCACCACCCAACACACCCTCCTGTTTAACATCTTGGGGGGATGGGTGGCCGCCCAGCTCGCTCCCCCC---AGTGCTGCTTCGGCTTTCGTGGGCGCCGGCATCGCCGGCGCAGCTGTTGGCAGCATAGGCCTTGGGAAGGTGCTTGTGGACATCCTGGCGGGTTATGGAGCAGGAGTGGCAGGCGCACTCGTAGCCTTTAAGGTCATGAGTGGCGAGATGCCCTCCACCGAGGACCTGGTCAACTTGCTCCCTGCCATTCTCTCCCCTGGTGCCCTGGTCGTCGGGGTCGTGTGCGCAGCAATACTGCGTCGACATGTGGGCCCGGGAGAGGGGGCTGTGCAGTGGATGAACCGGCTGATAGCGTTCGCTTCGCGGGGTAACCATGTCTCCCCCACGCACTATGTGCCTGAAAGCGACGCCGCAGCGCGTGTCACTCAGATCCTCTCCAGCCTTACCATCACTCAATTGTTGAAGAGGCTCCACCAGTGGATCAACGAGGACTGCTCCACGCCGTGTTCCGGCTCGTGGCTAAGGGATGTTTGGGACTGGATATGCACGGTGCTGGCTGATTTCAAGACCTGGCTCCAGTCCAAGGTCCTGCCACGGTTGCCGGGAGTTCCATTTCTCTCATGCCAACGTGGGTACAAGGGAATCTGGCGAGGAGACGGCATTATGCAAACCATCTGCCCATGTGGAGCACATATCGCCGGACATGTCAAAAACGGTTCCATGAGGATCGTTGGGCCTAAAACCTGCAGCAACACGTGGCATGGAACATTCCCCATCAACGCGTACACCACGGGCCCCTGCACACCCTCCCCGGCGCCAAACTATTCCAGGGCGCTGTGGCGGGTGGCTGCTGAGGAGTACGTGGAAATTACGCGAGTGGGGGATTCCCACTACGTGACGGGCATGACCACTGACAACATAAAGTGCCCATGCCAAGTCCCGGCCCCAGAATTCTTCACAGAACTGGATGGGGTGCGGTTGCACAGGTACGCCCCGGCGTGCAAACCTCTCCTACGGGAGGAGGTCACGTTCCAGGTCGGGCTCAACCAATACGCGGTTGGGTCACAACTCCCATGCGAGCCCGAACCGGACGTAACAGTGCTCACTTCCATGCTCACCGACCCCTCCCACATTACAGCAGAGGCGGCTAAGCGTAGGCTGGCCAGGGGGTCCCCCCCCTCCTTGGCCAGCTCTTCGGCTAGCCAGTTGTCTGCGCCTTCTCTGAAGGCGACA------------TGCACTACCCGTCAT------------GACTCCCCAGACGCTGACCTCATTGAGGCCAATCTCCTGTGGCGGCAGGAGATGGGCGGGAACATCACCCGCGTGGAGTCAGAGAATAAGGTGGTAATTTTGGACTCTTTCGAGCCGCTTCGGGCGGAGGAGGATGAGGGGGAAATATCCGTCCCAGCGGAGATCCTGCGGAAATCCAGGAGATTCCCCCGGGCAATGCCCGTATGGGCACGCCCGGATTACAACCCTCCACTGATAGAGTCCTGGAAGGACCCGGACTACGTCCCTCCAGTGGTGCACGGGTGCCCATTGCCACCTACCAAGGCGCCCCCAGTGCCACCTCCACGGAGGAAGAGGACGTTCGTCCTGACAGAGTCCAGTGTTTCTTCTGCCTTGGCGGAGCTCGCCACAAAGACCTTTGGTAGCTCGGAGTCGTCGGCCGTCGACAGCGGAACAGCGACCGCCCCTCCTGACCAGCCCTCAGACGACGGCGACGCGGGATCCGACGTTGAGTCGTACTCCTCCATGCCCCCCCTTGAGGGGGAGCCGGGGGACCCCGATCTCAGCGACGGGTCTTGGTCTACCGTCAGC---GAGGAGGTTGACGAGGATGTCGTCTGCTGCTCAATGTCCTACACATGGACAGGCGCCCTGATCACGCCATGCGCCGCGGAAGAGAGCAAGCTGCCCATCAACGCGCTGAACAACTCTTTGCTGCGCCACCATAACATGGTCTACGCCACAACATCCCGCAGCGCAAGCCAACGGCAGAAGAAGGTCACCTTTGACAGACTGCAAGTCCTGGACGACCACTACCGGGACGTGCTCAAGGAGATGAAGGCGAAGGCGTCCACAGTTAAGGCCAAACTCCTATCCGTAGAAGAGGCCTGTAGGCTGACGCCCCCACACTCAGCCAGATCCAAATTTGGCTATGGGGCGAAGGACGTCCGGAGCCTATCCAGTAGGGCCATCAACCACATCCACTCCGTGTGGAAGGACCTGCTGGAAGACACTGAGACACCAATTCAAACCACCATCATGGCAAAAAATGAGGTTTTCTGTGTCCAACCAGAGAAAGGAGGTCGCAAGCCAGCTCGCCTTATCGTGTTCCCAGATTTGGGGGTCCGTGTGTGCGAGAAAATGGCCCTTTACGACGTGGTCTCCACTCTTCCTCAGGCCGTGATGGGCGCCTCATACGGATTCCAGTACTCTCCTGGACAGCGGGTCGAGTTCCTGGTGAATGCCTGGAAGTCAAAGAAGTGCCCTATGGGCTTTTCATATGACACCCGCTGTTTCGACTCAACGGTCACTGAGAATGACATCCGTACTGAGGAGTCAATATACCAATGTTGTGACTTGGCCCCCGACGCCAGACAGGCTATAAGGTCGCTCACAGAGCGGCTTTATATCGGGGGTCCCCTGATCAATTCAAAAGGGCAGAACTGCGGTTATCGCCGGTGCCGCGCGAGCGGCGTGCTGACGACCAGCTGCGGTAATACCCTCACATGTTACTTGAAGGCCACTGCGGCCTGTCGAGCTGCGAAGCTCCAGGACTGCACGATGCTCGTGTGCGGAGACGACCTTATCGTTATCTGTGAAAGCGCGGGAACCCAGGAGGACGCGGCAAACCTACGAGTCTTCACGGAGGCTATGACTAGGTACTCTGCCCCCCCCGGGGACCCGCCCCAACCAGAATACGACTTGGAGTTGATAACATCATGCTCCTCCAATGTGTCGGTCGCGCACGATGCATCTGGTAAAAGGGTGTACTATCTCACCCGTGACCCCACCACCCCTCTTGCAAGGGCTGCGTGGGAGACAGCTAGACACACTCCAGTCAACTCCTGGCTAGGCAACATCATCATGTATGCGCCCACTCTATGGGCTAGGATGATTCTGATGACTCACTTCTTCTCCATCCTACTAGCTCAGGAGCAACTTGAAAAGGCCCTGGATTGTCAGATCTACGGGGCCTGCTACTCCATTGAACCACTTGACCTACCTCAGATCATCCAACGACTCCATGGTCTTAGCGCATTCTCACTTCATAGTTACTCTCCAGGTGAGATCAATAGGGTGGCTTCATGCCTCAGGAAACTTGGGGTACCGCCCTTGCGAGTCTGGAGACATCGGGCCAGAAGTGTCCGCGCTAAGCTACTGTCCCAGGGGGGGAGGGCCGCCACTTGTGGCAAGTACCTCTTCAACTGGGCAGTGAAGACCAAGCTTAAACTCACTCCAATTCCCGCAGCGTACCAGCTAGACTTGTCCGGCTGGTTCGTTGCTGGTTACAGCGGGGGAGACATATATCACAGCGTGTCTCGTGCCCGGCCCCGCTGGTTTATGTGGTGCCTACTCCTACTGTCTGTAGGGGTAGGCATCTACTTGCTCCCCAACCGA
>AAD44718
ATGAGCACGAATCCTAAACCTCAAAGAAAAACCAAACGTAACACCAACCGCCGCCCACAGGACGTCAAGTTCCCGGGCGGTGGTCAGATCGTTGGTGGAGTTTACCTGTTGCCGCGCAGGGGCCCCAGGTTGGGTGTGCGCGCGATCAGGAAGACTTCCGAGCGGTCGCAACCCCGTGGAAGGCGACAGCCTATCCCCAAGGCTCGCCGGCCCGAGGGCAGGGCCTGGGCTCAGCCCGGGTATCCTTGGCCCCTCTATGGCAATGAGGGCATGGGGTGGGCAGGATGGCTCCTGTCACCCCGCGGCTCCCGGCCTAGTTGGGGCCCCACGGACCCCCGGCGTAGGTCGCGTAATTTGGGTAAGGTCATCGATACCCTCACATGCGGCCTCGCCGACCTCATGGGGTACATTCCGCTCGTCGGCGGCCCCCTAGGGGGCGCTGCCAGGGCCTTGGCACATGGTGTCCGGGTTCTGGAGGACGGCGTGAACTATGCAACAGGGAACCTGCCCGGTTGCTCTTTTTCTATCTTCCTCTTGGCTCTGCTGTCCTGTCTGACCGTACCAGCTTCCGCTCATGAAGTGCGTAACGCGTCCGGGGTATACCATGTCACGAACGACTGCTCCAACTCAAGCATTGTGTTTGAGGCGGCGGACTTGATCATGCATACTCCCGGGTGCGTGCCCTGCGTTCGGGAGGGT------AACTCC---TCCCGCTGCTGGGTAGCGCTCACTCCCACGCTCGCGGCCAGGAATGCTACCATCCCCACTACGACAATACGACACCACGTCGATTTGCTCGTTGGGGCGGCTGCTCTCTGCTCCGCTATGTACGTGGGGGACCTCTGCGGATCTGTTTTCCTCGTCTCTCAGCTGTTCACCTTCTCGCCCCGCCGGCATGCGACATTGCAGGACTGCAATTGTTCGATCTACCCCGGCCACGCGTCAGGTCACCGCATGGCCTGGGACATGATGATGAACTGGTCACCTACAACAGCCCTCGTAGTGTCGCAGTTACTCCGGATCCCACAAGCCGTCATCGACATGGTGGCGGGGGCCCACTGGGGAGTCCTGGCGGGCCTTGCCTACTATTCCATGGCGGGGAACTGGGCTAAGGTTTTGATTGTGATGCTACTTTTTGCCGGCGTTGAC---------GGG------CAC---ACCCTCACAACGGGGGGGCACGCTGCCCGCCTCACCAGCGGGTTCGCGGGCCTCTTTACACCTGGGCCGTCTCAGAGAATCCAGCTTATAAACACCAATGGCAGTTGGCACATCAACAGGACTGCCCTGAACTGCAATGACTCCCTCCAGACTGGGTTTCTTGCCGCGCTGTTCTAC------GCACATAGGTTCAACTCGTCCGGATGCCCGGAGCGCATGGCCAGCTGCCGCTCCATTGACAAGTTCGACCAGGGATGGGGTCCTATCACTTATGCTGAGCCTACAAAAGAC---------------CCGGACCAGAGGCCTTATTGCTGGCACTACCCACCTCAACAATGTGGTATCGTACCTGCGTCGCAGGTGTGTGGTCCAGTGTATTGCTTCACCCCAAGTCCTGTTGTCGTGGGGACAACCGATCGTCTCGGCAACCCTACGTACAGCTGGGGGGAGAACGATACTGACGTGCTGCTCCTTAACAACACGCGGCCGCCGCAAGGCAACTGGTTCGGCTGTACATGGATGAATAGCACTGGGTTCACCAAGACGTGCGGGGCCCCCCCGTGTAACATCGGGGGGGTCGGC------AATAACACCTTGACCTGCCCCACGGACTGCTTCCGGAAGCACCCCGAGGCCACGTACTCAAAATGTGGCTCGGGGCCTTGGTTGACACCTAGGTGCATGGTTGACTACCCATACAGGCTCTGGCACTACCCCTGCACTGTCAACTTCTCCATCTTTAAGGTTAGGATGTATGTGGGGGGCGTGGAGCACAGGCTTAATGCTGCATGCAACTGGACCCGAGGAGAGCGTTGCAACTTGGACGACAGGGACAGATCGGAGCTCAGCCCGCTGCTGCTCTCTACAACAGAGTGGCAGGTTCTGCCCTGCTCTTTCACCACCCTACCGGCTCTGTCCACTGGCTTGATCCACCTCCATCAGAACATCGTGGACGTGCAATACCTGTACGGTATAGGGTCAGCGGTTGTCTCCTTTGCAATCAAATGGGAGTATGTCGTGTTGCTTTTCCTTCTCCTGGCGGACGCGCGCGTCTGTGCCTGCTTGTGGATGATGCTGCTGATAGCCCAGGCCGAGGCCGCCTTAGAGAACCTGGTGGCCCTCAATGCAGCGTCCGTTGCCGGAGCGCACGGCATCCTCTCCTTCCTCGTGTTCTTCTGTGCCGCTTGGTACATCAAGGGCAGGCTGGTCCCTGGGGCGGCATATGCTTTCTATGGCGCATGGCCGCTGCTCCTGCTCCTCTTGACATTACCACCACGAGCTTACGCCATGGACCGGGAGATGGCTGCATCGTGCGGAGGCGCGGTTTTTGTGGGTCTGGCATTATTGACCTTGTCGCCATATTACAAGGTGTTCCTCGCTAGGCTCCTATGGTGGTTACAATATCTTATCACCAGAGCTGAGGCGCACTTGCATGTGTGGGTTCCCCCCCTCAACGTCCGGGGAGGCCGCGATGCCATCATCCTCCTCACGTGTGCAGTCCACCCAGAGCTAATCTTTGATATCACCAAACTTCTGATTGCCATACTCGGACCGCTCATGGTGCTCCAAGCTGGCATAACTAGGGTGCCGTACTTCGTACGCGCTCAAGGGCTCATTCGTGCATGCATGTTAGTGCGGAAAGTCGCTGGGGGTCATTATGTCCAAATGGCCTTCATGAGACTGGGCGCGCTGACGGGCACGTACGTCTATAATCACCTCACCCCACTGCGGGATTGGGCCCACGCCGGCCTACGGGACCTTGCGGTAGCAGTGGAGCCTGTCGTCTTCTCTGACATGGAGACCAAGATCATCACCTGGGGGGCAGACACCGCGGCGTGTGGGGACATCATCCTGGGCCTACCTGTCTCCGCCCGAAGGGGAAGGGAGATACTCCTGGGGCCGGCCGATAGTCTAGTAGGGCAGGGGTGGCGACTCCTTGCGCCCATCACGGCCTACTCCCAACAGACCCGGGGCCTACTTGGTTGCATCATCACGAGTCTCACAGGCCGGGACAAGAACCAGGTCGAGGGGGAGGTTCAAGTGGTCTCCACCGCAACACAATCTTTCCTGGCGACCTGCGTCAACGGCGTATGTTGGACTGTCTACCATGGTGCTGGCTCAAAGACTCTAGCCGGCCCAAAAGGCCCAATCGCCCAGATGTACACTAATGTAGACCAGGATCTCGTCGGCTGGCCGGCGCCCCCCGGGGCGCGTTCCCTGACACCATGCACCTGTGGCAGCTCGGACCTTTACTTGGTTACGAGACATGCAGATGTTATTCCGGTGCGCCGGCGGGGCGACAATAGAGGGAGCTTGCTCTCCCCCAGGCCTGTCTCCTACTTGAAGGGCTCTTCGGGTGGCCCACTGCTCTGCCCTTCGGGGCACGCTGTGGGCGTCTTCCGGGCCGCTGTATGCACCCGGGGGGTTGCAAAGGCGGTGGATTTTGTCCCCGTTGAGTCCATGGAAACTACTATGCGGTCCCCGGTCTTCACAGACAACTCATCTCCCCCGGCCGTACCGCAAACATTCCAAGTGGCCCATCTACACGCTCCCACTGGCAGCGGCAAGAGCACTAGAGTGCCGGCCGCATATGCGGCCCAAGGGTACAAGGTGCTTGTCCTGAACCCGTCTGTTGCCGCTACCTTAGGTTTTGGGGCGTATATGTCTAAAGCACATGGTACCGACCCTAACATCAGGACTGGGGTAAGGACCATTACCACGGGCGCCCCCATTACGTACTCCACCTATGGCAAGTTCCTTGCCGACGGTGGTTGCTCCGGGGGCGCTTACGACATCATAATGTGCGATGAGTGCCACTCAACTGACTCAACTACTATCTTGGGCATCGGCACAGTCCTGGACCAAGCGGAGACGGCTGGAGCGCGGCTTGTCGTGCTCGCCACCGCTACGCCTCCAGGATCGGTCACCGTGCCACACCCCAATATCGAGGAGGTGGCCCTGTCGAACACTGGAGAGATCCCCTTCTACGGCAAAGCCATCCCCATCGAAGCCATCAAGGGGGGAAGGCACCTCATTTTCTGTCACTCCAAGAAGAAGTGCGACGAGCTTGCCGCAAAGCTGTCAGGCCTCGGAATCAATGCTGTAGCGTATTACCGGGGTCTTGATGTGTCCGTCATACCGACCAGCGGAGACGTCGTTGTCGTGGCAACAGACGCTCTAATGACGGGCTATACCGGTGACTTTGATTCAGTGATCGACTGTAATACGTGTGTCACCCAGACAGTCGACTTCAGCTTGGACCCCACCTTCACCATTGAGACGACGACCGTGCCCCAAGACGCAGTGTCGCGCTCGCAGCGGCGGGGTAGGACTGGCAGGGGCAGGGGGGGCATATACAGGTTTGTAACTCCGGGGGAACGGCCCTCGGGCATGTTCGATTCCTCGGTCCTGTGCGAGTGCTATGACGCGGGCTGTGCTTGGTACGAGCTCACCCCCGCTGAGACCTCGGTTAGGTTGCGGGCTTACCTAAATACACCAGGATTGCCCGTTTGCCAGGACCATCTGGAGTTCTGGGAGAGCGTCTTCACAGGCCTCACCCATATAGATGCCCACTTCCTGTCCCAGACCAAGCAGGCAGGAGATAACTTCCCCTACCTGGTGGCATACCAAGCCACAGTGTGCGCCAGGGCTCAGGCCCCACCTCCATCGTGGGATCAAATGTGGAAGTGTCTCATACGGCTAAAACCCACGCTGCACGGGCCAACGCCCCTGCTGTATAGGCTAGGGGCCGTCCAAAATGAGGTCACCCTCACACACCCCATAACCAAATACATCATGGCATGCATGTCGGCCGACCTGGAAGTCGTCACCAGCACCTGGGTGCTGGTAGGCGGAGTCCTCGCAGCTCTGGCCGCATATTGCCTGACAACAGGCAGTGTGGTTATCGTGGGTAGGATCATCTTGTCCGGGAGGCCGGCTGTCGTTCCCGATAGGGAAGTCCTCTACCGGGAGTTCGATGAAATGGAAGAATGCGCCTCGCACCTCCCTTACATCGAACAGGGAATGCAACTCGCCGAGCAATTCAAGCAGAAGGCGCTCGGGTTGTTGCAAACAGCCACCAAGCAGGCGGAGGCTGCCGCTCCCGTGGTGGAGTCCAAGTGGCGAGCTTTGGAGACCTTCTGGGCAAAGCACATGTGGAATTTCATCAGCGGGATACAGTACTTAGCGGGCTTATCCACCCTGCCTGGGAACCCCGCGATAGCATCACTGATGGCATTCACAGCCTCTATCACCAGCCCGCTCACCACCCAGAACACCCTCCTGTTTAACATCTTGGGGGGGTGGGTAGCCGCCCAACTCGCTCCCCCC---AGCGCTGCTTCGGCTTTCGTGGGCGCTGGTATCGCTGGTGCGGCTGTTGGCAGCATAGGTCTTGGGAAGGTGCTAGTGGACATTCTGGCGGGCTATGGGGCAGGGGTGGCTGGCGCGCTCGTGGCCTTCAAGGTCATGAGCGGCGAGGCGCCCTCTGCCGAGGACCTGATCAATTTGCTCCCTGCCATCCTCTCTCCTGGTGCCCTGGTCGTCGGAGTCGTGTGTGCAGCAATACTGCGTCGGCATGTGGGCCCGGGAGAGGGGGCCGTGCAGTGGATGAACCGGCTGATAGCGTTCGCTTCGCGGGGTAACCATGTCTCCCCCACGCACTATGTGCCTGAGAGCGACGCCGCAGCGCGTGTCACTCAGGTCCTCTCCAGCCTTACCATCACCCAGCTGCTGAAGAGGCTCCACCAGTGGATTAATGAGGACTGTTCTACGCCGTGTTCCGGCTCGTGGCTGAGGGATGTTTGGGACTGGGTGTGCACGGTGTTGAGTGACTTCAAGACCTGGCTCCAGTCCAAGCTCCTGCCGCGGTTACCGGGTGTCCCTTTCCTCTCATGCCAACGTGGGTACAAGGGAGTCTGGCGGGGGGACGGCATCATGCACACCACCTGCCCATGTGGAGCACAGATCGCCGGACATGTCAAAAACGGTTCCATGAGGATCATCGGGCCGAAAACCTGCAGCAACACGTGGCATGGAACATTCCCCATCAACGCGTACACCACGGGCCCCTGCACGCCTTCCCCGGCGCCAAACTATTCCAAGGCGCTGTGGCGGGTGGCTGCTGAGGAGTACGTGGAGGTCACGCGGGTGGGGGATTTCCACTACGTGACGGGCATAACCACCGACAACGTAAAGTGCCCATGTCAGGTTCCAGCTCCTGAGTTTTTCACGGAGGTGGATGGGGTGCGGTTGCACAGGTACGCCCCGGTGTGCAAACCTCTCTTACGGGATGAGGTTGTATTCCAGGTCGGGCTCAATCAATACCTGGTTGGGTCACAGCTCCCATGCGAGCCCGAACCGGACGTAGCAGTGCTCACTTCCATGCTCACCGACCCCTCCCACATTACAGCAGAGGCGGCTAAGCGTAGGTTGGCCAGGGGGTCTCCCCCCTCCTTGGCCAGCTCTTCAGCTAGCCAGCTGTCTGCGCCCTCCTTGAGGGCGACA------------TGCACTACCCATTCTTCCTATAATCTTGACTCTCCGGACGTCGACCTCATTGAGGCCAACCTCCTGTGGCGGCAGGAGATGGGCGGAAACATCACCCGCGTGGAGTCGGAGAACAAGGTGGTAGTCCTAGACTCTTTCGAGCCGCTTCGAGCGGAGGGGGATGAGAATGAAATATCCATTGCGGCGGAGATCCTGCGGAAGTCCAAGAAGTTCCCCGCGGCGATACCCATATGGGCACGGCCGGATTACAATCCTCCATTGTTAGAGTCTTGGAAGAACCCGGACTACGTCCCTCCGGTGGTACACGGGTGCCCATTGCCACCTGTCAAGGCCCCTCCAATACCACCTCCACGGAGAAAAAGGACGGTTGTCCTGACGGACTCCACCGTGTCTTCTGTTTTGGCGGAGCTCGCTACCAAAACCTTCGGCAGCTCCGAATTGTCGGCCGCCGACAGCGGCACGGCGACCGCCCCTCCTGACCAGACCTCCGACAACGGCGGCAAAGACTCCGACGCTGAGTCATGCTCCTCTATGCCCCCCCTTGAGGGGGAGCCGGGGGACCCCGATCTCAGCGACGGGTCTTGGTCTACCGTGAGC---GAGGAGGCTGGTGAGAGCGTCGTCTGCTGCTCAATGTCCTACACATGGACAGGTGCCCTGATCACGCCATGCGCCGCGGAAGAAAGCAAGCTGCCCATCAACGCGTTGAGCAACTCTTTGCTGCGCCATCACAACATGGTCTACGCCACGACATCCCGCAGCGCGGGCCTGCGGCAGAAGAAGGTCACCTTTGACAGACTGCAGGTCCTGGATGACCATTACCGGGACGTGCTTAAGGAGATGAAGGCAAAGGCGTCCACAGTCAAGGCTAAACTTCTATCCATAGAAGAAGCCTGCCGCCTGACGCCCCCACATTCGGCCAAATCCAAGTTTGGCTATGGGGCAAAGGACGTCCGGAACCTATCCAGCAGGGCCATCAACCACATCCGCTCCGTGTGGGAGGACTTGCTGGAGGACACTGTGACACCAATTGACACCACCGTCATGGCAAAGAATGAGGTTTTCTGCGTCCAACCAGAGAAGGGAGGCCGCAAGCCAGCCCGCCTTATCGTATTCCCAGATTTGGGAGTTCGTGTATGCGAGAAGATGGCTCTCTACGATGTGGTCTCCACCCTTCCTCAAGCCGTGATGGGCTCCTCATACGGATTCCAGTACTCTCCCGGGCAGCGGGTCGAGTTCCTGGTAAAAGCCTGGAAATCAAAGAAAAACCCTATGGGCTTCTCATATGACACCCGCTGTTTTGACTCAACGGTCACTGAGAATGACATCCGTGTTGAGGAGTCAATTTACCAATGTTGTGACTTGGCCCCCGAAGCCAGACAGGCTATAAAATCGCTCACAGAGCGGCTTTATATCGGGGGTCCCCTGACTAATTCAAAAGGGCAGAGCTGTGGTTATCGCCGGTGCCGCGCGAGCGGCGTGCTGACGACTAGCTGCGGTAATACCCTCACATGTTACTTGAAAGCCTCTGCCGCCTGTCGAGCTGCAAAGCTCCAGGACTGCACGATGCTCGTGAACGGGGACGACCTTGTCGTTATCTGCGAAAGCGCGGGAACCCAGGAGGATGCGGCGAGCCTACGAGTCTTCACGGAGGCTATGACTAGGTACTCCGCCCCCCCCGGGGACTTGCCCCAACCAGAATACGACTTGGAGTTGATAACATCATGTTCCTCCAATGTGTCGGTCGCGCACGATGCATCTGGCAAAAGGGTGTACTACCTCACTCGCGATCCCACCACCCCCATCGCACGGGCTGCGTGGGAAACAGCTAGACACACTCCAGTTAACTCCTGGCTAGGCAACATTATCATGTATGCGCCCACCTTATGGGCAAGGATGATTCTGATGACCCATTTCTTCTCCATCCTTCTAGCTCAGGAGCAACTTGAAAAAGCCCTGGATTGCCAAATCTACGGGGCCTGTTACTCCATTGAGCCACTTGACCTACCTCAGATCATTGAACGACTCCATGGTCTTAGCGCATTTTCACTCCATAGTTACTCTCCAGGTGAGATCAATAGGGTGGCTTCATGCCTCAGGAAACTTGGGGTACCGCCCTTGCGAGTCTGGAGACATCGGGCCAGGAGCGTCCGCGCTAAACTACTGTCCCAGGGGGGGAGGGCCGCCACTTGCGGCAAATACCTCTTCAACTGGGCAGTAAAGACCAAGCTCAAACTCACTCCAATCCCGGCTGCGTCCCAGTTGGACTTATCCGGCTGGTTCGTTGCTGGCTACAGCGGGGGAGACATATATCACAGCCTGTCTCGTGCCCGACCCCGCTGGTTCATGCTGTGCCTACTCCTACTTTCTGTAGGGGTAGGCATCTACTTGCTCCCCAATCGA
>AAA75355
ATGAGCACGAATCCTAAACCTCAAAGAAAAACCAAACGTAACACCAACCGCCGCCCACAGGACGTCAAGTTCCCGGGCGGTGGTCAGATCGTTGGTGGAGTTTACCTGTTGCCGCGCAGGGGCCCCAGGTTGGGTGTGCGCGCGACTAGGAAGACTTCCGAGCGGTCGCAACCTCGTGGAAGGCGACAACCTATCCCCAAGGCTCGCCAGCCCGAGGGTAGGGCCTGGGCTCAGCCCGGGTACCCTTGGCCCCTCTACGCCAATGAGGGCTTGGGGTGGGCAGGATGGCTCCTGTCACCCCGTGGCTCCCGGCCTAGTTGGGGCCCCACCGACCCCCGGCGTAGGTCGCGTAATTTGGGTAAGGTCATCGACACCCCCACATGCGGCTTCGCCGACCTCATGGGGTACATTCCGCTCGTCGGCGCCCCCCTAGGGGGCGTTGCCAGGGCCCTGGCACATGGTGTCCGGGTTCTGGAGGACAGCGTGAACTATGCAACAGGGAATTTGCCTGGTTGCTCCTTTTCTATCTTCCTTTTAGCTTTGCTGTCCTGTCTGACCGTCCCAGCTTCCGCTTATGAGGTGCGCAACGTGTCCGGGATATACCACGTCACGAACGACTGCTCCAACTCAAGCATTGTGTATGAGGCAGCGGACTTGATCATGCATACTCCTGGGTGCGTGCCCTGCGTTCGGGAGGCC------AACTCC---TCTCGCTGCTGGGTAGCGCTTACTCCCACGCTTGCGGCCAGAGACTCCAGCATCCCCACTGCGACAATACGACGCCACGTCGACTTGCTCGTTGGGGCGGCTGCTTTCTGCTCCGCTATGTACGTGGGGGACCTCTGCGGATCTGTTTTCCTCGTCTCCCAACTGTTCACCTTCTCGCCTCGCCTGCATCAGACGGTCCAGGACTGTAATTGCTCAATCTATCCTGGCCACCTAACAGGCCACCGCATGGCTTGGGATATGATGATGAACTGGTCGCCTACAGCAGCCCTGGTGGTGTCGCAGTTACTCCGGATCCCACAAGCTATCGTGGACATGGTGGCGGGGGCCCACTGGGGAGTCCTGGCGGGCCTTGCCTACTATCCCATGGTGGGGAACTGGGCTAAGGTTTTGATTGTGATGCTACTTTTTGCTGGCGTCGAC---------GGA------ACG---ACCGTGACGATGGGGGGAACGGTAGCTAGGACTACCTACGGTTTCACAGGCCTCTTTAGACCCGGGGCGTCTCAGAAAATCCAGCTTATAAACACCAATGGTAGTTGGCACATCAACAGGACCGCTCTGAACTGCAATGACTCCCTCAACACTGGCTTCCTCGCCGCGCTGTTCTAC------ACACACAGGTTCAACGCGTCTGGATGTCCAGAACGCATGGCCAGCTGCCAGTCCATTGATAAGTTTGTTCAGGGATGGGGTCCCATCACCTACGCTGAGAAT---GGCAGC---------------TCGGACCAGAGGCCCTACTGCTGGCACTACGCGCCCCGACGGTGTGGCATCGTACCCGCGTCGCAGGTGTGTGGCCCGGTGTATTGCTTCACCCCAAGTCCAGTTGTGGTGGGGACGACCGATCGGTCCGGCGCTCCTACGTATAGCTGGGGGGAGAATGAGACGGACGTGCTGCTCCTCAACAACACGCGGCCGCCGCAAGGCAACTGGTTCGGCTGTACATGGATGAGCAGCACTGGGTTCACCAAGACGTGCGGGGGCCCCCCGTGCAATATCGGGGGGGCCGGT------AACAACACCTTGACCTGCCCCACGGACTGCTTCCGGAAGCACCCCGAGGCCACCTACACAAAATGTGGTTCGGGGCCTTGGTTGACACCCAGGTGCTTGGTTGATTATCCATACAGGCTCTGGCACTACCCCTGCACTGTCAACTTCACCACCTTCAAGGTTAGGATGTATGTGGGAGGTGTGGAGCACAGGCTCATCGCTGCATGCAATTGGACTCGAGGAGAGCGTTGCAACCTGGAGGACAGGGATAGATCAGAGCTCAGTCCACTGCTGCTGTCTACAACAGAGTGGCAGATACTGCCCTGTTCCTACACCACCCTACCGGCTTTGTCAACTGGTTTGATCCATCTACACCAGAACATCGTGGACGTGCAATACCTGTACGGTATAGGGTCAGCAGTTGTCTCCTTTGTAATCAAATGGGAGTATGTCCTGTTATTTTTCCTTCTCCTGGCGGACGCGCGCGTGTGTGCCTGCTTGTGGATGATACTGCTGATAGCCCAGGCTGAGGCCGCCTTAGAGAACCTGGTGGTCCTCAATGCAGCGTCCGTGGCCGGAGCGCATGGCATCCTCTCCTTCCTTGTGTTCTTCTGTGCTGCCTGGTACATCAAGGGCAGGCTGGTCCCTGGGGCGGCGTATGCTTCCTACGGCGTATGGCCGCTGCTCCTGCTCCTACTGGCGTTACCACCACGAGCTTACGCCATGGACCAAGGGATGGCTGCATCGTCCGGAGGCACGGTTCTTGTAGGTTTGATGCTCTTGACCTTGTCACCATACTATAAGGTGGTCCTCGCTAGGCTCATATGGTGGTTACAATACTTTATCACCCGGGCCGAGGCGCACTTGCAAGTGTGGGTCCCCCCTCTCAATGTTCGGGGAGGCCGCGACGCCGTCATCCTCCTCACATGTGCAGTCTACCCAGAGCTAGTTTTTGACATCACCAAACTCCTGCTCGCCATATTCGGTCCACTCATGGTGCTCCAGGCTGGTATAATCAAGATGCCGTACTTTGTACGCGCTCAAGGGCTCATTCGTGCATGCATGCTGGTGCGGAAGGTCGCCGGGGGTCATTACGTCCAAATGGCCTTCATGAAGCTGGCCGCGCTGACAGGCACGTACGTTTATGACCATCTCACCCCACTGCGGGATTGGGCCCACACGGGCCTACGAGACCTTGCGGTCGCAGTAGAGCCCGTCGTCTTCTCTGACATGGAGACTAAGATTATCACCTGGGGGGCAGACACCGCAGAGTGTGGGGATATCATCTTGGGCTACCGTTCTTCCGCCCGAAGGGGAAGGGAGATACTCCTGGGACCGGCTGACAGTCTTGAGGGACAGGGGTGGCGACTCCTTGCGCCCATCACGGCCTACGCCCAACAGACGCGAGGCTTACTTGGTTGCATCATCACTAGCCTCACAGGCCGAGACAAGAACCAGGTCGAGGGGGAGGTCCAAGTGGTTTCCACCGCAACACAATCTTTCCTGGCGACCTGCGTCAACGGTGTGTGCTGGACTGTCTTCCATGGCGCTGGCTCAAAAACCCTAGCCGGCCCGAAAGGCCCAATCACCCAAATGTACACCAATGTAGACCAGGACCTCGTCGGCTGGCAGGCGGCCCCCGGGATGCGTTCCCTGACACCATGCACCTGCGGCAGCTCGGATCTTTACTTGGTCACGAGACATGCTGATGTCATCCCGGTGCGCCGGCGGGGGGACGGTAGGGGGAGCCTGCTCTCCCCCAGGCCCGTCTCCTATTTGAAAGGCTCTTCGGGTGGTCCACTACTCTGGCCTTCGGGGCACGCCGTGGGCATCTTCCGGGCTGCTGTATGCACCCGGGGGGTTGCGAAGGCGGTGGACTTCGTACCCGTTGAGTCTATGGAGACTACTATGCGGTCTCCGGTCTTCACAGACAATTCATCCCCCCCGGCTGTACCGCAGACATTCCAAGTGGCCCATCTACACGCTCCCACGGGCAGCGGCAAGAGCACTAAAGTGCCGGCTGCGTATGCAGCCCAAGGGTACAAGGTGCTCGTCCTGAACCCATCCGTTGCCGCCACCTTAGGTTTTGGGGCGTATATGTCTAAGGCACATGGCACCGACCCTAACATCAGAACCGGGGCAAGGACCATCACCACGGGTGCCCCCATCACGTATTCTACCTATGGCAAGTTCTTTGCCGACGGTGGCTGCTCTGGGGGCGCCTACGACATCATAATATGCGATGAGTGCCACTCAACTGACTCGACTACCATCTTGGGCATTGGCACAGTCCTGGATCGAGCGGAGACGGCTGGAGCACGCCTCGTCGTGCTCGCCACCGCTACACCTCCGGGATCGACCACCGTGCCACACCCCAATATTGAGGAGGTGGCATTGCCCAACACTGGAGAGATCCCCTTCTATGGCAGAGCCATCCCCATCGAGTTCATCAAGGGGGGAAGGCATCTTATTTTCTGCCCATCCAAGAAGAAATGTGACGAGCTCGCCGCAAAGCTGTCAGCCCTCGGAATCAATGCTGTAGCGTATTACCGGGGTCTTGATGTGTCCGTCATACCGACCAGCGGAGACGTTGTTGTCGTGGCAACAGACGCTCTGATGACGGGCTATACCGGCGACTTTGACTCAGTGATCGACTGCAATACGTGTGTCACCCAGACAGTCGATTTCAGCTTGGATCCCACTTTCACCATCGAGACAACGACCGTGCCCCAAGACGCAGTGTCGCGCACGCAGCGGCGAGGCAGGACTGGCAGGGGTAGGGGAGGCATTTACAGGTTTGTGACTCCAGGAGAACGGCCCTCGGGCATGTTCGATTCCTCGGTCTTATGTGAGTGCTACGACGCGGGCTGTGCTTGGTACGAGCTCACGCCCGCTGAGACCACAGTCAGGTTGCGGGCTTACCTGAATACACCAGGGCTGCCCGTCTGCCAGGACCACCTGGAGTTCTGGGAGAGCGTCTTCACAGGCCTCAACCACATAGATGCCCACTTCCTGTCCCAGACTAAGCAGGCAGGAGACAACTTCCCCTACCTGGTAGCATACCAAGCTACAGTGTGCGCCAGGGCTCAGGCCCCACCTCCATCGTGGGATCAAATGTGGAAGTGTCTCATATGGCTAAAACCTGTGCTGCACGGGCCAACACCCCTGCTGTATAGGCTAGGAGCCGTCCAAAATGAGATCACCCTCACACACCCCATAACCAAACTCATCATGGCATCGATGTCGGCTGACCTGGAGGTCGTCACTAGCACTTGGGTGCTAGTAGGCGGAGTCCTTGCAGCTCTGGCCGCATACTGCCTGACAACAGGCAGCGTGGTCATTGTGGGTAGGATCATCTTATCTGGGAGGCCGGCTGTTATTCCCGACAGGGAGGTCCTCTACCGGGAGTTCGATGAAATGGAAGAGTGTGCTTCGCACCTCCCGTACATCGAACAGGGAGTGCAGCTCGCCGAGCAATTCAAGCAGAAGGCGCTCGGGTTGCTGCAAACAGCCACCAAGCAAGCGGAGGCCGCTGCTCCCGTGGTGGAGTCCAAGTGGCGGGCCCTCGAGACCTTCTGGGCGAAGCACATGTGGAACTTCATCAGTGGGATACAGTACTTAGCAGCCTTATCCACTCTGCCTGGGAACCCCGCAATAGCATCGCTGATGGCTTTTACAGCCTCCATCACTAGCCCGCTCACCACCCAAAATACCCTCCTGTTTAACATCTTGGGGGGGTGGGTGGCTGCCCAACTCGCTCCCGCC---AGCGCTGCTTCGGCTTTCGTGGGCGCCGGCAGTGCTGGCGCGGCCATTGGCACGATAGGCCTTGGGAAGGTGCTTGTGGACATCCTAGCGGGCTATGGGGCAGGGGTGGCTGGCGCGCTCGTGGCCTTTAAGGTCATGAGCGGTGAGATGCCCTCCACCGAGGACTTGGTTAATCTGCTCCCTGCCATCCTCTCTCCCGGCGCCCTGGTCGTCGGGGTCGTGTGCGCAGCAATACTGCGTCGGCACGTGGGGCCAGGAGAGGGGGCTGTGCAATGGATGAACCGGCTGATAGCGTTCGCTTCGCGGGGTAACCACGACTCCCCCACGCACTATGTGCCTGAAAGCGACGCTGCAGCGCGTGTCACTCAGATCCTCTCCAGCCTTACCATCACCCAACTGTTGAAGAGACTTCACCAGTGGATTAATGAGGACTGTTCCACGCCATGCTCCGGCTCGTGGCTAAGGGATGTTTGGGACTGGATATGCACAGTGTTAACTGACTTTAAGACCTGGCTCCAGTCTAAGCTCCTGCCGCGACTACCGGGAGTCCCTTTCTTCTCGTGCCAGCGCGGGTACAAGGGAGTCTGGCGGGGGGACGGCATCATGCAAACCACCTGCCCATGTGGAGCACAGATAACCGGACATGTCAAAAATGGTTCCATGAGGATCGTTGGGCCTAAAACCTGCAGCAACACATGGCATGGAACTTTCCCCATCAACGCATACACCACGGGCCCCTGCACGCCCGCCCCGACGCCAAACTATTCCAGGGCGTTGTGGCGGGTGGCTGCTGAGGAGTACGTGGAGGTTACGCGGGTGGGGGATTTCCACTACGTGACGGGCATGACCACTGACAACGTAAAATGCCCATGCCAGGTTCCGGCCCCCGAATTCTTCACGGAAGTGGATGGGGTGCGGTTGCACAGGTACGCTCCGGCGTGCAAAACTCTCCTACGGGAGGAGGTCACATTCCAGGTCGGGCTCAACCAATACCTGGTTGGGTCACAGCTCCCATGTGAGCCCGAACCGGATGTAGCAGTGCTCACTTCCATGCTCACCGACCCCTCCCACATTACAGCAGAGACGGCTAAACGTAGGCTGGCCAGGGGATCTCCCCCCTCCTTGGCCAGCTCTTCAGCTAGCCAGTTGTCTGCGCCTTCCTTGAAGGCAACA------------TGTACTACCCATCAT------------GACTCCCCGGACGCTGACCTCATCGAGGCCAACCTCCTGTGGCGGCAGGAGATGGGCGGGAACATCACCCGCGTGGAGTCAGAGAGTAAGGTGGTAATTTTGGACTCTTTCGACCCGCTCCGAGCGGAGGAGGGTGAGGGGGAAGTATCCGTTGCGGCGGAGATCCTGCGGAAATCCAAGAAATTTCCCCCGGCGTTGCCCGAATGGGCACGGCCGGATTATAACCCTCCACTGCTAGAGTCCTGGAAGGACCCGGACTACGTCCCTCCGGTGGTGCACGGGTGCCCATTGCCACCTGCCAAGGCCCCTCCAATACCACCTCCACGGAGAAAGAGGACGGTTGTCCTGACAGAGTCCACTGTGTCTTCTGCCTTAGCAGAGCTCGCCGTTAAGACGTTCGGCAGCTCCGAATCGTCGGCCGTCGACAGCGGCACGGCGACTGCCCCTCCCGACCAGGTCTCCGACAACGGCGACAAAGGATCCGACGCTGAGTCGTACTCCTCCATGCCCCCCCTTGAGGGAGAGCCGGGGGACCCCGATCTCAGCGACGGGTCTTGGTCTACCGTGAGT---GAAGAGGCTAGTGAAGACGTCGTATGCTGCTCAATGTCCTACTCTTGGACAGGCGCCCTGATCACACCATGCGCAGCGGAGGAAAGCAAGCTGCCCATCAACGCGCTGAGCAACTCTTTGCTACGTCACCACAACATGGTCTATGCCACAACATCCCGCAGTGCAGGCCTGCGGCAGAAGAAGGTCACTTTTGACAGACTGCAAGTCCTGGACGACCACTACCGGGACGTGCTTAAGGAGATGAAGGCGAAGGCGTCCACAGTCAAGGCTAAACTTCTATCCGTAGAAGAAGCCTGCAAGCTGACGCCCCCACATTCAGCTAAATCCAAATTTGGCTATGGGGCGAAGGACGTCCGGAACCTGTCCAGCAGGGCCGTTAACCACATCCGCTCCGTGTGGAAGGACCTGCTGGAAGACACTGAGACACCAATTGACACCACCATCATGGCAAAGAGTGAGGTTTTCTGCGTCCAACCAGAGAAAGGAGGCCGCAAGCCAGCTCGCCTTATCGTATTCCCAGACTTGGGAGTTCGCGTATGCGAGAAGATGGCCCTTTATGATGTGGTCTCCACCCTTCCTCAGGCCGTGATGGGCCCCTCATACGGATTCCAGTACTCTCCTGGGCAGCGGGTCGAGTTCCTGGTGAATGCCTGGAAATCAAAGAAGTGCCCTATGGGCTTCTCATATGACACCCGCTGTTTTGACTCAACGGTCACTGAGAGTGACATCCGTACTGAGGAGTCAATTTACCAATGTTGCGACTTGGCCCCCGAAGCCAAACAGGCCATAAAGTCGCTCACAGAGCGGCTCTATATCGGGGGTCCCCTGACTAATTCAAAGGGGCAGAACTGCGGTTATCGCCGGTGCCGCGCGAGCGTCGTGCTGACGACTAGCTGCGGTAATACCCTCACATGTTACTTGAAGGCTTCTGCGGCCTGTCGAGCTGCGAAGCTCCAGGACTGCACGATGCTCGTGAACGGAGACGACCTTGTCGTTATCTGCGAGAGCGCGGGAACCCAAGAGGATGCGGCAAACCTACGAGCCTTCACGGAGGCTATGACTAGGTACTCTGCCCCCCCCGGGGATCCGCCCCAACCAGAATACGACTTGGAGCTGATAACATCATGCTCCTCCAATGTGTCGGTCGCGCACGATGCATCTGGCAAAAGGGTGTACTACCTCACCCGTGACCCCACCACTCCCCTTGCACGTGCTGCTTGGGAGACAGCTAGACACACTCCAGTCAACTCCTGGCTAGGCAACATCATTATGTATGCGCCCACCTTATGGGCAAGGATGATTCTGATGACCCACTTCTTCTCCATCCTTCTAGCCCAGGAGCAACTTGAAAAGGCCCTGGAATGCCAAATCTACGGGGCTTGTTACTCCATTGAGCCACTAGACCTACCTCAGATCATTGAACGACTCCATGGGCTTAGCGCATTTTCACTCCATAGTTACTCTCCAGGTGAGATCAATAGGGTGGCTTCATGCCTCAGGAAGCTTGGGGTACCACCCTTGCGAGTCTGGAGACATCGGGCCAGAAGGGTCCGCGCTAAGCTACTGTCCCAGGGGGGGAGAGCCGCCACTTGTGGCAAGTACCTCTTCAACTGGGCAGTAAGGACCAAGCTTAAGCTCACTCCAATTCCGGCTGCGTCCCGGTTGGACTTGTCCAGCTGGTTCGTTGCTGGTTACAGCGGGGGAGACATATATCACAGCGTGTCTCATGCCCGACCCCGCTGGTTCATGTTGTGCCTACTCCTACTTTCTGTAGGGGTAGGCATCTACCTGCTCCCCAACCGG
>ABV46228
ATGAGCACGAATCCTAAACCTCAAAGAAAAACCAAACGTAACACCAACCGCCGCCCACAGGACGTCAAGTTCCCGGGCGGTGGCCAGATCGTTGGTGGAGTTTACCTGTTGCCGCGCAGGGGCCCCAGGTTGGGTGTGCGCGCGACTAGGAAGACTTCCGAGCGGTCGCAACCTCGTGGAAGGCGACAACCTATCCCCAAGGCTCGCCGACCCGAGGGCAGGGCCTGGGCTCAGCCCGGGTACCCTTGGCCCCTCTATGGCAATGAGGGCATGGGGTGGGCAGGATGGCTCCTGTCCCCCCGCGGCTCTCGGCCTAGTTGGGGCCCCAATGACCCCCGGCGTAGGTCGCGTAATTTGGGTAAGGTCATCGATACCCTCACATGCGGCTTCGCCGACCTCATGGGGTACATTCCGCTCGTCGGCGCCCCCCTGGGGGGCGCTGCCAGGGCCCTGGCGCATGGCGTCCGGGTTCTGGAGGACGGCGTGAACTATGCAACAGGGAATCTGCCCGGTTGCTCTTTCTCTATCTTCCTCTTGGCTTTGCTGTCCTGTCTGACCATCCCAGCCTCCGCTTATGAAGTGCGCAACGCGTCCGGGGTGTACCATGTCACGAACGACTGTTCCAACTCAAGCATCGTGTATGAGACAGCGGACATGATCATGCACACCCCCGGGTGCGTGCCCTGCGTTCGGGAGGGC------AACTAC---TCCCGCTGCTGGGTAGCGCTCACTCCCACGCTAGCGGCCAGGAACGCCAGCGTCCCCACTACGACAATACGACGCCACGTCGATTTGCTCGTTGGGGCGGCTGCTTTCTGCTCCGTTATGTACGTGGGGGATCTCTGCGGATCTGTTTTCCTTGTTTCCCAGCTGTTCACCTTTTCGCCTCGCCGGCATGAAACAATACAAGACTGCAACTGCTCCATCTATCTCGGCCACGTATCAGGTCACCGCATGGCTTGGGATATGATGATGAACTGGTCACCTACAGCAGCCCTAGTGGTATCGCAGTTACTCCGGATCCCACAAGCTGTCGTGGACATGGTAGCGGGGGCCCACTGGGGAGTCCTGGCGGGCCTTGCATATTATTCCATGGTGGGGAACTGGGCTAAGGTTCTGATTGTGATGCTACTCTTTGCCGGCGTTGAC---------GGG------AAC---ACCCACACGGTAGGGGGGACGGCAGGCCAGAACGCCCGCGGCCTGACGCGCCTCTTCACACTTGGGCCGCAACAGAAAATCCAGCTTGTAAACACCAACGGCAGCTGGCACATCAACAGAACTGCTTTGAACTGCAACGACTCCCTCCAGACTGGGTTTCTTGCCGCGCTGTTCTAC------ACACACAAGTTCAACGCGTCCGGATGCCCAGAACGAATGGCCAGCTGCCGCTCCATCGACGAGTTCGATCAGGGGTGGGGTCCCATCACCTACGCTGGATCT---TGCGGC---------------TTGGACCAGAGGCCTTATTGCTGGCACTACGCGCCTCAACCGTGTGGTATTATACCCGCGGCGCAGGTGTGCGGTCCGGTGTATTGCTTCACCCCAAGCCCTGTTGTGGTGGGGACGACCGATCGTTCCGGCGCCCCTACGTACAATTGGGGGGAGAATGAGACAGACGTGCTGATTCTCAACAACACGCGGCCGCCGCAAGGCAACTGGTTCGGCTGTACATGGATGAATAGCACCGGGTTCACCAAGACGTGCGGGGGCCCCCCGTGTAACATCGGGGGGGTCGGC------AATAACACCTTGATCTGCCCCACGGACTGCTTCCGGAAGCACCCCGAGGCCACTTACACCAAATGCGGTTCGGGGCCCTGGTTAACACCCAGGTGCGTAGTTGACTATCCATACAGGCTCTGGCACTACCCCTGCACTGTCAACTTTACCATCTTCAAGGTTAGAATGTATGTAGGGGGAGTGGAGCACAGGCTCAACGCCGCATGCAATTGGACTCGAGGGGAGCGCTGCAACTTGGAGGACAGGGATAGATCAGAGCTTAGCCCGCTACTGCTGTCTACAACAGAGTGGCAGATACTGCCCTGTTCCTTCACCACCTTACCGGCCTTATCCACCGGCTTGATCCACCTCCATCAGAACATCGTGGACGTGCAATACCTGTACGGTATAGGGTCAGCAGTCGTCTCCTTTGCAATCAAATGGGAGTATGTCGTGTTGCTCTTCCTTCTCCTGGCAGACGCGCGCGTCTGTGCCTGTCTGTGGATGATGCTGCTGGTAGCTCAGGCTGAGGCCGCCTTAGAGAACTTGGTGGTCCTCAATGCGGCGTCCGTGGCCGGAATACATGGCATTCTCTCCTTCCTGGTGTTCTTCTGTGCTGCCTGGTACATCAAAGGCAGGCTGGTCCCTGGGGCGGCATATGCCATCTATGGCGTATGGCCGCTGCTCCTGCTCCTGTTGGCGTTACCACCACGAGCATACGCCATGGACCGGGAGATGGCTGCATCATGCGGAGGCGCGGTTTTCGTAGGTCTGGCGCTCCTGACCTTGTCACCGCACTACAAGATGTTCCTTGCCAAGCTCATATGGTGGTTACAATATTTTATCACCAGAGCCGAGGCGCATTTGCAAGTGTGGATTCCCCCCCTTAACGTTCGGGGGGGCCGCGATGCCATCATCCTCCTCACGTGTGCAGTCCATCCAGAGCTAATCTTTGACATCACCAAACTCTTGCTCGCCATACTCGGCCCGCTCATGGTGCTCCAGGCTGGCATAACTAGAGTGCCGTACTTTGTGCGCGCTCAGGGGCTCATTCGTGCATGCATGCTGGTGCGGAAGGTCGCAGGGGGCCATTATGCCCAAATGGCTCTCATGAAACTGGCCGCACTGACAGGTACGTACGTTTATGACCACCTTACTCCACTGCGGGATTGGGCCCACGTGGGCCTACGAGACCTTGCGGTGGCAGTTGAGCCCGTCATCTTCTCTCACATGGAGACCAAGATCATCACCTGGGGGGCAGACACCGCGGCGTGCGGGGACATCATCCATGGTCTGCCCGTCTCCGCCCGAAGGGGGAGGGAGATATTCCTAGGACCGGCCGATAGTCTTAAAGGCCAGGGGTGGCGACTTCTCGCACCTATCACGGCCTATTCCCAACAGACTCGGGGCCTACTTGGCTGCATCATCACTAGCCTCACAGGCCGGGACAAGAACCAAGTCGAGGGGGAGGTCCAAGTGGTCTCCACCGCGACGCAATCCTTCCTGGCGACCTGTGTCAACGGCGTGTGTTGGACTGTCTACCATGGTGCCGGCTCCAAGACCCTAGCCGGCCCAAAGGGTCCGATTACCCAGATGTACACTAATGTCGACCAGGACCTCGTCGGCTGGCAGGCACCCCCAGGGGCGCGCTCCTTGACGCCATGCACTTGCGGCAGCTCGGACCTTTACTTGGTCACGAGGCATGCTGATGTCATCCCGGTGCGCCGGCGGGGCGACAGCAGGGGGAGCCTGCTCTCCCCCAGACCCATCTCCTACTTGAAGGGCTCCTCGGGTGGTCCGCTGCTCTGCCCTTCGGGGCACGCCGTGGGCATCTTCCGGGCTGCTGTATGCACCCGGGGGGTTGCCAAGGCGGTGGACTTCGTGCCCGTTGAGTCTATGGAAACCACCATGCGGTCTCCGGTCTTTACGGACAACTCGTCCCCTCCGGCCGTGCCGCAGACATTTCAAGTGGCCCATCTACACGCTCCCACTGGCAGCGGCAAGAGCACTAAGGTACCGGCTGCGTATGCAGCCCAAGGGTACAAGGTGCTAGTCTTGAACCCATCTGTCGCCGCCACCTTAGGATTTGGGGCGTACATGTCTAAGGCACATGGTGTCGACCCCAACATCAGAACTGGGGTAAGGACCATCACCACGGGCGCCTCCATCACGTACTCCACCTACGGCAAGTTCCTTGCCGACGGTGGTTGCTCCGGGGGCGCCTACGACATCATAATATGTGATGAGTGCCACTCAACCGACGCGACTACCATCTTGGGCGTCGGTACGGTCCTGGACCAAGCGGAGACGGCTGGAGCGCGGCTCGTCGTGCTCGCCACCGCCACACCTCCGGGATCGGTTACCGTGCCACATCCCAATATCGAGGAGGTAGCCCTGTCCAACATCGGGGAGATCCCCTTCTATGGCAAAGCCATCCCCATTGAGACCATCAAGGGGGGGAGACACCTCATTTTCTGCCATTCCAAGAAGAAATGTGACGAGCTCGCTGCGAAGCTGTCAGGCCTCGGACTCAACGCCGTAGCGTATTACCGGGGTCTTGATGTGTCCGTCATCCCGACCAGCGGAGACGTCGTTGTCGTGGCAACTGACGCCTTAATGACGGGCTTTACCGGCGACTTCGACTCAGTGATCGACTGTAACACATGTGTCACCCAGACGGTCGATTTCAGCTTGGACCCTACCTTCACCATTGAGACGACGACCGTGCCCCAAGACGCGGTGTCGCGCTCGCAGCGGCGAGGCAGGACTGGTAGGGGCAGGAGCGGCATCTACAGATTTGTGACTCCAGGAGAACGGCCCTCGGGCATGTTCGATTCTTCGGTCCTGTGTGAGTGCTATGACGCGGGTTGTGCTTGGTACGAGCTCACACCCGCCGAGACCTCAGTTAGATTGCGGGCCTACCTAAACACACCAGGGTTGCCCGTCTGCCAGGACCATCTGGAGTTTTGGGAGAGCGTCTTCACGGGCCTCACCCACATAGATGCCCATTTCTTGTCCCAAACTAAGCAGGCAGGAGAGAACTTCCCCTACCTGACGGCATACCAAGCCACGGTGTGCGCCAGGGCTCAGGCTCCACCTCCATCGTGGGATCAAATGTGGAAGTGTCTCATACGGCTAAAGCCTACGCTGCACGGGCCAACACCCTTGCTGTATAGGCTAGGAGCCGTCCAAAATGAAGTCACCCTTACACACCCTATAACCAAATACATCATGGCATGCATGTCGGCTGACCTGGAGGTCGTCACGAGCACGTGGGTGCTGGTGGGCGGGGTCCTTGCAGCTCTGGCCGCGTACTGCCTGACAACAGGCAGCGTGGTCATTGTGGGCAGGATCATCTTGTCCGGGAAGCCGGCAATTATTCCCGACAGGGAAGTCCTCTATCAGGAGTTCGATGAGATGGAAGAGTGCGCCTCACACCTCCCGTACATCGAACAGGGGATGCAGCTCGCCGAGCAGTTCAAGCAGAAAGCGCTCGGGTTGCTGCAAACAGCCACCAAGCAAGCGGAGGCTGCTGCTCCCGTGGTGGAGTCCAAATGGCGGGCCCTTGAGACCTTCTGGGCGAAGCACATGTGGAATTTCATCAGCGGGATACAGTACTTAGCAGGCTTGTCCACTCTGCCTGGGAACCCCGCTATAGCATCACTGATGGCGTTCACAGCCTCTATCACCAGCCCGCTTACCACCCAAAGTACCCTCCTGTTTAACATCTTGGGGGGATGGGTGGCCGCCCAACTCGCTCCCCCC---AGCGCTGCTTCGGCTTTCGTGGGCGCCGGCATTGCTGGCGCTGCTGTTGGCAGCATAGGCCTTGGGAAGGTGCTTGTGGACATCCTGGCGGGCTATGGAGCAGGGGTGGCAGGCGCTCTCGTGGCCTTCAAGGTCATGAGTGGCGAGATGCCCTCCACCGAGGACCTGGTCAACTTACTTCCTGCCATCCTCTCTCCCGGCGCCCTGGTCGTCGGCGTCGTGTGCGCAGCAATACTGCGTCGGCACGTGGGCCCAGGAGAGGGGGCTGTGCAGTGGATGAACCGGCTGATAGCGTTCGCCTCACGGGGTAACCACGTCTCCCCCACGCACTATGTGCCTGAGAGCGACGCCGCAGCGCGTGTCACTCAGATCCTCTCTAACCTTACCATCACTCAGCTGCTGAAGAGACTCCACCAGTGGATCAATGAGGACTGCTCCACGCCATGCTCCGGCTCGTGGCTAAGGGACGTTTGGGACTGGATATGCACGGTGTTGTCTGATTTCAAGACCTGGCTCCAGTCCAAGCTCCTGCCGCGGTTGCCAGGGGTCCCCTTCCTCTCATGTCAACGTGGGTACAAGGGAGTCTGGCGGGGGGATGGCATCATGCACACCACCTGCCCATGTGGAGCACAAATCACCGGACATGTCAAAAACGGTTCCATGAGGATCGTTGGGCCTAAGACCTGCAGCAACACGTGGCATGGAACGTTCCCCATCAACGCGTACACCACGGGTCCCTGCACGCCCTCCCCGGCGCCGAACTATTCTAGGGCGCTGTGGAGGGTGGCTGCTGAGGAGTACGTGGAGGTCACGCGGGTGGGGGATTTCCACTACGTGACGGGCATGACCACTGACAACATAAAATGCCCATGCCAGGTTCCGGCCCCCGAATTCTTCACAGAAGTGGACGGGGTACGGTTGCACAGGTACGCTCCGGCGTGCAAACCTCTCCTACGGGAGGAGGTCACATTCCAGGTCGGGCTCAACCAGTACCTGGTTGGGTCACAGCTCCCATGTGAGCCCGAACCGGATGTAACAGTGCTCACTTCCATGCTCACCGACCCCTCCCACATCACAGCAGAGACGGCTAAGCGTAGACTGGCCAGGGGGTCTCCCCCCTCCTTGGCCAGCTCCTCAGCTAGCCAGTTGTCTGCGCCTTCCTTGAAGGCGACA------------TGCACTACCAACCAT------------GACTCCCCAGACGCTGACCTCATCGAGGCCAACCTCCTGTGGCGCCAAGAGATGGGCGGCAACATCTTGCGTGTGGAGTCAGAGAGCAAGGTGGTAATTCTGGACTCCTTCGACCCGCTTCGAGCGGAGGAGGATGAGAGGGAAGTATCCGTTCCGGCGGAGATCCTGCGGAGATCCAGGAAATTTCCCCCAGCGATGCCCATATGGGCACGCCCAGATTACAACCCTCCACTGGTAGAGTCCTGGAAGGACCCGGACTATGTCCCTCCGGTGGTACATGGGTGCCCATTGCCACCTACCAAAGCCCCTCCAATACCACCTCCACGGAGGAAGAGGACGGTTGTCCTATCAGAATCCACCGTGTCTTCTGCCTTGGCGGAGCTTGCCACAAAAACCTTTGGTAGCTCCGGGTCGTCGGCCGTCGACAGCGGCACAGCGACCGCCCCTCCTGACCAGCCCTCCGATAACGGTGACACGGGATCTGACGTTGAATCGTACTCCTCCATGCCCCCCCTCGAGGGGGAGCCGGGGGACCCCGATCTCAGCGACGGGTCCTGGTCTACCGTAAGC---GAGGAGGCCAGTGAGGACGTCGTTTGCTGTTCGATGTCCTACACATGGACAGGCGCCCTGATCACACCATGCGCTGCGGAAGAGAGCAAGCTGCCCATTAATGCGTTGAGCAATTCGTTGCTCCGCCATCACAACCTGGTCTACGCCACAACATCCCGCAGCGCAAGCCTACGGCAGAAGAAGGTCACCTTTGACAGACTGCAAGTCCTGGACGACCATTACCAGGCTGTACTTAAGGAGATGAAGGCGAAGGCGTCCACAGTTAAGGCTAAACTTCTATCCATAGAGGAAGCCTGTCAGCTGACACCCCCACATTCGGCCAAATCCAAATTTGGCTATGGGGCAAAGGACGTCCGGAGCCTATCCAGCAAGGCCGTGAACCACATCCGCTCCGTGTGGGAGGACTTGCTGGAAGACACTGACACCCCAATTGATACCACCATCATGGCAAAAAATGAGGTTTTCTGCGTCCAACCAGAGAAAGGAGGCCGCAAGCCAGCTCGCCTCATCGTATTCCCAGATTTGGGGGTTCGTGTGTGCGAGAAAATGGCTCTTTACGATGTGGTCTCCACCCTTCCTCAGGCCGTGATGGGCTCCGCATACGGATTTCAATACTCTCCTGGACAGCGGGTCGAGTTCCTGGTGAATGCCTGGAAATCAAAGAAGAACCCCATGGGCTTCGCATATGACACCCGCTGTTTTGACTCAACAGTCACTGAGAATGATATCCGTGTTGAGGAGTCAATTTACCAATGTTGTGACCTGGCCCCCGAGGCGAGACAGGCCATAAGGTCGCTCACAGAGCGGCTTTATATCGGGGGTCCCCTGACCAATTCCAAAGGGCAGAACTGCGGTTATCGCCGGTGCCGCGCAAGCGGCGTGCTGACGACTAGCTGCGGTAATACCCTTACATGTTACCTGAAGGCCTCTGCGGCCTGTCGAGCTGCAAAGCTCCAGGACTGCACAATGCTCGTGTGCGGAGACGACCTTGTCGTTATCTGTGAGAGCGCGGGAACCCAAGAGGACGCGGCGAACCTACGAGTCTTCGCGGAGGCTATGACTAGGTACTCTGCCCCCCCCGGGGACCCGCCCCAACCAGAATATGACTTGGAGCTGATAACATCATGCTCCTCCAATGTGTCGGTCGCGCACGATGCAACTGGCAAAAGGGTGTACTACCTCACCCGTGATCCCACCACCCCCCTCGCACGGGCTGCGTGGGAGACAGCTAGACACACTCCAGTCAACTCCTGGCTAGGCAACATCATAATGTATGCGCCTACCTTATGGGCGAGGATGATTCTGATGACTCATTTCTTCTCCATCCTTCTAGCCCAGGAGCAACTTGAAAAGGCCCTAGATTTCCAGATCTACGGGGCCTGTTACTCCATTGAGCCACTTGACCTACCTCAGATCATTCAACGACTCCATGGTCTTAGCGCATTTTCACTCCACAGTTACTCTCCAGGTGAAATCAACAGGGTGGCTTCATGCCTCAGGAAACTTGGGGTACCACCCTTGCGAGTCTGGAGACATCGGGCCAGAAGTGTCCGCGCTAAGCTACTGTCCCAGGGGGGGAGGGCCGCCATTTGTGGCAGGTACCTCTTCAACTGGGCAGTAAAGACCAAGCTCAAACTCACTCCAATCCCGGCTGCGTCCCAGCTGGACTTGTCCAACTGGTTCGTCGCTGGTTACAGCGGGGGAGACATATATCACAGCGTGTCTCACGCCCGACCCCGCTGGTTCATGTGGTGCCTACTCCTACTTTCTGTAGGGGTAGGCATCTACCTGCTCCCCAACCGA
>ADY38595
ATGAGCACGAATCCTAAACCTCAAAGAAAAACCAAACGTAACACCAACCGCCGCCCACAGGACGTCAAGTTCCCGGGCGGTGGTCAGATCGTTGGTGGAGTTTACCTGTTGCCGCGCAGGGGCCCCAGGTTGGGTGTGCGCGCGACTAGGAAGACTTCCGAGCGGTCACAACCTCGTGGAAGGCGACAACCTATCCCCAAGGCTCGCCGTCCCGAGGGCAGGACCTGGGCGCAGCCCGGGTACCCTTGGCCCCTCTATGGCAATGAGGGCATGGGGTGGGCAGGATGGCTCCTGTCACCCCGAGGCTCCCGGCCTAGTTGGGGCCCCTCGGACCCCCGGCGTAGGTCGCGTAATTTGGGTAAGGTCATCGATACCCTCACATGCGGCTTCGCCGACCTCATGGGGTACATTCCGCTCGTCGGCGCCCCCCTAGGGGGCGCTGCCAGGGCCCTGGCACATGGTGTCCGGGTTCTGGAGGACGGCGTGAACTATGCAACAGGGAATTTGCCCGGTTGCTCTTTTTCTATCTTCCTCTTGGCTCTGCTATCCTGCTTGACCATCCCAGCTTCCGCTTATGAAGTGCGCAACGCATCTGGGGTATACCATGTCACGAACGACTGCTCCAACTCAAGCATTGTGTATGAGGCAGCGGACATGATCATGCATACCCCCGGGTGCGTGCCCTGCGTTCGGGAGAAC------AACTCT---TCCCGTTGCTGGGTAGCGCTCACTCCCACGCTCGCGGCCAGGAACTCTAGCGTCCCCACCAAGACAATACGACGTCACGTCGACTTGCTTGTTGGGGCGGCTGCTTTCTGCTCCGCTATGTACGTGGGGGATCTCTGCGGATCTGTTTTCCTCGTCTCTCAACTGTTCACTTTCTCGCCTCGCTTGCACGAGACAGTGCAGGACTGCAATTGCTCACTCTATCCCGGTCATGTATCAGGTCACCGCATGGCTTGGGATATGATGATGAATTGGTCACCTACAGCAGCCCTAGTGGTGTCGCAATTACTCCGGATCCCACAAGCTGTCGTGGACATGGTGGCGGGGGCCCACTGGGGAGTCCTGGCGGGCCTTGCCTACTATTCCATGGTGGGGAACTGGGCTAAGGTTCTGATTGTGATGCTGCTCTTTGCAGGCGTTGAC---------GGG------AAC---ACCTATGCGACGGGGGGGGCGATGGCCAAAAACACCCTCGGGATTACGTCCCTCTTTTCACCTGGGCCAGCTCAGAAAATCCAGCTTGTAAACACCAATGGCAGCTGGCACGTCAATAGGACTGCCTTGAACTGCAACGACTCCCTCCAAACTGGATTCATTGCCGCGCTGTTCTAT------GCAAACAAGTTCAACTCATCTGGATGCCCAGAGCGCTTGGCCAGCTGCCGCCCCATTGATAAGTTCGCTCAGGGGTGGGGTCCCATCACTTATGCCGAGCCT---GACAGC---------------TCGGACCAGAGGCCTTATTGCTGGCACTACGCGCCCCGGCCCTGCGGTATCGTACCCGCGTCGGAGGTGTGCGGTCCAGTGTATTGCTTCACCCCAAGCCCTGTCGTGGTGGGGACGACCGATCGCTTCGGTGTCCCTACGTATACGTGGGGGGAGAATGAGACGGACGTGCTGCTTCTCAACAACACGCGGCCGCCGCAAGGCAACTGGTTCGGCTGTACATGGATGAATGGCACTGGGTTCACCAAGACGTGCGGGGGCCCCCCCTGTAATATCGGGGGGGTCGGC------AACAACACCTTGACCTGCCCCACGGACTGCTTCCGGAAGCACCCCGAGGCCACTTACGCAAAATGTGGCTCGGGGCCGTGGCTGACACCTAGATGCATGGTTGATTACCCATACAGGCTCTGGCACTACCCCTGCACTGTCAACTTCACCATCTTCAAGGTTAGGATGTATGTGGGGGGCGTGGAGCACAGGCTCAATGCTGCATGCAATTGGACTCGAGGAGAGCGCTGTGATTTGGAGGACAGGGATAGATCAGAGCTTAGCCCGCTGCTGCTGTCTACAACAGAGTGGCAAATACTGCCCTGTTCCTTCACCACCCTACCGGCTTTATCCACTGGTTTGATCCATCTCCATCAGAACATTGTGGACGTGCAATACCTGTACGGTGTGGGGTCTGCGGTCGTCTCCTTTGTAATCAAATGGGAGTATGTCCTGTTGCTTTTCCTTCTCCTAGCAGACGCACGCGTCTGCGCCTGCTTGTGGATGATGCTGCTGATAGCTCAGGCAGAGGCCGCCTTGGAGAATCTGGTGGTCCTCAATGCGGCGTCTGTGGCCGCAGAGCATGGCGCGCTCTCCTTCCTTGTGTTCTTCTGTGCCGCCTGGTACATCAAAGGCAGGCTGGTCCCTGGGGCGGCATATGCACTTTATGGCGTGTGGCCGCTGCTCCTGCTCCTGTTGGCGTTACCACCACGGGCTTATGCCATGGACCGGGAGATGGCTGCATCGTGCGGAGGCGCGGTTTTTGTAGGTCTGATGCTTTTGACCTTGTCACCACACTATAAAGTGTTCCTCGCTAGGCTCATATGGTGGTTGCAATACTTCATCACCAGAGCCGAGGCGCACTTGCATGTGTGGATCCCCCCCCTCAACGTTCGGGGGGGCCGCGATGCCATCATCCTCCTCACGTGCGCGATCCACCCAGAGCTGATCTTTGACATCACCAAACTCCTGCTCGCCATACTCGGTCCGCTCATGTTGCTCCAGGCTGGCGTAGCTAGAATGCCGTACTTTGTACGCGCTCAGGGGCTCATCCGTGCATGCATGTTGGTGCGGAAGGTCGCCGGGGGCCATTATATCCAAATGGCCCTCATGAAGCTGGCCGCACTGACAGGTACGTACGTTTATGACCATCTCGCCCCACTGCAGCATTGGGCCCACGCGGGCTTACGAGATCTCGCGGTGGCAGTAGAGCCCGTCATCTTCTCCGACATGGAGATTAAGATCATTACCTGGGGGGCAGACACCGCGGCGTGTGGGGACATCATCTTGGGCTTGCCCGTCTCCGCCCGAAGGGGGAAGGAGATACTTTTGGGACCGGCCGATAGTTATGAGGGGCAGGGGTGGCGGCTCCTCGCGCCCATCACGGCCTATTCCCAGCAGACACGGGGCCTACTTGGCTGCATCGTCACTAGCCTCACCGGCCGGGACAAGAACCAGGTCGAGGGGGAGGTTCAAGTGGTTTCTACCGCAACACAATCTTTCCTGGCGACCTGCGTCAACGGCGTGTGTTGGACTGTCTACCATGGCGCCGGCTCAAAGACCCTAGCCGGCCCCAAAGGCCCTATCACCCAAATGTACACCAATGTAGACCAGGACCTCGTCGGCTGGCCGGCGCCCCCTGGGGCGCGCTCCCTGGCACCATGCACCTGCGGCAGCTCGGACCTCTACTTGGTCACGAGACACGCTGACGTCATTCCGGTGCGCCGGCGAGGTGATGGTAGGGGCAGCCTACTCTCTCCCAGGCCTGTCTCCTACCTGAAGGGCTCTTCGGGTGGTCCGTTGCTCTGCCCTTCCGGGCACGCTGTGGGCATCTTCCGGGCTGCTGTGTGCACCCGGGGGGTCGCGAAGGCGGTGGACTTCGTGCCCGTTGAGTCCATGGAAACTACTATGCGGTCTCCGGTTTTCACAGACAACTCGTCCCCCCCGGCTGTACCGCAGACTTTCCAAGTGGCCCACTTACACGCTCCTACTGGCAGCGGCAAGAGCACCAAGGTGCCGGCCGCATATGCGGCCCAAGGGTACAAGGTGCTCGTCCTGAACCCATCCGTTGCCGCCACCTTGGGGTTTGGAGCGTATATGTCTAAGGCACATGGTACCGACCCTAACATAAGAACTGGGGTAAGGACCATCACCACGGGCGCCCCCATCACGTACTCCACCTACGGCAAGTTCCTTGCCGACGGTGGTTGCTCCGGGGGCGCCTATGACATCATAATATGTGATGAGTGCCACTCAACTGACTCGACTACCATCTTGGGCATCGGCACGGTCCTGGACCAAGCGGAGACGGCTGGAGCGCGGCTTGTCGTGCTCGCTACCGCCACACCTCCTGGATCAGTCACCGTGCCACACCCCAACATCGAGGAGGTGGCCTTGTCCAATACTGGAGAGATTCCCTTCTATGGCAAAGCCATCCCCATCGAGACTATCAAGGGGGGAAGGCATCTCATTTTCTGCCATTCCAAGAAGAAGTGTGACGAGCTCGCCGCAAAGCTGTCAGGCCTCGGACTCAACGCTGTAGCGTATTACCGGGGTCTTGATGTGTCCGTCATACCGACTAGCGGAGACGTCGTTGTCGTGGCAACAGACGCTCTGATGACTGGCTTTACCGGCGACTTTGACTCAGTGATCGACTGTAACACATGTGTTACCCAAACAGTCGATTTCAGCTTGGATCCTACCTTCACCATTGAGACGACCACCGTACCCCAAGACGCGGTATCGCGCTCGCAGCGGCGAGGTAGGACTGGCAGGGGTAGGAGGGGCATCTACAGGTTTGTGACTCCAGGAGAACGACCCTCGGGCATGTTCGATTCCTCGGTCCTGTGTGAGTGCTATGACGCGGGCTGTGCTTGGTACGAGCTCACGCCCGCCGAGACCTCAGTTAGACTGCGGGCTTACCTAAATACACCAGGGTTGCCCGTTTGCCAGGACCATCTGGAGTTCTGGGAGAGCGTCTTTACAGGCCTCACCCACATAGACGCCCATTTCTTGTCCCAGACTAAACAGGCAGGGGACAACTTCCCCTACCTGGTAGCATACCAAGCTACAGTGTGCGCCAGGGCCCAGGCTCCACCTCCATCGTGGGACCAAATGTGGAAGTGTCTCATACGGCTAAAGCCTACGCTGCACGGGCCAACACCCCTGCTGTACAGGCTAGGAGCCGTCCAAAATGAGGTCATCCTCACACACCCCATAACCAAATACATCATGGCATGCATGTCAGCTGACTTGGAGGTCGTCACCAGCACCTGGGTGTTGGTGGGCGGAGTCCTCGCAGCCCTGGCCGCATATTGCTTGACAACAGGCAGCGTGGTCATTGTGGGCAGGATCAACTTGTCCGGGAGACCAGCTGTCATCCCCGATAGGGAGGTCCTCTACCGAGAGTTCGATGAAATGGAGGAGTGCGCCTCACACCTCCCTTATATCGAACAGGGAATGCAGCTCGCCGAGCAATTCAAACAGAAAGCGCTCGGTTTGCTGCAGACAGCCACCAAGCAAGCGGAGGCTGCTGCACCCGTGGTGGAGTCCAAGTGGCGAGCCCTTGAGACCTTCTGGGCGAAGCACATGTGGAATTTCATCAGCGGGATACAGTACTTAGCAGGCTTGTCCACTCTGCCTGGAAACCCCGCGATAGCATCACTGATGGCTTTCACAGCCTCTATCACTAGCCCGCTCACCACCCAAAGTACCCTCCTGTTCAATATCTTGGGGGGGTGGGTGGCTGCCCAACTCGCTCCCCCC---AGCGCCGCTTCGGCTTTTGTGGGCGCCGGCATCGCCGGTGCAGCTGTCGGCAGCATAGGCCTTGGGAAGGTGCTTGTGGACATCTTGGCGGGCTATGGGGCAGGAGTGGCTGGAGCACTCGTGGCCTTCAAGGTCATGAGCGGCCAGGCGCCCTCTACCGAGGATCTGGTTAATTTACTCCCTGCCATCCTCTCTCCTGGTGCCCTGGTCGTCGGGGTAGTGTGCGCAGCAATACTGCGTCGACATGTGGGCCCGGGAGAGGGGGCCGTGCAGTGGATGAACCGGCTGATAGCGTTCGCTTCGCGGGGTAACCACGTTTCCCCCACGCACTATGTGCCTGAGAGCGACGCCGCAGCGCGTGTTACTCAGATCCTCTCCAGCCTTACCATCACTCAACTGCTGAAGAGGCTCCACCAGTGGATCAATGAGGACTGCTCCACGCCATGCTCCGGCTCGTGGCTAAGAGATATCTGGGACTGGATATGCACGGTGTTGAGTGACTTCAAGACCTGGCTCCAGTCCAAGCTCCTGCCGCGGTTGCCGGGAGTCCCTTTCCTCTCCTGCCAACGAGGGTACAAGGGAGTCTGGCGGGGGGACGGCATCATGCAAACCACCTGCCCATGTGGAGCACAGATCTCTGGACATGTCAAAAATGGTTCCATGAGGATCGTCGGGCCTAGAACCTGCAGCAACACGTGGTGCGGAACATTCCCCATCAACGCATACACCACGGGCCCTTGCACACCCTCCCCTGCGCCAAACTATTCTAAGGCGCTGTGGCGGGTGGCTGCTGAGGAGTACGTGGAGGTTACGCGGGTGGGGGATTTCCACTACGTGACGGGCATGACCACTGACAACGTAAAGTGCCCATGCCAGGTTCCGGCCCCCGAATTCTTCACGGAAGTGGATGGGGTGCGGTTGCACAGGTACGCTCCGGCATGCAGGCCCCTCTTACGGGACGAGGTCGTATTCCAGGTCGGGCTCAACCAATACCTGGTCGGGTCACAGCTCCCATGCGAGCCCGAGCCGGACGTAGCAGTGCTTACTTCCATGCTTACCGATCCCTCCCATATCACAGCAGAGACGGCTAAGCGTAGGCTGGCCAGGGGGTCCCCCCCCTCTCTGGCCAGCTCTTCAGCCAGCCAGTTGTCAGCGCCTTCCCTGAAGGCGACA------------TGCACTACCCATCAC------------GACTCCCCGGACGCTGACCTCATCGAGGCCAACCTCCTGTGGCGGCAGGAGATGGGCGGGAACATCACCCGCGTGGAGTCAGAGAATAAGGTAGTAATTCTGGACTCTTTCGACCCGCTTCGAGCGGAGGAGGATGATAGGGAGGTATCCGTTGCAGCGGAGATCCTGCGGAAAACCAGGAAATACCCCCCAGCGCTGCCCGTATGGGCACGCCCGGACTACAACCCTCCATTACTACAGCCCTGGAAGGACCCGGACTACGTTCCTCCGGTGGTACACGGGTGCCCCCTGCCGCCTACCAAGGCCCCTCCAATACCACCTCCACGGAGGAAGAGGACGGTTGTCCTGACAGAGTCCACCGTATCTTCTGCCTTGGCGGAGCTCGCTACCAAGACCTTCGGCAGCTCCGAATCATCGGCCATCGACAGCGGCACGGCGACCGCCCCTCCTGACCAAGCCTCCGACGACGGCGACAAAGGATCCGACGTTGAGTCGTACTCCTCCATGCCCCCCCTTGAGGGAGAGCCGGGGGACCCCGATCTCAGCGACGGGTCCTGGTCTACCGTGAGC---GAGGAGGCCAGTGAGGACGTCGTCTGCTGCTCAATGTCCTACACATGGACAGGCGCCCTGATCACGCCGTGCGCTGCTGAGGAGAGCAAGCTGCCTATCAACCCATTGAGCAACTCCTTACTGCGTCACCACAACATGGTCTACGCCACAACATCCCGCAGCGCAAGCCTACGGCAGAAGAAGGTCACCTTTGACAGACTGCAAGTCCTGGACGACCACTACCGGGACGTGCTCAAGGAGATGAAGGCGAAGGCGTCCACAGTTAAGGCCAAACTTCTATCTGTAGAAGAAGCCTGCAAGCTGACGCCCCCACATTCGGCCAAATCCAAATTTGGCTATGGGGCAAAGGACGTCCGGAACCTATCCAGCAGGGCCGTAAACCACATCCACTCCGTGTGGAAGGACCTGCTGGAAGACACTGAAACACCAATTGACACTACCATCATGGCAAAGAATGAGGTTTTCTGCGTCCAACCAGAGAAAGGAGGCCGCAAGCCAGCTCGCCTTATCGTATTCCCAGACTTGGGGGTTCGTGTATGCGAGAAGATGGCCCTTTACGACGTGGTCTCCACTCTCCCTCAGGCCGTGATGGGTTCCTCATACGGGTTCCAGTACTCTCCTGGACAGCGGGTCGAGTTCCTGGTGAATGCCTGGAAATCAAAGAAGTGCCCTATGGGCTTCTCGTATGACACCCGCTGTTTTGACTCAACAGTTACTGAGAGTGACATCCGTGTTGAGGAGTCAATCTACCAATGTTGTGACTTGGCCCCCGAAGCCAGACAGGCCATAAGGTCGCTCACCGAGCGGCTTTATATCGGGGGTCCCCTGACTAATTCAAAAGGGCAAAACTGCGGCTATCGCCGGTGCCGCGCAAGCGGCGTACTGACGACTAGCTGCGGTAACACCCTTACATGTTACTTGAAGGCCTCTGCGGCCTGTCGAGCTGCGAAGCTCCAGGACTGCACAATGCTCGTGAACGGAGACGACCTTGTCGTCATCTGTGAGAGCGCGGGAACCCAAGAGGATGCGGCAAGCCTACGAGCCTTCACGGAGGCTATGACTAGGTACTCTGCCCCCCCCGGGGACCCGCCCCAACCAGCATATGACTTGGAGCTGATAACATCATGCTCCTCCAATGTGTCGGTCGCGCACGATGCATCCGGCAAGAGGGTGTACTACCTCACCCGTGACCCCACCACCCCCCTCGCGCGGGCTGCGTGGGAGACAGCTAGACACACTCCAGTCAACTCCTGGCTAGGCAACATCATTATGTATGCGCCCACCTTATGGGCAAGGATGATTTTGATGACTCACTTCTTCTCCATCCTTCTAGCTCAGGAACAACTTGAAAAAGCCCTGGATTGTCAGATCTACGGGGCCTGTTACTCCATTGAGCCACTTGACCTACCTCAGATCATTGAACGACTCCACGGTCTTAGCGCATTTTCACTCCATAGTTACTCTCCAGGTGAGATCAATAGGGTGGCTTCGTGCCTCAGGAAGCTTGGGGTACCACCCTTGCGAGTCTGGAGACATCGGGCCAGAAGTGTCCGCGCTAAGCTACTGTCCCAGGGGGGGAGGGCTGCCATTTGCGGCAAGTACCTCTTCAACTGGGCAGTAAGGACCAAGCTTAAACTCACTCCAATTCCAGGTGCGTCCCGGTTGGACCTGTCCGGCTGGTTCGTTGCTGGTTACGGCGGGGGAGACATATATCACAGCCTGTCTCGCGCCCGACCCCGCTGGTTCATGTTGTGCCTACTCCTACTTTCCGTAGGGGTAGGCATCTACTTGCTCCCCAACCGG
>ABV46071
ATGAGCACGAATCCTAAACCTCAAAGAAAAACCAAACGTAACACCAACCGCCGCCCACAGGACGTCAAGTTCCCGGGCGGTGGCCAGATCGTTGGTGGAGTTTACCTGTTGCCGCGCAGGGGCCCCCGGGTGGGTGTGCGCGCGACTAGGAAGACTTCCGAGCGGTCGCAACCTCGTGGAAGGCGACAACCTATCCCCAAGGCTCGCCAGCCCGAGGGTAGGGCCTGGGCCCAGCCCGGGTACCCTTGGCCCCTCTACGGCAATGAGGGCATGGGGTGGGCAGGATGGCTCCTGTCCCCCCGCGGCTCTCGGCCTAGTTGGGGCCCCAATGACCCCCGGCGTAGGTCGCGTAATTTGGGTAAGGTCATCGATACCCTCACATGCGGCTTCGCCGACCTCATGGGGTACATTCCGCTCGTCGGAGCCCCCTTAGGGGGCGCTGCCAAGGCCCTGGCGCATGGCGTCCGGGTTTTGGAGGACGGCGTGAACTATGCAACAGGGAATCTGCCCGGTTGCTCTTTCTCTATCTTCCTCTTGGCTTTGCTGTCCTGTCTGACCATCCCAGCTTCCGCTTATGAAGTGCGCAACGCGTCCGGGGCGTACCATGTCACGAACGACTGTTCCAACTCAAGTATAGTGTATGAGACAGCGGACATGATCATGCATACCCCTGGGTGCGTGCCCTGCGTTCGGGAGGAG------AACTCC---TCCCGATGCTGGGTAGCGCTCACTCCCACGTTGGCGGCCAGGAACGCCAGCGTCCCCACTACGACAATACGACGCCACGTCGATTTGCTCGTTGGGGCGGCTGCATTCTGCTCCGTTATGTACGTGGGGGATCTCTGCGGATCTGTTTTCCTTGTTTCCCAGCTGTTCACCTTTTCGCCACGCCGGCACGAGACAGTACAGGACTGCAACTGCTCCATCTATCCCGGCCACGTATCAGGTCACCGCATGGCTTGGGACATGATGATGAACTGGTCACCTACAGCAGCCCTAGTGGTATCGCAGTTACTCCGGATCCCACAAGCTGTCGTGGACATGGTGGCGGGGGCCCACTGGGGAGTCCTGGCGGGCCTTGCATACTATTCCATGGTGGGGAACTGGGCTAAGGTTCTGATTGTGATGCTACTCTTTGCCGGCGTTGAC---------GGA------CAC---ACCCTCACGATAGGGGGAACGGCAGGCCACACCACCAGCACGCTTACGGGCCTCTTCAGCCGCGGGCCGACTCAGAAGATCCAACTTGTAAACACCAACGGCAGCTGGCATATCAACAGGACTGCCTTGAACTGCAACGACTCCCTTCAAACTGGGTTCCTCGCCGCGCTGTTCTAT------ACACACAAGTTCAACGCGTCCGGATGTCCGGAACGCATGGCCAGCTGCCGCCCCATCAGTGAGTTCGCTCAGGGGTGGGGTCCCATCACTCATGATGGGCCC---CGCAGC---------------TCGGACCAGAGGCCTTACTGTTGGCACTACGCGCCCCAACCGTGTGGTACCATACCCGCGGCGCAGGTGTGCGGTCCGGTGTATTGCTTCACCCCAAGCCCTGTTGTGGTGGGGACGACCGATCGTTACGGCGCCCCTACGTACACTTGGGGGGAGAATGAGACGGACGTGCTGATTCTCAACAACACGCGGCCGCCGCAGGGCAACTGGTTCGGCTGCACATGGATGAACAGCACCGGGTTCACCAAGACGTGCGGGGGCCCCCCATGTAACATCGGGGGGGTCGGC------AATAACACCTTGATCTGCCCTACGGACTGCTTCCGCAAGCACCCCGAGGCCACTTACACCAAGTGCGGTTCGGGGCCTTGGTTGACACCCAGGTGCATAGTTGACTATCCATACAGGCTATGGCACTACCCCTGCACTGTCAACTTTACCGTCTTCAAGGTTAGGATGTATGTGGGGGGCGTGGAGCACAGGCTCAATGCCGCATGCAATTGGACTCGAGGAGAGCGTTGCAACTTGGAGGACAGGGATAGGTCAGAGCTTAGTCCGCTACTGCTGTCTACAACAGAGTGGCAGATACTGCCCTGTTCCTTCACCACCCTACCGGCTTTGTCCACTGGTTTGATTCATCTCCACCAGAACATCGTGGACGTGCAATATCTGTACGGTATAGGGTCAGCATTTGTCTCCTTTGCAATCAAATGGGAGTATGTCGTGTTGCTCTTCCTTCTCCTGGCAGACGCGCGCATCTGCGCTTGCTTGTGGATGATGCTGCTGGTAGCTCAGGCTGAGGCCGCCTTGGAGAACTTGGTGGTCCTCAATGCAGCGTCCGTGGCCGGAACACACGGCATTCTCTCCTTCCTAGTGTTCTTCTGCGCTGCCTGGTACATCAAAGGCAGGCTGGTCCCCGGGGCGGCGTATGCCCTCTATGGCGTATGGCCGCTGCTTCTGCTCCTGTTGGCGTTACCACCACGAGCATACGCCATGGACCGGGAGATGGCTGCTTCGTGCGGAGGCGCGGTTTTTGTGGGTCTGGCGCTGCTGACCTTGTCACCCCACTACAAAGCATTCCTCGCCAGGCTCATATGGTGGTTACAATATCTTATCACCAGAGCCGAGGCGCATTTGCAAGTGTGGATTCCCCCTCTTAATGTTCGGGGGGGCCGCGACGCCATCATCCTTCTCACATGTGCAGTCCATCCAGAGCTAATCTTTGACATCACCAAACTCTTGCTTGCCATATTCGGCCCGATCATGGTACTCCAGGCTGGCATAACTAGAGTGCCGTACTTTGTGCGCGCTCAAGGGCTCATTCGTGCATGCATGCTGGTGCGGAAAGCCGCTGGGGGCCATTATGTCCAAATGGCTTTCATGAAACTAGCCGCACTGACAGGTACGTACGTTTATGACCACCTTACTCCACTGCGGGACTGGGCCCACGCGGGCCTACGAGACCTTGCGGTGGCAGTTGAGCCCGTCGTCTTCTCTGACATGGAGACCAAGGTCATCACCTGGGGGGCAGACACCGCGGCGTGCGGAGATATCATCCTTGGTCTGCCCGTCTCCGCCCGAAGGGGAAGGGAGATACTCCTAGGACCGGCCGATAGCCTTGAAGGCCAGGGGTGGCGGCTCCTTGCGCCTATCACGGCCTATTCCCAACAGACGCGGGGCCTGCTTGGCTGCATCATCACTAGCCTCACAGGTCGGGACAAGAACCAAGTCGAGGGGGAGGTTCAAGTGGTCTCCACCGCGACGCAATCCTTCCTGGCGACCTGCATCAACGGCGTGTGTTGGACTGTCTACCATGGCGCCGGCTCCAAGACCCTAGCCGGCCCAAAGGGGCCAATCATCCAAATGTACACCAATGTAGACCAGGACCTCGTCGGCTGGCAGGCCCCCCCCGGGGCGCGCTCCTTGTCGCCATGCACCTGCGGCAGCTCGGACCTTTACTTGGTCACGAGGCATGCTGATGTCATCCCGGTGCGCCGGCGGGGCGACAGCAGGGGGAGCCTGCTCTCCCCCAGGCCCATCTCCTACTTGAAGGGTTCTTCGGGTGGTCCGCTGCTCTGCCCCTCGGGGCACGCCGTGGGCATCTTCCGGGCTGCTGTGTGCACCCGGGGGGTTGCGAAGGCGGTGGACTTCGTGCCCGTTGAGTCTATGGAAACTACTATGCGGTCCCCGGTCTTCACGGACAATTCGTCCCCTCCGGCCGTACCGCAGACATTCCAAGTGGCCCATCTACACGCTCCCACTGGCAGCGGCAAGAGCACGAAGGTGCCGGCTGCATATGCAGCCCAAGGGTACAAGGTACTAGTCCTGAACCCGTCTGTTGCCGCCACCTTGGGCTTTGGGGCGTATATGTCCAAGGCACATGGTGTCGACCCCAACATCAGAACTGGGGTAAGGACCATCACCACGGGCGCCCCTATCACGTACTCCACCTACGGCAAGTTCCTTGCCGACGGTGGTTGTTCCGGGGGCGCCTATGACATCATAATATGTGATGAATGCCACTCAACTGACGCGACTACCATTTTGGGTGTCGGTACCGTCCTGGACCAAGCGGAGACGGCTGGAGCGCGGCTTGTCGTGCTCGCCACCGCTACACCTCCGGGATCGGTTACCGTGCCACATCCCAACATCGAGGAGGTGGCCCTGTCCAACATTGGGGAGATCCCCTTCTATGGCAAAGCCATCCCCATTGAGAACATCAAGGGGGGGAGACATCTCATCTTCTGTCATTCCAAGAAGAAATGTGACGAGCTCGCTGCAAAGCTGTCAGGCCTCGGACTCAACGCTGTAGCATACTACCGGGGTCTTGATGTGTCCGTCATACCGACCAGCGGAGACGTCGTTGTCGTGGCAACTGACGCTCTGATGACGGGCTTTACCGGCGACTTTGACTCAGTGATCGACTGTAACACATGTGTCACCCAGACGGTCGATTTCAGCTTGGACCCTACCTTCACCATTGAGACGACGACCGTGCCCCAAGACGCGGTGTCGCGCTCGCAGCGGCGAGGCAGGACTGGTAGGGGCAGGAGGGGCATCTACAGGTTTGTGACTCCAGGAGAACGGCCCTCGGGTATGTTCGATTCCTCGGTCCTGTGTGAGTGCTATGACGCGGGCTGTGCTTGGTACGAGCTCACACCCGCCGAGACCACAGTTAGGTTGCGGGCTTACCTAAATACACCAGGGTTGCCCGTTTGTCAGGACCATCTGGAGTTTTGGGAGAGCGTCTTTACGGGCCTCACTCACATAGATGCCCACTTCTTGTCCCAAACTAAGCAGGCAGGAGAGAACTTCCCCTACCTGACGGCATACCAGGCTACGGTGTGTGCCAGGGCTCAGGCCCCACCTCCATCGTGGGACCAAATGTGGAAGTGTCTCATACGGCTAAAGCCTACGCTGCACGGGCCAACACCCCTGCTGTATAGGCTAGGAGCCGTACAAAATGAGGTCACCCTCACCCACCCTGTAACCAAATACATCATGGCATGCATGTCGGCCGACCTGGAGGTCGTCACGAGCACCTGGGTGCTAGTGGGCGGAGTCCTTGCAGCTCTGGCCGCGTATTGCCTGACAACAGGCAGCGTGGTCATTGTGGGCAGGATCATCTTGTCCGGGAAGCCGGCCATCATTCCCGACAGGGAAGTCCTCTACCAGGAGTTTGATGAGATGGAAGAGTGCGCCTCACACCTCCCCTACATCGAACAGGGGATGCAGCTCGCCGAGCAGTTCAAACAGAAAGCGCTCGGGTTGCTGCAAACAGCCACCAAGCAAGCGGAGGCTGCTGCACCCGTGGTGGAGTCCAAGTGGCGCGCCCTTGAGGCCTTCTGGGCGAAGCACATGTGGAATTTCATCAGCGGGATACAGTACTTAGCAGGCTTGTCTACTCTGCCTGGGAACCCTGCCATAGCATCACTGATGGCGTTCACAGCCTCTATCACCAGCCCGCTTTCCACCCAAAGCACCCTCCTGTTTAACATCTTGGGGGGATGGGTAGCCGCCCAGCTAGCTCCCCCC---AGCGCTGCTTCGGCTTTCGTGGGCGCCGGCATTGCTGGCGCCGCCGTTGGCAGCATAGGCCTTGGGAAGGTGCTTGTAGACATCTTGGCGGGCTATGGGGCAGGGGTAGCAGGCGCGCTCGTGGCCTTTAAGGTCATGAGCGGTGAGACGCCCTCCACTGAGGACCTGATCAATTTGCTCCCTGCCATCCTCTCTCCTGGCGCCCTGGTTGTTGGCGTCGTGTGCGCAGCAATACTGCGTCGGCACGTGGGCCCAGGAGAAGGAGCTGTGCAGTGGATGAACCGGCTGATAGCGTTCGCCTCACGGGGCAACCACGTTTCCCCCACGCACTATGTGCCTGAGAGCGACGCCGCAGCGCGTGTCACTCAGATCCTCTCTAGCCTTACCATCACCCAGCTGCTGAAGAGGCTCCACCAGTGGATTAATGAGGACTGCTCCACGCCATGCTCCGGCTCGTGGCTGAGGGATGTTTGGGACTGGATATGCACGGTGTTGACTGACTTCAAGACCTGGCTCCAGTCCAAACTCCTGCCGCAGCTGCCGGGACTCCCCTTCCTCTCGTGTCAACGTGGGTACAGGGGAGTTTGGCGGGGGGACGGCATCATGCATACCACCTGCCCATGTGGAGCACAAATCACCGGACATGTCAAAAACGGTTCCATGAGGATCGTTGGGCCTAAAACCTGCAGCAACACGTGGTATGGGGCATTCCCCATCAACGCGTACACCACGGGCCCTTGCACGCCCTCCCCGGCGCCGAACTATTCCAGGGCGCTATGGCGGGTGGCTGCTGAGGAGTACGTGGAGGTCACGCGGGTGGGGGATTTCCACTACGTGACGGGCATGACCACTGACAACATAAAATGCCCATGCCAGGTTCCGGCCCCCGAATTCTTCACAGAAGTGGATGGGGTGCGGTTGCACAGGTACGCTCCGGCGTGCAAACCTCTCCTGCGGGATGAGGTCACATTCCAGGTCGGGCTCAACCAGTACGTGGTTGGGTCGCAGCTCCCATGTGAGCCCGAACCGGATGTAGCAGTGCTCACTTCCATGCTCACCGACCCCTCCCACATCACAGCAGAGACGGCTAAGCGTAGACTGGCCAGGGGGTCCCCCCCCTCCTTGGCCAGCTCCTCAGCTAGCCAGTTATCTGCGCCTTCCCTGAAGGCGACA------------TGCACTACCCGACAC------------GACTCCCCAGATGCTGACCTCATCGAGGCCAACCTCCTGTGGCGGCAGGAGATGGGCGGAAACATCACCCGCGTGGAGTCAGAGAACAAGGTAGTAATTCTGGACTCTTTCGACCCGCTTCGAGCGGAGGAGGATGGAAGGGAAATGTCCGTTCCGGCGGAGATCCTGCTGAAAAAGAAGAAATTCCCCCCAGCGATGCCCATATGGGCACGCCCGGATTACAACCCTCCACTGATAGAGTCCTGGAAGGACCCGGACTATGTCCCTCCGGTGGTACACGGGTGCCCATTACCACCTACTAAGGCCCCTCCAATACCACCTCCACGGAGGAAGAGGACGGTTGTCCTGTCAGAATCCACCGTGTCTTCTGCCTTGGCGGAGCTCGCCACAAAGACCTTTGGTGACTCCGGATCTTCGGCCGTCGACAGCGGCACAGCGACCGCCCCTCCTGACCAGCCCTCCGATAACGATGACACGGGATCCGACGTTGAGTCGTACTCCTCCATGCCCCCTCTTGAGGGGGAGCCGGGGGACCCCGATCTCAGCGACGGGTCCTGGTCTACCGTGAGT---GAGGAGGCCAGTGAGGACGTTGTCTGCTGTTCGATGTCCTACACATGGACAGGCGCCCTGATCACACCATGCGCTGCGGAGGAGAGTAAGCTGCCCATCAATGCATTGAGCAATTCATTGCTACGCCATCACAACATGGTCTATGCTACAACATCCCGCAGCGCAAGCCAGCGGCAGAAGAAGGTCACCTTTGACAGACTGCAAGTCCTGGACGACCATTACCAGGGCGTGCTCAAGGAGATGAAGGCGAAGGCGTCCACAGTTAAGGCTAAACTTCTATCAGTAGAAGAAGCCTGCGCGCTGACGCCCCCACATTCGGCCAAATCCAAATTTGGCTATGGGGCGAAGGACGTCCGGAACCTATCCAGCAAGGCCGTTAAACACATCCGCTCCGTGTGGGAGGACTTGCTGGAAGACACTGAAACACCAATTGACACTACCATCATGGCAAAAAATGAGGTTTTCTGCGTCCAACCAGAGAAAGGAGGCCGCAAGCCAGCTCGCCTTATCGTGTTCCCAGACTTGGGGGTTCGTGTGTGCGAGAAAATGGCTCTTTACGACGTGGTCTCCACCCTTCCTCAGGCCGTGATGGGCTCCGCATACGGATTCCAGTACTCTCCTGGACAGCGGGTCGAGTTCCTGGTGAATGCCTGGAAATCAAAGAAGAACCCTATGGGCTTCGCATATGACACCCGCTGCTTCGACTCAACAGTCACTGAGAGTGATATCCGTGTTGAGGAGTCAATCTACCAATGTTGTGACTTGGCCCCCGAAGCCAGACAGGCCATAAGGTCGCTCACAGAGCGGCTTTATATCGGGGGTCCCCTGACCAATTCCAAAGGGCAGAACTGCGGTTATCGCCGGTGCCGCGCAAGCGGCGTGCTGACGACTAGCTGCGGTAATACCCTCACATGTTACCTGAAGGCCACCGCAGCCTGTCGAGCTGCAAAGCTCCAGGACTGCACGATGCTCGTGTGCGGGGACGACCTCGTCGTTATCTGTGAGAGCGCGGGAACCCAAGAGGACGCGGCGAACCTACGAGTCTTCACGGAGGCTATGACTAGGTACTCTGCCCCCCCCGGGGACCCGCCCCAACCAGAATACGACCTGGAGCTGATAACATCATGCTCCTCCAATGTGTCGGTCGCGCACGATGCAGCTGGCAAAAGGGTGTACTACCTCACCCGTGACCCCACTACCCCCCTTGCACGGGCTGCGTGGGAGACAGCTAGACACACTCCAGTTAACTCCTGGCTAGGCAACATCATAATGTATGCGCCCACGTTGTGGGCAAGGATGATTCTGATGACTCATTTCTTCTCCATCCTTCTAGCCCAGGAGCAACTTGAAAAAGCCCTAGATTGTCAGATCTACGGGGCCTGTTACTCCATTGAGCCACTTGACCTACCTCAGATCATTCAGCGACTCCATGGTCTTAGCGCGTTTTCACTCCATAGTTACTCTCCAGGTGAGATCAATAGGGTGGCTTCATGCCTCAGGAAACTTGGGGTACCACCCTTGCGAGTCTGGAGACATCGGGCCAGAGAAGTCCGCGCTAAGCTACTGTCCCAGGGAGGGAGGGCCGCCACTTGTGGCAGGTACCTCTTTAACTGGGCAGTAAAGACCAAACTCAAACTCACTCCAATCCCGGCTGCGTCTCGGTTGGACTTGTCCGGCTGGTTCGTTGCTGGTTACAGCGGGGGAGACATATATCACAGCGTGTCTCATGCCCGACCCCGCTGGTTCATGTGGTGCCTACTCCTACTTTCTGTAGGGGTAGGCATCTATCTGCTCCCCAACCGA
>ACE63611
ATGAGCACGAATCCTAAACCTCAAAGAAAAACCAAACGTAACACCAACCGCCGCCCATTGGACGTCAAGTTCCCGGGCGGTGGTCAGATCGTTGGTGGAGTTTACCTGTTGCCGCGCAGGGGCCCCAGGTTGGGTGTGCGCGCGACTAGGAAGACTTCCGAGCGGTCGCAACCTCGTGGGAGGCGACAACCTATCCCCAAGGCTCGCCGTCCCGAGGGTAGGGCCTGGGCTCAGCCCGGGTACCCCTGGCCCCTCTATGGCAATGAGGGTCTGGGGTGGGCAGGATGGCTCCTGTCACCCCGCGGCTCTCGGCCTAGCTGGGGCCCCACCGACCCCCGGCGTAGGTCGCGTAATTTGGGTAAGGTCATCGATACCCTCACATGCGGCTTCGCCGATCTCATGGGGTACATTCCGCTCGTCGGCGCTCCCCTAGGGGGCGCTGCCAGAGCCCTGGCGCATGGCGTCCGGGTTCTGGAGGACGGCGTGAACTATGCAACAGGGAATATGCCCGGTTGCTCTTTCTCTATCTTCCTCTTGGCTTTGCTGTCCTGTTTGACCATTCCAGCTTCCGCCTACGAAGTGCGCAACGCATCCGGGGTGTACCATGTCACGAACGACTGCTCCAACGCAAGTATAGTGTATGAAGCGGCGGACATGATCATGCACACCCCCGGGTGTGTGCCCTGCGTTCGGGAGGAC------AACTCC---TCCCGGTGCTGGGTAGCGCTCACTCCCACGCTCGCGGCCAGGAACGCTAGCATCCCCACTACGACAATACGGCGTCACGTCGATTTGCTCGTTGGGGCGGCTGCCTTCTGCTCCGCTATGTACGTGGGGGATCTCTGCGGATCTGTTTTCCTTGTCTCCCAGCTGTTCACCTTCTCGCCTCGCCGGCATGAGACAGTACAGGACTGCAATTGTTCAATCTATCCCGGCCACGTATCAGGTCACCGCATGGCTTGGGATATGATGATGAACTGGTCACCTACAACGGCCTTAGTGGTATCGCAGTTACTCCGGATCCCACAAGCTGTCATGGATATGGTGGCGGGGGCCCACTGGGGAGTCCTGGCGGGCCTTGCTTACTATTCCATGGCAGGGAACTGGGCTAAGGTTTTGATTGTGATGCTACTCTTTGCCGGCGTTGAC---------GGG------TCC---ACCTACGCGACAGGGGCGGCGACAGGCCGTTCCACCCACGGGCTGGTGGGCCTTTTTTCGCTCGGGCCATCTCAGAAGCTCCAGCTTATAAATACCAACGGCAGCTGGCATATTAACAGGACCGCCCTGAGCTGCAATGACTCCCTCAACACCGGGTTTCTTGCCGCGCTGTTCTAC------ACATCCAGGTTCAACTCGTCCGGATGCCCAGAGCGTATGGCCAGCTGCCGCTCCATTGACAAGTTCGATCAGGGGTGGGGTCCTATCACCTATGCTGAGGGT---CAAGGC---------------CCGGACCAGAGGCCCTACTGCTGGCACTACGCACCTCGACCGTGTGGCATTGTTCCCGCGTCACAGGTGTGTGGCCCAGTGTATTGCTTCACCCCGAGCCCCATTGTGGTGGGGACGACCGATCGTTCCGGCGCCCCTACGTACACCTGGGGGGAGAATGAGACGGACGTGCTGCTCCTCAACAACTCGCGGCCGCCGCAGGGCAACTGGTTCGGCTGTACATGGATGAATAGCACTGGGTTCACCAAGACGTGCGGAGGCCCCCCGTGCAACATCGGGGGGGTCGGT------AACAACACCTTGACCTGCCCCACGGACTGCTTCCGGAAGCACCCCGAGGCCACTTACGCCAAATGCGGTTCGGGGCCTTGGCTGACACCTAGGTGCATGGTTGACTACCCATACAGGCTTTGGCACTACCCCTGCACCGTCAACTTTTCCATCTTCAAGGTCAGGATGTATGTGGGGGGCGTGGAACACAGGCTCAACGCCGCGTGCAATTGGACTCGAGGAGAGCGTTGTGACTTGGAGGACAGGGATCGATCAGAGCTCAGCCCGCTACTGCTGTCTACAACAGAGTGGCAGGTGCTGCCCTGCTCCTACACCACTCTACCGGCTCTGTCCACTGGTTTGATCCATCTCCACCAGAACATTGTGGACGTGCAATACCTGTACGGTATAGGGTCAGTGGTTGTCTCTTTTGCAATCAAATGGGAATATATCCTGTTGCTTTTCCTCCTCCTGGCGGACGCGCGCGTCTGTGCCTGCCTGTGGATGATGCTGCTGATAGCTCAGGCTGAGGCCGCTCTGGAGAACCTGGTGGTTCTCAATGCGGCGTCCGTGGCCGGAGCGCACGGTGCTCTCTCCTTCCTTGTGTTCTTTTGTGCTGCCTGGTACATCAAGGGCAAGCTGGTCCCCGGGGCGGCATATGCTCTCTACGGCGTATGGCCGCTGCTCCTGCTCCTGTTGGCGTTGCCACCACGAGCATACGCCTTGGACCGGGAGATGGCGGCGTCGTGCGGAGGCGCGGTTTTTGTGGGCCTGATACTCTTGACCCTGTCACCACACTACAAAGTGTTCCTCGCTAAGCTCATATGGTGGTTACAATATTTTATCACTAGAGCCGAAGCGTGTTTGCAAGTGTGGGTCCCCCCCCTCAAAGTTCGGGGGGGCCGCGACGCCATCATCCTCCTCACGTGCGCGGCCTACCCAGAGCTAATCTTTGACATCACCAAGCTCTTGCTCGCCATACTCGGCCCGCTCATGGTACTCCAGGCTGGTATAACCAAAGTGCCGTACTTTGTGCGCGCCCACGGGCTCATTCGTGTATGTCTGCTGGTGCGGAAAGTCGCTGGAGGCCATTACGTTCAAATGGCTTTCATGAAGCTGGCCGCGCTGACGGGCACGTACATTTATGACCACCTTACTCCACTACGGGACTGGGCCCACGCGGGCTTGCGGGACCTTGCGGTGGCAGTTGAGCCCGTTGTCTTCTCTGACATGGAGACCAAGATCATCACCTGGGGGGCCGACACTGCGGCGTGCGGGGACATCATCTTGGGCTTACCTGTCTCCGCCCGAAGGGGGAAGGAGATACTTCTAGGGCCGGCCGATAACTTTGAGGGGCAGGGGTGGCGACTCCTTGCGCCTATCACGGCCTACTCCCAACAGACGCGGGGCCTACTTGGTTGTATCATCACCAGCCTCACAGGCCGAGACAAGAACCAGGTTGAGGGGGAGGTTCAAGTGGTCTCCACTGCGACACAATCCTTCCTGGCGACCTGTGTCAACGGCGCGTGTTGGACTGTCTATCATGGCGCCGGCTCAAAGACCCTAGCCGGCCCAAAGGGCCCAATCATCCAAATGTACACCAATGTAGACCAGGACCTCGTTGGCTGGCAGGCGCCCCCCGGGGCGCGCTCCTTGACACCGTGCACCTGCGGCAGCTCGGACCTTTACTTGGTCACGAGGCACGCCGATGTCATCCCGGTGCGCCGGCGGGGCGACAGCAGGGGAGCCCTACTCTCTCCCAGGCCCGTTTCCTACTTGAAAGGCTCTTCGGGTGGCCCGCTGCTCTGCCCCTCGGGGCACGCTGTGGGCATCTTCCGGGCCGCTGTGTGCACCCGAGGGGTTGCAAAGGCGGTGGACTTCATACCTGTTGAGTCTATGGAAACTACTATGCGGTCCCCGGTCTTCACGGACAACTCGTCCCCACCGGCTGTGCCGCAGACATTCCAAGTGGCCCACCTACACGCTCCCACCGGTAGCGGCAAGAGCACTAAGGTGCCGGCTGCATATGCAGCTCAGGGGTATAAGGTACTTGTCCTGAACCCGTCCGTCGCCGCCACCTTAGGTTTTGGGGCGTATATGTCTAAGGCACATGGTACCGACCCCAACATCAGAACTGGGGTAAGGACCATCACTACGGGCGCCCCCATCACGTATTCCACCTATGGCAAGTTCCTCGCCGACGGTGGCTGCTCCGGGGGCGCCTATGACATCATCATATGTGATGAGTGCCACTCAACTGACGCCACTACCATCCTGGGCATCGGTACAGTCCTGGACCAAGCGGAGACGGCTGGAGCGCGGCTCGTCGTGCTCGCCACCGCTACGCCTCCGGGATCAGTTACCGTGCCGCATCCCAATATTGAGGAGGTGGCCCTGTCCAACACCGGAGAGATCCCCTTTTATGGCAAAGCTATCCCCATCGAGACCATCAAGGGGGGGAGGCACCTCATCTTCTGCCACTCCAAGAAGAAATGTGACGAGCTCGCCGCAAAGTTGTCAGGCCTCGGACTCAATGCTGTAGCGTACTACCGGGGTCTTGATGTGTCCATCATACCTGCCAGCGGAGACGTCGTTGTCGTGGCAACAGACGCTCTAATGACGGGCTTCACCGGCGACTTTGACTCAGTAATTGACTGTAATACATGTGTCACCCAGACAGTCGATTTCAGCTTGGACCCTACCTTCACCATCGAGACGACGACCGTACCCCAAGATGCGGTGTCGCGCTCGCAGCGGCGAGGCAGGACTGGTAGGGGCAGGGGAGGCATCTACAGGTTTGTGACTCCAGGAGAACGACCTTCGGGCATGTTCGACTCCTCGGTCTTGTGTGAATGCTATGACGCGGGCTGTGCTTGGTATGAACTCACGCCCGCCGAGACCTCAGTCAGGTTACGGGCTTACCTAAATACACCAGGGCTGCCCGTCTGCCAGGACCATCTGGAGTTCTGGGAGAGCGTCTTCACAGGCCTCACCCACATAGACGCCCACTTCTTGTCCCAGACTAAGCAGGCGGGAGACAACTTCCCCTACCTAGTGGCATACCAGGCTACGGTGTGCGCCAGGGCTCAGGCTCCACCTCCATCGTGGGACCAAATGTGGAAGTGCCTCATACGGCTAAAGCCTACGCTGCACGGGCCCACACCCTTGCTGTATAGGCTAGGAGCCGTCCAAAACGAGGTCGCCCTCACGCACCCCATAACCAAATACATCATGGCATGTATGTCGGCCGACCTGGAGGTCGTCACTAGCACCTGGGTGCTGGTGGGCGGGGTCCTTGCGGCTCTGGCCGCGTACTGCCTGACAACAGGCAGCGTGGTCATTGTGGGCAGGATCATCTTGTCCGGGAAGCCGGCTGTCATTCCCGACAGGGAAATTCTCTACCGGGAGTTCGATGAAATGGAAGAGTGCGCTTCACACCTCCCTTACATCGAACAAGGAATGCAACTCGCCGAGCAATTCAAACAGAAGGCACTCGGGCTGCTGCAAACAGCCACCAAGCAAGCGGAGGCCGCTGCTCCCGTGGTGGAGTCCAAGTGGCGGGCCCTTGAGACCTTCTGGGCGAAGCACATGTGGAATTTCATCAGCGGGATACAATACTTAGCAGGCTTATCCACTCTGCCTGGGAACCCCGCAATAGCATCACTGATGGCATTTACGGCCTCCGTCACCAGCCCGCTCGCCACCCAAAGCACTCTCCTGTTTAACATCCTGGGGGGATGGGTGGCCGCTCAACTCGCCCCCCCC---AGCGCTGCTTCGGCCTTTGTGGGCGCCGGCATTGCTGGCGCGGCTGTTGGCAGCATAGGCCTTGGGAAGGTGCTTGTAGACATCCTTGCGGGCTATGGTGCAGGGGTGGCAGGCGCACTCGTGGCCTTTAAGGTCATGAGTGGCGAGATGCCCTCCACTGAGGATCTGGTCAACTTGCTCCCTGCCATCCTCTCTCCTGGTGCCCTGGTCGTCGGGGTCGTGTGCGCAGCAATACTGCGTCGACATGTGGGCCCAGGAGAGGGGGCTGTGCAGTGGATGAACCGGCTGATAGCGTTTGCTTCGCGGGGTAACCACGTCTCCCCCACGCACTATGTGCCTGAGAGCGACGCCGCAGCACGTGTCACTCAGATCCTCTCTAGCCTTACCATCACTCAGCTGCTGAAGAGGCTCCATCGGTGGATTAATGAGGACTGCTCCACGCCGTGCTCCGGCTCGTGGTTAAGGGACATTTGGGATTGGATATGCACGGTGTTGAGTGACTTCAAGACCTGGCTCCAGTCCAAGCTCCTGCCGCGGTTGCCGGGAGTCCCCTTTTTCTCGTGTCAGCGCGGATACAGGGGAGTCTGGCGGGGAGACGGCATCATGCAGACCACCTGCCCGTGCGGAGCACAAATCACCGGACATGTCAAAAACGGTTCCATGAGGATCGTCGGGCCCAAAACCTGTAGCAACACGTGGCATGGAACATTCCCCATCAACGCGTACACCACGGGCCCCTGCACACCCTCCCCAGCGCCTAACTATTCCAGGGCGCTGTGGCGGGTGGCTGCTGAGGAGTACGTGGAGGTCACGCGGGTGGGGGATTTCCACTACGTGACGGGCATGACTACTGACAACATAAAATGCCCATGCCAGGTTCCGGCTCCCGAATTCTTCACGGAAGTGGATGGGGTTCGGCTGCACAGATACGCCCCGGCGTGCAAACCCCTCCTGCGGGAGGAGGTCACATTCCAGGTCGGGCTTAACCAGTACCTGGTCGGGTCACAGCTTCCATGTGAACCCGAACCGGACGTAGCAGTGCTCACTTCCATGCTCACCGACCCCTCCCACATCACAGCAGAGACGGCTAAGCGTAGGTTGGCCAGGGGGTCTCCCCCCTCCCTGGCCAGCTCTTCAGCTAGTCAGTTGTCTGCGCCTTCCTTGAAGGCGACA------------TGCACTACCCATCAT------------GACTCCCCAGATGCCGACCTCATTGAGGCCAACCTCTTATGGCGGCAGGAGATGGGCGGAAACATCACCCGCGTGGAGTCGGAGAATAAGGTAGTAATTCTGGACTCTTTCGATCCGCTTCGAGCGGAGGAGGATGAGAGGGAAGTATCCGTTCCGGCGGAGATCCTGCGAAAATCCAGGAAATTCCCTCCAGCGATGCCCGTGTGGGCACGCCCGGATTACAACCCTCCACTGTTGGAGTCCTGGAAGGACCCGGACTATGTCCCCCCAGTGGTGCATGGGTGCCCATTACCACCTACTAAGACCCCTCCAATACCACCTCCACGGAGGAAAAGGACGGTTGTCCTGACCGAGTCCACCGTGTCTTCGGCCCTGGCAGAGCTTGCCACAAAGACCTTCGGCAGCTCCGAACCGTCGACCGCCGACAGTGGCACGGCGACCGCTCCTCCTGACCAGTCCTCCGACGGCGACGACGCAGGATCCGACGTTGGGTCGTATTCCTCCATGCCCCCCCTTGAGGGGGAGCCGGGGGACCCCGATCTCAGCGACGGGTCTTGGTCTACCGTAAGC---GAGGAGGCTAGTGAGGACGTCGTCTGCTGCTCGATGTCCTACACATGGACAGGTGCCCTGGTCACGCCGTGCGCTGCGGAGGAAAGCAAGTTGCCCATCAATGCGCTGAGCAACTCCTTGCTCCGCCATCATAACATGGTCTATGCTACAACATCCCGCAGCGCAAGCCAACGGCAGAAGAAGGTCACCTTTGACAGACTGCAAGTCCTGGACGACCACTACCGGGACGTGCTCAAGGAGATGAAGGCGAAGGCGTCCACAGTTAAGGCCAAACTTCTATCCATAGAAGAAGCCTGCAAGCTAACGCCCCCACATTCGGCCAAATCCAAATTTGGCTATGGGGCAAAGGACGTCCGGAACCTATCCGGCAAGGCCGTTAGCCACATCCGCTCCGTGTGGAAGGACTTGCTGGAAGACACTGAGACACCAATTGACACCACCATCATGGCAAAAAATGAGGTTTTCTGCGTCCAGCCAGAAAAAGGAGGCCGCAAGCCAGCTCGCCTTATCGTATTCCCAGATCTGGGGGTTCGTGTATGCGAGAAAATGGCCCTCTATGACGTGGTCTCCACACTTCCTCAGGCCGTGATGGGCGCCTCATACGGATTCCAGTACTCTCCTGGGCAGCGGGTCGAGTTCCTGGTGAACGCCTGGAAGTCAAAGAAATGCCCCATGGGCTTCGCATATGACACCCGCTGTTTTGACTCAACGGTCACCGAGAGTGACATCCGTGTTGAGGAGTCAATCTACCAATGTTGTGACCTGGCCCCCGAAGCTAGACAGGTCATAAAGTCGCTCACAGAGCGGCTTTACATCGGGGGCCCCCTGACTAACTCAAAAGGGCAGAACTGCGGCTATCGCAGATGCCGCGCAAGCGGCGTGCTGACGACTAGCTGCGGTAACACCCTCACATGTTACTTGAAAGCCTCTGCGGCCTGTCGAGCTGCGAAGCTCCAGGACTGCACTATGCTCGTGTGCGGAGACGACCTTGTCGTTATCTGTGAGAGCGCGGGAACCCAGGAGGATGCGGCGAGCCTACGAGTCTTCACGGAGGCTATGACTAGGTACTCTGCCCCCCCCGGGGACCCGCCCCAGCCAGAATACGACTTGGAGCTGATAACATCATGCTCCTCCAACGTGTCGGTCGCGCACGATGCGCTTGGCAAAAGGGTGTACTACCTCACTCGCGACCCCACCACCCCCCTTGCGCGGGCTGCGTGGGAGACAGCTAGACACACTCCAGTCAACTCCTGGCTAGGCAACATCATCATGTATGCGCCCACCTTATGGGCAAGGATGATTCTGATGACTCACTTCTTCTCCATCCTCCTAGCTCAGGAACAACTTGAAAAGGCCCTGGACTGTCAGATCTACGGGGCCTGTTACTCCATTGAACCTCTTGACCTACCTCAGATCATTCAGCGACTCCATGGTCTTAGCGCATTTTCACTCCATAGTTACTCTCCAGGTGAAATCAATAGGGTGGCTTCATGCCTCAGAAAGCTTGGGGTACCACCCTTGCGAGTCTGGAGACATCGGGCCAGAAGTGTCCGCGCTAAGCTACTGTCCCAGGGGGGGAGGGCCGCCATTTGTGGCAGGTACCTCTTCAACTGGGCAGTAAGGACCAAGCTCAAGCTCACTCCAATTCCGGCCGCGTCCCAGTTGGACTTGTCCAGCTGGTTCGTTGCTGGTTACAGCGGGGGAGACATATATCACAGCCTGTCTCGTGCCCGACCCCGCTGGTTCATGTGGTGCCTACTCCTACTTTCTGTAGGGGTAGGCATCTACCTGCTCCCCAACCGA
>ADY38596
ATGAGCACGAATCCTAAACCTCAAAGAAAAACCAAACGTAACACCAACCGCCGCCCACAGGACGTCAAGTTCCCGGGCGGTGGTCAGATCGTCGGTGGAGTTTACCTGTTGCCGCGCAGGGGCCCCAGGTTGGGTGTGCGCGCGACTAGGAAGACTTCCGAGCGGTCACAACCTCGTGGAAGGCGACAACCTATCCCCAAGGCTCGCCGTCCCGAGGGGAGGACCTGGGCGCAGCCCGGGTATCCTTGGCCCCTCTATGGCAATGAGGGCATGGGGTGGGCAGGATGGCTCCTGTCACCCCGAGGCTCCCGGCCTAGTTGGGGCCCCTCGGACCCCCGGCGTAGGTCGCGTAATTTGGGTAAGGTCATCGATACCCTCACATGCGGCTTCGCCGACCTCATGGGGTACATTCCGCTCGTCGGCGCCCCCCTAGGGGGCGCTGCCAGGGCCCTGGCACATGGTGTCCGGGTTCTGGAGGACGGCGTGAACTATGCAACAGGGAATTTGCCCGGTTGCTCTTTTTCTATCTTCCTCTTGGCTCTGCTGTCCTGCTTGACTATCCCAGCTTCCGCTTATGAAGTGCGCAACGCATCTGGGGTATACCATGTCACGAACGACTGCTCCAACTCAAGCATTGTGTATGAGGCAGCGGACATGATCATGCATAGCCCCGGGTGCGTGCCCTGCGTTCGGGAGAAC------AACTCT---TCCCGTTGTTGGGTAGCGCTCACTCCCACGCTCGCGGCCAGGAACTCTAGCGTCCCCACCAAGACAATACGACGCCACGTCGACTTGCTTGTTGGGGCGGCTGCTTTCTGCTCCGCTATGTACGTGGGGGATCTCTGCGGATCTGTTTTTCTCGTCTCTCAATTGTTCACTTTCTCGCCTCGCCGGCACGAGACAGTGCAGGACTGCAATTGCTCACTCTATCCCGGTCATGTATCAGGTCACCGCATGGCTTGGGATATGATGATGAACTGGTCACCTACAACAGCCCTAGTGGTGTCGCAGTTGCTCCGGATCCCACAAGCTGTCGTGGATATGGTGGCGGGGGCCCACTGGGGAGTCCTGGCGGGCCTTGCCTACTATTCCATGGTAGGGAACTGGGCTAAGGTTCTGATTGTGATGCTGCTCTTTGCAGGCGTTGAC---------GGG------CAG---ACACGTGTGACGGGAGGGGCGCAAGGCTATACCACCCAGAGCCTCACGTCCTTCTTTACAACTGGGCCAGCTCAGAAAATCCAGCTTGTAAACACCAATGGCAGCTGGCACATCAATAGGACCGCCCTGAACTGCAACGACTCCCTCCAAACTGGATTCCTTGCTGCGCTGTTCTAT------ACACACAAGTTCAACTCGTCTGGATGCCCAGAGCGCTTGGCCAGCTGCCGCCCCATTGATAAGTTCGCTCAGGGATGGGGTCCCATCACTTATGCTGAGCCT---GACAAC---------------TCGGACCAGAGGCCTTATTGCTGGCACTACGCACCCCGGCCCTGCGGTATCGTACCCGCGTCGGAGGTGTGCGGTCCAGTGTATTGCTTCACCCCAAGCCCTGTTGTGGTGGGGACGACCGATCGCTTCGGTGTCCCTACGTATACGTGGGGGGAGAATAAGACAGACGTGCTGCTTCTCAACAACACGCGGCCGCCGCAAGGCAACTGGTTCGGCTGTACGTGGATGAATGGCACTGGGTTCACCAAGACATGCGGGGGCCCCCCCTGTAACATCGGGGGGGTCGGC------AACAACACCTTGACCTGCCCCACGGACTGCTTCAGGAAGCACCCCGAGGCCACTTACGCGAAATGTGGCTCGGGGCCGTGGCTGACACCTAGATGCATGGTTCATTACCCATACAGGCTCTGGCATTACCCATGTACTGTCAACTTCACCATCTTCAAGGTTAGGATGTATGTAGGGGGCGTGGAGCACAGGTTCGATGCTGCATGCAATTGGACTCGAGGAGAGCGCTGTGATTTGGAGGACAGGGATAGATCAGAGCTCAGCCCTCTGCTGCTGTCTACAACAGAGTGGCAGATACTGCCCTGCTCCTTCGCCACCCTACCGGCTTTATCCACTGGTCTGATCCATCTCCACCAGAACATTGTGGACGTGCAGTACCTGTACGGCGTGGGGTCAGCGGTCGTCTCCTTTGTAGTAAAATGGGAGTATGTCCTGTTGCTCTTCCTTCTCCTAGCGGACGCGCGCGTCTGCGCCTGCTTGTGGATGATGCTGCTGATAGCTCAGGCAGAGGCCGCCTTAGAGAACCTGGTGGTCCTCAATGCGGCGTCTGTGGCCGGAGAGCATGGTGTGCTCTCCTTCCTTGTGTTCTTCTGTGCCGCCTGGTACATCAAAGGCAGGCTGGTCCCTGGGGCGGCATATGCACTTTACGGCGTGTGGCCGCTGCTCCTGCTCCTGTTGGCGTTACCACCACGGGCTTACGCCATGGACCGGGAGATGGCTGCATCGTGCGGAGGCGCGGTTCTTGTAGGTCTGATGCTTTTGACCTTGTCACCACACTATAAAGCGCTCCTCGCTAGGCTCATATGGTGGTTGCAATACTCCATCACCAGAGCCGAGGCGCACTTGCATGTGTGGATCCCCCCCCTCAACGTTCGGGGGGGCCGCGATGCCATCATCCTCCTCACGTGCGCGGTCCACCCAGAGCTGATCTTTGATATCACCAAACTCCTGCTCGCCGTACTCGGTCCGCTCATGGTGCTCCAGGCTGGCATAGTTAGAATGCCGTACTTTGTACGCGCTCAAGGGCTCATCCGTGCATGCATGTTGGTGCGGAAAGTCGCCGGGGGTCATTATGTCCAAATGGCCCTCATGAAGCTGGCCGCACTGACAGGTACGTACGTTTATGACCACCTCACCCCACTGCGGGATTGGGCCCACGCGGGCTTACGAGACCTCGCGGTGGCAGTAGAGCCTGTCATCTTCTCTGACATGGAGATTAAGATCATTACCTGGGGGGCAGACACCGCGGCGTGTGGGGACATCATCTTGGGCTTGCCCGTCTCCGCCCGAAGGGGGAAGGAGATACTTCTGGGACCGGCCGATAGTTTTGAGGGGCAGGGCTGGCGGCTCCTCGCCCCCATCACGGCCTATTCCCAACAGACGCGGGGCCTACTTGGCTGCATCATCACTAGCCTCACCGGCCGGGATAAGAACCAGGTCGAGGGGGAGGTTCAAGTGGTTTCTACCGCAACACAATCTTTCCTGGCAACCTGTGTCAACGGCGTGTGTTGGTCTGTCTATCATGGCGCCGGCTCAAAGACCTTAGCCGGCCCCAAAGGCCCTATCACTCAAATGTACACCAATGTAGACCAGGACCTCGTCGGCTGGCCGGCGCCCCCCGGGGCGCGCTCCCTGACACCATGCACCTGCGGCAGCTCGGACCTTTACTTGGTCACGAGACACGCTGATGTCATTCCGGTGCGCCGGCGAGGCGATGGTAGGGGGAGCCTACTCTCCCCCAGGCCTGTCTCCTACCTGAAGGGCTCTTCGGGTGGTCCATTGCTCTGCCCTTCCGGGCACGCTGTGGGCATCTTCCGGGCTGCTGTGTGCACCCGGGGGGTCGCGAAGGCGGTGGACTTCGTACCCGTTGAGTCCATGGAAACTACCATGCGGTCTCCGGTTTTCACAGACAACTCGTCCCCCCCGGCTGTACCGCAGACTTTCCAAGTGGCCCACTTGCATGCTCCTACTGGTAGCGGCAAGAGTACCAAGGTGCCGGCCGCTTATGCGGCCCAAGGGTACAAGGTGCTCGTCCTGAACCCATCCGTTGCCGCCACCTTAAGTTTTGGAGCGTATATGTCCAAGGCACATGGCACCGAACCCAACATCAGAACTGGGGTGAGGACCATCACCACGGGCGCCCCCATCACGTACTCCACTTACGGCAAGTTCCTTGCCGACGGTGGTTGCTCCGGGGGCGCCTATGACATCATAATATGTGATGAGTGCCACTCAACTGATTCGACCACCATCTTGGGCATCGGCACGGTCCTGGACCAAGCGGAGACGGCTGGAGCGCGGCTTGTCGTGCTCGCCACCGCCACACCTCCGGGATCAGTCACCGTGCCACACCCCAACATCGAGGAGGTGGCCTTGTCCAATACTGGGGAGGTTCCCTTCTATGGCAAGGCCATCCCCATCGAGACCATCAAGGGGGGAAGGCATCTCATTTTCTGCCATTCCAAGAAGAAGTGTGACGAGCTCGCCGCAAAGCTATCGGGCCTCGGACTCAACGCTGTAGCGTATTACCGGGGCCTTGATGTGTCCGTCATACCGACTAGCGGAGACGTCGTTGTCGTGGCAACAGACGCTCTAATGACTGGCTTTACCGGCGACTTTGACTCAGTGATCGACTGCAACACATGTGTCACCCAAACAGTCGATTTCAGCTTGGATCCTACCTTCACCATTGAGACGACCACCGTACCCCAAGACGCGGTATCACGCTCGCAGCGGCGAGGTAGGACCGGCAGGGGTAGGAGGGGTATCTACAGGTTTGTGACTCCAGGAGAGCGACCCTCGGGCATGTTCGATTCCTCGGTCCTGTGTGAGTGCTATGACGCGGGCTGTGCTTGGTACGAGCTTACGCCCGCCGAGACCTCAGTTAGGCTGCGGGCTTACCTAAATACGCCAGGGTTGCCCGTCTGCCAGGACCATCTGGAGTTCTGGGAGAGCGTCTTTACAGGCCTCACCCACATAGACGCCCATTTCTTGTCCCAGACTAAGCAGGCAGGGGACAACTTCCCCTACCTGGTAGCATACCAAGCTACAGTGTGCGCCAGGGCTCAGGCTCCGCCTCCATCGTGGGACCAGATGTGGAAGTGTCTCATACGGCTAAAGCCTACGCTGCACGGGCCAACACCCCTGCTGTATAGGCTAGGAGCCGTCCAAAATGAGGTCATCCTCACACACCCCATAACCAAATACATCATGGCATGCATGTCAGCTGACTTGGAGGTCGTCACCAGCACCTGGGTGCTGGTGGGCGGAGTCCTCGCAGCCCTGGCCGCATATTGCTTGACAACAGGCAGCGTGGTCATTGTGGGCAGGATCAACTTGTCCGGGAGACCAGCTGTCATCCCCGACAGGGAGGTCCTCTACCGAGAGTTCGATGAAATGGAGGAGTGCGCCTCGCACCTCCCTTATATCGAACAGGGAATGCAGCTCGCCGAGCAATTCAAACAGAAAGCGCTCGGTTTGCTGCAGACAGCCACCAAGCAAGCGGAGGCTGCTGCACCCGTGGTGGAGTCCAAGTGGCGAGCCCTTGAGACCTTCTGGGCGAAGCACATGTGGAATTTCATCAGCGGGATACAGTACTTAGCAGGCTTGTCCACTCTGCCTGGAAACCCCGCGATAGCATCACTGATGGCTTTCACAGCCTCTATCACTAGCCCGCTCACCACCCAAAGTACCCTCCTGTTCAATATCTTGGGGGGGTGGGTGGCTGCCCAACTCGCCCCCCCC---AGCGCCGCTTCGGCTTTTGTGGGCGCCGGCATCGCCGGCGCGGCTGTCGGCAGCATAGGCCTTGGGAAGGTGCTTGTGGACATCTTGGCGGGCTATGGGGCAGGAGTGGCTGGAGCACTCGTGGCCTTCAAGGTCATGAGCGGCGAGATGCCCTCTACCGAGGATCTGGTTAATTTACTCCCTGCCATCCTCTCTCCTGGTGCCCTGGTCGTCGGGGTCGTGTGCGCAGCAATACTGCGTCGACATGTGGGCCCGGGAGAGGGGGCCGTGCAGTGGATGAACCGGCTGATAGCGTTCGCTTCGCGGGGTAACCACGTTTCCCCCACGCACTATGTGCCTGAGAGCGACGCCGCAGCGCGTGTTACTCAGATCCTCTCCAGCCTTACCATCACTCAACTGCTGAAGAGGCTCCACCAGTGGATCAATGAGGACTGCTCCACGCCATGCTCCGGCTCGTGGCTAAGAGACATTTGGGACTGGATATGCACGGTGTTGACTGACTTCAAGACCTGGCTCCAGTCCAAGCTCCTGCCGCGGTTACCGGGAGTCCCTTTCCTCTCCTGCCAACGAGGGTACAAGGGAGTCTGGCGGGGGGACGGCATCATGCAAACCACCTGCCCATGTGGAGCACAGATCACCGGACATGTCAAAAATGGTTCCATGAGGATCGTCGGGCCTAGAACCTGCAGCAACACGTGGTGTGGAACATTCCCCATCAACGCATACACCACGGGCCCTTGCACACCCTCCCCGGCGCCAAACTATTCTAGGGCGCTGTGGCGGGTGGCTGCTGAGGAGTACGTGGAGGTTACGCGGGTGGGGGACTTCCACTATGTGACGGGCATGACCACTGACAACGTAAAGTGCCCATGCCAGGTTCCGGCCCCCGAATTCTTCACGGAAGTGGATGGGGTGCGGTTGCACAGGTACGCTCCGGCATGCAGACCCCTCTTACGGGACGAGGTCGTATTCCAGGTCGGGCTCAACCAATACCCGGTCGGGTCACAGCTCCCATGCGAGCCCGAGCCGGATGTGGCAGTGCTTACTTCCATGCTTACCGACCCCTCCCATATTACAGCAGAAACGGCTAAGCGTAGGCTGGCCAGGGGGTCCCCCCCCTCTTTGGCCAGCTCTTCAGCTAGCCAGTTGTCTGCGCCTTCTCTGAAGGCGACA------------TGCACTATCCATCAT------------GACTCCCCGGACGCTGACCTCATCGAGGCCAATCTCCTGTGGCGGCAGGAGATGGGCGGGAACATCACCCGCGTGGAGTCAGAAAATAAGGTAGTAATTCTGGACTCTTTCGACCCGCTTCGAGCGGAGGAGGATGATAGGGAGGTATCCGTTGCAGCGGAGATCCTGCGGAAAACCAGGAAGTTCCCCCCAGCGATGCCCATATGGGCACGCCCGGACTACAATCCTCCATTACTAGAGTCCTGGAAAAACCCGGACTATGTCCCTCCGGTGGTGCACGGGTGCCCCCTGCCGCCTACCAAGGCCCCCCCAATACCGCCTCCACGGAGGAAGAGGACGGTTGTCCTGACAGAGTCCACCGTATTTTTTGCCTTGGCGGAGCTCGCTACTAAGACCTTCGGCAGCTCCGAATCATCGGCCATCGACAGCGGCACGGCGACCGCCTCTCCTGACCACGCCTCCGACGACGACGACAAAGGATCCGACGTTGGGTCGTACTCCTCCATGCCCCCCCTTGAGGGAGAGCCGGGGGACCCCGACCTCAGCGACGGGTCCTGGTCTACCGTGAGC---GAGGAGGCCAGTGAGGGCGTCGTCTGCTGCTCAATGTCCTACACATGGACAGGCGCCCTGATCACGCCGTGCGCTGCTGAGGAGAGCAAGCTGCCTATCAACCCATTGAGCAACTCCCTACTGCGTCACCACAATATGGTCTACGCCACAACATCCCGCAGTGCAAGCCTACGGCAGAAGAAGGTCACCTTTGATAGACTGCAAGTCCTGGACGACCACTACCGGGACGTGCTTAAGGAGATGAAGGCGAAGGCGTCCACAGTTAAGGCCAAACTTCTATCTGTAGAAGAAGCCTGCAAGCTGACGCCCCCACATTCGGCCAAATCCAAATTTGGCTATGGGGCAAAGGACGTCCGGAACCTATCCAGCAGGGCCGTGAACCACATCCGCTCCGTGTGGAAGGACCTGCTGGAAGACACTGAGACACCAATTGACACTACCATCATGGCAAAGAATGAGGTTTTCTGCGTCCAACCAGAGAAAGGAGGCCGCAAGCCAGCTCGCCTCATTGTGTTCCCAGACTTGGGGGTTCGTGTGTGCGAGAAGATGGCCCTTTACGACGTGGTCTCCACTCTTCCTCAGGCCGTGATGGGTTCCTCATACGGGTTCCAGTACTCTCCTGGACAGCGGGTCGAGTTCCTGGTGAATACCTGGAAATCAAAGAAGTGCCCTATGGGCTTCTCGTATGACACCCGCTGTTTTGATTCAACAGTTACTGAGAATGATATCCGTGTTGAGGAGTCAATCTACCAATGTTGTGACTTGGCCCCCGAAGCCAGACAGGCCATAAGGTCGCTCACCGAGCGGCTTTATATCGGGGGCCCCCTGACTAATTCAAAAGGGCAAAACTGCGGCTATCGCCGGTGCCGCGCGAGCGGCGTACTGACGACTAGCTGCGGTAACACCCTCACATGTTACTTGAAGGCCTCTGCGGCCTGCAGAGCTGCAAAGCTCCAGGACTGCACAATGCTCGTGAACGGAGACGACCTTGTCATTATCTGTGAGAGCGCGGGGACCCAAGAGGATGCGGCAAGCCTACGAGCCTTCACGGAGGCTATGACTAGGTACTCTGCCCCCCCCGGGGACCCGCCCCAACCAGCATATGACTTGGAGCTGATAACATCATGCTCCTCCAATGTGTCGGTCGCGCACGATGCATCTGGCAAAAGGGTGTACTACCTCACCCGTGACCCCACCACCCCCCTCGCGCGGGCTGCGTGGGAGACAGCTAGGCACACCCCAGTCAACTCCTGGCTAGGCAACATCATTATGTATGCGCCCACCTTGTGGGCAAGGATGATTTTGATGACTCACTTCTTCTCCATCCTTCTAGCTCAGGAACAACTTGAAAAAGCCCTGGATTGTCAGATCTACGGGGCCTGCTACTCCATTGAGCCACTTGACCTACCTCAGATCATTGAACGACTCCACGGTCTTAGCGCATTTTCACTCCATAGTTACTCTCCAGGTGAGATCAATAGGGTGGCTTCATGCCTCAGGAAGCTTGGGGTACCACCCTTGCGAGTCTGGAGACATCGGGCCAGAAGTGTCCGCGCTAAGCTACTGTCCCAGGGGGGGAGGGCTGCCACTTGCGGCAAGTACCTCTTCAACTGGGCAGTAAGGACCAAGCTTAAACTCACTCCAATTCCAGGGGCGTCCCGGCTGGACTTGTCCGGCTGGTTCGTTGCTGGTTACAGCGGGGGAGACATATATCACAGCCTGTCTCGCGCCCGACCCCGCTGGTTCATGTTGTGCCTACTCCTACTTTCCGTAGGGGTAGGCATCTACCTGCTCCCCAACCGG
>ABV46074
ATGAGCACGAATCCTAAACCTCAAAGAAAAACCAAACGTAACACCAACCGCCGCCCACAGGACGTCAAGTTCCCGGGCGGTGGTCAGATCGTTGGTGGAGTTTACCTGTTGCCGCGCAGGGGCCCCAGGTTGGGTGTGCGCGCGACTAGGAAGACTTCCGAGCGGTCGCAACCTCGTGGAAGGCGACAACCTATCCCCAAGGCTCGCCAGCCCGAGGGCAGGGCCTGGGCTCAGCCCGGGTACCCTTGGCCCCTCTATGGCAATGAGGGCATGGGGTGGGCAGGATGGCTCCTGTCACCCCGCGGCTCTCGGCCTAGTTGGGGCCCCACAGACCCCCGGCGTAGGTCGCGTAATTTGGGTAAGGTCATCGATACCCTCACATGCGGCTTCGCCGACCTCATGGGGTACATTCCGCTCGTCGGCGCCCCCCTAGGGGGCGCTGCCAGGGCCCTGGCGCATGGCGTCCGGGTTCTGGAGGACGGCGTGAACTATGCAACAGGGAATCTGCCCGGTTGCTCTTTCTCTATCTTCCTCTTGGCCTTGCTGTCCTGTTTGACCATCCCAGCTTCCGCTTATGAAGTGCGCAACGTGTCCGGGGTGTACCATGTCACGAACGACTGCTCCAACTCAAGTATTGTGTATGAGGCAGCGGACATGATCATGCACACCCCCGGGTGCGTACCCTGCGTTCGGGAGGGC------AACTCC---TCCCGCTGCTGGGTAGCGCTCACTCCCACGCTCGCGGCCAGGAATGCCAGCGTCCCCACCACGACAATACGGCGCCACGTCGATTTGCTCGTTGGGGCGGCTGCTTTCTGCTCCGTCATGTACGTGGGGGATCTTTGCGGATCTGTTTTTCTCGTCTCTCAGCTGTTCACCATCTCGCCTCGCCGGCATGAGACACTGCAGGACTGCAATTGCTCAATCTATCCCGGCTACATAACAGGTCACCGCATGGCTTGGGATATGATGATGAACTGGTCGCCTACAACAGCCCTGGTGGTATCGCAGTTACTCCGGATCCCACAAGCCGTCGTGGACATGGTGGCGGGGGCCCACTGGGGGGTCCTAGCGGGCCTTGCCTACTATTCCATGGCGGGGAACTGGGCTAAGGTTTTAATTGTGTTGCTGCTTTTTGCCGGCGTTGAC---------GGG------CAC---ACCAGCGTGTCGGGAGGGGCGGCAGCCCGCACCACCCAAGGGTTTGCGGGCATCTTTTCACCCGGGTCGTCTCAGAAGATCCAGCTCGTACACTCCAACGGCAGCTGGCACATCAACAGGACCGCCCTGAATTGCAATGACTCTCTCCAGACTGGGTTCCTTGCTGCGCTGTTCTAC------GTACACAAGTTCAACTCGTCTGGATGCCCGGAACGCATGGCCAGTTGCCGCTCCATTGACAAGTTCGATCAGGGATGGGGTCCCATCACCTACAATGAGCAG---CCCAGC---------------CTGGACCAGAGGCCCTACTGCTGGCACTACGCGCCTGAACCGTGCGGTATCGTACCCGCGTCGACGGTGTGTGGTCCAGTGTACTGCTTCACCCCAAGCCCCGTTGTGGTGGGGACGACCGATCGGTTCGGCGTCCCTACATACAGCTGGGGGGAGAATGAGACGGACGTGCTGCTTCTCAACAACACGCGGCCGCCAGGAGGCAATTGGTTCGGCTGTACATGGATGAATGGCACTGGGTTCACCAAGACGTGCGGGGGCCCCCCGTGTAACATCGGGGGGGCCGGT------AACAACACCTTGATCTGCCCCACGGACTGTTTCCGGAAGCATCCCGAGGCCACTTACACCAAATGTGGTTCGGGGCCCTGGTTGACACCTAGGTGCTTGGTTGACTACCCATATAGGCTATGGCACTACCCCTGCACTGTCAACTTTACCATCTTCAAGGTTAGGATGTATGTGGGGGGCGTGGAGCACAGGCTCAACGCCGCATGCAATTGGACCCGAGGAGAACGCTGTGACTTGGAGGACAGGGATAGATCGGAGCTTAGCCCGCTGCTGCTGTCTACAACAGAATGGCAGATACTACCCTGCTCCTTCACCACCCTACCGGCTCTGTCCACCGGCTTGATTCATCTCCATCAGAACATCGTGGACATACAATACCTTTACGGTATAGGGTCAGCGGTTGTCTCCTTTGCCATCAAATGGGAATATGTCGTGTTGCTCTTCCTCCTCCTAGCAGACGCGCGTGTCTGTGCCTGCTTGTGGATGATGCTGCTGATAGCCCAGGCCGAGGCCGCCTTAGAGAACCTGGTGGTCCTCAATGCGGCGTCCGTGGCCGGAGCGCATGGCATTCTCTCCTTCCTTGTGTTCTTCTGTGCTGCCTGGTACATCAAAGGCAGGCTGGTCCCTGGGGCGGCATATGCCTTCTATGGCGTATGGCCGCTCCTCCTGCTTCTGCTCGCGTTACCACCACGAGCATACGCCATGGACCGAGAGATGGCTGCATCGTGCGGAGGCGCGGTTTTTGTATGCCTGGTAGTCCTGACCTTGTCACCACACTACAAGGCGTTCCTCGCTAGGCTCATATGGTGGTTACAATATTTTATCACCAGAGCCGAGGCGCTTCTGCAAGTGTGGATCCCCCCTCTCAACGTTCGGGGGGGCCGCGATGCCATCATCCTCCTCACGTGTGCAATCCACCCGGAGCTAGTTTTTGACATCACCAAACTCTTGCTCGCCATTCTCGGTCCGCTCATGGTACTCCAGGCTGGTCTTACCAGGGTGCCGTACTTTGTACGTGCCCAAGGGCTCATTCGTGCATGCATGTTGGTGCGGAAGGTCGCTGGGGGTCATTACGTCCAAATGGCTCTCATGAAGCTAGCCGCACTGACAGGTACGTACGTTTACGACCACCTCGCTCCACTGCGGGACTGGGCCCACACGGGCCTACGAGACCTTGCGGTGGCAGTTGAGCCCGTCGTCTTCTCTGACATGGAGACCAAGGTGATCACCTGGGGGGCGGACACCGCGGCGTGTGGGGACATTATCCTGGGTCTACCCGTCTCCGCCCGAAGGGGGGAGGAGATATTCCTGGGACCGGCCGATGGTCTTGAAGAGCAGGGGTGGCGACTCCTTGCGCCTATCACGGCCTACTCCCAACAGACGCGGGGCCTGCTTGGCTGCATCATCACTAGCCTCACGGGCCGGGACAAGAACCAGGTCGAGGGGGAGGTCCAAGTGGTCTCCACCGCAACACAATCTTTTCTAGCGACCTGTGTCAACGGCGTGTGTTGGACCGTCTACCACGGTGCCGGCTCAAAGACCCTGGCCGGCCCAAAAGGTCCCATCACCCAAATGTACACCAATGTAGACCAGGACCTCGTCGGCTGGCAGGCGCCTCCTGGGGCGCGCTCCTTGACACCGTGCACCTGCGGCAGCTCAGACCTCTACTTGGTCACAAGGCATGCTGATGTCATCCCGGTGCGCCGGCGGGGCGACAGCAGGGGGAGCTTGCTCTCCCCCAGGCCCGTCTCCTACTTGAAGGGCTCTTCGGGTGGTCCACTGCTCTGCCCCTCGGGGCATGCTGTCGGCATCTTCCGGGCTGCTGTGTGCACCCGGGGGGTTGCGAAGGCGGTGGACTTTGTACCCGTTGAGTCCATGGAAACTACCATGCGGTCCCCGGTCTTCACGGATAACTCGTCCCCTCCGGCCGTACCGCAGACATTCCAAGTGGCCCATCTACACGCTCCCACCGGCAGCGGCAAGAGCACTAAAGTGCCGGCTGCGTATGCGGCCCAAGGGTACAAAGTGCTCGTCCTCAACCCGTCCGTTGCCGCCACCTTAGGGTTTGGGGCGTATATGTCTAAGGCACATGGTGTCGACCCCAACATCAGAACTGGGGTAAGGACCATCACCACGGGCGCTCCCATCACGTATTCCACCTATGGCAAGTTCCTTGCCGATGGTGGCTGCTCTGGGGGCGCCTACGACATCATAATATGTGATGAGTGCCACTCAACTGATGCGACCTCCATCCTGGGCATAGGCACAGTCCTGGACCAAGCGGAGACGGCTGGAGCGCGGCTCGTCGTGCTCGCCACCGCTACACCGCCGGGATCAGTCACCGTGCCACACCCTAATATCGAAGAGGTGGCCCTGTCCAACATCGGAGAGATCCCCTTCTATGGCAAAGCCATCCCCATCGAGACCATCAAGGGGGGGAGGCATCTCATTTTCTGTCATTCCAAAAAGAAATGTGACGAACTCGCCGCAAAATTGTCGAGCCTCGGACTGAATGCTGTAGCATATTACCGGGGTCTTGACGTGTCCGTCATACCAACTAGCGGAGACGTCGTTGTCGTGGCAACAGACGCTCTAATGACGGGCTATACCGGCGACTTTGACTCAGTGATCGACTGTAACACATGTGTCACTCAGACAGTCGATTTCAGCTTGGACCCTACCTTCACCATTGAGACGACGACCGTGCCCCAAGACGCAGTGTCGCGCTCGCAACGGCGGGGCAGGACTGGTAGGGGCAGGGGAGGCATCTACAGGTTTGTGACTCCAGGAGAACGGCCCTCGGGCATGTTCGATTCCTCGGTCCTGTGTGAGTGCTATGACGCGGGTTGTGCTTGGTATGAGCTCACGCCCGCCGAGACCTCAGTTAGGCTGCGGGCCTACCTAAATACACCAGGGTTGCCCGTTTGCCAGGACCATCTGGAGTTTTGGGAGAGCGTCTTCACAGGCCTCACCCACATAGATGCCCATTTCTTGTCCCAGACTAAGCAGGCAGGAGAAAACTTCCCCTACCTGACAGCATACCAGGCCACAGTGTGCGCCAGGGCACAGGCTCCACCCCCGTCGTGGGACCAAATGTGGAAGTGTCTCATACGGCTAAAGCCTACGCTGCACGGGCCAACACCCTTGCTGTATAGGCTAGGAGCCGTCCAAAACGAGGTCACTCTCACACACCCCATAACCAAATACATCATGGCATGCATGTCGGCTGACCTGGAGGTCGTCACGAGCACCTGGGTGCTAGTGGGCGGAGTCCTTGCAGCTCTGGCCGCGTATTGCCTGACAACGGGCAGCGTGGTCATTGTGGGCAGGATCATCTTGTCCGGGAAACCAGCCATCATTCCCGACAGGGAAGTCCTCTACCAGGAGTTCGACGAGATGGAGGAGTGCGCCACACACCTCCCCTACATTGAACAGGGAATGCAGCTCGCCGAGCAATTCAAGCAGAAAGCGCTCGGGTTACTGCAAACAGCCACCAAGCAAGCGGAGGCTGCTGCTCCCGTGATAGAATCCAAGTGGCGAGCCCTTGAGACCTTCTGGGCGAAGCACATGTGGAACTTCATCAGCGGGATACAGTACCTAGCAGGTTTGTCAACTCTGCCTGGAAACCCCGCAATTGCTTCACTAATGGCATTCACAGCCTCCATCACCAGCCCGCTCACCACCCAACATACCCTCCTGTTTAACATCCTGGGGGGATGGGTGGCCGCTCAACTCGCTCCCCCC---AGCGCTGCTTCGGCTTTTGTAGGCGCCGGCATTGCTGGTGCGGCTGTTGGCAGCATTGGCCTTGGGAAGGTGCTTGTGGACATCCTGGCGGGTTATGGAGCAGGAGTGGCAGGCGCACTCGTGGCTTTTAAGATCATGAGCGGCGAAGCGCCCTCCACCGAGGATCTGGTCAACTTACTCCCTGCCATCCTCTCTCCTGGTGCCCTGGTCGTCGGGGTCGTGTGCGCGGCAATACTGCGCCGGCACGTGGGCCCAGGAGAGGGGGCTGTGCAGTGGATGAACCGGCTGATAGCGTTCGCTTCGCGAGGCAATCATGTCTCCCCCACGCACTATGTGCCTGAGAGCGACGCTGCAGCGCGTGTCACTCAGATTCTCTCCAGCCTTACCATCACTCAGCTGTTGAAGAGGCTCCACCAGTGGATTAACGAGGACTGCTCCACGCCATGCTCCGGCTCGTGGCTAAGGGATGTTTGGGACTGGATATGCACGGTGTTGACCGATTTCAAGACCTGGCTCCAGTCCAAGCTCCTTCCGCGGTTGCCGGGGGTCCCTTTCCTCTCATGCCAACGTGGGTACAAGGGAGTCTGGCGGGGGGACGGCATCATGCAAACCACCTGCCCATGCGGAGCGCAGATCGCCGGACATGTCAAGAACGGTTCCATGAGGATCGTTGGGCCTAAAACCTGCAGCAACACGTGGCACGGAACATTCCCCATCAACGCATACACCACGGGCCCCTGCACACCCTCCCCGGCGCCAAACTATTCCAGGGCGCTGTGGCGGGTGGCTGCTGAGGAGTACGTGGAGGTTACGCGAGTGGGGGACTTCCACTACGTGACGGGCATGACCACTGACAACATAAAATGCCCATGCCAGGTTCCGGCCCCCGAATTCTTCACAGAAGTGGATGGGGTGCGGCTGCACAGGTACGCTCCGGCGTGCAAACCTCTCCTACGGGAGGAGGTCACATTCCAGGTCGGGCTCAACCAATACCTGGTTGGGTCACAGCTCCCATGTGAGCCCGAACCGGATGTAACAGTGCTCACTTCCATGCTCACCGACCCCTCCCACATCACAGCAGAAACGGCTAGGCGTAGGCTGGCCAGGGGGTCTCCCCCCTCCTTGGCCAGCTCATCAGCCAGCCAGTTGTCTGCGCCTTCCTTGAAGGCGACA------------TGCACTACCCGTCAT------------GACTCCCCAGACGCTGACCTCATCGAGGCCAACCTCCTGTGGCGGCAGGAGATGGGCGGGAACATCACCCGCGTGGAGTCAGAGAATAAGGTAGTAATTCTGGACTCTTTCGACCCGCTTCGAGCGGAGGAAGATGAGAGGGAAGTATCCGTTCCGGCGGAGATCCTGCGGAAAACCAGGAAATTCCCCCCAGCGATGCCCATATGGGCACGCCCGGATTACAACCCTCCACTGCTGGAATCCTGGAAGGACCCGGACTACGTCCCTCCGGTGGTACACGGGTGCCCATTACCACCTACTAAGGCCCCACCAATACCACCTCCACGGAGGAAGAAGACGGTTGTCCTGACAGAATCCACTGTGTCCTCTGCCCTGGCGGAGCTCGCTACAAAGACCTTCGGGAGCTCCGGGTCGTCGGCCGTCGACAGCGGCACGGCGACCGCTCCTCCTGACCAGCCTTCCGATGACGGCGACAAAGAATCCGACGATGAGTCGTACTCCTCCATGCCCCCCCTTGAGGGGGAGCCGGGGGATCCCGACCTCAGCGACGGGTCTTGGTCTACCGTGAGC---GAGGAGGCCAGTGAGGACGTCGTCTGCTGCTCGATGTCCTACACATGGACAGGCGCCCTGATCACACCATGCGCCGCGGAGGAAAGCAAGCTGCCCATCAATGCGCTGAGCAACTCCTTGCTGCGTCACCACAACATGGTTTATGCCACAACATCTCGCAGCGCAAGCCAGCGGCAGAAGAAGGTCACCTTTGACAGACTGCAAGTCCTGGACGACCACTACCGGGACGTGCTCAAGGAGATGAAGGCGAAGGCGTCCACAGTTAAGGCTAAACTTCTATCCGTAGAAGAAGCCTGCAAGCTGACGCCCCCACATTCGGCCAGATCCAAATTTGGCTTTGGGGCAAAGGACGTCCGGAACCTATCCAGCAAGGCCGTTAGACACATCCGCTCCGTGTGGAAGGACTTGCTGGAAGACACTGAGACACCAATTGACACCACCATCATGGCAAAAAATGAGGTTTTCTGCGTCCAACCAGAGAAAGGAGGCCGCAAGCCAGCTCGCCTTATCGTGTTCCCAGACTTGGGGGTTCGCGTGTGCGAGAAAATGGCACTTTATGATGTGGTCTCCACTCTTCCTCAGGCCGTGATGGGCTCCTCATACGGATTCCAGTACTCTCCTGGACAGCGGGTCGAATTCCTGGTGAATGCCTGGAAATCAAAGAAATGCCCTATGGGCTTCGCATATGACACCCGCTGTTTTGACTCAACGGTCACTGAGAATGACATCCGTGTTGAGGAGTCAATTTACCAATGTTGTGACTTGGCCCCTGAAGCCAGACAGGCCATAAGGTCGCTCACAGAGCGGCTTTATATCGGGGGCCCCCTGACTAACTCAAAAGGGCAGAACTGCGGTTATCGCCGGTGCCGCGCGAGCGGCGTGCTGACGACTAGCTGCGGTAATACCCTCACATGCTACTTGAAGGCCACTGCAGCCTGTCGAGCTGCAAAGCTCCAGGACTGTACGATGCTCGTGTGCGGAGATGACCTTGTCGTTATCTGTGAGAGCGCGGGAACCCAGGAGGATGCGGCGAGCCTACGAGTCTTCACGGAGGCTATGACTAGGTACTCTGCCCCCCCCGGGGACCCGCCCCAACCAGAATACGACTTGGAGTTGATAACATCATGCTCCTCCAATGTGTCAGTCGCGCACGATGCATCTGGCAAAAGGGTGTACTACCTCACCCGTGACCCCACCACCCCCCTTGCGAGGGCTGCGTGGGAGACAGCTAGACACACTCCAGTTAATTCCTGGCTAGGCAACATCATTATGTATGCGCCTACCTTGTGGGCAAGGATGATTCTGATGACTCACTTCTTCTCCATCCTTCTAGCTCAGGAACAACTTGAAAAAGCCCTAGATTGTCAGATCTACGGGGCCTGCTACTCCATTGAGCCACTTGACCTACCTCAGATCATTCAGCGACTCCATGGTCTTAGCGCATTTTCACTCCATAGTTACTCTCCAGGTGAGATCAATAGGGTGGCTTCATGCCTCAGGAAACTTGGGGTACCACCCTTGCGAGTCTGGAGACATCGGGCCAGAAGTGTCCGCGCTAAGTTACTGTCTCAGGGGGGGAGGGCCGCCACTTGTGGCAAGTACCTCTTCAACTGGGCAGTAAGGACCAAGCTCAAACTCACTCCAATCCCAGCCGCGTCCCAGTTGGACTTGTCCAGCTGGTTCGTTGCTGGTTACAGCGGGGGAGACATATATCACAGCGTGTCTCATGCCCGACCCCGCTGGGCCTTGTTCTGCCTACTCCTACTTTCTGTAGGGGTAGGCATCTACCTGCTCCCCAACCGA
>ABV46075
ATGAGCACGAATCCTAAACCTCAAAGAAAAACCAAACGTAACACCAACCGCCGCCCACAGGACGTCAAGTTCCCGGGCGGTGGCCAGATCGTTGGTGGAGTTTACCTGTTGCCGCGCAGGGGCCCCAGGTTGGGTGTGCGCGCGACTAGGAAGACTTCCGAGCGGTCGCAACCTCGTGGAAGGCGACAACCTATCCCCAAGGCTCGCCAGCCCGAGGGTAGGGCCTGGGCTCAGCCCGGGTACCCTTGGCCCCTCTATGGCAATGAGGGCATGGGGTGGGCAGGATGGCTCCTGTCACCCCGTGGCTCTCGGCCTAGTTGGGGCCCCAATGACCCCCGGCGTAGGTCGCGTAATTTGGGTAAGGTCATCGATACCCTCACATGCGGCTTCGCCGACCTCATGGGGTACATTCCGCTCGTCGGCGCCCCCCTAGGGGGCGCTGCCAGGGCCCTGGCGCATGGCGTTCGGGTTCTGGAGGACGGCGTGAACTATGCAACAGGGAATCTGCCCGGTTGCTCCTTTTCTATCTTCCTCTTGGCTCTGCTGTCTTGTTTGACCATCCCAGCTTCCGCTATTGAAGTGCGCAACGTGTCCGGAGTGTACCATGTCACGAACGACTGCTCCAACGCAAGTATTGTGTATGAGGCAGCGGACATGATCATGCACACTCCCGGGTGCGTGCCCTGCGTTCGGGAGAAC------AACGTC---TCCCGCTGCTGGACAGCGCTCACTCCCACGCTCGCGGCCAGGAACGCCAGCGTCCCCACCACGACAATACGGCGTCATGTCGATTTGCTCGTTGGGGCGGCTACTTTCTGCTCCGCTATGTACGTGGGAGATCTCTGCGGATCTGTTTTCCTTATCTCCCAGCTGTTCACCTTCTCGCCTCGCCGGCATGAGACAGTACAGGACTGCAACTGCTCCATCTATTCCGGCCACGTGTCAGGCCACCGCATGGCTTGGGATATGATGATGAACTGGTCACCTACAACAGCCCTAGTGGTATCGCAGTTACTCCGGATCCCACAAGCCGTCGTGGATATGGTAGCGGGGGCCCACTGGGGAGTCCTGGCGGGCCTTGCTTACTATTCCATGGTGGGGAACTGGGCCAAGGTTTTGATTGTGATGCTACTCTTTGCCGGAGTTGAC---------GGT------GAG---ACCCACGTGTCGGGGGGGACGGCGGCTCGCACCACCAACAGTCTCACGTCCCTCTTTTCACCTGGAGCGTCCCAGAACATCCAGCTGATAAACACCAACGGCAGCTGGCACATCAACAGGACTGCCCTGAACTGTAATGACTCCATCCATACTGGGTTCTTCGCTGCGCTGTTCTAC------GCGCACAAGTTCAACTCATCTGGATGCTCAGAGCGCATGGCCAGCTGCCGCCCCCTTGACAAGTTCGATCAGGGGTGGGGTCCCATCACTTATGCTGGTGCG---CGCAGC---------------CAGGACCAGAGGCCCTATTGTTGGCACTACGCACCTCAGCCGTGCGGTATTGTGCCCGCGGCGCAGGTGTGTGGTCCAGTGTATTGCTTCACCCCAAGCCCTGTAGTAGTGGGGACGACCGATCGTCTCGGCGTCCCTACGTACAGCTGGGGGGAGAATGAGACGGACGTGCTGCTTCTCAACAACACGCGGCCGCCGCAGGGCAACTGGTTCGGCTGTACATGGATGAATAGCACTGGGTTCACCAAGACGTGTGGGGGGCCCCCGTGTAACATCGGGGGGGTCGGC------AATAACACCTTGACTTGCCCCACGGACTGCTTCCGGAAGCACCCCGAGGCCACTTACGCCAAATGCGGTTCGGGGCCTTGGTTAACACCTAGATGCATGGTTCACTATCCATACAGGCTTTGGCACTACCCCTGCACTGTCAACTTTACCATCTTCAAGGTTAGGATGTATGTGGGGGGTGTGGAGCACAGGCTCGAAGCCGCATGCAATTGGACTCGAGGAGAGCGCTGCGACTTGGGAGACAGGGATAGATCAGAGCTTAGTCCGCTGCTGCTGTCCACAACAGAGTGGCAGATATTGCCCTGTTCCTTCACCACCCTACCGGCTCTGTCCACTGGCCTGATCCATCTCCATCGGAACATTGTGGACGTGCAATACCTGTACGGTATAGGGTCAGCGGTTGTCTCCTTTGCAATAAGATGGGAGTATGTCGTGTTGCTCTTTCTCCTCCTGGCGGACGCGCGCGTCTGTGCCTGTTTGTGGATGATGTTGCTGATAACTCAGGCTGAGGCCGCCTTAGAGAACCTGGTGGTCCTCAACGCGGCGTCCGTGGCCGGAGCGCATGGCATTCTCCCTTTCCTTGTGTTCTTCTGCGCTGCCTGGTACATCAAGGGCAGGTTGGTCCCTGGGGCGGCATATGCTTTCTACAGCGTATGGCCGCTACTTCTGCTCCTTCTGGCGCTACCACCACGAGCATACGCCATGGACCGGGAGATGGCTGCATCGTGCGGAGGCGCGGTTTTCGTAGGCCTGGTACTCTTGACCTTGTCACCACACTATAAAGTGTTTCTCGCCAGGCTCATATGGTGGTTACAATACTTTCTCACCAGAGCCGAGGCGTGTTTGCAAGTGTGGGTTCCCCCCCTCAACGTTCGGGGGGGCCGCGATGCCATCATCCTCCTCACGTGCGCGATCCACCCAGAGCTAATCTTCACCATCACCAAAATCTTGCTCGCCATACTCGGTCCGCTCATGGTGCTCCAGGCCGGCATAACCAAAATGCCGTACTTCGTGCGCGCCCACGGGCTCATTCGTGCATGCATGTTAGTGCGGAAAGCTGCAGGAGGTCATTATGTCCAAATGGCTTTCATGAAGCTGGCCGCACTGACGGGTACGTACGTTTATGACCATCTTACTCCACTGCAGGACTGGGCCCACGCGGGCTTACGAGACCTTGCAGTGGCAGTTGAGCCCGTTGTCTTCTCTGACATGGAGACCAAGATCATCACCTGGGGGGCAGACACCGCGGCGTGCGGAGACATCATCTTGGGCCTGCCTGTTTCCGCCCGCAGGGGGAAGGAGATACTTCTGGGGCCGGCAGATAGTTTCGGAGGACAAGGGTGGCGACTCCTTGCGCCTATCACGGCCTATGCCCAACAGACGCGGGGCCTACTTGGTTGTATCATCACTAGCCTCACAGGCCGGGACAAGAACCAGGTAGAGGGGGAGGTTCAAGTGGTTTCCACCGCGACACAATCCTTCCTGGCGACCTGCGTCAACGGCGTGTGTTGGACTGTCTATCATGGCGCCGGCTCAAAGACCCTTGCCGGCGCAAAGGGCCCGATTACCCAGATGTACACCAATGTAGACCAGGACCTCGTCGGCTGGCAAGCACCCCCCGGGGCGCGTTCCTTGACACCCTGCACCTGCGGCAGCTCGGACCTTTACCTGGTCACGAGACATGCTGATGTCATTCCGGTGCGCCGGCGGGGCGACAGCAGGGGGAGTCTACTTTCCCCCAGGCCCGTCTCCTACTTGAAGGGCTCTTCGGGTGGTCCGCTGCTCTGCCCCTCGGGGCACGCCGTGGGCATCTTCCGGGCTGCTGTGTGCACTCGGGGGGTTGCAAAGGCGGTAGACTTCGTACCCGTTGAGTCTATGGAAACCACCATGCGGTCCCCGGTCTTCACGGACAACTCGTCCCCCCCGGCCGTACCGCAGACATTCCAAGTGGCCCACCTACACGCTCCTACTGGCAGCGGCAAGAGCACTAAGGTGCCGGCTGCGTATGCAGCCCAAGGGTACAAGGTACTCGTCCTGAACCCGTCCGTTGCCGCCACCCTAGGTTTTGGAGCGTATATGTCAAAGGCACATGGTACCGACCCCAACATTAGAACTGGGGTAAGGACCATCACCACGGGTGCCCCCATTACATACTCCACCTACGGCAAGTTCCTTGCCGACGGTGGTTGCTCTGGGGGCGCTTATGACATCATAATATGTGATGAGTGCCACTCAACTGACGCGACTACCATCTTGGGCATCGGCACGGTCCTGGACCAAGCGGAGACGGCTGGAGCGCGACTTGTCGTACTCGCCACCGCTACGCCTCCGGGATCGGTCACCGTACCACATTCCAATATCGAGGAGGTGGCTCTGTCCAACACTGGAGAGATCCCCTTCTATGGCAAAGCCATCCCCATTGAGACCATCAAGGGGGGGAGGCACCTCATTTTCTGCCATTCCAAGAAGAAATGTGATGAGCTCGCCGCAAAGCTGTCGGGCCTCGGACTTAATGCCGTAGCATATTACCGGGGTCTTGATGTGTCCGTCATACCGACCAGCGGAGACGTCGTTGTCGTGGCGACAGACGCTCTAATGACGGGCTTTACCGGCGATTTTGACTCAGTGATCGACTGTAACACATGTGTCACCCAGACAGTCGATTTCAGCCTGGACCCCACCTTCACCATTGAGACGACGACCGTGCCCCAAGACGCGGTGTCGCGCTCGCAACGGCGAGGCAGGACTGGTAGGGGCAGGATGGGCATCTACAGGTTTGTGACTCCAGGAGAGCGGCCTTCGGGCATGTTCGATTCCTCGGTCCTGTGTGAGTGCTATGACGCGGGCTGTGCTTGGTACGAGCTCACGCCCGCCGAGACCTCAGTTCGGCTGCGGGCTTACCTAAACACACCAGGGTTGCCCGTCTGCCAGGACCACTTGGAATTTTGGGAGAGCGTCTTCACAGGCCTCACCCACATAGACGCCCACTTCTTGTCCCAGACTAAGCAGGCAGGAGACAACTTCCCCTACCTGGTAGCATACCAGGCTACGGTGTGCGCCAGGGCTCAGGCTCCACCTCCATCGTGGGACCAAATGTGGAAGTGTCTCATACGGCTCAAGCCTACGCTGCACGGGCCAACGCCCCTGCTGTATAGGCTGGGAGCCGTCCAAAACGAGGTCATCCTCACACACCCCATAACTAAATACATCATGGCATGCATGTCGGCTGACCTGGAGGTCGTCACGAGCACCTGGGTGCTAGTGGGCGGAGTCCTCGCAGCTCTGGCCGCGTACTGCCTGACAACGGGCAGCGTGGTCATTGTGGGCAGGATCATCTTGTCCGGAAGGCCGGCTATTGTTCCCGACAGGGAAGTCCTCTACCGGGAGTTCGATGAGATGGAAGAGTGTGCTTCACACCTCCCTTACATCGAACAAGGGATGCAGCTTGCCGAACAATTCAAGCAGAAGGCATTCGGGTTGCTGCAAACAGCCACCAAGCAAGCGGAGGCCGCTGCTCCCGTGGTGGAGTCCAAGTGGCGAGCCCTTGAGGCCTTTTGGGCGAAGCACATGTGGAATTTCATCAGCGGGGTACAATACTTAGCAGGCTTGTCCACTCTGCCTGGAAACCCCGCCATAGCATCACTAATGGCATTCACAGCCTCTGTCACTAGCCCGCTCACCACTCAAAATACCCTCCTGTTTAACATCTTGGGGGGATGGGTGGCCGCCCAACTTGCCCCCCCC---AGTGCCGCTTCTGCCTTCGTAGGCGCCGGCATCGCTGGCGCGGCCGTTGGCAGCATAGGCCTTGGGAAGGTGCTTGTGGACATCTTGGCGGGCTATGGAGCGGGGGTGGCAGGCGCACTCGTGGCCTTTAAGGTCATGAGCGGGGAAGTGCCCTCCACCGAGGACTTGGTCAACTTGCTCCCTGCCATCCTCTCCCCCGGCGCCCTGGTCGTCGGGGTTGTGTGCGCAGCAATACTGCGCCGGCATGTGGGCCCAGGAGAGGGGGCTGTGCAATGGATGAACCGGCTGATAGCGTTCGCTTCGCGGGGTAACCATGTTTCCCCCACGCACTATGTGCCTGAGAGCGACGCTGCAGCGCGTGTCACTCAGATCCTCTCCAGCCTTACCATCACTCAGCTGTTGAAGAGGCTCCACCAGTGGATCAACGAGGACTGTTCCACGCCATGTTCCGGCTCGTGGCTAAGGGATGTTTGGGACTGGATATGCACGGTGTTGTCTGATTTCAAGACCTGGCTCCAGTCCAAGCTCCTGCCGCGGTTGCCGGGAGTCCCTTTCTTCTCATGTCAGCGTGGGTACAAGGGAGTCTGGCGGGGAGACGGCATCATGCACACCACCTGCCCATGTGGAGCACAGATCACCGGACATGTCAAAAACGGTTCCATGAGGATCGTTGGGCCTAAGACCTGCAGCAACACGTGGCATGGAACATTCCCCATCAACGCACACACCACAGGCCCCAGCACGCCCTCCCCGGCGCCAAATTATTCCAGAGCGCTGTGGCGGGTGGCTGCTGAGGAGTATGTGGAGGTTACGCGGGTGGGGGATTTCCACTACGTGACGGGCATGACCACTGACAACGTGAAATGCCCATGCCAGGTGCCAGCTCCCGAGTTCTTCACGGAAGTGGACGGGGTGCGGCTACACAGGTACGCCCCGGCGTGCAAGCCACTCCTACGGGAGGAGGTCACATTCCAGGTCGGGCTTAACCAATACTTGGTTGGGTCACAGCTCCCGTGTGAGCCCGAACCGGATGTCACGGTGCTTACTTCCATGCTCACCGACCCCTCCCACATTACAGCAGAGGCGGCTAAGCGCAGGCTGGCCAGGGGGTCTCCCCCCTCCTTGGCCAGCTCCTCGGCCAGCCAGTTGTCTGCACCTTCCTTGAAGGCGACA------------TGCACTACCCGTCAT------------GACTCTCCAGATGCTGACCTCATCGAAGCCAACCTCCTGTGGCGGCAGGCGATGGGCGGGAACATCACCCGCGTGGAGTCAGAGAATAAGGTAGTAATTCTGGACTCTTTCGATCCGCTTCGAGCGGAGGAGGACGAGAGGGAGGTGTCCGTTCCGGCGGAGATCCTGCGGAAATCCAAGAAATTCCCTCCAGCGATGCCTGTGTGGGCACGCCCGGATTACAACCCTCCATTGATAGAGTCCTGGAAGGACCCGGACTACGTCCCTCCGGTGGTACACGGGTGCCCATTGCCACCTACCAAGGCCCCACCAATACCGCCCCCACGGAGAAAGAGGACGGTTGTCCTGACAGAATCCACCATGTCTTCTGCCTTGGCGGAGCTTGCCACAAAAACCTTCGGTAGCTCCGCGTCGTCGGCCGTCGACAGCGGCACGGCGACTGCCCCTCTCGACCAGGCCTCCGACGACGGCGACGCAGAATCCGACGTTGAGTCATACTCCTCCATGCCCCCCCTTGAGGGGGAGCCGGGGGACCCTGATCTCAGCGACGGGTCCTGGTCTACCGTGAGC---GAGGAGGCTGGTGAGGACGTCGTCTGCTGCTCGATGTCCTACACATGGACAGGCGCCTTGATCACGCCATGCGCCGCGGAGGAAAGCAAGCTGCCCATCAACGCGCTGAGCAACTCTTTGCTGCGTCACCACAACATGGTTTACGCCACAACATCCCGCAGCGCAAGCCTACGGCAGAAGAAAGTCACCTTTGACAGACTGCAAGTCCTGGACGACCACTACCGGGACGTGCTTAAGGAGATGAAGGCGAAGGCGTCCACAGTTAAGGCTAAACTTCTATCTGTAGAGGAAGCCTGCAAGCTGACGCCCCCACATTCGGCCAGATCCAAGTTTGGCTACGGGGCAAAGGACGTCCGGAACCTATCCGGCAAGGCCGTTAACCACATCAACTCCGTGTGGAAGGACTTGCTGGAAGACAATGTGACACCAATTGACACCACCATCATGGCAAAAAATGAGGTTTTCTGCGTCCAACCAGAGAAAGGAGGTCGCAAGCCAGCTCGCCTCATCGTGTTCCCAGACTTGGGGGTTCGCGTGTGCGAGAAGATGGCCCTTTACGACGTGGTCTCCACCCTCCCTCAGGCCGTGATGGGCTCCTCATACGGATTTCAATACTCTCCTGGACAGCGTGTCGAGTTCCTGGTGAACGCCTGGAAATCAAAGAAAAACCCTATGGGGTTCGCATATGACACCCGCTGTTTTGACTCAACGGTCACTGAGAACGACATCCGTGTTGAGGAGTCAATCTACCAATGTTGTGACTTGGCCCCCGAAGCCAGACAGGCCATAAGGTCGCTCACAGAGCGGCTTTATATCGGGGGTCCCCTGACTAATTCAAAGGGGCAGAACTGCGGTTATCGCCGGTGCCGCGCGAGCGGTGTGCTGACGACTAGCTGCGGCAATACCCTCACCTGTTACTTGAAGGCCTCTGCGGCCTGTCGAGCTGCGAAGCTCCAGGACTGCACGATGCTCGTGTGCGGAGACGACCTTGTCGTTATCTGTGAAAGCGCGGGAACTCAAGAGGACGTGGCGAGCCTACGAGTCTTCACGGAGGCTATGACTAGGTATTCTGCCCCCCCTGGGGACCCGCCCAAACCAGAATATGACCTGGAGCTGATAACATCATGCTCCTCCAATGTGTCGGTCGCGCACGATGCAACTGGCAAGAGGGTGTACTACCTCACCCGTGACCCCACCACCCCCCTTGCGCGGGCTGCGTGGGAGACAGCTAGACACACTCCAGTTAATTCCTGGCTAGGCAACATCATCATGTATGCGCCCACCTTATGGGTGAGGATGATTCTGATGACTCACTTTTTCTCCATCCTCCTAGCCCAGGAACAACTTGAAAAAGCCCTGGATTGTCAGATCTACGGGGCCTGTTACTCCATTGAGCCACTTGACCTACCTCAGATCATTCAGCGACTCCATGGTCTTAGCGCATTTTCACTCCATAGTTACTCTCCAGGAGAGATCAATAGGGTGGCTTCATGCCTCAGGAAACTTGGGGTACCACCTTTGCGAGCCTGGAGACATCGGGCCAGAAGTGTCCGCGCTAAGCTACTGTCCCAGGGGGGGAGGGCCGCTACCTGTGGCAAGTACCTCTTCAACTGGGCGGTAAGGACCAAGCTCAAACTCACTCCAATTCCGGGTGCGTCCCAGTTGGACTTGTCCAACTGGTTCGTTGCTGGTTACAGCGGGGGAGACATATATCACAGCGTGTCTCGTGCCCGACCCCGCTGGTTCATGTTTTGCCTACTCCTACTTTCTGTAGGGGTAGGCATCTACCTGCTCCCCAACCGA
>ADY38593
ATGAGCACGAATCCTAAACCTCAAAGAAAAACCAAACGTAACACCAACCGCCGCCCACAGGACGTCAAGTTCCCGGGCGGTGGTCAGATCGTTGGTGGAGTTTACCTGTTGCCGCGCAGGGGCCCCAGGTTGGGTGTGCGCGCGACTAGGAAGACTTCCGAGCGGTCACAACCTCGTGGAAGGCGACAACCTATCCCCAAGGCTCGCCGTCCCGAGGGAAGGACCTGGGCGCAGCCCGGGTACCCTTGGCCCCTCTATGGCAATGAGGGCCTGGGGTGGGCAGGATGGCTCCTGTCACCCCGAGGCTCCCGGCCTAGTTGGGGCCCCTCGGACCCCCGGCGTAGGTCGCGTAATTTGGGTAAGGTCATCGATACCCTCACATGCGGCTTCGCCGACCTCATGGGGTACATTCCGCTCGTCGGCGCCCCCCTGGGGGGCGCTGCCAGGGCCCTGGCACATGGTGTCCGGGTTCTGGAGGACGGCGTGAACTATGCAACAGGGAATTTGCCCGGTTGCTCTTTTTCTATCTTCCTCTTGGCTCTGCTATCCTGCTTGACCATCCCAGCTTCCGCTTATGAGGTGCGCAACGTATCTGGGGTATACCATGTCACGAACGACTGCTCCAACTCAAGCATTGTGTATGAGGCAGCGGACATGATCATGCACACCCCCGGGTGCGTGCCCTGCGTTCGGGAGAAC------AACTCT---TCCCGTTGCTGGGTAGCGCTCACTCCCACGCTCGCGGCCAGGAACGCTAGCGTCCCCACCAAGACAATACGACGTCACGTCGACTTGCTTGTTGGGGCGGCTGCTTTCTGCTCCGCTATGTACGTGGGGGATCTCTGCGGATCTGTTTTCCTCGTCTCTCAACTGTTCACTTTCTCGCCTCGCCGGCACGAGACAGTGCAGGACTGCAATTGCTCACTCTATCCCGGTCATGTATCAGGTCACCGCATGGCTTGGGATATGATGATGAACTGGTCACCTACAGCAGCCCTAGTGGTGTCGCAGTTACTCCGGATCCCACAAGCTGTCGTGGATATGGTGGCGGGGGCCCACTGGGGAGTCCTGGCGGGCCTTGCCTACTATTCCATGGTGGGGAACTGGGCTAAGGTTCTGATTGTGATGCTGCTCTTTGCAGGCGTTGAC---------GGG------AAC---ACCTATGTGACGGGGGGAACGCAAGGCCATTCCCTCCGGGGCTTCACGTCCCTCTTTTCATCTGGGCCAGCTCAGAAAATCCAGCTTGTAAACACCAATGGCAGCTGGCACGTCAATAGGACTGCTCTGAACTGCAACGACTCCCTCCAAACTGGATTCATTGCTGCGCTGTTCTAC------GCAAACAAGTTCAACTCATCTGGATGCCCAGAGCGCTTGGCCAGCTGCCGCCCCATTGATAAGTTCGCTCAGGGATGGGGTTCCATCACCTATGCTGAGCCT---GACAGC---------------TCGGACCAGAGGCCTTATTGCTGGCACTACGCACCCCGGCCTTGCGGTATCGTACCCGCGTCGGAGGTGTGCGGTCCAGTGTATTGCTTCACCCCAAGCCCTGTTGTGGTGGGGACGACCGATCGCTTCGGTGTCCCTACGTATACGTGGGGGGAGAATGAGACAGACGTGCTGCTTCTCAACAACACGCGGCCGCCACAAGGCAACTGGTTCGGCTGTACATGGATGAATGGCACTGGGTTCACCAAGACATGCGGGGGCCCCCCCTGTAACATCGGGGGGGTCGGC------AACAACACCTTGACCTGCCCCACGGACTGCTTCCGGAAGCACCCCGAGGCCACTTACGCAAAATGTGGCTCGGGGCCGTGGCTGACACCTAGATGCATGGTTGATTACCCATACAGGCTCTGGCACTACCCCTGCACTGTCAACTTCACCATCTTCAAGGTTAGGATGTATGTAGGGGGCGTGGAGCACAGGCTCAATGCTGCATGCAATTGGACTCGAGGAGAACGCTGTGATTTGGAGGACAGGGATAGATCAGAGCTTAGCCCGCTGCTGCTGTCTACAACAGAGTGGCAAATACTGCCCTGTTCCTTCACCACCCTACCGGCTTTATCCACTGGTTTGATCCATCTCCATCAGAACATTGTGGACGTGCAATACCTGTACGGCGTGGGGTCAGCGGTCGTCTCCTTTGTAGTAAAATGGGAGTATGTCCTGTTGCTTTTCCTTCTCCTAGCGGACGCGCGCGTCTGCGCCTGCTTGTGGATGATGCTGCTGATAGCTCAGGCAGAGGCCGCCTTAGAGAACCTGGTGGTCCTCAATGCGGCGTCCGTGGCCGGAGAGCATGGCGTGCTCTCCTTCCTTGTGTTCTTCTGTGCCGCCTGGTACATCAAAGGTAGGCTGGTCCCTGGGGCGGCATATGCGCTTTACGGCGTATGGCCGCTGCTCCTGCTCCTGTTGGCGTTACCACCACGGGCTTACGCCATGGACCGGGAGATGGCTGCATCGTGCGGAGGCGCGGTTTTTGTAGGTCTGATGCTTTTGACCTTGTCACCACACTATAAAGTGTTCCTCGCTAGGCTCATGTGGTGGTTGCAATATTTCATCACCAGAGCCGAGGCGCACTTGCATGTGTGGATCCCCCCCCTCAACGTTCGGGGGGGCCGCGATGCCATCATCCTCCTCACGTGTGCGGTCCACCCAGAGCTGATCTTTGACATCACCAAACTCCTGCTCGCCATACTCGGTCCGCTCATGGTGCTCCAGGCTGGCATAGTTAGAATGCCGTACTTTGTACGCGCTCAGGGGCTCATCCGTGCATGCATGTTGGTGCGGAAAGTCGCCGGGGGCCATTATGTCCAAATGGTCCTCATGAAGCTGGCCGCACTGACAGGTACGTACGTTTATGACCATCTCACCCCACTGCGGGATTGGGCCCACGCGGGCTTACGAGATCTCGCGGTGGCAGTAGAGCCTGTCATCTTCTCCGACATGGAGATTAAGATCATTACCTGGGGGGCAGACACCGCGGCATGTGGGGACATCATCTTGGGCCTGCCCGTCTCCGCCCGAAGGGGGAAGGAGATACTTCTGGGACCGGCCGATAGCTTTGAGGGGCAGGGGTGGCGGCTCCTCGCCCCCATCACGGCCTATTCCCAACAGACACGGGGCCTACTTGGCTGCATCATCACCAGCCTCACCGGCCGGGACAAGAACCAGGTCGAGGGGGAGGTTCAAGTGGTTTCTACCGCGACGCAATCTTTCCTGGCAACCTGCGTCAACGGCGTGTGTTGGACTGTCTACCATGGCGCCGGCTCAAAGACCCTAGCCGGCCCCAAAGGCCCTATCACCCAAATGTACACCAATGTAGACCAGGACCTCGTCGGCTGGCCGGCGCCCCCCGGGGCGCGCTCCCTGACACCATGCACCTGCGGCAGCTCGGACCTCTACTTGGTCACGAGACACGCTGACGTCATTCCGGTGCGCCGGCGAGGCGATGGTAGGGGGAGCCTACTCTCCCCCAGGCCTGTCTCCTACCTGAAGGGCTCTTCGGGTGGTCCATTGCTCTGCCCTTCCGGGCACGCTGTGGGCATCTTCCGGGCTGCTGTGTGCACCCGGGGGGTCGCGAAGGCGGTGGACTTCGTACCCGTTGAGTCCATGGAAACTACCATGCGGTCTCCGGTTTTCACAGACAATTCGTCCCCCCCGGCTGTACCGCAGACTTTCCAAGTGGCCCACTTACACGCTCCTACTGGCAGCGGCAAGAGCACCAAGGTGCCGGCCGCGTATGCGGCCCAGGGGTACAAGGTGCTCGTCCTGAACCCATCCGTTGCCGCCACCTTAAGTTTTGGAGCGTATATGTCTAAGGCACATGGTACCGACCCTAACATCAGAACTGGGGTGAGGACCATCACCACGGGCGCCCCCATCACGTACTCCACCTACGGCAAGTTCCTTGCCGACGGTGGTTGCTCCGGGGGCGCCTATGACATCATAATATGTGATGAGTGCCACTCAACTGACTCGACTACCATCTTGGGCATCGGCACGGTCCTGGACCAAGCGGAGACGGCTGGAGCGCGGCTTGTCGTGCTCGCTACCGCTACACCTCCGGGATCAGTCACCGTGCCACACCCCAACATCGAGGAGGTGGCCTTGTCCAATACTGGAGAGATTCCCTTCTATGGCAAAGCCATCCCCATCGAGACCATCAAGGGGGGAAGGCATCTCATCTTCTGCCATTCCAAGAAGAAGTGTGACGAGCTCGCCGCAAAGCTGTCAGGCCTCGGACTCAACGCTGTAGCGTATTACCGGGGTCTTGATGTGTCCGTCATACCGACTAGTGGAGACGTCGTTGTCGTGGCAACAGACGCTCTAATGACTGGCTTTACCGGCGACTTTGACTCAGTGATCGACTGTAACACATGTGTCACCCAAACAGTCGATTTCAGCTTGGATCCTACCTTCACCATTGAGACGACCACCGTACCCCAAGACGCGGTGTCGCGCTCGCAGCGGCGAGGTAGGACTGGCAGGGGTAGAAGGGGCATCTACAGGTTTGTGACTCCAGGAGAACGACCCTCGGGCATGTTCGATTCCTCGGTCCTGTGTGAGTGCTATGACGCAGGCTGTGCTTGGTACGAGCTCACGCCCGCCGAGACCTCAGTCAGACTGCGGGCTTACCTAAATACACCAGGGTTGCCCGTCTGCCAGGACCATCTGGAGTTCTGGGAGAGCGTCTTTACAGGCCTCACCCACATAGACGCCCATTTCTTGTCCCAGACTAAGCAGGCAGGGGACAACTTCCCCTACCTGGTAGCATACCAAGCTACAGTGTGCGCCAGGGCTCAGGCTCCACCTCCATCGTGGGACCAGATGTGGAAGTGTCTCATACGGCTAAAGCCTACGCTGCACGGGCCAACGCCCCTGCTGTATAGGCTAGGAGCCGTCCAAAATGAGGTCATCCTCACACACCCCATAACCAAATACATCATGGCATGCATGTCAGCTGACTTGGAGGTCGTCACCAGCACCTGGGTGCTGGTGGGCGGAGTCCTCGCAGCCCTGGCTGCATATTGCTTGACAACAGGCAGCGTGGTCATTGTGGGCAGGATCAACTTGTCCGGGAGACCAGCTGTCATCCCCGATAGGGAAGTTCTCTACCGGGAGTTCGATGAAATGGAGGAGTGCGCCTCACACCTCCCTTATATCGAACAGGGAATGCAGCTCGCCGAGCAATTCAAACAGAAAGCGCTCGGTTTGCTGCAGACAGCCACCAAGCAAGCGGAGGCTGCTGCACCCGTGGTGGAGTCCAAGTGGCGAGCCCTTGAGACCTTCTGGGCGAAGCACATGTGGAATTTCATCAGCGGGATACAGTACTTAGCAGGCTTGTCCACTCTGCCTGGAAACCCCGCGATAGCATCACTGATGGCTTTCACAGCCTCTATCACTAGCCCGCTCACCACCCAAAGTACCCTCCTGTTTAATATCTTGGGGGGATGGGTGGCTGCCCAACTCGCTCCCCCT---AGCGCCGCTTCGGCTTTTGTGGGCGCCGGCATCGCCGGCGCGGCCGTCGGCAGCATAGGCCTTGGGAAGGTGCTTGTGGACATCTTGGCGGGCTATGGGGCAGGAGTGGCTGGAGCACTCGTGGCCTTTAAGGTCATGAGCGGCGAGATGCCCTCTACCGAGGATCTGGTTAATTTACTCCCTGCCATCCTCTCTCCTGGTGCCCTGGTCGTCGGGGTCGTGTGCGCAGCAATACTGCGTCGACATGTGGGCCCGGGAGAGGGGGCCGTGCAGTGGATGAACCGGCTGATAGCGTTCGCTTCGCGGGGTAACCACGTTTCCCCCACGCACTATGTGCCTGAGAGCGACGCCGCAGCGCGTGTTACTCAGATCCTCTCCAGCCTTACCATCACCCAACTGCTGAAGAGGCTCCACCAGTGGATCAATGAGGACTGCTCCACGCCATGCTCCGGCTCGTGGCTAAGAGACATTTGGGACTGGATATGCACGGTGTTGACTGACTTCAAGACCTGGCTCCAGTCCAAGCTCCTGCCGCGGTTGCCGGGAGTCCCTTTCCTCTCCTGCCAACGAGGGTACAGAGGAGTCTGGCGGGGGGACGGCATCATGCAAACCACCTGCCCATGTGGAGCACAGATCACTGGACATGTCAAAAATGGTTCCATGAGGATCGTCGGGCCTAGAACCTGCAGCAACACGTGGTGTGGAACATTCCCCATCAACGCATACACCACGGGCCCTTGCACACCCTCCCCGGCGCCCAACTATTCTAGGGCGCTGTGGCGGGTGGCTGCTGAGGAGTACGTGGAGGTTACGCGGGTGGGGGATTTCCACTACGTGACGGGCATGACCACTGACAACGTAAAGTGCCCATGCCAGGTTCCGGCCCCCGAATTCTTCACGGAAGTGGATGGGGTGCGGTTGCACAGGTATGCTCCGGCATGCAGACCCCTCTTACGGGAGGAGGTCGTATTCCAGGTCGGGCTCAACCAATACCTGGTCGGGTCACAGCTCCCATGCGAGCCCGAGCCGGATGTAGCAGTGCTTACTTCCATGCTTACCGACCCCTCCCATATCACAGCAGAGACGGCTAAGCGTAGGCTGGCCAGGGGGTCCCCCCCCTCTTTGGCCAGCTCTTCAGCTAGCCAGTTGTCTGCGCCTTCCCTGAAGGCGACA------------TGCACTACCCATCAT------------GACTCCCCGGACGCTGACCTCATCGAGGCCAACCTCCTGTGGCGGCAGGAGATGGGCGGGAACATCACCCGCGTGGAGTCAGAGAATAAGGTAGTAATTCTGGACTCTTTCGATCCGCTTCGAGCGGAGGAGGATGATAGGGAGGTATCCGTTGCAGCGGAGATCCTGCGGAAAACCAAGAAGTACCCCCCAGCGATGCCCATATGGGCACGCCCGGACTACAATCCTCCATTATTAGAGTCCTGGAAAGACCCGGACTACGTCCCTCCGGTGGTACACGGGTGCCCCCTGCCGCCTACCAAGGCCCCTCCAATACCACCTCCACGGAGGAAGAGGACGGTTGTCCTGACAGAGTCCACCGTATTTTTTGCCTTGGCGGAGCTCGCTACTAAGTCCTTCGGCAGCTCCGAATCATCGGCCGTTGACAGCGGCACGGCGACCGCCCCTCCTGACCAAGCCTCCGACGACGGCGACAAAGGATCCGACGTTGAGTCGTACTCCTCCATGCCCCCCCTTGAGGGGGAGCCGGGGGACCCCGATCTCAGCGACGGGTCCTGGTCTACCGTGAGC---GAGGAGGCCAGTGAGGACGTCGTCTGCTGCTCAATGTCCTACACATGGACAGGCGCCCTGATCACACCATGCGCTGCTGAGGAGAGCAAGCTGCCTATCAACCCATTGAGCAACTCCTTACTGCGTCACCACAACATGGTCTACGCCACAACATCCCGCAGCGCAAGCTTACGGCAGAAGAAGGTCACCTTTGACAGACTGCAAGTCCTGGACGACCACTACCGGGACGTGCTCAAGGAGATGAAGGCGAAGGCGTCCACAGTCAAGGCCAAACTTCTATCTGTAGAAGAAGCCTGCAAGCTGACGCCCCCACATTCGGCCAAATCCAAATTTGGCTATGGGGCAAAGGACGTCCGGAACCTATCCAGCAGGGCCGTAAACCACATCCGCTCCGTGTGGAAGGACCTGCTGGAAGACACTGAGACACCAATTGACACTACCATCATGGCAAAGAATGAGGTTTTCTGCGTCCAACCAGAGAAAGGAGGCCGCAAGCCAGCTCGCCTTATCGTGTTCCCAGACTTGGGGGTTCGTGTGTGCGAGAAGATGGCCCTTTACGACGTGGTCTCCACCCTTCCTCAGGCCGTGATGGGTCCCTCATACGGGTTCCAGTACTCTCCTGGACAGCGGGTCGAGTTCCTGGTGAATGCCTGGAAATCAAAGAAAAGCCCTATGGGCTTCTCGTATGACACCCGCTGTTTTGACTCAACAGTTACTGAGAGTGACATCCGTGTTGAGGAGTCAATCTACCAATGTTGTGACTTGGCCCCCGAAGCCAGACAGGCCATAAGGTCGCTCACCGAGCGGCTTTATATCGGGGGTCCCCTGACTAATTCAAAAGGGCAGAACTGCGGCTATCGCCGGTGCCGCGCGAGCGGCGTACTGACGACTAGCTGCGGTAACACCCTTACATGTTACTTGAAGGCCACTGCGGCCTGTCGAGCTGCAAAGCTCCAGGACTGCACAATGCTCGTGAACGGAGACGACCTTGTCATTATCTGTGAGAGCGCGGGAACCCAAGAGGATGCGGCAAGCCTACGAGTCTTCACGGAGGCTATGACTAGGTACTCTGCCCCCCCCGGGGACCCGCCCCAACCAGCATATGACTTGGAGCTGATAACATCATGCTCCTCCAACGTGTCGGTCGCGCACGATGCATTTGGCAAAAGGGTGTACTACCTCACCCGTGACCCCACCACCCCCCTCGCGCGGGCTGCGTGGGAGACAGCTAGACACACTCCAGTCAACTCCTGGCTAGGCAACATCATTATGTATGCGCCCACCTTATGGGCAAGGATGATTTTGATGACTCACTTCTTCTCCATCCTTCTAGCTCAGGAACAACTTGAAAAAGCCCTGGATTGTCAGATCTACGGGGCCTGTTACTCCATTGAGCCACTTGACCTACCTCAGATCATTGAACGACTCCACGGTCTTAGCGCATTTTCACTCCATAGTTACTCTCCAGGTGAGATCAATAGGGTGGCTTCATGCCTCAGGAAGCTTGGGGTACCACCCTTGCGAGTCTGGAGACATCGGGCCAGAAGTGTCCGCGCTAAGCTACTGTCCCAGGGGGGGAGGGCTGCCACTTGCGGCAAGTACCTCTTCAACTGGGCAGTAAGGACCAAGCTTAAACTCACTCCAATTCCAGGTGCGTCCCGGTTGGACTTGTCCGGCTGGTTCGTTGCTGGTTACAGCGGGGGAGACATATATCACAGCCTGTCTCGCGCCCGACCCCGCTGGTTCATGTTGTGCCTACTCCTACTTTCCGTAGGGGTAGGCATCTACCTGCTCCCCAACCGG
>BAH03487
ATGAGCACAAATCCTAAACCTCAAAGAAAAACCAAACGTAACACCAACCGCCGCCCACAGGACGTCAAGTTCCCGGGCGGTGGTCAGATCGTTGGTGGAGTTTACCTGTTGCCGCGCAGGGGCCCCAGGTTGGGTGTGCGCGCGACTAGGAAGACTTCCGAGCGGTCGCAACCTCGTGGAAGGCGACAACCTATCCCCAAGGCTCGCCGGCCCGAGGGCAGGGCCTGGGCTCAGCCCGGGTACCCCTGGCCCCTCTATGGCAATGAGGGTCTGGGGTGGGCAGGATGGCTCCTGTCTCCCCGTGGCTCCCGGCCTAGTTGGGGCCCCACGGACCCCCGGCGTAGGTCGCGTAATTTGGGTAAAGTCATCGATACCCTCACATGCGGCTTCGCCGACCTCATGGGGTACATTCCGCTCGTCGGCGCTCCTCTAGGAGGCGCTGCCAGGGCCCTGGCGCATGGCGTCCGGGTTCTGGAGGACGGCGTGAACTACGCAACAGGGAATCTGCCCGGTTGCTCTTTCTCTATCTTCCTCTTGGCTTTGCTGTCCTGTTTGACCACCCCAGCTTCCGCTTATGAAGTGCGCAACGTGTCCGGAGTGTACCATGTCACGAACGACTGCTCCAACTCAAGTATTGTGTATGAGGCAGCGGACATGATCATGCACACCCCTGGGTGCGTACCCTGCGTCCGGGAGAAC------AACTCC---TCCCGCTGCTGGGTAGCGCTCACTCCCACGCTCGCGGCCAGGAACAGCAGCATCCCCACTACGACAATACGGCGCCATGTCGATTTGCTCGTCGGGGCGGCTGCTCTCTGCTCCGCTATGTATGTGGGGGATCTCTGCGGATCTGTTTTCCTCGTCTCCCAGCTGTTCACCTTTTCACCTCGCCGGTACGAGACGGTACAGGACTGCAATTGCTCACTCTATCCCGGCCACGTATCAGGTCACCGCATGGCCTGGGATATGATGATGAACTGGTCGCCCACGACAGCCCTAGTGGTATCGCAGTTACTCCGGATTCCACAATCCGTCGTGGACATGGTGGCGGGGGCCCACTGGGGAGTCCTGGCGGGCCTTGCCTACTATTCCATGGTGGGGAACTGGGCTAAGGTCTTGATTGTGATGCTACTCTTTGCTGGCGTTGAC---------GGG------AGC---ACCCGCGTAACAGGGGGAACGACAGCCTACAACGTCAGGGGCCTTACGTCCCTCTTTACACCAGGGCCGTCTCAGAAAATCCAGCTCATAAATTCTAACGGCAGCTGGCACATCAACAGAACTGCCTTGAATTGCAATGACTCCCTTCAAACTGGGTTCCTTGCTGCGTTGTTCTAC------ACACATAGTTTCAACGCGTCCGGATGCCCAGAGCGCATGGCCAGCTGCCGCCCAATTGACAAGTTTGCTCAGGGGTGGGGTCCCATCACCCATGTTGTGCCT---AACATC---------------TCAGACCAGAGGCCCTATTGCTGGCACTACGCACCTCGACCGTGTGGTATCGTACCTGCGTCGCAGGTGTGTGGTCCGGTGTATTGCTTCACCCCGAGCCCTGTTGTGGTGGGAACGACCGATCGTTTCGGCGTCCCCACATATACCTGGGGGGAGAATGAGACGGACGTGCTGCTCCTCAACAACACGCGGCCGCCGCAAGGCAACTGGTTCGGCTGTACATGGATGAATAGCACCGGGTTCACCAAGACATGCGGGGGCCCCCCGTGTGACATCGGGGGGGCCGGC------AATAGCACCTTGACCTGCCCTACGGATTGCTTCCGGAAGCACCCCGAGGCTACCTACACCAAGTGCGGCTCGGGGCCTTGGTTGACACCCAGGTGTATAGTTGACTACCCATACAGGCTTTGGCACTACCCCTGCACTGTCAACTTTACCATCTTCAAGGTCAGGATGTATGTGGGGGGCGTGGAGCATAGGCTCAACGCCGCGTGCAATTGGACTCGAGGAGAGCGTTGCAACCTGGAGGACAGGGACAGGTCGGAGCTCAGCCCGCTGCTGCTGTCTACAACAGAGTGGCAGATACTGCCCTGTTCCTTCACCACCCTACCGGCTCTGTCCACTGGTTTGATTCACCTCCATCAGAACATCGTGGACGTGCAATACCTGTATGGTGTAGGGTCAGCAGTTGTCTCCATTGTGATCAAATGGGAGTATGTCCTGCTGCTCTTCCTTCTCCTGGCAGATGCGCGCGTCTGCGCCTGCTTATGGATGATGCTGCTGATAGCCCAGGCCGAGGCTGCATTGGAGAACCTGGTGATCCTCAATGCGGCGTCCGTGGCCGGAGCACACGGTATCCTCTCCTTCCTTGTGTTCTTCTGTGCTGCCTGGTACATCAAGGGCAAGCTGGTCCCTGGGGCGGCATATGCCCTCTATGGCGTGTGGCCGCTGCTCCTGCTCCTGCTGGCGTTGCCACCACGGGCGTACGCCATGGACCGGGAGATGGCTGCATCGTGCGGAGGCGCGGTTTTCATAGGTCTGGTACTCTTGACCCTGTCACCACACTATAAAGCATTCCTCGCCAGGCTCATATGGTGGTTGCAATATTTTACCACCAGGGCCGAGGCGCACTTGCAAGTGTGGGTTTCCCCCCTCAACGTTCGGGGGGGCCGCGATGCCATCATCCTCCTCACGTGCGTGGTCCACCCAGAGCTGATTTTTGACATCACCAAAATCTTGCTCGCCATATTTGGTCCGCTCATGGTGCTCCAGGCTGGCCTAACTAGAGTGCCGTACTTCGTGCGCGCTCAAGGGCTCATCCGTGCGTGCGTGTTGGTGCGGAAGGTCGCTGGGGGTCATTATGTCCAAATGGCTCTCGTGAAGCTGGCCGCTCTGACGGGCACGTACGTTTATGACCATCTTACTCCGCTGCGGGACTGGGCCCACGCGAGCCTGCAAGACCTTGTGGTAGCGGTCGAGCCCGTCGTCTTCTCTGACATGGAGACCAAGATCATCACCTGGGGGGCAGACACCGCAGCGTGTGGAGATATCATTTCGGGCCTACCCGTCTCCGCTCGAAGGGGGAGGGAGATACTTCTGGGGCCGGCCGATAGTTTTGAAGAGCAAGGGTGGCGGCTCCTCGCGCCCATCACGGCCTACTCCCAACAGACGCGGGGCTTGCTTGGCTGCATCATCACTAGTCTCACAGGTCGGGACAAGAACCAGGTCGAGGGGGAGGTGCAGGTGGTTTCCACCGCGACGCAATCTTTCCTGGCGACCTGTGTCAATGGTGTGTGCTGGTCTGTTTACCACGGCGCCGGCTCAAAGACCTTAGCCGGCCCAAAGGGGCCAGTCACCCAAATGTACACCAATGTAGATCTGGACCTCGTCGGCTGGCAGGCGCCCCCCGGGACGCGCTCCCTGACACCGTGCACCTGCGGCAGCTCGGACCTTTACTTGGTCACGAGACATGCTGACGTCATTCCGGTGCGCCGGCGGGGCGACAGCAGGGGGAGCCTACTTTCCCCCAGGCCCGTCTCCTACTTGAAGGGCTCCTCGGGCGGTCCACTGCTCTGCCCCTCGGGGCACGCTGTGGGCATCTTCCGGGCTGCTGTGTGCACCCGGGGGGTTGCCAAGGCGGTGGACTTTATACCCGTTGAGTCTATGGAAACCACCATGCGGTCTCCGGTCTACACGGACAACTCATCTCCCCCGGCTGTACCGCAGACTTTCCAAGTGGCCCACCTGCACGCTCCCACTGGCAGCGGTAAGAGCACTAAGGTGCCGGCTGCATATGCAGCCCAAGGGTACAAGGTGCTCGTCCTGAACCCGTCCGTTGCCGCTACCCTAGGTTTTGGGGCGTACATGTCCAAAGCACATGGTGTTGACCCTAACATCAGGACTGGGGTAAGGACCATCACCACGGGCGCTCCCATCACGTACTCCACCTACGGCAAGTTCCTTGCCGACGGTGGTTGCTCTGGGGGCGCCTATGACATCATAATATGTGATGAGTGTCACTCAACTGACTCGACTTCTATCTTGGGCATTGGTACGGTCTTGGACCAAGCGGAGACGGCTGGAGCGCGGCTCGTCGTGCTCGCCACCGCTACACCTCCGGGATCGGTTACTGTGCCACATCCTAACATCGAGGAGGTGGCCTTGTCCAACACTGGAGAGATTCCCTTCTATGGCAAAGCCATCCCCATCGAGACCATCAAGGGGGGAAGGCATCTCATCTTCTGCCATTCTAAGAAGAAGTGTGATGAACTCGCTGCAAAGCTGTCGGCCCTTGGGGTCAACGCTGTAGCGTACTACCGGGGTCTTGATGTGTCCGTCATACCGACGAGCGGAGACGTCGTTGTCGTGGCAACAGACGCTCTAATGACGGGCTACACCGGTGACTTTGACTCAGTGATCGACTGTAACACATGTGTCACCCAGACAGTCGATTTCAGCTTGGACCCCACCTTCACCATTGACACCACGACTGTGCCCCAGGACGCCGTGTCGCGCTCACAGCGGCGAGGTAGGACTGGTAGGGGCAGAGGGGGCATATATAGGTTTGTGACTCCAGGGGAACGGCCCTCGGGCATGTTCGATTCCTCGGTCCTGTGTGAATGCTATGACGCGGGCTGTGCTTGGTACGAGCTCACGCCCGCCGAGACCTCAGTTAGGCTGCGGGCTTACCTAAATACACCAGGGTTGCCCGTTTGCCAGGACCATTTGGAGTTCTGGGAGAGCGTCTTCACAGGCCTCACCCACATAGATGCTCACTTCTTGTCCCAGACTAAGCAGGCAGGAGACAACTTCCCCTACCTGGTGGCATACCAGGCTACAGTGTGCGCCAGGGCCCAGGCTCCACCTCCGTCGTGGGATCAGATGTGGAAGTGTCTCATACGGCTAAAGCCTACGCTGCACGGGCCAACGCCCCTGTTGTATAGGCTAGGAGCCGTCCAAAATGAGGTCACCCTCACACACCCCATAACCAAATTCATCATGGCATGCATGTCGGCTGACCTGGAGGTCGTCACGAGCACCTGGGTGCTAGTGGGCGGCGTCCTCGCAGCGCTGGCCGCGTACTGCCTGACAACGGGCAGCGTGGTTATCGTGGGCAGGATCATCTTGTCCGGGAGGCCGGCTATCATTCCCGACAGGGAAGTTCTCTACCAGGAGTTCGATGAAATGGAAGAGTGCGCCTCACACCTTCCCTACATCGAACAAGGAATGCAGCTCGCCGAGCAATTCAAACAGAAGGCGCTCGGGCTGCTGCAGACAGCCACCAAGCAAGCAGAGGCTGCTGCTCCCGTGGTGCAGTCCAAGTGGCAAGCCCTTGAGGCCTTCTGGGCGAAGCACATGTGGAACTTCATCAGCGGGATACAGTATTTGGCAGGCTTATCCACTCTGCCTGGGAACCCCGCGATAGCATCACTGATGGCATTCACAGCCTCCATCACCAGCCCGCTCACCACCCAATATACCCTCCTGTTTAACATCTTGGGGGGATGGGTGGCCGCCCAACTCGCCCCCCCT---AGCGCCGCTTCAGCTTTTGTGGGCGCCGGTATCGCTGGCGCGGCTGTTGGCAGCATAGGCCTTGGGAAGGTGCTTGTGGACATCTTGGCGGGTTATGGAGCAGGGGTGGCAGGCGCACTTGTGGCCTTTAAGGTCATGAGCGGCGAAGTGCCTTCCACTGAGGACCTGGTCAACTTACTCCCTGCCATCCTCTCTCCTGGTGCCCTGGTCGTCGGGGTCGTGTGCGCAGCAATACTGCGTCGGCATGTGGGCCCAGGGGAGGGGGCTGTGCAGTGGATGAACCGGCTGATAGCGTTCGCTTCGCGGGGTAACCACGTCTCCCCCACGCACTATGTGCCTGAGAGCGACGCTGCGGCGCGTGTCACCCAGATCCTCTCCAGCCTTACCATCACTCAGCTGTTAAAGAGGCTCCACCAGTGGATCAATGAGGACTGCTCCACGCCATGCTCCGGCTCGTGGCTCAGGGATGTTTGGGACTGGATATGCACGGTGTTGAGTGACTTCAAGACCTGGCTCCAGTCCAAGCTCCTGCCGCGGCTGCCGGGAGTCCCTTTTTTCTCATGTCAACGTGGATACAGGGGAGTCTGGCGAGGAGATGGCGTCATGCAAACCATCTGCCCATGTGGAGCACAAATCAGCGGACATGTCAAGAACGGTTCCATGAGGATCGTTGGGCCTAAAACCTGTAGCAACACGTGGCATGGAACATTCCCCATCAACGCGTACACCACGGGCCCCTGCACACCCTCCCCAGCGCCCAACTATTCCAGGGCGCTGTGGCGGGTGACTGCTGAGGAGTACGTGGAGGTCACGCGGGTGGGGGATTTCCACTACGTGACGGGCATGACCACTGACAACGTAAAATGCCCATGCCAGGTTCCGGCCCCCGAATTCTTCACGGAATTGGACGGGGTGCGGCTGCACAGGTACGCTCCGGCGTGCAAACCTCTCCTACGGGATGAGGTCACATTCCAGGTCGGGCTCAACCACTTCCCGGTTGGGTCTCAACTCCCATGTGAGCCCGAACCGGATGTAACAGTGGTCACTTCCATGCTGACCGACCCCTCCCACATTACGGCAGAAACGGCTAGGCGTAGGCTGGCCAGAGGGTCTCCCCCTTCCTTGGCCAGCTCCTCAGCTAGTCAGTTGTCTGCGCCCTCCTTGAAGGCGACA------------TGCACTACCCATCAT------------GACTCCCCGGACGCCGACCTCATCGAGGCCAACCTCCTGTGGCGGCAGGAGATGGGCGGAAACATCACCCGTGTGGAGTCGGAGAATAAGGTAGTAATCCTAGACTCTTTTGATCCGCTTCGAGCGGAGGAGGATGAGAGGGAAGTATCCGTAGCGGCGGAGATCCTGCGGAAAACCAGGAAGTTCCCCCCAGCGATGCCTATATGGGCACGCCCGGATTACAACCCACCACTCCTAGAGTCTTGGAAGAACCCAGATTACGTCCCTCCGGTGGTGCACGGGTGTCCATTGCCACCTACCAAGGCCCCTCCAATACCACCTCCACGGAGAAAGAGGACGGTTGTCCTGACAGAATCCACCGTGTCTTCTGCCTTGGCGGAGCTTGCTACCAAGACCTTCGGCAGCTCCGGATCATCAGCCGTCGACAGCGGCACAGCGAGCGCCCCCCCTGATCAGCCTTCCGATGACGGAGATGCAGGATCCGACGTTGAATCGTACTCCTCCATGCCCCCCCTTGAGGGAGAGCCGGGGGACCCCGATCTCAGCGACGGGTCTTGGTCTACTGTGAGC---GAGGAGGCTAGTGAGGACGTCGTCTGTTGTTCGATGTCCTACACATGGACAGGCGCTTTAATCACACCATGCGCCGCGGAGGAGAGCAAGCTGCCCATCAATGCGTTGAGCAACTCTTTGCTGCGTCACCATAACATGGTCTATGCCACAACATCCCGCAGCGCAGGCCAACGGCAGAAAAAGGTCACCTTTGACAGACTGCAGGTCCTGGACGACCACTACCGGGACGTGCTCAAGGAGATGAAGGCGAAGGCGTCCACAGTTAAGGCTAAACTTCTATCAGTAGAAGAAGCCTGCAAGCTGACGCCCCCACATTCGGCCAGATCTAAATTTGGCTATGGGGCAAAGGACGTCCGGAACCTATCCAGCAAGGCCGTTAACCACATCCACTCCGTGTGGAAGGACTTGCTGGAAGACACTGAGACACCAATTGACACTACCATCATGGCAAAAAATGAGGTCTTCTGTGTTCAACCAGAGAAAGGAGGCCGCAAGCCAGCTCGCCTCATCGTATTCCCAGACTTGGGGGTTCGTGTATGCGAGAAAATGGCCCTTTATGACGTGGTCTCCACTCTTCCTCAGGCCGTGATGGGCTCCTCATACGGATTCCAGTACTCTCCTGGGCAGCGGGTCGAGTTCCTGGTGAACGCCTGGAAATCAAAGAAAAACCCTATGGGCTTTGCATATGACACCCGCTGTTTTGACTCAACGGTCACTGAGAATGACATCCGTGTTGAGGAGTCAATTTACCAATGTTGTGACTTGGCCCCCGAGGCCAGGCAGGCCATAAGGTCGCTCACAGAGCGGCTTTATATCGGGGGCCCCCTGACTAATTCAAAAGGGCAGAACTGCGGTTATCGCCGGTGCCGCGCCAGCGGCGTGCTGACGACCAGCTGCGGTAACACCCTCACATGTTACTTGAAGGCCACCGCAGCCTGTCGAGCTGCAAAGCTCCAGGACTGCACGATGCTCGTGTGCGGAGACGACCTTGTCGTTATCTGTGAAAGCGCGGGAACCCAGGAGGATGCGGCGAGCCTACGAGTCTTCACGGAGGCTATGACTAGGTACTCTGCCCCCCCCGGGGACCCGCCCCAACCGGAATACGACTTGGAGTTAATAACATCATGCTCCTCCAACGTGTCGGTCGCGCACGATGCATCTGGCAAGCGGGTGTACTACCTCACCCGGGACCCCACCACCCCCCTTGCGCGGGCTGCGTGGGAGACAGCAAGACACACTCCAGTTAATTCCTGGCTAGGCAACATCATCATGTATGCGCCCACATTGTGGGCAAGGATGATTCTGATGACCCACTTTTTCTCCGTCCTTCTAGCTCAGGAACAACTTGAAAAAGCCCTAGATTGTCAAATCTACGGGGCCACTTACTCCATTGAGCCACTTGACCTACCTCAGATCATTCAACGACTCCACGGTCTTAGCGCATTTTCACTCCATAGTTACTCTCCAGGTGAGATCAATAGGGTGGCTTCATGCCTCAGGAAACTTGGGGTACCACCCTTGCGAGTCTGGAGACATCGGGCCAGAAGTGTCCGCGCTAAGCTACTGTCCCAGAAGGGGAGGGCTGCCACTTGTGGCAAGTACCTCTTCAACTGGGCCGTACGGACCAAGCTCAAACTCACTCCAATTCCGGCTGCGTCCCGGTTGGACTTGTCCGGCTGGTTCGTCGCCGGTTACAGCGGGGGAGACATATATCACAGCCTGTCTCGCGCCCGACCCCGCTGGTTCATGTGGTGCCTACTCCTACTTTCCGTAGGGGTAGGCATCTACCTGCTCCCCAACCGG
>ABV46078
ATGAGCACGAATCCTAAACCTCAAAGAAAAACCAAACGTAACACCAACCGCCGCCCACAGGACGTCAAGTTCCCGGGTGGTGGCCAGATCGTTGGTGGAGTTTACCTGTTGCCGCGCAGGGGCCCCAGGTTGGGTGTGCGCGCGACTAGGAAGACTTCCGAGCGGTCGCAACCTCGTGGAAGGCGACAACCTATCCCCAAGGCTCGCCAGCCCGAGGGTAGGGCCTGGGCTCAGCCCGGGTACCCTTGGCCCCTCTATGGCAATGAGGGCATGGGGTGGGCAGGATGGCTCCTGTCACCCCGCGGCTCTCGGCCTAGTTGGGGCCCCACGGACCCCCGGCGTAGGTCGCGTAATCTGGGTAAGGTCATCGATACCCTCACATGCGGCTTCGCCGACCTCATGGGGTACATTCCGCTCGTCGGCGCTCCCCTAGGGGGCGCTGCCAGGGCCCTGGCGCATGGCGTCCGGGTTCTGGAGGACGGCGTGAACTACGCAACAGGGAATTTGCCTGGTTGCTCTTTCTCTATCTTCCTCTTGGCTTTGCTGTCCTGTTTGACCATCCCAGCTTCCGCTTATGAAGTGCGCAACGTGTCCGGGGTGTACCACGTCACAAACGACTGCTCCAACTCAAGCATCGTGTATGAAGCAGTGGACGTGATCATGCATGCCCCCGGGTGCGTGCCCTGCGTTCGGGAGCAC------AACTAC---TCCCGCTGCTGGGTAGCGCTCACTCCCACGCTCGCGGCCAGGAACGCCAGCATCCCCACTACGACAATACGACGCCATGTCGATTTGCTCGTTGGGGCAGCTGCTTTCTGTTCCGCTATGTACGTGGGGGATCTCTGCGGATCTGTTTTCCTCGTCTCTCAGCTGTTCACCTTTTCACCTCGCCGGCACGAGACAGTACAGGACTGCAATTGCTCAATCTATCCCGGCCACGTTTCAGGTCACCGCATGGCTTGGGATATGATGATGAACTGGTCACCCACAACAGCCCTAGTGCTATCGCAGTTACTCCGGATCCCACAAGCTGTCGTGGACATGGTGGCGGGGGCCCACTGGGGAGTCCTGGCGGGCCTTGCCTACTACTCCATGGCGGGGAACTGGGCTAAGGTTTTGATTGTGATGCTGCTCTTTGCCGGCGTCGAT---------GGG------GAA---ACCCATGTGACGGGGGCGGTGCAGGGCCACACCGCCAAAGGCCTGACGAAACTCTTTTCATTTGGATCGGCCCAGAAAATCCAGCTTGTAAACACCAACGGCAGCTGGCACATCAATAGGACTGCCCTGAACTGCAATGATTCCCTCCAAACTGGGTTCCTTGCCGCGCTGTTCTAC------ACACACAAATTCAACTCGTCCGGATGCTCAGAGCGCATGGCCAGCTGTCGCTCCATCAATGACTTTGATCAAGGTTGGGGCCCCATCACTTACGCTGAGCCT---AGAAGC---------------TCGGATCAGAGGCCCTACTGCTGGCATTACGCGCCCCGACCGTGTGGCGTTGTCCCCGCGGCGCAGGTGTGTGGTCCAGTGTACTGCTTCACCCCAAGCCCCGTCGTAGTGGGAACTACCGACCGCTCCGGCGCCCCCACTTACACCTGGGGGGAGAATGAGACGGACGTGCTGCTCCTCAACAACACGCGGCCGCCGCAAGGCAATTGGTTTGGCTGCACATGGATGAATAGCACCGGGTTCACCAAGACGTGCGGGGCCCCCCCGTGCAACATCGGGGGGGTTGGC------AACAACACCTTGACCTGCCCCACGGACTGCTTCCGAAAGCACCCCGACGCCACTTACACCAAATGTGGTTCGGGGCCTTGGTTGACACCCAGGTGCTTGGTTGATTACCCATACAGACTTTGGCACTACCCCTGCACCGTCAATTTCACCATCTTCAAGGTTCGGATGTATGTGGGGGGCGTGGAGCACAGGCTCAACGCCGCATGTAATTGGACTCGAGGAGAGCGTTGTGACTTGGAGGACAGGGATAGATCAGAGCTTAGCCCGCTACTGCTGTCTACAACGGAGTGGCAGGTGCTGCCCTGTTCCTTCACCACCCTGCCGGCCCTGTCCACTGGTTTGATTCATCTCCATCAGAACATCGTGGACGTGCAATACCTGTACGGTATAGGGTCAGCGGTTGTCTCCTTTGCAATCAAATGGGAGTATGTCGTGCTGCTCTTCCTCCTCCTGGCGGACGCGCGCGTCTGTGCCTGCTTGTGGATGATGTTGCTGGTAGCCCAGGCCGAGGCCGCCTTGGAGAACCTGGTGGTTATCAACGCGGCGTCTGTGGCCGGGGCGCATGGCATTCTCTCCTTCCTTGTGTTCTTCTGTGCTGCCTGGTACATCAAGGGCAGACTGGTCCCTGGAGCGGCATATGCCTTTTATGGCGTATGGCCGCTGCTTCTGCTCCTGCTGGCGTTACCACCACGAGCATACGCCATAGACCGGGAGGTGGCTGCATCATGTGGAGGCGCGGTTTTTATAGGCCTGGCACTCTTGACCTTATCACCACACTACAAACAATTCCTCGCTATGATCATATGGTGGTTACAATATCTAATCACCAGAGCAGAGGCGCATTTGCAAGTGTGGATCCCCCCTCTTAACGTCCGGGGGGGCCGCGATGCCATCATCCTCCTTACGTGTGCAGTCCATCCAGAGCTAATCTTTGACATCACCAAACTCTTGCTCGCCATACTCGGTCCGCTCATGGTGCTCCAGGCCGGCTTAACCAGAGTGCCGTACTTTGTGCGCGCTCAAGGGCTCATTCGTGCATGCATGCTGGTGCGGAAAGCCGCTGGGGGTCATTACATTCAAATGGCTCTCATGAAGCTGGCCGCGCTGACAGGCACGTACGTTTATGATCATCTTACTCCACTGCAGAGCTGGGCCCACGAAGGCCTACGAGACCTTGCGGTGGCAGTTGAGCCCGTCATCTTTTCTGACATGGAGACCAAGATCATCACTTGGGGAGCGGACACCGCGGCGTGTGGGGACATCCTCTCGGGTCTACCTGTCTCCGCCCGAAGGGGGAGGGAGGTACTCCTGGGACCCGCCGACGGTTTCAAGGAGCAGGGGTGGCGACTTCTTGCGCCCATCACGGCCTACGCTCAACAGACACGGGGCCTACTCGGCTGCATCGTCACCAGCCTCACAGGCCGGGACAAGAATCAGGTCGAGGGAGAGGTTCAAGTGGTTTCCACCGCAACACAATCCTTCTTGGCGACCTGCATCAATGGCGTGTGCTGGACTGTTTATCATGGCGCCGGCCCAAAAACCCTAGCCGGCCCGAAAGGCCCAGTCACCCAGATGTACACCAATGTGGACCAGGACCTCGTCGGTTGGCCGGCGCCCTCCGGGGCGCGCTCCCTGACGCCGTGCACCTGCGGCAGCTCGGACCTCTATTTGGTCACGAGACATGCTGATGTCATCCCGGTGCGCCGGCGGGGCGACAGCAGAGGGAGCTTACTCTCCCCCAGGCCCGTCTCCTACTTGAAAGGCTCTTCGGGTGGCCCACTGCTCTGCCCCTCGGGGCACGCTGTAGGCATCTTCCGGGCTGCTGTGTGCACCCGGGGGGTTGCGAAGGCGGTGGACTTTGTACCCGTTGAGTCTATGGAAACTACCATGCGGTCCCCGGTCTTCACAGACAACTCGTCCCCACCGGCTGTACCGCAGACATTTCAAGTGGCCCATCTACATGCTCCCACTGGTAGCGGCAAAAGCACTAAAGTGCCGGCTGCATATGCAGCCCAAGGGTACAAGGTACTCGTCCTGAACCCGTCCGTTGCCGCTACCCTAGGCTTTGGGGCGTACATGTCTAAGGCACATGGTGTCGACCCCAACATTAGAACTGGGGTAAGGACCATCACCACAGGTGCCCCCATCACGTATTCCACCTACGGCAAGTTCCTTGCCGACGGTGGTTGCTCTGGGGGCGCCTATGACATCATAATATGTGATGAGTGCCACTCAACTGACTCAACTACCATCTTGGGCATCGGCACCGTCCTGGACCAAGCGGAGACGGCTGGAGCGCGACTTGTCGTGCTCGCCACCGCTACGCCTCCGGGATCGGTCACCGTGCCACATCCCAACATCGAAGAGGTGGCCCTGTCCAATATTGGAGAGATCCCCTTCTATGGCAAAGCCATCCCCATCGAGGCCATCAAGGGGGGGAGGCATCTCATCTTCTGCCACTCCAAGAAGAAGTGTGACGAGCTTGCTGCAAAGCTGTCAGGCCTCGGACTCAATGCTGTAGCGTATTACCGGGGTCTCGATGTGTCCGTCATACCAGCCAGCGGTGACGTCGTTGTCGTGGCAACAGACGCGCTGATGACAGGCTTTACCGGCGACTTCGACTCAGTGATCGACTGCAACACGTGTGTCACCCAGACGGTCGACTTCAGCTTGGATCCTACCTTCACCATTGAGACGACCACCGTGCCTCAAGACGCAGTGTCGCGCACGCAGCGGCGAGGAAGGACTGGTAGGGGCAGGAGAGGCATATACAGGTTTGTAACTCCAGGAGAACGGCCTTCGGGCATGTTCGATTCTTCGGTCCTGTGTGAGTGCTATGACGCGGGCTGTGCTTGGTACGAGCTCACGCCCGCCGAGACCTCAGTTAGATTGCGGGCCTACCTAAATACACCAGGGTTGCCCGTCTGCCAGGACCATCTGGAGTTCTGGGAGAGCGTCTTCACAGGCCTCACCCACATAGATGCCCACTTTCTGTCCCAGACCAAACAGGCAGGAGACAACTTCCCCTACCTGGTGGCATACCAGGCCACAGTGTGCGCCAGGGCCCAGGCTCCACCTCCATCGTGGGATACAATGTGGAAGTGTCTCATACGGCTAAAGCCTACGCTGCATGGGCCAACACCCCTGCTGTATAGGCTAGGAGCCGTACAAAACGAAGTCACCCTCACACATCCCATAACCAAGTACATCATGGCATGCATGTCGGCTGACCTGGAGGTCGTCACGAGCACCTGGGTGCTAGTAGGCGGGGTCCTTGCGGCTCTGGCCGCGTACTGCCTGACAACAGGCAGCGTGGTCATCACGGGCAGAATCATCTTGTCCGGGAAGCCGGCTATCATCCCCGACAGGGAAGTTCTCTATCGGGAGTTTGATGAGATGGAAGAGTGTGCCTCACACCTCCCTTACATCGAGCAAGGAATGCAGCTCGCTGAGCAATTCAAGCAGAAAGCGCTCGGGTTGCTGCAAACAGCCACCAAGCAAGCGGAGGCTGCTGTTCCTGTGGTGGAGTCCAAGTGGCAAGCCCTTGAGGCCTTCTGGGCTAAGCACATGTGGAATTTCATCAGCGGGATACAGTACTTAGCAGGCTTATCCACCTTGCCTGGGAACCCCGCAATAGCATCACTGATGGCATTCACAGCCTCTATCACCAGCCCGCTCACCACCCAAACCACCCTCCTACTTAACATCTTGGGAGGATGGGTGGCCGCCCAACTCGCTCCCCCC---AGCGCTGCTTCGGCCTTCGTGGGCGCCGGCATCGCCGGTGCGGCCGTTGGCAGCATAGGCCTTGGGAAAGTGCTTGTGGACATCCTGGCGGGCTATGGAGCAGGGGTGGCGGGTGCACTCGTGGCCTTTAAGGTCATGAGCGGTGAGATGCCCACCACCGAGGACCTGGTTAATTTACTCCCTGCCATCCTCTCTCCTGGCGCCCTGGTCGTCGGGGTCGTGTGCGCAGCAATACTGCGGCGGCATGTGGGCCCGGGAGAGGGGGCTGTGCAGTGGATGAACCGGCTGATAGCGTTCGCTTCGCGGGGTAACCACGTCTCCCCCACGCACTATGTGCCTGAAAGCGACGCCGCAGCGCGTGTCACCCAGATCCTCTCCAGTCTTACCATCACTCAGCTGTTGAAGAGGCTCCACCAATGGATCAATGAGGACTGCTCCACACCGTGCTCCGGTTCGTGGCTAAGGGATGTTTGGGACTGGATATGCACGGTGCTGACCGACTTCAAGACCTGGCTCCAGTCCAAGCTCCTGCCGCGGTTACCGGGAGTTCCCTTCCTCTCATGCCAACGTGGGTACAAGGGAGTTTGGCGGGGGGATGGCATCATGCAGACCACCTGCCCGTGCGGAGCACAAATTTCCGGACATGTCAAAAACGGTTCCATGAGGATCGTTGGGCCTAAAACCTGCAGCAACATGTGGCATGGAACATTCCCCATCAACGCATACACCACGGGCCCTTGCACACCCTCCCCGGCGCCCAACTATTCCAGGGCGCTGTGGCGGGTGGCTGCTGAGGAGTACGTGGAGGTTACGCGGGTGGGGGATTTCCACTACGTGACGGGCATGACCACTGACAACGTAAAATGTCCGTGCCAGGTTCCGGCCCCCGAATTTTTCACAGAAGTGGATGGGGTGCGGCTGCACAGGTACGCTCCGGCGTGCAGACCTCTCCTGCGGGATGAGGTCACATTCCAGGTCGGGCTCAACCAATACCCAGTTGGGTCACAGCTCCCATGCGAGCCCGAACCGGATGTAACAGTAGTCACTTCCATGCTTACCGACCCCTCCCACATTACAGCAGAGACGGCTAAGCGCAGGTTGGCTAGGGGGTCTCCCCCTTCCCTGGCCAGCTCCTCAGCTAGTCAGTTGTCTGCGCCTTCCTTGAAGGCGACG------------TGCACTACCCATCAT------------GACTCCCCGGACGCTGACCTCATCGAGGCCAACCTCCTGTGGCGGCAGGAGATGGGCGGGAACATCACCCGCGTGGAGTCAGAGAATAAGGTGGTGATTCTGGACTCTTTTGATCCGCTTCGAGCGGAGGAGGATGAGAGGGAAGTATCCGTCCCAGCGGAGATCCTGCGGAAATCCAGGAAATTCCCCCCAGCGATGCCCCTATGGGCACGCCCGGATTACAATCCTCCACTGCTAGAGTCCTGGAAAGACCCGGACTACGTCCCTCCTGTGGTACATGGGTGCCCGTTGCCGCCTGCCAAGGCCCCTCCAATACCACCTCCGCGGAGGAAAAGGACGGTTGTCCTGACAGAGTCCAATGTGTCATCTGCCCTGGCGGAGCTAGCCACCAAGACCTTTGGTAGCTCCGAATCGTCGGCCGTCGACAGCGGCACGGCGACTGCCCCTCCTGACCAGCCCTCCGACAGCGGCGACGCGGGGTCCGACGCTGAGTCATATTCCTCCATGCCCCCCCTCGAGGGGGAGCCGGGGGACCCCGATCTCAGCGACGGGTCTTGGTCTACCGTGAGTGAGGAGGAGGCCAGTGAGGACGTCGTCTGCTGCTCGATGTCCTACACATGGACAGGCGCTCTGATCACGCCATGCGCTGCGGAGGAGAGCAAGCTGCCCATCAATGCGCTGAGCAACTCTTTGCTGCGTCACCACAACATGGTCTACGCCACAACTTCCCGCAGCGCAAGCCAGAGGCAGAAGAAGGTCACCTTTGACAGACTGCAAGTCCTGGACGACCACTACCGGGACGTGCTCAAGGAGATGAAGGCGAAGGCGTCCACAGTTAAGGCCAAACTTCTATCCGTAGAAGAAGCCTGCAAACTGACGCCCCCACATTCAGCCAGATCCAAATTTGGCTACGGGGCAAAGGACGTCCGGAACCTATCCGGCAAGGCCATCAACCACATCAACTCCGTGTGGAAGGACTTGCTGGAAGACACTGAGACACCAATTGACACCACCATCATGGCAAAAAATGAGGTTTTCTGCGTCCAACCAGAAAAGGGAGGCCGCAAGCCAGCTCGCTTTATCGTGTTCCCAGACTTGGGAGTACGTGTGTGCGAGAAGATGGCCCTTTACGACGTGGTCTCCACCCTCCCTCAGGCCGTGATGGGCTCCTCATACGGATTCCAATACTCTCCTGGACAGCGGGTCGAGTTCCTGGTGAAAGCCTGGAAATCAAAGAAGAACCCTATGGGCTTCTCATATGACACCCGCTGCTTTGACTCAACGGTCACTGAGAATGACATCCGTGTTGAGGAGTCAATCTACCAATGTTGTGACTTGGCCCCCGAAGCCAGACAGGCTATAAAGTCGCTCACAGAGCGGCTTTACATTGGGGGACCCCTGACCAATTCAAAAGGGCAGAACTGCGGCTATCGCCGGTGCCGCGCGAGCGGCGTCCTGACGACCAGCTGCGGTAATACCCTCACATGTTACTTGAAAGCCACCGCGGCCTGTCGAGCTGCAAAGCTCCAGGACTGCACAATGCTCGTGAACGGAGACGACCTTGTCGTTATCTGCGAAAGCGCGGGAACCCAAGAGGATGCGGCGAACCTACGAGTCTTCACGGAGGCGATGACTAGGTACTCTGCCCCCCCCGGGGACCCGCCCCAACCAGAATACGACTTGGAGTTGATAACATCATGTTCCTCCAATGTGTCGGTCGCACACGATGCATCTGGCAAAAGGGTATACTACCTCACTCGTGACCCCACCACCCCCCTTGCGCGGGCTGCGTGGGAGACAGCTAGACACACTCCAGTTAACTCTTGGCTAGGCAACATCATCATGTATGCGCCCACCCTATGGGCAAGGATGGTTCTGATGACTCACTTCTTCTCCATCCTTCTAGCTCAGGAGCAACTTGAAAAAGCCCTGGATTGTGAGATCTACGGGGCCCATTACTCCATTGAACCACTTGACCTACCTCAGATCATTCAACGACTCCATGGTCTTAGCGCATTTTCACTCCATAGTTACTCTCCAGGTGAAATCAATAGGGTGGCTGCATGCCTCAGGAAGCTTGGGGTACCACCTTTGCGAGTCTGGAGACATCGGGCCAGAAGTGTCCGCGCTACGCTACTGTCCCAGGGGGGGAGGGCCGCCACTTGTGGCAAGTACCTCTTCAACTGGGCAGTAAAGACCAAGCTCAAACTCACTCCAATCCCGGCGGCGTCCCAGCTGGACTTGTCCGGCTGGTTCGTCGCTGGTTACAGCGGGGGAGACATATATCACAGCGTGTCTCATGCCCGACCCCGCTGGATCATGTGGTGCCTACTCCTACTTTCTGTAGGGGTAGGCATCTACCTGCTCCCCAACCGA
>ABV46079
ATGAGCACGAATCCTAAACCTCAAAGAAAAACCAAACGTAACACCAACCGCCGCCCACAGGACGTCAAGTTCCCGGGCGGTGGTCAGATCGTTGGTGGAGTTTACCTGTTGCCGCGCAGGGGCCCCAGGTTGGGTGTGCGCGCGACTAGGAAGACTTCCGAGCGGTCGCAACCTCGTGGAAGGCGACAACCTATCCCCAAGGCTCGCCGGCCCGAGGGCAGGACCTGGGCTCAGCCCGGGTACCCTTGGCCCCTCTATGGCAATGAGGGCATGGGATGGGCAGGATGGCTCCTGTCCCCCCGTGGCTCCCGGCCTAGTTGGGGCCCCTCTGACCCCCGGCGTAGGTCGCGTAACTTGGGTAAGGTCATCGATACCCTCACATGCGGCTTCGCCGACCTCATGGGGTACATTCCGCTCGTCGGCGCCCCCCTAGGGGGCGCTGCCAGGGCCCTGGCGCATGGCGTCCGGGTTCTGGAGGACGGCGTGAACTATGCAACAGGGAATTTACCCGGTTGCTCTTTCTCTATCTTCCTCTTGGCTTTGCTGTCTTGCCTGACCATCCCAGCTTCCGCTTATGAAGTGCGCAACGCGTCCGGGGTGTACCATGTCACGAACGACTGTTCCAACTCAAGCATTGTGTATGAGACAGCGGACATGATCATGCACACCCCCGGGTGCGTGCCCTGCGTTCGGGAGGGC------AACTCC---TCCCGCTGCTGGGTAGCACTCACTCCCACACTAGCGGCCAGGAATGCCAGCGTCCCCACCACGACAATACGACGCCATGTCGATTTGCTCGTTGGGGCGGCTGCCTTCTGTTCCGTTATGTACGTGGGGGATCTCTGCGGATCTGTTTTCCTTGTTTCCCAGCTGTTCACCTTTTCGCCTCGCCGGCATGAAACAGTACAGGACTGCAATTGCTCCATCTATTCCGGCCATATAACAGGTCACCGCATGGCATGGGATATGATGATGAACTGGTCACCCACAGTGGCCCTAGTAGCATCGCAGTTGCTCCGGATCCCACAAGCTGTCGTGGACATGATAGCAGGGGCCCACTGGGGAGTCCTGGCGGGCCTTGCATATTATTCCATGGTGGGGAACTGGGCTAAGGTTCTGATTGTGATGTTACTCTTTGCCGGCGTTGAC---------GGG------GGC---ACCCACACGGTAGGGGGGGAGGCAGGCCGCCGCGCCCACGGGTTCACATCCCTCTTCTCATCTGGGGCGCGGCAGAACCTCCAGCTTGTAAACACCAACGGCAGCTGGCACATCAACAGGACTGCCTTGAACTGTAACGACTCCCTCCAGACTGGGTTCATTGCCTCGCTGTTCTAC------GCACACAAGTTCAACTCGTCCGGATGCCCAGAACGTATGGCCAGCTGCCACCCCATCGACGATTTCGCTCAGGGGTGGGGTCCCATCACCTACAATGGATCT---GGCGGC---------------TCGGACCAGAGGCCTTATTGCTGGCACTACGCGCCTCGACCGTGTGGTACTATACCCGCGGCGCAGGTGTGCGGTCCGGTGTATTGCTTCACCCCAAGCCCTGTTGTGGTGGGGACGACCGATCGTCTCGGCGCCCCTACATACAATTGGGGGGAGAATGTGACGGACGTGCTGATTCTCAACAACACGCGGCCGCCGCAAGGCAACTGGTTCGGCTGTACATGGATGAATGGCACCGGGTTCACCAAGACGTGCGGGGGCCCCCCGTGTAACATCGGGGGGGTCGGC------AATTACACCTTGACCTGCCCCACGGACTGCTTCCGGAAACACCCCGAGGCCACTTACACCAAGTGCGGTTCGGGGCCCTGGTTGACACCTAGGTGCATAGTTGACTATCCATACAGGCTTTGGCACTACCCCTGCACTGTCAACTTTACCGTCTTCAAGGTTAGGATGTATGTAGGGGGAGTGGAGCACAGGCTCAACGCCGCATGCAACTGGACTCGAGGGGAGCGCTGCAACTTGGAGGACAGGGATAGATCAGAGCTCAGCCCGCTACTGCTGTCTACAACAGAGTGGCAGATACTGCCTTGTTCCTTCACCACCTTACCGGCCTTATCCACCGGCCTGATCCATCTCCATCAGAACATCGTGGACGTGCAATACTTGTACGGTATAGGGTCAGCAGTCGTCTCCTTTGCAATCAAATGGGAGTATGTTGTGTTGCTCTTTCTTCTCCTGGCAGACGCGCGTGTCTGTGCCTGTCTGTGGATGATGCTGCTGGTAGCTCAAGCTGAGGCTGCCTTAGAAAACTTGGTGGTCCTCAATGCAGCGTCCGTGGCCGGAGTGCATGGCATTCTCCCCTTTCTGGTGTTCTTCTGTGCTGCCTGGTACATCAAGGGCAGGCTGGTCCCTGGGGCGGCATATGCTTTCTATGGCGTATGGCCGCTGTTCCTGCTCCTGTTGGCGCTACCACCACGAGCATACGCCATGGACCGGGAGATGGCTGCATCATGCGGAGGCGCGGTTTTCGTGGGTCTGGCGCTCCTGACCTTGTCACCGCACTACAAAGTGTTCCTCGCTAAGCTGATATGGTGGTCACAATATTTTATCACCAGATCCGAGGCGCATTTGCACGTGTGGATTCCCCCCCTTAACGTTCGGGGGGGCCGCGATGCCATCATCCTCCTCACGTGCGCAGTCCATCCGGAGCTAATCTTTGACATCACCAAACTCTTGCTCGCCATACTCGGTCCGCTCATGGTGCTCCAGGCTTGCATAACTAGAGTGCCGTACTTTGTGCGCGCTCAAGGGCTCATTCGTGCGTGCATGCTGGTGCGGAAAGTCGCAGGGGGCCATTATATTCAAATGGCTTTCATGAAACTAGCCGCACTGACAGGTACGTACGTTTATGACCACCTCACCCCACTGCGGGACTGGGCCCACGTGGGCCTGCGAGACCTTGCGGTGGCAGTCGAGCCCGTCGTCTTCTCTGACATGGAGACTAAGATCATCACCTGGGGGGCGGACACCGCCGCGTGCGGGGACATCATCCATGGTCTGCCCGTCTCTGCCCGGAGGGGGAGGGAGGTACTCTTAGGACCGGCCGATAGCCTAGAAAGCCAGGGGTGGCGACTCCTTGCACCTATCACGGCCTATTCCCAACAGACGCGGGGCCTGCTTGGCTGTATCATCACTAGCCTCACAGGCCGGGACAAGAACCAAGTCGAGGGGGAGGTCCAAGTGGTCTCCACCGCGACGCAATCTTTCCTGGCGACCTGCGTTAATGGCGTGTGTTGGACTGTCTTCCATGGTGCCGGTTCCAAGACCCTAGCCGGCCCAAAGGGCCCAATCACCCAAATGTACACCAATGTAGACCAGGACCTCGTCGGCTGGCAGGCACCCCCAGGGGCGCGCTCCTTGACACCATGCACCTGCGGCAGCTCGGACCTTTACTTGGTTACGAGGCATGCCGATGTCATCCCGGTGCGCCGGCGGGGCGACAGCAGGGGGAGCTTGCTCTCCCCCAGACCTATCTCTTACTTGAAGGGCTCTTCGGGTGGTCCGCTGCTCTGCCCCTCGGGGCACGCCGTGGGCATCTTCCGGGCTGCTGTATGCACTCGGGGGGTCGCCAAAGCGGTGGATTTTGTGCCTGTTGAGTCTATGGAAACCACTATGCGGTCCCCGGTCTTCACGGACAACTCGTCCCCTCCGGCCGTACCGCAGACATTCCAAGTGGCCCATCTACACGCTCCCACTGGCAGCGGCAAGAGCACTAAGGTGCCAGCTGCGTATGCAACCCAAGGGTATAAGGTACTAGTCTTGAACCCATCTGTTGCCGCCACCTTAGGGTTTGGGGCGTACATGTCTAAGGCATATGGTGTCGACCCCAACATCAGAACTGGGGTAAGGACCATCACCACGGGCGCCTCCATCACGTACTCCACCTACGGCAAATTTCTTGCCGACGGTGGTTGCTCTGGGGGCGCCTACGACATCATAATATGTGATGAGTGCCACTCAACTGACGCGACTACCATCTTGGGCGTCGGTACAGTCTTGGACCAAGCAGAGACGGCTGGAGCGCGGCTTGTCGTGCTCGCCACTGCTACGCCTCCGGGATCGGTTACCGTGCCACATCCCAATATCGAGGAGGTAGCCCTGTCTAACACTGGGGAGATCCCCTTCTATGGCAAAGCCATCCCCATTGAGACCATCAAGGGAGGGAGACACCTCATTTTCTGTCATTCCAAGAAGAAATGTGACGAACTCGCCGCAAGGCTGTCAAGCCTCGGACTCAACGCTGTAGCGTATTACCGGGGTCTTGATGTGTCCGTCATACCGACCAACGGAGACGTCGTTGTCGTGGCAACTGACGCTCTAATGACGGGTTATACCGGCGACTTCGACTCAGTGATCGACTGTAACACATGCGTCACCCAGACGGTCGATTTCAGCTTGGACCCTACCTTCACCATTGAGACGACGACTGTGCCCCAAGACGCGGTGTCGCGCTCGCAGCGGCGAGGCAGGACTGGCAGGGGCAGGAGAGGCATCTACAGGTTCGTGACTCCGGGAGAGCGGCCCTCGGGCATGTTCGATTCCTCGGTCCTGTGTGAGTGCTATGACGCGGGCTGTGCTTGGTACGAGCTCACACCCGCCGAGACCTCAGTTAGATTGCGGGCTTACCTAAACACACCAGGGTTGCCCGTCTGCCAGGACCATCTGGAGTTTTGGGAGAGCGTCTTCACGGGCCTCACCCACATAGATGCCCACTTCTTGTCCCAAACTAAGCAGGCAGGAGACAACTTCCCCTACCTGACGGCATACCAGGCTACGGTGTGCGCCAGGGCTCAGGCTCCACCTCCATCGTGGGATCAAATGTGGAAGTGTCTCATACGGCTGAAGCCTACGCTGCACGGGCCAACACCCTTGCTGTATAGGCTAGGAGCCGTCCAAAATGAAGTCACCCTCACACACCCTGTAACCAAATATATCATGGCATGCATGTCGGCTGACCTGGAGGTCGTCACGAGCACCTGGGTGCTGGTGGGCGGGGTCCTTGCGGCTCTGGCCGCGTACTGCCTGACAACAGGCAGCGTGGTCATTGTGGGCAGGATCATCTTATCCGGGAAGCCGGCAGTTATTCCCGACAGGGAAGTCCTCTATCGGGAGTTCGATGAGATGGAAGAGTGTGCCTCACATCTCCCGTACATCGAACAGGGGATGCAGCTCGCCGAGCAGTTCAAGCAGAAAGCGCTCGGGTTGCTGCAAACAGCCACCAAACAAGCGGAGGCCGCTGCCCCCGTGATGGAGTCCAAATGGCGGGCCCTTGAGACCTTCTGGGCGAAGCACATGTGGAATTTCATCAGCGGGATACAGTACTTAGCAGGCCTGTCCACTCTGCCTGGGAACCCCGCTATAGCATCACTGATGGCATTTACAGCCTCTATCACCAGCCCGCTTACCACCCAAAGTACCCTCCTGCTTAACATCTTGGGGGGATGGGTGGCTGCCCAACTCGCTCCCCCC---AGTGCTGCTTCGGCTTTTGTGGGCGCCGGCATTGCTGGCGCCGCCGTTGGCAGCATAGGCCTTGGGAAGGTGCTTGTGGACATCCTAGCGGGCTATGGAGCAGGGGTGGCAGGCGCACTCGTGGCTTTCAAGGTCATGAGTGGCGAGATGCCCTCCACCGAGGACCTGGTCAACTTGCTTCCTGCCATCCTCTCCCCCGGCGCCCTGGTCGTCGGCGTCGTGTGCGCAGCAATACTGCGTCGGCACGTGGGCCCGGGAGAGGGGGCTGTGCAGTGGATGAACCGGCTGATAGCGTTCGCCTCACGGGGTAACCACGTCTCCCCCACGCACTACGTGCCTGAGAGCGACGCCGCAGCGCGTGTCACTCAGATCCTCTCTAATCTTACCATCACTCAGCTGCTTAAGAGGCTTCACCAGTGGATCAATGAGGACTTCTCCACGCCATGCTCCGGCTCGTGGCTGCGGGATGTTTGGGACTGGATATGCACGGTGTTGACTGACTTCAAGACCTGGCTCCAGTCTAAGCTCCTGCCGCGATTGCCAGGAATCCCCTTCCTCTCATGTCAACATGGGTACAAGGGGGTCTGGCGGGGGGATGGCATCATGCACACCACCTGCTCATGTGGAGCAAAAATCACCGGACATGTCAAAAACGGTTCCATGAGGATCGCTGGGCCTAGGACTTGCAGCAACACGTGGCATGGAACGTTCCCCATCAACGCGTACACCACGGGCCCCTGCACGCCCTCCCCGGCGCCAAACTATTCTAGGGCGCTGTGGAGGGTGGCTGCCGAGGAGTACGTGGAGGTTACGCGGGTGGGGGATTTCCACTACGTGACGGGCATGACTACTGACAACATAAAATGCCCATGTCAGGTTCCGGCCCCCGAATTCTTCACGGAGGTGGATGGGGTACGGTTGCACAGGTACGCTCCGGCGTGCAAACCTCTCCTACGGGAGGAGGTCACATTCCAGGTCGGACTCAACCAGTACCTGGTTGGGTCACAGCTCCCATGTGAGCCCGAACCGGATGTAGCAGTGCTCACTTCCATGCTCACCGACCCCTCCCACATCACAGCAGAGACGGCTAAGCGTAGACTGGCCAGGGGGTCTCCCCCCTCCTTGGCCAGCTCCTCAGCTAGCCAGTTGTCTGCGCCTTCCTTGAAGGCGACA------------TGCACCACCCGACAC------------GACTCCCCAGACGCTGACCTCATCGAGGCCAACCTCCTATGGCGGCAGGAGATGGGCGGAAACATCACGCGCGTGGAGTCAGAGAACAAGGTGGTAATTCTGGACTCCTTCGACCCGCTTCGAGCGGAGGAGGATGAGAGGGAAGTATCCGTTCCGGCGGAGATCCTGCGGAAATCCAGGAAATTCCCCCCAGCAATGCCCATATGGGCACGCCCGGATTACAACCCTCCACTGGTAGAGCCCTGGAAGGACCCTGACTATGTCCCTCCGGTGGTACACGGGTGCCCATTGCCACCTACTAAAGCCCCTCCAATACCACCTCCACGGAGGAAGAGGACGGTTGTCCTATCAGAATCCACCGTGTCTTCTGCCTTGGCGGAGCTCGCCACAAAAACCTTTGGTAGCTCCGGGTCGTCGGCCGTCGACAGCGGCACAGCGACCGCCCCTCCTGACCAGTCCTCCGATAACGGTGACACGGGATCCGACGTTGAATCGTACTCCTCCATGCCCCCCCTTGAGGGGGAGCCGGGGGATCCCGATCTCAGCGACGGGTCCTGGTCCACCATGAGC---GAGGAGGCCAGTGAGGACGTCGTTTGCTGTTCGATGTCCTACACATGGACAGGCGCCCTGATCACACCATGCGCTGCGGAGGAAAGCAAGTTGCCCATCAATGCGTTGAGCAATTCGTTGCTCCGCCATCACAACATGGTCTACGCTACGACATCCCGCAGCGCAAGCCAGAGGCAGAAGAAGGTCACCTTTGACAGACTGCAAGTCCTGGACGACCACTACCAGGACGTGCTTAAGGAGATGAAGGCGAAGGCGTCCACAGTCAAGGCTAAACTTCTATCCGTAGAGGAAGCCTGCCGGCTGACGCCCCCACATTCGGCCAAATCCAAATTTGGCTACGGGGCAAAGGACGTCCGGAGCCTATCCAGCAAGGCCGTAAAACACATCCGCTCCGTGTGGGAGGACTTGCTGGAAGACACCGACACACCAATTGATACCACCATCATGGCAAAAAATGAGGTTTTCTGTGTCCAACCGGAGAAAGGAGGCCGCAAGCCAGCTCGCCTCATCGTATTCCCAGATTTGGGGGTTCGTGTGTGCGAGAAAATGGCTCTTTACGACGTGGTCTCCACCCTTCCTCAGGCCGTGATGGGCTCCGCATACGGATTCCAATACTCTCCTGGACAGCGGGTCGAGTTCCTGGTGAATGCCTGGAAATCAAAGAGGAGCCCCATGGGCTTCGCGTATGACACCCGCTGTTTTGACTCAACAGTCACTGAGAATGATATCCGTGTTGAGGAGTCAATCTACCAATGTTGTGACCTGGCCCCCGAAGCCAGACAGGCCATAAGGTCGCTCACAGAGCGGCTTTATGTTGGGGGTCCCCTGACTAATTCCAAAGGGCAGAACTGCGGTTATCGCCGGTGCCGCGCAAGCGGCGTGCTGACGACCAGCTGCGGTAATACCCTTACATGTTACCTGAAGGCCTCTGCGGCCTGTCGAGCTGCAAAGCTCCAGGACTGCACGATGCTCGTGTGCGGAGACGACCTTGTCGTTATCTGTGAGAGTGCGGGAACCCAGGAGGACGCGGCGAACCTACGAGTCTTCACGGAGGCTATGACTAGGTACTCTGCCCCCCCCGGGGACCCGCCCCAACCAGAATACGACTTGGAGCTGATAACATCATGCTCCTCCAATGTGTCGGTCGCGCACGATGCAACTGGCAAAAGGGTGTACTACCTCACCCGTGACCCCACCACCCCCCTTGCACGGGCTGCGTGGGAGACAGCTAGGCACACTCCAGTCAACTCCTGGCTAGGCAACATCATAATGTATGCGCCTACCTTATGGGCAAGGATGATCCTGATGACTCATTTCTTCTCCATCCTTCTAGCCCAGGAGCAACTTGAAAAAGCCCTAGATTGTCAGATCTACGGGGCCTGTTACTCCATTGAGCCACTTGACCTACCTCAGATCATTCAACGACTCCATGGTCTTAGCGCATTTTCACTCCACAGTTACTCTCCAGGTGAGATCAATAGGGTGGCTTCATGCCTCAGGAAACTTGGGGTACCACCCTTGCGAGTCTGGAGACATCGGGCCAGAAGTGTCCGCGCTAAGTTACTGTCCCAGGGGGGGAGGGCCGCCACTTGTGGCAGGTACCTCTTCAACTGGGCGGTAAAGACCAAGCTTAAACTCACTCCAATCCCGGCTGCATCCCAGTTGGACTTGTCCGGCTGGTTCGTCGCTGGTTACAGTGGGGGAGACATATATCACAGCGTGTCTCGCGCCCGACCCCGCTGGTTCATGTGGTGCCTACTCCTACTTTCTGTAGGGGTAGGCATCTACCTGCTCCCCAACCGA
>BAD73973
ATGAGCACGAATCCTAAACCTCAAAGAAAAACCAAACGTAACACCAACCGCCGCCCACAGGACGTCAAGTTCCCGGGTGGTGGTCAGATCGTTGGTGGAGTTTACCTGTTGCCGCGCAGGGGCCCCAGGTTGGGTGTGCGCGCGACTAGGAAGACTTCCGAGCGGTCGCAACCTCGTGGAAGGCGACAACCTATCCCCAAGGCTCGCCAGCCCGAGGGCAGGGCCTGGGCTCAGCCCGGGTACCCTTGGCCCCTCTATGGCAATGAGGGCATGGGGTGGGCAGGATGGCTCCTGTCACCCCGCGGCTCTCGGCCTAGTTGGGGCCCCACGGACCCCCGGCGTAGGTCGCGTAATTTGGGTAAGGTCATCGATACCCTCACATGCGGCTTCGCCGACCTCATGGGGTACATTCCGCTCGTCGGCGCCCCCCTAGGGGGCGCTGCCAGGGCCCTGGCGCATGGCGTCCGGGTCCTGGAGGACGGCGTGAACTATGCAACAGGGAATTTGCCCGGTTGCTCTTTCTCTATCTTCCTCTTGGCTTTGCTGTCCTGTTTGACCATCCCAGCTTCCGCCATCGAAGTGCGCAACGTGTCCGGAGTGTACCATGTCACGAACGACTGCTCCAACGCAAGCATTGTGTATGAGGCAGCGGACATGATTATGCATACCCCCGGGTGCGTGCCCTGCGTTCGGGAGAAC------AACTCC---TCCCGCTGCTGGGTAGCGCTCACTCCCACGCTCGCGGCCAGGAACTCCAGCATCCCCACTACGACAATACGACGTCACGTCGATTTGCTCGTTGGGGCGGCTGCTTTCTGCTCCGCTATGTACGTGGGAGATCTTTGCGGATCTGTTTTCCTTGTCTCTCAGCTGTTCACCTTCTCGCCTCGCCGACATGAGACAGTACAGGACTGCAATTGCTCAATCTATCCCGGCCACTTATCGGGTCACCGCATGGCTTGGGACATGATGATGAACTGGTCACCTGCAACAGCTCTAGTGGTGTCGCAGTTACTCCGGATCCCACAAGCTGTCGTGGACATGGTGGCGGGAGCCCACTGGGGAGTCCTGGCGGGCCTCGCCTACTATTCCATGGTGGGGAACTGGGCTAAGGTCTTGATTGTGATGCTACTTTTTGCCGGCGTCGAC---------GGG------GAG---ACTCACATCACAGGGGGGACGCAGGCCCGTACCACTCGCGGGCTTGCGAACCTCTTTTCGGCTGGGCCGTCCCAAAACATCCAGCTTATAAACACCAACGGCAGCTGGCACATCAACAGGACTGCTCTGAACTGCAATGACTCCCTCAACACCGGGTTCCTTGCCGCGCTGTTCTAC------GCCCGCAACTTCAACGCATCCGGATGCCCGCAGCGCATGGCCAGCTGCCGCCCCATCGACAAGTTCGCTCAGGGGTGGGGTCCCATCACTTACGCTAGGCCG---CCCAGC---------------TTGGACCAGAAGCCCTATTGCTGGCACTACGCACCCCAACCGTGTGGTATTGTACCCGCGGCGCAGGTGTGCGGTCCAGTGTACTGTTTCACTCCAAGCCCAGTTGTGGTGGGGACGACCGATCGGTTCGGCGTCCCAACGTATAGCTGGGGGGAGAATGAGACGGACGTGCTGCTTCTCAATAACACGCGGCCACCGCGAGGCAACTGGTTCGGCTGCACATGGATGAATAGCACTGGGTTCACCAAGACGTGCGGGGGCCCCCCGTGCAACATCGGGGGAGTCGGT------AATGACACCTTGATCTGCCCCACGGATTGCTTCCGGAAGCACCCCGAGGCCACTTACACCAAATGCGGTTCGGGGCCCTGGCTGACACCTAGGTGCATGGTTGACTACCCATACAGGCTTTGGCACTACCCCTGCACTCTTAATTTTTCCATCTTTAAGGTTAGGATGTATGTGGGGGGTGTGGAGCACAGGCTCAACGCCGCATGCAACTGGACCCGAGGAGAGCGTTGTGACTTGGAGGACAGGGATAGATCAGAGCTTAGCCCGCTGCTGCTGTCTACAACAGAGTGGCAGATATTGCCCTGTTCCTTCACCACCCTACCGGCTCTGTCCACCGGCTTGATCCATCTCCATCGGAACATCGTGGACGTGCAATACCTGTACGGTATAGGGTCAGCGGTTGTCTCCTACGCAATTAAGTGGGAGTACGTCCTGTTGCTCTTCCTTTTCCTGGCGGACGCGCGCGTCTGTGCCTGTTTGTGGATGATGCTGCTAATAGCTCAGGCTGAGGCCGCCTTAGAGAACTTGGTGGTCCTCAATGCGGCGTCCGTAGCCGGAACGCATGGCATCTTCTCTTTCCTTGTGTTCTTCTGTGCTGCCTGGTACATCAAGGGCAGGCTGGTCCCTGGGGCGGCATATGCTTTCTATGGCGTATGGCCGCTGCTCCTGCTCCTGCTGGCGTTGCCACCACGAGCATACGCCATGGACCGGGAGATGGCTGCATCGTGCGGAGGCGCGGTTTTTATAGGTCTGGCACTTTTGACCTTGTCACCACACTATAGAGCATTCCTCGCCAGGCTCATATGGTGGTTGCAATATTTTATCACCAGAGCCGAGGCGCACTTGCAGGTGTGGGTCCCCCCCCTCAACGTTCGGGGGGGCCGCGATGCCATCATCCTCCTCACGTGCGCGATCCACCCAGAGCTAGTCTTTACCATCACCAAAATCTTGCTCGCCATACTCGGCCCGCTCATGGTGCTCCAGGCTGCCATAACCAGGGTGCCGTACTTTGTGCGCGCCCATGGGCTCATTCGTGCATGCTTGCTGGTGCGGAAAGTCGCTGGGGGTCATTATGTCCAAATGGCTTTCATGAAGCTGGCCGCTCTGACAGGCACGTACGTTTATGACCATCTTACTCCACTGCGGGACTGGGCCCACGAGGGCCTACGGGACCTTGCAGTAGCAGTTGAGCCCGTTGTCTTCTCTGACATGGAGACCAAGATCATTACCTGGGGGGCAGACACCGCGGCGTGTGGGGACATCATCTTAGGCCTGCCCGTCTCCGCCCGCAGGGGGAGGGAGATATTCTTGGGACCGGCAGATAGTCTTGAGGGGCAGGGGTGGCGACTCCTTGCGCCCATCACGGCCTACGCCCAACAGACGCGGGGCCTACTTGGCTGCATCGTCACCAGCCTCACAGGCCGGGACAAGAACCAGGTCGAGGGGGAGGTTCAAGTGGTTTCCACCGCAACACAATCTTTCCTGGCGACCTGCGTCAACGGCGTGTGTTGGACTGTCTACCACGGCGCCGGCACAAAGACCCTTGCCGGCAAAAATGGCCCAATTACCCAAATGTACACCAATGTAGACCTGGACCTCGTCGGCTGGCAAGCGCCTTCCGGGGCGCGATCCCTGACACCGTGCACCTGTGGCAGCTCGGACCTTTACTTGGTCACGAGGCATGCTGATGTCATTCCGGTGCGCCGGCGGGGCGACAGCAGAGGAAGCCTACTCTCCCCCAGGCCCGTCTCCTACTTGAAGGGCTCTTCGGGTGGTCCACTGCTCTGCCCCTCGGGGCATGCTGTGGGCATCTTCCGGGCTGCTGTGTGCACCCGGGGGGTTGCTAAGGCGGTGGACTTTGTGCCCGTTGAGTCCATGGAAACAACTATGCGGTCCCCGGTCTTCACGGACAACTCGTCCCCCCCGGCCGTACCGCAGACATTCCAAGTGGCCCATCTACACGCTCCCACTGGCAGCGGCAAGAGCACTAAGGTGCCGGCTGCGTATGCAGCCCAAGGGTACAAGGTACTCGTACTGAACCCGTCTGTTGCCGCCACCCTAGGTTTCGGGGCGTATATGTCTAAGGCACATGGTGTCGACCCCAACATCAGAACTGGGGTAAGGACCATCACCACGGGTGCCCCCATTACGTACTCCACCTATGGCAAGTTTCTTGCCGACGGTGGTTGCTCTGGGGGCGCCTATGACATCATAATATGTGATGAGTGCCACTCAACTGACTCGACTTCCATCTTGGGCATCGGCACAGTCCTGGACCAAGCGGAGACGGCTGGAGCGCGACTCGTCGTACTCGCCACCGCTACGCCTCCAGGATCGGTCACCGTGCCACATCCCAATATCGAGGAGGTGGCTCTGTCCAACATTGGAGAGATCCCCTTCTATGGTAAAGCCATCCCCATCGAGACCATCAAGGGGGGGAGGCACCTCATATTTTGCCATTCCAAGAAGAAATGTGATGAGCTCGCCGCAAAGCTGTCGGGCCTCGGGCTTAACGCTGTAGCGTATTACCGGGGTCTCGATGTGTCCGTCATACCGACCAGCGGAGACGTCGTTGTCGTGGCAACAGACGCTCTAATGACGGGTTACACTGGCGACTTTGACTCAGTGATCGACTGTAATACATGTGTCACCCAAACAGTCGACTTCAGCTTGGACCCTACCTTCACCATCGAGACGACGACCGTGCCCCAAGACGCGGTGTCGCGCTCGCAGCGGCGAGGCAGGACTGGTAGGGGCAGGACAGGCATCTACAGGTTTGTGACTCCAGGAGAACGGCCCTCGGGCATGTTCGATTCCTCGGTCCTGTGTGAGTGCTATGACGCGGGCTGTGCTTGGTATGAGCTCACGCCCGCCGAGACCTCAGTTAGGTTGCGGGCTTACCTGAATACACCAGGGTTGCCCGTCTGCCAGGACCATCTGGAGTTCTGGGAAGGCGTCTTCACAGGCCTCACCCACATAGATGCCCACTTCCTGTCCCAGACTAAGCAGGCAGGAGACAACTTTCCCTACTTGGTAGCATACCAGGCTACGGTGTGCGCCAGGGCTCAGGCTCCACCCCCATCGTGGGACCAAATGTGGAAATGTCTCATACGGCTAAAGCCCACGCTGCACGGGCCAACACCCCTGCTGTATAGGCTAGGAGCCGTCCAAAATGAGGTCACCCTCACACACCCCATAACCAAATTCATCATGGCATGCATGTCGGCTGACCTGGAGGTCGCCACGAGCACCTGGGTGCTAGTAGGCGGGGTCCTCGCAGCTCTGGCCGCGTATTGTCTAACAACAGGCAGCGTGGTCATTGTAGGCAGGATCATCTTGTCCGGAAAGCCGGCTATTGTACCTGACAGGGAAGTCCTCTACCAGGAGTTCGATGAGATGGAAGAGTGCGCTACACACCTCCCTTACATTGAACAAGGAATGCAGCTCGCCGAACAATTCAAGCAGAAGGCACTCGGGTTGCTACAGACAGCCACCAAGCAAGCAGAGGCTGCTGCTCCCGTGGTGGAGTCCAAGTGGCGAGCCCTTGAGAGCTTCTGGGCGAAGCATATGTGGAATTTCATCAGCGGGATACAGTACTTAGCAGGCTTGTCCACTCTGCCTGGAAACCCCGCAATAGCATCACTGATGGCATTCACAGCCTCCATCACCAGCCCGCTCACCACCCAACATACCCTCCTGTTCAACATCTTGGGGGGATGGGTGGCCGCCCAACTCGCCCCCCCC---AGCGCTGCTTCTGCTTTCGTAGGCGCTGGCATCGCCGGCGCGGCCGTTGGCAGCATAGGCCTTGGGAAGGTGCTAGTGGACATCTTGGCTGGTTATGGAGCGGGGGTGGCAGGCGCCCTCGTGGCCTTTAAGGTCATGAGTGGTGAGATGCCTTCCACTGAGGACTTGGTCAACTTGCTCCCTGCCATCCTCTCCCCTGGTGCCCTAGTCGTCGGGGTAGTGTGCGCAGCAATACTGCGTCGGCACGTGGGTCCAGGGGAGGGGGCTGTGCAGTGGATGAACCGGCTGATAGCGTTCGCTTCGCGGGGTAACCACGTCTCCCCCACGCACTATGTGCCCGAGAGCGACGCTGCAGCGCGTGTCACTCAGATCCTCTCTAGCCTTACCATCACTCAGCTGCTGAAGAGACTCCATCAGTGGATCAACGAGGACTGCTCCACGCCATGCTCCGGCTCGTGGCTGAGGGACGTTTGGGACTGGATATGCACGGTGTTAACTGATTTTAAGACCTGGCTCCAGTCCAAGCTCCTGCCGCGGTTACCGGGAGTCCCCTTCCTCTCATGCCAACGAGGGTACAAGGGCATCTGGCGGGGAGACGGCATCATGCAAACCACCTGCCCATGTGGAGCGCAGATCACCGGACATGTCAAAAACGGTTCCATGAGGATCGTTGGGCCTAGGACCTGCAGCAACACGTGGCATGGAACATTCCCCATCAACGCATACACCACGGGCCCCTGCACGCCCTCCCCGGCGCCCAATTATTCCAGGGCGCTGTGGAGGGTGGCTGCTGAGGAGTACGTGGAGGTTACGCGGGTGGGGGATTTCCACTACGTGACGGGCATGACCACTGACAACGTAAAGTGCCCATGCCAGGTTCCGGCCCCCGAATTCTTCACGGAGGTGGATGGGGTGCGGCTGCACAGGTACGCTCCGCCGTGCAGACCTCTCCTACGGGAGGAGGTCACATTCCAGGTCGGGCTCAACCAATACCTGGTCGGGTCACAGCTCCCATGTGAGCCCGAACCGGATGTAGCGGTGCTCACTTCCATGCTCACCGACCCCTCCCACATCACAGCAGAGACGGCTAAGCGTAGGCTGGCCAGGGGGTCCCCCCCCTCCTTGGCCAGCTCTTCAGCTAGCCAGTTGTCTGCGCCTTCCTTGAAGGCGACA------------TGCACTACCCGTCAT------------GACTCCCCAGATGCTGACCTCATCGAGGCCAATCTCCTGTGGCGGCAGGAGATGGGCGGGAACATCACCCGCGTGGAGTCAGAGAACAAGGTGGTGATTCTGGACTCTTTCGAGCCGCTTCGAGCGGAGGAAGATGAGAGGGAAGTATCCGTTCCGGCGGAAATCCTGCGGAGATCCAGGAAGTTTCCCCGGGCGATGCCCGTATGGGCTAGGCCGGATTACAACCCTCCACTGGTAGAGTCCTGGAAGGACCCGGACTACGTCCCTCCGGTGGTACATGGGTGCCCATTGCCGCCTACTAAGGCCCCTCCAATACCACCTCCACGGAGGAAAAGGACGGTTGTCCTGACAGAATCCACCGTGTCTTCTGCCTTGGCTGAGCTCGCCACAAAGACCTTCGGCAGCTCCGAATCGTCGGCCGTCGACAGCGGCACGGCGACCGCCCCTCCTGACCAGCCCTCCGACGACGGCGACGCAGGGTCCGATGTTGAGTCGTACTCCTCCATGCCCCCCCTTGAGGGGGAGCCGGGGGATCCCGATCTCAGCGACGGGTCTTGGTCTACCGTGAGC---GAGGAAGCTGGTGAGGACGTCGTCTGCTGCTCGATGTCCTACACATGGACAGGCGCCCTGATCACACCATGCTCCGCGGAGGAAAGCAAGCTGCCCATCAACGCGTTGAGCAACTCTTTGCTGCGTCACCACAACATGGTCTATGCCACAACATCTCGCAGCGCAAGCCAGCGGCAGAAGAAGGTCACCTTTGACAGACTGCAGGTCCTGGACGACCATTACCGGGACGTGCTCAAGGAGATGAAGGCGAAGGCGTCCACAGTTAAGGCTAAACTCCTATCCGTAGAAGAAGCCTGCATGCTGACGCCCCCACACTCGGCCAAATCCAAATTTGGCTATGGGGCAAAGGACGTCCGGAACCTATCCAGCAAGGCCATTAACCACATCCGCTCCGTGTGGAAGGACTTGCTGGAAGACACTGAGACACCAATTGACACCACCATCATGGCAAAAAATGAGGTTTTCTGCGTCCAACCAGAGAAAGGAGGCCGCAAGCCAGCTCGCCTTATCGTATTCCCAGACTTGGGGGTTCGTGTGTGCGAGAAAATGGCCCTTTATGATGTGGTCTCCACCCTTCCTCAGGCCGTGATGGGCTCCTCATACGGGTTCCAGTACTCTCCTGGACAGCGGGTCGAGTTCCTGGTGAATGCCTGGAAAAAAAAGAAGAACCCTATGGGCTTCGCATATGACACCCGCTGTTTTGACTCAACGGTCACCGAGAGTGACATCCGTGTTGAGGAGTCAATCTACCAATGTTGTGACTTGGCCCCCGAAGCCAGACAGGCCATAAGGTCGCTCACAGAGCGGCTTTATATCGGGGGTCCCCTGACTAACTCAAAAGGGCAGAACTGCGGTTATCGCCGGTGCCGCGCGAGCGGTGTGCTGACGACTAGCTGCGGTAATACCCTCACATGTTACTTGAAGGCCTCTGCAGCCTGTCGAGCTGCCAAGCTCCAGGACTGCACGATGCTCGTGTGTGGAGACGACCTTGTCGTTATCTGTGAAAGCGCGGGTACCCAGGAGGACGAGGCGAGCCTACGAGTCTTCACGGAGGCTATGACTAGGTACTCTGCCCCCCCCGGGGACCCGCCCAAACCAGAATACGACTTGGAGCTGATAACATCATGCTCCTCCAACGTGTCGGTCGCGCACGATGCATCTGGCAAAAGGGTGTACTACCTCACCCGTGACCCCACCACCCCACTTGCACGGGCTGCGTGGGAGACAGCTAAACACACTCCAGTCAATTCCTGGCTAGGCAACATCATCATGTATGCGCCCACCTTATGGGTAAGGATGGTCCTGATGACTCACTTCTTCTCCATCCTTCTAGCTCAGGAACAACTTGAAAAGGCCCTAGACTGTCAGATCTACGGGGCCTGTTACTCCATTGAGCCACTTGACCTACCTCAGATCATTCAGCGACTCCATGGTCTTAGCGCATTTTCACTCCATAGTTACTCTCCAGGTGAAATCAATAGGGTGGCTGCATGCCTCAGAAAACTTGGGGTACCACCCTTGCGAGTCTGGAGACATCGGGCCAGAAGTGTCCGCGCTAAGCTACTGTCCCAGGGGGGGAGGGCTGCCACCTGTGGCAAATACCTCTTCAACTGGGCAGTAAGGACCAAGCTCAAACTCACTCCAATTCCTGCTGCGTCCCAGTTGGACTTGTCCAGCTGGTTCGTTGCTGGTTACAGCGGGGGAGACATATATCACAGCGTGTCTCGTGCCCGACCCCGCTGGCTCATGTGGTGCCTACTCCTACTTTCCGTAGGGGTAGGCATCTACCTGCTCCCCAACCGA
>BAD73972
ATGAGCACGAATCCTAAACCTCAAAGAAAAACCAAACGTAACACCAACCGCCGCCCACAGGACGTCAAGTTCCCGGGTGGTGGTCAGATCGTTGGTGGAGTTTACCTGTTGCCGCGCAGGGGCCCCAGGTTGGGTGTGCGCGCGACTAGGAAGACTTCCGAGCGGTCGCAACCTCGTGGAAGGCGACAACCTATCCCCAAGGCTCGCCAGCCCGAGGGCAGGACCTGGGCTCAGCCCGGGTACCCTTGGCCCCTCTATGGCAATGAGGGCATGGGGTGGGCAGGATGGCTCCTGTCACCCCGCGGCTCTCGGCCTAGTTGGGGCCCCACGGACCCCCGGCGTAGGTCGCGTAATTTGGGTAAGGTCATCGATACCCTCACATGCGGCTTCGCCGACCTCATGGGGTACATTCCGCTCGTCGGCGCCCCCCTAGGGGGCGCTGCCAGGGCCCTGGCGCATGGCGTCCGGGTCCTGGAGGACGGCGTGAACTATGCAACAGGGAATTTGCCCGGTTGCTCTTTCTCTATCTTCCTCTTGGCTTTGCTGTCCTGTTTGACCATCCCAGCTTCCGCCATCGAAGTGCGCAACGTGTCCGGAGTGTACCATGTCACGAACGACTGCTCCAACGCAAGCATTGTGTATGAGGCAGCGGACATGATTATGCATACCCCCGGGTGCGTGCCCTGCGTTCGGGAGAAC------AACTCC---TCCCGCTGCTGGGTAGCGCTCACTCCCACGCTCGCGGCCAGGAACTCCAGCATCCCCACTACGACAATACGACGTCACGTCGATTTGCTCGTTGGGGCGGCTGCTTTCTGCTCCGCTATGTACGTGGGAGATCTTTGCGGATCTGTTTTCCTCGTCTCTCAGCTGTTCACCTTCTCGCCTCGCCGACATGAGACAGTACAGGACTGCAATTGCTCAATCTATCCCGGCCACTTATCGGGTCACCGCATGGCTTGGGACATGATGATGAACTGGTCACCTGCAACAGCTCTAGTGGTGTCGCAGTTACTCCGGATCCCACAAGCTGTCGTGGACATGGTGGCGGGAGCCCACTGGGGAGTCCTGGCGGGCCTCGCCTACTATTCCATGGTGGGGAACTGGGCTAAGGTCTTGATTGTGATGCTACTTTTTGCCGGCGTCGAC---------GGG------CAG---ACTTACATGACGGGGGGGGCGCAGGCCCATACCACTCGCGGGCTTGCGAACCTCTTTTCGCCTGGGCCGTCCCAAAACATCCAGCTTATAAACACCAACGGCAGCTGGCACATCAACAGGACTGCTCTGAACTGCAATGACTCCCTCAACACTGGGTTCCTTGCCGCGCTGTTCTAC------GCCCGCAACTTCAACGCATCCGGATGCCCGCAGCGCATGGCCAGCTGCCGCCCCATCGACAAGTTCGCTCAGGGGTGGGGTCCCATCACTTACGCTAGGCCG---CCCAGC---------------TTGGACCAGAAGCCCTATTGCTGGCACTACGCACCCCAACCGTGTGGTATTGTACCCGCGGCGCAGGTGTGCGGTCCAGTGTACTGTTTCACCCCAAGCCCAGTTGTGGTGGGGACGACCGATCGGTTCGGCGTCCCAACGTATAGCTGGGGGGAGAATGAGACGGACGTGCTGCTTCTTAATAACACGCGGCCACCGCGAGGCAACTGGTTCGGCTGCACATGGATGAATAGCACTGGGTTCACCAAGACGTGCGGGGGCCCCCCGTGCAACATCGGGGGAGTCGGT------AATGACACCTTGATCTGCCCCACGGATTGCTTCCGGAAGCACCCCGAGGCCACTTACACCAAATGCGGTTCGGGGCCCTGGCTGACACCTAGGTGCATGGTTGACTACCCATACAGGCTTTGGCACTACCCCTGCACTCTTAATTTTACCATCTTTAAGGTTAGGATGTATGTGGGGGGTGTGGAGCACAGGCTCAACGCCGCATGCAACTGGACCCGAGGAGAGCGTTGTGACTTGGAGGACAGGGATAGATCAGAGCTTAGCCCGCTGCTGCTGTCTACAACAGAGTGGCAGATATTGCCCTGTTCCTTCACCACCCTACCGGCTCTGTCCACCGGCTTGATCCATCTCCATCGGAACATCGTGGACGTGCAATACCTGTACGGTATAGGGTCAGCGGTTGTCTCCTACGCAATTAAGTGGGAGTACGTCCTGTTGCTCTTCCTTTTCCTGGCGGACGCGCGCGTCTGTGCCTGCTTGTGGATGATGCTGCTAATAGCTCAGGCTGAGGCCGCCTTAGAGAACTTGGTGGTCCTCAATGCGGCGTCCGTAGCCGGAACGCATGGCATCTTCTCTTTCCTTGTGTTCTTCTGTGCTGCCTGGTACATCAAGGGCAGGCTGGTCCCTGGGGCGGCATATGCTTTCTATGGCGTATGGCCGCTGCTCCTGCTCCTGCTGGCGTTGCCACCACGAGCATACGCCATGGACCGGGAGATGGCTGCATCGTGCGGAGGCGCGGTTTTTATAGGTCTGGCACTTTTGACCTTGTCACCACACTATAGAGCATTCCTCGCCAGGCTCATATGGTGGTTGCAATATTTTATCACCAGAGCCGAGGCGCACTTGCAGGTGTGGATCCCCCCCCTCAACGTTCGGGGGGGCCGCGATGCCATCATCCTCCTCACGTGCGCGATCCACCCAGAGCTAGTCTTTACCATCACCAAAATCTTGCTCGCCATACTCGGCCCGCTCATGGTGCTCCAGGCTGCCATAACCAGGGTGCCGTACTTTGTGCGCGCCCATGGGCTCATTCGTGCATGCTTGCTGGTGCGGAAAGTCGCTGGGGGTCATTATGTCCAAATGGCTTTCATGAAGCTGGCCGCTCTGACAGGCACGTACGTTTATGACCATCTTACTCCACTGCGGGACTGGGCCCACGAGGGCCTACGGGACCTTGCAGTAGCAGTTGAGCCCGTTGTCTTCTCTGACATGGAGACCAAGATCATTACCTGGGGGGCAGACACCGCGGCATGTGGGGACATCATCTTAGGCCTGCCCGTCTCCGCCCGCAGGGGGAGGGAGATATTCTTGGGACCGGCAGATAGTCTTGAGGGGCAGGGGTGGCGACTCCTTGCGCCCATCACGGCCTATGCCCAACAGACGCGGGGCCTACTTGGCTGCATCGTCACCAGCCTCACAGGCCGGGACAAGAACCAGGTCGAGGGGGAGGTTCAAGTGGTTTCCACCGCAACACAATCTTTCCTGGCGACCTGCGTCAACGGCGTGTGTTGGACTGTCTACCACGGCGCCGGCACAAAGACCCTCGCCGGCCAAAAGGGCCCAATTACCCAAATGTACACCAATGTAGACCTGGACCTCGTCGGCTGGCAAGCGCCTTCCGGGGCGCGATCCCTGACACCGTGCACCTGTGGCAGCTCGGACCTTTACTTGGTCACGAGGCATGCTGATGTCATTCCGGTGCGCCGGCGGGGCGACAGCAGAGGAAGCCTACTCTCCCCCAGGCCCGTCTCCTACTTGAAGGGCTCTTCGGGTGGTCCACTGCTCTGCCCCTCGGGGCATGCTGTGGGCATCTTCCGGGCTGCTGTGTGCACCCGGGGGGTTGCTAAGGCGGTGGACTTTGTGCCCGTTGAGTCTATGGAAACAACTATGCGGTCCCCGGTCTTCACGGACAACTCGTCCCCCCCGGCCGTACCGCAGACATTCCAAGTGGCCCATCTACACGCTCCCACTGGCAGCGGCAAGAGCACTAAGGTGCCGGCTGCGTATGCAGCCCAAGGGTACAAGGTACTCGTCCTGAACCCGTCTGTTGCCGCCACCCTAGGTTTCGGGGCGTATATGTCTAAGGCACATGGTGTCGACCCTAACATCAGAACTGGGGTAAGGACCATCACCACGGGTGCCCCCATTACGTACTCCACCTATGGCAAGTTTCTTGCCGACGGTGGTTGCTCTGGGGGCGCCTATGACATCATAATATGTGATGAGTGCCACTCAACTGACTCGACTAGCATCTTGGGCATCGGCACAGTCCTGGACCAAGCGGAGACGGCTGGAGCGCGACTCGTCGTACTCGCCACCGCTACGCCTCCAGGATCGGTCACCGTGCCACATCCCAATATCGAGGAGGTGGCTCTGTCCAACATTGGAGAGATCCCCTTCTATGGTAAAGCCATCCCCATCGAGACCATCAAGGGGGGGAGGCACCTCATATTTTGCCATTCCAAGAAGAAATGTGATGAGCTCGCCGCAAAGCTGTCGGGCCTCGGGCTTAACGCTGTAGCGTATTACCGGGGTCTCGATGTGTCCGTCATACCGACCAGCGGAGACGTCGTTGTCGTGGCAACAGACGCTCTAATGACGGGTTACACTGGCGACTTTGACTCAGTGATCGACTGTAATACATGTGTCACCCAGACAGTCGACTTCAGCTTGGACCCTACCTTCACCATCGAGACGACGACCGTGCCCCAAGACGCGGTGTCGCGCTCGCAGCGGCGAGGCAGGACTGGTAGGGGCAGGACAGGCATCTACAGGTTTGTGACTCCAGGAGAACGGCCCTCGGGCATGTTCGATTCCTCGGTCCTGTGTGAGTGCTATGACGCGGGCTGTGCTTGGTACGAGCTCACGCCCGCCGAGACCTCAGTTAGGTTGCGGGCTTACCTGAATACACCAGGGTTGCCCGTCTGCCAGGACCATCTGGAGTTCTGGGAAGGCGTCTTCACAGGCCTCACCCACATAGATGCCCACTTCCTGTCCCAGACTAAGCAGGCAGGAGACAACTTCCCCTACTTGGTAGCATACCAGGCTACGGTGTGCGCCAGGGCTCAGGCTCCACCCCCATCGTGGGACCAAATGTGGAAATGTCTCATACGGCTAAAGCCCACGCTGCACGGGCCAACACCCCTGCTGTATAGGCTAGGAGCCGTCCAAAATGAGGTCACCCTCACACACCCCATAACCAAATTCATCATGGCATGCATGTCGGCTGACCTGGAGGTCGCCACGAGCACCTGGGTGCTAGTAGGCGGGGTCCTCGCAGCTCTGGCCGCGTATTGCCTGACAACAGGCAGCGTGGTCATTGTAGGCAGGATCATCTTGTCCGGAAAGCCGGCTATTGTACCTGACAGGGAAGTCCTCTACCAGGAGTTCGATGAGATGGAAGAGTGCGCTACACACCTCCCTTACATTGAACAAGGAATGCAGCTCGCCGAACAATTCAAGCAGAAGGCACTCGGGTTGCTACAGACAGCCACCAAGCAAGCAGAGGCTGCTGCTCCCGTGGTGGAGTCCAAGTGGCGAGCCCTTGAGAGCTTCTGGGCGAAGCATATGTGGAATTTCATCAGCGGGATACAGTACTTAGCAGGCTTGTCCACTCTGCCTGGAAACCCCGCAATAGCATCACTGATGGCATTCACAGCCTCCATCACCAGCCCGCTCACCACCCAACATACCCTCCTGTTCAACATCTTGGGGGGATGGGTGGCCGCCCAACTCGCCCCCCCC---AGCGCTGCTTCTGCTTTCGTAGGCGCTGGCATCGCCGGCGCGGCCGTTGGCAGCATAGGCCTTGGGAAGGTGCTAGTGGACATCTTGGCTGGTTATGGAGCGGGGGTGGCAGGCGCCCTCGTGGCCTTTAAGGTCATGAGTGGTGAGATGCCTTCCACTGAGGACTTGGTCAACTTGCTCCCTGCCATCCTCTCCCCTGGTGCCCTAGTCGTCGGGGTAGTGTGCGCAGCAATACTGCGTCGGCACGTGGGTCCAGGGGAGGGGGCTGTGCAGTGGATGAACCGGCTGATAGCGTTCGCTTCGCGGGGTAACCACGTCTCCCCCACGCACTATGTGCCCGAGAGCGACGCTGCAGCGCGTGTCACTCAGATCCTCTCTAGCCTTACCATCACTCAGCTGCTGAAGAGACTCCATCAGTGGATCAACGAGGACTGCTCCACGCCATGCTCCGGCTCGTGGCTGAGGGACGTTTGGGACTGGATATGCACGGTGTTAACTGATTTTAAGACCTGGCTCCAGTCCAAGCTCCTGCCGCGGTTACCGGGAGTTCCCTTCCTCTCATGCCAACGAGGGTACAAGGGCATCTGGCGGGGAGACGGCATCATGCAAACCACCTGCCCATGTGGAGCGCAGATCACCGGACATGTCAAAAACGGTTCCATGAGGATCGTTGGGCCTAGGACCTGCAGCAACACGTGGCATGGAACATTCCCCATCAACGCATACACCACGGGCTCCTGCACGCCCTCCCCGGCGCCCAATTATTCCAGGGCGCTGTGGAGGGTGGCTGCTGAGGAGTACGTGGAGGTTACGCGGGTGGGGGATTTCCACTACGTGACGGGCATGACCACTGACAACGTAAAGTGCCCATGCCAGGTTCCGGCCCCCGAATTCTTCACGGAGGTGGACGGGGTGCGGCTGCACAGGTACGCTCCGCCGTGCAAACCTCTCCTACGGGAGGAGGTCACATTCCAGGTCGGGCTCAACCAATACTTGGTCGGGTCACAGCTCCCATGCGAGCCTGAACCGGATGTAGCGGTGCTCACTTCCATGCTCACCGACCCCTCCCACATCACAGCAGAGGCGGCTAAGCGTAGGCTGGCCAGGGGGTCTCCCCCCTCCTTGGCCAGCTCTTCAGCTAGCCAGCTGTCTGCGCCTTCCTTGAAGGCGACA------------TGCACTACCCGTCAT------------GACTCCCCAGATGCTGACCTCATCGAGGCCAATCTCCTGTGGCGGCAGGAGATGGGCGGGAACATCACCCGCGTGGAGTCAGAGAACAAGGTAGTAATTCTGGACTCTTTCGAGCCGCTTCGAGCGGAGGAAGATGAGAGGGAAGTATCCGTTCCGGCGGAAATCCTGCGAAGATCCAGGAAATTTCCCCGAGCGATGCCCGTATGGGCAAGGCCGGATTACAACCCTCCACTGGTAGAGTCCTGGAAGGACCCGGACTACGTCCCTCCGGTGGTACATGGGTGCCCATTGCCGCCTACTAAGGCCCCTCCAATACCACCTCCACGGAGGAAAAGGACGGTTGTCCTGACAGAATCCACCGTGTCTTCTGCCTTGGCTGAGCTCGCCACAAAGACCTTCGGCAGCTCCGAATCGTCGGCCGTCGACAGCGGCACGGCGACCGCCCCTCCTGACCAGCCCTCCGACGACGGCGACGCAGGGTCCGATGTTGAGTCGTACTCCTCCATGCCCCCCCTTGAGGGGGAGCCGGGGGATCCCGATCTCAGCGACGGGTCTTGGTCTACCGTGAGC---GAGGAAGCTAGTGAGGACGTCGTCTGCTGCTCGATGTCCTACACATGGACAGGCGCCCTGATCACACCATGCTCCGCGGAGGAAAGCAAGCTGCCCATCAACGCGTTGAGCAACTCTTTGCTGCGTCACCACAACATGGTCTATGCCACAACATCTCGCAGCGCAAGCCAGCGGCAGAAGAAGGTCACCTTTGACAGACTGCAAGTCCTGGACGACCATTACCGGGACGTGCTCAAGGAGATGAAGGCGAAGGCGTCCACAGTTAAGGCTAAACTTCTATCCGTAGAAGAAGCCTGCATGCTGACGCCCCCACACTCGGCCAAATCCAAATTTGGCTATGGGGCAAAGGACGTCCGGAACCTATCCAGCAAGGCCATTAACCACATCCGCTCCGTGTGGAAGGACTTGCTGGAAGACACTGAGACACCAATTGACACCACCATCATGGCAAAAAATGAGGTTTTCTGCGTCCAACCAGAGAAAGGAGGCCGCAAGCCAGCTCGCCTTATCGTATTCCCAGACTTGGGGGTTCGTGTGTGCGAGAAAATGGCCCTTTATGACGTGGTCTCCACCCTTCCTCAGGCCGTGATGGGCTCCTCATACGGGTTCCAGTACTCTCCTGGACAGCGGGTCGAGTTCCTGGTGAATGCCTGGAAAAAAAAGAAGAACCCTATGGGCTTCGCATATGACACCCGCTGTTTTGACTCAACGGTCACCGAGAGTGACATCCGTGTTGAGGAGTCAATCTACCAATGTTGTGACTTGGCCCCCGAAGCCAGACAGGCCATAAGGTCGCTCACAGAGCGGCTTTATGTCGGGGGTCCCCTGACTAACTCAAAAGGGCAGAACTGCGGTTATCGCCGGTGCCGCGCGAGCGGTGTGCTGACGACTAGCTGCGGTAATACCCTCACATGTTACTTGAAGGCCTCTGCAGCCTGTCGAGCTGCCAAGCTCCAGGACTGCACGATGCTCGTGTGCGGAGACGACCTTGTCGTTATCTGTGAAAGCGCGGGAACCCAGGAGGACGAGGCGAGCCTACGAGTCTTCACGGAGGCTATGACTAGGTACTCCGCCCCCCCCGGGGACCCGCCCAAACCAGAATACGACTTGGAGCTGATAACATCATGCTCCTCCAATGTGTCGGTCGCGCACGATGCATCTGGCAAAAGGGTATACTACCTCACCCGTGACCCCACCACCCCACTTGCACGGGCTGCGTGGGAGACAGCTAAACACACTCCAGTCAACTCCTGGCTAGGCAACATCATCATGTATGCGCCCACCTTATGGGTAAGGATGGTCCTGATGACTCACTTCTTCTCCATCCTTCTAGCTCAGGAACAACTTGAAAAGGCTCTAGACTGTCAGATCTACGGGGCCTGTTACTCCATTGAGCCACTTGACCTACCTCAGATCATTCAGCGACTCCATGGTCTTAGCGCATTTTCACTCCATAGTTACTCTCCAGGTGAAATCAATAGGGTGGCTGCATGCCTCAGAAAACTTGGGGTACCACCCTTGCGAGTCTGGAGACATCGGGCCAGAAGTGTCCGCGCTAAGCTCCTGTCCCAGGGGGGGAGGGCTGCCACCTGTGGCAAATACCTCTTCAACTGGGCAGTAAGGACCAAGCTTAAACTCACTCCAATTCCAGCTGCGTCCCAGTTGGACTTGTCCAGCTGGTTCGTTGCTGGTTACAGCGGGGGAGACATATATCACAGCGTGTCTCGTGCCCGACCCCGCTGGCTCATGTGGTGCCTACTCCTACTTTCCGTAGGGGTAGGCATCTACCTGCTCCCCAACCGA
>BAD73975
ATGAGCACGAATCCTAAACCTCAAAGAAAAACCAAACGTAACACCAACCGCCGCCCACAGGACGTCAAGTTCCCGGGCGGTGGTCAGATCGTTGGTGGAGTTTACCTGTTGCCGCGCAGGGGCCCCAGGTTGGGTGTGCGCGCGACTAGGAAGACTTCCGAGCGGTCGCAACCTCGTGGAAGGCGACAACCTATCCCCAAGGCTCGCCGGCCCGAGGGCAGGACCTGGGCTCAGCCCGGGTACCCTTGGCCCCTCTATGGCAATGAGGGCATGGGGTGGGCAGGATGGCTCCTGTCACCCCGCGGCTCTCGGCCTAGTTGGGGCCCCACGGACCCCCGGCGTAGGTCGCGCAATTTGGGTAAGGTCATCGATACCCTCACATGCGGCTTCGCCGATCTCATGGGGTACATTCCGCTCGTCGGCGCCCCCCTAGGGGGCGCTGCCAGGGCCCTGGCGCATGGCGTCCGGGTCCTGGAGGACGGCGTGAACTACGCAACAGGGAATTTGCCCGGTTGCTCTTTCTCTATCTTCCTCTTGGCTTTGGTGTCCTGTTTGACCATCCCAGCTTCCGCCATTGAAGTGCGCAACGTGTCCGAAGTGTACCATGTCACGAACGACTGCTCCAACGCAAGCATTGTGTATGAGGCAGCGGACATGATTATGCATACCCCCGGGTGCGTGCCCTGCGTTCGGGAGGGC------AACTCC---TCCCACTGCTGGGTAGCGCTCACTCCCACGCTCGCGGCCAGGAACTTCAGCATCCCCACTACGACAATACGGCGTCATGTCGATTTGCTCGTTGGGACGGCTGCTTTCTGTTCCGCTATGTACGTGGGAGATCTTTGCGGATCTGTTTTCCTTGTCTCTCAGCTGTTCACCTTCTCGCCTCGCCGGCATGTGACAGTACAGGACTGCAATTGCTCAATCTATCCCGGCCACGTATCGGGTCACCGCATGGCTTGGGACATGATGATGAACTGGTCACCTACAACAGCTCTAGTGGTGTCGCAGTTACTCCGGATCCCACAAGCTGTCGTGGACATGGTGGCGGGAGCCCACTGGGGAGTCCTGGCGGGCATCGCCTACTATTCCATGGTGGGGAACTGGGCTAAGGTCTTGATTGTGATGCTACTTTTTTCCGGCGTCGAC---------GGG------ACT---ACTCACACGATGGGGGGGACGGCGGCTTTTACTATCAGCAGGTTTACGAGCTTGTTCTCGCGTGGGCCGGCCCAAAAGATCCAGCTTATAAACACCAACGGCAGCTGGCACATCAACAGGACCGCCCTGAACTGCAATGACTCCCTCAACACTGGGTTCATCGCCGCGCTGTTCTAC------GCCCGCAGTCTCAACTCGTCCGGATGCCCGGAGCGCATGGCCAGCTGCCGCCCCGTTGACAAGTTCGCTCAAGGGTGGGGTCCCATCACTTATGTTAAGCCG---GCCAAG---------------CTGGACCAGAGGCCCTACTGCTGGCACTACGCACCCCAACCGTGTGGTATTGTGCCCGCATCGCAGGTGTGCGGTCCAGTGTACTGTTTCACTCCAAGCCCTGTTGTGGTGGGGACGACCGATCGTTTCGGCGTCCCTACGTATAGCTGGGGGGAGAACGAGACGGACGTGCTGCTTCTCAACAACACGCGGCCGCCGCAAGGCAACTGGTTCGGCTGCACGTGGATGAATAGCACTGGGTTCACCAAGACGTGCGGGGGCCCCCCGTGCAACATCGGGGGGGCCGGT------AATGACACCTTAATCTGCCCCACGGATTGCTTCCGGAAGCACCCCGAGGCCACTTACACCAAATGCGGTTCGGGACCCTGGCTGACACCTAGGTGCATGGTTGACTACCCATACAGGCTTTGGCACTACCCCTGCACTGTCAACTTTACCATCTTCAAGGTTAGGATGTATGTGGGGGGTGTGGAGCACAGGCTCAACGCCGCATGCAACTGGACCCGAGGAGAGCGTTGTGACTTGGAGGACAGAGATAGGTCAGAGCTTAGCCCGCTGCTGCTGTCTACAACAGAGTGGCAGGTACTGCCCTGTTCCTTCACCACTCTACCAGCCCTGTCCACCGGCTTGATCCATCTCCATCGGAACACCGTGGACGTGCAATACCTGTACGGTATAGGGTCAGCGGTTGTCTCCTATGCAATTAAGTGGGAGTACGTCCTGTTGCTCTTCCTTTTCCTGGCGGACGCGCGCGTCTGTGCCTGCTTGTGGATGATGCTACTAATAGCTCAGGCTGAGGCCGCCTTAGAGAACCTGGTGGTCCTCAATGCGGCGTCCGTAGCCGGAACGCATGGCATTCTCTCTTTCCTTGTATTCTTCTGTGCTGCCTGGTACATCAAGGGCAGGCTGGTCCCTGGGGCGGCATATGCTGTCTATGGTGTATGGCCGTTGCTCCTGCTCCTGCTGGCGTTGCCACCACGGGCATACGCCATGGACCGGGAGATGGCTGCATCGTGCGGAGGTGCGGTTCTTATAGGTCTAGCACTTTTGACCTTGTCACCACACTATAAGGTGTTCCTCGCCAGGCTCATATGGTGGTTACAATACTTTATCACCAGAGCCGAGGCGCACTTGCAGGTGTGGATCCCCCCCCTCAACGTTCGGGGGGGCCGTGATGCCATCATCCTCCTCATGTGCGCGATCCACCCAGAGCTAATTTTTGCCATCACCAAAAACTTGCTCGCCATACTCGGCCCGCTCATGGTGCTCCAGGCTGGCATAACCAGGGTGCCGTACTTTGTGCGCGCCCATGGGCTTATTCGTGCATGCTTGCTGGTGCGGAAAGTCGTTGGGGGTCATTATGTCCAAATGGCTTTCATGAGGCTGGCCGCGCTGACAGGCACGTACGTTTATGACCATCTTACTCCACTGCGGGACTGGGCCCACGAGGGCCTACGAGACCTTGCAGTGGCAGTTGAGCCCGTCGTCTTCTCTGACATGGAGACCAAGATCATTACCTGGGGGGCAGACACCGCGGCGTGTGGGGACATCATCTCAGGCCTGCCTGTCTCCGCCCGCAGGGGGAGGGAGATACTTTTGGGACCGGCAGATAGTTTTGAGGGGCAGGGGTGGCGGCTCCTTGCGCCCATCACGGCCTATGCCCAACAGACGCGGGGCCTACTTGGCTGCATCGTCACCAGCCTCACAGGCCGGGACAAGAACCAAGTCGAGGGGGAGGTTCAAGTGGTTTCCACCGCGACACAATCCTTCCTGGCGACCTGCGTCAACGGCGTGTGTTGGACTGTCTACCACGGCGCGGGCGCAAGGACTCTCGCCGGCCAAAAGGGCCCAATCACCCAAATGTACACCAATGTAGACCAGGACCTCGTCGGCTGGCAAGCGCCTCCCGGGGCGCGATCCTTAACACCGTGCACCTGTGGCAGCTCGGACCTTTACTTGGTCACGAGGCATGCTGATGTCATTCCGGTGCGCCGGCGGGGCGACAGCAGAGGAAGCCTACTCTCCCCCAGGCCCGTCTCCTACTTGAAGGGCTCTTCGGGTGGTCCACTGCTCTGCCCCTCGGGGCATGCTGTGGGCATCTTCCGGGCTGCTGTGTGCACCCGGGGGGTTGCGAAGGCGGTGGATTTTGTGCCCGTTGAGTCTATGGAAACAACTATGCGGTCCCCGGTCTTCACGGACAACTCGTCCCCCCCGGCCGTACCGCAGACATTCCAGGTGGCCCATCTACACGCTCCCACTGGCAGCGGCAAGAGCACTAAGGTGCCGGCTGCGTATGCAGCCCAAGGGTACAAGGTGCTCGTCCTGAACCCGTCTGTTGCCGCCACCCTAGGCTTCGGGGCGTATATGTCTAAGGCACATGGTGTCGACCCTAACATCAGAACTGGGGTAAGGACCATCACCACGGGTGCCCCCATTACGTACTCCACCTATGGCAAGTTTCTTGCCGACGGTGGTTGCTCTGGGGGCGCCTATGACATCATAATATGTGATGAGTGCCACTCAACTGACTCGACTACCATCTTGGGCATCGGCACAGTCCTGGACCAAGCGGAGACGGCTGGAGCGCGACTCGTCGTACTCGCCACCGCTACGCCTCCGGGATCGGTCACCGTGCCACATCCCAATATCGAGGAGGTGGCTCTGTCCAACAGTGGAGAGATCCCCTTCTATGGTAAGGCCATCCCCATCGAGACCATCAAGGGGGGGAGACACCTCATATTTTGCCATTCCAAGAAAAAATGTGATGAGCTCGCCGCAAAGCTGTCGGATCTCGGGCTTAACGCTGTAGCGTATTACCGGGGTCTTGACGTGTCCGTCATACCGACCAGCGGAGACGTCGTTGTCGTGGCAACAGACGCTCTAATGACGGGTTTCACCGGCGACTTTGACTCAGTGATCGACTGTAATACATGTGTCACCCAGACAGTCGACTTCAGCTTGGACCCTACCTTCACCATTGAGACGACGACCGTGCCCCAAGACGCGGTGTCACGCTCGCAGCGGCGAGGCAGGACTGGTAGGGGCAGGACAGGCATCTACAGGTTTGTGACTCCAGGAGAACGGCCCTCGGGCATGTTCGATTCCTCGGTCCTGTGTGAGTGCTATGACGCGGGCTGTGCTTGGTACGAGCTCACGCCCGCCGAGACCTCAGTTAGGTTGCGGGCTTACCTGAATACACCAGGGTTGCCCGTCTGCCAGGACCATCTGGAGTTCTGGGAGGGCGTCTTCACAGGCCTCACCCACATAGATGCCCACTTCCTGTCCCAGACTAAACAGGCAGGAGACAACTTCCCCTACTTGGTAGCATACCAAGCTACGGTGTGCGCCAGAGCTCAGGCTCCACCCCCATCGTGGGACCAAATGTGGAAATGTCTCATACGGCTAAAGCCCACACTGCACGGGCCAACACCCCTGCTGTATAGGCTAGGAGCCGTTCAAAATGAGGTCACCCTCACACACCCCATAACCAAGTTCATCATGGCATGCATGTCGGCTGACCTGGAGGTCGCCACGAGCACCTGGGTGCTAGTAGGCGGAGTCCTTGCAGCTCTGGCCGCGTATTGCCTGACAACAGGCAGCGTGGTCATTGTAGGCAGGATCATCTTGTCCGGGAAGCCGGCTATTGTACCCGACAGGGAAGTCCTCTACCAGCAGTTCGATGAGATGGAAGAGTGCGCTACACACCTCCCTTACATCGAACAAGGAATGCAGCTCGCCGAACAATTCAAGCAGAAGGCACTCGGGTTGTTACAGACAGCCACCAAGCAAGCAGAGGCTGCTGCTCCCGTGGTGGAGTCCAAGTGGCGAGCCCTTGAGAGCTTCTGGGCGAAGCATATGTGGAATTTCATCAGCGGGATACAATACTTGGCAGGCTTGTCCACTCTGCCTGGGAACCCCGCAATAGCATCACTTATGGCATTCACAGCCTCCATCACCAGCCCGTTCACCACCCAACATACCCTCCTGTTCAACATCTTGGGGGGATGGGTGGCCGCCCAACTCGCCCCCCCC---AGCGCCGCTTCTGCTTTCGTAGGCGCCGGCATCGCCGGCGCGGCCGTTGGTAGCATAGGCCTTGGGAGGGTGCTAGTGGACATCTTGGCGGGTTATGGAGCGGGGGTGGCAGGCGCCCTCGTGGCCTTTAAGGTCATGAGTGGTGAGATGCCTTCCACTGAGGACTTGGTCAACTTGCTCCCTGCCATCCTCTCCCCTGGTGCCCTAGTCGTCGGGGTAGTGTGCGCAGCAATACTGCGTCGGCATGTGGGCCCAGGGGAGGGGGCTGTGCAGTGGATGAACCGGCTGATAGCGTTCGCTTCGCGGGGTAACCACGTCTCCCCCACGCACTATGTGCCCGAGAGCGACGCTGCAGCCCGTGTCACTCAGGTCCTCTCCAGCCTTACCATCACTCAGCTGCTGAAGAGGCTCCATCAGTGGATTAACGAGGACTGCTCCACGCCATGCTCCGGCTCGTGGCTAAGGGATGTTTGGGACTGGATATGCACGGTGTTAACTGATTTTAAGACCTGGCTCCAGTCCAAGCTCCTGCCGCGGTTACCGGGAGTCCCCTTCTTCTCATGCCAACGTGGGTACAAGGGCATCTGGCGGGGAGACGGCATCATGCAAACCACCTGCCCATGTGGAGCGCAGATCACCGGACATGTCAAAAACGGTTCCATGAGGATCGTTGGGCCTAGGACCTGCAGCAACACGTGGCATGGAACATTCCCCATCAACGCATACACCACGGGCCCCTGCACGCCCTCTCCGGCGCCCAATTATTCTAGGGCGCTGTGGAGGGTGGCTGCTGAGGAGTACGTGGAGGTTACGAGGGTGGGGGATTTCCACTACGTGACGGGCATGACCACTGACAACGTAAAATGCCCATGCCAGGTTCCGGCCCCCGAATTCTTCACGGAGGTGGATGGGGTGCGGCTGCACAGGTACGCCCCGCCGTGCAGACCTCTCCTACGGGATGAGGTCGTATTCCAGGTCGGGCTCAACCAATACCCGGTCGGGTCACAGCTCCCATGTGAGCCTGAACCGGATGTGGCGGTGCTCACTTCCATGCTCACCGACCCCTCCCACATCACAGCAGAGGCGGCTAAGCGTAGGCTGGCCAGGGGGTCTCCCCCCTCCTTGGCCAGCTCTTCGGCTAGCCAGTTGTCTGCGCCTTCCTTGAAAGCGACA------------TGCACTACCCGTCAT------------GACTCCCCAGATGCTGACCTCATCGAGGCCAATCTCCTGTGGCGGCAGGAGATGGGCGGGAACATCACCCGCGTGGAGTCAGAGAACAAGGTAGTAATTCTGGACTCTTTCGAGCCGCTTCGAGCGGAGGAAGATGAGAGGGAAGTATCCGTTCCGGCGGAAATCCTGCGGAGATCCAGGAAATTTCCCCGAGCGATGCCCATATGGGCAAGGCCGGATTACAACCCTCCACTGGTAGAGTCCTGGAAGGACCCGGACTACGTCCCTCCGGTGGTACATGGGTGCCCATTGCCACCTATTAAGGCCCCTCCAATACCACCTCCACGGAGGAAGAGGACGGTTGTCCTGACAGAATCCACCGTGTCTTCTGCCTTGGCTGAGCTCGCCACAAAGACCTTCGGCAGCTCCGAATCGTCGGCCGTCGACAGCGGCACGGCGACTGCCCCTCCCGACCAGCCCTCCGACGACGGCGACGCAGGGTCCGATGTTGAGTCGTACTCCTCCATGCCCCCCCTTGAGGGGGAGCCGGGGGATCCCGATCTCAGCGACGGGTCTTGGTCTACCGTGAGC---GAGGAAGCTAGTGAGGATGTCGTCTGTTGCTCGATGTCCTACACGTGGACGGGCGCCCTGATCACACCATGCTCCGCGGAGGAAAGCAAGCTGCCCATCAACGCGTTGAGCAACTCTTTGCTGCGTCACCACAACATGGTCTATGCCACAACATCTCGCAGCGCAAGCCAGCGGCAGAAGAAGGTCACCTTTGACAGACTGCAGGTCCTGGACGACCATTACCGGGACGTGCTCAAGGAGATGAAGGCGAAGGCGTCCACGGTTAAGGCTAGGCTTCTATCCGTAGAAGAAGCCTGCATGCTGACGCCCCCACACTCGGCCAAATCCAAATTTGGCTATGGGGCAAAGGACGTCCGGAGCCTATCCAGCAAGGCCATTAACCACATCCACTCCGTGTGGAAGGACTTGCTGGAAGACACTGAGACACCAATTGACACCACCATCATGGCAAAAAATGAGGTTTTCTGCGTCCAACCAGAGAAAGGAGGCCGCAAGCCAGCTCGCCTTATCGTATTCCCAGACTTGGGGGTTCGTGTGTGCGAGAAAATGGCCCTTTATGACGTGGTCTCCACCCTTCCTCAGGCCGTGATGGGCTCCTCATACGGGTTCCAATACTCTCCTGGACAGCGGGTCGAGTTCCTGGTGAATGCCTGGAAAAAAAAGAAGAACCCTATGGGCTTCGCATATGACACTCGCTGTTTTGACTCAACAGTCACCGAGAGTGACATCCGTGTTGAGGAGTCAATCTACCAATGTTGTGACTTGGCCCCCGAAGCCAGACAGGCCATAAGGTCGCTCACAGAGCGGCTTTATATCGGGGGTCCCTTGACTAACTCAAAAGGGCAGAACTGCGGCTATCGCCGGTGCCGCGCGAGCGGTGTGCTGACGACCAGCTGCGGTAACACCCTCACATGTTACTTGAAGGCCTCTGCAGCCTGTCGAGCTGCCAAGCTCCAGGACTGCACGATGCTCGTGTGCGGAGACGACCTTGTCGTTATCTGTGAAAGCGCGGGAACCCAGGAGGACGCGGCGAGCCTACGAGTCTTCACGGAGGCTATGACTAGGTACTCTGCCCCCCCCGGGGACCCGCCCAAACCAGAATACGACTTGGAGTTGATAACATCATGCTCCTCCAATGTGTCGGTCGCGCACGATGCATCTGGCAAAAGGGTGTACTACCTCACCCGTGATCCCACCACCCCACTTGCACGGGCTGCGTGGGAGACAGCTAGACACACTCCAGTCAACTCCTGGCTAGGCAACATCATCATGTATGCGCCCACTCTATGGGCAAGGATGATCCTGATGACTCACTTCTTCTCCATCCTTCTAGCTCAGGAACAACTTGAAAAGGCTCTAGATTGTCAGATCTACGGGGCCTGTTACTCCATTGAGCCACTTGACCTACCTCAGATCATTCAGCGACTCCATGGTCTTAGCGCATTTTCACTCCATAGTTACTCTCCAGGTGAAATCAATAGGGTGGCTGCATGCCTCAGAAAACTTGGGGTACCACCCTTGCGAGTCTGGAGACATCGGGCCAGAAGTGTCCGCGCTAAGCTCCTGTCCCAGGGGGGGAGGGCTGCCAACTGTGGCAAATACCTCTTCAACTGGGCAGTGAGGACCAAGCTTAAACTCACTCCAATTCCGGCTGCGTCCCAGTTGGACTTGTCCAGCTGGTTCGTTGCTGGTTACAGCGGGGGAGACATATATCACAGCGTGTCTCGTACCCGACCCCGCTGGTTCATGTTGTGCCTACTCCTACTTTCCGTAGGGGTAGGCATCTACCTGCTCCCCAACCGA
>BAD73974
ATGAGCACGAATCCTAAACCTCAAAGAAAAACCAAACGTAACACCAACCTCCGCCCACAGGACGTCAAGTTCCCGGGTGGTGGTCAGATCGTTGGTGGAGTTTACCTGTTGCCGCGCAGGGGCCCCAGGTTGGGTGTGCGCGCGACTAGGAAGACTTCCGAGCGGTCGCAACCTCGTGGAAGGCGACAACCTATCCCCAAGGCTCGCCGGCCCGAGGGCAGGACCTGGGCTCAGCCCGGGTACCCTTGGCCCCTCTATGGCAATGAGGGCATGGGGTGGGCAGGATGGCTCCTGTCACCCCGCGGCTCTCGGCCTAGTTGGGGCCCCACGGACCCCCGGCGTAGGTCGCGCAATTTGGGTAAGGTCATCGATACCCTCACATGCGGCTTCGCCGATCTCATGGGGTACATTCCGCTCGTCGGCGCCCCCCTAGGGGGCGCTGCCAGGGCCCTGGCGCATGGCGTCCGGGTCCTGGAGGACGGCGTGAACTACGCAACAGGGAATTTGCCCGGTTGCTCTTTCTCTATCTTCCTCTTGGCTTTGCTGTCCTGTTTGACCATCCCAGCTTCCGCTATTGAAGTGCGCAACGTGTCCGGAGTGTACCATGTCACGAACGACTGCTCCAACGCAAGCATTGTGTATGAGGCAGCGGACATGATTATGCATACCCCCGGGTGCGTGCCCTGCGTTCGGGAGGGC------AACTCC---TCCCACTGCTGGGTAGCGCTCACTCCCACGCTCGCGGCCAGGAACTTCAGCATCCCCACTACGACAATACGGCGTCATGTCGATTTGCTCGTTGGGACGGCTGCTTTCTGTTCCGCTATGTACGTGGGAGATCTTTGCGGATCTGTTTTCCTTGTCTCTCAGCTGTTCACCTTCTCGCCTCGCCGGCATGTGACAGTACAGGACTGCAATTGCTCAATCTATCCCGGCCACGTATCGGGTCACCGCATGGCTTGGGACATGATGATGAACTGGTCACCTACAACAGCTCTAGTGGTGTCGCAGTTACTCCGGATTCCACAAGCTGTCGTGGACATGGTGGCGGGAGCCCACTGGGGAGTCCTGGCGGGCATCGCCTACTATTCCATGGTGGGGAACTGGGCTAAGGTCTTGATTGTGATGCTACTTTTTTCCGGCGTCGAC---------GGG------ACT---ACCCACACGACGGGGGGGACAGCGGCTTTTACTATCAACAGGTTTACGAGCATATTCGCGGCTGGGCCGGCCCAAAAGATCCAGCTCATAAACACCAACGGCAGCTGGCACATCAACAGGACCGCCCTGAACTGCAATGACTCCCTCAACACTGGGTTCATCGCCGCGCTGTTCTAC------GCCCGCAGTTTCAACTCGTCCGGATGCCCGGAGCGCATGGCCAGCTGCCGCCCCGTTGACAAGTTCGCTCAAGGGTGGGGTCCCATCACTTATGTTAGGCCG---CCCAAG---------------CTGGACCAGAGGCCCTACTGCTGGCACTACGCACCCCAACCGTGCGGTATTGTGCCCGCATCGCAGGTGTGCGGTCCAGTGTACTGTTTCACTCCAAGCCCTGTTGTGGTGGGGACGACCGATCGTTTCGGCGTCCCTACGTATAGCTGGGGGGAGAATGAGACGGACGTGCTGCTTCTCAACAACACGCGGCCGCCGCAAGGCAACTGGTTCGGTTGCACGTGGATGAATAGCACTGGGTTCACCAAGACGTGCGGGGGCCCCCCGTGCAACATCGGGGGGGCCGGT------AATGACACCTTAATCTGCCCCACGGATTGCTTCCGGAAGCACCCCGAGGCCACTTACACCAAATGCGGTTCGGGACCCTGGCTGACACCTAGGTGCATGGTTGACTACCCATACAGGCTTTGGCACTACCCCTGCACTGTCAACTTTTCCATCTTCAAGGTTAGGATGTATGTGGGGGGTGTGGAGCACAGGCTCAACGCCGCATGCAACTGGACCCGAGGAGAGCGTTGTGATTTGGAGGACAGAGATAGGTCAGAGCTTAGCCCGCTGCTGCTGTCTACAACAGAGTGGCAGGTACTGCCCTGTTCCTTCACCACTCTACCAGCCCTGTCCACCGGCTTGATCCATCTCCATCGGAACACCGTGGACGTGCAATACCTGTACGGTATAGGGTCAGCGGTTGTCTCCTATGCAATTAAGTGGGAGTACGTCCTGTTGCTCTTCCTTTTCCTGGCGGACGCGCGCGTCTGTGCCTGCTTGTGGATGATGCTACTAGTAGCTCAGGCTGAGGCTGCCTTAGAGAACTTGGTGGTCCTCAATGCGGCGTCCGTAGCCGGAACGCATGGCATTCTCTCTTTCCTTGTATTCTTCTGTGCTGCCTGGTACATCAAGGGCAGGCTGGTCCCTGGGGCGGCATATGCTGTCTATGGTGTATGGCCGTTGCTCCTGCTCCTGCTGGCGTTGCCACCACGGGCATACGCCATGGACCGGGAGATGGCTGCATCGTGCGGAGGTGCGGTTCTTATAGGTCTAGCACTTTTGACCTTGTCACCACACTATAAGGTGTTCCTCGCCAGGCTCATATGGTGGTTACAATACTTTATCACCAGAGCCGAGGCGCACTTGCAGGTGTGGATCCCCCCCCTCAACGTTCGGGGGGGCCGCGATGCCATCATCCTCCTCATGTGCGCGATCCACCCAGAGCTAATTTTTGCCATCACCAAAAACTTGCTCGCCATACTCGGCCCGCTCATGGTGCTCCAGGCTGGCATAACCAGGGTGCCGTACTTTGTGCGCGCCCATGGGCTTATTCGTGCATGCTTGCTGGTGCGGAAAGTCGTTGGGGGTCATTATGTCCAAATGGCTTTCATGAGGCTGGCCGCGCTGACAGGCACGTACGTTTATGACCATCTTACTCCACTGCGGGACTGGGCCCACGAGGGCCTACGAGACCTTGCAGTGGCAGTTGAGCCCGTCGTCTTCTCTGACATGGAGACCAAGATCATTACCTGGGGGGCAGACACCGCGGCGTGTGGGGACATCATCTCAGGCCTGCCTGTCTCCGCCCGCAGGGGGAGGGAGATACTTTTGGGACCGGCAGATAGTTTTGAGGGGCAGGGGTGGCGGCTCCTTGCGCCCATCACGGCCTATGCCCAACAGACGCGGGGCCTACTTGGCTGCATCGTCACCAGCCTCACAGGCCGGGACAAGAACCAAGTCGAGGGGGAGGTTCAAGTGGTTTCCACCGCGACACAATCCTTCCTGGCGACCTGCGTCAACGGCGTGTGTTGGACTGTCTACCACGGCGCGGGCGCAAGGACTCTCGCCGGCCAAAAGGGCCCAATCACCCAAATGTACACCAATGTAGACCAGGACCTCGTCGGCTGGCAAGCGCCTCCCGGGGCGCGATCCTTGACACCGTGCACCTGTGGCAGCTCGGACCTTTACTTGGTCACGAGGCATGCTGATGTCATTCCGGTGCGCCGGCGGGGCGACAGCAGAGGAAGCCTACTCTCCCCCAGGCCCGTCTCCTACTTGAAGGGCTCTTCGGGTGGTCCACTGCTCTGCCCCTCGGGGCATGCTGTGGGCATCTTCCGGGCTGCTGTGTGCACCCGGGGGGTTGCGAAGGCGGTGGATTTTGTGCCCGTTGAGTCTATGGAAACAACTATGCGGTCCCCGGTCTTCACGGACAACTCGTCCCCCCCGGCCGTACCGCAGACATTCCAGGTGGCCCATCTACACGCTCCCACTGGCAGCGGCAAGAGCACTAAGGTGCCGGCTGCGTATGCAGCCCAAGGGTACAAGGTGCTCGTCCTGAACCCGTCTGTTGCCGCCACCCTAGGCTTCGGGGCGTATATGTCTAAGGCACATGGTGTCGACCCTAACATCAGAACTGGGGTAAGGACCATCACCACGGGTGCCCCCATTACGTACTCCACCTATGGCAAGTTTCTTGCCGACGGTGGTTGCTCTGGGGGCGCCTATGACATCATAATATGTGATGAGTGCCACTCAACTGACTCGACTACCATCTTGGGCATCGGCACAGTCCTGGACCAAGCGGAGACGGCTGGAGCGCGACTCGTCGTACTCGCCACCGCTACGCCTCCGGGATCGGTCACCGTGCCACATCCCAATATCGAGGAGGTGGCTCTGTCCAACAGTGGAGAGATCCCCTTCTATGGTAAGGCCATCCCCATCGAGACCATCAAGGGGGGGAGACACCTCATATTTTGCCATTCCAAGAAAAAATGTGATGAGCTCGCCGCAAAGCTGTCGGGTCTCGGGCTTAACGCTGTAGCGTATTACCGGGGTCTTGACGTGTCCGTCATACCGACCAGCGGAGACGTCGTTGTCGTGGCAACAGACGCTCTAATGACGGGTTTCACCGGCGACTTTGACTCAGTGATCGACTGTAATACATGTGTCACCCAGACAGTCGACTTCAGCTTGGACCCTACCTTCACCATTGAGACGACGACCGTGCCCCAAGACGCGGTGTCGCGCTCGCAGCGGCGAGGCAGGACTGGTAGGGGCAGGACAGGCATCTACAGGTTTGTGACTCCAGGAGAACGGCCCTCGGGCATGTTCGATTCCTCGGTCCTGTGTGAGTGCTATGACGCGGGCTGTGCTTGGTACGAGCTCACGCCCGCCGAGACCTCAGTTAGGTTGCGGGCTTACCTGAATACACCAGGGTTGCCCGTCTGCCAGGACCATCTGGAGTTCTGGGAGGGCGTCTTCACAGGCCTCACCCACATAGATGCCCACTTCCTGTCCCAGACTAAGCAGGCAGGAGACAACTTCCCCTACTTGGTAGCATACCAAGCTACGGTGTGCGCCAGAGCTCAGGCTCCACCCCCATCGTGGGACCAAATGTGGAAATGTCTCATACGGCTAAAGCCCACACTGCACGGGCCAACACCCCTGCTGTATAGGCTAGGAGCCGTTCAAAATGAGGTCACCCTCACACACCCCATAACCAAGTTCATCATGGCATGCATGTCGGCTGACCTGGAGGTCGCCACGAGCACCTGGGTGCTAGTAGGCGGAGTCCTCGCAGCTCTGGCCGCGTATTGCCTGACAACAGGCAGCGTGGTCATTGTAGGCAGGATCATCTTGTCCGGGAAGCCGGCTATTGTACCCGACAGGGAAGTCCTCTACCAGCAGTTCGATGAGATGGAAGAGTGCGCTACACACCTCCCTTACATCGAACAAGGAATGCAGCTCGCCGAACAATTCAAGCAGAAGGCACTCGGGTTGTTACAGACAGCCACCAAGCAAGCAGAGGCTGCTGCTCCCGTGGTGGAGTCCAAGTGGCGAGCCCTTGAGAGCTTCTGGGCGAAGCATATGTGGAATTTCATCAGCGGGATACAATACTTGGCAGGCTTGTCCACTCTGCCTGGGAACCCCGCAATAGCATCACTGATGGCATTCACAGCCTCCATCACCAGCCCGTTCACCACCCAACAGACCCTCCTGTTCAACATTTTGGGGGGATGGGTGGCCGCCCAACTCGCCCCCCCC---AGCGCCGCTTCTGCTTTCGTAGGCGCCGGCATCGCCGGCGCGGCCGTTGGTAGCATAGGCCTTGGGAGGGTGCTAGTGGACATCTTGGCGGGTTATGGAGCGGGGGTGGCAGGCGCCCTCGTGGCCTTTAAGGTCATGAGTGGTGAGATGCCTTCCACTGAGGACTTGGTCAACTTGCTCCCTGCCATCCTCTCCCCTGGTGCCCTAGTCGTCGGGGTAGTGTGCGCAGCAATACTGCGTCGGCATGTGGGCCCAGGGGAAGGGGCTGTGCAGTGGATGAACCGGCTGATAGCGTTCGCTTCGCGGGGTAACCACGTCTCCCCCACGCACTATGTGCCCGAGAGCGACGCTGCAGCCCGTGTCACTCAGGTCCTCTCCAGCCTTACCATCACTCAGCTGCTGAAGAGGCTCCATCAGTGGATTAACGAGGACTGCTCCACGCCATGCTCCGGCTCGTGGCTAAGGGATGTTTGGGACTGGATATGCACGGTGTTAACTGATTTTAAGACCTGGCTCCAGTCCAAGCTCCTGCCGCGGTTACCGGGAGTCCCCTTCTTCTCATGCCAACGTGGGTACAAGGGCATCTGGCGGGGAGACGGCATCATGCAAACCACCTGCCCATGTGGAGCGCAGATCACCGGACATGTCAAAAACGGTTCCATGAGGATCGTTGGGCCTAGGACCTGCAGCAACACGTGGCATGGAACATTCCCCATCAACGCATACACCACGGGCCCCTGCACGCCCTCTCCGGCGCCCAATTATTCTAGGGCGCTGTGGAGGGTGGCTGCTGAGGAGTACGTGGAGGTTACGAGGGTGGGGGATTTCCACTACGTGACGGGCATGACCACTGACAACGTAAAATGCCCATGCCAGGTTCCGGCCCCCGAATTCTTCACGGAGGTGGATGGGGTGCGGCTGCACAGGTACGCCCCGCCGTGCAGACCTCTCCTACGGGATGAGGTCGTATTCCAGGTCGGGCTCAACCAATACCCGGTCGGGTCACAGCTCCCATGTGAGCCTGAACCGGATGTGGCGGTGCTTACTTCCATGCTCACCGACCCCTCCCACATCACAGCAGAGGCGGCTAAGCGTAGGCTGGCCAGGGGGTCTCCCCCCTCCTTGGCCAGCTCTTCGGCTAGCCAGTTGTCTGCGCCTTCCTTGAAAGCGACA------------TGCACTACCCGTCAT------------GACTCCCCAGATGCTGACCTCATCGAGGCCAATCTCCTGTGGCGGCAGGAGATGGGCGGGAACATCACCCGCGTGGAGTCAGAGAACAAGGTAGTAATTCTGGACTCTTTCGAGCCGCTTCGAGCGGAGGAAGATGAGAGGGAAGTATCCGTTCCGGCGGAAATCCTGCGGAGATCCAGGAAATTTCCCCGAGCGATGCCCATATGGGCAAGGCCGGATTACAACCCTCCACTGGTAGAGTCCTGGAAGGACCCGGACTACGTCCCTCCGGTGGTACATGGGTGCCCATTGCCACCTATTAAGGCCCCTCCAATACCACCTCCACGGAGGAAGAGGACGGTTGTCCTGACAGAATCCACCGTGTCTTCTGCCTTGGCTGAGCTCGCCACAAAGACCTTCGGCAGCTCCGAATCGTCGGCCGTCGACAGCGGCACGGCGACTGCCCCTCCCGACCAGCCCTCCGACGACGGCGACGCAGGGTCCGATGTTGAGTCGTACTCCTCCATGCCCCCCCTTGAGGGGGAGCCGGGGGATCCCGATCTCAGCGACGGGTCTTGGTCTACCGTGAGC---GAGGAAGCTAGTGAGGATGTCGTCTGTTGCTCGATGTCCTACACGTGGACGGGCGCCCTGATCACACCATGCTCCGCGGAGGAAAGCAAGCTGCCCATCAACGCGTTGAGCAACTCTTTGCTGCGTCACCACAACATGGTCTATGCCACAACATCTCGCAGCGCAAGCCAGCGGCAGAAGAAGGTCACCTTTGACAGACTGCAGGTCCTGGACGACCATTACCGGGACGTGCTCAAGGAGATGAAGGCGAAGGCGTCCACGGTTAAGGCTAAGCTTCTATCCGTAGAAGAAGCCTGCATGCTGACGCCCCCACACTCGGCCAAATCCAAATTTGGCTATGGGGCAAAGGACGTCCGGAGCCTATCCAGCAAGGCCATTAACCACATCCACTCCGTGTGGAAGGACTTGCTGGAAGACACTGAGACACCAATTGACACCACCATCATGGCAAAAAATGAGGTTTTCTGCGTCCAACCAGAGAAAGGAGGCCGCAAGCCAGCTCGCCTTATCGTATTCCCAGACTTGGGGGTTCGTGTGTGCGAGAAAATGGCCCTTTATGACGTGGTCTCCACCCTTCCTCAGGCCGTGATGGGCTCCTCATACGGGTTCCAATACTCTCCTGGACAGCGGGTCGAGTTCCTGGTGAATGCCTGGAAAAAAAAGAAGAACCCTATGGGCTTCGCATATGACACCCGCTGTTTTGACTCAACAGTCACCGAGAGTGACATCCGTGTTGAGGAGTCAATCTACCAATGTTGTGACTTGGCCCCCGAAGCCAGACAGGCCATAAGGTCGCTCACAGAGCGGCTTTATATCGGGGGTCCCTTGACTAACTCAAAAGGGCAGAACTGCGGTTATCGCCGGTGCCGCGCGAGCGGTGTGCTGACGACCAGCTGCGGTAATACCCTCACATGTTACTTGAAGGCCTCTGCAGCCTGTCGAGCTGCCAAGCTCCAGGACTGCACGATGCTCGTGTGCGGAGACGACCTTGTCGTTATCTGTGAAAGCGCGGGAACCCAGGAGGACGCGGCGAGCCTACGAGTCTTCACGGAGGCTATGACTAGGTACTCTGCCCCCCCCGGGGACCCGCCCAAACCAGAATACGACTTGGAGTTGATAACATCATGCTCCTCCAATGTGTCGGTCGCGCACGATGCATCTGGCAAAAGGGTGTACTACCTCACCCGTGATCCCACCACCCCACTTGCACGGGCTGCGTGGGAGACAGCTAGACACACTCCAGTCAACTCCTGGCTAGGCAACATCATCATGTATGCGCCCACTCTATGGGCAAGGATGATCCTGATGACTCACTTCTTCTCCATCCTTCTAGCTCAGGAACAACTTGAAAAGGCTCTAGATTGTCAGATCTACGGGGCCTGTTACTCCATTGAGCCACTTGACCTACCTCAGATCATTCAGCGACTCCATGGTCTTAGCGCATTTTCACTCCATAGTTACTCTCCAGGTGAAATCAATAGGGTGGCTGCATGCCTCAGAAAACTTGGGGTACCACCCTTGCGAGTCTGGAGACATCGGGCCAGAAGTGTCCGCGCTAAGCTCCTGTCCCAGGGGGGGAGGGCTGCCAACTGTGGCAAATACCTCTTCAACTGGGCAGTGAGGACCAAGCTTAAACTCACTCCAATTCCGGCTGCGTCCCAGTTGGACTTGTCCAGCTGGTTCGTTGCTGGTTACAGCGGGGGAGACATATATCACAGCTTGTCTCGTACCCGACCCCGCTGGTTCATGTTGTGCCTACTCCTACTTTCCGTAGGGGTAGGCATCTACCTGCTCCCCAACCGA
>BAD73976
ATGAGCACGAATCCTAAACCTCAAAGAAAAACCAAACGTAACACCAACCGCCGCCCACAGGACGTCAAGTTCCCGGGTGGCGGTCAGATCGTTGGTGGAGTTTACCTGTTGCCGCGCAGGGGCCCCAGGTTGGGTGTGCGCGCGACTAGGAAGACTTCCGAGCGGTCGCAACCTCGTGGAAGGCGACAACCTATCCCCAAGGCTCGCCGGCCCGAGGGCAGGACCTGGGCTCAGCCTGGGTACCCTTGGCCCCTCTATGGCAATGAGGGCATGGGGTGGGCAGGATGGCTCTTGTCACCCCGTGGTTCTCGGCCTAGTTGGGGCCCCACGGACCCCCGGCGTAGGTCGCGTAATTTGGGTAAGGTCATCGATACCCTCACATGCGGCTTCGCCGACCTCATGGGGTACATTCCGCTCGTCGGCGCCCCCCTAGGGGGCGCTGCCAGGGCCCTGGCGCATGGCGTCCGGGTCCTGGAGGACGGCGTGAACTATGCAACAGGGAATTTGCCCGGTTGCTCTTTCTCTATCTTCCTCTTGGCTTTGCTGTCCTGTTTGACCATCCCAGCTTCCGCTATCGAAGTGCGCAACGTGTCCGGAGTGTACCATGTCACGAACGACTGCTCCAACGCAAGCATTGTGTATGAGGCAGCGGATATGATTATGCATACCCCCGGGTGCGTGCCCTGCGTTCGGGAGAAC------AACTCT---TCCCGTTGCTGGGTAGCGCTCACTCCCACGCTCGCGGCCAGGAACTCCAGCATTCCCACTACGTCAATACGACGTCACGTCGATTTGCTCGTTGGGACGGCTGCTTTCTGCTCCGCTATGTACGTGGGAGATCTTTGCGGATCTGTTTTCCTTGTCTCTCAGCTGTTCACCTTCTCGCCGCGCCGGCATGAGACAGTACAGGACTGCAATTGTTCAATCTATCCCGGCCACGTAACAGGTCACCGCATGGCTTGGGACATGATGATGAACTGGTCACCTACAACAGCTCTAGTGGTGTCACAGTTACTCCGGATCCCACAAGCTGTCTTGAACGTGGTAGCGGGAGCCCACTGGGGAGTCCTGGCGGGCCTCGCCTACTATTCCATGGTGGGGAACTGGGCTAAGGTCTTGATTGTGATGCTACTTTTTGCCGGCGTCGAC---------GGG------ACG---ACTTACTCGACGGGGGGGGCACAGGCCCGTAATACCTACAGGCTTGTGAACCTCTTTTCGTCTGGGCCGTCCCAAAACGTCCAGCTTATAAACACCAACGGCAGCTGGCACATCAACAGGACTGCCCTGAACTGCAATGACACCCTCAAGACTGGGTGGCTTGCCGCGCTGTTCTAC------ACCCACAAATTCAACGCGTCCGGATGCACGGAGCGCATGGCCAGCTGCCACCCCATTGACAAGTTCGCTCAGGGGTGGGGTCCCATCACTTACGCCAAGCCG---CCCAGC---------------TCGGACCAGAAGCCCTATTGTTGGCACTACGCACCCCAACCGTGCGGTATTGTACCCGCGTCGCAGGTGTGCGGTCCAGTGTACTGTTTCACCCCAAGCCCTGTTGTGGTGGGGACGACCGATCGTTTCGGCGTTCCTACGTATAGATGGGGAGAGAATGAGACGGACGTGCTGCTTCTCAACAACACGCGGCCGCCGCGAGGCAACTGGTTCGGCTGCACATGGATGAATAGCACTGGGTTTACCAAGACGTGCGGGGGCCCCCCGTGCGACATCGGGGGGATCGGT------AATAACACCTTGACCTGCCCCACGGATTGCTTCCGGAAGCACCCCGAGGCCACTTACACCAAATGCGGTTCGGGGCCCTGGCTGACACCTAGGTGCATGGTTGACTACCCATACAGGCTTTGGCACTACCCCTGCACTCTCAATTTTTCCATCTTCAAGGTTAGGATGTATGTGGGGGGTGTGGAGCACAGGCTCGACGCCGCGTGCAACTGGACCCGAGGAGAGCGTTGTGACTTGGAGGACAGGGATAGATCAGAGCTTAGCCCGCTGCTACTGTCTACAACAGAGTGGCAGGTATTGCCCTGTTCCTTCACCACCCTACCGGCTCTGTCCACTGGCTTGATCCATCTCCATCAGAACATCGTGGACGTGCAATACCTGTACGGCATAGGGTCAGCGGTTGTCTCCTACGCAATTAAGTGGGAGTACGTCCTGTTGCTCTTCCTTTACCTGGCGGATGCGCGCGTCTGTGCCTGTTTGTGGATGATGCTGCTAATAGCTCAGGCTGAGGCCGCCTTAGAGAACTTGGTGGTCCTCAACGCGGCGTCCGTGGCCGGAACGCACGGCATTCTTCCTTTCCTTGTGTTCTTCTGTGCTGCCTGGTACATCAAGGGCAAGCTGGTCCCTGGGGCAGCATATGCTTTCTATGGCGTATGGCCGCTGCTTCTGCTCCTGCTGACGTTGCCGCCACGAGCATACGCCATGGACCGGGAGATGGCTGCGTCGTGCGGAGGCGCGGTTTTTATAGGTCTGGCACTCTTGACCTTGTCACCACACTATAAAGTGTTCCTCGCTAAGCTCATATGGTGGTTACAATATTTTATCACCAGAGCCGAGGCGCACTTGCAGGTGTGGATCCCCCCCCTCAACGTTCGGGGGGGCCGCGATGCCATCATCCTCCTCACGTGCGCGATCCACCCAGAGCTAGTCTTTGCCATCACCAAAATCTTGCTTGCCATACTTGGCCCGCTCATGGTGCTCCAGGCTGGCATAACCAGGGTGCCGTACTTTGTGCGCGCCCATGGGCTCATTCGTGCATGCTTGCTGGTGCGGAAGGTCGCTGGGGGTCATTATGTCCAAATGGCTTTCATGAGGCTGGCCGCACTGACAGGCACGTACGTTTATAACCATCTTACTCCACTGCGGGACTGGGCCCATGAGGGCCTACGGGACCTTGCAGTGGCAGTTGAGCCCGTCGTCTTCTCTGACATGGAGACCAAGATTATTACCTGGGGGGCAGACACCGCGGCGTGTGGGGACATCATCTTAGGCCTGCCCGTCTCCGCCCGCAGGGGGAGGGAGATACTTTTGGGACCGGCAGATAGTCTTGAGGGGCAGGGGTGGCGACTCCTTGCGCCCATCACGGCCTATGCCCAACAGACGCGGGGCCTACTTGGCTGCATCATCACCAGCCTCACAGGCCGGGACAAGAACCAGGTCGAGGGGGAGGTTCAAGTGGTTTCCACCGCAACACAATCTTTCCTGGCGACCTGCGTCAACGGCGTGTGTTGGACTGTCTACCACGGCGCCGGCACAAAGACCCTCGCCGGCCAAAAGGGCCCAATCACCCAAATGTACACCAATGTAGACCAGGACCTCGTCGGCTGGCAAGCGCCTCCCGGGGCGCGATCCTTGACGCCGTGCACCTGTGGCAGCTCGGACCTTTACTTGGTCACGAGGCATGCTGATGTCATTCCGGTGCGCCGGCGAGGCGACAGCAGAGGAAGCCTACTCTCCCCCAGGCCCGTCTCCTACTTGAAGGGCTCTTCGGGTGGTCCACTGCTCTGCCCCTCGGGACATGCTGTGGGCATCTTCCGGGCTGCTGTGTGCACCCGGGGGGTTGCGAAGGCGGTGGACTTTGTGCCCGTTGAGTCTATGGAAACAACTATGCGGTCCCCGGTCTTCACGGACAACTCGTCCCCCCCGGCCGTACCGCAGACATTCCAAGTGGCCCATCTACACGCCCCTACTGGCAGCGGCAAGAGCACTAAGGTGCCGGCTGCGTATGCAGCCCAAGGGTACAAGGTACTTGTCCTGAACCCGTCTGTTGCCGCCACCCTGGGTTTCGGGGCGTATATGTCTAAGGCACATGGTGTAGACCCTAACATTAGAACCGGGGTAAGGACCATCACCACGGGTGCCCCCATTACGTACTCCACCTATGGCAAGTTCCTTGCCGACGGTGGTTGCTCTGGGGGCGCCTATGACATCATAATATGTGATGAGTGCCACTCAACTGACTCGACTACCATCTTGGGCATCGGCACAGTCCTGGACCAAGCGGAGACGGCTGGAGCGCGACTCGTCGTACTCGCCACCGCTACGCCTCCGGGATCAGTCACCGTGCCACATCCCAATATCGAGGAGGTGGCTCTGTCCAACATTGGAGAGATCCCCTTCTATGGCAAAGCCATCCCCATCGAGACCATCAAGGGGGGGAGGCACCTCATATTTTGCCATTCCAGGAAAAAATGTGATGAGCTCGCCGCAAAGCTGTCGGGTCTCGGGCTTAACGCTGTAGCGTATTACCGGGGTCTTGATGTGTCCGTCATACCGACCAGCGGAGACGTCGTTGTCGTGGCAACAGACGCTCTAATGACGGGTTTCACTGGCGACTTTGACTCGGTGATCGACTGTAATACATGTGTCACCCAGACAGTCGACTTCAGCTTGGACCCTACCTTCACCATCGAGACGACAACCGTGCCCCAAGACGCGGTGTCGCGCTCGCAGCGGCGAGGCAGGACTGGTAGGGGCAGGGCGGGCATCTACAGGTTTGTGACTCCAGGAGAACGGCCCTCGGGCATGTTCGATTCCTCGGTCCTGTGTGAGTGCTATGACGCGGGCTGTGCTTGGTACGAGCTCACGCCCGCCGAGACCTCAGTTAGGTTGCGGGCTTACCTGAATACACCAGGGTTGCCCGTTTGCCAGGACCATCTGGAGTTCTGGGAGGGCGTCTTCACAGGCCTCACCCACATAGATGCCCACTTTTTGTCCCAGACTAAGCAGGCAGGAGACAACTTCCCCTACTTGGTAGCATACCAGGCTACGGTGTGCGCCAGAGCTCAGGCTCCACCCCCATCGTGGGACCAAATGTGGAAATGTCTCATACGGCTAAAGCCCACGCTGCACGGGCCAACACCCCTGCTGTATAGGCTAGGAGCCGTCCAAAATGAGGTCACCCTCACACACCCCATAACCAAATTCATCATGGCATGCATGTCGGCTGACCTGGAGGTCGCCACGAGCACCTGGGTGCTAGTAGGCGGAGTCCTCGCAGCTCTGGCCGCGTATTGCCTGACAACAGGCAGCGTGGTCATTGTAGGCAGGATCATCTTGTCCGGAAAGCCGGCTATTGTACCCGACAGGGAAGTCCTCTACCAACAGTTCGATGAGATGGAAGAGTGCGCTACACACCTCCCTTACATTGAACAAGGAATGCAGCTCGCCGAACAATTCAAGCAGAAGGCACTCGGGTTGTTACAGACAGCCACCAAGCAAGCAGAGGCTGCTGCTCCCGTGGTGGAGTCCAAGTGGCGAGCCCTTGAGAGCTTCTGGGCGAAGCATATGTGGAATTTCATCAGCGGGATACAATACTTAGCAGGCTTGTCCACTCTGCCTGGGAACCCCGCAATAGCATCACTGATGGCATTCACAGCCTCTATTACCAGCCCGCTCACCACCAACCATACCCTCCTGTTCAACATTTTGGGGGGATGGGTGGCCGCCCAACTCGCCCCCCCC---AGCGCTGCTTCTGCTTTCGTAGGCGCCGGCATCGCCGGCGCGGCCGTTGGCAGCATAGGCCTTGGGAAGGTGCTAGTGGACATTTTGGCGGGTTATGGGGCGGGGGTGGCAGGCGCCCTCGTGGCCTTTAAGGTCATGAGTGGTGAGATGCCTTCCACTGAGGACTTGGTCAACTTGCTCCCTGCCATCCTCTCCCCTGGTGCCCTAGTCGTCGGGGTAGTGTGCGCAGCAATACTGCGTCGGCATGTGGGCCCAGGGGAGGGGGCTGTGCAGTGGATGAACCGGCTGATAGCGTTCGCTTCGCGGGGTAACCACGTCTCCCCCACGCACTATGTGCCCGAGAGCGACGCTGCAGCGCGTGTCACTCAGATCCTCTCCAGCCTTACCATCACTCAGCTGCTGAAGAGGCTCCATCAGTGGATTAACGAGGACTGCTCCACGCCATGCTCCGGCTCGTGGTTAAGGGACGTTTGGGACTGGATATGCACGGTGTTAACTGATTTTAAGACCTGGCTCCAGTCCAAGCTCCTGCCGCGGTTACCGGGAGTCCCCTTCCTCTCATGCCAACGTGGATACAGGGGCATCTGGCGGGGAGACGGCATCATGCAAACCACCTGCCCATGTGGAGCGCAGATCACCGGACATGTCAAAAACGGTTCCATGAGGATCGTTGGGCCTAGGACCTGCAGCAACACGTGGCATGGAACATTCCCCATCAACGCATACACCACGGGCCCCTGCACGCCCTCCCCAGCGCCCAATTATTCCAGGGCGTTGTGGAGGGTGGCTGCTGAGGAGTACGTGGAGGTTACGCGGGTGGGGGATTTCCACTACGTGACGGGCATGACCACTGACAACGTAAAGTGCCCATGCCAGGTTCCGGCCCCCGAATTCTTCACGGAGGTGGATGGGGTGCAGCTGCACAGGTACGCTCCGCCGTGCAAACCTCTCCTACGGGAGGAGGTCACATTCCAGGTCGGGCTCAACCAATACCTGGTCGGGTCACAGCTCCCATGTGAGCCCGAACCGGACGTAGCGGTGCTCACTTCCATGCTCACCGACCCCTCCCACATCACAGCAGAGACGGCTAAGCGTAGGCTGGCCAGGGGGTCTCCCCCCTCCTTAGCCAGCTCTTCAGCTAGCCAGTTGTCTGCGCCTTCCTTGAAGGCGACA------------TGCACTACCCGTCAT------------GACTCCCCAGATGCTGACCTCATCGAGGCCAATCTCCTGTGGCGGCAGGAGATGGGCGGGAACATCACCCGCGTGGAGTCAGAGAATAAGGTAGTGATTCTGGACTCCTTCGAGCCGCTTCGAGCGGAGGAAGATGAGAGGGAAGTATCCGTTCCTGCGGAAATCCTGCGGAGATCCAGGAAGTTTCCCCGAGCGATGCCCATATGGGCAAGGCCGGATTACAACCCTCCACTGATAGAGTCCTGGAAGGACCCGGACTACGTCCCTCCGGTGGTACATGGGTGCCCATTGCCACCTACTAAGGCCCCTCCAATACCACCTCCACGGAGGAAAAGGACGGTTGTCCTGACAGAATCTACCGTGTCTTCTGCCTTGGCTGAGCTCGCCACGAAGACCTTCGGCAGCTCCGGATCGTCGGCCGTCGACAGCGGCACGGCGACCGGCCCTCCTGACCAGCCCTCCGACGACGGCGACGCGGGGTCCGATGTTGAGTCGTACTCCTCCATGCCCCCCCTTGAGGGGGAGCCGGGGGATCCCGATCTCAGCGACGGGTCTTGGTCTACCGTGAGC---GAGGAAGCTAGTGAGGATGTCGTCTGCTGCTCGATGTCCTACACATGGACAGGCGCCCTGATCACGCCATGCTCCGCGGAGGAAAGCAAGCTGCCCATCAACGCGTTGAGCAACTCCTTGCTGCGTCATCACAACATGGTCTATGCCACAACATCTCGCAGCGCAAGCCAGCGGCAGAAGAAGGTCACTTTTGACAGACTGCAAGTCCTGGACGACCATTACCGGGACGTGCTCAAGGAGATGAAGGCGAAGGCGTCCACAGTTAAGGCTAAACTTCTATCCGTAGAAGAAGCCTGCATGCTGACGCCCCCACACTCGGCCAAATCCAAATTTGGCTATGGGGCAAAGGACGTCCGGAACCTATCCAGCAAGGCCGTTGACCACATCAACTCCGTGTGGAAGGACTTGCTGGAAGACACTGAGACACCAATTGACACCACCATCATGGCAAAGAATGAGGTTTTCTGCGTCCAACCAGAGAAAGGAGGCCGCAAGCCAGCTCGCCTTATCGTATTCCCAGATTTGGGGGTTCGTGTGTGCGAGAAAATGGCCCTTTATGACGTGGTCTCCACCCTTCCTCAGGCCGTGATGGGCTCCTCATACGGGTTCCAGTACTCTCCTGGACAGCGGGTCGAGTTCCTGGTGAATGCCTGGAAAAAGAAGAAAAACCCTATGGGCTTTTCATATGACACCCGCTGTTTTGACTCAACGGTCACCGAGAGTGACATCCGTGTTGAGGAGTCAATCTACCAATGTTGTGACTTGGCCCCCGAAGCCAGACAGGCCATAAGGTCGCTCACAGAACGGCTTTATATCGGGGGTCCCCTGACTAACTCAAAAGGGCAGAACTGCGGTTATCGCCGGTGCCGCGCGAGCGGTGTGCTGACGACTAGCTGCGGTAATACCCTCACATGTTACTTGAAGGCCTCTGCAGCCTGTCGAGCTGCCAAGCTCCAGGACTGCACGATGCTCGTGTGCGGAGACGACCTTGTCGTTATCTGTGAAAGCGCGGGAACCCAGGAGGACGCGGCGAGCCTACGAGTCTTCACGGAGGCTATGACTAGGTACTCTGCTCCCCCCGGGGACCCGCCCAGACCAGAATACGACTTGGAGTTGATAACATCATGCTCCTCCAATGTGTCGGTCGCGCACGATGCAGCTGGCAAAAGGGTGTACTACCTCACCCGTGACCCCACCACCCCACTTGCACGCGCTGCGTGGGAGACAGCTAGACACACTCCAGTCAACTCCTGGCTAGGCAACATCATCATGTATGCGCCCACTTTATGGGTAAGGATGGTCATGATGACTCACTTCTTCTCCATCCTTCTAGCCCAGGAACAACTTGAAAAGGCTCTAGATTGTCAGATTTACGGGGCCAGTTACTCCATTGAGCCACTTGACCTACCTCAGATCATTCAGAGACTCCATGGTCTTAGCGCATTTTCACTCCATAGTTACTCTCCAGGTGAAATCAATAGGGTGGCTGCATGCCTCAGAAAACTTGGGGTACCACCCTTGCGAGTCTGGAGACATCGGGCCAGAAGTGTCCGCGCTAAGCTCCTGTCCCAGGGGGGGAGGGCTGCCAACTGTGGCAAATACCTCTTCAACTGGGCAGTAAGGACCAAGCTTAAGCTCACTCCAATTCCGGCTGCGTCCAAGTTGGACTTGTCCAGCTGGTTCGTTGCTGGTTACAGCGGGGGAGACGTATATCACAGCCCGTCTCGTGCCCGACCCCGCTGGCTCATGTTATGCCTACTCCTACTTTCCGTAGGGGTAGGCATCTACCTGCTCCCCAACCGA
>ACE63642
ATGAGCACGAATCCTAAACCTCAAAGAAAAACCAAACGTAACACCAACCGCCGCCCACAGGACGTCAAGTTCCCGGGCGGTGGTCAGATCGTTGGTGGAGTTTACCTGTTGCCGCGCAGGGGCCCCAGGTTGGGTGTGCGCGCGACTAGGAAGACTTCCGAGCGGTCGCAACCTCGTGGAAGGCGACAACCTATCCCCAAGGCTCGCCAGCCCGAGGGCAGGGCCTGGGCTCAGCCCGGGTACCCTTGGCCCCTCTATGGCAATGAGGGCATGGGGTGGGCAGGATGGCTCCTGTCACCCCGTGGCTCTCGGCCTAGTTGGGGCCCCACGGACCCCCGGCGTAGGTCGCGCAATTTGGGTAAGGTCATCGATACCCTCACGTGCGGCTTCGCCGACCTCATGGGGTACATTCCGCTCGTCGGCGCCCCCCTAGGGGGCGCTGCCAGGGCCCTGGCGCATGGCGTCCGGGTTCTGGAGGACGGCGTGAACTATGCAACAGGGAACCTACCCGGTTGCTCCTTTTCTATCTTCCTTCTGGCTCTGCTGTCCTGTTTGACCATTCCAGCTTCCGCTTATGAAGTGCGCAACGTGTCCGGGATGTACCATGTCACGAACGACTGCTCCAACGCAAGCATTGTGTATGAGGCAGCGGACTTGATCATGCATACCCCCGGGTGCGTGCCCTGCGTTCGGGAATCC------AACTTC---TCCCGCTGCTGGGTAGCGCTCACTCCCACGCTCGCGGCCAGGAACGCCAGCGTCCCCACTACGGCAATACGGCGTCACGTCGATTTGCTCGTTGGGGCGGCTGCTTTCTGCTCCGCTATGTACGTGGGAGATCTTTGCGGATCTGTTTTCCTCGTCTCCCAGCTGTTCACCTTCTCGCCTCGCCGGCATGAGACAGTACAGGACTGCAATTGCTCAATCTATCCCGGCCACGTGTCAGGTCACCGCATGGCTTGGGATATGATGATGAACTGGTCACCTACAACAGCTTTGGTGGTATCGCAGTTACTCCGGATCCCACAAGCCGTCGTGGACATGGTGGCGGGGGCCCACTGGGGAATCCTGGCGGGCCTCGCCTACTATTCCATGGTGGGGAACTGGGCTAAGGTTTTGATTGTGATGCTACTCTTTGCCGGCGTTGAC---------GGA------AGG---ACCCATACGGTGGGGTCGGTGCAGGGCAGTGGCGCCCATACGCTCACGTCCCTCTTCTCATCCGGGTCGTCCCAGAACATCCAGCTTATAAACACCAACGGCAGCTGGCACATCAACAGGACTGCCCTGAACTGCAACGACTCCCTCAACACTGGGTTCCTTGCTGCGTTGTTCTAC------AAACACAAGTTCAACGCGTCAGGATGTCCAGAGCGCATGGCCAGCTGCCGCTCCATCGGCGAGTTCGATCAGGGGTGGGGTCCCATCACCTACGCTGAGTCG---CACAGCAAGACCAAAACACCTCCAGACCAGAGGCCTTACTGCTGGCACTACGCGCCTCCACCGTGCGGTATCGTACCCGCGGCGCAGGTGTGTGGTCCAGTGTATTGCTTCACCCCAAGCCCTGTCGTGGTGGGTACGACCGACCGGTTCGGCGTCCCTACGTACAGTTGGGGGGAGAATGAGACGGACGTGCTGCTTCTCAACAACACGCGGCCGCCGCAAGGCAACTGGTTTGGCTGTACATGGATGAATGGCACTGGGTTCACCAAGGCGTGCGGGGGCCCCCCGTGTAACATCGGGGGGGTCGGC------AATAATACCTTGACCTGTCCCACGGACTGCTTCCGGAAGCACCCCGAGGCCACCTACGCTAAGTGCGGTTCGGGGCCTTGGTTGACACCTAGATGCTTGGTTGACTACCCATACAGGCTTTGGCACTACCCCTGCACTGTCAACTTTACCATCTTCAAGGTTAGGATGTATGTGGGGGGTGTGGAGCACAGGCTCCAAGCCGCATGCAATTGGACTCGAGGAGAGCGTTGTGACTTGGAGGACAGGGATAGATCAGAGCTCAGTCCGCTGCTGCTGTCCACAACAGAGTGGCAGATACTGCCCTGTTCCTTCACCACCCTACCGGCTCTGTCCACTGGTTTGATCCATCTTCATCAGAACATCGTGGACGTGCAGTACCTGTACGGTATAGGGTCGGCGGTTGTCTCCTTTGCAATCAAGTGGGAGTATGTTCTGCTGCTCTTCCTTCTCCTGGCGGACGCGCGCGTCTGTGCCTGTTTGTGGATGATGCTGCTGATAGCTCAAGCTGAGGCCGCCTTAGAGAACTTGGTGGTCCTCAATGCGGCATCCGTGGCTGGAGCGCATGGCATTCTCTCCTTCCTTGTGTTCTTCTGTGCTGCCTGGTACATCAAGGGCAGGCTGGTCCCTGGGGCGGCGTATGCTCTCTATGGCGTGTGGCCGCTACTCCTGCTCCTGCTGGCGTTACCGCCACGGGCGTACGCCATGGACCGGGAGATGGCTGCATCGTGTGGAGGCGCGGTTTTCGTAGGTCTGATGCTCTTGACCTTGTCACCGCACTATAAAGTGTTCCTCGCTAAGCTCATATGGTGGTTACAATATTTTATCACCAGGGCCGAGGCGCTTTTGCAAGTGTGGATCCCCCCTCTCAACGTTCGGGGGGGCCGCGATGCCATCATCCTCCTCACGTGCGCGATCCACCCAGAGCTAATCTTTACCATCACTAAGATCTTGCTCGCCATACTCGGTCCGCTCATGGTGCTCCAGGCTGGCATAACCAGAGTGCCGTACTTTGTGCGCGCTCACGGGCTCATTCGTGCATGCATGCTGGTGCGGAAGGTTGCTGGGGGTCATTATGTCCAAATGGCTTTCATGAAGCTGGCCGCACTGACAGGTACGTACGTTTATGACCATCTTACTCCACTGCGGGACTGGGCCCACGCGGGCCTACGAGACCTCGCGGTGGCAGTCGAGCCCGTCATCTTCTCTGACATGGAGACCAAGGTCATCACCTGGGGGGCAGACACCGCGGCGTGTGGGGACATCATCCTGGGCCTGCCCGTCTCCGCCCGCAGGGGGAGGGAAATACACCTGGGGCCGGCGGATAGCCTTGAGGGGCAGGGGTGGCGACTCCTTGCGCCTATCACGGCCTACTCCCAGCAGACGCGGGGCCTACTTGGCTGCATCATCACTAGCCTCACAGGCCGGGACAAGAACCAGGTCGAGGGAGAGGTTCAAGTGGTTTCCACCGCAACACAATCTTTCCTAGCGACCTGCGTTAACGGCGTGTGTTGGACTGTCTACCATGGCGCCGGCTCAAAGACCCTTGCCGGCCCAAAGGGCCCAATCACCCAAATGTACACCAATGTAGACCAGGACCTCGTCGGCTGGCAAGCGCCCCCCGGGGCGCGTTCCTTGACACCATGCACCTGTGGCAGCTCGGACCTTTATTTGGTCACGAGGCATGCCGATGTCATCCCGGTGCGCCGGCGGGGCGACAGCAGGGGGAGCTTACTCTCCCCCAGGCCCGTCTCCTACTTGAAGGGCTCTTCGGGTGGTCCACTGCTCTGCCCCTCGGGGCACGCTGTGGGCATCTTCCGGGCTGCCGTGTGCACCCGGGGGGTTGCGAAGGCGGTGGACTTTGTGCCCGTTGAGTCTATGGAAACTACCATGCGGTCCCCGGTCTTCACGGACAATTCGTCCCCTCCGGCCGTACCGCAGACATTCCAAGTGGCCCATCTACACGCCCCCACTGGTAGCGGCAAGAGCACTAAGGTGCCGGCTGCGTACGCAGCCCAAGGGTACAAGGTACTTGTCCTGAACCCGTCTGTCGCCGCCACCCTAGGCTTTGGGGCGTATATGTCTAAGGCACATGGTGTCGACCCCAACATCAGAACTGGGGTAAGGACCATCACCACGGGTGCCCCCATCACGTACTCCACCTATGGCAAGTTCCTTGCCGACGGTGGTTGCTCTGGGGGCGCCTACGACATCATAATATGCGATGAGTGCCACTCAACTGACTCGACTACCATCCTGGGCATCGGCACAGTCCTGGACCAAGCGGAGACGGCTGGAGCGCGACTCGTCGTGCTCGCCACCGCTACGCCTCCGGGATCGGTCACCGTGCCACATCCCAACATCGAGGAGGTGGCTCTGTCCAGCATTGGAGAGATCCCCTTCTATGGCAAAGCCATCCCCATCGAGACCATCAAGGGGGGGAGGCACCTCATTTTCTGCCATTCCAAGAAGAAATGTGATGAGCTCGCCGCAAAGCTGTCGGGCCTCGGACTCAATGCTGTAGCGTATTACCGGGGCCTTGATGTGTCCGTCATACCAACTAGTGGAGACGTCGTTGTCGTGGCAACTGACGCTCTGATGACGGGCTTTACCGGCGACTTTGACTCAGTGATCGACTGTAACACATGTGTCACCCAGACGGTCGACTTCAGCTTGGACCCTACCTTCACCATCGAGACGACGACCATGCCACAAGACGCGGTGTCGCGCTCGCAGCGGCGAGGCAGGACTGGTAGGGGCAGGATGGGCATCTACAGGTTTGTGACTCCAGGAGAACGGCCCTCGGGCATGTTCGATTCCTCGGTCCTGTGCGAGTGCTATGACGCGGGCTGTGCTTGGTACGAGCTCACGCCCGCCGAGACCTCAGTTAGATTACGGGCTTATCTGAATACACCAGGGTTGCCCGTCTGCCAGGACCATCTGGAGTTCTGGGAGAGCGTCTTCACAGGCCTCACCCACATAGATGCCCATTTCTTGTCCCAGACTAAGCAGGCAGGAGACAACTTCCCCTACCTGGTAGCATACCAAGCTACGGTGTGCGCCAGGGCTCAGGCTCCACCTCCATCGTGGGACCAAATGTGGAAGTGTCTCATACGGCTTAAGCCTACGCTGCACGGGCCAACACCCCTGCTGTATAGGCTAGGAGCCGTCCAAAACGAGGTCACCCTCACACACCCCATAACCAAATATATCATGGCATGCATGTCGGCTGACCTGGAGGTCGTCACAAGCACCTGGGTGCTTGTAGGCGGAGTCCTCGCAGCTCTGGCCGCGTACTGCTTGACAACGGGCAGCGTGGTCATTGTGGGCAGGATCATCTTGTCCGGAAAGCCGGCTATCATTCCCGACAGGGAAGTCCTCTACCAGGAGTTCGATGAGATGGAAGAGTGCGCCTCACACCTCCCCTACATCGAACAAGGAATGCAGCTCGCCGAACAATTCAAACAGAAGGCAATCGGGTTACTGCAAACAGCCACCAAGCAAGCGGAGGCCGCTGCTCCCGTGGTGGAGTCCAAGTGGCGGACCATCGAAGCCTTCTGGGCGAAGCACATGTGGAATTTTATCAGCGGGATACAATACTTAGCAGGCTTGTCCACTCTGCCTGGGAATCCCGCAATAGCATCACTAATGGCATTCACAGCCTCCATCACCAGCCCGCTCACCACCCAGCACACCCTCCTGTTCAACATCTTGGGGGGATGGGTGGCCGCCCAACTAGCTCCTCCC---AGCGCTGCTTCTGCTTTCGTAGGCGCCGGCATCGCTGGCGCGGCTGTTGGCAGCATAGGCCTTGGGAAGGTGCTTGTGGACATCTTGGCGGGTTATGGAGCAGGGGTGGCAGGCGCGCTCGTGGCCTTTAAGGTCATGAGCGGCGAGATGCCCTCCACCGAGGATCTGGTTAACTTACTCCCTGCCATCCTCTCCCCTGGTGCCCTAGTCGTCGGGGTCGTGTGCGCAGCAATACTGCGTCGACACGTGGGCCCAGGGGAGGGGGCTGTGCAGTGGATGAACCGGCTGATAGCGTTCGCTTCACGGGGTAACCATGTCTCCCCCACGCACTATGTGCCTGAAAGCGACGCTGCAGCGCGTGTCACTCAGATCCTCTCTAGCCTTACCATCACTCAGCTGCTGAAGAGGCTTCACCAGTGGATTAATGAGGACTGCTCCACGCCATGCTCCGGCTCGTGGCTAAGAGATGTTTGGGACTGGATATGCACGGTGTTGACTGATTTCAAGACCTGGCTCCAGTCCAAGCTCCTGCCGCGGTTACCGGGAGTCCCCTTTCTCTCGTGTCAACGCGGGTACAAGGGAGTCTGGCGGGGCGACGGCATCATGCAGACCACCTGCCCATGTGGAGCACAGATTGCCGGACATGTCAAAAACGGTTCCATGAGGATCGTTGGGCCCAAGACCTGCAGCAACACGTGGCATGGAACATTCCCCATTAACGCATACACCACGGGCCCTTGCACACCCTCCCCCGCGCCAAATTATTCCAGGGCGCTGTGGAGGGTGGCTGCTGAGGAGTACGTGGAGGTTACGCGAGTGGGGGATTTCCACTACGTGACGGGCATGACCACCGACAACGTCAAGTGCCCATGCCAGGTTCCGGCCCCTGAATTTTTCACAGAGGTGGATGGGGTGCGGCTGCACAGGTACGCTCCGGCGTGCAAACCTCTCCTACGGGAGGAGGTCACATTCCAGGTCGGGCTCAATCAATACCTGGTTGGGTCACAGCTCCCGTGTGAGCCCGAACCGGACGTAGCAGTGCTCACTTCCATGCTCACCGACCCCTCCCACATTACAGCAGAGACGGCTAAGCGTCGGCTTGCCAGGGGGTCTCCCCCCTCCTTGGCCAGCTCTTCAGCTAGCCAGTTGTCTGCGCCTTCCTTGAAGGCGACA------------TGCACTACCCGTCAT------------GACTCCCCGGACGCTGACCTCATCGAGGCCAACCTCCTGTGGCGGCAGGAGATGGGCGGGAACATCACACGCGTGGAGTCAGAGAATAAGGTAGTAATTCTGGACTCTTTCGAGCCGCTTCAAGCGGAGGAGGATGAGAGGGAAGTATCCGTTCCGGCGGAAATCCTGCGAAAATCCAGGAAATTCCCTCGAGCGATGCCCATATGGGCACGTCCGGATTACAACCCTCCACTATTGGAGTCCTGGAAAGACCCGGACTACGTCCCTCCGGTGGTACACGGGTGCCCATTGCCGCCTACCAAAGCCCCTCCAATACCACCTCCACGGAGGAAGAAGACGGTTGTCCTGACAGAATCCACCGTGTCCTCTGCCTTGGCGGAGCTCGCCACAAAGACCTTCGGCAGCTCCGAATCGTCGGCCGTCGACAGCGGCACGGCAACGGCCCCTCCTGACCAACCCTCCGACGACGGCGACGCGGGATCCGACGTTGGGTCGTACTCCTCCATGCCCCCCCTTGAGGGGGAGCCGGGGGATCCCGACCTCAGCGACGGGTCTTGGTCTACCGTGAGC---GAGGAGGCCAGTGAGGACGTCGTCTGCTGTTCAATGTCCTACACATGGACAGGCGCCCTGATCACGCCATGCGCCGCGGAGGAGACCAAGTTGCCCATCAATGCGTTGAGCAACTCCTTGCTCCGCCACCACAACTTGGTCTATGCCACAACATCTCGCAGCGCGAGCCAGCGGCAGAAGAAGGTCACCTTTGACAGACTGCAAGTCCTGGACGACCACTACCGGGACGTGCTCAAGGAGATGAAGGCGAAGGCGTCCACAGTTAAGGCTAGACTTCTGTCCGTAGAAGAAGCCTGTAAGCTGACGCCCCCACACTCGGCCAAATCCAAATTTGGCTATGGGGCAAAGGACGTCCGGAACCTATCCGGCAAGGCCGTTAACCACATCCGCTCCGTGTGGAAGGACTTGCTGGAAGACACTGAGACACCGATTGATACCACCATCATGGCAAAGAATGAGGTTTTCTGCGTCCAACCAGAGAAAGGGGGCCGCAAGCCAGCTCGCCTTATCGTATTCCCAGATTTGGGGGTTCGTGTGTGCGAGAAAATGGCCCTCTATGACGTGGTCTCCACCCTTCCTCAGGCCGTGATGGGCTCCTCATACGGATTCCAGTACTCTCCTGGACAGCGGGTCGAGTTCCTGGTGAATGCCTGGAAAGCGAAGAAATGCCCTATGGGCTTCGCATATGACACCCGCTGTTTTGACTCAACGGTCACTGAGAATGACATCCGTGTTGAGGAGTCGATCTACCAATGTTGTGACTTGGCCCCCGAGGCCAGACAGGCCATAAGGTCGCTCACGGAGCGGCTTTATGTCGGGGGTCCTCTGACTAATTCAAAAGGGCAGAACTGCGGTTATCGCCGGTGCCGCGCGAGCGGCGTACTGACGACCAGCTGCGGTAATACCCTCACATGTTACTTGAAGGCCAGTGCGGCCTGTCGAGCTGCGAAGCTCCAGGACTGCACGATGCTCGTGTGCGGAGACGACCTTGTCGTTATCTGTGAAAGCGCGGGAACCCAAGAGGACGAGGCGAGCCTACGAGTCTTCACGGAGGCTATGACTAGGTACTCTGCCCCCCCCGGGGACCCGCCCAAACCAGAATACGACTTGGAGTTGATAACATCATGCTCCTCCAATGTGTCAGTCGCGCACGATGCATCTGGCAAAAGGGTGTACTACCTCACCCGTGACCCCACCACCCCCCTTGCGCGGGCTGCGTGGGAGACAGCTAGACACACTCCAGTCAACTCCTGGCTAGGCAACATCATCATGTATGCGCCCACCTTATGGGCAAGGATGATTCTGATGACTCATTTCTTCTCCATCCTTCTAGCTCAGGAACAACTTGAAAAAGCCCTAGATTGTCAGATCTACGGGGCCTGTTACTCCATTGAGCCACTTGACCTACCTCAGATCATTCAGCGACTCCATGGCCTTAGCGCATTTTCACTCCATAGTTACTCTCCGGGTGAGATCAATAGGGTGGCTTCATGCCTCAGAAAACTTGGGGTACCGCCCTTGCGAGCCTGGAGACATCGGGCCAGAAGTGTCCGCGCTAGGCTACTGTCCCAGGGGGGGAGAGCCGCCATCTGTGGCAAGTATCTCTTCAACTGGGCAGTAAGGACCAAGCTTAAACTCACTCCAATCCCGGCCGCGTCCCAGCTGGATTTATCCGGCTGGTTCGTAGCTGGTTACAGCGGGGGAGACATATATCACAGCCTGTCTCGTGCCCGACCCCGCTGGTTCATGTGGTGCCTACTCCTACTTTCTGTGGGGGTAGGCATCTACCTGCTCCCCAACCGA
>ACE63643
ATGAGCACGAATCCTAAACCTCAAAGAAAAACCAAACGTAACACCAACCGCCGCCCACAGGACGTTAAGTTCCCGGGCGGTGGCCAGATCGTTGGTGGAGTTTACCTGTTGCCGCGCAGGGGCCCCAGGTTGGGTGTGCGCGCGACTAGGAAGACTTCCGAGCGGTCGCAACCTCGTGGAAGGCGACAACCTATCCCCAAGGCTCGCCGGCCCGAGGGCAGGACCTGGGCTCAGCCCGGGTACCCTTGGCCCCTCTATGGCAACGAGGGCATGGGGTGGGCAGGATGGCTCCTGTCACCCCGTGGCTCTCGGCCTAGTTGGGGCCCCACGGACCCCCGGCGTAGGTCGCGTAATTTGGGTAAGGTCATCGATACCCTTACATGCGGCTTCGCCGACCTCATGGGGTACATTCCGCTCGTCGGCGCCCCCCTAGGGGGCGCTGCCAGGGCCCTGGCACACGGTGTCCGGGTTCTGGAAGACAGCGTGAACTATGCAACAGGGAATTTACCCGGTTGCTCTTTCTCTATCTTCCTCTTGGCTTTGCTGTCCTGCTTGACCATCCCAGCTTCCGCTTATGAAGTGCGCAACGTGTCCGGGGGGTACCATGTCACGAACGACTGCTCCAACTCAAGCATTGTGTATGAGGCAGCGGATGTGATCATGCATACTCCGGGGTGCGTGCCCTGCGTTCGGGAGAAC------AACTCC---TCCCGTTGCTGGGTAGCGCTCACTCCCACGCTCGCGGCCAGGAATGTCAGCATCCCCACTACGACAATACGACGCCATGTCGACTTGCTCGTTGGGACGGCTGCTTTCTGCTCCGCTATGTACGTGGGGGATCTTTGCGGATCTGTTTTCCTCATCTCCCAGCTGTTTACCTTCTCGCCCCGCCGGCATGAGACGGTACAGGACTGCAATTGCTCGATCTATCCCGGCCATCTAACAGGTCATCGTATGGCTTGGGATATGATGATGAATTGGTCACCTACAGCAGCCTTAGTGGTGTCGCAGTTACTCCGGATCCCACAAGCTGTCATGGATATGGTGGCGGGGGCCCACTGGGGAGTCCTGGCGGGCCTTGCCTACTATTCCATGGTGGGGAACTGGGCTAAGGTTTTGATTGTGATGCTACTTTTTGCCGGCGTTGAC---------GGG------AGT---ACCCACGTGACAGGGGGGCATGCTGCCTTCACCACCAGGGGATTCGTCGGCCTCTTTACACCTGGGCCAACTCAGAACATCCAGCTTGTGAACACCAATGGCAGCTGGCACATCAACAGGACTGCCCTGAACTGCAATGACTCCCTCCAGACCGGGTTTCTTGCCGCGCTGTTTTAC------GCACGCAAGTTCAACTCGTCTGGATGCCCAGAGCGCATGGCCAGCTGCAGCCCCATTGACAAGTTTGCTCAAGGATGGGGTCCCATCACTTACGCTGAGCCT---AAAAGT---------------CTGGACCAGAGGCCTTACTGCTGGCACTACGCGCCTCGACCGTGCGGTATCGTACCCGCGTCGGAGGTGTGTGGTCCAGTGTATTGCTTCACTCCAAGCCCTGTAGTGGTGGGCACGACCGATCGGTCCGGTGCCCCTACATATACATGGGGGGAGAATGAGACAGACGTGCTGCTTCTCAACAACACGCGGCCGCCGCAAGGCAACTGGTTCGGCTGTACATGGATGAATGGCACTGGGTTCACCAAGACGTGCGGGGGCCCCCCGTGTAACATCGGGGGGGTCGGC------AATACCACCCTGACCTGCCCCACGGATTGCTTCCGGAAGCACCCCGAGGCTACGTACACAAAATGTGGTTCGGGGCCTTGGTTGACACCTAGGTGCATGGTTGATTACCCATACAGGCTCTGGCACTACCCCTGCACTGTCAACTTTACCGTTTTCAAGGTTAGGATGTACGTGGGGGGCGTGGAACACAGGCTCAATGCTGCATGCAATTGGACTCGAGGAGAGCGCTGCAACTTGGAGGACAGGGATAGATCAGAGCTCAGTCCGCTGTTGTTATCTACGACAGAGTGGCAGATACTGCCCTGTTCCTTCACCACTCTACCGGCTCTATCCACCGGTTTGATCCATCTCCATCAGAACATCGTGGACGTGCAATACCTGTACGGTATAGGGTCAGCGGTTGTCTCCTTTGTAATCAAGTGGGAGTATGTCCTGTTGCTTTTCCTTCTCCTGGCGGACGCGCGCGTTTGCGCCTGCTTGTGGATGATGCTGTTGATAGCCCAGGCTGAGGCCGCCTTAGAGAACCTGGTGGTCCTCAATGCGGCGTCCGTGGCCGGAGCGCACGGCATCCTCTCCTTCCTTGTGTTCTTCTGCGCCGCCTGGTACATCAAGGGAAGGTTGGTTCCTGGGGCGGCATATGCCTTCTATGGCGTATGGCCGCTGCTCCTGCTCCTGTTGGCATTACCACCACGAGCTTACGCCATGGACCGGGAGATGGCTGCATCGTGCGGAGGCGCGGTTTTCATAGGTCTGGCACTCCTGACCCTGTCACCATACTATAAAGTGTTCCTCGCCAGGCTCATATGGTGGTTACAATATTTTATCACCAGGGCCGAGGCGCACTTGCAAGTGTGGGTCCCCCCCCTCAACGTTCGGGGAGGCCGCGATGCCATCATCCTCCTCACATGTGCAGTCCATCCAGAGCTAATCTTTGACATCACCAAACTCCTGCTCGCCATACTTGGTCCGCTCTCGGTGCTCCAGGCCGGCATAACTGCAGTGCCGTACTTCGTGCGCGCCCAAGGGCTCATTCGTGCATGCATGCTGGTGCGGAAAGTCGCCGGGGGCCACTACGTCCAAATGGCCTTCGTGAAACTGGCCGCACTGACAGGCACGTACGTCTATGACCATCTTACCCCACTGCGGGATTGGGCCCACGCAGGCCTACGAGACCTCGCGGTGGCGGTAGAGCCTGTTGTTTTCTCTGGTATGGAGACCAAGATCATCACCTGGGGGGCAGACACCGCGGCGTGTGGGGACATCATCCTGGGCCTACCCGTCTCCGCCCGGAGGGGGAGGGAGATACTTCTGGGACCGGCCGATAGTCTTGAGGGGCAGGGGTGGCGGCTCCTTGCGCCCATCACAGCCTACTCCCAACAGACTCGAGGCCTACTTGGTTGCATCATCACTAGCCTCACAGGCCGGGACAAGAACCAGGTCGAGGGGGAGGTTCAAGTGGTTTCCACCGCAACACAATCTTTCCTGGCGACCTGCATCAACGGCGTGTGCTGGACTGTCTACCACGGCGCCGGCTCAAAGACCCTAGCCGGCCCAAAAGGCCCAATCACCCAAATGTACACCAATGTAGACCAGGACCTCGTCGGTTGGCAGGCGCCCCCCGGGGCGCGCTCCATGACACCATGCACCTGCGGCAGTTCGGACCTTTACTTGGTCACGAGACATGCTGATGTCATTCCGGTGCGCCGGCGGGGCGACGGCAGGGGGAGTTTACTCTCCCCCAGGCCAGTCTCCTACCTGAAGGGCTCTTCGGGTGGTCCACTACTCTGCCCTTCGGGGCATGCTGTGGGCATCTTCCGGGCTGCTGTCTGCACCCGGGGGGTTGCAAAAGCGGTGGACTTCATACCCGTTGAGTCCATGGAAACCACCATGCGGTCTCCGGTCTTCACGGACAACTCGTCCCCTCCGGCTGTACCGCAGACATTCCAGGTAGCCCACCTACACGCTCCCACTGGCAGCGGCAAGAGCACTAAAGTACCGGCTGCGTATGCAGCCCAAGGGTACAAGGTACTGGTCCTGAACCCGTCCGTTGCCGCCACCTTGGGTTTCGGGGCGTATATGTCTAAGGCACATGGCACTGACCCCAACATCAGGACCGGAATAAGGACCATCACCACGGGCGCACCCATCACATACTCCACCTACGGCAAGTTTCTTGCCGACGGCGGTTGCTCCGGGGGCGCCTATGACATCATAATATGTGACGAGTGCCACTCAACTGACTCGACCACCATCTTGGGCATCGGTACAGTCCTGGACCAAGCGGAAACGGCTGGAGCGCGGCTCGTCGTGCTCGCCACCGCTACGCCTCCGGGATCGGTCACCGTGCCACACCCCAACATCGAGGAGGTAGCCCTGTCCAACACTGGGGAGATCCCCTTCTATGGCAAGGCCATCCCCATCGAGGTCATCAAAGGGGGAAGGCATCTCATCTTCTGCCACTCCAAAAAGAAATGTGACGAGCTCGCCGCAAAGCTGTCGGGCCTCGGACTCAATGCTGTAGCATACTACCGGGGCCTTGATGTGTCCGTCATACCGACTAGCGGAGACGTCGTTGTCGTGGCAACAGACGCTCTAATGACGGGCTTTACCGGCGACTTTGACTCAGTCATCGACTGTAACACATGTGTCACCCAAACAGTCGATTTCAGCCTGGACCCCACCTTCACCATCGAGACGACGACCGTGCCCCAAGACGCAGTGTCGCGCTCGCAGCGGCGAGGCAGGACTGGCAGGGGTAGGGGAGGCATCTACAGGTTTGTGACTCCAGGAGAACGGCCCTCGGGCATGTTCGATTCCTCGGTCCTGTGTGAGTGCTATGACGCGGGCTGTGCTTGGTATGAGCTCACGCCCGCTGAGACCTCGGTTAGGTTGCGGGCTTACCTAAATACACCAGGGTTGCCCGTTTGCCAGGACCATCTGGAGTTCTGGGAGAGCGTCTTTACAGGCCTCACCCACATAGATGCCCACTTCTTGTCCCAGACTAAGCAGGCAGGAGACAACTTCCCCTACCTGGTGGCATACCAGGCCACGGTGTGCGCCAGGGCTCAGGCCCCACCCCCATCGTGGGATCAAATGTGGAAGTGTCTCATACGGCTCAAGCCCACGCTGCACGGGCCAACACCCCTGCTGTATAGGCTAGGAGCCGTCCAAAATGAGGTCACCCTCACGCACCCTGTAACCAAATTCATCATGGCATGCATGTCGGCCGACCTGGAGGTCGTCACTAGCACCTGGGTGCTGGTAGGCGGGGTCCTCGCGGCTCTGGCCGCATACTGCTTGACAACGGGCAGCGTGGTCATTGTGGGTAGGATCATCTTGTCCGGGAGGCCGGCTGTTATTCCCGACAGGGAAGTCCTGTACAAAGAGTTCGATGAAATGGAAGAGTGCGCCGCACAACTCCCTTACATCGAACAGGGAATGCAGCTCGCCGAGCAATTCAAGCAGAAGGCGCTTGGGTTGCTGCAAACAGCCACCAAGCAAGCGGAGGCTGCTGCTCCAGTAGTGGAGTCCAAATGGCGATCCCTTGAGGCCTTCTGGGCAAAACACATGTGGAATTTCATCAGCGGGGTCCAGTATTTAGCGGGCTTATCCACTCTGCCCGGGAACCCCGCGATAGCATCATTGATGGCATTCACGGCCTCTATCACCAGCCCGCTCACCACCCAAAACACCCTCCTGTTTAACATCTTGGGGGGGTGGGTGGCTGCCCAACTCGCTCCCCCC---AGCGCCGCGTCGGCCTTTGTGGGCGCCGGCATCGCCGGTGCAGCTGTTGGCAGCATAGGCCTTGGAAAGGTGCTTGTGGACATCCTGGCGGGCTATGGGGCAGGGGTCGCTGGCGCACTCGTGGCTTTTAAGATCATGAGCGGCGAGATGCCCTCTACTGAAGACATGGTCAATTTACTCCCTGCTGTCCTCTCCCCTGGCGCCCTGGTCGTCGGGGTTGTGTGCGCCGCAATACTGCGCCGGCACGTGGGCCCGGGAGAGGGGGCTGTGCAGTGGATGAACCGGCTGATAGCGTTCGCCTCGCGGGGTAACCACGTCTCCCCCACGCACTATGTGCCTGAGAGCGACGCCGCAGCACGTGTCACTCAGATCCTCTCCAGCCTTACCATCACTCAGTTGCTAAAGAGACTCCACCAGTGGATTAATGAGGACTGCTCCACGCCATGTTCCGGCTCGTGGCTAAGGGATGTTTGGGACTGGATATGCACGGTGTTGACAGACTTCAAGACCTGGCTCCAGTCCAAGCTCCTACCGCGATTACCGGGAGTCCCCTTCCTCTCATGCCAACGCGGGTACAAGGGAGTCTGGCGGGGGGAGGGCATCATGCAAACCACCTGCCCATGTGGAGCGCAGATCGCCGGACATGTCAAAAACGGTTCCATGAGGATCGTTGGGCCTAAAACCTGTAGCAACACGTGGCATGGAACGTTCCCCATCAACGCGTACACCACGGGCCCTTGCACCCCCTCCCCGGCGCCAAACTATTCTAGGGCGCTGTGGCGGGTGGCTGCTGAAGAGTACGTGGAGGTCACGCGGGTGGGGGATTTCCACTACGTGACGGGCATGACCACTGACAACGTAAAATGCCCATGCCAGGTTCCAGCCCCTGAATTCTTCACAGAAGTGGATGGGGTGCGGTTGCACAGGTACGCCCCGGCGTGCAAACCTCTCCTACGGGATGAGGTCTCATTCCAGGTCGGGCTCAACCAATACGTGGTTGGATCACAACTCCCATGCGAGCCCGAACCGGATGTGGCAGTGCTCACTTCCATGCTCACCGACCCCTCCCACATTACAGCAGAGACGGCTAAGCGTAGGTTGGCCAGGGGGTCTCCCCCCTCCTTGGCCAGCTCTTCAGCTAGCCAGTTGTCTGCGCCTTCTTTGAAGGCGACA------------TGCACTACTCACCAT------------GACTCCCCGGACGCCGACCTCATTGAGGCCAACCTCCTGTGGCGGCAGGAGATGGGCGGGAACATCACCCGCGTGGAGTCAGAGAATAAGGTAGTAATTCTGGACTCTTTCGATCCGCTTCGGGCGGAGGAGGATGAGCGGGAAGTATCCGTTCCAGCGGAGATCCTGCGGAAATCCAGGAAGTTCCCCGCGGCGATGCCCGTATGGGCACGCCCAGATTACAACCCTCCACTGCTAGAGTCCTGGAAGGACCCGGACTATGTCCCTCCGGTGGTACATGGATGCCCATTGCCACCTACCAAAGCCCCTCCAATACCACCCCCACGGAGGAAGAGGACGGTTGTCCTAACAGAGTCCACTGTGTCTTCTGCCCTGGCGGAGCTCGCTACTAAGACCTTCGGCAGCTCCGGATCGTCGGCCGCTGATAGCGGCACGGCGACCGCCCCTCCTGACCAAACCTCCGACGACGGCGACAAAGAATCCGACGTTGAGTCGTACTCCTCCATGCCTCCCCTTGAGGGAGAGCCGGGGGACCCCGATCTCAGCGACGGGTCTTGGTCTACCGTGAGC---GAGGAGGCCAGTGAGGACGTCGTCTGCTGTTCGATGTCCTACACATGGACGGGTGCCCTGATCACGCCATGCGCCGCGGAGGAAAGTAAGCTGCCCATCAACGCATTGAGCAACTCTCTGCTGCGCCACCATAACATGGTGTATGCTACAACATCCCGCAGCGCAAGCCTGCGGCAGAAGAAGGTCACCTTTGACAGACTGCAGGTCCTGGACGACCACTACCGGGACGTGCTCAAGGAGATGAAGGCGAAGGCGTCCACAGTTAAGGCTAAACTTCTATCTGTAGAAGAAGCCTGCAAACTGACGCCCCCACACTCGGCCAAATCAAAATTTGGCTATGGGGCAAAGGACGTCCGGAACCTATCCAGCAGGGCCGTTAACCACATCCGCTCCGTGTGGAAGGACTTGCTGGAAGACACTGAGACACCAATTGACACCACCGTCATGGCAAAAAATGAGGTTTTCTGTGTCCAACCAGAGAAAGGAGGCCGCAAGCCAGCCCGCCTCATCGTGTTCCCAGACCTGGGAGTTCGCGTGTGCGAGAAGATGGCTCTCTACGATGTGGTCTCCACCCTCCCTCAGGCCGTGATGGGCTCCTCATACGGGTTCCAATACTCTCCAGGGCAGCGGGTCGAGTTCCTGGTAAATGCCTGGAAATCAAAGAAGTGCCCCATGGGCTTCTCATATGACACCCGCTGTTTTGACTCAACAGTCACTGAGAATGACATCCGTATTGAGGAGTCAATCTACCAATGTTGTGACTTGGCCCCCGAAGCCAGACAGGCTATAAAGTCGCTCACAGAGCGGCTTTATATCGGGGGTCCTCTGACTAATTCAAAAGGGCAGAACTGCGGTTATCGCCGGTGCCGCGCGAGCGGCGTGCTGACGACCAGCTGCGGTAATACCCTCACATGTTACTTGAAGGCCTCTGCGGCCTGTCGAGCTGCGAAGCTCCAGGACTGCACGATGCTCGTGAACGGAGACGACCTTGTCGTTATCTGCGAGAGCGCGGGAACCCAAGAGGATGCGGCGAACCTACGAGTCTTCACGGAGGCTATGACTAGGTACTCTGCCCCCCCCGGGGACCCGCCCCAAGCGGAATACGACTTGGAGTTAATAACATCATGCTCCTCCAATGTGTCGGTCGCGCACGATGCATCTGGCAAAAGGGTGTACTACCTCACCCGTGATCCCACCACCCCCCTTGCGCGGGCTGCGTGGGAAACAGCTAGACACACTCCAGTCAACTCCTGGCTAGGCAACATCATCATGTATGCGCCCACCTTATGGGCAAGGATGATTCTGATGACCCACTTCTTCTCCATCCTTCTAGCCCAGGAGCAACTTGAAAAAGCCCTAGATTGTCAGATCTACGGGGCCTGTTACTCCATTGAGCCACTTGACCTACCTCAGATCATTGAGCGACTCCATGGCCTTAGTGCATTCTCACTCCATAGTTACTCTCCAGGCGAGATCAATAGGGTGGCTTCATGCCTCAGGAAACTTGGGGTACCACCCTTGCGGGTCTGGAGACATCGGGCCAGAAGTGTCCGCGCTAAGCTACTGTCCCAGGGGGGGAGGGCCGCCACTTGTGGCAAGTACCTCTTCAACTGGGCAGTAAGGACCAAGCTCAAACTCACTCCAATCCCGGCTGCGTCCCAGCTGGACTTGTCCGGCTGGTTCGTTGCTGGTTACGGCGGGGGAGACATATATCACAGCCTGTCTCGTGCCCGACCCCGCTGGTTCATGTGGTGCCTACTCCTACTTTCCGTAGGGGTAGGCATCTACCTGCTCCCCAACCGA
>ACE63646
ATGAGCACAAATCCTAAACCTCAAAGAAAAACCAAACGTAACACCAACCGCCGCCCACAGGACGTCAAGTTCCCGGGCGGTGGTCAGATCGTTGGTGGAGTTTACCTGTTGCCGCGCAGGGGCCCCAGGTTGGGTGTGCGCGCGACTAGGAAGACTTCCGAGCGGTCGCAACCTCGTGGAAGGCGACAACCTATCCCCAAGGCTCGCCGGCCCGAGGGCAGGGCCTGGGCTCAGCCCGGGTACCCTTGGCCTCTCTATGGCAATGAGGGCATGGGGTGGGCAGGATGGCTCCTGTCACCCCGCGGCTCTCGGCCTAGTTGGGGCCCCACAGACCCCCGGCGTAGGTCGCGTAATCTGGGTAAGGTCATCGATACCCTCACATGCGGCTTCGCCGACCTCATGGGGTACATTCCGCTCGTCGGCGCCCCCCTAGGGGGCGCTGCCAGGGCTCTGGCGCATGGCGTCCGGGTTCTGGAGGACGGCGTGAACTATGCAACAGGGAATTTGCCCGGTTGCTCTTTCTCTATCTTCCTCTTGGCCTTGCTGTCCTGCTTGACCATTCCGGCCTCCGCTTACGAAGTGCGCAACGCGTCCGGGGGGTACCATGTCACGAACGACTGCTCCAACTCAAGCATTGTGTATGAAGCGGCGGACATGATCCTGCACACCCCCGGGTGCGTGCCCTGCGTTCGGGAGAAC------AACTCC---TCCCGCTGCTGGGTAGCGCTCACCCCCACGCTCGCGGCCAGGAACGCTAGCGTCCCCACTACAGCGATGCGACGCCATGTCGATTTGCTCGTTGGGGCGGCTGCTTTCTGCTCCGCTATGTATGTGGGGGATCTCTGCGGATCCGTTCTCCTTGTCTCCCAGCTGTTCACCTTCTCGCCTCGCCGGCACGAGACAGTACAGGACTGCAATTGCTCAATCTATCCTGGCCACCTAACAGGTCACCGCATGGCTTGGGATATGATGATGAGCTGGTCACCTACAACAGCCATAGTGGTATCGCAGCTACTCCGGATCCCACAAGCTGTCGTGGACATGGTTGCGGGGGCCCACTGGGGAGTCCTGGCGGGCCTTGCCTACTATTCCATGGTGGGGAACTGGGCTAAGGTGTTGATTGTGATGCTACTCTTTGCCGGCGTCGAC---------GGG------TCC---ACCTACACGTCGGGGGGGAGTGCGGGCCGCACTACCTACGGGCTCGCGTCTCTCCTTTCACCGGGATCGAGGCAGAAAATCCAGCTTATAAACACCAACGGCAGCTGGCACATCAACAGGACTGCCCTGAACTGCAATGACTCCTTGCAGACTGGGTTTATCGCCGCGCTGTTCTAC------ACACACAGTTTCAACGCGTCCGGATGCCCAGAGCGCATGGCCAGATGCCGCCCCATTGACACGTTCACTCAGGGGTGGGGTCCCATCACTTACGCCGATCCT---CCTGAC---------------CTGGATCAGAGGCCCTATTGCTGGCACTACGCGCCTCGACCGTGTGGTATCATACCCGCGTCGCAGGTGTGCGGTCCGGTGTATTGCTTCACCCCAAGCCCTGTTGTGGTGGGGACGACCGACCGTTCTGGCGTCCCCACGTATAGTTGGGGGGAGAATGAGACGGACGTGCTGCTTCTCAACAACACGCGGCCGCCGCAAGGCAACTGGTTCGGCTGTACATGGATGAATGGCACTGGGTTCACCAAGACGTGTGGGGGCCCCCCGTGTAAAATCGGGGGGGTCGGC------AACAACACCCTGATCTGCCCCACGGACTGCTTTCGGAAGCACCCCGAGGCCACTTACGTCAAATGCGGTTCGGGGCCCTGGCTGACACCTAGGTGTCTAGTTGACTACCCATACAGGCTTTGGCACTACCCCTGCACTGTCAACTTTACCATCTTTAAGGTTAGGATGTATGTGGGGGGTGTGGAACACAGGCTCAATGCCGCATGCAATTGGACCCGAGGAGAGCGCTGTGACTTGGAGGACAGGGATAGATCAGAGCTTAGTCCGCTGCTGCTGTCCACGACAGAGTGGCAGATACTGCCCTGTTCCTTCACCACCCTACCGGCTCTGTCCACCGGTTTGATCCACCTTCATCAGAACATTGTGGACGTGCAATACCTGTACGGTATAGGGTCAGCGGTTGTCTCCTTTGCAATCAAATGGGAGTATGTCCTGTTGCTCTTCCTCCTCCTGGCGGACGCGCGCGTTTGTGCCTGCTTGTGGATGATGCTGCTGATAGCTCAGGCCGAAGCTGCCTTGGAGAACCTGGTGGTCCTCAATGCGGCGTCCGTGGCCGGAGCGCATGGCTTTCTCTCCTTCCTTGTATTCTTCTGTGCTGCCTGGTACATCAAGGGCAGGCTGGTCCCTGGGGCGGCATACGCTCTTTATGGCGTATGGCCGCTGCTCCTGCTCTTGCTGGCGTTACCGCCACGAGCATACGCCATGGACCGGGAGATGGCTGCATCGTGTGGAGGCGCGGTTTTCGTAGGTCTGGTAATCTTGACCTTGTCACCACACTATAAAAAGTTCCTCGCTAGGCTCATATGGTGGTTGCAATACTTCATCACCAGAGCCGAGGCGCACTTACAAGTGTGGATCCCCCCCCTCAACGTTCGGGGGGGCCGTGATGCCATCATCCTCCTCACGTGTGCGGCCTATCCAGAGCTAATCTTTGACATCACCAAACTTTTGCTCGCCGTACTCGGTCCGCTCATGGTGCTCCAGGCTGGCATAACTAGGGTGCCATATTTTGTGCGCGCCCAAGGGCTCATTCGTGCATGCTTGTTGGTGCGGAAAGCTGCTGGGGGTCATTATGTCCAAATGGCTTTCATGAAGCTCGCCGCGTTGACAGGTACGTACGTTTATGACCATCTTACTCCACTGCAGGACTGGGCCCACGCGGGCCTACGTGACCTCGCGGTGGCAGTTGAGCCTGTCATCTTCTCTGATATGGAGACCAAGGTCATCACTTGGGGGGCAGACACTGCGGCGTGTGGGGACATCATCTCGGGTCTGCCCGTCTCAGCCCGAAGGGGAAGGGAGATACTCCTGGGTCCGGCCGATAGTTTTGAAGGGCAGGGGTGGCGACTCCTTGCGCCTATCACGGCTTACTCCCAACAGACGCGGGGCCTACTTGGCTGCATCGTCACTAGCCTCACGGGCCGGGACAGGAACCAGGTCGAGGGGGAGGTCCAAATAGTCTCCACCGCGACGCAGTCTTTCTTGGCGACCTGTGTCAACGGCGTGTGTTGGACTGTCTACCATGGTGCCGGCTCAAAGACACTAGCCGGCCCAAAGGGCCCAGTCACCCAGATGTACACCAATGTAGACCAGGATCTTGTCGGCTGGCCGGCGCCCCCCGGGGCGCGTTCCTTAACACCATGCACCTGCGGCAGCTCGGACCTTTACTTGGTCACGAGGCATGCTGATGTCATTCCGGTGCGTCGGCGAGGCGACAGCAGGGGGAGCTTACTCTCCCCCAGGCCCGTCTCCTACTTGAAGGGCTCTTCGGGTGGCCCACTGCTCTGCCCCTCGGGGCACGCTGTGGGCATCTTCCGGGCTGCCGTGTGCACTCGGGGGGTTGCGAAGGCGGTGGACTTTGTGCCCGTTGAGTCTATGGAGACTACTATGCGGTCCCCGGTCTTCACGGACAATTCGTCCCCTCCGGTCGTACCGCAGACATTCCAAGTGGCCCATTTACACGCCCCCACTGGCAGCGGTAAGAGCACTAAAGTGCCGGCTGCATATGCAGCCCAAGGGTACAAGGTACTCGTCCTGAACCCGTCCGTTGCCGCCACCTTAGGTTTTGGGGCGTATATGTCTAAGGCACATGGTATCGACCCCAACATTAGAACAGGGGTAAGGACCATCACTACAGGCGCCCCCATCACGTACTCCACCTATGGCAAGTTCCTTGCCGACGGTGGCTGCTCTGGGGGCGCTTATGACATCATAATATGTGATGAGTGCCACTCAATTGACTCGACTTCCATCCTGGGCATCGGTACAGTCCTGGACCAAGCGGAAACGGCTGGAGCGCGGCTCGTCGTGCTCGCCACCGCTACGCCTCCAGGATCGGTCACCGTGCCACATCCCAACATCGAGGAGGTGGCCCTGTCCAACACTGGAGAGATCCCCTTCTATGGCAAGGCCATCCCCATCGAGACTATCAAGGGGGGGAGACACCTCATATTCTGCCATTCCAAGAAGAAATGTGATGAGCTCGCCGCAAAGCTATCGGGCCTCGGACTCAACGCTGTAGCATATTACCGGGGCCTTGATGTGTCCGTCATACCGACCAGCGGAGATGTCGTTGTCGTGGCAACAGACGCTCTAATGACGGGCTTTACCGGCGATTTTGACTCAGTGATCGACTGTAATACATGTGTTACCCAGACAGTCGATTTCAGCTTGGACCCTACCTTCACCATTGAGACGACGACCGTGCCCCAAGACGCGGTGTCACGCTCGCAGCGGCGGGGCAGGACTGGTAGGGGCAGGGGAGGTATCTACAGGTTTGTGACTCCGGGAGAACGGCCCTCGGGCATCTTCGATTCTTCGGTCTTGTGTGAGTGCTATGACGCGGGCTGTGCTTGGTACGAGCTCACGCCCGCCGAGACCTCGGTCAGGTTACGGGCTTACCTAAATACACCAGGGTTGCCCGTCTGCCAAGACCATCTGGAGTTCTGGGAGAGCGTCTTCACAGGCCTCACCCATATAGATGCCCACTTCTTGTCTCAGACTAAGCAGGCAGGAGACAACTTCCCCTACCTGGTAGCCTACCAGGCTACGGTGTGCGCCAGAGCCCAGGCTCCACCGCCATCGTGGGATCAAATGTGGAAATGTCTCATACGGCTTAAGCCTACGCTGCACGGGCCAACACCCCTGTTGTATAGGCTAGGGGCCGTCCAAAACGAGGTCACCCTCACACACCCCGTAACCAAATATATCATGGCATGTATGTCGGCTGACCTGGAGGTCGTCACAAGCACCTGGGTGCTGGTGGGCGGGGTCCTCGCAGCTCTGGCCGCGTACTGCCTGACAACGGGCAGCGTGGTCATCGTGGGCAGGGTCATCTTGTCCGGGAAGCCGGCTATCATTCCCGACAGGGAGGTTCTCTACCAGGAGTTCGATGAAATGGAAGAGTGTGCTTCGCACCTCCCTTACATCGAGCAGGGAATGCAACTCGCCGAGCAATTCAAGCAGAAGGCGCTCGGGTTGCTGCAAACAGCCACTAAGCAAGCAGAGGCTGCTGCTCCCGTGATGGAGTCCAAATGGCGAGCCCTTGAGACCTTCTGGGCAAAGCACATGTGGAATTTCATCAGCGGGATACAGTACCTAGCAGGCTTGTCTACTTTGCCTGGGAATCCTGCAATAGCATCACTGATGGCATTCACAGCCTCTATCACCAGCCCGCTCACCACCCAACACACCCTCCTGTTTAACATCTTGGGGGGGTGGGTGGCCGCCCAGCTCGCTCCCCCT---AGCGCCGCTTCGGCTTTCGTAGGGGCCGGCATTGCTGGCGCGGCTGTTGGCAGCATAGGCCTTGGGAAGGTGCTCGTGGACATTCTGGCGGGTTATGGAGCAGGGGTGGCTGGCGCACTCGTGGCCTTTAAGGTCATGAGCGGCGAGATGCCCTCCACCGAAGACCTGATCAATCTACTCCCTGCTATCCTCTCTCCTGGGGCCCTGGTCGTCGGGGTCGTGTGCGCAGCAATACTGCGGCGGCATGTGGGCCCAGGAGAGGGGGCCGTGCAGTGGATGAACCGGCTGATAGCGTTCGCTTCGCGGGGCAACCACGTCTCCCCCACGCACTATGTGCCTGAGAGCGACGCTGCAGCGCGTGTCACTCAAATCCTCTCCAGCCTTACCATCACTCAGCTGTTGAAGAGGCTTCACCAGTGGATCAATGAAGACTGCTCCACGCCGTGCTCCGGCTCGTGGCTAAGGGATGTTTGGGACTGGGTGTGCACGGTGCTGACTGACTTCAAGACCTGGCTCCAGTCCAAGCTCCTGCCGCGGTTACCGGGAGTCCCCTTTCTCTCATGCCAACGTGGGTACAAGGGAGTTTGGCGGGGAGACGGCGTTATGCATACCACCTGCCCATGTGGAGCACAGATCACCGGACATGTCAAGAACGGTTCCATGAGGATCGTTGGGCCTAAAACCTGCAGCAACACGTGGCATGGAACATTCCCCATCAACGCATACACCACGGGCCCCTGCACGCCCTCCCCGGCGCCGAACTACTCTAGGGCGCTGTGGCGGGTGGCTGCTGAGGAGTACGTGGAGGTTACGCGGGTGGGGGATTTCCACTACGTGACGGGCATGACCACTGACAACGTAAAGTGCCCATGCCAGGTCCCGGCCCCCGAATTCTTCACAGAAGTGGATGGGGTGCGGTTGCACAGGTACGCTCCGGCGTGCAAACCTCTCCTACGGGACGAGGTCACATTCCAGGTCGGGCTCAACCAATACCCGGTTGGATCACAGCTTCCATGTGAACCCGAACCGGATGTAGCGGTGCTCACTTCCATGCTTACCGACCCCTCCCACATCACAGCAGAGACGGCCAAGCGTAGGCTGGCCAGGGGGTCTCCCCCCTCCTTGGCCAGCTCTTCAGCTAGCCAGTTGTCTGCGCCTTCCTTGAAGGCGACA------------TGCACTACTCATCAT------------GACTCCCCAGACGCTGATCTCATCGAGGCCAATCTCTTGTGGCGGCAGGAGATGGGCGGGAACATCACCCGCGTGGAGTCAGAAAATAAGGTAGTAATTCTGGACTCTTTCGATCCGCTTCGAGCGGAGGAGGATGAGAGGGAAGTATCCGTTGCAGCAGAGATCCTGCGGAAGTCCAGAAAATTCCCCCGAGCGATGCCCATATGGGCACGACCGGATTACAACCCTCCACTGCTAGAGTCCTGGAAGGACCCGGACTATGTCCCTCCGGTGGTGCATGGGTGCCCACTACCGCCTGCCAAGGCGGCCCCAGTACCACCCCCACGGAGGAAGAGGACGGTTGTCCTGACAGAATCTACCGTGTCATCTGCCTTGGCAGAGCTTGCCACAAAGACCTTTGGTAGCTCTGAATCGCCGTCTGTTGACAGCGGCACGGCGTCCGCCCCTCCTGACCAGCCCTCCAATAACGGCGACACAGGATCCGACGTTGAGTCGTACTCCTCCATGCCCCCTCTTGAGGGAGAGCCGGGGGACCCCGATCTCAGCGACGGGTCTTGGTCTACCGTGAGC---GAGGAGGCCAGTGAGGACGTCGTCTGCTGCTCGATGTCCTACACATGGACAGGCGCTCTGATCACACCATGCGCCGCGGAGGAAAGCAAGCTGCCCATCAACGCGCTGAGCAATTCCTTGCTGCGTCACCACAACATGATCTACGCCACAACATCCCGCAGCGCAAGCCAACGGCAGAAGAAGGTCACCTTTGACAGACTGCAAGTCCTGGATAGCCATTACCAGGACGTGCTCAAGGAGATAAAGGCGAAGGCGTCCACAGTTAAGGCTAAACTTCTATCTGTAGAGGAGGCCTGTAAGCTAACGCCCCCGCATTCGGCCAAATCCAAATTTGGCTATGGGGCAAAGGACGTCCGGAACCTATCCAGCAAGGCCGTTCGCCACATCAACTCCGTGTGGAAAGACCTGCTGGAGGACACTGAGACACCAATTCAAACTACCATCATGGCAAAAAATGAGGTCTTCTGCGTCCAGCCAGAGAAAGGGGGCCGCAAGCCAGCTCGCCTTATCGTATTCCCAGACTTGGGAGTTCGTGTGTGCGAGAAAATGGCCCTTTACGACGTGGTCTCCACTCTTCCTCAGGCCGTGATGGGCCCCTCATACGGATTCCAGTACTCCCCTGGACAGCGGGTCGAGTTCCTGGTGAATGCCTGGAAATCAAAGAAGTGCCCTATGGGCTTCGCATATGACACCCGCTGTTTTGACTCAACAGTCACAGAGAGTGACATCCGTGTCGAGGAGTCAATTTACCAATGTTGTGACTTGGCCCCCGAAGCCAGACAGGCTATAAGGTCGCTCACAGAGCGGCTTTATGTCGGGGGCCCCCTGACTAATTCAAAGGGGCAGAACTGCGGTTATCGCCGGTGCCGCGCGAGCGGCGTGCTGACGACTAGCTGCGGTAATACCCTCACATGTTACTTGAAGGCCTCTGCGGCCTGTCGAGCTGCAAAGCTCCAGGACTGCACAATGCTCGTGTGCGGGGACGACCTTGTCGTTATCTGCGAGAGCGCGGGGACCCAAGAGGACGCGGCGAGCCTACGAGCATTCACGGATGCTATGACCAGGTACTCCGCCCCCCCCGGGGACCCGCCCCAACCAGAATACGACTTGGAGCTGATAACATCATGCTCTTCCAATGTGTCGGTCGCGCACGATGCATCTGGCAAAAGGGTGTACTACCTCACCCGTGACCCCACCACCCCCCTCGCGAGGGCTGCGTGGGAGACAGCTAGACACACTCCAGTTAACTCCTGGCTAGGCAACATCATTATGTATGCGCCCACCCTGTGGGCAAGGATGATTCTGATGACCCACTTCTTCTCCATCCTTCTAGCACAGGAGCAACTTGAAAAAGCCCTAGATTGTCAGATCTACGGGGCATGTTACTCCATTGAGCCACTTGACCTACCTCCGATCATTCAGCGACTCCATGGTCTTAGCGCATTTTCACTCCACAGTTACTCTCCAGGTGAGATCAATAGGGTGGCTTCATGCCTCAGGAAACTTGGGGTACCACCCTTGCGAGTCTGGAGACATCGGGCCAGAAGCGTCCGCGCTAAGCTACTGTCTCAGGGGGGGAGGGCTGCCATCTGCGGCAAGTACCTCTTCAACTGGGCAGTAAGGACCAAGCTCAAACTCACTCCAATTCCGGCTGCGTCCCAGTTGGACTTGTCCGGCTGGTTCGTTGCTGGTTACAGCGGGGGAGACATATATCACAGCCTGTCTCGTGCCCGACCCCGCTGGTTCATGTGGTGCCTACTCCTACTTTCCGTAGGGGTAGGCATCTACCTGCTCCCCAACCGA
>ACE63647
ATGAGCACGAATCCTAAACCTCAAAGAAAAACCAAACGTAACACCAGCCGCCGCCCACAGGACGTCAAGTTCCCGGGCGGTGGCCAGATCGTTGGTGGAGTTTACCTGTTGCCGCGCAGGGGCCCCAGGTTGGGTGTGCGCGCGACTAGGAAGACTTCCGAGCGGTCGCAACCTCGTGGAAGGCGACAACCTATCCCCAAGGCTCGCCGGCCCGAGGGCAGGGCCTGGGCTCAGCCCGGGTACCCTTGGCCCCTCTATGGCAATGAGGGCATGGGGTGGGCAGGGTGGCTCCTGTCGCCCCGTGGCTCCCGGCCTAGTTGGGGCCCCACAGACCCCCGGCGTAGGTCGCGTAATTTGGGTAAAGTCATCGATACCCTCACATGCGGCTTCGCCGACCTCATGGGGTACATTCCGCTCGTCGGCGCCCCCCTAGGGGGTGCTGCCAGGGCCTTGGCGCATGGCGTCAGGGTTCTGGAGGACGGCGTGAACTATGCAACAGGGAATCTGCCCGGTTGCTCTTTCTCTATCTTCCTCTTGGCTTTGCTGTCCTGTTTAACCATCCCAGCCTCCGCTTATGAGGTGCGCAACGTGTCCGGGATATACCATGTCACGAACGACTGCTCCAACTCAAGCATTGTGTATGAGGCGGCCGACATGATCATGCATACTCCCGGGTGCGTGCCCTGCGTTCGGGAGAGC------AACTCT---TCCCGCTGCTGGGTAGCGCTCACTCCCACGCTCGCGGCCAGGAACGCCAGCGTCCCCACTGCGACAATACGACGTCACGTCGATCTGCTCGTTGGGGCGGCTGCTTTCTGCTCCGCTATGTACGTGGGGGATCTCTGCGGATCTGTTCTCCTCGTCTCCCAGCTGTTTGTCTTCTCACCTCGCCGGCATGAGACAGTACAAGACTGTAACTGCTCAATCTATCCCGGCCACGTAACAGGTCACCGCATGGCTTGGGATATGATGATGAATTGGTCGCCTACAACTGCCCTAGTAGTATCGCAGTTACTCCGGATCCCACAAGCTGTCGTGGACATGGTGGCGGGGGCCCACTGGGGGGTCTTGGCGGGTCTTGCCTACTATTCCATGGCGGGAAACTGGGCTAAGGTTTTGATTGTGATGCTACTTTTTGCCGGCGTTGAC---------GGG------------AAGACCATGATAGCGTCCGAGTACGCCAGAAGCACCCAGGGCTTAGTGTCCTTCTTTGCACCTGGAGCATCTCAGAAGATCCAGCTCATAAACACCAATGGCAGCTGGCACATCAACAGGACTGCTCTGAACTGCAACGACTCCCTCAACACTGGGTTTCTCGCCGCGCTGTTCTAC------ACACACAATTTCAACGCGTCCGGGTGCCCAGAGCGCTTGGCCAGCTGCCGCTCCATCGACGAGTTCGCTCAGGGGTGGGGTCCTATCACTTACACAGAGCGT---CCCAGC---------------TCGGACCAGAGGCCCTATTGCTGGCACTACGCGCCTGAACCGTGCGGTATCGTACCTGCGTCGGGGGTGTGTGGTCCGGTGTATTGCTTCACCCCAAGCCCTGTTGTAGTGGGGACGACCGATCGTTTCGGCGTCCCTACGTATAACTGGGGGGCGAATGAGACGGACGTGCTGCTCCTCAACAACACGCGGCCGCCGCATGGCAACTGGTTCGGCTGTACATGGATGAATGGCACCGGGTTCACCAAGACGTGCGGGGGCCCCCCGTGCAACATCGGAGGGGTCGGC------AATAACACCTTGGTCTGCCCCACGGATTGTTTCCGGAAGCACCCTGAGGCCACCTACACCAAATGCGGTTCGGGGCCTTGGTTAACACCTAGGTGCTTGGTCGACTATCCATATAGGCTTTGGCATTACCCCTGCACAGTCAATTTTTCCATCTTCAAAGTTAGGATGTATGTGGGGGGCGTGGAGCACAGACTCACCGCCGCATGCAATTGGACCCGAGGAGAACGTTGTGACTTGACGGACAGGGATAGATCAGAGCTTAGCCCGCTGTTGCTGTCTACAACAGAGTGGCAGATATTGCCCTGTTCCTTCACCACCCTACCGGCTCTGTCCACTGGTTTAATCCATCTCCATCAGAATATCGTGGACGTGCAATACCTGTACGGTATAGGGTCGGCGGTTGTCTCCTTTGCAATCAGATGGGAGTATGTCCTGCTGCTCTTCCTTCTTCTGGCTGACGCGCGCATCTGCGCCTGCTTGTGGATGATGCTGCTGATAGCTCAGGCTGAGGCCGCCCTAGAGAACCTGGTGGTCCTCAATGCAGCGTCCGTGGCTGGAGCGCATGGCATTTTCTCCTTTCTTGTGTTCTTCTGCGCTGCCTGGTACATCAAGGGTAAGCTGGTCCCTGGGGCGGCATATGCTTTCTATGGCGTATGGCCACTGTTTCTGCTCCTGCTGGCGTTACCGCCACGAGCGTACGCCATGGACCGGGAGGTAGCAGCATCGTGCGGGAGTGCGGTTTTCGTAGGTCTGGTTCTTTTGACCTTGTCACCACACTATAAGGCGCTCCTCGCTAGGCTCATATGGTGGTTGCAATATCTAACCACCAGAGCCGAGGCACATTTGCAAGTGTGGATCCCCCCTCTCAACGTCCGGGGGGGCCGCGATGCCATCATCCTCCTCACGTGCGCGGTTCATCCAGCGCTAATTTTTGACATCACCAAGCTCTTGCTCGCCATACTCGGTCCACTCATGGTGTTCCAGGCTGGCATAACTAGAGTGCCGTACTTCGTACGCGCACAAGGGATTATTCGTGCATGCATGTTGGTGCGGAAGGTCGCTGGGGGTCATTATGTCCAAATGGCTCTCATGAAGCTAGCGGCACTGACAGGCACGTACGTCTATGACCACCTTACTCCACTGCAGGACTGGGCCCACGCAGGCCTACGAGACCTTGCGGTGGCAGTTGAGCCCGTCATCTTCTCTGACATGGAGACCAAGGTCATCACCTGGGGGGCAGACACTGCAGCATGTGGGGATATCATCTTAGGCCTGCCCGTCTCCGCCCGAAGGGGGAGGGAGATACTTTTGGGACCGGCCGATAGTTTTGAGGGGGCGGGGTGGCGACTCCTTGCTCCTATCACGGCCTACGCCCAACAGACGCGGGGCCTGCTCGGCTGCATCATCACTAGCCTCACAGGCCGGGACAAAAACCAGGTCGAGGGGGAGGTTCAAGTGGTCTCCACCGCAACACAATCTTTCCTGGCGACCTGTGTCAACGGCGTGTGCTGGTCTGTCTACCATGGTGCCGGCTCAAAGACCTTAGCCGGCCCAAAAGGCCCGATCATCCAAATGTACACCAATGTAGATCAGGACCTCGTCGGCTGGCAGGCGCCCTCCGGGTCTCGCTCCTTAACACCATGCACCTGCGGCAGCTCGGACCTTTATCTGGTCACGAGGCATGCTGATGTCATTCCGGTGCGCCGGCGGGGCGACAGCAGGGGGAGCCTGCTCTCGCCCAGACCTGTCTCCTACTTGAAGGGCTCTTCGGGTGGTCCACTACTCTGCCCCTCGGGGCACGCTGTGGGCATCTTCCGGGCTGCCGTGTGCACCCGGGGGGTTGCGAAGGCGGTGGACTTCATACCCGTTGAGTCTATGGAAACTACCATGCGGTCTCCGGTCTTTACGGACAATTCATCTCCCCCGGCCGTACCGCAGACATTCCAAGTGGCCCATCTACACGCTCCCACTGGCAGCGGCAAAAGCACTAAAGTGCCGGCTGCATATGCAGCCCAAGGGTATAAGGTACTCGTCCTGAACCCATCCGTTGCCGCCACCTTAGGTTTTGGGGCGTATATGTCTAAGGCATATGGTGTCGAACCTAGTATCAGAACTGGGGTAAGGACCATCACCACAGGCGCCCCCATCACATATTCCACCTATGGCAAGTTCCTTGCCGACGGTGGTTGCTCTGGGGGCGCCTACGACATCATAATATGTGATGAGTGCCACTCGACTGACTCGACTACCATCTTGGGCATCGGCACAGTCCTGGACCAAGCGGAGACGAGTGGAGCGCGGCTCGTCGTGCTCGCCACCGCTACGCCTCCAGGGTCTGTCACCGTGCCACATCCCAACATCGAGGAGGTAGCCTTGTCCAACACCGGAGAGATCCCCTTCTATGGCAAAGCCATCCCCATCGAGGTCATCAAGGGGGGGAGGCACCTCATTTTCTGCCATTCCAGGAAGAAATGTGATGAGCTCGCTGCTAAGCTGTCGAGCCTTGGACTCAATGCCGTAGCGTATTATCGGGGTCTTGATGTGTCCGTCATACCGGCCAGCGGGGACGTCGTTGTCGTGGCAACGGACGCTCTAATGACGGGCTTTACCGGTGACTTCGACTCAGTAATCGACTGCAATACATGCGTCACCCAGACAGTCGATTTCAGTCTGGACCCTACCTTCACCATTGAGACAACGACCGTGCCCCAAGACGCGGTGTCACGCTCGCAGCGGCGAGGTAGGACTGGTAGGGGCAGGGGGGGCATCTACAGGTTTGTGACTCCAGGAGAACGGCCTTCGGGCATGTTCGATTCTTCGGTTCTATGCGAATGTTATGACGCGGGCTGTGCTTGGTACGAACTCACGCCCGCTGAGACCTCGGTCAGACTGCGAGCTTACCTCAACACACCAGGGTTGCCCGTCTGCCAGGACCACCTGGAGTTCTGGGAGAGTGTCTTCACAGGCCTCACCCACATAGATGCCCATTTCTTGTCCCAGACAAAGCAGGCAGGAGACAACTTCCCCTACCTGATAGCATACCAGGCTACAGTGTGCGCCAGGGCTCAAGCTCCACCTCCATCGTGGGATCAGATGTGGAGGTGTCTCATACGGCTAAAACCTACGCTGCACGGGCCAACACCCCTGCTGTATAGGCTAGGAGCCGTCCAGAACGAAGTCACCCTCACACACCCCATTACCAAATACATCATGGCATGCATGTCGGCCGACCTGGAGGTCGTCACGAGCACTTGGGTGTTAGTGGGCGGAGTCCTTGCAGCTCTGGCCGCGTACTGCCTGACAACAGGCAGTGTGGTCATTGTGGGCAGAATCAACTTGTCCGGGAAACCGGCTGTTGTTCCCGATAGGGAAGTCCTCTATCAGGAGTTCGATGAGATGGAGGAGTGCGCTTCACACCTTCCTTACATCGAACAGGGGATGCAGCTTGCCGAGCAATTCAAGCAGAAAGCGCTCGGGCTGCTGCAAACAGCTACCAAGCAAGCAGAGGCTGCTACTCCCGTGGTGGAGTCCAAGTGGCGAGCCCTTGAAGCCTTCTGGGCAAAGCATATGTGGAACTTCATCAGCGGGATACAGTACTTAGCAGGCCTGTCCACTCTGCCTGGCAACCCCGCAATAGCATCATTGATGGCATTCACAGCCTCTATCACCAGCCCGCTCACCACCCAGAGTACCCTCCTGTTTAACATCTTGGGGGGGTGGGTGGCCGCCCAACTTGCTCCTCCC---AGCGCCGCTTCTGCTTTCGTAGGCGCTGGCATCGCTGGTGCGGCCGTTGGCAGTATAGGCCTTGGGAAGGTGCTTGTGGACATCCTGGCAGGCTATGGGGCAGGAGTGGCGGGAGCACTCGTGGCCTTTAAGGTCATGAGCGGCGACATGCCCTCCACTGAGGACCTAGTCAACTTGCTCCCCGCCATCCTCTCTCCTGGCGCCCTGGTCGTCGGGGTCGTGTGCGCAGCGATACTGCGTCGGCATGTGGGCCCAGGAGAGGGGGCCGTGCAGTGGATGAACCGGCTGATAGCGTTCGCTTCGCGGGGTAACCATGTTTCCCCCACACACTATGTGCCTGAAAGCGACGCCGCAGCACGCGTCACTCAGATTCTCTCCAGCCTTACCATCACTCAGCTGTTAAAGAGGCTCCACCACTGGATAAACGAGGACTGCTCCACGCCGTGCTCCGGTTCGTGGCTAAGGGATGTTTGGGACTGGATATGCACGGTGTTGACTGACTTCAAGACCTGGCTCCAGTCCAAGCTCCTGCCGCGGTTACCGGGAGTCCCCTTCCTCTCATGCCAACGTGGGTATAGGGGAGTCTGGCGGGGAGACGGCATCATGCAAACCACGTGTCCATGTGGAGCGCAAATCGCCGGGCATGTCAAAAACGGCACTATGAGGATCATTGGGCCTAAAACCTGTAGCAACACGTGGCATGGAACATTCCCCATCAACGCATACACCACGGGCCCCTGCTCACCCTCCCCGGCGCCAAACTACTCCAAGGCGTTGTGGCGAGTGGCTGCTGAGGAGTACGTGGAGGTTACGCGGGTGGGGGATTTCCACTACGTGACAGGCATGACAACTGACAACATAAAATGCCCATGCCAAGTCCCGGCCCCCGAATTCTTCACAGAAGTGGATGGGGTGCGGCTGCACAGGTACGCTCCGGCGTGCAAGCCCCTCCTACGGGAGGAGGCCACATTCCAGGTCGGGCTCAACCAATATCTGGTCGGGTCACAACTCCCATGCGAGCCTGAGCCGGACGTGACAGTGCTCACTTCCATGCTGACCGACCCCTCCCACATTACTGCAGAGACGGCTAAGCGTAGGCTGGCCAGGGGGTCCCCCCCCTCTTTGGCCAGTTCGTCAGCTAGCCAGCTGTCAGCGCCTTCTTTGAAGGCAACA------------TGTACTACCCGTCAT------------GACTCCCCGGACGCTGACCTCATCGAGGCCAATCTCCTGTGGCGGCAGGAGATGGGCGGGAACATCACTCGTGTGGAGTCAGAGAACAAGGTAGTAGTCCTGGACTCTTTCGACCCGCTTCGAGCGGAGGAGGATGAGAGGGAAATATCCGTTCCGGCGGAGATCCTGCGGAAGTCCAAGAAATTCCCTCCGGCGATGCCCATATGGGCGCGCCCGGACTACAACCCTCCACTGCTAGAGTCCTGGAAGGACCCGGACTACGTCCCTCCAGTGGTACATGGGTGCCCGTTACCACCTATTAAGGCCCCTCCAATACCACCTCCACGGAGGAAAAGAACGGTTGTCCTGACAGAATCTACTGTGTCTTCAGCCTTGGCGGAGCTTGCTACAAAGACCTTTGGTAGCTCCGAATCGTCGGCCGCCGACAGCGGCACGGCGACCGCCCCTCCTGGCCAATCCTCCGATAACGGCGACACAGGATCCGACGCCGGGTCGTACTCCTCCATGCCCCCCCTTGAGGGGGAGCCGGGGGACCCTGATCTCAGCGACGGGTCTTGGTCTACCGTGAGC---GAGGAGGCTAGTGAGGACGTCGTCTGCTGCTCGATGTCCTACACATGGACAGGCGCCTTGATCACGCCATGCGCTGCGGAGGAAAGTAAACTGCCCATTAATGCTCTAAGCAACTCTTTGCTGCGCCACCATAATATGGTCTACTCTACAACATCCCGCAGCGCGAGTCAGCGGCAGAAAAAGGTCACCTTTGACAGACTGCAAGTCCTGGACGACCACTACCGGGACGTGCTCAAGGAGATGAAGGCGAAGGCGTCCTCAGTTAAGGCTAGACTCCTATCCGTAGAAGAAGCCTGTATGCTGACGCCCCCACATTCGGCCAAATCCAAATTCGGCTATGGGGCAAAGGACGTCCGGAACCTATCTAGCAAGGCCGTTAAACACATCAGCTCCGTGTGGAAGGACTTGCTGGAAGACACTGAGACACCAATTGACACCACCATCATGGCAAAGAACGAGGTTTTCTGCGTCCAGCCAGAGAAAGGAGGCCGCAAGCCAGCTCGCCTTATCGTATTCCCAGACTTGGGAGTTCGCGTATGCGAGAAGATGGCCCTTTACGATGTGGTCTCCACCCTTCCTCAGGCCGTGATGGGCTCCTCGTACGGATTCCAGTACTCTCCTGGACAGCGGGTCGAGTTCCTGGTGAATACCTGGAAATCAAAGAAATGCCCTATGGGCTTCTCATATGACACCCGCTGTTTTGACTCAACCGTCACTGAGAATGACATCCGTGTCGAGGAGTCAATCTACCAATGTTGTGACTTGGCCCCCGAAGCCAGGCAGGCCATAAGGTCGCTCACGGAGCGGCTTTATATCGGGGGTCCCCTGACCAACTCAAAAGGGCAGAACTGCGGTTATCGCCGGTGCCGCGCGAGTGGCGTGCTGACGACTAGCTGCGGTAATACCCTCACATGTTACCTGAAAGCCTCTGCGGCCTGTCGAGCTGCAAAGCTCCGGGACTGCACGATGCTCGTGAACGGAGACGACCTCGTCGTTATCTGTGAAAGTGCGGGAACCCAAGAGGATGCGGCGAGCCTACGAGTCTTCACGGAGGCTATGACTAGGTACTCTGCCCCTCCTGGGGATCCGCCCCAGCCAGAATACGACTTGGAGTTGATAACATCATGTTCCTCCAATGTGTCGGTCGCGCACGACGCATCTGGCAGAAGGGTATACTACCTCACCCGTGACCCCACCACCCCCCTTGCGCGGGCTGCGTGGGAGACAGCTAGACACACTCCAATCAACTCCTGGCTAGGCAACATCATCATGTACGCGCCCACCCTATGGGCGAGGATGATCCTGATGACTCACTTCTTCTCCATCCTCCTAGCTCAGGAACAACTTGAAAAAGCCCTGGATTGTCAGATCTACGGGGCCTGTTACTCCATTGAGCCACTTGACCTACCTCAGATCATTCAGCGACTCCATGGTCTTAGCGCATTTTCGCTCCATAGTTACTCTCCAGGTGAACTCAATAGGGTGGCTTCATGCCTCAGGAAACTTGGGGTACCACCCTTGCGAGCCTGGAGACATCGGGCCAGAAGTGTCCGCGCTAAGCTACTGTCCCAAGGGGGGAGGGCTGCCACTTGTGGCAAGTACCTCTTCAACTGGGCAGTAAGGACCAAGCTTAAACTCACTCCAATCCCGGCCGCGTCCCAGTTGGACTTGTCCAACTGGTTCGTCGCCGGTTACGGCGGGGGAGACATATATCACAGCCTGTCTCGTGCCCGACCCCGCTGGTTCATGTTGTGCCTGCTCCTACTTTCAGTAGGGGTAGGCATCTACCTGCTCCCCAACCGA
>ACE63644
ATGAGCACGAATCCTAAACCTCAAAGAAAAACCAAACGTAACACCAACCGCCGCCCACAGGACGTCAAGTTCCCGGGCGGTGGCCAGATCGTTGGTGGAGTTTACCTGTTGCCGCGCAGGGGCCCCAGGTTGGGTGTGCGCGCGACTAGGAAGACTTCCGAGCGGTCGCAACCTCGTGGAAGGCGACAACCTATCCCCAAGGCTCGCCAGCCCGAGGGCAGAGCCTGGGCTCAGCCCGGGTACCCTTGGCCCCTCTATGGCAATGAGGGCATGGGGTGGGCAGGATGGCTCCTGTCACCCCGTGGCTCTCGGCCTAGTTGGGGCCCCACGGACCCCCGGCGTAGGTCGCGCAATTTGGGTAAGGTCATCGATACCCTCACGTGCGGCTTCGCCGACCTCATGGGGTACATTCCGCTCGTCGGCGCCCCCCTAGGGGGCGCTGCCAGGGCCCTGGCGCATGGCGTCCGGGTTCTGGAGGACGGCGTGAACTATGCAACAGGGAATTTGCCCGGTTGCTCCTTTTCTATCTTCCTCTTGGCTTTGCTGTCCTGTCTGACCATCCCAGCTTCCGCTTTTGAAGTGCGCAACGTGTCCGGAGTGTACCATGTCACGAACGACTGCTCCAACGCAAGCATTGTGTATGAGGCAGCGGACATGATCATGCACACCCCTGGGTGCGTGCCCTGCGTCCGGGAGAAC------AACTCC---TCCCGCTGCTGGGTAGCGCTCACTCCCACACTCGCGGCCAGGAACGCTAGCGTCCCCACCACGACAATACGACGTCACGTCGATTTGCTCGTTGGGGCGGCTACTTTCTGCTCCGCTATGTACGTGGGGGATCTCTGCGGATCTGTTTTCCTCGTCTCTCAGCTGTTCACCTTCTCGCCTCGTCGACATGAGACAGTACAGGACTGTAATTGCTCCATCTATTCCGGCCACGTATCAGGTCATCGCATGGCTTGGGATATGATGATGAACTGGTCACCTACAACAGCCCTGGTGGTATCGCAGTTACTCCGGATCCCACAAGCTATCGTGGATATGGTGGCGGGGGCCCACTGGGGAGTCCTGGCGGGCCTCGCCTACTATTCCATGGTGGGGAACTGGGCTAAGGTTTTGATTGTGATGCTACTCTTTGCCGGCGTCGAC---------GGG------ACC---ACCCACGTGACAGGGGGGGCGACGGCCCACAACACCCGTGGCCTGACGTCCCTCTTTACACCTGGGCCGGCCCAGAGAATCCAGCTCATAAACACCAACGGCAGTTGGCACATCAATAGGACTGCCCTGAACTGCAATGACTCTCTCCAAACTGGGTTCCTTGCCGCACTATTCTAC------GCACACAGGTTCAACTCATCCGGATGCCCAGAGCGCATGGCCAGCTGCCGCCCTATCGACAAGTTCGATCAGGGGTGGGGTCCCATCACTTACGCTGAGCCG---AGCAGC---------------TCGGACCAGAGGCCCTACTGTTGGCACTATGCACCTCGACCGTGCGGTATTGTACCCGCGTCGGAGGTGTGTGGTCCAGTGTACTGCTTCACCCCAAGTCCTGTTGTGGTGGGGACGACCGATCGCTTCGGCGTCCCTACATACAGTTGGGGGGAGAATGAGACGGATGTGCTGCTTCTTAACAACACGCGGCCGCCGCAGGGCAACTGGTTTGGCTGTACATGGATGAATGGCACTGGGTTCACCAAGACGTGCGGGGGCCCCCCGTGTGACATCGGAGGGGTCGGT------AACAACACCTTGACCTGCCCCACGGACTGCTTCCGGAAGCACCCCGAGGCCACTTACACCAAATGCGGCTCGGGGCCTTGGTTGACACCGAGGTGCATAGTTGATTACCCATACAGGCTTTGGCACTACCCCTGCACCGTCAACTTTACCATCTTCAAGGTTAGGATGTATGTGGGGGGTGTGGAGCACAGGCTCAGCGCCGCATGCAACTGGACTCGAGGAGAGCGTTGCAACTTGGAGGACAGGGATAGATCAGAGCTTAGCCCGCTGCTACTGTCTACAACAGAGTGGCAGATATTGCCCTGTTCCTTCACCACCCTACCGGCTCTGTCCACTGGTTTAATCCATCTCCATCAGAACATCGTGGACATACAATACCTGTACGGTATAGGGTCAGCGGTTGTCTCCTTTGCAATCAAGTGGGAGTATGTCCTGTTGCTCTTCCTTCTCCTGGCAGACGCACGCGTCTGTGCCTGCTTGTGGATGATGCTGCTGATAGCTCAGGCTGAGGCCGCCTTAGAAAACCTGGTGGTCCTCAATGCAGCGTCCGTGGCTGGAACGCATGGCATCCTCTCTTTCCTTCTGTTCTTCTGTGCTGCCTGGTACATCAAAGGCAGGCTGGTCCCTGGGGCGGCATATGCCTTCTATGGCGTATGGCCGCTACTCCTGCTCCTTCTGGCGTTACCACCACGAGCATACGCCATGGACCGGGAAATGGCTGCATCGTGCGGAGGCGCGGTTTTCGTAGGCCTGGTACTCTTGACCTTGTCACCACACTATAAAGCATTCCTCGCTAAGCTCATATGGTGGTTACAATATTTTATCACCAGAGCCGAGGCGCATTTACAAGTGTGGATCCCCCCTCTCAACGTTCGGGGGGGCCGCGATGCCATCATCCTCCTCATGTGCGTGATCCACCCAGAGCTAATCTTTACCATCACCAAGATCTTGCTCGCCATACTCGGTCCTCTCATGGTGCTCCAGGCCGGCATAACCAAGATGCCGTACTTCGTACGCGCCAGCGGGCTCATTCGTGCATGCATGCTAGTGCGGAAAGTCGCAGGGGGTCATTATGTCCAAATGGCCTTCATGAAACTGGCCGCGCTGACAGGCACGTACGTTTATGACCATCTCACTCCACTGCGGGACTGGGCCCACGCGGGCCTACGAGACCTTGCGGTGGCAGTAGAGCCCGTCGTCTTCTCTGACATGGAGACCAAGATCATCACCTGGGGGGCAGACACTGCGGCGTGTGGGGACATCATCCTGGGCCTGCCTGTCTCCGCCCGTAGAGGGAGGGAGATACTTCTGGGACCGGCGGATAGTCTCGAGGGACAAGGGTGGCGGCTCCTTGCGCCCATCACGGCCTACGCCCAGCAGACGCGGGGCCTACTTGGCTGTATCATCACTAGCCTCACAGGCCGGGACAAAAACCAGGTAGAGGGGGAGGTTCAAGTGGTTTCCACCGCAACACAATCTTTCCTGGCGACCTGCGTCAACGGCGTGTGTTGGACTGTCTACCATGGCGCCGGCACTAAGACCCTTGCCGGCGCAAAAGGCCCAATCACCCAGATGTACACCAATGTAGACCAGGACCTCGTCGGCTGGCAAGCACCCCCTGGGGCGCGTTCCTTGACACCATGCACCTGCGGCAGCTCTGACCTTTACCTGGTCACGAGGCATGCTGATGTCATTCCGGTGCGCCGGCGGGGCGACAGCAGGGGGAGCCTACTTTCCCCCAGGCCCGTCTCCTACTTGAAGGGCTCTTCGGGTGGTCCGCTGCTTTGCCCCTCGGGGCACGCTGTAGGCATCTTCCGGGCTGCTGTGTGCACCCGGGGGGTTGCGAAGGCGGTGGACTTCATACCCGTTGAGTCCATGGAAACTACCATGCGGTCCCCGGTCTTCACGGACAACTCGTCCCCCCCGGCCGTACCGCAGACATTCCAAGTGGCCCATCTACACGCTCCCACTGGCAGCGGCAAGAGCACTAAGGTGCCGGCTGCATACGCAGCCCAAGGGTACAAGGTACTTGTCTTGAACCCATCCGTTGCCGCCACCCTGGGTTTTGGGGCGTACATGTCAAAGGCACATGGTGTCGACCCTAACATCAGAACTGGGGTAAGGACCATCACCACGGGTGCCCCCATCACGTACTCCACCTACGGCAAGTTCCTTGCCGACGGTGGTTGTTCTGGGGGCGCTTATGACATCATAATATGTGATGAGTGCCACTCAACTGACTCGACTACCATCCTAGGCATCGGCACAGTCCTGGACCAAGCGGAGACGGCTGGAGCGCGACTCGTCGTGCTCGCCACCGCTACACCTCCGGGATCGGTCACCGTGCCTCATCCTAACATTGAGGAGGTGGCTCTGTCCAACATTGGAGAGATCCCCTTCTATGGCAAAGCCATCCCCATCGAGACCATCAAGGGGGGGAGGCACCTCATTTTCTGCCATTCCAAGAAGAAATGTGATGAGCTCGCCGCAAAGCTGTCGGGCCTCGGACTCAATGCCGTAGCATATTACCGAGGTCTTGATGTGTCCGTCATACCGACTAGCGGAGACGTCGTTGTCGTGGCAACAGACGCTCTAATGACGGGCTTTACCGGCGACTTTGACTCAGTGATCGACTGTAATACATGTGTCACCCAAACAGTCGATTTCAGCTTGGACCCCACCTTCACCATTGAGACGACGACCGTGCCCCAAGACGCGGTGTCGCGCTCGCAGCGGCGGGGTAGGACTGGTAGGGGCAGGATGGGCATATACAGGTTTGTGACTCCAGGAGAACGACCCTCGGGTATGTTTGATTCCTCGGTCCTGTGTGAGTGCTATGACGCGGGCTGTGCTTGGTATGAGCTCACGCCCGCCGAGACCTCAGTCAGGTTGCGGGCTTACCTCAATACACCAGGGCTGCCCGTTTGCCAGGATCATCTGGAGTTCTGGGAGAGCGTCTTCACAGGCCTCACCCACATAGATGCCCACTTCTTGTCCCAGACTAAGCAGGCAGGAGACAACTTCCCCTACCTGGTAGCATACCAGGCCACGGTGTGCGCCAGGGCTCAGGCTCCACCTCCATCGTGGGACCAAATGTGGAAGTGTCTCATACGGCTAAAGCCTACGCTGCACGGGTCAACACCCCTGCTGTATAGGCTAGGAGCCGTCCAAAACGAGGTCACCCTCACACACCCCATAACCAAATACATCATGGCATGCATGTCGGCTGACCTGGAGGTCGTCACGAGCACCTGGGTGCTGGTAGGCGGAGTCCTCGCAGCCCTGGCCGCGTACTGCCTGACAACAGGCTGCGTGGTCATTGTGGGCAGGATCATCTTGTCCGGAAAGCCGGCTATTGTTCCCGACAGGGAAGTCCTCTACCAGGAGTTCGATGAGATGGAGGAGTGCGCTTCACACCTCCCTTACATCGAACAAGGAGTGCAGCTCGCCGAGCAATTCAAGCAGAAGGCACTCGGGTTGCTACAAACAGCCACCAAACAAGCGGAGGCTGCTGCTCCCGTGGTGGAGTCCAAGTGGCGGGCCCTTGAGACCTTCTGGGCGAAGCACATGTGGAATTTCATCAGCGGGATACAATACTTAGCAGGCTTGTCCACTCTGCCTGGGAACCCCGCAATAGCATCACTGATGGCATTCACAGCCTCTATCACCAGCCCGCTCACCACCCAAACCACCCTCCTGTTGAACATCTTGGGGGGATGGGTGGCCGCCCAACTCGCTCCCCCC---AGCGCCGCTTCTGCCTTCGTAGGCGCCGGCATCGCCGGTGCGGCCGTTGGCAGCATAGGCCTTGGGAAGGTGCTTGTGGACATCTTGGCGGGCTATGGAGCAGGGGTGGCAGGCGCGCTCGTGGCCTTTAAGGTCATGAGTGGCGAAATGCCCTCCACTGAGGACCTGGTCAACTTACTCCCTGCCATCCTCTCCCCTGGCGCCCTGGTCGTCGGAGTCGTGTGCGCAGCAATACTGCGTCGACACGTGGGCCCAGGGGAGGGGGCTGTGCAGTGGATGAACCGGCTGATAGCGTTCGCTTCGCGGGGTAACCACGTTTCCCCCACGCACTATGTGCCCGAGAGCGACGCCGCAGCACGTGTCACTCAGATCCTCTCCAGCCTTACCATCACTCAGCTGTTGAAGAGGCTCCACCAGTGGATCAACGAGGACTGTTCCACGCCATGCTCCGGCTCGTGGCTGAGGGATGTTTGGGACTGGATATGCACGGTTTTGACTGATTTCAAGACCTGGCTACAGTCCAAGCTCCTGCCGCGACTGCCGGGAGTTCCCTTCTTCTCATGTCAACGTGGGTACAAGGGAGTCTGGCGGGGAGACGGCATCATGCAAACCACCTGCCCATGTGGAGCACAGATCACCGGACATGTCAAAAACGGTTCCATGAGGATCGTTGGGCCCAGGACCTGCAGCAACACGTGGCATGGAACATTCCCCATCAACGCTTACACCACGGGCCCCTGCACACCCTCCCCGGCGCCAAACTATTCCAGGGCGCTGTGGCGGGTGGCTGCTGAGGAGTACGTGGAGGTTACGCGGGTGGGGGATTTCCACTACGTGACGGGCATGACCACTGACAACGTAAAGTGCCCATGCCAGGTGCCAGCCCCCGAATTCTTCACGGAAGTGGATGGGGTACGGTTGCACAGGTACGCTCCGGCGTGCAGACCTCTCCTACGGGAGGAGGTCACATTCCAGGTCGGGCTCCACCAATACTTGGTTGGGTCACAGCTCCCATGCGAGCCCGAACCGGATGTCACAGTGCTCACTTCCATGCTCACCGACCCCTCCCACATTACAGCAGAGACGGCTAAGCGTAGGCTGGCCAGGGGGTCTCCCCCCTCCTTGGCCAGTTCTTCAGCTAGCCAGTTGTCTGCGCCTTCCTTGAAGGCGACA------------TGCACTACCCGTCAC------------GACTCCCCAGATGCTGACCTCATCGAGGCCAACCTCCTGTGGCGGCAGGAGATGGGCGGGAACATCACCCGCGTGGAGTCAGAGAACAAGGTAGTAATTCTGGACTCTTTCGAGCCGCTTCAAGCGGAGGAGGATGAGAGGGAAGTCTCCGTTCCGGCGGAGATCCTGCGGAAAACCAGGAAATTTCCTCCGGCGATGCCCATATGGGCACGCCCAGATTACAACCCTCCACTGATAGAGTCCTGGAAGGACCCGGACTACGTCCCTCCGGTGGTACACGGGTGCCCATTACCACCTACCAAGGCCCCTCCAATACCACCTCCACGGAGGAAAAGGACGGTTGTCCTGACAGAATCCACTGTGTCTTCTGCCTTGGCGGAGCTCGCCACAAAGACCTTCGGCAGCTCCGAATCGTCGGCCGTCGACAGCGGCACGGCGACCGCCCCTCCTGACCAACCCTCCGACGACGGCGACGCAGGATCCGACGTTGAGTCGTACTCCTCCATGCCTCCCCTTGAGGGGGAGCCGGGGGACCCCGATCTCAGCGACGGGTCTTGGTCTACCGTGAGC---GAGGAGGCCAGTGAGGACGTCGTCTGCTGCTCGATGTCCTACACGTGGACAGGCGCCCTGATCACGCCATGCGCTGCGGAGGAAAGCAAGCTGCCCATCAACGCGCTGAGCAACTCTTTGCTGCGCCACCACAACATGGTTTACGCTACAACATCCCGCAGCGCAAGCCAGCGGCAGAAGAAGGTCACCTTTGACAGACTGCAAGTCCTGGACGACCACTACCGGGACGTGCTCAAGGAGATGAAGGCGAAGGCGTCCACAGTTAAGGCTAAACTTCTATCTGTAGAAGAGGCCTGTAAGCTGACGCCCCCACATTCGGCCAGATCAAAATTTGGCTATGGGGCAAAGGACGTCCGGAGCCTATCCAGCAAGGCCGTTAAACACATCCGCTCCGTGTGGCAGGACTTGCTGGAAGACACTGAGACACCAATTGACACCACCATCATGGCAAAAAATGAGGTTTTCTGCGTCCAACCAGAGAAAGGAGGCCGCAAGCCAGCCCGCCTTATCGTATTCCCAGACTTGGGGGTTCGTGTGTGCGAGAAAATGGCCCTTTACGACGTGGTCTCCACCCTTCCTCAGGCCGTGATGGGCTCCTCATACGGATTCCAATACTCTCCTGGACAGCGGGTCGAGTTCCTGGTGAACGCCTGGAAATCAAAGAAGACCCCTATGGGTTTCGCATATGACACCCGCTGTTTTGACTCAACGGTCACTGAGAACGACATCCGTGTTGAGGAGTCAATCTACCAATGTTGTGACTTGGCCCCCGAAGCCAGACAGGCCATAAGGTCGCTCACAGAGCGGCTTTATATCGGGGGTCCCCTGACTAATTCAAAAGGGCAGAACTGCGGTTATCGCCGGTGCCGCGCGAGCGGTGTGCTGACGACCAGCTGCGGTAATACCCTCACCTGTTACTTGAAGGCCTCTGCGGCCTGTCGAGCTGCAAAGCTCCAGGACTGCACAATGCTTGTGTGCGGAGACGACCTTGTCGTTATCTGTGAAAGTGCGGGAACCCAAGAGGACGCGGCGAGCCTACGAGTCTTCACGGAGGCTATGACTAGGTACTCTGCCCCCCCCGGGGACCCGCCCAAACCAGAATACGACTTGGAGCTGATAACATCATGCTCCTCCAATGTGTCGGTCGCGCACGATGCAACTGGCAAAAGGGTGTACTACCTCACCCGTGACCCCACCACCCCCCTTGCGCGGGCTGCGTGGGAGACAGCTAGACACACTCCAGTCAACTCCTGGCTAGGCAACATCATCATGTATGCGCCCACCTTATGGGCAAGGATGGTTCTGATGACCCACTTCTTCTCCATCCTTATAGCTCAGGAACAACTTGGAAAAGCCCTAGATTGTCAGATCTACGGGGCCTGTTACTCCATTGAGCCACTTGACCTACCTCAGATCATTCAACGACTCCATGGTCTTAGCGCATTTTCACTCCATAGTTACTCTCCAGGTGAGATCAATAGGGTGGCTGCATGCCTCAGGAAACTTGGGGTACCGCCCTTGCGAGTCTGGAGACATCGGGCCAGAAGTGTCCGCGCTAAGCTACTGTCCCAAGGGGGGAGGGCCGCTACCTGTGGCAAGTACCTCTTCAACTGGGCAGTAAGGACCAAGCTCAAACTCACTCCAATCCCGGCTGCGTCCCAGTTGGATTTATCCGGCTGGTTCGTTGCTGGTTACAGCGGGGGAGACATATATCACAGCCTGTCTCGTGCCCGACCCCGCTGGTTCATGTATTGCCTACTCCTACTTTCCGTAGGGGTAGGCATCTTCCTGCTCCCCAAGCGA
>ACE63645
ATGAGCACGAATCCTAAACCTCAAAGAAAAACCAAACGTAACACCAACCGCCGCCCACAGGACGTCAAGTTCCCGGGCGGTGGTCAGATCGTTGGTGGAGTTTACCTGTTGCCGCGCAGGGGCCCCAGGTTGGGTGTGCGCGCGACTAGGAAGACTTCCGAGCGGTCGCAACCTCGTGGAAGGCGACAACCTATCCCCAAGGCTCGCCAGCCCGAGGGTAGAACCTGGGCTCAGCCCGGGTACCCTTGGCCCCTCTATGGCAATGAGGGCATGGGGTGGGCAGGATGGCTCCTGTCACCCCGCGGCTCTCGGCCTAATTGGGGCCCCACTGACCCCCGGCGTAGGTCGCGTAATTTGGGTAAGGTCATCGATACCCTCACATGCGGCTTCGCCGACCTCATGGGGTACGTTCCGCTCGTCGGCGCCCCCCTAGGGGGCGTTGCCAGGGCCTTGGCACACGGTGTCCGGGTCCTGGAGGACGGCGTGAATTATGCAACAGGGAATCTGCCCGGTTGCTCTTTCTCTATCTTCCTCTTGGCTTTGCTGTCCTGTTTGACCATCCCAGCTTCCGCTTATGAAACGCGCAACGTGTCCGGGGTGTACCATGTCACGAACGATTGCTCCAACTCAAGCATCGTGTACGAGGCAGTGGACATCATCATGCACACCCCCGGGTGCGTGCCCTGCGTTCGGGAAGGC------AACTCC---TCCCGCTGCTGGGTAGCGCTCACCCCCACACTTGCGGCCAGGAATGCCAGCGTCCCCACTACGACAATACGACGCCATGTCGACTTGCTCGTTGGGGCGGCTGCTTTCTGCTCCGCTATGTACGTGGGGGACCTTTGCGGATCTGTTCTCCTCGTCTCTCAGCTGTTCACCTTCTCGCCTCGTCGGCACGAGACAGTACAGGACTGCAATTGTTCAATCTATCCCGGCCACGTATCAGGTCATCGCATGGCTTGGGATATGATGATGAATTGGTCACCTACAACGGCCCTGGTGGTGTCGCAGTTACTCCGGGTCCCACAAGCTATCGTGGACATGGTGGCGGGAGCCCACTGGGGGGTCCTGGCGGGCATCGCCTACTATTCCATGGTGGGGAACTGGGCCAAGGTATTGATTGTGCTGCTACTTTTTTCCGGCGTTGAC---------GGG------GAA---ACTGTCGTGTCGGGGGGGGTAGCTGCCCAGAGCGCCAGCAGCCTCACGGCCCTCTTTACTCGTGGGCCGTCCCAGAAGATCCAGCTTGTAAACACCAATGGCAGCTGGCACATCAACAGGACTGCTCTGAACTGCAATGACTCCCTTCAAACTGGGTTTCTGGCCGCGCTGTTCTAC------ACACGCAAGTTCAACTCGTCCGGATGCCCAGAGCGTATGGCCAGCTGCCGCTCCATTGACAAGTTCGATCAGGGGTGGGGTCCCATCACTTACGCTGAGCCT---CATGAC---------------CCGGACCAGAGGCCCTATTGCTGGCACTACGCGCCTCGACCGTGCGGTATTGTACCCGCGTCGGAAGTGTGTGGCCCAGTGTACTGCTTCACCCCAAGCCCCGTTGTGGTGGGGACGACTGACCGCTTCGGCGTCCCTACATATGACTGGGGGGAGAATGAGACGGACGTGCTGCTTCTCAACAACACGCGGCCGCCGCAGGGCAACTGGTTCGGCTGTACATGGATGAACAGTACCGGGTTCACCAAGACGTGCGGGGGCCCCCCGTGCAACATCGGGGGGGGCGGC------AACAACACCTTGATCTGCCCCACGGACTGCTTCCGGAAGCACCCCGAGGCCACTTACACAAAATGCGGTTCGGGGCCTTGGCTGACACCTAGGTGCATGGTTGACTACCCATACAGGCTCTGGCACTACCCCTGCACTGTCAACTTTACCATCTTCAAGGTTAGGATGTATGTGGGGGGCATAGAGCACAGGCTGAATGCTGCATGCAATTGGACGCGAGGAGAGCGTTGCAACCTGGAGGACAGGGACAGGGCGGAGCTCAGCCCGCTGCTGCTATCCACGACAGAGTGGCAAATACTGCCCTGTTCCTTCACCACCTTACCGGCCCTGTCCACTGGTTTAATCCATCTCCATCAGAACACCGTGGACGTGCAATACCTGTACGGTATAGGGTCAGCGGCTGTCTCCTATGTAATTAAATGGGAGTATGTCCTGTTGCTCTTCCTTCTTCTGGCGGACGCGCGCGTCTGCGCCTGTTTATGGATGATGCTGCTAATAGCCCAGGCTGAGGCCGCCTTAGAGAACTTGGTGGTCCTCAATGCGGCGTCTGTGGCCGGAGCTCATGGCATTCTCTCCTTCCTTGTGTTCTTCTGTGCCGCCTGGTACATCAAGGGCAGGCTGGTCCCTGGGGCGGCATATGCTTTCTATGGCGTGTGGCCGCTGCTCCTGCTTCTGCTGGCGTTACCACCACGAGCTTACGCCATGGATCGGGAAATGGCTGCATCGTGCGGAGGCGCGGTTTTCACAGGTCTGATACTCTTGACCTTGTCACCACACTATAAAGTGCTCCTCGCTAGGCTCATATGGTGGTTGCAATATTTTATCACCAGGGCCGAGGCGCACTTGCAAGTGTGGGTCCCCCCTCTCAACGTTCGGGGGGGCCGCGATGCCATCATCCTCCTCATGTGTGCGGTCCATCCAGGGCTAATCTTTGACATCACCAAACTCTTGCTCGCCATACTTGGTCCGCTCATGGTGTTCCAGGCTAGCATAACTAAAGTGCCGTACTTTGTACGTGCTCAAGGGCTCATTCGTGCATGCATGCTGGTGCGGAAGGTTGCCGGGGGTCATTATATCCAGATGGCTTTCATGAAGCTGGCCGCGCTGACAGGTACGTACGTCTACGACCATCTTACTCCACTGCGGGATTGGGCCCACGCGGGCCTACGAGACCTTGCGGTGGCAGTCGAGCCCGTCGTCTTCTCTGCCATGGAGACCAAGATCATTACCTGGGGAGCAGACACCGCGGCGTGTGGGGACATCATCACGGGTCTGCCCGTCTCTGCCCGAAGGGGGAAGGAGATACTCCTGGGACCGGCCGACAGCTTTGAAGGGCAGGGGTGGCGACTCCTCGCGCCTATCACGGCCTATTCCCAACAGACGCGGGGCCTACTTGGCTGTATCATCACCAGCCTCACAGGCCGGGACAAGAACCAGGTCGAGGGGGAGGTTCAAGTGGTCTCCACCGCTACACAATCTTTCCTGGCGACCTGCATCAACGGCGTGTGTTGGACTGTTTTCCACGGCGCCGGCTCGAAGACCCTGGCCGGCCCGAAGGGCCCAATCACCCAAATGTATACCAATGTAGACCAGGACCTCGTCGGCTGGCAGGCGCCCCCCGGGGCGCGCTCCTTAACACCGTGCACCTGCGGCAGCTCGGACCTCTATTTGGTCACGAGACACGCCGATGTCATTCCGGTGCGCCGGCGGGGCGACAGCAGGGGGAGCTTACTCTCCCCCAGGCCCGTCTCCTACTTAAAGGGCTCTTCGGGTGGTCCACTGCTCTGCCCCTCGGGGCACGCTGTAGGCATCTTCCGGGCTGCTGTGTGCACCCGGGGGGTCGCGAAGGCGGTGGACTTTGTGCCCGTTGAGTCTATGGAAACCACCATGCGGTCCCCGGTCTTCACAGACAACTCATCTCCCCCGGCTGTACCGCAGACATTTCAAGTGGCACATCTACACGCTCCCACCGGCAGCGGCAAGAGCACTAAGGTGCCGGCTGCATATGCAGCCCAGGGGTACAAGGTACTTGTCCTGAACCCGTCCGTTGCCGCCACCTTAGGTTTTGGGGCGTACATGTCTAAGGCACATGGTGTCGACCCTAACATCAGAACTGGGGTAAGGACCATCACCACAGGCGCTCCCATCACGTATTCCACCTATGGCAAGTTTCTTGCCGACGGTGGTTGCTCCGGGGGCGCCTATGACATCATAATATGTGATGAGTGCCACTCAACTGACTCGACTACCATCTTGGGCATTGGAACGGTCCTGGACCAAGCGGAAACGGCTGGAGCGCGGCTCGTCGTGCTCGCCACCGCTACGCCTCCAGGATCGGTCACCGTGCCACACTCCAATATCGAGGAGGTGGCCCTCTCCAACATTGGAGAGATCCCCTTCTATGGCAAAGCCATCCCCATTGAGACCATCAAGGGGGGGAGGCATCTCATCTTCTGTCACTCCAGAAAAAAGTGTGACGAGCTCGCCGCGAAGCTGTCGAGCCTCGGACTCAACGCTGTAGCGTACTACCGAGGTCTTGACGTGTCCGTCATACCAGCTAACGGAGACGTCGTTGTCGTGGCAACAGACGCTCTAATGACGGGCTACACCGGCGACTTTGACTCAGTGATCGACTGTAATACATGTGTCACCCAGACAGTCGATTTCAGCTTGGACCCCACTTTTACCATTGAGACGACCACCGTGCCTCAAGACGCGGTGTCGCGCTCGCAACGGCGGGGTAGGACTGGCAGGGGCAGAGGAGGCATCTACAGGTTTGTGACTCCAGGAGAACGGCCTTCGGGCATGTTCGATTCTTCGGTCCTGTGCGAGTGCTATGACGCGGGCTGTGCTTGGTACGAGCTCACGCCCGCTGAGACCTCGGTTAGGCTACGGGCTTACCTAAATACACCAGGGTTGCCCGTCTGCCAGGATCATCTGGAGTTCTGGGAGAGCGTCTTCACAGGTCTCACCCACATAGATGCCCACTTCTTGTCCCAGACTAAACAGGCAGGAGACAACTTCCCCTACCTGGTAGCATACCAAGCCACGGTGTGCGCCAGAGCCCAGGCTCCACCTCCATCGTGGGATCAAATGTGGAAGTGTCTCATACGGCTAAAGCCTACGCTGCACGGGCCAACACCCTTGCTGTATAGGCTAGGAGCCGTCCAAAATGAGGTCACCCTCACACACCCCATAACCAAGTACATCATGGCATGCATGTCGGCTGACCTGGAGGTCGTTACCAGCACCTGGGTGCTGGTAGGCGGTGTCCTCGCGGCTCTGGCCGCATACTGCTTAACAACAGGCAGTGTGGTCATCGTGGGCAGAATCATCTTGTCCGGGAAGCCGGCTATTATTCCCGACAGGGAAGTTCTCTACCGGGAGTTCGATGAAATGGAAGAGTGCGCCTCACACCTCCCTTACATCGAACAGGGAATGCAGCTCGCCGAGCAATTCAAGCAGAAGGCGCTCGGACTGCTGCAGACAGCCACCAAGCAAGCGGAGGCTGCTGCTCCCGTGGTGGAATCCAAATGGCGAGCCCTTGAGACCTTCTGGGCGAAACACATGTGGAATTTCATCAGCGGGATACAGTACTTAGCAGGCTTGTCCACTCTGCCTGGGAACCCCGCAATAGCATCACTGATGGCATTCACAGCCTCTATCACCAGCCCCCTAACCACCCAAAGTACCCTCCTGTTTAACATCTTGGGGGGGTGGGTGGCCGCCCAACTTGCTCCCCCC---AGCGCTGCCTCGGCTTTCGTAGGCGCTGGCATCGCCGGCGCGGCTGTTGGCAGCATAGGCCTTGGGAAGGTGCTTGTGGACATCTTGGCGGGCTATGGGGCAGGGGTGGCCGGCGCACTCGTGGCCTTTAAGGTCATGAGCGGCGAGGTGCCCTCCACTGAGGACCTGGTCAACTTACTCCCTGCCATCCTCTCTCCTGGTGCTCTGGTCGTCGGGGTCGTGTGCGCAGCAATACTGCGTCGGCACGTAGGCCCGGGAGAAGGGGCTGTGCAGTGGATGAACCGGCTGATAGCGTTTGCTTCGCGGGGTAACCACGTCTCCCCTACGCACTATGTGCCCGAGAGCGACGCTGCAGCGCGTGTCACCCAGATCCTCTCCAGCCTTACCATCACCCAGCTGTTGAAGAGGCTCCACCAGTGGATCAATGAGGACTGCTCCACGCCGTGCTCCGGCTCGTGGTTGCGGGATGTTTGGGACTGGATATGCACGGTGTTGACTGACTTCAAGACCTGGCTCCAGTCCAAGCTCCTGCCGCGGATGCCAGGGATCCCCTTCTACTCATGTCAACGCGGGTACAGGGGGGTCTGGCGAGGAGACGGCATCATGCAGACCACCTGCCCATGTGGAGCACAGATCACCGGACATGTCAAAAACGGTTCCATGAGGATCGTTGGGCCTAAAACCTGTAGCAACACGTGGCATGGGACATTCCCCATCAACGCGTACACCACGGGGCCCTGCACACCCTCCCCGGCGCCAAACTATTCCAGGGCGCTGTGGCGGGTGGCTGCTGAGGAGTACGTGGAGGTTACGCGGGTGGGGGATTTCCACTACGTGACGGGCATGACCACTGACAACGTAAAATGCCCATGCCAGGTTCCGGCCCCCGAATTTTTCACGGAGGTGGATGGGGTGCGGTTGCACAGGTACGCCCCGGCGTGCAAGCCCCTCCTACGGGAGGAGGTCACATTCCAGGTCGGCCTCAACCAGTACTTGGTTGGATCACAGCTCCCATGCGAGCCCGAACCAGATGTGGTAGTGATCACTTCCATGCTTACTGACCCCTCCCACATTACAGCAGAGACGGCTAAACGCCGGCTGGCCAGGGGGTCTCCCCCCTCCTTGGCCAGCTCTTCGGCTAGCCAGTTGTCTGCGCCCTCCTTGAAGGCAACA------------TGCACTACCCATCAT------------GACTCCCCGGACGCTGACCTCATCGAGGCCAACCTCCTGTGGCGACAGGAGATGGGCGGGAACATCACCCGCGTGGAGTCAGAGAATAAGGTAGTAATTTTGGACTCTTTCGACCCACTTCGAGCAGAGGAGGATGAGGGGGAAGTGTCTATCCCAGCGGAGATCCTGCGGAAAACCAGGAAGTTCCCCCGGGCGATGCCCGTATGGGCGCGCCCCGATTACAACCCTCCACTGCTAGAGTCCTGGAAAGACCCGGACTACGTTCCTCCGGTGGTACACGGGTGCCCATTGCCACCTACCAAGGCCCCTCCAATACCACCTCCACGGAGAAAGAGGACAGTTGTCCTGACAGAGTCCACCGTGTCCTCTGCCTTGGCGGAGCTCGCCACTAAGACCTTTGGCAGCTCTGGATCGTCGGCCGTCGACAGCGGCACGGCGACCGCCCCTCCGGACCAGGCCTCCGATGACGGCGACAAAGAATCCGACGCTGAGTCGTACTCCTCCATGCCCCCCCTTGAGGGGGAGCCGGGGGATCCCGATCTCAGCGACGGGTCTTGGTCTACCGTGAGC---GAGGAGGCCAGTGAGGACGTCGTCTGCTGCTCGATGTCCTACACATGGACAGGCGCCCTGATCACACCATGCGCTGCGGAGGAAAGCAAGCTGCCCATCAATGCGCTGAGCAATTCCCTACTACGCCACCACAACATGGTCTATGCCACAACATCCCGCAGCGCGAGCCAACGGCAGAAGAAAGTCACTTTTGACAGACTGCAGGTCCTGGACGACCACTACCGGGACGTGCTCAAGGAGATGAAGGCGAAGGCGTCCACAGTTAAGGCTAGACTTCTATCCATAGAGGAAGCCTGCAAACTGACACCCCCACACTCAGCCAAATCCAAATTTGGCTATGGGGCGGCGGACGTCCGGAACCTATCCAGTAAGGCCGTTAACCACATCAACTCCGTGTGGAAGGACTTGCTGGAAGACACTGAGACACCGATTGATACCACCATCATGGCAAAAAATGAGGTCTTCTGCGTCCAGCCAGAGAAGGGAGGCCGCAAGCCAGCTCGCCTCATCGTATTCCCAGACTTGGGGGTTCGTGTGTGCGAGAAGATGGCCCTTTACGACGTGGTCTCCACCCTTCCTCAGGCCGTGATGGGCTCCTCATACGGATTCCAGTACTCTCCTGGACAGCGGGTTGAGTTCCTGGTGAACGCCTGGAAGCAAAAAAGAAACCCTATGGGTTTCGCATATGACACCCGCTGTTTTGACTCAACCGTCACTGAGAACGACATCCGTGTTGAGGAGTCAATCTACCAATGTTGTGACTTGGCCCCCGAAGCCAGACAGGCCATAAGGTCGCTCACAGAGCGGCTTTACATCGGGGGTCCCCTGACTAATTCAAAGGGGCAGAACTGCGGTTATCGCCGGTGCCGCGCGAGTGGCGTGCTGACGACCAGCTGCGGTAATACCCTCACATGTTACTTGAAGGCCTCTGCGGCCTGTCGAGCTGCAAAGCTCCAGGACTGCACGATGCTCGTGTGCGGAGACGACCTCGTCGTTATCTGTGAAAGCGCGGGAACCCAAGAGGATGCGGCGAGCCTACGAGTCTTCACGGAGGCTATGACTAGGTACTCAGCCCCCCCCGGGGACCCGCCCCAACCGGCATACGACTTGGAGCTGATAACATCATGCTCCTCTAACGTGTCGGTCGCGCACGATGCAGCAGGCAAAAGGGTGTACTACCTCACCCGTGACCCCACCACCCCCCTTGCAAGGGCTGCGTGGGAGACAGCTAGACACACTCCAGTCAACTCCTGGCTAGGCAACATTATCATGTATGCGCCCACTTTGTGGGCGAGGATGATTCTGATGACTCACTTCTTTTCCATCCTCCTAGCCCAAGAGCAACTTGAAAAAGCCCTGGATTGTCAGATCTACGGGGCCTGTTACTCCATTGAGCCACTTGACCTACCTCAGATCATTGAACGACTCCATGGTCTTAGCGCATTTTCACTCCATAGTTACTCTCCAGGTGAGATCAATAGGGTGGCTTCATGCCTCAGGAAACTTGGGGTACCACCCTTGCGAGTCTGGAGACATCGGGCCAGAAGTGTCCGCGCTAAGCTGCTGTCCCAGGGGGGGAGGGCTGCCACCTGTGGCAAGTACCTCTTCAACTGGGCAGTAAAAACCAAGCTTAAACTCACTCCAATCCCGGCTGCGTCCCGGCTGGACTTGTCCGGCTGGTTCGTCGCGGGTTACAGCGGGGGAGACATATATCACAGCCTGTCTCATGCCCGACCCCGCTGGTTCATGTTGTGCCTACTCCTACTTTCTGTAGGGGTAGGCATCTACCTGCTCCCCAACCGA
>ACA50688
[truncated: 1,989,895 more chars]
