# Supplementary material for: FRESCo: finding regions of excess synonymous constraint in diverse viruses
Source: Genome Biol. 2015 Feb 17;16(1):38. doi: 10.1186/s13059-015-0603-7 (PMC4376164; doi:10.1186/s13059-015-0603-7)
Supplement: Additional file 4: — Sequence alignments (zip folder of FASTA alignments). [file 13059_2015_603_MOESM4_ESM.zip › alignments/HepA/polyprotein.fa.revtrans]

>ACJ10205
------------ATGAATATGTCCAGGCAAGGTATTTTCCAGACTGTTGGGAGTGGCCTTGACCACATCCTGTCTTTGGCAGATGTGGAGGAAGAACAAATGATTCAGTCTGTGGATCGTACTGCAGTTACTGGGGCTTCATATTTCACTTCTGTGGATCAATCTTCTGTTCATACAGCTGAAGTTGGCTCACACCAACCTGAACCTTTGAAAACCTCTGTTGATAAACCAGGCTCTAAGAGGACACAAGGAGAGAAATTTTTCCTTATTCATTCTGCTGATTGGTTGACGACACATGCTTTGTTTCATGAAGTTGCAAAATTGGATGTGGTCAAACTGTTGTACAATGAGCAATTTGCTGTTCAGGGTCTGTTGAGGTATCATACTTATGCAAGATTTGGAATTGAGATACAAGTTCAGATCAATCCTACACCATTCCAGCAAGGTGGTTTGATATGTGCCATGGTGCCAGGAGATCAGAGCTATGGATCTATAGCTTCTTTAACAGTTTATCCCCATGGTTTGTTGAATTGTAATATTAACAATGTGGTCAGAATCAAGGTTCCTTTTATTTACACAAGAGGAGCTTATCACTTTAAGGACCCTCAGTATCCTGTTTGGGAGTTGACTATTAGAGTTTGGTCTGAGCTAAACATTGGAACTGGTACCTCGGCTTACACATCACTGAATGTGCTGGCTAGATTTACTGATTTGGAGCTCCATGGGCTAACACCCCTGTCTACACAGATGATGAGAAATGAATTTAGAGTCAGTACAACAGAAAATGTAGTTAATCTGTCCAATTATGAAGATGCTAGAGCAAAAATGTCTTTTGCTCTTGACCAGGAAGATTGGAAATCTGATGCCTCTCAAGGGGGAGGAATTAAAATCACACATTTTACAACATGGACATCAATTCCCACTTTGGCTGCCCAGTTTCCATTCAATGCCTCTGATTCAGTTGGGCAACAGATTAAGGTTATTCCAGTTGATCCATATTTCTTCCAAATGACTAATACAAATCCTGAACAAAAATGTATAACTGCATTGGCTTCAATATGTCAAATGTTCTGTTTTTGGAGAGGGGATTTGGTTTTTGACTTCCAGGTTTTTCCTACAAAATATCACTCAGGAAGATTATTATTTTGTTTTGTTCCTGGAAATGAACTGATTGATGTTTCCCACATAACACTGAAACAAGCCACCACTGCACCTTGTGCTGTGATGGATATTACTGGAGTACAGTCAACTTTGAGATTTCGTGTTCCTTGGATTTCAGATACTCCTTATAGAGTTAATAGATACACCAAATCATCACACCAGAAAGGAGAGTATACTGCCATAGGAAAGCTGATTGTTTACTGTTACAACAGACTGACTTCTCCCTCCAATGTGGCTTCTCATGTTAGAGTCAATGTCTATCTCTCAGCTATTAATTTGGAATGTTTTGCTCCACTCTATCATGCTATGGATGTCACAACTCAGGTTGGAGATGATTCTGGAGGCTTCTCTACTACTGTTTCAACAAAACAAAATGTTCCAGACCCTCAAGTTGGTTTTACAACAGTGAAGGATCTTAAAGGTAGAGCAAACCAAGGGAAAATGGATATTTCAGGTGTCCAAGCTCCTGTAGGAGCCATT---ACTACCATTGAAGATCCAGTTTTGGCAAAGAAAGAGCCTGAAACCTTCCCAGAATTGAAGCCTGGAGAGTCAAGACATACTTCTGATCATATGTCTATTTATAAATTTATGGGCAGATCTCATTTCCTGTGTACATTTACATTTAATTCTAACAACAAAGAGTACACTTTTCCTATCACTTTGTCATCAACTTCTAATCCTCCCCATGGATTGCCTTCAACTCTGAGATGGTTCTTTAATCTTTTTCAGCTTTATAGGGGTCCCTTGGATTTGACAATAATCATAACTGGGGCTACTGATGTTGATGGTATGGCTTGGTTTACTCCCGTTGGGTTGGCAGTAGACACCCCATGGGTTGAGAAGGAGTCTGCTCTTTCCATCGATTACAAGACAGCCCTTGGTGCTGTTAGGTTTAATACCAGAAGAACAGGAAACATTCAGATTAGGTTGCCCTGGTACTCCTATCTTTATGCTGTTTCAGGGGCACTGGATGGGCTTGGAGATAAAACGGATTCAACTTTTGGGCTTGTTTCCATTCAAATTGCGAACTACAATCATTCAGATGAATATTTGTCTTTTAGTTGTTACTTGTCTGTGACTGAACAGTCTGAGTTTTATTTTCCTAGAGCACCTTTGAATACCAATGCTATGATATCATCAGAAACAATGATGGATAGAATTGCTCTTGGTGATCTTGAATCCTCAGTTGACGATCCTAGATCTGAAGAGGATCGTAAATTTGAAAGTCATATTGAAAAGAGGAAACCTTATAAAGAGTTAAGATTGGAGGTAGGTAAGCAAAGGCTAAAGTATGCTCAGGAAGAATTGTCAAATGAAGTGTTGCCTCCTCCTCGTAAAATTAAGGGTGTATTTTCACAAGCAAAAATCTCATTGTTCTATACAGAAGATCATGAAATTATGAAATTTTCCTGGAAAGGAATTACTGCTGACACTAGAGCTCTGAGGAGATTTGGCTTTTCATTGGCTGCTGGTAGGAGTGTGTGGACATTGGAAATGGATGCTGGAGTTTTGACTGGCAGGTTGGTGAGGGTCAATGATGAAAAATGGACAGAAATGAAAGATGACAAAATAGTTTCTTTGGTGGAGAAATTTACTAGTAATAAACACTGGTCCAAAGTTAATTTTCCTCATGGAATGTTGGATTTGGAAGAAATTGCTGCAAATGCAAAAGAATTTCCGAATATGTCAGAAACTGATTTGTGTTTCTTGTTGCATTGGCTGAACCCCAAAAAGATAAATTTGGCGGATAGGATGTTGGGTCTGTCAGGGATACAGGAAATAAAAGAAAAAGGGGTGGGATTGATTGGCGAGTGCCGAGCTTTCCTAGATTCTATAACTAGTACCTTGAAGTCAATGATGTTTGGTTTCCATCATTCTGTCACAGTTGAAATCATTAATACTGTTTTATGTTTTGTTAAAAGTGGCATTTTGCTGTATGTAATTCAACAATTAAATCAAGAGGAACATTCCCACATAATTGGTCTGTTGAGAGTGATGAATTATGCTGATATTGGGTGTTCTGTCATTTCATGTGGTAAAGTGTTTTCAAAAATGTTAGAAACTGTTTTTAATTGGCAGATGGATTCGAGAATGATGGAGCTCAGAACTCAGAGTATCTCAAATTGGCTTAGAGACATTTGTTCAGGTATAACAATTTTTAAAAGTTTTAAGGATGCGATTTATTGGCTTTACACAAAAATTAGAGAATACTATGATCTGAATTATGGTAATAAGAAGGATGTTCTCAATATTTTGAAAGATCATCAACAAAAGATAGAGAGAGCAATTGAGGAAGCTGATAATTTTTGTGTTCTTCAGATTCAGGATGTTGAAAAATTTGAACAGTACCAAAAAGGGGTAGATTTAATTCAGAAATTGAGAACTGTCCACTCAATGGCACAAGTTGATCCAGGTTTAACTGTTCATTTAGCCCCTCTTAGAGACTGTATTGCTAGAGTTCATCAAAAATTGAAAAATTTGGGTTCAATTAACCAGGCAATGGTGACAAGATGTGAGCCAGTCGTCTGCTACCTCTATGGAAAGAGTGGCGGCGGAAAAAGTCTGACTTCAATTGCTTTGGCCACAAAAATTTGTAAACATTATGGTGTTGAGCCTGAGAAAAATATATACACAAAACCTGTTGCATCTGATTATTGGGATGGATATAGTGGACAATTGGTGTGCATTATTGATGACATTGGCCAAAATACAACTGATGAGGATTGGTCTGATTTTTGTCAATTGGTGTCTGGATGTCCAATGAGGTTAAATATGGCTTCTTTGGAAGAAAAGGGTCGTCATTTTTCTTCACCCTTCATAATTGCAACATCTAACTGGTCTAATCCAAGTCCTAAAACGGTTTATGTTAAGGAAGCCATAGACCGTAAACTTCATTTTAAAGTTGAGGTGAAACCTGCCTCATTCTTTAAAAATCCTCATAATGATATGTTAAATGTCAATCTGGCAAAAACTAATGATGCTATTAAAGACATGTCATGTGTTGATCTTGTCATGGATAATCACAATGTTTCATTGTCTGAATTGCTTAGCTCACTGGTGATGACAGTTGAAATTAGGAAACAAAACATGTCAGAATTTATGGAACTGTGGTCACAGGGATTATCAGATGATGACAATGATAGTGCAGTTGCTGAATTTTTCCAATCTTTTCCCTCTGGTGAGCCATCTGGGTCAAGGTTGTCACAGTTTTTCCAATCAGTTACCAACCACAAGTGGGTTGCAGTTGGGGCTGCTGTGGGAGTACTTGGTGTCTTGGTTGGAGGTTGGTATGTTTACAAGCATTTTACAAAGAAGCAAGAAGAATCCATTCCAAGTGAAGGAGTGTATCACGGCGTGACAAAGCCAAAACAAGTAATTAAATTGGATGCTGATCCTGTAGAGTCACAATCAACTTTAGAAATTGCTGGTTTGGTGAGAAAGAATCTTGTTCAGTTTGGAGTTGGTGAGAAGAATGGGTGTGTTAGATGGGTCATGAATGCTTTAGGAATTAAAGATGATTGGCTATTAGTGCCTTCTCATGCTTATAAGTTTGAAAAAGATTATGAAATGATGGAATTTTATTTTAATAGAGGTGGTACTTATTATTCAATTTCAGCAGGAAATGTTGTGATTCAATCCTTAGATGTTGGGTTTCAGGATGTGGTTTTAATGAAAGTGCCCACAATTCCAAAATTTAGAGATATAACAGAGCATTTTATTAAAAAGAGTGATGTACCTAGAGCTTTGAATAGGTTGGCAACACTTGTGACAACAGTTAATGGGACTCCAATGTTAATTTCAGAGGGACCTCTCAAAATGGAGGAGAAGGCTACTTATGTTCATAAAAAGAATGATGGAACCACCATAGATTTGACTGTTGATCAAGCCTGGAGAGGTAAAGGAGAAGGTCTTCCAGGGATGTGTGGTGGGGCCTTGATTTCTTCCAATCAGTCCATCCAGAATGCCATATTAGGAATCCATGTTGCTGGTGGAAACTCAATTTTGGTTGCTAAGCTAGTGACTCAGGAGATGTTTCAAAATATAGATAAGAAAATAGTTGAAAGTCAGAGAATAATGAAAGTGGAATTTACTCAGTGTTCAATGAATGTGGTCTCCAAAACGCTCTTTAGAAAGAGTCCAATTCATCATCACATTGATAAAAACATGATTAATTTTCCTGCTGTGATGCCCTTTTCTAGGGCAGAAATTGATCCTATGGCAGTGATGCTGTCAAAGTATTCTTTTCCTATTGTTGATGAGCCAGATGATTATAAAGATGTTTCTGTCTTTTTCCAAAATAAAATTTTGGGTAAGAGTCCTTTAGTTGATGACTTTTTGGACATTGAAATGGCTATAACAGGGGCTCCTGGGATAGATGCAATCAATATGGATTCTTCCCCTGGATATCCTTATGTTCAGGAGAAATTAACCAAAAGAGATTTAATTTGGCTTGATGACAATGGAATGTTTTTGGGTCTGCATCCCAGGCTGGCTCAAAGAATTTTATTTAACACAACAATGATGGAAAATTGCTCAGACTTGGATGTTGTTTTCACTACTTGTCCCAAGGATGAATTAAGACCTCTAGACAAAGTATTGGAATCCAAAACTAGGGCTATTGATTCTTGTCCTCTTGACTATACAATTTTGTGTAGAATGTACTGGGGTCCAGCCATTAGTTATTTCCATCTAAATCCTGGTTTTCATACTGGTGTTGCAATTGGAATTGATCCTGATAGACAGTGGGACCAACTTTTTAAAACAATGATTAGATTTGGAGATGTTGGTCTAGATTTGGATTTTTCTGCTTTTGACGCTAGTTTGAGTCCATTTATGATAAGGGAAGCTGGAAGAATCCTCACTGAGATGTCTGGAGCCCCTGTTCACTTTGGAGAGGCCCTCATTAACACAATTATTTATTCTAAACATTTGCTTTATAATTGCTGTTATCATGTATGTGGGTCAATGCCTTCTGGGTCTCCTTGTACAGCTTTGTTGAATTCAATTATAAATAATGTTAATCTGTACTATGTTTTTTCCAAGATTTTTAAAAAATCTCCAGTTTTCTTTTGTGATGCTGTGAGAATTCTTTGTTATGGAGATGATGTTCTTATTGTCTTCTCCAGACAGGTCCAAATTGACAATCTGGATTCTATTGGACAAAGAATTGTTGATGAGTTTAAGAAATTGGGAATGACAGCTACCTCAGCTGACAAGTCTGTTCCTCAATTGAAACCAGTTTCTGAGTTAACATTTTTAAAGAGATCTTTCAATTTAGTTGAGGATAGAATCAGGCCTGCTATTGCTGAGAAAACCATATGGTCATTAGTTGCATGGCAAAGGAGCAATGCTGAATTTGAACAGAATTTAGAGAATGCCCAGTGGTTTGCTTTTATGCATGGATATGAATTTTACCAACAATTTTATCATTTTGTTCAGTCCTGCTTGGAGAAAGAGATGATAGAATACAGACTTAAATCATATGATTGGTGGAGAATGAAGTTTAATGACCAGTGCTTTGTTTGTGACCTTTCA
>AAG45423
------------ATGAATATGTCTAGACAGGGTATTTTTCAGACTGTTGGGAGTGGTCTTGACCACATCCTGTCTCTGGCAGATATTGAGGAAGAGCAAATGATTCAGTCAGTTGATAGGACTGCAGTGACTGGAGCTTCTTATTTTACTTCTGTGGATCGATCTTCAGTTCATACTGCTGAGGTTGGATCACATCAGGTTGAACCTTTGAGAACCTCTGTTGATAAACCTGGATCAAAGAAGACTCAAGGAGAGAAATTTTTCCTGATTCATTCTGCAGATTGGCTTACTACACATGCTCTTTTCCATGAAGTTGTAAAATTGGATGTGGTGAAATTATTGTATAATGAACAGTTTGCTGTTCAAGGTTTGTTGAGATATCATACATATGCAAGATTTGGCATTGAAATTCAAGTTCAGATAAACCCCACACCTTTTCAACAAGGGGGATTGATCTGTGCTATGGTTCCAGGTGAACAGAGCTATGGTTCTATGGCATCATTGACTGTTTATCCTCATGGTTTGCTGAATTGCAATATCAACAATGTGGTGAGAATAAAGGTTCCATTTATTTACACAAGGGGTGCTTACCATTTTAAAGATCCACAATACCCAGTCTGGGAATTGACAATTAGAGTTTGGTCAGAATTAAATATTGGAACAGGAACTTCAGCTTATACTTCACTCAATGTTTTAGCTAGATTTACAGATTTGGAGTTGCATGGATTAACTCCTCTTTCCACACAAATGATGAGGAATGAATTTAGGGTCAGTACCACTGAAAATGTGGTGAATTTGTCAAATTATGAAGATGCAAGAGCAAAGATGTCTTTTGCTTTAGATCAGGAAGATTGGAAATCTGATCCATCCCAAGGTGGCGGAATTAAAATTACTCATTTCACTACTTGGACATCTATCCCAACTTTGGCTGCTCAGTTTCCATTTAATGCTTCAGATTCAGTTGGTCAGCAAATTAAAGTTATTCCAGTTGATCCATATTTTTTCCAAATGACAAACACAAACCCTGACCAAAAATGTATAACTGCTTTGGCTTCTATTTGTCAGATGTTTTGTTTTTGGAGAGGAGATCTTGTCTTTGATTTTCAGGTTTTCCCGACCAAATATCATTCAGGCAGATTATTATTTTGTTTTGTTCCTGGTAATGAGCTAATAGATGTTTCTGGAATCACATTAAAACAGGCAACTACTGCTCCTTGTGCAGTGATGGACATTACAGGAGTGCAGTCAACTTTGAGATTTCGTGTTCCCTGGATTTCTGATACACCCTATCGGGTAAACAGATATACAAAGTCAGCACATCAGAAAGGTGAGTACACTGCCATTGGGAAGCTTATTGTGTACTGTTATAACAGATTGACTTCTCCTTCTAACGTTGCTTCCCATGTTAGAGTGAATGTTTATCTTTCAGCAATTAATTTGGAATGCTTTGCTCCTCTTTATCATGCCATGGATGTTACCACACAGGTTGGAGATGATTCTGGGGGTTTTTCAACAACAGTTTCTACAGAGCAGAATGTTCCAGATCCCCAAGTTGGTATAACAACCATGAAGGATTTAAAAGGTAAAGCTAATAGGGGAAAAATGGATGTTTCAGGAGTGCAAGCACCTGTCGGAGCTATC---ACAACAATTGAGGATCCTGTTTTAGCAAAGAAAGTACCTGAGACATTCCCTGAATTGAAACCTGGAGAGTCCAGGCATACATCAGATCATATGTCTATTTACAAGTTTATGGGAAGGTCTCATTTTTTGTGCACTTTTACTTTTAATTCAAACAATAAAGAGTACACATTTCCTATAACCTTGTCTTCAACCTCCAATCCTCCTCATGGTTTACCATCAACATTAAGGTGGTTTTTCAATTTGTTTCAGTTGTATAGAGGACCTTTAGATCTGACAATTATCATCACTGGAGCAACTGATGTAGATGGCATGGCTTGGTTTACACCAGTAGGTCTTGCCGTTGATACTCCCTGGGTAGAAAAGGAGTCAGCTTTGTCTATTGACTACAAAACTGCTCTTGGAGCTGTCAGATTCAATACAAGGAGAACAGGGAACATTCAGATTAGGTTACCATGGTATTCTTATTTATATGCTGTGTCTGGAGCACTGGATGGTTTGGGAGATAAGACAGATTCTACATTCGGATTGGTTTCTATTCAGATTGCAAATTACAATCACTCTGATGAATATTTGTCTTTTAGTTGCTATTTGTCTGTCACAGAACAATCAGAATTTTATTTTCCCAGAGCTCCATTGAATTCAAATGCTATGTTATCCACTGAATCAATGATGAGCAGAATTGCGGCTGGAGACTTGGAGTCATCAGTGGATGATCCTAGATCAGAGGAGGATAAAAGATTTGAGAGTCATATAGAATGCAGGAAACCCTATAAAGAATTGAGATTGGAAGTTGGGAAACAAAGACTCAAGTATGCTCAGGAAGAATTGTCAAATGAAGTGCTCCCACCCCCTAGGAAAATGAAGGGGTTGTTTTCACAAGCTAAAATTTCTCTTTTTTACACTGAGGAGCATGAAATAATGAAATTTTCTTGGAGAGGAGTGACTGCAGATACTAGAGCTTTAAGGAGGTTTGGATTTTCTTTGGCTGCTGGCAGAAGTGTGTGGACTCTTGAAATGGATGCTGGGGTTCTAACTGGGAGATTGATTAGACTGAATGATGAAAAATGGACAGAAATGAAGGATGACAAAATTGTTTCATTGATTGAAAAGTTTACAAGCAACAAATATTGGTCCAAAGTGAATTTCCCACATGGGATGTTGGATCTTGAAGAAATTGCTGCCAATTCCAAAGATTTTCCTAACATGTCTGAGACTGATCTGTGTTTCTTGCTGCATTGGTTAAATCCAAAGAAAATAAATTTAGCAGATAGAATGCTTGGATTGTCTGGAGTTCAGGAAATTAAAGAACAAGGTGTTGGATTAATAGCAGAATGTAGAACTTTCTTAGATTCTATTGCTGGAGCTTTAAAATCTATGATGTTTGGATTTCATCATTCTGTCACTGTTGAAATTATAAATACTGTGCTTTGTTTTGTTAAGAGTGGAATTTTGCTTTATGTTATACAACAATTGAATCAGGATGAACACTCTCACATAATTGGTTTGGTGAGAGTTATGAATTATGTAGATATTGGTTGTTCAGTTATTTCATGTGGCAAAGTTTTCTCCAAAATGCTGGAAACAGTCTTTAATTGGCAGATGGACTCCAGAATGATGGAGTTGAGAACACAGAGTTTTTCCAACTGGTTAAGAGATATCTGTTCAGGGATCACTATTTTTAAAAACTTCAAGGATGCAATTTATTGGCTCTATACAAAATTGAAGGATTTTTATGAAGTGAATTATGGTAAGAAGAAGGATATTTTAAATATCCTTAAAGACAACCAACAAAAAATAGAGAAAGCCATTGAGGAAGCAGATAAATTTTGCATTTTGCAAATCCAAGATGTGGAAAAATTTGAACAGTATCAGAAAGGGGTTGACTTGATACAAAAATTGAGGACTGTTCATTCAATGGCTCAGGTTGATCCTAATCTGATGGTTCATTTGTCACCTTTGAGAGACTGCATAGCAAGAGTTCATCAGAAACTCAAAAACCTTGGATCTATAAATCAGGCAATGGTAACAAGATGTGAGCCAGTTGTTTGCTATTTGTATGGCAAAAGAGGAGGAGGAAAGAGTTTGACATCAATTGCATTGGCAACTAAAATTTGTAAACATTATGGTGTTGTACCTGAGAAGAACATCTATACTAAACCTGTGGCTTCAGATTATTGGGATGGGTATAGTGGACAGTTAGTTTGCATCATTGATGATATCGGTCAAAATACAACAGATGAGGATTGGTCAGACTTTTGTCAGTTGGTGTCAGGATGCCCAATGAGATTAAATATGGCCTCTCTTGAAGAGAAGGGTAGGCATTTTTCTTCTCCTTTCATAATAGCAACTTCAAATTGGTCAAATCCAAGTCCAAAAACAGTTTATGTTAAGGAAGCCATTGATCGTAGACTCCATTTTAAGGTTGAAGTTGAACCTGCTTCATTTTTTAAAAATCCTCACAATGATATGTTGAATGTCAATTTAGCTAAAACAAGTGATGCAATCAAGGATATGTCTTGTGTTGATCTGATAATGGATGGACATAATGTTTCATTGATGGACTTGCTCAGTTCCCTAGTTATGACAGTTGAAATCAGGAAACAAAACATGACTGAATTTATGGAGTTGTGGTCTCAGGGAATTTCAGATGAT------GATAGTGCAGTGGCAGAGTTTTTCCAGTCTTTTCCATCTGGTGAACCATCGAATTCCAAATTATCTGGCTTTTTCCAATCTGTTAGTAATCACAAGTGGGTTGCTGTGGGAGCTGCAGTTGGTATTCTTGGAGTGCTCGTTGGGGGATGGTTTGTGTATAAGCATTTCTCCCGAAAAGAGGAAGAGCCAATTCCAACTGAAGGGGTATATTATGGTGTAACTAAGCCTAAGCAAGTGATTAAATTAGATGCAGATCCAGTAGAATCTCAGTCAACTTTGGAAATAGCAGGACTGGTTAGGAAGAATTTGGTTCAGTTTGGAGTTGGAGAGAAGAATGGATGTGTGAGATGGGTTATGAATGCCTTAGGGGTGAAAGATGATTGGTTGCTTGTACCTTCTCATGCCTACAAATTTGAGAAAGATTATGAAATGATGGAGTTTTATTTTAATAGAGGTGGAACTTACTATTCAATTTCAGCTGGTAATGTTGTCATTCAATCTTTGGATGTGGGATTTCAGGATGTTGTTCTGATGAAGGTTCCTACAATTCCTAAGTTTAGAGATATTACCCAACATTTTATTAAGAAGGGAGATGTGCCTAGAGCTTTGAATCGTCTGGCAACATTAGTGACAACTGTGAATGGAACTCCTATGTTAATTTCTGAGGGCCCATTAAAGATGGAAGAGAAAGCTTCTTATGTTCATAAGAAAAATGATGGTACAACAGTTGATTTAACTGTGGACCAGGCATGGAGAGGAAAAGGCGAGGGTCTTCCTGGAATGTGTGGTGGGGCCTTGGTTTCATCAAATCAGTCTATACAGAATGCAATTTTGGGTATTCATGTTGCTGGAGGAAATTCAATTCTTGTTGCAAAATTGGTTACTCAAGAAATGTTCCAAAATATTGATAAGAAA---ATTGAAAGTCAGAGAATCATGAAAGTGGATTTTACTCAGTGTTCAATGAATGTAGTCTCCAAAACGCTTTTTAGAAAGAGTCCCATTCATCATCACATTGATAAAACCATGATTAATTTTCCCGCAGCTATGCCTTTTTCTAAAGCCGAAATTGATCCAATGGCTATGATGTTATCCAAGTATTCATTACCCATTGTAGAAGAGCCAGAAGATTATAAAGAAGCTTCAATTTTTTATCAAAATAAAATAGTAGGCAAGACTCAGCTAGTTGATGATTTTCTAGATCTTGATATGGCCATTACAGGGGCCCCAGGAATTGATGCTATTAATATGGATTCATCTCCTGGATTTCCTTATGTTCAAGAGAGGTTGACCAAAAGAGATTTAATTTGGTTGGATGAGAATGGTTTATTGCTGGGAATTCATCCAAGATTGGCTCAGAGAATTTTGTTCAATACTGTCATGATGGAAAATTGTTCTGATTTGGATGTTGTTTTTACTACTTGCCCAAAAGATGAATTGAGACCATTGGAGAAGGTGTTGGAATCAAAAACAAGAGCTATTGATGCTTGTCCTCTGGATTACACAATTTTGTGTCGAATGTACTGGGGTCCAGCTATTAGTTATTTTCATTTGAATCCAGGGTTCCATACAGGTGTTGCTATTGGCATAGATCCTGACAAACAGTGGGATGAATTATTTAAAACAATGATAAGATTTGGAGATGTCGGTCTTGATTTAGATTTTTCTGCTTTTGATGCTAGTCTTAGTCCATTTATGATTAGGGAAGCAGGTAGAATTATGAGTGAATTGTCTGGAACTCCATCCCATTTTGGAACAGCTCTTATCAATACTATCATTTATTCTAAGCATCTGCTGTACAACTGTTGTTATCATGTTTGTGGTTCAATGCCTTCTGGGTCTCCTTGCACAGCGTTGCTGAATTCAATTACCAATAATGTCAATTCGTATTATGTGTTTTCCAAGATATTTGGAAAGTCTCCAGTTTTCTTTTGTCAGGCTTTGAAGATTCTCCGTTATGGAGATGATGTTCTTATAGTTTTTTCCCGAGGTGTTCAGATTGATAATCTTGATTTGATTGGACAAAAAATTGTAGATGAGTTTAAGAAACTTGGCATGACAGCTACTTCTGCTGACAAAAATGTACCTCAGCTGAAGCCAGTTTCAGAATTGACTTTTCTCAAGAGATCTTTCAATTTGGTAGAAGATAGGATCAGACCTGCAATTTCAGAAAAAACCATTTGGTCTTTGATAGCATGGCAGAGAAGTAACGCTGAGTTTGAGCAGAATTTGGAAAATGCTCAGTGGTTTGCTTTTATGCATGGTTATGAGTTTTATCAGAAATTTTATTATTTTGTTCAGTCCTGTTTGGAGAAAGAGATGATAGAATACAGACTTAAATCTTATGATTGGTGGAGAATGAGATTTTATGACCAGTGTTTCATTTGTGACCTTTCA
>ACJ10207
------------ATGAATATGTCCAGGCAAGGTATTTTCCAGACTGTTGGGAGTGGCCTTGACCACATCCTGTCTTTGGCAGATGTGGAGGAGGAACAGATGATTCAGTCTGTGGATCGTACGGCAGTTACTGGGGCTTCATATTTCACTTCTGTGGATCAATCTTCTGTTCATACAGCTGAAGTTGGCTCACACCAACCTGAACCTTTGAAAACCTCTGTTGACAAACCAGGCTCTAAGAGGACACAAGGAGAGAAATTTTTCCTTATTCATTCTGCTGATTGGTTGACGACACATGCTTTGTTTCATGAAGTTGCAAAATTGGATGTGGTCAAACTGTTGTATAATGAGCAATTTGCAGTTCAGGGTCTGTTGAGATATCACACTTATGCAAGATTTGGAATTGAGATACAAGTTCAGATCAATCCTACACCATTCCAGCAAGGTGGTTTAATATGTGCCATGGTGCCAGGAGATCAGAGCTATGGATCTATAGCTTCTTTGACTGTTTATCCCCATGGTTTGTTGAATTGTAATATTAACAATGTGGTCAGAATCAAGGTTCCTTTTATTTACACAAGAGGAGCTTATCATTTTAAGGACCCTCAATATCCTGTTTGGGAGTTGACTATTAGAGTTTGGTCTGAGTTAAACATTGGAACTGGTACCTCTGCTTACACATCACTGAATGTGCTGGCTAGATTTACTGATTTGGAACTCCATGGACTAACACCTCTGTCCACACAGATGATGAGAAATGAATTTAGAGTCAGTACAACAGAAAATGTAGTTAATTTGTCTAATTATGAAGATGCTAGAGCAAAGATGTCTTTTGCTCTTGACCAGGAAGATTGGAAATCTGATGCCTCTCAAGGGGGAGGAATTAAAATTACTCATTTTACAACTTGGACATCAATTCCCACTTTGGCTGCTCAGTTCCCATTCAATGCCTCTGATTCAGTTGGGCAGCAGATCAAGGTTATTCCAGTTGATCCATATTTCTTCCAAATGACTAACACAAATCCTGAACAAAAATGTATAACTGCATTGGCTTCAATATGTCAAATGTTTTGTTTTTGGAGAGGAGACTTGGTTTTTGACTTCCAGGTTTTTCCTACAAAATATCACTCAGGGAGATTATTATTCTGTTTTGTTCCTGGAAATGAACTGATTGATGTTTCACACATAACACTAAAACAAGCCACTACTGCGCCTTGTGCTGTGATGGATATTACTGGTGTACAGTCAACTTTGAGATTTCGTGTTCCTTGGATTTCAGATACTCCTTACAGAGTTAACAGATACACTAAATCGTCACATCAGAAAGGAGAGTATACTGCCATAGGAAAGTTGATTGTTTATTGTTACAACAGACTAACTTCTCCCTCCAATGTGGCTTCTCATGTTAGAGTTAATGTTTATCTCTCAGCTATTAATTTGGAATGTTTTGCTCCACTCTATCATGCTATGGATGTCACAACTCAGGTTGGAGATGATTCTGGAGGCTTCTCTACCACTGTTTCAACAAAACAAAATGTTCCAGACCCTCAAGTTGGTATTACAACAGTGAAGGATCTTAAAGGTAGAGCAAACCAAGGGAAAATGGATATTTCAGGTGTCCAAGCTCCTGTGGGAGCTATT---ACTACCATTGAGGATCCAGTTTTGGCAAAGAAAGTGCCTGAAACCTTCCCAGAATTGAAACCTGGAGAGTCAAGACATACTTCTGATCATATGTCTATTTATAAATTTATGGGCAGATCTCACTTCCTATGTACATTTACATTTAATTCTAACAACAAAGAGTATACTTTTCCCATCACTTTGTCATCAACTTCTAATCCTCCTCATGGATTGCCTTCAACTCTGAGATGGTTCTTTAACCTTTTCCAGCTTTATAGGGGTCCCTTGGATTTGACAATAATTATAACTGGGGCTACTGATGTTGATGGAATGGCTTGGTTTACTCCTGTTGGGTTGGCAGTAGACACCCCATGGGTTGAGAAGGAGTCTGCTCTTTCCATTGATTACAAGACAGCTCTTGGTGCTGTTAGGTTTAATACCAGAAGAACAGGAAATATCCAGATTAGGGTGGCCTTGTACTCCTATCTTTATGCTGTTTCAGGCGCACTGGATGGGCTTGGAGACAAAACAGATTCAACTTTTGGACTTGTCTCCATTCAAATTGCAAACTACAATCATTCAGATGAATATTTGTCTTTTAGTTGTTACTTGTCTGTGACTGAACAGTCTGAGTTTTATTTTCCTAGAGCACCTTTAAATACCAATGCTATGATGTCATCAGAAACAATGATGGATAGAATTGCTCTTGGTGATCTTGAATCCTCAGTTGATGATCCTCGATCTGAAGAGGATCGTAAATTTGAAAGTCATATTGAAAAGAGGAAACCTTATAAAGATTTAAGATTGGAGGTGGGTAAGCAAAGGCTAAAGTATGCTCAGGAAGAATTGTCAAATGAAGTGTTGCCTCCTCCTCGTAAAATTAAGGGTATATTTTCACAAGCAAAAATCTCATTGTTCTACACAGAAGATCATGAAATTATGAAATTTTCCTGGAAAGGAATTACTGCTGATACTAGAGCTTTGAGGAGATTTGGCTTTTCATTGGCTGCTGGTAGGAGTGTGTGGACATTGGAAATGGATGCTGGAGTTTTGACTGGCAGGTTGGTGAGGGTCAATGATGAGAAATGGACAGAAATGAAAGATGACAAAATAGTTTCTTTGGTGGAAAAATTTACTAGTAATAAACACTGGTCCAAAGTTAATTTTCCTCATGGAATGCTAGATTTGGAAGAGATTGCTGCAAATGCAAAAGAATTTCCGAATATGTCAGAAACCGATTTGTGTTTCTTGTTGCATTGGCTGAATCCCAAAAAGATAAACTTGGCAGACAGAATGTTGGGTCTATCAGGAATACAGGAGATAAAAGAAAAAGGGGTGGGTTTGATTGGCGAGTGCCGAGCTTTTTTAGATTCTATAACTAGTACCTTAAAGTCAATGATGTTTGGTTTTCATCATTCTGTCACAGTTGAAATCATTAATACTGTTTTATGTTTTGTTAAAAGTGGCATTTTGTTGTATGTGATTCAACAATTAAATCAAGATGAACATTCCCACATAATTGGTCTGTTGAGAGTGATGAATTATGCTGACATTGGGTGTTCTGTCATTTCATGTGGTAAAGTGTTTTCAAAAATGTTAGAAACTGTTTTTAATTGGCAGATGGATTCGAGAATGATGGAGCTCAGAACTCAGAGTATCTCAAATTGGCTTAGAGATATCTGTTCAGGTATAACAATTTTTAAAAGTTTTAAGGATGCAATTTATTGGCTTTACACAAAAATCAGAGATTATTATGATCTGAATTATGGTAATAAAAAGGATGTTCTTAATATTCTGAAAGATCATCAACAGAAGATAGAGAGAGCAATTGAGGAGGCTGATAATTTTTGTGTTCTCCAGATTCAGGATGTTGAAAAATTTGAACAGTACCAAAAAGGGGTAGATTTGATTCAAAAATTGAGAACTGTCCACTCAATGGCTCAAGTTGATCCAGGTTTAACTGTTCATTTAGCCCCTCTTAGAGACTGTATTGCTAGAGTTCATCAAAAATTAAAAAATTTGGGTTCAATTAACCAGGCAATGGTGACAAGATGTGAGCCAGTCGTCTGCTACCTCTATGGAAAGAGGGGCGGCGGAAAAAGTCTGACTTCAATTGCTTTGGCTACAAAAATTTGTAAACATTATGGTGTTGAGCCTGAGAAAAATATATACACAAAACCTGTTGCATCTGATTATTGGGATGGATATAGTGGACAACTAGTATGCATTATTGATGACATTGGTCAAAACACAACTGATGAGGATTGGTCTGATTTCTGTCAATTGGTGTCTGGATGTCCAATGAGGTTAAATATGGCTTCTTTGGAAGAAAAGGGTCGCCATTTTTCTTCACCCTTTATAATTGCAACATCCAACTGGTCTAATCCAAGTCCTAAAACAGTCTATGTTAAGGAAGCCATAGACCGTAGACTCCATTTCAAAGTTGAGGTGAAACCTGCCTCATTCTTTAAGAATCCTCATAATGACATGTTAAATGTCAATCTGGCAAAAACTAATGATGCTATTAAAGACATGTCATGTGTTGATCTTGTTATGGATAATCACAATGTCTCATTGTCTGAATTGCTTAGCTCACTGGTGATGACAGTTGAAATTAGAAAACAAAATATGTCAGAATTTATGGAACTTTGGTCACAGGGATTATCAGATGATGACAATGATAGTGCAGTTGCTGAATTTTTCCAATCTTTTCCTTCTGGTGAGCCATCTGGGTCAAGGTTGTCACAGTTTTCCCAATCAGTTACCAATCACAAGTGGGTTGCAGTTGGGGCTGCTGTGGGAGTACTTGGTGTTTTGGTTGGAGGTTGGTATGTCTACAAGCATTTTACAAAGAAACAAGAGGAGTCCATTCCAAGTGAAGGAGTGTATCATGGTGTGACAAAGCCTAAACAAGTAATTAAACTGGATGCTGATCCTGTGGAGTCACAATCAACTTTAGAAATTGCTGGTTTGGTGAGAAAGAATCTTGTCCAGTTTGGAGTTGGTGAGAATAATGGGTGTGTTAGATGGGTCATGAATGCTTTAGGAATTAAGGATGATTGGCTACTAGTGCCCTCTCATGCTTACAAGTTTGAAAAAGATTATGAAATGATGGAATTTTATTTTAATAGAGGTGGTGCTTATTATTCAATTTCAGCAGGAAATGATGTGATTCAATCTTTAGATGTTGGGTTTCAGGATGTGGTTTTAATGAAAGTGCCCACAATTCCAAAATTTAGAGATATAACAGAACATTTTATTAAAAAGAGTGATGTACCTAGAGCTTTGAACAGGTTGGCAACACTTGTGGCAACGGTTAATGGGACTCCAATGTTAATTTCAGAGGGACCTCTCAAAATGGAAGAGAAGGCTACTTATGTTCATAAAAAGAATGATGGAACCACCATAGATTTGACTGTTGATCAAGCCTGGAGAGGTAAAGGAGAAGGTCTTCCAGGGATGTGTGGTGGGGCCTTGATTTCTTCTAATCAGTCCATCCAGAATGCCATATTAGGAATCCACGTTGCTGGTGGAAATTCAATTTTGGTTGCTAAGTTAGTGACTCAAGAGATGTTTCAAAATATAGATAAGAAAATAGTTGAAAGTCAGAGAATAATGAAAGTGGAATTTACTCAGTGTTCAATGAATGTGGTCTCCAAAACGCTTTTTAGAAAGAGTCCAATTCATCACCACATTGATAAAAACATGATTAATTTTCCTGCTGTGATGCCCTTTTCTAGGGCAGAAATTGATCCCATGGCAGTGATGCTGTCAAAGTATTCTCTTCCTATTGTTGATGAGCCAGATGATTATAAAGATGTTTCTGTCTTTTTCCAAAATAAAATTTTGGGTAAGAGCCCTCTAGTTGATGACTTTCTGGATATTGAAATGGCTATAACAGGGGCTCCCGGGATAGATGCAATCAATATGGATTCTTCCCCTGGATACCCTTATGTTCAGGAGAAATTAACTAAAAGAGATTTGATTTGGCTTGATGATAATGGAATGTTTTTGGGTCTGCATCCCAGGCTGGCTCAAAGAATTCTATTTAATACAACAATGATGGAAAATTGCTCAGATTTGGATGTTGTTTTTACTACCTGCCCTAAGGATGAATTAAGACCTCTGGACAAAGTGTTGGAATCCAAGACTAGGGCTATTGATTCTTGTCCTCTTGACTATACAATTTTGTGTAGAATGTACTGGGGTCCGGCCATTAGTTATTTCCACTTAAATCCTGGTTTTCATACTGGTGTTGCAATTGGAATTGATCCTGATAGACAGTGGGACCAACTTTTTAAAACAATGATTAGATTTGGAGATGTTGGTCTAGATTTGGATTTTTCTGCTTTTGATGCTAGTTTGAGTCCATTCATGATAAGGGAGGCTGGAAGAATTCTCACTGAGATGTCTGGAGCCCCTGTTCATTTTGGAGAGGCCCTCATTAACACAATTATTTATTCTAAACATTTGCTTTACAATTGCTGTTATCATGTATGTGGGTCAATGCCTTCTGGGTCTCCTTGTACAGCTTTGTTGAATTCAATTATAAACAATGTTAATCTGTATTATGTTTTTTCCAAGATTTTCAAAAAATCTCCAGTTTTCTTTTGTGATGCTGTGAGAATTCTTTGTTATGGAGATGATGTTCTTATTGTCTTCTCCAGACAGGTCCAAATTGACAATCTGGATTCTATTGGACAAAGAATTGTTGATGAGTTTAAGAAATTGGGAATGACAGCTACTTCAGCTGACAAATCTGTTCCTCAATTGAAACCAGTTTCTGAGTTAACATTTTTAAAGAGATCTTTCAATTTGGTTGAAGATAGAATTAGGCCTGCTATTGCTGAGAAAACCATATGGTCATTAGTTGCATGGCAAAGGAGCAATGCTGAATTTGAACAGAATTTAGAGAATGCCCAGTGGTTTGCTTTTATGCATGGATATGAATTTTACCAACAATTTTATCATTTTGTTCAGTCCTGTTTGGAGAAAGAGATGATAGAATACAGACTTAAATCATATGATTGGTGGAGAATGAAGTTTAATGACCAGTGCTTTGTTTGTGACCTTTCA
>AAA45467
------------ATGAACATGTCTAGACAAGGTATTTTCCAGACTGTTGGGAGTGGTCTTGACCACATCCTGTCTTTGGCAGACATTGAGGAAGAGCAAATGATTCAATCAGTTGATAGGACTGCAGTGACTGGTGCTTCTTATTTTACTTCTGTGGATCAATCTTCAGTTCATACAGCTGAGGTTGGATCACACCAGGTTGAACCTTTGAGAACCTCTGTTGATAAACCCGGTTCAAAGAGGACTCAGGGAGAGAAATTTTTCTTGATTCATTCTGCAGATTGGCTTACTACACATGCTCTTTTCCATGAAGTTGCAAAATTGGATGTGGTGAAATTATTATACAATGAGCAGTTTGCTGTTCAAGGGTTGTTGAGATACCATACATATGCAAGATTTGGCATTGAAATTCAAGTTCAGATAAACCCTACACCTTTCCAACAGGGGGGATTGATCTGTGCTATGGTTCCTGGTGACCAGAGCTATGGTTCTATAGCATCATTGACTGTTTATCCTCATGGTTTGTTAAATTGCAATATTAACAATGTGGTTAGAATAAAGGTTCCATTTATTTACACAAGAGGTGCTTACCACTTTAAAGATCCACAATACCCAGTTTGGGAATTGACAATTAGAGTTTGGTCAGAATTAAATATTGGGACAGGAACTTCAGCTTATACTTCACTCAATGTTTTAGCTAGATTTACAGATTTGGAGTTGCATGGATTAACTCCTCTTTCTACACAAATGATGAGAAATGAATTTAGGGTCAGTACTACTGAGAATGTGGTGAATCTGTCAAATTATGAAGATGCAAGAGCAAAGATGTCTTTTGCTTTGGATCAGGAAGATTGGAAATCTGATCCGTCCCAGGGTGGTGGGATCAAAATTACTCATTTTACTACTTGGACATCTATTCCAACTTTGGCTGCTCAGTTTCCATTTAATGCTTCAGACTCAGTTGGTCAACAAATTAAAGTTATTCCAGTTGACCCATATTTTTTCCAAATGACAAATAAAAATCCTGACCAAAAATGTATAACTGCTTTGGCTTCTATTTGTCAGATGTTTTGTTTTTGGAGAGGAGATCTTGTCTTTGATTTTCAAGTTTTTCCCACCAAATATCATTCAGGTAGATTACTGTTTTGTTTTGTTCCTGGCAATGAGCTAATAGATGTTTCTGGAATCACATTAAAGCAAGCAACTACTGCTCCTTGTGCAGTAATGGATATTACAGGAGTGCAGTCAACTTTGAGATTTCGTGTTCCCTGGATTTCTGACACTCCTTACAGAGTGAACAGGTATACAAAGTCAGCACATCAGAAAGGTGAGTACACTGCCATTGGGAAGCTTATTGTGTATTGTTATAACAGATTGACCTCTCCTTCTAACGTTGCTTCCCATGTCAGAGTGAATGTTTATCTTTCAGCAATTAACTTGGAATGTTTTGCTCCTCTTTATCATGCTATGGATGTTACTACACAAGTTGGAGATGATTCTGGAGGTTTTTCAACAACAGTTTCTACAGAACAGAATGTTCCAGATCCCCAAGTTGGTATAACAACCATGAAAGATTTGAAAGGAAAAGCTAACAGAGGGAAAATGGATGTTTCAGGAGTACAAGCACCTGTGGGAGCTATC---ACAACAATTGAGGATCCAGTTTTAGCAAAGAAAGTACCTGAGACATTTCCTGAATTGAAACCTGGAGAATCCAGACATACATCAGATCATATGTCCATCTACAAGTTTATGGGAAGGTCTCATTTCTTGTGCACTTTTACATTCAATTCAAATAATAAAGAGTACACATTTCCTATAACCTTGTCTTCAACCTCTAATCCTCCTCATGGTTTGCCATCAACACTGAGGTGGTTTTTCAACTTGTTTCAGTTGTATAGAGGGCCTTTAGATCTGACAATTATTATTACAGGAGCAACTGATGTAGATGGCATGGCCTGGTTTACTCCAGTAGGTCTTGCCGTTGATACTCCTTGGGTAGAGAAGGAGTCAGCTTTGTCTATTGACTACAAAACTGCTCTTGGAGCTGTCAGATTTAACACAAGGAGAACAGGGAACATTCAGATTAGATTACCATGGTATTCTTATTTATATGCTGTGTCTGGAGCACTGGATGGTTTGGGTGACAAGACAGATTCTACATTTGGATTGGTTTCTATTCAGATTGCAAATTACAATCATTCTGATGAATACTTGTCTTTTAGTTGTTATTTGTCTGTCACAGAACAATCAGAGTTTTATTTTCCCAGAGCTCCATTGAACTCAAATGCCATGTTACCCACTGAATCAATGATGAGCAGAATTGCAGCTGGAGACTTGGAGTCATCAGTGGATGATCCTAGATCAGAGGAAGATAAAAGATTTGAGAGTCATATAGAATGCAGGAAGCCATATAAAGAACTGAGATTAGAAGTTGGGAAACAAAGACTCAAGTATGCTCAGGAAGAATTGTCAAATGAAGTACTTCCACCCCCTAGGAAAATGAAGGGACTGTTTTCACAAGCCAATATTTCTCTTTTTTATACTGAGGAGCATGAAATGATGAAGTTTTCCTGGAGAGGTGTGACTGCTGATACTAGAGCTTTAAGGAGGTTTGGATTCTCTTTGGCCGCAGGCAGAAGTGTGTGGACTCTTGAAATGGATGCTGGGGTTCTTACTGGGAGACTGATTAGATTGAATGATGAGAAATGGACAGAAATGAAGGATGACAAGATTGTTTCATTGATTGAAAAGTTTACAAGTAACAAATATTGGTCCAAAGTGAATTTCCCACATGGGATGTTGGATCTTGAAGAAATTGCTGCCAATTCTAAGGATTTTCCTAACATGTCTGAAACGGATTTGTGTTTCTTGCTGCATTGGTTAAATCCAAAGAAAATTAATTTAGCAGATAGAATGCTTGGATTGTCTGGAGTTCAGGAAATTAAAGAACAAGGTGTTGGATTAATAGCAGAGTGTAGAACTTTCTTACATTCTATTGCTGGAACTTTAAAATCTATGATGTTTGGATTTCATCATTCTGTGACTGTTGAAATTATAAACACTGTGCTCTGTTTTGTTAAGAGTGGAATTTTGCTTTATGTAATACAACAATTGAATCAGGATGAACATTCTCACATAATTGGTCTGTTGAGAGTCATGAATTATGTAGATATTGGTTGTTCAGTTATTTCATGTGGCAAAGTTTTTTCCAAAATGCTGGAAACAGTCTTTAATTGGCAAATGGACTCCAGAATGATGGAGTTAAGGACTCAGAGTTTTTCCAACTGGTTAAGAGATATTTGTTCTGGGATCACCATTTTTAAAAACTTCAAGGATGGAATTTGTTGGCTTTATACAAAATTAAAGGACTTTTATGAAGTGAATTATGGCAAGAAGAAGGACATTTTAAATATTCTTAAAGATAACCAACAAAAAATAGAGAAAGCCATTGAGGAAGCCGATAAATTTTGCATTTTGCAAATCCAAGATGTGGAAAAATCTGAACAGTATCAGAAAGGGGTTGACTTGATACAAAAATTGAGAACTGTTTATTCAATGGCTCAGGTTGATCCAAATTTAATGGTTCATTTGTCACCTTTGAGAGATTGTATAGCAAGAGTTCATCAGAAACTTAAAAACCTTGGATTTATAAATCAGGCAATGGTAACGAGATGTGAGCCAGTTGTTTGTTATTTACATGGCAAAAGAGGGGGAGGAAAGAGCTTAACATCAATTGCATTGGCAACCAAAATTTGTAAACATTATGGTGTTGAGCCTGAAAAGAATATCTATACTAAACCTGTGGCTTCAGATTACTGGGATGGATATAGTGGACAATTAGTTTGCATCATTGATGATATTGGCCAAAACACAACAGATGAGGACTGGTCAGATTTTTGTCAGTTAGTGTCAGGATGTCCAATGAGATTAAACATGGCCTCTCTTGAGGAGAAGGGTAGGCATTTTTCTTCTCCTTTTATAATAGCAACTTCAAATTGGTCAAATCCAAGTCCAAAAACAGTTTATGTTAAGGAAGCAATTGACCGCAGACTCCATTTCAAGGTTGAAGTTAAACCTGCTTCATTTTTCAAAAATCCTCACAATGATATGTTGAATGTTAATTTAGCTAAAACAAATGATGCAATCAAAGATATGTCTTGTGTTGATTTGATAATGGATGGACATAATGTTTCATTGATGGATTTGCTCAGTTCTTTAGTCATGACAGTTGATATTAGAAAACAAAACATGACTGAATTCATGGAGTTGTGGTCTCAGGGAATTTCAGATGAT---AATGATAGTGCAGTAGCTGAGTTTTTCCAGTCTTTTCCATCTGGTGAACCATCGAACTCTAAATTATCTGGCTTTTTCCAATCTGTTACTAATCACAAGTGGGTTGCTGTGGGAGCTGCAGTTGGCATTCTTGGAGTGCTCGTTGGAGGATGGGTTGTGTATAAGCATTTCTCCCACAAAGAGGAAGAACCAATCCCAGCTGAAGGGGTATATCATGGTGTAACTAAGCCCAAGCATGTGATTAAATTAGATGCAGATCCAGTAGAATCTCAGTCAACTTTGGAAATAGCAGGACTGGTTAGGAAGAACTTGGTTCAGTTTGGAGTTGGAGAGAAGAATGGATGTGTGAGATGGGTTATGAATGCCTTGGGAGTGAAAGATGATTGGCTGCTTGTGCCTTCCCATGCTTATAAATTTGAGAAAGATTATGAAATGATGGAGTTTTATTTTAATAGAGGTGGAACTTACTATTCAATTTCAGCTGGTAATGTTGTTATTCAATCTTTGGATGTGGGATTCCAGGATGTTGTTCTGATGAAGGTTCCTACAATTCCTAAGTTTAGAGATATTACTGAGCATTTTATTAAGAAAGGGGATGTGCCTAGAGCTTTGAATCGCCTGGCAACATTAGTGACAACTGTAAATGGAACCCCTATGTTAATTTCTGAGGGCCCACTAAAGATGGAAGAGAAAGCTACTTATGTTCATAAGAAAAATGATGGTACAACAGTTGATTTAACTGTGGATCAGGCATGGAGAGGAAAAGGCGAAGGTCTTCCTGGAATGTGTGGTGGGGCCTTGGTTTCATCGAATCAATCTATACAGAATGCAATCTTGGGCATCCATGTTGCTGGAGGAAATTCAATTCTTGTTGCAAAATTGGTTACTCAAGAAATGTTCCAAAATATTGATAAGAAA---ATTGAAAGTCAGAGAATTATGAAAGTGGAGTTTACTCAGTGTTCAATGAATGTGGTCTCCAAAACGCTTTTTAGAAAGAGTCCCATTTATCATCACATTGATAAAACCATGATTAATTTTCCTGCAGCTATGCCCTTTTCTAAAGCTGAAATTGATCCAATGGCTGTGATGTTATCTAAGTATTCATTACCTATTGTAGAAGAACCAGAGGGTTATAAAGAGGCTTCAATTTTTTATCAAAATAAAATAGTGGGTAAGACTCAGTTAGTTGATGATTTTCTAGATCTTGATATGGCCATTACAGGGGCCCCAGGAATTGATGCTATCAACATGGATTCATCTCCTGGATTTCCTTATGTCCAGGAGAAGTTGACCAAAAGAGATTTAATTTGGTTGGATGAAAATGGTTTATTGCTGGGAGTTCATCCAAGATTGGCTCAGAGAATCTTATTCAATACTGTCATGATGGAAAATTGTTCTGATTTGGATGTTGTTTTTACAACCTGTCCAAAAGATGAATTGAGGCCATTAGAGAAAGTGTTGGAATCAAAAACAAGAGCTATTGATGCTTGTCCTCTGGATTACACAATTTTGTGCCGAATGTATTGGGGTCCAGCTATTAGTTATTTTCATTTGAATCCAGGTTTCCATACAGGTGTTGCTATTGGCATAGATCCTGATAAACAGTGGGATGAACTATTTAAAACAATGATAAGATTCGGAGATGTTGGTCTTGATTTAGATTTCTCTGCTTTTGATGCTAGTCTTAGTCCATTTATGATTAGAGAAGCAGGTAGAATCATGAGTGAACTATCTGGAACTCCATCCCATTTTGGCACAGCTCTTATCAATACTATCATTTATTCCAAGCATTTGCTGTATAACTGTTGTTACCATGTCTGTGGTTCAATGCCCTCTGGGTCTCCTTGTACAGCTTTGCTAAATTCAATTATTAATAATGTCAATTTGTATTATGTGTTTTCTAAGATATTTGGAAAGTCTCCAGTTTTCTTTTGTCAGGCTTTGAAGATTCTCTGTTATGGAGATGATGTTTTAATAGTTTTCTCTCGAGATGTTCAGATTGATAATCTTGATTTGATTGGACAAAAAATTGTAGATGAGTTTAAGAAACTTGGCATGACAGCTACTTCTGCTGACAAGAATGTACCTCAGCTGAAACCAGTTTCGGAATTGACTTTTCTCAAAAGATCTTTCAATTTGGTAGAGGATAGAATTAGACCTGCAATTTCGGAAAAAACAATTTGGTCTTTAATAGCATGGCAGAGAAGTAACGCTGAGTTTGAGCAGAACTTAGAAAATGCTCAGTGGTTTGCTTTTATGCATGGCTATGAGTTTTATCAGAAATTCTATTATTTTGTTCAGTCCTGTTTGGAGAAAGAGATGATAGAATACAGACTTAAATCTTATGATTGGTGGAGAATGAGATTTTATGACCAGTGTTTCATTTGTGACCTTTCA
>CAC14074
------------------ATGTCCAGGCAAGGTATTTTCCAGACTGTTGGGAGTGGCCTTGACCACATCCTGTCTTTGGCAGATGTGGAGGAGGAGCAAATGATTCAGTCTGTGGATCGTACCGCGGTTACTGGGGCTTCATATTTCACTTCTGTGGATCAATCTTCTGTTCATACAGCTGAAGTTGGCTCACACCAACCTGAACCCTTGAAAACCTCTGTTGACAAACCAGGCTCTAAGAGGACACAAGGAGAGAAATTTTTCCTTATTCATTCTGCTGATTGGTTGACGACACATGCTTTGTTTCATGAAGTTGCAAAATTGGATGTGGTCAAGTTGTTGTATAATGAGCAATTTGCTGTTCAGGGTCTGTTGAGGTATCACACTTATGCAAGATTTGGAATTGAGATACAAGTTCAGATCAATCCTACCCCATTCCAGCAAGGTGGCTTGATATGTGCCATGGTGCCAGGAGATCAGAGCTATGGATCTATAGCTTCTTTGACAGTTTATCCCCATGGTTTGTTGAATTGTAATATTAACAATGTGGTCAGAATTAAGGTTCCTTTTATTTACACAAGAGGAGCTTATCATTTCAAAGACCCTCAATATCCCGTTTGGGAGTTGACTATTAGAGTTTGGTCTGAGCTAAACATTGGAACTGGTACCTCCGCTTACACATCACTGAATGTGCTGGCTAGATTTACTGACTTGGAACTTCATGGGCTAACACCCCTGTCAACACAGATGATGAGAAATGAATTTAGAGTCAGTACAACAGAAAATGTGGTTAATTTGTCTAATTATGAAGATGCTAGAGCAAAAATGTCCTTTGCTCTTGACCAGGAAGATTGGAAATCTGATGCCTCTCAAGGGGGAGGAATTAAAATTACACATTTTACAACCTGGACATCAATTCCCACTTTGGCTGCTCAGTTTCCATTTAATGCCTCTGATTCAGTTGGGCAGCAGATCAAGGTTATTCCAGTTGATCCATATTTTTTCCAGATGACTAACACAAATCCTGAACAAAAATGTATAACTGCATTGGCCTCAATATGTCAAATGTTCTGTTTTTGGAGAGGAGACTTGGTTTTTGACTTCCAGGTTTTTCCTACAAAATATCACTCAGGAAGATTATTATTTTGTTTTGTTCCTGGAAATGAACTGATTGATGTTTCCCATATAACATTGAAACAAGCCACTACTGCGCCTTGTGCTGTGATGGATATTACTGGAGTACAGTCAACTTTGAGATTCCGTGTTCCTTGGATTTCAGATACTCCTTATAGAGTCAATAGATACACTAAATCGTCACATCAGAAAGGAGAGTATACTGCCATAGGAAAGTTGATTGTTTATTGTTACAACAGACTGACTTCTCCCTCCAATGTGGCTTCTCATGTTAGAGTTAATGTTTATCTCTCAGCTATTAATCTAGAATGTTTTGCTCCACTTTATCATGCTATGGATGTCACAACTCAGGTTGGAGATGACTCTGGAGGTTTTTCTACCACTGTTTCAACAAAACAGAATGTTCCAGACCCTCAAGTTGGTATTACAACAGTGAAGGATCTTAAAGGTAGAGCAAACCAAGGGAAGATGGATATTTCAGGTGTCCAAGCTCCTGTGGGAGCTATC---ACTACCATTGAAGATCCAGTTTTAGCAAAGAAAGTGCCTGAAACCTTCCCAGAATTAAAGCCTGGAGAGTCAAGACATACTTCTGATCATATGTCTATTTATAAATTTATGGGCAGATCTCATTTCTTGTGTACATTTACATTCAATTCTAATAACAAAGAGTACACTTTTCCTATCACTTTGTCATCAACCTCTAATCCTCCTCATGGATTGCCTTCAACTCTGAGATGGTTTTTTAACCTTTTTCAGCTTTATAGGGGTCCTTTGGATTTGACAATAATTATAACTGGGGCTACTGATGTTGATGGAATGGCTTGGTTTACTCCCGTTGGGTTGGCAGTAGACACCCCATGGGTTGAGAAGGAATCTGCTCTTTCCATTGATTACAAGACAGCTCTTGGTGCTGTTAGGTTTAATACTAGAAGAACAGGAAACATTCAGATTAGGTTGCCCTGGTACTCCTATCTTTATGCTGTCTCAGGGGCACTGGATGGGCTTGGAGACAAAACAGATTCAACTTTTGGACTTGTCTCCATTCAAATTGCAAATTACAATCACTCAGATGAATATTTGTCTTTTAGCTGTTACTTGTCTGTGACTGAACAGTCTGAGTTTTATTTTCCTAGAGCACCTTTGAATACCAATGCTATGATGTCATCAGAAACAATGATGGATAGGATTGCTCTTGGTGATCTTGAATCCTCAGTTGATGATCCTCGATCTGAGGAGGATCGTAAATTTGAAAGTCATATTGAAAAGAGGAAACCTTATAAAGAGTTAAGATTGGAGGTAGGTAAACAAAGGCTTAAGTATGCTCAGGAAGAATTGTCAAATGAAGTGCTGCCTCCTCCTCGTAAAATTAAGGGTGTGTTTTCACAAGCAAAAATCTCATTATTCTACACAGAAGATCATGAGATCATGAAATTCTCCTGGAAAGGAATCACTGCTGATACTAGAGCTTTGAGGAGATTTGGCTTTTCATTGGCTGCTGGTAGGAGTGTGTGGACATTGGAAATGGATGCTGGAGTTTTGACTGGCAGGTTGGTGAGGGTCAATGATGAAAAATGGACAGAAATGAAAGATGACAAAATAGTTTCTTTGGTGGAGAAATTTACTAGTAATAAACACTGGTCCAAAGTTAATTTTCCTCATGGAATGTTGGATTTGGAAGAGATTGCTGCAAATGCAAAGGAATTTCCGAACATGTCAGAAACTGATTTGTGTTTCTTGTTGCATTGGCTGAACCCCAAAAAGATAAACTTGGCAGATAGAATGTTGGGTCTGTCAGGGATACAGGAGATTAAAGAAAAAGGAGTGGGATTGATTGGTGAGTGTCGAGCTTTTCTAGATTCCATAACTAGTACCTTAAAGTCAATGATGTTTGGTTTCCACCATTCTGTCACAGTTGAAATCATTAATACTGTTTTGTGTTTTGTTAAAAGTGGCATTTTGCTATATGTGATTCAACAATTAAATCAAGAGGAACATTCCCATATAATTGGTCTGTTGAGAGTGATGAATTATGCTGACATTGGGTGTTCTGTTATTTCATGTGGTAAAGTGTTTTCAAAAATGTTAGAAACTGTTTTTAATTGGCAGATGGATTCGAGAATGATGGAGCTTAGAACTCAGAGTATTTCAAATTGGCTTAGGGATATCTGTTCAGGTATAACAATTTTTAAAAGTTTTAAGGATGCAATTTATTGGCTTTATACAAAAATCAGAGAATATTATGATCTGAATTATGGTAATAAAAAGGATGTTCTTAATATTTTGAAAGATCATCAACAAAAAATAGAGAGGGCAATTGAGGAGGCTGATAATTTTTGTGTTCTTCAGATTCAGGATGTTGAAAAATTTGAACAGTACCAAAAAGGGGTAGATTTGATTCAAAAATTGAGAACTGTCCACTCAATGGCACAGGTTGATCCAGGTTTAACTGTTCATTTAGCCCCTCTTAGAGACTGCATTGCTAGAGTTCATCAAAAATTGAAAAATTTGGGCTCAATTAACCAGGCAATGGTGCCAAGATGTGAGCCAGTCGTCTGCTACCTCTATGGAAAGAGGGGCGGGGGAAAAAGTCTGACTTCAATTGCTTTGGCCACAAAAATTTGTAAACATTATGGTGTTGAGCCTGAGAAAAATATATACACAAAACCTGTTGCATCTGATTATTGGGATGGATATAGTGGACAACTAGTGTGTATTATTGATGACATTGGTCAAAATACAACTGATGAGGATTGGTCTGATTTCTGTCAATTGGTGTCTGGATGTCCAATGAGATTAAATATGGCTTCTTTGGAAGAAAAGGGTCGTCATTTTTCTTCACCCTTTATAATTGCAACATCCAACTGGTCTAATCCAAGTCCTAAAACGGTCTATGTTAAGGAAGCCATAGACCGTAGGCTGCATTTCAAAGTTGAGGTGAAACCTGCCTCATTTTTCAAGAATCCTCATAATGATATGTTAAATGTCAATCTGGCAAAAACTAATGACGCTATTAAAGACATGTCATGTGTTGATCTTGTTATGGACAATCACAATGTTTCATTGTCTGAATTGCTTAGCTCACTGGTGATGACAGTTGAAATTAGAAAACAAAACATGTCAGAATTTATGGAACTTTGGTCACAGGGATTATCAGATGATGACAATGATAGTGCAGTTGCTGAATTTTTCCAGTCTTTTCCTTCTGGTGAGCCATCTGGGTCAAGATTGTCACAGTTTTTCCAATCAGTTACCAATCACAAGTGGGTTGCAGTTGGTGCTGCTGTGGGAGTACTTGGTGTTTTGGTTGGAGGTTGGTATGTCTACAAGCATTTTACAAAGAAGCAAGAAGAGTCCATTCCAAGTGAGGGAGTGTATCATGGTGTGACAAAGCCAAAACAAGTAATTAAACTGGATGCTGATCCTGTGGAGTCACAATCAACTTTAGAAATTGCTGGTTTGGTGAGAAAGAATCTTGTTCAGTTTGGAGTTGGTGAGAAGAATGGGTGTGTTAGATGGGTCATGAATGCTTTAGGAATTAAAGATGATTGGTTATTAGTGCCCTCTCATGCTTACAAGTTTGAAAAAGATTATGAAATGATGGAATTTTATTTTAATAGAGGTGGTACTTATTACTCAATTTCAGCAGGAAATGTTGTGATTCAATCTTTAGATGTTGGTTTTCAGGATGTGGTTCTAATGAAAGTGCCCACAATTCCAAAATTTAGAGATATAACAGAACATTTTATTAAAAAGAGTGATGTGCCTAGAGCTTTGAACAGGCTGGCAACGCTTGTGACAACAGTTAATGGGACTCCAATGTTAATTTCAGAGGGACCCCTCAAAATGGAGGAGAAGGCTACTTATGTTCATAAAAAGAATGATGGAACCACTATAGATTTAACTGTTGATCAAGCCTGGAGAGGTAAAGGAGAAGGTCTTCCAGGGATGTGTGGTGGGGCCTTGATTTCTTCCAATCAGTCCATTCAGAATGCCATATTAGGAATCCACGTTGCTGGTGGAAATTCAATTCTGGTTGCTAAGTTAGTGACTCAAGAAATGTTTCAAAATATAGATAAGAAAATAGTTGAGAGTCAGAGAATAATGAAAGTGGAATTTACTCAGTGTTCAATGAATGTGGTCTCCAAAACGCTTTTTAGAAAGAGTCCAATTCATCATCACATTGATAAAAACATGATTAATTTTCCTGCTGTGATGCCCTTTTCTAGGGCAGAAATTGATCCTATGGCAGTGATGCTGTCAAAGTATTCTCTTCCTATTGTTGATGAGCCAGATGATTATAAAGATGTTTCTGTCTTTTTCCAAAATAAAATTTTGGGTAAGAGTCCTTTGGTTGATGATTTTCTGGATATTGAAATGGCTATAACAGGGGCTCCTGGGATAGATGCAATCAATATGGATTCTTCCCCTGGATATCCTTATGTTCAGGAGAAATTAACCAAAAGAGATTTGATTTGGCTTGATGATAATGGAATGTTTTTGGGTCTGCATCCCAGGTTGGCTCAAAGAATTTTATTTAATACAACAATGATGGAAAATTGCTCAGATTTGGATGTTGTTTTCACTACCTGTCCCAAGGATGAATTAAGACCTCTGGACAAAGTATTGGAATCTAAAACTAGGGCTATTGATTCTTGTCCCCTTGACTATACGATTTTGTGTAGAATGTATTGGGGTCCAGCCATTAGTTATTTCCATTTAAATCCTGGTTTTCACACTGGTGTTGCAATTGGAATTGATCCTGATAGACAGTGGGACCAACTTTTTAAAACAATGATTAGATTTGGAGATGTTGGTCTAGATTTGGATTTTTCTGCTTTTGACGCTAGTTTGAGCCCATTCATGATAAGGGAAGCTGGAAGAATACTCACTGAAATGTCTGGAGCCCCTGTTCACTTTGGAGAGGCCCTCATTAACACAATTATTTATTCTAAACATTTGCTTTACAATTGTTGTTATCATGTATGTGGGTCAATGCCTTCTGGGTCTCCTTGTACAGCATTGTTGAATTCAATCATAAACAATGTTAATCTGTATTATGTTTTTTCCAAAATTTTCAAAAAATCTCCAGTTTTCTTTTGTGATGCTGTGAGAATTCTTTGTTATGGAGATGATGTTCTTATTGTCTTCTCCAGACAGGTCCAAATTGACAATCTGGATTCTATTGGACAAAGAATTGTTGATGAGTTTAAGAAATTGGGAATGACAGCTACTTCAGCTGACAAGTCCGTTCCCCAATTGAAACCAGTTTCTGAGTTAACATTTTTAAAAAGATCTTTCAATTTGGTTGAAGATAGAATCAGACCTGCTATTGCTGAGAAAACCATATGGTCATTGGTTGCATGGCAAAGGAACAATGCTGAATTTGAACAGAATTTAGAGAATGCCCAGTGGTTTGCTTTTATGCATGGATATGAATTTTACCAACAATTTTATCATTTTGTTCAGTCCTGCTTGGAGAAAGAGATGATAGAATACAGACTTAAATCATATGATTGGTGGAGAATGAAGTTTAATGACCAGTGCTTTGTTTGTGACCTTTCA
>BAG12060
------------ATGAATATGTCCAGGCAAGGTATTTTCCAGACTGTTGGGAGTGGCCTTGACCACATTCTGTCTTTGGCAGATGTGGAGGAGGAGCAAATGATTCAGTCTGTTGACCGTACTGCAGTTACTGGGGCTTCATATTTTACTTCTGTGGATCAATCTTCTGTTCATACAGCTGAAGTTGGTGCACATCAGTCTGAACCTTTAAAAACTTCTGTTGATAAGCCAGGCTCAAAAAGAACACAAGGTGAGAAGTTTTTTCTTATTCATTCTGCTGATTGGTTGACAACACATGCTTTGTTTCATGAAGTTGCAAAATTGGATGTGGTTAAATTATTATATAATGAACAGTTTGCTGTCCAGGGCTTGTTGAGGTATCATACTTATGCAAGATTTGGAATTGAAATACAAGTTCAAATTAATCCCACTCCATTCCAACAAGGTGGATTAATATGTGCTATGGTCCCTGGAGATCAGAGTCATGGATCCATAGCTTCTCTGACAGTGTATCCTCATGGTTTGTTGAATTGCAACATAAACAATGTGGTCAGGATTAAAGTTCCTTTCATTTATACAAGGGGGGCTTACCATTTTAAAGATCCTCAATATCCTGTTTGGGAATTGACTATTAGAGTGTGGTCAGAATTGAACATTGGAACTGGCACATCAGCTTACACCTCATTAAATGTGTTGGCTAGATTTACTGACTTAGAACTCCATGGATTAACACCTTTATCTACACAGATGATGAGAAATGAATTTAGAGTCAGTACAACAGAAAATGTAGTTAACCTATCTAATTATGAGGATGCTAGAGCAAAAATGTCTTTTGCTTTGGATCAGGAGGACTGGAAATCCGATGCTTCTCAAGGAGGAGGAATTAAGATTACACACTTTACAACTTGGACATCAATTCCTACTTTGGCTGCTCAGTTTCCATTTAATGCTTCTGACTCTGTTGGGCAACAAATTAAGGTTATTCCAGTTGATCCATACTTTTTCCAGATGACTAACACAAATCCTGACCAAAAGTGTATTACTGCACTTGCATCAATATGTCAGATGTTTTGTTTTTGGAGAGGAGACCTAGTTTTTGATTTTCAGGTTTTCCCAACAAAATACCATTCAGGAAGGCTGTTGTTTTGTTTTGTACCTGGGAATGAATTGATTGATGTTTCTCACATTACATTGAAGCAAGCAACCACTGCACCTTGTGCTGTGATGGATATTACTGGTGTTCAGTCAACTTTGAGATTTCGTGTGCCCTGGATTTCAGATACTCCTTATAGGGTTAATAGATACACCAAGTCATCACACCAGAAGGGAGAGTATACTGCCATAGGAAAGTTGATTGTCTATTGTTATAATAGATTAACCTCTCCTTCTAATGTGGCCTCTCATGTCAGAGTTAATGTTTACCTTTCAGCCATCAATTTGGAATGTTTTGCTCCACTCTATCATGCCATGGATGTTACAACTCAGGTTGGAGATGATTCTGGAGGTTTTTCTACCACAGTTTCTACAAAGCAGAGTGTTCCAGACCCTCAAGTTGGCATCACAACAGTGAGGGATCTCAAAGGTAAGGCAAATCAGGGGAAAATGGACGTGTCAGGTGTCCAAGCTCCTGTAGGTGCTATT---ACAACCATTGAAGATCCAGTTTTGGCAAAGAAAGTTCCTGAGACTTTCCCAGAGTTGAAGCCTGGTGAGTCAAGACATACATCTGATCACATGTCCATTTACAAATTTATGGGTAGATCTCATTTCTTGTGTACTTTTACATTCAATTCCAATAATAAGGAGTACACTTTTCCTATTACCTTGTCATCTACTTCTAACCCCCCACATGGATTGCCCTCAACATTGAGATGGTTCTTTAATCTTTTCCAACTTTATAGAGGTCCTCTGGACTTAACAATAATTATTACTGGAGCCACTGATGTTGATGGAATGGCATGGTTTACTCCTGTTGGATTGGCAGTGGATACCCCTTGGGTTGAGAAAGAGTCTGCTCTCTCCATTGACTACAAAACAGCTCTTGGTGCTGTTAGATTTAATACCAGAAGAACAGGAAATATTCAGATTAGACTGCCTTGGTATTCTTACCTTTATGCTGTTTCCGGAGCATTGGATGGACTTGGAGACAAAACTGATTCAACTTTTGGACTTGTTTCCATTCAAATTGCAAATTACAATCATTCTGATGAGTATTTGTCTTTTAGTTGTTATTTGTCTGTGACTGAACAGTCTGAGTTTTATTTTCCTAGGGCACCTTTGAATACCAATGCTATGATGTCATCTGAAACAATGCTAGATAGAATTGCTCTTGGTGATCTTGAATCTTCAGTTGATGATCCTCGGTCTGAAGAAGATCGAAAATTTGAAAGTCACATTGAGAAGAGAAAACCCTATAAGGAATTGAGATTGGAGGTTGGCAAACAAAGATTAAAGTATGCTCAAGAAGAACTGTCAAATGAAGTGTTGCCTCCTCCTCGGAAAATCAAGGGTGTGTTCTCACAAGCAAAAATTTCACTGTTTTATACAGAGGACCATGAAATAATGAAGGTTTCTTGGAAGGGAATTACTGCTGACACTAGAGCTCTGAGGAGATTTGGGTTTTCTTTAGCTGCTGGCAGAAGTGTGTGGACATTAGAAATGGATGCTGGTGTTTTAACTGGAAGATTGGTGAGAGTTAATGATGAGAAATGGACAGAAATGAAGGATGATAAAATTGTTTCTCTGGTAGAAAAGTTCACTAGCAATAAACATTGGTCTAAGATTAATTTTCCTCACGGAATGCTAGATTTAGAAGAGATTGCTGCAAATTCAAAGGAGTTTCCAAATATGTCAGAGACTGACTTGTGTTTTCTGTTGCATTGGTTGAATCCCAAGAAAATAAATTTAGCAGATAGAATGTTAGGTATGTCAGGAATACAAGAGATCAGAGAAAAAGGAGTAGGATTAATTGGTGAGTGTAGAGCTTTCCTTGATTCAATAACTACCACTTTGAAGTCTATGATGTTTGGCTTTCATCATTCTGTTACTGTTGAGATTATTAACACTGCTTTGTGTTTTGTTAAAAGTGGGATTTTGCTGTATGTAATTCAACAATTGAACCAAGAGGAACATTCACACATAATTGGCTTGTTGAGAGTGATGAATTATGCTGACATTGGTTGCTCTGTTATTTCATGTGTTAAAGTGTTTTCAAAAATGTTGGAAACTGTTTTTAATTGGCAGATGGATTCAAGAATGATGGAATTGAGGACTCAGAGTATTTCAAACTGGCTTAGAGACATTTGTTCAGGCATAACAATTTTTAAAAGTTTCAAAGATGGAATTTATTGGCTTTATACAAGAATCAGAGAATATTATGATGTCAACTATGGCAATAAGAAGGATGTTCTTAATATTCTTAAAGATAATCAACAGAAAATTGAGAGGGCTATTGAGGAAGCTGATAATTTTTGTGTTTTACAGATTCAGGATGTTGAGAAGTTTGAACAGTATCAGAAAGGAGTGGACTTAATTCAAAAGCTGAGAACTGTCCATTCAATGGCACAGGTTGATCCTGGCTTGACTGTTCATTTGGCTCCTCTCAGAGATTGCATTGCTAGGGTCCATCAGAAATTAAAAAATTTAGGTTCTATCAACCAAGCCATGGTGACAAGATGTGAACCAGTTGTTTGTTATCTTTATGGGAAGAGGGGTGGAGGAAAGAGTTTGACTTCAGTTGCTTTGGCCACAAAAATTTGCAAGCATTATGGTGTTGAGCCTGAGAAAAATATTTACACAAAACCTGTTGCCTCTGATTATTGGGATGGATATAGTGGGCAACTGGTATGCATAATTGATGATATTGGCCAAAATACAACTGATGAAGACTGGTCTGATTTTTGTCAACTGGTGTCTGGATGTCCGATGAGGTTGAATATGGCCTCTTTGGAAGAGAAAGGCCGACATTTTTCATCACCTTTCATAATTGCTACTTCTAACTGGTCCAATCCTAGTCCTAAAACAGTTTATGTTAAAGAAGCAATAGACCGCAGATTGCATTTTAAAGTTGAAGTGAAGCCAGCTTCATTTTTTAAAAATCCTCATAATGACATGTTGAATGTTAACCTAGCAAAAACTAATGATGCTATTAAGGATATGTCATGTGTTGACTTGGTCATGGATAGCCATAACATCTCACTATCAGAATTACTTAGTTCACTAGTGATGACAGTAGATATTAGAAAGCAAAATATGTCAGACTTTATGGAACTTTGGTCACAAGGAATGTCAGATGGTGATAATGATAGTGCAGTTGCTGAGTTTTTCCAGTCCTTTCCTTCTGGTGAGCCATCTGGGTCTAAGCTGTCTCGATTTTTCCAATCAGTCACTAACCATAAATGGGTTGCAGTTGGGGCTGCTGTGGGGGTTCTTGGTGTTTTGGTTGGGGGCTGGTATGTCTATAAGCATTTTACAAAGAAAAAGGAAGAGCCCATTCCAAGTGAGGGAGTTTATCATGGTGTGACTAAACCTAAACAAGTGATTAAATTAGATGCTGACCCTGTAGAATCACAATCAACTTTGGAAATTGCTGGTTTGGTGAGGAAGAATCTTGTCCAGTTTGGAGTTGGTGAGAAAAATGGATGTGTTAGATGGGTCATGAATGCCTTAGGTATTAAAGATGATTGGCTGTTGGTGCCATCCCATGCTTATAAATTTGAAAAGGATTATGAAATGATGGAATTCTATTTTAATAGAGGTGGTACTTACTATTCAATTTCTGCAGGAAATGTTGTGATACAGTCTCTGGATGTTGGGTTCCAGGATGTAGTTTTAATGAAGGTGCCTACAATTCCAAAATTTAGAGATATTACAGAACATTTTATTAAAAAGAGTGATGTACCTAGAGCCTTGAATAGGTTGGCAACACTTGTAACCACTGTTAATGGAACACCAATGTTAATTTCAGAGGGGCCTCTCAAAATGGAGGAAAAGGCCGCATATGTTCATAAAAAGAATGATGGCACTACTATAGATTTGACTGTTGACCAAGCCTGGAGAGGTAAAGGAGAGGGTCTTCCAGGAATGTGTGGTGGCGCTTTGATTTCCTCTAATCAGTCTATTCAAAATGCCATATTAGGGATACATGTTGCTGGTGGTAACTCAATTTTGGTCGCTAAATTAGTCACTCAAGAAATGTTTCAAAATATAGATAAGAAAATAGTTGAAAGTCAGAGAATAATGAAAGTGGAATTTACTCAATGTTCAATGAATGTGGTCTCCAAAACGCTTTTTAAAAAGAGTCCAATTCATCATCACATTGATAAGAACATGATTAATTTTCCTGCTGTGATGCCCTTTTCTAGGGCAGAAATTGATCCAATGGCAGTTATGTTATCAAAGTATTCTCTCCCTATTGTGGATGAGCCAGAGGATTATAAGGATGTTTCTGTCTTTTTCCAAAATAAAATTTTAGGGAAGAGTCCCTTGGTTGATGATTTTCTAGATATTGAAATGGCTATAACCGGGGCTCCTGGAATAGATGCAATCAATATGGATTCTTCCCCTGGATATCCATATGTTCAGGAGAAGCTGACAAAAAGGGATTTGATTTGGCTTGATGATAATGGAATGTTTTTGGGTGTGCACCCTAGATTGGCACAAAGAATTCTGTTTAATACAACAATGATGGAAAATTGTTCTGATTTAGATGTTGTTTTTACTACTTGTCCTAAAGATGAACTGAGACCTTTGGATAAGGTTTTGGAGTCTAAGACTAGAGCTATTGACTCTTGTCCACTTGATTATACAATTTTGTGTAGAATGTATTGGGGCCCTGCTATTAGTTATTTTCACTTGAACCCTGGCTTTCATACTGGAGTTGCAATTGGAATTGATCCTGACAGACAGTGGGACCAACTTTTTAAAACAATGATTAGATTTGGAGATGTTGGTTTAGATTTGGATTTTTCTGCTTTTGATGCTAGTCTTAGTCCATTTATGATTAGAGAAGCTGGAAGAATACTGACTGAGATGTCTGGAGCACCCAATCATTTTGGGGAAGCTCTGATAAATACAATCATCTATTCTAAACATTTGCTCTACAATTGTTGTTACCATGTGTGTGGTTCAATGCCTTCTGGGTCTCCATGCACTGCTTTGTTAAATTCAATTATTAATAATGTTAACTTGTATTACGTTTTTTCTAAAATTTTTAAGAAGTCCCCCGTTTTCTTTTGTGATGCCATAAGAATTCTTTGTTATGGGGATGATGTTCTGATTGTCTTTTCAAGACAAGTCCAAATTGACAATCTGAACTCTATCGGTCAACGTATTGTTGATGAGTTTAGGAAGTTAGGAATGACAGCTACATCAGCTGATAAGTCTGTTCCCCAATTGAAACCAGTTTCGGAATTGACCTTTCTGAAAAGATCTTTTAATTTGGTTGATGATAGAATCAGGCCCGCCATTGCTGAGAAAACCATATGGTCACTGGTTGCCTGGCAAAGAAGCAATGCTGAATTTGAACAAAATTTGGAAAATGCCCAGTGGTTTGCTTTTATGCATGGATATGAATTTTACCAAAACTTTTATCATTTTGTTCAGTCCTGTTTGGAGAAAGAGATGATAGAATACAGACTTAAATCATATGATTGGTGGAGAATGAAGTTTAATGATCAGTGCTTTGTTTGTGACCTTTCA
>ABI98018
------------ATGAATATGTCCAGGCAAGGTATTTTCCAGACTGTTGGGAGTGGCCTTGACCACATCCTGTCTTTGGCAGATGTGGAGGAGGAACAAATGATTCAGTCTGTGGATCGTACCGCAGTTACTGGGGCTTCATATTTCACTTCTGTGGATCAATCTTCTGTCCATACAGCTGAAGTTGGCTCACACCAACCTGAACCTTTGAAAACCTCTGTTGACAAACCAGGCTCTAAGAGGACACAGGGAGAAAAATTTTTCCTTATTCATTCTGCTGATTGGTTGACGACACATGCTTTGTTTCATGAAGTTGCAAAATTGGATGTGGTCAAACTGTTGTACAATGAGCAATTTGCTGTCCAGGGTCTGTTGAGGTATCACACTTATGCAAGATTTGGAATTGAGATACAAGTTCAGATCAACCCTACACCATTCCAGCAAGGTGGTTTGATATGTGCCATGGTGCCAGGAGATCAGAGCTATGGATCTATAGCTTCTTTGACAGTTTATCCTCATGGTTTGTTGAATTGTAATATTAACAATGTGGTCAGAATCAAGGTTCCTTTTATTTACACAAGAGGAGCTTATCACTTTAAGGACCCTCAATATCCTGTTTGGGAGTTGACTATTAGAGTTTGGTCTGAGCTAAATATTGGAACTGGCACCTCCGCTTACACATCACTGAATGTGCTGGCTAGATTTACTGATTTGGAGCTCCATGGGCTAACACCCCTCTCTACACAGATGATGAGAAATGAATTTAGAGTCAGTACAACAGAAAATGTAGTTAATTTGTCCAATTATGAAGATGCTAGAGCAAAAATGTCTTTTGCTCTTGACCAGGAAGATTGGAAATCTGATGCCTCTCAAGGGGGAGGAATTAAAATTACACATTTTACAACCTGGACATCAATTCCCACTTTGGCTGCTCAATTTCCATTCAATGCCTCTGATTCAGTTGGGCAACAGATTAAGGTTATTCCAGTTGATCCATATTTCTTCCAAATGACTAATACAAATCCTGAACAAAAATGTATAACTGCATTGGCTTCAATATGTCAAATGTTTTGTTTTTGGAGAGGAGACTTGGTTTTTGACTTCCAGGTTTTTCCTACAAAATATCACTCAGGAAGATTATTATTTTGTTTTGTTCCTGGAAATGAACTGATTGATGTTTCCCACATAACACTGAAACAAGCCACTACTGCGCCTTGTGCTGTGATGGATATTACTGGTGTACAGTCAACTTTGAGATTTCGTGTTCCTTGGATTTCAGATACTCCTTATAGAGTTAATAGATACACCAAATCGTCACATCAGAAAGGAGAGTATACTGCCATAGGAAAGTTGATTGTTTATTGTTACAACAGACTGACTTCTCCCTCCAATGTGGCTTCTCATGTTAGAGTCAATGTCTATCTCTCAGCTATTAATTTGGAATGTTTTGCTCCACTCTATCATGCTATGGATGTTACAACTCAGGTTGGAGATGATTCTGGAGGCTTCTCTACCACTGTTTCAACAAAACAGAATGTTCCAGACCCCCAAGTTGGGATCACAACAGTCAAGGATCTTAAAGGCAGAGCAAACCAAGGGAAAATGGACATTTCGGGTGTCCAAGCTCCTGTGGGAGCTATT---ACTACCATTGAAGATCCAGTTTTGGCAAAGAAAGTGCCTGAAACCTTCCCAGAGTTGAAGCCTGGAGAGTCAAGACATACTTCTGATCATATGTCTATCTATAAATTTATGGGCAGATCTCATTTCTTGTGTACATTTACATTTAATTCTAACAACAAAGAGTACACTTTTCCCATCACTTTGTCATCTACTTCTAATCCTCCTCATGGATTGCCTTCAACCCTGAGATGGTTCTTTAACCTTTTTCAGCTTTATAGGGGTCCCTTGGATTTGACAATAATTATAACTGGGGCTACTGATGTTGATGGAATGGCTTGGTTTACTCCTGTTGGGTTGGCAGTAGATACCCCATGGGTTGAGAAGGAGTCTGCTCTTTCCATTGATTACAAGACAGCTCTTGGTGCTGTTAGGTTTAATACCAGAAGAACAGGTAACATTCAGATTAGGTTGCCCTGGTACTCCTATCTTTATGCTGTTTCAGGGGCACTGGATGGGCTTGGAGATAAAACAGATTCAACTTTTGGGCTTGTCTCCATTCAAATTGCAAACTATAATCACTCAGATGAATATTTGTCTTTTAGTTGTTACTTGTCTGTGACTGAACAGTCTGAGTTTTATTTTCCTAGAGCACCTCTGAATACCAATGCTATGATGTCATCAGAAACAATGATGGATAGAATTGCTCTTGGTGATCTTGAATCCTCAGTTGATGATCCTCGATCTGAAGAGGATCGTAAATTTGAAAGTCATATTGAAAAGAGGAAACCTTATAAAGAGTTAAGATTGGAGGTAGGTAAGCAAAGGCTAAAGTATGCTCAGGAAGAATTATCAAATGAAGTGTTGCCTCCTCCTCGTAAAATTAAGGGTGTATTTTCACAAGCAAAAATCTCATTGTTCTACACAGAAGATCATGAAATTATGAAATTTTCTTGGAAAGGAATTACTGCTGACACTAGAGCTCTGAGGAGATTTGGCTTTTCATTGGCTGCTGGTAGGAGTGTGTGGACATTGGAAATGGATGCTGGAGTTTTGACTGGCAGGTTGGTGAGGGTTAATGATGAAAAATGGACAGAAATGAAAGATGACAAAATAGTTTCTTTGGTGGAGAAATTTACTAGTAATAAACACTGGTCCAAAGTTAATTTTCCTCATGGAATGCTAGATTTGGAAGAGATTGCTGCAAATGCAAAAGAATTTCCGAATATGTCAGAAACTGATTTGTGTTTCTTGTTGCACTGGCTGAACCCCAAAAAGATAAACTTGGCAGATAGAATGTTGGGTTTGTCAGGGATACAGGAAATAAAAGAAAAAGGGGTGGGATTGATTGGCGAGTGCCGAGCTTTTTTAGATTCTATAACTAGCACCTTGAAGTCAATGATGTTTGGTTTCCACCATTCTGTCACAGTTGAAATCATTAATACTGTTTTGTGTTTTGTTAAAAGTGGCATTTTGCTGTATGTGATTCAACAATTAAATCAAGAGGAACATTCCCACATAATTGGTCTGTTGAGAGTGATGAATTATGCTGACATTGGGTGTTCTGTCATTTCATGTGGTAAAGTGTTTTCAAAAATGTTAGAAACTGTTTTTAATTGGCAGATGGATTCGAGAATGATGGAGCTCAGAACTCAGAGTATCTCAAATTGGCTTAGAGATATTTGTTCAGGTATAACAATTTTTAAAAGTTTTAAGGATGCGATTTATTGGCTTTACACAAAAATCAGAGAATACTATGATCTGAATTATGGTAATAAAAAGGATGTTCTTAATATTTTGAAAGATCATCAACATAAGATAGAGAGAGCAATTGAGGAGGCTGATAATTTTTGTGTTCTTCAGATTCAGGATGTTGAAAAATTTGAACAGTACCAAAAAGGGGTAGATTTAATTCAAAAATTGAGAACTGTCCACTCAATGGCACAAGTTGATCCAGGTTTAACTGTTCATTTAGCCCCTCTTAGAGACTGTATTGCTAGAGTTCATCAAAAATTAAAAAATTTGGGTTCAATTAACCAGGCAATGGTGACAAGATGTGAGCCAGTCGTCTGCTACCTCTATGGAAAGAGGGGCGGCGGAAAAAGTCTGACTTCAATTGCTTTGGCCACAAAAATTTGTAAACATTATGGTGTTGAGCCTGAGAAAAATATATACACAAAACCTGTTGCATCTGATTATTGGGATGGATATAGTGGACAACTAGTGTGCATTATTGATGACATTGGCCAAAACACAACTGATGAGGATTGGTCTGATTTCTGTCAATTGGTGTCTGGATGTCCAATGAGGTTAAATATGGCTTCTTTGGAAGAAAAGGGTCGTCATTTTTCTTCACCCTTTATAATTGCAACATCCAACTGGTCTAATCCAAGTCCTAAAACGGTCTATGTTAAGGAAGCCATAGACCGTAGACTCCATTTCAAAGTTGAGGTGAAACCTGCCTCATTCTTCAAGAATCCTCATAATGATATGTTAAATGTCAATCTGGCAAAGACTAATGATGCTATTAAAGACATGTCATGTGTTGATCTTGTTATGGATAATCACAATGTTTCATTGTCTGAATTGCTTAGCTCACTGGTGATGACAGTTGAAATTAGAAAACAAAACATGTCAGAATTTATGGAACTTTGGTCACAGGGATTATCAGATGATGATAATGATAGTGCAGTTGCTGAATTTTTCCAATCTTTTCCCTCTGGTGAGCCATCTGGGTCAAGGTTGTCACAGTTTTTCCAATCAGTTACCAACCACAAGTGGGTTGCAGTTGGGGCTGCTGTGGGAGTACTTGGTGTTTTGGTTGGAGGTTGGTATGTCTACAAGCATTTTACAAAGAAGCAAGAAGAATCCATTCCAAGTGAAGGAGTGTATCATGGTGTGACAAAGCCAAAACAAGTAATTAAACTGGATGCTGATCCTGTGGAGTCACAATCAACTTTAGAAATTGCTGGTTTGGTAAGAAAGAATCTTGTTCAGTTTGGAGTTGGTGAGAAGAATGGGTGTGTTAGATGGGTCATGAATGCTTTAGGAATTAAGGATGATTGGCTATTAGTGCCTTCTCATGCTTACAAGTTTGAAAAAGATTATGAAATGATGGAATTTTATTTTAATAGAGGTGGTACTTATTATTCAATTTCAGCAGGAAATGTTGTGATTCAATCTTTAGATGTTGGTTTTCAGGATGTGGTTCTAATGAAAGTGCCCACAATTCCAAAATTTAGAGATATAACAGAACATTTTATTAAAAAGAGTGATGTACCTAGAGCTTTGAACAGGTTGGCAACACTTGTGACAACAGTTAATGGGACTCCAATGTTAATTTCAGAGGGACCCCTTAAAATGGAGGAGAAGGCTACTTATGTTCATAAAAAGAATGATGGAACCACCATAGATTTGACTGTTGATCAAGCCTGGAGAGGTAAAGGAGAAGGTCTTCCAGGGATGTGTGGTGGGGCCTTGATTTCTTCCAATCAGTCCATCCAGAATGCCATATTAGGAATCCACGTTGCTGGTGGAAATTCAATTTTGGTTGCTAAGTTAGTGACTCAAGAGATGTTTCAAAATATAGATAAGAAAATAGTTGAAAGTCAGAGAATAATGAAAGTGGAATTTACTCAGTGTTCAATGAATGTGGTCTCCAAAACGCTTTTTAGAAAGAGTCCAATTCATCATCACATTGATAAAAACATGATTAATTTTCCTGCAGTAATGCCCTTTTCTAGGGCAGAAATTGATCCCATGGCAGTGATGCTGTCAAAGTATTCTCTTCCTATTGTTGATGAGCCAGATGATTATAAAGATGTTTCTGTCTTTTTCCAAAATAAAATTTTGGGTAAGAGTCCTCTAGTTGATGATTTCCTGGATATTGAAATGGCTATAACAGGGGCTCCTGGGATAGATGCAATCAATATGGATTCTTCCCCTGGATATCCTTATGTTCAGGAGAAATTAACCAAAAGAGATTTAATTTGGCTTGATGATAATGGAATGTTTTTGGGTCTGCATCCCAGGCTGGCTCAAAGAATTTTATTTAATACAACAATGATGGAAAATTGCTCAGATTTGGATGTTGTTTTCACTACCTGTCCCAAGGATGAATTAAGACCTCTAGATAAAGTATTGGAATCCAAAACTAGGGCTATTGATTCTTGTCCTCTTGACTATACAATTTTGTGTAGAATGTACTGGGGTCCAGCCATTAGTTATTTCCATTTAAATCCTGGTTTTCATACTGGTGTTGCAATTGGAATTGATCCTGATAGACAGTGGGACCAACTTTTTAAAACAATGATTAGATTTGGAGATGTTGGTCTAGATTTGGATTTTTCCGCTTTTGACGCTAGTTTGAGTCCATTCATGATAAGGGAAGCTGGAAGAATCCTCACTGAGATGTCTGGAGCCCCTGTTCATTTTGGAGAGGCCCTCATTAACACAATTATTTATTCCAAACATTTGCTTTATAATTGTTGTTATCATGTATGTGGGTCAATGCCTTCTGGGTCTCCTTGTACAGCTTTGCTGAATTCAATTATAAACAATGTTAATCTGTACTATGTCTTTTCCAAGATTTTCAAAAAATCTCCAGTTTTCTTTTGTGATGCTGTGAGAATTCTTTGTTATGGAGATGATGTTCTTATTGTCTTCTCCAGACAGGTCCAAATTGACAATCTGGATTCTATTGGACAAAGAATTGTTGATGAGTTTAAGAAATTGGGAATGACAGCTACTTCAGCTGACAAGTCTGTTCCTCAATTGAAACCAGTTTCTGAGTTAACATTTTTAAAGAGATCTTTCAATTTGGTTGAAGATAGAATCAGGCCTGCTATTGCTGAGAAAACCATATGGTCATTAGTTGCATGGCAAAGGAGCAATGCTGAATTTGAACAGAATTTAGAGAATGCCCAGTGGTTTGCTTTTATGCATGGATATGAATTTTACCAACAATTTTATCATTTTGTTCAGTCCTGCTTGGAGAAAGAGATGATAGAATACAGACTTAAATCATATGATTGGTGGAGAATGAAGTTTAATGACCAGTGCTTTGTTTGTGACCTTTCA
>AAA45468
------------ATGAACATGTCTAGACAAGGTATTTTCCAGACTGTTGGGAGTGGTCTTGACCACATCCTGTCTTTGGCAGACATTGAGGAAGAGCAAATGATTCAATCAGTTGATAGGACTGCAGTGACTGGTGCTTCTTATTTTACTTCTGTGGATCAATCTTCAGTTCATACAGCTGAGGTTGGATCACACCAGGTTGAACCTTTGAGAACCTCTGTTGATAAACCCGGTTCAAAGAGGACTCAGGGAGAGAAATTTTTCCTGATTCATTCTGCAGATTGGCTTACTACACATGCTCTTTTCCATGAAGTTGCAAAATTGGATGTGGTGAAATTATTGTACAATGAGCAGTTTGCTGTTCAAGGGTTGTTGAGATACCATACATATGCAAGATTTGGCATTGAAATTCAAGTTCAGATAAACCCTACACCTTTCCAACAGGGGGGATTGATCTGTGCTATGGTTCCTGGTGACCAGAGCTATGGTTCTATAGCATCATTGACTGTTTATCCTCATGGTTTGTTAAATTGCAATATTAACAATGTGGTTAGAATAAAGGTTCCATTTATTTACACAAGAGGTGCTTACCACTTTAAAGATCCACAATACCCAGTTTGGGAATTGACAATTAGAGTTTGGTCAGAATTAAATATTGGGACAGGAACTTCAGCTTATACTTCACTCAATGTTTTAGCTAGATTTACAGATTTGGAGTTGCATGGATTAACTCCTCTTTCTACACAAATGATGAGAAATGAATTTAGGGTCAGTACTACTGAGAATGTGGTGAATCTGTCAAATTATGAAGATGCAAGAGCAAAGATGTCTTTTGCTTTGGATCAGGAAGATTGGAAATCTGATCCGTCCCAGGGTGGTGGGATCAAAATTACTCATTTTACTACTTGGACATCTATTCCAACTTTGGCTGCTCAGTTTCCATTTAATGCTTCAGCCTCAGTTGGTCAACAAATTAAAGTTATTCCAGTTGACCCATATTTTTTCCAAATGACAAATACGAATCCTGACCAAAAATGTATAACTGCTTTGGCTTCTATTTGTCAGATGTTTTGTTTTTGGAGAGGAGATCTTGTCTTTGATTTTCAAGTTTTTCCCACCAAATATCATTCAGGTAGATTACTGTTTTGTTTTGTTCCTGGCAATGAGCTAATAGATGTTTCTGGAATCACATTAAAGCAAGCAACTACTGCTCCTTGTGCAGTAATGGATATTACAGGAGTGCAGTCAACTTTGAGATTTCGTGTTCCCTGGATTTCTGACACTCCTTACAGAGTGAACAGGTATACAAAGTCGGCACATCAGAAAGGTGAGTACACTGCCATTGGGAAGCTTATTGTGTATTGTTATAACAGATTGACCTCTCCTTCTAACGTTGCTTCCCATGTCAGAGTGAATGTTTATCTTTCAGCAATTAACTTGGAATGTTTTGCTCCTCTTTATCATGCTATGGATGTTACTACACAAGTTGGAGATGATTCTGGAGGTTTTTCAACAACAGTTTCTACAGAACAGAATGTTCCAGATCCCCAAGTTGGTATAACAACCATGAAAGATTTGAAAGGAAAAGCTAACAGAGGGAAAATGGATGTTTCAGGAGTACAAGCACCTGTGGGAGCTATC---ACAACAATTGAGGATCCAGTTTTAGCAAAGAAAGTACCTGAGACATTTCCTGAATTGAAACCTGGAGAATCCAGACATACATCAGATCATATGTCCATCTACAAGTTTATGGGAAGGTCTCATTTCTTGTGCACTTTTACATTCAATTCAAATAATAAAGAGTACACATTTCCTATAACCTTGTCTTCAACCTCTAATCCTCCTCATGGTTTGCCATCAACACTGAGGTGGTTTTTCAACTTGTTTCAGTTGTATAGAGGGCCTTTAGATCTGACAATTATTGTTACAGGAGCAACTGATGTAGATGGCATGGCCTGGTTCACTCCAGTAGGTCTTGCCGTTGATACTCCTTGGGTAGAGAAGGAGTCAGCTTTGTCTATTGACTACAAAACTGCTCTTGGAGCTGTCAGATTTAATACAAGGAGAACAGGGAGCATTCAGATTAGATTACCATGGTATTCTTATTTATATGCTGTGTCTGGAGCACTGGATGGTTTGGGAGACAAGACAGATTCTACATTTGGATTGGTTTCTATTCAGATTGCAAATTACAATCATTCTGATGAGTACTTGTCTTTTAGTTGTTATTTGTCTGTCACAGAACAATCAGAGTTTTATTTTCCCAGAGCTCCATTGAACTCAAATGCCATGTTATCCACTGAATCAATGGTGAGCAGAATTGCAGCTGGAGACTTGGAGTCATCAGTGGATGATCCTAGATCAGAGGAAGATAAAAGATTTGAGAGTCATATAGAATGCAGGAAGCCATATAAAGAACTGAGATTAGAAGTTGGGAAACAAAGACTCAAGTATGCTCAGGAAGAATTGTCAAATGAAGTACTTCCACCCCCTAGGAAAATGAAGGGACTGTTTTCACAAGCCAATATTTCTCTTTTTTATACTGAGGAGCATGAAATGATGAAGTTTTCCTGGAGAGGTGTGACTGCTGATACTAGAGCTTTAAGGAGGTTTGGATTCTCTTTGGCCGCAGGCAGAAGTGTGTGGACTCTTGAAATGGATGCTGGGGTTCTTACTGGGAGACTGATTAGATTGAATGATGAGAAATGGACAGAAATGAAGGATGACAAGATTGTTTCATTGATTGAAAAGTTTACAAGTAACAAATATTGGTCCAAAGTGAATTTCCCACATGGGATGTTGGATCTTGAAGAAATTGCTGCCAATTCTAAGGAGTTTCCTAACATGTCTGAAACGGATTTGTGTTTCTTGCTGCATTGGTTAAATCCAAAGAAAATTAATTTAGCAGATAGAATGCTTGGATTGTCTGGAGTTCAGGAAATTAAAGAACAAGGTGTTGGATTAATAGCAGAGTGTAGAACTTTCTTACATTCTATTGCTGGAACTTTAAAATCTATGATGTTTGGATTTCATCATTCTGTGACTGTTGAAATTATAAACACTGTGCTCTGTTTTGTTAAGAGTGGAATTTTGCTTTATGTAATACAACAATTGAATCAGGATGAACATTCTCACATAATTGGTCTGTTGAGAGTCATGAATTATGTAGATATTGGTTGTTCAGTTATTTCATGTGGCAAAGTTTTTTCCAAAATGCTGGAAACAGTCTTTAATTGGCAAATGGACTCCAGAATGATGGAGTTAAGGACTCAGAGTTTTTCCAACTGGTTAAGAGATATTTGTTCTGGGATCACCATTTTTAAAAACTTCAAGGATGGAATTTGTTGGCTTTATACAAAATTAAAGGACTTTTATGAAGTGAATTATGGCAAGAAGAAGGACATTTTAAATATTCTTAAAGATAACCAACAAAAAATAGAGAAAGCCATTGAGGAAGCCGATAAATTTTGCATTTTGCAAATCCAAGATGTGGAAAAATCTGAACAGTATCAGAAAGGGGTTGACTTGATACAAAAATTGAGAACTGTTTATTCAATGGCTCAGGTTGATCCAAATTTAATGGTTCATTTGTCACCTTTGAGAGATTGTATAGCAAGAGTTCATCAGAAACTTAAAAACCTTGGATTTATAAATCAGGCAATGGTAACGAGATGTGAGCCAGTTGTTTGTTATTTACATGGCAAAAGAGGGGGAGGAAAGAGCTTAACATCAATTGCATTGGCAACCAAAATTTGTAAACATTATGGTGTTGAGCCTGAAAAGAATATCTATACTAAACCTGTGGCTTCAGATTACTGGGATGGATATAGTGGACAATTAGTTTGCATCATTGATGATATTGGCCAAAACACAACAGATGAGGACTGGTCAGATTTTTGTCAGTTAGTGTCAGGATGTCCAATGAGATTAAACATGGCCTCTCTTGAGGAGAAGGGTAGGCATTTTTCTTCTCCTTTTATAATAGCAACTTCAAATTGGTCAAATCCAAGTCCAAAAACAGTTTATGTTAAGGAAGCAATTGACCGCAGACTCCATTTCAAGGTTGAAGTTAAACCTGCTTCATTTTTCAAAAATCCTCACAATGATATGTTGAATGTTAATTTAGCTAAAACAAATGATGCAATCAAAGATATGTCTTGTGTTGATTTGATAATGGATGGACATAATGTTTCATTGATGGATTTGCTCAGTTCTTTAGTCATGACAGTTGATATTAGAAAACAAAACATGACTGAATTCATGGAGTTGTGGTCTCAGGGAATTTCAGATGAT---AATGATAGTGCAGTAGCTGAGTTTTTCCAGTCTTTTCCATCTGGTGAACCATCGAACTCTAAATTATCTGGCTTTTTCCAATCTGTTACTAATCACAAGTGGGTTGCTGTGGGAGCTGCAGTTGGCATTCTTGGAGTGCTCGTTGGAGGATGGGTTGTGTATAAGCATTTCTCCCACAAAGAGGAAGAACCAATCCCAGCTGAAGGGGTATATCATGGTGTAACTAAGCCCAAGCATGTGATTAAATTAGATGCAGATCCAGTAGAATCTCAGTCAACTTTGGAAATAGCAGGACTGGTTAGGAAGAACTTGGTTCAGTTTGGAGTTGGAGAGAAGAATGGATGTGTGAGATGGGTTATGAATGCCTTGGGAGTGAAAGATGATTGGCTGCTTGTGCCTTCCCATGCTTATAAATTTGAGAAAGATTATGAAATGATGGAGTTTTATTTTAATAGAGGTGGAACTTACTATTCAATTTCAGCTGGTAATGTTGTTATTCAATCTTTGGATGTGGGATTCCAGGATGTTGTTCTGATGAAGGTTCCTACAATTCCTAAGTTTAGAGATATTACTGAGCATTTTATTAAGAAAGGGGATGTGCCTAGAGCTTTGAATCGCCTGGCAACATTAGTGACAACTGTAAATGGAACCCCTATGTTAATTTCTGAGGGCCCACTAAAGATGGAAGAGAAAGCTACTTATGTTCATAAGAAAAATGATGGTACAACAGTTGATTTAACTGTGGATCAGGCATGGAGAGGAAAAGGCGAAGGTCTTCCTGGAATGTGTGGTGGGGCCTTGGTTTCATCGAATCAATCTATACAGAATGCAATCTTGGGCATCCATGTTGCTGGAGGAAATTCAATTCTTGTTGCAAAATTGGTTACTCAAGAAATGTTCCAAAATATTGATAAGAAA---ATTGAAAGTCAGAGAATTATGAAAGTGGAGTTTACTCAGTGTTCAATGAATGTGGTCTCCAAAACGCTTTTTAGAAAGAGTCCCATTTATCATCACATTGATAAAACCATGATTAATTTTCCTGCAGCTATGCCCTTCTCTAAAGCTGAAATTGATCCAATGGCTGTGATGTTATCTAAGTATTCATTACCTATTGTAGAAGAACCAGAGGGTTATAAAGAGGCTTCAATTTTTTATCAAAATAAAATAGTGGGTAAGACTCAGTTAGTTGATGATTTTCTAGATCTTGATATGGCCATTACAGGGGCCCCAGGAATTGATGCTATCAACATGGATTCATCTCCTGGATTTCCTTATGTCCAGGAGAAGTTGACCAAAAGAGATTTAATTTGGTTGGATGAAAATGGTTTATTGCTGGGAGTTCATCCAAGATTGGCTCAGAGAATCTTATTCAATACTGTCATGATGGAAAATTGTTCTGATTTGGATGTTGTTTTTACAACCTGTCCAAAAGATGAATTGAGACCATTAGAGAAAGTGTTGGAATCAAAAACAAGAGCTATTGATGCTTGTCCTCTGGATTACACAATTTTGTGCCGAATGTATTGGGGTCCAGCTATTAGTTATTTTCATTTGAATCCAGGTTTCCATACAGGTGTTGCTATTGGCATAGATCCTGATAAACAGTGGGATGAACTATTTAAAACAATGATAAGATTCGGAGATGTTGGTCTTGATTTAGATTTCTCTGCTTTTGATGCTAGTCTTAGTCCATTTATGATTAGAGAAGCAGGTAGAATCATGAGTGAACTATCTGGAACTCCATCCCATTTTGGCACAGCTCTTATCAATACTATCATTTATTCCAAGCATTTGTTGTATAACTGTTGCTACCATGTCTGTGGTTCAATGCCCTCTGGGTCTCCTTGTACAGCTTTGCTAAATTCAATTATTAATAATGTCAATTTGTATTATGTGTTTTCCAAGATATTTGGAAAGTCTCCAGTTTTCTTTTGTCAGGCTTTGAAGATTCTCTGTTATGGAGATGATGTTTTAATAGTTTTCTCTCGAGATGTTCAGATTGATAATCTTGATTTGATTGGACAAAAAATTGTAGATGAGTTTAAGAAACTTGGCATGACAGCTACTTCTGCTGACAAGAATGTACCTCAGCTGAAACCAGTTTCGGAATTGACTTTTCTCAAAAGATCTTTCAATTTGGTAGAGGATAGAATTAGACCTGCAATTTCGGAAAAAACAATTTGGTCTTTAATAGCATGGCAGAGAAGCAACGCTGAGTTTGAGCAGAATTTAGAAAATGCTCAGTGGTTTGCCTTTATGCATGGCTATGAGTTTTATCAGAAATTCTATTATTTTGTTCAGTCCTGTTTGGAGAAAGAGATGATAGAATACAGACTTAAATCTTATGATTGGTGGAGAATGAGATTTTATGACCAGTGTTTCATTTGTGACCTTTCA
>AAA45469
------------ATGAACATGTCTAGACAAGGTATTTTCCAGACTGTTGGGAGTGGTCTTGACCACATCCTGTCTTTGGCAGACATTGAGGAAGAGCAAATGATTCAATCAGTTGATAGGACTGCAGTGACTGGTGCTTCTTATTTTACTTCTGTGGATCAATCTTCAGTTCATACAGCTGAGGTTGGATCACACCAGGTTGAACCTTTGAGAACCTCTGTTGATAAACCCGGTTCAAAGAGGACTCAGGGAGAGAAATTTTTCTTGATTCATTCTGCAGATTGGCTTACTACACATGCTCTTTTCCATGAAGTTGCAAAATTGGATGTGGTGAAATTATTATACAATGAGCAGTTTGCTGTTCAAGGGTTGTTGAGATACCATACATATGCAAGATTTGGCATTGAAATTCAAGTTCAGATAAACCCTACACCTTTCCAACAGGGGGGATTGATCTGTGCTATGGTTCCTGGTGACCAGAGCTATGGTTCTATAGCATCATTGACTGTTTATCCTCATGGTTTGTTAAATTGCAATATTAACAATGTGGTTAGAATAAAGGTTCCATTTATTTACACAAGAGGTGCTTACCACTTTAAAGATCCACAATACCCAGTTTGGGAATTGACAATTAGAGTTTGGTCAGAATTAAATATTGGGACAGGAACTTCAGCTTATACTTCACTCAATGTTTTAGCTAGATTTACAGATTTGGAGTTGCATGGATTAACTCCTCTTTCTACACAAATGATGAGAAATGAATTTAGGGTCAGTACTACTGAGAATGTGGTGAATCTGTCAAATTATGAAGATGCAAGAGCAAAGATGTCTTTTGCTTTGGATCAGGAAGATTGGAAATCTGATCCGTCCCAGGGTGGTGGGATCAAAATTACTCATTTTACTACTTGGACATCTATTCCAACTTTGGCTGCTCAGTTTCCATTTAATGCTTCAGCCTCAGTTGGTCAACAAATTAAAGTTATTCCAGTTGACCCATATTTTTTCCAAATGACAAATACGAATCCTGACCAAAAATGTATAACTGCTTTGGCTTCTATTTGTCAGATGTTTTGTTTTTGGAGAGGAGATCTTGTCTTTGATTTTCAAGTTTTTCCCACCAAATATCATTCAGGTAGATTACTGTTTTGTTTTGTTCCTGGCAATGAGCTAATAGATGTTTCTGGAATCACATTAAAGCAAGCAACTACTGCTCCTTGTGCAGTAATGGATATTACAGGAGTGCAGTCAACTTTGAGATTTCGTGTTCCCTGGATTTCTGACACTCCTTACAGAGTGAACAGGTATACAAAGTCAGCACATCAGAAAGGTGAGTACACTGCCATTGGGAAGCTTATTGTGTATTGTTATAACAGATTGACCTCTCCTTCTAACGTTGCTTCCCATGTCAGAGTGAATGTTTATCTTTCAGCAATTAACTTGGAATGTTTTGCTCCTCTTTATCATGCTATGGATGTTACTACACAAGTTGGAGATGATTCTGGAGGTTTTTCAACAACAGTTTCTACAGAACAGAATGTTCCAGATCCCCAAGTTGGTATAACAACCATGAAAGATTTGAAAGGAAAAGCTAACAGAGGGAAAATGGATGTTTCAGGAGTACAAGCACCTGTGGGAGCTATC---ACAACAATTGAGGATCCAGTTTTAGCAAAGAAAGTACCTGAGACATTTCCTGAATTGAAACCTGGAGAATCCAGACATACATCAGATCATATGTCCATCTACAAGTTTATGGGAAGGTCTCATTTCTTGTGCACTTTTACATTCAATTCAAATAATAAAGAGTACACATTTCCTATAACCTTGTCTTCAACCTCTAATCCTCCTCATGGTTTGCCATCAACACTGAGGTGGTTTTTCAACTTGTTTCAGTTGTATAGAGGGCCTTTAGATCTGACAATTATTATTACAGGAGCAACTGATGTAGATGGCATGGCCTGGTTCACTCCAGTAGGTCTTGCCGTTGATACTCCTTGGGTAGAGAAGGAGTCAGCTTTGTCTATTGACTACAAAACTGCTCTTGGAGCTGTCAGATTTAACACAAGGAGAACAGGGAGCATTCAGATTAGATTACCATGGTATTCTTATTTATATGCTGTGTCTGGAGCACTGGATGGTTTGGGTGACAAGACAGATTCTACATTTGGATTGGTTTCTATTCAGATTGCAAATTACAATCATTCTGATGAATACTTGTCTTTTAGTTGTTATTTGTCTGTCACAGAACAATCAGAGTTTTATTTTCCCAGAGCTCCATTGAACTCAAATGCCATGTTATCCACTGAATCAATGGTGAGCAGAATTGCAGCTGGAGACTTGGAGTCATCAGTGGATGATCCTAGATCAGAGGAAGATAAAAGATTTGAGAGTCATATAGAATGCAGGAAGCCATATAAAGAACTGAGATTAGAAGTTGGGAAACAAAGACTCAAGTATGCTCAGGAAGAATTGTCAAATGAAGTACTTCCACCCCCTAGGAAAATGAAGGGACTGTTTTCACAAGCCAACATTTCTCTTTTTTATACTGAGGAGCATGAAATGATGAAGTTTTCCTGGAGAGGTGTGACTGCTGATACTAGAGCTTTAAGGAGGTTTGGATTCTCTTTGGCCGCAGGCAGAAGTGTGTGGACTCTTGAAATGGATGCTGGGGTTCTTACTGGGAGACTGATTAGATTGAATGATGAGAAATGGACAGAAATGAAGGATGACAAGATTGTTTCATTGATTGAAAAGTTTACAAGTAACAAATATTGGTCCAAAGTGAATTTCCCACATGGGATGTTGGATCTTGAAGAAATTGCTGCCAATTCTAAGGATTTTCCTAACATGTCTGAAACGGATTTGTGTTTCTTGCTGCATTGGTTAAATCCAAAGAAAATTAATTTAGCAGATAGAATGCTTGGATTGTCTGGAGTTCAGGAAATTAAAGAACAAGGTGTTGGATTAATAGCAGAGTGTAGAACTTTCTTACATTCTATTGCTGGAACTTTAAAATCTATGATGTTTGGATTTCATCATTCTGTGACTGTTGAAATTATAAACACTGTGCTCTGTTTTGTTAAGAGTGGAATTTTGCTTTATGTAATACAACAATTGAATCAGGATGAACATTCTCACATAATTGGTCTGTTGAGAGTCATGAATTATGTAGATATTGGTTGTTCAGTTATTTCATGTGGCAAAGTTTTTTCCAAAATGCTGGAAACAGTCTTTAATTGGCAAATGGACTCCAGAATGATGGAGTTAAGGACTCAGAGTTTTTCCAACTGGTTAAGAGATATTTGTTCTGGGATCACCATTTTTAAAAACTTCAAGGATGGAATTTGTTGGCTTTATACAAAATTAAAGGACTTTTATGAAGTGAATTATGGCAAGAAGAAGGACATTTTAAATATTCTTAAAGATAACCAACAAAAAATAGAGAAAGCCATTGAGGAAGCCGATAAATTTTGCATTTTGCAAATCCAAGATGTGGAAAAATCTGAACAGTATCAGAAAGGGGTTGACTTGATACAAAAATTGAGAACTGTTTATTCAATGGCTCAGGTTGATCCAAATTTAATGGTTCATTTGTCACCTTTGAGAGATTGTATAGCAAGAGTTCATCAGAAACTTAAAAACCTTGGATTTATAAATCAGGCAATGGTAACGAGATGTGAGCCAGTTGTTTGTTATTTACATGGCAAAAGAGGGGGAGGAAAGAGCTTAACATCAATTGCATTGGCAACCAAAATTTGTAAACATTATGGTGTTGAGCCTGAAAAGAATATCTATACTAAACCTGTGGCTTCAGATTACTGGGATGGATATAGTGGACAATTAGTTTGCATCATTGATGATATTGGCCAAAACACAACAGATGAGGACTGGTCAGATTTTTGTCAGTTAGTGTCAGGATGTCCAATGAGATTAAACATGGCCTCTCTTGAGGAGAAGGGTAGGCATTTTTCTTCTCCTTTTATAATAGCAACTTCAAATTGGTCAAATCCAAGTCCAAAAACAGTTTATGTTAAGGAAGCAATTGACCGCAGACTCCATTTCAAGGTTGAAGTTAAACCTGCTTCATTTTTCAAAAATCCTCACAATGATATGTTGAATGTTAATTTAGCTAAAACAAATGATGCAATCAAAGATATGTCTTGTGTTGATTTGATAATGGATGGACATAATGTTTCATTGATGGATTTGCTCAGTTCTTTAGTCATGACAGTTGATATTAGAAAACAAAACATGACTGAATTCATGGAGTTGTGGTCTCAGGGAATTTCAGATGAT---AATGATAGTGCAGTAGCTGAGTTTTTCCAGTCTTTTCCATCTGGTGAACCATCGAACTCTAAATTATCTGGCTTTTTCCAATCTGTTACTAATCACAAGTGGGTTGCTGTGGGAGCTGCAGTTGGCATTCTTGGAGTGCTCGTTGGAGGATGGGTTGTGTATAAGCATTTCTCCCACAAAGAGGAAGAACCAATCCCAGCTGAAGGGGTATATCATGGTGTAACTAAGCCCAAGCATGTGATTAAATTAGATGCAGATCCAGTAGAATCTCAGTCAACTTTGGAAGTAGCAGGACTGGTTAGGAAGAACTTGGTTCAGTTTGGAGTTGGAGAGAAGAATGGATGTGTGAGATGGGTTATGAATGCCTTGGGAGTGAAAGATGATTGGCTGCTTGTGCCTTCCCATGCTTATAAATTTGAGAAAGATTATGAAATGATGGAGTTTTATTTTAATAGAGGTGGAACTTACTATTCAATTTCAGCTGGTAATGTTGTTATTCAATCTTTGGATGTGGGATTCCAGGATGTTGTTCTGATGAAGGTTCCTACAATTCCTAAGTTTAGAGATATTACTCAGCATTTTATTAAGAAAGGGGATGTGCCTAGAGCTTTGAATCGCCTGGCAACATTAGTGACAACTGTAAATGGAACCCCTATGTTAATTTCTGAGGGCCCACTAAAGATGGAAGAGAAAGCTACTTATGTTCATAAGAAAAATGATGGTACAACAGTTGATTTAGCTGTGGATCAGGCATGGAGAGGAAAAGGCGAAGGTCTTCCTGGAATGTGTGGTGGGGCCTTGGTTTCATCGAATCAATCTATACAGAATGCAATCTTGGGCATCCATGTTGCTGGAGGAAATTCAATTCTTGTTGCAAAATTGGTTACTCAAGAAATGTTCCAAAATATTGATAAGAAA---ATTGAAAGTCAGAGAATTATGAAAGTGGAGTTTACTCAGTGTTCAATGAATGTGGTCTCCAAAACGCTTTTTAGAAAGAGTCCCATTTATCATCACATTGATAAAACCATGATTAATTTTCCTGCAGCTATGCCCTTTTCTAAAGCTGAAATTGATCCAATGGCTGTGATGTTATCTAAGTATTCATTACCTATTGTAGAAGAACCAGAGGGTTATAAAGAGGCTTCAATTTTTTATCAAAATAAAATAGTGGGTAAGACTCAGTTAGTTGATGATTTTCTAGATCTTGATATGGCCATTACAGGGGCCCCAGGAATTGATGCTATCAACATGGATTCATCTCCTGGATTTCCTTATGTCCAGGAGAAGTTGACCAAAAGAGATTTAATTTGGTTGGATGAAAATGGTTTATTGCTGGGAGTTCATCCAAGATTGGCTCAGAGAATCTTATTCAATACTGTCATGATGGAAAATTGTTCTGATTTGGATGTTGTTTTTACAACCTGTCCAAAAGATGAATTGAGACCATTAGAGAAAGTGTTGGAATCAAAAACAAGAGCTATTGATGCTTGTCCTCTGGATTACACAATTTTGTGCCGAATGTATTGGGGTCCAGCTATTAGTTATTTTCATTTGAATCCAGGTTTCCATACAGGTGTTGCTATTGGCATAGATCCTGATAAACAGTGGGATGAACTATTTAAAACAATGATAAGATTCGGAGATGTTGGTCTTGATTTAGATTTCTCTGCTTTTGATGCTAGTCTTAGTCCATTTATGATTAGAGAAGCAGGTAGAATCATGAGTGAACTATCTGGAACTCCATCCCATTTTGGCACAGCTCTCATCAATACTATCATTTATTCCAAGCATTTGCTGTATAACTGTTGCTACCATGTCTGTGGTTCAATGCCCTCTGGGTCTCCTTGTACAGCTTTGCTAAATTCAATTATTAATAATGTCAATTTGTATTATGTGTTTTCCAAGATATTTGGAAAGTCTCCAGTTTTCTTTTGTCAGGCTTTGAAGATTCTCTGTTATGGAGATGATGTTTTAATAGTTTTCTCTCGAGATGTTCAGATTGATAATCTTGATTTGATTGGACAAAAAATTGTAGATGAGTTTAAGAAACTTGGCATGACAGCTACTTCTGCTGACAAGAATGTACCTCAGCTGAAACCAGTTTCGGAATTGACTTTTCTCAAAAGATCTTTCAATTTGGTAGAGGATAGAATTAGACCTGCAATTTCGGAAAAAACAATTTGGTCTTTAATAGCATGGCAGAGAAGCAACGCTGAGTTTGAGCAGAATTTAGAGAATGCTCAGTGGTTTGCCTTTATGCATGGCTATGAGTTTTATCAGAAATTCTATTATTTTGTTCAGTCCTGTTTGGAGAAAGAGATGATAGAATACAGACTTAAATCTTATGATTGGTGGAGAATGAGATTTTATGACCAGTGTTTCATTTGTGACCTTTCA
>AAL91576
------------ATGAATATGTCCAAACAAGGAATTTTCCAGACCGTTGGGAGTGGCCTTGACCACATCCTGTCTTTGGCAGATATTGAGGAAGAACAAATGATTCAGTCCGTTGATAGGACTGCAGTGACTGGTGCTTCTTATTTCACTTCTGTGGACCAATCTTCAGTTCACACTGCTGAGGTTGGCTCACATCAAATTGAACCTTTGAAAACCTCTGTTGATAAACCTGGTTCTAAAAAGACTCAAGGGGAGAAGTTCTTCTTGATTCATTCTGCTGATTGGCTTACAACACATGCTCTTTTTCATGAAGTTGCTAAATTGGATGTGGTGAAATTACTGTATAATGAGCAGTTTGCCGTTCAAGGTTTGTTGAGATACCATACATACGCAAGATTTGGCATTGAGATTCAAGTTCAGATAAACCCCACACCCTTTCAGCAAGGGGGGTTGATTTGTGCCATGGTTCCTGGTGACCAAAGTTATGGTTCGATAGCATCCTTGACTGTTTATCCTCATGGTCTGTTAAATTGTAACATCAACAATGTAGTTAGAATAAAGGTTCCATTTATTTATACTAGAGGTGCTTATCATTTTAAAGATCCACAGTACCCAGTTTGGGAATTAACAATCAGAGTTTGGTCAGAGTTGAATATTGGAACAGGAACTTCAGCTTATACTTCACTTAATGTTTTAGCTAGGTTTACAGATTTGGAGTTGCATGGGTTAACTCCTCTTTCTACACAGATGATGAGAAATGAATTTAGAGTTAGTACTACTGAAAATGTTGTAAATTTGTCAAATTATGAAGATCCAAGGGCAAAAATGTCTTTTGCTTTGGATCAGGAAGATTGGAAGTCTGACCCCTCTCAAGGTGGTGGAATTAAAATTACTCATTTTACTACTTGGACATCCATTCCAACTTTAGCTGCCCAGTTTCCGTTTAATGCTTCAGATTCGGTTAGGCAACAAATTAAAGTTATTCCAGTGGACCCATATTTTTTCCAGATGACAAACACTAATCCTGATCAAAAATGTATAACTGCCCTGGCTTCCATTTGCCAGATGTTTTGTTTCTGGAGGGGAGATCTTGTTTTTGATTTTCAGGTCTTTCCAACCAAATATCATTCAGGTAGATTATTGTTTTGCTTTGTTCCTGGGAACGAGTTAATAGATGTTACTGGAATTACACTAAAGCAAGCAACTACTGCTCCTTGTGCAGTAATGGACATTACAGGAGTGCAATCAACCTTGAGATTTCGTGTTCCTTGGATTTCTGACACACCCTATCGGGTAAATAGGTACACGAAGTCAGCACATCAAAAAGGTGAGTACACTGCCATTGGAAAACTTATTGTGTATTGTTATAATAGACTGACTTCTCCTTCTAATGTTGCTCCTCATGTTAGAGTTAATGTTTATCTTTCAGCAATTAATCTGGAATGTTTTGCACCTCTTTATCATGCTATGGATGTTACCACACAGGTTGGAGATGATTCAGGAGGTTTTTCAACAACAGTTTCTACAGAGCAGAATGCCCCTGATCCCCAAGTTGGCATAACAACCATGAGGGACCTAAAAGGGAAAGCCAATAGGGGAAAGATGGATGTTTCAGGAGTGCAAGCACCTGTGGGAGCTATT---ACAACAATTGAGGATCCAGTTTTAGCAAAGAAAGTGCCTGAGACATTCCCTGAATTGAAGCCTGGAGAGTCCAGACATACATCAGATCATATGTCTATTTATAAATTCATGGGAAGGTCTCATTTTTTGTGTACTTTTACTTTTAATTCAAATAATAAAGAGTACACATTTCCAATAACTCTGTCTTCGACTTCTAATCCTCCTCATGGTTTACCATCAACATTAAGGTGGTTTTTCAATCTGTTCCAGTTATATAGAGGACCACTGGATTTGACAATTATTATTACAGGAGCCACTGATGTGGATGGTATGGCCTGGTTCACTCCAGTAGGCCTTGCTGTCGACACCCCTTGGGTGGAAAAGGAGTCAGCTTTGTCTATTGATTATAAAACTGCTCTTGGAGCTGTTAGATTCAATACAAGAAGAACAGGAAACATTCAGATTAGATTGCCATGGTATTCTTATTTGTATGCCGTGTCTGGAGCACTGGATGGCTTGGGAGACAAAACAGATTCCACATTTGGATTGGTTTCTATTCAGATTGCAAATTACAATCATTCTGATGAATATTTGTCCTTTAGTTGTTATTTGTCTGTTACAGAACAATCAGAGTTCTATTTTCCCAGAGCTCCATTAAACTCAAATGCTATGTTGTCCACTGAGTCCATGATGAGTAGAATTGCAGCTGGAGACTTGGAGTCATCGGTGGATGATCCTAGATCAGAGGAGGACAGAAGATTTGAGAGTCATATAGAATGTAGGAAACCATCCAAAGAATTGAGATTGGAGGTTGGCAAACAAAGACTCAAATATGCTCAGGAAGAGTTGTCCAATGAAGTACTTCCGCCTCCTAGGAAAATGAAGGGGCTATTTTCACAAGCTAAAATTCCTCTTTTTTATACTGAGGAGCATGAAATAATGAAATTTTCTTGGAGAGGAGTGACTGCTGATACTAGGGCCTTGAGAAGATTTGGATTCTCTATGGCCGCTGGCAGAAGTGTGTGGACTCTTGAGATGGATGCTGGAGTTCTTACTGGAAGATTGATTAGATTGAATGATGAGAAATGGACAGAAATGAAGGATGATAAAATTGTTTCATTAATTGAAAAGTTCACAAGTAACAAATATTGGTCTAAAGTGAATTTTCCACATGGAATGTTGGATCTTGAAGAAATTGCTGCCAGCTGTAAAGATTTTCCAAATATGTCTGAAACAGATTTGGGTTTCCTGTTGCATTGGCTAAATCCAAAGAAAATTAATTTAGCAAATAGAATGCTTGGATTGTCTGGAGTGCAGGAGATTAAAGAACAGGGTGTTGGATTGATAGCAGAGTGTAGAACTTTCTTGGATTCTATTGCTGGGACTCTGAAATCTATGATGTTTGGATTTCATCATTCTGTGACTGTTGAAATTATAAACACTGTACTTTGTTTTGTCAAGAGTGGAATTCTGCTTTATGTCATACAACAATTGAACCAAGATGAGCACTCCCACATAATTGGTTTGTTGAGAGTTATGAATTATGCAGACATTGGCTGCTCAGTTATTTCATGTGGCAAAGTTTTTTCTAAAATGTTAGAAACAGTTTTTAATTGGCAAATGGACTCCAGAATGATGGAGCTGAGAACTCAGAGCTTTTCCAACTGGTTAAGAGACATTTGTTCAGGAATTACTATTTTTAAAAGTCTTAAGGATGCCATATATTGGCTATATACAAAATTGAAGGATTTTTATGAAGTAAACTATGGCAAGAAGAAGGATGTTCTTAATATTCTTAAAGACAACCAGCAAAAAATTGAAAAAGCCATTGAAGAAGCAGACAATTTTTGCATTTTGCAAATTCAAGATGTAGAGAGATTTGATCAGTATCAGAAAGGGGTTGATTTAATACAAAAACTGAGGACTGTTCATTCAATGGCTCAAGTTGACCCTAACCTTGGGGTTCATTTGTCACCTCTTAGAGATTGCATAGCCAGAGTCCACCAAAAGCTCAAGAATCTTGGATCTATAAATCAGGCCATGGTGACAAGGTGTGAGCCAGTTGTTTGCTATTTATATGGCAAAAGAGGAGGAGGGAAAAGTTTGACTTTAATTGCATTGGCAACCAAAATTTGTAAACACTATGGTGTTGAACCTGAGAAAAATATTTACACTAAACCTGTGGCCTCAGACTATTGGGATGGTTACAGTGGACAATTGGTTTGCATTATTGATGATATTGGCCAAAATACAACAGATGAAGATTGGTCAGATTTTTGTCAATTAGTGTCAGGATGTCCAATGAGATTGAACATGGCTTCTCTTGAGGAGAAGGGCAGACATTTTTCCTCTCCTTTTATAATAGCAACTTCAAATTGGTCAAATCCAAGTCCAAAAACAGTTTATGTTAAGGAAGCAATTGATCGTAGGCTTCATTTCAAGGTTGAGGTTAAACCTGCTTCATTTTTTAAAAATCCTCATAATGATATGTTAAATGTTAATTTGGCTAAAACAAATGATGCAATAAAGGATATGTCTTGTGTTGATCTAGTAATGGATGGACATAATATCTCATTGATGGATTTACTTAGTTCTTTAGTAATGACAGTTGAAATTAGGAAGCAAAATATGAGTGAATTCATGGAGTTGTGGTCTCAGGGAATCTCAGATGATGATAATGATAGTGCAGTAGCTGAGTTTTTCCAATCTTTTCCATCTGGTGAACCATTAAATTCCAAATTATCTAGTTTTTTCCAATCTGTCACTAATCACAAGTGGGTTGCTGTGGGAGCTGCAGTTGGCATTCTTGGAGTGCTTGTGGGGGGATGGTTTGTGTATAAGCATTTCTCCCGCAAAGAGGAAGAACCAATCCCAGCTGAAGGGGTTTATCATGGTGTGACTAAGCCCAAACAGGTGATTAAATTGGATGCAGATCCAGTAGAGTCTCAGTCAACTTTGGAAATAGCAGGATTAGTTAGGAAAAATTTGGTTCAGTTTGGAGTTGGGGAGAAAAATGGATGTGTGAGATGGGTTATGAATGCCTTAGGAGTGAAGGATGATTGGTTGTTAGTACCTTCTCATGCTTATAAATTTGAAAAGGATTATGAAATGATGGAGTTTTATTTCAATAGAGGTGGAACTTACTATTCAATTTCAGCTGGCAATGTTGGTATTCAATCTTTGGATGTGGGGTTTCAAGATGTTGTTCTAATGAAGGTTCCTACAATTCCAAAGTTTAGAGATATCACTCAACATTTTATTAAGAAAGGAGATGTACCTAGAGCCTTGAATCGCTTAGCAACATTAGTGACAACTGTTAATGGAACTCCTATGTTAATTTCTGAGGGACCATTAAAGATGGAGGAAAAAGCCACTTATGTTCATAAGAAGAATGATGGTACTACAGTTGACTTGACTGTGGATCAGGCATGGAGAGGAAAAGGTGAAGGTCTTCCTGGAATGTGTGGTGGGGCCTTGGTGTCATCAAATCAGTCCATACAGAATGCAATTTTGGGTATTCATGTTGCTGGAGGAAATTCGATTCTTGTGGCAAAGTTGGTTACTCAAGAAATGTTTCAAAATATTGATAAGAAA---ATTGAAAGTCAGAGAATAATGAAAGTGGAATTTACTCAGTGTTCAATGAATGTAGTCTCCAAAACGCTTTTTAAAAAGAGTCCCATTCATCACCACATTGATAAAACCATGATTAATTTTCCTGCAGCTATGCCTTTTTCTAAAGCTGAAATTGATCCAATGGCTGTGATGTTGTCTAAATATTCATTACCTATTGTGGAAGAACCAGAGGATTACAAAGAAGCTTCAGTTTTTTATCAAAATAAAATAGTAGGCAAGACTCAGTTAGTTGATGACTTTCTAGATCTTGATATGGCTATTACAGGGGCTCCAGGCATTGATGCTATTAATATGGATTCATCTCCTGGGTTTCCTTATGTTCAAGAAAAATTGACCAAAAGAGATTTAATTTGGTTGGATGAAAATGGTTTGCTGTTAGGAGTTCATCCAAGATTGGCCCAGAGAATTTTATTTAATACTGTCATGATGGAAAATTGTTCTGACCTAGATGTTGTTTTTACAACTTGGCCAAAAGATGAATTGAGACCATTGGAGAAAGTTTTGGAATCAAAAACAAGAGCAATTGATGCTTGTCCTTTGGATTATACAATTTTGTGTCGAATGTACTGGGGTCCAGCTATTAGTTATTTTCATCTGAATCCAGGGTTTCACACAGGTGTTGCTATTGGCATAGATCCTGATAGACAGTGGGATGAATTATTTAAAACAATGATAAGATTTGGAGATGTTGGTCTTGATTTAGATTTTTCTGCCTTTGATGCTAGTCTTAGTCCATTTATGATCAGGGAGGCGGGTAGAGTCATGAGTGAATTGTCTGGAACACCATCTCACTTTGGAACGGCTCTTATTAATACTATCATTTACTCTAAACATTTGCTGTACAATTGTTGTTATCATGTCTGTGGTTCAATGCCTTCTGGGTCTCCTTGTACAGCTTTGTTGAATTCAATTATTAACAACATTAATTTGTATTATGTGTTTTCTAAAATAGTTGGAAAGTCTCCAGTTTTCTTTTGTCAGGCTCTGAGGATCCTTTGTTATGGAGATGATGTTTTGATAGTTTTTTCCAGAGATGTTCAAATTGATAATCTTGATTTGATTGGACAGAAAATTGTGGATGAGTTCAAAAAACTTGGCATGACAGCTACTTCAGCTGATAAAAATGTGCCTCAACTGAAGCCAGTTTCAGAATTGACTTTTCTCAAAAGATCTTTTAATTTGGTGGAGGATAGAATTAGGCCTGCAATTTCAGAAAAGACAATCTGGTCTTTGATAGCTTGGCAGAGAAGCAACGCTGAGTTTGAGCAGAATTTAGAAAATGCTCAGTGGTTTGCCTTTATGCATGGCTATGAGTTTTATCAGAAATTTTATTATTTTGTTCAGTCCTGTTTGGAGAAAGAGATGATAGAATATAGGCTTAAATCTTATGATTGGTGGAGAATGAGATTTTATGACCAGTGTTTCATTTGTGACCTTTCA
>AAQ08056
------------ATGAATATGGCCAAACAAGGAATTTTCCAGACTGTTGGGAGTGGCCTTGACCACATCCTGTCTCTGGCAGACATTGAGGAAGAGCAAATGATTCAGTCCGTTGATAGGACTGCAGTGACTGGTGCTTCTTATTTCACTTCTGTGGACCAATCTTCAGTTCACACTGCTGAGGTTGGCTCACATCAAATTGAACCTTTGAAAACCTCTGTTGACAAACCTGGTTCTAAGAAGACTCAGGGGGAGAAGTTTTTCTTGATTCACTCTGCTGATTGGCTCACTACACATGCTCTTTTTCATGAAGTTGCAAAATTGGATGTGGTGAAATTGCTGTATAATGAGCAGTTTGCTGTCCAAGGCTTGTTGAGATATCATACATATGCAAGATTTGGCATTGAGATTCAAGTTCAGATAAACCCTACACCCTTTCAGCAAGGGGGATTGATTTGTGCCATGGTTCCTGGTGACCAAAGTTATGGTTCAATAGCATCCTTGACTGTTTATCCTCATGGTTTGTTAAATTGTAACATCAACAATGTTGTTAGAATAAAGGTTCCATTTATTTATACTAGAGGTGCTTATCATTTTAAAGATCCACAGTACCCAGTTTGGGAATTAACAATCAGAGTTTGGTCAGAGTTGAATATTGGAACAGGAACTTCAGCTTACACTTCACTTAATGTTTTAGCTAGGTTTACAGATTTGGAGTTACATGGGTTAACTCCTCTTTCTACACAGATGATGAGAAATGAATTCAGAGTTAGTACTACTGAAAATGTTGTAAATTTGTCAAATTATGAAGATGCAAGGGCAAAAATGTCTTTTGCTTTGGATCAGGAAGATTGGAAGTCTGACCCCTCTCAAGGTGGTGGGATTAGAATTACTCATTTTACTACTTGGACATCCATTCCAACTTTAGCTGCCCAGTTTCCGTTTAATGCTTCAGATTCGGTTGGGCAACAAATTAAAGTTATTCCAGTGGACCCATATTTTTTCCAGATGACAAACACTAATCCTGACCAAAAATGTATAACTGCTCTGGCTTCTATTTGTCAGATGTTTTGTTTTTGGAGGGGTGATCTTGTTTTTGATTTTCAGGTTTTTCCAACCAAATATCATTCAGGTAGATTATTGTTTTGTTTTGTTCCTGGGAATGAGTTAATAGATGTTACTGGAATTACATTGAAGCAGGCAACTACTGCTCCTTGTGCAGTAATGGACATTACAGGAGTGCAATCAACCTTGAGATTTCGTGTTCCTTGGATTTCTGATACACCCTATCGAGTGAATAGGTATACGAAGTCGGCACATCAAAAAGGTGAGTACACTGCCATTGGAAAGCTTATTGTGTACTGTTACAATAGACTGACTTCTCCTTCTAATGTTGCTTCTCATGTTAGAGTTAATGTTTATCTTTCAGCAATTAATCTGGAATGTTTTGCTCCTCTTTATCATGCTATGGATGTTACCACACAGGTTGGAGATGATTCAGGAGGTTTTTCAACAACAGTTTCTACAGAGCAGAATGTCCCTGATCCCCAAGTTGGCATAACAACCATGAGGGATCTAAAAGGGAAAGCCAACAGGGGAAAGATGGATGTTTCAGGAGTGCAAGCACCTGTGGGAGCTATT---ACAACAATTGAGGATCCAGTTTTAGCAAAGAAAGTGCCTGAGACATTTCCTGAATTGAAGCCTGGAGAGTCCAGACATACATCAGATCATATGTCCATTTATAAATTCATGGGAAGGTCTCATTTTCTGTGTACTTTTACTTTCAATTCAAATAATAAAGAGTACACATTTCCAATAACTCTGTCTTCGACTTCTAATCCTCCTCATGGTTTACCATCAACATTAAGGTGGTTTTTCAATTTGTTCCAGTTGTATAGAGGACCACTGGATTTGACAATTATTATCACAGGAGCCACTGATGTGGATGGTATGGCCTGGTTCACTCCAGTAGGCCTTGCTGTCGACACCCCTTGGGTGGAAAAGGAGTCAGCTTTGTCTATTGATTACAAAACTGCTCTTGGAGCTGTTAGATTTAATACAAGAAGAACAGGAAACATTCAGATTAGATTGCCATGGTATTCTTATTTGTATGCCGTGTCTGGAGCACTGGATGGCTTGGGAGATAAAACAGATTCTACATTTGGATTGGTTTCTATTCAGATTGCAAATTACAATCATTCTGATGAATATTTGTCCTTTAGTTGTTATTTGTCTGTTACAGAACAATCAGAGTTCTATTTTCCTAGAGCTCCATTAAATTCAAATGCTATGTTGTCCACTGAGTCCATGATGAGCAGAATTGCAGCTGGGGACTTGGAGTCATCGGTGGATGATCCTAGATCAGAGGAGGACAGAAGATTTGAGAGTCATATAGAATGTAGGAAACCATACAAAGAATTGAGATTGGAGGTTGGCAAACAAAGACTCAAGTATGCTCAGGAAGAATTGTCAAATGAAGTGCTTCCACCTCCTAGGAAAATGAAAGGGCTATTTTCACAAGCTAAAATTTCTCTTTTCTATACTGAGGAGCATGAAATAATGAAATTTTCTTGGAGAGGAGTGACTGCTGACACTAGGGCTTTGAGAAGATTTGGATTCTCTATGGCTGCTGGTAGAAGTGTGTGGACTCTTGAGATGGATGCTGGAGTTCTTACTGGAAGATTGGTCAGATTGAATGATGAGAAATGGACAGAAATGAAAGATGATAAAATTGTTTCATTAGTTGAAAAATTCACAAGCAACAAATACTGGTCTAAAGTGAATTTTCCACATGGAATGTTAGATCTTGAAGAAATTGCTGCCAACTCTAAAGATTTTCCAAATATGTCTGAGACAGATTTGTGTTTCCTGTTGCATTGGTTGAATCCAAAGAAAATCAATTTAGCAAATAGAATGCTTGGATTGTCTGGAGTGCAGGAAATTAAAGAACAGGGTGTTGGATTGATAGCAGAGTGCAGAACTTTCTTGGATTCTATTGCTGGGACTCTGAAATCCATGATGTTTGGATTTCATCATTCTGTGACTGTTGAAATTATAAATACTGTACTTTGTTTTGTTAAGAGTGGAATTCTGCTCTATGTCATACAACAATTGAACCAAGATGAGCACTCCCACATAATTGGTTTGTTGAGAGTTATGAATTATGCAGACATTGGCTGCTCAGTTATTTCATGTGGCAAAGTTTTTTCTAAAATGTTAGAAACAGTTTTTAATTGGCAAATGGACTCCAGAATGATGGAGCTGAGAACTCAGAGCTTTTCCAACTGGTTAAGAGACATTTGTTCAGGAATTACTATTTTTAAAAGTCTTAAGGATGCCATATATTGGCTATATACAAAATTGAAGGATTTTTATGAAGTAAACTATGGCAAGAAGAAGGATGTTCTTAATATTCTTAAAGACAACCAGCAAAAAATTGAAAAAGCCATTGAAGAAGCAGACAATTTTTGCATTTTGCAAATTCAAGATGTAGAGAGATTTGATCAGTATCAGAAAGGGGTTGATTTAATACAAAAACTGAGGACTGTTCATTCAATGGCTCAAGTTGACCCTAACCTTGGGGTTCATTTGTCACCTCTTAGAGATTGCATAGCCAGAGTCCACCAAAAGCTCAAGAATCTTGGATCTATAAATCAGGCCATGGTGACAAGGTGTGAGCCAGTTGTTTGCTATTTATATGGCAAAAGAGGAGGAGGGAAAAGTTTGACTTTAATTGCATTGGCAACCAAAATTTGTAAACACTATGGTGTTGAACCTGAGAAAAATATTTACACTAAACCTGTGGCCTCAGACTATTGGGATGGTTACAGTGGACAATTGGTTTGCATTATTGATGATATTGGCCAAAATACAACAGATGAAGATTGGTCAGATTTTTGTCAATTAGTGTCAGGATGTCCAATGAGATTGAACATGGCTTCTCTTGAGGAGAAGGGCAGACATTTTTCCTCTCCTTTTATAATAGCAACTTCAAATTGGTCAAATCCAAGTCCAAAAACAGTTTATGTTAAGGAAGCAATTGATCGTAGGCTTCATTTCAAGGTTGAGGTTAAACCTGCTTCATTTTTTAAAAATCCTCATAATGATATGTTAAATGTTAATTTGGCTAAAACAAATGATGCAATAAAGGATATGTCTTGTGTTGATCTAGTAATGGATGGACATAATATCTCATTGATGGATTTACTTAGTTCTTTAGTAATGACAGTTGAAATTAGGAAGCAAAATATGAGTGAATTCATGGAGTTGTGGTCCCAGGGAATCTCAGATGATGACAATGATAGTGCAGTAGCTGAGTTTTTCCAATCTTTTCCATCTGGTGAACCATCAAATTCCAAATTATCTAGTTTTTTCCAATCTGTCACTAATCACAAGTGGGTTGCTGTGGGAGCTGCAGTTGGCATTCTTGGAGTGCTTGTGGGAGGATGGTTTGTGTACAAGCATTTCTCCCGCAAAGAGGAAGAACCAATTCCAGCTGAAGGGGTTTATCATGGTGTGACTAAGCCCAAACAGGTGATTAAATTGGATGCAGATCCAGTAGAGTCTCAGTCAACTTTAGAAATAGCAGGATTAGTTAGGAAAAATTTGGTTCAGTTTGGAGTTGGGGAGAAAAATGGATGTGTGAGATGGGTTATGAATGCCTTAGGAGTGAAGGATGATTGGTTATTAGTACCTTCTCATGCTTATAAATTTGAAAAGGATTATGAAATGATGGAGTTCTATTTCAATAGAGGTGGAACTTACTATTCAATTTCAGCTGGCAATGGTGGTATTCAATCTTTAGATGTGGGGTTTCAAGATGTTGTTCTAATGAAGGTTCCTACAATTCCCAAGTTTAGAGATATTACTCAACATTTTATTAAGAAAGGAGATGTACCTAGAGCCTTGAATCGCTTGGCAACATTAGTGACAACTGTTAATGGAACTCCTATGTTAATTTCTGAGGGACCATTAAAGATGGAGGAGAAGGCCACCTATGTTCATAAGAAGAATGATGGTACCACAGTTGATTTAACTGTTGATCAGGCATGGAGAGGAAAAGGTGAAGGTCTTCCTGGAATGTGTGGTGGGGCCTTGGTGTCATCAAATCAGTCCATACAGAATGCAATTTTGGGTATTCATGTTGCTGGAGGAAATTCAATTCTTGTGGCAAAGTTGGTTACTCAAGAAATGTTTCAAAACATTGATAAGAAA---ATTGAAAGTCAGAGAATAATGAAAGTGGAATTTACTCAGTGTTCAATGAATGTAGTCTCCAAAACGCTTTTTAAAAAGAGCCCCATTCATCATCACATTGATAAAACCATGATTAATTTTCCTGCAGCTATGCCTTTTTCTAAAGCTGAAATTGATCCAATGGCTGTGATGTTGTCTAAATATTCATTACCTATTGTGGAAGAACCAGAGGATTACAAAGAAGCTTCAGTTTTTTATCAAAATAAAATAGTAGGCAAGACTCAGTTAGTTGATGACTTTCTAGATCTTGATATGGCTATTACAGGGGCTCCAGGCATTGATGCTATTAATATGGATTCATCTTCTGGGTTTCCTTATGTTCAAGAAAAATTGACCAAAAGAGATTTAATTTGGTTGGATGAAAATGGTTTGCTGCTAGGAGTTCATCCAAGATTGGCCCAGAGAATTTTATTTAATACTGTTATGATGGAAAATTGTTCTGACCTAGATGTTGTTTTCACAACTTGTCCAAAAGATGAATTGAGACCATTGGAGAAAGTTTTGGAATCAAAAACAAGAGCAATTGATGCTTGTCCTTTGGATTATACAATTCTATGCCGAATGTACTGGGGTCCAGCTATTAGTTATTTTCATCTGAATCCAGGGTTTCATACAGGTGTTGCTATTGGCATAGATCCTGATAGACAGTGGGATGAATTATTTAAAACAATGATAAGATTTGGAGATGTTGGTCTTGATTTGGATTTTTCCGCTTTTGATGCTAGTCTTAGTCCATTCATGATTAGGGAGGCGGGTAGAATTATGAGTGAATTATCTGGAACACCATCTCATTTTGGAACAGCTCTTATCAATACTATCATTTATTCTAAACATTTGCTGTATAATTGTTGTTATCATGTTTGTGGTTCAATGCCTTCTGGGTCTCCTTGTACAGCTTTGTTGAATTCAATTATTAACAACATTAATTTGTATTATGTGTTTTCCAAAATATTTGGAAAGTCTCCAGTCTTCTTTTGTCAGGCTTTGAGGATCCTTTGTTATGGAGAGGATGTTTTGATAGTTTTTTCCAGGGATGTTCAAATTGATAATCTTGATTTGATTGGACAGAAAATTGTGGATGAGTTTAAAAAACTTGGTATGACAGCTACTTCAGCTGATAAAAATGTGCCTCAACTGAAGCCAGTTTCAGAATTGACTTTTCTCAAAAGATCTTTTAATTTGGTGGAGGATAGAATTAGGCCTGCAATTTCAGAAAAGACAATTTGGTCTTTGATAACTTGGCAGAGAAGTAACGCTGAGTTTGAGCAGAACTTAGAAAATGCTCAGTGGTTTGCCTTTATGCATGGCTATGAGTTTTATCAGAAATTTTATTATTTTGGTCAGTCCTGTTTGGAGAAAGAGATGATAGAATATAGGCTTAAATCTTATGATTGGTGGAGAATGAGATTTTATGACCAGTGTTTCATTTGTGACCTTTCA
>BAF63622
------------ATGAATATGTCCAGACAAGGTATTTTCCAGACTGTTGGGAGTGGCCTTGACCACATCCTGTCTTTGGCAGATGTGGAGGAGGAACAAATGATTCAGTCTGTGGATCGTACCGCAGTTACTGGGGCTTCATATTTCACTTCTGTGGATCAATCTTCTGTTCATACGGCTGAAGTTGGCTCACACCAACCTGAACCTTTGAGAACTTCGGTTGATAAGCCAGGCTCTAAGAGGACACAGGGAGAGAAATTTTTCCTTATTCATTCTGCTGACTGGTTGACAACACATGCTTTGTTTCATGAAGTTGCAAAATTAGATGTGGTTAAATTGTTATATAATGAGCAATTTGCTGTTCAGGGTCTGCTGAGGTATCATACTTATGCAAGATTTGGAATTGAGATACAAGTTCAGATCAATCCTACACCATTTCAGCAAGGTGGTTTGATATGTGCCATGGTGCCAGGAGATCAGAGCTACGGATCTATAGCTTCTTTGACAGTTTACCCTCATGGTTTATTGAATTGTAATATTAACAATGTAGTCAGAATTAAAGTTCCTTTTATCTACACAAGAGGAGCTTATCATTTCAAGGACCCTCAATATCCCGTTTGGGAGTTGACTATTAGAGTTTGGTCTGAGCTAAATATTGGAACTGGTACCTCCGCCTATACATCACTGAATGTGCTGGCTAGATTTACTGATTTGGAACTTCATGGGTTGACACCCCTGTCCACACAGATGATGAGAAATGAATTTAGAGTCAGTACAACAGAAAATGTAGTTAATCTGTCCAATTATGAAGATGCTAGAGCTAAAATGTCTTTTGCTCTTGATCAGGAAGATTGGAAATCTGATGCCTCTCAAGGGGGAGGAATTAAAATTACACATTTTACAACTTGGACATCAATTCCCACTTTGGCTGCCCAGTTTCCATTTAACGCTTCTGATTCAGTTGGGCAGCAGATCAAGGTTATTCCAGTTGATCCATATTTTTTCCAAATGACTAACACAAATCCTGAGCAAAAATGTATAACTGCATTGGCTTCAATATGTCAGATGTTTTGTTTTTGGAGAGGGGACTTGGTTTTTGATTTCCAGGTTTTTCCTACAAAGTATCATTCAGGAAGATTATTATTTTGTTTTGTTCCTGGAAATGAACTGATTGATGTTTCCCACATAACACTGAAACAAGCCACTACTGCGCCTTGTGCTGTAATGGATATTACTGGTGTGCAGTCAACCCTGAGATTCCGTGTTCCTTGGATTTCAGATACTCCTTATAGAGTTAATAGATATACCAAGTCAGCACATCAGAAAGGAGAGTATACTGCCATAGGAAAATTGATTGTCTATTGTTACAACAGATTGACTTCACCCTCCAATGTGGCTTCCCATGTTAGAGTTAATGTTTATCTTTCAGCTATTAATTTGGAATGTTTTGCTCCACTCTATCATGCTATGGATGTCACAACTCAGGTTGGAGATGATTCTGGGGGCTTCTCTACTACTGTTTCAACAAAACAGAATGTTCCAGACCCCCAAGTTGGTATTACAACAGTGAAGGATCTTAAAGGTAGAGCAAATCAGGGGAAAATGGATATTTCGGGTGTTCAAGCACCTGTAGGAGCTATC---ACTACCATTGAAGATCCAGTTTTGGCAAAGAAAGTGCCTGAAACTTTTCCAGAATTGAAGCCTGGAGAGTCAAGACATACTTCTGATCATATGTCTATTTACAAATTTATGGGCAGATCTCATTTCTTGTGCACATTTACATTTAATTCTAACAACAAAGAATACACTTTTCCTATTACTTTGTCATCAACTTCTAATCCTCCTCATGGATTGCCTTCAACTCTGAGATGGTTTTTTAACCTTTTTCAGCTTTACAGGGGTCCCTTGGATTTGACAATAATTATAACTGGGGCTACTGATGTTGATGGAATGGCTTGGTTCACTCCCGTTGGGTTGGCAGTAGACACCCCATGGGTTGAGAAGGAGTCTGCTCTTTCCATTGATTACAAAACAGCTCTTGGTGCTGTTAGGTTCAATACCAGAAGAACAGGAAATATTCAAATTAGGTTGCCTTGGTACTCCTATCTTTATGCTGTCTCAGGGGCACTGGATGGGCTTGGAGACAAGACAGATTCAACTTTTGGGCTTGTTTCCATTCAAATTGCAAATTACAATCATTCAGATGAATATTTGTCTTTTAGTTGTTATTTGTCTGTGACTGAACAGTCTGAGTTTTATTTTCCTAGAGCACCCTTAAACACTAATGCTATGATGTCATCAGAAACAATGATGGACAGAATTGCTCTTGGTGATCTTGAATCCTCAGTTGATGATCCTCGATCTGAAGAAGATCGTAAATTTGAGAGCCATATTGAAAAGAGGAAGCCTTATAAAGAGCTAAGATTAGAGGTTGGCAAGCAAAGACTAAAGTATGCTCAGGAAGAACTGTCAAATGAAGTACTACCTCCTCCTCGTAAAATCAAGGGCGTATTTTCACAAGCAAAAATTTCATTGTTCTATACAGAAGATCATGAGATTATGAAATTTTCTTGGAAAGGAATTACTGCTGATACTAGAGCCTTGAGGAGATTTGGCTTTTCATTGGCTGCTGGCAGGAGTGTGTGGACATTGGAAATGGATGCTGGAGTTTTGACTGGAAGGCTGGTGAGGGTTAATGATGAGAAATGGACAGAAATGAAGGATGACAAAATAGTTTCTTTGGTGGAGAAGTTTACTAGTAATAAACATTGGTCAAAAGTTAATTTCCCTCATGGAATGCTAGATTTGGAAGAGATTGCTGCAAATGCAAAAGAGTTTACGAATATGTCAGAAACTGATTTGTGCTTCTTGTTACACTGGCTGAACCCCAAAAAGATAAACTTGGCAGATAGAATGTTGGGTTTATCTGGAATACAGGAAATTAAAGAAAAAGGAGTGGGACTCATTGGCGAGTGCCGAGCTTTCCTGGACTCTATAACTAGCACCTTAAAGTCAATGATGTTTGGTTTTCATCACTCTGTCACAGTTGAAATCATTAATACTGTTTTATGTTTTGTTAAAAGTGGCATTTTGCTGTACGTGATTCAACAATTAAATCAAGAGGAACACTCACATATAATTGGTTTGTTGAGAGTGATGAATTATGCTGATATTGGGTGTTCTGTCATCTCATGTGGTAAAGTGTTCTCAAAAATGTTAGAAACTGTTTTTAATTGGCAGATGGATTCGAGAATGATGGAGCTTAGAACTCAGAGCATCTCAAACTGGCTTAGAGATATCTGTTCAGGTATAACAATTTTCAAAAGTTTTAAAGATGCAATTTATTGGCTTTACACAAAAATCAGAGAATATTACGATCTGAATTATGGTAATAAAAAGGATGTTCTTAATATTTTGAAAGATCATCAACAAAAGATAGAGAGAGCAATTGAAGAGGCTGATAATTTTTGTGTTCTTCAAATTCAGGATGTTGAAAAATTTGAACAGTACCAAAAAGGGGTTGATTTAATTCAGAAATTGAGAACTGTCCACTCAATGGCACAAGTTGATCCAGGTTTAACTGTTCATTTAGCTCCTCTTAGAGATTGTATTGCTAGAGTTCATCAAAAATTAAAAAATTTGGGTTCAATTAACCAGGCAATGGTGACAAGATGTGAGCCAGTCGTCTGCTACCTCTATGGAAAGAGGGGCGGCGGAAAAAGTCTGACTTCAATTGCTTTGGCCACAAAAATTTGTAAACATTATGGTGTTGAGCCTGAGAAAAATATATATACAAAACCTGTTGCATCTGATTATTGGGATGGATATAGTGGACAGCTAGTGTGTATCATTGATGATATTGGTCAAAATACAACTGATGAGGATTGGTCTGATTTTTGTCAATTGGTGTCTGGATGTCCAATGAGGTTAAATATGGCTTCTTTGGAAGAAAAGGGTCGCCACTTTTCCTCGCCCTTCATAATTGCAACATCCAACTGGTCTAATCCAAGTCCTAAAACAGTCTATGTTAAAGAAGCCATAGATCGTAGGTTGCATTTCAAAGTTGAGGTGAAACCTGCCTCATTCTTTAAAAATCCTCACAATGATATGTTAAATGTTAATCTGGCAAAAACCAATGATGCTATTAAAGACATGTCATGTGTTGATCTTGTTATGGATAATCATAATGTTTCATTGTCTGAATTACTTAGTTCACTGGTGATGACAGTAGAAATTAGAAAACAAAATATGTCAGAGTTTATGGAACTCTGGTCACAGGGATTATCAGATGATGACAATGATAGTGCAGTTGCTGAATTTTTCCAATCTTTTCCTTCTGGTGAGCCATCTGGGTCAAGGCTGTCACAGTTTTTCCAATCAGTTACCAATCATAAGTGGGTTGCAGTTGGGGCTGCTGTGGGAGTTCTTGGTGTTTTGGTTGGGGGTTGGTATGTCTATAAGCATTTTACAAAGAAGCAAGAAGAGTCCATTCCAAGTGAAGGAGTGTATCATGGTGTGACTAAGCCAAAACAAGTGATTAAATTGGATGCTGATCCTGTAGAGTCACAATCAACCTTAGAAATTGCTGGTTTGGTGAGAAAGAATCTTGTTCAGTTTGGGGTTGGTGAGAAGAACGGATGTGTTAGATGGGTCATGAATGCTTTGGGAATCAAGGATGATTGGCTATTAGTGCCCTCTCACGCTTACAAGTTTGAAAAAGATTATGAAATGATGGAATTTTATTTCAACAGAGGTGGTACTTATTACTCAATTTCAGCGGGAAATGTAGTGATTCAATCTTTAGATGTTGGTTTTCAGGATGTAGTTTTAATGAAAGTGCCCACAATTCCAAAATTTAGAGATATAACAGAACATTTTATCAAAAAGAGTGATGTACCCAGAGCTTTGAACAGATTGGCAACACTAGTGACAACAGTTAATGGGACTCCAATGTTAATTTCAGAGGGACCCCTTAAAATGGAGGAGAAGGCTACTTATGTTCATAAAAAGAATGATGGAACCACCATAGATTTGACTGTTGATCAAGCTTGGAGAGGTAAAGGAGAAGGTCTTCCAGGGATGTGTGGTGGGGCCTTGATTTCTTCTAATCAGTCCATTCAGAATGCCATATTGGGAATTCATGTTGCTGGTGGAAATTCTATTTTGGTTGCTAAGTTAGTGACCCAAGAGATGTTTCAAAATATAGACAAGAAAATAGTTGAAAGTCAGAGGATAATGAAAGTGGAATTTACTCAGTGTTCAATGAATGTGGTCTCCAAAACGCTTTTTAGAAAGAGTCCAATTCATCATCACATTGATAAAAACATGATTAATTTTCCTGCTGTGATGCCCTTTTCTAGGGCAGAAATTGATCCCATGGCAGTGATGTTGTCAAAGTATTCTCTTCCTATTGTTGATGAGCCAGATGATTATAAAGATGTTTCTGTCTTTTTCCAAAATAAAATTTTGGGAAAGAGTCCATTAGTTGATGATTTTCTGGATATTGAAATGGCCATAACAGGGGCTCCTGGGATAGATGCAATTAATATGGATTCTTCTCCTGGATATCCTTATGTTCAAGAAAAATTAACCAAAAGAGACTTGATTTGGCTTGATGATAATGGAATGTTTCTGGGTCTGCATCCTAGGCTGGCTCAAAGAATTCTATTCAATACAACAATGATGGAAAATTGCTCAGATTTGGATGTTGTTTTCACTACCTGTCCCAAAGATGAGTTAAGACCTCTGGACAAGGTATTGGAATCCAAGACTAGGGCTATTGATTCTTGTCCTCTTGACTACACGATTTTGTGTAGAATGTACTGGGGTCCAGCTATTAGTTATTTTCATTTGAATCCTGGTTTTCATACTGGTGTTGCAATTGGAATTGATCCTGATAGACAGTGGGACCAACTTTTTAAAACAATGATTAGATTTGGAGATGTTGGTCTAGATTTGGACTTTTCTGCTTTTGATGCTAGTCTGAGTCCATTTATGATAAGGGAAGCTGGAAGAATCCTTACTGAGATGTCTGGAGCCCCTGTTCATTTTGGAGAGGCCCTGATTAACACAATTATTTATTCCAAACATTTGCTTTATAATTGTTGTTATCATGTATGTGGGTCAATGCCTTCTGGGTCTCCTTGTACAGCCTTGTTAAATTCAATTATAAACAATGTTAATCTATATTATGTTTTTTCCAAGATCTTCAAAAAATCTCCAGTTTTCTTTTGTGATGCTGTGAGAATTCTTTGTTATGGAGATGATGTTCTTATTGTCTTCTCCAGACAAGTACAAATTGATAATTTGGATTCTATTGGACAAAGAATTGTTGATGAGTTTAAGAAATTGGGAATGACAGCTACTTCAGCTGACAAGTCTGTTCCTCAACTGAAACCAGTTTCTGAGTTAACATTTTTAAAGAGATCTTTTAATTTGGTTGAAGACAGAATTAGGCCTGCTATTGCTGAGAAAACCATATGGTCATTAGTTGCCTGGCAGAGGAGCAATGCTGAATTTGAACAGAATTTGGAAAATGCCCAGTGGTTTGCTTTTATGCATGGATATGAATTTTACCAACACTTCTATCATTTTGTTCAGTCCTGTTTGGAGAAAGAGATGATAGAATACAGACTTAAATCATATGATTGGTGGAGAATGAAGTTTAATGACCAGTGCTTTGTTTGTGACCTTTCA
>ABX55994
ATGTTTATGATGATGAATATGTCTAAACAAGGTATTTTCCAGACTGTTGGGAGTGGCCTTGACCACATACTGTCTTTAGCAGATGTGGAGGAAGAGCAAATGATACAGTCAGTGGACAGGACAGCTGTCACTGGTGCTTCTTATTTTACTTCTGTAGACCAATCTTCAGTTCATACGGCAGAAGTTGGTGCACATCAGACAGAGCCTCTTAAGACATCAGTAGATAAACCAGGTTCAAAGAAAACCCAAGGAGAGAAATTTTTCCTAATACATTCTGCAGATTGGTTAACAACACATGCTTTGTTTCATGAAGTCGCCAAATTGGATGTTGTTAGTTTGTTGTACAATGAACAATTTGCTGTACAGGGTTTGTTGAGATACCATACTTATGCTAGATTTGGAATTGAAATTCAAGTCCAGATTAATCCCACTCCCTTTCAGCAGGGAGGTCTTATTTGTGCAATGGTTCCAGGAGACCAAGGTTATGGTTCCATAGCCTCATTGACAGTTTATCCACATGGTCTCTTGAATTGCAACATTAACAATGTTGTTAGAATCAAAGTTCCATTCATTTATACTAGAGGTGCTTATCATTTCAAAGATCCACAGTATCCAGTCTGGGAGTTAACTATTCGTGTTTGGTCAGAATTAAATATAGGAACTGGTACTTCTGCTTATACATCATTGAATGTCTTGGCTAGATTCACTGATTTAGAGCTTCATGGATTGACACCATTATCTACACAAATGATGAGGAATGAATTTAGAGTGAGTACAACTGAAAATGTGGTTAATTTGTCAAATTACGAGGATGCTAGAGCAAAGATGTCTTTTGCACTTGATCAGGAAGATTGGAAAACAGATCCCTCGCAAGGAGGAGGAATCAAAATCACTCATTTTACAACATGGACTTCAATTCCCACGCTTGCTGCACAGTTTGCATTTAATGCTTCTGCATCTGTGGGGCAGCAAATTAAGGTGATCCCTGTTGATCCTTATTTTTATCAGATGACCAATTCAAATCCAGACCAAAAGTGTATTACTGCTTTAGCTTCTGTCTGTCAGATGTTCTGCTTTTGGAGGGGAGATCTTGTTTTTGATTTTCAGGTTTTCCCCACAAAATATCACTCTGGGAGGTTGTTATTTTGTTTTGTGCCAGGGAATGAGTTGATAGATGTTTCAGGTATAACCCTGAAGCAGGCAACTACTGCACCCTGTGCTGTTATGGATATAACAGGAGTTCAGTCAACATTGAGATTTAGAGTGCCTTGGATCTCTGATACACCTTACAGAGTGAATAGATACACAAAATCAGCTCACCAGAAAGGAGAGTATACAGCTATTGGGAAGTTGATTGTTTATTGTTATAATAGGCTTACCTCACCCTCAAATGTTGCTTCCCATGTTAGGGTTAATGTTTATCTTTCTGCAATAAATTTGGAATGTTTTGCACCCCTATATCATGCAATGGATGTGACATCACAGACAGGTGATGATTCAGGTGGGTTTTCAACTACAGTTTCTACAGAACAGAATGCTCCTGATCCTCAAGTTGGAATTACCACTATTAAGGATTTAAAAGGGAGGGCAAATAGAGGAAAGATGGATGTTTCTGGCATTCAAGCACCAGTGGGTGCTATT---ACAACTATTGAGGATCCAGTGTTAGCTAAAAAAGTTCCTGAGACTTTTCCAGAATTGAGACCAGGTGAATCTAGACATACTTCAGATCATATGTCTATTTACAAATTTATGGGGAGGTCACACTTTCTTTGTACATTTACTTTCAATGCAAACAATAGGGAGTATACTTTTCCAATAACACTGTCCTCTACATCGAATCCACCTCATGGTTTACCATCAACACTGAGGTGGTTTTTCAACCTCTTTCAATTGTATAGAGGGCCATTGGACTTGACTATTATAATTACAGGTGCTACTGATGTGGATGGCATGGCTTGGTTTACTCCTGTGGGCCTAGCTGTGGATACTCCCTGGGTTGAAAAGCAATCAGCGTTGACTATTGATTATAAAACTGCTCTTGGGGCTATTAGGTTTAACACTAGGAGAACAGGAAATATTCAGATTAGACTTCCTTGGTATTCATACCTTTATGCTGTTTCTGGCGCTTTGGATGGACTTGGGGACACTACTGATTCGACTTTCGGGTTGGTCTCTGTTCAGATTGCCAATTATAATCATTCAGATGAATATCTGTCATTCAGTTGTTATCTTTCAGTTACTGAACAATCAGAATTTTATTTTCCAAGGGCTCCTCTCAATTCTAATGCTATGATGGTTTCTGAGTCCATGCTAGATCGCATTGCAAGTGGAGATTTAGAATCATCAGTTGATGACCCAAGATCAGCAGAGGACAAAAGGTTTGAAAGTCATATTGAGCAGGGCAAGCCATACAAAGAATTAAGAATGGAAGTTGGGAAGCAGAGATTGAAATATGCCATGGAGGAGTTATCAAATGAAATTTTACCACCTCCTCGGAAAGTGAAAGGACTGTTTTCTCAAGCTAAAATTTCTTTATTTTTTACAGAAGACCATGAAATTGTGAAGCTTTCATGGAAAGGTCTCACAGCTGATACAAGAGCTCTTAGGAGATATGGTTTTTCTCTTGCTGCTGGAAGAAGTGTGTGGACTCTTGAGATGGAAGCTGGAGTTCTGACTGGCAGGATGATCAGATTGAATGATGAAAAGTGGACTGAGATTAAGGATGATAAGATAGTGGCTTTGGTAGAGAAATTTACATCTAATAAGAATTGGTCTAAAGTCAATTTTCCACATGGGATGCTAGATTTGGAAGAGATAGCATCAAATTCAAAGGATTTTCCTAATATGTCTGAGACTGACTTGTGTTTTCTTTTACATTGGTTGAATCCTAAGAAGATAAATCTAGCTGATAGAATGCTTGGATTGTCTGGTGTTCAGGAAATTAAGGAACAGGGTGTTGGCTTAATAGCTGAATGTAGAACATTTTTAGATTCTATAGCTGGCACTTTGAAATCAATGATGTTTGGGTTTCATCAGTCTGTTACTGTGGAAATAATTAATACTGTCTTGTGTTTTGTTAAGAGTGGGATCCTTCTTTATGTTATTCAGCAATTGAATCAAAATGAACACTCTCATATTATAGGGCTTTTGCAGGTGATGAATTATGCAGACATTGGTTGTTCTGTGATTTCTTGTGGAAAGATATTCTCAAAAATGTTAGAAACAGTCTTTAATTGGCAGATGGATTCTAGAATGATGGCTCTTAGAACACAGAGTTTCTCTAATTGGTTGAGAGACATATGTTCGGGGATAACCATTTTCAAAAATTTTAAGGATGCTATTTTCTGGCTGTACACTAAATTAAAGGATTATTATGATTCTAACTATGGGAAAAAGAAGGATGTTCTGAATGTTTTAAAAGAAAATCAGCAGAGGATTGAGAAAGCCATTGAAGAGGCTGATCAGTTCTGTGTTTTGCAGATTCAGGATGTTGAGAAGTCAGAGCAATATCAGAAGGGAGTTGAACTCATTCAGAAATTGAGAACAGTTCATTCCCTGGCCCAGGTCGACTCTAGTTTGATGTCTCATTTGTCACCACTGAGAGATTGTATTGCTAGAGTCCATCAAAAACTTAAGAATTTAGGCTCAATTAATCAGGCTATGGTGACTAGGTGTGAACCTGTGGTCTGTTATTTATATGGTAAGAGAGGTGGAGGAAAGAGTTTAACTTCTATTGCATTGGCAACAAAAATTTGCAAACATTATGGTGTTGAACCAGAAAAGAATATATATACAAAACCTGTTGCTTCAGACTACTGGGATGGATATAGTGGTCAATTGGTTTGTATCATTGATGACATTGGTCAAAATACTACAGATGAAGATTGGTCAGATTTTTGTCAATTGGTGTCTGGTTGTCCTATGAGATTAAATATGGCTTCTTTGGAAGAGAAAGGGAGACACTTTTCTTCCCCGTTTATAATTGCCACATCAAATTGGTCAAATCCAAGTCCTAAGACTGTTTATGTGAAGGAAGCTATAGATCGCCGCCTTCATTATAAGATTGAAGTCAAACCAGCATCTTTTTACAAAAATGCACACAATGATATGCTCAATGTGAATCTTGCAAGAAATAATGATGCCATTAAAGACATGTCCTGTGTAGATTTACTGATGGATGGCCATACTGTGTCTTTATCTGAGCTTTTAAATTCTCTTGTTATGACAGTTGAAATTAGAAAACAAAATATGTCAGAATTTATGAAATTGTGGTCACAGGGTGTGTCAGATGATGATAATGACAGTGCAGTTGCTGAGTTCTTCCAGTCTTTTCCATCAGGAGAACCCTCAAATTCTAAGTTATCTAGTTTCTTCAAGGCGGTCACTAATCATAAGTGGGTTGCTATTGGAGCTGCTGTTGGAGTTCTGGGTGTCTTAGTGGGAGGTTGGTTTGTGTACAAGCATTTTACTAAA------GAAGAACCAATACCAACTGAAGGAGTGTACCATGGAGTGACCAAACCTAAACAGGTTATCAAATTGGATGCTGATCCTGTTGACTCCCAATCTACTCTTGAGATAGCTGGACTAGTTAGGAAGAATTTGGTTCAATTTGGAGTTGGGGAGAAGAATGGATGTGTTAGGTGGGTCATGAATGCTTTAGGTATTAAAGATGATTGGCTGCTGGTCCCCTCACATGCATACAAATTTGAGAAAGATTATGAAATGATGGAGTTTTATTTTAATAGAGGAGGAACTTATTATTCAATTTCTGCTGGTAATGTTGTAATCCAGTCTTTGGATGTTGGTTTTCAGGATGTTGTTTTGATGAAGGTTCCTACAATTCCAAAGTTTAGAGATATAACTGAGCATTTTATTAAGAAGAATGATGTTCCAAGAGCTTTGAATAGATTGGCTACACTTGTTACAACAGTTAATGGGACACCAATGCTGATTTCCGAAGGTCCACTTAAGATGGAAGAAAAGGCCACTTATGTCCATAAGAGAAATGACGGAACTACTGTTGATTTGACTGTTGATCAAGCTTGGAGGGGAAAAGGTGAGGGCCTCCCAGGTATGTGTGGTGGAGCTCTGATTTCCTCAAATCAGTCAATACAAAATGCCATTCTTGGGATTCATGTTGCAGGTGGCAATTCTATTTTGGTTGCCAAACTTGTGACTCAGGAAATGTTCCAGAACATTGAACAAAAAGCAATAGAAAGTCAGAGGATAATGAAAGTGGAATTCACTCAGTGTTCAATGAATGTGGTCTCCAAAACGCTTTTTAAAAAGAGTCCAATTCATCATCACATTGATAGGAACATGATTAATTTTCCTGCTGTAATGCCTTTTTCTAAAGCTGAGATTGATCCTATGGCTGTTATGTTGTCTAAGTATTCTCTTCCTATTGTTGAAGAGCCAGATGATTATAAGATGGCTTCCATTTATTTCCAAAATAAAGTAATGGGGAAAACTTTTCTTGTTGATGACTTTTTGGATATAGATATGGCAATCACAGGTGCTCCAGGAATAGATGCTATTAATATGGATTCTTCACCAGGATTTCCTTATGTTCAGGAGAAGTTGACAAAGAAAGACTTGATCTGGTTGGATGAGAATGGGCTGCTGTTAGGAGTTCATCCAAGGCTTGCTCAAAGAATCTTGTACAACACAGTTATGATGGAGAATTGTTCTGATCTTGATGTGGTCTTTACAACATGTCCCAAGGATGAACTTAGGCCTCTGGACAAAGTATTGGAATCAAAGACTAGAGCAATTGATGCTTGTCCATTGGATTATACAATTCTTTGTAGGATTTATTGGGGTCCTGCTATTAGTTACTTTCAATTGAATCCTGGATTTCACACAGGAGTTGCTATTGGAATTGATCCGGATAGACATTGGGACGAGTTGTTTAAAACAATGGTTAGATTTGGTGATGTAGGTTTAGACCTTGATTTTTCATCATTTGATGCTAGTCTTAGTCCTTTTATGATAAGAGAGGCAGGGAGAATTTTGAGTGAAATGTCAGGGACACCCTCACACTTTGGAGAGGCCTTGATTAATACAATCATTTATTCCAAGCATTTGTTGTATAATTGTTGTTATCATGTTTATGGTTCCATGCCATCAGGGTCCCCTTGTACAGCACTTTTAAATTCAATTGTAAACAATGTTAATTTGTACTATGTGTTTTCAAAAATTTTTAGGAAGTCTCCTGTTTTCTTTGGAGATGCTCTGAAGATTCTTTGTTATGGAGATGATGTCCTCATTGTTTTTTCCAGAAATGTCCAGATTGATAATTTGGAATCTATTGGACAGAAAATTGTAGATGAGTTTGGAAAATTAGGCATGACTGCAACATCAGCAGACAAGTCTGTTCCTAAGTTGAAACCTATTTCTGAGCTCACTTTTCTTAAAAGATCATTCAATCTTGTTGAAGATCGGATTAGACCTGCAATTTCAGAGAAAACAATTTGGTCTCTCGTTGCTTGGCAGAGAAGCAATGCTGAATTTGAACAGAATTTGGAAAATGCTCAATGGTTTGCTTTTATGCATGGTTTTGAATTTTATCAGAAATTTTACCATTTTGTTCAGTCCTGCCTGGAGAAAGAGATGGTAGAATACAGATTGAAATCATATGATTGGTGGAGAATGAAGTTTTATGATCAGTGCTTTGTTTGTGACCTCACA
>BAF63623
------------ATGAATATGTCCAGGCAAGGTATTTTCCAGACTGTTGGGAGTGGCCTTGACCACATTCTGTCTTTGGCAGATGTGGAGGAGGAGCAAATGATTCAGTCTGTTGACCGTACTGCAGTTACTGGAGCTTCATATTTTACTTCTGTGGATCAATCTTCTGTTCATACAGCTGAAGTTGGTGCACATCAGTCTGAACCTTTAAAAACTTCTGTTGATAAGCCAGGCTCAAAAAGAACACAAGGTGAGAAGTTTTTCCTTATTCATTCTGCTGATTGGTTGACAACACATGCTTTGTTTCATGAAGTTGCAAAATTGGATGTGGTTAAATTATTATATAATGAACAGTTTGCTGTCCAGGGCTTGTTGAGGTATCATACTTATGCAAGATTTGGAATTGAAATACAAGTTCAAATTAATCCTACTCCATTCCAACAAGGTGGATTAATATGTGCTATGGTCCCTGGAGATCAGAGCTATGGATCCATAGCTTCTCTGACAGTGTATCCTCATGGTTTGTTAAATTGCAACATAAACAATGTGGTTAGGATTAAAGTTCCTTTCATTTATACAAGGGGGGCTTACCATTTTAAAGATCCTCAATATCCTGTTTGGGAATTGACTATTAGAGTGTGGTCAGAATTGAACATTGGAACTGGCACATCAGCTTACACCTCATTAAATGTGTTGGCTAGATTTACTGACTTAGAACTCCATGGATTAACACCTTTATCTACACAGATGATGAGAAATGAATTTAGAGTCAGTACAACAGAAAATGTGGTTAACTTATCTAATTATGAGGATGCTAGAGCAAAAATGTCTTTTGCTTTGGATCAGGAGGACTGGAAATCCGATGCTTCTCAAGGAGGAGGAATTAAAATTACACACTTCACAACCTGGACATCAATTCCTACCTTGGCTGCTCAGTTTCCATTTAATGCTTCTGACTCTGTTGGGCAACAAATTAAGGTTATTCCAGTTGATCCATACTTTTTCCAGATGACTAACACAAATCCTGAACAAAAGTGTATTACTGCACTTGCATCAATATGTCAGATGTTTTGTTTTTGGAGAGGAGACCTAGTTTTTGATTTTCAGGTTTTCCCAACAAAATACCATTCAGGAAGGCTGTTGTTTTGTTTTGTACCTGGGAATGAATTGATTGATGTTTCTCACATTACATTGAAGCAAGCAACCACTGCACCTTGTGCTGTGATGGATATTACTGGTGTTCAGTCAACTTTGAGATTTCGTGTGCCCTGGATTTCAGATACTCCTTATAGGGTTAATAGATACACCAAGTCATCACACCAGAAGGGAGAGTATACTGCCATAGGAAAGTTGATTGTCTATTGTTATAATAGATTAACCTCTCCTTCTAATGTGGCCTCTCATGTTAGAGTTAATGTTTACCTTTCAGCCATCAATTTGGAATGTTTTGCTCCACTCTATCATGCCATGGATGTTACAACTCAGGTTGGAGATGATTCTGGAGGTTTTTCTACCACAGTTTCTACAAAGCAGAATGTTCCAGACCCTCAAGTTGGCATCACAACAGTGAGGGATCTCAAAGGTAAGGCAAATCAGGGGAAAATGGACGTGTCAGGTGTCCAAGCTCCTGTAGGTGCTATT---ACAACCATTGAAGATCCAGTTTTGGCAAAGAAAGTTCCTGAGACTTTCCCAGAGTTGAAGCCTGGTGAGTCAAGACATACATCTGATCACATGTCCATTTACAAATTTATGGGTAGATCTCATTTCTTGTGTACTTTTACATTTAATTCCAATAATAAGGAGTACACTTTTCCTATTACCTTGTCATCTACTTCTAATCCCCCACATGGATTGCCCTCAACATTGAGATGGTTCTTCAATCTTTTCCAACTTTATAGAGGTCCTCTGGACTTAACAATAATTATTACTGGAGCCACTGATGTTGATGGAATGGCATGGTTTACTCCTGTTGGATTGGCAGTGGATACCCCTTGGGTTGAGAAAGAGTCTGCTCTCTCTATTGACTACAAAACAGCTCTTGGTGCTGTTAGATTTAATACCAGAAGAACAGGAAATATTCAGATTAGACTGCCTTGGTATTCTTACCTTTATGCTGTTTCCGGAGCATTGGATGGACTTGGAGACAAAACTGATTCAACTTTTGGACTTGTTTCCATTCAAATTGCAAATTACAATCATTCTGATGAGTATTTGTCTTTTAGTTGTTATTTGTCTGTGACTGAACAGTCTGAGTTTTATTTTCCTAGAGCACCTTTGAACACCAATGCTATGATGTCATCTGAAACAATGTTAGATAGAATTGCTCTTGGTGATCTTGAATCTTCAGTTGATGATCCTCGGTCTGAAGAAGATCGAAAATTTGAAAGTCACATTGAGAAGAGAAAACCCTATAAGGAATTGAGATTGGAGGTTGGCAAACAAAGATTAAAGTATGCTCAAGAAGAACTGTCAAATGAAGTGTTGCCTCCTCCTCGGAAAATCAAGGGTGTGTTCTCACAAGCAAAAATTTCACTGTTTTATACAGAGGATCATGAAATAATGAAGTTTTCTTGGAAGGGAATTACTGCTGACACTAGAGCTCTGAGGAGATTTGGGTTTTCTTTAGCTGCTGGCAGAAGTGTGTGGACATTGGAAATGGATGCTGGTGTTTTAACTGGAAGATTGGTGAGAGTTAATGATGAGAAATGGACAGAAATGAAGGATGATAAAATTGTTTCTCTGGTGGAAAAGTTCACTAGCAATAAACATTGGTCTAAGATTAATTTTCCTCACGGAATGCTAGATTTAGAAGAGATTGCTGCAAATTCAAAGGAGTTTCCAAATATGTCAGAGACTGACTTGTGTTTTCTGTTGCATTGGTTGAATCCCAAGAAAATAAATTTAGCAGATAGAATGTTAGGTATGTCAGGAATACAAGAGATCAAAGAAAAAGGAGTAGGATTAATTGGTGAGTGTAGAGCTTTCCTTGATTCAATAACTACCACTTTGAAGTCTATGATGTTTGGCTTTCATCATTCTGTTACTGTTGAGATTATTAACACTGTTTTGTGTTTTGTTAAAAGTGGGATTTTGCTGTATGTAATTCAACAATTGAACCAAGAGGAACATTCACACATAATTGGCTTGTTGAGAGTGATGAATTATGCTGACATTGGTTGCTCTGTTATTTCATGTGGTAAAGTGTTTTCAAAAATGCTGGAAACTGTTTTTAATTGGCAGATGGATTCAAGAATGATGGAATTGAGGACTCAGAGCATTTCAAACTGGCTTAGAGACATTTGTTCAGGTATAACAATTTTTAAAAGTTTCAAAGATGCAATTTATTGGCTTTATACAAGAATCAGAGAATATTATGATGTCAACTATGGCAATAAGAAGGATGTTCTTAATATTCTTAAAGATAATCAACAGAAAATTGAGAGGGCTATTGAGGAAGCTGATAATTTTTGTGTTTTACAGATTCAGGATGTTGAGAAGTTTGAACAGTATCAGAAAGGAGTGGACTTAATTCAAAAGCTGAGAACTGTTCATTCAATGGCACAGGTTGATCCTGGCTTGACTGTTCATTTGGCTCCTCTCAGAGATTGCATTGCTAGGGTTCATCAGAAATTAAAAAATTTAGGTTCTATCAACCAAGCCATGGTGACAAGATGTGAACCAGTTGTTTGTTATCTTTATGGAAAGAGGGGTGGAGGAAAGAGTTTGACTTCAATTGCTTTGGCCACAAAAATTTGCAAGCATTATGGTGTTGAGCCTGAGAAAAATATTTACACAAAACCTGTTGCCTCTGATTATTGGGATGGATATAGTGGGCAACTGGTATGCATAATTGATGATATTGGCCAAAATACAACTGATGAAGACTGGTCTGATTTTTGTCAACTGGTGTCTGGATGTCCGATGAGGTTGAATATGGCCTCTTTGGAAGAAAAAGGCCGACATTTTTCATCACCTTTCATAATTGCCACTTCTAACTGGTCTAATCCTAGCCCTAAAACAGTTTATGTTAAAGAAGCAATAGACCGCAGATTGCATTTTAAAGTTGAAGTGAAGCCAGCTTCATTTTTTAAAAATCCTCACAATGACATGTTGAATGTTAACCTAGCAAAAACTAATGATGCTATCAAGGATATGTCATGTGTTGACTTGGTCATGGATAGCCATAACATCTCACTATCAGAATTACTTAGTTCACTAGTGATGACAGTAGAAATTAGAAAGCAAAATATGTCAGAATTCATGGAACTTTGGTCACAAGGAATGTCAGATGATGATAATGATAGTGCAGTTGCAGAGTTTTTCCAGTCCTTTCCTTCTGGTGAGCCATCTGGGTCTAAGCTGTCTCGATTTTTCCAATCAGTCACCAACCATAAATGGGTTGCAGTTGGGGCTGCTGTGGGGGTTCTTGGTGTTTTGGTTGGGGGCTGGTATGTTTATAAGCATTTTACAAAGAAAAAGGAAGAGCCCATTCCAAGTGAGGGAGTTTATCATGGTGTGACTAAACCTAAACAAGTGATTAAATTAGATGCTGACCCTGTAGAATCACAATCAACTTTGGAAATTGCTGGTTTGGTGAGGAAAAATCTTGTCCAGTTTGGAGTTGGTGAGAAAAATGGATGTGTTAGATGGGTCATGAATGCCTTAGGTATTAAAGATGATTGGCTGTTGGTGCCATCCCATGCTTATAAATTTGAAAAGGATTATGAAATGATGGAATTCTATTTTAATAGAGGTGGTACTTACTATTCAATTTCTGCAGGAAATGTTGTGATACAGTCTCTGGATGTTGGGTTCCAGGATGTAGTTTTAATGAAGGTGCCTACAATTCCAAAATTTAGAGATATTACAGAACATTTTATTAAAAAGAGTGATGTACCTAGAGCCTTGAATAGGTTGGCAACACTTGTAACCACTGTTAATGGAACACCAATGTTAATTTCAGAGGGGCCTCTCAAAATGGAAGAAAAGGCCACATATGTTCATAAAAAGAATGATGGCACTACTATAGATTTGACTGTTGACCAAGCCTGGAGAGGTAAAGGAGAGGGTCTTCCAGGGATGTGTGGTGGTGCTTTGATTTCCTCTAATCAGTCTATTCAAAATGCCATATTAGGGATACATGTTGCTGGTGGAAACTCAATTTTGGTCGCTAAATTAGTCACTCAAGAAATGTTTCAGAATATAGATAAGAAAATAGTTGAAAGTCAGAGAATAATGAAAGTGGAATTTACTCAATGTTCAATGAATGTGGTCTCCAAAACGCTTTTTAAAAAGAGTCCAATTCATCATCACATTGATAAGAACATGATTAATTTTCCTGCTGTGATGCCCTTTTCTAGGGCAGAAATTGATCCAATGGCAGTTATGTTGTCAAAGTATTCTCTCCCTATTGTGGATGAGCCAGAGGATTATAAGGATGTTTCTGTCTTTTTCCAAAATAAAATTTTAGGGAAGAGTCCCTTGGTTGATGATTTTCTAGATATTGAAATGGCTATAACCGGGGCTCCTGGAATAGATGCAATCAATATGGATTCTTCCCCTGGATATCCATATGTTCAGGAGAAGCTGACAAAAAGGGATTTGATTTGGCTTGATGATAATGGAATGTTTTTGGGTGTGCACCCTAGATTGGCACAAAGAATTCTGTTTAATACAACAATGATGGAAAATTGTTCTGATTTAGATGTTGTTTTTACTACTTGTCCTAAAGATGAACTGAGACCTTTGGATAAGGTTTTGGAGTCTAAGACTAGGGCTATTGACTCTTGTCCACTTGATTATACAATTTTGTGTAGAATGTATTGGGGCCCTGCTATTAGTTATTTTCACTTGAACCCTGGCTTTCATACTGGAGTTGCAATTGGAATTGATCCTGACAGACAGTGGGACCAACTTTTTAAAACAATGATTAGATTTGGAGATGTTGGTTTAGATTTGGATTTTTCTGCTTTTGATGCTAGTCTTAGTCCATTTATGATTAGAGAAGCTGGAAGAATACTGACTGAGATGTCTGGAGCACCCAATCATTTTGGGGAAGCTCTGATAAATACAATCATCTATTCTAAACATTTGCTCTACAATTGTTGTTACCATGTGTATGGTTCAATGCCTTCTGGGTCTCCATGCACTGCTTTATTAAATTCAATTATTAATAATGTTAACTTGTATTACGTTTTTTCTAAAATTTTTAAAAAGTCCCCCGTTTTCTTTTGTGATGCCATAAGAATTCTTTGTTATGGGGATGATGTTCTGATTGTCTTTTCAAGACAAGTCCAATTTGACAATCTGGACTCTATCGGTCAACGTATTGTTGATGAGTTTAGGAAGTTAGGAATGACAGCTACATCAGCTGATAAGTCTGTTCCCCAATTGAAACCAGTTTCGGAATTGACCTTTCTGAAAAGATCTTTTAATTTGGTTGATGATAGAATCAGGCCTGCCATTGCTGAGAAAACCATATGGTCACTGGTTGCCTGGCAAAGAAGCAATGCTGAATTTGAACAAAATTTGGAAAATGCCCAGTGGTTTGCTTTTATGCATGGATATGAATTTTACCAAGACTTTTATCATTTTGTTCAGTCCTGTTTGGAGAAAGAGATGATAGAATACAGACTTAAATCATATGATTGGTGGAGAATGAAGTTTAATGATCAGTGCTTTGTTTGTGACCTTTCA
>BAF63620
------------ATGAATATGTCCAGGCAAGGTATTTTCCAGACTGTTGGGAGTGGCCTTGACCACATCCTGTCTTTGGCAGATGTGGAGGAGGAACAAATGATTCAGTCTGTGGATCGTACCGCAGTTACTGGGGCTTCATATTTTACTTCTGTGGATCAATCTTCTGTTCATACAGCTGAAGTTGGCTCACACCAACCTGAACCTTTGAAAACCTCTGTTGACAAACCAGGCTCTAAGAGGACACAAGGAGAGAAATTTTTCCTTATTCATTCTGCTGATTGGTTGACGACACATGCCTTGTTTCATGAAGTTGCAAAATTGGATGTGGTCAAACTGTTGTACAATGAGCAATTTGCTGTTCAGGGTCTGTTGAGGTATCACACTTATGCAAGATTTGGAATTGAGATACAAGTTCAGATCAATCCTACACCATTCCAGCAAGGTGGTTTGATATGTGCCATGGTGCCAGGAGATCAGAGCTATGGATCTATAGCTTCTTTGACAGTTTATCCCCATGGTTTGTTGAATTGTAATATTAACAATGTGGTCAGAATCAAGGTTCCTTTTATTTACACAAGAGGAGCCTATCATTTCAAGGACCCTCAATATCCCGTTTGGGAGTTGACTATTAGAGTTTGGTCTGAGCTAAACATTGGAACTGGTACCTCCGCTTACACATCACTGAATGTGTTGGCTAGATTTACTGATTTGGAACTCCATGGGCTAACACCCCTGTCTACACAGATGATGAGAAATGAATTTAGAGTCAGTACAACAGAAAATGTGGTTAATTTGTCCAATTATGAAGATGCTAGAGCAAAAATGTCTTTTGCTCTTGACCAGGAAGATTGGAAATCTGATGCCTCTCAAGGGGGAGGAATTAAAATTACACATTTTACAACCTGGACATCAATTCCCACTTTGGCTGCTCAGTTTCCGTTTAATGCCTCTGATTCAGTTGGGCAGCAGATCAAGGTTATTCCAGTTGATCCATACTTTTTCCAGATGACTAACACAAATCCTGAACAAAAATGTATAACTGCATTGGCTTCAATATGTCAAATGTTCTGTTTTTGGAGAGGAGACTTGGTTTTTGACTTCCAGGTTTTTCCTACAAAATATCACTCAGGAAGATTATTATTTTGTTTTGTTCCTGGAAATGAATTGATTGATGTTTCCCATATAACACTGAAACAGGCCACTACTGCGCCTTGTGCTGTGATGGATATTACTGGAGTACAGTCAACTTTGAGATTCCGTGTTCCTTGGATTTCAGATACTCCTTATAGAGTTAATAGATACACTAAATCGTCACATCAGAAAGGAGAGTATACTGCCATAGGAAAGTTGATTGTTTATTGTTACAACAGGCTGACTTCTCCCTCCAATGTGGCTTCTCATGTTAGAGTTAATGTTTATCTCTCAGCTATTAATTTAGAATGTTTTGCTCCACTCTATCATGCTATGGATGTCACAACTCAGGTTGGAGATGATTCTGGAGGTTTTTCCACCACTGTTTCAACAAAGCAGAATGTTCCAGACCCTCAAGTTGGCATTACAACAGTGAAAGATCTTAAAGGTAGAGCAAACCAAGGAAAAATGGATATTTCGGGTGTTCAAGCTCCTGTGGGAGCTATC---ACTACCATTGAAGATCCAGTTTTAGCAAAGAAAGTGCCTGAAACTTTCCCAGAATTAAAGCCTGGAGAGTCAAGACATACTTCTGACCATATGTCTATTTATAAATTTATGGGCAGATCTCATTTCTTATGCACATTTACATTTAATTCTAATAACAAAGAGTACACCTTTCCTATCACTTTGTCATCAACCTCTAATCCTCCTCATGGATTGCCTTCAACCCTGAGATGGTTTTTTAATCTTTTTCAGCTTTATAGAGGTCCCTTGGACTTGACAATAATTATAACTGGGGCTACTGATGTTGATGGAATGGCTTGGTTTACTCCCGTTGGGTTGGCAGTAGACACCCCATGGGTTGAGAAGGAGTCTGCTCTTTCCATTGATTACAAGACAGCTCTTGGTGCTGTTAGGTTTAATACTAGAAGAACAGGAAACATTCAGATTAGGTTGCCCTGGTACTCCTATCTTTATGCTGTCTCAGGGGCACTGGATGGGCTTGGAGACAAAACAGATTCAACTTTTGGACTTGTCTCCATACAAATTGCAAATTACAATCACTCAGATGAATATTTGTCTTTTAGTTGTTACTTGTCTGTGACTGAACAGTCTGAGTTTTATTTTCCTAGAGCACCTTTGAATACCAATGCTATGATGTCATCAGAAACAATGATGGATAGAATTGCTCTTGGTGATCTTGAATCCTCAGTTGATGATCCTCGATCTGAGGAGGATCGTAAATTTGAAAGTCATATTGAAAAGAGGAAACCTTATAAAGAGTTAAGATTGGAGGTAGGTAAGCAAAGGCTAAAGTATGCTCAGGAAGAGTTGTCAAATGAAGTGTTGCCTCCTCCCCGTAAAATTAAGGGTGTATTTTCACAAGCAAAAATCTCATTGTTCTACACAGAAGATCATGAAATTATGAAATTTTCCTGGAAAGGAATCACTGCTGACACTAGAGCTCTGAGGAGATTTGGCTTTTCATTGGCTGCTGGTAGGAGTGTGTGGACATTGGAAATGGATGCTGGAGTTTTGACTGGCAGGTTGGTGAGGGTTAATGATGAAAAATGGACAGAAATGAAAGATGACAAGATAGTTTCCTTGGTGGAGAAATTTACTAGTAATAAACACTGGTCCAAAGTTAATTTTCCTCATGGAATGCTAGATTTGGAAGAGATTGCTGCAAATGCAAAAGAATTTCCGAACATGTCAGAAACTGATTTGTGTTTCTTGTTGCATTGGCTGAACCCCAAAAAGATAAACTTAGCAGATAGAATGTTGGGTCTGTCAGGGATACAGGAGATTAAAGAAAAAGGAGTGGGATTGATTGGTGAGTGTCGAGCTTTTCTTGATTCCATAACTAGTACCTTAAAGTCAATGATGTTTGGTTTCCACCACTCTGTCACAGTTGAAATCATTAATACTGTTTTGTGCTTTGTTAAAAGTGGCATTTTGCTGTATGTGATTCAACAATTAAATCAAGAGGAACATTCCCATATAATTGGTCTGTTGAGAGTGATGAATTATGCTGATATTGGGTGTTCTGTTATTTCATGTGGTAAAGTGTTTTCAAAAATGTTAGAAACTGTTTTTAATTGGCAGATGGATTCGAGAATGATGGAGCTTAGAACTCAGAGCATTTCAAATTGGCTTAGAGATATCTGTTCAGGTATAACGATTTTTAAAAGTTTTAAGGATGCAATTTATTGGCTTTACACAAAAATCAGAGAATATTATGATCTGAATTATGGTAATAAAAAGGATGTTCTTAATATTTTGAAAGATCATCAACAAAAGATAGAGAGGGCAATTGAGGAGGCTGATAATTTTTGTGTCCTTCAGATTCAGGATGTTGAAAAATTTGAACAGTACCAAAAAGGGGTAGATTTGATTCAAAAATTGAGAACTGTTCACTCAATGGCACAGGTTGATTCAGGTTTGACTGTTCATTTAGCCCCTCTTAGAGACTGCATTGCTAGAGTTCATCAAAAATTGAAAAATTTGGGCTCAATTAACCAGGCAATGGTGACAAGATGTGAGCCAGTTGTCTGCTACCTCTATGGAAAGAGGGGCGGGGGGAAAAGTCTGACTTCAATTGCTTTGGCCACAAAAATTTGTAAACATTATGGTGTTGAGCCTGAGAAGAATATATACACAAAACCTGTTGCATCTGATTATTGGGATGGATATAGTGGACAACTAGTGTGTATCATTGATGACATTGGTCAAAATACAACTGATGAGGATTGGTCTGATTTCTGTCAATTGGTGTCTGGATGTCCAATGAGGTTAAATATGGCTTCTTTGGAAGAAAAGGGTCGTCATTTTTCTTCACCCTTTATAATTGCAACATCCAATTGGTCTAATCCAAGTCCTAAAACGGTCTATGTCAAGGAAGCCATAGACCGTAGGTTGCATTTCAAAGTTGAGGTGAAACCTGCCTCATTTTTCAAGAATCCTCATAATGATATGTTGAATGTCAATCTGGCAAAAACTAATGATGCTATTAAAGACATGTCATGTGTTGATCTTGTTATGGATAATCATAATGTTTCATTGTCTGAATTGCTTAGCTCACTAGTGATGACAGTTGAAATTAGAAAACAAAACATGTCAGAATTTATGGAGCTTTGGTCACAGGGATTATCAGATGATGACAATGATAGTGCAGTTGCTGAATTTTTCCAATCTTTTCCCTCTGGTGAGCCATCTGGGTCAAGGTTGTCACAGTTTTTCCAATCAGTTACCAATCACAAGTGGGTTGCAGTTGGTGCTGCTGTGGGAGTACTTGGTGTTTTGGTTGGAGGTTGGTATGTCTACAAACATTTTACAAAGAAACAAGAAGAGTCCATTCCGAGTGAAGGAGTGTATCATGGTGTAACAAAGCCAAAACAAGTAATTAAACTGGATGCTGATCCTGTGGAGTCACAATCAACTTTAGAAATTGCTGGTTTGGTGAGAAAGAATCTTGTTCAGTTTGGAGTTGGTGAGAAGAATGGGTGTGTTAGATGGGTCATGAATGCTTTAGGAATTAAAGATGATTGGCTACTAGTGCCCTCTCATGCTTACAAGTTTGAAAAAGATTATGAAATGATGGAATTTTATTTTAATAGAGGTGGTACTTATTACTCAATTTCAGCAGGAAATGTTGTGATTCAATCTTTAGATGTTGGTTTTCAGGATGTGGTTCTAATGAAAGTGCCCACAATTCCAAAATTTAGAGATATAACAGAACATTTTATTAAAAAGAGTGATGTGCCTAGAGCTTTGAACAGGCTGGCAACACTTGTGACAACAGTTAATGGGACTCCAATGTTAATTTCAGAGGGACCCCTCAAAATGGAGGAGAAGGCTACTTATGTTCATAAAAAGAATGATGGAACCACCATAGATTTGACTGTTGATCAAGCCTGGAGAGGTAAAGGAGAAGGTCTCCCAGGGATGTGTGGTGGGGCCTTGATTTCTTCCAATCAGTCCATCCAGAATGCCATATTAGGAATCCACGTTGCTGGTGGAAATTCAATTTTGGTTGCCAAGTTAGTGACTCAAGAGATGTTTCAAAATATAGACAAGAAAATAGTTGAAAGTCAGAGAATAATGAAAGTGGAATTTACTCAGTGTTCAATGAATGTGGTCTCCAAAACGCTTTTTAGAAAGAGTCCAATTCATCATCACATTGATAAAAACATGATTAATTTTCCTGCTGTGATGCCCTTTTCTAGGGCAGAAATTGATCCTATGGCAGTGATGCTGTCAAAGTATTCTCTTCCTATTGTTGATGAGCCAGATGATTATAAAGATGTTTCTGTCTTTTTCCAAAATAAAATTTTGGGTAAGAGTCCTCTAGTTGATGATTTTCTGGATATTGAAATGGCTATAACAGGGGCTCCTGGGATAGATGCAATCAATATGGATTCTTCCCCTGGATATCCTTATGTTCAGGAGAAATTAACCAAAAGAGATTTGATTTGGCTTGATGATAATGGAATGTTTTTGGGTCTGCATCCCAGGCTGGCTCAAAGAATTTTATTTAACACAACAATGATGGAAAATTGCTCAGATTTGGACGTTGTTTTTACTACCTGTCCCAAGGATGAATTGAGACCTCTGGACAAAGTATTGGAATCTAAAACTAGGGCTATTGATTCTTGTCCCCTTGACTATACAATTTTGTGTAGAATGTACTGGGGTCCAGCTATTAGTTATTTCCATTTAAATCCTGGTTTTCATACTGGTGTTGCAATTGGAATTGATCCTGATAGACAGTGGGACCAACTTTTTAAAACAATGATTAGATTTGGAGATGTTGGTCTAGATTTGGATTTTTCTGCTTTTGATGCTAGTTTGAGTCCATTTATGATAAGGGAAGCTGGAAGAATCCTCACTGAGATGTCTGGAGCCCCTGTTCATTTTGGAGAGGCCCTCATTAACACAATTATTTATTCTAAACATTTGCTTTATAATTGCTGTTATCATGTATGTGGGTCAATGCCTTCTGGGTCTCCTTGTACAGCTTTGTTGAATTCAATTATAAATAATGTTAATCTGTATTATGTTTTTTCCAAAATTTTTAAAAAATCTCCAGTTTTCTTTTGTGATGCTGTGAGAATTCTTTGTTATGGAGATGATGTTCTTATTGTCTTCTCCAGACAGGTCCAAATTGACAATCTGGATTCTATTGGACAAAGAATTGTTGATGAGTTTAAGAAATTGGGAATGACAGCTACTTCAGCTGACAAGTCTGTTCCCCAATTGAAGCCAGTTTCTGAGTTAACATTTTTAAAAAGATCTTTCAATTTGGTTGAAGATAGAATCAGGCCTGCTATTGCTGAGAAAACCATATGGTCATTGGTTGCATGGCAAAGGAACAATGCTGAATTTGAACAGAATTTAGAGAATGCCCAGTGGTTTGCTTTTATGCATGGATATGAATTTTACCAACAATTTTATCATTTTGTTCAGTCCTGCTTAGAGAAAGAGATGATAGAATACAGACTTAAATCATATGATTGGTGGAGAATGAAGTTTAATGACCAGTGCTTTGTTTGTGACCTTTCA
>ACJ10208
------------ATGAATATGTCCAGGCAAGGTATTTTCCAGACTGTTGGGAGTGGCCTTGACCACATCCTGTCTTTGGCAGATGTGGAGGAGGAACAAATGATTCAGTCTGTGGATCGTACCGCAGTTACTGGGGCTTCATATTTCACTTCTGTGGATCAATCTTCTGTCCATACAGCTGAAGTTGGCTCACACCAACCTGAACCTTTGAAAACCTCTGTTGACAAACCAGGCTCTAAGAGGACACAGGGAGAGAAATTTTTCCTTATTCATTCTGCTGATTGGTTGACGACACATGCTTTGTTTCATGAAGTTGCAAAATTGGATGTGGTCAAACTGTTGTACAATGAGCAATTTGCTGTTCAGGGTCTGTTGAGGTATCATACTTATGCAAGATTTGGAATTGAGATACAAGTTCAGATCAACCCTACACCATTCCAGCAAGGTGGTTTGATATGTGCCATGGTGCCAGGAGATCAGAGCTATGGATCTATAGCTTCTTTGACAGTTTATCCTCATGGTTTGTTGAATTGTAATATTAACAATGTGGTCAGAATCAAGGTTCCTTTTATTTACACAAGAGGAGCTTATCACTTTAAGGACCCTCAATATCCTGTTTGGGAGTTGACTATTAGAGTTTGGTCTGAGCTAAATATTGGAACTGGCACCTCCGCTTACACATCACTGAATGTGCTGGCTAGATTTACTGATTTGGAGCTCCATGGGCTAACACCCCTGTCTACACAGATGATGAGAAATGAATTTAGAGTCAGTACAACAGAAAATGTAGTTAATTTGTCCAATTATGAAGATGCTAGAGCAAAAATGTCTTTTGCTCTTGACCAGGAAGATTGGAAATCTGATGCCTCTCAAGGGGGAGGAATTAAAATTACACATTTTACAACCTGGACATCAATTCCCACTTTGGCTGCTCAATTTCCATTCAATGCCTCTGATTCAGTTGGGCAGCAGATTAAGGTTATTCCAGTTGATCCATATTTCTTCCAAATGACTAATACAAATCCTGAACAAAAATGTATAACTGCATTGGCTTCAATATGTCAAATGTTTTGTTTTTGGAGAGGAGACTTGGTTTTTGACTTCCAGGTTTTTCCTACAAAATATCACTCAGGAAGATTATTATTTTGTTTTGTTCCTGGAAATGAACTGATTGATGTTTCCCACATAACACTGAAACAAGCCACTACTGCGCCTTGTGCTGTGATGGATATTACTGGTGTACAGTCAACTTTGAGATTTCGTGTTCCTTGGATTTCAGATACTCCTTATAGAGTTAATAGATACACCAAATCGTCACATCAGAAAGGAGAGTATACTGCCATAGGAAAGTTGATTGTTTATTGTTACAACAGACTGACTTCTCCCTCCAATGTGGCTTCTCATGTTAGAGTCAATGTCTATCTCTCAGCTATTAATTTGGAATGTTTTGCTCCACTCTATCATGCTATGGATGTCACAACTCAGGTTGGAGATGATTCTGGAGGCTTCTCTACCACTGTTTCAACAAAACAGAATGTTCCAGACCCCCAAGTTGGCATCACAACAGTCAAGGATCTTAAAGGCAGAGCAAACCAAGGGAAAATGGACATTTCGGGTGTCCAAGCTCCTGTGGGAGCTATT---ACTACCATTGAAGATCCAGTTTTGGCAAAGAAAGTGCCTGAAACCTTCCCAGAGTTGAAGCCTGGAGAGTCAAGACATACTTCTGATCATATGTCTATCTATAAATTTATGGGCAGATCTCATTTCTTGTGTACATTTACATTTAATTCTAACAACAAAGAGTACACTTTTCCCATCACTTTGTCATCTACTTCTAATCCTCCTCATGGATTGCCTTCAACCCTGAGATGGTTCTTTAACCTTTTTCAGCTTTATAGGGGTCCCTTGGATTTGACAATAATTATAACTGGGGCTACTGATGTTGATGGAATGGCTTGGTTTACTCCTGTTGGGTTGGCAGTAGATACCCCATGGGTTGAGAAGGAGTCTGCTCTTTCCATTGATTACAAGACAGCTCTTGGTGCTGTTAGGTTTAATACCAGAAGAACAGGTAACATTCAGATTAGGTTGCCCTGGTACTCCTATCTTTATGCTGTTTCAGGGGCTCTGGATGGGCTTGGAGATAAAACAGATTCAACTTTTGGGCTTGTCTCCATTCAAATTGCAAACTATAATCACTCAGATGAATATTTGTCTTTTAGTTGTTACTTGTCTGTGACTGAACAGTCTGAGTTTTATTTTCCTAGAGCACCTCTGAATACCAATGCTATGATGTCATCAGAAACAATGATGGATAGAATTGCTCTTGGTGATCTTGAATCCTCAGTTGATGATCCTCGATCTGAAGAGGATCGTAAATTTGAAAGTCATATTGAAAAGAGGAAACCTTATAAAGAGTTAAGATTGGAGGTAGGTAAGCAAAGGCTAAAGTATGCTCAGGAAGAATTATCAAATGAAGTGTTGCCTCCTCCTCGTAAAATTAAGGGTGTATTTTCACAAGCAAAAATTTCATTGTTCTATACAGAAGATCATGAAATTATGAAATTTTCTTGGAAAGGAATTACTGCTGACACCAGAGCTCTGAGGAGATTTGGCTTTTCATTGGCTGCTGGTAGGAGTGTGTGGACATTGGAAATGGATGCTGGAGTTTTGACTGGCAGGTTGGTGAGGGTTAATGATGAAAAATGGACAGAAATGAAAGATGACAAAATAGTTTCTTTGGTGGAGAAATTTACTAGTAATAAACACTGGTCCAAAGTTAATTTTCCTCATGGAATGCTAGATTTGGAAGAGATTGCTGCAAATGCAAAAGAATTTCCGAATATGTCAGAAACTGATTTGTGTTTCTTGTTGCACTGGCTGAACCCCAAAAAGATAAACTTGGCAGATAGAATGTTGGGTTTGTCAGGGATACAGGAAATAAAAGAAAAAGGGGTGGGATTGATTGGCGAGTGCCGAGCTTTTTTAGATTCTATAACTAGCACCTTGAAGTCAATGATGTTTGGTTTCCACCATTCTGTCACAGTTGAAATCATTAATACTGTTTTGTGTTTTGTTAAAAGTGGCATTTTGCTGTATGTGATTCAACAATTAAATCAAGAGGAACATTCCCACATAATTGGTCTGTTGAGAGTGATGAATTATGCTGACATTGGGTGTTCTGTCATTTCATGTGGTAAAGTGTTTTCAAAAATGTTAGAAACTGTTTTTAATTGGCAGATGGATTCGAGAATGATGGAGCTCAGAACTCAGAGTATCTCAAATTGGCTTAGAGATATTTGTTCAGGTATAACAATTTTTAAAAGTTTTAAGGATGCGATTTATTGGCTTTACACAAAAATCAGAGAATATTATGATCTGAATTATGGTAATAAAAAGGATGTTCTTAATATTTTGAAAGATCATCAACATAAGATAGAGAGAGCAATTGAGGAGGCTGATAATTTTTGTGTTCTTCAGATTCAGGATGTTGAAAAATTTGAACAGTACCAAAAAGGGGTAGATTTAATTCAAAAATTGAGAACTGTCCACTCAATGGCACAAGTTGATCCAGGTTTAACTGTTCATTTAGCCCCTCTTAGAGACTGTATTGCTAGAGTTCATCAAAAATTAAAAAATTTGGGTTCAATTAACCAGGCAATGGTGACAAGATGTGAGCCAGTCGTCTGCTACCTCTATGGAAAGAGGGGCGGCGGAAAAAGTCTGACTTCAATTGCTTTGGCCACAAAAATTTGTAAACATTATGGTGTTGAGCCTGAGAAAAATATATACACAAAACCTGTTGCATCTGATTATTGGGATGGATATAGTGGACAACTAGTGTGCATTATTGATGACATTGGCCAAAACACAACTGATGAGGATTGGTCTGATTTCTGTCAATTGGTGTCTGGATGTCCAATGAGGTTAAATATGGCTTCTTTGGAAGAAAAGGGTCGTCATTTTTCTTCACCCTTTATAATTGCAACATCCAACTGGTCTTATCCAAGTCCTAAAACGGTCTATGTTAAGGAAGCCATAGACCGTATACTCCATTTTCAAGTTGAGGTGAAACCTGCCTCATTCTTCAAGAATCCTCATAATGATATGTTAAATGTCAATCTGGCAAACACTAATGATGCTATTAAAGACATGTCATGTGTTGATCTTGTTATGGATAATCACAATGTTTCATTGTCTGAATTGCTTAGCTCACTGGTGATGACAGTTGAAATTAGAAAACAAAACATGTCAGAATTTATGGAACTTTGGTCACAGGGATTATCATATGATGATAATGATAGTGCAGTTGCTGAATTTTTCCAATCTTTTCCCTCTGGTGAGCCATCTGGGTCAAGGTTGTCACAGTTTTTCCAATCAGTTACCAACCACAAGTGGGTTGCAGTTGGGGCTGCTGTGGGAGTACTTGGTGTTTTGGTTGGAGGTTGGTATGTCTACAAGCATTTTACAAAGAAGCAAGAAGAATCCATTCCAAGTGAAGGAGTGTATCATGGTGTGACAAAGCCAAAACAAGTAATTAAACTGGATGCTGATCCTGTGGAGTCACAATCAACTTTAGAAATTGCTGGTTTGGTAAGAAAGAATCTTGTTCAGTTTGGAGTTGGTGAGAAGAATGGGTGTGTTAGATGGGTCATGAATGCTTTAGGAATTAAGGATGATTGGCTATTAGTGCCTTCTCATGCTTACAAGTTTGAAAAAGATTATGAAATGATGGAATTTTATTTTAATAGAGGTGGTACTTATTATTCAATTTCAGCAGGAAATGTTGTGATTCAATCTTTAGATGTTGGTTTTCAGGATGTGGTTCTAATGAAAGTGCCCACAATTCCAAAATTTAGAGATATAACAGAACATTTTATTAAAAAGAGTGATGTACCTAGAGCTTTGAACAGGTTGGCAACACTTGTGACAACAGTTAATGGGACTCCAATGTTAATTTCAGAGGGACCTCTCAAAATGGAGGAGAAGGCTACTTATGTTCATAAAAAGAATGATGGAACCACCATAGATTTGACTGTTGATCAAGCCTGGAGAGGTAAAGGAGAAGGTCTTCCAGGGATGTGTGGTGGGGCCTTGATTTCTTCCAATCAGTCCATCCAGAATGCCATATTAGGAATCCACGTTGCTGGTGGAAATTCAATTTTGGTTGCTAAGTTAGTGACTCAAGAGATGTTTCAAAATATAGATAAGAAAATAGTTGAAAGTCAGAGAATAATGAAAGTGGAATTTACTCAGTGTTCAATGAATGTGGTCTCCAAAACGCTTTTTAGAAAGAGTCCAATTCATCATCACATTGATAAAAACATGATTAATTTTCCTGCTGTAATGCCCTTTTCTAGGGCAGAAATTGATCCCATGGCAGTGATGCTGTCAAAGTATTCTCTTCCTATTGTAGATGAGCCAGATGATTATAAAGATGTTTCTGTCTTTTTCCAAAATAAAATTTTGGGTAAGAGTCCTCTAGTTGATGACTTTCTGGATATTGAAATGGCTATAACAGGGGCTCCTGGGATAGATGCAATCAATATGGATTCTTCCCCTGGATATCCTTATGTTCAGGAGAAATTAACCAAAAGAGATTTAATTTGGCTTGATGATAATGGAATGTTTTTGGGTCTGCATCCCAGGCTGGCTCAAAGAATTTTATTTAATACAACAATGATGGAAAATTGCTCAGACTTGGATGTTGTTTTCACTACCTGTCCCAAGGATGAATTAAGACCTCTAGACAAAGTATTGGAATCCAAAACTAGGGCTATTGATTCTTGTCCTCTTGACTATACAATTTTGTGTAGAATGTACTGGGGTCCAGCCATTAGTTATTTCCATTTAAATCCTGGTTTTCATACTGGTGTTGCAATTGGAATTGATCCTGATAGACAGTGGGACCAACTTTTTAAAACAATGATTAGATTTGGAGATGTTGGTCTAGATTTGGATTTTTCCGCTTTTGACGCTAGTTTGAGTCCATTCATGATAAGGGAAGCTGGAAGAATCCTCACTGAGATGTCTGGAGCCCCTGTTCATTTTGGAGAGGCCCTCATTAACACAATTATTTATTCCAAACATTTGCTTTATAATTGTTGTTATCATGTATGTGGGTCAATGCCTTCTGGGTCTCCTTGTACAGCTTTGCTGAATTCAATTATAAACAATGTTAATCTGTACTATGTCTTTTCCAAGATTTTCAAAAAATCTCCAGTTTTCTTTTGTGATGCTGTGAGAATTCTTTGTTATGGAGATGATGTTCTTATTGTCTTCTCCAGACAGGTCCAAATTGACAATCTGGATTCTATTGGACAAAGAATTGTTGATGAGTTTAAGAAATTGGGAATGACAGCTACTTCAGCTGACAAGTCTGTTCCTCAATTGAAACCAGTTTCTGAGTTAACATTTTTAAAGAGATCTTTCAATTTGGTTGAAGATAGAATCAGGCCTGCTATTGCTGAGAAAACCATATGGTCATTAGTTGCATGGCAAAGGAGCAATGCTGAATTTGAACAGAATTTAGAGAATGCCCAGTGGTTTGCTTTTATGCATGGATATGAATTTTACCAACAATTTTATCATTTTGTTCAGTCCTGCTTGGAGAAAGAGATGATAGAATACAGACTTAAATCATATGATTGGTGGAGAATGAAGTTTAATGACCAGTGCTTTGTTTGTGACCTTTCA
>ABX27953
------------ATGAATATGTCTAGACAAGGAATTTTCCAGACTGTTGGGAGTGGCCTTGACCACATCCTGTCTTTGGCAGATATTGAGGAAGAACAAATGATTCAGTCCGTTGATAGGACTGCAGTGACTGGTGCTTCTTATTTCACTTCTGTGGACCAATCTTCAGTTCATACTGCTGAGGTTGGCTCACATCAAATTGAACCTTTGAAAACCTCTGTTGATAAACCTGGTTCCAAGAAGACTCAGGGGGAGAAATTTTTTCTGATTCATTCTGCAGATTGGCTCACTACACATGCTCTCTTTCATGAAGTTGCAAAATTGGATGTGGTGAAATTACTGTATAATGAACAGTTTGCTGTCCAAGGTTTGTTGAGATACCATACGTATGCAAGATTTGGCATTGAGATTCAAGTTCAGATAAACCCTACACCTTTTCAGCAAGGGGGATTAATTTGTGCCATGGTTCCTGGTGACCAAAGTTATGGTTCAATAGCGTCCTTGACTGTTTATCCTCATGGTCTGTTAAATTGCAACATCAATAATGTAGTTAGAATAAAGGTTCCATTTATTTATACTAGAGGTGCTTATCATTTTAAAGATCCACAGTACCCAGTTTGGGAATTAACAATCAGAGTTTGGTCAGAGTTGAATATTGGAACAGGAACCTCAGCTTATACTTCACTTAATGTTTTAGCTAGGTTTACAGCTCTGGAGTTGCATGGATTAACTCCTCTTTCTACACAGATGATGAGAAATGAATTTAGAGTTAGTACTACTGAAAATGTTGTAAATTTGTCAAATTATGAAGATGCAAGGGCAAAAATGTCTTTTGCTTTGGATCAGGAAGATTGGAAGTCTGATCCTTCCCAAGGTGGTGGAATTAAAATTACTCATTTTACTACCTGGACATCCATTCCAACCTTAGCTGCTCAGTTTCCATTTAATGCCTCAGATTCAGTTGGGCAACAAATTAAAGTTATTCCAGTGGACCCATACTTTTTCCAGATGACAAATACTAATCCTGATCAAAAATGTATAACTGCCTTGGCCTCTATTTGTCAGATGTTTTGCTTTTGGAGGGGAGATCTTGTTTTTGATTTTCAGGTTTTTCCAACCAAATATCATTCAGGTAGACTATTGTTTTGCTTTGTTCCTGGGAATGAGTTAATAGATGTCACTGGGATTACATTAAAGCAGGCAACTACTGCTCCTTGTGCAGTGATGGACATTACAGGAGTGCAATCAACCTTGAGGTTTCGTGTTCCTTGGATTTCTGATACACCCTATCGAGTGAATAGGTACACGAAGTCAGCACATCAAAAAGGCGAGTATACTGCTATTGGGAAGCTTATTGTGTATTGTTATAATAGACTGACTTCTCCTTCTAATGTTGCTTCTCATGTTAGAGTTAATGTTTATCTTTCAGCAATCAACTTGGAATGTTTTGCTCCTCTTTACCATGCTATGGATGTTACTACACAGGTTGGAGATGATTCTGGAGGTTTTTCAACAACAGTTTCTACAGAACAGAATGTTCCAGATCCCCAAGTTGGTATAACAACCATGAAAGATTTGAAAGGAAAAGCTAACAGAGGGAAAATGGATGTTTCAGGAGTACAAGCACCTGTGGGAGCTATC---ACAACAATTGAGGATCCAGTTTTAGCAAAGAAAGTACCTGAGACATTTCCTGAATTGAAGCCTGGAGAGTCTAGACATACATCAGATCATATGTCTATTTATAAATTCATGGGAAGGTCTCATTTTCTGTGTACTTTTACTTTTAATTCAAATAATAAAGAGTATACATTCCCAATAACGTTGTCTTCGACTTCTAATCCTCCTCATGGTTTACCATCAACATTAAGGTGGTTTTTCAATTTGTTTCAGTTGTATAGAGGACCATTGGATTTGACAATTATTATCACAGGAGCCACTGATGTGGATGGGATGGCCTGGTTTACTCCAGTGGGCCTTGCTGTCGACACCCCTTGGGTAGAAAAGGAGTCAGCTCTGTCTATTGATTATAAAACTGCCCTTGGAGCTGTTAGATTTAATACAAGAAGAACGGGGAACATTCAGATTAGATTGCCATGGTATTCTTACTTGTATGCCGTGTCTGGAGCACTGGATGGCCTGGGAGATAAAACAGATTCTACATTTGGATTGGTTTCTATTCAGATTGCAAATTACAACCATTCTGATGAATATTTGTCTTTTAGTTGTTATTTGTCTGTCACAGAACAATCGGAGTTCTATTTTCCTAGAGCTCCATTAAATTCAAATGTTATGTTGTCCACTGAGTCCATGATGAGTAGAATTGCAGCTGGAGACTTGGAGTCATCAGTGGATGATCCTAGATCAGAGGAGGACAGAAGATTTGAGAGTCATATAGAATGTAGGAAGCCATATAAGGAATTGAGATTGGAGGTTGGGAAACAAAGACTCAAATATGCTCAGGAAGAGTTGTCAAATGAAGTGCTTCCACCCCCTAGAAAAATGAAGGGGATATTTTCACAAGCCAAAATTTCTCTTTTTTATACTGAGGAGCATGAAATAATGAAATTTTCTTGGAGAGGAGTGACTGCTGATACTAGGGCTTTGAGAAGATTTGGATTTTCTATGGCCGCTGGTAGAAGTGTGTGGACTCTTGAGATGGATGCTGGAGTTCTTACTGGAAGATTGATCAGATTGAATGATGAGAAATGGACAGAAATGAAGGATGATAAGATTGTTTCATTGATTGAAAAGTTCACAAGCAATAAATATTGGTCTAAAGTGAATTTTCCACATGGAATGTTGGATCTTGAAGAAATTGCTGCCAATTCCAAAGATTTTCCAAATATGTCTGAGACAGATTTGTGTTTCCTATTGCATTGGCTAAATCCAAAGAAAATCAATTTAGCTGATAGAATGCTTGGATTGTCTGGAGTGCAGGAAATTAAAGAACAGGGTGTTGGATTGATAGCAGAGTGCAGAACTTTCTTGGATTCTATTGCTGGGACTCTGAAATCTATGATGTTTGGATTTCATCATTCTGTGACTGTTGAAATTATAAATACTGTACTTTGTTTTGTTAAGAGTGGAATCCTGCTTTATGTCATACAACAACTGAACCAAGATGAACACTCTCACATAATTGGGTTGTTGAGAGTTATGAATTATGCAGATATTGGCTGTTCAGTCATTTCATGTGGCAAGGTTTTTTCCAAAATGTTAGAAACAGTTTTTAATTGGCAAATGGACTCCAGAATGATGGAGCTGAGAACTCAGAGTTTTTCCAATTGGTTAAGAGACATTTGTTCAGGAATTACTATTTTTAAAAGTTTTAAGGATGCCATATATTGGTTATATACAAAATTGAAGGATTTTTATGATGTAAACTATGGCAAGAAAAAGGATGTTCTGAATATTTTTAAGGACAACCAGCAAAAAATAGAAAAAGCCATTGAAGAAGCAGACAATTTTTGCATTTTGCAAATTCAAGATGTGGAGAAATTTGATCAGTATCAGAAAGGGATTGATTTAATACAAAAGTTGAGAACTGTCCATTCAATGGCTCAAGTTGACCCTAACCTGGGAGTTCATTTGTCACCTCTTAGAGATTGCATAGCAAGAGTCCATCAAAAGCTCAAAAATCTTGGATCTATAAATCAGGCTATGGTGACAAGATGTGAGCCAGTTGTTTGCTATTTGTATGGCAAAAGAGGGGGAGGGAAAAGTTTGACTTCAATTGCATTGGCAACCAAAATTTGTAAACACTATGGTGTTGAACCTGAGAAAAATATTTACACCAAACCTGTGGCCTCAGATTATTGGGATGGTTACAGTGGACAATTGGTGTGCATTATTGATGATATTGGCCAAAACACAACAGATGAAGATTGGTCAGATTTTTGTCAATTAGTGTCAGGATGCCCAATGAGATTAAATATGGCTTCTCTTGAGGAGAAGGGCAGACATTTTTCCTCTCCTTTTATAATAGCAACTTCAAATTGGTCAAATCCAAGTCCAAAAACAGTTTATGTTAAGGAAGCAATTGATCGTAGGCTTCATTTCAAGGTTGAAGTTAAACCTGCTTCATTTTTTAAAAATCCTCACAATGATATGTTGAATGTTAATTTAGCTAAAACAAATGATGCAATCAAAGATATGTCTTGTGTTGATTTGATAATGGATGGACATAATGTTTCATTGATGGATTTGCTCAGTTCTTTAGTCATGACAGTTGAAATTAGGAAACAAAATATGAGTGGATTCATGGAGTTGTGGTCTCAGGGAATTTCAGATGATGACAATGATAGTGCAGTAGCTGAGTTTTTCCAATCTTTCCCATCTGGTGAACCATCGAACTCTAAATTATCTGGCTTTTTCCAATCTGTCACTAATCACAAGTGGGTTGCTGTGGGAGCTGCAGTTGGCATTCTTGGAGTGCTCGTTGGAGGATGGTTTGTGTATAAGCATTTCTCCCGCAAAGAGGAGGAACCAATCCCAGCTGAAGGGGTTTATCATGGTGTAACTAAGCCCAAGCAAGTGATTAAATTAGATGCAGATCCAGTAGAATCTCAGTCAACTTTGGAAATAGCAGGACTGGTTAGGAAGAACTTGGTTCAGTTTGGAGTTGGGGAGAAGAATGGATGTGTGAGATGGGTTATGAATGCCTTAGGAGTAAAAGATGATTGGTTGTTAGTACCTTCTCATGCTTATAAATTTGAAAAGGATTATGAAATGATGGAGTTTTATTTTAATAGAGGTGGAACTTACTATTCAATTTCAGCTGGCAATGTTGTTATTCAATCTTTAGATGTGGGATTTCAAGATGTTGTTTTAATGAAGGTTCCTACAATTCCCAAGTTTAGAGATATTACTCAACATTTTATTAAGAAAGGAGATGTGCCTAGAGCCTTAAATCGCTTGGCAACATTAGTGACAACTGTTAATGGAACTCCCATGCTAATTTCTGAGGGACCATTAAAGATGGAAGAAAAAGCCACTTATGTCCATAAGAAGAATGATGGTACAACAGTTGATTTGACTGTGGATCAGGCATGGAGAGGAAAAGGTGAAGGTCTTCCTGGAATGTGTGGTGGGGCCCTGGTGTCATCAAATCAGTCCATACAGAATGCAATTTTGGGTATTCATGTTGCTGGAGGAAATTCAATTCTTGTGGCAAAGTTGGTTACTCAAGAAATGTTTCAAAACATTGATAAGAAA---ATTGAAAGTCAGAGAATAATGAAAGTGGAATTTACTCAGTGTTCAATGAATGTAGTCTCCAAAACGCTCTTTAGAAAGAGTCCCATTCATCATCACATTGATAAAACCATGATTAATTTTCCTGCAGTTATGCCTTTCTCTAAAGCTGAAATTGATCCAATGGCTATGATGTTGTCCAAATATTCATTACCTATTGTAGAAGAACCAGAGGATTATAAAGAAGCTTCGGTTTTTTATCAAAATAAAATAGTAGGTAAAACTCAGTTAGTTGATGACTTCTTAGATCTTGATATGGCCATTACAGGGGCTCCAGGTATTGATGCTATTAATATGGATTCATCTCCTGGGTTTCCCTATGTTCAAGAAAAATTGACTAAAAGAGATTTAATTTGGTTGGATGAAAATGGTTTGTTATTAGGAGTTCATCCAAGATTGGCCCAGAGAATTTTATTTAACACTGTCATGATGGAAAATTGTTCTGACCTAGATGTTGTTTTTACAACTTGTCCAAAGGATGAATTGAGACCATTAGAGAAAGTTCTGGAATCAAAAACAAGAGCCATTGATGCTTGTCCTTTGGACTATACAATTCTATGTCGAATGTATTGGGGTCCAGCTATTAGTTATTTTCATTTGAATCCAGGGTTTCATACAGGTGTTGCTATTGGCATAGATCCTGATAGACAGTGGGATGAATTATTTAAAACAATGATAAGATTTGGAGATGTTGGTCTTGATTTAGATTTTTCTGCTTTTGATGCTAGTCTTAGTCCATTTATGATTAGGGAGGCAGGCAGAATCATGAGTGAATTGTCTGGAACACCATCTCATTTTGGAACAGCTCTTATCAATACTATCATTTATTCTAAACATTTGCTGTACAATTGTTGTTATCACGTTTGTGGTTCAATGCCTTCTGGGTCTCCTTGCACAGCTTTGTTGAATTCAATTATTAATAACATTAACTTGTATTATGTGTTTTCTAAAATATTTGGAAAGTCTCCAGTTTTCTTTTGTCAAGCTCTGAGGATTCTTTGTTATGGGGATGATGTTTTGATAGTTTTTTCTAGAGATGTTCAAATTGACAATCTTGACTTGATTGGACAGAAAATTGTGGATGAGTTCGAAAAACTTGGCATGACAGCTACTTCAGCTGATAAAAGTGTGCCTCAATTGAAGCCAGTTTCAGAATTGACTTTTCTTAAAAGATCTTTCAATTTGGTGGAGGATAGAATTAGACCTGCAATTTCAGAGAAAACAATTTGGTCTCTGGTAGCTTGGCAGAGAAGTAACGCTGAGTTCGAGCAGAATTTGGAAAATGCTCAGTGGTTTGCTTTCATGCATGGCTATGAGTTTTATCAGAAATTCTATTATTTTGTTCAGTCCTGCTTGGAGAAAGAGATGATAGAATATAGACTTAAATCTTATGATTGGTGGAGAATGAGATTTTATGACCAGTGTTTCATTTGTGACCTTTCA
>AAF80114
------------ATGAACATGTCTAGACAAGGTATTTTCCAGACTGTTGGGAGTGGTCTTGACCACATCCTGTCTTTGGCAGACATTGAGGAAGAGCAAATGATTCAATCAGTTGATAGGACTGCAGTGACTGGTGCTTCTTATTTTACTTCTGTGGATCAATCTTCAGTTCATACAGCTGAGGTTGGATCACACCAGGTTGAACCTTTGAGAACCTCTGTTGATAAACCCGGTTCAAAGAAGACTCAGGGAGAGAAATTTTTCTTGATTCATTCTGCAGATTGGCTTACTACACATGCTCTTTTCCATGAAGTTGCAAAATTGGATGTGGTGAAATTATTATACAATGAGCAGTTTGCTGTTCAAGGGTTGTTGAGATACCATACATATGCAAGATTTGGCATTGAAATTCAAGTTCAGATAAACCCTACACCTTTCCAACAGGGGGGATTGATCTGTGCTATGGTTCCTGGTGACCAGAGCTATGGTTCTATAGCATCATTGACTGTTTATCCTCATGGTTTGTTAAATTGCAATATTAACAATGTGGTTAGAATAAAGGTTCCATTTATTTACACAAGAGGTGCTTACCACTTTAAAGATCCACAATACCCAGTTTGGGAATTGACAATTAGAGTTTGGTCAGAATTAAATATTGGGACAGGAACTTCAGCTTATACTTCACTCAATGTTTTAGCTAGATTTACAGATTTGGAGTTGCATGGATTAACTCCTCTTTCTACACAAATGATGAGAAATGAATTTAGGGTCAGTACTACTGAGAATGTGGTGAATCTGTCAAATTATGAAGATGCAAGAGCAAAGATGTCTTTTGCTTTGGTTCAGGAAGATTGGAAATCTGATCCGTCCCAGGGTGGTGGGATCAAAATTACTCATTTTACTACTTGGACATCTATTCCAACTTTGGCTGCTCAGTTTCCATTTAATGCTTCAGACTCAGTTGGTCAACAAATTAAAGTTATTCCAGTTGACCCATATTTTTTCCAAATGACAAATACAAATCCTGACCAAAAATGTATAACTGCTTTGGCTTCTATTTGTCAGATGTTTTGTTTTTGGAGAGGAGATCTTGTCTTTGATTTTCAAGTTTTTCCCACCAAATATCATTCAGGTAGATTACTGTTTTGTTTTGTTCCTGGCAATGAGCTAATAGATGTTTCTGGAATCACATTAAAGCAAGCAACTACTGCTCCTTGTGCAGTAATGGATATTACAGGAGTGCAGTCAACTTTGAGATTTCGTGTTCCCTGGATTTCTGACACTCCTTACAGAGTGAACAGGTATACAAAGTCAGCACATCAGAAAGGTGAGTACACTGCCATTGGGAAGCTTATTGTGTATTGTTATAACAGATTGACCTCTCCTTCTAACGTTGCTTCCCATGTCAGAGTGAATGTTTATCTTTCAGCAATTAACTTGGAATGTTTTGCTCCTCTTTATCATGCTATGGATGTTACTACACAAGTTGGAGATGATTCTGGAGGTTTTTCAACAACAGTTTCTACAGAACAGAATGTTCCAGATCCCCAAGTTGGTATGACAACCATGAAAGATTTGAAAGGAAAAGCTAACAGAGGGAAAATGGATGTTTCAGGAGTACAAGCACCTGTGGGAGCTATC---ACAACAATTGAGGATCCAGTTTTAGCAAAGAAAGTACCTGAGACATTTCCTGAATTGAAACCTGGAGAATCCAGACATACATCAGATCATATGTCCATCTACAAGTTTATGGGAAGGTCTCATTTCTTGTGCACTTTTACATTCAATTCAAATAATAAAGAGTACACATTTCCTATAACCTTGTCTTCAACCTCTAATCCTCCTCATGGTTTGCCATCAACACTGAGGTGGTTTTTCAACTTGTTTCAGTTGTATAGAGGGCCTTTAGATCTGACAATTATTATTACAGGAGCAACTGATGTAGATGGCATGGCCTGGTTCACTCCAGTAGGTCTTGCCGTTGATACTCCTTGGGTAGAGAAGCAGTCAGCTTTGTCTATTGACTACAAAACTGCTCTTGGAGCTGTCAGATTTAACACAAGGAGAACAGGGAACATTCAGATTAGATTACCATGGTATTCTTATTTATATGCTGTGTCTGGAGCACTGGATGGTTTGGGAGACAAGACAGATTCTACATTTGGATTGGTTTCTATTCAGATTGCAAATTACAATCATTCTGATAAATACTTGTCTTTTAGTTGTTATTTGTCTGTCACAGAACAATCAGAGTTTTATTTTCCCAGAGCTCCATTGAACTCAAATGCCATGTTACCCACTGAATCAATGATGAGCAGAATTGCAGCTGGAGACTTGGAGTCATCAGTGGATGATCCTAGATCAGAGGAAGATAAAAGATTTGAGAGTCATATAGAATGCAGGAAGCCATATAAAGAACTGAGATTAGAAGTTGGGAAACAAAGACTCAAGTATGCTCAGGAAGAATTGTCAAATGAAGTACTTCCACCCCCTAGGAAAATGAAGGGACTGTTTTCACAAGCCAAAATTTCTCTTTTTTATACTGAGGAGCATGAAATGATGAAGTTTTCCTGGAGAGGTGTGACTGCTGATACTAGAGCTTTAAGGAGGTTTGGATTCTCTTTGGCCGCAGGCAGAAGTGTGTGGACTCTTGAAATGGATGCTGGGGTTCTTACTGGGAGACTGATTAGATTGAATGATGAGAAATGGACAGAAATGAAGGATGACAAGATTGTTTCATTGATTGAAAAGTTTACAAGTAACAAATATTGGTCCAAAGTGAATTTCCCACATGGGATGTTGGATCTTGAAGAAATTGCTGCCAATTCTAAGGATTTTCCTAACATGTCTGAAACGGATTTGTGTTTCTTGCTGCATTGGTTAAATCCAAAGAAAATTAATTTAGCAGATAGAATGCTTGGATTGTCTGGAGTTCAGGAAATTAAAGAACAAGGTGTTGGATTAATAGCAGAGTGTAGAACTTTCTTACATTCTATTGCTGGAACTTTAAAATCTATGATGTTTGGATTTCATCATTCTGTGACTGTTGAAATTATAAACACTGTGCTCTGTCTTGTTAAGAGTGGAATTTTGCTTTATGTAATACAACAATTGAATCAGGATGAACATTCTCACATAATTGGTCTGTTGAGAGTCATGAATTATGTAGATATTGGTTGTTCAGTTATTTCATGTGGCAAAGTTTTTTCCAAAATGCTGGAAACAGTCTTTAATTGGCAAATGGACTCCAGAATGATGGAGTTAAGGACTCAGAGTTTTTCCAACTGGTTAAGAGATATTTGTTCTGGGATCACCATTTTTAAAAACTTCAAGGATGCAATTTATTGGCTTTATACAAAATTAAAGGACTTTTATGAAGTGAATTATGGCAAGAAGAAGGACATTTTAAATATTCTTAAAGATAACCAACAAAAAATAGAGAAAGCCATTGAGGAAGCCGATGAATTTTGCATTTTGCAAATCCAAGATGTGGAAAAATTTGAACAGTATCAGAAAGGGGTTGACTTGATACAAAAATTGAGAACTGTTCATTCAATGGCTCAGGTTGATCCAAATTTAATGGTTCATTTGTCACCTTTGAGAGATTGTATAGCAAGAGTTCATCAGAAACTTAAAAACCTTGGATCTATAAATCAGGCAATGGTAACGAGATGTGAGCCAGTTGTTTGTTATTTATATGGCACAAGAGGGGGAGGAAAGAGCTTAACATCAATTGCATTGGCAACCAAAATTTGTAAACATTATGGTGTTGAGCCTGAAAAGAATATCTATACTAAACCTGTGGCTTCAGATTACTGGGATGGATATAGTGGACAATTAGTTTGCATCATTGATGATATTGGCCAAAACACAACAGATGAGGATTGGTCAGATTTTTGTCAGTTAGTGTCAGGATGTCCAATGAGATTAAACATGGCCTCTCTTGAGGAGAAGGGTAGGCATTTTTCTTCTCCTTTTATAATAGCAACTTCAAATTGGTCAAATCCAAGTCCAAAAACAGTTTATGTTAAGGAAGCAATTGACCGCAGACTCCATTTCAAGGTTGAAGTTAAACCTGCTTCATTTTTCAAAAATCCTCACAATGATATGTTGAATGTTAATTTAGCTAAAACAAGTGATGCAATCAAAGATATGTCTTGTGTTGATTTGATAATGGATGGACATAATGTTTCATTGATGGATTTGCTCAGTTCTTTAGTCATGACAGTTGAAATTAGAAAACAAAACATGACTGAATTCATGGAGTTGTGGTCTCAGGGAATTTCAGATGATGATAATGATAGTGCAGTAGCTGAGTTTTTCCAGTCTTTTCCATCTGGTGAACCATCGAACTCTAAATTATCTGGCTTTTTCCAATCTGTTACTAATCACAAGTGGGTTGCTGTGGGAGCTGCAGTTGGCATTCTTGGAGTGCTCGTTGGAGGATGGTTTGTGTATAAGCATTTCTCCCGCAAAGAGGAGGAACCAATCCCAGCTGAAGGGGTATATCATGGTGTAACTAAGCCCAAGCATGTGATTAAATTAGATGCAGATCCAGTAGAATCTCAGTCAACTTTGGAAATAGCAGGACTGGTTAGGAAGAACTTGGTTCAGTTTGGAGTTGGAGAGAAGAATGGATGTGTGAGATGGGTTATGAATGCCTTGGGAGTGAAAGATGATTGGCTGCTTGTGCCTTCCCATGCTTATAAATTTGAGAAAGATTATGAAATGATGGAGTTTTATTTTAATAGAGGTGGAACTTACTATTCAATTTCAGCTGGTAATGTTGTTATTCAATCTTTGGATGTGGGATTCCAGGATGTTGTTCTGATGAAGGTTCCTACAATTCCTAAGTTTAGAGATATTACTCAGCATTTTATTAAGAAAGGGGATGTGCCTAGAGCTTTGAATCGCCTGGCAACATTAGTGACAACTGTAAATGGAACCCCTATGTTAATTTCTGAGGGCCCACTAAAGATGGAAGAGAAAGCTACTTATGTTCATAAGAAAAATGATGGTACAACAGTTGATTTAACTGTGGATCAGGCATGGAGAGGAAAAGGCGAAGGTCTTCCTGGAATGTGTGGTGGGGCCTTGGTTTCATCGAATCAATCTATACAGAATGCAATCTTGGGCATCCATGTTGCTGGAGGAAATTCAATTCTTGTTGCAAAATTGGTTACTCAAGAAATGTTCCAAAATATTGATAAGAAA---ATTGAAAGTCAGAGAATTATGAAAGTGGAGTTTACTCAGTGTTCAATGAATGTGGTCTCCAAAACGCTTTTTAGAAAGAGTCCCATTTATCATCACATTGATAAAACCATGATTAATTTTCCTGCAGCTATGCCCTTTTCTAAAGCTGAAATTGATCCAATGGCTGTGATGTTATCTAAGTATTCATTACCTATTGTAGAAGAACCAGAGGGTTATAAAGAGGCTTCAATTTTTTATCAAAATAAAATAGTGGGTAAGACTCAGTTAGTTGATGATTTTCTAGATCTTGATATGGCCATTACAGGGGCCCCAGGAATTGATGCTATCAACATGGATTCATCTCCTGGATTTCCTTATGTCCAGGAGAAGTTGACCAAAAGAGATTTAATTTGGTTGGATGAAAATGGTTTATTGCTGGGAGTTCATCCAAGATTGGCTCAGAGAATCTTATTCAATACTGTCATGATGGAAAATTGTTCTGATTTGGATGTTGTTTTTACAACCTGTCCAAAAGATGAATTGAGACCATTAGAGAAAGTGTTGGAATCAAAAACAAGAGCTATTGATGCTTGTCCTCTGGATTACACAATTTTGTGCCGAATGTATTGGGGTCCAGCTATTAGTTATTTTCATTTGAATCCAGGTTTCCATACAGGTGTTGCTATTGGCATAGATCCTGATAGACAGTGGGATGAATTATTTAAAACAATGATAAGATTCGGAGATGTTGGTCTTGATTTAGATTTCTCTGCTTTTGATGCTAGTCTTAGTCCATTTATGATTAGAGAAGCAGGTAGAATCATGAGTGAACTATCTGGAACTCCATCCCATTTTGGCACAGCTCTTATCAATACTATCATTTATTCCAAGCATTTGCTGTATAACTGTTGTTACCATGTCTGTGGTTCAATGCCCTCTGGGTCTCCTTGTACAGCTTTGCTAAATTCAATTATTAATAATGTCAATTTGTATTATGTGTTTTCCAAGATATTTGGAAAGTCTCCAGTTTTCTTTTGTCAGGCTTTGAAGATTCTCTGTTATGGAGATGATGTTTTAATAGTTTTCTCTCGAGATGTTCAGATTGATAATCTTGATTTGATTGGACAAAAAATTGTAGATGAGTTTAAGAAACTTGGCATGGCAGCTACTTCTGCTGACAAGAATGTACCTCAGCTGAAACCAGTTTCGGAATTGACTTTTCTCAAAAGATCTTTCAATTTGGTAGAGGATAGAATTAGACCTGCAATTTCGGAGAAAACAATTTGGTCTTTAATAGCATGGCAGAGAAGTAACGCTGAGTTTGAGCAGAATTTAGAAAATGCTCAGTGGTTTGCTTTTATGCATGGCTATGAGTTTTATCAGAAATTTTATTATTTTGTTCAGTCCTGTTTGGAGAAAGAGATGATAGAATACAGACTTAAATCTTATGATTGGTGGAGAATGAGATTTTATGACCAGTGTTTCATTTGTGACCTTTCA
>AFI47644
------------ATGAATATGTCCAAACAAGGAATTTTCCAGACTGTTGGGAGTGGCCTTGACCACATCCTGTCCTTGGCAGATATTGAGGAAGAGCAAATGATTCAGTCCGTTGATAGGACTGCAGTGACTGGAGCTTCTTATTTCACTTCTGTGGACCAATCTTCAGTTCATACTGCTGAGGTTGGCTCACACCAAATTGAACCTTTGAAAACCTCTGTTGATAAACCTGGTTCTAAGAAAACTCAGGGGGAGAAGTTTTTCTTGATTCATTCTGCTGATTGGCTCACTACACATGCTCTCTTTCATGAAGTTGCAAAATTGGATGTGGTGAAACTGCTGTACAATGAGCAGTTTGCCGTCCAAGGTTTGTTGAGATACCATACTTATGCAAGATTTGGCATTGAGATTCAAGTTCAGATAAATCCCACACCCTTTCAGCAAGGAGGACTAATCTGTGCCATGGTTCCTGGTGACCAAAGTTATGGTTCAATAGCATCCTTGACTGTTTATCCTCATGGTCTGTTAAATTGCAATATCAACAATGTAGTTAGAATAAAGGTTCCATTTATTTATACTAGAGGTGCTTATCATTTTAAAGATCCACAGTACCCAGTTTGGGAATTGACAATCAGAGTTTGGTCAGAGTTGAATATTGGAACAGGAACCTCAGCTTATACTTCACTCAATGTTTTAGCTAGGTTTACAGATTTGGAGTTGCATGGATTAACTCCTCTTTCTACACAGATGATGAGAAATGAATTTAGAGTTAGTACTACTGAAAATGTTGTAAATTTGTCAAATTATGAAGATGCAAGGGCAAAAATGTCTTTTGCTTTGGATCAGGAAGATTGGAAGTCTGATCCTTCCCAAGGTGGTGGAATTAAAATTACTCATTTCACTACCTGGACATCCATTCCAACCTTAGCTGCTCAGTTTCCATTTAATGCTTCAGATTCAGTTGGGCAACAAATTAAAGTTATACCAGTGGACCCATACTTTTTCCAGATGACAAACACTAATCCTGATCAAAAATGTATAACAGCCTTGGCCTCTATTTGTCAGATGTTCTGCTTTTGGAGGGGAGATCTTGTTTTCGATTTTCAGGTTTTTCCAACCAAATATCATTCAGGTAGGCTGTTGTTTTGTTTTGTTCCTGGGAATGAGTTAATAGATGTTACTGGAATTACATTAAAACAGGCAACTACTGCTCCTTGTGCAGTGATGGACATTACAGGAGTGCAGTCAACCTTGAGATTTCGTGTTCCTTGGATTTCTGATACACCCTATCGAGTGAATAGGTACACGAAGTCAGCACATCAAAAAGGTGAGTATACTGCCATTGGGAAGCTTATTGTGTATTGTTATAATAGATTGACTTCTCCTTCTAATGTTGCTTCTCATGTTAGAGTTAATGTTTATCTTTCAGCAATTAATTTGGAATGTTTTGCTCCTCTTTACCATGCTATGGATGTTACCACACAGGTTGGAGATGATTCAGGAGGTTTCTCAACAACAGTTTCTACAGAGCAGAATGTTCCTGATCCCCAAGTTGGCATA------------------AAAGGGAAAGCCAATAGGGGAAAGATGGATGTATCAGGAGTGCAGGCACCTGTGGGAGCTATT---ACAACAATTGAGGATCCAGTTTTAGCAAAGAAAGTACCTGAGACATTTCCTGAATTGAAGCCTGGAGAATCCAGACATACATCAGATCACATGTCTATTTATAAATTCATGGGAAGGTCTCATTTCTTGTGTACTTTTACTTTTAATTCAAACAATAAAGAGTACACATTTCCAATAACTCTGTCTTCGACTTCTAATCCTCCTCATGGTTTACCATCAACATTAAGGTGGTTCTTTAATTTGTTTCAGTTGTATAGAGGACCATTGGATTTGACAATTATAATCACAGGAGCCACTGATGTGGATGGTATGGCCTGGTTTACTCCAGTGGGCCTTGCTGTCGACACCCCTTGGGTGGAAAAGAAGTCAGCTTTGTCTATTGATTATAAAACTGCCCTTGGAGCTGTTAGATTTAATACAAGAAGAACAGGGAACATTCAGATTAGATTGCCATGGTATTCTTATTTGTATGCCGTGTCTGGAGCACTGGATGGCTTGGGAGATAAGACAGATTCTACATTTGGATTGGTTTCTATTCAGATTGCAAATTACAATCATTCTGATGAATATTTGTCCTTTAGTTGTTATTTGTCTGTCACAGAGCAATCAGAGTTCTATTTCCCTAGAGCTCCATTAAATTCAAATGCTATGTTGTCCACTGAGTCCATGATGAGTAGAATTGCAGCTGGAGACTTGGAGTCATCAGTGGATGATCCCAGATCAGAGGAGGACAGAAGATTTGAGAGTCATATAGAATGTAGGAAACCATATAAAGAATTGAGACTGGAGGTTGGGAAACAAAGACTCAAATATGCTCAGGAAGAGTTATCAAATGAAGTGCTTCCACCTCCTAGGAAAATGAAGGGGTTATTTTCACAAGCTAAAATTTCTCTTTTTTATACAGAGGAGCATGAAATAATGAAATTTTCTTGGAGAGGAGTGACTGCTGATACTAGGGCTTTGAGAAGATTTGGATTCTCTCTGGCTGCTGGTAGAAGTGTGTGGACTCTTGAAATGGATGCTGGAGTTCTTACTGGAAGATTGATCAGATTGAATGATGAGAAATGGACAGAAATGAAGGATGATAAGATTGTTTCATTAATTGAAAAGTTCACAAGCAATAAATATTGGTCTAAAGTGAATTTTCCACATGGAATGTTGGATCTTGAGGAAATTGCTGCCAACTCTAAAGATTTTCCAAATATGTCTGAGACAGATTTGTGTTTCCTGTTGCATTGGCTAAATCCAAAGAAAATTAATTTAGCAGATAGAATGCTTGGATTGTCTGGAGTGCAGGAAATTAAAGAACAGGGTGTTGGACTGATAGCAGAGTGTAGAACTTTCTTGGATTCTATTGCTGGGACTTTGAAATCTATGATTTTTGGGTTTCATCATTCTGTGACTGTTGAAATTATAAATATTGTGCTTTGTTTTATTAAGAGTGGAATCCTGCTTTATGTCATACAACAATTGAACCAAGATGAACACTCTCACATAATTGGTTTGTTGAGAGTTATGAATTATGCAGATATTGGCTGTTCAGTTATTTCATGTGGTAAAGTTTTTTCCAAAATGTTAGAAACAGTTTTTAATTGGCAAATGGACTCTAGAATGATGGAGCTGAGGACTCAGAGCTTCTCCAATTGGTTAAGAGATATTTGTTCGGGAATTACTATTTTTAAAAGTTTTAAGGATGCCATATATTGGTTATGTACAAAATTGAAGGATTTTTATGAAGTAAATTATGGCAAGAAAAAGGATGTTCTTAATATTCTCAAAGATAACCAGCAAAAAATAGAAAAAGCCATTGAAGAAGCAGACAATTTTTGCATTTTGCAAATTCAAGATGTGGAGAAATTTGATCAGTATCAGAAAGGGGTTGATTTAATACAAAAGCTGAGAACTGTCCATTCAATGGCTCAAGTTGACCCCAATTTGGGGGTTCATTTGTCACCTCTCAGAGATTGCATAGCAAGAGTCCATCAAAAGCTCAAGAATCTTGGATCTATAAATCAGGCCATGGTAACAAGATGTGAGCCAGTTGTTTGCTATTTGTATGGCAAAAGAGGGGGAGGGAAAAGCTTGACTTCAATTGCATTGGCAACCAAAATTTGTAAACACTATGGTGTTGAACCTGAGAAAAATATTTACACCAAACCTGTGGCCTCAGATTATTGGGATGGATATAGTGGACAATTAGTTTGTATTATTGATGATATTGGCCAAAACACAACAGATGAAGATTGGTCAGATTTTTGTCAATTAGTGTCAGGATGCCCAATGAGATTGAATATGGCTTCTCTTGAGGAGAAGGGCAGACATTTTTCCTCTCCTTTTATAATAGCATCTTCAAATTGGTCAAATCCAAGTCCAAAAACAGTTTATGTTAAAGAAGCAATTGATCGTAGGCTTCATTTTAAGGTTGAAGTTAAACCTGCTTCATTTTTTAAAAATCCTCACAATGATATGTTAAATGTTAATTTGGCTAAAACAAATGATGCAATTAAGGACATGTCTTGTGTTGATTTGATAATGGATGGACACAATATTTCATTGATGGATTTACTTAGTTCCTTAGTGATGACAGTTGAAATTAGGAAACAGAATATGAGTGAATTCATGGAGTTGTGGTCTCAGGGAATTTCAGATGAT------GACAGTGCAGTAGCTGAGTTTTTCCAGTCTTTTCCATCTGGTGAACCATCAAATTCCAAGTTATCTAGTTTTTTCCAATCTGTCACTAATCACAAGTGGGTTGCTGTGGGAGCTGCAGTTGGTATTCTTGGATTGCTAGTGGGAGGATGGTTTGTGTATAAGCATTTTTCCCGCAAAGAGGAAGAACCAATTCCAGCTGAAGGGGTTTATCATGGAGTGACTAAGCCCAAACAAGTGATTAAATTGGATGCAGATCCAGTAGAGTCCCAGTCAACTCTAGAAATAGCAGGATTAGTTAGGAAAAATTTGGTTCAGTTTGGAGTTGGTGAGAAAAATGGATGTGTGAGATGGGTCATGAATGCCTTAGGAGTGAAGGATGATTGGTTGTTAGTACCTTCTCATGCTTATAAATTTGAAAAGGATTATGAAATGATGGAGTTTTATTTCAATAGAGGTGGAACTTACTATTCAATTTCAGCTGGTAATGTTGTTATTCAATCTTTAGATGTGGGATTCCAAGATGTTGTTCTAATGAAGGTTCCTACAATTCCCAAGTTTAGAGATATTACTCAACATTTTATTAAGAAAGGAGATGTGCCTAGAGCCTTGAATCGCTTGGCAACATTAGTGACAACCGTTAATGGAACTCCTATGTTAATTTCTGAGGGACCTTTAAAAATGGAAGAAAAAGCCACTTATGTTCATAAGAAGAACGATGGTACTACGGTTGATTTGACTGTAGATCAGGCATGGAGAGGAAAAGGTGAAGGTCTTCCTGGAATGTGTGGTGGGGCCCTAGTGTCATCAAATCAGTCCATACAAAATGCAATTTTGGGTATTCATGTTGCTGGAGGAAATTCAATTCTTGTGGCAAAGTTGATTACTCAAGAAATGTTTCAAAACATTGATAAGAAA---ATTGAAAGTCAGAGAATAATGAAAGTGGAATTTACTCAATGTTCAATGAATGTAGTCTCCAAAACGCTTTTTAGAAAGAGTCCCATTCATCACCACATTGATAAAACCATGATTAATTTTCCTGCAGCTATGCCTTTCTCTAAAGCTGAAATTGATCCAATGGCTATGATGTTGTCTAAATATTCATTACCTATTGTGGAAGAACCAGAGGATTATAAGGAAGCTTCAGTTTTTTATCAAAATAAAATAGTAGGCAAGACTCAGCTAGTTGATGACTTTCTAGATCTTGATATGGCCATTACAGGGGCTCCAGGCATTGATGCTATTAATATGGATTCATCTCCTGGGTTTCCTTATGTTCAAGAAAAATTGACTAAAAGAGATTTGATTTGGTTGGATGAAAATGGTTTGCTGTTAGGAGTTCACCCAAGATTGGCCCAGAGAATCTTATTTAATACTGTCATGATGGAAAATTGTTCTGACTTAGATGTTGTTTTTACAACTTGTCCAAAAGATGAATTGAGACCATTAGAGAAAGTTTTGGAATCAAAAACAAGAGCTATTGATGCTTGCCCTTTGGATTATACAATTTTATGTCGAATGTACTGGGGTCCAGCTATTAGTTATTTTCATTTGAATCCAGGGTTTCACACAGGTGTTGCTATTGGCATAGATCCTGATAGACAGTGGGATGAATTATTTAAAACAATGATAAGATTTGGAGATGTTGGTCTTGATTTAGATTTTTCTGCTTTTGATGCCAGTCTTAGTCCATTTATGATTAGGGAAGCAGGTAGAATCATGAGTGAATTATCTGGAACACCATCTCATTTTGGAACAGCTCTTATCAATACTATCATTTATTCTAAACATCTGCTGTACAATTGTTGTTATCACGTCTGTGGTTCAATGCCTTCTGGGTCTCCTTGTACAGCTTTGTTGAATTCAATTATTAATAATATTAATTTGTACTATGTGTTTTCTAAAATATTTGGAAAGTCTCCAGTTTTCTTTTGTCAAGCTTTGAGGATCCTTTGTTATGGAGATGATGTTTTGATAGTTTTTTCCAGAGATGTTCAAATTGATAATCTTGACTTGATTGGACAGAAAATTGTGGATGAGTTCAAAAAACTTGGCATGACAGCCACTTCAGCTGATAAAAATGTGCCTCAACTGAAGCCAGTTTCAGAATTGACTTTTCTTAAAAGATCTTTTAATTTGGTGGAGGACAGAATCAGACCTGCAATTTCAGAAAAGACAATTTGGTCTTTGATAGCTTGGCAGAGAAGTAACGCTGAGTTTGAGCAGAATCTAGAAAATGCTCAGTGGTTTGCTTTCATGCATGGCTATGAGTTCTATCAGAAATTCTATTATTTTGTTCAGTCCTGTTTGGAGAAAGAGATGATAGAATATAGACTTAAATCTTATGATTGGTGGAGAATGAGATTTTATGACCAGTGTTTCATTTGTGACCTTTCA
>BAO09704
------------ATGAATATGTCCAAACAAGGGATTTTCCAGACTGTTGGGAGTGGTCTTGACCACATCCTGTCTTTGGCAGATATTGAGGAAGAACAAATGATTCAGTCTGTTGATAGGACTGCAGTGACTGGTGCTTCTTATTTCACTTCTGTAGACCAATCTTCAGTTCACACTGCTGAAGTTGGCTCACATCAAATTGAACCTTTGAAAACCTCTGTTGATAAACCTGGTTCTAAGAAGACTCAGGGGGAGAAGTTTTTCTTGATTCATTCTGCTGACTGGCTCACTACACATGCTCTTTTTCATGAAGTTGCAAAATTGGATGTGGTGAAATTATTGTATAATGAGCAGTTCGCCGTTCAAGGTTTGTTGAGATATCATACATATGCAAGATTTGGTATTGAGATTCAAGTTCAGATAAACCCCACACCCTTTCAGCAAGGGGGACTAATTTGTGCCATGGTTCCTGGTGACCAAAGTTATGGTTCGATAGCATCCTTGACTGTTTATCCTCATGGTTTGTTAAATTGCAACATCAACAATGTGGTTAGAATAAAGGTTCCATTTATTTATACTAGAGGTGCTTATCATTTTAAAGATCCACAGTACCCAGTTTGGGAATTGACAATCAGGGTTTGGTCAGAGTTGAATATTGGAACAGGAACTTCAGCTTATACTTCACTCAACGTTTTAGCTAGGTTCACAGATTTGGAGTTGCATGGGTTAACTCCTCTTTCTACACAGATGATGAGAAACGAATTTAGAGTTAGTACTACTGAAAATGTTGTAAATTTGTCAAATTATGAAGATGCAAGGGCAAAAATGTCTTTTGCTTTGGATCAGGAAGATTGGAAGTCTGATCCTTCTCAAGGTGGTGGAATTAAAATTACTCATTTTACTACTTGGACATCTATTCCAACTTTGGCTGCCCAGTTTCCATTTAATGCTTCAGATTCGGTTGGGCAACAAATTAAAGTTATTCCAGTGGACCCATATTTTTTCCAGATGACAAACACTAATCCTGATCAAAAATGTATAACTGCTCTGGCTTCTATTTGTCAGATGTTTTGTTTTTGGAGGGGAGATCTTGTTTTTGATTTTCAGGTTTTTCCAACCAAATATCATTCAGGTAGATTATTGTTTTGCTTTGTTCCTGGGAATGAGTTAATAGATGTTACTGGAATTACATTAAAACAGGCAACTACTGCTCCTTGTGCAGTAATGGACATTACAGGAGTGCAATCAACCTTGAGATTTCGTGTTCCTTGGATTTCTGATACACCCTACCGAGTAAACAGGTACACGAAGTCAGCACATCAAAAAGGTGAGTACACTGCCATTGGAAAGCTTATTGTGTACTGTTATAACAGACTGACTTCTCCTTCCAATGTTGCTTCTCATGTTAGAGTTAATGTTTATCTTTCAGCAATTAATTTGGAATGCTTTGCTCCTCTTTACCATGCTATGGATGTTACTACACAAGTTGGAGATGATTCAGGAGGTTTTTCGACAACAGTTTCTACAGAGCAGAATGTTCCTGATCCCCAAGTCGGCATAACAACCATGAGGGACCTAAAAGGGAAAGCCAATAGGGGAAAGATGGATGTTTCAGGAGTGCAAGCACCTGTGGGAGCTATT---ACAACAATTGAGGATCCAGTTTTAGCAAAGAAAGTGCCTGAGACATTTCCTGAATTGAAGCCTGGAGAGTCTAGACATACATCAGATCATATGTCTATTTATAAATTTATGGGAAGGTCTCATTTTCTGTGTACTTTCACTTTCAATTCAAATAATAAAGAGTACACATTTCCAATAACTCTGTCTTCGACTTCTAATCCTCCTCATGGCTTACCATCAACATTAAGGTGGTTTTTCAACTTGTTTCAATTGTATAGAGGACCATTGGATTTGACAATTATTATCACAGGAGCCACTGATGTAGACGGTATGGCCTGGTTCACTCCAGTAGGCCTTGCTGTTGACACTCCTTGGGTGGAAAAGGAGTCAGCTTTGTCCATTGATTACAAGACTGCTCTTGGAGCTGTTAGATTTAATACAAGAAGAACAGGGAATATTCAGATTAGATTGCCATGGTATTCTTATTTGTATGCCGTGTCTGGAGCACTGGATGGTTTGGGGGACAAGACAGATTCTACATTTGGATTGGTTTCTATTCAGATTGCAAATTACAATCATTCTGATGAATATTTGTCCTTTAGTTGTTACTTATCTGTCACAGAACAATCAGAGTTCTATTTTCCTAGAGCTCCATTAAATTCAAATGCTATGTTGTCCACTGAGTCCATGATGAGTAGAATTGCAGCTGGAGATTTGGAGTCATCGGTGGATGATCCTAGATCAGAGGAGGATAGAAGATTTGAGAGTCATATAGAATGTAGGAAACCATACAAAGAATTGAGATTGGAGGTTGGCAAACAAAGACTCAAATATGCTCAGGAAGAGTTGTCAAATGAAGTGCTTCCGCCTCCTAGGAAAATGAAAGGGGTATTTTCACAAGCTAAAATTTCTCTTTTTTATACTGAGGAGCATGAAATAATGAAATTTTCTTGGAGAGGAGTGACTGCTGACACTAGGGCCCTGAGAAGATTTGGATTCTCTATGGCTGCTGGTAGAAGTGTGTGGACCCTTGAGATGGATGCTGGAGTTCTTACTGGAAGATTGATCAGATTGAATGATGAGAAATGGACAGAAATGAAGGATGATAAAATTGTTTCATTGATCGAAAAGTTCACAAGCAACAAATATTGGTCTAAAGTGAATTTTCCACATGGGATGTTGGATCTTGAAGAAATTGCTGCCAACTCTAAAGATTTTCCAAATATGTCTGAGACAGATTTGTGTTTCCTGTTGCATTGGCTAAATCCAAAGAAAATTAATTTAGCAGATAGAATGCTTGGACTGTCTGGAGTGCAGGAAATTAAAGAACAGGGTGTTGGGTTGATATCAGAGTGTAGAACTTTCTTGGATTCTATTGCTGGGACTCTGAAATCTATGATGTTTGGATTTCATCATTCTGTGACTGTTGAAATTATAAATACTGTACTTTGTTTTGTTAAGAGTGGAATCCTGCTTTATGTCATACAACAATTAAACCAAGATGAGCACTCCCACATAATTGGTTTGTTGAGAGTTATGAATTATGCAGATATTGGCTGTTCAGTTATCTCATGTGGCAAAGTTTTTTCCAAAATGTTAGAAACAGTTTTTAATTGGCAAATGGACTCCAGAATGATGGAGTTGAGAACTCAGAGTTTTTCCAATTGGTTAAGAGACATTTGTTCAGGAATTACTATTTTTAAAAGTTTTAAGGATGCCATATATTGGCTATATACAAAATTGAAGGATTTTTATGAAGTAAATTATGGCAAGAAGAAGGATGTTCTTAATATTCTCAAAGACAATCAGCAGAAAATAGAAAAAGCCATTGAAGAAGCAGACAATTTTTGCATTTTGCAAATTCAGGATGTAGAGAAATTTGATCAGTATCAGAAAGGGGTTGATTTAATACAAAAGCTGAGAACTGTCCATTCAATGGCTCAAGTTGACCCTAACCTTGGGGTTCATTTGTCACCTCTCAGAGATTGCATAGCCAGAGTCCACCAAAAGCTCAAGAATCTTGGATCTATAAATCAGGCTATGGTGACAAGGTGTGAGCCAGTTGTTTGCTATTTATATGGCAAAAGAGGGGGAGGGAAAAGTTTGACTTCAATTGCATTGGCAACCAAAATTTGTAAACACTATGGTGTTGAACCTGAGAAAAATATTTACACTAAACCTGTGGCCTCAGATTATTGGGATGGTTACAGTGGACAATTGGTTTGCATTATTGATGATATTGGACAAAACACAACAGATGAGGATTGGTCAGATTTTTGTCAATTAGTGTCAGGATGCCCAATGAGATTGAATATGGCTTCTCTTGAGGAGAAGGGCAGACATTTTTCCTCTCCTTTTATAATAGCAACTTCAAATTGGTCAAATCCAAGTCCAAAAACAGTTTATGTTAAGGAAGCAATTGATCGTAGACTTCATTTTAAGGTTGAAGTTAAACCTGCTTCATTTTTTAAAAATCCTCATAATGATATGTTGAATGTTAACTTGGCTAAAACAAATGATGCAATTAAGGATATGTCTTGTGTTGATTTAATAATGGATGGACATAATATTTCACTGATGGATTTACTTAGTTCCTTAGTGATGACAGTTGAAATTAGGAAACAAAATATGAGTGAATTCATGGAGTTGTGGTCTCAGGGAATCTCAGATGATGACAATGATAGTGCAGTAGCTGAGTTTTTCCAATCTTTTCCATCTGGTGAACCATCAAATTCCAAATTATCTAGTTTTTTCCAATCAGTCACTAATCACAAGTGGGTTGCTGTGGGAGCTGCGGTTGGTATTCTTGGAGTGCTTGTGGGGGGATGGTTCGTGTATAAGCATTTCTCCCACAAAGAGGAAGAACCAATTCCAGCTGAAGGAGTTTACCATGGCGTGACCAAGCCCAAACAGGTGATTAAATTGGATGCAGATCCAGTAGAGTCTCAGTCAACTTTAGAAATAGCAGGATTGGTTAGGAAGAATTTGGTTCAATTTGGAGTTGGGGAGAAAAATGGATGTGTGAGATGGGTTATGAATGCTTTAGGAGTAAAGGATGATTGGTTGTTAGTACCTTCTCATGCTTATAAATTTGAAAAGGATTATGAAATGATGGAGTTTTATTTCAATAGAGGTGGAACTTACTATTCAATTTCAGCTGGCAATGTTGTTATTCAATCTTTAGATGTGGGGTTCCAAGATGTTGTTTTAATGAAGGTTCCCACAATTCCCAAGTTTAGAGATATTACTCAGCATTTCATTAAGAAAGGAGATGTACCTAGAGCCCTGAATCGCTTGGCAACACTAGTGACAACTGTTAATGGAACTCCTATGTTAATTTCAGAGGGACCATTAAAAATGGAGGAAAAAGCCACTTATGTTCATAAGAAGAATGATGGTACTACAGTTGACTTGACTGTGGATCAGGCATGGAGAGGAAAAGGTGAAGGTCTTCCTGGAATGTGTGGTGGGGCCCTGGTGTCATCAAATCAGTCCATACAGAATGCAATTTTGGGTATTCATGTTGCTGGAGGAAATTCAATTCTTGTAGCAAAGTTGGTTACTCAAGAAATGTTTCAAAATATTGATAAGAAA---ATTGAAAGTCAGAGAATAATGAAAGTGGAATTTACTCAGTGTTCAATGAATGTAGTCTCCAAAACGCTTTTTAGAAAGAGTCCCATTCATCACCACATTGATAAAACCATGATTAATTTTCCTGCAGCTATGCCTTTTTCTAAAGCTGAAATTGATCCAATGGCTGTAATGTTGTCTAAATATTCATTACCTATTGTGGAAGAACCAGAGGATTATAAAGAAGCTTCTGTTTTTTATCAAAACAAAATAGTAGGCAAGACTCAGTTAGTTGATGACTTTCTAGATCTTGATATGGCCATTACAGGGGCTCCAGGCATTGATGCTATTAATATGGATTCATCTCCTGGGTTTCCTTATGTTCAAGAAAAATTAACTAAAAGAGATTTAATTTGGTTGGATGAAAATGGTTTGTTGTTAGGAGTTCATCCAAGATTGGCCCAGAGAATTTTATTTAATACTGTCATGATGGAAAATTGTTCTGACTTAGATGTTGTTTTTACAACTTGTCCAAAGGATGAATTGAGACCATTAGAGAAAGTTTTGGAATCAAAAACAAGAGCAATTGATGCTTGTCCCTTGGATTATACAATTCTATGTCGAATGTATTGGGGCCCAGCCATTAGTTATTTTCATCTGAATCCAGGGTTCCACACAGGTGTTGCTATTGGCATAGATCCAGATAGACAGTGGGATGAATTATTTAAAACAATGATAAGATTTGGAGATGTTGGTCTTGACTTAGATTTTTCTGCCTTTGATGCTAGTCTTAGTCCATTTATGATTAGGGAGGCGGGTAGAATCATGAGTGAGTTATCTGGAACACCATCTCATTTTGGAACAGCTCTTATCAATACTATTATTTATTCTAAACATTTGCTGTACAATTGTTGTTATCATGTTTGTGGTTCAATGCCTTCCGGGTCTCCCTGTACAGCTCTGTTGAATTCAATTATTAACAACATTAATTTGTATTATGTGTTTTCTAAAATATTTGGAAAGTCTCCAGTTTTCTTTTGCCAAGCTCTGAGGATTCTTTGTTATGGAGATGATGTCTTGATAGTTTTTTCCAGAGATGTTCAAATTGATAATCTTGATTTGATTGGACAGAAAATTGTGGATGAGTTCAAAAAACTTGGCATGACAGCTACTTCAGCTGATAAAAATGTGCCTCAATTAAAGCCAGTTTCAGAATTGACTTTTCTTAAAAGATCCTTTAATTTGGTAGAGGACAGAATTAGACCTGCAATTTCAGAAAAGACAATTTGGTCCTTGATAGCTTGGCAGAGAAGCAACGCTGAGTTTGAGCAGAATTTAGAAAATGCTCAGTGGTTTGCTTTTATGCATGGCTATGAGTTTTACCAGAAATTTTATTATTTTGTTCAGTCCTGTTTGGAGAAAGAGATGATAGAATATAGGCTTAAATCTTATGATTGGTGGAGAATGAGATTTTATGACCAGTGTTTCATTTGTGACCTTTCA
>AAK44219
------------ATGAATATGTCTAGACAGGGTATTTTCCAAACTGTTGGGAGTGGTCTTGACCACATCCTGTCTTTGGCAGATATTGAGGAGGAACAAATGATTCAATCAGTTGATAGAACTGCTGTGACTGGTGCTTCTTATTTTACATCTGTTGATCAGTCTTCAGTTCATACTGCAGAGGTTGGTTCACATCAAGTTGAGCCTCTTAAAACCTCCGTGGACAAACCTGGCTCAAAGAAGACACAAGGAGAAAAATTTTTCCTGATTCATTCTGCGGACTGGTTAACGACACATGCCTTGTTTCATGAGGTAGCAAAATTGGATGTTGTTAAATTATTGTATAATGAGCAGTTTGCTGTCCAGGGTTTACTGAGATATCATACATATGCAAGATTTGGCATTGAGATTCAAGTTCAAATAAATCCCACTCCTTTTCAGCAAGGAGGACTGATTTGTGCTATGGTTCCTGGTGACCAGAGTTATGGCTCTATTGCTTCTTTGACTGTTTATCCCCATGGCTTGCTGAATTGTAACATCAATAATGTGGTGAGAATAAAGGTGCCATTTATTTACACTAGGGGTGCATATCATTTCAAGGATCCACAATATCCTGTTTGGGAGTTGACAATTAGAGTTTGGTCTGAATTGAATATTGGGACAGGAACCTCAGCTTATACTTCTCTTAATGTTCTGGCAAGATTTACAGATTTGGAATTGCATGGGTTGACTCCTTTATCCACACAAATGATGAGAAATGAATTTAGAGTCAGCACTACAGAAAATGTGGTGAATTTATCTAATTATGAGGATGCCAGAGCCAAAATGTCTTTTGCTTTGGATCAAGAAGATTGGAAGTCTGATCCTTCTCAGGGTGGGAGAATTAAGATAACCCATTTTACAACTTGGACATCTATTCCAACCCTGGCGGCACAGTTTCCATTTAATGCTTCAGATTCTGTTGGACAGCAGATCAAAGTCATTCCAGTTGACCCTTATTTTTTCCAAATGACAAATTCAAATCCTGATCAAAAATGTATAACTGCTTTGGCTTCTATCTGTCAAATGTTTTGCTTTTGGAGAGGAGATCTTGTCTTTGACTTTCAGGTTTTCCCTACAAAGTATCATTCTGGTAGGTTGTTGTTTTGTTTTGTGCCTGGTAATGAGTTAATTGATGTTTCTGGGATTACCTTAAAACAGGCTACCACAGCTCCATGTGCTGTTATGGACATCACAGGAGTACAGTCCACCTTGAGATTTCGTGTTCCCTGGATTTCTGACACACCTTATAGAGTGAACAGATATACGAAATCTGCACACCAGAAAGGTGAATATACTGCAATTGGAAAATTGATTGTTTATTGTTATAATAGATTGACTTCCCCATCCAATGTGGCTTCACATGTTAGAGTTAATGTTTACCTTTCTGCAATCAATTTGGAGTGTTTTGCACCATTGTATCATGCCATGGATGTTACAACGCAGGTTGGAGATGATTCAGGAGGATTTTCTACTACAGTTTCAACAGAACAGAATGTCCCTGATCCACAGGTTGGCATAACAACGATGAGAGATTTGAAGGGCAGAGCTAATAGAGGGAAGATGGATGTTTCAGGAGTACAGGCCCCTGTGGGTGCAATT---ACAACCATAGAAGATCCTGTTCTGGCTAAGAAAGTGCCTGAAACTTTTCCAGAACTGAAACCTGGAGAGTCTAGACATACTTCAGATCATATGTCTATTTACAAATTCATGGGGAGATCTCATTTTCTGTGTACATTTACTTTTAATTCAAATAACAAGGAGTATACATTCCCAATTACTTTGTCTTCAACATCTAATCCCCCACATGGACTGCCATCAACATTAAGATGGTTTTTCAATTTGTTTCAGTTATATAGAGGTCCATTAGACTTGACAATCATAATAACTGGAGCTACTGATGTGGATGGGATGGCCTGGTTTACTCCAGTGGGTCTTGCTGTTGACACACCTTGGGTGGAGAAGGAATCAGCATTGTCAATAGATTACAAAACAGCCTTAGGAGCTGTTAGGTTCAACACAAGAAGAACAGGGAACATTCAGATTAGGTTACCTTGGTATTCCTACCTGTATGCTGTTTCAGGTGCACTGGATGGTTTAGGAGATAAAACTGACTCAACATTTGGATTGGTTTCTATTCAGATTGCCAATTATAACCATTCTGATGAATATTTGTCTTTTAGCTGTTATCTATCTGTTACTGAGCAGTCAGAGTTTTATTTTCCAAGGGCCCCCTTGAACTCTAATGCTATGCTGTCCACTGAAACTATGATGAGCAGAATTGCAGCTGGAGATTTGGAATCTTCAGTGGATGATCCCAGATCAGAAGAAGATAGGAGATTTGAAAGTCATATTGAGAGCAGAAAACCATACAAAGAATTAAGACTTGAGGTTGGGAAGCAGAGACTAAAGTATGCCCAGGAAGAATTGTCAAATGAAGTGCTTCCACCTCCTAGGAAAATGAAAGGTCTGTTTTCACAGGCAAAAATTTCTTTGTTTTATACTGAAGATCATGAAATAATGAAGTTTTCATGGAGAGGAGTGACAGCTGACACTAGGGCCTTGAGAAGATTTGGCTTTTCTCTAGCAGCCGGCAGGAGTGTGTGGACCCTTGAAATGGATGCTGGAGTGCTTACTGGTAGATTGGTCAGGTTGAATGATGAGAAATGGACAGAAATGAAGGATGATAAAATTGTTTCATTGGTTGAAAAATTTACAAGTAACAAACATTGGTCTAAAGTAAATTTTCCACATGGCATGTTGGACCTTGAAGAAATTGCTGCTAATTCAAAAGATTTTCCAAATATGTCTGAAACTGATTTGTGTTTTCTGTTACATTGGTTGAACCCCAAGAAAATTAATTTGGCTGATAGAATGCTTGGCTTGTCTGGTGTTCAAGAAATTAAAGAACAAGGCATTGGATTAATAGCAGAGTGTAGAACCTTTTTAGATTCCATAGCTGGCACCTTAAAGTCTATGATGTTTGGGTTCCATCATTCTGTTACTGTTGAGATTATAAATACTGTTCTTTGCTTTGTTAAAAGTGGGATTCTGCTGTATGTTGTACAGCAGTTGAATCAAGATGAGCACTCTCACATAATAGGTCTTTTGAGGGTAATGAATTATGCTGACATTGGATGTTCGGTTATATCCTGTGGTAAAGTGTTTTCAAAAATGCTAGAAACAGTTTTTAATTGGCAGATGGACTCTAGAATGATGGAGCTCAGAACCCAAAGTTTTTCTAATTGGCTTAGGGATATCTGTTCAGGAATTACAATTTTTAAAAGTTTCAAAGACGCAATTTACTGGCTTTACACAAAGTTGAAGGATTTCTATGATGTGAATTATGGTAAAAAGAAAGATGTTCTTAATGTTCTTAAGGACAACCAGCAAAAGATTGAGAGAGCAATAGAAGAAGCAGACAACTTTTGCATTTTACAGATTCAGGATGTGGAAAAATTTGAACAGTATCAAAAAGGAGTTGATCTAATACAAAAATTGAGAACAGTTCACTCTATGGCCCAAGTTGATCCTAGCTTGATGATTCATTTATCCCCCCTGAGAGATTGCATTGCTAGAGTGCATCAGAAGCTCAAAAATCTTGGTTCCATTAATCAAGCCATGGTGACAAGATGTGAACCAGTGGTTTGTTATTTATATGGCAAGAGGGGGGGAGGAAAAAGTTTAACATCAATAGCATTAGCAACAAAAATTTGCAAACACTATGGTGTTGAGCCAGAGAAAAATATTTACACCAAGCCCGTTGCTTCAGATTATTGGGATGGATACAGTGGGCAACTGGTGTGTATTATTGATGACATAGGCCAAAATACCACAGATGAAGACTGGTCTGATTTTTGTCAATTGGTTTCAGGATGTCCAATGAGGCTGAATATGGCATCTCTTGAAGAGAAGGGTAGACATTTTTCTTCTCCTTTTATAATTGCAACTTCAAATTGGTCAAATCCTAGTCCGAAAACAGTTTATGTTAAAGAAGCCATTGATCGTAGACTTCATTTTAAAATTGAAGTGAAACCTGCTTCTTTTTTCAAAAATCCTCACAATGACATGCTAAATGTCAATTTAGCTAAGACAAATGATGCCATTAAGGATATGTCATGTGTTGATTTAATCATGGATGGTCATAATGTTTCATTAATGGATTTACTTAGTTCCTTAGTGATGACTGTTGAAATTAGAAAACAAAATATGACTGAATTTATGGAATTATGGTCTCAAGGTATTTCAGATGATGATAATGATAGTGCAGTGGCAGAATTTTTCCAATCTTTTCCATCGGGTGAGCCATCAAATTCTAAATTATCCAGTTTTTTCCAGTCAGTGACTAATCATAAGTGGGTCGCTGTGGGGGCTGCTGTTGGTATTCTTGGTGTGCTTGTGGGAGGATGGTTTGTTTACAAACATTTTTCCCGTAAAGAGGAAGAGCCAATTCCTACTGAAGGAGTGTACCATGGTGTAACGAAGCCCAAACAAGTGATCAAACTGGATGCTGATCCCGTGGAATCTCAGTCAACATTAGAAATTGCTGGCTTGGTTAGAAAGAATCTTGTTCAGTTTGGTGTTGGAGAGAAAAATGGATGTGTGAGGTGGGTTATGAATGCCTTAGGAGTGAAAGATGATTGGCTGCTTGTACCTTCTCATGCTTATAAATTTGAAAAGGATTATGAAATGATGGAGTTTTATTTTAACAGAGGTGGCACCTATTACTCTATATCTGCTGGTAATGTTGTGATTCAATCTTTGGATGTGGGATTTCAAGATGTGGTTTTGATGAAAGTTCCAACTATTCCAAATTTTAGAGATATTACAGAACATTTTATTAAGAAAGGTGATGTGCCTCGTGCCTTAAATCGCCTTGCAACGTTGGTGACAACAGTGAATGGAACCCCAATGTTAATTTCTGAGGGTCCCCTTAAGATGGAGGAAAAAGCCACTTATGTGCATAAGAAGAATGATGGCACTACTGTTGATTTGACAGTGGATCAAGCTTGGAGAGGAAAAGGTGAGGGTTTGCCAGGAATGTGTGGTGGTGCCTTGGTTTCATCAAATCAGTCTATACAGAATGCAATCTTGGGCATACATGTGGCTGGAGGTAATTCAATTCTTGTTGCCAAGTTAGTAACTCAAGAAATGTTTCAGAATATAGATAAAAAG---ATTGAAAGTCAGAGAATAATGAAAGTGGAATTTACTCAGTGTTCAATGAATGTGGTCTCCAAAACGCTTTTTAGGAAGAGTCCCATTCATCATCACATTGATAAAGACATGATTAATTTTCCTGCAGCAATGCCTTTCTCAAGAGCAGAAATTGACCCGATGGCTGTAATGCTTTCTAAATATTCTTTACCTATGGTTGAAGAACCAGAGGGTTACAAAGATGTTTCGGTTTTCTTTCAGAATAAAGTTATGGGGAAGAGTGTTTTGGTTGATGATTTTTTGGATCTTGACATGGCCATTACAGGGGCCCCTGGAATAGATGCAATTAATATGGACTCTTCTCCTGGATTCCCATATGTCCAAGAAAGATTGACAAAAAGGGATTTAATTTGGCTTGATGAAAATGGACTGCTGTTAGGCATTCATCCAAGATTAGCTCAGAGAATCTTGTTTAATACAGTTATGATGGAAAATTGTTCAGATCTGGATGTGATTTTCACAACCTGTCCAAAAGATGAGCTAAGACCCTTGGATAAAGTGTTAGAATCAAAAACAAGAGCCATTGATGCCTGTCCTTTAGATTATACAATTTTGTGTCGGATGTATTGGGGTCCAGCTATAAGTTATTTCCATTTGAATCCTGGATTTCATACTGGTGTGGCTATTGGAATTGATCCTGATAGGCAATGGGATGAATTATTTAAAACAATGATTAGATTTGGGGATGTTGGTCTTGATTTGGATTTTTCCGCCTTTGATGCTAGTCTTAGTCCATTTATGATTAGAGAAGCAGGCAGAATTATGTCTGAAATTTCAGGAACGCCATCTCATTTTGGAACAGCTCTTATCAACACAATTATTTACTCAAAACACCTGTTGTACAATTGTTGTTACCATGTGTATGGGTCAATGCCATCAGGATCTCCTTGTACAGCTTTGCTCAATTCAATTATTAATAACATCAATTTGTATTATGTTTTCTCAAAAATTTTTAGGAAGTCTCCTGTGTTTTTTAGCCAAGCTGTGAGGATTTTATGTTATGGGGATGATGTTTTAATAGTCTTTTCCAGAGATATTCAGATTGATAATCTTGATCAGATTGGACAGAAAATTGTGCATGAATTTAAACAGTTGGGGATGACAGCTACTTCTGCTGACAAAACTGTACCACAACTGAAGCCAGTTTCAGAATTAACTTTTCTCAAGAGGTCCTTTAATCTGGTAGAGGACAGGGTTAGACCAGCTATTTCTGAGAAGACAATCTGGTCTTTAGTAGCTTGGCAAAGAAGCAATGCCGAGTTTGAACAAAATTTGGAAAATGCTCAGTGGTTTGCTTTTATGCATGGTTTTGAGTTTTATCAGAAATTTTATTATTTTGTTCAGTCCTGTTTGGAGAAAGAAATGATAGAATATAGACTTAAATCATATGATTGGTGGAGAATGAGGTTTTATGATCAGTGCTTTGTTTGTGACCTTTCA
>BAO09702
------------ATGAATATGTCCAAACAAGGGATTTTCCAGACTGTTGGGAGTGGTCTTGACCACATCCTGTCTTTGGCAGATATTGAGGAAGAACAAATGATTCAGTCTGTTGATAGGACTGCAGTGACTGGTGCTTCTTATTTTACTTCTGTAGACCAATCTTCAGTTCATACTGCTGAGGTTGGCTCACATCAAATTGAACCTTTGAAAACCTCTGTTGATAAACCCGGTTCTAAGAAGACTCAGGGGGAGAAGTTTTTCTTGATTCATTCTGCTGACTGGCTCACTACACATGCTCTTTTTCATGAGGTTGCAAAATTGGATGTGGTGAAATTATTGTATAATGAGCAGTTCGCTGTCCAAGGCTTGTTGAGATACCATACATATGCAAGATTTGGTATTGAGATTCAAGTTCAGATAAACCCCACACCCTTTCAGCAAGGGGGACTAATTTGTGCCATGGTTCCTGGTGACCAAAGTTATGRTTCGATAGCATCCTTGACTGTTTATCCTCATGGTTTGTTAAATTGCAACATCAACAATGTGGTTAGAATAAAGGTTCCATTTATTTACACTAGAGGTGCTTATCATTTTAAAGACCCACAATACCCAGTTTGGGAATTGACAATCAGGGTTTGGTCAGAGTTGAATATTGGAACAGGAACTTCAGCTTACACTTCACTTAACGTTTTAGCTAGGTTCACAGATTTGGAGTTGCATGGGTTAACTCCTCTTTCTACACAGATGATGAGAAATGAATTTAGAGTTAGTACTACTGAAAATGTTGTAAATTTGTCAAATTATGAAGATGCAAGGGCAAAAATGTCTTTTGCWTTGGATCAGGAAGATTGGAAGTCTGATCCTTCTCAAGGTGGTGGAATTAAAATTACTCATTTTACTACTTGGACATCTATTCCAACTTTGGCTGCCCAGTTTCCATTTAATGCTTCAGATTCGGTTGGGCAACAAATTAAAGTTATTCCAGTGGACCCATATTTTTTCCAGATGACAAACACTAATCCTGATCAAAAATGTATAACTGCTCTGGCTTCCATTTGTCAGATGTTTTGTTTTTGGAGGGGAGATCTTGTTTTTGATTTTCAGGTTTTTCCAACCAAATATCATTCAGGTAGGTTGTTGTTTTGTTTTGTTCCTGGGAATGAGTTAATAGATGTTACTGGAATTACATTAAAACAGGCAACTACTGCTCCTTGTGCAGTAATGGACATTACAGGAGTGCAATCAACCTTGAGATTTCGTGTTCCTTGGATTTCTGACACACCCTACCGAGTAAACAGGTACACGAAGTCAGCACATCAAAAAGGTGAGTACACTGCCATTGGAAAGCTTATTGTGTACTGTTATAATAGACTGACATCTCCTTCCAATGTTGCTTCTCATGTTAGAGTTAATGTTTATCTTTCAGCAATTAATTTGGAATGCTTTGCTCCTCTTTACCATGCCATGGATGTTACTACACAAGTTGGAGATGATTCGGGAGGTTTTTCAACAACAGTTTCTACAGAGCAGAATGTTCCTGATCCTCAAGTCGGCATAACAACCATGAGGGACCTAAAGGGGAAAGCCAATAAGGGAAAGATGGATGTTTCAGGAGTGCAAGCACCTGTGGGAGCTATC---ACAACAATTGAGGATCCAGTTTTAGCAAAGAAAGTGCCTGAGACATTTCCTGAATTGAAGCCTGGAGAGTCTAGACATACATCAGATCATATGTCTATTTATAAATTCATGGGAAGGTCTCATTTTCTGTGTACTTTTACTTTCAATTCAAATAATAAAGAGTACACATTTCCAATAACTCTGTCTTCGACTTCTAATCCTCCTCATGGCTTACCGTCAACATTAAGGTGGTTTTTCAACCTGTTTCAATTGTATAGAGGACCATTGGATTTGACAATTATTATAACAGGAGCCACTGATGTAGACGGTATGGCCTGGTTCACTCCAGTAGGCCTTGCTGTTGACACTCCTTGGGTGGAAAAGGAGTCTGCTTTGTCTATTGACTACAAGACTGCTCTTGGAGCTGTTAGATTTAATACAAGAAGAACAGGGAATATTCAGATTAGATTGCCATGGTATTCTTATTTGTATGCCGTGTCTGGAGCACTGGATGGCTTGGGAGATAAGACAGATTCTACATTTGGATTGGTTTCTATTCAGATTGCAAATTACAATCATTCTGATGAGTATTTGTCCTTTAGTTGCTACTTATCTGTCACAGAACAATCAGAGTTCTATTTTCCTAGAGCTCCATTAAATTCAAATGCTATGTTGTCCACTGAGTCCATGATGAGTAGAATTGCAGCTGGAGATTTGGAGTCATCGGTGGATGATCCTAGATCAGAGGAGGATAGAAGATTTGAGAGTCATATAGAATGTAGGAAACCATACAAAGAACTGAGGCTGGAGGTCGGTAAACAAAGACTCAAATATGCTCAGGAAGAGTTGTCAAATGAAGTGCTTCCGCCTCCTAGGAAAATGAAAGGGGTATTTTCACAAGCTAAAATTTCTCTTTTTTATACTGAGGAGCATGAAATAATGAAATTTTCTTGGAGAGGAGTGACTGCTGACACTAGGGCCCTGAGAAGATTTGGATTCTCTATGGCTGCTGGTAGAAGTGTGTGGACCCTTGAAATGGATGCTGGAGTTCTTACTGGAAGATTGATCAGATTGAATGATGAGAAATGGACAGAAATGAAGGATGATAAAATTGTCTCATTAATCGAAAAGTTCACAAGCAACAAATATTGGTCTAAAGTGAATTTTCCACATGGAATGTTGGATCTTGAAGAAATTGCTGCCAACTCTAAAGATTTTCCAAATATGTCTGAGACAGATTTGTGTTTCCTGTTGCATTGGTTAAATCCAAAGAAAATTAATTTAGCAGATAGAATGCTTGGACTGTCTGGAGTGCAGGAAATTAAAGAACAGGGTGTTGGATTGATATCAGAGTGTAGAACTTTCTTGGATTCTATTGCTGGGACTCTGAAATCTATGATGTTTGGATTTCATCATTCTGTGACTGTTGAAATTATAAATACTGTACTTTGTTTTGTTAAGAGTGGAATCCTGCTTTATGTCATACAACAATTAAATCAAGATGAGCACTCCCACATAATTGGTTTGTTGAGAGTTATGAATTATGCAGATATTGGTTGCTCAGTTATCTCATGTGGCAAAGTTTTTTCCAAAATGTTAGAAACAGTTTTTAATTGGCAAATGGATTCCAGAATGATGGAATTGAGAACTCAGAGCTTTTCCAATTGGTTAAGAGACATTTGTTCAGGAATTACTATTTTTAAAAGTTTCAAGGATGCCATATATTGGCTATATACAAAATTGAAGGATTTTTATGAAGTAAATTATGGCAAGAAGAAGGATGTTCTTAATATTCTCAAAGATAACCAGCAAAAAATAGAGAAAGCCATTGAAGAAGCAGACAATTTTTGCATTTTGCAAATTCAAGATGTAGAGAAATTTGATCAGTATCAGAAAGGGGTTGATTTAATACAAAAGCTGAGAACTGTCCATTCAATGGCTCAAGTTGACCCTAACCTTGGGGTTCATTTGTCACCTCTCAGAGATTGCATAGCCAGAGTCCACCAAAAGCTCAAGAATCTTGGATCTATAAATCAGGCTATGGTGACAAGGTGTGAGCCAGTTGTTTGCTATTTATATGGCAAAAGAGGGGGAGGGAAAAGTTTGACTTCAATTGCATTGGCAACCAAAATTTGTAAACACTATGGTGTTGAACCTGAGAAAAATATTTACACTAAACCTGTGGCCTCAGATTATTGGGATGGTTACAGTGGACAATTGGTTTGCATTATTGATGATATTGGACAAAACACAACAGATGAAGATTGGTCAGATTTTTGTCAATTAGTGTCAGGATGCCCAATGAGATTGAATATGGCTTCTCTTGAGGAGAAGGGCAGACATTTTTCCTCTCCTTTTATAATAGCAACTTCAAATTGGTCAAATCCAAGTCCAAAAACAGTTTATGTTAAGGAAGCAATTGACCGTAGACTTCATTTTAAGGTTGAAGTTAAACCTGCTTCATTTTTTAAAAATCCTCACAATGATATGTTGAATGTTAATTTGGCTAAAACAAATGATGCAATTAAAGATATGTCTTGTGTTGATTTAATAATGGATGGGCACAATATTTCACTGATGGATTTACTTAGTTCCTTAGTGATGACAGTTGAAATTAGGAAACAAAATATGAGTGAATTCATGGAGTTGTGGTCTCAGGGAATCTCAGATGATGACAATGATAGTGCAGTGGCTGAGTTTTTCCAATCTTTTCCATCTGGTGAACCATCAAATTCCAAATTATCTAGTTTTTTCCAATCAGTCACTAATCACAAGTGGGTTGCTGTGGGAGCTGCAGTTGGTATTCTTGGAGTGCTTGTGGGGGGATGGTTCGTGTATAAGCATTTCTCCCGCAAGGAGGAAGAACCAATTCCAGCTGAAGGGGTTTACCATGGCGTGACCAAGCCCAAACAGGTGATTAAATTAGATGCAGATCCAGTAGAGTCTCAGTCAACTTTAGAAATAGCAGGACTAGTTAGGAAGAATTTGGTTCAATTTGGAGTTGGGGAGAAAAATGGATGTGTGAGATGGGTTATGAATGCCTTAGGAGTAAAGGATGATTGGTTGTTAGTACCTTCTCATGCTTATAAATTTGAAAAGGATTATGAAATGATGGAGTTTTATTTCAATAGAGGTGGAACTTACTATTCAATTTCAGCTGGTAATGTTGTTATTCAATCTTTAGATGTGGGGTTTCAAGATGTTGTTCTAATGAAGGTTCCCACAATTCCCAAGTTTAGAGATATTACTCAGCATTTTATAAAGAAAGGAGATGTACCTAGAGCCCTGAATCGYTTGGCAACATTAGTGACAACTGTTAATGGAACTCCTATGTTAATTTCAGAGGGACCATTAAAAATGGAGGAAAAAGCCACTTATGTTCATAAGAAGAATGATGGTACTACAGTTGATTTGACTGTGGATCAGGCATGGAGAGGAAAAGGTGAAGGTCTTCCTGGAATGTGTGGTGGGGCCCTGGTGTCATCAAATCAGTCCATACAGAATGCAATCTTGGGTATTCATGTTGCTGGAGGAAATTCAATTCTTGTAGCAAAGTTGGTTACTCAAGAAATGTTTCAAAATATTGACAAGAAA---ATTGAAAGTCAGAGAATAATGAAAGTGGAATTTACTCAGTGTTCAATGAATGTAGTCTCCAAAACGCTTTTTAGAAAGAGTCCCATTCATCACCATATTGATAAAACCATGATTAATTTTCCTGCAGCTATGCCTTTTTCTAAAGCTGAAATTGATCCAATGGCTGTAATGTTATCCAAATATTCATTACCTATTGTGGAAGAACCAGAGGATTACAAAGAAGCTTCTGTTTTTTATCAAAATAAAATAGTAGGCAAGACTCAGTTAGTTGATGACTTTCTGGATCTTGATATGGCCATTACAGGGGCTCCAGGCATTGATGCTATTAATATGGATTCATCTCCTGGGTTTCCTTATGTTCAAGAAAAATTGACTAAAAGAGATTTAATTTGGTTGGATGAAAATGGTTTGTTGCTAGGAGTTCATCCAAGATTGGCCCAGAGAATTTTATTTAATACTGTCATGATGGAAAATTGTTCTGACTTAGATGTTGTTTTCACAACTTGTCCAAAGGATGAGTTGAGACCATTAGAGAAAGTTTTGGAATCAAAAACAAGAGCAATTGATGCTTGTCCCTTGGATTATACAATTCTATGTCGAATGTATTGGGGCCCAGCCATTAGTTATTTTCATCTGAATCCAGGCTTCCACACAGGTGTTGCTATTGGCATAGATCCTGATAGACAGTGGGATGAATTATTTAAAACAATGATAAGATTTGGAGATGTTGGTCTTGACTTAGATTTTTCTGCCTTTGATGCTAGTCTTAGCCCATTCATGATTAGGGAGGCGGGTAGAATCATGAGTGAGTTATCTGGAACACCATCTCATTTTGGAACAGCTCTTATCAATACTATTATTTATTCTAAACATTTGCTGTACAATTGTTGTTATCATGTTTGTGGTTCAATGCCTTCTGGGTCTCCCTGTACAGCTTTGTTGAATTCAATTATTAACAACATTAATTTGTATTATGTGTTTTCTAAAATATTTGGAAAGTCTCCAGTTTTCTTTTGTCAAGCTCTGAGGATTCTTTGTTATGGAGATGATGTCTTGATAGTTTTTTCCAGAGATGTTCAAATTGATAATCTTGATTTGATTGGACAGAAAATTGTGGATGAGTTCAAAAAACTTGGCATGACAGCTACTTCAGCTGATAAAAATGTGCCTCAATTAAAGCCAGTTTCAGAATTGACTTTTCTTAAAAGATCCTTTAATTTGGTAGAGGACAGAATTAGACCTGCAATTTCAGAAAAGACAATTTGGTCCTTGATAGCTTGGCAGAGAAGCAACGCTGAGTTTGAGCAGAATTTAGAAAATGCTCAGTGGTTTGCTTTTATGCATGGCTATGAGTTTTATCAGAAATTTTATTATTTTGTTCAGTCCTGTTTGGAGAAAGAGATGATAGAATATAGGCTTAAATCTTATGATTGGTGGAGAATGAGATTCTATGACCAGTGTTTCATTTGTGACCTTTCA
>BAO09703
------------ATGAATATGTCCAAACAAGGGATTTTCCAGACTGTTGGGAGTGGTCTTGACCACATCCTGTCTTTGGCAGATATTGAGGAAGAACAGATGATTCAGTCTGTTGATAGGACTGCAGTGACTGGTGCTTCTTATTTCACTTCTGTAGACCAATCTTCAGTTCACACTGCTGAAGTTGGCTCACATCAAATTGAACCTTTGAAAACCTCTGTTGATAAACCTGGTTCTAAGAAGACTCAGGGGGAGAAGTTTTTCTTGATTCATTCTGCTGACTGGCTCACTACACATGCTCTTTTTCATGAAGTTGCAAAATTGGATGTGGTGAAATTATTGTATAATGAGCAGTTCGCCGTCCAAGGTTTGTTGAGATACCATACATATGCAAGATTTGGTATTGAGATTCAAGTTCAGATAAACCCCACACCCTTTCAGCAAGGGGGACTAATTTGTGCCATGGTTCCTGGTGACCAAAGTTATGGTTCGATAGCATCCTTGACTGTTTATCCTCATGGTTTGTTAAATTGCAACATCAACAATGTGGTTAGAATAAAGGTTCCATTTATTTATACTAGAGGTGCTTATCATTTTAAAGATCCACAGTACCCAGTTTGGGAATTGACAATCAGGGTTTGGTCAGAGTTGAATATTGGAACAGGAACTTCAGCTTACACTTCACTCAACGTTTTAGCTAGGTTCACAGATTTGGAGTTGCATGGGTTAACTCCTCTTTCTACACAGATGATGAGAAATGAATTTAGAGTTAGTACTACTGAAAATGTTGTGAATTTGTCAAATTATGAAGATGCAAGGGCAAAGATGTCTTTTGCTTTGGATCAGGAGGATTGGAAGTCCGATCCTTCTCAAGGTGGTGGAATTAAAATTACTCATTTTACTACTTGGACATCTATTCCAACTTTGGCTGCCCAGTTTCCATTTAATGCTTCAGATTCGGTTGGGCAACAAATTAAAGTTATTCCAGTGGACCCATATTTTTTCCAGATGACAAACACTAATCCTGATCAAAAATGTATAACTGCTCTGGCTTCTATTTGTCAGATGTTTTGTTTTTGGAGGGGAGATCTTGTTTTTGATTTTCAGGTTTTTCCAACCAAATATCATTCAGGCAGATTATTGTTTTGCTTTGTGCCTGGGAATGAGTTAATAGATGTTACTGGAATTACATTAAAACAGGCAACAACTGCTCCTTGTGCAGTAATGGACATTACAGGAGTGCAATCAACCTTGAGATTTCGTGTTCCTTGGATTTCTGATACACCTTACCGAGTAAACAGGTACACGAAGTCAGCACATCAAAAAGGTGAGTACACTGCCATTGGAAAGCTTATTGTGTACTGTTATAATAGACTGACTTCTCCTTCCAATGTTGCTTCTCATGTTAGAGTTAATGTTTATCTTTCAGCAATTAATTTGGAATGCTTTGCTCCTCTTTACCATGCTATGGATGTTACTACACAAGTTGGAGATGATTCAGGAGGTTTTTCAACAACAGTTTCTACAGAGCAGAATGTTCCTGATCCCCAAGTCGGCATAACAACCATGAGGGACCTAAAAGGGAAAGCCAATAGGGGAAAGATGGATGTTTCAGGAGTGCAAGCACCTGTGGGAGCTATC---ACAACAATTGAGGATCCAGTTTTAGCAAAGAAAGTGCCTGAGACATTTCCTGAGTTGAAGCCTGGAGAGTCTAGACATACATCAGATCATATGTCTATTTATAAATTTATGGGAAGGTCTCATTTTCTGTGTACTTTTACTTTCAATTCAAATAATAAAGAGTACACATTTCCAATAACTTTGTCTTCGACTTCTAATCCTCCTCATGGCTTACCATCAACATTAAGGTGGTTTTTCAACCTGTTTCAATTGTATAGAGGACCATTGGATTTGACAATTATTATCACAGGAGCCACTGATGTAGACGGTATGGCCTGGTTCACTCCAGTAGGCCTTGCTGTTGACACTCCTTGGGTGGAAAAGGAGTCAGCTTTGTCTATTGATTACAAGACTGCTCTTGGAGCTGTTAGATTTAATACAAGAAGAACAGGGAATATTCAGATTAGATTACCATGGTATTCTTATTTGTATGCCGTGTCTGGAGCACTSGATGGCTTGGGAGATAAGACAGATTCTACATTTGGATTGGTTTCTATTCAGATTGCAAATTACAATCATTCTGATGAATATTTGTCCTTTAGTTGTTACTTATCTGTCACAGAACAATCAGAGTTCTATTTTCCTAGAGCTCCATTAAATTCAAATGCTATGTTGTCCACTGAGTCCATGATGAGTAGAATTGCAGCTGGAGATTTGGAGTCATCGGTGGATGATCCTAGATCAGAGGAGGATAGAAGATTTGAGAGTCATATAGAATGTAGGAAACCATACAAAGAATTGAGATTGGAGGTTGGCAAACAAAGACTCAAATATGCTCAGGAAGAGTTGTCAAATGAAGTGCTTCCGCCTCCTAGGAAAATGAAAGGGGTATTTTCACAAGCTAAAATTTCTCTTTTTTATACTGAGGAGCATGAAATAATGAAATTTTCTTGGAGAGGAGTGACTGCTGACACTAGGGCTCTGAGAAGATTTGGATTCTCTATGGCTGCTGGTAGAAGTGTGTGGACCCTTGAGATGGATGCTGGAGTTCTTACTGGAAGATTGGTCAGATTGAATGATGAGAAATGGACAGAAATGAAGGATGATAAAATTGTTTCATTAATCGAAAAGTTCACAAGCAACAAATATTGGTCTAAAGTGAATTTTCCACATGGAATGTTGGATCTTGAAGAAATTGCTGCCAACTCTAAAGATTTTCCAAATATGTCTGAGACAGATTTGTGTTTCCTGTTGCATTGGCTAAATCCAAAGAAAATTAATTTAGCAGATAGAATGCTTGGACTGTCTGGAGTGCAGGAAATTAAAGAACAGGGTGTTGGATTGATATCAGAGTGTAGAACTTTCTTGGATTCTATTGCTGGGACTCTGAAATCTATGATGTTTGGATTTCATCATTCTGTGACTGTTGAAATTATAAATACTGTACTTTGTTTTGTTAAGAGCGGAATCCTGCTTTATGTCATACAACAATTAAACCAAGATGAGCACTCCCACATAATTGGTTTGTTGAGAGTTATGAATTATGCAGATATTGGCTGTTCAGTTATCTCATGTGGCAAAGTTTTTTCCAAAATGTTAGAAACAGTTTTTAACTGGCAAATGGACTCTAGAATGATGGAGTTGAGAACTCAGAGTTTTTCCAATTGGTTAAGAGACATTTGTTCAGGAATTACTATTTTTAAAAGTTTTAAGGATGCCATATATTGGCTATATACAAAATTGAAGGATTTTTATGAAGTAAATTATGGCAAGAAGAAGGATGTTCTTAATATTCTCAAAGACAACCAGCAGAAAATAGAAAAAGCCATTGAAGAAGCAGACAATTTTTGCATTTTGCAAATTCAAGATGTAGAGAAATTTGATCAGTATCAGAAAGGGGTTGATTTAATACAAAAGCTGAGAACTGTCCATTCAATGGCTCAAGTTGACCCTAACCTTGGGGTTCATTTGTCACCTCTCAGAGATTGCATAGCCAGAGTCCACCAAAAGCTCAAGAATCTTGGATCTATAAATCAGGCTATGGTGACAAGGTGTGAGCCAGTTGTTTGCTATTTATATGGCAAAAGAGGGGGAGGGAAAAGTTTGACTTCAATTGCATTGGCAACCAAAATTTGTAAACACTATGGTGTTGAACCTGAGAAAAATATTTACACTAAACCTGTGGCCTCAGATTATTGGGATGGTTACAGTGGACAATTGGTTTGCATTATTGATGATATTGGACAAAACACAACAGATGAAGATTGGTCAGATTTTTGTCAATTAGTGTCAGGATGCCCAATGAGATTGAATATGGCTTCTCTTGAGGAGAAGGGCAGACATTTTTCCTCTCCTTTTATAATAGCAACTTCAAATTGGTCAAATCCAAGTCCAAAAACAGTTTATGTTAAGGAAGCAATTGATCGTAGACTTCATTTTAAGGTTGAAGTCAAACCTGCTTCATTTTTCAAAAATCCTCACAATGATATGTTGAATGTTAATTTGGCTAAAACAAATGATGCAATTAAGGATATGTCTTGTGTTGATTTAATAATGGATGGACATAATATTTCACTGATGGATTTACTTAGTTCCTTGGTAATGACAGTTGAAATTAGGAAACAAAATATGAGTGAATTCATGGAGTTGTGGTCTCAGGGAATCTCAGATGATGACAATGATAGTGCAGTAGCTGAGTTTTTCCAATCTTTTCCATCTGGTGAACCATCAAATTCCAAGTTATCTAGTTTTTTCCAATCAGTCACTAATCACAAGTGGGTTGCTGTGGGAGCTGCAGTTGGTATTCTTGGAGTGCTTGTGGGGGGATGGTTCGTGTACAAGCATTTCTCCCACAAAGAGGAAGAACCAATTCCAGCTGAAGGGGTTTACCATGGCGTGACCAAGCCCAAACAGGTGATTAAATTAGATGCAGATCCAGTAGAGTCTCAGTCAACTTTGGAAATAGCAGGATTAGTTAGGAAGAATTTGGTTCAATTTGGAGTTGGAGAGAAAAATGGATGTGTGAGATGGGTTATGAATGCCTTAGGAGTAAAGGATGACTGGTTGTTAGTACCTTCTCATGCTTATAAATTTGAAAAGGATTATGAAATGATGGAGTTTTATTTCAATAGAGGTGGAACTTACTATTCAATTTCAGCTGGCAATGTTGTTATTCAATCTTTAGATGTGGGGTTCCAAGATGTTGTTCTAATGAAGGTTCCCACAATTCCCAAGTTTAGAGATATTACTCAGCATTTCATTAAGAAAGGAGATGTACCTAGAGCCCTGAATCGCTTAGCAACACTAGTGACAACTGTTAATGGAACTCCTATGTTAATTTCAGAGGGACCATTAAAAATGGAGGAAAAAGCCACTTATGTTCACAAGAAGAATGATGGTACTACAGTTGACTTGACTGTAGATCAGGCATGGAGAGGAAAAGGTGAAGGTCTTCCTGGAATGTGTGGTGGGGCCCTGGTGTCATCAAATCAGTCCATACAGAATGCAATTTTGGGTATTCATGTTGCTGGAGGAAATTCAATTCTTGTAGCAAAGTTGGTTACTCAAGAAATGTTTCAAAATATTGACAAGAAA---ATTGAAAGTCAGAGAATAATGAAAGTGGAATTTACTCAGTGTTCAATGAATGTAGTCTCCAAAACGCTTTTTAGAAAGAGTCCCATTCATCACCACATTGATAAAACCATGATTAATTTTCCTGCAGCTATGCCTTTTTCTAAAGCTGAAATTGATCCAATGGCTGTAATGTTGTCTAAATATTCATTACCTATTGTGGAAGAACCAGAGGATTACAAAGAAGCTTCTGTTTTTTATCAAAACAAAATAGTGGGCAAGACTCAGTTAGTTGATGACTTTCTAGATCTTGATATGGCCATTACAGGGGCTCCAGGCATTGATGCTATTAATATGGATTCATCTCCTGGGTTTCCTTATGTTCAAGAAAAATTAACTAAAAGAGATTTAATTTGGTTGGATGAAAATGGTTTGTTGCTAGGAGTTCATCCAAGATTGGCCCAGAGAATTTTATTTAATACTGTCATGATGGAAAATTGTTCTGACTTAGATGTTGTTTTTACAACTTGTCCAAAGGATGAGTTGAGACCATTAGAGAAAGTTTTGGAATCAAAAACAAGAGCAATTGATGCTTGTCCCTTGGATTATACAATTCTATGTCGAATGTATTGGGGCCCAGCCATTAGTTATTTTCATCTGAATCCAGGGTTCCACACAGGTGTTGCTATTGGCATAGATCCAGATAGACAGTGGGATGAATTATTTAAAACAATGATAAGATTTGGAGATGTTGGTCTTGACTTAGATTTTTCTGCCTTTGATGCTAGTCTTAGTCCATTTATGATTAGGGAGGCGGGTAGAATCATGAGTGAGTTATCTGGAACACCATCTCATTTTGGAACAGCTCTTATCAATACTATTATTTATTCTAAACATTTGCTGTACAATTGTTGTTATCATGTTTGTGGTTCAATGCCTTCCGGGTCTCCCTGTACAGCTCTGTTGAATTCAATTATTAACAACATTAATTTGTATTATGTGTTTTCTAAAATATTTGGAAAGTCTCCAGTTTTCTTTTGCCAAGCTCTGAGGATTCTTTGTTATGGAGATGATGTCCTGATAGTTTTTTCCAGAGATGTTCAAATTGATAATCTTGATTTGATTGGACAGAAAATTGTGGATGAGTTTAAAAAACTTGGCATGACAGCTACTTCAGCCGATAAAAATGTGCCTCAATTAAAGCCAGTTTCAGAATTGACTTTTCTTAAAAGATCCTTTAATTTGGTAGAGGACAGAATTAGACCTGCAATTTCAGAAAAGACAATTTGGTCCTTGATAGCTTGGCAGAGAAGCAACGCTGAGTTTGAGCAGAATTTGGAAAATGCTCAGTGGTTTGCTTTTATGCATGGCTATGAGTTTTATCAGAAATTTTATTATTTTGTTCAGTCCTGTTTGGAGAAAGAGATGATAGAATATAGGCTTAAATCTTATGATTGGTGGAGAATGAGATTTTATGACCAGTGTTTCATTTGTGACCTTTCA
>BAO09700
------------ATGAATATGTCCAAACAAGGGATTTTCCAGACTGTTGGGAGTGGTCTTGACCACATCCTGTCCTTGGCAGATATTGAGGAAGAACAAATGATTCAGTCTGTTGATAGGACTGCAGTGACTGGTGCTTCTTATTTTACTTCAGTAGACCAATCTTCAGTTCACACTGCTGAAGTTGGCTCACATCAAATTGAACCTTTGAAAACCTCTGTTGATAAACCCGGTTCTAAGAAGACTCAGGGGGAGAAGTTTTTCTTGATTCATTCTGCTGACTGGCTCACTACACATGCTCTTTTTCATGAAGTTGCAAAATTGGATGTGGTGAAATTATTGTATAATGAGCAGTTCGCCGTCCAAGGTTTGTTGAGATACCATACATATGCAAGATTTGGTATTGAGATTCAAGTTCAGATAAACCCTACACCCTTTCAGCAAGGGGGATTAATTTGTGCCATGGTTCCTGGTGACCAAAGTTATGGTTCGATAGCATCCTTGACTGTTTATCCTCATGGTTTGTTAAATTGCAACATCAATAATGTGGTAAGAATAAAGGTTCCATTTATTTATACTAGAGGTGCTTATCATTTTAAAGATCCACAGTACCCAGTTTGGGAATTGACAATCAGGGTTTGGTCAGAGTTGAATATTGGAACAGGAACTTCAGCTTACACTTCACTCAACGTTTTAGCTAGGTTCACAGATTTGGAGTTGCATGGGTTAACTCCTCTTTCTACACAGATGATGAGAAATGAATTTAGAGTTAGTACTACTGAAAATGTTGTAAATTTGTCAAATTATGAAGATGCAAGGGCAAAAATGTCTTTTGCTTTGGATCAGGAAGATTGGAAGTCTGATCCTTCTCAAGGTGGTGGAATTAAAATTACTCATTTTACTACTTGGACATCTATTCCAACTTTGGCTGCCCAATTTCCATTTAATGCTTCAGATTCGGTTGGGCAACAAATTAAAGTTATTCCAGTGGACCCATATTTTTTCCAGATGACAAACACTAATCCTGATCAAAAATGTATAACTGCTCTGGCTTCTATTTGTCAGATGTTTTGTTTTTGGAGGGGAGATCTTGTTTTTGATTTTCAGGTTTTTCCAACCAAATATCATTCAGGTAGATTATTGTTTTGCTTTGTTCCTGGGAATGAGTTAATAGATGTTACTGGAATTACATTAAAACAGGCAACTACTGCTCCTTGTGCAGTAATGGACATTACAGGAGTGCAATCAACCTTGAGATTTCGTGTTCCTTGGATTTCTGATACACCCTACCGAGTAAACAGGTACACGAAGTCAGCACATCAAAAAGGTGAGTACACTGCCATTGGAAAGCTTATTGTGTACTGTTATAATAGACTGACTTCTCCTTCCAATGTTGCTTCTCATGTTAGAGTTAATGTTTATCTTTCAGCAATTAATTTGGAATGCTTTGCTCCTCTTTATCATGCCATGGATGTTACTACACAAGTTGGAGATGATTCAGGAGGTTTTTCAACAACAGTTTCTACAGAGCAGAATGTTCCTGATCCCCAAGTCGGCATAACAACCATGAGGGACCTAAAAGGGAAAGCCAATAGGGGAAAGATGGATGTTTCAGGAGTGCAAGCACCTGTGGGAGCTATT---ACAACAATTGAGGACCCAGTTTTAGCAAAGAAAGTGCCTGAGACATTTCCTGAATTGAAGCCTGGAGAGTCTAGACATACATCAGATCATATGTCTATTTATAAATTTATGGGAAGGTCTCATTTTCTGTGTACTTTCACTTTCAATTCAAATAATAAAGAGTACACATTTCCAATAACTCTGTCTTCGACTTCTAATCCTCCTCATGGCTTACCATCAACATTAAGGTGGTTTTTCAACCTGTTTCAATTGTATAGAGGACCATTGGATTTGACAATCATTATCACAGGAGCCACTGATGTAGACGGTATGGCCTGGTTCACTCCAGTAGGCCTTGCTGTTGACACTCCTTGGGTGGAAAAGGAGTCAGCTTTGTCTATTGATTACAAGACTGCTCTTGGAGCTGTTAGATTTAATACAAGAAGAACAGGGAATATTCAGATTAGATTGCCATGGTATTCTTATTTGTATGCCGTGTCTGGAGCACTGGATGGTTTGGGAGATAAGACAGATTCTACATTTGGATTGGTTTCTATTCAGATTGCAAATTACAACCATTCTGATGAATATTTGTCCTTTAGTTGTTACTTATCTGTCACAGAACAATCAGAGTTCTATTTTCCTAGAGCTCCATTAAATTCAAATGCTATGTTGTCCACTGAGTCCATGATGAGTAGAATTGCAGCTGGAGATTTGGAGTCATCGGTGGATGATCCTAGATCAGAGGAGGATAGAAGATTTGAGAGTCATATAGAATGTAGGAAACCATACAAAGAATTGAGATTGGAGGTTGGCAAACAAAGACTCAAATATGCTCAGGAAGAGTTGTCAAATGAAGTGCTTCCGCCTCCTAGGAAAATGAAAGGGGTATTTTCACAAGCTAAAATTTCTCTTTTTTATACTGAGGAGCATGAAATAATGAAATTTTCTTGGAGAGGAGTGACTGCTGATACTAGGGCCCTGAGAAGATTTGGATTCTCTATGGCTGCTGGTAGAAGTGTGTGGACCCTTGAGATGGATGCTGGAGTTCTCACTGGAAGATTGATCAGATTGAATGATGAGAAATGGACAGAAATGAAGGATGATAAAATTGTTTCATTAATCGAAAAGTTCACAAGCAACAAATATTGGTCTAAAGTAAATTTTCCACATGGAATGTTGGATCTTGAAGAAATTGCTGCCAATTCTAAAGATTTTCCAAATATGTCTGAGACAGATTTGTGTTTCCTGCTGCATTGGCTAAATCCAAAGAAAATTAATTTAGCAGATAGAATGCTTGGACTGTCTGGAGTGCAGGAAATTAAGGAACAGGGTGTTGGATTGATATCAGAGTGTAGAACTTTTTTGGATTCTATTGCTGGGACTCTGAAATCTATGATGTTTGGATTTCATCATTCTGTAACTGTTGAAATTATAAATACTGTACTTTGTTTTGTTAAGAGTGGAATTCTGCTTTATGTCATACAACAATTAAACCAAGATGAGCACTCCCACATAATTGGTTTGTTGAGAGTTATGAATTATGCAGACATTGGCTGTTCAGTTATCTCATGTGGCAAAGTTTTTTCCAAAATGTTAGAAACAGTTTTTAATTGGCAAATGGACTCCAGAATGATGGAGTTGAGAACTCAGAGTTTTTCCAATTGGTTAAGAGACATTTGTTCAGGAATTACTATTTTTAAAAGTTTTAAGGATGCCATATATTGGCTATATACAAAATTGAAGGATTTTTATGAAGTAAATTATGGCAAGAAGAAGGATGTTCTTAATATTCTCAAAGACAACCAGCAGAAAATAGAAAAAGCCATTGAAGAAGCAGACAATTTTTGCATTTTGCAAATTCAAGATGTAGAGAAATTTGATCAGTATCAGAAAGGGGTTGATTTAATACAAAAGCTGAGAACTGTCCATTCAATGGCTCAAGTTGACCCTAACCTTGGGGTTCATTTGTCACCTCTTAGAGATTGCATAGCCAGAGTCCACCAAAAGCTCAAGAATCTTGGATCTATAAATCAGGCTATGGTGACAAGGTGTGAACCAGTTGTTTGCTATTTATATGGCAAAAGAGGGGGAGGGAAAAGTTTGACTTCAATTGCATTGGCAACCAAAATTTGTAAACACTATGGTGTTGAACCTGAGAAAAATATTTATACTAAACCTGTGGCCTCAGATTATTGGGATGGTTACAGTGGACAATTGGTTTGCATTATTGATGACATTGGACAAAACACAACAGATGAAGATTGGTCAGATTTTTGTCAATTAGTGTCAGGGTGCCCAATGAGATTGAATATGGCTTCTCTTGAGGAGAAGGGCAGACATTTTTCCTCTCCTTTTATAATAGCAACTTCAAATTGGTCAAATCCAAGTCCAAAAACAGTTTATGTTAAGGAAGCAATTGATCGTAGACTTCATTTTAAGGTTGAAGTTAAACCTGCTTCATTTTTTAAAAATCCTCACAATGATATGTTGAATGTTAATTTGGCTAAAACAAATGATGCAATTAAGGATATGTCTTGTGTTGATTTAATAATGGATGGACATAATATTTCATTGATGGATTTACTTAGTTCCTTAGTGATGACAGTTGAAATTAGGAAGCAAAATATGAGTGAATTCATGGAGTTGTGGTCTCAGGGAATCTCAGATGATGACAATGATAGTGCAGTAGCTGAGTTTTTCCAATCTTTTCCATCTGGTGAACCATCAAATTCCAAATTATCTAGTTTTTTCCAATCAGTTACTAATCACAAGTGGGTTGCTGTGGGAGCTGCAGTTGGTATTCTTGGAGTGCTTGTGGGGGGATGGTTCGTGTATAAGCATTTCTCCCACAGGGAGGAAGAACCAATTCCAGCTGAAGGGGTTTACCATGGCGTGACCAAGCCCAAACAGGTGATTAAATTAGATGCAGATCCAGTAGAGTCTCAGTCAACTTTGGAAATAGCAGGATTAGTTAGGAAGAATTTGGTTCAATTTGGAGTTGGGGAGAAAAATGGATGTGTGAGATGGGTTATGAATGCCTTAGGAGTAAAGGATGATTGGTTGTTAGTACCTTCTCATGCTTATAAATTTGAAAAGGATTATGAAATGATGGAGTTTTATTTCAATAGAGGTGGAACTTACTATTCAATTTCAGCTGGTAATGTTATTATTCAATCTTTAGATGTGGGGTTCCAAGATGTTGTTTTAATGAAGGTTCCCACAATTCCCAAGTTTAGAGATATTACTCAGCATTTTATTAAGAAAGGAGATGTATCTAGAGCCCTGAATCGCTTGGCAACACTAGTGACAACTGTTAATGGAACTCCTATGTTAATTTCAGAGGGACCATTAAAAATGGAGGAAAAAGCCACTTATGTTCATAAGAAGAATGATGGTACTACAGTTGATTTGACTGTGGATCAGGCATGGAGAGGAAAAGGTGAAGGTCTTCCTGGAATGTGTGGTGGGGCCCTGGTGTCATCAAATCAGTCCATACAGAATGCAATTTTGGGTATTCATGTTGCTGGAGGAAATTCAATTCTTGTAGCAAAGTTGGTTACTCAAGAAATGTTTCAAAATATTGACAAGAAA---ATTGAAAGTCAGAGAATAATGAAAGTGGAATTTACTCAGTGTTCAATGAATGTAGTCTCCAAAACGCTTTTTAGAAAGAGTCCCATTCATCATCACATTGATAAAACCATAATTAATTTTCCTGCAGCTATGCCTTTTTCTAAAGCTGAAATTGATCCAATGGCTGTAATGTTGTCTAAATATTCATTACCTATTGTGGAAGAACCAGAGGATTACAAAGAAGCTTCTGTTTTTTATCAAAACAAAATAGTAGGTAAGACTCAGTTAGTTGATGACTTTTTAGATCTTGATATGGCCATTACAGGGGCTCCAGGCATTGATGCTATTAATATGGATTCATCTCCTGGGTTTCCTTATGTTCAAGAAAAATTAACTAAAAGAGATTTAATTTGGTTGGATGAAAATGGTTTGTTGCTAGGAGTTCATCCAAGATTGGCCCAGAGAATTTTATTTAATACTGTCATGATGGAAAATTGTTCTGACTTAGATGTTGTTTTTACAACTTGTCCAAAGGATGAGTTGAGACCAATAGAGAAAGTTTTGGAATCAAAAACAAGAGCAATTGATGCTTGTCCCTTGGATTATACAATTCTATGTCGAATGTATTGGGGCCCAGCCATTAGTTATTTTCATCTGAATCCAGGGTTCCACACAGGTGTTGCTATTGGCATAGATCCAGATAGACAGTGGGATGAATTATTTAAAACAATGATAAGATTTGGAGATGTTGGTCTTGATTTAGATTTTTCTGCCTTTGATGCTAGTCTTAGTCCATTTATGATTAGGGAGGCGGGTAGAATCATGAGTGAGTTATCTGGAACACCATCTCATTTTGGAACAGCTCTTATCAATACTATTATTTATTCTAAACATTTGCTGTACAATTGTTGTTATCACGTTTGTGGTTCAATGCCTTCCGGGTCTCCCTGTACAGCTCTGTTGAATTCAATTATTAACAACATTAATTTGTATTATGTGTTTTCTAAAATATTTGGAAAGTCTCCAGTTTTCTTTTGCCAAGCTCTGAGGATTCTTTGTTATGGAGATGATGTCTTGATAGTTTTTTCCAGAGATGTTCAAATTGATAATCTTGATTTGATTGGACAGAAAATTGTGGATGAGTTCAAAAAACTTGGCATGACAGCTACTTCAGCTGATAAAAATGTGCCTCAATTAAAGCCAGTTTCAGAATTGACTTTTCTTAAAAGATCCTTTAATTTGGTAGAGGATAGAATTAGACCTGCAATTTCAGAAAAGACAATCTGGTCCTTGATAGCTTGGCAGAGAAGCAACGCTGAGTTTGAGCAGAATTTAGAAAATGCTCAGTGGTTTGCTTTTATGCATGGCTATGAGTTTTATCAGAAATTTTATTATTTTGTTCAGTCCTGTTTGGAGAAAGAGATGATAGAATATAGGCTTAAATCTTATGATTGGTGGAGAATGAGATTTTATGACCAGTGTTTCATTTGTGACCTTTCA
>BAO09701
------------ATGAATATGTCCAAACAAGGGATTTTCCAGACTGTTGGGAGTGGTCTTGACCACATCCTGTCTTTGGCAGATATTGAGGAAGAACAAATGATTCAGTCTGTTGATAGGACTGCAGTGACTGGTGCTTCTTATTTTACTTCTGTAGACCAATCTTCAGTTCACACTGCTGAGGTTGGCTCACATCAAATTGAACCCTTGAAAACCTCTGTTGATAAACCTGGTTCTAAGAAGACTCAGGGGGAGAAGTTTTTCTTGATTCATTCTGCTGACTGGCTCACTACACATGCTCTTTTTCATGAAGTTGCAAAATTGGATGTGGTGAAATTATTGTATAATGAGCAGTTCGCCGTCCAAGGTTTGTTGAGATACCACACATATGCAAGATTTGGCATTGAGATTCAAGTTCAGATAAACCCCACACCCTTTCAGCAAGGGGGACTAATTTGTGCTATGGTCCCTGGTGACCAAAGTTATGGTTCGATAGCATCCTTGACTGTCTATCCTCATGGTTTGTTAAATTGCAACATTAACAATGTGGTTAGAATAAAGGTTCCATTTATTTATACTAGAGGTGCTTATCATTTTAAAGATCCACAGTACCCAGTTTGGGAATTGACAATCAGGGTTTGGTCAGAGTTGAATATTGGAACAGGAACTTCAGCTTATACTTCACTCAACGTTTTAGCTAGATTTACAGATTTGGAGTTGCATGGGTTAACTCCTCTTTCTACACAGATGATGAGAAATGAATTTAGAGTTAGTACTACTGAAAATGTTGTAAATTTGTCAAATTATGAAGATGCAAGGGCAAAAATGTCTTTTGCTTTGGATCAGGAAGATTGGAAGTCTGATCCTTCTCAAGGTGGTGGAATTAAAATTACTCATTTTACTACTTGGACATCTATTCCAACTTTGGCTGCCCAGTTTCCATTTAATGCTTCAGATTCGGTTGGGCAACAAATTAAAGTTATTCCAGTGGACCCATATTTTTTCCAGATGACAAACACTAATCCTGATCAAAAATGTATAACTGCTCTGGCTTCTATTTGTCAGATGTTTTGTTTTTGGAGGGGAGATCTTGTTTTTGATTTTCAGGTTTTTCCAACCAAATATCATTCAGGTAGATTATTGTTTTGCTTTGTTCCTGGGAATGAGTTAATAGATGTTACTGGAATCACATTAAAACAGGCAACTACTGCTCCTTGTGCAGTAATGGACATTACAGGAGTGCAATCAACCTTGAGATTTCGTGTTCCTTGGATTTCTGATACACCCTACCGAGTAAACAGGTACACGAAGTCAGCACATCAAAAAGGTGAGTACACTGCCATTGGTAAGCTTATTGTGTACTGTTATAATAGACTGACTTCTCCTTCCAATGTTGCTTCTCATGTTAGAGTTAATGTTTATCTTTCAGCAATTAATTTGGAGTGCTTTGCTCCTCTGTACCATGCCATGGATGTTACTACACAAGTTGGAGATGATTCAGGAGGTTTTTCAACAACAGTTTCTACAGAGCAGAATGTTCCTGATCCTCAAGTCGGCATAACAACCATGAGGGACTTAAAAGGGAAAGCCAATAGGGGAAAGATGGATGTTTCAGGAGTGCAAGCACCTGTGGGAGCTATC---ACAACAATTGAGGATCCAGTTTTAGCAAAGAAAGTGCCTGAGACATTTCCTGAATTGAAGCCTGGAGAGTCTAGACATACATCAGATCATATGTCTATTTATAAATTCATGGGAAGGTCTCATTTTCTGTGTACTTTCACTTTCAATTCAAATAATAAAGAGTACACATTTCCAATAACTCTGTCTTCGACTTCTAATCCTCCTCATGGTTTACCATCAACATTAAGGTGGTTTTTCAACCTGTTTCAATTGTATAGAGGACCATTGGATTTGACAATTATTATCACAGGAGCCACTGATGTAGACGGTATGGCCTGGTTCACTCCAGTAGGCCTTGCTGTTGACACTCCTTGGGTGGAAAAGGAGTCAGCTTTGTCTATTGATTACAAGACTGCTCTTGGAGCTGTTAGATTTAATACAAGAAGAACAGGGAATATTCAGATTAGATTGCCATGGTATTCTTATTTGTATGCAGTGTCTGGAGCACTGGATGGCTTGGGAGATAAGACAGATTCTACATTTGGATTAGTTTCTATTCAAATTGCAAATTACAATCATTCTGATGAATATTTGTCTTTTAGTTGTTACTTATCTGTCACAGAACAATCAGAGTTCTATTTTCCTAGAGCTCCATTAAATTCAAATGCTATGTTGTCCACTGAGTCCATGATGAGTAGAATTGCAGCTGGAGATTTGGAGTCATCAGTGGATGATCCTAGATCAGAGGAGGATAGAAGATTTGAGAGTCATATAGAATGTAGAAAACCATACAAAGAATTGAGATTGGAGGTTGGCAAGCAAAGACTCAAATATGCTCAGGAAGAGTTGTCAAATGAAGTGCTTCCGCCTCCTAGGAAAATGAAAGGGGTATTCTCACAAGCTAAAATTTCTCTTTTTTATACTGAGGAGCATGAAATAATGAAATTTTCTTGGAGAGGAGTGACTGCTGACACTAGGGCCCTGAGAAGATTTGGATTCTCTATGGCTGCTGGTAGAAGTGTGTGGACTCTTGAGATGGATGCTGGAGTTCTTACTGGAAGATTGATCAGATTGAATGATGAGAAATGGACAGAAATGAAGGATGATAAAATTGTTTCATTAATTGAAAAGTTCACAAGCAACAAATATTGGTCTAAAGTGAATTTTCCACATGGAATGCTGGATCTTGAAGAAATTGCTGCCAACTCTAAAGATTTTCCAAATATGTCTGAGACAGACCTGTGTTTCCTGTTGCATTGGCTAAATCCAAAGAAAATTAATTTAGCAGATAGAATGCTTGGACTGTCAGGAGTGCAGGAAATTAAAGAACAGGGTGTTGGATTGATATCAGAGTGTAGAACTTTCTTGGATTCTATTGCTGGGACTCTGAAATCTATGATGTTTGGATTTCATCATTCTGTGACTGTTGAAATTATAAATACTGTTCTTTGTTTTGTTAAGAGTGGAATCCTGCTTTATGTCATACAACAATTAAATCAAGATGAGCACTCCCACATAATTGGTTTGTTGAGAGTTATGAATTATGCAGATATTGGCTGCTCAGTTATCTCATGTGGCAAAGTTTTTTCCAAAATGTTAGAAACAGTTTTTAATTGGCAAATGGACTCCAGAATGATGGAGCTGAGAACTCAGAGTTTTTCCAATTGGTTAAGAGACATTTGTTCAGGAATTACTATTTTTAAAAGTTTTAAGGATGCCATATATTGGCTATATACAAAATTGAAGGATTTTTATGAAGTGAATTATGGCAAGAAGAAGGATGTTCTTAATATTCTTAAAGACAACCAGCAAAAAATTGAAAAAGCCATTGAAGAAGCAGACAATTTTTGCATTTTGCAAATTCAAGATGTAGAGAAATTTGATCAGTATCAGAAAGGGGTTGATTTAATACAAAAGCTGAGAACTGTCCATTCAATGGCTCAAGTTGACCCTAACCTTGGGGTTCATTTGTCCCCTCTCAGAGATTGCATAGCCAGAGTCCACCAAAAGCTCAAGAATCTTGGATCTATAAATCAGGCTATGGTGACAAGGTGTGAACCAGTTGTTTGCTATTTATATGGCAAAAGAGGGGGAGGGAAAAGTTTGACTTCAATTGCATTGGCAACCAAAATTTGTAAACACTATGGTGTTGAACCTGAGAAAAATATTTACACTAAACCTGTGGCCTCAGATTATTGGGATGGTTACAGTGGACAATTGGTTTGCATTATTGATGATATTGGACAGAATACAACAGATGAAGATTGGTCAGATTTTTGTCAATTAGTGTCAGGATGCCCAATGAGATTGAATATGGCTTCTCTTGAGGAGAAGGGCAGACATTTTTCCTCTCCTTTTATAATAGCAACTTCAAATTGGTCAAATCCAAGTCCAAAAACAGTTTATGTTAAGGAAGCAATTGATCGTAGACTTCATTTCAAGGTTGAAGTTAAACCTGCTTCATTTTTTAAAAATCCTCACAATGATATGTTGAATGTTAATTTAGCTAAAACAAATGATGCAATTAAGGATATGTCTTGTGTTGATTTAATAATGGATGGACATAATATTTCACTGATGGATTTACTTAGTTCCTTAGTGATGACAGTTGAAATTAGGAAACAAAATATGAGTGAATTCATGGAGTTGTGGTCTCAGGGAATCTCAGATGATGACAATGATAGTGCAGTAGCTGAGTTTTTCCAATCTTTTCCATCTGGTGAACCATCAAATTCCAAATTATCTAGTTTTTTCCAATCAGTCACTAATCACAAGTGGGTTGCTGTGGGAGCTGCAGTTGGTATTCTTGGAGTGCTTGTGGGGGGATGGTTCGTGTATAAGCATTTCTCCCATAAGGAGGAAGAACCAATTCCAGCTGAAGGGGTTTACCATGGCGTGACCAAGCCCAAACAGGTGATTAAATTAGATGCAGATCCAGTAGAGTCTCAGTCAACTTTAGAAATAGCAGGATTAGTTAGGAAGAATTTGGTTCAATTTGGAGTTGGGGAGAAAAATGGATGTGTGAGATGGGTTATGAATGCCTTAGGAGTAAAGGATGATTGGTTGTTAGTACCTTCTCATGCTTATAAATTTGAAAAGGATTATGAAATGATGGAGTTTTATTTCAATAGAGGTGGAACTTATTATTCAATTTCAGCTGGTAATGTTGTTATTCAATCTTTAGATGTGGGGTTCCAAGATGTTGTTCTAATGAAGGTTCCTACAATTCCCAAGTTTAGAGATATAACTCAACATTTTATTAAGAAAGGAGATGTGCCTAGAGCCCTGAATCGCTTGGCAACATTAGTGACAACTGTTAATGGAACTCCTATGTTAATTTCAGAGGGACCATTAAAAATGGAGGAAAAAGCCACTTATGTTCATAAGAAGAATGATGGTACTACAGTTGACTTGACTGTGGATCAGGCATGGAGAGGAAAAGGTGAAGGTCTTCCTGGAATGTGTGGTGGGGCCCTTGTGTCATCAAATCAGTCCATACAGAATGCAATTTTGGGTATTCATGTTGCTGGAGGAAATTCAATTCTTGTAGCAAAGTTGGTTACTCAAGAAATGTTTCAAAATATTGATAAGAAA---ATTGAAAGTCAGAGAATAATGAAAGTGGAATTTACTCAGTGTTCAATGAATGTAGTCTCCAAAACGCTTTTTAGAAAGAGTCCCATTCATCACCACATTGATAAAACCATGATTAATTTTCCTGCAGCTATGCCTTTTTCTAAAGCTGAAATTGATCCAATGGCTGTAATGTTGTCTAAATATTCATTACCTATTGTGGAAGAACCAGAGGATTACAAAGAAGCTTCTGTTTTTTATCAAAACAAAATAGTAGGCAAGACTCAGTTAGTTGATGACTTTCTAGATCTTGATATGGCCATTACAGGGGCTCCAGGCATTGATGCTATTAATATGGATTCATCTCCTGGGTTTCCTTATGTTCAAGAAAAATTGACTAAAAGAGATTTAATTTGGTTGGATGAAAATGGTTTGTTGCTAGGAGTTCATCCAAGATTGGCCCAGAGAATTTTATTTAATACTGTCATGATGGAAAATTGTTCTGACTTGGATGTTGTTTTCACAACTTGTCCAAAGGATGAGTTGAGACCATTAGAGAAAGTTTTGGAATCAAAAACAAGAGCAATTGATGCTTGTCCCTTGGATTATACAATTCTATGTCGAATGTATTGGGGCCCAGCCATTAGTTATTTTCATCTGAATCCAGGGTTCCACACAGGTGTTGCTATTGGCATAGATCCTGATAGACAGTGGGATGAATTATTCAAAACAATGATAAGATTTGGAGATGTTGGTCTTGACTTAGATTTTTCTGCCTTTGATGCTAGTCTTAGTCCATTTATGATTAGGGAGGCGGGTAGAATCATGAGTGAGTTATCTGGAACACCATCTCATTTTGGAACAGCTCTTATCAATACTATTATTTATTCTAAACATTTGCTGTACAATTGTTGTTATCATGTTTGTGGTTCAATGCCTTCTGGGTCTCCTTGTACAGCTTTGTTGAATTCAATTATTAACAACATTAATTTGTATTATGTGTTTTCTAAAATATTTGGAAAGTCTCCAGTTTTCTTTTGTCAAGCTCTGAGGATCCTTTGTTATGGAGATGATGTCTTGATAGTTTTTTCCAGAGATGTTCAAATTGATAATCTTGATTTGATTGGACAGAAAATTGTGGATGAGTTTAAAAAACTTGGCATGACAGCTACTTCAGCTGATAAAAATGTGCCTCAATTAAAACCAGTTTCAGAATTGACTTTCCTCAAAAGATCCTTTAATTTGGTAGAGGACAGAATTAGACCTGCAATTTCAGAAAAGACAATTTGGTCTTTGATAGCTTGGCAGAGAAGCAACGCTGAGTTTGAGCAGAATTTAGAAAATGCTCAGTGGTTTGCTTTTATGCATGGCTATGAGTTTTATCAGAAATTTTATTATTTTGTTCAGTCCTGTTTGGAGAAAGAGATGATAGAATATAGGCTTAAATCTTATGATTGGTGGAGAATGAGATTTTATGACCAGTGTTTCATTTGTGACCTTTCA
>AGG09241
------------ATGAATATGTCTAAACAAGGGATTTTCCAGACTGTTGGGAGTGGCCTTGACCACATCCTGTCTCTGGCAGATATTGAGGAAGAGCAAATGATTCAGTCTGTTGATAGGACTGCAGTGACTGGAGCTTCTTATTTTACTTCTGTGGACCAATCTTCAGTTCATACTGCTGAGGTTGGCTCACATCAAATTGAACCTTTGAAAACCTCTGTTGATAAACCTGGTTCTAAGAAAACTCAGGGGGAGAAGTTTTTCCTGATTCATTCTGCTGATTGGCTCACTACACATGCTCTCTTTCATGAAGTTGCAAAATTGGATGTGGTGAAGCTGCTGTACAATGAGCAGTTTGCCGTCCAAGGTTTGTTGAGATACCATACATATGCAAGATTTGGCATTGAGATTCAAGTTCAGATAAATCCTACACCCTTTCAGCAAGGAGGACTAATTTGTGCCATGGTTCCTGGTGACCAGAGTTATGGTTCAATAGCATCCTTGACTGTTTATCCTCATGGTCTGTTAAATTGCAATATTAATAATGTAGTTAGAATAAAGGTTCCGTTTATTTACACTAGAGGTGCTTATCATTTTAAAGATCCACAGTACCCAGTTTGGGAATTGACAATCAGAGTCTGGTCAGAGTTGAATATTGGAACAGGAACTTCAGCTTACACTTCACTCAATGTTTTAGCTAGGTTTACAGATTTGGAGTTGCATGGATTAACTCCTCTTTCTACACAGATGATGAGAAATGAATTTAGAGTTAGTACTACTGAAAATGTTGTAAATTTGTCAAATTATGAGGATGCAAGGGCAAAAATGTCTTTTGCTTTAGATCAGGAAGATTGGAAGTCTGATCCTTCCCAAGGTGGTGGAATTAAAATTACTCATTTTACTACCTGGACGTCCATTCCAACTTTAGCTGCTCAGTTTCCATTTAATGCTTCAGATTCAGTTGGGCAACAAATTAAAGTTATTCCAGTGGACCCATATTTTTTCCAGATGACAAACACTAATCCTGATCAGAAATGTATAACTGCTTTGGCTTCTATCTGCCAGATGTTTTGCTTTTGGAGGGGAGATCTTGTTTTTGATTTTCAGGTTTTTCCAACCAAATATCATTCAGGTAGATTGTTGTTTTGTTTTGTTCCTGGGAATGAGTTGATAGATGTTACTGGAATTACATTAAAACAGGCAACCACTGCTCCCTGTGCAGTGATGGACATTACAGGAGTGCAGTCAACCTTGAGATTTCGTGTTCCTTGGATTTCTGATACACCTTATCGAGTGAATAGGTACACGAAGTCAGCACATCAAAAAGGTGAGTATACTGCCATTGGGAAGCTTATTGTGTATTGTTATAATAGACTGACTTCTCCTTCTAATGTTGCTTCTCATGTTAGAGTTAATGTTTATCTTTCAGCAATTAATTTGGAATGTTTTGCTCCTCTTTACCATGCTATGGATGTTACCACACAGGTTGGAGATGATTCAGGAGGTTTTTCAACAACAGTTTCTACAGAGCAGAATGTTCCTGATCCCCAAGTTGGTATAACAACCATGAGGGACTTAAAAGGGAAAGCCAATAGGGGAAAGATGGATGTTTCAGGAGTCCAAGCACCTGTGGGAGCTATT---ACAACAATTGAGGATCCAGTTTTAGCAAAGAAAGTACCTGAGACATTTCCTGAATTGAAGCCTGGAGAGTCCAGACATACATCAGATCATATGTCCATTTATAAATTTATGGGAAGGTCTCACTTTTTGTGTACTTTTACTTTCAATTCAAATAACAAAGAGTACACATTTCCAATAACCCTGTCTTCGACTTCAAATCCTCCTCATGGTTTACCATCAACATTAAGGTGGTTTTTCAATTTGTTCCAGCTGTATAGAGGACCATTGGATTTGACAATTATAATTACAGGAGCCACTGATGTGGATGGTATGGCCTGGTTTACACCAGTGGGCCTTGCTGTCGACACGCCTTGGGTAGAAAAGGAGTCAGCTTTGTCTATTGATTATAAAACTGCCCTTGGAGCTGTTAGATTTAATACAAGAAGAACAGGGAACATTCAGATTAGATTGCCATGGTATTCTTATTTGTATGCCGTGTCTGGAGCATTGGATGGCTTGGGAGATAAGACAGATTCCACATTTGGACTGGTTTCTATTCAGATTGCAAATTACAATCATTCTGATGAATATTTGTCCTTTAGTTGTTATTTGTCTGTCACAGAGCAATCAGAGTTTTATTTTCCAAGAGCTCCATTAAATTCAAATGCTATGTTGTCCACTGAGTCCATGATGAGTAGAATTGCAGCTGGAGATTTGGAGTCATCAGTGGATGATCCCAGATCAGAGGAGGACAGAAGATTTGAGAGTCATATAGAATGTAGGAAACCATACAAAGAATTGAGACTGGAGGTTGGGAAACAAAGGCTCAAATATGCTCAGGAAGAATTATCAAATGAAGTGCTTCCTCCTCCTAGGAAAATGAAGGGGCTATTTTCACAAGCTAAAATTTCTCTTTTTTATACTGAGGAGCATGAAATAATGAAATTTTCTTGGAGAGGAGTGACTGCTGATACTAGGGCTTTGAGGAGATTTGGATTCTCTCTGGCTGCTGGTAGAAGTGTGTGGACTCTTGAAATGGATGCTGGAGTTCTTACTGGAAGATTGGTCAGATTGAATGATGAGAAATGGACAGAAATGAAGGATGATAAGATTGTTTCATTAATTGAAAAGTTCACAAGCAATAAATATTGGTCTAAAGTGAATTTTCCACATGGAATGTTGGATCTTGAAGAGATTGCTGCCAACTCTAAAGACTTTCCAAATATGTCTGAGACAGATTTGTGTTTCCTGTTGCATTGGTTAAATCCAAAGAAAATCAATTTAGCAGATAGAATGCTTGGATTGTCTGGAGTGCAGGAAATTAAAGAACAGGGTGTTGGACTAATAGCAGAGTGCAGAACTTTCTTGGATTCTATTGCTGGGACTTTGAAATCCATGATGTTTGGGTTTCATCATTCTGTGACTGTTGAAATCATAAATACTGTGCTTTGTTTTGTTAAGAGTGGAATCCTGCTTTATGTCATACAACAATTGAACCAAGATGAACACTCTCACATAATTGGCTTGTTGAGAGTTATGAATTATGCAGATATTGGCTGTTCAGTTATTTCATGTGGCAAAGTTTTTTCCAAAATGTTAGAAACAGTTTTTAACTGGCAAATGGACTCTAGAATGATGGAACTAAGGACTCAGAGCTTCTCCAATTGGTTAAGAGATATTTGTTCAGGAATTACTATTTTTAAAAGTTTCAAGGATGCTATATATTGGTTATATACCAAATTGAAGGATTTTTATGACGTAAATTATGGCAAGAAAAAGGATGTTCTTAATATTCTTAAAGATAATCAGCAAAAAATAGAAAAAGCCATTGAAGAAGCAGACAATTTTTGCATTTTGCAAATTCAAGATGTAGAGAAATTTGATCAGTACCAGAAAGGGGTTGATTTAATACAAAAGTTGAGGACTGTCCATTCAATGGCTCAAATTGACCCCAATTTGGGGGTTCATTTGTCACCTCTGAGAGATTGTATAGCAAGAGTTCACCAAAAGCTCAAGAATCTTGGATCTATAAATCAGGCTATGGTAACAAGATGTGAGCCAGTTGTTTGCTATTTATATGGTAAGAGAGGCGGAGGAAAGAGTTTGACATCAATTGCATTGGCAACCAAAATTTGTAAACATTATGGTGTTGAACCTGAGAAAAATATATATACCAAACCTGTGGCTTCAGATTATTGGGATGGATATAGTGGGCAATTAGTTTGTATTATTGATGATATTGGCCAAAACACAACAGATGAAGATTGGTCAGATTTTTGTCAATTAGTGTCAGGATGTCCAATGAGATTGAATATGGCTTCTCTTGAGGAGAAAGGTAGACATTTTTCTTCTCCTTTTATAATAGCAACTTCAAATTGGTCAAATCCAAGTCCAAAAACAGTTTATGTTAAGGAAGCAATTGATCGTAGACTTCATTTTAAAGTTGAAGTTAAACCTGCTTCATTTTTTAAAAATCCTCACAATGATATGTTGAATGTTAATTTAGCCAAAACAAATGATGCAATCAAGGACATGTCTTGTGTTGATTTAATAATGGATGGACATAATATTTCATTAATGGATTTACTTAGTTCCTTGGTGATGACAGTTGAAATTAGGAAACAGAATATGAGTGAATTCATGGAGTTGTGGTCTCAGGGAATTTCAGATGATGACAATGATAGTGCAGTAGCTGAGTTTTTCCAGTCTTTTCCATCTGGTGAACCATCAAATTCCAAATTATCTAGTTTTTTCCAATCTGTTACTAATCACAAGTGGGTTGCTGTGGGGGCTGCAGTTGGTATTCTTGGAGTGCTTGTGGGAGGATGGTTTGTGTATAAGCATTTTTCCCGCAAAGAAGAAGAACCAATTCCAGCTGAAGGGGTTTATCATGGCGTGACTAAGCCCAAACAAGTGATTAAATTGGATGCAGATCCAGTAGAGTCTCAGTCAACTCTAGAAATAGCAGGATTAGTTAGGAAAAATTTGGTTCAGTTTGGAGTTGGTGAGAAAAATGGATGTGTGAGATGGGTCATGAATGCCTTAGGAGTGAAGGATGATTGGTTGTTATTACCTTCTCATGCTTATAAATTTGAAAAGGATTATGAAATGATGGAGTTTTATTTTAATAGAGGTGGAACTTATTATTCAATCTCAGCTGGCAATGTTGTTATTCAATCTTTAGATGTGGGATTTCAAGATGTTGTTCTAATGAAGGTTCCTACAATTCCCAAGTTTAGAGATATTACTCAACATTTTATCAAGAAAGGAGATGTGCCTAGAGCCTTGAATCGCTTGGCAACATTAGTGACAACTGTTAATGGAACTCCTATGTTAATTTCTGAGGGACCATTAAAAATGGAAGAAAAAGCCACTTATGTTCACAAGAAGAATGATGGTACCACAGTTGATTTGACTGTGGATCAGGCATGGAGAGGAAAAGGTGAAGGTCTTCCTGGAATGTGTGGTGGGGCCCTAGTGTCATCAAATCAGTCCATACAGAATGCAATATTAGGTATTCATGTTGCCGGAGGAAATTCAATTCTTGTGGCAAAGTTGGTTACCCAAGAGATGTTTCAAAATATTGATAAGAAA---ATTGAAAGTCAGAGAATAATGAAAGTGGAATTTACTCAGTGTTCAATGAATGTAGTCTCCAAAACGCTTTTTAAAAAGAGTCCCATTCATCACCACATTGATAAAACCATGATTAATTTTCCTGCAGCTATGCCTTTTTCTAAAGCTGAAATTGATCCAATGGCTATGATGCTGTCTAAATATTCATTACCTATTGTAGAAGAACCAGAGGATTATAAGGAAGCTTCAGTTTTTTATCAAAATAAGATAGTAGGCAAAGCTCAGTTAGTTGATGACTTTTTAGATCTTGATATGGCCATTACAGGGGCTCCAGGCATTGATGCTATTAATATGGATTCATCTCCTGGGTTTCCTTATGTTCAAGAAAAATTGACCAAAAGAGATTTAATTTGGTTGGATGAGAATGGTTTGCTGTTAGGAGTTCACCCACGACTGGCTCAGAGAATTTTATTTAATACTGTTATGATGGAAAATTGTTCTGATTTAGATGTTGTTTTTACAACTTGTCCAAAAGATGAATTGAGACCATTAGAGAAAGTTTTGGAATCTAAAACAAGAGCTATCGATGCTTGCCCTTTGGATTATACAATTCTATGTCGGATGTATTGGGGTCCAGCCATTAGTTATTTTCATTTGAACCCAGGGTTTCACACAGGTGTTGCTATTGGCATAGATCCTGATAGACAGTGGGATGAATTATTCAAAACAATGATAAGATTTGGAGATGTTGGTCTTGATTTAGATTTTTCTGCTTTTGATGCCAGTCTTAGTCCATTTATGATTAGGGAAGCAGGTAGAATCATGAGTGAATTGTCTGGAACACCATCTCATTTTGGAACAGCTCTTATCAATACTATTATTTATTCTAAACATTTACTGTACAACTGTTGTTATCACGTTTGTGGTTCAATGCCTTCTGGGTCTCCTTGTACAGCTTTGTTGAATTCAATTATTAACAACATCAATTTGTATTATGTGTTTTCTAAAATATTTAGAAAGTCTCCAGTTTTCTTTTGCCAAGCTTTGAGGATTCTTTGTTATGGAGATGATGTTTTGATAGTCTTTTCCAGAGATGTTCAAATTGACAATCTTGACCTGATTGGACAGAAAATTGTGGATGAGTTCAAAAAACTTGGCATGACAGCCACTTCAGCTGATAAAAATGTGCCGCAACTGAAGCCAGTTTCAGAGTTGACTTTTCTTAAAAGATCTTTTAATTTGGTGGAGGATAGAATCAGACCTGCAATTTCAGAAAAGACAATTTGGTCTTTGATAGCTTGGCAGAGAAGTAACGCTGAGTTTGAGCAGAATCTAGAAAATGCTCAGTGGTTTGCTTTTATGCATGGCTATGAATTTTATCAGAAATTTTATTATTTTGTTCAGTCCTGTTTGGAGAAAGAGATGATAGAATATAGACTTAAATCTTATGATTGGTGGAGAATGAGATTTTATGACCAGTGTTTCATTTGTGACCTTTCA
>AGG09242
------------ATGAATATGTCTAAACAAGGAATTTTCCAGACTGTTGGGAGTGGCCTTGACCACATCCTGTCTCTGGCAGATATTGAGGAAGAGCAAATGATTCAGTCCGTTGATAGGACTGCAGTGACTGGAGCTTCTTATTTTACTTCTGTGGACCAATCTTCAGTTCATACTGCTGAGGTTGGCTCACATCAAATTGAACCTTTGAAAACCTCTGTTGATAAACCTGGTTCTAAGAAAACTCAGGGGGAGAAGTTTTTCTTGATTCATTCTGCTGATTGGCTCACTACACATGCTCTCTTTCATGAAGTTGCAAAATTGGATGTGGTGAAGCTGCTGTATAATGAGCAGTTTGCCGTCCAAGGTTTGTTGAGATACCATACATATGCAAGATTTGGCATTGAGATTCAAGTTCAGATAAATCCTACACCCTTTCAGCAAGGAGGACTAATTTGTGCCATGGTTCCTGGTGACCAGAGTTATGGTTCAATAGCATCCTTGACTGTTTATCCTCATGGTTTGTTAAATTGCAATATTAATAACGTAGTTAGAATAAAGGTTCCATTTATTTACACTAGAGGTGCTTATCATTTCAAAGACCCACAGTATCCAGTTTGGGAATTGACAATCAGAGTCTGGTCAGAGTTGAATATTGGAACAGGAACTTCAGCTTACACTTCACTCAATGTTTTAGCTAGGTTCACAGATTTGGAGTTACATGGATTAACTCCTCTTTCTACACAAATGATGAGAAATGAATTTAGAGTTAGTACTACTGAAAATGTTGTAAATTTGTCAAATTATGAAGATGCAAGGGCAAAAATGTCTTTTGCTTTAGATCAGGAAGATTGGAAGTCTGATCCTTCCCAAGGTGGTGGAATTAAAATTACTCATTTTACTACCTGGACGTCCATTCCAACTTTAGCTGCTCAGTTTCCATTTAATGCTTCAGATTCAGTTGGGCAACAAATTAAAGTTATTCCAGTGGACCCATATTTTTTCCAGATGACAAACACTAATCCTGATCAGAAATGTATAACTGCTTTGGCTTCTATCTGCCAGATGTTTTGCTTTTGGAGGGGAGATCTTGTTTTTGATTTTCAGGTTTTTCCAACCAAATATCATTCAGGTAGATTGTTGTTTTGTTTTGTTCCTGGGAATGAGTTGATAGATGTTACTGGAATTACATTGAAACAGGCAACTACTGCTCCCTGTGCAGTGATGGACATTACAGGAGTGCAGTCCACCTTGAGATTTCGTGTTCCTTGGATTTCTGATACACCCTATCGGGTGAATAGGTACACGAAGTCAGCACACCAAAAAGGTGAGTATACTGCTATTGGGAAGCTTATTGTGTATTGTTACAACAGATTGACTTCTCCTTCTAATGTTGCTTCTCATGTTAGAGTTAATGTTTATCTTTCAGCAATTAATTTGGAATGTTTTGCTCCTCTTTACCATGCTATGGATGTTACCACACAGGTTGGAGATGATTCAGGAGGTTTTTCAACAACAGTTTCTACAGAGCAGAATGTTCCTGATCCCCAAGTTGGCATAACAACCATGAGAGACTTAAAAGGGAAAGCCAATAGGGGAAAGATGGATGTTTCAGGAGTCCAAGCACCTGTGGGAGCTATT---ACAACAATTGAGGATCCAGTTTTAGCAAAGAAAGTACCTGAGACATTTCCTGAATTGAAGCCTGGAGAGTCCAGACATACATCAGATCATATGTCCATTTATAAATTCATGGGAAGGTCTCACTTTTTGTGTACTTTTACTTTCAATTCAAATAACAAAGAGTACACATTTCCAATAACCCTGTCTTCGACTTCAAATCCTCCTCATGGTTTACCATCAACATTAAGGTGGTTTTTCAATTTGTTCCAACTGTATAGAGGACCATTGGATTTGACAATTATAATTACAGGAGCCACTGATGTGGATGGTATGGCCTGGTTTACACCAGTGGGCCTTGCTGTCGACACGCCTTGGGTAGAAAAGGAGTCAGCTTTGTCTATTGATTATAAAACTGCCCTTGGAGCTGTTAGATTTAATACAAGAAGAACAGGGAACATTCAGATTAGATTGCCATGGTATTCTTATTTGTATGCCGTGTCTGGAGCACTGGATGGTTTGGGAGATAAGACAGATTCTACATTTGGACTGGTTTCTATTCAGATTGCAAATTACAATCATTCTGATGAATATTTGTCCTTTAGTTGTTATTTGTCTGTCACAGAGCAATCAGAGTTTTATTTTCCTAGAGCTCCATTAAATTCAAATGCCATGTTGTCCACTGAGTCCATGATGAGTAGAATTGCAGCTGGAGATTTGGAGTCATCAGTGGATGATCCCAGATCAGAAGAGGACAGAAGATTTGAGAGTCATATAGAATGTAGGAAACCATACAAAGAATTGAGATTGGAGGTTGGGAAACAAAGACTCAAATATGCTCAGGAAGAGTTATCAAATGAAGTGCTTCCACCTCCTAGGAAAATGAAAGGGATATTTTCACAAGCTAAAATCTCTCTTTTTTATACTGAGGAGCATGAAATAATGAAATTCTCTTGGAGAGGAGTGACTGCTGATACTAGGGCTTTGAGAAGATTTGGATTCTCTCTGGCTGCTGGTAGAAGTGTGTGGACTCTTGAAATGGATGCTGGAGTTCTTACTGGAAGATTGATCAGATTGAATGATGAGAAATGGACAGAAATGAAGGATGATAAGATTGTTTCATTAATTGAAAAGTTCACAAGCAATAAATATTGGTCTAAAGTGAATTTTCCACATGGAATGTTGGATCTTGAAGAGATTGCTGCCAACTCTAAAGACTTTCCAAATATGTCTGAGACAGATTTGTGTTTCCTGTTGCATTGGTTAAATCCAAAGAAAATTAATTTAGCAGATAGAATGCTTGGATTGTCTGGAGTGCAGGAAATTAAAGAACAGGGTGTTGGACTGATAGCAGAGTGCAGAACTTTCTTGGATTCTATTGCTGGGACTTTGAAATCCATGATGTTTGGGTTTCATCATTCTGTGACTGTTGAAATCATAAATACTGTGCTTTGTTTTGTTAAGAGTGGAATCCTGCTTTATGTTATACAACAATTGAACCAAGATGAACACTCTCACATAATTGGCTTGTTGAGAGTTATGAATTATGCAGATATTGGCTGTTCAGTTATTTCATGTGGCAAAGTTTTTTCCAAAATGTTAGAAACAGTTTTTAATTGGCAAATGGACTCTAGAATGATGGAGCTAAGGACTCAGAGCTTCTCCAATTGGTTAAGAGATATTTGTTCAGGAATTACTATTTTTAAAAGTTTCAAGGATGCCATATATTGGTTATATACAAAATTGAAGGATTTTTATGACGTAAATTATGGCAAGAAAAAGGATGTTCTTAACATTCTTAAAGATAACCAGCAAAAAATAGAGAAAGCCATTGAAGAAGCAGACAATTTTTGCATTTTGCAAATTCAAGATGTAGAGAAATTTGATCAGTATCAGAAAGGGGTTGATTTAATACAAAAGTTGAGAACTGTCCATTCAATGGCTCAAGTTGACCCCAACTTGGGGGTTCATTTGTCACCTCTGAGAGATTGCATAGCAAGAGTCCACCAAAAGCTCAAGAGTCTTGGATCTATAAATCAAGCCATGGTAACAAGATGTGAGCCAGTTGTGTGCTATTTGTATGGCAAAAGAGGGGGAGGGAAAAGTTTGACTTCAATTGCATTGGCAACCAAAATTTGTAAACACTATGGTGTTGAACCTGAGAAAAATATTTATACCAAGCCTGTGGCCTCAGATTATTGGGATGGATATAGTGGACAATTAGTTTGCATTATTGATGATATTGGCCAAAATACAACAGATGAAGATTGGTCAGATTTTTGTCAATTGGTGTCAGGGTGTCCAATGAGATTGAATATGGCTTCTCTTGAGGAGAAGGGTAGACATTTTTCCTCTCCTTTTATAATAGCAACTTCAAATTGGTCAAATCCGAGTCCAAAAACAGTCTATGTTAAGGAAGCAATTGATCGTAGACTTCATTTTAAGGTTGAAGTTAAACCTGCTTCATTTTTTAAAAATCCTCACAACGATATGTTGAATGTTAATTTGGCTAAAACAAATGATGCAATCAAGGACATGTCTTGTGTTGATTTGATAATGGATGGACATAACATTTCATTAATGGATTTACTTAGTTCCTTGGTGATGACAGTTGAAATTAGGAAACAGAATATGAGTGAATTCATGGAGTTGTGGTCTCAGGGAATTTCAGATGATGACAATGATAGTGCAGTAGCTGAGTTTTTCCAGTCTTTTCCATCTGGTGAACCATCAAATTCCAAATTGTCTAGTTTTTTCCAATCTGTTACTAATCACAAGTGGGTTGCTGTGGGGGCTGCAGTTGGTATTCTTGGAGTGCTTGTGGGAGGATGGTTTGTGTATAAGCATTTTTCCCGCAAAGAGGAAGAACCAATTCCAGCTGAAGGAGTTTATCATGGTGTGACTAAGCCCAAACAAGTGATTAAATTGGATGCAGATCCAGTAGAGTCCCAGTCAACTCTAGAAATAGCAGGATTAGTTAGGAAAAATTTGGTTCAGTTTGGAGTTGGTGAGAAAAATGGATGTGTGAGATGGGTCATGAATGCCTTAGGGGTGAAGGATGATTGGTTGTTAGTACCTTCTCATGCTTATAAATTTGAAAAGGATTATGAAATGATGGAGTTTTATTTTAATAGAGGTGGAACTTACTATTCAATCTCAGCTGGCAATGTTGTTATTCAATCTTTAGATGTGGGATTTCAAGATGTTGTTCTAATGAAGGTTCCTACAATTCCCAAATTTAGAGATATTACTCAACATTTTATCAAGAAAGGAGATGTGCCTAGAGCCTTGAATCGCTTGGCAACATTAGTGACAACCGTTAATGGAACTCCTATGTTAATTTCTGAGGGACCATTAAAAATGGAAGAAAAAGCCACTTATGTTCACAAGAAGAATGATGGTACCACAGTTGATTTGACTGTAGATCAGGCATGGAGAGGAAAAGGTGAAGGTCTTCCTGGAATGTGTGGTGGGGCCTTAGTGTCATCAAATCAGTCCATACAGAATGCAATATTGGGTATTCATGTTGCCGGAGGAAATTCAATTCTTGTGGCAAAGTTGGTTACCCAAGAAATGTTTCAAAATATTGATAAGAAA---ATTGAAAGTCAGAGAATAATGAAAGTGGAATTTACTCAGTGTTCAATGAATGTAGTCTCCAAAACGCTTTTTAAAAAGAGTCCCATTCATCACCACATTGATAAAACCATGATTAATTTTCCTGCAGCTATGCCTTTTTCTAAAGCTGAAATTGATCCAATGGCTATGATGTTGTCTAAATATTCATTACCTATTGTAGAAGAACCAGAGGATTATAAGGAAGCTTCAGTTTTTTATCAAAATAAAATAATAGGCAAGGCTCAGTTAGTTGATGACTTTTTAGATCTTGATATGGCCATTACAGGGGCTCCAGGTATTGATGCTATTAATATGGATTCATCTCCTGGGTTTCCTTATGTTCAAGAAAAATTGACTAAAAGAGATTTAATTTGGTTGGATGAAAATGGTTTGCTGTTAGGAGTTCATCCACGACTGGCCCAGAGAATTTTATTTAATACTGTTATGATGGAAAATTGTTCTGATTTAGATGTTGTTTTTACAACTTGTCCAAAAGATGAATTGAGACCATTAGAGAAAGTTTTGGAATCTAAAACAAGGGCTATTGATGCTTGCCCTTTGGATTATACAATTCTATGTCGGATGTATTGGGGTCCAGCCATTAGTTATTTTCATTTGAACCCAGGGTTTCACACAGGTGTTGCTATTGGCATAGATCCTGATAGACAGTGGGATGAATTATTCAAAACAATGATAAGATTTGGAGATGTTGGTCTTGATTTAGATTTTTCTGCTTTTGATGCCAGTCTTAGTCCATTTATGATTAGGGAAGCAGGTAGAATCATGAGTGAATTGTCTGGAACACCATCTCATTTTGGAACAGCTCTTATCAATACTATTATTTATTCTAAACATCTACTGTACAATTGTTGTTATCACGTTTGTGGTTCAATGCCTTCTGGGTCTCCTTGCACAGCTTTGTTGAATTCAATTATCAACAACATCAACTTGTATTATGTGTTTTCTAAAATATTTGGAAAGTCTCCAGTTTTCTTTTGTCAAGCTTTGAGGATTCTTTGTTACGGAGATGATGTTTTGATAGTCTTTTCCAGAGATGTTCAAATTGACAATCTTGACTTGATTGGACAGAAAATTGTGGATGAGTTCAAAAAACTTGGCATGACAGCTACTTCAGCTGATAAAAATGTGCCGCAACTGAAGCCAGTTTCAGAGTTGACTTTTCTTAAAAGGTCTTTTAATTTGGTGGAGGATAGAATCAGACCTGCAATTTCAGAAAAGACAATTTGGTCTTTGATAGCTTGGCAGAGAAGTAACGCTGAGTTTGAGCAAAATCTAGAAAATGCTCAGTGGTTTGCTTTTATGCATGGCTATGAGTTTTATCAGAAATTTTATTATTTTGTTCAGTCCTGTTTGGAGAAAGAGATGATAGAATATAGACTTAAATCTTATGATTGGTGGAGAATGAGATTTTATGACCAGTGTTTCATTTGTGACCTTTCA
>AGG09243
------------ATGAATATGTCTAAACAAGGGATTTTCCAGACTGTTGGGAGTGGCCTTGACCACATCCTGTCTCTGGCAGATATTGAGGAAGAGCAAATGATTCAGTCTGTTGATAGGACTGCAGTGACTGGAGCTTCTTATTTTACTTCTGTGGACCAATCTTCAGTTCATACTGCTGAGGTTGGCTCACATCAAATTGAACCTTTGAAAACCTCTGTTGATAAACCTGGTTCTAAGAAAACTCAGGGGGAGAAGTTTTTCCTGATTCATTCTGCTGATTGGCTCACTACACATGCTCTCTTTCATGAAGTTGCAAAATTGGATGTGGTGAAGCTGCTGTACAATGAGCAGTTTGCCGTCCAAGGTTTGTTGAGATACCATACATATGCAAGATTTGGCATTGAGATTCAAGTTCAGATAAATCCTACACCCTTTCAGCAAGGAGGACTAATTTGTGCCATGGTTCCTGGTGACCAGAGTTATGGTTCAATAGCATCCTTGACTGTTTATCCTCATGGTCTGTTAAATTGCAATATTAATAATGTAGTTAGAATAAAGGTTCCGTTTATTTACACTAGAGGTGCTTATCATTTTAAAGATCCACAGTACCCAGTTTGGGAATTGACAATCAGAGTCTGGTCAGAGTTGAATATTGGAACAGGAACTTCAGCTTACACTTCACTCAATGTTTTAGCTAGGTTTACAGATTTGGAGTTGCATGGATTAACTCCTCTTTCTACACAGATGATGAGAAATGAATTTAGAGTTAGTACTACTGAAAATGTTGTAAATTTGTCAAATTATGAGGATGCAAGGGCAAAAATGTCTTTTGCTTTAGATCAGGAAGATTGGAAGTCTGATCCTTCCCAAGGTGGTGGAATTAAAATTACTCATTTTACTACCTGGACGTCCATTCCAACTTTAGCTGCTCAGTTTCCATTTAATGCTTCAGATTCAGTTGGGCAACAAATTAAAGTTATTCCAGTGGACCCATATTTTTTCCAGATGACAAACACTAATCCTGATCAGAAATGTATAACTGCTTTGGCTTCTATCTGCCAGATGTTTTGCTTTTGGAGGGGAGATCTTGTTTTTGATTTTCAGGTTTTTCCAACCAAATATCATTCAGGTAGATTGTTGTTTTGTTTTGTTCCTGGGAATGAGTTGATAGATGTTACTGGAATTACATTAAAACAGGCAACCACTGCTCCCTGTGCAGTGATGGACATTACAGGAGTGCAGTCAACCTTGAGATTTCGTGTTCCTTGGATTTCTGATACACCTTATCGAGTGAATAGGTACACGAAGTCAGCACATCAAAAAGGTGAGTATACTGCCATTGGGAAGCTTATTGTGTATTGTTATAATAGACTGACTTCTCCTTCTAATGTTGCTTCTCATGTTAGAGTTAATGTTTATCTTTCAGCAATTAATTTGGAATGTTTTGCTCCTCTTTACCATGCTATGGATGTTACCACACAGGTTGGAGATGATTCAGGAGGTTTTTCAACAACAGTTTCTACAGAGCAGAATGTTCCTGATCCCCAAGTTGGTATAACAACCATGAGGGACTTAAAAGGGAAAGCCAATAGGGGAAAGATGGATGTTTCAGGAGTCCAAGCACCTGTGGGAGCTATT---ACAACAATTGAGGATCCAGTTTTAGCAAAGAAAGTACCTGAGACATTTCCTGAATTGAAGCCTGGAGAGTCCAGACATACATCAGATCATATGTCCATTTATAAATTTATGGGAAGGTCTCACTTTTTGTGTACTTTTACTTTAAATTCAAATAACAAAGAGTACACATTTCCAATAACCCTGTCTTCGACTTCAAATCCTCCTCATGGTTTACCATCAACATTAAGGTGGTTTTTCAATTTGTTCCAGCTGTATAGAGGACCATTGGATTTGACAATTATAATTACAGGAGCCACTGATGTGGATGGTATGGCCTGGTTTACACCAGTGGGCCTTGCTGTCGACACGCCTTGGGTAGAAAAGGAGTCAGCTTTGTCTATTGATTATAAAACTGCCCTTGGAGCTGTTAGATTTAATACAAGAAGAACAGGGAACATTCAGATTAGATTGCCATGGTATTCTTATTTGTATGCCGTGTCTGGAGCATTGGATGGCTTGGGAGATAAGACAGATTCCACATTTGGACTGGTTTCTATTCAGATTGCAAATTACAATCATTCTGATGAATATTTGTCCTTTAGTTGTTATTTGTCTGTCACAGAGCAATCAGAGTTTTATTTTCCAAGAGCTCCATTAAATTCAAATGCTATGTTGTCCACTGAGTCCATGATGAGTAGAATTGCAGCTGGAGATTTGGAGTCATCAGTGGATGATCCCAGATCAGAGGAGGACAGAAGATTTGAGAGTCATATAGAATGTAGGAAACCATACAAAGAATTGAGACTGGAGGTTGGGAAACAAAGGCTCAAATATGCTCAGGAAGAATTATCAAATGAAGTGCTTCCTCCTCCTAGGAAAATGAAGGGGCTATTTTCACAAGCTAAAATTTCTCTTTTTTATACTGAGGAGCATGAAATAATGAAATTTTCTTGGAGAGGAGTGACTGCTGATACTAGGGCTTTGAGGAGATTTGGATTCTCTCTGGCTGCTGGTAGAAGTGTGTGGACTCTTGAAATGGATGCTGGAGTTCTTACTGGAAGATTGGTCAGATTGAATGATGAGAAATGGACAGAAATGAAGGATGATAAGATTGTTTCATTAATTGAAAAGTTCACAAGCAATAAATATTGGTCTAAAGTGAATTTTCCACATGGAATGTTGGATCTTGAAGAGATTGCTGCCAACTCTAAAGACTTTCCAAATATGTCTGAGACAGATTTGTGTTTCCTGTTGCATTGGTTAAATCCAAAGAAAATCAATTTAGCAGATAGAATGCTTGGATTGTCTGGAGTGCAGGAAATTAAAGAACAGGGTGTTGGACTAATAGCAGAGTGCAGAACTTTCTTGGATTCTATTGCTGGGACTTTGAAATCCATGATGTTTGGGTTTCATCATTCTGTGACTGTTGAAATCATAAATACTGTGCTTTGTTTTGTTAAGAGTGGAATCCTGCTTTATGTCATACAACAATTGAACCAAGATGAACACTCTCACATAATTGGCTTGTTGAGAGTTATGAATTATGCAGATATTGGCTGTTCAGTTATTTCATGTGGCAAAGTTTTTTCCAAAATGTTAGAAACAGTTTTTAACTGGCAAATGGACTCTAGAATGATGGAACTAAGGACTCAGAGCTTCTCCAATTGGTTAAGAGATATTTGTTCAGGAATTACTATTTTTAAAAGTTTCAAGGATGCTATATATTGGTTATATACCAAATTGAAGGATTTTTATGACGTAAATTATGGCAAGAAAAAGGATGTTCTTAATATTCTTAAAGATAATCAGCAAAAAATAGAAAAAGCCATTGAAGAAGCAGACAATTTTTGCATTTTGCAAATTCAAGATGTAGAGAAATTTGATCAGTACCAGAAAGGGGTTGATTTAATACAAAAGTTGAGGACTGTCCATTCAATGGCTCAAATTGACCCCAATTTGGGGGTTCATTTGTCACCTCTGAGAGATTGTATAGCAAGAGTTCACCAAAAGCTCAAGAATCTTGGATCTATAAATCAGGCTATGGTAACAAGATGTGAGCCAGTTGTTTGCTATTTATATGGTAAGAGAGGCGGAGGAAAGAGTTTGACATCAATTGCATTGGCAACCAAAATTTGTAAACATTATGGTGTTGAACCTGAGAAAAATATATATACCAAACCTGTGGCTTCAGATTATTGGGATGGATATAGTGGGCAATTAGTTTGTATTATTGATGATATTGGCCAAAACACAACAGATGAAGATTGGTCAGATTTTTGTCAATTAGTGTCAGGATGTCCAATGAGATTGAATATGGCTTCTCTTGAGGAGAAAGGTAGACATTTTTCTTCTCCTTTTATAATAGCAACTTCAAATTGGTCAAATCCAAGTCCAAAAACAGTTTATGTTAAGGAAGCAATTGATCGTAGACTTCATTTTAAAGTTGAAGTTAAACCTGCTTCATTTTTTAAAAATCCTCACAATGATATGTTGAATGTTAATTTAGCCAAAACAAATGATGCAATCAAGGACATGTCTTGTGTTGATTTAATAATGGATGGACATAATATTTCATTAATGGATTTACTTAGTTCCTTGGTGATGACAGTTGAAATTAGGAAACAGAATATGAGTGAATTCATGGAGTTGTGGTCTCAGGGAATTTCAGATGATGACAATGATAGTGCAGTAGCTGAGTTTTTCCAGTCTTTTCCATCTGGTGAACCATCAAATTCCAAATTATCTAGTTTTTTCCAATCTGTTACTAATCACAAGTGGGTTGCTGTGGGGGCTGCAGTTGGTATTCTTGGAGTGCTTGTGGGAGGATGGTTTGTGTATAAGCATTTTTCCCGCAAAGAAGAAGAACCAATTCCAGCTGAAGGGGTTTATCATGGCGTGACTAAGCCCAAACAAGTGATTAAATTGGATGCAGATCCAGTAGAGTCTCAGTCAACTCTAGAAATAGCAGGATTAGTTAGGAAAAATTTGGTTCAGTTTGGAGTTGGTGAGAAAAATGGATGTGTGAGATGGGTCATGAATGCCTTAGGAGTGAAGGATGATTGGTTGTTATTACCTTCTCATGCTTATAAATTTGAAAAGGATTATGAAATGATGGAGTTTTATTTTAATAGAGGTGGAACTTATTATTCAATCTCAGCTGGCAATGTTGTTATTCAATCTTTAGATGTGGGATTTCAAGATGTTGTTCTAATGAAGGTTCCTACAATTCCCAAGTTTAGAGATATTACTCAACATTTTATCAAGAAAGGAGATGTGCCTAGAGCCTTGAATCGCTTGGCAACATTAGTGACAACTGTTAATGGAACTCCTATGTTAATTTCTGAGGGACCATTAAAAATGGAAGAAAAAGCCACTTATGTTCACAAGAAGAATGATGGTACCACAGTTGATTTGACTGTGGATCAGGCATGGAGAGGAAAAGGTGAAGGTCTTCCTGGAATGTGTGGTGGGGCCCTAGTGTCATCAAATCAGTCCATACAGAATGCAATATTAGGTATTCATGTTGCCGGAGGAAATTCAATTCTTGTGGCAAAGTTGGTTACCCAAGAGATGTTTCAAAATATTGATAAGAAA---ATTGAAAGTCAGAGAATAATGAAAGTGGAATTTACTCAGTGTTCAATGAATGTAGTCTCCAAAACGCTTTTTAAAAAGAGTCCCATTCATCACCACATTGATAAAACCATGATTAATTTTCCTGCAGCTATGCCTTTTTCTAAAGCTGAAATTGATCCAATGGCTATGATGCTGTCTAAATATTCATTACCTATTGTAGAAGAACCAGAGGATTATAAGGAAGCTTCAGTTTTTTATCAAAATAAGATAGTAGGCAAAGCTCAGTTAGTTGATGACTTTTTAGATCTTGATATGGCCATTACAGGGGCTCCAGGCATTGATGCTATTAATATGGATTCATCTCCTGGGTTTCCTTATGTTCAAGAAAAATTGACCAAAAGAGATTTAATTTGGTTGGATGAGAATGGTTTGCTGTTAGGAGTTCACCCACGACTGGCTCAGAGAATTTTATTTAATACTGTTATGATGGAAAATTGTTCTGATTTAGATGTTGTTTTTACAACTTGTCCAAAAGATGAATTGAGACCATTAGAGAAAGTTTTGGAATCTAAAACAAGAGCTATCGATGCTTGCCCTTTGGATTATACAATTCTATGTCGGATGTATTGGGGTCCAGCCATTAGTTATTTTCATTTGAACCCAGGGTTTCACACAGGTGTTGCTATTGGCATAGATCCTGATAGACAGTGGGATGAATTATTCAAAACAATGATAAGATTTGGAGATGTTGGTCTTGATTTAGATTTTTCTGCTTTTGATGCCAGTCTTAGTCCATTTATGATTAGGGAAGCAGGTAGAATCATGAGTGAATTGTCTGGAACACCATCTCATTTTGGAACAGCTCTTATCAATACTATTATTTATTCTAAACATTTACTGTACAACTGTTGTTATCACGTTTGTGGTTCAATGCCTTCTGGGTCTCCTTGTACAGCTTTGTTGAATTCAATTATTAACAACATCAATTTGTATTATGTGTTTTCTAAAATATTTAGAAAGTCTCCAGTTTTCTTTTGCCAAGCTTTGAGGATTCTTTGTTATGGAGATGATGTTTTGATAGTCTTTTCCAGAGATGTTCAAATTGACAATCTTGACCTGATTGGACAGAAAATTGTGGATGAGTTCAAAAAACTTGGCATGACAGCCACTTCAGCTGATAAAAATGTGCCGCAACTGAAGCCAGTTTCAGAGTTGACTTTTCTTAAAAGATCTTTTAATTTGGTGGAGGATAGAATCAGACCTGCAATTTCAGAAAAGACAATTTGGTCTTTGATAGCTTGGCAGAGAAGTAACGCTGAGTTTGAGCAGAATCTAGAAAATGCTCAGTGGTTTGCTTTTATGCATGGCTATGAATTTTATCAGAAAGTTTATTATTTTGTTCAGTCCTGTTTGGAGAAAGAGATGATAGAATATAGACTTAAATCTTATGATTGGTGGAGAATGAGATTTTATGACCAGTGTTTCATTTGTGACCTTTCA
>AGG09244
------------ATGAATATGTCTAAACAAGGGATTTTCCAGACTGTTGGGAGTGGCCTTGACCACATCCTGTCTCTGGCAGATATTGAGGAAGAGCAAATGATTCAGTCTGTTGATAGGACTGCAGTGACTGGAGCTTCTTATTTTACTTCTGTGGACCAATCTTCAGTTCATACTGCTGAGGTTGGCTCACATCAAATTGAACCTTTGAAAACCTCTGTTGATAAACCTGGTTCTAAGAAAACTCAGGGGGAGAAGTTTTTCCTGATTCATTCTGCTGATTGGCTCACTACACATGCTCTCTTTCATGAAGTTGCAAAATTGGATGTGGTGAAGCTGCTGTACAATGAGCAGTTTGCCGTCCAAGGTTTGTTGAGATACCATACATATGCAAGATTTGGCATTGAGATTCAAGTTCAGATAAATCCTACACCCTTTCAGCAAGGAGGACTAATTTGTGCCATGGTTCCTGGTGACCAGAGTTATGGTTCAATAGCATCCTTGACTGTTTATCCTCATGGTCTGTTAAATTGCAATATTAATAATGTAGTTAGAATAAAGGTTCCGTTTATTTACACTAGAGGTGCTTATCATTTTAAAGATCCACAGTACCCAGTTTGGGAATTGACAATCAGAGTCTGGTCAGAGTTGAATATTGGAACAGGAACTTCAGCTTACACTTCACTCAATGTTTTAGCTAGGTTTACAGATTTGGAGTTGCATGGATTAACTCCTCTTTCTACACAGATGATGAGAAATGAATTTAGAGTTAGTACTACTGAAAATGTTGTAAATTTGTCAAATTATGAGGATGCAAGGGCAAAAATGTCTTTTGCTTTAGATCAGGAAGATTGGAAGTCTGATCCTTCCCAAGGTGGTGGAATTAAAATTACTCATTTTACTACCTGGACGTCCATTCCAACTTTAGCTGCTCAGTTTCCATTTAATGCTTCAGATTCAGTTGGGCAACAAATTAAAGTTATTCCAGTGGACCCATATTTTTTCCAGATGACAAACACTAATCCTGATCAGAAATGTATAACTGCTTTGGCTTCTATCTGCCAGATGTTTTGCTTTTGGAGGGGAGATCTTGTTTTTGATTTTCAGGTTTTTCCAACCAAATATCATTCAGGTAGATTGTTGTTTTGTTTTGTTCCTGGGAATGAGTTGATAGATGTTACTGGAATTACATTAAAACAGGCAACCACTGCTCCCTGTGCAGTGATGGACATTACAGGAGTGCAGTCAACCTTGAGATTTCGTGTTCCTTGGATTTCTGATACACCTTATCGAGTGAATAGGTACACGAAGTCAGCACATCAAAAAGGTGAGTATACTGCCATTGGGAAGCTTATTGTGTATTGTTATAATAGACTGACTTCTCCTTCTAATGTTGCTTCTCATGTTAGAGTTAATGTTTATCTTTCAGCAATTAATTTGGAATGTTTTGCTCCTCTTTACCATGCTATGGATGTTACCACACAGGTTGGAGATGATTCAGGAGGTTTTTCAACAACAGTTTCTACAGAGCAGAATGTTCCTGATCCCCAAGTTGGTATAACAACCATGAGGGACTTAAAAGGGAAAGCCAATAGGGGAAAGATGGATGTTTCAGGAGTCCAAGCACCTGTGGGAGCTATT---ACAACAATTGAGGATCCAGTTTTAGCAAAGAAAGTACCTGAGACATTTCCTGAATTGAAGCCTGGAGAGTCCAGACATACATCAGATCATATGTCCATTTATAAATTTATGGGAAGGTCTCACTTTTTGTGTACTTTTACTTTCAATTCAAATAACAAAGAGTACACATTTCCAATAACCCTGTCTTCGACTTCAAATCCTCCTCATGGTTTACCATCAACATTAAGGTGGTTTTTCAATTTGTTCCAGCTGTATAGAGGACCATTGGATTTGACAATTATAATTACAGGAGCCACTGATGTGGATGGTATGGCCTGGTTTACACCAGTGGGCCTTGCTGTCGACACGCCTTGGGTAGAAAAGGAGTCAGCTTTGTCTATTGATTATAAAACTGCCCTTGGAGCTGTTAGATTTAATACAAGAAGAACAGGGAACATTCAGATTAGATTGCCATGGTATTCTTATTTGTATGCCGTGTCTGGAGCATTGGATGGCTTGGGAGATAAGACAGATTCCACATTTGGACTGGTTTCTATTCAGATTGCAAATTACAATCATTCTGATGAATATTTGTCCTTTAGTTGTTATTTGTCTGTCACAGAGCAATCAGAGTTTTATTTTCCAAGAGCTCCATTAAATTCAAATGCTATGTTGTCCACTGAGTCCATGATGAGTAGAATTGCAGCTGGAGATTTGGAGTCATCAGTGGATGATCCCAGATCAGAGGAGGACAGAAGATTTGAGAGTCATATAGAATGTAGGAAACCATACAAAGAATTGAGACTGGAGGTTGGGAAACAAAGGCTCAAATATGCTCAGGAAGAATTATCAAATGAAGTGCTTCCTCCTCCTAGGAAAATGAAGGGGCTATTTTCACAAGCTAAAATTTCTCTTTTTTATACTGAGGAGCATGAAATAATGAAATTTTCTTGGAGAGGAGTGACTGCTGATACTAGGGCTTTGAGGAGATTTGGATTCTCTCTGGCTGCTGGTAGAAGTGTGTGGACTCTTGAAATGGATGCTGGAGTTCTTACTGGAAGATTGGTCAGATTGAATGATGAGAAATGGACAGAAATGAAGGATGATAAGATTGTTTCATTAATTGAAAAGTTCACAAGCAATAAATATTGGTCTAAAGTGAATTTTCCACATGGAATGTTGGATCTTGAAGAGATTGCTGCCAACTCTAAAGACTTTCCAAATATGTCTGAGACAGATTTGTGTTTCCTGTTGCATTGGTTAAATCCAAAGAAAATCAATTTAGCAGATAGAATGCTTGGATTGTCTGGAGTGCAGGAAATTAAAGAACAGGGTGTTGGACTAATAGCAGAGTGCAGAACTTTCTTGGATTCTATTGCTGGGACTTTGAAATCCATGATGTTTGGGTTTCATCATTCTGTGACTGTTGAAATCATAAATACTGTGCTTTGTTTTGTTAAGAGTGGAATCCTGCTTTATGTCATACAACAATTGAACCAAGATGAACACTCTCACATAATTGGCTTGTTGAGAGTTATGAATTATGCAGATATTGGCTGTTCAGTTATTTCATGTGGCAAAGTTTTTTCCAAAATGTTAGAAACAGTTTTTAACTGGCAAATGGACTCTAGAATGATGGAACTAAGGACTCAGAGCTTCTCCAATTGGTTAAGAGATATTTGTTCAGGAATTACTATTTTTAAAAGTTTCAAGGATGCTATATATTGGTTATATACCAAATTGAAGGATTTTTATGACGTAAATTATGGCAAGAAAAAGGATGTTCTTAATATTCTTAAAGATAATCAGCAAAAAATAGAAAAAGCCATTGAAGAAGCAGACAATTTTTGCATTTTGCAAATTCAAGATGTAGAGAAATTTGATCAGTACCAGAAAGGGGTTGATTTAATACAAAAGTTGAGGACTGTCCATTCAATGGCTCAAATTGACCCCAATTTGGGGGTTCATTTGTCACCTCTGAGAGATTGTATAGCAAGAGTTCACCAAAAGCTCAAGAATCTTGGATCTATAAATCAGGCTATGGTAACAAGATGTGAGCCAGTTGTTTGCTATTTATATGGTAAGAGAGGCGGAGGAAAGAGTTTGACATCAATTGCATTGGCAACCAAAATTTGTAAACATTATGGTGTTGAACCTGAGAAAAATATATATACCAAACCTGTGGCTTCAGATTATTGGGATGGATATAGTGGGCAATTAGTTTGTATTATTGATGATATTGGCCAAAACACAACAGATGAAGATTGGTCAGATTTTTGTCAATTAGTGTCAGGATGTCCAATGAGATTGAATATGGCTTCTCTTGAGGAGAAAGGTAGACATTTTTCTTCTCCTTTTATAATAGCAACTTCAAATTGGTCAAATCCAAGTCCAAAAACAGTTTATGTTAAGGAAGCAATTGATCGTAGACTTCATTTTAAAGTTGAAGTTAAACCTGCTTCATTTTTTAAAAATCCTCACAATGATATGTTGAATGTTAATTTAGCCAAAACAAATGATGCAATCAAGGACATGTCTTGTGTTGATTTAATAATGGATGGACATAATATTTCATTAATGGATTTACTTAGTTCCTTGGTGATGACAGTTGAAATTAGGAAACAGAATATGAGTGAATTCATGGAGTTGTGGTCTCAGGGAATTTCAGATGATGACAATGATAGTGCAGTAGCTGAGTTTTTCCAGTCTTTTCCATCTGGTGAACCATCAAATTCCAAATTATCTAGTTTTTTCCAATCTGTTACTAATCACAAGTGGGTTGCTGTGGGGGCTGCAGTTGGTATTCTTGGAGTGCTTGTGGGAGGATGGTTTGTGTATAAGCATTTTTCCCGCAAAGAAGAAGAACCAATTCCAGCTGAAGGGGTTTATCATGGCGTGACTAAGCCCAAACAAGTGATTAAATTGGATGCAGATCCAGTAGAGTCTCAGTCAACTCTAGAAATAGCAGGATTAGTTAGGAAAAATTTGGTTCAGTTTGGAGTTGGTGAGAAAAATGGATGTGTGAGATGGGTCATGAATGCCTTAGGAGTGAAGGATGATTGGTTGTTATTACCTTCTCATGCTTATAAATTTGAAAAGGATTATGAAATGATGGAGTTTTATTTTAATAGAGGTGGAACTTATTATTCAATCTCAGCTGGCAATGTTGTTATTCAATCTTTAGATGTGGGATTTCAAGATGTTGTTCTAATGAAGGTTCCTACAATTCCCAAGTTTAGAGATATTACTCAACATTTTATCAAGAAAGGAGATGTGCCTAGAGCCTTGAATCGCTTGGCAACATTAGTGACAACTGTTAATGGAACTCCTATGTTAATTTCTGAGGGACCATTAAAAATGGAAGAAAAAGCCACTTATGTTCACAAGAAGAATGATGGTACCACAGTTGATTTGACTGTGGATCAGGCATGGAGAGGAAAAGGTGAAGGTCTTCCTGGAATGTGTGGTGGGGCCCTAGTGTCATCAAATCAGTCCATACAGAATGCAATATTAGGTATTCATGTTGCCGGAGGAAATTCAATTCTTGTGGCAAAGTTGGTTACCCAAGAGATGTTTCAAAATATTGATAAGAAA---ATTGAAAGTCAGAGAATAATGAAAGTGGAATTTACTCAGTGTTCAATGAATGTAGTCTCCAAAACGCTTTTTAAAAAGAGTCCCATTCATCACCACATTGATAAAACCATGATTAATTTTCCTGCAGCTATGCCTTTTTCTAAAGCTGAAATTGATCCAATGGCTATGATGCTGTCTAAATATTCATTACCTATTGTAGAAGAACCAGAGGATTATAAGGAAGCTTCAGTTTTTTATCAAAATAAGATAGTAGGCAAAGCTCAGTTAGTTGATGACTTTTTAGATCTTGATATGGCCATTACAGGGGCTCCAGGCATTGATGCTATTAATATGGATTCATCTCCTGGGTTTCCTTATGTTCAAGAAAAATTGACCAAAAGAGATTTAATTTGGTTGGATGAGAATGGTTTGCTGTTAGGAGTTCACCCACGACTGGCTCAGAGAATTTTATTTAATACTGTTATGATGGAAAATTGTTCTGATTTAGATGTTGTTTTTACAACTTGTCCAAAAGATGAATTGAGACCATTAGAGAAAGTTTTGGAATCTAAAACAAGAGCTATCGATGCTTGCCCTTTGGATTATACAATTCTATGTCGGATGTATTGGGGTCCAGCCATTAGTTATTTTCATTTGAACCCAGGGTTTCACACAGGTGTTGCTATTGGCATAGATCCTGATAGACAGTGGGATGAATTATTCAAAACAATGATAAGATTTGGAGATGTTGGTCTTGATTTAGATTTTTCTGCTTTTGATGCCAGTCTTAGTCCATTTATGATTAGGGAAGCAGGTAGAATCATGAGTGAATTGTCTGGAACACCATCTCATTTTGGAACAGCTCTTATCAATACTATTATTTATTCTAAACATTTACTGTACAACTGTTGTTATCACGTTTGTGGTTCAATGCCTTCTGGGTCTCCTTGTACAGCTTTGTTGAATTCAATTATTAACAACATCAATTTGTATTATGTGTTTTCTAAAATATTTAGAAAGTCTCCAGTTTTCTTTTGCCAAGCTTTGAGGATTCTTTGTTATGGAGATGATGTTTTGATAGTCTTTTCCAGAGATGTTCAAATTGACAATCTTGACCTGATTGGACAGAAAATTGTGGATGAGTTCAAAAAACTTGGCATGACAGCCACTTCAGCTGATAAAAATGTGCCGCAACTGAAGCCAGTTTCAGAGTTGACTTTTCTTAAAAGATCTTTTAATTTGGTGGAGGATAGAATCAGACCTGCAATTTCAGAAAAGACAATTTGGTCTTTGATAGCTTGGCAGAGAAGTAACGCTGAGTTTGAGCAGAATCTAGAAAATGCTCAGTGGTTTGCTTTTATGCATGGCTATGAATTTTATCAGAAATTTTATTATTTTGTTCAGTCCTGTTTGGAGAAAGAGATGATAGAATATAGACTTAAATCTTATGATTGGTGGAGAATGAGATTTTATGACCAGTGTTTCATTTGTGACCTTTCA
>ABI98019
------------ATGAATATGTCCAGCCAAGGTATTTTCCAGACTGTTGGGAGTGGCCTTGACCACATCCTGTCTTTGGCAGATGTGGAGGAGGAACAAATGATTCAGTCTGTGGATCGTACTGCAGTCACTGGGGCTTCATATTTTACTTCTGTGGATCAATCTTCTGTTCATACAGCTGAAGTTGGCTCACATCAACCTGAGCCTTTGAAAACCTCTGTTGACAAACCAGGTTCTAAGAGGACACAAGGAGAGAAATTTTTTCTTATTCATTCTGCTGATTGGTTAACGACACATGCTTTGTTTCATGAAGTCGCAAAATTGGACGTGGTCAAACTGTTGTACAATGAGCAATTTGCTGTTCAGGGTTTGTTGAGATATCACACTTATGCAAGATTTGGAATAGAGATACAAGTTCAGATCAATCCTACACCATTCCAGCAAGGTGGTTTGATATGTGCCATGGTGCCAGGAGATCAGAGCTATGGATCCATAGCTTCTTTGACAGTTTATCCTCATGGTTTGTTGAATTGTAATATTAATAATGTGGTCAGAATTAAAATTCCTTTTATTTACACGAGAGGAGCTTATCACTTTAAGGACCCTCAATATCCCGTTTGGGAGTTGACTATTAGAGTTTGGTCTGAGCTAAATATTGGAACAGGTACCTCCGCTTACACATCACTGAATGTGCTGGCTAGATTTACTGATTTGGAACTCCATGGGCCAACACCCCTGTCTACACAGATGATGAGAAATGAATTTAGAGTCAGTACAACAGAAAATGTAGTTAATTTGTCCAATTATGAAGATGCTAGAGCAAAAATGTCTTTTGCTCTTGACCAGGAAGACTGGAAATCTGATGCCTCTCAAGGAGGAGGAATTAAAATTACATATTTTACAACTTGGACATCAATTCCCACTTTGGCTGCTCAGTTTCCATTTAATGCTTCTGATTCAGTTGGACAGCAGATCAAGGTTATTCCAGTTGATCCATATTTCTTCCAAATGACTAACACAAATCCTGAACAAAAATGCATAACTGCATTGGCTTCAATATGTCAAATGTTTTGTTTTTGGAGAGGAGACTTGGTTTTTGACTTCCAGGTTTTCCCTACAAAATATCACTCAGGGAGATTATTATTTTGTTTTGTTCCTGGAAATGAATTGATTGATGTTTCCCATATAACACTGAAACAAGCCACTACTGCGCCTTGTGCTGTCATGGATATTACTGGAGTACAGTCAACTTTGAGATTTCGTGTTCCTTGGATTTCAGATACTCCTTATAGAGTTAATAGATACACCAAATCGTCACATCAGAAAGGGGAGTATACTGCCATAGGAAAGCTGATTGTTTATTGTTACAATAGACTGACTTCTCCCTCCAATGTGGCCTCTCATGTTAGAGTTAATGTTTACCTCTCAGCTATTAATTTAGAATGTTTTGCTCCACTCTATCATGCTATGGATGTCACAACTCAAGTTGGAGATGATTCTGGAGGTTTCTCCACCACTGTTTCAACAAAACAGAATGTTCCTGACCCTCAAGTTGGTATTACAACAGTGGAAGATCTTAAAGGTAGAGCAAACCAAGGGAAAATGGATATTTCGGGTGTCCAAGCTCCTGTAGGAGCTATT---ACTACCATTGAAGATCCAGTTTTGGCAAAGAAAGTGCCTGAAACCTTTCCAGAATTGAAGCCTGGAGAGTCAAGACATACCTCTGATCATATGTCTATTTATAAATTTATGGGCAGTTCTCATTTTTTATGCACATTTACATTCAATTCTAATAACAAAGAGTACACTTTTCCTATTACTTTGTCATCAACTTCTAATCCTCCTCATGGACTGCCTTCAACTCTGAGATGGTTTTTTAACCTTTTTCAGCTTTATAGGGGTCCCTTGGACTTGACAATAATTATAACTGGGGCTACTGATGTTGATGGAATGGCTTGGTTCACTCCCGTTGGGTTGGCAGTAGACACCCCATGGGTTGAGAAGGAGTCTGCTCTTTCCATTGATTATAAAACAGCTCTTGGTGCTGTTAGGTTTAATACTAGAAGAACAGGAAACATTCAGATTAGGTTGCCCTGGTACTCCTATCTTTATGCTGTCTCAGGAGCACTGGATGGGCTTGGAGACAAAACAGATTCAACTTTTGGACTTGTTTCCATTCAAATTGCAAATTACAATCATTCAGATGAATATTTGTCTTTTAGTTGTTACTTGTCTGTAACTGAACAGTCTGAGTTTTACTTTCCTAGAGCACCTTTGAATACCAATGCTATGATGTCATCAGAAACAATGATGGATAGAATCGCTCTTGGTGATCTTGAATCCTCAGTTGATGATCCTCGATCTGAAGAGGATCGTAAATTTGAAAGTCATATTGAAAAGAGGAAACCTTACAAAGAGTTAAGATTGGAGGTAGGTAAGCAAAGGCTAAAGTATGCTCAGGAAGAATTGTCAAATGAAGTGTTGCCTCCTCCTCGTAAAATTAAAGGTGTATTTTCACAAGCAAAAATCTCATTGTTCTATACAGAAGATCATGAAATTATGAAATTTTCCTGGAAAGGAATTACTGCTGATACTAGAGCTTTGAGGAGATTTGGCTTTTCACTGGCTGCTGGTAGGAGTGTGTGGACACTGGAAATGGATGCTGGAGTTTTGACTGGCAGGTTGGTGAGGGTCAATGATGAAAAATGGACAGAAATGAAAGATGACAAAATAGTCTCTTTGGTGGAGAAATTTACTAGTAATAAACACTGGTCCAAAATTAATTTTCCTCATGGAATGCTAGATCTAGAAGAGATAGCTGCAAATGCAAAGGAATTTCCAAATATGTCAGAAACTGATTTGTGTTTCTTGTTGCATTGGCTGAATCCCAAGAAGATAAACTTAGCAGATAGAATGTTGGGTTTGTCAGGAATACAGGAGATAAAAGAAAAAGGAGTGGGATTGATTGGCGAGTGCCGAGCTTTCCTGGATTCTATAACTAGTACTTTAAAGTCAATGATGTTCGGTTTCCATCACTCTGTCACAGTTGAAATTATTAATACTGTTTTATGTTTTGTTAAAAGTGGCATTCTGCTATATGTGATTCAACAGTTAAATCAAGAGGAACATTCTCATATAATTGGTTTGTTGAGAGTGATGAATTATGCTGACATTGGGTGTTCTGTCATTTCATGTGGAAAAGTGTTTTCAAAAATGTTAGAAACTGTTTTTAATTGGCAGATGGATTCGAGAATGATGGAGCTCAGAACTCAGAGTATTTCAAATTGGCTTAGAGACATCTGTTCAGGTATAACAATTTTTAAAAGTTTTAAGGATGCAATTTATTGGCTTTACACAAAAATCAGAGAATATTATGATCTGAATTATGGTAATAAAAAGGATGTTCTTAATATTTTGAAAGATCACCAACAAAAAATAGAGAGAGCAATTGAGGAGGCTGATAATTTTTGTGTTCTTCAGATTCAGGATGTTGAAAAATTTGAACAGTACCAAAAAGGGGTAGATTTGATTCAAAAATTGAGAACTGTCCACTCAATGGCACAGGTTGATCCAGGTTTAACTGTTCATTTAGCCCCTCTTAGGGACTGTATTGCTAGAGTTCATCAAAAATTAAAGAATTTGGGTTCAATTAACCAGGCAATGGTGACAAGATGTGAGCCAGTCGTCTGCTACCTTTATGGAAAGAGGGGTGGCGGAAAAAGTCTGACTTCAATTGCTTTGGCCACAAAAATTTGTAAACATTATGGTGTTGAGCCTGAGAAAAATATATACACAAAACCTGTTGCATCTGATTATTGGGATGGATATAGTGGACAACTAGTGTGTATTATTGATGATATTGGTCAAAATACAACTGATGAGGATTGGTCTGATTTCTGTCAATTAGTGTCTGGATGTCCAATGAGGTTAAATATGGCCTCTTTGGAAGAAAAGGGTCGTCATTTTTCTTCACCCTTTATAATTGCAACATCTAACTGGTCTAACCCAAGTCCTAAAACAGTCTTTGTTAAGGAAGCCATAGATCGCAGGCTGCATTTTAAAGTTGAGGTGAAACCTGCCTCATTTTTCAAGAATCCTCACAATGATATGTTAAATGTCAATCTGGCAAAAACTAATGATGCTATTAAAGACATGTCATGTGTTGATCTTGTTATGGATAATCACAATGTTTCATTATCTGAATTGCTTAGCTCACTGGTGATGACAGTTGAAATTAGAAAACAAAATATGTCAGAATTTATGGAACTTTGGTCACAGGGATTATCAGATGATGACAATGATAGTGCAGTTGCTGAATTTTTCCAATCTTTCCCCTCTGGTGAACCATCTGGGTCAAGGTTGTCACAGTTTTTTCAATCAGTTACCAACCACAAGTGGGTTGCAGTTGGGGCTGCTGTGGGAGTGCTTGGTGTTTTGGTTGGAGGTTGGTATGTCTATAAGCATTTTACAAAGAAGCAAGAAGAGTCTATTCCGAGTGAAGGAGTGTATCATGGTGTGACAAAACCAAAACAAGTAATTAAATTGGATGCTGATCCTGTAGAGTCACAATCAACTTTAGAAATTGCTGGTTTGGTGAGAAAGAATCTTGTTCAGTTCGGAGTTGGTGAGAAGAATGGGTGTGTTAGATGGGTCATGAATGCTTTAGGAATTAAGGATGATTGGCTATTAGTACCCTCTCATGCTTACAAGTTTGAAAAAGATTATGAAATGATGGAATTTTACTTCAACAGAGGTGGTACTTATTACTCAATTTCAGCAGGAAATGTTGTGATTCAATCTTTAGATGTTGGTTTTCAGGATGTGGTCCTAATGAAAGTGCCCACAATTCCAAAATTTAGAGACATAACAGAACATTTTATTAAAAAGAGTGATGTACCTAGAGCTTTGAACAGGCTAGCAACACTTGTGACAACAGTTAATGGGACTCCAATGTTAATTTCAGAGGGACCCCTTAAAATGGAGGAGAAGGCTACCTATGTTCATAAAAAGAATGATGGAACCACCATAGATCTGACTGTTGACCAAGCCTGGAGAGGTAAAGGAGAAGGTCTTCCAGGGATGTGTGGTGGGGCCTTGATTTCTTCCAATCAGTCCATTCAGAATGCCATATTAGGAATTCACGTTGCTGGTGGAAATTCAATTTTGGTTGCTAAGTTAGTGACTCAAGAGATGTTTCAAAATATAGATAAGAAAATAGTTGAAAGTCAGAGAATAATGAAAGTGGAGTTTACTCAGTGTTCAATGAATGTGGTCTCCAAAACGCTTTTTAGAAAGAGTCCAATTCATCATCACATTGATAAAAACATGATTAATTTTCCTGCTGTGATGCCCTTTTCTAGGGCAGAAATTGATCCCATGGCAGTGATGCTGTCAAAGTATTCTCTTCCTATTGTTGATGAGCCAGATGATTATAAGGATGTTTCTGTCTTTTTCCAAAATAAAATTTTGGGCAAGAGTCCTCTGGTTGATGATTTTCTGGATATTGAAATGGCTATAACAGGGGCTCCTGGGATAGATGCAATTAATATGGATTCTTCCCCTGGATATCCTTATGTTCAGGAGAAATTAACCAAAAGAGATTTGATTTGGCTTGATGATAATGGAATGTTTTTGGGTCTGCATCCCAGGTTGGCTCAAAGAATTTTATTTAATACAACAATGATGGAAAATTGCTCAGATTTGGATGTTGTTTTTACTACCTGTCCTAAGGATGAATTGAGACCTCTGGACAAAGTGTTGGAATCTAAAACTAGGGCTATTGATTCTTGTCCTCTTGACTATACAATTTTGTGTAGAATGTACTGGGGTCCAGCCATTAGTTATTTCCATTTAAATCCTGGTTTTCACACTGGTGTTGCAATTGGAATTGATCCTGATAGACAGTGGGACCAGCTTTTTAAAACGATGATTAGATTTGGAGATGTTGGTCTAGATTTGGATTTTTCTGCTTTTGACGCTAGTTTGAGTCCATTTATGATAAGGGAAGCTGGAAGAATCCTCACTGAGATGTCTGGAGCCCCTGTTCATTTTGGAGAGGCCCTCATTAACACAATTATTTATTCTAAACATTTGCTTTATAATTGCTGTTATCATGTGTGTGGGTCAATGCCTTCTGGGTCTCCTTGTACAGCTTTGTTGAATTCAATTATAAACAATGTTAATCTGTATTATGTTTTTTCCAAGATTTTTAAAAAATCTCCAGTTTTCTTTTGTGATGCTGTGAGAATTCTCTGTTATGGAGATGATGTTCTCATTGTCTTCTCCAGACAGGTCCAAATTGACAATCTGGATTCTATTGGACAAAGAATTGTTGATGAGTTTAAGAAATTGGGAATGACAGCTACTTCCGCTGACAAGTCTGTTCCTCAATTGAAACCAGTTTCTGAGTTAACATTCTTAAAGAGATCTTTCAATTTGGTTGAAGATAGAATCAGGCCTGCTATTGCTGAGAAAACCATATGGTCATTAGTTGCATGGCAAAGGAGCAATGCTGAATTTGAACAGAATTTAGAGAATGCCCAGTGGTTTGCTTTTATGCATGGATATGAATTTTACCAACAATTTTATCATTTTGTTCAGTCCTGCTTGGAGAAAGAGATGATAGAATACAGACTTAAATCATATGATTGGTGGAGAATGAAGTTTAATGACCAGTGCTTTGTTTGTGACCTTTCA
>ABN59383
------------ATGAATATGTCCAAACAAGGAATTTTCCAGACTGTTGGGAGTGGCCTTGACCACATCCTGTCTCTGGCAGATATTGAGGAAGAACAAATGATTCAGTCCGTTGATAGGACTGCAGTGACTGGTGCTTCTTATTTTACTTCTGTTGACCAATCTTCAGTTCACACTGCTGAAGTTGGCTCACATCAAATTGAACCTTTGAAAACCTCTGTTGATAAACCTGGTTCTAAGAAGACTCAGGGGGAGAAGTTTTTCCTGATTCATTCTGCTGATTGGCTCACTACACATGCTCTTTTTCATGAAGTTGCAAAATTGGATGTGGTGAAATTACTGTATAATGAGCAGTTTGCTGTCCAAGGTTTGTTGAGATACCATACATATGCAAGATTTGGCATTGAGATTCAAGTTCAGATAAACCCCACACCCTTTCAGCAAGGGGGACTAATTTGTGCCATGGTTCCTGGTGACCAAAGTTATGGTTCGATAGCATCCTTGACTGTTTATCCCCATGGTCTGTTAAATTGTAACATCAACAATGTAGTTAGAATAAAGGTTCCATTTATTTATACTAGAGGTGCTTATCATTTTAAAGATCCACAATACCCAGTTTGGGAATTGACAATCAGAGTTTGGTCAGAGTTGAATATTGGAACAGGAACTTCAGCTTACACTTCACTTAATGTTTTAGCTAGGTTTACAGATTTGGAGTTGCATGGGTTAACTCCTCTTTCTACACAGATGATGAGGAATGAATTTAGAGTTAGTACTACTGAAAATGTTGTGAATTTGTCAAATTATGAAGATGCAAGGGCAAAAATGTCTTTTGCTTTGGATCCGGAAGATTGGAAGTCTGATCCCTCTCAAGGTGGTGGAATTAAGATCACTCATTTTACTACTTGGACATCCATTCCAACCTTAGCTGCACAGTTTCCATTTAATGCTTCAGACTCGGTTGGGCAACAAATTAAAGTTATTCCAGTCGACCCATATTTTTTCCAGATGACAAATACTAATCCTGATCAAAAATGTATAACTGCCCTGGCTTCTATTTGTCAAATGTTTTGCTTTTGGAGGGGAGATCTTGTTTTTGATTTTCAGGTTTTTCCAACCAAATATCATTCAGGTAGATTATTGTTTTGTTTTGTTCCTGGGAATGAGTTAATAGATGTTACTGGAATTACATTGAAGCAGGCAACTACTGCTCCTTGTGCAGTAATGGACATTACAGGAGTGCAATCAACCTTGAGATTTCGTGTTCCTTGGATTTCTGATACACCCTATCGAGTAAATAGGTACACGAAGTCAGCACATCAAAAAGGTGAGTACACTGCCATTGGGAAGCTTATTGTGTATTGTTATAATAGACTGACTTCTCCTTCTAATGTTGCTTCTCATGTTAGAGTTAATGTTTATCTTTCAGCAATTAATTTGGAATGTTTTGCTCCTCTTTATCATGCTATGGATGTTACTACACAGGTTGGAGATGATTCAGGAGGTTTTTCAACAACAGTTTCTACAGAGCAGAATGTTCCTGATCCCCAAGTTGGCATAACAACCATGAGGGACCTAAAAGGGAAAGCCAATAGGGGAAAGATGGATGTTTCAGGAGTGCAAGCACCTGTGGGAGCTATT---ACAACAATTGAGGATCCAGTTTTAGCAAAGAAAGTGCCTGAGACATTTCCTGAATTGAAGCCTGGAGAGTCCAGACATACATCAGATCATATGTCTATTTATAAATTCATGGGAAGGTCTCATTTTCTGTGTACTTTTACCTTCAATTCAAATAATAAAGAGTACACGTTTCCAATAACTCTGTCTTCGACTTCTAATCCTCCTCATGGTTTACCATCAACACTAAGGTGGTTTTTCAATTTGTTTCAGTTGTATAGAGGACCATTGGATTTGACAATTATTATCACAGGAGCCACTGATGTGGATGGTATGGCCTGGTTCACTCCAGTAGGCCTTGCTGTCGACACCCCTTGGGTGGAAAAGGAGTCAGCCTTATCTATTGATTACAAAACTGCCCTTGGAGCTGTTAGGTTTAATACAAGAAGAACAGGGAACATTCAGATTAGATTGCCATGGTATTCTTATTTGTATGCCGTGTCTGGAGCACTGGATGGTTTGGGAGATAAGACAGATTCTACATTTGGATTGGTTTCTATTCAGATTGCAAATTACAATCATTCTGATGAATATTTGTCCTTTAGTTGTTATTTGTCTGTCACAGAGCAATCAGAGTTCTATTTTCCTAGAGCTCCATTAAATTCAAATGCTATGTTGTCCACTGAGTCCATGATGAGTAGAATTGCAGCTGGAGACTTGGAGTCATCGGTGGATGATCCTAGATCAGAGGAGGACAGAAGATTTGAGAGTCATATAGAATGTAGGAAACCATACAAGGAATTGAGATTGGAGGTTGGCAAACAAAGACTCAAATATGCTCAGGAAGAGTTGTCAAATGAAGTGCTTCCACCTCCTAGGAAAATGAAGGGGCTATTTTCACAAGCTAAGATTTCTCTTTTTTATACTGAGGAGCATGAAATAATGAAATTTTCTTGGAGAGGAGTGACTGCTGATACTAGGGCTTTGAGAAGATTTGGATTCTCTATGGCTGCTGGTAGAAGTGTGTGGACTCTTGAGATGGATGCTGGAGTTCTTACTGGAAGATTAGTCAGATTGAATGATGAGAAATGGACAGAAATGAAGGATGATAAAATTGTCTCATTAATCGAAAAGTTCACAAGCAATAAATACTGGTCTAAAGTGAGTTTTCCACATGGAATGTTGGATCTTGAAGAAATTGCTGCTAACTCTACAGATTTTCCAAATATGTCTGAGACAGATTTGTGTTTCCTGTTGCATTGGCTAAATCCAAAGAAAATTAATTTAGCAGATAGAATGCTTGGATTGTCTGGAGTGCAGGAAATTAAAGAACAGGGTGTTGGATTGATAGCAGAGTGCAGAACTTTTCTGGATTCTATTGCTGGGACTCTGAAATCTATGATGTTTGGATTTCATCATTCTGTGACTGTTGAAATTATAAACACTGTACTTTGCTTTGTTAAGAGTGGAATCCTGCTTTATGTTATACAACAATTGAATCAAGATGAGCACTCTCACATAATTGGTTTGTTGAGAGTTATGAATTATGCAGATATTGGCTGCTCAGTTATTTCATGTGGCAAAGTTTTTTCTAAAATGTTAGAAACAGTTTTTAATTGGCAGATGGATTCCAGAATGATGGAGCTGAGAACTCAGAGCTTTTCCAATTGGTTAAGAGATATTTGTTCAGGAATTACTATTTTTAAAAGTTTTAAGGATGCCATATATTGGCTATATACAAAATTGAAGGATTTTTATGAAGTAAACTATGGCAAGAAGAAGGATATTCTTAATATTCTTAAGGACAACCAACAAAAAATAGAAAAAGCCATTGAAGAAGCAGACAATTTTTGCATTTTGCAAATTCAAGATGTAGAGAAATTTGATCAGTATCAGAAAGGGGTTGATTTAATACAAAAGCTGAGAACTGTCCATTCAATGGCTCAAGTTGACCCTAACCTTGGGGTTCATTTGTCACCTCTCAGAGATTGCATAGCCAGAGTCCATCAAAAGCTCAAGAATCTTGGATCTATAAATCAGGCCATGGTGACAAGATGTGAGCCAGTTGTTTGCTATTTATATGGCAAAAGAGGGGGAGGGAAAAGTTTGACTTCAATTGCATTGGCAACCAAAATCTGTAAACACTATGGTGTTGAACCGGAGAAAAATATTTACACTAAACCTGTGGCCTCAGATTATTGGGATGGTTACAGTGGACAATTGGTTTGCATTATTGATGATATTGGCCAAAACACAACAGATGAAGATTGGTCAGATTTTTGTCAATTAGTGTCAGGATGCCCAATGAGATTGAATATGGCTTCTCTTGAGGAGAAGGGCAGACATTTTTCCTCTCCTTTTATAATAGCAACTTCAAACTGGTCAAATCCAAGTCCAAAAACAGTTTATGTTAAGGAAGCAATTGATCGTAGGCTTCATTTTAAGGTTGAAGTTAAACCTGCTTCATTTTTTAAAAATCCTCATAATGATATGTTGAATGTTAATTTGGCTAAAACAAATGATGCAATTAAGGACATGTCTTGTGTTGATTTAATAATGGATGGACATAATATTTCATTGATGGATTTACTTAGTTCCTTAGTGATGACAGTTGAAATTAGGAAACAAAATATGAGTGAATTCATGGAGTTGTGGTCTCAGGGAATTTCAGATGATGACAATGATAGTGCAGTAGCTGAGTTTTTCCAATCTTTTCCATCTGGTGAACCATCAAATTCCAAATTATCTAGTTTTTTCCAATCTGTTACTAATCACAAGTGGGTTGCTGTGGGAGCTGCAGTTGGCATTCTTGGAGTGCTTGTGGGAGGATGGTTCGTGTATAAGCATTTCTCCCGCAAAGAGGAAGAACCAATTCCAGCTGAAGGGGTTTACCATGGCGTGACTAAGCCTAAACAGGTGATTAAATTGGATGCAGATCCAGTAGAGTCTCAGTCAACTTTGGAAATAGCTGGATTAGTTAGGAAAAATTTGGTCCAGTTTGGAGTTGGGGAGAAAAATGGATGTGTGAGATGGGTCATGAATGCCTTAGGAGTGAAGGATGATTGGCTGTTAGTACCTTCTCATGCTTATAAATTTGAAAAGGATTATGAAATGATGGAGTTTTATTTCAATAGAGGTGGAACTTACTATTCAATTTCAGCAGGCAATGTTGTTATTCAATCTTTAGATGTGGGGTTTCAAGATGTTGTTCTAATGAAAGTTCCTACAATTCCCAAGTTTAGAGATATTACTCAACATTTTATCAAGAAAGGAGATGTACCTAGAGCTTTGAATCGCTTGGCAACATTAGTGACAACTGTTAATGGAACTCCTATGTTAATTTCTGAGGGACCATTAAAGATGGAGGAAAAAGCCACTTATGTTCATAAGAAGAATGATGGTACTACAGTTGATTTGACTGTTGATCAGGCATGGAGAGGAAAAGGTGAAGGCCTTCCTGGAATGTGTGGTGGGGCCCTGGTGTCATCAAATCAGTCTATACAAAATGCAATTTTGGGTATTCATGTTGCTGGAGGAAATTCAATTCTTGTGGCAAAGTTGGTTACTCAAGAAATGTTTCAAAACATTGATAAGAAA---ATTGAAAGTCAGAGAATAATGAAAGTGGAATTTACTCAGTGTTCAATGAATGTAGTCTCCAAAACGCTTTTTAGAAAGAGTCCCATTCATCACCACATTGATAAAACCATGATTAATTTTCCTGCAGTTATGCCTTTTTCTAAAGCTGAAGTTGATCCAATGGCTGTGATGTTATCCAAATATTCATTACCTATTGTGGAAGAACCAGAGGATTACAAAGAAGCTTCAATTTTTTATCAAAACAAAATAGTAGGCAAGACTCAGTTAGTTGATGACTTTCTAGATCTTGATATGGCCATTACAGGGGCTCCAGGCATTGATGCTATCAATATGGATTCATCTCCTGGGTTTCCTTATGTTCAAGAAAAATTGACCAAAAGAGATTTAATTTGGTTGGATGAAAATGGTTTGTTGCTAGGAGTTCATCCAAGATTGGCTCAGAGAATTTTATTTAATACTGTCATGATGGAAAATTGTTCTGACCTAGATGTTGTTTTTACAACTTGTCCAAAAGATGAATTGAGACCATTAGAGAAAGTTTTGGAATCAAAAACAAGAGCAATTGATGCTTGTCCTTTGGATTATACAATTCTATGTCGAATGTATTGGGGTCCAGCTATTAGTTATTTTCATTTGAATCCAGGGTTTCACACAGGTGTTGCTATTGGCATAGATCCTGATAGACAATGGGATGAATTATTTAAAACAATGATAAGATTTGGAGATGTTGGTCTTGATTTAGATTTTTCTGCCTTTGATGCTAGTCTTAGTCCATTTATGATTAGGGAGGCAGGTAGAATTATGAGTGAGTTATCTGGAACACCATCTCATTTTGGAACAGCTCTTATCAATACTATCATTTATTCTAAACATTTGTTGTACAATTGTTGTTATCATGTTTGTGGTTCAATGCCTTCTGGGTCTCCTTGTACAGCTTTGTTGAATTCAATTATCAACAATATCAATTTGTATTATGTATTTTCTAAAATATTTGGAAAGTCTCCAGTTTTCTTTTGTCAAGCTCTGAGGATCCTTTGTTATGGAGATGATGTTTTGATAGTATTTTCCAGAGATGTTCAAATTGACAATCTTGATTTGATTGGACAGAAAATTGTGGATGAGTTCAAAAAACTTGGCATGACAGCTACCTCAGCTGACAAAAATGTGCCTCAACTGAAGCCAGTTTCAGAATTGACTTTTCTTAAAAGATCTTTTAATTTGGTGGAGGATAGAATTAGACCTGCAATTTCAGAGAAGACAATTTGGTCTTTGATAGCTTGGCAGAGAAGCAACGCTGAGTTTGAGCAGAATTTAGAAAATGCTCAGTGGTTTGCTTTTATGCATGGCTATGAGTTTTATCAGAAATTTTATTATTTTGTTCAGTCCTGTTTGGAGAAAGAGATGATAGAATATAGGCTTAAATCTTATGATTGGTGGAGAATGAGATTTTATGACCAGTGTTTCATTTGTGACCTTTCA
>ABG33776
------------ATGAACATGTCTAGACAAGGTATTTTCCAGACTGTTGGGAGTGGTCTTGACCACATCTTGTCTTTGGCAGACATTGAGGAAGAGCAAATGATTCAATCAGTTGATAGGACTGCAGTGACTGGTGCTTCTTATTTTACTTCTGTGGATCAATCTTCAGTTCATACAGCTGAGGTTGGATCACACCAGGTTGAACCTTTGAGAACCTCTGTTGATAAACCCGGTTCAAAGAAGACTCAGGGAGAGAAATTTTTCTTGATTCATTCTGCAGATTGGCTTACTACACATGCTCTTTTCCATGAAGTTGCAAAATTGGATGTGGTGAAATTATTATACAATGAGCAGTTTGCTGTTCAAGGGTTGTTGAGATACCATACATATGCAAGATTTGGCATTGAAATTCAAGTTCAGATAAACCCTACACCTTTCCAACAGGGGGGATTGATCTGTGCTATGGTTCCTGGTGACCAGAGCTATGGTTCTATAGCATCATTGACTGTTTATCCTCATGGTTTGTTAAATTGCAATATTAACAATGTGGTTAGAATAAAGGTTCCATTTATTTACACAAGAGGTGCTTACCACTTTAAAGATCCACAATACCCAGTTTGGGAATTGACAATTAGAGTTTGGTCAGAATTAAATATTGGGACAGGAACTTCAGCTTATACTTCACTCAATGTTTTAGCTAGATTTACAGATTTGGAGTTGCATGGATTAACTCCTCTTTCTACACAAATGATGAGAAATGAATTTAGGGTCAGTACTACTGAGAATGTGGTGAATCTGTCAAATTATGAAGATGCAAGAGCAAAGATGTCTTTTGCTTTGGATCAGGAAGATTGGAAATCTGATCCGTCCCAGGGTGGTGGGATCAAAATTACTCATTTTACTACTTGGACATCTATTCCAACTTTGGCTGCTCAGTTTCCATTTAATGCTTCAGACTCAGTTGGTCAACAAATTAAAGTTATTCCAGTTGACCCATATTTTTTCCAAATGACAAATACGAATCCTGACCAAAAATGTATAACTGCTTTGGCTTCTATTTGTCAGATGTTTTGTTTTTGGAGAGGAGATCTTGTCTTTGATTTTCAAGTTTTTCCCACCAAATATCATTCAGGTAGATTACTGTTTTGTTTTGTTCCTGGCAATGAGCTAATAGATGTTTCTGGAATCACATTAAAGCAAGCAACTACTGCTCCTTGTGCAGTAATGGATATTACAGGAGTGCAGTCAACTTTGAGATTTCGTGTTCCCTGGATTTCTGACACTCCTTACAGAGTGAACAGGTATACAAAGTCAGCACATCAGAAAGGTGAGTACACTGCCATTGGGAAGCTTATTGTGTATTGTTATAACAGATTGACCTCTCCTTCTAACGTTGCTTCCCATGTCAGAGTGAATGTTTATCTTTCAGCAATTAACTTGGAATGTTTTGCTCCTCTTTATCATGCTATGGATGTTACTACACAAGTTGGAGATGATTCTGGAGGTTTTTCAACAACAGTTTCTACAGAACAGAATGTTCCAGATCCCCAAGTTGGTATAACAACCATGAAAGATTTGAAAGGAAAAGCTAACAGAGGGAAAATGGATGTTTCAGGAGTACAAGCACCTGTGGGAGCTATC---ACAACAATTGAGGATCCAGTTTTAGCAAAGAAAGTACCTGAGACATTTCCTGAATTGAAACCTGGAGAATCCAGACATACATCAGATCATATGTCCATCTACAAGTTTATGGGAAGGTCTCATTTCTTGTGCACTTTTACATTCAATTCAAATAATAAAGAGTACACATTTCCTATAACCTTGTCTTCAACCTCTAATCCTCCTCATGGTTTGCCATCAACACTGAGGTGGTTTTTCAACTTGTTTCAGTTGTATAGAGGGCCTTTAGATCTGACAATTATTATTACAGGAGCAACTGATGTAGATGGCATGGCCTGGTTCACTCCAGTAGGTCTTGCCGTTGATACCCCTTGGGTAGAGAAGGAGTCAGCTTTGTCTATTGACTACAAAACTGCTCTTGGAGCTGTCAGATTTAACACAAGGAGAACAGGGAACATTCAGATTAGATTACCATGGTATTCTTATTTATATGCTGTGTCTGGAGCACTGGATGGTTTGGGAGACAAGACAGATTCTACATTTGGATTGGTTTCTATTCAGATTGCAAATTACAATCAATCTGATGAATACTTGTCTTTTAGTTGTTATTTGTCTGTCACAGAACAATCAGAGTTTTATTTTCCCAGAGCTCCATTGAACTCAAATGCCATGTTATCCACTGAATCAATGATGAGCAGAATTGCAGCTGGAGACTTGGAGTCATCAGTGGATGATCCTAGATCAGAGGAAGATAAAAGATTTGAGAGTCATATAGAATGCAGGAAGCCATATAAAGAACTGAGATTAGAAGTTGGGAAACAAAGACTCAAGTATGCTCAGGAAGAATTGTCAAATGAAGTACTTCCACCCCCTAGGAAAATGAAGGGACTGTTTTCACAAGCCAAAATTTCTCTTTTTTATACTGAGGAGCATGAAATAATGAAGTTTTCCTGGAGAGGTGTGACTGCTGATACTAGAGCTTTAAGGAGGTTTGGATTCTCTTTGGCCGCAGGCAGAAGTGTGTGGACTCTTGAAATGGATGCTGGGGTTCTTACTGGGAGACTGATTAGATTGAATGATGAGAAATGGACAGAAATGAAGGATGACAAGGTTGTTTCATTGATTGAAAAGTTTACAAGTAACAAATATTGGTCCAAAGTGAATTTCCCACATGGGATGTTGGATCTTGAAGAAATTGCTGCCAATTCTAAGGATTTTCCTAACATGTCTGAAGCGGATTTGTGTTTCTTGCTGCATTGGTTAAATCCAAAGAAAATTAATTTAGCAGATAGAATGCTTGGATTGTCTGGAATTCAGGAAATTAAAGAACAAGGTGTTGGATTAATAACAGAGTGTAGAACTTTCTTAGATTCTATTGCTGGAACTTTAAAATCTATGATGTTTGGATTTCATCATTCTGTGACTGTTGAAATTATAAATACTGTGCTCTGTCTTGTTAAGAGTGGAATTTTGCTTTATGTAATACAACAATTGAATCAGGATGAACATTCTCACATAATTGGTTTGTTGAGAGTCATGAATTATGTAGATATTGGCTGTTCAGTTATTTCATGTGGCAAAATTTTTTCCAAAATGCTGGAAACAGTCTTTAATTGGCAAATGGACTCCAGAATGATGGAGGTAAGGACTCAGAGTTTTTCCAACTGGTTAAGAGATATTTGTTCTGGGATCACCATTTTTAAAAACTTCAAGGATGGAATTTGTTGGCTTTATACAAAATTGAAGGACTTTTATGAAGTGAATTATGGCAAGAAGAAGGACATTTTAAATATTCTTAAAGATAACCAACAAAAAATAGAGAAAGCCATTGAGGAAGCCGATAAATTTTGCGTTTTGCAAATCCAAGATGTGGAAAAATCTGAACAGTATGAGAAAGGGGTTGACTTGATACAAAAATTGAGAACTGTTCATTCAATGGCTCAGGTTGATCCAAATTTAATGGTTCATTTGTCACCTTTGAGAGATTGTATAGCAAGAGTTCATCAGAAACTTAAAAGCCTTGGATCTATAAATCAGGCAATGGTAACGAGATGTGAGCCAGTTGTTTGTTATTTACATGGCAAAAGAGGGGGAGGAAAGAGCTTAACATCAATTGCATTGGCAACCAAAATTTGTAAACATTATGGTTTTGAGCCTGAAAAGAATATTTATACTAAACCTGTGGCTTCAGATTACTGGGATGGATATAGTGGACAATTAGTTTGCATCATTGATGATATTGGCCAAAACACAACAGATGAGGATTGGTCAGATTTTTGTCAGTTAGTGTCAGGATGTCCAATGAGATTAAACATGGCCTCTCTTGAGGAGAAGGGTAGGCATTTTTCTTCTCCTTTTATAATAGCAACTTCAAATTGGTCAAATCCAAGTCCAAAGACAGTTTATGTTAAGGAAGCAATTGACCGCAGACTCCATTTCAAGGTTGAAGTTAAACCTGCTTCATTTTTCAAAAATCCTCACAATGATATGTTGAATGTTAATTTGGCTAAAACAAGTGATGCAATCAAAGATATGTCTTGTGTTGATTTGATAATGGATGGACATAATGTTTCATTGATGGATTTGCTCAGTTCTTTAGTCATGACAGTTGAAATTAGAAAACAAAACATGACTGAATTCATGGAGTTGTGGTCTCAGGGAATTTCAGATGAT------GATAATGCAGTAGCTGAGTTTTTCCAGTCTTTTCCATCTGGTGAACCATCGAACTCTAAATTATCTGGCTTTTTCCAATCTGTTACTAATCACAAGTGGATTGCTGTGGGAGCTGCAGTTGGCATTCTTGGAGTGCTCGTTGGAGGATGGTGTGTGTATAAGCATTTCTCCCGCAAAGAGGAAGAACCAATCCCAGCTGAAGGGGTATATCATGGTGTAACTAAGCTCAAGCAAGTGATTAAATTAGATGCAGATCCAGTAGAATCTCAGTCAACTTTGGAAATAGCAGGACTGGTTAGGAAGAACTTGATTCAGTTTGGAGTTGGAGAGAAGAATGGATGTGTGAGATGGGTTATGAATGCCTTGGGAGTGAAAGATGATTGGCTGCTTGTGCCTTCCCATGCTTATAAATTTGAGAAAGATTATGAAATGATGGAGTTTTATTTTAATAGAGGTGGAACTTACTATTCAATTTCAGCTGGTAATGTTGTTATTCAATCTTTGGATGTGGGATTCCAGGATGTTGTTCTGATGAAGGTTCCTACAATTCCTAAGTTTAGAGATATTACTCAGCATTTTATTAAGAAAGGGGATGTGCCTAGAGCTTTGAATCGCCTGGCAACATTAGTGACAACTGTAAATGGAACCCCTATGTTAATTTCTGAGGGCCCACTAAAGATGGAAGAGAAAGCTACTTATGTTCATAAGAAAAATGATGGTACAACAGTTGATTTAACTGTGGATCAGGCATGGAGAGGAAAAGGCGAAGGTCTTCCTGGAATGTGTGGTGGGGCCTTGGTTTCATCGAATCAATCTATACAGAATGCAATCTTGGGCATCCATGTTGCTGGAGGAAATTCAATTCTTGTTGCAAAATTGGTTACTCAAGAAATGTTCCAAAACATTGATAAGCAA---ATTGAAAGTCAGAGAATTATGAAAGTGGAGTTTAGTCAGTGTTCAATGAATGTGGTCTCCAAAACGCTTTTTAGAAAGAGTCCCATTTATCATCACATTGATAAAACCATGATTAATTTTCCTGCAGCTATGCCCTTTTCTAAAGCTGAAATTGATCCAATGGCTGTGATGTTATCTAAGTATTCATTACCTATTGTAGAAGAACCAGAAGATTATAAGGAGGCTTCAATTTTTTATCAAAATAAAATAGTGGGTAAGACTCAGTTAGTTGATGATTTTCTAGATCTTGATATGGCCATTACAGGGGCCCCAGGAATTGATGCTATCAACATGGATTCATCTCCTGGATTTCCTTATGTCCAGGAGAAGTTGACCAAAAGAGATTTAATTTGGTTGGATGAAAATGGTTTATTGCTGGGAGTTCATCCAAGATTGGCTCAGAGAATCTCATTCAATACTGTCATGATGGAAAATTGTTCTGATTTGGATGTTGTTTTTACAACTTGTCCAAAAGATGAATTGAGACCATTAGAGAAAGTGTTGGAATCAAAAACAAGAGCTATTGATGCTTGTCCTCTGGATTACACAATTTTGTGCCGAATGTATTGGGGTCCAGCTATTAGTTATTTTCATTTGAATCCAGGTTTCCATACAGGTATTGCTATTGGCATAGATCCTGATAAACATTGGGATGAATTATTTAAAACAATGATAAGATTCGGAGATGTTGGTCTTGATTTAGATTTCTCTGCTTTTGATGCTAGTCTTAGTCCATTTATGATTAGAGAAGCAGGTAGAATCATGAGTGAACTATCTGGAACTCCATCCCATTTTGGCACAGCTCTTATCAATACTATCATTTATTCCAAGCATTTGCTGTATAACTGTTGTTACCATGTCTATGGTTCAATGCCCTCTGGGTCTCCTTGTACAGCTTTGCTAAATTCAATTATTAATAATGTCAATTTGTATTATGTGTTTTCCAAGATATTTGGAAAGTCTCCAGTTTTCTTTTGTCAGGCTTTGAAAATTCTCTGTTATGGAGATGATGTTTTAATAGTTTTCTCTCGAGATGTTCAGATTGATAATCTTGATTTGATTGGACAAAAAATTGTAGATGAGTTTAAGAAACTTGGCATGACAGCTACTTCTGCTGACAAGAATGTACCTCAGCTGAAACCAGTTTCGGAATTGACTTTTCTCAAAAGATCTTTCAATTTGGTAGAGGATAGAATTAGACCTGCAATTTCGGAAAAAACAATTTGGTCTTTAATAGCATGGCAGAGAAGTAACGCTGAGTTTGAGCAGAATTTAGAAAATGCTCAGTGGTTTGCTTTTATGCATGGCTATGAGTTTTATCAGAAATTCTATTATTTTGTTCAGTCCTGTTTGGAGAAAGAGATGATAGAATACAGACTTAAATCTTATGATTGGTGGAGAATGAAATTTTATGACCAGTGTTTCATTTGTGACCTTTCA
>BAF63621
------------ATGAATATGTCCAGGCAAGGTATCTTCCAGACTGTTGGGAGTGGCCTTGACCACATCCTGTCTTTGGCAGATGTGGAAGAGGAACAAATGATTCAGTCTGTGGATCGTACCGCAGTCACTGGGGCTTCATATTTCACTTCTGTGGATCAATCTTCTGTTCATACGGCTGAAGTTGGTTCACACCAACCTGAACCTCTGAAAACCTCTGTTGACAAGCCAGGTTCTAAGAGGACACAAGGAGAGAAATTTTTCCTTATTCATTCTGCTGATTGGTTGACAACACATGCTTTGTTTCATGAAGTTGCAAAATTGGATGTGGTCAAACTGTTGTACAATGAGCAATTTGCTGTTCAGGGTCTACTGAGGTATCATACTTATGCAAGATTTGGAATTGAGATACAAGTTCAGATCAATCCTACACCATTTCAACAAGGTGGTTTGATATGTGCCATGGTGCCAGGAGATCAGAGTTATGGATCTATAGCTTCCTTAACAGTTTATCCTCATGGTTTGTTGAATTGTAACATTAATAATGTAGTCAGAATTAAGGTTCCTTTTATTTACACAAGAGGAGCTTACCATTTTAAGGACCCTCAATATCCCGTTTGGGAGTTGACTATTAGAGTTTGGTCTGAGCTAAACATTGGAACTGGTACCTCTGCTTATACATCATTGAATGTACTGGCTAGATTTACTGATTTGGAACTTCATGGATTGACACCCCTGTCTACACAGATGATGAGAAATGAATTCAGAGTTAGTACAACAGAGAATGTAGTCAATTTGTCCAATTATGAAGATGCTAGAGCTAAAATGTCTTTTGCTCTTGACCAGGAAGATTGGAAATCTGATGCCTCTCAGGGGGGAGGAATCAAAATTACACATTTTACAACTTGGACATCAATTCCCACTTTGGCTGCTCAGTTCCCATTTAATGCCTCTGATTCAGTTGGACAGCAGATCAAGGTTATCCCAGTTGATCCATATTTTTTCCAAATGACCAACACAAATCCTGAGCAAAAATGTATAACTGCATTGGCCTCAATATGTCAAATGTTTTGTTTTTGGAGAGGGGACTTGGTTTTTGATTTCCAGGTTTTTCCTACAAAATATCACTCAGGAAGACTGTTATTCTGTTTTGTTCCTGGAAATGAATTGATTGATGTTTCCCACATAACATTGAAGCAAGCCACTACTGCGCCATGTGCTGTAATGGATATTACTGGTGTACAGTCAACTTTGAGATTCCGTGTTCCTTGGATTTCAGATACTCCTTATAGAGTTAATAGATATACCAAGTCATCACATCAGAAAGGAGAGTATACTGCCATAGGAAAATTGATTGTCTATTGTTACAACAGATTGACTTCACCCTCCAATGTGGCTTCCCATGTTAGAGTTAATGTTTATCTTTCAGCTATTAATTTAGAGTGTTTTGCTCCCCTCTATCATGCTATGGATGTCACAACTCAGGTTGGAGATGATTCTGGAGGTTTCTCTACTACTGTCTCAACAAAACAGAATGTTCCAGACCCTCAAGTTGGTATTACAACAGTGAAGGATCTTAAAGGTAGGGCAAATCAAGGGAAAATGGACATTTCAGGTGTTCAGGCTCCTGTGGGAGCTATC---ACTACCATTGAGGATCCAGTGTTGGCAAAGAAAGTGCCTGAAACCTTTCCAGAATTGAAGCCTGGAGAGTCGAGACATACTTCTGATCATATGTCTATTTATAAATTTATGGGCAGATCTCATTTCTTGTGTACATTCACATTTAATTCTAACAACAAAGAGTATACTTTTCCTATAACCTTGTCATCAACTTCTAATCCTCCTCATGGATTGCCTTCAACTCTGAGATGGTTTTTTAACCTTTTTCAGCTTTATAGGGGTCCTTTGGATTTGACAATAATTATAACTGGGGCCACTGATGTTGATGGAATGGCTTGGTTCACTCCCGTTGGGTTGGCAGTAGACACCCCATGGGTTGAGAAGGAGTCTGCTCTTTCCATTGACTATAAAACAGCTCTTGGCGCTGTTAGGTTCAATACTAGAAGAACAGGAAATATTCAGATTAGATTACCTTGGTATTCTTATCTTTATGCTGTCTCAGGGGCACTGGATGGGCTCGGAGACAAAACAGATTCAACTTTTGGACTTGTTTCCATTCAAATTGCAAATTACAATCACTCGGATGAATATTTGTCTTTTAGTTGTTATTTGTCTGTGACTGAACAGTCTGAGTTTTACTTTCCTAGAGCACCCTTGAATACTAATGCTATGATGTCATCAGAAACAATGATGGACAGAATTGCTCTTGGTGATCTCGAATCTTCAGTTGATGATCCTCGATCTGAAGAGGATCGTAAATTTGAGAGTCATATTGAAAAGAGGAAGCCCTATAAAGAGTTAAGACTGGAGGTTGGTAAGCAAAGACTAAAGTATGCTCAGGAAGAATTGTCAAATGAAGTGTTACCTCCTCCTCGTAAAATTAAGGGTGTGTTTTCACAAGCAAAAATTTCATTGTTCTACACAGAAGATCATGAGATTATGAAATTTTCTTGGAAAGGAATCACTGCTGATACTAGAGCTTTGAGGAGATTTGGCTTTTCACTGGCTGCTGGCAGGAGTGTGTGGACATTGGAAATGGATGCTGGAGTTTTGACTGGAAGGTTGGTGAGGGTTAATGATGAGAAATGGACAGAAATAAAAGATGACAAAATAGCTTCTTTGGTGGAGAAGTTTACTAGCAATAAACACTGGTCAAAGGTTAATTTTCCTCATGGAATGCTAGATTTGGAAGAAATTGCTGCAAATGCAAAAGAATTTCCGAATATGTCAGAAACTGATTTGGGTTTTTTGTTGCATTGGCTGAACCCCAAAAGGATAAATTTGGCAGATAGGATGTTGGGTCTATCAGGGATACAGGAAATTAAAGAAAAAGGAGTGGGACTGATTGGTGAGTGCCGAGCTTTCCTAGATTCTATAACTAGTACCTTAAAGTCAATGATGTTTGGCTTTCATCACTCTGTCACAGTTGAAATCATTAACACTGTTTTATGTTTTGTTAAAAGTGGCATTCTGCTGTATGTGATTCAGCAATTAAATCAAGAGGAACATTCACATATAATTGGTCTGTTGAGAGTGATGAATTATGCTGATATTGGGTGTTCTGTTATCTCATGTGGTAAAGTGTTTTCAAAAATGTTAGAAACTGTTTTTAATTGGCAGATGGATTCAAGAATGATGGAGCTTAGAACTCAGAGTATTTCAAATTGGCTTAGAGATATTTGTTCAGGTATAACAATCTTTAAAAGTTTTAAAGATGCAATTTATTGGCTTTATACAAAAATCAGAGAATATTATGATCTGAATTATGGCAGTAAAAAGGATGTTCTCAATATTCTGAAAGATCATCAACAAAAGATAGAGAGAGCAATTGAGGAGGCTGACAATTTTTGTGTTCTTCAAATTCAGGATGTTGAAAAATTTGAACAGTATCAAAAAGGGGTTGATTTAATTCAAAAATTGAGAACTGTTCACTCAATGGCACAAGTTGATCCAGGTTTAACTGTTCATTTAGCCCCTCTTAGAGATTGTATTGCCAGAGTTCATCAAAAATTAAAAAATTTGGGTTCAATTAACCAGGCAATGGTGACAAGATGTGAGCCAGTCGTCTGCTACCTCTATGGAAAGAGGGGCGGCGGAAAAAGTCTGACTTCAATTGCTTTGGCCACAAAAATTTGTAAACATTATGGTGTTGAGCCTGAGAAAAATATATATACAAAACCTGTTGCATCTGATTATTGGGATGGATATAGTGGACAGCTAGTGTGTATTATTGATGATATTGGACAAAATACAACTGATGAGGATTGGTCTGACTTTTGTCAATTGGTGTCTGGATGTCCAATGAGGTTAAATATGGCTTCTTTGGAAGAAAAGGGTCGTCATTTTTCCTCACCTTTCATAATTGCAACATCGAACTGGTCTAATCCAAGTCCCAAAACAGTCTATGTTAAAGAAGCCATAGACCGTAGGTTGCATTTTAAAGTTGAAGTGAAACCTGCCTCATTCTTTAAAAATCCTCACAATGATATGTTAAATGTTAATTTGGCAAAAACTAATGATGCTATTAAAGACATGTCATGTGTTGATCTTGTTATGGATAATCACAATGTTTCATTGTCTGAATTGCTTAGTTCACTGGTGATGACAGTAGAAATTAGAAAACAAAATATGTCAGAATTTATGGAGCTTTGGTCACAGGGATTATCAGATGATGACAATGATAGTGCAGTTGCTGAATTTTTCCAGTCCTTTCCTTCTGGTGAACCATCCGGGTCAAGGCTGTCACAGTTTTTCCAATCCGTGACCAATCACAAGTGGGTTGCAGTTGGGGCTGCTGTGGGAGTTCTTGGTGTTTTGGTTGGTGGTTGGTATGTTTACAAGCATTTTACAAAGAAGCGAGAAGAGTCCATTCCAAGTGAAGGAGTGTATCATGGTGTGACTAAGCCAAAGCAAGTAATTAAATTGGATGCTGATCCTGTGGAGTCACAATCAACTTTAGAAATTGCTGGTTTGGTGAGAAAGAATCTAGTTCAGTTTGGAGTTGGTGAGAAGAATGGGTGTGTTAGATGGGTTATGAATGCTTTAGGAATCAAGGATGATTGGCTATTAGTGCCCTCTCATGCTTATAAGTTTGAAAAAGATTATGAGATGATGGAATTTTATTTTAACAGAGGTGGTACTTATTACTCAATTTCAGCAGGAAATGTAGTGATTCAATCCTTAGATGTTGGTTTTCAGGATGTAGTTTTAATGAAAGTGCCTACAATTCCAAAATTTAGAGATATAACAGAACATTTCATCAAAAAGAGTGATGTACCCAGAGCTTTGAATAGACTGGCAACACTTGTGACAACGGTTAACGGGACTCCAATGTTAATTTCAGAGGGACCCCTTAAAATGGAGGAAAAGGCCACTTATGTTCATAAAAAGAATGATGGAACCACCATAGATTTGACTGTTGATCAAGCTTGGAGAGGTAAAGGAGAAGGCCTTCCAGGGATGTGTGGTGGGGCCTTGATTTCTTCTAATCAGTCCATTCAGAATGCCATACTAGGAATCCATGTTGCTGGTGGAAATTCAATTTTGGTTGCTAAGTTAGTGACCCAAGAGATGTTTCAAAATATAGATAAGAAAATAGTTGAAAGTCAGAGGATAATGAAAGTGGAATTTACTCAGTGTTCAATGAATGTGGTCTCCAAAACGCTTTTCAGAAAGAGTCCAATTCATCATCACATTGATAAAAACATGATTAATTTTCCTGCTGTGATGCCCTTTTCTAAGGCAGAAATTGATCCTATGGCAGTAATGCTGTCAAAGTACTCTCTTCCCATTGTTGATGAGCCAGATGATTATAAAGATGTTTCTGTCTTTTTCCAAAATAAAATTTTGGGCAAGAGTCCCCTAGTTGATGATTTTCTGGATATTGAAATGGCCATAACAGGGGCTCCTGGGATAGATGCAATCAATATGGATTCTTCTCCTGGATATCCTTATGTTCAAGAAAAATTAACCAAAAGAGATTTGATTTGGCTTGATGACAATGGAATGTTTTTGGGTCTGCATCCTAGGCTGGCTCAGAGAATTCTATTTAATACAACAATGATGGAAAATTGCTCAGATTTGGATGTTGTTTTCACTACTTGTCCTAAGGATGAGCTAAGACCTCTGGATAAGGTGTTGGAATCCAAAACTAGGGCTATTGATTCTTGTCCTCTTGACTACACGATTTTGTGTAGAATGTATTGGGGTCCAGCTATTAGTTATTTTCATTTGAATCCTGGTTTTCATACTGGTGTTGCAATTGGAATTGATCCTGATAGACAGTGGGACCAACTTTTTAAAACAATGATTAGATTTGGAGATGTTGGTCTAGATTTGGATTTTTCTGCTTTTGATGCTAGCCTGAGTCCATTCATGATAAGGGAAGCTGGAAGAATCCTTACTGAGATGTCTGGAGCCCCTGTTCACTTTGGAGAGGCTTTGATCAACACAATCATTTACTCTAAACATTTGCTTTATAATTGTTGTTACCATGTATGTGGGTCAATGCCTTCTGGGTCCCCTTGTACAGCTTTGTTAAATTCAATTATAAACAATGTTAATTTGTATTACGTTTTTTCCAAGATTTTTAAAAAATCTCCAGTTTTCTTTTGTGATGCTGTGAGAATTCTTTGTTATGGAGATGATGTTCTTATTGTCTTTTCCAGACAAGTTCAAATTGACAATCTGGATTCTATTGGACAAAGAATTGTTGATGAGTTTAAGAAACTGGGAATGACAGCTACTTCAGCTGATAAGTCTGTTCCTCAACTGAAACCAGTTTCTGAGTTAACATTTTTAAAGAGATCTTTTAATTTGGTTGAAGATAGAATTAGGCCTGCTATTGCTGAGAAAACCATATGGTCATTAGTTGCATGGCAAAGGAACAATGCTGAGTTTGAACAGAATTTGGAAAATGCCCAATGGTTTGCCTTTATGCATGGATATGAATTTTACCAACAATTTTATCATTTTGTTCAGTCCTGTTTGGAGAAAGAAATGATAGAATACAGACTTAAATCATATGATTGGTGGAGAATGAAGTTTAATGACCAGTGCTTTGTTTGTGACCTTTCA
>ACD74579
------------ATGAATATGTCTAAACAAGGAATTTTCCAAACTGTTGGGAGTGGCCTTGACCACATCCTGTCTTTGGCAGATATTGAGGAAGAACAAATGATTCAGTCTGTTGATAGGACTGCAGTGACTGGTGCTTCTTATTTCACTTCTGTGGACCAATCTTCAGTTCATACTGCTGAGGTTGGCTCACATCAAATTGAACCTTTGAAAACCTCTGTTGATAAACCTGGTTCCAAGAAGACTCAGGGGGAGAAATTTTTTCTGATTCATTCTGCAGATTGGCTTACTACACATGCTCTCTTTCATGAAGTTGCAAAATTGGATGTGGTGAAATTACTGTATAATGAACAGTTTGCTGTCCAAGGTTTGTTGAGATACCATACGTATGCAAGATTTGGCATTGAGATTCAAGTTCAGATAAACCCTACACCTTTTCAGCAAGGGGGATTAATTTGTGCCATGGTTCCTGGTGACCAAAGTTATGGTTCAATAGCGTCCTTGACTGTTTATCCTCATGGTCTGTTAAATTGCAACATCAATAATGTAGTTAGAATAAAGGTTCCATTTATTTATACTAGAGGTGCTTATCATTTTAAAGATCCACAGTACCCAGTTTGGGAATTAACAATCAGAGTTTGGTCAGAGTTGAATATTGGAACAGGAACCTCAGCTTATACTTCACTTAATGTTTTAGCTAGGTTTACAGATCTGGAGTTGCATGGATTAACTCCTCTTTCTACACAGATGATGAGAAATGAATTTAGAGTTAGTACTACTGAAAATGTTGTAAATTTGTCAAATTATGAAGATGCAAGGGCAAAAATGTCTTTTGCTTTGGATCAGGAAGATTGGAAGTCTGATCCTTCCCAAGGTGGTGGAATTAAAATTACTCATTTTACTACCTGGACATCCATTCCAACCTTAGCTGCTCAGTTTCCATTTAATGCCTCAGATTCAGTTGGGCAACAAATTAAAGTTATTCCAGTGGACCCATACTTTTTCCAGATGACAAATACTAATCCTGATCAAAAATGTATAACTGCCTTGGCCTCTATTTGTCAGATGTTTTGCTTTTGGAGGGGAGATCTTGTTTTTGATTTTCAGGTTTTTCCAACCAAATATCATTCAGGTAGACTATTGTTTTGCTTTGTTCCTGGGAATGAGTTAATAGATGTCACTGGGATTACATTAAAGCAGGCAACTACTGCTCCTTGTGCAGTGATGGACATTACAGGAGTGCAATCAACCTTGAGGTTTCGTGTTCCTTGGATTTCTGATACACCCTATCGAGTGAATAGGTACACGAAGTCAGCACATCAAAAAGGCGAGTATACTGCTATTGGGAAGCTTATTGTGTATTGTTATAATAGACTGACTTCTCCTTCTAATGTTGCTTCTCATGTTAGAGTTAATGTTTATCTTTCAGCAATCAACTTGGAATGTTTTGCTCCTCTTTACCATGCTATGGATGTTACTACACAGGTTGGAGATGATTCAGGAGGTTTTTCAACAACAGTTTCTACAGAACAGAATGTTCCCGATCCCCAAGTTGGCATAACAACTATGAGGGACTTAAAAGGTAAAGCCAATAGGGGAAAGATGGATGTTTCAGGAGTGCAAGCACCTGTGGGAGCTATT---ACAACAATTGAGGATCCAGTTTTAGCCAAGAAAGTACCTGAGACATTTCCTGAATTGAAGCCTGGAGAGTCTAGACATACATCAGATCATATGTCTATTTATAAATTCATGGGAAGGTCTCATTTTCTGTGTACTTTTACTTTTAATTCAAATAATAAAGAGTATACATTCCCAATAACGTTGTCTTCGACTTCTAATCCTCCTCATGGTTTACCATCAACATTAAGGTGGTTTTTCAATTTGTTTCAGTTGTATAGAGGACCATTGGATTTGACAATTATTATCACAGGAGCCACTGATGTGGATGGGATGGCCTGGTTTACTCCAGTGGGCCTTGCTGTCGACACCCCTTGGGTAGAAAAGGAGTCAGCTCTGTCTATTGATTATAAAACTGCCCTTGGAGCTGTTAGATTTAATACAAGAAGAACGGGGAACATTCAGATTAGATTGCCATGGTATTCTTACTTGTATGCCGTGTCTGGAGCACTGGATGGCCTGGGAGATAAAACAGATTCTACATTTGGATTGGTTTCTATTCAGATTGCAAATTACAACCATTCTGATGAATATTTGTCTTTTAGTTGTTATTTGTCTGTCACAGAACAATCGGAGTTCTATTTTCCTAGAGCTCCATTAAATTCAAATGCTATGTTGTCCACTGAGTCCATGATGAGTAGAATTGCAGCTGGAGACTTGGAGTCATCAGTGGATGATCCTAGATCAGAGGAGGACAGAAGATTTGAGAGTCATATAGAATGTAGGAAGCCATATAAGGAATTGAGATTGGAGGTTGGGAAACAAAGACTCAAATATGCTCAGGAAGAGTTGTCAAATGAAGTGCTTCCACCTCCTAGAAAAATGAAGGGGATATTTTCACAAGCCAAAATTTCTCTTTTTTATACTGAGGAGCATGAAATAATGAAATTTTCTTGGAGAGGAGTGACTGCTGATACTAGGGCTTTGAGAAGATTTGGATTTTCTATGGCCGCTGGTAGAAGTGTGTGGACTCTTGAGATGGATGCTGGAGTTCTTACTGGAAGATTGATCAGATTGAATGATGAGAAATGGACAGAAATGAAGGATGATAAGATTGTTTCATTGATTGAAAAGTTCACAAGCAATAAATATTGGTCTAAAGTGAATTTTCCACATGGAATGTTGGATCTTGAAGAAATTGCTGCCAATTCCAAAGATTTTCCAAATATGTCTGAGACAGATTTGTGTTTCCTATTGCATTGGCTAAATCCAAAGAAAATCAATTTAGCTGATAGAATGCTTGGATTGTCTGGAGTGCAGGAAATTAAAGAACAGGGTGTTGGATTGATAGCAGAGTGCAGAACTTTCTTGGATTCTATTGCTGGGACTCTGAAATCTATGATGTTTGGATTTCATCATTCTGTGACTGTTGAAATTATAAATACTGTACTTTGTTTTGTTAAGAGTGGAATCCTGCTTTATGTCATACAACAACTGAACCAAGATGAACACTCTCACATAATTGGGTTGTTGAGAGTTATGAATTATGCAGATATTGGCTGTTCAGTCATTTCATGTGGCAAGGTTTTTTCCAAAATGTTAGAAACAGTTTTTAATTGGCAAATGGACTCCAGAATGATGGAGCTGAGAACTCAGAGTTTTTCCAATTGGTTAAGAGACATTTGTTCAGGAATTACTATTTTTAAAAGTTTTAAGGATGCCATATATTGGTTATATACAAAATTGAAGGATTTTTATGATGTAAACTATGGCAAGAAAAAGGATGTTCTGAATATTCTTAAGGACAACCAGCAAAAAATAGAAAAAGCCATTGAAGAAGCAGACAATTTTTGCATTTTGCAAATTCAAGATGTGGAGAAATTTGATCAGTATCAGAAAGGGATTGATTTAATACAAAAGTTGAGAACTGTCCATTCAATGGCTCAAGTTGACCCTAACCTGGGAGTTCATTTGTCACCTCTTAGAGATTGCATAGCAAGAGTCCATCAAAAGCTCAAAAATCTTGGATCTATAAATCAGGCTATGGTGACAAGATGTGAGCCAGTTGTTTGCTATTTGTATGGCAAAAGAGGGGGAGGGAAAAGTTTGACTTCAATTGCATTGGCAACCAAAATTTGTAAACACTATGGTGTTGAACCTGAGAAAAATATTTACACCAAACCTGTGGCCTCAGATTATTGGGATGGTTACAGTGGACAATTGGTGTGCATTATTGATGATATTGGCCAAAACACAACAGATGAAGATTGGTCAGATTTTTGTCAATTAGTGTCAGGATGCCCAATGAGATTAAATATGGCTTCTCTTGAGGAGAAGGGCAGACATTTTTCCTCTCCTTTTATAATAGCAACTTCAAATTGGTCAAATCCAAGTCCAAAAACAGTTTATGTTAAGGAAGCAATTGATCGTAGGCTTCATTTCAAGGTTGAAGTTAAACCTGCTTCATTTTTTAAAAATCCTCACAATGATATGTTGAATGTTAATTTGGCTAAAACAAATGATGCAATTAAGGACATGTCTTGTGTTGATTTAATAATGGATGGACATAATATTTCATTGATGGATTTACTAGGCTCTTTAGTGATGACAGTTGAAATTAGGAAACAAAATATGAGTGAATTCATGGAGTTGTGGTCTCAGGGAATTTCAGATGATGACAATGATAGTGCAGTAGCTGAGTTTTTCCAGTCTTTCCCATCTGGTGAACCATCAAACTCTAAGTTGTCTAGTTTTTTCCAATCTGTCACTAATCACAAGTGGGTTGCTGTGGGAGCTGCAGTTGGCATTCTTGGAGTGCTTGTGGGAGGATGGTTTGTGTATAAGCATTTCTCTCGCAGGGAGGAAGAACCAATTCCAGCTGAAGGGGTTTATCATGGTGTGACTCAGCCCAAACAGGTGATCAAATTGGATGCAGATCCAGTAGAGTCCCAGTCAACTTTAGAAATAGCAGGATTAGTTAGGAAAAATCTGGTTCAATTTGGAGTTGGCGAGAAAAATGGATGTGTGAGATGGCTTATGAATGCCTTGGGAGTGAAAGATGATTGGTTGTTAGTACCTTCTCATGCTTATAAATTTGAAAAGGATTATGAAATGATGGAGTTTTATTTTAATAGAGGTGGAACTTACTATTCAATTTCAGCTGGCAATGTTGTTATTCAATCTTTAGATGTGGGATTTCAAGATGTTGTTTTAATGAAGGTTCCTACAATTCCCAAGTTTAGAGATATTACTCAACATTTTATTAAGAAAGGAGATGTGCCTAGAGCCTTAAATCGCTTGGCAACATTAGTGACAACTGTTAATGGAACTCCCATGCTAATTTCTGAGGGACCATTAAAGATGGAAGAAAAAGCCCCTTATGTCCATAAGAAGAATGATGGTACAACAGTTGATTTGACTGTGGATCAGGCATGGAGAGGAAAAGGTGAAGGTCTTCCTGGAATGTGTGGTGGGGCCCTGGTGTCATCAAATCAGTCCATACAGAATGCAATTTTGGGTATTCATGTTGCTGGAGGAAATTCAATTCTTGTGGCAAAGTTGGTTACTCAAGAAATGTTTCAAAACATTGATAAGAAA---ATTGAAAGTCAGAGAATAATGAAAGTGGAATTTACTCAGTGTTCAATGAATGTAGTCTCCAAAACGCTCTTTAGAAAGAGTCCCATTCATCATCACATTGATAAAACCATGATTAATTTTCCTGCAGTTATGCCTTTCTCTAAAGCTGAAATTGATCCAATGGCTATGATGTTGTCCAAATATTCATTACCTATTGTAGAAGAACCAGAGGATTATAAAGAAGCTTCGGTTTTTTATCAAAATAAAATAGTAGGTAAAACTCAGTTAGTTGATGACTTCTTAGATCTTGATATGGCCATTACAGGGGCTCCAGGTATTGATGCTATTAATATGGATTCATCTCCTGGGTTTCCCTATGTTCAAGAAAAATTGACTAAAAGAGATTTAATTTGGTTGGATGAAAATGGTTTGTTATTAGGAGTTCATCCAAGATTGGCCCAGAGAATTTTATTTAACACTGTCATGATGGAAAATTGTTCTGACCTAGATGTTGTCTTTACAACTTGTCCAAAGGATGAATTGAGACCATTAGAGAAAGTTCTGGAATCAAAAACAAGAGCCATTGATGCTTGTCCTTTGGACTATACAATTCTATGTCGAATGTATTGGGGTCCAGCTATTAGTTATTTTCATTTGAATCCAGGGTTTCATACAGGTGTTGCTATTGGCATAGATCCTGATAGACAGTGGGATGAATTATTTAAAACAATGATAAGATTTGGAGATGTTGGTCTTGATTTAGATTTTTCTGCTTTTGATGCTAGTCTTAGTCCATTTATGATTAGGGAGGCAGGCAGAATCATGAGTGAATTGTCTGGAACACCATCTCATTTTGGAACAGCTCTTATCAATACTATCATTTATTCTAAACATTTGCTGTACAATTGTTGTTATCACGTTTGTGGTTCAATGCCTTCTGGGTCTCCTTGCACAGCTTTGTTGAATTCAATTATTAATAACATTAACTTGTATTATGTGTTTTCTAAAATATTTGGAAAGTCTCCAGTTTTCTTTTGTCAAGCTCTGAGGATTCTTTGTTATGGGGATGATGTTTTGATAGTTTTTTCTAGAGATGTTCAAATTGACAATCTTGACTTGATTGGACAGAAAATTGTGGATGAGTTCGAAAAACTTGGCATGACAGCTACTTCAGCTGATAAAAGTGTGCCTCAATTGAAGCCAGTTTCAGAATTGTCTTTTCTCAAAAGATCTTTCAATTTGGTGGAGGATAGAATTAGACCTGCAATTTCAGAGAAAACAATTTGGTCTCTGGTAGCTTGGCAGAGAAGTAACGCTGAGTTCGAGCAGAATTTGGAAAATGCTCAGTGGTTTGCTTTCATGCATGGCTATGAGTTTTATCAGAAATTCTATTATTTTGTTCAGTCCTGCTTGGAGAAAGAGATGATAGAATATAGACTTAAATCTTATGATTGGTGGAGAATGAGATTTTATGACCAGTGTTTCATTTGTGACCTTTCA
>AHA03519
------------ATGAACATGTCTAGACAAGGTATTTTCCAGACTGTTGGGAGTGGTCTTGACCACATCCTGTCTTTGGCAGACATTGAGGAAGAGCAAATGATTCAATCAGTTGATAGGACTGCAGTGACTGGTTCTTCTTATTTTACTTCTGTGGATCAATCTTCAGTTCATACAGCTGAGGTTGGATCACACCAGGTTGAACCTTTGAGAACCTCTGTTGATAAACCCGGTTCAAAGAGGACTCAGGGAGAGAAATTTTTCTTGATTCATTCTGCAGATTGGCTTACTACACATGCTCTTTTCCATGAAGTTGCAAAATTGGATGTGGTGAAATTATTATACAATGAGCAGTTTGCTGTTCAAGGGTTGTTGAGATACCATACATATGCAAGATTTGGCATTGAAATTCAAGTTCAGATAAACCCTACACCTTTCCAACAGGGGGGATTGATTTGTGCTATGGTTCCTGGTGACCAGAGCTATGGTTCTATAGCATCATTGACTGTTTATCCTCATGGTTTGTTAAATTGCAATATTAACAATGTGGTTAGAATAAAGGTTCCATTTATTTACACAAGAGGTGCTTACCACTTTAAAGATCCACAATACCCAGTTTGGGAATTGACAATTAGAGTTTGGTCAGAATTAAATATTGGGACAGGAACTTCAGCTTATACTTCACTCAATGTTTTAGCTAGATTTACAGATTTGGAGTTGCATGGATTAACTCCTCTTTCTACACAAATGATGAGAAATGAATTTAGGGTCAGTACTACTGAGAATGTGGTGAATCTGTCAAATTATGAAGATGCAAGAGCAAAGATGTCTTTTGCTTTGGATCAGGAAGATTGGAAATCTGATCCGTCCCAGGGTGGTGGGATCAAAATTACTCATTTTACTACTTGGACATCTATTCCAACTTTGGCTGCTCAGGTTCCATTTAATGCTTCAGACTCAGTTGGTCAACAAATTAAAGTTATTCCAGTTGACCCATATTTTTTCCAAATGACAAATACAAATCCTGACCAAAAATGTATAACTGCTTTGGCTTCTATTTGTCAGATGTTTTGTTTTTGGAGAGGAGATCTTGTCTTTGATTTTCAAGTTTTTCCCACCAAATATCATTCAGGTAGATTACTGTTTTGTTTTGTTCCTGGCAATGAGCTAATAGATGTTTCTGGAATCACATTAAAGCAAGCAACTACTGCTCCTTGTGCAGTAATGGATATTACAGGAGTGCAGTCAACTTTGAGATTTCGTGTTCCCTGGATTTCTGACACTCCTTACAGAGTGAACAGGTATACAAAGTCAGCACATCAGAAAGGTGAGTACACTGCCATTGGGAAGCTTATTGTGTATTGTTATAACAGATTGACCTCTCCTTCTAACGTTGCTTCCCATGTCAGAGTGAATGTTTATCTTTCAGCAATTAACTTGGAATGTTTTGCTCCTCTTTATCATGCTATGGATGTTACTACACAAGTTGGAGATGATTCTGGAGGTTTTTCAACAACAGTTTCTACAGAACAGAATGCTCCAGATCCCCAAGTTGGTATAACAACCATGAAAGATTTGAAAGGAAAAGCTAACAGAGGGAAAATGGATGTTTCAGGAGTACAAGCACCTGTGGGAGCTATC---ACAACAATTGAGGATCCAGTTTTAGCAAAGAAAGTACCTGAGACATTTCCTGAATTGAAACCTGGAGAATCCAGACATACATCAGATCATATGTCCATCTACAAGTTTATGGGAAGGTCTCATTTCTTGTGCACTTTTACATTCAATTCAAATAATAAAGAGTACACATTTCCTATAACCTTGTCTTCAACCTCTAATCCTCCTCATGGTTTGCCATCAACACTGAGGTGGTTTTTCAACTTGTTTCAGTTGTATAGAGGGCCTTTAGATCTGACAATTATTATTACAGGAGCAACTGATGTAGATGGCATGGCCTGGTTCACTCCAGTAGGTCTTGCCGTTGATACTCCTTGGGTAGAGAAGGAGTCAGCTTTGTCTATTGACTACAAAACTGCTCTTGGAGCTGTCAGATTTAACACAAGGAGAACAGGGAACATTCAGATTAGATTACCATGGTATTCTTATTTATATGCTGTGTCTGGAGCACTGGATGGTTTGGGAGACAAGACAGATTCTACATTTGGATTGGTTTCTATTCAGATTGCAAATTACAATCATTCTGATGAATACTTGTCTTTTAGTTGTTATTTGTCTGTCACAGAACAATCAGAGTTTTATTTTCCCAGAGCTCCATTGAACTCAAATGCCATGTTATCCACTGTATCAATGATGAGCAGAATTGCAGCTGGAGACTTGGAGTCATCAGTGGATGATCCTAGATCAGAGGAAGATAAAAGATTTGAGAGTCATATAGAATGCAGGAAGCCATATAAAGAACTGAGATTAGAAGTTGGGAAACAAAGACTCAAGTATGCTCAGGAAGAATTGTCAAGTGAAGTACTTCCACCCCCTAGGAAAATGAAGGGACTGTTTTCACAAGCCAAAATTTCTCTTTTTTATACTGAGGAGCATGAAATAATGAAGTTTTCCCGGAGAGGTGTGACTGCTGATACTAGAGCTTTAAGGAGGTTTGGATTCTCTTTGGCCGCAGGCAGAAGTGTGTGGACTCTTGAAATGGATGCTGGGGTTCTTACTGGGAGACTGATTAGATTGAATGATGAGAAATGGACAGAAATGAAGGATGACAAGATTGTTTCATTGATTGAAAAGTTCACAAGTAACAAATATTGGTCCAAAGTGAATTTCCCACATGGGATGTTGGATCTTGAAGAAATTGCTGCCAATTCTAAGGATTTTCCTAACATGTCTGAAACGGATTTGTGTTTCTTGCTGCATTGGTTAAATCCAAAGAAAATTAATTTAGCAGATAGAATGCTTGGATTGTCTGGAGTTCAGGAAATTAAAGAACAAGGTGTTGGATTAATAGCAGAGTGTAGAACTTTCTTAGATTCTATTGCTGGAACTTTAAAATCTATGATGTTTGGATTTCATCATTCTGTGACTGTTGAAATTATAAACACTGTGCTCTGTTTTGTTAAGAGTGGAATTTTGCTTTATGTAATACAACAATTGAATCAGGATGAACATTCTCACATAATTGGTTTGTTGAGAGTCATGAATTATGTAGATATTGGTTGTTCAGTTATTTCATGTGCCAAAGCTTTTTCCAGAATGCTGGAAACAGTCTTTAATTGGCAAATGGACTCCAGAATGATGGAGTTAAGGACTCAGAGTTTTTCTAACTGGTTAAAAGATATTTGTTCTGGGATCACCATTTTTAAAAACTTCAAGGATGCAATTTATTGGCTTTATACAAAATTAATGGACTTTTATGAAGTGAATTATGGCAAGAAGAAGGACATTTTAAATATTCTTAAAGATAACCAACAAAAAATAGAGAAAGCCATTGAGGAAGCCGATAAATTTTGCATTTTGCAAATCCAAGATGTGGAAAAATCTGAACAGTATCAGAAAGGGGTTGACTTGATACAAAAATTGAGAACTGTTCATTCAATGGCTCAGGTTGATCCAAATTTAATGGTTCATTTGTCACCTTTGAGAGATTGTATAGCAAGAGTTCATCAGAAACTTAAAAACCTTGGATCTATAAATCAGGCAATGGTAACGAGATGTGAGCCAGTTGTTTGTTATTTATATGGCAAAAGAGGGGGAGGAAAGAGCTTAACATCAATTGCATTGGCAACCAAAATTTGTAAACATTATGGTGTTGAGCCTGAAAAGAATATCTATACTAAACCTGTGGCTTCAGATTACTGGGATGGATATAGTGGACAATTAATTTGCATCATTGATGATATTGGCCAAAACACAACAGATGAGGATTGGTCAGATTTTTGTCAGTTAGTGTCAGGATGTCCAATGAGATTAAACATGGCCTCTCTTGAGGAGAAGGGTAGGCATTTTTCTTCTCCTTTTATAATAGCAACTTCAAATTGGTCAAATCCAAGTCCAAAAACAGTTTATGTTAAGGAAGCAATTGACCGCAGACTCCATTTCAAGGTTGAAGTTAAACCTGCTTCATTTTTCAAAAATCCTCACAATGATATGTTGAATGTTAATTTAGCTAAAACAAATGATGCAATCAAAGATATGTCTTGTGTTGATTTGATAATGGATGGACATAATGTTTCATTGATGGATTTGCTCAGTTCTTTAGTCATGACAGTTGAAATTAGAAAACAAAACATGACTGAATTCATGGGGTTGTGGTCTCAGGGAATTTCAGATGATGATAATGATAGTGCAGTAGCTGAGTTTTTCCAGTCTTTTCCATCTGGTGAACCATCGAACTCTAAATTATCTGGCTTTTTCCAATCTGTTACTAATCACGAGTGGGTTGCTGTGGGAGCTGCAGTTGGCATTCTTGGAGTGCTCGTTGGAGGATGGTTTGTGTATAAGCATTTCTCCTGCAAAGAGGAAGAACCAATCCCATCTGAAGGGGTATATTATGGTGTAACTAAGCCCAAGCAAGTGATTAAATTAGATGCAGATCCAGTAGAATCTCAGTCAACTTTGGAAATAGCAGGACTGGTTAGGAAGAACTTGGTTCAGTTTGGAGTTGGAGAGAAGAATGGATGTGTGAGATGGGTTATGAATGCCTTGGGAGTGAAAGATGATTGGCTGCTTGTGCCTTCCCATGCTTATAAATTTGAGAAAGATTATGAAATGATGGAGTTTTATTTTAATAGAGGTGGAACTTACTATTCAATTTCAGCTGGTAATGTTGTTATTCAATCTTTGGATGTGGGATTCCAGGATGTTGTTCTGATGAAGGTTCCTACAATTCCTAAGTTTAGAGATATTACTCAGCATTTTATTAAGAAAGGGGATGTGCCTAGAGCTTTGAATCGCCTGGCAACATTAGTGACAACTGTAAATGGAACCCCTATGTTAATTTCTGAGGGCCCACTAAAGATGGAAGAGAAAGCTGCTTATGTTCATAAGAAAAATGATGGTACAACAGTTGATTTAACTGTGGATCAGGCATGGAGAGGAAAAGGCGAAGGTCTTCCTGGAATGTGTGGTGGGGCCTTGGTTTCATCGAATCAATCTATACAGAATGCAATCTTGGGCATCCATGTTGCTGGAGGAAATTCAATTCTTGTTGCAAAATTGGTTACTCAAGAAATGTTCCAAAATATTGATAAGAAA---ATTGAAAGTCAGAGAATTATGAAAGTGGAGTTTACTCAGTGTTCAATGAATGTGGTCTCCAAAACGCTTTTTAGAAAGAGTCCCATTTATCATCACATTGATAAAACCATGATTAATTTTCCTGCAGCTATGCCCTTTTCTAAAGCTGAAATTGATCCAATGGCTGTGATGTTATCTAAGTATTCATTACCTATTGTAGAAGAACCAGAGAATTATAAAGAGGCTTCAATTTTTTATCAAAATAAAATAGTGGGTAAGACTCAGTTAGTTGATGATTTTCTAGATCTTGATATGGCCATTACAGGGGCCCCAGGAATTGATGCTATCAACATGGATTCATCTCCTGGATTTCCTTATGTCCAGGAGAAGTTGACCAAAAGAGATTTAATTTGGTTGGATGAAAATGGTTTATTGCTGGGAGTTCATCCAAGATTGGCTCAGAGAATCTTATTCAATACTGTCATGATGGAAAATTGTTCTGATTTGGATGTTGTTTTTACAACCTGTCCAAAAGATGAATTGAGACCATTAGAGAAAGTGTTGGAATCAAAAACAAGAGCTATTGATGCTTGTCCTCTGGATTACACAATTTTGTGCCGAATGTATTGGGGTCCAGCTATTAGTTATTTTCATTTGAATCCAGGTTTCCATACAGGTGTTGCTATTGGCATAGATCCTGATAGACAGTGGGATGAATTATTTAAAACAATGATAAGATTCGGAGATGTTGGTCTTGATTTAGATTTCTCTGCTTTTGATGCTAGTCTTAGTCCATTTATGATTAGAGAAGCAGGTAGAATCATGAGTGAACTATCTGGAACTCCATCCCATTTTGGCACAGCTCTTATCAATACTATCATTTATTCCAAGCATTTGCTGTATAACTGTTGTTACCATGTCTGTGGTTCAATGCCCTCTGGGTCTCCTTGTACAGCTTTGCTAAATTCAATTATTAATAATGTCAATTTGTATTATGTGTTTTCCAAGGTATTTGGAAAGTCTCCAGTTTTCTTTTGTCAGGCTTTGAAGATTCTCTGTTATGGAGATGATGTTTTAATAGTTTTCTCTCGAGATGTTCAGATTGATAATCTTGATCTGATTGGACAAAAAATTGTAGATGAGTTTAAGAAACTTGGCATGACAGCTACTTCTGCTGACAAGAATGTACCTCAGCTGAAACCAGTTTCGGAATTGACTTTTCTCAAAAGATCTTTCAATTTGGTAGAGGATAGAATTAGACCTGCAATTTCGGAAAAAACAATTTGGTCTTTAATAGCAAGGCAGAGAAGTAACGCTGAGTTTGAGCAGAATTTAGAAATTGCTCAGTGGTTTGCTTTTATGCATGGCTATGAGTTTTATCAGAAATTTTATCATTTTGTTCAGTCCTGTTTGGAGAAAGAGATGATAGAATACAGACTTAAATCTTATGATTGGTGGAGAATGAGATTTTATGACCAGTGTTTCATTTGTGCCCTTTCA
>ABX44727
------------ATGAATATGTCCAAACAAGGAATTTTCCAGACTGTTGGGAGTGGCCTTGACCACATCCTGTCCTTGGCAGATATTGAGGAAGAGCAAATGATTCAGTCCGTTGATAGGACTGCAGTGACTGGAGCTTCTTATTTCACTTCTGTGGACCAATCTTCAGTTCATACTGCTGAGGTTGGCTCACACCAAATTGAACCTTTGAAAACCTCTGTTGATAAACCTGGTTCTAAGAAAACTCAGGGGGAGAAGTTTTTCTTGATTCATTCTGCTGATTGGCTCACTACACATGCTCTCTTTCATGAAGTTGCAAAATTGGATGTGGTGAAACTGCTGTACAATGAGCAGTTTGCCGTCCAAGGTTTGTTGAGATACCATACTTATGCAAGATTTGGCATTGAGATTCAAGTTCAGATAAATCCCACACCCTTTCAGCAAGGAGGACTAATCTGTGCCATGGTTCCTGGTGACCAAAGTTATGGTTCAATAGCATCCTTGACTGTTTATCCTCATGGTCTGTTAAATTGCAATATCAACAATGTAGTTAGAATAAAGGTTCCATTTATTTATACTAGAGGTGCTTATCATTTTAAAGATCCACAGTACCCAGTTTGGGAATTGACAATCAGAGTTTGGTCAGAGTTGAATATTGGAACAGGAACCTCAGCTTATACTTCACTCAATGTTTTAGCTAGGTTTACAGATTTGGAGTTGCATGGATTAACTCCTCTTTCTACACAGATGATGAGAAATGAATTTAGAGTTAGTACTACTGAAAATGTTGTAAATTTGTCAAATTATGAAGATGCAAGGGCAAAAATGTCTTTTGCTTTGGATCAGGAAGATTGGAAGTCTGATCCTTCCCAAGGTGGTGGAATTAAAATTACTCATTTCACTACCTGGACATCCATTCCAACCTTAGCTGCTCAGTTTCCATTTAATGCTTCACATTCAGTTGGGCAACAAATTAAAGTTATACCAGTGGACCCATACTTTTTCCAGATGACAAACACTAATCCTGATCAAAAATGTATAACAGCCTTGGCCTCTATTTGTCAGATGTTCTGCTTTTGGAGGGGAGATCTTGTTTTCGATTTTCAGGTTTTTCCAACCAAATATCATTCAGGTAGGCTGTTGTTTTGTTTTGTTCCTGGGAATGAGTTAATAGATGTTACTGGAATTACATTAAAACAGGCAACTACTGCTCCTTGTGCAGTGATGGACATTACAGGAGTGCAGTCAACCTTGAGATTTCGTGTTCCTTGGATTTCTGATACACCCTATCGAGTGAATAGGTACACGAAGTCAGCACATCAAAAAGGTGAGTATACTGCCATTGGGAAGCTTATTGTGTATTGTTATAATAGATTGACTTCTCCTTCTAATGTTGCTTCTCATGTTAGAGTTAATGTTTATCTTTCAGCAATTAATTTGGAATGTTTTGCTCCTCTTTACCATGCTATGGATGTTACCACACAGGTTGGAGATGATTCAGGAGGTTTCTCAACAACAGTTTCTACAGAGCAGAATGTTCCTGATCCCCAAGTTGGCATAACAACCATGAGGGATTTAAAAGGGAAAGCCAATAGGGGAAAGATGGATGTATCAGGAGTGCAGGTACCTGTGGGAGCTATT---ACAACAATTGAGGATCCAGTTTTAGCAAAGAAAGTACCTGAGACATTTCCTGAATTGAAGCCTGGAGAATCCAGACATACATCAGATCACATGTCTATTTATAAATTCATGGGAAGGTCTCATTTCTTGTGTACTTTTACTTTTAATTCAAACAATAAAGAGTACACATTTCCAATAACTCTGTCTTCGACTTCTAATCCTCCTCATGGTTTACCATCAACATTAAGGTGGTTCTTTAATTTGTTTCAGTTGTATAGAGGACCATTGGATTTGACAATTATAATCACAGGAGCCACTGATGTGGATGGTATGGCCTGGTTTACTCCAGTGGGCCTTGCTGTCGACACCCCTTGGGTGGAAAAGGAGTCAGCTTTGTCTATTGATTATAAAACTGCCCTTGGAGCTGTTAGATTTAATACAAGAAGAACAGGGAACATTCAGATTAGATTGCCATGGTATTCTTATTTGTATGCCGTGTCTGGAGCACTGGATGGCTTGGGAGATAAGACAGATTCTACATTTGGATTGGTTTCTATTCAGATTGCAAATTACAATCATTCTGATGAATATTTGTCCTTTAGTTGTTATTTGTCTGTCACAGAGCAATCAGAGTTCTATTTCCCTAGAGCTCCATTAAATTCAAATGCTATGTTGTCCACTGAGTCCATGATGAGTAGAATTGCAGCTGGAGACTTGGAGTCATCAGTGGATGATCCCAGATCAGAGGAGGACAGAAGATTTGAGAGTCATATAGAATGTAGGAAACCATATAAAGAATTGAGACTGGAGGTTGGGAAACAAAGACTCAAATATGCTCAGGAAGAGTTATCAAATGAAGTGCTTCCACCTCCTAGGAAAATGAAGGGGTTATTTTCACAAGCTAAAATTTCTCTTTTTTATACAGAGGAGCATGAAATAATGAAATTTTCTTGGAGAGGAGTGACTGCTGATACTAGGGCTTTGAGAAGATTTGGATTCTCTCTGGCTGCTGGTAGAAGTGTGTGGACTCTTGAAATGGATGCTGGAGTTCTTACTGGAAGATTGATCAGATTGAATGATGAGAAATGGACAGAAATGAAGGATGATAAGATTGTTTCATTAATTGAAAAGTTCACAAGCAATAAATATTGGTCTAAAGTGAATTTTCCACATGGAATGTTGGATCTTGAGGAAATTGCTGCCAACTCTAAAGATTTTCCAAATATGTCTGAGACAGATTTGTGTTTCCTGTTGCATTGGCTAAATCCAAAGAAAATTAATTTAGCAGATAGAATGCTTGGATTGTCTGGAGTGCAGGAAATTAAAGAACAGGGTGTTGGACTGATAGCAGAGTGTAGAACTTTCTTGGATTCTATTGCTGGGACTTTGAAATCTATGATTTTTGGGTTTCATCATTCTGTGACTGTTGAAATTATAAATATTGTGCTTTGTTTTATTAAGAGTGGAATCCTGCTTTATGTCATACAACAATTGAACCAAGATGAACACTCTCACATAATTGGTTTGTTGAGAGTTATGAATTATGCAGATATTGGCTGTTCAGTTATTTCATGTGGTAAAGTTTTTTCCAAAATGTTAGAAACAGTTTTTAATTGGCAAATGGACTCTAGAATGATGGAGCTGAGGACTCAGAGCATCTCCAATTGGTTAAGAGATATTTGTTCGGGAATTACTATTTTTAAAAGTTTTAAGGATGCCATATATTGGTTATGTACAAAATTGAAGGATTTTTATGAAGTAAATTATGGCAAGAAAAAGGATGTTCTTAATATTCTCAAAGATAACCAGCAAAAAATAGAAAAAGCCATTGAAGAAGCAGACAATTTTTGCATTTTGCAAATTCAAGATGTGGAGAAATTTGATCAGTATCAGAAAGGGGTTGATTTAATACAAAAGCTGAGAACTGTCCATTCAATGGCTCAAGTTGACCCCAATTTGGGGGTTCATTTGTCACCTCTCAGAGATTGCATAGCAAGAGTCCATCAAAAGCTCAAGAATCTTGGATCTATAAATCAGGCCATGGTAACAAGATGTGAGCCAGTTGTTTGCTATTTGTATGGCAAAAGAGGGGGAGGGAAAAGCTTGACTTCAATTGCATTGGCAACCAAAATTTGTAAACACTATGGTGTTGAACCTGAGAAAAATATTTACACCAAACCTGTGGCCTCAGATTATTGGGATGGATATAGTGGACAATTAGTTTGTATTATTGATGATATTGGCCAAAACACAACAGATGAAGATTGGTCAGATTTTTGTCAATTAGTGTCAGGATGCCCAATGAGATTGAATATGGCTTCTCTTGAGGAGAAGGGCAGACATTTTTCCTCTCCTTTTATAATAGCATCTTCAAATTGGTCAAATCCAAGTCCAAAAACAGTTTATGTTAAAGAAGCAATTGATCGTAGGCTTCATTTTAAGGTTGAAGTTAAACCTGCTTCATTTTTTAAAAATCCTCATAATGATATGTTAAATGTTAATTTGGCTAAAACAAATGATGCAATTAAGGACATGTCTTGTGTTGATTTGATACTGGATGGACACAATATTTCATTGATGGATTTACTAAATTCCTTAGTGATGACAGTTGAAATTAGGAAACAGAATATGAGTGAATCCATGGAGTTGTGGTCTCAGGGAATTTCAGATGAT------GATAGTGCAGTACCTGAGTTTTTCCAGTCTTTTCCATCTGGTGAACCATCAAATTCCAAGTTATCTAGTTTTTTCCAAGCTGTCACTAATCACAAGTGGGTTGCTGTGGGAGCTGCAGTTGGTATTCTTGGATTGCTAGTGGGAGGATGGTTTGTGTATAAGCATTTTTCCCGCAAAGAGGAAGAACCAATTCCAGCTGAAGGGGTTTATCATGGAGTGACTAAGCCCAAACAAGTGATTAAATTGGATGCAGATCCAGTAGAGTCCCAGTCAACTCTAGAAATAGCAGGATTAGTTAGGAAAAATTTGGTTCAGTTTGGAGTTGGTGAGAAAAATGGATGTGTGAGATGGGTCATGAATGCCTTAGGAGTGAAGGATGATTGGTTGTTAGTACCTTCTCATGCTTATAAATTTGAAAAGGATTATGAAATGATGGAGTTTTATTTCAATAGAGGTGGAACTTACTATTCAATTTCAGCTGGTAATGTTGTTATTCAATCTTTAGATGTGGGATTCCAAGATGTTGTTCTAATGAAGGTTCCTACAATTCCCAAGTTTAGAGATATTACTCAACATTTTATTAAGAAAGGAGATGTGCCTAGAGCCTTGAATCGCTTGGCAACATTAGTGACAACCGTTAATGGAACTCCTATGTTAATTTCTGAGGGACCTTTAAAAATGGAAGAAAAAGCCACTTATGTTCATAAGAAGAACGATGGTACTACGGTTGATTTGACTGTAGATCAGGCATGGAGAGGAAAAGGTGAAGGTCTTCCTGGAATGTGTGGTGGGGCCCTAGTGTCATCAAATCAGTCCATACAAAATGCAATTTTGGGTATTCATGTTGCTGGAGGAAATTCAATTCTTGTGGCAAAGTTGATTACTCAAGAAATGTTTCAAAACATTGATAAGAAA---ATTGAAAGTCAGAGAATAATGAAAGTGGAATTTACTCAATGTTCAATGAATGTAGTCTCCAAAACGCTTTTTAGAAAGAGTCCCATTCATCACCACATTGATAAAACCATGATTAATTTTCCTGCAGCTATGCCTTTCTCTAAAGCTGAAATTGATCCAATGGCTATGATGTTGTCTAAATATTCATTACCTATTGTGGAAGAACCAGAGGATTATAAGGAAGCTTCAGTTTTTTATCAAAATAAAATAGTAGGCAAGACTCAGCTAGTTGATGACTTTCTAGATCTTGATATGGCCATTACAGGGGCTCCAGGCATTGATGCTATTAATATGGATTCATCTCCTGGGTTTCCTTATGTTCAAGAAAAATTGACTAAAAGAGATTTGATTTGGTTGGATGAAAATGGTTTGCTGTTAGGAGTTCACCCAAGATTGGCCCAGAGAATCTTATTTAATACTGTCATGATGGAAAATTGTTCTGACTTAGATGTTGTTTTTACAACTTGTCCAAAAGATGAATTGAGACCATTAGAGAAAGTTTTGGAATCAAAAACAAGAGCTATTGATGCTTGCCCTTTGGATTATACAATTTTATGTCGAATGTATTGGGGTCCAGCTATTAGTTATTTTCATTTGAATCCAGGGTTTCACACAGGTGTTGCTATTGGCATAGATCCTGATAGACAGTGGGATGAATTATTTAAAACAATGATAAGATTTGGAGATGTTGGTCTTGATTTAGATTTTTCTGCTTTTGATGCCAGTCTCAGTCCATTTATGATTAGGGAAGCAGGTAGAATCATGAGTGAATTATCTGCAACACCATCTCATTTTGGAACAGCTCTTATCAATACTATCATTTATTCTAAACATCTGCTGTACAATTGTTGTTATCACGTCTATGGTTCAATGCCTTCTGGGTCTCCTTGTACAGCTTTGTTGAATTCAATTATTAATAATATTAATTTGTATTATGTGTTTTCTAAAATATTTGGAAAGTCTCCAGTTTTCTTTTGTCAAGCTTTGAGGATCCTTTGTTATGGAGATGATGTTTTGATAGTTTTTTCCAGAGATGTTCAAATTGATAATCTTGACTTGATTGGACAGAAAATTGTGGATGAGTTCAAAAAACTTGGCATGACAGCCACTTCAGCTGATAAAAATGTGCCTCAACTGAAGCCAGTTTCAGAATTGACTTTTCTTAAAAGATCTTTTAATTTGGTGGAGGACAGAATCAGACCTGCAATTTCAGAAAAGACAATTTGGTCTTTGATAGCTTGGCAGAGAAGTAACGCTGAGTTTGAGCAGAATCTAGAAAATGCTCAGTGGTTTGCTTTCATGCATGGCTATGAGTTCTATCAGAAATTCTATTATTTTGTTCAGTCCTGTTTGGAGAAAGAGATGATAGAATATAGACTTAAATCTTATGATTGGTGGAGAATGAGATTTTATGACCAGTGTTTCATTTGTGACCTTTCA
>ACJ10210
------------ATGAATATGTCCAGGCAAGGTATTTTCCAGACTGTTGGGAGTGGCCTTGACCACATCCTGTCTTTGGCAGATGTGGAGGAGGAACAAATGATTCAGTCTGTGGATCGTACCGCAGTTACTGGGGCTTCATATTTCACTTCTGTGGATCAATCTTCTGTTCATACAGCTGAAGTTGGCTCACACCAACCTGAACCTTTGAAAACCTCTGTTGACAAACCAGGTTCTAAGAGGACACAAGGAGAGAAATTTTTCCTTATTCATTCTGCTGATTGGTTGACGACACATGCTTTGTTTCATGAAGTTGCAAAATTGGATGTGGTCAAACTGTTGTACAATGAGCAATTTGCTGTTCAGGGTTTGTTGAGGTATCACACTTATGCAAGATTTGGAATTGAGATACAAGTTCAGATCAATCCTACACCATTCCAGCAAGGTGGTTTGATATGTGCCATGGTACCAGGAGACCAGAGCTATGGATCGATAGCTTCTTTGACAGTTTATCCCCATGGTTTGTTGAATTGTAATATTAACAATGTGGTCAGAATTAAGGTTCCTTTTATTTACACGAGAGGAGCTTATCACTTTAAGGACCCTCAATATCCCGTTTGGGAGTTGACTATTAGGGTTTGGTCTGAGCTAAATATTGGAACTGGTACCTCCGCTTACACATCACTGAATGTGCTGGCTAGATTTACTGATTTGGAACTCCATGGGCTAACACCCCTATCTACACAGATGATGAGAAATGAATTTAGAGTCAGTACAACAGAAAATGTAGTTAATTTGTCCAATTATGAAGATGCTAGAGCAAAAATGTCTTTTGCTCTTGACCAGGAAGACTGGAAATCTGATGCCTCTCAAGGAGGAGGAATTAAAATTACACATTTTACAACTTGGACATCAATTCCCACTTTGGCTGCTCAGTTTCCATTTAATGCTTCTGATTCAGTTGGGCAGCAGATCAAGGTTATTCCAGTTGATCCATATTTCTTCCAAATGACTAACACAAATCCTGAACAAAAATGCATAACTGCATTAGCTTCAATATGTCAAATGTTCTGTTTTTGGAGAGGAGACTTGGTTTTTGACTTCCAGGTTTTTCCTACAAAATATCACTCAGGGAGATTATTATTTTGTTTTGTTCCTGGAAATGAACTGATTGATGTTTCCCACATAACACTGAAACAAGCCACTACTGCGCCTTGTGCTGTGATGGATATTACTGGAGTACAGTCAACTTTGAGATTCCGTGTTCCTTGGATTTCAGATACTCCTTATAGAGTCAATAGATACACCAAGTCGTCACATCAAAAAGGGGAGTATACTGCCATAGGAAAGTTAATTGTTTATTGTTACAATAGACTGACTTCTCCCTCTAATGTGGCCTCTCATGTTAGAGTTAATGTTTACCTCTCAGCTATTAATTTAGAATGTTTTGCTCCACTCTATCATGCTATGGATGTCACAACTCAGGTTGGAGATGATTCTGGAGGTTTCTCCACCACTGTTTCAACAAAACAGAATGTTCCAGACCCTCAAGTTGGTATCACAACAGTGAAAGATCTTAAAGGTAGAGCAAACCAAGGGAAAATGGATATTTCGGGTGTCCAAGCTCCTGTAGGAGCTATT---ACTACCATTGAAGATCCAGTTTTGGCAAAGAAAGTGCCTGAAACCTTTCCAGAATTAAAGCCTGGAGAGTCAAGACATACCTCTGATCACATGTCTATTTACAAATTTATGGGCAGATCTCATTTCTTATGTACATTTACATTCAATTCTAATAACAAAGAGTACACTTTTCCTATTACTTTGTCATCAACTTCTAACCCTCCTCATGGACTGCCTTCAACTCTGAGATGGTTTTTTAACCTTTTTCAGCTTTATAGGGGTCCCTTGGATTTGACAATAATTATAACTGGGGCTACTGATGTTGATGGAATGGCTTGGTTTACTCCCGTTGGGTTGGCAGTAGACACCCCATGGGTTGAGAAGGAGTCAGCTCTTTCCATTGATTACAAGACAGCTCTTGGTGCTGTTAGGTTTAATACTAGAAGAACAGGAAACATTCAGATTAGGTTGCCCTGGTATTCCTATCTTTATGCTGTCTCAGGGGCACTGGATGGGCTTGGAGACAAAACAGATTCAACTTTTGGACTTGTCTCCATCCAAATTGCAAATTACAATCATTCAGATGAATATTTGTCTTTTAGTTGTTACTTGTCTGTGACTGAACAGTCTGAGTTTTACTTTCCTAGAGCACCTTTGAATACCAATGCTATGATGTCATCAGAAACAATGATGGATAGAATTGCTCTTGGTGATCTTGAATCCTCAGTTGATGATCCTCGATCTGAAGAGGATCGTAAATTTGAAAGTCATATTGAAAAGAGGAAACCTTATAAAGAGTTAAGATTGGAGGTAGGTAAGCAAAGGCTAAAGTATGCTCAAGGAGAATTGTCAAATGAAGTGTTGCCTCCTCCTCGTAAAATTAAGGGTGTATTTTCACAAGCAAAAATCTCATTGTTCTATACAGAAGATCATGAAATTATGAAATTCTCCTGGAAAGGAATTACTGCTGATACTAGAGCTTTGAGGAGATTTGGCTTTTCACTGGCTGCTGGTAGGAGTGTGTGGACACTGGAAATGGATGCTGGAGTTCTGACTGGCAGGTTGGTGAGGGTCAATGATGAAAAATGGACAGAAATGAAAGACGACAAAATAGTTTCTTTGGTGGAGAAATTTACTAGTAATAAACACTGGTCCAAAGTTAATTTTCCTCATGGAATGCTAGATCTGGAAGAGATTGCTGCAAATGCAAAGGAATTTCCGAATATGTCAGAAACTGATTTGTGTTTCTTGTTGCATTGGCTGAATCCCAAGAAGATAAACTTGGCAGATAGAATGTTGGGTTTGTCAGGGATACAGGAGATAAAAGAAAAAGGAGTGGGATTGATTGGTGAGTGCCGAGCTTTCCTGGACTCTATAACTAGCACCTTAAAGTCAATGATGTTTGGTTTCCATCACTCTGTCACAGTTGAAATTATTAATACTGTTTTATGTTTTGTCAAAAGTGGCATTCTGCTATATGTGATTCAACAATTAAATCAAGAGGAACATTCTCATATAATTGGTCTGTTGAGAGTGATGAATTATGCTGACATTGGGTGTTCTGTCATTTCATGTGGAAAAGTGTTTTCAAAAATGTTAGAAACTGTTTTTAATTGGCAGATGGATTCGAGAATGATGGAGCTCAGAACTCAGAGTATTTCAAATTGGCTTAGAGACATTTGTTCAGGTATAACAATTTTTAAAAGTTTTAAGGATGCAATTTATTGGCTTTACACAAAAATCAGAGAATATTATGATCTGAATTATGGTAATAAAAAGGATGTTCTTAATATTCTGAAAGATCACCAACAAAAAATAGAGAGAGCAATTGAGGAGGCTGATAATTTTTGTGTTCTTCAGATTCAGGATGTTGAAAAATTTGAACAGTACCAAAAAGGAGTAGATTTGATTCAAAAATTGAGAACTGTCCACTCAATGGCACAGGTTGATCCAGGTTTAACTGTTCATTTAGCCCCTCTTAGAGACTGTATTGCTAGAGTTCATCAAAAATTAAAGAATTTAGGTTCAATTAACCAGGCAATGGTGACAAGATGTGAGCCAGTCGTCTGCTACCTCTATGGAAAGAGGGGTGGTGGAAAAAGTCTGACTTCAATTGCTTTGGCCACAAAAATTTGTAAACATTATGGTGTTGAGCCTGAGAAAAATATATATACAAAACCTGTTGCATCTGATTATTGGGATGGATATAGTGGACAACTAGTGTGTATTATTGATGATATTGGTCAAAATACAACTGATGAGGATTGGTCTGATTTCTGTCAATTAGTGTCTGGATGTCCAATGAGGTTAAATATGGCTTCTTTGGAAGAAAAGGGTCGTCATTTTTCTTCACCCTTTATAATTGCAACATCTAACTGGTCTAATCCAAGTCCTAAAACAGTCTATGTTAAGGAAGCCATAGACCGCAGGCTGCATTTCAAAGTTGAGGTGAAACCTGCCTCGTTTTTCAAGAATCCTCATAATGATATGTTAAATGTCAATCTGGCAAAAACTAATGATGCTATTAAAGACATGTCATGTGTTGATCTTGTTATGGATAATCACAATGTTTCATTATCTGAACTGCTTAGTTCACTGGTGATGACAGTTGAAATTAGAAAACAAAACATGTCAGAATTTATGGAACTTTGGTCACAGGGATTATCAGATGATGACAATGACAGTGCAGTTGCTGAATTTTTCCAATCTTTTCCCTCTGGTGAGCCATCTGGGTCAAGGTTGACACAATTTTTCCAATCAGTTACCAACCATAAGTGGGTTGCAGTTGGGGCTGCTGTGGGAGTACTTGGTGTTTTGGTTGGAGGTTGGTATGTCTATAAGCATTTTACAAAGAAGCAAGAAGAGTCCATTCCGAGTGAAGGAGTGTATCATGGTGTGACAAAACCAAAACAAGTAATTAAACTGGATGCTGATCCTGTAGAGTCACAATCAACTTTAGAAATTGCTGGTTTGGTGAGAAAGAATCTTGTTCAGTTCGGAGTTGGTGAGAAGAATGGGTGTGTTAGATGGGTCATGAATGCTTTAGGAATTAAGGATGATTGGCTATTAGTACCCTCTCATGCTTACAAGTTTGAAAAAGATTATGAAATGATGGAATTTTATTTTAATAGAGGTGGTACTTATTACTCAATTTCAGCAGGAAATGTTGTGATTCAATCTTTGGATGTTGGTTTTCAGGATGTGGTTCTAATGAAAGTGCCCACAATTCCAAAATTTAGAGACATAACAGAACATTTTATTAAAAAGAGTGATGTGCCTAGAGCTTTGAACAGGCTGGCAACACTTGTGACAACAGTTAATGGGACTCCAATGTTAATTTCAGAGGGACCCCTTAAAATGGAGGAGAAGGCTACTTATGTTCATAAAAAGAATGATGGAACCACCATAGATTTGACTGTTGACCAAGCCTGGAGAGGTAAAGGAGAAGGTCTGCCAGGGATGTGTGGTGGAGCCTTGATTTCTTCCAATCAGTCCATTCAGAATGCCATTTTAGGAATTCACGTTGCTGGTGGAAATTCAATTTTGGTTGCTAAGTTAGTGACTCAAGAAATGTTTCAAAATATAGATAAGAAAATAGTTGAAAGTCAGAGAATAATGAAAGTGGAGTTTACTCAGTGTTCAATGAATGTGGTCTCCAAAACGCTTTTTAGAAAGAGTCCAATTCATCATCACATTGATAAAAACATGATTAATTTTCCTGCTGTGATGCCTTTTTCTAGGGCAGAGATTGATCCCATGGCAGTGATGCTGTCAAAGTATTCTCTTCCTATTGTTGATGAGCCAGATGATTATAAGGATGTTTCTGTCTTTTTCCAAAATAAAATTTTGGGTAAGAGTCCTTTGGTTGATGATTTTCTGGATATTGAAATGGCTATAACAGGGGCTCCTGGGATAGACGCAATTAATATGGATTCTTCCCCTGGATATCCTTATGTTCAAGAGAAATTAACCAAAAGAGATTTGATTTGGCTTGATGATAATGGAATGTTTTTGGGTCTGCATCCTAGGCTGGCACAAAGAATTTTATTTAATACAACAATGATGGAAAATTGCTCAGATTTGGATGTTGTTTTTACTACCTGTCCCAAGGATGAATTAAGACCTCTGGACAAAGTATTGGAATCTAAAACTAGGGCTATTGATTCTTGTCCTCTTGACTATACGATTTTGTGTAGAATGTACTGGGGTCCAGCCATTAGTTATTTCCATTTAAATCCTGGTTTTCATACTGGTGTTGCAATTGGAATTGATCCTGATAGACAGTGGGACCAGCTTTTTAAAACAATGATTAGATTTGGAGATGTTGGTCTAGATTTGGATTTTTCTGCTTTTGACGCTAGTTTGAGTCCATTCATGATAAGGGAAGCTGGAAGAATCCTCACTGAGATGTCTGGAGCCCCTATTCATTTTGGAGAGGCTCTCATTAACACAATTATTTACTCTAAACATTTGCTTTATAATTGTTGTTATCATGTATGTGGGTCAATGCCTTCTGGGTCTCCTTGTACAGCTTTGTTGAATTCAATTATAAACAATGTTAATCTGTATTATGTTTTTTCCAAGATTTTCAAAAAATCTCCAGTTTTCTTTTGTGATGCTGTGAGAATTCTTTGTTATGGAGATGATGTTCTTATTGTCTTCTCCAGACAGGTCCAAATTGACAATCTGGATTCTATTGGACAAAGAATTGTTGATGAGTTTAAGAAATTGGGAATGACAGCTACTTCAGCTGACAAGTCTGTTCCTCAATTGAAACCAGTTTCTGAGTTAACATTCTTAAAGAGATCTTTCAATTTGGTTGAAGATAGAATCAGGCCTGCTATTGCTGAGAAAACCATATGGTCATTAGTTGCATGGCAAAGGAACAATGCTGAATTTGAACAGAATTTAGAGAATGCCCAGTGGTTTGCTTTTATGCATGGATATGAATTTTACCAACAATTTTATCATTTTGTTCAGTCCTGCTTGGAGAAAGAGATGATAGAATACAGACTTAAATCATATGATTGGTGGAGAATGAAGTTTAATGACCAGTGCTTTGTTTGTGACCTTTCA
>ABN09955
------------ATGAATATGTCCAAACAAGGAATTTTCCAGACTGTTGGGAGTGGCCTTGACCACATCCTGTCTCTGGCAGATATTGAGGAAGAACAAATGATTCAGTCCGTTGATAGGACTGCAGTGACTGGTGCTTCTTATTTTACTTCTGTGGACCAATCTTCAGTTCACACTGCTGAGGTTGGCTCACATCAAATTGAACCTTTGAAAACCTCTGTTGATAAACCTGGTTCTAAGAAGACACAGGGAGAGAAGTTTTTCTTGATTCACTCTGCTGATTGGCTTACTACACATGCTCTTTTTCATGAAGTTGCAAAATTGGATGTGGTGAAATTATTGTATAATGAGCAATTTGCTGTCCAAGGCTTGTTGAGATACCACACATATGCAAGATTTGGCATTGAGATTCAAGTTCAGATAAACCCCACACCCTTTCAGCAAGGGGGATTAATTTGTGCCATGGTTCCTGGTGACCAAAGTTATGGTTCAATAGCATCCTTGACTGTTTATCCTCATGGACTGTTAAATTGTAACATCAACAATGTTGTTAGAATAAAGGTTCCATTTATTTATACTAGAGGTGCTTATCATTTCAAAGATCCACAGTACCCAGTTTGGGAATTAACAATCAGGGTTTGGTCAGAGTTGAATATTGGAACAGGAACTTCGGCTTACACTTCACTTAATGTTTTAGCTAGGTTTACAGATTTGGAGTTGCATGGGTTAACTCCTCTTTCTACACAGATGATGAGAAATGAATTTAGAGTTAGTACTACTGAGAATGTTGTAAACTTGTCAAATTATGAGGATGCAAGGGCAAAAATGTCTTTTGCTTTGGATCAGGAAGATTGGAAGTCTGATCCCTCTCAAGGTGGTGGAATTAAAATTACTCATTTTACTACTTGGACATCCATTCCAACCTTAGCTGCTCAGTTTCCGTTTAATGCTTCAGATTCGGTTGGGCAACAAATTAAAGTTATTCCAGTGGACCCATATTTTTTCCAGATGACAAATACTAATCCTGACCAAAAATGTATAACTGCCCTGGCTTCTATTTGTCAGATGTTTTGTTTTTGGAGGGGAGATCTTGTCTTTGACTTTCAGGTTTTTCCAACTAAATATCATTCAGGTAGATTATTGTTTTGTTTTGTTCCTGGGAATGAGTTAATAGATGTTACTGGAATTACATTAAAGCAGGCAACTACTGCTCCTTGTGCAGTGATGGACATTACAGGAGTGCAATCAACTTTGAGATTTCGTGTTCCTTGGATTTCTGATACACCCTATCGAGTAAACAGGTACACGAAGTCGGCACATCAAAAAGGTGAGTACACTGCCATTGGAAAGCTTATTGTGTACTGTTACAATAGACTGACTTCTCCTTCTAATGTTGCTTCTCATGTTAGAGTTAATGTTTATCTTTCAGCAATTAATTTGGAGTGTTTTGCTCCTCTTTACCATGCTATGGATGTTACCACACAGGTTGGAGATGATTCAGGAGGTTTTTCAACAACAGTTTCTACTGAGCAGAATGTTCCTGATCCCCAAGTCGGCATAACAACCATGAGGGACCTAAAAGGGAAAGCTAATAGAGGAAAGATGGATGTTTCAGGGGTGCAGGCACCTGTGGGAGCTATC---ACAACAATTGAAGATCCAGTTTTAGCAAAGAAAGTACCTGAGACATTTCCTGAATTGAAACCTGGAGAGTCTAGACATACATCAGATCATATGTCTATTTATAAATTCATGGGAAGGTCTCATTTTCTGTGTACTTTTACTTTTAACTCAAATAATAAAGAATACACATTTCCAATAACTCTGTCTTCAACTTCTAATCCTCCTCATGGTTTGCCATCAACATTAAGGTGGTTTTTCAATCTGTTTCAGTTGTATAGAGGACCATTGGATCTGACAATTATTATCACAGGAGCCACTGATGTAGATGGTATGGCCTGGTTCACTCCAGTAGGCCTTGCTGTCGACACCCCTTGGGTGGAAAAGGAGTCAGCTTTGTCTATTGATTACAAAACTGCTCTTGGAGCTGTTAGATTTAATACAAGAAGAACAGGGAACATTCAGATTAGATTGCCATGGTATTCTTATTTGTATGCCGTGTCTGGAGCACTGGATGGCTTGGGAGATAAAACAGATTCCACATTTGGATTGGTTTCCATTCAGATTGCAAATTACAATCATTCTGATGAATATTTGTCTTTTAGTTGCTATTTGTCTGTCACAGAACAATCAGAGTTCTATTTTCCTAGAGCTCCATTAAATTCAAATGCTATGTTGTCCACTGAGTCCATGATGAGCAGAATTGCAGCTGGGGACTTGGAATCATCGGTGGATGATCCTAGATCAGAGGAGGACAGAAGATTTGAGAGTCATATAGAAAGTAGGAAACCATACAAAGAATTGAGATTGGAGGTTGGCAAGCAAAGACTCAAGTATGCTCAGGAAGAATTGTCAAATGAAGTGCTTCCACCTCCTAGGAAAATAAAGGGCCTATTTTCACAAGCTAAAATTTCTCTTTTTTATACTGAGGAGCATGAAATAATGAAATTTTCTTGGAGAGGAATAACTGCTGACACTAGGGCTTTGAGAAGATTTGGGTTCTCTATGGCTGCTGGTAGAAGTGTGTGGACTCTTGAGATGGATGCTGGAGTTCTTACTGGAAGATTGGTCAGATTGAATGATGAGAAATGGACAGAAATGAAAGATGATAAAATTGTTTCATTAATCGAAAAATTCACAAGCAATAAATATTGGTCTAAAGTGAATTTTCCACATGGAATGTTAGATCTTGAAGAAATTGCTGCCAACTCCAAAGATTTTCCAAATATGTCTGAGACAGATTTGTGTTTCCTGTTGCATTGGTTGAATCCAAAGAAAATAAATTTAGCAGATAGAATGCTTGGATTGTCTGGAGTGCAGGAAATCAAAGAACAGGGTGTTGGATTGATAGCAGAGTGTAGAACTTTCTTGGATTCTATTGCTGGGACTCTAAAATCCATGATGTTTGGATTTCATCATTCTGTGACTGTTGAAATTATAAATACTGTGCTTTGTTTTGTTAAGAGTGGAATTTTACTCTATGTCATACAACAATTGAACCAAGATGAGCACTCCCACATAATTGGTTTGTTGAGAGTTATGAATTATGCAGATATTGGCTGCTCAGTTATTTCATGTGGCAAAGTTTTTTCTAAAATGTTAGAAACAGTTTTCAATTGGCAGATGGACTCCAGAATGATGGAGCTAAGAACTCAGAGCTTTTCCAATTGGTTAAGAGACATTTGTTCAGGAATTACTATTTTTAAAAGTTTTAAGGATGCCATATATTGGTTATATACAAAATTGAAGGATTTTTATGAAGTAAATTATGGCAAGAAGAAGGATGTTCTTAATATTCTTAAAGATAATCAGCAAAAAATAGAAAAAGCTATTGAAGAAGCAGACAATTTTTGCATTTTGCAAATTCAAGATGTAGAAAAATTTGATCAGTATCAGAAAGGGGTTGATTTGATACAAAAGCTGAGAACTGTTCATTCAATGGCTCAAGTTGACCCTAGCCTTGGGGTTCATTTATCACCTCTTAGAGATTGCATAGCCAGAGTCCACCAAAAGCTCAAGAATCTTGGATCTATAAATCAGGCCATGGTGACAAGGTGTGAGCCGGTTGTTTGCTATTTATATGGCAAAAGAGGAGGAGGGAAAAGTTTGACTTCAATTGCATTGGCAACCAAGATTTGTAAACACTATGGTGTTGAACCTGAGAAAAATATTTACACTAAGCCTGTGGCCTCAGACTATTGGGATGGTTATAGTGGACAATTGGTTTGCATTATTGATGATATTGGCCAAAATACAACGGATGAAGATTGGTCAGATTTTTGTCAATTAGTGTCAGGATGCCCAATGAGATTGAATATGGCTTCTCTTGAGGAGAAGGGTAGACATTTCTCCTCTCCTTTTATAATAGCAACTTCAAATTGGTCAAATCCAAGTCCAAAAACAGTTTACGTTAAGGAAGCAATTGATCGTAGGCTTCATTTTAAGGTTGAAGTTAAACCTGCTTCATTTTTTAAAAATCCTCATAATGACATGTTAAATGTTAATTTGGCTAAAACAAATGATGCAATTAAGGACATGTCTTGTGTTGATCTAGTAATGGATGGACATAATATTTCATTGATGGATTTACTTAGTTCTTTAGTGATGACAGTTGAAATTAGAAAGCAAAATATGAGTGAATTCATGGAGTTGTGGTCTCAGGGAATCTCAGATGATGAGAATGGTAGTGCAGTAGCTGAGTTTTTCCAATCTTTTCCATCTGGTGAACCATCAAATTCCAAATTATCTAGTTTCTTCCAATCTGTCACTAATCACAAGTGGGTTGGTGTGGGAGCTGCAGTTGGCATTCTTGGAGTGCTTGTGGGAGGATGGTTTGTGTACAAGCATTTCTCCCGCAAAGAGGAAGAACCAATTCCAGCTGAAGGGGTTTATCATGGCGTGACTAAGCCCAAACAAGTGATTAAATTGGATGCAGATCCAGTAGAGTCTCAGTCAACTTTAGAAATAGCAGGATTAGTTAGGAAAAATTTGGTTCAGTTTGGAGTTGGGGAGAAAAATGGGTGTGTGAGATGGGTTATGAATGCCTTAGGAGTGAAGGATGATTGGTTATTAGTACCTTCTCATGCTTACAAATTTGAAAAGGATTATGAAATGATGGAGTTTTATTTCAATAGAGGTGGAACTTACTATTCAATTTCAGCTGGAAATGTTGTTATTCAATCTTTAGATGTGGGGTTTCAAGATGTTGTTCTAATGAAGGTTCCTACAATTCCCAAGTTTAGAGATATTACTCAACATTTTATTAAGAAAGGAGATGTACCTAGAGCCTTGAATCGCTTGGCAACATTAGTGACAACTGTCAATGGAACTCCTATGTTAATTTCTGAGGGGCCATTAAAGATGGAGGAAAAAGCCACTTATGTTCATAAGAAGAATGATGGTACCACAGTTGATTTGACTGTTGATCAGGCATGGAGAGGAAAAGGTGAAGGTCTTCCTGGAATGTGTGGTGGGGCTCTGGTCTCATCAAATCAGTCCATACAGAATGCAATTTTGGGTATTCATGTTGCTGGAGGAAATTCAATTCTTGTGGCAAAGTTGGTTACTCAAGAAATGTTCCAAAACATTGATAAGAAA---ATTGAAAGTCAGAGAATAATGAAAGTGGAATTTACTCAGTGTTCAATGAATGTGGTCTCCAAAACGCTTTTTAGAAAGAGTCCCATTCATCATCACATTGATAAAACCATGATTAATTTTCCTGCAGCTATGCCTTTTTCTAAAGCTGAAATTGATCCAATGGCTGTGATGTTGTCTAAATATTCATTACCTATTGTGGAAGAACCAGAGGATTACAAAGAAGCTTCAGTTTTTTATCAAAACAAGATAGTAGGCAAGACTCAGTTAGTTGATGACTTTCTAGATCTTGATATGGCCATTACAGGGGCTCCAGGCATTGATGCTATTAATATGGATTCATCTCCTGGGTTTCCTTATGTTCAAGAAAAATTGACCAAAAGAGATTTAATTTGGTTGGATGAAAATGGTTTGCTGCTAGGAGTTCATCCAAGATTGGCTCAGAGAATTTTATTTAACACTGTCATGATGGAAAATTGTTCTGACCTAGATGTTGTTTTTACAACTTGTCCAAAAGATGAATTGAGACCATTAGAGAAAGTTTTGGAATCAAAAACAAGAGCAATTGATGCTTGTCCTTTGGATTATACAATTTTATGTCGAATGTACTGGGGTCCAGCTATTAGTTATTTTCATCTGAATCCAGGGTTTCACACAGGTGTTGCTATTGGCATAGATCCTGATAGACAGTGGGATGAATTATTTAAAACAATGATAAGATTTGGAGATGTTGGTCTTGATTTAGATTTTTCTGCCTTTGATGCTAGTCTTAGTCCATTTATGATTAGGGAGGCGGGTAGAATCATGAGTGAATTATCTGGAACACCATCTCATTTTGGAACGGCTCTTATCAATACTATTATCTATTCTAAACATTTGCTGTACAACTGTTGTTATCATGTCTGTGGTTCAATGCCTTCTGGGTCCCCTTGTACAGCTTTGTTGAATTCAATTATTAACAACATTAATTTGTATTATGTGTTTTCTAAAATATTTGGAAAGTCTCCAGTCTTCTTTTGTCAAGCTCTGAGGATCCTTTGTTATGGAGATGATGTTTTGATAGTTTTTTCCAGAGATGTTCAAATTGATAATCTTGATTTGATTGGACAGAAAATTGTGGATGAGTTCAAAAAACTTGGCATGACAGCCACTTCAGCTGATAAAAATGTGCCCCAACTGAAGCCAGTTTCAGAATTGACTTTTCTTAAAAGATCTTTTAATTTGGTGGAGGATAGAATTAGRCCTGCAATTTCAGAAAAGACAATTTGGTCTTTGATAGCYTGGCAGAGAAGCAACGCTGAGTTTGAGCAGAATTTAGAAAATGCTCAGTGGTTTGCTTTTATGCATGGCTATGAGTTTTATCAGAAATTTTATTATTTTGTTCAGTCCTGTTTGGAGAAAGAGATGATAGAATATAGGCTTAAATCTTATGATTGGTGGAGAATGAGATTCTATGACCAGTGTTTCATTTGTGACCTTTCA
>AAA45472
------------ATGAATATGTCCAAACAAGGAATTTTCCAGACTGTTGGGAGTGGCCTTGACCACATCCTGTCTTTGGCAGATATTGAGGAAGAGCAAATGATTCAGTCCGTTGATAGGACTGCAGTGACTGGAGCTTCTTACTTCACTTCTGTGGACCAATCTTCAGTTCATACTGCTGAGGTTGGCTCACATCAAATTGAACCTTTGAAAACCTCTGTTGATAAACCTGGTTCTAAGAAAACTCAGGGGGAAAAGTTTTTCCTGATTCATTCTGCTGATTGGCTCACTACACATGCTCTCTTTCATGAAGTTGCAAAATTGGATGTGGTGAAACTACTGTATAATGAGCAGTTTGCCGTCCAAGGTTTGTTGAGATACCATACATATGCAAGATTTGGCATTGAGATTCAAGTTCAGATAAATCCCACACCCTTTCAGCAAGGAGGACTAATTTGTGCCATGGTTCCTGGTGACCAAAGTTATGGTTCAATAGCATCCTTGACTGTTTATCCTCATGGTCTGTTAAATTGCAATATCAACAATGTAGTTAGAATAAAGGTTCCATTTATTTATACTAGAGGTGCTTATCATTTTAAAGATCCACAGTACCCAGTTTGGGAATTGACAATCAGAGTTTGGTCAGAGTTGAATATTGGAACAGGAACTTCAGCTTACACTTCACTCAATGTTTTAGCTAGGTTTACAGATTTGGAGTTGCATGGATTAACTCCTCTTTCTACACAGATGATGAGAAATGAATTTAGGGTCAGTACTACTGAAAATGTTGTAAATTTGTCAAATTATGAAGATGCAAGGGCAAAAATGTCTTTTGCTTTGGATCAGGAAGATTGGAAGTCTGATCCTTCCCAAGGTGGTGGAATTAAAATTACTCATTTTACTACCTGGACATCCATTCCAACCTTAGCTGCTCAGTTTCCATTTAATGCTTCAGATTCAGTTGGACAACAAATTAAAGTTATTCCAGTGGACCCATACTTTTTCCAAATGACAAACACTAATCCTGATCAAAAATGTATAACTGCCTTGGCCTCTATTTGTCAGATGTTCTGCTTTTGGAGGGGAGATCTTGTTTTTGATTTTCAGGTTTTTCCAACCAAATATCATTCAGGTAGACTGTTGTTTTGTTTTGTTCCTGGGAATGAGTTAATAGATGTTACTGGAATTACATTAAAACAGGCAACTACTGCTCCTTGTGCAGTGATGGACATTACAGGAGTGCAGTCAACCTTGAGATTTCGTGTTCCTTGGATTTCTGATACACCTTATCGAGTGAATAGGTACACGAAGTCAGCACATCAAAAAGGTGAGTACACTGCCATTGGGAAGCTTATTGTGTATTGTTATAACAGACTGACTTCTCCTTCTAATGTTGCCTCTCATGTTAGAGTTAATGTTTATCTTTCAGCAATTAATTTGGAATGTTTTGCTCCTCTTTACCATGCTATGGATGTTACTACACAGGTTGGAGATGATTCAGGAGGTTTCTCAACAACAGTTTCTACAGAGCAGAATGTTCCTGATCCCCAAGTTGGGATAACAACCATGAGGGATTTAAAAGGAAAAGCCAATAGGGGAAAGATGGATGTTTCAGGAGTGCAAGCACCTCGTGGGAGCTATCAGCAACAATTGAACGATCCAGTTTTAGCAAAGAAAGTACCTGAGACATTTCCTGAATTGAAGCCTGGAGAGTCCAGACATACATCAGATCACATGTCTATTTATAAATTCATGGGAAGGTCTCATTTTTTGTGCACTTTTACTTTCAATTCAAATAATAAAGAGTACACATTTCCAATAACCCTGTCTTCGACTTCTAATCCTCCTCATGGTTTACCATCAACATTAAGGTGGTTCTTCAATTTGTTTCAGTTGTATAGAGGACCATTGGATTTAACAATTATAATCACAGGAGCCACTGATGTGGATGGTATGGCCTGGTTTACTCCAGTGGGCCTTGCTGTCGAC---CCTTGGGTGGAAAAGGAGTCAGCTTTGTCTATTGATTATAAAACTGCCCTTGGAGCTGTTAGATTTAATACAAGAAGAACAGGAAACATTCAAATTAGATTGCCGTGGTATTCTTATTTGTATGCCGTGTCTGGAGCACTGGATGGCTTGGGGGATAAGACAGATTCTACATTTGGATTGTTTCTATTCGAGATTGCAAATTACAATCATTCTGATGAATATTTGTCCTTCAGTTGTTATTTGTCTGTCACAGAGCAATCAGAGTTCTATTTTCCTAGAGCTCCATTAAATTCAAATGCTATGTTGTCCACTGAATCCATGATGAGTAGAATTGCAGCTGGAGACTTGGAGTCATCAGTGGATGATCCCAGATCAGAGGAGGATAGAAGATTTGAGAGTCATATAGAATGTAGGAAACCATACAAAGAATTGAGACTGGAGGTTGGGAAACAAAGACTCAAATATGCTCAGGAAGAGTTATCAAATGAAGTGCTTCCACCTCCTAGGAAAATGAAGGGGTTATTTTCACAAGCTAAAATTTCTCTTTTTTATACTGAGGAGCATGAAATAATGAAGTTTTCTTGGAGAGGAGTGACTGCTGATACTAGGGCTTTGAGAAGATTTGGATTCTCTCTGGCTGCTGGTAGAAGTGTGTGGACTCTTGAAATGGATGCTGGAGTTCTTACTGGAAGATTGATCAGATTGAATGATGAGAAATGGACAGAAATGAAGGATGATAAGATTGTTTCATTAATTGAAAAGTTCACAAGCAATAAATATTGGTCTAAAGTGAATTTTCCACATGGAATGTTGGATCTTGAAGAAATTGCTGCCAATTCTAAGGATTTTCCAAATATGTCTGAGACAGATTTGTGTTTCCTGTTACATTGGCTAAATCCAAAGAAAATCAATTTAGCAGATAGAATGCTTGGATTGTCTGGAGTGCAGGAAATTAAGGAACAGGGTGTTGGACTGATAGCAGAGTGTAGAACTTTCTTGGATTCTATTGCTGGGACTTTGAAATCTATGATGTTTGGGTTTCATCATTCTGTGACTGTTGAAATTATAAATACTGTGCTTTGTTTTGTTAAGAGTGGAATCCTGCTTTATGTCATACAACAATTGAACCAAGATGAACACTCTCACATAATTGGTTTGTTGAGAGTTATGAATTATGCAGATATTGGCTGTTCAGTTATTTCATGTGGTAAAGTTTTTTCCAAAATGTTAGAAACAGTTTTTAATTGGCAAATGGATTCTAGAATGATGGAGCTGAGGACTCAGAGCTTCTCTAATTGGTTAAGAGATATTTGTTCAGGAATTACTATTTTTAAAAGTTTTAAGGATGCCATATATTGGTTATATACAAAATTGAAGGATTTTTATGAAGTAAATTATGGCAAGAAAAAGGATATTCTTAATATTCTCAAAGATAATCAGCAAAAAATAGAAAAAGCCATTGAAGAAGCAGACAATTTTTGCATTTTGCAAATTCAAGATGTAGAGAAATTTGATCAGTATCAGAAAGGGGTTGATTTAATACAAAAGCTGAGAACTGTCCATTCAATGGCGCAAGTTGACCCCAATTTGGGGGTTCATTTGTCACCTCTCAGAGATTGCATAGCAAGAGTCCACCAAAAGCTCAAGAATCTTGGATCTATAAATCAGGCCATGGTAACAAGATGTGAGCCAGTTGTTTGCTATTTGTATGGCAAAAGAGGGGGAGGGAAAAGCTTGACTTCAATTGCATTGGCAACCAAAATTTGTAAACACTATGGTGTTGAACCTGAGAAAAATATTTACACCAAACCTGTGGCCTCAGATTATTGGGATGGATATAGTGGACAATTAGTTTGCATTATTGATGATATTGGCCAAAACACAACAGATGAAGATTGGTCAGATTTTTGTCAATTAGTGTCAGGATGCCCAATGAGATTGAATATGGCTTCTCTAGAGGAGAAGGGCAGACATTTTTCCTCTCCTTTTATAATAGCAACTTCAAATTGGTCAAATCCAAGTCCAAAAACAGTTTATGTTAAGGAAGCAATTGATCGTAGGCTTCATTTTAAGGTTGAAGTTAAACCTGCTTCATTTTTTAAAAATCCTCACAATGATATGTTGAATGTTAATTTGGCCAAAACAAATGATGCAATTAAGGACATGTCTTGTGTTGATTTAATAATGGATGGACACAATATTTCATTGATGGATTTACTTAGTTCCTTAGTGATGACAGTTGAAATTAGGAAACAGAATATGAGTGAATTCATGGAGTTGTGGTCTCAGGGAATTTCAGATGATGACAATGATAGTGCAGTGGCTGAGTTTTTCCAGTCTTTTCCATCTGGTGAACCATCAAATTGGAAGTTATCTAGTTTTTTCCAATCTGTCACTAATCACAAGTGGGTTGCTGTGGGAGCTGCAGTTGGCATTCTTGGAGTGCTTGTGGGAGGATGGTTTGTGTATAAGCATTTTTCCCGCAAAGAGGAAGAACCAATTCCAGCTGAAGGGGTTTATCATGGCGTGACTAAGCCCAAACAAGTGATTAAATTGGATGCAGATCCAGTAGAGTCCCAGTCAACTCTAGAAATAGCAGGATTAGTTAGGAAAAATCTGGTTCAGTTTGGAGTTGGTGAGAAAAATGGATGTGTGAGATGGGTCATGAATGCCTTAGGAGTGAAGGATGATTGGTTGTTAGTACCTTCTCATGCTTATAAATTTGAAAAGGATTATGAAATGATGGAGTTTTACTTCAATAGAGGTGGAACTTACTATTCAATTTCAGCTGGTAATGTTGTTATTCAATCTTTAGATGTGGGATTTCAAGATGTTGTTTTAATGAAGGTTCCTACAATTCCCAAGTTTAGAGATATTACTCAACACTTTATTAAGAAAGGAGATGTGCCTAGAGCCTTAAATCGCTTGGCAACATTAGTGACAACCGTTAATGGAACTCCTATGTTAATTTCTGAGGGACCATTAAAGATGGAAGAAAAAGCCACTTATGTTCATAAGAAGAATGATGGTACTACAGTTGATTTGACTGTAGATCAGGCATGGAGAGGAAAAGGTGAAGGTCTTCCTGGAATGTGTGGTGGGGCCCTAGTGTCATCAAATCAGTCCATACAGAATGCAATTTTGGGTATTCATGTTGCTGGAGGAAATTCAATTCTTGTGGCAAAGCTGGTTACTCAAGAAATGTTTCAAAACATTGATAAGAAA---ATTGAAAGTCAGAGAATAATGAAAGTGGAATTTACTCAATGTTCAATGAATGTAGTCTCCAAAACGCTTTTTAGAAAGAGTCCCATTCATCACCACATTGATAAAACCATGATTAATTTTCCTGCAGCTATGCCTTTCTCTAAAGCTGAAATTGATCCAATGGCTATGATGTTGTCCAAATATTCATTACCTATTGTGGAGGAACCAGAGGATTACAAGGAAGCTTCAGTTTTTTATCAAAACAAAATAGTAGGCAAGACTCAGCTAGTTGATGACTTTTTAGATCTTGATATGGCTATTACAGGGGCTCCAGGCATTGATGCTATCAATATGGATTCATCTCCTGGGTTTCCTTATGTTCAAGAAAAATTGACCAAAAGAGATTTAATTTGGTTGGATGAAAATGGTTTGCTGTTAGGAGTTCACCCAAGATTGGCCCAGAGAATTTTATTTAATACTGTCATGATGGAAAATTGTTCTGACTTAGATGTTGTTTTTACAACTTGTCCAAAAGATGAATTGAGACCATTAGAGAAAGTTTTGGAATCAAAAACAAGAGCCATTGATGCTTGTCCTTTGGATTATACAATTCTATGTCGAATGTATTGGGGTCCAGCTATCAGTTATTTCCATTTGAATCCAGGGTTTCACACAGGTGTTGCTATTGGCATAGATCCTGATAGACAGTGGGATGAATTATTTAAAACAATGATAAGATTTGGAGATGTTGGTCTTGATTTAGATTTCTCTGCTTTTGATGCCAGTCTTAGTCCATTTATGATTAGGGAAGCAGGTAGAATCATGAGTGAATTATCTGGAACACCATCTCATTTTGGAACAGCTCTTATCAATACTATCATTTATTCTAAACATCTGCTGTACAACTGTTGTTATCATGTTTGTGGTTCAATGCCTTCTGGGTCTCCTTGCACAGCTTTGTTGAATTCAATTATTAATAATATTAATCTGTATTATGTGTTTTCTAAAATATTTGGAAAGTCTCCAGTTTTCTTTTGTCAAGCTTTGAGGATCCTTTGTTACGGAGATGATGTTTTGATAGTTTTTTCCAGAGATGTTCAAATTGACAATCTTGACTTGATTGGACAGAAAATTGTAGATGAGTTCAAAAAACTTGGCATGACAGCCACCTCAGCTGATAAAAATGTGCCTCAACTGAAGCCAGTTTCAGAATTGACTTTTCTCAAAAGATCTTTCAATTTGGTGGAGGATAGAATTAGACCTGCAATTTCAGAAAAGACAATTTGGTCTTTGATGGCTTGGCAGAGAAGTAACGCTGAGTTTGAGCAGAATTTAGAAAATGCTCAGTGGTTTGCTTTTATGCATGGCTATGAGTTCTATCAGAAATTTTATTATTTTGTTCAGTCCTGTTTGGAGAAAGAGATGATAGAATATAGACTTAAATCTTATGATTGGTGGAGAATGAGATTTTATGACCAGTGTTTCATTTGTGACCTTTCA
>AAA45471
------------ATGAACATGTCTAGACAAGGTATTTTCCAGACTGTTGGGAGTGGTCTTGACCACATCCTGTCTTTGGCAGACATTGAGGAAGAGCAAATGATTCAATCAGTTGATAGGACTGCAGTGACTGGTGCTTCTTATTTTACTTCTGTGGATCAATCTTCAGTTCATACAGCTGAGGTTGGATCACACCAGGTTGAACCTTTGAGAACCTCTGTTGATAAACCCGGTTCAAAGAGGACTCAGGGAGAGAAATTTTTCTTGATTCATTCTGCAGATTGGCTTACTACACATGCTCTTTTCCATGAAGTTGCAAAATTGGATGTGGTGAAATTATTATACAATGAGCAGTTTGCTGTTCAAGGGTTGTTGAGATACCATACATATGCAAGATTTGGCATTGAAATTCAAGTTCAGATAAACCCTACACCTTTCCAACAGGGGGGATTGATCTGTGCTATGGTTCCTGGTGACCAGAGCTATGGTTCTATAGCATCATTGACTGTTTATCCTCATGGTTTGTTAAATTGCAATATTAACAATGTGGTTAGAATAAAGGTTCCATTTATTTACACAAGAGGTGCTTACCACTTTAAAGATCCACAATACCCAGTTTGGGAATTGACAATTAGAGTTTGGTCAGAATTAAATATTGGGACAGGAACTTCAGCTTATACTTCACTCAATGTTTTAGCTAGATTTACAGATTTGGAGTTGCATGGATTAACTCCTCTTTCTACACAAATGATGAGAAATGAATTTAGGGTCAGTACTACTGAGAATGTGGTGAATCTGTCAAATTATGAAGATGCAAGAGCAAAGATGTCTTTTGCTTTGGATCAGGAAGATTGGAAATCTGATCCGTCCCAGGGTGGTGGGATCAAAATTACTCATTTTACTACTTGGACATCTATTCCAACTTTGGCTGCTCAGTTTCCATTTAATGCTTCAGACTCAGTTGGTCAACAAATTAAAGTTATTCCAGTTGACCCATATTTTTTCCAAATGACAAATACAAATCCTGACCAAAAATGTATAACTGCTTTGGCTTCTATTTGTCAGATGTTTTGTTTTTGGAGAGGAGATCTTGTCTTTGATTTTCAAGTTTTTCCCACCAAATATCATTCAGGTAGATTACTGTTTTGTTTTGTTCCTGGCAATGAGCTAATAGATGTTTCTGGAATCACATTAAAGCAAGCAACTACTGCTCCTTGTGCAGTAATGGATATTACAGGAGTGCAGTCAACTTTGAGATTTCGTGTTCCCTGGATTTCTGACACTCCTTACAGAGTGAACAGGTATACAAAGTCAGCACATCAGAAAGGTGAGTACACTGCCATTGGGAAGCTTATTGTGTATTGTTATAACAGATTGACCTCTCCTTCTAACGTTGCTTCCCATGTCAGAGTGAATGTTTATCTTTCAGCAATTAACTTGGAATGTTTTGCTCCTCTTTATCATGCTATGGATGTTACTACACAAGTTGGAGATGATTCTGGAGGTTTTTCAACAACAGTTTCTACAGAACAGAATGTTCCAGATCCCCAAGTTGGTATAACAACCATGAAAGATTTGAAAGGAAAAGCTAACAGAGGGAAAATGGATGTTTCAGGAGTACAAGCACCTGTGGGAGCTATC---ACAACAATTGAGGATCCAGTTTTAGCAAAGAAAGTACCTGAGACATTTCCTGAATTGAAACCTGGAGAATCCAGACATACATCAGATCATATGTCCATCTACAAGTTTATGGGAAGGTCTCATTTCTTGTGCACTTTTACATTCAATTCAAATAATAAAGAGTACACATTTCCTATAACCTTGTCTTCAACCTCTAATCCTCCTCATGGTTTGCCATCAACACTGAGGTGGTTTTTCAACTTGTTTCAGTTGTATAGAGGGCCTTTAGATCTGACAATTATTATTACAGGAGCAACTGATGTAGATGGCATGGCCTGGTTCACTCCAGTAGGTCTTGCCGTTGATACTCCTTGGGTAGAGAAGGAGTCAGCTTTGTCTATTGACTACAAAACTGCTCTTGGAGCTGTCAGATTTAACACAAGGAGAACAGGGAACATTCAGATTAGATTACCATGGTATTCTTATTTATATGCTGTGTCTGGAGCACTGGATGGTTTGGGAGACAAGACAGATTCTACATTTGGATTGGTTTCTATTCAGATTGCAAATTACAATCATTCTGATGAATACTTGTCTTTTAGTTGTTATTTGTCTGTCACAGAACAATCAGAGTTTTATTTTCCCAGAGCTCCATTGAACTCAAATGCCATGTTATCCACTGTATCAATGATGAGCAGAATTGCAGCTGGAGACTTGGAGTCATCAGTGGATGATCCTAGATCAGAGGAAGATAAAAGATTTGAGAGTCATATAGAATGCAGGAAGCCATATAAAGAACTGAGATTAGAAGTTGGGAAACAAAGACTCAAGTATGCTCAGGAAGAATTGTCAAGTGAAGTACTTCCACCCCCTAGGAAAATGAAGGGACTGTTTTCACAAGCCAAAATTTCTCTTTTTTATACTGAGGAGCATGAAATAATGAAGTTTTCCTGGAGAGGTGTGACTGCTGATACTAGAGCTTTAAGGAGGTTTGGATTCTCTTTGGCCGCAGGCAGAAGTGTGTGGACTCTTGAAATGGATGCTGGGGTTCTTACTGGGAGACTGATTAGATTGAATGATGAGAAATGGACAGAAATGAAGGATGACAAGATTGTTTCATTGATTGAAAAGTTTACAAGTAACAAATATTGGTCCAAAGTGAATTTCCCACATGGGATGTTGGATCTTGAAGAAATTGCTGCCAATTCTAAGGATTTTCCTAACATGTCTGAAACGGATTTGTGTTTCTTGCTGCATTGGTTAAATCCAAAGAAAATTAATTTAGCAGATAGAATGCTTGGATTGTCTGGAGTTCAGGAAATTAAAGAACAAGGTGTTGGATTAATAGCAGAGTGTAGAACTTTCTTAGATTCTATTGCTGGAACTTTAAAATCTATGATGTTTGGATTTCATCATTCTGTGACTGTTGAAATTATAAACACTGTGCTCTGTTTTGTTAAGAGTGGAATTTTGCTTTATGTAATACAACAATTGAATCAGGATGAACATTCTCACATAATTGGTTTGTTGAGAGTCATGAATTATGTAGATATTGGTTGTTCAGTTATTTCATGTGCCAAAGTTTTTTCCAAAATGCTGGAAACAGTCTTTAATTGGCAAATGGACTCCAGAATGATGGAGTTAAGGACTCAGAGTTTTTCCAACTGGTTAAGAGATATTTGTTCTGGGATCACCATTTTCAAAAACTTCAAGGATGCAATTTATTGGCTTTATACAAAATTAATGGACTTTTATGAAGTGAATTATGGCAAGAAGAAGGACATTTTAAATATTCTTAAAGATAACCAACAAAAAATAGAGAAAGCCATTGAGGAAGCCGATAAATTTTGCATTTTGCAAATCCAAGATGTGGAAAAATCTGAACAGTATCAGAAAGGGGTTGACTTGATACAAAAATTGAGAACTGTTCATTCAATGGCTCAGGTTGATCCAAATTTAATGGTTCATTTGTCACCTTTGAGAGATTGTATAGCAAGAGTTCATCAGAAACTTAAAAACCTTGGATCTATAAATCAGGCAATGGTAACGAGATGTGAGCCAGTTGTTTGTTATTTATATGGCAAAAGAGGGGGAGGAAAGAGCTTAACATCAATTGCATTGGCAACCAAAATTTGTAAACATTATGGTGTTGAGCCTGAAAAGAATATCTATACTAAACCTGTGGCTTCAGATTACTGGGATGGATATAGTGGACAATTAATTTGCATCATTGATGATATTGGCCAAAACACAACAGATGAGGATTGGTCAGATTTTTGTCAGTTAGTGTCAGGATGTCCAATGAGATTAAACATGGCCTCTCTTGAGGAGAAGGGTAGGCATTTTTCTTCTCCTTTTATAATAGCAACTTCAAATTGGTCAAATCCAAGTCCAAAAACAGTTTATGTTAAGGAAGCAATTGACCGCAGACTCCATTTCAAGGTTGAAGTTAAACCTGCTTCATTTTTCAAAAATCCTCACAATGATATGTTGAATGTTAATTTAGCTAAAACAAATGATGCAATCAAAGATATGTCTTGTGTTGATTTGATAATGGATGGACATAATGTTTCATTGATGGATTTGCTCAGTTCTTTAGTCATGACAGTTGAAATTAGAAAACAAAACATGACTGAATTCATGGAGTTGTGGTCTCAGGGAATTTCAGATGATGATAATGATAGTGCAGTAGCTGAGTTTTTCCAGTCTTTTCCATCTGGTGAACCATCGAACTCTAAATTATCTGGCTTTTTCCAATCTGTTACTAATCACAAGTGGGTTGCTGTGGGAGCTGCAGTTGGCATTCTTGGAGTGCTCGTTGGAGGATGGTTTGTGTATAAGCATTTCTCCCGCAAAGAGGAAGAACCAATCCCAGCTGAAGGGGTATATTATGGTGTAACTAAGCCCAAGCAAGTGATTAAATTAGATGCAGATCCAGTAGAATCTCAGTCAACTTTGGAAATAGCAGGACTGGTTAGGAAGAACTTGGTTCAGTTTGGAGTTGGAGAGAAGAATGGATGTGTGAGATGGGTTATGAATGCCTTGGGAGTGAAAGATGATTGGCTGCTTGTGCCTTCCCATGCTTATAAATTTGAGAAAGATTATGAAATGATGGAGTTTTATTTTAATAGAGGTGGAACTTACTATTCAATTTCAGCTGGTAATGTTGTTATTCAATCTTTGGATGTGGGATTCCAGGATGTTGTTCTGATGAAGGTTCCTACAATTCCTAAGTTTAGAGATATTACTCAGCATTTTATTAAGAAAGGGGATGTGCCTAGAGCTTTGAATCGCCTGGCAACATTAGTGACAACTGTAAATGGAACCCCTATGTTAATTTCTGAGGGCCCACTAAAGATGGAAGAGAAAGCTACTTATGTTCATAAGAAAAATGATGGTACAACAGTTGATTTAACTGTGGATCAGGCATGGAGAGGAAAAGGCGAAGGTCTTCCTGGAATGTGTGGTGGGGCCTTGGTTTCATCGAATCAATCTATACAGAATGCAATCTTGGGCATCCATGTTGCTGGAGGAAATTCAATTCTTGTTGCAAAATTGGTTACTCAAGAAATGTTCCAAAATATTGATAAGAAA---ATTGAAAGTCAGAGAATTATGAAAGTGGAGTTTACTCAGTGTTCAATGAATGTGGTCTCCAAAACGCTTTTTAGAAAGAGTCCCATTTATCATCACATTGATAAAACCATGATTAATTTTCCTGCAGCTATGCCCTTTTCTAAAGCTGAAATTGATCCAATGGCTGTGATGTTATCTAAGTATTCATTACCTATTGTAGAAGAACCAGAGAATTATAAAGAGGCTTCAATTTTTTATCAAAATAAAATAGTGGGTAAGACTCAGTTAGTTGATGATTTTTTAGATCTTGATATGGCCATTACAGGGGCCCCAGGAATTGATGCTATCAACATGGATTCATCTCCTGGATTTCCTTATGTCCAGGAGAAGTTGACCAAAAGAGATTTAATTTGGTTGGATGAAAATGGTTTATTGCTGGGAGTTCATCCAAGATTGGCTCAGAGAATCTTATTCAATACTGTCATGATGGAAAATTGTTCTGATTTGGATGTTGTTTTTACAACCTGTCCAAAAGATGAATTGAGACCATTAGAGAAAGTGTTGGAATCAAAAACAAGAGCTATTGATGCTTGTCCTCTGGATTACACAATTTTGTGCCGAATGTATTGGGGTCCAGCTATTAGTTATTTTCATTTGAATCCAGGTTTCCATACAGGTGTTGCTATTGGCATAGATCCTGATAGACAGTGGGATGAATTATTTAAAACAATGATAAGATTCGGAGATGTTGGTCTTGATTTAGATTTCTCTGCTTTTGATGCTAGTCTTAGTCCATTTATGATTAGAGAAGCAGGTAGAATCATGAGTGAACTATCTGGAACTCCATCCCATTTTGGCACAGCTCTTATCAATACTATCATTTATTCCAAGCATTTGCTGTATAACTGTTGTTACCATGTCTGTGGTTCAATGCCCTCTGGGTCTCCTTGTACAGCTTTGCTAAATTCAATTATTAATAATGTCAATTTGTATTATGTGTTTTCCAAGATATTTGGAAAGTCTCCAGTTTTCTTTTGTCAGGCTTTGAAGATTCTCTGTTATGGAGATGATGTTTTAATAGTTTTCTCTCGAGATGTTCAGATTGATAATCTTGATCTGATTGGACAAAAAATTGTAGATGAGTTTAAGAAACTTGGCATGACAGCTACTTCTGCTGACAAGAATGTACCTCAGCTGAAACCAGTTTCGGAATTGACTTTTCTCAAAAGATCTTTCAATTTGGTAGAGGATAGAATTAGACCTGCAATTTCGGAAAAAACAATTTGGTCTTTAATAGCATGGCAGAGAAGTAACGCTGAGTTTGAGCAGAATTTAGAAAATGCTCAGTGGTTTGCTTTTATGCATGGCTATGAGTTTTATCAGAAATTTTATTATTTTGTTCAGTCCTGTTTGGAGAAAGAGATGATAGAATACAGACTTAAATCTTATGATTGGTGGAGAATGAGATTTTATGACCAGTGTTTCATTTGTGACCTTTCA
>ACJ10209
------------ATGAATATGTCCAGGCAAGGTATTTTCCAGACTGTTGGGAGTGGCCTTGACCACATCCTGTCTTTGGCAGATGTGGAGGAGGAACAGATGATTCAGTCTGTGGATCGTACCGCAGTTACTGGGGCTTCATATTTCACTTCTGTGGATCAATCTTCTGTTCATACAGCTGAAGCTGGCTCACACCAACCTGAACCTTTGAAAACCTCTGTTGACAAACCAGGCTCTAAGAGGACACAAGGAGAGAAATTTTTTCTTATTCATTCTGCTGATTGGTTGACGACACATGCTTTATTTCATGAAGTTGCAAAATTGGATGTGGTCAAACTGTTGTATAATGAGCAATTTGCAGTTCAGGGTCTGTTGAGGTATCACACTTATGCAAGATTTGGAATTGAAATACAAGTCCAGATCAATCCCACACCATTCCAGCAAGGTGGTTTGATATGTGCCATGGTGCCAGGAGATCAGAGCTATGGATCTATAGCTTCTTTGACAGTTTATCCCCATGGTTTGTTGAATTGCAATATTAACAATGTGGTCAGAATCAAGGTTCCTTTTATTTACACAAGAGGAGCTTATCACTTTAAGGACCCTCAATATCCCGTTTGGGAGTTGACTATTAGAGTTTGGTCTGAGTTAAACATTGGAACTGGTACCTCCTCTTACACATCACTGAATGTGCTAGCTAGATTTACTGATTTGGAACTCCATGGACTAACACCTCTATCCACACAGATGATGAGAAATGAATTTAGAGTCAGTACAACAGAAAACGTAGTTAATTTGTCTAATTATGAAGATGCTAGAGCAAAGATGTCTTTTGCTCTTGACCAGGAAGATTGGAAATCTGATGCCTCTCAAGGGGGAGGAATTAAAATTACACATTTTACAACTTGGACATCAATTCCCACTTTGGCTGCTCAGTTTCCATTCAATGCCTCTGATTCAGTTGGGCAACAGATCAAGGTTATTCCAGTTGATCCATATTTCTTCCAAATGACTAACACAAATCCTGAACAAAAATGTATAACTGCATTGGCTTCAATATGTCAAATGTTTTGTTTTTGGAGGGGAGATTTGGTTTTTGACTTCCAGGTTTTTCCTACAAAATATCACTCAGGGAGATTATTATTTTGTTTTGTTCCTGGAAATGAACTGATTGATGTTTCCCACATAACACTGAAACAAGCCACTACTGCACCTTGTGCTGTGATGGATATTACTGGTGTACAGTCAACTTTGAGATTTCGTGTTCCTTGGATTTCAGATACTCCTTACAGAGTTAATAGATACACTAAATCGTCACATCAGAAGGGAGAGTATACTGCCATAGGAAAGTTGATTGTTTATTGTTACAACAGACTAACTTCTCCTTCCAATGTGGCTTCTCATGTTAGAGTCAATGTTTATCTCTCAGCTATTAATTTGGAATGCTTTGCTCCACTCTATCATGCTATGGATGTCACAACTCAGGTTGGAGATGATTCTGGAGGCTTCTCTACCACTGTTTCAACAAAACAAAATGTTCCAGACCCTCAAGTTGGGATCACAACACTGAAGGATCTTAAAGGTAGAGCAAACCAAGGGAAAATGGATATCTCAGGTGTCCAAGCTCCTGTGGGAGCCATT---ACTACTATTGAAGATCCAGTTTTGGCAATGAAAGTGCCTGAAACCTTCCCAGAATTGAAGCCTGGAGAGTCAAGACATACTTCTGATCATATGTCTATTTATAAATTTATGGGCAGATCTCATTTCCTATGTACATTTACATTTAATTCTAACAACAAAGAGTACACTTTTCCTATCACTTTGTCATCAACTTCTAATCCTCCTCATGGATTGCCTTCAACTCTGAGATGGTTCTTTAACCTTTTTCAGCTTTATAGGGGTCCCTTGGATTTGACAATAATTATAACTGGGGCTACTGATGTTGATGGAATGGCTTGGTTTACTCCCGTTGGGTTGGCAGTAGACACCCCATGGGTTGAGAAGGAGTCTGCTCTTTCCATTGATTACAAGACAGCTCTTGGTGGTGTTAGGTTTAACACCAGAAGAACAGGAAACATTCAGATTAGGTTGCCCTGGTACTCCTATCTTTATGCTGTTTCAGGGGCCCTGGATGGGCTTGGAGACAAAACAGACTCAACTTTTGGACTTGTCTCCATTCAAATTGCAAACTACAATCACTCAGATGAATATTTGTCTTTTAGTTGTTACTTGTCTGTGACTGAACAGTCTGAGTTTTATTTTCCTAGAGCACCTTTGAATACCAATGCTATGATGTCATCAGAAACAATGATGGATAGAATTGCTCTTGGTGATCTTGAATCCTCAGTTGATGATCCTCGATCTGAAGAGGATCGTAAATTTGAAAGTCATATTGAAAAGAGGAAACCTTATAAAGATTTAAGATTGGAGGTAGGTAAGCAAAGGCTAAAGTATGCTCAAGAAGAATTGTCAAATGAAGTGTTGCCTCCTCCTCGTAAAATTAAGGGTATATTTTCACAAGCAAAAATTTCATTGTTCTACACAGAAGATCATGAAATTATGAAATTTTCCTGGAAAGGAATCACTGCTGACACTAGAGCTTTGAGGAGATTTGGCTTTTCATTGGCTGCTGGTAGGAGTGTGTGGACATTGGAAATGGATGCTGGAGTTCTGACTGGCAGGTTAGTGAGGGTCAATGATGAAAAATGGACAGAAATGAAAGATGACAAAATAGTTTCTTTGGTGGAGAAATTTACTAGTAATAAACACTGGTCCAAAGTTAATTTTCCTCATGGAATGCTAGATTTGGAAGAAATTGCTGCAAATGCAAAAGAATTTCCGAATATGTCAGAAACTGATTTGTGTTTCTTGTTGCATTGGCTGAATCCCAAAAAGATAAACTTGGCAGACAGAATGTTGGGTCTGTCAGGGATACAGGAGATAAAAGAAAAAGGGGTGGGATTGATTGGTGAGTGCCGAGCTTTTCTAGATTCCATAACTAGCACCTTAAAGTCAATGATGTTTGGTTTCCATCACTCTGTCACAGTTGAAATCATTAATACTGTTTTATGTTTTGTTAAAAGTGGCATTTTGCTGTATGTGATTCAACAATTAAATCAAGATGAACATTCTCACATAATTGGTCTGTTGAGAGTGATGAATTATGCTGACATTGGGTGTTCTGTCATTTCATGTGGTAAAGTGTTTTCAAAAATGTTAGAAACTGTTTTTAATTGGCAGATGGATTCGAGAATGATGGAGCTCAGAACTCAGAGTATCTCAAATTGGCTTAGAGATATCTGTTCAGGTATAACAATTTTTAAAAGTTTTAAGGATGCAATTTATTGGCTTTACACAAAAATCAGAGAATATTATGATCTGAATTATGGTAATAAAAAGGATGTTCTTAATATTTTGAAGGATCATCAACAGAAGATAGAGAGAGCAATTGAGGAGGCTGATAATTTCTGTGTTCTTCAGATCCAGGATGTTGAAAAATTTGAACAGTACCAAAAAGGGGTGGATTTGATTCAAAAATTGAGAACTGTTCACTCAATGGCACAGGTTGATCCAGGTTTAACAGTTCATTTAGCCCCTCTTAGAGACTGTATTGCTAGAGTTCATCAAAAATTAAAAAATTTGGGTTCAATTAACCAGGCAATGGTGACAAGATGTGAGCCAGTCGTCTGCTACCTCTATGGAAAGAGGGGCGGCGGAAAAAGTCTGACTTCAATTGCTTTGGCTACAAAAATTTGTAAACACTATGGTGTTGAGCCTGAGAAAAATATATACACAAAGCCTGTTGCATCTGATTATTGGGATGGATATAGTGGACAACTAGTATGCATCATTGATGACATTGGTCAGAACACAACTGATGAGGATTGGTCTGATTTTTGTCAATTGGTGTCTGGATGTCCAATGAGGTTAAATATGGCTTCTTTGGAAGAAAAGGGTCGCCATTTTTCTTCACCCTTTATAATTGCAACCTCCAACTGGTCTAATCCAAGTCCTAAAACGGTCTATGTTAAGGAAGCCATAGACCGTAGACTCCATTTTAAAGTTGAGGTGAAACCTGCCTCATTCTTCAAGAATCCTCATAATGACATGTTAAATGTCAATCTGGCAAAAACTAATGACGCCATTAAAGACATGTCATGTGTTGATCTTGTTATGGATAATCACAATGTTTCATTGTCTGAATTACTTAGCTCACTGGTGATGACAGTTGAAATTAGAAAACAAAATATGTCAGAATTCATGGAACTTTGGTCCCAGGGATTATCAGATGATGACAATGATAGTGCAGTTGCTGACTTTTTCCAATCTTTTCCCTCTGGTGAGCCTTCTGGGTCAAGGTTGTCACAGTTTTTCCAATCAGTTACCAATCACAAGTGGGTTGCAGTTGGGGCTGCTGTGGGAGTACTTGGTGTTTTGGTTGGAGGTTGGTATGTCTACAAGCATTTTACAAAGAAGCAAGAAGAGTCCATTCCAAGTGAAGGAGTGTATCATGGTGTGACAAAGCCAAAACAAGTAATTAAACTAGATGCTGATCCTGTGGAGTCACAATCAACTTTAGAAATTGCTGGTTTGGTGAGAAAGAATCTTGTTCAGTTTGGAGTTGGTGAGAAGAATGGGTGTGTTAGATGGGTCATGAATGCTTTAGGAATTAAAGATGATTGGCTGTTAGTGCCCTCCCATGCTTACAAGTTTGAAAAAGATTATGAAATGATGGAATTTTATTTCAATAGAGGTGGTACTTATTATTCAATTTCAGCAGGAAATGTTGTGATTCAATCCTTAGATGTTGGTTTTCAGGATGTGGTTTTGATGAAAGTGCCCACAATTCCAAAATTTAGAGATATAACAGAACATTTTATTAAAAAGAGTGATGTACCTAGAGCTTTAAACAGATTGGCAACACTTGTGACAACAGTTAATGGGACTCCAATGTTAATTTCAGAGGGACCTCTCAAAATGGAGGAGAAGGCTACTTATGTTCATAAAAAGAATGATGGAACCACCATAGATTTGACTGTTGATCAAGCCTGGAGAGGTAAAGGAGAAGGTCTTCCAGGGATGTGTGGTGGGGCCTTGATTTCTTCTAATCAGTCCATCCAGAATGCCATATTAGGAATCCATGTTGCTGGTGGAAATTCAATTTTGGTTGCTAAGTTAGTGACTCAAGAGATGTTTCAAAATATAGATAAGAAAATAGTTGAAAGTCAGAGAATAATGAAAGTGGAATTTACTCAGTGTTCAATGAATGTGGTCTCCAAAACGCTTTTTAGAAAGAGTCCAATTCATCATCACATTGATAAAAACATGATTAATTTTCCTGCTGTGATGCCCTTTTCTAGGGCAGAAATTGATCCCATGGCAGTGATGCTGTCAAAGTATTCTCTTCCTATTGTTGATGAGCCAGATGATTATAAAGATGTTTCCGTCTTTTTCCAAAATAAAATTTTGGGTAAGAGCCCTTTAGTTGATGACTTTCTGGATATTGAAATGGCTATAACAGGGGCTCCTGGGATAGATGCAATCAATATGGATTCTTCCCCAGGATATCCTTATGTTCAGGAGAAATTAACCAAAAGAGATTTGATTTGGCTTGATGATAATGGAATGTTTTTGGGTTTGCATCCCAGGCTGGCTCAAAGAATTTTATTTAATACAACGATGATGGAGAATTGCTCAGATTTGGATGTTGTTTTCACTACCTGCCCTAAGGATGAATTAAGACCTCTGGACAAAGTGTTGGAATCCAAAACTAGGGCTATTGATTCTTGTCCTCTTGACTATACAATTTTGTGTAGAATGTACTGGGGTCCAGCCATTAGTTATTTCCATTTAAATCCTGGTTTTCATACTGGTGTTGCAATTGGAATTGATCCTGATAGACAGTGGGACCAACTTTTTAAAACAATGATTAGATTTGGAGATGTTGGTCTAGATTTGGACTTTTCTGCTTTTGACGCTAGTTTGAGTCCATTCATGATAAGGGAAGCTGGAAGAATCCTCACTGAGATGTCTGGAGCCCCTATTCATTTTGGAGAGGCTCTCATTAACACAATTATTTATTCTAAACATTTGCTTTATAATTGTTGTTATCATGTGTGTGGGTCAATGCCTTCTGGGTCTCCTTGTACAGCTTTGTTGAATTCAATTATAAACAATGTTAATCTGTATTATGTTTTTTCCAAGATTTTCAAAAAATCTCCAGTTTTCTTTTGTGATGCTGTGAGAATTCTTTGTTATGGAGATGATGTTCTTATTGTCTTCTCCAGACAGGTCCAAATTGACAATCTGGATTCTATTGGACAAAGAATTGTTGATGAGTTTAAGAAATTGGGAATGACAGCTACTTCAGCTGACAAATCTGTTCCTCAATTGAAACCAGTTTCTGAGTTAACATTTTTAAAGAGATCTTTCAATTTGGTTGAAGATAGAATCAGGCCTGCTATTGCTGAGAAAACCATATGGTCATTAGTTGCATGGCAAAGGAGCAATGCTGAATTTGAACAGAATTTAGAGAATGCCCAGTGGTTTGCTTTTATGCATGGATATGAATTTTACCAACAATTTTATCATTTTGTTCAGTCCTGCTTGGAGAAAGAGATGATAGAATACAGACTTAAATCATATGATTGGTGGAGAATGAAGTTTAATGACCAGTGCTTAGTTTGTGACCTTTCA
>BAO04549
------------ATGAATATGTCCAAACAAGGAATTTTCCAGACTGTTGGGAGTGGCCTTGACCACATCCTGTCTTTGGCAGATATTGAGGAAGAACAAATGATTCAGTCCGTTGATAGGACTGCAGTGACTGGTGCTTCTTATTTTACTTCTGTTGACCAATCTTCAGTTCACACTGCTGAGGTTGGTTCACATCAGATTGAACCTTTGAAAACCTCTGTTGATAAACCTGGTTCTAAGAAGACTCAGGGGGAAAAGTTTTTCCTGATTCATTCTGCTGATTGGCTCACTACACATGCTCTTTTTCATGAAGTTGCAAAATTGGATGTGGTAAAATTACTGTATAATGAGCAGTTTGCTGTTCAAGGTTTGTTGAGATACCATACATATGCAAGATTTGGCATTGAGATTCAAGTTCAGATAAACCCCACACCCTTTCAGCAAGGGGGATTAATCTGTGCCATGGTTCCTGGTGACCAAAGTTATGGTTCGATAGCATCCTTGACTGTTTATCCACATGGTCTGTTAAATTGTAACATCAATAATGTAGTTAGAATAAAGGTTCCATTTATTTATACTAGAGGTGCTTACCATTTTAAAGATCCACAATACCCAGTTTGGGAATTAACAATCAGAGTTTGGTCAGAGTTGAATATTGGAACAGGAACTTCAGCTTACACTTCACTTAATGTTTTGGCTAGGTTTACAGATTTGGAGTTGCATGGGTTGACTCCTCTTTCTACACAGATGATGAGAAATGAATTTAGAGTTAGTACTACTGAAAATGTTGTGAATTTGTCAAATTATGAAGATGCAAGGGCAAAAATGTCTTTTGCTTTGGATCAAGAAGATTGGAAGTCTGATCCTTCTCAAGGTGGTGGAATTAAAATCACTCATTTTACTACTTGGACATCTATTCCAACTTTAGCTGCCCAGTTTCCATTTAATGCTTCAGATTCAGTTGGGCAACAGATCAAAGTTATTCCAGTTGACCCATACTTTTTCCAGATGACAAACACTAATCCTGACCAGAAATGTATAACTGCCCTGGCCTCTATTTGTCAGATGTTTTGCTTTTGGAGGGGAGATCTTGTTTTTGATTTTCAGGTTTTTCCAACCAAATATCATTCAGGCAGATTATTGTTTTGTTTTGTTCCTGGAAATGAGTTAATAGATGTTACTGGAATTACATTAAAGCAAGCAACTACTGCCCCTTGTGCAGTAATGGACATTACAGGAGTGCAATCAACCTTGAGATTTCGTGTTCCTTGGATTTCTGATACACCCTATCGAGTAAATAGGTACACGAAGTCAGCACATCAAAAAGGTGAGTACACTGCCATTGGAAAGCTTATTGTGTATTGTTATAATAGACTGACTTCTCCTTCTAATGTTGCTTCTCATGTTAGAGTTAATGTTTATCTTTCAGCAATTAATTTGGAATGTTTTGCTCCCCTTTATCATGCTATGGATGTTACTACACAGGTTGGAGATGATTCAGGAGGTTTTTCAACAACAGTTTCTACAGAGCAGAATGTTCCTGATCCCCAAGTCGGCATAACAACCATGAGAGACTTAAAAGGGAAAGCCAATAGGGGAAAGATGGATGTTTCAGGAGTGCAAGCACCTGTGGGAGCTATT---ACAACAATTGAGGATCCAGTTTTAGCAAAGAAAGTGCCTGAGACATTTCCTGAATTGAAGCCTGGAGAGTCCAGACATACATCAGATCATATGTCTATTTATAAATTCATGGGAAGGTCTCACTTTCTGTGTACTTTTACCTTCAATTCAAACAATAAAGAGTACACATTTCCAATAACTCTGTCTTCGACTTCTAATCCTCCTCATGGTTTACCATCAACACTAAGGTGGTTTTTCAACCTGTTTCAGTTGTATAGAGGACCATTGGACTTGACAATTATTATCACAGGAGCCACTGATGTGGATGGTATGGCCTGGTTCACTCCAGTAGGCCTTGCTGTCGACACCCCTTGGGTGGAAAAGGAGTCAGCCTTATCTATTGATTACAAAACTGCCCTTGGAGCTGTTAGATTTAACACAAGAAGAACAGGGAACATTCAGATTAGATTGCCATGGTATTCTTATTTGTATGCCGTGTCCGGAGCACTGGATGGTTTGGGAGATAAGACAGATTCTACATTTGGATTGGTTTCTATTCAGATTGCAAATTACAATCATTCTGATGAATATTTGTCCTTTAGTTGTTATTTGTCTGTCACAGAACAATCAGAGTTTTATTTTCCTAGAGCTCCATTAAATTCAAATGCTATGTTGTCCACTGAGTCCATGATGAGTAGAATTGCAGCTGGAGATTTGGAGTCATCGGTGGATGATCCTAGATCAGAGGAGGACAGAAGATTTGAGAGTCATATAGAATGTAGGAAACCATACAAAGAATTGAGATTGGAGGTTGGCAAATCAAGACTCAAATATGCTCAGGAAGAGTTGTCAAATGAAGTGCTTCCACCTCCCAGGAAAATGAAGGGGCTATTTTCACAAGCTAAGATTTCTCTTTTTTACACTGAGGAGCATGAAATAATGAAATTCTCTTGGAGAGGAGTGACTGCTGATACTAGGGCTTTGAGAAGATTTGGATTCTCTATGGCCGCTGGTAGAAGTGTGTGGACTCTTGAGATGGATGCTGGAGTTCTTACTGGAAGACTAGTCAGATTGAATGATGAGAAATGGACAGAAATGAAGGATGATAAAATTGTTTCATTAATCGAAAAGTTCACAAGTAATAAATACTGGTCTAAAGTGAATTTTCCACATGGAATGTTGGATCTTGAAGAAATTGCTGCCAACTCTAAAGATTTTCCAAATATGTCTGAGACAGATTTGTGTTTCCTGTTGCATTGGCTGAATCCAAAGAAAATTAACTTAGCAGATAGAATGCTTGGATTGTCTGGAGTGCAGGAAATTAAAGAACAGGGTGTTGGATTGATAGCAGAGTGTAGAACTTTTCTGGATTCTATTGCTGGGACTCTGAAATCTATGATGTTTGGATTTCATCATTCTGTGACTGTTGAAATTATAAATACTGTACTTTGTTTTGTCAAGAGTGGAATCCTGCTTTATGTTATACAACAATTGAATCAAGATGAGCACTCTCACATAATTGGATTGTTGAGAGTTATGAATTATGCAGATATTGGCTGCTCAGTTATCTCATGTGGCAAAGTTTTTTCCAAAATGTTAGAAACAGTTTTTAATTGGCAAATGGATTCCAGAATGATGGAGCTGAGAACTCAGAGCTTTTCCAATTGGTTAAGAGACATTTGTTCAGGAATTACTATTTTTAAAAGTTTTAAGGATGCCATATATTGGCTATATACAAAATTGAAGGATTTTTATGAAGTAAATTATGGTAAGAAGAAGGATATTCTTAATATTCTTAAAGATAACCAACAGAAAATAGAAAAAGCCATTGAAGAAGCAGACAATTTTTGCATTTTGCAAATTCAAGATGTAGAGAAATTTGATCAGTATCAGAAAGGGGTTGATTTGATACAAAAACTGAGAACTGTCCATTCAATGGCTCAAGTCGACCCTAACCTGGGGGTTCATTTGTCACCTCTTAGAGATTGCATAGCCAGAGTCCATCAAAAGCTCAAGAATCTTGGATCTATAAATCAGGCCATGGTGACAAGATGTGAGCCAGTTGTCTGCTATTTATATGGCAAAAGAGGGGGAGGGAAGAGTTTGACTTCAATTGCATTGGCAACCAAAATTTGCAAACACTATGGTGTTGAACCGGAGAAAAATATTTACACTAAACCTGTGGCCTCAGATTATTGGGATGGTTATAGTGGACAATTGGTTTGCATCATTGATGATATTGGCCAAAACACAACAGATGAAGATTGGTCAGATTTTTGTCAATTAGTGTCAGGATGCCCAATGAGATTGAATATGGCCTCTCTTGAGGAGAAGGGCAGACATTTTTCCTCTCCTTTTATAATAGCAACTTCAAATTGGTCAAATCCAAGTCCAAAAACAGTTTATGTTAAGGAAGCAATTGATCGTAGGCTTCATTTTAAGGTTGAAGTTAAACCTGCTTCATTTTTTAAAAATCCTCACAATGATATGCTGAATGTTAATTTGGCTAAAACAAATGATGCAATTAAAGACATGTCTTGTGTTGATTTAATAATGGATGGACATAATATTTCATTGATGGACTTACTTAGTTCCTTAGTGATGACAGTTGAAATTAGGAAACAAAATATGAGTGAATTCATGGAGTTGTGGTCTCAGGGAGTTTCAGATGATGACAATGATAGTGCAGTAGCTGAGTTTTTCCAATCTTTTCCATCTGGTGAACCATCAAACTCCAAATTATCTAGTTTTTTCCAATCTGTTACTAATCACAAGTGGGTTGCTGTGGGAGCTGCAGTTGGTATTCTTGGAGTGCTTGTGGGAGGATGGTTCGTGTATAAGCATTTCTCTCGCAGAGAGGAAGAACCAATTCCAGCTGAAGGGGTTTACCATGGCGTGACTAAACCCAAACAGGTGATTAAATTGGATGCAGATCCAGTAGAGTCTCAGTCAACTTTGGAAATAGCTGGATTGGTTAGGAAGAACTTGGTCCAGTTTGGAGTTGGGGAGAAAAATGGATGTGTGAGATGGGTTATGAATGCCTTAGGAGTGAAAGATGATTGGTTGTTAGTACCTTCTCATGCCTATAAATTTGAAAAGGATTATGAAATGATGGAGTTTTATTTCAATAGAGGTGGAACTTACTACTCAATTTCAGCAGGTAATGTTGTTATTCAATCTTTGGATGTGGGGTTTCAAGATGTTGTTCTAATGAAAGTTCCTACAATTCCCAAGTTTAGAGATATTACTCAACATTTTATTAAGAAAGGAGATGTACCTAGAGCCTTGAATCGCTTGGCAACATTGGTGACAACTGTTAATGGAACTCCTATGTTAATTTCTGAGGGACCATTGAAGATGGAGGAAAAAGCCACTTATGTTCATAAAAAGAATGATGGTACTACAGTTGATTTGACTGTGGATCAGGCATGGAGAGGAAAAGGTGAAGGTCTTCCTGGAATGTGTGGTGGGGCCCTGGTGTCATCAAATCAGTCCATACAGAATGCAATTTTGGGTATCCATGTTGCTGGAGGAAATTCAATTCTTGTGGCAAAGTTGGTTACTCAAGAAATGTTTCAGAACATTGATAAGAAA---ATTGAAAGTCAGAGAATAATGAAAGTGGAATTTACTCAGTGTTCAATGAATGTAGTCTCCAAAACGCTTTTTAGAAAGAGTCCCATTCATCATCACATTGATAAAACCATGATTAATTTTCCTGCAGCTATGCCTTTTTCTAAAGCTGAAGTTGATCCAATGGCTGTGATGTTGTCCAAATATTCATTACCTATTGTGGAAGAACCAGAGGATTACAAAGAAGCTTCAATTTTTTACCAAAATAAAATAGTAGGCAAGACTCAGTTAGTTGATGACTTTCTAGATCTTGATATGGCCATCACAGGGGCTCCAGGTATTGATGCTATTAATATGGATTCATCTCCTGGGTTTCCTTATGTCCAAGAAAAATTGACCAAAAGAGATTTAATTTGGTTGGATGAAAATGGTTTGTTGCTAGGAGTTCATCCAAGATTGGCTCAGAGAATTTTATTTAATACTGTCATGATGGAAAATTGTTCTGACCTAGATGTTGTTTTTACAACATGTCCAAAAGATGAATTGAGACCATTAGAGAAAGTTTTGGAATCAAAAACAAGAGCAATTGATGCTTGTCCTTTGGATTACACAATTCTATGTCGAATGTATTGGGGTCCAGCTATTAGTTATTTCCATTTGAATCCAGGGTTTCATACAGGTGTTGCTATTGGCATAGATCCTGATAGACAATGGGATGAATTATTTAAAACAATGATAAGATTTGGAGATGTTGGTCTTGATTTAGATTTTTCCGCCTTTGATGCTAGTCTTAGTCCATTTATGATTAGGGAGGCGGGTAGAATTATGAGTGAATTATCTGGAACACCATCCCATTTTGGAACAGCTCTTATCAATACTATCATTTATTCTAAGCATTTGCTGTACAATTGTTGTTATCATGTTTGTGGTTCAATGCCTTCTGGGTCTCCTTGTACAGCTTTGTTGAATTCAATTATTAACAACATCAATTTGTATTATGTGTTTTCTAAAATATTTGGAAAGTCTCCAGTTTTCTTTTGTCAAGCTCTGAGAATCCTCTGTTATGGAGATGATGTTTTGATAGTTTTTTCCAGAGATGTTCAAATTGATAATCTTGATTTAATTGGACAGAAAATTGTGGATGAGTTCAAAAAACTTGGCATGACAGCTACTTCAGCTGATAAAAATGTGCCTCAATTGAAGCCAGTTTCAGAATTGACTTTTCTTAAAAGATCTTTCAATCTGGTGGAGGATAGGATTAGACCTGCAATTTCAGAGAAGACAATTTGGTCTTTGATAGCTTGGCAGAGAAGCAACGCTGAGTTTGAGCAGAATTTGGAAAATGCTCAGTGGTTTGCTTTTATGCATGGCTATGAGTTTTATCAGAAATTTTATTATTTTGTTCAGTCCTGTTTGGAGAAAGAGATGATAGAATATAGGCTTAAATCTTATGATTGGTGGAGAATGAGATTTTATGACCAGTGTTTCATTTGTGACCTTTCA
>BAO04548
------------ATGAATATGTCCAAACAAGGGATTTTCCAGACTGTTGGGAGTGGTCTTGACCACATCCTGTCTTTGGCAGATATTGAGGAAGAACAAATGATTCAGTCTGTTGATAGGACTGCAGTGACTGGTGCTTCTTATTTCACTTCTGTAGACCAATCTTCAGTTCACACTGCTGAAGTTGGTTCACATCAAATTGAACCTTTGAAAACCTCCGTTGATAAACCCGGTTCTAAAAAGACTCAGGGGGAGAAGTTTTTCTTGATCCATTCTGCTGACTGGCTCACTACACATGCTCTTTTTCATGAAGTTGCAAAATTGGATGTGGTGAAATTATTGTATAATGAGCAGTTCGCCGTCCAAGGTTTGTTGAGATACCATACATATGCAAGATTTGGTATTGAGATTCAAGTTCAGATAAATCCAACACCCTTTCAGCAAGGGGGATTAATTTGTGCCATGGTTCCTGGTGACCAGAGTTATGGTTCAATAGCATCCTTGACTGTTTATCCTCATGGTTTGTTAAATTGCAACATCAACAATGTGGTTAGAATAAAGGTTCCATTTATTTATACTAGAGGTGCTTATCATTTTAAAGATCCACAGTACCCAGTTTGGGAATTGACAATCAGGGTTTGGTCAGAGTTGAATATTGGAACAGGAACTTCAGCTTACACTTCACTCAACGTTTTAGCTAGGTTCACAGATTTGGAGTTGCACGGGTTAACTCCTCTTTCTACACAGATGATGAGAAATGAATTTAGAGTTAGTACCACTGAAAATGTTGTAAATTTGTCAAATTATGAAGATGCAAGGGCAAAAATGTCTTTTGCTTTGGATCAGGAAGATTGGAAGTCTGATCCTTCTCAAGGTGGTGGAATTAAGATTACTCATTTTACTACTTGGACATCTATTCCTACTTTGGCTGCCCAGTTTCCATTCAATGCTTCAGATTCGGTTGGGCAACAAATCAAAGTTATTCCAGTGGACCCATATTTTTTCCAGATGACAAACACTAATCCTGATCAAAAATGTATAACTGCTCTGGCTTCTATTTGTCAGATGTTCTGTTTTTGGAGGGGAGATCTTGTTTTTGATTTTCAGGTTTTTCCAACCAAATATCATTCAGGTAGATTATTGTTTTGCTTTGTTCCTGGGAATGAGTTAATAGATGTCACTGGAATTACTTTAAAACAGGCAACTACTGCTCCTTGTGCAGTAATGGACATTACAGGAGTGCAATCAACCTTGAGATTTCGTGTTCCTTGGATTTCTGATACACCCTACCGAGTGAACAGGTACACGAAGTCAGCACATCAAAAAGGTGAGTATACTGCCATTGGAAAGCTTATTGTGTACTGTTATAATAGATTGACTTCTCCTTCTAATGTTGCTTCTCATGTTAGAGTTAATGTTTATCTTTCAGCAATTAATTTGGAATGCTTTGCTCCTCTTTACCATGCCATGGATGTTACTACACAAGTTGGAGATGATTCAGGAGGTTTTTCAACAACAGTTTCTACAGAGCAGAATGTTCCTGATCCCCAAGTTGGCATAACAACTATGAGGGACCTAAAAGGGAAAGCCAATAGGGGAAAGATGGATGTTTCAGGAGTGCAAGCACCTGTGGGAGCTATC---ACAACAATTGAGGATCCAGTTTTAGCAAAGAAAGTGCCTGAGACATTTCCTGAATTGAAGCCTGGAGAGTCTAGACATACATCAGATCATATGTCTATTTATAAATTCATGGGAAGGTCTCATTTTTTGTGTACTTTCACTTTCAATTCAAATAATAAAGAGTACACATTTCCAATAACTTTGTCTTCAACTTCTAATCCTCCTCATGGCTTACCATCAACATTAAGGTGGTTTTTCAACCTGTTTCAATTGTATAGAGGACCATTGGATTTGACAATTATTATCACAGGAGCCACTGATGTAGACGGCATGGCCTGGTTCACTCCAGTAGGCCTTGCTGTTGACACTCCTTGGGTGGAAAAGGAGTCAGCTTTGTCTATCGATTACAAGACTGCTCTCGGAGCTGTTAGATTTAATACAAGAAGAACAGGGAATATTCAGATTAGATTGCCATGGTATTCTTATTTGTATGCCGTGTCTGGAGCACTGGATGGCTTGGGAGATAAGACAGATTCTACATTTGGATTGGTTTCTATTCAGATTGCAAATTACAATCATTCTGATGAATATTTGTCCTTTAGTTGTTACTTATCTGTCACAGAACAATCAGAGTTCTATTTTCCTAGAGCTCCATTAAATTCAAATGCTATGTTGTCCACTGAGTCCATGATGAGTAGAATTGCAGCTGGAGATTTGGAGTCATCGGTGGATGATCCTAGATCAGAGGAGGATAGAAGATTTGAGAGTCATATAGAATGTAGGAAACCATATAAAGAATTGAGATTGGAGGTTGGCAAACAAAGACTCAAATATGCTCAGGAAGAGTTGTCAAATGAAGTGCTTCCGCCTCCTAGGAAAATGAAAGGGGTATTTTCACAAGCTAAAATTTCTCTTTTTTATACTGAGGAGCATGAAATAATGAAATTTTCTTGGAGAGGAGTGACTGCTGACACTAGGGCCTTGAGAAGATTTGGATTCTCTATGGCTGCTGGTAGAAGTGTGTGGACCCTTGAGATGGATGCTGGAGTTCTCACTGGAAGATTGATCAGATTGAATGATGAGAAATGGACAGAAATGAAGGATGATAAAATTGTTTCATTAATCGAAAAGTTCACAAGCAACAAATATTGGTCTAAAGTGAATTTTCCACATGGAATGTTGGATCTTGAAGAAATTGCTGCCAACTCTAAAGATTTTCCAAACATGTCTGAGACAGATTTGTGTTTCCTGTTGCATTGGCTAAATCCAAAGAAGATTAATTTAGCAGATAGAATGCTTGGACTGTCTGGAGTGCAGGAAATTAAAGAACAGGGTGTTGGATTGATATCAGAGTGTAGAACTTTCTTGGATTCTATTGCTGGGACTCTGAAATCCATGATGTTTGGATTTCATCATTCTGTGACTGTTGAAATTATAAATACTGTACTTTGTTTTGTTAAGAGTGGAATCCTGCTTTATGTCATACAACAATTAAACCAAGATGAGCACTCCCACATAATTGGTTTGTTGAGAGTTATGAATTATGCAGATATTGGCTGTTCAGTTATCTCATGTGGCAAAGTTTTTTCCAAAATGTTAGAAACAGTTTTTAATTGGCAAATGGACTCCAGAATGATGGAGTTGAGAACTCAGAGTTTTTCCAATTGGTTAAGAGACATTTGTTCAGGAATTACTATTTTTAAAAGTTTTAAGGATGCCATATATTGGCTGTATACAAAATTGAAGGATTTTTATGAGGTAAATTATGGCAAGAAGAAGGATGTTCTTAATATTCTCAAAGACAACCAGCAGAAAATAGAAAAAGCCATTGAAGAAGCAGACAATTTTTGCATTTTGCAAATTCAGGATGTAGAGAAATTTGATCAGTATCAGAAAGGGGTTGATTTAATACAAAAGCTGAGAACTGTTCATTCAATGGCTCAAGTTGACCCTAACCTTGGGGTTCATTTGTCACCTCTCAGAGATTGCATAGCCAGAGTTCACCAAAAGCTCAAGAATCTTGGATCTATAAATCAGGCTATGGTGACAAGGTGTGAGCCAGTTGTTTGCTATTTATATGGCAAAAGAGGGGGAGGGAAAAGTTTGACTTCAATTGCATTGGCAACCAAAATTTGTAAACACTATGGTGTTGAACCTGAGAAAAATATTTATACTAAACCTGTGGCCTCGGATTATTGGGATGGTTACAGCGGACAATTGGTTTGTATTATTGATGATATTGGACAAAACACAACAGATGAAGATTGGTCAGATTTTTGTCAATTAGTGTCAGGATGCCCAATGAGATTGAATATGGCTTCTCTTGAGGAGAAGGGCAGACATTTTTCCTCTCCTTTTATAATAGCAACTTCAAATTGGTCAAATCCAAGTCCAAAAACAGTTTATGTTAAGGAAGCAATTGATCGTAGACTTCATTTTAAAGTTGAAGTTAAACCTGCTTCATTTTTTAAAAATCCTCACAATGACATGTTGAATGTTAATTTGGCTAAAACAAATGATGCAATTAAGGATATGTCTTGTGTTGATTTAATAATGGATGGACATAATATTTCACTGATGGATTTACTTAGTTCCTTAGTGATGACAGTTGAAATTAGGAAACAAAATATGAGTGAATTCATGGAGTTGTGGTCTCAGGGAATCTCAGATGATGACAATGATAGTGCAGTAGCTGAGTTTTTCCAATCTTTTCCATCTGGTGAACCATCAAATTCCAAATTATCTAGTTTTTTCCAGTCAGTCACTAATCACAAGTGGGTTGCTGTGGGAGCTGCAGTTGGTATTCTTGGAGTGCTTGTGGGGGGATGGTTTGTGTATAAGCATTTCTCCCACAAAGAGGAAGAACCAATTCCAGCTGAAGGGGTTTACCATGGCGTGACCAAGCCCAAACAGGTGATTAAATTAGATGCAGATCCAGTAGAGTCTCAGTCAACTTTAGAAATAGCAGGATTAGTTAGGAAGAACTTGGTTCAATTTGGAGTTGGGGAGAAAAATGGATGTGTGAGATGGGTTATGAATGCCTTAGGAGTAAAGGATGATTGGTTGTTAGTACCTTCCCATGCTTATAAATTTGAAAAGGATTATGAAATGATGGAGTTTTATTTCAATAGAGGTGGAACTTACTATTCAATTTCAGCTGGCAATGTTGTTATTCAATCTCTAGATGTGGGGTTCCAAGATGTTGTTCTAATGAAGGTTCCCACAATTCCCAAGTTTAGAGATATTACTCAGCATTTTATTAAGAAAGGAGATGTACCTAGAGCCCTGAATCGCTTGGCAACACTAGTGACAACTGTTAATGGAACTCCTATGTTAATTTCAGAGGGACCTTTAAAAATGGAGGAAAAAGCCACTTATGTTCATAAGAAGAATGATGGTACTACAGTTGACTTGACTGTGGATCAGGCATGGAGAGGAAAAGGTGAAGGTCTTCCTGGAATGTGTGGTGGGGCCCTGGTGTCATCAAATCAATCCATACAGAATGCAATTTTGGGTATTCATGTTGCTGGAGGAAATTCAATTCTTGTAGCAAAGTTGGTTACTCAAGAAATGTTTCAAAATATTGACAAGAAA---ATTGAAAGTCAGAGAATAATGAAAGTGGAATTTACTCAGTGTTCAATGAATGTAGTCTCCAAAACGCTTTTTAGAAAGAGTCCCATTCATCACCACATTGATAAGACCATGATTAATTTTCCTGCAGTTATGCCTTTTTCTAAAGCTGAAATTGATCCAATGGCTGTAATGTTGTCTAAATATTCATTACCTATTGTGGAAGAACCAGAGGATTACAAGGAAGCTTCTATTTTTTATCAAAATAAGATAGTAGGCAAGACTCAGTTAGTTGATGACTTTCTAGATCTTGATATGGCCATTACAGGGGCTCCAGGCATTGATGCTATTAATATGGATTCATCTCCTGGGTTTCCTTATGTTCAAGAAAAATTAACTAAAAGAGATTTAATTTGGTTGGATGAAAATGGTTTGTTGCTAGGAGTTCATCCAAGATTGGCCCAGAGAATTTTATTTAATACTGTCATGATGGAAAATTGTTCTGACTTAGATGTTGTTTTCACAACTTGTCCAAAGGATGAGTTGAGACCATTAGAGAAAGTTTTGGAATCAAAAACAAGAGCCATTGATGCTTGTCCCTTGGATTATACAATTCTGTGTCGAATGTATTGGGGCCCAGCCATTAGTTATTTTCATCTGAATCCAGGGTTCCACACAGGTGTTGCTATTGGCATAGATCCTGATAGACAGTGGGATGAATTATTTAAAACAATGATAAGATTTGGAGATGTCGGTCTTGACTTAGATTTTTCTGCCTTTGATGCTAGTCTTAGTCCATTTATGATTAGGGAGGCGGGTAGAATCATGAGTGAGTTATCTGGAACACCATCTCATTTTGGAACAGCTCTTATCAATACTATTATTTATTCTAAACATTTGCTGTACAATTGTTGTTATCATGTTTGTGGTTCAATGCCTTCCGGGTCTCCTTGCACAGCTTTGTTGAATTCAATTATTAACAACATTAATTTGTATTATGTGTTTTCTAAAATATTTGGAAAGTCTCCAGTTTTCTTTTGTCAAGCTCTGAGGATTCTTTGTTATGGAGATGATGTCTTGATAGTTTTTTCCAGAGATGTTCAAATTGATAATCTTGATTTGATTGGACAGAAAATTGTGGATGAGTTCAAAAAACTTGGCATGACAGCCACTTCTGCTGATAAAAATGTGCCTCAATTAAAGCCAGTTTCAGAATTGACTTTTCTTAAAAGATCCTTTAATTTGGTAGAGGACAGAATTAGACCTGCAATTTCAGAAAAGACAATTTGGTCCTTGATAGCTTGGCAGAGAAGCAATGCTGAGTTTGAGCAGAATTTAGAAAATGCTCAGTGGTTTGCTTTTATGCATGGCTATGAGTTTTATCAGAAATTTTATTATTTTGTTCAGTCCTGTTTGGAGAAAGAGATGATAGAATATAGGCTTAAATCTTATGATTGGTGGAGAATGAGATTTTATGACCAGTGTTTCATTTGTGACCTTTCA
>ADP44691
------------ATGAATATGTCCAAACAAGGAATTTTCCAGACTGTTGGGAGTGGCCTTGACCACATCCTGTCCTTGGCAGATATTGAGGAAGAGCAAATGATTCAGTCCGTTGATAGGACTGCAGTGACTGGAGCTTCTTATTTCACTTCTGTGGACCAATCTTCAGTTCATACTGCTGAGGTTGGCTCACACCAAATTGAACCTTTGAAAACCTCTGTTGATAAACCTGGTTCTAAGAAAACTCAGGGGGAGAAGTTCTTCTTGATTCATTCTGCTGATTGGCTCACTACACATGCTCTCTTTCATGAAGTTGCAAAATTGGATGTGGTGAAACTGCTGTACAATGAGCAGTTTGCCGTCCAAGGTTTGTTGAGATACCATACTTATGCAAGATTTGGCATTGAGATTCAAGTTCAGATAAATCCCACACCCTTTCAGCAAGGAGGACTAATCTGTGCCATGGTTCCTGGTGACCAAAGTTATGGTTCAATAGCATCCTTGACTGTTTATCCTCATGGTCTGTTAAATTGCAATATCAACAATGTAGTTAGAATAAAGGTTCCATTTATTTATACTAGAGGTGCTTATCATTTTAAAGATCCACAGTACCCAGTTTGGGAATTGACAATCAGAGTTTGGTCAGAGTTGAATATTGGAACAGGAACCTCAGCTTATACTTCACTCAATGTTTTAGCTAGGTTTACAGATTTGGAGTTGCATGGATTAACTCCTCTTTCTACACAGATGATGAGAAATGAATTTAGAGTTAGTACTACTGATAATGTTGTAAATTTGTCAAATTATGAAGATGCAAGGGCAAAAATGTCTTTTGCTTTGGATCAGGAAGATTGGAAGTCTGATCCTTCCCAAGGTGGTGGAATTAAAATTACTCATTTCACTACCTGGACATCCATTCCAACCTTAGCTGCTCAGTTTCCATTTAATGCTTCACATTCAGTTGGGCAACAAATTAAAGTTATACCAGTGGACCCATACTTTTTCCAGATGACAAACACTAATCCTGATCAAAAATGTATAACAGCCTTGGCCTCTATTTGTCAGATGTTCTGCTTTTGGAGGGGAGATCTTGTTTTCGATTTTCAGGTTTTTCCAACCAAATATCATTCAGGTAGGCTGTTGTTTTGTTTTGTTCCTGGGAATGAGTTAATAGATGTTACTGGAATTACATTAAAACAGGCAACTACTGCTCCTTGTGCAGTGATGGACATTACAGGAGTGCAGTCAACCTTGAGATTTCGTGTTCCTTGGATTTCTGATACACCCTATCGAGTGAATAGGTACACGAAGTCAGCACATCAAAAAGGTGAGTATACTGCCATTGGGAAGCTTATTGTGTATTGTTATAATAGATTGACTTCTCCTTCTAATGTTGCTTCTCATGTTAGAGTTAATGTTTATCTTTCAGCAATTAATTTGGAATGTTTTGCTCCTCTTTACCATGCTATGGATGTTACCACACAGGTTGGAGATGATTCAGGAGGTTTCTCAACAACAGTTTCTACAGAGCAGAATGTTCCTGACCCCCAAGTTGGCATAACAACCATGAGGGATTTAAAAGGGAAAGCCAATAGGGGAAAGATGGATGTATCAGGAGTGCAGGTACCTGTGGGAGCTATT---ACAACAATTGAGGATCCAGTTTTAGCAAAGAAAGTACCTGAGACATTTCCTGAATTGAAGCCTGGAGAATCCAGACATACATCAGATCACATGTCTATTTATAAATTCATGGGAAGGTCTCATTTCATGTGTACTTTTACTTTTAATTCAAACAATAAAGAGTACACATTTCCAATAACTCTGTCTTCGACTTCTAATCCTCCTCATGGTTTACCATCAACATTAAGGTGGTTCTTTAATTTGTTTCAGTTGTATAGAGGACCATTGGATTTGACAATTATAATCACAGGAGCCACTGATGTGGATGGTATGGCCTGGTTTACTCCAGTGGGCCTTGCTGTCGACACCCCTTGGGTGGAAAAGGAGTCAGCTTTGTCTATTGATTATAAAACTGCCCTTGGAGCTGTTAGATTTAATACAAGAAGAACAGGGAACATTCAGATTAGATTGCCATGGTATTCTTATTTGTATGCCGTGTCTGGAGCACTGGATGGCTTGGGAGATAAGACAGATTCTACATTTGGATTGGTTTCTATTCAGATTGCAAATTACAATCATTCTGATGAATATTTGTCCTTTAGTTGTTATTTGTCTGTCACAGAGCAATCAGAGTTCTATTTCCCTAGAGCTCCATTAAATTCAAATGCTATGTTGTCCACTGAGTCCATGATGAGTAGAATTGCAGCTGGAGACTTGGAGTCATCAGTGGATGATCCCAGATCAGAGGAGGACAGAAGATTTGAGAGTCATATAGAATGTAGGAAACCATATAAAGAATTGAGACTGGAGGTTGGGAAACAAAGACTCAAATATGCTCAGGAAGAGTTATCAAATGAAGTGCTTCCACCTCCTAGGAAAATGAAGGGGTTATTTTCACAAGCTAATATTTCTCTTTTTTGTACAGAGGACCATGAAATAATGAAATTTTCTTGGAGAGGAGTGACTGCTAATACTAGGGCTTTGAGAAGATTTGGATTCTCTCTGGCTGCTGGTAGAAGTGTGTGGACTCTTGAAATGGATGCTGGAGTTCTTACTGGAAGATTGATTAGATTGAATGATGAGAAATGGACAGAAATGAAGGATGATAAGATTGTTTCATTAATTGAAAAGTTCACAAGCAATAAAAATTGGTCTAAAGTGAATTTTCCACATGGAATGTTGGATCTTGAGGAAATTGCTGCCAACTCTAAAGATTTTCCAAATATGTCTGAGACAGATTTGTGTTTCCTGTTGCATTGGCTAAATCCAAAGAAAATTAATTTAGCAGATAGAATGCTTGGATTGTCTGGAGTGCAGGAAATTAAAGAACAGGGTGTTGGACTGATAGCAGAGTGTAGAACTTTCTTGGATTCTATTGCTGGGACTTTGAAATCTATGATTTTTGGGTTTCATCATTCTGTGACTGTTGAAATTATAAATATTGTGCTTTGTTTTATTAAGAGTGGAATCCTGCTTTATGTCATACAACAATTGAACCAAGATGAACACTCTCACATAATTGGTTTGTTGAGAGTTATGAATTATGCAGATATTGGCTGTTCAGTTATTTCATGTGGTAAAGTTTTTTCCAAAATGTTAGAAACAGTTTTTAATTGGCAAATGGACTCTAGAATGATGGAGCTGAGGACTCAGAGCATCTCCTATTGGTTAAGAGATATTTGTTCGGGAATTACTATTTTTAAAAATTTTAAGGATGCCATATATTGGTTATGTACAAAATTGAAGGATTTTTATGAAGTAAATTATGGCAAGAAAAAGGATATTCTTAATATTCTCAAAGATAACCAGCAAAAAATAGAAAAAGCCATTGAAGAAGCAGACAATTTTTGCATTTTGCAAATTCAAGATGTGGAGAAATTTGATCAGTATCAGAAAGGGGTTGATTTAATACAAAAGCTGAGAACTGTCCATTCAATGGCTCAAGTTGACCCCAATTTGGGGGTTCATTTGTCACCTCTCAGAGATTGCATAGCAAGAGTCCATCAAAAGCTCAAGAATCTTGGATCTATAAATCAGGCCATGGTAACAAGATGTGAGCCAGTTGTTTGCTATTTGTATGGCAAAAGAGGGGGAGGGAAAAGCTTGACTTCAATTGCATTGGCAACCAAAATTTGTAAACACTATGGTGTTGAACCTGAGAAAAATATTTACACCAAACCTGTGGCCTCAGATTATTGGGATGGATATAGTGGACAATTAGTTTGTATTATTGATGATATTGGCCAAAACACAACAGATGAAGATTGGTCAGATTTTTGTCAATTAGTGTCAGGATGCCCAATGAGATTGAATATGGCTTCTCTTGAGGAGAAGGGCAGACATTTTTCCTCTCCCTTTATAATAGCATCTTCAAATTGGTCAAATCCAAGTCCAAAAACAGTTTATGTTAAAGAAGCAATTGATCGTAGGCTTCATTTTAAGGTTGAAGTTAAACCTGCTTCATTTTTTAAAAATCCTCATAATGATATGTTAAATGTTAATTTGGCTAAAACAAATGATGCAATTAAGGACATGTCTTGTGTTGATTTGATACTGGATGGACACAATATTTCATTGATGGATTTACTAAATTCCTTAGTGATGACAGTTGAAATTAGGAAACAGAATATGAGTGAATCCATGGAGTTGTGGTCTCAGGGAATTTCAGATGAT------GATAGTGCAGTACCTGAGTTCTTCCAGTCTTTTCCATCTGGTGAACCATCAAATTCCAAGTTATCTAGTTTTTTCCAAGCTGTCACTAATCACAAGTGGGTTGCTGTGGGAGCTGCAGTTGGTATTCTTGGATTGCTAGTGGGAGGATGGTTTGTGTATAAGCATTTTTCCCGCAAAGAGGAAGAACCAATTCCAGCTGAAGGGGTTTATCATGGAGTGACTAAGCCCAAACAAGTGATTAAATTGGATGCAGATCCAGTAGAGTCCCAGTCAACTCTAGAAATAGCAGGATTAGTTAGGAAAAATTTGGTTCAGTTTGGAGTTGGTGAGAAAAATGGATGTGTGAGATGGGTCATGAATGCCTTAGGAGTGAAGGATGATTGGTTGTTAGTACCTTCTCATGCTTATAAATTTGAAAAGGATTATGAAATGATGGAGTTTTATTTCAATAGAGGTGGAACTTACTATTCAATTTCAGCTGGTAATGTTGTTATTCAATCTTTAGATGTGGGATTCCAAGATGTTGTTTTAATGAAGGTTCCTACAATTCCCAAGTTTAGAGATATTACTCAACATTTTATTAAGAAAGGAGATGTGCCTAGAGCCTTGAATCGCTTGGCAACATTAGTGACAACCGTTAATGGAACTCCTATGTTAATTTCTGAGGGACCTTTAAAAATGGAAGAAAAAGCCACTTATGTTCATAAGAAGAATGATGGTACTACGGTTGATTTGACTGTAGATCAGGCATGGAGAGGAAAAGGTGAAGGTCTTCCTGGAATGTGTGGTGGGGCCCTAGTGTCATCAAATCAGTCCATACAAAATGCAATTTTGGGTATTCATGTTGCTGGAGGAAATTCAATTCTTGTGGCAAAGTTGATTACTCAAGAAATGTTTCAAAACATTGATAAGAAA---ATTGAAAGTCAGAGAATAATGAAAGTGGAATTTACTCAATGTTCAATGAATGTAGTCTCCAAAACGCTTTTTAGAAAGAGTCCCATTCATCACCACATTGATAAAACCATGATTAATTTTCCTGCAGCTATGCCTTTCTCTAAAGCTGAAATTGATCCAATGGCTATGATGTTGTCTAAATATTCATTACCTATTGTGGAAGAACCAGAGGATTATAAGGAAGCTTCAGTTTTTTATCAAAATAAAATCGTAGGCAAGACTCAGCTAGTTGATGACTTTCTAGATCTTGATATGGCCATTACAGGGGCTCCAGGCATTGATGCTATTAATATGGATTCATCTCCTGGGTTTCCTTATGTTCAAGAAAAATTGACTAAAAGAGATTTGATTTGGTTGGATGAAAATGGTTTGCTGTTAGGAGTTCACCCAAGATTGGCCCAGAGAATCTTATTTAATACTGTCATGATGGAAAATTGTTCTGACTTAGATGTTGTTTTTACAACTTGTCCAAAAGATGAATTGAGACCATTAGAGAAAGTTTTGGAATCAAAAACAAGAGCTATTGATGCTTGCCCTTTGGATTATACAATTTTATGTCGAATGTATTGGGGTCCAGCTATTAGTTATTTTCATTTGAATCCAGGGTTTCATACAGGTGTTGCTATTGGCATAGATCCTGATAGACAGTGGGATGAATTATTTAAAACAATGATAAGATTTGGAGATGTTGGTCTTGATTTAGATTTTTCTGCTTTTGATGCCAGTCTCAGTCCATTTATGATTAGGGAAGCAGGTAGAATCATGAGTGAATTATCTGCAACACCATCTCATTTTGGAACAGCTCTTATCAATACTATCATTTATTCTAAACATCTGCTGTACAATTGTTGTTATCACGTCTATGGTTCAATGCCTTCTGGGTCTCCTTGTACAGCTTTGTTGAATTCAATTATTAACAATATTAATTTGTATTATGTGTTTTCTAAAATATTTGGAAAGTCTCCAGTTTTCTTTTGTCAAGCTTTGAGGATCCTTTGTTATGGAGATGATGTTTTGATAGTTTTTTCCAGAGATGTTCAAATTGATAATCTTGACTTGATTGGACAGAAAATTGTGGATGAGTTCAAAAAACTTGGCATGACAGCCACTTCAGCTGATAAAAATGTGCCTCAACTGAAGCCAGTTTCAGAATTGACTTTTCTTAAAAGATCTTTTAATTTGGTGGAGGACAGAATCAGACCTGCAATTTCAGAAAAGACAATTTGGTCTTTGATAGCTTGGCAGAGAAGTAACGCTGAGTTTGAGCAGAATCTAGAAAATGCTCAGTGGTTTGCTTTCATGCATGGCTATGAGTTCTATCAGAAATTCTATTATTTTGTTCAGTCCTGTTTGGAGAAAGAGATGATAGAATATAGACTTAAATCTTATGATTGGTGGAGAATGAGATTTTATGACCAGTGTTTCATTTGTGACCTTTCA
>ABV58317
------------ATGAATATGTCCAGGCAAGGTATTTTCCAGACTGTTGGGAGTGGCCTTGACCACATCCTGTCTTTGGCAGATGTGGAGGAGGAACAAATGATTCAGTCTGTGGATCGCACCGCAGTTACTGGGGCTTCATATTTTACTTCTGTGGATCAATCTTCTGTTCATACAGCTGAAGTTGGTTCACACCAACTTGAACCCTTGAAAACCTCTGTTGACAAACCAGGTTCTAAGAGGACACAAGGAGAGAAATTTTTCCTTATTCATTCTGCTGATTGGTTGACGACACATGCTTTGTTTCATGAAGTTGCAAAATTGGATGTGGTCAAACTGTTGTACAATGAGCAATTTGCTGTTCAGGGTTTGTTGAGGTATCATACTTATGCAAGATTTGGAATTGAGATACAAGTTCAGATCAATCCTACACCATTCCAGCAAGGTGGTTTGATATGTGCCATGGTGCCAGGAGATCAGAGCTATGGATCCATAGCTTCTTTGACAGTTTATCCCCATGGTTTGTTGAATTGTAATATTAACAATGTGGTCAGAATTAAGGTTCCTTTTATTTACACGAGAGGAGCTTATCACTTTAAGGACCCTCAATATCCCGTTTGGGAGTTGACTATTAGAGTTTGGTCTGAGCTAAATATTGGAACTGGTACCTCCGCTTACACATCACTGAATGTGCTGGCTAGATTTACTGATTTGGAACTCCATGGGCTAACACCCCTGTCTACACAGATGATGAGAAATGAATTTAGAGTCAGTACAACAGAAAATGTGGTTAATTTGTCCAATTATGAAGATGCTAGAGCAAAAATGTCTTTTGCTCTTGACCAGGAAGATTGGAAATCTGATGCCTCTCAAGGAGGAGGAATTAAAATTACACATTTTACAACTTGGACATCAATTCCCACTTTGGCTGCTCAGTTTCCATTTAATGCTTCTGATTCAGTTGGGCAGCAGATCAAGGTTATTCCAGTTGATCCATATTTCTTCCAAATGACTAACACAAATCCTGAACAAAAATGCATAACTGCATTGGCTTCAATATGTCAAATGTTCTGTTTTTGGAGAGGAGACTTGGTTTTTGACTTCCAGGTTTTTCCTACAAAATATCATTCAGGGAGATTATTATTTTGTTTTGTTCCTGGAAATGAACTGATTGATGTTTCCCACATAACACTGAAACAAGCCACTACTGCGCCTTGTGCTGTGATGGATATTACTGGAGTACAGTCAACTTTGAGATTTCGTGTTCCTTGGATTTCAGATACTCCTTATAGAGTTAATAGATACACCAAGTCATCACATCAAAAAGGGGAGTATACTGCCATAGGAAAGTTGATTGTTTATTGTTACAATAGACTGACTTCTCCCTCCAATGTGGCTTCTCATGTTAGAGTTAATGTTTACCTTTCAGCTATTAATTTAGAATGTTTTGCTCCACTCTATCATGCTATGGATGTCACAACTCAGGTTGGAGATGATTCTGGAGGTTTCTCCACCACTGTTTCAACAAAACAGAATGTTCCAGACCCTCAAGTTGGTATTACAACAGTGAAAGATCTTAAAGGTAGAGCAAACCAAGGGAAAATGGATGTTTCGGGTGTCCAAGCTCCTGTAGGAGCTATT---ACTACCATTGAAGATCCAGTTTTGGCAAAGAAAGTGCCTGAAACCTTTCCAGAATTGAAGCCTGGAGAGTCAAGACATACCTCTGATCATATGTCTATTTATAAATTTATGGGCAGATCTCATTTCTTATGCACATTTACATTCAATTCTAATAACAAAGAATACACTTTTCCTATTACTTTGTCATCAACTTCTAATCCTCCTCATGGACTGCCTTCAACTCTGAGATGGTTTTTTAACCTTTTTCAGCTTTATAGGGGTCCCTTGGATTTGACAATAATTATAACTGGGGCTACTGATGTTGATGGAATGGCTTGGTTTACTCCTGTTGGGTTGGCAGTAGACACCCCATGGGTTGAGAAGGAATCTGCTCTTTCCATTGATTATAAGACAGCTCTTGGTGCTGTTAGGTTCAATACTAGAAGAACAGGAAACATTCAGATTAGATTGCCCTGGTACTCCTATCTTTATGCTGTCTCAGGGGCACTGGATGGGCTTGGAGACAAAACAGATTCAACTTTTGGACTTGTCTCCATTCAAATTGCAAATTACAATCATTCAGATGAATATTTGTCTTTTAGTTGTTACTTGTCTGTGACTGAACAGTCTGAGTTTTACTTTCCTAGAGCACCTTTGAATACCAATGCTATGATGTCATCAGAAACAATGATGGATAGAATTGCTCTTGGTGATCTTGAATCCTCAGTTGATGATCCTCGATCTGAAGAGGATCGTAAATTTGAAAGTCATATTGAAAAGAGAAAACCTTACAAAGAGTTAAGATTGGAGGTAGGTAAGCAAAGGCTAAAGTATGCTCAGGAAGAATTGTCAAATGAAGTGTTGCCTCCTCCTCGTAAAATTAAGGGTGTATTTTCACAAGCAAAAATCTCATTGTTCTATACAGAAGATCATGAAATTATGAAATTTTCCTGGAAAGGAATTACCGCTGATACTAGAGCTTTGAGGAGATTTGGCTTTTCACTGGCTGCTGGTAGGAGTGTGTGGACACTGGAAATGGATGCTGGAGTTTTGACTGGCAGGTTGGTGAGGGTTAATGATGAAAAGTGGACAGAAATGAAAGATGACAAAATAGTTTCTTTGGTGGAGAAATTTACTAGTAATAAACACTGGTCCAAAGTTAATTTTCCTCATGGAATGCTAGATCTGGAAGAGATTGCTGCAAATGCAAAGGAATTTCCAAATATGTCAGAAACTGATTTGTGTTTCCTGTTGCATTGGCTGAATCCCAAGAAGATAAACTTGGCAGATAGAATGTTGGGTCTGTCAGGGATACAGGAGATTAAAGAAAAAGGAGTGGGATTGATTGGCGAGTGCCGAGCTTTTTTAGATTCTATAACTAGCACCTTAAAGTCAATGATGTTTGGTTTCCATCACTCTGTCACAGTTGAAATCATTAATACTGTTTTATGTTTTGTCAAAAGTGGCATTTTGCTATATGTGATTCAACAATTAAATCAAGAGGAACATTCTCATATAATTGGTCTATTGAGAGTAATGAATTATGCTGACATTGGGTGTTCTGTCATTTCATGTGGTAAAGTGTTTTCAAAGATGTTAGAAACTGTTTTTAATTGGCAGATGGATTCGAGAATGATGGAGCTTAGAACTCAGAGTATTTCAAATTGGCTTAGAGATATTTGTTCAGGTATAACAATTTTTAAAAGTTTTAAGGATGCAATTTATTGGCTTTATACAAAAATCAGAGAATATTATGATCTAAATTATGGTAATAAAAAGGATGTTCTTAATATTTTGAAAGATCACCAACAAAAAATAGAGAGAGCAATTGAGGAGGCTGATAATTTTTGTGTTCTTCAGATCCAGGATGTTGAAAAATTTGAACAGTACCAAAAAGGGGTAGATTTGATTCAAAAATTGAGAACTGTCCACTCAATGGCACAGGTTGATCCAGGTTTAACTGTTCATTTAGCCCCTCTTAGAGACTGTATTGCTAGAGTTCATCAAAAATTAAAGAATTTGGGTTCAATTAACCAGGCAATGGTGACAAGATGTGAGCCAGTCGTCTGCTACCTCTATGGAAAGAGGGGTGGCGGAAAAAGTCTGACTTCAATTGCTTTGGCCACAAAAATTTGTAAACATTATGGTGTTGAGCCTGAGAAAAATATATACACAAAACCTGTTGCATCTGATTATTGGGATGGATATAGTGGACAACTAGTGTGTATTATTGATGATATTGGTCAAAATACAACTGATGAGGATTGGTCTGATTTCTGTCAATTAGTGTCTGGATGTCCAATGAGGTTAAATATGGCTTCTTTGGAAGAAAAGGGTCGTCATTTTTCTTCACCCTTTATAATTGCAACATCCAACTGGTCTAACCCAAGTCCCAAAACAGTCTATGTTAAGGAAGCCATAGACCGCAGACTGCATTTCAAAGTTGAGGTGAAACCTGCCTCATTCTTTAAGAATCCTCATAATGATATGTTAAATGTCAATCTGGCAAAAACTAATGATGCTATTAAAGACATGTCATGTGTTGATCTTGTTATGGATAATCACAATGTTTCATTATCTGAATTGCTTAGCTCACTGGTGATGACAGTTGAAATTAGAAAACAAAACATGTCAGAATTTATGGAACTTTGGTCACAGGGATTATCAGATGATGACAATGATAGTGCAGTTGCTGAATTTTTCCAATCTTTCCCCTCTGGTGAGCCATCTGGGTCACGGTTGTCACAGTTTTTCCAATCAGTTACCAACCATAAGTGGGTTGCAGTTGGGGCTGCTGTGGGAGTACTTGGTGTTTTGGTTGGAGGTTGGTATGTCTATAAGCATTTTACAAAGAAGCAAGAAGAGTCCATTCCGAGTGAAGGAGTGTATCATGGTGTGACAAAACCAAAACAAGTAATTAAATTGGATGCTGATCCTGTAGAGTCACAATCAACTTTAGAAATTGCTGGTTTGGTGAGAAAGAATCTTGTTCAGTTCGGAGTTGGTGAGAAGAATGGGTGTGTTAGATGGGTCATGAATGCTTTAGGAATTAAAGATGATTGGCTATTAGTACCCTCTCATGCTTACAAGTTTGAAAAAGATTATGAAATGATGGAATTTTATTTTAATAGAGGTGGTACTTATTACTCAATTTCAGCAGGAAATGTTGTGATTCAATCTTTAGATGTTGGTTTTCAGGATGTGGTTCTAATGAAAGTGCCCACAATTCCAAAATTTAGAGATATAACAGAACATTTTATTAAAAAGAGTGATGTACCTAGAGCTTTGAACAGGCTAGCAACACTTGTGACAACAGTTAATGGGACTCCCATGTTAATTTCAGAGGGACCCCTTAAAATGGAGGAGAAGGCTACTTATGTTCATAAAAAGAATGATGGAACCACCATAGATTTGACTGTTGACCAAGCCTGGAGAGGTAAAGGAGAAGGTCTTCCAGGGATGTGTGGTGGGGCCTTGATTTCTTCCAATCAGTCCATTCAGAATGCCATATTAGGAATTCATGTTGCTGGTGGAAATTCAATTTTGGTTGCTAAGTTAGTGACTCAAGAGATGTTTCAAAATATAGATAAGAAAATAGTTGAAAGTCAGAGAATAATGAAAGTGGAGTTTACTCAGTGTTCAATGAATGTGGTCTCCAAAACGCTTTTTAGAAAGAGTCCAATTCATCATCACATTGATAAAAACATGATTAATTTTCCTGCTGTGATGCCCTTTTCTAGGGCAGAAATTGATCCCATGGCAGTGATGCTGTCAAAGTACTCTCTTCCTATTGTTGATGAGCCAGATGATTATAAGGATGTTTCTGTCTTTTTCCAAAACAAAATTTTGGGTAAGAGTCCTCTAGTTGATGATTTTCTGGATATTGAAATGGCTATAACAGGGGCTCCTGGGATAGATGCAATCAATATGGATTCTTCCCCTGGATATCCTTATGTTCAAGAGAAATTAACTAAAAGAGATTTGATTTGGCTTGATGATAATGGAATGTTTTTGGGTCTGCATCCTAGGCTGGCTCAAAGAATTTTATTTAATACAACAATGATGGAAAATTGCTCAGATTTGGATGTTGTTTTTACTACCTGTCCCAAGGATGAATTAAGACCTCTGGACAAAGTATTGGAATCTAAAACTAGGGCTATTGATTCTTGCCCTCTTGATTATACGATTTTGTGTAGAATGTACTGGGGTCCAGCCATTAGTTATTTCCATTTAAATCCTGGTTTTCATACTGGTGTTGCAATTGGAATTGATCCTGATAGACAGTGGGACCAGCTTTTTAAAACAATGATAAGATTCGGAGATGTTGGTTTAGATTTGGATTTTTCTGCTTTTGACGCTAGTTTGAGTCCATTCATGATAAGGGAAGCTGGAAGAATCCTCACTGAGATGTCTGGAGCCCCTGTTCATTTTGGAGAGGCCCTCATTAACACAATTATTTATTCAAAACATTTGCTTTATAATTGCTGTTATCATGTATGTGGGTCAATGCCTTCTGGGTCTCCTTGTACAGCTTTGTTGAATTCAATTATAAACAATGTTAATCTGTATTATGTTTTTTCCAAGATTTTCAAAAAATCTCCAGTTTTCTTTTGTGATGCTGTGAGAATTCTTTGTTATGGAGATGATGTTCTTATTGTCTTCTCCAGACAGGTTCAAATTGACAATCTGGATTCTATTGGACAAAGAATTGTTGATGAGTTTAAGAAATTGGGAATGACAGCTACTTCAGCTGACAAGTCTGTTCCTCAATTGAAACCAGTTTCTGAGTTAACATTCTTAAAGAGATCTTTCAATTTGGTTGAAGATAGAATCAGACCTGCTATTGCTGAGAAAACCATATGGTCATTAGTTGCATGGCAAAGGAACAATGCTGAATTTGAACAGAATTTGGAGAATGCCCAGTGGTTTGCTTTTATGCATGGATATGAATTTTACCAACAATTTTATCATTTTGTTCAGTCCTGCTTGGAGAAAGAGATGATAGAATACAGACTTAAATCATATGATTGGTGGAGAATGAAGTTTAATGATCAGTGCTTTGTTTGTGACCTTTCA
>BAF37541
------------ATGAATATGTCCAGGCAAGGTATTTTCCAGACTGTTGGGAGTGGCCTTGACCACATTCTGTCTTTGGCAGATGTGGAGGAGGAGCAAATGATTCAGTCTGTTGACCGTACTGCAGTTACTGGGGCTTCATATTTTACTTCTGTGGATCAATCTTCTGTTCATACAGCTGAAGTTGGTGCACATCAGTCTGAACCTTTAAAAACTTCTGTTGATAAGCCAGGCTCCAAAAGAACACAAGGTGAGAAGTTTTTCCTTATTCATTCTGCTGATTGGTTGACAACACATGCTTTGTTTCATGAAGTTGCAAAATTGGATGTGGTTAAATTATTATACAATGAACAGTTTGCTGTCCAGGGCTTGTTGAGGTATCATACTTATGCAAGATTTGGAATTGAAATACAAGTTCAAATTAATCCCACTCCATTCCAACAAGGTGGATTAATATGTGCTATGGTTCCTGGAGATCAGAGCTATGGATCCATAGCTTCTCTGACAGTGTATCCTCATGGTTTGTTGAATTGCAACATAAACAATGTGGTTAGGATTAAAGTTCCTTTCATTTATACGAGGGGGGCTTACCATTTTAAAGATCCTCAATATCCTGTTTGGGAATTGACTATTAGAGTGTGGTCAGAATTGAACATTGGAACTGGCACATCAGCTTACACCTCATTAAATGTGTTGGCTAGATTTACTGACTTAGAACTCCATGGATTAACACCTTTATCTACACAAATGATGAGAAATGAATTTAGAGTCAGTACAACAGAAAATGTAGTTAACCTATCGAATTATGAGGATGCTAGAGCAAAAATGTCTTTTGCTTTGGATCAGGAGGACTGGAAATCCGATGCTTCTCAAGGAGGAGGAATTAAAATTACACACTTTACAACTTGGACATCAATTCCCACTTTGGCTGCTCAGTTTCCATTTAATGCTTCTGACTCTGTTGGGCAACAAATTAAGGTTATTCCAGTTGATCCATACTTTTTCCAGATGACTAACACAAATCCTGAACAAAAGTGTATTACTGCACTTGCATCCATATGTCAGATGTTTTGTTTCTGGAGAGGAGACCTAGTTTTTGATTTTCAGGTTTTTCCAACAAAATACCATTCAGGAAGGCTGTTGTTTTGTTTTGTACCTGGGAATGAATTGATTGATGTTTCTCACATTACATTGAAGCAAGCAACCACTGCACCTTGTGCTGTGATGGATATTACTGGTGTTCAGTCAACTTTGAGATTTCGTGTGCCCTGGATTTCAGATACTCCTTATAGGGTTAATAGATACACCAAGTCATCACACCAGAAGGGAGAGTATACTGCTATAGGAAAGTTGATTGTCTATTGTTATAATAGATTAACCTCTCCTTCTAATGTGGCCTCTCATGTTAGAGTTAATGTTTATCTTTCAGCCATCAATTTGGAATGCTTTGCTCCACTCTATCATGCTATGGATGTTACAACTCAGGTTGGAGATGATTCTGGAGGTTTTTCTACCACAGTTTCTACAAAGCAGAATGTTCCAGACCCTCAAGTTGGCATCACAACATTGAGGGATCTCAAAGGTAAGGCAAATCAGGGAAAAATGGACGTGTCAGGTGTCCAAGCTCCTGTAGGTGCTATT---ACAACCATTGAAGATCCAGTTTTGGCAAAGAAAGTTCCTGAGACTTTCCCAGAGTTGAAGCCTGGTGAGTCAAGACATACATCTGATCACATGTCTATTTACAAATTTATGGGTAGATCTCATTTCTTGTGTACTTTTACATTCAATTCCAATAACAAGGAGTACACTTTTCCTATTACCTTGTCATCTACTTCTAATCCCCCACATGGATTGCCCTCAACATTGAGATGGTTTTTCAATCTTTTTCAACTTTATAGAGGTCCTCTGGACTTAACAATAATTATTACTGGAGCCACTGATGTTGATGGAATGGCATGGTTTACTCCTGTTGGATTGGCAGTGGATACCCCTTGGGTTGAGAAAGAGTCTGCTCTCTCTATTGACTACAAAACAGCTCTTGGTGCTGTTAGATTTAATACCAGAAGAACAGGAAATATTCAGATTAGACTGCCTTGGTATTCTTACCTTTATGCTGTTTCCGGAGCATTGGATGGACTTGGAGACAAAACTGATTCAACATTTGGACTTGTTTCTATTCAAATTGCAAATTACAATCATTCTGATGAGTATTTGTCTTTTAGTTGTTATTTGTCTGTGACTGAACAGTCTGAGTTTTATTTTCCTAGAGCACCTTTGAACACCAATGCTATGATGTCATCTGAAACAATGTTAGATAGAATTGCTCTTGGTGATCTTGAATCTTCAGTTGATGATCCTCGGTCTGAAGAAGATCGAAAATTTGAAAGTCACATTGAGAAGAGAAAACCCTATAAGGAATTGAGATTGGAGGTTGGCAAACAAAGATTAAAGTATGCTCAAGAAGAACTGTCAAATGAAGTGTTGCCTCCCCCTCGGAAAATTAAGGGTGTGTTCTCACAAGCAAAAATTTCACTGTTTTATACAGAGGATCATGAAATAATGAAGTTTTCTTGGAAGGGAATTACTGCTGACACTAGAGCTCTGAGGAGATTTGGGTTTTCCTTGGCTGCTGGCAGAAGTGTGTGGACATTAGAAATGGATGCTGGTGTTTTAACTGGGAGATTGGTGAGAGTTAATGATGAGAAATGGACAGAAATGAAGGATGATAAAATTGTTTCTCTGGTGGAAAAGTTTACTAGCAATAAACATTGGTCTAAGATTAATTTTCCTCACGGAATGCTAGATTTAGAAGAGATTGCTGCAAATTCAAAGGAGTTTCCAAATATGTCAGAGACTGACTTGTGTTTTCTGTTGCATTGGTTGAATCCCAAGAAAATAAATTTAGCAGATAGAATGTTAGGTATGTCAGGAATACAAGAGATCAAAGAAAAAGGAGTAGGATTAATTGGTGAGTGTAGAGCTTTCCTTGATTCAATAACTACCACTTTGAAGTCTATGATGTTTGGCTTTCATCATTCTGTTACTGTTGAGATTATCAACACTGTTTTGTGTTTTGTTAAAAGTGGGATTTTGCTGTATGTAATTCAACAATTGAACCAAGAGGAACATTCACACATAATTGGCTTGTTGAGAGTAATGAATTATGCTGACATTGGTTGCTCTGTTATTTCATGTGGCAAGGTGTTTTCAAAAATGTTGGAGACTGTTTTTAATTGGCAGATGGATTCAAGAATGATGGAATTGAGGACTCAGAGCATTTCAAATTGGCTTAGAGACATTTGTTCAGGCATAACAATTTTTAAAAGTTTCAAAGATGCAATTTATTGGCTTTATACAAGAATCAGAGAATATTATGATGTCAACTATGGCAATAAGAAGGATGTTCTTAATATTCTTAAAGATAACCAACAGAAAATTGAGAGGGCTATTGAGGAAGCTGATAATTTTTGTGTTTTACAGATTCAGGATGTTGAGAAGTTTGAACAGTATCAGAAAGGAGTGGATTTAATTCAAAAGCTGAGAACTGTCCATTCAATGGCACAGGTTGATCCTGGCTTGACTGTTCATTTAGCTCCTCTCAGAGATTGTATTGCTAGGGTCCATCAGAAATTAAAAAATTTAGGTTCTATCAACCAAGCCATGGTGACAAGATGTGAACCAGTTGTTTGCTATCTTTATGGAAAGAGGGGTGGAGGAAAGAGTTTGACTTCAATTGCTTTGGCCACAAAAATTTGTAAGCATTATGGTGTTGAGCCTGAGAAAAACATTTACACAAAACCTGTTGCCTCTGATTATTGGGATGGATATAGTGGGCAACTGGTATGCATAATTGATGATATTGGCCAAAATACAACTGATGAAGACTGGTCTGATTTTTGTCAACTGGTGTCTGGATGTCCGATGAGGTTGAATATGGCCTCTTTGGAAGAGAAAGGCCGACATTTTTCATCACCTTTCATAATTGCCACTTCTAACTGGTCCAATCCTAGCCCTAAAACAGTCTATGTTAAAGAAGCAATAGACCGCAGATTGCATTTTAAAGTTGAAGTGAAGCCAGCTTCATTTTTTAAAAATCCTCATAATGACATGTTGAATGTTAACCTAGCAAAAACTAATGATGCTATCAAGGATATGTCATGTGTTGACTTGGTCATGGATAGCCATAACATCTCACTATCAGAATTACTTAGTTCACTAGTGATGACAGTAGAAATTAGAAAGCAAAATATGTCAGAATTTATGGAACTTTGGTCACAAGGAATGTCAGATGATGATAATGATAGTGCAGTTGCTGAGTTTTTCCAGTCCTTTCCTTCTGGTGAGCCATCTGGGTCTAAGTTGTCTCGATTTTTCCAATCAGTCACTAATCATAAATGGGTTGCAGTTGGGGCTGCTGTGGGGGTTCTTGGTGTTTTGGTTGGGGGCTGGTATGTCTATAAGCATTTTATAAAGAAAAATGAAGAGCCCATTCCAAGTGAGGGAGTTTATCATGGTGTGACTAAACCTAAACAAGTGATTAAATTAGATGCTGACCCTGTAGAATCACAATCAACTTTGGAAATTGCTGGTTTGGTGAGGAAAAATCTTGTCCAGTTTGGAGTTGGTGAGAAGAATGGATGTGTTAGATGGGTCATGAATGCCTTAGGTATTAAAGATGATTGGCTGTTGGTGCCATCCCATGCTTATAAGTTTGAAAAGGATTATGAAATGATGGAATTTTATTTTAATAGAGGTGGCACTTACTATTCAATTTCTGCAGGAAATGTTGTGATACAGTCTCTGGATGTTGGGTTCCAGGATGTAGTTTTAATGAAGGTGCCAACAATTCCAAAATTTAGAGATATTACAGAACATTTTATTAAAAAGAGTGATGTACCTAGAGCCTTGAATAGGTTGGCAACACTTGTAACCACTGTTAATGGAACACCAATGTTAATTTCAGAGGGGCCTCTCAAAATGGAGGAAAAGGCCACATATGTTCATAAAAAGAATGATGGCACTACTATAGATTTGACTGTTGACCAAGCCTGGAGAGGTAAAGGAGAGGGTCTTCCAGGGATGTGTGGTGGTGCTTTGATTTCCTCTAATCAGTCTATTCAAAATGCCATATTAGGGATACATGTTGCTGGTGGAAACTCAATTTTGGTCGCTAAATTAGTCACTCAAGAGATGTTTCAAAATATAGATAAGAAAATAGTTGAAAGTCAGAGAATAATGAAAGTGGAATTTACTCAATGTTCAATGAATGTGGTCTCCAAAACGCTTTTTAAAAAGAGTCCAATTCATCATCACATTGATAAGAACATGATTAATTTTCCTGCTGTGATGCCCTTTTCTAGGGCAGAAATTGATCCAATGGCAGTTATGTTATCAAAGTATTCTCTCCCTATTGTGGATGAGCCAGAGGATTATAAGGATGTTTCTGTCTTTTTCCAAAATAAAATTTTAGGGAAGAGTCCCTTGGTTGATGATTTTCTAGATATTGAAATGGCTATAACCGGGGCTCCTGGAATAGATGCAATCAATATGGATTCTTCCCCTGGATATCCATATGTTCAGGAGAAGCTGACAAAAAGGGATTTGATTTGGCTTGATGATAATGGAATGTTTTTGGGTGTGCACCCTAGATTGGCACAAAGAATTCTGTTTAATACAACAATGATGGAAAATTGTTCTGATTTAGATGTTGTTTTCACTACTTGTCCTAAAGATGAACTGAGACCTTTGGATAAGGTTTTGGAGTCCAAAACTAGGGCTATTGACTCTTGTCCGCTTGATTATACAATTTTGTGTAGAATGTATTGGGGCCCTGCTATTAGTTATTTTCACTTGAACCCTGGATTTCATACTGGAGTTGCAATTGGAATTGATCCTGACAGACAATGGGACCAGCTTTTTAAAACAATGATTAGATTTGGAGATGTTGGTTTAGATTTGGATTTTTCTGCTTTTGATGCTAGTCTTAGTCCATTTATGATTAGAGAAGCTGGAAGAATACTGACTGAGATGTCTGGAGCACCCAATCATTTTGGGGAAGCTCTGATAAATACAATCATCTATTCTAAACATTTGCTCTACAATTGTTGTTACCATGTGTGTGGTTCAATGCCTTCTGGGTCTCCATGCACTGCTTTATTAAATTCAATTATTAATAATGTCAACTTGTATTACGTTTTTTCCAAAATTTTTAAAAAGTCCCCCGTTTTCTTTTGTGATGCCATAAGAATTCTTTGTTATGGGGATGATGTTCTGATTGTCTTTTCAAGGCAAGTCCAAATTGACAATCTGGACTCTATCGGACAACGTATTGTTGATGAGTTTAGGAAGTTAGGAATGACAGCTACATCAGCTAATAAGTCTGTTCCCCAATTGAAACCAGTTTCGGAATTGACCTTTCTGAAAAGATCTTTTAATTTGGTTGATGATAGAATCAGGCCTGCCATTGCTGAGAAAACCATATGGTCACTGGTTGCCTGGCAAAGAAGCAATGCTGAATTTGAACAAAATTTGGAAAATGCCCAGTGGTTTGCTTTTATGCATGGATATGAATTTTACCAAAACTTTTATCATTTTGTTCAGTCCTGTTTGGAGAAAGAGATGATAGAATACAGACTTAAATCATATGATTGGTGGAGAATGAAGTTTAATGATCAGTGCTTTGTTTGTGACCTTTCA
>CAA58281
------------ATGAATATGTCCAAACAAGGAATTTTCCAGACTGTTGGGAGTGGCCTTGACCACATCCTGTCTTTGGCAGATATTGAGGAAGAACAAATGATTCAGTCAGTTGATAGGACTGCAGTGACTGGTGCTTCTTATTTTACTTCTGTGGACCAATCTTCAGTTCATACTGCTGAGGTTGGCTCACATCAAATTGAACCTTTGAGAACCTCTGTTGATAAACCTGGTTCTAAGAAGACTCAGGGGGAGAAGTTCTTCCTGATTCATTCTGCTGATTGGCTTACTACACATGCTCTCTTCCATGAAGTTGCAAAATTGGATGTGGTGAAATTACTGTACAATGAGCAGTTTGCTGTCCAAGGTTTGTTGAGATACCATACATATGCAAGATTTGGCATTGAGATTCAAGTTCAGATAAACCCCACACCCTTTCAGCAAGGGGGACTAATTTGTGCCATGGTTCCTGGTGACCAAAGTTATGGTTCTATAGCATCCTTGACTGTTTATCCTCATGGTCTGTTAAATTGTAACATTAACAATGTAGTCAGAATAAAGGTTCCATTTATTTATACTAGAGGTGCTTATCATTTTAAAGATCCACAGTACCCAGTTCGGGAATTGACAATTAGAGTTTGGTCAGAGTTGAATATTGGAACAGGAACTTCAGCTTATACTTCACTTAATGTTTTGGCTAGGTTTACAGATTTGGAGTTGCATGGATTAACTCCTCTTTCTACACAAATGATGAGAAATGAATTTAGAGTTAGTACTACTGAAAATGTTGTAAATTTGTCGAATTATGAAGATGCAAGGGCTAAAATGTCTTTTGCTTTGGATCAGGAAGATTGGAAGTCTGATCCTTCCCAAGGTGGTGGAATTAAAATTACTCATTTTACTACTTGGACATCCATTCCAACCTTGGCTGCTCAGTTTCCATTTAATGCTTCAGATTCGGTTGGGCAACAAATTAAAGTTATTCCAGTGGACCCATATTTTTTCCAGATGACAAACACTCATCCTGATCAAAAATGTATAACTGCCTTGGCCTCTATTTGTCAGATGTTTTGCTTTTGGAGGGGAGATCTTGTTTTTGATTTTCAGGTTTTTCCCACCAAATATCATTCAGGTAGACTGTTGTTTTGCTTTGTTCCTGGGAATGAGTTAATAGATGTTACTGGAATTACATTAAAGCAGGCAACTACTGCTCCTTGTGCAGTGATGGATATTACAGGAGTGCAGTCAACCTTGAGATTTCGTGTTCCTTGGATTTCTGATACTCCTTACAGAGTGAATAGGTACACGAAGTCAGCACATCAAAAAGGTGAGTACACTGCTATTGGGAAGCTTATTGTGTATTGTTATAATAGACTGACTTCTCCTTCTAATGTTGCTTCTCATGTTAGAGTTAATGTTTATCTTTCAGCAATTAATTTGGAATGTTTTGCTCCTCTTTATTATGCTATGGATGTTACTACACAAGTTGGAGACGATTCAGGGGGTTTTTCAACAACAGTTTCTACAGAGCAGAATGTTCCTGATCCCCAAGTCGGCATA------------------AAAGGGAAAGCCAATAGGGGGAAGATGGATGTTTCAGGAGTGCAAGCACCTGTGGGAGCTATT---ACAACAATTGAGGATCCAGTTTTAGCAAAGAAAGTGCCTGAGACATTTCCTGAATTGAAGCCTGGAGAGTCCAGACATACATCAGATCACATGTCTATTTATAAATTCATGGGAAGGTCTCATTTTCTGTGTACTTTTACGTTCAATTCAAATAATAAAGAGTACACATTTCCAATAACTTTGTCTTCAACTTCTAATCCTCCTCATGGTTTACCATCAACATTAAGGTGGTTTTTCAATTTGTTTCAGTTGTATAGAGGACCATTGGATTTGACAATTATTATCACAGGAGCCACTGATGTAGATGGTATGGCCTGGTTTACTCCAGTAGGCCTTGCTGTCGACACCCCTTGGGTGGAAAAGGAGTCAGCTTTGTCTATTGATTATAAAACTGCCCTTGGAGCTGTTAGATTTAATACAAGAAGAACAGGGAACATTCAGATTAGATTGCCATGGTATTCTTATTTGTATGCCGTGTCTGGAGCACTGGATGGCTTGGGAGATAAGACAGATTCTACATTTGGATTGGTTTCTATTCAGATTGCAAATTACAATCATTCTGATGAATATTTGTCTTTTAGTTGTTACTTGTCTGTCACAGAACAATCAGAGTTTTATTTTCCTAGAGCTCCATTGAATTCAAATGCCATGTTGTCCACTGAGTCTATGATGAGTAGAATTGCAGCTGGAGACTTGGAGTCATCAGTGGATGATCCTAGATCAGAGGAGGACAGAAGATTTGAGAGTCATATAGAATGTAGGAAACCATACAAAGAATTGAGATTGGAGGTTGGGAAACAAAGACTCAAATATGCTCAGGAAGAGTTGTCAAATGAAGTGCTTCCACCTCCTAGGAAAATGAAAGGGGTTTTTTCACAGGCTAAAATTTCTCTTTTTTATACTGAGGAGCATGAAATAATGAAATTTTCTTGGAGAGGAGTGACTGCTGATACTAGAGCTTTGAGAAGATTTGGATTCTCTATGGCCGCTGGTAGAAGTGTGTGGACTCTTGAGATGGATGCTGGAGTTCTTACTGGAAGGTTGGTCAGATTGAATGATGAGAAATGGACAGAAATGAAAGATGATAAGATTGTTTCATTAATCGAGAAGTTCACAAGCAATAAATATTGGTCTAAAGTGAATTTTCCACATGGAATGTTGGTACTTGAAGAAATTGCTGCCAATTCTAAAGATTTTCCAAATATGTCTGAGACAGATTTGTGTTTCCTATTGCATTGGCTGAATCCAAAGAAAATCAATTTGGCAGATAGAATGCTTGGATTGTCTGGAGTTCAGGAAATTAAAGAACAAGGTGTTGGACTGATAGCAGAGTGTAGAACTTTCTTGGATTCTATTGCTGGGACTCTGAAATCTATGATGTTTGGATTTCATCATTCTGTGACTGTTGAAGTTATAAATACTGTGCTTTGCTTTGTTAAGAGTGGCATCTGTCTTTATGTTATACAACAATTGAACCAAGACGAACACTCTCACATAATTGGTTTGTTGAGAGTTATGAATTATGTAGATATTGGCTGTTCAGTTATTTCATGTGCCAAAGTTTTTTCTAAAATGCTAGAAACAGTTTTTAATTGGCAAATGGACTCCAGAATGATGGAGCTGAGAACTCAGAGTTTTTCCAATTGGTTAAGAGATATTTGTTCAGGAATTACGTATTTTTACAACTTTAAGGATGCCATATATTGGCTATATACAAAATTACAGGATTTTTATGAAGTAAATTATGGCAAGAAAAAGGATGTTCTTAATATTCTCAAAGACAATCAGCAAAAAATAGAAAAAGCCATTGAAGAGGCAGACAATTTTTGCATTTTGCAAATTCAAGATGTAGAGAAATTTGAACAGTACCAGAAAGGGGTTGATTTAATACAAAAGCTGAGAACTGTCCATTCAATGGCTCAAGTTGACCCTAACCTGGGGGTTCATTTGTCACCTCTTAGAGATTGCATAGCAAGAGTCCACCAAAAGCTCAAGAATCTTGGATCTATAAATCAGGCAATGGTGACAAGATGTGAGCCAGTTGTTTGCTATTTGTATGGCACAAGAGGGGGAGGAAAGAGTTTAACTTCAATTGCATTGGCAACCAAAATTTGTAAACATTATGGTGTTGAACCTGAAAAAAATATCTACACTAAACCTGTGGCCTCAGATTATTGGGATGGTTACAGTGGACAATTAGTTTGTATCATTGATGATATCGGCCAAAATACAACAGATGAAGATTGGTCAGATTTCTGTCAATTAGTGTCAGGATGTCCAATGAGATTGAATATGGCTTCTCTTGAGGAGAAGGGCAGACATTTTTCCTCTCCTTTTATAATAGCAACTTCAAATTGGTCAAATCCAAGTCCAAAAACAGTTTATGTGAAGGAAGCAATTGATCGTAGGCTTCATTTTAAGGTTGAAGTCAAACCTGCCTCATTTTCTAAAAATCCTCACAATGATATGTTGAATGTTAATTTAGCTAAAACAAGTGATGCAATTAAGGATATGTCTTGTGTTGATCTAATAATGGATGGACATAATATTTCATTGATGGATTTACTTAGTTCCTTAGTTATGACAGTTGAAATTAGAAAACAAAATATGAGTGAATTCATGGAGTTGTGGTCTCAGGGAATTTCAGATGAC---------AATGCAGTGGCTGAGTTTTTCCAGTCTTTTCCATCTGGTGAACCATCAAATTCTAAATTATCTAGTTTTTTCCAATCTGTCACTAATCACAAGTGGGTTGCTGTGGGAGCTGCAGTTGGCATTCTTGGAGTGCTTGTAGGAGGATGGTTCGTGTATAGGCATTTCTCCCGCAAAGAGGAGGAACCAATTCCAGCTGAAGGGGTTTATCATGGCGTGACTAAGCCCAAACAGGTGATTAAATTGGATGCAGATCCAGTAGAGTCTCAGTCAACTTTGGAAATAGCAGGATTGGTTAGGAAAAATTTGGTTCAGTTTGGAGTTGGAGAGAAGAATGGATGTGTGAGGTGGGTTATGAATGCCTTAGGAGTGAAGGATGATTGGTTGTTAGTACCTTCTCATGCTTATAAATTTGAAAAGGATTATGAAATGATGGAGTTTTATTTCAATAGAGGTGGAACTTACTATTCAATTTCGGCTGGTAATGTTGTTATTCAATCTTTAGATGTGGGATTTCAAGATGTTGTTTTAATGAAGGTTCCTACAATTCCAAAGTTTAGAGACATTACTCAGCATTTTATTAAGAAAGGAGATGTGCCTAGAGCCTTGAATCGTTTGGCAACATTAGTGACAACTGTAAATGGAACTCCTATGTTAATTTCTGAGGGACCATTAAAGATGGAAGAAAGAGCCACTTATGTTCATAAGAAGAATGATGGTACTACAGTTGACTTGACTGTAGATCAGGCATGGAGAGGAAAAGGTGAAGGTCTTCCTGGAATGTGTGGTGGGGCCCTGGTGTCATCAAATCAGTCCATACAGAATGCAATTTTGGGTATTCATGTTGCTGGAGGAAACTCAATTCTTGTAGCAAAGTTGGTTACTCAAGAAATGTTTCAAAATATTGATAAGAAA---ATTGAAAGTCAGAGAATAATGAAAGTGGAATTTACTCAGTGTTCAATGAATGTAGTCTCCAAAACGCTTTTTAGAAAGAGTCCCATTCATCATCACATTGATAAAACCATGATTAATTTTCCTGCAGCTATGCCCTTTTCTAAAGCTGAGATTGATCCAATGGCTATAATGTTGTCCAAATATTCATTACCTATTGTGGAAGAACCAGAGGATTACAAAGAAGCTTCAGTTTTTTATCAAAATAAAATAGTAGGCAAGACTCAGTTAGTTGATGACTTTTTAGATCTTGATATGGCCATTACAGGGGCTCCAGGCATTGATGCTATTAATATGGATTCATCTCCTGGGTTTCCTTATGTACAAGAAAAATTGACTAAAAGAGATTTAATTTGGTTGGATGAAAATGGTTTGCTGCTAGGAGTTCATCCAAGATTGGCCCAGAGAATCTTATTTAATACTGTCATGATGGAAAATTGTTCTGATTTGGATGTTGTTTTTACAACTTGTCCAAAAGATGAATTGAGACCATTAGAGAAAGTTTTGGAATCAAAAACAAGAGCTATTGATGCTTGCCCTTTGGATTACTCAATTCTATGTCGAATGTATTGGGGTCCAGCTATTAGTTATTTTCATTTGAATCCAGGGTTTCATACAGGTGTTGCTATTGGCATAGATCCTGATAGACAGTGGGATGAATTATTCAAAACAATGATAAGATTTGGAGATGTTGGTCTTGACTTGGATTTCCCTGCCTTTGATGCTAGTCTTAGTCCATTTATGATTAGAGAGGCAGGCAGAATTATGAGTGAATTATCTGGAACACCATCTCATTTTGGGACAGCTCTTATCAACACTATCATTTATTCTAAACATTTGCTGTACAATTGTTGTTATCATGTCTGTGGTTCAATGCCCTCTGGGTCTCCTTGCACAGCTTTGTTGAATTCAATTATTAATAATGTCAATTTGTATTATGTGTTTTCTAAGATATTTGGAAAGTCTCCAGTTTTCTTTTGTCAGGCTTTGAAGATTCTCTGTTATGGAGATGATGTTTTAATAGTTTTCTCTCGAGATGTTCAGATTGATAATCTTGATTTGATTGGACAAAAAATTGTAGATGAGTTTAAGAAACTGGGCATGACAGCTACTTCTGCTGACAAGAATGTACCTCAGCTGAAACCAGTTTCGGAATTGACTTTTCTCAAAAGATCTTTCAATTTGGTAGAGGATAGAATTAGACCTGCAATTTCGGAAAAAACAATTTGGTCTTTAATAGCATGGCAGAGAAGTAACGCTGAGTTTGAGCAGAATTTAGAAAATGCTCAGTGGTTTGCATTTATGCATGGCTATGAGTTTTATCAGAAATTCTATTATTTTGTTCAGTCCTGTTTGGAGAAAGAGATGATAGAATACAGACTTAAATCTTATGATTGGTGGAGAATGAGATTTTATGACCAGTGTTTCATTTGTGACCTTTCA
>AAA45474
------------ATGAATATGTCTAGACAGGGTATTTTTCAGACTGTTGGGAGTGGTCTTGACCACATCCTGTCTCTGGCAGATATTGAGGAAGAGCAAATGATTCAGTCAGTTGATAGGACTGCAGTGACTGGTGCTTCTTATTTTACTTCTGTGGATCAATCTTCAGTTCATACTGCTGAGGTTGGATCACATCAGGTTGAACCTTTGAGAACCTCTGTTGATAAACCTGGATCAAAGAAGACTCAAGGAGAGAAATTTTTTTTGATTCATTCTGCAGATTGGCTTACTACACATGCTCTTTTCCATGAAGTTGCAAAATTGGATGTGGTGAAATTATTGTATAATGAACAGTTTGCTGTTCAAGGTTTGTTGAGATACCATACATATGCAAGATTTGGCATTGAAATTCAAGTTCAGATAAACCCTACACCTTTTCAACAAGGGGGATTGATCTGTGCTATGGTTCCTGGTGATCAGAGCTATGGTTCTATAGCATCATTGACTGTTTATCCTCATGGTTTGCTGAATTGCAATATCAACAATGTGGTGAGAATAAAGGTTCCATTTATTTACACAAGAGGTGCTTACCATTTTAAAGATCCACAATACCCAGTCTGGGAATTGACAATTAGAGTTTGGTCAGAATTAAATATTGGAACAGGAACTTCAGCTTATACTTCACTCAATGTTTTAGCTAGATTTACAGATTTGGAGTTGCATGGATTAACTCCTCTTTCCACACAAATGATGAGGAATGAATTTAGGGTCAGTACCACTGAAAATGTGGTGAATTTGTCAAATTATGAAGATGCAAGAGCAAAGATGTCTTTTGCTTTAGATCAGGAAGATTGGAAATCTGATCCATCCCAAGGTGGCGGAATTAAAATTACTCATTTTACTACTTGGACATCTATCCCAACTTTGGCTGCTCAGTTTCCATTTAATGCTTCTGATTCAGTTGGTCAGCAAATTAAAGTTATTCCAGTTGATCCATATTTTTTCCAAATGACAAACACAAACCCTGACCAAAAATGTATAACTGCTTTGGCTTCTATTTGTCAGATGTTTTGTTTTTGGAGAGGAGATCTTGTCTTTGATTTTCAGGTTTTTCCGACCAAATATCATTCAGGTAGATTATTATTTTGTTTTGTTCCTGGTAATGAGCTAATAGATGTTTCTGGAATCACGTTAAAACAGGCAACTACTGCTCCTTGTGCAGTGATGGACATTACAGGAGTGCAGTCAACTTTGAGATTTCGTGTTCCTTGGATTTCTGATACACCCTATCGGGTAAACAGATATACAAAGTCAGCACATCAGAAAGGTGAGTACACTGCCATTGGGAAGCTTATTGTGTACTGTTATAACAGATTGACTTCTCCTTCTAACGTTGCTTCCCATGTTAGAGTGAATGTTTATCTTTCAGCAATTAATTTGGAATGCTTTGCTCCTCTTTATCATGCCATGGATGTTACCACACAGGTTGGAGATGATTCTGGGGGTTTTTCAACAACAGTTTCTACAGAGCAGAATGTTCCAGATCCCCAAGTTGGTATAACAACCATGAAGGATTTAAAAGGCAAAGCTAATAGGGGAAAAATGGATGTTTCAGGAGTGCAAGCACCTGTGGGAGCTATC---ACAACAATTGAGGATCCTGTTTTAGCAAAGAAAGTACCTGAGACATTCCCTGAATTGAAACCTGGAGAGTCCAGGCATACATCAGATCATATGTCTATTTACAAGTTTATGGGAAGGTCTCATTTTTTGTGCACTTTTACTTTTAATTCAAACAATAAAGAGTACACATTTCCTATAACCTTGTCTTCAACCTCCAATCCTCCTCATGGTTTACCATCAACATTAAGGTGGTTTTTCAATTTGTTTCAATTGTATAGAGGACCTTTAGATCTGACAATTATCATCATCGGAGCAACTGATGTAGATGGCATGGCTTGGTTTACACCAGTAGGTCTTGCCGTTGATACTCCCTGGGTAGAAAAGGAGTCAGCCCTGTCTATTGACTACAAAACTGCTCTTGGAGCTGTCAGATTCAATACAAGGAGAACAGGGAACATTCAGATTAGGTTACCATGGTATTCTTATTTATATGCTGTGTCTGGAGCACTGGATGGTTTGGGAGATAAGACAGATTCTACATTCGGATTGGTTTCTATTCAGATTGCAAATTATAATCATTCTGATGAATATTTGTCTTTTAGTTGCTATTTGTCTGTCACAGAACAATCAGAATTTTATTTTCCCAGAGCTCCATTGAATTCAAATGCTATGTTATCCACTGAATCAATGATGAGCAGAATTGCAGCTGGAGACTTGGAGTCATCAGTGGATGATCCTAGATCAGAGGAGGATAAAAGATTTGAGAGTCATATAGAATGTAGGAAACCCTATAAAGAATTGAGATTGGAAGTTGGGAAACAAAGACTCAAGTATGCTCAGGAAGAATTGTCAAATGAAGTGCTCCCACCCCCTAGGAAAAAGAAGGGGTTGTTTTCACAAGCTAAAATTTCTCTTTTTTACACTGAGGAGCATGAAATAATGAAATTTTCTTGGAGAGGAGTGACTGCAGATACTAGAGCTTTAAGGAGGTTTGGATTTTCTTTGGCTGCTGGCAGAAGTGTGTGGACTCTTGAAATGGATGCTGGGGTTCTAACTGGGAGATTGATTAGACTGAATGATGAAAAATGGACAGAAATGAAGGATGACAAAATTGTTTCATTGATTGAAAAGTTTACAAGCAACAAATATTGGTCCAAAGTGAATTTCCCACATGGGATGTTGGATCTTGAAGAAATTGCTGCCAATTCCAAAGATTTTCCTAACATGTCTGAGACTGATCTGTGTTTCTTGCTGCATTGGTTAAATCCAAAGAAAATAAATTTAGCAGATAGAATGCTTGGATTGTCTGGAGTTCAGGAAATTAAAGAACAAGGTGTTGGATTAATAGCAGAATGTAGAACTTTCTTAGATTCTATTGCTGGAACTTTAAAATCTATGATGTTTGGATTTCATCATTCTGTGACTGTTGAAATTATAAATACTGTGCTTTGTTTTGTTAAGAGTGGAATTTTGCTTTATGTTATGCAACAATTGAATCAGGATGAACACTCTCACATAATTGGTTTGTTGAGAGTTATGAATTATGTAGATATTGGTTGTTCAGTTATTTCATGTGGCAAAGTTTTCTCCAAAATGCTGGAAACAGTCTTTAATTGGCAGATGGACTCTAGAATGATGGAGTTGAGAACACAGAGTTTTTCCAACTGGTTAAGAGATATCTGTTCAGGGATCACTATTTTTAAAAACTTCAAGGATGCAATTTATTGGCTCTATACAAAATTGAACGATTTTTATGAAGTGAATTATGGTAAGAAGAAGGATATTTTAAATATCCTTAAAGACAACCAACAAAAAATAGAGAAAGCCATTGAGGAAGCAGATAAATTTTCGATTTTGCAAATCCAAGATGTGGAAAAATTTGAACAGTATCAGAAAGGGGTTGACTTGATACAAAAATTGAGGACTGTTCATTCAATGGCTCAGGTTGATCCTAATTTGATGGTTCATTTGTCACCTTTGAGAGACTGCATAGCAAGAGTTCATCAGAAACTCAAAAACCTTGGATCTATAAATCAGGCAATGGTAACAAGATGTGAGCCAGTTGTTTGCTATTTGTATGGCAAAAGAGGAGGAGGAAAGAGTTTGACATCAATTGCATTGGCAACTAAAATTTGTAAACATTATGGTGTTGAACCTGAGAAGAACATCTATACTAAACCTGTGGCTTCAGATTATTGGGATGGGTATAGTGGACAGTTAGTTTGCATCATTGATGATATCGGTCAAAATACAACAGATGAGGATTGGTCAGACTTTTGTCAGTTGGTGTCAGGATGCCCACTGAGATTAAATATGGCCTCTCTTGAAGAGAAGGGTAGGCATTTTTCTTCTCCTTTCATAATAGCAACTTCAAATTGGTCAAATCCAAGTCCAAAAACAGTTTATGTTAAGGAAGCCATTGATCGTAGACTCCATTTTAAGGTTGAAGTTAATCCTGCTTCATTTTCTAAAAATCCTCACAATGATATGTTGAATGTCAATTTAGCTAAAACAAATGATGCAATCAAGGATATGTCTTGTGTTGATCTGATAATGGATGGACATAATGTTTCATTGATGGACTTGCTCAGTTCCCTAGTTATGACAGTTGAAATCAGGAAACAAAACATGACTGCATTTATGGAGTTGTGGTCTCAGGGAATTTCAGATGATGATAATGATAGTGCAATGGCAGAGTTTTTTCAGTCTTTTCCATCTGGTGAACCATCGAATTCCAAATTATCTGGCTTTTTCCAATCTGTTACTAATCACAAGTGGGTTGCTGTGGGAGCTGCAGTTGGTATTCTTGGAGTGCTCGTTGGGGGATGGTTTGTGTATAAGCATTTCTCCCGAAAAGAGGAAGAGCCAATTCCAGCTGAAGGGGTATATCATGGTGTAACTAAGCCTAAGCAAGTGATTAAATTAGATGCAGATCCAGTAGAATCTCAGTCAACTTTGGAAATAGCAGGACTGGTTAGGAAGAATTTGGTTCAGTTTGGAGTTGGAGAGAAGAATGGATGTGTGAGATGGGTTATGAATGCCTTAGGGGTGAAAGATGATTGGTTGCTTGTACCTTCCCATGCTTACAAATTTGAGAAAGATTATGAAATGATGGAGTTTTATTTTAATAGAGGTGGAACTTACTATTCAATTTCAGCTGGTAATGTTGTCATTCAATCTTTGGATGTGGGATTTCAGGATGTTGTTCTGATGAAGGTTCCTACAATTCCTAAGTTTAGAGATATTACCCAACATTTTATTAAGAAGGGAGATGTGCCTAGAGCTTTGAATCGTCTGGCAACATTAGTGACAACTGTGAATGGAACTCCTATGTTAATTTCTGAGGGGCCATTAAAGATGGAAGAGAAAGCTACTTATGTTCATAAGAAAAATGATGGTACAACAGTTGATTTAACTGTGGACCAGGCATGGAGAGGAAAAGGCGAGGGTCTTCCTGGAATGTGTGGTGGGGCCTTGGTTTCATCAAATCAGTCTATACAGAATGCAATTTTGGGTATTCATGTTGCTGGAGGAAATTCAATTCTTGTTGCAAAATTGGTTACTCAAGAAATGTTCCAAAATATTGATAAGAAA---ATTGAAAGTCAGAGAATCATGAAAGTGGAATTTACTCAGTGTTCAATGAATGTAGTCTCCAAAACGCTTTTTAGAAAGAGTCCCATTCATCATCACATTGATAAAACCATGATCAATTTTCCTGCAGCTATGCCTTTTTCTAAAGCCGAAATTGATCCAATGGCTATGATGTTATCTAAGTATTCATTACCCATTGTAGAAGAGCCAGAGGATTATAAAGAAGCTTCAATTTTTTATCAAAATAAAATAGTAGGCAAGACTCAGCTAGTTGATGATTTTCTAGATCTTGATATGGCCATTACAGGGGCCCCAGGAATTGATGCTATTAATATGGATTCATCTCCTGGATTTCCTTATGTTCAAGAGAGGTTGACCAAAAGAGATTTAATTTGGTTGGATGAGAATGGTTTATTGCTGGGAGTTCATCCAAGATTGGCTCAGAGAATTTTGTTCAATACTGTCATGATGGAAAATTGTTCTGATTTGGATGTTGTTTTTACTACTTGCCCAAAAGATGAATTGAGACCATTGGAGAAGGTGTTGGAATCAAAAACAAGAGCTATTGATGCTTGTCCTCTGGATTACACAATTTTGTGTCGAATGTACTGGGGTCCAGCTATTAGTTATTTTCATTTGAATCCAGGGTTCCATACAGGTGTTGCTATTGGCATAGATCCTGACTGTCAGTGGGATGAATTATTTAAAACAATGATAAGATTTGGAGATGTCGGTCTTGATTTAGATTTTTCTGCTTTTGATGCTAGTCTTAGTCCATTTATGATTAGGGAAGCAGGTAGAATTATGAGTGAATTGTCTGGAACTCCATCCCATTTTGGAACAGCTCTCATGAATACTATCATTTATTCTAAGCATTTGCTGTACAACTGTTGTTATCATGTTTGTGGTTCAATGCCTTCTGGGTCTCCTTGCACAGCTTTGCTGAATTCAATTATCAATAATGTCAATTTGTATTATGTGTTTTCCAAGATATTTGGAAAGTCTCCAGTTTTCTTTTGTCAGGCTTTGAAGATTCTCTGTTATGGAGATGATGTTCTTATAGTTTTTTCCCGAGATGTTCAGATTGATAATCTTGATTTGATTGGACAAAAAATTGTAGATGAGTTTAAGAAACTTGGCATGACAGCTACTTCTGCTGACAAAAATGTACCTCAGCTGAAGCCAGTTTCAGAATTGACTTTTCTCAAGAGATCTTTCAATTTGGTAGAAGATAGGATCAGACCTGCAATTTCGGAAAAAACCATTTGGTCTTTGATAGCATGGCAGAGAAGTAACGCTGAGTTTGAGCAGAATTTGGAAAATGCTCAGTGGTTTGCTTTTATGCATGGCTATGAGTTTTATCAGAAATTTTATTATTTCGTTCAGTCTTGTTTGGAGAAAGAGATGATAGAATACAGACTAAAATCATATGATTGGTGGAGAATGAGATTCTATGACCAGTGCTTCATTTGTGACCTTTCA
>ABN59389
------------ATGAATATGTCTAGACAGGGTATTTTTCAGACTGTTGGGAGTGGTCTTGACCACATCCTGTCTCTGGCAGATATTGAGGAAGAGCAAATGATTCAGTCAGTTGATAGGACTGCAGTGACTGGAGCTTCTTATTTTACTTCTGTGGATCAATCTTCAGTTCATACTGCTGAGGTTGGATCACATCAGGTTGAACCTTTGAGAACCTCTGTTGATAAACCTGGATCAAAGAAGACTCAAGGAGAGAAATTTTTTCTGATTCATTCTGCAGATTGGCTTACTACACATGCTCTTTTCCATGAAGTTGCAAAATTGGATGTGGTGAAATTATTGTATAATGAACAGTTTGCTGTTCAAGGTTTGTTGAGATATCATACATATGCAAGATTTGGCATTGAAATTCAAGTTCAGATAAACCCTACACCTTTTCAACAAGGGGGATTGATCTGTGCTATGGTTCCTGGTGATCAGAGCTATGGTTCTATAGCATCATTGACTGTTTATCCTCATGGTTTGCTGAATTGCAATATCAACAATGTGGTGAGAATAAAGGTTCCATTTATTTACACAAGGGGTGCTTACCATTTTAAAGATCCACAATACCCAGTCTGGGAATTGACAATTAGAGTTTGGTCAGAATTAAATATTGGAACAGGAACTTCAGCTTATACTTCACTCAATGTTTTAGCTAGATTTACAGATTTGGAGTTGCATGGATTAACTCCTCTTTCCACACAAATGATGAGGAATGAATTTAGGGTCAGTACCACTGAAAATGTGGTGAATTTGTCAAATTATGAAGATGCAAGAGCAAAGATGTCTTTTGCTTTAGATCAGGAAGATTGGAAATCTGATCCATCCCAAGGTGGCGGAATTAAAATTACTCATTTCACTACTTGGACATCTATCCCAACTTTGGCTGCTCAGTTTCCATTTAATGCTTCAGATTCAGTTGGTCAGCAAATTAAAGTTATTCCAGTTGATCCATATTTTTTCCAAATGACAAACACAAACCCTGACCAAAAATGTATAACTGCTTTGGCTTCTATTTGTCAGATGTTTTGTTTTTGGAGAGGAGATCTTGTCTTTGATTTTCAGGTTTTCCCGACCAAATATCATTCAGGTAGATTATTATTTTGTTTTGTTCCTGGTAATGAGCTAATAGATGTTTCTGGAATCACATTAAAACAGGCAACTACTGCTCCTTGTGCAGTGATGGACATTACAGGAGTGCAGTCAACTTTGAGATTTCGTGTTCCCTGGATTTCTGATACACCCTATCGGGTAAACAGATATACAAAGTCAGCACATCAGAAAGGTGAGTACACTGCCATTGGGAAGCTTATTGTGTACTGTTATAACAGATTGACTTCTCCTTCTAACGTTGCTTCCCATGTTAGAGTGAATGTTTATCTTTCAGCAATTAATTTGGAATGCTTTGCTCCTCTTTATCATGCCATGGATGTTACCACACAGGTTGGAGATGATTCTGGGGGTTTTTCAACAACAGTTTCTACAGAGCAGAATGTTCCAGATCCCCAAGTTGGTATAACAACCATGAAGGATTTAAAAGGTAAAGCTAATAGGGGAAAAATGGATGTTTCAGGAGTGCAAGCACCTGTGGGAGCTATT---ACAACAATTGAGGATCCTGTTTTAGCAAAGAAAGTACCTGAGACATTCCCTGAATTGAAACCTGGAGAGTCCAGGCATACATCAGATCATATGTCTATTTACAAGTTTATGGGAAGGTCTCATTTTTTGTGCACTTTTACTTTTAATTCAAACAATAAAGAGTACACATTTCCTATAACCTTGTCTTCAACCTCCAATCCTCCTCATGGTTTACCATCAACATTGAGGTGGTTTTTCAATTTGTTTCAATTGTATAGAGGACCTTTAGATCTGACAATTATCATCACTGGAGCAACTGATGTAGATGGCATGGCTTGGTTTACACCAGTAGGTCTTGCCGTTGATACTCCCTGGGTAGAAAAGGAGTCAGCCCTGTCTATTGACTACAAAACTGCTCTTGGAGCTGTCAGATTCAATACAAGGAGAACAGGGAACATTCAGATTAGGTTACCATGGTATTCTTATTTATATGCTGTGTCTGGAGCACTGGATGGTTTGGGAGATAAGACAGATTCTACATTCGGATTGGTTTCTATTCAGATTGCAAATTATAATCATTCTGATGAATATTTGTCTTTTAGTTGCTATTTGTCTGTCACAGAACAATCAGAATTTTATTTTCCCAGAGCTCCATTGAATTCAAATGCTATGTTATCCACTGAATCAATGATGAGCAGAATTGCGGCTGGAGACTTGGAGTCATCAGTGGATGATCCTAGATCAGAGGAGGATAAAAGATTTGAGAGTCATATAGAATGCAGGAAACCCTATAAAGAATTGAGATTGGAAGTTGGGAAACAAAGACTCAAGTATGCTCAGGAAGAATTGTCAAATGAAGTGCTCCCACCCCCTAGGAAAATGAAGGGGTTGTTTTCACAAGCTAAAATTTCTCTTTTTTACACTGAGGAGCATGAAATAATGAAATTTTCTTGGAGAGGAGTGACTGCAGATACTAGAGCTTTAAGGAGGTTTGGATTTTCTTTGGCTGCTGGCAGAAGTGTGTGGACTCTTGAAATGGATGCTGGGGTTCTAACTGGGAGATTGATTAGACTGAATGATGAAAAATGGACAGAAATGAAGGATGACAAAATTGTTTCATTGATTGAAAAGTTTACAAGCAACAAATATTGGTCCAAAGTGAATTTCCCACATGGGATGTTGGATCTTGAAGAAATTGCTGCCAATTCCAAAGATTTTCCTAACATGTCTGAGACTGATCTGTGTTTCTTGCTGCATTGGTTAAATCCAAAGAAAATAAATTTAGCAGATAGAATGCTTGGATTGTCTGGAGTTCAGGAAATTAAAGAACAAGGTGTTGGATTAATAGCAGAATGTAGAACTTTCTTAGATTCTATTACTGGAGCTTTAAAATCTATGATGTTTGGATTTCATCATTCTGTGACTGTTGAAATTATAAATACTGTGCTTTGTTTTGTTAAGAGTGGAATTTTGCTTTATGTTATACAACAATTGAATCAGGATGAACACTCTCACATAATTGGTTTGTTGAGAGTTATGAATTATGTAGATATTGGTTGTTCAGTTATTTCATGTGGCAAAGTTTTCTCCAAAATGCTGGAAACAGTCTTTAATTGGCAGATGGACTCTAGAATGATGGAGTTGAGAACACAGAGTTTTTCCAACTGGTTAAGAGATATCTGTTCAGGGATCACTATTTTTAAAAACTTCAAGGATGCAATTTATTGGCTCTATACAAAATTGAAGGATTTTTATGAAGTGAATTATGGTAAGAAGAAGGATATTTTAAATATCCTTAAAGACAACCAACAAAAAATAGAGAAAGCCATTGAGGAAGCAGATAAATTTTGCATTTTGCAAATCCAAGATGTGGAAAAATCTGAACAGTATCAGAAAGGGGTTGACTTGATACAAAAATTGAGGACTGTTCATTCAATGGCTCAGGTTGATCCTAATCTGATGGTTCATTTGTCACCTTTGAGAGACTGCATAGCAAGAGTTCATCAGAAACTCAAAAACCTTGGATCTATAAATCAGGCAATGGTAACAAGATGTGAGCCAGTTGTTTGCTATTTGTATGGCAAAAGAGGAGGAGGAAAGAGTTTGACATCAATTGCATTGGCAACTAAAATTTGTAAACATTATGGTGTTGTACCTGAGAAGAACATCTATACTAAACCTGTGGCTTCAGATTATTGGGATGGGTATAGTGGACAGTTAGTTTGCATCATTGATGATATCGGTCAAAATACAACAGATGAGGATTGGTCAGACTTTTGTCAGTTGGTGTCAGGATGCCCAATGAGATTAAATATGGCCTCTCTTGAAGAGAAGGGTAGGCATTTTTCTTCTCCTTTCATAATAGCAACTTCAAATTGGTCAAATCCAAGTCCAAAAACAGTTTATGTTAAGGAAGCCATTGATCGTAGACTCCATTTTAAGGTTGAAGTTGAACCTGCTTCATTTTTTAAAAATCCTCACAATGATATGTTGAATGTCAATTTAGCTAAAACAAGTGATGCAATCAAGGATATGTCTTGTGTTGATCTGATAATGGATGGACATAATGTTTCATTGATGGACTTGCTCAGTTCCCTAGTTATGACAGTTGAAATCAGGAAACAAAACATGACTGAATTTATGGAGTTGTGGTCTCAGGGAATTTCAGATGAT------GATAGTGCAGTGGCAGAGTTTTTCCAGTCTTTTCCATCTGGTGAACCATCGAATTCCAAATTATCTGGCTTTTTCCAATCTGTTAGTAATCACAAGTGGGTTGCTGTGGGAGCTGCAGTTGGTATTCTTGGAGTGCTCGTTGGGGGATGGTTTGTGTATAAGCATTTCACCCGAAAAGAGGAAGAGCCAATTCCAACTGAAGGGGTATATCATGGTGTAACTAAGCCTAAGCAAGTGATTAAATTAGATGCAGATCCAGTAGAATCTCAGTCAACTTTGGAAATAGCAGGACTGGTTAGGAAGAATTTGGTTCAGTTTGGAGTTGGAGAGAAGAATGGATGTGTGAGATGGGTTATGAATGCCTTAGGGGTGAAAGATGATTGGTTGCTTGTACCTTCTCATGCTTACAAATTTGAGAAAGATTATGAAATGATGGAGTTTTATTTTAATAGAGGTGGAACTTACTATTCAATTTCAGCTGGTAATGTTGTCATTCAATCTTTGGATGTGGGATTTCAGGATGTTGTTCTGATGAAGGTTCCTACAATTCCTAAGTTTAGAGATATTACCCAACATTTTATTAAGAAGGGAGATGTGCCTAGAGCTTTGAATCGTCTGGCAACATTAGTGACAACTGTGAATGGAACTCCTATGTTAATTTCTGAGGGCCCATTAAAGATGGAAGAGAAAGCTTCTTATGTTCATAAGAAAAATGATGGTACAACAGTTGATTTAACTGTGGACCAGGCATGGAGAGGAAAAGGCGAGGGTCTTCCTGGAATGTGTGGTGGGGCCTTGGTTTCATCAAATCAGTCTATACAGAATGCAATTTTGGGTATTCATGTTGCTGGAGGAAATTCAATTCTTGTTGCAAAATTGGTTACTCAAGAAATGTTCCAAAATATTGATAAGAAA---ATTGAAAGTCAGAGAATCATGAAAGTGGATTTTACTCAGTGTTCAATGAATGTAGTCTCCAAAACGCTTTTTAGAAAGAGTCCCATTCATCATCACATTGATAAAACCATGATTAATTTTCCTGCAGCTATGCCTTTTTCTAAAGCCGAAATTGATCCAATGGCTATGATGTTATCCAAGTATTCATTACCCATTGTAGAAGAGCCAGAAGATTATAAAGAAGCTTCAATTTTTTATCAAAATAAAATAGTAGGCAAGACTCAGCTAGTTGATGATTTTCTAGATCTTGATATGGCCATTACAGGGGCCCCAGGAATTGATGCTATTAATATGGATTCATCTCCTGGATTTCCTTATGTTCAAGAGAGGTTGACCAAAAGAGATTTAATTTGGTTGGATGAGAATGGTTTATTGCTGGGAATTCATCCAAGATTGGCTCAGAGAATTTTGTTCAATACTGTCATGATGGAAAATTGTTCTGATTTGGATGTTGTTTTTACTACTTGCCCAAAAGATGAATTGAGACCATTGGAGAAGGTGTTGGAATCAAAAACAAGAGCTATTGATGCTTGTCCTCTGGATTACACAATTTTGTGTCGAATGTACTGGGGTCCAGCTATTAGTTATTTTCATTTGAATCCAGGGTTCCATACAGGTGTTGCTATTGGCATAGATCCTGACAAACAGTGGGATGAATTATTTAAAACAATGATAAGATTTGGAGATGTCGGTCTTGATTTAGATTTTTCTGCTTTTGATGCTAGTCTTAGTCCATTTATGATTAGGGAAGCAGGTAGAATTATGAGTGAATTGTCTGGAACTCCATCCCATTTTGGAACAGCTCTTATCAATACTATCATTTATTCTAAGCATCTGCTGTACAACTGTTGTTATCATGTTTATGGTTCAATGCCTTCTGGGTCTCCTTGCACAGCTTTGCTGAATTCAATTACCAATAATGTCAATTTGTATTATGTGTTTTCCAAGATATTTGGAAAGTCTCCAGTTTTCTTTTGTCAGGCTTTGAAGATTCTCTGTTATGGAGATGATGTTCTTATAGTTTTTTCCCGAGATGTTCAGATTGATAATCTTGATTTGATTGGACAAAAAATTGTAGATGAGTTTAAGAAACTTGGCATGACAGCTACTTCTGCTGACAAAAATGTACCTCAGCTGAAGCCAGTTTCAGAATTGACTTTTCTCAAGAGATCTTTCAATTTGGTAGAAGATAGGATCAGACCTGCAATTTCGGAAAAAACCATTTGGTCTTTGATAGCATGGCAGAGAAGTAACGCTGAGTTTGAGCAGAATTTGGAAAATGCTCAGTGGTTTGCTTTTATGCATGGTTATGAGTTTTATCAGAAATTCTATTATTTTGTTCAGTCCTGTTTGGAGAAAGAGATGATAGAATACAGACTTAAATCTTATGATTGGTGGAGAATGAGATTTTATGACCAGTGTTTCATTTGTGACCTTTCA
>ABN59386
------------ATGAATATGTCTAGACAGGGTATTTTTCAGACTGTTGGGAGTGGTCTTGACCACATCCTGTCTCTGGCAGATATTGAGGAAGAGCAAATGATTCAGTCAGTTGATAGGACTGCAGTGACTGGAGCTTCTTATTTTACTTCTGTGGATCAATCTTCAGTTCATACTGCTGAGGTTGGATCACATCAGGTTGAACCTTTGAGAACCTCTGTTGATAAACCTGGATCAAAGAAGACTCAAGGAGAGAAATTTTTTCTGATTCATTCTGCAGATTGGCTTACTACACATGCTCTTTTCCATGAAGTTGCAAAATTGGATGTGGTGAAATTATTGTATAATGAACAGTTTGCTGTTCAAGGTTTGTTGAGATATCATACATATGCAAGATTTGGCATTGAAATTCAAGTTCAGATAAACCCTACACCTTTTCAACAAGGGGGATTGATCTGTGCTATGGTTCCTGGTGATCAGAGCTATGGTTCTATAGCATCATTGACTGTTTATCCTCATGGTTTGCTGAATTGCAATATCAACAATGTGGTGAGAATAAAGGTTCCATTTATTTACACAAGGGGTGCTTACCATTTTAAAGATCCACAATACCCAGTCTGGGAATTGACAATTAGAGTTTGGTCAGAATTAAATATTGGAACAGGAACTTCAGCTTATACTTCACTCAATGTTTTAGCTAGATTTACAGATTTGGAGTTGCATGGATTAACTCCTCTTTCCACACAAATGATGAGGAATGAATTTAGGGTCAGTACCACTGAAAATGTGGTGAATTTGTCAAATTATGAAGATGCAAGAGCAAAGATGTCTTTTGCTTTAGATCAGGAAGATTGGAAATCTGATCCATCCCAAGGTGGCGGAATTAAAATTACTCATTTCACTACTTGGACATCTATCCCAACTTTGGCTGCTCAGTTTCCATTTAATGCTTCAGATTCAGTTGGTCAGCAAATTAAAGTTATTCCAGTTGATCCATATTTTTTCCAAATGACAAACACAAACCCTGACCAAAAATGTATAACTGCTTTGGCTTCTATTTGTCAGATGTTTTGTTTTTGGAGAGGAGATCTTGTCTTTGATTTTCAGGTTTTCCCGACCAAATATCATTCAGGTAGATTATTATTTTGTTTTGTTCCTGGTAATGAGCTAATAGATGTTTCTGGAATCACATTAAAACAGGCAACTACTGCTCCTTGTGCAGTGATGGACATTACAGGAGTGCAGTCAACTTTGAGATTTCGTGTTCCCTGGATTTCTGATACACCCTATCGGGTAAACAGATATACAAAGTCAGCACATCAGAAAGGTGAGTACACTGCCATTGGGAAGCTTATTGTGTACTGTTATAACAGATTGACTTCTCCTTCTAACGTTGCTTCCCATGTTAGAGTGAATGTTTATCTTTCAGCAATTAATTTGGAATGCTTTGCTCCTCTTTATCATGCCATGGATGTTACCACACAGGTTGGAGATGATTCTGGGGGTTTTTCAACAACAGTTTCTACAGAGCAGAATGTTCCAGATCCCCAAGTTGGTATAACAACCATGAAGGATTTAAAAGGTAAAGCTAATAGGGGAAAAATGGATGTTTCAGGAGTGCAAGCACCTGTGGGAGCTATT---ACAACAATTGAGGATCCTGTTTTAGCAAAGAAAGTACCTGAGACATTCCCTGAATTGAAACCTGGAGAGTCCAGGCATACATCAGATCATATGTCTATTTACAAGTTTATGGGAAGGTCTCATTTTTTGTGCACTTTTACTTTTAATTCAAACAATAAAGAGTACACATTTCCTATAACCTTGTCTTCAACCTCCAATCCTCCTCATGGTTTACCATCAACATTGAGGTGGTTTTTCAATTTGTTTCAATTGTATAGAGGACCTTTAGATCTGACAATTATCATCACTGGAGCAACTGATGTAGATGGCATGGCTTGGTTTACACCAGTAGGTCTTGCCGTTGATACTCCCTGGGTAGAAAAGGAGTCAGCCCTGTCTATTGACTACAAAACTGCTCTTGGAGCTGTCAGATTCAATACAAGGAGAACAGGGAACATTCAGATTAGGTTACCATGGTATTCTTATTTATATGCTGTGTCTGGAGCACTGGATGGTTTGGGAGATAAGACAGATTCTACATTCGGATTGGTTTCTATTCAGATTGCAAATTATAATCATTCTGATGAATATTTGTCTTTTAGTTGCTATTTGTCTGTCACAGAACAATCAGAATTTTATTTTCCCAGAGCTCCATTGAATTCAAATGCTATGTTATCCACTGAATCAATGATGAGCAGAATTGCGGCTGGAGACTTGGAGTCATCAGTGGATGATCCTAGATCAGAGGAGGATAAAAGATTTGAGAGTCATATAGAATGCAGGAAACCCTATAAAGAATTGAGATTGGAAGTTGGGAAACAAAGACTCAAGTATGCTCAGGAAGAATTGTCAAATGAAGTGCTCCCACCCCCTAGGAAAATGAAGGGGTTGTTTTCACAAGCTAAAATTTCTCTTTTTTACACTGAGGAGCATGAAATAATGAAATTTTCTTGGAGAGGAGTGACTGCAGATACTAGAGCTTTAAGGAGGTTTGGATTTTCTTTGGCTGCTGGCAGAAGTGTGTGGACTCTTGAAATGGATGCTGGGGTTCTAACTGGGAGATTGATTAGACTGAATGATGAAAAATGGACAGAAATGAAGGATGACAAAATTGTTTCATTGATTGAAAAGTTTACAAGCAACAAATATTGGTCCAAAGTGAATTTCCCACATGGGATGTTGGATCTTGAAGAAATTGCTGCCAATTCCAAAGATTTTCCTAACATGTCTGAGACTGATCTGTGTTTCTTGCTGCATTGGTTAAATCCAAAGAAAATAAATTTAGCAGATAGAATGCTTGGATTGTCTGGAGTTCAGGAAATTAAAGAACAAGGTGTTGGATTAATAGCAGAATGTAGAACTTTCTTAGATTCTATTACTGGAGCTTTAAAATCTATGATGTTTGGATTTCATCATTCTGTGACTGTTGAAATTATAAATACTGTGCTTTGTTTTGTTAAGAGTGGAATTTTGCTTTATGTTATACAACAATTGAATCAGGATGAACACTCTCACATAATTGGTTTGTTGAGAGTTATGAATTATGTAGATATTGGTTGTTCAGTTATTTCATGTGGCAAAGTTTTCTCCAAAATGCTGGAAACAGTCTTTAATTGGCAGATGGACTCTAGAATGATGGAGTTGAGAACACAGAGTTTTTCCAACTGGTTAAGAGATATCTGTTCAGGGATCACTATTTTTAAAAACTTCAAGGATGCAATTTATTGGCTCTATACAAAATTGAAGGATTTTTATGAAGTGAATTATGGTAAGAAGAAGGATATTTTAAATATCCTTAAAGACAACCAACAAAAAATAGAGAAAGCCATTGAGGAAGCAGATAAATTTTGCATTTTGCAAATCCAAGATGTGGAAAAATCTGAACAGTATCAGAAAGGGGTTGACTTGATACAAAAATTGAGGACTGTTCATTCAATGGCTCAGGTTGATCCTAATCTGATGGTTCATTTGTCACCTTTGAGAGACTGCATAGCAAGAGTTCATCAGAAACTCAAAAACCTTGGATCTATAAATCAGGCAATGGTAACAAGATGTGAGCCAGTTGTTTGCTATTTGTATGGCAAAAGAGGAGGAGGAAAGAGTTTGACATCAATTGCATTGGCAACTAAAATTTGTAAACATTATGGTGTTGTACCTGAGAAGAACATCTATACTAAACCTGTGGCTTCAGATTATTGGGATGGGTATAGTGGACAGTTAGTTTGCATCATTGATGATATCGGTCAAAATACAACAGATGAGGATTGGTCAGACTTTTGTCAGTTGGTGTCAGGATGCCCAATGAGATTAAATATGGCCTCTCTTGAAGAGAAGGGTAGGCATTTTTCTTCTCCTTTCATAATAGCAACTTCAAATTGGTCAAATCCAAGTCCAAAAACAGTTTATGTTAAGGAAGCCATTGATCGTAGACTCCATTTTAAGGTTGAAGTTGAACCTGCTTCATTTTTTAAAAATCCTCACAATGATATGTTGAATGTCAATTTAGCTAAAACAAGTGATGCAATCAAGGATATGTCTTGTGTTGATCTGATAATGGATGGACATAATGTTTCATTGATGGACTTGCTCAGTTCCCTAGTTATGACAGTTGAAATCAGGAAACAAAACATGACTGAATTTATGGAGTTGTGGTCTCAGGGAATTTCAGATGAT------GATAGTGCAGTGGCAGAGTTTTTCCAGTCTTTTCCATCTGGTGAACCATCGAATTCCAAATTATCTGGCTTTTTCCAATCTGTTAGTAATCACAAGTGGGTTGCTGTGGGAGCTGCAGTTGGTATTCTTGGAGTGCTCGTTGGGGGATGGTTTGTGTATAAGCATTTCACCCGAAAAGAGGAAGAGCCAATTCCAACTGAAGGGGTATATCATGGTGTAACTAAGCCTAAGCAAGTGATTAAATTAGATGCAGATCCAGTAGAATCTCAGTCAACTTTGGAAATAGCAGGACTGGTTAGGAAGAATTTGGTTCAGTTTGGAGTTGGAGAGAAGAATGGATGTGTGAGATGGGTTATGAATGCCTTAGGGGTGAAAGATGATTGGTTGCTTGTACCTTCTCATGCTTACAAATTTGAGAAAGATTATGAAATGATGGAGTTTTATTTTAATAGAGGTGGAACTTACTATTCAATTTCAGCTGGTAATGTTGTCATTCAATCTTTGGATGTGGGATTTCAGGATGTTGTTCTGATGAAGGTTCCTACAATTCCTAAGTTTAGAGATATTACCCAACATTTTATTAAGAAGGGAGATGTGCCTAGAGCTTTGAATCGTCTGGCAACATTAGTGACAACTGTGAATGGAACTCCTATGTTAATTTCTGAGGGCCCATTAAAGATGGAAGAGAAAGCTTCTTATGTTCATAAGAAAAATGATGGTACAACAGTTGATTTAACTGTGGACCAGGCATGGAGAGGAAAAGGCGAGGGTCTTCCTGGAATGTGTGGTGGGGCCTTGGTTTCATCAAATCAGTCTATACAGAATGCAATTTTGGGTATTCATGTTGCTGGAGGAAATTCAATTCTTGTTGCAAAATTGGTTACTCAAGAAATGTTCCAAAATATTGATAAGAAA---ATTGAAAGTCAGAGAATCATGAAAGTGGATTTTACTCAGTGTTCAATGAATGTAGTCTCCAAAACGCTTTTTAGAAAGAGTCCCATTCATCATCACATTGATAAAACCATGATTAATTTTCCTGCAGCTATGCCTTTTTCTAAAGCCGAAATTGATCCAATGGCTATGATGTTATCCAAGTATTCATTACCCATTGTAGAAGAGCCAGAAGATTATAAAGAAGCTTCAATTTTTTATCAAAATAAAATAGTAGGCAAGACTCAGCTAGTTGATGATTTTCTAGATCTTGATATGGCCATTACAGGGGCCCCAGGAATTGATGCTATTAATATGGATTCATCTCCTGGATTTCCTTATGTTCAAGAGAGGTTGACCAAAAGAGATTTAATTTGGTTGGATGAGAATGGTTTATTGCTGGGAATTCATCCAAGATTGGCTCAGAGAATTTTGTTCAATACTGTCATGATGGAAAATTGTTCTGATTTGGATGTTGTTTTTACTACTTGCCCAAAAGATGAATTGAGACCATTGGAGAAGGTGTTGGAATCAAAAACAAGAGCTATTGATGCTTGTCCTCTGGATTACACAATTTTGTGTCGAATGTACTGGGGTCCAGCTATTAGTTATTTTCATTTGAATCCAGGGTTCCATACAGGTGTTGCTATTGGCATAGATCCTGACAAACAGTGGGATGAATTATTTAAAACAATGATAAGATTTGGAGATGTCGGTCTTGATTTAGATTTTTCTGCTTTTGATGCTAGTCTTAGTCCATTTATGATTAGGGAAGCAGGTAGAATTATGAGTGAATTGTCTGGAACTCCATCCCATTTTGGAACAGCTCTTATCAATACTATCATTTATTCTAAGCATCTGCTGTACAACTGTTGTTATCATGTTTATGGTTCAATGCCTTCTGGGTCTCCTTGCACAGCTTTGCTGAATTCAATTACCAATAATGTCAATTTGTATTATGTGTTTTCCAAGATATTTGGAAAGTCTCCAGTTTTCTTTTGTCAGGCTTTGAAGATTCTCTGTTATGGAGATGATGTTCTTATAGTTTTTTCCCGAGATGTTCAGATTGATAATCTTGATTTGATTGGACAAAAAATTGTAGATGAGTTTAAGAAACTTGGCATGACAGCTACTTCTGCTGACAAAAATGTACCTCAGCTGAAGCCAGTTTCAGAATTGACTTTTCTCAAGAGATCTTTCAATTTGGTAGAAGATAGGATCAGACCTGCAATTTCGGAAAAAACCATTTGGTCTTTGATAGCATGGCAGAGAAGTAACGCTGAGTTTGAGCAGAATTTGGAAAATGCTCAGTGGTTTGCTTTTATGCATGGTTATGAGTTTTATCAGAAATTCTATTATTTTGTTCAGTCCTGTTTGGAGAAAGAGATGATAGAATACAGACTTAAATCTTATGATTGGTGGAGAATGAGATTTTATGACCAGTGTTTCATTTGTGACCTTTCA
>ABN59387
------------ATGAATATGTCTAGACAGGGTATTTTTCAGACTGTTGGGAGTGGTCTTGACCACATCCTGTCTCTGGCAGATATTGAGGAAGAGCAAATGATTCAGTCAGTTGATAGGACTGCAGTGACTGGAGCTTCTTATTTTACTTCTGTGGATCAATCTTCAGTTCATACTGCTGAGGTTGGATCACATCAGGTTGAACCTTTGAGAACCTCTGTTGATAAACCTGGATCAAAGAAGACTCAAGGAGAGAAATTTTTTCTGATTCATTCTGCAGATTGGCTTACTACACATGCTCTTTTCCATGAAGTTGCAAAATTGGATGTGGTGAAATTATTGTATAATGAACAGTTTGCTGTTCAAGGTTTGTTGAGATATCATACATATGCAAGATTTGGCATTGAAATTCAAGTTCAGATAAACCCTACACCTTTTCAACAAGGGGGATTGATCTGTGCTATGGTTCCTGGTGATCAGAGCTATGGTTCTATAGCATCATTGACTGTTTATCCTCATGGTTTGCTGAATTGCAATATCAACAATGTGGTGAGAATAAAGGTTCCATTTATTTACACAAGGGGTGCTTACCATTTTAAAGATCCACAATACCCAGTCTGGGAATTGACAATTAGAGTTTGGTCAGAATTAAATATTGGAACAGGAACTTCAGCTTATACTTCACTCAATGTTTTAGCTAGATTTACAGATTTGGAGTTGCATGGATTAACTCCTCTTTCCACACAAATGATGAGGAATGAATTTAGGGTCAGTACCACTGAAAATGTGGTGAATTTGTCAAATTATGAAGATGCAAGAGCAAAGATGTCTTTTGCTTTAGATCAGGAAGATTGGAAATCTGATCCATCCCAAGGTGGCGGAATTAAAATTACTCATTTCACTACTTGGACATCTATCCCAACTTTGGCTGCTCAGTTTCCATTTAATGCTTCAGATTCAGTTGGTCAGCAAATTAAAGTTATTCCAGTTGATCCATATTTTTTCCAAATGACAAACACAAACCCTGACCAAAAATGTATAACTGCTTTGGCTTCTATTTGTCAGATGTTTTGTTTTTGGAGAGGAGATCTTGTCTTTGATTTTCAGGTTTTCCCGACCAAATATCATTCAGGTAGATTATTATTTTGTTTTGTTCCTGGTAATGAGCTAATAGATGTTTCTGGAATCACATTAAAACAGGCAACTACTGCTCCTTGTGCAGTGATGGACATTACAGGAGTGCAGTCAACTTTGAGATTTCGTGTTCCCTGGATTTCTGATACACCCTATCGGGTAAACAGATATACAAAGTCAGCACATCAGAAAGGTGAGTACACTGCCATTGGGAAGCTTATTGTGTACTGTTATAACAGATTGACTTCTCCTTCTAACGTTGCTTCCCATGTTAGAGTGAATGTTTATCTTTCAGCAATTAATTTGGAATGCTTTGCTCCTCTTTATCATGCCATGGATGTTACCACACAGGTTGGAGATGATTCTGGGGGTTTTTCAACAACAGTTTCTACAGAGCAGAATGTTCCAGATCCCCAAGTTGGTATAACAACCATGAAGGATTTAAAAGGTAAAGCTAATAGGGGAAAAATGGATGTTTCAGGAGTGCAAGCACCTGTGGGAGCTATT---ACAACAATTGAGGATCCTGTTTTAGCAAAGAAAGTACCTGAGACATTCCCTGAATTGAAACCTGGAGAGTCCAGGCATACATCAGATCATATGTCTATTTACAAGTTTATGGGAAGGTCTCATTTTTTGTGCACTTTTACTTTTAATTCAAACAATAAAGAGTACACATTTCCTATAACCTTGTCTTCAACCTCCAATCCTCCTCATGGTTTACCATCAACATTGAGGTGGTTTTTCAATTTGTTTCAATTGTATAGAGGACCTTTAGATCTGACAATTATCATCACTGGAGCAACTGATGTAGATGGCATGGCTTGGTTTACACCAGTAGGTCTTGCCGTTGATACTCCCTGGGTAGAAAAGGAGTCAGCCCTGTCTATTGACTACAAAACTGCTCTTGGAGCTGTCAGATTCAATACAAGGAGAACAGGGAACATTCAGATTAGGTTACCATGGTATTCTTATTTATATGCTGTGTCTGGAGCACTGGATGGTTTGGGAGATAAGACAGATTCTACATTCGGATTGGTTTCTATTCAGATTGCAAATTATAATCATTCTGATGAATATTTGTCTTTTAGTTGCTATTTGTCTGTCACAGAACAATCAGAATTTTATTTTCCCAGAGCTCCATTGAATTCAAATGCTATGTTATCCACTGAATCAATGATGAGCAGAATTGCGGCTGGAGACTTGGAGTCATCAGTGGATGATCCTAGATCAGAGGAGGATAAAAGATTTGAGAGTCATATAGAATGCAGGAAACCCTATAAAGAATTGAGATTGGAAGTTGGGAAACAAAGACTCAAGTATGCTCAGGAAGAATTGTCAAATGAAGTGCTCCCACCCCCTAGGAAAATGAAGGGGTTGTTTTCACAAGCTAAAATTTCTCTTTTTTACACTGAGGAGCATGAAATAATGAAATTTTCTTGGAGAGGAGTGACTGCAGATACTAGAGCTTTAAGGAGGTTTGGATTTTCTTTGGCTGCTGGCAGAAGTGTGTGGACTCTTGAAATGGATGCTGGGGTTCTAACTGGGAGATTGATTAGACTGAATGATGAAAAATGGACAGAAATGAAGGATGACAAAATTGTTTCATTGATTGAAAAGTTTACAAGCAACAAATATTGGTCCAAAGTGAATTTCCCACATGGGATGTTGGATCTTGAAGAAATTGCTGCCAATTCCAAAGATTTTCCTAACATGTCTGAGACTGATCTGTGTTTCTTGCTGCATTGGTTAAATCCAAAGAAAATAAATTTAGCAGATAGAATGCTTGGATTGTCTGGAGTTCAGGAAATTAAAGAACAAGGTGTTGGATTAATAGCAGAATGTAGAACTTTCTTAGATTCTATTACTGGAGCTTTAAAATCTATGATGTTTGGATTTCATCAATCTGTGACTGTTGAAATTATAAATACTGTGCTTTGTTTTGTTAAGAGTGGAATTTTGCTTTATGTTATACAACAATTGAATCAGGATGAACACTCTCACATAATTGGTTTGTTGAGAGTTATGAATTATGTAGATATTGGTTGTTCAGTTATTTCATGTGGCAAAGTTTTCTCCAAAATGCTGGAAACAGTCTTTAATTGGCAGATGGACTCTAGAATGATGGAGTTGAGAACACAGAGTTTTTCCAACTGGTTAAGAGATATCTGTTCAGGGATCACTATTTTTAAAAACTTCAAGGATGCAATTTATTGGCTCTATACAAAATTGAAGGATTTTTATGAAGTGAATTATGGTAAGAAGAAGGATATTTTAAATATCCTTAAAGACAACCAACAAAAAATAGAGAAAGCCATTGAGGAAGCAGATAAATTTTGCATTTTGCAAATCCAAGATGTGGAAAAATCTGAACAGTATCAGAAAGGGGTTGACTTGATACAAAAATTGAGGACTGTTCATTCAATGGCTCAGGTTGATCCTAATCTGATGGTTCATTTGTCACCTTTGAGAGACTGCATAGCAAGAGTTCATCAGAAACTCAAAAACCTTGGATCTATAAATCAGGCAATGGTAACAAGATGTGAGCCAGTTGTTTGCTATTTGTATGGCAAAAGAGGAGGAGGAAAGAGTTTGACATCAATTGCATTGGCAACTAAAATTTGTAAACATTATGGTGTTGTACCTGAGAAGAACATCTATACTAAACCTGTGGCTTCAGATTATTGGGATGGGTATAGTGGACAGTTAGTTTGCATCATTGATGATATCGGTCAAAATACAACAGATGAGGATTGGTCAGACTTTTGTCAGTTGGTGTCAGGATGCCCAATGAGATTAAATATGGCCTCTCTTGAAGAGAAGGGTAGGCATTTTTCTTCTCCTTTCATAATAGCAACTTCAAATTGGTCAAATCCAAGTCCAAAAACAGTTTATGTTAAGGAAGCCATTGATCGTAGACTCCATTTTAAGGTTGAAGTTGAACCTGCTTCATTTTTTAAAAATCCTCACAATGATATGTTGAATGTCAATTTAGCTAAAACAAGTGATGCAATCAAGGATATGTCTTGTGTTGATCTGATAATGGATGGACATAATGTTTCATTGATGGACTTGCTCAGTTCCCTAGTTATGACAGTTGAAATCAGGAAACAAAACATGACTGAATTTATGGAGTTGTGGTCTCAGGGAATTTCAGATGAT------GATAGTGCAGTGGCAGAGTTTTTCCAGTCTTTTCCATCTGGTGAACCATCGAATTCCAAATTATCTGGCTTTTTCCAATCTGTTAGTAATCACAAGTGGGTTGCTGTGGGAGCTGCAGTTGGTATTCTTGGAGTGCTCGTTGGGGGATGGTTTGTGTATAAGCATTTCACCCGAAAAGAGGAAGAGCCAATTCCAACTGAAGGGGTATATCATGGTGTAACTAAGCCTAAGCAAGTGATTAAATTAGATGCAGATCCAGTAGAATCTCAGTCAACTTTGGAAATAGCAGGACTGGTTAGGAAGAATTTGGTTCAGTTTGGAGTTGGAGAGAAGAATGGATGTGTGAGATGGGTTATGAATGCCTTAGGGGTGAAAGATGATTGGTTGCTTGTACCTTCTCATGCTTACAAATTTGAGAAAGATTATGAAATGATGGAGTTTTATTTTAATAGAGGTGGAACTTACTATTCAATTTCAGCTGGTAATGTTGTCATTCAATCTTTGGATGTGGGATTTCAGGATGTTGTTCTGATGAAGGTTCCTACAATTCCTAAGTTTAGAGATATTACCCAACATTTTATTAAGAAGGGAGATGTGCCTAGAGCTTTGAATCGTCTGGCAACATTAGTGACAACTGTGAATGGAACTCCTATGTTAATTTCTGAGGGCCCATTAAAGATGGAAGAGAAAGCTTCTTATGTTCATAAGAAAAATGATGGTACAACAGTTGATTTAACTGTGGACCAGGCATGGAGAGGAAAAGGCGAGGGTCTTCCTGGAATGTGTGGTGGGGCCTTGGTTTCATCAAATCAGTCTATACAGAATGCAATTTTGGGTATTCATGTTGCTGGAGGAAATTCAATTCTTGTTGCAAAATTGGTTACTCAAGAAATGTTCCAAAATATTGATAAGAAA---ATTGAAAGTCAGAGAATCATGAAAGTGGATTTTACTCAGTGTTCAATGAATGTAGTCTCCAAAACGCTTTTTAGAAAGAGTCCCATTCATCATCACATTGATAAAACCATGATTAATTTTCCTGCAGCTATGCCTTTTTCTAAAGCCGAAATTGATCCAATGGCTATGATGTTATCCAAGTATTCATTACCCATTGTAGAAGAGCCAGAAGATTATAAAGAAGCTTCAATTTTTTATCAAAATAAAATAGTAGGCAAGACTCAGCTAGTTGATGATTTTCTAGATCTTGATATGGCCATTACAGGGGCCCCAGGAATTGATGCTATTAATATGGATTCATCTCCTGGATTTCCTTATGTTCAAGAGAGGTTGACCAAAAGAGATTTAATTTGGTTGGATGAGAATGGTTTATTGCTGGGAATTCATCCAAGATTGGCTCAGAGAATTTTGTTCAATACTGTCATGATGGAAAATTGTTCTGATTTGGATGTTGTTTTTACTACTTGCCCAAAAGATGAATTGAGACCATTGGAGAAGGTGTTGGAATCAAAAACAAGAGCTATTGATGCTTGTCCTCTGGATTACACAATTTTGTGTCGAATGTACTGGGGTCCAGCTATTAGTTATTTTCATTTGAATCCAGGGTTCCATACAGGTGTTGCTATTGGCATAGATCCTGACAAACAGTGGGATGAATTATTTAAAACAATGATAAGATTTGGAGATGTCGGTCTTGATTTAGATTTTTCTGCTTTTGATGCTAGTCTTAGTCCATTTATGATTAGGGAAGCAGGTAGAATTATGAGTGAATTGTCTGGAACTCCATCCCATTTTGGAACAGCTCTTATCAATACTATCATTTATTCTAAGCATCTGCTGTACAACTGTTGTTATCATGTTTATGGTTCAATGCCTTCTGGGTCTCCTTGCACAGCTTTGCTGAATTCAATTACCAATAATGTCAATTTGTATTATGTGTTTTCCAAGATATTTGGAAAGTCTCCAGTTTTCTTTTGTCAGGCTTTGAAGATTCTCTGTTATGGAGATGATGTTCTTATAGTTTTTTCCCGAGATGTTCAGATTGATAATCTTGATTTGATTGGACAAAAAATTGTAGATGAGTTTAAGAAACTTGGCATGACAGCTACTTCTGCTGACAAAAATGTACCTCAGCTGAAGCCAGTTTCAGAATTGACTTTTCTCAAGAGATCTTTCAATTTGGTAGAAGATAGGATCAGACCTGCAATTTCGGAAAAAACCATTTGGTCTTTGATAGCATGGCAGAGAAGTAACGCTGAGTTTGAGCAGAATTTGGAAAATGCTCAGTGGTTTGCTTTTATGCATGGTTATGAGTTTTATCAGAAATTTTATTATTTTGTTCAGTCCTGTTTGGAGAAAGAGATGATAGAATACAGACTTAAATCTTATGATTGGTGGAGAATGAGATTTTATGACCAGTGTTTCATTTGTGACCTTTCA
>ABN59384
------------ATGAATATGTCTAGACAGGGTATTTTTCAGACTGTTGGGAGTGGTCTTGACCACATCCTGTCTCTGGCAGATATTGAGGAAGAGCAAATGATTCAGTCAGTTGATAGGACTGCAGTGACTGGAGCTTCTTATTTTACTTCTGTGGATCAATCTTCAGTTCATACTGCTGAGGTTGGATCACATCAGGTTGAACCTTTGAGAACCTCTGTTGATAAACCTGGATCAAAGAAGACTCAAGGAGAGAAATTTTTTCTGATTCATTCTGCAGATTGGCTTACTACACATGCTCTTTTCCATGAAGTTGCAAAATTGGATGTGGTGAAATTATTGTATAATGAACAGTTTGCTGTTCAAGGTTTGTTGAGATATCATACATATGCAAGATTTGGCATTGAAATTCAAGTTCAGATAAACCCTACACCTTTTCAACAAGGGGGATTGATCTGTGCTATGGTTCCTGGTGATCAGAGCTATGGTTCTATAGCATCATTGACTGTTTATCCTCATGGTTTGCTGAATTGCAATATCAACAATGTGGTGAGAATAAAGGTTCCATTTATTTACACAAGGGGTGCTTACCATTTTAAAGATCCACAATACCCAGTCTGGGAATTGACAATTAGAGTTTGGTCAGAATTAAATATTGGAACAGGAACTTCAGCTTATACTTCACTCAATGTTTTAGCTAGATTTACAGATTTGGAGTTGCATGGATTAACTCCTCTCTCCACACAAATGATGAGGAATGAATTTAGGGTCAGTACCACTGAAAATGTGGTGAATTTGTCAAATTATGAAGATGCAAGAGCAAAGATGTCTTTTGCTTTAGATCAGGAAGATTGGAAATCTGATCCATCCCAAGGTGGCGGAATTAAAATTACTCATTTCACTACTTGGACATCTATCCCAACTTTGGCTGCTCAGTTTCCATTTAATGCTTCAGATTCAGTTGGTCAGCAAATTAAAGTTATTCCAGTTGATCCATATTTTTTCCAAATGACAAACACAAACCCTGACCAAAAATGTATAACTGCTTTGGCTTCTATTTGTCAGATGTTTTGTTTTTGGAGAGGAGATCTTGTCTTTGATTTTCAGGTTTTCCCGACCAAATATCATTCAGGTAGATTATTATTTTGTTTTGTTCCTGGTAATGAGCTAATAGATGTTTCTGGAATCACATTAAAACAGGCAACTACTGCTCCTTGTGCAGTGATGGACATTACAGGAGTGCAGTCAACTTTGAGATTTCGTGTTCCCTGGATTTCTGATACACCCTATCGGGTAAACAGATATACAAAGTCAGCACATCAGAAAGGTGAGTACACTGCCATTGGGAAGCTTATTGTGTACTGTTATAACAGATTGACTTCTCCTTCTAACGTTGCTTCCCATGTTAGAGTGAATGTTTATCTTTCAGCAATTAATTTGGAATGCTTTGCTCCTCTTTATCATGCCATGGATGTTACCACACAGGTTGGAGATGATTCTGGGGGTTTTTCAACAACAGTTTCTACAGAGCAGAATGTTCCAGATCCCCAAGTTGGTATAACAACCATGAAGGATTTAAAAGGTAAAGCTAATAGGGGAAAAATGGATGTTTCAGGAGTGCAAGCACCTGTGGGAGCTATC---ACAACAATTGAGGATCCTGTTTTAGCAAAGAAAGTACCTGAGACATTCCCTGAATTGAAACCTGGAGAGTCCAGGCATACATCAGATCATATGTCTATTTACAAGTTTATGGGAAGGTCTCATTTTTTGTGCACTTTTACTTTTAATTCAAACAATAAAGAGTACACATTTCCTATAACCTTGTCTTCAACCTCCAATCCTCCTCATGGTTTACCATCAACATTGAGGTGGTTTTTCAATTTGTTTCAATTGTATAGAGGACCTTTAGATCTGACAATTATCATCACTGGAGCAACTGATGTAGATGGCATGGCTTGGTTTACACCAGTAGGTCTTGCCGTTGATACTCCCTGGGTAGAAAAGGAGTCAGCCCTGTCTATTGACTACAAAACTGCTCTTGGAGCTGTCAGATTCAATACAAGGAGAACAGGGAACATTCAGATTAGGTTACCATGGTATTCTTATTTATATGCTGTGTCTGGAGCACTGGATGGTTTGGGAGATAAGACAGATTCTACATTCGGATTGGTTTCTATTCAGATTGCAAATTATAATCATTCTGATGAATATTTGTCTTTTAGTTGCTATTTGTCTGTCACAGAACAATCAGAATTTTATTTTCCCAGAGCTCCATTGAATTCAAATGCTATGTTATCCACTGAATCAATGATGAGCAGAATTGCGGCTGGAGACTTGGAGTCATCAGTGGATGATCCTAGATCAGAGGAGGATAAAAGATTTGAGAGTCATATAGAATGCAGGAAACCCTATAAAGAATTGAGATTGGAAGTTGGGAAACAAAGACTCAAGTATGCTCAGGAAGAATTGTCAAATGAAGTGCTCCCACCCCCTAGGAAAATGAAGGGGTTGTTTTCACAAGCTAAAATTTCTCTTTTTTACACTGAGGAGCATGAAATAATGAAATTTTCTTGGAGAGGAGTGACTGCAGATACTAGAGCTTTAAGGAGGTTTGGATTTTCTTTGGCTGCTGGCAGAAGTGTGTGGACTCTTGAAATGGATGCTGGGGTTCTAACTGGGAGATTGATTAGACTGAATGATGAAAAATGGACAGAAATGAAGGATGACAAAATTGTTTCATTGATTGAAAAGTTTACAAGCAACAAATATTGGTCCAAAGTGAATTTCCCACATGGGATGTTGGATCTTGAAGAAATTGCTGCCAATTCCAAAGATTTTCCTAACATGTCTGAGACTGATCTGTGTTTCTTGCTGCATTGGTTAAATCCAAAGAAAATAAATTTAGCAGATAGAATGCTTGGATTGTCTGGAGTTCAGGAAATTAAAGAACAAGGTGTTGGATTAATAGCAGAATGTAGAACTTTCTTAGATTCTATTGCTGGAGCTTTAAAATCTATGATGTTTGGATTTCATCATTCTGTGACTGTTGAAATTATAAATACTGTGCTTTGTTTTGTTAAGAGTGGAATTTTGCTTTATGTTATACAACAATTGAATCAGGATGAACACTCTCACATAATTGGTTTGTTGAGAGTTATGAATTATGTAGATATTGGTTGTTCAGTTATTTCATGTGGCAAAGTTTTCTCCAAAATGCTGGAATCAGTCTTTAATTGGCAGATGGACTCTAGAATGATGGAGTTGAGAACACAGAGTTTTTCCAACTGGTTAAGAGATATCTGTTCAGGGATCACTATTTTTAAAAACTTCAAGGATGCAATTTATTGGCTCTATACAAAATTGAAGGATTTTTATGAAGTGAATTATGGTAAGAAGAAGGATATTTTAAATATCCTTAAAGACAACCAACAAAAAATAGAGAAAGCCATTGAGGAAGCAGATAAATTTTGCATTTTGCAAATCCAAGATGTGGAAAAATTTGAACAGTATCAGAAAGGGGTTGACTTGATACAAAAATTGAGGACCGTTCATTCAATGGCTCAGGTTGATCCTAATCTGATGGTTCATTTGTCACCTTTGAGAGACTGCATAGCAAGAGTTCATCAGAAACTCAAAAACCTTGGATCTATAAATCAGGCAATGGTAACAAGATGTGAGCCAGTTGTTTGCTATTTGTATGGCAAAAGAGGAGGAGGAAAGAGTTTGACATCAATTGCATTGGCAACTAAAATTTGTAAACATTATGGTGTTGTACCTGAGAAGAACATCTATACTAAACCTGTGGCTTCAGATTATTGGGATGGGTATAGTGGACAGTTAGTTTGCATCATTGATGATATCGGTCAAAATACAACAGATGAGGATTGGTCAGACTTTTGTCAGTTGGTGTCAGGATGCCCAATGAGATTAAATATGGCCTCTCTTGAAGAGAAGGGTAGGCATTTTTCTTCTCCTTTCATAATAGCAACTTCAAATTGGTCAAATCCAAGTCCAAAAACAGTTTATGTTAAGGAAGCCATTGATCGTAGACTCCATTTTAAGGTTGAAGTTGAACCTGCTTCATTTTTTAAAAATCCTCACAATGATATGTTGAATGTCAATTTAGCTAAAACAAGTGATGCAATCAAGGATATGTCTTGTGTTGATCTGATAATGGATGGACATAATGTTTCATTGATGGACTTGCTCAGTTCCCTAGTTATGACAGTTGAAATCAGGAAACAAAACATGACTGAATTTATGGAGTTGTGGTCTCAGGGAATTTCAGATGAT------GATAGTGCAGTGGCAGAGTTTTTCCAGTCTTTTCCATCTGGTGAACCATCGAATTCCAAATTATCTGGCTTTTTCCAATCTGTTAGTAATCACAAGTGGGTTGCTGTGGGAGCTGCAGTTGGTATTCTTGGAGTGCTCGTTGGGGGATGGTTTGTGTATAAGCATTTCTCCCGAAAAGAGGAAGAGCCAATTCCAACTGAAGGGGTATATCATGGTGTAACTAAGCCTAAGCAAGTGATTAAATTAGATGCAGATCCAGTAGAATCTCAGTCAACTTTGGAAATAGCAGGACTGGTTAGGAAGAATTTGGTTCAGTTTGGAGTTGGAGAGAAGAATGGATGTGTGAGATGGGTTATGAATGCCTTAGGGGTGAAAGATGATTGGTTGCTTGTACCTTCTCATGCTTACAAATTTGAGAAAGATTATGAAATGATGGAGTTTTATTTTAATAGAGGTGGAACTTACTATTCAATTTCAGCTGGTAATGTTGTCATTCAATCTTTGGATGTGGGATTTCAGGATGTTGTTCTGATGAAGGTTCCTACAATTCCTAAGTTTAGAGATATTACCCAACATTTTATTAAGAAGGGAGATGTGCCTAGAGCTTTGAATCGTCTGGCAACATTAGTGACAACTGTGAATGGAACTCCTATGTTAATTTCTGAGGGCCCATTAAAGATGGAAGAGAAAGCTTCTTATGTTCATAAGAAAAATGATGGTACAACAGTTGATTTAACTGTGGACCAGGCATGGAGAGGAAAAGGCGAGGGTCTTCCTGGAATGTGTGGTGGGGCCTTGGTTTCATCAAATCAGTCTATACAGAATGCAATTTTGGGTATTCATGTTGCTGGAGGAAATTCAATTCTTGTTGCAAAATTGGTTACTCAAGAAATGTTCCAAAATATTGATAAGAAA---ATTGAAAGTCAGAGAATCATGAAAGTGGATTTTACTCAGTGTTCAATGAATGTAGTCTCCAAAACGCTTTTTAGAAAGAGTCCCATTCATCATCACATTGATAAAACCATGATTAATTTTCCTGCAGCTATGCCTTTTTCTAAAGCCGAAATTGATCCAATGGCTATGATGTTATCCAAGTATTCATTACCCATTGTAGAAGAGCCAGAAGATTATAAAGAAGCTTCAATTTTTTATCAAAATAAAATAGTAGGCAAGACTCAGCTAGTTGATGATTTTCTAGATCTTGATATGGCCATTACAGGGGCCCCAGGAATTGATGCTATTAATATGGATTCATCTCCTGGATTTCCTTATGTTCAAGAGAGGTTGACCAAAAGAGATTTAATTTGGTTGGATGAGAATGGTTTATTGCTGGGAATTCATCCAAGATTGGCTCAGAGAATTTTGTTCAATACTGTCATGATGGAAAATTGTTCTGATTTGGATGTTGTTTTTACTACTTGCCCAAAAGATGAATTGAGACCATTGGAGAAGGTGTTGGAATCAAAAACAAGAGCTATTGATGCTTGTCCTCTGGATTACACAATTTTGTGTCGAATGTACTGGGGTCCAGCTATTAGTTATTTTCATTTGAATCCAGGGTTCCATACAGGTGTTGCTATTGGCATAGATCCTGACAAACAGTGGGATGAATTATTTAAAACAATGATAAGATTTGGAGATGTCGGTCTTGATTTAGATTTTTCTGCTTTTGATGCTAGTCTTAGTCCATTTATGATTAGGGAAGCAGGTAGAATTATGAGTGAATTGTCTGGAACTCCATCCCATTTTGGAACAGCTCTTATCAATACTATCATTTATTCTAAGCATCTGCTGTACAACTGTTGTTATCATGTTTATGGTTCAATGCCTTCTGGGTCTCCTTGCACAGCTTTGCTGAATTCAATTACCAATAATGTCAATTTGTATTATGTGTTTTCCAAGATATTTGGAAAGTCTCCAGTTTTCTTTTGTCAGGCTTTGAAGATTCTCTGTTATGGAGATGATGTTCTTATAGTTTTTTCCCGAGATGTTCAGATTGATAATCTTGATTTGATTGGACAAAAAATTGTAGATGAGTTTAAGAAACTTGGCATGACAGCTACTTCTGCTGACAAAAATGTACCTCAGCTGAAGCCAGTTTCAGAATTGACTTTTCTCAAGAGATCTTTCAATTTGGTAGAAGATAGGATCAGACCTGCAATTTCGGAAAAAACCATTTGGTCTTTGATAGCATGGCAGAGAAGTAACGCTGAGTTTGAGCAGAATTTGGAAAATGCTCAGTGGTTTGCTTTTATGCATGGTTATGAGTTTTATCAGAAATTTTATTATTTTGTTCAGTCCTGTTTGGAGAAAGAGATGATAGAATACAGACTTAAATCTTATGATTGGTGGAGAATGAGATTTTATGACCAGTGTTTCATTTGTGACCTTTCA
>ABN59385
------------ATGAATATGTCTAGACAGGGTATTTTTCAGACTGTTGGGAGTGGTCTTGACCACATCCTGTCTCTGGCAGATATTGAGGAAGAGCAAATGATTCAGTCAGTTGATAGGACTGCAGTGACTGGAGCTTCTTATTTTACTTCTGTGGATCAATCTTCAGTTCATACTGCTGAGGTTGGATCACATCAGGTTGAACCTTTGAGAACCTCTGTTGATAAACCTGGATCAAAGAAGACTCAAGGAGAGAAATTTTTTCTGATTCATTCTGCAGATTGGCTTACTACACATGCTCTTTTCCATGAAGTTGCAAAATTGGATGTGGTGAAATTATTGTATAATGAACAGTTTGCTGTTCAAGGTTTGTTGAGATATCATACATATGCAAGATTTGGCATTGAAATTCAAGTTCAGATAAACCCTACACCTTTTCAACAAGGGGGATTGATCTGTGCTATGGTTCCTGGTGATCAGAGCTATGGTTCTATAGCATCATTGACTGTTTATCCTCATGGTTTGCTGAATTGCAATATCAACAATGTGGTGAGAATAAAGGTTCCATTTATTTACACAAGGGGTGCTTACCATTTTAAAGATCCACAATACCCAGTCTGGGAATTGACAATTAGAGTTTGGTCAGAATTAAATATTGGAACAGGAACTTCAGCTTATACTTCACTCAATGTTTTAGCTAGATTTACAGATTTGGAGTTGCATGGATTAACTCCTCTTTCCACACAAATGATGAGGAATGAATTTAGGGTCAGTACCACTGAAAATGTGGTGAATTTGTCAAATTATGAAGATGCAAGAGCAAAGATGTCTTTTGCTTTAGATCAGGAAGATTGGAAATCTGATCCATCCCAAGGTGGCGGAATTAAAATTACTCATTTCACTACTTGGACATCTATCCCAACTTTGGCTGCTCAGTTTCCATTTAATGCTTCAGATTCAGTTGGTCAGCAAATTAAAGTTATTCCAGTTGATCCATATTTTTTCCAAATGACAAACACAAACCCTGACCAAAAATGTATAACTGCTTTGGCTTCTATTTGTCAGATGTTTTGTTTTTGGAGAGGAGATCTTGTCTTTGATTTTCAGGTTTTCCCGACCAAATATCATTCAGGTAGATTATTATTTTGTTTTGTTCCTGGTAATGAGCTAATAGATGTTTCTGGAATCACATTAAAACAGGCAACTACTGCTCCTTGTGCAGTGATGGACATTACAGGAGTGCAGTCAACTTTGAGATTTCGTGTTCCCTGGATTTCTGATACACCCTATCGGGTAAACAGATATACAAAGTCAGCACATCAGAAAGGTGAGTACACTGCCATTGGGAAGCTTATTGTGTACTGTTATAACAGATTGACTTCTCCTTCTAACGTTGCTTCCCATGTTAGAGTGAATGTTTATCTTTCAGCAATTAATTTGGAATGCTTTGCTCCTCTTTATCATGCCATGGATGTTACCACACAGGTTGGAGATGATTCTGGGGGTTTTTCAACAACAGTTTCTACAGAGCAGAATGTTCCAGATCCCCAAGTTGGTATAACAACCATGAAGGATTTAAAAGGTAAAGCTAATAGGGGAAAAATGGATGTTTCAGGAGTGCAAGCACCTGTGGGAGCTATT---ACAACAATTGAGGATCCTGTTTTAGCAAAGAAAGTACCTGAGACATTCCCTGAATTGAAACCTGGAGAGTCCAGGCATACATCAGATCATATGTCTATTTACAAGTTTATGGGAAGGTCTCATTTTTTGTGCACTTTTACTTTTAATTCAAACAATAAAGAGTACACATTTCCTATAACCTTGTCTTCAACCTCCAATCCTCCTCATGGTTTACCATCAACATTGAGGTGGTTTTTCAATTTGTTTCAATTGTATAGAGGACCTTTAGATCTGACAATTATCATCACTGGAGCAACTGATGTAGATGGCATGGCTTGGTTTACACCAGTAGGTCTTGCCGTTGATACTCCCTGGGTAGAAAAGGAGTCAGCCCTGTCTATTGACTACAAAACTGCTCTTGGAGCTGTCAGATTCAATACAAGGAGAACAGGGAACATTCAGATTAGGTTACCATGGTATTCTTATTTATATGCTGTGTCTGGAGCACTGGATGGTTTGGGAGATAAGACAGATTCTACATTCGGATTGGTTTCTATTCAGATTGCAAATTATAATCATTCTGATGAATATTTGTCTTTTAGTTGCTATTTGTCTGTCACAGAACAATCAGAATTTTATTTTCCCAGAGCTCCATTGAATTCAAATGCTATGTTATCCACTGAATCAATGATGAGCAGAATTGCGGCTGGAGACTTGGAGTCATCAGTGGATGATCCTAGATCAGAGGAGGATAAAAGATTTGAGAGTCATATAGAATGCAGGAAACCCTATAAAGAATTGAGATTGGAAGTTGGGAAACAAAGACTCAAGTATGCTCAGGAAGAATTGTCAAATGAAGTGCTCCCACCCCCTAGGAAAATGAAGGGGTTGTTTTCACAAGCTAAAATTTCTCTTTTTTACACTGAGGAGCATGAAATAATGAAATTTTCTTGGAGAGGAGTGACTGCAGATACTAGAGCTTTAAGGAGGTTTGGATTTTCTTTGGCTGCTGGCAGAAGTGTGTGGACTCTTGAAATGGATGCTGGGGTTCTAACTGGGAGATTGATTAGACTGAATGATGAAAAATGGACAGAAATGAAGGATGACAAAATTGTTTCATTGATTGAAAAGTTTACAAGCAACAAATATTGGTCCAAAGTGAATTTCCCACATGGGATGTTGGATCTTGAAGAAATTGCTGCCAATTCCAAAGATTTTCCTAACATGTCTGAGACTGATCTGTGTTTCTTGCTGCATTGGTTAAATCCAAAGAAAATAAATTTAGCAGATAGAATGCTTGGATTGTCTGGAGTTCAGGAAATTAAAGAACAAGGTGTTGGATTAATAGCAGAATGTAGAACTTTCTTAGATTCTATTACTGGAGCTTTAAAATCTATGATGTTTGGATTTCATCATTCTGTGACTGTTGAAATTATAAATACTGTGCTTTGTTTTGTTAAGAGTGGAATTTTGCTTTATGTTATACAACAATTGAATCAGGATGAACACTCTCACATAATTGGTTTGTTGAGAGTTATGAATTATGTAGATATTGGTTGTTCAGTTATTTCATGTGGCAAAGTTTTCTCCAAAATGCTGGAAACAGTCTTTAATTGGCAGATGGACTCTAGAATGATGGAGTTGAGAACACAGAGTTTTTCCAACTGGTTAAGAGATATCTGTTCAGGGATCACTATTTTTAAAAACTTCAAGGATGCAATTTATTGGCTCTATACAAAATTGAAGGATTTTTATGAAGTGAATTATGGTAAGAAGAAGGATATTTTAAATATCCTTAAAGACAACCAACAAAAAATAGAGAAAGCCATTGAGGAAGCAGATAAATTTTGCATTTTGCAAATCCAAGATGTGGAAAAATTTGAACAGTATCAGAAAGGGGTTGACTTGATACAAAAATTGAGGACTGTTCATTCAATGGCTCAGGTTGATCCTAATCTGATGGTTCATTTGTCACCTTTGAGAGACTGCATAGCAAGAGTTCATCAGAAACTCAAAAACCTTGGATCTATAAATCAGGCAATGGTAACAAGATGTGAGCCAGTTGTTTGCTATTTGTATGGCAAAAGAGGAGGAGGAAAGAGTTTGACATCAATTGCATTGGCAACTAAAATTTGTAAACATTATGGTGTTGTACCTGAGAAGAACATCTATACTAAACCTGTGGCTTCAGATTATTGGGATGGGTATAGTGGACAGTTAGTTTGCATCATTGATGATATCGGTCAAAATACAACAGATGAGGATTGGTCAGACTTTTGTCAGTTGGTGTCAGGATGCCCAATGAGATTAAATATGGCCTCTCTTGAAGAGAAGGGTAGGCATTTTTCTTCTCCTTTCATAATAGCAACTTCAAATTGGTCAAATCCAAGTCCAAAAACAGTTTATGTTAAGGAAGCCATTGATCGTAGACTCCATTTTAAGGTTGAAGTTGAACCTGCTTCATTTTTTAAAAATCCTCACAATGATATGTTGAATGTCAATTTAGCTAAAACAAGTGATGCAATCAAGGATATGTCTTGTGTTGATCTGATAATGGATGGACATAATGTTTCATTGATGGACTTGCTCAGTTCCCTAGTTATGACAGTTGAAATCAGGAAACAAAACATGACTGAATTTATGGAGTTGTGGTCTCAGGGAATTTCAGATGAT------GATAGTGCAGTGGCAGAGTTTTTCCAGTCTTTTCCATCTGGTGAACCATCGAATTCCAAATTATCTGGCTTTTTCCAATCTGTTAGTAATCACAAGTGGGTTGCTGTGGGAGCTGCAGTTGGTATTCTTGGAGTGCTCGTTGGGGGATGGTTTGTGTATAAGCATTTCACCCGAAAAGAGGAAGAGCCAATTCCAACTGAAGGGGTATATCATGGTGTAACTAAGCCTAAGCAAGTGATTAAATTAGATGCAGATCCAGTAGAATCTCAGTCAACTTTGGAAATAGCAGGACTGGTTAGGAAGAATTTGGTTCAGTTTGGAGTTGGAGAGAAGAATGGATGTGTGAGATGGGTTATGAATGCCTTAGGGGTGAAAGATGATTGGTTGCTTGTACCTTCTCATGCTTACAAATTTGAGAAAGATTATGAAATGATGGAGTTTTATTTTAATAGAGGTGGAACTTACTATTCAATTTCAGCTGGTAATGTTGTCATTCAATCTTTGGATGTGGGATTTCAGGATGTTGTTCTGATGAAGGTTCCTACAATTCCTAAGTTTAGAGATATTACCCAACATTTTATTAAGAAGGGAGATGTGCCTAGAGCTTTGAATCGTCTGGCAACATTAGTGACAACTGTGAATGGAACTCCTATGTTAATTTCTGAGGGCCCATTAAAGATGGAAGAGAAAGCTTCTTATGTTCATAAGAAAAATGATGGTACAACAGTTGATTTAACTGTGGACCAGGCATGGAGAGGAAAAGGCGAGGGTCTTCCTGGAATGTGTGGTGGGGCCTTGGTTTCATCAAATCAGTCTATACAGAATGCAATTTTGGGTATTCATGTTGCTGGAGGAAATTCAATTCTTGTTGCAAAATTGGTTACTCAAGAAATGTTCCAAAATATTGATAAGAAA---ATTGAAAGTCAGAGAATCATGAAAGTGGATTTTACTCAGTGTTCAATGAATGTAGTCTCCAAAACGCTTTTTAGAAAGAGTCCCATTCATCATCACATTGATAAAACCATGATTAATTTTCCTGCAGCTATGCCTTTTTCTAAAGCCGAAATTGATCCAATGGCTATGATGTTATCCAAGTATTCATTACCCATTGTAGAAGAGCCAGAAGATTATAAAGAAGCTTCAATTTTTTATCAAAATAAAATAGTAGGCAAGACTCAGCTAGTTGATGATTTTCTAGATCTTGATATGGCCATTACAGGGGCCCCAGGAATTGATGCTATTAATATGGATTCATCTCCTGGATTTCCTTATGTTCAAGAGAGGTTGACCAAAAGAGATTTAATTTGGTTGGATGAGAATGGTTTATTGCTGGGAATTCATCCAAGATTGGCTCAGAGAATTTTGTTCAATACTGTCATGATGGAAAATTGTTCTGATTTGGATGTTGTTTTTACTACTTGCCCAAAAGATGAATTGAGACCATTGGAGAAGGTGTTGGAATCAAAAACAAGAGCTATTGATGCTTGTCCTCTGGATTACACAATTTTGTGTCGAATGTACTGGGGTCCAGCTATTAGTTATTTTCATTTGAATCCAGGGTTCCATACAGGTGTTGCTATTGGCATAGATCCTGACAAACAGTGGGATGAATTATTTAAAACAATGATAAGATTTGGAGATGTCGGTCTTGATTTAGATTTTTCTGCTTTTGATGCTAGTCTTAGTCCATTTATGATTAGGGAAGCAGGTAGAATTATGAGTGAATTGTCTGGAACTCCATCCCATTTTGGAACAGCTCTTATCAATACTATCATTTATTCTAAGCATCTGCTGTACAACTGTTGTTATCATGTTTATGGTTCAATGCCTTCTGGGTCTCCTTGCACAGCTTTGCTGAATTCAATTACCAATAATGTCAATTTGTATTATGTGTTTTCCAAGATATTTGGAAAGTCTCCAGTTTTCTTTTGTCAGGCTTTGAAGATTCTCTGTTATGGAGATGATGTTCTTATAGTTTTTTCCCGAGATGTTCAGATTGATAATCTTGATTTGATTGGACAAAAAATTGTAGATGAGTTTAAGAAACTTGGCATGACAGCTACTTCTGCTGACAAAAATGTACCTCAGCTGAAGCCAGTTTCAGAATTGACTTTTCTCAAGAGATCTTTCAATTTGGTAGAAGATAGGATCAGACCTGCAATTTCGGAAAAAACCATTTGGTCTTTGATAGCATGGCAGAGAAGTAACGCTGAGTTTGAGCAGAATTTGGAAAATGCTCAGTGGTTTGCTTTTATGCATGGTTATGAGTTTTATCAGAAATTTTATTATTTTGTTCAGTCCTGTTTGGAGAAAGAGATGATAGAATACAGACTTAAATCTTATGATTGGTGGAGAATGAGATTTTATGACCAGTGTTTCATTTGTGACCTTTCA
>AHG94968
------------ATGAATATGTCTAGACAAGGAATTTTCCAGACTGTTGGGAGTGGTCTTGACCACATCCTGTCTTTGGCAGATATTGAGGAAGAGCAAATGATTCAGTCCGTTGATAGGACTGCAGTGACTGGTGCTTCTTATTTTACTTCTGTGGACCAATCTTCAGTTCATACGGCTGAGGTTGGCTCACACCAAATTGAGCCTTTGAAAACCTCTGTTGATAAACCTGGTTCTAAGAAGACTCAGGGAGAGAAGTTTTTCCTGATTCATTCTGCTGATTGGCTCACTACACATGCTCTCTTTCATGAAGTTGCAAAATTGGATGTGGTCAAATTACTGTATAATGAGCAGTTTGCCGTTCAGGGTTTGTTGAGATACCATACATATGCAAGATTTGGCATTGAGATTCAAGTTCAGATAAACCCCACACCTTTTCAGCAAGGGGGATTAATTTGTGCCATGGTTCCTGGTGACCAAAGTTATGGTTCGATAGCATCCTTGACTGTGTATCCTCATGGTTTGTTAAATTGCAATATCAATAATGTAGTTAGAATAAAGGTTCCATTTATTTATACTAGAGGTGCTTATCATTTTAAAGATCCGCAGTACCCAGTTTGGGAATTAACAATTAGAGTTTGGTCAGAGCTGAATATTGGAACAGGAACTTCAGCTTACACTTCACTTAATGTCTTAGCTAGGTTTACAGATTTGGAGTTGCATGGATTAACTCCTCTTTCTACACAGATGATGAGAAATGAATTTAGAGTTAGTACTACTGAAAATGTTGTAAATTTGTCAAATTATGAAGATGCAAGGGCAAAAATGTCTTTTGCTTTGGATCAGGAAGATTGGAAGTCTGATCCTTCCCAAGGTGGTGGAATTAAAATTACTCATTTTACTACATGGACTTCTATTCCAACCTTGGCTGCTCAGTTTCCATTTAATGCTTCAGATTCAGTTGGGCAACAAATTAAAGTCATTCCAGTGGACCCATACTTTTTCCAGATGACAAATACCAATCCTGATCAAAAATGTATAACTGCTTTGGCCTCTATTTGTCAGATGTTTTGCTTTTGGAGGGGAGATCTTGTTTTTGATTTTCAGGTTTTTCCAACCAAATATCATTCAGGCAGACTATTGTTTTGTTTTGTTCCTGGGAATGAGTTAATAGATGTTACTGGAATTACATTAAAACAGGCAACTACTGCTCCTTGTGCAGTGATGGATATTACAGGAGTACAGTCAACCTTGAGATTTCGTGTTCCTTGGATTTCTGACACACCCTATCGGGTGAATAGGTACACGAAGTCAGCACATCAAAAAGGTGAGTATACTGCTATTGGGAAGCTTATTGTATATTGCTATAATAGATTGACCTCTCCTTCTAATGTTGCTTCTCATGTTAGAGTTAATGTTTATCTTTCAGCAATTAATTTGGAATGCTTTGCTCCTCTTTATCATGCTATGGATGTTACCACACAAGTTGGAGATGATTCAGGAGGTTTTTCAACAACAGTTTCTACAGAGCAAAATGTTCCTGATCCCCAAGTTGGCATAACAACCATGAGAGATTTAAAAGGGAAAGCCAATAAGGGAAAGATGGATGTCTCAGGAGTGCAAGCACCTGTGGGAGCTATT---ACAACAATTGAGGACCCAGTTTTAGCGAAGAAAGTACCTGAAACATTCCCTGAATTGAAGCCTGGAGAGTCCAGACACACATCAGATCACATGTCTATTTATAAATTCATGGGAAGGTCTCATTTTCTGTGTACTTTTACCTTTAATTCAAACAATAAAGAGTACACATTTCCGATAACTCTGTCCTCGACTTCTAATCCTCCTCATGGTTTACCATCAACACTAAGGTGGTTCTTCAATTTGTTTCAGTTGTATAGAGGACCATTGGATTTGACAATTATTATCACAGGAGCCACTGATGTGGATGGCATGGCCTGGTTTACTCCAGTAGGCCTTGCTGTTGATACCCCTTGGGTGGAAAAGGAGTCAGCTTTGTCTATTGACTATAAAACTGCTCTTGGAGCCGTTAGGTTTAATACAAGAAGAACAGGAAATATTCAGATTAGATTGCCATGGTATTCTTATTTGTATGCCGTGTCTGGAGCACTGGATGGCTTGGGAGATAAGACAGATTCTACATTTGGATTGGTTTCTATTCAGATTGCAAATTACAATCATTCTGATGAGTATTTGTCTTTTAGTTGTTATTTGTCTGTCACAGAACAATCAGAGTTCTACTTTCCTAGAGCTCCATTGAATTCAAATGCTATGTTGTCCACTGAGTCCATGATGAGTAGAATTGCAGCTGGAGATTTGGAGTCATCAGTAGATGATCCTAGATCAGAGGAGGACAGAAGATTTGAGAGTCATATAGAATGTAGGAAACCATACAAAGAATTGAGATTGGAGGTTGGAAAACAAAGACTCAAATATGCTCAGGAAGAATTGTCAAATGAAGTCCTTCCACCTCCTAGGAAAATGAAGGGGCTATTTTCACAAGCCAAGATTTCTCTTTTTTATACTGAAGAGCATGAAATAATGAAATTTTCTTGGAGAGGAGTGACTGCTGATACCAGGGCTTTGAGAAGATTTGGATTTTCCCTAGCCGCTGGTAGAAGTGTGTGGACTCTTGAGATGGATGCTGGAGTTCTTACTGGAAGGTTGATCAGATTGAATGATGAGAAATGGACAGAAATGAAAGATGATAAGATTGTTTCATTAATTGAAAAATTCACAAGCAACAAATATTGGTCCAAAGTGAACTTTCCACATGGAATGTTGGACCTTGAAGAAATTGCTGCCAATTCTAAAGATTTTCCAAACATGTCTGAGACAGATTTGTGTTTCTTGTTGCACTGGCTAAATCCAAAGAAAATTAATTTAGCAGACAGAATGCTTGGATTGTCTGGAGTACAGGAAATTAAAGAACAGGGTGTTGGATTGATAGCAGAGTGTAGAACCTTTTTGGATTCAATTGCTGGGGCTCTGAAATCTATGATGTTTGGATTTCATCATTCTGTGACTGTTGAGATTATAAATACTGTACTTTGTTTTGTTAAGAGTGGAATCCTGCTTTATGTTATACAACAACTGAATCAAGATGAACACTCTCACATAATTGGTTTGTTGAGAGTTATGAATTATGCAGATATTGGCTGCTCAGTTATTTCATGTGGTAAAGTTTTTTCTAAAATGTTAGAAACAGTTTTTAATTGGCAAATGGACTCCAGGATGATGGAGCTGAGAACTCAGAGCTTTTCTAATTGGTTAAGAGACATTTGTTCAGGGATTACCATTTTCAAAAGTTTTAAGGATGCTATTTATTGGTTATATACAAAATTGAAGGATTTTTATGAAGTAAATTATGGCAAGAAAAAGGATGTTCTTAATATTCTTAAAGATAATCAGCAGAAAATAGAAAAAGCCATTGAAGAAGCAGATAATTTTTGCATTTTGCAAATTCAAGATGTAGAGAAATTTGATCAGTATCAGAGAGGAGTTGATTTAATACAAAAGCTGAGAACTGTCCATTCAATGGCTCAAGTTGACCCTAACTTGGGGGTTCACTTGTCTCCTCTCAGAGATTGCATAGCAAGAGTCCACCAAAAACTTAAAAATCTTGGATCTATAAATCAGGCCATGGTAACAAGATGTGAGCCTGTTGTTTGCTATTTGTATGGTAAAAGAGGGGGAGGAAAAAGTTTGACCTCAATTGCATTGGCAACCAAGATTTGCAAACATTATGGTGTTGAACCTGAGAAAAATATTTACACCAAACCTGTGGCCTCAGACTATTGGGATGGATACAGTGGACAATTAGTTTGCATTATTGATGATATTGGCCAAAACACAACAGATGAAGATTGGTCAGATTTTTGTCAATTGGTGTCAGGATGCCCAATGAGATTGAATATGGCTTCTCTTGAGGAGAAAGGTCGACATTTTTCCTCTCCTTTTATAATAGCAACTTCAAATTGGTCAAATCCAAGTCCAAAAACAGTTTATGTTAAGGAAGCAATTGATCGTAGGCTTCATTTTAAGGTTGAAGTTAAACCTGCTTCATTTTTTAAAAATCCTCACAATGATATGTTGAATGTTAATTTGGCTAAAACAAATGATGCAATTAAGGATATGTCTTGTGTTGATTTAATAATGGATGGACATAATATTTCATTGATGGATCTACTTAGTTCCTTAGTGATGACAGTTGAAATTAGGAAGCAAAACATGAGTGAATTTATGGAGTTGTGGTCTCAAGGAATTTCAGATGATGATAATGATAGTGCAGTAGCTGAGTTTTTCCAGTCTTTCCCATCTGGTGAACCATCAAATTCTAGATTATCTAGCTTTTTCCAATCTGTCACTAATCACAAGTGGGTTGCTGTGGGAGCTGCAGTTGGCATTCTTGGAGTGCTTGTGGGAGGATGGTTTGTGTATAAGCATTTTTCCCGCAGGGAGGAAGAACCAATTCCAGCTGAAGGGGTTTATCATGGTGTGACTAAGCCCAAACAAGTGATTAAATTAGATGCAGATCCAGTAGAGTCCCAGTCAACTTTGGAAATAGCAGGATTGGTTAGGAAAAATTTGGTTCAGTTTGGAGTTGGTGAGAAAAATGGATGTGTGAGATGGGTTATGAATGCTTTGGGAGTGAAGGATGATTGGCTGTTAGTACCTTCTCATGCTTATAAATTTGAAAAGGATTATGAAATGATGGAGTTCTACTTCAATAGAGGTGGAACTTATTATTCAATTTCAGCTGGCAATGTTGTTATTCAATCTTTAGATGTGGGGTTTCAAGATGTTGTTTTAATGAAGGTTCCTACAATTCCCAAGTTTAGAGATATTACTCAGCATTTTATTAAGAAAGGAGATGTGCCTAGAGCCTTGAATCGCTTGGCAACACTAGTGACAACCGTTAATGGAACTCCTATGTTAATTTCTGAGGGACCATTAAAGATGGAAGAGAAAGCCACTTATGTTCACAAGAAGAATGATGGTACTACGGTTGATTTGACTGTGGATCAGGCATGGAGAGGAAAAGGTGAAGGTCTTCCTGGAATGTGTGGTGGGGCCCTGGTGTCATCAAACCAATCCATACAGAATGCAATCTTAGGTATTCATGTTGCTGGAGGAAATTCAATTCTTGTGGCCAAGTTGGTTACTCAAGAAATGTTTCAAAACATTGATAAGAAA---ATTGAAAGTCAGAGAATAATGAAAGTGGAGTTTACTCAGTGTTCAATGAATGTGGTCTCCAAAACGCTTTTTAGGAAGAGTCCCATTCATCATCACATTGATAGAACCATGATTAATTTTCCTGCAGTTATGCCTTTTTCCAAGGCTGAAATTGATCCAATGGCTATGATGTTGTCTAAATATTCATTACCTATAGTGGAAGAACCAGAAGATTACAAAGAAGCTTCAGTCTTTTATCAAAATAAAATAGTAGGCAAAACTCAGTTAGTTGATGACTTTTTAGATCTTGATATGGCCATTACAGGGGCTCCAGGCATTGATGCTATTAATATGGACTCCTCCCCTGGGTTTCCTTATGTCCAAGAAAAATTGACTAAAAGAGATCTAATTTGGTTGGATGAAAATGGTTTATTGTTAGGAGTTCATCCAAGATTGGCTCAGAGGATTTTATTTAATACTGTCATGATGGAAAATTGTTCTGACCTAGATGTTGTTTTTACAACTTGTCCAAAAGATGAATTGAGACCATTAGAGAAAGTTTTGGAATCAAAAACAAGAGCTATTGATGCTTGTCCTCTGGATTATACAATTCTATGTCGAATGTATTGGGGTCCTGCTATTAGTTATTTTCATTTGAATCCAGGGTTTCATACAGGTGTTGCTATTGGCATAGATCCTGATAGACAATGGGATGAATTATTTAAAACAATGATAAGATTTGGAGATGTTGGTCTTGATTTAGATTTTTCTGCTTTTGATGCTAGTCTTAGTCCATTTATGATTCGGGAAGCAGGTAGAATTATGAGTGAATTATCTGGAACACCATCTCATTTCGGAACAGCTCTTATCAATACTATTATTTATTCTAAACATTTGCTGTACAACTGTTGTTATCATGTTTGTGGCTCAATGCCTTCTGGGTCTCCTTGTACAGCTTTGTTGAATTCAATTATTAATAATATTAATTTGTATTATGTGTTTTCTAAAATATTTGGAAAGTCTCCAGTTTTCTTTTGTCAAGCTCTGAGGATTCTTTGTTATGGAGATGATGTTTTGATAGTTTTTTCCAGAGATGTTCAAATTGACAATCTTGACTTGATTGGACAGAAAATTGTGGATGAGTTCAAAAAACTTGGCATGACAGCTACTTCAGCTGATAAAAATGTGCCTCAACTGAAGCCAGTTTCAGAATTGACTTTTCTCAAAAGATCTTTTAACTTGGTGGAGGATAGAATTAGGCCTGCAATTTCGGAAAAAACAATTTGGTCTTTGATAGCCTGGCAGAGAAGTAACGCTGAGTTTGAGCAGAATTTAGAAAATGCTCAGTGGTTTGCTTTTATGCATGGCTACGAATTTTACCAGAAATTCTATTATTTTGTTCAGTCCTGTTTGGAGAAAGAGATGATAGAATATAGACTTAAATCTTATGATTGGTGGAGAATGAGATTTTATGACCAGTGTTTCATTTGTGACCTTTCA
>AAM08224
------------ATGAATATGGCCAAACAAGGAATTTTCCAGACTGTTGGGAGTGGCCTTGACCACATCCTGTCTCTGGCAGATATTGAGGAAGAACAAATGATTCAGTCCGTTGATAGGACTGCAGTGACTGGTGCTTCTTATTTCACTTCTGTGGACCAATCTTCAGTTCACACTGCTGAGGTTGGCTCACATCAAATTGAACCTTTGAAAACCTCTGTTGACAAACCTGGTTCTAAGAAGACTCAGGGGGAGAAGTTTTTCTTGATTCACTCTGCTGATTGGCTCACTACACATGCTCTTTTTCATGAAGTTGCAAAATTGGATGTGGTGAAATTGCTGTATAATGAGCAGTTTGCTGTCCAAGGCTTGTTGAGATATCATACATATGCAAGATTTGGCATTGAGATTCAAGTTCAGATAAACCCCACACCCTTTCAACAAGGGGGATTAATTTGTGCCATGGTTCCTGGTGACCAAAGTTATGGCTCAATAGCATCCTTGACTGTTTATCCTCATGGTCTGTTAAATTGTAACATTAACAATGTTGTTAGAATAAAGGTTCCATTTATTTATACTAGAGGTGCTTATCATTTTAAAGATCCACAGTACCCAGTTTGGGAATTAACAATCAGAGTTTGGTCAGAGTTGAATATTGGAACAGGAACTTCGGCTTACACTTCACTTAACGTTTTAGCTAGGTTTACAGATTTGGAGTTACATGGGTTAACTCCTCTTTCTACACAGATGATGAGAAATGAATTTAGAGTTAGTACTACTGAAAATGTTGTGAATTTGTCAAATTATGAAGATGCAAGGGCAAAAATGTCTTTTGCTTTGGATCAGGAAGATTGGAAGTCTGATCCCTCTCAAGGTGGTGGAATTAAAATTACTCATTTTACTACTTGGACATCCATTCCAACCTTAGCTGCCCAGTTTCCGTTTAATGCTTCAGATTCGGTTGGGCAACAAATTAAAGTTATTCCAGTGGACCCATATTTTTTCCAGATGACAAACACTAATCCTGACCAAAAATGTATAACTGCCCTGGCTTCTATTTGTCAGATGTTTTGTTTTTGGAGGGGAGATCTTGTTTTTGATTTTCAGGTTTTTCCAACCAAATATCATTCAGGTAGATTATTGTTTTGCTTTGTTCCTGGGAATGAGTTAATAGATGTTACTGGAATTACATTAAAGCAGGCAACTACTGCTCCTTGTGCAGTAATGGACATTACAGGAGTGCAATCAACCTTGAGATTTCGTGTTCCTTGGATTTCTGATACACCCTATCGAGTAAATAGGTACACGAAGTCGGCACATCAAAAAGGTGAGTACACTGCCATCGGAAAGCTTATTGTGTACTGTTACAATAGACTGACTTCTCCTTCTAATGTTGCTTCTCATGTTAGAGTTAATGTTTATCTTTCAGCAATTAATCTGGAGTGTTTTGCTCCTCTCTATCATGCTATGGATGTTACCACACAGGTTGGAGATGATTCAGGAGGTTTTTCAACAACAGTTTCCACTGAGCAGAATGTTCCTGATCCCCAAGTCGGTATAACAACCATGAGGGACCTAAAAGGGAAAGCCAATAGAGGAAAGATGGATGTTTCAGGAGTGCAAGCACCTGTGGGAGCTATC---ACAACAATTGAGGATCCAGTTTTAGCAAAGAAAGTGCCTGAGACATTTCCTGAATTGAAACCTGGAGAGTCCAGACATACATCAGATCATATGTCTATTTATAAATTCATGGGAAGGTCTCATTTTCTGTGTACTTTTACTTTTAATTCAAATAATAAAGAGTACACATTTCCAATAACTCTGTCTTCGACTTCTAATCCTCCTCATGGTTTACCATCAACATTAAGGTGGTTTTTCAATCTGTTTCAGTTGTATAGAGGACCATTAGATTTGACAATTATTATCACAGGAGCCACTGATGTAGATGGTATGGCCTGGTTCACTCCAGTAGGCCTTGCTGTCGACACCCCTTGGGTGGAAAAGGAGTCAGCTTTGTCTATTGATTACAAAACTGCTCTTGGAGCTGTTAGATTCAATACAAGAAGAACAGGGAACATTCAGATTAGATTGCCATGGTATTCTTATTTGTATGCCGTGTCTGGAGCACTGGATGGCCTGGGAGATAAAACAGATTCCACATTTGGATTGGTTTCCATTCAGATTGCAAATTATAATCATTCTGATGAATATTTGTCCTTTAGTTGTTATTTGTCTGTTACAGAACAATCAGAGTTCTATTTTCCTAGAGCTCCATTAAATTCAAATGCTATGTTGTCCACTGAGTCCATGATGAGTAGAATTGCAGCTGGGGACTTGGAGTCATCGGTGGATGATCCTAGATCAGAGGAGGACAGAAGATTTGAGAGTCATATAGAATGTAGGAAACCATACAAAGACTTGAGATTGGAGGTTGGCAAACAAAGACTCAAGTATGCTCAGGAAGAATTGTCAAATGAAGTGCTTCCACCTCCTAGGAAAATGAAGGGGCTATTTTCACAAGCTAAAATTTCTCTTTTTTATACTGAGGAGCATGAAATAATGAAATTTTCTTGGAGAGGAGTGACTGCTGACACTAGGGCTTTGAGAAGATTTGGATTCTCTATGGCTGCTGGTAGAAGTGTGTGGACTCTTGAGATGGATGCTGGAGTTCTTACTGGAAGATTGGTTAGATTGAATGATGAGAAATGGACAGAAATGAAAGATGATAAAATTGTTTCATTAATCGAAAAATTCACAAGCAACAAATATTGGTCTAAAGTGAATTTTCCACATGGAATGTTAGATCTTGAAGAAATTGCTGCCAACTCTACAGATTTTCCCAATATGTCTGAGACAGATTTGTGTTTCCTGTTGCATTGGCTGAATCCAAAGAAAATTAATTTAGCAGATAGAATGCTTGGATTGTCTGGAGTGCAGGAAATTAAAGAACAGGGTGTTGGATTGATAGCAGAGTGCCGAACTTTCTTGGATTCTATTGCTGGGACTCTGAAATCCATGATGTTTGGATTTCATCATTCTGTGACTGTTGAAATTATAAATACTGTACTTTGTTTTGTTAAGAGTGGAATTCTGCTCTATGTCATACAACAATTGAACCAAGATGAGCACTCCCACATAATTGGTTTGTTGAGAGTTATGAATTATGCAGACATTGGCTGCTCAGTTATTTCATGTGGCAAAGTTTTTTCTAAAATGTTAGAAACAGTTTTTAATTGGCAAATGGACTCCAGAATGATGGAGCTGAGAACTCAGAGCTTTTCCAACTGGTTAAGAGACATTTGTTCAGGAATTACTATTTTTAAAAGTTTTAAGGATGCCATATATTGGCTATATACAAAATTGAAGGATTTTTATGAAGTAAACTATGGCAAGAAGAAGGATGTTCTTAATATTCTTAAAGACAACCAGCAAAAAATTGAAAAAGCCATTGAAGAAGCAGACAATTTTTGCATTTTGCAAATTCAAGATGTAGAGAAATTTGATCAGTATCAGAAAGGGGTTGATTTAATACAAAAACTGAGGACTGTTCATTCAATGGCTCAAGTTGACCCTAACCTTGGGGTTCATTTGTCACCTCTTAGAGATTGCATAGCCAGAGTCCACCAAAAGCTCAAGAATCTTGGATCTATAAATCAGGCCATGGTGACAAGGTGTGAGCCAGTTGTTTGCTATTTATATGGCAAAAGAGGAGGAGGGAAAAGTTTGACTTTAATTGCATTGGCAACCAAAATTTGTAAACACTATGGTGTTGAACCTGAGAAAAATATTTACACTAAACCTGTGGCCTCAGACTATTGGGATGGTTACAGTGGACAATTGGTTTGCATTATTGATGATATTGGCCAAAATACAACAGATGAAGATTGGTCAGATTTTTGTCAATTAGTGTCAGGATGTCCAATGAGATTGAACATGGCTTCTCTTGAGGAGAAGGGCAGACATTTTTCCTCTCCTTTTATAATAGCAACTTCAAATTGGTCAAATCCAAGTCCAAAAACAGTTTATGTTAAGGAAGCAATTGATCGTAGGCTTCATTTCAAGGTTGAGGTTAAACCTGCTTCATTTTTTAAAAATCCTCATAATGATATGTTAAATGTTAATTTGGCTAAAACAAATGATGCAATAAAGGATATGTCTTGTGTTGATCTAGTAATGGATGGACATAATATCTCATTGATGGATTTACTTAGTTCTTTAGTAATGACAGTTGAAATTAGGAAGCAAAATATGAGTGAATTCATGGAGTTGTGGTCCCAGGGAATCTCAGATGATGACAATGATAGTGCAGTAGCTGAGTTTTTCCAATCTTTTCCATCTGGTGAACCATCAAATTCCAAATTATCTAGTTTTTTCCAATCTGTCACTAATCACAAGTGGGTTGCTGTGGGAGCTGCAGTTGGTATTCTTGGAGTGCTTGTGGGAGGATGGTTCGTGTACAAGCATTTCTCCCGCAAAGAGGAAGAACCAATTCCAGCTGAAGGGGTTTATCATGGCGTGATTAAACCCAAACAGGTGATTAAATTGGATGCAGATCCAGTAGAGTCTCAGTCAACTTTAGAGATAGCAGGATTAGTTAGGAAAAATTTGGTTCAGTTTGGAGTTGGGGAGAAAAATGGATGTGTGAGATGGGTTATGAATGCCTTAGGAGTGAAGGATGATTGGTTATTAGTACCTTCTCATGCTTATAAATTTGAAAAGGATTATGAAATGATGGAATTTTATTTCAATAGAGGTGGAACTTACTATTCAATTTCAGCTGGAAATGTTGTCATTCAATCTTTAGATGTGGGGTTTCAAGATGTTGTTCTAATGAAGGTTCCTACAATTCCTAAGTTTAGAGATATTACTCAACATTTTATTAAGAAGGGAGATGTACCTAGAGCCTTGAATCGCTTGGCAACATTAGTGACAACTGTTAATGGAACTCCTATGTTAATTTCTGAGGGACCATTAAAGATGGAGGAAAAAGCCACTTATGTTCATAAGAAGAATGATGGTACCACAGTTGATTTGACTGTTGATCAGGCATGGAGAGGAAAAGGTGAAGGTCTTCCTGGAATGTGTGGTGGGGCCTTGGTGTCATCAAATCAGTCCATACAGAATGCAATTTTGGGTATTCATGTTGCTGGTGGAAATTCAATTCTTGTGGCAAAGTTGGTTACTCAAGAAATGTTTCAAAACATTGATAAGAAA---ATTGAAAGTCAGAGAATAATGAAAGTGGAATTTACTCAGTGTTCAATGAATGTAGTCTCCAAAACGCTTTTTAGAAAGAGTCCCATTCATCATCACATTGATAAAACCATGATTAATTTTCCTGCAGCTATGCCTTTTTCTAAAGCTGAAATTGATCCAATGGCTGTGATGTTGTCTAAATATTCATTACCTATAGTGGAAGAGCCAGAGGACTACAAAGAAGCTTCAGTTTTTTATCAAAACAAAATAGTAGGCAAGACTCAGTTAGTTGATGACTTTCTAGATCTTGATATGGCCATTACAGGGGCTCCAGGCATTGATGCTATTAATATGGATTCATCTTCTGGGTTTCCTTATGTTCAAGAAAAATTGACCAAAAGAGATTTAATTTGGTTGGATGAAAATGGTTTGCTGCTAGGAGTTCATCCAAGATTGGCTCAGAGAATTTTATTTAACACAGTTATGATGGAAAATTGTTCTGACCTAGATGTTGTTTTTACAACTTGTCCAAAAGATGAGTTGAGACCATTAGAGAAAGTTTTGGAATCAAAAATAAGAGCAATTGATGCTTGTCCTTTGGATTATACAATTTTATGTCGAATGTACTGGGGTCCAGCTATTAGTTATTTTCATCTGAATCCAGGGTTTCACACAGGTGTTGCTATTGGCATAGATCCTGATAGACAGTGGGATGAATTATTTAAAACAATGATAAGGTTTGGAGATGTTGGTCTTGATTTAGATTTTTCTGCCTTTGATGCTAGTCTTAGTCCATTTATGATCAGGGAGGCGGGTAGAATCATGAGTGAATTATCTGGAACACCATCTCATTTTGGAACGGCTCTTATCAATACTATTATTTACTCTAAACATTTGCCGTACAATTGTTGTTATCATGTCTGTGGTTCAATGCCTTCTGGGTCCCCTTGTACAGCTTTGTTGAATTCAATTGTTAACAACATTAACTTGTATTATGTGTTTTCTAAAATATTTGGAAAGTCTCCAGTTTTCTTTTGTCAAGCTCTGAGGATCCTTTGTTACGGAGATGATGTCTTGATAGTTTTTTCCAGAGATGTTCAAATTGATAATCTTGATTTGATTGGACAGAAAATTGTGGATGAGTTCAAAAAACTTGGCATGACAGCCACTTCAGCTGACAAAAATGTGCCTCAACTGAAGCCAGTTTCAGAATTGACCTTTCTTAAAAGATCTTTTAATTTGGTGGAGGATAGAATTAGGCCTGCAATTTCAGAAAAGACAATTTGGTCTTTGATAGCCTGGCAGAGAAGCAACGCTGAGTTTGAGCAGAATTTAGAAAATGCTCAGTGGTTTGCTTTTATGCATGGCTATGAGTTTTATCAGAAATTTTATTATTTTGTTCAGTCCTGTTTGGAGAAAGAGATGATAGAATATAGGCTTAAATCTTATGATTGGTGGAGAATGAGATTTTATGACCAGTGTTTCATTTGTGACCTTTCA
>ADR00407
------------ATGAATATGTCCAGACAAGGAATTTTCCAGACTGTTGGGAGTGGCCTTGACCACATCCTGTCTTTGGCAGATATTGAGGAAGAACAAATGATTCAGTCAGTTGATAGGACTGCAGTGACTGGTGCTTCTTATTTTACTTCTGTGGACCAATCTTCAGTTCATACTGCTGAGGTTGGCTCACATCAAATTGAACCTTTGAAAACTTCTGTTGATAAGCCTGGTTCTAAGAAGACTCAGGGAGAGAAGTTCTTCCTGATTCATTCTGCTGATTGGCTCACTACACATGCTCTCTTTCATGAAGTTGCAAAATTGGATGTGGTGAAATTACTGTATAATGAGCAGTTTGCTGTCCAAGGGTTGTTGAGATACCATACATATGCAAGGTTTGGAATTGAGATTCAAGTTCAGATAAACCCTACACCCTTTCAACAAGGGGGACTAATTTGTGCCATGGTTCCTGGTGACCAAAGTTATGGTTCGATAGCATCTTTGACAGTTTATCCTCATGGTTTGTTAAATTGCAACATCAACAATGTAGTTAGAATAAAGGTTCCATTTATTTATACTAGAGGTGCTTATCATTTTAAAGATCCACAGTACCCAGTTTGGGAATTGACAATTAGAGTTTGGTCAGAGTTGAATATTGGAACAGGAACTTCAGCTTATACTTCACTTAATGTTTTGGCTAGGTTTACAGATTTGGAGTTGCATGGATTAACTCCTCTTTCCACACAGATGATGAGAAATGAATTTAGAGTTAGTACTACTGAGAATGTTGTGAATTTGTCAAATTATGAAGATGCAAGGGCAAAAATGTCTTTTGCTTTGGATCAGGAAGACTGGAAGTCTGATCCCTCCCAAGGTGGTGGAATTAAAATTACTCATTTTACTACCTGGACATCTATTCCAACCTTGGCTGCTCAGTTTCCATTTAATGCTTCAGATTCGGTAGGACAACAAATTAAAGTTATCCCAGTGGACCCATATTTTTTCCAGATGACAAACACTAATCCTGATCAAAAGTGTATAACTGCCTTGGCTTCTATTTGTCAGATGTTTTGCTTTTGGAGGGGAGATCTTGTTTTTGATTTCCAGGTTTTTCCAACCAAATATCATTCAGGTAGATTATTGTTTTGCTTTGTTCCTGGGAATGAGTTAATAGATGTTACTGGAATTACATTAAAGCAGGCAACTACTGCTCCCTGTGCAGTGATGGATATTACAGGAGTGCAATCAACCTTGAGATTTCGTGTTCCTTGGATTTCTGACACACCCTATCGGGTGAATAGGTACACGAAGTCAGCACATCAAAAAGGTGAGTACACTGCCATTGGGAAGCTTATTGTGTATTGTTACAATAGACTGACTTCTCCTTCTAATGTTGCTTCTCATGTTAGAGTTAATGTTTACCTTTCAGCAATTAATTTGGAATGTTTTGCTCCTCTTTATCATGCTATGGATGTTACTACACAGGTTGGAGATGATTCAGGAGGTTTTTCAACAACAGTTTCTACAGAGCAGAACGTTCCTGATCCCCAAGTCGGCATAACAACCATGAGGGACTTAAAAGGGAAAGCCAATAAGGGGAAGATGGATGTTTCAGGAGTGCAAGCACCTGTAGGAGCTATT---ACAACAATTGAGGATCCAGTCTTAGCAAAGAAAGTACCTGAGACATTTCCTGAATTGAAGCCTGGAGAGTCCAGACATACATCAGATCACATGTCCATTTATAAATTCATGGGAAGGTCTCATTTTCTGTGTACTTTTACTTTTAACTCAAATAATAAAGAGTACACATTTCCAATAACTTTATCTTCGACCTCTAATCCTCCTCATGGTTTACCATCAACATTAAGGTGGTTTTTCAATCTGTTTCAGTTGTACAGAGGACCATTGGATTTGACAATTATTATCACAGGAGCCACTGATGTGGATGGTATGGCCTGGTTTACTCCAGTAGGCCTTGCTGTCGACACCCCTTGGGTGGAAAAGGAGTCAGCTTTGTCTATTGATTATAAAACTGCCCTTGGAGCTGTTAGATTTAATACAAGAAGAACAGGGAACATTCAAATTAGATTGCCATGGTATTCTTATTTGTATGCCGTGTCTGGAGCATTAGATGGCTTGGGAGATAAGACAGATTCTACATTTGGATTGGTTTCTATTCAGATTGCAAATTACAATCATTCTGATGAATATTTGTCCTTTAGTTGTTACTTGTCTGTCACAGAACAATCGGAGTTTTATTTTCCCAGAGCTCCATTGAACTCAAATGCTATGTTGTCCACTGAGTCTATGATGAGTAGAATTGCAGCTGGAGACTTGGAGTCATCAGTGGATGATCCTAGATCAGAGGAGGACAGAAGATTTGAGAGCCATATAGAATGTAGGAAACCATACAAAGAATTGAGATTGGAGGTTGGAAAACAAAGACTCAAGTATGCTCAGGAAGAGTTGTCAAATGAAGTGCTTCCACCTCCTAGAAAAGTGAAAGGAGTTTTTTCCCAGGCTAAAATTTCTCTTTTTTATACTGAGGAGCATGAAATAATGAAATTTTCTTGGAGAGGAGTGACTGCTGATACTAGAGCTTTGAGAAGATTTGGATTCTCTATGGCCGCTGGTAGAAGTGTGTGGACTCTTGAGATGGATGCCGGAGTTCTTACTGGAAGGTTGGTCAGATTGAATGATGAAAAATGGACAGAAATGAAGGATGATAAGATTGTTTCATTAATTGAGAAGTTCACAAGCAATAAATATTGGTCTAAAGTGAATTTTCCACATGGAATGTTGGATCTTGAAGAAATTGCTGCCAATTCTAAAGATTTCCCAAATATGTCTGAGACAGATTTGTGTTTCCTATTGCATTGGTTAAATCCAAAGAAAATCAATTTAGCAGATAGAATGCTTGGATTGTCTGGAGTGCAGGAAATTAAAGAACAGGGTGTTGGATTGATAGCAGAGTGTAGAACTTTCTTGGATTCTATTGCTGGGACTCTGAAATCTATGATGTTTGGGTTTCATCATTCTGTGACTGTTGAAATTATAAATACTGTGCTTTGCTTTGTTAAAAGTGGAATCCTGCTTTATGTCATACAACAATTGAACCAAGATGAGCACTCTCACATAATTGGTTTATTGAGAGTTATGAATTATGCAGATATTGGCTGCTCAGTTATTTCATGTGGCAAAGTTTTTTCAAAAATGTTAGAAACAGTTTTTAATTGGCAAATGGACTCCAGAATGATGGAGCTGAGAACTCAGAGCTTTTCCAATTGGCTAAGAGACATTTGTTCAGGAATTACTATTTTTAAAAGTTTTAAGGATGCCATATATTGGCTATATACAAAACTGAAGGATTTTTATGAAGTAAATTATGGCAAGAAAAAGGATGTTCTTAATATTCTTAAAGACAATCAGCAAAAAATAGAAAAAGCCATTGAAGAAGCAGACAATTTTTGCATTTTGCAAATTCAAGATGTAGAAAAATTTGACCAGTATCAGAAGGGGGTTGATTTAATACAAAAGCTGAGAACTGTCCATTCAATGGCTCAGGTTGACCCTAACCTGGGGGTTCATTTATCACCTCTTAGAGATTGTATAGCAAGAGTTCATCAAAAGCTCAAGAATCTTGGATCTATAAATCAGGCTATGGTGACAAGATGTGAGCCAGTTGTTTGCTATTTGTATGGCAAAAGAGGGGGAGGAAAGAGTTTAACTTCAATAGCATTGGCAACCAAAATTTGTAAACACTATGGTGTTGAACCTGAGAAAAATATTTACACTAAACCTGTGGCCTCAGACTATTGGGATGGTTACAGTGGACGATTGGTTTGTATAATTGATGATATCGGCCAAAATACAACAGATGAAGATTGGTCAGATTTCTGTCAATTAGTGTCAGGATGTCCAATGAGATTAAATATGGCTTCTCTTGAGGAGAAGGGCAGACATTTTTCCTCTCCTTTTATAATAGCAACTTCAAATTGGTCAAATCCAAGTCCAAAAACAGTTTATGTTAAGGAAGCAATTGATCGTAGGCTTCATTTTAAGGTTGAAGTTAAACCTGCTTCATTTTTCAAAAATCCTCACAATGATATGTTGAATGTTAATTTGGCTAAAACAAATGATGCAATTAAGGACATGTCTTGTGTTGATCTAATAATGGATGGACATAATATTTCATTGATGGATTTACTTAGTTCCTTAGTGATGACAGTTGAAATTAGGAAACAAAACATGACTGAATTCATGGAGTTGTGGTCTCAGGGAATTTCAGATGATGACAATGATAGTGCAGTAGCTGAGTTTTTCCAGTCTTTTCCCTCTGGTGAACCATCGAACTCTAAATTATCTGGCTTTTTCCAATCTGTTACTAATCACAAGTGGGTTGCTGTGGGAGCTGCAGTTGGCATTCTTGGAGTGCTTGTAGGAGGATGGTTTGTATATAGGCACTTCTCCCGTAAAGAGGAAGAACCAATTCCAGCAGAAGGGGTCTATCATGGTGTGACTAAGCCCAAACAGGTGATTAAATTGGATGCAGATCCAGTAGAGTCTCAGTCAACTTTAGAAATAGCAGGATTGGTTAGGAAAAATCTGGTTCAGTTTGGAGTTGGAGAGAAAAATGGATGTGTGAGATGGGTCATGAATGCCTTAGGAGTGAAGGATGATTGGCTGTTAGTACCTTCTCATGCTTATAAATTTGAAAAGGATTATGAGATGATGGAGTTTTATTTTAATAGAGGTGGAACTTACTATTCAATTTCAGCTGGCAATGTTGTTATTCAATCTTTAGATGTGGGATTTCAAGATGTTGTTCTAATGAAGGTTCCTACAATTCCTAAGTTTAGAGATATTACTCAGCATTTTATTAAGAAAGGAGATGTGCCTAGAGCTTTGAATCGCTTGGCAACATTAGTGACAACTGTTAATGGAACTCCTATGTTAATTTCTGAGGGACCATTAAAGATGGAAGAAAAAGCCACCTATGTTCATAAGAAGAATGATGGTACTACAGTTGACTTGACTGTAGATCAGGCATGGAGAGGAAAAGGTGAAGGTCTTCCTGGAATGTGTGGTGGGGCCCTGGTATCATCAAATCAGTCCATACAGAATGCAATTTTGGGTATTCATGTTGCTGGAGGAAATTCAATTCTTGTAGCAAAGTTGGTTACTCAAGAAATGTTTCAAAATATTGATAAGAAA---ATTGAAAGTCAGAGAATAATGAAAGTGGAATTTACTCAGTGTTCAATGAATGTAGTCTCCAAAACGCTTTTTAGAAAGAGTCCCATTCATCATCACATTGATAAAACCATGATTAATTTTCCTGCAGCTATGCCATTTTCTAAAGCTGAGATTGATCCAATGGCTATAATGTTGTCCAAATATTCACTGCCTATTGTGGAAGAACCAGAGGATTATAAAGAAGCTTCAGTTTTTTATCAAAACAAAATAGTAGGCAAGACTCAGTTAGTTGATGACTTTTTAGATCTTGATATGGCCATTACAGGGGCTCCAGGCATTGATGCTATTAATATGGATTCATCTCCTGGGTTTCCTTATGTTCAAGAAAGATTGACTAAAAGAGATTTGATTTGGTTGGATGAGAATGGTTTGCTGCTGGGAGTTCATCCAAGATTGGCCCAGAGAATTTTATTTAATACTGTTATGATGGAAAATTGTTCTGACTTAGATGTTGTTTTTACAACTTGTCCAAAAGATGAATTGAGACCATTAGAGAAAGTTTTAGAATCAAAAACAAGAGCTATTGATGCTTGCCCTTTGGATTATACAATTCTATGTCGAATGTATTGGGGTCCAGCTATTAGTTATTTTCATTTGAATCCAGGGTTTCATACAGGTGTTGCTATTGGCATAGATCCTGATAGACAGTGGGATGAATTATTTAAAACAATGATAAGATTTGGAGATGTTGGTCTTGACTTGGATTTTTCCGCTTTTGATGCTAGTCTTAGTCCATTTATGATTAGAGAGGCAGGTAGAATTATGAGTGAATTATCTGGAACACCATCTCATTTTGGAACAGCTCTTATCAATACTATTATTTATTCTAAACATCTGCTGTACAATTGTTGTTATCACGTTTGTGGTTCAATGCCTTCTGGGTCTCCTTGCACAGCTCTGTTGAATTCAATTATTAATAATATCAATTTGTATTATGTGTTTTCTAAAATATTTGGAAAGTCTCCAGTTTTCTTTTGTCAAGCTTTGAGGATCCTTTGTTATGGAGATGATGTTTTGATAGTCTTTTCCAGAGATGTTCAAATTGATAATCTTGACTTGATTGGACAGAAAATTGTGGATGAGTTTAAAAAACTTGGCATGACAGCTACTTCAGCTGATAAAAATATGCCTCAATTAAAGCCAGTTTCAGAATTGACTTTTCTTAAAAGATCTTTTAATTTGGTGGAGGATAGAATTAGACCTGCAATTTCAGAAAAGACAATTTGGTCTTTGATAGCTTGGCAGAGAAGTAACGCTGAGTTTGAGCAGAATTTAGAAAATGCTCAGTGGTTTGCTTTTATGCATGGCTATGAGTTCTATCAAAAATTTTATTATTTTGTTCAGTCCTGTTTGGAGAAAGAGATGATAGAATATAGACTTAAATCTTATGATTGGTGGAGAATGAGATTTTATGACCAGTGTTTCATTTGTGACCTTTCA
>ACJ10206
------------ATGAATATGTCCAGGCAAGGTATTTTCCAGACTGTTGGGAGTGGCCTTGACCACATCCTGTCTTTGGCAGATGTGGAGGAGGAACAAATGATTCAGTCTGTGGATCGCACCGCAGTTACTGGGGCTTCATATTTTACTTCTGTGGATCAATCCTCTGTTCATACAGCTGAAGTTGGCTCACACCAACCTGAACCTTTGAAAACCTCTGTTGATAAACCAGGTTCTAAGAGGACACAAGGAGAGAAATTTTTCCTTATTCATTCTGCTGATTGGTTAACGACACATGCTTTGTTTCATGAAGTTGCAAAATTGGATGTGGTCAAACTGTTGTACAATGAGCAATTTGCTGTCCAGGGTTTGTTGAGGTATCAGACTTATGCAAGATTTGGAATTGAGATACAAGTTCAGATCAATCCTACACCATTCCAGCAAGGTGGTTTGATATGTGCCATGGTGCCAGGAGACCAGAGCTATGGATCCATAGCTTCTTTGACAGTTTATCCCCATGGTTTGTTGAATTGTAATATTAATAATGTGGTCAGAATTAAGGTTCCTTTTATTTATACAAGAGGAGCTTATCACTTTAAGGATCCTCAATATCCCGTTTGGGAGTTGACTATTAGAGTTTGGTCTGAGCTAAATATTGGAACTGGTACCTCCGCTTACACATCATTGAATGTGCTGGCTAGATTTACTGATTTGGAACTCCATGGGCTAACACCCCTGTCTACACAGATGATGAGAAATGAATTTAGAGTCAGTACAACAGAAAATGTAGTTAATTTGTCCAACTATGAAGATGCTAGAGCAAAAATGTCTTTTGCTCTTGATCAGGAAGACTGGAAATCTGATGCCTCTCAAGGAGGAGGAATTAAAATTACACATTTTACAACTTGGACATCAATTCCCACTTTGGCTGCTCAGTTTCCATTCAATGCTTCTGATTCAGTTGGGCAGCAGATCAAGGTTATTCCAGTTGATCCATATTTCTTCCAAATGACTAACACAAATCCTGAACAAAAATGCATAACTGCATTAGCTTCAATATGTCAAATGTTCTGTTTTTGGAGAGGAGACTTGGTTTTTGACTTCCAGGTTTTTCCTACAAAATATCACTCAGGGAGATTATTATTTTGTTTTGTTCCTGGAAATGAACTGATTGATGTTTCTCACATAACACTGAAACAAGCCACTACTGCGCCTTGTGCTGTGATGGATATTACTGGAGTGCAGTCAACTTTGAGATTCCGTGTTCCTTGGATTTCAGATACTCCTTATAGAGTTAATAGATACACCAAGTCGTCACATCAAAAAGGGGAGTATACTGCCATAGGAAAGTTGATTGTTTATTGTTACAATAGACTGACTTCTCCCTCTAATGTGGCCTCTCATGTTAGAGTTAATGTTTACCTCTCAGCTATTAACTTAGAATGTTTTGCCCCACTCTATCATGCTATGGATGTCACAACTCAGGTTGGAGATGACTCTGGAGGCTTCTCTACCACTGTTTCAACAAAACAGAATGTTCCAGACCCTCAAGTTGGTATTACAACAGTGAAAGATCTTAAAGGTAGAGCAAACCAAGGGAAAATGGATATTTCGGGTGTCCAAGCTCCTGTAGGAGCTATT---ACTACCATTGAAGATCCAGTTTTGGCAAAGAAAGTACCTGAAACCTTCCCAGAATTGAAGCCTGGAGAGTCAAGACACACCTCTGATCATATGTCTATTTACAAATTTATGGGCAGATCTCATTTCTTATGTACATTTACATTCAATTCTAATAACAAAGAGTACACTTTTCCTATTACTTTGTCATCAACTTCTAATCCTCCTCATGGACTACCTTCAACTCTGAGATGGTTTTTTAATCTTTTCCAGCTTTATAGGGGTCCCTTGGATTTGACAATAATTATAACTGGGGCTACTGATGTTGATGGAATGGCTTGGTTTACTCCTGTTGGGTTGGCAGTAGACACCCCATGGGTTGAGAAGGAGTCAGCTCTTTCCATTGATTACAAGACAGCTCTTGGTGCTGTTAGGTTTAATACTAGAAGAACAGGAAACATTCAGATTAGGTTACCCTGGTACTCCTATCTCTATGCTGTCTCAGGGGCACTGGATGGGCTTGGAGACAAGACAGATTCAACTTTTGGACTTGTTTCCATTCAAATTGCAAATTACAATCATTCAGATGAATATTTGTCTTTTAGTTGTTACTTGTCTGTGACTGAACAGTCTGAGTTTTACTTTCCTAGAGCACCTTTGAATACCAATGCTATGATGTCATCAGAAACAATGATGGATAGAATTGCTCTTGGTGATCTTGAATCCTCAGTTGATGATCCTCGATCTGAAGAGGATCGTAAGTTTGAAAGTCATATTGAAAAGAGGAAACCTTACAAAGAGTTAAGACTGGAGGTAGGTAAGCAAAGGCTAAAGTATGCTCAGGAAGAATTGTCAAATGAAGTGTTGCCTCCTCCTCGTAAAATTAAGGGTATATTTTCACAAGCAAAAATCTCATTGTTCTACACAGAAGATCATGAAATTATGAAATTCTCCTGGAAAGGAATTACTGCTGACACTAGAGCTTTGAGGAGATTTGGCTTTTCATTGGCTGCTGGTAGGAGTGTGTGGACATTGGAAATGGATGCTGGAGTTCTGACTGGCAGGTTGGTGAGGGTCAATGATGAGAAATGGACAGAAATGAAAGATGACAAAATAGTTTCTGTGGTGGAGAAATTTACTAGTAATAAACACTGGTCCAAAGTTAATTTTCCTCATGGAATGCTAGATTTGGAAGAGATTGCTGCAAATGCAAAAGAATTTCCGAATATGTCAGAAACTGATTTGTGTTTCTTGTTGCATTGGCTGAATCCCAAAAAGATAAACTTGGCAGATAGAATGTTGGGTCTGTCAGGGATACAGGAGATAAAAGAAAAAGGGGTGGGATTGATTGGCGAGTGCCGGGCTTTTCTAGATTCTATAACTAGCACCTTAAAGTCAATGATGTTTGGTTTCCATCACTCTGTCACAGTTGAAATCATTAATACTGTTTTATGTTTTGTTAAAAGTGGCATTTTGCTGTATGTGATTCAACAATTAAATCAAGATGAACATTCTCACATAATTGGTCTGTTGAGAGTGATGAATTATGCTGACATTGGGTGTTCTGTCATTTCATGTGGTAAAGTGTTTTCAAAAATGTTAGAAACTGTTTTTAATTGGCAGATGGATTCGAGAATGATGGAGCTCAGAACTCAGAGTATCTCAAATTGGCTTAGGGATATCTGTTCAGGTATAACAATTTTTAAAAGTTTTAAGGATGCAATTTATTGGCTTTACACAAAAATCAGAGAATATTATGATCTGAATTATGGTAATAAAAAGGATGTTCTTAATATTCTGAAAGATCATCAACAGAAGATAGAGAGAGCAATTGAGGAGGCTGATAATTTCTGTGTTCTTCAGATCCAGGATGTTGAAAAATTTGAACAGTACCAAAAAGGGGTAGATTTGATTCAAAAATTGAGAACTGTCCACTCAATGGCACAAGTTGATCCAGGTTTAACTGTTCATTTAGCCCCTCTTAGAGACTGTATTGCTAGAGTTCATCAAAAATTAAAAAATTTGGGTTCAATTAACCAGGCAATGGTGACAAGATGTGAGCCAGTCGTCTGCTACCTCTATGGAAAGAGGGGCGGCGGAAAAAGTCTGACTTCAATTGCTTTGGCTACAAAAATTTGTAAACATTATGGTGTTGAGCCTGAGAAAAATATATACAAAAAACCTGTTGCATCTGATTATTGGGATGGATATAGTGGACAACTAGTATGCATCATTGATGACATTGGTCAAAACACAACTGATGAGGATTGGTCTGATTTTTGTCAATTGGTGTCTGGATGTCCAATGAGGTTAAACATGGCTTCTTTGGAAGAAAAGGGTCGTCATTTTTCTTCACCCTTTATAATTGCAACATCCAACTGGTCTAATCCAAGTCCTAAAACGGTCTATGTTAAGGAAGCCATAGACCGTAGACTCCATTTCAAAGTTGAGGTGAAACCTGCCTCATTCTTCAAGAATCCTCATAATGACATGTTAAATGTCAATCTGGCAAAAACTAATGAGCCTTTTAAAGACATGTCATGTGTTGATCTTGTTATGGATAATCACAATGTTTCATTGTCTGAATTACTTAGCTCACTGGTGATGACAGTTGAAATTAGAAAACAAAATATGTCAGAATTCATGGAACTTTGGTCACAGGGATTATCAGATGATGACAATGATAGTGCAGTTGCTGAATTTTTCCAATCAGTTCCCTCTGGTGAGCCATCTGGGTCAAGGTTGTCACAGTTTTTCCAATCAGTTACCAACCACAAGTGGGTTGCAGTTGGGGCTGCTGTGGGAGTACTTGGTGTTTTGGTTGGAGGTTGGTACGTGTACAAGCATTTTACAAAGAAACAAGAAGAGTCCATTCCAAGTGAAGGAGTGTATCATGGTGTGTCAAAGCCAAAACAAGTAATTAAACTGGATGCTGATCCTGTGGAGTCACAATCAACTTTAGAAATTGCTGGTTTGGTGAGAAAGAATCTTGTTCAGTTTGGAGTTGGTGAGAAGAATGGGTGTGTTAGATGGGTCATGAATGCTTTAGGAATTAAGGATGATTGGCTATTAGTGCCCTCCCATGCTTACAAGTTTGAAAAAGATTATGAAATGATGGAATTTTATTTTAATAGAGGTGGTACTTATTATTCAATTTCAGCAGGAAATGTTGTGATTCAATCCTTAGATGTTGGTTTTCAGGATGTGGTTTTAATGAAAGTGCCCACAATTCCAAAATTTAGAGATATAACAGAACATTTTATTAAAAAGAGTGATGTACCTAGAGCTTTGAACAGATTGGCAACACTTGTGACAACAGTTAATGGGACTCCAATGTTAATTTCAGAGGGACCTCTCAAAATGGAGGAGAAGGCTACCTATGTTCATAAAAAGAATGATGGAACCACCATAGATTTGACTGTTGATCAAGCCTGGAGAGGTAAAGGAGAAGGTCTTCCAGGGATGTGTGGTGGGGCCTTGATTTCTTCTAATCAGTCCATCCAGAATGCCATATTAGGAATCCACGTTGCTGGTGGAAATTCAATTTTGGTTGCTAAGTTAGTGACTCAAGAGATGTTTCAAAATATAGATAAGAAAATAGTTGAAAGTCAGAGAATAATGAAAGTGGAATTTACTCAGTGTTCAATGAATGTGGTCTCCAAAACGCTTTTTAGAAAGAGTCCAATTCATCATCACATTGATAAAAACATGATTAATTTTCCTGCTGTGATGCCCTTTTCTAGGGCAGAAATTGATCCCATGGCAGTGATGCTGTCAAAGTATTCTCTTCCTATTGTTGATGAGCCAGATGATTACAAAGATGTTTCCGTCTTTTTCCAAAATAAAATTTTGGGTAAGAGCCCTTTAGTTGATGACTTTCTGGATATTGAAATGGCTATAACAGGGGCTCCTGGGATAGATGCAATTAATATGGATTCTTCCCCAGGATATCCTTATGTTCAGGAGAAATTAACCAAAAAAGATTTGATTTGGCTTGATGATAATGGAATGTTTTTGGGTTTGCATCCCAGGCTGGCTCAAAGAATTTTATTTAATACAACAATGATGGAAAATTGCTCAGATTTGGATGTTGTTTTCACTACCTGCCCTAAGGATGAATTAAGACCTTTGGACAAAGTGTTGGAATCCAAAACTAGGGCTATTGATTCTTGTCCTCTTGACTATACAATTTTGTGTCGAATGTACTGGGGTCCAGCCATTAGTTATTTCCATTTAAATCCTGGTTTTCATACTGGTGTTGCAATTGGAATTGATCCTGATAGACAGTGGGACCAACTTTTTAAAACAATGATCAGATTTGGAGATGTTGGTCTAGATTTGGATTTTTCTGCTTTTGATGCTAGTTTGAGTCCATTCATGATAAGGGAAGCTGGAAGAATTCTCACTGAGATGTCTGGAGCCCCTGTTCATTTTGGAGAGGCCCTCATTAACACAATTATTTATTCTAAACATCTGCTTTACAATTGCTGTTATCATGTATGTGGGTCAATGCCTTCTGGGTCTCCTTGTACAGCTTTGTTGAATTCAATTATAAACAATGTTAATCTGTATTATGTTTTTTCCAAGATTTTCAAAAAATCTCCAGTTTTCTTTTGTGATGCTGTGAGAATTCTTTGTTATGGAGATGATGTTCTTATTGTCTTCTCCAGACAGGTCCAAATTGACAATCTGGATTCTATTGGACAAAGAATTGTTGATGAGTTTAAGAAATTGGGAATGACAGCTACTTCAGCTGACAAATCTGTTCCTCAATTGAAACCAGTTTCTGAGTTAACATTTTTAAAGAGATCTTTCAATTTGGTTGAAGATAGAATCAGGCCTGCTATTGCTGAGAAAACCATATGGTCATTAGTTGCATGGCAAAGGAGCAATGCTGAATTTGAACAAAATTTAGAGAATGCCCAGTGGTTTGCTTTTATGCATGGATATGAATTTTACCAACAATTTTATCATTTTGTTCAGTCCAGTTTGGAGAAAGAGATGATAGAATACAGACTTAAATCATATGATTGGTGGAGAATGAAGTTTAATGACCAGTGCTTTGTTTGTGACCTTTCA
>CAA53025
------------ATGAACATGTCCAAACAAGGAATTTTCCAGACTGTTGGGAGTGGCCTTGACCACATCCTGTCTTTGGCAGATATTGAGGAAGAACAGATGATTCAGTCAGTTGATAGGACTGCAGTGACTGGCGCTTCTTATTTTACTTCTGTGGACCAATCTTCAGTTCATACTGCTGAGGTTGGCTCACATCAAATTGAACCTTTGAAAACCTCTGTTGATAAACCTGGTTCTAAGAAGACTCAGGGAGAGAAGTTCTTCCTGATTCATTCTGCTGATTGGCTTACTACACATGCTCTCTTCCATGAAGTTGCAAAATTGGATGTGGTGAAATTACTGTACAATGAGCAGTTTGCTGTCCAAGGTTTGTTGAGATACCATACATATGCAAGATTTGGCATTGAGATTCAAGTTCAGATAAACCCCACACCTTTCAGCCAAGGGGGACTAATTTGTGCCATGGTTCCTGGTGACCAAAGTTATGGTTCTATAGCATCCTTGACTGTTTATCCTCATGGTCTGTTAAATTGTAACATTAACAATGTAGTCAGAATAAAGGTTCCATTTATTTATACTAGAGGAGCTTATCATTTTAAAGATCCACAGTACCCAGTTTGGGAATTGACAATTAGAGTTTGGTCAGAGTTGAATATTGGAACAGGAACTTCAGCTTATACTTCACTTAATGTTTTGGCTAGGTTTACAGATTTGGAGTTGCATGGATTAACTCCTCTTTCTACACAGATGATGAGAAATGAATTTAGAGTTAGTACTACTGAAAATGTTGTAAATTTGTCGAATTATGAAGATGCAAGGGCTAAAATGTCTTTTGCTTTGGATCAGGAAGATTGGAAGTCTGATCCTTCCCAAGGTGGTGGAATTAAGATTACTCATTTTACTACTTGGACATCCATTCCAACCTTGGCTGCTCAGTTTCCATTTAATGCTTCAGATTCGGTTGGCCAACAAATTAAAGTTATTCCAGTGGACCCATATTTTTTCCAGATGACAAACACTAATCCTGATCAAAAATGTATAACTGCCTTGGCCTCTATTTGTCAGATGTTTTGCTTTTGGAGGGGAGATCTTGTTTTTGATTTTCAGGTTTTTCCAACCAAATATCATTCAGGTAGACTGTTGTTTTGCTTTGTTCCTGGGAATGAGTTAATAGATGTTACTGGAATTACATTAAAGCAGGCAACTACTGCTCCTTGTGCAGTGATGGATATTACAGGAGTGCAGTCAACCTTGAGATTTCGTGTTCCTTGGATTTCTGATACACCCTATCGAGTGAATAGGTACACGAAGTCAGCACATCAAAAAGGTGAGTACACTGCTATTGGGAAGCTTATTGTGTATTGTTATAATAGACTGACTTCTCCTTCTAATGTTGCTTCTCATGTTAGAGTTAATGTTTATCTTTCAGCAATTAATTTGGAATGTTTTGCTCCTCTTTATCATGCTATGGATGTTACCACACAGGTTGGAGACGATTCAGGGGGTTTTTCAACAACAGTTTCTACAGAGCAGAATGTTCCTGATCCCCAAGTCGGCATAATAACCATGAGGGACCTAAAAGGGAAAGCCAATAGGGGGAAGATGGATGTTTCAGGAGTGCAAGCACCTGTGGGAGCTATT---ACAACAATTGAGGATCCAGTTTTAGCAAAGAAAGTGCCTGAGACATTTCCTGAATTGAAGCCTGGAGAGTCCAGACATACATCAGATCACATGTCTATTTATAAATTCATGGGAAGGTCTCATTTTCTGTGTACTTTTATCTTCAATTCAAATAATAAAGAGTACACATTTCCAATAACTTTGTCTTCAACTTCTAATCCTCCTCATGGTTTACCATCAACATTAAGGTGGTTTTTCAATTTGTTTCAGTTGTATAGAGGACCATTGGATTTGACAATTATTATCACAGGAGCCACTGATGTAGATGGTATGGCCTGGTTTACTCCAGTAGGCCTTGCTGTCGACACCCCTTGGGTGGAAAAGGAGTCAGCTTTGTCTATTGATTATAAAACTGCCCTTGGAGCTGTTAGATTTAATACAAGAAGAACAGGGAACATTCAGATTAGATTGCCATGGTATTCTTATTTGTATGCCGTGTCTGGAGCGTTGGATGGCTTGGGAGATAAGACAGATTCCACATTTGGATTGGTTTCTATTCAGATTGCAAATTACAATCATTCTGATGAATATTTGTCCTTTAGTTGTTACTTGTCTGTCACAGAACAATCAGAGTTTTATTTTCCTAGAGCTCCATTGAATTCAAATGCTATGTTGTCCACTGAGTCTATGATGAGTAGAATTGCAGCTGGAGACTTGGAGTCATCAGTGGATGATCCTAGATCAGAGGAGGACAGAAGATTTGAGAGTCATATAGAATGTAGGAAACCATACAAAGAATTGAGATTGGAGGTTGGGAAACAAAGACTCAAATATGCTCAGGAAGAGTTGTCAAATGAAGTGCTTCCACCTCCTAGGAAAATGAAAGGGGTTTTTTCACAGGCTAAAATTTCTCTTTTTTATACTGAGGAGCATGAAATAATGAAATTTTCTTGGAGAGGAGTGACTGCTGATACTAGAGCTTTGAGAAGATTTGGATTCTCTATGGCCGCTGGTAGAAGTGTGTGGACTCTTGAGATGGATGCTGGAGTTCTTACTGGAAGGTTGGTCAGATTGAATGATGAGAAATGGACAGAAATGAAAGATGATAAGATTGTTTCATTAATCGAGAAGTTCACAAGCAATAAATATTGGTCTAAAGTGAATTTTCCACATGGAATGTTGGATCTTGAAGAAATTGCTGCCAATTCTAAAGATTTCCCAAATATGTCTGAGACAGATTTGTGTTTCCTATTGCATTGGCTGAATCCAAAGAAAATCAATTTGGCAGATAGAATGCTTGGATTGTCTGGAGTGCAGGAAATTAAAGAACAGGGTGTTGGACTGATAGCAGAGTGTAGAACTTTCTTGGATTCTATTGCTGGGACTCTGAAATCCATGATGTTTGGATTTCATCATTCTGTGACTGTTGAAATTATAAATACTGTGCTTTGCTTTGTTAAGAGTGGGATCTTGCTTTATGTTATACAACAATTGAACCAAGATGAACACTCTCACATAATTGGTTTGTTGAGAGTTATGAATTATGTAGATATTGGCTGCTCAGTTATTTCATGTGGCAAAGTTTTTTCTAAAATGCTAGAAACAGTTTTTAATTGGCAAATGGACTCCAGAATGATGGAGCTGAGAACTCAGAGCTTTTCCAATTGGTTAAGAGACATTTGTTCAGGAATTACTATCTTTAAAAGTTTTAAGGATGCAATATATTGGCTATATACAAAATTAAAGGATTTTTATGAAGTAAATTATGGCAAGAAAAAGGATGTTCTTAATATTCTCAAAGACAATCGGCAAAAAATAGAAAAAGCCATTGAAGAGGCAGACAATCTTTGCATTTTGCAAATTCAAGATGTAGAGAAATTTGACCAGTACCAGAAAGGGGTTGACTTAATACAAAAGCTGAGAACTGTTCATTCAATGGCTCAAGTTGACCCTAACCTGGGGGTTCATTTGTCACCTCTTAGAGATTGCATAGCAAGAGTCCACCAAAAGCTCAAGAATCTTGGATCTATAAATCAGGCTATGGTGACAAGATGTGAGCCAGTTGTTTGCTATTTGATTGGCAAAAGAGGGGGAGGAAAGAGTTTGACTTCAATTGCATTGGCAACCAAAATTTGTAAACATTATGGTGTTGAACCTGAGAAAAATATTTACACTAAACCTGTGGCCTCAGATTATTGGGATGGTTACAGTGGACAATTAGTTTGTATAATTGATGATATCGGCCAAAATACAACAGATGAAGATTGGTCAGATTTCTGTCAATTAGTGTCAGGATGTCCAATGAGATTGAATATGGCTTCTCTTGAGGAGAAGGGCAGACATTTTTCCTCTCCTTTTATAATAGCAACTTCAAATTGGTCAAATCCAAGTCCAAAAACAGTTTATGTGAAGGAAGCAATTGATCGTAGGCTTCATTTTAAGGTTGAAGTTAAACCTGCCTCATTTTTCAAAAATCCTCACAATGATATGTTGAATGTTAATTTGGCTAAAACAAATGATGCAATTAAGGACATGTCTTGTGTTGATCTAATAATGGATGGACATAATATTTCATTGATGGATTTACTTAGTTCCTTAGTGATGACAGTTGAAATTAGGAAACAAAATATGAGTGAATTCATGGAGTTGTGGTCTCAGGGAATTTCAGATTATGACAATGACAGTGCAGTGGCTGAGTTTTTCCAGTCTTTTCCATCTGGTAAACCATCAAATTCTAAATTATCTAGTTTTTTCCAATCTGTCACTAATCACAAGTGGGTTGCTGTGGGAGCTGCAGTTGGCATTCTTGGAGTGCTTGTAGCAGGATGGTTCGTGTATAGGCATTTCTCCCGCAAAGAGGAAGAACCAATTCCAACTGAAGGGGTTTATTATGGCGTGACTAAGCCCAAACAGGTGATTAAATTGGATGCAGATCCAGTAGAGTCTCAGTCACCTTTGGAAATAGCAGGATTGGTTAGGAAAAATTTGGTTCAGTTTGGAGTTGGAGAGAAAAATGGATGTGTGAGGTGGGTTATGAATGCCTTAGGAGTGAAGGATGATTGGTTGTTAGTACCTTCTCATGCTTATAAATTTGAAAAGGATTATGAAATGATGGAGTTTTATTTCAATAGAGGTGGAACTTACTATTCAATTTCGGCTGGCAATGTTGTTATTCAATCTTTAGATGTGGGATTTCAAGATGTTGTTTTAATGAAGGTTCCTACAATTCCAAAGTTTAGAGACATTACTCAGCATTTTATTAAGAAAGGAGATGTGCCTAGAGCCTTGAATCGTTTGGCAACATTAGTGACAACTGTTAATGGAACTCCTATGTTAATTTCTGAGGGACCATTAAAGATGGAAGAAAAAGCCACTTATGTTCATAAGAAGAATGATGGTACTACAGTTGACTTGACTGTAGATCAGGCATGGAGAGGAAAAGGTGAGGGTCTTCCTGGAATGTGTGGTGGGGCCCTGGTGTCATCAAATCAGTCCATACAGAATGCAATTTTGGGTATTCATGTTGCTGGAGGAAACTCAATTCTTGTAGCAAAGTTGGTTACTCAAGAAATGTTTCAAAATATTGATAAGAAA---ATTGAAAGTCAGAGAATAATGAAAGTGGAATTTTCTCAGTGTTCAATGAATGTAGTCTCCAAAACGCTTTTTAGAAAGAGTCCCATTCATCATCACATTGATAAAACCATGATTAATTTTCCTGCAGCTTTGCCCTTTTCTAAAGCTGAGATTGATCCAATGGCTATAATGTTGTCCAAATATTCATTACCTATTGTGGAAGAACCAGAGGATTACAAAGAAGCTTCAGTTTTTTATCAAAATAAAATAGTAGGCAAGACTCAGTTAGTTGATGACTTTTTAGATCTTGATATGGCCATTACAGGGGCTCCAGGCATTGATGCTATTAATATGGATTCATCTCCTGGGTTTCCTTATGTTCAAGAAAAATTGACTAAAAGAGATTTAATTTGGTTGGATGAAAATGGTTTGCTGCTAGGAGTTCATCCAAGATTGGCCCAGAGAATCTTATTTAATACTGTCATGATGGAAAATTGTTCTGACCTAGATGTTGTTTTTACAACTTGTCCAAAAGATGAATTGAGACCATTAGAGAAAGTTTTGGAATCAAAAACAAGAGCTATTGATGCTTGCCCTTTGGATTATACAATTCTATGTCGAATGTATTGGGGTCCAGCTATTAGTTATTTTCATTTGAATCCAGGGTTTCATACAGGTGTTGCTATTGGCATAGATCCTGATAGACAGTGGGATGAATTATTCAAAACAATGATAAGATTTGGAGATGTTGGTCTTGACTTGGATTTTTCTGCCTTTGATGCTAGTCTTAGTCCATTTATGATTAGAGAGGCAGGCAGAATTATGAGTGAATTATCTGGAACACCATCTCATTTTGGGACAGCTCTTATCAACACTATCATTTATTCTAAACATTTGCTGTACAATTGTTGTTATCACGTTTATGGTTCAATGCCTTCTGGGTCTCCTTGCACAGCTTTGTTGAATTCAATTATTAATAACATTAATTTGTATTATGTGTTTTCTAAAATATTTGGAAAGTCTCCAGTCTTCTTTTGTCAAGCTTTGAGGATCCTTTGTTATGGAGATGATGTTTTGATAGTTTTTTCTAGAGATGTTCAAATTGATAATCTTGACTTGATTGGACAGAAAATTGTGGATGAGTTCAGAAAACTTGGCATGACAGCTACTTCAGCTGATAAAAATGTGCCCCAACTGAAGCCCGTTTCAGAATTGACTTTCCTTAAAAGATCTTTCAATTTGGTGGAGGATAGAATTAGACCTGCAATTTCAGAAAAGACAATTTGGTCTTTGATAGCTTGGCAGAGAGGTAACGCTGAGTTTGAGCAGAATTTAGAAAATGCTCAGTGGTTTGCTTTTATGCATGGCTATGAGTTTTATCAGAAATTTTATTATTTTGTTCAGTCCTGTTTGGAGAAAGAGATGATAGAATATAGACTTAAATCTTATGATTGGTGGAGAATGAGATTTTATGACCAGTGTTTCATTTGTGACCTTTCA
>CAA53024
------------ATGAATATGTCCAAACAAGGAATTTTCCAGACTGTTGGGAGTGGCCTTGACCACATCCTGTCTTTGGCAGATATTGAGGAAGAACAAATGATTCAGTCAGTTGATAGGACTGCAGTGACTGGTGCTTCTTATTTTACTTCTGTGGACCAATCTTCAGTTCATACTGCTGAGGTTGGCTCACATCAAATTGAACCTTTGAAAACCTCTGTTGATAAACCTGGTTCTAAGAAGACTCAGGGGGAGAAGTTCTTCCTGATTCATTCTGCTGATTGGCTTACTACACATGCTCTCTTCCATGAAGTTGCAAAATTGGATGTGGTGAAATTACTGTACAATGAGCAGTTTGCTGTCCAAGGTTTGTTGAGATACCATACATATGCAAGATTTGGCATTGAGATTCAAGTTCAGATAAACCCCACACCCTTTCAGCAAGGGGGACTAATTTGTGCCATGGTTCCTGGTGACCAAAGTTATGGTTCTATAGCATCCTTGACTGTTTATCCTCATGGTCTGTTAAATTGTAACATTAACAATGTAGTCAGAATAAAGGTTCCATTTATTTATACTAGAGGTGCTTATCATTTTAAAGATCCACAGTACCCAGTTTGGGAATTGACAATTAGAGTTTGGTCAGAGTTGAATATTGGAACAGGAACTTCAGCTTATACTTCACTTAATGTTTTGGCTAGGTTTACAGATTTGGAGTTGCATGGATTAACTCCTCTTTCTACACAGATGATGAGAAATGAATTTAGAGTTAGTACTACTGAAAATGTTGTAAATTTGTCGAATTATGAAGATGCAAGGGCTAAAATGTCTTTTGCTTTGGATCAGGAAGATTGGAAGTCTGATCCTTCCCAAGGTGGTGGAATTAAGATTACTCATTTTACTACTTGGACATCCATTCCAACCTTGGCTGCTCAGTTTCCATTTAATGCTTCAGATTCGGTTGGGCAACAAATTAAAGTTATTCCAGTGGACCCATATTTTTTCCAGATGACAAACACTAATCCTGATCAAAAATGTATAACTGCCTTGGCCTCTATTTGTCAGATGTTTTGCTTTTGGAGGGGAGATCTTGTTTTTGATTTTCAGGTTTTTCCAACCAAATATCATTCAGGTAGACTGTTGTTTTGCTTTGTTCCTGGGAATGAGTTAATAGATGTTACTGGAATTACATTAAAGCAGGCAACTACTGCTCCTTGTGCAGTGATGGATATTACAGGAGTGCAGTCAACCTTGAGATTTCGTGTTCCTTGGATTTCTGATACACCCTATCGAGTGAATAGGTACACGAAGTCAGCACATCAAAAAGGTGAGTACACTGCTATTGGGAAGCTTATTGTGTATTGTTATAATAGACTGACTTCTCCTTCTAATGTTGCTTCTCATGTTAGAGTTAATGTTTATCTTTCAGCAATTAATTTGGAATGTTTTGCTCCTCTTTATCATGCTATGGATGTTACCACACAGGTTGGAGACGATTCAGGGGGTTTTTCAACAACAGTTTCTACAGAGCAGAATGTTCCTGATCCCCAAGTCGGCATA------------------AAAGGGAAAGCCAATAGGGGGAAGATGGATGTTTCAGGAGTGCAAGCACCTGTGGGAGCTATT---ACAACAATTGAGGATCCAGTTTTAGCAAAGAAAGTGCCTGAGACATTTCCTGAATTGAAGCCTGGAGAGTCCAGACATACATCAGATCACATGTCTATTTATAAATTCATGGGAAGGTCTCATTTTCTGTGTACTTTTACCTTCAATTCAAATAATAAAGAGTACACATTTCCAATAACTTTGTCTTCAACTTCTAATCCTCCTCATGGTTTACCATCAACATTAAGGTGGTTTTTCAATTTGTTTCAGTTGTATAGAGGACCATTGGATTTGACAATTATTATCACAGGAGCCACTGATGTAGATGGTATCGCCTGGTTTACTCCAGTAGGCCTTGCTGTCGACACCCCTTGGGTGGAAAAGGAGTCAGCTTTGTCTATTGATTATAAAACTGCCCTTGGAGCTGTTAGATTTAATACAAGAAGAACAGGGAACATTCAGATTAGATTGCCATGGTATTCTTATTTGTATGCCGTGTCTGGAGCGTTGCATGGCTTGGGAGATAAGACAGATTCTACATTTGGATTGGTTTCTATTCAGATTGCAAATTACAATCATTCTGATGAATATTTGTCCTTTAGTTGTTACTTGTCTGTCACAGAACAATCAGAGTTTTATTTTCCTAGAGCTCCATTGAATTCAAATGCTATGTTGTCCACTGAGTCTATGATGAGTAGAATTGCAGCTGGAGACTTGGAGTCATCAGTGGATGATCCTAGATCAGAGGAGGACAGAAGATTTGAGAGTCATATAGAATGTAGGAAACCATACAAAGAATTGAGATTGGAGGTTGGGAAACAAAGACTCAAATATGCTCAGGAAGAGTTGTCAAATGAAGTGCTTCCACCTCCTAGGAAAATGAAAGGGGTTTTTTCACAGGCTAAAATTTCTCTTTTTTATACTGAGGAGCATGAAATAATGAAATTTTCTTGGAGAGGAGTGACTGCTGATACTAGAGCTTTGAGAAGATTTGGATTCTCTATGGCCGCTGGTAGAAGTGTGTGGACTCTTGAGATGGATGCTGGAGTTCTTACTGGAAGGTTGGTCAGATTGAATGATGAGAAATGGACAGAAATGAAAGATGATAAGATTGTTTCATTAATCGAGAAGTTCACAAGCAATAAATATTGGTCTAAAGTGAATTTTCCACATGGAATGTTGGATCTTGAAGAAATTGCTGCCAATTCTAAAGATTTCCCAAATATGTCTGAGACAGATTTGTGTTTCCTATTGCATTGGCTGAATCCAAAGAAAATCAATTTGGCAGATAGAATGCTTGGATTGTCTGGAGTGCAGGAAATTAAAGAACAGGGTGTTGGACTGATAGCAGAGTGTAGAACTTTCTTGGATTCTATTGCTGGGACTCTGAAATCTATGATGTTTGGATTTCATCATTCTGTGACTGTTGAAGTTATAAATACTGTGCTTTGCTTTGTTAAGAGTGGGATCTTGCTTTATGTTATACAACAATTGAACCAAGATGAACACTCTCACATAATTGGTTTGTTGAGAGTTATGAATTATGTAGATATTGGCTGCTCAGTTATTTCATGTGGCAAAGTTTTTTCTAAAATGCTAGAAACAGTTTTTAATTGGCAAATGGACTCCAGAATGATGGAGCTGAGAACTCAGAGCTTTTCCAATTGGTTAAGAGATATTTGTTCAGGAATTACTATCTTTAAAAGTTTTAAGGATGCCATATATTGGCTATATACAAAATTACAGGATTTTTATGAAGTAAATTATGGCAAGAAAAAGGATGTTCTTAATATTCTCAAAGACAATCAGCAAAAAATAGAAAAAGCCATTGAAGAGGCAGACAATTTTTGCATTTTGCAAATTCAAGATGTAGAGAAATTTGACCAGTACCAGAAAGGGGTTGATTTAATACAAAAGCTGAGAACTGTCCATTCAATGGCTCAAGTTGACCCTAACCTGGGGGTTCATTTGTCACCTCTTAGAGATTGCATAGCAAGAGTCCACCAAAAGCTCAAGAATCTTGGATCTATAAATCAGGCTATGGTGACAAGATGTGAGCCAGTTGTTTGCTATTTGTATGGCACAAGAGGGGGAGGAAAGAGTTTGACTTCAATTGCATTGGCAACCAAAATTTGTAAACATTATGGTGTTGAACCTGAGAAAAATATTTACACTAAACCTGTGGCCTCAGATTATTGGGATGGTTACAGTGGACAATTAGTTTGTATAATTGATGATATCGGCCAAAATACAACAGATGAAGATTGGTCAGATTTCTGTCAATTAGTGTCAGGATGTCCAATGAGATTGAATATGGCTTCTCTTGAGGAGAAGGGCAGACATTTTTCCTCTCCTTTTATAATAGCAACTTCAAATTGGTCAAATCCAAGTCCAAAAACAGTTTATGTGAAGGAAGCAATTGATCGTAGGCTTCATTTTAAGGTTGAAGTCAAACCTGCCTCATTTTTCAAAAATCCTCACAATGATATGTTGAATGTTAATTTGGCTAAAACAAGTGATGCAATTAAGGACATGTCTTGTGTTGATCTAATAATGGATGGACATAATATTTCATTGATGGATTTACTTAGTTCCTTAGTGATGACAGTTGAAATTAGGAAACAAAATATGAGTGAATTCATGGAGTTGTGGTCTCAGGGAATTTCAGATGAC---------AGTGCAGTGGCTGAGTTTTTCCAGTCTTTTCCATCTGGTGAACCATCAAATTCTAAATTATCTAGTTTTTTCCAATCTGTCACTAATCACAAGTGGGTTGCTGTGGGAGCTGCAGTTGGCATTCTTGGAGTGCTTGTAGCAGGATGGTTCGTGTATAGGCATTTCTCCCGCAAAGAGGAAGAACCAATTCCAGCTGAAGGGGTTTATCATGGCGTGACTAAGCCCAAACAGGTGATTAAATTGGATGCAGATCCAGTAGAGTCTCAGTCAACTTTGGAAATAGCAGGATTGGTTAGGAAAAATTTGGTTCAGTTTGGAGTTGGAGAGAAAAATGGATGTGTGAGGTGGGTTATGAATGCCTTAGGAGTGAAGGATGATTGGTTGTTAGTACCTTCTCATGCTTATAAATTTGAAAAGGATTATGAAATGATGGAGTTTTATTTCAATAGAGGTGGAACTTACTATTCAATTTCGGCTGGCAATGTTGTTATTCAATCTTTAGATGTGGGATTTCAAGATGTTGTTTTAATGAAGGTTCCTACAATTCCAAAGTTTAGAGACATTACTCAGCATTTTATTAAGAAAGGAGATGTGCCTAGAGCCTTGAATCGTTTGGCAACATTAGTGACAACTGTTAATGGAACTCCTATGTTAATTTCTGAGGACCCATTAAAGATGGAAGAAAAAGCCTCTTATGTTCATAAGAAGAATGATGGTACTACAGTTGACTTGACTGTAGATCAGGCATGGAGAGGAAAAGGTGAAGGTCTTCCTGGAATGTGTGGTGGGGCCCTGGTGTCATCAAATCAGTCCATACAGAATGCAATTTTGGGTATTCATGTTGCTGGAGGAAACTCAATTCTTGTAGCAAAGTTGGTTACTCAAGAAATGTTTCAAAATATTGATAAGAAA---ATTGAAAGTCAGAGAATAATGAAAGTGGAATTTAGTCAGTGTTCAATGAATGTAGTCTCCAAAACGCTTTTTAGAAAGAGTCCCATTCATCATCACATTGATAAAACCATGATTAATTTTCCTGCAGCTATGCCCTTTTCTAAAGCTGAGATTGATCCAATGGCTATAATGTTGTCCAAATATTCATTACCTATTGTGGAAGAACCAGAGGATTACAAAGAAGCTTCAGTTTTTTATCAAAATAAAATAGTAGGCAAGACTCAGTTAGTTGATGACTTTTTAGATCTTGATATGGCCATTACAGGGGCTCCAGGCATTGATGCTATTAATATGGATTCATCTCCTGGGTTTCCTTATGTTCAAGAAAAATTGACTAAAAGAGATTTAATTTGGTTGGATGAAAATGGTTTGCTGCTAGGAGTTCATCCAAGATTGGCCCAGAGAATCTTATTTAATACTGTCATGATGGAAAATTGTTCTGACCTAGATGTTGTTTTTACAACTTGTCCAAAAGATGAATTGAGACCATTAGAGAAAGTTTTGGAATCAAAAACAAGAGCTATTGATGCTTGCCCTTTGGATTATACAATTCTATGTCGAATGTATTGGGGTCCAGCTATTAGTTATTTTCATTTGAATCCAGGGTTTCATACAGGTGTTGCTATTGGCATAGATCCTGATAGACAGTGGGATGAATTATTCAAAACAATGATAAGATTTGGAGATGTTGGTCTTGACTTGGATTTTTCTGCCTTTGATGCTAGTCTTAGTCCATTTATGATTAGAGAGGCAGGCAGAATTATGAGTGAATTATCTGGAACACCATCTCATTTTGGGACAGCTCTTATCAACACTATCATTTATTCTAAACATTTGCTGTACAATTGTTGTTATCACGTTTATGGTTCAATGCCTTCTGGGTCTCCTTGCACAGCTTTGTTGAATTCAATTATTAATAACATTAATTTGTATTATGTGTTTTCTAAAATATTTGGAAAGTCTCCAGTCTTCTTTTGTCAAGCTTTGAGGATCCTTTGTTATGGAGATGATGTTTTGATAGTTTTTTCCAGAGATGTTCAAATTGATAATCTTGACTTGATTGGACAGAAAATTGTGGATGAGTTCAGAAAACTTGGCATGACAGCTACTTCAGCTGATAAAAATGTGCCCCAACTGAAGCCCGTTTCAGAATTGACTTTCCTTAAAAGATCTTTTAATTTGGTGGAGGATAGAATTAGACCTGCAATTTCAGAAAAGACAATTTGGTCTTTGATAGCTTGGCAGAGAAGTAACGCTGAGTTTGAGCAGAATTTAGAAAATGCTCAGTGGTTTGCTTTTATGCATGGCTATGAGTTTTATCAGAAATTTTATTATTTTGTTCAGTCCTGTTTGGAGAAAGAGATGATAGAATATAGACTTAAATCTTATGATTGGTGGAGAATGAGATTTTATGACCAGTGTTTCATTTGTGACCTTTCA
>BAF56046
[truncated: 120,771 more chars]
