# Supplementary material for: FRESCo: finding regions of excess synonymous constraint in diverse viruses
Source: Genome Biol. 2015 Feb 17;16(1):38. doi: 10.1186/s13059-015-0603-7 (PMC4376164; doi:10.1186/s13059-015-0603-7)
Supplement: Additional file 4: — Sequence alignments (zip folder of FASTA alignments). [file 13059_2015_603_MOESM4_ESM.zip › alignments/HepE/ORF1.fa.revtrans]

>BAB63939
ATGGAGGCCCACCAGTTCATTAAGGCTCCTGGCATTACTACTGCCATAGAGCAGGCTGCTCTGGCTGCGGCCAACTCCGCCTTGGCGAATGCTGTGGTGGTTCGGCCGTTTTTGTCTCGCGTACAAACCGAGATCCTTATTAATTTGATGCAACCCCGGCAGTTGGTTTTCCGCCCTGAGGTGCTTTGGAACCATCCTATTCAGAGGGTTATACACAATGAATTAGAACAGTACTGCCGGGCCCGGGCCGGTCGTTGCCTGGAGATTGGGGCTCATCCAAGATCTATTAATGATAACCCCAATGTTTTGCACCGGTGTTTTCTCAGGCCGGTCGGTAGGGACGTCCAGCGCTGGTATTCTGCCCCCACCCGCGGCCCTGCAGCCAACTGCCGCCGCTCTGCATTGCGTGGCCTCCCCCCTGTCGACCGCACTTACTGTTTTGATGGATTTTCCAGTTGTGCTTTCGCCGCAGAGACCGGCGTGGCCCTTTACTCTCTACATGACCTTTGGCCAGCTGATGTTGCGGAGGCTATGGCCCGCCATGGAATGACACGTCTTTATGCTGCACTCCACCTCCCTCCCGAGGTGTTGTTACCACCCGGTACTTACCACACAACCTCGTATCTTCTGATCCATGACGGCAACCGTGCTGTTGTGACTTATGAAGGTGATACTAGTGCAGGTTACAACCATGACGTTTCCATACTTCGTGCATGGATTCGCACGACTAAAATAGTTGGTGACCATCCGTTGGTTATAGAGCGTGTGCGGGCTATTGGTTGTCATTTTGTGCTGCTGCTCACCGCGGCCCCTGAGCCATCGCCCATGCCTTACGTCCCTTACCCCCGTTCCACGGAGGTGTATGTCCGATCTATATTTGGCCCTGGTGGCTCCCCATCCTTGTTTCCGTCAGCTTGCTCTACAAAATCTACCTTCCATGCTGTTCCAGTTCACATATGGGACCGGCTTATGCTTTTTGGTGCCACCTTGGACGACCAGGCGTTTTGCTGCTCACGGCTCATGACATACCTCCGTGGCATTAGCTACAAAGTCACTGTCGGTGCGCTTGTTGCTAATGAGGGGTGGAATGCCTCTGAAGATGCCCTCACCGCAGTAATCACTGCAGCCTACTTGACCATCTGTCACCAGCGCTACCTCCGTACCCAGGCGATATCTAAGGGTATGCGCCGGTTGGAGGTTGAGCACGCCCAGAAGTTTATTACAAGACTTTACAGCTGGTTATTTGAGAAGTCTGGTCGTGACTACATCCCCGGCCGCCAACTTCAGTTCTATGCCCAGTGCCGGCGGTGGCTATCTGCGGGCTTTCACCTAGACCCCAGAGTGCTCGTCTTTGATGAGTCAGTGCCCTGCCGCTGTAGGACTTTCTTAAAGAAGGTTGCGGGTAAATTCTGTTGCTTCATGCGGTGGTTAGGGCAGGAGTGTACTTGTTTCTTAGAACCAGCTGAGGGCTTAGTTGGCGATCAAGGCCATGATAATGAGGCTTATGAGGGTTCTGAGGTTGACCAGGCCGAGCCTGTACACCTTGATGTGTCGGGGACCTATGCTGTCCACGGGCACCAGCTTGAGGCCCTCTACAGGGCACTCAACATTCCACACGATATTGCTGCTCGAGCTGCCCGATTAACGGCTACTGTTGAGCTCGCTGCAGGCCCCGACCGTCTGGAGTGCCGCACCGTGCTCGGGAACAAGACTTTCCGGACGACGGTGACTGATGGCGCCCATCTAGAAGCGAACGGCCCTGAGCAATATGTTCTGTCGTTCGATGCCTCCCGCCAGTCTATGGGGGCCGGGTCCCATAGCCTCACTTACGAGCTTACACCCGCCGGCTTGCAGGTTAAGATCTCATCTAATGGCCTAGACTGCACTGCCGTATTCCCCCCTGGTGGCGCCCCTAGCGCGCCGCCGGGGGAGGTGGCGGCTTTTTGCAGCGCCCTCTACAGGTATAACAGATTCACCCAGCGGCATTCGCTGACCGGCGGTTTGTGGCTACATCCCGAGGGGTTGCTAGGCGTTTTCCCCCCTTTTTCCCCTGGGCACATTTGGGAGTCTGCCAACCCCTTCTGCGGTGAGGGTACCTTGTATACTCGCACCTGGTCTACATCTGGTTTTTCTAGTGACTTTTCCCCTCCTGAGGCGGCCGCCCCTGCACCGGCTGCCGCCCCAGGGTCGTCCTCCCCC---------------ACTCCACCAGTCAGTGATATTTGGGTGTTACCACCGCTTTCAGAGGAGCCCCAGGTGGGTGCGCCGCCTGCACCTCCCACCCCCGAGCCTGCTCGG---------------CTGCCCTGC---CCCACT---------------AAACCTAAC------------ACC---CCCGTGCGTAAGCCAACGGCACCGCCGCCTTCTCGCACCCGCCGCCTTCTTTACACCTATCCTGATGGTGCTAAGGTGTATGCGGGGTCACTGTTTGAGTCAGATTGTGATTGGCTGGTGAATGCCTCTAACCCGGGCCATCGTCCTGGGGGTGGCCTCTGTCACGCCTTTTACCAACGTTTTCCCGAGGCGTTCTATCCAACTGAATTTATTATGCGTGAGGGTCTTGCAGCATACACCTTGACCCCGCGCCCTATTATCCATGCAGTGGCCCCCGACTATAGGGTTGAGCAGAATCCAAAGAGGCTTGAGGCAGCGTACCGAGAAACTTGCTCCCGCCGCGGCACCGCTGCCTATCCACTTCTTGGCTCAGGTATATACCAGGTCCCTGCTGGTCTTAGTTTTGATGCCTGGGAGCGTAACCATCGCCCTGGCGATGAGCTTTACCTGACTGAACCCGCTGCAGCCTGGTTTGAAGCTAATAAGCCAACGCAGCCAGCACTTACGATAACGGAAGATACAGCTCGCACGGCCAACCTAGCATTAGAGATCGATGCTGCCACAGACGTTGGCCGTGCTTGTGCCGGCTGCACTATTAGCCCCGGGATTGTGCATTATCAGTTCACTGCCGGGGTCCCAGGCTCAGGCAAATCAAGGTCCATACAGCAGGGGGATGTCGATGTTGTGGTTGTCCCCACCCGGGAACTTCGCAATAGCTGGCGCCGTCGGGGCTTTGCGGCCTTTACACCCCACACGGCGGCCCGTGTTACTATAGGCCGCCGTGTTGTTATTGACGAGGCCCCATCCCTTCCACCGCACTTGTTGCTGTTACACATGCAGCGGGCCTCCTCAGTCCATCTCCTCGGTGACCCAAATCAGATCCCTGCCATCGACTTCGAGCATGCCGGCCTGGTCCCCGCAATTCGCCCTGAGCTTGCACCAACGAGCTGGTGGCATGTTACGCATCGCTGTCCGGCCGATGTATGTGAGCTCATACGCGGAGCCTACCCTAAAATCCAGACCACGAGCCGTGTGCTACGGTCTCTGTTCTGGAATGAGCCGGCTATTGGCCAGAAGTTGGTCTTCACGCAGGCCGCTAAAGCTGCCAACCCTGGTGCAATTACGGTCCATGAAGCCCAGGGTGCTACCTTCACAGAGACCACAATTATAGCCACGGCTGATGCCAGGGGTCTTATTCAGTCATCCCGGGCCCATGCTATAGTTGCACTTACCCGCCACACAGAGAAGTGCGTTATTTTGGATGCCCCTGGTTTGTTGCGCGAGGTCGGCATATCAGATGTAATTGTTAACAACTTTTTCCTTGCTGGCGGAGAGGTGGGCCATCACCGCCCCTCTGTGATACCTCGTGGCAATCCTGACCGGAACCTTGACACCCTACAGGCCTTCCCGCCATCCTGCCAAATTAGTGCTTACCATCAGTTGGCTGAGGAGTTAGGCCATCGCCCGGCTCCTGTTGCTGCCGTTTTGCCCCCCTGCCCCGAGCTCGAGCAGGGCTTATTGTATATGCCACAGGAGCTTACAGTGTCCGATAGTGTGTTGGTTTTTGAGCTCACTGACATAGTCCATTGCCGCATGGCTGCCCCAAGTCAGCGGAAGGCCGTCCTCTCAACACTTGTGGGGAGGTATGGCCGCAAGACGAAATTGTATGAGGCAGCCCATTCAGATGTTCGAGAGTCTCTAGCTAGGTTCATTCCCACTATCGGACCTGTCCAGGCCACCACGTGTGAGTTATATGAACTGGTTGAGGCCATGGTGGAAAAGGGCCAGGACGGCTCTGCCGTCCTGGAGCTTGATCTATGTAATCGTGATGTTTCGCGCATTACATTCTTTCAGAAAGACTGTAATAAGTTTACAACTGGTGAGACCATTGCCCATGGTAAGGTTGGCCAGGGCATATCGGCCTGGAGTAAGACCTTTTGCGCCCTGTTTGGTCCGTGGTTTCGTGCCATTGAAAAAGAAATACTAGCCCTGCTCCCGCCTAATATCTTCTACGGCGACGCCTACGAGGAGTCGGTGTTTGCCGCGGCCGTGTCCGGGGCGGGGTCTTGCATGGTATTTGAAAATGACTTTTCGGAATTTGATAGTACTCAGAACAATTTCTCCCTT------------------GGCCTTGAGTGTGTGGTTATGGAAGAGTGTGGTATGCCCCAATGGCTGATCAGATTGTATCACCTGGTCCGGTCAGCCTGGATTCTGCAGGCGCCAAAGGAGTCTCTTAAAGGTTTCTGGAAGAAGCATTCTGGTGAGCCTGGTACCCTTCTCTGGAACACCATCTGGAACATGGCGATCATAGCCCATTGCTATGAGTTTCGCGATTTCCGGGTCGCCGCTTTTAAGGGTGATGACTCGGTAGTCCTCTGTAGTGATTACCGACAGAGTCGTAACGCGGCAGCCTTAATCGCAGGTTGTGGGCTCAAGTTGAAGGTTGACTATCGCCCTATTGGGCTGTACGCTGGTGTGGTGGTGGCCCCTGGCTTGGGGACACTGCCTGATGTAGTGCGATTTGCTGGCCGGCTGTCCGAAAAGAATTGGGGCCCTGGCCCAGAGCGTGCTGAGCAGCTGCGTCTTGCTGTCTGTGACTTCCTTCGAGGGTTAACGAATGTTGCGCAGGTTTGTGTTGATGTTGTGTCCCGTGTTTATGGAGTCAGCCCCGGGCTGGTACATAACCTTATTGGCATGCTGCAGACCATTGCTGATGGCAAGGCCCACTTTACAGAGTCAATTAAACCTGTGCTTGACCTTACAAATTCTATTATACAGCGGGTGGAA
>BAH08584
ATGGAGGCCCACCAGTTTATTAAGGCTCCTGGCATTACTACTGCCATTGAGCAGGCTGCTCTGGCTGCGGCTAACTCCGCCTTGGCGAATGCTGTGGTGGTTCGGCCGTTTTTGTCTCGCGTTCAAACCGAGATTCTTATTAATTTGATGCAACCCCGGCAACTGGTTTTCCGCCCTGAGGTGCTTTGGAATCATCCCATTCAGAGAGTCATACATAATGAGTTAGAACAATACTGCCGGGCCCGGGCCGGTCGTTGCTTGGAGGTTGGGGCCCACCCTAGATCTATTAATGATAATCCTAATGTTCTGCATCGGTGTTTCCTTAGACCGGTTGGCAGGGATGTCCAGCGCTGGTACTCTGCCCCAACCCGTGGCCCCGCGGCTAACTGCCGCCGCTCTGCGTTACGTGGTCTCCCCCCTGTCGACCGTACCTACTGTTTTGATGGATTCTCCCGTTGTGCTTTTGCTGCAGAGACCGGTGTGGCCCTTTATTCTTTGCATGACCTCTGGCCGGCCGATGTTGCGGAGGCTATGGCCCGCCACGGGATGACGCGTCTATATGCTGCACTTCACCTCCCCCCTGAGGTGCTGTTACCACCTGGTACCTACCACACAACCTCGTATCTTTTGATCCATGATGGCGACCGTGCTGTTGTGACGTATGAAGGTGATACTAGTGCAGGTTACAACCATGACGTCTCCATACTCCGTGCGTGGATCCGTACGACTAAAATAGTTGGTGATCATCCCTTGGTTATAGAGCGTGTGCGGGCCATCGGGTGTCATTTTGTGCTGCTGCTCACCGCAGCCCCTGAACCGTCGCCTATGCCTTATGTTCCTTACCCTCGTTCGACGGAAGTGTATGTCCGATCTATATTTGGCCCAGGCGGTTCCCCGTCCTTGTTTCCATCAGCCTGCTCTACAAAATCTACTTTTCACGCTGTCCCGGTTCATATCTGGGACCGGCTTATGCTTTTTGGTGCCACCCTAGATGACCAGGCGTTCTGTTGCTCGCGGCTCATGACATACCTCCGCGGTATTAGCTATAAGGTCACCGTTGGTGCGCTTGTTGCTAATGAGGGGTGGAACGCCTCTGAGGATGCCCTCACCGCAGTAATCACCGCAGCCTATTTGACCATCTGTCACCAGCGCTACCTCCGCACCCAGGCTATATCCAAGGGTATGCGTCGGTTGGAGGTTGAGCATGCCCAGAAATTCATCACAAGACTTTATAGCTGGCTATTTGAGAAGTCTGGCCGTGACTACATTCCTGGCCGCCAGCTCCAGTTTTATGCTCAGTGTCGGCGGTGGTTATCCGCAGGCTTTCACTTAGACCCCAGAGTGCTCGTTTTTGATGAGTCTGTGCCTTGTCGTTGTAGGACTTTTCTAAAGAAGGTTGCGGGTAAATTTTGCTGCTTTATGCGGTGGTTAGGGCAGGAGTGCACCTGTTTTTTAGAACCAGCTGAGGGCCTAGTTGGCGACCATGGCCATGATAATGAGGCTTATGAGGGCTCAGAGGTCGACCAAGCTGAACCTGCACATCTTGATGTGTCGGGGACCTATGCTGTCCATGGGCGCCAGCTTGAGGCCCTCTATAGGGCGCTCAACATACCGCATGATATTGCCGCTCGGGCGGCTCAACTAACGGCCACTGTTGAGCTCGCTGCTGGCCCAGACCGTTTGGAATGCCGCACCGTGCTCGGGAATAAGACCTTCCGGACGACGGTGGTTGATGGCGCGCATCTTGAAGCGAACGGCCCTGAGCAGTATGTTCTGTCGTTTGACGCTTCCCAGCAGTCTATGGGCGCTGGGCCGCATAGTCTTACTTATGAGCTCACACCCGCTGGCTTGCAGGTTAGGATCTCATCTAACGGCTTAGATTGTACCGCCGTATTTCCCCCTGGCGGCGCCCCTAGCGCAGCGCCGGGGGAGGTAGCGGCTTTTTGCAGCGCCCTTTACAGGTATAACAGATTTACCCAGCGGCATTCGTTAACCGGCGGTTTGTGGCTGCACCCTGAGGGGTTACTAGGCATTTTCCCCCCTTTTTCTCCTGGGCACATTTGGGAGTCTGCCAACCCATTTTGTGGAGAAGGAACTTTGTACACTCGCACCTGGTCCACGTCTGGTTTCTCCAGTGACTTTTCCCCTCCTGAGGCGGCCACCCTTGCACCGGCCGCTGTCCCTGGGCTGCCTCACTCT---------------ACCCCACCTGTCAGTGATATTTGGGTGTTACCACCGCCCTCAGAAGAGTCTCAGGTTGATGCGGCTCCTGCACCTCCTGCCCTCGAGCCCGTTGGG---------------CTGTCTAGC---CCTGTT---------------AAGCCTACT------------CCC---CCCGTGCGTAAGCCACCGGCATCGCCGCCTTCCCGTACCCGCCGTCTTCTTTACACTTACCCTGACGGCGCCAAAGTGTACTCCGGGTCACTGTTTGAGTCGGATTGTGATTGGTTAGTCAATGCCTCTAACCCAGGCCACCGTCCCGGGGGTGGCCTCTGTCATGCCTTTTACCAACGTTTCCCTGAGGCATTTTACCCGACTGAATTCATTATGCGTGAGGGGCTCGCAGCATACACCTTGACCCCGCGCCCTATCATTCACGCAGTGGCCCCCGATTATAGGGTTGAGCAGAACCCAAAGAGGCTTGAGGCGGCGTATCGGGAGACTTGCTCCCGTCGCGGCACCGCTGCCTACCCACTTCTTGGCTCAGGTATATACCAGGTCCCTGTCGGCCTTAGTTTTGATGCCTGGGAGCGTAATCATCGCCCAGGCGATGAGCTCTACCTGACTGAGCCCGCTGCAGCCTGGTTTGAAGCTAACAAGCCGACACAGCCGGCACTTACGATAACGGAGGATACTGCCCGTACAGCCAACCTAGCGTTAGAGATTGATGCTGCCACAGAGGTTGGCCGCGCTTGTGCCGGCTGTACCGTCAAACCTGGGATTGTGCACTATCAGTTTACTGCCGGGGTTCCGGGTTCGGGCAAGTCAAGGTCCATACAGCAGGGGGATGTCGATGTTGTGGTTGTCCCTACCCGAGAGCTTCGAAATAGTTGGCGTCGCCGGGGTTTTGCGGCCTTTACACCCCATACGGCGGCCCGTGTCACTACGGGCCGCCGTGTTGTGATTGATGAGGCCCCATCCCTCCCACCGCACCTGCTGTTGTTACACATGCAGCGGGCCTCTTCGGTCCACCTCCTCGGTGACCCAAACCAGATCCCTGCCATTGATTTTGAGCACGCTGGTCTGGTCCCCGCAATTCGCCCTGAGCTTGCACCAACAAGTTGGTGGCATGTCACACACCGCTGCCCGGCCGATGTTTGTGAACTCATACGCGGGGCTTACCCTAAAATCCAGACCACGAGTCGTGTGCTACGGTCTCTGTTCTGGAATGAGCCTGCTACTGGCCAGAAGTTGGTCTTTACGCAGGCTGCTAAAGCTGCTAACCCTGGAGCGATTACGGTCCATGAAGCCCAGGGCGCTACCTTTACGGAAACCACAATTATAGCCACGGCTGATGCCAGAGGCCTTATCCAGTCATCCCGAGCCCATGCTATAGTTGCACTTACCCGCCACACAGAGAAGTGCGTCATTTTAGATGCCCCTGGTTTGCTGCGTGAGGTCGGCATATCGGATGCCATTGTCAACAACTTTTTCCTTGCCGGCGGGGAAGTGGGCCATCACCGTCCCTCTGTGATCCCCCGTGGTAACCCTGATCAGAACCTCGAGACTCTACACGCCTTCCCGCCGTCCTGTCAGATTAGTGCTTACCACCAGCTTGCTGAGGAGCTGGGCCACCGCCCAGCACCTGTCGCTGCCGTCTTGCCCCCTTGCCCTGAGCTCGAGCAGGGCCTGTTATATATGCCACAGGAGCTTACGGTGTCCGATAGTGTGTTGGTTTTTGAACTCACGGATATAGTCCACTGCCGTATGGCTGCTCCAAGCCAGCGAAAAGCCGTTCTTTCAACACTTGTGGGGAGGTATGGCCGTAGGACGAAATTGTATGAGGCAGCCCATTCTGATGTCCGCGAGTCCTTGGCTAGGTTTATTCCCACTATCGGACCCGTCCAGGCCACCACTTGTGAGCTATATGAATTGGTTGAGGCTATGGTAGAGAAGGGCCAGGACGGCTCTGCCGTCCTGGAACTTGATTTATGTAATCGTGATGTCTCACGCATCACATTTTTTCAAAAAGACTGCAATAAGTTCACAACTGGTGAGACCATCGCCCATGGTAAGGTTGGCCAGGGTATATCGGCCTGGAGTAAGACCTTCTGTGCTCTATTCGGCCCCTGGTTTCGCGCCATAGAAAAAGAAATACTGGCCCTGCTCCCCCCTAACATTTTTTATGGTGATGCCTATGAGGAGTCAGTGTTTGCTGCCGCTGTGTCCGGGGCGGGATCTTCTATGGTATTTGAAAATGATTTCTCGGAATTTGACAGTACTCAGAACAATTTCTCCCTT------------------GGCCTTGAGTGTGTGGTTATGGAGGAGTGCGGTATGCCCCAATGGTTGATCAGACTGTATCACCTTGTTCGGTCAGCCTGGATTTTGCAGGCGCCGAAGGAGTCTCTTAAAGGTTTCTGGAAGAAGCACTCTGGTGAGCCTGGCACCCTTCTTTGGAACACCGTTTGGAATATGGCGATCATAGCACACTGCTATGAGTTCCGCGATTTCCGGGTTGCCGCCTTTAAGGGTGATGATTCGGTTGTGCTCTGTAGTGATTACCGACAGAGTCGTAATGCAGCGGCCTTGATTGCGGGCTGTGGGCTCAAATTGAAGGTTGATTACCGCCCCATTGGGCTGTATGCTGGTGTGGTGGTGGCCCCCGGCTTGGGGACACTGCCTGATGTGGTGCGGTTTGCCGGTCGGCTGTCCGAAAAGAACTGGGGCCCTGGCCCGGAGCGTGCTGAGCAGCTGCGTCTTGCTGTCTGTGATTTTCTCCGAGGGTTAACGAATGTTGCGCAGGTCTGTGTCGATGTTGTGTCCCGTGTTTATGGAGTCAGCCCCGGGTTGGTACATAACCTTATTGGCATGCTGCAGACCATTGCCGATGGCAAGGCCCATTTTACAGAGACTATTAAACCTGTGCTTGACCTTACAAATTCTATCATACAGCGGGTGGAA
>AAC97186
ATGGAGGCCCATCAGTTTATTAAGGCTCCTGGCATCACTACTGCTATTGAGCAGGCTGCTCTAGCAGCGGCCAACTCTGCCCTGGCGAATGCTGTGGTAGTTAGGCCTTTTCTCTCTCACCAGCAGATTGAGATTCTCATTAACCTAATGCAACCTCGCCAGCTTGTTTTCCGCCCCGAGGTTTTCTGGAATCATCCCATCCAGCGTGTCATCCATAACGAGCTGGAGCTTTACTGCCGCGCCCGCTCCGGCCGCTGTCTTGAAATTGGCGCCCACCCCCGCTCAATAAACGATAACCCTAATGTGGTCCACCGCTGCTTCCTCCGCCCTGTCGGGCGTGATGTTCAGCGCTGGTATACTGCTCCCACTCGCGGGCCGGCTGCTAATTGCCGCCGTTCCGCGTTGCGCGGGCTTCCCGCTGCTGACCGCACATACTGCTTCGACGGGTTTTCTGGCTGTAGCTTCCCCCCCGAGACGGGTATCGCCCTTTACTCCCTCCATGATATGTCACCATCTGATGTTGCCGAGGCCATGTTCCGCCATGGTATGACGCGGCTTTATGCTGCCCTCCATCTTCCGCCTGAGGTCTTGCTTCCCCCTGGCACATATCGCACCGCATCGTACTTGCTGATTCATGACGGCAGGCGCGTTGTGGTGACGTATGAGGGTGATACTAGTGCTGGTTATAACCACGATGTCTCCAACCTGCGCTCCTGGATTAGAACCACCAAGGTTACCGGAGACCATCCCCTCGTCATCGAGCGGGTTAGGGCCATCGGCTGCCACTTTGTTCTTTTGCTCACGGCAGCCCCGGAGCCATCACCTATGCCTTATGTCCCTTACCCCCGGTCTACCGAGGTCTATGTCCGATCGATCTTCGGCCCGGGTGGTACCCCTTCTTTATTCCCAACCTCATGCTCCACTAAGTCGACCTTCCATGCTGTCCCTGCCCATATTTGGGACCGTCTAATGCTGTTCGGGGCCACTTTGGATGACCAAGCCTTTTGCTGCTCCCGTTTAATGACCTATCTTCGCGGCATTAGCTACAAGGTCACTGTTGGCACCCTTGTGGCTAATGAAGGCTGGAATGCCTCTGAGGACGCCCTCACAGCTGTCATCACTGCCGCCTACCTTACCATTTGCCACCAGCGGTATCTCCGCACCCAGGCTATATCCAAGGGGATGCGTCGTCTGGAACGGGAGCATGCCCAGAAGTTTATAACACGCCTTTACAGCTGGCTCTTCGAGAAGTCCGGCCGTGATTACATCCCTGGCCGTCAGTTGGAGTTCTACGCCCAGTGTAGGCGCTGGCTTTCGGCCGGCTTTCATCTTGATCCACGGGTGTTGGTTTTTGACGAGTCGGCCCCCTGCCATTGTAGGACCGTGATCCGCAAGGTGCTCTCGAAGTTTTGCTGCTTTATGAAGTGGCTTGGTCAGGAGTGCACCTGTTTTCTTCAACCTGCAGAAGGTGTCGTCGGCGATCAGGGTCATGATAACGAGGCCTATGAGGGGTCCGATGTTGACCCTGCTGAGTCCGCCATTAGTGACATCTCTGGGTCCTATGTCGTCCCTGGCACAGCCCTCCAACCGCTCTACCAGGCCCTCGATCTCCCCGCTGAGATTGTGGCTCGTGCGTGCCGGCTGACCGCCACAGTAAAGGTATCCCAGGCCGATGGGCGGATCGATTGCGAGACCCTTCTCGGTAACAAAACCTTCCGCACGTCGTTTGTCGACGGGGCGGTCTTAGAGACCAATGGCCCAGAGCGCCACAATCTCTCCTTTGATGCCAGTCAGAGCACTATGGCCGCTGGCCCTTTCAGTCTCACCTATGCCGCCTCTGCGGCTGGGCTGGAGGTGCGCTATGTTGCTGCCGGGCTTGACCATCGGGCGATTTTTGCCCCCGGTGTTTCACCCCGGTCAACCCCCGGCGAGGTCACCGCCTTCTGCTCTGCCCTATATAGGTTCAACCGTGCGGCCCAGCGCCATTCGCTGACCGGTAACTTATGGTTCCATCCTGAGGGGCTTATTGGCCTCTTTGCCCCGTTTTCGCCCGGGCATGTCTGGGAGTCGGCTAATCCGTTTTGTGGGGAGAGCACACTTTACACCCGTACTTGGTCGGAGATTGATGCCGTCTCTAGT------CCA---------GCCCGGCCCGACTTAGGTTTTGTGTCTGAGCCCTCTATACCTAGTAGGGCCGCCACGCCTACTTTGGCGGCCCCTCTACCC------CCTCCTGCACCGGACCCTTCCCCCCCTCCTTTTGCCCCGGCGCCCGATGAGCCGGCTCCTGGTACT---------------ACCGCCGGG------------------------GCCCCGGCC------------ATA---------------------ACCCACCAGATGGCTCGGCACCGCCGCCTGCTCTTCACCTACCCGGATGGCTCTAAGGTGTTCGCCGGCTCGCTGTTCGAGTCGACATGCACGTGGCTCGTTAACGCGTCTAATGTTGACCATCGCCCTGGCGGCGGGCTTTGCCATGCATTTTACCAAAGGTACCCCGCCTCTTTTGATGCTGCCTCTTTTGTGATGCGCGACGGTGCGGCCGCGTACACACTAACCCCCCGGCCAATAATTCATGCTGTCGCCCCTGATTATAGGTTGGAACATAACCCAAAGAGGCTTGAGGCTGCTTATCGGGAAACTTGTTCCCGCCTCGGTACCGCTGCATACCCGCTCCTCGGGACCGGCATATACCAGGTGCCGATCGGTCCCAGCTTTGACGCCTGGGAGCGGAACCACCGCCCCGGGGATGAGTTGTACCTTCCTGAACTTGCTGCCAGATGGTTTGAGGCCAATAGGCCGACCCGCCCAACTCTCATTATAACTGAGGATGTTGCACGGACAGCGAATCTGGCCATCGAGCTTGACTCAGCCACAGATGTCGGCCGGGCCTGTGCTGGCTGTCGGGTTACCCCCGGCGTTGTTCAGTACCAGTTTACCGCAGGTGTGCCTGGGTCCGGCAAGTCCCGCTCTATCACCCAAGCCGATGTGGACGTTGTCGTGGTCCCGACGCGTGAGTTGCGTAATGCCTGGCGCCGTCGCGGCTTTGCTGCTTTCACCCCGCATACTGCCGCTAGAGTCACCCAGGGGCGCCGGGTTGTCATTGATGAGGCTCCATCCCTCCCCCCTCACCTGCTGCTGCTCCACATGCAGCGGGCCGCCACCGTCCACCTTCTTGGCGACCCGAATCAGATCCCAGCCATTGACTTTGAGCACGCTGGGCTCGTCCCCGCCATCAGGCCCGACTTAGCCCCTACCTCCTGGTGGCATGTTACCCATCGTTGCCCTGCGGATGTATGCGAGTTGATCCGTGGTGCATACCCCATGATCCAGACCACTAGCCGGGTTCTCCGTTCGTTGTTCTGGGGTGAGCCTGCCGTCGGGCAGAAATTAGTGTTCACCCAGGCGGGCAAGGCCGCCAACCCCGGCTCAGTGACAGTCCACGAGGCGCAGGGCGCTACCTATACGGAGACCACTATTATTGCCACGGCAGACGCCCGGGGCCTTATTCAGTCGTCTCGGGCTCATGCCATTGTTGCTCTGACGCGCCACACTGAGAAGTGCGTCATCATTGACGCACCAGGCCTGCTCCGCGAGGTGGGCATCTCCGATGCAATCGTTAATAACTTTTTCCTCGCTGGTGGCGAAATTGGTCATCAGCGCCCATCTGTTATTCCCCGTGGCAACCCTGACGCCAATGTTGACACCCTGGCTGCCTTCCCTCCGTCTTGCCAGATTAGTGCTTTCCATCAGTTGGCTGAGGAGCTCGGCCACAGACCTGCCCCTGTTGCAGCCGTTCTACCACCCTGCCCCGAGCTCGAACAGGGCCTCCTCTACCTGCCCCAGGAGCTCACCACCTGTGATAGTGTCGTGACATTTGAATTAACAGATATTGTGCATTGCCGCATGGCCGCTCCGAGCCAGCGCAAGGCCGTGCTGTCCACACTCGTGGGCCGCTACGGCCGTCGCACAAAGCTGTACAATGCTTCTCACTCTGATGTTCGCGACTCTCTCGCCCGTTTTATCCCGGCCATTGGCCCCGTACAGGTTACAACTTGTGAGTTGTGCGAGCTAGTGGAGGCCATGGTCGAGAAGGGCCAAGATGGCTCCGCCGTCCTTGAGCTCGACCTTTGTAATCGTGACGTGTCCAGGATCACCTTTTTCCAGAAAGATTGTAACAAGTTTACCACAGGTGAGACCATTGTCCATGGTAAAGTGGGCCAGGGCATCTCGGCCTGGAGCAAGACCTTCTGCGCCCTCTTTGGGCCTTGGTTCCGCGCTATTGAGAAGGCTATTCTGGCCCTGCTCCCTCAGGGTGTGTTTTATGGTGATGCCTTTGATGACACCGTCTTCTCGGCCGCTGTGGCCGCAGCAAAGGCATCTATGGTGTTTGAGAATGATTTTTCTGAGTTTGACTCCACCCAGAATAATTTTTCTCTG------------------GGCCTAGAGTGTGCTATTATGGAGGGGTGTGGGATGCCGCAGTGGCTCATCCGCCTGTATCATCTTATAAGGTCCGCGTGGATCTTGCAGGCCCCGAAGGAGTCTCTGCGAGGGTTTTGGAAGAAACACTCCGGTGAGCCCGGCACTCTTCTATGGAATACTGTCTGGAATATGGCCGTTATTACCCACTGTTATGACTTCCGCGATTTGCAGGTGGCTGCCTTTAAAGGTGATGATTCGATTGTGCTTTGCAGTGAGTATCGTCAGAGTCCAGGAGCTGCTGTCCTGATCGCCGGCTGTGGCTTGAAGTTGAAGGTGGATTTCCGCCCGATCGGTTTGTATGCAGGTGTTGTGGTGGCCCCCGGTCTTGGCGCGCTTCCTGATGTTGTGCGCTTCGCCGGCCGGCTTACTGAGAAGAATTGGGGCCCCGGCCCTGAGCGGGCGGAGCAGCTCCGCCTCGCTGTTAGTGATTTCCTCCGTAAGCTTACGAATGTCGCTCAGATGTGTGTGGATGTTGTTTCCCGTGTTTACGGGGTTTCCCCTGGGCTCGTTCATAACCTGATTGGTATGCTACAGGCTGTCGCTGACGGCAAGGCACATTTCACTGAGTCAGTAAAACCAGTGCTCGACCTGACAAATTCAATTTGGTGTCGGGTGGAA
>BAE92012
ATGGAGGCCCACCAGTTTATTAAGGCTCCTGGCATTACTACTGCCATTGAGCAGGCTGCTCTGGCTGCGGCCAATTCCGCCTTGGCGAATGCTGTGGTGGTTCGGCCGTTTTTGTCTCGTGTGCAAACCGAGATTCTTATCAATTTGATGCAACCCCGGCAGTTGGTTTTCCGCCCTGAGGTGCTTTGGAATCATCCTATTCAGAGGGTTATACACAATGAATTAGAGCAGTACTGCCGGGCCCGGGCCGGTCGCTGCCTGGAGATTGGGGCTCATCCAAGATCTATTAATGACAACCCCAATGTTTTGCACCGATGTTTCCTCAGGCCGGTCGGTAGGGACGTCCAGCGCTGGTATTCTGCCCCCACCCGCGGCCCTGCTGCCAATTGCCGCCGTTCTGCGTTACGTGGTCTCCCCCCTGTCGACCGTACCTACTGTTTTGATGGATTTTCTCGCTGCGCCTTTGCCGCTGAGACCGGCGTGGCCCTTTACTCTTTGCACGACCTTTGGCCAGCCGATGTTGCGGAGGCCATGGCCCGCCACGGGATGACACGTCTATATGCTGCACTCCATCTTCCCCCTGAGGTACTGTTACCACCCGGTACCTACCACACAACCTCGTATCTCTTGATCCATGATGGTGACCGTGCTGTTGTGACTTACGAGGGTGATACTAGTGCAGGCTACAACCATGATGTCTCCATACTTCGCGCGTGGATCCGCACGACTAAGATAGTCGGAGATCATCCGTTGGTCATAGAACGTGTGCGGGCCATCGGATGCCATTTTGTGCTGCTGCTCACCGCGGCCCCTGAGCCGTCGCCTATGCCTTATGTTCCTTACCCTCGTTCGACGGAGGTGTATGTTCGATCTATATTTGGCCCTGGTGGCTCCCCCTCCTTGTTTCCATCAGCCTGCTCTACGAAATCTACTTTTCATGCTGTCCCGGTTCACATCTGGGACCGGCTTATGCTTTTTGGCGCCACCCTGGATGACCAGGCGTTTTGCTGTTCACGGCTCATGACATACCTTCGTGGCATTAGCTATAAGGTCACTGTCGGTGCGCTTGTTGCCAATGAGGGTTGGAACGCTTCTGAAGATGCCCTTACCGCAGTGATTACTGCTGCCTATTTGACCATCTGCCACCAGCGCTACCTCCGTACCCAGGCGATATCCAAGGGTATGCGCCGGCTGGAGGTCGAGCATGCTCAGAAATTTATCACAAGACTTTACAGCTGGTTATTCGAGAAGTCTGGCCGCGACTACATCCCTGGTCGCCAACTACAGTTTTATGCTCAGTGTAGGCGGTGGTTATCTGCAGGCTTTCACCTAGATCCTAGAGTGCTTGTGTTTGATGAGTCAGTGCCCTGCCGCTGTAGGACTTTCTTAAAGAAGGTTGCGGGCAAATTCTGCTGCTTCATGCGGTGGCTAGGGCAGGAGTGCACCTGTTTCTTGGAACCAGCTGAGGGCCTGGTTGGCGACCAAGGCCATGATAATGAGGCTTATGAGGGCTCTGAGGTCGACCAAGCCGAACCTGCCCACCTCGATGTGTCGGGGACCTATGCCGTCCACGGGCGTCAGCTCGAGGCCCTCTACAGGGCACTCAACATTCCGCAAGATATTGCCGCTCGAGCAGCCCGGCTAACAGCTACTGTCGAACTCGCTGCAGGTCCGGACCGTCTGGAGTGCCGCACCGTGCTCGGGAACAAGACCTTCCGGACGACAGTGGTTGATGGTGCCCACCTTGAGGCGAACGGCCCTGAGCAATATGTCTTGTCGTTTGATGCCGCCCGCCAGTCTATGGGGGCCGGGTCGCATAGCCTCACCTATGAGTTAACGCCTGCCGGCCTGCAGGTTAGGATTTCATCTAACGGCCTGGACTGCACTGCCGTTTTCCCCCCTGGCGGCGCCCCTAGTGCTGCACCGGGGGAAGTAGCGGCTTTTTGCAGCGCCCTCTACAGGTATAACAGATTTACCCAGCGGCACTCGTTAACCGGCGGTCTGTGGTTACATCCTGAGGGGTTGCTGGGCATTTTCCCCCCTTTCTCCCCTGGGCATACTTGGGAGTCTGCTAACCCCTTCTGCGGGGAAGGTACCTTGTACACCCGCACCTGGTCCACATCTGGCTTTTCTAGTGATTTTTCCCCTCCTGAGGCGGCCGCCCCAGTACCGGTTGCCGCCCCAGGACCGCTCAACTCC---------------ACCCCATCAGTCAGTGATATTTGGGTGTTACCACCGCCCTCAGAGGAGTTTCAGGTTGATGCAGCGCTCGTACCTCCTGCCCCCGAGCCCGTTAGG---------------TCGCCCAGC---TCTGCT---------------AGGCCTCCG------------CCC---CCCGTGCGTAAGCCGCCAGCATTGCCGCCTTCTCGCACCCGCCGTCTCCTTTATACCTATCCCGACGGCGCTAAGGTGTACGCAGGGTCGCTGTTTGAATCAGATTGTGACTGGCTGGTGAATGCCTCAAACCCGGGCCATCGTCCTGGGGGTGGCCTCTGTCATGCCTTTTACCAGCGTTTTCCTGAGGCGTTTTACCCAACTGAATTTATTATGCGTGAGGGTCTTGCAGCATACACCTTGACCCCGCGCCCTATCATTCATGCAGTGGCCCCCGATTATAGGGTTGAACAGAACCCGAAGAGGCTTGAGGCGGCGTACCGAGAAACCTGCTCCCGCCGTGGTACCGCCGCCTACCCACTCCTTGGCTCAGGTATATACCAGGTCCCCGTTGGTCTCAGTTTTGACGCCTGGGAGCGTAATCACCGCCCCGGCGATGAGCTCTACCTGACTGAACCCGCTGCAGCCTGGTTTGAAGCTAACAAGCCGACACAGCCAGCGCTCACGATAACGGAAGATACAGCCCGCACGGCCAACCTAGCATTAGAGATCGACGCTGCTACAGAGGTAGGCCGTGCTTGTGCTGGCTGCGCTATTAGTCCCGGAATTGTGCATTACCAGTTTACCGCCGGGGTTCCGGGCTCAGGTAAGTCAAGGTCCATACAACAAGGGGATGTTGATGTTGTGGTTGTCCCCACTCGGGAGCTCCGCAATAGTTGGCGCCGCCGGGGTTTCGCGGCCTTTACACCTCATACGGCGGCCCGAGTTACTACAGGCCGCCGTGTTGTGATTGACGAGGCCCCATCTCTCCCACCGCATTTGTTGTTGTTGCATATGCAGCGGGCCTCTACAGTCCACCTCCTTGGTGATCCGAATCAGATCCCCGCCATTGATTTCGAGCATGCCGGCCTAGTCCCCGCAATTCGTCCAGAGCTTGCACCAACGAGCTGGTGGCATGTTACACATCGCTGCCCGGCCGATGTATGTGAGCTCATACGCGGGGCTTACCCTAAAATCCAGACCACGAGCCGTGTGCTACGGTCTCTGTTCTGGAATGAGCCGGCTATTGGCCAGAAGTTAGTCTTCACGCAGGCTGCTAAGGCTGCTAACCCCGGTGCGATTACGGTCCATGAGGCCCAGGGTGCCACCTTTACAGAGACTACAATTATAGCTACGGCTGATGCCAGGGGTCTCATCCAGTCATCCCGAGCTCATGCTATAGTCGCACTTACCCGCCACACAGAGAAGTGCGTCATTTTAGATGCCCCTGGCCTGCTGCGTGAGGTTGGTATTTCAGATGTGATTGTCAACAACTTCTTCCTTGCTGGCGGAGAGGTAGGTCACCACCGCCCCTCTGTGATACCCCGTGGCAACCCTGACCAGAACCTTGAAACCCTACAGGCCTTCCCGCCATCTTGCCAGATTAGTGCTTACCACCAGTTGGCTGAGGAGCTAGGCCATCGCCCTGCCCCTGTTGCCGCCGTCCTGCCCCCCTGCCCTGAGCTTGAGCAGGGCTTGTTGTACATGCCACAAGAGCTCACAGTGTCCGATAGCGTGTTGGTCTTTGAACTTACGGATATAGTTCACTGCCGTATGGCCGCCCCAAGTCAGCGGAAGGCCGTTCTCTCTACGCTTGTGGGGAGGTATGGCCGTAAGACGAAGCTGTATGAGGCAGCTCATTCAGATGTTCGTGAGTCTCTAGCCAGGTTTATCCCTACTATTGGACCTGTCCAGGCCACTACGTGTGAGTTATATGAGTTGGTTGAGGCTATGGTGGAGAAGGGCCAGGACGGCTCTGCCGTCCTGGAGCTTGACTTATGTAATCGTGATGTTTCGCGCATCACATTCTTCCAGAAAGACTGTAATAAGTTTACAACCGGTGAGACCATTGCCCACGGTAAGGTTGGCCAGGGTATATCGGCCTGGAGTAAGACTTTTTGTGCTCTGTTTGGCCCGTGGTTTCGTGCCATTGAAAAAGAAATACTGGCCTTGCTCCCGCCTAATATCTTCTATGGTGATGCTTATGAGGAGTCGGTGTTCGCTGCGGCCGTGTCCGGGGCGGGGTCTTGCATGGTATTTGAAAATGACTTTTCCGAATTCGATAGTACTCAGAATAATTTCTCCCTT------------------GGCCTTGAGTGTGTGGTTATGGAAGAATGCGGTATGCCTCAATGGTTAATCAGGTTGTATCATCTGGTCCGGTCGGCCTGGATTCTGCAGGCGCCGAAAGAGTCTCTTAAAGGTTTCTGGAAGAAGCACTCTGGTGAGCCTGGTACCCTCCTTTGGAACACCGTCTGGAACATGGCGATCATAGCACATTGTTATGAGTTTCGCGATTTCCGGGTTGCCGCCTTTAAGGGTGATGATTCGGTGGTCCTCTGCAGTGATTACCGACAGAGTCGTAATGCGGCAGCCTTAATCGCAGGCTGCGGGCTCAAATTGAAGGTTGATTATCGCCCTATTGGGCTGTATGCTGGTGTGGTAGTGGCCCCTGGCCTGGGGACACTACCTGATGTGGTGCGATTTGCTGGTCGGCTGTCTGAAAAGAACTGGGGCCCTGGCCCAGAGCGTGCCGAGCAGTTGCGCCTTGCTGTTTGTGATTTCCTCCGAGGGTTAACGAATGTCGCGCAGGTCTGTGTTGATGTTGTGTCCCGTGTCTATGGAGTCAGCCCCGGGTTGGTACATAACCTTATCGGCATGCTGCAGACTATTGCTGATGGTAAGGCCCATTTTACTGAGACTATTAAACCTGTGCTTGACCTTACAAACTCTATCATACAGCGGGTGGAA
>AFB71121
ATGGAGGCCCATCAGTTTATCAAGGCTCCTGGCATCACTACTGCTATTGAGCAGGCTGCTCTAGCAGCGGCCAACTCTGCCCTGGCGAATGCTGTGGTAGTTAGGCCTTTTCTCTCTCACCAGCAGATTGAGATCCTCATTAACCTAATGCAACCTCGCCAGCTTGTTTTCCGCCCCGAGGTTTTCTGGAATCACCCCATCCAGCGTGTCATCCATAATGAGCTGGAGCTTTACTGCCGCGCCCGCTCCGGCCGCTGCCTTGAAATTGGCGCCCATCCCCGCTCAATAAATGATAATCCTAATGTGGTCCACCGCTGCTTCCTCCGCCCTGTTGGGCGTGATGTTCAGCGCTGGTATACTGCACCCACTCGCGGGCCGGCTGCTAATTGCCGGCGTTCCGCGCTGCGCGGGCTCCCCGCTGCCGACCGCACCTACTGCTTCGACGGGTTTTCTGGCTGTAATTTTCCCGCCGAGACGGGCATCGCCCTCTATTCCCTCCACGATATGTCACCATCTGACGTCGCCGAGGCCATGTTTCGCCATGGTATGACGCGGCTTTATGCCGCCCTCCATCTTCCGCCTGAGGTCTTGCTGCCCCCTGGCACATACCGCACCGCATCGTATTTGCTGATTCATGACGGCAGGCGCGTTGTGGTGACGTATGAGGGTGATACTAGTGCTGGTTATAACCACGATGTCTCCAACTTGCGCTCCTGGATTAGAACCACCAAGGTCACTGGAGACCACCCCCTCGTTATCGAGCGGGTCAGGGCCATTGGCTGCCATTTTGTTCTCTTGCTTACGGCGGCCCCGGAGCCATCACCTATGCCTTATGTCCCTTACCCCCGGTCTACCGAGGTCTATGTCCGATCGATTTTCGGCCCGGGTGGTACTCCTTCCTTATTCCCAACCTCATGCTCCACTAAGTCCACCTTCCACGCTGTCCCTACCCATATTTGGGACCGTCTTATGTTGTTCGGGGCCACCCTGGACGACCAAGCCTTTTGCTGCTCCCGTTTAATGACCTATCTTCGCGGCATTAGCTACAAGGTTACTGTGGGTACCCTTGTGGCTAACGAAGGCTGGAACGCCTCTGAGGACGCCCTCACAGCTGTCATCACCGCCGCCTACCTTACCATTTGTCACCAGCGGTACCTTCGCACCCAGGCTATATCTAAAGGGATGCGTCGCCTGGAACGGGAGCATGCCCAGAAGTTTATAACACGTCTCTACAGCTGGCTCTTCGAGAAGTCCGGCCGTGATTACATCCCCGGCCGTCAGTTGGAGTTTTACGCCCAGTGTAGGCGCTGGCTTTCGGCCGGCTTCCATCTTGACCCACGGGTGTTGGTTTTTGACGAGTCGGCCCCCTGCCATTGCAGGACCGCGATCCGTAAGGCTCTCTCAAAGTTCTGCTGCTTTATGAAGTGGCTCGGTCAGGAGTGTACTTGTTTCCTTCAGCCTGCAGAAGGCGTCGTTGGCGACCAGGGCCATGATAATGAGGCCTATGAGGGGTCCGATGTTGACCCCGCTGAGTCCGCCATTAGTGATATATCTGGGTCCTATGTCGTCCCTGGCACAGCCCTCCAACCTCTTTACCAGGCCCTCGATCTCCCCGCTGAGATTGTGGCTCGTGCGGGTCGGCTGACCGCCACAGTAAAGGTCTCCCAGATCGATGGGCGGATCGATTGTGAGACCCTTCTTGGTAACAAAACCTTTCGCACGTCATTCGTTGACGGGGCGGTCTTAGAGACCAATGGCCCAGAGCGCCACAATCTTTCCTTTGATGCCAGTCAGAGCACTATGGCTGCTGGCCCTTTCAGTCTCACCTATGCCGCCTCTGCAGCTGGGCTGGAGGTGCGCTATGTTGCTGCCGGGCTTGACCACCGGGCGGTTTTTGCCCCCGGAGTTTCACCTCGGTCAGCCCCTGGCGAGGTCACCGCCTTTTGCTCCGCCCTATACAGGTTCAATCGTGAGGCCCAGCGCCACTCGCTGACCGGTAATTTATGGTTTCATCCTGAGGGGCTCCTTGGCCTCTTTGCCCCATTTTCACCCGGGCATGTCTGGGAGTCGGCTAATCCATTCTGTGGCGAGAGCACACTATATACTCGTACTTGGTCGGAGGTTGACGCCGTCTCTAGT------CCG---------GCCCGGCCGGATTTAGGTTTTATGTCTGAGCCTTCTATACCTAGTAGGGCCGCCACACCTATCCCCGCGGCCCCTTTACCT------TTCTCTGCACCGGACCCCTCCCCCCCCCCCTCTGCCCCGGCGCTTGATGAGCCGGCTTCTGGCACT---------------ACCGCCGGG------------------------GCCCCGGCC------------ATA---------------------ACCCACCAGACGGGCCGGCACCGCCGCCTGCTCTTAACCTACCCGGATGGCTCTAAGGTATTTGCCGGCTCGCTGTTCGAGTCGACATGTACGTGGCTCGTCAACGCGTCTAATGTTGACCACCGTCCTGGCGGCGGGCTTTGCCATGCATTTTACCAAAGGTACCCCGCCTCCTTTGATGCCGCCTCTTTTGTGATGCGCGACGGCGCGGCCGCGTACACATTAACCCCTCGGCCAATAATTCATGCTGTCGCCCCTGATTATAGGTTGGAACATAACCCAAAGAGGCTTGAGGCTGCTTATCGGGAGACTTGCTCCCGCCTCGGTACCGCTGCATACCCGCTCCTCGGGACCGGCATATACCAGGTGCCGATCGGCCCCAGTTTTGACGCCTGGGAGCGGAATCACCGCCCCGGGGATGAGTTGTACCTCCCTGAGCTTGCTGCCAGATGGTTTGAGGCCAATCGGCCGACCCGCCCAACTCTCACTATAACCGAGGATGTTGCACGGACAGCGAATCTGGCCATTGAACTTGACTCAGCCACAGATGTCGGCCGGGCCTGTGCCGGCTGCCGGGTCACCCCCGGCGTTGTTCAGTACCAGTTTACTGCTGGTGTGCCTGGATCCGGCAAGTCCCGCTCTATCACTCAAGCCGATGTGGACGTTGTCGTGGTCCCGACGCGCGAGTTGCGCAATGCCTGGCGCCGCCGCGGCTTCGCTGCTTTCACTCCGCACACAGCCGCTAGAGTCACCCAGGGGCGCCGGGTTGTCATTGATGAGGCTCCGTCCCTCCCTCCTCACCTGCTGCTGCTCCACATGCAGCGGGCCGCCACCGTCCATCTCCTTGGCGACCCGAACCAGATCCCAGCCATCGACTTTGAGCACGCTGGGCTTGTTCCCGCCATCAGGCCCGACTTAGCTCCTACCTCCTGGTGGCATGTCTCCCATCGCTGCCCTGCGGATGTATGTGAGCTGATCCGTGGTGCATACCCCATGATCCAGACCACTAGCCGGGTCTTCCGTTCGTTATTCTGGGGCGAGCCTGCCATTGGGCAGAAACTAGTGTTCACCCAGGCGGCTAAGGCCGCCAACCCCGGCTCAGTGACAGTCCACGAGGCACAGGGCGCTACCTACACGGAGACCACCATTATTGCCACGGCAGATGCCCGAGGCCTTATTCAGTCGTCTCGGGCTCATGCCATCGTCGCTCTGACGCGCCACACTGAGAAGTGCGTCATCATTGACGCACCGGGCCTGCTTCGCGAGGTGGGCATCTCCGATGCAATCGTCAATAACTTTTTCCTCGCCGGTGGCGAAATTGGTCACCAGCGCCCATCTGTTATTCCCCGTGGCAATCCTGATGCCAATGTTGACACCCTGGCTGCCTTTCCGCCGTCTTGCCAGATTAGTGCCTTTCATCAGCTGGCTGAGGAGCTTGGCCACAGACCTGCCCCTGTTGCAGCTGTTTTACCACCCTGCCCCGAGCTTGAACAGGGCCTCCTCTACCTGCCCCAGGAACTCACCACCTGTGATAGCGTTGTAACATTTGAGTTAACAGATATTGTGCACTGTCGCATGGCCGCACCGAGCCAGCGCAAGGCTGTGCTGTCCACACTCGTGGGCCGCTACGGCCGTCGCACAAAGCTCTACAATGCCTCCCACTCTGACGTTCGCGACTCCCTCGCCCGTTTTATCCCCGCCATTGGCCCCGTACAGGTTACAACTTGTGAATTGTACGAGCTAGTGGAGGCCATGGTCGAGAAGGGCCAGGATGGCTCCGCCGTCCTTGAGCTCGACCTTTGCAACCGTGACGTGTCCAGGATCACCTTCTTTCAGAAAGATTGTAATAAGTTCACCACGGGCGAGACCATTGCCCATGGTAAAGTGGGCCAGGGCATTTCGGCCTGGAGCAAGACCTTTTGCGCCCTCTTTGGCCCTTGGTTCCGTGCTATTGAGAAGGCTATTCTGGCCCTGCTCCCTCAGGGTGTGTTTTACGGTGATGCCTTTGATGACACCGTCTTCTCGGCGGCTGTGGCTGCAGCAAAGGCGTCCATGGTGTTTGAGAATGACTTTTCTGAGTTTGACTCCACCCAGAATAATTTCTCTCTA------------------GGCCTAGAGTGTGCTATTATGGAGGAGTGCGGGATGCCGCAGTGGCTCATCCGTTTGTATCACCTTATAAGGTCTGCGTGGATCCTGCAGGCCCCGAAGGAGTCTCTGCGAGGGTTTTGGAAGAAACACTCCGGTGAGCCCGGCACTCTTCTATGGAATACTGTCTGGAATATGGCCGTTATTACCCACTGCTATGACTTCCGCGATTTGCAGGTGGCTGCCTTCAAAGGTGATGATTCGATAGTGCTTTGCAGTGAGTACCGTCAGAGCCCGGGGGCTGCTGTCCTGATCGCCGGCTGTGGCTTAAAGTTGAAGGTAGACTTTCGCCCGATTGGTCTGTATGCAGGTGTTGTGGTGGCCCCTGGCCTTGGCGCGCTTCCTGATGTTGTGCGCTTCGCCGGCCGGCTTACCGAGAAGAATTGGGGCCCTGGCCCTGAGCGGGCGGAGCAGCTCCGCCTCGCTGTGAGTGATTTTCTCCGCAAGCTCACGAATGTAGCACAGATGTGTGTGGATGTTGTTTCCCGTGTTTATGGGGTTTCCCCTGGGCTCGTTCATAACCTGATTGGCATGCTACAGGCTGTTGCTGATGGCAAGGCCCATTTCACTGAGTCAGTAAAGCCAGTGCTCGACCTGACAAATTCAATCCTGTGTCGGGTGGAA
>BAE48650
ATGGAGGCCCATCAGTTCATTAAGGCTCCTGGCATTACTACTGCCATTGAGCAGGCTGCTCTGGCTGCGGCTAATTCCGCCTTGGCGAATGCTGTGGTGGTTCGGCCGTTTTTGTCTCGTGTGCAAACCGAGATCCTTATTAATTTGATGCAACCCCGGCAGTTGGTTTTCCGCCCTGAGGTGCTTTGGAATCATCCTATTCAGAGGGTTATACATAATGAATTAGAACAGTACTGCCGGGCCCGGGCCGGCCGCTGCCTGGAGATTGGGGCTCATCCTAGATCTATCAATGATAACCCCAATGTTTTGCACCGGTGTTTTCTCAGACCGGTTGGTAGAGACGTCCAGCGCTGGTACTCTGCCCCCACCCGCGGCCCTGCTGCCAATTGCCGCCGTTCTGCGCTACGTGGCCTCCCCCCTGTCGATCGTACCTACTGTTTTGATGGATTTTCTCGCTGCGCCTTTGCCGCTGAGACCGGCGTTGCCCTTTACTCCTTGCATGACCTTTGGCCAGCCGATGTTGCGGAGGCTATGGCCCGCCATGGGATGACACGTTTATATGCTGCACTCCATCTCCCCCCTGAGGTGCTGTTACCACCCGGTACCTACCACACAACCTCGTATCTCCTGATCCATGATGGTGACCGTGCTGTCGTGACTTATGAGGGTGACACTAGTGCAGGCTACAACCATGACGTCTCCATACTTCGTGCGTGGATTCGTACGACTAAGATAGTTGGGGATCACCCGCTGGTCATAGAACGTGTGCGGGCCATCGGATGCCATTTTGTGTTGCTGCTCACCGCGGCCCCTGAGCCGTCGCCTATGCCTTATGTTCCTTACCCTCGTTCGACGGAGGTGTATGTTCGATCTATATTTGGCCCTGGCGGCTCCCCGTCCTTGTTTCCATCAGCCTGCTCCACGAAGTCTACTTTTTATGCTGTCCCGGTTCACATCTGGGACCGGCTCATGCTTTTTGGCGCCACCCTGGATGATCAGGCATTTTGCTGTTCACGGCTCATGACATACCTTCGTGGCATTAGCTACAAGGTCACTGTTGGTGCGCTCGTTGCCAATGAGGGGTGGAACGCTTCTGAAGATGCCCTTACCGCAGTAATTACCGCTGCCTATTTGACTATCTGTCACCAGCGCTACCTCCGTACCCAGGCGATATCCAAGGGTATGCGCCGGCTGGAGGTTGAGCACGCCCAGAAATTTATCACAAGACTTTACAGCTGGTTATTTGAGAAGTCTGGCCGTGACTACATCCCCGGTCGTCAATTACAGTTTTATGCCCAGTGTAGGCGGTGGTTATCCGCAGGCTTTCACCTAGACCCCAGAGTGCTTGTGTTTGATGAGTCAGTGCCCTGCCGCTGTAGGACTTTCCTGAAGAAGGTCGCGGGTAAATTTTGCTGCTTTATGCGGTGGCTAGGGCAGGAGTGTACCTGCTTCTTGGAACCAGCTGAGGGCCTGGTTGGCGATCATGGCCATGATAATGAGGCTTATGAGGGTTCTGAGGTCGACCAGGCCGAACCCGCCCATCTTGATGTGTCGGGGACCTATGCCGTCCACGGGCGCCAGCTCGAGGCCCTCTACAGGGCACTTAACATCCCTCATGATATTGCCGCTCGAGCGGCTCGGTTAACAGCCACTGTTGAGCTCGCTGCAGGCCCAGACCGTCTGGAGTGCCGCACTGTGCTCGGGAACAAGACTTTCCGGACGACGGTGATTGATGGCGCCCACCTTGAGGCGAACGGCCCTGAGCAGTGTGTTCTGTCGTTTGATGCCGCCCGCCAGTCTATGGGGGCCGGGTCGCATAGCCTCACTTATGAGTTGACGCCCGCCGGCTTGCAGGTTAGGATTTCATCTAATGGCCTGGACTGCACTGCCGTATTTCCCCCCGGCGGCGCCCCTAGTGCAGAACCGGGGGAAGTAGCGGCCTTCTGCAGCGCCCTCTACAGGTATAATAGATTCACCCAGCGGCATTCGTTGACTGGCGGCCTGTGGTTACATCCTGAGGGGTTGCTGGGCATCTTCCCCCCCTTCTCCCCTGGGCATATCTGGGAGTCTGCTAACCCTTTCTGTGGGGAGGGTACCTTGTACACCCGCACCTGGTCCACATCTGGCTTTTCTAGTGACTTCTCCCCCCCTGAGGCGGCCGCCCCTGCACCGGTTGCTGCCCCAAGGCCGTTCAACCCC---------------ACCCCACCAGTTAGTGATATTTGGGTGTTACCACCGCCCTCGGAGGAGTCTCAGGTTTCCACAGTGCTCACACCCCCCGCCCCCGAGCCCGCTAGG---------------CCGCCCAGC---CCTGCT---------------GGACTTCCG------------CCC---CCCGTGCGTAAGCCGCCGGCACTGCCGCCTTCTCGCACCCGCCGTCTCCTTTATACCTATCCTGATGGCGCTAAGGTGTACGCAGGGTCACTGTTTGAATCAGACTGTGACTGGCTGGTGAATGCCTCTAACCCGGGCCATCGCCCTGGGGGTGGTCTCTGTCATGCTTTTTACCAACGCTTTCCTGAGGCGTTTTATCCAACTGAATTTATTATGCGTGAGGGTCTTGCAGCATATACCTTGACCCCGCGCCCTATCATTCATGCAGTGGCCCCCGACTATAGGGTTGAGCAGAACCCGAAGAGGCTTGAGGCAGCGTACCGAGAAACCTGCTCCCGCCGTGGCACTGCCGCTTACCCACTTCTTGGTTCAGGTATATACCAGGTCCCAGTTGGTCTTAGTTTTGATGCTTGGGAGCGTAATCACCGCCCCGGCGATGAGCTTTACCTGACTGAACCCGCTGCAGCCTGGTTTGAAGCTAATAAGCCAACGCAGCCGGCGCTCACGATAACGGAAGACACAGCCCGCACGGCCAACCTAGCACTAGAGATCGACGCTGCTACAGAGGTAGGCCGTGCTTGTGCCGGCTGCACTATTAGCCCCGGAATTGTGCACTATCAGTTTACTGCTGGAGTTCCGGGCTCAGGTAAGTCAAGGTCCATACAGCAGGGGGATGTTGATGTTGTAGTCGTCCCAACTCGGGAGCTCCGCAACAGTTGGCGCCGCCGAGGTTTTGCGGCCTTTACACCCCATACGGCGGCCCGAGTTACTACGGGCCGTCGTGTTGTGATTGACGAGGCCCCATCTCTCCCACCGCATTTGTTGTTGTTGCACATGCAGCGGGCTTCTTCAGTCCACCTCCTCGGTGACCCAAACCAGATTCCTGCCATTGATTTCGAGCATGCTGGCCTGGTCCCCGCAATCCGCCCTGAGCTTGCACCAACGAGTTGGTGGCATGTTACACATCGCTGCCCAGCCGATGTATGTGAGCTCATACGCGGGGCCTATCCTAAAATCCAGACCACGAGTCGTGTGTTACGATCTCTGTTCTGGAATGAGCCGGCTATTGGCCAGAAGTTAGTCTTCACGCAGGCCGCTAAGGCTGCCAACCCTGGTGCGATTACGGTCCATGAGGCCCAGGGAGCCACCTTTACAGAGACTACAATTATAGCTACGGCTGATGCTAGGGGTCTCATCCAGTCATCCCGAGCTCATGCTATAGTTGCACTTACCCGTCACACAGAGAAGTGCGTCATCTTAGATGCCCCTGGTCTGCTGCGTGAGGTCGGCATATCAGATGTGATTGTTAACAACTTCTTCCTTGCCGGCGGAGAGGTGGGCCACCACCGCCCCTCTGTGATACCCCGTGGTAACCCTGACCAGAACCTTGAGACCCTACAGGCCTTCCCGCCATCTTGCCAGATTAGTGCTTACCACCAGTTGGCTGAGGAGCTAGGCCATCGCCCGGCCCCTGTTGCCGCCGTCCTGCCCCCCTGCCCCGAGCTCGAGCAGGGCTTGCTCTACATGCCACAAGAGCTTACAGTGTCCGATAGCGTGCTGGTCTTTGAACTCACGGATATAGTCCACTGCCGTATGGCTGCCCCAAGCCAGCGGAAGGCCGTCCTCTCTACACTCGTGGGGAGGTATGGCCGTAAGACAAAATTGTATGAGGCAGCCCATTCGGATGTCCGTGAATCTCTAGCTAGGTTTATCCCCACTATCGGACCTGTCCAGGCCACTACGTGTGAGTTATATGAACTGGTTGAGGCCATGGTGGAGAAGGGCCAGGACGGCTCAGCCGTCCTGGAGCTTGACTTATGTAATCGTGATGTTTCGCGCATCACATTCTTCCAGAAAGACTGTAATAAGTTCACAACTGGTGAGACCATTGCCCACGGTAAGGTTGGCCAGGGTATATCGGCCTGGAGTAAGACCTTTTGTGCCCTGTTTGGCCCGTGGTTCCGTGCCATCGAGAAAGAAATATTGGCCTTGCTCCCGCCTAATATCTTTTATGGTGATGCTTATGAGGAGTCGGTGTTCGCTGCGGCCGTGTCTGGGGCGGGGTCTTGCATGGTATTTGAAAATGACTTTTCCGAGTTTGATAGCACTCAGAATAACTTTTCCCTT------------------GGCCTTGAGTGTGTGGTTATGGAAGAGTGCGGCATGCCTCAATGGTTAATCAGGTTGTACCATCTGGTCCGGTCGGCCTGGATTCTGCAGGCGCCGAAGGAGTCTCTTAAAGGTTTCTGGAAGAAGCACTCTGGTGAGCCTGGCACCCTCCTTTGGAACACCGTCTGGAACATGGCGATCATAGCACACTGCTATGAGTTTCGCGATTTCCGGGTTGCTGCCTTTAAGGGTGATGACTCGGTGGTCCTCTGTAGTGATTACCGACAGAGTCGCAACGCGGCAGCCTTGATCGCAGGCTGCGGGCTCAAATTGAAGGTTGATTACCGCCCTATTGGGCTGTATGCTGGTGTGGTAGTGGCCCCTGGCTTGGGAACACTACCTGATGTGGTGCGGTTTGCTGGTCGGTTGTCCGAAAAGAACTGGGGCCCTGGCCCGGAGCGTGCTGAGCAGCTGCGTCTTGCTGTCTGCGACTTCCTTCGAGGGTTAACGAATGTTGCGCAGGTTTGTGTTGATGTTGTGTCCCGTGTCTATGGAGTCAGTCCCGGGTTGGTACATAACCTTATCGGCATGCTGCAGACTATTGCTGATGGCAAGGCCCATTTTACAGAGACTGTTAAACCTGTGCTTGACCTCACAAACTCTATCATACAGCGGGTGGAA
>BAE48653
ATGGAGGCCCACCAGTTCATTAAGGCTCCTGGCATTACTACTGCCATTGAGCAGGCTGCTCTGGCTGCGGCCAACTCTGCCTTGGCGAATGCTGTGGTGGTYCGGCCGTTTTTGTCTCGCGTACAAACCGAGATTCTTATTAATTTAATGCAACCCCGGCAGTTGGTTTTCCGCCCTGAGGTGCTTTGGAATCACCCTATTCAGAGAGTCATACATAATGAATTAGAACAGTACTGCCGGTCTCGGGCTGGTCGTTGCCTGGAGATTGGGGCCCATCCGAGATCTATTAATGACAACCCCAATGTTTTACATCGGTGCTTCCTTAGACCAGTCGGTAGGGACGTCCAGCGCTGGTACTCTGCTCCCACCCGCGGCCCTGCAGCTAACTGCCGCCGTTCCGCGCTACGTGGCCTCCCCCCTGTTGACCGTACCTATTGCTTTGATGGGTTCTCCCGCTGTGCTTTTGCTGCAGAGACCGGTGTGGCCCTCTATTCACTGCATGACCTTTGGCCAGCCGATGTCGCGGAGGCTATGGCCCGCCACGGGATGACACGCCTATACGCTGCACTCCACCTTCCCCCTGAGGTGCTGTTGCCACCTGGCACCTACCACACAACCTCGTATCTCTTGATCCATGACGGCGACCGCGCTGTTGTGACTTACGAAGGTGATACTAGTGCAGGCTACAACCATGATGTCTCTATACTCCGTGCGTGGATCCGCACGACTAAAATAGTTGGTGACCACCCGCTGGTCATAGAGCGTGTTCGGGCTATCGGGTGTCATTTTGTTTTGCTGCTTACTGCAGCCCCCGAGCCGTCGCCTATGCCTTATGTCCCTTATCCCCGATCGACGGAAGTGTACGTCCGATCTATATTTGGTCCTGGCGGCTCCCCGTCCCTGTTTCCGTCAGCCTGCTCCACAAAATCTACTTTCCATGCTGTGCCAGTTCACATCTGGGACCGGCTTATGCTTTTTGGTGCCACTTTGGATGACCAGGCGTTCTGTTGCTCACGGCTCATGACATACCTCCGTGGTATTAGCTACAAGGTCACCGTCGGTGCGCTTGTTGCTAATGAAGGGTGGAACGCCTCTGAAGACGCTCTTACTGCAGTAATTACCGCAGCCTATTTGACCATCTGTCATCAGCGCTACCTCCGCACCCAGGCAATATCCAAGGGTATGCGCCGGCTGGAGGTTGAGCACGCCCAGAAGTTTATTACAAGGCTTTATAGCTGGCTGTTTGAGAAGTCTGGCCGCGATTACATCCCCGGCCGCCAGCTCCAGTTTTATGCTCAGTGCCGGCGGTGGCTATCCGCAGGTTTCCATTTAGATCCCAGAGTACTTGTTTTCGATGAATCAGTGCCCTGCCGTTGTAGGACTTTCTTAAAGAAGGCCGCGGGTAAATTCTGCTGCTTTATGCGGTGGTTAGGGCAGGAATGCACCTGCTTCTTGGAGCCAGCTGAGGGCTTAGTTGGCGACCAAGGCCATGACAATGAGGCTTATGAGGGTTCTGAGGTCGACCCGGCCGAGCCTGCGCATCTTGACATTTCGGGGACCTATGCTGTTCATGGGCGCCAGCTTGAGGCCCTTTATAAGGCACTTAACATCCCCCATGATATTGCTGCCCGAGCAGCCCGACTAACGGCTACTGTTGAGCTCGCTGCAGGCCCAGATCGCTTGGAGTGCCGCACCGTACTCGGGAATAAGACCTTTCGAACGACTATCGTCGATGGTGCCCATCTTGAAGTGAATGGTCCTGAGCAATGTGTCCTATCGTTCGATGCCTCCCGACAGTCTATGGGGGCCGGGTCGCACAGCCTCACTTACGAGCTCACGCCTGCTGGCTTGCAGGTTAGGATTTCATCTAATGGTCTGGATTGTACCGCTACATTCCCCCCTGGCGGTGCCCCTAGTGCCGCGCCGGGGGAGGTAGCGGCTTTTTGCAGTGCCCTCTACAGGTATAACAGATTCACCCAGCGGCATTCGCTGACCGGCGGCCTTTGGCTGCACCCTGAGGGGCTGCTGGGCATCTTCCCCCCTTTTTCTCCTGGGCATATTTGGGAGTCTGCTAACCCTTTTTGTGGGGAAGGGACCTTGTACACCCGCACCTGGTCCACATCTGGTTTTTCTAGTGACTTCTCTCCTCCTGAGGCGGCCGCCCTCGCGCCGGCTACCGCCCCAGGGTTGTCCTGTTCT---------------ACCCCACCTGTCAGTGATATTTGGGTATTACCACCACCCTCAGAAGAGGCTCAGGCCGATGCGGCACCTGTACCGCTTGCCCCTGAACCCGTTGGG---------------TTGCCCGGT---CCTGCT---------------GAACCCATG------------CCC---CCCGTGCGTAAGCCGCCGGTACCGCCGCCCTCTCGTACTCGCCGTCTCCTTTATACATACCCTGACGGCGCTAAGGTGTATGCGGGGTCATTGTTTGAGTCAGATTGCGACTGGCTGGTTAACGCTTCTAACCCGGGCCACCGTCCCGGGGGCGGCCTTTGCCATGCTTTCTACCAGCGCTTCCCTGAGGCGTTTCACCCAATTAAATTCATCATGCGTGAGGGTCTTGCAGCATATACCCTGACCCCGCGCCCTATTATCCATGCAGTGGCTCCTGACTATAGGGTTAAGCAGAATCCAAAGAGGCTTGAGGCTGCGTACCGAGAAACTTGCTCCCGCCGCGGTACTGCTGCCTACCCGCTTCTTGGCTCAGGTATATACCAGGTCCCTGTTGGTCTTAGTTTTGATGCTTGGGAGCGCAACCACCGTCCCGGCGATGAACTTTACCTGACTGAGCCCGCTGCAGCCTGGTTTGAAGCTAACAAGCCGGCGCAGCCAGCACTTACGATAACAGAAGATACGGCCCGTACGGCCAATCTAGCATTAGAGATCGATGCTGCCACAGAGGTCGGCCGCGCTTGTGCCGGTTGCACTGTTAGCCCTGGGATTGTACATTATCAGTTTACTGCCGGGGTCCCGGGTTCAGGTAAGTCAAGGTCTATACAGCAGGGGGATGTTGATGTCGTGGTTGTCCCTACCCGGGAGCTTCGCAATAACTGGCGTCGCCGGGGCTTTGCGGCCTTTACACCCCATACGGCGGCCCGTGTGACTATGGGCCGCCGTGTCGTGATTGACGAGGCCCCATCTCTTCCACCGCACCTGCTGCTGCTACATATGCAGCGGGCCTCTTCGGTCCATCTCCTCGGTGACCCAAATCAGATCCCTGCCATTGACTTCGAGCACGCTGGCTTGGTCCCCGCAATCCGCCCTGAGCTTGCACCAACGAGCTGGTGGCATGTTACGCACCGCTGCCCGGCCGACGTATGCGAGCTCATACGCGGGGCTTATCCTAAAATTCAGACCACGAGTCGTGTGCTACGGTCTCTGTTTTGGAATGAGCCGGCTATTGGCCAGAAATTGGTCTTTACGCAGGCCGCTAAAGCTGCCAACCCTGGTGCGATTACGGTCCATGAAGCCCAGGGCGCCACCTTTACAGAGACCACAATCATAGCTACGGCTGATGCCAGGGGCCTTATCCAGTCGTCCCGTGCTCATGCCATAGTTGCACTTACCCGCCATACAGAGAGGTGCGTCATTCTAGATGCCCCTGGTTTGCTGCGTGAGGTCGGCATATCAGATGTGATTGTCAATAACTTTTTCCTTGCTGGTGGAGAGGTGGGTCATCACCGCCCCTCTGTGATACCTCGTGGCAATCCTGATCAGAACCTCGAGACCCTGCAGGCCTTCCCGCCATCATGTCAGATTAGTGCTTACCACCAGCTGGCTGAGGAGCTAGGCCACCGCCCGGCCCCTGTTGCTGCCGTCTTGCCCCCTTGTCCCGAGCTTGAGCAGGGCTTGTTGTACATGCCACAAGAGCTTACAGTGTCCGACAGTGTGTTGGTTTTTGAGCTCACGGACATAGTTCACTGCCGTATGGCTGCCCCAAGCCAGCGGAAGGCCGTCCTTTCAACACTCGTGGGGAGGTATGGCCGTAGGACGAAACTGTATGAGGCAGCCCATTCAGATGTCCGTGAGTCCCTAGCTAGGTTTATTCCTACTATCGGACCTGTTCAGGCCACCACATGTGAGTTATATGAACTGGTCGAGGCCATGGTGGAGAAGGGTCAGGACGGTTCCGCTGTCCTGGAGCTTGATCTGTGTAACCGTGATGTCTCGCGCATCACATTCTTCCAAAAAGACTGTAATAAGTTTACAACTGGCGAGACCATCGCCCATGGTAAGGTTGGCCAGGGTATATCGGCTTGGAGCAAGACCTTTTGCGCTTTGTTCGGCCCGTGGTTTCGCGCCATTGAAAAGGAAATATTGGCCCTGCTCCCGCCTAATATCTTCTACGGCGACGCCTATGAGGAGTCGGTGTTTGCCGCCGCTGTGTCTGGGGCGGGGTCTTGTATGGTGTTTGAAAATGACTTCTCAGAATTTGATAGCACTCAGAATAATTTTTCTCTT------------------GGCCTTGAGTGTGTGGTTATGGAAGAGTGCGGCATGCCTCAATGGTTAATCAAGTTGTACCATTTGATTCGGTCGGCCTGGATTTTACAGGCGCCGAAGGAGTCTCTTAAAGGTTTCTGGAAGAAGCACTCTGGTGAGCCTGGCACCCTTCTCTGGAATACTGTCTGGAACATGGCAATCATAGCACACTGCTATGAGTTTCGCGACTTCCAGGTCGCTGCCTTTAAGGGTGATGATTCAGTGGTCCTTTGCAGTGACTACCGACAGAGTCGTAATGCAGCAGCCCTAGTTGCAGGATGTGGGCTTAAGCTGAAGGTTGATTATCGCCCTATTGGGCTGTATGCTGGTGTGGTAGTGGCCCCTGGCCTAGGAACACTGCCTGATGTAGTGCGTTTTGCCGGCCGGCTGTCTGAGAAGAATTGGGGCCCCAGCCCTGAGCGTGCCGAGCAGCTGCGTCTTGCTGTCAGTGATTTTCTTCGAGGGTTGACGAATGTTGCGCAGGTCTGTGTCGATGTTGTGTCCCGTGTTTATGGAGTTAGCCCCGGGTTGGTACATAACCTTATCGGTATGCTGCAGACCATTGCTGATGGCAAGGCCCATTTTACAGAGGCTATTAAACCCGTGCTTGACCTTACAAATTCTATTATATATCGGGTGGAA
>BAJ09463
ATGGAGGCCCATCAGTTTATAAAGGCTCCTGGCGTCACTACTGCTATCGAGCAGGCAGCTCTAGCAGCGGCCAACTCCGCCCTGGCGAATGCTGTGGTGGTTCGGCCTTTCCTATCTCGGCTACAGACAGAAATCCTGATTAACCTGATGCAGCCCCGGCAGCTTGTCTTTCGGCCTGAGGTTCTATGGAACCACCCAATCCAGCGTGTAATCCATAACGAGCTTGAGCAGTATTGCCGAGCCCGCGCTGGTCGCTGCCTTGAGGTGGGGGCCCACCCGCGCTCCATTAATGACAATCCCAATGTTCTGCACCGTTGTTTTCTGAAGCCTCGTGGYCGCGACGTCCAGCGGTGGTACACTGCCCCAACCCGCGGCCCCGCAGCGAATTGCCGCCGATCGGCTCTCCGTGGGCTTCCGCCTGTTGACCGGACATACTGTTTTGATGGCTTTTCTGGGTGTACGTTTGCTGCTGAGACTGGGGTTGCTCTTTATTCATTGCACGATCTATGGCCTGCTGACGTCGCAGAGGCAATGGCCCGCCATGGTATGACCCGGCTGTACGCAGCCCTTCATCTCCCCCCGGAGGTCCTGCTTCCCCCTGGTACCTACCATACTACTTCATACCTTCTGATTCATGATGGCGATCGTGCTGTGATTACGTATGAGGGCGACTCGAGCGCGGGGTACAACCATGATGTGTCCATTTTGCGCGCCTGGATCCGCACCACTAAAGTCACTGGCGACCATCCTTTGGTCATTGAGCGGGTCCGGGCGGTAGGGTGCCATTTTGTGCTTTTGCTCACAGCTGCGCCTGAGCCTTCACCGATGCCTTATGTTCCATACCCTCGCTCCACCGAGGTCTATGTCCGGTCTATCTTTGGGCCAGGCGGCTCGCCCTCTCTCTTCCCATCTGCTTGCTCGACTAAGTCTACATTTCATGCCGTCCCTGTGCATATCTGGGACAGGCTTATGCTTTTTGGTGCGACCCTTGATGACCAGGCTTTCTGCTGCTCGAGGCTTATGACGTACCTTCGTGGTATTAGCTATAAGGTTACAGTCGGTGCCCTCGTTGCTAACGAAGGCTGGAATGCCTCCGAGGACGCACTGACTGCTGTAATTACCGCGGCTTATCTTACCATTTGTCATCAGAGGTACCTCCGCACTCAAGCCATTTCAAAAGGAATGAAGAGGCTGGAGCTTGAACATGCACAGAAATTTATAACGCGCCTTTATAGCTGGCTGTTCGAGAAGTCCGGCCGTGATTACATCCCCGGCCGTCAATTGCAGTTTTATGCCCAGTGCCGCCGGTGGTTGTCTGCCGGCTTTCATCTTGACCCACGTGTGCTTGTTTTTGATGAGGCGGCTCCCTGCCGTTGTCGTAACTTCCTTCGGAAAGTCGCCCACAAGTTTTGTTGCTTCATGCGGTGGTTAGGACAAGATTGCACCTGCTTTCTCCAGCCTATAGAGGGACGGGTTGGTGAGCAGGGCTATGATAATGAAGCATTTGAAGGGTCGGATGTCGATCCGGCTGAGGAAGCAACCGTGAGTATCTCTGGGTCATATATTGTCACCGGTAGCCAGCTACAGCCTCTGTATCAGGCACTTGGTATCCCCTCTGATCTTGCTGCTCGTGCCGGCCGTCTCACTGCTACTGTCGAAGTTTCTGATGCAGACGGCCGCCTTACTTGCAAAACCACCTTGGGCAATAAGACCTTTTCAACAGTTTTTACCGATGGCGCCCAGTTGGAGGCCAACGGGCCGGAGCAGTATGTGCTGTCATTTGATCCGATTAAACAAACTATGGCTGCCGGCCCGCATAATCTCAGTTATACCTTGACATCTGCAGGCCTCGAAATACATGTCGTCTCTGCCGGGCTTGACTGTAAGACCGTTTTCCCACCCGGGGTTGCAACCCCGTCTACCCCTGGGGAGGTGTCCGCTTTTTGTTCAGCATTGTATAGATTCAACCGCTGTGTCCAGCGGCACTCCCTCGTTGGGGGTGTGTGGTACCACCCTGAGGGGCTAGTCGGCCTGTTCCCCCCGTTCTCCCCCGGCCATAGCTGGGAGTCTGCCAACCCCTTCTGTGGGGAGAGTACTCTTTACACCCGTACCTGGTCTGTATCGGGCTTTTCCAGCTGCTTTTCTCCCCTTGAACTAGGGGCCCCGGACCCGCCCCCTCTTGCTGAGACTGACGCACCTACAGTTGTTGACACTTTGCCTCCGGCTGTTTCAGTGCCC---------------TCTGAGCAGATAGTGCTTCCACCAGACCCTGTAGATAAGGCGGCCGGCCTGACCCCA---------------TCTAGCGCC---CCTGTC---------------GTGCCACCA------------GCA---CCAGTGCATTCCGTG---GCCCAGCCGTCTGGACCTCGTCGCCGGCTGCTTCATACCTACCCTGATGGCTCGAAGGTGTATGCTGGCTCCCTGTTTGAGTCCGAATGCACCTGGTTCGTTAATGCATCTAATCCCGGCCATCGCCCTGGTGGTGGTCTTTGCCATGCATTCTACCAGCGGTTCCCAGAGTCATTTGATCCCGCTGAGTTTGTTATGTCAGATGGGCTTGCAGCCTACACCCTGTCCCCCCGGCCTATTATCCATGCTGTCGCCCCTGACTACCGGGTTGAACATAACCCTAAGAGGCTAGAGGCCGCCTATCGGGAGACGTGCTCCCGTCTTGGGACAGCAGCTTACCCCCTACTTGGTGCCGGTATATATAAGGTGCCTGTTGGGTTGAGCTTTGACGCCTGGGAACGTAACCACCCGCCCGGGGATGAGCTGTATCTGACTGAGCCAGCTGTGGCTTGGTTTGAGGCAAACCGGCCCACCCTCCCAGCCCTTACTATCACTGAGGACACTGCACGTACGGCGAACCTGGCACTGGAGTTAGACTCTGCCACTGAAGTTGGCCGAGCGTGTGCTGGCTGCCGTGTCGAGCCTGGCGTCGTCCACTATCAGTTTACAGCAGGTGTCCCTGGCTCAGGTAAATCCCGGTCGGTTCAGCAGGGGGAGGTGGATGTAGTAGTGGTACCGACTCGTGAGCTGCGCAACTCGTGGCGGCGCCGCGGGTTCGCAGCCTACACACCTCATACTGCGGCCCGTGTCACCCGTGGTCGTAGGGTTGTCATTGATGAGGCCCCGTCGCTCCCCCCACACTTGCTCTTGTTACATATGCAGCGGGCCTCCTCAGTTCACCTCCTAGGTGACCCCAACCAGATCCCTGCCATCGACTTTGAGCATGCCGGTCTTGTTCCAGCCATTCGGCCGGAGTTGGTCCCGACAAAGTGGTGGCACGTTACTCATAGATGCCCAGCTGATGTCTGTGAGCTAATCCGCGGTGCGTATCCAAAGATCCAGACTGCGAGCCGCGTACTCCGCTCTTTGTTTTGGGGGGAGCCTCCCGTGGGTCAGAAATTGGTGTTCACCCAGGCGGCGAAGGCCGCCAACCCTGGTGCGATTACAGTCCATGAAGCCCAGGGTGCCACATTTACTGAAACTACAATTATTGCCACGGCCGACGCTCGCGGGCTGATTCAGTCCTCCAGGGCCCATGCGATTGTGGCTCTCACCCGCCACACAGAGAAATGTGTGGTTGTTGATGCCCCGGGTCTCCTCCGTGAAGTGGGTATTTCAGACGCTATTGTTAACAATTTCTTTCTCTCAGGCGGCCAGGTTGGTCAGCACCGCCCGTCAGTCATACCACGTGGCACTATTGACTGTAATGTTGACACACTTGATGCATTCCCGCCTTCTTGTCAGTTTAGTGCCTACCATCAGCTTGCCGAGGAGCTTGGCCACCGACCGGCCCCGATCGCCGCTGTCTTGCCTCCATGCCCAGAGCTCGAACAGGGCTTGCTTTATATGCCTCAGGAACTCACCACATCGGACAGTGTACTTACATTTGAGCTTACGGACATCGTGCACTGCCGTATGGCGGCGCCTAGTCAGCGTAAGGCAGTCCTGTCGACTCTTGTCGGCAGGTATGGCCGCCGTACGAAATTGTATGAAGCTGCTCATGCAGATGTCCGGGGGTCCCTGAACCACTTCATCCCTGAGCTTGGCCCTATTAGCGTCACTACCTGCGAGCTCTATGAACTTGTGGAGGCCATGGTAGAGAAGGGCCAGGACGGCTCTGCGGTTCTGGAGCTCGACCTGTGCAGCCGTGATGTGTCGCGGATAACATTCTTCCAGAAAGACTGTAATAAGTTTACAACAGGCGAGACAATAGCACATGGTAAAGTTGGGCAGGGAATATCTGCATGGAGTAAAACCTTCTGTGCCCTGTTCGGCCCCTGGTTTCGTGCTATTGAGAAAGAAATCCTAGCTGTGCTTGCGCCTAATGTATTTTACGGCGATGCATACGAGGACACAGTTTTGGCCGCTGCCGTTGCAGGAGCTCCCGGCTGTAAGGTTTTTGAGAATGATTTTTCAGAGTTTGATAGTACTCAAAATAATTTCTCGCTT------------------GGGCTGGAGTGTATAATTATGGAGGAGTGCGGCATGCCTCAGTGGATGATTCGACTTTACCATCTCGTCCGCTCCGCTTGGGTCCTCCAGGCCCCGAAAGAGTCCTTGCGGGGTTTTTGGAAGAAACATTCTGGTGAGCCCGGTACTCTGCTCTGGAATACCGTCTGGAATATGGCAGTTATAGCCCATTGTTATGAGTTCCGCGACTTAAAAGTTGCGGCGTTTAAGGGGGATGATTCTGTTGTGCTCTGTAGTGACTATCGGCAGAGCCGTGATGCAGCTGCCTTAATTGCCGGCTGCGGGCTGAAGCTTAAGGTGGATTTTAGGCCTATTGGACTGTACGCTGGCGTTGTTGTGGCCCCAGGTTTGGGAACCCTACCTGATGTTGTTAGGTTTGCTGGGCGGCTCTCAGAGAAAAACTGGGGGCCCGGTCCGGATAGGGCAGAGCAGCTACGGCTGGCTGTCTGTGACTTCCTGCGAAGGCTGACGAATGTGGCTCAGGTTTGTGTGGATGTTGTTTCGCAAGTATATGGTGTTAGTCCTGGCCTGGTACATAACCTGATTGGAATGCTTCAGACTATTGCTGATGGTAAGGTACATTTTACTGAAACAGTTAAACCTGTCCTTGACTTGACCAACTCTATCATATATCGGGTGGAA
>ABK80468
ATGGAGGCCCATCAGTTCATAAAGGCTCCTGGCGTCACTACTGCTATTGAGCAGGCAGCTCTAGCAGCGGCCAACTCTGCCTTGGCGAATGCTGTGGTGGTTCGGCCCTTTTTATCCCGCCAACAGACAGAGATATTAATTAATTTGATGCAGCCCCGGCAGCTTGTTTTCCGGCCTGAGGTCTTATGGAATCACCCTATCCAACGTGTGATCCACAATGAGCTCGAACAATATTGTCGAGCTCGTGCCGGTCGCTGCCTTGAAGTGGGCGCCCACCCACGTTCCATTAATGATAACCCTAATGTTTTGCACCGTTGCTTTCTTAAACCAGTTGGCCGCGATGTTCAGCGGTGGTATACTGCCCCAACCCGTGGTCCTGCGGCAAATTGTCGCCGGTCTGCTCTTCGTGGGCTTCCACCCGTTGACCGCACATACTGCTTTGATGGCTTTTCTGGCTGCACCTTTGCCGCCGAGACAGGTATTGCCCTTTATTCACTGCATGACCTGTGGCCCGCTGATGTTGCTGAGGCGATGGCCCGCCATGGAATGACTCGGCTTTATGCAGCCCTTCACCTCCCCCCTGAAGTGTTATTACCCCCTGGCACATATCACACTACCTCGTATCTTTTAATTCATGATGGGGACCGTGCAGTGATCACATACGAGGGGGATTCTAGTGCAGGGTATAATCATGATGTGTCCATTCTGCGGGCATGGATTCGTACCACCAAGGTCACCGGTGATCATCCGCTGGTGATTGAGCGAGTCCGAGCAGTGGGGTGCCATTTTGTGCTCCTCCTCACGGCTGCTCCCGAACCGTCGCCGATGCCCTATGTTCCATACCCACGCTCAACCGAGGTCTATGTTCGGTCTATTTTTGGTCCTGGTGGTTCGCCATCCCTTTTTCCATCTGCCTGCTCCACTAAGTCAACATTTCATGCCGTCCCTGTGCACATATGGGATAGGCTTATGCTTTTTGGTGCGACCCTTGATGACCAAGCCTTTTGCTGTTCTAGGCTTATGACGTATCTCCGCGGCATTAGCTATAAGGTCACGGTAGGTGCTCTCGTTGCCAACGAGGGCTGGAATGCTTCTGAGGATGCTCTGACTGCCGTAATTACTGCGGCTTATCTTACTATCTGCCATCAGAGGTATCTTCGCACGCAGGCTATCTCGAAGGGGATGAAAAGGCTGGAGCTTGAGCATGCACAGAAGTTTATAACACGCCTATACAGCTGGTTATTCGAGAAGTCCGGGCGTGACTACATCCCCGGCCGTCAACTGCAGTTTTATGCCCAGTGCCGCCGGTGGTTATCTGCAGGTTTCCACCTTGATCCTCGTGTGCTTGTTTTTGATGAAGCCGCCCCCTGTCGCTGTCGGAGTTTTCTACGTAAAGCCGCTCACAAGTTTTGCTGCTTTATGCGGTGGCTGGGTCAAGACTGCACCTGTTTTCTCCAGCCCATTGAGGGGAGGGTCGGTGAACAAGGTTATGACAATGAGGCATTTGAGGGGTCGGATGTCGACCCCGCTGAGGAAGCTACCGTGAGTATTTCCGGGTCATATATCGTCACCGGCCGTCAGCTGCAGCCTTTATACCGAGCACTTGGCATACCATCTGACCTTGCTGCACGCGCCGGTCGGCTTACCGCCACCGTTGAGGTCTCAGACGCTGAGGGCCACCTCACCTGCAAAACCACCCTGGGCAATAAAACCTTTACAACGGTATTTACTGATGGCGCTCAGCTGGAGGCCAACGGGCCAGAGCAATATGTTCTATCATTTGATTTGACCAAACAAACTATGGCTGCTGGCCCGCACAGCCTTAGCTACACTCTAACATCTGCAGGCCTTGAAGTGCATATTATTTCTGCTGGGCTCGACTGCAAGGCTGTTTTCCCGCCTGGTGTCGCAGCCCCCTCTGCAGCTGGGGAAGTATCTGCTTTTTGCTCAGCTCTTTACAGGTTTAACCGCTGTGTCCAGCGGCATTCCCTTATTGGAGGTTTGTGGTACTATCCTGAAAGCTTAGTTGGTCTGTTCCCACCGTTTTCCCCCGGTCATAGCTGGGAGTCTACCAATCCTTTTTGCGGTGAGAGCACCCTTTACACTCGCACTTGGTCTGTGTCGGGCTTTTCCAGCTGTTTTTCTCCCCTCGAGCCTCGCGCCCCGGAGCTCCCACCTTCTGGTGACATTGATATGCCTGTAACTATTGATACTTCACCATCAGTTCCCCTTGTCCAGACTCAGCCCCCGACCCCCGGTCGCGTGGCGCCCCCGCCAGACTTGGTTGATGGTGGCGCTAGCCCTGGCCTG---------------ACTAGTGTC---TCTGTG---------------GAACCCCCG------------GCG---TCTGCGCAGCCTGTA------GGCCAGCCCGGGCCCCGTCGACGGCTGCTTCATACCTACCCCGATGGTTCGAAAGCGTATGCCGGATCTCTTTTTGAGTCCGAGTGCACATGGCTGGTTAATGCCTCTAACCCGGGCCACCGCCCTGGTGGTGGCCTTTGTCATGCATTTTACCAGCGGTTCCCAGAGTCCTTCGACCCCGCTGAGTTCATTATGTCCGACGGGTTTGCGGCCTATACCCTGACGCCCCGGCCCATAATCCATGCTGTCGCCCCTGACTATCGGGTTGAACATAACCCTAAGCGACTCGAGGCCGCCTACCGGGAGACGTGCTCCCGCCGTGGAACAGCAGCCTACCCCTTGCTTGGCGCTGGTATATATAAGGTCCCCGTCGGATTGAGCTTTGATGCCTGGGAACGCAACCATCGACCCGGGGATGAGTTGTACTTGACCGAGCCAGCTATAGCCTGGTTTGAAGCCAACCGACCTACCCTCCCTGCTTTGACTATTACTGAGGACACGGCGCGCACGGCGAACCTAGCACTAGAGTTGGACGCGGCCACCGAGGTCGGCCGGGCGTGCGCTGGCTGTCGTGTCGAGCCCGGTGTAGTCCATTGTCAGTTCACAGCTGGTGTCCCTGGCTCCGGCAAATCCCGGTCGATCCAACAGGGCGATGTGGATGTAATAGTGGTACCAACCCGCGAGCTACGCAATTCGTGGCGTCGCCGCGGGTTTGCAGCCTACACACCCCATACCGCAGCTCGTGTTACTCGCGGCCGTAGAGTTGTTATTGATGAAGCCCCCTCGCTCCCACCGCACCTGCTTCTGCTGCACATGCAGCGGGCCTCGTCAGTTCATCTTCTTGGTGATCCTAATCAAATCCCCGCCATCGATTTTGAGCATGCCGGTCTCGTTTCAGCAATTCGGCCTGAGTTGGTTCCAACTAAGTGGTGGCACCTTACCCATAGGTGCCCTGCGGATGTTTGTGAGTTGATCCGTGGTGCATACCCTAAGATCCAAACTGCAAGCCGTGTCCTCCGTTCTTTGTTTTGGGGGGAGCCCCCTGTGGGCCAGAAGTTGGTATTTACCCAAGCGGCCAAGGCTGCTAACCCTGGTGCTATTACAGTTCACGAAGCCCAGGGCGCCACATTTACTGAGACTACAATTATTGCCACGGCGGATGCTCGCGGACTGATTCAATCTTCTAGAGCTCATGCCATCGTGGCCCTGACTCGTCACACGGAGAAATGTGTGGTGGTTGATGCTCCAGGGCTTCTTCGTGAGGTGGGTATCTCTGATGCTATTGTCAATAACTTCTTCCTCTCCGGTGGCGAGGTTGGTCAGCATCGCCCGTCAGTTGTGCCCCGTGGCACCATCAGCAGCAACGTCGATACGCTTGATGCATTTCCCCCTTCTTGCCAGTTTAGTGCGTACCACCAGTTGGCCGAAGAGCCAGGCCACCGACCCGCGCCGATTGCCGCTGTCTTGCCTCCCTGCCCAGAGCTCGAACAGGGCCTACTTTATATGCCTCAGGAGCTAACTACATCGGACAGTGTCCTCACCTTTGAACTAACTGACATCGTGCACTGCCGTATGGCGGCACCCAGCCAGCGTAAGGCAGTTTTGTCGACCCTTGTTGGCAGGTACGGCCGTCGTACGAAGCTGTATGAGGCTGCTCATGCAGATGTCCGCGGGTCCCTGAACCACTTTATTCCTGAGCTTGGCCCTATTAACGTTACCACCTGCGAGCTCTATGAGCTTGTAGAGGCTATGGTGGAGAAGGGCCAAGACGGCTCTGCGGTCTTGGAGCTTGACTTATGCAATCGTGATGTGTCCCGGATAACCCTCTTCCAGAAAGACTGCAATAAATTTACAACGGGTGAGACGATAGCGCATGGCAAAGTCGGGCAGGGTATATCTGCGTGGAGCAAAACCTTCTACGCTTTATTTGGCCCGTGGTTCCGCGCTATTGAAAAGGAGATTTTGGCAGCGCTCGCACCCAATATCTTTTATGGTGACGCTTATGAGGACACAGTCTTGGCTGCTGCTGTTGCGGGTGCCCCTTGCTGTAAGGTTTTTGAGAATGATTTTTCTGAGTTTGACAGTACCCAAAATAATTTCTCACTT------------------GGGCTTGAGTGTATAATCATGGAGGAGTGTGGTATGCCGCAATGGATGGTGCGACTTTACCACCTTGTTCGCTCTGCCTGGGTTCTGCAGGCCCCAAAAGAGTCCCTGCGTGGCTTCTGGAAGAAGCACTCTGGCGAACCTGGCACCCTGCTGTGGAATACCGTTTGGAACATGGCGGTCATAGCGCACTGTTATGAGTTTCGTGATCTCAAAGTTGCGGCATTTAAGGGGGATGACTCTGTTGTACTCTGCAGCGACTATCGGCAGAGTCGTAATGCGGCCGCTTTAATCGCTGGATGTGGGCTGAAGCTTAAGGTGGACTTTAGGCCTATTGGGCTGTACGCTGGTGTTGTTGTGGCCCCGGGTCTCGGGACCCTTCCTGATGTAGTCAGGTTTGCTGGGCGGCTCTCAGAGAAGAACTGGGGGCCAGGCTCGGAGAGGGCGGAGCAGCTCCGGCTAGCTGTTTGTGACTTTTTGCGAAAGTTAACGAATATGGCTCAGGTCTGTGTGGATGTTGTTTCGCAGGTTTATGGTGTTAGCCCTGGTTTGGTACATAACCTGATAGGAATGCTTCAAACTATTGCGGATGGCAAAGCGCACTTCACTGAGACGATTGAACCTGTTCTTGACCTCACTAATTCCATAATATATCGGGTGGAA
>BAJ61825
ATGGAGGCCCACCAGTTTATAAAGGCTCCTGGCGTCACTACTGCTATTGAGCAGGCTGCTCTAGCAGCGGCCAATTCCGCCCTGGCGAATGCTGTGGTGGTACGGCCGTTCCTTTCCCGTATGCAGACTGAGATTCTCATTAATCTAATGCAGCCCAGACAATTGGTTTTCCGGCCTGAAGTCTTTTGGAACCACCCAATACAGCGGGTTATTCATAACGAGCTTGAACAATACTGTCGGGCTCGTGCGGGTCGTTGCCTCGAAGTCGGGGCCCACCCCCGTTCGATCAATGATAACCCTAATGTCTTACACCGATGCTTTCTCCGCCCCACCGGCCGTGATGTCCAGCGGTGGTTTACCGCCCCGACCCGCGGGCCGGCGGCCAACTGCCGCCGGTCGGCGCTGCGCGGCACCCATCCTGTGGACCGTACCTACTGCTTTAATGGATTCTCGGGCTGCACTTTTGCAGCCGAGACTGGTATTGCCCTTTACTCACTTCATGATATGTGGCCATCTGAAGTGGCGGAGGCCATGGCGCGCCATGGCATGACCAGACTGTATGCGGTTTTACACCTCCCCCCTGAAGTACTGCTCCCACCTGGCACCTACCACACAACATCCTATCTTCTCATTCATGATGGGAATCGTGCTGTGATTACTTATGAGGGTGATTCTAGCGCGGGGTACAATCATGATGTCACCACCCTTCGTGCCTGGGTGCGCACGACCAAGGTCACCGGCGACCACCCGTTGGTGATTGAGCGAGTTCGCGCTATAGGCTGTCACTTTGTGCTACTCCTCACAGCTGTGCCTGAACCGTCGCCGATGCCGTATGTGCCTTACCCCCGCTCTACTGAGGTCTATGTCCGGTCCATTTTTGGCCCCGGGGGCTCCCCCTCGCTCTTTCCCTCTGCCTGCTCTACAAAGTCTACATTCCATGCCGTCCCTGTCAATATCTGGGACAGGCTTATGCTGTTTGGTGCGACGCTGGACGATCAGGCCTTTTGCTGCTCTAGGCTTATGACATACCTCCGTGGCATTAGTTATAAGGTGACAGTTGGCGCGCTAGTCGCAAACGAGGGCTGGAATGCCTCTGAGGATGCCCTGACCGCGGTGATCACAGCGGCCTACCTCACCATCTGCCACCAGAGGTACCTTCGCACCCAGGCAATATCTAAGGGGATGAAAAGGCTAGAGCAGGAGCACGCTCAGAGGTTCGTCACCCGCCTTTACAGTTGGCTGTTTGAGAAATCCGGCCGTGATTATATCCCTGGCCGCCAGCTGCAGTTTTATGCCCAGTGCCGCCGGTGGCTATCCGCCGGGTTCCATCTTGACCCTCGGGTGCTTGTGTTTGACGAGGCAACTCCTTGCCGCTGTCGTAGCCTGCTCCGCAAGGCTGTTAAGAAATTCTGCTGTTTTATGCGGTGGCTTGGGCAAGAGTGCACGTGTTTCCTCCAACCCATCGAGGGCCGTGTCGGTGACGAGGGTTACGACAATGAGGCTTTTGAGGGGTCTGATGTGGACCCCGCAGAAGAGGTCACCTTTAGCATTTCAGGCTCATACATTGTTACTGGTGACCAGCTATTGCCTTTCTACCAGGCACTTGGGATCCCGCCCGATTTGGCTGCTCGTGCTAGCCGGCTTGCGGCCACTGTTGAGGTTGATGATACTGCCGGCCGCCTTGCCTGCAGGACAACTCTAGGTAACAAGATTTTTACCACCGTTTTTACTGATGGCGCCGCACTTGAAGTCAGCGGCCCTGAGAACTACATCCTCTCGTTTGATTCAGCTAAGCAGTGCATGGCGGCTGGGCCGCATAGTCTCAGCTATACATTGACCTCCGCGGGTCTTGAAGTGCAGTTGACTACTGCCGGGCTCGACTGTAAGGTCGTCTTTCCGCCGGGTGCCGCACCACCCGTCGCACCCGCCGATGTGACGGCCTTCTGCTCGGCCTTATACCGGTTTAACCGCTCTACTCAGCGGCACTCCATTGCCGGCGGACTGTGGTACCACCCTGAGGGGCTGCTGGGTCCGTTCCCCCCGTTCTCCCCCGGTCATAAATGGGAGTCCGCCAACCCGTTTTGCGGGGAGAGCACACTCTATACCCGCACTTGGTCAACATCAGGCTTTTCGAGCCATTTCTCCCCCCCTGACTTAGATTTGGTTGATGCCCCGCCGGCCGCTGAGCTTACTGCTTTTCCTGTAGAAATTGACCCGCGTCCCGTCACCTCGATGTCTCCACTAGACTCTGCACCAGGGCAGGCCGCCCCGTGTCCAGCCGCCCATACTCCTTCTGAGGGGCCTGTGGCC---------------CGGGAGGCCCACCCGCCT---------------GACCCTCAG------------CCC---CCGGTCCGCTCTCCGGCCATCGGTTTTTCCTTGCCCGGCCGCCGGCTACTGCACACCTACCCGGACGGCTCCAAGGTCTACGCGGGTTCAYTGTTTGACTCTGAGTGTACCTGGCTGGTCAATGCGTCCAGCCCCGGCCACCGCCCCGGTGGGGGCCTGTGTCATGCATTCTACCAGCGGTTTCCTGAGTCCTTCGACCCTTCCCAGTTTGTGATGACTGATGGCCATGCAGCTTACACACTTACCCCCCGGCCCATAATCCATGCTGTCGCCCCAGACTATCGGGCTGCTCAGAACCCCAAGAGGCTTGAGGCGGCCTACCGTGAAACGTGTGCCCGTCGCGGGACTGCCGCCTACCCCCTGTTGGGCGCCGGGATTTATCAAGTCCCTGTGAGTTTGAGTTTTGACGCGTGGGAGCGTAACCATCGCCCCGGGGATGAGTTGTACCTGACTGAACCTGCGATAGCCTGGTTTGAGGCTAATAAACCGGCTTCGCCTGTCCTAACCATTACTGAGGACACAGCGCGTGCGGCTAATCTTGCGCTGCAATTGGACGCCGCCACTGAGGTGGGCCGTGCGTGTGCCGGCTGTCGAGTGAAGCCCGGGGTAGTGAGTTATCAGTTTACGGCCGGTGTCCCTGGGTCTGGCAAGTCTCGATCGATTCAGTCCGGCGAAGTGGATGTTATCGTTGTTCCAACGCGTGAGCTGCGTAACTCATGGCGTCGCCGTGGGTTCGCAGCTTACACGCCTCATACTGCAGCCCGGGTTACTTCGGGCCGCCGGGTTGTCATCGACGAGGCCCCGTCCTTACCGCCACACCTGCTCCTCCTCCACATGCAGCGTGCTGCATCTGTCCATCTTCTGGGGGACCCTAACCAAATCCCTGCCATCGACTTCGAGCATACCGGCCTTGTGCCAGCGATTAGGCCTGAGCTTGTGCCGACGAAGTGGTGGCACCTAACCCATCGGTGCCCTGCAGATGTGTGCGAGTTGATTCGTGGTGCATACCCAAAGATACAAACATCGAGCCGGGTTCTCCGCTCATTATTCTGGAATGAGCCGGCTACCGGCCAGAAATTGGTTTTCACACAGGCTGCTAAGGCCGCCCACCCTGGTGCCATAACAGTTCATGAGGCGCAGGGTGCCACCTTCACTGTCACCACCATCATTGCAACTGCAGATGCTCGCGGCCTTATTCAGTCGTCCCGTGCCCACGCCATTGTCGCTCTGACTCGTCACACCGAGAAGTGCGTCGTACTTGATGCGCCGGGCCTCCTCCGCGAGATCGGCATCTCTGACGCCATTGTCAATAACTTTTATCTCTCCGGGGGTGAGATTGGGCATAACCGCCCGTCCGTCATCCCCCGCGGCACCATAGAATGTAACGTTGACACGCTTAGCGCTTTTCCACCTTCCTGCCAGTTTAGCGCTTTCCATCAGTTAGCCGAGGAGTTGGGCCATCGGCCTGCCCCCGTAGCCGCAGTTGTCCCCCCTTGTCCCGAGCTTGAACAGGGACTGCTCTACATGCCACAGGAGTTGACCACCACCGACAGTGTCCTGGTATTTGAGCTTACGGACATTGTCCACTGCCGTATGGCCGCCCCCACCCAGCGTAAGGCCGTCCTATCCACCCTTGTCGGCCGTTACGGGCGGCGTACTAGGTTGTATGAAGCTGTCCACGCTGATGTTCGCGAGTCCTTGTGCCAGTTTATCCCCAGGTTGGAATCTGTTAGCGTCACCACCTGTGAGTTGTCTGAGTTTGTCGAGGCTATGGTGGCGAAAGGCCAGGACGGTTCTGCCATCCTTGAGCTTGACCTCTGTAACCGAGATGTGTCCCGTATTACATTCTTTCAGAAGGACTGCAATAAGTTTACCACTGGTGAGCCCATAGCGCATGGCAAAGTTGGCCAGGGGATCTCGGCATGGAGCAAGACCTTCTGCGCCCTCTTTGGCCCCTGGTTCCGGGCTATTGAGAAAGCGGTTTTGGCCGCGCTGGCACCCAACGTCTTTTACGGGGACGCTTTCGAAGAGTCAGTCTTTTCTGCGGCCATTGCCGCCGCTTCTAACTGTGAGGTCTTTGAGAATGACTTCTCCGAGTTTGACAGTACCCAGAATAACTTTTCCCTC------------------GGCYTAGAGTGTGCTATAATGGAAGAGTGTGGTATGCCGTTGTGGATRATTCGGCTTTACCATCTGGTCCGTTCCGCTTGGATCCTGCAAGCGCCCAAGGAGTCCCTGAGAGGGTTTTGGAAGAAGCACTCTGGCGAGCCGGGGACCTTGTTGTGGAATACAGTTTGGAACATGGCTGTGATTGCGCATTGTTATGAGTTCCGCAGCCTAAGGTTGGCGGCCTTCAAGGGAGATGACTCTGTCTTACTTTGCGAAGGGTACCGCCAGGGCCCAAATGCCGCCACTTTGATTACCGGCTGCGGGCTCAAGTTGAAGGTGGACTTTCGACCGGTAGGTTTGTACGCCGGTGTGGTTGTTGCCCCCGGCCTTGGTGCGCTCCCTGACGTTGTCCGGTTCGCGGGGCGACTGTCGGAGAAAAACTGGGGCCCGGGGCAGGAGCGTGCGGAGCAACTCCGCCTTGCTGTGTGTGATTTTCTTCGGAAGCTTACGAATGTTGCCCAAGTTTGTGTGGATGTTGTTTCTAGGGTTTATGGAGTCAGCCCTGGCCTTGTACATAACCTTATTGGCATGCTGCAGGCTGTTGCTGACGGCAAAGCACATTTTACTGAGACAATTAAACCGGTTTTGGACTTAACGGACACAATTGTACATCGGGTGGAA
>ABU98319
ATGGAGGCCCATCAGTTCATAAAGGCTCCTGGCGTCACTACTGCTATTGACCAGGCTGCTCTAGCAGCGGCCAACTCCGCCTTGGCGAATGCTGTGGTGGTTCGGCCTTTCCTGTCCCGGCTACAGACAGAGATACTTATTAACCTGATGCAGCTCCGGCAGCTTGTTTTCCGGCCTGAGGTTCTGTGGAACCACCCAATCCAGCGCGTGATCCACAACGAGCTTGAGCAGTACTGCCGAGCTCGGGCTGGCCGCTGCCTTGAGGTGGGAGCTCATCCGCGTTCCATTAATGACAACCCCAACGTTCTGCACCGTTGTTTCTTGAAACCTCGTGGCCGCGATGTTCAGCGGTGGTACACCGCCTCCACTCGTGGCCCTGCAGCGAACTGTCGCCGCTCGGCCCTCCGTGGCCTTCCACCTGTTGACCGGACATACTGTTTTGATGGTTTTTCTGGCTGCACGTTTGCTGCTGAGACTGGGATTGCCCTTTATTCACTGCACGATTTATGGCCTGCTGATGTTGCAGAGGCAATGGCTCGCCACGGTATGACCCGGTTGTACGCGGCTCTTCATCTCCCCCCGGAGGTGCTACTCCCTCCCGGCACCTATCATACCACTTCATATCTTTTAATCCATGATGGCGACCGTGCTGTGATTACATATGAGGGCGATTCTAGTGCAGGATACAATCACGATGTGTCTATCTTGCGCGCCTGGATCCGCACCACCAAAGTTACTGGCGACCACCCCTTGGTCATTGAGCGGGTCCGGGCAGTAGGGTGTCATTTTGTGCTTTTGCTCACAGCTGCGCCTGAGCCATCGCCGATGCCTTATGTCCCATACCCTCGCTCCACCGAGGTTTACGTCCGGTCTATCTTTGGGCCAGGCGGCTCGCCTTCCCTCTTCCCATCTGCTTGCTCGACTAAGTCCACATTTCATGCCGTCCCTGTGCATATTTGGGACAGGCTTATGCTTTTTGGTGCGACCCTTGATGACCAGGCCTTTTGCTGCTCGAGGCTTATGACGTACCTTCGCGGTATTAGTTATAAGGTTACAGTCGGTGCCCTCGTTGCTAACGAAGGCTGGAATGCCTCCGAGGATGCGCTGACTGCTGTGATTACTGCGGCTTATCTTACTATTTGTCATCAAAGATATCTCCGCACGCAGGCCATCTCAAAAGGAATGAAGAGGCTGGAGCTTGAACACGCGCAGAAGTTTATAACGCGCCTTTATAGCTGGCTGTTCGAGAAGTCCGGCCGTGATTACATCCCCGGCCGTCAGTTGCAGTTTTATGCCCAGTGTCGCCGGTGGTTGTCTGCCGGCTTTCATCTTGACCCACGTGTACTTGTTTTTGATGAGGCAGCCCCCTGCCGTTGTCGTAATTTTCTCCGGAAAGCTGCTCACAAGTTTTGTTGCTTCATGCGGTGGCTAGGACAGGACTGTACCTGTTTCCTCCAGCCTATCGAGGGACGGGTCGGTGAACAGGGTTATGACAATGAAGCATTTGAAGGGTCGGATGTCGACCCTGCTGAGGAGGCAACCGTGAGCATCTCTGGGTCATATATTGTAACTGGTAGCCAGCTACAGCCTCTGTACCAGGCACTTGGTATACCCTCCGATCTTGCTGCTCGTGCTGGCCGGCTTACTGCCACTGTTGAGGTCTCTGATGCAGACGGACGCCTCACTTGCAAAACCATCATGGGCAATAAAACCTTCTCGACAGTCTTCACTGATGGCGCCCAGCTGGAGGCCAACGGGCCGGAGCAGTATGTGCTGTCATTCGACCCGATTAAACAAACTATGGCCGCCGGCCCGCACAATCTTAGTTATACCTTGACATCTGCAGGCCTTGAAATACATGTCGTCTCTGCCGGGCTTGACTGTAAGGCCGTCTTTCCATCCGGGGTTGCGACCCCGTCTGCCCCTGGGGAAGTGTCCGCTTTTTGTGCAGCATTGTATAGATTTAATCGCTGTGTCCAGCGGCACTCCCTCATTGGGGGTGTGTGGTACCATCCTGAGGGGCTGGTCGGCCTGTTCCCGCCGTTCTCCCCCGGTCATAGCTGGGAGTCTGCTAACCCCTTTTGCGGGGAGAGTACTCTTTATACCCGTACCTGTTCGGTATCGGGCTTTTCCAGCTGCTTTTCCCCACTTGAGCCGGGGGGCCCGGACCCACCCCCTCTTGTTGAGACTGACACATCTATAGTTGCTGATACTTTGCCCCCAGTTGTCTCAGTACCC---------------CCTGAGCAAATAGCACCTCTACCAGACCCAGTAGATAAGGCAGCCGGCCTGACTCCA---------------TCTAGCACC---CCCGTT---------------GTGTCACCA------------GCA---CCGGTGCAGTCTGTA---GCACAATCACCTGGGCCACGTCGGCGGCTACTTCATACCTATCCTGATGGCTCGAAGGTGTATGCCGGCTCCCTTTTTGAGTCTGATTGCACTTGGCTGGTTAACGCATCTAACCCTGGCCACCGCCCTGGCGGTGGTCTCTGTCATGCATTCTACCAGCGGTTTCCAGAGTCATTTGACCCCGCTGAGTTTGTTATGTCAGACGGGTTCGCAGCCTACACCCTGTCTCCCCGGCCTATCATTCATGCTGTTGCCCCCGACTATCGGGTTGAACATAATCCTAAGAGGCTTGAGGCCGCCTATCGGGAGACTTGCTCCCGCCTCGGCACAGCAGCTTATCCTTTACTTGGCGCTGGTATATATAAGGTGCCTGTTGGGTTGAGCTTCGATGCCTGGGAACGTAACCATCGGCCTGGGGATGAGCTGTATCTGACTGAACCAGCCGTGGCCTGGTTTGAGGCGAACCGGCCCACCCTTCCAGCCCTTACTATTACTGAGGATACCGCGCGTACGGCGAACCTGGCATTGGAGTTAGACTCCGCCACTGAAGTCGGCCGGGCGTGTGCCGGTTGCCGCGTTGAGCCCGGTGTCGTCCATTACCAGTTCACAGCAGGTGTCCCTGGCTCGGGTAAATCCCGGTCAGTTCAGCAGGGGGAGGTTGATGTGGTAGTGGTACCAACTCGTGAGTTGCGTAACTCGTGGCGGCGCCGCGGGTTCGCAGCCTATACACCCCACACTGCAGCTCGTGTCACCCGTGGCCGTAGGGTTGTTATTGACGAGGCCCCGTCGCTCCCCCCACACTTGCTTTTGTTGCATATGCAGCGGGCCTCTTCAGTTCATCTCTTGGGTGACCCCAATCAAATCCCTGCCATTGACTTTGAGCATGCCGGTCTCGTTCCAGCTATTCGGCCGGAGCTGGTTCCAACAAAGTGGTGGCACGTCACCCATAGATGCCCAGCCGATGTTTGTGAGTTAATCCGTGGTGCGTACCCAAAAATCCAGACTGCGAGTCGCGTACTTCGCTCTCTGTTCTGGGGAGAACCCCCTGTGGGTCAGAAGTTAGTGTTCACCCAGGCGGCGAAGGCCGCCAACCCTGGTGCGATTACAGTACATGAGGCCCAGGGTGCTACATTCACCGAGACTACAATTATTGCCACGGCAGACGCCCGTGGGCTGATTCAGTCCTCTAGGGCTCATGCGATTGTGGCTCTGACCCGCCACACAGAGAAGTGTGTGGTCGTTGATGCCCCAGGTCTCCTCCGCGAAGTTGGTATCTCTGACGCTATTGTTAACAATTTCTTCCTTTCTGGCGGTCAGATTGGTCAGCACCGCCCGTCGGTCATACCACGCGGCACTATTGACTGTAATGTTGACACACTTGACGCATTCCCGCCCTCCTGTCAGTTTAGTGCTTATCATCAGCTCGCCGAGGAACTTGGCCATCGACCGGCCCCAATTGCTGCTGTCTTACCTCCCTGCCCGGAGCTTGAACAGGGCTTGCTTTACATGCCGCAGGAGCTTACTACATCGGACAGTGTGCTAACATTTGAGCTTACAGACATAGTGCACTGCCGTATGGCGGCGCCTAGCCAGCGCAAGGCAGTCCTGTCGACTCTTGTCGGTAGGTATGGCCGCCGTACGAAGCTGTATGAAGCTGCTCATGCAGATGTCCGTGGGTCTCTGAATCACTTCATCCCTGAGCTAGGCCCTATTAGTGTTACTACCTGTGAGCTCTATGAGCTTGTGGAGGCCATGGTTGAGAAAGGCCAGGACGGCTCTGCGGTTCTGGAGCTTGACTTGTGCAGCCGCGATGTGTCGCGGATAACCTTTTTCCAGAAAGATTGTAATAAGTTCACAACAGGCGAAACAATAGCACATGGTAAAGTCGGGCAGGGGATATCTGCATGGAGCAAAACTTTCTGTGCCCTGTTTGGTCCCTGGTTCCGCGCTATTGAGAAAGAAATTCTGGCTGTGCTTGCGCCTAATGTATTTTATGGTGATGCATATGAGGACACAGTTTTGGCCGCTGCCGTCGCAGGAGCTCCCGGCTGTAAGGTCTTTGAGAATGATTTTTCAGAGTTTGACAGTACCCAAAATAACTTCTCGCTTGGCTTTTGCTCTGTGCATGGGTTAGAGTGTATAATCATGGAGGAGTGCGGTATGCCGCAGTGGATGATTCGACTCTACCACCTTGTTCGCTCCGCCTGGGTCCTCCAAGCCCCGAAAGAGTCCTTGCGAGGTTTTTGGAAGAAACATTCTGGTGAACCTGGTACTCTACTCTGGAATACAGTCTGGAATATGGCAGTTATAGCCCATTGTTATGAGTTCCGTGACCTAAAAGTCGCGGCGTTTAAGGGAGATGATTCTGTTGTGCTCTGTAGTGACTATCGACAGAGCCGTAATGCAGCTGCCTTGATTGCCGGCTGTGGGCTGAAGCTTAAGGTGGACTTTAGGCCTATTGGGCTGTATGCTGGTGTTGTTGTGGCCCCAGGTTTGGGAACCCTACCTGATGTTGTTAGGTTTGCTGGGCGGCTCTCAGAGAAAAACTGGGGGCCCGGTTTGGAGAGGGCAGAGCAGCTACGGCTGGCTGTTTGTGATTTCCTGCGAAAGTTGACGAATGTGGCTCAGGTTTGTGTGGATGTTGTTTCGCAAGTATACGGTGTTAGCCCTGGCTTGGTACATAACTTGATTGGGATGCTTCAGACTATTGCTGATGGTAAGGCGCATTTTACCGAAACAGTTAAACCTGTCCTCGATCTGACTAACTCCATCATATATCGGGTGGAA
>ABY66135
ATGGAGGCCCATCAGTTCATAAAGGCTCCTGGCGTTACTACTGCTATTGAGCAGGCAGCTCTAGCAGCGGCCAACTCTGCCTTGGCGAATGCTGTGGTGGTTCGGCCCTTTTTATCCCGCCAACAGACAGAGATTTTAATTAATTTGATGCAGCCCCGGCAGCTTGTTTTTCGGCCTGAGGTTTTGTGGAACCACCCTATACAACGTGTGATCCATAATGAGCTCGAGCAATATTGTCGAGCTCGCGCCGGCCGCTGCCTTGAAGTGGGCGCCCACCCACGATCGATCAACGACAATCCTAATGTTTTGCATCGCTGTTTTCTCAAACCAGTTGGCCGTGATGTTCAGCGGTGGTATACTGCCCCCACCCGTGGCCCTGCGGCAAACTGCCGCCGGTCTGCTCTCCGCGGGCTGCCACCTGTTGATCGTACATACTGCTTTGACGGCTTTTCTGGCTGCACTTTTGCCGCCGAGACGGGTATTGCCCTCTATTCACTGCATGACCTATGGCCTGCTGATGTTGCCGAGGCGATGGCCCGTCACGGTATGACCCGGCTCTATGCAGCCCTTCATCTCCCCCCCGAAGTGCTATTACCCCCTGGCACATATCACACTACCTCATATCTATTAATCCATGATGGGGACCGTGCAGTGATTACATACGAGGGGGATTCTAGTGCAGGATATAATCATGATGTGTCCATCTTGCGGGCATGGATTCGTACCACCAAGGTCACCGGTGATCATCCGTTGGTGATTGAGCGAGTCCGAGCGGTCGGGTGCCACTTTGTGCTCCTCCTTACAGCCGCTCCTGAACCATCGCCGATGCCCTATGTTCCATACCCACGCTCAACCGAGGTCTATGTTCGGTCTATTTTCGGCCCTGGTGGTTCGCCATCCCTTTTTCCATCTGCCTGCTCTACTAAGTCAACATTTCACGCCGTCCCTGTGCATATATGGGATAGGCTTATGCTCTTTGGTGCGACTCTTGATGACCAAGCCTTTTGCTGCTCCAGGCTCATGACGTATCTCCGTGGCATTAGTTATAAGGTCACGGTAGGTGCTCTCGTTGCCAACGAGGGTTGGAATGCTTCTGAGGACGCGCTGACCGCCGTAATCACTGCGGCTTATCTCACTATCTGTCATCAGAGGTACCTCCGCACGCAGGCCATTTCAAAAGGGATGAAGAGGTTGGAGCTCGAACACGCACAGAAGTTTATAACACGCCTTTACAGTTGGTTATTTGAAAAGTCTGGGCGTGACTATATCCCCGGCCGCCAACTACAGTTTTACGCTCAGTGCCGCCGGTGGTTATCTGCTGGTTTTCACCTCGATCCTCGTGTGCTCGTTTTTGATGAAGCTGCCCCCTGCCGCTGCCGGAGTTTTCTGCGTGAAGCCGCCCACAAGTTTTGCTGCTTTATGCGGTGGCTAGGTCAGGACTGCACCTGCTTTCTTCAGCCTATTGAAGGGAGGGTCGGTGAACAAGGTTATGACAATGAAGCGTTTGAGGGGTCGGACGTTGACCCTGCTGAGGAGGCTACCGTGAGCATCTCTGGGTCATATATTGTTACCGGCCGTCAGCTGCAGCCTCTTTATCAAGCGCTTGGCATACCATCTGATCTTGCCGCACGTGCCAGTCGGCTTGCTGCCACCGTTGAAGTTTCAGACGCTGAGGGCCGTCTTACCTGTAAGACTATCTTGGGCAATAAAACCTTTTCAACGGTATTCACTGATGGCGCCCAGCTGGAGGCCAACGGGCCGGAACAGTATGTTCTATCATTTGATCTGACTAAACAAACTATGGCTGCTGGCCCGCATAGTCTTAGTTATACCTTAACATCTGAAGGCCTTGAAGTACATATTATTTCCGCTGGGCTTGACTGCAAGGCTGTCTTCCCGCCTGGTGTCGCAACCCCTTCTGCTTCCGGGGAGGTGTCCGCTTTTTGCTCAGCTCTTTATAGGTTTAACCGCTGTGTCCAGCGGCATTCCCTTATTGGAGGTTTGTGGTACTATCCTGAGAGCTTAGTTGGTTTGTTCCCACCGTTTTCCCCCGGCCATAGCTGGGAATCCACTAACCCTTTCTGTGGTGAGAGCACCCTTTATACTCGCACTTGGTCTGTGTCGGGCTTTTCCAGCTGTTTCTCTCCTCTCGAGCCTCGTGCCCCGGAGCTGCCACCTCTAGGTGACATTGACATGTCTGTAGTTATTGATACCCCGCCATTGGTTTCCCCTGTGCAGACTCAGCCTCAAACTCCCGGTCCTGTTGCGTCCCCACCGGATTTGGTTGATGGTGGAGCTGGCCCTGGTTTG---------------ACTAGCGCC---TCTGTG---------------GAGCCCCCG------------GCG---TCCGTGCAGCTTGTA------ACCCAGCCCGGGCCCCGTCGACGACTGCTCCATACTTACCCCGATGGCTCAAAAGTGTATGCCGGATCTCTTTTTGAATCCGAGTGTACATGGCTGGTTAATGCCTCTAACCCGGGCCACCGCCCTGGTGGTGGCCTTTGCCATGCATTTTACCAACGGTTCCCAGAGTCTTTTGACCCCGCTGAGTTTATCATGTCCGACGGGTTTGCTGCCTACACCCTGACACCTCGACCCATAATTCATGCTGTTGCCCCTGACTATCGCGCTGAACATAACCCCAAGCGACTTGAGGCCGCCTACCGGGAGACGTGCTCTCGCCGTGGGACAGCAGCTTACCCCTTGCTCGGCGCTGGTATATACAAGGTCCCTGTTGGGTTGAGCTTTGATGCTTGGGAACGTAACCATCGGCCTGGAGACGAGCTGTATTTGACCGAGCCAGCCATAGCCTGGTTTGAGGCCAACCGACCTACCCTTCCTGCCCTTACTATTACTGAGGACACGGCGCGCACGGCAAATCTAGCGTTGGAGCTGGATGCGGCCACTGAGGTCGGCCGGGCGTGTGCTGGCTGTCGCGTTGAACCCGGTGTAGTCCATTACCAGTTTACAGCTGGTGTTCCTGGTTCTGGTAAATCCCGGTCAATCCAGCAAGGGGAAGTAGACGTCATAGTAGTGCCAACCCGTGAGTTGCGTAACTCATGGCGCCGCCGCGGGTTTGCAGCCTACACACCCCACACTGCAACTCGTGTGACTCGTGGCCGTAGAGTTGTTATCGACGAAGCCCCTTCGCTTCCACCACACTTGCTCCTGCTGCATATGCAGCGGGCCTCGTCAGTTCACCTTCTTGGTGATCCTAACCAAATTCCCGCCATTGATTTTGAGCATGCCGGTCTCGTTCCGGCAATCCGGCCTGAGTTGGTTCCAACTAAGTGGCGGCACCTCACCCATAGGTGCCCTGCAGATGTTTGTGAGCTGATCCGTGGTGCATATCCAAAGATTCAAACTGCAAGCCGTGTCCTCCGCTCTTTGTTTTGGGGGGAGCCCCCTGTGGGCCAGAAGCCGGTATTCACCCAGGCCGCCAAGGCTGCTAACCCTGGTGCAATTACAGTTCATGAAGCCCAGGGCGCTACATTCACTGAGACTACAATTATTGCCACGGCGGATGCTCGCGGGCTGATTCAGTCCTCCAGGGCTCATGCTATTGTTGCCCTGACCCGCCACACGGAGAAGTGCGTGGTAGTTGATGCCCCGGGGCTTCTTCGTGAGGTAGGTATCTCTGATGCAATTGTTAACAATTTCTTCCTCTCTGGCGGCGAGATCGGTCAACACCGTCCGTCAGTCGTACCCCGTGGCACTATTAGCAGCAATGTTGACACGCTTGATGCATCTCCCCCTTCCTGTCAGTTTAGCGCGTACCATCAACTGGCCGAAGAGCTTGGCCATCGGCCCGCGCCGATTGCTGCTGTCTTGCCCCCCTGCCCAGAGCTTGAGCAAGGCTTACTTTATATGCCTCAGGAGCTAACCACATCGGACAGTGTTCTCACCTTCGAACTAACGGACATTGTGCACTGCCGTATGGCGGCACCCAGTCAGCGTAAGGCGGTCCTGTCGACTCTTGTCGGCAGGTACGGCCGTCGCACGAAGCTGTACGAGGCTGCCCACACAGATGTCCGTGGGTCCCTGAATCATTTTATTCCTGAGCTTGGCCCTATTAGTGTCACCACCTGCGAGCTCTATGAGCTTGTAGAGGCTATGGTAGAGAAAGGCCAAGACGGCTCTGCAGTCCTGGAGCTTGACCTATGTAATCGTGATGTGTCCCGGATAACCTTCTTCCAGAAAGATTGTAATAAGTTTACAACAGGTGAGACGATAGCGCACGGTAAGGTCGGGCAGGGTATATCTGCATGGAGTAAAACCTTCTGCGCTCTATTTGGCCCGTGGTTCCGCGCTATTGAGAAGGAGATTCTGGCAGCACTCGCACCTAATATCTTCTATGGTGATGCCTATGAGGATACGGTTCTTGCCGCTGCTGTTGCAGGCGCTCCTGGCTGTAAGGTTTTTGAGAATGACTTTTCTGAGTTTGATAGTACTCAAAATAACTTTTCACTT------------------GGGCTTGAGTGTATAATTATGGAGGAGTGTGGCATGCCACAATGGATGGTGCGGCTTTACCATCTTGTTCGCTCCGCCTGGGTTTTGCAGGCCCCAAAAGAGTCCTTGCGTGGCTTCTGGAAGAAGCACTCTGGTGAGCCCGGTACCCTGCTGTGGAATACCGTCTGGAATATGGCGGTTATAGCGCACTGCTATGAGTTCCGTGACCTTAAAGTTGCGGCATTTAAAGGGGACGACTCTGTTGTGCTTTGCAGCGATTATCGGCAGAGCCGCAATGCGGCTGCTCTAATCGCTGGGTGTGGGCTAAAGCTTAAGGTGGATTTTAGGCCTATTGGGCTGTATGCTGGTGTTGTTGTTGCCCCGGGTCTCGGGACACTCCCTGATGTTGTTAGGTTTGCCGGGCGGCTCTCAGAGAAGAACTGGGGGCCAGGCCCGGAGAGGGCGGAGCAGCTCCGGCTGGCCGTTTGTGACTTTTTGCGAAAGTTAACGAATGTGGCTCAGGTTTGTGTGGATGTTGTTTCGCAGGTCTATGGTGTTAGCCCCGGTCTGGTACATAACCTGATAGGAATGCTTCAAACTGTTGCGGATGGTAAGGCGCACTTCACTGAGACGATTAAGCCTGTTCTTGACCTTACTAACTCTATAATATATCGGGTGGAA
>BAC65253
ATGGAGGCCCATCAGTTCATAAAGGCTCCTGGCGTCACAACTGCTATTGAGCAGGCAGCTCTAGCAGCGGCCAACTCCGCCTTGGCGAATGCTGTGGTGGTTCGGCCTTTTCTGTCCCGGCTACAGACAGAGATACTTATTAACTTGATGCAGCCCCGGCAGCTTGTTTTCCGGCCTGAGGTCCTGTGGAATCACCCCATTCAACGCGTGATCCACAATGAGCTTGAACAGTACTGTCGGGCTCGGGCCGGCCGCTGTCTTGAAGTGGGCGCTCACCCACGTTCGATCAACGACAACCCCAACGTCTTGCATCGCTGTTTTTTAAAACCAGTTGGCCGCGATGTCCAGCGGTGGTACACCGCTCCTACCCGCGGCCCTGCAGCGAACTGCCGCCGGTCAGCCCTTCGTGGCCTCCCGCCTGTTGACCGGACATATTGCTTTGACGGTTTTTCCGGTTGCACATTTGCCGCCGAGACGGGGATTGCCCTCTACTCACTGCATGACCTTTGGCCTGCCGATGTTGCTGAGGCGATGGCCCGCCACGGTATGACCCGGCTGTATGCGGCTCTCCACCTCCCTCCTGAGGTGCTGCTCCCCCCTGGTACCTATCATACCACCTCGTACCTACTCATCCATGATGGGGACCGTGCAGTGATTACATATGAGGGGGATTCTAGTGCTGGGTACAACCATGATGTGTCCATCTTGCGCGCCTGGATCCGCACTACTAAGGTTACTGGTGACCACCCGCTGGTGATTGAGCGAGTTCGGGCGGTGGGTTGTCATTTTGTGCTCCTTCTAACAGCTGCACCTGAACCATCGCCAATGCCCTATGTTCCATAYCCTCGTTCCACTGAGGTTTACGTTCGGTCCATTTTTGGCCCTGGTGGTTCACCATCCCTGTTTCCAACTGCCTGCTCTACTAAGTCAACATTTCATGCTGTCCCTGTGCATATATGGGACAGACTTATGTTATTCGGTGCGACCCTCGACGATCAGGCCTTTTGTTGCTCGAGGCTAATGACATACCTCCGTGGCATTAGCTACAAAGTCACGGTCGGCGCTCTTGTTGCCAACGAGGGCTGGAATGCCTCCGAGGATGCATTGACCGCTGTGATTACTGCGGCCTATCTTACCATTTGCCATCAGAGGTACCTTCGCACGCAGGCCATCTCGAAAGGGATGAAAAGACTGGAGCTTGAGCACGCACAGAAGTTCATAACACGTCTTTACAGCTGGTTGTTTGAAAAATCCGGCCGTGATTACATTCCCGGCCGTCAGCTGCAGTTTTATGCCCAGTGCCGCCGATGGCTTTCCGCTGGTTTCCATCTTGATCCTCGTGTGCTTGTCTTTGATGAAGCGGCCCCTTGTCGCTGCCGTAGTTTCCTTCGTAAAGCTGCTCATAGATTTTGTTGTTTTATGCGGTGGCTGGGCCAGGATTGTACCTGTTTCCTCCAGCCCGTTGAGGGGAGGGTTGGCGAGCAGGGTTACGATAATGAGGCATTTGAGGGGTCGGATGTTGACCCCGCTGAGGAGGCCACTGTGAACATCTCTGGATCATATATTGTCACCGGTAGCCAGCTACAGCCTCTCTACCAGGCGCTTGGCATCCCTTCTGATCTTGCCGCCCGAGCGGGTCGACTTACTGCCACTGTTGAAGTCCTAGATGCTGATGGCCGCCTCACTTGTAAGACCACTATTGGCAATAAGACCTTTACAACAGTTTTTACTGATGGTGCTCAGCTAGAGGCTAACGGGCCGGAGCAGTATGTGCTGTCGTTTGACTCGGCCAAGCAAACTATGGCCGCCGGCCCGCACAGTCTTAGCTATGCTTTGACATCTGCGGGCCTTGAGGTGCGCGTTGTCTCTGCCGGGCTTGACTGTAAGGCTGTATTTCCATCCGGGGTTGCAACCCCCACCACCCCTGGTGAGGTCTCCGCTTTTTGTTCAGCTTTGTACAGGTTCAACCGTTGTGTTCAGCGGCACTCCCTTATTGGGGGTTTGTGGTATTACCCTGAGGGGCTAATTGGCTTGTTTCCGCCATTTGCTCCCGGCCATACCTGGGAGTCAGCCAATCCCTTCTGTGGAGAGAGCACCCTCTATACTCGCACCTGGTCGGTGTCGGGCTTCTCTAGTTGTTTTTCTCCACCCGAGCCACCCGCTCCAGAACTATCATCTCCTGTTGAGGTTGACACACCTGTGGCTGTTGGCGTTCCATCCCCAGCCACTTCGGCAGTACCCCAACCTTCAGTCCCTGAACAGGCCGCGCCATTGCCGGATTCGGTTGACGGCGGTGCTGCTCCGGCCCCA---------------TTGAGCACC---TCTACT---------------ACACCCCCG------------GTG---CCAGCGCAGCACGTA---ACCCACCCATCTGGCTCCCGTCGGCGGTTACTTCACACCTACCCTGATGGCTCAAAAGTGTATGCTGGCTCCCTTTTTGAATCTGAGTGTACTTGGTTAGTTAATGCATCCAATCCTGGTCACCGCCCCGGTGGCGGCCTTTGCCACGCATTTTACCAACGGTTCCCGGAGTCATTTGACCCTGCTGAGTTTATTATGTCTGACGGGTTTGCGGCCTATACCTTGACACCCCGACCCATTATCCATGCTGTTGCCCCTGATTATCGGGTGGAACATAACCCTAAGAGGCTCGAGGCTGCCTATCGAGAGACGTGTTCCCGTCGTGGGACGGCTGCTTATCCCTTGCTTGGCGCCGGTATATACAGGGTGCCCGTTGGGCTGAGCTTTGATGCTTGGGAGCGTAACCACCGACCCGGGGATGAGTTGTACCTGACTGAGCCGGCTATAGCTTGGTTCGAGACCAACCGACCTACTCTCCCCGCGCTTACTATTACTGAGGACACAGCACGAACAGCGAACCTGGCTCTTGAGTTAGATTCAGCCACTGAGGTCGGCAGGGCGTGTGCCGGCTGTCGTGTCGAGCCGGGTGTTGTCCATTACCAGTTCACAGCAGGTGTCCCTGGCTCCGGCAAGTCACGGTCAATTCAGCAGGGCGAGGTAGACGTCGTAGTGGTGCCAACCCGTGAGTTGCGTAACTCGTGGCGGCGCCGCGGGTTTGCAGCTTATACACCACACACCGCGGCCCGTGTTACCTGTGGCCGTAGGGTTGTTATTGACGAGGCCCCGTCGCTTCCACCACATTTACTTTTGCTGCATATGCAGCGAGCCTCGTCGGTTCATCTCCTTGGCGACCCCAACCAAATCCCTGCTATCGATTTTGAGCATGCTGGCCTCGTTCCGGCGATCCGGCCTGAGCTTGTTCCAACAAAGTGGTGGCACCTTACTCATAGGTGTCCTGCGGATGTTTGTGAGCTAATCCGCGGCGCGTACCCAAAGATCCAGACGGCAAGCCGAGTTCTCCGCTCCCTGTTCTGGGGGGAGCCCCCCGTTGGCCAAAAACTAGTGTTTACTCAGGCGGCGAAGGCCGCCAACCCCGGTGCAATTACAGTCCACGAGGCCCAGGGTGCTACATTTACTGAGACTACTATTATTGCAACGGCTGATGCCCGCGGGCTGATTCAGTCCTCCAGGGCCCACGCTATTGTGGCCCTGACTCGCCACACAGAGAAATGTGTGGTCGTTGACGCCCCGGGGCTTCTTCGTGAGGTTGGCATTTCAGATGCCATTGTTAATAACTTTTTTCTTTCTGGCGGCCAGGTTGGTCAGCACCGCCCATCAGTCATACCTCGTGGCACTGTTGATAGCAATGTTGCCACGCTTGATGCATTTCCACCTTCTTGTCAATTTAGCGCCTATCACCAGCTTGCAGAGGAGCTTGGTCATCGGCCGGCCCCGATTGCCGCCGTTCTGCCCCCTTGTCCGGAGCTCGAGCAAGGCTTACTCTATATGCCCCAGGAACTGACCACGTCCGATAGTGTGCTCACATTCGAACTTACAGACATTGTACACTGTCGTATGGCGGCACCTAGTCAGCGCAAAGCAGTCCTGTCGACCCTTGTCGGCAGGTACGGCCGCCGTACGAAGTTGTATGAAGCTGCTCACACGGATGTTCGTGGGTCCCTCTGTCATTTTCTCCCCGAGCTTGGCCCCATCAGCGTTACTACCTGCGAGCTTTATGAGCTTGTTGAGGCTATGGTGGAGAAGGGTCAGGATGGCTCTGCAGTCTTGGAACTCGATCTATGCAGTCGTGATGTGTCACGTATAACATTCTTCCAGAAGGACTGTAATAAATTCACAACAGGCGAGACAATAGCGCACGGTAAAGTTGGGCAGGGGATATCTGCGTGGAGCAAGACCTTTTGTGCCCTGTTTGGCCCATGGTTCCGCGCTATTGAGAAGGAGATTCTTGCGGCGCTTGCCCCTAATGTATTTTATGGTGATGCATATGAAGATACAGTTTTGGCCGCCGCTGTCGCCGGGGCCCCAGGCTGTAAGGTTTTTGAGAATGATTTCTCTGAGTTTGACAGCACCCAAAATAACTTTTCACTC------------------GGACTGGAGTGCATAATCATGGAGGAATGTGGCATGCCGCAGTGGATGATCCGACTTTATCATCTTGTTCGCTCCGCCTGGGTCCTGCAGGCTCCCAAGGAGTCCCTGCGAGGGTTCTGGAAGAAGCACTCGGGCGAGCCTGGCACTCTGCTCTGGAACACTGTCTGGAACATGGCGGTTATTGCGCATTGTTATGAATTCCGTGACCTAAAGGTCGCGGCATTTAAAGGAGATGACTCAGTTGTGCTCTGTAGTGACTACCGGCAGAGCCGCAACGCTGCTGCTCTAATCGCCGGTTGCGGGTTGAAACTTAAGGTGGATTTTAGGCCTATTGGGCTATATGCTGGTGTTGTTGTGGCCCCGGGCCTCGGGACCCTCCCTGATGTCGTTAGGTTTGCTGGGCGGCTCTCAGAGAAAAACTGGGGGCCGGGTTCAGAGAGGGCGGAACAGCTACGGCTGGCCGTTTGTGATTTTCTGCGAAAGTTAACGAATGTGGCTCAGGTCTGTGTGGATGTTGTTTCGCAGGTTTATGGTGTCAGCCCCGGTTTAGTACATAACCTGATTGGAATGCTCCAGACCATTGCTGATGGTAAGGCGCATTTTACTGAAACAGTCAAACCCGTCCTTGATCTTACTAGCTCTATTATATACCGGGTGGAA
>BAC65250
ATGGAGGCCCACCAGTTCATTAAGGCTCCTGGCATTACTACTGCCATTGAGCAGGCTGCTCTGGCTGCGGCCAACTCCGCCTTGGCGAATGCTGTGGTGGTTCGGCCGTTTCTATCTCGTGTACAAACCGAGATTCTTATCAATTTGATGCAACCCCGGCAGTTGGTCTTTCGTCCTGAGGTGCTCTGGAATCATCCTATTCAGAGAGTTATACACAATGAATTGGAACAGTACTGCCGGGCCCGGGCCGGTCGCTGCCTGGAGATTGGGGCTCACCCAAGATCTATTAATGATAACCCCAATGTTTTGCACCGGTGTTTTCTCAGACCGGTTGGTAGGGACGTTCAGCGCTGGTATTCTGCCCCCACTCGCGGCCCTGCTGCTAATTGCCGCCGTTCTGCTCTACGTGGTCTCCCCCCTGTTGACCGTACTTACTGTTTTGATGGATTTTCTCGCTGTGCCTTTGCCGCTGAGACCGGCGTGGCCCTTTACTCTCTGCATGACCTTTGGCCAGCTGATGTTGCTGAGGCCATGGCCCGCCACGGGATGACACGTTTATATGCTGCACTCCACCTCCCCCCTGAGGTGCTGCTACCACCCGGTACTTACCACACAACCTCGTATCTTCTAATCCATGATGGTAACCGTGCTGTTGTGACTTACGAGGGTGATACTAGTGCAGGCTATAACCATGACGTCTCTATACTCCGAGCGTGGATCCGAACGACTAAAATAGTTGGTGACCATCCGCTGGTTATAGAGCGTGTGCGGGCTATTGGCTGTCATTTTGTGTTGCTGCTCACCGCGGCCCCCGAGCCGTCGCCCATGCCTTATGTCCCTTACCCTCGTTCAACGGAGGTGTATGTTCGATCTATATTTGGCCCTGGCGGCTCCCCGTCCTTGTTTCCATCAGCCTGCTCTACAAAATCCACTTTCCACGCTGTTCCAGTTCACATCTGGGACCGGCTCATGCTCTTTGGCGCTACTTTGGATGACCAGGCGTTTTGCTGCTCACGGCTCATGACATACCTCCGTGGCATTAGCTACAAGGTCACTGTCGGTGCGCTTGTTGCTAATGAGGGGTGGAACGCCTCTGAGGATGCCCTTACTGCAGTAATTACTGCAGCCTATTTGACCATCTGTCATCAGCGCTACCTCCGTACTCAGGCGATATCCAAGGGCATGCGCCGGCTGGAAGTTGAGCATGCCCAGAAATTTATCACAAGACTTTACAGCTGGTTATTTGAGAAGTCTGGCCGCGATTACATCCCCGGCCGCCAACTCCAGTTTTATGCTCAGTGTCGGCGGTGGTTATCCGCAGGCTTTCATCTAGACCCTAGAGTGCTTGTTTTTGATGAGTCAGTGCCCTGCCGCTGTAGGACTTTCTTAAAGAAGGCCGCAGGTAAATTCTGTTGCTTCATGCGGTGGTTAGGGCAGGAGTGTACTTGCTTCTTGGAACCAGCTGAGGGCTTAGTTGGCGACCATGGCCATGATAATGAGGCTTATGAGGACTCTGAGGTCGACCAGGCCGAACCTGCACATCTTGATGTGTCGGGGACCTATGCTGTTCATGGGCGCCAGCTTGAGGCCCTCTATAGGGCACTCAATATCCCGCATGATATTGCTGCTCGAGCGGCCCGATTAACAGCTACTGTCGAGCTCGCCGCAGGCCCAGACCGCCTGGAGTGTCGTACCGTGCTCGGGAATAAGACTTTCCGGACGACAGTGGTTGATGGCGCCCACCTTGAGGCGAACGGCCCTGAACAATATGTCCTCTCATTTGACGCCTCCCGCCAGTCTATGGGGGCCGGGTCGCATAGCCTCACTTACGAGCTCACGCCTGCCGGCCTGCAGGTTAAGATTACATCTAATGGTCTAGATTGCACTGCCACATTTCCCCCTGGCGGCGCCCCTAGTGCGGCGCCGGGGGAGGTGGCGGCTTTTTGCAGTGCCCTTTACAGGTATAACAGATTTACCCAGCGGCATTCGCTGACCGGCGGTTTGTGGTTACACCCTGAGGGGTTGCTGGGCATCTTTCCCCCTTTTTCTCCTGGGCATATTTGGGAGTCTGCTAACCCCTTTTGTGGGGAGGGTACCTTGTACACTCGCACCTGGTCTACATCTGGCTTCTCTAGTGATTTCTCCCCCCCCGAGGCGGCCGCCCCTGCACCGGTTGCTGCCCCAGGGCTGCCTTACCCC---------------ACCCCACCGGTCAGCGATATTTGGGTGTTACCACCGCCCTCAGTAGAGTCTCAAGCTGATGCAGCGTCCGTACCCCCCGCCCCTGAGTCTGCTGAG---------------TTGCCCAGA---CCTATT---------------GAACCTCCC------------CCC---CCTGTGCGTAAGCCACCGGCATTGCCGCCCTCCCGCACCCGCCGTCTTCTTTATACCTATCCCGACGGCGCCAAGGTGTATGCGGGGTCATTGTTTGAGTCAGATTGTGACTGGCTAGTGAACGCCTCTAACCCGGGCCACCGCCCTGGGGGTGGCCTCTGTCATGCTTTTTACCAACGTTTTCCTGAGGCATTCTACCCAACTGAGTTTGTTATGCGTGAGGGTCTTGCAGCATATACCTTGACCCCGCGCCCTATTATTCATGCAGTGGCTCCCGACTACAGGGTTGAGCAGAATCCGAAGAGGCTTGAGGCAGCGTACCGAGAAACTTGCTCCCGCCGTGGTACCGCTGCCTACCCACTTCTTGGCTCAGGCATATACCAGGTCCCTGTTGGTCTTAGTTTCGACGCCTGGGAGCGCAATCACCGCCCCGGCGACGAGCTTTACCTGACTGAACCTGCTGCGGCCTGGTTTGAAGCTAATAAGCCGACGCAGCCGGCACTTACGATAACGGAGGACACGGCCCGCACAGCTAACCTAGCATTAGAGATCGATGCTGCCACAGAGGTGGGCCGTGCTTGCGCCGGCTGCACTATTAGCCCCGGAATTGTGCACTACCAGTTCACTGCCGGGGTCCCGGGCTCAGGTAAGTCGAGGTCCATACAGCAGGGGGAAGTTGATGTTGTGGTTGTTCCCACCCGGGAGCTCCGTAACAGTTGGCGTCGCCGGGGTTTTGCGGCCTTTACACCTCATACGGCGGCCCGTGTTACTATAGGCCGCCGTGTTGTGATTGATGAGGCCCCGTCTCTCCCACCGCACTTGTTGCTGTTACACATGCAGCGGGCCTCCTCGGTCCATCTCCTTGGTGACCCTAATCAGATCCCTGCCATTGATTTCGAGCACGCTGGCCTGGTCCCCGCAATTCGCCCTGAGCTTGCACCAACGAGTTGGTGGCATGTCACACACCGCTGTCCAGCCGATGTATGTGAGCTCATACGTGGGGCCTACCCTAAAATCCAGACCACGAGCCGTGTGCTACGATCCCTGTTTTGGAACGAGCCGGCTATTGGCCAGAAGTTGGTCTTCACGCAGGCTGCTAAAGCTGCTAACCCTGGTGCGATTACGGTCCATGAAGCCCAGGGCGCCACCTTCACAGAGACCACAATTATAGCCACGGCTGATGCCAGGGGCCTTATCCAATCATCCCGAGCTCATGCTATAGTTGCACTTACCCGTCACACAGAGAAGTGCGTCATYTTAGATGCCCCTGGTTTGCTGCGTGAGGTCGGCATATCCGATGTGATTGTCAATAACTTTTTCCTTGCTGGCGGGGAGGTGGGCCATCACCGCCCCTCTGTGATACCCCGTGGTAACCCTGACCAGAACCTTGGGACCCTACAGGCCTTCCCGCCATCTTGTCAGATTAGTGCTTACCACCAGTTGGCTGAGGAGCTAGGTCACCGCCCGGCTCCTGTTGCCGCCGTTTTGCCCCCCTGCCCTGAGCTCGAGCAGGGCTTACTGTATATGCCACAGGAGCTCACAGTATCCGATAGTGTGTTGGTCTTTGAACTCACGGATATAGTCCACTGCCGTATGGCTGCCCCAAGCCAGCGGAAGGCCGTCCTCTCAACACTCGTTGGGAGGTATGGCCGTAAGACGAAATTGTATGAGGCAGCCCATTCAGATGTTCGTGAATCTCTGGCCAGGTTCATCCCCACTATCGGACCTGTCCAGGCCACTACATGTGAGTTATATGAACTGGTTGAGGCCATGGTGGAGAAGGGCCAGGATGGTTCTGCCGTCCTGGAGCTTGACCTATGTAATCGTGATGTCTCGCGCATCACATTCTTCCAGAAAGACTGTAACAAGTTTACAACTGGTGAGACCATTGCCCATGGTAAAGTTGGCCAGGGTATATCGGCCTGGAGTAAGACCTTTTGCGCTTTGTTTGGCCCGTGGTTTCGTGCCATTGAAAAAGAAATACTGGCCCTGCTCCCGCCTAATATTTTTTACGGCGATGCTTATGAGGAGTCGGTGTTTGCTGCGGCCGTGTCTGGCGCGGGATCCTGCATGGTGTTTGAAAATGACTTTTCAGAATTTGATAGTACTCAGAATAATTTCTCTCTT------------------GGCCTTGAGTGTGTGGTTATGGAAGAGTGCGGTATGCCTCAATGGTTAATCAGGTTGTATCATCTGGTTCGGTCAGCTTGGATTCTGCAGGCGCCGAAGGAGTCTCTTAAAGGTTTCTGGAAGAAGCACTCTGGTGAGCCTGGTACCCTTCTTTGGAACACCATTTGGAACATGGCGATCATAGCACACTGCTATGAGTTTCGTGATTTCCGGGTCGCCGCTTTTAAGGGTGATGATTCGGTGGTCCTCTGTAGTGACTATCGACAGAGCCGTAACGCAGCGGCCTTAATCGCAGGCTGCGGGCTCAAATTGAAGGTTGATTACCGCCCTATTGGGTTGTATGCTGGTGTGGTGGTGGCCCCTGGTTTGGGGACACTTCCTGATGTAGTGCGATTTGCCGGTCGGCTGTCTGAAAAGAACTGGGGCCCCGGCCCAGAGCGTGCTGAGCAGTTGCGTCTTGCTGTCTGTGATTTCCTTCGAGGGTTAACGAATGTCGCGCAGGTCTGTGTTGATGTTGTGTCCCGTGTTTATGGTGTTAGCCCCGGGTTGGTACATAACCTTATTGGCATGCTGCAGACTATTGCTGATGGCAAGGCCCATTTTACAGAGACTATTAAACCTGTGCTTGATCTAACAAATTCCATCATACAGCGGGTGGAA
>BAN63764
------------------------------------ACTACTGCCATCGAGCAGGCTGCTCTGGCTGCGGCTAACTCCGCTTTGGCGAATGCTGTGGTGGTCCGGCCGTTCTTGTCCCGTGCCCAGACTGACATTCTTATTAATTTGATGCAACCCCGGCAGCTTGTGTTCCGCCCTGAGGTTTTGTGGAACCACCCCATCCAGCGAGTTATACATAATGAGCTGGAGCAGTATTGCCGCGCTCGCGCTGGCCGCTGCCTGGAGGTGGGAGCCCACCCAAGATCCATTAATGATAACCCTAATGTCTTGCACCGGTGTTTTCTTCGTCCGGTTGGGAGGGACGTGCAGCGTTGGTACTCAGCTCCGACCCGCGGCCCGGCAGCTAATTGCCGCCGCTCCGCGTTACGTGGTCTACCTCCTGTCGACCGTACCTACTGTTTCGACGGGTTTTCCCGCTGCGCCTTCGCCGCCGAGACTGGGATTGCTTTATACTCATTACATGACCTCTGGCCTGCGGATGTTGCGGAGGCCATGGCCCGCCATGGGATGACACGTTTGTATGCAGCTCTCCATCTACCCCCTGAGGTTTTGTTACCACCTGGCACTTATCATACCACCTCTTATTTGTTGATCCACGATGGCGACCGCGCCGTCGTGACTTATGAGGGGGACACCAGTGCGGGCTATAATCATGATGTGTCAATACTACGTGCATGGATTCGCACAACCAAAATAATCGGTGACCACCCGTTGGTAATAGAGAGGGTCCGTGCCATTGGCTGCCATTTTGTGCTGCTTCTCACAGCAGCCCCTGAACCATCTCCTATGCCTTATGTCCCATACCCCCGTTCAACAGAGGTATATGTCAGGTCTATATTTGGCCCTGGCGGGTCGCCTTCTCTTTTTCCATCAGCCTGCTCTACCAAATCCACATTTCATGCCGTTCCAGTCCATATCTGGGACCGGCTTATGCTTTTCGGCGCCACTCTGGACGACCAAGCCTTTTGCTGCTCGCGGCTTATGACCTATCTCCGTGGGATTAGTTACAAGGTGACCGTTGGCGCACTTGTCGCCAACGAGGGCTGGAACGCCTCGGAGGATGCGCTCACTGCTGTAATCACTGCTGCGTACCTGACTATTTGCCATCAGCGCTACCTCCGAACTCAGGCCATATCTAAAGGCATGCGTCGACTAGAGGTCGAACACGCCCAGAAATTTATTACCAGACTTTATAGTTGGTTGTTTGAGAAGTCCGGCCGTGACTACATCCCCGGCCGTCAGCTCCAGTTTTATGCGCAGTGCCGCCGTTGGCTCTCCGCCGGCTTCCACTTAGATCCTAGAGTCCTTGTTTTCGATGAAGCGGTGCCTTGTCGCTGCAGGAGCTTTCTGAAGAAAGTCGCTGGTAAGTTCTGTTGTTTTATGAAGTGGCTCGGGCAGGAGTGTACTTGCTTCCTGGAGCCGGCTGAGGGCTTAATTGGTGACTGTGGCCATGATAATGAGGCCTATGAGGGTTCTGAGGTAGACCCCGCCGAGCCTGCCTACCTTGATGTCTCTGGGACCTACGCAGTTCATGGCCGCCAGCTTGAGGCTTTATACCGGGCGCTTAATATCCCACATGACATTGCGGCTCGCGCTTCACGCCTGACGGCCACTGTGGAGCTCACTGCTAGCCCGGGCCGCCTTGAATGCCGTACGGTGCTTGGAAATAAGACCTTCCGCACATCAATCACTGATGGTGCCCACCTTGAGGTTAATGGCCCTGAGCAGTATGTTCTGACATTTGACGACTCCCGCCAAGCGATGGGAGCTGGACCCCATAGTCTCACATATGAGCTCACCCCCGCTGGTCTGCAGGTCAGGATATCTTCTAATGGCCTAGACTGTACTGCTGTTTTCCCCCCCGGCGGGGCGCCAAGTGCTGCACCGGGTGAGGTTGCGGCCTTCTGCAGTGCTTTGTACAGATACAATAGATTCACTCAGCGCCACTCGCTTACCGGCGGGTTGTGGCTGCATCCCGAGGGGCTTTTGGGCCTGTTCCCTCCCTTTTCCCCCGGGCACATTTGGGAATCGGCAAATCCTTTTTGTGGTGAGGGTACACTTTACACCCGGACTTGGTCTACATCTGGTTTCTCTAGTGATTTTTCTCCCCCTGAGGCGGCTTTTGCCGCCCCAGCTCCTGATCGGGGTCTGCCCCTAGAC------------ACTCCCTCTTCCGTCAGCGACGTCTGGGTGCTCCCGCCGCCCTCTGAGGGGTCAGTGGCTGCCTCATCACTTGTAGCCCCGGTTAGTAAGCCCGCTAGCTCGTTCAGCCCCACTACGCCTAAC---CCCCCTGTTCATAAGCCACTCTCGCCACCA---ACGCCTAAGCCC---CCCGTTCGTAAGCCGCCTCCACCGCCGCCGGTCCGTACCCGTCGGCTTCTCTACACTTACCCAGATGGGGCTAAGGTCTATGCAGGTTCCTTGTTCGAGTCAGACTGTGACTGGCTGGTTAACGCATCCAACCCTGGCCACCGCCCTGGTGGCGGCCTCTGCCATGCTTTTTACCAGCGCTTCCCAGAGTCGTTCCACCCAACCGATTTTATTATGCGCGAGGGGCTCGCCGCGTATACTCTGACCCCACGACCAATTATTCATGCCGTGGCTCCTGACTATAGGATTGAGCAGAACCCAAAGAGGCTGGAGGCGGCGTATCGTGAGACCTGCTCCCGCCTCGGTACAGCCGCCTACCCGTTACTGGGTTCAGGGATTTACCAAGTCCCTGTGGGTCTAAGTTTTGACGCCTGGGAGCGTAACCATCGCCCAGGCGACGAGCTCTATCTTACTGAGCCCGCTGCTGCGTGGTTTGAGGCTAATAAGCCAACCCAACCAGCTTTGACAATTACTGAAGACACCGCTCGCACGGCTAACCTCGCGCTCGAGATAGACTCTGCTACCGAGGTGGGCCGTGCTTGCACTGGCTGTACTGTTAGCCCTGGGATTGTCCATTATCAGTTTACCGCCGGGGTACCTGGTTCCGGGAAGTCTAGGTCTATACAACAAGGGGACGTCGATGTTGTGGTTGTACCGACCCGTGAGCTCCGTAATAGCTGGCGGCGTCGCGGTTTCGCTGCTTTCACACCCCACACGGCAGCCCGCGTCACCGCCGGCCGGCGTGTTGTGATTGATGAAGCACCCTCGCTCCCGCCACACCTGCTACTACTTCATATGCAGAGGGCTTCGTCGGTCCACCTTCTCGGCGACCCCAACCAGATCCCCGCTATTGACTTTGAGCATGCAGGATTGGTGCCGGCGATCCGACCTGAGCTTGCCCCAACTAGTTGGTGGCACGTTACACATCGCTGTCCTGCCGATGTATGCGAGCTCATACGTGGGGCTTACCCCAAGATTCAGACTACTAGCCGCGTAATGCGATCTTTGTTTTGGAATGAGCCTGCAGTAGGTCAGAAGTTGGTCTTCACGCAGGCCGCTAAGGCAGCCAATCCCGGCGCAATTACTGTCCATGAGGCCCAGGGCGCTACATTTACTGAGACCACCATCATAGCTACGGCTGATGCCAGGGGCCTTATCCAGTCCTCCCGTGCACATGCAATTGTCGCACTTACCCGCCACACAGAGAGATGTGTCATCTTGGATGCCCCAGGCCTGCTGCGTGAGGTCGGTATTTCTGATATAATTGTTAACAATTTCTTTTTGGCCGGCGGCGAGGTAGGCCACCACCGCCCCTCTACCATACCCCGTGGCAATCCCGACCAGAACTTGGACACCCTGCAGGCGTTCCCACCATCCTGTCAAATTAGTGCTTATCATCAGCTAGCCGAGGAGCTGGGTCACCGGCCGGTCCCAGTCGCTGCTGTACTCCCACCCTGCCCAGAGCTTGAGCAGGGCCTACTTTACATGCCACAAGAGCTCACAGTGTCTGATAGTGTTCTGGTCTTTGAGCTCACGGACATAGTCCACTGCCGAATGGCGGCCCCTAGTCAGCGGAAGGCCGTCCTTTCGACGCTCGTCGGCAGGTACGGCCGCCGGACGAAGCTGTATGAGGCAGCTCACTCTGATATCCGTGAGTCCTTAGGGAGGTTTATCCCTACCATCGGACCAGTTCAGGCCACCACATGTGAGCTGTATGAATTAGTTGAGGCTATGGTTGAGAAGGGCCAGGACGGCTCCGCTGTGTTAGAGCTTGACCTCTGTAACCGTGATGTCTCACGTATCACATTCTTTCAGAAGGATTGCAATAAATTCACAACAGGCGAGACTATCGCCCACGGTAAAGTGGGTCAGGGTATCTCGGCCTGGAGTAAAACCTTCTGTGCTCTATTCGGACCGTGGTTTCGTGCCATTGAGAAGGAAATCTTATCCCTGCTCCCACCAAATATTTTCTACGGTGATGCTTTCGAAGAGTCAGTGTTCTCTGCAGCCATTTCCGGGGCAGGCTCTAGTATGGTCTTTGAGAATGATTTCTCTGAGTTTGACAGTACCCAAAATGATTTTTCCCTC------------------GGCCTTGAGTGTGTTATCATGGAAGAGTGCGGCATGCCCCAGTGGCTTATCCGACTGTACCATTTAGTCAGGTCAGCTTGGACTTTGCAGGCCCCGAAAGAGTCATTGAAAGGCTTTTGGAAGAAGCACTCTGGTGAGCCTGGCACACTCCTTTGGAACACTGTCTGGAATATGGCGATCATAGCGCATTGCTATGAGTTCCGTGATCTGAGGGTGGCGGCGTTTAAGGGGGATGATTCAGTGGTCCTCTGCACTGATTACCGCCAGAGCCGTAATGCGGCCGCCTTGATTGCTGGTTGCGGGTTAAAGTTAAAGGTTGACTATCGCCCCATAGGGCTATATGCTGGTGTTGTGGTGGCCCCGGGTCTCGGGGCACTCCCTGATGTCGTCCGGTTTGCCGGCCGGCTGTCTGAGAAGAATTGGGGCCCGGGCCCCGAGCGTGCTGAACAGCTGCGCCTAGCAGTTTGTGATTTCCTCCGAAGGCTTACGAATGTCGCGCAGGTCTGTGTTGATGTTGTGTCCCGTGTTTACGAAGTCAGCCCTGGTCTGGTACATAACCTTATTGGCATGTTACAGACTATAGCCGATGGGAAGGCTCATTTCACTGAGACTGTCAAACCTGTCCTGGATCTTACAAATTCTATCATACAGAGGTTAGAA
>BAH03571
ATGGAGGCCCACCAGTTTATTAAGGCTCCTGGCATTACTACTGCCATTGAGCAGGCTGCTCTGGCTGCGGCTAACTCCGCCTTGGCGAATGCTGTGGTGGTTCGGCCGTTTTTGTCTCGCGTTCAAACCGAGATTCTTATTAATTTGATGCAACCCCGGCAACTGGTTTTTCGCCCTGAGGTACTTTGGAATCATCCCATTCAGAGAGTCATACATAATGAGTTAGAACAATACTGCCGGGCCCGGGCCGGTCGTTGCTTGGAGGTTGGGGCCCACCCAAGATCTATTAATGATAATCCTAATGTTCTGCATCGGTGTTTTCTTAGACCGGTTGGCAGGGATGTCCAGCGCTGGTACTCTGCCCCAACCCGTGGCCCTGCGGCTAACTGCCGCCGCTCTGCGTTACGTAGCCTCCCCCCTGTCGATCGTACCTACTGTTTTGATGGATTCTCCCGTTGTACTTTTGCTGCAGAAACCGGTGTGGCCTTGTATTCTCTGCATGACCTCTGGCCGGCCGATGTTGCAGAGGCTATGGCCCGCCACGGGATGACGCGTCTATATGCTGCACTTCACCTCCCCCCTGAGGTGCTGTTACCACCTGGTACCTACCACACAACCTCGTATCTTTTGATCCATGATGGCGACCGTGCTGTTGTGACGTATGAAGGTGATACTAGTGCAGGCTACAACCATGACGTCTCCATACTCCGTGCGTGGATCCGTACGACTAAAATAGTTGGTGATCATCCCTTGGTTATAGAGCGTGTGCGGGCCATCGGGTGTCATTTTGTGCTGCTGCTCACCGCAGCCCCTGAACCGTCGCCTATGCCTTATGTTCCTTACCCTCGTTCGACGGAAGTGTATGTCCGATCTATATTTGGCCCTGGCGGTTCCCCATCCTTGTTTCCATCAGCCTGCTCTACAAAATCTACTTTTCACGCTGTCCCGGTTCATATCTGGGATCGGCTTATGCTTTTTGGTGCCACCCTAGATGACCAGGCGTTCTGCTGCTCGCGGCTCATGACATACCTCCGCGGTATTAGCTATAAGGTCACCGTTGGTGTGCTTGTTGCTAATGAGGGGTGGAACGCCTCTGAGGATGCCCTCACCGCAGTAATCACCGCAGCCTATTTGACCATCTGTCACCAGCGCTACCTCCGCACCCAGGCTATATCCAAGGGTATGCGTCGGTTGGAGGTTGAGCATGCCCAGAAATTCATCACAAGACTTTACAGCTGGCTATTTGAGAAGTCTGGCCGTGACTACATTCCCGGTCGCCAGCTCCAGTTTTATGCTCAGTGTCGGCGGTGGTTATCCGCAGGCTTTCACTTAGACCCCAGAGTGCTCGTTTTTGATGAGTCAGTGCCTTGCCGTTGTAGGACTTTTCTAAAGAAGGTTGCAGGTAAATTCTGCTGCTTTATGCGGTGGTTAGGGCAGGAGTGCACCTGTTTTTTAGAACCAGCTGAGGGCCTAGTTGGCGACCATGGCCATGATAATGAGGCTTATGAGGGTTCAGAGGTCGACCAAGCTGAACCTGCACATCTTGATGTGTCGGGGACCTATGCTGTCCATGGGCGCCAGCTTGAGGCCCTCTATAGGGCACTCAATATACCGCATGATATTGCCGCTCGGGCGGCTCAATTAACGGCCACTGTTGAGCTCGCTGCTGGCCCAGACCGTTTGGAATGCCGCACCGTGCTCGGGAATAAGACCTTCCGGACGACGGTGGTTGATGGCGCGCATCTTGAAGCGAACGGCCCTGAGCAGTATGTTCTGTCGTTTGACGCTTCCCAGCAGTCTATGGGCGCTGGGCCGCATAGTCTTACTTATGAGCTCACACCCGCTGGCTTGCAGGTTAGGATTTCATCTAATGGCTTAGATTGTACCGCCGTATTTCCCCCTGGCGGTGCCCCTAGCGCAGCGCCGGGGGAGGTAGCGGCTTTTTGCAGCGCCCTTTACAGGTACAACAGATTTACCCAGCGGCATTCGTTAACCGGCGGTTTGTGGCTGCACCCTGAGGGGTTACTAGGCATTTTCCCCCCTTTTTCTCCTGGGCATATTTGGGAATCTGCCAACCCATTTTGTGGAGAAGGAACTTTGTACACTCGCACCTGGTCCACGTCTGGTTTTTCCAGTGACTTTTCCCCCCCTGAGGCGGCCACCCTTGCACCGGCCGCTGCCCCTGGGCTGCCCCACTCT---------------ACCCCACCTGTCAGTGATATTTGGGTGTTACCACCGCCCTCAGAAGAGTCTCAGGTTGATGCGGCTCCTGCACCTCCTGCCCCCGAGCCCGTTGGG---------------CTGCCCAGC---CCTGTT---------------AAGCCTACT------------CCC---CCCGTGCGTAAGCCACCGGCATCGCCGCCTTCTCGCACCCGCCGTCTTCTTTACACTTACCCTGACGGCGCTAAAGTGTATTCGGGGTCACTGTTTGAGTCGGATTGTGATTGGTTAGTTAATGCCTCTAACCCAGGTCACCGTCCCGGGGGTGGCCTCTGTCACGCCTTTTACCAACGTTTTCCTGAGGCATTTTACCCGACTGAATTTATTATGCGTGAGGGGCTCGCAGCATACACTTTGACCCCGCGCCCTATTATTCATGCAGTGGCCCCCGATTATAGGGTTGAGCAGAACCCAAAGAGGCTTGAGGCGGCGTATCGGGAGACTTGCTCCCGTCGCGGCACCGCTGCCTACCCACTTCTTGGCTCAGGTATATACCAGGTCCCTGTCAGTCTTAGTTTTGATGCCTGGGAGCGTAATCATCGCCCAGGCGATGAGCTCTACCTGACTGAGCCCGCTGCAGCCTGGTTTGAAGCTAACAAGCCGACACAGCCGACACTTACGATAACGGAGGATACTGCCCGTACAGCCAACCTAGCGTTAGAGATCGATGCTGCCACAGAGGTTGGCCGCGCTTGTGCCGGCTGTACCGTCAAACCTGGGATTGTGCACTACCAGTTTACTGCCGGGGTTCCGGGTTCGGGCAAGTCAAGGTCCATACAGCAGGGGGATGTCGATGTTGTGGTTGTCCCCACCCGAGAGCTTCGAAATAGTTGGCGTCGCCGGGGTTTTGCGGCCTTCACACCCCACACGGCGGCCCGTGTCACTATAGGCCGCCGTGTTGTGATTGATGAGGCCCCATCCCTCCCACCGCACCTGCTGTTGTTACACATGCAGCGGGCCTCTTCGGTCCACCTCCTCGGTGACCCTAATCAGATCCCTGCCATTGATTTTGAGCATGCTGGTCTGGTCCCCGCAATTCGCCCTGAGCTTGCACCAACAAGTTGGTGGCATGTCACACACCGTTGCCCGGCCGATGTCTGTGAACTCATACGCGGGGCTTACCCTAAAATCCAGACCACGAGTCGTGTGCTACGGTCTCTGTTCTGGAATGAGCCTGCTACTGGCCAGAAGTTGGTCTTTACGCAGGCTGCTAAAGCTGCTAACCCTGGAGCGATTACGGTCCATGAAGCCCAGGGCGCTACCTTTACAGAAACCACAATTATAGCCACGGCTGATGCCAGAGGCCTTATCCAGTCATCCCGAGCCCATGCTATAGTTGCACTTACCCGCCACACAGAGAAGTGCGTCATTTTAGATGCCCCTGGTTTGCTGCGTGAGGTCGGCATATCGGATGCCATTGTCAACAACTTTTTCCTTGCCGGTGGGGAAGTGGGCCACCACCGTCCTTCTGTGATCCCCCGTGGTAACCCTGATCAGAACCTCGAGACTCTACACGCCTTCCCACCGTCCTGTCAGATTAGCGCTTACCACCAGCTTGCTGAGGAGCTGGGCCATCGCCCAGCACCTGTTGCTGCCGTCTTGCCCCCTTGCCCTGAGCTCGAGCAGGGCCTGTTATATATGCCACAGGAGCTTACGGTGTCCGATAGTGTGTTGGTTTTTGAACTCACGGATATAGTCCACTGCCGTATGGCTGCTCCAAGCCAGCGAAAGGCCGTTCTTTCAACACTTGTGGGGAGGTATGGCCGTAGGACGAAATTGTATGAGGCAGCCCATTCTGATGTCCGCGAGTCCTTGGCTAGGTTTATTCCCACTATCGGACCCGTCCAGGCCACCACATGTGAGTTATATGAATTGGTTGAGGCTATGGTAGAGAAGGGCCAGGACGGCTCTGCCGTTCTGGAACTTGATTTATGCAATCGTGATGTCTCACGCATCACATTTTTCCAAAAAGACTGCAATAAGTTTACAACTGGTGAGACCATCGCCCATGGTAAGGTTGGCCAGGGTATATCGGCCTGGAGTAAGACCTTCTGTGCCCTATTTGGCCCCTGGTTTCGCGCCATAGAAAAAGAAATACTGGCCCTGCTCCCCCCTAACATCTTTTATGGTGATGCCTATGAGGAGTCAGTGTTTGCTGCCGCTGTGTCCGGGGCGGGATCTTCTATGGTATTTGAAAATGACTTCTCGGAATTTGACAGTACTCAGAACAATTTCTCCCTT------------------GGCCTTGAGTGTGTGGTTATGGAGGAGTGCGGTATGCCCCAATGGTTGATTAGATTGTATCACCTTGTTCGGTCAGCCTGGATTCTGCAGGCGCCGAAGGAGTCTCTTAAAGGTTTCTGGAAGAAGCACTCTGGTGAGCCTGGCACCCTTCTTTGGAACACCGTTTGGAATATGGCGATCATAGCACACTGCTATGAGTTCCGCGATTTCCGGGCTGCCGCCTTTAAGGGTGATGATTCGGTTGTGCTCTGTAGTGATTACCGACAGAGTCGTAATGCAGCGGCCTTAATTGCGGGCTGTGGGCTCAAATTGAAGGTTGATTATCGCCCCATTGGGCTGTATGCTGGTGTGGTGGTGGCCCCTGGTTTGGGGACACTGCCTGATGTGGTGCGGTTTGCCGGTCGGCTGTCCGAAAAGAACTGGGGCCCTGGCCCGGAGCGTGCTGAGCAGCTGCGTCTTGCTGTCTGTGATTTTCTCCGAGGGTTAACGAATGTTGCGCAGGTCTGTGTTGATGTTGTGTCCCGTGTTTATGGAGTCAGCCCCGGGTTGGTACATAACCTTATTGGCATGCTGCAGACTATTGCCGATGGCAAGGCCCATTTTACAGAGACTATTAAACCTGTGCTTGACCTTACAAATTCTATCATACAGCGGGTGGAA
>ACR56297
ATGGAGGCCCACCAGTTTATTAAGGCTCCTGGCATTACTACTGCCATTGAGCAAGCTGCTCTGGCTGCGGCCAATTCTGCCCTGGCGAATGCTGTGGTGGTTCGGCCGTTTTTATCTCGTGTGCAAACTGAGATTCTTATTAATTTGATGCAACCCCGGCAGTTGGTTTTTCGGCCTGAAGTGCTCTGGAATCATCCTATCCAACGGGTTATCCATAATGAACTTGAACAGTACTGTCGGGCCCGGGCTGGTCGTTGTCTAGAGGTTGGGGCCCACCCAAGATCCATTAATGACAACCCAAATGTTCTTCACCGGTGCTTTCTACGACCAGTAGGGAGAGATGTTCAGCGCTGGTACTCTGCTCCTACCCGCGGCCCTGCGGCTAACTGCCGCCGTTCTGCCTTGCGTGGCCTCCCCCCCGTTGATCGTACCTATTGTTTTGATGGATTCTCCCGCTGCTCATTTGCCGCAGAAACTGGGGTTGCCCTTTATTCCCTGCATGACCTCTGGCCGGCCGATGTTGCGGAGGCTATGGCCCGACACGGGATGACACGCTTGTATGCCGCACTACATCTCCCCCCTGAAGTACTACTACCACCTGGTACTTACCATACAACTTCATACCTTCTGATTCACGACGGTGATCGTGCTGTTGTGACCTATGAAGGTGATACTAGTGCAGGCTACAACCATGATGTCTCCATACTTCGTGCATGGATCCGCACAACTAAGATAGTCGGCGATCATCCGCTGGTGATAGAGCGTGTGCGGGCTATTGGCTGCCATTTTGTGCTGCTGCTTACTGCAGCCCCTGAGCCGTCACCAATGCCTTATGTTCCATACCCCCGGTCGACAGAGGTGTATGTCCGCTCTATATTCGGCCCTGGCGGGTCCCCATCCCTATTCCCATCAGCTTGCTCTACGAAATCCACATTTCACGCTGTCCCGGTTCATATTTGGGACCGGCTCATGCTTTTTGGCGCTACTCTGGATGATCAGGCGTTTTGCTGTTCACGACTTATGACCTACCTCCGCGGGATTAGTTACAAGGTCACTGTTGGCGCCCTTGTCGCTAACGAGGGGTGGAATGCTTCGGAGGACGCTCTTACCGCTGTTATTACTGCAGCGTATTTGACCATTTGCCATCAGCGTTACCTCCGTACTCAAGCTATATCCAAGGGTATGCGCCGACTGGAGGTTGAGCATGCCCAAAAATTTATTACAAGACTTTATAGTTGGCTGTTCGAGAAGTCCGGCCGTGACTATATTCCCGGCCGCCAGCTCCAGTTCTATGCACAGTGCCGCCGTTGGTTATCGGCGGGTTTCCATCTTGACCCAAGGGTGCTTGTTTTTGATGAGTCTGTGCCCTGCCGTTGTAGGACATTTCTTAAGAAGGCTGTGGGTAAGTTCTGCTGTTTTATGAAGTGGTTGGGACAGGAGTGCACCTGCTTTTTAGAACCAGCAGAGGGTCTAGTTGGCGACCATGGCCACGATAATGAAGCCTATGAGGGCTCTGAGGTCGATCAGGCCGAGCCCGCCCATCTCGATGTTTCTGGGACTTATGCCGTCCATGGCCGCCAACTTGAGGCCCTGTATAGGGCGCTTAACATCCCGCATGACATCGTTGCCCGAGCCTCCCGTTTGACTGCCACCGTCGAACTCGCTGCAGGTCCAGACCGCTTGGAGTGCCGCACTGTGCTCGGGAATAAGACTTTCCGGACGACGGTGGTTGATGGCGCCCACCTTGAGGCGAACGGCCCCGAGCAGTATGTTCTTTCGTTCGACGCCTCTCGCCAGTCAATGGGGGCCGGGCCGCATAGTCTCTCCTACGAGCTCACTCCTGCTGGTTTGCAGGTCAAGATCTCATCTAATGGCCTGGATTGCACTGCAACATTCCCCCCGGGCGGGGCCCCTAGCGTTGCTCCGGGGGAGGTAGCAGCCTTTTGCAGTGCCCTTTACAGGTACAACAGGTTCACTCAGCGCCATTCGCTTATAGGTGGCTTGTGGCTGCATCCTGAGGGGTTGTTGGGTATCTTCCCCCCTTTTTCTCCCGGGCACCTTTGGGAGTCCGCTAACCCTTTTTGTGGGGAGGGAACCTTGTACACCCGGACATGGTCAACATCTGGTTTTTCTAGTGACTTTTCCCCCCCTGAGGCAGCTGTCGCAGCGCCGGCTGCAACTCCGGGGTTACGCCACCCC---------------ACACCTCCTGTTAGTGACGTTTGGGTGTTACCGCCACCTTCTGAAGAATTTCAGGTTGATACAGCGCCCACTCCCCCTGCCCCTGAGCCCGCTCAA---------------CCATCTAGC---TCCGCT---------------GGGCCAAAG------------GCT---CCCGTGCGTAAGCCGCCAACGCCACCATCCCCGCGCACCCGCCGCCTTCTTTACACCTATCCGGATGGGGCAAAGGTGTATGCGGGATCACTGTTTGAGTCTGACTGTGATTGGCTGGTTAACGCGTCGAATCCCGGTCATCGTCCTGGAGGCGGCCTTTGCCATGCCTTCTACCAGCGCTACCCCGAGTCTTTCCACCCAACTGAGTTCATCATGCGCGACGGTCTTGCCGCGTACACTTTAACTCCCCGGCCTATTATTCATGCAGTGGCTCCTGATTATAGGGTTGAGCATAACCCGAAGAGGCTTGAGGCAGCATACCGAGAGACTTGCTCTCGCCGCGGTACCGCCGCCTATCCACTCCTCGGTTCGGGCATATACCAAGTTCCCGTCAGCCTCAGCTTCGACGCTTGGGAGCGTAACCACCGCCCCGGGGACGAGCTCTACCTAACCGACCTCGCCGCTACCTGGTTCGAGGCCAATAAGCCAACACAGCCGGCCCTCACAATAACTGAGGATGCAGCCCGCACAGCCAACCTAGCACTGGAGATCGATGCTGCTACTGAGGTCGGCCGGGCTTGTGCCGGCTGCGCGGTTAGTCCTGGGGTTGTGCACTATCAGTTCACTGCTGGGGTCCCAGGTTCGGGGAAGTCGCGTTCTATACAGCAGGGGGATGTTGACGTAGTGGTTGTTCCCACTCGGGAGCTCCGGAATAGTTGGCGTCGCCGGGGTTTCGCAGCTTTTACACCTCATACGGCGGCCCGTGTCACCACGGGTCGTCGTGTTGTGATTGATGAGGCCCCATCCCTCCCACCGCATCTGTTGCTACTACACATGCAGCGGGCCTCGTCGGTCCACCTTCTCGGCGACCCAAACCAGATCCCTGCCATAGACTTCGAGCATGCCGGCCTGGTCCCCGCAATACGCCCTGAGCTTGCGCCCACCAGTTGGTGGCATGTCACCCATCGCTGCCCCGCTGATGTGTGCGAGCTTATACGCGGGGCTTATCCCAAAATCCAAACCACTAGCCGCGTGCTGCGGTCTTTATTCTGGAATGAGCCTGCCATTGGCCAGAAGTTAGTTTTCACCCAGGCCGCTAAGGCCGCCAACCCCGGTGCGATTACAGTCCACGAGGCCCAGGGCGCCACTTTCACGGAAACTACAATCATAGCCACGGCTGATGCTAGGGGGCTCATCCAATCTTCCCGAGCTCATGCCATAGTCGCACTTACCCGCCACACAGAGAAGTGCGTTATTCTTGACGCCCCCGGCTTGTTACGTGAGGTTGGTATATCGGATGTGATTGTCAACAACTTTTTCCTCGCCGGCGGGGAGGTGGGTCACCATCGCCCCTCTGTGATACCTCGCGGTAATCCTGACCAGAACCTCGCGACACTACAGGCCTTTCCACCTTCCTGCCAGATCAGTGCCTATCACCAGTTAGCTGAGGAACTTGGCCACCGCCCAGCTCCTGTCGCCGCCGTCCTGCCCCCTTGCCCTGAACTTGAGCAAGGCTTGTTATATATGCCGCAGGAGCTTACGGTGTCTGATAGCGTGCTGGTCTTTGAACTCACGGACATAGTCCACTGTCGGATGGCTGCCCCCAGCCAGCGGAAGGCCGTCCTATCGACGCTCGTGGGTAGGTACGGCCGTCGGACGAAGCTGTATGAAGCAGCTCACTCTGACGTCCGTGAGTCCCTGGCTAGATTTATCCCCACCATTGGGCCCGTTCAGGCCACTACGTGTGAGTTATATGAGCTGGTTGAGGCCATGGTGGAGAAAGGTCAGGATGGCTCTGCCGTGCTTGAGCTCGACCTCTGCAATCGTGATGTATCGCGTATCACATTTTTCCAGAAAGATTGTAACAAATTCACCACAGGGGAGACCATTGCCCACGGTAAGGTCGGCCAGGGCATCTCGGCTTGGAGCAAGACCTTCTGTGCCCTGTTTGGTCCGTGGTTTCGTGCTATTGAAAAAGAAATACTAGCCCTGCTCCCGCCTAATATTTTCTACGGCGACGCATACGAGGAGTCTGTGTTTGCCGCCGCTGTGTCGGGGGCAGGTTCAAGCATGGTATTTGAGAATGATTTTTCAGAGTTTGATAGCACCCAAAATAACTTCTCCCTT------------------GGTCTCGAGTGTGTAGTCATGGAGGAATGTGGCATGCCCCAGTGGCTAATCCGGTTGTACCATTTGGTTCGGTCGGCCTGGATCTTACAGGCGCCGAAGGAGTCTCTTAAGGGATTTTGGAAGAAGCATTCTGGTGAGCCTGGCACCCTCCTTTGGAACACTGTCTGGAACATGGCGATCATAGCACACTGCTATGAATTTCGTGATTTTAGGGTTGCCGCTTTCAAGGGAGATGATTCCGTGGTCCTCTGTAGCGACTACCGCCAGAGCCGCAATGCAGCGGCCCTGATTGCAGGTTGCGGGCTCAAACTGAAGGTTGACTATCGCCCTATTGGGTTGTATGCTGGTGTGGTGGTGGCCCCTGGCCTGGGGACGCTACCCGATGTGGTGCGCTTTGCCGGCCGGCTGTCTGAGAAGAACTGGGGCCCTGGGCCGGAGCGGGCTGAGCAGTTGCGCCTAGCTGTTTGTGACTTCCTTCGAGGGTTAACGAATGTTGCGCAGGTATGTGTCGATGTTGTATCCCGAGTTTATGGAGTTAGCCCTGGGCTGGTACATAACCTTATTGGCATGTTGCAAACCATAGCCGATGGCAAAGCCCATTTCACAGAGACTGTTAAACCTGTGCTTGACCTCACGAACTCTATCATACAGCGGGTGGAA
>AAD15815
ATGGAGGCCCATCAGTTCATTAAGGCTCCTGGCATTACTACTGCTATTGAGCAGGCTGCTCTGGCTGCGGCTAATTCCGCCTTGGCGAATGCTGTGGTGGTTCGGCCGTTTCTTTCTCGTGTGCAAACTGAGATTCTTATTAATTTGATGCAACCCCGGCAGTTGGTCTTCCGCCCTGAGGTGCTTTGGAATCATCCTATCCAGCGGGTTATACATAATGAATTAGAGCAGTACTGCCGGGCCCGGGCTGGTCGTTGTTTGGAGGTTGGAGCCCACCCGAGGTCCATTAATGACAACCCTAATGTCTTGCATAGGTGTTTTCTTAGACCGGTCGGCCGAGATGTTCAGCGCTGGTATTCTGCCCCTACCCGTGGTCCTGCGGCCAATTGCCGCCGCTCCGCGTTGCGTGGTCTCCCCCCTGTCGACCGCACCTATTGTTTTGATGGATTTTCCCGTTGTGCTTTTGCTGCAGAGACCGGTGTGGCCCTTTACTCTTTGCATGACCTTTGGCCAGCTGATGTTGCAGAGGCTATGGCCCGCCATGGGATGACACGCTTATACGCCGCACTGCACCTTCCCCCCGAGGTGCTGCTACCACCCGGCACCTACCACACAACCTCGTACCTCTTGATTCACGATGGCAACCGCGCTGTTGTAACTTACGAGGGCGATACTAGTGCGGGCTATAATCATGATGTCTCCATACTTCGTGCATGGATCCGTACTACTAAAATAGTTGGTGACCATCCATTGGTCATAGAGCGAGTGCGGGCCATTGGGTGTCATTTTGTGCTGCTGCTCACCGCAGCCCCTGAACCGTCACCTATGCCTTATGTTCCCTACCCTCGTTCAACGGAGGTGTATGTCCGGTCTATATTTGGCCCTGGCGGCTCCCCATCCTTGTTTCCATCAGCCTGCTCTACTAAATCTACCTTTCATGCTGTCCCGGTTCACATCTGGGATCRGCTCATGCTCTTTGGTGCCACCCTGRACGATCAGGCGTTCTGCTGTTCACGGCTTATGACTTACCTCCGTGGTATTAGTTATAAGGTCACTGTCGGTGCGCTTGTCGCTAATGAGGGGTGGAACGCCTCTGAGGATGCTCTTACTGCAGTGATCACTGCGGCCTATCTGACCATCTGCCATCAGCGTTACCTTCGCACCCAGGCGATTTCCAAGGGCATGCGCCGGTTGGAGGTTGAGCATGCTCAGAAATTTATCACAAGACTCTACAGCTGGCTATTTGAGAAGTCTGGCCGTGACTACATCCCCGGCCGCCAGCTTCAATTTTATGCACAATGCCGACGGTGGCTTTCTGCAGGCTTCCACCTARACCCCAGGRTGCTTGTCTTTGATGAATCAGTGCCATGCCGTTGCAGGACGTTTTTGAAGAAGGTCGCGGGTAAATTCTGCTGTTTTATGCGGTGGCTGGGGCAGGAGTGTACCTGCTTCTTGGAGCCAGCCGAGGGTTTAGTTGGTGATCAAGGTCATGACAACGAGGCCTATGAAGGTTCTGAGGTCGACCCAGCTGAGCCTGCACATCTTGATGTCTCGGGGACTTATGCCGTCCATGGGCACCAGCTTGAGGCCCTCTATAGGGCACTTAATGTCCCACATGATATTGCCGCTCGAGCCTCCCGACTAACGGCTACTGTTGAGCTCGTTGCTAGTCCGGACCGCTTAGAGTGCCGCACTGTACTTGGTAATAAGACCTTCCGGACGACGGTGGTTGATGGCGCCCATCTTGAAGCGAATGGCCCTGAGGAGTATGTTCTGTCATTTGACGCCTCTCGCCAGTCTATGGGGGCCGGGTCGCACAGCCTCACTTATGAGCTCACCCCTGCCGGTCTGCAGGTAAAGATTTCATCTAATGGTCTGGATTGCACTGCCACATTCCCCCCYGGTGGCGCCCCTAGCGCCGCGCCGGGGGAGGTGGCSGCCTTCTGCAGTGCTCTTTATAGATACAATAGGTTCACCCAGCGGCATTCGCTGACAGGCGGACTATGGCTACATCCTGAGGGGCTGCTGGGTATCTTCCCCCCATTCTCCCCTGGGCATATTTGGGAGTCTGCTAACCCCTTTTGCGGTGAGGGGACTTTGTATACCCGAACCTGGTCAACCTCTGGTTTTTCTAGTGATTTCTCCCCCCCTGAGGCGGCCGCTCCTGCTTCGGCTGCCGCCCCGGGGTTGCCCTACCCT---------------ACTCCACCTGTTAGTGATATCTGGGTGTTACCACCGCCCTCAGAGGAATCTCATGTTGATGCGGCATCTGTACCCTCTGTTCCTGAGCCTGCTGGA---------------TTGACCAGC---CCTATTGTGCTTACCCCCCCCCCCCCCCCT------------CCT---CCCGTGCGTAAGCCGGCAACATCCCCGCCTCCCCGCACTCGCCGTCTCCTTTACACCTACCCCGACGGCGCCAAGGTGTATGCGGGGTCATTGTKTGAGTCAGACTGTGATTGGTTAGTCAATGCCTCAAACCCTGGCCATCGCCCCGGGGGTGGCCTCTGCCATGCTTTTTATCAACGTTTCCCAGAAGCGTTCTACTCGACTGAATTCATCATGCGCGAGGGCCTTGCAGCATACACTTTAACCCCGCGCCCTATTATCCATGCAGTGGCTCCCGACTATAGGGTTGAGCAAAACCCGAAGAGGCTTGAGGCAGCGTACCGGGAAACTTGCTCCCGTCGTGGCACCGCTGCCTACCCGCTTTTGGGCTCGGGTATATACCAGGTCCCTGTTAGCCTCAGTTTTGATGCCTGGGAACGCAATCACCGCCCCGGCGATGAGCTTTACTTGACAGAGCCCGCCGCAGCCTGGTTTGAGGCTAATAAGCCGGCGCAGCCGGCGCTTACTATAACTGAGGACACGGCCCGTACGGCCAACCTGGCATTAGAGATTGATGCCGCCACAGAGGTTGGCCGTGCTTGTGCCGGCTGCACCATCAGCCCCGGGATTGTGCACTATCAGTTTACCGCCGGGGTCCCGGGCTCAGGCAAGTCAAGGTCCATACAACAGGGAGATGTCGATGTGGTGGTTGTGCCCACCCGGGAGCTCCGTAACAGCTGGCGTCGCCGGGGTTTTGCGGCCTTCACACCTCACACAGCGGCCCGTGTTACTATCGGCCGCCGCGTTGTGATTGATGAGGCTCCATCTCTCCCACCGCACCTGCTGCTGTTACACATGCAGCGGGCCTCCTCGGTCCATCTCCTTGGTGATCCAAACCAGATTCCTGCTATTGATTTTGAGCATGCCGGCCTGGTCCCCGCGATCCGCCCCGAGCTTGCGCCAACGAGCTGGTGGCACGTTACACACCGTTGCCCGGCCGATGTGTGCGAGCTCATACGTGGGGCCTACCCCAAAATTCAGACCACGAGCCGTGTGCTACGGTCCCTGTTTTGGAACGAACCGGCCATCGGCCAAAAGTTGGTTTTTACGCAGGCTGCTAAGGCTGCCAACCCTGGTGCGATTACGGTTCACGAAGCTCAGGGTGCTACTTTCACGGAGACCACAATTATAGCCACGGCCGACGCTAGGGGCCTCATTCAGTCATCCCGGGCCCATGCTATAGTCGCACTCACCCGCCATACTGAGAAGTGTGTTATTTTGGATGCCCCCGGCTTGTTGCGCGAGGTCGGCATTTCGGATGTTATTGTCAATAACTTTTTCCTTGCCGGTGGAGAGGTCGGCCATCACCGCCCTTCTGTGATACCTCGCGGCAATCCTGATCAGAACCTCGGGACTCTACAGGCCTTTCCGCCGTCATGTCAGATCAGTGCTTACCATCAGTTGGCTGAGGAACTAGGTCATCGCCCGGCCCCTGTCGCCGCCGTCTTGCCCCCTTGCCCTGAGCTTGAGCAGGGCCTGCTCTATATGCCACAAGAACTTACTGTGTCCGATAGCGTGCTGGTTTTTGAGCTTACGGATATAGTCCACTGCCGTATGGCCGCCCCAAGCCAGCGAAAGGCTGTTCTCTCAACGCTTGTGGGGAGGTACGGCCGTAGGACTAAATTATATGAGGCGGCGCATTCAGATGTCCGTGAGTCCCTAGCGAGGTTTATCCCCACCATCGGGCCTGTTCGGGCTACCACATGTGAGCTGTACGAGCTGGTTGAAGCCATGGTAGAGAAGGGTCAGGACGGATCTGCCGTCCTAGAGCTCGACCTTTGCAATCGTGACGTCTCGCGCATCACATTTTTCCAAAAGGATTGCAATAAGTTTACAACTGGTGAGACTATCGCCCATGGCAAGGTTGGCCAGGGCATATCGGCCTGGAGCAAGACCTTCTGTGCTCTGTTTGGCCCGTGGTTCCGCGCCATTGAAAAGGAAATATTGGCCCTACTCCCGCCTAATATCTTTTATGGCGACGCCTATGAGGAGTCAGTGTTTGCTGCCGCTGTGTCCGGGGCAGGGTCATGTATGGTATTTGAAAATGACTTCTCAGAGTTTGACAGTACCCAGAATAATTTCTCTCTC------------------GGCCTTGAGTGTGTGGTTATGGAGGAGTGCGGCATGCCCCAATGGTTAATTAGGTTGTACCATCTGGTCCGGTCAGCCTGGATTTTGCAGGCGCCGAAGGAGTCTCTTAAGGGGTTTTGGAAGAAGCACTCTGGTGAGCCTGGTACCCTTCTCTGGAACACTGTCTGGAACATGGCGATTATAGCACATTGCTAYGAGTTCCGTGACTTTCGTGTTGCCGCCTTCAAGGGTGATGATTCAGTGGTCCTCTGTAGTGACTACCGACAGRGCCGTAACGCGGCTGCCTTAATTGCAGGCTGTGGGCTCAAATTGAAGGTTGATTACCGCCCTATCGGGCTATATGCTGGAGTGGTGGTGGCCCCCGGTTTGGGGACACTGCCCGATGTGGTGCGTTTTGCCGGTCGGTTATCTGAGAAGAATTGGGGCCCTGGCCCGGAGCGTGCTGAGCAGCTGCGTCTTGCTGTTTGTGATTTCCTTCGAGGGTTGACGAATGTTGCGCAGGTCTGTGTTGATGTTGTGTCCCGTGTCTATGGAGTTAGCCCCGGGCTGGTACATAACCTTATTGGCATGCTGCAGACCATTGCTGATGGCAAGGCCCACTTTACAGARAATATTAAACCTGTGCTTGACCTTACAAATTCCATCATACAACGGGTGGAA
>BAB93536
ATGGAGGCCCATCAGTTTATAAAGGCTCCTGGCGTCACTACTGCTATTGAGCAGGCAGCTCTAGCAGCGGCCAACTCCGCCTTGGCGAATGCTGTGGTGGTTCGGCCTTTCTTATCCCGGCTACAGACAGAGATACTCATTAACCTGATGCAGCCCCGGCAGCTTGTTTTCCGGCCTGAGGTTTTATGGAATCACCCAATTCAGCGTGTGATCCACAATGAGCTCGAACAGTATTGTCGGGCTCGCGCTGGCCGCTGCCTTGAAGTGGGCGCTCATCCGCGCTCCATTAACGACAATCCCAATGTTCTTCACCGCTGCTTTTTAAAACCTGTTGGCCGCGATGTTCAGCGGTGGTACACCGCCCCTACCCGTGGCCCTGCAGCGAACTGTCGCCGATCGGCCCTTCGTGGCCTTCCACCTGCCGACCGGACGTATTGCTTTGATGGTTTCTCCGGCTGTACATTCGCTGCTGAGACGGGCGTAGCCCTCTACTCACTGCACGATCTCTGGCCCGCCGATGTCGCTGAGGCGATGGCTCGCCACGGCATGACTCGGTTGTATGCAGCCCTCCACCTCCCCCCGGAGGTGCTACTCCCCCCCGGCACCTATCATACTACCTCGTATCTCCTCATCCATGATGGGGACCGTGCAGTGATTACTTATGAGGGGGACTCTAGCGCTGGGTACAACCATGATGTATCCATCCTGCGCGCCTGGATCCGCACTACCAAGGTCACTGGTGACCACCCGTTGGTAATTGAGCGGGTTCGGGCGGTGGGTTGTCACTTTGTGCTCCTCCTCACAGCCGCGCCTGAACCATCACCAATGCCCTATGTTCCATATCCTCGTTCTACCGAGGTTTATGTGCGGTCCATTTTTGGCCCTGGCGGTTCACCTTCCCTGTTCCCATCTGCCTGCTCTACTAAGTCAACATTTCATGCTGTCCCTGTGCATATATGGGACAGACTCATGCTCTTTGGTGCGACCCTCGACGACCAGGCCTTCTGTTGCTCGCGGCTAATGACATACCTCCGTGGCATTAGTTACAAGGTTACGGTCGGTGCTCTCGTCGCCAATGAGGGTTGGAATGCCTCCGAAGATGCATTGACTGCCGTGATTACTGCGGCCTATCTCACCATTTGCCACCAGAGGTATCTCCGCACGCAGGCTATCTCGAAAGGGATGAAAAGATTGGAGCTTGAGCATGCACAGAAGTTTATAACACGCCTTTACAGCTGGCTGTTTGAAAAGTCCGGCCGTGACTACATCCCCGGCCGTCAACTGCAGTTCTACGCTCAGTGCCGTCGGTGGCTATCTGCTGGTTTCCACCTTGATCCTCGTGTGCTCGTCTTTGACGAAGCAGCCCCCTGCCGCTGCCGTAGCCTTCTCCGTAAAGCAGCACATAAATTTTGCTGCTTTATGCGGTGGCTGGGGCAGGACTGTACCTGTTTCCTCCAGCCCATCGAAGGAAGGGTTGGTGAGCAGGGTTATGACAATGAGGCATTTGAGGGGTCGGACGTCGATCCTGCTGAGGAGGCTACTGTGAGCATTTCTGGGTCATATATCGTCACTGGCAGCCAGCTGCAGCCCCTCTACCAGGCGCTTGGCATCCCTTCTGATCTTGCCGCCCGAGCGGGTCGGCTTACTGCCACCGTCGAAGTCTCTGATGCCGACGGCCGCCTTACTTGTAAGACCATCATGGGCAATAAGACTTTTACAACAGTTTTTACTGATGGTGCCCAGCTAGAGGTCAACGGGCCAGAGCAATATGTGCTGTCGTTTGATTTGGCTAAACAGACGATGGCCGCTGGCCCGCATAGCCTTAGTTATGTTCTGACATCCGCGGGCCTTGAGGTGCGTGTTGTTTCTGCTGGGCTTGACTGTAAGGCTGTTTTTCCATCTGGGGTTGCAACCCCCTCCGCTTCTGGCGAGGTGTCAGCCTTCTGTTCAGCTTTATACAGGTTTAACCGTTGCGTTCAGCGGCATTCTCTTATTGGGGGCTTGTGGTATTACCCTGAGGGGCTAATCGGCCTGTTCCCACCGTTTGCTCCCGGCCACACCTGGGAGTCAACCAACCCTTTCTGTGGAGAAAGTACCCTTTATACTCGCACCTGGTCGGTGTCAGGGTTTTCTAGCTGTTTCTCCCCACTTGAGCCCCCTGCCTCGGGTTCACTACCCCCTGCGGAGATCGACCCACCCGTGACTGTTGATGCCCCATCTCCATCTATTTTGGCATTGCCCCGGCCCTCAGTTTTTGAACAGACCACGCCCCCATTGGATCCAGCTGGTGACGCTGCTGCTTCGGCCCCG---------------CCAGGTGCC---CCTGGT---------------GTGCCCCCG------------GCA---CCAGCGCGGCCTGTA---ACCCACCCATCCGGGCCCCGCCGGCGGTTACTCCATACTTATCCTGATGGCTCAAAGGTGTATGCCGGTTCTCTCTTTGAGTCCGAGTGTACTTGGCTGGTTAATGCATCCAATCCCGGTCACCGCCCTGGTGGCGGTCTCTGCCATGCGTTTTACCAGCGGTTTCCGGAGTCATTTGATCCCGCCGAGTTTGTCATGTCTGATGGGTTTGCGGCCTACACCTTGACACCCCGGCCCATAATTCACGCTGTTGCTCCCGATTATCGAGTAGAACATAATCCTAAGAGGCTCGAGGCTGCCTATCGGGAGACGTGCTCTCGCCGCGGGACGGCCGCTTACCCTCTGCTCGGCGCCGGTATATATAAGGTACCTGTTGGGCTGAGTTTTGATGCCTGGGAACGTAACCACCGGCCCGGGGATGAGTTGTACCTGACCGAGCCAGCTATAGCTTGGTTTGAGGCTAACCGGCCTACTCTCCCTGCGCTTACCATTACTGAGGACACGGCACGAACAGCAAATCTGGCGCTGGAGTTGGATTCGGCCACTGAGGTTGGCCGGGCATGTGCCGGCTGTCGTGTTGAGCCTGGTGTCGTCCACTACCAGTTTACGGCAGGTGTCCCTGGCTCCGGCAAGTCACGGTCAATTCAGCAGGGTGAGGTCGATGTGGTGGTGGTGCCAACTCGTGAGCTGCGTAACTCCTGGCGACGCCGTGGGTTTGCAGCTTACACACCCCACACCGCGGCCCGCGTCACCCGCGGTCGCAGGATTGTTATTGACGAGGCCCCGGCACTTCCACCACATTTACTTCTGCTACATATGCAGCGGGCCTCGTCAGTCCACCTCCTCGGCGACCCCAACCAGATCCCTGCTATTGACTTCGAGCATGCCGGTCTTGTCCCGGCAATCCGGCCTGAGCTTGTCCCAACAAAGTGGTGGCATCTTACCCATAGGTGCCCAGCAGACGTCTGTGAGCTAATTCGTGGCGCGTATCCAAAGATCCAGACGGCAAGCCGTGTCCTCCGCTCTCTGTTTTGGGGAGAGCCCCCTGTAGGCCAAAAGTTAGTATTCACTCAGGCGGCAAAGGCCGCTAACCCTGGTGCAATTACAGTCCATGAGGCCCAGGGTGCCACATTTACTGAGACCACTATTATTGCTACGGCAGACGCCCGCGGGCTGATCCAGTCTTCTAGGGCCCACGCTATTGTAGCCCTGACTCGCCACACAGAGAAATGTGTAGTTGTTGATGCCCCGGGGCTCCTTCGTGAGGTTGGTATTTCTGATGCTATTGTTAATAACTTTTTCCTTTCCGGCGGCCAGATTGGTCAACACCGCCCATCAGTTATACCGCGCGGCACTGTTGACAGCAATGTTGATACGCTCGATGCGTTTCCACCTTCCTGTCAATTTAGCGCCTACCATCAGCTTGCGGAGGAACTCGGTCATCGACCGGCTCCGATCGCTGCCGTTTTGCCCCCCTGCCCAGAGCTCGAACAGGGTCTGCTTTATATGCCCCAGGAACTAACTACGTCCGACAGCGTGCTTACATTTGAATTAACAGATATAGTGCACTGCCGTATGGCGGCTCCAAGCCAGCGCAAGGCAGTCCTGTCGACCCTTGTCGGCAGGTATGGCCGTCGTACGAAGTTGTATGAGGCCGCCCATGCGGACGTTCGCGGATCCCTGAACCACTTTATCCCCGAGCTCGGCCCCATTAGTGTTACCACCTGTGAGCTTTACGAGCTTGTGGAGGCTATGGTAGAGAAGGGGCAGGATGGCTCTGCGGTCTTGGAGCTTGATCTATGTAGCCGTGATGTGTCGCGTATAACATTCTTTCAGAAGGATTGTAATAAATTTACGACAGGAGAGACAATAGCACACGGCAAAGTTGGGCAGGGGATATCTGCGTGGAGCAAAACGTTTTGTGCCCTATTTGGCCCTTGGTTCCGTGCCATTGAGAAGGAGATTCTTGCAGCACTTGCTCCCAATGTTTTCTATGGTGATGCATATGAAGACACAGTCCTGGCCGCTGCTGTTGCTGGGGCTCCTGGCTGCAAGGTTTTTGAGAATGATTTTTCTGAGTTTGATAGCACTCAAAATAACTTCTCACTT------------------GGTTTGGAGTGTATAATCATGGAGGAGTGCGGCATGCCGCAATGGATGATCCGACTTTACCATCTTGTCCGCTCTGCCTGGGTCCTGCAAGCCCCAAAGGAGTCCCTGCGGGGTTTCTGGAAGAAGCACTCAGGCGAGCCTGGCACCTTGCTTTGGAACACGGTCTGGAACATGGCGGTAATAGCACACTGTTACGAGTTCCGCGACTTGAAAGTCGCGGCGTTTAAAGGGGATGACTCTGTTGTGCTCTGTAGTGACTACCGGCAGAGCCGCAATGCGGCCGCCTTAATCACTGGTTGTGGGCTGAAGCTTAAGGTGGATTTTAGGCCCATCGGGCTGTATGCTGGTGTTGTTGTGGCCCCGGGTCTCGGGACCCTTCCTGATGTTGTTAGGTTCGCTGGGCGGCTCTCAGAGAAAAACTGGGGGCCGGGTCCAGAGAGGGCTGAGCAGCTACGGCTGGCAGTTTGTGATTTCCTGCGAAAGTTAACGAATGTGGCTCAAGTCTGTGTGGATGTTGTTTCGCGGGTTTATGGTGTTAGCCCCGGCTTAGTACATAACCTGATTGGGATGCTCCAGACTATCGCCGATGGCAAGGCGCATTTTACTGAAACTGTTAAACCTGTTTTGGATCTCACCAATTCCATTATACATCGGGTGGAA
>BAB93539
ATGGAGGCCCATCAGTTCATTAAGGCTCCTGGCATTACTACTGCCATTGAGCAGGCTGCTCTGGCTGCGGCCAATTCCGCCTTGGCGAATGCTGTGGTGGTCCGGCCGTTCTTATCTCGTGTACAAACTGAGATTCTTATTAATTTGATGCAACCCCGGCAGTTGGTTTTCCGCCCTGAGGTGCTCTGGAATCACCCTATCCAGCGGGTTATACATAATGAATTGGAACAGTACTGCCGGGCCCGGGCCGGCCGTTGCCTGGAGGTTGGGGCTCACCCGAGGTCCATTAATGACAATCCCAATGTCCTGCACAGGTGCTTTCTTAGACCGGTTGGCCGAGACGTCCAGCGCTGGTACTCTGCCCCCACCCGTGGCCCTGCGGCCAACTGCCGCCGCTCCGCGTTGCGTGGTCTCCCTCCCGCTGACCGCACTTATTGCTTTGATGGATTCTCCCGCTGTGCTTTTGCTGCAGAGACCGGCGTGGCCCTTTACTCTCTGCATGACCTTTGGCCAGCTGATGTCGCAGAGGCTATGGCCCGCCACGGGATGACACGCCTATATGCTGCACTACACCTCCCTCCTGAGGTGCTGTTGCCACCCGGCACTTACCACACAACCTCGTATCTCCTGATCCACGACGGCGACCGTGCCGTCGTAACTTATGAGGGCGATACTAGTGCAGGCTACAATCACGATGTTTCCATACTTCGTGCGTGGATCCGTACTACTAAAATAGTTGGTGACCACCCGTTGGTTATAGAGCGTGTGCGGGCCATTGGATGTCATTTTGTGCTGCTGCTCACCGCAGCCCCTGAGCCGTCACCTATGCCTTATGTCCCCTACCCTCGTTCAACTGAGGTGTATGTACGATCTATATTTGGCCCTGGTGGCTCCCCATCTTTGTTCCCGTCAGCCTGCTCTACTAAATCTACTTTTCATGCTGTCCCGGTTCATATCTGGGACCGGCTTATGCTTTTTGGTGCCACCCTGGACGATCAGGCGTTTTGTTGTTCACGGCTCATGACTTACCTCCGTGGTATTAGCTACAAGGTCACTGTCGGTGCGCTTGTTGCTAATGAGGGATGGAATGCCTCTGAGGACGCCCTTACTGCAGTGATCACTGCGGCTTACCTGACTATTTGCCACCAACGCTACCTTCGAACCCAGGCGATATCCAAGGGTATGCGCCGGTTGGAGGTTGAGCATGCCCAGAAATTCATCACAAGGCTCTACAGCTGGCTATTTGAGAAATCTGGTCGTGATTATATCCCCGGCCGCCAGCTTCAGTTCTATGCACAATGTCGGCGGTGGTTATCTGCAGGCTTCCACCTCGACCCCAGGGTGCTTGTCTTCGATGAAGCAGTGCCATGCCGCTGTAGGACGTTTTTGAAGAAGGTCGCGGGTAAATTCTGCTGTTTTATGCGGTGGCTAGGGCAGGAGTGCACCTGTTTCTTGGAGCCAGCTGAGGGCCTAATTGGAGACCAAGGCCATGATAATGAGGCCTATGAGGGTTCTGAGGTCGACCCGGCTGAACCTGCACATCTTGATGTTTCGGGGACCTATGCTGTCCATGGGCATCAGCTTGAGGCCCTTTATAGGGCACTCAATGTCCCACATGATATTGCCGCTCGAGCCTCCCGGCTAACGGCTACTGTCGAGCTTGTTGCAAGTCCAGACCGCTTAGAGTGCCGTACTGTGCTTGGTAATAAGACCTTTCGGACAACGGTGGTTGATGGTGCCCATCTTGAAGCAAATGGCCCTGAGGAGTATGTTCTATCATTCGACGCCTCTCGTCAGTCTATGGGGGCCGGATCGCACAGCCTCACATATGAGCTCACCCCTGCTGGTCTGCAGGTCAGGATTTCATCTAATGGCTTGGATTGTACCGCCGTATTCCCTCCCGGCGGCGCCCCTAGCGCCGCACCGGGGGAGGTGGCAGCCTTCTGCAGCGCCCTTTATAGATATAACAGGTTCACCCAACGGCACTCGCTAACCGGTGGATTATGGTTACACCCTGAGGGGTTGCTGGGCATCTTCCCCCCTTTCTCTCCTGGACACATCTGGGAGTCTGCTAACCCATTTTGTGGGGAGGGGACCTTGTATACCCGAACCTGGTCAACATCTGGCTTCTCTAGCGACTTCTCCCCCCCTGAGGCGGCCGCCCCTGTTCCGGCTGCTGCCCCGGGGCTGCCCCACCCC---------------ACCCCACCTGTTAGTGACATTTGGGTGCTGCCACCACCCTCAGAGGAGTCCCAGATCGATGCGGCACCTGTGCCCCCTGTCCCTAAGACTGTTGGA---------------TTGCCTAGC---CCCATTGTACTTGCTCCTCCCTCCCCTCTT------------CCTTCCCCCGTGCGTAAGCCACCATCACCCCCGCCTTCTCGCACTCGTCGTCTCCTCTACACCTATCCTGACGGCGCTAGGGTATATGCGGGGTCGTTGTTTGAATCAGACTGTGACTGGCTAGTTAACGCCTCAAATCCGGGCCACCGTCCTGGAGGTGGCCTCTGCCACGCCTTTTACCAACGCTTCCCAGAGGCGTTTTACCCAACTGAATTCATTATGCGTGAGGGCCTTGCAGCATATACCCTGACCCCGCGCCCTATCATTCATGCAGTGGCTCCCGACTATAGGGTCGAGCAGAATCCGAAGAGGCTTGAGGCAGCGTACCGGGAAACTTGCTCCCGTCGCGGCACCGCTGCCTATCCGCTTTTGGGCTCGGGTATATACCAGGTCCCTGTTAGTCTCAGTTTTGATGCCTGGGAACGCAATCATCGCCCCGGCGACGAGCTTTACTTGACTGAGCCCGCTGCAGCTTGGTTTGAGGCTAATAAGCCATCGCAGCCGGCGCTTACTATAACTGAGGACACGGCTCGTACGGCCAATCTGGCATTAGAGATTGATGCCGCCACAGAGGTTGGCCGTGCTTGTGCCGGCTGCACTATCAGCCCGGGGGTTGTGCATTACCAGTTTACTGCCGGGGTCCCGGGCTCGGGCAAGTCAAGGTCCATACAACAGGGAGACGTCGATGTGGTGGTTGTGCCCACCCGGGAGCTTCGTAATAGTTGGCGCCGCCGGGGTTTTGCGGCTTTCACACCTCACACAGCGGCCCGTGTTACTATTGGTCGCCGCGTTGTGATTGATGAGGCTCCGTCCCTCCCGCCGCACTTGCTGCTGCTACACATGCAACGGGCCTCCTCGGTCCATCTCCTCGGCGACCCAAATCAGATTCCTGCTATTGATTTTGAACATGCCGGCCTGGTCCCCGCGATCCGTCCCGAGCTTGCACCAACGAGCTGGTGGCATGTTACACACCGCTGCCCGGCAGATGTGTGTGAGCTTATACGTGGGGCCTACCCTAAGATCCAGACCACGAGTCGTGTGCTACGGTCCCTGTTTTGGAACGAACCGGCCATTGGCCAGAAGCTGGTTTTCACGCAGGCTGCTAAGGCTGCTAATCCTGGTGCGATCACGGTTCATGAGGCTCAGGGTGCCACCTTCACGGAGACCACAATCATAGCCACGGCTGATGCTAGGGGCCTTATTCAGTCATCCCGAGCTCACGCTATAGTCGCACTCACCCGCCACACTGAGAAGTGTGTTATTTTAGATGCCCCCGGCCTACTGCGCGAGGTCGGTATTTCAGATGTGATTGTCAATAACTTTTTCCTTGCTGGTGGAGAGGTTGGCCACCACCGCCCCTCCGTGATACCTCGCGGTAACCCCGATCAGAATCTCGGGACTCTACAGGCATTCCCGCCGTCTTGCCAGATTAGTGCCTACCACCAGTTGGCTGAGGAATTAGGCCACCGCCCAGCTCCTGTCGCCGCCGTCTTACCCCCTTGCCCGGAGCTTGAGCAGGGCCTGCTCTACATGCCACAAGAGCTTACTGTGTCCGATAGTGTGTTGGTATTTGAACTCACAGATATAGTCCATTGCCGTATGGCCGCTCCAAGCCAGCGAAAGGCTGTTCTCTCAACACTTGTCGGGAGGTATGGCCGTAGAACGAAATTATATGAGGCGGCACATTCAGATGTTCGTGAGTCCCTAGCTAGGTTCATCCCCACTATCGGGCCTGTTCAGGCCACCACATGTGAGTTGTATGAGTTGGTTGAGGCCATGGTGGAGAAGGGTCAGGACGGCTCTGCCGTCCTAGAGCTTGACCTTTGCAATCGTGACGTCTCGCGTATCACATTTTTCCAAAAGGATTGCAATAAATTCACAACTGGTGAGACTATTGCCCATGGCAAGGTTGGCCAGGGTATATCGGCCTGGAGTAAGACCTTCTGTGCCCTGTTTGGCCCGTGGTTCCGCGCTATAGAAAAAGAGATATTGGCCCTGCTCCCGCCTAATATCTTTTATGGCGACGCTTATGAAGAGTCAGTGTTTGCTGCCGCTGTGTCTGGGGCGGGGTCATGTATGGTATTTGAAAATGATTTTTCGGAATTTGACAGTACTCAGAACAACTTCTCTCTC------------------GGCCTTGAGTGTGTGGTCATGGAGGAGTGCGGCATGCCCCAGTGGTTGATTAGGTTGTACCATCTGGTTCGGTCAGCCTGGATTTTGCAGGCGCCGAAGGAGTCTCTTAAGGGTTTTTGGAAGAAGCACTCTGGTGAGCCTGGTACCCTTCTCTGGAACACCGTCTGGAACATGGCGATTATAGCGCACTGTTACGAGTTCCGTGACTTTCGCGTTGCCGCCTTCAAGGGTGATGATTCGGTGGTCCTTTGCAGCGACTATCGGCAGAGCCGCAATGCGGCTGCCTTAATTGCAGGCTGTGGGCTCAAATTGAAGGTCGATTATCGTCCTATTGGGCTGTATGCTGGGGTGGTGGTGGCCCCTGGTTTGGGGACACTGCCCGACGTGGTGCGTTTTGCTGGTCGGTTGTCTGAAAAGAATTGGGGCCCCGGCCCTGAACGTGCTGAGCAGCTGCGTCTCGCTGTTTGTGATTTCCTTCGAGGGTTGACGAATGTTGCGCAGGTTTGTGTTGATGTTGTGTCCCGTGTTTACGGAGTCAGCCCCGGGCTGGTACATAACCTTATTGGCATGCTGCAGACCATTGCCGATGGCAAGGCTCACTTCACAGAGACCATTAAACCTGTGCTTGACCTTACGAATTCCATCATACAGCGGGAAGAA
>ABE73522
ATGGAGGCCCACCAGTTTATCAAGGCTCCTGGCATCACTACTGCTATTGAGCAGGCTGCTCTAGCAGCGGCCAACTCTGCCCTGGCGAATGCTGTGGTAGTTAGGCCTTTTCTCTCTTACCAGCAGATTGAGATTCTCATTAACCTAATGCAACCTCGCCAGCTTGTTTTCCGCCCCGAGGTTTTCTGGAATCATCCCATCCAGCGTGTCATCCATAACGAGCTGGAGCTTTACTGCCGCGCCCGCTCCGGCCGCTGTCTTGAGATTGGCGCCCACCCCCGCTCAATAAATGATAACCCTAATGTGGTCCACCGCTGCTTCCTCCGCCCTGTCGGGCGTGATGTTCAGCGTTGGTATACTGCTCCCACTCGCGGGCCGGCTGCTAATTGCCGCCGTTCCGCGTTGCGCGGGCTCCCCGCTGCTGACCGCACATACTGCTTTGACGGGTTTTCTGGCTGTAGCTTCCCCGCCGAGACGGGTATTGCCCTTTACTCCCTCCATGATATGTCACCACCTGATGTTGCCGAGGCCATGTTCCGCCATGGTATGACGCGGCTTTATGCTGCCCTCCATCTCCCGCCTGAGGTTTTGCTACCCCCTGGCACATATCGCACCGCATCGTACTTGCTGATTCATGACGGCAGGCGCGTTGTGGTGACGTATGAGGGTGATACTAGTGCTGGTTACAACCACGATGTCTCCAACCTGCGCTCCTGGATTAGAACCACCAAGGTTACCGGTGACCATCCCCTCGTCATCGAGCGGGTCAGGGCCATCGGCTGCCACTTTGTTCTTTTGCTCACGGCAGCCCCGGAGCCATCACCTATGCCTTATGTCCCTTACCCCCGGTCTACCGAGGTCTATGTCCGATCGATCTTCGGCCCGGGTGGCACCCCTTCCTTATTCCCAACCTCATGCTCTACTAAGTCGACCTTCCATGCTGTCCCTGCCCATATTTGGGACCGTCTACTGCTGTTCGGGGCCACTTTGGATGACCAAGCCTTTTGCTGCTCCCGTTTAATGACCTATCTCCGCGGCATTAGCTACAAGGTCACTGTTGGCACCCTAGTGGCTAATGAAGGCTGGAACGCCTCTGAGGACGCCCTCACAGCTGTCATCACTGCCGCCTACCTTACCATTTGCCACCAGCGGTATCTCCGCACCCAGGCTATATCCAAGGGGATGCGTCGTCTGGAGCGAGAGCATGCCCAGAAGTTTATAACACGCCTTTACAGCTGGCTCTTCGAGAAGTCCGGCCGTGACTACATCCCCGGCCGTCAGTTGGAGTTCTACGCCCAGTGTAGGCGCTGGCTTTCGGCCGGCTTTCATCTTGATCCACGGGTGCTGGTTTTTGATGAGTCGGCCCCCTGCCATTGTAGGACTGTGATCCGTAAGGCGCTCTCGAAGTTCTGCTGCTTTATGAAGTGGCTTGGTCAGGAGTGCACCTGTTTCCTTCAACCTGCAGAAGGCGTCGTCGGTGACCAGGGTCATGATAACGAAGCCTATGAGGGGTCCGATGTTGACCCTGCTGAGTCCGCCATTAGTGACATCTCTGGGTCCTATGTCGTCCCTGGCACAGCCCTCCAACCGCTCTACCAGGCCCTCGATCTCCCCGCTGAGATTGTGGCTCGTGCGTGCCGGCTGACCGCCACAGTAAAGGTATCCCAGGCCGATGGGCGGATCGATTGCGAGACCCTTCTTGGTAACAAAACCTTCCGCACGTCGTTTGTCGACGGGGCGGTCTTAGAGACCAATGGCCCAGAGCGCCACAATCTCTCCTTTGATGCCAGCCAGAGCACTATGGCCGCTGGCCCTTTCAGTCTTACCTATGCCGCCTCTGCAGCTGGGCTGGAGGTGCGCTATGTTGCTGCCGGGCTCGACCATCGGGCGATTTTTGCCCCCGGTGTTTCACCCCGGTCGACCCCCGGCGAGGTCACCGCTTTCTGCTCTGCCCTATATAGGTTCAACCGTGAGGCCCAGCGCCATTCGCTGACCGGTAACTTATGGTTCCATCCTGAGGGACTTATCGGCCTCTTTGCCCCGTTCTCGCCCGGGCATGTCTGGGAGTCGGCTAACCCGTTTTGTGGGGAGATCACACTTTACACCCGTACTTGGTCGGAGGTTGATGCCGTCTCTAGC------CCA---------GCCCGGCCCGACTTAGGTTTTGTGTCTGAGCCCTCTATACCTAGTAGGGCCGCCACGCCTACCCTGGCGGCCCCTTCACCC------CTCCCTGCACCGGACCCTTCCCCCCCCCCTTTTGCCCCGGCGCCTGATGAGCCGGCTTCTGGTACC---------------ACCGCCGGG------------------------GCCCCGGCC------------ATA---------------------ACCCACCAGATGGCCCGGCACCGCCGCCTGCTCTTCACCTACCCGGATGGCTCTAAGGTGTTCGCCGGCTCGCTGTTCGAGTCGACATGCACGTGGCTCGTTAACGCATCTAATGTTGACCATCGCCCTGGCGGCGGGCTTTGCCATGCATTTTACCAAAGGTACCCAGCCTCTTTTGATGCTGCCTCTTTTGTGATGCGCGACGGTGCGGCCGCGTACACACTAACCCCCCGGCCAATAATTCATGCTGTCGCCCCTGATTATAGGTTGGAACATAACCCAAAGAGGCTTGAGGCTGCTTATCGGGAGACTTGTTCCCGCCTCGGTACCGCTGCATACCCGCTCCTCGGGACCGGCATATACCAGGTGCCGATCGGTCCCAGCTTTGACGCCTGGGAGCGGAACCACCGCCCCGGGGATGAGTTGTACCTTCCTGAACTTGCTGCCAGATGGTTTGAGGCCAATAGGCCGACCCGCCCGACTCTCACTATAACTGAGGATGTTGCACGGACAGCGAATCTGGCTATCGAGCTTGACTCGGCCACAGATGTCGGCCGGGCCTGTGCTGGCTGTCGGGTTACCCCCGGCGTTGTTCAGTACCAGTTTACCGCAGGTGTGCCCGGGTCCGGCAAGTCCCGCTCTATCACCCAAGCCGATGTGGACGTTGTCGTGGTCCCGACGCGTGAGTTGCGTAATGCCTGGCGCCGCCGCGGCTTTGCTGCTTTTACCCCGCATACTGCTGCTAGAGTCACCCAGGGGCGCCGGGTTGTCATTGATGAGGCTCCATCCCTCCCCCCCCACCTGCTGCTGCTCCACATGCAGCGGGCCGCCACCGTCCACCTTCTTGGCGACCCGAATCAGATCCCGGCTATTGACTTTGAGCACGCTGGGCTCGTCCCCGCCATCAGGCCCGACTTACTCCCTACCTCCTGGTGGCATGTTACCCACCGCTGCCCTGCGGATGTATGCGAGTTGATCCGTGGTGCATACCCCATGATCCAGACCACTAGCCGGGTTCTCCGTTCGTTGTTCTGGGGTGAGCCTGCCGTCGGGCAGAAACTAGTGTTCACCCAGGCGGCCAAGGCCGCCAACCCTGGCTCAGTGACAGTCCACGAGGCACAGGGCGCTACCTACACGGAGACCACTATTATTGCCACGGCAGACGCCCGGGGCCTTATTCAGTCGTCTCGGGCTCATGCCATTGTCGCTCTGACGCGCCACACTGAGAAGTGCGTCATCATTGACGCACCAGGCCTGCTTCGCGAGGTGGGCATTTCCGATGCAATCGTTAATAACTTTTTCCTCGCTGGTGGCGAAATTGGCCATCAGCGCCCATCTGTTATTCCCCGTGGTAACCCTGATGCTAATGTTAACACCCTGGCTGCCTTCCCTCCGTCTTGCCAGATTAGTGCTTTCCACCAGCTGGCTGAGGAGCTCGGCCACAGACCTGTCCCTGTTGCAGCTGTTTTACCACCCTGCCCCGAGCTCGAACAGGGCCTTCTCTACCTGCCCCAGGAGCTCACCACCTGTGATAGTGTCGTGACATTTGAATTAACAGATATTGTGCACTGCCGCATGGCCGCCCCGAGTCAGCGCAAGGCCGTGCTGTCCACACTCGTGGGCCGCTACGGCGGTCGCACAAAGCTGTACAACGCTTCTCACTCTGATGTTCGCGACTCTCTCGCCCGTTTTATCCCGGCCATCGGCCCCGTGCAGGTTACAACCTGTGAATTGTACGAGCTAGTGGAGGCCATGGTCGAGAAGGGCCATGATGGCTCCGCCGTCCTTGAGCTCGACCTTTGCAATCGTGACGTGTCCAGGATCACCTTTTTCCAGAAAGATTGTAACAAGTTCACCACAGGTGAGACCATTGCCCATGGCAAAGTGGGCCAGGGCATCTCGGCCTGGAGCAAGACCTTCTGCGCCCTCTTTGGCCCTTGGTTCCGCGCTATTGAGAAGGCTATTCTGGCCCTGCTCCCTCAGGGTGTGTTTTATGGTGACGCCTTTGATGACACCGTCTTCTCGGCGGCTGTGGCCGCAGCAAAGGCGTCTATGGTGTTTGAGAACGATTTTTCTGAGTTTGACTCCACCCAGAATAATTTTTCCTTG------------------GGCCTAGAGTGTGCTATTATGGAGGAGTGTGGGATGCCGCAGTGGCTTATCCGCTTGTATCATCTCATAAGGTCTGCGTGGATCTTGCAGGCCCCGAAGGACTCTCTGCGAGGGTTTTGGAAGAAACACTCCGGTGAGCCCGGCACTCTTCTATGGAATACTGTCTGGAACATGGCTGTTATTACCCACTGTTATGACTTCCGCGATTTGCAGGTGGCTGCCTTTAAAGGTGATGATTCGATTGTGCTTTGCAGTGAGTATCGTCAGAGTCCAGGAGCTGCTGTCCTGATCGCCGGCTGTGGCTTGAAGTTGAAGGTGGATTTCCGCCCGATCGGTTTGTATGCAGGTGTTGTGGTGGCCCCCGGTCTTGGCGCGCTTCCTGATGTTGTGCGCTTCGCCGGCCGGCTTACTGAGAAGAATTGGGGCCCCGGCCCTGAGCGGGCGGAGCAGCTCCGCCTTGCTGTTAGTGACTTCCTCCGCAAGCTCACGAATGTCGCTCAGATGTGTGTGGACGTCGTTTCCCGTGTTTATGGGGTTTCCCCTGGGCTCGTTCATAACCTGATTGGTATGCTACAGGCTGTCGCTGACGGCAAGGCACATTTCACTGAGTCAGTAAAACCAGTGCTCGACCTGACAAATTCAATTTTGTGTCGGGTGGAA
>AFJ93214
ATGGAGGCCCATCAGTTTATCAAGGCTCCTGGCATCACTACTGCTATTGAGCAGGCTGCTCTAGCAGCGGCCAATTCTGCCCTTGCGAATGCTGTGGTAGTTAGGCCTTTTCTCTCTCACCAGCAGATTGAGATCCTTATTAACCTAATGCGACCTCGCCAGCTTGTTTTCCGCCCCGAGGTTTTCTGGAACCACCCCATCCAGCGTGTTATCCATAATGAGCTGGAGCTTTACTGTCGCGCCCGCTCCGGCCGCTGCCTTGAAATTGGCGCCCACCCTCGCTCAATAAACGACAATCCTAATGTGGTCCACCGCTGCTTCCTCCGCCCTGCCGGGCGTGATGTTCAGCGTTGGTATACAGCCCCTACCCGCGGGCCGGCTGCTAATTGCCGGCGTTCCGCACTGCGCGGGCTCCCCGCTGCTGACCGCACTTACTGCTTCGACGGGTTTTCTGGCTGTAACTTTCCCGCCGAGACGGGCATCGCCCTCTATTCTCTCCATGATACGTCACCATCTGATGTCGCCGAGGCTATGTTCCGCCATGGTATGACGCGGCTTTACGCTGCCCTCCACCTCCCGCCTGAGGTCCTGTTGCCCCCTGGCACATACCGCACCGCGTCGTATTTGCTGATCCACGACGGCAGGCGCGTTGTGGTGACGTATGAGGGTGACACTAGTGCTGGTTATAACCACGATGTTTCCAACCTGCGCTCCTGGATTAGGACCACTAAGGTTACCGGAGACCACCCTCTCGTCATTGAGCGGGTTAGGGCCATTGGCTGCCACTTTGTCCTTTTACTCACGGCTGCCCCGGAGCCATCACCTATGCCTTATGTTCCTTACCCCCGGTCTACCGGGGTCTATGTCCGATCGATCTTCGGCCCGGGTGGTACCCCCTCCCTATTTCCAACCTCATGCTCCACTAAGTCGACCTCCCACGCTGTCCCTGCCCATATCTGGGACCGTCTCATGCTGTTCGGGGCCACCCTAGATGACCAAGCCTTTTGCTGCTCCCGTCTAATGACTTACCTCCGCGGCATTAGCTACAAGGTTACTGTGGGCACCCTTGTTGCCAATGAAGGCTGGAACGCCTCTGAGGACGCTCTTACAGCTGTCATCACTGCCGCCTACCTTACCATCTGCCACCAGCGGTACCTCCGCACTCAGGCTATATCGAAGGGGATGCGCCGCCTGGAGCGGGAGCATGCTCAGAAGTTTATAACACGCCTCTACAGTTGGCTCTTTGAGAAGTCCGGCCGTGACTATATCCCCGTCCGTCAGTTGGAGTTCTACGCTCAGTGTAGGCGCTGGCTCTCGGCCGGCTTTCATCTTGGCCCGCGGGTGTTGGTTTTTGATGAGTCGGCCCCCTGCCACTGTAGGACCGCGATTCGTAAGGCGGTCTCAAAGTTTTGTTGTTTTATGAAGTGGCTGGGCCAGGAGTGCACCTGCTTCCTACAACCTGCAGAAGGCGTCGTTGGCGACCAGGGCCATGACAACGAGGCCTATGAGGGGTCTGATGTCGACCCTGCTGAATCCGCTATTAGTGACATATCTGGGTCCTACATAGTCCCTGGCACTGCCCTCCAACCGCTTTACCAAGCCCTTGACCTCCCCGCTGAGATTGTGGCTCGTGCAGGCCGGCTGACCGCCACAGTAAAGGTCTCCCAGGTCGACGGGCGGATCGATTGTGAGACCCTTCTCGGTAATAAAACCTTCCGCACGTCGTTTGTTGATGGGGCGGTTTTAGAGACTAATGGCCCAGAGCGCCACAATCTCTCTTTTGATGCTAGCCAGAGCACTATGGCCGCCGGCCCTTTCAGTCTCACCTATGCCGCCTCTGCTGCTGGGCTGGAGGTGCGCTATGTCGCTGCCGGGCTTGACCACCGGGCGGTTTTTGCCCCCGGCGTTTCACCCCGGTCAGCCCCTGGCGAGGTCACCGCCTTTTGTTCTGCCCTATGCAGGTTTAATCGCGAGGCCCAGCGCCTTTCGCTGACCGGTAATTTTTGGTTCCATCCTGAGGGGCTCCTTGGCCCCTTTGCCCCGTTTTCCCCCGGGCATGTTTGGGAGTCGGCTAATCCATTCTGTGGCGAGAGCACACTTTACACCCGCACTTGGTCGGAGGTTGATGCTGTTTCTAGT------CCA---------GCCCAGCCCGACTTAGGTTTCACATCTGAGCCTTCTATACCTAGCGGGGCCGCCACACTTACCCCGGCGGCCCCTCTACCC------CCCCCTGCACCGGATCCTTCCCCTACTCCCTCTGCTCCGGCGCGTGGCGAGCCGGCTCCTGGCGCT---------------ACCGCCGGG------------------------GCCCCGGCC------------ATA---------------------ACCCACCAGACGGCCCGGCATCGCCGCCTGCTCTTTACCTACCCGGATGGCTCTAAGGTATTCGCCGGCTCGCTGTTTGAGTCGACATGTACCTGGCTCGTTAACGCGTCTAATGTCGACCACCGCCCTGGCGGTGGGCTCTGTCATGCATTTTACCAAAGGTACCCCGCCTCCTTTGATGCTGCCTCTTTTGTGATGCGCGACGGCGCCGCCGCCTACGCATTAACCCCTCGGCCAATAATTCATGCCGTCGCTCCTGATTACAGGCTGGAACATAACCCAAAGAGGCTTGAGGCTGCCTACCGGGAGACTTGCTCCCGCCTCGGTACCGCTGCATACCCACTCCTCGGGACCGGCATATACCAGGTGCCGATCGGTCCCAGTTTTGACGCCTGGGAGCGGAATCACCGCCCCGGGGACGAGTTGTACCTTCCTGAGCTTGCTGCCAGACGGTTCGAGGCCAATAGGCCGACCTGCCCAACTCTCACTATAACTGAGGATGTTGCACGGACAGCAAATCTGGCTATCGAACTTGACTCAGCCACAGACGTCGGCCGGGCCTGTGCCGGCTGTCGAGTCACCCCCGGCGTTGTGCAGTACCAGTTTACCGCAGGTGTGCCTGGATCCGGCAAGTCCCGCTCTATTACCCAAGCCGACGTGGACGTTGTCGTGGTCCCGACCCGGGAGTTGCGTAATGCCTGGCGCCGCCGCGGCTTCGCTGCTTTCACCCCGCACACTGCGGCTAGAGTTACCCAGGGGCGCCGGGTAGTCATTGATGAGGCCCCGTCCCTTCCCCCCCATTTGCTGCTGCTCCACATGCAGCGGGCCGCCACCGTCCACCTTCTTGGTGACCCGAATCAGATCCCAGCCATTGATTTTGAGCACGCCGGGCTCGTTCCCGCCATCAGGCCCGATTTGGCCCCCACCTCCTGGTGGCATGTTACCCATCGCTGCCCTGCGGATGTATGTGAGTTAATCCGTGGCGCATACCCTATGATTCAGACCACTAGTCGGGTCCTCCGGTCGTTGTTCTGGGGTGAGCCCGCCGTTGGGCAGAAACTAGTGTTCACCCAGGCGGCTAAGGCCGCCAACCCCGGTTCAGTGACGGTCCATGAGGCACAGGGCGCTACCTACACAGAGACTACCATCATTGCCACGGCAGATGCTCGGGGCCTCATTCAGTCGTCCCGAGCTCATGCCATTGTTGCCTTGACGCGCCACACTGAGAAGTGCGTCACCATTGACGCACCAGGCCTGCTTCGCGAGGTTGGCATCTCCGATGCAATCGTTAATAACTTTTTCCTTGCTGGTGGCGAAATTGGCCACCAGCGCCCATCTGTTATCCCTCGCGGCAATCCTGACGCCAATGTTGACATCTTGGCTGCCTTCCCGCCGTCTTGCCAGATTAGCGCCTTCCACCAGTTGGCTGAGGAGCTTGGCCACAGACCTGCCCCTGTCGCGGCTGTTCTACCGCCCTGCCCTGAGCTTGAACAGGGCCTTCTCTACCTGCCCCAAGAACTCACCACCTGTGATAGTGTCGTAACATTTGAATTAACAGATATTGTGCATTGTCGTATGGCCGCCCCGAGCCAGCGCAAGGCCGTGCTGTCCACGCTTGTGGGCCGTTACGGCCGCCGCACAAAGCTCTACAATGCCTCCCACTCTGATGTTCGCGACTCCCTCGCCCGTTTTATCCCGGCCATTGGCCCCGTACAGGTTACAACCTGCGAATTGTACGAGCTTGTGGAGGCCATGGTCGAGAAAGGCCAGGACGGCTCCGCCGTCCTTGAGCTCGACCTTTGTAACCGCGACGTGTCCAGGATCACCTTCTTCCAGAAAGATTGTAATAAATTCACCACGGGGGAGACCATCGCCCATGGTAAAGTGGGCCAGGGCATTTCGGCCTGGAGTAAGACCTTCTGTGCCCTTTTCGGCCCCTGGCTCCGTGCTATTGAGAAGGCTATCCTGGCCCTGCTCCCTCAGGGTGTGTTTTATGGGGATGCCTTTGATGACACCGTCTTCTCGGCGGCTGTGGCCGCAGCAAAGGCATCCATGGTGTTTGAGAATGACTTTTCTGAGTTTGATTCCACCCAGAATAATTTTTCCTTG------------------GGCCTAGAGTGTGCTATTATGGAGGAGTGTGGGATGCCGCAGTGGCTCATCCGCTTGTACCACCTTATAAGGTCTGCGTGGATCCTGCAGGCCCCGAAGGAGTCCCTGCGAGGGTTTTGGAAGAAACACTCCGGTGAGCCCGGCACCCTTCTATGGAATACTGTCTGGAACATGGCCGTTATCACCCACTGTTATGATTTCCGCGATCTGCAGGTGGCTGCCTTTAAGGGTGATGATTCGATAGTGCTTTGCAGTGAGTACCGTCAGAGCCCAGGGGCTGCTGTCCTGATTGCTGGCTGTGGCCTAAAGTTGAAGGTGGATTTCCGTCCGATTGGTTTGTATGCAGGTGTTGTGGTGGCCCCCGGCCTTGGCGCGCTTCCTGACGTCGTGCGCTTCGCCGGCCGGCTTACTGAGAAGAATTGGGGCCCTGGCCCCGAGCGGGCGGAGCAGCTCCGCCTCGCTGTGAGTGATTTTCTCCGCAAGCTCACGAATGTAGCTCAGATGTGTGTGGATGTTGTCTCTCGTGTTTATGGGGTCTCCCCTGGGCTCGTTCATAACCTGATTGGCATGCTACAGGCTGTTGCTGATGGTAAGGCTCATTTCACTGAGTCAGTGAAGCCAGTGCTCGACCTGACAAATTCAATCCTGTGTCGGGTGGAA
>BAH08581
ATGGAGGCCCACCAGTTTATTAAGGCTCCTGGCATTACTACTGCCATTGAGCAGGCTGCTCTGGCTGCGGCTAACTCCGCCTTGGCGAATGCTGTGGTGGTTCGGCCGTTTTTGTCTCGCGTTCAAACCGAGATTCTTATTAATTTGATGCAACCCCGGCAACTGGTGTTCCGCCCTGAGGTACTTTGGAATCATCCCATTCAGAGAGTCATACATAATGAGTTAGAACAATACTGCCGGGCCCGGGCCGGTCGTTGCTTGGAGGTTGGGGCCCACCCAAGATCTATTAATGATAATCCTAATGTTCTGCATCGGTGTTTTCTTAGACCGGTTGGCAGGGATGTCCAGCGCTGGTATTCTGCCCCAACCCGTGGCCCTGCGGCTAACTGCCGCCGCTCTGCGTTACGTGGCCTCCCCCCTGTCGACCGTACCTACTGTTTTGATGGATTCTCCCGTTGTACCTTTGCTGCAGAAACCGGTGTGGCCCTGTATTCTCTGCATGACCTCTGGCCGGCCGATGTTGCAGAGGCTATGGCCCGCCACGGGATGACGCGTCTATATGCTGCACTTCACCTCCCCCCTGAGGTGCTGTTACCACCTGGTACCTACCACACAACCTCGTATCTTTTGATCCATGATGGCGACCGTGCTGTTGTGACGTATGAAGGTGATACTAGTGCAGGCTACAATCATGACGTCTCCATACTCCGTGCATGGATCCGTACGACTAAAATAGTTGGTGATCATCCCTTGGTTATAGAGCGCGTGCGGGCCATCGGGTGTCATTTTGTGCTGCTGCTCACCGCAGCCCCTGAACCGTCGCCTATGCCTTATGTTCCTTACCCTCGTTCGACGGAAGTGTATGTCCGATCTATATTTGGCCCTGGCGGTTCCCCATCTTTGTTTCCATCAGCCTGTTCTACAAAATCTACTTTTCACGCTGTCCCGGTTCATATCTGGGATCGGCTTATGCTTTTTGGTGCCACCCTAGACGATCAGGCGTTCTGTTGCTCGCGGCTCATGACATACCTCCGCGGTATTAGCTATAAGGTCACCGTTGGTGCGCTTGTTGCTAATGAGGGGTGGAACGCCTCTGAGGATGCCCTCACCGCAGTAATTACTGCAGCCTATTTGACCATCTGTCACCAGCGCTACCTCCGCACCCAGGCTATATCCAAGGGTATGCGTCGGTTGGAGGTTGAGCATGCCCAGAAATTTATCACAAGACTTTACAGCTGGCTATTTGAGAAGTCTGGCCGTGACTACATTCCTGGCCGCCAGCTCCAGTTTTATGCTCAGTGTCGGCGGTGGTTATCCGCAGGCTTTCACTTAGACCCCAGAGTGCTCGTTTTTGATGAGTCAGTGCCTTGCCGTTGTAGGACTTTTCTAAAGAAGGTTGCGGGTAAATTCTGCTGCTTTATGCGGTGGTTGGGGCAGGAGTGCACCTGTTTTCTAGAACCAGCTGAGGGCCTAGTTGGCGACCATGGCCATGATAATGAGGCTTATGAGGGTTCAGAGGTCGACCAGGCTGAACCTGCACATCTTGATGTGTCGGGGACCTATGCTGTCCATGGGCGCCAGCTTGAGGCCCTCTATAGGGCACTCAATGTACCGCATGATATTGCCGCTCGAGCGGCTCAATTAACGGCCACTGTCGAGCTCGCTGCTGGCCCAGACCGTTTGGAATGCCGCACCGTGCTCGGGAATAAGACCTTCCGGACGACGGTGGTTGATGGCGCGCATCTTGAAGCGAACGGCCCTGAGCAGTATGTTCTGTCGTTTGACGCTTCCCAGCAGTCTATGGGCGCTGGGCCGCATAGTCTTACTTATGAGCTCACACCCGCTGGCTTGCAGGTTAGGATTTCATCTAATGGCTTAGATTGTACAGCCGTATTTCCCCCTGGCGGTGCCCCTAGCGCAGCGCCGGGGGAGGTAGCGGCTTTTTGCAGCGCCCTTTATAGGTACAACAGATTCACCCAGCGGCATTCGTTAACCGGCGGTTTGTGGCTGCACCCTGAGGGGTTACTAGGCATTTTCCCCCCCTTTTCCCCTGGGCATATTTGGGAATCTGCCAACCCATTTTGTGGAGAAGGAACTTTGTACACTCGCACCTGGTCCACGTCTGGTTTTTCCAGTGACTTTTCCCCTCCTGAGGTGGCCACCCTTGCACCGGCCGCTGCCCCTGGGCTGCCCCACTCT---------------ACCCCACCTGTCAGTGATATTTGGGTGTTACCACCGCCCTCAGAAGAGTCTCAGGTTGATGCGGCTCCCGCACTTCCCGCCCCCGAGCCCGTTGGG---------------CTGCCCAGC---CCTGTT---------------AAGCTTACT------------CCC---CCCGTGCGTAAGCCACCGGCATCGCCGCCTTCTCGCACCCGCCGTCTTCTTTACACTTACCCTGACGGCGCTAAAGTGTATTCGGGGTCACTGTTTGAGTCGGATTGTGATTGGTTAGTTAATGCCTCTAACCCAGGCCACCGCCCCGGGGGTGGCCTCTGTCACGCCTTTTACCAACGTTTCCCTGAGGCATTTTACCCGACTGAATTTATTATGCGTGAGGGGCTCGCAGCATACACTTTGACCCCGCGCCCCATTATTCATGCAGTGGCCCCCGATTATAGGGTTGAGCAGAACCCAAAGAGGCTTGAGGCGGCGTATCGGGAGACTTGCTCCCGTCGCGGCACCGCTGCCTACCCACTTCTTGGCTCAGGTATATACCAGGTTCCTGTCAGTCTTAGTTTTGATGCCTGGGAGCGTAATCACCGCCCAGGCGATGAGCTCTACCTGACTGAGCCCGCTGCAGCCTGGTTTGAAGCTAACAAGCCGACACAGCCGGCACTTACGATAACGGAGGATACTGCCCGTACAGCCAACCTAGCGCTAGAGATCGATGCTGCCACAGAGGTTGGCCGCGCTTGTGCCGGCTGTACCGTCAAACCTGGGATTGTGCACTACCAGTTTACTGCCGGGGTTCCGGGTTCGGGCAAGTCAAGGTCCATACAGCAGGGGGATGTCGATGTTGTGGTTGTCCCCACCCGAGAGCTTCGAAATAGTTGGCGTCGCCGGGGTTTTGCGGCCTTCACACCCCACACGGCGGCCCGTGTCACTATAGGCCGCCGTGTTGTGATTGATGAGGCCCCATCCCTCCCACCGCACCTGCTGTTGTTACACATGCAGCGGGCCTCTTCGGTCCACCTCCTCGGTGACCCTAATCAGATCCCTGCCATTGATTTTGAGCATGCTGGTCTGGTCCCCGCAATTCGCCCTGAGCTTGCACCAACAAGTTGGTGGCATGTCACACACCGCTGCCCGGCCGATGTTTGTGAACTCATACGCGGGGCTTACCCTAAAATCCAGACCACGAGTCGTGTGCTACGGTCTCTGTTCTGGAATGAGCCTGCTACTGGCCAGAAGTTGGTCTTTACGCAGGCTGCTAAAGCTGCTAACCCTGGAGCGATTACGGTCCATGAAGCCCAGGGCGCTACCTTTACGGAAACCACAATTATAGCCACGGCTGATGCCAGAGGCCTTATCCAGTCATCCCGAGCCCATGCTATAGTTGCACTTACCCGCCACACAGAGAAGTGCGTCATTTTAGATGCCCCTGGTTTGCTGCGTGAGGTCGGCATATCGGATGCCATTGTCAACAACTTTTTCCTTGCCGGCGGGGAAGTGGGCCATCACCGTCCCTCTGTGATCCCCCGTGGTAACCCTGATCAGAACCTCGAGACTCTACACGCCTTCCCGCCGTCCTGTCAGATTAGTGCTTACCACCAGCTTGCTGAGGAGCTGGGCCACCGCCCAGCACCTGTCGCTGCCGTCTTGCCCCCTTGCCCTGAGCTCGAGCAGGGCCTGTTATATATGCCACAGGAGCTTACGGTGTCCGATAGTGTGTTGGTTTTTGAACTCACGGATATAGTCCACTGCCGTATGGCTGCTCCAAGCCAGCGAAAGGCCGTTCTTTCAACACTTGTGGGGAGGTATGGCCGTAGGACGAAATTGTATGAGGCAGCCCATTCTGATGTCCGCGAGTCCTTGGCTAGGTTTATTCCCACTATCGGACCCGTCCAGGCCACCACATGTGAGCTATATGAATTGGTTGAGGCTATGGTAGAGAAGGGCCAGGACGGCTCTGCCGTTCTGGAACTTGATTTATGTAACCGTGATGTCTCACGCATCACATTTTTCCAAAAAGACTGCAATAAGTTCACAACTGGTGAGACCATCGCCCATGGTAAGGTTGGCCAGGGTATATCGGCCTGGAGTAAGACCTTCTGTGCCCTATTTGGCCCCTGGTTTCGCGCCATAGAAAAAGAAATACTGGCCCTGCTCCCCCCTAACATCTTTTATGGTGATGCCTATGAGGAGTCAGTGTTTGCTGCCGCTGTGTCCGGGGCGGGATCTTCTATGGTATTTGAAAATGATTTCTCGGAATTCGACAGTACTCAGAACAATTTCTCCCTT------------------GGCCTTGAGTGTGTGGTTATGGAGGAGTGCGGTATGCCCCAATGGTTGATTAGACTGTATCACCTTGTTCGGTCAGCCTGGATTCTGCAGGCGCCGAAGGAGTCTCTTAAAGGCTTCTGGAAGAAGCACTCTGGTGAGCCTGGCACCCTTCTTTGGAATACCGTTTGGAATATGGCGATCATAGCACACTGCTATGAGTTTCGCGATTTCCGGGTTGCCGCCTTCAAGGGTGATGATTCGGTTGTGCTCTGTAGTGATTACCGACAGAGTCGTAATGCAGCGGCCTTAATTGCGGGCTGTGGGCTCAAATTGAAGGTTGATTACCGCCCCATTGGACTGTATGCTGGTGTGGTGGTGGCCCCTGGTTTGGGGACACTGCCTGATGTGGTGCGGTTTGCCGGTCGGCTGTCCGAAAAGAACTGGGGCCCTGGCCCGGAGCGTGCTGAGCAGCTGCGTCTTGCTGTCTGTGATTTTCTCCGAGGGTTAACGAATGTTGCGCAGGTCTGTGTTGATGTTGTGTCCCGTGTTTATGGAGTCAGCCCCGGGTTGGTACATAATCTTATTGGCATGCTGCAGACTATTGCCGATGGCAAGGCCCATTTTACAGAGACTATTAAACCTGTGCTTGACCTTACAAATTCTATCATACAGCGGGTGGAA
>AAT41000
ATGGAGGCCCAACAGTTCATTAAGGCTCCTGGCATTACTACTGCCATTGAGCAGGCTGCTCTGGCTGCGGCCAACTCCGCCTTGGCGAATGCTGTGGTGGTTCGGCCGTTTTTATCTCGTGTACAAACTGAGATCCTTATTAATTTGATGCAACCCCGGCAGTTGGTTTTCCGCCCTGAGGTACTTTGGAATCATCCTATCCAGCGGGTAATACATAATGAACTGGAACAGTACTGCCGAGCCCGGGCTGGTCGTTGTCTGGAAGTTGGAGCCCATCCGAGATCTATTAATGACAATCCCAACGTCCTGCACCGGTGCTTCCTTAGACCGGTTGGCCGAGATGTCCAGCGCTGGTACTCTGCCCCCACCCGTGGCCCTGCGGCCAATTGTCGCCGCTCCGCGCTGCGTGGCCTTCCCCCCGTCGACCGCACTTACTGTTTTGATGGATTCTCTCGTTGTGCTTTCGCTGCAGAGACCGGTGTGGCCCTCTACTCTTTACATGACCTTTGGCCAGCTGATGTTGCGGAGGCTATGGCCCGCCACGGGATGACACGCCTATACGCCGCACTGCACCTTCCTCCCGAGGTGCTGCTACCACCCGGCACCTACCACACAACCTCGTACCTCCTGATTCACGACGGTGACCGCGCTGTTGTGACTTATGAGGGCGATACTAGTGCGGGCTATAACCATGATGTCTCCATACTCCGTGCGTGGATCCGTACCACTAAAATAGTTGGTGACCACCCGTTGGTTATAGAGCGTGTGCGGGCCATTGGCTGTCATTTTGTGCTGCTGCTCACCGCAGCCCCTGAACCGTCACCTATGCCTTATGTCCCCTACCCTCGTTCAACGGAGGTGTATGTTCGATCCATATTTGGCCCTGGCGGCTCCCCATCCTTGTTTCCGTCAGCCTGCTCTACTAAATCTACATTTCATGCTGTCCCGGTTCATATCTGGGATCGGCTCATGCTTTTTGGTGCCACCCTGGATGACCAGGCATTTTGTTGTTCACGGCTCATGACCTACCTCCGTGGTATTAGCTACAAGGTCACTGTCGGTGCGCTTGTCGCTAATGAGGGGTGGAACGCCTCTGAAGATGCTCTTACTGCAGTGATTACTGCCGCTTATCTGACTATTTGCCATCAGCGTTATCTTCGCACCCAGGCGATATCCAAGGGCATGCGCCGGCTGGAGGTTGAGCACGCCCAGAAATTTATCACAAGACTTTACAGTTGGCTATTTGAGAAGTCTGGCCGTGATTATATCCCCGGCCGTCAGCTTCAGTTCTACGCACAGTGCCGGCGGTGGTTATCTGCAGGCTTCCACCTAGACCCCAGGGTGCTTGTTTTTGATGAATCAGTGCCATGCCGCTGCAGGACGTTTTTGAAGAAAGTCGCAGGTAAGTTCTGCTGTTTTATGCGGTGGTTAGGGCAGGAGTGTACCTGTTTCTTGGAGCCAGCCGAAGGCTTGGTTGGCGACTATGGCCATGACAACGAGGCCTATGAGGGTTCTGAGGTCGACCCGGCTGAACCTGCTCATCTTGATGTTTCTGGGACCTATGCCGTTCACGGGCGCCAGCTTGAGGCTCTCTATAGGGCACTTAATGTCCCACATGACATCGCCGCTCGAGCCTCCCGCCTAACGGCTACTGTTGAGCTCACTGCAAGCCCAGACCGTTTAGAGTGCCGCACTGTGCTTGGTAATAAGACCTTCAGGACGACGGTGGTTGATGGCGCCCATCTTGAGGCGAATGGTCCTGAGCAGTATGTCCTATCATTCGACGCCTCCCGCCAGTCTATGGGGGCCGGGTCACATAGCCTCACTTATGAGCTCACCCCTGCCGGCCTGCAGGTCAGGATTTCATCTAATGGCCTGGATTGCACAGCCACATTCCCCCCCGGCGGCGCCCCTAGCGCTGCGCCGGGGGAGGTGGCGGCCTTTTGCAGTGCCCTTTATAGATATAATAGGTTCACCCAGCGGCATTCGCTGACCGGTGGGTTATGGCTACACCCTGAGGGATTGCTGGGCATCTTCCCCCCTTTCTCCCCTGGGCACATTTGGGAGTCTGCTAACCCTTTCTGCGGGGAGGGGACTTTGTATACCCGGACTTGGTCAACATCTGGCTTTTCTAGCGATTTCTCCCCCCCTGAGGCGGCCGCCCCCGTTTTGGCCGCTGCCCCGGGGCTGCCCCACCCT---------------ACCCCACCTGTTAGTGACATTTGGGTGTTACCACCACCTTCAGAGGAGTCTCAGGTCGATGCGGCATCTGTGCCCCCTGCTCCTGAGCCCGCTGGA---------------TTACCCAGC---TCCATTGTGCTTACCCTCCCCCCCCCCCTC------------CCT---CCTGTGCGTAAGCCACCAACACCCCCGCCTTCCCGCACTCGTCGTCTCCTCTACACCTATCCCGACGGGGCAAAGGTGTATGCGGGGTCATTGTTTGAATCAGACTGTAACTGGCTGGTTAATGCCTCAAACCCGGGCCACCGCCCTGGAGGTGGCCTCTGCCATGCTTTTTACCAACGTTTCCCAGAGGCGTTTTACCCGACTGAGTTCATTATGCGTGAGGGCCTTGCAGCATATACCCTGACCCCGCGCCCTATCATTCATGCAGTGGCCCCCGACTATAGGGTTGAGCAGAATCCGAAGAGGCTTGAGGCAGCGTACCGGGAGACTTGCTCCCGTCGTGGCACCGCCGCCTACCCGCTTCTAGGCTCGGGTATATACCAGGTCCCTGTCAGCCTCAGTTTTGATGCCTGGGAACGCAATCACCGCCCCGGCGATGAGCTTTATTTGACTGAGCCCGCCGCAGCCTGGTTCGAGGCTAATAAGCCGGCGCAGCCGGCGCTTACTATAACTGAGGACACAGCCCGTACGGCCAACCTAGCGTTAGAGATCGATGCTGCCACAGATGTTGGCCGTGCTTGTGCCGGCTGCACTATCAGTCCTGGGATTGTGCACTATCAGTTCACTGCCGGGGTCCCAGGCTCGGGCAAGTCTCGGTCCATACAACAGGGAGATGTCGATGTGGTGGTCGTGCCCACCCGGGAGCTCCGTAATAGTTGGCGTCGCCGGGGTTTTGCGGCTTTCACACCTCACACAGCGGCCCGTGTCACTATCGGTCGCCGCGTTGTGATTGATGAGGCTCCATCTCTCCCTCCACACCTGTTGCTGTTACACATGCAGCGGGCCTCCTCGGTCCATCTCCTTGGTGACCCAAATCAGATCCCTGCCATTGATTTTGAACACGCCGGCCTGGTTCCCGCGATCCGCCCTGAGCTTGCTCCAACGAGCTGGTGGCACGTTACACACCGTTGCCCGGCCGATGTATGCGAGCTCATACGCGGAGCCTACCCTAAAATCCAGACCACGAGCCGTGTGCTGCGGTCCCTGTTCTGGAACGAACCTGCTATCGGCCAGAAGTTGGTCTTCACGCAGGCTGCTAAAGCTGCTAACCCTGGTGCGATTACGGTTCATGAAGCTCAGGGTGCCACTTTTACAGAGACCACAATTATAGCCACGGCCGATGCCAGGGGCCTTATCCAGTCATCCCGGGCTCACGCTATAGTCGCACTCACCCGCCACACTGAGAAGTGTGTTATTCTGGATGCTCCCGGCCTGCTGCGTGAGGTCGGCATTTCGGATGTGATTGTCAATAACTTTTTCCTTGCTGGTGGAGAAGTCGGCCATCACCGCCCTTCTGTGATACCCCGCGGTAACCCTGATCAGAACCTCGGGACTCTACAGGCCTTCCCGCCGTCCTGCCAGATTAGTGCTTACCACCAATTGGCTGAAGAATTAGGCCACCGTCCGGCTCCTGTTGCCGCCGTCTTGCCCCCTTGCCCTGAGCTTGAGCAGGGCCTGCTCTATATGCCACAAGAGCTTACTGTGTCTGATAGTGTGTTGGTTTTTGAGCTCACGGATATAGTCCACTGTCGCATGGCCGCTCCGAGCCAGCGAAAGGCTGTTCTCTCAACACTTGTAGGGAGATACGGCCGTAGGACGAAATTATATGAGGCAGCGCATTCAGATGTTCGTGAGTCCCTGGCCAGGTTCATTCCCACTATCGGGCCTGTTCAGGCCACCACATGTGAGTTGTATGAGTTGGTTGAGGCCATGGTGGAGAAGGGACAGGACGGCTCCGCCGTCCTAGAGCTTGACCTTTGCAATCGTGACGTATCGCGCATCACATTTTTCCAAAAGGATTGCAACAAGTTTACAACTGGTGAGACTATCGCCCATGGCAAGGTTGGTCAGGGTATATCGGCCTGGAGTAAGACCTTCTGTGCTCTGTTTGGCCCGTGGTTCCGTGCCATTGAAAAAGAAATACTGGCCCTACTCCCGCCTAATATCTTTTATGGCGACGCCTATGAGGAATCAGTGTTCGCTGCCGCTGTGTCCGGGGCGGGGTCGTGCATGGTATTTGAAAATGACTTTTCAGAGTTTGACAGTACCCAAAATAATTTCTCCCTT------------------GGCCTTGAGTGTGTGGTTATGGAGGAGTGCGGCATGCCCCAGTGGCTAATTAGGTTGTATCATCTGGTTCGGTCAGCCTGGATTTTGCAGGCGCCGAAGGAGTCTCTTAAGGGTTTCTGGAAGAAGCATTCTGGTGAGCCTGGTACCCTTCTCTGGAACACCGTCTGGAACATGGCGATTATAGCACATTGTTATGAGTTTCGTGACTTTCGTGTTGCCGCCTTCAAGGGTGATGATTCGGTGGTCCTTTGTAGTGACTACCGACAGAGCCGTAATGCGGCTGCCTTAATTGCAGGCTGTGGGCTCAAATTGAAGGTTGACTACCGCCCTATTGGGCTGTATGCCGGGGTGGTGGTGGCCCCTGGTCTGGGGACACTGCCTGATGTTGTGCGTTTCGCCGGTCGGTTGTCTGAAAAGAATTGGGGCCCCGGCCCAGAGCGTGCTGAGCAGCTGCGTCTTGCTGTTTGTGACTTCCTTCGAGGGTTGACGAATGTTGCGCAGGTTTGTGTTGATGTTGTGTCCCGTGTTTATGGAGTTAGCCCCGGGCTGGTGCATAACCTTATTGGCATGCTGCAGACTATTGCCGATGGCAAGGCCCACTTTACAGAGACTATTAAACCTGTGCTTGACCTTACAAACTCTATCATACAGCGGGTGGAA
>AAT02424
ATGGAGGCCCATCAGTTCATAAAGGCTCCTGGCGTCACTACTGCTATTGAGCAGGCAGCTCTAGCAGCGGCCAACTCCGCCTTGGCGAATGCTGTGGTGGTTCGGCCTTTCTTGTCCCGGCTCCAGACTGAGATCCTCATAAACTTGATGCAGCCCCGGCAGCTTGTTTTCCGGCCTGAGGTTTTGTGGAATCACCCAATTCAGCGTGTGATCCACAACGAGCTTGAGCAGTATTGCCGAGCCCGGGCCGGGCGCTGTCTTGAGGTGGGTGCCCACCCACGTTCTATTAATGACAACCCTAACGTCCTGCATCGCTGCTTTCTTAAACCTGTTGGCCGCGACGTTCAGCGGTGGTATACCGCTCCTACCCGTGGCCCTGCAGCAAATTGCCGGCGGTCCGCTCTCCGCGGGCTTCCACCTGTCGATCGGACTTATTGTTTCGACGGTTTTTCAGGTTGTACTTTTGCTGCTGAGACGGGGGTTGCACTCTACTCACTGCACGACCTTTGGCCTGCTGATGTTGCGGAGGCAATGGCCCGCCATGGCATGACTCGGTTGTATGCAACCCTTCATCTCCCCCCGGAGGTATTGCTTCCTCCTGGCACTTACCATACTACCTCATATCTCCTAATCCATGATGGGGACCGTGCAGTGATTACATATGAGGGGGATTCCAGTGCCGGGTACAATCATGATGTGTCTATCTTACGCGCTTGGATCCGTACGACTAAGGTCACCGGTGACCACCCGCTGGTGATCGAGCGGGTCCGGGCTGTGGGATGTCACTTCGTGCTCCTCCTCACAGCTGCACCTGAGCCGTCACCGATGCCCTATGTTCCATACCCTCGCTCGACTGAGGTTTATGTCCGTTCTATTTTTGGCCCTGGTGGCTCACCATCCCTTTTTCCATCTGCCTGCTCGACCAAGTCAACATTTCATGCCGTCCCTGTGCATATATGGGACAGGCTTATGCTTTTTGGAGCCACCCTCGATGACCAGGCCTTCTGTTGCTCTAGGCTTATGACATACCTTCGCGGCATTAGTTATAAGGTCACGGTTGGTGCCCTTGTCGCCAACGAGGGCTGGAATGCTTCTGAAGATGCATTGACTGCTGTAATCACTGCTGCCTATTTAACTATTTGTCACCAGAGGTACCTCCGCACGCAAGCTATTTCTAAAGGGATGAAAAGGCTGGAGCTTGAACACGCACAAAAGTTTATAACACGCCTTTATAGTTGGTTATTTGAGAAGTCTGGGCGTGACTACATCCCTGGTCGCCAGTTGGAGTTTTATGCCCAGTGTCGCCGGTGGCTATCTGCTGGCTTCCATCTCGATCCCCGGGTGCTTGTTTTTGATGAGGCGGCCCCCTGCCGTTGTCGTAGTTTTCTTCGCAAGGCTGCCCACAGGTTTTGCTGCTTCATGCGGTGGCTTGGCCAGGACTGCACTTGTTTTCTCCAGCCCATTGAGGGGAGGGTTGGTGAACAGGGCTATGACAATGAGGCATTTGAAGGATCCGATATCGACCCCGCTGAAGAAGCCACTGTGAGTATTTCTGGGACATATATCATTACTGGTAGCCAGTTACAGCCCCTCTACCAAGCACTCGGCATACCCTCCGATCTCGCCGCTCGTGCAAGCCGGCTTACTGCTACTGTTGAGGTCTCTGATGCCGACGGCCAGCTTACCTGTAAAACCACCATGGGTAATAAGACCTTCTCAACAGTCTTTGCTGACGGCGCCCAGCTGGAGGCCAATGGGCCAGAGCAATATGTCTTGTCATTTGATCCGGCGAAACAAACTATGGCAGCAGGCCCGCATAGTCTTAGCTACACCTTGACACCTGCAGGCCTCGAGGTGCATGTGGTCTCGGCCGGGCTTGATTGCAAGGCCGTTTTCCCATCTGGCGTAGCGGCTCCCTCTGCTGCCGGGGAGGTGTCTGCCTTCTGCTCGGCCCTATATAGGTTCAACCGCTGTGTTCAACGGCATTCCCTTATCGGAGGCCTGTGGTACCACCCTGAGGGGCTTGTCGGCCTGTTTCCACCGTTCTCCCCCGGCCATAGCTGGGAGTCTGCTAATCCATTTTGTGGCGAGAGCACCCTCTACACTCGGACCTGGTCGGTCTCGGGCTTTTCTAGTTGTTTCTCACCGCTCGAGCACTGCACCCCGAGCGTGTTGCCCCCCGTTGAGGCTAGTACACCCGTGGTTTTAAATACCTCACCTTTAGGGTTCACAGAGCAGGCTCAGCCCCCGGCTCCCGAACCGACGGCACCTCTATCCGACCCAGTTGATAATAGTATTAGCCCTACCCCA---------------CCTAGTGCT---CCCATT---------------GCGCCTCCG------------GCG---CCGGTGCTGTCTGTA---ACCCACCTATCCGGACCCCGCCGGCGGCTGCTTCATACTTATCCTGATGGCTCAAAAGTGTATGCCGGTTCTCTTTTTGAATCTGAGTGTACCTGGCTGGTTAATGCATCTAACCCCGGTCACCGCCCTGGTGGTGGCCTTTGCCATGCTTTCTATCAACGGTTCCCGGAATCGTTTGATCCTGCCGAGTTTGTCATGTCGGATGGGCTTGCAGCCTATACTTTAACTCCCCGGCCTATTATTCATGCTGTCGCTCCTGACTATCGGGTCGAACATAACCCCAAACGGCTCGAGGCCGCCTATCGGGAGACCTGCTCCCGACGGGGGACGGCTGCTTACCCCCTGCTCGGTGCCGGCATATATAAGGTCCCTGTTGGGTTGAGCTTTGATGCCTGGGAGCGTAACCACCGACCCGGGGATGAATTGTATCTGACTGAGCCGGCTATAGCCTGGTTTGAGGCTAACCGGCCCACCCTTCCTGCCTTGACCATAACCGAGGATACGGCCCGTACAGCGAATCTGGCGCTTGAGCTGGACGCGGCCACTGAGGTGGGCCGTGCGTGTGCTGGCTGTCGTGTGGAACCCGGTGTGGTCCGCTACCAGTTCACGGCGGGTGTCCCCGGCTCCGGTAAGTCCAGGTCGATTCAACAGGGGGAAGTAGATGTGATAGTGGTGCCAACTCGTGAGTTGCGCAATTCGTGGCGCCGCCGCGGGTTCGCAGCTTACACACCTCACACGGCAGCTCGTGTGACCCGTGGCCGCAGGGTCGTTATCGATGAGGCTCCTTCACTCCCGCCGCATTTGCTCCTGTTGCACATGCAGCGGGCCTCATCAGTCCACCTTCTTGGTGACCCTAATCAAATCCCTGCTATTGATTTTGAACATGCCGGCCTTGTACCAGCAATCCAGCCTGAGCTAGTCCCTACAAAGTGGTGGCACCTCACCCATAGATGTCCGGCGGACGTCTGTGAGTTGATCCGCGGCGCGTACCCGAAAATCCAGACCGCGAGCCGCGTCCTTCGCTCCCTGTTCTGGGGGGAACCCCCTGTGGGTCAGAAGCTGGTATTCACCCAGGCGGCAAAGGCTGCGAACCCTGGTGCCATCACAGTCCATGAAGCTCAGGGTGCAACATTCACCGAGACAACGATTATTGCCACGGCTGATGCCCGTGGGCTGATCCAATCATCTAGAGCCCATGCAATTGTGGCCCTGACCCGCCACACGGAGAAGTGTGTGGTGGTCGACGCACCGGGGCTCCTCCGTGAGGTGGGCATTTCTGATGCCATTGTTAATAACTTTTTCCTCTCTGGCGGTCAGATCGGCCAACATCGTCCGTCGGTTATACCGCGCGGCATTATTAATGACAATGTTAATACACTTGATGCTTTCCCGCCTTCTTGTCAGTTTAGTGCTTACCACCAGCTTGCCGAGGAACTTGGCCACCGACCTGCTCCAATTGCTGCCGTCCTGCCCCCCTGTCCGGAGCTTGAACAGGGTCTACTCTATATGCCTCAAGAATTAACAACATCAGATAGTGTGCTCACTTTTGAGCTCACGGACATAGTGCACTGCCGTATGGCAGCGCCCAGCCAGCGCAAGGCGGTCCTGTCAACTCTTGTCGGCAGGTACGGCCGACGTACTAAATTGTACGAGGCCGCACACGCAGATGTCCGCGGATCTCTGAATCATTTCATTCCTGAGCTCGGCCCTATTAGTGTCACCACTTGTGAGCTTTTCGAGCTTGTGGAGGCTATGGTAGAGAAAGGCCAGGATGGCTCTGCAGTTCTGGAGCTTGATCTATGCAGCCGTGATGTGTCCCGGATAACATTCTTCCAGAAGGATTGTAATAAATTTACAACGGGTGAAACAATAGCGCACGGTAAAGTCGGGCAGGGAATATCCGCATGGAGTAAGACCTTCTGTGCTCTGTTCGGCCCATGGTTCCGCGCTATTGAGAAAGAAATTCTGGCAGTGCTTGCACCTAATGTGTTTTATGGTGATGCATATGAGGACACAGTCTTGGCCGCTGCTGTTGCCGGTGCCCCTGGTTGTAAGGTTTTTGAGAATGATTTCTCTGAGTTCGATAGCACTCAGAATAATTTCTCACTT------------------GGGCTAGAGTGTATAATCATGGAAGAGTGTGGCATGCCGCAGTGGATGATCCGGCTCTATCACCTCGTTCGCTCTGCTTGGGTTCTACAGGCACCGAAGGAGTCTCTGCGAGGCTTCTGGAAGAAACACTCTGGTGAGCCTGGCACCCTATTATGGAATACCGTTTGGAACATGGCTGTCATAGCACACTGTTATGAATTCCGCGACCTTAAGGTTGCAGCATTCAAGGGGGACGATTCTGTTGTGCTTTGCAGTGATTATCGGCAGAGCCGTGATGCAGCTGCTTTGATTGCTGGTTGTGGGTTGAAGCTTAAGGTAGATTTTAGGCCTATTGGGTTGTACGCTGGTGTGGTTGTGGCCCCGGGCCTTGGGACTTTGCCTGATGTTGTTAGATTTGCCGGCCGGCTCTCGGAAAAGAACTGGGGGCCAGGCCCGGAGAGGGTGGAGCAGCTCCGGCTGGCTGTTTGTGATTTTCTGCGAAAGTTAACGAATGTGGCTCAGGTTTGTGTGGATGTTGTTTCGCAGGTTTACGGTGTTAGCCCTGGTTTGGTACATAACCTGATCGGAATGCTTCAGACTATTGCCGATGGCAAAGCACATTTTACTGAGACAATTAAGCCTGTTCTTGACCTTACTAGCTCCATCATATATCGGGTGGAA
>AAA45725
---GAGGCCCATCAGTTTATCAAGGCTCCTGGCATCACTACTGCTATTGAGCAGGCTGCTCTAGCAGCGGCCAACTCTGCCCTTGCGAATGCTGTGGTAGTTAGGCCTTTTCTCTCTCACCAGCAGATTGAGATCCTTATTAACCTAATGCAACCTCGCCAGCTTGTTTTCCGCCCCGAGGTTTTCTGGAACCATCCCATCCAGCGTGTTATCCATAATGAGCTGGAGCTTTACTGTCGCGCCCGCTCCGGCCGCTGCCTCGAAATTGGTGCCCACCCCCGCTCAATAAATGACAATCCTAATGTGGTCCACCGTTGCTTCCTCCGTCCTGCCGGGCGTGATGTTCAGCGTTGGTATACTGCCCCTACCCGCGGGCCGGCTGCTAATTGCCGGCGTTCCGCGCTGCGCGGGCTCCCCGCTGCTGACCGCACTTACTGCTTCGACGGGTTTTCTGGCTGTAACTTTCCCGCCGAGACGGGCATCGCCCTCTATTCTCTCCATGATATGTCACCATCTGATGTCGCCGAGGCTATGTTCCGCCATGGTATGACGCGGCTTTACGCTGCCCTCCACCTCCCGCCTGAGGTCCTGTTGCCCCCTGGCACATACCGCACCGCGTCGTACTTGCTGATCCATGACGGCAGGCGCGTTGTGGTGACGTATGAGGGTGACACTAGTGCTGGTTATAACCACGATGTTTCCAACCTGCGCTCCTGGATTAGAACCACTAAGGTTACCGGAGACCACCCTCTCGTCATCGAGCGGGTTAGGGCCATTGGCTGCCACTTTGTCCTTTTACTCACGGCTGCTCCGGAGCCATCACCTATGCCCTATGTCCCTTACCCCCGGTCTACCGAGGTCTATGTCCGATCGATCTTCGGCCCGGGTGGCACCCCCTCCCTATTTCCAACCTCATGCTCCACCAAGTCGACCTTCCATGCTGTCCCTGCCCATATCTGGGACCGTCTCATGTTGTTCGGGGCCACCCTAGATGACCAAGCCTTTTGCTGCTCCCGCCTAATGACTTACCTCCGCGGCATTAGCTACAAGGTTACTGTGGGCACCCTTGTTGCCAATGAAGGCTGGAACGCCTCTGAGGACGCTCTTACAGCTGTCATCACTGCCGCCTACCTTACCATCTGCCACCAGCGGTACCTCCGCACTCAGGCTATATCTAAGGGGATGCGTCGCCTGGAGCGGGAGCATGCTCAGAAGTTTATAACACGCCTCTACAGTTGGCTCTTTGAGAAGTCCGGCCGTGATTATATCCCCGGCCGTCAGTTGGAGTTCTACGCTCAGTGTAGGCGCTGGCTCTCGGCCGGCTTTCATCTTGACCCACGGGTGTTGGTTTTTGATGAGTCGGCCCCCTGCCACTGTAGGACTGCGATTCGTAAGGCGGTCTCAAAGTTTTGCTGCTTTATGAAGTGGCTGGGCCAGGAGTGCACCTGTTTTCTACAACCTGCAGAAGGCGTCGTTGGCGACCAGGGCCATGACAACGAGGCCTATGAGGGGTCTGATGTTGACCCTGCTGAATCCGCTATTAGTGACATATCTGGGTCCTACGTAGTCCCTGGCACTGCCCTCCAACCGCTTTACCAAGCCCTTGACCTCCCCGCTGAGATTGTGGCTCGTGCAGGCCGGCTGACCGCCACAGTAAAGGTCTCCCAGGTCGACGGGCGGATCGATTGTGAGACCCTTCTCGGTAATAAAACCTTCCGCACGTCGTTTGTTGACGGGGCGGTTTTAGAGACTAATGGCCCAGAGCGCCACAATCTCTCTTTTGATGCCAGTCAGAGCACTATGGCCGCCGGCCCTTTCAGTCTCACCTATGCCGCCTCTGCTGCTGGGCTGGAGGTGCGCTATGTCGCCGCCGGGCTTGACCACCGGGCGGTTTTTGCCCCCGGCGTTTCACCCCGGTCAGCCCCTGGCGAGGTCACCGCCTTCTGTTCTGCCCTATACAGGTTTAATCGCGAGGCCCAGCGCCTTTCGCTGACCGGTAATTTTTGGTTCCATCCTGAGGGGCTCCTTGGCCCCTTTGCCCCGTTTTCCCCCGGGCATGTTTGGGAGTCGGCTAATCCATTCTGTGGCGAGAGCACACTTTACACCCGCACTTGGTCGGAGGTTGATGCTGTT---------------CCTAGTCCAGCCCAGCCCGACTTAGGTTTTACATCTGAGCCTTCTATACCTAGTAGGGCCGCCACACCTACCCCGGCGGCCCCTCTACCC------CCCCCTGCACCGGATCCTTCCCCTACTCTCTCTGCTCCGGCGCGTGGTGAGCCGGCTCCTGGCGCT---------------ACCGCCAGG------------------------GCCCCAGCC------------ATA---------------------ACCCACCAGACGGCCCGGCATCGCCGCCTGCTCTTTACCTACCCGGATGGCTCTAAGGTGTTCGCCGGCTCGCTGTTTGAGTCGACATGTACCTGGCTCGTTAACGCGTCTAATGTTGACCACCGCCCTGGCGGTGGGCTCTGTCATGCATTTTACCAGAGGTACCCCGCCTCCTTTGATGCTGCCTCTTTTGTGATGCGCGACGGCGCGGCCGCCTACACATTAACCCCCCGGCCAATAATTCATGCCGTCGCTCCTGATTATAGGTTGGAACATAACCCAAAGAGGCTTGAGGCTGCCTACCGGGAGACTTGCTCCCGCCTCGGTACCGCTGCATACCCACTCCTCGGGACCGGCATATACCAGGTGCCGATCGGTCCCAGTTTTGACGCCTGGGAGCGGAATCACCGCCCCGGGGACGAGTTGTACCTTCCTGAGCTTGCTGCCAGATGGTTCGAGGCCAATAGGCCGACCTGCCCAACTCTCACTATAACTGAGGATGTTGCGCGGACAGCAAATCTGGCTATCGAACTTGACTCAGCCACAGACGTCGGCCGGGCCTGTGCCGGCTGTCGAGTCACCCCCGGCGTTGTGCAGTACCAGTTTACCGCAGGTGTGCCTGGATCCGGCAAGTCCCGCTCTATTACCCAAGCCGACGTGGACGTTGTCGTGGTCCCGACCCGGGAGTTGCGTAATGCCTGGCGCCGCCGCGGCTTCGCTGCTTTCACCCCGCACACTGCGGCTAGAGTCACCCAGGGGCGCCGGGTTGTCATTGATGAGGCCCCGTCCCTTCCCCCTCATTTGCTGCTGCTCCACATGCAGCGGGCCGCCACCGTCCACCTTCTTGGCGACCCGAATCAGATCCCAGCCATCGATTTTGAGCACGCCGGGCTCGTTCCCGCCATCAGGCCCGATTTGGCCCCCACCTCCTGGTGGCATGTTACCCATCGCTGCCCTGCGGATGTATGTGAGCTAATCCGCGGCGCATACCCTATGATTCAGACCACTAGTCGGGTCCTCCGGTCGTTGTTCTGGGGTGAGCCCGCCGTTGGGCAGAAGCTAGTGTTCACCCAGGCGGCTAAGGCCGCCAACCCCGGTTCAGTGACGGTCCATGAGGCACAGGGCGCTACCTACACAGAGACTACCATCATTGCCACGGCAGATGCTCGAGGCCTCATTCAGTCGTCCCGAGCTCATGCCATTGTTGCCTTGACGCGCCACACTGAGAAGTGCGTCATCATTGACGCACCAGGCCTGCTTCGCGAGGTGGGCATCTCCGATGCAATCGTTAATAACTTTTTCCTTGCTGGTGGCGAAATTGGCCACCAGCGCCCATCTGTTATCCCTCGCGGCAATCCTGACGCCAATGTTGACACCTTGGCTGCCTTCCCGCCGTCTTGCCAGATTAGCGCCTTCCATCAGTTGGCTGAGGAGCTTGGCCACAGACCTGCCCCTGTCGCGGCTGTTCTACCGCCCTGCCCTGAGCTTGAACAGGGCCTTCTCTACCTGCCCCAAGAACTCACCACCTGTGATAGTGTCGTAACATTTGAATTAACAGATATTGTGCATTGTCGTATGGCCGCCCCGAGCCAGCGCAAGGCCGTGCTGTCCACGCTCGTGGGCCGTTATGGCCGCCGCACAAAGCTCTACAATGCCTCCCACTCTGATGTTCGCGACTCTCTCGCCCGTTTTATCCCGGCCATTGGCCCCGTACAGGTTACAACCTGTGAATTGTACGAGCTAGTGGAGGCCATGGTCGAGAAGGGCCAGGACGGCTCCGCCGTCCTTGAGCTCGACCTTTGTAGCCGCGACGTGTCCAGGATCACCTTCTTCCAGAAAGATTGTAATAAATTCACCACGGGGGAGACCATCGCCCATGGTAAAGTGGGCCAGGGCATTTCGGCCTGGAGTAAGACCTTCTGTGCCCTTTTCGGCCCCTGGTTCCGTGCTATTGAGAAGGCTATCCTGGCCCTGCTCCCTCAGGGTGTGTTTTATGGGGATGCCTTTGATGACACCGTCTTCTCGGCGGCTGTGGCCGCAGCAAAGGCATCCATGGTGTTCGAGAATGACTTTTCTGAGTTTGATTCCACCCAGAATAATTTTTCCTTG------------------GGCCTAGAGTGTGCTATTATGGAGGAGTGTGGGATGCCGCAGTGGCTCATCCGCTTGTACCACCTTATAAGGTCTGCGTGGATTCTGCAGGCCCCGAAGGAGTCCCTGCGAGGGTTTTGGAAGAAACACTCCGGTGAGCCCGGCACCCTTCTGTGGAATACTGTCTGGAACATGGCCGTTATCACCCACTGTTATGATTTCCGCGATCTGCAGGTGGCTGCCTTTAAAGGTGATGATTCGATAGTGCTTTGCAGTGAGTACCGTCAGAGCCCAGGGGCTGCTGTCCTGATTGCTGGCTGTGGCCTAAAGTTGAAGGTGGATTTCCGTCCGATTGGTCTGTATGCAGGTGTTGTGGTGGCCCCCGGCCTTGGCGCGCTTCCTGATGTCGTGCGCTTCGCCGGTCGGCTTACTGAGAAGAATTGGGGCCCTGGCCCCGAGCGGGCGGAGCAGCTCCGCCTCGCTGTGAGTGATTTTCTCCGCAAGCTCACGAATGTAGCTCAGATGTGTGTGGATGTTGTCTCTCGTGTTTATGGGGTTTCCCCTGGGCTCGTTCATAACCTGATTGGCATGCTACAGGCTGTTGCTGATGGCAAGGCTCATTTCACTGAGTCAGTGAAGCCAGTGCTTGACCTGACAAATTCAATTCTGTGTCGGGTGGAA
>ACB15468
ATGGAGGCCCACCAGTTTATCAAGGCTCCTGGCATTACTACTGCCATTGAGCAGGCTGCTCTGGCTGCGGCCAATTCTGCCCTGGCGAATGCTGTGGTGGTTCGGCCGTTTTTATCCCGTGTTCAGACTGAGATCCTTATCAATCTGATGCAACCCCGGCAGCTTGTGTTTCGGCCTGAGGTCCTCTGGAACCATCCAATCCAGCGAGTCATACATAATGAGCTGGAGCAATACTGCCGAGCCCGCGCTGGTCGCTGTCTTGAGGTGGGCGCTCACCCAAGGTCCATTAATGATAACCCTAATGTCCTGCACCGGTGCTTTCTCCGCCCGGTTGGGAGAGACGTCCAGCGCTGGTATTCTGCCCCCACTCGTGGTCCCGCGGCCAATTGCCGCCGATCTGCGCTACGCGGTTTGCCCCCTGTCGATCGCACATACTGCTTCGACGGGTTTTCCCGCTGCGCCTTTGCCGCTGAGACCGGGATTGCTTTATATTCACTGCATGACCTTTGGCCTTCGGATGTTGCGGAGGCTATGGCCCGCCATGGGATGACGCGCTTGTATGCCGCTCTCCATTTACCCCCTGAGGTCCTGTTACCACCTGGCACTTACCACACAACCTCCTATCTTTTGATTCACGACGGCAATCGTGCCGTCATTACTTATGAGGGGGATACCAGTGCGGGCTATAACCATGATGTGTCTATACTTCGTGCATGGATCCGCACCACTAAAATAACTGGTGATCACCCACTGGTAATAGAGAGGGTCCGCGCTATCGGCTGTCATTTTGTGTTACTCCTTACTGCAGCCCCAGAGCCGTCCCCAATGCCTTATGTCCCTTACCCTCGTTCAACAGAGGTGTATGTTAGATCTATATTTGGTCCTGGTGGGTCGCCTTCCCTTTTTCCATCAGCCTGCTCTACCAAGTCCACTTTCCATGCCGTACCGGTTCATATTTGGGACCGGCTCATGCTTTTTGGTGCCACCCTAGATGACCAGGCCTTCTGCTGCTCGCGGCTTATGACCTATCTCCGCGGCATTAGCTATAAAGTGACCGTTGGTGCACTCGTCGCCAACGAGGGCTGGAACGCCTCAGAGGATGCGCTTACCGCTGTGATTACTGCAGCGTATCTGACTATCTGCCATCAGCGCTACCTACGAACACAGGCCATTTCTAAAGGTATGCGCCGTTTAGAGGTCGAGCATGCCCAGAAGTTTATTACAAGGTTATATAGCTGGTTGTTTGAAAAATCAGGTCGTGACTACATCCCCGGCCGTCAGCTCCAGTTTTATGCACAGTGCCGCCGTTGGCTCTCGGCTGGTTTTCATCTGGACCCTAGAGTTCTTGTTTTTGATGAGGCGGTCCCCTGCCGCTGCCGGAGCTTCTTAAAGAAGGCTGCCGGAAAATTCTGTTGTTTCATGAAATGGTTGGGACAGGAGTGCACCTGTTTCCTGGAGCCAGCGGAAGGTCTGGTTGGTGACTGTGGTCATGATAACGAGGCCTATGAGGGGTCCGAGGTGGACCCCGCCGAGCCCGCCCACCTTGATGTTTCCGGGACCTATGCGGTTCACGGCCGTCAGCTTGAGGCTCTATATAGAGCTCTTAATATTCCCGACGATATTGCGGCTCGCGCATCACGCCTGACGGCTACCGTGGAACTTGCCGCCAGCCCGGGCCGGCTCGAGTGCCGTACGGTGCTTGGGAATAAGATCTTCCGCACGTCAATAACTGACGGTGCCCACCTCGAAGCCAACGGCCCCGAGCAGTACGTCTTGACATTTGATGATTCTCGCCAGGCGATGGGGGCTGGGCCTCACAGCCTTACGTATGCGCTTGTCCCTGCCGGCCTGCAGGTTAAAATATCTTGTAATGGCTTGGATTGTACCGCAACATTCCCCCCTGGTGGGGCGCCAAGCGCTGCGCCGGGTGAAGTGGCGGCTTTCTGCAGCGCCCTATACAGGCACAATAGGTGCACCCAGCGCCACTCGCTGACCGGTGGGTTGTGGCTGCACCCCGAGGGGCTCCTTGGCCTGTTCCCCCCTTTCTCCCCGGGGCACCATTGGGAGTCTGCAAATCCCTTCTGTGGTGAGAGCACACTTTATACACGAACTTGGTCTACATCTGGCTTCTCTAGTGACTTCTCCCCACCTGAGGCGGCTCACGCCGCCCCAGTCTGTGACCTTGGACCACCGTCGGGA------------ACCCCCTCGTCCGCTGGCGACGTCTGGATACTCCCACCGCCCTCCGAGGGGTCGGTAATTGCTCCACCACCCGAGACCCCGGTCAGTAAGCCAGCTAAC---------------CCGCCCAGC---CTTATT---------------ACACCTAGG------------CCC---CCTGTCCGTAAGCCGCCTACACCACCACCAACCCGCACTCGCCGGCTCCTTTATACATACCCTGATGGGGCCAAGGTGTATGCAGGCTCTCTGTTTGAGTCAGATTGTGACTGGCTGGTTAATGCATCTAATCCTGGCCACCGCCCCGGCGGTGGTCTTTGCCATGCATTTTACCAGCGCTTCCCGGAGTCGTTCCATCCGACTGATTTCGTTATGCGTGAAGGTCTCGCCGCATACACTTTGAGCCCGCGTCCGATTATTCATGCTGTGGCTCCTGACTATAGGGTTGAGCAGAATCCCAAGAGACTAGAGGCGGCATATCGTGAGACCTGTTCCCGCCTCGGAACAGCTGCTTACCCGCTACTAGGGTCGGGGATTTACCAGGTCCCTGTAGGCTTAAGCTTCGACGCCTGGGAGCGTAACCATCGCCCAGGCGATGAGCTTTACCTTACTGAGCCAGCTGCCGCCTGGTTTGAGGCTAATAAGCCGACCCAGCCGGCCCTAACAATTACTGAGGACACCGCCCGCACAGCTAACCTTGCGCTTGAGATTGACTCCGCTACTGAGGTCGGTCGTGCTTGCGCTGGCTGTATTATTAACCCCGGTATTGTCCATTATCAGTTTACCGCCGGTGTTCCTGGCTCCGGAAAGTCCAGGTCTATACAGCAAGGGGATGTTGATGTTGTGGTCGTGCCAACTCGTGAGCTCCGCAACAGTTGGCGACGCCGCGGTTTCGCTGCTTTTACACCTCACACAGCAGCTCGTGTTACTGCCGGCCGGCGTGTGGTGATAGATGAGGCACCTTCGCTACCACCGCACTTGCTGCTGCTCCATATGCAGCGGGCCTCATCGGTCCATCTCCTTGGTGACCCCAACCAGATTCCTGCTATTGATTTTGAGCACGCCGGTTTGGTCCCAGCGATTCGCCCTGAGCTTGCCCCAACTAGCTGGTGGCATGTCACCCACCGCTGTCCCGCCGATGTTTGTGAGCTCATACGCGGGGCTTACCCAAAGATTCAGACGACCAGCCGTGTGTTGCGATCTCTATTCTGGAATGAGCCTGCGGTAGGTCAGAAGCTGGTCTTCACGCAAGCAGCCAAGGCGGCCAACCCCGGTGCAATCACTGTTCATGAGGCCCAGGGCGCCACATTTACGGAGACCACCATCATAGCCACAGCCGATGCCAGAGGCCTTATCCAATCTTCTCGTGCACACGCTATCGTTGCACTCACTCGACATACGGAGAAATGCGTCATCCTTGATGCCCCTGGCTTACTGCGTGAGGTCGGTATTTCTGACATAATTGTTAACAACTTTTTCCTGGCTGGTGGTGAATTGGGCCACCACCGCCCTTCTACCATACCCCGTGGCAACCCAGACCAGAACTTAGACATTCTACGAGCGTTCCCTCCTTCCTGCCAAATTAGTGCCTACCACCAGCTGGCTGAGGAGCTGGGCCACCGGCCGGCCCCAGTGGCCGCCGTCCTGCCCCCCTGCCCTGAGCTCGAACAAGGGCTGCTCTACATGCCGCAGGAGCTTACAGTGTCCGATAGTGTCTTAATTTTTGAACTCACGGACATAGTTCATTGTCGTATGGCTGCCCCCAGTCAACGCAAGGCGGTCCTTTCGACGCTCGTCGGTAGGTACGGCCGCCGAACAAAGCTGTATGAAGCGGCCCATTCTGATGTTCGTGAGTCTTTAGGGAGGTTTATCCCTACTATCGGGCCGGTCCAGGCTACCACGTGCGAGCTATACGAGCTGGTCGAGGCTATGGTTGAGAAGGGCCAGGACGGCTCCGCCGTGCTCGAGCTTGATCTCTGTAGCCGTGATGTCTCGCGCATTACATTCTTCCAGAAGGACTGTAATAAATTCACAACAGGTGAGACTATCGCCCACGGTAAGGTGGGCCAAGGCATATCGGCTTGGAGTAAAACTTTCTGTGCTTTATTCGGCCCGTGGTTCCGTGCCATAGAGAAGGAGATTCTGGCTCTGCTTCCACCCAATGTCTTTTATGGCGATGCCTATGATGAGTCAGTGTTTTCTGCAGCCATTTCTGGGGCCGACTCCAGTATGGTTTTTGAGAACGATTTTTCTGAGTTTGATAGTACCCAAAACAATTTTTCTCTC------------------GGCCTTGAGTGTGTTATTATGGAGGAATGTGGCATGCCCCAATGGCTTATCCGATTGTATCATTTAGTTAGATCAGCCTGGACCCTGCAAGCCCCGAAAGAGTCTCTGAAAGGTTTTTGGAAGAAACATTCCGGTGAACCTGGCACTCTCCTTTGGAACACCGTCTGGAATATGGCGATCATAGCACACTGCTATGAATTTCGTGACCTGAGAGTGGCAGCGTTCAAAGGGGATGATTCAGTGGTCCTCTGTAGTGATTACCGTCAGAGCCGCAATGCAGCCACCCTGATAGCCGGTTGTGGATTGAAACTGAAGGTTGACTACCGGCCTATAGGCTTGTATGCCGGCGTTGTCGTGGCCCCGGGCCTCGGTGCACTCCCTGATGTTGTCCGGTTTGCTGGCCGACTATCTGAGAAGAACTGGGGCCCGGGCCCCGAGCGTGCCGAACAGTTGCGCCTAGCGGTTTGTGACTTCCTCCGAGGGTTGACGAATGTTGCGCAGGTTTGTGTTGACGTTGTGTCCCGTGTTTATGGGGTTAGCCCCGGGTTGGTGCATAACCTTATTGGCATGCTACAGACCATTGCTGATGGAAAGGCCCACTTTACTGAGACTGTTAAGCCTGTGTTGGATCTGACAAATTCTATCATACAGAGGTTGGAA
>BAK52233
ATGGAGGCCCATCAGTTCATTAAGGCTCCTGGCATTACTACTGCCATTGAGCAGGCTGCTCTGGCTGCGGCCAATTCCGCCTTGGCGAATGCTGTGGTGGTCCGGCCGTTCTTATCTCGTGTACAAACTGAGATTCTTATTAATTTGATGCAACCCCGGCAGTTGGTTTTCCGTCCTGAGGTGCTTTGGAATCACCCTATCCAGCGGGTTATACACAATGAATTGGAACAGTACTGCCGGGCCCGGGCCGGCCGTTGCCTGGAGGTTGGGGCTCACCCGAGGTCCATCAATGACAACCCTAATGTCCTGCACAGGTGCTTTCTTAGACCGGTTGGCCGAGACGTCCAGCGCTGGTACTCTGCCCCCACCCGTGGTCCTGCGGCCAACTGCCGCCGCTCCGCGTTGCGTGGTCTCCCTCCCGCTGACCGCACTTACTGCTTTGACGGATTCTCCCGCTGCGCTTTTGCTGCAGAGACTGGCGTGGCCCTTTATTCTCTGCATGACCTCTGGCCAGCTGATGTCGCAGAGGCTATGGCCCGCCATGGGATGACACGCCTATATGCTGCACTACACCTCCCTCCTGAGGTGCTGTTACCACCCGGTACTTACCACACAACCTCGTATCTCCTGATCCACGACGGCAACCGTGCCGTCGTAACTTATGAGGGCGATACTAGTGCAGGCTACAATCACGATGTTTCCATACTTCGTGCGTGGATCCGTACTACTAAAATAGTTGGTGACCACCCGTTGGTTATAGAGCGTGTGCGGGCTATTGGATGTCATTTTGTGCTGCTGCTCACCGCAGCCCCTGAGCCGTCACCTATGCCTTATGTCCCCTACCCTCGTTCAACTGAAGTGTATGTACGATCTATATTTGGCCCTGGTGGCTCCCCATCTTTGTTCCCGTCAGCCTGCTCTACTAAATCTACTTTCCATGCCGTTCCGGTTCATATCTGGGACCGGCTTATGCTTTTTGGTGCCACCCTGGATGATCAGGCGTTTTGTTGTTCTCGGCTCATGACTTACCTGCGTGGTATTAGCTACAAGGTCACTGTCGGTGCGCTTGTTGCTAATGAGGGATGGAATGCCTCTGAGGACGCCCTTACTGCAGTGATCACTGCGGCTTACCTGACCATTTGCCACCAGCGCTACCTTCGAACCCAGGCGATATCCAAGGGTATGCGCCGGTTGGAGGTTGAGCATGCCCAGAAGTTCATCACAAGGCTCTACAGCTGGCTATTTGAGAAGTCTGGTCGCGATTATATCCCCGGCCGCCAGCTTCAGTTCTATGCACAATGTCGGCGGTGGTTATCTGCAGGCTTCCACCTCGACCCTAGGGTGCTTGTCTTCGATGAAGCAGTGCCATGCCGCTGTAGGACGTTTTTGAAGAAGGTCGCGGGTAAATTCTGCTGTTTTATGCGGTGGCTAGGGCAGGAGTGCACCTGTTTCTTGGAGCCAGCTGAGGGCCTAATTGGAGACCAAGGCCATGATAATGAGGCCTATGAGGGCTCTGAGGTCGACCCGGCTGAACCTGCACATCTTGATGTTTCGGGGACCTATGCTGTCCATGGGCATCAGCTTGAGGCCCTTTATAGGGCACTCAATGTCCCACATGATATTGCCGCTCGAGCCTCCCGGCTAACGGCTACTGTCGAGCTTGTTGCAAGCCCAGACCGCTTAGAGTGCCGTACTGTGCTTGGTAATAAGATCTTTCGGACAACGGTGGTTGATGGTGCCCATCTCGAAGCAAATGGCCCTGAGGAGTATGTTCTATCATTCGACGCCTCTCGTCAGTCTATGGGGGCCGGATCGCACAGCCTCACATATGAGCTCACCCCTGCTGGTTTGCAGGTCAGGATTTCATCTAATGGCTTGGATTGTACCGCCGTATTCCCTCCCGGTGGCGCCCCTAGCGCCGCACCGGGGGAGGTGGCAGCCTTCTGCAGCGCCCTTTATAGATATAACAGGTTCACCCAACGGCACTCGCTAACCGGTGGATTATGGTTACACCCTGAGGGGTTGCTGGGCATCTTCCCTCCTTTCTCTCCTGGACACATCTGGGAGTCTGCTAACCCATTTTGTGGGGAGGGGACCTTGTATACCCGAACCTGGTCAACATCTGGCTTCTCTAGTGACTTCTCCCCCCCTGAGGCGGCCGCCCCTGTTCCGGCTGCTGCCCCGGGGCTGCCCCACTCT---------------ACCCCACCTGTCAGTGACATTTGGGTGCTGCCACCACCCTCAGAGGAGTCCCAGACCGACGCGGCACCTGTGCCCCCTGTCCCTAAGACAGTTGGA---------------TTGCCTAGT---CCCATTGTAGTTGCACCTCCCTCCCCTCTT------------CCTTCTCCCGTGCGTAAGCCACCATCACCCCCGCCTTCTCGCACTCGTCGTCTCCTCTACACCTATCCTGACGGCGCTAGGGTATATGCGGGGTCGTTGTTTGAATCAGACTGTGACTGGCTAGTTAACGCCTCAAACCCGGGCCACCGTCCTGGAGGTGGCCTCTGCCACGCCTTTTACCAACGCTTCCCAGAGGCGTTTTACCCAACTGAATTCATTATGCGTGAGGGCCTTGCAGCATACACCCTGACCCCGCGCCCTATCATTCATGCAGTGGCTCCCGATTATAGGGTCGAGCAGAATCCGAAGAGGCTTGAAGCAGCGTACCGGGAGACTTGCTCCCGTCGCGGCACCGCTGCCTATCCGCTTTTGGGCTCGGGTATATACCAGGTCCCTGTTAGTCTCAGTTTTGATGCCTGGGAACGCAATCATCGCCCCGGCGACGAGCTTTACTTGACTGAGCCCGCTGCAGCTTGGTTTGAGGCTAATAAGCCATCGCAGCCAGCGCTTACTATAACTGAGGACACGGCTCGTACGGCCAATCTGGCATTAGAGATTGATGCCGCCACAGAGGTTGGCCGTGCTTGTGCCGGCTGCACTATCAGCCCGGGGGTTGTGCATTACCAGTTTACTGCCGGGGTCCCGGGCTCGGGCAAGTCAAGGTCCATACAACAGGGAGACGTCGATGTGGTGGTTGTGCCCACCCGGGAGCTTCGTAATAGTTGGCGTCGCCGGGGTTTTGCGGCTTTCACACCTCACACAGCGGCCCGTGTTACTATTGGTCGCCGCGTTGTGATTGATGAGGCCCCGTCCCTCCCGCCGCACTTGCTGCTGCTACACATGCAACGGGCCTCCTCGGTCCATCTCCTCGGCGACCCAAATCAGATTCCTGCTATTGATTTTGAACATGCCGGCCTGGTCCCCGCGATCCGTCCCGAGCTTGCACCAACGAGCTGGTGGCATGTTACACACCGCTGCCCGGCAGATGTGTGTGAGCTTATACGTGGGGCCTACCCTAAGATCCAGACCACGAGTCGTGTGCTACGGTCTCTGTTTTGGAACGAACCGGCCATTGGCCAGAAGCTGGTTTTCACGCAGGCTGCTAAGGCTGCTAACCCTGGTGCGATCACGGTTCATGAGGCTCAGGGTGCCACCTTCACGGAGACCACAATCATAGCCACGGCTGATGCTAGGGGCCTCATTCAGTCATCTCGAGCTCACGCTATAGTCGCACTTACCCGCCACACTGAGAAGTGTGTTATTTTAGATGCCCCCGGCCTACTGCGCGAGGTCGGTATTTCAGATGTGATTGTCAATAACTTTTTCCTTGCTGGTGGAGAGGTTGGCCATCACCGCCCCTCCGTGATACCCCGCGGTAACCCCGATCAGAATCTCGGGACTCTACAGGCATTCCCGCCGTCTTGCCAGATTAGTGCCTACCACCAGTTGGCTGAGGAACTGGGCCACCGTCCAGCTCCTGTCGCCGCCGTCTTACCCCCTTGTCCGGAGCTTGAGCAGGGCCTGCTCTACATGCCACAAGAGCTTACTGTGTCCGATAGTGTGTTGGTATTTGAACTCACAGATATAGTCCATTGCCGTATGGCCGCTCCAAGCCAGCGAAAGGCCGTTCTCTCAACACTTGTCGGGAGGTATGGCCGTAGAACGAAATTATATGAGGCGGCACATTCAGATGTTCGTGAGTCCCTAGCTAGGTTCATCCCCACTATTGGGCCTGTTCAGGCCACCACATGTGAGTTGTATGAATTGGTTGAGGCCATGGTGGAGAAGGGTCAGGACGGCTCTGCCGTCCTAGAGCTTGACCTCTGCAATCGTGACGTCTCCCGTATCACATTTTTCCAAAAGGATTGCAATAAATTCACAACTGGTGAGACTATTGCCCATGGCAAGGTTGGCCAGGGTATATCGGCCTGGAGTAAGACCTTCTGTGCCCTGTTTGGCCCGTGGTTCCGCGCTATAGAAAAAGAGATATTGGCCCTGCTCCCGCCTAATATCTTTTATGGCGACGCTTATGAAGAGTCAGTGTTTGCTGCCGCTGTGTCTGGGGCGGGGTCATGTATGGTATTTGAAAATGATTTTTCGGAATTTGACAGTACTCAGAATAACTTCTCTCTC------------------GGCCTTGAGTGTGTGGTCATGGAGGAGTGCGGCATGCCCCAGTGGTTGATTAGGTTGTACCACCTGGTTCGGTCGGCCTGGATTTTGCAGGCGCCGAAGGAGTCTCTTAAGGGTTTTTGGAAGAAGCACTCTGGTGAGCCTGGTACCCTTCTCTGGAACACCGTCTGGAACATGGCGATTATAGCGCACTGTTACGAGTTCCGTGACTTTCGCGTTGCCGCCTTCAAGGGTGATGATTCGGTGGTCCTCTGCAGCGACTATCGGCAGAGCCGCAATGCGGCTGCCTTAATTGCAGGCTGTGGGCTCAAATTGAAGGTCGATTATCGCCCTATTGGGCTGTATGCTGGGGTGGTGGTGGCCCCCGGTTTGGGGACACTGCCCGACGTGGTGCGTTTTGCTGGTCGGTTGTCTGAAAAGAATTGGGGCCCCGGCCCTGAGCGTGCTGAGCAGCTGCGTCTCGCTGTTTGTGATTTCCTTCGAGGGTTGACGAATGTTGCGCAGGTTTGTGTTGATGTTGTGTCCCGTGTTTACGGAGTCAGCCCCGGGCTGGTACATAACCTTATTGGCATGCTGCAGACCATTGCCGATGGCAAGGCCCACTTCACAGAGACCATTAAACCTGTGCTTGACCTTACGAATTCCATCATACAGCGGGAAGAA
>BAB79304
ATGGAGGCCCATCAGTTCATTAAGGCTCCTGGCATTACTACTGCCATTGAGCAGGCTGCTCTGGCTGCGGCCAATTCCGCCTTGGCGAATGCTGTGGTGGTTCGGCCGTTCTTGTCTCGCGTGCAAACCGAGATTCTTATTAATTTGATGCAACCCCGGCAATTGGTTTTCCGCCCTGAGGTGCTTTGGAATCACCCCATTCAGAGAGTTATACACAATGAATTGGAACAGTACTGTCGGGCTAGGGCTGGTCGTTGCCTGGAAGTTGGGGCTCACCCGAGATCGATTAATGATAACCCCAATGTCCTGCATCGGTGCTTTCTTAGACCGGTTGGTAGGGACGTCCAACGTTGGTACTCTGCCCCCACCCGTGGCCCCGCAGCTAATTGCCGTCGTTCTGCGCTACGTGGTCTCCCTCCTGTTGACCGTACCTACTGTTTTGATGGATTCTCCCGCTGTGCTTTTGCTGCGGAGACCGGTGTGGCCCTTTACTCTCTGCATGACCTTTGGCCAGCCGATGTTGCGGAGGCTATGGCCCGCCACGGGATGACGCGTCTGTATGCTGCACTTCACCTTCCACCTGAGGTGCTGCTACCGCCCGGCACCTACCATACAACCTCGTACCTTCTGATCCATGATGGCGACCGCGCTGTTGTGACTTATGAAGGCGATACTAGTGCGGGCTACAATCATGACGTCTCAATACTCCGTGCATGGATCCGTACTACCAAGATAGTTGGCGATCATCCGCTAGTTATAGAGCGTGTACGGGCTATCGGCTGTCACTTTGTGCTGCTGCTCACTGCAGCCCCTGAACCATCGCCTATGCCTTATGTTCCTTACCCCCGTTCGACGGAAGTGTATGTCCGATCTATATTTGGCCCTGGCGGCTCTCCGTCCCTGTTTCCATCAGCCTGCTCCACAAAATCTACTTTTCATGCTGTCCCGGTCCATATTTGGGATCGGCTCATGCTTTTTGGCGCCACTTTGGATGACCAGGCGTTCTGCTGCTCACGGCTCATGACATACCTCCGCGGTATTAGCTATAAGGTCACCGTTGGTGCGCTTGTTGCCAATGAGGGTTGGAACGCCTCTGAAGATGCCCTCACTGCGGTAATTACCGCAGCCTACCTGACCATTTGTCATCAGCGCTACCTCCGTACCCAGGCGATATCTAAGGGTATGCGCCGGTTGGAGGTTGAGCATGCCCAGAAGTTCATTACAAGGCTCTACAGCTGGTTGTTTGAGAAGTCTGGCCGTGACTACATCCCCGGCCGCCAGCTCCAGTTTTATGCTCAGTGCCGGCGGTGGTTATCCGCAGGTTTCCACCTAGACCCCAGAGTGCTTGTTTTTGATGAGTCAGTGCCCTGCCGCTGCAGGACCTTCTTAAAGAAGGTCGCGGGTAAATTCTGTTGTTTTATGCGGTGGTTAGGGCAGGAGTGCACCTGCTTCTTGGAACCAGCTGAGGGCTTAGTCGGTGATCAAGGCCATGATAATGAGGCTTATGAGGGTTCTGAGGTTGACCCAGCCGAACCTGCGTATTTTGATGTTTCTGGGACCTATGCTGTCCACGGGCGCCAGCTTGAGGCCCTCTACAGGGCACTTAATATCCCACATGATATTGCTGCCCGGGCTGCCCGATTAACAGCTACTGTTGAGCTCGCTGCGAGTCCAGACCGTTTGGAGTGCCGCACTATAATCGGAAATAAGACCTTCCGGACGACGGTCGTTGATGGCGCCCATCTCGAGGTGAACGGCCCTGAGCAGTACGTTCTATCGTTTGATGCTTCCCGCCAGACTATGGGAGCCGGGTCGCATAGCCTCACCTATGAGCTCACGCCTGCCGGTTTGCAGGTTAGGATATCATCTAATGGCCTGGACTGCACTGCTGTGTTCCCCCCCGGTGGTGCCCCTAGCGCCGCGCCGGGCGAGGTAGCGGCTTTTTGCAGTGCCCTCTACAGGTATAACAGATTCACCCAGCGGCACTCGTTGACTGGCGGCTTGTGGCTACACCCTGAGGGGCTGCTGGGCATCTTCCCCCCTTTTTCCCCCGGGCATATCTGGGAGTCTGCCAATCCCTTCTGTGGGGAAGGGACCTTGTATACTCGTACCTGGTCCACTTCTGGTTTTTCTAGTGATTTCTCCCCTCCTGAGGCGGCCGACCATGCACCGGCTATCACCTCAGGGTTGCCCCATTCT---------------ACTCCACCTGCCAGTGATATTTGGGCATTACCACCGCCCTCAGAGGAGTCTCAGGTTGACATGGCACCCGTACCACCTGCTCCCAAGCCTGTTGGG---------------CTGCCGAGC---TCTAAT---------------GAACCCATA------------ACC---CCCGTGCGTAAGCCACCTGCACCACCGGCTTCTCGCACCCGCCGTCTCCTTTACACCTATCCTGATGGCGCCAAGGTGTATGCGGGGTCGTTGTTCGAGTCAGATTGTGACTGGCTGGTTAATGCCTCTAACCCGGGCCACCGCCCCGGAGGTGGTCTCTGTCATGCCTTTTACCAGCGTTTCCCTGAGGCTTTCTACCCCACTGAGTTTATTATGCGCGAGGGTCTTGCAGCATACACCCTGACCCCGCGCCCTATCATCCACGCAGTGGCTCCTGACTATAGGGTTGAGCAGAATCCAAAGAGGCTTGAGGCAGCGTACCGAGAGACCTGCTCTCGTCGTGGCACCGCTGCCTATCCGCTTCTCGGATCAGGTATATACCAGGTCCCTGTCAGTCTCAGTTTTGACGCCTGGGAGCGTAATCACCGCCCAGGCGATGAGCTTTATCTGACCGAACCCGCTGCAGCCTGGTTTGAGGCTAACAAGCCGGCGCAGCCAGCACTCACAATAACGGAAGATACGGCCCGCACGGCCAACCTAGCATTAGAGATCGATGCTGCTACAGAGGTTGGCCGCGCCTGCGCTGGTTGCACCATCAGACCTGGGGTTGTACATTATCAGTTCACTGCTGGGGTCCCGGGTTCAGGCAAGTCAAGGTCTATACAGCAGGGGGATGTTGACGTCGTGGTTGTCCCCACCCGAGAGCTTCGCAATAGCTGGCGTCGCCGGGGCTTTGCGGCCTTCACACCTCACACGGCGGCCCGTGTTACTACGGGCCGCCGTGTTGTGATAGACGAGGCTCCGTCGCTTCCACCGCACTTGTTGTTGTTACATATGCAGCGGGCCTCTTCGGTCCATCTTCTCGGTGACCCTAATCAGATCCCTGCCATTGATTTTGAACATGCTGGTCTGGTCCCCGCAATTCGTCCCGAGCTCGCACCAACGAGCTGGTGGCATGTTACGCATCGCTGCCCGGCCGATGTATGTGAGCTCATACGCGGGGCTTATCCTAAAATCCAGACCACGAGTCGTGTGCTACGATCTCTGTTTTGGAACGAACCGGCCATCGGCCAGAAGTTGGTCTTTACGCAGGCCGCTAAAGCTGCTAACCCTGGTGCGATTACGGTCCATGAGGCCCAGGGTGCTACTTTCACTGAGACCACAATTATAGCTACGGCTGATGCCAGGGGTCTTATCCAGTCATCCCGAGCTCATGCTATAGTTGCACTTACCCGTCATACAGAGAAATGCATTATTTTAGATGCTCCTGGTCTGCTGCGTGAGGTCGGCATATCAGATGTGATTGTTAATAATTTCTTCCTCGCTGGTGGGGAGGTGGGCCATAACCGCCCTTCTGTGATACCCCGTGGCAACCCTGATCAGAACGTTGAGACTCTACAAGCCTTCCCGCCATCCTGCCAGATTAGTGCTTACCACCAACTGGCTGAAGAGTTAGGCCACCGTCCCGCTCCTGTTGCCGCCGTCTTGCCCCCCTGCCCTGAGCTTGAGCAGGGCCTGTTGTATATGCCGCAAGAGCTTACAGTGTCCGATAGTGTGCTGGTCTTTGAACTCACAGATATAGTCCACTGCCGTATGGCTGCCCCAAGCCAGCGGAAGGCCGTCCTTTCAACACTTGTCGGGAGGTACGGTCGTAGAACGAAACTGTATGAGGCAGCCCATTCAGATGTTCGTGAGTCTCTAGCTAGGTTCATCCCTACTATCGGACCTGTCCGGGCCACCACGTGTGAGTTGTATGAACTGGTTGAGGCTATGGTGGAGAAGGGCCAGGACGGCTCTGCCGTTCTAGAGCTTGATTTATGTAACCGTGATGTTTCGCGTATTACATTTTTCCAGAAGGATTGTAATAAGTTTACAACCGGTGAGACCATTGCCCACGGTAAAGTTGGCCAGGGTATATCGGCCTGGAGTAAGACCTTCTGTGCTCTGTTCGGCCCGTGGTTTCGTGCCATTGAAAAAGAAATATTGGCTCTGCTCCCGCCTAATATCTTTTACGGCGATGCTTATGAGGGGTCAGTGTTTGCTGCCGCTGTGTCCGGGGCAGGGTCCTGTATGGTATTTGAAAATGACTTCTCTGAATTTGATAGTACTCAGAATAATTTCTCTCTT------------------GGCCTTGAGTGTGTGGTTATGGAGGAATGCGGTATGCCTCAATGGTTAATCAGGTTGTACCATCTAGTCCGGTCAGCCTGGATTTTGCAGGCGCCGAAGGAGTCCCTTAAGGGTTTTTGGAAGAAGCATTCTGGTGAGCCCGGCACCCTCCTTTGGAATACAGTCTGGAATATGGCGATCATAGCACATTGCTACGAATTTCGTGACCTCCGGGTTGCTGCCTTTAAGGGTGATGATTCGGTGGTCCTCTGTAGTGACTACCGACAGAGTCGTAATGCAGCAGCCTTGATCGCAGGCTGTGGGCTCAAGTTGAAGGTTGATTACCGCCCCATTGGACTGTATGCTGGTGTGGTGGTGGCCCCTGGTTTGGGTACACTGCCTGATGTAGTGCGTTTTGCCGGTCGGCTGTCTGAAAAGAACTGGGGCCCCGGTCCAGAGCGTGCTGAGCAGCTACGGCTTGCTGTTTGTGATTTTCTTAGAGGGTTGACGAATGTTGCGCAGGTTTGTGTTGATGTTGTGTCCCGTGTTTATGGAGTCAGCCCTGGGTTGGTACATAACCTTATTGGCATGCTGCAAACCATTGCTGATGGCAAGGCCCATTTCACAGAGACTATCAAACCTGTGCTTGACCTTACAAATTCTATCATACAGCGGGTAGAA
>BAK52236
ATGGAGGCCCATCAGTTCATTAAGGCTCCTGGCATTACTACTGCCATCGAGCAGGCTGCTCTGGCTGCGGCCAACTCCGCCTTGGCGAATGCTGTGGTGGTTCGGCCGTTCTTGTCTCGAGTACAAACCGAGATTCTTATTAATTTGATGCAACCCCGGCAGCTGGTTTTCCGCCCTGAGGTGCTTTGGAATCATCCTATCCAGAGGGTTATACATAATGAATTAGAACAGTACTGCCGGGCCCGGGCCGGCCGTTGCCTTGAGATCGGGGCCCACCCAAGATCTATTAATGACAACCCCAATGTTTTGCACCGGTGTTTTCTCAGACCCGTTGGTAGAGACGTCCAGCGTTGGTACTCTGCCCCTACCCGTGGCCCTGCTGCCAATTGCCGCCGTTCTGCGCTACGTGGTCTCCCCCCTGTTGACCGTACCTACTGTTTTGATGGATTTTCTCGCTGTGCCTTTGCCGCAGAGACCGGCGTGGCCCTTTACTCTTTGCACGATCTCTGGCCAGCCGATGTTGCGGAGGCTATGGCCCGCCACGGGATGACACGTCTATATGCCGCACTCCACCTTCCCCCTGAGGTGCTGCTACCACCCGGTACCTACCACACGACCTCGTATCTCTTGATCCATGATGGTGACCGTGCTGTTGTGACTTATGAGGGTGATACTAGTGCAGGCTACAACCATGACGTCTCCATACTTCGTGCGTGGATCCGTACGACCAAGATAGTCGGTGACCACCCGCTGGTTATAGAACGTGTGCGGGCCATTGGATGTCATTTTGTGCTGCTGCTCACTGCGGCCCCCGAGCCGTCGCCTATGCCCTATGTTCCTTACCCTCGCTCGACGGAGGTGTATGTCCGATCTATATTTGGCCCTGGCGGCTCCCCGTCCTTGTTCCCATCAGCCTGCTCTACTAAATCTACCTTCCACGCTGTCCCGGTCCATATCTGGGACCGACTTATGCTTTTTGGTGCCACCTTGGACGACCAGGCGTTTTGCTGTTCACGGCTCATGACATACCTCCGTGGCATTAGCTACAAGGTCACTGTCGGTGCGCTTGTTGCCAATGAGGGGTGGAACGCCTCTGAAGACGCTCTTACTGCAGTAATTACTGCTGCTTATCTGACCATTTGCCATCAGCGCTACCTCCGTACCCAGGCGATATCCAAGGGTATGCGTCGGCTGGAGGTTGAGCATGCCCAGAAATTTATTACAAGACTTTACAGCTGGTTGTTTGAGAAGTCTGGCCGTGATTACATCCCCGGCCGTCAACTCCAGTTTTATGCTCAATGTCGTCGGTGGCTATCTGCAGGCTTCCACCTAGACCCCAGAGTGCTCGTGTTTGATGAGTCAGTGCCCTGCCGCTGTAGGACTTTCCTAAAGAGGGTTGCGGGAAAATTTTGCTGTTTCATGCGGTGGTTGGGGCAGGAGTGTACCTGCTTCTTGGAACCGGCTGAGGGCCTAGTTGGTGACCAAGGCCATGATAACGAGGCTTATGAAGGCTCTGAGGTCGACCAGGCTGAACCTGCACATCTCGATGTGTCGGGGACCTATGCTGTCCACGGGCGCCAGCTTGAAGCCCTCTATAGGGCGCTCAACATCCCGCAGGATATTGCCGCTCGAGCGGCTCGGTTAACAGCTACTGTTGAGCTCGCTGCAGGCCCAGACCGTCTGGAGTGCCGCACCGTGCTCGGGAATAAAACCTTCCGGACGACGGTGGTTGATGGTGCCCACCTTGAGGCGAACGGCCCTGAGCAGTACGTTCTGTCGTTTGATGCCTCCTGTCAGTCTATGGGGGCCGGGCCGCACAGTCTTACTTACGAGCTCACACCCGCTGGTTTGCAGGTTAGGATTTCATCTAACGGCCTAGACTGCACTGCCGTATTCCCCCCTGGCGGTGCCCCTAGTGCGGCGCCGGGGGAAGTAGCGGCTTTTTGCAGCGCCCTCTACAGGTATAATAGATTCACCCAGCGGCATTCGCTGACCGGTGGCCTGTGGTTACATCCTGAGGGGTTGCTGGGCATTTTCCCCCCTTTCTCCCCTGGGCATATTTGGGAGTCTGCAAACCCCTTCTGTGGGGAAGGCACCTTGTATACTCGTACCTGGTCCACATCCGGCTTTTCTAGTGACTTCTCCCCTCCCGAGGCGGCAGTCCCTGCACCGGCTGCTGCCCCCGGATTGTCCTTCCCT---------------ACCCCACCAGTCAGTGATATTTGGGTGTTACCACCGCCCTCAGAAGGGTCTCAGGTTGATGTGGCTCTCACACCCCCCGCCCCCGAGCCCGTTGGG---------------TTGCCCGGC---CCTACT---------------GAACCTCCT------------CCC---CCCGTGCGTAAGCCACCGGCACTGTCGCCCTCTCGCACCCGCCGTCTTCTTTACACCTACCCCGACGGCGCTAAGGTGTATGCGGGATCACTGTTTGAGTCTGATTGTGACTGGCTGGTGAATGCCTCTAACCCGGGCCATCGCCCTGGGGGTGGCCTCTGTCATGCCTTTTACCAACGCTTCCCTGAGGCGTTCTACCCAACTGAATTTATTATGCGTGAGGGTCTCGCTGCATACACCTTGACCCCGCGGCCTATTATTCACGCTGTGGCCCCCGACTATAGGGTTGAGCAGAATCCAAAGAGGCTTGAGGCAGCGTACCGAGAAACCTGCTCCCGCCGTGGTACTGCCGCCTATCCACTCCTAGGCTCAGGTATATATCAGGTCCCTGTTGGCCTTAGCTTTGATGCTTGGGAGCGTAATCACCGCCCCGGTGATGAGCTTTACCTGACCGAACCCGCTGCAGCCTGGTTTGAAGCTAACAAGCCGACGCAGCCGGCACTTACGATAACGGAGGACACGGCTCGCACGGCCAACCTAGCATTAGAGATTGATGCTGCCACAGAGGTGGGCCGTGCTTGTGCCGGCTGCACTGTTAGCCCCGGAATTGTGCATTATCAGTTTACCGCCGGGGTCCCAGGCTCAGGTAAATCAAGGTCCATCCAGCAGGGGGATGTTGATGTTGTGGTTGTCCCTACCCGGGAGCTCCGCAATAGTTGGCGCCGCCGGGGCTTTGCGGCCTTTACACCCCATACGGCGGCCCGTGTCACTATAGGCCGCCGTGTTGTGATTGACGAGGCCCCGTCCCTCCCACCGCACTTGTTGCTGTTGCATATGCAACGGGCCTCTTCAGTCCACCTCCTCGGTGACCCAAATCAGATCCCTGCCATTGATTTCGAGCATGCCGGTTTGGTCCCCGCAATCCGCCCTGAGCTTGCACCAACGAGTTGGTGGCATGTCACACATCGTTGCCCGGCTGATGTATGTGAGCTTATACGCGGGGCTTACCCTAAAATCCAGACCACTAGTCGTGTGCTACGATCTCTGTTCTGGAATGAGCCGGCCGTTGGCCAGAAGTTGGTCTTCACGCAGGCTGCTAAGGCTGCCAACCCTGGTGCGATCACAGTCCATGAGGCCCAGGGCGCTACCTTTACAGAGACCACAATTATAGCTACGGCTGATGCCAGGGGTCTTATCCAGTCATCCCGAGCTCATGCTATAGTTGCACTTACCCGCCACACAGAGAAGTGCGTTATTCTAGATGCCCCTGGCTTGTTGCGTGAGGTCGGTATATCAGATGTAATTGTCAACAACTTTTTTCTTGCTGGTGGGGAGGTGGGTCATCACCGCCCCTCTGTGATACCCCGCGGCAACCCTGACCGGAACCTCGAGACTCTACAGGCCTTTCCACCATCTTGTCAGATTAGTGCTTACCACCAGCTGGCTGAGGAGCTGGGTCATCGCCCAGCTCCTGTTGCCGCCGTCTTGCCCCCCTGCCCCGAGCTCGAGCAGGGCCTGTTGTACATGCCACAAGAGCTTACAGTGTCAGATAGTGTGTTGGTCTTTGAACTCACGGACATAGTCCATTGCCGTATGGCCGCCCCGAGCCAGCGGAAAGCTGTTCTCTCAACGCTTGTGGGGAGGTATGGCCGTAAGACAAAGTTGTATGAGGCAGCCCATTCAGACGTCCGAGAATCCCTAGCTAGGTATATTCCTACTATCGGACCCGTCCAGGCCACCACGTGTGAGTTATATGAATTGGTTGAGGCCATGGTGGAGAAGGGCCAGGACGGCTCTGCCGTCCTGGAGCTTGACTTGTGTAATCGTGATGTTTCGCGTATCACATTTTTCCAGAAAGACTGTAACAAGTTTACAACTGGTGAGACCATCGCCCATGGTAAGGTTGGTCAGGGTATATCGGCCTGGAGTAAGACTTTTTGTGCTCTGTTTGGCCCGTGGTTTCGCGCCATTGAAAAAGAAATACTCGCCCTGCTCCCGCCTAATATCTTCTACGGCGACGCCTATGAGGAGTCGGTGTTTGCTGCGGCCGTGTCTGGGGCGGGGTCCTGCATGGTATTTGAAAATGACTTTTCCGAGTTTGATAGCACTCAGAACAATTTTTCTCTT------------------GGCCTTGAGTGTGTGGTTATGGAAGAGTGCGGCATGCCTCAATGGTTAATCAGGTTGTACCATCTGGTCCGGTCAGCCTGGATTCTGCAGGCACCGAAGGAGTCTCTTAAAGGTTTCTGGAAGAAGCACTCTGGTGAGCCTGGCACCCTTCTTTGGAATACCGTTTGGAACATGGCGATCATAGCACACTGCTATGAGTTTCGCGATTTCCGGGTTGCCGCTTTTAAGGGTGATGATTCGGTGGTCCTCTGTAGTGATTACCGACAGAGCCGTAATGCGGCGGCCTTAATTGCGGGTTGTGGGCTCAAATTGAAAGTCGACTACCGCCCTATCGGGTTGTATGCCGGTGTGGTGGTGGCCCCTGGTCTGGGGACACTGCCTGATGTGGTGCGATTTGCTGGCCGGCTGTCTGAAAAGAACTGGGGCCCCGGCCCAGAGCGTGCTGAGCAGCTGCGTCTTGCTGTTTGTGATTTCCTTCGAGGGTTAACGAATGTCGCGCAGGTCTGTGTTGATGTTGTGTCCCGTGTTTATGGAGTCAGCCCCGGGTTGGTACATAACCTTATCGGCATGCTGCAGACTATTGCTGATGGCAAGGCCCATTTTACAGAGACTATCAAACCTGTGCTTGACCTTACAAACTCTATCATACAGCGGGTGGAA
>ACL54976
ATGGAGGCCCATCAGTTCATTAAGGCTCCTGGCATTACTACTGCCATTGAGCAGGCTGCTCTGGCTGCGGCCAACTCCGCCTTGGCGAATGCTGTGGTGGTCCGGCCGTTTTTGTCTCGCGTACAGACAGAGATTCTTATAAATTTGATGCAACCCCGGCAGTTAGTTTTCCGCCCTGAGGTGCTTTGGAATCACCCTATTCAGAGAGTTATACACAATGAATTGGAACAGTACTGCCGTGCTCGGGCTGGTCGTTGCTTGGAGGTTGGAGCCCATCCGAGATCTATCAATGACAACCCCAATGTTTTGCATCGGTGTTTTCTTAGGCCGGTCGGTAGGGATGTCCAGCGCTGGTACTCAGCCCCCACCCGCGGCCCTGCAGCTAACTGCCGCCGCTCCGCGCTACGTGGTCTCCCCCCTGTCGACCGCACCTATTGCTTTGATGGATTCTCCCGCTGTGCTTTTGCTGCAGAAACCGGTGTGGCCCTTTACTCTTTGCATGATCTTTGGCCAGCCGATGTTGCGGAGGCCATGGCCCGCCATGGGATGACACGTCTTTATGCCGCACTTCATCTCCCCCCTGAGGTGCTGTTACCACCCGGCACCTACCACACAACCTCGTATCTTCTGATTCACGACGGCAATCGTGCTGTTGTGACTTATGAGGGTGACACTAGTGCAGGCTACAACCATGACGTCTCTATACTCCGTGCGTGGATCCGCACGACTAAAATAGTTGGTGAACACCCGCTGGTTATAGAGCGCGTGCGGGCTATCGGGTGTCATTTTGTGCTGCTGCTCACCGCAGCCCCCGAGCCGTCACCTATGCCTTATGTCCCTTACCCCCGTTCGACGGAAGTGTACGTTCGATCTATATTTGGCCCTGGCGGCTCCCCGTCTCTGTTCCCATCAGCCTGCTCCACAAAATCTACTTTTCATGCCGTCCCGGTTCATATCTGGGACCGGCTCATGCTCTTTGGCGCCACATTGGATGACCAGGCGTTCTGTTGTTCACGGCTCATGACATATCTCCGTGGCATTAGCTACAAAGTCACCGTTGGTGCGCTTGTTGCTAATGAGGGTTGGAATGCCTCTGAGGATGCCCTTACTGCAGTAATCACCGCAGCCTACTTGACTATTTGTCATCAGCGCTACCTTCGTACCCAGGCAATATCCAAGGGTATGCGCCGGTTGGAGGTTGAGCACGCCCAGAAGTTCATTACAAGGCTTTACAGCTGGCTATTCGAGAAGTCTGGCCGTGATTATATCCCCGGCCGCCAGCTCCAGTTTTATGCTCAGTGCCGGCGGTGGCTATCTGCAGGTTTCCATCTGGACCCTAGAGTGCTTGTTTTTGATGAGTCAGTGCCTTGCCGCTGTAGGACTTTCTTAAAGAGGGCCGCTGGTAAATTCTGCTGCTTCATGCGGTGGCTAGGACAGGAATGCACTTGCTTCTTGGAGCCAGCTGAGGGCTTAGTTGGCGACCAAGGCCATGATAACGAGGCTTACGAGGGTTCTGAAGTCGACCCGGCCGAGCCTGCACATCTTGATGTCTCGGGGACCTATGCCGTTCATGGGCGTCAGCTTGAGGCCCTTTATCGGGCACTTAACATCCCCCATGACATTGCTGCTCGAGCAGCCCGGCTTACAGCTACTGTTGAGCTCGTTGCAGGTCCAGACCGTTTGGAGTGCCGCACCGTGCTTGGGAATAAGACTTTCCGAACGACAGTTGTGGACGGTGCCCACCTTGAAGCTAATGGCCCTGAACAATATGTTTTATCGTTTGATGCTTCCCACCAGTCCATGGGGGCCGGGTCACATAGCCTCACTTACGAGCTCACGCCTGCCGGCTTGCAGGTAAGGATTTCATCTAATGGCCTGGATTGCACTGCTACATTTCCCCCTGGTGGCGCCCCTAGCGCCGCGCCGGGAGAGGTAGCGGCTTTTTGCAGTGCCCTCTACAGGTATAACAGATTCACCCAGCGGCATTCGCTAACTGGCGGTCTATGGTTACACCCTGAGGGACTGCTGGGCATCTTCCCTCCTTTCTCTCCCGGGCATATTTGGGAGTCTGCCAACCCCTTCTGTGGGGAGGGGACCTTGTACACCCGCACCTGGTCCACATCTGGTTTTTCTAGTGATTTCTCCCCTCCTGAGGCGGCCGCCTTTCCACCGGCTGCTGCCCCAGGGTTGCCCTGTCCT---------------ACTCCACCTGCCAGTGAAATCTGGGTGCTGCCACCGCCCTCTGAAGGGTCTCAGGTCGACGTGGTATCTGTCCCACCTGCCCCTGAGCCTGCTGGC---------------CCGCCTGGT---TCCACC---------------GAACCCTTA------------CCC---CCTGTGCGTAAGCCGCCAGTACCACCGCCTTCTCGCACCCGCCGCCTCCTTTACACATACCCTGACGGCGCTAAGGTGTATGCGGGGTCATTGTTTGAGTCAGATTGTGACTGGCTGGTTAATGCCTCTAACCCAGGCCACCGTCCCGGGGGTGGCCTTTGCCACGCTTTCTACCAGCGTTTCCCCGAGGCGTTCTACCCAACTGAATTTATTATGCGTGAGGGTCTTGCAGCATATACCCTGACCCCGCGCCCTATAATTCACGCGGTGGCCCCCGACTATAGGGCTGAGCAGAATCCGAAGAGGCTTGAGGCGGCGTACCGAGAAACTTGCTCCCGTCGCGGTACTGCTGCCTATCCGCTTCTTGGCTCAGGTATATATCAGGTCCCTGTTAGTCTTAGTTTTGATGCTTGGGAGCGCAACCACCGCCCCGGTGATGAACTCTACCTGACTGAGCCCGCCGTAACCTGGTTCGAAGCTAACAAGCCGGCGCAGCCAGCACTTACGATAACAGAAGACACAGCCCGTACAGCCAACCTAGCACTAGAGATCGATGCTACCACAGAGGTCGGTCGCGCTTGTACCGGTTGTACTGTTAGCCCTGGGGTTGTGCACTATCAGTTTACTGCTGGGGTCCCGGGTTCAGGCAAGTCGAGGTCTATACAGCAGGGAGATGTTGATGTTGTGGTTGTTCCCACCCGGGAGCTCCGTAATAACTGGCGCCGCTGGGGCTTTGCGGCCTTCACACCTCATACGGCGGCCCGTGTTACTATGGGCCGCCGTGTTGTGATCGATGAGGCCCCATCCCTTCCACCGCAC---CTGCTGCTACATATGCAGCGGGCCTCATCGGTCCATCTCCTCGGTGACCCAAATCAAATTCCTGCCATCGACTTTGAGCACGCTGGCTTAGTCCCTGCAATTCGCCCTGAGCTTGCACCAACAAGCTGGTGGCATGTCACGCACCGTTGTCCGGCCGATGTATGTGAACTCATACGCGGGGCTTACCCTAAAATCCAGACCACAAGTCGTGTGCTACGATCCTTGTTTTGGAATGAGCCAGCTATTGGCCAGAAATTGGTCTTTACGCAGGCCGCTAAAGCTGCTAACCCTGGTGCGATTACGGTCCATGAGGCCCAGGGCGCCACCTTTACGGAGACCACAATTATAGCCACGGCTGACGCCAGGGGTCTTATCCAGTCATCCCGTGCTCATGCTATAGTGGCACTTACCCGTCATACAGAGAAGTGCGTCATCTTAGACGCCCCTGGCCTGTTGCGTGAGGTCGGCATATCAGATGTAATTGTCAACAATTTTTTTCTTGCCGGTGGGGAGGTGGGTCATCACCGCCCCTCTGTGATACCCCGTGGCAACCCTGATAAGAACCTTGACACCCTACAGGCCTTCCCGCCATCATGCCAGATTAGCGCCTATCACCAGCTGGCTGAGGAATTGGGCCACCGCCCGGCTCCTGTTGCTGCCGTTTTGCCCCCTTGTCCTGAGCTCGAGCAGGGCTTGTTATATATGCCACAAGAGCTCACAGTGTCCGATAGTGTGCTGGTTTTCGAGCTCCCGGATATAGTCCACTGCCGTATGGCTGCCCCAAGTCAGCGGAAGGCTGTTCTTTCAACGCTCGTGGGGAGGTATGGCCGTAAGACGAAGCTGTATGAGGCAGCTCATTCAGACGTCCGTGAGTCCCTAGCCAGGTTTATCCCTACTATTGGGCCTGTCCAGGCCACCACATGTGAGCTATATGAACTGGTTGAGGCCATGGTGGAGAAGGGCCAGGACGGCTCTGCCGTCTTGGAGCTTGATCTATGTAACCGTGACGTCTCACGCATTACATTCTTTCAGAAGGATTGTAATAAGTTTACAACTGGTGAGACCATCGCCCATGGTAAGGTTGGCCAGGGCATATCGGCCTGGAGTAAGACCTTCTGTGCTCTGTTTGGCCCGTGGTTCCGTGCCATCGAGAAAGAAATACTGGCCCTGCTCCCGCCTAATATCCTTTACGGTGACGCCTATGAGGAGTCGGTGTTTGCTGCTGCTGTGTCCGGGGCGGGGTCTTGTATGGTGTTTGAAAATGACTTTTCGGAATTTGACAGTACTCAGAATAATTTTTCTCTC------------------GGCCTTGAGTGTGTGGTCATGGAAGAGTGCGGCATGCCCCAATGGTTAATCAGGTTGTATCACTTGGTCCGATCAGCTTGGATATTACAGGCGCCGAAGGAGTCTCTTAAAGGTTTTTGGAAGAAGCACTCTGGTGAGCCTGGTACCCTCCTCTGGAATACTGTTTGGAACATGGCAATCATAGCACATTGCTATGAGTTCCGTGATTTCCGGGTTGCTGCCTTTAGGGGTGATGATTCGGTGGTCCTCTGTAGTGACTACCGACAGAGTCGTAATGCAGCAGCCTTAATTGCAGGCTGCGGGCTCAAACTGAAGGTTGATTATCGACCTATTGGGCTGTATGCTGGTGTGGTGGTGGCCCCTGGCCTAGGAACATTGCCTGATGTAGTGCGTTTTGCTGGTCGGTTATCTGAAAAGAATTGGGGCCCCGGCCCAGAGCGTGCTGAGCAGCTGCGTCTTGCTGTTTGTGATTTTCTTCGAGGGTTGACGAATGTTGCGCAGGTTTGTGTTGATGTTGTATCTCGTGTTTATGGAGTCAGTCCCGGGTTGGTACATAACCTCATTGGCATGTTGCAGACCATTGCCGATGGCAAGGCCCATTTTACAGAGACTATTAAACCTGTGCTTGATCCTACAAACCCAATCATACATCGGGTGGAA
>BAH03562
ATGGAGGCCCACCAGTTTATTAAGGCTCCTGGCATTACTACTGCCATTGAGCAGGCTGCTCTGGCTGCGGCTAACTCCGCCTTGGCGAATGCTGTGGTGGTTCGGCCGTTTTTGTCTCGCGTTCAAACCGAGATTCTTATTAATTTGATGCAACCCCGGCAACTGGTTTTCCGCCCTGAGGTGCTTTGGAATCATCCCATTCAGAGAGTCATACATAATGAGTTAGAACAATACTGCCGGGCCCGGGCCGGTCGTTGCTTGGAGGTTGGGGCCCACCCTAGATCTATTAATGATAATCCTAATGTTCTGCATCGGTGTTTCCTTAGACCGGTTGGCAGGGATGTCCAGCGCTGGTACTCTGCCCCAACCCGTGGCCCTGCGGCTAACTGCCGCCGCTCTGCGTTACGTGGCCTCCCCCCTGTCGATCGTACCTACTGTTTTGATGGATTCTCCCGTTGTGCTTTTGCTGCAGAGACCGGTGTGGCCCTTTATTCTCTGCATGACCTCTGGCCGGCCGATGTTGCGGAGGCTATGGCCCGCCACGGGATGACGCGTCTATATGCTGCACTTCACCTCCCCCCTGAGGTGCTGTTACCACCTGGTACCTACCACACAACCTCGTATCTTTTGATCCATGATGGCGACCGTGCTGTTGTGACGTATGAAGGTGATACTAGTGCAGGTTACAACCATGACGTCTCCATACTCCGTGCGTGGATCCGTACGACTAAAATAGTTGGTGATCATCCCTTGGTTATAGAGCGTGTGCGGGCCATCGGGTGTCATTTTGTGCTGCTGCTCACCGCAGCCCCTGAACCGTCGCCTATGCCTTATGTTCCTTACCCTCGTTCGACGGAAGTGTATGTCCGATCTATATTTGGCCCAGGCGGTTCCCCGTCCTTGTTTCCATCAGCCTGCTCTACAAAATCTACTTTTCACGCTGTCCCGGTTCATATCTGGGACCGGCTTATGCTTTTTGGTGCCACCCTAGATGACCAGGCGTTCTGTTGCTCGCGGCTCATGACATACCTCCGCGGTATTAGCTATAAGGTCACCGTTGGTGCGCTTGTTGCTAATGAGGGGTGGAACGCCTCTGAGGATGCCCTCACCGCAGTAATCACCGCAGCCTATTTGACCATCTGTCACCAGCGCTACCTCCGCACCCAGGCTATATCCAAGGGTATGCGTCGGTTGGAGGTTGAGCATGCCCAGAAATTCATCACAAGACTTTATAGCTGGCTATTTGAGAAGTCTGGCCGTGACTACATTCCTGGCCGCCAGCTCCAGTTTTATGCTCAGTGTCGGCGGTGGTTATCCGCAGGCTTTCACTTAGACCCCAGAGTGCTCGTTTTTGATGAGTCTGTGCCTTGTCGTTGTAGGACTTTTCTAAAGAAGGTTGCGGGTAAATTTTGCTGCTTTATGCGGTGGTTAGGGCAGGAGTGCACCTGTTTTTTAGAACCAGCTGAGGGCCTAGTTGGCGACCATGGCCATGATAATGAGGCTTATGAGGGCTCAGAGGTCGACCAAGCTGAACCTGCACATCTTGATGTGTCGGGGACCTATGCTGTCCATGGGCGCCAGCTTGAGGCCCTCTATAGGGCGCTCAACATACCGCATGATATTGCCGCTCGGGCGGCTCAACTAACGGCCACTGTTGAGCTCGCTGCTGGCCCAGACCGTTTGGAATGCCGCACCGTGCTCGGGAATAAGACCTTCCGGACGACGGTGGTTGATGGCGCGCATCTTGAAGCGAACGGCCCTGAGCAGTATGTTCTGTCGTTTGACGCTTCCCAGCAGTCTATGGGCGCTGGGCCGCATAGTCTTACTTATGAGCTCACACCCGCTGGCTTGCAGGTTAGGATTTCATCTAACGGCTTAGATTGTACCGCCGTATTTCCCCCTGGCGGCGCCCCTAGCGCAGCGCCGGGGGAGGTAGCGGCTTTTTGCAGCGCCCTTTACAGGTATAACAGATTTACCCAGCGGCATTCGTTAACCGGCGGTTTGTGGCTGCACCCTGAGGGGTTACTAGGCATTTTCCCCCCTTTTTCTCCTGGGCACATTTGGGAGTCTGCCAACCCATTTTGTGGAGAAGGAACTTTGTACACTCGCACCTGGTCCACGTCTGGTTTCTCCAGTGACTTTTCCCCTCCTGAGGCGGCCACCCTTGCACCGGCCGCTGCCCCTGGGCTGCCTCACTCT---------------ACCCCACCTGTCAGTGATATTTGGGTGTTACCACCGCCCTCAGAAGAGTCTCAGGTTGATGCGGCTCCTGCACCTCCTGCCCTCGAGCCCGTTGGG---------------CTGTCTAGC---CCTGTT---------------AAGCCTACT------------CCC---CCCGTGCGTAAGCCACCGGCATCGCCGCCTTCCCGCACCCGCCGTCTTCTTTACACTTACCCTGACGGCGCCAAAGTGTATTCGGGGTCACTGTTTGAGTCGGATTGTGATTGGTTAGTCAATGCCTCTAACCCAGGCCACCGTCCCGGGGGTGGCCTCTGTCATGCCTTTTACCAACGTTTCCCTGAGGCATTTTACCCGACTGAATTCATTATGCGTGAGGGGCTCGCAGCATACACCTTGACCCCGCGCCCTATCATTCACGCAGTGGCCCCCGATTATAGGGTTGAGCAGAACCCAAAGAGGCTTGAGGCGGCGTATCGGGAGACTTGCTCCCGTCGCGGCACCGCTGCCTACCCACTTCTTGGCTCAGGTATATACCAGGTCCCTGTCGGCCTTAGTTTTGATGCCTGGGAGCGTAATCATCGCCCAGGCGATGAGCTCTACCTGACTGAGCCCGCTGCAGCCTGGTTTGAAGCTAACAAGCCGACACAGCCGGCACTTACGATAACGGAGGATACTGCCCGTACAGCCAACCTAGCGTTAGAGATCGATGCTGCCACAGAGGTTGGCCGCGCTTGTGCCGGCTGTACCGTCAAACCTGGGATTGTGCACTATCAGTTTACTGCCGGGGTTCCGGGTTCGGGCAAGTCAAGGTCCATACAGCAGGGGGATGTCGATGTTGTGGTTGTCCCCACCCGAGAGCTTCGAAATAGTTGGCGTCGCCGGGGTTTTGCGGCCTTTACACCCCACACGGCGGCCCGTGTCACTACAGGTCGCCGTGTTGTGATTGATGAGGCCCCATCCCTCCCACCGCACCTGCTGTTGTTACACATGCAGCGGGCCTCTTCGGTCCACCTCCTCGGTGACCCAAATCAGATCCCTGCCATTGATTTTGAGCACGCTGGTCTGGTCCCCGCAATTCGCCCTGAGCTTGCACCAACAAGTTGGTGGCATGTCACACACCGCTGCCCGGCCGATGTCTGTGAACTCATACGCGGGGCTTACCCTAAAATCCAGACCACGAGTCGTGTGCTACGGTCTCTGTTCTGGAATGAGCCTGCTACTGGCCAGAAGTTGGTCTTTACGCAGGCTGCTAAAGCTGCTAACCCTGGAGCGATTACGGTCCATGAAGCCCAGGGCGCTACCTTTACGGAAACCACAATTATAGCCACGGCTGATGCCAGAGGCCTTATCCAGACATCTCGAGCCCATGCTATAGTTGCACTCACCCGCCACACAGAGAAATGCGTCATTTTAGATGCCCCTGGTTTGCTGCGTGAGGTCGGCATATCGGATGCCATTGTCAACAACTTTTTCCTTGCCGGCGGGGAAGTGGGCCATCACCGTCCCTCTGTGATACCCCGTGGTAACCCTGATCAGAACCTCGAGACTCTACACGCCTTCCCGCCGTCTTGTCAGATTAGCGCTTACCACCAGCTTGCTGAGGAGCTGGGCCATCGCCCAGCACCTGTTGCTGCCGTCTTGCCCCCTTGCCCTGAGCTTGAGCAGGGCCTGTTATATATGCCACAGGAGCTTACGGTGTCCGATAGTGTGCTGGTTTTTGAGCTCACGGATATAGTCCACTGCCGTATGGCTGCTCCAAGCCAGCGAAAGGCCGTTCTTTCAACACTTGTGGGGAGGTATGGCCGTAGGACGAAATTGTATGAGGCAGCCCATTCTGATGTCCGCGAGTCCTTGGCTAGGTTTATTCCCACTATCGGACCCGTCCAGGCCACCACTTGTGAGCTATATGAATTGGTTGAGGCTATGGTAGAGAAGGGCCAGGACGGCTCTGCCGTCCTGGAACTTGATTTATGTAATCGTGATGTCTCACGCATCACATTTTTCCAAAAAGACTGCAATAAGTTCACAACTGGTGAGACCATCGCCCATGGTAAGGTTGGCCAGGGTATATCGGCCTGGAGTAAGACCTTCTGCGCTCTATTCGGCCCCTGGTTTCGCGCCATAGAAAAAGAAATACTGGCCCTGCTCCCCCCTAACATCTTTTATGGTGATGCCTATGAGGAGTCAGTGTTTGCTGCCGCTGTGTCCGGGGCGGGATCTTCTATGGTATTTGAAAATGATTTCTCGGAATTTGACAGTACTCAGAACAATTTCTCCCTT------------------GGCCTTGAGTGTGTGGTTATGGAGGAGTGCGGTATGCCCCAGTGGTTGATCAGACTGTATCACCTTGTTCGGTCAGCCTGGATTTTGCAGGCGCCGAAGGAGTCTCTTAAAGGTTTCTGGAAGAAGCACTCTGGTGAGCCTGGCACCCTTCTTTGGAACACCGTTTGGAATATGGCGATCATAGCACACTGCTATGAGTTCCGCGATTTCCGGGTTGCCGCCTTTAAGGGTGATGATTCGGTTGTGCTCTGTAGTGATTACCGACAGAGTCGTAATGCAGCGGCCTTAATTGCGGGCTGTGGGCTCAAATTGAAGGTTGATTACCGCCCCATTGGGCTGTATGCTGGTGTGGTGGTGGCCCCCGGCTTGGGGACACTGCCTGATGTGGTGCGGTTTGCCGGTCGGCTGTCCGAAAAGAACTGGGGCCCTGGCCCGGAGCGTGCTGAGCAGCTGCGTCTTGCTGTCTGTGATTTTCTCCGAGGGTTAACGAATGTTGCGCAGGTCTGTGTTGATGTTGTGTCCCGTGTTTATGGAGTCAGCCCCGGGTTGGTACATAACCTTATTGGCATGCTGCAGACCATTGCCGATGGCAAGGCCCATTTTACAGAGACTATTAAACCTGTGCTTGACCTTACAAATTCTATCATACAGCGGGTGGAA
>BAH03565
ATGGAGGCCCACCAGTTTATTAAGGCTCCTGGCATTACTACTGCCATTGAGCAGGCTGCTCTGGCTGCGGCTAACTCCGCCTTGGCGAATGCTGTGGTGGTTCGGCCGTTTTTGTCTCGCGTTCAAACCGAGATTCTTATTAATTTGATGCAACCCCGGCAACTGGTTTTTCGCCCTGAGGTACTTTGGAATCATCCCATTCAGAGAGTCATACATAATGAGTTAGAACAATACTGCCGGGCCCGGGCCGGTCGTTGCTTGGAGGTTGGGGCCCACCCAAGATCTATTAATGATAATCCTAATGTTCTGCATCGGTGTTTTCTTAGACCGGTTGGCAGGGATGTCCAGCGCTGGTACTCTGCCCCAACCCGTGGCCCTGCGGCTAACTGCCGCCGCTCTGCGTTACGTAGCCTCCCCCCTGTCGATCGTACCTACTGTTTTGATGGATTCTCCCGTTGTACTTTTGCTGCAGAAACCGGTGTGGCCTTGTATTCTCTGCATGACCTCTGGCCGGCCGATGTTGCAGAGGCTATGGCCCGCCACGGGATGACGCGTCTATATGCTGCACTTCACCTCCCCCCTGAGGTGCTGTTACCACCTGGTACCTACCACACAACCTCGTATCTTTTGATCCATGATGGCGACCGTGCTGTTGTGACGTATGAAGGTGATACTAGTGCAGGCTACAACCATGACGTCTCCATACTCCGTGCGTGGATCCGTACGACTAAAATAGTTGGTGATCATCCCTTGGTTATAGAGCGTGTGCGGGCCATCGGGTGTCATTTTGTGCTGCTGCTCACCGCAGCCCCTGAACCGTCGCCTATGCCTTATGTTCCTTACCCTCGTTCGACGGAAGTGTATGTCCGATCTATATTTGGCCCTGGCGGTTCCCCATCCTTGTTTCCATCAGCCTGCTCTACAAAATCTACTTTTCACGCTGTCCCGGTTCATATCTGGGATCGGCTTATGCTTTTTGGTGCCACCCTAGATGACCAGGCGTTCTGCTGCTCGCGGCTCATGACATACCTCCGCGGTATTAGCTATAAGGTCACCGTTGGTGTGCTTGTTGCTAATGAGGGGTGGAACGCCTCTGAGGATGCCCTCACCGCAGTAATCACCGCAGCCTATTTGACCATCTGTCACCAGCGCTACCTCCGCACCCAGGCTATATCCAAGGGTATGCGTCGGTTGGAGGTTGAGCATGCCCAGAAATTCATCACAAGACTTTACAGCTGGCTATTTGAGAAGTCTGGCCGTGACTACATTCCCGGTCGCCAGCTCCAGTTTTATGCTCAGTGTCGGCGGTGGTTATCCGCAGGCTTTCACTTAGACCCCAGAGTGCTCGTTTTTGATGAGTCAGTGCCTTGCCGTTGTAGGACTTTTCTAAAGAAGGTTGCAGGTAAATTCTGCTGCTTTATGCGGTGGTTAGGGCAGGAGTGCACCTGTTTTTTAGAACCAGCTGAGGGCCTAGTTGGCGACCATGGCCATGATAATGAGGCTTATGAGGGTTCAGAGGTCGACCAAGCTGAACCTGCACATCTTGATGTGTCGGGGACCTATGCTGTCCATGGGCGCCAGCTTGAGGCCCTCTATAGGGCACTCAATATACCGCATGATATTGCCGCTCGGGCGGCTCAATTAACGGCCACTGTTGAGCTCGCTGCTGGCCCAGACCGTTTGGAATGCCGCACCGTGCTCGGGAATAAGACCTTCCGGACGACGGTGGTTGATGGCGCGCATCTTGAAGCGAACGGCCCTGAGCAGTATGTTCTGTCGTTTGACGCTTCCCAGCAGTCTATGGGCGCTGGGCCGCATAGTCTTACTTATGAGCTCACACCCGCTGGCTTGCAGGTTAGGATTTCATCTAATGGCTTAGATTGTACCGCCGTATTTCCCCCTGGCGGTGCCCCTAGCGCAGCGCCGGGGGAGGTAGCGGCTTTTTGCAGCGCCCTTTACAGGTACAACAGATTTACCCAGCGGCATTCGTTAACCGGCGGTTTGTGGCTGCACCCTGAGGGGTTACTAGGCATTTTCCCCCCTTTTTCTCCTGGGCATATTTGGGAATCTGCCAACCCATTTTGTGGAGAAGGAACTTTGTACACTCGCACCTGGTCCACGTCTGGTTTTTCCAGTGACTTTTCCCCCCCTGAGGCGGCCACCCTTGCACCGGCCGCTGCCCCTGGGCTGCCCCACTCT---------------ACCCCACCTGTCAGTGATATTTGGGTGTTACCACCGCCCTCAGAAGAGTCTCAGGTTGATGCGGCTCCTGCACCTCCTGCCCCCGAGCCCGTTGGG---------------CTGCCCAGC---CCTGTT---------------AAGCCTACT------------CCC---CCCGTGCGTAAGCCACCGGCATCGCCGCCTTCTCGCACCCGCCGTCTTCTTTACACTTACCCTGACGGCGCTAAAGTGTATTCGGGGTCACTGTTTGAGTCGGATTGTGATTGGTTAGTTAATGCCTCTAACCCAGGTCACCGTCCCGGGGGTGGCCTCTGTCACGCCTTTTACCAACGTTTTCCTGAGGCATTTTACCCGACTGAATTTATTATGCGTGAGGGGCTCGCAGCATACACTTTGACCCCGCGCCCTATTATTCATGCAGTGGCCCCCGATTATAGGGTTGAGCAGAACCCAAAGAGGCTTGAGGCGGCGTATCGGGAGACTTGCTCCCGTCGCGGCACCGCTGCCTACCCACTTCTTGGCTCAGGTATATACCAGGTCCCTGTCAGTCTTAGTTTTGATGCCTGGGAGCGTAATCATCGCCCAGGCGATGAGCTCTACCTGACTGAGCCCGCTGCAGCCTGGTTTGAAGCTAACAAGCCGACACAGCCGACACTTACGATAACGGAGGATACTGCCCGTACAGCCAACCTAGCGTTAGAGATCGATGCTGCCACAGAGGTTGGCCGCGCTTGTGCCGGCTGTACCGTCAAACCTGGGATTGTGCACTACCAGTTTACTGCCGGGGTTCCGGGTTCGGGCAAGTCAAGGTCCATACAGCAGGGGGATGTTGATGTTGTGGTTGTCCCCACCCGAGAGCTTCGAAATAGTTGGCGTCGCCGGGGTTTTGCGGCCTTCACACCCCACACGGCGGCCCGTGTCACTATAGGCCGCCGTGTTGTGATTGATGAGGCCCCATCCCTCCCACCGCACCTGCTGTTGTTACACATGCAGCGGGCCTCTTCGGTCCACCTCCTCGGTGACCCTAATCAGATCCCTGCCATTGATTTTGAGCATGCTGGTCTGGTCCCCGCAATTCGCCCTGAGCTTGCACCAACAAGTTGGTGGCATGTCACACACCGTTGCCCGGCCGATGTCTGTGAACTCATACGCGGGGCTTACCCTAAAATCCAGACCACGAGTCGTGTGCTACGGTCTCTGTTCTGGAATGAGCCTGCTACTGGCCAGAAGTTGGTCTTTACGCAGGCTGCTAAAGCTGCTAACCCTGGAGCGATTACGGTCCATGAAGCCCAGGGCGCTACCTTTACAGAAACCACAATTATAGCCACGGCTGATGCCAGAGGCCTTATCCAGTCATCCCGAGCCCATGCTATAGTTGCACTTACCCGCCACACAGAGAAGTGCGTCATTTTAGATGCCCCTGGTTTGCTGCGTGAGGTCGGCATATCGGATGCCATTGTCAACAACTTTTTCCTTGCCGGTGGGGAAGTGGGCCACCACCGTCCTTCTGTGATCCCCCGTGGTAACCCTGATCAGAACCTCGAGACTCTACACGCCTTCCCACCGTCCTGTCAGATTAGCGCTTACCACCAGCTTGCTGAGGAGCTGGGCCATCGCCCAGCACCTGTTGCTGCCGTCTTGCCCCCTTGCCCTGAGCTCGAGCAGGGCCTGTTATATATGCCACAGGAGCTTACGGTGTCCGATAGTGTGTTGGTTTTTGAACTCACGGATATAGTCCACTGCCGTATGGCTGCTCCAAGCCAGCGAAAGGCCGTTCTTTCAACACTTGTGGGGAGGTATGGCCGTAGGACGAAATTGTATGAGGCAGCCCATTCTGATGTCCGCGAGTCCTTGGCTAGGTTTATTCCCACTATCGGACCCGTCCAGGCCACCACATGTGAGTTATATGAATTGGTTGAGGCTATGGTAGAGAAGGGCCAGGACGGCTCTGCCGTTCTGGAACTTGATTTATGCAATCGTGATGTCTCACGCATCACATTTTTCCAAAAAGACTGCAATAAGTTTACAACTGGTGAGACCATCGCCCATGGTAAGGTTGGCCAGGGTATATCGGCCTGGAGTAAGACCTTCTGTGCCCTATTTGGCCCCTGGTTTCGCGCCATAGAAAAAGAAATACTGGCCCTGCTCCCCCCTAACATCTTTTATGGTGATGCCTATGAGGAGTCAGTGTTTGCTGCCGCTGTGTCCGGGGCGGGATCTTCTATGGTATTTGAAAATGACTTCTCGGAATTTGACAGTACTCAGAACAATTTCTCCCTT------------------GGCCTTGAGTGTGTGGTTATGGAGGAGTGCGGTATGCCCCAATGGTTGATTAGATTGTATCACCTTGTTCGGTCAGCCTGGATTCTGCAGGCGCCGAAGGAGTCTCTTAAAGGTTTCTGGAAGAAGCACTCTGGTGAGCCTGGCACCCTTCTTTGGAACACCGTTTGGAATATGGCGATCATAGCACACTGCTATGAGTTCCGCGATTTCCGGGCTGCCGCCTTTAAGGGTGATGATTCGGTTGTGCTCTGTAGTGATTACCGACAGAGTCGTAATGCAGCGGCCTTAATTGCGGGCTGTGGGCTCAAATTGAAGGTTGATTATCGCCCCATTGGGCTGTATGCTGGTGTGGTGGTGGCCCCTGGTTTGGGGACACTGCCTGATGTGGTGCGGTTTGCCGGTCGGCTGTCCGAAAAGAACTGGGGCCCTGGCCCGGAGCGTGCTGAGCAGCTGCGTCTTGCTGTCTGTGATTTTCTCCGAGGGTTAACGAATGTTGCGCAGGTCTGTGTTGATGTTGTGTCCCGTGTTTATGGAGTCAGCCCCGGGTTGGTACATAACCTTATTGGCATGCTGCAGACTATTGCCGATGGCAAGGCCCATTTTACAGAGACTATTAAACCTGTGCTTGACCTTACAAATTCTATCATACAGCGGGTGGAA
>BAH08623
ATGGAGGCCCACCAGTTCATAAAGGCTCCTGGCGTCACTACTGCTATTGAGCAGGCAGCTCTAGCAGCGGCCAACTCCGCCTTGGCGAATGCTGTGGTGGTTCGGCCTTTTCTATCCCGGCTACAGACAGAGATACTTATTAACCTGATGCAGCCCCGGCAGCTTGTTTTCCGGCCTGAAGTCTTATGGAACCACCCAATTCAGCGCGTGATCCACAACGAGCTTGAGCAATACTGCCGGGCTCGGGCTGGCCGCTGCCTTGAGGTGGGTGCTCACCCACGCTCTATTAATGACAACCCCAATGTTCTGCACCGTTGTTTCTTGAAACCTGTCGGCCGCGATGTTCAGCGGTGGTACACCGCCCCCACTCGTGGCCCCGCAGCAAACTGCCGCCGCTCGGCCCTCCGTGGCCTCCCACCTGTCGACCGAACCTACTGTTTTGATGGTTTTTCCGGCTGCACGTTTGCTGCTGAGACAGGGATAGCCCTTTACTCACTGCACGACCTCTGGCCTGCCGATGTTGCCGAGGCAATGGCTCGCCACGGTATGACCCGGCTGTATGCAGCTCTCCACCTCCCCCCGGAGGTACTGCTCCCCCCTGGCACCTATCATACCACTTCGTACCTTCTCATCCATGATGGGGACCGTGCAGTGATTACATATGAGGGGGACTCTAGTGCTGGATACAACCATGACGTGTCCATTCTGCGCGCCTGGATCCGCACTACTAAGGTTACCGGCGACCACCCGCTGGTAATTGAGCGGGTCCGGGCGGTGGGCTGTCACTTTGTGCTTCTTCTCACAGCTGCACCTGAACCATCGCCAATGCCTTATGTCCCTTACCCTCGTTCCACCGAGGTTTATGTTCGGTCCATTTTTGGCCCTGGTGGTTCACCATCCCTGTTTCCCACTGCCTGCTCTACTAAGTCAACATTTCATGCCGTCCCTGTGCATATATGGGACAGACTTATGCTCTTCGGTGCGACCCTCGATGACCAGGCCTTTTGCTGTTCAAGGCTAATGACATACCTTCGTGGTATTAGTTACAAAGTCACAGTTGGCGCTCTTGTCGCCAACGAGGGCTGGAATGCCTCCGAAGACGCATTAACTGCTGTCATTACTGCAGCTTACCTTACCATTTGCCATCAGAGGTACCTCCGCACACAGGCTATCTCGAAGGGGATGAAAAGATTGGAGCTTGAGCATGCACAGAAGTTTATAACACGTCTTTATAGCTGGTTGTTTGAAAAATCTGGCCGTGATTACATCCCCGGCCGTCAGTTGCAGTTTTACGCCCAGTGCCGTCGATGGTTATCTGCCGGTTTCCACCTTGATCCTCGTGTGCTCGTTTTTGATGAAGCGGCCCCTTGCCGCTGTCGTAGCTTGCTTCGCAAAGCTGCCCATAAATTTTGCTGCTTTATGCGATGGCTGGGGCAGGATTGCACCTGCTTCCTTCAGCCTGTTGAGGGGAGGGTCGGTGAACAGGGTTATGATAATGAGGCATTTGAGGGGTCGGACGTCGACCCTGCTGAAGAGGCCACTGTGAGTATCTCTGGCTCGTACATTGTCACCGGCAGCCAGTTGCAGCCTCTTTACCAGGCGCTCGGTATTCCCTCTGACCTTGCCGCCCGAGCGGGCCGGCTCACTGCCACTGTCGAAGTCTCAGACACCGACGGCCGTCTCACTTGTAAGACCACTATGGGCAATAAGACCTTCACAACAGTTTTTACCGACGGTGCCCAGCTGGAGGCTAATGGGCCGGAGCAGTATGTGCTATCACTTGATTTGGCTAAACAGACTATGGCCGCCGGCCCACATAGCCTTAGTTACGCCTTGACACCTGCGGGTCTTGAGGTGCGTGCTGTTTCTGCCGGACTCGACTGTAGGGCTGTCTTCCCATCTGGGGTTGCAACCCCCTCTGCTCCCGGTGAGGTGTCCGCCTTCTGCTCGGCTTTATACAGGTTTAACCGCTGTGTCCAGCGGCACTCTCTCATTGGTGGCTTGTGGTATTATCCTGAGGGGCTAATTGGTTTGTTTCCACCGTTTGCCCCTGGCCACACCTGGGAGTCGGCCAACCCCTTCTGTGGGGAGAGCACCCTTTACACCCGCACCTGGTCGGTGTCGGGCTTTTCTAGCTGTTTTTCTCCATTCGAGCCCCCCGCTCTGGACTCACCACCCCCCGCCGAGGCTGATGCACCCGTGGCTGTTGATGTTCTACCCCCAGCTACCTTGACATTACCACAACCTCCGGCTCCTAAACGGGCAGTACCCCCGCAAGATCTTGCCGATGGCGATGTCGCTCGGGCTTCT---------------CCGGGTGTC---TCTGCT---------------GCACCCCCT------------GTG---CCGGCGCAATCCGTG---ACTGATCCACCCGTGTCCCGCCGGCGGTTACTTCATACTTATCCTGATGGGTCAAAAGTGTACGCTGGCTCCCTTTTCGAGTCCGAGTGTACTTGGTTGGTCAATGCGTCCAATCCCGGCCACCGTCCCGGTGGTGGCCTCTGCCATGCATTTTACCAGCGGTTCCCGGAGTCATTTGACCCCGCCGAGTTCGTCATGTCCGATGGGTTTGCAGCCTATACCCTGACGCCCCGACCTATTATCCATGCTGTTGCTCCCGACTATCGGGTAGAACATAACCCCAAGAGGCTTGAGGCTGCTTATCGAGAGACGTGCTCCCGCCGTGGCACGGCTGCTTATCCCCTGCTCGGCGCCGGCATATATAAGGTGCCTGTTGGGCTTAGTTTTGATGCCTGGGAGCGCAACCATCGGCCCGGGGACGAGTTGTATCTTACTGAGCCGGCTATAGCTTGGTTCGAGGCTAACCGACCCACTCTCCCCGCGCTTACTATCACTGAGGACACGGCACGAACAGCAAATCTGGCGTTGGAGCTAGATTCGGCCACTGAGGTCGGTCGGGCGTGTGCTGGTTGCCGTGTTGAGCCAGGCGTCGTTCATTACCAGTTCACGGCGGGCGTCCCTGGTTCCGGCAAGTCACGGTCAATTCAGCAGGGCGAGGTGGATGTGGTGGTAGTACCAACTCGTGAGCTGCGCAACTCGTGGCGACGCCGCGGGTTTGCAGCCTACACACCCCACACCGCGGCCCGTGTTACCCGTGGCCGTAGGGTTGTCATTGATGAGGCCCCGTCACTTCCACCACACCTGCTCCTGCTGCACATGCAGCGGGCCTCGTCGGTCCACCTTCTTGGCGACCCCAACCAAATCCCTGCCATTGATTTCGAGCATGCTGGTCTTGTACCCGCAATCCGGCCTGAGCTTGTACCAACAAAGTGGTGGCATGTTACCCACAGGTGTCCGGCAGATGTTTGTGAGCTAATTCGCGGCGCGTACCCTAAGATCCAGACAGCGAGCCGTGTTTTTCGCTCCCTGTTTTGGGGGGAGCCTCCTGTCGGTCAAAAACTAGTGTTCACTCAGGCGGCGAAGGCCGCTAACCCCGGTGCAATTACGGTCCATGAGGCCCAGGGCGCTACATTCACTGAGACTACTATTATTGCTACGGCGGATGCTCGCGGGCTGATTCAGTCATCTAGGGCTCACGCTATTGTGGCCCTAACCCGTCATACGGAGAAATGTGTGGTCGTTGATGCCCCGGGACTCCTTCGTGAGGTCGGTATTTCTGACGCCATTGTCAATAACTTTTTCCTCTCTGGCGGCCAGATTGGTCAGCACCGTCCATCAGTCATACCGCGTGGCACTATCGACAACAATGTTGATACGCTTGATGCATTCCCACCCTCTTGCCAGTTCAGCGCCTACCATCAGCTTGCGGAAGAGCTCGGCCATCGACCGGCCCCGATCGCTGCCGTCCTGCCCCCCTGCCCTGAACTTGAACAGGGTCTACTTTACATGCCTCAGGAATTGACCACGTCTGATAGTGTGCTTACATTTGAATTGACAGATATAGTGCACTGTCGTATGGCGGCACCTAGTCAGCGTAAGGCGGTCCTGTCGACTCTTGTCGGCAGGTACGGCCGCCGTACGAAGTTGTATGAGGCTGCTCATGCAGATGTCCGTGGGTCTCTAAACCATTTTATCCCTGAGCTTGGCCCTATTAGTGTTACCACTTGTGAACTTTACGAGCTTGTGGAGGCCATGGTGGAGAAAGGCCAGGATGGTTCTGCGGTTCTGGAGCTCGACTTATGCAACCGTGATGTGTCTCGTATAACATTCTTCCAGAAGGATTGTAATAAGTTTACAACGGGCGAGACAATAGCGCATGGCAAAGTTGGCCAGGGGATATCTGCATGGAGTAAAACCTTTTGTGCTTTGTTCGGCCCATGGTTCCGCGCCATTGAGAAGGAGATCCTTGCTGTACTTGCCCCCAATGTATTCTATGGTGATGCATACGAAGATACAGTTCTGGCCGCCGCAGTTGCCGGAGCCCCTGGTTGCAAGGTTTTTGAGAATGACTTTTCAGAGTTTGATAGCACTCAAAATAATTTTTCACTT------------------GGGCTGGAGTGTATAATCATGGAGGAGTGCGGTATGCCGCAGTGGATGATCCGGCTTTATCACCTTGTTCGCTCTGCTTGGGTTCTGCAAGCCCCAAAGGAGTCCCTGCGGGGGTTCTGGAAGAAGCACTCAGGTGAGCCTGGCACCTTGCTTTGGAATACTGTCTGGAACATGGCGGTCATAGCCCACTGTTATGAGTTCCGCGACTTAAAAGTCGCCGCATTTAAAGGAGATGACTCTGTTGTGCTTTGTAGTGATTATCGGCAGAGCCGCGACGCGGCCGCCCTAATTGCTGGCTGTGGGTTGAAACTTAAGGTGGATTTTAGGCCCATTGGGCTGTATGCTGGTGTTGTTGTGGCCCCGGGCCTCGGCACCCTTCCTGATGTTGTTAGGTTTGCTGGACGGCTCTCGGAGAAAAACTGGGGGCCGGGTTCAGAGAGGGCAGAACAGCTACGGCTGGCTGTCTGTGATTTTCTGCGAAAGTTAACGAATGTGGCTCAAGTCTGTGTGGACGTTGTTTCGCAGGTTTATGGTGTTAGCCCCGGTTTGGTACATAACCTGATTGGGATGCTCCAGACCATTGCCGATGGTAAGGCGCACTTTACAGAGACAGTTAAACCTGTTTTAGACCTCACCAATTCTATTATACATCGGGTGGAA
>BAH03568
ATGGAGGCCCACCAGTTTATTAAGGCTCCTGGCATTACTACTGCCATTGAGCAGGCTGCTCTGGCTGCGGCTAACTCCGCCTTGGCGAATGCTGTGGTGGTTCGGCCGTTTTTGTCTCGCGTTCAAACCGAGATTCTTATTAATTTGATGCAACCCCGGCAACTGGTTTTCCGCCCTGAGGTGCTTTGGAATCATCCCATTCAGAGAGTCATACATAATGAGTTAGAACAATACTGCCGGGCCCGGGCCGGTCGTTGCTTGGAGGTTGGGGCCCACCCTAGATCTATTAATGATAATCCTAATGTTCTGCATCGGTGTTTCCTTAGACCGGTTGGCAGGGATGTCCAGCGCTGGTACTCTGCCCCAACCCGTGGCCCTGCGGCTAACTGCCGCCGCTCTGCGTTACGTGGCCTCCCCCCTGTCGATCGTACCTACTGTTTTGATGGATTCTCCCGTTGTGCTTTTGCTGCAGAGACCGGTGTGGCCCTTTATTCTCTGCATGACCTCTGGCCGGCCGATGTTGCGGAGGCTATGGCCCGCCACGGGATGACGCGTCTATATGCTGCACTTCACCTCCCCCCTGAGGTGCTGTTACCACCTGGTACCTACCACACAACCTCGTATCTTTTGATCCATGATGGCGACCGTGCTGTTGTGACGTATGAAGGTGATACTAGTGCAGGTTACAACCATGACGTCTCCATACTCCGTGCGTGGATCCGTACGACTAAAATAGTTGGTGATCATCCCTTGGTTATAGAGCGTGTGCGGGCCATCGGGTGTCATTTTGTGCTGCTGCTCACCGCAGCCCCTGAACCGTCGCCTATGCCTTATGTTCCTTACCCTCGTTCGACGGAAGTGTATGTCCGATCTATATTTGGCCCAGGCGGTTCCCCGTCCTTGTTTCCATCAGCCTGCTCTACAAAATCTACTTTTCACGCTGTCCCGGTTCATATCTGGGACCGGCTTATGCTTTTTGGTGCCACCCTAGATGACCAGGCGTTCTGTTGCTCGCGGCTCATGACATACCTCCGCGGTATTAGCTATAAGGTCACCGTTGGTGCGCTTGTTGCTAATGAGGGGTGGAACGCCTCTGAGGATGCCCTCACCGCAGTAATCACCGCAGCCTATTTGACCATCTGTCACCAGCGCTACCTCCGCACCCAGGCTATATCCAAGGGTATGCGTCGGTTGGAGGTTGAGCATGCCCAGAAATTCATCACAAGACTTTATAGCTGGCTATTTGAGAAGTCTGGCCGTGACTACATTCCTGGCCGCCAGCTCCAGTTTTATGCTCAGTGTCGGCGGTGGTTATCCGCAGGCTTTCACTTAGACCCCAGAGTGCTCGTTTTTGATGAGTCTGTGCCTTGTCGTTGTAGGACTTTTCTAAAGAAGGTTGCGGGTAAATTTTGCTGCTTTATGCGGTGGTTAGGGCAGGAGTGCACCTGTTTTTTAGAACCAGCTGAGGGCCTAGTTGGCGACCATGGCCATGATAATGAGGCTTATGAGGGCTCAGAGGTCGACCAAGCTGAACCTGCACATCTTGATGTGTCGGGGACCTATGCTGTCCATGGGCGCCAGCTTGAGGCCCTCTATAGGGCGCTCAACATACCGCATGATATTGCCGCTCGGGCGGCTCAACTAACGGCCACTGTTGAGCTCGCTGCTGGCCCAGACCGTTTGGAATGCCGCACCGTGCTCGGGAATAAGACCTTCCGGACGACGGTGGTTGATGGCGCGCATCTTGAAGCGAACGGCCCTGAGCAGTATGTTCTGTCGTTTGACGCTTCCCAGCAGTCTATGGGCGCTGGGCCGCATAGTCTTACTTATGAGCTCACACCCGCTGGCTTGCAGGTTAGGATTTCATCTAACGGCTTAGATTGTACCGCCGTATTTCCCCCTGGCGGCGCCCCTAGCGCAGCGCCGGGGGAGGTAGCGGCTTTTTGCAGCGCCCTTTACAGGTATAACAGATTTACCCAGCGGCATTCGTTAACCGGCGGTTTGTGGCTGCACCCTGAGGGGTTACTAGGCATTTTCCCCCCTTTTTCTCCTGGGCACATTTGGGAGTCTGCCAACCCATTTTGTGGAGAAGGAACTTTGTACACTCGCACCTGGTCCACGTCTGGTTTCTCCAGTGACTTTTCCCCTCCTGAGGCGGCCACCCTTGCACCGGCCGCTGCCCCTGGGCTGCCTCACTCT---------------ACCCCACCTGTCAGTGATATTTGGGTGTTACCACCGCCCTCAGAAGAGTCTCAGGTTGATGCGGCTCCTGCACCTCCTGCCCTCGAGCCCGTTGGG---------------CTGTCTAGC---CCTGTC---------------AAGCCTACT------------CCC---CCCGTGCGTAAGCCACCGGCATCGCCGCCTTCCCGCACCCGCCGTCTTCTTTACACTTACCCTGACGGCGCCAAAGTGTATTCGGGGTCACTGTTTGAGTCGGATTGTGATTGGTTAGTCAATGCCTCTAACCCAGGCCACCGTCCCGGGGGTGGCCTCTGTCATGCCTTTTACCAACGTTTCCCTGAGGCATTTTACCCGACTGAATTCATTATGCGTGAGGGGCTCGCAGCATACACCTTGACCCCGCGCCCTATCATTCACGCAGTGGCCCCCGATTATAGGGTTGAGCAGAACCCAAAGAGGCTTGAGGCGGCGTATCGGGAGACTTGCTCCCGTCGCGGCACCGCTGCCTACCCACTTCTTGGCTCAGGTATATACCAGGTCCCTGTCGGCCTTAGTTTTGATGCCTGGGAGCGTAATCATCGCCCAGGCGATGAGCTCTACCTGACTGAGCCCGCTGCAGCCTGGTTTGAAGCTAACAAGCCGACACAGCCGGCACTTACGATAACGGAGGATACTGCCCGTACAGCCAACCTAGCGTTAGAGATCGATGCTGCCACAGAGGTTGGCCGCGCTTGTGCCGGCTGTACCGTCAAACCTGGGATTGTGCACTATCAGTTTACTGCCGGGGTTCCGGGTTCGGGCAAGTCAAGGTCCATACAGCAGGGGGATGTCGATGTTGTGGTTGTCCCCACCCGAGAGCTTCGAAATAGTTGGCGTCGCCGGGGTTTTGCGGCCTTTACACCCCACACGGCGGCCCGTGTCACTACAGGCCGCCGTGTTGTGATTGATGAGGCCCCATCCCTCCCACCGCACCTGCTGTTGTTACACATGCAGCGGGCCTCTTCGGTCCACCTCCTCGGTGACCCAAATCAGATCCCTGCCATTGATTTTGAGCACGCTGGTCTGGTCCCCGCAATTCGCCCTGAGCTTGCACCAACAAGTTGGTGGCATGTCACACACCGCTGCCCGGCCGATGTCTGTGAACTCATACGCGGGGCTTACCCTAAAATCCAGACCACGAGTCGTGTGCTACGGTCTCTGTTCTGGAATGAGCCTGCTACTGGCCAGAAGTTGGTCTTTACGCAGGCTGCTAAAGCTGCTAACCCTGGAGCGATTACGGTCCATGAAGCCCAGGGCGCTACCTTTACGGAAACCACAATTATAGCCACGGCTGATGCCAGAGGCCTTATCCAGACATCTCGAGCCCATGCTATAGTTGCACTCACCCGCCACACAGAGAAATGCGTCATTTTAGATGCCCCTGGTTTGCTGCGTGAGGTCGGCATATCGGATGCCATTGTCAACAACTTTTTCCTTGCCGGCGGGGAAGTGGGCCATCACCGTCCCTCTGTGATACCCCGTGGTAATCCTGATCAGAACCTCGAGACTCTACACGCCTTCCCGCCGTCTTGTCAGATTAGCGCTTACCACCAGCTTGCTGAGGAGCTGGGCCATCGCCCAGCACCTGTTGCTGCCGTCTTGCCCCCTTGCCCTGAGCTTGAGCAGGGCCTGTTATATATGCCACAGGAGCTTACGGTGTCCGATAGTGTGCTGGTTTTTGAGCTCACGGATATAGTCCACTGCCGTATGGCTGCTCCAAGCCAGCGAAAGGCCGTTCTTTCAACACTTGTGGGGAGGTATGGCCGTAGGACGAAATTGTATGAGGCAGCCCATTCTGATGTCCGCGAGTCCTTGGCTAGGTTTATTCCCACTATCGGACCCGTCCAGGCCACCACTTGTGAGCTATATGAATTGGTTGAGGCTATGGTAGAGAAGGGCCAGGACGGCTCTGCCGTCCTGGAACTTGATTTATGTAATCGTGATGTCTCACGCATCACATTTTTCCAAAAAGACTGCAATAAGTTCACAACTGGTGAGACCATCGCCCATGGTAAGGTTGGCCAGGGTATATCGGCCTGGAGTAAGACCTTCTGCGCTCTATTCGGCCCCTGGTTTCGCGCCATAGAAAAAGAAATACTGGCCCTGCTCCCCCCTAACATCTTTTATGGTGATGCCTATGAGGAGTCAGTGTTTGCTGCCGCTGTGTCCGGGGCGGGATCTTCTATGGTATTTGAAAATGATTTCTCGGAATTTGACAGTACTCAGAACAATTTCTCCCTT------------------GGCCTTGAGTGTGTGGTTATGGAGGAGTGCGGTATGCCCCAGTGGTTGATCAGACTGTATCACCTTGTTCGGTCAGCCTGGATTTTGCAGGCGCCGAAGGAGTCTCTTAAAGGTTTCTGGAAGAAGCACTCTGGTGAGCCTGGCACCCTTCTTTGGAACACCGTTTGGAATATGGCGATCATAGCACACTGCTATGAGTTCCGCGATTTCCGGGTTGCCGCCTTTAAGGGTGATGATTCGGTTGTGCTCTGTAGTGATTACCGACAGAGTCGTAATGCAGCGGCCTTAATTGCGGGCTGTGGGCTCAAATTGAAGGTTGATTACCGCCCCATTGGGCTGTATGCTGGTGTGGTGGTGGCCCCCGGCTTGGGGACACTGCCTGATGTGGTGCGGTTTGCCGGTCGGCTGTCCGAAAAGAACTGGGGCCCTGGCCCGGAGCGTGCTGAGCAGCTGCGTCTTGCTGTCTGTGATTTTCTCCGAGGGTTAACGAATGTTGCGCAGGTCTGTGTTGATGTTGTGTCCCGTGTTTATGGAGTCAGCCCCGGGTTGGTACATAACCTTATTGGCATGCTGCAGACCATTGCCGATGGCAAGGCCCATTTTACAGAGACTATTAAACCTGTGCTTGACCTTACAAATTCTATCATACAGCGGGTGGAA
>BAH08620
ATGGAGGCCCACCAGTTCATAAAGGCTCCTGGCGTCACTACTGCTATTGAGCAGGCAGCTCTAGCAGCGGCCAACTCCGCCTTGGCGAATGCTGTGGTGGTTCGGCCTTTTCTATCCCGGCTACAGACAGAGATACTTATYAACCTGATGCAGCCCCGGCAGCTTGTTTTCCGGCCTGAAGTCTTATGGAACCACCCAATTCAGCGCGTGATCCACAACGAGCTTGAGCAATACTGCCGGGCTCGGGCTGGCCGCTGCCTTGAGGTGGGTGCTCACCCACGTTCTATTAATGACAACCCCAATGTTCTGCACCGTTGTTTCTTGAAACCTGTCGGCCGCGATGTTCAGCGGTGGTACACCGCCCCCACTCGTGGCCCCGCAGCAAACTGCCGCCGCTCGGCCCTCCGTGGCCTCCCACCTGTCGACCGAACCTACTGTTTTGATGGCTTTTCCGGCTGCACGTTTGCTGCCGAGACAGGGATAGCCCTTTACTCACTGCACGACCTCTGGCCTGCCGATGTTGCCGAGGCAATGGCTCGCCACGGTATGACCCGGCTGTATGCAGCTCTCCACCTCCCCCCGGAGGTACTGCTCCCCCCTGGCACCTATCATACCACTTCGTACCTTCTCATCCATGATGGGGACCGTGCAGTGATTACATATGAGGGGGACTCTAGTGCTGGATACAACCATGACGTGTCCATTCTGCGCGCCTGGATCCGCACTACTAAGGTTACCGGCGACCACCCGCTGGTAATTGAGCGGGTCCGGGCGGTGGGCTGTCACTTTGTGCTTCTTCTCACAGCTGCACCTGAACCATCGCCAATGCCTTATGTCCCTTACCCTCGTTCCACCGAGGTTTATGTTCGGTCCATTTTTGGCCCTGGTGGTTCACCATCCCTGTTTCCCACTGCCTGCTCTACTAAGTCAACATTTCATGCCGTCCCTGTGCATATATGGGACAGACTTATGCTCTTCGGTGCGACCCTCGATGACCAGGCCTTTTGCTGTTCAAGGCTAATGACATACCTTCGTGGTATTAGTTACAAAGTCACAGTTGGCGCTCTTGTCGCCAACGAGGGCTGGAATGCCTCCGAAGACGCATTAACTGCTGTCATTACTGCAGCTTACCTTACCATTTGCCATCAGAGGTACCTCCGCACACAGGCTATCTCGAAGGGGATGAAAAGATTGGAGCTTGAGCATGCACAGAAGTTTATAACACGTCTTTATAGCTGGTTGTTTGAAAAATCTGGCCGTGATTACATCCCCGGCCGTCAGTTGCAGTTTTACGCCCAGTGCCGTCGATGGTTATCTGCCGGTTTCCACCTTGATCCTCGTGTGCTCGTTTTTGATGAAGCGGCCCCTTGCCGCTGTCGTAGCTTGCTTCGCAAAGCTGCCCATAAATTTTGCTGCTTTATGCGATGGCTGGGGCAGGATTGCACCTGCTTCCTTCAGCCTGTTGAGGGGAGGGTCGGCGAACAGGGTTATGATAATGAGGCATTTGAGGGGTCGGACGTCGACCCTGCTGAAGAGGCCACTGTGAGTATCTCTGGCTCGTACATTGTCACCGGCAGCCAGTTGCAGCCTCTTTACCAGGCGCTCGGTATTCCCTCTGACCTTGCCGCCCGAGCGGGCCGGCTCACTGCTACTGTCGAAGTCTCAGACACCGACGGCCGTCTCACTTGTAAGACCACTATGGGCAATAAGACCTTCACAACAGTTTTTACCGACGGTGCCCAGCTGGAGGCTAATGGGCCGGAGCAGTATGTGCTATCATTTGATTTGGCTAAACAGACTATGGCCGCCGGCCCACATAGCCTTAGTTACGCCTTGACACCTGCGGGTCTTGAGGTGCGTGCTGTTTCTGCCGGACTCGACTGTAGGGCTGTCTTCCCATCTGGGGTTGCAACCCCCTCTGCTCCCGGTGAGGTGTCTGCCTTCTGCTCGGCYTTATACAGGTTTAACCGCTGTGTCCAGCGGCACTCTCTCATTGGTGGCTTGTGGTATTATCCTGAGGGGCTAATTGGTTTGTTTCCACCGTTTGCCCCTGGCCACACCTGGGAGTCAGCCAACCCCTTCTGTGGGGAGAGCACCCTCTACACCCGCACCTGGTCGGTGTCGGGCTTTTCTAGCTGTTTTTCTCCATTCGAGCCCCCCGCTCTGGACTCACTACCCCCCGCCGAGGCTGATGCACCCGTGGCTGTTGATGTTCCACCCCCAGCTACCTTGACATTACCACAACCTCCGGCTCCTAAACGGGCAGTACCCCCGCAAGATCTTGCCGATGGCGATGTCGCTCGGGCTTCT---------------CCGGGTGTC---TCTGCT---------------GCACCCCCT------------GTG---CCGGCGCAATCCGTG---ACTGATCCACCCGTGTCCCGCCGGCGGTTACTTCATACTTATCCTGATGGGTCAAAAGTGTACGCTGGCTCCCTTTTCGAGTCYGAGTGTACTTGGTTGGTCAATGCGTCCAATCCCGGCCACCGTCCCGGTGGTGGCCTCTGCCATGCATTTTACCAGCGGTTTCCGGAGTCATTTGACCCCGCCGAGTTCGTCATGTCCGATGGGTTTGCAGCCTATACCTTGACGCCCCGACCTATTATCCATGCTGTTGCTCCCGACTATCGGGTAGAACATAACCCCAAGAGGCTCGAGGCTGCTTATCGAGAGACGTGCTCCCGCCGTGGCACGGCTGCTTATCCCCTGCTCGGCGCCGGCATATATAAGGTGCCTGTTGGGCTTAGTTTTGATGCCTGGGAGCGCAACCATCGGCCCGGGGATGAGTTGTATCTTACTGAGCCGGCTATAGCTTGGTTCGAGGCTAACCGACCCACTCTCCCCGCGCTTACTATCACTGAGGACACGGCACGAACAGCAAATCTGGCGTTGGAGCTAGATTCGGCCACTGAGGTCGGTCGGGCGTGTGCTGGTTGCCGTGTTGAGCCAGGCGTCGTTCATTACCAGTTCACGGCGGGCGTCCCTGGTTCCGGCAAGTCACGGTCAATTCAGCAGGGCGAGGTGGATGTGGTGGTAGTACCAACTCGTGAGCTGCGCAACTCGTGGCGACGCCGCGGGTTTGCAGCCTACACACCCCACACCGCGGCCCGTGTTACCCGTGGCCGTAGGGTTGTCATTGATGAGGCCCCGTCACTTCCACCACATCTGCTCCTGCTGCACATGCAGCGGGCCTCGTCGGTCCACCTTCTTGGCGACCCCAACCAAATCCCTGCCATTGATTTCGAGCATGCTGGTCTTGTACCCGCAATCCGGCCTGAGCTTGTACCAACAAAGTGGTGGCATGTTACCCACAGGTGTCCGGCAGATGTTTGTGAGCTAATTCGCGGCGCGTACCCTAAGATCCAGACAGCGAGCCGTGTTTTTCGCTCCCTGTTTTGGGGGGAGCCTCCTGTCGGTCAAAAACTAGTGTTCACTCAGGCGGCGAAGGCCGCTAACCCTGGTGCAATTACGGTCCATGAGGCCCAGGGCGCTACATTCACTGAGACTACTATTATTGCTACGGCGGATGCTCGCGGGCTGATTCAGTCATCTAGGGCTCACGCTATTGTGGCCCTAACCCGTCATACGGAGAAATGTGTGGTCGTTGATGCCCCGGGACTCCTTCGTGAGGTCGGTATTTCTGACGCCATTGTCAATAACTTTTTCCTCTCTGGCGGCCAGATTGGTCAGCACCGTCCATCAGTTATACCGCGTGGCACTATCAACAACAATGTTGATACGCTTGATGCATTCCCACCCTCTTGCCAGTTCAGCGCCTACCATCAGCTTGCGGAAGAGCTCGGCCATCGACCGGCCCCGATCGCTGCCGTCCTGCCCCCCTGCCCTGAACTTGAACAGGGTCTACTTTACATGCCTCAGGAATTGACCACGTCTGATAGTGTGCTTACATTTGAATTGACAGATATAGTGCACTGTCGTATGGCGGCACCTAGTCAGCGTAAGGCGGTCCTGTCGACTCTTGTCGGCAGGTACGGCCGCCGTACGAAGTTGTATGAGGCTGCTCATGCAGATGTCCGTGGGTCTCTAAACCATTTTATCCCTGAGCTTGGCCCTATTAGTGTTACCACTTGTGAACTTTACGAGCTTGTGGAGGCTATGGTGGAGAAAGGCCAGGATGGTTCTGCGGTTCTGGAGCTCGACTTATGCAACCGTGATGTGTCTCGTATAACATTCTTCCAGAAGGATTGTAATAAGTTTACAACGGGCGAGACAATAGCGCATGGCAAAGTTGGCCAGGGGATATCTGCATGGAGTAAAACCTTTTGTGCTTTGTTCGGCCCATGGTTCCGCGCCATTGAGAAGGAGATCCTTGCTGTACTTGCTCCCAATGTATTCTATGGTGATGCATACGAAGATACAGTTCTGGCCGCCGCAGTCGCCGGAGCCCCTGGTTGCAAGGTTTTTGAGAATGACTTYTCAGAGTTTGATAGCACTCAAAATAATTTTTCACTT------------------GGGCTGGAGTGTATAATCATGGAGGAGTGCGGTATGCCGCAGTGGATGATCCGGCTTTATCACCTTGTTCGCTCTGCTTGGGTTCTGCAAGCCCCAAAGGAGTCCCTGCGGGGGTTCTGGAAGAAGCACTCAGGTGAGCCTGGCACCTTGCTTTGGAATACTGTCTGGAACATGGCGGTCATAGCCCACTGTTATGAGTTCCGCGACTTAAAAGTCGCCGCATTTAAAGGAGATGACTCTGTTGTGCTTTGTAGTGATTATCGGCAGAGCCGCGACGCGGCCGCCCTAATTGCTGGCTGTGGGTTGAAACTTAAGGTGGATTTCAGGCCCATTGGGCTGTATGCTGGTGTTGTTGTGGCCCCGGGCCTCGGGACCCTTCCTGATGTTGTTAGGTTTGCTGGACGGCTCTCGGAGAAAAACTGGGGGCCGGGTTCAGAGAGGGCAGAACAGCTACGGTTGGCTGTCTGTGATTTTCTGCGAAAGTTAACGAATGTGGCTCAAGTCTGTGTGGACGTTGTTTCGCAGGTTTATGGTGTTAGCCCCGGCTTGGTACATAACCTGATTGGGATGCTCCAGACCATTGCCGATGGCAAGGCGCACTTTACAGAGACAGTTAAACCTGTTTTGGACCTCACCAATTCTATTATACATCGGGTGGAA
>BAH08626
ATGGAGGCCCACCAGTTCATAAAGGCTCCTGGCGTCACTACTGCTATTGAGCAGGCAGCTCTAGCAGCGGCCAACTCCGCCTTGGCGAATGCTGTGGTGGTTCGGCCTTTTCTATCCCGGCTACAGACAGAGATACTTATTAACCTGATGCAGCCCCGGCAGCTTGTTTTCCGGCCTGAAGTCTTATGGAACCACCCAATTCAGCGCGTGATCCACAACGAGCTTGAGCAATACTGCCGGGCTCGGGCTGGCCGCTGCCTTGAGGTGGGTGCTCACCCACGTTCTATTAATGACAACCCCAATGTTCTGCACCGTTGTTTCTTGAAACCTGTCGGCCGCGATGTTCAGCGGTGGTACACCGCCCCCACTCGTGGCCCCGCAGCAAACTGCCGCCGCTCGGCCCTCCGTGGCCTCCCACCTGTCGACCGAACCTACTGTTTTGATGGTTTTTCCGGCTGCACGTTTGCTGCTGAGACAGGGATAGCCCTTTACTCACTGCACGACCTCTGGCCTGCCGATGTTGCCGAGGCAATGGCTCGCCACGGTATGACCCGGCTGTATGCAGCTCTCCACCTCCCCCCGGAGGTACTGCTCCCCCCTGGCACCTATCATACCACTTCGTACCTTCTCATCCATGATGGGGACCGTGCAGTGATTACATATGAGGGGGACTCTAGTGCTGGATACAACCATGACGTGTCCATTCTGCGCGCCTGGATCCGCACTACTAAGGTTACCGGCGACCACCCGCTGGTAATTGAGCGGGTCCGGGCGGTGGGCTGTCACTTTGTGCTTCTTCTCACAGCTGCACCTGAACCATCGCCAATGCCTTATGTCCCTTACCCTCGTTCCACCGAGGTTTATGTTCGGTCCATTTTTGGCCCTGGTGGTTCACCATCCCTGTTTCCCACTGCCTGCTCTACTAAGTCAACATTTCATGCCGTCCCTGTGCATATATGGGACAGACTTATGCTCTTCGGTGCGACCCTCGATGACCAGGCCTTTTGCTGTTCAAGGCTAATGACATACCTTCGTGGTATTAGTTACAAAGTCACAGTTGGCGCTCTTGTCGCCAACGAGGGCTGGAATGCCTCCGAAGACGCATTAACTGCTGTCATTACTGCAGCTTACCTTACCATTTGCCATCAGAGGTACCTCCGCACACAGGCTATCTCGAAGGGGATGAAAAGATTGGAGCTTGAGCATGCACAGAAGTTTATAACACGTCTTTATAGCTGGTTGTTTGAAAAATCTGGCCGTGATTACATCCCCGGCCGTCAGTTGCAGTTTTACGCCCAGTGCCGTCGATGGTTATCTGCCGGTTTCCACCTTGATCCTCGTGTGCTCGTTTTTGATGAAGCGGCCCCTTGCCGCTGTCGTAGCTTGCTTCGCAAAGCTGCCCATAAATTTTGCTGCTTTATGCGATGGCTGGGGCAGGATTGCACCTGCTTCCTTCAGCCTGTTGAGGGGAGGGTCGGTGAACAGGGTTATGATAATGAGGCATTTGAGGGGTCGGACGTCGACCCTGCTGAAGAGGCCACTGTGAGTATCTCTGGCTCGTACATTGTCACCGGCAGCCAGTTGCAGCCTCTTTACCAGGCGCTCGGTATTCCCTCTGACCTTGCCGCCCGAGCGGGCCGGCTCACTGCCACTGTCGAAGTCTCAGACACCGACGGCCGTCTCACTTGTAAGACCACTATGGGCAATAAGACCTTCACAACAGTTTTTACCGACGGTGCCCAGCTGGAGGCTAATGGGCCGGAGCAGTATGTGCTATCACTTGATTTGGCTAAACAGACTATGGCCGCCGGCCCACATAGCCTTAGTTACGCCTTGACACCTGCGGGTCTTGAGGTGCGTGCTGTTTCTGCCGGACTCGACTGTAGGGCTGTCTTCCCATCTGGGGTTGCAACCCCCTCTGCTCCCGGTGAGGTGTCCGCCTTCTGCTCGGCTTTATACAGGTTTAACCGCTGTGTCCAGCGGCACTCTCTCATTGGTGGCTTGTGGTATTATCCTGAGGGGCTAATTGGTTTGTTTCCACCGTTTGCCCCTGGCCACACCTGGGAGTCGGCCAACCCCTTCTGTGGGGAGAGCACCCTTTACACCCGCACCTGGTCGGTGTCGGGCTTTTCTAGCTGTTTTTCTCCATTCGAGCCCCCCGCTCTGGACTCACCACCCCCCGCCGAGGCTGATGCACCCGTGGCTGTTGATGTTCTACCCCCAGCTACCTTGACATTACCACAACCTCCGGCTCCTAAACGGGCAGTACCCCCGCAAGATCTTGCCGATGGCGATGTCGCTCGGGCTTCT---------------CCGGGTGTC---TCTGCT---------------GCACCCCCT------------GTG---CCGGCGCAATCCGAG---ACTGATCCACCCGTGTCCCGCCGGCGGTTACTTCATACTTATCCTGATGGGTCAAAAGTGTACGCTGGCTCCCTTTTCGAGTCCGAGTGTACTTGGTTGGTCAATGCGTCCAATCCCGGCCACCGTCCCGGTGGTGGCCTCTGCCATGCATTTTACCAGCGGTTCCCGGAGTCATTTGACCCCGCCGAGTTCGTCATGTCCGATGGGTTTGCAGCCTATACCCTGACGCCCCGACCTATTATCCATGCTGTTGCTCCCGACTATCGGGTAGAACATAACCCCAAGAGGCTTGAGGCTGCTTATCGAGAGACGTGCTCCCGCCGTGGCACGGCTGCTTATCCCCTGCTCGGCGCCGGCATATATAAGGTGCCTGTTGGGCTTAGTTTTGATGCCTGGGAGCGCAACCATCGGCCCGGGGACGAGTTGTATCTTACTGAGCCGGCTATAGCTTGGTTCGAGGCTAACCGACCCACTCTCCCCGCGCTTACTATCACTGAGGACACGGCACGAACAGCAAATCTGGCGTTGGAGCTAGATTCGGCCACTGAGGTCGGTCGGGCGTGTGCTGGTTGCCGTGTTGAGCCAGGCGTTGTTCATTACCAGTTCACGGCGGGCGTCCCTGGTTCCGGCAAGTCACGGTCAATTCAGCAGGGCGAGGTGGATGTGGTGGTAGTACCAACTCGTGAGCTGCGCAACTCGTGGCGACGCCGCGGGTTTGCAGCCTACACACCCCACACCGCGGCCCGTGTTACCCGTGGCCGTAGGGTTGTCATTGATGAGGCCCCGTCACTTCCACCACACCTGCTCCTGCTGCACATGCAGCGGGCCTCGTCGGTCCACCTTCTTGGCGACCCCAACCAAATCCCTGCCATTGATTTCGAGCATGCTGGTCTTGTACCCGCAATCCGGCCTGAGCTTGTACCAACAAAGTGGTGGCATGTTACCCACAGGTGTCCGGCAGATGTTTGTGAGCTAATTCGCGGCGCGTACCCTAAGATCCAGACAGCGAGCCGTGTTTTTCGCTCCCTGTTTTGGGGGGAGCCTCCTGTCGGTCAAAAACTAGTGTTCACTCAGGCGGCGAAGGCCGCTAACCCCGGTGCAATTACGGTCCATGAGGCCCAGGGCGCTACATTCACTGAGACTACTATTATTGCTACGGCGGATGCTCGCGGGCTGATTCAGTCATCTAGGGCTCACGCTATTGTGGCCCTAACCCGTCATACGGAGAAATGTGTGGTCGTTGATGCCCCGGGACTCCTTCGTGAGGTCGGTATTTCTGACGCCATTGTCAATAACTTTTTCCTCTCTGGCGGCCAGATTGGTCAGCACCGTCCATCAGTCATACCGCGTGGCACTATCGACAACAATGTTGATACGCTTGATGCATTCCCACCCTCTTGCCAGTTCAGCGCCTACCATCAGCTTGCGGAAGAGCTCGGCCATCGACCGGCCCCGATCGCTGCCGTCCTGCCCCCCTGCCCTGAACTTGAACAGGGTCTACTTTACATGCCTCAGGAATTGACCACGTCTGATAGTGTGCTTATATTTGAATTGACAGATATAGTGCACTGTCGTATGGCGGCACCTAGTCAGCGTAAGGCGGTCCTGTCGACTCTTGTCGGCAGGTACGGCCGCCGTACGAAGTTGTATGAGGCTGCTCATGCAGATGTCCGTGGGTCTCTAAACCATTTTATCCCTGAGCTTGGCCCTATTAGTGTTACCACTTGTGAACTTTACGAGCTTGTGGAGGCCATGGTGGAGAAAGGCCAGGATGGTTCTGCGGTTCTGGAGCTCGACTTATGCAACCGTGATGTGTCTCGTATAACATTCTTCCAGAAGGATTGTAATAAGTTTACAACGGGCGAGACAATAGCGCATGGCAAAGTTGGCCAGGGGATATCTGCATGGAGTAAAACCTTTTGTGCTTTGTTCGGCCCATGGTTCCGCGCCATTGAGAAGGAGATCCTTGCTGTACTTGCCCCCAATGTATTCTATGGTGATGCATACGAAGATACAGTTCTGGCCGCCGCAGTTGCCGGAGCCCCTGGTTGCAAGGTTTTTGAGAATGACTTTTCAGAGTTTGATAGCACTCAAAATAATTTTTCACTT------------------GGGCTGGAGTGTATAATCATGGAGGAGTGCGGTATGCCGCAGTGGATGATCCGGCTTTATCACCTTGTTCGCTCTGCTTGGGTTCTGCAAGCCCCAAAGGAGTCCCTGCGGGGGTTCTGGAAGAAGCACTCAGGTGAGCCTGGCACCTTGCTTTGGAATACTGTCTGGAACATGGCGGTCATAGCCCACTGTTATGAGTTCCGCGACTTAAAAGTCGCCGCATTTAAAGGAGATGACTCTGTTGTGCTTTGTAGTGATTATCGGCAGAGCCGCGACGCGGCCGCCCTAATTGCTGGCTGTGGGTTGAAACTTAAGGTGGATTTTAGGCCCATTGGGCTGTATGCTGGTGTTGTTGTGGCCCCGGGCCTCGGCACCCTTCCTGATGTTGTTAGGTTTGCTGGACGGCTCTCGGAGAAAAACTGGGGGCCGGGTTCAGAGAGGGCAGAACAGCTACGGCTGGCTGTCTGTGATTTTCTGCGAAAGTTAACGAATGTGGCTCAAGTCTGTGTGGACGTTGTTTCGCAGGTTTATGGTGTTAGCCCCGGTTTGGTACATAACCTGATTGGGATGCTCCAGACCATTGCCGATGGTAAGGCGCACTTTACAGAGACAGTTAAACCTGTTTTAGACCTCACCAATTCTATTATACATCGGGTGGAA
>AAO72991
ATGGAGGCCCACCAGTTTATTAAGGCTCCTGGCATCACTACTGCTATTGAGCAGGCTGCTTTAGCAGCGGCCAATTCTGCCTTGGCGAATGCTGTGGTGGTTAGGCCTTTTCTCTCTCACCAGCAGATTGAGATTCTCATTAACCTAATGCAACCTCGCCAGCTTGTTTTCCGCCCCGAGGTTTTCTGGAATCATCCCATCCAGCGCGTTATCCATAATGAGCTGGAGCTCTACTGCCGCGCTCGCTCCGGCCGCTGTCTTGAGATTGGCGCTCATCCCCGCTCAATAAATGACAATCCTAATGTGGTCCACCGCTGTTTTCTCCGCCCTGTTGGGCGTGATGTTCAGCGCTGGTATACTGCTCCCACTCGCGGACCGGCTGCTAATTGCCGGCGTTCTGCACTGCGTGGGCTCCCTGCTGCCGACCGCACCTACTGTTTTGATGGGTTTTCTGGCTGCAGTTTTCCCGCTGAGACAGGCATCGCCCTCTATTCCCTCCACGACATGTCGCCGTCTGATGTCGCCGAGGCCATGTTCCGTCATGGCATGACGCGGCTTTATGCTGCCCTCCATCTCCCGCCCGAGGTTCTACTGCCTCCCGGCACATACCGTACCACGTCGTATTTACTGATTCATGACGGTAGGCGTGTTGTGGTGACGTACGAGGGCGATACCAGTGCTGGTTATAATCATGATGTTTCTAATCTACGTTCCTGGATTAGGACCACTAAGGTCACCGGGGACCATCCTCTCGTTATCGAGCGGGTTAGGGCCATCGGCTGCCATTTTGTTCTCCTGCTCACGGCCGCCCCGGAACCATCCCCTATGCCTTATGTGCCTTACCCCCGGTCCACCGAGGTCTATGTCCGATCAATCTTTGGCCCGGGTGGAACCCCCTCATTGTTTCCAACCTCGTGCTCCACTAAGTCAACCTTCCATGCTGTCCCTGTCCATATCTGGGACCGTCTTATGTTGTTCGGGGCCACTTTGGACGACCAGGCCTTTTGCTGTTCCCGTCTTATGACTTACCTCCGTGGCATTAGCTACAAGGTTACTGTCGGCACCCTTGTGGCCAATGAGGGCTGGAACGCCTCCGAGGACGCCCTCACAGCTGTCATTACTGCCGCCTACCTAACCATATGCCACCAGCGGTATCTTCGCACCCAGGCTATATCTAAGGGGATGCGTCGTTTGGAGCGGGAGCATGCCCAGAAGTTTATAACACGCCTTTATAGCTGGCTCTTTGAGAAGTCCGGCCGTGACTACATCCCCGGCCGTCAGCTGGAGTTTTATGCCCAGTGTAGGCGTTGGCTCTCAGCCGGCTTCCATCTTGACCCACGGGTGTTGGTTTTTGACGAGTCGGTCCCCTGCCACTGTAGGACCACGATCCGCAGGGTTGCTTCAAAGTTCTGTTGCTTCATGAAGTGGCTCGGCCAGGAGTGCACCTGTTTCCTACAGCCCGCAGAGGGTGTTGTTGGCGACCAGGGCCATGACAACGAGGCTTATGAGGGCTCTGATGTTGACCCTGCCGAATCTGCCACCTGTGACATATCTGGGTCCTACGTGGTGCCTGGTGCTGCCCTCCAGCCGCTCTACCAGGCTCTTGATCTCCCTGCCGATATTGTGGCCCGTGCAGGTCGGCTGACCGCCACAGTAAAGGTTTCTCAGGCTGAGGGGCGGATTGACTGCGAGACCTATCTTGGTAATAAAACTTTCCGCACGTCGTTCGTCGACGGAGCGGTTTTAGAGACTAATGGCCCAGAGCGCCTCAATCTCTCCTTTGACGCCAGTCAGAGCACTATGGCCGCCGGCCTCTTTAGTCTTACCTACACCACTTCTGCAGCTGGGCTGGAGGTGCATTATGTCGCTGCCGGGCTTGACCATCGGGCGGTTTTTGCCCCGGGTGTCTCACCCCGGTCGGCCCCTGGCGAGGTTACCGCCTTCTGCTCCGCCCTATATAGGTTCAACCGTGAGGCCCAGCGCCACTCACTGACCGGCAACTTTTGGTTTCATCCCGAGGGGCTCCTTGGCCCCTTCGTTCCTTTCTCTCCCGGGCATGTTTGGGAGTCGGCTAACCCGTTTTGTGGTGAGAGCACACTCTACACCCGTACCTGGTCGGAAGTTGATGCCGCTTCTAAC---------------CCGGCCCAGCCCGACCTAGGCCTTGCATCTGAGCCTCCCATACCCAGTAGGGCCGCCACGCCTATCTTGGCGGCCCCTCTGCCC------TCCATTGTACCGGGCCCCACCCCCCCCCCCTCCGCCCTGGTGCCTAGTGAGCCGGCCTCTGGTGCC---------------AGCGCCGGG------------------------GCTCTGGCC------------ATA---------------------ACCCACCAGACGGTCCGACACCGCCGTTTGCTTTTCACCTACCCGGATGGTTCCAAGGTGTTTGCCGGCTCGCTGTTCGAGTCAGCGTGTACGTGGCTTGTTAACGCGTCTAATGTTGACCACCGCCCTGGTGGCGGGCTCTGCCATGCATTCTACCAAAGGTATCCCGCTTCCTTTGACGCTGCCTCTTTTGTGATGCGCGATGGCGCGGCCGCGTACACATTAACTCCCCGGCCGATAATTCATGCCGTCGCCCCTGACTATAGGTTGGAACATAACCCAAAGAGGCTCGAGGCCGCTTACCGGGAGACCTGCTCTCGCCTTGGTACCGCTGCATACCCGCTCCTCGGGACTGGCATATATCAGGTACCAATCGGCCCGAGTTTTGACGCCTGGGAGCGGAACCACCGCCCTGGGGACGAGTTGTATCTTCCTGAGCTTGCCGCCAAATGGTTCGAGGCCAATAAGCCTACCCGCCCGACTCTTACTATAACTGAGGATGTCGCACGGACGGCAAACTTGGCCATCGAACTTGACTCGGCCACAGACGTCGGCCGGGCCTGCGCCGGCTGCCGAGTCACCCCCGGTATTGTGCAGTATCAGTTTACCGCAGGTGTGCCCGGGTCTGGAAAGTCCCGTTCTGTTATCCAGACTGACGTGGACGTTGTTGTGGTTCCGACTCGGGAGCTGCGTAACGCCTGGCGCCGCCGCGGTTTTGCTGCTTTTACCCCGCATACTGCCGCTAGGGTCACCCAGGGGCGTCGTGTCGTCATCGATGAAGCCCCGTCTCTCCCCCCGCACCTGTTGCTGCTCCACATGCAGCGGGCCGCCACCGTCCACCTTCTTGGCGACCCGAATCAGATCCCAGCCATCGATTTTGAGCACGCCGGGCTCGTCCCCGCCATCAGGCCCGATTTAGCCCCTACTTCCTGGTGGCATGTCACTCACCGCTGTCCCGCGGATGTGTGTGAGCTGATTCGCGGTGCATATCCTATGATCCAGCCCACTAGCCGGGTCCTTCGTTCGTTGTTTTGGGGTGAGCCTGCCGTTGGGCAGAAACTAGTGTTCACCCAGGCGGCTAAGGCTGCCAACCCCGGCTCAGTGACGGTCCACGAGGCACAGGGCGCTACCTACACAGAGACCACCATTATTGCAACGGCAGACGCCCGTGGCCTTATTCAGTCGTCCCGGGCTCATGCCATTGTCGCCCTGACGCGCCACACAGAGAAGTGCGTCATCATTGACGCACCAGGCTTGCTTCGTGAGGTGGGCATCTCTGACGCAATTGTCAATAATTTCTTCCTCGCTGGCGGTGAGGTTGGTCACCAGCGTCCGTCTGTTATCCCTCGCGGCAACCCCGACGCCAATGTCGACACCCTGGCTGCCTTTCCACCGTCATGCCAGATTAGTGCTTTCCACCAATTGGCCGAGGAGCTTGGTCACAGACCCGCCCCTGTTGCGGCTGTTCTACCACCCTGCCCTGAGCTCGAACAGGGCCTTCTCTACCTGCCCCAGGAGCTCACCACCTGTGATAGTGTTGTAACATTTGAGTTGACAGATATTGTGCATTGCCGCATGGCCGCCCCGAGCCAGCGCAAGGCCGTGCTGTCCACACTTGTGGGTCGATACGGTCGGCGTACAAAGCTTTATAATGCCTCCCATTCTGATGTCCGCGACTCTCTCGCCCGTTTCATCCCGACCATTGGCCCCGTGCAGGTTACAACTTGTGAGCTGTACGAGTTAGTGGAAGCCATGGTTGAGAAGGGCCAGGATGGCTCCGCCGTCCTTGAGCTCGACCTTTGCAACCGTGACGTGTCCAGGATTACCTTTTTCCAGAAAGACTGTAATAAGTTTACCACCGGGGAGACCATTGCCCATGGTAAAGTGGGTCAGGGCATCTCGGCTTGGAGTAAGACTTTCTGTGCCCTCTTCGGCCCCTGGTTCCGTGCTATTGAGAAGGCCATCCTAGCTCTGCTCCCCCAGGGTGTGTTCTATGGGGATGCTTTTGATGACACCGTCTTCTCTGCGGCTGTGGCCGCTGCGAAGGCTTCCATGGTGTTTGAGAATGACTTCTCTGAGTTTGACTCTACTCAGAATAATTTCTCCTTG------------------GGACTTGAGTGTGCTATTATGGAGGAGTGCGGAATGCCGCAGTGGCTCATCCGCCTTTACCACCTTATAAGGTCTGCATGGATCCTGCAGGCCCCGAAGGAGTCCCTGCGGGGGTTCTGGAAGAAGCACTCCGGTGAGCCCGGCACTCTCCTATGGAATACCGTCTGGAACATGGCTGTTATTACCCACTGTTATGACTTCCGGGATCTGCAAGTGGCTGCTTTTAAAGGTGATGATTCAATAGTGCTTTGCAGTGAGTACCGTCAGAGTCCAGGAGCCGCAGTCCTAATTGCTGGCTGCGGCCTGAAGTTGAAGGTGGATTTCCGCCCGATTGGCTTATATGCAGGTGTTGTGGTGGCCCCCGGCCTTGGTGCACTCCCTGACGTTGTGCGTTTTGCCGGCCGGCTCACTGAGAAGAATTGGGGCCCCGGCCCTGAGCGAGCGGAGCAGCTCCGCCTCGCTGTGTGTGATTTCCTTCGCAAGCTCACGAATGTGGCTCAGATGTGTGTGGATGTTGCTTCTCGTGTTTATGGGGTCTCCCCAGGGCTAGTTCATAACCTGATTGGTATGCTACAGGCTGTTGCCGACGGCAAGGCCCATTTCACTGAGTCGGTAAAGCCAGTGCTTGACCTGACGAATTCAATCTTGTGTCGGGTGGAA
>AFB71109
ATGGAGGCCCATCAGTTTATCAAGGCTCCTGGCATCACTACTGCTATTGAGCAGGCTGCTCTAGCAGCGGCCAACTCTGTCCTGGCGGATGCTGTGGTAGGTAGGCCTTTTCTCTCTCATCAGCAGATTGAGATCCTCATTAACCTAATGCAACCTCGCCAGCTTGTTTTCCGCCCCGAGGTTTTCTGGAATCACCCCATCCAGCGTGTCATCCATAATGAGCTGGAGCTTTACTGCCGCGCCCGCTCCGGCCGCTGCCTTGAAATTGGCGCCCATCCCCGCTCAATAAATGACAATCCTAATGTGGTCCACCGCTGCTTCCTCCGCCCTGTTGGGCGTGATGTTCAGCGCTGGTATACTGCACCCACTCGCGGGCCGGCTGCTAATTGCCGGCGTTCCGCGCTGCGCGGGCTCCCCGCTGCCGACCGCACCTACTGCTTCGACGGGTTTTCCGGCTGTAATTTTCCCGCCGAGACGGGCGTCGCCCTCTATTCCCTCCACGATATGTCACCATCTGACGTCGCCGAGGCCATGTCTCGTCATGGTATGACGCGGCTTTATGCCGCCCTCCATCTTCCGCCTGAGGTTTTGCTGCCCCCTGGCACATACCGCACCGCATCGTATTTGCTGATTCATGACGGCAGGCGCGTTGTGGTGACGTATGAGGGTGACACTAGTGCTGGTTATAACCACGATGTCTCCAACCTGCGCTCCTGGATTAGAACCACCAAGGTTACTGGAGACCATCCCCTTGTCATTGAGCGGGTCAGGGCTATTGGCTGCCATTTTGTTCTCTTGCTTACGGCGGCCCGGGAGCCATCACCTATGCCTTATGTCCCTTACCCCCGGTCTACCGAGGTTTATGTCCGATCGATCTTCGGCCCGGGTGGTACTCCCTCCTTATTCCCGACCTCATGCTCCACTAAGTCCACTTTCCACGCTGTCCCTACCCATATCTGGGACCGTCTTATGTTGTTCGGGGCCACCCTGGACGACCAAGCCTTCTGCTGCTCCCGTTTAATGACCTATCTTCGCGGCATTAGCTACAAGGTTACTGTGGGTACCCTTGTGGCCAACGAAGGCTGGAACGCCTCTGAGGACGCCCTCACAGCTGTCATCACCGCCGCCTACCTTACCATTTGTCACCAGCGGTACCTCCGCACCCAGGCTATATCTAAAGGGATGCGTCGCCTGGAGCGGGAGCATGCCCAGAAGTTTATAACACGTCTCTACAGCTGGCTCTTCGAGAAGTCCGGTCGTGATTACATCCCCGGCCGCCAGTTGGAGTTCTACGCCCAGTGTAGGCGCTGGCTTTCGGCCGGCTTCCATCTTGACCCACGGGTGTTGGTTTTTGACGAGTCGGCCCCCTGCCATTGCAGGACCACGATCCGTAAGGCTCTCTCAAAGTTCTGCTGCTTTATGAAGTGGCTTGGTCAGGAGTGTACTTGTTTCCTTCAGCCTGCAGAAGGCGTCGTTGGCGACCAGGGCCATGATAATGAGGCCTATGAGGGGTCCGATGTTGACCCCGCTGAGTCCGCTATTAGTGATATATCTGGGTCCTATGTCGTCCCTGGCGCGGCCCTCCAACCTCTTTACCAGGCCCTCGATCTCCCCGCTGAGATTGTGGCTCGTGCGGGTCGGCTGACCGCCACAGTAAAGGTCTCCCAGATCGATGGGCGGATCGATTGTGAGACCCTTCTTGGTAACAAAACCTTCCGCACGTCATTCGTTGACGGGGCGGTCTTAGAGACCAATGGCCCGGAGCGCCACAATCTTTCCTTTGATGCCAGTCAGAGCACTATGGCTGCTGGCCCTTTCAGTCTTACCTATGCCGCCTCTGCGGCTGGGCTGGAGGTGCGTTATGTTGCTGCCGGGCTTGACCACCGGGCGGGTTTTGCCCCCGGAGTTTCACCCCGGTCAGCCCCTGGCGAGGTCACCGCCTTTTGCTCCGCCCTATACAGGTTCAATCGTGAGGCCCAGCGCCATTCGCTGACCGGTAATTTATGGTTTCATCCTGAGGGGCTTCTTGGTCTCTTTGCCCCATTTTCACCCGGGCATGTCTGGGAGTCGGCTAATCCATTCTGTGGCGAGAGCACACTATATACTCGTACCTGGTCGGAGGTTGACGCCGTCTCTAGT------CCG---------GCCCGGCCCGACTTAGGTTTTATGTCTGAGCCTTCTATACCTAGTAGGGCCACCACACCCATCCCCGCGGCCCCTCTACCT------TCCTCTGCACCGGACCCTTCCCCTCCCCCCTCTGCCCCGGCGCTTGACGAGCCGGCCTCTGGCATT---------------ACCGCCGGG------------------------GCCCCGGCC------------ATA---------------------ACCCACCAGACGGCCCGGCACCGCCGCCTGCTCTTTACCTACCCGGATGGCTCTAAGGTATTTGCCGGCTCGCTGTTCGAGTCGACATGCACGTGGCTCGTCAACGCGTCTAATGCCGACCACCGTCCTGGCGGCGGGCTTTGCCATGCATTTTACCAAAAGTACCCCGCCTCCTTCGACGCCGCCTCTTTTGTGATGCGCGACGGCGCGGCCGCGTACACATTAACCCCCCGGCCAATAATTCATGCTGTCGCTCCTGATTATAGGTTGGAACATAACCCAAAGAGGCTTGAGGCTGCTTATCGGGAGACTTGCTCCCGCCTCGGTACCGCTGCATACCCGCTCCTCGGGACCGGCATATACCAGGTGCCGATCGGCCCCAGTTTTGACGCCTGGGAGCGGAATCACCGCCCCGGGGATGAGCTGTACCTCCCTGAGCTTGCTGCCAGATGGTTTGAGGCCAATCGGCCGACCCGCCCAACTCTCACTATAACCGAGGATGTTGCACGGACAGCGAATCTGGCTATTGAGCTGGACTCAGCCACAGATGTCGGCCGGGCCTGTGCCGGCTGTCGGGTCACCCCCGGCGTTGTTCAGTACCAGTTTACTGCTGGTGTGCCTGGATCCGGCAAGTCCCGCTCTATCACTCAAGCCGATGTGGACGTTGTCGTGGTCCCGACGCGCGAGTTGCGCAATGCCTGGCGCCGCCGCGGCTTCGCTGCTTTCACCCCGCACACAGCCGCTAGGGTCACCCAGGGGCGCCGGGTTGTTATTGATGAGGCTCCGTCTCTCCCTCCTCACCTGCTGCTGCTCCACATGCAGCGGGCCGCCACCGTCCATCTCCTCGGCGACCCGAACCAGATCCCAGCCATCGACTTTGAGCACGCTGGGCTTGTTCCCGCCATCAGGCCCGATCTAGCCCCCACCTCCTGGTGGCATGTCACCCATCGCTGCCCTGCGGATGTGTGTGAGCTGATCCGCGGTGCATACCCCATGATCCAGACCACTAGCCGGGTCCTCCGTTCGTTATTCTGGGGTGAGCCTGCCATTGGGCAGAAACTAGTGTTCACCCAGGCGGCTAAGGCCGCCAACCCCGGCTCAGTGACAGTCCACGAGGCACAGGGCGCTACCTACACGGAGACCACCATTATTGCCACGGCAGATGCCCGAGGCCTTATTCAGTCGTCACGGGCTCACGCCATCGTTGCTCTGACGCGTCACACTGAGAAGTGCGTCATCATTGATGCACCGGGCCTGCTTCGCGAGGTGGGTATCTCCGATGCAATCGTCAATAACTTTTTCCTCGCTGGTGGCGAAATTGGTCACCAGCGCCCATCTGTTATTCCCCGTGGCAATCCTGATGCCAATGTTGACACCCTGGCTGCCTTTCCGCCGTCCTGCCAGATTAGTGCCTTTCATCAGCTGGCTGAGGAGCTTGGCCACAGACCTGCCCCTGTTGCAGCTGTTTTACCACCCTGCCCTGAGCTTGAACAGGGCCTCCTCTACCTGCCCCAGGAACTCACCACCTGTGATAGCGTTGTAACATTTGAATTAACAGATATCGTGCACTGCCGCATGGCCGCTCCGAGCCAGCGCAAGGCTGTGCTGTCCACACTCGTGGGCCGCTACGGCCGTCGCACAAAGCTTTACAACGCCTCCCATTCTAATGTTCGCGACTCTCTCGCCCGTTTTATCCCCGCCATTGGCCCCGTACAGGTTACAACTTGTGAATTGTATGAGCTAGTGGAGGCCATGGTCGAGAAGGGCCAGGATGGCTCCGCCGTCCTTGAGCTCGACCTTTGCAACCGTGACGTGTCCAGGATCACCTTCTTTCAGAAAGACTGTAATAAGTTCACCACGGGCGAGACCATTGCCCATGGTAAAGTGGGCCAGGGCATCTCGGCCTGGAGCAAGACCTTTTGCGCCCTCTTTGGCCCTTGGTTCCGTGCTATTGAGAAGGCTATTCTGGCCCTGCTCCCTCAGGGTGTGTTTTACGGTGATGCCTTTGATGACACCGTCTTCTCGGCGGCTGTGGCTGCAGCAAAGGCATCCATGGTGTTTGAGAATGACTTTTCTGAGTTTGACTCCACCCAGAATAATTTCTCTCTA------------------GGCCTAGAGTGTGCTATTATGGAGGAGTGCGGGATGCCGCAGTGGCTCATCCGTTTGTACCACCTTATAAGGTCTGCGTGGATCCTGCAGGCCCCGAAGGAGTCCCTGCGGGGGTTCTGGAAGAAACACTCCGGTGAGCCCGGCACTCTCCTATGGAACACTGTCTGGAATATGGCCGTTATTACCCACTGCTATGACTTCCGCGATTTGCAGGTGGCTGCTTTCAAAGGTGATGATTCGATAGTGCTTTGCAGTGAGTACCGTCAGAGCCCGGGAGCTGCTGTCCTGATCGCCGGCTGTGGCTTAAAGTTGAAGGTAGACTTTCGCCCGATTGGTTTGTATGCAGGTGTTGTGGTGGCCCCTGGCCTCGGCGCGCTTCCTGATGTTGTGCGCTTTGCCGGCCGGCTTACTGAGAAGAATTGGGGCCCTGGCCCTGAGCGGGCGGAGCAGCTCCGCCTTGCTGTGAGTGATTTTCTCCGCAAGCTCACGAATGTAGCACAGATGTGTGTGGATGTTGTTTCCCGTGTTTATGGGGTTTCCCCTGGGCTCGTTCATAACCTGATTGGCATGCTACAGGCTGTTGCTGATGGCAAGGCCCATTTCACTGAGTCAGTGAAGCCAGTGCTCGACCTGACAAATTCAATCCTGTGTCGGGTGGAA
>BAB93541
ATGGAGGCCCATCAATTCATTAAGGCTCCTGGCATTACTACTGCCATTGAGCAGGCTGCTCTGGCTGCGGCCAATTCCGCCTTGGCGAATGCTGTGGTGGTCCGGCCGTTTTTATCTCGTGTACAAACCGAGATTCTTATTAATTTGATGCAACCCCGGCAGTTGGTTTTCCGTCCTGAGGTGCTCTGGAATCATCCTATTCAGCGGGTTATACATAATGAATTGGAACAGTACTGCCGGGCCCGGGCCGGCCGCTGCCTGGAGGTTGGGGCCCACCCGAGATCCATTAATGATAATCCCAATGTCCTGCACAGGTGCTTTCTTAGACCGGTCGGCCGAGATGTCCAACGCTGGTACTCTGCCCCCACCCGCGGTCCTGCGGCCAATTGCCGCCGCTCCGCGTTGCGTGGTCTCCCTCCCGCTGACCGCACTTATTGCTTTGATGGATTCTCCCGCTGTGCTTTTGCTGCAGAGACCGGCGTGGCTCTTTACTCTTTGCATGACCTTTGGCCAGCTGATGTTGCAGAGGCTATGGCCCGCCATGGGATGACACGCCTATATGCTGTACTACACCTTCCTCCTGAGGTGCTGCTACCACCCGGCACTTACCACACAACTTCGTATCTCCTGATCCACGACGGCGACCGTGCCGTTGTAACTTATGAGGGTGATACTAGTGCGGGCTACAACCACGATGTTTCCATACTTCGTGCGTGGATCCGCACTACTAAAATAGTTGGTGACCACCCGCTGGTTATAGAGCGTGTGCGGGCCATTGGATGTCACTTTGTGCTGCTGCTCACCGCAGCCCCTGAGCCGTCACCTATGCCTTATGTCCCCTACCCTCGTTCAACTGAGGTGTATGTACGATCTATATTTGGCCCTGGTGGCTCCCCATCTCTGTTCCCGTCAGCCTGCTCTACTAAATCTACTTTTCATGCTGTCCCGGTTCATATCTGGGATCGGCTTATGCTTTTTGGTGCCACCCTGGACGATCAGGCGTTTTGTTGTTCACGGCTCATGACTTACCTCCGTGGTATTAGCTACAAGGTCACTGTCGGCGCGCTGGTCGCTAATGAAGGATGGAACGCCTCTGAGGACGCCCTTACTGCAGTGATCACTGCGGCTTATCTGACTATTTGCCACCAGCGCTACCTCCGAACCCAGGCGATATCCAAGGGTATGCGCCGGTTGGAGGTTGAGCATGCCCAGAAATTTATTACAAGGCTCTACAGCTGGCTATTTGAGAAATCTGGCCGTGATTATATTCCCGGCCGCCAGCTTCAGTTCTATGCACAATGCCGGCGGTGGCTATCTGCAGGTTTCCATCTCGACCCCAGGGTGCTTGTCTTTGATGAATCAGTGCCATGCCGTTGTAGGACGTTTTTGAAGAAGGTCGCGGGTAAATTCTGCTGTTTTATGCGGTGGCTGGGGCAGGAGTGCACCTGTTTTTTGGAGCCCGCCGAGGGTTTAGTTGGAGACCAAGGCCATGACAACGAGGCCTATGAGGGTTCTGAGGTCGACCCGGCCGAACCTGCACATCTTGATGTTTCGGGTACCTATGCTGTCCATGGGCACCAGCTTGAGGCCCTTTATAGAGCACTTAATGTCCCACATGATATTGCCGCTCGAGCCTCCCGGCTAACGGCTACTGTCGAGCTTGTTGCAAGTCCAGACCGCTTGGAGTGCCGTACTGTGCTCGGTAATAAGACCTTCCGGACAACGGTGGTTGATGGCGCCCATCTTGAAGCAAATGGCCCTGAGCAGTATGTTCTATCATTTGACGCCTCCCGTCAGTCTATGGGGGCCGGGTCGCATAGCCTCACTTATGAGCTCACCCCTGCCGGTCTGCAGGTCAGGATTTCATCTAATGGCCTGGATTGCACCGCTGTATTCCCTCCCGGCGGCGCCCCTAGCGCCGCACCGGGGGAGGTGGCAGCCTTCTGCAGCGCCCTTTATAGATATAACAGGTTCACCCAACGGCACTCGCTGACTGGTGGATTATGGTTACACCCTGAGGGGTTGCTGGGTATCTTCCCCCCTTTCTCACCTGGGCACATCTGGGAGTCTGCTAATCCATTTTGTGGGGAGGGGACCTTGTATACCCGAACCTGGTCAACATCTGGCTTTTCTAGTGACTTCTCCCCCCCTGAGGCGGCCGCCCCTGTTCCGGCTGCTGCCCCGGGATTGCCCCACCCT---------------ACTCCACCTGTTAGTGATATTTGGGTGCTGCCACCCCCCTCAGAGGGGTCCCAGATCGATGCGGCACCTGTGCCCCCTGTTCCTAAGACTGTTGGA---------------TTGCCTAGC---CCCATTGTACTTGCTCCTCCCCCCCCCTTT------------CCTTCCCCCGTGCGTAAGCCATCATCACCCCCGCCTTCTCGCACCCGTCGTCTCCTCTACACCTATCCTGACGGCGCTAGGGTATATGCGGGGTCATTGTTTGAATCAGATTGTGACTGGCTGGTTAATGCCTCAAACCCGGGACACCGTCCTGGAGGTGGCCTTTGCCATGCCTTTTACCAGCGTTTCCCAGAGGCGTTTTACCCGACTGAATTCATTATGCGTGAGGGCCTCGCAGCATATACCCTGACCCCGCGCCCTATCATTCATGCAGTGGCTCCCGACTATAGGGTTGAGCAGAACCCGAAGAGGCTTGAGGCAGCGTATCGGGAAACTTGCTCTCGTCGTGGCACCGCTGCCTATCCGCTTTTGGGCTCGGGTATATACCAGGTCCCTGTTAGTCTCAGTTTTGATGCCTGGGAACGCAATCATCGCCCCGGCGACGAGCTTTATCTGACTGAGCCCGCTGCAGCCTGGTTTGAGGCTAATAAGCCCTCGCAGCCGGCGCTTACTATAACTGAGGACACGGCTCGTACGGCCAACCTGGCATTAGAGATTGATGCCGCCACAGAGGTTGGCCGTGCTTGTGCCGGCTGCACTATTAGCCCAGGGATTGTGCATTATCAGTTTACTGCCGGGGTCCCGGGCTCGGGCAAGTCAAGGTCCATACAACAGGGAGACGTCGATGTGGTGGTTGTGCCCACCCGGGAGCTTCGTAATAGTTGGCGTCGCCGGGGTTTTGCGGCTTTCACGCCTCACACAGCGGCCCGTGTTACTATCGGTCGCCGCGTTGTGATTGATGAGGCCCCATCCCTCCCGCCGCATCTGCTGCTGTTACACATGCAACGGGCCTCCTCGGTCCATCTCCTCGGCGACCCAAATCAGATTCCTGCTATTGATTTTGAGCATGCCGGCTTGGTCCCCGCGATCCGCCCCGAGCTTGCGCCAACGAGCTGGTGGCACGTTACACACCGCTGCCCGGCAGACGTGTGCGAGCTTATACGTGGAGCCTACCCTAAGATCCAGACCACGAGCCGTGTGCTACGGTCTCTGTTTTGGAACGAACCGGCCATTGGCCAGAAGCTGGTTTTCACGCAGGCTGCTAAGGCTGCTAATCCTGGTGCGATCACGGTTCATGAAGCTCAGGGTGCCACCTTCACGGAGACCACAATTATAGCCACGGCTGACGCCAGGGGCCTTATTCAGTCATCCCGGGCTCACGCTATAGTTGCACTCACTCGCCACACTGAGAAGTGTGTTATTTTAGATGCCCCCGGCCTGTTGCGCGAGGTCGGTATTTCGGATGTGATTGTTAACAACTTTTTCCTTGCTGGTGGAGAGGTCGGCCACCACCGCCCCTCTGTGATACCCCGCGGCAACCCCGATCAGAATCTCGGGACTTTACAGGCATTCCCGCCGTCTTGCCAGATTAGTGCCTACCACCAGTTGGCTGAGGAATTAGGCCACCGCCCGGCCCCTGTCGCTGCCGTCTTACCCCCTTGCCCGGAGCTTGAGCAGGGCCTACTCTACATGCCACAAGAGCTTACTGTGTCCGATAGTGTGTTGGTTTTTGAGCTCACAGATATAGTCCACTGTCGTATGGCCGCCCCAAGTCAGCGAAAGGCTGTTCTCTCTACACTTGTGGGGAGGTATGGCCGTAGAACGAAATTATATGAGGCGGCGCATTCAGATGTTCGTGAGTCCTTAGCTAGGTTCATCCCCACTATCGGGCCTGTTCAGGCCACCACATGTGAGTTGTATGAGTTGGTCGAGGCCATGGTGGAGAAGGGTCAGGACGGCTCTGCCGTCCTAGAGCTTGATCTTTGCAATCGTGACGTCTCGCGTATCACATTTTTCCAAAAGGATTGCAATAAGTTTACAACTGGTGAGACTATAGCCCATGGCAAGGTTGGCCAGGGTATATCGGCCTGGAGCAAGACCTTCTGCGCCCTGTTCGGCCCGTGGTTCCGCGCTATAGAAAAAGAAATATTGGCCCTGCTCCCGCCTAATATTTTTTATGGCGACGCTTATGAGGAGTCAGTGTTTGCTGCCGCTGTGTCTGGGGCGGGGTCATGTATGGTATTTGAAAATGATTTCTCGGAGTTTGACAGTACTCAGAATAATTTCTCTCTC------------------GGTCTTGAGTGTGTGGTCATGGAGGAGTGCGGCATGCCCCAATGGTTGATTAGGTTGTACCATCTGGTTCGGTCAGCCTGGATTTTGCAGGCGCCGAAGGAGTCCCTTAAGGGTTTTTGGAAGAAGCACTCTGGTGAGCCCGGCACCCTTCTCTGGAATACCGTCTGGAACATGGCGATTATAGCGCATTGTTACGAGTTCCGTGACTTTCGCGTTGCCGCCTTCAAGGGTGATGATTCGGTGGTGCTTTGTAGCGACTACCGGCAGAGCCGCAATGCGGCTGCCTTAATTGCAGGCTGTGGGCTCAAATTGAAGGTCGATTACCGCCCTATTGGGCTGTACGCTGGGGTGGTGGTGGCCCCTGGTTTAGGGACACTGCCTGATGTGGTGCGTTTTGCTGGTCGGTTGTCTGAAAAGAATTGGGGCCCCGGCCCTGAACGCGCTGAGCAGCTGCGTCTCGCCGTTTGTGATTTCCTTCGAGGGTTGACGAATGTCGCGCAGGTCTGTGTTGATGTTGTGTCCCGTGTCTACGGAGTCAGCCCCGGGCTGGTACATAACCTTATTGGCATGCTGCAGACTATCGCCGATGGCAAGGCCCACTTTACAGAGACCATTAAACCTGTGCTTGACCTTACGAATTCCATCATACAGCGGGAGGAA
>AFB71103
ATGGAGGCCCATCAGTTTATCAAGGCTCCTGGCATCACTACTGCTATTGAGCAGGCTGCTCTAGCAGCGGCCAACTCTGTCCTGGCGGATGCTGTGGTAGTTAGGCCTTTTCTCTCTCACCAGCAGATTGAGATCCTCATTAACCTAATGCAACCTCGCCAGCTTGTTTTTCGCCCCGAGGTTTTCTGGAATCATCCTATCCAGCGTGTCATCCATAACGAGCTGGAGCTTTACTGCCGCGCCCGCTCCGGCCGTTGTCTTGAAATTGGCGCCCATCCCCGCTCAATAAATGATAATCCTAATGTGGTCCACCACTGCTTCCTCCGCCCAGTCGGGCGTGATGTTCAGCGCTGGTACACTGCTCCCACTCGCGGGCCGGCTGCTAATTGCCGGCGTTCCGCGCTGCGTGGGCTTCCTGCTGCTGACCGCACTTACTGCTTCGACGGGTTTTCTGGCTGCAATTTTCCCGCCGAGACGGGCATCGCCCTCTACTCCCTCCATGATATGTCACCATCTGATGCCGCCGAGGCCATGTTCCGCCATGGTATGACGCGGCTTTATGCTGCCCTCCATCTTCCGCCTGAGGTCTTGCTGCCCCCTGGCACATATCGCACCGCATCGTATTTGCTGATTCATGACGGCAGGCGCGTTGTGGTGACGTATGAGGGTGATACTAGTGCTGGTTATAACCACGATGTCTCCAACCTGCGCTCCTGGATTAGAACCACCAAGGTTACTGGGGACCATCCCCTCGTTATCGAGCGGGTCAGGGCCATTGGCTGCCACTTCGTTCTCTTGCTCACGGCGGCCCCGGAGCCATCACCTATGCCTTATGTCCCTTACCCCCGGTCTACCGAGGTCTATGTCCGATCGATCTTCGGCCCGGGTGGTACCCCTTCCTTATTCCCAACCTCATGCTCCACTAAGTCGACCTTCCACGCTGTCCCTGCCCATATTTGGGACCGTCTAATGCTGTTCGGGGCCACCTTGGATGACCAAGCCTTTTGCTGCTCCCGTCTAATGACCTACCTTCGCGGCATTAGTTACAAGGTCACTGCTGGTACCCTTGTGGCTAATGAAGGCCGGAACGCCTCTGAGGACGCCCTCACAGCTGTCATCACTGCCGCCTATCTTACCATTTGCCACCAGCGGTATCTCCGCACCCAGGCTATATCCAAGGGGATCCGTCGTCTGGAACGGGAGCATGACCAGAAGTTTATAACACGCCTTTACAGCTGGCTCTTCGAGAAGTCCGGCCGTGATTACATCCCTGGCCGTCAGTTGGAGTTCTACGCCCAGTGTAGGCGCTGGCTTTCGGCCGGCTTTCATCTTGATCCACGTGTACTGGTTTTTGACGAGTCGGCCCCCTGCCATTGTAGGACTGTGATCCGCAAGGCGCTCTCGAAGTTTTGCTGCTTTATGAAGTGGCTTGGTCAGGAGTGCACCTGTTTTCTTCAACCTGCAGAAGGCGTCGTCGGCGACCAGGGTCATGATAACGAAGCCTATGAGGGGTCCGATGTTGACCCTGCTGAGTCCGCCATTAGTGACATCTCTGGGTCCTATGTCGTCCCTGGCACAGCCCTCCAACCGCTCTACCAGGCCCTCGATCTCCCCGCTGAGATTGTGGCTCGCGCGTGCCGGCTGACCGCCACAGTAAAGGTCTCCCAGGTCGATGGGCGGATCGATTGCGAGACCCTTCTTGGTAACAAAACCTTCCGCACGTCGTTTGTCGACGGGGCGGTCTTAGAGACCAATGGCCCAGAGCGCCACAATCTCTCCTTTGATGCCAGTCAGAGCACTATGGCCGCTGGCCCTTTCAGTCTCACCTATGCCGCCTCTGCAGCTGGGCTGGAGGTGCGCTATGTTGCTGCCGGGCTTGACCATCGGGCGATTTTTGCCCCCGGTGTTTCACCCCGGTCAAACCCCGGCGAGGTCACCGCCTTCTGCTCTGCCCTATATAGGTTCAACCGTGAGGCCCAGCGCCATTCGCTGACCGGTAACTTATGGTTCCATCCTGAGGGGCTTATTGGCCTCTTTGCCCCGTTTTCGCCTGGGCATGTCTGGGAGTCGGCTAAACCGTTTTGCGGGGAGAGCACACTTTACACCCGTACTTGGTCGGAGGTTGATGCCGTCTCTAGT---------------CCAGCCCGGCCTGACTTAGGTTTTATGTCTGAGCCTCCTATACCTAGTAGGGCCGCCACGCCTACCTTGGCGGCCCCTCTACCC------CCCCTTGCACCGGACCCTTCCCCTCCTTCTTCTGCCCCGGCGCTCGATGAGCCGGCTTCTGCCGCT---------------ATCGCCGGG------------------------GTCCCGGCC------------ATA---------------------ACCCACCAGACGGCCCGGCACCGCCGCCTGCTCTTCACCTACCCGGATGGCTCTAAGGTGTTCGCCGGCTCGCTGTTCGAGTCGACATGCACGTGGCTCGTTAACGCGTCTAATGTTGACCATCGCCCTGGCGGCGGGCTTTGCCATGCATTTTACCAAAGGTACCCCGCCTCCTTTGATGCTGCCTCTTTTGTGATGCGCGACGGTGCGGCCGCGTACACACTAACCCCCCGGCCAATAATTCATGCTGTCGCCCCTGATTATAGGTTGGAACATAACCCAAAGAGGCTTGAGGCTGCTTATCGGGAAACTTGCTCCCGCCTCGGCACCGCTGCATACCCGCTCCTCGGGACCGGCATATACCAGGTGCCGATCGGTCCCAGCTTTGACGCCTGGGAGCGGAACCACCGCCCCGGGGATGAGTTGTACCTTCCTGAACTTGCTGCCAGATGGTTTGAGGCCAATAGGCCGACCCGCCCAACTCTCACTATAACTGAGGATGCTGCACGGACAGCGAATCTGGCCATCGAGCTTGACTCAGCCACAGATGTCGGCCGGGCCTGTGCTGGCTGTCGGGTTACCCCCGGCGTTGTTCAGTACCAGTTTACCGCAGGTGTGCCTGGATCCGGCAAGTCCCGCTCAATCACCCAAGCCGATGTGGACGTTGTCGTGGTCCCGACGCGTGAGTTGCGTAATACCTGGCGCCGTCGCGGCTTTGCTGCTTTTACCCCGCATACTGCCGCCAGAGTCACCCAGGGGCGCCGGGTTGTCATTGACGAGGCTCCATCCCTCCCCCCTCGCCTGCTGCTGCTCCACATGCAGCGGGCCGCTACCGTCCACCTTCTTGGCGACCCGAACCAGATCCCAGCCATCGACTTTGAGCACGCTGGGCTCGTCCCCGCCATCAGGCCCGACTTAGCCCCTACCTCCTGGTGGCATGTTACCCATCGCTGGCCTGCGGATGTATGCGAGTTGATCCGTGGTGCATACCCCATGATCCAGACCACTAGCCGGGTTCTCTGTTCGTTGTTCTGGGGCGAGCCTGCCGTCGGGCAGAAACTAGTGTTCACCCAGGCGGCTAAGGCTGCCAACCCCGGCTCAGTGACAGTCCACGAGGCGCAGGGCGCTACCTACACGGAGACTACTATTATTGCCACGGCAGACGCCCGGGGCCTTATTCAGTCGTCCCGGGCTCATGCCATCGTTGCTCTGACGCGCCACACTGGGAAGTGCGTCATCATTGACGCACCGGGCCTGCTCCGCGAGGTGGGCATCTCCGATGCAATCGTTAATAACTTTTTCCTCGCTGGTGGCGAAATTGGTCATCAGCGCCCATCTGTTATTCCCCGTGGCAACCCTGACGCCAATGTTGACACCCTGGCTGCCTTCCCACCGTCTTGCCAGATTAGTGCCTTCCATCAGTTAGCTGAGGAGCTCGGCCACAGACCTGCCCCTGTTGCAGCTGTTCTACCACCCTGCCCCGAGCTCGAACAGGGCCTCCTCTATCTGCCCCAGGAGCTCACCACCTGTGATAGTGTCGTAACATTTGAATTAACAGATATTGTGCACTGCCGCATGGCCGCCCCGAGCCAGCGCAAGGCCGTACTGTCCACACTCGTGGGCCGCTACGGCCGTCGCACAAAGCTCTACAATGCTTCCCACTCTGATGTTCGCGACTCTCTCGCCCGTTTTATCCTGGCCATTGGCCCCGTACAGGTCACAACCTGTGAATTGTACGAGCTAGTTGAGGCCATGGTCGAGAAGGGCCAGGATGGCTCCGCCGTCCTTGAGCTCGACCTTTGCAACCGTGATGTGTCCAGGATCACCTTCTTCCAGAAAGATTGTAACAAGTTCACCACGGGCGAGACCATTGCCCATGGTAAGGTGGGCCAGGGCATCTCGGCCTGGAGCAAGACCTTTTGCGCCCTCTTTGGCCCTTGGTTCCGTGCAATTGAGAAGGCTATTCTGGCCCTGCTCCCTCAGGGTGTGTTTTATGGTGATGCCTATGATGACACCGTCTTCTCGGCGGCTGTGGCTGCAGCGAAGGCATCCATGGTGTTTGAGAATGACTTCTCTGAGTTTGACTCCACCCAGAATAATTTCTCTTTA------------------GGCCTAGAGTGTGCTATTATGGAGGAGTGCGGGATGCCGCAGTGGCTCATCCGTTTGTATCACCTTATAAGGTCTGCGTGGATCCTGCAGGCCCCGAAGGAGTCTCTGCGGGGGTTTTGGAAGAAACACTCCGGTGAGCCCGGCACTCTTCTATGGAATACTGTCTGGAATATGGCCGTTATTACCCACTGTTATGACTTCCGCGATTTGCAGGTGGCTGCCTTCAAAGGTGATGATTCGATAGTGCTTTGCAGTGAGTACCGTCAGAGCCCGGGGGCTGCTGTTCTGATCGCCGGCTGTGGCTTAAAGTTGAAGGTAGACTTTCGCCCGATTGGTTTGTATGCAGGTGTTGTGGTGGCCCCTGGCCTTGGCGCGCTCCCTGATGTTGTGCGCTTCGCCGGCCGGCTTACCGAGAAGAATTGGGGCCCTGGCCCTGAGCGGGCGGAGCAGCTCCGCCTCGCTGTGAGTGACTTTCTCCGCAAGCTTACGAATGTAGCACAGATGTGTGTGGATGTTGTTTCCCGTGTTTATGGGGTTTCCCCTGGGCTCGTTCATAACCTGATTGGCATGCTACAGGCTGTTGCTGATGGCAAGGCACATTTCACTGAGTCAGTAAAACCAGTGCTCGACCTGACAAATTCAATCTTGTGTCGGGTGGAA
>AFB71100
ATGGAGGCCCACCAGTTTATCAAGGCTCCTGGCATCACTACTGCTATTGAGCAGGCTGCTCTAGCAGCGGCCAACTCTGCCCTGGCGAATGCTGTGGTAGTTAGGCCTTTTCTCTCTCACCAGCAGATTGAGATTCTTATTAACCTAATGCAACCTCGCCAGCTTGTTTTCCGCCCCGAGGTTTTCTGGAATCATCCCATCCAGCGTGTCATCCATAACGAGCTGGAGCTTTACTGCCGCGCCCGCTCCGGCCGCTGTCTTGAGATTGGCGCCCACCCCCGCTCAATAAACGATAACCCTAATGTGGTCCACCGCTGCTTCCTCCGCCCGGTCGGGCGTGATGTTCAGCGCTGGTATACTGCTCCCACTCGCGGGCCGGCTGCTAATTGCCGCCGTTCCGCGTTGCGCGGGCTTCCCGCTGCTGACCGCACATACTGCTTCGACGGGTTTTCTGGTTGTAGCTTCCCCGCCGAGACGGGTGTCGCCCTTTACTCCCTCCATGATATGTCACCATCTGATGTTGCCGAGGCCATGTTCCGCCATGGTATGACGCGGCTTTATGCTGCCCTCCATCTCCCGCCTGAGGTTTTGCTGCCCCCTGGCACATATCGCACCGCATCGTACTTGCTGATTCATGACGGCAAGCGCGTTGTGGTGACGTATGAGGGTGATACTAGTGCTGGTTATAACCACGATGTCTCCAACCTGCGCTCCTGGATTAGAACCACCAAGGTTACCGGAGACCATCCCCTCGTCATCGAGCGGGTCAGGGCCATCGGCTGCCACTTTGTTCTTTTGCTCACGGCAGCCCCGGAGCCATCACCTATGCCTTATGTCCCTTACCCCCGGTTTACCGAGGTCTATGTCCGATCGATCTTCGGCCCGGGTGGTACCCCTTCCTTATTCCCAACCTCATGCTCTACTAAGTCGACCTTCCATGCTGTCCCTGCCCATATTTGGGACCGTCTAATGCTGTTCGGGGCCACTTTGGATGACCAAGCCTTTTGCTGCTCCCGTTTAATGACCTATCTCCGCGGCATTAGCTACAAGGTCACTGTTGGCACCCTAGTGGCTAATGAAGGCTGGAACGCCTCTGAGGACGCCCTCACAGCTGTCATCACTGCCGCCTACCTTACCATTTGCCACCAGCGGTATCTCCGCACCCAGGCTATATCCAAGGGGATGCGTCGTCTGGAGCGGGAGCATGCCCAGAAGTTTATAACACGCCTTTACAGCTGGCTCTTCGAGAAGTCCGGCCGTGATTACATCCCCGGCCGTCAGTTGGAGTTCTACGCCCAGTGTAGGCGCTGGCTTTCGGCCGGCTTTCATCTTGATCCACGGGTGCTGGTTTTTGACGAGTCGGCCCCCTGCCATTGTAGGACTGTGATCCGCAAGGCGTTCTCGAAGTTCTGCTGCTTTATGAAGTGGCTTGGTCAGGAGTGCACCTGTTTCCTTCAACCTGCAGAAGGCGTCGTCGGTGACCAGGGTCATGATAACGAAGCCTATGAGGGGTCCGATGTTGACCCTGCTGAGTCCGCCATTAGTGACATCTCTGGGTCCTATGTCGTCCCTGGCACAGCCCTCCAACCGCTCTACCAGGCCCTCGATCTCCCCGCTGAGATTGTGGCTCGTGCGTGCCGGCTGACCGCCACAGTAAAGGTATCCCAGGCCGATGGGCGGATCGATTGCGAGACCCTTCTTGGTAACAAAACCTTCCGCACGTCGTTTGTCGACGGGGCGGTCTTAGAGACCAATGGCCCAGAGCGCCACAATCTCTCCTTTGATGCCAGCCAGAGCACTATGGCCGCTGGCCCTTTCAGTCTTACCTATGCCGCCTCTGCAGCTGGGCTGGAGGTGCGCTATGTTGCTACCGGGCTCGACCATCGGGCGATTTTTGCCCCCGGTGTTTCACCCCGGTCAACCCCCGGCGAGGTCACCGCTTTCTGCTCTGCCCTATATAGGTTCAACCGTGAGGCCCAGCGCCATTCGCTGACCGGTAACTTATGGTTCCATCCTGAGGGGCTTATCGGCCTCTTTGCCCCGTTCTCGCCCGGGCATGTCTGGGAGTCGGCTAACCCGTTTTGTGGGGAGAGCACACTTTACACCCGTACTTGGTCGGAGGTTGATGCCGTCTCTAGT------CCA---------GCCCGGCCCGACTTAGGTTTTGTGTCTGAGCCCTCTATATCTAGTAGGGCCGCCACGCCTACCTTGGCGGCCCCTTCACCC------CCCCCTGCACCGGACCCTTCCCCCCCCCCTTTTGCCCCGGCGCCTGATGAGCCGGCTTCTGGTACT---------------ACCGCCGGG------------------------GCCCCGGCC------------ATA---------------------ACCCACCAGATGGCCCGGCACCGCCGCCTGCTCTTCACCTACCCGGATGGCTCTAAGGTGTTCGCCGGCTCGCTGTTCGAGTCGACATGCACGTGGCTCGTTAACGCGTCTAATGTTGACCATCGCCCTGGCGGCGGGCTTTGCCATGCATTTTACCAAAGGTACCCAGCCTCTTTTGATGCTGCCTCTTTTGTGATGCGCGACGGTGCGGCCGCGTACACACTAACCCCCCGGCCGATAATTCATGCTGTCGCCCCTGATTATAGGTTGGAACATAACCCAAAGAGGCTTGAGGCTGCTTATCGGGAGACTTGTTCCCGTCTCGGTACCGCTGCATACCCGCTCCTCGGGACCGGCATATACCAGGTGCCGATCGGTCTCAGCTTTGACGCCTGGGAGCGGAACCACCGCCCCGGGGATGAGTTGTACCTTCCTGAACTTGCTGCCAGATGGTTTGAGGCCAATAGGCCGACCCGCCCAACTCTCACTATAACTGAGGATGTTGCACGGACAGCGAATCTGGCCATCGAGCTCGACTCGGCCACAGATGTCGGCCGGGCCTGTGCTGGCTGTCGGGTTATCCCCGGCGTTGTTCAGTACCAGTTTACCGCAGGCGTGCCCGGGTCCGGCAAGTCCCGCTCTATCACCCAAGCCGATGTGGACGTTGTCGTGGTCCCGACGCGTGAGTTGCGTAATGCCTGGCGCCGCCGCGGCTTTGCTGCTTTCACCCCGCATACTGCTGCTAGAGTCACCCAGGGGCGCCGGGTTGTCATTGATGAGGCTCCATCCCTCCCCCCCCACCTGCTGCTGCTCCACATGCAGCGGGCCGCCACCGTCCACCTTCTTGGCGACCCGAATCAGATCCCGGCTATTGACTTTGAGCACGCTGGGCTCGTCCCCGCCATCAGGCCCGACTTAGCCCCTACCTCCTGGTGGCATGTTACCCACCGCTGCCCTGCGGATGTATGCGAGTTGATCCGTGGTGCATACCCCATGATCCAGACCACTAGCCGGGTTCTCCGTTCGTTGTTCTGGGGTGAGCCTGCCGTCGGGCAGAAACTAGTGTTCACCCAGGCGGCCAAGGCCGCCAACCCTGGCTCAGTGACAGTCCACGAGGCGCAGGGCGCCACCTACACGGAGACCACTATTATTGCCACGGCAGACGCCCGGGGCCTTATTCAGTCGTCTCGGGCTCATGCCATTGTTGCTCTGACGCGCCACACTGAGAAGTGCGTCATCATTGACGCACCAGGCCTGCTCCGCGAGGTGGGCATTTCCGATGCAATCGTTAATAACTTTTTCCTCGCTGGTGGCGAAATTGGTCATCAGCGCCCATCTGTTATTCCCCGTGGCAACCCTGACGCCAATGTTGACACCCTGGCTGCCTTCCCTCCGTCTTGCCAGATTAGTGCCTTCCATCAGCTGGCTGAGGAGCTCGGCCACAGACCTGCCCCTGTTGCAGCTGTTTTACCACCCTGCCCCGAGCTCGAACAGGGCCTCCTCTACCTGCCCCAGGAGCTCACCGCCTGTGATAGTGTTGTGACATTTGAATTAACAGATATTGTGCACTGCCGCATGGCCGCCCCGAGTCAGCGCAAGGCCGTGCTCTCCACACTCGTAGGCCGCTACGGCCGTCGCACAAAGCTGTACAATGCTTCTCACTCTGATGTTCGCGACTCTCTCGCCCGTTTTATCCCGGCCATCGGCCCCGTGCAGGTTACAACTTGTGAATTGTACGAGCTAGTGGAGGCCATGGTCGAGAAGGGCCAAGATGGCTCCGCCGTCCTTGAGCTCGACCTTTGCAATCGTGACGTGTCCAGGATCACCTTTTTCCAGAAAGATTGTAACAAGTTCACCACAGGTGAGACCATTGCCCATGGTAAAGTGGGCCAGGGCATCTCGGCCTGGAGCAAGACCTTCTGCGCCCTCTTTGGCCCTTGGTTCCGTGCTATTGAGAAGGCTATTCTGGCCCTGCTCCCTCAGGGTGTGTTTTATGGTGATGCCTTTGATGACACCGTCTTCTCGGCGGCTGTGGCCGCAGCAAAGGCATCTATGGTGTTTGAGAACGATTTTTCTGAGTTTGACTCCACCCAGAATAATTTTTCTCTG------------------GGCCTAGAGTGTGCTATTATGGAGGAGTGTGGGATGCCGCAGTGGCTTATCCGCTTGTATCATCTCATAAGGTCCGCGTGGATCTTGCAGGCCCCGAAGGACTCTCTGCGAGGGTTTTGGAAGAAACACTCCGGTGAGCCCGGCACTCTTCTATGGAATACTGTCTGGAACATGGCCGTTATTACCCACTGTTATGACTTTCGCGATTTGCAGGTGGCTGCCTTTAAAGGTGATGATTCGATTGTGCTTTGCAGTGAGTATCGTCAGAGTCCAGGAGCTGCTGTCCTGATCGCCGGCTGTGGCTTGAAGTTGAAGGTGGATTTCCGCCCGATCGGTTTGTATGCAGGTGTTGTGGTGGCCCCCGGTCTTGGCGCGCTTCCTGATGTTGTGCGCTTCGCCGGCCGGCTTACTGAGAAGAATTGGGGCCCCGGCCCTGAGCGGGCGGAGCAGCTCCGCCTCGCTGTTAGTGATTTCCTCCGCAAGCTCACGAATGTCGCTCAGATGTGTGTGGACGTCGTTTCCCGTGTTTATGGGGTTTCCCCTGGGCTTGTTCATAACCTGATTGGTATGCTACAGGCTGTCGCTGACGGCAAGGCACATTTCACTGAGTCAGTAAAACCAGTGCTCGACCTGACAAATTCAATTTTGTGTCGGGTGGAA
>AEW87504
ATGGAGGCCCATCAGTTCATTAAGGCTCCTGGCATTACTACTGCCATTGAGCAGGCTGCTCTGGCCGCGGCCAACTCCGCCTTGGCGAATGCTGTGGTGGTTCGGCCGTTTTTATCTCGTGTACAAACCGAGATTCTTATTAATTTGATGCAACCCCGGCAGTTGGTTTTCCGCCCTGAGGTGCTTTGGAACCATCCCATCCAGCGGGTCATACATAATGAATTGGAGCAGTACTGCCGGGCCCGGGCTGGTCGCTGTTTGGAGGTTGGAGCCCACCCGAGGTCTATCAATGACAATCCTAATGTCTTGCATCGGTGTTTCCTTAGACCGGTTGGCCGAGATGTTCAGCGCTGGTATTCTGCCCCTACCCGTGGCCCTGCGGCCAATTGTCGCCGCTCCGCGCTGCGCGGCCTCCCCCCTGTTGACCGCACCTATTGCTTTGATGGATTCTCCCGTTGTGCTTTTGCTGCAGAGACCGGTGTGGCCCTTTACTCTTTGCATGATCTTTGGCCAGCTGATGTTGCGGAGGCTATGGCCCGTCATGGGATGACACGCTTATACGCCGCACTGCATCTTCCCCCCGAGGTGCTGCTACCACCCGGCACCTACCACACAACCTCGTATCTCTTGATCCACGACGGCAACCGCGCTGTTGTAACTTACGAGGGCGACACTAGTGCGGGCTATAATCATGATGTCTCCATACTTCGTGCATGGATCCGTACCACCAAAATAGTTGGTGACCACCCACTGGTCATAGAGCGTGTGCGGGCCATTGGGTGTCATTTTGTGCTGCTGCTCACCGCAGCCCCTGAACCGTCACCTATGCCTTATGTCCCGTACCCTCGTTCAACGGAGGTGTATGTCCGGTCTATATTTGGCCCTGGCGGCTCCCCATCCCTGTTTCCATCAGCCTGCTCTACTAGATCTACCTTTCATGCTGTCCCGGTTCACATCTGGGATCGGCTCATGCTCTTTGGTGCCACCCTGGACGATCAGGCGTTTTGCTGTTCACGGCTTATGACTTACCTCCGTGGCATTAGTTATAAGGTCACTGTCGGTGCGCTTGTCGCCAATGAGGGGTGGAACGCCTCTGAAGACGCTCTTACTGCAGTGATCACTGCGGCCTATCTGACTATCTGCCATCAGCGTTACCTTCGTACTCAGGCGATTTCCAAGGGCATGCGCCGGTTGGAGGTTGAGCACGCTCAGAAATTTATTACAAGACTCTACAGTTGGTTATTTGAAAAGTCCGGCCGTGACTACATCCCCGGCCGCCAGCTTCAGTTTTATGCACAGTGCCGACGGTGGCTTTCTGCAGGCTTCCACCTTGACCCCAGGGTGCTTGTTTTTGATGAGTCAGTGCCATGCCGTTGCAGGACGTTCTTGAAGAAGGTCGCGGGTAAATTCTGCTGTTTTATGCGGTGGTTAGGGCAGGAATGTACCTGCTTCTTGGAACCGGCTGAGGGTTTAGTTGGTGATCAAGGCCATGACAACGAGGCCTATGAGGGTTCTGAGGTCGATCCGGCTGAGCCTGCACATCTTGATGTCTCGGGGACTTATGCCGTCCACGGGCACCAGCTTGAGGCCCTCTATAGGGCACTTAATGTCCCACATGATATTGCCGCTCGAGCTTCTCGACTAACGGCTACTGTTGAACTTGTTGCAAGCCCGGATCGCTTAGAGTGCCGCACTGTGCTTGGTAATAAGACCTTCCGGACGACGGTGGTTGATGGCGCCCATCTTGAAGCGAATGGTCCTGAGGAGTATGTCCTGTCATTTGACGCCTCCCGTCAGTCTATGGGGGCCGGGTCACACAGCCTCACCTATGAGCTCACCCCTGCCGGTTTGCAGGTCAAGATTTCATCTAATGGTCTGGATTGTACTGCCACATTCCCCCCTGGTGGCGCCCCTAGCGCCGCACCGGGGGAAGTGGCAGCCTTTTGCAGTGCTCTCTATAGATACAATAGGTTTACCCAGCGGCATTCGCTGACAGGCGGGCTATGGTTACACCCTGAGGGGTTGCTGGGTATCTTCCCCCCATTCTCCCCTGGGCATATTTGGGAGTCTGCTAACCCCTTTTGCGGTGAGGGAACTTTGTATACCCGAACCTGGTCAACTTCTGGTTTTTCTAGTGATTTTTCCCCCCCTGAGGCGGCCGCTTTTGCTTCGGCTGCTGCCCCGGGGTTGCCTCACCCT---------------ACTCCACCTGTTAGCGATATCCGGGTGTTACCACCGCCCTCAGAGGAATCTCATGTTGATGTGGCATCTGTACCCTCTGTTCCTGAGCCTGCTGGA---------------TTACCCAGC---CCCATTGTGCTTACCCCCCCCCCCCCCCCT------------CCT---CCTGTGCGTAAGCCACCAACACCCCCGCCTACCCGCACTCGCCGTCTCCTCTACACCTACTCCGACGGCGCTAAGGTGTATGCGGGGTCACTGTTTGAATCAGGCTGTGACTGGCTAGTTAATGCCTCAAACCCGGGCCACCGCCCAGGGGGTGGCCTCTGCCATGCTTTTTATCAACGTTTCCCAGAAGCTTTCTATTCGACTGAATTCATTATGCGCGAGGGCCTTGCAGCATACACCTTAACCCCGCGCCCTATCATCCATGCAGTGGCTCCCGACTATAGGGTTGAGCAAAACCCGAAGAGGCTTGAGGCGGCGTACCGGGAAACTTGTTCCCGTCGTGGCACCGCTGCCTACCCACTTTTGGGTTCGGGTATATACCAGGTCCCTGTTAGCCTCAGTTTTGACGCCTGGGAGCGTAATCACCGCCCCGGCGATGAGCTTTACTTGACAGAGCCCGCCGCAGCCTGGTTCGAGGCTAATAAGCCAGCGCAGCCGGCGCTTACTATAACTGAGGACACGGCCCGTACGGCCAACCTGGCATTAGAGATCGATGCCGCTACAGAGGTTGGCCGCGCTTGTGCCGGCTGCACCATCAGCCCTGGGGTTGTGCACTACCAGTTTACTGCCGGGGTCCCGGGCTCGGGCAAGTCTAAGTCCATACAACAGGGAGATGTCGATGTGGTGGTTGTGCCCACCCGGGAGCTCCGTAACAGCTGGCGTCGCCGGGGTTTTGCGGCCTTTACACCTCACACGGCGGCCCGTGTTACTATCGGCCGCCGCGTTGTGATTGACGAGGCACCATCTCTCCCACCGCACCTGCTGCTGTTGCACATGCAGCGGGCCTCCTCGGTCCATCTCCTTGGTGACCCAAACCAGATCCCTGCTATTGATTTTGAGCATGCCGGCCTGGTTCCTGCGATCCGCCCCGAGCTTGCGCCAACGAGCTGGTGGCACGTCACACACCGTTGTCCAGCCGATGTGTGCGAGCTCATACGTGGAGCTTACCCTAAAATCCAGACCACGAGCCGTGTGCTACGGTCCCTGTTTTGGAATGAACCGGCTATTGGCCAAAAGCTGGTTTTTACGCAGGCTGCTAAGGCTGCTAACCCTGGTGCGATTACAGTTCACGAGGCTCAGGGTGCTACCTTCACGGAGACCACAATTATAGCCACGGCCGACGCTAGAGGCCTTATTCAGTCATCTCGGGCCCATGCTATAGTTGCACTTACCCGCCATACTGAGAAGTGTGTCATTTTGGATGCTCCCGGCTTGTTGCGTGAGGTCGGCATTTCGGATGTGATTGTTAATAACTTTTTTCTTGCCGGTGGGGAGGTTGGCCACCACCGCCCTTCTGTGATACCTCGCGGTAACCCTGATCAGAACCTTGGGACTCTACAGGCCTTCCCGCCGTCATGTCAGATTAGTGCTTACCATCAGCTGGCTGAGGAACTAGGCCATCGTCCGGCCCCTGTCGCCGCCGTTTTGCCTCCTTGCCCTGAGCTTGAGCAGGGCCTGCTCTACATGCCACAAGAGCTTACTGTGTCTGACAGTGTGCTTGTTTTTGAGCTTACAGATATAGTCCACTGCCGCATGGCCGCCCCAAGCCAGCGAAAGGCTGTTCTCTCAACGCTTGTGGGGAGGTACGGTCGTAGGACGAAATTATATGAGGCGGCACATTCAGATGTTCGTGAGTCCCTAGCGAGGTTTATCCCCACCATCGGGCCTGTCCGAGCCACCACATGTGAGCTGTACGAGCTGGTTGAAGCCATGGTAGAGAAGGGTCAGGACGGCTCTGCCGTCCTAGAGCTCGACCTTTGTAATCGTGACGTCTCGCGCATCACATTTTTCCAAAAGGACTGCAATAAGTTTACAACTGGTGAAACTATCGCGCATGGCAAGGTTGGCCAGGGTATATCTGCCTGGAGTAAGACCTTTTGCGCCCTGTTTGGACCGTGGTTTCGCGCCATTGAGAAGGAAATATTGGCCCTGCTCCCGCCTAATATCTTTTATGGCGATGCCTATGAGGAGTCAGTGTTTGCTGCCGCTGTGTCTGGGGCAGGGTCATGTATGGTATTTGAAAATGACTTTTCAGAGTTTGACAGTACCCAGAATAATTTCTCTCTC------------------GGCCTTGAGTGTGTGATCATGGAGGAGTGTGGCATGCCCCAATGGTTAATTAGGTTGTATCATCTGGTTCGGTCAGCCTGGGTTTTGCAGGCGCCGAAGGAGTCTCTTAAAGGCTTTTGGAAAAAGCACTCTGGTGAGCCTGGTACCCTTCTCTGGAACACCGTCTGGAACATGGCGATTATAGCACATTGCTATGAGTTCCGTGACTTCCGTGTTGCCGCCTTCAAGGGTGACGATTCGGTGGTTCTCTGTAGTGACTACCGACAGAGCCACAACGCGGCTGCCTTAATTGCAGGCTGTGGGCTCAAATTGAAGGTTGATTATCGCCCTATCGGGCTGTATGCTGGAGTGGTGGTGGCCCCCGGTTTGGGGACACTGCCCGATGTGGTGCGTTTTGCTGGTCGGTTATCTGAGAAGAACTGGGGCCCCGGCCCGGAGCGTGCTGAGCAGCTGCGTCTTGCTGTTTGTGATTTCCTTCGAGGGTTGACGAATGTTGCGCAGGTTTGTGTTGATGTTGTGTCCCGTGTTTATGGAGTTAGCCCCGGGCTGGTACATAACCTTATTGGCATGCTGCAGACCATTGCTGATGGCAAGGCCCACTTTACAGAGAGCATTAAACCTGTGCTTGACCTTACAAATTCCATCATACAACGGGTGGAA
>AFB71106
ATGGAGGCCCACCAGTTTATCAAGGCTCCTGGCATCACTACTGCTATTGAGCAGGCTGCTCTAGCAGCGGCCAACTCTGCCCTGGCGAATGCTGTGGTAGTTAGGCCTTTTCTCTCTCACCAGCAGATTGAGATCCTCATTAACCTAATGCAACCTCGTCAGCTTGTTTTCCGCCCCGAGGTTTTCTGGAATCACCCCATCCAGCGTGTCATCCATAATGAGCTCGAGCTTTACTGCCGCGCCCGCTCCGGCCGCTGCCTTGAAATTGGCGCCCATCCCCGCTCAATAAATGATAATCCTAATGTGGTCCACCGCTGCTTCCTCCGCCCTGTTGGGCGTGATGTTCAGCGCTGGTATACTGCACCCACTCGCGGGCCGGCTGCTAATTGCCGGCGTTCCGCGCTGCGCGGGCTCCCCGCTGCCGACCGCACCTACTGCTTCGACGGGTTTTCCGGCTGTAATTTTCCCGCCGAGACGGGTGTCGCCCTCTACTCCCTCCACGATATGTCACCATCTGATGTCGCCGAGGCCATGTCTCGTCATGGTATGACGCGGCTTTATGCCGCCCTCCACCTTCCGCCTGAGGTTTTGCTGCCCCCTGGCACATACCGCACCGCATCGTATTTGCTGATTCATGATGGCAGGCGCGTTGTGGTGACGTATGAGGGTGACACTAGTGCTGGTTATAACCACGATGTCTCCAACCTGCGCTCCTGGATTAGAACCACCAAGGTTACTGGCGATCACCCCCTTGTCATTGAGCGGGTCAGGGCTATTGGCTGCCATTTTGTTCTCTTGCTTACGGCGGCCCCGGAGCCATCACCTATGCCTTATGTCCCTTACCCCCGGTCTACCGAGGTTTATGTCCGATCGATTTTCGGCCCGGGTGGCACCCCTTCCTTATTCCCAACCTCATGCTCTACTAAGTCGACCTTCCATGCTGTCCCTGCCCATATTTGGGACCGTCTCATGTTGTTCGGGGCCACTTTGGACGACCAAGCCTTTTGCTGCTCCCGTCTAATGACTTACCTTCGCGGCATTAGCTACAAGGTTACTGTGGGTACCCTTGTGGCTAACGAAGGCTGGAACGCCTCTGAGGACGCCCTTACAGCTGTCATCACCGCCGCCTACCTTACCATTTGTCACCAGCGGTACCTCCGCACCCAGGCTATATCTAAAGGGATGCGTCGCCTGGAGCGGGAGCATGCCCAGAAGTTTATAACACGTCTCTACAGCTGGCTCTTCGAGAAGTCCGGCCGTGATTACATCCCCGGCCGTCAGTTGGAGTTTTACGCCCAGTGTAGGCGCTGGCTTTCGGCCGGCTTCCATCTTGACCCACGGGTGCTGGTTTTTGACGAATCGGCCCCCTGCCACTGCAGGACCACGATCCGTAAGGCCCTCTCAAAGTTCTGCTGCTTTATGAAGTGGCTTGGTCAGGAGTGTACTTGTTTCCTTCAGCCTGCAGAACGCGTCGTTGGTGACCAGGGCCATGATAATGAGGCCTATGAGGGATCCGATGTTGACCCCGCTGAGTCCGCTATTAGTGATATATCTGGGTCCTACGTCGTCCCTGGCGCGGCCCTCCAACCTCTTTACCAGGCCCTCGATCTCCCCGCTGAGATTGTGGCTCGTGCGGGTCGGCTGACCGCCACAGTAAAGGTCTCCCAGATCGATGGGCGGATCGATTGTGAGACCCTTCTTGGTAACAAAACTTTCCGCACGTCGTTCGTTGACGGGGCGGTCTTAGAGACCAATGGCCCGGAGCGCCACAATCTTTCCTTTGATGCCGGTCAGAGCACTATGGCTGCTGGCCCTTTCAGTCTTACCTATGCCGCCTCTGCGGCTGGGCTGGAGGTGCGTTATGTTGCTGCCGGGCTTGACCACCGGGCGGTTTTTGCCCCCGGAGTTTCACCCCGGTCAGCCCCTGGCGAGGTCACCGCCTTTTGCTCCGCCCTATACAGGTTCAATCGTGAGGCCCAGCGCCATTCGCTGACCGGTAATTTATGGTTTCATCCTGAGGGGCTTCTTGGCCTCTTTGCCCCATTTTCACCCGGGCATGTTTGGGAGTCGGCTAATCCATTCTGTGGCGAGAGTACATTATATACTCGTACCTGGTCGGAGGTTGACGCCGTCTCTAGT------CCG---------GCCCGGCCCGACTTAGGTTTTATGTCTGAGCCTTCTACACCTAGTAGGGCCGCCACACCCATCCCCGCGGCCCCTCTACCT------TCCTCTGCACCGGACCCTTCCCCCCCCCTCTCTGCCCCGACGCTTGACGAGCCGGCCTCTGGCATT---------------ACCGCCGGG------------------------GCCCCGGCC------------ATA---------------------ACCCGCCAGGCGGCCCGGCACCGCCGCCTGCTCTTTACCTACCCGGATGGCTCTAAGGTATTTGCCGGCTCGCTGTTCGAGTCGACATGTACGTGGCTCGTCAACGCGTCTAATGCCGACCACCGTCCTGGCGGCGGGCTTTGCCATGCATTTCACCAAAGGTACCCCGCCTCCTTCGACGCCGCCTCTTTTGTGATGCGCGACGGCGCGGCCGCGTACACATTAACCCCCCGGCCAATAATTCATGCTGTCGCTCCTGATTATAGGTTGGAACATAACCCAAAGAGGCTTGAGGCTGCTTATCGGGAAACTTGCTCCCGCCTCGGCACCGCTGCATACCCGCTCCTCGGGACCGGCATATACCAGGTGCCGATCGGTCCCAGCTTTGACGCCTGGGAGCGGAACCACCGCCCCGGGGATGAGTTGTACCTTCCTGAGCTTGCTGCCAGATGGTTTGAGGCCAATAGGCCGACCCGCCCGACTCTCACTATAACTGAGGATGTTGCACGGACAGCGAATCTGGCCATCGAGCTTGACTCAGCCACAGATGTCGGCCGGGCCTGTGCTGGCTGTCGGGTCACCCCCGGCGTTGTTCAGTACCAGTTTACTGCAGGTGTGCCTGGATCCGGCAAGTCCCGCTCTATCACTCAAGCCGATGTGGACGTTGTCGTGGTCCCGACGCGCGAGTTGCGCAATGCCTGGCGCCGCCGCGGCTTCGCTGCTTTCACTCCGCACACAGCCGCTAGGGTCACCCAGGGGCGCCGGGTTGTTATTGATGAGGCCCCGTCTCTCCCTCCTCACCTGCTGCTGCTCCACATGCAGCGGGCCGCCACCGTCCATCTCCTCGGCGACCCGAACCAGATCCCAGCCATCGACTTTGAGCACGCTGGGCTTGTTCCCGCCATCAGGCCCGATCTAGCCCCCACCTCCTGGTGGCATGTCACCCATCGCTGCCCTGCGGATGTGTGTGAGCTGATCCGCGGTGCATACCCCATGATCCAGACCACTAGCCGTGTCCTCCGTTCGTTATTCTGGGGTGAGCCTGCCATTGGGCAGAAACTAGTGTTCACCCAGGCGGCTAAGGCCGCCAACCCCGGCTCAGTGACAGTCCACGAGGCAGAGGGCGCTACCTACACGGAGACCACCATTATTGCCACGGCAGATGCCCGGAGCCTTATTCAGTCGTCACGGGCTCACGCCATCGTTGCTCTGACGCGTCACACTGAGAAGTGCGTCATCATTGATGCACCGGGCCTGCTTCGTGAAGTGGGCATTTCCGATGCAATCGTCAATAACTTTTTCCTCGCCGGTGGCGAAATTGGTCACCAGCGCCCATCTGTTATTCCCCGTGGCAATCCTGATGCCAATGTTGACACCTTGGCTGCCTTCCCGCCGTCCTGCCAGATTAGTGCCTTTCATCAGCTGGCTGAGGAGCTTGGCCACAGACCTGCCCCTGTCGCAGCTGTTTTACCACCCTGCCCTGAGCTTGAACAGGGCCTCCTTTACCTGCCCCAGGAACTCACCACCTGTGATAGCGTTGTAACATTTGAATTAAAAGATATCGTGCACTGCCGCATGGCCGCTCCGAGCCAGCGCAAGGCTGTGCTGTCCACACTCGTGGGCCGCTACGGCCGTCGCACAAAGCTTTACAACGCCTCCCATTCCAATGTTCGCGACTCTCTCGCCCGTTTTATCCCCGCCATTGGCCCCGTACAGGTTACAACTTGTGAATTGTATGAGCTAGTGGAGGCCATGGTCGAGAAGGGCCAGGATGGCTCCGCCGTCCTTGAGCTCGACCTTTGCAACCGTGACGTGTCCAGGATCACCTTCTTTCAGAAAGACTGTAATAAGTTCACCACGGGCGAGACCATTGCCCATGGTAAAGTGGGCCAGGGCATTTCGGCCTGGAGCAAGACCTTTTGCGCCCTCTTTGGCCCTTGGTTCCGTGCTATTGAGAAGGCTATTCTGGCCCTGCTCCCTCAGGGTGTGTTTTACGGTGATGCCTTTGACGACACCGTCTTCTCGGCGGCTGTGGCTGCAGCAAAGGCATCCATGGTGTTTGAGAATGACTTTTCTGAGTTTGACTCCACCCAGAATAATTTCTTCCTA------------------GGCCTAGAGTGTGCTATTATGGAGGAGTGCGGGATGCCGCAGTGGCTCATCCGCTTGTACCACCTTATAAGGTCTGCGTGGATCCTGCAGGCCCCGAAGGAGTCCCTGCGGGGTTTCTGGAAGAAACACTCCGGTGAGCCCGGCACTCTTTTATGGAATACTGTCTGGAATATGGCCGTTATTACCCACTGCTATGACTTCCGCGATTTGCAGGTGGCTGCTTTCAAAGGTGATGATTCGATAGTGCTTTGCAGCGAGTACCGTCAGAGCCCGGGGGCTGCTGTCCTGATCGCCGGCTGTGGCTTGAAGTTGAAGGTAGACTTTCGCCCGATTGGTTTGTATGCAGGTGTTGTGGTGGCCCCTGGCCTCGGCGCGCTTCCTGATGTTGTGCGCTTTGCCGGTCGGCTTACTGAGAAGAATTGGGGCCCTGGCCCTGAGCGGGCGGAGCAGCTCCGCCTTGCTGTGAGTGATTTTCTCCGCAAGCTTACGAATGTAGCACAGATGTGTGTGGATGTTGTTTCCCGTGTTTATGGGGTCTCCCCTGGGCTCGTTCATAACCTGATTGGCATGCTACAGGCTGTTGCTGATGGCAAGGCCCATTTCACTGAGTCAGTGAAGCCAGTGCTCGACCTGACAAATTCAATCCTGTGTCGGGTGGAA
>BAE86998
ATGGAGGCCCATCAGTTCATAAAGGCTCCTGGCGTCACTACTGCTATTGAGCAGGCAGCTCTAGCAGCGGCCAACTCCGCCTTGGCGAATGCTGTGGTGGTTCGGCCTTTCCTCTCCCGGCTACAGACAGAGATACTCATAAACTTGATGCAGCCCCGGCAGCTTGTTTTTCGGCCAGAGGTTCTGTGGAATCACCCAATTCAGCGTGTGATCCACAATGAACTCGAGCAGTACTGCCGCGCTCGAGCGGGCCGCTGTCTTGAAGTGGGTGCCCACCCGCGTTCCATTAATGACAACCCTAATGTCCTTCACCGCTGTTTTCTTAAACCTGTCGGCCGTGACGTTCAACGGTGGTACACTGCTCCCACCCGTGGCCCAGCAGCGAATTGCCGCCGGTCCGCCCTCCGTGGGCTTCCACCTGCTGACCGGACATACTGTTTTGATGGCTTTTCAGGCTGCACTTTTGCTGCCGAGACCGGAATTGCCCTTTATTCACTGCATGATTTATGGCCTGCCGATGTCGCAGAGGCCATGGCCCGCCACGGCATGACTCGGCTGTATGCTGCCCTCCACCTCCCTCCGGAGGTGTTGCTCCCCCCTGGTACTTACCATACAACTTCATATCTTTTAATCCATGATGGAGACCGTGCAGTGATTACGTACGAGGGGGATTCTAGTGCAGGGTATAACCACGATGTGTCTATCTTGCGCGCCTGGATCCGGACTACTAAGGTCACCGGTGACCACCCGCTGGTGATCGAGCGGGTCCGGGCGGTGGGCTGTCATTTTGTGCTCCTCCTTACGGCCGCACCCGAGCCATCGCCGATGCCTTATGTTCCATACCCCCGCTCGACCGAGGTTTATGTCCGGTCCATTTTTGGTCCTGGCGGTTCACCATCCCTTTTCCCATCTGCCTGCTCTACCAAGTCCACATTTCATGCCGTCCCCGTGCATATATGGGACAGGCTTATGCTTTTTGGTGCAACCCTCGATGATCAGGCTTTTTGTTGTTCGAGACTCATGACCTATCTCCGTGGTATCAGCTACAAGGTCACGGTTGGCGCCCTTGTCGCCAATGAGGGTTGGAACGCCTCTGAAGATGCACTGACTGCTGTCATCACTGCAGCTTATCTCACCATTTGTCATCAGAGATATCTTCGCACGCAAGCTATTTCTAAAGGGATGAAGCGGCTGGAACTTGAACATGCGCAGAAGTTTATAACTCGCCTCTACAGCTGGCTGTTTGAGAAGTCTGGGCGTGATTATATCCCTGGCCGTCAACTGCAGTTTTACGCCCAGTGCCGGCGGTGGCTTTCGGCCGGCTTTCACCTTGACCCCCGGGTGCTCGTCTTTGATGAGGCAGCCCCTTGCCGCTGCCGGAGTTTCCTCCGCAAGGCCGCTCACAAGTTCTGCTGCTTCATGCGGTGGTTAGGCCAAGACTGTACCTGCTTCCTCCAGCCCATTGAGGGGCGGGTCGGCGAGCAGGGTTATGATAACGAGGCGTTCGAGGGATCGGATGTTGACCCTGCCGAGGAGGCCATTGTGAGTATCTCTGGGTCGTATATTGTAGCTGGCAGCCAGTTACAGCCCCTCTATCAGGCACTTGGTATACCTTCTGACCTTGCTGCCCGCGCCAGCCGGCTCACTGCCACTGTCGAGGTTTCTGATGCTGACGGCCGCCTTACTTGCAAGACTATTATAGGCAACAAAACTTTTTTAACGGTCTTTACTGACGGTGCCCAACTAGAGGCCAACGGACCGGAACAATATGTGTTGTCTCTAGATTTAGCCAAGCAGACCATGGCCGCAGGCCCCCACAGCCTCAGTTATACTCTAACACCCGCAGGTCTTGAAGTCTGTGTTGTTTCTGATGGGCTTGACTGTAAGGTAGTTTTTCCACCCGGTGTGGCTGCCCCCTCTGCTCCTGGAGAGGTGTCTGCTTTTTGCTCAGCCCTATACAGGTTTAACCGCTGCGTTCAGAGGCACTCCCTTATCGGGGGTTTGTGGTACTACCCTGAGGGATTGGTTGGCTTGTTCCCGCCGTTCTCCCCTGGTCACAGTTGGGAGTCAGCTAACCCTTTTTGCGGTGAGAGTACGCTCTATACCCGCACCTGGTCGGTGTCAGGTTTCTCTAGTTGTTTTTCCCCATTTGAGCCTTGTATCCAGGACCCGCCATCTCCTGCCGAGTATTATACACCTATGCCTATCAATAGCCCCTCCCCTGCAACTCCAGCACATACCCAGTTGTCGGTCCCTGAGCGGATGGCACCCCCCCCGGATTTATCTGACGGAGGCGCTCGCTCCGCCACA---------------CCCGGTGCT---CCTGCT---------------ACACCCCCG------------ACG---CCGCTGCAGTCCATA---ACCCATCTGTCCGAGCCCCGCAGGCGATTGCTCCATACCTACCCAGACGGCTCAAAAGTATATGCCGGCTCTCTTTTTGAGTCTGAATGCACTTGGCTGGTTAATGCATCCAATCCCGGTCACCGCCCTGGTGGCGGCCTCTGTCACGCATTCTATCAGCGGTTCCCGGAATCGTTTGACCCCGCTGAATTTATTATGAATGATGGGTTTGCAGCCTACACCTTGACCCCCCGGCCAATTATCCATGCTGTCGCCCCTGACTATCGGGTTGAACATAACCCCAAGCGACTCGAGGCCGCTTATCGGGAGACATGCTCTCGCCGAGGGACGGCTGCTTACCCCTTGCTCGGTGCCGGCATATATAAGGTCCCCGTTGGGCTGAGTTTTGATGCCTGGGAACGCAATCACCGACCCGGGGATGAGCTGTACTTAACCGAGCCAGCTATAGCTTGGTTTGAGGCCAACCGGCCTACTTTACCTGCCCTGACCATCACCGAGGATACGGCACGTACGGCGAACCTGGCGCTGGAGCTGGATGCAGCCACTGAGGTCGGCCGTGCGTGCGTTGGCTGCCGTGTTGAGCCCGGTGTGGTTCATTACCAGTTTACAGCTGGTGTCCCTGGCTCTGGTAAATCTCGGTCGATCCAGCAGGGGGAAGTTGATGTGGTGGTAGTGCCAACCCGCGAGTTGCGTAACTCGTGGCGACGCCGCGGGTTCGCAGCTTATACGCCTCATACTGCGGCCCGTGTAACCCGTGGTCGTAGGGTTGTTATTGATGAGGCCCCATCACTCCCGCCGCATCTGCTACTGTTGCATATGCAACGGGCTTCATCAGTTCATCTTCTTGGTGATCCTAACCAAATCCCTGCTATCGATTTCGAGCACGCCGGTCTTGTCCCGGCGATTCGGCCCGAGCTTGTTCCAACGAATTGGTGGCACCTCACGCACAGATGCCCGGCGGATGTTTGCGAGCTGATTCGCGGTGCATACCCGAAGATCCAAACCGCAAGCCGTGTCCTTCGCTCACTGTTTTGGGGGGAGGCTCCTATTGGTCAGAAGCTGGTGTTCACCCAGGCTGCAAAGGCTGCTAACCCTGGGGCAATTACAGTCCATGAAGCCCAAGGTGCAACATTCACTGAGACTACAATCATTGCTACCGCTGATGCCCGTGGGCTGATTCAATCTTCTAGGGCCCACGCAATTGTCGCCCTGACCCGCCACACTGAAAAGTGTGTGGTGGTTGATGCCCCAGGGCTCCTTCGCGAGGTTGGTATCTCTGACGCCATAGTCAACAATTTTTTCCTTTCCGGTGGCCAGGTAGGCCAGCATCGTCCGTCGGTCATACCACGTGGCACTATTGACAGCAATGTTGATACGCTCGATGCTTTCCCGCCCTCCTGCCGGTTCAGTGCTTATCATCAGCTGGCTGAGGAACTTGGCCATCGACCGGCCCCGATTGCTGCTGTCTTGCCCCCCTGTCCAGAGCTTGAGCAGGGCCTGCTTTATATGCCTCAGGAGTTAACTACATCGGATAGTGTGCTTACCTTCGAGCTCACGGACATAGTGCACTGTCGAATGGCCGCGCCAAGTCAGCGTAAGGCAGTCCTGTCGACCCTTGTCGGCAGGTATGGTCGCCGCACAAAATTGTACGAAGCTGCCCATGCAGATGTCCGCGGGTCTCTGAATCATTTCATCCCTGAGCTCGGTCCCATTAGTGTTACCACCTGCGAGCTCTATGAGCTCGTGGAGGCCATGGTAGAGAAAGGCCAGGACGGCTCTGCAGTCTTAGAGCTCGACTTATGCAGCCGTGATGTGTCCCGAATAACATTTTTCCAAAAGGATTGTAATAAATTTACCACAGGTGAGACGATAGCGCACGGTAAGGTTGGGCAGGGAATATCTGCGTGGAGTAAGACTTTCTGCGCTCTGTTTGGCCCCTGGTTCCGCGCTATTGAAAAGGAGATTTTGGCTGCGCTCGCACCTAATGTTTTTTACGGTGATGCATATGAAGATACAGTGTTGGCCGCCGCTGTTGCAGGTGCTCCCGGTTGTAAGGTTTTTGAGAATGATTTTTCTGAGTTTGATAGCACTCAAAATAATTTTTCATTG------------------GGGTTGGAGTGTATAATTATGGAGGAGTGTGGCATGCCACAGTGGATGATCCGACTTTACCACCTTGTTCGTTCTGCTTGGGTTCTGCAGGCCCCGAAGGAGTCCCTGCGCGGCTTCTGGAAGAAACATTCTGGTGAGCCCGGTACCTTGTTATGGAATACAGTTTGGAATATGGCAGTCATAGCACACTGTTATGAGTTTCGTGATCTCAAGGTTGCGGCATTTAAAGGGGATGATTCTGTTGTGCTTTGTAGTGATTACCGGCAAAGCCGTAACGCAGCTGCGTTGATCGCCGGTTGTGGGTTAAAGCTTAAGGTAGATTTCAGGCCTATAGGCCTATATGCTGGTGTTGTTGTGGCCCCGGGCCTTGGTACCCTCCCCGATGTCGTTAGGTTTGCTGGGCGACTTTCGGAAAAGAATTGGGGGCCAGGCCCGGAGAGAGCGGAGCAGCTTCGGCTGGCAGTCTGTGATTTTCTACGAAAGCTAACTAATGTGGCTCAGGTGTGTGTGGATGTTGTCTCGCGGGTCTATGGTGTTAGTCCCGGTTTGGTACATAACCTGATCGGGATGCTCCAGACTATTGCTGATGGTAAAGCACACTTTACTGAAACAATTAAACCTGTACTTGACCTTACTAGTTCCATCATACATCGGGCGGAA
>AAM92182
ATGGAGGCCCATCAGTTCATTAAGGCTCCTGGCATTACTACTGCCATTGAGCAGGCTGCTCTGGCTGCGGCCAATTCCGCCTTGGCGAATGCTGTGGTGGTTCGGCCGTTTCTGTCTCGTGTTCAAACCGAGATTCTTATTAATTTGATGCAACCCCGGCAGTTGGTTTTCCGCCCTGAGGTGCTTTGGAATCACCCCATCCAGCGAGTTATACACAATGAATTAGAACAATACTGCCGGGCCCGGGCTGGTCGTTGCTTGGAGGTTGGAGCCCACCCGAGGTCCATTAATGACAACCCTAATGTTCTGCACCGATGCTTCCTCAAACCGGTTGGTAGGGACGTTCAGCGCTGGTATTCTGCCCCCACCCGCGGCCCTGCGGCCAACTGTCGTCGCTCCGCGCTGCGTGGCCTCCCACCCGTTGACCGTACCTATTGCTTTGATGGGTTTTCCCGCTGTGCTTTTGCTGCAAAGACTGGCGTAGCCCTCTACTCTTTGCACGACCTTTGGCCAGCCGATGTTGCGGAAGCTATGGCCCGCCATGGGATGACACGCTTATACGCCGCGCTACACCTCCCCCCTGAGGTGCTGTTACCACCCGGCACCTACCACACGACCTCCTATCTTTTGATTCATGACGGTAGTCGTGCTGTCGTGACTTATGAGGGTGATACTAGCGCAGGCTATAACCATGATGTTTCTATACTCCGTGCGTGGATTCGTACGACCAAAATAGTTGGTGACCACCCGCTGGTTATAGAGCGTGTGCGGGCCATCGGATGTCATTTTGTGTTACTGCTTACCGCAGCCCCTGAACCGTCACCTATGCCTTATGTCCCCTACCCCCGCTCGACGGAGGTGTATGTTCGATCCATATTTGGCCCGGGCGGCTCCCCGTCTTTGTTCCCGTCAGCTTGCTCTACAAAATCTACTTTTCATGCTGTCCCGGTTCACATCTGGGACCGGCTCATGCTCTTTGGTGCCACCTTGGACGATCAGGCGTTCTGCTGCTCGCGGCTCATGACCTATCTCCGTGGTATTAGTTACAAGGTCACTGTCGGCGCGCTTGTTGCTAACGAGGGGTGGAATGCCTCCGAGGACGCCCTTACTGCAGTAATCACTGCAGCTTATTTGACTATCTGCCACCAGCGCTACCTCCGCACCCAGGCGATATCTAAGGGTATGCGTCGGTTGGAGGTCGAGCATGCCCAGAAGTTTATCACGAGACTCTACAGCTGGCTGTTTGAGAAGTCTGGCCGTGATTACATCCCCGGCCGTCAGCTTCAATTTTATGCGCAGTGCCGACGGTGGTTATCTGCAGGTTTTCACCTAGATCCCAGAGTGCTTGTTTTTGACGAATCAGTGCCCTGTCGCTGTCGGACGTTTATAAAGAAAGTTGCGGGCAAGTTTTGTTGTTTTATGAAGTGGCTAGGGCAGGAGTGCACCTGCTTCTTGGAGCCAGCTGAGGGTTTAGTTGGCGACCAAGGCCACGACAATGAGGCCTACGAGGATTCTGAGGTTGACAGGGCCGAGCCCGCATATCTCGATGTCTCGGGCACCTATGCCGTCTATGGACACCAGCTTGAGGCCCTCTATAGGGCCCTCAATATCCCGCATGATATTGTTGCCCGTGCATCTCGCCTAACGGCCACTGTTGAACTCGTTGCAAGCCCAGATCGCTTGGAGTGCCGTACTGTGCTCGGGAATAAGGTCTTCCGGACGACGGTGGTCGATGGCGCCCATCTTGAGGTGAATGGCCCCGAGCAGCATGTTCTATCATTTGACGTCCTCCGTCAGTCTATGGGGGCTGGGTCACATAGCCTCACTTACGAGCTCACCTCTGCCGGCTTGCAGGTTAGAATTTCATCTAATGGCCTAGATTGCACTGCTACATTCTCCCCTGGTGGTGCCCCTAGCGCCGCCCCGGGGGAGGTTGCGGCTTTCTGCAGTGCCTTATATAGATATAACAGGTTCACCCAGCGGCACTCGTTAACCGGTGGCTTGTGGCTACACCCTGAGGGGCTGCTGGGCATTTTCCCCCCTTTTTCCCCTGGGCATATTTGGGAGTCTGCTAATCCCTTCTGCGGGGAGGGGACTTTGTACACCCGGACCTGGTCAACATCTGGCTTCTCTAGTGATTTTTCCCCCCCTGAAGCGGCCGCTCTC---CCGGCTGCCGCTCCGGGGCCGCTCCCCCCC---------------ACCCCACCTGTCAGTGACATCTGGGTGGTACCATCGCTCTCAGGAGAGTCTCAGGTCGACGCGGGGCTTGTGCCCCCTGCTCCTGAGCCGGCTAGA---------------TTGCCCAGC---CCCACTGTATCCACCCTCCCCTCCCCGCCT------------CCGCCCCCCGTGCGTAAGCCACCAGCACCACCGCTTCCTCGTACCCGCCGCCTTCTCTACACCTATCCTGACGGCGCTAAGGTGTATGCGGGGTCACTATTTGAATCAGATTGTGACTGGTTGGTCAATGCTTCTAACCCGGGCCATCGCCCTGGGGGTGGCCTCTGCCACGCTTTTTACCAACGCTTCCCGGAGGCGTTTTACTCCACTGAATTCATTATGCGTGAGGGCCTCGCAGCATACACTCTGACCCCGCGCCCTATCATTCATGCAGTGGCCCCTGACTATAGGGTTGAGCAGAACCCAAAGAGGCTTGAGGCAGCATACCGGGAAACCTGCTCCCGTCGCGGCACCGCAGCCTATCCGCTTCTGGGGTCGGGTATATATCAGGTCCCTGTTAGCCTTAGCTTCGATGCCTGGGAGCGCAACCACCGTCCTGGTGATGAGCTCTACTTGACTGAGCCCGCCGCAGCTTGGTTCGAGGCTAACAAACCGATGCAGCCGGCGCTTACGATAACGGAGGACACGGCCCGCACAGCTAACCTGGCGCTAGAGATTGATGCCGCCACAGAGGTTGGTCGTGCCTGCGCCGGCTGCACTATAAGCCCTGGAATTGTGCACTATCAATTTACTGCCGGGGTTCCCGGCTCTGGCAAGTCAAGGTCCATACAGCAGGGAGATGTCGATGTGGTGGTCGTCCCCACTCGGGAGCTCCGAAATAGTTGGCGTCGCCGAGGTTTTGCAGCTTTTACACCTCACACAGCAGCCCGTGTTACCACTGGCCGCCGCGTTGTGATTGATGAGGCCCCATCCCTCCCACCGCACCTGTTGCTGCTACATATGCAGCGGGCCTCTTCGGTCCATCTCCTCGGAGACCCAAATCAGATTCCTGCCATTGATTTTGAACATGCTGGTCTGGTCCCTGCAATCCGCCCTGAGCTTGCACCGACGAGTTGGTGGCACGTTACACATCGCTGCCCGGCCGATGTGTGCGAGCTCATACGTGGGGCTTATCCTAAGATCCAGACCACAAGCCGTGTGCGACGGTCCCTGTTCTGGAATGAACCGGCCTCTGGCCAGAAGTTGGTTTTTACGCAGGCTGCCAAGGCCGCCAACCCTGGTGCGATTACAGTTCATGAAGCCCAGGGTGCCACCTTCACAGAAACCACAATTATAGCTACGGCTGATGCCAGGGGCCTTATCCAGTCATCCCGGGCGCATGCTATAGTCGCGCTTACCCGGCACACAGAGAAGTGTATTATTCTAGATGCTCCCGGTCTGCTGCGTGAGATCGGTATATCAGATGTGATTGTTAACAATTTCTTTCTCGCTGGTGGGGAGGTTGGCCACCACCGCCCCTCCGTCATCCCTCGTGGTAACCCTGATCAGAATTTAGGGACCCTACAAGCCTTTCCGCCGTCTTGTCAGATCAGTGCCTACTATCAGCTAGCTGAGGAGCTGGGTCATCGCCCAGCCCCTGTCGCTGCCGTCTTGCCCCCTTGCCCTGAGCTTGAGCAGGGCCTGCTGTACATGCCACAAGAGCTCACTGTGTCCGATAGTGTGCTGGTTTTTGAGCTCACGAATATGGTTCATTGTCGCATGCCCGCCCCAAGCCAGCGAAAGGCTGTCCTTTCGACACTCGTGGAAAGGTATGGCCGTAGGACGAAATTATATGAGGCAGCACATTCGGATGTCCGTGAGTCCTTAGCCAGGTTCATCCCCACTATTGGACCTGTCCAGGCCACCACATGTGAGTTATATGAGTTGGTCGAAGCTATGGTGGAGAAGGGCCAGGACGGATCTGCCGTCTTGGAGCTTGACCTTTGCAATCGCGACGTCTCGCGTATTACATTTTTCCAAAAGGACTGTAACAAGTTCACAACTGGTGAGACCATCGCCCATGGTAAGGTCGGTCAGGGTATATCGGCCTGGAGCAAGACTTTCTGCGCCCTGTTTGGCCCGTGGTTCCGTGCCATTGAGAAAGAAATACTGGCCCTACTCCCGCCAAACATCTTTTATGGTGATGCTTATGAGGAGTCAGTGTTTGCTGCCGCTGTGTCTGGCGCGGGTTCCTGCATGGTATTTGAAAATGATTTCTCGGAGTTTGACAGCACCCAGAATAATTTCTCTCTT------------------GGCCTTGAGTGCGTAGTCATGGAGGAGTGCGGTATGCCCCAATGGTTAATCAGGCTGTATCATTTGGTCCGGTCTGCCTGGATTTTGCAGGCACCAAAGGAGTCTCTTAAAGGTTTCTGGAAGAAGCACTCTGGTGAGCCTGGCACCCTTCTTTGGAACACCATTTGGAATATGGCGATCATAGCACATTGCTATGAGTTTCGCGAATTCCGTGTTGCCGCTTTTAAGGGTGATGATTCGGTGGTCCTCTGCAGTGACTACCGACAGAGCCGTAATGCGGCAGCCTTAATAGCGGGCTGCGGGCTCAAGCTGAAGGTTGATTATCGCCCTATCGGGCTGTATGCCGGCGTGGTGGTGGCCCCAGGTTTGGGGACACTGCCCGATGTGGTGCGTTTTGCAGGTCGGCTGTCTGAAAAGAATTGGGGCCCTGGCCCAGAGCGCGCTGAACAGCTGCGCCTTGCTGTTTGTGACTTCCTTCGAAGGTTAACGAATGTTGCGCAGGTCTGTGTAGATGTTGTGTCTCGAGTCTACGGAGTCAGTCCCGGGCTGGTACATAACCTTATTGGTATGCTGCAGACCATTGCTGATGGCAAGGCCCATTTTACAGAGACTATTAAACCTGTGCTTGACTTAACAAACTCTATCATACAACGGGTGGAA
>BAH08593
ATGGAGGCCCACCAGTTTATTAAGGCTCCTGGCATTACTACTGCCATTGAGCAGGCTGCTCTGGCTGCGGCTAACTCCGCCTTGGCGAATGCTGTGGTGGTTCGGCCGTTTTTGTCTCGCGTTCAAACCGAGATTCTTATTAATTTGATGCAACCCCGGCAACTGGTTTTCCGCCCTGAGGTGCTTTGGAATCATCCCATTCAGAGAGTCATACATAATGAGTTAGAACAATACTGCCGGGCCCGGGCCGGTCGTTGCTTGGAGGTTGGGGCCCACCCTAGATCTATTAATGATAATCCTAATGTTCTGCATCGGTGTTTCCTTAGACCGGTTGGCAGGGATGTCCAGCGCTGGTACTCTGCCCCAACCCGTGGCCCTGCGGCTAACTGCCGCCGCTCTGCGTTACGTGGCCTCCCCCCTGTCGATCGTACCTACTGTTTTGATGGATTCTCCCGTTGTGCTTTTGCTGCAGAGACCGGTGTGGCCCTTTATTCTTTGCATGACCTCTGGCCGGCCGATGTTGCGGAGGCTATGGCCCGCCACGGGATGACGCGTCTATATGCTGCACTTCACCTCCCCCCTGAGGTGCTGTTACCACCTGGTACCTACCACACAACCTCGTATCTTTTGATCCATGATGGCGACCGTGCTGTTGTGACGTATGAAGGTGATACTAGTGCAGGTTACAACCATGACGTCTCCATACTCCGTGCGTGGATCCGTACGACTAAAATAGTTGGTGATCATCCCTTGGTTATAGAGCGTGTGCGGGCCATCGGGTGTCATTTTGTGCTGCTGCTCACCGCAGCCCCTGAACCGTCGCCTATGCCTTATGTTCCTTACCCTCGTTCGACGGAAGTGTATGTCCGATCTATATTTGGCCCAGGTGGTTCCCCGTCCTTGTTTCCATCAGCCTGCTCTACAAAATCTACTTTTCACGCTGTCCCGGTTCATATCTGGGACCGGCTTATGCTTTTTGGTGCCACCCTAGATGACCAGGCGTTCTGTTGCTCGCGGCTCATGACATACCTCCGCGGTATTAGCTATAAAGTCACCGTTGGTGCGCTTGTTGCTAATGAGGGGTGGAACGCCTCTGAGGATGCCCTCACCGCAGTAATCACCGCAGCCTATTTGACCATCTGTCACCAGCGCTACCTCCGCACCCAGGCTATATCCAAGGGTATGCGTCGGTTGGAGGTTGAGCATGCCCAGAAATTCATCACAAGACTTTATAGCTGGCTATTTGAGAAGTCTGGCCGTGACTACATTCCTGGCCGCCAGCTCCAGTTTTATGCTCAGTGTCGGCGGTGGTTATCCGCAGGCTTTCACTTAGACCCCAGAGTGCTCGTTTTTGATGAGTCTGTGCCTTGTCGTTGTAGGACTTTTCTAAAGAAAGTTGCGGGTAAATTTTGCTGCTTTATGCGGTGGTTAGGGCAGGAGTGCACCTGTTTTTTAGAACCAGCTGAGGGCCTAGTTGGCGACCATGGCCATGATAATGAGGCTTATGAGGGCTCAGAGGTCGACCAAGCTGAACCTGCACATCTTGATGTGTCGGGGACCTATGCTGTCCATGGGCGCCAGCTTGAGGCCCTCTATAGGGCACTCAACATACCGCATGATATTGCCGCTCGGGCGGCTCAACTAACGGCCACTGTTGAGCTCGCTGCTGGCCCAGACCGTTTGGAATGCCGCACCGTGCTCGGGAATAAGACCTTCCGGACGACGGTGGTTGATGGCGCGCATCTTGAAGCGAACGGCCCTGAGCAGTATGTTCTGTCGTTTGACGCTTCCCAGCAGTCTATGGGCGCTGGGCCGCATAGTCTTACTTATGAGCTCACACCCGCTGGCTTGCAGGTTAGGATTTCATCTAACGGCTTAGATTGTACCGCCGTATTTCCCCCTGGCGGCGCCCCTAGCGCAGCGCCGGGGGAGGTAGCGGCTTTTTGCAGCGCCCTTTACAGGTATAACAGATTTACCCAGCGGCATTCGTTAACCGGCGGTTTGTGGCTGCACCCTGAGGGGTTACTAGGCATTTTCCCCCCTTTTTCTCCTGGGCACATTTGGGAGTCTGCCAACCCGTTTTGTGGAGAAGGAACTTTGTACACTCGCACCTGGTCCACGTCTGGTTTCTCCAGTGACTTTTCCCCTCCTGAGGCGGCCACCCTTGCACCGGCCGCTGCCCCTGGGCTGCCTCACTCT---------------ACCCCACCCGTCAGTGATATTTGGGTGTTACCACCGCCCTCAGAAGAGTCTCAGGTTGATGCGGCTCCTGCACCTCCTGCCCTTGAGCCCGTTGGG---------------CTGCCTAGC---CCTGTT---------------AAGCCTACT------------CCC---CCCGTGCGTAAGCCACCGGCATCACCGCCTTCCCGCACCCGCCGTCTTCTTTACACTTACCCTGACGGCGCCAAAGTGTATTCGGGGTCACTGTTTGAGTCGGATTGTGATTGGTTAGTCAATGCCTCTAACCCAGGCCACCGTCCCGGTGGTGGCCTCTGTCATGCCTTTTACCAACGTTTCCCTGAGGCATTTTACCCGACTGAATTCATTATGCGTGAGGGGCTCGCAGCATACACCTTGACCCCGCGCCCTATCATTCACGCAGTGGCCCCCGATTATAGGGTTGAGCAGAACCCAAAGAGGCTTGAGGCGGCGTATCGGGAGACTTGCTCCCGTCGCGGCACCGCTGCCTACCCACTTCTTGGCTCAGGTATATACCAGGTCCCTGTCGGCCTTAGTTTTGATGCCTGGGAGCGTAATCATCGCCCAGGCGATGAGCTCTACCTGACTGAGCCCGCTGCAGCCTGGTTTGAAGCTAACAAGCCGACACAGCCGGCACTTACGATAACGGAGGATACTGCCCGTACAGCCAACCTAGCGTTAGAGATCGATGCTGCCACAGAGGTTGGCCGCGCTTGTGCCGGCTGTACCGTCAAACCTGGGATTGTGCACTATCAGTTTACTGCCGGGGTTCCGGGTTCGGGCAAGTCAAGATCCATACAGCAGGGGGATGTCGATGTTGTGGTTGTCCCCACCCGAGAGCTTCGAAATAGTTGGCGTCGCCGGGGTTTTGCGGCCTTTACACCCCACACGGCGGCCCGTGTCACTACAGGCCGCCGTGTTGTGATTGATGAGGCCCCATCCCTCCCACCGCACCTGCTGTTGTTACACATGCAGCGGGCCTCCTCGGTCCACCTCCTCGGTGACCCAAATCAGATCCCTGCCATTGATTTTGAGCACGCTGGTCTGGTCCCCGCAATTCGCCCTGAGCTTGCACCAACAAGTTGGTGGCATGTCACACACCGCTGCCCGGCCGATGTCTGTGAACTCATACGTGGGGCTTACCCTAAAATCCAGACCACGAGTCGTGTGCTACGGTCTCTGTTCTGGAATGAGCCTGCTACTGGCCAGAAGTTGGTCTTTACGCAGGCTGCTAAAGCTGCTAACCCTGGAGCGATTACGGTCCATGAAGCCCAGGGCGCTACCTTTACGGAAACCACAATTATAGCCACGGCTGATGCCAGAGGCCTTATCCAGACATCTCGAGCCCATGCTATAGTTGCACTCACCCGCCACACAGAGAAATGCGTCATTTTAGATGCCCCTGGTTTGCTGCGTGAGGTCGGCATATCGGATGCCATTGTCAACAACTTTTTCCTTGCCGGCGGGGAAGTGGGCCATCACCGTCCCTCTGTGATACCCCGTGGTAACCCTGATCAGAACCTCGAGACTCTACACGCCTTCCCGCCGTCTTGTCAGATTAGCGCTTACCACCAGCTTGCTGAGGAGCTGGGCCATCGCCCAGCACCTGTTGCTGCCGTCTTGCCCCCTTGCCCTGAGCTTGAGCAGGGCCTGTTATATATGCCACAGGAGCTTACGGTGTCCGATAGTGTGCTGGTTTTTGAGCTCACGGATATAGTCCACTGCCGTATGGCTGCTCCAAGCCAGCGAAAGGCCGTTCTTTCAACACTTGTGGGGAGGTATGGCCGTAGGACGAAATTGTATGAGGCAGCCCATTCTGATGTCCGCGAGTCCTTGGCTAGGTTTATTCCCACTATCGGACCCGTCCAGGCCACCACTTGTGAGCTATATGAATTGGTTGAGGCTATGGTAGAGAAGGGCCAGGACGGCTCTGCCGTCCTGGAACTTGATTTATGTAATCGTGATGTCTCACGCATCACATTTTTCCAAAAAGACTGCAATAAGTTCACAACTGGTGAGACCATCGCCCATGGTAAGGTTGGCCAGGGTATATCGGCCTGGAGTAAGACCTTCTGCGCTCTATTCGGCCCTTGGTTTCGCGCCATAGAAAAAGAAATACTGGCCCTGCTCCCCCCTAACATCTTTTATGGTGATGCTTATGAGGAGTCAGTGTTTGCTGCCGCTGTGTCCGGGGCGGGGTCTTCTATGGTATTTGAAAATGATTTCTCGGAATTTGACAGTACTCAGAACAATTTCTCCCTT------------------GGCCTTGAGTGTGTGGTTATGGAGGAGTGCGGTATGCCCCAGTGGTTGATCAGACTGTATCACCTTGTTCGGTCAGCCTGGATTTTGCAGGCGCCGAAGGAGTCTCTTAAAGGTTTCTGGAAGAAGCACTCTGGTGAGCCTGGCACCCTTCTTTGGAACACCGTTTGGAATATGGCGATCATAGCACACTGCTATGAGTTCCGCGATTTCCGGGTTGCCGCCTTTAAGGGTGATGATTCGGTTGTGCTCTGTAGTGATTACCGACAGAGTCGTAATGCAGCGGCCTTAATTGCGGGCTGTGGGCTCAAATTGAAGGTTGATTATCGCCCCATTGGGCTGTATGCTGGTGTGGTGGTGGCCCCCGGCTTGGGGACACTGCCTGATGTGGTGCGGTTTGCCGGTCGGCTGTCCGAAAAGAACTGGGGCCCTGGCCCGGAGCGTGCTGAGCAGCTGCGTCTTGCTGTCTGTGATTTTCTTCGAGGGTTAACGAATGTTGCGCAGGTCTGTGTTGATGTTGTGTCCCGTGTTTATGGAGTCAGCCCCGGGTTGGTACATAACCTTATTGGCATGCTGCAGACCATTGCCGATGGCAAGGCCCATTTTACAGAGACTATTAAACCTGTGCTTGACCTTACAAATTCTATCATACAGCGGGTGGAA
>ADO17767
ATGGAGGCCCACCAGTTCATAAAGGCTCCTGGCGTCACTACTGCTATCGAGCAAGCAGCTCTAGCAGCGGCCAACTCCGCCCTGGCGAATGCTGTGGTGGTTCGGCCTCTCCTTTCCCGGCTACAGACAGAGATTCTGATAAACCTGATGCAGCCCCGGCAGCTTGTCTTCCGGCCTGAGGTTCTGTGGAATCACCCAATTCAGCGCGTAATCCACAATGAACTTGAGCAGTACTGTCGAGCCCGTGCTGGTCGCTGCCTTGAGGTGGGAGCCCATCCGCGTTCCATTAATGATAACCCCAATGTTCTGCATCGCTGCTTTTTGAAACCCCGTGGTCGTGATGTTCAGCGGTGGTATACCGCCCCCACCCGCGGCCCTGCAGCGAACTGCCGCCGATCGGCTCTTCGTGGACTTCTGCCTGTTGACCGGACGTACTGTTTTGATGGTTTCTCTGGGTGTACTCTTGCTGCTGAGACCGGGGTTGCCCTTTATTCACTGCACGACCTATGGCCTGCTGACGTCGCGGAGGCAATGGCCCGTCACGGTATGACTCGGTTGTATGCAGCCCTTCACCTCCCCCCGGAGGTGCTACTTCCTCCTGGCACCTATCATACCACTTCATACCTTTTAATTCATGATGGCGATCGTGCTGTGATCACATATGAGGGTGACTCGAGCGCAGGGTACAATCATGATGTGTCTATTCTGCGCGCCCGGATCCGCACCACCAAGGTCACTGGCGACCACCCATTGGTCATTGAGCGGGTCCGGGCGGTAGGGTGCCATTTTGTGCTTTTGCTCACAGCTGCGCCTGAACCATCGCCGATGCTTTATGTCCCATACCCTCGCTCCACCGAGGTCTATGTCCGGTCCATTTTTGGACCAGGCGGCTCGCCCTCTCTCTTTCCATCTGCTTGCTCGACTAAGTCTACATTTCATGCCGTCCCTGTGCATATCTGGGACAGGCTTATGCTTTTTGGTGCGACCCTTGATGACCAGGCCTTTTGCTGCTCGAGGCTTATGACGTACCTCCGTGGTATTAGTTATAAGGTTACAGTCGGTGCTTTCGTTGCCTACGAAGGCTGGAACGCCTCCGAGGATGCGCTGACTGCTGTAATTACTGCAGCTTACCTTACTATTTGTCATCAGAGGTATCTTCGCACGCAGGCCATTTCAAAAGGAATGAAGAGGTTGGAGCTTGAACACGCGCAGAAGTTTATAACGCGCCTTTATAGCCGGCTGTTTGAGAAGTCCGGCCGTGATTACATCCCTGGGCGGCAGATGCAGTTTTATGCCCAGTGTCGCCGGTGGTTGTCTGCCGGCTTTCATCTCGACCCACGCGTACTCGTATTTGATGAAGCAGCCCCCTGCCGCTGCCGTAACTTTCTTCGGAAAGCTGCCCACAAGTTCTGCTGCTTCATGCGGTGGTTGGGTCAGGACTGCACCTGCTTCCTCCAGCCTATCGAGGGACGGGTTGGTGAGCAGGGTTATGATAATGAGGCATTTGAAGGGTCGGATGTTGACCCTGCTGAGGAGGCAGCTGTGAGTATCTCTGGGTCATATATTGTAACTGGTAGCCAGCTACAGCCTCTATATCAGGCACTTGGTATCCCCTCTGATCTTGCTGCTCGTGCCGGCCGGCTTACTGCCACTGTTGAAGTCTCTGACGCAGATGGCCGCCTTACCTGCAAAACTATTATGGGCAATAAAACCTTCTCAACAATCTTCGCCGATGGTGCCCAGCTAGAGGCCAATGGGCCGGAGCAGTATATGCTGTCATTTGACCCGGCTAAGCAGACTATGGCCGCTGGCCCGCATAGCCTCAGCTACACTCTAACGCCTGCAGGTCTCGAGGTTTCTATTGTCTCTGCTGGACTTGATTGTAAGGTTGTCTTTCCACCCGGCGTCGCAACGCCCTCAGCCCCTGGGGAGGTGTCTGCATTTTGCTCGGCTTTATACAGGTTCAACCGCTGTGTCCAGCGGCACTCTCTTATCGGGGGCTTGTGGTACTATCCTGAGGGCCTAGTGGGTCTGTTTCCACCATTCTCTCCGGGCCATAGCTGGGAGTCTGCTAACCCCTTTTGTGGTGAGAGCACACTCTACACCCGCACCTGGTCAGTATCAGGTTTTTCAAGCTGTTTCTCCCCACTCGAGCCCTGTGCCCCGGATCTGCCGCCATCCACTAACATTGATATGCCT------ACTAATGCCCCTCTTCCTGTAACCCCTGCACAGACCCAGCCACCGACCCCTGAGCGGGTGGCACCCCCCCCGGATTTGCCTGACCGTGGTACCGGCCCC---ATG---------------ACCGGTGCC---CCTGCG---------------GCGTCCCCT------------ACG---CCGCCGCAGTCCATA---ACCCATTTGTCAGGGCCCCGCCGGCGACTACTTCATACCTACCCAGATGGCTCAAAAGTGTATGCCGGCTCCCTTCTTGAGTCTGAATGCACCTGGCTGGTAAATGCTTCCAACCCTGGCCACCGTCCTGGTGGCGGCCTCTGCCATGCGTTCTACCAACGGTTCCCAGAGTCATTCGATCCCGCTGAGTTCGTTATGTCGGATGGGTTTGCAGCCTACACCCTGTCCCCCCGGCCCATTATCCACGTTGTTGCCCCTGACTATCGGGTTGAACATAACCCTAAGAGGCTTGAGGCCGCCCATCGGGAGACGTGCTCCCGTCTCGGGACGGCAGCTTACCCCTTACTTGGCGTCGGTATATATAAGGTGCCTGTTGGGCTGAGCTTTGATGCCTGGGAACGTAACCACCGGCCCGGGGATGAGCTGTATCTGACTGAGCCAGCCGTAGCTTGGTTTGAGGCAAACCGGCCCACCCTCCCAGCTCTTACTATTACTGAGGATACCGCACGTACGGCGAACCTGGCATTGGAGCTAGACTCCGCCACTGAAGTCGGCCGGGCGTGTGCTGGCTGCCGCGTCGAGCCCGGTGTTGTCCATTATCAGTTCACAGCGGGCGTCCCCGGCTCGGGTAAATCCCGGTCAGTCCAGCAGGGGGAGGTGGATGTGGTAGTAGTACCAACTCGTGAGCTGCGTAACTCGTGGCGGCGCCGCGGGTTCGCAGCTTATACACCCCACACCGCGGCCCGTGTCACACGTGGTCGTAGGGTTGTTATTGATGAGGCCCCGTCGCTCCCCCCACACTTGCTTCTGCTGCATATGCAGCGGGCCTCTTCAGTCCATCTCCTAGGTGATCCCAATCAAATTCCCGCTATTGACTTTGAGCACGCCGGCCTTGTTCCAGCTATTCGACCGGAGTTGGTCCCGACAAAATGGTGGCACGTCACTCATAGATGTCCAGCCGATGTCTGTGAGTTAATCCGTGGTGCGTACCCAAAAATCCAGACTGCAAGCCGCGTTCTCCGCTCCCTGTTCTGGGGGGAACCTCCTATTGGTCAGAAGTTGGTATTTACCCAGGCTGCAAAGGCCGCCAATCCTGGGGCAATCACAGTCCATGAAGCCCAGGGCGCAACTTTCACTGAGACTACAATTATTGCCACTGCAGACGCCCGCGGGCTGATTCAGTCCTCTAGGGCCCATGCGATTGTGGCCCTGACCCGCCATACTGAGAAATGTGCGGTGGTTGATGCTCCGGGACTCCTTCGCGAGGTTGGTATCTCTGATGCTATAGTCAATAACTCTTTCCTTTCCGGTGGTCAGGTCGGCCAGCACCGCCCGTCTGTCATACCACGTGGCACCATTGACAGTAATGTTGATACACTTGATGCATTCCCGCCTTCCTGCCAGTTTAGTGCTTTCCACCAACTGGCCGAGGATCTTGGCCACCGACCGGCCCCGATTGCTGCTGTCTTGCCCTCCTGCCCGGAGCTTGAACAGGGCTTGCTCTACATGCCTCAGGAGCTCACTACATCGGACAGCGTACTAACATTTGAGCTTACAGATATAGTGCACTGCCGTATGGCGGCGCCTAGCCAGCGCAAGGCAGTCCTGTCGACTCTTGTCGGTAGGTATGGCCGCCGTACGAAGCTGTATGAAGCTGCTCATGCAGATGTTCGTGGGTCTCTGAATCATTTCATCCCTGAGCTCCGTCCTATCAGTGTCACTACCTGCGAGCTTTATGAGCTTGTGGAGGCCATGGTTGAAAAAGGCCAGGATGGCTCTGCGGTTCTGGAGCTCGACTTGTGCAGCCGCGATGTCTCGCGGATAGCATCTTTCCAGAAAGACTGCAATAAGTTCACAACTGGTGAAACAATAGCGCATGGTAAAGTTGGGCAGGGGATATCTGCATGGAGTAAAACCTTCTGTGCCCTGTTTGGTCCCTGGTTCCGTGCTATTGAGAAGGAAATTTTGGCTGTGCTTGCGCCTAATGTATTTTATGGTGATGCATATGAGGACACAGTTTTGGCCGCTGCCGTTGCGGGAGCCCCCGGTTGTAAGATTTTTGAGAATGATTTTTCAGAGTTTGATAGTACTCAGAATAATTTCTCGCTT------------------GGGCTGGAGTGTATAATTATGGAGGAGTGTGGCATGCCGCAGTGGATGATTCGACTCTACCATCTTGTCCGCTCCGCCTGGGTCCTCCAGACCCCGAAGGAGTCCCTGCGGGGTTTTTGGAAGAAGCATTCTGGTGAGCCTGGCACCTTGTTATGGAATACTGTCTGGAATATGGCGGTTATGGCACACTGTTATGAGTTCCGCGACCTTAAGGTTGCAGCATTCAAGGGGGATGATTCTGTTGTGCTCTGTAGCGATTACCGGCAGAGCCGCAATGCGGCTGCGTTGATCGCTGGTTGTGGGCTGAAGCTTAAAGTGGATTTTAGGCCTATTGGGTTATATGCTGGTGTTGTTGTTGCCCCGGGCCTTGGCACCCTTCCCGATGTCGTCAGGTTTGCCGGGCGGCTCTCGGAGAAGAATCGGGGGCCAGGCCCGGAGAGAGCAGAGCAGCTTCGGCTGGCTGTTTGTGACTTTCTGCGAAAGTTAACTAATGTGGCTCAGGTGTGTGTGGATGTTGTTTCGCAGGTTTATGGTGTTAGCCCTGGTTTGGTACATAACCTGATTGGAATGCTTCAGACTATTGCCGATGGTAAGGCACATTTTACCGAGACAATTAAGCCTGTCCTTGATCTTACCAGTTCTATTATATACCGGGTGGAA
>BAE79661
ATGGAGGCCCACCAGTTCATAAAGGCTCCTGGCGTCACTACTGCTATTGAGCAGGCAGCTCTAGCAGCGGCCAACTCCGCCTTGGCGAATGCTGTGGTGGTTCGGCCTTTTCTATCCCGGCTACAGACAGAGATACTTATTAACCTGATGCAGCCCCGGCAGCTTGTTTTCCGGCCTGAAGTCTTATGGAACCACCCAATTCAGCGCGTGATCCACAACGAGCTTGAGCAATACTGCCGGGCTCGGGCTGGCCGCTGCCTTGAGGTGGGTGCTCACCCACGTTCTATTAATGACAACCCCAATGTTCTGCACCGTTGTTTCTTGAAACCTGTCGGCCGCGATGTTCAGCGGTGGTACACCGCCCCCACTCGTGGCCCCGCAGCAAACTGCCGCCGCTCGGCCCTCCGTGGCCTCCCACCTGTCGACCGAACCTACTGTTTTGATGGTTTTTCCGGCTGCACGTTTGCTGCTGAGACAGGGATAGCCCTTTACTCACTGCACGACCTCTGGCCTGCCGATGTTGCCGAGGCAATGGCTCGCCACGGTATGACCCGGCTGTATGCAGCTCTCCACCTCCCCCCGGAGGTACTGCTCCCCCCTGGCACCTATCATACCACTTCGTACCTTCTCATCCATGATGGGGACCGTGCAGTGATTACATATGAGGGGGACTCTAGTGCTGGATACAACCATGACGTGTCCATTCTGCGCGCCTGGATCCGCACTACTAAGGTTACCGGCGACCACCCGCTGGTAATTGAGCGGGTCCGGGCGGTGGGCTGTCACTTTGTGCTTCTTCTCACAGCTGCACCTGAACCATCGCCAATGCCTTATGTCCCTTACCCTCGTTCCACCGAGGTTTATGTTCGGTCCATTTTTGGCCCTGGTGGTTCACCATCCCTGTTTCCCACTGCCTGCTCTACTAAGTCAACATTTCATGCCGTCCCTGTGCATATATGGGACAGACTTATGCTCTTCGGTGCGACCCTCGATGACCAGGCCTTTTGCTGTTCAAGGCTAATGACATACCTTCGTGGTATTAGTTACAAAGTCACAGTTGGCGCTCTTGTCGCCAACGAGGGCTGGAATGCCTCCGAAGACGCATTAACTGCTGTCATTACTGCAGCTTACCTTACCATTTGCCATCAGAGGTACCTCCGCACACAGGCTATCTCGAAGGGGATGAAAAGATTGGAGCTTGAGCATGCACAGAAGTTTATAACACGTCTTTATAGCTGGTTGTTTGAAAAATCTGGCCGTGATTACATCCCCGGCCGTCAGTTGCAGTTTTACGCCCAGTGCCGTCGATGGTTATCTGCCGGTTTCCACCTTGATCCTCGTGTGCTCGTTTTTGATGAAGCGGCCCCTTGCCGCTGTCGTAGCTTGCTTCGCAAAGCTGCCCATAAATTTTGCTGCTTTATGCGATGGCTGGGGCAGGATTGCACCTGCTTCCTTCAGCCTGTTGAGGGGAGGGTCGGTGAACAGGGTTATGATAATGAGGCATTTGAGGGGTCGGACGTCGACCCTGCTGAAGAGGCCACTGTGAGTATCTCTGGCTCGTACATTGTCACCGGCAGCCAGTTGCAGCCTCTTTACCAGGCGCTCGGTATTCCCTCTGACCTTGCCGCCCGAGCGGGCCGGCTCACTGCTACTGTCGAAGTCTCAGACACCGACGGCCGTCTYACTTGTAAGACCACTATGGGCAATAAGACCTTCACAACAGTTTTTACYGACGGTGCCCAGCTGGAGGCTAATGGGCCGGAGCAGTATGTGCTATCATTTGATTTGGCTAAACAGACTATGGCCGCCGGCCCACATAGCCTTAGTTACGCCTTGACACCTGCGGGTCTTGAGGTGCGTGCTGTTTCTGCCGGACTCGACTGTAGGGCTGTCTTCCCATCTGGGGTTGCAACCCCCTCTGCTCCCGGTGAGGTGTCTGCCTTCTGCTCGGCTTTATACAGGTTTAACCGCTGTGTCCAGCGGCACTCTCTCATTGGTGGCTTGTGGTATTATCCTGAGGGGCTAATTGGTTTGTTTCCACCGTTTGCCCCTGGCCACACCTGGGAGTCAGCCAACCCCTTCTGTGGGGAGAGCACYCTTTACACCCGCACCTGGTCGGTGTCGGGCTTTTCTAGCTGTTTTTCTCCATTCGAGCCCCCCGCTCTGGACTCACCACCCCCCGCCGAGGCTGATGCACCCGTGGCTGTTGATGTTCCACCCCCAGCTACCTTGACATTACCACAACCTCCGGCTCCTAAACGGGCAGTACCCCCGCAAGATCTTGCCGATGGCGATGTCGCTCGGGCTTCT---------------CCGGGTGTC---TCTGCT---------------GCACCCCCT------------GTG---CCGGCGCAATCCGTG---ACTGATCCACCCGTGTCCCGCCGGCGGTTACTTCATACTTATCCTGATGGGTCAAAAGTGTACGCTGGCTCCCTTTTCGAGTCCGAGTGTACTTGGTTGGTCAATGCGTCCAATCCCGGCCACCGTCCCGGTGGTGGCCTCTGCCATGCATTTTACCAGCGGTTCCCGGAGTCATTTGACCCCGCCGAGTTCGTCATGTCCGATGGGTTTGCAGCCTATACCTTGACGCCCCGACCTATTATCCATGCTGTTGCTCCCGACTATCGGGTAGAACATAACCCCAAGAGGCTCGAGGCTGCTTATCGAGAGACGTGCTCCCGCCGTGGCACGGCTGCTTATCCCCTGCTCGGCGCCGGCATATATAAGGTGCCTGTTGGGCTTAGTTTTGATGCCTGGGAGCGCAACCATCGGCCCGGGGATGAGYTGTATCTTACTGAGCCGGCTATAGCTTGGTTCGAGGCTAACCGACCCACTCTCCCCGCGCTTACTATCACTGAGGACACGGCACGAACAGCAAATCTGGCGTTGGAGCTAGATTCGGCCACTGAGGTCGGTCGGGCGTGTGCTGGTTGCCGTGTTGAGCCAGGCGTCRTTCATTACCAGTTCACGGCGGGCGTCCCTGGTTCCGGCAAGTCACGGTCAATTCAGCAGGGCGAGGTGGATGTGGTGGTAGTACCAACTCGTGAGCTGCGCAACTCGTGGCGACGCCGCGGGTTTGCAGCCTACACACCCCACACCGCGGCCCGTGTTACCCGTGGCCGTAGGGTTGTCATTGATGAGGCCCCGTCACTTCCACCACATCTGCTCCTGCTGCACATGCAGCGGGCCTCGTCGGTCCACCTTCTTGGCGACCCCAACCAAATCCCTGCCATTGATTTCGAGCATGCTGGTCTTGTACCCGCAATCCGGCCTGAGCTTGTACCAACAAAGTGGTGGCATGTTACCCACAGGTGTCCGGCAGATGTTTGTGAGCTAATTCGCGGCGCGTACCCTAAGATCCAGACAGCGAGCCGTGTTTTTCGCTCCCTGTTTTGGGGGGAGCCTCCTGTCGGTCAAAAACTAGTGTTCACTCAGGCGGCGAAGGCCGCTAACCCTGGTGCAATTACGGTCCATGAGGCCCAGGGCGCTACATTCACTGAGACTACTATTATTGCTACGGCGGATGCTCGCGGGCTGATTCAGTCATCTAGGGCTCACGCTATTGTGGCCCTAACCCGTCATACGGAGAAATGTGTGGTCGTTGATGCCCCGGGACTCCTTCGTGAGGTCGGTATTTCTGACGCCATTGTCAATAACTTTTTCCTCTCTGGCGGCCAGATTGGTCAGCACCGTCCATCAGTCATACCGCGTGGCACTATCAACAACAATGTTGATACGCTTGATGCATTCCCACCCTCTTGCCAGTTCAGCGCCTACCATCAGCTTGCGGAAGAGCTCGGCCATCGACCGGCCCCGATCGCTGCCGTCCTGCCCCCCTGCCCTGAACTTGAACAGGGTCTACTTTACATGCCTCAGGAATTGACCACGTCTGATAGTGTGCTTACATTTGAATTGACAGATATAGTGCACTGTCGTATGGCGGCACCTAGTCAGCGTAAGGCGGTCCTGTCGACTCTTGTCGGCAGGTACGGCCGCCGTACGAAGTTGTATGAGGCTGCYCATGCAGATGTCCGTGGGTCTCTAAACCATTTTATCCCTGAGCTTGGCCCTATTAGTGTTACCACTTGTGAACTTTACGAGCTTGTGGAGGCTATGGTGGAGAAAGGCCAGGATGGTTCTGCGGTTCTGGAGCTCGACTTATGCAACCGTGATGTGTCTCGTATAACATTCTTCCAGAAGGATTGTAATAAGTTTACAACGGGCGAGACAATAGCGCATGGCAAAGTTGGCCAGGGGATATCTGCATGGAGTAAAACCTTTTGTGCTTTGTTCGGCCCATGGTTCCGCGCCATTGAGAAGGAGATCCTTGCTGTACTTGCTCCCAATGTATTYTATGGTGATGCATACGAAGATACAGTTCTGGCCGCCGCAGTCGCCGGAGCCCCTGGTTGCAAGGTTTTTGAGAATGACTTCTCAGAGTTTGATAGCACTCAAAATAATTTTTCACTT------------------GGGCTGGAGTGTATAATCATGGAGGAGTGCGGTATGCCGCAGTGGATGATCCGGCTTTATCACCTTGTTCGCTCWGCTTGGGTTCTGCAAGCCCCAAAGGAGTCCCTGCGGGGGTTCTGGAAGAAGCACTCAGGTGAGCCTGGCACCTTGCTTTGGAATACTGTCTGGAACATGGCGGTCATAGCCCACTGTTATGAGTTCCGCGACTTAAAAGTCGCCGCATTTAAAGGAGATGACTCTGTTGTGCTTTGTAGTGATTATCGGCAGAGCCGCGACGCGGCCGCCCTAATTGCTGGCTGTGGGTTGAAACTTAAGGTGGATTTCAGGCCCATTGGGCTGTATGCTGGTGTTGTTGTGGCCCCGGGCCTCGGGACCCTTCCTGATGTTGTTAGGTTTGCTGGACGGCTCTCGGAGAAAAACTGGGGGCCGGGTTCAGAGAGGGCAGAACAGCTACGGCTGGCTGTCTGTGATTTTCTGCGAAAGTTAACGAATGTGGCTCAAGTCTGTGTGGACGTTGTTTCGCAGGTTTATGGTGTTAGCCCCGGTTTGGTACATAACCTGATTGGGATGCTCCAGACCATTGCCGATGGCAAGGCGCACTTTACAGAGACAGTTAAACCTGTTTTAGACCTCACCAATTCTATTRTACATCGGGTGGAA
>BAH08599
---------------TTCATAAAGGCTCCTGGCGTCACTACTGCTATTGAGCAGGCAGCTCTAGCAGCGGCCAATTCCGCCTTGGCGAATGCTGTGGTGGTTCGGCCTTTTCTATCYCGGCTACAGACAGAGATACTTATTAACCTGATGCAGCCCCGGCAGCTTGTTTTCCGGCCTGAAGTCTTATGGAACCACCCAATTCAGCGCGTGATCCACAACGAGCTTGAGCAATACTGCCGGGCTCGGGCTGGCCGCTGCCTTGAGGTGGGTGCTCACCCACGTTCTATTAATGACAACCCCAATGTTCTGCACCGTTGTTTCTTGAAACCTGTCGGCCGCGATGTTCAGCGGTGGTACACCGCCCCCACTCGTGGCCCCGCAGCAAACTGCCGCCGCTCGGCCCTCCGTGGCCTCCCACCTGTCGACCGAACCTACTGTTTTGATGGCTTTTCCGGCTGCACGTTTGCTGCCGAGACAGGGATAGCCCTTTACTCACTGCACGACCTCTGGCCTGCCGATGTTGCCGAGGCAATGGCTCGCCACGGTATGACCCGGCTGTATGCAGCTCTCCACCTCCCCCCGGAGGTACTGCTCCCCCCTGGCACCTATCATACCACTTCGTACCTTCTCATCCATGATGGGGACCGTGCAGTGATTACATATGAGGGGGACTCTAGTGCTGGATACAACCATGACGTGTCCATTCTGCGCGCCTGGATCCGCACTACTAAGGTTACCGGCGACCACCCGCTGGTAATTGAGCGGGTCCGGGCGGTGGGCTGTCACTTTGTGCTTCTTCTCACAGCTGCACCTGAACCATCGCCAATGCCTTATGTCCCTTACCCTCGTTCCACCGAGGTTTATGTTCGGTCCATTTTTGGCCCTGGTGGTTCACCATCCCTGTTTCCCACTGCCTGCTCTACTAAGTCAACATTTCATGCCGTCCCTGTGCATATATGGGACAGACTTATGCTCTTCGGTGCGACCCTCGATGACCAGGCCTTTTGCTGTTCAAGGCTAATGACATACCTTCGTGGTATTAGTTACAAAGTCACAGTTGGCGCTCTTGTCGCCAACGAGGGCTGGAATGCCTCCGAAGACGCATTAACTGCTGTCATTACTGCAGCTTACCTTACCATTTGCCATCAGAGGTACCTCCGCACACAGGCTATCTCGAAGGGGATGAAAAGATTGGAGCTTGAGCATGCACAGAAGTTTATAACACGTCTTTATAGCTGGTTGTTTGAAAAATCTGGCCGTGATTACATCCCCGGCCGTCAGTTGCAGTTTTACGCCCAGTGCCGTCGATGGTTATCTGCCGGTTTCCACCTTGATCCTCGTGTGCTCGTTTTTGATGAAGCGGCCCCTTGCCGCTGTCGTAGCTTGCTTCGCAAAGCTGCCCATAAATTTTGCTGCTTTATGCGATGGCTGGGGCAGGATTGCACCTGCTTCCYTCAGCCTGTTGAGGGGAGGGTCGGCGAACAGGGTTATGATAATGAGGCATTTGAGGGGTCGGACGTCGACCCTGCTGAAGAGGCCACTGTGAGTATCTCTGGCTCGTACATTGTCACCGGCAGCCAGTTGCAGCCTCTTTACCAGGCGCTCGGTATTCCCTCTGACCTTGCCGCCCGAGCGGGCCGGCTCACTGCYACTGTCGAAGTCTCAGACACCGACGGCCGTCTCACTTGTAAGACCACTATGGGCAATAAGACCTTCACAACAGTTTTTACCGACGGTGCCCAGCTGGAGGCTAATGGGCCGGAGCAGTATGTGCTATCAYTTGATTTGGCTAAACAGACTATGGCCGCCGGCCCACATAGCCTTAGTTACGCCTTGACACCTGCGGGTCTTGAGGTGCGTGCTGTTTCTGCCGGACTCGACTGTAGGGCTGTCTTCCCATCTGGGGTTGCAACCCCCTCTGCTCCCGGTGAGGTGTCCGCCTTCTGCTCGGCTTTATACAGGTTTAACCGCTGTGTCCAGCGGCACTCTCTCATTGGTGGCTTGTGGTATTATCCTGAGGGGCTAATTGGTTTGTTTCCACCGTTTGCCCCTGGCCACACCTGGGAGTCRGCCAACCCCTTCTGTGGGGAGAGCACCCTCTACACCCGCACCTGGTCGGTGTCGGGCTTTTCTAGCTGTTTTTCTCCATTCGAGCCCCCCGCTCTGGACTCACTACCCCCCGCCGAGGCTGATGCACCCGTGGCTGTTGATGTTCCACCCCCAGCTACCTTGACATTACCACAACCTCCGGCTCCTAAACGGGCAGTACCCCCGCAAGATCTTGCCGATGGCGATGTCGCTCGGGCTTCT---------------CCGGGTGTC---TCTGCT---------------GCACCCCCT------------GTG---CCGGCGCAATCCGTG---ACTGATCCACCCGTGTCCCGCCGGCGGTTACTTCATACTTATCCTGATGGGTCAAAAGTGTACGCTGGCTCCCTTTTCGAGTCCGAGTGTACTTGGTTGGTCAATGCGTCCAATCCCGGCCACCGTCCCGGTGGTGGCCTCTGCCATGCATTTTACCAGCGGTTTCCGGAGTCATTTGACCCCGCCGAGTTCGTCATGTCCGATGGGTTTGCAGCCTATACCTTGACGCCCCGACCTATTATCCATGCTGTTGCTCCCGACTATCGGGTAGAACATAACCCCAAGAGGCTCGAGGCTGCTTATCGAGAGACGTGCTCCCGCCGTGGCACGGCTGCTTATCCCCTGCTCGGCGCCGGCATATATAAGGTGCCTGTTGGGCTTAGTTTTGATGCCTGGGAGCGCAACCATCGGCCCGGGGATGAGTTGTATCTTACTGAGCCGGCTATAGCTTGGTTCGAGGCTAACCGACCCACTCTCCCCGCGCTTACTATCACTGAGGACACGGCACGAACAGCAAATCTGGCGTTGGAGCTAGATTCGGCCACTGAGGTCGGTCGGGCGTGTGCTGGTTGCCGTGTTGAGCCAGGCGTCGTTCATTACCAGTTCACGGCGGGCGTCCCTGGTTCCGGCAAGTCACGGTCAATTCAGCAGGGCGAGGTGGATGTGGTGGTAGTACCAACTCGTGAGCTGCGCAACTCGTGGCGACGCCGCGGGTTTGCAGCCTACACACCCCACACCGCGGCCCGTGTTACCCGTGGCCGTAGGGTTGTCATTGATGAGGCCCCGTCACTTCCACCACATCTGCTCCTGCTGCACATGCAGCGGGCCTCGTCGGTCCACCTTCTTGGCGACCCCAACCAAATCCCTGCCATTGATTTCGAGCATGCTGGTCTTGTACCCGCAATCCGGCCTGAGCTTGTACCAACAAAGTGGTGGCATGTTACCCACAGGTGTCCGGCAGATGTTTGTGAGCTAATTCGCGGCGCGTACCCTAAGATCCAGACAGCGAGCCGTGTTTTTCGCTCCCTGTTTTGGGGGGAGCCTCCTGTCGGTCAAAAACTAGTGTTCACTCAGGCGGCGAAGGCCGCTAACCCTGGTGCAATTACGGTCCATGAGGCCCAGGGCGCTACATTCACTGAGACTACTATTATTGCTACGGCGGATGCTCGCGGGCTGATTCAGTCATCTAGGGCTCACGCTATTGTGGCCCTAACCCGTCATACGGAGAAATGTGTGGTCGTTGATGCCCCGGGACTCCTTCGTGAGGTCGGTATTTCTGACGCCATTGTCAATAACTTTTTCCTCTCTGGCGGCCAGATTGGTCAGCACCGTCCATCAGTCATACCGCGTGGCACTATCGACAACAATGTTGATACGCTTGATGCATTCCCACCCTCTTGCCAGTTCAGCGCCTACCATCAGCTTGCGGAAGAGCTCGGCCATCGACCGGCCCCGATCGCTGCCGTCCTGCCCCCCTGCCCTGAACTTGAACAGGGTCTACTTTACATGCCTCAGGAATTGACCACGTCTGATAGTGTGCTTACATTTGAATTGACAGATATAGTGCACTGTCGTATGGCGGCACCTAGTCAGCGTAAGGCGGTCCTGTCGACTCTTGTCGGCAGGTACGGCCGCCGTACGAAGTTGTATGAGGCTGCTCATGCAGATGTCCGTGGGTCTCTAAACCATTTTATTCCTGAGCTTGGCCCTATTAGTGTTACCACTTGTGAACTTTACGAGCTTGTGGAGGCTATGGTGGAGAAAGGCCAGGATGGTTCTGCGGTTCTGGAGCTCGACTTATGCAACCGTGATGTGTCTCGTATAACATTCTTCCAGAAGGATTGTAATAAGTTTACAACGGGCGAGACAATAGCGCATGGCAAAGTTGGCCAGGGGATATCTGCATGGAGTAAAACCTTTTGTGCTTTGTTCGGCCCATGGTTCCGCGCCATTGAGAAGGAGATCCTTGCTGTACTTGCTCCCAATGTATTCTATGGTGATGCATACGAAGATACAGTTCTGGCCGCCGCAGTCGCCGGAGCCCCTGGTTGCAAGGTTTTTGAGAATGACTTCTCAGAGTTTGATAGCACTCAAAATAATTTTTCACTT------------------GGGCTGGAGTGTATAATCATGGAGGAGTGCGGTATGCCGCAGTGGATGATCCGGCTTTATCACCTTGTTCGCTCTGCTTGGGTTCTGCAAGCCCCAAAGGAGTCCCTGCGGGGGTTCTGGAAGAAGCACTCAGGTGAGCCTGGCACCTTGCTTTGGAATACTGTCTGGAACATGGCGGTCATAGCCCACTGTTATGAGTTCCGCGACTTAAAAGTCGCCGCATTTAAAGGAGATGACTCTGTTGTGCTTTGTAGTGATTATCGGCAGAGCCGCGACGCGGCCGCCCTAATTGCTGGCTGTGGGTTGAAACTTAAGGTGGATTTCAGGCCCATTGGGCTGTATGCTGGTGTTGTTGTGGCCCCGGGCCTCGGGACCCTTCCTGATGTTGTTAGGTTTGCTGGACGGCTCTCGGAGAAAAACTGGGGGCCGGGTTCAGAGAGGGCAGAACAGCTACGGTTGGCTGTCTGTGATTTTCTGCGAAAGTTAACGAATGTGGCTCAAGTCTGTGTGGACGTTGTTTCGCAGGTTTATGGTGTTAGCCCCGGCTTGGTACATAACCTGATTGGGATGCTCCAGACCATTGCCGATGGCAAGGCGCACTTTACAGAGACAGTTAAACCTGTTTTSGACCTCACCAATTCTATTATACATCGGGTGGAA
>BAE79667
ATGGAGGCCCACCAGTTCATAAAGGCTCCTGGCGTCACTACTGCTATTGAGCAGGCAGCTCTAGCAGCGGCCAACTCCGCCTTGGCGAATGCTGTGGTGGTTCGGCCTTTTCTATCCCGGCTACAGACAGAGATACTTATTAACCTGATGCAGCCCCGGCAGCTTGTTTTCCGGCCTGAAGTCTTATGGAACCACCCAATTCAGCGCGTGATCCACAACGAGCTTGAGCAATACTGCCGGGCTCGGGCTGGCCGCTGCCTTGAGGTGGGTGCTCACCCACGTTCTATTAATGACAACCCCAATGTTCTGCACCGTTGTTTCTTGAAACCTGTCGGCCGCGATGTTCAGCGGTGGTACACCGCCCCCACTCGTGGCCCCGCAGCAAACTGCCGCCGCTCGGCCCTCCGTGGCCTCCCACCTGTCGACCGAACCTACTGTTTTGATGGTTTTTCCGGCTGCACGTTTGCTGCTGAGACAGGGATAGCCCTTTACTCACTGCACGACCTCTGGCCTGCCGATGTTGCCGAGGCAATGGCTCGCCACGGTATGACCCGGCTGTATGCAGCTCTCCACCTCCCCCCGGAGGTACTGCTCCCCCCTGGCACCTATCATACCACTTCGTACCTTCTCATCCATGATGGGGACCGTGCAGTGATTACATATGAGGGGGACTCTAGTGCTGGATACAACCATGACGTGTCCATTCTGCGCGCCTGGATCCGCACTACTAAGGTTACCGGCGACCACCCGCTGGTAATTGAGCGGGTCCGGGCGGTGGGCTGTCACTTTGTGCTTCTTCTCACAGCTGCACCTGAACCATCGCCAATGCCTTATGTCCCTTACCCTCGTTCCACCGAGGTTTATGTTCGGTCCATTTTTGGCCCTGGTGGTTCACCATCCCTGTTTCCCACTGCCTGCTCTACTAAGTCAACATTTCATGCCGTCCCTGTGCATATATGGGACAGACTTATGCTCTTCGGTGCGACCCTCGATGACCAGGCCTTTTGCTGTTCAAGGCTAATGACATACCTTCGTGGTATTAGTTACAAAGTCACAGTTGGCGCTCTTGTCGCCAACGAGGGCTGGAATGCCTCCGAAGACGCATTAACTGCTGTCATTACTGCAGCTTACCTTACCATTTGCCATCAGAGGTACCTCCGCACACAGGCTATCTCGAAGGGGATGAAAAGATTGGAGCTTGAGCATGCACAGAAGTTTATAACACGTCTTTATAGCTGGTTGTTTGAAAAATCTGGCCGTGACTACATCCCCGGCCGTCAGTTGCAGTTTTACGCCCAGTGCCGTCGATGGTTATCTGCCGGTTTCCACCTTGATCCTCGTGTGCTCGTTTTTGATGAAGCGGCCCCTTGCCGCTGTCGTAGCTTGCTTCGCAAAGCTGCCCATAAATTTTGCTGCTTTATGCGATGGCTGGGGCAGGATTGCACCTGCTTCCTTCAGCCTGTTGAGGGGAGGGTCGGTGAACAGGGTTATGATAATGAGGCATTTGAGGGGTCGGACGTCGACCCTGCTGAAGAGGCCACTGTGAGTATCTCTGGCTCGTACATTGTCACCGGCAGCCAGTTGCAGCCTCTTTACCAGGCGCTCGGTATTCCCTCTGACCTTGCCGCCCGAGCGGGCCGGCTCACTGCTACTGTCGAAGTCTCAGACACCGACGGCCGTCTCACTTGTAAGACCACTATGGGCAATAAGACCTTCACAACAGTTTTTACCGACGGTGCCCAGCTGGAGGCTAATGGGCCGGAGCAGTATGTGCTATCATTTGATTTGGCTAAACAGACTATGGCCGCCGGCCCACATAGCCTTAGTTACGCCTTGACACCTGCGGGTCTTGAGGTGCGTGCTGTTTCTGCCGGACTCGACTGTAGGGCTGTCTTCCCATCTGGGGTTGCAACCCCCTCTGCTCCCGGTGAGGTGTCTGCCTTCTGCTCGGCTTTATACAGGTTTAACCGCTGTGTCCAGCGGCACTCTCTCATTGGTGGTTTGTGGTATTATCCTGAGGGGCTAATTGGTTTGTTTCCACCGTTTGCCCCTGGCCACACCTGGGAGTCAGCCAACCCCTTCTGTGGGGAGAGCACCCTTTACACCCGCACCTGGTCGGTGTCGGGCTTTTCTAGCTGTTTTTCTCCATTCGAGCCCCCCGCTCTGGACTCACCACCCCCCGCCGAGGCTGATGCACCCGTGGCTGTTGATGTTCCACCCCCAGCTACCTTGACATTACCACAACCTCCGGCTCCTAAACGGGCAGTACCCCCGCAAGATCTTGCCGATGGCGATGTCGCTCGGGCTTCT---------------CCGGGCGTC---TCTGCT---------------GCACCCCCT------------GTG---CCGGCGCAATCTGTG---ACTGATCCACCCGTGTCCCGCCGGCGGTTACTTCATACTTATCCTGATGGGTCAAAAGTGTACGCTGGCTCCCTTTTCGAGTCCGAGTGTACTTGGTTGRTCAATGCGTCCAATCCCGGCCACCGTCCCGGTGGTGGCCTCTGYCATGCATTTTACCAGCGGTTCCCGGAGTCATTTGACCCCGCCGAGTTCGTCATGTCCGATGGGTTTGCAGCCTATACCTTGACGCCCCGACCTATTATCCATGCTGTTGCTCCCGACTATCGGGTAGAACATAACCCCAAGAGGCTCGAGGCTGCTTATCGAGAGACGTGCTCCCGCCGTGGCACGGCTGCTTATCCCCTGCTCGGCGCCGGCATATATAAGGTGCCTGTTGGGCTTAGTTTTGATGCCTGGGAGCGCAACCATCGGCCCGGGGATGAGTTGTATCTTACTGAGCCGGCTATAGCTTGGTTCGAGGCTAACCGACCCACTCTCCCCGCGCTTACTATCACTGAGGACACGGCACGAACAGCAAATTTGGCGTTGGAGCTAGATTCGGCCACTGAGGTCGGTCGGGCGTGTGCTGGTTGCCGTGTTGAGCCAGGCGTCGTTCATTACCAGTTCACGGCGGGCGTCCCTGGTTCCGGCAAGTCACGGTCAATTCAGCAGGGCGAGGTGGATGTGGTGGTAGTACCAACTCGTGAGCTGCGCAACTCGTGGCGACGCCGCGGGTTTGCAGCCTACACACCCCACACCGCGGCCCGTGTTACCCGTGGCCGTAGGGTTGTCATTGATGAGGCCCCGTCACTTCCACCACATCTGCTCCTGCTGCACATGCAGCGGGCCTCGTCGGTCCACCTTCTTGGCGACCCCAACCAAATCCCTGCCATTGATTTCGAGCATGCTGGTCTTGTACCCGCAATCCGGCCTGAGCTTGTACCAACAAAGTGGTGGCATGTTACCCACAGGTGTCCGGCAGATGTTTGTGAGCTAATTCGCGGCGCGTACCCTAAGATCCAGACAGCGAGCCGTGTTTTTCGCTCCCTGTTCTGGGGGGAGCCTCCTGTCGGTCAAAAACTAGTGTTCACTCAGGCGGCGAAGGCCGCTAACCCTGGTGCAATTACGGTCCATGAGGCCCAGGGCGCTACATTCACTGAGACTACTATTATTGCTACGGCGGATGCTCGCGGGCTGATTCAGTCATCTAGGGCTCACGCTATTGTGGCCCTAACCCGTCATACGGAGAAATGTGTGGTCGTTGATGCCCCGGGGCTCCTTCGTGAGGTCGGTATTTCTGACGCCATTGTCAATAACTTTTTCCTTTCTGGCGGCCAGATTGGTCAGCACCGTCCATCAGTCATACCGCGTGGCACTATCAACAACAATGTTGATACGCTTGATGCATTCCCACCCTCTTGCCAGTTCAGCGCCTACCATCAGCTTGCGGAAGAGCTCGGCCATCGACCGGCCCCGATCGCTGCCGTCCTGCCCCCCTGCCCTGAACTTGAACAGGGTCTACTTTACATGCCTCAGGAATTGACCACGTCTGATAGTGTGCTTACATTTGAATTGACAGATATAGTGCACTGTCGTATGGCGGCACCTAGTCAGCGTAAGGCGGTCCTGTCGACTCTTGTCGGCAGGTACGGCCGCCGTACGAAGTTGTATGAGGCTGCTCATGCAGATGTCCGTGGGTCTCTAAACCATTTTATCCCTGAGCTTGGCCCTATTAGTGTTACCACTTGTGAACTTTACGAGCTTGTGGAGGCTATGGTGGAGAAAGGCCAGGATGGTTCTGCGGTTCTGGAGCTCGACTTATGCAACCGTGATGTGTCTCGTATAACATTCTTCCAGAAGGATTGTAATAAGTTTACAACGGGCGAGACAATAGCGCATGGCAAAGTTGGTCAGGGGATATCTGCATGGAGTAAAACCTTTTGTGCTTTGTTCGGCCCATGGTTCCGCGCCATTGAGAAGGAGATCCTTGCTGTACTTGCTCCCAATGTATTCTATAGTGATGCATACGAAGATACAGTTCTGGCCGCCGCAGTCGCCGGAGCCCCTGGTTGCAAGGTTTTTGAGAATGACTTCTCAGAGTTTGATAGCACTCAAAATAATTTTTCACTT------------------GGGCTGGAGTGTATAATCATGGAGGAGTGTGGTATGCCGCAGTGGATGATCCGGCTTTATCACCTTGTTCGCTCTGCTTGGGTTCTGCAAGCCCCAAAGGAGTCCCTGCGGGGGTTCTGGAAGAAGCACTCAGGTGAGCCTGGCACCTTGCTTTGGAATACTGTCTGGAACATGGCGGTCATAGCCCACTGTTAYGAGTTCCGCGACTTAAAAGTCGCCGCATTTAAAGGAGATGACTCTGTTGTGCTTTGTAGTGATTATCGGCAGAGCCGCGACGCGGCCGCCCTAATTGCTGGCTGTGGGTTGAAACTTAAGGTGGATTTCAGGCCCATTGGGCTGTATGCTGGTGTTGTTGTGGCCCCGGGCCTCGGGACCCTTCCTGATGTTGTTAGGTTTGCTGGACGGCTCTCGGAGAAAAACTGGGGGCCGGGTTCAGAGAGGGCAGAACAGCTACGGCTGGCTGTCTGTGATTTTCTGCGAAAGTTAACGAATGTGGCTCAAGTCTGTGTGGACGTTGTTTCGCAGGTTTATGGTGTTAGCCCCGGTTTGGTACATAACCTGATTGGGATGCTCCAGACCATTGCCGATGGCAAGGCGCACTTTACAGAGACAGTTAAACCTGTTTTAGACCTCACCAATTCTATTATACATCGGGTGGAA
>ACN76575
ATGGAGGCCCATCAGTTCATAAAGGCTCCTGGCGTCACTACAGCTATTGAGCAGGCAGCTCTAGCAGCGGCCAACTCCGCCTTGGCGAATGCTGTGGTGGTTCGGCCCTTTTTATCCCGCCTACAAACAGAGATACTAATTAATCTGATGCAGCCCCGGCAGCTTGTTTTCCGGCCTGAGGTTTTGTGGAACCACCCTATCCAACGTGTGATCCATAATGAGCTCGAACAATACTGTCGAGCTCGTGCCGGCCGCTGCCTTGAAGTGGGCGCCCACCCACGTTCAATTAACGACAACCCCAATGTTTTGCACCGTTGTTTTCTCAAACCGGTTGGTCGTGATGTTCAGCGGTGGTATACTGCTCCCACCCGTGGTCCTGCGGCAAATTGTCGCCGGTCTGCTCTCCGTGGGCTCCCACCTGTCGACCGCACATACTGTTTTGACGGCTTCTCCGGCTGCACTTTTGCCGCTGAGACAGGTATTGCTCTTTACTCACTGCATGACCTATGGCCCGCTGATGTCGCTGAGGCGATGGCCCGCCATGGGATGACCCGGCTCTATGCAGCCCTTCATCTCCCCCCTGAAGTGCTACTACCCCCTGGCACATATCATACTACCTCATATCTTTTGATCCATGATGGGGACCGTGCAGTGATTACGTACGAGGGGGACTCTAGTGCGGGATATAATCATGATGTTTCTATTTTGCGGGCATGGATCCGTACCACCAAGGTCACCGGTGACCACCCGCTGGTGATTGAGCGAGTCCGAGCGGTGGGGTGTCATTTTGTGCTCCTCCTTACAGCCGCTCCCGAACCATCGCCGATGCCCTATGTTCCATACCCTCGCTCGACCGAGGTCTATGTTCGGTCTATCTTCGGTCCTGGTGGCTCGCCGTCCCTTTTCCCATCTGCCTGCTCTACTAAGTCAACATTTCATGCCGTCCCCGTGCACATATGGGATAGGCTTATGCTTTTTGGTGCAACTCTTGATGATCAAGCCTTTTGCTGTTCCAGGCTCATGACGTACCTCCGTGGCATTAGCTATAAGGTCACGGTGGGTGCTCTCGTTGCCAACGAGGGCTGGAATGCCTCTGAGGATGCGCTGACCGCTGTAATCACTGCGGCTTACCTCACCATTTGCCACCAAAGGTACCTTCGTACGCAGGCCATCTCGAAGGGGATGAAGAGGCTGGAGCTTGAGCATGCGCAGAAGTTCATAACACGCCTTTACAGTTGGTTATTTGAAAAGTCCGGGCGTGACTATATCCCCGGCCGTCAACTGCAGTTTTATGCTCAGTGCCGCCGGTGGTTATCTGCAGGCTTCCACCTTGACCCTCGTGTGCTTGTATTTGATGAAGCCGCCCCCTGCCGCTGTCGGAGCTTCCTCCGTAAAGTCGCTCATAAGTTCTGCTGCTTTATGCGGTGGTTGGGTCAAGACTGCACCTGCTTTCTCCAGCCCATTGAAGGGAGGGTCGGTGAACAAGGTTATGATAATGAGGCGTTTGAGGGGTCGGATGTCGACCCTGCTGAGGAGGCTACCGTGAGCATCTCCGGTTCATATATTGTTACTGGCCACCAGCTGCAGCCTTTATACCGAGCACTTGGCATACCATCTGATCTTGCCGCACGTGCTGGCCGGCTTGCTGCCACCGTTGAGGTTTCAGATGCTGACGGTCGCCTCACCTGTAAGACCATTTTGGGTAATAAGACCTTTTTAACGGTGTTTACCGATGGTGCCCAGCTGGAGGCCAACGGCCCAGAGCAGTACGTTCTATCATTTGATCTGGCTAAACAAACTATGGCTGCTGGCCCGCATAGTCTTAGCTACACTTTAACATCTGCAGGCCTTGAAGTGCATATTATTTCTGCCGGGCTTGACTGTAAGGCTGTCTTCCCGCCTGGTGTCGCAGCCCCCTCCGCTCCTGGGGAAGTGTCCGCGTTTTGTTCAGCTCTTTACAGGTTTAACCGCTGTGTACAGCGGCATTCCCTTATTGGAGGTTTGTGGTACTATCCTGAGAGCTTAGTCGGCCTGTTTCCACCGTTCTCCCCCGGTCATAGTTGGGAGTCTGCCAATCCCTTCTGCGGTGAGAGCACCCTTTACACTCGCACTTGGTCTGTATCGGGCTTTTCCAGCTGTTTCTCCCCCTTCGAGCCCTGCGCCCCGGAGCCGCCGCCCTCAAGTGGCATCGAAGCACCTGCTGTTGTTGATACTTCACCACTGGTCCCCCCTGTGCAGGCTCAGCCCCCAACCCCCGACCAGGTAGCGCCTCCGTCAGACTTGGTTGATGGTGGTGTCCGCCTTGACCTG---------------ACTAGCGCC---TCTGCG---------------GAGCCCCCG------------GCG---CCCGTGCAGTCTGTA------ACCCAGCCCGGACCCCGTCGGCGACTGCTCCATACCTACCCTGACGGCTCGAAGGTGTACGCCGGATCCCTTTTTGAGTCCGAGTGCACATGGCTGGTTAATGCCTCTAACCCGGGCCACCGCCCTGGCGGCGGCCTTTGCCATGCATTTTACCAGCGATTCCCAGAGTCCTTCGACCCTGCTGAGTTCATCATGTCCGACGGGTTCGCGGCCTATACTCTGACACCGCGACCCATAATCCATGCTGTCGCCCCTGACTACCGGGTTGAACATAACCCTAAGAGACTTGAGGCCGCTTACCGGGAGACGTGCTCCCGTCGTGGGACAGCAGCCTACCCTCTGCTCGGCGCTGGTATATACAAGGTCCCTGTCGGGCTGAGCTTCGATGCCTGGGAACGTAACCATCGACCCGGGGACGAGCTGTACTTGACCGAGCCAGCAATAGCCTGGTTCGAGGCTAACCGACCCACCCTCCCCGCTTTGACTATCACTGAGGACACGGCGCGTACGGCGAACCTAGCGTTGGAGCTGGATGCGGCTACTGAGGTCGGCCGGGCATGCGCTGGCTGTCGGGTTGAACCCGGTGTAGTCCATTATCAGTTCACAGCCGGCGTCCCTGGCTCCGGTAAATCGCGGTCAATCCAACAGGGAGATGTGGATGTAATAGTGGTACCAACCCGTGAGTTGCGCAATTCATGGCGCCGCCGCGGGTTTGCTGCTTACACACCTCATACTGCAGCCCGTGTTACCCGCGGCCGTAGAGTGGTCATCGACGAGGCCCCCTCGCTTCCACCGCACTTGCTCCTGCTGCATATGCAGCGGGCCTCGTCGGTTCATCTCCTTGGTGATCCTAATCAAATCCCCGCTATTGATTTTGAACATGCCGGTCTCGTTCCAGCGATCCGGCCTGAGTTGGTCCCAACTAAATGGTGGTATCTTACCCATAGGTGCCCTGCGGATGTCTGTGAGTTGATCCGCGGCGCATATCCAAAGATTCAAACCGCAAGCCGTGTCCTCCGTTCTTTGTTTTGGGGGGAGCCCCCTGTGGGCCAGAAGCTTGTATTTACCCAAGCGGCTAAAGCTGCTAACCCTGGTGCGATTACAGTACATGAAGCCCAGGGCGCGACATTTACTGAGACTACAATTATCGCCACAGCGGATGCTCGCGGGCTGATTCAGTCCTCTAGGGCTCATGCCATTGTAGCCCTGACCCGTCACACGGAGAAATGCGTGGTGGTCGATGCCCCAGGGCTTCTTCGCGAGGTAGGTATCTCTGATGCCATTGTTAATAACTTCTTCCTCTCTGGCGGTGAGATTGGCCAGCATCGCCCGTCAGTGGTACCCCGTGGCACCATTAGCAGCAATGTTGATACACTTGACGCATTCCCCCCTTCCTGCCAGTTTAGCGCGTACCATCAGCTGGCCGAAGAGCTTGGCCACCGACCCGCGCCGATTGCCGCCGTTCTGCCCCCCTGCCCGGAGCTTGAACAGGGCTTACTTTATATGCCTCAGGAGTTAACTACATCGGATAGCGTTCTCACCTTTGAGCTAACAGACATTGTGCACTGCCGCATGGCGGCACCCAGCCAGCGCAAGGCAGTCCTGTCGACCCTTGTTGGTAGGTACGGCCGCCGTACGAAGCTGTATGAGGCTGCCCATACAGATGTCCGCGGGTCCTTGAATCATTTTATTCCTGAGCTTGGCCCTATTAACGTTACCACCTGCGAGCTCTATGAGCTTGTAGAGGCCATGGTAGAGAAGGGCCAAGACGGCTCTGCAGTCCTGGAGCTTGACCTATGTAATCGTGATGTGTCCCGAATAACCTTTTTCCAGAAAGACTGCAACAAATTTACGACAGGTGAGACTATAGCGCATGGTAAAGTCGGGCAGGGCATATCTGCATGGAGTAAAACCTTCTGCGCCTTATTCGGCCCGTGGTTCCGCGCTATTGAGAAAGAAATCCTGGCAGCGCTTGCACCCAATGTCTTTTATGGTGATGCTTATGAAGATACAGTCTTGGCTGCCGCTGTTGCCGGCGCCCCTAGTTGTAAGGTCTTTGAGAACGACTTTTCTGAGTTTGATAGTACCCAAAATAATTTCTCACTC------------------GGGCTTGAGTGTATAATCATGGAGGAGTGCGGCATGCCACAATGGATGGTGCGACTTTACCACCTTGTCCGCTCCGCGTGGGTCCTGCAGGCTCCAAAAGAGTCCCTGCGCGGCTTCTGGAAGAAGCATTCTGGTGAGCCTGGCACCTTGCTGTGGAATACCGTCTGGAACATGGCGGTTATAGCGCACTGTTATGAGTTTCGTGACCTTAAAGTTGCGGCGTTTAAGGGGGATGATTCCGTTGTACTCTGTAGTGATTATCGGCAGAGTCGCAATGCGGCCGCTTTAATTGCCGGCTGTGGACTGAAGCTTAAGGTGGACTTTAGACCTATTGGGCTATATGCTGGTGTTGTTGTGGCTCCGGGTCTTGGGACCCTTCCGGATGTTGTCAGGTTTGCTGGGCGGCTTTCAGAAAAGAACTGGGGGCCAGGTCTCGAGAGGGCGGAGCAGCTTCGGCTGGCCGTCTGTGACTTCTTGCGAAAGTTAACGAATGTGGCTCATGTTTGTGTTGATGTTGTTTCGCAGGTCTACGGTGTTAGCCCCGGTTTGGTACATAACCTAATAGGAATGCTTCAGACCATTGCGGATGGCAAAGCGCACTTCACTGAAACGATCAAACCTGTTCTTGACCTTACTAACTCTATAATACATCGGGTGGAA
>AEQ16235
ATGGAGGCCCATCAGTTCATAAAGGCTCCTGGCGTCACTACTGCTATCGAGCAAGCAGCTCTAGCAGCGGCCAACTCCGCCTTGGCGAATGCTGTGGTGGTTCGGCCTTTCCTTTCCCGGCTACAGACAGAGATTCTGATAAATCTGATGCAGCCCCGGCAGCTTGTTTTCCGGCCTGAGGTTCTGTGGAATCACCCAATCCAGCGTGTAATCCACAATGAGCTTGAGCAGTACTGCCGAGCCCGTGCTGGTCGCTGCCTTGAGGTGGGAGCTCATCCGCGTTCGATTAATGACAACCCCAATGTTTTGCACCGTTGCTTTCTGAAACCCCGTGGTCGCGACGTTCAGCGGTGGTACACCGCCCCCACCCGCGGCCCTGCAGCGAACTGTCGCCGATCTGCCCTTCGTGGACTTCCGCCTGTTGACCGGACATACTGTTTTGATGGTTTTTCTGGGTGTACGTTTGCTGCTGAGACTGGGGTTGCCCTTTATTCACTGCACGATCTATGGCCTGCTGATGTTGCAGAGGCAATGGCCCGCCACGGTATGACCCGGCTGTATGCAGCCCTTCATCTCCCTCCGGAGGTGCTGCTTCCTCCTGGCACCTACCATACCACCTCATACCTTTTAATTCATGATGGCGACCGTGCTGTGATCACATATGAGGGTGACTCGAGCGCAGGGTACAATCATGATGTGTCTATTTTGCGTGCCTGGATCCGCACCACCAAAGTTACTGGCGACCACCCATTGGTCATTGAGCGGGTCCGGGCGGTAGGGTGCCATTTTGTGCTTTTGCTCACAGCTGCACCTGAGCCATCGCCGATGCCTTATGTCCCATACCCCCGCTCCACCGAGGTCTATGTCCGGTCCATTTTTGGGCCAGGCGGCTCGCCTTCTCTCTTCCCATCTGCTTGCTCGACTAAGTCCACATTTCACGCCGTCCCTGTGCATATTTGGGACAGGCTCATGCTTTTTGGTGCGACCCTTGATGACCAGGCTTTTTGCTGCTCGAGGCTTATGACGTACCTCCGTGGTATTAGTTATAAGGTTACAGTCGGTGCTCTCGTCGCCAACGAAGGCTGGAACGCTTCCGAAGATGCGCTGACTGCTGTAATTACTGCAGCTTACCTTACCATTTGTCATCAGAGGTACCTCCGTACGCAGGCCATTTCAAAAGGAATGAAGAGGTTGGAGCTTGAACATGCGCAGAAATTTATAACACGCCTTTATAGCTGGCTGTTCGAGAAGTCCGGCCGTGATTACATCCCCGGCCGTCAGTTGCAGTTTTATGCCCAGTGTCGCCGGTGGTTGTCTGCCGGCTTTCATCTTGACCCACGTGTACTTGTTTTTGATGAAGCAGCCCCCTGTCGTTGTCGTAATTTCCTTCGGAAAGCTGCCCATAAGTTTTGTTGCTTTATGCGGTGGTTAGGTCAGGACTGCACCTGTTTCCTCCAACCTATCGAGGGACGGGTTGGCGAGCAGGGTTATGACAATGAAGCATTTGAAGGGTCGGATGTCGACCCTGCTGAGGAGGCAACTGTGAGTATCTCTGGGTCATATATTGTAACTGGTAGCCAGCTACAGCCTATATATCAGGCGCTTGGTATCCCCCCTGATATTGCTGCTCGTGCCGGCCGGCTCACCGCCACTGTTGAAGTTTCTGATGCAGATGGCCGCCTCACCTGCAAAACCATCATGGGCAATAAAACCTTCTCAACAATCTTTACTGACGGCGCCCAGTTGGAGGCCAACGGGCCGGAGCAGTATGTGCTGTCATTCGACCCGATCAAACAGACTATGGCCGCCGGCCCGCATAATCTTAGCTATACCCTGACATCTGCAGGCCTTGAAATACATGTTGTTTCCGCCGGGCTTGATTGTAAGGCCGTCTTTCCATCCGGGGTTGCGACCCCGTCTGCCCCTGGGGAGGTGTCTGCCTTTTGTTCAGCACTGTATAGATTTAACCGCTGTGTTCAGCGGCACTCCCTCGTCGGGGGTGTGTGGTATCACCCTGAGGGGCTAGTCGGCCTGTTCCCGCCGTTTTCCCCCGGTCATAGCTGGGAGTCTGCTAACCCCTTCTGCGGGGAGAGTACCCTTTATACCCGTACCTGGTCGGTATCGGGCTTTTCCAGTTGTTTTTCTCCATTTGAACCGGGGGTCCCGGACCCGCCCCCTCTTGTTGAAACTGACACACCTGTAGTTGCTGATACTTTGCCTTCAGTAGCTCCAGTATCC---------------CCCGAGCAAATAGCACTCCCACCAGACCCTGTAGATAAGGCAGCCGGCCCGACTGTA---------------CCTAGCACC---CCCGCT---------------GTACCACCA------------GCA---CCAGCGCAGCCTGTA---GTTCAATCATCTGGGCCTCGCCGGCGGCTGCTTCATACTTATCCTGATGGCTCGAAGGTGTATGCTGGCTCCCTTTTTGAGTCCGAATGTACCTGGCTGGTTAATGCATCTAACCCTGGCCACCGCCCTGGTGGTGGCCTCTGCCATGCGTTTTACCAACGGTTCCCAGAGTCATTTGATCCCGCTGAGTTTGTTATGTCAGATGGGTTTGCAGCCTACACTCTGTCCCCTCGGCCCATTATCCACGCTGTCGCCCCTGACTATCGGGTTGAACATAACCCCAAGAGGCTTGAGGCCGCCTATCGGGAGACGTGCTCCCGTCTCGGGACAGCAGCTTATCCTCTACTTGGCTCTGGTATATATAAGGTGCCTGTTGGGCTGAGCTTTGACGCCTGGGAACGTAACCACCGGCCCGGGGATGAGTTGTATCTGACTGAACCGGCCGTAGCTTGGTTTGAGGCAAACCGGCCCACCCTCCCAGCTCTTACTATTACTGAGGATACCGCACGTACGGCGAATCTGGCGTTGGAGCTAGACTCCGCCACTGAAGTTGGCCGGGCGTGTGCTGGCTGTCGTGTCGAGCCCGGTGTCGTTCATTACCAGTTTACAGCAGGTGTCCCCGGCTCAGGTAAATCTCGGTCAGTCCAGCAGGGGGAGGTGGATGTGGTAGTGGTACCGACCCGTGAGCTGCGTAACTCGTGGCGGCGCCGCGGGTTCGCAGCCTATACACCCCACACCGCGGCTCGTGTCACCCGTGGCCGTAGGGTTGTTATTGATGAGGCCCCGTCGCTCCCTCCACACTTGCTCTTGCTACATATGCAGCGGGCCTCTTCAGTCCATCTCTTAGGTGATCCCAATCAAATCCCTGCTATTGACTTTGAGCATGCCGGCCTTGTTCCAGCTATTCGACCAGAGTTGGTCCCGACAAAATGGTGGCACGTTACTCATAGATGCCCAGCTGATGTCTGTGAGTTAATCCGTGGTGCGTACCCAAAGATTCAGACTGCGAGCCGCGTACTCCGCTCTCTGTTTTGGGGGGAACCCCCTGTGGGCCAGAAGTTGGTGTTCACTCAGGCGGCGAAGGCCGCCAACCCTGGTGCGATTACAGTCCACGAGGCCCAGGGTGCCACATTTACTGAGACTACAATCATCGCCACGGCGGACGCCCGAGGGCTGATTCAGTCTTCTAGGGCCCATGCAATTGTGGCTCTGACCCGCCACACAGAGAAATGTGTGGTCGTTGACGCCCCGGGCCTCCTCCGTGAGGTTGGCATCTCTGACGCTATTGTTAACAATTTCTTCCTTTCTGGCGGTCAGGTTGGTCAGCACCGCCCGTCAGTCATACCACGCGGCACTATTGACCGCAATGTTGACACACTTGATGCATTCCCGCCCTCCTGCCAGTTTAGTGCCTACCATCAGCTCGCCGAGGAGCTTGGCCACCGACCGGCCCCGATTGCTGCTGTCTTGCCTCCCTGTCCGGAGCTTGAACAGGGCTTGCTCTATATGCCTCAGGAGCTCACTACATCGGATAGTGTACTAACATTTGAGCTTACAGATATAGTGCACTGCCGTATGGCGGCACCTAGTCAGCGTAAGGCAGTCCTGTCGACTCTTGTCGGTAGGTATGGCCGCCGTACGAAGTTGTATGAAGCTGCTCACGCAGACGTTCGTGGGTCTCTGAATCATTTCATCCCTGAGCTCCGCCCTATCAGCGTCACTACCTGCGAGCTCTATGAGCTTGTGGAGGCCATGGTTGAGAAAGGCCAGGACGGCTCTGCGGTTCTGGAGCTCGACTTGTGCAGCCGCGATGTCTCGCGGATAACATTTTTCCAGAAAGATTGTAATAAGTTTACAACTGGTGAAACAATTGCGCATGGTAAAGTTGGGCAGGGGATATCTGCATGGAGTAAAACCTTTTGCGCCCTGTTTGGTCCCTGGTTCCGTGCTATTGAGAAAGAAATTCTTGCTGTGCTTGCGCCTAATGTATTTTATGGTGATGCATATGAAGACACGGTTTTGGCCGCTGCCGTTGCAGGAGCCTCCGACTGTAAGGTTTTTGAGAATGATTTTTCAGAGTTTGATAGTACCCAAAATAATTTCTCGCTC------------------GGGCTGGAGTGTATAATTATGGAGGAGTGTGGCATGCCGCAGTGGATGATTCGGCTCTACCATCTCGTCCGCTCCGCCTGGGTCCTCCAGGCCCCGAAGGAGTCCCTGCGAGGTTTTTGGAAGAAACATTCTGGTGAACCTGGCACTTTGCTCTGGAATACTGTCTGGAATATGGCAGTTATAGCCCATTGTTATGAGTTCCGTGACCTAAAAGTTGCGGCGTTTAAGGGGGATGATTCTGTTGTGCTCTGTAGTGACTATCGGCAGAGCCGTGATGCAGCTGCCTTGATTGCCGGCTGTGGGCTGAAGCTTAAGGTAGATTTTAGGCCTATTGGGCTGTATGCTGGTGTCGTTGTGGCTCCAGGTTTAGGAACCCTACCTGATGTTGTTAGGTTTGCTGGGCGGCTCTCAGAGAAGAACTGGGGGCCCGGTTTGGAGAGGGCAGAGCAGCTACGGCTGGCTGTTTGTGATTTTCTGCGAAGGCTAACGAATGTGGCTCAGGTTTGTGTGGATGTTGTCTCGCAAGTATATGGTGTTAGCCCTGGCCTGGTGCATAACTTGATTGGGATGCTCCAGACTATTGCTGATGGTAAGGCGCATTTTACAGAAACAGTTAAACCTGTCCTTGATTTGACTAATTCCATCATATACCGGGTGGAA
>BAK08878
ATGGAGGCCCATCAGTTCATTAAGGCTCCTGGCATTACAACTGCCATTGAGCAGGCTGCTCTGGCTGCGGCCAATTCCGCCTTGGCGAATGCTGTGGTGGTTCGGCCGTTTTTGTCTCGTGTGCAAACCGAGATTCTTATTAATTTGATGCAACCCCGGCAGTTGGTTTTCCGCCCTGAGGTGCTTTGGAATCATCCTATCCAGAGGGTTATACACAATGAATTGGAGCAGTACTGCCGGGCCCGGGCCGGTCGCTGCCTGGAGATTGGGGCTCATCCAAGATCTATTAATGACAACCCCAATGTTTTGCACCGATGCTTCCTCAGGCCGGTCGGAAGGGACGTCCAGCGCTGGTACTCCGCCCCCACCCGCGGCCCTGCTGCCAATTGCCGCCGTTCTGCGTTACGTGGTCTCCCTCCTGTCGACCGTACCTACTGTTTTGATGGATTCTCTCGCTGTGCCTTTGCCGCTGAGACCGGCGTGGCCCTCTACTCTTTGCACGACCTTTGGCCGGCCGATGTTGCGGAGGCCATGGCCCGCCACGGGATGACACGTCTATATGCTGCACTCCATCTTCCCCCTGAGGTACTGTTACCACCCGGTACCTACCACACAACCTCGTATCTCTTGATCCATGATGGTAACCGTGCTGTTGTGACTTACGAGGGCGATACTAGTGCAGGCTACAACCACGATGTCTCCATACTTCGTGCGTGGATCCGTACGACTAAGATAGTCGGAGATCATCCGTTGGTCATAGAACGTGTGCGGGCCATCGGATGCCATTTTGTGCTGCTGCTCACCGCGGCCCCTGAGCCGTCGCCCATGCCCTATGTTCCTTACCCTCGTTCGACGGAGGTGTATGTTCGATCTATATTTGGCCCTGGTGGCTCTCCCTCTTTGTTTCCATCAGCCTGCTCTACGAAATCTACTTTTCATGCTGTCCCGGTTCACATCTGGGACCGGCTCATGCTCTTTGGCGCCACCCTGGATGACCAGGCTTTTTGCTGTTCACGGCTCATGACATACCTCCGTGGCATTAGTTATAAGGTCACTGTCGGTGCGCTTGTTGCCAATGAGGGTTGGAACGCTTCTGAAGATGCCCTTACCGCAGTGATTACTGCTGCCTATTTGACCATCTGCCACCAGCGCTACCTCCGTACCCAGGCGATATCCAAGGGTATGCGCCGGCTGGAGGTCGAGCATGCTCAGAAATTTATCACAAGACTTTACAGCTGGTTATTCGAGAAGTCTGGCCGCGACTACATCCCTGGCCGCCAATTACAGTTTTATGCTCAGTGTAGGCGGTGGCTATCTGCAGGCTTTCACCTAGATCCTAGAGTGCTTGTGTTTGATGAGTCAGTGCCCTGCCGCTGTAGGACTTTCCTAAAGAAGGTTGCGGGCAAATTCTGCTGTTTCATGCGGTGGCTAGGGCAGGAGTGTACTTGTTTCTTGGAACCAGCTGAGGGCCTGGTTGGCGACCAAGGCCATGATAATGAGGCTTATGAGGGCTCTGAGGTCGATCAGGCCGAACCTGCCCACCTCGATGTGTCAGGGACCTATGCCGTCCACGGGCACCAGCTCGAGGCTCTCTACAGGGCACTCAACATTCCGCAAGATATCGCCGCTCGTGCAGCCCGACTAACAGCTACTGTCGAACTCGCTGCAGGTCCGGACCGTCTGGAGTGCCGCACCGTGCTCGGGAACAAGACCTTCCGGACGACGGTGGTTGATGGTGCCCACCTTGAGGCGAACGGCCCTGAGCAATGTGTCTTGTCGTTTGATGCCGCCCGCCAGTCTATGGGGGCCGGGTCGCATAGCCTCACCTATGAATTAACGCCTGCCGGCCTGCAGGTTAGGATTTCATCTAACGGCCTGGACTGTACTGCCGTTTTCCCCCCTGGCGGCGCCCCTAGTGCTGCACCGGGGGAAGTAGCGGCTTTTTGCAGCGCCCTCTACAGGTATAACAGATTTACCCAGCGGCACTCGTTAACCGGCGGTCTGTGGTTACATCCTGAGGGGTTGCTGGGTATCTTCCCCCCTTTCTCCCCTGGGCATATCTGGGAGTCTGCTAACCCCTTCTGCGGAGAAGGTACCTTGTACACCCGTACCTGGTCCACATCTGGCTTTTCTAGTGATTTTTCCCCTCCTGAGGCTGCCGCCCCAGCACCGGTTGCCGCCCCAGGACCGCCCAGCTCC---------------ACCCCATCAGTCAGTGATATTTGGGTATTACCACCGCCCTCAGAGGAGTCTCAGGTTGATGCAGCGCCCGTACCCCCTGCCCCCGAGCCCGTTAGG---------------TCGCCCAGC---CCTGCT---------------AGGCCTCCG------------CCC---CCCGTGCGTAAGCCGCCAGCATTGCCGCCTTCTCGCACCCGCCGTCTCCTTTATACCTATCCCGACGGTGCTAAGGTGTACGCAGGGTCACTGTTTGAATCAGATTGTGACTGGCTGGTGAATGCCTCAAACCCGGGTCATCGTCCTGGGGGTGGCCTCTGTCACGCCTTTTACCAGCGTTTTCCTGAGGCGTTTTATCCAACTGAATTCATTATGCGTGAGGGTCTTGCAGCATACACCTTGACCCCGCGCCCTATTATTCATGCAGTGGCCCCCGATTATAGGGTTGAACAGAACCCGAAGAGGCTTGAGGCGGCGTACCGAGAGACCTGCTCCCGCCGTGGTACCGCCGCCTATCCACTTCTTGGCTCAGGTATATACCAGGTCCCCGTTGGTCTCAGTTTTGACGCCTGGGAGCGTAATCACCGCCCCGGCGATGAGCTCTATCTGACTGAACCCGCTGCAGCCTGGTTTGAAGCTAACAAGCCGACACAGCCAGCGCTCACGATAACGGAAGATACAGCTCGCACGGCCAACCTAGCATTAGAGATCGATGCTGCTACAGAGGTAGGCCGTGCCTGTGCTGGCTGCACTATTAGCCCCGGAATTGTGCATTACCAGTTTACCGCCGGGGTTCCGGGCTCAGGTAAGTCAAGGTCCATACAACAGGGGGATGTTGATGTTGTGGTTGTCCCCACTCGGGAGCTCCGCAATAGTTGGCGCCGCCGGGGTTTCGCGGCCTTTACACCTCATACGGCGGCCCGAGTTACTACAGGCCGCCGTGTTGTGATTGACGAGGCCCCATCTCTCCCACCGCATTTGTTGTTGTTGCATATGCAGCGGGCCTCCACAGTCCACCTCCTTGGCGACCCAAATCAGATCCCCGCCATCGACTTCGAGCATGCCGGCTTAGTCCCCGCAATTCGCCCAGAGCTTGCACCAACGAGCTGGTGGCATGTTACACATCGCTGCCCGGCCGATGTATGTGAGCTCATACGCGGGGCTTACCCTAAAATCCAAACCACGAGCCGTGTGTTACGGTCTCTGTTCTGGAATGAGCCGGCTATTGGCCAGAAGTTAGTCTTCACGCAGGCTGCTAAGGCTGCTAACCCCGGTGCGATTACGGTTCATGAGGCCCAGGGTGCCACCTTTACAGAGACTACAATTATAGCTACGGCTGATGCCAGGGGTCTCATCCAGTCATCCCGAGCTCATGCTATAGTCGCACTTACCCGCCACACAGAGAAGTGCGTCATTTTAGATGCCCCTGGCCTGCTGCGTGAGGTTGGTATTTCAGATGTGATTGTCAACAACTTCTTCCTTGCTGGCGGAGAGGTAGGTCACCACCGCCCCTCTGTGATACCCCGTGGCAACCCTGACCAGAATCTTGAAACCCTACAGGCCTTCCCGCCATCTTGCCAGATTAGTGCTTACCACCAGTTGGCAGAGGAGCTAGGCCACCGCCCTGCCCCTGTCGCCGCCGTCCTGCCCCCCTGCCCCGAGCTTGAGCAGGGCTTGTTGTACATGCCACAAGAGCTCACAGTGTCCGATAGCGTGTTGGTTTTTGAACTTACGGATATAGTTCACTGCCGTATGGCTGCCCCAAGTCAGCGGAAGGCCGTTCTCTCTACGCTTGTGGGGAGGTATGGCCGTAAGACGAAGCTGTATGAGGCAGCTCATTCAGATGTTCGTGAGTCTCTAGCCAGGTTTATCCCTACTATTGGACCTGTCCAGGCCACTACGTGTGAGTTATATGAACTGGTTGAGGCTATGGTGGAGAAGGGCCAGGACGGCTCTGCCGTCCTGGAGCTTGACTTATGTAATCGTGATGTTTCGCGCATCACATTCTTCCAGAAAGACTGTAATAAGTTTACAACCGGTGAGACCATCGCCCACGGTAAGGTTGGCCAGGGCATATCGGCCTGGAGTAAGACCTTTTGTGCTCTGTTTGGCCCGTGGTTTCGTGCCATTGAAAAAGAAATACTGGCCCTGCTCCCGCCTAATATCTTCTATGGTGATGCTTATGAGGAGTCGGTGTTCGCCGCGGCCGTGTCTGGGGCGGGGTCTTGCATGGTATTTGAAAATGACTTTTCCGAATTCGATAGTACTCAGAATAATTTCTCCCTT------------------GGCCTTGAGTGTGTGGTTATGGAAGAGTGCGGTATGCCTCAATGGTTAATCAGGTTGTATCATCTGGTCCGGTCGGCCTGGATTTTGCAGGCGCCGAAAGAGTCTCTTAAAGGTTTCTGGAAGAAGCACTCTGGTGAGCCTGGTACCCTTCTCTGGAACACCGTTTGGAACATGGCGATCATAGCACATTGTTATGAGTTTCGCGATTTCCGGGTTGCCGCCTTTAAGGGTGATGATTCGGTGGTCCTCTGCAGTGATTACCGACAGAGTCGTAATGCGGCAGCCTTAATCGCAGGCTGCGGGCTCAAATTGAAGGTTGATTATCGCCCTATTGGGCTGTATGCTGGTGTGGTAGTGGCCCCTGGCCTGGGGACACTACCTGATGTGGTGCGATTTGCTGGTCGGCTGTCTGAAAAGAACTGGGGCCCTGGCCCAGAGCGTGCCGAGCAGTTGCGCCTTGCTGTTTGTGATTTCCTCCGAGGGTTAACGAATGTCGCGCAGGTCTGTGTTGATGTTGTGTCCCGTGTCTATGGAGTCAGCCCCGGGTTGGTACATAACCTTATCGGCATGCTGCAGACCATTGCTGATGGTAAGGCCCATTTCACTGAGACTGTTAAACCTGTGCTTGACCTTACGAACTCTATCATACAGCGGGTGGAA
>ADA61126
ATGGAGGCCCACCAGTTTATAAAGGCTCCTGGCGTCACTACTGCTATTGAGCAGGCAGCTCTAGCAGCGGCCAACTCCGCCTTGGCGAATGCTGTGGTGGTTCGGCCTTTCTTGTCCCGGCTTCAGACGGAGATTCTCATAAATTTGATGCAGCCCCGGCAGCTTGTTTTCCGGCCCGAGGTTTTGTGGAATCACCCAATCCAGCGTGTGATCCACAATGAGCTTGAGCAATACTGCCGAGCCCGGGCCGGACGCTGCCTTGAGGTAGGCGCCCACCCACGCTCCATTAATGACAATCCTAATGTCTTGCACCGCTGCTTTCTTAAACCTGTTGGCCGCGATGTTCAGCGGTGGTACACCGCTCCCACCCGTGGCCCTGCAGCAAATTGCCGGCGGTCCGCTCTTCGCGGACTTCCACCTGTTGACCGGACTTACTGTTTTGATGGCTTTTCAGGCTGCACATTTGCCGCCGAGACGGGGGTTGCACTTTACTCATTGCACGACCTTTGGCCTGCCGATGTTGCGGAGGCGATGGCCCGCCATGGCATGACTCGGTTGTATGCAGCCCTTCACCTCCCCCCGGAGGTGTTACTCCCCCCCGGCACCTACCATACCACTTCATACCTCCTAATTCATGATGGCGACCGTGCGGTGATTACATATGAGGGGGATTCTAGCGCCGGGTATAATCATGATGTGTCCATTTTACGTGCTTGGATCCGTACGACCAAGGTCACTGGTGATCACCCGCTGGTGATTGAGCGGGTTCGGGCTGTGGGATGTCATTTTGTACTCCTCCTCACAGCTGCACCTGAGCCGTCGCCAATGCCTTACGTTCCATACCCTCGTTCGACCGAGGTTTATGTTCGTTCTATTTTTGGTCCTGGGGGTTCACCATCCCTCTTCCCATCTGCCTGCTCAACCAAGTCAACATTTCATGCCGTCCCTGTGCACATATGGGACAGGCTTATGCTTTTCGGAGCGACCCTCGATGACCAGGCCTTCTGCTGCTCTAGGCTTATGACATATCTCCGTGGCATTAGTTATAAGGTCACGGTTGGTGCCCTTGTTGCTAATGAAGGTTGGAATGCTTCTGAAGATGCATTGACTGCTGTAATCACTGCAGCCTATTTAACCATTTGTCATCAGAGATACCTTCGCACGCAGGCTATCTCTAAAGGGATGAAGAGGCTGGAGCTTGAGCATGCACAAAAATTTATAACACGCCTTTATAGCTGGTTATTTGAGAAGTCTGGGCGTGATTACATTCCTGGCCGCCAGCTGCAGTTTTACGCCCAGTGCCGCCGGTGGTTATCTGCCGGCTTCCACCTTGACCCTCGGGTGCTTGTGTTTGATGAGGCAGCCCCCTGTCGTTGTCGGAGTTTCCTCCGCAAGGCTGCCCACAAGTTTTGTTGCTTCATGCGGTGGCTTGGCCAGGATTGCACCTGTTTTCTCCAGCCTATTGAGGGGAGGGTCGGCGAGCAGGGTTATGACAATGAGGCATTTGAGGGATCGGATGTTGACCCCGCTGAAGAAGCCGCTGTGAGCATTTCTGGGTCATATATTGTTGCTGGTAGCCAGCTGCAGCCCCTCTACCAAGCACTCGGCATACCTTCTGATCTTGCCGCTCGTGCAAGCCGACTCACTGCTACCGTTGAGGTCTCTGATGCTGACGGCCGTCTTACCTGTAAGACCACCATGGGTAATAAGACCTTTTCAACAGTTTTTGCTGACGGCACTCAGCTGGAGGCCAACGGGCCAGAACAATATGTTTTGTCACTTGACCTGGCGAAACAAACTATGGCTGCAGGTCCGCATAGTCTTAGTTATACTTTGACATCCGCAGGCCTTGAGGTGCATGTGGTCTCGGCCGGGCTTGATTGCAAGGCCGTCTTCCCGCCCGGCGTAGCGGCCCCCTCTGCTGCTGGGGAGGTGTCCGCTTTCTGCTCGGCCCTGTATAGGTTTAACCGCTGCGTTCAACGGCACTCTCTTATTGGAGGCCTATGGTATCACCCTGAGGGGCTTGTTGGCCTGTTCCCACCATTCTCCCCGGGTCATAGTTGGGAGTCTGCGAACCCCTTTTGCGGTGAAAGCACCCTCTACACCCGGACCTGGTCGGTCTCGGGCTTTTCTAGCTGTTTCTCACCGCTTGAATCCTGTGCCCCGAGTGCGTTACCCCCTGCGGAGGTTAATACATCTGTGGTCATAGATGCCCTACCTTTAGAGATTACTGAGCAGGTCCAGCCCCCGGCCCCTGAGTCGGCAGCGCCTCCACCCAACCCAGTCGATAATGGTGTTAGCCCCACCCCA---------------CCTAGCGTT---TCCACT---------------GTACCCCCG------------GCA---CCGGCGCCGCCTGTA---ACCCACCTATCTGGGCCCCGCCGACGGTTGCTCCATACCTATCCTGATGGCCCGAAAGTGTATGCCGGCTCTCTTTTTGAGTCTGAGTGCACTTGGCCGGTTAATGCATCTAATCCGGGCCACCGCCCTGGTGGCGGTCTCTGTCATGCCTTCTACCAGCGGTTCCCAGAGTCATTCGACCCCGCCGAGTTTGTCATGTCAGATGGGCTTGCAGCCTATACTCTAACTCCCCGGCCTATTATTCATGCTGTTGCTCCCGACTATCGGGTTGAACATAACCCTAAGCGGCTTGAGGCCGCCTATCGGGAGACATGTTCTCGCCGGGGGACGACTGCTTACCCCTTACTCGGTGCCGGCATATATAGAGTCCCCGTTGGGTTGAGTTTCGATGCCTGGGAACGCAATCATCGGCCTGGAGATGAACTATATCTGACTGAGCCAGCCATAGCTTGGTTTGAGGCTAATCGGCCCACTCTCCCTGCCCTGACTATAACCGAGGATACGGCCCGTACAGCGAATCTAGCGCTCGAGCTGGACGCAGCCACGGAGGTGGGCCGTGCGTGTGCCGGCTGTCGTGTGGAGCCCGGCGTAGTTCACTATCAATTCACGGCGGGTGTTCCCGGCTCCGGTAAGTCCAGGTCGATCCAACAGGGGGATGTAGACGTGATAGTGGTGCCAACCCGTGAGCTGCGTAATTCATGGCGTCGCCGCGGGTTTGCGGCCTACACACCCCATACGGCAGCCCGTGTGACCCGTGGCCGCAGGGTCGTTATCGATGAGGCCCCTTCACTTCCACCGCATCTGCTTTTGCTGCATATGCAGCGGGCCTCATCAGTTCACCTCCTCGGTGACCCCAATCAAATCCCTGCCATTGATTTTGAGCACGCTGGTCTTGTACCAGCGATTCGGCCCGAGCTGGTCCCTACAAAGTGGTGGCATCTTACCCATAGATGCCCGGCGGATGTTTGTGAGTTAATCCGCGGCGCATACCCGAAGATTCAGACTGCAAGCCGCGTTCTCCGCTCTTTGTTTTGGGGGGAACCCCCTGTGGGTCAGAAGCTGGTATTTACTCAGGCGGCGAAGGCTGCAAACCCTGGTGCGATTACCGTCCATGAAGCCCAGGGTGCAACATTCACTGAGACCACGATTATTGCCACGGCGGACGCTCGCGGGCTGATTCAGTCTTCTCGAGCCCACGCGATTGTGGCCCTAACCCGCCACACGGAGAAGTGCGTGGTAGTCGATGCGCCGGGACTCCTCCGTGAGGTGGGCATTTCCGATGCCATTGTTAATAACTTTTTCCTTTCTGGTGGTCAGATCGGCCAGCACCGTCCGTCGGTTATACCGCGTGATACTATTGAAAACAATGTTGACACACTTGATGCCTTCCCGCCCTCTTGTCAGTTTAGTGCTTATCATCAGTTGGCCGAGGAGCTCGGTCACCGGCCCGCTCCAATTGCTGCCGTTCTGCCCCCCTGCCCGGAGCTCGAACAGGGTTTACTCTATATGCCTCAGGAACTGACAACATCGGATAGCGTGCTCACTTTTGAGCTCACGGACATAGTGCACTGTCGCATGGCAGCGCCCAGCCAGCGCAAAGCGGTCCTGTCAACTCTCGTTGGCCGGTACGGCCGCCGTACCAAATTGTACGAGGCTGCACACACAGATGTTCGTGGGTCCCTGAATCATTTTATCCCCGAGCTCGGCCCCATTAATGTTACCACCTGTGAGCTCTATGAGCTTGTGGAGGCTATGGTAGAGAAGGGCCAGGATGGTTCTGCGGTTTTGGAGCTTGATTTGTGTAGCCGTGATGTGTCCCGGATAACATTCTTCCAGAAGGATTGTAATAAGTTTACGACGGGTGAAACGATAGCGCATGGCAAAGTTGGGCAGGGGATATCCGCATGGAGCAAGACCTTCTGTGCTTTGTTCGGCCCGTGGTTCCGCGCTATTGAGAAAGAAATCCTGGCAGCGCTCGCACCTAATGTCTTTTATGGTGATGCGTATGAAGATACAGTACTGGCCGCCGCTGTTGCCGGTGCCCCCGGCTGCAAGGTTTTTGAGAATGATTTTTCTGAGTTTGATAGCACCCAAAATAATTTTTCGCTC------------------GGGTTAGAGTGTATAATTATGGAGGAGTGTGGCATGCCGCAGTGGATGATCCGGCTTTATCACCTCGTTCGCTCAGCCTGGGTCCTGCAGGCCCCGAAGGAATCTCTGCGAGGCTTCTGGAAGAAACACTCTGGTGAGCCCGGCACCCTACTATGGAATACTGTCTGGAACATGGCTGTCATAGCACATTGTTATGAGTTTCGCGACCTCAAAGTCGCAGCATTTAAGGGGGATGACTCTGTTGTGCTTTGTAGTGATTATCGGCAGAGCCGTGATGCAGCTGCCTTGATTGCTGGTTGTGGGTTGAAGCTTAAGGCGGACTTTAGGCCTATTGGGTTGTATGCTGGTGTGGTTGTGGCCCCGGGTCTAGGGACTCTGCCTGACGTTGTTAGGTTTGCCGGCCGACTCTCGGAAAAGAACTGGGGACCAGGCCCGGAGAGGGCGGAGCAGCTCCGACTGGCTGTTTGTGATTTTCTGCGAAAGTTAACGAATGTGGCTCAGGTTTGTGTGGATGTTGTTTCGCAGGTCTATGGTGTTAGCCCTGGTTTGGTACATAACCTGATTGGGATGCTTCAGACTATTGCCGATGGCAAGGCACACTTTACTGAGACAATTAAGCCTGTTCTCGACCTCACTAGCTCCATTATATACCGGGTGGAA
>AFY63501
ATGGAGGCCCATCAGTTCATAAAGGCTCCTGGCGTTACTACTGCTATTGACCAGGCTGCTCTAGCAGCGGCCAACTCCGCCTTGGCGAATGCTGTGGTGGTTCGGCCTTTTCTCTCCCGGCTACAGACAGAGATTCTCATAAACTTGATGCAGCCCCGGCAGCTCGTCTTTCGGCCAGAGGTCCTGTGGAATCACCCAATCCAGCGTGTGATCCACAATGAGCTCGAGCAGTATTGCCGAGCCCGAGCTGGCCGCTGCCTCGAGGTGGGTGCCCACCCGAGGTCTATTAATGACAACCCTAATGTCTTGCATCGCTGCTTCCTCAAGCCTATTGGTCGAGACGTTCAACGGTGGTATACCGCCCCAACCCGCGGCCCTGCAGCGAATTGCCGCCGGTCTGCCCTTCGTGGGCTTCCACCTGCTGATCGGACGTATTGTTTTGATGGTTTTTCAGGTTGTACTTTTGCTGCTGAGACAGGCATCGCTCTTTACTCATTGCATGATCTGTGGCCCGCTGATGTCGCAGAGGCAATGGCCCGCCATGGCATGACCCGGCTGTATGCTGCCCTCCACCTCCCCCCAGAGGTGTTGCTCCCCCCTGGTACTTACCACACCACCTCGTACCTTTTAATTCATGATGGAGACCGTGCAGTAATTACGTATGAGGGGGACTCTAGTGCCGGGTATAACCATGATGTGTCTATCCTGCGCGCTTGGATCCGGACCACTAAGATCACCGGTGATCATCCGCTGGTGATCGAGCGGGTCCGAGCGGTCGGGTGTCATTTCGTGCTTCTTCTCACGGCCGCCCCCGAGCCGTCGCCAATGCCGTATGTTCCATACCCCCGTTCGACCGAGGTCTATGTCCGGTCCATTTTCGGCCCTGGTGGCTCGCCATCCCTTTTTCCATCTGCCTGCTCCACTAAGTCCACATTTCATGCCGTCCCTGTACATATATGGGATAGGCTTATGCTCTTCGGTGCAACCCTCGATGACCAGGCCTTTTGCTGCTCGAGGCTCATGACCTATTTACGTGGCATCAGTTACAAGGTCACGGTTGGCGCTCTTGTCGCCAACGAGGGCTGGAATGCCTCCGAAGATGCGCTCACTGCTGTGATTACCGCAGCTTATCTTACTATCTGCCATCAGAGATACCTTCGCACGCAAGCGATTTCTAAAGGGATGAAGAGGTTGGAGCTTGAACATGCACAGAAGTTTATAACACGCCTTTATAGCTGGCTGTTTGAGAAATCTGGGCGCGATTATATCCCTGGTCGCCAGCTGCAGTTCTACGCCCAGTGTCGGCGGTGGTTGTCCGCCGGCTTTCACCTCGACCCCCGTGTGCTTGTCTTTGATGAGGCTGCCCCTTGCCGCTGCCGGAACTTTCTCCGCAAGGCAGCTCACAAGTTCTGCTGCTTTATGCGGTGGTTAGGCCAGGACTGCACTTGCTTCCTCCAACCTATCGAGGGGCGGATTGGTGAGCAGGGTTATGACAACGAGGCATTCGAGGGATCCGATGTTGACCCTGCCGAGGAGGCCACAGTCAGTATCTCCGGGTCGTATATTGTTACTGGCAGCCAGCTGCAACCCTTTTACCAAGCACTTGGCATACCTTCTGATCTTGCTGCGCGTGCTAGCCGGCTCACTGCCACCGTTGAGGTTTCTGACGCTGACGGCCGCCTTGCCTGTAAGACTACTATAGGCAATAAAACTTTTTCGACGGTCTTTGTCGATGGGGCCCAGCTAGAGGCCAATGGGCCGGAACAGTATGTGCTGTCATTTGACCCGGCTAAGCAAACCATGGCCGCCGGCCCGCATAGCCTCAGCTACACTTTAACGTCTGCTGGCCTTGAGGTTTCTATTGTCTCCGCTGGGCTCGACTGCAAGGCCGTCTTTCCATCTGGTGTCGCTACGCCCTCAGCCCCTGGAGAGGTGTCTGCATTCTGCTCGGCCTTGTATAGGTTCAACCGCTGCGTCCAGCGGCACTCTCTTATCGGGGGCTTGTGGTATTATCCCGAGGGCCTAGTTGGTTTGTTCCCACCGTTCTCTCCGGGCCACAGCTGGGAGTCTGCTAACCCCTTTTGTGGTGAGAGCACACTTTATACTCGCACCTGGTCGGTATCAGGTTTTTCGAGCTGTTTCTCCCCACTCGAGCCTTGCACCCCAGACTTGCCACCATCTGCTAATATTAATATGCCT------ATTGATGTCCCTCTCCCTGTAACCCCTACACAGACCCAGCCACCGGTCTCTGAGCAAGTGGCATCCCCCTTGGATTTACCTGACCGTGGTGCTAGCCCCACTTTA---------------ACCAGTGCT---CCCTTG---------------GCGCCCCCC------------GCA---CCGCCACAGTCCATA---ACCCATCTGTCAGGGCCCCGCCGGCGGTTACTTCACACTTACCCAGATGGCTCAAAAGTGTATGCCGGTTCCCTTTTTGAGTCTGAATGCACCTGGCTGGTCAATGCGTCCAACCCCGGCCACCGCCCTGGCGGTGGCCTTTGCCATGCATTCCATCAGCGGTTCCCGGAGTCGTTTGACCCCGCTGAGTTTATTATGAATGACGGGCTTGCGGCTTACACCCTGACCCCCCGGCCGATTATTCATGCTGTTGCTCCCGACTATCGAGTTGAGCAAAACCCTAAGCGGCTTGAGGCTGCTTATCGGGAAACATGTTCCCGTCGGGGGACTGCCGCTTACCCCTTGCTTGGTGCCGGGATATATAAGGTCCCCGTTGGGCTCAGTTTCGATGCCTGGGAACGTAACCACCGCCCTGGGGATGAACTGTACTTGACCGAGCCGGCTATAGCTTGGTTTGAGGCTAACCGGCCCACCCTTCCTGCCTTGACCATTACTGAGGACGCAGCTCGCACTGCGAATTTGGCCTTGGAGCTGGATGCGGCCACTGAGGTCGGCCGTGCGTGTGTTGGTTGCCGTATCGAGCCCGGTGTAGTCCACTATCAGTTTACAGCTGGTGTTCCTGGCTCTGGCAAGTCTCGGTCGATCCAGCAGGGGGATGTTGATGTGGTAGTCGTGCCGACTCGCGAGTTACGCAACTCATGGCGACGTCGCGGGTTCGCGGCTTACACACCTCACACTGCAGCCCGTGTAACTCGCGGCCGTAGGGTTGTTATTGATGAGGCCCCCTCGCTCCCACCGCACCTGCTCTTGCTACATATGCAGCGGGCCTCATCAGTCCACCTCCTCGGTGACCCTAACCAAATCCCCGCCATTGATTTTGAGCATGCCGGTCTAGTCCCGGCAATACGACCAGAGCTCGTTCCGACGAAATGGTGGCACCTCACCCATAGATGCCCGGCGGATGTCTGTGAGCTGATTCGCGGTGCGTACCCGAAGATCCAGACTGCAAGCCGCGTCCTCCGCTCCCTGTTTTGGGGGAAACCCCCCATCGGTCAGAAGTTGGTATTTACCCAGGCTGCAAAGGCCGCCAATCCGGGGGCGATTACAGTCCATGAAGCCCAGGGCGCAACATTTACCGAGACCACAATTATCGCCACTGCAGACGCCCGTGGGCTGATCCAGTCCTCTAGGGCCCATGCGATTGTCGCCCTGACTCGCCATACCGAGAAATGCGTGGTGGTCGATGCCCCGGGACTCCTTCGTGAGGTCGGCATCTCTGATGCCATAGTTAATAATTTCTTTCTTTCCGGCGGTCAGGTCGGCCAGCACCGCCCGTCGGTCATACCACGCGACACCATTGATAATAATGTTGATACACTTGATGCATTCCCGCCCTCCTGCCAGTTTAGTGCCTATCACCAGCTGACTGAGGAGCTCGGCCACCGACCGGCCCCGATCGCTGCAGTCCTCCCTCCCTGCCCGGAGCTTGAGCAGGGCTTGCTCTATATGCCCCAGGAGTTAACTACATCGGATAGTGTACTCACTTTCGAACTCACGGACATAGTGCACTGCCGTATGGCGGCGCCAAGTCAGCGTAAGGCAGTCCTATCGACTTTAGTCGGTAGGTATGGCCGTCGCACAAAGTTGTATGAGGCAGCCCATGCAGATGTTCGTGGGTCTCTGAACCATTTCATTCCTGAGCTCGGCCCCATTAACGTCACCACTTGTGAGCTCTACGAGCTCGTAGAGGCTATGGTAGAGAAGGGTCAGGATGGCTCCGCAGTTCTGGAGCTTGATTTGTGCAGCCGTGATGTGTCCCGAATAACATTCTTCCAGAAGGACTGTAATAAATTCACTACAGGTGAAACGATAGCGCACGGTAAGGTCGGGCAGGGGATATCTGCGTGGAGCAAGACCTTCTGCGCTCTGTTTGGCCCTTGGTTCCGCGCTATTGAAAAGGAGATTCTAGCTGCGCTCGCCCCTAATGTCTTTTATGGTGATGCATATGAGGACACAGTACTGGCCGCTGCTGTTGCGGGTGCCCCTGGTTGTAAGGTTTTTGAGAATGATTTTTCTGAGTTTGATAGTACCCAAAATAATTTCTCACTG------------------GGGTTGGAGTGTATAATCATGGAGGAGTGTGGGATGCCACAGTGGATGATTCGACTTTACCATCTTGTTCGTTCTGCTTGGGTCCTGCAGGCCCCGAAGGAGTCCCTACGGGGCTTTTGGAAGAAACATTCTGGTGAGCCTGGCACCTTGCTTTGGAATACTGTTTGGAACATGGCGGTTATTGCACACTGCTATGAGTTTCGTGACCTTAAGGTTGCCGCATTCAAGGGGGATGATTCTGTTGTGCTCTGTAGCGATTATCGGCAGAGCCGTAACGCGGCTGCGCTGATCGCTGGTTGCGGGTTGAAGCTTAAAGTGGATTTTAGGCCCATTGGGCTATATGCTGGTGTTGTTGTGGCCCCGGGCCTCGGCACCCTTCCCGATGTCGTCAGGTTCGCCGGGCGGCTTTCGGAAAAGAACTGGGGGCCGGGCCCGGAGAGAGCAGAGCAGCTTCGGCTGGCTGTTTGTGACTTCTTGAGAAAGTTAACTAATGTGGCTCAGGTGTGTGTGGATGTTGTTTCGCAGGTTTATGGTGTTAGCCCTGGTTTGGTACATAACCTGATTGGAATGCTTCAGACCATTGCTGATGGTAAGGCACATTTTACTGAAACAATCAAACCTGTCCTTGACCTTACTAGTTCCATTATATATCGGATGGAA
>BAM36431
ATGGAGGCCCATCAGTTTATAAAGGCTCCTGGCGTCACTACTGCTATTGAGCAGGCAGCTCTAGCAGCGGCCAACTCCGCCTTGGCGAATGCTGTGGTGGTTCGGCCTTTCCTCTCCCGGCTACAGACAGAGATACTTATAAACCTGATGCAGCCCCGACAGCTTGTCTTTCGGCCTGAGGTCCTGTGGAATCACCCAATCCAGCGGGTGATACACAATGAACTTGAGCAGTACTGCCGGGCCCGGGCCGGCCGCTGTCTTGAAATTGGTGCACACCCACGGTCCATTAATGACAACCCCAATGTTCTGCATCGCTGCTTCTTAAAACCTGTTGGCCGCGATGTTCAGCGGTGGTACACCGCCCCCACCCGTGGCCCTGCAGCAAATTGTCGCCGTTCAGCTCTTCGCGGGCTCCCACCGGTCGACCGCACTTACTGTTTTGCTGGCTTTTCTGGTTGTACGTTTGCCGCCGAGACGGGGATTGCTCTCTACTCATTGCATGATTTATGGCCAGCCGATGTAGCTGAGGCGATGGCTCGCCATGGTATGACCCGGTTGTACGCAGCTCTCCATCTCCCCCCGGAGGTGCTGCTCCCTCCTGGCACTTACCATACCACCTCATATCTCCTAATCCATGATGGAGATCGTGCTGTGATTACATACGAGGGGGACTCTAGTGCCGGGTATAACCATGATGTGTCTATCCTGCGTGCTTGGATCCACACAACTAAGGTTACTGGTGACCACCCGTTGGTGATTGAGCGGGTCCGGGCAGTGGGGTGCCATTTTGTACTTCTTTTAACAGCTGCACCTGAGCCGTCGCCGATGCCCTATGTTCCATATCCCCGCTCCACTGAGGTCTACGTTCGGTCCATTTTTGGCCCCGGCGGTTCGCCCTCTCTTTTTCCGTCTGCCTGCTCAACCAAGTCTACATTTCATGCCGTCCCCGTGCATATATGGGACAGGCTTATGCTTTTTGGTGCGACCCTTGATGACCAGGCCTTCTGCTGTTCGAGGCTTATGACGTATCTCCGTGGTATTAGCTATAAAGTCACGGTTGGCGCCCTCGTTGCCAATGAGGGCTGGAATGCCTCTGAGGACGCGCTGACAGCTGTGATTACTGCGGCATATCTTACAATCTGCCATCAGAGGTACCTCCGCACGCAAGCTATCTCTAAGGGAATGAAGAGGTTAGAGCTTGAACATGCCCAGAAGTTTATAACACGCCTCTACAGCTGGCTGTTTGAGAAGTCCGGCCGTGATTATATCCCTGGCCGTCAGCTGCAGTTTTATGCTCAGTGTCGTCGGTGGCTGTCTGCCGGTTTCCATCTTGACCCTCGTGTGCTAGTGTTTGATGAAGCGGCCCCCTGCCGCTGTCGCAGCTTCCTCCGCAAAGCCGCTCACAAGTTCTGCTGTTTTATGCGGTGGTTGGGGCAGGACTGTACCTGCTTCCTCCAGCCTATTGAGGGGAGGGTCGGTGAGCAGGGTTATGACAATGAGGCATTTGAGGGGTCGGATGTTGACCCAGCTGAGGAGGCTGTTGTAAGTATTTCTGGGTCATATATCGTCACCGGCAATCAGTTACAGCCGCTCTACCAGGCACTCGGCATCCCTACAGATATTGCTGCTCGCGCCAGCCGCCTCACTGCCACCGTTGAGGTCTCGGATGCGAATGGCCGTCTCACCTGCAAAACCACCTTGGGTAATAAGACTTTTTCAACAGTCTTTGCTGATGGCGCCCAGTTGGAGGCCAACGGTCCGGAGCAGTGTGTGTTATCATTTGACCCGGCCAAACAGGCTATGGCTGCCGGCCCGCATAATCTTAGTTATGCCCTAACAGCTGCAGGTCTTGAGGTACATATCGTTTCTGCGGGGCTCGACTGTAAGGCAGTCTTTCCACCTGGTGTCGCGACCCCCTCCGCCCCCGGGGAGGTGTCTGCCTTCTGTTCAGCTTTATACAGGTTCAATCGCTGTGTCCAGCGGCACTCCCTCATTGGGGGCCTGTGGTACTATCCTGAGGGGTTAATTGGTTTGTTCCCACCATTCGCTCCCGGTCATAGCTGGGAGTCCGCTAACCCCTTCTGTGGTGAGAGCACCCTCTATACCCGTACTTGGTCGGTGTCGGGTTTTTCCAGCTGTTTTTCTCCACTTGAGCCCTGTGCCCCGGATTTACCACCTCCTGCTGATACTGATATGCCTGCGATCGTTAATACCACACCGTCAGTCACTTTAGTGCAGCCTTACTCCCCAGCCTCTGAGCGGGTGACGCCCTCTCCGGCTCCAGTCGATAGCGCTGCCGGCCCGGTTATA------------------AGCACC---CCTGTG---------------GCACCCCCG------------GCA---CCAGTTCGGCCTGTA---ACCCATCCGTCTGGGCCTCGCCGACGGCTACTCCATACTTATCCTGATGGCTCAAAGGTTTATGCTGGCTCCCTCTTTGAGTCTGAGTGTACTTGGCTGGTTAATGCGTCTAACCTTGGCCATCGTCCTGGTGGCGGTCTTTGCCATGCATTCTACCAGCGGTTCCCGGAGTCATTTGACCCCGCCGGGTTCATTATGTCTGATGGGTTTGCGGCCTACACTCTAACCCCCCGGCCCATTATTCATGCTGTTGCCCCCGATTACCGGGTTGAACATAATCCCAAGAGGCTTGAGGCCGCTTATCGGGAGACGTGTTCTCGCCGTGGGACGGCTGCTTACCCCTTACTCGGTGCTGGTATATATAGAGTGCCTGTCGGGCTCAGCTTTGATGCCTGGGAGCGTAACCATCGGCCTGGGGATGAGCTGTATCTAACCGAGCCAGCGATAGCCTGGTTTGAGACCAACCGGCCTGCACTTCCTGCTCTTACAATTACTGAGGACACGGCGCGCACGGCGAACTTGGCGCTGGAGCTGGATTCCGCCACTGAGGTTGGCCGGGCTTGTGCCGGTTGCCGTGTTGAGCCCGGTGTTGTTTATTACCAGTTTACGGCGGGCGTCCCCGGCTCCGGCAAGTCCCGGTCGATTCAACAGGGTGAGGTGGATGTGGTGGTGGTACCAACCCGTGAACTGCGTAATTCGTGGCGGCGCCGCGGGTTTGCAGCTTACACACCCCACACTGCGGCCCGCGTTACCCGCGGCCGCAGAGTTGTTATTGATGAGGCCCCGTCACTTCCACCACACTTACTTTTGCTGCATATGCAACGAGCCTCGTCAGTCCATCTCCTTGGTGACCCTAACCAGATCCCCGCCATTGACTTCGAGCATGCCGGTCTCGTCCCGGCGATCCGGCCTGAACTTGTCCCAACAAAGTGGTGGCATCTTACTCATAGATGTCCAGCTGATGTCTGTGAGTTAATTCGCGGTGCGTACCCAAAGATTCAGACTGTTAGCCGTGTCCTCCGCTCTCTGTTTTGGGGGGAGCCTCCTGTCGGCCAGAAGCTTGTGTTCACTCAGGCGGCGAAAGCCGCTAATCCTGGCGCGATTACAGTTCACGAGGCTCAAGGTGCCACATTCACTGAAACCACCATTATTGCCACGGCGGATGCCCGCGGGTTGATCCAGTCCTCTAGAGCCCATGCAATTGTAGCTCTAACCCGCCACACAGAGAAGTGTGTGGTTGTCGACGCCCCGGGGCTCCTCCGTGAGGTCGGCATTTCTGATGCTATTGTTAACAACTTTTTTCTTTCTGGCGGTCAAATTGGCCAACACCGCCCATCAGTCATACCGCGCGGCGCTGTCGACTGCAATGTCGATACGCTGGATGCATTCCCGCCCTCCTGCCAATTTAGCGCTTTTCATCAGCTGGCGGAGGAGCTTGGTCATAGACCAGCCCCAATTGCCGCCGTCTTGCCGCCCTGTCCGGAGCTCGAACAAGGCTTACTTTATATGCCCCAGGAGTTGACTACGTCAGACAGCGTGCTTATATTTGAGCTTACAGACATTGTGCACTGCCGTATGGCGGCACCCAGCCAGCGCAAGGCAGTTCTGTCGACTCTTGTCGGCAGGTACGGCCGCCGAACGAAGCTATATGAGGCCGCTCACGCAGATGTCCGTGGATCTCTGAGCCATTTTATCCCTGGGCTCAGCCCTATTAGTGTTACTACCTGCGAGCTTTATGAGCTCGTGGAGGCCATGGTAGAGAAGGGCCAAGACGGTTCGGCGGTTTTGGAGCTTGACCTGTGTAACCGTGATGTGTCTCGGATAACATTCTTTCAGAAGGATTGTAATAAGTTCACCACGGGCGAGACAATAGCACACGGTAAAGTTGGGCAGGGGATATCTGCATGGAGTAAAACCTTCTGTGCCCTGTTTGGCCCTTGGTTCCGTGCCATTGAGAAAGAAATCTTGGCGGTGCTTGCACCTAATGTATTTTATGGTGATGCATATGAGGACACAGTCTTAGCCGCTGCTGTCGCGGGAGCTCCTAGCTGTAAGGTTTTTGAAAATGATTTTTCTGAGTTCGATAGTACCCAAAATAACTTCTCGCTC------------------GGTCTGGAGTGTATAATTATGGAGGAGTGTGGCATGCCGCAATGGATGATTCGGCTTTATCATCTTGTCCGTTCCGCTTGGATCCTCCAGGCCCCGAAAGAGTCCCTGCGGGGGTTTTGGAAGAAGCATTCTGGTGAGCCCGGTACCCTGCTGTGGAATACTGTCTGGAATATGGCTGTCATAGCACACTGCTATGAGTTCCGCGACCTGAGAGTTGCGGCGTTTAAAGGGGATGACTCTGTTGTACTTTGCAGTGATTACCGGCAGAGCCGTCATGCGGCTACTTTGATTGCCGGCTGTGGGCTGAAGCTTAAGGTAGATTTTAGGCCCATCGGGCTTTATGCTGGTGTTGTTGTGGCCCCGGGTCTCGGGACCCTCCCTGATGTTGTTAGGTTTGCTGGGCGGCTCTCAGAAAAGAACTGGGGGCCCGGTTCGGAGCGGGCAGAGCAGTTGCGGCTGGCTGTCTGTGATTTTCTGCGAAAGTTAACGAATGTGGCTCAGGTTTGTGTGGATGTTGTTTCGCAGGTCTATGGTGTCAGCCCCGGCTTAGTACATAACCTAATTGGGATGCTCCAGACTATTGCCGACGGCAAGGCGCATTTTACTGAAACTGTCAAACCTGTTCTGGATTTAACCAATTCTATTATACATCGGGTGGAA
>ACH87953
ATGGAGGCCCATCAGTTTATTAAGGCTCCTGGCATTACTACTGCCATAGAGCAGGCTGCTCTGGCTGCGGCTAACTCCGCCTTGGCGAATGCTGTGGTGGTCCGGCCGTTTTTATCTCGTGTTCAAACTGACATTCTTATTAATTTGATGCAACCCCGGCAGCTTGTATTCCGGCCTGAAGTCTTCTGGAACCACCCGATTCAGCGAGTCATACATAATGAGTTGGAACAATACTGCCGAGCCCGCGCTGGCCGCTGCCTTGAGGTGGGCGCCCACCCGAGGTCCATCAATGACAACCCTAATGTCTTGCACCGGTGCTTCCTACGCCCGGTTGGAAGAGACGTCCAGCGCTGGTATTCTGCCCCCACCCGTGGTCCAGCGGCCAACTGCCGCCGTTCCGCGCTACGCGGATTGCCCCCTGTCGACCGCACATATTGCTTTGACGGGTTCTCCCGCTGCGCTTTTGCCGCTGAGACCGGGATTGCCTTATACTCACTGCATGACCTCTGGCCTTCGGACGTTGCGGAGGCCATGGCCCGCCATGGGATGACGCGTTTGTATGCCGTTCTCCATCTACCCCCTGAAGTTCTGTTACCACCTGGTACTTATCACACAACCTCATATCTTCTGATCCACGACGGTAATCGTGCTGTCGTGACTTATGAAGGGGATACTAGTGCGGGCTACAACCACGATGTGTCCATACTCCGTGCATGGATCCGCACTACTAAAATAGTTGGTGACCACCCATTGGTGATAGAGAGGGTTCGTGCCATCGGCTGCCACTTTGTCTTGCTTCTCACTGCAGCCCCTGAGCCGTCTCCTATGCCTTATGTTCCGTACCCTCGCTCAACAGAGGTGTATGTTAGGTCCATATTTGGCCCCGGCGGCTCACCCTCCCTCTTTCCATCAGCCTGCTCTACCAAGTCAACATTCCATGCCGTCCCGGTTCATATTTGGGACCGGCTCATGCTTTTTGGTGCCACTCTAGACGACCAGGCCTTTTGCTGCTCGCGGCTTATGACCTACCTCCGTGGGATTAGTTATAAAGTGACCGTTGGCGCACTTGTTGCTAACGAGGGCTGGAATGCCTCGGAGGATGCGCTCACCGCTGTAATTACTGCAGCGTACCTGACTATTTGCCATCAGCGCTACCTCCGGACTCAGGCTATTTCCAAAGGTATGCGCCGGCTAGAGATTGAGCATGCCCAAAAGTTTATTACAAGGTTATATAGCTGGTTGTTTGAGAAGTCAGGTCGTGACTATATCCCCGGCCGCCAGCTTCAGTTTTATGCACAGTGCCGCCGTTGGCTCTCGGCTGGTTTCCATTTAGATCCTAGAGTCCTTGTTTTTGATGAGGCGGTTCCCTGCCGTTGCCGGAGCTTCCTCAAGAAGGTCGCCGGTAAATTTTGTTGCTTTATGAAGTGGCTGGGGCAGGAGTGCACCTGCTTCCTGGAGCCGGCAGAGGGCCTAGTAGGCGACTGTGGCCATGACAATGAGGCTTACGAGGGGTCTGAGGTGGACCCCGCCGAGCCTGCTCATCTTGATGTTTCTGGCACCTATGCGGTTTACGGCCGTCAGCTTGAGGCTCTATATAGAGCGCTAAATATACCACACGACATTGCGGCTCGTGCATCACGCTTAACGGCTACTGTGGAACTTGTTGCCAGCCCAGGTCGACTTGAGTGCCGCACGGTGCTCGGGAATAAGACCTTCCGCACATCGATAGCTGACGGTGCCCACCTCGAGGCCAATGGCCCCGAACAGTATGTTTTAACATTTGATGACTCCCGCCAGGCAATGGGGGCCGGGCCTCACAGCCTTACGTATGAACTTGTCCCTGCCGGTCTGCAGGTTAGAATATCCTCCAATGGCCTGGATTGTACCGCTACATTCTCCCCTGGTGGGGCGCCAAGCGCTTCACCAGGTGAAGTAGCAGCCTTCTGCAGCGCCCTATACAGATACAATCGGTTCACCCAGCGCCACTCGCTGACTGGTGGGCTGTGGCTGCACCCTGAGGGGCTCCTTGGTTTGTTCCCCCCTTTCTCCCCTGGACATCTTTGGGAGTCTGCAAATCCCTTTTGCGGTGAGAGTACGCTTTATACTCGGACTTGGTCTACATCCGGTTTTTCTAGTGACTTCTCCCCGCCCGAGGCGGCTCTGGTCGCTCCGGCCCCCGACACGGGGTTACCTCCGTGT------------ACCCCCTCATCTGTTAGTGATGTCTGGGCGTTTCCACCGCCCTCTGAGGGGTCGGCGATTGTCCCACTGCCCGAGGCCCCGGTTAGTAAGCCTGCTAAC---------------TCACCTATT---CTTGCT---------------ACACCTAGG------------GCC---CCCGTTCGTAAACCGCCTACACCACCACCGGCACGCACCCGCCGGCTCCTTTACACCTACCCCGACGGGGCTAAGGTATATGCTGGCTCTCTGTTTGAGTCAGATTGTGATTGGTTGGTTAATGCATCTAATCCTGGCCACCGCCCCGGTGGAGGCCTTTGTCATGCATTTTATCAGCGTTTTCCGGAATCGTTCTATCCCGCTGATTTTGTTATGCGTGAAGGCCTAGCCGCATACACTTTGAGCCCGCGTCCGATCATCCATGCCGTGGCCCCTGATTACAGGGTCGAGCAGAACCCCAAGAGGCTAGAGGCAGCGTACCGTGAGACCTGCTCCCGCCTTGGCACAGCCGCCTACCCATTGCTGGGGTCAGGGATCTACCAGGTCCCTGTGGGATTAAGTTTCGACGCCTGGGAGCGTAACCACCGCCCAGGCGATGAGCTTTATCTGACCGAACCAGCCGCTGCTTGGTTCGAAGCTAACAAACCAGCCCAGCCGGCCTTAACAATTACTGAGGACACAGCCCGCACAGCTAATCTTGCGCTTGAGATAGACTCCGCTACCGAGGTGGGTCGCGCTTGTGCCGGCTGTACTGTTAACCCCGGGGTTGTTCATTACCAATTTACTGCCGGGGTTCCTGGCTCTGGGAAATCTAGGTCTATACAGCAGGGGGATGTTGATGTCGTAGTTGTGCCGACTCGTGAACTTCGTAACAGCTGGCGGCGTCGCGGCTTTGCCGCTTTTACACCCCATACGGCAGCTCGCGTTACTGCTGGCCGGCGTGTCGTGATAGACGAGGCACCTTCGCTTCCACCACATCTACTGCTGCTTCATATGCAGCGAGCCTCATCAGTTCATCTTCTTGGTGATCCCAACCAGATCCCTGCTATTGACTTTGAGCATGCCGGTTTGGTTCCCGCGATCCGCCCCGAGCTCGCCCCTACTAGCTGGTGGCACGTTACCCATCGTTGCCCCGCCGATGTGTGTGAGCTCATACGTGGGGCTTACCCAAAGATCCAGACGACCAGCCGTGTATTACGATCCTTATTCTGGAACGAGCCCGCGGTGGGCCAGAAACTGGTTTTTACGCAGGCGGCCAAGGCGGCCAACCCCGGCGCAATTACCGTCCACGAAGCCCAGGGTGCCACGTTTACAGAGACCACCATTATAGCTACGGCTGATGCTAGAGGCCTTATTCAATCTTCCCGTGCACATGCCATTGTCGCCCTTACTCGTCATACAGAAAAATGTGTTATCCTTGACGCCCCCGGCCTGCTGCGCGAGGTCGGTATTTCTGATATAATTGTCAATAATTTTTTCCTGGCCGGTGGTGAAGTGGGTCACCACCGCCCCTCCATTATACCCCGCGGCAACCCAGACCAGAACTTGGACACCCTACAGGCATTCCCTCCATCCTGCCAAATTAGTGCCTACCACCAACTGGCTGAGGAACTGGGCCACCGGCCGGCCCCAGTGGCCGCCGTTTTGCCCCCTTGCCCTGAGCTTGAGCAGGGGTTACTCTACATGCCACAAGAGCTTACAGTGTCTGATAGTGTCTTAATCTTTGAACTCACGGACATAGTCCATTGCCGTATGGCTGCTCCCAGTCAGCGTAAGGCGGTCCTTTCGACACTCGTCGGTAGGTACGGTCGCCGGACGAAGCTGTATGAAGCGGCCCACTCTGATGTTCGTGAGTCATTAGGGAGGTTTATCCCTACTATTGGACCGGTTCAAGCCACTACGTGTGAGCTATATGAGCTGGTTGAGGCTATGGTGGAGAAGGGCCAGGACGGCTCTGCTGTGCTTGAGCTTGACCTTTGTAGCCGGGACGTCTCGCGTATTACATTCTTTCAGAAGGACTGTAATAAGTTTACAACAGGTGAGACCATCGCTCACGGCAAGGTGGGTCAGGGTATCTCGGCCTGGAGTAAAACCTTCTGTGCCCTATTTGGCCCGTGGTTCCGCGCCATTGAGAAGGAGATTCTGGCTCTGCTCCCGCCTAACATCTTTTATGGCGATGCCTATGAGGAGTCAGTATTCTCCGCAGCCATTTCTGGGGCGGGCACCAGTATGGTCTTTGAGAACGACTTTTCTGAGTTCGATAGTACCCAAAACAACTTTTCTCTT------------------GGTCTTGAGTGTGTGATTATGGAAGAGTGTGGCATGCCCCAGTGGCTTATCCGACTGTACCATCTGGTTAGATCAGCCTGGACTTTACAAGCCCCGAAAGAGTCTTTGAAAGGTTTCTGGAAGAAGCATTCCGGCGAGCCTGGCACTCTCCTTTGGAACACCGTCTGGAATATGGCAATCATAGCGCATTGCTATGAATTTCGTGATTTGAGAGTGGCAGCGTTTAAAGGGGATGATTCAGTAGTTCTCTGTAGTGACTACCGTCAAAGTCGTAATGCGGCCGCCCTAATAGCCGGTTGTGGGTTGAAGTTGAAGGTTGATTACCGCCCCATAGGTCTGTACGCCGGCGTTGTAGTAGCTCCGGGCCTCGGGGCACTCCCTGACGTCGTCCGGTTTGCCGGCCGATTGTCCGAGAAGAACTGGGGTCCGGGCCTCGAACGCGCCGAACAGTTGCGCCTGGCAGTTTGTGACTTCCTTCGAAGGTTGACGAATGTTGCGCAGGTCTGTGTTGATGTGGTGTCTCGTGTCTATGGGGTTAGTCCTGGGCTAGTACATAACCTTATTGGCATGCTGCAGACTATTGCTGATGGGAAGGCCCATTTTACCGAGACTGTTAAGCCTGTGTTGGATCTTACGAACTCAATCATACAGAGGCTGGAA
>BAH08617
ATGGAGGCCCACCAGTTCATAAAGGCTCCTGGCGTCACTACTGCTATTGAGCAGGCAGCTCTAGCAGCGGCCAACTCCGCCTTGGCGAATGCTGTGGTGGTTCGGCCTTTTCTATCCCGGCTACAGACAGAGATACTTATYAACCTGATGCAGCCCCGGCAGCTTGTTTTCCGGCCTGAAGTCTTATGGAACCACCCAATTCAGCGCGTGATCCACAACGAGCTTGAGCAATACTGCCGGGCTCGGGCTGGCCGCTGCCTTGAGGTGGGTGCTCACCCACGTTCTATTAATGACAACCCCAATGTTCTGCACCGTTGTTTCTTGAAACCTGTCGGCCGCGATGTTCAGCGGTGGTACACCGCCCCCACTCGTGGCCCCGCAGCAAACTGCCGCCGCTCGGCCCTCCGTGGCCTCCCACCTGTCGACCGAACCTACTGTTTTGATGGCTTTTCCGGCTGCACGTTTGCTGCCGAGACAGGGATAGCCCTTTACTCACTGCACGACCTCTGGCCTGCCGATGTTGCCGAGGCAATGGCTCGCCACGGTATGACCCGGCTGTATGCAGCTCTCCACCTCCCCCCGGAGGTACTGCTCCCCCCTGGCACCTATCATACCACTTCGTACCTTCTCATCCATGATGGGGACCGTGCAGTGATTACATATGAGGGGGACTCTAGTGCTGGATACAACCATGACGTGTCCATTCTGCGCGCCTGGATCCGCACTACTAAGGTTACCGGCGACCACCCGCTGGTAATTGAGCGGGTCCGGGCGGTGGGCTGTCACTTTGTGCTTCTTCTCACAGCTGCACCTGAACCATCGCCAATGCCTTATGTCCCTTACCCTCGTTCCACCGAGGTTTATGTTCGGTCCATTTTTGGCCCTGGTGGTTCACCATCCCTGTTTCCCACTGCCTGCTCTACTAAGTCAACATTTCATGCCGTCCCTGTGCATATATGGGACAGACTTATGCTCTTCGGTGCGACCCTCGATGACCAGGCCTTTTGCTGTTCAAGGCTAATGACATACCTTCGTGGTATTAGTTACAAAGTCACAGTTGGCGCTCTTGTCGCCAACGAGGGCTGGAATGCCTCCGAAGACGCATTAACTGCTGTCATTACTGCAGCTTACCTTACCATTTGCCATCAGAGGTACCTCCGCACACAGGCTATCTCGAAGGGGATGAAAAGATTGGAGCTTGAGCATGCACAGAAGTTTATAACACGTCTTTATAGCTGGTTGTTTGAAAAATCTGGCCGTGATTACATCCCCGGCCGTCAGTTGCAGTTTTACGCCCAGTGCCGTCGATGGTTATCTGCCGGTTTCCACCTTGATCCTCGTGTGCTCGTTTTTGATGAAGCGGCCCCTTGCCGCTGTCGTAGCTTGCTTCGCAAAGCTGCCCATAAATTTTGCTGCTTTATGCGATGGCTGGGGCAGGATTGCACCTGCTTCCTTCAGCCTGTTGAGGGGAGGGTCGGCGAACAGGGTTATGATAATGAGGCATTTGAGGGGTCGGACGTCGACCCTGCTGAAGAGGCCACTGTGAGTATCTCTGGCTCGTACATTGTCACCGGCAGCCAGTTGCAGCCTCTTTACCAGGCGCTCGGTATTCCCTCTGACCTTGCCGCCCGAGCGGGCCGGCTCACTGCTACTGTCGAAGTCTCAGACACCGACGGCCGTCTCACTTGTAAGACCACTATGGGCAATAAGACCTTCACAACAGTTTTTACCGACGGTGCCCAGCTGGAGGCTAATGGGCCGGAGCAGTATGTGCTATCATTTGATTTGGCTAAACAGACTATGGCCGCCGGCCCACATAGCCTTAGTTACGCCTTGACACCTGCGGGTCTTGAGGTGCGTGCTGTTTCTGCCGGACTCGACTGTAGGGCTGTCTTCCCATCTGGGGTTGCAACCCCCTCTGCTCCCGGTGAGGTGTCTGCCTTCTGCTCGGCTTTATACAGGTTTAACCGCTGTGTCCAGCGGCACTCTCTCATTGGTGGCTTGTGGTATTATCCTGAGGGGCTAATTGGTTTGTTTCCACCGTTTGCCCCTGGCCACACCTGGGAGTCAGCCAACCCCTTCTGTGGGGAGAGCACCCTCTACACCCGCACCTGGTCGGTGTCGGGCTTTTCTAGCTGTTTTTCTCCATTCGAGCCCCCCGCTCTGGACTCACTACCCCCCGCCGAGGCTGATGCACCCGTGGCTGTTGATGTTCCACCCCCAGCTACCTTGACATTACCACAACCTCCGGCTCCTAAACGGGCAGTACCCCCGCAAGATCTTGCCGATGGCGATGTCGCTCGGGCTTCT---------------CCGGGTGTC---TCTGCT---------------GCACCCCCT------------GTG---CCGGCGCAATCCGTG---ACTGATCCACCCGTGTCCCGCCGGCGGTTACTTCATACTTATCCTGATGGGTCAAAAGTGTACGCTGGCTCCCTTTTCGAGTCCGAGTGTACTTGGTTGGTCAATGCGTCCAATCCCGGCCACCGTCCCGGTGGTGGCCTCTGCCATGCATTTTACCAGCGGTTTCCGGAGTCATTTGACCCCGCCGAGTTCGTCATGTCCGATGGGTTTGCAGCCTATACCTTGACGCCCCGACCTATTATCCATGCTGTTGCTCCCGACTATCGGGTAGAACATAACCCCAAGAGGCTCGAGGCTGCTTATCGAGAGACGTGCTCCCGCCGTGGCACGGCTGCTTATCCCCTGCTCGGCGCCGGCATATATAAGGTGCCTGTTGGGCTTAGTTTTGATGCCTGGGAGCGCAACCATCGGCCCGGGGATGAGTTGTATCTTACTGAGCCGGCTATAGCTTGGTTCGAGGCTAACCGACCCACTCTCCCCGCGCTTACTATCACTGAGGACACGGCACGAACAGCAAATCTGGCGTTGGAGCTAGATTCGGCCACTGAGGTCGGTCGGGCGTGTGCTGGTTGCCGTGTTGAGCCAGGCGTCGTTCATTACCAGTTCACGGCGGGCGTCCCTGGTTCCGGCAAGTCACGGTCAATTCAGCAGGGCGAGGTGGATGTGGTGGTAGTACCAACTCGTGAGCTGCGCAACTCGTGGCGACGCCGCGGGTTTGCAGCCTACACACCCCACACCGCGGCCCGTGTTACCCGTGGCCGTAGGGTTGTCATTGATGAGGCCCCGTCACTTCCACCACATCTGCTCCTGCTGCACATGCAGCGGGCCTCGTCGGTCCACCTTCTTGGCGACCCCAACCAAATCCCTGCCATTGATTTCGAGCATGCTGGTCTTGTACCCGCAATCCGGCCTGAGCTTGTACCAACAAAGTGGTGGCATGTTACCCACAGGTGTCCGGCAGATGTTTGTGAGCTAATTCGCGGCGCGTACCCTAAGATCCAGACAGCGAGCCGTGTTTTTCGCTCCCTGTTTTGGGGGGAGCCTCCTGTCGGTCAAAAACTAGTGTTCACTCAGGCGGCGAAGGCCGCTAACCCTGGTGCAATTACGGTCCATGAGGCCCAGGGCGCTACATTCACTGAGACTACTATTATTGCTACGGCGGATGCTCGCGGGCTGATTCAGTCATCTAGGGCTCACGCTATTGTGGCCCTAACCCGTCATACGGAGAAATGTGTGGTCGTTGATGCCCCGGGACTCCTTCGTGAGGTCGGTATTTCTGACGCCATTGTCAATAACTTTTTCCTCTCTGGCGGCCAGATTGGTCAGCACCGTCCATCAGTTATACCGCGTGGCACTATCAACAACAATGTTGATACGCTTGATGCATTCCCACCCTCTTGCCAGTTCAGCGCCTACCATCAGCTTGCGGAAGAGCTCGGCCATCGACCGGCCCCGATCGCTGCCGTCCTGCCCCCCTGCCCTGAACTTGAACAGGGTCTACTTTACATGCCTCAGGAATTGACCACGTCTGATAGTGTGCTTACATTTGAATTGACAGATATAGTGCACTGTCGTATGGCGGCACCTAGTCAGCGTAAGGCGGTCCTGTCGACTCTTGTCGGCAGGTACGGCCGCCGTACGAAGTTGTATGAGGCTGCTCATGCAGATGTCCGTGGGTCTCTAAACCATTTTATCCCTGAGCTTGGCCCTATTAGTGTTACCACTTGTGAACTTTACGAGCTTGTGGAGGCTATGGTGGAGAAAGGCCAGGATGGTTCTGCGGTTCTGGAGCTCGACTTATGCAACCGTGATGTGTCTCGTATAACATTCTTCCAGAAGGATTGTAATAAGTTTACAACGGGCGAGACAATAGCGCATGGCAAAGTTGGCCAGGGGATATCTGCATGGAGTAAAACCTTTTGTGCTTTGTTCGGCCCATGGTTCCGCGCCATTGAGAAGGAGATCCTTGCTGTACTTGCTCCCAATGTATTCTATGGTGATGCATACGAAGATACAGTTCTGGCCGCCGCAGTCGCCGGAGCCCCTGGTTGCAAGGTTTTTGAGAATGACTTCTCAGAGTTTGATAGCACTCAAAATAATTTTTCACTT------------------GGGCTGGAGTGTATAATCATGGAGGAGTGCGGTATGCCGCAGTGGATGATCCGGCTTTATCACCTTGTTCGCTCTGCTTGGGTTCTGCAAGCCCCAAAGGAGTCCCTGCGGGGGTTCTGGAAGAAGCACTCAGGTGAGCCTGGCACCTTGCTTTGGAATACTGTCTGGAACATGGCGGTCATAGCCCACTGTTATGAGTTCCGCGACTTAAAAGTCGCCGCATTTAAAGGAGATGACTCTGTTGTGCTTTGTAGTGATTATCGGCAGAGCCGCGACGCGGCCGCCCTAATTGCTGGCTGTGGGTTGAAACTTAAGGTGGATTTCAGGCCCATTGGGCTGTATGCTGGTGTTGTTGTGGCCCCGGGCCTCGGGACCCTTCCTGATGTTGTTAGGTTTGCTGGACGGCTCTCGGAGAAAAACTGGGGGCCGGGTTCAGAGAGGGCAGAACAGCTACGGTTGGCTGTCTGTGATTTTCTGCGAAAGTTAACGAATGTGGCTCAAGTCTGTGTGGACGTTGTTTCGCAGGTTTATGGTGTTAGCCCCGGCTTGGTACATAACCTGATTGGGATGCTCCAGACCATTGCCGATGGCAAGGCGCACTTTACAGAGACAGTTAAACCTGTTTTGGACCTCACCAATTCTATTATACATCGGGTGGAA
>BAH08614
ATGGAGGCCCACCAGTTTATAAAGGCTCCTGGCGTCACTACTGCTATTGAGCAGGCAGCTCTAGCAGCGGCCAACTCCGCCTTGGCGAATGCTGTGGTGGTTCGGCCTTTCCTTTCCCGGCTACAGACAGAGATACTCATAAACTTGATGCAGCCCCGGCAGCTTGTTTTTCGGCCAGAGGTTCTGTGGAATCATCCAATTCAGCGTGTGATCCATAATGAACTCGAGCAGTACTGCCGCGCTCGAGCGGGCCGCTGCCTTGAAGTGGGTGCCCACCCGCGGTCCATTAATGACAACCCTAATGTCCTTCACCGCTGTTTTCTCAAACCTGTCGGCCGTGACGTTCAACGGTGGTACACTGCTCCCACCCGTGGCCCAGCAGCGAATTGCCGTCGGTCTGCCCTCCGTGGGCTCCCACCTGCTGACCGGACATACTGTTTTGATGGCTTTTCAGGCTGCACTTTTGCTGCCGAGACCGGGATTGCTCTTTATTCACTGCATGATTTATGGCCTGCCGATGTCGCAGAGGCCATGGCCCGCCATGGCATGACTCGGCTGTATGCTGCCCTCCACCTCCCTCCGGAGGTGTTGCTCCCCCCTGGTACTTACCATACAACTTCATATCTTTTAATCCATGATGGAGACCGTGCAGTGATTACGTACGAGGGGGATTCTAGTGCAGGGTATAACCACGATGTGTCTATCTTGCGCGCCTGGATCCGGACTACTAAGGTCACTGGTGACCACCCGCTGGTGATCGAGCGGGTTCGGGCGGTGGGCTGTCATTTTGTGCTCCTCCTTACGGCCGCACCCGAGCCATCGCCGATGCCTTATGTTCCATACCCCCGCTCGACCGAGGTTTATGTCCGGTCCATTTTTGGTCCTGGCGGTTCACCATCCCTTTTCCCATCTGCCTGCTCTACCAAGTCCACATTTCATGCCGTCCCCGTGCATATATGGGACAGGCTTATGCTTTTTGGTGCAACCCTCGATGATCAGGCTTTTTGTTGTTCGAGACTCATGACCTATCTCCGTGGTATCAGCTACAAGGTCACGGTTGGCGCCCTTGTCGCCAATGAGGGTTGGAACGCCTCTGAAGATGCACTGACTGCTGTCATCACTGCAGCTTACCTCACCATTTGTCATCAGAGATATCTTCGCACGCAAGCTATTTCTAAAGGGATGAAGCGGCTGGAACTTGAACATGCGCAGAAGTTTATAACTCGCCTCTACAGCTGGCTGTTTGAGAAGTCTGGGCGTGATTATATCCCTGGCCGTCAACTGCAGTTTTACGCCCAGTGCCGGCGGTGGCTTTCAGCCGGCTTTCACCTTGACCCCCGAGTGCTCGTCTTTGATGAGGCAGCCCCTTGCCGCTGCCGGAGTTTCCTCCGCAGAGCCGCTCACAAGTTCTGCTGCTTCATGCGGTGGTTAGGCCAAGACTGTACCTGCTTTCTCCAGCCCATTGAGGGGCGGGTCGGCGAGCAGGGTTATGATAACGAGGCGTTCGAGGGATCGGATGTTGACCCTGCCGAGGAGGCCATTGTGAGTATCTCTGGGTCGTATATTGTAGCTGGCAGCCAGTTACAGCCCCTCTATCAGGCACTTGGTATACCTTCTGACCTTGCTGCCCGCGCCAGCCGGCTCACTGCCACTGTCGAGGTTTCTGATGCTGACGGCCGCCTTACTTGCAAGACTATTATAGGCAACAAAACTTTTTTAACGGTCTTTATTGACGGCGCCCAACTAGAGGCCAATGGACCGGAACAATATGTGTTGTCTCTAGATTTAGCCAAGCAGACCATGGCCGCAGGCCCCCACAGCCTCAGTTATACTCTAACACCCGCAGGTCTTGAAGTCTGTGTTGTTTCTGATGGGCTTGACTGTAAGGTAGTTTTTCCACCCGGTGTAGCTGCCCCCTCTGCTCCTGGAGAGGTGTCTGCTTTTTGCTCAGCCCTATACAGGTTTAACCGCTGCGTTCAGAGGCACTCCCTTATCGGGGGTTTGTGGTACTACCCCGAGGGATTGGTTGGCCTGTTCCCGCCGTTCTCCCCCGGTCACAGTTGGGAGTCAGCTAACCCTTTTTGCGGTGAGAGTACGCTCTATACCCGCACCTGGTCGGTGTCAGGTTTCTCTAGTTGTTTTTCCCCACTTGAGCCTTGTATCCAGGACCCGCCATCTCCTGCCAGTATTATTATGCCT------ATCAATAGCCCCTCCTCTGCAACTCCAGCACATACCCAGTTGTCGGTCCCTGAGCGGATGGCACCCCCCCCGGATTTATCTGACGGAGGCGCTCGCTCCGCCACA---------------CCCGGTGCT---CCTGCT---------------ACACCCCCG------------ACG---TCGCTGCAGTCCATA---ACCCATCTGTCTGAGCCCCGCAGGCGATTGCTCCATACCTACCCAGACGGCTCAAAAGTATATGCCGGCTCTCTTTTTGAGTCTGAATGCACTTGGCTGGTTAATGCATCCAATCCCGGTCACCGCCCTGGTGGCGGCCTCTGTCATGCATTCTATCAGCGGTTCCCGGAATCGTTTGACCCCGCTGAATTCATTATGAATGATGGGTTTGCAGCCTACACCTTGACCCCCCGGCCAATTATTCATGCTGTCGCCCCTGACTATCGGGTTGAACATAACCCCAAGCGACTCGAGGCCGCTTATCGGGAGACATGCTCTCGCCGAGGGACGGCTGCTTACCCCTTGCTCGGTGCCGGCATATATAAGGTCCCCGTTGGGCTGAGTTTTGATGCCTGGGAACGTAATCACCGACCCGGGGATGAGCTGTACTTAACCGAGCCAGCTATAGCTTGGTTTGAGGCCAACCGGCCTACTTTACCTGCCCTGACCATCACCGAGGATACGGCACGTACGGCGAACCTGGCGCTGGAGCTGGATGCAGCCACTGAGGTCGGCCGTGCGTGCGTTGGCTGCCGTGTTGAGCCCGGTGTGGTTCATTACCAGTTTACAGCTGGTGTCCCTGGCTCTGGTAAATCTCGGTCGATCCAGCAGGGGGAAGTTGATGTGGTGGTAGTGCCAACCCGCGAGTTGCGTAACTCGTGGCGACGCCGCGGGTTCGCAGCTTATACGCCTCATACTGCGGCCCGCGTAACCCGTGGCCGTAGGGTTGTTATTGATGAGGCCCCATCACTCCCGCCGCATCTGCTACTGTTGCATATGCAACGGGCTTCATCAGTTCATCTTCTTGGTGATCCTAACCAAATCCCTGCTATCGATTTCGAGCACGCCGGTCTTGTCCCGGCGATTCGGCCCGAGCTTGTTCCAACGAATTGGTGGCACCTCACGCACAGATGCCCGGCGGATGTTTGCGAGCTGATTCGCGGTGCATACCCGAAGATCCAAACCGCAAGCCGTGTCCTTCGCTCACTGTTCTGGGGGGAGGCCCCTATTGGTCAGAAGCTGGTGTTCACCCAAGCTGCAAAGGCTGCTAACCCTGGGGCAATTACAGTCCATGAAGCCCAGGGTGCAACATTCACTGAGACTACAATCATTGCTACCGCTGATGCCCGTGGGCTGATTCAATCTTCTAGGGCCCACGCAATTGTCGCCCTGACCCGCCACACTGAAAAGTGTGTGGTGGTTGATGCCCCAGGGCTCCTTCGCGAGGTCGGTATCTCTGACGCCATAGTCAACAATTTTTTCCTTTCCGGTGGCCAGGTTGGCCAGCATCGTCCGTCGGTCATACCACGTGGCACTATTGACAGCAATGTTGATACGCTTGATGCCTTCCCGCCCTCCTGCCAGTTCAGTGCTTATCATCAGCTGGCTGAGGAACTTGGCCATCGACCGGCCCCGATTGCTGCTGTCTTGCCCCCCTGTCCAGAGCTTGAGCAGGGCCTGCTTTATATGCCTCAGGAGCTAACTACATCGGATAGTGTGCTTACCTTCGAGCTCACGGACATAGTGCACTGTCGAATGGCCGCGCCAAGTCAGCGTAAGGCAGTCCTGTCGACCCTTGTCGGCAGGTATGGTCGCCGCACAAAATTGTACGAAGCTGCCCATGCAGATGTCCGCGGGTCTCTGAATCATTTCATCCCTGAGCTCGGTCCCATTAGTGTTACCACCTGCGAGCTCTACGAGCTCGTGGAGGCCATGGTAGAGAAAGGCCAGGACGGCTCTGCAGTCTTGGAGCTTGACTTATGCAGCCGTGATGTGTCCCGAATAACATTTTTCCAAAAGGATTGTAATAAATTTACCACAGGTGAGACAATAGCGCACGGTAAGGTTGGGCAGGGAATATCTGCGTGGAGTAAGACTTTCTGCGCTCTGTTTGGCCCCTGGTTCCGCGCTATTGAAAAGGAGATTTTGGCTGCGCTCGCACCTAATGTCTTTTACGGTGATGCATATGAAGATACAGTGTTGGCCGCCGCTGTTGCAGGCGCTCCCGGTTGTAAGGTTTTTGAGAATGATTTTTCTGAGTTTGATAGCACTCAAAATAATTTTTCACTG------------------GGGTTGGAGTGTATAATTATGGAGGAGTGCGGCATGCCACAGTGGATGATCCGACTTTACCACCTTGTTCGTTCTGCTTGGGTTCTGCAGGCCCCGAAGGAGTCCCTGCGCGGCTTCTGGAAGAAACATTCTGGTGAACCCGGCACTTTGTTATGGAATACAGTTTGGAATATGGCAGTCATAGCACACTGTTATGAGTTTCGTGATCTCAAGGTTGCGGCATTTAAAGGGGATGATTCTGTTGTGCTTTGTAGTGATTACCGGCAAAGCCGTAACGCAGCTGCGTTGATCGCCGGTTGTGGGTTAAAGCTTAAGGTAGATTTCAGGCCTATAGGCCTATATGCTGGTGTTGTTGTGGCCCCGGGCCTTGGTACCCTCCCCGATGTCGTTAGGTTTGCTGGGCGACTTTCGGAAAAGAATTGGGGGCCAGGCCCGGAGAGAGCRGAGCAGCTTCGGCTGGCAGTCTGTGATTTTCTACGAAAGCTAACTAATGTGGCTCAGGTGTGTGTGGATGTTGTCTCGCGGGTCTATGGTGTTAGTCCCGGTTTGGTACATAACCTGATCGGGATGCTCCAGACTATTGCTGATGGTAAAGCACACTTTACTGAAACAATTAAACCTGTACTTGACCTTACTAGTTCCATCATACATCGGGTGGAA
>ACH87956
ATGGAGGCCCATCAGTTTATTAAGGCTCCTGGCATTACTACTGCCATAGAGCAGGCTGCTCTGGCTGCGGCTAACTCCGCCTTGGCGAATGCTGTGGTGGTCCGGCCGTTTCTATCTCGTGTTCAAACTGACATTCTTATTAATTTGATGCAACCCCGGCAGCTTGTATTCCGGCCTGAAGTCTTCTGGAACCACCCGATTCAGCGAGTCATACATAATGAGTTGGAACAATACTGCCGAGCCCGCGCTGGCCGCTGCCTTGAGGTGGGCGCCCACCCGAGGTCCATCAATGACAACCCTAATGTCTTGCACCGGTGCTTCCTACGCCCGGTTGGAAGAGACGTCCAGCGCTGGTATTCTGCCCCCACCCGTGGTCCAGCGGCCAACTGCCGCCGTTCCGCGCTACGCGGATTGCCCCCTGTCGACCGCACATATTGCTTTGACGGGTTCTCCCGCTGCGCTTTTGCCGCTGAGACCGGGATTGCCTTATACTCACTGCATGACCTCTGGCCTTCGGACGTTGCGGAGGCCATGGCCCGCCATGGGATGACGCGTTTGTATGCCGTTCTCCATCTACCCCCTGAAGTTCTGTTACCACCTGGTACTTATCACACAACCTCATATCTTCTGATCCACGACGGTAATCGTGCTGTCGTGACTTATGAAGGGGATACTAGTGCGGGCTACAACCACGATGTGTCCATACTCCGTGCATGGATCCGCACTACTAAAATAGTTGGTGACCACCCATTGGTGATAGAGAGGGTTCGTGCCATCGGCTGCCACTTTGTCTTGCTTCTCACTGCAGCCCCTGAGCCGTCTCCTATGCCTTATGTTCCGTACCCTCGCTCAACAGAGGTGTATGTTAGGTCCATATTTGGCCCCGGCGGCTCACCCTCCCTCTTTCCATCAGCCTGCTCTACCAAGTCAACATTCCATGCCGTCCCGGTTCATATTTGGGACCGGCTCATGCTTTTTGGTGCCACTCTAGACGACCAGGCCTTCTGCTGCTCGCGGCTTATGACCTACCTCCGTGGGATTAGTTATAAAGTGACCGTTGGCGCACTTGTTGCTAACGAGGGCTGGAATGCCTCGGAGGATGCGCTCACCGCTGTAATTACTGCAGCGTACCTGACTATTTGCCATCAGCGCTACCTCCGGACTCAGGCTATTTCCAAAGGTATGCGCCGGCTAGAGATTGAGCATGCCCAAAAGTTTATTACAAGGTTATATAGCTGGTTGTTTGAGAAGTCAGGTCGTGACTATATCCCCGGCCGCCAGCTTCAGTTTTATGCACAGTGCCGCCGTTGGCTCTCGGCTGGTTTCCATTTAGATCCTAGAGTCCTTGTTTTTGATGAGGCGGTTCCCTGCCGTTGCCGGAGCTTCCTCAAGAAGGTCGCCGGTAAATTTTGTTGCTTTATGAAGTGGCTGGGGCAGGAGTGCACCTGCTTCCTGGAGCCGGCAGAGGGCCTAGTAGGCGACTGTGGCCATGACAATGAGGCTTACGAGGGGTCTGAGGTGGACCCCGCCGAGCCTGCTCATCTTGATGTTTCTGGCACCTATGCGGTTTACGGCCGTCAGCTTGAGGCTCTATATAGAGCGCTAAATATACCACACGACATTGCGGCTCGTGCATCACGCTTAACGGCTACTGTGGAACTTGTTGCCAGCCCAGGTCGACTTGAGTGCCGCACGGTGCTCGGGAATAAGACCTTCCGCACATCGATAGCTGACGGTGCCCACCTCGAGGCCAATGGCCCCGAACAGTATGTTTTAACATTTGATGACTCCCGCCAGGCAATGGGGGCCGGGCCTCACAGCCTTACGTATGAACTTGTCCCTGCCGGTCTGCAGGTTAGAATATCCTCCAATGGCCTGGATTGTACCGCTACATTCTCCCCTGGTGGGGCGCCAAGCGCTTCACCAGGTGAAGTAGCAGCCTTCTGCAGCGCCCTATACAGATACAATCGGTTCACCCAGCGCCACTCGCTGACTGGTGGGCTGTGGCTGCACCCTGAGGGGCTCCTTGGTTTGTTCCCCCCTTTCTCCCCTGGACATCTTTGGGAGTCTGCAAATCCCTTTTGCGGTGAGAGTACGCTTTATACTCGGACTTGGTCTACATCCGGTTTTTCTAGTGACTTCTCCCCGCCCGAGGCGGCTCTGGTCGCTCCGGCCCCCGACACGGGGTTACCTCCGTGT------------ACCCCCTCATCTGTTAGTGATGTCTGGGCGTTTCCACCGCCCTCTGAGGGGTCGGCGATTGTCCCACTGCCCGAGGCCCCGGTTAGTAAGCCTGCTAAC---------------TCACCTATT---CTTGCT---------------ACACCTAGG------------GCC---CCCGTTCGTAAACCGCCTACACCACCACCGGCACGCACCCGCCGGCTCCTTTACACCTACCCCGACGGGGCTAAGGTATATGCTGGCTCTCTGTTTGAGTCAGATTGTGATTGGTTGGTTAATGCATCTAATCCTGGCCACCGCCCCGGTGGAGGCCTCTGTCATGCATTTTATCAGCGTTTTCCGGAATCGTTCTATCCCGCTGATTTTGTTATGCGTGAAGGCCTAGCTGCATACACTTTGAGCCCGCGTCCGATCATCCATGCCGTGGCCCCTGATTACAGGGTCGAGCAGAACCCCAAGAGGCTAGAGGCAGCGTACCGTGAGACCTGCTCCCGCCTTGGCACAGCCGCCTACCCATTGCTGGGGTCAGGGATCTACCAGGTCCCTGTGGGATTAAGTTTCGACGCCTGGGAGCGTAACCACCGCCCAGGCGATGAGCTTTATCTGACCGAACCAGCTGCTGCTTGGTTCGAAGCTAACAAACCAGCCCAGCCGGCCTTAACAATTACTGAGGACACAGCCCGCACAGCTAATCTTGCGCTTGAGATAGACTCCGCTACCGAGGTGGGTCGCGCTTGTGCCGGCTGTACTGTTAACCCCGGGGTTGTTCATTACCAATTTACTGCCGGGGTTCCTGGCTCTGGGAAATCTAGGTCTATACAGCAGGGGGATGTTGATGTCGTAGTTGTGCCGACTCGTGAACTTCGTAACAGCTGGCGGCGTCGCGGCTTTGCCGCTTTTACACCCCATACGGCAGCTCGCGTTACTGCCGGCCGGCGTGTCGTGATAGACGAGGCACCTTCGCTTCCACCACATCTACTGCTGCTTCATATGCAGCGAGCCGCATCAGTTCATCTTCTTGGTGATCCCAACCAGATCCCTGCTATTGACTTTGAGCATGCCGGTTTGGTTCCCGCGATCCGCCCCGAGCTCGCCCCTACTAGCTGGTGGCACGTTACCCATCGTTGCCCCGCCGATGTGTGTGAGCTCATACGTGGGGCTTACCCAAAGATCCAGACGACCAGCCGTGTATTACGATCCTTATTCTGGAACGAGCCCGCGGTGGGCCAGAAACTGGTTTTTACGCAGGCGGCCAAGGCGGCCAACCCCGGCGCAATTACCGTCCACGAAGCCCAGGGTGCCACGTTTACAGAGACCACCATTATAGCTACGGCTGATGCTAGAGGCCTTATTCAATCTTCCCGTGCACATGCCATTGTCGCCCTTACTCGTCATACAGAAAAATGTGTTATCCTTGACGCCCCCGGCCTGTTGCGCGAGGTCGGTATTTCTGATATAATTGTCAATAATTTTTTCCTGGCCGGTGGTGAAGTGGGTCACCACCGCCCCTCCATTATACCCCGCGGCAACCCAGACCAGAACTTGGACACCCTACAGGCATTCCCTCCATCCTGCCAAATTAGTGCCTACCACCAACTGGCTGAGGAACTGGGCCACCGGCCGGCCCCAGTGGCCGCCGTTTTGCCCCCTTGCCCTGAGCTTGAGCAGGGGTTACTCTACATGCCACAAGAGCTTACAGTGTCTGATAGTGTCTTAATCTTTGAACTCACGGACATAGTCCATTGCCGTATGGCTGCTCCCAGTCAGCGTAAGGCGGTCCTTTCGACACTCGTCGGTAGGTACGGTCGCCGGACGAAGCTGTATGAAGCGGCCCACTCTGATGTTCGTGAGTCATTAGGGAGGTTTATCCCTACTATTGGACCGGTTCAAGCCACTACGTGTGAGCTATATGAGCTGGTTGAGGCTATGGTGGAGAAGGGCCAGGACGGCTCTGCTGTGCTTGAGCTTGACCTTTGTAGCCGGGACGTCTCGCGTATTACATTCTTTCAGAAGGACTGTAATAAGTTTACAACAGGTGAGACCATCGCTCACGGCAAGGTGGGTCAGGGTATCTCGGCCTGGAGTAAAACCTTCTGTGCCCTATTTGGCCCGTGGTTCCGCGCCATTGAGAAGGAGATTCTGGCTCTGCTCCCGCCTAACATCTTTTATGGCGATGCCTATGAGGAGTCAGTATTCTCCGCAGCCATTTCTGGGGCGGGCACCAGTATGGTCTTTGAGAACGACTTTTCTGAGTTCGATAGTACCCAAAACAACTTTTCTCTT------------------GGTCTTGAGTGTGTGATTATGGAAGAGTGTGGCATGCCCCAGTGGCTTATCCGACTGTACCATCTGGTTAGATCAGCCTGGACTTTACAAGCCCCGAAAGAGTCTTTGAAAGGTTTCTGGAAGAAGCATTCCGGCGAGCCTGGCACTCTCCTTTGGAACACCGTCTGGAATATGGCAATCATAGCGCATTGCTATGAATTTCGTGATTTGAGAGTGGCAGCGTTTAAAGGGGATGATTCAGTAGTTCTCTGTAGTGACTACCGTCAAAGTCGTAATGCGGCCGCCCTAATAGCCGGTTGTGGGTTGAAGTTGAAGGTTGATTACCGCCCCATAGGTCTGTACGCCGGCGTTGTAGTAGCTCCGGGCCTCGGGGCACTCCCTGACGTCGTCCGGTTTGCCGGCCGATTGTCCGAGAAGAACTGGGGTCCGGGCCTCGAACGCGCCGAACAGTTGCGCCTGGCAGTTTGTGACTTCCTTCGAAGGTTGACGAATGTTGCGCAGGTCTGTGTTGATGTGGTGTCTCGTGTCTATGGGGTTAGTCCTGGGCTAGTACATAACCTTATTGGCATGCTGCAGACTATTGCTGATGGGAAGGCCCATTTTACCGAGACTGTTAAGCCTGTGTTGGATCTTACGAACTCAATCATACAGAGGCTGGAA
>BAH08611
ATGGAGGCCCACCAGTTTATTAAGGCTCCTGGCATTACTACTGCCATTGAGCAGGCTGCTCTGGCTGCGGCCAACTCCGCCTTGGCGAATGCTGTGGTGGTTCGGCCGTTTTTGTCTCGTGTGCAAACCGAGATCCTTATTAATTTGATGCAACCCCGGCAGTTGGTTTTCCGTCCTGAGGTACTATGGAATCATCCTATCCAGAGGGTTATACACAATGAATTAGAACAGTATTGCCGGGCCCGGGCTGGTCGCTGCCTGGAGATTGGGGCTCACCCAAGATCTATTAATGACAACCCCAATGTTCTGCACCGGTGCTTTCTCAGGCCGGTTGGCAGGGACGTTCAGCGCTGGTATTCCGCCCCCACCCGCGGCCCTGCTGCCAATTGCCGCCGTTCTGCACTACGTGGTCTCCCCCCTGTTGACCGTACTTACTGTTTTGATGGATTTTCCCGCTGTACCTTTGCCGCGGAGACCGGCGTGGCCCTTTACTCTCTGCATGATCTTTGGCCAGCCGATGTTGCGGAGGCCATGGCCCGCCACGGGATGACACGTCTATACGCTGCACTCCACCTCCCCCCTGAGGTGCTGTTACCACCAGGTACTTATCACACAACCTCGTACCTCCTGATCCATGATGGTGACCGTGCCGTTGTGACCTATGAGGGTGATACTAGTGCAGGTTACAATCATGACGTTTCTATACTCCGTGCATGGGTCCGTACAACTAAAATAGTTGGCGACCATCCGCTGGTTATAGAACGTGTGCGGGCTATCGGATGTCATTTTGTGCTGCTGCTCACCGCGGCCCCCGAACCGTCGCCTATGCCTTATGTCCCTTACCCTCGTTCGACGGAGGTGTACGTCCGATCTATATTCGGCCCTGGTGGCTCCCCGTCCTTGTTCCCATCAGCCTGCTCTACAAAATCTACTTTCCATGCTGTGCCGGTTCACATCTGGGACCGGCTTATGCTTTTTGGCGCCACCCTGGATGATCAGGCGTTTTGTTGCTCACGGCTCATGACATATCTCCGTGGCATTAGTTACAAGGTCACTGTTGGTGCGCTTGTTGCTAATGAGGGGTGGAATGCTTCTGAGGATGCCCTCACCGCAGTAATTACTGCGGCCTATTTGACTATCTGCCATCAGCGCTACCTCCGCACCCAGGCAATATCAAGGGGCATGCGTCGGTTGGAGGTTGAGCATGCCCAGAAATTTATTACAAGACTTTACAGCTGGTTATTTGAGAAGTCTGGCCGTGACTACATCCCCGGCCGTCAACTTCAGTTTTATGCTCAGTGTCGGCGATGGTTATCTGCGGGCTTTCACTTAGACCCTAGAGTGCTTGTTTTTGATGAGTCAGTGCCCTGCCGCTGTAGGACTTTCTTAAAGAAGGTCGCGGGTAAATTCTGTTGCTTCATGCGGTGGCTAGGGCAGGAGTGTACCTGCTTCTTGGAACCAGCTGAGGGCTTAGTTGGTGACCAAGGCCATGATAATGAGGCCTATGAGGGGTCTGAGGTCGACCAGGCTGAGCCCGCACATCTTGATGTGTCTGGGACTTATGCCGTCCACGGGCGCCAGCTTGAGGCCCTCTACAGAGCACTTAACATCCCGCAAGACATTGCTGCTCGAGCGGCCCGACTAACAGCTACCGTCGAGCTCGCTGCAGGCCCGGACCGACTGGAGTGCCGCACCGTGCTCGGGAATAAGACCTTCCGGACGACGATCGTTGATGGTGCCCACCTTGAGGCGAACGGCCCTGAGCAGTATGTTCTGTCGTTTGATGCCTCCTGCCAGTCTATGGGGGCCGGGCCGCATAGTCTTACTTATGAGCTTACGCCTGCTGGCCTGCAGGTTAGGATTTCATCTAATGGTTTAGACTGCACTGCCGTATTCCCCCCCGGTGGCGCCCCTAGTGCACCGCCGGGGGAGGTAGCAGCCTTTTGTTGTGCCCTCTATAGGTACAATAGGTTTACCCAGCGGCATTCATTGACCGGTGGCTTATGGCTACACCCCGAGGGGTTGCTGGGCATCTTCCCCCCTTTCTCCCCTGGGCACATTTGGGAGTCTGCTAACCCCTTCTGTGGGGAAGGTACCTTGTACACTCGTACTTGGTCTACATCTGGCTTCTCTAGTGACTTCTCCCCGCCTGAGGCGGCCGTCCCTGTACCGGCTGCTGCCCCAGGGCTGCCTTCCCCC---------------ACACCACCAGTTAGTGACATCTGGGTGTTACCGCCGCCCTCAGATGAGTCTCAGGTTGATGCGGTGCGCGTACCCCCCATCCCCGAGCCCGTTGGG---------------CCACCCAGC---CCTACT---------------GAACTTCCT------------CCC---CCCGTGCGTAAGCCATCGGCATTGCCACCTTCTCGCACCCGCCGTCTTCTTTACACCTACCCTGACGGCGCTAAGGTGTACGCGGGGTCACTGTTCGAGTCAGATTGTGATTGGCTGGTCAATGCCTCTAATCCAGGCCACCGTCCCGGAGGTGGCCTCTGTCATGCTTTTTACCAACGCTTTCCTGAAGCGTTTTATCCAGCTGAGTTTATTATGCGTGAGGGTCTTGCAGCATACACTTTAACCCCGCGCCCTATTATCCATGCAGTGGCCCCCGACTATAGGGTTGAGCAGAATCCGAAGAGGCTTGAGGCGGCGTACCGAGAAACCTGCTCCCGTCGTGGTACCGCCGCCTATCCACTTCTCGGATCAGGCATATACCAGGTCCCTGTTGGTCTTAGTTTTGATGCCTGGGAGCGTAACCACCGCCCCGGCGACGAGCTTTACCTGACTGAACCCGCTGCAGCTTGGTTTGAAGCTAACAAGCCGACGCAGCCGGCACTTACGATAACAGAAGATACGGCCCGCACGGCCAACCTAGCATTAGAGATCGATGCTGCTACAGAGGTGGGCCGCGCCTGTGCCGGCTGCACTATTAGCCCCGGAATCGTGCACTATCAGTTCACTGCCGGGGTTCCGGGTTCAGGTAAGTCAAGGTCCATACAGCAGGGGGATGTTGATGTTGTGGTTGTCCCCACCCGGGAGCTCCGTAATAGTTGGCGACGCCGGGGCTTCGCGGCCTTTACACCCCATACGGCGGCCCGTGTCACTATAGGCCGCCGTGTTGTGATTGATGAGGCCCCGTCCCTCCCACCGCATTTGCTGCTATTACATATGCAGCGGGCCTCTTCAGTTCATCTTCTCGGTGACCCAAATCAGATTCCTGCCATTGATTTCGAGCATGCTGGCCTGGTCCCCGCAATCCGTCCTGAGCTTGCACCAACGAGTTGGTGGCATGTTACGCACCGCTGTCCGGCCGATGTATGTGAGCTCATACGTGGGGCTTACCCTAAAATCCAAACCACGAGTCGTGTGCTACGGTCTCTGTTCTGGAATGAGCCGGCTATTGGCCAAAAGTTAGTCTTTACGCAGGCTGCTAAAGCTGCCAATCCCGGTGCGATTACGGTTCATGAAGCCCAGGGTGCTACCTTTACGGAGACCACAATTATAGCTACGGCTGACGCCAGGGGTTTAATTCAGTCATCCCGGGCACATGCTATAGTTGCACTCACCCGCCACACAGAGAAGTGCGTTATTCTAGATGCCCCCGGTCTGCTGCGTGAGGTTGGCATATCAGATGTGATTGTTAACAACTTCTTCCTTGCTGGTGGAGAGGTAGGCCATCACCGCCCCTCTGTGATACCCCGTGGCAACCCTGATCAGAACCTTGGGACTCTACAGGCCTTCCCGCCATCTTGTCAGATTAGCGCTTACCACCAGCTGGCTGAGGAGCTAGGTCACCGCCCGGCCCCTGTTGCCGCTGTTTTGCCCCCCTGCCCTGAGCTTGAGCAAGGCCTGCTATATATGCCACAAGAGCTTACAGTGTCCGATAGTGTGTTGGTCTTTGAACTCACGGACATAGTCCACTGCCGTATGGCTGCCCCAAGCCAGCGGAAGGCTGTTCTTTCAACACTTGTTGGGAGGTATGGTCGTAAAACGAAATTGTATGAGGCAGCTCACTCAGATGTCCGCGAGTCTCTAGCCAGGTTTATCCCTACTATCGGGCCTGTCCAGGCCACTACGTGTGAGTTATATGAACTGGTTGAGGCCATGGTGGAAAAGGGCCAGGACGGCTCTGCCGTCCTGGAGCTCGACTTATGTAATCGTGATGTTTCTCGCATCACATTTTTCCAAAAAGACTGTAATAAGTTTACAACTGGTGAGACCATTGCCCATGGTAAGGTTGGCCAGGGTATATCAGCCTGGAGCAAGACCTTTTGTGCTTTGTTTGGCCCGTGGTTTCGCGCCATTGAAAAAGAAATACTGGCCCTGCTCCCGCCCAATATCTTTTACGGCGACGCTTATGAGGAGTCGGTGTTTGCTGCGGCCGTGTCCGGGGCGGGGTCTAGCATGGTGTTTGAAAATGACTTCTCAGAATTTGATAGTACTCAGAATAATTTCTCTCTT------------------GGCCTTGAGTGTGTGGTTATGGAAGAGTGTGGTATGCCTCAGTGGTTAATCAGGTTGTATCATCTGGTCCGGTCGGCCTGGATCTTACAGGCGCCGAAGGAGTCTCTTAAGGGTTTCTGGAAAAAACACTCTGGTGAGCCTGGTACCCTTCTTTGGAATACTGTCTGGAACATGGCGATCATAGCGCACTGCTATGAGTTTCGCGATTTCCGGGTTGCCGCCTTTAAGGGTGATGATTCGGTGGTTCTGTGTAGTGATTACCGCCAGAGTCGTAATGCGGCAGCCTTAATTGCAGGTTGTGGGCTCAAACTGAAGGTCGATTACCGTCCTATCGGGCTGTATGCTGGTGTGGTGGTGGCCCCTGGTCTGGGAACACTGCCTGATGTAGTGCGATTTGCTGGTCGGCTGTCTGAGAAGAACTGGGGCCCCGGCCCAGAGCGTGCTGAGCAGCTGCGTCTTGCTGTTTGTGACTTCCTTCGAGGGTTAACGAATGTCGCGCAGGTCTGTGTTGATGTTGTGTCCCGTGTCTATGGAGTCAGCCCCGGGTTGGTACATAACCTTATTGGCATGCTGCAAACTATTGCTGATGGTAAGGCCCATTTTACAGAGACAATTAAGCCTGTGCTTGACCTAACAAACTCTATCATACAGCGGGTGGAA
>AFB71118
ATGGAGGCCCATCAGTTTATCAAGGCTCCTGGCATCACTACTGCTATTGAGCAGGCTGCTCTAGCAGCGGCCAACTCTGCCTTGGCGAATGCTGTGGTAGTTAGGCCTTTTCTCTCTCACCAGCAGATTGAGATCCTCATCAACCTAATGCAACCTCGCCAGCTTGTTTTCCGCCCCGAGGTTTTCTGGAATCACCCCATCCAGCGTGTCATCCATAACGAGTTGGAGCTCTACTGCCGCGCCCGCTCCGGCCGCTGCCTTGAAATTGGCGCCCACCCCCGCTCAATAAATGATAATCCCAATGTGGTCCACCGCTGCTTCCTCCGCCCTGTTGGGCGTGATGTTCAGCGCTGGTATACTGCACCCACCCGCGGGCCGGCTGCTAATTGCCGGCGTTCCGCGCTGCGCGGGCTCCCCGCTGCCGACCGCACCTATTGCTTCGACGGGTTTTCTGGCTGTAACTTCCCCGCCGAGACGGGCATAGCCCTCTATTCCCTCCACGATATGTCACCATCTGACGTCGCCGAGGCCATGTCTCGCCACGGTATGACGCGGCTTTATGCCGCCCTCCATCTTCCGCCCGAGGTCTTGCTGCCCCCTGGCACATACCGCACCGCATCGTATTTGCTGATTCATGACGGCAGGCGCGTTGTGGTGACGTATGAGGGTGATACCAGTGCTGGCTACAACCACGATGTCTCCAACCTGCGCTCCTGGATTAGAACCACCAAGGTCACTGGGGATCACCCCCTTGTTATCGAGCGGGTCAGGGCCATAGGCTGCCACTTTGTTCTCTTGCTTACGGCGGCCCCGGAGCCATCACCTATGCCTTATGTTCCTTACCCCCGGTCTACCGAAGTCTACGTCCGATCGATTTTCGGCCCGGGTGGTACCCCTTCCCTATTCCCAACCTCATGCTCGACTAAGTCCACCTTCCACGCCGTCCCCACCCATATTTGGGACCGTCTTATGTTGTTCGGGGCCACCCTGGACGACCAAGCCTTTTGCTGCTCCCGTTTAATGACCTATCTTCGCGGCATTAGCTACAAGGTTACTGCTGGTACCCTTGTGGCTAACGAAGGCTGGAACGCCTCTGAGGACGCCCTCACAGCTGTCATTACCGCCGCCTACCTTACCATTTGCCACCAGCGGTACCTCCGCACCCAGGCTATATCTAAAGGGATGCGTCGCCTGGAGCGGGAGCATGCCCAGAAGTTCATAACACGTCTCTATAGCTGGCTCTTCGAGAAGTCCGGCCGTGATTACATCCCCGGCCGTCAGTTGGAGTTTTACGCCCAGTGTAGACGCTGGCTTTCGGCCGGCTTCCATCTTGACCCACGGGTGCTGGTTTTCGACGAGTCGGCCCCCTGCCATTGCAGGACCGCGATCCGTAAGGCTCTCTCAAAGTTCTGCTGCTTTATGAAGTGGCTTGGTCAGGAGTGTACTTGTTTCCTTCAACCTGCAGAAGGCGTTGTTGGCGACCAGGGCCACGATAATGAGGCTTACGAGGGGTCCGATGTTGACCCCGCTGAGTCCGCCATTAGTGATATATCTGGGTCCTATGTCGTCCTTGGCACAGCCCTCCAACCTCTTTACCAGGCCCTCGATCTCCCCGCTGAGATTGTGGCTCGTGCGGGTCGGCTGACCGCTACAGTAAGGGTCTCCCAGACCGATGGGCGGATTGATTGTGAGACCCTTCTTGGTAACAAAACCTTCCGCACGTCATTCGTTGACGGGGCGGTCTTAGAGACCAATGGCCCGGAGCGCCACAATCTTTTCTTTGATGTCAGTCAGAGTACTATGGCTGCTGGCCCTTTCAGTCTCACCTATGCCGCCACTGCAGCTGGGCTGGAGGTGCGTTATGTTGCTGCCGGGCTTGATCACCGGGCGGTTTTTGCCCCCGGAGTTTCACCCCGGTCAGCCCCTGGCGAGGTCACCGCCTTTTGCTCCGCCCTATACAGGTTCAATCGTGAGGCCCAGCGCCATTCGCTGACCGGTAATCTATGGTTTCATCCTGAGGGGCTCCTTGGCCTCTTCACCCCATTTTCACCCGGGCATGTCTGGGAGTCGGCTAATCCATTCTGTGGCGAGAGCACACTATATACTCGCACTTGGTCGGAGGTTGACGCCGTCTCTAGT------CCG---------GCCCGGCCTGATTTAGGTTTTATGTCTGAGCCTTCTATACCTAGTAGGGCCGCCACACCTATCCCCGCGGCCCTCCTACCT------CCCTCTGCACCGGACCCATCCCCCCCTCCCTCTGCCCCGGCGCTCGATGAGCCGGCTTCTGGCACT---------------ACCGCCGGG------------------------GCCTCGGCC------------ATA---------------------ACCCACCAGACGGCCCGGCACCGCCGCCTGCTCTTTACCTACCCGGATGGCTCTAAGGTATTTGCCGGCTCGCTGTTCGAGTCGACATGTACGTGGCTTGTCAACGCGTCTAATGTTGACCACCGTCCCGGCGGCGGGCTTTGCCATGCATTTTATCAAAGGTACCCCGCCTCCTTTGATGCCGCCTCTTTTGTGATGCGCGACGGCGCGGCCGCGTACACATTAACCCCTCGGCCAATAATTCATGCTGTCGCCCCTGATTATAGGTTGGAACATAACCCAAAGAGGCTTGAGGCTGCTTATCGGGAGACTTGTTCCCGCCTCGGCACCGCTGCATACCCGCTCCTCGGGACCGGCATATACCAGGTGCCGATTGGCCCCAGTTTTGACGCCTGGGAGCGGAATCACCGCCCCGGGGATGAGTTGTACCTCCCTGAGCTTGCTGCCAGATGGTTTGAGGCCAATCGGCCGACTCGCCCAACTCTCACTATAACCGAGGATGTCGCACGGACAGCGAATCTGGCCATTGAGCTGGACTCAGCCACAGATGTCGGCCGGGCCTGTGCCGGCTGCCGGGTTACCCCCGGCGTTGTTCAGTACCAGTTTACTGCTGGTGTGCCTGGATCCGGCAAGTCCCGCTCTATTACTCAAGCCGATGTGGACGTTGTCGTGGTCCCGACGCGCGAGTTGCGCAATGCCTGGCGCCGCCGCGGCTTCGCTGCTTTTACTCCGCACACAGCCGCTAGAGTTACCCAGGGGCGCCGGGTTGTCATTGATGAGGCTCCGTCACTCCCTCCTCACCTGCTGCTGCTCCATATGCAGCGGGCCGCCACCGTCCATCTCCTTGGCGACCCGAACCAGATCCCAGCCATCGACTTTGAACACGCTGGGCTTGTTCCCGCCATCAGGCCCGACTTAGCCCCTACCTCCTGGTGGCATGTCACCCACCGCTGCCCTGCGGATGTATGTGAGCTGATCCGTGGTGCATACCCCATGATCCAGACCACTAGCCGGGTCTTCCGTTCGCTATTCTGGGGCGAGCCTGCCATTGGGCAGAAACTAGTGTTCACCCAGGCGGCTAAGGCCGCCAACCCCGGCTCAGTGACAGTCCACGAGGCACAGGGCGCTACCTATACGGAGACCACCATTATTGCCACGGCAGACGCCCGAGGCCTTATTCAGTCGTCTCGGGCTCATGCCATCGTCGCTCTGACACGCCATACTGAGAAGTGCGTCATCATTGACGCACCGGGCCTGCTTCGCGAGGTGGGCATCTCCGATGCAATCGTCAATAACTTTTTCCTCGCCGGTGGCGAGATTGGTCATCAGCGCCCATCTGTTATTCCCCGTGGCAATCCTGATGCCAATGTTGACACCCTGGCTGCCTTTCCGCCGTCTTGCCAGATTAGTGCCTTCCATCAGTTGGCTGAGGAGCTTGGCCACAGACCTGCCCCCGTTGCAGCTGTTTTACCACCCTGCCCTGAGCTTGAACAGGGCCTCCTCTACCTGCCCCAGGAACTCACCACCTGTGATAGCGTTGTAACATTTGAATTAACAGATATTGTGCACTGCCGCATGGCCGCCCCGAGCCAGCGCAAGGCTGTACTGTCCACACTCGTGGGCCGCTACGGCCGCCGCACAAAGCTTTACAATGCCTCCCACTCTGATGTTCGCGACTCTCTCGCCCGTTTTATCCCCGCCATTGGCCCCGTACAGGTTACAACTTGTGAATTGTACGAGCTAGTTGAGGCCATGGTCGAGAAGGGCCAGGATGGCTCCGCCGTCCTTGAGCTCGACCTTTGCAACCGTGATGTGTCCAGGATCACCTTCTTCCAGAAAGATTGTAACAAGTTCACCACGGGCGAGACCATTGCCCATGGTAAGGTGGGCCAGGGCATTTCGGCCTGGAGCAAGACCTTTTGCGCCCTCTTTGGCCCTTGGTTCCGTGCTATTGAGAAGGCTATTCTGGCCCTGCTCCCTCAGGGTGTGTTTTATGGTGATGCCTATGATGACACCGTCTTCTCGGCGGCTGTGGCTGCAGCGAAGGCATCCATGGTGTTTGAGAATGACTTCTCTGAGTTTGACTCCACCCAGAATAATTTCTCTTTA------------------GGCCTAGAGTGTGCTATTATGGAGGAGTGCGGGATGCCGCAGTGGCTCATCCGTTTGTATCACCTTATAAGGTCTGCGTGGATCCTGCAGGCCCCGAAGGAGTCTCTGCGGGGGTTTTGGAAGAAACACTCCGGTGAGCCCGGCACTCTTCTATGGAATACTGTCTGGAATATGGCCGTTATTACCCACTGTTATGACTTCCGCGATTTGCAGGTGGCTGCCTTCAAAGGTGATGATTCGATAGTGCTTTGCAGTGAGTACCGTCAGAGCCCGGGGGCTGCTGTTCTGATCGCCGGCTGTGGCTTAAAGTTGAAGGTAGACTTTCGCCCGATTGGTTTGTATGCAGGTGTTGTGGTGGCCCCTGGCCTTGGCGCGCTCCCTGATGTTGTGCGCTTCGCCGGCCGGCTTACCGAGAAGAATTGGGGCCCTGGCCCTGAGCGGGCGGAGCAGCTCCGCCTCGCTGTGAGTGACTTTCTCCGCAAGCTTACGAATGTAGCACAGATGTGTGTGGATGTTGTTTCCCGTGTTTATGGGGTTTCCCCTGGGCTCGTTCATAACCTGATTGGCATGCTACAGGCTGTTGCTGATGGCAAGGCACATTTCACTGAGTCAGTAAAACCAGTGCTCGACCTGACAAATTCAATCTTGTGTCGGGTGGAA
>AFB71115
ATGGAGGCCCATCAGTTTATCAAGGCTCCTGGCATCACTACTGCTATTGAGCAGGCTGCTCTAGCAGCGGCCAACTCTGCCCTGGCGAATGCTGTGGTAGTTAGGCCTTTTCTCTCTCACCAGCAGATTGAGATCCTCATTAACCTAATGCAACCTCGCCAGCTTGTTTTCCGCCCCGAGGTTTTCTGGAATCACCCCATCCAGCGCGTCATCCATAATGAGTTGGAGCTTTACTGCCGCGCCCGCTCCGGCCGCTGCCTTGAAATTGGCGCCCACCCCCGCTCAATAAATGATAATCCTAATGTGGTCCACCGCTGCTTCCTCCGCCCTGTTGGGCGTGATGTTCAGCGCTGGTATACTGCACCCACTCGCGGGCCGGCTGCTAACTGCCGGCGTTCCGCGCTGCGCGGGCTTCCCGCTGCCGACCGCACTTACTGCTTCGACGGGTTTTCTGGCTGTAACTTTCCCGCCGAGACGGGCATTGCCCTCTATTCCCTTCACGATATGTCACCATCTGATGCCGCCGAGGCCATGTCCCGCCATGGTATGACGCGGCTTTATGCCGCCCTCCATCTTCCGCCCGAGGTCTTGCTGCCCCCTGGCACATACCGCACCGCATCGTATTTGCTGATTCATGACGGCAGGCGCGTTGTGGTGACGTATGAGGGTGACACTAGTGCTGGCTACAACCACGATGTCTCCAACCTGCGCTCCTGGATTAGAACCACCAAGGTCACTGGAGACCACCCCCTCGTTATCGAGCGGGTCAGGGCCATAGGCTGCCACTTTGTCCTCTTGCTTACGGCGGCCCCGGAGCCATCACCTATGCCTTATGTCCCTTACCCCCGGTCTACCGAGGTCTATGTTCGATCGATTTTCGGCCCGGGTGGTACTCCTTCCTTATTCCCAACCTCATGTTCGACTAAGTCCACCTTCCACGCCGTCCCTACCCATATTTGGGACCGTCTTATGTTGTTCGGGGCCACCCTGGACGACCAAGCCTTTTGCTGCTCCCGTTTAATGACCTATCTTCGCGGCATTAGCTACAAGGTCACTGTGGGTACCCTTGTGGCTAACGAAGGCTGGAACGCCTCTGAGGACGCCCTCACAGCTGTCATCACCGCCGCCTACCTTACCATTTGTCACCAGCGGTACCTCCGCACCCAGGCTATATCTAAAGGGATGCGTCGCCTGGAACGGGAGCATGCCCAGAAGTTTATAACACGTCTCTACAGCTGGCTCTTCGAGAAGTCCGGCCGTGATTACATCCCCGGCCGTCAGTTGGAGTTTTACGCCCAGTGTAGGCGCTGGCTTTCGGCCGGCTTCCATCTTGAGCCACGGGTGCTGGTTTTTGACGAGTCGGCCCCCTGCCACTGCAGGACTGCGATCCGTAAGGCTCTCTCAAAGTTCTGCTGCTTTATGAAGTGGCTTGGTCAGGAGTGTACTTGTTTCCTTCAGCCTGCAGAAGGCGTCGTTGGCGACCAGGGCCACGATAATGAGGCCTATGAGGGGTCCGATGTTGACCCCGCTGAGTCCGCCGTTAGTGATATATCTGGGTCCTATGTCGTCCTTGGCACAGCCCTCCAACCTCTTTACCAGGCCCTCGATCTCCCCGCTGAGATTGTGGCTCGTGCGGGTCGGCTGACCGCCACAGTAAAGGTCTCCCAGACCGATGGGCGGATCGACTGTGAGACCCTTCTTGGTAACAAAATCTTCCGCACGTCATTCGTTGACGGGGCGGTCTTAGAGACCAATGGCCCGGAGCGCCACAATCTTTCTTTTGATGACAGTCAGAGCACTATGGCCGCTGGCCCTTTCAGTCTCACCTATGCCGCCACTGCAGCTGGGCTGGAGGTGCGTTATGTTGCTGCCGGGCTTGACCACCGGGCGGTTTTTGCCCCCGGAGTTTCACCCCGGTCAGCCCCTGGCGAGGTCACCGCCTTTTGCTCTGCCCTATACAGGTTCAATCGTGAGGCCCAGCGCCATTCGCTGACCGGTAATCTATGGTTTCATCCTGAGGGGCTCCTTGGCCTCTTCGCCCCGTTTTCACCCGGGCATGTCTGGGAGTCGGCTAATCCATTCTGTGGCGAGAGCACATTATATACTCGCACTTGGTCGGAGGTTGACGCCGTCTCTAGT------CCG---------GCCCGGCCTGATTTGGGTTTTATGTCTGAGCCTTCTATACCTAGTAGGGCCGCCACACCTATCCCCGCGGCCCCCCTACCT------TCCTCCGCACCGGATCCATCCCCTCCTTCTTCTGCCCCGGCGCTCGATGAGCCGGCTTCTGCTACT---------------ACCGCCGGG------------------------GCCCCGGCC------------ATA---------------------ACCCACCAGACGGTCCGGCACCGCCGCCTGCTCTTTACCTACCCGGATGGCTCTAAGGTGTTTGCCGGCTCGCTGTTCGAGTCGACATGTACGTGGCTTGTCAACGCGTCTAATGTTGACCACCGTCCTGGCGGCGGGCTTTGCCATGCATTTTACCAAAGGTACCCCGCCTCCTTTGATGCCGCCTCTTTTGTGATGCGCGACGGCGCGGCCGCGTACACATTAACCCCTCGGCCAATAATTCATGCTGTCGCCCCTGATTATAGGTTGGAACATAAACCAAAGAGGCTTGAGGCTGCTTATCGAGAGACTTGCTCCCGCCTCGGCACCGCTGCATACCCGCTCTTCGGGACCGGCATATACCAGGTGCCGATCGGCCCCAGTTTTGACGCCTGGGAGCGGAATCACCGCCCCGGGGATGAGTTGTACCTCCCTGAGCTTGCTGCCAGATGGTTTGAGGCCAATCGGCCGACCCGCCCAACTCTCACTATAACCGAGGATGTTGCACGGACAGCGAACCTGGCCATAGAGCTGGACTCAGCCACAGATGTCGGCCGGGCCTGTGCCGGCTGCCGGGTCACCCCCGGCGTTGTTCAGTACCAGTTTACTGCTGGTGTGCCTGGATCCGGCAAGTCCCGCTCTATTACTCAAGCCGATGTGGACGTTGTCGTGGTCCCGACGCGCGAGTTGCGCAATGCCTGGCGCCGCCGTGGCTTCGCTGCTTTCACTCCGCACACAGCCGCTAGAGTCACCCAGGGGCGCCGGGTTGTTATTGATGAGGCTCCGTCACTCCCTCCTCACCTGTTGCTGCTCCACATGCAGCGGGCCGCCACCGTCCATCTCCTTGGCGACCCGAACCAGATCCCAGCCATCGACTTTGAGCACGCTGGGCTTGTTCCCGCCATCAGGCCCGACTTGGCCCCTACCTCCTGGTGGCATGTCACCCATCGCTGCCCTGCGGATGTATGTGAGCTGATCCGTGGTGCATACCCCATGATCCAGACCACTAGCCGGGTCTTCCGTTCGCTATTCTGGGGCGAGCCTGCCATTGGGCAGAAACTAGTGTTCACCCAGGCGGCTAAGGCCGCCAACCCCGGCTCAGTGACAGTCCACGAGGCACAGGGCGCTACCTATACGGAGACCACCATTATTGCCACGGCAGACGCCCGAGGCCTTATTCAGTCGTCCCGGGCTCATGCCATCGTTGCTCTGACGCGCCACACTGAGAAGTGCGTCATCATTGACGCACCGGGCCTGCTTCGCGAGGTGGGCATCTCCGATGCAATCGTCAATAACTTTTTCCTCGCCGGTGGCGAAGTTGGTCACCAGCGCCCATCTGTTATTCCCCGTGGCAATCCTGATGCCAATGTTGACACCCTGGCTGCCTTTCCACCTTCTTGCCAGATTAGTGCCTTTCATCAGCTGGCTGAGGAGCTCGGCCACAGACCTGCCCCTGTTGCAGCTGTTTTACCACCCTGCCCCGAGCTTGAACAAGGCCTCCTCTATCTGCCCCAGGAACTCACCACCTGTGATAGCGTCGTAACATTTGAATTAACAGATATTGTGCACTGCCGCATGGCCGCCCCGAGCCAGCGCAAGGCCGTACTGTCCACACTCGTGGACCGATACGGCCGTCGCACAAAGCTTTACAATGCCTCCCACTCTGATGTTCGCGACTCTCTCGCCCGTTTTACCCCGGCCATTGGCCCCGTACAGGTCACAACCTGTGAATTGTACGAGCTAGTGGAGGCCATGGTCGAGAAGGGCCAGGATGGCTCCGCCGTCCTTGAGCTCGACCTTTGCAACCGTGATGTGTCCAGGATCACCTTCTTCCAGAAAGATTGTAACAAGTTCACCACGGGCGAGACCATTGCCCATGGTAAGGTGGGCCAGGGCATTTCGGCCTGGAGCAAGACCTTTTGCGCCCTCTTTGGCCCTTGGTTCCGTGCTATTGAGAAGGCTATTCTGGCCCTGCTCCCTCAGGGTGTGTTTTATGGTGATGCCTATGATGACACCGTCTTCTCGGCGGCTGTGGCTGCAGCGAAGGCATCCATGGTGTTTGAGAATGACTTCTCTGAGTTTGACTCCACCCAGAATAATTTCTCTTTA------------------GGCCTAGAGTGTGCTATTATGGAGGAGTGCGGGATGCCGCAGTGGCTCATCCGTTTGTATCACCTTATAAGGTCTGCGTGGATCCTGCAGGCCCCGAAGGAGTCTCTGCGGGGGTTTTGGAAGAAACACTCCGGTGAGCCCGGCACTCTTCTATGGAATACTGTCTGGAATATGGCTGTTATTACCCACTGTTATGACTTCCGCGATTTGCAGGTGGCTGCCTTCAAAGGTGATGATTCGATAGTGCTTTGCAGTGAGTACCGTCAGAGCCCGGGGGCCGCTGTCTTGATCGCCGGCTGTGGCTTAAAGTTGAAGGTAGACTTTCGCCCGATTGGTTTGTATGCAGGTGTTGTGGTGGCCCCTGGCCTTGGCGCGCTTCCTGACGTTGTGCGCTTCGCCGGCCGGCTTACCGAGAAGAATTGGGGCCCTGGCCCTGAGCGGGCGGAGCAGCTCCGCCTCGCTGTGAGTGATTTTCTCCGCAAGCTTACGAATGTAGCACAGATGTGTGTGGATGTTGTTTCCCGTGTTTATGGGGTTTCCCCTGGGCTCGTTCATAACCTGATTGGCATGCTACAGGCTGTTGCTGATGGCAAGGCACATTTCACTGAGTCAGTAAAGCCAGTGCTCGACCTGACAAATTCAATCCTGTGTCGGGTGGAA
>ABB88699
ATGGAGGCCCACCAGTTTATTAAGGCTCCTGGCGTCACTACTGCTATTGAGCAGGCAGCTCTAGCAGCGGCCAACTCCGCCTTGGCGAATGCTGTGGTGGTCCGGCCTTTTCTTTCCCGGCTACAGACAGAGATTCTCATAAACTTGATGCAGCCCCGGCAGCTCGTTTTCCGGCCAGAGGTCCTGTGGAATCACCCAATTCAACGCGTGATCCGCAATGAGCTCGAGCAGTACTGCCGAGCCCGAGCCGGCCGCTGCCTTGAGGTGGGTGCCCACCCATGGTCTATTAATGACAACCCTAATGTCCTGCACCGCTGCTTTCTTAAACCTGTTGGCCGCGACGTCCAACGGTGGTATACCGCCCCAACCCGCGGCCCTGCAGCAAATTGTCGCCGGTCCGCCCTTCGTGGACTTCCACCTGCTGATCGGACGTATTGTTTTGACGGCTTTTCAGGCTGTACTTTTGCTGCTGAGACAGGTATTGCTCTTTATTCATTGCATGACCTGTGGCCCGCCGATGTCGCAGAGGCGATGGCTCGCCACGGCATGACCCGGCTGTATGCTGCCCTCCACCTCCCTCCAGAGGTGCTGCTTCCTCCTGGTACTTACCACACCACCTCGTATCTTTTAATTCATGACGGAGACCGTGCAGTAATTACGTACGAGGGGGATTCCAGTGCCGGGTACAATCATGATGTGTCTATCCTGCGCGCCTGGATCCGGACCACTAAGGTCACCGGTGAGCATCCGCTGGTGATCGAGCGGGTCCGAGCTGTGGGATGTCATTTCGTGCTTCTTCTTACGGCCGCCCCTGAGCCGCCGCCGATGCCGTATGTTCCATACCCTCGCTCGACCGAGGTCTATGTTCGGTCCATCTTTGGTCCTGGCGGCTCGCCGTCCCTTTTTCCGACTGCCTGCTCTACTAAGTCTACATTTCATGCCGTCCCTGTCCATATATGGGACAGGCTTATGCTTTTTGGTGCAACCCTCGATGACCAGGCTTTTTGCTGCTCGAGGCTAATGACCTATCTTCGTGGTATCAGTTACAAGGTCACAGTTGGCGCCCTTGTCGCCAACGAGGGCTGGAATGCCTCCGAAGACGCGTTGACTGCTGTGATTACTGCAGCCTACCTCACTATTTGTCATCAGAGGTACCTCCGCACGCAAGCGATCTCTAAAGGGATGAAGAGGCTGGAGCTAGAACATGCACAGAAGTTCATAACACGCCTCTACAGTTGGTTGTTCGAGAAATCTGGGCGCGATTATATCCCTGGTCGTCAGCTGCAGTTCTATGCTCAGTGTCGACGGTGGTTGTCTGCCGGCTTTCATCTCGACCCCCGTGTGCTTGTCTTTGATGAGGCGGCCCCTTGCCGTTGCCGGAATTTCCTCCGCAAGGCAGCTAACAAGTTCTGTTGCTTTATGCGGTGGTTAGGCCAGGACTGTACTTGCTTCCTCCAGCCTGTTGAGGGGCGGGTTGGTGAACAGGGTTATGATAACGAGGCATTCGAAGGTTCGGATGTTGACCCTGCCGAGGAGGCTACCGTCAGTATCTCCGGGTCGTATATTGTCACTGGCAGCCAGCTGCAACCCCTCTATCAAGCACTTGGCATACCTTCTGATCTTGTTGCACGTGCAAGCCGGCTCACCGCCACCGTTGAGGTCTCTGACGCTGACGGCCGTCTAGCTTGTAAGACCATTATAGGCAATAAAACCTTTTCAACGGTTTTTGCCGACGGTGCCCAGCTAGAGGCTAATGGCCCAGAGCAGTATGTGCTGTCATTTGACCCGGCTAAGCAAACCATGGCCGCCGGCCAGCATAGCCTCAGCTATACTCTAACGCCTGCCGGTCTCGAGGTTTCCATTGTCTCTGCTGGACTTGACTGTAAGGCTGTCTTTCCATCTGGCGTTGCTACGCCCTCAGCTTCTGGGGAGGTGTCTGCATTCTGTGCAGCTTTATATAGGTTTAACCGCTGTGCCCAGCGGCATTCTCTTATCGGGGGCTTGTGGTATTACCCTGAGGGGCTAGTTGGCCTGTTTCCGCCGTTCTCCCCGGGCCACAGCTGGGAGTCTGCTAACCCTTTCTGCGGTGAGAGTACACTCTACACTCGTACCTGGTCGGAGTCAGGCTTCTCGAGCTGTTTCTCCCCACTCGAGCTCTGCACCCCGGACCTGCCACCATCTGCTAATATTAATATGCCT------GTTCATCCCCCTTCTCCTGTAACCCCTGTACAAACCAAATCACCGGTCCCTGAGCAGGTGGCACCCCCCTCGGATTTACCTGACTGTGGTGCCGGCCCTATTTTG---------------ACCGGCACC---CCCGCG---------------GCGCCCCCC------------GCG---CCGCCGCAGTCTATA---ACCCATCTGTCTGGGCCCCGCCGGCGGTTACTTCACACCTACCCAGACGGTTCGAAGGTGTATGCCGGCTCTCTGTTTGAGTCTGAATGCACTTGGCTGGTCAATGCGTCTAACCCCGGCCACCGCCCTGGCGGCGGCCTTTGCCATGCATTCTATCAGCGGTTCCCGGAGTCGTTTGACCCCGCCGAGTTTATTATGAATGACGGGTTTGCGGCCTACACCCTGACCCCCCGGCCAATTATTCATGCTGTTGCCCCTGACTACCGAGTTGAGCAAAACCCTAAGCGGCTTGAGGCCGCTTATCGGGAGACATGTTCCCGCCGGGGGACTGCCGCTTACCCCTTGCTTGGCGCCGGCATATATAAGGTCCCCGTCGGGCTTAGCTTCGATGCCTGGGAACGTAACCACCGCCCAGGGGATGAACTGTACCTGACCGAGCCAGCTATAGCTTGGTTTGAAGCTAACCGACCTACCCTACCTGCTTTGACCATTACTGAGGATGCGGCACGCACCGCGAATCTGGCACTGGAGCTGGATGCAGCCACTGAAGTCGGCCGTGCGTGTGTTGGCTGCCGCGTCGAGCCCGGTGTGGTTCACTATCAGTTTACAGCTGGTGTTCCTGGCTCTGGTAAGTCTAGGTCGATCCAACAGGGGGATGTCGACGTGGTGGTAGTGCCGACCCGCGAGCTACGCAACTCATGGCGCCGTCGCGGGTTTGCAGCTTATACACCTCATACTGCAGCCCGTGTAACTCGCGGCCGTAGGGTTGTTATTGATGAGGCCCCTTCGCTTCCACCGCACCTGCTCTTGCTGCATATGCAGCGGGCCTCATCGGTTCATCTCCTCGGTGACCCCAACCAAATCCCCGCTATCGATTTTGAGCATGCCGGTCTAGTCCCGGCAATACGACCTGAGCTTGTCCCAACTAAATGGTGGCATCTTACCCATAGATGCCCGGCAGATGTCTGTGAGCTGATCCGCGGTGCGTACCCAAAGGTCCAGACTGCGAGCCGTGTCCTCCGTTCCCTGTTCTGGGGTGAGCCTCCTATTGGTCAGAAGTTGGTATTTACCCAGGCTGCAAAGGCCGCCAACCCCGGGGCAATCACAGTTCATGAAGCCCAGGGTGCAACATTTACTGAGACTACAATTATTGCCACTGCAGACGCCCGTGGGCTGATCCAGTCTTCTAGGGCCCATGCGATCGTCGCCCTGACTCGCCACACTGGGAAATGTGTGGTGGTCGATGCCCCAGGGCTCCTCCGTGAGGTCGGTATCTCCGATGCCATAGTCAATAACTTCTTTCTTTCCGGCGGTCAGGTTGGCCAGCACCGTCCGTCGGTGATACCACGTGGCACCATTGATAGTAATGTTGATACACTTGATGCATTCCCACCCTCTTGCCAGTTTAGTGCTTATCACCAGCTGGCTGAGGAGCTTGGCCACCGACCGGCCCCGATCGCTGCTGTCCTGCCCCCTTGTCCGGAGCTTGAGCAGGGCTTGCTCTATATGCCCCAGGAGTTAACTACATCGGATAGTGTGCTCACTTTCGAACTCACGGACATAGTGCATTGCCGTATGGCAGCGCCGAGTCAGCGCAAGGCAGTTCTGTCGACTTTAGTCGGCAGATATGGCCGCCGTACAAAGTTGTACGAAGCAGCCCATGCAGATGTTCGTGGGTCTCTAAATCATTTCATCCCTGAGCTCGGCCCCATTAGTGTCACTACCTGTGAGCTTTACGAGCTCGTAGAGGCTATGGTAGAGAAGGGTCAGGATGGCTCCGCAGTTTTGGAGCTCGATTTGTGCAGCCGTGATGTGTCTCGAATAACATTCTTTCAGAAGGACTGCAATAAGTTTACTACAGGTGAGACGATAGCGCATGGTAAGGTCGGGCAGGGCATATCTGCGTGGAGTAAGACTTTTTGCGCTTTGTTTGGCCCTTGGTTTCGCGCTATCGAAAAGGAGATTTTAGCTGCGCTTGCTCCCAATGTCTTCTATGGTGATGCATATGAGGACACAGTACTGGCCGCTGCTGTTGCGGGTGCTCCTGGCTGTAAGGTTTTTGAGAATGATTTTTCCGAGTTTGATAGTACCCAAAATAATTTCTCATTA------------------GGGTTGGAGTGTATAATTATGGAGGAGTGCGGGATGCCACAGTGGATGATCCGACTCTACCACCTTGTTCGTTCTGCCTGGGTTCTGCAGGCCCCGAAGGAGTCCCTACGGGGCTTTTGGAAGAAGCATTCTGGTGAGCCTGGCACCCTGTTATGGAACACTGTATGGAATATGGCAGTTATAGCACATTGTTATGAGTTTCGTGACCTAAAAGTTGCGGCGTTCAAAGGGGATGATTCTGTTGTGCTCTGTGGCGATTACCGGCAGAGCCGCAATGCGGCTGCGTTAATCGCTGGTTGCGGGTTGAAGCTTAAAGTGGACTTTAGGCCTATTGGGCTATATGCTGGTGTTGTTGTGGCTCCGGGCCTTGGCACCCTTCCCGATGTCGTCAGGTTCGCCGGGCGGCTTTCGGAAAAGAATTGGGGGCCGGGCCCGGAGAGAGCGGAGCAGCTCCGGCTGGCAGTTTGTGACTTTTTGCGAAAGTTAACTAATGTGGCTCAGGTGTGTGTGGACGTTGTTTCGCAGGTTTACGGTGTCAGCCCTGGATTGGTACATAACCTGATTGGAATGCTTCAGACCATTGCCGATGGTAAGGCACATTTTACTGAAACAATCAAACCTGTTCTTGACCTTACTAGCTCCATCATATATCGGATGGAA
>AFB71112
ATGGAGGCCCACCAGTTTATCAAGGCTCCTGGCATCACTACTGCTATTGAGCAGGCTGCTCTAGCAGCGGCCAACTCTGCCCTGGCGAATGCTGTGGTAGTTAGGCCTTTTCTCTCTCACCAGCAGATTGAGATCCTCATTAACCTAATGCAACCTCGCCAGCTTGTTTTCCGCCCCGAGGTTTTCTGGAATCACCCCATCCAGCGCGTCATCCATAATGAGTTGGAGCTTTACTGCCGCGCCCGCTCCGGCCGCTGCCTTGAAATTGGCGCCCACCCCCGCTCAATAAATGATAATCCTAATGTGGTCCACCGCTGCTTCCTCCGCCCTGTTGGGCGTGATGTTCAGCGCTGGTATACTGCACCCACTCGCGGGCCGGCTGCTAACTGCCGGCGTTCCGCGCTGCGCGGGCTCCCCGCTGCCGACCGCACTTACTGGTTCGACGGGTTTTCTGGCTGTAACTTTCCCGCCGAGACGGGCATTGCCCTCTACTCCCTTCACGATATGTCACCATCTGACGTCGCCGAGGCCATGTCCCGCCATGGTATGACGCGGCTTTATGCCGCCCTCCATCTTCCGCCCGAGGTCTTGCTGCCCCCTGGCACATACCGCACCGCATCGTATTTGCTGATTCATGACGGCAGGCGCGTTGTGGTGACGTATGAGGGTGACACTAGTGCTGGCTACAACCACGATGTCTCCAACCTGCGCTCCTGGATTAGAACCACCAAGGTCACCGGAGACCACCCCCTTGTTATCGAGCGGGTCAGGGCCATAGGCTGCCACTTTGTCCTCTTGCTTACGGCGGCCCCGGAGCCATCACCTATGCCTTATGTCCCTTACCCCCGGTCTACCGAGGTCTATGTTCGATCGATTTTCGGCCCGGGTGGTACTCCTTCTTTATTCCCAACCTCATGTTCGACTAAGTCCACCTTCCACGCCGTCCCTACCCATATTTGGGACCGTCTTATGTTGTTCGGGGCCACCCTGGACGACCAAGCCTTTTGCTGCTCCCGTTTAATGACCTATCTTCGCGGCATTAGCTACAAGGTCACTGTGGGTACCCTTGTGGCTAACGAAGGCTGGAACGCCTCTGAGGACGCCCTCACAGCTGTCATCACCGCCGCCTACCTTACCATTTGTCACCAGCGGTACCTCCGCACCCAGGCTATATCTAAAGGGATGCGTCGCCTGGAACGGGAGCATGCCCAGAAGTTTATAACACGTCTCTACAGCTGGCTCTTCGAGAAGTCCGGCCGTGATTACATCCCCGGCCGTCAGTTGGAGTTTTACGCCCAGTGTAGGCGCTGGCTTTCGGCCGGCTTCCATCTTGACCCACGGGTGCTGGTTTTTGACGAGTCGGCCCCCTGCCACTGCAGGACTGCGATCCGTAAGGCTCTCTCAAAGTTCTGCTGCTTTATGAAGTGGCTTGGTCAGGAGTGTACTTGTTTCCTTCAGCCTGCAGAAGGCGTCGTTGGCGACCAGGGCCACGATAATGAGGCCTATGAGGGGTCCGATGTTGACCCCGCTGAGTCCGCCGTTAGTGATATATCTGGGTCCTATGTCGTCCTTGGCACAGCCCTCCAACCTCTTTACCAGGCCCTCGATCTCCCCGCTGAGATTGTGGCTCGTGCGGGTCGGCTGACCGCCACAGTAAAGGTCTCCCAGACCGATGGGCGGATCGATCGTGAGACCCTTCTTGGTAACAAAATCTTCCGCACGTCATTCGTTGACGGGGCGGTCTTAGAGACCAATGGCCCGGAGCGCCACAATCTTTCTTTTGATGTCAGTCAGAGCACTATGGCTGCTGGCCCTTTCAGTCTCACCTATGCCGCCTCTGCAGCTGGGCTGGAGGTGCGTTATGTTGCTGCCGGGCTTGACCACCGGGCGGTTTTTGCCCCCGGTGTTTCACCCCGGTCGACCCCCGGCGAGGTCACCGCTTTCTGCTCTGCCCTATACAGGTTCAATCGTGAGGCCCAGCGCCATTCGCTGACCGGTAATCTATGGTTTCATCCTGAGGGGCTCCTTGGCCTCTTCGCCCCGTTTTCACCCGGGCATGTCTGGGAGTCGGCTAATCCATTCTGTGGCGAGAGCACACTTTATACTCGCACTTGGTCGGAGGTTGACGCCGTCTCTAGT------CCG---------GCCCGGCCTGATTTGGGTTTTATGTCTGAGCCCTCTATACCTAGTAGGGCCGCCACACCTATCCCCGCGGCCCCCCTACCT------TCCTCCGCACCGGATCCATCCCCCCCCCCTTTTGCCCCGGCGCCTGATGAGCCGGCTTCTGGTACC---------------ACCGCCGGG------------------------GCCCCGGCC------------ATA---------------------ACCCACCAGACGGCCCGGCACCGCCGCCTGCTCTTAACCTACCCGGATGGCTCTAAGGTCTTTGCCGGCTCGCTGTTCGAGTCGACATGCACGTGGCTTGTCAACGCGTCTAATGTTGACCACCGCCCTGGCGGCGGGCTTTGCCATGCATTTTACCAAAGGTACCCCGCCTCCTTTGATGCCGCCTCTTTTGTGATGCGCGACGGTGCGGCCGCGTACACATTAACCCCTCGGCCAATAATTCATGCTGTCGCCCCTGATTATAGGTTGGAACATAACCCAAAGAGGCTTGAGGCTGCTTATCGGGAGACTTGCTCCCGCCTTGGCACCGCTGCATACCCGCTCCTCGGGACCGGCATATACCAGGTGCCGATCGTCCCCAGTTTTGACGCCTGGGAGCGGAATCACCGCCCCGGGGATGAGTTGTACCTCCCTGAGCTTGCTGCCAGATGGTTTGAGGCCAATCGGCCGACCCGCCCAACTCTCACTATAACTGAGGATGTTGCACGGACAGCGAACCTGGCCATTGAGCTGGACTCAGCCACAGATGTCGGCCGGGCCTGTGCCGGCTGCCGGGTCACCCCCGGCGTTGTTCAGTACCAGTTTACTGCTGGTGTGCCTGGATCCGGCAAGTCCCGCTCTATTACTCAAGCCGATGTGGACGTTGTCGTGGTCCCGACGCGCGAGTTGCGCAATGCCTGGCGCCGCCGTGGCTTTGCTGCTTTCACTCCGCATACAGCCGCTAGAGTCACCCAGGGGCGCCGGGTTGTTATTGATGAGGCTCCGTCACTCCCTCCTCACCTGCTGCTGCTCCACATGCAGCGGGCCGCCACCGTCCATCTCCTTGGCGACCCGAATCAGATCCCGGCTATTGACTTTGAGCACGCTGGGCTCGTCCCCGCCATCAGGCCCGACTTGGCCCCTACCTCCTGGTGGCATGTCACCCATCGCTGCCCTGCGGATGTATGTGAGCTGATCCGTGGTGCATACCCCATGATCCAGACCACTAGCCGGGTCTTCCGTTCGCTATTCTGGGGCGAGCCTGCCATTGGGCAGAAACTAGTGTTCACCCAGGCGGCTAAGGCCGCCAACCCTGGCTCAGTGACAGTCCACGAGGCACAGGGCGCTACCTACACGGAGACCACCATTATTGCCACGGCAGACGCCCGGGACCTTATTCAGTCGTCTCGGGCTCATGCCATCGTCGCTCTGACGCGCCACACTGAGAAGTGCGTCATCATTGACGCACCGGGCCTGCTTCGCGAGGTGGGCATCTCCGATGCAATCGTCAATAACTTTTTCCTCGCCGGTGGCGAAGTTGGTCACCAGCGCCCATCTGTTATTCCCCGTGGCAATCCTGATGCCAATGTTGACACCCTGGCTGCCTTTCCACCTTCTTGCCAGATTAGTGCCTTTCATCAGCTGGCTGAGGAGCTCGGCCACAGACCTGCCCCTGTTGCAGCTGTTTTACCACCCTGCCCCGAGCTTGAACAGGGCCTCCTCTACCTGCCCCAGGAACTCACCACCTGTGATAGCGTTGTAACATTTGAATTAACAGATATTGTGCACTGCCGCATGGCCGCCCCGAGCCAGCGCAAGGCCGTGCTGTCCACACTCGTGGGCCGCTACGGCCGTCGCACAAAGCTGTACAATGCCTCCCACTCTGATGTTCGCGACTCTCTCGCCCGTTTTATCCCCGCCATTGGCCCCGTACAGGTTACAACTGGGGAATTGTACGAGCTAGTTGAGGCCATGGTCGAGAAGGGCCAGGATGGCTCCGCCGTCCTTGAGCTCGACCTTTGCAACCGTGACGTGTCCAGGATCACCTTCTTTCAGAAAGATTGTAATAAGTTCACCACGGGCGAGACCATTGCCCATGGTAAAGTGGGCCAGGGCATTTCGGCCTGGAGCAAGACCTTTTGTGCTCTCTTTGGCCCTTGGTTCCGTGCTATTGAGAAGGCTATTCTGGCCCTGCTCCCTCAGGGTGTGTTTTACGGTGATGCCTATGATGACACCGTCTTCTCGGCGGCTGTGGCTGCAGCAAAGGCATCCATGGTGTTTGAGAATGACTTTTCTGAGTTTGACTCCACCCAGAATAATTTTTCTCTA------------------GGCCTTGAGTGTGCTATTATGGAGGAGTGCGGGATGCCGCAGTGGCTCATCCGCTTGTATCACCTTATAAGGCCTGCGTGGATCTTGCAGGCCCCGAAGGACTCTCTGCGGGGGTTTTGGAAGAAACACTCCGGTGAGCCCGGCACTCTTCTATGGAATACTGTCTGGAATATGGCCGTTATTACCCACTGCTATGACTTCCGCGATTTGCAGGTGGCTGCCTTCAAAGGTGATGATTCGATAGTGCTTTGCAGTGAGTACCGTCAGAGCCCGGGGGCCGCTGTCTTGATCGCCGGCTGTGGCTTAAAGTTGAAGGTAGACTTTCGCCCGATTGGTTTGTATGCAGGTGTTGTGGTGGCCCCTGGCCTTGGCGCGCTTCCTGATGTTGTGCGCTTCGCCGGCCGGCTTACCGAGAAGAATTGGGGCCCTGGCCCTGAGCGGGCGGAGCAGCTCCGCCTCGCTGTGAGTGACTTCCTCCGCCAGCTTACGAATGTAGCACAGATGTGTGTGGATGTTGTTTCCCGTGTTTATGGGGTTTCCCCTGGGCTCGTTCATAACCTGATTGGCATGCTACAGGCTGTTGCTGACGGCAAGGCACATTTCACTGAGTCAGTAAAACCAGTGCTCGACTTGACAAATTCAATTCCGTGTCGGGTGGAA
>AAA45734
ATGGAGGCCCATCAGTTTATTAAGGCTCCTGGCATCACTACTGCTATTGAGCAGGCTGCTCTAGCAGCGGCCAACTCTGCCCTGGCGAATGCTGTGGTAGTTAGGCCTTTTCTCTCTCACCAGCAGATTGAGATCCTCATTAACCTAATGCAACCTCGCCAGCTTGTTTTCCGCCCCGAGGTTTTCTGGAATCATCCCATCCAGCGTGTCATCCATAACGAGCTGGAGCTTTACTGCCGCGCCCGCTCCGGCCGCTGTCTTGAAATTGGCGCCCATCCCCGCTCAATAAATGATAATCCTAATGTGGTCCACCGCTGCTTCCTCCGCCCTGTTGGGCGTGATGTTCAGCGCTGGTATACTGCTCCCACTCGCGGGCCGGCTGCTAATTGCCGGCGTTCCGCGCTGCGCGGGCTTCCCGCTGCTGACCGCACTTACTGCCTCGACGGGTTTTCTGGCTGTAACTTTCCCGCCGAGACTGGCATCGCCCTCTACTCCCTTCATGATATGTCACCATCTGATGTCGCCGAGGCCATGTTCCGCCATGGTATGACGCGGCTCTATGCCGCCCTCCATCTTCCGCCTGAGGTCCTGCTGCCCCCTGGCACATATCGCACCGCATCGTATTTGCTAATTCATGACGGTAGGCGCGTTGTGGTGACGTATGAGGGTGATACTAGTGCTGGTTACAACCACGATGTCTCCAACTTGCGCTCCTGGATTAGAACCACCAAGGTTACCGGAGACCATCCCCTCGTTATCGAGCGGGTTAGGGCCATTGGCTGCCACTTTGTTCTCTTGCTCACGGCAGCCCCGGAGCCATCACCTATGCCTTATGTTCCTTACCCCCGGTCTACCGAGGTCTATGTCCGATCGATCTTCGGCCCGGGTGGCACCCCTTCCTTATTCCCAACCTCATGCTCCACTAAGTCGACCTTCCATGCTGTCCCTGCCCATATTTGGGACCGTCTTATGCTGTTCGGGGCCACCTTGGATGACCAAGCCTTTTGCTGCTCCCGTTTAATGACCTACCTTCGCGGCATTAGCTACAAGGTCACTGTTGGTACCCTTGTGGCTAATGAAGGCTGGAATGCCTCTGAGGACGCCCTCACAGCTGTTATCACTGCCGCCTACCTTACCATTTGCCACCAGCGGTATCTCCGCACCCAGGCTATATCCAAGGGGATGCGTCGTCTGGAACGGGAGCATGCCCAGAAGTTTATAACACGCCTCTACAGCTGGCTCTTCGAGAAGTCCGGCCGTGATTACATCCCTGGCCGTCAGTTGGAGTTCTACGCCCAGTGCAGGCGCTGGCTCTCCGCCGGCTTTCATCTTGATCCACGGGTGTTGGTTTTTGACGAGTCGGCCCCCTGCCATTGTAGGACCGCGATCCGTAAGGCGCTCTCAAAGTTTTGCTGCTTCATGAAGTGGCTTGGTCAGGAGTGCACCTGCTTCCTTCAGCCTGCAGAAGGCGCCGTCGGCGACCAGGGTCATGATAATGAAGCCTATGAGGGGTCCGATGTTGACCCTGCTGAGTCCGCCATTAGTGACATATCTGGGTCCTATGTCGTCCCTGGCACTGCCCTCCAACCGCTCTACCAGGCCCTCGATCTCCCCGCTGAGATTGTGGCTCGCGCGGGCCGGCTGACCGCCACAGTAAAGGTCTCCCAGGTCGATGGGCGGATCGATTGCGAGACCCTTCTTGGTAACAAAACCTTTCGCACGTCGTTCGTTGACGGGGCGGTCTTAGAGACCAATGGCCCAGAGCGCCACAATCTCTCCTTCGATGCCAGTCAGAGCACTATGGCCGCTGGCCCTTTCAGTCTCACCTATGCCGCCTCTGCAGCTGGGCTGGAGGTGCGCTATGTTGCTGCCGGGCTTGACCATCGGGCGGTTTTTGCCCCCGGTGTTTCACCCCGGTCAGCCCCCGGCGAGGTTACCGCCTTCTGCTCTGCCCTATACAGGTTTAACCGTGAGGCCCAGCGCCATTCGCTGATCGGTAACTTATGGTTCCATCCTGAGGGACTCATTGGCCTCTTCGCCCCGTTTTCGCCCGGGCATGTTTGGGAGTCGGCTAATCCATTCTGTGGCGAGAGCACACTTTACACCCGTACTTGGTCGGAGGTTGATGCCGTCTCTAGT------CCA---------GCCCGGCCTGACTTAGGTTTTATGTCTGAGCCTTCTATACCTAGTAGGGCCGCCACGCCTACCCTGGCGGCCCCTCTACCC------CCCCCTGCACCGGACCCTTCCCCCCCTCCCTCTGCCCCGGCGCTTGCTGAGCCGGCTTCTGGCGCT---------------ACCGCCGGG------------------------GCCCCGGCC------------ATA---------------------ACTCACCAGACGGCCCGGCACCGCCGCCTGCTCTTCACCTACCCGGATGGCTCTAAGGTATTCGCCGGCTCGCTGTTCGAGTCGACATGCACGTGGCTCGTTAACGCGTCTAATGTTGACCACCGCCCTGGCGGCGGGCTTTGCCATGCATTTTACCAAAGGTACCCCGCCTCCTTTGATGCTGCCTCTTTTGTGATGCGCGACGGCGCGGCCGCGTACACACTAACCCCCCGGCCAATAATTCACGCTGTCGCCCCTGATTATAGGTTGGAACATAACCCAAAGAGGCTTGAGGCTGCTTATCGGGAAACTTGCTCCCGCCTCGGCACCGCTGCATACCCGCTCCTCGGGACCGGCATATACCAGGTGCCGATCGGCCCCAGTTTTGACGCCTGGGAGCGGAACCACCGCCCCGGGGATGAGTTGTACCTTCCTGAGCTTGCTGCCAGATGGTTTGAGGCCAATAGGCCGACCCGCCCGACTCTCACTATAACTGAGGATGTTGCACGGACAGCGAATCTGGCCATCGAGCTTGACTCAGCCACAGATGTCGGCCGGGCCTGTGCCGGCTGTCGGGTCACCCCCGGCGTTGTTCAGTACCAGTTTACTGCAGGTGTGCCTGGATCCGGCAAGTCCCGCTCTATCACCCAAGCCGATGTGGACGTTGTCGTGGTCCCGACGCGTGAGTTGCGTAATGCCTGGCGCCGTCGCGGCTTTGCTGCTTTTACCCCGCATACTGCCGCCAGAGTCACCCAGGGGCGCCGGGTTGTCATTGATGAGGCTCCATCCCTCCCCCCTCACCTGCTGCTGCTCCACATGCAGCGGGCCGCCACCGTCCACCTTCTTGGCGACCCGAACCAGATCCCAGCCATCGACTTTGAGCACGCTGGGCTCGTCCCCGCCATCAGGCCCGACTTAGGCCCCACCTCCTGGTGGCATGTTACCCATCGCTGGCCTGCGGATGTATGCGAGCTCATCCGTGGTGCATACCCCATGATCCAGACCACTAGCCGGGTTCTCCGTTCGTTGTTCTGGGGTGAGCCTGCCGTCGGGCAGAAACTAGTGTTCACCCAGGCGGCCAAGCCCGCCAACCCCGGCTCAGTGACGGTCCACGAGGCGCAGGGCGCTACCTACACGGAGACCACTATTATTGCCACAGCAGATGCCCGGGGCCTTATTCAGTCGTCTCGGGCTCATGCCATTGTTGCTCTGACGCGCCACACTGAGAAGTGCGTCATCATTGACGCACCAGGCCTGCTTCGCGAGGTGGGCATCTCCGATGCAATCGTTAATAACTTTTTCCTCGCTGGTGGCGAAATTGGTCACCAGCGCCCATCAGTTATTCCCCGTGGCAACCCTGACGCCAATGTTGACACCCTGGCTGCCTTCCCGCCGTCTTGCCAGATTAGTGCCTTCCATCAGTTGGCTGAGGAGCTTGGCCACAGACCTGTCCCTGTTGCAGCTGTTCTACCACCCTGCCCCGAGCTCGAACAGGGCCTTCTCTACCTGCCCCAGGAGCTCACCACCTGTGATAGTGTCGTAACATTTGAATTAACAGACATTGTGCACTGCCGCATGGCCGCCCCGAGCCAGCGCAAGGCCGTGCTGTCCACACTCGTGGGCCGCTACGGCGGTCGCACAAAGCTCTACAATGCTTCCCACTCTGATGTTCGCGACTCTCTCGCCCGTTTTATCCCGGCCATTGGCCCCGTACAGGTTACAACTTGTGAATTGTACGAGCTAGTGGAGGCCATGGTCGAGAAGGGCCAGGATGGCTCCGCCGTCCTTGAGCTTGATCTTTGCAACCGTGACGTGTCCAGGATCACCTTCTTCCAGAAAGATTGTAACAAGTTCACCACAGGTGAGACCATTGCCCATGGTAAAGTGGGCCAGGGCATCTCGGCCTGGAGCAAGACCTTCTGCGCCCTCTTTGGCCCTTGGTTCCGCGCTATTGAGAAGGCTATTCTGGCCCTGCTCCCTCAGGGTGTGTTTTACGGTGATGCCTTTGATGACACCGTCTTCTCGGCGGCTGTGGCCGCAGCAAAGGCATCCATGGTGTTTGAGAATGACTTTTCTGAGTTTGACTCCACCCAGAATAACTTTTCTCTG------------------GGTCTAGAGTGTGCTATTATGGAGGAGTGTGGGATGCCGCAGTGGCTCATCCGCCTGTATCACCTTATAAGGTCTGCGTGGATCTTGCAGGCCCCGAAGGAGTCTCTGCGAGGGTTTTGGAAGAAACACTCCGGTGAGCCCGGCACTCTTCTATGGAATACTGTCTGGAATATGGCCGTTATTACCCACTGTTATGACTTCCGCGATTTTCAGGTGGCTGCCTTTAAAGGTGATGATTCGATAGTGCTTTGCAGTGAGTATCGTCAGAGTCCAGGAGCTGCTGTCCTGATCGCCGGCTGTGGCTTGAAGTTGAAGGTAGATTTCCGCCCGATCGGTTTGTATGCAGGTGTTGTGGTGGCCCCCGGCCTTGGCGCGCTCCCTGATGTTGTGCGCTTCGCCGGCCGGCTTACCGAGAAGAATTGGGGCCCTGGCCCTGAGCGGGCGGAGCAGCTCCGCCTCGCTGTTAGTGATTTCCTCCGCAAGCTCACGAATGTAGCTCAGATGTGTGTGGATGTTGTTTCCCGTGTTTATGGGGTTTCCCCTGGACTCGTTCATAACCTGATTGGCATGCTACAGGCTGTTGCTGATGGCAAGGCACATTTCACTGAGTCAGTAAAACCAGTGCTCGACTTGACAAATTCAATCTTGTGTCGGGTGGAA
>AAO67358
ATGGAGGCCCATCAGTTTATTAAGGCTCCTGGCATCACTACCGCCATCGAGCAAGCTGCTCTGGCTGCGGCCAACTCTGCCCTGGCGAATGCTGTGGTAGTTCGGCCGTTCTTATCACGTGTTCAGACTGAAATCCTTATCAATTTGATGCAACCCCGGCAGCTGGTATTCCGCCCTGAGGTTTTGTGGAACCACCCAATCCAGCGTGTTATCCATAATGAGCTAGAACAATACTGCCGGGCCCGTGCCGGGCGTTGCTTGGAGGTGGGAGCCCACCCGAGGTCTATTAATGACAACCCTAATGTCCTGCACCGGTGCTTCCTCCGCCCTGTTGGAAGGGACGTTCAGCGCTGGTATTCTGCCCCCACCCGCGGTCCGGCGGCTAACTGCCGCCGTTCCGCACTGCGTGGTTTGCCTCCCGTTGATCGGACCTATTGTTTCGACGGGTTTTCTCGCTGCGCTTTTGCAGCTGAGACCGGAATAGCTCTGTATTCACTGCACGACCTCTGGCCGGCTGATGTTGCGGAGGCTATGGCCCGCCATGGGATGACGCGCTTGTATGCCGCACTCCACTTGCCCCCTGAGGTCCTGTTACCACCTGGCACCTACCATACGACCTCATACCTTTTGATTCATGATGGTGATCGTGCAGTCGTAACATATGAGGGCGACACTAGTGCAGGGTATAACCATGATGTGTCTATACTCCGCGCATGGATCCGCACAACTAAGATAGTTGGTGACCATCCGCTGGTGATAGAGCGGGTCCGCGCCATTGGCTGCCACTTTGTTTTGCTTCTTACTGCAGCCCCTGAACCATCTCCTATGCCCTATGTCCCTTACCCCCGCTCGACGGAGGTGTACGTCCGCTCGATATTCGGCCCTGGGGGCTCGCCATCCCTCTTCCCATCAGCTTGCTCCACAAAGTCAACCTTTCATGCCGTCCCGGTGCACATCTGGGACCGGCTTATGCTTTTTGGCGCCACTTTGGATGATCAGGCCTTTTGTTGCTCGCGGCTTATGACCTATCTCCGCGGGATTAGTTATAAGGTCACTGTTGGTGCACTTGTTGCTAATGAGGGTTGGAACGCCTCGGAGGATGCGCTTACAGCTGTTATTACTGCGGCGTATTTGACCATTTGTCATCAGCGATATCTTCGGACCCAGGCAATATCCAAGGGCATGCGTCGGCTAGAGGTAGAACATGCCCAGAAGTTYATTACAAGGCTGTATAGCTGGCTGTTTGAGAAATCCGGCCGTGATTATATCCCCGGCCGTCAGCTCCAATTTTATGCACAGTGTCGYCGCTGGCTTTCGGCCGGTTTTCACCTGGACCCTAGGGTGCTCGTCTTTGATGAGTCGGTCCCCTGCCGCTGCAGGAGCTTCCTAAAGAAGGCTGCCGGTAAGATCTGCTGTTTTATGAAGTGGTTGGGCCAGGAGTGCACCTGTTTCCTAGAACCGGCTGAAGGTCTGGTTGGTGACTGTGGCCACGATAACGAGGCCTTCGAGGGGTCTGAGGTGGATCCCGCTGAGCCAGCCCACCTTGACGTTTCCGGGACCTATGCAGTCCACGGGCGCCAACTTGAGGCCCTTTACAGAGCACTTAACATCCCGCAAGACATCGCAGCTCGCGCATCTCGTCTGACGGCCACTGTGGAGCTTGCTGCCAGCCCAGGCCGCCTTGAGTGCCGCACAGTGCTTGGGAACAAGACGTTCCGTACGACTGTAGTTGATGGCGCCCATCTTGAAGCCAACGGCCCGGAGCAGTATGTCTTAACATTTGATGATTCTYGTCAGTCCATGGGTGCTGGGCCCCATAGTCTTACTTACGAGCTCACCCCCGCCGGTCTACAGGTTAGGATATCTTCAAACGGCTTGGACTGTACTGCAGTCTTTCCCCCTGGCGGAGCCCCTAGTGCTGAGCCGGGGGAGGTGGCGGCTTTTTGCAGTGCTCTATATAGGTACAACAGGTTCACCCAGCGCCATTCGCTAACTGGTGGGCTGTGGTTGCACCCCGAGGGGCTGCTAGGTTTGTTCCCTCCATTTTCCCCTGGACACCTCTGGGAGTCTGCGAATCCCTTCTGTGGTGAGGGAACGTTATATACTCGAACCTGGTCTACATCTGGCTTTTCTAGTGACTTTTCCCCCCCGGAAGCGGCCGCTAACGGTGAACCGCCCCCGGGT------------------------------GCCCCCTCCACCAGCGGCATCTGGGTGCTCCCGCCGCCTTCTGAGGGATCGGAGGTTGCACTA---CCCACAACTCCGGTGCGTAAGCCTGTCGAT---------------CTGCCGGTC---TCCATC---------------CCTCCCGAG------------GCC---CCCGCCCGTAAGCCGCCCGCCCCCCCGCCGGCTCGTACTCGCCGGCTTCTCTACACTTACCCGGACGGGGCTAAGGTGTATGCAGGGTCCCTTTTTGAGTCTGACTGTGATTGGCTGGTCAACGCGTCCAATCCCGGCCATCGTCCCGGCGGCGGCCTCTGTCATGCTTTCTACCAGCGGTTCCCGGAATCGTTCTACCCGGCCGATTTCATCATGCGCGATGGCCTCGCTGCGTACACCCTGACCCCCCGCCCGATTATACATGCTGTGGCCCCTGATTACCGGGTTGAACAGAATCCTAAGAGGTTGGAGGCTGCATACCGTGAGACTTGCTCCCGGCGTGGCACTGCTGCTTACCCATTGTTAGGTTCGGGGATCTATCAAGTCCCTGTGGGTTTGAGCTTTGATGCTTGGGAGCGTAACCACCGCCCCGGGGATGAGCTTTACCTAACCGAACCCGCTGCCGCCTGGTTCGAAGCCAATAAACCGGCCCAGCCGGCCCTCACGATAACTGAGGACATCGCCCGCACGGCTAATCTCGCGCTTGAGATCGACTCCGCCACCGAGGTGGGTCGGGCCTGTGCCGGCTGCACTGTTAGCCCTGGGATTGTCCATTATCAGTTCACTGCCGGGGTTCCCGGTTCCGGGAAGTCCAGGTCTATCCAGCAGGGGGATGTTGATGTTGTGGTCGTGCCTACCCGTGAACTCCGTAACAGCTGGAGGCGCCGTGGTTTTGCAGCCTTCACGCCGCATACGGCAGCCCGTGTCACCGGGGGTCGGCGAGTTGTAATCGATGAAGCGCCCTCGCTACCACCGCACCTCCTATTACTCCATATGCAGCGAGCCTCATCGGTTCATCTTCTTGGCGACCCGAATCAGATCCCTGCGATTGACTTTGAACACGCTGGCCTAGTCCCCGCAATCCGTCCCGAGCTTGCCCCCACTAGTTGGTGGCATGTCACACACCGTTGCCCCGCCGATGTGTGTGAGCTCATACGCGGGGCTTACCCTAAAATTCAAACCACTAGCCGTGTGCTGCGGTCCTTATTTTGGAATGAGCCTGCAATAGGGCAAAAGTTGGTCTTTACGCAGGCGGCTAAGGCCGCCAACCCTGGTGCAATTACTGTCCACGAGGCCCAGGGTGCCACATTTACAGAGACCACAATCATAGCTACAGCCGATGCCCGGGGCCTCATCCAGTCCTCCCGAGCCCACGCTATAGTTGCATTGACCCGCCACACAGAGAAATGTGTTATCCTGGACGCCCCTGGTCTGCTGCGTGAGGTCGGYATTTCAGACATCATTGTAAATAATTTCTTTCTGGCCGGCGGCGAGGTGGGCCATCACCGCCCCTCTACCATACCCCGCGGTAACCCGGACCGGAACTTGGACACCTTGCAGGCTTTCCCTCCATCTTGTCAAATTAGCGCTTACCATCAGTTGGCTGAAGAGTTGGGCCACCGGCCAGCCCCAGTCGCCGCTGTTTTGCCCCCTTGCCCTGAGCTCGAACAAGGCCTGCTTTACATGCCGCAGGAGCTCGCTGTATCCGACAGTGTCCTAGTGTTTGAGCTCACGGATATAGTTCATTGCCGGATGGCTGCCCCAAGCCAACGGAAAGCCGTCCTCTCGACATTGGTGGGCAGGTATGGCCGTCGGACAAAGTTGTATGAGGCGGCCCACTCTGACGTCCGTGAGTCCTTGGCAAAGTTTATTCCCACTATTGGCCCAGTCCAGGCCACCACATGTGAGCTATGTGAGCTGGTCGAGGCTATGGTGGAGAAGGGCCAGGATGGTTCTGCCGTCCTGGAGCTTGACCTCTGCAGTCGCGATGTCTCCCGCATCACATTTTTCCAAAAGGATTGTAATAAGTTTACAACCGGTGAGACCATTGCCCACGGTAAGGTGGGCCAGGGAATCTCGGCTTGGAGCAAGACCTTTTGTGCCCTATTCGGACCTTGGTTCCGTGCTATTGAAAAAGAGATCTTAGCCCTGCTCCCGCCTAACATTTTCTACGGCGACGCTTACGAAGAGTCGGTCTTCTCTGCCGCCGTTTCTGGAGCTGGCACTAGTATGGTCTTTGAGAATGACTTTTCTGAATTTGATAGCACTCAGAATAATTTCTCCCTT------------------GGTCTCGAGTGTGTTATTATGGAGGAGTGTGGCATGCCGCAGTGGCTTGTCCGGCTATATCACCTAGTCCGGTCGGCCTGGACCCTACAGGCCCCGAAGGAGTCTCTGAAAGGTTTCTGGAAGAAGCACTCCGGCGAGCCTGGCACGCTTCTCTGGAATACTGTCTGGAACATGGCAATTATAGCTCATTGCTATGAGTTCCGCGACTTTAAGGTCGCTGCGTTTAAAGGGGATGATTCAGTGGTTCTGTGCAGTGACTACCGCCAGAGTCGTAATGCGGCTGCCCTGATTGCTGGCTGTGGGTTGAAGTTGAAAGTTGATTACCGCCCTATTGGGCTGTATGCTGGCGTGGTGATTGCCCCAGGTTTGGGAGCTCTACCTGATGTGGTTAGGTTTGCCGGTCGGCTGTCTGAGAAGAACTGGGGTCCCGGCCCCGAGCGAGCTGAGCAGCTGCGCCTGGCTGTTTGTGACTTTCTTCGAGGGTTAACGAATGTTGCGCAGGTTTGTGTTGATGTGGTGTCCCGTGTTTATGAGGTCAGCCCCGGGTTAGTACATAACCTTATTGGCATGCTGCAGACCATTGCAGACGGCAAGGCCCACTTTACTGAGACTGTTAAACCGGTACTGGATCTTACGAACTCCATTATACAGAGGCTAGAA
>BAE98087
ATGGAGGCCCACCAGTTTATTAAGGCTCCTGGCATTACTACTGCCATTGAGCAGGCTGCTCTGGCTGCGGCTAACTCCGCCTTGGCGAATGCTGTGGTGGTCCGGCCGTTCTTATCCCGCACCCAGACTGACATTCTCATTAATTTGATGCAACCCCGGCAGCTCGTATTCCGCCCTGAGGTTTTATGGAACCATCCGATCCAGCGAGTCATACATAATGAGCTGGAGCAGTATTGCCGTGCTCGAGCTGGTCGCTGCCTGGAGGTAGGGGCTCATCCAAGATCTATTAATGACAACCCCAATGTCTTGCACCGGTGCTTTCTTCGTCCGGTTGGGAGAGATGTGCAGCGTTGGTACTCCGCCCCGACTCGCGGTCCGGCGGCTAACTGCCGCCGCTCCGCGCTACGTGGCTTACCCCCTGTCGATCGTACCTACTGCTTCGACGGGTTCTCCCGCTGTGCCTTTGCTGCTGAGACTGGAATTGCCTTATACTCATTACATGACCTCTGGCCTGCGGATGTCGCAGAGGCCATGGCCCGCCATGGGATGACACGCTTATACGCAGCCCTTCATCTACCCCCTGAGGTTTTGTTACCACCTGGTACTTATCATACCACCTCTTATTTGCTGATTCACGACGGTGATCGTGCTGTTGTCACTTATGAGGGGGACACTAGTGCGGGCTATAATCATGATGTGTCCATCCTCCGTGCATGGATTCGTACAACTAAGATAGTTGGTGACCACCCGCTGGTCATAGAGAGGGTTCGTGCTATCGGCTGCCATTTTGTGCTGCTCCTCACCGCAGCCCCTGAGCCATCCCCCATGCCTTATGTCCCATACCCTCGATCAACAGAGGTGTATGTTAGGTCTATATTCGGCCCCGGTGGGTCACCTTCTCTTTTCCCGTCAGCTTGCTCTACCAAATCTACATTTCATGCTGTTCCGGTCCATATCTGGGACCGGCTCATGCTTTTCGGTGCTACCTTAGACGACCAAGCCTTCTGCTGCTCGCGGCTTATGACCTATCTCCGCGGGATCAGTTATAAGRTGACCGTTGGTGCACTCGTCGCCAACGAAGGCTGGAACGCCTCTGAGGACGCGCTCACCGCTGTGATCACTGCGGCGTATTTGACTATCTGCCACCAGCGCTACCTTCGTACTCAGGCCATATCTAAAGGCATGCGCCGACTAGAAGTCGAGCACGCCCAGAAGTTTATCACTAGACTTTATAGTTGGCTGTTTGAGAAATCTGGTCGTGACTACATCCCCGGCCGCCAACTTCAGTTTTATGCGCAGTGCCGCCGCTGGCTCTCYGCCGGCTTCCATCTAGATCCTAGAGTCCTTGTCTTTGATGAGGCGGTCCCTTGTCGTTGTAGGAGCTTTTTAAAGAAGGTYGCTGGYAAGTTTTGCTGCTTTATGAAGTGGCTCGGGCAGGAGTGCACTTGCTTCCTGGAGCCGGCTGAGGGCTTGATTGGCGACTGTGGTCATGATAACGAGGCCTATGAGGGTTCCGAAGTAGATCCTGCTGAACCCGCTCACCTTGATGTCTCTGGGACCTACGCAGTCCATGGCCGCCAGCTCGAGGCTCTATACAGGGCGCTCAATATCCCACACGACATTGCGGCCCGTGCATCACGTCTGACGGCCACCGTGGAGCTCACCGCTAGCCCAGGTCGCCTTGAATGCCGTACGGTGCTTGGAAATAAGACCTTCCGCACATCAATAACTGATGGCGCCCACCTCGAGGTCAACGGCCCTGAGCAGTATGTTCTGACATTCGATGACTCCCGCCAAGCAATGGGGGCTGGCCCCCATAGCCTCACATATGAGCTCACTCCTGCCGGTTTGCAGGTTAAGATATCTTCTAATGGCTTAGACTGTACTGCTGTTTTCCCCCCTGGCGGGGCGCCAAGTGCCGCGCCGAGTGAGGTTGCAGCCTTCTGCAGTGCCTTATACAGATACAACAGATTCACTCAGCGCCACTCGCTAACCGGCGGGTTGTGGTTGCACCCTGAGGGGCTCTTAGGATTGTTCCCTCCTTTCTCTCCCGGGCATATTTGGGAGTCAGCAAATCCTTTTTGTGGTGAGGGTACACTTTATACTCGAACTTGGTCTACATCTGGTTTCTCTAGTGACTTTTCCCCTCCTGAGGCGGCCTTCGCTGCCCCAACTTTTGATGAGAGGCTGCCCCCGGGT------------ACCCCCTCTTCTCTTAGTGGCGTCTGGGCGTTCCCACCGCCCTCCGAGGGTTCAGTGGCTACTCCGGTGTTAGCGGCCCCGGTTAGTAAGCCTGCTAGT---------------CCGCCTAGT---ACTGCT---------------ACTCCTAAG------------CCC---CCCGCCTGTAAGCCACCACCACCACCACCAACTCGTACCCGTCGGCTTCTTTACACTTACCCGGATGGAGCTAAGGTTTATGCAGGCTCCTTGTTCGAGTCAGATTGTGATTGGCTGGTTAACGCGTCCAACCCTGGCCACCGTCCTGGTGGTGGCCTCTGTCATGCTTTTTACCAGCGTTACCCAGAGTCGTTCCACCCGACTGATTTCATCATGCGTGAGGGCCTCGCTGCATATACCTTGACTCCACGTCCGATTATTCATGCTGTGGCTCCTGATTATAGGGTTGAGCAGAACCCTAAGAGGCTGGAGGCGGCGTACCGTGAGACCTGCTCCCGCCTCGGTACAGCTGCCTACCCACTACTGGGGTCGGGGATTTACCAAGTCCCTGTGGGCTTAAGTTTTGATGCCTGGGAGCGTAACCATCGCCCAGGCGATGAGCTCTACCTCACTGAGCCCGCTGCCGCATGGTTTGAGGCCAATAAGCCAACCCAACCAGCTTTAACAATTACTGAAGATACTGCTCGCACGGCTAACCTCGCGCTTGAGATTGATTCTGCCACCGAGGTGGGTCGTGCTTGTGCTGGCTGTGTTGTCAACCCCGGGGTTGTCCATTATCAGTTTACTGCCGGGGTACCTGGCTCCGGGAAGTCTAGGTCCATACAACAAGGGGACGTCGATGTCGTGGTTGTGCCAACCCGCGAGCTCCGCAATAGCTGGCGGCGCCGCGGTTTTGCTGCTTTTACACCCCATACGGCAGCTCGCGTCACTGCCGGCCGGCGTGTCGTGATTGATGAGGCGCCTTCGCTCCCGCCACATTTACTACTGCTTCATATGCAGCGCGCCTCATCGGTYCATCTTCTCGGCGATCCCAACCAGATTCCCGCTATTGATTTTGAACATGCAGGTTTGGTACCGGCGATTCGCCCTGAGCTCGCCCCAACCGCTTGGTGGCACGTTACACACCGTTGTCCTGCCGACGTGTGTGAGCTCATACGCGGGGCTTATCCTAAGATCCAAACCACTAGTCGTGTGATGCGATCTTTGTTCTGGAATGAGCCTGCGGTAGGTCAGAAGTTGGTCTTCACGCAGGCAGCTAAGGCAGCCAATCCYGGCGCAATTACTGTCCATGAGGCCCAGGGCGCCACATTCACAGAGACTACTATTATAGCCACGGCCGATGCTAGAGGCCTTATCCAGTCCTCTCGTGCGCACGCAATTGTTGCACTTACCCGCCACACAGAGAAATGTGTCATATTGGATGCCCCCGGYCTACTGCGTGAGGTTGGTATCTCTGACATAATTGTCAACAACTTCTTTTTGGCCGGTGGTGAGGTAGGCCACCATCGCCCCTCTACCATACCCCGAGGCAACCCAGACCAGAACTTAGAYACTTTGCAGGCATTTCCTCCATCTTGTCAAATAAGTGCCTACCAYCAGCTAGCTGAGGAGTTGGGTCACCGACCGGCCCCAGTGGCTGCTGTACTACCGCCCTGCCCTGAGCTTGARCAGGGTCTACTTTACATGCCACAAGAACTCACAGTGTCCGACAGTGTCCTGGTTTTTGAGCTCACGGACATAGTCCATTGCCGAATGGCGGCCCCTAGTCAGCGAAAGGCCGTCCTCTCTACGCTCGTCGGCAGGTACGGCCGCCGAACGAAGCTGTATGAGGCAGCTCATTCTGACGTCCGTGAGTCTTTAGGGAAGTTTATCCCTAGCATCGGACCGGTCCAGGCCACTACATGTGAGTTGTATGAGTTAGTAGAGGCTATGGTYGAGAAGGGCCAGGACGGTTCCGCTGTGTTAGAGCTTGATCTCTGTAGCCGTGATGTTTCACGTATTACATTCTTTCAGAAGGACTGTAATAAATTCACAACAGGTGAGACTATCGCCCACGGCAAGGTGGGCCAGGGTATCTCGGCCTGGAGTAAAACCTTYTGTGCTYTATTCGGACCGTGGTTCCGTGCCATTGAGAAAGAGATCTTAGCCCTGCTCCCACCTAACATTTTCTATGGTGATGCTTTTGAAGAGTCAGTGTTCTCTGCGGCCGTCTCTGGGGCGGGTTCTAGTATGGTCTTTGAGAACGATTTCTCTGAGTTTGACAGCACCCAAAATAATTTCTCCCTC------------------GGCCTTGAGTGTGTCATCATGGAGGAGTGTGGCATGCCCCAGTGGCTTATTCGGTTGTACCATTTAGTCAGGTCAGCCTGGACCCTGCAGGCCCCGAAAGAGTCCTTGAAAGGCTTTTGGAAGAAGCATTCTGGCGAGCCAGGTACACTTCTTTGGAACACTGTCTGGAATATGGCGATCATAGCGCACTGCTATGAATTTCGTGACCTGAGGATGGCAGCGTTCAAAGGAGATGATTCAGTGGTCCTCTGCAGTGATTACCGCCAGAGCCGTAATGCGGCCGCCCTGATTGCTGGTTGCGGGTTAAAATTGAAGGTTGACTACCGCCCCATAGGGTTGTACGCCGGTGTTGTAGTGGCCCCCGGTCTTGGGGCGCTCCCTGACATCGTCCGGTTCGCCGGTAGGCTGTCAGAGAAGAATTGGGGCCCGGGCCCCGAGCGTGCCGAACAGTTGCGTTTGGCAGTTTGTGATTTCCTCCGAAGGTTGACGAATGTTGCGCAGGTCTGTGTCGATGTTGTGTCCCGCGTTTATGGGGTTAGTCCTGGCCTGGTACATAACCTTATTGGTATGCTACAGACTATAGCCGATGGGAAGGCTCACTTTACTGAGACTGTTAAACCTGTACTGGATCTTACAAATTCTATCACACAGAGGTTGGAA
>BAE98090
ATGGAGGCCCATCAGTTTATTAAGGCTCCTGGCATTACTACTGCCATTGAGCAGGCTGCTCTGGCAGCGGCTAACTCCGCCTTGGCGAATGCTGTGGTGGTCCGGCCGTTCTTATCCCGCACCCAGAYTGAYATTCTTATTAATTTGATGCAACCCCGGCAGCTTGTATTCCGCCCTGAAGTCTTGTGGAACCATCCGATCCAGCGAGTCATACATAATGAGCTCGAGCAGTATTGCCGTGCTCGAGCTGGTCGCTGCCTGGAGGTGGGGGCTCATCCAAGATCTATCAATGACAATCCAAATGTTTTGCATCGGTGCTTTCTTCGTCCGGTTGGGAGGGATGTACAGCGCTGGTATTCTGCCCCGACCCGCGGTCCGGCGGCCAACTGCCGCCGCTCCGCTTTACGCGGCTTACCCCCTGTCGATCGCACCTACTGCTTCGACGGGTTCTCCCGCTGCGCCTTTGCTGCCGAGACTGGAATTGCCTTATACTCACTACATGACCTCTGGCCTGCGGATGTCGCGGAGGCCATGGCYCGCCATGGGATGACACGCCTGTATGCGGCCCTTCACTTACCCCCTGAGGTTCTGCTACCACCTGGTACTTATCATACCACCTCTTATTTGTTGATTCACGACGGCGACCGCGCTGTCGTCACTTATGAGGGGGATACTAGTGCGGGCTATAATCATGATGTGTCTATTCTCCGTGCATGGATCCGTACAACTAAGATAGTCGGTGACCATCCGCTGGTCATAGAGAGGGTTCGTGCTATCGGCTGCCATTTTGTGCTGCTCCTCACCGCAGCCCCTGAACCATCCCCCATGCCTTATGTCCCATACCCTCGTTCAACAGAGGTGTATGTCAGGTCTATATTCGGCCCCGGCGGGTCACCTTCCCTCTTCCCGTCAGCCTGCTCTACCAAATCTACATTTCATGCTGTTCCGGTCCATATTTGGGACCGGCTCATGCTTTTCGGTGCCACCTTAGACGACCAAGCCTTCTGTTGCTCGCGGCTTATGACCTATCTCCGCGGGATCAGTTATAAGGTGACCGTTGGTGCACTTGTCGCCAACGAAGGCTGGAACGCCTCTGAGGATGCGCTCACTGCTGTGATCACCGCGGCTTATTTGACTATTTGCCACCAGCGCTATCTCCGAACTCAGGCCATATCTAAAGGCATGCGCCGACTAGAAGTCGAGCATGCCCAGAAGTTTATTACTAGACTTTATAGTTGGCTGTTCGAGAAATCTGGTCGTGACTACATCCCCGGCCGTCAACTTCAGTTTTATGCGCAGTGCCGCCGCTGGCTTTCTGCCGGCTTCCATTTAGACCCCAGRGTCCTTGTCTTTGATGAGGCAGTCCCTTGTCGTTGTAGGAGTTTTCTAAAGAAAGTTGCTGGCAAGTTTTGTTGCTTTATGAAGTGGCTTGGGCAGGAGTGCACTTGTTTCCTGGAGCCGGCTGAGGGCTTGATTGGTGACTGTGGCCATGACAACGAGGCCTACGAAGGCTCCGAGGTAGACCCTGCTGAACCTGCCCACCTTGATGTCTCTGGGACCTACGCAGTCCATGGCCGCCAGCTCGAGGCTCTATACAGGGCGCTCAATATCCCACATGACATTGCGGCTCGTGCATCACGCCTGACGGCCACAGTGGAGCTCACCGCCAGCCCGGGTCGCCTTGAGTGCCGTACGGTGCTTGGAAATAAGACCTTCCGCACATCAATAACTGACGGCGCCCACCTCGAGGTTAACGGCCCTGAGCAGTATGTCCTTACATTTGATGATTCCCGCCAGGCGATGGGGGCTGGGCCCCATAGTCTAACATATGAGCTCACCCCTGCTGGTTTGCAGGTTAGGATATCCTCCAACGGCTTAGACTGCACCGCTGTCTTTCCCCCTGGTGGGGCGCCAAGTGCCGCACCGGGTGAGGTTGCAGCCTTCTGCAGTGCCTTATATAGATACAACAGATTTACCCAGCGCCACTCGCTAACCGGCGGGTTGTGGTTGCACCCTGAGGGGCTCTTGGGTCTGTTCCCTCCCTTCTCCCCCGGGCATATTTGGGAGTCCGCAAATCCTTTTTGCGGTGAGGGTACACTTTATACCCGGACTTGGTCTACATCTGGCTTTTCTAGTGACTTTTCCCCCCCTGAGGCGGCTTTCGCCGCCCCAACCTTTGACGAGAGGTTGCCCCCGGGC------------ACCCCCTCTTCTGTTAGTGACGTCTGGGCGTTCCCACCACCCTCAGAGGGGTCAGTGGCCGCTTCAGTGTTAGCAGCCCCGGTTAGTAAGCCTGCTAGC---------------CCGCCCAGC---CCCGCT---------------CCGCCTAAG------------CCC---CCCGTCCGTAAGCCAACCCCTCCACCACCAACCCGTAACCGTCGGCTTCTTTACACCTAYCCGGATGGGGCTAAGGTTTATGCAGGTTCTCTGTTCGAGTCAGATTGTGATTGGCTGRTTAATGCGTCCAACCCCGGCCACCGTCCTGGTGGTGGCCTCTGTCATGCCTTTTACCAGCGCTACCCGGAGTCGTTCCACCCGACTGATTTCATCATGCGCGAGGGCCTCGCCGCATACACCTTGACTCCACGTCCGATCATTCATGCTGTGGCTCCCGATTATAGGGTTGAGCAGAACCCTAAGAGGCTGGAGGCGGCGTACCGTGAGACCTGTTCCCGTCTCGGCACAGCCGCTTACCCACTACTGGGGTCGGGGATTTATCAAGTCCCTGTGGGTTTAAGTTTTGACGCCTGGGAGCGCAACCACCGTCCGGGCGATGAGCTCTACCTYACCGAGCCCGCTGCTGCGTGGTTTGAGGCCAATAAGCCAGCTCAGCCAGCTTTAACAATTACCGAAGACACAGCTCGCACGGCTAACCTTGCGCTTGAGATTGACTCTGCCACCGAGGTGGGCCGTGCCTGTGCTGGCTGCACTGTTAGCCCTGGGGTTGTTCATTATCAGTTTACTGCCGGGGTACCTGGTTCTGGGAAGTCTAGGTCCATACAACAAGGGGATGTTGATGTTGTGGTTGTACCGACCCGCGAGCTCCGCAATAGCTGGCGGCGCCGCGGTTTTGCTGCTTTTACACCCCATACGGCAGCCCGCGTCACTGCTGGCCGGCGTGTCGTGATTGACGAGGCGCCTTCGCTTCCACCACACCTACTACTGCTCCATATGCAGCGTGCCTCATCGGTTCATCTTCTCGGCGACCCAAACCAGATTCCAGCCATCGACTTTGAACATGCAGGCTTGGTGCCGGCGATTCGCCCTGAGCTTGCCCCAACCACCTGGTGGCACGTTACACACCGCTGCCCTGCCGATGTGTGTGAGCTCATACGTGGGGCTTATCCTAAGATCCAAACTACTAGTCGCGTGATGCGATCTTTGTTTTGGAATGAGCCTGCGGTAGGCCAGAAGTTGGTTTTCACGCAGGCAGCTAAGGCAGCCAATCCCGGCGCAATTACTGTTCATGAGGCCCAGGGTGCCACGTTCACAGAGACTACTATTATAGCTACTGCCGACGCTAGAGGTCTTATCCAGTCCTCTCGTGCGCATGCAATTGTCGCACTTACCCGCCACACAGAGAAATGTGTTATCCTGGACGCCCCCGGCCTACTGCGTGAGGTTGGTATCTCTGATATAATTGTTAACAATTTCTTTTTGGCCGGCGGTGAGGTAGGCCACCACCGCCCCTCTACCATACCCCGAGGCAATCCAGACCAGAACTTGGACACTTTGCAGGCATTTCCTCCATCTTGTCAAATTAGTGCTTACCATCAGCTAGCTGAGGAGTTGGGCCATCGACCGGCCCCGGTGGCTGCTGTATTACCGCCCTGCCCTGAGCTTGAGCAGGGTTTACTTTATATGCCACAAGAGCTCACAGTGTCCGATAGTGTCCTGGTTTTTGAGCTCACGGACATAGTCCATTGCCGAATGGCGGCCCCTAGTCAGCGAAAGGCCGTCCTCTCAACGCTCGTCGGCAGGTATGGCCGCCGAACGAAGCTGTATGAGGCAGCTCATTCTGATGTTCGTGAGTCTTTAGGGAAGTTTATCCCTAGCATCGGACCGGTTCAGGCCACTACATGTGAGTTGTATGAGTTAGTGGAAGCTATGGTTGAGAAGGGCCAGGACGGTTCCGCTGTGTTAGAGCTTGATCTCTGTAGCCGTGATGTTTCACGTATTACATTCTTTCAGAAAGATTGTAACAAATTCACAACAGGTGAGACTATTGCCCACGGCAAGGTGGGCCAGGGTATTTCGGCCTGGAGTAAAACCTTTTGTGCTCTATTTGGACCGTGGTTCCGTGCCATTGAGAAAGAGATCTTAGCGCTGCTCCCGCCYAACATTTTCTATGGTGATGCTTTTGAAGAATCAGTGTTCTCTGCAGCCATCTCTGGTGCAGGTTCCAGTATGGTTTTTGAGAATGATTTCTCTGAGTTTGATAGCACCCAAAACAATTTTTCCCTC------------------GGCCTTGAGTGTGTTATCATGGAGGAGTGTGGCATGCCCCAGTGGCTTATTCGGCTGTACCATTTAGTCAGGTCAGCCTGGACCCTGCAGGCCCCGAAAGAGTCCCTGAAAGGTTTCTGGAAGAAGCATTCTGGCGAGCCCGGTACACTCCTTTGGAACACTGTTTGGAATATGGCGATCATAGCGCACTGCTACGAGTTTCGTGACCTGAGGGTGGCAGCGTTCAAAGGGGATGATTCAGTGGTCCTCTGCAGTGACTACCGTCAGAGTCGTAATGCGGCCGCCTTGATTGCTGGTTGTGGGTTAAAGCTGAAGGTTGACTATCGCCCTATAGGGTTGTACGCCGGCGTTGTGGTGGCTCCGGGTCTTGGGGCACTCCCTGATGTCGTCCGGTTCGCCGGCAGGCTGTCAGAGAAGAACTGGGGCCCGGGTCCCGAGCGCGCCGAGCAGTTGCGTCTGGCAGTTTGTGATTTCCTCCGAAGGCTGACGAATGTTGCGCAGGTCTGTGTTGATGTCGTGTCCCGTGTTTATGAGGTTAGTCCTGGCTTGGTACATAACCTCATTGGCATGCTACAGACTATAGCCGATGGGAAGGCTCATTTTACTGAGACTGTTAAACCTGTCCTGGACCTTACAAATTCTATCATACGGAGGTTAGAA
>BAH08602
ATGGAGGCCCACCAGTTTATTAAGGCTCCTGGCATTACTACTGCCATTGAGCAGGCTGCTCTGGCTGCGGCTAACTCCGCCTTGGCGAATGCTGTGGTGGTTCGGCCGTTTTTGTCTCGCGTTCAAACCGAGATTCTTATTAATTTGATGCAACCCCGGCAACTGGTTTTCCGCCCTGAGGTGCTTTGGAATCATCCCATTCAGAGAGTCATACATAATGAGTTAGAACAATACTGCCGGGCCCGGGCCGGTCGTTGCTTGGAGGTTGGGGCCCACCCTAGATCTATTAATGATAATCCTAATGTTCTGCATCGGTGTTTCCTTAGACCGGTTGGCAGGGATGTCCAGCGCTGGTACTCTGCCCCAACCCGTGGCCCTGCGGCTAACTGCCGCCGCTCTGCGTTACGTGGCCTCCCCCCTGTCGATCGTACCTACTGTTTTGATGGATTCTCCCGTTGTGCTTTTGCTGCAGAGACCGGTGTGGCCCTTTATTCTCTGCATGACCTCTGGCCGGCCGATGTTGCGGAGGCTATGGCCCGCCACGGGATGACGCGTCTATATGCTGCACTTCACCTCCCCCCTGAGGTGCTGTTACCACCTGGTACCTACCACACAACCTCGTATCTCCTGATCCATGATGGCGACCGTGCTGTTGTGACGTATGAAGGTGATACTAGTGCAGGTTACAACCATGACGTCTCCATACTCCGTGCGTGGATCCGTACGACTAAAATAGTTGGTGATCATCCCTTGGTTATAGAGCGTGTGCGGGCCATCGGGTGTCATTTTGTGCTGCTGCTCACCGCAGCCCCTGAACCGTCGCCTATGCCTTATGTTCCTTACCCTCGTTCGACGGAAGTGTATGTCCGATCTATATTTGGCCCAGGCGGTTCCCCGTCCTTGTTTCCATCAGCCTGCTCTACAAAATCTACTTTTCACGCTGTCCCGGTTCATATCTGGGACCGGCTTATGCTTTTTGGTGCCACCCTAGATGACCAGGCGTTCTGTTGCTCGCGGCTCATGACATACCTCCGCGGTATTAGCTATAAGGTCACCGTTGGTGCGCTTGTTGCTAATGAGGGGTGGAACGCCTCTGAGGATGCCCTCACCGCAGTAATCACCGCAGCCTATTTGACCATCTGTCACCAGCGCTACCTCCGCACCCAGGCTATATCCAAGGGTATGCGTCGGTTGGAGGTTGAGCATGCCCAGAAATTCATCACAAGACTTTATAGCTGGCTATTTGAGAAGTCTGGCCGTGACTACATTCCTGGCCGCCAGCTCCAGTTTTATGCTCAGTGTCGGCGGTGGTTATCCGCAGGCTTTCACTTAGACCCCAGAGTGCTCGTTTTTGATGAGTCTGTGCCCTGTCGTTGTAGGACTTTTCTAAAGAAGGTTGCGGGTAAATTTTGCTGCTTTATGCGGTGGTTAGGGCAGGAGTGCACCTGTTTTTTAGAACCAGCTGAGGGCCTAGTTGGCGACCATGGCCATGATAATGAGGCTTATGAGGGCTCAGAGGTCGACCAAGCTGAACCTGCACATCTTGATGTGTCGGGGACCTATGCTGTCCATGGGCGCCAGCTTGAGGCCCTCTATAGGGCGCTCAACATACCGCATGATATTGCCGCTCGGGCGGCTCAACTAACGGCCACTGTTGAGCTCGCTGCTGGCCCAGACCGTTTGGAATGCCGCACCGTGCTCGGGAATAAGACCTTCCGGACGACGGTGGTTGATGGCGCGCATCTTGAAGCGAACGGCCCTGAGCAGTATGTTCTGTCGTTTGACGCTTCCCAGCAGTCTATGGGCGCTGGGCCGCATAGTCTTACTTATGAGCTCACACCCGCTGGCTTGCAGGTTAGGATTTCATCTAACGGCTTAGATTGTACCGCCGTATTTCCCCCTGGCGGCGCTCCTAGCGCAGCGCCGGGGGAGGTAGCGGCTTTTTGCAGCGCCCTTTACAGGTATAACAGATTTACCCAGCGGCATTCGTTAACCGGCGGTTTGTGGCTGCACCCTGAGGGGTTACTAGGCATTTTCCCCCCTTTTTCTCCTGGGCACATTTGGGAGTCTGCCAACCCATTTTGTGGAGAAGGAACTTTGTACACTCGCACCTGGTCCACGTCTGGTTTCTCCAGTGACTTTTCCCCTCCTGAGGCGGCCACCCTTGCACTGGCCGCTGCCCCTGGGCTGCCTCACTCT---------------ACTCCACCTGTCAGTGATATTTGGGTGTTACCACCGCCCTCAGAAGAGTCTCAGGTTGATGCGGCTCCTGCACCTCCTGCCCTCGAGCCCGTTGGG---------------CTGTCTAGC---CCTGTT---------------AAGCCTACC------------CCC---CCCGTGCGTAAGCCACCGGCATCGCCGCCTTCCCGCACCCGCCGTCTTCTTTACACTTACCCTGACGGCGCCAAAGTGTATTCTGGGTCACTGTTTGAGTCGGATTGTGATTGGTTAGTCAATGCCTCTAACCCAGGCCACCGCCCCGGGGGTGGCCTCTGTCATGCCTTTTACCAACGTTTCCCTGAGGCATTTTACCCGACTGAATTCATTATGCGTGAGGGGCTCGCAGCATACACCTTGACCCCGCGCCCTATCATTCACGCAGTGGCCCCCGATTATAGGGTTGAGCAGAACCCAAAGAGGCTTGAGGCGGCGTATCGGGAGACTTGCTCCCGTCGCGGCACCGCTGCCTACCCACTTCTTGGCTCAGGTATATACCAGGTCCCTGTCGGCCTTAGTTTTGATGCCTGGGAGCGTAATCATCGCCCAGGCGATGAGCTCTACCTGACTGAGCCCGCTGCAGCCTGGTTTGAAGCTAACAAGCCGACACAGCCGGCACTTACGATAACGGAGGATACTGCCCGTACAGCCAACCTAGCGTTAGAGATTGATGCTGCCACAGAGGTTGGCCGCGCTTGTGCCGGCTGTACCGTCAAACCTGGGATTGTGCACTATCAGTTTACTGCCGGGGTTCCGGGTTCGGGCAAGTCAAGGTCCATACAGCAGGGGGATGTCGATGTTGTGGTTGTCCCCACCCGAGAGCTTCGAAATAGTTGGCGTCGCCGGGGTTTTGCGGCCTTTACACCCCACACGGCGGCCCGTGTCACTACAGGTCGCCGTGTTGTGATTGATGAGGCCCCATCCCTCCCACCGCACCTGCTGTTGTTACACATGCAGCGGGCCTCTTCGGTCCACCTCCTCGGTGACCCAAATCAGATCCCTGCCATTGATTTTGAGCACGCTGGTCTGGTCCCCGCAATTCGCCCTGAGCTTGCACCAACAAGTTGGTGGCATGTCACACACCGCTGCCCGGCCGATGTCTGTGAACTCATACGCGGGGCTTACCCTAAAATCCAGACCACGAGTCGTGTGCTACGGTCTCTGTTCTGGAATGAGCCTGCTACTGGCCAGAAGTTGGTCTTTACGCAGGCTGCTAAAGCTGCTAACCCTGGAGCGATTACGGTCCATGAAGCCCAGGGCGCTACCTTTACGGAAACCACAATTATAGCCACGGCTGATGCCAGAGGCCTTATCCAGACATCTCGAGCCCATGCTATAGTTGCACTCACCCGCCACACAGAGAAATGCGTCATTTTAGATGCCCCTGGTTTGCTGCGTGAGGTCGGCATATCGGATGCCATTGTCAACAACTTTTTCCTTGCCGGCGGGGAAGTGGGCCATCACCGTCCCTCTGTGATACCCCGTGGTAACCCTGATCAGAACCTCGAGACTCTACACGCCTTCCCGCCGTCTTGTCAGATTAGCGCTTACCACCAGCTTGCTGAGGAGCTGGGCCATCGCCCAGCACCTGTTGCTGCCGTCTTGCCCCCTTGCCCTGAGCTTGAGCAGGGCCTGTTATATATGCCACAGGAGCTTACGGTGTCCGATAGTGTGCTGGTTTTTGAGCTCACGGATATAGTCCACTGCCGTATGGCTGCTCCAAGCCAGCGAAAGGCCGTTCTTTCAACACTTGTGGGGAGGTATGGCCGTAGGACGAAATTGTATGAGGCAGCCCATTCTGATGTCCGTGAGTCCTTGGCTAGGTTTATTCCCACTATCGGACCCGTCCAGGCCACCACTTGTGAGCTATATGAATTGGTTGAGGCTATGGTAGAGAAGGGCCAGGACGGCTCTGCCGTCCTGGAACTTGATTTATGTAATCGTGATGTCTCACGCATCACATTTTTCCAAAAAGACTGCAATAAGTTCACAACTGGTGAGACCATCGCCCATGGTAAGGTTGGCCAGGGTATATCGGCCTGGAGTAAGACCTTCTGCGCTCTATTCGGCCCCTGGTTTCGCGCCATAGAAAAAGAAATACTGGCCCTGCTCCCCCCTAACATCTTTTATGGTGATGCCTATGAGGAGTCAGTGTTTGCTGCCGCTGTGTCCGGGGCGGGATCTTCTATGGTATTTGAAAATGATTTCTCGGAATTTGACAGTACTCAGAACAATTTCTCCCTT------------------GGCCTTGAGTGTGTGGTTATGGAGGAGTGCGGTATGCCCCAGTGGTTGATCAGACTGTATCACCTTGTTCGGTCAGCCTGGATTTTGCAGGCGCCGAAGGAGTCTCTTAAAGGTTTCTGGAAGAAGCACTCTGGTGAGCCTGGCACCCTTCTTTGGAACACCGTTTGGAATATGGCGATCATAGCACACTGCTATGAGTTCCGCGATTTCCGGGTTGCCGCCTTTAAGGGTGATGATTCGGTTGTGCTCTGTAGTGATTACCGACAGAGTCGTAATGCAGCGGCCTTGATTGCGGGCTGTGGGCTCAAATTGAAGGTTGATTACCGCCCCATTGGGCTGTATGCTGGTGTGGTGGTGGCCCCCGGCTTGGGGACACTGCCTGATGTGGTGCGGTTTGCCGGTCGGCTGTCCGAAAAGAACTGGGGCCCTGGCCCGGAGCGTGCTGAGCAGCTGCGTCTTGCTGTCTGTGATTTTCTCCGAGGGTTAACGAATGTTGCGCAGGTCTGTGTTGATGTTGTGTCCCGTGTTTATGGAGTCAGCCCCGGGTTGGTACATAACCTTATTGGCATGCTGCAGACCATTGCCGATGGCAAGGCCCATTTTACAGAGACTATTAAACCTGTGCTTGACCTTACAAATTCTATCATACAGCGGGTGGAA
>BAH08605
ATGGAGGCCCACCAGTTTATTAAGGCTCCTGGCATTACTACTGCCATTGAGCAGGCTGCTCTGGCTGCGGCCAATTCCGCCTTGGCGAATGCTGTGGTGGTTAGGCCGTTTTTATCCCGTGTTCAAACTGAGATTCTCATCAACTTGATGCAACCCCGGCAGCTCGTGTTCCGACCTGAAGTCCTCTGGAACCATCCGATCCAGCGAGTTATACATAATGAACTGGAGCAATACTGCCGAGCCCGCGCTGGTCGTTGTCTTGAGGTGGGCGCTCACCCAAGATCCATTAATGATAACCCCAATGTTCTGCACCGGTGCTTTCTCCGCCCGGTTGGGAGAGACGTCCAGCGCTGGTATTCTGCCCCCACTCGTGGTCCCGCGGCTAATTGCCGCCGTTCTGCGCTACGCGGCTTGCCTCCAGTCGATCGCACGTACTGCTTCGACGGGTTCTCCCGCTGCGCCTTTGCCGCTGAGACCGGTATCGCCTTATACTCATTGCATGACCTTTGGCCCTCGGACGTTGCGGAGGCTATGGCCCGCCACGGGATGACGCGCTTGTATGCCGCCCTTCATCTACCCCCTGAGGTCCTGCTACCGCCTGGTACTTACCACACAACTTCCTATCTTCTGATTCACGACGGCAATCGTGCCGTCGTGACATATGAGGGGGATACTAGTGCGGGCTATAACCATGATGTGTCTATACTTCGTGCATGGATCCGCACTACCAAGATAGTTGGTGATCACCCACTGGTAATAGAGAGGGTTCGCGCCATTGGCTGCCATTTCGTGCTACTCCTTACCGCAGCCCCCGAGCCATCTCCAATGCCCTATGTCCCCTACCCTCGTTCAACAGAGGTGTATGTTAGATCTATATTTGGTCCCGGTGGGTCGCCTTCTCTTTTCCCATCAGCCTGCTCCACTAAATCTACATTCCATGCTGTACCGGTTCATATTTGGGACCGGCTCATGCTTTTTGGTGCCACCCTAGATGATCAGGCCTTCTGCTGCTCGCGGCTTATGACCTATCTCCGCGGGATCAGCTATAAAGTGACCGTTGGCGCGCTTGTCGCCAACGAGGGCTGGAATGCCTCGGAGGATGCGCTTACCGCTGTGATTACTGCAGCGTACCTGACTATCTGCCATCAACGCTACCTACGAACACAGGCCATTTCTAAAGGCATGCGCCGTTTAGAGGTTGAGCACGCCCAAAAGTTTATCACAAGGTTATATAGCTGGCTGTTTGAGAAATCAGGTCGTGACTACATTCCCGGCCGCCAGCTCCAGTTTTACGCACAGTGCCGCCGTTGGCTCTCGGCTGGCTTTCATCTGGACCCTAGAGTCCTCGTTTTTGACGAGGCGGTCCCATGCCGCTGCCGGAGCTTCTTAAAGAAGGCTGCCGGAAAATTCTGTTGTTTTATGAAATGGTTAGGGCAGGAGTGCACCTGCTTTCTGGAGCCAGCGGAAGGCCTGGTTGGTGACTGTGGCCATGATAACGAGGCCTATGAAGGGTCCGAGGTGGACCCCGCCGAGCCAGCCCACCTTGATGTTTCCGGGACCTATGCTGTTCACGGCCGCCAGCTTGAGGCTCTATATAGAGCGCTTAACATCCCTGATGACATTGCGGCTCGTGCGTCACGTCTGACGGCTACTGTGGAACTCGCTGCCAGCCCAGGCCGACTCGAGTGCCGCACCGTGCTTGGTAACAAGACCTTTCGTACATCTATAACTGATGGCGCCCATCTTGAAGCCAACGGTCCCGAGCAGTACGTTTTGACATTTGATGACTCTCGCCAGGCAATGGGGGCTGGGCCTCACAGCCTTACGTATGAACTTGTTCCTGCCGGTCTGCAGGTAAAAATATCTTCTAATGGTTTGGATTGTACCGCTACATTCCCCCCTGGTGGGGCGCCAAGTGCTGCGCCAGGTGAAGTGGCAGCTTTCTGCAGTGCCCTATACAGGTACAATAGGTTCACCCAGCGCCATTCGCTGACCGGTGGGCTGTGGCTGCACCCTGAGGGGCTCCTTGGCCTGTTCCCCCCTTTCTCCCCAGGGCATCTTTGGGAGTCTGCAAATCCTTTTTGCGGTGAGAGCACACTTTATACACGAACTTGGTCTACATCCGGTTTCTCTAGTGATTTCTCCCCACCCGAGGTGGCCCATGTCGCCCCAGCCCTTGACATGAGGCTACCCTCGGGC------------CCCCCTTCGTCTGCTGGCGATGTTTGGGTATTCCCACCACCCTCTGAGGGGTCGGCAATCGCTCCACTACCCGAGACCCCGGTTAGTAAACCAGCTAAT---------------CCACCTAGT---CTTACT---------------GCACCTAAG------------CTC---CCTGTCCGTAAGCCGCCTACACCACCACCGACCCGCACTCGCCGGCTCCTTTATACATACCCTGATGGGGCCAAGGTGTATGCGGGCTCTTTGTTTGAGTCAGATTGTGATTGGCTGGTTAATGCATCTAATCCTGGCCACCGCCCCGGTGGTGGTCTTTGCCATGCATTTTACCAGCGTTTTCCGGAGTCGTTCCACCCGACCGATTTTGTTATGCGTGAAGGTCTCGCTGCATACACTTTGAGCCCGCGTCCGATCATTCATGCTGTGGCCCCTGATTACAGGGTCGAGCAGAATCCTAAGAGGTTGGAGGCAGCATATCGTGAGACCTGCTCTCGCCTCGGTACAGCCGCTTACCCGTTGTTGGGGTCGGGGATTTACCAGGTCCCTGTAGGCTTAAGCTTCGACGCCTGGGAGCGTAACCATCGCCCAGGTGATGAACTTTACCTTACTGAGCCAGCAGCTGCCTGGTTCGAAGCTAATAAGCCGACCCAGCCGGCCTTAACAATTACTGAGGACACTGCTCGTACAGCTAACCTTGCGCTTGAGATTGACTCCGCTACTGAGGTGGGTCGTGCTTGCGCTGGCTGTACTATTAATCCCGGGATTGTCCATTACCAGTTCACTGCCGGGGTCCCTGGCTCCGGAAAGTCTAGGTCTATACAGCAGGGGGATGTTGATGTTGTGGTCGTGCCAACTCGTGAGCTCCGCAACAGCTGGCGACGCCGCGGCTTTGCTGCTTTCACACCCCACACAGCAGCTCGTGTCACTGCCGGCCGACGTGTGGTGATAGATGAGGCGCCTTCGTTACCACCGCACTTGCTGTTGCTCCATATGCAACGAGCTTCATCCGTCCATCTCCTTGGTGACCCAAACCAGATTCCAGCTATTGACTTTGAGCACGCCGGTTTGGTCCCAGCGATCCGCCCTGAGCTTGCCCCTACTAGTTGGTGGCACGTCACCCACCGCTGCCCCGCTGACGTTTGTGAGCTCATACGCGGGGCTTACCCAAAGATTCAGACGACCAGCCGCGTGTTGCGATCTTTATTTTGGAACGAGCCTGCGGTGGGCCAGAAGCTAGTCTTCACGCAGGCAGCCAAGGCGGCCAACCCCGGCGCAATCACCGTTCATGAGGCCCAGGGCGCCACATTTACGGAGACTACCATCATAGCCACGGCCGATGCTAGGGGTCTTATTCAATCTTCCCGCGCACATGCTATCGTTGCACTTACTCGCCATACAGAAAAATGCGTCATTCTTGACGCTCCTGGCTTACTGCGTGAGGTTGGCATTTCTGACATAATTGTTAATAACTTTTTCTTGGCTGGTGGTGAAGTGGGCCACCATCGCCCTTCTACCATACCTCGCGGCAACCCAGACCTGAACTTAGATACCTTACGAGCATTCCCCCCGTCTTGTCAAATTAGTGCCTACCATCAGCTGGCTGAGGAGCTGGGCCACCGGCCGGCCCCAGTAGCCGCCGTCCTGCCCCCCTGCCCTGAACTCGAGCAGGGGCTACTCTACATGCCGCAGGAACTTACGGTATCCGATAGTGTCCTAATTTTTGAACTCACGGACATAGTCCATTGCCGCATGGCCGCCCCCAGTCAACGTAAGGCGGTCCTTTCGACGCTTGTTGGCAGGTATGGCCGCCGAACGAAGCTGTATGAAGCGGCCCACTCTGATGTTCGCGAGTCTTTAGGGAGGTTCATCCCCACTATTGGACCGGTTCAGGCTACCACGTGTGAGTTATATGAGCTGGTTGAGGCTATGGTTGAGAAGGGCCAGGACGGCTCCGCCGTGCTTGAGCTTGACCTCTGCAGCCGTGATGTCTCGCGTATTACATTCTTTCAGAAGGATTGTAATAAATTTACAACAGGTGAGACCATTACCCACGGCAAGGTGGGCCAGGGCATATCGGCTTGGAGTAAAACCTTCTGTGCTTTATTCGGCCCATGGTTCCGTGCCATTGAGAAGGAGATTCTGGCTCTGCTCCCACCCAATGTCTTTTATGGCGATGCTTATGAGGAGTCAGTGTTCTCTGCAGCCATTTCTGGAGCCGGCTCCAGTATGGTCTTTGAGAACGATTTTTCTGAGTTTGACAGTACCCAAAACAATTTCTCCCTT------------------GGCCTTGAGTGCGTTATTATGGAGGAGTGTGGCATGCCCCAGTGGCTTATCCGGCTGTATCACTTAGTTAGATCAGCCTGGACCCTGCAAGCTCCGAAAGAGTCTCTGAAAGGTTTTTGGAAGAAGCATTCCGGCGAACCTGGCACTCTCCTTTGGAACACCGTCTGGAACATGGCAATCATAGCACACTGCTATGAATTCCGTGATTTGAGAGTGGCAGCGTTTAAGGGGGATGATTCAGTGGTTCTCTGTAGTGATTACCGTCAGAGCCGCAATGCAGCCACCCTGATAGCCGGATGTGGGCTGAAATTGAAGGTTGATTACCGGCCTATAGGTTTGTATGCCGGCGTTGTCGTGGCCCCGGGCCTTGGTGCACTTCCTGATGTTGTCCGGTTCGCCGGCCGATTATCCGAGAAGAATTGGGGCCCGGGCCCCGAGCGCGCCGAACAGTTGCGCCTAGCGGTTTGTGATTTCCTCCGAGGGCTGACGAATGTTGCGCAGGTTTGTGTTGATGTTGTATTCCGTGTCTATGGGGTTAGCCCCGGGCTTGTGCATAACCTTATTGGCATGCTACAGACTATTGCTGATGGAAAGGCCCACTTTACTGAGACTGTCAAGCCCGTGCTGGATCTTACAAATTCTATCATACAGAGGTTGGAA
>AAC97208
ATGGAGGCCCATCAGTTCATTAAGGCTCCTGGCATTACTACTGCCATTGAGCAGGCTGCTCTGGCTGCGGCCAACTCCGCCTTGGCGAATGCTGTGGTGGTTCGGCCGTTTTTATCTCGTGTACAAACTGAGATCCTTATTAATTTGATGCAACCCCGGCAGTTGGTTTTCCGCCCTGAGGTACTTTGGAATCATCCTATCCAGCGGGCAATACATAATGAACTGGAACAGTACTGCCGAGCCCGGGCTGGTTGTTGTTTGGAAGTTGGAGCCCATCCGAGATTTATTAATGACAATCCCAACGTCCTGCACCGGTGCTTCCTTAGACCGGTTGGCCGAGATGTCCAGCGCTGGTACTCTGCCCCCACCCGTGGCCCTGCGGCCAATTGTCGCCGCTCCGCGCTGCGTGGCCTTCCCCCCGTCGACCGCACTTACTGTTTTGATGGATTCTCTCGTTGTGCTTTCGCTGCAGAGACCGGTGTGGCCCTCTACTCTTTACATGACCTTTGGCCAGCTGATGTTGCGGAGGCTATGGCCCGCCACGGGATGACACGCCTATACGCCGCACTGCACCTTCTTCCCGAGGTGCTGCTACCACCCGGCACCTACCACACAACTTCGTACCTCCTGATTCACGACGGTGACCGCGCTGTTGTGACTTATGAGGGCGATACTAGTGCGGGCTATAACCATGATGTCTCCATACTCCGTGCGTGGATCCGTACCACTAAAATAGTTGGTGACCACCCGTTGGTTATAGAGCGTGTGCGGGCCATTGGCTGTCATTTTGTGCTGCTGCTCACCGCAGCCCCTGAACCGTCACCTATGCCTTATGTCCCCTACCCTCGTTCAACGGAGGTGTATGTTCGATCCATATTTGGCCCTGGCGGCTCCCCATCCTTGTTTCCGTCAGCCTGCTCTACTAAATCTACATTTCATGCTGTCCCGGTTCATATCTGGGATCGGCTCATGCTTTTTGGTGCCACCCTGGATGACCAGGCCTTTTGTTGTTCACGGCTCATGACCTACCTCCGTGGTATTAGCTACAAGGTCACTGTCGGTGCGCTTGTCGCTAATGAGGGGTGGAACGCCTCTGAAGATGCTCTTACTGCAGTGATTACTGCCGCTTATCTGACTATTTGCCATCAGCGTTATCTTCGCACCCAGGCGATATCCAAGGGCATGCGCCGGCTGGAGGTTGAGCACGCCCAGAAATTTATCACAAGACTTTACAGTTGGCTATTTGAGAAGTCTGGCCGTGATTATATCCCCGGCCGTCAGCTTCAGTTCTACGCACAGTGCCGGCGGTGGTTATCTGCAGGCTTCCACCTAGACCCCAGGGTGCTTGTTTTTGATGAATCAGTGCCATGCCGCTGCAGGACGTTTTTGAAGAAAGTCGCAGGTAAGTTCTGCTGTTTTATGCGGTGGTTAGGGCAGGAGTGTACCTGTTTCTTGGAGCCAGCCGAAGGCTTGGTTGGCGACTATGGCCATGACAACGAGGCCTATGAGGGTTCTGAGGTCGACCCGGCTGAACCTGCTCATCTTGATGTTTCTGGGACCTATGCCGTTCACGGGCGCCAGCTTGAGGCTCTCTATAGGGCACTTAATGTCCCACATGACATCGCCGCTCGAGCCTCCCGCCTAACGGCTACTGTTGAGCTCACTGCAAGCCCAGACCGTTTAGAGTGCCGCACTGTGCTTGGTAATAAGACCTTCAGGACGACGGTGGTTGATGGCGCCCATCTTGAGGCGAATGGTCCTGAGCAGTATGTCCTATCATTCGACGCCTCCCGCCAGTCTATGGGGGCCGGGTCACATAGCCTCACTTATGAGCTCACCCCTGCCGGCCTGCAGGTCAGGATTTCATCTAATGGCCTGGATTGCACAGCCACATTCCCCCCCGGCGGCGCCCCTAGCGCTGCGCCGGGGGAGGTGGCGGCCTTTTGCAGTGCCCTTTATAGATATAATAGGTTCACCCAGCGGCATTCGCTGACCGGTGGGTTATGGCTACACCCTGAGGGATTGCTGGGCATCTTCCCCCCTTTCTCCCCTGGGCACATTTGGGAGCCTGCTAACCCTTTCTGCGGGGAGGGGACTTTGTATACCCGGACTTGGTCAACATCTGGCTTTTCTAGCGATTTCTCCCCCCCTGAGGCGGCCGCCCCCGTTTTGGCCGCTGCCCCGGGGCTGCCCCACCCT---------------ACCCCACCTGTTAGTGACATTTGGGTGTTACCACCACCTTCAAAGGAGTCTCAGGTCGATGCGGCATCTGTGCCCCCTGCTCCTGAGCCCGCTGGA---------------TTACCCAGC---TCCATTGTGCTTACCCTCCCCCCCCCCCTC------------CCT---CCTGTGCGTAAGCCACCAACACCCCCGCCTTCCCGCACTCGTCGTCTCCTCTACACCTATCCCGACGGCGCAAAGGTGTATGCGGGGTCATTGTTTGAATCAGACTGTAACTGGCTGGTTAATGCCTCAAACCCGGGCCACCGCCCTGGAGGTGGCCTCTGCCATGCTTTTTACCAACGTTTCCCAGAGGCGTTTTACCCGACTGAGTTCATTATGCGTGAGGGCCTTGCAGCATATACCCTGACCCCGCGCCCTATCATTCATGCAGTGGCCCCCGACTATAGGGTTGAGCAGAATCCGAAGAGGCTTGAGGCAGCGTACCGGGAGACTTGCTCCCGTCGTGGCACCGCCGCCTACCCGCTTCTAGGCTCGGGTATATACCAGGTCCCTGTCAGCCTCAGTTTTGATGCCTGGGAACGCAATCACCGCCCCGGCGATGAGCTTTATTTGACTGAGCCCGCCGCAGCCTGGTTCGAGGCTAATAAGCCGGCGCAGCCGGCGCTTACTATAACTGAGGACACAGCCCGTACGGCCAACCTAGCGTTAGAGATCGATGCTGCCACAGATGTTGGCCGTGCTTGTGCCGGCTGCACTATCAGTCCTGGGATTGTGCACTATCAGTTCACTGCCGGGGTCCCAGGCTCGGGCAAGTCTCGGTCCATACAACAGGGAGATGTCGATGTGGTGGTCGTGCCCACCCGGGAGCTCCGTAATAGTTGGCGTCGCCGGGGTTTTGCGGCTTTCACACCTCACACAGCAGCCCGTGTCACTATCGGTCGCCGCGTTGTGATTGATGAGGCTCCATCTCTCCCTCCACACCTGTTGCTGTTACACATGCAGCGGGCCTCCTCGGTCCATCTCCTTGGTGACCCAAATCAGATCCCTGCCATTGATTTTGAACACGCCGGCCTGGTTCCCGCGATCCGCCCTGAGCTTGCTCCAACGAGCTGGTGGCACGTTACACACCGTTGCCCGGCCGATGTATGCGAGCTCATACGCGGAGCCTACCCTAAAATCCAGACCACGAGCCGTGTGCTGCGGTCCCTGTTCTGGAACGAACCTGCTATCGGCCAGAAGTTGGTCTTCACGCAGGCTGCTAAAGCTGCTAACCCTGGTGCGATTACGGTTCATGAAGCTCAGGGTGCCACTTTTACAGAGACCACAATTATAGCCACGGCCGATGCCAGGGGCCTTATCCAGTCATCCCGGGCTCACGCTATAGTCGCACTCACCCGCCACACTGAGAAGTGTGTTATTCTGGATGCTCCCGGCCTGCTGCGTGAGGTCGGCATTTCGGATGTGATTGTCAATAACTTTTTCCTTGCTGGCGGAGAAGTCGGCCATCACCGCCCTTCTGTGATACCCCGCGGTAACCCTGATCAGAACCTCGGGACTCTACAGGCCTTCCCGCCGTCCTGCCAGATTAGTGCTTACCACCAATTGGCTGAAGAATTAGGCCACCGTCCGGCTCCTGTTGCCGCCGTCTTGCCCCCTTGCCCTGAGCTTGAGCAGGGCCTGCTCTATATGCCACAAGAGCTTACTGTGTCTGATAGTGTGTTGGTTTTTGAGCTCACGGATATAGTCCACTGTCGCATGGCCGCTCCGAGCCAGCGAAAGGCTGTTCTCTCAACACTTGTAGGGAGATACGGCCGTAGGACGAAATTATATGAGGCAGCGCATTCAGATGTTCGTGAGTCCCTGGCCAGGTTCATTCCCACTATCGGGCCTGTTCAGGCCACCACATGTGAGTTGTATGAGTTGGTTGAGGCCATGGTGGAGAAGGGACAGGACGGCTCTGCCGTCCTAGAGCTTGACCTTTGCAATCGTGACGTATCGCGCATCACATTTTTCCAAAAGGATTGCAACAAGTTTACAACTGGTGAGACTATCGCCCATGGCAAGGTTGGTCAGGGTATATCGGCCTGGAGTAAGACCTTCTGTGCTCTGTTTGGCCCGTGGTTCCGTGCCATTGAAAAAGAAATACTGGCCCTACTCCCGCCTAATATCTTTTATGGCGACGCCTATGAGGAATCAGTGTTCGCTGCCGCTGTGTCCGGGGCGGGGTCGTGCATGGTATTTGAAAATGACTTTTCAGAGTTTGACAGTACCCAAAATAATTTCTCCCTT------------------GGCCTTGAGTGTGTGGTTATGGAGGAGTGCGGCATGCCCCAGTGGCTAATTAGGTTGTATCATCTGGTTCGGTCAGCCTGGATTTTGCAGGCGCCGAAGGAGTCTCTTAAGGGTTTCTGGAAGAAGCATTCTGGTGAGCCTGGTACCCTTCTCTGGAACACCGTCTGGAACATGGCGATTATAGCACATTGTTATGAGTTTCGTGACTTTCGTGTTGCCGCCTTCAAGGGTGATGATTCAGTGGTCCTTTGTAGTGACTACCGACAGAGCCGTAATGCGGCTGCCTTAATTGCAGGCTGTGGGCTCAAATTGAAGGTTGACTACCGCCCTATTGGGCTGTATGCCGGGGTGGTGGTGGCCCCTGGTCTGGGGACACTGCCTGATGTTGTGCGTTTCGCCGGTCGGTTGTCTGAAAAGAATTGGGGCCCCGGCCCAGAGCGTGCTGAGCAGCTGCGTCTTGCTGTTTGTGACTTCCTTCGAGGGTTGACAAATGTTGCGCAGGTTTGTGTTGATGTTGTGTCCCGTGTTTATGGAGTTAGCCCCGGGCTGGTGCATAACCTTATTGGCATGCTGCAGACTATTGCCGATGGCAAGGCCCACTTTACAGAGACTATTAAACCTGTGCTTGACCTTACAAACTCTATCATACAGCGGGTGGAA
>ADZ57215
ATGGAGGCCCATCAGTTCATAAAGGCTCCTGGCGTCACTACTGCTATTGAGCAGGCAGCTCTAGCAGCGGCCAACTCTGCCTTGGCGAATGCTGTGGTGGTTCGGCCCTTTTTATCCCGCCAACAGACAGAGATATTAATTAATTTGATGCAGCCCCGGCAGCTTGTTTTTCGGCCTGAGGTTCTGTGGAACCACCCCATACAACGTGTGATCCACAATGAGCTCGAGCAATATTGTCGAGCTCGCGCTGGCCGCTGCCTTGAAGTGGGTGCCCACCCACGTTCAATCAATGACAACCCTAATGTTTTGCATCGTTGTTTTCTTAAACCAGTTGGCCGCGATGTTCAGCGGTGGTACACTGCCCCCACCCGTGGCCCTGCGGCGAACTGTCGCCGGTCTGCTCTCCGCGGGCTTCCACCTGCTGACCGTACATACTGTTTTGACGGCTTCTCTGGCTGCACCTTTGCCGCCGAGACAGGTATTGCCCTCTATTCACTGCATGACCTATGGCCTGCTGATGTCGCCGAGGCGATGGCCCGCCATGGTATGACTCGGCTCTATGCAGCCCTTCATCTCCCCCCTGAAGTGCTATTACCCCCTGGCACATATCATACTACCTCATATCTTTTAATTCATGATGGGGACCGTGCAGTGATTACATATGAGGGGGATTCTAGTGCAGGATATAATCATGATGTGTCCATTCTACGGGCATGGATTCGTACCACCAAGGTCACCGGTAATCATCCGTTGGTGATTGAGCGAGTCCGAGCGGTCGGGTGCCATTTTGTGCTCCTCCTCACAGCCGCGCCCGAACCATCGCCGATGCCCTATGTTCCATACCCACGTTCAACCGAGGTCTATGTTCGGTCCATTTTCGGCCCTGGTGGCTCGCCATCCCTTTTTCCATCTGCCTGCTCTACTAAGTCAACATTTCATGCCGTCCCTGTGCATATATGGGATAGGCTTATGCTTTTTGGTGCGACTCTTGATGACCAAGCCTTTTGCTGTTCCAGGCTCATGACGTATCTCCGTGGCATTAGTTATAAGGTCACGGTAGGTGCCCTCGTTGCCAACGAGGGTTGGAATGCTTCTGAGGACGCGCTGACTGCCGTAATCACTGCGGCTTATCTTACTATTTGCCACCAGAGGTACCTCCGTACGCAGGCCATCTCGAAGGGGATGAAAAGGTTGGAGCTCGAGCACGCACAGAAATTTATAACACGCCTTTACAGTTGGCTATTTGAAAAGTCTGGGCGTGACTACATCCCCGGCCGCCAACTGCAGTTTTATGCTCAGTGCCGCCGGTGGCTGTCTGCTGGTTTTCATCTTGATCCTCGTGTGCTCGTTTTTGATGAATCCGCCCCCTGCCGCTGTCGGAGTTTCCTGCGTAAAGCCGCCCACAAGTTTTGCTGTTTTATGCGGTGGCTAGGTCAAGACTGCACCTGTTTTCTTCAGCCTATTGAGGGGAGGGTCGGTGAGCAAGGTTATGATAATGAAGCGTTTGAGGGGTCGGATGTTGACCCTGCTGAGGAAGCTACCGTGAGCATCTCCGGGTCATATATTGTCACCGGCCGTCAGCTGCAACCTCTGTATCAAGCGCTTGGTATACCATCTGATCTTGCTGCACGTGCCAGTCGGCTTGCCGCTACCGTCGAAGTCTCAGATGCTGAGGGCCGTCTCACTTGCAAGACCATCTTGGGTAATAAAACCTTTTCAACGGTATTCACTGATGGCGCCCAGCTGGAGGCCAACGGGCCAGAACAGTATGTTCTATCATTTGATTTGACTAAACAAACTATGGCTGCTGGCCCGCATAGTCTTAGTTACACTTTAACATCTGAAGGCCTTGAAGTACATATTATTTCCGCTGGGCTTGACTGCAAGGCTGTCTTCCCGCCTGGTGTCGCAGCCCCCTCTGCCTCTGGGGAGGTGTCTGCTTTTTGTTCAGCTCTCTATCGGTTTAACCGCTGTGTCCAGCGGCACTCCCTTATTGGAGGTTTGTGGTACTATCCTGAGAGCTTAGTTGGTTTGTTCCCACCGTTTTCCCCCGGTCATAGCTGGGAGTCCACCAATCCTTTTTGCGGTGAGAGCACTCTTTACACTCGCACTTGGTCTGTGTCGGGCTTTTCCAGCTGTTTCTCTCCTCTCGAGCCTCACGCCCCGGAGCTGCCACCTTCAGGTGACATTGACATGTCTGTAGCTGTTGATACCCAGCCATTGGTTCCCCCTGTGCAGACTCAGCCCCAAATCCCCGGTCCTGTCGCGCCCCCGCCGGACTTGGTTGACGGTGGTGCTGGCCCTGGCTTG---------------ACTAGCGCC---TCTGTG---------------GAGCCCCCG------------GCG---CCCGTGCAGCCTGTA------ATCCAGCCCGGGCCCCGTCGACGACTGCTCCATACTTACCCCGATGGCTCAAAAGTGTATGCCGGATCCCTTTTTGAGTCCGAGTGTACATGGCTGGTTAATGCCTCTAACCCAGGCCACCGTCCCGGTGGTGGCCTCTGCCATGCATTTTACCAGCGGTTCCCAGAGTCCTTCGATCCCGCTGAGTTTATCATGTCTGACGGGCTTGCAGCCTACACCTTGACGCCTCGGCCTATAATTCATGCTGTCGCCCCTGACTATCGGGTTGAACATAACCCTAAGCGACTTGAGGCCGCTTACCGAGAGACGTGCTCTCGCCGTGGGACAGCAGCTTACCCCTTGCTCGGCGCTGGTATATACAAGGTCCCTGTTGGGTTGAGCTTTGATGCTTGGGAACGTAACCACCGACCTGGAGACGAGCTGTACTTGACTGAGCCAGCCATAGCCTGGTTTGAGGCTAACCGACCTACCCTTCCTGCTCTAACTATTACTGAGGACACGGCGCGCACGGCGAACCTAGCACTGGAGCTGGATGCAGCCACTGAGGTCGGCCGGGCGTGCGCTGGCTGTCGTGTTGAACCCGGTGTAGTCCATTATCAGTTTACAGCCGGTGTCCCTGGTTCTGGTAAATCCCGGTCAATCCAGCAAGGGGATGTAGACGTAATAGTGGTACCAACCCGTGAGCTACGTAATTCGTGGCGCCGCCGCGGGTTTGCAGCCTACACGCCCCACACCGCAGCTCGTGTGACTCGCGGCCGTAGAGTTGTTATCGACGAGGCCCCCTCGCTTCCACCACACTTGCTCCTGCTGCATATGCAGCGGGCCTCGTCAGTTCATCTCCTTGGTGATCCTAACCAAATCCCCGCCATTGATTTCGAGCATGCCGGCCTCGTTCCGGCAATCCGGCCTGAGTTGGTTCCAACTAAGTGGTGGCACCTTACCCACAGGTGCCCTGCAGATGTCTGCGAGCTGATTCGTGGTGCATACCCAAAGATCCAAACTGCAAGCCGTGTTCTCCGCTCTTTGTTTTGGGGGGAGCCCCCAGTGGGCCAGAAACTGGTATTTACCCAAGCGGCCAAGGCTGCTAACCCTGGTGCGATTACAGTTCATGAAGCCCAGGGCGCGACATTTACTGAGACTACAATTATCGCCACGGCGGACGCTCGCGGGCTGATCCAGTCCTCCCGGGCTCATGCCATTGTGGCTCTGACTCGTCACACGGAGAAGTGCGTGGTAGTTGATGCCCCGGGGCTTCTTCGTGAGGTGGGTATCTCTGATGCTATTGTTAACAACTTCTTCCTCTCTGGCGGCGAGATTGGTCAGCACCGCCCGTCAGTTGTGCCCCGTGGCACCATTAGCAGCAATGTTGACACGCTTGATGCGTTTCCCCCTTCCTGTCAGTTTAGCGCATACCATCAACTGGCCGAAGAGCTTGGCCACCGGCCCGCGCCGATTGCTGCTGTCTTGCCCCCCTGCCCAGAGCTTGAACAGGGTTTACTTTATATGCCTCAGGAGCTAACTACATCGGACAGTGTTCTCACCTTTGAACTGACGGACATTGTGCACTGTCGTATGGCAGCACCCAGTCAGCGTAAGGCGGTCCTGTCGACTCTTGTCGGCAGGTACGGCCGCCGCACGAAGCTGTACGAGGCTGCCCATACAGATGTCCGCGGGTCCCTGAACCACTTTATTCCTGAGCTTGGCCCTGTTAACGTTACCACCTGCGAGCTCTATGAGCTTGTAGAGGCTATGGTAGAGAAGGGCCAAGACGGCTCTGCAGTCCTGGAACTTGACCTATGTAACCGTGATGTGTCCCGGATAACCTTCTTCCAGAAAGACTGTAATAAATTTACAACAGGTGAGACGATAGCGCACGGTAAAGTCGGGCAGGGTATATCTGCGTGGAGTAAAACTTTCTGCGCTTTATTTGGCCCGTGGTTCCGCGCTATTGAAAAGGAGATTCTGGCAGCACTTGCACCTAATATCTTCTATGGTGATGCCTATGAGGATACAGCTTTGGCCGCTGCTGTTGCAGGCGCCCCTTGCTGTAAGGTTTTTGAGAATGACTTTTCTGAGTTTGATAGTACCCAAAATAACTTTTCACTT------------------GGGCTTGAGTGTATAATTATGGAGGAGTGTGGTATGCCACAATGGATGGTGCGACTTTACCATCTTGTTCGCTCCGCCTGGGTCCTGCAGGCCCCAAAAGAGTCCTTGCGTGGCTTCTGGAAGAAGCACTCTGGTGAACCTGGTACCTTGCTGTGGAATACCGTCTGGAATATGGCGGTTATAGCGCATTGCTATGAGTTCCGGGACCTCAAAGTTGCGGCATTTAAAGGGGATGACTCTGTTGTGCTCTGCAGCGATTACCGGCAGAGCCGTAATGCGGCTGCTCTAATCGCTGGGTGTGGGCTGAAGCTTAAGGTGGATTTTAGGCCCATTGGGCTGTATGCTGGTGTTGTTGTTGCTCCGGGTCTCGGGACCCTTCCTGATGTTGTTAGGTTTGCCGGGAGGCTCTCAGAGAAGAACTGGGGGCCAGGCCCGGAGAGGGTGGAGCAGCTCCGGCTGGCCGTTTGTGACTTTTTGCGAAAGTTAACGAATGTGGCTCAGGTTTGTGTGGATGTTGTTTCGCAGGTTTATGGTGTTAGCCCCGGCTTGGTACATAACCTGATAGGAATGCTTCAAACTATTGCGGATGGCAAAGCACACTTTACTGAGACGATTAAGCCTGTTCTTGACCTTACTAATTCTATAATATATCGGGTGGAA
>BAH08608
ATGGAGGCCCATCAGTTCATTAAGGCTCCTGGCATTACTACTGCCATTGAGCAGGCTGCTCTGGCTGCGGCCAACTCCGCCTTGGCGAATGCTGTGGTGGTTCGGCCGTTCTTGTCTCGTGTACAGACCGAGATTCTTATTAATTTGATGCAACCTCGGCAGTTGGTCTTCCGTCCTGAGGTACTTTGGAATCACCCTATTCAGAGAGTTATACACAATGAATTGGAACAGTACTGCCGGGCCCGGGCTGGTCGCTGCCTGGAGATTGGGGCTCACCCAAGATCTATTAATGACAACCCCAATGTTTTGCATCGGTGTTTTCTCAGGCCGGTCGGTAGGGACGTCCAGCGCTGGTACTCTGCCCCCACCCGCGGCCCTGCTGCCAACTGCCGTCGTTCTGCGTTACGTGGTCTCCCCCCTGTCGACCGCACTTACTGTTTTGATGGTTTCTCCCGCTGTGCCTTTGCCGCAGAGACCGGCGTGGCCCTTTACTCTTTGCATGACCTTTGGCCAGCCGATGTTGCGGAGGCTATGGCCCGCCACGGGATGACACGTCTGTATGCTGCACTCCATCTTCCTCCTGAGGTGCTGTTACCACCTGGTACCTATCATACAACTTCGTACCTCCTGATTCATGATGGTGACCGTGCTGTCGTGACTTATGAAGGTGACACTAGTGCAGGTTACAACCATGACGTCTCCATACTTCGTGCGTGGATTCGTACGACTAAAATAGTTGGTGACCACCCACTGGTCATAGAGCGTGTGCGGGCTATCGGATGTCATTTTGTACTGCTGCTCACTGCGGCTCCTGAGCCGTCGCCTATGCCTTATGTTCCTTACCCCCGTTCAACGGAGGTGTATGTTCGATCCATATTCGGCCCCGGCGGCTCCCCGTCCCTATTCCCATCAGCCTGCTCTACAAAATCCACCTTTCACGCTGTCCCGGTTCACATCTGGGACCGGCTCATGCTCTTTGGCGCCACCCTGGATGATCAGGCGTTTTGTTGCTCACGGCTCATGACATACCTCCGTGGCATTAGCTACAAAGTCACTGTTGGTGCACTTGTCGCTAATGAGGGTTGGAACGCCTCTGAAGATGCCCTTACCGCTGTAATTACTGCAGCTTATCTAACCATTTGCCACCAGCGTTACCTCCGCACCCAGGCGATATCTAAGGGCATGCGCCGGCTGGAGGTTGAGCATGCCCAGAAATTCATTACAAGGCTCTACAGCTGGCTATTTGAGAAGTCTGGCCGTGACTACATCCCCGGCCGCCAGCTCCAGTTCTATGCCCAGTGTCGGCGGTGGCTGTCCGCGGGCTTTCACCTAGACCCCAGAGTGCTTGTCTTTGATGAGTCAGTGCCTTGCCGCTGTCGGACTTTCTTAAAGAGGGTCGCGGGTAAATTCTGTTGTTTCATGCGGTGGTTAGGGCAGGAATGCACCTGCTTCTTGGAACCAGTTGAGGGCTTAGTTGGCGACCAAGGCCATGACAATGAGGCTTATGAGGGCTCTGAAGTCGACCAGGCCGAACCTGCACACTTTGATGTATCGGGGACCTATGCTGTCCATGGGCGCCAGCTTGAAGCCCTTTACAGGGCACTCAACATTCCGCATGACATTGCTGCTCGGGCGGCCCGACTAACAGCTACTGTTGAGCTCGCTGCAGGCCCAGACCGCCTGGAGTGTCGCACCGTGCTCGGGAACAAAACTTTCCGGACGACGGTGGTTGATGGCGCCCATCTTGAGGCGAACGGTCCTGAGCAATATGTTCTGTCATTCGATGCCTCCAGCCAGTCTATGGGAGCCGGGTCGCATAGCCTTACCTATGAGCTCACGCCTGCCGGCCTGCAGGTTAGGATATCATCTAATGGCCTAGACTGCACTGCCGTATTCCCCCCCGGCGGCGCACCCAGCGCGGCGCCGGGGGAGGTGGCGGCCTTCTGCAGCGCCCTTTATAGGTATAACAGACACACCCAGCGGCATTCGCTGACCGGTGGTTTGTGGCTACACCCTGAGGGGCTGCTGGGCATTTTCCCTCCTTTCTCCCCTGGGCACATCTGGGAGTCTGCTAACCCTTTTTGTGGGGAAGGTACCCTGTACACTCGCACCTGGTCCACGTCTGGCTTTTCTAGTGATTTCTCCCCTCCTGAGGCGGCCGCCCCTGCACCGGCTGCCGCCCCAGGGCTGTCATACCCC---------------ACCCCACCAGTCAGTGATATTTGGGTGTTACCGCCACCCTCAGAAGAGACTCAGGTTGGTGCGGTTCTCGAACCCCCCGCCCCTGAGCCAGTTAGG---------------CCGCCCAGC---CCTGTT---------------AAACCGCCT------------CCC---CCTGTGCGTAAGCCACCGGCATTGTCGCCTTCTCGCGCCCGCCGTCTTCTTTACACCTACCCTGACGGCGCCAAGGTGTATGCAGGGTCACTATTTGAGTCGGATTGTTACTGGTTGGTGAATGCCTCTAACCCGGGCCATCGTCCTGGGGGCGGCCTCTGTCACGCCTTTTACCAACGCTTTCCTGAGGCGTTCTATCCAGCTGATTTCATTATGCGTGAGGGTCTTGCAGCATATACTCTGACCCCGCGCCCTATTATTCATGCAGTGGCCCCCGACTATAGGGTTGAGCAAAACCCGAAGCGGCTTGAGGCAGCGTATCGAGAAACCTGCTCCCGCCGTGGTACTGCTGCTTATCCACTCCTTGGCTCAGGTATATATCAGGTCCCTGTCGGTCTTAGTTTTGATGCCTGGGAGCGTAACCATCGTCCTGGCGACGAGCTTTATCTAACTGAACCTGCCGCAGCCTGGTTTGAAGCTAATAAGCCGGCACAGCCGGCACTTATGATAACGGAAGATACGGCTCGCACGGCCAACCTAGCACTAGAAATAGATGCTGCCACAGAGGTGGGCCGTGCTTGTGCCGGCTGCATTGTTAACCCCGGAGTTGTGCACTATCAGTTTACTGCCGGGGTTCCGGGCTCAGGTAAGTCAAGGTCCATACAGCAGGGGGACGTTGATGTCGTGGTTGTCCCCACCCGGGAGCTTCGCAATAGTTGGCGTCGCCGGGGTTTTGCGGCCTTTACACCTCATACGGCGGCCCGTGTTACCACGGGCCGCCGTGTTGTGATTGACGAGGCCCCATCTCTCCCACCGCACTTGTTGCTACTACACATGCAGCGGGCCTCTTCAGTCCACCTCCTCGGTGACCCAAATCAGATCCCTGCCATTGATTTTGAGCATGCTGGCTTAGTCCCCGCAATCCGCCCTGAGCTTGCACCGACGAGTTGGTGGCACGTCACACACCGCTGTCCGGCCGATGTGTGTGAGCTCATACGTGGGGCTTACCCTAAAATCCAGACCACGAGCCGTGTGCTACGCTCCCTGTTCTGGAATGAGCCGGCTATTGGCCAGAAGTTGGTCTTCACGCAGGCTGCCAAAGCTGCCAACCCTGGCGCGATTACGGTCCACGAAGCCCAGGGCGCTACCTTCACAGAGACCACAATTATAGCTACGGCTGATGCTAGGGGTCTTATCCAGTCATCCCGAGCTCATGCTATAGTTGCACTTACCCGTCACACAGAGAAATGCGTCATTTTAGATGCCCCTGGTTTGCTGCGCGAGGTCGGCATATCAGATGTGATTGTTAATAACTTCTTCCTTGCTGGTGGCGAGGTGGGCCACCATCGCCCCTCTGTAATACCTCGTGGAAACCCCGACAAGAATCTTGATACCCTACAGGCCTTCCCGCCATCTTGCCAGATTAGTGCCTACCACCAGTTAGCTGAGGAGCTAGGCCACCGCCCCGCCCCTGTTGCAGCCGTCCTGCCCCCTTGCCCCGAGCTCGAGCAGGGCTTGCTGTATATGCCACAAGAGCTTACAGTGTCCGATAGTGTGCTGGTCTTTGAACTCACGGATATAGTCCACTGCCGTATGGCCGCCCCAAGCCAGCGGAAGGCCGTCCTCTCAACCCTCGTGGGGAGGTATGGCCGTAAGACTAAATTGTATGAGGCAGCCCATTCAGATGTTCGTGAATCTCTAGCCAGGTTTATCCCTACTATTGGACCCGTTCAGGCCACTACGTGTGAGTTATATGAACTGGTTGAGGCCATGGTGGAGAAGGGCCAAGACGGCTCTGCCGTCCTGGAGCTCGACCTATGTAACCGTGATGTCTCGCGCATCACGTTTTTCCAGAAAGACTGTAATAAGTTTACAACCGGCGAGACCATCGCCCATGGTAAAGTTGGCCAGGGTATATCAGCCTGGAGTAAGACCTTTTGCGCCTTGTTTGGCCCGTGGTTCCGTGCCATTGAGAAAGAGATACTGACCCTGCTTCCGCCTAACATCTTTTATGGCGACGCTTATGAGGAGTCGGTGTTTGCTGCGGCCGTGTCTGGAGCGGGGTCCTGTATGGTATTTGAAAATGACTTTTCGGAATTTGACAGTACTCAGAATAATTTCTCCCTT------------------GGCCTTGAGTGTGTGGTTATGGAAGAATGTGGTATGCCTCAATGGTTGATCAGGTTGTATCACCTGGTCCGGTCAGCCTGGATCCTGCAGGCGCCGAAGGAGTCTCTTAAAGGTTTCTGGAAGAAGCACTCTGGTGAGCCTGGTACCCTTCTTTGGAACACCATTTGGAACATGGCGATCATAGCACATTGCTATGAGTTCCGCGATTTTCGGGTTGCCGCTTTCAAGGGTGACGATTCGGTGGTCCTCTGTAGTGACTATCGGCAGAGTCGTAATGCGGCGACCTTAATTGCTGGCTGTGGGCTCAAACTGAAGGTTGATTACCGCCCTATTGGGCTGTATGCTGGTGTGGTGGTGGCCCCTGGTCTAGGGACACTGCCTGATGTGGTGCGGTTTGCCGGTCGGCTGTCTGAAAAGAACTGGGGCCCCGGCCCAGAGCGAGCTGAGCAGTTGCGTCTTGCTGTCTGTGACTTCCTTCGAGGGTTAACGAATGTTGCGCAGGTCTGTGTTGATGTTGTGTCCCGTGTTTATGGAGTTAGCCCCGGGTTGGTGCATAACCTTATTGGCATGCTCCAGACCATTGCTGATGGCAAGGCCCACTTCACAGAGACTATTAAACCTGTACTTGATCTTACAAACTCTATCATACAGCGGGTGGAA
>BAC75627
ATGGAGGCCCATCAGTTCATAAAGGCTCCTGGCGTCACAACTGCTATTGAGCAGGCAGCTCTAGCAGCGGCCAACTCCGCCTTGGCGAATGCTGTGGTGGTTCGGCCTTTTCTGTCCCGGCTACAGACAGAGATACTTATTAACTTGATGCAGCCCCGGCAGCTTGTTTTCCGGCCTGAGGTCCTGTGGAATCACCCCATTCAACGCGTGATCCACAATGAGCTCGAACAGTACTGTCGGGCTCGGGCCGGCCGCTGTCTTGAAGTGGGCGCCCACCCACGTTCGATCAACGACAACCCCAACGTCTTGCATCGCTGTTTTTTAAAACCAGTTGGCCGCGATGTCCAGCGGTGGTACACCGCTCCTACCCGCGGCCCTGCAGCGAACTGCCGCCGGTCAGCCCTTCGTGGCCTCCCACCTGTTGACCGGACATATTGCTTTGACGGTTTTTCCGGTTGCACATTTGCCGCCGAGACGGGGATTGCCCTTTACTCACTGCATGACCTTTGGCCTGCCGATGTTGCTGAGGCGATGGCCCGCCACGGTATGACCCGGTTGTATGCGGCTCTCCACCTCCCTCCTGAGGTGCTGCTCCCCCCTGGTACTTATCATACCACCTCGTACCTACTCATCCATGATGGGGACCGTGCAGTGATTACATACGAGGGGGATTCTAGTGCTGGGTACAACCATGATGTGTCCATCTTGCGTGCCTGGATCCGCACTACTAAGGTTACTGGCGACCACCCGCTGGTGATTGAGCGAGTTCGGGCGGTGGGTTGTCATTTTGTGCTCCTTCTAACAGCTGCACCTGAACCATCGCCAATGCCCTATGTCCCATATCCTCGTTCCACTGAGGTTTACGTTCGGTCCATTTTTGGTCCTGGTGGTTCACCATCTCTGTTTCCAACTGCCTGCTCTACTAAGTCAACATTTCATGCTGTCCCTGTGCATATATGGGACAGACTCATGCTATTCGGTGCGACCCTCGACGATCAGGCCTTTTGTTGCTCGAGGCTAATGACATACCTCCGTGGCATTAGCTACAAAGTCACGGTCGGCGCTCTTGTCGCCAACGAGGGTTGGAATGCCTCCGAGGATGCATTGACTGCTGTGATTACTGCGGCCTATCTTACCATTTGCCATCAGAGGTACCTTCGCACGCAGGCCATCTCGAAAGGGATGAAAAGACTGGAGCTTGAGCACGCACAGAAGTTTATAACACGTCTTTACAGCTGGTTGTTTGAAAAATCTGGCCGTGATTACATTCCCGGCCGTCAGCTGCAGTTTTATGCCCAGTGCCGCCGATGGCTTTCCGCTGGTTTCCATCTTGATCCTCGTGTGCTTGTCTTTGATGAAGCGGCCCCTTGTCGCTGCCGTAGTTTCCTTCGTAAAGCTGCTCATAGATTTTGTTGTTTTATGCGGTGGCTGGGCCAGGATTGTACCTGTTTCCTCCAGCCCGTTGAGGGGAGGGTTGGCGAGCAGGGTTACGATAATGAGGCATTTGAGGGGTCGGATGTTGACCCCGCTGAGGAGGCCACTGTGAACATCTCTGGATCATATATTGTCACCGGTAGCCAGCTACAGCCTCTCTACCAGGCGCTTGGCATCCCTTCTGATCTTGCCGCCCGAGCGGGTCGGCTTACTGCCACTGTTGAAGTCCTAGATGCTGATGGCCGCCTTACTTGTAAGACCACTATTGGCAATAAGACCTTTACAACAGTTTTTACTGATGGTGCTCAGCTAGAGGCTAACGGGCCGGAGCAGTATGTGCTGTCGTTTGACCCGGCCAAGCAAACTATGGCCGCCGGCCCGCACAGTCTTAGCTATGCTTTGACATCTGCGGGCCTTGAGGTGCGCGTTGTCTCTGCCGGGCTTGATTGTAAGGCTGTATTTCCATCCGGGGTTGCAACCCCCACCACCCCTGGTGAGGTCTCCGCTTTTTGTTCAGCTTTGTACAGGTTCAACCGTTGTGTTCAGCGGCACTCCCTTATTGGGGGTTTGTGGTATTACCCTGAGGGGCTAATTGGCTTGTTTCCGCCATTTGCTCCCGGCCATACCTGGGAGTCAGCCAATCCCTTCTGTGGAGAGAGCACCCTCTATACTCGCACCTGGTCGGTGTCGGGCTTCTCTAGTTGTTTTTCTCCACCCGAGCCACCCGCTCCAGAATTATCATTTCCTGTTGAGGTTGACACACCTGTGGCTGTTGGCGTTCCATCCCCAGCCACTTCGGCAGTACCCCAACCTTCAGTCCCTGAACAGGCCGCGCCATTGCCAGATTCGGTTGACGGCGGTGCTGCTCCGGCCCCA---------------TTGAGCACC---TCTACT---------------ACACCCCCG------------GTG---CCAGCGCAGCACGTA---ACCCACCCATCTGGCTCCCGTCGGCGGTTACTTCACACCTACCCTGATGGCTCAAAAGTATATGCTGGCTCCCTTTTTGAGTCTGAGTGTACTTGGTTAGTTAATGCATCCAATCCTGGTCACCGCCCCGGTGGCGGCCTTTGCCACGCATTTTACCAACGGTTCCCGGAGTCATTTGACCCTGCTGAGTTTATTATGTCTGACGGGTTTGCGGCCTATACTTTGACACCCCGACCCATTATCCATGCTGTTGCCCCTGATTATCGGGTGGAACATAACCCTAAGAGGCTCGAGGCTGCCTATCGAGAGACGTGTTCCCGTCGTGGGACGGCTGCTTATCCCTTGCTTGGCGCCGGTATATACAGGGTGCCCGTTGGGCTGAGCTTTGATGCCTGGGAGCGTAACCACCGACCCGGGGATGAGTTGTACCTGACTGAGCCGGCTATAGCTTGGTTCGAGACCAACCGACCTACTCTCCCCGCGCTTACTATTACTGAGGACACAGCACGAACAGCGAACCTGGCTCTTGAGTTAGATTCAGCCACTGAGGTCGGCAGGGCGTGTGCCGGCTGTCGTGTCGAGCCGGGTGTTGTCCATTACCAGTTCACAGCAGGTGTCCCTGGCTCCGGCAAGTCACGGTCAATTCAGCAGGGCGAGGTAGACGTCGTAGTGGTGCCAACCCGTGAGTTGCGTAACTCGTGGCGGCGCCGCGGGTTTGCAGCTTATACACCACACACCGCGGCCCGTGTTACCTGTGGCCGTAGGGTTGTCATCGACGAGGCCCCGTCGCTTCCACCACATTTACTTTTGCTGCACATGCAGCGAGCCTCGTCGGTTCATCTCCTTGGCGACCCCAACCAAATCCCTGCTATCGATTTTGAGCATGCTGGCCTCGTCCCGGCGATCCGACCTGAGCTTGTCCCAACAAAGTGGTGGCACCTTACCCATAGGTGCCCTGCGGATGTTTGTGAGCTAATCCGCGGCGCGTACCCAAAGATCCAGACGGCAAGCCGTGTTCTCCGCTCCCTGTTCTGGGGGGAACCCCCCGTCGGCCAAAAACTAGTGTTCACTCAGGCGGCGAAGGCCGCCAACCCCGGTGCAATTACAGTCCACGAGGCCCAGGGTGCTACATTTACTGAGACTACTATTATTGCAACGGCTGATGCCCGCGGGCTGATTCAGTCCTCCAGGGCCCACGCTATTGTGGCCCTGACTCGCCACACAGAGAAATGTGTGGTTGTTGACGCCCCGGGGCTTCTTCGTGAGGTTGGCATTTCAGATGCCATTGTTAATAACTTTTTCCTATCCGGCGGCCAGGTTGGCCAGCACCGCCCATCAGTCATACCTCGTGGCACTGTTGATAGCAATGTTGCCACGCTTGATGCATTTCCACCTTCCTGTCAATTTAGCGCCTATCACCAGCTTGCAGAGGAGCTTGGTCATCGGCCGGCCCCGATTGCCGCCGTTCTGCCCCCTTGTCCGGAGCTCGAGCAAGGCTTACTCTATATGCCTCAGGAACTGACCACGTCCGATAGTGTGCTCACATTTGAACTTACAGACATTGTACACTGTCGTATGGCGGCACCTAGTCAGCGCAAGGCAGTCCTGTCGACTCTTGTCGGCAGGTACGGCCGCCGTACGAAGTTGTATGAAGCTGCTCACACGGATGTTCGTGGGTCCCTCTGTCACTTTCTCCCTGAGCTCGGCCCCATCAGCGTTACTACCTGCGAGCTTTATGAGCTTGTTGAGGCTATGGTGGAGAAGGGTCAGGATGGCTCCGCAGTCCTGGAGCTTGATCTATGTAGCCGTGATGTGTCACGTATAACATTCTTTCAGAAGGACTGTAATAAATTCACAACAGGCGAGACAATAGCGCACGGCAAAGTTGGGCAGGGGATATCTGCGTGGAGCAAGACCTTCTGTGCCCTGTTTGGCCCATGGTTCCGTGCTATTGAGAAGGAGATTCTTGCGGCGCTTGCCCCTAATGTATTTTATGGTGATGCATATGAAGATACAGTTCTGGCCGCCGCTGTTGCCGGGGCCCCAGGCTGTAAGGTTTTTGAGAATGATTTCTCTGAGTTTGATAGCACCCAAAATAACTTTTCACTC------------------GGACTGGAGTGCATAATCATGGAGGAGTGTGGCATGCCGCAGTGGATGATCCGACTTTATCATCTTGTTCGCTCCGCCTGGGTCCTGCAGGCCCCCAAGGAGTCCCTGCGGGGGTTCTGGAAGAAGCACTCGGGCGAGCCTGGCACCCTGCTTTGGAACACTGTCTGGAACATGGCGGTTATTGCGCATTGTTATGAATTCCGTGACTTAAAGGTCGCGGCATTTAAAGGAGATGACTCAGTTGTGCTCTGTAGTGACTACCGGCAGAGCCGCAACGCCGCTGCTTTAATCGCCGGTTGCGGGTTGAAACTTAAGGTGGATTTTAGGCCTATTGGGCTGTATGCTGGTGTTGTTGTGGCCCCGGGCCTCGGGACCCTCCCTGATGTCGTTAGGTTCGCTGGGCGGCTCTCAGAGAAAAACTGGGGGCCGGGTTCAGAGAGGGCGGAACAGTTACGGCTGGCCGTCTGTGATTTTCTGCGAAAGTTAACGAATGTGGCTCAGGTCTGTGTGGATGTTGTTTCGCAGGTTTACGGTGTCAGCCCCGGTTTAGTACATAACCTGATTGGTATGCTCCAGACCATTGCTGATGGTAAGGCGCACTTTACTGAAACAGTCAAACCTGTCCTTGATCTTACTAGCTCTATTATATACCGGGTGGAA
>BAH22719
[truncated: 421,272 more chars]
