# Supplementary material for: FRESCo: finding regions of excess synonymous constraint in diverse viruses
Source: Genome Biol. 2015 Feb 17;16(1):38. doi: 10.1186/s13059-015-0603-7 (PMC4376164; doi:10.1186/s13059-015-0603-7)
Supplement: Additional file 4: — Sequence alignments (zip folder of FASTA alignments). [file 13059_2015_603_MOESM4_ESM.zip › alignments/HepE/ORF2.fa.revtrans]

>ACV66470
------------------------------------------ATGCGCCCTAGGGCTGTTCTGCTGCTGTTCCTCGTGCTTTTGCCTATGCTGCCCGCGCCACCGGCCGGCCAGCCGGCTGGCCGTCGTCGTGGGCGGCGCAGCGGCGGTGCCGGCAGTGGTTTCTGGGGTGACAGGGTTGATTCCCAGCCCTTCGCCCTCCCCTATATTCATCCAACCAACCCCTTTGCCTCCGATGTCGTTTCGCAACCCGGGGCTGGAGCTCGCCCTCGACAGCCGCCCCGCCCCCTTGGCTCCTCTTGGCGTGACCAGTCCCAGCGCCCCTCCGCTGCCCCCCGCCGTCGATCTGCCCCAACTGGGGCTGCGCCGCTGACCGCCATATCACCGGCCCCCGATACAGCTCCTGTTCCTGATGTTGACTCGCGCGGCGCCATATTGCGACGGCAGTATAATCTGTCCACGTCCCCGCTTACGTCATCTGTTGCTTCGGGTACCAATTTGGTCCTTTATGCTGCCCCGCTGAATCCTCTTCTACCTCTCCAGGACGGCACCAACACTCATATTATGGCCACTGAGGCATCTAATTATGCCCAGTATCGGGTCGTCCGAGCCACGATCCGCTACCGGCCGTTGGTGCCGAATGCCGTCGGCGGTTATGCAATTTCTATCTCATTTTGGCCCCAGACTACTACCACCCCTACATCTGTTGATATGAACTCTATCACCTCCACTGATGTTAGAATTCTGGTCCAGCCCGGTATTGCCTCCGAATTAGTTATTCCTAGTGAGCGCCTCCACTATCGTAATCAAGGT---------TGGCGCTCTGTTGAGACGTCGGGTGTGGCTGAAGAGGAGGCTACCTCCGGTTTGGTTATGCTTTGTATTCATGGCTCCCCTGTTAATTCGTATACTAACACCCCTTATACAGGGGCGCTTGGACTTCTTGATTTTGCACTAGAGCTTGAGTTCAGGAACCTGACACCCGGGAATACTAATACCCGTGTATCCCGGTATACGAGCACAGCCCGTCATCGGTTGCGCCGTGGCGCTGATGGTACCGCTGAGCTCACTACCACGGCGGCCACGCGCTTCATGAAGGATCTGCATTTCACTGGTACGAATGGGGTTGGTGAGGTCGGCCGTGGTATTGCTTTAACACTGTTTAATCTTGCTGACACGCTTCTTGGTGGTCTGCCGACAGAATTGATTTCGTCGGCTGGGGGACAGTTGTTCTACTCCCGCCCTGTCGTTTCGGCCAATGGCGAGCCGACTGTTAAATTATATACATCTGTAGAGAATGCACAGCAAGATAAGGGGATTGCCATCCCGCATGACATAGATCTGGGTGACTCTCGTGTGGTGATCCAGGACTATGATAATCAGCATGAGCAGGATCGGCCTACCCCCTCACCTGCCCCGTCCCGCCCTTTCTCGGTCCTTCGCGCTAATGATGTTCTATGGCTCTCCCTCACTGCCGCTGAGTATGACCAGACTACATATGGGTCGTCCACCAACCCGATGTATGTCTCGGACACTGTTACATTTGTTAATGTAGCCACAGGAGCCCAGGCTGTCGCCCGTTCTCTTGACTGGTCCAAGGTCACGCTGGACGGTCGCCCTCTTACTACCATCCAGCAGTACTCTAAAACATTTTATGTTCTCCCGCTTCGTGGGAAGTTGTCTTTTTGGGAGGCCGGCACAACCAAGGCCGGCTATCCGTATAATTACAACACTACTGCTAGTGATCAGATCTTGATTGAAAATGCGGCTGGCCACCGCGTCGCCATCTCTACTTATACTACTAGCTTGGGCGCCGGTCCTGTGTCGATTTCTGCAGTCGGCGTGTTGGCCCCACATTCGGCCCTCGCTGTTCTTGAAGACACTGTTGACTACCCTGCCCGCGCTCATACTTTTGATGATTTCTGTCCGGAGTGTCGCGCCCTTGGTTTGCAGGGTTGCGCCTTCCAGTCTACTATCGCTGAGCTTCAGCGTCTTAAAATGAAGGTAGGTAAAACCCGGGAGTTT
>AAC97188
------------------------------------------ATGCGCCCTCGGCCTATTTTGTTGCTGTTCCTCATGTTTCTGCCTATGCTGCCCGCGCCACCGCCCGGTCAGCCGTCTGGCCGCCGTCGTGGGCGGCGCAGCGGCGGTTCCGGCGGTGGTTTCTGGGGTGACCGGGTTGATTCTCAGCCCTTCGCAATCCCCTATATTCATCCAACCAACCCCTTCGCCCCCGATGTCACCGCTGCGGCCGGGGCTGGACCTCGTGTTCGCCAACCCGCCCGACCACTCGGCTCCGCTTGGCGTGACCAGGCCCAGCGCCCCGCCGCTACCTCACGTCGTAGACCTACCACAGCTGGGGCCGCGCCGCTAACCGCGGTCGCTCCGGCCCATGACACCCCGCCGGTGCCTGATGTCGGCTCCCGCGGCGCCATCTTGTGCCGGCAGTACAACCTATCAACATCTCCCCTTACCTCTTCCGTGGCCACTGGCACTAACCTGGTTCTTTATGCCGCCCCTCTTAGTCCGCTCTTACCCCTCCAGGACGGTACCAATACTCATATAATGGCCACGGAAGCTTCTAATTATGCCCAGTACCGGGTTGCCCGTGCCGCGATCCGTTACCGCCCGTTGGTTCCCAACGCTGTCGGCGGTTACGCCATCTCCATCTCATTCTGGCCACAGACCACCACCACCCCGACGTCCGTTGATATGAATTCAATAACCTCGACGGATGTTCGTATTCTAGTCCAGCCCGGCATAGCCTCTGAGCTTGTGATCCCAAGCGAGCGCCTACACTACCGTAACCAAGGT---------TGGCGCTCCGTCGAGACCTCCGGGGTGGCTGAGGAGGAGGCCACCTCTGGTCTTGTTATGCTTTGCATACATGGCTCACCCGTAAATTCCTATACTAATACACCTTATACCGGTGCCCTCGGGCTGCTGGACTTTGCCCTTGAGCTTGAGTTTCGCAACCTTACCCCCGGTAACACTAATACGCGGGTCTCCCGTTATTCCAGCACTGCTCGCCACCGCCTTCGTCGCGGTGCGGATGGGACTGCCGAGCTCACCACCACGGCTGCTACCCGCTTTATGAAGGACCTCTATTTTACTAGTACTAATGGTGTTGGTGAGATCGGCCGCGGGATAGCCCTCACCCTGTTCAACCTTGCTGACACTCTGCTTGGCGGCCTGCCGACAGAATTGATTTCGTCGGCTGGTGGCCAGCTGTTCTACTCCCGTCCCGTTGTCTCAGCCAATGGCGAGCCGACTGTTAAGCTGTATACATCTGTAGAGAATGCTCAGCAGGATAAGGGTATCGCAATCCCGCATGATATTGACCTCGGAGAATCTCGTGTGGTTATTCAGGATTATGATAACCAACATGAACAAGACCGGCCGACACCTTCTCCAGCCCCGTCGCGCCCTTTCTCTGTTCTTCGAGCTAATGATGTGCTTTGGCTCTCTCTCACCGCTGCCGAGTATGACCAGTCCACCTATGGCTCTTCGACTGGCCCAGTTTATGTTTCTGACTCTGTGACCTTGGTTAATGTTGCGACCGGCGCGCAGGCCGTTGCCCGGTCGCTCGATTGGACCAAGGTCACACTTGATGGCCGCCCTCTCTCCACCATCCAGCAGTACTCGAAGACCTTCTTTGTCCTGCCGCTCCGCGGAAAGCTCTCTTTCTGGGAGGCAGGCACAACTAAGGCCGGGTACCCTTATAATTACAACACCACTGCTAGCGGCCAACTGCTTGTCGAGAATGCCGCCGGGCACCGGGTTGCTATCTCCACTTACACCACTAGCCTGGGTGCTGGCCCCGTCTCCATTTCTGCGGTTGCCGTCTTGGCCCCCCACTCTGCGCTAGCATTGCTTGAGGATACCTTGGATTACCCTGCCCGCGCCCATACTTTTGATGATTTCTGCCCAGAGTGCCGCCCCCTTGGCCTCCAGGGCTGCGCTTTCCAGTCTACTGTCGCTGAGCTCCAGCGCCTTAAGATGAAGGTGGGTAAAACTCGGGAGTTA
>AFR53970
------------------------------------------ATGCGCCCTAGGGCTGTTCTGTTGCTGTTCTTCGTGCTTCTGCCTATGCTGCCCGCGCCACCGGCCGGCCAGCCGACTGGCCGCCGTCGCGGGCGGCGCAGCGGCGGTACCGGCAGTGGTTTCTGGGGTGACAGGGTTGATTCTCAGCCCTTCGCCCTCCCCTATATTCATCCAACCAACCCCTTTGCCGCCGACGTCATTTCACAACCCGGGGCTGGAGCTCGCTCTCGACAGCCGCCCCGCCCCCTCGGTTCCACTTGGCGTGACCAGTCCCAGCGCCCCCCCGCCACCCCCCGCCGTCGATCTGCCCCAGCTGGGGCTGCGCCGCTGACCGCTGTTTCACCGGCTCCCGACACGGCCCCCGTGCCTGATGTCGATTCTCGCGGTGCCATTCTGCGGCGGCAGTACAACTTATCTACATCCCCACTGACTTCATCTGTTGCTTCGGGCACTAATTTGGTTCTTTATGCTGCTCCGTTAAATCCTCTCCTGCCCCTCCAGGATGGCACCAACACACATATTATGGCCACTGAGGCATCCAACTATGCTCAGTACCGGGTCGTCCGAGCCACGATCCGCTACCGCCCGCTGGTGCCAAACGCCGTGGGTGGCTATGCAATTTCTATTTCATTCTGGCCTCAGACTACCACCACCCCTACATCTGTGGATATGAATTCCATCACTTCCACTGATGTTAGGATCCTGGTCCAACCTGGGATAGCCTCCGAATTAGTCATCCCTAGCGAGCGCCTCCATTATCGTAACCAGGGT---------TGGCGCTCTGTTGAAACATCAGGTGTGGCCGAAGAGGAGGCTACTTCCGGTTTGGTGATGCTCTGCATTCATGGCTCCCCTGTTAATTCTTATACTAACACCCCTTATACTGGGGCGCTGGGGCTCCTTGACTTTGCATTAGAACTTGAGTTTAGGAACCTGACACCCGGGAATACCAACACCCGTGTGTCCCGTTATACGAGCACAGCCCGCCACCGGCTGCGCCGCGGTGCTGATGGTACTGCTGAACTTACCACTACAGCTGCCACGCGTTTCATGAAGGACTTACACTTCACCGGTACAAACGGGGTTGGTGAGGTGGGCCGCGGTATCGCTCTCACACTTTTTAATCTTGCTGATACGCTTCTCGGTGGTTTGCCGACAGAATTAATTTCGTCGGCTGGGGGCCAATTGTTTTACTCCCGCCCCGTCGTCTCAGCCAATGGCGAGCCGGCCGTTAAGTTATATACATCTGTTGAGAATGCGCAGCAAGATAAAGGAATTGCCATCCCACATGATATAGACCTGGGCGACTCTCGTGTGGTTATTCAGGATTATGATAATCAACATGAGCAGGATCGGCCCACCCCTTCACCCGCCCCGTCTCGTCCTTTCTCAGTCCTTCGTGCAAATGATGTTTTATGGCTTTCTCTTACTGCCGCTGAGTATGACCAGACTACGTATGGGTCTTCCACCAACCCAATGTATGTCTCAGATACTGTTACACTTGTTAATGTGGCCACAGGGGCTCAGGCTGTTGCTCGTTCTCTTGATTGGTCTAAGGTCACTCTGGACGGCCGCCCTCTCACCACCATCCAGCAGTACTCTAAAACATTCTACGTTCTCCCGCTCCGTGGAAAGTTATCCTTTTGGGAAGCTGGCACGACCAAGGCTGGCTACCCTTATAATTATAATACAACTGCTAGTGATCAAATTTTAATTGAAAATGCAGCTGGGCATCGTGTTGCTATCTCTACTTATACTACTAGCCTAGGTGCTGGGCCTGTATCAGTCTCTGCGGTTGGCGTGCTAGCCCCTCACTCGGCTCTCGCTATCCTTGAGGACACCATAGACTACCCGGCCCGCGCTCATACTTTTGATGACTTTTGCCCGGAGTGCCGCACCCTTGGTTTGCAGGGTTGTGCTTTCCAGTCTACTATTGCTGAACTTCAGCGTCTTAAAATGAAGGTAGGTAAAACCCGGGAGTCT
>BAE92014
------------------------------------------ATGCGCCCTAGGGCTGTTCTGTTGCTGTTCATCGTGCTTCTGCCTATGCTGCCCGCGCCACCGGCCGGCCAGCCGTCTGGCCGCCGTCGTGGGCGGCGCAGCGGCGGTGCCGGCGGTGGTTTCTGGGGTGACAGGGTTGATTCTCAGCCCTTCGCCCTCCCCTATATTCATCCAACCAACCCCTTCGCCGCCGATGTCGCTTCACAATCCGGGGCTGGAGCTCGCCCTCGACAGCCGCCCCGCCCCCTTGGCTCCGCTTGGCGTGACCAGTCCCAGCGCCCCTCCGTTGCACCCCGTCGTCGATCTGCCCCAGCTGGGGCTGCGCCGCTGACTGCTATATCACCGGCCCCCGACACAGCCCCTGTCCCTGATGTTGATTCACGTGGCGCTATTCTGCGCCGGCAGTATAATTTATCCACGTCCCCGCTTACATCATCTGTTGCCTCGGGCACCAATCTGGTCCTCTATGCTGCCCCACTGAATCCCCTTTTACCCCTCCAGGATGGTACCAATACCCATATTATGGCCACCGAGGCGTCTAATTACGCCCAGTACCGGGTGGTTCGGGCTACAATCCGTTACCGCCCGCTGGTACCAAATGCTGTCGGCGGTTATGCTATTTCTATTTCTTTTTGGCCCCAGACGACCACCACCCCTACTTCTGTTGATATGAACTCTATTACCTCTACTGATGTCAGGATTCTGGTCCAGCCCGGCATTGCCTCCGAGCTGGTCATCCCCAGTGAGCGTCTTCATTATCGTAATCAGGGC---------TGGCGCTCTGTCGAGACCACGGGTGTCGCTGAGGAGGAGGCTACTTCTGGTTTGGTAATGCTTTGTATTCATGGCTCTCCTGTTAAYTCTTATACTAATACACCCTATACTGGTGCATTGGGGCTTCTTGATTTTGCGTTAGAGCTTGAATTCAGGAATTTGACACCCGGGAACACTAACACCCGTGTATCCCGGTATACTAGCACAGCCCGTCATCGGCTGCGCCGTGGTGCTGACGGGACCGCTGAGCTCACCACTACGGCGGCCACGCGGTTTATGAAGGACCTGCATTTCACTGGCACGAACGGAGTTGGCGAGGTGGGCCGAGGCATCGCCCTGACACTATTTAATCTTGCTGATACGCTTCTCGGCGGTTTACCGACAGAATTGATTTCGTCGGCTGGGGGTCAGTTGTTCTACTCCCGCCCCGTCGTCTCAGCCAATGGCGAGCCGACTGTAAAACTATATACATCTGTTGAGAATGCACAGCAGGACAAGGGCATTACCATTCCACATGATATAGACCTCGGCGACTCCCGTGTGGTTATCCAGGACTATGATAACCAGCATGAGCAGGACCGGCCCACTCCTTCACCTGCTCCCTCTCGCCCTTTTTCAGTTCTTCGTGCCTATGATGTTTTATGGCTCTCTCTTACTGCTGCCGAGTATGACCAGACTACGTATGGGTCATCCACCAACCCTATGTATGTCTCTGACACAGTCACATTTGTCAATGTGGCCACTGGTGCTCAGGCCGTCGCCCGCTCACTTGATTGGTCTAAAGTCACTCTGGATGGTCGCCCCCTCACTACCATCCAGCAGTATTCTAAGACATTCTACGTCCTTCCGCTCCGTGGAAAGTTGTCTTTCTGGGAGGCCGGCACGACTAAGGCCGGCTACCCCTATAACTATAATACAACCGCTAGTGATCAAATTCTAATTGAGAATGCAGCCGGCCATCGTGTTGCTATTTCTACCTACACCACTAGCCTGGGTGCCGGTCCCACCTCTATTTCCGCGGTCGGTGTATTAGCCCCACATTCGGCTCTTGCCGTTCTCGAGGACACTGTTGACTACCCCGCCCGTGCCCATACTTTTGATGATTTTTGCCCGGAATGTCGCACCCTTGGTTTGCAGGGTTGCGCTTTCCAGTCTACTATTGCTGAGCTTCAGCGCCTTAAAATGAAGGTAGGTAAAACCCGGGAGTCT
>BAJ09467
ATGAATAACATGTTCTCTTGCTCTGTGCATGGAGATGCCACCATGCGCTCTCGGGCTCTTCTGTTTCTGCTCCTCGTGCTTCTGCCTATGCTGCCCGCGCCACCGGCCAGTCAGCCGTCTGGCCGTCGCCGCGGGCGGCGCAGCGGCGGTACCGGCGGTGGTTTCTGGGGTGACCGGGTTGATTCTCAGCCCTTCGCCCTCCCCTATATTCATCCAACCAACCCCTTTGCATCCGACATTCCAACCGCAACCGGGGCTGGAGCTCGCCCTCAGCAGCCAGCCCGTCCACTCGGCTCCGCCTGGCGTGACCAATCCCAGCGCCCCGCCGCTTCCGCCCGTCGTCGACCTGCCCCAGCTGGGGCTTCGCCGTTAACGGCTGTGGCCCCGGCCCCCGGCACTGCCCCGGTCCCTGACGTGGATTCTCGTGGTGCTATATTGCGCCGCCAGTACAATCTGTCCACGTCACCGCTTACGTCCACTATTGCTACTGGCACTAATCTTGTACTATATGCTGCCCCACTGAGCCCTTTGCTTCCTCTTCAAGATGGGACCAATACTCATATCATGGCCACAGAGGCCTCTAACTATGCCCAGTATCGCGTTGTCCGTGCCACTATTCGGTACCGACCCCTGGTGCCGAATGCGGTTGGCGGGTACGCCATATCCATCTCTTTTTGGCCTCAGACGACAACCACTCCGACTTCTGTCGATATGAATTCTATCACTTCCACCGATGTCCGTATCCTCGTTCAGCCCGGCATAGCCTCTGAACTTGTGATTCCTAGTGAGCGCCTGCACTATCGTAATCAGGGT---------TGGCGCTCAGTTGAGACTTCTGGTGTCGCGGAGGAGGAGGCTACCTCTGGCCTTGTTATGCTTTGTATCCATGGATCTCCTGTGAACTCCTACACTAATACACCCTACACTGGTGCTCTCGGCCTGCTTGATTTTGCGCTTGAGCTTGAGTTTCGCAATTTGACACCTGGTAACACGAATACGCGCGTATCCCGTTATTCTAGTAGCGCGCGCCACAAGCTACGCCGAGGGCCTGATGGCACTGCCGAGCTGACCACGACTGCTGCTACACGCTTTATGAAGGATCTTCATTTTACAGGGACTAATGGTGTTGGTGAGGTTGGCCGTGGTATCGCGCTGACCCTGTTCAATCTTGCTGATACGCTTCTCGGCGGGCTCCCGACAGAATTGATTTCGTCGGCCGGCGGCCAGCTGTTTTATTCACGCCCCGTCGTCTCAGCCAATGGCGAGCCGACAGTGAAACTCTACACCTCAGTCGAGAATGCTCAGCAGGACAAGGGTATAGCTATTCCACATGATATCGATCTTGGTGAGTCCCGGGTTGTTATTCAGGATTATGACAATCAACATGAGCAAGACCGTCCCACCCCTTCTCCCGCTCCCTCACGCCCCTTTTCAGTCCTTCGCGCTAATGACGTGCTTTGGCTTTCGCTGACGGCTGCTGAGTATGATCAAACTACTTATGGTTCTTCCACTAATCCTATGTATGTTTCTGATACTGTAACATTTGTCAATGTGGCGACCGGTGCTCAGGGGGTCTCTCGTTCCCTGGACTGGTCCAAAGTTACCCTCGATGGGCGACCGCTTATGACTATACAGCAGTACTCTAAGACCTTCTTTGTTTTGCCCCTTCGTGGTAAGCTCTCTTTTTGGGAGGCTGGCACCACCAAAGCTGGCTACCCTTATAATTATAATACTACTGCCAGTGATCAGATCTTAATTGAAAATGCAGCTGGTCACCGTGTCTGTATTTCAACTTATACTACTAATCTTGGCTCCGGCCCTGTTTCTATCTCTGCTGTTGGTGTCCTCGCACCTCACTCTGCGCTGGCCGCTTTAGAGGACACCGTTGACTACCCTGCTCGTGCTCATACTTTTGACGATTTCTGCCCTGAGTGCCGTGCGCTTGGTCTCCAGGGCTGTGCTTTTCAGTCGACTGTCGCTGAGTTGCAGCGTCTTAAAATGAAGGTGGGTAAAACCCGGGAGTAT
>AFB71120
------------------------------------------ATGCGCCCTCGGCCTATTTTGCTGCTGTTCCTCATGTTTCTGCCTATGCTGCCCGCGCCACCGCCCGGTCAGCCGTCTGGCCGCCGTCGTGGGCGGCGCAACGGCGGTTCCGGCGGTGGTTTCTGGGGTGACCGGGTTGATTCTCAGCCCTTC---GTCCCCTATATTCATCCAACCAACCCCTTCGCCCCCGATGTCACCGCTGCGGCCGGGGCTGGACCTCGTGTTCGCCAACCCGCCCGACCACTCGGCTCCGCTTGGCGTGACCAGGCCCAACGCCCCGCCGCTGCCTCACGTCGTAAACCTACCACAGCTGGGGCCGCGCCGCTAACCGCGGTTGCCCCGGCCCATGACACCCCGCCAGTGCCTGATGTCGACTCTCGCGGCGCCATCCTGCGCCGTCAGTATAATCTATCAACATCTCCCCTCACCTCTTCCGTGGCCACCGGCACTAATCTGGTTCTTTATGCCGCCCCTCTTAGTCCGCTTTTACCCCTCCAGGACGGCACTAATACTCATATAATGGCCACGGAGGCTTCTAATTATGCCCAGTACCGGGTTGCCCGTGCCACAATCCGTTACCGCCCGCTGGTCCCAAATGCTGTCGGCGGTTATGCCATCTCCATCTCATTCTGGCCGCAGACCACCACCACCCCGACGTCCGTCGATATGAATTCAATAACTTCGACGGATGTTCGTATTTTGGTCCAGCCCGGCATAGCCTCTGAGCTTGTGATTCCAAGTGAGCGCCTACACTATCGCAACCAAGGT---------TGGCGCTCCGTCGAGACCTCCGGGGTGGCTGAGGAGGAAGCTACCTCTGGTCTCGTTATGCTTTGCATACACGGTTCACCCGTAAATTCCTACACTAATACACCCTATACCGGTGCCCTCGGGCTGTTGGACTTCGCCCTCGAGCTTGAGTTCCGCAACCTTACCCCCGGTAATACCAATACGCGGGTCTCCCGTTATTCCAGCACTGCTCGCCACCGCCTTCGTCGCGGTGCAGACGGGACTGCCGAGCTCACCACCACGGCTGCTACCCGCTTTATGAAGGATCTTTATTTTACTAGTACTAATGGCGTTGGTGAGATCGGCCGCGGGATAGCCCTTACCCTTTTCAACCTCGCTGACACTCTGCTTGGTGGCCTGCCGACAGAATTGATTTCGTCGGCTGGTGGCCAGCTGTTTTACTCCCGCCCCGTTGTCTCAGCCAATGGCGAGCCGACTGTTAAGCTGTACACATCTGTGGAGAATGCTCAGCAGGATAAGGGTATTGCAATCCCGCATGATATTGACCTCGGAGAATCCCGTGTGGTTATTCAGGATTATGATAATCAACATGAACAAGATCGGCCGACACCTTCTCCAGCCCCGTCGCGCCCTTTCTCTGTCCTTCGAGCTAATGACGTGCTTTGGCTCTCTCTCACCGCTGCCGAGTATGACCAGTCTACTTACGGCTCTTCGACTGGCCCAGTTTATGTTTCTGACTCTGTGACCCTGGTTAATGTTGCGACCGGCGCGCAGGCCGTTGCTCGGTCGCTCGATTGGACCAAGGTCACACTTGATGGTCGCCCCCTTTCCACCATCCAGCAGTACTCAAAGACTTTCTTTGTCCTGCCGCTCCGCGGTAAGCTCTCTTTCTGGGAGGCAGGTACAACTAAGGCCGGGTACCCCTATAATTATAATACCACTGCTAGTGACCAATTGCTCGTTGAGAATGCCGCTGGGCACCGGGTTGCTATTTCTACTTACACCACTAGCCTAGGTGCCGGCCCCGTTTCCATTTCTGCGGTTGCTGTTTTAGCCCCCCACTCTGCACTAGCATTGCTTGAGGATACTTTGGACTACCCTGCCCGCGCCCATACTTTTGATGATTTTTGCCCAGAGTGCCGCCCTCTCGGCCTCCAGGGCTGCGCCTTCCAGTCCACTGTCGCTGAGCTCCAGCGCCTTAAGATGAAGGTGGGTAAAACTCGGGAGTTA
>AFB71123
------------------------------------------ATGCGCCCTCGGCCTATTTTGCTGCTGTTCCTCATGTTTCTGCCTATGCTGCCCGCGCCACCGTCCGGTCAGCCGTCTGGCCGCCGTCGTGGGCGGCGCAGCGGCGGTTCCGGCGGTGGTTTCTGGGGTGACCGGGTTGATTCTCAGCCCTTCGCAATCCCCTATATTCATCCAACCAACCCCTTCGCCCCCGATGTCACCGCTGCGGCCGGGGCTGGACCTCGTGTTCGCCAACCCGCCCGACCACTCGGCTCCGCTTGGCGTGACCAGGCCCAGCGCCCCGCCGCTGCCTCACGTCGTAGACCTACCACAGCTGGGGCCGCGCCGCTAACCGCGGTCGCTCCGGCCCATGACACCCCGCCAGTGCCTGATGTCGACTCTCGCGGCGCCATCTTGCGCCGTCAGTATAACCTATCAACATCTCCCCTTACCTCTTCCGTGGCCACCGGCACTAATCTGGTTCTTTATGCCGCCCCCCTTAGTCCGCTTTTACCCCTCCAGGACGGCACCAATACTCATATAATGGCCACGGAGGCTTCTAATTATGCCCAGTACCGGGTTGCCCGTGCCACAATCCGTTACCGCCCGCTGGTCCCAAATGCTGTCGGCGGCTATGCCATCTCCATCTCATTCTGGCCGCAGACCACCACCACCCCGACGTCCGTCGATATGAATTCAATAACTTCGACGGATGTTCGTATTTTAGTCCAGCCCGGCATAGCCTCTGAGCTTGTGATCCCAAGTGAGCGCCTACACTATCGCAACCAAGGT---------TGGCGCTCCGTCGAGACCTCCGGGGTGGCTGAGGAGGAAGCTACCTCTGGTCTCGTTATGCTTTGCATACACGGCTCACCCGTAAACTCTTATACTAATACACCCTATACCGGTGCCCTCGGGCTGTTGGACTTCGCCCTTGAGCTTGAGTTCCGCAACCTTACCCCCGGTAACACCAATACGCGGGTCTCCCGTTATTCCAGCACTGCTCGCCACCGCCTTCGTCGCGGTGCGGACGGGACTGCCGAGCTCACCACCACGGCTGCTACCCGCTTCATGAAGGACCTTTATTTTACTAGTACTAATGGTGTTGGTGAGATCGGCCGCGGGATAGCCCTTACCCTTTTCAACCTTGCTGACACTCTGCTTGGTGGCCTGCCGACAGAATTGATTTCGTCGGCTGGTGGCCAGCTGTTTTACTCCCGCCCCGTTGTCTCAGCCAATGGCGAGCCGACTGTTAAGCTATATACATCTGTAGAGAACGCTCAGCAGGATAAGGGTATTGCAATCCCGCATGATATTGACCTCGGAGAATCCCGTGTGGTTATTCAGGATTATGATAATCAACATGAACAAGATCGGCCGACGCCTTCTCCAGCCCCGTCGCGCCCTTTCTCTGTCCTTCGAGCTAATGATGTGCTTTGGCTCTCTCTCACCGCTGCCGAGTATGACCAGTCCACTTACGGCTCTTCGACTGGCCCAGTTTATGTTTCTGACTCTGTGACCCTGGTTAATGTTGCGACCGGCGCGCAGGCCGTTGCTCGGTCGCTCGATTGGACCAAGGTCACACTTGATGGTCGCCCCCTTTCCACCATTCAGCAGTACTCGAAGACTTTCTTTGTCCTGCCGCTCCGCGGTAAGCTCTCTTTCTGGGAGGCAGGTACAACTAAGGCCGGGTACCCCTATAATTATAACACCACTGCTAGCGACCAATTGCTCGTTGAGAATGCCGCCGGGCACCGGGTTGCTATTTCTACTTACACCACTAGCCTGGGTGCCGGCCCCGTTTCCATTTCTGCGGTTGCTGTTTTAGCCCCCCACTCTGCACTAGCACTGCTTGAGGACACCTTGGACTACCCTGCCCGCGCCCATACTTTTGATGACTTTTGCCCAGAGTGCCGTCCTCTCGGCCTCCAGGGCTGCGCTTTCCAGTCTACTGTCGCTGAGCTTCAGCGCCTTAAGATGAAGGTGGGTAAAACTCGGGAGTTA
>BAE48652
------------------------------------------ATGCGCCCTAGGGCTGTTCTGTTGCTGTTCTTCGTGCTTTTGCCTATGCTGCCCGCGCCACCGGCCGGCCAGCCGTCTGGCCGCCGTCGTGGGCGGCGCAGCGGCGGTGCCGGCGGTGGTTTCTGGGGTGACAGGGCTGATTCTCAGCCCTTTGCCCTCCCCTATATTCATCCAACCAACCCCTTCGCCGCCGATGTCGTTTCACAATCCGGGGCTGGAGCTCGCCTTCGACAGCCGCCCCGCCCCCTTGGCTCCGCTTGGCGAGACCAGTCCCAGCGCCCCTCCGCTGCACCCCGTCGTCGATCTGCCCCAACTGGGGCTGCGCCGCTGACTGCTATATCACCGGCTCCTGACACAGCCCCTGTCCCTGATGTTGATTCACGTGGCGCTATTCTGCGCCGGCAGTATAATTTGTCCACGTCCCCGCTCACGTCATCTGTTGCCTCGGGCACTAATTTGGTCCTCTATGCTGCCCCACTGAATCCTCTTTTACCCCTTCAGGATGGCACTAACACCCATATTATGGCCACCGAGGCGTCTAATTATGCCCAGTATCGGGTGGTCCGGGCTACAATCCGTTATCGTCCGCTGGTACCAAATGCTGTTGGTGGCTATGCTATTTCTATTTCCTTTTGGCCCCAGACAACCACCACCCCCACTTCTGTCGATATGAACTCTATTACCTCTACTGATGTCAGGATTTTGGTCCAGCCCGGCATTGCCTCTGAGTTGGTCATTCCCAGTGAGCGTCTCCACTATCGTAATCAAGGT---------TGGCGCTCCGTTGAGACCACGGGTGTCGCTGAGGAGGAGGCTACTTCCGGTTTGGTAATGCTTTGCATTCACGGCTCTCCTGTCAATTCTTACACTAATACACCTTATACTGGTGCATTGGGGCTTCTTGATTTTGCGCTAGAGCTTGAATTCAGGAATTTGACACCCGGTAACACCAACACCCGTGTGTCCCGGTATACTAGCACGGCCCGCCACCGGCTGCGCCGTGGTGCTGACGGGACCGCCGAGCTTACCACTACGGCGGCCACGCGTTTTATGAAGGACCTGCATTTCACCGGCACGAACGGAGTTGGCGAGGTGGGCCGAGGCATCGCCCTGACACTGTTCAATCTTGCTGATACGCTTCTCGGCGGTTTACCGACAGAATTGATTTCGTCGGCTGGGGGTCAGCTGTTCTACTCCCGCCCCGTCGTCTCAGCCAATGGCGAGCCGACTGTAAAGCTATATACATCTGTTGAGAATGCACAGCAGGATAAGGGCATTACCATCCCACATGATATAGACCTCGGTGACTCCCGTGTGGTTATCCAGGACTACGACAACCAGCATGAACAGGATCGGCCTACTCCCTCACCCGCTCCCTCTCGCCCTTTTTCAGTCCTTCGTGCTAATGACGTTTTGTGGCTCTCTCTCACTGCTGCTGAGTATGATCAGACTACGTATGGGTCATCCACCAACCCTATGTATGTCTCCGACACAGTCACATTTGTCAACGTGGCCACTGGTGCTCAGGCTGTCGCCCGCTCCCTTGATTGGTCTAAAGTCACTCTGGATGGCCGCCCCCTCACTACCATCCAGCAGTATTCTAAGACATTCTACGTCCTCCCGCTCCGTGGTAAGTTGTCTTTCTGGGAGGCTGGCACGGTTAAGGCCGGTTATCCTTATAACTATAATACAACTGCTAGTGATCAAATCCTAATTGAGAACGCAGCCGGCCACCGTGTTGCTATTTCCACCTACACCACTAGCTTGGGTGCCGGTCCCACCTCTATTTCTGCGGTCGGCGTATTAGCCCCGCATTCGGCACTTGCCGTTCTTGAGGATACTGTTGATTACCCCGCCCGTGCCCATACTTTTGATGATTTCTGCCCGGAATGTCGCGCCCTTGGTTTGCAGGGTTGCGCTTTCCAGTCTACTGTTGCTGAGCTTCAGCGCCTTAAGATGAAGGTAGGTAAAACCCGGGAGTTT
>BAE48655
------------------------------------------ATGCGCCCTAGGGCTGTTCTGTTGCTGTTCTTCGTGCTTTTGCCTATGCTGCCCGCGCCACCGGCCGGCCAGCCGTCTGGCCGCCGTCGTGGGCGGCGCAGCGGCAGTGCCGGCGGTGGTTTCTGGGGTGACAGGGTTGATTCTCAGCCCTTCGCCCTCCCCTATATTCATCCAACCAACCCCTTCGCCGCCGATGTCGTTTCACAACCTGGGGCTGGAATCCGCCCTCGACAGCCGCCCCGCCCCCTTGGCTCCGCTTGGCGTGACCAGTCCCAGCGCCCCTCCGCTGCCCCCCGTCGTCGATCTGCCCCAGCCGGGGCTGCGCCGTTGACTGCTATATCACCAGCCCCTGATACAGCCCCTGTACCTGATGTTGACTCGCGTGGCGCGATTTTGCGCCGGCAGTATAATCTGTCTACGTCCCCGCTTACGTCATCCGTTGCTGCGGGCACAAATTTGGTTCTTTATGCTGCTCCGTTGAACCCTCTTTTACCCCTTCAAGACGGCACCAACACCCATATCATGGCTACTGAGGCATCCAACTATGCCCAGTACCGGGTGGTTCGAGCTACGATCCGTTACCGCCCGCTGGTGCCAAATGCTGTCGGCGGCTATGCTATCTCTATTTCTTTCTGGCCTCAAACAACTACTACCCCCACCTCTGTTGACATGAACTCTATTACTTCTACTGATGTTAGAATCCTGGTCCAGCCTGGCATCGCCTCCGAGCTGGTCATTCCCAGTGAGCGTCTCCATTACCGTAATCAGGGT---------TGGCGCTCTGTTGAAACCACGGGTGTGGCCGAGGAGGAGGCTACTTCTGGTCTGGTGATGCTTTGCATTCACGGCTCTCCTGTCAATTCTTATACCAACACACCTTATACTGGTGCACTGGGGCTTCTTGATTTTGCACTAGAGCTTGAATTTAGGAACCTGACACCCGGGAACACTAATACTCGTGTATCCCGATATACTAGCACAGCCCGCCACCGGTTGCGTCGTGGTGCCGACGGGACCGCTGAGCTTACCACTACGGCGGCCACGCGTTTTATGAAAGATCTGCACTTTACTGGAACTAATGGGGTTGGTGAGGTGGGCCGAGGTATTGCCCTGACACTGTTCAACCTTGCTGATACGCTTCTCGGCGGTCTGCCGACAGAATTGATTTCGTCGGCCGGGGGTCAGCTGTTTTACTCCCGCCCTGTCGTCTCGGCCAATGGCGAGCCGACTGTGAAGTTATACACATCTGTTGAGAATGCGCAGCAGGACAAGGGTATTACCATCCCACATGATATAGACCTCGGTGATTCTCGTGTGGTTATCCAGGACTATGACAACCAGCACGAACAGGACCGGCCTACTCCGTCACCCGCCCCCTCTCGCCCCTTCTCGGTTCTTCGTGCCAATGATGTTTTGTGGCTCTCCCTTACCGCCGCTGAGTATGACCAGACTACGTATGGGACCTCCACCAACCCTATGTATGTCTCGGATACAGTCACACTTGTTAACGTGGCTACTGGTGCTCAGGCTGTTGCCCGCTCTCTTGATTGGTCTAAGGTAACTCTCGATGGCCGCCCCCTTACTACCATCCAGCAGTATTCTAAGACATTCTATGTCCTCCCACTTCGCGGTAAGTTGTCTTTCTGGGAGGCTGGCACGACCAAGGCCGGTTATCCTTACAACTATAATACAACTGCTAGTGATCAAATTTTGATTGAGAACGCACCCGGCCACCGTGTTACTATCTCCACTTACACCACTAGTTTGGGCGCCGGCCCTACCTCTATTTCCGCGGTCGGTGTATTAGCCCCACACTCGGCCCTTGCTGTTCTTGAGGACACTGTTGATTACCCCGCCCGTGCTCATACTTTTGATGATTTTTGCCCGGAATGTCGTACCCTTGGTCTCCAGGGTTGCGCTTTCCAGTCCACTATTGCTGAGCTTCAGCGCCTTAAAATGAAGGTAGGTAAAACCCGGGAGTTT
>AAM66330
------------------------------------------ATGCGCCCTCGGCCTATTTTGTTGCTGTTCCTCATGTTTCTGCCTATGCTGCCCGCGCCACCGCCCGGTCAGCCGTCTGGCCGCCGTCGTGGGCGGCGCAGCGGCGGTTCCGGCGGTGGTTTCTGGGGTGACCGGGTTGATTCTCAGCCCTTCGCC---CCCTATATTCATCCAACCAACCCCTTCGCCCCCGATGTCACCGCTGCGGCCGGGGCTGGACCTCGTGTTCGCCAACCCGTCCGACCACTCGGCTCCGCTTGGCGCGACCAGGCCCAGCGCCCCGCCGCTGCCTCACGTCGTAGACCTACCACAGCTGGGGCCGCGCCGCTAACCGCGGTCGCTCCGGCCCATGACACCCCGCCAGTGCCTGATGTCGACTCCCGCGGCGCCATCTTGCGCCGGCAGTACAACCTATCAACATCTCCCCTTACCTCTTCCGTGGCCACCGGTACTAACCTGGTTCTTTATGCCGCCCATCTTAGTCCGCTTTTACCCCTTCAGGACGGTACCAATACTCATATAATGGCCACGGAAGCTTCTAATTATGCCCAGTACCGGGTTGCCCGTGCCACGATCCGTTACCGCCCGCTGGTCCCCAACGCTGTCGGCGGTTACGCCATCTCCATCTCATTCTGGCCACAGACTACCCCCACCCCGACGTCCGTTGATATGAATTCAGTAACTTCGACGGGTGTTCGTATTCTAGTCCAGCCCGGCATAGCCTCTGAGCTTGTGATCCCAAGCGAGCGCCTACACTATCGTAACCAAGGT---------TGGCGCCCTGTCGAGACCTCCGGGGTGGCCGAGGAGGAGGCCACCTCCGGTCTTGTTATGCTTTGCATACATGGCTCACCCGTAAATTCCTATACTAATACACCCTATACCGGTGCCCTTGGGCTGCTGGACTTTGCCCTTGAGCTTGAGTTTCGCAACCTTACCCCCGGTAATACTAATACGCGGGTCTCCCGTTATTCCAGCACTGCTCGCCACCGCCTTCGTCGCGGTGCGGACGGGACTGCCGAGCTCACCACCACGGCTGCTACCCGCTTTATGAAGGACCTCTATTTTACTAGTACTAATGGTGTTGGTGAGATCGGCCGCGGGATAGCCCTCACCCTGTTCAACCTTGCTGACACTTTGCTTGGCGGCCTGCCGACAGAATTGATTTCGTCGGCTGGTGGCCAGCTGTTCTACTCCCGTCCCGTTGTCTCAGCCAATGGCGAGCCGACTGTTAAGCTGTATACATCTGTAGAGAATGCTCAGCAGGATAAGGGTATCGCAATCCCGCATGATATTGACCTCGGAGAATCTCGTGTGGTTATCCAGGATTATGATAACCAACATGAACAAGACCGGCCGACGCCTTCTCCAGCCCCGTCGCGCCCTTTCTCTGTTCTTCGAGCTAATGATGTGCTTTGGCTCTCTCTCACCGGTGCCGAGTATGACCAGTCCACCTATGGCTCTTCGACTGGCCCGGTTTATGTTTCTGACTCTGTGACCTTGGTTAATGTTGCGACCGGCGCGCAGGCCGTTGCCCGGTCGCTCGATTGGACCAAGGTCACACTTGACGGTCGCCCTCTCTCCACCATCCAGCAGTATTCGAAGACCTTCTTTGTCCTGCCGCTCCGCGGCAAGCTCTCTTTCTGGGAGGCAGGCACAACTAAGGCCGGGTACCCTTATAATTACAACACCACTGCAAGCGACCAACTGCTTGTCGAGAATGCCGCCGGGCACCGGGTTGCTATTTCCACTTACACCACTAGCCTGGGTGCTGGCCCCGTCTCTATTTCTGCGGTTGCCGTCTTAGCCCCCCACTCTGCGCTAGCATTGCTTGAGGATACTTTGGATTACCCTGCCCGCGCCCATACTTTTGATGACTTCTGCCCAGAGTGCCGCCCCCTTGGCCTCCAGGGCTGCGCTTTCCAGTCTACTGTCGCTGAGCTCCAGCGCCTTAAGATGAAGGTGGGTAAAACTCGGGAGTTA
>BAH08583
------------------------------------------ATGCGCCCTAGGGCTGTTCTGTTGTTGCTCTTCGTGCTTTTGCCTATGCTGCCCGCGCCACCGGCCGGCCAGCCGTCTGGCCGCCGTCGTGGGCGGCGCAGCGGCGGTGCCGGCGGTGGTTTCTGGGGTGACAGGGTTGATTCTCAGCCCTTCGCCCTCCCCTATATTCATCCAACCAACCCCTTCGCCGCCGATGTCGTTTCACAATCCGGGGCTGGAGCTCGCCCTCGACAACCGCCCCGCCCCCTTGGTTCAGCTTGGCGTGACCAGTCCCAGCGCCCCCCCGCTGCCTCCCGTCGTCGATCTGCCCCAGCTGGGGCTGCGCCGTTAACTGCTACTTCACCAGCCCCTGATACGGCCCCTGTGCCTGATGTTGATTCACGTGGTGCTATCTTGCGCCGGCAATATAATCTGTCTACGTCCCCGCTTACGTCATCCGTTGCCTCGGGTACTAATCTGGTTCTTTATGCTGCCCCGCTGAATCCTCTTCTACCACTTCAGGATGGTACCAACACTCATATTATGGCCACCGAGGCATCTAACTATGCCCAGTATCGGGTGGTCCGGGCTACAATCCGTTATCGCCCGTTGGTGCCAAACGCTGTTGGTGGTTATGCTATTTCTATCTCTTTCTGGCCCCAAACAACCACCACCCCTACTTCTGTTGATATGAATTCCATTACCTCCACTGACGTTAGGATTCTGGTCCAGCCCGGTATTGCCTCTGAGTTGGTTATCCCTAGTGAGCGTCTCCATTACCGCAATCAAGGC---------TGGCGTTCTGTTGAGACCACGGGTGTGGCTGAGGAGGAGGCTACTTCTGGTTTGGTAATGCTTTGCATTCATGGCTCTCCTGTTAATTCTTATACTAATACACCTTATACTGGTGCACTTGGGCTTCTTGATTTTGCATTAGAGCTTGAGTTTAGGAATCTGACACCCGGGAACACCAACACCCGTGTATCCCGATATACCAGTACAGCCCGCCACCGGCTGCGTCGTGGCGCTGATGGGACAGCTGAGCTTACCACCACGGCTGCCACACGTTTCATGAAGGACCTGCATTTTACTGGTACGAATGGGGTTGGTGAGGTGGGTCGAGGTATTGCTCTGACATTGTTTAATCTTGCTGATACGCTTCTCGGTGGCCTGCCGACAGAATTGATTTCGTCGGCCGGGGGTCAGTTGTTCTACTCCCGCCCTGTCGTCTCGGCCAATGGCGAGCCGACTGTAAAATTATACACATCTGTTGAGAATGCGCAGCAGGATAAGGGTATTACCATCCCACATGACATAGATCTTGGAGATTCCCGTGTGGTTATCCAGGACTATGACAACCAGCACGAGCAGGACCGGCCTACTCCATCACCCGCTCCCTCTCGTCCTTTTTCAGTCCTTCGTGCCAATGATGTCTTGTGGCTCTCTCTTACTGCTGCCGAGTATGATCAGACTACTTACGGGTCGTCCACCAACCCTATGTATGTCTCGGATACGGTCACATTCGTTAATGTGGCCACTGGTGCTCAGGCTGTTGCCCGCTCCCTCGATTGGTCTAAAGTTACTCTGGATGGTCGTCCCCTCACTACCATCCAGCAGTATTCTAAAACGTTTTATGTCCTCCCGCTCCGTGGTAAGCTGTCCTTCTGGGAGGCTGGCACGACCAAGGCTGGCTATCCTTACAATTACAATACAACTGCTAGTGATCAAATCTTAATTGAGAACGCAGCTGGTCACCGTGTTGCTATTTCTACCTACACCACCAGCCTTGGTGCTGGTCCTACCTCTATTTCTGCGGTCGGTGTGTTGGCCCCTCACTCGGCCCTCGCTGTCCTTGAGGATACAGTTGATTACCCTGCCCGCGCCCATACTTTTGATGATTTTTGTCCGGAATGTCGCACCCTCGGTTTGCAGGGTTGCGCTTTCCAGTCCACTATTGCTGAGCTTCAGCGCCTTAAAATGAAGGTAGGTAAAACCCGGGAGTTT
>BAJ61827
------------------------------------------ATGCGTCCTAGGGCTGTATTGCTGCTGTTCCTCATGCTTCTGCCTATGCTGCCCGCGCCACCGGCCGGTCAGCCGTCTGGCCGCCGTCGCGGGCGGCGGAGCGGCGGTTCCGGAGGTGGTTTCTGGGGTGACCGGGTTGACTCTCAGCCCTTCGCCCTCCCCTATATTCACCCAACCAACCCCTTTGCATCCGATGTTTCCACTTCCGCCGGGGCTGGAGCCCGCGCACGGCAGGCAGCCCGTCCACTCGGCTCCGCCTGGCGCGACCAGTCCCAGCGCCCCTCCGCCTCTGCACGTCGTAGACCTACCCCAGCTGGGGCTTCGCCGTTGACGGCAGTGGCCCCTGCACCGGACACGACTCCGGTCCCTGATGTTGATTCCCGGGGTGCTATTTTGCGTCGGCAGTATAACCTATCTACTTCCCCTTTAACCTCTACTGTCGCTTCAGGCACTAATCTGGTGCTTTATGCAGCCCCTCTTGGCCCCCTTCTGCCATTGCAAGACGGAACTAACACCCACATTATGGCTACTGAGGCTTCCAACTACGCCCAGTATCGTGTTATCCGGGCCACTATTCGCTATCGCCCGCTGGTCCCAAACGCTGTCGGCGGGTACGCAATTTCAATTTCATTTTGGCCCCAGACGACCACGACCCCCACTTCTGTTGATATGAACTCAATCACATCCACTGATGTTCGTATCCTTGTGCAACCTGGCCTCGCCTCTGAGCTTATTATACCTAGTGAGCGTCTCCATTATCGTAATCAAGGT---------TGGCGCTCAGTTGAGACCTCTGGCGTTGCTGAGGAAGAGGCGACTTCAGGCCTCGTTATGTTGTGCATCCACGGTTCGCCTGTTAATTCCTACACCAACACACCTTATACCGGGGCTCTTGGCCTGCTTGACTTCGCACTTGAGCTTGAGTTCCGTAATTTGACACCTGGGAACACTAACACCCGCGTTTCCCGTTACACAAGCACTGCTCGCCACCGCCTGCGGCGGGGGCCTGACGGCACGGCTGAGTTGACAACCACCGCAGCCACACGGTTCATGAAGGATTTATACTTCACTGGTTCAAACGGGCTCGGCGAGGTCGGGCGTGGTATAGCTTTGACCTTGTTTAATCTTGCTGACACTCTTCTCGGTGGGCTGCCGACAGAATTGATTTCGTCGGCCGGGGGCCAGTTGTTTTACTCCCGCCCCGTCGTCTCAGCCAATGGCGAGCCGACAGTTAAGTTGTACACCTCTGTCGAGAATGCTCAGCAGGACAAGGGTATTGCTATCCCTCATGAGATCGACCTCGGTGATTCCCGGGTTACTATCCAAGATTATGACAACCAGCACGAGCAGGACCGACCAACACCATCACCGGCACCTTCGCGCCCGTTCTCTGTCCTGCGTGTGAATGACGTGCTTTGGCTGACCCTCACCGCTGCCGAGTATGACCAGACCACCTATGGTTCGACTACGAACCCCATGTATGTTTCTGACACTGTGACATTCGTCAATGTAGCGACTGGTGCACAGGGTGTTGCCCGCGCGCTTGACTGGTCCAAAGTCACTTTTGACGGCCGCCCGCTTACCACTGTCCAACAGTATGGCAAGTCTTTCTTTGTCTTGCCTCTCCGCGGTAAGCTTTCGTTCTGGGAGGCGGGTACCGTGAAGGCTGGGTACCCTTACAATTATAACACAACTGCTAGTGACCAGATCTTAGTTGAGAATGCCCCGGGCCATCGTGTTTGCATTTCGACCTATACTACTAATTTGGGCTCTGGGCCAGTGTCGATCTCGGCTGTCGGCGTGTTGGCACCTCATGCGGCTACTGCTGCGTTGGAGGACACCGCTGACTCCCCAGCCCGCGCCCACACTTTTGATGATTTTTGCCCTGAGTGCCGCATTCTGGGGCTTCAGGGCTGTGCTTATCAGTCTACTGCTGCTGAATTGCAGCGTCTTAAGATGAAGGTAGGTAAAAGCCGGGAGTTT
>BAB96564
------------------------------------------ATGCGCCCTAGGGCTGTTCTGTTGTTGTTCCTCGTGCTTCTGCCTATGCTGCCCGCGCCACCGGCCGGCCAGCCGTCTGGCCGTCGTCGTGGGCGGCGCAGCGGCGGTACCGGCGGTGGTTTCTGGGGTGACAGGGTTGATTCTCAGCCCTTCGCCCTCCCCTATATTCATCCAACCAACCCCTTCGCCGCCGATGTCGTTTCACAACCCGGGGCTGGAGCTCGCCCTCGACAGCCGCCCCGCCCCCTTGGCTCCGCTTGGCGTGACCAGTCCCAGCGCCCCTCCGCTGCCCCCCGCCGTCGATCTGCCCCAGCTGGGGCTGCGCCGTTGACCGCTGTATCACCGGCTCCTGACACAGCCCCTGTACCTGATGTTGATTCACGCGGCGCTATTCTGCGCCGGCAGTACAATTTGTCCACGTCCCCGCTTACGTCATCCGTTGCCTCGGGTACAAATCTGGTTCTTTATGCTGCCCCGCTTAATCCTCTCCTTCCCCTTCAGGATGGCACCAACACTCATATTATGGCCACTGAGGCATCTAATTATGCCCAGTATCGGGTTGTTCGAGCTACGATCCGTTATCGCCCGTTGGTGCCGAACGCTGTTGGCGGTTATGCTATTTCTATCTCTTTTTGGCCTCAAACCACAACTACTCCAACTTCTGTTGATATGAATTCCATTACTTCCACTGATGTTAGGATTTTGGTTCAGCCCGGTATTGCCTCCGAGTTAGTCATCCCTAGTGAGCGCCTCCACTACCGCAATCAAGGC---------TGGCGCTCTGTTGAGACCACGGGTGTGGCCGAGGAGGAGGCTACTTCCGGTCTGGTAATGCTTTGCATTCATGGTTCTCCTGTTAATTCCTATACTAATACACCTTATACTGGTGCACTGGGGCTCCTTGATTTTGCATTAGAGCTTGAATTTAGAAATCTGACACCCGGGAACACAAACACCCGTGTTTCCCGGTATACCAGCACAGCCCGTCACCGGCTGCGACGCGGTGCTGATGGGACTGCTGAGCTCACCACCACAGCAGCCACACGTTTTATGAAGGATTTGCATTTTACTGGCACGAACGGTGTTGGTGAGGTGGGTCGTGGCATCGCTCTGACATTGTTTAATCTCGCTGATACGCTTCTCGGTGGTTTACCGACAGAATTGATTTCGTCGGCCGGGGGTCAGCTGTTTTACTCCCGCCCTGTTGTCTCAGCCAATGGCGAGCCAACAGTAAAGTTATATACATCTGTTGAGAACGCGCAGCAAGATAAGGGCATTACCATCCCACACGATATAGATTTGGGTGACTCCCGTGTGGTTATCCAGGATTATGATAACCAGCACGAGCAAGATCGGCCTACCCCGTCACCTGCCCCCTCCCGCCCTTTCTCAGTTCTTCGTGCCAATGATGTTCTGTGGCTCTCCCTCACCGCCGCTGAGTACGACCAGACTACATATGGGTCGTCCACCAACCCTATGTATGTCTCCGACACGGTCACGCTCGTTAATGTGGCCACTGGTGCTCAGGCTGTTGCCCGCTCTCTCGATTGGTCTAAAGTTACCTTGGATGGCCGCCCCCTTACTACTATTCAGCAGTATTCTAAGACATTCTATGTCCTCCCGCTTCGCGGGAAGCTGTCTTTTTGGGAGGCTGGCACTACCAAGGCCGGCTACCCGTATAATTATAATACTACTGCTAGTGATCAAATTTTGATTGAGAACGCGGCCGGCCACCGTGTCGCTATTTCTACCTATACTACTAGTTTGGGTGCCGGTCCTACCTCGATCTCTGCGGTCGGTGTTCTAGCCCCACACTCGGCCCTCGCCGCTCTAGAGGACACCGTTGATTACCCCGCCCGCGCTCACACTTTTGATGATTTTTGCCCGGAGTGCCGTACCCTCGGTTTGCAGGGTTGTGCATTCCAGTCTACTATCGCTGAGCTTCAGCGTCTTAAAATGAAGGTAGGTAAAACCCGGGAGTCT
>ABY66136
ATGAATAACATGTTCTTTTGCTCATTGCATGGCGATGCCACCATGCGCTCTCGGGCTCTTCTGTTTTTGCTCCTCTTGCTTCTGCCTATGCTGCCCGCGCCACCGGCCGGTCAGCCGTCTGGCCGTCGTCGTGGGCGGCGCAGCGGCGGTGCCGGCGGTGGTTTCTGGGGTGACCGGGTTGATTCTCAGCCCTTCGCCCTCCCCTATATTCATCCAACCAACCCCTTCGCATCTGACATTCCAGCGGCCGCCGGGGCTGGAGCTCGCCCTCGACAACCAGCCCGTCCACTCGGCTCCGCTTGGCGCGACCAGTCCCAGCGCCCCGCCGCTCCCGCCCGTCGTCGATCTACCCCAGCTGGGGCTTCGCCGCTGACGGCTGTGGCTCCGGCCCCTGATATTGCCCCGGTCCCTGATGTTGATTCGCGCGGTGCTATACTACGCCGTCAGTATAATTTGTCTACGTCTCCACTCACATCCACTATTGCTACCGGGACTAATCTTGTGCTATATGCTGCCCCGCTTAGCCCTCTACTTCCACTTCAGGACGGCACCAACACTCATATTATGGCTACTGAAGCTTCAAATTATGCCCAATATCGTGTTGTCCGCGCCACCATCCGGTATCGCCCCTTGGTGCCGAATGCTGTCGGCGGGTATGCTATATCTATTTCTTTTTGGCCCCAAACAACTACCACCCCGACGTCCGTGGATATGAATTCCATCACTTCCACCGATGTCCGTATTCTTGTTCAGCCCGGTATAGCTTCTGAGTTGGTTATCCCCAGTGAGCGCCTGCACTATCGTAATCAGGGT---------TGGCGCTCAGTTGAGACCTCTGGCGTTGCTGAGGAGGAGGCTACTTCCGGTCTTGTCATGCTCTGTATTCATGGGTCACCTGTGAACTCTTACACCAACACACCCTATACTGGTGCTCTTGGCCTGCTCGATTTTGCACTTGAGCTTGAGTTTCGTAATCTGACACCTGGTAATACAAATACGCGCGTTTCTCGTTATTCGAGCAGTGCGCGCCATAAATTGCGTCGAGGGGCCGACGGTACTGCTGAGCTAACTACTACTGCTGCTACACGGTTCATGAAGGATCTTCATTTTACAGGGACTAATGGCGTTGGTGAGGTTGGCCGTGGGATAGCGCTTACCTTGTTTAACCTTGCTGACACACTTCTCGGCGGGCTTCCGACAGAATTGATTTCGTCGGCCGGTGGCCAACTGTTCTACTCCCGCCCCGTCGTTTCAGCCAATGGCGAGCCGACAGTGAAACTTTACACCTCAGTCGAGAATGCTCAGCAGGACAAAGGGATTGCTATCCCACATGATATCGATCTTGGTGAGTCCCGAGTTGTTATTCAAGACTATGACAACCAACATGAGCAAGACCGCCCTACTCCCTCTCCTGCACCCTCTCGTCCTTTTTCTGTGCTCCGTGCTAATGATGTGCTTTGGCTTTCACTTACGGCCGCTGAGTATGACCAGACTACCTACGGCTCTTCTACTAACCCTATGTATGTTTCTGATACTGTGACGTTCGTCAATGTAGCTACCGGCGCCCAGGGGGTTCCGCGCTCCTTAGACTGGTCTAAGGTCACCCTTGATGGGCGCCCACTAACTACTATCCAGCAGTATTCCAAGACTTTCTATGTATTGCCTCTTCGCGGCAAGCTTTCTTTTTGGGAGGCGGGTACTACTAAAGCTGGTTATCCTTACAACTACAATACTACTGCTAGTGACCAGATCCTGATTGAGAATGCTGCTGACCACCGGGTTTGTATTTCTACTTATACTACTAATTTAGGTTCTGGGCCTGTTTCTATTTCTGCCGTCGGTGTCCTCGCACCTCATTCTGCATTGGCTGTTCTAGAGGACACTGTCGATTATCCCGCTCGTGCTCATACTTTTGACGACTTCTGCCCTGAGTGCCGTGCACTTGGTCTTCAGGGTTGTGCTTTTCAGTCAACTGTTGCTGAGTTACAGCGTCTTAAAATGAAGGTGGGTAAAGCCCGGGAGTAT
>BAC65252
------------------------------------------ATGCGCCCTAGGGCTGTTCTGTTGCTGTTCCTCGTGCTTTTGCCTATGTTGCCCGCGCCACCGGCCGGCCAGTCGTCTGGCCGCCGTCGTGGGCGGCGCAGCGGCAGTGCCGGCGGTGGTTTCTGGGGTGACAGGGTTGATTCTCAGCCCTTCGCCCTCCCCTATATTCATCCAACCAACCCCTTCGCCGCCGATGTCGTTTCACAATCCGGGGCTGGAGCTCGCCCTCGACAGCCGCCCCGTCCCCTTGGCTCCACTTGGCGTGACCAGTCCCAGCGCCCCTCCACTGCCCCCCGTCGTCGATCTGCCCCAGCTGGGGCTGCGCCGCTGACTGCCATATCACCGGCTCCTGACACAGCCCCTGTGCCTGATGTTGATTCACGCGGCGCTATTCTGCGCCGACAGTATAATCTGTCAACATCGCCCCTCACGTCGTCTGTTGCCTCAGGCACTAATTTGGTTCTCTATGCTGCCCCACTGAACCCTCTCTTACCCCTTCAGGATGGCACCAACACCCATATTATGGCTACCGAGGCATCTAATTATGCCCAGTACCGGGTGGTCCGAGCTACAATCCGCTACCGCCCGCTGGTGCCAAACGCTGTTGGTGGCTATGCTATTTCCATTTCCTTTTGGCCCCAAACAACCACTACCCCCACCTCCGTTGATATGAATTCTATTACTTCTACTGATGTTAGGATCCTGGTCCAGCCCGGTATTGCTTCTGAGTTGGTCATCCCCAGTGAGCGTCTTCATTACCGCAATCAAGGC---------TGGCGCTCCGTCGAGACCACGGGTGTCGCCGAGGAGGAGGCTACCTCTGGCCTGGTAATGCTTTGTATCCATGGCTCCCCTGTCAATTCTTATACTAATACACCTTACACTGGTGCACTGGGGCTCCTTGATTTTGCATTAGAGCTTGAATTTAGGAATTTGACACCTGGGAACACCAACACCCGTGTATCCCGGTATACTAGCACAGCCCGCCACCGGCTGCGCCGTGGCGCCGACGGGACTGCTGAGCTTACCACTACGGCGGCCACGCGTTTTATGAAGGACCTGCATTTCACCGGCACGAATGGGGTTGGTGAGGTGGGCCGAGGCATTGCTCTGACACTGTTCAATCTTGCTGACACGCTTCTCGGTGGTCTACCGACAGAATTGATTTCGTCGGCTGGGGGTCAGTTGTTTTACTCCCGCCCTGTCGTCTCAGCCAATGGCGAGCCGACTGTAAAGTTATATACATCTGTTGAGAATGCGCAGCAGGATAAGGGCATTACCATTCCACATGATATAGACCTCGGTGATTCCCGTGTGGTCATTCAAGATTATGACAACCAACACGAGCAGGATCGGCCTACGCCTTCACCTGCCCCCTCTCGCCCTTTTTCAGTCCTTCGTGCTAATGATGTTTTGTGGCTCTCTCTTACCGCTGCCGAGTATGACCAGACTACGTATGGGTCGTCCACCAACCCTATGTATGTCTCGGATACAGTCACATTCGTCAACGTGGCCACTGGTGCTCAGGCTGTTGCCCGCTCCCTTGATTGGTCTAAAGTCACTCTGGACGGTCGCCCCCTCACTACCATCCAGCAATATTCTAAGACGTTCTACGTCCTCCCGCTCCGCGGTAAGCTGTCTTTCTGGGAGGCTGGCACAACCAAGGCTGGCTATCCTTACAATTATAATACAACTGCTAGTGATCAAATTTTAATTGAGAACGCGGCTGGCCACCGTGTTGCTATTTCTACCTATACCACTAGCCTGGGTGCTGGCCCCACATCTATTTCTGCGGTCGGCGTATTAGCCCCGCACTCAGCCCTTGCCGTTCTTGAAGATACTGCTGACTATCCCGCCCGTGCCCATACTTTTGATGATTTCTGCCCGGAATGTCGCACCCTTGGTCTGCAGGGTTGCGCCTTCCAGTCTACTATTGCTGAGCTTCAGCGCCTTAAAATGAAGGTAGGTAAAACCCGGGAGTCT
>BAM68894
------------------------------------------ATGCGCCCTGGGGCTATTTTGCTGCTGCTCGTCGTGTGTTTGCCTATGCTGCCCGCGCCACCGGCCGGTCAGCCGGCTGGCCGCCGTCGTGGGCGGCGCGGCAGCGGTCCCGGCGGTGGTTTCTGGGGTGACAGGGTTGATTCTCAGCCCTTCGCCCTCCCCTATTTTCATCCAACCAACCCCTTCGCCGCTGACGTTGACCCACATCCCGGGTCTGGAGCCCGACCCCGGCAACCAGCCCGCCCCCTTGGCACCTCTTGGCGCGACCTGTCCCAGCGCCCCCCCGCTGCCTCGCGTCGTCGATCTACCCCAGCTGGGGCTGCGCCGTTGACCGCTGTTTCACCTGCACCTGATACGGCGCCTGTCCCAGATGTTGATTCACGCGGGGCTATCTTGCGTCGTCAGTACAATCTTTCTACTTCACCTTTAACTTCGACTGTTGCCTCAGGCACTAACCTTGTTCTATATGCTGCACCGCTTAACCCCCTCCTGCCTCTTCAGGATGGCACCAACACACACATCATGGCGACTGAGGCGTCTAATTATGCTCAGTATCGGGTTGTTCGAGCGACAATCCGTTATCGCCCTTTGGTGCCCAATGCAGTCGGTGGCTATGCAATTTCTATCTCTTTTTGGCCCCAGACCACTACAACCCCTACCTCCGTTGATATGAATTCTATCACYTCAACTGATGTTAGGATTCTAGTTCAACCTGGTCTGGCTTCCGAACTTGTTATACCGAGTGAGCGTCTCCACTATCGTAACCAAGGG---------TGGCGTTCTGTCGAGACCTCCGGTGTGGCTGAGGAGGAGGCCACTTCCGGGCTTGTTATGCTCTGCATTCACGGCTCCCCTGTAAATTCATATACCAACACCCCTTACACAGGTGCTTTAGGGCTTCTTGATTTTGCGCTCGARATTGAGTTCCGGAATCTGACCCCAGGGAACACCAATACACGTGTTTCCCGGTATACTAGTACTGCCCGTCATCGTTTGCGTCGTGGCGCCGATGGGACCGCTGAACTTACAACTACGGCGGCAACACGGTTTATGAAAGATCTTCATTTCACCGGGATGAACGGGGTCGGTGAGATCGGTCGTGGCATAGCCCTGACGCTGTTTAACTTAGCTGATACACTTCTTGGTGGCCTGCCGACAGAATTAATTTCGTCGGCCGGGGGTCAGGTATTCTACTCCCGCCCCGTCGTCTCAGCCAATGGCGAGCCGACTGTCAAGTTGTATACATCAGTTGAGAACGCACAGCAAGACAAGGGGATCGCGATACCTCATGACATTGATCTTGGCGACTCCCGCGTTGTTATTCAGGACTATGACAATCAACATGAGCAGGACCGGCCTACACCATCACCGGCCCCCTCTCGCCCTTTCTCTGTTCTACGCGCTAATGATGTGCTGTGGCTTTCGCTAACTGCTGCAGAGTATGATCAAACTACATATGGCTCGTCAACCAACCCTATGTATGTTTCGGACACTGTCACATTTGTCAATGTCGCAACAGGTGCCCAGGCTGTCGCCCGTTCYCTTGATTGGTCTAAGGTTACTCTGGACGGGCGACCGCTTACCACCATACAGCAGCACTCTAAAATGTTTTATGTTCTCCCCTTGCGCGGTAAGCTCTCCTTCTGGGAGGCCGGTACTACCAAGGCAGGTTACCCCTATAATTACAACACTACCGCCAGCGACCAGATCTTGATTGAGAATGCAGCTGATCACCGTGTTGCTGTTTCCACTTACACCACGAGTTTGGGCGCTGGCCCTGTGTCCATCTCCGCAGTTGGTGTGCTTGCTCCGCATTCAGTTCTAGCTGTTCTTGAGGATACTATTGATTACCCCGCTCGTGCTCACACTTTTGATGACTTTTGCCCCGAATGCCGTATTCTCGGCCTGCAGGGCTGTGCTTTTCAGTCTACTGTTGCTGAGCTTCAACGCCTTAAGATGAAGGTGGGTAAAACCCGGGAGTCT
>BAM68897
------------------------------------------ATGCGCACTGGGGTTGTTCTGCTGCTGCTCCTCGTGTTTTTGCCTATGTTGCCCGCGCCACCGGCCGGTCAGTCGACTGGCCGCCGTCGTGGGCGGCGCGGCGGCGGTTCCGGCGGTGGTTTCTGGGGTGACAGGGTTGATTCTCAGCCCTTCGCCCTCCCCTATTTTCATCCAACCAACCCCTTCGCCGCTGACGTTGACTCACATTCCGGGTCTGGAGCCAAACCCCGGCAACCAGCCCGCCCCCTTGGCACCTCTTGGCGCGACCTGTCCCAGCGCCCCCCCGCTGCCTCGCGTCGTCGATCTACCCCAGCTGGGGCTGCGCCGCTGACTGCCGTTTCACCCGCACCTGATACGGCGCCTGTCCCTGATGTTGACTCTCGCGGGGCCATTTTGCGTCGCCAGTATAATCTCTCAACTTCGCCTTTAACTTCAACTGTTGCCTCAGGTACTAATCTTGTTTTGTATGCTGCGCCGCTTAACCCCCTCCTGCCCCTCCAGGATGGCACTAATACTCATATCATGGCCACTGAGGCATCCAACTACGCTCAATATCGAGTTGTTCGAGCCACAATCCGTTACCGACCTTTGGTGCCTAACGCAGTCGGTGGTTATGCAATCTCTATTTCTTTTTGGCCCCAGACTACTACTACCCCTACCTCTGTCGATATGAACTCAATCACTTCAACTGATGTTAGGATTCTTGTCCAGCCCGGCCTAGCCTCCGAGCTTGTCATACCAAGTGAGCGTCTCCACTATCGTAATCAGGGA---------TGGCGCTCTGTGGAGACTTCTGGTGTGGCTGAGGAGGAGGCCACTTCCGGGCTTGTCATGCTTTGTATCCACGGTTCCCCCGTTAACTCATACACTAATACCCCCTATACTGGGGCTTTGGGCCTTCTTGATTTTGCGCTTGAGATTGAATTCCGGAATCTTACCCCGGGGAACACTAACACACGTGTCTCCCGTTATACCAGCACCGCCCGCCATCGCCTGCGTCGTGGCGCCGATGGAACCGCCGAACTTACAACTACGGCGGCCACACGGTTTATGAAAGATCTCCACTTCACTGGGATGAATGGGGTCGGTGAAATTGGCCGTGGTATAGCCCTGACGCTGTTCAACATAGCTGATACACTTCTTGGTGGTTTGCCGACAGAATTAATTTCGTCGGCCGGGGGTCAGGTATTCTACTCCCGCCCTGTCGTCTCAGCCAATGGCGAGCCGACTGTCAAGTTATATACATCAGTTGAGAATGCACAGCAGGACAAGGGGATTGCGATACCTCATGATATTGACCTAGGCGATTCCCGTGTTGTTATCCAGGACTATGACAACCAACATGAGCAAGACCGGCCGACTCCGTCACCGGCCCCCTCTCGCCCCTTTTCCGTTCTCCGCGCTAACGATGTGTTGTGGGTCTCACTCACTGCTGCTGAATATGATCAGACTACATATGGTTCGTCGACTAATCCTATGTATGTCTCAGATACTGTGACATTTGTCAATGTGGCAACAGGAGCTCAGGCCGTAGCCCGCTCTCTTGATTGGGCTAAAGTAACTCTGGATGGGCGGCCGCTCACTACCATCCAGCAGCATTCCAAATTATTTTATGTCCTCCCCCTCCGTGGTAAGCTTTCCTTTTGGGAGGCTGGTACCACCAAGGCTGGCTACCCCTATAACTACAATACCACAGCCAGCGATCAAATTCTGATAGAGAATGCGGCTGACCACCGTGTTGCTGTCTCAACTTATACTACAAGCTTAGGTGCTGGTCCTGTGTCTATCTCTGCAGTTGGTGTGCTTGCTCCGCACTCTGTTCTGGCTGTTCTTGAGGATACTGTTGATTATCCCGCTCGTGCTCATACCTTTGATGATTTCTGCCCTGAGTGCCGTACCCTTGGCTTGCAGGGTTGTGCTTTTCAGTCTACTGTTGCCGAGCTTCAACGTCTTAAGATGAAGGTGGGTAAAACCCGGGAGTTT
>AEQ16236
---------ATGTTCTTTTGCTCTGTGCATGGAGATGCCGCCATGCGCTCTCGGGCTTTTCTGTTTTTGCTCTTCGTGCTTCTGCCTATGCTGCCCGCGCCACCGGCCGGTCAGCCGTCTGGCCGTCGCCGCGGGCGGCGCAGCGGCGGTACCGGCGGTGGTTTCTGGGGTGACCGGGTTGATTCTCAGCCCTTCGCCCTCCCCTATATTCATCCAACCAACCCCTTCGCATCCGACATTCCAACCGCAACCGGGGCTGGAGCTCGCCCTCGGCAGCCAGCCCGTCCACTCGGCTCCGCTTGGCGCGACCAATCCCAGCGCCCCGCCGCTTCTGCCCGTCGTCGACCTGCCCCAGCTGGGGCTTCGCCGCTAACAGCTGTAGCCCCAGCCCCCGACACTGCCCCGGTTCCCGACGTGGACTCTCGTGGTGCTATATTGCGCCGCCAGTACAATTTGTCCACGTCACCGCTTACGTCCACCATTGCTACTGGCACTAATCTTGTATTATATGCTGCCCCACTGAGCCCTCTGCTCCCCCTCCAGGATGGGACTAATACTCATATCATGGCCACTGAGGCCTCTAACTATGCTCAGTATCGCGTTGTCCGTGCCACTATCCGGTACCGGCCCCTGGTGCCGAATGCGGTTGGCGGATACGCCATATCCATCTCCTTTTGGCCTCAGACGACAACTACCCCGACCTCCGTCGACATGAATTCCATCACTTCCACCGATGTCCGTATCCTCGTTCAGCCTGGTATAGCCTCTGAACTTGTGATCCCTAGTGAGCGCCTGCATTATCGCAATCAGGGC---------TGGCGCTCGGTTGAGACTTCTGGTGTTGCGGAGGAGGAGGCTACCTCTGGCCTTGTCATGCTTTGTATCCATGGATCTCCTGTGAATTCCTATACTAATACACCCTACACTGGTGCTCTCGGCTTGCTCGATTTTGCGCTTGAGCTTGAATTTCGTAATTTGACACCTGGCAATACGAATACGCGCGTCTCTCGTTATTCTAGTAGTGCGCGCCACAAGTTACGCCGAGGGCCTGATGGTACTGCCGAGTTGACCACGACTGCTGCTACACGCTTCATGAAAGATCTTCATTTTACCGGGACTAATGGTGTTGGTGAGGTTGGCCGTGGTATTGCGCTAACTCTGTTTAATCTTGCTGATACGCTTCTCGGCGGGCTTCCGACAGAATTGATTTCGTCGGCTGGAGGCCAGCTGTTTTACTCACGCCCCGTCGTCTCAGCCAATGGCGAGCCGACAGTGAAACTTTACACCTCAGTAGAGAATGCTCAGCAGGACAAGGGTATAGCCATTCCACATGACATTGACCTTGGTGAGTCCCGAGTTGTGATTCAGGATTATGATAATCAACACGAGCAAGACCGTCCTACTCCCTCTCCTGCTCCGTCACGTCCTTTTTCAGTTCTTCGTGCCAATGATGTGCTCTGGCTTTCATTGACGGCCGCTGAATATGATCAAACTACTTATGGTTCTTCCACTAATCCTATGTATGTTTCTGACACTGTGACATTTGTTAATGTAGCGACCGGTGCCCAGGGGGTTTCCCGGTCCCTGGACTGGTCCAAAGTCACCCTTGACGGCCGGCCGCTCACGACTATTCAGCAGTATTCTAAGACTTTCTTTGTTCTGCCACTTCGTGGCAAGCTCTCTTTCTGGGAGGCCGGCACTACCAAGGCTGGCTATCCTTACAATTATAATACTACTGCCAGTGATCAGATTTTAATTGAGAATGCACCTGGTCACCGTGTTTGCATTTCTACTTATACTACTAATCTCGGTTCCGGTCCTGTTTCTATCTCTGCTGTTGGTGTCCTCGCACCTCACTCTGCGCTGGCCGCTTTGGAGGATACCGTCGACTACCCTGCTCGTGCTCATACTTTTGATGATTTCTGCCCTGAGTGCCGTGCGCTCGGTCTTCAGGGCTGCGCTTTCCAATCAACTGTTGCTGAGCTACAGCGTCTTAAAATGAAGGTGGGTAAAACCCGGGAGTAT
>AFO10119
---------ATGTTCTTTTGCTCTGTGCATGGAGATGCCGCCATGCGCTCTCGGGCTCTTCTGTTTTTGCTCCTCGTGTTTCTGCCTATGCTGCCCGCGCCACCGGCCGGTCAGCCGTCTGGCCGTCGCCGCGGGCGGCGCAGCGGCGGTACCGGCGGTGGTTTCTGGGGTGACCGGGTTGATTCTCAGCCCTTCGCCCTCCCCTATATTCATCCAACCAATCCCTTCGCATCCGACATTCCAACCGCAACCGGGGCTGGAGCTCGCCCTCGGCAGCCAGCCCGTCCACTCGGCTCCGCTTGGCACGACCAATCCCAGCGCCCCGCCGTTCCCGCCCGTCGTCGACCTGCCCCAGCTGGGGCTTCGCCGCTAACAGCTGTTGCCCCAGCCCCTGACACTGCCCCGGTCCCTGACGTGGACTCTCGTGGTGCTATATTGCGCCGCCAGTACAATCTGTCTACGTCACCGCTTACGTCCACCATCGCTACTGGCACTAATCTTGTACTATATGCTGCCCCACTGAGCCCTCTGCTCCCCCTCCAGGATGGGACTAATACTCATATCATGGCCACTGAGGCCTCCAACTATGCTCAGTATCGTGTTGTCCGTGCCACTATCCGGTACCGGCCTCTGGTGCCGAATGCGGTTGGCGGGTACGCCATATCCATCTCCTTTTGGCCCCAGACGACAACCACCCCAACCTCCGTTGACATGAACTCCATCACATCTACTGATGTCCGTATCCTTGTTCAGCCTGGTATAGCCTCTGAGCTTGTGATTCCTAGTGAGCGCCTGCATTATCGCAATCAGGGT---------TGGCGCTCAGTTGAGACTTCTGGTGTCGCGGAGGAGGAGGCTACCTCTGGCCTTGTTATGCTTTGTATTCATGGATCCCCTGTGAATTCCTACACTAATACACCCTATACTGGTGCTCTCGGCCTGCTCGATTTTGCGCTTGAGCTTGAATTTCGTAATTTGACACCTGGCAATACGAATACGCGCGTCTCTCGTTATTCTAGCAGTGCGCGCCACAAGTTACGCCGAGGGCCTGATGGCACTGCCGAGCTGACCACGACTGCTGCTACACGTTTCATGAAAGATCTTCATTTTACCGGGACTAATGGTGTTGGTGAGGTTGGCCGTGGTATTGCGCTAACCCTGTTTAATCTTGCTGATACGCTTCTCGGCGGGCTCCCGACAGAATTGATTTCGTCGGCTGGAGGCCAGTTGTTCTACTCACGCCCCGTCGTCTCAGCCAATGGCGAGCCGACAGTGAAACTCTACACTTCAGTCGAGAATGCTCAGCAGGACAAGGGTATAGCCATTCCACATGATATTGACCTTGGTGAGTCCCGAGTGGTGATTCAGGATTATGATAATCAACACGAACAAGACCGTCCCACTCCTTCCCCTGCTCCCTCACGCCCCTTCTCGGTCCTTCGTGCTAATGATGTGCTCTGGCTTTCATTGACCGCTGCTGAATATGACCAAACTACCTATGGTTCTTCTACCAATCCTATGTATGTTTCTGACACTGTGACATTTGTTAATGTAGCGACCGGTGCCCAGGGGGTTTCCCGTTCCCTGGACTGGTCTAAAGTCACCCTTGATGGTCGGCCGCTTACGACTATTCAGCAGTATTCTAAGACCTTCTTTGTTCTACCCCTTCGCGGTAAGCTTTCTTTCTGGGAGGCTGGCACTACTAAAGCTGGCTATCCTTATAATTATAATACCACTGCCAGTGATCAGATTTTAATTGAAAATGCGCCTGGTCACCGTGTCTGTATTTCCACCTATACTACCAATCTTGGTTCCGGTCCTGTTTCTATCTCTGCTGTAGGTGTCCTCGCACCTCACTCTGTGCTGGCCGCTTTGGAGGATACCGTTGATTACCCTGCTCGTGCTCATACCTTCGATGATTTCTGCCCTGAGTGCCGTGCGCTCGGCCTTCAGGGCTGTGCTTTTCAATCGACTGTCGCTGAGCTACAGCGTCTTAAAATGAAGGTGGGTAAAACTCGGGAGTAT
>BAH03573
------------------------------------------ATGCGCCCTAGGGCTGTTCTGTTGTTGCTCTTCGTGCTTTTGCCTATGCTGCCCGCGCCACCGGCCGGCCAGCCGTCTGGCCGCCGTCGTGGGCGGCGCAGCGGCGGTGCCGGCGGTGGTTTCTGGGGTGACAGGGTTGATTCTCAGCCCTTCGCCCTCCCCTATATTCATCCAACCAACCCCTTCGCCGCCGATGTCGTTTCACAATCCGGGGCTGGAGCTCGCCCTCGACAACCGCCCCGCCCCCTTGGTTCAGCTTGGCGTGACCAGTCCCAGCGCCCCCCCGCTGCCTCCCGTCGTCGATCTGCCCCAGCTGGGGCTGCGCCGTTAACTGCTACTTCACCAGCCCCTGATACAGCCCCTGTGCCTGATGTTGATTCACGTGGTGCTATCTTGCGCCGGCAATATAATCTGTCTACGTCCCCGCTTACGTCATCCGTCGCCTCGGGTACTAATCTGGTTCTTTATGCTGCCCCGTTGAACCCTCTTTTACCACTTCAGGATGGTACCAACACTCATATTATGGCCACCGAGGCATCTAACTATGCCCAGTATCGGGTGGTTCGGGCTACAATCCGTTATCGCCCGCTGGTGCCAAACGCTGTTGGTGGTTATGCTATTTCTATCTCTTTCTGGCCCCAAACAACCACCACCCCTACTTCTGTTGATATGAATTCTATTACCTCCACTGATGTTAGGATTCTGGTCCAGCCCGGTATTGCCTCTGAGTTGGTTATCCCTAGTGAGCGTCTTCATTACCGCAATCAAGGC---------TGGCGTTCTGTTGAGACTACGGGTGTGGCTGAGGAGGAGGCTACTTCTGGTTTGGTGATGCTTTGCATTCATGGCTCTCCTGTTAATTCTTATACTAATACACCTTACACTGGTGCACTTGGGCTTCTTGATTTTGCATTAGAGCTTGAGTTTAGGAATCTGACACCCGGGAACACTAACACCCGTGTATCCCGATATACCAGTACAGCCCGCCACCGGCTGCGTCGTGGCGCTGATGGGACAGCTGAGCTTACCACCACGGCCGCCACACGCTTCATGAAGGACTTGCATTTTACTGGTACGAATGGGGTTGGTGAGGTGGGTCGAGGTATTGCTCTGACATTGTTCAATCTTGCTGATACGCTTCTCGGCGGCCTGCCGACAGAATTGATTTCGTCGGCCGGGGGTCAGTTGTTCTACTCCCGCCCTGTCGTCTCGGCCAATGGCGAGCCGACTGTAAAATTATACACATCTGTTGAGAATGCGCAGCAGGATAAGGGTATTACCATCCCACATGACATAGATCTTGGAGATTCCCGTGTGGTTATCCAGGACTATGACAACCAGCACGAGCAGGACCGGCCTACTCCATCACCCGCCCCCTCTCGTCCTTTTTCAGTCCTTCGTGCTAATGATGTTTTGTGGCTCTCTCTTACTGCTGCCGAGTATGATCAGACTACTTACGGGTCGTCCACCAACCCTATGTATGTCTCGGATACAGTCACATTCATTAATGTGGCCACTGGTGCCCAGGCTGTTGCCCGTTCCCTCGATTGGTCTAAAGTTACTCTGGATGGCCGTCCCCTCACTACCATCCAACAGTATTCTAAAACGTTCTATGTCCTCCCGCTCCGTGGTAAGCTGTCCTTCTGGGAGGCTGGCACGACCAAGGCTGGCTATCCTTACAATTACAATACAACTGCTAGTGATCAAATCTTAATTGAGAACGCAGCTGGTCACCGTGTTGCTATTTCTACCTACACCACCAGCCTTGGTGCTGGTCCTACCTCTATTTCTGCGGTCGGTGTGTTAGCCCCTCACTCGGCCCTCGCTGTCCTTGAGGATACAGTTGATTACCCTGCCCGCGCCCATACTTTTGATGATTTTTGTCCGGAATGTCGCACCCTCGGTTTGCAGGGTTGCGCTTTCCAGTCCACTATTGCTGAGCTTCAGCGCCTTAAAATGAAGGTAGGTAAAACCCGGGAGTCT
>BAH03570
------------------------------------------ATGCGCCCTAGGGCTGTTCTGTTGCTGCTCTTCGTGCTTTTGCCTATGCTGCCCGCGCCACCGGCCGGCCAGCCGTCTGGCCGCCGTCGTGGGCGGCGCAGCGGCGGTGCCGGCGGTGGTTTCTGGGGTGACAGGGTTGATTCTCAGCCCTTCGCCCTCCCCTATATTCATCCAACCAACCCCTTCGCCGCCGATGTCGTTTCACAACCCGGGGCTGGAGCTCGCCCTCGACAACCGCCCCGCCCCCTTGGTTCAGCTTGGCGTGACCAGTCCCAGCGCCCCCCCGCTGCCCCCCGTCGTCGATCTGCCCCAGCTGGGGCTGCGCCGTTAACTGCTACTTCACCAGCCCCTGATACGGCCCCTGTGCCTGATGTTGATTCACGTGGTGCTATCTTGCGCCGGCAATATAATCTGTCTACGTCCCCGCTTACGTCATCTGTTGCCTCGGGTACTAATCTGGTTCTTTATGCTGCCCCGTTGAACCCTCTTTTACCACTTCAGGATGGTACCAACACCCATATTATGGCCACCGAGGCATCTAACTATGCCCAGTATCGGGTGGTTCGGGCTACAATCCGTTATCGCCCGCTGGTGCCAAACGCTGTTGGTGGTTATGCTATTTCTATCTCTTTCTGGCCCCAAACAACTACCACCCCTACTTCTGTTGATATGAATTCTATTACCTCCACTGACGTTAGGATTCTGGTCCAGCCCGGTATTGCCTCTGAGTTGGTTATCCCTAGTGAGCGTCTCCATTACCGCAATCAAGGC---------TGGCGCTCTGTTGAGACTACGGGTGTGGCTGAGGAGGAGGCTACTTCTGGTTTGGTGATGCTTTGCATCCATGGCTCTCCTGTTAATTCTTATACTAATACACCTTACACTGGTGCACTTGGGCTTCTTGATTTTGCATTAGAGCTTGAGTTTAGGAATCTGACACCCGGGAACACTAACACCCGTGTATCCCGATATACCAGCACAGCCCGCCACCGGCTGCGTCGTGGCGCCGATGGGACAGCTGAGCTTACCACCACGGCTGCCACACGTTTCATGAAGGACTTGCATTTTACTGGTACGAATGGGGTTGGTGAGGTGGGTCGAGGTATTGCTTTGACATTGTTCAATCTTGCTGATACGCTTCTCGGCGGCCTGCCGACAGAATTGATTTCGTCGGCCGGGGGTCAGTTGTTCTACTCCCGCCCTGTCGTCTCGGCCAATGGCGAGCCGACTGTAAAATTATACACATCTGTTGAGAATGCGCAGCAGGATAAGGGCATTACCATCCCACATGACATAGATCTTGGAGATTCCCGTGTGGTTATCCAGGACTATGACAACCAGCACGAGCAGGACCGGCCYACTCCATCACCCGCCCCCTCTCGTCCTTTTTCAGTCCTTCGTGCTAATGATGTTTTGTGGCTTTCTCTCACTGCTGCCGAGTATGATCAGACTACTTATGGGTCGTCCACCAACCCTATGTATGTCTCGGATACAGTCACATTCGTTAATGTGGCCACTGGTGCCCAGGCTGTTGCCCGCTCCCTCGATTGGTCTAAAGTTACTCTGGATGGCCGTCCCCTCACTACCATCCAGCAGTATTCTAAAACGTTCTATGTCCTCCCGCTCCGTGGTAAGCTGTCCTTCTGGGAGGCTGGCACGACCAAGGCTGGCTATCCTTACAATTACAATACAACTGCTAGTGATCAAATCTTAATTGAGAACGCAGCTGGTCACCGTGTTGCTATTTCTACCTACACTACCAGTCTTGGTGCTGGTCCTACCTCTATTTCTGCGGTCGGTGTGTTAGCCCCTCACTCGGCCCTCGCTGTCCTTGAGGATACAGTTGATTACCCTGCCCGCGCCCATACTTTTGATGATTTTTGTCCGGAATGCCGCACCCTCGGTTTGCAGGGTTGCGCTTTCCAGTCCACTATTGCTGAGCTTCAGCGCCTTAAAATGAAGGTAGGTAAAACCCGGGAGTCT
>AAD15816
------------------------------------------ATGCGCCCTAGGGCTGTTCTGTTGTTGCTCTTCGTGCTTTTGCCTATGCTGCCCGCGCCACCGGCCGGCCAGCCGTCTGGCCGCCGTCGTGGGCGGCGCAGCGGCGGTGCCGGCGGTGGTTTCTGGGGTGACAGGGTTGATTCTCAGCCCTTCGCCCTCCCCTATATTCATCCAACCAACCCCTTCGCCGCCGATGTCGTTTCACAACCCGGGGCTGGAACTCGCCCTCGACAGCCGCCCCGCCCCCTTGGYTCCGCTTGGCGTGACCAGTCCCAGCGCCCCTCCGCTGCCCCCCGTCGTCGATCTGCCCCAGCTGGGGCTGCGCCGCTGACTGCCGTGTCACCGGCTCCTGACACAGCCCCTGTACCTGATGTTGACTCACGTGGTGCTATTCTGCGCCGGCAGTACAATTTGTCCACGTCCCCGCTCACGTCATCTGTCGCTTCGGGTACTAATTTGGTCCTCTATGCTGCCCCGCTGAATCCCCTCTTGCCTCTCCAGGATGGTACCAACACTCATATTATGGCTACTGAGGCATCCAATTATGCCCAGTATCGGGTTGTTCGAGCTACAATCCGTTATCGCCCGCTGGTGCCGAATGCCGTTGGTGGCTATGCCATTTCCATTTCTTTCTGGCCCCAAACTACAACTACCCCTACTTCTGTCGATATGAATTCTATTACTTCCACYGATGTTAGGATTTTGGTTCAGCCCGGTATTGCCTCCGAGCTAGTCATCCCCAGTGAGCGCCTTCATTACCGTAATCAAGGC---------TGGCGCTCTGTTGAGACCACGGGTGTGGCTGAGGAGGAGGCTACTTCCGGTCTGGTAATGCTTTGCATTCATGGCTCTCCTGTTAATTCCTACACTAATACACCTTACACTGGTGCGCTGGGGCTTCTTGATTTTGCACTAGAGCTTGAATTTAGGAATTTGACACCCGGGAACACCAACACCCGTGTTTCCCGGTATACCAGCACAGCCCGCCACCGGCTGCGCCGTGGTGCTGATGGGACTGCTGAGCTTACTACCACAGCAGCCACACGTTTCATGAAGGACCTGCACTTCGCTGGCACGAATGGCGTTGGTGAGGTGGGTCGTGGTATCGCCCTGACACTGTTCAATCTCGCTGATACGCTTCTCGGCGGTTTACCGACAGAATTGATTTCGTCGGCTGGGGGCCAACTGTTTTACTCCCGCCCGGTTGTCTCAGCCAATGGCGAGCCAACAGTAAAGTTATATACATCTGTTGAGAATGCGCAGCAAGACAAGGGCATCACCATTCCACATGATATAGACCTGGGTGACTCCCGTGTGGTTATCCAGGATTATGATAACCAGCAYGAGCAAGACCGACCTACTCCGTCACCTGCCCCCTCTCGCCCCTTCTCAGTTCTTCGTGCCAATGATGTTTTGTGGCTTTCCCTCACTGCCGCTGAGTATGACCAGACTACGTATGGGTCGTCCACCAACCCTATGTATGTCTCTGACACAGTTACGCTTGTTAATGTGGCTACTGGTGCTCAGGCTGTTGCCCGCTCCCTTGATTGGTCTAAAGTTACTCTGGACGGCCGCCCCCTTACTACCATTCAGCAGTATTCTAAGACATTTTATGTTCTCCCGCTCCGCGGGAAGCTGTCCTTTTGGGAGGCTGGCACGACTAAGGCCGGCTACCCTTACAATTATAATACTACCGCTAGTGACCAAATTTTGATTGAGAATGCGGCCGGCCACCGTGTCGCTATTTCCACCTATACCACTAGCTTAGGTGCCGGTCCTACCTCGATCTCTGCGGTCGGCGTACTGGCTCCACACTCTGCCCTTGCCGTTCTTGAGGATACTATTGATTACCCCGCCCGTGCCCATACTTTTGATGATTTTTGCCCGGAGTGCCGTACCCTAGGTTTGCAGGGTTGTGCATTCCAGTCTACTATTGCTGAGCTCCAGCGTTTAAAAATGAAGGTAGGTAAAACCCGGGAGTCT
>ABE73523
------------------------------------------ATGCGCCCTCGGCCTATTTTGTTGCTGTTCCTCATGTTTCTGCCTATGCTGCCCGCGCCACCGCCCGGTCAGCCGTCTGGCCGCCGTCGTGGGCGGCGCAGCGGCGGTTCCGGCGGTGGTTTCTGGGGTGACCGGGTTGATTCTCAGCCCTTCGCAATCCCCTATATTCATCCAACCAACCCCTTCGCCCCCGATGTCACCGCTGCGGCCGGGGCTGGACCTCGTGTTCGCCAACCCGCCCGACCACTCGGCTCCGCTTGGCGTGACCAGGCCCAGCGCCCCGCCGCTGCCTCACGTCGTAGACCTACCACAGCTGGGGCCGCGCCGCTAACCGCGGTCGCTCCGGCCCATGACACCCCGCCAGTGCCTGATGTCGACTCCCGCGGCGCCATCTTGCGCCGGCAGTACAATCTATCAACATCTCCCCTTACCTCTTCCGTGGCCACCGGTACTAACCTGGTTCTTTATGCCGCCCCTCTTAGTCCGCTTTTACCCCTCCAGGACGGTACCAATACTCATATAATGGCCACGGAAGCTTCTAATTATGCCCAGTACCGGGTTGCCCGTGCCACGATCCGTTACCGCCCGTTGGTTCCCAACGCTGTCGGCGGTTACGCCATCTCCATCTCATTCTGGCCACAGACCACCACCACCCCGACGTCCGTTGATATGAATTCGATAACTTCGACGGATGTTCGTATTCTAGTCCAGCCCGGCATAGCTTCTGAGCTTGTGATCCCAAGCGAGCGCCTGCACTACCGTAACCAGGGT---------TGGCGCTCCGTCGAGACCTCCGGGGTGGCTGAGGAGGAGGCCACCTCTGGTCTTGTTATGCTTTGCATACATGGCTCACCCGTAAATTCCTATACTAATACACCCTATACCGGTGCCCTCGGGCTGCTGGATTTTGCCCTTGAGCTTGAGTTTCGCAACCTTACCCCCGGTAACACTAATACGCGGGTCTCCCGTTATTCCAGCACTGCTCGCCACCGCCTTCGTCGCGGTGCGGATGGGACTGCCGAGCTCACCACCACGGCTGCTACCCGCTTCATGAAGGATCTCTATTTTACTAGTACCAACGGTGTTGGTGAGATCGGCCGCGGGATAGCCCTCACCCTGTTCAACCTTGCTGACACTCTGCTTGGCGGCCTGCCGACAGAATTGATTTCGTCGGCTGGTGGCCAGCTGTTCTACTCCCGTCCCGTTGTCTCAGCCAATGGCGAGCCGACTGTTAAGCTGTATACATCTGTAGAGAATGCTCAGCAGGATAAGGGTATTGCAATCCCGCATGATATAGACCTCGGAGAATCTCGTGTGGTTATTCAGGATTATGACAACCAACATGAACAAGACCGGCCGACACCTTCGCCAGCCCCGTCGCGACCTTTCTCTGTTCTTCGAGCTAATGATGTGCTTTGGCTCTCTCTCACCGCTGCCGAGTATGACCAGTCCACGTATGGCTCTTCGACTGGCCCGGTTTATGTTTCTGACTCTGTGACCTTGGTTAATGTTGCGACCGGCGCGCAGGCCGTTGCCCGGTCGCTCGATTGGACCAAGGTCACACTTGACGGTCGTCCTCTCTCCACCATCCAGCAGTACTCGAAGACCTTCTTTGTCCTGCCGCTCCGTGGCAAGCTCTCCTTCTGGGAGGCAGGTACAACTAAGGCCGGGTACCCTTATAATTACAACACCACTGCTAGCGACCAACTGCTTGTCGAGAATGCCGCCGGGCACCGGGTTGCTATCTCCACTTACACCACTAGCCTGGGTGCTGGCCCCGTCTCCATTTCTGCGGTTGCCGTCTTAGCCCCCCACTCTGCGCTAGCATTGCTTGAGGATACCCTGGATTACCCTGCCCGCGCCCATACTTTTGATGATTTCTGCCCAGAGTGCCGCCCCCTTGGCCTCCAGGGCTGCGCTTTCCAGTCTACTGTCGCTGAGCTCCAGCGCCTTAAGATGAAGGTGGGTAAAACTCGGGAGTTA
>ACR56298
------------------------------------------ATGCGCCCTAGGGCTGTTCTGTTGCTGTTCTTCGTGTTTCTGCCTATGCTGCCCGCGCCACCGGCCGGCCAGCCGTCTGGCCGCCGTCGTGGGCGGCGCAGCGGCGGTGCCGGCAGTGGTTTCTGGGGTGACAGGGTTGATTCTCAGCCCTTCGCCCTCCCCTATATTCATCCAACCAACCCCTTTGCCGCCGATGTCGTACCGCAATCCGGGGCTGGAGCTCGCCCTCGACAGCCGTCCCGCCCCCTCGGCTCCTCTTGGCGTGATCAATCCCAGCGCCCCTCCGCTGTCCCACGTCGTCGATCTGCCCCAGCCGGGGCTGCGCCGCTGACTGCCATATCACCTGCTCCCGATACAGCTCCTGTACCTGATGTTGACTCACGCGGCGCCATATTGCGACGCCAGTACAATTTATCCACATCCCCGCTCACATCATCTGTCGCTTCGGGTACTAATCTGGTTCTTTACGCTGCCCCGTTAAACCCTTTGCTGCCCCTTCAGGATGGCACTAATACTCACATCATGGCCACTGAGGCATCTAATTATGCCCAGTATCGGGTTGTCCGAGCTACGATTCGTTACAGGCCATTGGTGCCAAATGCTGTCGGCGGTTATGCAATATCCATCTCATTCTGGCCTCAGACAACTACCACCCCCACGTCTGTTGATATGAACTCTATTACTTCCACTGATGTTAGGATTCTAGTTCAGCCCGGCATTGCTTCTGAGTTGGTTATCCCTAGTGAGCGCCTCCATTATCGTAACCAGGGC---------TGGCGCTCTGTGGAGACCTCGGGTGTGGCTGAAGAGGAGGCTACTTCTGGTTTGGTAATGCTTTGTATCCATGGCTCCCCTGTTAACTCCTACACCAATACCCCCTATACCGGGGCGCTTGGGCTCCTTGATTTCGCTTTAGAGCTTGAGTTTAGGAACCTGACACCCGGGAACACCAACACCCGTGTATCTCGGTATACAAGCACAGCCCGTCATCGGCTGCGCCGCGGTGCTGATGGCACCGCCGAACTTACCACCACAGCGGCCACGCGCTTCATGAAGGACCTGCACTTCACCGGTACGAATGGGGTCGGTGAAGTGGGTCGTGGTATTGCTCTCACACTCTTTAATCTTGCTGACACGCTTCTCGGTGGTTTGCCGACAGAATTAATTTCGTCGGCTGGGGGACAGTTATTTTACTCCCGCCCTGTCGTCTCAGCCAATGGCGAGCCGACTGTCAAGTTATACACATCTGTAGAGAATGCGCAGCAGGATAAAGGGATCGCTATCCCACATGATATAGATCTGGGTGACTCCCGTGTGGTCGTCCAAGACTATGACAACCAGCATGAGCAGGATCGACCCACTCCCTCGCCTGCCCCTTCTCGCCCTTTTTCGGTTCTTCGCGCTAATGATGTTTTATGGCTTTCTCTTACTGCCGCCGAGTACGACCAGACTACATATGGGTCGTCCACCAACCCGATGTATGTCTCGGATACTGTCACATTTGTCAACGTGGCTACAGGAGCCCAGGCTGTCGCCCGTTCCCTTGACTGGTCTAAAGTTACTCTGGACGGCCGCCCTCTTACTACTATCCAGCAGTACTCCAAAACATTTTATGTTCTCCCGCTTCGCGGGAAGTTATCCTTTTGGGAGGCCGGGACGACTAAGGCCGGCTACCCCTATAATTACAACACAACTGCTAGTGATCAGATTTTGATTGAAAATGCGGCTGGTCATCGTGTAGCTATTTCCACGTACACCACCAGCTTGGGCGCAGGCCCTGTGTCTGTTTCTGCAGTCGGTGTTTTAGCCCCACATTCGGCTCTTGCAGTCCTTGAAGACACTATTGACTACCCTGCCCGTGCCCACACTTTTGATGATTTCTGTCCGGAGTGTCGCGCTCTTGGTTTGCAGGGGTGTGCTTTCCAGTCTACTATTGCTGAGCTTCAGCGTCTTAAAATGAAGTTAGGTAAAACCCGGGAGTTT
>AAT02423
ATGAATAACATGTTCTTTTGCTCTGCGCATGGAGATGCCACCATGCGCTCTCGGGCTCTTCTGTTTCTGCTCCTCGTGTTTTTGCCTATGCTGCCCGCGCCACCGGCCGGTCAGCCCTCTGGCCGTCGCCGCGGGCGGCGCAGCGGCGGTGCCGGCAGTGGTTTCTGGGGTGACCGGGTTGATTCTCAGCCCTTCGCCCTCCCCTATATTCATCCAACCAACCCCTTCGCATCTGACATTCCAGCCGCAGCCGGGGCTGGAGCTCGCCCTCGGCAGCCAGCCCGTCCACTCGGCTCCGCTTGGCGCGACCAGTCCCAGCGCCCCGCCGCTTCCACCCGTCGTCGACCTGCCCCAGCTGGGGCTTCGCCGTTGACGGCTGTGGCTCCGGCTCCTGACACTGCACCCGTCCCTGATGTTGATTCCCGTGGCGCTATCTTGCGCCGCCAGTATAATTTGTCTACGTCCCCGCTCACATCTACTATTGCTACTGGCACAAATCTTGTACTATATGCTGCCCCACTTAGTCCTTTGCTGCCGCTCCAGGATGGTACTAATACCCACATTATGGCTACTGAAGCTTCCAATTATGCCCAGTATCGTGTTGTTCGTGCCACCATTCGATATCGTCCCTTGGTGCCGAACGCCGTTGGTGGGTATGCTATATCTATCTCTTTCTGGCCTCAGACAACAACCACCCCGACGTCTGTTGATATGAATTCAATCACTTCCACTGATGTCCGCATCCTTGTCCAACCCGGTATAGCCTCTGAGTTGGTGATTCCTAGTGAGCGCCTGCACTATCGAAATCAGGGA---------TGGCGTTCAGTTGAGACCTCTGGCGTCGCTGAGGAAGAGGCTACCTCCGGCCTTGTTATGCTCTGCATTCATGGGTCGCCTGTGAATTCCTACACTAATACGCCCTACACCGGTGCCCTCGGCCTACTCGACTTCGCACTTGAGCTCGAGTTCCGTAATTTGACACCTGGTAACACTAACACGCGCGTTTCTCGCTATTCGAGTAGCGCACGTCATAAATTGCGCCGTGGGCCTGATGGTACTGTAGAACTGACTACTACTGCTGCCACACGTTTTATGAAAGACCTCCACTTTACGGGGACTAATGGTGTTGGTGAGGTCGGTCGTGGTATAGCGTTAACCTTGTTTAATCTTGCTGATACGTTGCTCGGCGGGCTTCCGACAGAATTGATTTCGTCGGCTGGAGGCCAGCTATTTTACTCCCGCCCCGTTGTCTCAGCCAATGGCGAGCCGACAGTGAAACTTTACACCTCAGTCGAGAATGCTCAGCAGGACAAGGGTATAGCTATTCCACATGATATTGATCTCGGTGAGTCCCGTGTGGTCATTCAGGATTATGATAATCAACATGAGCAAGACCGCCCCACCCCCTCTCCTGCTCCCTCTCGCCCTTTTTCCGTCCTTCGTGCTAATGATGTGCTCTGGCTCTCGCTTACCGCTGCCGAGTATGATCAAACGACTTATGGCTCTTCTACTAATCCTATGTATGTTTCTGATACTGTTACATTTGTTAATGTGGCGACTGGTGCCCAGGGGGTTTCGCGCTCTTTGGACTGGTCTAAGGTCACTCTTGATGGCCGCCCGCTCACTACTATTCAGCAGTATTCTAAGACCTTCTATGTCTTGCCTTTACGTGGTAAGCTTTCCTTTTGGGAGGCTGGTACTACCAAAGCTGGCTACCCTTACAACTACAATACCACTGCTAGCGATCAGATTTTGATCGAGAATGCGGCTGGCCATCGCGTGTGTATTTCCACCTATACCACTAACTTGGGCTCTGGGCCCGTGTCTATTTCTGCTGTTGGTGTCCTTGCCCCTCATTCTGCGCTGGCTATTCTGGAGGACACCGCTGATTACCCTGCTCGCGCCCATACTTTTGATGATTTCTGCCCTGAGTGCCGTTCACTCGGCCTTCAGGGTTGTGCTTTTCAATCTACTGTTGCTGAGCTGCAGCGTCTTAAAATGAAGGTGGGTAAAACCCGGGAGTAT
>BAH08580
------------------------------------------ATGCGCCCTAGGGCTGTTCTGTTGTTGCTCTTCGTGCTTTTGCCTATGCTGCCCGCGCCACCGGCCGGCCAGCCGTCTGGCCGCCGTCGTGGGCGGCGCAGCGGCGGTGCCGGCGGTGGTTTCTGGGGTGACAGGGTTGATTCTCAGCCCTTCGCCCTCCCCTATATTCATCCAACCAACCCCTTCGCCGCCGATGTCGTTTCACAATCCGGGGCTGGAGCTCGCCCTCGACAACCGCCCCGCCCCCTTGGTTCAGCTTGGCGTGACCAGTCCCAGCGCCCCTCCGCTGCCTCCCGTCGTCGATCTGCCCCAGCTGGGGCTGCGCCGTTAACTGCTACTTCACCAGCCCCTGATACGGCCCCTGTGCCTGATGTTGATTCACGTGGTGCTATCTTGCGCCGGCAATATAATCTGTCTACGTCCCCGCTTACGTCATCCGTTGCCTCGGGTACTAATCTGGTTCTATATGCTGCCCCGTTGAATCCTCTTTTACCACTTCAGGATGGTACCAACACTCATATTATGGCCACCGAGGCATCTAACTATGCCCAGTATCGGGTGGTTCGGGCTACAATCCGTTATCGCCCGTTGGTGCCAAACGCTGTTGGTGGTTATGCTATTTCTATCTCTTTCTGGCCCCAAACAACCACCACCCCTACTTCTGTTGATATGAATTCCATTACCTCCACTGACGTTAGGATTCTGGTCCAGCCCGGCATTGCCTCTGAGTTGGTTATCCCTAGTGAGCGTCTCCATTACCGCAATCAAGGC---------TGGCGTTCTGTTGAGACCACGGGTGTGGCTGAGGAGGAGGCTACTTCTGGTTTGGTGATGCTTTGCATTCATGGCTCTCCTGTTAATTCTTATACTAATACACCTTACACTGGTGCACTTGGGCTTCTTGATTTTGCATTAGAGCTTGAGTTTAGGAATCTGACACCCGGGAACACCAACACCCGTGTATCCCGATATACCAGTACAGCCCGCCACCGGCTGCGTCGTGGCGCTGATGGGACAGCTGAGCTTACCACCACGGCTGCCACACGTTTCATGAAGGACCTGCATTTTACTGGTACGAATGGGGTTGGTGAGGTGGGTCGAGGTATTGCTCTGACATTGTTCAATCTTGCTGATACGCTTCTCGGTGGCCTGCCGACAGAATTGATTTCGTCGGCCGGGGGTCAGTTGTTCTACTCCCGCCCTGTCGTCTCGGCCAATGGCGAGCCGACTGTAAAATTATACACATCTGTTGAGAATGCGCAGCAGGATAAGGGTATTACCATCCCACATGACATAGATCTTGGAGATTCCCGTGTGGTTATCCAGGACTATGACAACCAGCACGAGCAGGACCGGCCTACTCCATCACCCGCTCCCTCTCGTCCTTTTTCAGTCCTTCGAGCTAATGATGTTTTGTGGCTCTCTCTTACTGCTGCCGAGTATGATCAGACTACTTACGGGTCGTCCACCAACCCTATGTATGTCTCGGATACAGTCACATTCGTTAATGTGGCCACTGGTGCTCAGGCTGTTGCCCGCTCCCTCGATTGGTCTAAAGTCACTCTGGATGGTCGTCCCCTCACTACCATCCAGCAGTATTCTAAAACGTTTTATGTCCTCCCGCTCCGTGGTAAGCTGTCCTTCTGGGAGGCTGGCACGACCAAGGCTGGCTATCCTTACAATTACAATACAACTGCTAGTGATCAAATCTTAATTGAGAACGCAGCTGGTCACCGTGTTGCTATTTCTACCTACACCACCAGCCTTGGTGCTGGTCCTACCTCTATTTCTGCGGTCGGTGTGTTGGCCCCTCACTCGGCCCTCGCTGTCCTTGAGGATACAGTTGATTACCCTGCCCGCGCCCATACTTTTGATGATTTTTGTCCGGAATGTCGCACCCTCGGTTTGCAGGGTTGCGCTTTCCAGTCCACTATTGCTGAGCTTCAGCGCCTTAAAATGAAGGTAGGTAAAACCCGGGAGTTC
>ACD44942
ATGAATAACATGTTCTTTTGCTCTGTGCATGGAGATGCCACCATGCGCTCTCGGGCTCTTCTGTTTCTGCTCCTCGTGCTTCTGCCTATGCTGCCCGCGCCACCGGCCGGTCAGCCGTCTGGCCGTCGCCGCGGGCGGCGCAGCGGCGGTACCGGCAGTGGTTTCTGGGGTGACCGGGTTGATTCTCAGCCCTTCGCCCTCCCCTATATTCATCCAACCAACCCCTTCGCATCTGACATTCCAGCCGCAGCCGGGGCTGGAGCTCGCCCTCGGCAGCCAGCCCGCCCACTCGGTTCCGCTTGGCGCGACCAATCCCAGCGCCCCGCCGCTTCCGCCCGTCGTCGATCTGCCCCAGCTGGGGCTTCGCCGTTGACGGCTGTCGCCCCGGCCCCTGACACCGCTCCAGTTCCTGATGTTGATTCACGTGGTGCTATTCTGCGCCGTCAGTATAATTTGTCCACATCCCCACTTACGTCTACTATTGCAACCGGCACTAATCTTGTGCTGTATGCTGCTCCCCTCAGCCCTCTGCTTCCGCTCCAGGATGGGACCAATACTCACATTATGGCAACTGAGGCCTCAAATTATGCACAGTACCGTGTCGTACGCGCTACCATCCGGTACCGTCCCTTGGTGCCGAACGCCGTCGGCGGGTATGCCATATCTATTTCTTTTTGGCCTCAAACAACAACCACCCCGACGTCTGTTGATATGAACTCGATCACATCCACTGATGTTCGTATCCTTGTTCAGCCAGGCATAGCCTCTGAGCTGGTGATTCCTAGTGAACGCCTGCACTACCGCAATCAGGGT---------TGGCGCTCGGTTGAGACTTCAGGCGTTGCTGAGGAGGAGGCCACCTCCGGCCTTGTTATGCTTTGTATTCATGGGTCACCTGTAAATTCTTATACTAATACACCTTACACCGGCGCCCTCGGCCTGCTTGATTTTGCACTCGAGCTTGAGTTCCGCAATCTGACACCTGGTAATACGAACACGCGTGTCTCCCGTTATTCGAGTAGCGCGCGTCATAAGCTACGCCGAGGGCCTGACGGCACTGCAGAGCTAACCACTACTGCTGCTACACGTTTTATGAAAGATCTTCATTTTACTGGGACTAATGGTGTTGGTGAAGTTGGCCGTGGTATAGCATTGACCCTGTTTAATCTTGCTGATACGCTTCTCGGCGGGCTCCCGACAGAATTAATTTCGTCGGCTGGTGGCCAGCTGTTTTACTCTCGCCCCGTCGTCTCAGCCAATGGCGAGCCGACTGTGAAACTCTACACTTCAGTCGAGAATGCCCAGCAGGATAAGGGAATAGCTATCCCACATGATATTGATCTTGGTGAGTCCCGAGTAGTCATTCAGGATTATGACAATCAGCATGAGCAAGATCGCCCTACTCCGTCTCCTGCCCCCTCTCGCCCTTTTTCTGTTCTTCGTGCTAATGATGTGCTTTGGCTTTCACTTACAGCTGCTGAATATGATCAGACTACCTATGGCTCTTCTACTAATCCTATGTATGTTTCTGACACTGTAACATTTGTCAATGTGGCCACTGGTGCCCAGGGGGTGGCACGCTCTCTGGACTGGTCCAAGGTTACCCTTGATGGGCGCCCACTCACCACTATTCAGCAGTATTCTAAGACTTTCTTTGTTCTACCCCTCCGTGGTAAACTTTTTTTTTGGGAGGCCCGCACCACTAAAGCTGGTTATCCATATAATTATAATACTACTGCCAGTGACCAGATTTTGATTGAGAATGCGGCAGGGCACCGTGTTTGTATTTCTACTTACACTACTAATTTAGGTTCTGGACCTGTCTCTATTTCTGCTGTTGGTGTTTTAGCACCCCACTCTGCCTTGGCCGCTTTGGAGGACACGGTCGACTATCCAGCCCGTGCTCACACTTTTGATGACTTTTGCCCTGAGTGCCGTGCGCTCGGCCTCCAGGGCTGTGCTTTTCAATCTACTGTTGCTGAGCTACAACGTCTTAAAATGAAGGTGGGTAAAACCCGGGAGTAT
>BAH08586
------------------------------------------ATGCGCCCTAGGGCTGTTCTGTTGCTGCTCTTCGTGCTTTTGCCTATGCTGCCCGCGCCACCGGCCGGCCAGCCGTCTGGCCGCCGTCGTGGGCGGCGCAGCGGCGGTGCCGGCGGTGGTTTCTGGGGTGACAGGGTTGATTCTCAGCCCTTCGCCCTCCCCTATATTCATCCAACCAACCCCTTCGCCGCCGATGTCGTTTCACAACCCGGGGCTGGAGCTCGCCCTCGACAACCGCCCCGCCCCCTTGGTTCAGCTTGGCGTGACCAGTCCCAGCGCCCCCCCGCTGCCCCCCGTCGTCGATCTGCCCCAGCTGGGGCTGCGCCGTTAACTGCTACTTCACCAGCCCCTGATACGGCCCCTGTGCCTGATGTTGATTCACGTGGCGCTATTTTGCGCCGGCAATATAATCTGTCTACGTCCCCGCTTACGTCATCTGTTGCCTCGGGTACTAATCTGGTTCTTTATGCTGCCCCGTTGAACCCTCTTTTACCACTTCAGGATGGTACCAACACCCATATTATGGCCACCGAGGCATCTAACTATGCCCAGTATCGGGTGGTTCGGGCTACAATCCGTTATCGCCCGCTGGTGCCAAACGCTGTTGGTGGTTATGCTATTTCTATCTCTTTCTGGCCCCAAACAACTACCACCCCTACTTCTGTTGATATGAATTCTATTACCTCCACTGACGTTAGGATTCTGGTCCAGCCCGGTATTGCCTCTGAGTTGGTTATCCCTAGTGAGCGTCTCCATTACCGCAATCAAGGC---------TGGCGCTCTGTTGAGACTACGGGTGTGGCTGAGGAGGAGGCTACTTCTGGTTTGGTGATGCTTTGCATCCATGGCTCTCCTGTTAATTCTTATACTAATACACCTTACACTGGTGCACTTGGGCTTCTTGATTTTGCATTAGAGCTTGAGTTTAGGAATCTGACACCCGGGAACACTAACACCCGTGTATCCCGATATACCAGCACAGCCCGCCACCGGCTGCGTCGTGGCGCCGATGGGACAGCTGAGCTTACCACCACGGCTGCCACACGTTTCATGAAGGACTTGCATTTTACTGGTACGAATGGGGTTGGTGAGGTGGGTCGAGGTATTGCTTTGACATTGTTCAATCTTGCTGATACGCTTCTCGGCGGCCTGCCGACAGAATTGATTTCGTCGGCCGGGGGTCAGTTGTTCTACTCCCGCCCTGTTGTCTCGGCCAATGGCGAGCCGACTGTAAAATTATACACATCTGTTGAGAATGCGCAGCAGGATAAGGGCATTACCATCCCACATGACATAGATCTTGGAGATTCCCGTGTGGTTATCCAGGACTATGACAACCAGCACGAGCAGGACCGGCCTACTCCATCACCCGCCCCCTCTCGTCCTTTTTCAGTCCTTCGTGCTAATGATGTTTTGTGGCTTTCTCTCACTGCTGCCGAGTATGATCAGACTACTTATGGGTCGTCCACCAACCCTATGTATGTCTCGGATACAGTCACATTCGTTAATGTGGCCACTGGTGCCCAGGCTGTTGCCCGCTCCCTCGATTGGTCTAAAGTTACTCTGGATGGCCGTCCCCTCACTACCATCCAGCAGTATTCTAAAACGTTCTATGTCCTCCCGCTCCGTGGTAAGCTGTCCTTCTGGGAGGCTGGCACGACCAAGGCTGGCTATCCTTACAACTACAATACAACTGCTAGTGATCAAATCTTAATTGAGAACGCAGCTGGTCACCGTGTTGCTATTTCTACCTACACTACCAGTCTTGGTGCTGGTCCTACCTCTATTTCTGCGGTCGGTGTGTTAGCCCCTCACTCGGCCCTCGCTGTCCTTGAGGATACAGTTGATTACCCTGCCCGCGCCCATACTTTTGATGATTTTTGTCCGGAATGCCGCACCCTCGGTTTGCAGGGTTGCGCTTTCCAGTCCACTATTGCTGAGCTTCAGCGCCTTAAAATGAAGGTAGGTAAAACCCGGGAGTTT
>BAH08589
------------------------------------------ATGCGCCCTAGGGCTGTTCTGTTGTTGCTCTTCGTGCTTTTGCCTATGCTGCCCGCGCCACCGGCCGGCCAGCCGTCTGGCCGCCGTCGTGGGCGGCGCAGCGGCGGTGCCGGCGGTGGTTTCTGGGGTGACAGGGTTGATTCTCAGCCCTTCGCCCTCCCCTATATTCATCCAACCAACCCCTTCGCCGCCGATGTCGTTTCACAATCCGGGGCTGGAGCTCGCCCTCGACAACCGCCCCGCCCCCTTGGTTCAGCTTGGCGTGACCAGTCCCAGCGCCCCCCCGCTGCCTCCCGTCGTCGATCTGCCCCAGCTGGGGCTGCGCCGTTAACTGCTACTTCACCAGCCCCTGATACGGCCCCTGTGCCTGATGTTGATTCACGTGGTGCTATCTTGCGCCGGCAATATAATCTGTCTACGTCCCCGCTTACGTCATCCGTTGCCTCGGGTACTAATCTGGTTCTTTATGCTGCCCCGTTGAATCCTCTTCTACCACTTCAGGATGGTACCAACACTCATATTATGGCCACCGAGGCATCTAACTATGCCCAGTATCGAGTGGTCCGGGCTACAATCCGTTATCGCCCGTTGGTGCCAAACGCTGTTGGTGGTTATGCTATTTCTATCTCTTTCTGGCCCCAAACAACCACCACCCCTACTTCTGTTGATATGAATTCCATTACCTCCACTGACGTTAGGATTCTGGTCCAGCCCGGTATTGCCTCTGAGTTGGTTATCCCTAGTGAGCGTCTCCATTACCGCAATCAAGGC---------TGGCGTTCTGTTGAGACCACGGGTGTGGCTGAGGAGGAGGCTACTTCTGGTTTGGTAATGCTTTGCATTCATGGCTCTCCTGTTAATTCTTATACTAATACACCTTATACTGGTGCACTTGGGCTTCTTGATTTTGCATTAGAGCTTGAGTTTAGGAATCTGACACCCGGGAACACCAACACCCGTGTATCCCGATATACCAGTACAGCCCGCCACCGGCTGCGTCGTGGCGCTGATGGGACAGCTGAGCTTACCACTACGGCTGCCACACGTTTCATGAAGGACCTGCATTTTACTGGTACGAATGGGGTTGGTGAGGTGGGTCGAGGTATTGCTCTGACATTGTTTAATCTTGCTGATACGCTTCTCGGTGGCCTGCCGACAGAATTGATTTCGTCGGCCGGGGGTCAGTTGTTCTACTCCCGCCCTGTCGTCTCGGCCAATGGCGAGCCGACTGTAAAATTATACACATCTGTTGAGAATGCGCAGCAGGATAAGGGTATTACCATCCCACATGACATAGATCTTGGAGATTCCCGTGTGGTTATCCAGGACTATGACAACCAGCACGAGCAGGACCGGCCTACTCCATCACCCGCTCCCTCTCGTCCTTTTTCAGTCCTTCGTGCCAATGATGTCTTGTGGCTCTCTCTTACTGCTGCCGAGTATGATCAGACTACTTACGGGTCGTCCACCAACCCTATGTATGTCTCGGATACAGTCACATTCGTCAATGTGGCCACTGGTGCTCAGGCTGTTGCCCGCTCCCTCGATTGGTCTAAAGTTACTCTGGATGGTCGTCCCCTCACTACCATCCAGCAGTATTCTAAAACGTTTTATGTCCTCCCGCTCCGTGGTAAGCTGTCCTTCTGGGAGGCTGGCACGACCAAGGCTGGCTATCCTTACAATTACAATACAACTGCTAGTGATCAAATCTTAATTGAGAACGCAGCTGGTCACCGTGTTGCTATTTCTACCTACACCACCAGCCTTGGTGCTGGTCCTACCTCTATTTCTGCGGTCGGTGTGTTGGCCCCTCACTCGGCCCTCGCTGTCCTTGAGGATACAGTTGATTACCCTGCCCGCGCCCATACTTTTGATGATTTTTGTCCGGAATGTCGCACCCTCGGTTTGCAGGGTTGCGCTTTCCAGTCCACTATTGCTGAGCTTCAGCGCCTTAAAATGAAGGTAGGTAAAACCCGGGAGTTT
>BAB79306
------------------------------------------ATGTGCCCTAGGGCTGTTCTGTTGTTGCTCTTCGTGCTTTTGCCTATGCTGCCCGCGCCACCGGCCGGCCAGCCGTCTGGCCGCCGTCGTGGGCGACGCAGCGGCGGTGCCGGCGGTGGTTTCTGGGGTGACAGGGTTGATTCTCAGCCCTTCGCCCTCCCCTATATTCATCCAACCAACCCCTTCGCCGCCGATGTCTTTTCACAATCCGGGGCTGGAGCTCGCCCTCGACAGCCGCCCCGCCCCCTTGGCTCCGCTTGGCGCGACCAGTCCCAGCGCCCCTCCGCTGCCCCCCGTCGTCGATCTACCCCAGCTGGGGCTGCGCCGTTGACTGCTACATCACCAGCTCCTGACACAGCCCCTGTACCTGATGTTGACTCACGCGGCGCCATCTTGCGCCGGCAGTATAATCTGTCCACGTCCCCGCTTACGTCATCTGTCGCTTCGGGTACTAATTTGGTTCTCTACGCTGCCCCATTGAACCCCCTTTTACCTCTTCAGGATGGCACCAATACCCATATTATGGCTACTGAAGCATCTAATTATGCCCAGTACCGGGTGGTTCGCGCTACAATCCGTTACCGCCCGTTGGTACCAAACGCTGTCGGCGGTTATGCCATTTCTATTTCTTTCTGGCCTCAAACAACCACTACCCCCACATCTGTTGATATGAATTCTATCACTTCTACTGATGTTAGGATCCTGGTCCAGCCCGGTATTGCCTCCGAGTTGGTCATTCCCAGTGAGCGTCTTCACTATCGCAATCAAGGT---------TGGCGCTCTGTCGAGACCACGGGCGTGGCTGAAGAGGAGGCTACTTCCGGCCTAGTAATGCTCTGCATTCATGGCTCCCCTGTCAATTCTTATACTAATACACCCTACACAGGAGCACTGGGGCTTCTTGATTTTGCATTGGAGCTTGAATTTAGGAATTTGACACCTGGGAATACTAACACCCGTGTATCCCGATATACCAGCACAGCCCGCCATCGGCTGCGCCGCGGTGCCGACGGGACTGCCGAGCTTACTACTACGGCGGCCACTCGATTTATGAAAGATCTGCACTTCACTGGTACGAATGGAGTTGGAGAGGTGGGCCGTGGTATTGCTCTGACCTTGTTTAATCTTGCTGATACGCTTCTCGGTGGCCTGCCGACAGAATTGATTTCGTCGGCTGGGGGTCAGCTCTTCTACTCCCGCCCTGTCGTCTCGGCCAATGGCGAGCCGACTGTAAAGTTGTATACATCTGTTGAGAATGCACAGCAGGATAAAGGCATCACCATCCCGCACGATATAGATCTTGGTGACTCCCGTGTGGTTATTCAGGATTATGATAACCAACATGAGCAGGACCGACCTACTCCATCACCAGCCCCTTCTCGGCCCTTCTCAGTTCTTCGTGCCAATGATGTTTTGTGGCTCTCTCTTACCGCTGCTGAGTATGACCAGACTACGTATGGGTCTTCCACCAACCCTATGTATGTCTCGGACACAGTCACGTTTGTTAACGTGGCCACTGGAGCTCAGGCTGTTGCCCGCTCCCTCGATTGGTCTAAGGTTACTCTCGACGGCCGCCCCCTCACTACCATCCAGCAGTATTCTAAGACATTTTATGTCCTCCCGCTCCGTGGTAAGCTGTCCTTCTGGGAGGCTGGCACGACCAAGGCCGGCTATCCGTATAATTACAATACAACTGCTAGTGATCAAATTTTAATTGAGAATGCAGCTGGTCATCGCGTTGCTATCTCCACTTATACCACTAGCCTAGGTGCCGGCCCCACCTCTATCTCTGCGGTCGGTGTCTTAGCCCCACACTCGGCCCTTGCCGTTCTTGAGGACACTGTTGACTACCCCGCCCGTGCCCATACTTTTGATGATTTCTGCCCGGAATGCCGTGCCCTCGGTCTACAGGGTTGCGCTTTCCAGTCTACTGTTGCTGAGCTTCAGCGTCTTAAAATGAAGGTAGGCAAAACCCGGGAGTCT
>ABU98320
------------------------------------------ATGCGCTCTCGGGCTCTTCTGTTTTTGCTCTTCGTGTTCCTGCCTATGCTGCCCGCGCCACCGGCCGGTCAGTCGTCTGGCCGTCGCCGCGGGCGGCGCAGCGGCGGTGCCGGCGGTGGTTTCTGGGGTGACCGGGTTGATTCTCAGCCCTTCGCCCTCCCCTATATTCATCCAACCAACCCCTTCGCATCCGACATTCCAACCGCAGCCGGGGCTGGAGCTCGCCCTCGGCAGCCAGCCCGTCCACTCGGTTCCGCTTGGCGTGACCAATCCCAGCGCCCCGCCGCTCCCGCCCGTCGTCGACCTGCCCCAGCTGGGGCTTCGCCGTTAACAGCTGTAGCCCCAGCCCCCGACACTGCCCCAGTTCCCGACGTGGACTCCCGTGGTGCAATACTGCGCCGCCAGTACAATTTGTCCACGTCACCACTCACGTCTGCTATTGCTACTGGCACTAATCTTGTCTTGTATGCTGCCCCGCTGAGCCCTCTGCTTCCTCTTCAGGATGGGACTAACACTCACATTATGGCTACCGAGGCCTCTAATTATGCTCAGTATCGTGTGGTCCGTGCCACTATTCGGTACCGGCCTCTGGTGCCGAATGCGGTTGGCGGCTACGCCATATCCATCTCATTTTGGCCTCAGACGACAACCACCCCGACCTCTGTCGATATGAACTCTATCACTTCTACTGATGTCCGTATCCTCGTTCAGCCTGGTATAGCCTCTGAACTTGTGATACCTAGAGAGCGCCTGCATTATCGTAACCAGGGT---------TGGCGCTCGGTTGAGACCTCCGGTGTCGCGGAGGAGGAGGCTACCTCTGGTCTTGTTATGCTCTGCATTCATGGGTCCCCTGTGAATTCCTATACTAATACACCCTACGCTGGTGCTCTCGGTTTGCTCGATTTTGCGCTTGAGCTTGAGTTTCGTAATTTGACACCTGGCAATACGAACACGCGCGTTTCTCGTTATTCTAGTGGCGCGCGCCACAAGTTACGCCGAGGGCCTGACGGTACTGCCGAGTTGACCACGACTGCTGCTACACGTTTCATGAAAGACCTACATTTTACAGGGACTAATGGTGTTGGTGAGGTTGGCCGTGGTATTGCGCTAACTCTGTTTAATCTTGCTGATACGCTTCTCGGCGGGCTCCCGACAGAATTGATTTCGTCGGCCGGAGGCCAGTTGTTTTACTCACGCCCCGTCGTCTCAGCCAATGGCGAGCCGACAGTGAAGCTCTACACCTCAGTCGAGAATGCTCAGCAGGACAAGGGTATAGCCATTCCACATGATATCGATCTTGGTGAGTCCCGAGTTGTCATCCAGGATTATGATAATCAACACGAGCAAGACCGTCCCACCCCCTCTCCTGCCCCCTCACGTCCCTTTTCAGTCCTCCGTGCTAATGATGTGCTCTGGCTTTCCCTGACGGCTGCCGAATATGATCAAACTACTTATGGTTCTTCCACTAATCCTATGTATGTTTCTGACACTGTGACATTTGTTAATGTGGCGACCGGTGCCCAGGGGGTTTCCCGTTCCCTAGACTGGTCCAAAGTTACCCTCGATGGTCGGCCGCTCACTACTATCCAGCAGTATTCTAAGACCTTCTTTGTTCTGCCCCTTCGCGGTAAGCTCTCCTTCTGGGAGGCTGGCACTACCAAAGCTGGCTACCCTTATAATTATAATACTACCGCCAGTGATCAGATCCTAATTGAGAACGCAGCTGGTCACCGTGTCTGTATCTCGACTTATACTACTAATCTTGGCTCTGGTCCTGTCTCTATCTCTGCCGTTGGTGTCCTCGCACCTCATTCTGTGCTGGCCGCTCTGGAGGACACCGTTGACTATCCTGCTCGAGCTCATACTTTTGATGATTTTTGCCCTGAGTGCCGTGCGCTCGGTCTCCAGGGCTGCGCATTTCAGTCGACTGTTGCTGAGCTACAGCGTCTTAAAATGAAGGTGGGTAAAACCCGGGAGTAT
>BAK52235
------------------------------------------ATGCGCCCTAGGGCTGTTCTGTTGTTGTTCCTCGTGCTTTTGCCTATGCTGCCCGCGCCACCGGCCGGTCAGCCGTCTGGCCGTCGCCGTGGGCGGCGCAGCGGCGGTGCCGGCGGTGGTTTCTGGGGTGACAGGGTTGATTCTCAGCCCTTCGCCCTCCCCTATATTCATCCAACCAACCCCTTCGCCGCCGATGTCGTTTCACAACCCGGGGCTGGAACTCGCCCTCGACAGCCGCCCCGCCCCCTTGGCTCCGCTTGGCGTGACCAGTCCCAGCGCCCCTCCGCTGCCCCCCGCCGTCGATCTGCCCCAACTGGGGCTGCGCCGTTGACCGCTGTATCACCGGCTCCTGACACAGCCCCTGTGCCCGATGTTGATTCACGAGGTGCTATTCTGCGCCGGCAGTACAATCTGTCCACGTCCCCGCTCACGTCATCTGTCGCCTCGGGCACAAATCTGGTTCTCTATGCTGCCCCGCTTAATCCTCTCCTGCCCCTTCAGGATGGCACCAACACTCATATTATGGCCACTGAGGCATCCAATTATGCCCAGTATCGGGTTGTTCGAGCTACGATCCGTTATCGCCCGTTGGTGCCGAATGCAGTCGGCGGTTATGCTATTTCTATTTCTTTTTGGCCCCAAACCACAACTACTCCCACCTCTGTCGACATGAATTCTATCACTTCTACTGATGTTAGGATTTTGGTTCAGCCCGGCATTGCCTCCGAGTTAGTCATCCCTAGTGAGCGCCTCCACTACCGCAATCAAGGC---------TGGCGCTCTGTTGAGACCACGGGTGTGGCCGAGGAGGAGGCCACTTCCGGTCTGGTAATGCTTTGTATTCATGGCTCTCCTGTTAATTCTTACACTAATACACCTTATACTGGTGCACTGGGGCTCCTTGATTTTGCATTAGAGCTTGAATTTAGAAATCTGACACCCGGGAACACAAACACCCGTGTTTCCCGGTATACCAGCACAGCCCGTCACCGGCTGCGCCGCGGTGCTGATGGGACTGCTGAGCTTACCACCACAGCAGCCACACGTTTCATGAAGGATTTACATTTTACTGGCACGAACGGTGTTGGTGAGGTAGGTCGTGGCATCGCCCTGACATTGTTCAATCTCGCTGACACGCTTCTCGGTGGTTTACCGACAGAATTGATTTCGTCGGCCGGGGGCCAACTGTTTTACTCCCGCCCTGTTGTCTCGGCCAATGGTGAGCCAACAGTAAAGTTATACACATCTGTTGAGAATGCGCAGCAAGATAAGGGCATTACCATCCCACACGATATAGATCTGGGTGACTCCCGTGTGGTTATTCAGGATTACGATAACCAGCACGAGCAAGATCGGCCTACTCCGTCACCTGCCCCCTCCCGCCCTTTCTCAGTTCTTCGTGCTAATGATGTTCTATGGCTCTCCCTCACCGCCGCTGAATATGACCAGACTACGTATGGGTCGTCCACCAACCCTATGTATGTCTCCGACACAGTCACGCTCGTTAATGTGGCCACTGGAGCCCAGGCTGTGGCCCGCTCTCTTGATTGGTCCAAAGTTACCTTGGATGGCCGCCCCCTTACTACCATTCAGCAGTATTCTAAGACATTCTATGTCCTTCCGCTTCGCGGGAAGCTGTCCTTCTGGGAGGCTGGTACGACTAAGGCCGGTTACCCGTATAATTATAATACTACTGCTAGTGATCAGATCTTGATCGAGAACGCGGCTGGCCACCGTGTCGCTATTTCTACCTATACTACTAGCTTGGGTGCCGGCCCTACCTCGATCTCTTCGGTCGGTGTACTAGCTCCACACTCGGCCCTCGCCGTTCTAGAGGACACCGTTGATTACCCCGCCCGCGCTCACACTTTTGATGATTTCTGCCCGGAGTGCCGTACCCTCGGTTTGCAGGGTTGTGCATTCCAGTCTACTATCGCTGAGCTTCAGCGTCTTAAAATGAAGGTAGGTAAAACCCGGGAGTCT
>ACL54978
------------------------------------------ATGCGCCCTAGGGCTGTTCTGTTGCTGTTCTTCGTGCTTTTGCCTATGCTGCCCGCGCCACCGGCCGGCCAGCCGTCTGGCCGCCGTCGTGGGCGGCGCAGCGGCGGTGCCGGCGGTGGTTTCTGGGGTGACAGGGTTGATTCTCAGCCCTTCGCCCTCCCCTATATTCATCCAACCAACCCCTTCGCCGCCGATGTCGTTTCACAATCCGGGGCTGGAGCTCGCCCTCGACAGCCGCCCCGCCCCCTTGGCTCCGCTTGGCGCGACCAGTCCCAGCGCCCCTCCGCTGCCCCCCGTCGTCGACCTGCCCCAGCTGGGGCTGCGCCGTTGACTGCCGTATCGCCAGCACCTGATACAGCCCCTGTGCCTGATGTTGATTCACGTGGCGCTATTTTGCGCCGGCAGTACAATTTGTCTACTTCCCCGCTTACGTCATCTGTTGCCTCAGGTACTAATTTGGTTCTCTATGCTGCCCCGTTGAACCCTCTGTTACCCCTTCAGGATGGCACCAATACCCATATTATGGCCACCGAGGCATCTAATTATGCCCAATACCGGGTGGTTCGGGCTACGATTCGTTATCGCCCGTTGGTGCCAAATGCTGTTGGCGGTTACGCCATCTCTATCTCTTTCTGGCCTCAAACAACTACTACCCCTACTTCTGTTGACATGAACTCTATCACCTCTACTGATGTTAGAATCCTGGTCCAGCCTGGCATTGCCTCCGAGCTGGTCATCCCCAGTGAGCGTCTTCACTACCGCAATCAAGGT---------TGGCGCTCTGTCGAGACCACCGGAGTGGCTGAGGAGGAGGCTACTTCTGGCCTGGTAATGCTTTGCATTCATGGCTCCCCTGTTAATTCTTATACTAATACACCTTACACTGGTGCACTGGGGCTTCTTGATTTTGCATTAGAGCTTGAATTTAGGAATTTGACACCTGGGAACACTAACACTCGTGTGTCCCGATACACTAGCACAGCCCGCCATCGGCTGCGTCGTGGTGCCGACGGGACCGCTGAGCTTACCACTACGGCGGCCACGCGTTTTATGAAAGACCTGCATTTTACTGGTACGAATGGGGTTGGTGAGGTGGGCCGAGGTATTGCCCTGACATTGTTCAACCTTGCTGATACACTTCTTGGCGGTCTGCCGACAGAATTGATTTCGTCGGCCGGGGGTCAGTTATTTTACTCCCGCCCTGTCGTCTCGGCCAATGGCGAGCCGACTGTGAAGTTGTACACATCTGTTGAGAATGCGCAGCAGGACAAAGGCATTACCATCCCACACGATATAGACCTCGGTGACTCCCGTGTGGTCATCCAGGATTATGACAACCAGCATGAGCAGGATCGGCCTACCCCGTCACCCGCCCCCTCTCGCCCTTTTTCAGTCCTTCGTGCCAATGATGTCTTGTGGCTTTCTCTCACCGCTGCTGAGTATGACCAGACTACGTATGGGTCCTCCACCAACCCAATGTATGTCTCGGATACAGTCACACTTGTTAACGTGGCCACTGGTGCTCAGGCTGTTGCCCGCTCCCTTGACTGGTCCAAGGTGACTCTCGATGGTCGCCCCCTTACTACCATCCAGCAGTATTCTAAGACATTCTATGTCCTTCCGCTTCGCGGCAAGCTGTCTTTCTGGGAGGCTGGCACGACTAAAGCCGGTTATCCGTATAACTATAACACAACCGCTAGTGATCAAATTCTAATTGAGAACGCAGCTGGCCACCGTGTTGCCATCTCTACTTATACCACCAGCCTGGGCGCTGGCCCTACCTCTATTTCTGCAGTCGGTGTGTTAGCTCCACACTCGGCCCTTGCCGTTCTCGAGGACACCATTGATTACCCCGCCCGTGCCCATACTTTTGATGATTTTTGTCCGGAATGTCGTGCCCTCGGTTTGCAGGGTTGCGCTTTCCAGTCCACTATTGCTGAGCTTCAGCCCCTTAAAATGAAGGTAGGTAAAACCCGGGAGTCC
>BAK52238
------------------------------------------ATGCGCCCTAGGGCTGTTCTGTTGCTGTTCTTCGTGCTTTTGCCTATGCTGCCCGCGCCACCGGCCGGCCAGCCGTCTGGCCGCCGTCGTGGGCGGCGCAGCGGCGGTGCCGGCGGTGGTTTCTGGGGTGACAGGGTTGATTCTCAGCCCTTCGCCCTCCCCTATATTCATCCAACCAACCCCTTCGCCGCCGATGTCGTTTCACAATCCGGGGCTGGAGCTCGCCCTCGACAGCCGCCCCGCCCCCTTGGCTCCGCTTGGCGCGACCAGTCCCAGCGCCCCTCCGCTGCCCCCCGCCGTCGATCTGCCCCAGCTGGGGCTGCGCCGCTGACTGCTATATCACCAGCCCCTGACACAGCCCCTGTACCTGATGTTGATTCACGTGGTGCTATTTTGCGCCGGCAGTATAATTTGTCTACGTCCCCGCTCACGTCATCTGTTGCCTCGGGCACTAATTTGGTTCTTTATGCTGCCCCACTGAACCCTCTCTTACCCCTTCAGGATGGCACCAATACCCACATCATGGCCACCGAGGCTTCTAATTATGCCCAGTATCGGGTGGTCCGGGCTACAATCCGCTACCGCCCGCTGGTGCCAAATGCTGTCGGCGGCTACGCCATTTCTATTTCCTTCTGGCCCCAGACAACCACTACCCCTACTTCTGTTGACATGAATTCCATCACTTCTACTGATGTCAGGATTCTGGTTCAGCCCGGTATCGCCTCTGAGTTGGTCATCCCCAGCGAGCGTCTCCATTATCGTAATCAAGGC---------TGGCGCTCCGTCGAGACTACGGGTGTCGCTGAGGAGGAGGCTACTTCTGGACTGGTTATGCTTTGCATTCACGGCTCCCCTGTCAATTCTTACACTAATACACCTTATACTGGTGCACTAGGGCTTCTTGACTTTGCATTAGAGCTTGAATTTAGGAATTTGACACCTGGGAACACTAACACCCGTGTATCCCGATATACTAGCACAGCCCGCCATCGGCTACGCCGTGGTGCTGACGGGACCGCTGAGCTTACCACTACGGCGGCCACGCGTTTCATGAAGGACCTACATTTTACTGGCACGAATGGAGTCGGTGAAGTGGGCCGAGGCATCGCTCTAACATTATTCAATCTTGCTGATACGCTTCTTGGTGGTTTGCCGACAGAATTGATTTCGTCGGCTGGGGGTCAGTTGTTCTACTCCCGCCCTGTTGTCTCAGCCAATGGCGAGCCAACTGTAAAGCTTTATACATCTGTCGAGAATGCACAGCAGGACAAGGGTATTACCATCCCACATGACATAGACCTCGGTGACTCTCGTGTGGTTATTCAAGATTATGATAACCAGCACGAGCAGGATCGGCCCACCCCTTCACCCGCCCCCTCTCGGCCTTTCTCAGTTCTTCGTGCTAATGACGTTTTGTGGCTCTCTCTTACTGCCGCCGAGTATGACCAGACTACTTATGGGTCATCCACCAACCCTATGTATGTCTCCGATACAGTCACATTTGTCAACGTGGCTACTGGCGCTCAAGCTGTCGCCCGCTCCCTTGATTGGTCTAAAGTCACTCTGGACGGCCGCCCCCTCACTACCATACAGCAGTATTCTAAGACTTTTTATGTCCTCCCGCTCCGTGGTAAGCTGTCTTTCTGGGAGGCCGGCACGACCAAGGCCGGCTATCCTTATAACTATAATACAACTGCTAGTGATCAAATTCTAATTGAGAACGCAGCCGGCCACCGTGTTGCTATTTCCACCTACACTACCAGCCTCGGTGCCGGTCCCACTTCTATTTCTGCGGTCGGTGTATTAGCCCCTCACTCGGCTCTTGCCGTTCTTGAGGATACTGCTGATTACCCCGCCCGTGCCCATACTTTTGATGATTTCTGCCCGGAATGTCGCACCCTTGGTCTGCAGGGTTGCGCATTTCAGTCTACTATTGCTGAGCTTCAGCGCCTTAAAATGAAGGTAGGTAAAACCCGGGAGTCT
>BAH03561
------------------------------------------ATGCGCCCTAGGGCTGTTCTGTTGCTGCTCTTCGTGCTTTTGCCTATGCTGCCCGCGCCACCGGCCGGCCAGCCGTCTGGCCGCCGTCGTGGGCGGCGCAGCGGCGGTGCCGGCGGTGGTTTCTGGGGTGACAGGGTTGATTCTCAGCCCTTCGCCCTCCCCTATATTCATCCAACCAACCCCTTCGCCGCCGATGTCGTTTCACAACCCGGGGCTGGAGCTCGCCCTCGACAACCGCCCCGCCCCCTTGGTTCAGCTTGGCGTGACCAGTCCCAGCGCCCCCCCGCTGCCCCCCGTCGTCGATCTGCCCCAGCTGGGGCTGCGCCGTTAACTGCTACTTCACCAGCCCCTGATACGGCCCCTGTGCCTGATGTTGATTCACGTGGTGCTATCTTGCGCCGGCAATATAATCTGTCTACGTCCCCGCTTACGTCATCTGTTGCCTCGGGTACTAATCTGGTTCTTTATGCTGCCCCGTTGAACCCTCTTTTACCACTTCAGGATGGTACCAACACCCATATTATGGCCACCGAGGCATCTAAYTATGCCCAGTATCGGGTGGTTCGGGCTACAATCCGTTATCGCCCGCTGGTGCCAAACGCTGTTGGTGGTTATGCTATTTCTATCTCTTTCTGGCCCCAAACAACTACCACCCCTACTTCTGTTGATATGAATTCTATTACCTCCACTGACGTTAGGATTCTGGTCCAGCCCGGTATTGCCTCTGAGTTGGTTATCCCTAGTGAGCGTCTCCATTACCGCAATCAAGGC---------TGGCGCTCTGTTGAGACTACGGGTGTGGCTGAGGAGGAGGCTACTTCTGGTTTGGTGATGCTTTGCATCCATGGCTCTCCTGTTAATTCTTATACTAATACACCTTACACTGGTGCACTTGGGCTTCTTGATTTTGCATTAGAGCTTGAGTTTAGGAATCTGACACCCGGGAACACTAACACCCGTGTATCCCGATATACCAGCACAGCCCGCCACCGGCTGCGTCGTGGCGCCGATGGGACAGCTGAGCTTACCACCACGGCTGCCACACGTTTCATGAAGGACTTGCATTTTACTGGTACGAATGGGGTTGGTGAGGTGGGTCGAGGTATTGCTTTGACATTGTTCAATCTTGCTGATACGCTTCTCGGCGGCCTGCCGACAGAATTGATTTCGTCGGCCGGGGGTCAGTTGTTCTACTCCCGCCCTGTCGTCTCGGCCAATGGCGAGCCGACTGTAAAATTATACACATCTGTTGAGAATGCGCAGCAGGATAAGGGCATTACCATCCCACATGACATAGATCTTGGAGATTCCCGTGTGGTTATCCAGGACTATGACAACCAGCACGAGCAGGACCGGCCTACTCCATCACCCGCCCCCTCTCGTCCTTTTTCAGTCCTTCGTGCTAATGATGTTTTGTGGCTTTCTCTCACTGCTGCCGAGTATGATCAGACTACTTATGGGTCGTCCACCAACCCTATGTATGTCTCGGATACAGTCACATTCGTTAATGTGGCCACTGGTGCCCAGGCTGTTGCCCGCTCCCTCGATTGGTCTAAAGTTACTCTGGATGGCCGTCCCCTCACTACCATCCAGCAGTATTCTAAAACGTTCTATGTCCTCCCGCTCCGTGGTAAGCTGTCCTTCTGGGAGGCTGGCACGACCAAGGCTGGCTATCCTTACAATTACAATACAACTGCTAGTGATCAAATCTTAATTGAGAACGCAGCTGGTCACCGTGTTGCTATTTCTACCTACACTACCAGTCTTGGTGCTGGTCCTACCTCTATTTCTGCGGTCGGTGTGTTAGCCCCTCACTCGGCCCTCGCTGTCCTTGAGGATACAGTTGATTACCCTGCCCGCGCCCATACTTTTGATGATTTTTGTCCGGAATGCCGCACCCTCGGTTTGCAGGGTTGCGCTTTCCAGTCCACTATTGCTGAGCTTCAGCGCCTTAAAATGAAGGTAGGTAAAACCCGGGAGTCT
>BAH03564
------------------------------------------ATGCGCCCTAGGGCTGTTCTGTTGCTGCTCTTCGTGCTTTTGCCTATGCTGCCCGCGCCACCGGCCGGCCAGCCGTCTGGCCGCCGTCGTGGGCGGCGCAGCGGCGGTGCCGGCGGTGGTTTCTGGGGTGACAGGGTTGATTCTCAGCCCTTCGCCCTCCCCTATATTCATCCAACCAACCCCTTCGCCGCCGATGTCGTTTCACAACCCGGGGCTGGAGCTCGCCCTCGACAACCGCCCCGCCCCCTTGGTTCAGCTTGGCGTGACCAGTCCCAGCGCCCCCCCGCTGCCCCCCGTCGTCGATCTGCCCCAGCTGGGGCTGCGCCGTTAACTGCTACTTCACCAGCCCCTGATACGGCCCCTGTGCCTGATGTTGATTCACGTGGTGCTATCTTGCGCCGGCAATATAATCTGTCTACGTCCCCGCTTACGTCATCTGTTGCCTCGGGTACTAATCTGGTTCTTTATGCTGCCCCGTTGAACCCTCTTTTACCACTTCAGGATGGTACCAACACCCATATTATGGCCACCGAGGCATCTAACTATGCCCAGTATCGGGTGGTTCGGGCTACAATCCGTTATCGCCCGCTGGTGCCAAACGCTGTTGGTGGTTATGCTATTTCTATCTCTTTCTGGCCCCAAACAACTACCACCCCTACTTCTGTTGATATGAATTCTATTACCTCCACTGACGTTAGGATTCTGGTCCAGCCCGGTATTGCCTCTGAGTTGGTTATCCCTAGTGAGCGTCTCCATTACCGCAATCAAGGC---------TGGCGCTCTGTTGAGACTACGGGTGTGGCTGAGGAGGAGGCTACTTCTGGTTTGGTGATGCTTTGCATCCATGGCTCTCCTGTTAATTCTTATACTAATACACCTTACACTGGTGCACTTGGGCTTCTTGATTTTGCATTAGAGCTTGAGTTTAGGAATCTGACACCCGGGAACACTAACACCCGTGTATCCCGATATACCAGCACAGCCCGCCACCGGCTGCGTCGTGGCGCCGATGGGACAGCTGAGCTTACCACCACGGCTGCCACACGTTTCATGAAGGACTTGCATTTTACTGGTACGAATGGGGTTGGTGAGGTGGGTCGAGGTATTGCTTTGACATTGTTCAATCTTGCTGATACGCTTCTCGGCGGCCTGCCGACAGAATTGATTTCGTCGGCCGGGGGTCAGTTGTTCTACTCCCGCCCTGTCGTCTCGGCCAATGGCGAGCCGACTGTAAAATTATACACATCTGTTGAGAATGCGCAGCAGGATAAGGGCATTACCATCCCACATGACATAGATCTTGGAGATTCCCGTGTGGTTATCCAGGACTATGACAACCAGCACGAGCAGGACCGGCCTACTCCATCACCCGCCCCCTCTCGTCCTTTTTCAGTCCTTCGTGCTAATGATGTTTTGTGGCTTTCTCTCACTGCTGCCGAGTATGATCAGACTACTTATGGGTCGTCCACCAACCCTATGTATGTCTCGGATACAGTCACATTCGTTAATGTGGCCACTGGTGCCCAGGCTGTTGCCCGCTCCCTCGATTGGTCTAAAGTTACTCTGGATGGCCGTCCCCTCACTACCATCCAGCAGTATTCTAAAACGTTCTATGTCCTCCCGCTCCGTGGTAAGCTGTCCTTCTGGGAGGCTGGCACGACCAAGGCTGGCTATCCTTACAATTACAATACAACTGCTAGTGATCAAATCTTAATTGAGAACGCAGCTGGTCACCGTGTTGCTATTTCTACCTACACTACCAGTCTTGGTGCYGGTCCTACCTCTATTTCTGCGGTCGGTGTGTTAGCCCCTCACTCGGCCCTCGCTGTCCTTGAGGATACAGTTGATTACCCTGCCCGCGCCCATACTTTTGATGATTTTTGTCCGGAATGCCGCACCCTCGGTTTGCAGGGTTGCGCTTTCCAGTCCACTATTGCTGAGCTTCAGCGCCTTAAAATGAAGGTAGGTAAAACCCGGGAGTCT
>BAH03567
------------------------------------------ATGCGCCCTAGGGCTGTTCTGTTGTTGCTCTTCGTGCTTTTGCCTATGCTGCCCGCGCCACCGGCCGGCCAGCCGTCTGGCCGCCGTCGTGGGCGGCGCAGCGGCGGTGCCGGCGGTGGTTTCTGGGGTGACAGGGTTGATTCTCAGCCCTTCGCCCTCCCCTATATTCATCCAACCAACCCCTTCGCCGCCGATGTCGTTTCACAATCCGGGGCTGGAGCTCGCCCTCGACAACCGCCCCGCCCCCTTGGTTCAGCTTGGCGTGACCAGTCCCAGCGCCCCCCCGCTGCCTCCCGTCGTCGATCTGCCCCAGCTGGGGCTGCGCCGTTAACTGCTACTTCACCAGCCCCTGATACAGCCCCTGTGCCTGATGTTGATTCACGTGGTGCTATCTTGCGCCGGCAATATAATCTGTCTACGTCCCCGCTTACGTCATCCGTCGCCTCGGGTACTAATCTGGTTCTTTATGCTGCCCCGTTGAACCCTCTTTTACCACTTCAGGATGGTACCAACACTCATATTATGGCCACCGAGGCATCTAAYTATGCCCAGTATCGGGTGGTTCGGGCTACAATCCGTTATCGCCCGCTGGTGCCAAACGCTGTTGGTGGTTATGCTATTTCTATCTCTTTCTGGCCCCAAACAACCACCACCCCTACTTCTGTTGATATGAATTCTATTACCTCCACTGATGTTAGGATTCTGGTCCAGCCCGGTATTGCCTCTGAGTTGGTTATCCCTAGTGAGCGTCTTCATTACCGCAATCAAGGC---------TGGCGTTCTGTTGAGACTACGGGTGTGGCTGAGGAGGAGGCTACTTCTGGTTTGGTGATGCTTTGCATTCATGGCTCTCCTGTTAATTCTTATACTAATACACCTTACACTGGTGCACTTGGGCTTCTTGATTTTGCATTAGAGCTTGAGTTTAGGAATCTGACACCCGGGAACACTAACACCCGTGTATCCCGATATACCAGTACAGCCCGCCACCGGCTGCGTCGTGGCGCTGATGGGACAGCTGAGCTTACCACCACGGCCGCCACACGCTTCATGAAGGACTTGCATTTTACTGGTACGAATGGGGTTGGTGAGGTGGGTCGAGGTATTGCTCTGACATTGTTCAATCTTGCTGATACGCTTCTCGGCGGCCTGCCGACAGAATTGATTTCGTCGGCCGGGGGTCAGTTGTTCTACTCCCGCCCTGTCGTCTCGGCCAATGGCGAGCCGACTGTAAAATTATACACATCTGTTGAGAATGCGCAGCAGGATAAGGGTATTACCATCCCACATGACATAGATCTTGGAGATTCCCGTGTGGTTATCCAGGACTATGACAACCAGCACGAGCAGGACCGGCCTACTCCATCACCCGCCCCCTCTCGTCCTTTTTCAGTCCTTCGTGCTAATGATGTTTTGTGGCTCTCTCTTACTGCTGCCGAGTATGATCAGACTACTTACGGGTCGTCCACCAACCCTATGTATGTCTCGGATACAGTCACATTCATTAATGTGGCCACTGGTGCCCAGGCTGTTGCCCGTTCCCTCGATTGGTCTAAAGTTACTCTGGATGGCCGTCCCCTCACTACCATCCAACAGTATTCTAAAACGTTCTATGTCCTCCCGCTCCGTGGTAAGCTGTCCTTCTGGGAGGCTGGCACGACCAAGGCTGGCTATCCTTACAATTACAATACAACTGCTAGTGATCAAATCTTAATTGAGAACGCAGCTGGTCACCGTGTTGCTATTTCTACCTACACCACCAGCCTTGGTGCTGGTCCTACCTCTATTTCTGCGGTCGGTGTGTTAGCCCCTCACTCGGCCCTCGCTGTCCTTGAGGATACAGTTGATTACCCTGCCCGCGCCCATACTTTTGATGATTTTTGTCCGGAATGTCGCACCCTCGGTTTGCAGGGTTGCGCTTTCCAGTCCACTATTGCTGAGCTTCAGCGCCTTAAAATGAAGGTAGGTAAAACCCGGGAGTCT
>BAC77168
ATGAATAACATGTTCTTTTGCTCTGTGCATGGAGATGCCACCATGCGCTCTCGGGCTCTTTTGTTTCTGCTCCTCGTGCTTCTGCCTATGCTGCCCGCGCCACCGGCCGGTCAGCCGTCTGGCCGTCGCCGCGGGCGGCGCAGCGGCAGTACCGGCGGTGGTTTCTGGGGTGACCGGGTTGATTCTCAGCCCTTCGCCCTCCCCTATATTCATCCAACCAACCCCTTCGCATCTGACATTCCAACCGCCGCCGGGGCTGGAGCTCGCCCTCGGCAGCCAGCCCGCCCACTCGGCTCCGCTTGGCGCGATCAATCCCAGCGCCCCGCCGCTCCCGCCCGTCGTCGATCTGCCCCAGCTGGGGCTTCGCCGTTGACGGCTGTAGCCCCGGCCCCTGACACTGCCCCGGTCCCTGATGTTGACTCTCGTGGTGCCATATTGCGCCGCCAGTATAATTTGTCCACATCCCCACTTACCTCTACCATTGCCACTGGTACTAATCTTGTGCTGTATGCTGCTCCGCTGAGTCCTCTGCTTCCGCTTCAAGATGGGACTAACACGCATATTATGGCCACTGAGGCTTCTAATTACGCCCAGTATCGTGTTGTCCGTGCCACCATTCGGTACCGCCCGTTAGTGCCGAATGCCGTCGGCGGCTATGCTATATCTATTTCTTTCTGGCCCCAGACAACGACTACCCCAACGTCTGTTGATATGAATTCCATCACTTCTACCGATGTTCGGATTCTTGTCCAGCCCGGTATAGCCTCTGAACTTGTGATCCCTAGTGAGCGCCTACACTACCGTAACCAGGGT---------TGGCGCTCGGTTGAGACCTCTGGTGTTGCTGAGGAGGAGGCGACTTCCGGCCTTGTCATGCTCTGCATCCACGGTTCACCTGTGAACTCTTACACTAACACACCCTATACCGGGGCCCTCGGCCTGCTCGATTTTGCGCTCGAGCTTGAGTTTCGTAATTTAACACCTGGTAATACGAACACGCGTGTCTCCCGTTATTCGAGTAGTGCACGTCACAAGCTACGCCGTGGGCCTGATGGCACCGCTGAATTGACTACGACTGCTGCTACACGTTTCATGAAAGACCTTCACTTTACTGGGACCAACGGTGTTGGTGAAGTAGGCCGTGGTATAGCTCTAACCCTGTTTAATCTTGCTGACACGCTTCTCGGTGGGCTTCCGACAGAATTGATTTCGTCGGCCGGTGGTCAGCTGTTTTACTCTCGCCCCGTCGTCTCAGCCAATGGCGAGCCGACTGTGAAACTTTACACTTCAGTTGAGAATGCCCAGCAGGATAAGGGAATAGCTATACCGCATGATATCGATCTTGGTGAGTCCCGAGTTGTTATTCAGGATTATGATAATCAGCATGAGCAGGACCGTCCTACCCCTTCGCCCGCTCCCTCTCGTCCTTTCTCTGTTCTCCGTGCTAATGATGTGCTTTGGCTCTCACTTACAGCTGCTGAGTATGATCAGACCACTTATGGTTCCTCTACAAATCCTATGTATGTCTCTGACACTGTTACATTTGTTAACGTCGCTACCGGTGCCCAGGGGGTTTCTCGCTCCCTGGACTGGTCTAAGGTTACCTTGGATGGGCGCCCGCTTATGACTATCCAGCAGTATTCTAAGACTTTCTTTGTTTTGCCCCTTCGTGGCAAACTTTCCTTCTGGGAAGCTGGTACTACCAAGGCTGGCTACCCCTATAACTATAATACTACTGCTAGTGACCAGATTTTGATCGAGAATGCAGCCGGCCATCGTGTTTGTATCTCGACTTACACTACTAATCTTGGATCTGGCCCTGTTTCTATTTCTGCTGTTGGTGTCCTCGCACCTCATTCTGCGTTAGCTGCATTAGAGGACACTGTTGACTATCCTGCACGTGCTCATACTTTTGATGATTTCTGTCCAGAGTGCCGTGCGCTTGGCCTCCAGGGCTGTGCTTTTCAATCAACTGTTGCTGAGTTACAGCGTCTTAAAATGAAGGTGGGTAAAACCCGGGAGTAT
>BAE98089
------------------------------------------ATGCGCCCTCGGGCTGTTCTGTTGCTGTTCTTCGTGCTTCTGCCTATGCTGCCCGCGCCACCGGCCGGCCAGCCGTCTGGCCGCCGTCGTGGGCGGCGCAGCGGCAGTGCCGGCGGTGGTTTCTGGGGTGACAGGGTTGATTCTCAGCCCTTCGCCCTCCCCTATATTCATCCAACCAACCCCTTTGCCGCCGACGTCGTATCACAACCCGGGGCTGGAGCTCGCTCTAGACAGCCGCCCCGCCCCCTCGGCTCCTCTTGGCGCGACCAGTCCCAGCGCCCCCCCGCTGCCCCCCGCCGTCGATCTACCCCAGCTGGGGCTGCGCCGTTAACTGCTGTCTCCCCTGCGCCTGACACGGCTCCAGTCCCTGATGTTGATTCCCGCGGTGCTATTTTGCGCCGCCAGTATAATTTGTCTACTTCTCCTCTGACTTCCTCTGTTGCTTCTGGCACCAACCTCGTTCTGTATGCAGCCCCGCTCAATCCTTTATTACCTCTCCAGGATGGCACCAATACCCATATCATGGCGACTGAGGCGTCTAATTACGCCCAGTATCGGGTTGTTCGGGCCACAATCCGTTACCGCCCCTTGGTGCCAAATGCTGTTGGCGGCTATGCAATTTCTATCTCCTTTTGGCCCCAGACCACAACCACCCCCACCTCTGTTGATATGAATTCCATTACCTCTACTGATGTTAGGATTTTGGTCCAGCCTGGTATAGCCTCTGAGTTGGTCATCCCGAGTGAGCGCCTCCACTATCGCAATCAAGGT---------TGGCGCTCTGTTGAGACTTCGGGCGTGGCCGAGGAGGAGGCAACATCTGGTCTGGTCATGCTTTGCATTCATGGTTCCCCCGTTAACTCCTATACCAATACGCCCTATACTGGGGCATTGGGACTTCTTGACTTTGCACTTGAGCTTGAATTTAGGAATTTGACCCCTGGGAACACTAACACCCGTGTGTCCCGGTATACTAGCACGGCTCGTCACCGCCTACGCCGTGGCCCCGACGGAACCGCCGAACTTACCACCACTGCGGCCACGCGCTTTATGAAGGACCTGCATTTTACTGGGACGAATGGCGTTGGCGAGGTGGGCCGTGGCATAGCCCTAACTTTATTCAACCTTGCTGATACACTTCTCGGCGGTTTGCCGACAGAATTGATTTCGTCGGCTGGAGGTCAGCTTTTCTACTCCCGACCAGTCGTCTCGGCCAATGGCGAGCCGACTGTCAAATTATACACTTCCGTCGAGAATGCACAGCAGGATAAGGGCATTGCCATACCACATGATATAGATCTAGGGGATTCCCGCGTGGTTATCCAGGACTACGATAACCAGCATGAACAGGATAGGCCTACYCCCTCGCCAGCCCCGTCCCGCCCCTTTTCGGTCCTCCGTGCTAATGATGTTTTGTGGCTCTCYCTYACTGCTGCTGAGTACGATCAAACCACTTATGGTTCGTCAACCAACCCTATGTATGTTTCAGACACTGTCACTTTTGTCAATGTGGCTACAGGGGCCCAGGCTGTTGCCCGCTCTCTTGACTGGTCTAAGGTTACTTTAGATGGCCGCCCCCTTACCACCATTCAGCAGTATTCTAAGACATTCTATGTGCTCCCACTTCGCGGGAAGCTATCTTTTTGGGAGGCTGGCACTACTAAGGCCGGGTATCCCTAYAACTATAACACYACTGCTAGTGATCAGATTYTGATAGAGAATGCTGCCGGCCATCGTGTTGCTATCTCTACCTACACCACTAGCCTTGGTGCTGGTCCAGTGTCTGTTTCTGCAGTTGGTGTTCTTGCCCCTCACTCTGCTTTGGCCCTGCTTGAAGATACTATTGATTACCCCGCYCGCGCCCAYACTTTTGATGATTTCTGTCCTGAGTGTCGTAATCTTGGYCTGCAGGGCTGTGCTTTCCAATCTACTATTGCTGAGCTTCAGCGYCTTAAAATGAAGGTAGGTAAGACCCGGGAGTCT
>BAH08621
ATGAATAACATGTTCTTTTGCTCTGTGCATGGAGATGCCACCATGCGCTCTCGGGCTTTTCTGTTTTTGTTCCTCGTGTTTCTGCCTATGCTGCCCGCGCCACCGGCCGGTCAGCCGTCTGGCCGCCGCCGCGGGCGGCGCAGCGGCGGTGCCGGCGGTGGTTTCTGGGGTGACCGGATTGATTCTCAGCCCTTCGCCCTCCCCTATATTCATCCAACCAACCCCTTCGCACCTGACATTCCAGCCGCAGCCGGGGCTGGAGCTCGCCCTCGGCAGCCAGCCCGCCCACTCGGCTCCGCTTGGCGTGACCAATCCCAGCGCCCCGCCACTTCCGCCCGTCGTCGATCTGCCCCAGCTGGGGCTTCGCCGCTGACTGCTGTGGCCCCGGCCCCCGATACTGTTCCTGTTCCCGATGTCGATTCTCGCGGCGCTATATTACGCCGCCAGTATAATTTATCAACATCCCCGCTAACATCTACTATTGCCACTGGTACTAACCTTGTTCTATATGCTGCTCCGCTGAGCCCTTTGCTTCCGCTCCAAGATGGAACTAACACTCACATTATGGCCACTGAAGCATCAAATTATGCCCAGTACCGTGTTGTCCGCGCTACCATCCGGTACCGTCCGCTTGTGCCGAACGCTGTCGGCGGATACGCTATATCTATCTCTTTCTGGCCTCAGACAACTACTACCCCGACATCTGTGGACATGAATTCTATCACCTCCACGGATGTCCGAATTCTTGTCCAGCCTGGTATTGCTTCAGAACTTGTGATCCCCAGTGAGCGCCTGCATTATCGTAACCAAGGC---------TGGCGCTCTGTTGAGACCTCTGGTGTTGCGGAGGAGGAGGCGACCTCCGGCCTTGTCATGCTTTGCATCCACGGATCACCTGTGAATTCTTACACCAATACGCCTTATACTGGTGCCCTTGGCTTGCTTGATTTCGCACTCGAGCTCGAGTTCCGCAATTTGACACCTGGTAACACGAACACACGTGTTTCCCGCTACTCGAGTAGTGCGCGCCACAAGCTACGCCGAGGGCCTGATGGCACTGCTGAGTTAACTACGACTGCTGCTACACGCTTTATGAAGGACCTTCATTTTACAGGGACTAATGGAGTTGGTGAAGTCGGTCGTGGTATAGCGCTAACTCTGTTCAACCTTGCTGATACGCTTCTCGGCGGGCTCCCGACAGAATTGATTTCGTCGGCTGGTGGTCAGCTATTTTATTCTCGCCCCGTCGTCTCAGCCAATGGCGAGCCGACGGTGAAGCTTTACACTTCAGTCGAGAACGCTCAGCAGGATAAGGGTATAGCTATCCCACATGATATTGATCTTGGTGAGTCCCGTGTTGTCATTCAGGATTATGATAACCAACATGAGCAGGATCGTCCCACCCCTTCYCCTGCTCCCTCTCGGCCTTTTTCTGTCCTTCGTGCTAATGATGTGCTATGGCTTTCACTTACAGCAGCTGAGTATGATCAGACTACCTATGGCTCCTCTACTAATCCCATGTATGTCTCTGATACCGTGACATTTGTCAATGTTGCTACTGGTGCCCAGGGGGTATCTCGCTCTCTGGACTGGTCTAAAGTCACCCTTGATGGGCGCCCACTTATGACTATCCAGCAGTATTCTAAGACTTTCTTTGTTCTGCCCCTCCGTGGCAAGCTCTCCTTCTGGGAGGCCGGTACCACTAAGGCCGGCTACCCTTATAATTATAATACTACTGCCAGTGACCAGATTTTAATTGAGAATGCAGCTGGTCACCGTGTATGCATCTCAACCTACACTACTAATCTTGGATCTGGCCCTGTTTCTATTTCTGCTGTCGGTGTCCTCGCACCTCACTCTGCGTTGGCCGCTTTAGAGGACACTGTTGACTATCCTGCTCGTGCTCACACTTTTGATGATTTCTGCCCTGAGTGCCGTACACTCGGCCTTCAGGGTTGTGCTTTCCAATCAACTGTTGCTGAGCTACAGCGTCTTAAAATGAAGGTGGGTAAAACCCGGGAGTAC
>BAH08627
ATGAATAACATGTTCTTCTGCTCTGTGCATGGAGATGCCACCATGCGCTCTCGGGCTCTTCTGTTTTTGTTCCTCGTGTTTCTGCCTATGCTGCCCGCGCCACCGGCCGGTCAGCCGTCTGGCCGCCGCCGCGGGCGGCGCAGCGGCGGTGCCGGCGGTGGTTTCTGGGGTGACCGGATTGATTCTCAGCCCTTCGCCCTCCCCTATATTCATCCAACCAACCCCTTCGCATCTGACATTCCAGCCGCAGCCGGGGCTGGAGCTCGCCCTCGGCAGCCAGCCCGCCCACTCGGCTCCGCTTGGCGTGACCAATCCCAGCGCCCCGCCACTTCCGCCCGTCGTCGATCTGCCCCAGCTGGGGCTTCGCCGCTGACTGCTGTGGCCCCGGCCCCCGACACTGTTCCTGTTCCCGATGTCGATTCTCGCGGCGCTATATTACGCCGCCAGTATAATTTATCAACATCCCCGCTAACATCTACTATTGCCACTGGTACTAACCTTGTTCTATATGCTGCTCCGCTGAGCCCTTTGCTTCCGCTCCAAGATGGAACTAACACTCACATTATGGCCACTGAAGCATCAAATTATGCCCAGTACCGTGTTGTCCGCGCTACCATCCGGTACCGTCCGCTTGTGCCGAACGCTGTCGGCGGATACGCTATATCTATCTCTTTCTGGCCTCAGACAACTACTACCCCGACATCTGTGGATATGAATTCTATCACCTCCACGGATGTTCGAATTCTTGTCCAGCCTGGTATTGCTTCAGAACTTGTGATCCCCAGTGAGCGCCTGCATTATCGTAACCAAGGC---------TGGCGCTCTGTTGAGACCTCTGGTGTTGCGGAGGAGGAGGCGACCTCCGGCCTTGTCATGCTTTGCATCCACGGATCACCTGTGAATTCTTACACCAATACGCCTTATACTGGTGCCCTTGGCTTGCTTGATTTCGCACTCGAGCTCGAGTTCCGCAATTTGACACCTGGTAACACGAACACACGTGTTTCCCGCTACTCGAGTAGTGCGCGCCACAAGCTACGCCGAGGGCCTGATGGCACTGCTGAGTTAACTACGACTGCTGCTACACGCTTTATGAAGGACCTTCATTTTACAGGGACTAATGGAGTTGGTGAAGTCGGTCGTGGTATAGCGCTAACTCTGTTCAACCTTGCTGATACGCTTCTCGGCGGGCTCCCGACAGAATTGATTTCGTCGGCTGGTGGTCAGCTATTTTATTCTCGCCCCGTCGTCTCAGCCAATGGCGAGCCGGCGGTGAAGCTTTACACTTCAGTCGAGAACGCTCAGCAGGATAAGGGTATAGCTATCCCACATGATATTGATCTTGGTGAGTCCCGTGTTGTCATTCAGGATTACGATAACCAACATGAGCAGGATCGTCCCACCCCTTCTCCTGCTCCCTCTCGGCCTTTTTCTGTCCTTCGTGCTAATGATGTGCTATGGCTTTCACTTACAGCAGCTGAGTATGATCAGACTACCTATGGCTCCTCTACTAATCCCATGTATGTCTCTGATACCGTGACATTTGTTAATGTTGCTACTGGTGCTCAGGGGGTATCTCGCTCTCTGGACTGGTCTAAAGTCACCCTTGATGGGCGCCCACTTATGACTATCCAGCAGTATTCTAAGACTTTCTTTGTTCTGCCTCTCCGTGGTAAGCTCTCCTTTTGGGAGGCCGGTACCACTAAGGCCGGCTACCCTTATAATTATAATACTACTGCCAGTGACCAGATTTTAATTGAGAATGCAGCTGGTCACCGTGTATGCATCTCAACCTACACTACTAATCTTGGATCTGGCCCTGTTTCTATTTCTGCTGTCGGTGTCCTCGCACCTCACTCTGCGCTGGCCGCTTTAGAGGACACTGTTGACTATCCTGCTCGTGCTCACACTTTTGATGATTTCTGCCCTGAGTGCCGTACACTCGGCCTTCAGGGTTGTGCTTTCCAATCAACTGTTGCTGAGCTACAGCGTCTTAAAATGAAGGTGGGTAAAACCCGGGAGTAT
>BAG67069
------------------------------------------ATGCGCCCTAGGGCTGTTCTGTTGCTGTTCTTCGTGCTTCTGCCTATGCTGCCCGCGCCACCGGCCGGCCAGCCGTCTGGCCGCCGTCGTGGGCGGCGCAGCGGCGGTGCCGGCGGTGGTTTCTGGGGTGACAGGGTTGATTCTCAGCCCTTCGCCCTCCCCTATATTCATCCAACCAACCCCTTTGCCGCCGATGTCGTTTCACAGTCCGGGGCTGGAGCTCGCCCTCGACAGCCGCCCCGCCCCCTCGGCTCCGCTTGGCGCGACCAGTCCCAGCGCCCCTCTGCTGCCCCCCGTCGTCGATCTGCCCCAGCTGGGGCTGCGCCGTTGACTGCTATCTCACCAGCCCCTGACACAGCCCCTGTACCTGATGTTGATTCACGTGGTGCTATTCTGCGCCGGCAGTACAATTTGTCTACATCTCCGCTCACGTCATCTGTTGCCTCTGGTACTAATTTAGTTCTTTATGCTGCCCCACTGAATCCTCTTTTACCCCTCCAGGATGGCACCAACACCCATATTATGGCTACCGAGGCATCTAATTATGCCCAGTACCGGGTGGTTCGAGCTACAATCCGTTACCGCCCGCTGGTGCCGAATGCTGTTGGTGGTTATGCCATTTCCATTTCTTTTTGGCCCCAGACAACCACTACCCCTACTTCTGTTGACATGAACTCTATTACTTCTACTGATGTTAGGATTCTAGTCCAGCCCGGTATTGCCTCCGAGCTGGTCATCCCCAGTGAGCGTCTTCATTATCGCAATCAAGGT---------TGGCGCTCTGTCGAGACCACTGGTGTCGCCGAGGAGGAGGCTACTTCAGGCCTGGTAATGCTTTGTATTCATGGCTCTCCTGTCAATTCTTACACTAATACACCTTATACCGGTGCACTGGGGCTTCTTGATTTTGCATTAGAGCTTGAATTCAGGAATTTGACACCCGGGAACACCAACACCCGCGTATCCCGGTATACTAGCACAGCCCGCCATCGGCTGCGCCGCGGTGCCGACGGGACTGCTGAGCTTACTACTACAGCGGCCACGCGTTTTATGAAGGACTTGCATTTCACCGGTACGAATGGAGTCGGTGAAGTGGGCCGAGGCATTGCTCTGACACTGTTCAACCTTGCTGATACGCTTCTCGGCGGCCTGCCGACAGAATTGATTTCGTCGGCTGGGGGTCAGCTGTTTTACTCCCGCCCTGTTGTCTCAGCCAATGGCGAGCCGACTGTAAAGTTATACACATCTGTTGAGAATGCACAGCAGGATAAGGGCATCACTATTCCACATGATATAGACCTTGGTGATTCCCGTGTGGTTATCCAGGACTATGATAACCAGCACGAGCAGGACCGGCCTACTCCTTCACCCGCTCCCTCTCGCCCTTTTTCAGTTCTTCGTGCTAACGATGTTTTGTGGCTATCTCTTACTGCAGCCGAGTATGACCAGACTACGTACGGGTCATCCACCAACCCTATGTACGTCTCGGATACAGTCACATTTGTCAACGTGGCCACTGGCGCTCAGGCTGTCGCCCGCTCCCTTGATTGGTCTAAAGTTACTCTGGACGGCCGTCCCCTCACTACCATCCAGCAGTATTCTAAGACATTCTACGTCCTCCCGCTCCGTGGTAAGCTGTCTTTCTGGGAAGCTGGCACGACCAAGGCTGGTTATCCTTATAACTACAATACAACTGCTAGTGATCAAATTTTAATCGAAAATGCAGCCGGCCATCGTGTTGCTATCTCTACCTATACCACTAGCCTGGGTGCCGGTCCCACCTCTATCTCTGCGGTCGGTGTACTAGCCCCGCACTCGGCTCTTGCTGTTCTTGAGGATACTACCGACTACCCCGCCCGTGCTCACACTTTCGATGATTTCTGCCCGGAATGCCGCACCCTTGGTTTGCAGGGTTGCGCTTTCCAGTCTACTATCGCTGAGCTTCAGCGCCTTAAAATGAAGGTAGGTAAAACCCGGGAGTCT
>BAH08624
ATGAATAACATGTTCTTCTGCTCTGTGCATGGAGATGCCACCATGCGCTCTCGGGCTCTTCTGTTTTTGTTCCTCGTGTTTCTGCCTATGCTGCCCGCGCCACCGGCCGGTCAGCCGTCTGGCCGCCGCCGCGGGCGGCGCAGCGGCGGTGCCGGCGGTGGTTTCTGGGGTGACCGGATTGATTCTCAGCCCTTCGCCCTCCCCTATATTCATCCAACCAACCCCTTCGCATCTGACATTCCAGCCGCAGCCGGGGCTGGAGCTCGCCCTCGGCAGCCAGCCCGCCCACTCGGCTCCGCTTGGCGTGACCAATCCCAGCGCCCCGCCACTTCCGCCCGTCGTCGATCTGCCCCAGCTGGGGCTTCGCCGCTGACTGCTGTGGCCCCGGCCCCCGATACTGTTCCTGTTCCCGATGTCGATTCTCGCGGCGCTATATTACGCCGCCAGTATAATTTATCAACATCCCCGCTAACATCTACTATTGCCACTGGTACTAACCTTGTTCTATATGCTGCTCCGCTGAGCCCTTTGCTTCCGCTCCAAGATGGAACTAACACTCACATTATGGCCACTGAAGCATCAAATTATGCCCAGTACCGTGTTGTCCGCGCTACCATCCGGTACCGTCCGCTTGTGCCGAACGCTGTCGGCGGATACGCTATATCTATCTCTTTCTGGCCTCAGACAACTACTACCCCGACATCTGTGGATATGAATTCTATCACCTCCACGGATGTTCGAATTCTTGTCCAGCCTGGTATTGCTTCAGAACTTGTGATCCCCAGTGAGCGCCTGCATTATCGTAACCAAGGC---------TGGCGCTCTGTTGAGACCTCTGGTGTTGCGGAGGAGGAGGCGACCTCCGGCCTTGTCATGCTTTGCATCCACGGATCACCTGTGAATTCTTACACCAATACGCCTTATACTGGTGCCCTTGGCTTGCTTGATTTCGCACTCGAGCTCGAGTTCCGCAATTTGACACCTGGTAACACGAACACACGTGTTTCCCGCTACTCGAGTAGTGCGCGCCACAAGCTACGCCGAGGGCCTGATGGCACTGCTGAGTTAACTACGACTGCTGCTACACGCTTTATGAAGGACCTTCATTTTACAGGGACTAATGGAGTTGGTGAAGTCGGTCGTGGTATAGCGCTAACTCTGTTCAACCTTGCTGATACGCTTCTCGGCGGGCTCCCGACAGAATTGATTTCGTCGGCTGGTGGTCAGCTATTTTATTCTCGCCCCGTCGTCTCAGCCAATGGCGAGCCGACGGTGAAGCTTTACACTTCAGTCGAGAACGCTCAGCAGGATAAGGGTATAGCTATCCCACATGATATTGATCTTGGTGAGTCCCGTGTTGTCATTCAGGATTACGATAACCAACATGAGCAGGATCGTCCCACCCCTTCTCCTGCTCCCTCTCGGCCTTTTTCTGTCCTTCGTGCTAATGATGTGCTATGGCTTTCACTTACAGCAGCTGAGTATGATCAGACTACCTATGGCTCCTCTACTAATCCCATGTATGTCTCTGATACCGTGACATTTGTTAATGTTGCTACTGGTGCTCAGGGGGTATCTCGCTCTCTGGACTGGTCTAAAGTCACCCTTGATGGGCGCCCACTTATGACTATCCAGCAGTATTCTAAGACTTTCTTTGTTCTGCCTCTCCGTGGTAAGCTCTCCTTTTGGGAGGCCGGTACCACTAAGGCCGGCTACCCTTATAATTATAATACTACTGCCAGTGACCAGATTTTAATTGAGAATGCAGCTGGTCACCGTGTATGCATCTCAACCTACACTACTAATCTTGGATCTGGCCCTGTTTCTATTTCTGCTGTCGGTGTCCTCGCACCTCACTCTGCGCTGGCCGCTTTAGAGGACACTGTTGACTATCCTGCTCGTGCTCACACTTTTGATGATTTCTGCCCTGAGTGCCGTACACTCGGCCTTCAGGGTTGTGCTTTCCAATCAACTGTTGCTGAGCTACAGCGTCTTAAAATGAAGGTGGGTAAAACCCGGGAGTAT
>AFB71108
------------------------------------------ATGTGCCCTCGGCCTATTCTGCTGCTGTTCCTCATGTTTCTGCCTATGCTGCCCGCGCCACCGCCCGGTCAGCCGTCTGGCCGCCGTCGTGGGCGGCGCAGCGGCGGTTCCGGCGGTGGTTTCTGGGGTGACCGGGTTGATTCTCAGCCCTTCGCAATCCCCTATATTCATCCAACCAACCCCTTCGCCCCCGATGTCACCGCTGCGGCCGGGGCTGGACCTCGTGTTCGCCAACCCGCCCGACCACTCGGCTCCGCTTGGCGTGACCAGGCCCAGCGCCCCGCCGCTGCCTCACGTCGTAGACCTACCACAGCTGGGGCCGCGCCGCTAACTGCGGTCGCTCCGGCCCATGACACCCCGCCAGTGCCTGATGTCGACTCCCGCGGTGCCATCTTGCGCCGTCAGTACAACCTATCAACATCCCCCCTCACCTCTTCCGTGGCCACCGGCACTAACCTGGTTCTTTATGCCGCCCCTCTTAGTCCGCTTTTACCCCTCCAGGACGGCACCAATACTCATATAATGGCCACGGAGGCTTCTAATTATGCTCAGTACCGGGTTGCCCGTGCCACAATCCGCTACCGCCCGTTGGTCCCAAATGCTGTCGGCGGCTATGCCATCTCCATCTCATTCTGGCCGCAGACCACCACCACCCCCACGTCCGTCGATATGAATTCTATAACTTCGACGGATGTTCGCATTCTAGTCCAGCCCGGCATAGCCTCTGAGCTTGTGATCCCAAGTGAGCGCCTACATTATCGCAACCAAGGT---------TGGCGCTCCGTCGAGACCTCCGGGGTGGCTGAGGAGGAAGCTACCTCTGGTCTCGTTATGCTTTGCATACACGGTTCACCCGTAAATTCTTATACTAACACACCTTATACCGGTGCCCTTGGGCTGTTGGACTTCGCTCTTGAGCTTGAGTTCCGCAATCTTACTCCCGGTAACACCAACACGCGGGTCTCCCGTTATTCCAGCACTGCTCGCCACCGCCTTCGTCGTGGTGCGGACGGGACTGCCGAGCTTACCACCACGGCTGCTACCCGCTTCATGAAGGACCTTTATTTTACTAGTACTAATGGTGTTGGTGAGATCGGCCGCGGGATAGCCCTTACCCTTTTCAACCTTGCTGACACTCTGCTTGGTGGCCTGCCGACAGAATTGATTTCGTCAGCTGGTGGCCAGCTGTTCTACTCCCGCCCCGTTGTCTCAGCCAATGGCGAGCCGACTGTTAAGCTGTATACATCTGTAGAGAACGCTCAGCAGGATAAGGGTATTGCAATCCCGCACGATATTGACCTCGGAGAATCCCGTGTGGTTATTCAGGATTATGATAATCAGCATGAACAAGACCGGCCGACACCCTCTCCAGCCCCGTCGCGCCCTTTCTCTGTCCTTCGAGCTAATGATGTGCTTTGGCTCTCTCTCACCGCTGCTGAGTATGACCAGTCCACCTATGGCTCTTCGACTGGCCCAGTTTATGTTTCTGACTCTGTTACCCTGGTTAATGTTGCGACCGGTGCGCAGGCCGTTGCTCGGTCGCTCGATTGGACTAAGGTCACACTTGATGGCCGGCCCCTTTCCACCATCCAGCAGTACTCGAAGACCTTCTTTGTCCTGCCGCTCCGCGGTAAGCTCTCTTTCTGGGAGGCAGGTACAGCTAAGGCCGGGTATCCCTATAATTATAACACCACTGCTAGCGACCAATTGCTCGTTGAGAATGCTGCCGGGCACCGGGTCGCTATTTCTACTTACACCACTAGCCTGGGCGCCGGCCCTGTTTCCATTTCCGCGGTTGCTGTTTTAGCCCCCCATTCTGCACTAGCACTGCTTGAGGATACCTTGGACTACCCTGCTCGCGCCCATACTTTTGATGACTTCTGCCCAGAGTGCCGCCCTCTTGGCCTCCAGGGCTGCGCTTTCCAGTCTACTGTCGCTGAGCTTCAGCGCCTTAAGATGAAGGTGGGTAAAACTCGGGAGTTA
>AFB71102
------------------------------------------ATGCGCCCTCGGCCTATTTTGTTGCTGTTCCTCATGTTTCTGCCTATGCTGCCCGCGCCACCGCCCGGTCAGCCGTCTGGCCGCCGTCGTGGGCGGCGCAGCGGCGGTTCCGGCGGTGGTTTCTGGGGTGACCGGGTTGATTCTCAGCCCTTCGCAATCCCCTATATTCATCCAACCAACCCCTTCGCCCCCGATGTCACCGCTGCGGCCGGGGCTGGACCTCGTGTTCGCCAACCCGCCCGACCACTCGGCTCCGCTTGGCGTGACCAGGCCCAGCGCCCCGCCGCTGCCTCACGTCGTAGACCTACCACAGCTGGGGCCGCGCCGCTAACCGCGGTCGCTCCGGCCCATGACACCCCGCCAGTGCCTGATGTCGACTCCCGCGGCGCCATCTTGCGCCGGCAGTACAACTTATCAACATCTCCCCTTACCTCTTCCGTGGCCACCGGTACTAACCTGGTTCTTTATGCCGCCCCTCTTAGTCCGCTTTTACCCCTCCAGGACGGTACCAATACTCATATAATGGCCACGGAAGCTTCTAATTATGCCCAGTACCGGGTTGCCCGTGCCACGATCCGTTACCGCCCGTTGGTTCCCAACGCTGTCGGCGGTTACGCCATCTCCATCTCATTCTGGCCACAGACCACCACCACCCCGACGTCCGTTGATATGAATTCAATAACTTCGACGGATGTTCGTATTCTAGTCCAGCCCGGCATAGCTTCTGAGCTTGTGATCCCAAGCGAGCGCCTGCACTACCGTAACCAGGGT---------TGGCGCTCCGTCGAGACCTCCGGGGTGGCTGAGGAGGAGGCCACCTCTGGTCTTGTTATGCTCTGCATACATGGCTCACCCGTAAATTCCTATACTAATACACCCTATACCGGTGCCCTTGGGCTGCTGGATTTTGCCCTTGAGCTTGAGTTTCGCAATCTTACCCCCGGTAACACTAATACGCGGGTCTCCCGTTATTCCAGCACTGCTCGCCACCGCCTTCGTCGCGGTGCGGATGGGACTGCCGAGCTCACCACCACGGCTGCTACCCGCTTTATGAAGGACCTCTACTTTACTAGTACTAACGGTGTTGGTGAGATCGGCCGCGGGATAGCCCTCACCCTGTTCAACCTTGCTGACACTCTGCTTGGCGGCCTGCCGACAGAATTGATTTCGTCGGCTGGTGGCCAGCTGTTCTACTCCCGTCCTGTTGTCTCAGCCAATGGCGAGCCGACTGTTAAGCTGTATACATCTGTAGAGAATGCTCAGCAGGATAAGGGTATTGCAATCCCGCATGATATTGACCTCGGAGAATCTCGTGTGGTTATTCAGGATTATGATAACCAACATGAACAAGACCGGCCGACGCCTTCCCCAGCCCCGTCGCGCCCTTTCTCTGTTCTTCGAGCTAATGATGTGCTTTGGCTCTCTCTCACCGCTGCCGAGTATGACCAGTCCACCTATGGCTCTTCGACTGGCCCGGTTTATGTTTCTGACTCTGTGACCTTGGTTAATGTTGCGACCGGCGCGCAGGCCGTTGCCCGGTCGCTCGATTGGACCAAGGTCACACTTGACGGTCGTCCTCTCTCCACCATCCAGCAGTACTCGAAGACCTTCTTTGTCCTGCCGCTCCGCGGCAAGCTCTCTTTCTGGGAGGCAGGTACAACTAAGGCCGGGTACCCTTATAATTACAACACCACTGCTAGCGACCAACTGCTTGTCGAGAATGCCGCCGGGCACCGGGTTGCTATCTCCACTTACACCACTAGCCTGGGTGCTGGCCCCGTCTCCATTTCTGCGGTTGCCGTCTTAGCCCCCCACTCTGCGCTAGCATTGCTTGAGGATACCTTGGATTACCCTGCCCGCGCCCATACTTTTGATGATTTCTGCCCAGAGTGCCGCCCCCTTGGCCTCCAGGGCTGCGCTTTCCAGTCTACTGTCGCTGAGCTCCAGCGCCTTAAGATGAAGGTGGGTAAAACTCGGGAGTTA
>ACB15470
------------------------------------------ATGCGCCCTAGGGCTGTTCTGTTGCTGTTCTTCGTGCTTCTGCCTATGCTGCCCGCGCCACCGGCCGGCCAGTCGTCTGGCCGCCGTCGTGGGCGGCGCAGCGGCGGTACCGGCAGTGGTTTCTGGGGTGACAGGGTTGATTCTCAGCCCTTCGCACTCCCCTATATTCATCCAACCAACCCCTTCGCCGCCGATGTCGTATCACAATCCGGGGCTGGAGCTCGCCCTCGACAGCCGTCCCGCCCCCTCGGCTCCTCTTGGCGTGACCAGTCCCAGCGCCCCCCCGCTGCCCCCCGTCGTCGATCTGCCCCAACTGGGGCTGCGCCGTTAACTGCTGTCTCACCAGCGCCTGACACGGCCCCAGTCCCTGATGTTGACTCTCGTGGTGCTATCTTGCGCCGCCAGTATAATTTGTCCACCTCCCCTCTAACTTCATCTGTTGCTTCTGGGACTAATCTTGTCTTGTATGCTGCCCCGCTTAATCCCCTCCTGCCTCTCCAAGATGGCACCAATACTCACATTATGGCGACTGAGGCTTCCAATTACGCCCAGTACCGGGTTGTCCGGGCTACAATCCGCTACCGCCCTTTGGTTCCGAATGCCGTCGGTGGTTATGCAATCTCTATTTCCTTCTGGCCTCAGACTACAACCACACCCACCTCTGTTGATATGAATTCCATTACCTCCACTGATGTTAGGATTCTAGTCCAGCCTGGCATAGCCTCTGAGCTGGTCATCCCGAGTGAGCGCCTTCACTATCGTAACCAAGGT---------TGGCGCTCAGTTGAGACATCGGGTGTGGCCGAGGAAGAGGCGACATCAGGCCTGGTTATGCTTTGTATCCATGGTTCCCCTGTTAATTCCTATACCAACACGCCCTATACCGGGGCATTGGGGCTTCTTGATTTTGCACTCGAGCTTGAATTTAGAAATTTGACCCCCGGGAACACTAATACCCGAGTGTCCCGCTATACCAGCACAGCCCGACACCGTTTGCGTCGTGGTGCCGATGGGACAGCCGAGCTTACAACCACTGCAGCCACACGTTTTATGAAGGATTTGCATTTCACCGGGACAAATGGTGTTGGTGAGGTAGGCCGTGGTATAGCCCTAACGCTATTTAATCTTGCTGATACACTTCTCGGCGGGCTGCCGACAGAATTGATTTCGTCGGCTGGAGGTCAACTGTTCTACTCCCGCCCGGTTGTCTCAGCCAATGGCGAGCCGACTGTTAAGTTATACACCTCTGTCGAGAATGCACAGCAGGACAAGGGCATTGCTATACCACACGATATAGACTTAGGGGACTCCCGTGTGGTTATACAAGACTACGACAACCAACATGAACAAGACCGGCCTACCCCGTCGCCGGCCCCGTCCCGCCCCTTCTCAGTCCTTCGAGCCAATGATGTCCTCTGGATGTCTCTGACTGCAGCCGAATATGACCAGACTACTTACGGCTCGTCGACCAACCCTATGTATGTTTCAGACACTGTCACATTTGTTAATGTGGCGACGGGTGCCCAGGCTGTTGCCCGTTCCCTTGATTGGTCCAAGGTCACTCTGGATGGCCGGCCACTTACTACCATCCAGCAGTACTCCAAGACATTTTACGTGCTGCCGCTTCGTGGTAAGCTTTCCTTTTGGGAAGCCGGTACGACTAAGGCTGGTTACCCTTATAATTATAATACCACTGCTAGTGACCAAATCTTGATCGAGAATGCAGCCGGTCATCGTGTTGCCATATCTACCTATACTACTAGTCTCGGTGCCGGCCCTGTGTCGGTTTCTGCGGTTGGCGTCCTTGCGCCGCATTCTGCTTTAGCTGTGCTTGAAGATACTATTGACTATCCTGCCCGTGCCCACACTTTTGATGATTTTTGCCCTGAGTGCCGTAATCTTGGCTTGCAGGGCTGTGCCTTCCAGTCTACTATTGCTGAGCTTCAGCGTCTTAAAATGAAGGTAGGCAAAACCCGGGAGTCT
>AFB71105
------------------------------------------ATGCGCCCTCGGCCTATTTTGTTGCTGTTCCTCATGTTTCTGCCTATGCTGCCCGCGCCACCGCCCGGTCAGCCGTCTGGCCGCCGTCGTGGGCGGCGCAGCGGCGGTTCCGGCGGTGGTTTCTGGGGTGACCGGGTTGATTCTCAGCCCTTCGCC---CCCTATATTCATCCAACCAACCCCTTCGCCCCCGATGTCACCGCTGCGGCCGGGGCTGGACCTCGTGTTCGCCAACCCGTCCGACCACTCGGCTCCGCTTGGCGCGACCAGGCCCAGCGCCCCGCCGCTGCCTCACGTCGTAGACCTACCACAGCTGGGGCCGCGCCGCTAACCGCGGTCGCTCCGGCCCATGACACCCCGCCAGTGCCTGATGTCGACTCCCGCGGCGCCATCTTGCGCCGGCAGTACAACCTATCAACATCTCCCCTTACCTCTTCCGTGGCCACCGGTACTAACCTGGTTCTTTATGCCGCCCATCTTAGTCCGCTTTTACCCCTTCAGGACGGTACCAATACTCATATAATGGCCACGGAAGCTTCTAATTATGCCCAGTACCGGGTTGCCCGTGCCACGATCCGTTACCGCCCGCTGGTCCCCAACGCTGTCGGCGGTTACGCCATCTCCATCTCATTCTGGCCACAGACTACCCCCACCCCGACGTCCGTTGATATGAATTCAGTAACTTCGACGGGTGTTCGTATTCTAGTCCAGCCCGGCATAGCCTCTGAGCTTGTGATCCCAAGCGAGCGCCTACACTATCGTAACCAAGGT---------TGGCGCCCTGTCGAGACCTCCGGGGTGGCCGAGGAGGAGGCCACCTCCGGTCTTGTTATGCTTTGCATACATGGCTCACCCGTAAATTCCTATACTAATACACCCTATACCGGTGCCCTTGGGCTGCTGGACTTTGCCCTTGAGCTTGAGTTTCGCAACCTTACCCCCGGTAATACTAATACGCGGGTCTCCCGTTATTCCAGCACTGCTCGCCACCGCCTTCGTCGCGGTGCGGACGGGACTGCCGAGCTCACCACCACGGCTGCTACCCGCTTTATGAAGGACCTCTATTTTACTAGTACTAATGGTGTTGGTGAGATCGGCCGCGGGATAGCCCTCACCCTGTTCAACCTTGCTGACACTTTGCTTGGCGGCCTGCCGACAGAATTGATTTCGTCGGCTGGTGGCCAGCTGTTCTACTCCCGTCCCGTTGTCTCAGCCAATGGCGAGCCGACTGTTAAGCTGTATACATCTGTAGAGAATGCTCAGCAGGATAAGGGTATCGCAATCCCGCATGATATTGACCTCGGAGAATCTCGTGTGGTTATCCAGGATTATGATAACCAACATGAACAAGACCGGCCGACGCCTTCTCCAGCCCCGTCGCGCCCTTTCTCTGTTCTTCGAGCTAATGATGTGCTTTGGCTCTCTCTCACCGGTGCCGAGTATGACCAGTCCACCTATGGCTCTTCGACTGGCCCGGTTTATGTTTCTGACTCTGTGACCTTGGTTAATGTTGCGACCGGCGCGCAGGCCGTTGCCCGGTCGCTCGATTGGACCAAGGTCACACTTGACGGTCGCCCTCTCTCCACCATCCAGCAGTATTCGAAGACCTTCTTTGTCCTGCCGCTCCGCGGCAAGCTCTCTTTCTGGGAGGCAGGCACAACTAAGGCCGGGTACCCTTATAATTACAACACCACTGCAAGCGACCAACTGCTTGTCGAGAATGCCGCCGGGCACCGGGTTGCTATTTCCACTTACACCACTAGCCTGGGTGCTGGCCCCGTCTCTATTTCTGCGGTTGCCGTCTTAGCCCCCCACTCTGCGCTAGCATTGCTTGAGGATACTTTGGATTACCCTGCCCGCGCCCATACTTTTGATGACTTCTGCCCAGAGTGCCGCCCCCTTGGCCTCCAGGGCTGCGCTTTCCAGTCTACTGTCGCTGAGCTCCAGCGCCTTAAGATGAAGGTGGGTAAAACTCGGGAGTTA
>BAH08595
------------------------------------------ATGCGCCCTAGGGCTGTTCTGTTGCTGCTCTTCGTGCTTTTGCCTATGCTGCCCGCGCCACCGGCCGGCCAGCCGTCTGGCCGCCGTCGTGGGCGGCGCAGCGGCGGTGCCGGCGGTGGTTTCTGGGGTGACAGGGTTGATTCTCAGCCCTTCGCCCTCCCCTATATTCATCCAACCAACCCCTTCGCCGCCGATGTCGTTTCACAACCCGGGGCTGGAGCTCGCCCTCGACAACCGCCCCGCCCCCTTGGTTCAGCTTGGCGTGACCAGTCCCAGCGCCCCCCCGCTGCCCCCCGCCGTCGATCTGCCCCAGCTGGGGCTGCGCCGTTAACTGCTACTTCACCAGCCCCTGATACGGCCCCTGTGCCTGATGTTGATTCACGTGGTGCTATCTTGCGCCGGCAATATAATCTGTCTACGTCCCCGCTTACGTCATCTGTTGCCTCGGGTACTAATCTGGTTCTTTATGCTGCCCCGTTGAACCCTCTTTTACCACTTCAGGATGGTACCAACACCCATATTATGGCCACCGAGGCATCTAACTATGCCCAGTATCGGGTGGTTCGGGCTACAATCCGTTATCGCCCGCTGGTGCCAAACGCTGTTGGTGGTTATGCTATTTCTATCTCTTTCTGGCCCCAAACAACTACCACCCCTACTTCTGTTGATATGAATTCTATTACCTCCACTGACGTTAGGATTCTGGTCCAGCCCGGTATTGCCTCTGAGTTGGTTATCCCTAGTGAGCGTCTCCATTACCGCAATCAAGGC---------TGGCGCTCTGTTGAGACTACGGGTGTGGCTGAGGAGGAGGCTACTTCTGGTTTGGTGATGCTTTGCATCCATGGCTCTCCTGTTAATTCTTATACTAATACACCTTACACTGGTGCACTTGGGCTTCTTGATTTTGCATTAGAGCTTGAGTTTAGGAATCTGACACCCGGGAACACTAACACCCGTGTATCCCGATATACCAGCACAGCCCGCCACCGGCTGCGTCGTGGCGCCGATGGGACAGCTGAGCTTACCACCACGGCTGCCACACGTTTCATGAAGGACTTGCATTTTACTGGTACGAATGGGGTTGGTGAGGTGGGTCGAGGTATTGCTTTGACATTGTTCAATCTTGCTGATACGCTTCTCGGCGGCCTGCCGACAGAATTGATTTCGTCGGCCGGGGGTCAGTTGTTCTACTCCCGCCCTGTCGTCTCGGCCAATGGCGAGCCGACTGTAAAATTATACACATCTGTTGAGAATGCGCAGCAGGATAAGGGCATTACTATCCCACATGACATAGATCTTGGAGATTCCCGTGTGGTTATCCAGGACTATGACAACCAGCACGAGCAGGACCGGCCTACTCCATCACCCGCCCCCTCTCGTCCTTTTTCAGTCCTTCGTGCTAATGATGTTTTGTGGCTTTCTCTCACTGCTGCCGAGTATGATCAGACTACTTATGGGTCGTCCACCAACCCTATGTATGTCTCGGATACAGTCACATTCGTTAATGTGGCCACTGGTGCCCAGGCTGTTGCCCGCTCCCTCGATTGGTCTAAAGTTACTCTGGATGGCCGTCCCCTCGCTACCATCCAGCAGTATTCTAAAACGTTCTATGTCCTCCCGCTCCGTGGTAAGCTGTCCTTCTGGGAGGCTGGCACGACCAAGGCTGGCTATCCTTACAATTACAATACAACTGCTAGTGATCAAATCTTAATTGAGAACGCAGCTGGTCACCGTGTTGCTATTTCTACCTACACTACCAGCCTTGGTGCTGGTCCTACCTCTATTTCTGCGGTCGGTGTGTTAGCCCCTCACTCGGCCCTCGCTGTCCTTGAGGATACAGTTGATTACCCTGCCCGCGCCCATACTTTTGATGATTTTTGTCCGGAATGCCGCACCCTCGGTTTGCAGGGTTGCGCTTTCCAGTCCACTATTGCTGAGCTTCAGCGCCTTAAAATGAAGGTAGGTAAAACCCGGGAGTCT
>AAM92184
------------------------------------------ATGCGCCCTAGGGCTATTTTGTTGTTGTTCTTCGTGCTTCTGCCTATGCTGCCCGCGCCACCGGCCGGCCAGCCGTCTGGCCGTCGTCGTGGGCGGCGCAGCGGCGGTGCCGGCGGTGGTTTCTGGGGTGACAGGGTTGATTCTCAGCCCTTCGCCCTCCCCTATATTCATCCAACCAACCCCTTCGCCACCGATGTCGTTTCACAATCCGGGGCTGGAACTCGCCCTCGACAGCCGCCCCGCCCCCTTGGCTCCGCTTGGCGTGACCAGTCCCAGCGCCCCCCCGCTGTCTCCCGTCGTCGATCTGCCCCAGCTGGGGCTGCGCCGCTGACTGCTACATCACCAGCCCCCGATACAGCACCTGTACCTGATGTTGATTCACGTGGCGCCATTTTGCGCCGGCAGTACAACTTGTCCACGTCCCCGCTCACATCTTCTGTCGCCTCGGGTACTAATCTAGTCCTCTATGCTGCCCCGCTGAACCCTCTCTTACCTCTTCAGGATGGCACCAACACTCATATTATGGCCACCGAGGCGTCCAATTATGCCCAGTATCGGGTCGTTCGAGCTACGATCCGTTACCGCCCGCTGGTGCCCAATGCTGTCGGCGGTTACGCCATCTCTATTTCCTTCTGGCCTCAGACTACAACCACCCCCACCTCTGTTGATATGAACTCTATTACCTCTACTGATGTCCGGATTCTTGTTCAGCCCGGTATTGCCTCCGAGTTAGTCATCCCTAGTGAGCGCCTTCACTATCGTAATCAAGGC---------TGGCGCTCTGTTGAGACCACGGGTGTGGCTGAGGAGGAGGCTACTTCTGGTCTGGTAATGCTTTGTATTCATGGCTCCCCTGTTAATTCTTACACTAATACACCTTATACTGGTGCATTGGGGCTTCTTGATTTTGCGTTGGAGCTTGAATTCAGGAATTTAACGCCTGGGAACACTAACACCCGTGTGTCCCGGTATACTAGCACAGCCCGCCACCGGCTGCGCCGCGGTGCCGACGGGACCGCTGAGCTTACCACTACGGCAGCCACTCGTTTTATGAAGGACCTGCATTTTACTGGCACGAACGGGGTTGGTGAGGTGGGTCGTGGCATTGCCCTGACATTGTTCAATCTTGCCGATACACTTCTCGGCGGGCTGCCGACAGAATTAATTTCGTCGGCCGGGGGTCAACTGTTCTACTCCCGCCCTGTTGTCTCAGCCAATGGCGAGCCAACCGTAAAGTTATATACATCTGTCGAGAATGCACAGCAAGATAAGGGCATTACCATCCCGCATGATATAGACTTGGGGGACTCCCGTGTGGTTATCCAGGACTACGATAACCAACATGAGCAAGATCGACCTACTCCGTCACCTGCTCCCTCCCGCCCCTTCTCAGTTCTCCGTGCCAATGATGTCCTATGGCTTTCTCTCACTGCTGCTGAGTACGACCAGACTACGTATGGGTCGTCCACCAACCCTATGTATGTCTCCGATACAGTCACATTTGTCAATGTGGCCACCGGTGCTCAGGCTGTTGCCCGTTCCCTTGACTGGTCTAAAGTTACTTTAGATGGCCGCCCTCTCACTACTACCCAGCAGTATTCTAAAACATTTTATGTCCTCCCGCTTCGTGGGAAGATGTCTTTCTGGGAGGCTGGCACGACCAAGGCTGGCTACCCTTATAATTACAATACAACTGCTAGTGACCAAATTCTAATTGAGAATGCGGCCGGCCACCGTGTTGCTATTTCTACCTATACCACTAGCCTGGGTGCTGGTCCCACGTCAATTTCTGCGGTCGGTGTGTTAGCCCCACACTCGGCCCTTGCTGTACTTGAGGACACTGTTGATTATCCTGCCCGTGCCCATACTTTTGACGATTTCTGCCCGGAGTGTCGCACCCTTGGCCTGCAGGGTTGCGCTTTCCAGTCTACTATTGCTGAGCTTCAGCGTCTAAAAATGAAGGTAGGTAAAACCCGGGAGTCT
>ADO17768
ATGAATAACATGTTCTTTTGCTCTGTGCATGGAGATGCCACCATGCGCTCTCGGGCCCTTTTGTTTCTGTTCTTCGTGCTTCTGCCTATGCTGCCCGCGCCACCGGGCGCTCTCTCGTCTGGCCGTCGCCGCGGGCGGCGCAGCGGCGGTGCTGTCGGTGGTTTCTGGGGTGACCGGGTTGATTCTCAGCCCTTCGCCCTCCCCTATATTCATCCAACCAATCCCTTCGCATCCGACATTCCAACCGCAACCGGGGCTGGAGCTCGCTCTCGGCAGCCAGCCCGTCCACTCGGCTCCGCTTGGCGCGACCAATCCCAGCGCCCCGCCGCTCCCGCCCGTCGTCGACCTGCCCCAGCTGGGGCTTCGCCGCTAACAGCTGTAGCCCCAGCCCCTGACACTGCTCCGGTCCCTGACGTGGACTCTCGTGGTGCTATATTGCGCCGCCAGTACAACTTGTCTACGTCACCGCTTACATCCACCATTGCTACTGGCACTAATCTTGTACTATATGCTGCCCCACTGAGCCCTTTGCTTCCCCTCCAGGATGGGACTAATACTCATATCATGGCCACTGAGGCCTCTGACTATGCTCAGTATCGTGTTGTCCGTGCCACTATTCGGTACCGGCCTCTGGTGCCGAATGCGGTTGGCGGGTACGCTATATCCATCTCTTTTTGGCCTCAGACGACAACCACCCCGACCTCCGTCGATATGAATTCCATCACATCTACTGATGTCCGTATTCTTGTTCAACCTGGTATAGCCTCTGAGATTGTGATACCTAGAGAGCGCCTGCATTATCGCAATCAGGGT---------TGGCGCTCGGTTGAGACTTCTGGTGTTGCGGAGGAGGAGGCTACCTCTGGCCTTGTTATGCTTTGTATCCATGGATCACCTGTAAATTCTTATACTACTACACCTTACACTGGTGCCCTCGGTCTGCTCGACTTTGCACTCGAGCTCGAGTCTCGCAATTTGACACCTGGTAATACGAACACGCGCGTCTCCCGTTATTCGAGTAGCGCACGTCACAAGTTGCGCCGAGGACCTGACGGTACAGCGGAGCTAACTACTACTGCTGCTACACGTCTTATGAAAGATCTCCATTTTACTGGGATTAATGGTGTTGGTGAGGTCGGTTGTGGTATAGCGCTGACCCTGTTTAATCTCGCCGATACGCTTCTCGGCGGGCTCCCGACAGAATTAATTTCGTCGGCTGGCGGCCAGCTGTCTTATTCCCGCCCCGTCGTCTCAGCCAATGGCGAGCCGACAGTGAAACTTTACACTTCAGTTGAGAATGCTCAGCAGGACAAGGGTATAGCCATTCCACATGATATTGTCCTTGGTGAGTCCCGAGTGGCGATTCAGGATTATGATAATCAACATGAGCAAGACCGTCCCACTCCTTCCCCTGCCTCCTCACGTCCCTTCTCGGTTCTTCGTGCTAATGATGTGCTTTGGCTTTCATTGACCGCTGCTGAATATGACCAAACTACTTACGGTTCTTCCACCAATCCTATGTATGTTTCTGACACTGTGACATTTGTTAATGTAGCGACCGGTGCCCAGGGGGTTTCTCGTTCCCTGGACTGGTCTAAAGTCACCCTCGATGGTCGGCCGCTTACGACTATTCAGCAGTATTCTAAGATTTTCTCTGTTCTACCCCTTCGTGGCAAGCTCTCTTTCTGGGAGGCCGGCACTACTAAAGCTGGCTACCCTTATAACTATAACACCACTGCCAGTGATCAGATTTTAATTGAAAATGCACCTGGCCACCGTGTCTGTATTTCCACCTATACTACTAATCTCGGTTCCGGTCCTGTTGCTATTTCTGCTGTAGGTGTCCTCGCACCTCACTCTGCGCTGGCCGCTTTGGAGGATACCGTTGATTATCCTGCTCGTGCTCACACTTTTGATGATTTCTGCCCTGAGTGCCGTGCGCTCGGTCTTCAGGGCTGCGCTTTCCAATCGACTGTCGCCGAGCTACAGCGTTTTAAAATGAAGGTAGGTAAAACTCGGGAGTAT
>BAE79662
ATGAATAACATGTTCTTTTGCTCTGTGCATGGAGATGCCACCATGCGCTCTCGGGCTTTTCTGTTTTTGTTCCTCGTGTTTCTGCCTATGCTGCCCGCGCCACCGGCCGGTCAGCCGTCTGGCCGCCGYCGCGGGCGGCGCAGCGGCGGTGCCGGCGGTGGTTTCTGGGGTGACCGGATTGATYCTCAGCCCTTCGCCCTCCCCTATATTCATCCAACCAACCCCTTCGCATCTGACATTCCAGCCGCAGCCGGGGCTGGAGCTCGCCCTCGGCAGCCAGCCCGCCCACTCGGCTCCGCTTGGCGTGACCAATCCCAGCGCCCCGCCACTTCCGCCCGTCGTCGATCTGCCCCAGCTGGGGCTTCGCCGCTGACTGCTGTGGCCCCGGCCCCCGATACTGTTCCTGTTCCCGATGTCGATTCTCGCGGCGCTATATTACGCCGCCAGTATAATTTATCAACATCCCCGCTAACATCTACTATTGCCACTGGTACTAACCTTGTTCTATATGCTGCTCCGCTGAGCCCTTTGCTTCCGCTCCAAGATGGAACTAACACTCACATTATGGCCACTGAAGCATCAAATTATGCCCAGTACCGTGTTGTCCGCGCTACCATCCGGTACCGTCCGCTTGTGCCGAACGCTGTCGGCGGATACGCTATATCTATCTCTTTCTGGCCTCAGACAACTACTACCCCGACATCTGTGGATATGAATTCTATCACCTCCACGGATGTCCGAATTCTTGTCCAGCCTGGTATTGCTTCAGAACTTGTGATCCCCAGTGAGCGCCTGCATTATCGTAACCAAGGC---------TGGCGCTCTGTTGAGACCTCTGGTGTTGCGGAGGAGGAGGCGACCTCCGGCCTTGTCATGCTTTGCATCCACGGATCACCTGTGAATTCTTACACCAATACGCCTTATACTGGTGCCCTTGGCTTGCTTGATTTCGCACTCGAGCTCGAGTTCCGCAATTTGACACCTGGTAACACGAACACACGTGTTTCCCGCTACTCGAGTAGTGCGCGCCACAAGCTACGCCGAGGGCCTGATGGCACTGCTGAGTTAACTACGACTGCTGCTACACGCTTTATGAAGGACCTTCATTTTACAGGGACTAATGGAGTTGGTGAAGTCGGTCGTGGTATAGCGCTAACTCTGTTCAACCTTGCTGACACGCTTCTCGGCGGGCTCCCGACAGAATTGATTTCGTCGGCTGGTGGTCAGCTATTTTATTCTCGCCCCGTCGTCTCAGCCAATGGCGAGCCGACGGTGAAGCTTTACACTTCAGTCGAGAACGCTCAGCAGGATAAGGGTATAGCTATCCCACATGATATTGATCTTGGTGAGTCCCGTGTTGTCATTCAGGATTACGATAACCAACATGAGCAGGATCGTCCCACCCCTTCTCCTGCTCCYTCTCGGCCTTTTTCTGTCCTTCGTGCTAATGATGTGCTATGGCTTTCACTTACAGCAGCTGAGTATGATCAGACTACCTATGGCTCCTCTACTAATCCCATGTATGTCTCTGATACCGTGACATTTGTTAATGTTGCTACTGGTGCTCAGGGGGTATCTCGCTCTCTGGACTGGTCTAAAGTCACCCTTGATGGGCGCCCACTTATGACTATCCAGCAGTATTCTAAGACTTTCTTTGTTCTGCCCCTCCGTGGTAAGCTCTCCTTTTGGGAGGCCGGTACCACTAAGGCCGGCTACCCTTATAATTATAATACTACTGCCAGTGACCAGATTTTAATTGAGAATGCAGCTGGTCACCGTGTATGCATCTCAACCTACACTACTAATCTTGGATCTGGCCCTGTTTCTATTTCTGCTGTCGGTGTCCTCGCACCTCACTCTGCGCTGGCCGCTTTAGAGGACACTGTTGACTATCCTGCTCGTGCTCACACTTTTGATGATTTCTGCCCTGAGTGCCGTACACTCGGCCTTCAGGGTTGTGCTTTCCAATCAACTGTTGCTGAGCTACAGCGTCTTAAAATGAAGGTGGGTAAAACCCGGGAGTAC
>BAE79665
ATGAATAACATGTTCTTTTGCTCTGTGCATGGAGATGCCACCATGCGCTCTCGGGCTTTTCTGTTTTTGTTCCTCGTGCTTCTGCCTATGCTGCCCGCGCCACCGGCCGGTCAGCCGTCTGGCCGTCGCCGCGGGCGGCGCAGCGGCGGTGCCGGCGGTGGTTTCTGGGGTGACCGGGTTGATTCTCAGCCCTTCGCCCTCCCCTATATTCATCCAACCAACCCCTTCGCATCTGACATTCCAGCCGCAGCCGGGGCTGGAGCTCGCCCTCGGCAGCCAGCCCGTCCACTCGGCTCCGCTTGGCGTGACCAATCCCAGCGCCCCGCCACTTCCGCCCGTCGTCGATCTGCCCCAGCTGGGGCTTCGCCGCTGACTGCTGTGGCCCCGGCCCCCGATACTGCTCCTGTTCCCGATGTCGATTCTCGTGGCGCTATATTACGCCGCCAGTATAATTTATCAACATCTCCGCTAACATCTACTATTGCCACTGGTACTAACCTTGTTCTATATGCTGCCCCGCTGAGCCCTTTGCTTCCGCTCCAAGATGGAACTAACACTCAYATTATGGCCACTGAAGCATCAAATTATGCCCAGTACCGTGTTGTCCGCGCCACCATCCGGTACCGTCCGCTTGTGCCGAACGCTGTCGGCGGGTACGCCATATCTATCTCTTTCTGGCCTCAGACAACTACTACCCCGACATCTGTGGATATGAATTCTATCACTTCCACGGATGTCCGAATCCTTGTCCAGCCTGGTATCGCTTCTGAACTTGTGATCCCCAGTGAGCGCCTGCACTATCGTAACCAAGGC---------TGGCGCTCGGTTGAGACCTCTGGTGTTGCGGAGGAGGAGGCGACCTCCGGCCTTGTCATGCTTTGCATCCATGGATCACCTGTGAATTCTTACACCAATACGCCTTATACTGGTGCCCTTGGCTTGCTTGATTTCGCACTCGAGCTCGAGTTCCGCAATTTGACACCCGGTAACACGAACACACGTGTTTCCCGTTACTCGAGTAGTGCGCGCCACAAGCTACGCCGAGGGCCTGATGGCACTGCTGAGTTGACTACCACTGCTGCTACACGCTTTATGAAGGACCTTCATTTTACAGGGACTAATGGAGTTGGTGAAGTCGGTCGTGGTATAGCGCTAACTCTGTTTAATCTTGCTGACACGCTTCTCGGTGGGCTCCCGACAGAATTGATTTCGTCGGCTGGTGGTCAGTTGTTTTACTCTCGCCCCGTCGTCTCAGCCAATGGCGAGCCGACAGTGAAGCTTTATACTTCAGTCGAGAACGCTCAGCAGGATAAGGGTATAGCCATCCCACATGATATTGACCTTGGTGAGTCCCGTGTTGTCATTCAGGATTACGATAACCAACATGAGCAGGACCGTCCCACCCCTTCTCCTGCTCCCTCTCGGCCCTTTTCTGTCCTTCGTGCTAATGATGTGCTATGGCTTTCACTTACAGCAGCTGAGTATGATCAGACTACCTATGGCTCCTCTACTAATCCCATGTACGTTTCTGATACTGTGACATTTGTTAATGTGGCTACTGGTGCCCAGGGGGTATCTCGCTCTCTGGACTGGTCCAAAGTTACCCTTGATGGGCGCCCACTTATGACTATCCAGCAGTATTCTAAGACCTTCTTTGTCCTGCCTCTCCGTGGTAAGCTCTCCTTTTGGGAGGCTGGTACTACTAAGGCCGGCTACCCTTATAATTATAATACTACCGCCAGTGACCAGATTTTAATTGAGAATGCAGCTGGTCACCGTGTATGTATTTCAACTTACACTACTAATCTTGGATCTGGCCCTGTTTCTATTTCTGCCGTCGGTGTCCTCGCACCTCACTCTGCACTGGCYGCTTTAGAGGACACTGTTGACTATCCTGCCCGTGCTCATACTTTTGATGATTTTTGCCCTGAGTGCCGTGCACTCGGCCTTCAGGGTTGTGCTTTCCAATCGACTGTTGCTGAGCTACAGCGCCTTAAAATGAAGGTGGGTAAAACCCGGGAGTAC
>AAT40995
------------------------------------------ATGCGCCCTAGGGCTGTTCTGTTGTTGCTCTTCGTGCTTCTGCCTATGCTGCCCGCGCCACCGGCCGGCCAGCCGTCTGGCCGCCGTCGTGGGCGGCGCAACGGCGGTGCCGGCGGTGGTTTCTGGGGTGACAGGGTTGATTCTCAGCCCCTCGCCCTCCCCTATATTCATCCAGCCAACCCCTTCGCTGCCGATGTCGTTTCACAACCCGGGGCTGGAGCTCGCCCTCGACAGCCGCCCCGCCCCCTTGGCTCCGCTTGGCGTGACCAGTCCCAGCGCCCCTCCACTGCCCCCCGTCGTCGATCTGCCCCAGCTGGGGCTGCGCCGCTGACTGCTGTATCACCGGCCCCCGACACAGCTCCTGTACCTGATGTTGACTCACGTGGTGCTATCCTGCGCCGGCAGTACAATCTGTCTACGTCCCCGCTCACGTCATCTGTCGCTGCTGGTACCAACCTGGTTCTCTATGCCGCCCCGCTGAATCCTCTCTTGCCCCTCCAGGATGGCACCAACACTCATATTATGGCTACTGAGGCGTCCAATTATGCTCAGTATCGGGTTGTTCGAGCTACGATCCGTTATCGCCCGCTGGTGCCAAATGCTGTTGGTGGCTATGCTATCTCCATTTCTTTCTGGCCTCAAACTACAACCACCCCTACTTCAGTTGACATGAACTCTATTACCTCCACTGATGTCAGGATTTTGGTTCAGCCCGGTATTGCCTCCGAGTTAGTCATCCCTAGTGAGCGCCTTCATTACCGCAATCAAGGC---------TGGCGCTCTGTAGAGACCACGGGCGTGGCCGAGGAGGAAGCTACCTCCGGTCTGGTAATGCTTTGCATTCACGGTTCTCCTGTTAACTCCTATACTAACACACCTTACACTGGTGCATTGGGGCTCCTTGATTTTGCATTAGAGCTTGAATTCAGAAATTTGACACCCGGGAACACTAACACCCGTGTTTCCCGGTACACCAGCACAGCCCGCCATCGGCTGCGCCGCGGTGCTGATGGGACCGCAGAGCTTACCACCACAGCAGCCACACGTTTCATGAAGGACTTGCATTTTACCGGCACGAACGGCGTTGGTGAGGTGGGTCGCGGTATAGCTCTAACACTGTTTAACCTTGCTGATACGCTTCTTGGTGGTTTACCGACAGAATTGATTTCGTTGGCCGGGGGCCAACTGTTTTACTCCCGCCCTGTCGTCTCGGCCAATGGCGAGCCGACGGTTAAGTTATATACATCTGTTGAGAATGCGCAGCAGGACAAGGGCATTACCATCCCACACGATATAGATCTGGGTGATTCCCGTGTGGTTATTCAGGATTATGATAACCAGCACGAGCAAGACCGACCTACTCCGTCACCAGCCCCCTCTCGCCCTTTCTCAGTCCTTCGCGCCAATGATGTTCTGTGGCTCTCCCTCACCGCCGCTGAGTACGATCAGACTACATATGGGTCGTCCACCAACCCTATGTATGTCTCCGATACGGTCACGCTAGTTAATGTGGCCACTGGTGCTCAGGCTGTTGCCCGCTCTCTTGATTGGTCTAAAGTCACTCTGGATGGCCGCCCCCTCACTACCATTCAGCAGTATTCAAAGACATTCTATGTTCTCCCGCTCCGCGGGAAGCTGTCCTTTTGGGAGGCTGGTACCACTAAGGCCGGCTACCCGTATAATTATAATACCACTGCTAGTGATCAAATTTTGATTGAGAACGCGGCTGGCCACCGTGTTGCTATCTCTACCTATACCACTAGCTTGGGTGCCGGCCCTACCTCGATTTCCGCCGTTGGTGTGCTAGCCCCACACTCGGCTCTCGCCGTCCTTGAGGATACTGTTGATTACCCTGCTCGTGCTCATACTTTTGATGATTTCTGCCCGGAGTGCCGCACCCTTGGTTTGCAGGGTTGTGCATTCCAGTCTACTATTGCTGAGCTTCAGCGTCTTAAAATGAAGGTAGGTAAAACCCGGGAGTCT
>ACN76576
ATGAATAACATGTTCTTTTGCTCTGTGCATGGCGATGCCACCATGCGCTCTCGGGCTCTTCTGTTTCTGTTCCTCCTGCTTTTGCCTATGCTGCCCGCGCCACCGGCCGGTCAGCCGTCTGGCCGTCGCCGCGGGCGGCGCAGCGGCGGTGCCGGCGGTGGTTTCTGGGGTGACCGGGTTGATTCTCAGCCCTTCGCCCTCCCCTATATTCATCCAACCAACCCCTTCGCATCTGACATTCCAGCCGCCGCCGGGGCTGGAGCTCGCCCTCGACAGCCAGCCCGTCCACTCGGTTCCGCTTGGCGCGACCAATCCCAGCGCCCCGCCGCTCCCGCCCGTCGTCGATCTACCCCAGCTGGGGCTTCGCCGTTGACGGCTGTGGCCCCGGCGCCTGATACTGCCCCGGTCCCTGATGTTGATTCGCGTGGTGCTATATTGCGCCGTCAGTATAATCTGTCCACTTCCCCACTTACATCCACCATTGCTACCGGAACTAATCTTGTGCTATATGCCGCCCCGCTTAGCCCTCTACTCCCACTTCAAGATGGTACCAACACTCATATTATGGCTACTGAGGCTTCTAACTATGCTCAGTACCGTGTTGTCCGCGCCACCATTCGGTACCGCCCTCTGGTGCCGAACGCTGTTGGCGGGTATGCTATATCTATCTCCTTCTGGCCCCAGACGACGACCACCCCGACGTCCGTGGACATGAATTCCATCACCTCCACCGATGTCCGTATTCTTGTTCAACCTGGTATAGCCTCCGAGTTGGTGATCCCTAGTGAGCGCCTGCACTATCGCAACCAGGGC---------TGGCGCTCAGTTGAGACCTCTGGTGTCGCTGAGGAGGAGGCTACTTCCGGTCTCGTTATGCTCTGCATTCATGGGTCACCTGTGAACTCTTACACTAATACACCTTATACTGGTGCTCTTGGCCTGCTTGATTTCGCGCTTGAGCTTGAGTTTCGTAATTTGACACCTGGCAACACAAATACGCGCGTCTCTCGTTATTCGAGTAGTGCGCGCCATAAATTGCGCCGAGGGGCCGATGGCACTGCTGAGTTAACTACTACTGCCGCTACACGGTTTATGAAGGATCTTCATTTTACAGGGACTAATGGTGTTGGTGAGGTTGGCCGTGGGATAGCGCTTACCTTGTTTAACCTTGCTGACACACTTCTCGGCGGGCTTCCGACAGAATTGATTTCGTCGGCTGGTGGCCAGCTGTTTTACTCTCGCCCCGTCGTCTCAGCCAATGGCGAGCCGACAGTGAAACTTTACACCTCAGTTGAGAACGCTCAGCAGGATAAGGGGATTGCTATCCCACATGACATTGACCTTGGTGAGTCCCGTGTTGTTATCCAGGACTATGACAATCAACATGAGCAAGATCGCCCTACTCCCTCCCCTGCTCCTTCTCGCCCCTTCTCTGTGCTTCGTGCTAATGATGTACTCTGGCTTTCGCTCACGGCTGCTGAGTATGATCAGACTACTTATGGCTCCTCTACCAACCCTATGTATGTTTCTGATACTGTGACGTTTGTCAATGTGGCCACCGGTGCCCAGGGGGTTTCGCGCTCTCTGGACTGGTCTAAGGTCACCCTTGATGGGCGCCCACTAATTACTATTCAGCAATACTCTAAGACTTTCTATGTTCTGCCTCTTCGTGGTAAGCTTTCTTTTTGGGAGGCGGGTACCACTAAGGCCGGTTATCCTTATAATTATAATACTACTGCTAGTGATCAGATTCTGATTGAGAATGCAGCCGGTCATCGAGTCTGCATCTCTACTTACACCACTAATCTGGGTTCTGGGCCTGTTTCTATATCTGCTGTCGGTGTCCTCGCACCTCACTCTGTACTGGCTGCTTTAGAGGACACTGTCGACTATCCTGCTCGTGCTCATACTTTTGATGACTTTTGCCCTGAGTGCCGTGCGCTCGGCCTCCAGGGTTGTGCTTTTCAATCGACTGTTGTTGAGTTGCAGCGTCTTAAAATGAAGGTGGGTAAAACCCGGGAGTAT
>AFV92499
------------------------------------------ATGCGCTCTGGGGCTGTTTTGCTGCTGCTCTTCGTGTGTATGCCTATGCTGCCCGCGCCACCGGCCGGTCAGTCGACTGCCCGCCGTCGTGGGCGGCGCGGCGGCGGTTCCGGCGGTGGTTTCTGGGGTGACAGGGTTGATTCTCAGCCCTTCGCCCTCCCCTATTTTCATCCAACCAACACCTTCGCCGCTGACGTTGACTCACATTCCGGGTCTGGAGCCCGACCCCGGCACCCGGCCCGCCCCCTTGGCACTTCTTGGCGTGACTTGTCCCAGCGCCCCCCCGCTGCCTCGCGCCGTCGATCTACCCCAACTGGGGCTGCGCCGTTGACTGCCGTTTCACCCGCACCTGACACGGCGCCTGTCCCGGATGTCGACTCTCGCGGGGCTATTCTGCGTCGCCAGTATAATCTCTCAACCTCGCCTTTACTACTCACTGTTGCCTCAGGCACTAATCTTGTTCTGTATGCTGCGCCGCTTAACCCCCTTCTGCCCCTCCAGGATGGCACTAATACTCACATCATGGCGACCGAGGCATCTAATTACGCCCAATACCGAGTTGTCCGGGCCACAATCCGCTACCGCCCTTTGGTGCCGGTCACAGTTGGCGGTTATGCAATCTCTATCTCTTTCTGGCCCCAGACTACCACTACCCCCACCTCTGTTGATATGAATTCAATTACTTCAACTGATGTTAGGATTCTTGTTCAACCCGGCCTAGCCTCCGAACTCGTCATACCAAGTGAGCGTCTCCACTATCGTAATCAGGGT---------TGGCGCTCTGTGGAGACTTCTGGCGTGGCTGAGGAGGAGGCTACTTCCGGGCTTGTCATGCTTTGTATCCATGGTTCCCCTGTTAATTCATACACTAATACCCCTTACACTGGGGCCTTGGGCCTTCTCGATTTTGCGCTTGAGATTGAATTTCGGAATCTGACCCCAGGGAACACTAATACACGTGTCTCCCGTTATACCAGCACTGCCCGCCATCGCCTGCGCCGCGGTGCTGACGGGACTGCCGAACTTACAACTACAGCGGCCACACGGTTTATGAAAGACCTCCACTTCACTGGGATGAACGGGGTCGGTGAGATTGGCCGTGGCATAGCCCTGACGCTGTTCAACATAGCTGATACACTTCTTGGTGGCCTGCCGACAGAATTAATTTCGTCGGCCGGGGGTCAGGTATTCTACTCCCGCCCTGTCGTCTCAGCCAATGGCGAGCCGACTGTCAAGTTGTATACATCAGTTGAGAATGCACAGCAGGACAAAGGGATCACAATACCTCATGACATCGACCTAGGTGATTCCCGTGTTGTTATCCAGGACTATGATAATCAGCATGAGCAAGATCGGCCCACCCCGTCACCGGCTCCTTCTCGTCCTTTTTCCGTTCTCCGCGCTAACGATGTGTTGTGGGTTTCATTGACCGCTGCTGAGTATGACCAGACTACATATGGTTCGTCGACTAACCCTATGTACGTCTCAGACACTGTGACATTTGTCAATGTGGCAACAGGTGCTCAGGCCGTCGCTCGCTCCCTTGATTGGACTAAAGTGACTTTGGATGGGCGGCCGCTCACTACCATCCAGCAGCATTCTAAAATATTTTATGTTCTCCCTCTGCGCGGCAAGCTCTCCTTTTGGGAGGCTGGCACCACTAAGGCTGGCTACCCTTACAACTATAACACTACAGCCAGCGACCAAATTTTGATAGAGAACGCGGCTGAGCATCGTGTTGCTGTCTCAACTTACACTACGAGCTTGGGTGCTGGCCCTGTGTCTATCTCTGCAGTTGGTGTGCTCGCTCCGCACTCTGTCTTGGCAGTCCTTGAGGATACCGTTGATTACCCTGCCCGTGCTCATACTTTTGATGATTTCTGCCCTGAGTGTCGTACTCTTGGCCTGCAGGGCTGTGCTTTTCAGTCCACTGTTGCCGAGCTCCAGCGTCTTAAGATGAAGGTGGGTAAAACCCGGGAGTTT
>AAB61825
------------------------------------------ATGCGCCCTCGGCCTATTTTGCTGCTGCTCCTCATGTTTCTGCCTATGTTGCCCGCGCCACCGCCCGGTCAGCCGTCTGGCCGCCGTCGTGGGCGGCGCAGCGGCGGTTCCGGCGGTGGTTTCTGGGGTGACCGGGTTGATTCTCAGCCCTTCGCAATCCCCTATATTCATCCAACCAACCCCTTCGCCCCCGATGTCACCGCTGCGGCCGGGGCTGGACCTCGTGTTCGCCAACCCGCCCGACCACTCGGCTCCGCTTGGCGTGACCAGGCCCAGCGCCCCGCCGCTGCCTCACGTCGTAGACCTGCCACAGCTGGGGCCGCGCCGCTGACCGCGGTCGCTCCGGCCCATGACACCCCGCCGGTGTCCGATGTTGATTCTCGTGGCGCTATCTTGCGCCGACAGTATAATCTTTCAACATCCCCCCTCACTTCTTCCGTGGCCACTGGCACCAACTTGGTTCTTTATGCCGCTCCCCTTAGCCCGCTTTTACCCCTTCAGGACGGCACCAATACCCATATAATGGCCACGGAAGCCTCTAATTATGCCCAGTATCGGGTTGTTCGTGCCACAATCCGCTACCGTCCGCTAGTCCCCAATGCTGTTGGTGGCTATGCTATTTCCATCTCGTTTTGGCCACAGACCACCACTACCCCGACGTCCGTTGACATGAATTCCATAACCTCGACGGATGTTCGTATCCTTGTCCAGCCCGGTATAGCCTCCGAGCTTGTGATCCCAAGTGAGCGCCTGCACTATCGCAACCAGGGC---------TGGCGTTCCGTTGAGACCTCCGGGGTGGCGGAGGAGGAGGCCACTTCTGGCCTTGTTATGCTCTGTATACATGGCTCACCTGTGAACTCTTATACTAATACACCCTACACCGGTGCCCTCGGGCTGCTGGATTTCGCCCTTGAGCTTGAATTCCGCAACCTCACCCCTGGTAACACCAATACGCGGGTCTCCCGTTACTCCAGCACTGCCCGCCACCGTCTTCGCCGCGGCGCAGACGGCACCGCTGAGCTTACCACCACGGCTGCAACCCGCTTCATGAAAGACCTTTATTTTTCTAGCACTAATGGTGTCGGCGAGATCGGCCGCGGGATCGCCCTTACCCTGTTTAACCTTGCTGACACTCTGCTTGGCGGCCTACCGACAGAATTGATTTCGTCGGCCGGTGGCCAACTGTTCTATTCACGCCCAGTCGTCTCAGCCAATGGCGAGCCGACCGTTAAGCTGTATACATCTGTAGAGAATGCTCAGCAGGACAAGGGTATTGCTATCCCGCATGATATCGACCTCGGGGAATCCCGTGTAGTTATCCAGGACTATGACAACCAACATGAGCAAGACCGACCGACACCTTCCCCAGCCCCGTCGCGCCCTTTCTCTGTCCTTCGGGCTAATGATGTGCTTTGGCTTTCTCTCACCGCTGCCGAGTATGACCAGTCCACCTACGGCTCCTCGACTGGCCCAGTCTATGTCTCTGACTCTGTGACCTTGGTCAATGTTGCGACCGGCGCGCAGGCCGTTGCCCGGTCGCTCGACTGGACCAAGGTCACACTCGATGGTCGCCCTCTATCTACTATTCAGCAGTATTCGAAGACTTTCTTCGTCCTGCCGCTTCGTGGCAAGCTCTCCTTCTGGGAGGCGGGTACTACTAAAGCCGGGTACCCTTATAATTATAATACCACTGCTAGCGACCAATTGCTCATCGAGAACGTCGCTGGGCATCGGGTGGCTATTTCCACCTATACCACTAGCTTAGGTGCAGGCCCTGTTTCCATCTCCGCGGTCGCTGTTCTAGCCCCCCACTCTGCTTTAGCACTGCTTGAGGATACCTTGGATTACCCTGCCCGCGCTCATACTTTTGATGATTTTTGCCCGGAGTGCCGCCCCCTTGGCCTCCAGGGCTGTGCTTTTCAGTCTACTGTCGCTGAGCTCCAGCGGCTTAAGATGAAGGTGGGTAAAACTCGGGAGTTA
>BAH59613
------------------------------------------ATGCGCCCTAGGGCTGTTCTGTTGCTGTTCTTCGTGCTTCTGCCTATGCTGCCCGCGCCACCGGCCGGCCAGCCGTCTGGCCGCCGTCGTGGGCGGCGCAGCGGCGGTGCCGGCGGTGGTTTCTGGGGTGACAGGGTTGATTCTCAGCCCTTCGCCCTCCCCTATATTCATCCAACCAACCCCTTTGCCGCCGATGTCGTTTCACAATCCGGGGCTGGAGCTCGCCCTCGACAGCCGCCCCGCCCCCTCGGCTCCGCTTGGCGCGACCAGTCCCAGCGCCCCTCCGCTGCCCCCCGTCGTCGATCTGCCCCAGCTGGGGCTGCGCCGTTGACTGCTATCTCACCAGCCCCTGACACAGCCCCTGTACCTGATGTTGATTCACGTGGTGCTATTCTGCGCCGGCAGTACAATTTGTCTACATCTCCGCTCACGTCATCTGTTGCCTCTGGTACTAATTTAGTTCTTTATGCTGCCCCACTGAATCCTCTTTTACCCCTCCAGGATGGCACCAACACCCATATTATGGCTACCGAGGCATCTAATTATGCCCAGTACCGGGTGGTTCGAGCTACAATCCGTTACCGCCCGCTGGTGCCGAATGCTGTTGGTGGTTATGCCATTTCCATTTCTTTTTGGCCCCAGACAACCACTACCCCTACTTCTGTTGACATGAACTCTATTACTTCTACTGATGTTAGGATTCTAGTCCAGCCCGGTATTGCCTCCGAGCTGGTCATCCCCAGTGAGCGTCTTCATTATCGCAATCAAGGT---------TGGCGCTCTGTCGAGACCACTGGTGTCGCCGAGGAGGAGGCTACTTCAGGCCTGGTAATGCTTTGTATTCATGGCTCTCCTGTCAATTCTTACACTAATACACCTTATACCGGTGCACTGGGGCTTCTTGATTTTGCATTAGAGCTTGAATTCAGGAATTTGACACCCGGGAACACCAACACCCGCGTATCCCGGTATACTAGCACAGCCCGCCATCGGCTGCGCCGCGGTGCCGACGGGACTGCTGAGCTTACTACTACAGCGGCCACGCGTTTTATGAAGGACTTGCATTTCACCGGTACGAATGGAGTCGGTGAAGTGGGCCGAGGCATTGCTCTGACACTGTTCAACCTTGCTGATACGCTTCTCGGCGGCCTGCCGACAGAATTGATTTCGTCGGCTGGGGGTCAGCTGTTTTACTCCCGCCCTGTTGTCTCAGCCAATGGCGAGCCGACTGTAAAGTTATACACATCTGTTGAGAATGCACAGCAGGATAAGGGCATCACTATTCCACATGATATAGACCTCGGTGATTCCCGTGTGGTTATCCAGGACTATGATAACCAGCACGAGCAGGACCGGCCTACTCCTTCACCCGCTCCCTCTCGCCCTTTTTCAGTTCTTCGTGCTAACGACGTTTTGTGGCTATCTCTTACTGCAGCCGAGTACGACCAGACTACGTATGGGTCATCCACCAACCCTATGTACGTCTCGGATACAGTCACATTTGTCAACGTGGCCACTGGCGCTCAGGCTGTCGCCCGCTCCCTTGATTGGTCTAAAGTTACTCTGGACGGCCGTCCCCTCACTACCATCCAGCAGTATTCTAAGACATTCTACGTCCTCCCGCTCCGTGGTAAGCTGTCTTTCTGGGAAGCTGGCACGACCAAGGCTGGTTATCCTTATAACTACAATACAACTGCTAGTGATCAAATTTTAATCGAAAATGCAGCCGGCCATCGTGTTGCTATCTCTACCTATACCACTAGCCTGGGTGCCGGTCCCACCTCTATCTCTGCGGTCGGTGTACTAGCCCCGCACTCGGCTCTTGCTGTTCTTGAGGATACTACCGACTACCCCGCCCGTGCTCACACTTTCGATGATTTCTGCCCGGAATGCCGCACCCTTGGTTTGCAGGGTTGCGCTTTCCAGTCTACTATCGCTGAGCTTCAGCGCCTTAAAATGAAGGTAGGTAAAACCCGGGAGTCT
>ADA61127
---------ATGTGCTTTTGCTCTGCGCAGGGAGATGCCGCCATGCGCTCTCGGGCTCTTTTGTTTCTGCTCCTCGTGTTTTTGCCTATGCTGCCCGCGCCACCGGCCGGTCAGCCGTCTGGCTGTCGCCGCGGGCGGCGCGGCGGCGGTACCGGCGGTGGTTTCTGGGGTGACCGGGTTGATTCTCAGCCCTTCGCCCTCCCCTATATTCATCCAACCAACCCCTTCGCATCTGACATTCCAGCCGCCGCCGGGGCTGGAGCTCGCCCTCGGCAACCAGCCCGTCCACTCGGCTCCGCTTGGCGTGACCAGTCCCAGCGCCCCGCCGCTTCCACCCGTCGTCGACCTGCCCCAGCTGGGGCTTCGCCGTTGACGGCTGTGGCCCCGGCTCCTGACACTGTGCCTGTCCCTGATGTTGATTCCCGTGGTGCCATTTTACGCCGCCAGTACAATCTGTCCACATCCCCGCTTACATCTACTATTGCTACTGGCACTAATCTTGTGCTATATGCTGCCCCACTTAGCCCCCTGCTACCGCTTCAGGATGGCACTAACACCCATATTATGGCTACTGAGGCATCTAATTATGCTCAGTATCGTGTTGTCCGTGCCACCATTCGATACCGTCCCTTGGTGCCGAACGCTGTCGGCGGGTACGCTATATCTATCTCCTTCTGGCCCCAGACAACGACTACCCCAACGTCCGTTGATATGAATTCCATTACTTCCACTGATGTTCGCATTCTTGTCCAGCCCGGTATAGCTTCTGAGTTGGTAATCCCTAGTGAACGCCTCCACTATCGAAATCAAGGG---------TGGCGTTCGGTTGAGACCTCTGGTGTCGCTGAGGAAGAAGCGACCTCTGGCCTTGTTATGCTTTGTATTCATGGGTCACCTGTGAATTCTTATACTAATACACCCTATACCGGTGCCCTTGGCTTACTTGACTTTGCACTCGAGCTCGAGTTCCGCAATCTGACACCTGGTAACACTAACACGCGTGTTTCTCGCTACTCGAGTAGCGCGCGTCATAAACTGCGCCGAGGGCCTGATGGTACTGCTGAATTGACTACTACTGCTGCCACACGCTTTATGAAAGACCTTCATTTTACGGGGACTAATGGTGTTGGTGAGGTCGGTCGTGGTATAGCTTTAACCCTGTTTAATCTTGCTGATACGCTTCTTGGCGGGCTTCCGACAGAATTGATTTCGTCGGCTGGAGGTCAATTATTCTACTCCCGCCCCGTTGTCTCAGCCAATGGCGAGCCGACGGTAAAACTTTACACTTCGGTCGAGAACGCTCAGCAGGACAAGGGTATAGCTATCCTACATGATATTGACCTCGGTGAGTCCCGTGTGGTTATTCAGGATTATGACAACCAGCATGAGCAGGATCGTCCTACCCCCTCCCCTGCTCCCTCTCGTCCTTTCTCTGTTCTCCGTGCTAATGATGTGCTTCGGCTCTCGCTTACTGCCGCTGAGTACGATCAAACAACTTATGGTTCCTCTACTAATCCTATGTATGTTTCTGATACTGTAACATTTGTTAACGTGGCGACTGGTGCCCAGGGGGTTTCGCGCTCTCTGGACTGGTCCAAGGTCACTCTTGATGGTCGCCCGCTCACTACCATCCAGCAGTATTCTAAGACTTTTTATGTCTTGCCCCCCCGTGGTAAGCTTTCCTTCTGGGAGGCTGGTACTACTAAAGCTGGTTATCCTTATAATTATAACACCACTGCTAGTGACCAGACCCTGATTGAGAATGCAGCTGGCCACCGGGTTTGCATCTCTACTTACACTACTAATCTGGGCTCTGGGCCCGTGTCTATTTCTGCTGTTGGTGTCCTTGCTCCTCACTCTGCGCTGGCAGCTTTGGAGGATACCGCTGATTACCCTGCCCGTGCTCATACTTTTGATGATTTTTGCCCTGAGTGCCGCACGCTCGGCCTCCAGGGTTGTGCTTTCCAATCTACTGTTGCTGAGCTACAGCGTCTCAAAATGAAGGTGGGTAAAACCCGGGAGTAT
>BAM78546
------------------------------------------ATGTGCCCTAGGGCTGTTCTGTTGCTGTTCTTCGTGCTTCTGCCTATGCTGCCCGCGCCACCGGCCGGCCAGCCGTCTGGCCGCCGTCGTGGGCGGCGCAGCGGCGGTACCGGCGGTGGTTTCTGGGGTGACAGGGTTGATTCTCAGCCCTTCGCCCTCCCCTATATTCATCCAACCAACCCCTTCGCCGCCGATGTCGTTTCACAATCCGGGGCTGGAGCTCGCCCTCGACAGCCGCCCCGCCCCCTTGGCTCCGCTTGGCGTGACCAGTCCCAGCGCCCCTCCGCTGCCCCCCGCCGTCGATCTGCCCCAGCTGGGGCTGCGCCGTTGACTGCTATATCACCAGCCCCTGACACGGCCCCTGTGCCTGATGTTGACTCACGAGGCGCCATTCTGCGCCGGCAGTATAATCTGTCTACGTCTCCACTCACGTCGTCTGTCGCCTCGGGCACTAATTTGGTTCTTTATGCTGCCCCGCTGAATCCCCTTTTACCCCTTCAGGATGGCACCAACACTCACATCATGGCTACTGAGGCATCCAACTACGCCCAGTACCGGGTTGTTCGAGCTACGATCCGTTACCGCCCGTTGGTGCCAAACGCTGTAGGCGGTTATGCCATTTCTATTTCTTTTTGGCCTCAAACTACGACTACCCCTACTTCTGTTGACATGAACTCCATCACTTCCACTGATGTTAGGATTCTGGTCCAGCCTGGTATCGCCTCTGAGTTGGTCATCCCTAGCGAGCGCCTCCATTATCGTAATCAAGGT---------TGGCGCTCTGTTGAGACCACGGGTGTGGCCGAGGAGGAGGCTACTTCTGGTCTGGTAATGCTCTGCATTCACGGCTCTCCTGTTAATTCTTATACTAATACACCTTATACTGGTGCACTGGGGCTTCTAGACTTTGCATTAGAGCTGGAATTTAGGAATTTGACACCCGGAAACACTAACACTCGTGTATCCCGGTACACTAGCACAGCCCGCCATCGGCTGCGCCGCGGTGCCGATGGAACCGCCGAGCTTACTACTACAGCAGCCACACGCTTCATGAAAGATCTGCACTTTACTGGTACGAATGGGGTCGGTGAGGTGGGCCGTGGCATTGCCTTAACATTGTTTAATCTAGCTGATACGCTTCTTGGCGGTCTGCCGACAGAATTGATTTCGTCGGCCGGGGGTCAATTGTTCTACTCCCGCCCTGTCGTCTCGGCCAATGGCGAGCCGACTGTGAAGCTGTATACATCTGTTGAGAATGCACAGCAGGACAAAGGCATTACCATCCCACATGATATAGACTTGGGTGACTCCCGTGTGGTTATTCAGGATTATGACAACCAGCACGAACAAGATCGACCTACCCCGTCACCTGCCCCCTCTCGCCCTTTTTCGGTGCTTCGTGCTAATGATGTTCTGTGGCTCTCTCTCACTGCAGCCAAGTATGACCAGACCACATATGGGTCGTCCACCAACCCAATGTATGTTTCGGATACAGTTACATTTGTTAATGTGGCTACTGGTGCCCAGGCAGTTGCCCGTTCTCTTGATTGGTCTAAAGTTACTCTGGATGGCCGCCCCCTTACTACCATTCAGCAGTACTCTAAGACATTTTATGTCCTTCCACTTCGTGGAAAGTTGTCATTTTGGGAGGCTGGCACGACCAAGGCAGGTTATCCCTATAATTATGACACAACTGCTAGTGACCAAATTTTGATCGAGAACGCGGCTGGCCACCGTGTTGCCATTTCCACCTACACCACTAGCCTGGGTGCCGGTCCCACCTCAATTTCTGCGGTCGGTGTGTTAGCTCCACACTCGGCCCTTGCTGTCCTTGAGGATACTATTGACTATCCTGCCCGCGCCCATACTTTTGATGATTTCTGCCCGGAGTGTCGCACCCTTGGCTTGCAGGGTTGCGCCTTCCAGTCTACTATTGCTGAACTTCAGCGCCTTAAAATGAAGGTAGGTAAAACCCGGGAGTCT
>AAT40998
------------------------------------------ATGCGCCCTAGGGCTGTTCTGTTGTTGCTCTTCGTGCTTCTGCCTATGCTGCCCGCGCCACCGGCCGGCCAGCCGTCTGGCCGCCGTCGTGGGCGGCGCAACGGCGGTGCCGGCGGTGGTTTCTGGGGTGACAGGGTTGATTCTCAGCCCTTCGCCCTCCCCTATATTCATCCAACCAACCCCTTCGCTGCCGATGTCGTTTCACAACCCGGGGCTGGAGCTCGCCCTCGACAGCCGCCCCGCCCCCTTGGCTCCGCTTGGCGTGACCAGTCCCAGCGCCCCTCCACTGCCCCCCGTCGTCGATCTGCCCCAGCTGGGGCTGCGCCGCTGACTGCTGTATCACCGGCCCCCGACACAGCTCCTGTACCTGATGTTGACTCACGTGGTGCTATCCTGCGCCGGCAGTACAATCTGTCTACGTCCCCGCTCACGTCATCTGTCGCTGCTGGTACCAACCTGGTTCTCTATGCCGCCCCGCTGAATCCTCTCTTGCCCCTCCAGGATGGCACCAACACTCATATTATGGCTACTGAGGCGTCCAATTATGCTCAGTATCGGGTTGTTCGAGCTACGATCCGTTATCGCCCGCTGGTGCCAAATGCTGTTGGTGGCTATGCTATCTCTATTTCTTTCTGGCCTCAAACTACAACCACCCCTACTTCAGTTGACATGAACTCTATTACCTCCACTGATGTCAGGATTTTGGTTCAGCCCGGTATTGCCTCCGAGTTAGTCATCCCTAGTGAGCGCCTTCATTACCGCAATCAAGGC---------TGGCGCTCTGTAGAGACCACGGGCGTGGCCGAGGAGGAAGCTACCTCCGGTCTGGTAATGCTTTGCATTCACGGTTCTCCTGTTAACTCCTATACTAACACACCTTACACTGGTGCATTGGGGCTCCTTGATTTTGCATTAGAGCTTGAATTCAGAAATTTGACACCCGGGAACACTAACACCCGTGTTTCCCGGTACACCAGCACAGCCCGCCATCGGCTGCGCCGCGGTGCTGATGGGACCGCAGAGCTTACCACCACAGCAGCCACACGTTTCATGAAGGACTTGCATTTCACCGGCACGAACGGCGTTGGTGAGGTGGGTCGCGGTATAGCTCTAACACTGTTTAACCTTGCTGATACGCTTCTTGGTGGTTTACCGACAGAATTGATTTCGTCGGCCGGGGGCCAACTGTTTTACTCCCGCCCTGTCGTCTCGGCCAATGGCGAGCCGACGGTTAAGTTATATACATCTGTTGAGAATGCGCAGCAGGACAAGGGCATTACCATCCCACACGATATAGATCTGGGTGATTCCCGTGTGGTTATTCAGGATTATGATAACCAGCACGAGCAAGACCGACCTACTCCGTCACCAGCCCCCTCTCGCCCTTTCTCAGTCCTTCGCGCCAATGATGTTCTGTGGCTCTCCCTCACCGCCGCTGAGTACGATCAGACTACATATGGGTCGTCCACCAACCCTATGTATGTCTCCGATACGGTCACGCTAGTTAATGTGGCCACTGGTGCTCAGGCTGTTGCCCGCTCTCTTGATTGGTCTAAAGTCACTCTGGATGGCCGCCCCCTCACTACCATTCAGCAGTATTCAAAGACATTCTATGTTCTCCCGCTCCGCGGGAAGCTGTCCTTTTGGGAGGCTGGTACCACTAAGGCCGGCTACCCGTATAATTATAATACCACTGCTAGTGATCAAATTTTGATTGAGAACGCGGCTGGCCACCGTGTTGCTATCTCTACCTATACCACTAGCTTGGGTGCCGGCCCTACCTCGATTTCCGCCGTTGGTGTGCTAGCCCCACACTCGGCTCTCGCCGTCCTTGAGGATACTGTTGATTACCCTGCTCGTGCTCATACTTTTGATGATTTCTGCCCGGAGTGCCGCACCCTTGGTTTGCAGGGTTGTGCATTCCAGTCTACTATTGCTGAGCTTCAGCGTCTTAAAATGAAGGTAGGTAAAACCCGGGAGTCT
>AFY63502
ATGAATAACATGTTCTTTTGCTCTGTGCATGGAGATGCCACCATGCGCTCTCGGGCTCTTCTGTTTCTGCTCCTCGTGCTTCTGCCTATGCTGCCCGCGCCACCGGCCAGTCAGCCGTCTGGCCGTCGCCGCGGGCGGCGCAGCGGCGGTACCGGCGGTGGTTTCTGGGGTGACCGGGTTGATTCTCAGCCCTTCGCCCTCCCCTATATTCATCCAACCAACCCCTTCGCATCTGACATTCCAGCCGCAGCCGGGGCTGGAGCTCGCCCTCGGCAGCCAGCCCGCCCACTCGGTTCCGCTTGGCGCGACCAATCCCAGCGCCCCGCCGCTCCCGCCCGTCGTCGATCTGCCCCAGCTGGGGCTTCGCCGTTGACGGCTGTCGCCCCAGCCCCTGACACCGCTCCAGTTCCTGATGTTGACTCACGTGGTGCTATTCTGCGCCGTCAATATAATCTGTCCACATCCCCGCTTACGTCTACTATTGCAACTGGCACTAATCTCGTGCTGTATGCTGCCCCCCTCAGCCCTCTGCTCCCGCTTCAGGATGGGACTAATACTCATATCATGGCAACTGAGGCCTCAAATTATGCACAGTACCGCGTCGTACGCGCTACCATTCGGTACCGTCCCCTGGTGCCGAACGCCGTCGGCGGGTATGCTATATCTATTTCTTTCTGGCCTCAAACGACAACCACCCCAACGTCTGTCGATATGAACTCGATTACATCCACTGATGTTCGTATCCTTGTCCAACCCGGTATAGCCTCTGAGCTGGTGATTCCTAGTGAACGCCTGCACTACCGTAATCAGGGT---------TGGCGCTCGGTTGAGACTTCAGGCGTTGCTGAGGAGGAGGCCACCTCCGGCCTTGTTATGCTTTGTATTCATGGGTCACCTGTAAATTCTTATACTAATACACCTTACACCGGCGCCCTCGGCCTGCTTGACTTTGCACTCGAGCTCGAGTTCCGCAATCTGACACCTGGTAACACGAATACTCGTGTCTCCCGTTATTCGAGTAGTGCGCGTCATAAGTTACGCCGGGGGCCCGACGGCACTGCGGAGCTAACTACTACTGCTGCTACACGTTTTATGAAAGATCTTCATTTCACCGGGACTAATGGTGTTGGTGAAGTTGGCCGTGGCATAGCATTGACCTTGTTTAATCTTGCTGATACGCTTCTCGGCGGGCTTCCGACAGAATTAATTTCGTCGGCTGGTGGCCAGCTGTTTTACTCTCGCCCCGTCGTCTCAGCCAATGGCGAGCCGACTGTGAAACTCTACACTTCAGTCGAGAATGCCCAGCAGGACAAGGGTATAGTTATCCCACATGATATTGACCTTGGTGAGTCCCGAGTAGTCATCCAGGATTATGACAACCAGCATGAGCAGGATCGTCCTGCTCCGTCTCCTGCCCCCTCTCGTCCTTTTTCTGTTCTTCGTGCTAATGATGTGCTTTGGCTTTCACTTACAGCCGCTGAATATGATCAGACTACCTATGGTTCCTCCACTAATCCTATGTATGTTTCTGACACTGTAACATTTGTTAATGTGGCTACTGGCGCCCAGGGGGTTGCACGCTCTCTGGACTGGTCCAAGGTTACCCTTGATGGGCGCCCACTTACCACTATTCAGCAGTACTCTAAGACTTTCTTTGTCCTACCCCTCCGTGGTAAACTTTCTTTCTGGGAGGCTGGTACTACTAAAGCTGGTTATCCATATAATTATAATACTACTGCCAGTGACCAGATTTTGATTGAGAATGCGGCGGGTCACCGTGTTTGCATTTCTACTTACACTACTAATTTAGGTGCTGGGCCTGTTTCTATTTCTGCTGTGGGTGTTTTAGCATCCCATTCTGCTCTAGCTGCTTTGGAGGACACGGTTGATTATCCAGCCCGCGCTCATACTTTTGACGACTTTTGCCCTGAGTGCCGTGCGTTAGGCCTCCAGGGCTGTGCCTTCCAGTCTACTGTCGCTGAGCTACAACGTCTTAAAATGAAGGTGGGTAAAACCCGGGAGGAT
>ACD62592
------------------------------------------ATGCGCCCTAGGGCTGTTCTGTTGTTGCTCTTCGTGCTTCTGCCTATGCTGCCCGCGCCACCGGCCGGCCAGCCGTCTGGCCGCCGTCGTGGGCGGCGCAGCGGCGGTGCCGGCGGTGGTTTCTGGGGTGACAGGGTTGATTCTCAGCCCTTCGCCCTCCCCTATATTCATCCAACCAACCCCTTTGCCTCCGACGTCGTATCACAATCCGGGGCTGGAGCTCGCCCTCGACAGCCGGCTCGCCCCCTCGGCTCCTCTTGGCGTGACCAGTCCCAGCGCCCCCCCGCTACCCCCCGTCGTCGATCTACCCCAACTGGGGCTGCGCCGCTAACTGCTGTTTCACCAGCGCCTGATACAGCCCCAGTTCCTGATGTTGACTCTCGCGGCGCTATCTTGCGCCGCCAGTATAATTTGTCCACTTCTCCTCTGACTTCGTCTGTCGCCTCTGGAACTAATCTTGTCTTGTATGCCGCCCCGCTTAATCCTCTTCTGCCTCTCCAAGACGGCACTAACACTCACATCATGGCGACCGAGGCGTCTAATTACGCTCAGTATCGGGTCGTCCGGGCCACAATACGCTATCGCCCTTTGGTGCCAAATGCCGTCGGTGGCTATGCAATTTCTATCTCTTTCTGGCCCCAGACTACAACTACACCCACCTCTGTTGATATGAACTCTATTACTTCTACAGATGTTAGGATTTTAGTCCAGCCTGGAATAGCCTCTGAGCTGGTTATCCCGAGTGAGCGCCTTCATTATCGCAATCAGGGC---------TGGCGCTCTGTTGAGACATCGGGTGTGGCTGAGGAGGAGGCGACTTCAGGTTTGGTTATGCTTTGTATTCATGGTTCCCCTGTTAATTCCTATACCAACACGCCCTATACCGGGGCATTGGGGCTCCTTGACTTTGCACTCGAGCTTGAATTTAGAAATTTGACCCCTGGGAACACTAACACCCGTGTGTCCCGTTACACTAGTACAGCCCGGCATCGTTTGCGCCGTGGTGCCGATGGGACGGCTGAGCTTACAACCACTGCAGCCACACGTTTTATGAAGGACCTGCATTTCACCGGGACAAATGGTGTTGGCGAGGTGGGCCGTGGTATAGCCCTAACGCTATTCAATCTTGCTGATACACTTCTCGGCGGGCTGCCGACAGAATTRATTTCGTCGGCTGGAGGTCAACTGTTTTACTCCCGCCCGGTTGTCTCAGCCAATGGCGAGCCGACTGTTAAGTTATACACCTCTGTCGAGAATGCACAGCAGGACAAGGGCATTGCTATACCACATGACATAGATTTAGGAGATTCCCGTGTGGTTATACAAGACTATGATAACCAACATGAACAAGACCGGCCTACTCCATCGCCGGCCCCGTCCCGTCCCTTTTCAGTCCTTCGAGCCAATGATGTCCTATGGCTCTCTTTGACTGCGGCTGAATATGACCAGACTACTTATGGTTCGTCGACCAACCCTATGTATGTCTCARATACTGTCACATTTGTTAATGTGGCTACGGGTGCCCAGGCTGTTTCCCGATCCCTTGATTGGTCCAAGGTCACCTTGGATGGCCGGCCACTCACTACCATCCAGCAGTACTCCAAGACATTTTACGTGCTGCCGCTTCGTGGCAAGCTTTCCTTTTGGGAAGCTGGTACGACTAAGGCTGGCTACCCTTATAATTATAACACTACTGCTAGTGACCAGATTCTGATCGAGAATGCAGCCGGTCACCGTGTTGCCATATCTACTTACACTACTAGTCTTGGTGCCGGCCCTGTGTCTGTTTCTGCGGTCGGCGTTCTTGCTCCGCACTCTGCTTTAGCTGTGCTTGAAGATACTATTGACTACCCTGCCCGTGCACATACTTTTGATGATTTCTGCCCTGAGTGCCGTAATCTCGGCTTGCAGGGCTGTGCTTTCCAGTCTACTATCGCTGAGCTTCAGCGTCTTAAAATGAAGGTAGGTAAGACCCGGGAGTCT
>BAH08618
ATGAATAACATGTTCTTTTGCTCTGTGCATGGAGATGCCACCATGCGCTCTCGGGCTTTTCTGTTTTTGTTCCTCGTGTTTCTGCCTATGCTGCCCGCGCCACCGGCCGGTCAGCCGTCTGGCCGCCGCCGCGGGCGGCGCAGCGGCGGTGCCGGCGGTGGTTTCTGGGGTGACCGGATTGATTCTCAGCCCTTCGCCCTCCCCTATATTCATCCAACCAACCCCTTCGCATCTGACATTCCAGCCGCAGCCGGGGCTGGAGCTCGCCCTCGGCAGCCAGCCCGCCCACTCGGCTCCGCTTGGCGTGACCAATCCCAGCGCCCCGCCACTTCCGCCCGTCGTCGATCTGCCCCAGCTGGGGCTTCGCCGCTGACTGCTGTGGCCCCGGCCCCCGATACTGTTCCTGTTCCCGATGTCGATTCTCGCGGCGCTATATTACGCCGCCAGTATAATTTATCAACATCCCCGCTAACATCTACTATTGCCACTGGTACTAACCTTGTTCTATATGCTGCTCCGCTGAGCCCTTTGCTTCCGCTCCAAGATGGAACTAACACTCACATTATGGCCACTGAAGCATCAAATTATGCCCAGTACCGTGTTGTCCGCGCTACCATCCGGTACCGTCCGCTTGTGCCGAACGCTGTCGGCGGATACGCTATATCTATCTCTTTCTGGCCTCAGACAACTACTACCCCGACATCTGTGGACATGAATTCTATCACCTCCACGGATGTCCGAATTCTTGTCCAGCCTGGTATTGCTTCAGAACTTGTGATCCCCAGTGAGCGCCTGCATTATCGTAACCAAGGC---------TGGCGCTCTGTTGAGACCTCTGGTGTTGCGGAGGAGGAGGCGACCTCCGGCCTTGTCATGCTTTGCATCCACGGATCACCTGTGAATTCTTACACCAATACGCCTTATACTGGTGCCCTTGGCTTGCTTGATTTCGCACTCGAGCTCGAGTTCCGCAATTTGACACCTGGTAACACGAACACACGTGTTTCCCGCTACTCGAGTAGTGCGCGCCACAAGCTACGCCGAGGGCCTGATGGCACTGCTGAGTTAACTACGACTGCTGCTACACGCTTTATGAAGGACCTTCATTTTACAGGGACTAATGGAGTTGGTGAAGTCGGTCGTGGTATAGCGCTAACTCTGTTCAACCTTGCTGATACGCTTCTCGGCGGGCTCCCGACAGAATTGATTTCGTCGGCTGGTGGTCAGCTATTTTATTCTCGCCCCGTCGTCTCAGCCAATGGCGAGCCGACGGTGAAGCTTTACACTTCAGTCGAGAACGCTCAGCAGGATAAGGGTATAGCTATCCCACATGATATTGATCTTGGTGAGTCCCGTGTTGTCATTCAGGATTATGATAACCAACATGAGCAGGATCGTCCCACCCCTTCTCCTGCTCCCTCTCGGCCTTTTTCTGTCCTTCGTGCTAATGATGTGCTATGGCTTTCACTTACAGCAGCTGAGTATGATCAGACTACCTATGGCTCCTCTACTAATCCCATGTATGTCTCTGATACCGTGACATTTGTCAATGTTGCTACTGGTGCCCAGGGGGTATCTCGCTCTCTGGACTGGTCTAAAGTCACCCTTGATGGGCGCCCACTTATGACTATCCAGCAGTATTCTAAGACTTTCTTTGTTCTGCCCCTCCGTGGCAAGCTCTCCTTCTGGGAGGCCGGTACCACTAAGGCCGGCTACCCTTATAATTATAATACTACTGCCAGTGACCAGATTTTAATTGAGAATGCAGCTGGTCACCGTGTATGCATCTCAACCTACACTACTAATCTTGGATCTGGCCCTGTTTCTATTTCTGCTGTCGGTGTCCTCGCACCTCACTCTGCGTTGGCCGCTTTAGAGGACACTGTTGACTATCCTGCTCGTGCTCACACTTTTGATGATTTCTGCCCTGAGTGCCGTACACTCGGCCTTCAGGGTTGTGCTTTCCAATCAACTGTTGCTGAGCTACAGCGTCTTAAAATGAAGGTGGGTAAAACCCGGGAGTAC
>AAA45727
------------------------------------------ATGCGCCCTCGGCCTATTTTGCTGTTGCTCCTCATGTTTCTGCCTATGCTGCCCGCGCCACCGCCCGGTCAGCCGTCTGGCCGCCGTCGTGGGCGGCGCAGCGGCGGTTCCGGCGGTGGTTTCTGGGGTGACCGGGTTGATTCTCAGCCCTTCGCAATCCCCTATATTCATCCAACCAACCCCTTCGCCCCCGATGTCACCGCTGCGGCCGGGGCTGGACCTCGTGTTCGCCAACCCGCCCGACCACTCGGCTCCGCTTGGCGTGACCAGGCCCAGCGCCCCGCCGCTGCCTCACGTCGTAGACCTACCACAGCTGGGGCCGCGCCGCTAACCGCGGTCGCTCCGGCCCATGACACCCCGCCAGTGCCTGATGTTGACTCCCGCGGCGCCATCCTGCGCCGGCAGTATAACCTATCAACATCTCCCCTCACCTCTTCCGTGGCCACCGGCACAAATTTGGTTCTTTACGCCGCTCCTCTTAGCCCGCTTCTACCCCTCCAGGACGGCACCAATACTCATATAATGGCTACAGAAGCTTCTAATTATGCCCAGTACCGGGTTGCTCGTGCCACAATTCGCTACCGCCCGCTGGTCCCCAACGCTGTTGGTGGCTACGCTATCTCCATTTCGTTCTGGCCACAGACCACCACCACCCCGACGTCCGTTGACATGAATTCAATAACCTCGACGGATGTCCGTATTTTAGTCCAGCCCGGCATAGCCTCCGAGCTTGTTATTCCAAGTGAGCGCCTACACTATCGCAACCAAGGT---------TGGCGCTCTGTTGAGACCTCCGGGGTGGCGGAGGAGGAGGCCACCTCTGGTCTTGTCATGCTCTGCATACATGGCTCACCTGTAAATTCTTATACTAATACACCCTATACCGGTGCCCTCGGGCTGTTGGACTTTGCCCTCGAACTTGAGTTCCGCAACCTCACCCCCGGTAATACCAATACGCGGGTCTCGCGTTACTCCAGCACTGCCCGTCACCGCCTTCGTCGCGGTGCAGATGGGACTGCCGAGCTCACCACCACGGCTGCTACTCGCTTCATGAAGGACCTCTATTTTACTAGTACTAATGGTGTTGGTGAGATCGGCCGCGGGATAGCGCTTACCCTGTTTAACCTTGCTGACACCCTGCTTGGCGGTCTACCGACAGAATTGATTTCGTCGGCTGGTGGCCAGCTGTTCTACTCTCGCCCCGTCGTCTCAGCCAATGGCGAGCCGACTGTTAAGCTGTATACATCTGTGGAGAATGCTCAGCAGGATAAGGGTATTGCAATCCCGCATGACATCGACCTCGGGGAATCCCGTGTAGTTATTCAGGATTATGACAACCAACATGAGCAGGACCGACCGACACCTTCCCCAGCCCCATCGCGTCCTTTTTCTGTCCTCCGAGCTAACGATGTGCTTTGGCTTTCTCTCACCGCTGCCGAGTATGACCAGTCCACTTACGGCTCTTCGACCGGCCCAGTCTATGTCTCTGACTCTGTGACCTTGGTTAATGTTGCGACCGGCGCGCAGGCCGTTGCCCGGTCACTCGACTGGACCAAGGTCACACTTGATGGTCGCCCCCTTTCCACCATCCAGCAGTATTCAAAGACCTTCTTTGTCCTGCCGCTCCGCGGTAAGCTCTCCTTTTGGGAGGCAGGAACTACTAAAGCCGGGTACCCTTATAATTATAACACCACTGCTAGTGACCAACTGCTCGTTGAGAATGCCGCTGGGCATCGGGTTGCTATTTCCACCTACACTACTAGCCTGGGTGCTGGCCCCGTCTCTATTTCCGCGGTTGCTGTTTTAGCCCCCCACTCTGTGCTAGCATTGCTTGAGGATACCATGGACTACCCTGCCCGCGCCCATACTTTCGATGACTTCTGCCCGGAGTGCCGCCCCCTTGGCCTCCAGGGTTGTGCTTTTCAGTCTACTGTCGCTGAGCTTCAGCGCCTTAAGATGAAGGTGGGTAAAACTCGGGAGTTA
>AAC97210
------------------------------------------ATGCGCCCTAGGGCTGTTCTGTTGTTGCTCTTCGTGCTTCTGCCTATGCTGCCCGCGCCACCGGCCGGCCAGCCGTCTGGCCGCCGTTGTGGGCGGCGCAACGGCGGTGCCGGCGGTGGTTTCTGGGGTGACAGGGTTGATTCTCAGCCCTTCGCCCTCCCCTATATTCATCCAACCAACCCCTTCGCTGCCGATGTCGTTTCACAACCCGGGGCTGGAGTTCGCCCTCGACAGCCGCCCCGCCCCCTTGGCTCCGCTTGGCGTGACCAGTCCCAGCGCCCCTCCACTGCCCCCCGTCGTCGATCTGCCCCAGCTGGGGCTGCGCCGCTGACTGCTGTATCACCGGCCCCCGACACAGCTCCTGTACCTGATGTTGACTCACGTGGTGCTATCCTGCGCCGGCAGTACAATCTGTCTACGTCCCCGCTCACGTCATCTGTCGCTGCTGGTACCAACCTGGTTCTCTATGCCGCCCCGCTGAATCCTCTCTTGCCCCTCCAGGATGGCACCAACACTCATATTATGGCTACTGAGGCGTCCAATTATGCTCAGTATCGGGTTGTTCGAGCTACGATCCGTTATCGCCCGCTGGTGCCAAATGCTGTTGGTGGCTATGCTATCTCTATTTCTTTCTGGCCTCAAACTACAACCACCCCTACTTCAGTTGACATGAACTCTATTACCTCCACTGATGTCAGGATTTTGGTTCAGCCCGGTATTGCCTCCGAGTTAGTCATCCCTAGTGAGCGCCTTCATTACCGCAATCAAGGC---------TGGCGCTCTGTAGAGACCACGGGCGTGGCCGAGGAGGAAGCTACCTCCGGTCTGGTAATGCTTTGCATTCACGGTTCTCCTGTTAACTCCTATACTAACACACCTTACACTGGTGCATTGGGGCTCCTTGATTTTGCATTAGAGCTTGAATTCAGAAATTTGACACCCGGGAACACTAACACCCGTGTTTCCCGGTACACCAGCACAGCCCGCCATCGGCTGCGCCGCGGTGCTGATGGGACCGCAGAGCTTACCACCACAGCAGCCACACGTTTCATGAAGGACTTGCATTTCACCGGCACGAACGGCGTTGGTGAGGTGGGTCGCGGTATAGCTCTAACACTGTTTAACCTTGCTGATACGCTTCTTGGTGGTTTACCGACAGAATTGATTTCGTCGGCCGGGGGCCAACTGTTTTACTCCCGCCCTGTCGTCTCGGCCAATGGCGAGCCGACGGTTAAGTTATATACATCTGTTGAGAATGCGCAGCAGGACAAGGGCATTACCATCCCACACGATATAGATCTGGGTGATTCCCGTGTGGTTATTCAGGATTATGATAACCAGCACGAGCAAGACCGACCTACTCCGTCACCAGCCCCCTCTCGCCCTTTCTCAGTTCTTCGCGCCAATGATGTTCTGTGGCTCTCCCTCACCGCCGCTGAGTACGATCAGACTACATATGGGTCGTCCACCAACCCTATGTATGTCTCCGATACGGTCACGCTAGTTAATGTGGCCACTGGTGCTCAGGCTGTTGCCCGCTCTCTTGATTGGTCTAAAGTCACTCTGGATGGCCGCCCCCTCACTACCATTCAGCAGTATTCAAAGACATTCTATGTTCTCCCGCTCCGCGGGAAGCTGTCCTTTTGGGAGGCTGGTACCACTAAGGCCGGCTACCCGTATAATTATAATACCACTGCTAGTGATCAAATTTTGATTGAGAACGCGGCTGGCCACCGTGTTGCTATCTCTACCTATACCACTAGCTTGGGTGCCGGCCCTACCTCGATTTCCGCCGTTGGTGTGCTAGCCCCACACTCGGCTCTCGCCGTCCTTGAGGATACTGTTGATTACCCTGCTCGTGCTCATACTTTTGATGATTTCTGCCCGGAGTGCCGCACCCTTGGTTTGCAGGGTTGTGCATTCCAGTCTACTATTGCTGAGCTTCAGCGTCTTAAAATGAAGGTAGGTAAAACCCGGGAGTCT
>BAH08615
ATGAATAACATGTTCTTTTGCTCTGTGCATGGAGATGCCACCATGCGCTCTCGGGCTCTTCTGTTTCTGTTCCTCGTGCTTCTGCCTATGCTGCCCGCGCCACCGGCCGGTCAGCCGTCTGGCCGTCGCCGCGGGCGGCGCAGCGGCGGTACCGGCGGTGGTTTCTGGGGTGACAGGGTTGATTCTCAGCCCTTCGCCCTCCCCTATATTCATCCAACCAACCCCTTCGCATCCGACATTTCAACCACAGCCGGGGCTGGAGTTCGCCCTCGGCAGCCAGCCCGTCCGCTCGGTTCCGCATGGCGTGACCAGTCCCAGCGCCCCGCCGCTTCCGCCCGTCGTCGATCTGCCCCAGCTGGGGCTTCGCCGCTGACGGCTGTCGCCCCAGCCCCTGATACTGCCCCAGTCCCTGATGTTGATTCTCGCGGCGCTATATTGCGCCGTCAGTATAATTTGTCTACATCCCCGCTTACATCTACTATTGCTACAGGTACTAATCTTGTGCTGTATGCTGCCCCCCTTAGTCCCCTGCTCCCGCTTCAGGATGGGACCAATACTCATATTATGGCAACTGAAGCCTCAAATTATGCACAGTACCGTGTTGTCCGTGCCACCATCCGGTACCGTCCTTTGGTGCCGAATGCCGTTGGCGGGTACGCTATATCTATTTCATTTTGGCCCCAAACGACGACTACCCCGACATCTGTTGATATGAATTCTATTACTTCTACTGATGTTCGCATCCTTGTTCAGCCTGGTATAGCCTCTGAATTAGTGATACCTAGCGAGCGCCTGCATTACCGTAATCAGGGT---------TGGCGCTCGGTCGAGACCTCGGGTGTCGCTGAGGAGGAGGCGACCTCCGGCCTTGTCATGCTTTGCATCCATGGATCACCTGTAAATTCTTATACAAATACACCTTACACCGGTGCCCTCGGTTTGCTTGATTTTGCACTCGAGCTTGAGTTTCGTAATCTGACACCTGGTAATACGAACACGCGTGTTTCTCGCTACTCGAGCAGCGCGCGTCATAAGTTGCGCCGAGGGCCTGACGGTACTGCTGAGCTAACTACCACTGCTGCCACACGTTTTATGAAGGATCTTCACTTCACCGGGACTAATGGTGTTGGTGAGGTTGGACGTGGTATAGCGTTGACCCTATTTAATCTTGCTGATACGCTTCTCGGCGGGCTCCCGACAGAATTAATTTCGTCGGCTGGTGGTCAACTATTTTATTCCCGCCCCGTTGTCTCAGCCAATGGCGAGCCGACTGTGAAGCTCTATACTTCAGTCGAGAACGCTCAGCAGGACAAGGGTATTGCTATTCCACATGATATAGATCTTGGTGAGTCCCGAGTGGTCATCCAGGATTATGACAATCAACATGAGCAAGACCGTCCCACCCCGTCACCTGCCCCTTCTCGTCCTTTTTCTGTCCTCCGTGCTAATGATGTACTTTGGCTTTCGCTAACAGCTGCTGAGTATGATCAAACTACCTATGGTTCTTCTACCAATCCTATGTATGTTTCTGATACTGTGACGTTTGTCAACGTGGCCACTGGAGCCCAGGGGGTCGCACGTTCTCTGGACTGGTCCAAGGTCACCCTTGATGGACGCCCACTCACTACTATCCAACAGTATTCTAAGACTTTCTTTGTTCTACCCCTCCGTGGTAAACTTTCTTTCTGGGAGGCCGGCACTACCAAATCTGGCTACCCCTACAATTACAATACTACTGCTAGCGACCAGATTCTCATTGAGAATGCGGCTGGTCATCGTGTCTGCATTTCTACTTATACTACTAACTTAGGTTCTGGGCCCGTCTCTATTTCTGCTGTGGGTGTACTAGCACCCCATTCTGCATTGGCTGCTCTGGAGGACACGGTTGACTACCCAGCCCGTGCTCATACTTTTGATGATTTCTGCCCTGAATGCCGTGAATTAGGCCTTCAGGGCTGTGCTTTTCAATCTACTGTTGCTGAGCTGCAGCGTCTTAAGATGAAGGTGGGTAAAACCCGGGAGTAT
>ACH87957
------------------------------------------ATGTGCCCTAGGGTTGTTCTGTTGCTGTTCTTCGTGTTTCTGCCTATGTTGCCCGCGCCACCGGCCGGCCAGTCGTCTGGCCGCCGTCGTGGGCGGCGCAGCGGCGGTGCCGGCGGTGGTTTCTGGGGTGACAGGGTTGATTCTCAGCCCTTCGCCCTCCCCTATATTCATCCAACCAACCCCTTTGCCTCCGACGTCCTATCACAACCCGGGGCTGGAGCTCGCCCTCGACAGCCGGCCCGCCCCCTCGGCTCCTCTTGGCGTGACCAGTCCCAGCGCCCCCCCGCTGCCCCCCGTCGTCGATCTACCCCAACTGGGGCTGCGCCGTTAACTGCTGTTTCACCAGCGCCTGACACGGCTCCAGTCCCTGATGTAGACTCTCGTGGTGCCATTCTGCGCCGCCAGTATAATTTGTCCACCTCTCCTTTAACTTCATCTGTTGCTTCTGGAACTAATCTTGTCTTGTATGCTGCCCCGCTCAACCCTCTCTTGCCTCTTCAAGACGGCACGAATACTCACATCATGGCGACTGAGGCGTCTAATTACGCTCAGTATCGGGTTGTTCGGGCTACGATCCGCTATCGCCCTTTGGTGCCGAATGCCGTCGGCGGTTATGCAATTTCTATTTCCTTTTGGCCTCAGACTACAACTACACCCACCTCTGTTGATATGAATTCTATCACTTCTACTGATGTTAGGATTTTAGTCCAGCCTGGCATAGCCTCTGAGCTGGTCATCCCGAGTGAGCGCCTTCACTACCGTAATCAAGGC---------TGGCGCTCTGTTGAGACATCGGGTGTGGCCGAGGAGGAGGCGACATCAGGCCTGGTCATGCTTTGTATTCATGGTTCCCCTGTTAATTCCTATACCAACACGCCCTATACTGGGGCATTAGGGCTCCTTGACTTTGCACTTGAGCTTGAATTTAGAAATTTGACCCCTGGGAACACTAACACCCGTGTGTCCCGATACACTAGTACAGCTCGGCACCGTTTGCGTCGTGGTGCCGATGGGACAGCCGAGCTTACAACTACTGCAGCCACACGTTTTATGAAGGACTTGCATTTCACCGGGACAAATGGTGTTGGCGAGGTGGGCCGCGGTATAGCTTTAACGCTATTTAATCTTGCTGATACACTTCTCGGCGGGTTGCCGACAGAATTGATTTCGTCGGCTGGAGGTCAACTGTTTTACTCCCGCCCGGTTGTCTCAGCCAATGGCGAGCCGACTGTTAAGTTATACACCTCTGTCGAGAATGCACAGCAGGACAAGGGCATTGCTATACCACATGATATAGACTTAGGGGATTCCCGTGTGGTCATACAAGACTACGATAACCAACATGAGCAGGACCGGCCTACCCCGTCGCCGGCCCCGTCCCGCCCCTTTTCAGTCCTTCGAGCTAACGATGTTCTGTGGCTCTCTCTAACTGCGGCTGAATATGACCAGACCACCTATGGCTCGTCTACCAATCCCATGTATGTTTCAGATACTGTCACATTTGTTAATGTGGCGACGGGTGCCCAGGCCGTTGCCCGATCCCTTGATTGGTCCAAGGTCACATTAGACGGTCGACCACTCACTACCATCCAGCAGTACTCCAAGACATTTTATGTACTGCCGCTTCGTGGCAAGCTTTCCTTTTGGGAAGCTGGCACGACTAAGGCTGGCTACCCTTACAATTATAACACTACTGCTAGTGACCAGATTCTGATCGAGAACGCAGCCGGTCATCGCGTTGCTATATCTACTTACACTACTAGTCTTGGCGCCGGCCCTGTGTCTGTTTCTGCGGTCGGCGTTCTTGCCCCACACTCTGCTTTAGCTGTGCTTGAAGATACTATTGATTACCCCGCCCGTGCTCATACTTTCGATGATTTTTGCCCTGAGTGCCGCAATCTTGGTCTGCAGGGCTGTGCTTTCCAGTCTACTGTTGCTGAGCTTCAGCGTCTTAAAATGAAGGTAGGTAAGACCCGGGAGTCT
>BAH08613
------------------------------------------ATGCGCCCTAGGGCTGTTCTGTTGCTGTTCTTCGTGCTTCTGCCTATGCTGCCCGCGCCACCGGCCGGCCAGCCGTCTGGCCGCCGTCGTGGGCGGCGCAGCGGCGGTGCCGGCGGTGGTTTCTGGGGTGACAGGGTTGATTCTCAGCCCTTCGCCCTCCCCTATATTCATCCAACCAACCCCTTTGCCGCCGACGTCGTATCACAACCCGGGGCTGGAGCTCGCCCTCGACAGCCGTCCCGCCCCCTTGGTTCCGCTTGGCGTGACCAGTCCCAGCGCCCCTCTGCCGCCCCCCGTCGTCGATCTGCCCCAGCTGGGGCTGCGCCGCTGACTGCTATATCACCTGCTCCTGACACAGCCCCTGTACCTGATGTTGATTCACGTGGCGCTATCCTGCGCCGGCAGTACAATTTGTCCACGTCCCCGCTTACGTCATCTGTCGCCTCGGGTACTAACTTGGTTCTCTATGCTGCCCCGTTGAATCCTCTCTTACCCCTTCAAGATGGTACCAATACTCATATTATGGCTACCGAGGCATCTAATTACGCCCAGTACCGGGTGGTTCGAGCTACAATCCGCTACCGCCCGCTGGTGCCAAATGCTGTTGGTGGCTATGCCATATCTATCTCTTTTTGGCCTCAGACAACTACTACCCCTACTTCTGTTGATATGAATTCTATTACCTCTACTGATGTCAGGATCTTGGTCCAGCCCGGTATTGCCTCCGAGTTGGTCATTCCCAGTGAGCGTCTTCATTACCGTAATCAAGGC---------TGGCGCTCTGTCGAGACTACGGGCGTCGCTGAGGAGGAGGCTACCTCTGGCCTAGTAATGCTTTGTATTCATGGCTCCCCTGTTAATTCTTATACTAACACACCCTATACTGGCGCATTGGGGCTTCTTGATTTTGCATTAGAGCTTGAATTTAGGAACTTAACACCCGGGAACACTAACACCCGTGTATCCCGATATACCAGCACAGCCCGCCATCGGCTGCGCCGTGGTGCCGACGGGACTGCTGAGCTTACCACTACGGCGGCCACGCGTTTTATGAAGGACCTGCATTTTACTGGCACGAACGGAGTTGGCGAAGTAGGCCGAGGCATCGCTCTGACATTGTTCAACCTTGCTGACACGCTTCTCGGCGGTCTGCCGACAGAATTGATTTCGTCGGCTGGGGGTCAGCTGTTCTACTCCCGCCCTGTCGTCTCAGCCAATGGCGAGCCGACTGTGAAGCTATATACATCCGTTGAGAACGCGCAGCAGGATAAGGGCATTACCATCCCACACGATATTGACCTTGGTGATTCCCGTGTGGTTATCCAGGATTATGACAACCAGCACGAGCAGGACCGGCCTACTCCTTCACCTGCCCCCTCTCGCCCTTTTTCGGTTCTTCGTGCTAATGATGTTCTGTGGCTTTCCCTTACAGCTGCCGAGTATGATCAGACTACGTATGGGTCATCCACCAACCCTATGTATGTCTCGGACACAGTCACATTTGTCAACGTGGCTACTGGTGCTCAGGCTGTTGCCCGCTCCCTTGATTGGTCTAAAGTTACGTTGGACGGCCGCCCCCTTACTACCATCCAGCAGTACTCTAAGACATTCTACGTCCTCCCGCTCCGCGGTAAGCTGTCTTTCTGGGAGGCTGGCACGACCAAGGCTGGCTACCCTTATAATTATAATACAACTGCTAGTGACCAAATTTTGATTGAGAATGCAGCTGGCCACCGTGTTGCTATCTCCACCTACACCACTAGCCTAGGTGCCGGCCCTACCTCTATTTCTGCGGTCGGTGTGTTAGCCCCGCATTCGGCCCTTGCCGTTCTTGAAGATACTGCTGATTACCCAGCCCGTGCCCATACTTTTGATGATTTCTGCCCGGAATGTCGCGCCCTTGGTTTACAGGGTTGCGCTTTTCAGTCTACTGTTGCTGAGCTTCAGCGCCTTAAAATGAAGGTAGGTAAAACCCGGGAGTCT
>BAH08610
------------------------------------------ATGCGCCCTAGGGCTGTTCTGTTGCTGTTCTTCGTGCTTCTGCCTATGCTGCCCGCGCCACCGGCCGGCCAGCCGTCTGGCCGCCGTCGCGGGCGGCGCAGCGGCGGTGCCGGCGGTGGTTTCTGGGGTGACAGGGTTGATTCTCAGCCCTTCGCCCTCCCCTATATTCATCCAACCAACCCCTTCGCCGCCGATGTCGTTTCACAACCCGGGGCTGGAGCTCGCCCTCGACAGCCGCCCCGCCCCCTCGGCTCCGCTTGGCGTGACCAGTCCCAGCGCCCCTCCGTTGCCTCCCGTCGTCGATCTGCCCCAACTGGGGCTGCGCCGCTGACTGCTATATCACCAGCCCCTGACACAGCCCCTGTGCCTGATGTTGATTCACGAGGTGCTATTTTGCGCCGGCAGTACAATCTGTCTACGTCCCCGCTTACGTCATCTGTTGCTTCTGGTACTAATTTGGTTCTCTATGCCGCCCCATTGAATCCTCTTCTACCCCTTCAGGATGGCACTAACACCCATATTATGGCTACTGAGGCATCTAATTATGCCCAGTACCGGGTGGTTCGAGCTACAATCCGCTACCGCCCACTGGTGCCAAATGCTGTCGGCGGCTATGCCATTTCTATCTCTTTTTGGCCCCAGACGACCACCACCCCCACTTCTGTTGATATGAATTCCATTACCTCTACTGATGTCAGGATCCTGGTCCAGCCCGGTATCGCCTCCGAGTTGGTCATTCCCAGTGAGCGTCTCCATTATCGCAACCAAGGT---------TGGCGCTCTGTTGAGACCACAGGTGTTGCTGAGGAGGAGGCCACTTCTGGCCTTGTGATGCTCTGCATTCACGGCTCCCCTGTTAATTCTTACACCAATACACCTTATACCGGTGCGCTGGGGCTCCTTGATTTTGCACTAGAGCTCGAATTCAGGAACCTGACACCCGGGAACACTAACACCCGTGTATCCCGGTACACTAGCACAGCCCGTCACCGGCTGCGCCGTGGTGCTGACGGGACCGCTGAGCTTACTACTACGGCGGCCACGCGTTTTATGAAGGATCTGCATTTTACTGGCACAAATGGAGTTGGTGAGGTGGGCCGAGGAATCGCTCTGACATTGTTCAATCTTGCTGATACGCTTCTTGGCGGTTTACCGACAGAATTAATTTCGTCGGCTGGGGGTCAGTTGTTTTACTCCCGCCCTGTCGTCTCAGCCAATGGCGAGCCGACTGTGAAGCTATATACATCTGTTGAGAATGCGCAGCAGGATAAGGGCATTACCATCCCACACGACATAGACCTCGGTGACTCTCGTGTGGTTATCCAGGACTATGATAACCAGCATGAGCAGGATCGGCCCACTCCTTCACCTGCCCCCTCTCGCCCTTTTTCGGTCCTTCGTGCTAATGATGTTTTGTGGCTCTCCCTTACCGCCGCCGAGTATGACCAGACTACATATGGGTCATCCACCAACCCTATGTATGTCTCTGACACAGTCACATTTGTTAACGTAGCTACTGGAGCTCAGGCTGTTGCCCGTTCCCTTGATTGGTCTAAAGTTACTCTGGATGGCCGTCCCCTCACTACTATTCAGCAGTATTCCAAGACATTCTATGTCCTCCCACTCCGTGGTAAGCTATCTTTCTGGGAGGCTGGCACGACCAAGGCTGGTTATCCTTATAATTATAACACAACTGCTAGTGATCAGATCTTAATTGAGAATGCAGCCGGTCACCGTGTTGCTATCTCTACCTACACCACTAGCCTTGGTGCTGGTCCCACCTCTATTTCTGCGGTCGGCGTATTAGCTCCGCACTCGGCTCTTGCTGTTCTTGAGGATACTGTTGACTATCCTGCCCGTGCCCATACTTTTGATGACTTCTGCCCGGAATGTCGCATCCTTGGCCTGCAGGGTTGCGCTTTTCAGTCTACTATTGCTGAGCTTCAGCGCCTTAAAATGAAGGTAGGTAAAACCCGGGAGTCT
>ACH87954
------------------------------------------ATGTGCCCTAGGGCTGTTCTGTTGCTGTTCTTCGTGTTTCTGCCTATGCTGCCCGCGCCACCGGCCGGCCAGCCGTCTGGCCGCCGTCGTGGGCGGCGCAGCGGCAGTGCCGGCGGTGGTTTCTGGGGTGACAGGGTTGATTCTCAGCCCTTCGCCCTCCCCTATATTCATCCAACCAACCCCTTTGCCGCCGACGTTGTATCACAACCCGGGGCTGGAGCTCGCCCTCGACAGCCGGCCCGCCCCCTCGGCTCCTCTTGGCGCGACCAGTCCCAGCGCCCCCCCGCTGCCCCCCGTCGTCGATCTACCCCAGCTGGGGCTGCGCCGCTAACTGCTGTTTCGCCTGCGCCTGATACGGCCCCAGTTCCTGATGTTGACTCTCGCGGTGCTATTTTGCGCCGCCAGTATAATCTGTCCACCTCCCCCTTGACTTCGTCTGTCGCCTCTGGGACCAATCTTGTTTTGTATGCCGCTCCGCTCAACCCCCTTCTGCCCCTCCAGGATGGCACCAATACCCATATCATGGCGACTGAGGCGTCTAATTACGCCCAATATCGAGTCGTCCGGGCTACAATTCGCTATCGCCCTCTGGTGCCGAATGCCGTTGGTGGCTATGCAATATCTATCTCCTTCTGGCCCCAGACCACGACTACACCCACTTCTGTTGACATGAACTCTATCACTTCTACTGATGTTAGGATCCTAGTCCAGCCTGGTATAGCCTCTGAGCTGGTTATCCCGAGTGAGCGCCTCCATTACCGTAATCAAGGC---------TGGCGCTCTGTTGAGACCTCGGGTGTGGCCGAGGAGGAGGCGACATCAGGCTTAGTTATGCTTTGTATCCATGGTTCCCCTGTTAATTCTTATACCAATACGCCCTACACTGGGGCGTTGGGGCTCCTTGATTTTGCACTTGAGCTTGAATTTAGAAATCTAACCCCTGGGAATACTAACACCCGTGTGTCTCGCTACACTAGTACGGCCCGACACCGTTTGCGTCGCGGCGCCGATGGGACGGCCGAGCTTACAACCACTGCAGCCACACGGTTTATGAAAGATCTGCATTTTACTGGGACGAATGGCGTTGGCGAGGTGGGTCGTGGTATAGCCCTAACGTTATTTAATCTTGCTGATACACTTCTCGGCGGGCTGCCGACAGAATTGATTTCGTCGGCCGGAGGCCAACTGTTTTACTCCCGTCCGGTTGTCTCAGCCAATGGCGAGCCGACTGTTAAGTTATACACCTCCGTCGAGAATGCACAGCAGGACAAGGGTATTGCCATACCACACGATATAGATTTAGGGGATTCCCGTGTGGTCATCCAGGACTATGATAACCAACATGAACAGGACCGGCCTACCCCGTCGCCAGCTCCGTCCCGGCCTTTCTCGGTCCTCCGAGCTAATGATGTTCTGTGGCTCTCTTTGACTGCAGCTGAATATGACCAGACTACTTATGGCTCGTCGACTAACCCCATGTATGTCTCAGACACCGTCACATTTGTTAATGTGGCGACGGGTGCCCAGGCGGTTGCTCGTTCCCTTGATTGGTCCAAGGTCACTCTGGACGGTCGGCCTCTCACTACCATCCAGCAGTATTCCAAGACGTTTTATGTGCTGCCGCTTCGTGGCAAGCTCTCTTTTTGGGAGGCTGGTACGACCAAAGCCGGCTATCCCTACAATTACAACACCACCGCTAGTGACCAAATTCTAATTGAAAATGCAGCTGGCCACCGCGTTGCTATATCCACTTACACTACCAGCCTTGGTGCTGGCCCTGTGTCCGTATCTGCGGTTGGCGTTCTTGCCCCGCATTCTGCTTTAGCCATGCTTGAAGATACTGTTGATTATCCTGCTCGTGCTCATACTTTCGATGATTTTTGCCCTGAGTGCCGCACTCTCGGCCTACAGGGTTGTGCTTTCCAATCTACTGTCGCTGAGCTTCAGCGCCTTAAAATGAAGGTAGGTAAGACCCGGGAGTCT
>BAD74180
------------------------------------------ATGCGCCCTAGGGCTGTTCTGTTGCTGTTCTTCGTGCTTTTGCCTATGCTGCCCGCGCCACCGGCCGGCCAGCCGTCTGGCCGCCGTCGTGGGCGGCGCAGCGGCGGTGCCGGCAGTGGTTTCTGGGGTGACAGGGTTGATTCTCAGCCCTTCGCCCTCCCCTATATTCATCCAACCAACCCCTTCGCCGCCGATGTCGTTTCACAATCCGGGGCTGGAGTCCGCCCTCGGCAGCCGCCCCGCCCCCTTGGCTCCGCTTGGCGTGACCAGTCCCAGCGCCCCCCCGCTGCCCCCCGTCGTCGATCTGCCCCAGCTGGGGCTGCGCCGCTGACTGCTATATCACCAGCTCCTGATACAGCCCCTGTACCTGATGTTGACTCTCGTGGTGCTATTCTGCGCCGGCAGTACAACCTGTCCACGTCCCCGCTTACGTCATCTGTCGCCTCGGGTACCAATTTGGTTCTCTATGCTGCCCCATTGAACCCACTTTTACCCCTTCAGGACGGCACCAACACCCATATCATGGCTACTGAGGCATCTAATTACGCCCAGTACCGGGTGGCTCGAGCCACAATCCGTTACCGCCCGCTGGTGCCAAATGCTGTTGGTGGCTATGCTATCTCTATTTCTTTTTGGCCCCAGACAACCACTACCCCTACTTCTGTTGATATGAATTCTATTACTTCTACTGATGTTAGGATTTTGGTCCAGCCTGGTATTGCCTCTGAGTTGGTTATCCCCAGTGAGCGTCTTCACTATCGTAATCAAGGG---------TGGCGCTCTGTTGAGACCACGGGTGTCGCCGAGGAGGAGGCTACCTCTGGCCTGGTAATGCTTTGTATTCATGGTTCGCCAGTCAATTCATATACAAATACACCTTATACTGGGGCACTGGGGCTTCTTGATTTTGCATTGGAGCTTGAATTTAGGAATTTGACACCTGGGAACACCAATACCCGTGTATCCCGATATACCAGCACAGCCCGTCACCGGCTGCGCCGTGGTGCCGATGGGACCGCTGAGCTTACCACTACGGCGGCCACACGTTTTATGAAGGACCTGCATTTCACCGGTACGAATGGAGTCGGTGAGGTGGGCCGAGGTATTGCCCTGACACTGTTTAATCTTGCTGACACGCTTCTCGGTGGTTTGCCGACAGAATTGATTTCGTCGGCTGGGGGCCAGTTGTTCTACTCCCGCCCTGTCGTCTCAGCCAATGGCGAGCCGACTGTAAAGCTATATACATCTGTTGAGAATGCGCAGCAGGATAAGGGTATCACCATCCCGCATGACATAGACCTCGGTGACTCCCGTGTGGTTATCCAGGATTATGATAACCAACACGAGCAGGATCGGCCTACTCCTTCACCTGCCCCCTCTCGTCCTTTTTCAGTTCTTCGTGCCAATGATGTTTTGTGGCTTTCTCTCACTGCTGCTGAGTATGATCAGACTACGTATGGGTCATCCACCAACCCTATGTATGTCTCGGATACAGTCACATTTGTTAATGTGGCCACTGGTGCTCAGGCTGTCGCCCGTTCCCTTGATTGGTCCAAAGTTACTTTGGACGGCCGCCCCCTTACTACTATTCAGCAGTATTCTAAGACATTCTATGTCCTCCCGCTCCGCGGTAAGTTGTCTTTCTGGGAAGCTGGCACGACCAAGGCTGGCTACCCTTATAATTATAACACAACCGCCAGTGATCAAATTCTAGTTGAGAACGCGGCCGGCCACCGTGTTGCTATCTCTACTTACACCACTAGCCTGGGTGCCGGCCCTACCTCCATTTCTGCGGTTGGTGTGCTAGCCCCGCACTCAGCTCTCGCCGTTCTTGAGGATACTGCCGATTACCCCGCCCGCGCCCACACTTTTGATGATTTCTGCCCTGAATGTCGCACCCTTGGATTACAGGGTTGTGCTTTTCAGTCTACTGTCGCTGAGCTTCAGCGCCTTAAAATGAAGGTAGGTAAAACCCGGGAGTCC
>AFB71114
------------------------------------------ATGCGCCCTCGGCCTATTTTGTTGCTGTTCCTCATGTTTCTGCCTATGCTGCCCGCGCCACCGCCCGGTCAGCCGTCTGGCCGCCGTCGTGGGCGGCGCAGCGGCGGTTCCGGCGGTGGTTTCTGGGGTGACCGGGTTGATTCTCAGCCCTTCGCAATCCCCTATATTCATCCAACCAACCCCTTCGCCCCCGATGTCACCGCTGCGGCCGGGGCTGGACCTCGTGTTCGCCAACCCGTCCGACCACTCGGCTCCGCTTGGCGTGACCAGGCCCAGCGCCCCGCCGCTGCCTCACGTCGTAGACCTACTACGGCTGGGGCCGCGCCGCTAGCCGCGGTCGCTCCGGCCCATGACACCCCGCCAGTGCCTGATGTTGACTCTCGCGGCGCCATCCTGCGCCGTCAGTATAACCTATCAACATCTCCCCTCACCTCTTCCGTGGCCACCGGTACTAATCTGGTTCTCTATGCCGCCCCTCTTAGTCCGCTTTTACCCCTCCAGGACGGTACCAATACTCATATAATGGCCACGGAGGCTTCTAATTATGCCCAGTACCGGGTTGCCCGTGCCACAATCCGTTACCGCCCGCTGGTTCCCAATGCTGTCGGCGGTTACGCCATCTCCATCTCATTCTGGCCACAGACCACCACCACCCCGACGTCCGTCGATATGAATTCAATAACTTCGACGGATGTTCGTATTTTAGTCCAGCCCGGCATAGCCTCTGAGCTTGTGATTCCAAGTGAGCGCCTACACTATCGCAACCAAGGT---------TGGCGCTCCGTCGAGACCTCCGGGGTGGCTGAGGAGGAAGCTACCTCTGGTCTCGTTATGCCTTGCATACATGGTTCACCCGTAAATTCCTATACAAATACACCCTATACCGGTGCCCTCGGGCTGTTGGACTTCGCCCTCGAGCTTGAGTTTCGCAACCTTACCCCCGGTAACACCAATACGCGGGTCTCCCGTTATTCCAGCACTGCTCGCCACCGCCTTCGTCGCGGTGCAGAAGGGACTGCCGAGCTCACCACCACGGCTGCTACCCGCTTTATGAAGGACCTTTATTTTACTAGTACTAATGGTGTTGGTGAGATCGGCCGCGGGATAGCCCTTACCCTTTTCAACCTCGCTGACACTCTGCTTGGTGGCCTGCCGACAGAAATGATTTCGTCGGCTGGTGGGCAGCTGTTCTACTCCCGCCCCGTTGTCTCAGCCAATGGCGAGCCGACTGTTAAGCTGTACACATCTGTGGAGAACGCTCAGCAGGATAAGGGTATTGCAATCCCGCATGATATTGACCTCGGAGAATCCCGTGTGGTTATTCAGGATTATGATAATCAACATGAACAAGACCGGCCGACGCCTTCTCCAGCCCCGTCGCGCCCTTTCTCTGTCCTTCGAGCTAATGATGTGCTCTGGCTCTCTCTCACCGCTGCCGAGTATGACCAGTCCACTTACGGCTCTTCGACTGGCCCAGTTTATGTTTCTGACTCTGTGACCCTGGTTAATGTAGCGACCGGCGCGCAGGCCGTTGCTCGGTCGCTCGATTGGACCAAGGTCACACTTGATGGTCGCCCCCTTTCCACCATCCAGCAGTACTCGAAGACTTTCTTTGTTCTGCCGCTCCGCGGTAAGCTCTCTTTCTGGGAGGCAGGTACAACTAAGGCCGGGTACCCCTACAATTATAACACCACTGCTAGTGACCAATTGCTTGTTGAGAATGCCGCCGGGCACCGGGTTGCTATTTCTACTTACACCACTAGCCTAGGTGCCGGCCCCGTTTCCATTTCTGCGGTTGCTGTTTTAGCCCCCCACTCTGCACTAGCACTGCTTGAGGACACCTTGGACTACCCTGCCCGTGCCCATACTTTTGATGACTTTTGCCCAGAGTGCCGCCCTCTCGGCCTCCAGGGCTGCGCTTTCCAGTCCACTGTCGCTGAGCTTCAGCGCCTTAAGATGAAGGTGGGTAAAACTCGGGAGTTA
>AFB71117
------------------------------------------ATGCGCCCTCGGCCTATTTTGCTGCTGCTCCTCATGTTTCTGCCTATGCTGCCCGCGCCACCGCCCGGTCAGCCGTCTGGCCGCCGTCGTGGGCGGCGCAGCGGCGGTTCCGGCGGTGGTTTCTGGGGTGACCGGGTTGATTCTCAGCCCTTCGCC---CCCTATATTCATCCAACCAACCCCTTCGCCCCCGATGTCACCGCTGCGGCCGGGGCTGGACCTCGTGTTCGCCAACCCGTCCGACCACTCGGCTCCGCTTGGCGTGACCAGGCCCAGCGCCCCGCCGCTGCCTCACGTCGTAGACCTACCGCAGCTGGGGCCGCGCCGCTAACCGCGGTCGCTCCGGCCCATGACACCCCGCCAGTGCCTGATGTTGACTCTCGCGGCGCCATCCTGCGCCGTCAGTATAACCTATCAACATCTCCCCTCACCTCTTCCGTGGCCACCGGTACTAATCTGGTTCTCTATGCCGCCCCTCTTAGTCCGCTTTTACCCCTCCAGGACGGCACCAATACTCATATAATGGCCACGGAGGCTTCTAATTATGCCCAGTACCGGGTTGCCCGTGCCACAATCCGTTACCGCCCGCTGGTCCCAAATGCTGTCGGCGGTTACGCCATCTCCATCTCATTCTGGCCGCAGACCACCACCACCCCGACGTCCGTCGATATGAATTCAATAACTTCGACGGATGTTCGTATTTTAGTCCAGCCCGGCATAGCCTCTGAGCTTGTGATTCCAAGTGAGCGCCTACACTATCGCAACCAAGGT---------TGGCGCTCCGTCGAGACCTCCGGGGTGGCTGAGGAGGAAGCTACCTCTGGTCTCGTTATGCTTTGCATACACGGTTCACCCGTAAATTCCTACACAAATACACCCTATACCGGTGCCCTCGGGCTGTTGGACTTCGCCCTCGAGCTTGAGTTCCGCAACCTTACCCCCGGTAACACCAATACGCGGGTCTCCCGTTATTCCAGCACTGCTCGCCACCGCCTTCGTCGCGGTGCAGACGGGACTGCCGAGCTCACCACCACGGCTGCTACCCGCTTTATGAAGGACCTTTATTTTACTAGTACTAATGGTGTTGGTGAGATCGGCCGCGGGATAGCCCTTACCCTTTTCAACCTCGCTGACACTCTGCTTGGTGGCCTGCCGACAGAATTGATTTCGTCGGCTGGTGGCCAGCTGTTCTACTCCCGCCCCGTTGTCTCAGCCAATGGCGAGCCGACTGTTAAGCTGTACACATCTGTGGAGAACGCTCAGCAGGATAAGGGTATTGCAATCCCGCATGATATTGACCTCGGAGAATCCCGTGTGGTTATTCAGGATTATGATAATCAACATGAACAAGACCGGCCGACGCCTTCTCCAGCCCCGTCGCGCCCTTTCTCTGTCCTTCGAGCTAATGATGTGCTCTGGCTCTCTCTCACCGCTGCCGAGTATGACCAGTCCACTTACGGCTCTTCGACTGGCCCAGTTTATGTTTCTGACTCTGTGACCCTGGTTAATGTAGCGACCGGCGCGCAGGCCGTTGCTCGGTCGCTCGATTGGACCAAGGTCACACTTGATGGTCGCCCCCTTTCCACCATCCAGCAGTACTCGAAGACTTTCTTTGTTCTGCCGCTCCGCGGTAAGCTCTCTTTCTGGGAGGCAGGTACAACTAAGGCCGGGTACCCCTACAATTATAACACCACTGCTAGTGACCAATTGCTTGTTGAGAATGCCGCCGGGCACCGGGTTGCTATTTCTACTTACACCACTAGCCTAGGTGCCGGCCCCGTTTCCATTTCTGCGGTTGCTGTTTTAGCCCCCCACTCTGCACTAGCACTGCTTGAGGACACCTTGGACTACCCTGCCCGTGCCCATACTTTTGATGACTTTTGCCCAGAGTGCCGCCCTCTCGGCCTCCAGGGCTGCGCTTTCCAGTCCACTGTCGCTGAGCTTCAGCGCCTTAAGATGAAGGTGGGTAAAACTCGGGAGTTA
>AFB71111
------------------------------------------ATGCGCCCTCGGCCTATTTTGCTGCTGTTCCTCATGTTTCTGCCTATGCTGCCCGCGCCACCGCCCGGTCAGCCGTCTGGCCGCCGTCGTGGGCGGCGCAGCGGCGGTTCCGGCGGTGGTTTCTGGGGTGACCGGGTTGATTCTCAGCCCTTCGCC---CCCTATATTCATCCAACCAACCCCTTCGCCCCCGATGTCACCGCTGCGGCCGGGGCTGGACCTCGTGTTCGCCAACCCGCCCGACCACTCGGTTCCGCTTGGCGTGACCAGGCCCAGCGCCCCGCCGCTGCCTCACGTCGTAGACCTACCACAGCTGGGGCCGCGCCGCTAACTGCGGTCGCTCCGGCCCATGACACCCCGCCAGTGCCTGATGTCGACTCCCGCGGCGCCATCTTGCGCCGTCAGTATAACCTATCAACATCTCCCCTCACCTCTTCCGTGGCCACCGGCACTAACCTGGTTCTTTATGCTGCCCCTCTTAGTCCGCTTTTACCTCTCCAGGACGGCACCAATACTCATATAATGGCCACGGAGGCTTCTAATTATGCTCAGTACCGGGTTGCCCGTGCCACAATCCGTTACCGCCCGCTGGTCCCAAATGCTGTCGGCGGCTATGCCATCTCCATCTCATTCTGGCCGCAGACCACCACCACCCCGACGTCCGTCGATATGAATTCAATAACTTCGACGGATGTTCGCATTCTAGTCCAGCCCGGCATAGCCTCTGAGCTTGTGATCCCAAGTGAGCGCCTACATTATCGCAACCAAGGT---------TGGCGCTCCGTCGAGACCTCCGGGGTGGCTGAGGAGGAAGCTACCTCTGGTCTCGTTATGCTTTGCATACACGGTTCACCCGTAAATTCTTATACTAACACACCTTATACCGGTGCCCTCGGGCTGTTGGACTTCGCTCTTGAGCTTGAGTTCCGCAACCTTACCCCCGGTAACACCAACACGCGGGTCTCCCGTTATTCCAGCACTGCTCGCCACCGCCTTCGTCGCGGTGCGGACGGGACTGCCGAGCTTACCACCACGGCTGCTACCCGCTTCATGAAGGACCTTTATTTTACTAGTACTAATGGTGTTGGTGAGATCGGCCGCGGGATAGCCCTTACCCTTTTCAACCTTGCTGACACTCTACTTGGTGGCCTGCCGACAGAATTGATTTCGTCGGCCGGTGGCCAGCTGTTCTACTCCCGCCCCGTTGTCTCAGCCAATGGCGAGCCGACTGTTAAGCTGTATACATCTGTAGAGAACGCTCAGCAGGATAAGGGTATTGCAATCCCGCATGATATTGACCTCGGAGAATCCCGTGTGGTTATTCAGGATTATGATAATCAACATGAACAAGACCGGCCGACGCCCTCTCCAGCCCCGTCGCGCCCTTTCTCTGTCCTTCGAGCTAATGATGTGCTTTGGCTCTCTCTCACCGCTGCCGAGTATGACCAGTCCACTTATGGCTCTTCGACTGGCCCAGTTTATGTTTCTGACTCTGTGACCCTGGTTAATGTTGCGACCGGTGCGCAGGCCGTTGCTCGGTCGCTCGATTGGACTAGGGTCACACTTGATGGTCGCCCCCTTTCCACCATCCAGCAGTACTCGAAGACCTTCTTTGTCCTGCCGCTCCGCGGTAAGCTCTCTTTCTGGGAGGCAGGTACAACTAAGGCCGGGTATCCCTATAATTATAACACCACTGCTAGCGACCAATTGCTCGTTGAGAATGCTGCCGGGCACCGGGTCGCTATTTCTACTTACACCACTAGCCTGGGTGCCGGCCCTGTTTCCATTTCCGCGGTTGCTGTTTTAGCCCCCCACTCTGCGCTAGCACTGCTTGAGGATACCTTGGACTACCCTGCTCGCGCCCATACTTTTGATGACTTCTGCCCAGAGTGCCGCCCCCTTGGCCTCCAGGGCTGCGCTTTCCAGTCTACTGTCGCTGAGCTCCAGCGCCTTAAGATGAAGGTGGGTAAAACTCGGGAGTTA
>BAD74183
------------------------------------------ATGCGCCCTAGGGCTGTTCTGTTGCTGTTCTTCGTGCTTTTGCCTATGCTGCCCGCGCCACCGGCCGGCCAGCCGTCTGGCCGCCGTCGTGGGCGGCGCAGCGGCGGTGCCGGCAGTGGTTTCTGGGGTGACAGGGTTGATTCTCAGCCCTTCGCCCTCCCCTATATTCATCCAACCAACCCCTTCGCCGCCGATGTCGTTTCACAATCCGGGGCTGGAGTCCGCCCTCGGCAGCCGCCCCGCCCCCTTGGCTCCGCTTGGCGTGACCAGTCCCAGCGCCCCCCCGCTGCCCCCCGTCGTCGATCTGCCCCAGCTGGGGCTGCGCCGCTGACTGCTATATCACCAGCTCCTGATACAGCCCCTGTACCTGATGTTGACTCTCGTGGTGCTATTCTGCGCCGGCAGTACAACCTGTCCACGTCCCCGCTTACGTCATCTGTCGCCTCGGGTACCAATTTGGTTCTCTATGCTGCCCCATTGAACCCACTTTTACCCCTTCAGGACGGCACCAACACCCATATCATGGCTACTGAGGCATCTAATTACGCCCAGTACCGGGTGGCTCGAGCCACAATCCGTTACCGCCCGCTGGTGCCAAATGCTGTTGGTGGCTATGCTATCTCTATTTCTTTTTGGCCCCAGACAACCACTACCCCTACTTCTGTTGATATGAATTCTATTACTTCTACTGATGTTAGGATTTTGGTCCAGCCTGGTATTGCCTCTGAGTTGGTTATCCCCAGTGAGCGTCTTCACTATCGTAATCAAGGG---------TGGCGCTCTGTTGAGACCACGGGTGTCGCCGAGGAGGAGGCTACCTCTGGCCTGGTAATGCTTTGTATTCATGGTTCGCCAGTCAATTCATATACAAATACACCTTATACTGGGGCACTGGGGCTTCTTGATTTTGCATTGGAGCTTGAATTTAGGAATTTGACACCTGGGAACACCAATACCCGTGTATCCCGATATACCAGCACAGCCCGTCACCGGCTGCGCCGTGGTGCCGATGGGACCGCTGAGCTTACCACTACGGCGGCCACACGTTTTATGAAGGACCTGCATTTCACCGGTACGAATGGAGTCGGTGAGGTGGGCCGAGGTATTGCCCTGACACTGTTTAATCTTGCTGACACGCTTCTCGGTGGTTTGCCGACAGAATTGATTTCGTCGGCTGGGGGCCAGTTGTTCTACTCCCGCCCTGTCGTCTCAGCCAATGGCGAGCCGACTGTAAAGCTATATACATCTGTTGAGAATGCGCAGCAGGATAAGGGTATCACCATCCCGCATGACATAGACCTCGGTGACTCCCGTGTGGTTATCCAGGATTATGATAACCAACACGAGCAGGATCGGCCTACTCCTTCACCTGCCCCCTCTCGTCCTTTTTCAGTTCTTCGTGCCAATGATGTTTTGTGGCTTTCTCTCACTGCTGCTGAGTATGATCAGACTACGTATGGGTCATCCACCAACCCTATGTATGTCTCGGATACAGTCACATTTGTTAATGTGGCCACTGGTGCTCAGGCTGTCGCCCGTTCCCTTGATTGGTCCAAAGTTACTTTGGACGGCCGCCCCCTTACTACTATTCAGCAGTATTCTAAGACATTCTATGTCCTCCCGCTCCGCGGTAAGTTGTCTTTCTGGGAAGCTGGCACGACCAAGGCTGGCTACCCTTATAATTATAACACAACCGCCAGTGATCAAATTCTAGTTGAGAACGCGGCCGGCCACCGTGTTGCTATCTCTACTTACACCACTAGCCTGGGTGCCGGCCCTACCTCCATTTCTGCGGTTGGTGTGCTAGCCCCGCACTCAGCTCTCGCCGTTCTTGAGGATACTGCCGATTACCCCGCCCGCGCCCACACTTTTGATGATTTCTGCCCTGAATGTCGCACCCTTGGATTACAGGGTTGTGCTTTTCAGTCTACTGTCGCTGAGCTTCAGCGCCTTAAAATGAAGGTAGGTAAAACCCGGGAGTCC
>BAB63941
------------------------------------------ATGCGCCCTAGGGCTGTTCTGTTGTTGCTCTTCGTGCTTCTGCCTATGCTGCCCGCGCCACCGGCCGGCCAGCCGTCTGGCCGCCGTCGTGGGCGGCGCAGCGGCGGTGCCGGCGGTGGTTTCTGGGGTGACAGGGTTGATTCTCAGCCCTTCGCCCTCCCCTATATTCATCCAACCAACCCCTTCGCCGCCGATGTCGTTTCACAATCCGGGGCTGGAGCTCGCCCTCGACAGCCGCCCCGCCCCCTTGGCTCCGCTTGGCGCGACCAGTCCCAGCGCCCCACCGCTGCCCCCCGTCGTCGACCTGCCCCAGCTGGGGCTGCGCCGCTGACTGCTACATCACCAGCTCCTGACACAGCTCCTGTGCCTGATGTCGACTCACGCGGCGCTATTTTGCGTCGGCAGTATAATCTGTCCACGTCCCCGCTTACGTCATCTGTCGCCTCGGGTACTAATTTGGTTCTCTATGCCGCCCCATTGAACCCACTCCTACCCCTCCAGGATGGCACCAACACCCACATCATGGCTACCGAGGCATCTAATTATGCCCAGTACCGGGTGGTTCGAGCTACAATCCGTTATCGCCCGTTGGTACCAAATGCTGTTGGTGGTTATGCCATCTCTATTTCCTTTTGGCCTCAGACAACCACTACCCCCACCTCTGTTGATATGAATTCTATTACCTCTACTGATGTTAGGATCTTAGTCCAGCCCGGTATTGCCTCCGAGTTGGTCATTCCCAGTGAGCGTCTTCATTATCGTAATCAAGGC---------TGGCGCTCTGTCGAGACCACGGGTGTCGCCGAGGAGGAGGCTACCTCTGGCCTGGTAATGCTTTGCATTCATGGGTCTCCTGTCAATTCTTACACAAATACACCTTATACTGGAGCACTGGGGCTTCTTGATTTTGCATTAGAGCTTGAGTTTAGGAATTTGACACCTGGGAACACTAATACCCGTGTGTCCCGATATACCAGCACAGCCCGCCACCGGCTGCGCCGTGGTGCCGACGGGACCGCTGAGCTTACCACTACGGCGGCCACGCGTTTTATGAAGGACCTGCATTTCACCGGTACGAATGGAGTTGGTGAGGTGGGCCGAGGCATAGCCCTGACACTGTTCAATCTTGCTGATACGCTTCTCGGTGGTCTGCCGACAGAATTGATTTCGTCGGCTGGGGGCCAGTTGTTCTACTCCCGCCCTGTCGTCTCAGCCAATGGCGAACCGACTGTAAAGTTATATACATCTGTTGAGAATGCACAGCAGGATAAGGGTATCACCATCCCACACGATATAGACCTCGGTGATTCTCGTGTGGTCATCCAGGACTATGATAACCAGCACGAGCAGGACCGACCTACCCCCTCACCCGCCCCCTCTCGTCCATTCTCGGTTCTTCGCGCTAATGATGTTCTGTGGCTCTCTCTTACCGCTGCCGAGTATGACCAGACTACGTATGGGTCATCTACCAACCCCATGTATGTCTCGGACACAGTCACATTTGTTAACGTGGCCACTGGTGCTCAGGCTGTTGCTCGCTCCCTTGATTGGTCTAAAGTTACCTTGGACGGTCGCCCCCTCACTACTATTCAGCAGTATTCTAAGACATTCTACGTTCTCCCGCTTCGTGGAAAGTTGTCTTTTTGGGAGGCTGGCACGACCAAGGCTGGTTATCCTTATAATTATAATACAACTGCTAGTGATCAGATTTTAATAGAGAACGCAGCTGGCCATCGTGTCGCTATCTCTACTTACACTACCAGCCTGGGCGCCGGCCCCACTTCTATCTCTGCGGTCGGTGTGTTAGCCCCGCACTCAGCCCTTGCTGTTCTTGAGGATACCGCCGATTACCCCGCTCGTGCCCATACTTTTGATGACTTCTGCCCGGAATGTCGCACCCTTGGTTTGCAGGGCTGCGCTTTCCAGTCTACTATTGCTGAGCTTCAGCGCCTTAAAATGAAGGTAGGTAAAACCCGGGAGTTC
>AAA45736
------------------------------------------ATGCGCCCTCGGCCTATTTTGTTGCTGCTCCTCATGTTTTTGCCTATGCTGCCCGCGCCACCGCCCGGTCAGCCGTCTGGCCGCCGTCGTGGGCGGCGCAGCGGCGGTTCCGGCGGTGGTTTCTGGGGTGACCGGGTTGATTCTCAGCCCTTCGCAATCCCCTATATTCATCCAACCAACCCCTTCGCCCCCGATGTCACCGCTGCGGCCGGGGCTGGACCTCGTGTTCGCCAACCCGCCCGACCACTCGGCTCCGCTTGGCGTGACCAGGCCCAGCGCCCCGCCGTTGCCTCACGTCGTAGACCTACCACAGCTGGGGCCGCGCCGCTAACCGCGGTCGCTCCGGCCCATGACACCCCGCCAGTGCCTGATGTCGACTCCCGCGGCGCCATCTTGCGCCGGCAGTATAACCTATCAACATCTCCCCTTACCTCTTCCGTGGCCACCGGCACTAACCTGGTTCTTTATGCCGCCCCTCTTAGTCCGCTTTTACCCCTTCAGGACGGCACCAATACCCATATAATGGCCACGGAAGCTTCTAATTATGCCCAGTACCGGGTTGCCCGTGCCACAATCCGTTACCGCCCGCTGGTCCCCAATGCTGTCGGCGGTTACGCCATCTCCATCTCATTCTGGCCACAGACCACCACCACCCCGACGTCCGTTGATATGAATTCAATAACCTCGACGGATGTTCGTATTTTAGTCCAGCCCGGCATAGCCTCTGAGCTTGTGATCCCAAGTGAGCGCCTACACTATCGTAACCAAGGC---------TGGCGCTCCGTCGAGACCTCTGGGGTGGCTGAGGAGGAGGCTACCTCTGGTCTTGTTATGCTTTGCATACATGGCTCACTCGTAAATTCCTATACTAATACACCCTATACCGGTGCCCTCGGGCTGTTGGACTTTGCCCTTGAGCTTGAGTTTCGCAACCTTACCCCCGGTAACACCAATACGCGGGTCTCCCGTTATTCCAGCACTGCTCGCCACCGCCTTCGTCGCGGTGCGGACGGGACTGCCGAGCTCACCACCACGGCTGCTACCCGCTTTATGAAGGACCTCTATTTTACTAGTACTAATGGTGTCGGTGAGATCGGCCGCGGGATAGCCCTCACCCTGTTCAACCTTGCTGACACTCTGCTTGGCGGCCTGCCGACAGAATTGATTTCGTCGGCTGGTGGCCAGCTGTTCTACTCCCGTCCCGTTGTCTCAGCCAATGGCGAGCCGACTGTTAAGTTGTATACATCTGTAGAGAATGCTCAGCAGGATAAGGGTATTGCAATCCCGCATGACATTGACCTCGGAGAATCTCGTGTGGTTATTCAGGATTATGATAACCAACATGAACAAGATCGGCCGACGCCTTCTCCAGCCCCATCGCGCCCTTTCTCTGTCCTTCGAGCTAATGATGTGCTTTGGCTCTCTCTCACCGCTGCCGAGTATGACCAGTCCACTTATGGCTCTTCGACTGGCCCAGTTTATGTTTCTGACTCTGTGACCTTGGTTAATGTTGCGACCGGCGCGCAGGCCGTTGCCCGGTCGCTCGATTGGACCAAGGTCACACTTGACGGTCGCCCCCTCTCCACCATCCAGCAGTACTCGAAGACCTTCTTTGTCCTGCCGCTCCGCGGTAAGCTCTCTTTCTGGGAGGCAGGCACAACTAAAGCCGGGTACCCTTATAATTATAACACCACTGCTAGCGACCAACTGCTTGTCGAGAATGCCGCCGGGCACCGGGTCGCTATTTCCACTTACACCACTAGCCTGGGTGCTGGTCCCGTCTCCATTTCTGCGGTTGCCGTTTTAGCCCCCCACTCTGCGCTAGCATTGCTTGAGGATACCTTGGACTACCCTGCCCGCGCCCATACTTTTGATGATTTCTGCCCAGAGTGCCGCCCCCTTGGCCTTCAGGGCTGCGCTTTCCAGTCTACTGTCGCTGAGCTTCAGCGCCTTAAGATGAAGGTGGGTAAAACTCGGGAGTTG
>BAC79252
ATGAATAACATGTTCTTTTGCTCTGTGCATGGAGATGCCACCATGCGCTCTCGGGCTCTTCTGTTTCTGCTCTTCGTGCTTCTGCCTATGCTGCCCGCGCCACCGGCCGGTCAGCCGTCTGGCCGTCGCCGCGGGCGGCGCAGCGGCGGTGCCGGCGGTGGTTTCTGGGGTGACCGGGTTGATTCTCAGCCCTTCGCCCTCCCCTATATTCATCCAACCAACCCCTTCGCATCTGACATACCAACCGCAGCCGGGTCTGGAGCTCGCCCTCGGCAGCCGGCCCGTCCACTCGGCTCCGCTTGGCGTGACCAGTCCCAGCGCCCCGCCGCTCCCGCCCGCCGTCGATCTGCCCCAGCTGGGGCTTCGCCGCTGACTGCTGTGGCCCCGGCCCCTGATACCGCCCCTGTGCCCGACGTTGACTCCCGCGGCGCTATACTACGCCGCCAGTATAATCTATCAACATCCCCGCTTACGTCTACCATCGCTACTGGCACCAATCTTGTTTTATATGCTGCTCCCCTGAGCCCTCTGCTTCCGCTTCAAGATGGGACTAACACTCATATTATGGCCACTGAAGCATCAAATTACGCCCAGTACCGCGTTGTCCGTGCCACCATCCGGTATCGCCCACTTGTGCCGAATGCTGTTGGCGGGTACGCTATATCTATTTCTTTCTGGCCCCAGACTACAACTACCCCAACATCTGTCGATATGAATTCTATTACCTCTACTGATGTTCGGATTCTTGTTCAGCCTGGTATCGCCTCCGAGCTTGTGATTCCCAGTGAGCGCCTGCACTACCGCAATCAGGGC---------TGGCGCTCGGTTGAGACCTCTGGTGTCGCGGAGGAGGAGGCGACCTCCGGCCTTGTTATGCTCTGCATCCATGGATCACCTGTGAACTCTTACACTAATACACCTTATACTGGTGCTCTTGGCTTACTCGATTTCGCACTTGAACTTGAGTTCCGTAATTTGACACCCGGTAACACGAATACGCGCGTTTCCCGTTATTCGAGTAGCGCGCGCCACAAGCTACGTCGTGGGCCCGACGGTACTGCTGAGCTAACCACCACTGCTGCTACACGGTTTATGAAAGATCTTCACTTCACAGGGACCAATGGTGTTGGTGAGGTCGGTCGCGGTATAGCGCTAACTCTGTTTAATCTTGCTGACACGCTTCTCGGCGGGCTCCCGACAGAATTGATTTCGTCGGCTGGTGGCCAGCTATTTTACTCTCGCCCCGTCGTCTCAGCCAATGGCGAGCCGACAGTGAAGCTTTACACTTCAGTCGAGAACGCCCAGCAGGATAAGGGTATAGCTATTCCACATGATATCGACCTTGGTGAGTCTCGAGTTGTCATCCAGGATTACGATAACCAGCACGAGCAGGACCGTCCCACCCCGTCTCCAGCCCCTTCCCGCCCTTTTTCTGTCCTCCGCGCTAATGATGTGCTTTGGCTCTCACTTACAGCTGCTGAGTATGATCAGACTACTTATGGTTCTTCCACTAATCCTATGTATGTCTCTGATACTGTGACATTTGTCAATGTGGCGACTGGTGCTCAGGGGGTCTCTCGCTCTCTGGACTGGTCTAAAGTCACCCTTGATGGGCGTCCACTTACTACTATCCAGCAGTACTCTAAGACCTTCTTTGTTCTGCCCCTCCGTGGCAAGCTCTCTTTCTGGGAGGCTGGCACCACTAAGGCCGGCTACCCTTATAATTATAATACCACTGCCAGTGACCAGATCTTGATTGAAAATGCAGCCGGTCACCGTGTTTGTATCTCAACCTACACTACTAATCTTGGCTCTGGCCCTGTTTCTATTTCTTCTGTCGGTGTCCTTGCACCTCATTCTGCGCTGGCCGCTTTAGAGGACACTGTTGATTATCCTGCTCGCGCCCACACCTTTGATGATTTCTGCCCTGAGTGCCGTACGCTCGGCCTTCAGGGCTGTGCTTTTCAATCAACTGTTGCTGAGCTGCAGCGTCTTAAAATGAAGGTGGGTAAAACCCGGGAGTAT
>BAH59609
ATGAATAACATGTTTTTGTGCATCGCCCATGGGATCACC---ATGCGCCCTAGGGCTGTTCTGTTGCTGTTCTTCGTGCTTCTGCCTATGCTGCCCGCGCCACCGGCCGGCCAGCCGTCTGGCCGCCGTCGTGGGCGGCGCAGCGGCGGTGCCGGCGGTGGTTTCTGGGGTGACAGGGTTGATTCTCAGCCCTTCGCCCTCCCCTATATTCATCCAACCAACCCCTTTGCCGCCGATGTCGTTTCACAATCCGGGGCTGGAGCTCGCCCTCGACAGCCGCCCCGCCCCCTCGGCTCCGCTTGGCGCGACCAGTCCCAGCGCCCCTCCGCTGCCCCCCGTCGTCGATCTGCCCCAGCTGGGGCTGCGCCGTTGACTGCTATCTCACCAGCCCCTGACACAGCCCCTGTACCTGATGTTGATTCACGTGGTGCTATTCTGCGCCGGCAGTACAATTTGTCTACATCTCCGCTCACGTCATCTGTTGCCTCTGGTACTAATTTAGTTCTTTATGCTGCCCCACTGAATCCTCTTTTACCCCTCCAGGATGGCACCAACACCCATATTATGGCTACCGAGGCATCTAATTATGCCCAGTACCGGGTGGTTCGAGCTACAATCCGTTACCGCCCGCTGGTGCCGAATGCTGTTGGTGGTTATGCCATTTCCATTTCTTTTTGGCCCCAGACAACCACTACCCCTACTTCTGTTGACATGAACTCTATTACTTCTACTGATGTTAGGATTCTAGTCCAGCCCGGTATTGCCTCCGAGCTGGTCATCCCCAGTGAGCGTCTTCATTATCGCAATCAAGGT---------TGGCGCTCTGTCGAGACCACTGGTGTCGCCGAGGAGGAGGCTACTTCAGGCCTGGTAATGCTTTGTATTCATGGCTCTCCTGTCAATTCTTACACTAATACACCTTATACCGGTGCACTGGGGCTTCTTGATTTTGCATTAGAGCTTGAATTCAGGAATTTGACACCCGGGAACACCAACACCCGCGTATCCCGGTATACTAGCACAGCCCGCCATCGGCTGCGCCGCGGTGCCGACGGGACTGCTGAGCTTACTACTACAGCGGCCACGCGTTTTATGAAGGACTTGCATTTCACCGGTACGAATGGAGTCGGTGAAGTGGGCCGAGGCATTGCTCTGACACTGTTCAACCTTGCTGATACGCTTCTCGGCGGCCTGCCGACAGAATTGATTTCGTCGGCTGGGGGTCAGCTGTTTTACTCCCGCCCTGTTGTCTCAGCCAATGGCGAGCCGACTGTAAAGTTATACACATCTGTTGAGAATGCACAGCAGGATAAGGGCATCACTATTCCACATGATATAGACCTCGGTGATTCCCGTGTGGTTATCCAGGACTATGATAACCAGCACGAGCAGGACCGGCCTACTCCTTCACCCGCTCCCTCTCGCCCTTTTTCAGTTCTTCGTGCTAACGACGTTTTGTGGCTATCTCTTACTGCAGCCGAGTACGACCAGACTACGTATGGGTCATCCACCAACCCTATGTACGTCTCGGATACAGTCACATTTGTCAACGTGGCCACTGGCGCTCAGGCTGTCGCCCGCTCCCTTGATTGGTCTAAAGTTACTCTGGACGGCCGTCCCCTCACTACCATCCAGCAGTATTCTAAGACATTCTACGTCCTCCCGCTCCGTGGTAAGCTGTCTTTCTGGGAAGCTGGCACGACCAAGGCTGGTTATCCTTATAACTACAATACAACTGCTAGTGATCAAATTTTAATCGAAAATGCAGCCGGCCATCGTGTTGCTATCTCTACCTATACCACTAGCCTGGGTGCCGGTCCCACCTCTATCTCTGCGGTCGGTGTACTAGCCCCGCACTCGGCTCTTGCTGTTCTTGAGGATACTACCGACTACCCCGCCCGTGCTCACACTTTCGATGATTTCTGCCCGGAATGCCGCACCCTTGGTTTGCAGGGTTGCGCTTTCCAGTCTACTATCGCTGAGCTTCAGCGCCTTAAAATGAAGGTAGGTAAAACCCGGGAGTCT
>AAO67359
------------------------------------------ATGTGCCCTCGGGCTGTTTTGCTGTTGTTCCTCGTGCTTTTGCCTATGCTGCCCGCGCCACCGGCCGGCCAGCCGTCTGGCCGCCGTTGTGGGCGGCGCAGCGGCGGTACCGGCGGTGGTTTCTGGGGTGACAGGGTTGATTCTCAGCCCTTCGCCCTCCCCTATATTCATCCAACCAACCCCTTTGCCGCCGACGTCATTTCACAACCCGGGGCTGGAGCTCGCCCTCGACAGGCGCCCCGCCCCCTCGGCTCCTCTTGGCGTGACCAGTCCCAGCGCCCCTCCGCTGCCCCCCGTCGTCGATCTACCCCAGCTGGGGCTGCGCCGTTGACTGCTGTGTCACCTGCACCTGACACAGCCCCAGTCCCCGATGTTGATTCGCGCGGCGCTATCTTGCGCCGCCAGTATAATCTGTCCACCTCCCCTTTAACYTCCTCTGTGGCTTCAGGTACAAATCTTGTTCTGTATGCCGCTCCACTCAATCCCCTTCTACCCCTCCAGGACGGCACTAACACCCATATTATGGCAACCGAGGCGTCTAATTACGCCCAGTATCGGGTTGTTCGGGCAACGATCCGTTATCGCCCGCTGGTGCCGAATGCTGTTGGTGGTTATGCAATTTCCATCTCYTTTTGGCCTCAGACCACAACCACCCCGACCTCTGTGGATATGAATTCTATCACCTCTACTGATGTCAGAATATTGGTCCAACCTGGCATAGCYTCTGAGTTGGTTATCCCGAGCGAACGGCTTCATTACCGCAATCARGGC---------TGGCGCTCTGTGGAGACCTCGGGTGTGGCCGAAGAGGAGGCTACTTCCGGTCTGGTTATGCTTTGCATTCATGGCTCTCCTGTTAACTCCTATACTAATACGCCCTATACCGGGGCATTGGGGCTTCTTGATTTTGCACTTGAGCTTGAGTTTAGGAACTTGACCCCCGGGAACACTAACACCCGTGTGTCCCGCTATACTAGTACAGCTCGCCACCGCCTACGCCGAGGTGCGGACGGGACTGCTGAGCTTACAACTACTGCTGCCACACGTTTCATGAAGGACCTGCATTTTACTGGAACAAATGGCGTCGGCGAGGTTGGCCGCGGTATTGCCTTGACCTTATTTAATCTTGCTGACACACTTCTTGGCGGTCTGCCGACAGAATTGATTTCGTCGGCTGGGGGTCAATTGTTTTACTCCCGTCCTGTCGTCTCAGCCAATGGCGAGCCGACTGTTAAACTGTACACCTCCGTCGAGAATGCACAGCAGGATAAGGGTATTGCCATACCGCATGATATAGACTTAGGGGACTCTCGTGTGGTTATCCAGGACTATGACAATCAACATGAGCAGGATAGACCCACTCCATCACCTGCCCCGTCTCGCCCTTTTTCGGTTCTCCGTGCTAATGATGTTTTGTGGCTTTCACTCACCGCCGCTGAGTACGATCAGACTACTTACGGCTCGTCAACCAACCCCATGTATGTTTCAGACACTGTTACTTTTGTCAATGTGGCCACGGGTGCTCAGGCCGTGGCCCGCTCACTGGACTGGTCTAAGGTCACCTTGGACGGCCGGCCCCTTACTACTATCCAGCAATATTCTAAGACATTTTATGTACTCCCGCTCCGCGGGAAGTTGTCTTTTTGGGAGGCTGGTACTACTAAGGCTGGTTACCCCTATAACTATAACACCACTGCTAGTGATCAGATCCTGATTGAAAATGCGGCGGGTCACCGTGTTGCAATTTCTACTTACACCACTAGTCTTGGTGCTGGGCCTGTGTCTGTGTCCGCGGTTGGTGTGCTTGCTCCACACTCTGCTCTAGCTGCGCTTGAAGATACTATTGATTACCCCGCCCGTGCTCATACCTTTGATGATTTCTGCCCCGAGTGCCGTAATCTTGGCTTGCAGGGCTGTGCTTTCCAATCTACTATTGCTGAGCTTCAGCGTCTTAAAATGAAGGTAGGCAAAACCCGGGAGTCT
>AFB71099
------------------------------------------ATGCGCCCTCGGCCTATTTTGTTGCTGTTCCTCATGTTTCTGCCTATGCTGCCCGCGCCACCGCCCGGTCAGCCGTCTGGCCGCCGTCGTGGGCGGCGCAGCGGCGGTTCCGGCGGTGGTTTCTGGGGTGACCGGGTTGATTCTCAGCCCTTCGCAATCCCCTATATTCATCCAACCAACCCCTTCGCCCCCGATGTCACCGCTGCGGCCGGGGCTGGACCTCGTGTTCGCCAACCCGCCCGACCACTCGGCTCCGCTTGGCGTGACCAGGCCCAGCGCCCCGCCGCTGCCTCACGTCGTAGACCTACCACAGCTGGGGCCGCGCCGCTAACCGCGGTCGCTCCGGCCCATGACACCCCGCCAGTGCCTGATGTCGACTCCCGCGGCGCCATCTTGCGCCGGCAGTACAATCTATCAACATCTCCCCTTACCTCTTCCGTGGCCACCGGTACTAACCTGGTTCTTTATGCCGCCCCTCTTAGTCCGCTTTTACCCCTCCAGGACGGTACCAATACTCATATAATGGCCACGGAAGCTTCTAATTATGCCCAGTACCGGGTTGCCCGTGCCACGATCCGTTACCGCCCGTTGGTTCCCAACGCTGTCGGCGGTTACGCCATCTCCATCTCATTCTGGCCACAGACCACCACCACCCCGACGTCCGTTGATATGAATTCGATAACTTCGACGGATGTTCGTATTCTAGTCCAGCCCGGCATAGCTTCTGAGCTTGTGATCCCAAGCGAGCGCCTGCACTACCGTAACCAGGGT---------TGGCGCTCCGTCGAGACCTCCGGGGTGGCTGAGGAGGAGGCCACCTCTGGTCTTGTTATGCTTTGCATACATGGCTCACCCGTAAATTCCTATACTAATACACCCTATACCGGTGCCCTCGGGCTGCTGGATTTTGCCCTTGAGCTTGAGTTTCGCAACCTTACCCCCGGTAACACTAATACGCGGGTCTCCCGTTATTCCAGCACTGCTCGCCACCGCCTTCGTCGCGGTGCGGATGGGACTGCCGAGCTCACCACCACGGCTGCTACCCGCTTCATGAAGGATCTCTATTTTACTAGTACCAACGGTGTTGGTGAGATCGGCCGCGGGATAGCCCTCACCCTGTTCAACCTTGCTGACACTCTGCTTGGCGGCCTGCCGACAGAATTGATTTCGTCGGCTGGTGGCCAGCTGTTCTACTCCCGTCCCGTTGTCTCAGCCAATGGCGAGCCGACTGTTAAGCTGTATACATCTGTAGAGAATGCTCAGCAGGATAAGGGTATTGCAATCCCGCATGATATAGACCTCGGAGAATCTCGTGTGGTTATTCAGGATTATGACAACCAACATGAACAAGACCGGCCGACACCTTCCCCAGCCCCGTCGCGTCCTTTCTCTGTTCTTCGAGCTAATGATGTGCTTTGGCTCTCTCTCACCGCTGCCGAGTATGACCAGTCCACCTATGGCTCTTCGACTGGCCCGGTTTATGTTTCTGACTCTGTGACCTTGGTTAATGTTGCGACCGGCGCGCAGGCCGTTGCCCGGTCGCTCGATTGGACCAAGGTCACACTTGACGGTCGTCCTCTCTCCACCATCCAGCAGTACTCGAAGACCTTCTTTGTCCTGCCGCTCCGTGGCAAGCTCTCCTTCTGGGAGGCAGGTACAACTAAGGCCGGGTACCCTTATAATTACAACACCACTGCTAGCGACCAACTGCTTGTCGAGAATGCCGCCGGGCACCGGGTTGCTATCTCCACTTACACCACTAGCCTGGGTGCTGGCCCCGTCTCCATTTCTGCGGTTGCCGTCTTAGCCCCCCACTCTGCGCTAGCATTGCTTGAGGATACCCTGGATTACCCTGCCCGCGCCCATACTTTTGATGATTTCTGCCCAGAGTGCCGCCCCCTTGGCCTCCAGGGCTGCGCTTTCCAGTCTACTGTCGCTGAGCTCCAGCGCCTTAAGATGAAGGTGGGTAAAACTCGGGAGTTA
>BAE98092
------------------------------------------ATGCGCCCTCGGGCTGTTCTGTTGCTGCTCTTCGTGTTTCTGCCTATGCTGCCCGCGCCACCGGCCGGCCAGCCGTCTGGCCGCCGTCGTGGGCGGCGCAGCGGCAGTGCCGGCGGTGGTTTCTGGGGTGACAGGGTTGATTCTCAGCCCTTCGCCCTCCCCTATATTCATCCAACCAACCCCTTTGCCGCCGACGTCGTATCACAACCCGGGGCTGGAACTCGCCCTCGACAGCCGCCCCGCCCCCTCGGCTCCTCTTGGCGTGACCAGTCCCAGCGCCCCTCCGCTGCCCCCCGTCGTCGATCTACCCCAGCTGGGGCTGCGCCGCTAACTGCTGTTTCCCCTGCGCCTGATACAGCTCCAGTCCCTGATGTTGATTCCCGTGGTGCTATTTTGCGCCGCCAGTATAAYCTGTCTACTTCTCCCCTGACTTCTTCTGTTGCATCTGGCACCAATCTTGTTCTTTATGCTGCCCCGCTCAACCCTCTATTACCTCTCCAGGACGGCACCAATACCCACATCATGGCGACTGAGGCGTCTAACTACGCCCAGTATCGGGTTGTTCGGGCCACAATCCGTTATCGCCCTTTGGTGCCGAATGCTGTCGGCGGCTATGCGATTTCTATTTCCTTCTGGCCCCAGACTACAACCACCCCCACCTCTGTTGATATGAATTCTATTACTTCTACTGATGTTAGGATTTTAGTCCAGCCCGGTATAGCCTCTGAGTTGGTGATCCCGAGCGAGCGCCTCCACTATCGTAACCAGGGT---------TGGCGCTCTGTTGAGACTTCAGGTGTGGCTGARGAGGAGGCAACATCGGGTCTGGTCATGCTCTGTATTCATGGTTCTCCCGTTAACTCCTACACCAATACGCCCTATACTGGGGCATTGGGACTTCTTGACTTTGCACTCGAGCTTGAATTTAGGAATTTGACCCCTGGGAACACTAACACCCGTGTGTCCCGGTATACTAGCACGGCTCGTCACCGCTTACGTCGTGGCGCCGACGGAACTGCCGAGCTTACGACCACTGCAGCCACGCGCTTCATGAAGGATCTGCATTTTACTGGGATGAATGGCGTTGGCGAGGTGGGCCGTGGCATAGCCCTAACTCTATTCAACCTTGCTGATACACTTCTTGGCGGTCTGCCGACAGAATTGATTTCGTCGGCTGGAGGCCAGCTCTTTTACTCCCGCCCAGTCGTCTCGGCCAATGGCGAGCCGACYGTCAAGTTATAYACTTCCGTCGAGAATGCACAGCAGGATAAGGGCATCGCCAYACCACATGATATAGATCTAGGGGATTCCCGCGTGGTTATCCAGGACTACGACAACCAGCATGAACAGGATAGGCCTACCCCCTCGCCGGCCCCGTCCCGCCCCTTTTCGGTCCTYCGAGCTAATGATGTTTTGTGGCTCTCCCTCACTGCTGCTGAGTATGATCAAACCACTTATGGCTCGTCGACCAACCCTATGTATGTTTCAGACACTGTCACCTTTGTCAATGTGGCTACGGGGGCCCAGGCTGTYGCCCGCTCCCTTGACTGGTCTAAGGTTACTTTGGATGGTCGTCCCCTCACCACTATTCAGCAGTATTCTAAGACATTCTATGTGCTCCCACTCCGTGGGAAGCTATCCTTTTGGGAGGCTGGCACCACTAAGGCTGGTTATCCTTATAACTATAAYACTACTGCTAGTGATCAGATTCTGATAGAGAATGCGGCCGGCCATCGCGTCGCTATCTCTACCTATACCACTAGCCTTGGTGCTGGCCCAGTGTCTGTYTCTGCGGTCGGTGTTCTTGCCCCGCATTCTGCTTTAGCTTTGCTTGAAGATACTATTGATTACCCTGCTCGCGCCCATACTTTTGATGATTTCTGCCCTGAGTGCCGTAATCTTGGCTTGCAAGGCTGTGCTTTTCAATCTACTATCGCTGAACTTCAGCGTCTTAAAATGAAGGTAGGTAAGACCCGGGAGTCT
>AFP82889
------------------------------------------ATGCGCCCTGGGGCTATTTTGCTGCTGTTCGTCGTGTGTTTGCCTATGTTGCCCGCGCCACCGGCCGGTCAGCCGGCTAGCCGCCGTCGTGGGCGGCGCGGCAGCGGTCCCGGCAGTGGTTTCTGGGGTGACAGGGTTGATTCTCAGCCCTTCGCCCTCCCCTATTTTCATCCAACCAACCCCTTCGCCGCTGACGTTCACTCACATTCCGGGTCTGGAGCCCGACCCCGGCAACCAGCCCGCCCCCTTGGCACCTCTTGGCGTGACCTGTCCCAGCGCCCCCCCGCTGCCTCGCGCCGTCGATCTACCCCAGCTGGGGCTGCGCCGTTGACCGCTGTTTCACCTGCACCTGATACGGCGCCTGTCCCAGATGTTGATTCACGCGGGGCTATCCTGCGCCGTCAGTATAATCTCTCTACTTCACCTTTAACTTCGACTGTTGCCTCAGGCACTAACCTTGTTCTATATGCTGCACCGCTTAACCCCCTCCTGCCTCTTCAGGATGGCACCAACACACACATCATGGCGACTGAGGCGTCTAATTATGCTCAGTACCGGGTTGTTCGAGCGACAATCCGTTATCGCCCTTTGGTGCCCAATGCAGTCGGTGGCTATGCAATTTCTATCTCTTTCTGGCCCCAGACCACTACAACCCCTACCTCCGTTGATATGAATTCCATCACCTCAACTGATGTCAGGATTCTTGTTCAACCTGGTCTAGCTTCCGAACTTGTTATACCGAGTGAGCGTCTCCACTATCGTAACCAAGGG---------TGGCGTTCTGTCGAGACCTCCGGTGTGGCTGAGGAGGAGGCCACCTCCGGGCTTGTTATGCTCTGTATCCATGGCTCCCCTGTAAATTCATACACCAACACCCCTTACACAGGTGCTTTGGGGCTTCTTGATTTTGCGCTTGAGATTGAGTTCCGGAATCTGACTCCGGGGAACACCAATACACGTGTCTCCCGGTATACCAGTACCGCCCGCCATCGTTTGCGTCGTGGCGCCGATGGGACCGCCGAACTTACAACTACGGCGGCAACACGGTTTATGAAAGATCTTCATTTCACCGGGATGAATGGGGTCGGTGAGATCGGTCGTGGCATAGCCCTGACGTTGTTTAACTTAGCTGATACACTTCTCGGTGGTCTGCCGACAGAATTAATTTCGTCGGCCGGGGGTCAGGTATTCTACTCCCGCCCCGTCGTCTCAGCCAATGGCGAGCCGACTGTTAAGTTGTACACATCAGTTGAGAACGCACAGCAAGACAAAGGGATCGCGATACCTCATGACATTGATCTTGGCGATTCCCGCGTTGTTATTCAGGACTATGACAATCAACACGAGCAGGACCGGCCTACACCGTCACCAGCCCCCTCTCGCCCTTTCTCCGTTCTACGTGTTAATGATGTGCTGTGGCTTTCGCTAACTGCTGCAGAGTATGACCAAACTACATATGGCTCGTCAACTAACCCTATGTATGTTTCAGACACTGTCACATTTGTCAATGTCGCAACAGGTGCCCAGGCTGTCGCCCGTTCTCTTGATTGGTCTAAGGTCACTCTGGACGGGCGACCACTTACCACCATACAGCAGCACTCTAAAACGTTTTATGTTCTCCCCTTGCGCGGTAAGCTCTCCTTTTGGGAGGCCGGTACTACCAAGGCAGGTTACCCCTATAATTACAACACTACCGCCAGCGATCAGATCTTGATTGAGAATGCAGCTGATCACCGTGTTGCTGTTTCCACCTACACTACGAGTTTGGGCGCTGGCCCTGTGTCCATCTCTGCAGTTGGTGTGCTTGCCCCGCATTCAGTTCTAGCTGTCCTTGAGGATACTATTGATTACCCCGCTCGTGCTCACACTTTTGATGACTTTTGCCCCGAATGCCGTATTCTTGGCCTGCAGGGCTGTGCTTTTCAGTCTACTGTTGCTGAGCTTCAACGCCTTAAGATGAAGGTGGGTAAAACCCGGGAGTCT
>BAH08600
ATGAATAACATGTTCTTTTGCTCTGTGCATGGAGATGCCACCATGCGCTCTCGGGCTCTTCTGTTTTTGTTCCTCGTGTTTCTGCCTATGCTGCCCGCGCCACCGGCCGGTCAGCCGTCTGGCCGCCGCCGCGGGCGGCGCAGCGGCGGTGCCGGCGGTGGTTTCTGGGGTGACCGGATTGATTCTCAGCCCTTCGCCCTCCCCTATATTCATCCAACCAACCCCTTCGCATCTGACATTCCAGCCGCAGCCGGGGCTGGAGCTCGCCCTCGGCAGCCAGCCCGCCCACTCGGCTCCGCTTGGCGTGACCAATCCCAGCGCCCCGCCACTTCCGCCCGTCGTCGATCTGCCCCAGCTGGGGCTTCGCCGCTGAYTGCTGTGGCCCCGGCCCCCGATACTGTTCCTGTTCCCGATGTCGATTCTCGCGGCGCTATATTACGCCGCCAGTATAATTTATCAACATCCCCGCTAACATCTRCTATTGCCACTGGCACTAACCTTGTTCTATATGCTGCTCCGCTGAGCCCTTTGCTTCCGCTCCAAGATGGAACTAACACTCACATTATGGCCACTGAAGCATCAAATTATGCCCAGTACCGTGTTGTCCGCGCTACCATCCGGTACCGTCCGCTTGTRCCGAACGCTGTCGGCGGATACGCTATATCTATCTCTTTCTGGCCTCAGACAACTACTACCCCGACATCTGTGGACATGAATTCTATCACCTCCACGGATGTCCGAATTCTTGTCCAGCCTGGTATTGCTTCAGAACTTGTGATCCCCAGTGAGCGCCTGCATTATCGTAACCAAGGC---------TGGCGCTCTGTTGAGACCTCTGGTGTTGCGGAGGAGGAGGCGACCTCCGGCCTTGTCATGCTTTGCATCCACGGATCACCTGTGAATTCTTACATCAATACGCCTTATACTGGTGCCCTTGGCTTGCTTGATTTCGCACTCGAGCTCGAGTTCCGCAATTTGACACCTGGTAACACGAACACACGTGTTTCCCGCTACTCGAGTAGTGCGCGCCACAAGCTACGCCGAGGGCCTGATGGCACTGCTGAGTTAACTACGACTGCTGCTACACGCTTTATGAAGGACCTTCATTTTACAGGGACTAATGGAGTTGGTGAAGTCGGTCGTGGTATAGCGCTAACTCTGTTCAACCTTGCTGATACGCTTCTCGGCGGGCTCCCGACAGAATTGATTTCGTCGGCTGGTGGTCAGCTATTTTATTCTCGCCCCGTCGTCTCAGCCAATGGCGAGCCGACGGTGAAGCTTTACACTTCAGTCGAGAACGCTCAGCAGGATAAGGGTATAGCTATCCCACATGATATTGATCTTGGTGAGTCCCGTGTTGTCATTCAGGATTATGATAACCAACATGAGCAGGATCGTCCCACCCCTTCTCCTGCTCCCTCTCGGCCTTTTTCTGTCCTTCGTGCTAATGATGTGCTATGGCTTTCACTTACAGCAGCTGAGTATGATCAGACTACCTATGGCTCTTCTACTAATCCCATGTATGTCTCTGATACCGTGACATTTGTCAATGTTGCTACTGGTGCCCAGGGGGTATCTCGCTCTCTGGACTGGTCTAAAGTCACCCTTGATGGGCGCCCACTTATGACTATCCAGCAGTATTCTAAGACTTTCTTTGTTCTGCCCCTCCGTGGCAAGCTCTCCTTCTGGGAGGCCGGTACCACTAAGGCCGGCTACCCTTATAATTATAATACTACTGCCAGTGACCAGATTTTAATTGAGAATGCAGCTGGTCACCGTGTATGCATCTCAACCTACACTACTAATCTTGGATCTGGCCCTGTTTCTATTTCTGCTGTCGGTGTCCTCGCACCTCACTCTGCGCTGGCCGCTTTAGAGGACACTGTTGACTATCCTGCTCGTGCTCACACTTTTGATGATTTCTGCCCTGAGTGCCGTACACTCGGCCTTCAGGGTTGTGCTTTCCAATCAACTGTTGCTGAGCTACAGCGTCTTAAAATGAAGGTGGGTAAAACCCGGGAGTAC
>BAB96559
ATGAATAACATGTTCTTTTGCTCTGTGCATGGAGATGCCACCATGCGCTCTCGGGCTTTTCTGTTTTTGTTCCTCGTGCTTCTGCCTATGCTGCCCGCGCCACCGGCCGGTCAGCCGTCTGGCCGTCGCCGCGGGCGGCGCAGCGGCGGTGCCGGCGGTGGTTTCTGGGGTGACCGGGTTGATTCTCAGCCCTTCGCCCTCCCCTATATTCATCCAACCAACCCCTTCGCATCTGACATTCCAGCCGCAGCCGGGGCTGGAGCTCGCCCTCGGCAGCCAGCCCGTCCACTCGGCTCCGCTTGGCGTGACCAATCCCAGCGCCCCGCCACTTCCGCCCGTCGTCGATCTGCCCCAGCTGGGGCTTCGCCGCTGACTGCTGTGGCCCCGGCCCCAGATACTGCTCCTGTTCCCGATGTCGATTCTCGCGGCGCTATATTACGCCGCCAGTATAATTTATCAACATCCCCGCTAACATCTACTATTGCCACTGGTACTAACCTTGTTCTATATGCTGCCCCGCTGAGCCCTTTGCTTCCGCTCCAAGATGGAACTAACACTCACATTATGGCCACTGAAGCATCAAATTATGCCCAGTACCGTGTTGTCCGCGCCACCATCCGGTACCGTCCGCTTGTGCCGAACGCTGTCGGCGGATACGCTATATCTATCTCTTTCTGGCCTCAGACAACTACCACCCCGACATCTGTGGATATGAATTCTATCACCTCCACGGATGTCCGAATCCTTGTCCAGCCTGGCATCGCTTCAGAACTTGTGATCCCTAGTGAGCGCCTGCATTATCGTAACCAAGGC---------TGGCGCTCGGTTGAGACCTCTGGTGTTGCGGAGGAGGAGGCGACCTCCGGCCTTGTCATGCTTTGCATCCATGGATCACCTGTGAATTCTTACACCAATACGCCTTATACTGGTGCCCTTGGCTTGCTTGATTTCGCACTCGAGCTCGAGTTCCGCAATTTGACACCCGGTAACACGAACACACGTGTTTCCCGCTACTCGAGTAGTGCGCGCCACAAGCTACGCCGAGGGCCTGATGGCACTGCTGAGTTAACTACCACTGCTGCTACACGCTTTATGAAGGACCTTCATTTTACAGGGACTAATGGAGTTGGTGAAGTCGGTCGTGGTATAGCGCTAACTCTGTTCAATCTTGCTGACACGCTTCTCGGCGGGCTCCCGACAGAATTGATTTCGTCGGCTGGTGGTCAGTTGTTTTACTCTCGCCCCGTCGTCTCAGCCAATGGCGAGCCGACAGTGAAGCTTTATACTTCAGTCGAGAACGCTCAGCAGGATAAGGGTATAGCTATCCCACATGATATTGACCTTGGTGAGTCCCGTGTTGTCATTCAGGATTACGATAACCAACATGAGCAGGACCGTCCCACCCCTTCTCCTGCTCCCTCTCGGCCCTTTTCTGTCCTTCGTGCTAATGATGTGCTATGGCTTTCACTTACAGCAGCTGAGTATGATCAGACTACCTATGGCTCCTCTACTAACCCCATGTATGTCTCTGATACTGTGACATTTGTTAATGTGGCTACTGGTGCCCAGGGGGTATCTCGCTCTCTGGACTGGTCTAAAGTTACCCTTGATGGGCGCCCACTTATGACTATCCAGCAGTATTCTAAGACCTTCTTTGTCCTGCCTCTCCGTGGTAAGCTCTCCTTTTGGGAGGCTGGTACTACTAAGGCCGGCTACCCTTATAATTATAATACTACCGCCAGTGACCAGATTTTAATTGAGAATGCAGCTGGTCACCGTGTATGCATTTCAACCTACACTACTAATCTTGGATCTGGCCCTGTTTCTATTTCTGCCGTCGGTGTCCTCGCACCTCACTCTGCGCTGGCCGCTTTAGAGGACACTGTTGACTATCCTGCCCGTGCTCATACTTTTGATGATTTTTGCCCTGAGTGCCGTGCACTCGGCCTTCAGGGTTGTGCTTTCCAATCGACTGTTGCTGAGCTACAGCGCCTTAAAATGAAGGTGGGTAAAACCCGGGAGTAC
>BAH08607
------------------------------------------ATGTGCCCTAGGGCTGTTTTGCTGTTGCTCCTCGTGCTTCTGCCTATGCTGCCCGCGCCACCGGCCGGCCAGCCGTCTGGCCGCCGTCGTGGGCGGCGCAGCGGCGGTGCCGGCAGTGGTTTCTGGGGTGACAGGGTTGATTCTCAGCCCTTCGCCCTCCCCTATATTCATCCAACCAACCCCTTTGCCGCCGACGTCGTATCACAATCCGGGGCTGGAGCTCGCCCTCGACAGCCGGCCCGCCCCCTCGGCTCCTCTTGGCGTGACCAGTCCCAGCGCCCCCCCGCTGCCCCCCGTCGTCGATCTGCCCCAACTGGGGCTGCGCCGCTAACTGCTGTTTCACCAGCGCCTGATACGGCGCCGGTCCCTGATGTTGACTCTCGTGGCGCTATCTTGCGCCGCCAGTATAATTTGTCTACTTCTCCTTTAACTTCATCTGTTGCTTCTGGAACTAACCTTGTCTTGTATGCCGCCCCGCTTAATCCTCTTCTGCCCCTCCAAGACGGCACCAATACTCACATCATGGCGACTGAGGCGTCTAACTACGCTCAGTATCGGGTTGTCCGGGCTACAATCCGCTATCGCCCTTTGGTTCCGAATGCTGTCGGTGGTTATGCAATTTCTATTTCTTTTTGGCCTCAGACTACAACCACACCCACCTCTGTTGATATGAATTCCATTACCTCCACTGATGTTAGGATTTTAGTCCAGCCTGGTATAGCTTCTGAGCTGGTCATCCCAAGTGAGCGCCTTCACTATCGCAATCAAGGT---------TGGCGCTCAGTCGAGACATCTGGCGTGGCCGAGGAGGAGGCGACATCAGGCTTGGTTATGCTCTGTATCCATGGTTCCCCTGTTAATTCTTATACCAACACGCCCTATACCGGGGCACTGGGGCTCCTCGACTTCGCACTTGAGCTTGAATTTAGAAATTTGACCCCTGGGAACACTAACACCCGTGTATCCCGTTACACCAGCACAGCCCGACACCGCCTGCGCCGTGGTGCTGACGGGACAGCCGAGCTCACAACCACTGCAGCCACACGTTTTATGAAGGACTTGCATTTTACCGGGACAAACGGTGTTGGTGAGGTAGGTCGTGGTATAGCCTTAACGTTATTTAACCTTGCTGATACACTTCTCGGCGGGCTGCCGACAGAATTGATTTCGTCGGCTGGAGGTCAACTATTCTACTCCCGCCCGGTTGTCTCAGCCAATGGCGAGCCGACTGTTAAGTTATACACCTCTGTCGAGAATGCACAGCAGGACAAGGGCATTGCTATCCCACATGATATAGACTTAGGGGATTCCCGTGTGGTTATACAAGACTATGACAACCAACATGAACAGGACCGGCCAACCCCGTCGCCTGCCCCGTCCCGCCCCTTCTCGGTCCTTCGAGCTAATGATGTCCTGTGGCTCTCTTTGACTGCGGCTGAATATGATCAGACTACTTACGGTTCGTCTACCAACCCTATGTATGTCTCAGACACTGTCACACTTGTTAATGTGGCGACAGGCGCCCAGGCTGTTGCCCGTTCCCTTGATTGGTCCAAGGTCACTCTGGATGGCCGGCCACTTACTACTATCCAGCAGTACTCCAAGACATTTTATGTGCTACCGCTTCGTGGCAAGCTTTCCTTTTGGGAAGCTGGCACGACTAAGGCCGGTTACCCTTATAATTATAATACTACTGCTAGTGACCAGATCCTGATCGAGAATGCAGCCGGTCATCGTGTTGCCATATCTACTTATACCACTAGTCTCAGTGCCGGCCCTGTGTCAATTTCTGCGGTCGGTGTTCTCGCGCCGCATTCTGCTTTAGCTGTGCTTGAAGATACTATCGACTACCCTGCCCGTGCTCATACTTTTGATGACTTCTGCCCTGAGTGCCGCAATCTCGGCTTGCAGGGCTGTGCTTTCCAGTCTACTATTGCTGAGCTTCAGCGCCTTAAAATGAAGGTAGGTAAGACCCGGGAGTCT
>ACH87966
------------------------------------------ATGCGCCCTAGGGTTGTTCTGCTGCTGCTCTTCGTGTTTCTGCCTATGCTGCCCGCGCCACCGGCCGGCCAGTCGTCTGGCCGCCGTCGTGGGCGGCGCAGCGGCGGTACCGGCGGTGGTTTCTGGGGTGACAGGGTTGATTCTCAGCCCTTCGCCCTCCCCTATATTCATCCAACCAACCCCTTTGCCTCCGACGTCCTATCACAATCCGGGGCTGGAGCTCGCCCTCGACAGCCGGCTCGCCCCCTCGGCTCCTCTTGGCGTGGCCAGTCCCAGCGCCCCCCCGCTGCCCCCCGTCGTCGATCTACCCCAACTGGGGCTGCGCCGTTAACTGCTGTTTCACCTGCGCCTGACACGGCTCCAGTCCCTGATGTAGACTCTCGTGGTGCTATTTTGCGCCGCCAGTATAATTTGTCCACCTCTCCTTTAACTTCATCTGTTGCTTCTGGAACTAATCTTGTCTTGTATGCTGCCCCGCTCAATCCTCTTTTGCCTCTCCAAGACGGCACGAATACTCACATTATGGCGACTGAGGCGTCTAATTACGCTCAGTATCGGGTTGTCCGGGCTACGATCCGTTATCGCCCTTTGGTGCCGAATGCCGTTGGCGGTTATGCAATTTCTATTTCCTTTTGGCCTCAGACTACAACTACACCCACCTCTGTTGATATGAATTCTATTACTTCTACTGATGTTAGGATTTTAGTCCAGCCTGGCATAGCCTCTGAGCTGGTCATCCCGAGTGAGCGCCTTCACTATCGTAATCAAGGC---------TGGCGCTCTGTTGAGACATCGGGTGTGGCCGAGGAGGAGGCGACATCAGGCTTGGTCATGCTTTGTATTCATGGTTCCCCTGTTAATTCCTATACCAACACGCCCTATACTGGGGCATTAGGGCTCCTTGACTTTGCACTTGAGCTTGAATTTAGAAATTTGACCCCTGGGAACACTAACACCCGTGTGTCCCGATACACTAGTACAGCCCGGCACCGTTTGCGTCGTGGTGCCGATGGGACAGCCGAGCTTACAACCACTGCAGCCACACGTTTTATGAAGGACTTGCATTTCACCGGGACAAATGGTGTTGGCGAGGTGGGCCGCGGTATAGCTTTAACGCTATTTAATCTTGCTGATACACTTCTCGGCGGGCTGCCGACAGAATTGATTTCGTCGGCCGGAGGTCAACTGTTTTATTCCCGCCCGGTTGTCTCAGCCAATGGCGAGCCGACTGTTAAGTTATACACTTCTGTCGAGAATGCACAGCAGGACAAGGGCATTGCTATACCGCATGATATAGACTTAGGGGATTCCCGTGTGGTTATACAAGACTATGATAACCAACACGAGCAGGACCGGCCTACCCCGTCGCCGGCCCCGTCCCGCCCCTTTTCAGTCCTTCGAGCTAACGATGTCCTGTGGCTCTCTCTTACTGCGGCTGAATATGACCAGACCACCTATGGTTCGTCTACCAATCCCATGTATGTTTCAGATACCGTCACATTTGTTAATGTGGCGACGGGTGCCCAGGCCGTTGCCCGATCCCTTGATTGGTCCAAGGTTACATTAGATGGTCGACCACTCACTACCATCCAGCAGTACTCCAAGACATTTTATGTACTGCCGCTTCGTGGCAAGCTTTCCTTTTGGGAAGCTGGTACGACTAAGGCTGGCTACCCTTACAATTATAACACCACTGCTAGTGACCAGATTCTGATCGAGAACGCAGCCGGTCATCGTGTTGCTATATCCACTTACACTACTAGTCTTGGCGCCGGCCCTGTGTCTGTTTCTGCGGTCGGCGTTCTTGCCCCACACTCTGCTTTAGCTGTGCTTGAAGATACCATTGATTATCCCGCCCGCGCTCATACTTTCGATGATTTTTGCCCTGAGTGCCGCAATCTTGGCCTGCAAGGCTGTGCTTTCCAGTCTACTGTTGCTGAGCTTCAGCGTCTTAGAATGAAGGTAGGTAAGACCCGGGAGTCT
>BAB96557
ATGAATAACATGTTCTTTTGCTCTGTGCATGGAGATGCCACCATGCGCTCTCGGGCTCTTCTGTTTCTGCTCTTCGTGTTTTTGCCTATGCTGCCCGCGCCACCGGCCGGTCAGCCGTCTGGCCGTCGCCGCGGGCGGCGCAGCGGCGGTGCCGGCGGTGGTTTCTGGGGTGACCGGGTTGATTCTCAGCCCTTCGCCCTCCCCTATATTCATCCAACCAACCCCTTCGCATCTGACATTCCAACCGCAGCCGGGGCTGGAGCTCGCCCTCGGCAACCGGCCCGTCCACTCGGCTCCGCTTGGCGTGACCAATCCCAGCGCCCCACCGCTTCCGCCCGTCGTCGACCTGCCCCAGCTGGGGCTGCGCCGTTGACTGCTGTGGCCCCGGCTCCTGATACCGCTCCTGTCCCCGATGTTGATTCTCGCGGCGCAATATTACGCCGCCAATATAATTTATCTACATCCCCGCTTACATCTACTATTGCTACTGGCACTAACCTTGTTTTATATGCTGCCCCGTTGAGCCCTCTGCTCCCGCTCCAAGACGGAACTAATACTCATATTATGGCTACTGAAGCATCAAACTACGCCCAGTATCGCGTTGTCCGCGCCACTATTCGGTACCGTCCACTCGTGCCGAATGCCGTTGGCGGGTACGCTATATCTATTTCTTTCTGGCCTCAGACGACAACTACTCCGACATCTGTCGATATGAATTCCATCACTTCCACCGATGTTCGGATTCTTGTCCAGCCTGGTATTGCCTCTGAACTTGTGATCCCTAGCGAGCGCCTGCATTACCGTAATCAAGGC---------TGGCGTTCGGTTGAGACCTCTGGTGTCGCAGAGGAGGAGGCAACCTCCGGCCTTGTTATGCTTTGCATTCATGGATCGCCTGTGAATTCTTATACTAATACACCCTATACTGGTGCCCTTGGTTTGCTCGATTTTGCACTCGAGCTTGAGTTCCGCAATTTGACACCTGGTAATACAAATACGCGCGTTTCCCGATACTCGAGCAGCGCGCGCCACAAGCTTCGCCGCGGGCCCGACGGCACTGCTGAATTGACTACCACTGCTGCTACACGCTTTATGAAAGACCTTCACTTTACAGGGACTAATGGTGTTGGTGAGGTTGGTCGTGGTATAGCGCTAACTCTGTTTAATCTTGCTGATACGCTTCTTGGCGGGCTTCCGACAGAATTAATTTCGTCGGCTGGTGGCCAGTTGTTTTACTCCCGCCCCGTCGTCTCAGCCAATGGCGAGCCGACTGTGAAACTTTACACCTCAGTCGAGAATGCTCAGCAGGACAAGGGTATAGCTATTCCACATGATATTGATCTTGGCGAGTCCCGAGTTGTTATCCAGGACTATGACAACCAACATGAGCAAGACCGTCCTACTCCCTCTCCAGCTCCCTCCCGTCCTTTTTCTGTCCTTCGTGCTAATGATGTGCTTTGGCTTTCACTTACAGCTGCTGAGTATGATCAGACTACTTATGGCTCTTCTACTAACCCTATGTATGTCTCTGATACCGTGACATTTGTCAATGTGGCTACTGGCGCCCAGGGGGTTTCCCGCTCCTTGGACTGGTCTAAAGTTACCCTCGATGGGCGCCCGCTTACTACTATTCAGCAGTACTCTAAGACCTTCTTTGTCCTACCCCTTCGCGGTAAGCTTTCCTTCTGGGAGGCTGGTACTACTAAGGCTGGCTATCCGTACAATTATAATACCACTGCTAGTGACCAGATCCTAATTGAGAATGCGGCCGGTCATCGTGTTTGTATTTCAACTTATACTACTAATCTTGGCTCTGGCCCTGTTTCTATCTCTGCTGTTGGTGTCCTCGCACCTCATTCTGCGCTGGCCGCTCTAGAGGACACTGTTGATTATCCCGCTCGTGCTCATACTTTTGACGATTTCTGCCCTGAGTGCCGTACGCTCGGCCTTCAGGGCTGTGCTTTTCAGTCAACTGTCGCTGAGCTACAGCGTCTTAAAATGAAGGTGGGTAAAACCCGGGAGTAT
>BAL04587
------------------------------------------ATGCGCCCTAGGGCTGTTCTGTTGCTGTTCTTCGTGCTTCTGCCTATGCTGCCCGCGCCACCGGCCGGCCAGCCGTCTGGCCGCCGTCGTGGGCGGCGCAGCGGCGGTGCCGGCGGTGGTTTCTGGGGTGACAGGGTTGACTCTCAGCCCTTCGCCCTCCCCTATATTCATCCAACCAACCCCTTTGCCGCCGATGTCGTTTCACAGTCCGGGGCTGGAGCTCGCCCTCGACAGCCGCCCCGCCCCCTCGGCTCCGCTTGGCGCGACCAGTCCCAGCGCCCCTCTGCTGCCCCCCGTCGTCGATCTGCCCCAGCTGGGGCTGCGCCGTTGACTGCTATCTCACCAGCCCCTGACACAGCCCCTGTACCTGATGTTGATTCACGTGGTGCTATTCTGCGCCGGCAGTACAATTTGTCTACATCTCCGCTCACGTCATCTGTTGCCTCTGGTACTAATTTAGTTCTTTATGCTGCCCCACTGAATCCTCTTTTACCCCTCCAGGATGGCACCAACACCCATATTATGGCTACCGAGGCATCTAATTATGCCCAGTACCGGGTGGTTCGAGCTACAATCCGTTACCGCCCGCTGGTGCCGAATGCTGTTGGTGGTTATGCCATTTCCATTTCTTTTTGGCCCCAGACAACCACTACCCCTACTTCTGTTGACATGAACTCTATTACTTCTACTGATGTTAGGATTCTAGTCCAGCCCGGTATTGCCTCCGAGCTGGTCATCCCCAGTGAGCGTCTTCATTATCGCAATCAAGGT---------TGGCGCTCTGTCGAGACCACTGGTGTCGCCGAGGAGGAGGCTACTTCAGGCCTGGTAATGCTTTGTATTCATGGCTCTCCTGTCAATTCTTACACTAATACACCCTATACCGGTGCACTGGGGCTTCTTGATTTTGCATTAGAGCTTGAATTCAGGAATTTGACACCCGGGAACACCAACACCCGCGTATCCCGGTATACTAGCACAGCCCGCCATCGGCTGCGCCGCGGTGCCGACGGGACTGCTGAGCTTACTACTACAGCGGCCACGCGTTTTATGAAGGACTTGCATTTCACCGGTACGAATGGAGTCGGTGAAGTGGGCCGAGGCATTGCTCTGACACTGTTCAACCTTGCTGATACGCTTCTCGGCGGCCTGCCGACAGAATTGATTTCGTCGGCTGGGGGTCAGCTGTTTTACTCCCGCCCTGTTGTCTCAGCCAATGGCGAGCCGACTGTAAAGTTATACACATCTGTTGAGAATGCACAGCAGGATAAGGGCATCACTATTCCACATGATATAGACCTCGGTGATTCCCGTGTGGTTATCCAGGACTATGATAACCAGCACGAGCAGGACCGGCCTACTCCTTCACCCGCTCCCTCTCGCCCTTTTTCAGTTCTTCGTGCTAACGACGTTTTGTGGCTATCTCTTACTGCAGCCGAGTACGACCAGACTACGTATGGGTCATCCACCAACCCTATGTACRCCTCGGATACAGTCACATTTGTCAACGTGGCCACTGGCGCTCAGGCTGTCGCCCGCTCCCTTGATTGGTCTAAAGTTACTCTGGACGGCCGTCCCCTCACTACCATCCAGCAGTATTCTAAGACATTCTACGTCCTCCCGCTCCGTGGTAAGCTGTCTTTCTGGGAAGCTGGCACGACCAAGGCTGGTTATCCTTATAACTACGATACAACTGCTAGTGATCAAATTTTAATCGAAAATGCAGCCGGCCATCGTGTTGCTATCTCTACCTATACCACTAGCCTGGGTGCCGGCCCCACCTCTATCTCTGCGGTCGGTGTACTAGCCCCGCACTCGGCTCTTGCTGTTCTTGAGGATACTACCGACTACCCCGCCCGTGCTCACACTTTCGATGATTTCTGCCCGGAATGCCGCACCCTTGGTTTGCAGGGTTGCGCTTTCCAGTCTACTATCGCTGAGCTTCAGCGCCTTAAAATGAAGGTAGGTAAAACCCGGGAGTCT
>AFP73625
------------------------------------------ATGCGCCCTGGGGCTATTTTGCTGCTGTTCGTCGTGTGTTTGCCTATGTTGCCCGCGCCACCGGCCGGTCAGCCGGCTAGCCGCCGTCGTGGGCGGCGCGGCAGCGGTCCCGGCAGTGGTTTCTGGGGTGACAGGGTTGATTCTCAGCCCTTCGCCCTCCCCTATTTTCATCCAACCAACCCCTTCGCCGCTGACGTTCACTCACATTCCGGGTCTGGAGCCCGACCCCGGCAACCAGCCCGCCCCCTTGGCACCTCTTGGCGTGACCTGTCCCAGCGCCCCCCCGCTGCCTCGCGCCGCCGATCTACCCCAGCTGGGGCTGCGCCGTTGACCGCTGTTTCACCTGCACCTGATACGGCGCCTGTCCCAGATGTTGATTCACGCGGGGCTATCCTGCGCCGTCAGTATAATCTCTCTACTTCACCTTTAACTTCGACTGTTGCCTCAGGCACTAACCTTGTTCTATATGCTGCACCGCTTATCCCCCTCCTGCCTCTTCAGGATGGCACCAACACACACATCATGGCGACTGAGGCGTCTAATTATGCTCAGTACCGGGTTGTTCGAGCGACAATCCGTTATCGCCCTTTGGTGCCCAATGCAGTCGGTGGCTATGCAATTTCTATCTCTTTCTGGCCCCAGACCACTACAACCCCTACCTCCGTTGATATGAATTCCATCACCTCAACTGATGTCAGGATTCTTGTTCAACCTGGTCTAGCTTCCGAACTTGTTATACCGAGTGAGCGTCTCCACTATCGTAACCAAGGG---------TGGCGTTCTGTCGAGACCTCCGGTGTGGCTGAGGAGGAGGCCACCTCCGGGCTTGTTATGCTCTGTATCCATGGCTCCCCTGTAAATTCATACACCAACACCCCTTACACAGGTGCTTTGGGGCTTCTTGATTTTGCGCTTGAGATTGAGTTCCGGAATCTGACTCCGGGGAACACCAATACACGTGTCTCCCGGTATACCAGTACCGCCCGCCATCGTTTGCGTCGTGGCGCCGATGGGACCGCCGAACTTACAACTACGGCGGCAACACGGTTTATGAAAGATCTTCATTTCACCGGGATGAATGGGGTCGGTGAGATCGGTCGTGGCATAGCCCTGACGTTGTTTAACTTAGCTGATACACTTCTCGGTGGTCTGCCGACAGAATTAATTTCGTCGGCCGGGGGTCAGGTATTCTACTCCCGCCCCGTCGTCTCAGCCAATGGCGAGCCGACTGTTAAGTTGTACACATCAGTTGAGAACGCACAGCAAGACAAAGGGATCGCGATACCTCATGACATTGATCTTGGCGATTCCCGCGTTGTTATTCAGGACTATGACAATCAACACGAGCAGGACCGGCCTACACCGTCACCAGCCCCCTCTCGCCCTTTCTCCGTTCTACGTGTTAATGATGTGCTGTGGCTTTCGCTAACTGCTGCAGAGTATGACCAAACTACATATGGCTCGTCAACTAACCCTATGTATGTTTCAGACACTGTCACATTTGTCAATGTCGCAACAGGTGCCCAGGCTGTCGCCCGTTCTCTTGATTGGTCTAAGGTCACTCTGGACGGGCGACCACTTACCACCATACAGCAGCACTCTAAAACGTTTTATGTTCTCCCCTTGCGCGGTAAGCTCTCCTTTTGGGAGGCCGGTACTACCAAGGCAGGTTACCCCTATAATTACAACACTACCGCCAGCGATCAGATCTTGATTGAGAATGCAGCTGATCACCGTGTTGCTGTTTCCACCTACACTACGAGTTTGGGCGCTGGCCCTGTGTCCATCTCTGCAGTTGGTGTGCTTGCCCCGCATTCAGTTCTAGCTGTCCTTGAGGATACTATTGATTACCCCGCTCGTGCTCACACTTTTGATGACTTTTGCCCCGAATGCCGTATTCTTGGCCTGCAGGGCTGTGCTTTTCAGTCTACTGTTGCTGAGCTTCAACGCCTTAAGATGAAGGTGGGTAAAACCCGGGAGTCT
>BAH22718
------------------------------------------ATGCGCCCTAGGGCTGTTCTGTTGCTGTTCTTCGTGCTTCTGCCTATGCTGCCCGCGCCACCGGCCGGCCAGCCGTCTGGCCGTCGTCGTGGGCGGCGCAGCGGCGGTGCCGGCGGTGGTTTCTGGGGTGACAGGGTTGATTCCCAGCCCTTCGCCCTCCCCTATATTCATCCAACCAACCCCTTCGCCGCCGATGTCGTTTCACAATCCGGGGCTGGAACTCGCCCTCGACAGCCGCCCCGCCCCCTCGGCTCCGCTTGGCGTGACCAGTCCCAGCGCCCCTCCATTGCCCCCCGTCGTCGATCTACCCCAGCTGGGGCTGCGCCGCTAACTGCTGTATCACCGGCCCCTGACACAGCCCCTGTGCCTGATGTTGACTCACGCGGTGCTATTTTGCGCCGGCAGTACAATCTGTCCACGTCTCCGCTTACATCATCTGTCGCTTCGGGTACTAATCTGGTTCTTTATGCTGCCCCGCTGAATCCTCTCTTGCCTCTTCAGGATGGCACCAACACTCATATTATGGCGACTGAGGCATCTAATTATGCCCAGTATCGGGTTGTTCGAGCTACGATCCGCTATCGCCCGCTGGTGCCAAATGCCGTTGGTGGCTATGCTATCTCTATCTCTTTTTGGCCTCAAACTACAACTACCCCTACTTCTGTTGACATGAATTCTATTACTTCCACTGATGTCAGAATCTTGGTTCAGCCCGGCATTGCCTCCGAGTTGGTCATCCCTAGTGAACGTCTCCACTACCGTAACCAAGGC---------TGGCGCTCCGTTGAGACCACGGGTGTAGCCGAGGAGGAGGCTACTTCCGGCCTGGTAATGCTTTGCATTCACGGCTCCCCTGTTAACTCCTACACTAATACACCTTATACTGGTGCATTGGGGCTCCTTGATTTTGCATTGGAACTTGAATTTAGAAACTTGACACCCGGGAATACCAACACCCGTGTCTCCCGGTATACTAGCACAGCTCGCCACCGGCTGCGTCGCGGTGCTGATGGGACAGCAGAGCTTACCACCACAGCAGCCACACGTTTCATGAAAGATCTGCATTTTACTGGCACGAACGGTGTTGGTGAGGTGGGTCGTGGTATTGCCCTGACACTGTTTAATCTTGCTGACACGCTTCTTGGCGGTTTACCGACAGAATTGATTTCGTCGGCTGGGGGTCAACTGTTTTACTCCCGCCCTGTTGTCTCGGCCAATGGTGAGCCAACAGTAAAATTATATACATCTGTTGAGAATGCGCAGCAAGACAAGGGCATCACCATCCCACACGACATAGATTTGGGTGACTCCCGTGTGGTTATCCAGGATTATGATAACCAGCACGGGCAAGATCGACCTACTCCGTCACCTGCCCCCTCCCGCCCTTTCTCAGTTCTCCGTGCCAATGATGTCCTGTGGCTTTCCCTCACTGCCGCTGAGTACGATCAGACCACGTATGGGTCGTCCACCAATCCTATGTATGTCTCTGATACAGTTACGCTTGTTAATGTTGCTACTGGTGCCCAGGCTGTTGCCCGCTCTCTTGACTGGTCTAAAGTTACTCTGGATGGCCGCCCTCTTACTACCATTCAGCAGTATTCTAAGACATTTTATGTTCTCCCGCTTCGCGGGAAGCTTTCCTTTTGGGAGGCCGGTACGACCAAGGCCGGCTACCCGTATAATTATAATACTACTGCTAGTGACCAAATTTTGATCGAGAATGCGGCCGGTCATCGTGTCGCTATTTCTACCTATACCACTAGTTTGGGTGCCGGCCCTACTTCGATATCTGCGGTTGGTGTACTGGCTCCACACTCGGCCCTCGCCGTTCTTGAGGACACTGTTGATTACCCCGCTCGTGCTCATACCTTTGATGACTTCTGCCCGGAGTGTCGCGCCCTCGGTTTGCAGGGTTGTGCATTCCAGTCTACTATCGCTGAGCTTCAGCGTCTTAAAACGAAGGTAGGTAAAACCCGGGAGTCT
>BAH22712
------------------------------------------ATGCGCCCTCGGGCTGTTCTGTTGCTGTTCTTCGTGCTTCTGCCTATGCTGCCCGCGCCACCGGCCGGCCAGCCGTCTGGCCGCCGTCGTGGGCGGCGCAGCGGCAGTGCCGGCGGTGGTTTCTGGGGTGACAGGGTTGATTCTCAGCCCTTCGCCCTCCCCTATATTCATCCAACCAACCCCTTTGCCGCCGACGTCGTATCACAACCCGGGGCTGGAGCTCGCTCTAGACAACCGCCCCGCCCCCTCGGCTCCTCTTGGCGCGACCAGTCCCAGCGCCCCCCCGCTGCCCCCCGCCGTCGATCTACCCCAGCTGGGGCTGCGCCGTTAACTGCTGTCTCCCCTGCGCCTGACACGGCTCCAGTCCCTGATGTTGATTCCCGCGGAGCTATTTTGCGCCGCCAGTATAATTTGTCTACTTCTCCTCTGACTTCCTCTGTTGCTTCTGGCACCAATCTCGTTCTGTACGCAGCCCCGCTCAATCCTTTATTRCCTCTCCAGGATGGCACCAATACCCATATCATGGCGACTGAGGCGTCTAATTATGCCCAGTATCGGGTTGTTCGGGCCACAATCCGTTACCGCCCCTTGGTGCCAAATGCTGTTGGTGGCTATGCAATTTCTATCTCCTTTTGGCCCCAGACCACAACTACCCCCACCTCTGTTGATATGAATTCCATTACCTCTACTGATGTTAGGATTTTGGTCCAGCCTGGTATAGCCTCTGAGTTGGTCATCCCGAGTGAGCGCCTCCACTATCGTAATCAAGGT---------TGGCGCTCTGTTGAGACTTCGGGTGTGGCCGAGGAGGAGGCAACATCTGGTCTGGTCATGCTTTGCATTCATGGTTCTCCCGTCAACTCCTATACCAATACGCCCTATACTGGGGCATTGGGACTTCTTGACTTTGCACTTGAGCTTGAATTTAGGAATTTGACCCCTGGGAACACTAACACCCGTGTGTCCCGGTATACTAGCACGGCTCGTCACCGCCTACGCCGTGGCCCCGACGGAACCGCTGAACTTACCACCACTGCGGCCACGCGCTTTATGAAGGACCTGCACTTTACTGGGACGAATGGCGTCGGCGAGGTGGGCCGTGGCATAGCCCTAACTTTATTCAACCTTGCTGATACACTTCTCGGCGGTTTGCCGACAGAATTGATTTCGTCGGCTGGAGGTCAGCTTTTCTACTCCCGACCAGTCGTCTCGGCCAATGGCGAGCCGACTGTCAAATTATACACTTCCGTCGAGAATGCACAGCAGGATAAGGGCATTGCCATACCACATGATATAGATCTAGGGGATTCTCGCGTGGTTATCCAGGACTACGATAACCAGCATGAACAGGATAGGCCTACCCCCTCGCCAGCCCCGTCCCGCCCCTTTTCGGTCCTCCGTGCTAATGATGTTTTGTGGCTCTCCCTCACTGCTGCYGAGTACGATCAAACCACTTATGGTTCGTCAACCAACCCTATGTATGTTTCAGACACTGTCACTTTTGTCAATGTGGCTACAGGGGCCCAGGCTGTTGCCCGCTCTCTTGACTGGTCTAAGGTTACTTTAGATGGCCGCCCCCTTACCACCATTCAGCAGTATTCTAAGACATTCTATGTGCTCCCACTTCGCGGGAAGCTATCTTTTTGGGAGGCTGGCACTACTAAGGCCGGGTATCCCTATAATTATAACACCACTGCTAGTGATCAGATCTTGATAGAGAATGCTGCYGGCCATCGCGTTGCTATCTCTACCTACACCACTAGCCTTGGTGCTGGTCCRGTGTCTGTTTCTGCAGTTGGTGTTCTTGCCCCTCACTCTGCTTTGGCCCTGCTTGAAGATACTATTGATTACCCCGCTCGCGCCCAYACTTTTGATGATTTCTGTCCTGAGTGTCGTAATCTTGGTCTGCAGGGCTGTGCTTTCCAATCTACTATTGCTGAGCTTCAGCGCCTTAAAATGAAGGTAGGTAAGACCCGGGAGTCT
>AAO72992
------------------------------------------ATGCGCCCTCGGCCTATTTTGTTGCTGTTCCTCATGTTTCTGCCTATGTTGCCCGCGCCACCGTCCGGTCAGCCGTCTGGCCGCCGTCGTGGGCGGCGCAGCGGCGGTTCCGGCGGTGGTTTCTGGGGTGACCGGGTTGATTCTCAGCCCTTCGCAATCCCCTATATTCATCCAACCAACCCCTTCGCCCCCGATGTCACCGCTGCGGCCGGGGCTGGACCTCGTGTTCGCCAACCCGCCCGACCACTCGGCTCCGCTTGGCGTGACCAGGCCCAGCGCCCCGCCGCTGCCTCACGTCGTAGACCTACCACAGCTGGGGCCGCGCCGCTGACTGCGGTTGCTCCGGCCCATGATACCCCGCCTGTGCCCGATGTTGATTCTCGCGGCGCTATCTTGCGCCGGCAGTATAATCTTTCAACATCCCCTCTTACCTCCTCCGTGGCCACTGGCACCAATTTGGTCCTTTATGCTGCCCCTCTTAGCCCGCTTTTGCCCCTTCAGGACGGCACCAATACTCATATAATGGCCACGGAGGCTTCCAATTATGCCCAGTACCGAGTTGCCCGCGCCACAATCCGCTACCGCCCTCTGGTTCCCAATGCTGTTGGTGGCTATGCTATCTCTATATCGTTCTGGCCGCAGACCACTACCACCCCGACGTCCGTCGACATGAATTCTATAACCTCGACGGATGTTCGTATTCTCGTCCAGCCCGGTATTGCCTCAGAGCTTGTGATTCCAAGTGAACGCCTGCATTATCGCAACCAGGGT---------TGGCGCTCTGTTGAAACCTCCGGGGTGGCGGAGGAGGAGGCCACCTCTGGCCTTGTCATGCTTTGTATACATGGCTCACCTGTGAACTCTTATACTAACACACCTTACACTGGTGCCCTCGGGTTGTTGGATTTTGCTCTCGAGCTTGAGTTCCGCAACCTCACCCCTGGTAACACCAATACACGGGTTTCCCGCTACTCTAGCACCGCCCGCCACCGTCTTCGCCGTGGCGCAGACGGGACTGCCGAGCTCACCACCACGGCTGCGACTCGCTTTATGAAGGATCTCTATTTTTCTAGCACTAATGGTGTTGGCGAGATCGGCCGCGGGATAGCCCTTACCCTGTTTAATCTTGCTGACACCCTGCTTGGCGGCCTACCGACAGAATTGATTTCGTCGGCTGGTGGCCAACTGTTTTACTCTCGCCCGGTCGTCTCAGCCAATGGCGAGCCGACTGTCAAGCTGTATACATCTGTAGAGAATGCTCAGCAGGATAAGGGTATTGCAATCCCTCACGACATCGACCTTGGGGAATCTCGTGTAGTCATCCAGGATTATGACAATCAGCATGAGCAGGACCGTCCGACACCTTCCCCAGCCCCGTCTCGCCCTTTTTCTGTTCTCCGGGCCAATGATGTGCTTTGGCTCTCTCTCACTGCTGCTGAGTATGATCAGTCCACCTATGGCTCTTCTACTGGCCCAGTCTATGTCTCCGACTCTGTGACCTTGGTCAATGTTGCGACCGGCGCGCAGGCCGTTGCTCGGTCGCTTGACTGGACTAAGGTCACACTTGATGGCCGCCCTCTTTCTACTATCCAGCAGTATTCGAAGACTTTCTTTGTCCTGCCGCTTCGTGGTAAACTTTCCTTCTGGGAGGCAGGTACCACTAAAGCCGGGTACCCTTACAATTATAATACTACTGCTAGTGACCAACTGCTCGTTGAGAATGCCGCCGGGCACCGGGTGGCTATTTCCACCTACACCACTAGCTTGGGTGCTGGCCCTGTCTCCATTTCTGCGGTGGCTGTCCTGGCCCCCCACTCTGCGTTAGCACTGCTTGAGGATACCCTGGATTACCCTGCTCGCGCCCATACTTTTGATGATTTCTGCCCAGAGTGCCGCCCCCTCGGCCTCCAGGGCTGCGCCTTTCAGTCCACTGTCGCTGAGCTCCAGCGGCTTAAGATGAAGGTGGGTAAAACTCGGGAGTTA
>BAC75628
ATGAATAACATGTTCTTTTGCTCTGTGCATGGAGATGCCACCATGCGCTCTCGGGCTCTTCTGTTTTTGCTCTTCGTGCTTCTGCCTATGCTGCCCGCGCCACCGGCCGGTCAGCCGTCTGGCCGTCGCCGCGGGCGGCGCAGCGGCGGTGCCGGCGGTGGTTTCTGGGGTGACCGGGTTGATTCTCAGCCCTTCGCCCTCCCCTATATTCATCCAACCAACCCCTTCGCATCTGACATACCAACCGCAGCCGGGTCTGGAGCTCGCCCTCGGCAGCCGGCCCGTCCACTCGGCTCCGCTTGGCGTGACCAGTCCCAGCGCCCCGCCGCTTCCGCCCGCCGTCGATCTGCCCCAGCTGGGGCTTCGCCGCTGACTGCTGTGGCCCCGGCCCCTGATACCGCCCCTGTCCCCGACGTTGATTCCCGCGGCGCTATACTACGCCGCCAGTATAATTTATCAACATCCCCGCTTACGTCTACCATCGCTACCGGCACCAATCTTGTTTTATATGCTGCTCCCCTGAGCCCTTTGCTTCCGCTTCAAGATGGGACTAACACTCATATTATGGCCACTGAAGCATCAAATTACGCCCAGTACCGCGTTGTCCGTGCCACCATCCGGTATCGCCCACTCGTGCCGAACGCTGTTGGCGGGTACGCTATATCTATTTCTTTCTGGCCCCAGACTACAACTACTCCGACATCTGTCGATATGAATTCTATTACCTCTACAGATGTTCGGATTCTTGTTCAGCCTGGTATCGCCTCCGAGCTTGTGATTCCCAGTGAGCGCCTGCACTACCGTAACCAGGGC---------TGGCGTTCGGTTGAGACCTCTGGTGTCGCGGAGGAGGAGGCGACCTCCGGCCTTGTTATGCTCTGCATCCATGGATCACCTGTGAACTCTTACACTAATACACCTTATACTGGTGCTCTTGGCTTGCTCGATTTCGCACTTGAACTTGAGTTCCGCAATTTGACACCCGGTAACACGAATACGCGCGTTTCCCGTTATTCGAGTAGCGCGCGCCACAAGCTACGTCGTGGGCCCGACGGTACTGCTGAGCTAACCACCACTGCTGCTACACGGTTTATGAAAGATCTTCACTTCACAGGGACCAATGGTGTTGGTGAGGTCGGTCGCGGTATAGCGCTAACTCTGTTTAATCTTGCTGACACGCTTCTCGGCGGGCTCCCGACAGAATTGATTTCGTCGGCTGGTGGCCAGCTATTTTACTCTCGCCCCGTCGTCTCAGCCAATGGCGAGCCGACAGTGAAGCTTTACACTTCAGTCGAGAACGCCCAGCAGGATAAGGGTATAGCTATTCCACATGATATCGACCTTGGTGAGTCTCGAGTTGTTATCCAGGATTACGATAACCAGCATGAGCAGGACCGTCCCACCCCGTCTCCAGCCCCTTCCCGCCCTTTTTCTGTCCTCCGCGCTAATGATGTGCTTTGGCTTTCACTTACAGCTGCTGAGTATGATCAGACTACTTATGGTTCTTCCACTAATCCTATGTATGTCTCTGATACTGTGACATTTGTCAATGTGGCGACTGGTGCTCAGGGGGTCTCTCGCTCTCTGGACTGGTCTAAAGTCACCCTTGATGGGCGTCCACTTACTACTATCCAGCAGTACTCTAAGACCTTCTTTGTTTTGCCCCTCCGTGGCAAGCTCTCTTTCTGGGAGGCTGGCACCACTAAGGCCGGCTACCCTTATAATTATAATACCACTGCCAGTGACCAGATCTTGATTGAAAATGCAGCCGGTCACCGTGTTTGTATCTCAACCTACACTACTAATCTTGGCTCTGGCCCTGTTTCTATTTCTTCTGTCGGTGTCCTTGCACCTCATTCTGCGCTGGCCGCTTTAGAGGACACTGTTGATTACCCTGCTCGCGCCCACACCTTTGATGATTTCTGCCCTGAGTGCCGTACACTCGGCCTTCAGGGCTGTGCTTTTCAGTCAACTGTTGCTGAGCTGCAGCGCCTTAAAATGAAGGTGGGTAAAACCCGGGAGTAT
>BAH22714
---------ATGTTCTTTTGCTCTGTGCATGGAGATGCCACCATGCGCTCTCGGGCTCTTCTGTTTTTGCTCTTCGTGCTTCTGCCTATGCTGCCCGCGCCACCGGCCGGTCAGCCGTCTGGCCGTCGCCGCGGGCGGCGCAGCGGCGGTGCCGGCGGTGGTTTCTGGGGTGACCGGGTTGATTCTCAGCCCTTCGCCCTCCCCTATATTCATCCAACCAACCCCTTCGCATCTGACATACCAACCGCAGCCGGGTCTGGAGCTCGCCCTCGGCAGCCGGCCCGTCCACTCGGCTCCGCTTGGCGTGACCAGTCCCAGCGCCCCGCCGCTTCCGCCCGCCGTCGATCTGCCCCAGCTGGGGCTTCGCCGCTGACTGCTGTGGCCCCGGCCCCTGATACCGCCCCTGTCCCTGACGTTGATTCCCGCGGCGCTATACTACGCCGCCAGTATAATTTATCAACATCCCCGCTTACGTCTACCATCGCTACCGGCACCAATCTTGTTTTATATGCTGCTCCCCTGAGCCCTTTGCTTCCGCTTCAAGATGGGACTAACACTCATATTATGGCCACTGAAGCGTCAAATTACGCCCAGTACCGCGTTGTCCGTGCCACCATTCGGTATCGCCCACTCGTGCCGAACGCTGTTGGCGGGTACGCTATATCTATTTCTTTCTGGCCCCAGACTACAACTACTCCGACATCTGTCGATATGAATTCTATTACCTCTACAGATGTTCGGATTCTTGTTCAGCCCGGTATCGCCTCTGAGCTTGTGATTCCCAGTGAGCGCCTGCACTACCGTAACCAGGGC---------TGGCGCTCGGTTGAGACCTCTGGTGTCGCGGAGGAGGAGGCGACCTCCGGTCTTGTTATGCTCTGCATCCATGGATCACCTGTGAACTCTTACACTAATACACCTTATACCGGTGCTCTTGGCTTGCTCGACTTTGCACTTGAACTTGAGTTCCGCAATTTGACACCCGGTAATACGAATACGCGCGTTTCCCGTTATTCGAGTAGCGCGCGCCACAAGCTACGTCGTGGGCCCGACGGTACTGCTGAGTTAACCACCACTGCTGCTACACGGTTTATGAAAGATCTTCATTTCACAGGGACCAATGGTGTTGGTGAGGTCGGTCGCGGCATAGCGCTAACCCTGTTTAATCTTGCTGACACGCTTCTCGGCGGGCTCCCGACAGAATTGATTTCGTCGGCTGGTGGCCAGCTATTTTACTCCCGCCCCGTCGTCTCAGCCAATGGCGAGCCGACAGTGAAGCTTTACACTTCAGTCGAGAACGCCCAGCAGGATAAGGGTATAGCTATTCCACATGATATCGACCTTGGTGAGTCTCGAGTTGTTATCCAGGATTACGATAACCAGCATGAGCAGGACCGTCCCACCCCGTCTCCAGCCCCTTCCCGCCCGTTTTCTGTCCTCCGCGCTAATGATGTGCTTTGGCTTTCACTTACAGCTGCTGAGTATGATCAGACTACTTATGGTTCTTCCACTAATCCTATGTATGTTTCTGATACTGTGACATTTGTTAATGTGGCGACTGGTGCTCAGGGGGTCTCCCGCTCTCTGGACTGGTCTAAAGTCACCTTCGATGGGCGTCCACTTACTACCATCCAGCAGTACTCTAAGACCTTCTTTGTTTTGCCCCTCCGTGGCAAGCTCTCTTTCTGGGAGGCTGGCACTACTAAGGCCGGCTACCCTTATAATTATAACACCACTGCCAGTGACCAGATCTTGATTGAAAATGCAGCCGGTCATCGTGTTTGTATCTCAACCTACACTACTAATCTTGGCTCTGGCCCTGTTTCTATTTCTGCTGTCGGTGTCCTTGCACCTCACTCTGCATTGGCCGCTTTAGAGGACACTGTTGATTACCCTGCTCGCGCCCACACCTTTGATGATTTCTGCCCTGAGTGCCGTACACTCGGCCTTCAGGGCTGTGCCTTTCAGTCAACTGTTGCTGAGCTGCAGCGTCTTAAAATGAAGGTGGGTAAAACCCGGGAGTAT
>BAJ77116
ATGAATAACATGTTCCTTTGCTTCGCCTGTGGGTATGCCACCATGCGCCCTAGGGCTATTTTGCTGCTGCTCGTCGTGCTTCTGCCTATGTTGCCCGCGCCACCGGCCGGCCAGTCGTCTGGCCGCCGTCGCGGGCGGCGTAGCGGCGGTGCCGGTAGTGGTTTCTGGGGTGACCGGGTTGACTCTCAGCCCTTCGCCCTCCCCTATATTCACCCAACCAACCCCTTTGCATCCGATACCATCGCTGCAACCGGGACTGGAGCTCGCTCTCGGCAGTCAGCCCGTCCACTTGGCTCCGCCTGGCGCGATCAGACCCAGCGCCCCCCCGCTGCCTCCCGTCGTAGATCTACCCCAACCGGGGCTTCGCCGTTGACAGCTGTTGCTCCGGCCCCAGACACTAGACCTGTCCCTGATGTGGATTCCCGCGGTGCTATTCTGCGCCGGCAATATAATTTGTCAACTTCCCCTTTGACATCCACTATCGCATCTGGCACTAATTTAGTGCTGTATGCTGCCCCACTTAGCCCTCTTTTGCCTCTGCAGGATGGGACTAATACTCACATTATGGCCACTGAGGCTTCTAACTATGCTCAGTACCGTGTTGTTCGGGCTACCATTCGCTACCGCCCCCTGGTTCCGAATGCTGTTGGTGGGTATGCAATTTCAATCTCATTTTGGCCCCAAACGACTACTACCCCCACGTCCGTTGACATGAACTCGATTACATCTACCGATGTCCGGATTGTTGTGCAACCAGGCCTTGCCTCGGAGTTGGTAATCCCTAGTGAACGCCTGCACTATCGCAACCAGGGC---------TGGCGCTCGGTTGAGACCTCCGGGGTTGCTGAGGAAGAAGCCACTTCCGGTCTTGTCATGTTGTGCATCCATGGCTCCCCAGTTAATTCTTATACTAACACACCCTATACTGGGGCCTTAGGGCTGCTTGATTTTGCCCTTGAACTGGAGTTTCGTAATCTGACACCTGGGAACACCAACACCCGTGTGTCCCGTTACTCCAGCACTGCACGCCATAGGCTACACCGTGGCGCTGATGGAACCGCAGAATTGACCACTACTGCAGCCACACGGTTTATGAAGGATCTAYACTTCACTGGGTCTAATGGGATCGGCGAGGTCGGCCGTGGCATAGCCCTGACCTTGTTTAACCTAGCTGACACTCTCCTTGGCGGGTTACCGACAGAATTGATTTCGTCGGCTGGAGGTCAACTGTTTTACTCCCGCCCTGTTGTCTCAGCCAATGGCGAGCCTACAGTCAAGCTTTACACCTCAGTTGAGAATGCTCAGCAGGATAAGGGTATAGCTATCCCCCACGACATTGATCTCGGTGATTCCCGTGTTGTTATCCAGGATTATGACAACCAGCACGAGCAGGACCGGCCCACACCGTCACCGGCCCCTTCTCGTCCCTTCTCTGTTCTTCGTGTCAATGATGTGCTGTGGCTCACAATGACTGCTGCTGAATATGACCAAACAACTTATGGCACTTCTACCGATCCGGTATATGTGTCTGACACTGTGACTTTTGTTAACGTGGCAACTGGTGCACAAGGTGTGGCCCGTTCTCTTGACTGGTCTAAGGTTACCCTTGACGGCCGCCCGCTTACCACCATCCAGCGGCATTCCAAGAATTACTTTGTTCTACCCCTTCGTGGTAAGCTGTCCTTCTGGGAGGCTGGTACCACGAAGGCTGGCTACCCTTATAATTATAATACAACAGCTAGTGACCAAATCTTAATTGAGAATGCAGCCGGGCACCGTGTGTGTATATCTACATACACGACAAGCCTTGGCTCTGGGCCAGTGTCTGTCTCGGGTGTTGGTGTGCTTGCACCCCATGCAGCACTTGCTGTGTTGGAAGACACTGTTGACTACCCAGCCCGTGCCCATACTTTTGATGACTTTTGCCCTGAATGCCGCACGCTCGGCCTTCAAGGCTGTGCTTTTCAGTCTACCGTCGCTGAGCTCCAGCGACTAAAGATGAGGGTGGGTAAAACTCGGGAGTTT
>AEW87506
------------------------------------------ATGCGCCCTAGGGCTGTTCTGTTGTTGCTCTTCGTGCTTTTGCCTATGCTGCCCGCGCCACCGGCCGGCCAGCCGTCTGGCCGCCGTCGTGGGCGGCGCAGCGGCGGTGCCGGCGGTGGTTTCTGGGGTGACAGGGTTGATTCTCAGCCCTTCGCCCTCCCCTATATTCATCCAACCAACCCCTTCGCCGCCGATGTCGTTTCACAACCCGGGGCTGGAACTCGCTCTCGACAGCCACCCCGCCCCCTTGGTTCCGCTTGGCGTGACCAGTCCCAGCGCCCCTCCGCTGCCCCCCGTCGTCGATCTGCCCCAGCTGGGGCTGCGCCGCTGACTGCTGTGTCACCGGCCCCTGATACAGCCCCTGTACCTGATGTTGACTCACGTGGTGCTATTCTGCGCCGGCAGTATAATTTGTCCACGTCCCCGCTTACGTCATCTGTCGCTTCGGGTACCAATCTGGTTCTCTATGCTGCCCCGCTGAATCCCCTCCTGCCTCTTCAGGATGGCACCAATACTCATATTATGGCTACTGAGGCATCTAATTATGCTCAGTATCGGGTTGTTCGAGCTACGATCCGTTACCGCCCGCTGGTGCCGAATGCCGTTGGTGGTTATGCTATTTCCATTTCTTTCTGGCCTCAAACTACAACTACCCCCACCTCTGTTGACATGAATTCTATTACTTCCACTGATGTTAGGATCCTGGTTCAGCCCGGTATTGCCTCCGAGCTAGTCATCCCTAGTGAACGCCTTCATTACCGCAATCAAGGC---------TGGCGCTCTGTTGAGACCACGGGTGTGGCTGAGGAGGAGGCTACTTCCGGTTTGGTGATGCTTTGCATTCATGGCTCTCCTGTGAATTCCTATACTAATACACCTTATACTGGTGCGCTGGGGCTTCTTGATTTTGCACTAGAGCTTGAATTTAGGAATCTGACACCCGGGAACACTAACACCCGTGTTTCCCGGTATACCAGCACAGCCCGCCACCGGCTGCGCCGCGGTGCTGATGGGACTGCTGAGCTTACTACCACAGCAGCCACACGCTTCATGAAGGACTTGCATTTTACTGGCACGAATGGCGTCGGTGAGGTGGGTCGTGGTATCGCCCTGACATTGTTCAATCTCGCTGATACGCTTCTCGGCGGTTTACCGACAGAATTGATTTCGTCGGCTGGGGGTCAACTGTTCTACTCCCGCCCGGTTGTCTCAGCCAATGGCGAGCCAACAGTAAAGTTATATACATCTGTTGAGAATGCGCAGCAAGACAAGGGCATTACCATCCCACATGATATAGATCTGGGTGACTCCCGTGTGGTTATCCAGGACTATGATAACCAGCACGAGCAAGACCGACCTACTCCGTCGCCCGCCCCCTCCCGCCCTTTCTCAGTGCTTCGTGCCAATGATGTTCTGTGGCTTTCCCTCACTGCCGCTGAGTACGATCAGACTACGTATGGGTCGTCCACCAACCCCATGTACGTCTCTGATACAGTTACGCTTGTTAATGTGGCCACTGGCGCTCAGGCTGTTGCCCGCTCTCTTGATTGGTCTAAAGTTACCCTGGATGGCCGCCCCCTTACTACCATTCAGCAGTATTCTAAGACATTTTATGTTCTCCCGCTCCGCGGCAAGTTGTCCTTTTGGGAGGCTGGTACGACTAAGGCCGGCTACCCGTACAATTATAATACTACCGCTAGTGACCAAATTCTGATTGAGAACGCGGCCGGCCACCGTGTCGCTATTTCCACCTATACCACTAGCTTGGGTGCCGGCCCTACCTCGATCTCTGCGGTCGGTGTACTGGCTCCACACTCTGCTCTCGCCGTTCTTGAGGATACTATTGACTACCCTGCCCGTGCTCATACTTTTGATGATTTTTGCCCGGAGTGCCGTACCCTTGGTCTGCAGGGTTGTGCATTTCAGTCTACTATTGCTGAGCTTCAGCGCTTAAAAATGAAGGTAGGCAAAACCCGGGAGTCT
>AFH34998
------------------------------------------ATGCGCCCTAGGGCTGTTCTGTTGCTGTTCTTCGTGCTTCTGCCTATGCTGCCCGCGCCACCGGCCGGCCAGCCGTCTGGCCGTCGTCGTGGGCGGCGCAGCGGCGGTGCCGGCAGTGGTTTCTGGGGTGACAGGGTTGATTCTCAGCCCTTCGCCCTCCCCTATATTCATCCAACCAACCCCTTTGCCTCCGACGTCGTATCACAATCCGGGGCTGGAACTCGCCCTAGACAGCCGGCCCGCCCCCTCGGCTCCTCTTGGCGTGACCAGTCCCAGCGCCCCTCCGCTGCCCCCCGCCGTCGATCTACCCCAACTGGGGCTGCGCCGTTAACTGCTGTCTCACCAGCGCCTGATACGGCCCCAGTCCCTGATGTTGACTCTCGTGGCGCTATCTTGCGCCGTCAGTATAATCTGTCCACCTCCCCTTTAACTTCATCTGTTGCCTCTGGAACTAATCTTGTCTTGTATGCTGCCCCGCTTAACCCTCTCCTGCCTCTTCAGGACGGCACCAATACTCACATCATGGCGACTGAGGCGTCTAATTACGCTCAGTACCGGGTTGTTCGGGCTACAATCCGCTATCGCCCCTTGGTGCCGAATGCCGTCGGTGGTTATGCAATTTCTATTTCTTTCTGGCCTCAGACTACAACTACACCCACCTCTGTTGACATGAATTCCATTACTTCTACTGATGTTAGGATTTTAGTCCAGCCTGGCATAGCCTCTGAGTTGGTCATCCCGAGTGAGCGCCTTCACTATCGTAATCAAGGC---------TGGCGCTCTGTTGAGACATCGGGTGTGGCCGAGGAGGAGGCGACATCAGGCTTGGTCATGCTTTGTATTCATGGCTCCCCTGTTAATTCTTATACCAACACGCCCTACACTGGGGCACTGGGGCTCCTTGATTTCGCACTCGAGCTTGAATTTAGAAATTTGACCCCTGGGAACACTAACACCCGTGTGTCCCGTTACACTAGTACAGCCCGGCACCGCCTACGCCGTGGTGCCGATGGGACAGCTGAGCTTACAACCACTGCGGCCACACGTTTTATGAAGGACTTGCATTTCACCGGGACAAATGGTGTTGGTGAGGTGGGTCGTGGTATAGCCCTAACGCTATTTAATCTTGCTGATACACTTCTCGGTGGGCTGCCGACAGAATTGATTTCGTCGGCTGGAGGTCAACTGTTTTACTCCCGCCCGGTTGTCTCAGCCAATGGCGAGCCAACTGTTAAGTTATACACCTCTGTCGAGAATGCACAGCAGGATAAGGGTATTGCTATACCACACGATATAGACCTAGGGGATTCCCGTGTGGTTGTACAAGATTATGACAACCAACATGAACAGGACCGGCCTACCCCGTCGCCGGCCCCATCCCGTCCCTTCTCAGTCCTTCGAGCCAATGATGTCTTGTGGCTCTCTTTGACTGCAGCTGAATATGACCAGACTACTTATGGCTCGTCGACCAATCCTATGTATGTTTCAGACACTGTCACACTTGTTAATGTGGCGACAGGCGCCCAGGCTGTTGCCCGATCCCTTGATTGGTCCAAGGTTACTTTGGACGGCCGGCCACTTACTACCATCCAGCAGTACTCCAAGACATTTTATGTGCTGCCGCTTCGTGGCAAGCTTTCCTTCTGGGAAGCTGGCACGACTAAGGCTGGCTATCCTTACAATTACAACACTACTGCTAGTGACCAGATTCTGATTGAGAATGCAGCCGGCCATCGTGTTGCTATATCTACTTACACTACTAGTCTTGGCGCCGGCCCTGTGTCTGTTTCTGCGGTCGGCGTTCTTGCCCCGCACTCTGCTCTAGCTGTGCTTGAAGATACTATTGATTATCCTGCCCGTGCCCATACTTTTGATGATTTTTGCCCTGAGTGCCGCAATCTCGGCCTACAGGGCTGTGCTTTCCAGTCTACTATTGCTGAGCTTCAGCGCCTTAAAATGAAGGTAGGTAAGACCCGGGAGTCT
>BAE79647
ATGAATAACATGTTCTTTTGCTCTGTGCATGGAGATGCCACCATGCGCTCTCGGGCTTTTCTGTTTTTGTTCCTCGTGCTTCTGCCTATGCTGCCCGCGCCACCGGCCGGTCAGCCGTCTGGCCGTCGCCGCGGGCGGCGCAGCGGCGGTGCCGGCGGTGGTTTCTGGGGTGACCGGGTTGATTCTCAGCCCTTCGCCCTCCCCTATATTCATCCAACCAACCCCTTCGCATCTGACATTCCAGCCGCAGCCGGGGCTGGAGCTCGCCCTCGGCAGCCAGCCCGTCCACTCGGCTCCGCTTGGCGTGACCAATCCCAGCGCCCCGCCACTTCCGCCCGTCGTCGATCTGCCCCAGCTGGGGCTTCGCCGCTGACTGCTGTGGCCCCGGCCCCCGATACTGCTCCTGTTCCCGATGTCGATTCTCGCGGCGCTATATTACGCCGCCAGTATAATTTATCAACATCTCCGCTAACATCTACTATTGCCACTGGTACTAACCTTGTTCTATATGCTGCCCCGCTGAGCCCTTTGCTTCCGCTCCAAGATGGAACTAACACTCACATTATGGCCACTGAAGCATCAAATTATGCCCAGTACCGTGTTGTCCGCGCCACCATCCGGTACCGTCCGCTTGTGCCGAACGCTGTTGGCGGATACGCTATATCTATCTCTTTCTGGCCTCAGACAACTACTACCCCGACATCTGTGGATATGAATTCTATCACCTCCACGGATGTCCGAATTCTTGTCCAGCCTGGTATCGCTTCAGAACTTGTGATCCCCAGTGAGCGCCTGCACTATCGTAACCAAGGC---------TGGCGCTCGGTTGAGACCTCTGGTGTTGCGGAGGAGGAGGCGACCTCCGGCCTTGTCATGCTTTGCATCCATGGATCACCTGTGAATTCCTACACCAATACGCCTTATACTGGTGCCCTTGGCTTGCTTGATTTCGCACTCGAGCTCGAGTTCCGCAATTTGACACCCGGTAACACGAACACACGTGTTTCCCGCTACTCGAGTAGTGCGCGCCACAAGCTACGCCGAGGGCCTGATGGCACTGCTGAGTTAACTACCACTGCTGCTACACGCTTTATGAAGGACCTTCATTTTACAGGGACTAATGGAGTTGGTGAAGTCGGTCGTGGTATAGCGTTAACTCTGTTCAATCTTGCTGACACGCTTCTCGGCGGGCTCCCGACAGAATTGATTTCGTCGGCTGGTGGTCAGTTGTTTTACTCTCGCCCCGTCGTCTCAGCCAATGGCGAGCCGACAGTGAAGCTTTATACTTCAGTCGAGAACGCTCAGCAGGACAAGGGTATAGCTATCCCACATGATATTGACCTTGGTGAGTCCCGTGTTGTCATTCAGGATTACGATAACCAACATGAGCAGGACCGTCCCACCCCTTCTCCTGCTCCCTCTCGGCCCTTTTCTGTCCTTCGTGCTAATGATGTGCTATGGCTTTCACTTACAGCAGCTGAGTATGATCAGACTACCTATGGCTCCTCTACTAACCCCATGTACGTCTCTGATACTGTGACATTTGTTAATGTGGCTACTGGTGCCCAGGGGGTATCTCGCTCTCTGGACTGGTCTAAAGTTACCCTTGATGGGCGCCCACTTATGACTATCCAGCAGTATTCTAAGACCTTCTTTGTCCTGCCTCTCCGTGGTAAGCTCTCCTTTTGGGAGGCTGGTACTACTAAGGCCGGCTACCCTTATAATTATAATACTACCGCCAGTGACCAGATTTTAATTGAGAATGCAGCTGGTCACCGTGTATGCATTTCAACCTACACTACTAATCTTGGATCTGGCCCTGTTTCTATTTCTGCCGTCGGTGTCCTCGCACCTCACTCTGCGCTGGCCGCTTTAGAGGACACTGTTGACTATCCTGCCCGTGCTCATACTTTTGATGATTTTTGCCCTGAGTGCCGTGCACTCGGCCTTCAGGGTTGTGCTTTCCAATCGACTGTTGCTGAGCTACAGCGCCTTAAAATGAAGGTGGGTAAAACCCGGGAGTAT
>BAE79644
ATGAATAACATGTTCTTTTGCTCTGTGCATGGAGATGCCACCATGCGCTCTCGGGCTCTTCTGTTTCTGCTCTTCGTGCTTCTGCCTATGCTGCCCGCGCCACCGGCCGGTCAGCCGTCTGGCCGTCGCCGCGGGCGGCGCAGCGGCGGTGCCGGCGGTGGTTTCTGGGGTGACCGGGTTGATTCTCAGCCCTTCGCCCTCCCCTATATTCATCCAACCAACCCCTTCGCATCTGACATACCAACCGCAGCCGGGTCTGGAGCTCGCCCTCGGCAGCCGGCCCGTCCACTCGGCTCCGCTTGGCGTGACCAGTCCCAGCGCCCCGCCGCTTCCGCCCGCCGTCGATCTGCCCCAGCTGGGGCTTCGCCGCTGACTGCTGTGGCCCCGGCCCCTGATACCGCCCCTGTGCCCGACGTTGACTCCCGCGGCGCTATACTACGCCGCCAGTATAATCTATCAACATCCCCGCTTACGTCTACCATCGCTACCGGCACCAATCTTGTTTTATATGCTGCTCCCCTGAGCCCTCTGCTTCCGCTTCAAGATGGGACTAACACTCATATTATGGCCACTGAAGCATCAAATTACGCCCAGTATCGCGTTGTCCGTGCCACCATCCGGTATCGCCCACTCGTGCCGAACGCTGTTGGCGGGTACGCTATATCTATTTCTTTCTGGCCCCAGACTACAACTACCCCGACATCTGTCGATATGAATTCTATTACCTCTACTGATGTTCGGATTCTTGTTCAGCCTGGTATCGCCTCCGAGCTTGTGATTCCCAGTGAGCGCCTGCACTACCGCAATCAGGGC---------TGGCGCTCGGTTGAGACCTCTGGTGTCGCGGAGGAGGAGGCGACCTCCGGCCTTGTTATGCTCTGCATCCATGGATCACCTGTGAACTCTTACACTAATACACCTTATACTGGTGCTCTTGGCTTGCTCGATTTCGCACTTGAACTTGAGTTCCGCAATTTGACACCCGGTAACACGAATACGCGCGTTTCCCGTTATTCGAGTAGCGCGCGCCACAAGCTACGTCGTGGGCCCGACGGTACTGCTGAGCTAACCACCACTGCTGCTACACGGTTTATGAAAGATCTTCACTTCACAGGGACCAATGGTGTTGGTGAGGTCGGTCGCGGTATAGCGCTAACTCTGTTTAATCTTGCTGACACGCTTCTCGGCGGGCTCCCGACAGAATTGATTTCGTCGGCTGGTGGCCAGCTATTTTACTCTCGCCCCGTCGTCTCAGCCAATGGCGAGCCGACAGTGAAGCTTTACACTTCAGTCGAGAACGCCCAGCAGGATAAGGGTATAGCTATTCCACATGATATCGACCTTGGTGAGTCTCGAGTTGTTATCCAGGATTATGATAACCAGCATGAGCAGGACCGTCCCACCCCGTCTCCAGCCCCTTCCCGCCCTTTTTCTGTCCTCCGCGCTAATGATGTGCTTTGGCTTTCACTTACAGCTGCTGAGTATGATCAGACTACTTATGGTTCTTCCACTAATCCTATGTATGTCTCTGATACTGTGACATTTGTCAATGTGGCGACTGGTGCTCAGGGGGTCTCTCGCTCTCTGGACTGGTCTAAAGTCACCCTTGATGGGCGTCCACTTACTACTATCCAGCAGTACTCTAAGACCTTCTTTGTTCTGCCCCTCCGTGGCAAGCTCTCTTTCTGGGAGGCTGGCACCACTAAGGCCGGCTACCCTTATAATTATAATACCACTGCCAGTGACCAGATCTTGATTGAAAATGCAGCCGGTCACCGTGTTTGTATCTCAACCTACACTACTAATCTTGGCTCTGGCCCTGTTTCTATTTCTTCTGTCGGTGTCCTTGCACCTCATTCTGCGCTGGCCGCTTTAGAGGACACTGTTGATTACCCCGCTCGCGCCCACACCTTTGATGATTTCTGCCCTGAGTGCCGTACACTCGGCCTTCAGGGCTGTGCTTTTCAGTCAACTGTTGCTGAGCTGCAGCGCCTTAAAATGAAGGTGGGTAAAACCCGGGAGTAT
>BAH10873
------------------------------------------ATGCGCCCTAGGGCTGTTCTGTTGCTGTTCTTCGTGCTTCTGCCTATGCTGCCCGCGCCACCGGCCGGCCAGCCGTCTGGCCGCCGTCGTGGGCGGCGCAGCGGCGGTGCCGGCGGTGGTTTCTGGGGTGACAGGGTTGATTCTCAGCCCTTCGCCCTCCCCTATATTCATCCAACCAACCCCTTTGCCGCCGATGTCGTTTCACAATCCGGGGCTGGAGCTCGCCCTCGACAGCCGCCCCGCCCCCTCGGCTCCGCTTGGCGCGACCAGTCCCAGCGCCCCTCCGCTGCCCCCCGTCGTCGATCTGCCCCAGCTGGGGCTGCGCCGTTGACTGCTATCTCACCAGCCCCTGACACAGCCCCTGTACCTGATGTTGATTCACGTGGTGCTATTCTGCGCCGGCAGTACAATTTGTCTACATCTCCGCTCACGTCATCTGTTGCCTCTGGTACTAATTTAGTTCTTTATGCTGCCCCACTGAATCCTCTTTTACCCCTCCAGGATGGCACCAACACCCATATTATGGCTACCGAGGCATCTAATTATGCCCAGTACCGGGTGGTTCGAGCTACAATCCGTTACCGCCCGCTGGTGCCGAATGCTGTTGGTGGTTATGCCATTTCCATTTCTTTTTGGCCCCAGACAACCACTACCCCTACTTCTGTTGACATGAACTCTATTACTTCTACTGATGTTAGGATTCTAGTCCAGCCCGGTATTGCCTCCGAGCTGGTCATCCCCAGTGAGCGTCTTCATTATCGCAATCAAGGT---------TGGCGCTCTGTCGAGACCACTGGTGTCGCCGAGGAGGAGGCTACTTCAGGCCTGGTAATGCTTTGTATTCATGGCTCTCCTGTCAATTCTTACACTAATACACCTTATACCGGTGCACTGGGGCTTCTTGATTTTGCATTAGAGCTTGAATTCAGGAATTTGACACCCGGGAACACCAACACCCGCGTATCCCGGTATACTAGCACAGCCCGCCATCGGCTGCGCCGCGGTGCCGACGGGACTGCTGAGCTTACTACTACAGCGGCCACGCGTTTTATGAAGGACTTGCATTTCACCGGTACGAATGGAGTCGGTGAAGTGGGCCGAGGCATTGCTCTGACACTGTTCAACCTTGCTGATACGCTTCTCGGCGGCCTGCCGACAGAATTGATTTCGTCGGCTGGGGGTCAGCTGTTTTACTCCCGCCCTGTTGTCTCAGCCAATGGCGAGCCGACTGTAAAGTTATACACATCTGTTGAGAATGCACAGCAGGATAAGGGCATCACTATTCCACATGATATAGACCTCGGTGATTCCCGTGTGGTTATCCAGGACTATGATAACCAGCACGAGCAGGACCGGCCTACTCCTTCACCCGCTCCCTCTCGCCCTTTTTCAGTTCTTCGTGCTAACGACGTTTTGTGGCTATCTCTTACTGCAGCCGAGTACGACCAGACTACGTATGGGTCATCCACCAACCCTATGTACGTCTCGGATACAGTCACATTTGTCAACGTGGCCACTGGCGCTCAGGCTGTCGCCCGCTCCCTTGATTGGTCTAAAGTTACTCTGGACGGCCGTCCCCTCACTACCATCCAGCAGTATTCTAAGACATTCTACGTCCTCCCGCTCCGTGGTAAGCTGTCTTTCTGGGAAGCTGGCACGACCAAGGCTGGTTATCCTTATAACTACAATACAACTGCTAGTGATCAAATTTTAATCGAAAATGCAGCCGGCCATCGTGTTGCTATCTCTACCTATACCACTAGCCTGGGTGCCGGTCCCACCTCTATCTCTGCGGTCGGTGTACTAGCCCCGCACTCGGCTCTTGCTGTTCTTGAGGATACTACCGACTACCCCGCCCGTGCTCACACTTTCGATGATTTCTGCCCGGAATGCCGCACCCTTGGTTTGCAGGGTTGCGCTTTCCAGTCTACTATCGCTGAGCTTCAGCGCCTTAAAATGAAGGTAGGTAAAACCCGGGAGTCT
>BAH10870
------------------------------------------ATGCGCCCTAGGGCTGTTCTGTTGCTGTTCTTCGTGCTTCTGCCTATGCTGCCCGCGCCACCGGCCGGCCAGCCGTCTGGCCGCCGTCGTGGGCGGCGCAGCGGCGGTGCCGGCGGTGGTTTCTGGGGTGACAGGGTTGATTCTCAGCCCTTCGCCCTCCCCTATATTCATCCAACCAACCCCTTTGCCGCCGATGTCGTTTCACAATCCGGGGCTGGAGCTCGCCCTCGACAGCCGCCCCGCCCCCTCGGCTCCGCTTGGCGCGACCAGTCCCAGCGCCCCTCCGCTGCCCCCCGTCGTCGATCTGCCCCAGCTGGGGCTGCGCCGTTGACTGCTATCTCACCAGCCCCTGACACAGCCCCTGTACCTGATGTTGATTCACGTGGTGCTATTCTGCGCCGGCAGTACAATTTGTCTACATCTCCGCTCACGTCATCTGTTGCCTCTGGTACTAATTTAGTTCTTTATGCTGCCCCACTGAATCCTCTTTTACCCCTCCAGGATGGCACCAACACCCATATTATGGCTACCGAGGCATCTAATTATGCCCAGTACCGGGTGGTTCGAGCTACAATCCGTTACCGCCCGCTGGTGCCGAATGCTGTTGGTGGTTATGCCATTTCCATTTCTTTTTGGCCCCAGACAACCACTACCCCTACTTCTGTTGACATGAACTCTATTACTTCTACTGATGTTAGGATTCTAGTCCAGCCCGGTATTGCCTCCGAGCTGGTCATCCCCAGTGAGCGTCTTCATTATCGCAATCAAGGT---------TGGCGCTCTGTCGAGACCACTGGTGTCGCCGAGGAGGAGGCTACTTCAGGCCTGGTAATGCTTTGTATTCATGGCTCTCCTGTCAATTCTTACACTAATACACCTTATACCGGTGCACTGGGGCTTCTTGATTTTGCATTAGAGCTTGAATTCAGGAATTTGACACCCGGGAACACCAACACCCGCGTATCCCGGTATACTAGCACAGCCCGCCATCGGCTGCGCCGCGGTGCCGACGGGACTGCTGAGCTTACTACTACAGCGGCCACGCGTTTTATGAAGGACTTGCATTTCACCGGTACGAATGGAGTCGGTGAAGTGGGCCGAGGCATTGCTCTGACACTGTTCAACCTTGCTGATACGCTTCTCGGCGGCCTGCCGACAGAATTGATTTCGTCGGCTGGGGGTCAGCTGTTTTACTCCCGCCCTGTTGTCTCAGCCAATGGCGAGCCGACTGTAAAGTTATACACATCTGTTGAGAATGCACAGCAGGATAAGGGCATCACTATTCCACATGATATAGACCTCGGTGATTCCCGTGTGGTTATCCAGGACTATGATAACCAGCACGAGCAGGACCGGCCTACTCCTTCACCCGCTCCCTCTCGCCCTTTTTCAGTTCTTCGTGCTAACGACGTTTTGTGGCTATCTCTTACTGCAGCCGAGTACGACCAGACTACGTATGGGTCATCCACCAACCCTATGTACGTCTCGGATACAGTCACATTTGTCAACGTGGCCACTGGCGCTCAGGCTGTCGCCCGCTCCCTTGATTGGTCTAAAGTTACTCTGGACGGCCGTCCCCTCACTACCATCCAGCAGTATTCTAAGACATTCTACGTCCTCCCGCTCCGTGGTAAGCTGTCTTTCTGGGAAGCTGGCACGACCAAGGCTGGTTATCCTTATAACTACAATACAACTGCTAGTGATCAAATTTTAATCGAAAATGCAGCCGGCCATCGTGTTGCTATCTCTACCTATACCACTAGCCTGGGTGCCGGTCCCACCTCTATCTCTGCGGTCGGTGTACTAGCCCCGCACTCGGCTCTTGCTGTTCTTGAGGATACTACCGACTACCCCGCCCGTGCTCACACTTTCGATGATTTCTGCCCGGAATGCCGCACCCTTGGTTTGCAGGGTTGCGCTTTCCAGTCTACTATCGCTGAGCTTCAGCGCCTTAAAATGAAGGTAGGTAAAACCCGGGAGTCT
>BAM68891
------------------------------------------ATGCGCCCTGGGGCTGTTCTGCTGTTGCTCCTCGTGCTTTTGCCTATGCTGCCCGCGCCACCGGCCAGTCAGTCGACTGGCCGCCGTCGTGGGCGGCGCGGCGGCGGTTCCRGCGGTGGTTTCTGGGGTGACAGGGTTGATTCTCAGCCCTTCGCCCTCCCCTATTTTCATCCAACCAACCCCTTCGCCGCTGACGTTGAGCCACATTCCGGGTCTGGAGCCAAACCCCGGCAGCCAGCCCGCCCCCTTGGCACCTCTTGGCGCGACCTGTCCCAGCGCCCCTCCGCTGCCTCGCGTCGTCGATCTGCCCCAACTGGGGCTGCGCCGTTAACTGCCGTCTCACCCGCTCCTGACACGGCCCCCGTCCCGGATGTTGATTCTCGCGGGGCTATTCTGCGCCGTCAGTATAATCTCTCAACCTCGCCTCTGACCTCAACTGTTGCTTCAGGCACTAATCTTGTCCTGTACGCTGCGCCGCTCAACCCCCTCCTGCCTCTCCAGGACGGCACTAATACCCACATCATGGCGACTGAGGCATCCAACTACGCCCAGTACCGGGTTGTCCGAGCTACAATTCGTTATCGCCCTTTGGTGCCCAATGCAGTTGGTGGCTACGCAATTTCTATCTCCTTCTGGCCCCAGACTACTACTACCCCTACTTCTGTCGACATGAACTCAATCACTTCAACTGATGTTAGGATTCTTGTCCAACCTGGTTTGGCCTCCGAACTTGTCATACCAAGTGAGCGTCTCCACTATCGTAATCAAGGT---------TGGCGCTCTGTGGAGACTTCCGGTGTGGCTGAGGAGGAGGCCACTTCTGGGCTTGTCATGCTTTGCATTCACGGATCCCCTGTTAATTCATACACTAATACCCCTTACACAGGGGCCCTGGGGCTTCTCGATTTTGCGCTTGAGATTGAGTTCCGGAATTTGACTCCAGGGAACACTAATACACGTGTCTCCCGCTATACCAGCACTGCCCGCCACCGTTTGCGCCGCGGCGCCGATGGGACCGCCGAACTTACAACTACGGCGGCCACACGGTTTATGAAAGATCTTCATTTTACTGGGATGAATGGGGTTGGTGAAATTGGCCGTGGCATAGCCCTGACACTGTTCAACATAGCTGATACACTTCTTGGTGGTTTGCCGACAGAATTGATTTCGTCGGCCGGGGGTCAGGTGTTCTACTCCCGCCCTGTCGTTTCAGCCAATGGCGAGCCGACTGTCAAGTTGTATACATCAGTTGAGAACGCACAGCAAGACAAGGGGATCGCAATACCTCATGACATTGACCTAGGCGATTCCCGTGTTGTTATTCAGGACTATGATAATCAACATGAGCAAGATCGGCCTACCCCGTCACCGGCCCCCTCTCGCCCTTTTTCCGTCCTACGCGCYAACGATGTGTTGTGGGTATCACTTACTGCTGCTGAGTATGACCAGACTACATATGGTTCGTCGACTAATCCTATGTATGTCTCGGACACTGTGACATTTGTCAACGTTGCAACAGGTGCTCAGGCCGTCGCCCGCTCTCTTGACTGGTCTAAAGTGACATTGGATGGGCGACCGCTTACTACCATCCAGCAGCATTCCAAAATATTTTATGTCCTTCCCCTCCGTGGCAAGCTCTCCTTTTGGGAGGCCGGTACCACTAAGGCTGGCTACCCCTATAATTACAACACCACAGCCAGCGATCAAATTTTGATAGAGAACGCAACTGACCATCGTGTTGCTGTCTCAACTTATACTACTAGCTTAGGTGCTGGTCCTGTGTCTATCTCTGCAGTTGGTGTGCTCGCTCCGCACTCCGTCTTAGCTGTTCTTGAGGATACTGTCGATTACCCCGCCCGCGCTCACACTTTCGACGATTTCTGCCCTGAGTGCCGTACCCTTGGCCTTCAGGGTTGTGCCTTCCAGTCTACTGTTGCTGAGCTTCAACGCCTTAAGATGAAGGTGGGTAAAACCCGGGAGTCT
>BAG67072
------------------------------------------ATGCGCCCTAGGGCTGTTCTGTTGCTGTTCTTCGTGCTTCTGCCTATGCTGCCCGCGCCACCGGCCGGCCAGCCGTCTGGCCGCCGTCGTGGGCGGCGCAGCGGCGGTGCCGGCGGTGGTTTCTGGGGTGACAGGGTTGATTCTCAGCCCTTCGCCCTCCCCTATATTCATCCAACCAACCCCTTTGCCGCCGATGTCGTTTCACAGTCCGGGGCTGGAGCTCGCCCTCGACAGCCGCCCCGCCCCCTCGGCTCCGCTTGGCGCGACCAGTCCCAGCGCCCCTCTGCTGCCCCCCGTCGTCGATCTGCCCCAGCTGGGGCTGCGCCGTTGACTGCTATCTCACCAGCCCCTGACACAGCCCCTGTACCTGATGTTGATTCACGTGGTGCTATTCTGCGCCGGCAGTACAATTTGTCTACATCTCCGCTCACGTCATCTGTTGCCTCTGGTACTAATTTAGTTCTTTATGCTGCCCCACTGAATCCTCTTTTACCCCTCCAGGATGGCACCAACACCCATATTATGGCTACCGAGGCATCTAATTATGCCCAGTACCGGGTGGTTCGAGCTACAATCCGTTACCGCCCGCTGGTGCCGAATGCTGTTGGTGGTTATGCCATTTCCATTTCTTTTTGGCCCCAGACAACCACTACCCCTACTTCTGTTGACATGAACTCTATTACTTCTACTGATGTTAGGATTCTAGTCCAGCCCGGTATTGCCTCCGAGCTGGTCATCCCCAGTGAGCGTCTTCATTATCGCAATCAAGGT---------TGGCGCTCTGTCGAGACCACTGGTGTCGCCGAGGAGGAGGCTACTTCAGGCCTGGTAATGCTTTGTATTCATGGCTCTCCTGTCAATTCTTACACTAATACACCTTATACCGGTGCACTGGGGCTTCTTGATTTTGCATTAGAGCTTGAATTCAGGAATTTGACACCCGGGAACACCAACACCCGCGTATCCCGGTATACTAGCACAGCCCGCCATCGGCTGCGCCGCGGTGCCGACGGGACTGCTGAGCTTACTACTACAGCGGCCACGCGTTTTATGAAGGACTTGCATTTCACCGGTACGAATGGAGTCGGTGAAGTGGGCCGAGGCATTGCTCTGACACTGTTCAACCTTGCTGATACGCTTCTCGGCGGCCTGCCGACAGAATTGATTTCGTCGGCTGGGGGTCAGCTGTTTTACTCCCGCCCTGTTGTCTCAGCCAATGGCGAGCCGACTGTAAAGTTATACACATCTGTTGAGAATGCACAGCAGGATAAGGGCATCACTATTCCACATGATATAGACCTTGGTGATTCCCGTGTGGTTATCCAGGACTATGATAACCAGCACGAGCAGGACCGGCCTACTCCTTCACCCGCTCCCTCTCGCCCTTTTTCAGTTCTTCGTGCTAACGATGTTTTGTGGCTATCTCTTACTGCAGCCGAGTATGACCAGACTACGTACGGGTCATCCACCAACCCTATGTACGTCTCGGATACAGTCACATTTGTCAACGTGGCCACTGGCGCTCAGGCTGTCGCCCGCTCCCTTGATTGGTCTAAAGTTACTCTGGACGGCCGTCCCCTCACTACCATCCAGCAGTATTCTAAGACATTCTACGTCCTCCCGCTCCGTGGTAAGCTGTCTTTCTGGGAAGCTGGCACGACCAAGGCTGGTTATCCTTATAACTACAATACAACTGCTAGTGATCAAATTTTAATCGAAAATGCAGCCGGCCATCGTGTTGCTATCTCTACCTATACCACTAGCCTGGGTGCCGGTCCCACCTCTATCTCTGCGGTCGGTGTACTAGCCCCGCACTCGGCTCTTGCTGTTCTTGAGGATACTACCGACTACCCCGCCCGTGCTCACACTTTCGATGATTTCTGCCCGGAATGCCGCACCCTTGGTTTGCAGGGTTGCGCTTTCCAGTCTACTATCGCTGAGCTTCAGCGCCTTAAAATGAAGGTAGGTAAAACCCGGGAGTCT
>BAG67075
------------------------------------------ATGCGCCCTAGGGCTGTTCTGTTGCTGTTCTTCGTGCTTCTGCCTATGCTGCCCGCGCCACCGGCCGGCCAGCCGTCTGGCCGCCGTCGTGGGCGGCGCAGCGGCGGTGCCGGCGGTGGTTTCTGGGGTGACAGGGTTGACTCTCAGCCCTTCGCCCTCCCCTATATTCATCCAACCAACCCCTTTGCCGCCGATGTCGTTTCACAGTCCGGGGCTGGAGCTCGCCCTCGACAGCCGCCCCGCCCCCTCGGCTCCGCTTGGCGCGACCAGTCCCAGCGCCCCTCTGCTGCCCCCCGTCGTCGATCTGCCCCAGCTGGGGCTGCGCCGTTGACTGCTATCTCACCAGCCCCTGACACAGCCCCTGTACCTGATGTTGATTCACGTGGTGCTATTCTGCGCCGGCAGTACAATTTGTCTACATCTCCGCTCACGTCATCTGTTGCCTCTGGTACTAATTTAGTTCTTTATGCTGCCCCACTGAATCCTCTTTTACCCCTCCAGGATGGCACCAACACCCATATTATGGCTACCGAGGCATCTAATTATGCCCAGTACCGGGTGGTTCGAGCTACAATCCGTTACCGCCCGCTGGTGCCGAATGCTGTTGGTGGTTATGCCATTTCCATTTCTTTTTGGCCCCAGACAACCACTACCCCTACTTCTGTTGACATGAACTCTATTACTTCTACTGATGTTAGGATTCTAGTCCAGCCCGGTATTGCCTCCGAGCTGGTCATCCCCAGTGAGCGTCTTCATTATCGCAATCAAGGT---------TGGCGCTCTGTCGAGACCACTGGTGTCGCCGAGGAGGAGGCTACTTCAGGCCTGGTAATGCTTTGTATTCATGGCTCTCCTGTCAATTCTTACACTAATACACCCTATACCGGTGCACTGGGGCTTCTTGATTTTGCATTAGAGCTTGAATTCAGGAATTTGACACCCGGGAACACCAACACCCGCGTATCCCGGTATACTAGCACAGCCCGCCATCGGCTGCGCCGCGGTGCCGACGGGACTGCTGAGCTTACTACTACAGCGGCCACGCGTTTTATGAAGGACTTGCATTTCACCGGTACGAATGGAGTCGGTGAAGTGGGCCGAGGCATTGCTCTGACACTGTTCAACCTTGCTGATACGCTTCTCGGCGGCCTGCCGACAGAATTGATTTCGTCGGCTGGGGGTCAGCTGTTTTACTCCCGCCCTGTTGTCTCAGCCAATGGCGAGCCGACTGTAAAGTTATACACATCTGTTGAGAATGCACAGCAGGATAAGGGCATCACTATTCCACATGATATAGACCTCGGTGATTCCCGTGTGGTTATCCAGGACTATGATAACCAGCACGAGCAGGACCGGCCTACTCCTTCACCCGCTCCCTCTCGCCCTTTTTCAGTTCTTCGTGCTAACGACGTTTTGTGGCTATCTCTTACTGCAGCCGAGTACGACCAGACTACGTATGGGTCATCCACCAACCCTATGTACGCCTCGGATACAGTCACATTTGTCAACGTGGCCACTGGCGCTCAGGCTGTCGCCCGCTCCCTTGATTGGTCTAAAGTTACTCTGGACGGCCGTCCCCTCACTACCATCCAGCAGTATTCTAAGACATTCTACGTCCTCCCGCTCCGTGGTAAGCTGTCTTTCTGGGAAGCTGGCACGACCAAGGCTGGTTATCCTTATAACTACGATACAACTGCTAGTGATCAAATTTTAATCGAAAATGCAGCCGGCCATCGTGTTGCTATCTCTACCTATACCACTAGCCTGGGTGCCGGCCCCACCTCTATCTCTGCGGTCGGTGTACTAGCCCCGCACTCGGCTCTTGCTGTTCTTGAGGATACTACCGACTACCCCGCCCGTGCTCACACTTTCGATGATTTCTGCCCGGAATGCCGCACCCTTGGTTTGCAGGGTTGCGCTTTCCAGTCTACTATCGCTGAGCTTCAGCGCCTTAAAATGAAGGTAGGTAAAACCCGGGAGTCT
>BAE98086
------------------------------------------ATGCGCCCTCGGGCTGTTCTGTTGCTGTTCTTCGTGCTTTTGCCTATGCTGCCCGCGCCACCGGCCGGCCAGCCGTCTGGCCGCCGTCGTGGGCGGCGCAGCGGCGGTGCCAGCGGTGGTTTCTGGGGTGACAGGGTTGATTCTCAGCCCTTCGCCCTCCCCTATATTCATCCAACCAACCCCTTTGCCGCCGACGTCGTACCACAACCCGGGGCTGGAGCTCGCCCTCGACAGCCGCCCCGCCCCCTCGGCTCCTCTTGGCGCGACCAGTCCCAGCGCCCCTCCGCTGCCTCCCGTCGTCGATCTACCCCAGCTGGGGCTGCGCCGTTAACTGCTGTTTCCCCTGCACCTGATACGGCTCCGGTCCCCGATGTTGATTCTCGCGGAGCTATTTTACGCCGCCAGTATAACTTGTCTACATCTCCTTTGACCTCCTCTGTTGCTTCTGGCACCAATCTTGTTTTGTATGCCGCCCCGCTCAACCCCCTCCTACCTCTCCAGGATGGCACCAATACCCATATTATGGCTACTGAGGCGTCTAATTACGCCCAGTATCGGGTTGTTCGGGCTACAATCCGCTACCGCCCTCTGGTGCCGAATGCTGTCGGTGGCTATGCAATTTCTATTTCCTTTTGGCCCCAGACTACAACTACTCCCACCTCTGTCGATATGAACTCTATCACTTCTACTGATGTTAGGATTTTAGTTCAGCCCGGTGTGGCCTCTGAGCTGGTCATCCCGAGCGAGCGCCTCCACTACCGCAATCAGGGT---------TGGCGCTCTGTTGAGACCTCGGGCGTGGCCGAGGAAGAGGCAACATCGGGTCTTGTCATGCTTTGTATACATGGTTCCCCCGTTAATTCTTACACCAATACGCCCTACACTGGGGCGCTGGGGCTTCTTGACTTTGCACTCGAGCTTGAATTCAGGAACTTGACCCCTGGGAACACCAATACTCGTGTGTCCCGGTACACCAGCACGGCTCGTCACCGTTTACGCCGTGGCGCCGACGGAACCGCTGAGCTCACGACCACTGCCGCTACGCGCTTCATGAAGGACCTACATTTCACCGGGACGAATGGCGTTGGTGAGGTGGGCCGTGGCATAGCCCTAACTCTATTTAATCTTGCTGATACACTTCTCGGCGGTTTGCCGACAGAATTGATTTCGTCGGCTGGAGGTCAGCTCTTTTACTCTCGCCCAGTTGTCTCGGCCAATGGCGAGCCGACTGTCAAGTTATATACTTCCGTTGAGAATGCACAGCAGGACAAGGGCATTGCCATACCACATGACATAGATCTAGGGGATTCTCGTGTGGTTATCCAGGACTACGATAACCAGCATGAACAAGATAGGCCAACCCCTTCGCCAGCCCCGTCCCGCCCCTTCTCGGTCCTCCGTGCTAATGATGTCTTGTGGCTCTCTCTTACTGCTGCTGAGTATGATCAAACCACTTACGGTTCGTCGACCAATCCTATGTATGTTTCAGACACTGTTACCTTTGTTAATGTGGCCACAGGGGCCCAGGCTGTCGCCCGTTCCCTCGACTGGTCTAAGGTCACTTTGGATGGTCGACCTCTTACCACTGTTCAGCAGTACTCTAAGACATTCTATGTGCTCCCACTTCGAGGGAAGTTATCTTTTTGGGAGGCTGGTACTACCAAAGCTGGGTACCCCTATAACTATAACACCACTGCTAGCGATCAGATTTTGATAGAGAATGCAGCCGGTCATCGTGTCGCTATCTCTACCTATACCACTAGTCTTGGTGCTGGTCCAGTGTCTGTTTCTGCGGTCGGTGTTCTTGCCCCGCACTCTGCTCTAGCTGTGCTTGAAGATACTATTGATTATCCCGCTCGCACCCATACTTTTGATGATTTCTGCCCTGAGTGCCGTAATCTTGGCCTACAGGGCTGCGCTTTCCAATCTACTATTGCTGAACTTCAGCGTCTTAAAATGAAGGTAGGTAAAACCCGGGAGTCT
>ADZ57214
------------------------------------------ATGCGCTCTCGGGCTCTTCTGTTTTTGCTCCTCCTGCTTTTGCCTATGCTGCCCGCGCCACCGGCCGGTCAGCCGTCTGGCCGTCGTCGTGGGCGGCGCAGCGGCGGTGCCGGCGGTGGTTTCTGGGGTGACCGGGTTGATTCTCAGCCCTTCGCCCTCCCCTATATTCATCCAACCAACCCCTTCGCATCTGACATTCCAGCAGCCGCCGGGGCTGGAGCTCGCCCTCGACAACCAGCCCGCCCACTCGGCTCCGCTTGGCGTGACCAGTCCCAGCGCCCCGCCGCTCCCGCCCGTCGTCGACCTACCCCAGCTGGGGCTTCGCCGCTGACGGCTGTTGCCCCGGCCCCTGACACTGCCCCGGTCCCTGATGTCGATTCGCGTGGTGCTATACTGCGCCGTCAGTATAACTTGTCCACGTCTCCACTCACATCCACCATCGCCACCGGGACTAATCTTGTGCTATATGCTGCCCCGCTTAGCCCTCTACTCCCACTTCAGGATGGCACCAACACTCATATTATGGCTACTGAGGCTTCTAATTATGCCCAGTATCGTGTTGTCCGCGCCACCATTCGGTATCGCCCCTTGGTGCCGAATGCTGTCGGTGGGTATGCTATATCTATCTCTTTTTGGCCCCAAACAACCACCACCCCGACGTCCGTGGATATGAATTCCATCACTTCCACCGATGTCCGTATCCTTGTTCAACCCGGTATAGCTTCCGAGTTAGTGATCCCCAGTGAGCGCCTGCATTATCGAAATCAGGGC---------TGGCGCTCAGTTGAGACCTCTGGCGTTGCTGAGGAGGAGGCTACTTCCGGTCTTGTTATGCTCTGTATTCATGGATCACCTGTGAACTCCTATACCAATACACCTTATACTGGTGCTCTCGGCCTGCTCGACTTCGCGCTTGAGCTTGAGTTTCGTAATTTGACACCTGGTAATACAAACACGCGCGTTTCTCGTTATTCGAGCAGTGCACGCCACAAATTGCGCCGAGGGGCCGACGGCACCGCTGAGCTAACTACTACTGCTGCTACACGGTTTATGAAGGATCTTCATTTTACAGGGACTAATGGTGTTGGTGAGGTTGGCCGTGGGATAGCGCTTACCTTGTTTAACCTTGCTGATACACTTCTCGGCGGGCTCCCGACAGAATTGATTTCGTCGGCTGGTGGCCAACTGTTCTATTCCCGCCCCGTCGTCTCAGCCAATGGCGAGCCGACAGTGAAACTTTACACTTCAGTCGAGAATGCTCAGCAGGACAAGGGGATTGCTATCCCACATGATATTGATCTTGGTGAGTCCCGAGTTGTTATCCAGGACTATGACAATCAACATGAGCAAGACCGCCCTACTCCCTCTCCTGCACCCTCTCGCCCCTTTTCTGTGCTTCGTGCTAATGATGTACTTTGGCTTTCACTTACGGCCGCTGAGTATGACCAGACTACCTACGGCTCTTCTACCAATCCTATGTATGTTTCTGATACTGTGACGTTCGTCAATGTGGCTACCGGCGCCCAGGGGGTTTCGCGCTCCCTGGACTGGTCTAAGGTCACCCTCGATGGGCGCCCACTAACTACTATCCAGCAGTATTCCAAGACTTTCTATGTTTTGCCTCTTCGTGGTAAGCTTTCTTTTTGGGAGGCGGGTACTACTAAAGCCGGTTATCCTTATAATTATAATACTACTGCTAGTGATCAGATCTTGATTGAGAATGCAGCTGGCCACCGGGTTTGCATTTCTACTTATACTACTAATTTAGGCTCTGGGCCTGTTTCTATTTCTGCTGTCGGTGTCCTCGCACCTCACTCTGCATTGGCTGTTTTGGAGGACACTGTCGACTATCCTGCTCGTGCTCACACTTTTGATGACTTCTGCCCTGAATGCCGTGCGCTCGGTCTTCAGGGTTGTGCTTTTCAGTCAACTGTAGCTGAGTTGCAGCGTCTTAAAATGAAGGTGGGTAAAACCCGGGAGTAT
>ACJ70099
------------------------------------------ATGCGCCCTCGGCCTATTCTGCTGCTGTTCCTCATGTTTTTGCCTATGCTGCCCGCGCCACCGCCCGGTCAGCCGTCTGGCCGCCGTCGTGGGCGGCGCAGCGGCGGTTCCGGCGGTGGTTTCTGGGGTGACCGGGTTGATTCTCAGCCCTTCGCAATCCCCTATATTCATCCAACCAACCCTTTCGCCCCGAATGTCACCGCTGCGGCCGGGGCTGGACCTCGTGTTCGCCAACCCGCCCGACCACTCGGCTCCGCTTGGCGTGACCAGGCCCAGCGCCCCGCCGCTGCCTCACGTCGTAGACCTACCACAGCTGGGGCCGCGCCGTTAACCGCGGTCGCTCCGGCCCATGACACTCCGCCAGTGCCTGATGTCGACTCTCGCGGCGCCATCCTGCGCCGTCAGTATAATCTATCAACATCTCCTCTCACCTCTTCCGTGGCCACTGGCACTAATCTGGTTCTTTATGCCGCCCCTCTTAGTCCGCTTTTACCCCTCCAGGACGGCACCAATACTCATATAATGGCCACGGAAGCTTCTAATTATGCCCAGTACCGGGTTGCCCGTGCCACAATCCGTTACCGCCCGCTGGTCCCCAAAGCTGTCGGCGGTTATGCCATCTCCATGTCATTCTGGCCGCAGACCACCACCACCCCGACGTCCGTCGATATGAATTCAATTACTTCGACGGATGTTCGTATTTTAGTCCAGCCCGGCATAGCCTCTGAGCTTGTGATTCCAAGTGAGCGCCTACACTATCGTAACCAAGGT---------TGGCGCTCTGTCGAGACCTCCGGGGTGGCCGAGGAGGAAGCCACCTCCGGTCTTGTTATGCTTTGCATACACGGCTCACCCGTAAATTCCTATACTAATACACCCTATACCGGTGCCCTTGGGCTGCTGGACTTTGCCCTTGAGCTTGAGTTCCGCAACCTTACCCCCGGTAACACCAACACGCGGGTCTCCCGTTATTCCAGCACTGCTCGCCACCGCCTTCGTCGCGGTGCAGACGGGACTGCCAAGCTCACCACCACGGCTGCTACCCGCTTTATGAAGGATCTTTATTTTACTAGTACTAATGGCGTTGGTGAGATCGGCCGCGGGATAGCTCTTACCCTTTTCAACCTCGCTGACACTTTGCTTGGTGGCCTGCCGACAGAATTGATTTCGTCGGCTGGTGGCCAGCTGTTTTACTCCCGCCCCGTTGTCTCAGCCAATGGCGAGCCGACTGTTAAGCTGTATACATCTGTGGAGAACGCTCAGCAGGATAAGGGTATTGCAATCCCGCATGATATTGACCTCGGAGAATCCCGTGTGGTTATTCAGGATTATGATAATCAACATGAACAAGATCGGCCGACGCCTTCTCCAGCCCCGTCGCGCCCTTTCTCTGTCCTTCGAGCTAATGATGTGCTTTGGCTCTCTCTCACCGCTGCCGAGTATGACCAGTCCACTTACGGCTCTTCAACTGGCCCAGTTTATGTTTCTGACTCTGTGACCTTGGTTAATGTTGCGACCGGCGCGCAGGCCGTTGCTCGGTCGCTCGATTGGACCAAGGTCACACTTGATGGTCGCCCCCTTTCCACCATCCAGCAGTACTCGAAGACTTTCTTTGTCCTGCCGCTCCGCGGTAAGCTCTCTTTCTGGGAGGCAGGTACAACTAAGGCCGGGTACCCCTATAATTATAATACCACTGCTAGTGACCAATTGCTCGTTGAGAATGCCGCCGGGCACCGGGTTGCTATTTCTACTTACACCACCAGCCTAGGTGCCGGCCCCGTTTCCATTTCTGCGGTTGCTGTTTTAGCCCCCCACTCTGCGCTAGCATTGCTTGAGGATACCTTGGATTACCCTGCCCGCGCCCATACTTTTGATGACTTTTGCCCAGAGTGCCGCCCCCTCGGCCTCCAGGGCTGCGCTTTCCAGTCCACTGTCGCTGAGCTTCAGCGCCTTAAGATGAAGGTGGGTAAAACTCGGGAGTTA
>AFB71096
------------------------------------------ATGCGCCCTCGGCCTATTCTGCTGCTGTTCCTCATGTTTTTGCCTATGTTGCCCGCGCCACCGCCCGGTCAGCCGTCTGGCCGCCGTCGTGGGCGGCGCAGCGGCGGTTCCGGCGGTGGTTTCTGGGGTGACCGGGTTGATTCTCAGCCCTTCGCAATCCCCTATATTCATCCAACCAACCCCTTTGCCCCCGATGTCACCGCTGCGGCCGGGGCTGGACCTCGCGTTCGCCAACCCGCCCGACCACTCGGCTCCGCTTGGCGTGACCAGGCCCAGCGCCCCGCCGCTGCCTCACGTCGTAGACCTACCACAGCTGGGGCCGCGCCGCTAACCGCGGTCGCTCCGGCTCATGACACCCCGCCAGTGCCTGATGTCGACTCCCGCGGCGCTATCTTGCGCCGGCAGTATAACCTATCAACATCCCCTCTCACCTCTTCCGTGGCCACCGGCACAAATTTGGTCCTTTATGCCGCCCCTCTTAGCCCGCTTTTACCCCTTCAGGACGGCACCAATACTCATATAATGGCTACAGAAGCCTCTAACTATGCCCAGTACCGGGTTGCCCGTGCCACAATTCGTTATCGCCCGCTGGTCCCCAATGCTGTTGGTGGTTACGCCATCTCCATCTCGTTCTGGCCACAAACCACCACCACTCCGACGTCCGTTGATATGAACTCAATAACTTCGACGGATGTTCGTATTTTAGTTCAGCCCGGCATAGCCTCTGAGCTTGTGATCCCAAGTGAGCGCTTACACTATCGTAACCAAGGT---------TGGCGCTCTGTTGAGACCTCCGGGGTGGCGGAAGAGGAGGCCACCTCTGGTCTCGTTATGCTTTGCATACATGGCTCACCCGTAAATTCTTACACTAATACACCCTATACCGGTGCCCTCGGGCTGTTGGACTTTGCCCTTGAACTTGAGTTCCGCAACCTCACTCCCGGCAATACCAATACTCGGGTCTCTCGTTACTCCAGCACTGCTCGCCACCGTCTTCGCCGCGGTGCAGATGGGACTGCCGAGCTCACCACCACGGCTGCCACCCGCTTTATGAAGGATCTCTATTTTACTAGTACTAATGGTGTCGGTGAGATCGGCCGCGGGATAGCCCTTACCTTGTTTAATCTTGCTGACACTCTGCTTGGCGGCCTACCGACAGAATTGATTTCGTCGGCTGGTGGCCAGCTGTTCTACTCCCGTCCTGTCGTCTCAGCCAATGGCGAGCCGACTGTTAAGCTGTATACATCTGTAGAGAATGCTCAGCAGGATAAGGGTATTGCAATCCCGCATGACATCGACCTCGGGGAATCTCGTGTGGTCATTCAGGATTATGATAACCAGCATGAGCAAGACCGGCCGACACCCTCTCCAGCCCCATCGCGCCCTTTTTCTGTCCTCCGAGCTAATGATGTGCTTTGGCTTTCTCTCACCGCTGCCGAGTATGACCAGTCCACTTACGGTTCTTCGACCGGCCCAGTCTATGTTTCTGACTCTGTGACCTTGGTTAATGTTGCGACCGGCGCGCAGGCCGTTGCCCGGTCGCTTGACTGGACCAAGGTCACACTTGATGGTCGCCCCCTCTCCACCATCCAGCAGTATTCAAAGACCTTCTTCGTCCTGCCGCTCCGCGGTAAGCTCTCCTTCTGGGAGGCAGGTACCACTAAGGCCGGGTACCCCTATAATTATAATACCACTGCTAGCGATCAACTGCTTATTGAGAATGCCGCCGGGCATCGGGTTGCTATTTCCACTTACACCACTAGCCTGGGTGCTGGCCCCGTTGCCATCTCTGCGGTTGCTGTTTTGGCCCCCCACTCTGCGCTAGCCCTGCTTGAGGATACCACGGACTACCCTGCCCGCGCCCATACTTTTGATGATTTCTGCCCAGAGTGCCGCCCCCTTGGCCTCCAGGGCTGTGCTTTCCAGTCTACTGTCGCTGAGCTTCAGCGCCTTAAGATGAAGGTGGGTAAAACTCGGGAGTTA
>ACT09074
------------------------------------------ATGCGCCCTAGGGCTGTTTTGCTGTTGCTCTTCGTGCTTCTGCCTATGCTGCCCGCGCCACCGGCCGGCCAGCCGTCTGGCCGCCGTCGTGGGCGGCGCAGCGGCGGTGCCGGCAGTGGTTTCTGGGGTGACAGGGTTGATTCTCAGCCCTTCGCCCTCCCCTATATTCATCCAACCAACCCCTTTGCCGCCGACGTCGTATCACAACCCGGGGCTGGAGCTCGCCCTCGACAGCCGGCCCGCCCCCTCGGCTCCTCTTGGCGTGACCAGTCCCAGCGCCCCTCCGCTGCCTCCCGCCGTCGATCTGCCCCAACTGGGGCTGCGCCGTTAACTGCTGTTTCACCGGCGCCTGATACGGCCCCAGTCCCTGATGTTGATTCCCGTGGCGCTATTTTGCGCCGCCAGTATAACTTGTCTACTTCCCCTTTAACTTCATCTGTTGCTTCTGGGACTAATCTCGTCTTGTATGCCACCCCGCTTAACCCTCTTCTACCCCTCCAAGACGGCACCAATACTCACATCATGGCGACTGAGGCGTCTAATTACGCTCAGTATCGGGTTGTTCGGGCTACAATCCGCTATCGCCCCTTGGTCCCGAATGCCGTCGGCGGTTATGCAATTTCTATTTCTTTCTGGCCTCAGACTACAACCACGCCCACCTCTGTTGATATGAATTCCATTACCTCCACTGATGTTAGGATTTTAGTTCAGCCTGGCATAGCCTCTGAGCTGGTCATCCCGAGTGAGCGTCTTCACTACCGTAATCAAGGT---------TGGCGTTCAGTTGAGACATCGGGTGTGGCCGAGGAGGAGGCGACATCCGGCTTGGTTATGCTTTGCATCCATGGTTCCCCTGTTAACTCTTATACTAACACGCCCTATACTGGGGCGTTGGGGCTCCTCGACTTTGCACTCGAGCTTGAATTTAGAAATCTGACCCCCGGGAACACTAACACCCGTGTGTCCCGTTACACTAGCACAGCCCGACACCGTTTGCGCCGTGGTGCCGACGGGACAGCCGAGCTTACGACCACTGCAGCCACACGTTTTATGAAGGACTTGCATTTCACCGGGACAAATGGTGTTGGCGAGGTAGGCCGTGGCATAGCCCTAACACTATTTAATCTTGCTGATACACTTCTCGGTGGGTTGCCGACAGAATTGATTTCGTCGGCTGGAGGTCAACTGTTTTACTCCCGCCCGGTTGTCTCAGCCAATGGCGAGCCGACTGTTAAGTTATACACCTCTGTCGAGAATGCACAGCAGGACAAGGGCATTGCTATACCGCACGATATAGACTTAGGGGATTCCCGTGTGGTTATACAAGACTATGACAACCAACATGAACAGGACCGGCCTACCCCGTCGCCGGCCCCGTCCCGCCCTTTTTCAGTCCTTCGAGCCAATGATGTCCTGTGGCTCTCCTTGACCGCGGCTGAATATGATCAGACTACTTACGGCTCGTCGACCAATCCTATGTATGTTTCAGACACTGTTACATTTGTTAATGTGGCGACAGGCGCCCAGGCTGTTGCCCGTTCCCTTGATTGGTCTAAGGTCACTTTGGATGGCCGGCCACTTACTACTATTCAGCAGTACTCCAAGACATTTTATGTGCTGCCGCTTCGTGGTAAGCTCTCCTTTTGGGAGGCTGGCACGACTAAGGCCGGTTATCCTTATAATTATAACACTACTGCTAGTGACCAGATTTTGATTGAGAATGCAGCTGGTCACCGTGTTGCCATATCCACATATACTACCAGTCTTGGTGCTGGCCCTGTGTCAGTTTCTGCGGTCGGTGTTCTTGCACCACACTCTGCTTTAGCTGTGCTTGAAGATACTATTGACTATCCTGCCCGTGCCCATACTTTCGATGATTTCTGCCCTGAGTGCCGTAATCTCGGCTTGCAGGGCTGTGCTTTTCAGTCTACTGTTGCTGAGCTTCAGCGTCTTAAAATGAAGGTAGGTAAGACCCGGGAGTCT
>BAH08577
------------------------------------------ATGCGCCCTAGGGCTGTTCTGTTGTTGCTCTTCGTGCTTTTGCCTATGCTGCCCGCGCCACCGGCCGGCCAGCCGTCTGGCCGCCGTCGTGGGCGGCGCAGCGGCGGTGCCGGCGGTGGTTTCTGGGGTGACAGGGTTGATTCTCAGCCCTTCGCCCTCCCCTATATTCATCCAACCAACCCCTTCGCCGCCGATGTCGTTTCACAATCCGGGGCTGGAGCTCGCCCTCGACAACCGCCCCGCCCCCTTGGCTCAGCTTGGCGTGACCAGTCCCAGCGCCCCCCCGCTGTCTCCCGTCGTCGATCTGCCCCAGCTGGGGCTGCGCCGTTAACTGCTACTTCACCAGCCCCTGATACGGCCCCTGTGCCTGATGTTGATTCACGTGGTGCTATCTTGCGCCGGCAATATAATCTGTCTACGTCCCCGCTTACGTCATCTGTTGCCTCGGGTACTAATCTGGTTCTTTATGCTGCCCCGTTGAATCCTCTTTTACCACTTCAGGATGGTACCAACACCCATATTATGGCCACCGAGGCATCTAATTATGCCCAGTATCGGGTGGTTCGGGCTACAATCCGTTATCGCCCGCTGGTGCCAAACGCTGTTGGTGGTTATGCTATTTCTATCTCTTTCTGGCCCCAAACAACCACCACCCCTACTTCTGTTGATATGAATTCTATTACCTCCACTGACGTTAGGATTCTGGTCCAGCCCGGTATTGCCTCTGAGTTGGTTATCCCTAGTGAGCGTCTCCATTACCGCAATCAAGGC---------TGGCGTTCTGTTGAGACTACGGGTGTGGCTGAGGAGGAGGCTACTTCTGGTTTGGTGATGCTTTGCATTCATGGCTCTCCTGTTAATTCTTATACTAACACACCTTACACTGGTGCACTTGGGCTTCTTGATTTTGCATTAGAGCTTGAGTTTAGGAATCTGACACCCGGGAACACTAACACCCGTGTATCCCGATATACCAGTACAGCCCGCCACCGGCTGCGTCGTGGCGCTGATGGGACAGCTGAGCTTACCACCACAGCTGCCACACGTTTCATGAAGGACCTGCATTTTACTGGTACGAATGGGGTTGGTGAGGTGGGTCGAGGTATTGCTTTGACATTGTTCAATCTTGCTGATACGCTTCTCGGCGGCCTGCCGACAGAATTGATTTCGTCGGCCGGGGGTCAGTTGTTCTACTCCCGCCCTGTCGTCTCGGCCAATGGCGAGCCGACTGTAAAACTATACACATCTGTTGAGAATGCGCAGCAGGATAAGGGCATTACCATCCCACATGACATAGATCTTGGAGATTCCCGTGTGGTTATCCAGGACTATGACAACCAGCACGAGCAGGACCGGCCTACTCCATCACCCGCCCCCTCTCGTCCTTTTTCAGTCCTTCGTGCTAATGATGTTTTGTGGCTCTCTCTCACTGCTGCCGAGTATGATCAGACTACTTACGGGTCGTCCACCAACCCTATGTATGTCTCGGATACAGTCACATTCGTTAATGTGGCCACTGGTGCCCAGGCTGTCGCCCGCTCCCTCGATTGGTCTAAAGTTACTCTGGATGGCCGTCCCCTCATTACCATCCAGCAGTATTCTAAAACGTTCTATGTCCTCCCGCTCCGTGGTAAGCTGTCCTTCTGGGAGGCTGGCACGACCAAGGCTGGCTATCCTTATAATTACAATACAACTGCTAGTGACCAAATCTTAATTGAGAACGCAGCTGGTCACCGTGTTGCTATTTCTACCTACACCACCAGCCTTGGTGCCGGTCCTACCTCTATTTCTGCGGTCGGTGTATTAGCCCCGCACTCGGCCCTCGCTGTCCTTGAGGATACAGTTGATTACCCTGCCCGCGCCCATACTTTTGATGATTTTTGCCCGGAATGTCGCACCCTCGGTTTGCAGGGTTGCGCTTTCCAGTCCACTATTGCTGAGCTTCAGCGCCTTAAAATGAAGGTAGGTAAAACCCGGGAGTCT
>BAN57595
------------------------------------------ATGCGCCCTCGGCCTATTTTGCTGCTGTTCCTCATGTTTCTGCCTATGCTGCCCGCGCCACCGCCCGGTCAGCCGTCTGGCCGCCGTCGTGGGCGGCGCAGCGGCGGTTCCGGCGGTGGTTTCTGGGGTGACCGGGTTGATTCTCAGCCCTTCGCAATCCCCTATATTCATCCAACCAACCCCTTCGCCCCCGATGTCACCGCTGCGGCCGGGGCTGGACCTCGTGTTCGCCAACCCGCCCGACCACTCGGCTCCGCTTGGCGTGACCAGGCCCAGCGCCCCGCCGCTGCCCCACGTCGTAGACCTACCACAGCTGGGGCCGCGCCGCTAACCGCGGTCGCTCCGGCCCATGACACCCCGCCAGTGCCTGATGTCGACTCCCGCGGCGCCATCTTGCGCCGTCAGTATAATCTATCAACATCCCCCCTTACCTCTTCCGTGGCCACCGGTACTAATCTGGTTCTTTATGCCGCCCCTCTTACTCCGCTTTTACCCCTCCAGGACGGCACCAATACTCATATAATGGCCACGGAGGCTTCTAATTATGCCCAGTACCGGGTTGCCCGTGCCACAATCCGTTACCGCCCGCTGGTCCCAAATGCTGTCGGCGGCTATGCTATCTCCATCTCATTCTGGCCACAGACCACCACCACCCCGACGTCCGTCGATATGAATTCAATAACTTCGACGGATGTTCGTATTTTAGTCCAGCCCGGCATAGCCTCTGAGCTTGTGATCCCAAGTGAGCGCCTACACTACCGCAACCAAGGT---------TGGCGCTCCGTCGAGACCTCCGGGGTGGCTGAGGAGGAAGCTACCTCTGGTCTCGTTATGCTTTGTATACACGGCTCACCCGTAAATTCTTATACTAACACACCCTATACCGGTGCCCTCGGGCTGTTGGACTTCGCCCTTGAGCTTGAGTTCCGCAACCTCACCCCCGGTAACACCAACACGCGGGTCTCCCGTTATTCCAGCACTGCTCGCCACCGCCTTCGTCGCGGTGCGGACGGGACCGCCGAGCTCACCACCACGGCCGCCACCCGTTTCATGAAGGACCTTTATTTCACCAGTACTAATGGTGTTGGTGAGATTGGCCGCGGGATAGCCCTTACCCTTTTCAACCTTGCTGACACTCTGCTTGGTGGCCTGCCGACAGAATTGATTTCGTCGGCTGGTGGCCAGCTGTTTTACTCTCGCCCCGTTGTCTCAGCCAATGGCGAGCCGACTGTTAAGCTGTATACATCTGTAGAGAACGCTCAGCAGGATAAGGGTATTGCAATCCCGCATGACATTGACCTCGGAGAGTCCCGTGTGGTTATTCAGGATTATGATAATCAACATGAACAAGATCGGCCGACGCCCTCTCCAGCCCCGTCGCGCCCTTTCTCTGTCCTTCGAGCTAATGATGTGCTCTGGCTCTCTCTCACCGCTGCCGAGTATGACCAGTCCACTTACGGTTCTTCGACTGGCCCAGTTTATGTTTCTGACTCTGTGACCCTGGTTAATGTTGCGACCGGTGCGCAGGCCGTTGCTCGGTCGCTCGATTGGACCAAGGTCACACTTGATGGTCGCCCCCTTTCCACCATCCAGCAGTACTCGAAGACTTTCTTTGTCCTGCCACTCCGCGGTAAGCTCTCTTTCTGGGAGGCAGGTACAATTAAGGCTGGGTACCCCTATAATTATAACACCACTGCTAGCGACCAATTGCTCGTTGAGAATGCCGCCGGGCACCGGGTTGCGATCTCCACTTACACCACTAGCCTGGGTGCCGGTCCCGTTTCCATTTCTGCGGTTGCTGTTTTAGCCCCCCACTCTGCACTAGCATTGCTTGAGGATACCTTGGACTACCCTGCCCGCGCCCATACATTTGATGACTTCTGCCCAGAGTGCCGTCCTCTCGGCCTCCAGGGCTGTGCTTTCCAGTCTACTGTCGCTGAGCTTCAGCGCCTTAAGATGAAGGTGGGTAAAACTCGGGAGTTA
>BAC65254
ATGAATAACATGTTCTTTTGCTCTGTGCATGGAGATGCCACCATGCGCTCTCGGGCTCTTCTGTTTCTGCTCTTCGTGCTTCTGCCTATGCTGCCCGCGCCACCGGCCGGTCAGCCGTCTGGCCGTCGCCGCGGGCGGCGCAGCGGCGGTGCCGGCGGTGGTTTCTGGGGTGACCGGGTTGATTCTCAGCCCTTCGCCCTCCCCTATATTCATCCAACCAACCCCTTCGCATCTGACATACCAACCGCAGCCGGGTCTGGAGCTCGCCCTCGGCAGCCGGCCCGTCCACTCGGCTCCGCTTGGCGTGACCAGTCCCAGCGCCCCGCCGCTCCCGCCCGCCGTCGATCTGCCCCAGCTGGGGCTTCGCCGCTGACTGCTGTGGCCCCGGCCCCTGATACCGCCCCTGTGCCCGACGTTGACTCCCGCGGCGCTATACTACGCCGCCAGTATAATCTATCAACATCCCCGCTTACGTCTACCATCGCTACTGGCACCAATCTTGTTTTATATGCTGCTCCCCTTAGCCCTCTGCTTCCGCTTCAAGATGGGACTAACACTCATATTATGGCCACTGAAGCATCAAATTACGCCCAGTACCGCGTTGTCCGTGCCACCATCCGGTATCGCCCACTTGTGCCGAATGCTGTTGGCGGGTACGCTATATCTATTTCTTTCTGGCCCCAGACTACAACTACCCCAACATCTGTCGATATGAATTCTATTACCTCTACTGATGTTCGGATTCTTGTTCAGCCTGGTATCGCCTCCGAGCTTGTGATTCCCAGTGAGCGCCTGCACTACCGCAATCAGGGC---------TGGCGCTCGGTTGAGACCTCTGGTGTCGCGGAGGAGGAGGCGACCTCCGGCCTTGTTATGCTCTGCATCCATGGATCACCTGTGAACTCTTACACTAATACACCTTACACTGGTGCTCTTGGCTTACTCGATTTCGCACTTGAACTTGAGTTCCGTAATTTGACACCCGGTAACACGAATACGCGCGTTTCCCGTTATTCGAGTAGCGCGCGCCACAAGCTACGTCGTGGGCCCGACGGTACTGCTGAGCTAACCACCACTGCTGCTACACGGTTTATGAAAGATCTTCACTTCACAGGGACCAATGGTGTTGGTGAGGTCGGTCGCGGTATAGCGCTAACTCTGTTTAATCTTGCTGACACGCTTCTCGGCGGGCTCCCGACAGAATTGATTTCGTCGGCTGGTGGCCAGCTATTTTACTCTCGCCCCGTCGTCTCAGCCAATGGCGAGCCGACAGTGAAGCTTTACACTTCAGTCGAGAACGCCCAGCAGGATAAGGGTATAGCTATTCCACATGATATCGACCTTGGTGAGTCTCGAGTTGTCATCCAGGATTACGATAACCAGCACGAGCAGGACCGTCCCACCCCGTCTCCAGCCCCTTCCCGCCCTTTTTCTGTCCTCCGCGCTAATGATGTGCTTTGGCTCTCACTTACAGCTGCTGAGTATGATCAGACTACTTATGGTTCTTCCACTAATCCTATGTATGTCTCTGATACTGTGACATTTGTCAATGTGGCGACTGGTGCTCAGGGGGTCTCTCGCTCTCTGGACTGGTCTAAAGTCACCCTTGATGGGCGTCCACTTACTACTATCCAGCAGTACTCTAAGACCTTCTTTGTTCTGCCCCTCCGTGGCAAGCTCTCTTTCTGGGAGGCTGGCACCACTAAGGCCGGCTACCCTTATAATTATAATACCACTGCCAGTGACCAGATCTTGATTGAAAATGCAGCCGGTCACCGTGTTTGTATCTCAACCTACACTACTAATCTTGGCTCTGGCCCTGTTTCTATTTCTTCTGTCGGTGTCCTTGCACCTCATTCTGCGCTGGCCGCTTTAGAGGACACTGTTGATTATCCTGCTCGCGCCCACACCTTTGATGATTTCTGCCCTGAGTGCCGTACGCTCGGCCTTCAGGGCTGTGCTTTTCAATCAACTGTTGCTGAGCTGCAGCGTCTTAAAATGAAGGTGGGTAAAACCCGGGAGTAT
>BAD74174
------------------------------------------ATGCGCCCTAGGGCTGTTCTGTTGCTGTTCTTCGTGCTTTTGCCTATGCTGCCCGCGCCACCGGCCGGCCAGCCGTCTGGCCGCCGTCGTGGGCGGCGCAGCGGCGGTGCCGGCAGTGGTTTCTGGGGTGACAGGGTTGATTCTCAGCCCTTCGCCCTCCCCTATATTCATCCAACCAACCCCTTCGCCGCCGATGTCGTTTCACAATCCGGGGCTGGAGTCCGCCCTCGGCAGCCGCCCCGCCCCCTTGGCTCCGCTTGGCGTGACCAGTCCCAGCGCCCCCCCGCTGCCCCCCGTCGTCGATCTGCCCCAGCTGGGGCTGCGCCGCTGACTGCTATATCACCAGCTCCTGATACAGCCCCTGTACCTGATGTTGACTCTCGTGGTGCTATTCTGCGCCGGCAGTACAACCTGTCCACGTCCCCGCTTACGTCATCTGTCGCCTCGGGTACCAATTTGGTTCTCTATGCTGCCCCATTGAACCCACTTTTACCCCTTCAGGACGGCACCAACACCCATATCATGGCTACTGAGGCATCTAATTACGCCCAGTACCGGGTGGCTCGAGCCACAATCCGTTACCGCCCGCTGGTGCCAAATGCTGTTGGTGGCTATGCTATCTCTATTTCTTTTTGGCCCCAGACAACCACTACCCCTACTTCTGTTGATATGAATTCTATTACTTCTACTGATGTTAGGATTTTGGTCCAGCCTGGTATTGCCTCTGAGTTGGTTATCCCCAGTGAGCGTCTTCACTATCGTAATCAAGGG---------TGGCGCTCTGTTGAGACCACGGGTGTCGCCGAGGAGGAGGCTACCTCTGGCCTGGTAATGCTTTGTATTCATGGTTCGCCAGTCAATTCATATACAAATACACCTTATACTGGGGCACTGGGGCTTCTTGATTTTGCATTGGAGCTTGAATTTAGGAATTTGACACCTGGGAACACCAATACCCGTGTATCCCGATATACCAGCACAGCCCGTCACCGGCTGCGCCGTGGTGCCGATGGGACCGCTGAGCTTACCACTACGGCGGCCACACGTTTTATGAAGGACCTGCATTTCACCGGTACGAATGGAGTCGGTGAGGTGGGCCGAGGTATTGCCCTGACACTGTTTAATCTTGCTGACACGCTTCTCGGTGGTTTGCCGACAGAATTGATTTCGTCGGCTGGGGGCCAGTTGTTCTACTCCCGCCCTGTCGTCTCAGCCAATGGCGAGCCGACTGTAAAGCTATATACATCTGTTGAGAATGCGCAGCAGGATAAGGGTATCACCATCCCGCATGACATAGACCTCGGTGACTCCCGTGTGGTTATCCAGGATTATGATAACCAACACGAGCAGGATCGGCCTACTCCTTCACCTGCCCCCTCTCGTCCTTTTTCAGTTCTTCGTGCCAATGATGTTTTGTGGCTTTCTCTCACTGCTGCTGAGTATGATCAGACTACGTATGGGTCATCCACCAACCCTATGTATGTCTCGGATACAGTCACATTTGTTAATGTGGCCACTGGTGCTCAGGCTGTCGCCCGTTCCCTTGATTGGTCCAAAGTTACTTTGGACGGCCGCCCCCTTACTACTATTCAGCAGTATTCTAAGACATTCTATGTCCTCCCGCTCCGCGGTAAGTTGTCTTTCTGGGAAGCTGGCACGACCAAGGCTGGCTACCCCTATAATTATAACACAACCGCCAGTGATCAAATTCTAGTTGAGAACGCGGCCGGCCACCGTGTTGCTATCTCTACTTACACCACTAGCCTGGGTGCCGGCCCTACCTCCATTTCTGCGGTTGGTGTGCTAGCCCCGCACTCAGCTCTCGCCGTTCTTGAGGATACTGCCGATTACCCCGCCCGCGCCCACACTTTTGATGATTTCTGCCCTGAATGTCGCACCCTTGGATTACAGGGTTGTGCTTTTCAGTCTACTGTCGCTGAGCTTCAGCGCCTTAAAATGAAGGTAGGTAAAACCCGGGAGTCC
>BAD74177
------------------------------------------ATGCGCCCTAGGGCTGTTCTGTTGCTGTTCTTCGTGCTTTTGCCTATGCTGCCCGCGCCACCGGCCGGCCAGCCGTCTGGCCGCCGTCGTGGGCGGCGCAGCGGCGGTGCCGGCAGTGGTTTCTGGGGTGACAGGGTTGATTCTCAGCCCTTCGCCCTCCCCTATATTCATCCAACCAACCCCTTCGCCGCCGATGTCGTTTCACAATCCGGGGCTGGAGTCCGCCCTCGGCAGCCGCCCCGCCCCCTTGGCTCCGCTTGGCGTGACCAGTCCCAGCGCCCCCCCGCTGCCCCCCGTCGTCGATCTGCCCCAGCTGGGGCTGCGCCGCTGACTGCTATGTCACCAGCTCCTGATACAGCCCCTGTACCTGATGTTGACTCTCGTGGTGCTATTCTGCGCCGGCAGTACAACCTGTCCACGTCCCCGCTTACGTCATCTGTCGCCTCGGGTACCAATTTGGTTCTCTATGCTGCCCCATTGAACCCACTTTTACCCCTTCAGGACGGCACCAACACCCATATCATGGCTACTGAGGCATCTAATTACGCCCAGTACCGGGTGGCTCGAGCCACAATCCGTTACCGCCCGCTGGTGCCAAATGCTGTTGGTGGCTATGCTATCTCTATTTCTTTTTGGCCCCAGACAACCACTACCCCTACTTCTGTTGATATGAATTCTATTACTTCTACTGATGTTAGGATTTTGGTCCAGCCTGGTATTGCCTCTGAGTTGGTTATCCCCAGTGAGCGTCTTCACTATCGTAATCAAGGG---------TGGCGCTCTGTTGAGACCACGGGTGTCGCCGAGGAGGAGGCTACCTCTGGCCTGGTAATGCTTTGTATTCATGGTTCGCCAGTCAATTCATATACAAATACACCTTATACTGGGGCACTGGGGCTTCTTGATTTTGCATTGGAGCTTGAATTTAGGAATTTGACACCTGGGAACACCAATACCCGTGTATCCCGATATACCAGCACAGCCCGTCACCGGCTGCGCCGTGGTGCCGATGGGACCGCTGAGCTTACCACTACGGCGGCCACACGTTTTATGAAGGACCTGCATTTCACCGGTACGAATGGAGTCGGTGAGGTGGGCCGAGGTATTGCCCTGACACTGTTTAATCTTGCTGACACGCTTCTCGGTGGTTTGCCGACAGAATTGATTTCGTCGGCTGGGGGCCAGTTGTTCTACTCCCGCCCTGTCGTCTCAGCCAATGGCGAGCCGACTGTAAAGCTATATACATCTGTTGAGAATGCGCAGCAGGATAAGGGTATCACCATCCCGCATGACATAGACCTCGGTGACTCCCGTGTGGTTATCCAGGATTATGATAACCAACACGAGCAGGATCGGCCTACTCCTTCACCTGCCCCCTCTCGTCCTTTTTCAGTTCTTCGTGCCAATGATGTTTTGTGGCTTTCTCTCACTGCTGCTGAGTATGATCAGACTACGTATGGGTCATCCACCAACCCTATGTATGTCTCGGATACAGTCACATTTGTTAATGTGGCCACTGGTGCTCAGGCTGTCGCCCGTTCCCTTGATTGGTCCAAAGTTACTTTGGACGGCCGCCCCCTTACTACTATTCAGCAGTATTCTAAGACATTCTATGTCCTCCCGCTCCGCGGTAAGTTGTCTTTCTGGGAAGCTGGCACGACCAAGGCTGGCTACCCTTATAATTATAACACAACCGCCAGTGATCAAATTCTAGTTGAGAACGCGGCCGGCCACCGTGTTGCTATCTCTACTTACACCACTAGCCTGGGTGCCGGCCCTACCTCCATTTCTGCGGTTGGTGTGCTAGCCCCGCACTCAGCTCTCGCCGTTCTTGAGGATACTGCCGATTACCCCGCCCGCGCCCACACTTTTGATGATTTCTGCCCTGAATGTCGCACCCTTGGATTACAGGGTTGTGCTTTTCAGTCTACTGTCGCTGAGCTTCAGCGCCTTAAAATGAAGGTAGGTAAAACCCGGGAGTCC
>BAD74171
------------------------------------------ATGCGCCCTAGGGCTGTTCTGTTGCTGTTCTTCGTGCTTTTGCCTATGCTGCCCGCGCCACCGGCCGGCCAGCCGTCTGGCCGCCGTCGTGGGCGGCGCAGCGGCGGTGCCGGCAGTGGTTTCTGGGGTGACAGGGTTGATTCTCAGCCCTTCGCCCTCCCCTATATTCATCCAACCAACCCCTTCGCCGCCGATGTCGTTTCACAATCCGGGGCTGGAGTCCGCCCTCGGCAGCCGCCCCGCCCCCTTGGCTCCGCTTGGCGTGACCAGTCCCAGCGCCCCCCCGCTGCCCCCCGTCGTCGATCTGCCCCAGCTGGGGCTGCGCCGCTGACTGCTATATCACCAGCTCCTGATACAGCCCCTGTACCTGATGTTGACTCTCGTGGTGCTATTCTGCGCCGGCAGTACAACCTGTCCACGTCCCCGCTTACGTCATCTGTCGCCTCGGGTACCAATTTGGTTCTCTATGCTGCCCCATTGAACCCACTTTTACCCCTTCAGGACGGCACCAACACCCATATCATGGCTACTGAGGCATCTAATTACGCCCAGTACCGGGTGGCTCGAGCCACAATCCGTTACCGCCCGCTGGTGCCAAATGCTGTTGGTGGCTATGCTATCTCTATTTCTTTTTGGCCCCAGACAACCACTACCCCTACTTCTGTTGATATGAATTCTATTACTTCTACTGATGTTAGGATTTTGGTCCAGCCTGGTATTGCCTCTGAGTTGGTTATCCCCAGTGAGCGTCTTCACTATCGTAATCAAGGG---------TGGCGCTCTGTTGAGACCACGGGTGTCGCCGAGGAGGAGGCTACCTCTGGCCTGGTAATGCTTTGTATTCATGGTTCGCCAGTCAATTCATATACAAATACACCTTATACTGGGGCACTGGGGCTTCTTGATTTTGCATTGGAGCTTGAATTTAGGAATTTGACACCTGGGAACACCAATACCCGTGTATCCCGATATACCAGCACAGCCCGTCACCGGCTGCGCCGTGGTGCCGATGGGACCGCTGAGCTTACCACTACGGCGGCCACACGTTTTATGAAGGACCTGCATTTCACCGGTACGAATGGAGTCGGTGAGGTGGGCCGAGGTATTGCCCTGACACTGTTTAATCTTGCTGACACGCTTCTCGGTGGTTTGCCGACAGAATTGATTTCGTCGGCTGGGGGCCAGTTGTTCTACTCCCGCCCTGTCGTCTCAGCCAATGGCGAGCCGACTGTAAAGCTATATACATCTGTTGAGAATGCGCAGCAGGATAAGGGTATCACCATCCCGCATGACATAGACCTCGGTGACTCCCGTGTGGTTATCCAGGATTATGATAACCAACACGAGCAGGATCGGCCTACTCCTTCACCTGCCCCCTCTCGTCCTTTTTCAGTTCTTCGTGCCAATGATGTTTTGTGGCTTTCTCTCACTGCTGCTGAGTATGATCAGACTACGTATGGGTCATCCACCAACCCTATGTATGTCTCGGATACAGTCACATTTGTTAATGTGGCCACTGGTGCTCAGGCTGTCGCCCGTTCCCTTGATTGGTCCAAAGTTACTTTGGACGGCCGCCCCCTTACTACTATTCAGCAGTATTCTAAGACATTCTATGTCCTCCCGCTCCGCGGTAAGTTGTCTTTCTGGGAAGCTGGCACGACCAAGGCTGGCTACCCTTATAATTATAACACAACCGCCAGTGATCAAATTCTAGTTGAGAACGCGGCCGGCCACCGTGTTGCTATCTCTACTTACACCACTAGCCTGGGTGCCGGCCCTACCTCCATTTCTGCGGTTGGTGTGCTAGCCCCGCACTCAGCTCTCGCCGTTCTTGAGGATACTGCCGATTACCCCGCCCGCGCCCACACTTTTGATGATTTCTGCCCTGAATGTCGCACCCTTGGATTACAGGGTTGTGCTTTTCAGTCTACTGTCGCTGAGCTTCAGCGCCTTAAAATGAAGGTAGGTAAAACCCGGGAGTCC
>BAH22721
------------------------------------------ATGCGCCCTAGGGCTGTTCTGTTGCTGTTCTTCGTGCTTTTGCCTATGCTGCCCGCGCCACCGGCCGGCCAGTCGTCTGGCCGCCGTCGTGGGCGGCGCAGCGGCGGTGCCGGCGGTGGTTTCTGGGGTGACAGGGTTGATTCTCAGCCCTTCGCCCTCCCCTATATTCATCCAACCAACCCCTTCGCCGCCGATGTCGTTTCACAATCCGGGGCTGGAGCTCGCCCTCGACAGCCGCCCCGCCCCCTCGGCTCCGCTTGGCGTGACCAGTCCCAGCGCCCCCCCGCTGCACCCCGTCGTCGATCTGCCCCAGCTGGGGCTGCGCCGTTAACTGCTACATCACCAGCTCCTGACACAGCCCCTGTACCTGATGTTGACTCACGCGGCGCCATTTTGCGCCGGCAGTATAATTTGTCTACATCCCCGCTTACGTCATCTGTTGCCTCGGGCACTAATTTGGTTCTCTACGCTGCCCCGCTGAACCCTCTTTTACCCCTTCAAGATGGCACCAATACCCATATTATGGCCACTGAGGCATCTAATTATGCCCAGTACCGGGTGGTTCGAGCTACAATCCGCTACCGCCCGTTGGTACCAAATGCCGTTGGCGGTTATGCCATCTCTATTTCCTTTTGGCCCCAAACAACTACTACCCCTACATCTGTTGACATGAATTCTATCACTTCTACTGATGTCAGGATTCTGGTCCAGCCCGGTATTGCCTCCGAATTGGTCATTCCCAGTGAACGTCTCCATTATCGCAATCAAGGT---------TGGCGTTCTGTCGAGACCACGGGAGTTGCTGAGGAGGAGGCTACTTCCGGCCTGGTAATGCTCTGCATCCATGGCTCTCCTGTTAACTCTTATACTAACACGCCTTATACTGGTGCATTGGGGCTTCTTGATTTTGCACTAGAGCTTGAATTTAGGAATTTGACACCCGGGAATACCAACACCCGTGTATCCCGATATACTAGCACAGCCCGTCATCGGCTGCGCCGTGGTGCCGACGGGACTGCTGAGCTTACCACTACGGCGGCCACGCGGTTTATGAAGGATTTGCATTTCACTGGCACGAATGGAGTTGGCGAAGTGGGCCGAGGTATTGCTCTGACACTGTTCAATCTTGCTGATACGCTTCTCGGTGGTTTGCCGACAGAATTGATTTCGTCGGCTGGGGGTCAGTTGTTCTACTCCCGCCCTGTCGTCTCAGCCAATGGCGAGCCGACTGTAAAGCTATATACATCTGTTGAGAATGCACAGCAGGACAAGGGCATCACCATCCCACACGATATAGACCTTGGTGATTCCCGTGTGGTTATCCAGGACTATGATAACCAGCACGAGCAGGATCGGCCTACTCCTTCACCCGCCCCCTCCCGTCCTTTTTCAGTTCTTCGTGCTAATGATGTTTTGTGGCTCTCTCTTACAGCTGCCGAGTATGATCAAACTACGTATGGGTCATCCACCAACCCTATGTATGTCTCGGATACAGTCACATTTGTCAATGTGGCTACTGGTGCTCAGGCTGTTGCCCGCTCTCTTGATTGGTCTAAAGTCACCTTGGACGGCCGCCCTCTTACTACCATCCAGCAGTACTCTAAGACATTCTATGTCCTCCCGCTCCGTGGTAAGCTGTCCTTCTGGGAGGCTGGCACGACCAAGGCTGGTTACCCTTATAATTACAATACAACTGCTAGTGATCAGATTTTAATTGAGAATGCAGCCGGCCACCGTGTTGCTATCTCTACCTACACCACTAGCCTGGGTGCCGGCCCTACCTCTATCTCCGCGGTTGGTGTATTAGCCCCGCACTCGGCCCTTGCCGTTCTTGAGGACACTGCTGACTATCCCGCTCGTGCCCATACTTTTGATGATTTCTGCCCGGAGTGCCGCGCCCTTGGTTTGCAGGGCTGCGCCTTCCAGTCTACTATTGCTGAGCTTCAGCGCCTTAAAACGAAGGTAGGTAAAACCCGGGAGTTT
>BAG32128
ATGAATAACATGTTCTTTTGCTCTGTGCATGGAGATGCCACCATGCGCTCTCGGGCTTTTCTGTTTCTGCTCCTCGTGCTTTTGCCTATGCTGCCCGCGCCACCGGCCGGTCAGCCGTCTGGCCGTCGCCGCGGGCGGCGCAGCGGCGGTGCCGGCGGTGGTTTCTGGGGTGACCGGGTTGATTCTCAGCCCTTCGCCATCCCCTATATTCATCCAACCAATCCCTTCGCATCCGACATATCAGCCGCAGCCGGGGCTGGAGTTCGCCCTCGGCAGCCATCCCGGCCACTTGGCTCCGCCTGGCGCGACCAATCCCAGCGCCCCCCCGCTCCCGCCCGTCGTCGATCTGCCCCAACTGGGGCTTCGCCGCTAACAGCTGTGGCCCCAGCTCCTGACACAGCCCCGGTCCCTGATATTGATTCTCGCGGCGCAATATTGCGTCGCCAGTATAATCTCTCCACGTCCCCGCTCACGTCCACTATTGCTACTGGTACCAATCTTGTGCTTTACGCTGCCCCGTTGAGCCCTCTGCTCCCGCTTCAGGATGGGACCAATACTCATATCATGGCCACTGAGGCATCTAATTATGCCCAGTACCGCGTTGTTCGTGCTACCATCCGGTACCGTCCCTTGGTGCCGAATGCTGTTGGTGGGTACGCTATATCTATCTCTTTCTGGCCTCAGACAACAACCACCCCGACGTCTGTTGATATGAACTCTATTACTTCTACTGATGTTCGAATCCTTGTCCAACCCGGTATAGCCTCTGAACTTGTGATCCCTAGTGAGCGCCTGCATTATCGCAACCAGGGC---------TGGCGCTCGGTTGAGACCTCCGGTGTTGCGGAGGAGGAGGCGACCTCTGGCCTCGTTATGCTTTGTATTCACGGGTCACCTGTGAACTCTTACACTAATACACCTTACACCGGCGCCCTCGGCCTGCTTGACTTTGCGCTCGAGCTCGAGTTCCGCAACCTGACGCCTGGTAATACGAACACACGCGTCTCTCGTTACTCGAGCAGCGCGCGCCACAAGCTGCGTCGTGGAGCCGATGGTACTGCTGAATTGACAACGACTGCTGCTACCCGTTTTATGAAGGACCTTCACTTTACCGGGACTAATGGTGTTGGAGAGGTTGGCCGTGGTATAGCGTTAACTCTGTTTAATCTTGCTGATACACTTCTCGGCGGGCTCCCGACAGAATTGATTTCGTCGGCCGGCGGTCAGCTGTTTTACTCTCGCCCCGTCGTCTCAGCCAATGGCGAGCCGACAGTGAAACTCTACACCTCAGTTGAGAATGCCCAGCAAGATAAGGGTATAGCTATCCCACATGATATTGATCTTGGTGAGTCCCGAGTTGTTATTCAAGACTATGACAACCAACACGAGCAGGATCGCCCCACTCCTTCCCCTGCCCCCTCTCGCCCTTTCTCTGTCCTTCGTGCTAATGATGTGCTTTGGCTCTCGCTTACAGCTGCCGAGTACGATCAGACTACTTATGGTTCTTCCACTAATCCTATGTATGTCTCTGACACTGTGACATTTGTTAATGTGGCCACTGGTGCCCAGGGGGTTTCCCGCTCCTTGGACTGGTCTAAGGTCACCCTTGATGGGCGTCCGTTGACAACTGTCCAGCAATACTCCAAGACATTCTTTGTCTTGCCCCTCCGTGGTAAGCTCTCCTTTTGGGAAGCTGGCACTACTAAAGCTGGCTACCCCTATAATTATAATACCACTGCTAGTGACCAAATTTTGATTGAGAATGCGGCCGGCCACCGTGTTTGTATTTCGACTTATACTACTAACCTTGGCTCTGGCCCTGTTTCCATTTCCGCTGTTGGTGTCCTCGCACCCCACTCTGTGTTGGCCGTTCTTGAGGACACTGTTGATTACCCTGCTCGTGCTCATACTTTTGATGATTTCTGCCCTGAGTGTCGTGCGCTCGGTCTTCAGGGCTGTGCCTTTCAATCTACTGTTGCTGAGTTAGAGCGTCTTAAGATGAAGGTGGGTAAAACCCGGGAGTTT
>BAE79650
ATGAATAACATGTTCTTTTGCTCTGTGCATGGAGATGCCACCATGCGCTCTCGGGCTTTTCTGTTTTTGTTCCTCGTGCTTCTGCCTATGCTGCCCGCGCCACCGGCCGGTCAGCCGTCTGGCCGTCGCCGCGGGCGGCGCAGCGGCGGTGCCGGCGGTGGTTTCTGGGGTGACCGGGTTGATTCTCAGCCCTTCGCCCTCCCCTATATTCATCCAACCAACCCCTTCGCATCTGACATTCCAGCCGCAGCCGGGGCTGGAGCTCGCCCTCGGCAGCCAGCCCGTCCACTCGGCTCCGCTTGGCGTGACCAATCCCAGCGCCCCGCCACTTCCGCCCGTCGTCGATCTGCCCCAGCTGGGGCTTCGCCGCTGACTGCTGTGGCCCCGGCCCCCGATACTGCTCCTGTTCCCGATGTCGATTCTCGCGGCGCTATATTACGCCGCCAGTATAATTTATCAACATCTCCGCTAACATCTACTATTGCCACTGGTACTAACCTTGTTCTATATGCTGCCCCGCTGAGCCCTTTGCTTCCGCTCCAAGATGGAACTAACACTCACATTATGGCCACTGAAGCATCAAATTATGCCCAGTACCGTGTTGTCCGCGCCACCATCCGGTACCGTCCGCTTGTGCCGAACGCTGTCGGCGGATACGCTATATCTATCTCTTTCTGGCCTCAGACAACTACTACCCCGACATCTGTGGATATGAATTCTATCACCTCCACGGATGTCCGAATCCTTGTCCAGCCTGGTATCGCTTCAGAACTTGTGATCCCCAGTGAGCGCCTGCACTATCGTAACCAAGGC---------TGGCGCTCGGTTGAGACCTCTGGTGTTGCGGAGGAGGAGGCGACCTCCGGCCTTGTCATGCTTTGCATCCATGGATCACCTGTGAATTCCTACACCAATACGCCTTATACTGGTGCCCTTGGCTTGCTTGATTTCGCACTCGAGCTCGAGTTCCGCAATTTGACACCCGGTAACACGAACACACGTGTTTCCCGCTACTCGAGTAGTGCGCGCCACAAGCTACGCCGAGGGCCTGATGGCACTGCTGAGTTAACTACCACTGCTGCTACACGCTTTATGAAGGACCTTCATTTTACAGGGACTAATGGAGTTGGTGAAGTCGGTCGTGGTATAGCGCTAACTCTGTTCAATCTTGCTGACACGCTTCTCGGCGGGCTCCCGACAGAATTGATTTCGTCGGCTGGTGGTCAGTTGTTTTACTCTCGCCCCGTCGTCTCAGCCAATGGCGAGCCGACAGTGAAGCTTTATACTTCAGTCGAGAACGCTCAGCAGGATAAGGGTATAGCTATCCCACATGATATTGACCTTGGTGAGTCCCGTGTTGTCATTCAGGATTACGATAACCAACATGAGCAGGACCGTCCCACCCCTTCTCCTGCTCCCTCTCGGCCCTTTTCTGTCCTTCGTGCTAATGATGTGCTATGGCTTTCACTTACAGCAGCTGAGTATGATCAGACTACCTATGGCTCCTCTACTAACCCCATGTACGTCTCTGATACTGTGACATTTGTTAATGTGGCTACTGGTGCCCAGGGGGTATCTCGCTCTCTGGACTGGTCTAAAGTTACCCTTGATGGGCGCCCACTTATGACTATTCAGCAGTATTCTAAGACCTTCTTTGTCCTGCCTCTCCGTGGTAAGCTCTCCTTTTGGGAGGCTGGTACTACTAAGGCCGGCTACCCTTATAATTATAATACTACCGCCAGTGACCAGATTTTAATTGAGAATGCAGCTGGTCACCGTGTATGCATTTCAACCTACACTACTAATCTCGGATCTGGCCCTGTTTCTATTTCTGCCGTCGGTGTCCTCGCACCTCACTCTGCGCTGGCCGCTTTAGAGGACACTGTTGACTATCCTGCCCGTGCTCATACTTTTGATGATTTTTGCCCTGAGTGCCGTGCACTCGGCCTTCAGGGTTGTGCTTTCCAATCGACTGTTGCTGAGCTACAGCGCCTTAAAATGAAGGTGGGTAAAACCCGGGAGTAC
>BAE79653
ATGAATAACATGTTCTTTTGCTCTGTGCATGGAGATGCCACCATGCGCTCTCGGGCTCTTTTGTTTTTGCTCCTCGTGCTTCTGCCTATGCTGCCCGCGCCACCGGCCGGCCAGCCGTCTGGCCGTCGTCGTGGGCGGCGCAGCGGCGGTGCCGGCGGTGGTTTCTGGGGTGACCGGGTTGATTCTCAGCCCTTCGCCCTCCCCTATATTCATCCAACCAACCCCTTCGCATCTGACATTCCAGCCGCAGCCGGGGCTGGAGCTCGCCCTCGGCAGCCAGCCCGCCCACTTGGCTCCGCTTGGCGCGACCAATCCCAGCGCCCCGCCGCTTCCACCCGTCGTCGACCTGCCCCAGCTGGGGCTTCGCCGTTAACGGCTGTGGCTCCGGCCCCTGATACTGCCCCAGTCCCTGATGTTGACTCTCGTGGTGCTATATTACGCCGYCAGTATAATTTATCCACATCCCCACTCACGTCTACTATTGCCACTGGCACTAATCTTGTTCTATATGCTGCCCCGTTGAGCCCTCTGCTTCCACTTCAAGATGGAACTAATACCCATATTATGGCTACTGAGGCTTCGAATTACGCTCAGTACCGTGTTGTCCGCGCTACCATCCGGTACCGTCCGTTGGTGCCGAACGCTGTTGGTGGGTATGCTATATCTATTTCTTTCTGGCCCCAGACAACAACTACCCCCACATCTGTTGATATGAACTCTATCACCTCTACTGATGTCCGAATCCTTGTTCAACCCGGTATAGCTTCTGAACTTGTGATCCCCAGCGAGCGCCTGCATTACCGTAATCAAGGC---------TGGCGCTCGGTCGAGACTTCTGGTGTCGCGGAGGAGGAGGCCACCTCCGGCCTTGTCATGCTCTGCATCCATGGATCACCCGTGAACTCCTACACTAATACACCCTATACTGGTGCCCTTGGCCTGCTCGATTTCGCACTCGAGCTCGAGTTCCGCAATCTGACACCTGGCAATACGAATACGCGCGTCTCCCGCTATTCGAGTAGCGCACGCCACAAGTTACGCCGTGGGCCCGATGGTACTGCTGAATTGACTACTACTGCTGCTACTCGTTTCATGAAGGATCTTCATTTTACAGGGACTAACGGAGTTGGTGAGGTTGGTCGTGGTATAGCGCTGACCCTGTTTAACCTTGCTGATACGCTTCTCGGTGGGCTTCCGACAGAATTGATTTCGTCGGCCGGCGGTCAACTGTTTTATTCTCGCCCCGTCGTCTCAGCCAATGGCGAGCCGACAGTGAAACTTTATACTTCAGTTGAGAATGCTCAGCAGGATAAGGGTATAGCTATCCCACATGATATTGACCTTGGTGAGTCCCGAGTTGTTATTCAGGATTATGATAACCAACATGAGCAGGACCGTYCTACTCCTTCCCCAGCCCCTTCACGCCCTTTTTCTGTTCTTCGTGCCAATGATGTGCTCTGGCTTTCGCTCACAGCTGCTGAGTATGATCAGACCACTTATGGTTCTTCTACTAATCCTATGTATGTCTCTGATACAGTTACATTTGTTAATGTGGCAACTGGTGCACAGGGGGTCTCTCGCTCCCTGGATTGGTCTAAAGTTACTCTTGATGGGCGCCCGCTTACTACTATTCAGCAGTATTCTAAAACCTTTTATGTCTTGCCCCTTCGTGGTAAGCTTTCCTTTTGGGAAGCTGGTACCACTAAGGCTGGCTACCCCTACAATTATAATACTACTGCTAGTGATCAGATCTTGATTGAGAATGCAGCCGGTCACCGTGTTTGCATCTCAACCTATACTACTAATCTCGGCTCTGGCCCTGTCTCTATTTCTGCTGTCGGTGTCCTCGCACCTCATTCTGCGCTGGCCGCTTTAGAGGACACTGTCGACTATCCCGCTCGTGCTCATACTTTTGATGATTTCTGCCCTGAGTGCCGTGCACTCGGCCTTCAGGGCTGTGCTTTTCAGTCAACTGTTGCTGAGTTACAGCGTCTTAAAATGAAGGTGGGTAAAACCCGGGAGTAT
>AFR53973
------------------------------------------ATGCGCCCTCGGGCTGTTTTGTTGTTGTTCTTCGTGCTTTTGCCTATGCTGCCCGCGCCACCGGCCGGCCAGCCGTCTGGCCGCCGTCGTGGGCGGCGCAGCGGCAGTGCCGGCGGTGGTTTCTGGAGTGACAGGATTGATTCTCAGCCCTTCGCCCTCCCCTATATTCATCCAACCAACCCCTTTGCCGCCGACGTCGTATCACAACCCGGGGCTGGAGCTCGCCCTCGACAGCCGCCCCGCCCCCTTGGCTCCTCTTGGCGTGACCAGTCCCAGCGCCCCTCCGCTGCCCCCCGCCGTCGATCTACCCCAACTGGGGCTGCGCCGTTAACTGCTGTTTCCCCTGCGCCTGATACGGCCCCAGTTCCTGATGTTGATTCTCGCGGTGCCATTCTGCGCCGCCAATATAATTTGTCTACATCCCCTTTGACTTCTTCTGTAGCTTCTGGTACCAATCTTGTCCTTTATGCTGCCCCGCTCAATCCTCTCCTACCTCTTCAGGACGGCACCAATACCCACATCATGGCGACTGAGGCGTCTAATTACGCCCAGTACCGAGTCGTTAGGGCTACAATCCGCTACCGCCCTTTGGTGCCAAATGCTGTTGGTGGCTATGCGATTTCTATTTCTTTTTGGCCTCAGACTACAACTACCCCCACCTCTGTTGATATGAATTCCATCACTTCTACTGATGTTCGGATTTTAGTTCAACCCGGTATAGCCTCTGAGTTGGTCATCCCGAGTGAGCGCCTCCATTATCGTAATCAGGGT---------TGGCGCTCTGTTGAAACCTCGGGTGTGGCCGAGGAGGAGGCGACATCGGGCTTGGTTATGCTTTGCATACACGGTTCCCCCGTTAACTCTTACACCAACACACCCTATACCGGGGCGCTGGGGCTTCTCGATTTTGCACTTGAGCTTGAATTCAGGAATTTGACCCCTGGGAACACTAACACCCGTGTGTCCCGGTATACCAGCACGGCCCGCCACCGCTTGCGCCGTGGCGCCGACGGAACTGCAGAGCTCACGACTACTGCCGCCACGCGCTTTATGAAGGACCTGCATTTCTCTGGGACGAATGGTGTTGGTGAGGTGGGCCGCGGCATAGCCCTAACTTTATTCAACCTTGCTGATACACTTCTCGGTGGTTTGCCGACAGAATTGATTTCGTCGGCTGGAGGTCAGCTCTTTTACTCCCGCCCAGTTGTCTCAGCCAATGGCGAGCCGACTGTCAAATTATACACTTCTGTCGAGAATGCACAGCAGGACAAGGGCATCGCCATTCCACATGATATAGATCTAGGAGACTCGCGTGTGGTTATCCAGGACTATGATAATCAGCATGAACAGGATAGGCCTACCCCTTCACCTGCCCCGTCTCGCCCCTTCTCGGTCCTTCGTGCTAATGATGTCTTGTGGCTTTCCCTCACTGCTGCTGAGTATGATCAGACCACTTATGGTTCGTCGACCAACCCTATGTATGTCTCAGACACTGTTACCTTTGTCAATGTGGCTACGGGAGCTCAGGCTGTTTCTCGCTCCCTTGACTGGTCTAAGGTTACCTTGGATGGTCGACCTCTCACTACTATCCAGCAGTACTCTAAGACATTCTATGTGCTTCCACTTCGTGGGAAGCTTTCCTTTTGGGAGGCCGGCACTACCAAGGCCGGGTATCCCTATAACTATAACACCACTGCTAGTGATCAGATCTTGATAGAGAATGCAGCCGGACACCGTGTTGCTATCTCTACCTACACTACTAGCCTCGGTGCTGGTCCAGTGTCTGTCTCTGCGGTTGGTGTTCTTGCCCCGCATTCTGCTTTAGCTGTGCTTGAAGATACCATTGATTATCCCGCTCGCGCTCATACTTTTGATGATTTTTGCCCTGAGTGCCGTAATCTTGGCCTACAGGGTTGTGCTTTTCAATCTACTATTGCTGAACTTCAGCGTCTTAAAATGAAGGTAGGTAAAACCCGGGAGTCT
>BAE79656
ATGAATAACATGTTCTTTTGCTCTGTGCATGGAGATGCCACCATGCGCTCTCGGGCTTTTCTGTTTTTGTTCCTCGTGCTTCTGCCTATGCTGCCCGCGCCACCGGCCGGTCAGCCGTCTGGCCGTCGCCGCGGGCGGCGCAGCGGCGGTGCCGGCGGTGGTTTCTGGGGTGACCGGGTTGATTCTCAGCCCTTCGCCCTCCCCTATATTCATCCAACCAACCCCTTCGCATCTGACATTCCAGCCGCAGCCGGGGCTGGAGCTCGCCCTCGGCAGCCAGCCCGTCCACTCGGCTCCGCTTGGCGTGACCAATCCCAGCGCCCCGCCACTTCCGCCCGTCGTCGATCTGCCCCAGCTGGGGCTTCGCCGCTGACTGCTGTGGCCCCGGCCCCCGATACTGCTCCTGTTCCCGATGTCGATTCTCGCGGCGCTATATTACGCCGCCAGTATAATTTATCAACATCTCCGCTAACATCTACTATTGCCACTGGTACTAACCTTGTTCTATATGCTGCCCCGCTGAGCCCTTTGCTTCCGCTCCAAGATGGAACTAACACTCACATTATGGCCACTGAAGCATCAAATTATGCCCAGTACCGTGTTGTCCGCGCCACCATCCGGTACCGTCCGCTTGTGCCGAACGCTGTCGGCGGATACGCCATATCTATCTCTTTCTGGCCTCAGACAACTACTACCCCGACATCTGTGGATATGAATTCTATCACTTCCACGGATGTCCGAATCCTTGTCCAGCCTGGTATCGCTTCTGAACTTGTGATCCCCAGTGAGCGCCTGCACTATCGTAACCAAGGC---------TGGCGCTCGGTTGAGACCTCTGGTGTTGCGGAGGAGGAGGCGACCTCCGGCCTTGTCATGCTTTGCATCCATGGATCACCTGTGAATTCTTACACCAATACGCCTTATACTGGTGCCCTTGGCTTGCTTGATTTCGCACTCGAGCTCGAGTTCCGCAATTTGACACCCGGTAACACGAACACACGTGTTTCCCGCTACTCGAGTAGTGCGCGCCACAAGCTACGCCGAGGGCCTGATGGCACTGCTGAGTTGACTACCACTGCTGCTACACGCTTTATGAAGGACCTTCATTTTACAGGGACTAATGGAGTTGGTGAAGTCGGTCGTGGTATAGCGCTAACTCTGTTTAATCTTGCTGACACGCTTCTCGGCGGGCTCCCGACAGAATTGATTTCGTCGGCTGGTGGTCAGTTGTTTTACTCTCGCCCCGTCGTCTCAGCCAATGGCGAGCCGACAGTGAAGCTTTATACTTCAGTCGAGAACGCTCAGCAGGATAAGGGTATAGCTATCCCACATGATATTGACCTTGGTGAGTCCCGTGTTGTCATTCAGGATTACGATAACCAACATGAGCAGGACCGTCCCACCCCTTCTCCTGCTCCCTCTCGGCCCTTTTCTGTCCTTCGTGCTAATGATGTGCTATGGCTTTCACTTACAGCAGCTGAGTATGATCAGACTACCTATGGCTCCTCTACTAATCCCATGTACGTCTCTGATACTGTGACATTTGTTAATGTGGCTACTGGTGCCCAGGGGGTATCTCGCTCTCTGGACTGGTCCAAAGTTACCCTTGATGGGCGCCCACTTATGACTATCCAGCAGTATTCTAAGACCTTCTTTGTCCTGCCTCTCCGTGGTAAGCTCTCCTTTTGGGAGGCTGGTACTACTAAGGCCGGCTACCCTTATAATTATAATACTACCGCTAGTGACCAGATTTTAATTGAGAATGCAGCTGGTCACCGTGTATGCATTTCAACTTACACTACTAATCTTGGATCTGGCCCTGTTTCTATTTCTGCCGTCGGTGTCCTCGCACCTCACTCTGCGCTGGCCGCTTTAGAGGACACTGTTGACTATCCTGCCCGTGCTCATACTTTTGATGATTTTTGCCCTGAGTGCCGTGCACTCGGCCTTCAGGGTTGTGCTTTCCAATCGACTGTTGCTGAGCTACAGCGCCTTAAAATGAAGGTGGGTAAAACCCGGGAGTAC
>BAE79659
ATGAATAACATGTTCTTTTGCTCTGTGCATGGAGATGCCACCATGCGCTCTCGGGCTTTTCTGTTTTTGTTCCTCGTGTTTCTGCCTATGCTGCCCGCGCCACCGGCCGGTCAGCCGTCTGGCCGCCGCCGCGGGCGGCGCAGCGGCGGTGCCGGCGGTGGTTTCTGGGGTGACCGGGTTGATTCTCAGCCCTTCGCCCTCCCCTATATTCATCCAACCAACCCCTTCGCATCTGACATTCCAGCCGCAGCCGGGGCTGGAGCTCGCCCTCGGCAGCCAGCCCGCCCACTCGGCTCCGCTTGGCGTGACCAATCCCAGCGCCCCGCCACTTCCGCCCGTCGTCGATCTGCCCCAGCTGGGGCTTCGCCGCTGACTGCTGTGGCCCCGGCCCCCGATACTGTTCCTGTTCCCGATGTCGATTCTCGCGGCGCTATATTACGCCGCCAGTATAATTTATCAACATCCCCGCTAACATCTACTATTGCCACTGGTACTAACCTTGTTCTATATGCTGCCCCGCTGAGCCCTTTGCTTCCGCTCCAAGATGGAACTAACACTCACATTATGGCCACTGAAGCATCAAATTATGCCCAGTACCGTGTTGYCCGCGCTACCATCCGGTACCGTCCGCTTGTGCCGAACGCTGTCGGCGGATATGCTATATCTATCTCTTTCTGGCCTCAGACAACTACTACCCCGACATCTGTGGATATGAATTCTATCACCTCCACGGATGTCCGAATTCTTGTCCAGCCTGGTATTGCTTCAGAACTTGTGATCCCCAGTGAGCGCCTGCATTATCGTAACCAAGGC---------TGGCGCTCTGTTGAGACCTCTGGTGTTGCGGAGGAGGAGGCGACCTCCGGCCTTGTCATGCTTTGCATCCACGGATCACCTGTGAATTCTTACACCAATACGCCTTATACTGGTGCCCTTGGCTTGCTTGATTTCGCACTCGAGCTCGAGTTCCGCAATTTGACACCTGGTAACACGAACACACGTGTTTCCCGCTACTCGAGTAGTGCGCGCCACAAGCTACGCCGAGGGCCTGATGGCACTGCTGAGTTAACTACGACTGCTGCTACACGCTTTATGAAGGACCTTCATTTTACAGGGACTAATGGAGTTGGTGAAGTCGGTCGTGGTATAGCGCTAACTCTGTTCAACCTTGCTGACACGCTTCTCGGCGGGCTCCCGACAGAATTGATTTCGTCGGCTGGTGGTCAGCTATTTTATTCTCGCCCCGTCGTCTCAGCCAATGGCGAGCCGACGGTGAAGCTTTACACTTCAGTCGAGAACGCTCAGCAGGATAAGGGTATAGCTATCCCACATGATATTGATCTTGGTGAGTCCCGTGTTGTCATTCAGGATTACGATAACCAACATGAGCAGGATCGTCCCACCCCTTCTCCTGCTCCCTCTCGGCCTTTTTCTGTCCTTCGTGCTAATGATGTGCTATGGCTTTCACTTACAGCAGCTGAGTATGATCAGACTACCTATGGCTCCTCTACTAATCCCATGTATGTCTCTGATACCGTGACATTTGTTAATGTTGCTACTGGTGCCCAGGGGGTATCTCGCTCTCTGGACTGGTCTAAAGTCACCCTTGATGGGCGCCCACTTATGACTATCCAGCAGTATTCTAAGACTTTCTTTGTTCTGCCCCTCCGTGGTAAGCTCTCCTTTTGGGAGGCCGGTACCACTAAGGCCGGCTACCCTTATAATTATAATACTACTGCCAGTGACCAGATTTTAATTGAGAATGCAGCTGGTCACCGTGTATGCATCTCAACCTACACTACTAATCTTGGATCTGGCCCTGTTTCTATTTCTGCTGTCGGTGTCCTCGCACCTCACTCTGCGCTGGCCGCTTTAGAGGACACTGTTGACTATCCTGCTCGTGCTCATACTTTTGATGATTTCTGCCCTGAGTGCCGTACACTCGGCCTTCAGGGTTGTGCTTTCCAATCAACTGTTGCTGAGCTACAGCGTCTTAAAATGAAGGTGGGTAAAACCCGGGAGTAC
>BAG32126
------------------------------------------ATGCGCCCTAGGGCTGTTCTGCTGCTGTTCTTCGTGCTTCTGCCTATGCTGCCCGCGCCACCGGCCGGCCAGCCGTCTGGCCGCCGTCGTGGGCGGCGCAGCGGCGGTGCCGGCGGTGGTTTCTGGGGTGACAGGGTTGATTCTCAGCCCTTCGCCCTCCCCTATATTCATCCAACCAACCCCTTCGCCGCCGACGTCGTATCACAACCCGGGGCTGGAGCTCGCCCTCGACAGCCGGCCCGCCCCCTCGGCTCCTCTTGGCGTGACCAGTCCCAGCGCCCCTCCGCTGCCCCCCGTCGTCGATCTGCCCCAACTGGGGCTGCGCCGTTAACTGCTGTTTCACCAGCGCCTGATACGGCCCCGGTCCCTGATGTTGATTCTCGTGGTGCTATTCTGCGCCGCCAGTATAATTTGTCCACTTCCCCTTTAACTTCATCTGTTGCTTCTGGGACTAATCTCGTTTTGTATGCCGCCCCGCTCAACCCTCTTCTACCCCTCCAGGACGGCACCAATACTCACATCATGGCGACTGAGGCGTCTAATTATGCTCAGTATCGGGTTGTTCGGGCTACAATCCGCTACCGCCCCTTGGTCCCGAATGCCGTCGGTGGTTATGCAATTTCTATCTCTTTCTGGCCTCAGACCACAACCACACCCACCTCTGTTGATATGAATTCCATTACCTCCACTGATGTTAGGATTTTAGTCCAGCCTGGCATAGCCTCTGAGCTGGTCATCCCGAGTGAGCGCCTTCATTATCGTAATCAAGGT---------TGGCGTTCAGTTGAGACATCGGGTGTGGCCGAGGAGGAGGCGACATCAGGCTTGGTTATGCTCTGTATTCATGGTTCTCCTGTTAATTCCTACACCAACACACCCTATACCGGGGCGTTGGGGCTCCTCGACTTTGCACTCGAGCTTGAATTTAGAAATTTGACCCCCGGGAACACTAACACCCGTGTTTCCCGTTACACTAGCACAGCCCGACACCGTTTGCGTCGTGGTGCCGATGGGACAGCCGAGCTTACGACCACTGCAGCCACACGTTTTATGAAGGACTTGCATTTCACCGGGACAAATGGCGTTGGTGAGGTCGGCCGTGGCATAGCCCTAACACTATTTAACCTTGCTGACACGCTTCTCGGCGGGTTGCCGACAGAATTGATTTCGTCGGCTGGAGGTCAACTGTTTTACTCCCGCCCGGTTGTCTCAGCCAATGGCGAGCCGACTGTTAAGTTATACACCTCTGTCGAGAATGCACAGCAGGACAAGGGCATTGCTATACCGCACGATATAGACCTAGGGGATTCCCGTGTGGTTATACAAGACTATGACAACCAACATGAACAGGACCGGCCTACCCCGTCGCCGGCCCCGTCCCGCCCCTTTTCAGTCCTTCGAGCCAATGATGTCCTGTGGCTCTCCCTGACTGCGGCTGAATATGATCAGACTACTTACGGCTCGTCGACCAATCCTATGTATGTTTCAGACACTGTCACATTTGTTAATGTGGCGACAGGTGCCCAGGCCGTTGCCCGTTCCCTTGATTGGTCCAAGGTCACCTTGGATGGCCGGCCACTTACTACCATCCAGCAGTACTCTAAGACATTTTATGTGCTGCCGCTTCGTGGCAAGCTTTCCTTTTGGGAGGCTGGCACGACTAAGGCCGGTTACCCTTACAATTATAACACTACTGCTAGTGACCAGATTTTGATTGAGAATGCAGCCGGTCATCGTGTTGCCATATCTACATATACTACTAGTCTTGGTGCCGGCCCTGTGTCAGTTTCTGCGGTCGGTGTTCTCGCTCCGCACTCTGCTTTAGCTGTGCTTGAAGATACCATTGRCTATCCTGCCCGTGCCCATACTTTTGATGATTTCTGCCCTGAGTGCCGCAATCTCGGCCTGCAGGGCTGTGCTTTCCAGTCTACTATTGCTGAGCTTCAGCGTCTTAAAATGAAGGTAGGTAAGACCCGGGAGTCT
>AAL50059
------------------------------------------ATGCGCCCTCGGCCTATTTTGCTGTTGCTCCTCATGTTTCTGCCTATGCTGCCCGCGCCACCGCCCGGTCAGCCGTCTGGCCGCCGTCGTGGGCGGCGCAGCGGCGGTTCCGGCGGTGGTTTCTGGGGTGACCGGGTTGATTCTCAGCCCTTCGCAATCCCCTATATTCATCCAACCAACCCCTTCGCCCCCGATGTCACCGCTGCGGCCGGGGCTGGACCTCGTGTTCGCCAACCCGCCCGACCACTCGGCTCCGCTTGGCGTGACCAGGCCCAGCGCCCCGCCGCTGCCTCACGTCGTAGACCTACCACAGCTGGGGCCGCGCCGCTAACCGCGGTCGCTCCGGCCCATGACACCCCGCCAGTGCCTGATGTTGACTCCCGCGGCGCCATCCTGCGCCGGCAGTATAACCTATCAACATCTCCCCTCACCTCTTCCGTGGCCACCGGCACAAATTTGGTTCTTTACGCCGCTCCTCTTAGCCCGCTTCTACCCCTCCAGGACGGCACCAATACTCATATAATGGCTACAGAAGCTTCTAATTATGCCCAGTACCGGGTTGCTCGTGCCACAATTCGCTACCGCCCGCTGGTCCCCAACGCTGTTGGTGGCTACGCTATCTCCATTTCGTTCTGGCCACAGACCACCACCACCCCGACGTCCGTTGACATGAATTCAATAACCTCGACGGATGTCCGTATTTTAGTCCAGCCCGGCATAGCCTCCGAGCTTGTTATTCCAAGTGAGCGCCTACACTATCGCAACCAAGGT---------TGGCGCTCTGTTGAGACCTCCGGGGTGGCGGAGGAGGAGGCCACCTCTGGTCTTGTCATGCTCTGCATACATGGCTCACCTGTAAATTCTTATACTAATACACCCTATACCGGTGCCCTCGGGCTGTTGGACTTTGCCCTCGAACTTGAGTTCCGCAACCTCACCCCCGGTAATACCAATACGCGGGTCTCGCGTTACTCCAGCACTGCCCGTCACCGCCTTCGTCGCGGTGCAGATGGGACTGCCGAGCTCACCACCACGGCTGCTACTCGCTTCATGAAGGACCTCTATTTTACTAGTACTAATGGTGTTGGTGAGATCGGCCGCGGGATAGCGCTTACCCTGTTTAACCTTGCTGACACCCTGCTTGGCGGTCTACCGACAGAATTGATTTCGTCGGCTGGTGGCCAGCTGTTCTACTCTCGCCCCGTCGTCTCAGCCAATGGCGAGCCGACTGTTAAGCTGTATACATCTGTGGAGAATGCTCAGCAGGATAAGGGTATTGCAATCCCGCATGACATCGACCTCGGGGAATCCCGTGTAGTTATTCAGGATTATGACAACCAACATGAGCAGGACCGACCGACACCTTCCCCAGCCCCATCGCGTCCTTTTTCTGTCCTCCGAGCTAATGATGTGCTTTGGCTTTCTCTCACCGCTGCCGAGTATGACCAGTCCACTTACGGCTCTTCGACCGGCCCAGTCTATGTCTCTGACTCTGTGACCTTGGTTAATGTTGCGACCGGCGCGCAGGCCGTTGCCCGGTCACTCGACTGGACCAAGGTCACACTTGATGGTCGCCCCCTTTCCACCATCCAGCAGTATTCAAAGACCTTCTTTGTCCTGCCGCTCCGCGGTAAGCTCTCCTTTTGGGAGGCAGGAACTACTAAAGCCGGGTACCCTTATAATTATAACACCACTGCTAGTGACCAACTGCTCGTTGAGAATGCCGCTGGGCATCGGGTTGCTATTTCCACCTACACTACTAGCCTGGGTGCTGGCCCCGTCTCTATTTCCGCGGTTGCTGTTTTAGCCCCCCACTCTGTGCTAGCATTGCTTGAGGATACCATGGACTACCCTGCCCGCGCCCATACTTTCGATGACTTCTGCCCGGAGTGCCGCCCCCTTGGCCTCCAGGGCTGTGCTTTTCAGTCTACTGTCGCTGAGCTTCAGCGCCTTAAGATGAAGGTTGGTAAAACTCGGGAGTTA
>BAG67063
------------------------------------------ATGCGCCCTAGGGCTGTTCTGTTGCTGTTCTTCGTGCTTCTGCCTATGCTGCCCGCGCCACCGGCCGGCCAGCCGTCTGGCCGCCGTCGTGGGCGGCGCAGCGGCGGTGCCGGCGGTGGTTTCTGGGGTGACAGGGTTGATTCTCAGCCCTTCGCCCTCCCCTATATTCATCCAACCAACCCCTTTGCCGCCGATGTCGTTTCACAATCCGGGGCTGGAGCTCGCCCTCGACAGCCGCCCCGCCCCCTCGGCTCCGCTTGGCGCGACCAGTCCCAGCGCCCCTCCGCTGCCCCCCGTCGTCGATCTGCCCCAGCTGGGGCTGCGCCGTTGACTGCTATCTCACCAGCCCCTGACACAGCCCCTGTACCTGATGTTGATTCACGTGGTGCTATTCTGCGCCGGCAGTACAATTTGTCTACATCTCCGCTCACGTCATCTGTTGCCTCTGGTACTAATTTAGTTCTTTATGCTGCCCCACTGAATCCTCTTTTACCCCTCCAGGATGGCACCAACACCCATATTATGGCTACCGAGGCATCTAATTATGCCCAGTACCGGGTGGTTCGAGCTACAATCCGTTACCGCCCGCTGGTGCCGAATGCTGTTGGTGGTTATGCCATTTCCATTTCTTTTTGGCCCCAGACAACCACTACCCCTACTTCTGTTGACATGAACTCTATTACTTCTACTGATGTTAGGATTCTAGTCCAGCCCGGTATTGCCTCCGAGCTGGTCATCCCCAGTGAGCGTCTTCATTATCGCAATCAAGGT---------TGGCGCTCTGTCGAGACCACTGGTGTCGCCGAGGAGGAGGCTACTTCAGGCCTGGTAATGCTTTGTATTCATGGCTCTCCTGTCAATTCTTACACTAATACACCTTATACCGGTGCACTGGGGCTTCTTGATTTTGCATTAGAGCTTGAATTCAGGAATTTGACACCCGGGAACACCAACACCCGCGTATCCCGGTATACTAGCACAGCCCGCCATCGGCTGCGCCGCGGTGCCGACGGGACTGCTGAGCTTACTACTACAGCGGCCACGCGTTTTATGAAGGACTTGCATTTCACCGGTACGAATGGAGTCGGTGAAGTGGGCCGAGGCATTGCTCTGACACTGTTCAACCTTGCTGATACGCTTCTCGGCGGCCTGCCGACAGAATTGATTTCGTCGGCTGGGGGTCAGCTGTTTTACTCCCGCCCTGTTGTCTCAGCCAATGGCGAGCCGACTGTAAAGTTATACACATCTGTTGAGAATGCACAGCAGGATAAGGGCATCACTATTCCACATGATATAGACCTCGGTGATTCCCGTGTGGTTATCCAGGACTATGATAACCAGCACGAGCAGGACCGGCCTACTCCTTCACCCGCTCCCTCTCGCCCTTTTTCAGTTCTTCGTGCTAACGACGTTTTGTGGCTATCTCTTACTGCAGCCGAGTACGACCAGACTACGTATGGGTCATCCACCAACCCTATGTACGTCTCGGATACAGTCACATTTGTCAACGTGGCCACTGGCGCTCAGGCTGTCGCCCGCTCCCTTGATTGGTCTAAAGTTACTCTGGACGGCCGTCCCCTCACTACCATCCAGCAGTATTCTAAGACATTCTACGTCCTCCCGCTCCGTGGTAAGCTGTCTTTCTGGGAAGCTGGCACGACCAAGGCTGGTTATCCTTATAACTACAATACAACTGCTAGTGATCAAATTTTAATCGAAAATGCAGCCGGCCATCGTGTTGCTATCTCTACCTATACCACTAGCCTGGGTGCCGGTCCCACCTCTATCTCTGCGGTCGGTGTACTAGCCCCGCACTCGGCTCTTGCTGTTCTTGAGGATACTACCGACTACCCCGCCCGTGCTCACACTTTCGATGATTTCTGCCCGGAATGCCGCACCCTTGGTTTGCAGGGTTGCGCTTTCCAGTCTACTATCGCTGAGCTTCAGCGCCTTAAAATGAAGGTAGGTAAAACCCGGGAGTCT
>BAE79668
ATGAATAACATGTTCTTTTGCTCTGTGCATGGAGATGCCACCATGCGCTCTCGGGCTTTTCTGTTTTTGTTCCTCGTGTTTCTGCCTATGCTGCCCGCGCCACCGGCCGGTCAGCCGTCTGGCCGCCGCCGCGGGCGGCGCAGCGGCGGTGCCGGCGGTGGTTTCTGGGGTGACCGGATTGATTCTCAGCCCTTCGCCCTCCCCTATATTCATCCAACCAACCCCTTCGCATCTGACATTCCAGCCGCAGCCGGGGCTGGAGCTCGCCCTCGGCAGCCAGCCCGCCCACTCGGCTCCGCTTGGCGTGACCAATCCCAGCGCCCCGCCACTTCCGCCCGTCGTCGATCTGCCCCAGCTGGGGCTTCGCCGCTGACTGCTGTGGCCCCGGCCCCCGATACTGTTCCTGTTCCCGATGTCGATTCTCGCGGCGCTATATTACGCCGCCAGTATAATTTATCAACATCCCCGCTAACATCTACTATTGCCACTGGTACTAACCTTGTTCTATATGCTGCTCCGCTGAGCCCTTTGCTTCCGCTCCAAGATGGAACTAACACTCACATTATGGCCACTGAAGCATCAAATTATGCCCAGTACCGTGTTGTCCGCGCTACTATCCGGTACCGTCCGCTTGTGCCGAACGCTGTCGGCGGATACGCTATATCTATCTCTTTCTGGCCTCAGACAACTACTACCCCGACATCTGTGGATATGAATTCTATCACCTCCACGGATGTCCGAATTCTTGTCCAGCCTGGTATTGCTTCAGAACTTGTGATCCCCAGTGAGCGCCTGCATTATCGTAACCAAGGC---------TGGCGCTCTGTTGAGACCTCTGGTGTTGCGGAGGAGGAGGCGACCTCCGGCCTTGTCATGCTTTGCATCCACGGGTCACCTGTGAATTCTTACACCAATACGCCTTATACTGGTGCCCTTGGCTTGCTTGATTTCGCGCTCGAGCTCGAGTTCCGCAATTTGACACCTGGTAACACGAACACACGTGTTTCCCGCTACTCGAGTAGTGCGCGCCACAAGCTACGCCGAGGGCCTGATGGCACTGCTGAGTTAACTACGACTGCTGCTACACGTTTTATGAAGGACCTTCATTTTACAGGGACTAATGGAGTTGGTGAAGTCGGTCGTGGTATAGCGCTAACTCTGTTCAACCTTGCTGACACGCTTCTCGGCGGGCTCCCGACAGAATTGATTTCGTCGGCTGGTGGTCAGCTATTTTATTCTCGCCCCGTCGTCTCAGCCAATGGCGAGCCGACGGTGAAGCTTTACACTTCAGTCGAGAACGCTCAGCAGGATAAGGGTATAGCTATCCCACATGATATTGATCTTGGTGAGTCCCGTGTTGTCATTCAGGATTACGATAACCAACATGAGCAGGATCGTCCCACCCCTTCTCCTGCTCCCTCTCGGCCTTTTTCTGTCCTTCGTGCTAATGATGTGCTATGGCTTTCACTTACAGCAGCTGAGTATGATCAGACTACCTATGGCTCCTCTACTAATCCCATGTATGTCTCTGATACCGTGACATTTGTTAATGTTGCTACTGGTGCCCAGGGGGTATCTCGCTCTCTGGACTGGTCTAAAGTCACCCTTGATGGGCGCCCTCTTATGACTATCCAGCAGTATTCTAAGACTTTCTTTGTTCTGCCCCTCCGTGGTAAGCTCTCCTTTTGGGAGGCCGGTACCACTAAGGCCGGCTACCCTTATAATTATAATACTACTGCCAGTGACCAGATTTTAATTGAGAATGCAGCTGGTCACCGTGTATGCATCTCAACCTACACTACTAATCTTGGATCTGGCCCTGTTTCTATTTCTGCTGTCGGTGTCCTCGCACCTCACTCTGCGCTGGCCGCTTTAGAGGACACTGTTGACTATCCTGCTCGTGCTCACACTTTTGATGATTTCTGCCCTGAGTGCCGTACACTCGGCCTTCAGGGTTGTGCTTTCCAATCAACTGTTGCTGAGCTACAGCGTCTTAAAATGAAGGTGGGTAAAACCCGGGAGTAC
>BAG67060
------------------------------------------ATGCGCCCTAGGGCTGTTCTGTTGCTGTTCTTCGTGCTTCTGCCTATGCTGCCCGCGCCACCGGCCGGCCAGCCGTCTGGCCGCCGTCGTGGGCGGCGCAGCGGCGGTGCCGGCGGTGGTTTCTGGGGTGACAGGGTTGATTCTCAGCCCTTCGCCCTCCCCTATATTCATCCAACCAACCCCTTTGCCGCCGATGTCGTTTCACAATCCGGGGCTGGAGCTCGCCCTCGACAGCCGCCCCGCCCCCTCGGCTCCGCTTGGCGCGACCAGTCCCAGCGCCCCTCCGCTGCCCCCCGTCGTCGATCTGCCCCAGCTGGGGCTGCGCCGTTGACTGCTATCTCACCAGCCCCTGACACAGCCCCTGTACCTGATGTTGATTCACGTGGTGCTATTCTGCGCCGGCAGTACAATTTGTCTACATCTCCGCTCACGTCATCTGTTGCCTCTGGTACTAATTTAGTTCTTTATGCTGCCCCACTGAATCCTCTTTTACCCCTCCAGGATGGCACCAACACCCATATTATGGCTACCGAGGCATCTAATTATGCCCAGTACCGGGTGGTTCGAGCTACAATCCGTTACCGCCCGCTGGTGCCGAATGCTGTTGGTGGTTATGCCATTTCCATTTCTTTTTGGCCCCAGACAACCACTACCCCTACTTCTGTTGACATGAACTCTATTACTTCTACTGATGTTAGGATTCTAGTCCAGCCCGGTATTGCCTCCGAGCTGGTCATCCCCAGTGAGCGTCTTCATTATCGCAATCAAGGT---------TGGCGCTCTGTCGAGACCACTGGTGTCGCCGAGGAGGAGGCTACTTCAGGCCTGGTAATGCTTTGTATTCATGGCTCTCCTGTCAATTCTTACACTAATACACCTTATACCGGTGCACTGGGGCTTCTTGATTTTGCATTAGAGCTTGAATTCAGGAATTTGACACCCGGGAACACCAACACCCGCGTATCCCGGTATACTAGCACAGCCCGCCATCGGCTGCGCCGCGGTGCCGACGGGACTGCTGAGCTTACTACTACAGCGGCCACGCGTTTTATGAAGGACTTGCATTTCACCGGTACGAATGGAGTCGGTGAAGTGGGCCGAGGCATTGCTCTGACACTGTTCAACCTTGCTGATACGCTTCTCGGCGGCCTGCCGACAGAATTGATTTCGTCGGCTGGGGGTCAGCTGTTTTACTCCCGCCCTGTTGTCTCAGCCAATGGCGAGCCGACTGTAAAGTTATACACATCTGTTGAGAATGCACAGCAGGATAAGGGCATCACTATTCCACATGATATAGACCTCGGTGATTCCCGTGTGGTTATCCAGGACTATGATAACCAGCACGAGCAGGACCGGCCTACTCCTTCACCCGCTCCCTCTCGCCCTTTTTCAGTTCTTCGTGCTAACGACGTTTTGTGGCTATCTCTTACTGCAGCCGAGTACGACCAGACTACGTATGGGTCATCCACCAACCCTATGTACGTCTCGGATACAGTCACATTTGTCAACGTGGCCACTGGCGCTCAGGCTGTCGCCCGCTCCCTTGATTGGTCTAAAGTTACTCTGGACGGCCGTCCCCTCACTACCATCCAGCAGTATTCTAAGACATTCTACGTCCTCCCGCTCCGTGGTAAGCTGTCTTTCTGGGAAGCTGGCACGACCAAGGCTGGTTATCCTTATAACTACAATACAACTGCTAGTGATCAAATTTTAATCGAAAATGCAGCCGGCCATCGTGTTGCTATCTCTACCTATACCACTAGCCTGGGTGCCGGTCCCACCTCTATCTCTGCGGTCGGTGTACTAGCCCCGCACTCGGCTCTTGCTGTTCTTGAGGATACTACCGACTACCCCGCCCGTGCTCACACTTTCGATGATTTCTGCCCGGAATGCCGCACCCTTGGTTTGCAGGGTTGCGCTTTCCAGTCTACTATCGCTGAGCTTCAGCGCCTTAAAATGAAGGTAGGTAAAACCCGGGAGTCT
>BAG67066
------------------------------------------ATGCGCCCTAGGGCTGTTCTGTTGCTGTTCTTCGTGCTTCTGCCTATGCTGCCCGCGCCACCGGCCGGCCAGCCGTCTGGCCGCCGTCGTGGGCGGCGCAGCGGCGGTGCCGGCGGTGGTTTCTGGGGTGACAGGGTTGATTCTCAGCCCTTCGCCCTCCCCTATATTCATCCAACCAACCCCTTTGCCGCCGATGTCGTTTCACAATCCGGGGCTGGAGCTCGCCCTCGACAGCCGCCCCGCCCCCTCGGCTCCGCTTGGCGCGACCAGTCCCAGCGCCCCTCCGCTGCCCCCCGTCGTCGATCTGCCCCAGCTGGGGCTGCGCCGTTGACTGCTATCTCACCAGCCCCTGACACAGCCCCTGTACCTGATGTTGATTCACGTGGTGCTATTCTGCGCCGGCAGTACAATTTGTCTACATCTCCGCTCACGTCATCTGTTGCCTCTGGTACTAATTTAGTTCTTTATGCTGCCCCACTGAATCCTCTTTTACCCCTCCAGGATGGCACCAACACCCATATTATGGCTACCGAGGCATCTAATTATGCCCAGTACCGGGTGGTTCGAGCTACAATCCGTTACCGCCCGCTGGTGCCGAATGCTGTTGGTGGTTATGCCATTTCCATTTCTTTTTGGCCCCAGACAACCACTACCCCTACTTCTGTTGACATGAACTCTATTACTTCTACTGATGTTAGGATTCTAGTCCAGCCCGGTATTGCCTCCGAGCTGGTCATCCCCAGTGAGCGTCTTCATTATCGCAATCAAGGT---------TGGCGCTCTGTCGAGACCACTGGTGTCGCCGAGGAGGAGGCTACTTCAGGCCTGGTAATGCTTTGTATTCATGGCTCTCCTGTCAATTCTTACACTAATACACCTTATACCGGTGCACTGGGGCTTCTTGATTTTGCATTAGAGCTTGAATTCAGGAATTTGACACCCGGGAACACCAACACCCGCGTATCCCGGTATACTAGCACAGCCCGCCATCGGCTGCGCCGCGGTGCCGACGGGACTGCTGAGCTTACTACTACAGCGGCCACGCGTTTTATGAAGGACTTGCATTTCACCGGTACGAATGGAGTCGGTGAAGTGGGCCGAGGCATTGCTCTGACACTGTTCAACCTTGCTGATACGCTTCTCGGCGGCCTGCCGACAGAATTGATTTCGTCGGCTGGGGGTCAGCTGTTTTACTCCCGCCCTGTTGTCTCAGCCAATGGCGAGCCGACTGTAAAGTTATACACATCTGTTGAGAATGCACAGCAGGATAAGGGCATCACTATTCCACATGATATAGACCTCGGTGATTCCCGTGTGGTTATCCAGGACTATGATAACCAGCACGAGCAGGACCGGCCTACTCCTTCACCCGCTCCCTCTCGCCCTTTTTCAGTTCTTCGTGCTAACGATGTTTTGTGGCTATCTCTTACTGCAGCCGAGTACGACCAGACTACGTACGGGTCATCCACCAACCCTATGTACGTCTCGGATACAGTCACATTTGTCAACGTGGCCACTGGCGCTCAGGCTGTCGCCCGCTCCCTTGATTGGTCTAAAGTTACTCTGGACGGCCGTCCCCTCACTACCATCCAGCAGTATTCTAAGACATTCTACGTCCTCCCGCTCCGTGGTAAGCTGTCTTTCTGGGAAGCTGGCACGACCAAGGCTGGTTATCCTTATAACTACAATACAACTGCTAGTGATCAAATTTTAATCGAAAATGCAGCCGGCCATCGTGTTGCTATCTCTACCTATACCACTAGCCTGGGTGCCGGTCCCACCTCTATCTCTGCGGTCGGTGTACTAGCCCCGCACTCGGCTCTTGCTGTTCTTGAGGATACTACCGACTACCCCGCCCGTGCTCACACTTTCGATGATTTCTGCCCGGAATGCCGCACCCTTGGTTTGCAGGGTTGCGCTTTCCAGTCTACTATCGCTGAGCTTCAGCGCCTTAAAATGAAGGTAGGTAAAACCCGGGAGTCT
>AAG16766
------------------------------------------ATGCGCCCTCGGCCTATTTTGTTGCTGCTCCTCATGTTTTTGCCTATGCTGCCCGCGCCACCGCCCGGTCAGCCGTCTGGCCGCCGTCGTGGGCGGCGCAGCGGCGGTTCCGGCGGTGGTTTCTGGGGTGACCGGGTTGATTCTCAGCCCTTCGCAATCCCCTATATTCATCCAACCAACCCCTTCGCCCCCGATGTCACCGCTGCGGCCGGGGCTGGACCTCGTGTTCGCCAACCCGCCCGACCACTCGGCTCCGCTTGGCGTGACCAGGCCCAGCGCCCCGCCGCTGCCTCACGTCGTAGACCTGCCACAGCTGGGGCCGCGCCGCTAACCGCGGTCGCTCCGGCCCATGACACCCCGCCAGTGCCCGATGTCGATTCCCGCGGCGCCATCTTGCGCCGGCAGTATAACCTATCAACATCTCCCCTTACCTCTTCCGTGGCCACCGGCACCAACCTGGTTCTTTATGCTGCTCCCCTTAGCCCACTTCTACCCCTTCAGGACGGCACTAATACTCATATAATGGCCACGGAAGCTTCTAATTATGCCCAGTACCGGGTTGCCCGTGCCACAATCCGTTACCGCCCGCTTGTTCCCAACGCTGTCGGCGGTTACGCCATTTCCATCTCATTTTGGCCACAGACCACCACCACCCCGACGTCCGTTGATATGAATTCAATAACTTCGACGGATGTTCGTATTTTAGTCCAGCCCGGCATAGCCTCTGAGCTTGTGATCCCAAGTGAGCGCCTACACTATCGTAACCAAGGT---------TGGCGCTCCGTCGAGACCTCCGGGGTGGCTGAGGAGGAGGCTACCTCTGGTCTTGTTATGCTTTGCATACATGGCTCACCCGTAAATTCCTACACTAATACACCTTATACCGGTGCCCTCGGGCTGCTGGACTTTGCCCTTGAGCTTGAATTTCGCAACCTCACCCCCGGTAACACTAACACGCGGGTCTCCCGTTATTCCAGCACTGCTCGCCACCGCCTTCGTCGCGGTGCGGACGGGACTGCCGAGCTCACCACCACGGCTGCTACCCGTTTTATGAAGGACCTCTATTTCACTAGTACCAATGGTGTCGGTGAGATCGGCCGCGGGATAGCTCTCACCCTGTTCAACCTTGCTGACACTCTGCTTGGTGGCCTGCCGACAGAATTGATTTCGTCGGCTGGTGGCCAGCTGTTCTACTCTCGTCCCGTCGTCTCAGCCAATGGCGAGCCGACTGTTAAGCTGTATACATCTGTAGAGAATGCTCAGCAGGATAAGGGTATTGCAATCCCGCATGACATTGACCTCGGGGAATCTCGTGTGGTTATTCAGGACTATGATAACCAACATGAACAGGACCGGCCGACGCCTTCGCCAGCTCCATCGCGCCCTTTTTCTGTCCTTCGAGCTAATGATGTGCTTTGGCTCTCTCTCACCGCTGCCGAGTATGACCAATCCACTTATGGCTCTTCGACTGGCCCAGTTTATGTCTCTGACTCTGTGACCTTGGTTAATGTCGCGACCGGCGCGCAGGCCGTTGCCCGGTCGCTCGATTGGACCAAGGTCACACTTGACGGCCGCCCCCTCTCCACCATCCAGCAGTACTCGAAGACCTTCTTTGTCCTGCCGCTCCGCGGTAAGCTCTCTTTCTGGGAGGCAGGCACAACTAAAGCCGGGTACCCTTATAATTATAATACCACTGCTAGCGACCAACTGCTCGTCGAGAATGCCGCCGGGCACCGGGTTGCTATTTCCACTTACACCACTAGCCTGGGTGCTGGACCCGTTTCCATTTCTGCGGTTGCTGTTTTAGCCCCCCACTCTGCGCTAGCATTGCTTGAGGATACCTTGGATTACCCTGCCCGCGCCCATACTTTTGATGATTTCTGCCCAGAGTGCCGCCCCCTTGGCCTCCAGGGCTGTGCTTTCCAGTCTACTGTCGCTGAGCTTCAGCGTCTTAAGATGAAGGTGGGTAAAACTCGGGAGTTA
>AFJ93221
------------------------------------------ATGCGCTCTCGGGCTCTTCTGTTTCTGCTCCTCGTGCTTCTGCCTATGTTGCCCGCGCCACCGGCCGGTCAGCCGTCTGGCCGTCGCCGCGGGCGGCGCAGCGGCGGTGCCGGCGGTGGTTTCTGGGGTGACCGGGTTGATTCTCAGCCCTTCGCCCTCCCCTATATTCATCCAACCAACCCCTTCGCATCTGACATTCCAGCCGCCACCGGGGCTGGAGCTCGCTCTCGACAGCCAGCCCGCCCGCTTGGCTCCGCTTGGCGTGACCAGTCCCAGCGCCCCGCCGCTTCCACCCGTCGTCGACCTGCCCCAGCTGGGGCTTCGCCGTTGACGGCTGTGGCCCCGGCTCCTGACACTGCACCTGTCCCTGATGTTGATTCTCGCGGCGCCATTTTACGCCGCCAGTATAATCTGTCCACATCCCCGCTTACATCTACTATTGCTACTGGCACTAATCTTGTGCTATATGCCGCCCCACTTAGTCCTCTGCTACCGCTTCAGGACGGCACTAATACCCACATTATGGCCACTGAAGCATCTAATTATGCCCAGTATCGTGTTGTTCGCGCCACCATCCGATATCGTCCCTTGGTGCCGAATGCCGTTGGTGGGTATGCTATATCCATCTCCTTCTGGCCCCAGACTACGACCACCCCAACGTCCGTTGTTATGAATTCAATCACCTCCACAGATGTTCGTATTCTTGTCCAACCTGGTATAGCTTCTGAGCTGGTAATCCCTAGTGAACGCTTGCACTATCGAAATCAGGGA---------TGGCGTTCGGTTGAGACTTCTGGTGTCGTTGAGGAAGAAGCGACCTCTGGCCTTGTTATGCTCTGCATTCATGGATCACCTGTGAATTCCTATACTAATACACCTTATACCGGTGCCCTCGGCTTACTTGACTTTGCACTCGAGCTCGAGTTTCGCAATTTGACACCTGGTAACACCAATACGCGCGTTTCTCGTTATTCGAGTAGCGCGCGTCACAAGCTGCGCCGAGGGCCTGATGGTACTGCTGAGTTGACTACTACTGCCGCCACACGTTTTATGAAAGACCTCCATTTTACGGGGACTAATGGTGTTGGTGAGGTCGGTCGTGGTATAGCGTTAACTTTGTTTAATCTTGCTGATACGCTTCTCGGTGGGCTTCCGACAGAATTGATTTCGTCGGCTGGGGGTCAGTTGTTCTACTCCCGCCCCGTTGTCTCGGCCAATGGCGAGCCGACAGTAAAACTTTACACCTCAGTCGAGAACGCACAGCAGGACAAGGGTATAGCTATTCCACATGATATTGACCTTGGTGAGTCCCGTGTGGTTATTCAGGATTATGACAACCAGCATGAGCAAGATCGCCCCACCCCCTCCCCTGCTCCCTCCCGTCCATTCTCTGTTCTTCGTGCTAATGATGTGCTTTGGCTTTCACTCACTGCTGCTGAGTATGATCAAACGACTTATGGTTCTTCTACTAATCCTATGTATGTTTCTGATACTATTACATTTGTCAACGTGGCGACTGGTGCCCAGGGGGTTTCGCGCTCTCTGGACTGGTCTAAGGTTACTCTTGACGGTCGCCCGCTCACTACCATCCAGCAGTATTCTAAGACTTTCTACGTCTTGCCCCTCCGTGGTAAACTCTCCTTTTGGGAGGCTGGTACTACTAAAGCTGGCTACCCTTATAATTATAACACCACTGCTAGTGACCAGATTCTGATTGAGAATGCAGCTGGCCACCGAGTCTGCATCTCTACCTACACTACTAATTTGGGCTCTGGGCCCGTGTCTATTTCTGCTGTTGGTGTTCTCGCCCCTCATTCTGCGCTGGCTGCTTTGGAGGATACCGCTGACTACCCTGCTCGCGCCCATACTTTTGATGATTTTTGCCCTGAGTGCCGTTCACTCGGCCTCCAGGGTTGTGCTTTCCAATCTACTGTTGCTGAGCTGCAGCGTCTTAAGATGAAGGTGGGTAAAACCCGGGAGTAC
>CAB83210
ATGAATAACATGTTCTTTTGCTCCGTGCATGGAGATGCCACCATGCGCTCTCGGGCTCTTCTGTTTCTGCTCTTCGTGCTTCTGCCTATGTTGCCCGCGCCACCGGCCGGTCAGCCGTCTGGCCGTCGCCGCGGGCAA------GCGGGGTGCGGCGGTGGTTTCTGGGGTGACCGGGTTGATTCTCAGCCCTTCGCCCTCCCCTATATTCATCCAACCAACCCCTTCGCATCTGACATTCCAGCCGCCGCCGGGACTGGAGCTCGCCCTCGGCAGCCAATCCGTCCACTCGGCTCCGCTTGGCGTGACCAGTCCCAGCGCCCCGCCGCTTCCACCCGTCGTCGACCTGCCCCAGCTGGGGCTTCGCCGTTGACTGCTGTGGCTCCGGCTCCTGACACTGCACCTGTCCCCGATGCTGATTCCCGTGGCGCTATTCTACGCCGCCAGTACAATTTGTCCACATCCCCGCTCACGTCCACTATTGCAACTGGCACCAATTTTGTGCTATATGCTGCCCCACTTAGTCCCCTGCTACCGCTTCAGGATGGCACCAATACCCACATCATGGCTACTGAAGCATCTAATTATGCCCAGTATCGTGTTGTTCGTGCTACCATCCGATATCGCCCCTTGGTGCCGAATGCCGTTGGCGGGTATGCCATATCTATCTCCTTTTGGCCTCAGACAACGACCACCCCAACGTCTGTTGATATGAATTCAATTACCTCCACTGATGTCCGCATTCTTGTCCAGCCTGGTATAGCTTCTGAGTTGGTAACTCCCAGTGAGCGCCTGCATTATCGAAATCAAGGA---------TGGCGTTCGGTTGAGACCTCTGGTGTCGCTGAGGAAGAAGCGACCTCTGGCCTTGTTATGCTTTGCATTCATGGGTCACCTGTGAATTCCTATACTAATACACCTTATACCGGTGCCCTCGGCTTACTTGACTTTGCACTCGAGCTCGAGTTTCGCAATTTGACACCTGGTAACACCAATACGCGCGTTTCTCGTTATTCGAGTAGCGCGCGTCACAAACTGCGCCGAGGGCCTGATGGTACTGCTGAGTTGACTACTACTGCCGCCACACGTTTTATGAAAGACCTCCATTTTACGGGGACTAATGGTGTTGGTGAGGTCGGTCGTGGTATAGCGTTAACTTTGTTTAATCTTGCTGATACGCTTCTCGGTGGGCTTCCGACAGAATTGATTTCGTCGGCAGGGGGTCAGTTATTCTACTCCCGCCCCGTTGTCTCAGCCAATGGCGAGCTGACAGTGAAACTTTACACTTCAGTCGAGAACGCTCAGCAGGACAAGGGTGTAGCTATTCCACATGATATTGACCTTGGTGAGTCCCGTGTGGTTATTCAGGATTATGACAACCAACATGAGCAAGATCGTCCCACTCCCTCCCCTGCTCCCTCTCGTCCATTTTCTGTTCTTCGTGCTAATGATGTGCTTTGGCTTTCACTTACTGCTGCTGAGTATGATCAAACGACTTATGGCTCCTCTACCAACCCTATGTATGTTTCTGACACTGTTACATTTGTTAACGTAGCGACTGGTGCCCAGGGGGTTTCGCGCTCTCTGGATTGGTCTAAGGTCACTCTCGATGGCCGTCCACTCACCACCATCCAGCAGTATTCTAAGACTTTCTATGTCTTGCCCCTTCGTGGTAAGCTTTCCTTTTGGGAGGCCGGCACCACTAAAGCCGGCTACCCTTATAATTATAACACTACTGCTAGTGACCAGATCCTGATTGAGAATGCAGCGGGCCACCGAGTTTGCATCTCTACCTACACTACTAACCTGGGCTCCGGGCCTGTGTCTGTATCTGCTGTTGGTGTCCTCGCCCCTCACTCTGCGCTGGCTGCTTTGGAGGATACCGCTGACTACCCTGCTCGCGCCCATACTTTTGATGATTTCTGCCCTGAATGCCGTGCACTCGGCCTTCAGGGTTGTGCCTTCCAATCTACTGTTGGTGAGTTACAGCGTCTTAAAATGAAGGTGGGTAAAACCCGGGAGTAT
>BAH08604
------------------------------------------ATGCGCCCTAGGGCTGTTCTGTTGCTGCTCTTCGTGCTTTTGCCTATGCTGCCCGCGCCACCGGCCGGCCAGCCGTCTGGCCGCCGTCGTGGGCGGCGCAGCGGCGGTGCCGGCGGTGGTTTCTGGGGTGACAGGGTTGATTCTCAGCCCTTCGCCCTCCCCTATATTCATCCAACCAACCCCTTCGCCGCCGATGTCGTTTCACAACCCGGGGCTGGAGCTCGCCCTCGACAACCGCCCCGCCCCCTTGGTTCAGCTTGGCGTGACCAGTCCCAGCGCCCCCCCGCTGCCCCCCGCCGTCGATCTGCCCCAGCTGGGGCTGCGCCGTTAACTGCTACTTCACCAGCCCCTGATACGGCCCCTGTGCCTGATGTTGATTCACGTGGTGCTATTTTGCGCCGGCAATATAATCTGTCTACGTCCCCGCTTACGTCATCTGTTGCCTCGGGTACTAATCTGGTTCTTTATGCTGCCCCGTTGAACCCTCTTTTACCACTTCAGGATGGTACCAACACCCATATTATGGCCACCGAGGCATCTAACTATGCCCAGTATCGGGTGGTTCGGGCTACAATCCGTTATCGCCCGCTGGTGCCAAACGCTGTTGGTGGTTATGCTATTTCTATCTCTTTCTGGCCCCAAACAACTACCACCCCTACTTCTGTTGATATGAATTCTATTACCTCCACTGACGTTAGGATTCTGGTCCAGCCCGGTATTGCCTCTGAGTTGGTTATCCCTAGTGAGCGTCTCCATTACCGCAATCAAGGC---------TGGCGCTCTGTTGAGACTACGGGTGTGGCTGAGGAGGAGGCTACTTCTGGTTTGGTGATGCTTTGCATCCATGGCTCTCCTGTTAATTCTTATACTAATACACCTTACACTGGTGCACTTGGGCTTCTTGATTTTGCATTAGAGCTTGAGTTTAGGAATCTGACACCCGGGAACACTAACACCCGTGTATCCCGATATACCAGCACAGCCCGCCACCGGCTGCGTCGTGGCGCCGATGGGACAGCTGAGCTTACCACCACGGCTGCCACACGTTTCATGAAGGACTTGCATTTTACTGGTACGAATGGGGTTGGTGAGGTGGGTCGAGGTATTGCTTTGACATTGTTCAATCTTGCTGATACGCTTCTCGGCGGCCTGCCGACAGAATTGATTTCGTCGGCCGGGGGTCAGTTGTTCTACTCCCGCCCTGTCGTCTCGGCCAATGGCGAGCCGACTGTAAAATTATACACATCTGTTGAGAATGCGCAGCAGGATAAGGGCATTACCATCCCACATGACATAGATCTTGGAGATTCCCGTGTGGTTATCCAGGACTATGACAACCAGCACGAGCAGGACCGGCCTACTCCATCACCCGCCCCCTCTCGTCCTTTTTCAGTCCTTCGTGCTAATGATGTTTTGTGGCTTTCTCTCACTGCTGCCGAGTATGATCAGACTACTTATGGGTCGTCCACCAACCCTATGTATGTCTCGGATACAGTCACATTCGTTAATGTGGCCACTGGTGCCCAGGCTGTTGCCCGCTCCCTCGATTGGTCTAAAGTTACTCTGGATGGCCGTCCCCTCACTACCATCCAGCAGTATTCTAAAACGTTCTATGTCCTCCCGCTCCGTGGTAAGCTGTCCTTCTGGGAGGCTGGCACGACCAAGGCTGGCTATCCTTACAACTACAATACAACTGCTAGTGATCAAATCTTAATTGAGAACGCAGCTGGTCACCGTGTTGCTATTTCTACCTACACTACCAGTCTTGGTGCTGGTCCTACCTCTATTTCTGCGGTCGGTGTGTTAGCCCCTCACTCGGCCCTCGCTGTCCTTGAGGATACAGTTGATTACCCTGCCCGCGCCCATACTTTTGATGATTTTTGTCCGGAATGCCGCACCCTCGGTTTGCAGGGTTGCGCTTTCCAGTCCACTATTGCTGAGCTTCAGCGCCTTAAAATGAAGGTAGGTAAAACCCGGGAGTCT
>AAW58002
ATGAATAACATGTCTTTTTGCTCTGTGCATGGAGATGCCACCATGCGCTCTCGGGCTCTTTTGTTTCTGCTCCTCGTGCTTTTGCCTATGCTGCCCGCGCCACCGGCCGGTCAGCCGTCTGACCGTCGCCGCGGGCGGCGCAGCGGCGGTGCCGGCGGTGGTTTCTGGGGTGACCGGGTTGATTCTCAGCCCTTCGCCCTCCCCTATATTCATCCAACCAACCCCTTCGCCTCTGACATTTCAACCGCAGCCGGGGCTGGAGCTCGCCCTCGGCAGCCAGCCCGCCCACTCGGCTCCGCTTGGCGCGATCAGTCCCAGCGCCCCGCCGCTCCCGCCCGTCGTCGATCTGCCCCAGCTGGGGCTTCGCCGTTGACGGCCACGGCTCCGGCTCCTGATACTGCCCCGGTCCCTGACGTCGACTCTCGTGGCGCCATATTGCGTCGCCAGTATAATTTGTCTACGTCCCCTCTTACATCTACTATTGCTACTGGCACTAACCTTGTACTATATGCTGCCCCGCTTAGTCCTTTGCTCCCGCTCCAAGATGGCACTAATACTCACATTATGGCAACTGAGGCCTCGAATTATGCTCAGTACCGTGTTGTTCGGGCCACTATACGGTACCGTCCTTTGGTGCCGAATGCTGTTGGCGGGTATGCTATATCTATCTCCTTCTGGCCTCAGACTACAACCACCCCAACGTCTGTGGATATGAATTCCATTACTTCTACTGATGTCCGCATTCTTGTTCAACCTGGTATAGCTTCTGAGTTGGTGATCCCAAGTGAGCGCTTGCATTACCGTAATCAAGGC---------TGGCGCTCGGTTGAGACCTCCGGTGTCGCGGAGGAGGAGGCGACCTCTGGCCTAGTTATGTTGTGTATCCATGGATCACCTGTGAATTCTTACACTAATACACCTTACACTGGCGCCCTCGGTCTGCTTGATTTTGCACTCGAACTCGAGTTTCGTAACTTAACACCTGGCAATACGAACACCCGTGTGTCTCGTTACTCGAGCAGCGCGCGTCATAAGTTGCGCCGGGGGGCTGATGGCACTGCTGAGTTAACCACTACTGCTGCTACACGTTTTATGAAGGACCTCCATTTTACTGGGACCAACGGTGTTGGTGAAGTTGGTCGTGGTATAGCGCTGACCTTATTTAATCTTGCTGATACACTTCTCGGCGGGCTTCCGACAGAATTGATTTCGTCGGCTGGTGGCCAGTTATTTTACTCTCGCCCCGTTGTCTCAGCCAATGGCGAGCCGACTGTGAAACTTTACACCTCAGTCGAGAATGCTCAGCAGGACAAGGGTATAGCTATCCCACATGATATTGATCTTGGTGAGTCGCGGGTTGTCATCCAGGATTATGATAACCAACACGAACAGGACCGTCCCACTCCTTCTCCTGCCCCTTCTCGTCCTTTCTCAGTTCTTCGTGCTAATGATGTTCTCTGGCTTTCCCTTACAGCTGCTGAGTACGATCAGACTACGTATGGTTCTTCCACCAACCCTATGTATGTTTCTGATACTGTGACATTTGTTAATGTCGCGACTGGCGCTCAGGGGGTCTCCCGTTCCCTTGATTGGTCCAAGGTTACCCTTGATGGGCGCCCGCTTACCACTATCCAGCAGTATTCTAAAACTTTCTTTGTCCTTCCTCTCCGTGGTAAGCTCTCCTTTTGGGAGGCTGGCACCACCAAGGCTGGCTATCCCTATAATTATAATGCTACTGCTAGTGATCAGATTCTGATTGAGAATGCAGCCGGGCACCGTGTCTGCATCTCTACCTATACAACTAATTTAGGTTCTGGGCCTGTTTCTATCTCTGCTGTTGGTGTTCTCGCACCTCACTCTGCGCTGGCCGTTCTTGAGGACACCACTGACTACCCCGCTCGTGCTCATACCTTTGATGATTTCTGCCCTGAGTGCCGTGCACTCGGTCTCCAGGGCTGTGCCTTTCAGTCAACTGTTGCTGAGCTCCAGCGTCTTAAAATGAAGGTGGGTAAAACCCGGGAGTAC
>ADV92629
------------------------------------------ATGCGCCCTAGGGTTGTTCTGCTGCTGTTCTTCGTGTTTCTGCCTATGCTGCCCGCGCCACCGGCCGGCCAGCCGTCTGGCCGTCGTCGTGGGCGGCGCAGCGGCGGTGCCGGCGGTGGTTTCTGGGGTGACAGGGTTGATTCTCAGCCCTTCGCCCTCCCCTATATTCATCCAACCAACCCCTTCGCCGCCGATGTCGTTTCACAATCCGGGGCTGGAACTCGCCCTCGGCAGCCGCCCCGCCCCCTTGGCTCCGCTTGGCGTGAYCAGTCCCAGCGCCCCTCCGCTGCCCCCCGCCGTCGATCTGCCCCAGCTGGGGCTGCGCCGTTGACTGCTGTATCACCGGCCCCTGACACAGCCCCTGTACCTGATGTTGATTCACGTGGTGCTATTCTGCGTCGGCAGTATAATTTGTCCACGTCCCCGCTCACGTCATCTGTTGCTTCGGGTACCAACTTGGTTCTCTACGCTGCCCCGCTAAATCCCCTCTTGCCCCTCCAGGATGGCACCAATACCCATATCATGGCTACTGAGGCATCCAACTATGCTCAGTATCGGGTCGTTCGAGCTACGATCCGCTACCGCCCGCTGGTGCCAAATGCTGTTGGTGGTTATGCTATTTCTATTTCTTTTTGGCCTCAAACTACAACTACCCCTACTTCTGTTGATATGAATTCCATCACTTCCACTGATGTTAGGATTTTGGTCCAGCCCGGTATTGCCTCCGAGTTAGTCATCCCTAGTGAGCGCCTTCATTATCGCAATCAAGGC---------TGGCGCTCTGTTGAGACCACAGGTGTGGCTGAGGAGGAGGCTACCTCCGGTCTGGTAATGCTTTGCATTCATGGCTCTCCTGTTAACTCTTATACTAATACACCTTACACTGGTGCGTTGGGGCTCCTTGATTTTGCACTAGAGCTTGAATTCAGGAACTTGACACCCGGGAACACCAACACCCGTGTTTCCCGGTATACCAGCACAGCCCGCCATCGGTTGCGCCGCGGTGCTGATGGGACCGCTGAGCTTACTACCACAGCAGCCACACGATTTATGAAGGATCTGCATTTCACTGGTACTAATGGCGTTGGTGAGGTGGGTCGCGGTATCGCCCTGACACTGTTCAATCTCGCTGATACGCTTCTAGGTGGTTTACCGACAGAATTGATTTCGTCGGCTGGGGGTCAGTTGTTCTACTCCCGCCCTGTTGTCTCGGCCAATGGCGAGCCGACAGTAAAGTTATACACATCTGTAGAGAATGCGCAGCAAGACAAGGGCATTACCATCCCACACGATATAGATTTGGGTGATTCCCGTGTGGTTATTCAGGATTATGATAATCAGCACGAGCAAGACCGACCCACGCCGTCACCTGCCCCCTCACGCCCTTTCTCAGTCCTTCGCGCTAACGATGTTTTGTGGCTCTCCCTCACTGCCGCTGAGTACGATCAGACTACGTATGGGTCGTCTACCAACCCTATGTATGTCTCTGATACAGTCACCTTTGTCAATGTGGCCACTGGTGCTCAGGCTGTTGCCCGCTCTCTTGATTGGTCTAAAGTTACTTTGGATGGTCGCCCCCTTACTACCATTCAGCAGTATTCTAAGACATTCTATGTTCTCCCGCTCCGCGGGAAGCTGTCCTTTTGGGAGGCTGGCACAACTAGGGCCGGCTACCCATATAACTATAACACCACTGCTAGTGATCAAATTCTGATTGAGAATGCGGCCGGCCATCGTGTCGCTATCTCCACCTACACTACCAGCCTGGGTGCCGGTCCTACCTCGATCTCCGCGGTGGGTGTATTAGCCCCACACTCGGCCCTTGCTGTTCTTGAGGACACTGTTGATTACCCTGCTCGTGCTCACACTTTTGATGATTTCTGCCCGGAGTGCCGTACCCTAGGTTTGCAGGGTTGTGCATTCCAGTCCACTATTGCTGAGCTTCAGCGCCTTAAAATGAAGGTAGGCAAAACCCGGGAGTCT
>AGT38397
ATGAATAACATGTTCTTTTGCTCTCTGCATGGCGATGCCACCATGCGCTCTCGGGCTCTTCTGTTTTTGCTCCTCCTGCTTTTGCCTATGCTGCCCGCGCCACCGGCCGGTCAGCCGTCTGGCCGTCGTCGTGGGCGGCGCAGCGGCGGTGCCGGCGGTGGTTTCTGGGGTGACCGGGTTGATTCTCAGCCCTTCGCCCTCCCCTATATTCATCCAACCAACCCCTTCGCATCCGACATTTCAGCTGCCCCCGGGGCTGGAGCTCGCCCTCGGCAACCAGCCCGCCCACTCGGCTCCGCTTGGCGTGACCAATCCCAGCGCCCCGCCGCTCCCGCCCGTCGTCGACCTACCCCAGCTGGGGCTTCGCCGTTGACGGCTGTGGCTCCGGCCCCTGACACTGCTCCGGTCCCCGATGTTGACTCGCGTGGCGCTATATTGCGCCGTCAGTATAATCTGTCTACATCTCCACTTACATCTACCATTGCCACTGGGACTAATCTTGTGCTATATGCTGCCCCGCTTAGCCCTCTACTCCCACTCCAGGATGGCACCAACACTCACATTATGGCTACTGAGGCTTCAAACTATGCCCAGTATCGTGTTGTTCGTGCCACCATTCGGTATCGTCCTCTGGTGCCGAATGCTGTTGGTGGGTATGCTATATCTATTTCCTTTTGGCCCCAAACAACTACCACCCCGACGTCCGTGGATATGAATTCCATCACTTCCACTGATGTCCGTATTCTTGTCCAACCCGGTATAGCCTCCGAGTTGGTGATCCCCAGTGAGCGCCTGCATTATCGTAATCAGGGT---------TGGCGCTCAGTTGAGACCTCTGGCGTTGCTGAGGAGGAGGCTACCTCCGGTCTTGTTATGCTTTGTATACATGGATCACCTGTGAATTCTTACACTAATACACCTTACACTGGTGCTCTCGGCCTGCTCGATTTTGCGCTTGAGCTTGAGTTTCGTAATTTGACACCTGGTAATACAAATACGCGCGTCTCTCGTTACTCGAGTAGTGCGCGCCATAAATTGCGCCGAGGGGCCGACGGCACTGCTGAGTTAACTACTACTGCTGCTACACGGTTTATGAAGGATCTCCATTTTACAGGGACTAATGGCGTTGGTGAGGTTGGCCGTGGGATAGCGCTTACCTTGTTTAACCTTGCTGACACACTTCTCGGCGGGCTCCCGACAGAATTGATTTCGTCGGCCGGCGGTCAGCTGTTTTATTCCCGCCCCGTCGTCTCAGCCAATGGCGAGCCGACAGTGAAACTTTACACCTCAGTCGAGAATGCCCAGCAGGATAAGGGGATTGCTATCCCGCATGATATTGATCTTGGTGAGTCCCGGGTTGTTATCCAAGATTATGACAACCAACATGAGCAGGACCGCCCTACCCCCTCTCCAGCCCCCTCTCGTCCTTTTTCTGTGCTTCGTGCTAATGATGTACTTTGGCTTTCACTTACGGCTGCTGAGTATGATCAGACTACCTATGGCTCTTCTACTAACCCTATGTATGTTTCTGATACTGTGACGTTCGTCAATGTGGCTACCGGTGCCCAGGGGGTTTCGCGCTCCTTGGACTGGTCTAAGGTCACCCTTGATGGGCGCCCACTAACTACTATCCAGCAGTACTCTAAGACTTTCTATGTTTTGCCTCTTCGTGGTAAGCTCTCTTTTTGGGAGGCGGGTACCACTAAGGCCGGTTATCCTTATAATTATAATACTACTGCTAGTGATCAGATCCTGATTGAGAATGCAGCTGGCCATCGGGTTTGTATTTCTACCTATACTACTAATTTGGGCTCTGGGCCTGTTTCTATTTCCGCTGTCGGTGTCCTCGCACCTCATTCTGCATTGGCTGTTTTAGAGGACACTGCTGACTATCCCGCCCGCGCTCACACCTTTGATGATTTCTGCCCTGAGTGCCGTGCGCTTGGTCTTCAGGGTTGTGCTTTTCAGTCAACTGTGGCTGAGTTGCAGCGTCTTAAAATGAAGGTGGGTAAAACCCGGGAGTAT
>BAK08880
------------------------------------------ATGCGCCCTAGGGCTGTTCTGTTGCTGTTCTTCGTGCTTCTGCCTATGCTGCCCGCGCCACCGGCCGGCCAGCCGTCTGGCCGCCGTCGTGGGCGGCGCAGCGGCGGTGCCGGCGGTGGTTTCTGGGGTGACAGGGTTGATTCTCAGCCCTTCGCCCTCCCCTATATTCATCCAACCAACCCCTTCGCCGCCGATGTCGCTTCACAATCCGGGGCTGGAGCTCGCCCTCGACAGCCGCCCCGCCCCCTTGGCTCCGCTTGGCGTGACCAGTCCCAGCGCCCCTCCGCTGCACCCCGTCGTCGATCTGCCCCAGCTGGGGCTGCGCCGCTGACTGCTATATCACCGGCCCCCGACACAGCCCCTGTCCCTGATGTTGATTCACGTGGTGCTATTTTGCGCCGGCAGTATAATTTATCTACGTCCCCGCTTACATCATCTGTTGCTTCGGGCACCAATCTGGTCCTTTATGCTGCCCCACTGAATCCCCTTCTACCCCTTCAGGATGGTACCAACACCCATATTATGGCCACCGAGGCGTCTAATTACGCCCAGTACCGGGTGGTTCGGGCTACAATTCGTTATCGCCCGCTGGTACCAAATGCTGTCGGCGGTTATGCTATTTCTATTTCCTTTTGGCCCCAGACGACCACCACCCCTACTTCTGTTGATATGAACTCTATTACCTCTACTGATGTCAGGATCCTGGTCCAGCCCGGCATTGCCTCCGAGCTGGTCATCCCCAGTGAGCGTCTTCATTATCGTAACCAGGGC---------TGGCGCTCTGTCGAGACCACGGGTGTCGCTGAGGAGGAGGCTACTTCTGGTTTGGTAATGCTTTGTATCCATGGCTCCCCTGTCAATTCTTATACTAATACACCCTATACTGGTGCATTGGGGCTTCTTGATTTTGCGTTAGAGCTTGAATTCAGGAATTTGACACCCGGGAACACTAACACCCGTGTATCCCGGTATACCAGCACAGCCCGTCATCGGCTGCGCCGTGGTGCTGACGGGACCGCTGAGCTCACCACTACGGCGGCCACGCGGTTTATGAAGGACCTGCATTTCACTGGCACGAACGGTGTTGGCGAGGTGGGCCGAGGCATCGCCCTGACATTATTTAATCTTGCTGATACGCTTCTCGGTGGGTTACCGACAGAATTGATTTCGTCGGCTGGGGGTCAGTTGTTCTACTCCCGCCCCGTCGTCTCAGCCAATGGCGAGCCGACTGTAAAACTATATACATCTGTTGAGAATGCACAGCAGGACAAGGGCATTACCATTCCACATGATATAGACCTCGGCGACTCCCGTGTGGTTATCCAAGACTATGATAACCAGCATGAGCAGGATCGGCCCACTCCTTCACCTGCTCCCTCTCGCCCTTTTTCAGTTCTTCGTGCTAATGATGTTTTATGGCTTTCTCTTACTGCTGCCGAGTATGACCAGACTACGTATGGGTCATCCACCAACCCTATGTATGTCTCTGACACAGTCACATTTGTCAATGTGGCCACTGGTGCTCAGGCTGTCGCCCGCTCACTTGATTGGTCTAAAGTCACTCTGGATGGTCGCCCCCTCACTACCATCCAGCAGTATTCTAAGACATTCTACGTCCTTCCGCTCCGTGGGAAGCTGTCTTTCTGGGAGGCCGGCACGACTAAGGCCGGCTACCCCTATAACTATAATACAACCGCTAGTGATCAAATTCTAATTGAGAATGCAGCCGGCCATCGTGTTGCTATTTCTACCTACACCACTAGCCTGGGTGCCGGTCCCACCTCTATTTCCGCGGTCGGTGTGTTAGCCCCGCATTCGGCTCTTGCCGTTCTCGAGGACACTGTTGACTACCCCGCCCGTGCCCATACTTTTGATGATTTTTGCCCGGAATGTCGCACCCTTGGTCTGCAGGGCTGCGCTTTCCAGTCTACTATTGCTGAGCTTCAGCGCCTTAAAATGAAGGTAGGTAAAACCCGGGAGTCT
>AGV22366
------------------------------------------ATGCGCTCTCGGGCTCTTCTGTTTCTGCTCCTCCTGTTTTTGCCTATGCTGCCCGCGCCACCGGCCGGTCAGCCGTCTGGCCGTCGCCGCGGGCGGCGCAGCGGCGGTACCGGCGGTGGTTTCTGGGGTGACCGGGTTGATTCTCAGCCCTTCGCCCTCCCCTATATTCATCCAACCAACCCCTTCGCATCTGACATTCCGGCCGCCGCCGGGGCTGGAGCTCGCCCTCGGCCCCCAGCCCGCCCACTCGGCTCCGCTTGGCGTGACCAGTCCCAGCGCCCCGCCGCTTCCACCCGCCGTCGACCTGCCCCAGCTGGGGCTTCGCCGTTGACAGCTGTGGCCCCGGCCCCTGACACTGCGCCTGTCCCTGATGTTGATTCTCGTGGCGCCATTTTACGTCGCCAGTACAACCTGTCCACATCCCCTCTCACATCTACTATTGCTACCGGCACTAATCTTGTGCTATATGCTGCCCCACTTAGTCCTCTGCTACCGCTCCAGGATGGCACTAACACCCACATTATGGCTACTGAAGCATCTAACTATGCCCAGTATCGTGTTGTTCGTGCCACCATTCGATATCGTCCCTTGGTGCCGAATGCCGTTGGTGGGTATGCTATATCTATCTCTTTTTGGCCCCAGACAACGACCACCCCAACGTCCGTTGACATGAACTCGATTACTTCCACTGATGTTCGTATTCTTGTCCAGCCTGGTATAGCCTCTGAGTTGGTGATTCCTAGTGAACGCCTGCACTACCGAAACCAGGGA---------TGGCGTTCGGTTGAGACTTCTGGTGTCGCTGAGGAAGAAGCGACTTCTGGCCTTGTTATGCTCTGTATTCATGGGTCACCTGTGAACTCTTACACTAATACACCCTACACCGGTGCCCTCGGCTTACTTGATTTTGCACTCGAGCTTGAGTTTCGCAATTTAACACCTGGCAACACTAATACGCGCGTTTCTCGCTACTCGAGTAGCGCGCGCCATAAACTGCGCCGAGGACCTGATGGTACTGCTGAGTTAACTACTACTGCTGCCACACGCTTTATGAAAGATCTCCATTTTACGGGAACCAATGGTGTTGGTGAGGTCGGTCGTGGTATAGCGCTAACTTTGTTTAATCTTGCTGACACGCTTCTCGGCGGGCTTCCGACAGAATTGATTTCGTCGGCTGGAGGTCAGTTATTTTACTCCCGCCCCGTTGTCTCAGCCAATGGCGAGCCGACAGTAAAACTCTACACTTCAGTCGAGAACGCTCAGCAGGACAAGGGTATAGCTATCCCACATGATATTGACCTTGGTGAGTCCCGTGTGGTTATTCAGGATTATGACAACCAACATGAGCAAGATCGTCCCACTCCTTCTCCTGCCCCCTCTCGTCCTTTCTCTGTCCTTCGTGCCAATGACGTGCTTTGGCTTTCACTTACTGCTGCTGAGTATGATCAAACGACTTATGGTTCCTCTACCAACCCCATGTATGTTTCTGGCACTGTCACATTTGTTAACGTGGCGACTGGTGCCCAGGGGGTTTCGCGCTCTCTGGACTGGTCTAAGGTCACTCTCGATGGTCGCCCGCTCACTACCATCCAGCAGTATTCTAAGACTTTCTATGTTTTGCCCCTTCGTGGTAAGCTCTCCTTCTGGGAGGCCGGTACTACTAAAGCTGGCTACCCCTATAATTATAACACCACTGCTAGTGACCAGATTCTGATTGAGAATGCAGCCGGCCATCGAGTCTGCATCTCTACCTACACTACTAATTTGGGCTCCGGACCCGTGTCTATTGCTGCTGTTGGTGTCCTCGCCCCCCATACTGCGCTGGCTGTTTTGGAGGATACCGTTGACTATCCTGCTCGTGCCCATACTTTTGATGATTTCTGCCCTGAGTGCCGTGCACTCGGCCTACAGGGTTGTGCCTTTCAATCTACTGTTGCTGAGCTGCAGCGTCTCAAAATGAAGGTAGGTAAAACCCGGGAGTAT
>BAD95604
ATGAATAACATGTTCTTTTGCTCTGTGCATGGAGATGCCACCATGCGCTCTCGGGCTCTTCTGTTTCTGCTCTTCGTGCTTCTGCCTATGCTGCCCGCGCCACCGGCCGGTCAGCCGTCTGGCCGTCGCCGCGGGCGGCGCAGCGGCGGTGCCGGCGGTGGTTTCTGGGGTGACCGGGTTGATTCTCAGCCCTTCGCCCTCCCCTATATTCATCCAACCAACCCCTTCGCATCTGACATACCAACCGCAGCCGGGTCTGGAGCTCGCCCTCGGCAGCCGGCCCGTCCACTCGGCTCCGCTTGGCGTGACCAGTCCCAGCGCCCCGCCGCTCCCGCCCGCCGTCGATCTGCCCCAGCTGGGGCTTCGCCGCTGACTGCTGTGGCCCCGGCCCCTGATACCGCCCCTGTGCCCGACGTTGACTCCCGCGGCGCTATACTACGCCGCCAGTATAATCTATCAACATCCCCGCTTACGTCTACCATCGCTACTGGCACCAATCTTGTTTTATATGCTGCTCCCCTGAGCCCTCTGCTTCCGCTTCAAGATGGGACTAACACTCATATTATGGCCACTGAAGCATCAAATTACGCCCAGTACCGCGTTGTCCGTGCCACCATCCGGTATCGCCCACTTGTGCCGAATGCTGTTGGCGGGTACGCTATATCTATTTCTTTCTGGCCCCAGACTACAACTACCCCAACATCTGTCGATATGAATTCTATTACCTCTACTGATGTTCGGATTCTTGTTCAGCCTGGTATCGCCTCCGAGCTTGTGATTCCCAGTGAGCGCCTGCACTACCGCAATCAGGGC---------TGGCGCTCGGTTGAGACCTCTGGTGTCGCGGAGGAGGAGGCGACCTCCGGCCTTGTTATGCTCTGCATCCATGGATCACCTGTGAACTCTTACACTAATACACCTTATACTGGTGCTCTTGGCTTACTCGATTTCGCACTTGAACTTGAGTTCCGTAATTTGACACCCGGTAACACGAATACGCGCGTTTCCCGTTATTCGAGTAGCGCGCGCCACAAGCTACGTCGTGGGTCCGACGGTACTGCTGAGCTAACCACCACTGCTGCTACACGGTTTATGAAAGATCTTCACTTCACAGGGACCAATGGTGTTGGTGAGGTCGGTCGCGGTATAGCGCTAACTCTGTTTAATCTTGCTGACACGCTTCTCGGCGGGCTCCCGACAGAATTGATTTCGTCGGCTGGTGGCCAGCTATTTTACTCTCGCCCCGTCGTCTCAGCCAATGGCGAGCCGACAGTGAAGCTTTACACTTCAGTCGAGAACGCCCAGCAGGATAAGGGTATAGCTATTCCACATGATATCGACCTTGGTGAGTCTCGAGTTGTCATCCAGGATTACGATAACCAGCACGAGCAGGACCGTCCCACCCCGTCTCCAGCCCCTTCCCGCCCTTTTTCTGTCCTCCGCGCTAATGATGTGCTTTGGCTCTCACTTACAGCTGCTGAGTATGATCAGACTACTTATGGTTCTTCCACTAATCCTATGTATGTCTCTGATACTGTGACATTTGTCAATGTGGCGACTGGTGCTCAGGGGGTCTCTCGCTCTCTGGACTGGTCTAAAGTCACCCTTGATGGGCGTCCACTTACTACTATCCAGCAGTACTCTAAGACCTTCTTTGTTCTGCCCCTCCGTGGCAAGCTCTCTTTCTGGGAGGCTGGCACCACTAAGGCCGGCTACCCTTATAATTATAATACCACTGCCAGTGACCAGATCTTGATTGAAAATGCAGCCGGTCACCGTGTTTGTATCTCAACCTACACTACTAATCTTGGCTCTGGCCCTGTTTCTATTTCTTCTGTCGGTGTCCTTGCACCTCATTCTGCGCTGGCCGCTTTAGAGGACACTGTTGATTATCCTGCTCGCGCCCACACCTTTGATGATTTCTGCCCTGAGTGCCGTACGCTCGGCCTTCAGGGCTGTGCTTTTCAATCAACTGTTGCTGAGCTGCAGCGTCTTAAAATGAAGGTGGGTAAAACCCGGGAGTAT
>BAD95601
ATGAATAACATGTTCTTTTGCTCTGTGCATGGAGATGCCACCATGCGCTCTCGGGCTCTTCTGTTTCTGCTCTTCGTGCTTCTGCCTATGCTGCCCGCGCCACCGGCCGGTCAGCCGTCTGGCCGTCGCCGCGGGCGGCGCAGCGGCGGTGCCGGCGGTGGTTTCTGGGGTGACCGGGTTGATTCTCAGCCCTTCGCCCTCCCCTATATTCATCCAACCAACCCCTTCGCATCTGACATACCAACCGCAGCCGGGTCTGGAGCTCGCCCTCGGCAGCCGGCCCGTCCACTCGGCTCCGCTTGGCGTGACCAGTCCCAGCGCCCCGCCGCTCCCGCCCGCCGTCGATCTGCCCCAGCTGGGGCTTCGCCGCTGACTGCTGTGGCCCCGGCCCCTGATACCGCCCCTGTGCCCGACGTTGACTCCCGCGGCGCTATACTACGCCGCCAGTATAATCTATCAACATCCCCGCTTACGTCTACCATCGCTACTGGCACCAATCTTGTTTTATATGCTGCTCCCCTGAGCCCTCTGCTTCCGCTTCAAGATGGGACTAACACTCATATTATGGCCACTGAAGCATCAAATTACGCCCAGTACCGCGTTGTCCGTGCCACCATCCGGTATCGCCCACTTGTGCCGAATGCTGTTGGCGGGTACGCTATATCTATTTCTTTCTGGCCCCAGACTACAACTACCCCAACATCTGTCGATATGAATTCTATTACCTCTACTGATGTTCGGATTCTTGTTCAGCCTGGTATCGCCTCCGAGCTTGTGATTCCCAGTGAGCGCCTGCACTACCGCAATCAGGGC---------TGGCGCTCGGTTGAGACCTCTGGTGTCGCGGAGGAGGAGGCGACCTCCGGCCTTGTTATGCTCTGCATCCATGGATCACCTGTGAACTCTTACACTAATACACCTTACACTGGTGCTCTTGGCTTACTCGATTTCGCACTTGAACTTGAGTTCCGTAATTTGACACCCGGTAACACGAATACGCGCGTTTCCCGTTATTCGAGCAGCGCGCGCCACAAGCTACGTCGTGGGCCCGACGGTACTGCTGAGCTAACCACCACTGCTGCTACACGGTTTATGAAAGATCTTCACTTCACAGGGACCAATGGTGTTGGTGAGGTCGGTCGCGGCATAGCGCTAACTCTGTTTAATCTTGCTGACACGCTTCTCGGCGGGCTCCCGACAGAATTGATTTCGTCGGCTGGTGGCCAGCTATTTTACTCTCGCCCCGTCGTCTCAGCCAATGGCGAGCCGACAGTGAAGCTTTACACTTCAGTCGAGAACGCCCAGCAGGATAAGGGTATAGCTATTCCACATGATATCGACCTTGGTGAGTCTCGAGTTGTCATCCAGGATTACGATAACCAGCACGAGCAGGACCGTCCCACCCCGTCTCCAGCCCCTTCCCGCCCTTTTTCTGTCCTCCGCGCTAATGATGTGCTTTGGCTCTCACTTACAGCTGCTGAGTATGATCAGACTACTTATGGTTCTTCCACTAATCCTATGTATGTCTCTGATACTGTGACATTTGTCAATGTGGCGACTGGTGCTCAGGGGGTCTCTCGCTCTCTGGACTGGTCTAAAGTCACCCTTGACGGGCGTCCACTTACTACTATCCAGCAGTACTCTAAGACCTTCTTTGTTCTGCCCCTCCGTGGCAAGCTCTCTTTCTGGGAGGCTGGCACCACTAAGGCCGGCTACCCTTATAATTATAATACTACTGCCAGTGACCAGATCTTGATTGAAAATGCAGCCGGTCACCGTGTTTGTATCTCAACCTACACTACTAATCTTGGCTCTGGCCCTGTTTCTATTTCTTCTGTCGGTGTCCTTGCACCTCATTCTGCGCTGGCCGCTTTAGAGGACACTGTTGATTATCCTGCTCGCGCCCACACTTTTGATGATTTCTGCCCTGAGTGCCGTACGCTCGGCCTTCAGGGCTGTGCTTTTCAATCAACTGTTGCTGAGCTGCAGCGTCTTAAAATGAAGGTGGGTAAAACCCGGGAGTAT
>BAD74168
------------------------------------------ATGCGCCCTAGGGCTGTTCTGTTGCTGTTCTTCGTGCTTTTGCCTATGCTGCCCGCGCCACCGGCCGGCCAGCCGTCTGGCCGCCGTCGTGGGCGGCGCAGCGGCGGTGCCGGCAGTGGTTTCTGGGGTGACAGGGTTGATTCTCAGCCCTTCGCCCTCCCCTATATTCATCCAACCAACCCCTTCGCCGCCGATGTCGTTTCACAATCCGGGGCTGGAGTCCGCCCTCGGCAGCCGCCCCGCCCCCTTGGCTCCGCTTGGCGTGACCAGTCCCAGCGCCCCCCCGCTGCCCCCCGTCGTCGATCTGCCCCAGCCGGGGCTGCGCCGCTGACTGCTATATCACCAGCTCCTGATACAGCCCCTGTACCTGATGTTGACTCTCGTGGTGCTATTCTGCGCCGGCAGTACAACCTGTCCACGTCCCCGCTTACGTCATCTGTCGCCTCGGGTACCAATTTGGTTCTCTATGCTGCCCCATTGAACCCACTTTTACCCCTTCAGGACGGCACCAACACCCATATCATGGCTACTGAGGCATCTAATTACGCCCAGTACCGGGTGGCTCGAGCCACAATCCGTTACCGCCCGCTGGTGCCAAATGCTGTTGGTGGCTATGCTATCTCTATTTCTTTTTGGCCCCAGACAACCACTACCCCTACTTCTGTTGATATGAATTCTATTACTTCTACTGATGTTAGGATTTTGGTCCAGCCTGGTATTGCCTCTGAGTTGGTTATCCCCAGTGAGCGTCTTCACTATCGTAATCAAGGG---------TGGCGCTCTGTTGAGACCACGGGTGTCGCCGAGGAGGAGGCTACCTCTGGCCTGGTAATGCTTTGTATTCATGGTTCGCCAGTCAATTCATATACAAATACACCTTATACTGGGGCACTGGGGCTTCTTGATTTTGCATTGGAGCTTGAATTTAGGAATTTGACACCTGGGAACACCAATACCCGTGTATCCCGATATACCAGCACAGCCCGTCACCGGCTGCGCCGTGGTGCCGATGGGACCGCTGAGCTTACCACTACGGCGGCCACACGTTTTATGAAGGACCTGCATTTCACCGGTACGAATGGAGTCGGTGAGGTGGGCCGAGGTATTGCCCTGACACTGTTTAATCTTGCTGACACGCTTCTCGGTGGTTTGCCGACAGAATTGATTTCGTCGGCTGGGGGCCAGTTGTTCTACTCCCGCCCTGTCGTCTCAGCCAATGGCGAGCCGACTGTAAAGCTATATACATCTGTTGAGAATGCGCAGCAGGATAAGGGTATCACCATCCCGCATGACATAGACCTCGGTGACTCCCGTGTGGTTATCCAGGATTATGATAACCAACACGAGCAGGATCGGCCTACTCCTTCACCTGCCCCCTCTCGTCCTTTTTCAGTTCTTCGTGCCAATGATGTTTTGTGGCTTTCTCTCACTGCTGCTGAGTATGATCAGACTACGTATGGGTCATCCACCAACCCTATGTATGTCTCGGATACAGTCACATTTGTTAATGTGGCCACTGGTGCTCAGGCTGTCGCCCGTTCCCTTGATTGGTCCAAAGTTACTTTGGACGGCCGCCCCCTTACTACTATTCAGCAGTATTCTAAGACATTCTATGTCCTCCCGCTCCGCGGTAAGTTGTCTTTCTGGGAAGCTGGCACGACCAAGGCTGGCTACCCTTATAATTATGACACAACCGCCAGTGATCAAATTCTAGTTGAGAACGCGGCCGGCCACCGTGTTGCTATCTCTACTTACACCACTAGCCTGGGTGCCGGCCCTACCTCCATTTCTGCGGTTGGTGTGCTAGCCCCGCACTCAGCTCTCGCCGTTCTTGAGGATACTGCCGATTACCCCGCCCGCGCCCACACTTTTGATGATTTCTGCCCTGAATGTCGCACCCTTGGATTACAGGGTTGTGCTTTTCAGTCTACTGTCGCTGAGCTTCAGCGCCTTAAAATGAAGGTAGGTAAAACCCGGGAGTCC
>BAG32134
---------ATGTTCTTTTGCTCTTTGCATGGAGATGCCGCCATGCGCTCTCGGGCTCTTCTGTTTTTGCTCCTCGTGTTTTTGCCTATGCTGCCCGCGCCACCGGCCGGTCAGTCGTCTGGCCGTCGCCGCGGGCGGCGCAGCGGCGGTACCGGCGGTGGTTTCTGGGGTGACCGGGTTGATTCTCAGCCCTTCGCCCTCCCCTATATTCATCCAACCAATCCCTTCGCATCCGACATTCCAACCGCAACCGGGGCTGGAGCTCGCCCTCGGCAGCCAGCCCGTCCACTCGGCTCCGCTTGGCGCGACCAATCCCAGCGCCCCGCCGCTCCTGCCCGTCGCCGACCTGCCCCAGCTGGGGCTTCGCCGCTAACAGCTGTTGCCCCAGCCCCCGACACTGCCCCGGTTCCCGACGTGGACTCCCGTGGTGCTATATTGCGCCGCCAGTACAACTTGTCCACGTCACCGCTTACGTCCACTATCGCTACTGGCACTAATCTTGTGCTATATGCTGCCCCACTGAGCCCTCTGCTCCCTCTCCAGGATGGGACTAATACTCATATCATGGCCACTGAGGCCTCTAACTATGCTCAGTATCGCGTTGTCCGTGCCACTATTCGGTACCGGCCTCTGGTGCCGAATGCGGTTGGCGGGTACGCCATATCCATCTCCTTTTGGCCTCAGACAACAACCACCCCGACCTCCGTCGACATGAATTCCATCACCTCTACCGATGTCCGTATCCTCGTTCAGCCTGGTATAGCCTCTGAGCTTGTGATCCCTAGTGAGCGCCTGCATTATCGCAATCAGGGT---------TGGCGCTCGGTTGAGACTTCTGGTGTTGCGGAGGAGGAGGCTACCTCTGGCCTTGTTATGCTCTGTATTCATGGATCTCCTGTAAATTCCTACACTAATACACCCTATACTGGTGCTCTCGGCTTGCTCGATTTTGCGCTTGAGCTTGAATTTCGTAATTTGACACCTGGCAATACGAATACGCGCGTCTCTCGTTATTCTAGTAGTGCGCGCCACAAGTTACGCCGAGGGCCTGATGGCACTGCCGAGTTGACCACCACTGCTGCTACACGTTTCATGAAAGATCTCCATTTTACCGGGACTAATGGTGTTGGTGAGGTTGGCCGTGGTATTGCGCTAACTCTGTTTAATCTTGCTGATACGCTTCTCGGCGGGCTCCCGACAGAATTGATTTCGTCGGCCGGAGGCCAATTGTTTTACTCACGCCCCGTCGTCTCAGCCAATGGCGAGCCGACAGTGAAACTCTACACCTCAGTTGAGAATGCCCAGCAGGACAAGGGTATAGCCATTCCACATGATATTGACCTTGGTGAGTCCCGAGTTGTGATTCAGGATTATGATAATCAACACGAGCAAGACCGCCCCACCCCTTCCCCTGCCCCCTCACGTCCTTTCTCAGTTCTTCGTGCTAATGATGTGCTTTGGCTTTCATTGACGGCTGCTGAATACGATCAAACTACTTATGGTTCTTCCACTAATCCTATGTATGTTTCTGACACTGTGACATTTGTTAATGTAGCGACCGGTGCCCAGGGGGTTTCTCGTTCCCTGGACTGGTCTAAAGTCACCCTCGATGGTCGGCCGCTTACAACAATTCAGCAGTATTCTAAGACCTTCTTTGTCCTACCTCTTCGTGGTAAGCTCTCTTTCTGGGAGGCTGGCACTACTAAAGCTGGCTACCCTTATAATTATAACACTACTGCCAGTGATCAGATCTTAATTGAAAATGCACCTGGTCACCGAGTCTGTATTTCCACCTATACTACTAATCTTGGTTCCGGCCCTGTCTCTATTTCTGCCGTTGGTGTCCTCGCACCCCATTCTGTGCTGGCCGCTTTGGAGGATACCGTTGATTACCCTGCTCGTGCTCATACTTTCGATGATTTCTGCCCTGAGTGCCGTGCGCTCGGTCTCCAGGGCTGCGCTTTTCAATCGACTGTCGCTGAGCTGCAGCGTCTTAAAATGAAGGTGGGTAAAACCCGGGAGTAT
>BAF92627
------------------------------------------ATGCGCCCTAGGGCTGTTCTGTTGCTGTTCTTCGTGCTTCTGCCTATGCTGCCCGCGCCACCGGCCGGCCAGCCGTCTGGCCGCCGTCGTGGGCGGCGCAGCGGCGGTGCCGGCGGTGGTTTCTGGGGTGACAGGGTTGATTCTCAGCCCTTCGCCCTCCCCTATATTCATCCAACCAACCCCTTTGCCGCCGATGTCGTTTCACAATCCGGGGCTGGAGCTCGCCCTCGACAGCCGCCCCGCCCCCTCGGCTCCGCTTGGCGCGACCAGTCCCAGCGCCCCTCCGCTGCCCCCCGTCGTCGATCTGCCCCAGCTGGGGCTGCGCCGTTGACTGCTATCTCACCAGCCCCTGACACAGCCCCTGTACCTGATGTTGATTCACGTGGTGCTATTCTGCGCCGGCAGTACAATTTGTCTACATCTCCGCTCACGTCATCTGTTGCCTCTGGTACTAATTTAGTTCTTTATGCTGCCCCACTGAATCCTCTTTTACCCCTCCAGGATGGCACCAACACCCATATTATGGCTACCGAGGCATCTAATTATGCCCAGTACCGGGTGGTTCGAGCTACAATCCGTTACCGCCCGCTGGTGCCGAATGCTGTTGGTGGTTATGCCATTTCCATTTCTTTTTGGCCCCAGACAACCACTACCCCTACTTCTGTTGACATGAACTCTATTACTTCTACTGATGTTAGGATTCTAGTCCAGCCCGGTATTGCCTCCGAGCTGGTCATCCCCAGTGAGCGTCTTCATTATCGCAATCAAGGT---------TGGCGCTCTGTCGAGACCACTGGTGTCGCCGAGGAGGAGGCTACTTCAGGCCTGGTAATGCTTTGTATTCATGGCTCTCCTGTCAATTCTTACACTAATACACCTTATACCGGTGCACTGGGGCTTCTTGATTTTGCATTAGAGCTTGAATTCAGGAATTTGACACCCGGGAACACCAACACCCGCGTATCCCGGTATACTAGCACAGCCCGCCATCGGCTGCGCCGCGGTGCCGACGGGACTGCTGAGCTTACTACTACAGCGGCCACGCGTTTTATGAAGGACTTGCATTTCACCGGTACGAATGGAGTCGGTGAAGTGGGCCGAGGCATTGCTCTGACACTGTTCAACCTTGCTGATACGCTTCTCGGCGGCCTGCCGACAGAATTGATTTCGTCGGCTGGGGGTCAGCTGTTTTACTCCCGCCCTGTTGTCTCAGCCAATGGCGAGCCGACTGTAAAGTTATACACATCTGTTGAGAATGCACAGCAGGATAAGGGCATCACTATTCCACATGATATAGACCTCGGTGATTCCCGTGTGGTTATCCAGGACTATGATAACCAGCACGAGCAGGACCGGCCTACTCCTTCACCCGCTCCCTCTCGCCCTTTTTCAGTTCTTCGTGCTAACGACGTTTTGTGGCTATCTCTTACTGCAGCCGAGTACGACCAGACTACGTATGGGTCATCCACCAACCCTATGTACGTCTCGGATACAGTCACATTTGTCAACGTGGCCACTGGCGCTCAGGCTGTCGCCCGCTCCCTTGATTGGTCTAAAGTTACTCTGGACGGCCGTCCCCTCACTACCATCCAGCAGTATTCTAAGACATTCTACGTCCTCCCGCTCCGTGGTAAGCTGTCTTTCTGGGAAGCTGGCACGACCAAGGCTGGTTATCCTTATAACTACAATACAACTGCTAGTGATCAAATTTTAATCGAAAATGCAGCCGGCCATCGTGTTGCTATCTCTACCTATACCACTAGCCTGGGTGCCGGTCCCACCTCTATCTCTGCGGTCGGTGTACTAGCCCCGCACTCGGCTCTTGCTGTTCTTGAGGATACTACCGACTACCCCGCCCGTGCTCACACTTTCGATGATTTCTGCCCGGAATGCCGCACCCTTGGTTTGCAGGGTTGCGCTTTCCAGTCTACTATCGCTGAGCTTCAGCGCCTTAAAATGAAGGTAGGTAAAACCCGGGAGTCT
>BAH08592
------------------------------------------ATGCGCCCTAGGGCTGTTCTGTTGTTGCTCTTCGTGCTTTTGCCTATGCTGCCCGCGCCACCGGCCGGCCAGCCGTCTGGCCGCCGTCGTGGGCGGCGCAGCGGCGGTGCCGGCGGTGGTTTCTGGGGTGACAGGGTTGATTCTCAGCCCTTCGCCCTCCCCTATATTCATCCAACCAACCCCTTCGCCACCGATGTCGTTTCACAATCCGGGGGTGGAGCTCGCCCTCGACAACCGCCCCGCCCCCTTGGTTCAGCTTGGCGTGACCAGTCCCAGCGCCCCCCCGCTGCCTCCCGTCGTCGATCTGCCCCAGCTGGGGCTGCGCCGTTAACTGCTACTTCACCAGCCCCTGATACGGCCCCTGTGCCTGATGTTGATTCACGTGGTGCTATCTTGCGCCGGCAATATAATCTGTCTACGTCCCCGCTTACGTCATCCGTTGCCTCGGGTACTAATCTGGTTCTTTATGCTGCCCCGTTGAATCCTCTTTTACCACTTCAGGATGGTACCAACACTCATATTATGGCCACCGAGGCATCTAACTATGCCCAGTATCGGGTGGTTCGGGCTACAATCCGTTATCGCCCGCTGGTGCCAAACGCTGTTGGTGGTTATGCTATTTCTATCTCTTTCTGGCCCCAAACAACCACCACCCCTACTTCTGTTGATATGAATTCTATTACCTCCACTGACGTTAGGATTCTGGTCCAGCCCGGTATTGCCTCTGAGTTGGTTATCCCTAGTGAGCGTCTCCATTACCGCAACCAAGGC---------TGGCGTTCTGTTGAGACTACGGGTGTGGCTGAGGAGGAGGCTACTTCTGGTTTGGTGATGCTTTGCATTCATGGCTCTCCTGTTAATTCTTATACTAATACACCTTACACTGGTGCACTTGGGCTTCTTGATTTTGCATTAGAGCTTGAGTTTAGGAATCTGACACCCGGGAACACTAACACCCGTGTATCCCGATATACCAGTACAGCCCGCCACCGGCTGCGTCGTGGCGCTGATGGGACAGCTGAGCTTACCACCACGGCTGCCACACGTTTCATGAAGGACTTGCATTTTACTGGTACGAATGGGGTTGGTGAGGTGGGTCGAGGTATTGCTCTGACATTGTTCAATCTTGCTGATACGCTTCTCGGCGGCCTGCCGACAGAATTGATTTCGTCGGCCGGGGGTCAGTTGTTCTACTCCCGTCCTGTCGTCTCGGCCAATGGCGAGCCGACTGTAAAATTATACACATCTGTTGAGAATGCGCAGCAGGATAAGGGTATTACCATCCCACATGACATAGATCTTGGAGATTCCCGTGTGGTTATCCAGGACTATGACAACCAGCACGAGCAGGACCGGCCTACTCCATCACCCGCCCCCTCTCGTCCTTTTTCAGTCCTTCGTGCTAATGATGTTTTGTGGCTCTCTCTTACTGCTGCCGAGTATGATCAGACTACTTACGGGTCGTCCACCAACCCTATGTATGTCTCGGATACAGTCACATTCGTTAATGTGGCCACTGGTGCCCAGGCTGTTGCCCGCTCCCTCGATTGGTCTAAAGTTACTCTGGATGGTCGTCCCCTCACTACCATCCAGCAGTATTCTAAAACGTTCTATGTCCTCCCGCTCCGTGGTAAGCTGTCCTTCTGGGAGGCTGGCACGACCAAGGCTGGCTATCCTTACAATTACAATACAACTGCTAGTGATCAAATCTTAATTGAGAACGCAGCTGGTCACCGTGTTGCTATTTCTACCTACACCACCAGCCTTGGTGCTGGTCCTACCTCTATTTCTGCGGTCGGTGTGTTAGCCCCTCACTCGGCCCTCGCTGTCCTTGAGGATACAGTTGATTACCCTGCCCGCGCCCATACTTTTGATGATTTTTGTCCGGAATGTCGCACCCTCGGTTTGCAGGGTTGCGCTTTCCAGTCCACTATTGCTGAGCTTCAGCGCCTTAAAATGAAGGTAGGTAAAACCCGGGAGTCT
>BAC05695
---------ATGTTCTTTTGCTCTGTGCATGGAGATGCCACCATGCGCTCTCGGGCTCTTCTGTTTCTGCTCTTCGTGCTTCTGCCTATGTTGCCCGCGCCACCGGCCGGTCAGCCGTCTGGCCGTCGCCGCGGGCGACGCAGCGGCGGTGCCGGCGGTGGTTTCTGGGGTGACCGGGTTGATTCTCAGCCCTTCGCCCTCCCCTATATTCATCCAACCAACCCCTTCGCATCTGACATACCAACCGCAGCCGGGTCTGGAGCTCGCCCTCGGCAGCCGGTCCGTCCACTCGGCTCCGCTTGGCGTGACCAGTCCCAGCGCCCCGCCGCTTCCGCCCGCCGTCGACCTGCCCCAGCTGGGGCTTCGCCGCTGACTGCTGTGGCCCCGGCCCCTGATACCGCCCCTGTCCCCGACGTTGATTCCCGCGGCGCTATACTACGCCGCCAGTATAATCTATCAACATCCCCGCTCACGTCTACCATCGCTACCGGCACCAATCTTGTTTTATATGCTGCTCCCCTGAGCCCTTTGCTTCCGCTTCAAGATGGGACTAACACTCATATTATGGCCACTGAAGCATCAAATTACGCCCAGTACCGCGTTGTCCGTGCCACCATCCGGTATCGCCCACTCGTGCCGAACGCTGTTGGCGGGTACGCTATATCTATTTCTTTCTGGCCCCAGACTACAACCACCCCGACATCTGTCGATATGAATTCTATTACCTCTACTGATGTTCGGATTCTTGTTCAGCCTGGTATCGCCTCCGAGCTTGTGATTCCCAGTGAGCGCCTGCACTATCGCAATCAGGGC---------TGGCGTTCGGTTGAGACCTCTGGTGTCGCGGAGGAGGAGGCGACCTCCGGCCTTGTTATGCTCTGCATCCATGGATCACCTGTGAACTCTTACACTAATACACCTTATACTGGTGCTCTTGGCTTGCTTGATTTTGCACTCGAACTTGAGTTCCGCAATTTGACACCCGGTAATACGAATACGCGTGTTTCCCGTTATTCGAGTAGCGCGCGCCACAAGCTACGTCGTGGGCCCGACGGTACTGCTGAGCTAACCACCACTGCTGCTACACGGTTTATGAAAGATCTTCACTTCACAGGGACCAATGGTGTTGGTGAGGTCGGTCGCGGTATAGCGCTAACCCTGTTTAATCTTGCTGACACGCTTCTCGGCGGGCTCCCGACAGAATTGATTTCGTCGGCTGGTGGCCAGCTATTTTACTCTCGCCCCGTCGTCTCAGCCAATGGCGAGCCGACAGTGAAGCTTTACACTTCAGTCGAGAACGCCCAGCAGGATAAGGGTATAGCTATTCCACATGATATCGACCTTGGTGAGTCTCGGGTTGTTATTCAGGATTACGATAACCAGCATGAGCAGGACCGTCCCACCCCGTCTCCAGCCCCTTCCCGCCCTTTTTCTGTCCTCCGCGCTAATGATGTGCTTTGGCTTTCACTTACAGCTGCTGAGTATGATCAGACTACTTATGGTTCTTCCACTAATCCTATGTATGTTTCTGATACTGTGACATTTGTTAATGTGGCGACTGGTGCTCAGGGGGTCTCTCGCTCTCTGGACTGGTCTAAAGTCACCCTTGATGGGCGTCCACTTACTACTATCCAGCAGTATTCTAAGACCTTCTTTGTTTTGCCCCTCCGTGGCAAGCTCTCTTTCTGGGAGGCTGGCACCACTAAGGCCGGCTACCCTTATAATTATAACACCACCGCCAGTGACCAGATCTTGATTGAAAATGCAGCCGGTCACCGTGTTTGCATCTCGACCTACACTACTAATCTTGGCTCTGGCCCTGTTTCTATTTCTGCTGTCGGTGTCCTTGCACCTCATTCTGCACTGGCCGCTTTAGAGGACACTGTTGATTACCCTGCTCGCGCCCACACCTTTGATGATTTCTGCCCTGAGTGCCGTACACTCGGCCTTCAGGGCTGTGCTTTTCAGTCAACTGTTGCTGAGCTGCAGCGCCTTAAAATGAAGGTGGGTAAAACCCGGGAGTAT
>BAG32138
------------------------------------------ATGCGCCCTAGGGCTGTTCTGTTGTTGTTCCTCGTGCTTTTGCCTATGCTGCCCGCGCCACCGGCCGGCCAGCCGTCTGGCCGCCGTCGTGGGCGGCGCAGCGGCGGTGCCGGCGGTGGTTTCTGGGGTGACAGGGTTGATTCTCAGCCCTTCGCCCTCCCCTATATTCATCCAACCAACCCCTTCGCCGCCGATGTCGTTTCACAATCCGGGGCTGGAGCTCGCCCTCGACAGCCGCCCCGTCCCCTTGGCTCCGCTTGGCGCGACCAGTCCCAGCGCCCCTCCGCTGCCCCCCGTCGTCGATCTGCCCCAGCTGGGGCTGCGCCGTTGACTGCTATATCACCAGCCCCTGACACAGCCCCTGTACCTGATGTTGATTCACGCGGCGCAATTTTGCGTCGGCAGTATAATCTGTCTACATCTCCGCTTACGTCATCTGTCGCTTCAGGTACTAATCTGGTTCTTTATGCTGCTCCATTGAATCCACTCTTACCCCTTCAGGACGGCACCAACACCCATATAATGGCTACTGAGGCATCTAATTATGCCCAGTACCGGGTGGTCCGGGCTACAATCCGCTATCGCCCGCTGGTGCCAAATGCTGTCGGTGGTTATGCCATCTCTATTTCTTTTTGGCCCCAGACAACCACTACCCCTACTTCTGTTGATATGAATTCTATCACCTCTACTGATGTTAGAATCCTGGTCCAGCCCGGTATCGCCTCCGAGCTGGTTATTCCCAGCGAGCGCCTTCATTATCGCAATCAGGGT---------TGGCGCTCCGTCGAGACCACGGGTGTTGCTGAGGAGGAGGCTACTTCTGGCTTGGTAATGCTCTGCATACATGGCTCCCCTGTTAATTCTTACACAAATACACCTTATACTGGAGCACTGGGGCTTCTTGATTTTGCACTAGAGCTTGAATTTAGGAATTTGACACCTGGGAACACTAATACCCGTGTATCCCGATATACCAGCACAGCCCGCCATCGGCTGCGTCGTGGTGCCGACGGGACCGCTGAGCTTACCACTACGGCGGCCACACGTTTTATGAAGGATCTGCACTTCACCGGTACGAATGGGGTTGGCGAGGTGGGCCGAGGCATTGCCCTGACACTGTTTAATCTTGCTGATACGCTTCTCGGTGGCCTGCCGACAGAATTGATTTCGTCGGCTGGGGGTCAGCTATTTTACTCCCGCCCTGTCGTCTCAGCCAATGGCGAGCCGACTGTAAAGTTATATACATCTGTTGAGAATGCGCAGCAGGATAAGGGTATTACCATTCCACATGACATAGACCTCGGTGATTCCCGTGTGGTTATCCAGGACTATGATAATCAGCACGAGCAGGATCGGCCTACTCCCTCACCCGCCCCCTCTCGTCCTTTTTCGGTTCTTCGTGCTAACGATGTTTTGTGGCTCTCTCTCACCGCCGCCGAGTACGACCAGACTACATATGGGTCATCCACCAACCCCATGTATGTCTCGGATACAGTCACATTTGTCAACGTGGCCACTGGTGCTCAGGCTGTTGCCCGCTCCCTTGATTGGTCTAAAGTTACCTTGGATGGTCGCCCCCTTACTACCATCCAGCAGTATTCTAAGACGTTCTACGTCCTTCCGCTCCGYGGAAAGCTGTCTTTTTGGGAGGCTGGCACGACCAAGGCTGGTTATCCTTATAATTACAATACAACTGCCAGTGATCAAATTTTAATTGAGAACGCAGCTGGTCACCGTGTCGCTATCTCTACTTACACTACCAGCCTGGGAGCCGGCCCCACCTCTATCTCTGCAGTTGGTGTGTTGGCTCCGCACTCAGCCCTTGCTGTTCTTGAAGATACTGTTGACTACCCCGCTCGTGCCCATACTTTTGATGATTTCTGCCCGGAATGCCGCACCCTTGGCTTGCAGGGTTGCGCTTTCCAGTCTACTATTGCTGAGCTTCAGCGCCTTAAAATGAAGGTAGGTAAAACCCGGGAGTCT
>BAH69079
ATGAATAACATGTTCTTTTGCTCTGTGCATGGAGATGCCACCATGCGCTCTCGGGCTTTTCTGTTTTTGTTCCTCGTGCTTCTGCCTATGCTGCCCGCGCCACCGGCCGGTCAGCCGTCTGGCCGTCGCCGCGGGCGGCGCAGCGGCGGTGCCGGCGGTGGTTTCTGGGGTGACCGGGTTGATTCTCAGCCCTTCGCCCTCCCCTATATTCATCCAACCAACCCCTTCGCATCTGACATTCCAGCCGCAGCCGGGGCTGGAGCTCGCCCTCGGCAGCCAGCCCGTCCACTCGGCTCCGCTTGGCGTGACCAATCCCAGCGCCCCGCCACTTCCGCCCGTCGTCGATCTGCCCCAGCTGGGGCTTCGCCGCTGACTGCTGTGGCCCCGGCCCCCGATACTGCTCCTGTTCCCGATGTCGATTCTCGCGGCGCTATATTACGCCGCCAGTATAATTTATCAACATCTCCGCTAACATCTACTATTGCCACTGGTACTAACCTTGTTCTATATGCTGCCCCGCTGAGCCCTTTGCTTCCGCTCCAAGATGGAACTAACACTCACATTATGGCCACTGAAGCATCAAATTATGCCCAGTACCGTGTTGTCCGCGCCACCATCCGGTACCGTCCGCTTGTGCCGAACGCTGTCGGCGGATACGCTATATCTATCTCTTTCTGGCCTCAGACAACTACTACCCCGACATCTGTGGATATGAATTCTATCACCTCCACGGATGTCCGAATCCTTGTCCAGCCTGGTATCGCTTCAGAACTTGTGATCCCCAGTGAGCGCCTGCACTATCGTAACCAAGGC---------TGGCGCTCGGTTGAGACCTCTGGTGTTGCGGAGGAGGAGGCGACCTCCGGCCTTGTCATGCTTTGCATCCATGGATCACCTGTGAATTCCTACACCAATACGCCTTATACTGGTGCCCTTGGCTTGCTTGATTTCGCACTCGAGCTCGAGTTCCGCAATTTGACACCCGGTAACACGAACACACGTGTTTCCCGCTACTCGAGTAGTGCGCGCCACAAGCTACGCCGAGGGCCTGATGGCACTGCTGAGTTAACTACCACTGCTGCTACACGCTTTATGAAGGACCTTCATTTTACAGGGACTAATGGAGTTGGTGAAGTCGGTCGTGGTATAGCGCTAACTCTGTTCAATCTTGCTGACACGCTTCTCGGCGGGCTCCCGACAGAATTGATTTCGTCGGCTGGTGGTCAGTTGTTTTACTCTCGCCCCGTCGTCTCAGCCAATGGCGAGCCGACAGTGAAGCTTTATACTTCAGTCGAGAACGCTCAGCAGGATAAGGGTATAGCTATCCCACATGATATTGACCTTGGTGAGTCCCGTGTTGTCATTCAGGATTACGATAACCAACATGAGCAGGACCGTCCCACCCCYTCTCCTGCTCCCTCTCGGCCCTTTTCTGTCCTTCGTGCTAATGATGTGCTATGGCTTTCACTTACAGCAGCTGAGTATGATCAGACTACCTATGGCTCCTCTACTAACCCCATGTACGTCTCTGATACTGTGACATTTGTTAATGTGGCTACTGGTGCCCAGGGGGTATCTCGCTCTCTGGACTGGTCTAAAGTTACCCTTGATGGGCGCCCACTTATGACTATTCAGCAGTATTCTAAGACCTTCTTTGTCCTGCCTCTCCGTGGTAAGCTCTCCTTTTGGGAGGCTGGTACTACTAAGGCCGGCTACCCTTATAATTATAATACTACCGTCAGTGACCAGATTTTAATTGAGAATGCAGCTGGTCACCGTGTATGCATTTCAACCTACACTACTAATCTCGGATCTGGCCCTGTTTCTATTTCTGCCGTCGGTGTCCTCGCACCTCACTCTGCGCTGGCCGCTTTAGAGGACACTGTTGACTATCCTGCCCGTGCTCATACTTTTGATGATTTTTGCCCTGAGTGCCGTGCACTCGGCCTTCAGGGTTGTGCTTTCCAATCGACTGTTGCTGAGCTACAGCGCCTTAAAATGGAGGTGGGTAAAACCCGGGAGTAC
>ACT52381
------------------------------------------ATGCGCACTGGGGTTGTTCTGCTGCTGCTCCTCGTGTTTTTGCCTATGTTGCCCGCGCCACCGGCCGGTCAGTCGACTGGCCGCCGTCGTGGGCGGCGCGGCGGCGGTTCCGGCGGTAGTTTCTGGGGTGACAGGGTTGATTCTCAGCCCTTCGCCCTCCCCTATTTTCATCCAACCAACCCCTTCGCCGCTGACGTTGACTCACATTCCGGGTCTGGAGCCAGACCCCGGCAACCAGCCCGCCCCCTCGGCACATCTTGGCGCGACTTGTCCCAGCGCCCCCCCGCTGCCTCGCGTCGTCGATCTACCCCAACTGGGGCTGCGCCGTTGACTGCCGTTTCACCCGCACCTGACACGGCGCCTGTCCCGGATGTCGACTCTCGCGGGGCTATTCTGCGTCGCCAGTATAATCTCTCAACCTCGCCTTTAACATCAACTGTTGCTTCAGGTACTAATCTTGTTTTGTATGCCGCGCCGCTTAACCCCCTTCTGCCCCTCCAGGATGGCACTAACACTCACATCATGGCCACTGAGGCATCCAATTACGCCCAGTATCGGGTTGTCCGAGCCACAATCCGTTACCGACCTTTGGTGCCTAATGCAGTCGGCGGTTATGCAATCTCTATTTCTTTCTGGCCCCAAACCACTACTACCCCTACCTCTATCGACATGAATTCAATTACTTCGACTGATGTTAGGATTCTTGTCCAACCCGGCCTAGCCTCCGAACTCGTCATACCAAGTGAGCGTCTCCACTATCGTAATCAGGGT---------TGGCGCTCTGTGGAGACTTCTGGCGTGGCTGAGGAGGAGGCTACTTCCGGGCTTGTCATGCTTTGTATCCATGGTTCCCCTGTTAATTCATACACTAATACCCCTTACACTGGGGCTCTGGGCCTTCTCGATTTTGCGCTTGAGGTTGAATTCCGGAATCTGACTCCAGGGAACACTAACACACGCGTCTCCCGTTATACCAGCACCGCCCGCCACCGCCTGCGCCGTGGCGCCGATGGAACCGCCGAACTCACAACTACGGCGGCCACACGGTTTATGAAAGACCTCCACTTCACTGGGATGAACGGGGTCGGTGAAATTGGTCGTGGTATAGCCCTGACGCTATTCAACATAGCTGATACACTTCTTGGTGGCCTGCCGACAGAATTAATTTCGTCGGCCGGGGGTCAGGTATTCTACTCCCGCCCTGTCGTCTCAGCCAATGGCGAGCCGACTGTCAAGTTATATACATCAGTTGAGAATGCACAGCAGGACAAGGGGATCGCAATACCTCATGATATTGACCTAGGCGATTCCCGTGTTGTCATCCAGGACTATGATAATCAACATGAGCAAGACCAGCCTACTCCGTCACCGGCCCCCTCTCGCCCCTTTTCCGTCCTCCGCGCCAACGATGTGTTGTGGGTCTCACTGACTGCCGCTGAATATGATCAGACTACATATGGTTCGTCGACTAATCCTATGTATGTCTCAGATACTGTGACATTTGTCAATGTGGCTACAGGCGCTCAGGCCGTCGCCCGCTCTCTTGATTGGTCTAAAGTAACTCTGGATGGGCGGCCGCTTACTACCATCCAGCAGCACTCTAAGATATTTTATGTCCTCCCCCTCCGTGGCAAACTTTCCTTTTGGGAGGCTGGCACCACCAAGGCTGGCTACCCTTACAATTATAACCCCCCAGCCAGCGATCAAATCCTGATCGAGAATGCAGCCGACCATCGTGTTGCTGTCTCGACTTACCCTACAAGTTTGGGTGCTGGCCCTGCGTCTATTTCCGCAGTCGGTGTGCTCGCTCCCCCCTCTGTTCTGGCTGTTTTTGAGGATACTGTTGATTACCCTGCTCGTGCTCATACTTTTGATGATTTCCGCCCTGAGTGCCGTACTCTTGGCCTGCAGGGTTGTGCTTTTCAGTTTACTGTTGCTGAGCTTCAACGTCTTAAGATGAAGGTGGGTAAAACCCGGGAGTTT
>BAG32132
------------------------------------------ATGCGCCCTAGGGCTGTTCTGTTGCTGTTCCTCGTGTTTCTGCCTATGCTGCCCGCGCCACCGGCCGGCCAGCCGTCTGGCCGCCGTCGCGGGCGGCGCAGCGGCGGTACCGGCGGTGGTTTCTGGGGTGACAGGGTTGATTCTCAGCCCTTCGCCCTCCCCTATATTCATCCAACCAACCCCTTCGCCGCCGATGTCGTTTCACAATCCGGGGCTGGAGCTCGCCCTCGACAGCCGCCCCGCCCCCTTGGCTCCGCTTGGCGTGACCAGTCCCAGCGCCCCTCCGCTGCCCCCCGCCGTCGATCTGCCCCAGCTGGGGCTGCGCCGTTGACTGCTACATCACCAGCCCCCGACACGGCCCCTGTGCCTGATGTTGATTCACGTGGCGCCATTCTGCGTCGACAGTATAATCTGTCTACGTCTCCACTCACGTCATCTGTCGCCTCGGGCACTAATTTGGTTCTTTATGCTGCTCCGCTGAACCCCCTTTTACCTCTTCAGGATGGCACCAACACTCACATTATGGCTACTGAGGCATCTAATTACGCCCAGTATCGGGTTGTCCGAGCTACGATCCGTTACCGCCCGTTGGTGCCAAATGCTGTAGGTGGCTATGCTATTTCTATCTCTTTTTGGCCTCAAACTACAACTACCCCTACTTCTGTTGACATGAATTCCATTACCTCCACTGACGTTAGGATCTTGGTCCAGCCTGGTATCGCCTCTGAGTTGGTCATCCCTAGCGAGCGCCTCCATTATCGTAATCAAGGC---------TGGCGCTCTGTTGAGACCACGGGTGTGGCCGAGGAGGAGGCTACTTCCGGTCTGGTGATGCTTTGCATTCACGGCTCTCCTGTTAATTCTTATACTAATACACCTTATACTGGTGCACTGGGGCTTCTTGATTTCGCATTAGAGCTGGAATTTAGGAACTTGACACCTGGAAACACCAACACTCGTGTATCCCGGTACACCAGCACAGCCCGCCACCGGCTGCGTCGCGGTGCCGATGGAACCGCCGAGCTTACTACTACAGCAGCCACACGCTTTATGAAAGACCTGCATTTCACGGGCACGAATGGGGTTGGCGAGGTGGGCCGTGGTATTGCCTTAACGTTGTTCAATCTAGCTGATACGCTTCTTGGCGGTCTGCCGACAGAACTGATTTCGTCGGCCGGGGGTCAATTGTTTTACTCCCGCCCTGTCGTCTCGGCCAATGGCGAGCCGACTGTAAAGCTCTATACATCTGTTGAGAATGCACAGCAAGACAAAGGCATTACCATCCCACATGATATAGACTTAGGTGACTCCCGTGTGGTTATCCAGGATTATGATAACCAGCATGAACAAGATCGACCTACTCCGTCACCTGCCCCCTCCCGCCCTTTTTCGGTGCTCCGTGCTAATGATGTCCTGTGGCTTTCTCTCACTGCAGCCGAGTATGACCAGACTACATATGGGTCGTCCACCAACCCAATGTATGTTTCAGATACAGTCACACTTGTTAACGTGGCTACTGGTGCCCAGGCAGTCGCCCGTTCTCTTGATTGGTCTAAAGTCACCCTGGACGGCCGCCCTCTTACCACCATCCAGCAGTATTCTAAGACATTTTATGTCCTCCCACTCCGTGGGAAGTTGTCATTTTGGGAGGCTGGCACTACCAAGGCAGGTTACCCCTATAATTATAATACAACTGCTAGTGACCAAATTCTGATTGAGAATGCGGCCGGTCACCGTGTTGCCATTTCTACCTACACCACTAGCCTGGGTGCCGGCCCTACCTCAATTTCTGCGGTCGGTGTGTTAGCCCCACACTCGGCCCTTGCCGTCCTTGAGGACACTATTGACTATCCTGCCCGTGCCCACACTTTCGATGATTTTTGCCCGGAGTGTCGCACCCTTGGTTTGCAGGGTTGCGCCTTCCAGTCTACCGTTGCTGAACTTCAGCGTCTTAAAATGAAGGTAGGTAAAACCCGGGAGTCT
>BAE48649
------------------------------------------ATGCGCCCTGGGGCTGTTCTGTTGCTGCTCCTCGTGTTTTTGCCTATGCTGCCCGCGCCACCGGCCGGCCAGCCGTCTGGCCGCCGTCGTGGGCGGCGCAGCGGCGGTGCCGGCGGTGGTTTCTGGGGTGACAGGGTTGATTCTCAGCCCTTCGCCCTCCCCTATATTCATCCAACCAACCCCTTCGTCGCCGATGTCGTTTCACAATCCGGGGCTGGAGCTCGCCCTCGACAGCCGCCCCGCCCCCTTGGCTCCGCTTGGCGTGACCAGTCCCAGCGCCCCTCCGCCCCCCCCCGTCGTCGATCTACCCCAGCTGGGGCTGCGCCGTTAACTGCTATATCACCAGCTCCTGACACAGCCCCTGTACCTGATGTTGATTCACGTGGCGCCATTCTGCGCCGGCAGTATAATTTGTCCACGTCCCCGCTCACGTCATCTGTAGCTTCGGGCACCAATTTGGTTCTCTATGCTGCCCCACTGAACCCTCTTTTGCCCCTTCAGGATGGCACCAATACCCATATCATGGCCACCGAGGCTTCTAATTACGCCCAGTACCGGGTGGTTCGGGCTACAATCCGTTACCGCCCGCTGGTGCCGAATGCTGTTGGCGGTTATGCCATTTCTATCTCCTTTTGGCCCCAGACAACCACTACCCCTACTTCTGTTGATATGAATTCTATTACTTCTACTGATGTCAGGATTCTGGTCCAGCCCGGTATTGCTTCTGAGTTGGTCATTCCCAGTGAGCGCCTTCATTATCGCAATCAAGGC---------TGGCGCTCTGTTGAGACTACGGGTGTTGCTGAGGAGGAGGCCACCTCCGGCCTGGTAATGCTCTGCATTCACGGCTCTCCTGTCAATTCTTATACTAATACACCTTACACCGGTGCACTGGGGCTTCTTGATTTTGCATTAGAGCTTGAATTCAGGAATTTGACACCTGGGAATACCAATACCCGTGTATCTCGATACACTAGCACAGCCCGCCATCGGCTGCGCCGTGGTGCCGACGGGACCGCTGAGCTTACCACTACGGCGGCCACGCGTTTCATGAAGGACCTGCATTTCACTGGCACGAATGGAGTTGGTGAGGTGGGCCGAGGTATTGCTCTGACACTATTTAATCTTGCTGACACGCTTCTCGGTGGTTTGCCGACAGAATTGATTTCGTCGGCCGGGGGTCAGTTGTTCTACTCCCGCCCTGTTGTCTCAGCCAATGGCGAGCCAACTGTAAAGTTATACACATCTGTTGAGAATGCACAGCAGGATAAGGGTATCACCATCCCACATGATATAGACCTCGGTGACTCCCGTGTGGTTATTCAGGACTATGATAACCAGCACGAGCAGGATCGGCCTACTCCTTCACCCGCCCCTTCCCGGCCTTTCTCGGTTCTTCGTGCTAATGATGTTTTGTGGCTCTCTCTTACTGCTGCCGAGTATGACCAGACTACGTATGGGTCATCCACCAACCCTATGTATGTCTCGGATACAGTCACATTTGTCAACGTGGCTACTGGCGCTCAGGCTGTTGCCCGCTCCCTTGACTGGTCTAAGGTCACGCTGGATGGCCGCCCCCTCACTACCATCCAGCAGTACTCCAAGACATTTTACGTTCTCCCGCTCCGTGGTAAGCTGTCTTTCTGGGAGGCTGGTACGACTAAGGCCGGTTATCCTTATAATTATAATACAACTGCTAGTGATCAAATTCTAATTGAGAATGCAGCCGGCCACCGTGTTGCTATTTCCACCTACACCACTAGCTTGGGTGCTGGTCCTACCTCTATTTCTGCGGTCGGTGTATTAGCCCCGCACTCGGCCCTTGCTGTTCTTGAGGACACTGCTGATTACCCCGCCCGTGCCCATACTTTCGATGATTTCTGCCCAGAATGTCGCACCCTTGGTTTGCAGGGTTGTGCTTTCCAGTCTACTATTGCTGAACTTCAGCGCCTTAAAATGAAGGTAGGTAAAACCCGGGAGTCT
>ACT52384
------------------------------------------ATGCGCTCTGGGGCTGTTTTGCTGTTGTTCCTCGTGTGTCTGCCTATGTTGCCCGCGCCACCGGCCGGTCAGTCGGCTGGCCGCCGTCGTGGGCGGCGCGGCAGCGGTCCCGGCAGTGGTTTCTGGGGTGACAGGGTTGATTCTCAGCCCTTCGCCCTCCCCTATTTTCATCCAACCAACCCCTTCGCCGCTGACGTTGACCCACATCCCGGGTCTGGAGCCCGACCCCGGCAGCCAACCCGCCCCCTTGGCACCTCTTGGCGTGACCTGTCCCAGCGCCCCCCCGCTGCCCCGCGCCGTCGATCTACCCCAACTGGGGCTGCGCCGTTGACTGCCGTTTCACCTGCACCTGATACGGCGCCTGTCCCAGATGTTGATTCACGCGGGGCTATTCTGCGCCGTCAGTATAATCTTTCAACTTCGCCCCTAACTTCCACTGTTGCTGCAGGCACTAACCTTGTTCTGTACGCTGCACCGCTTAACCCCCTCCTGCCTCTTCAGGACGGCACCAATACTCACATCATGGCGACCGAGGCATCTAATTATGCCCAATATCGGGTTGTTCGGGCGACAATCCGTTATCGCCCTTTGGTGCCCAATGCAGTTGGTGGCTATGCAATTTCTATCTCCTTCTGGCCCCAAACCACCACCACCCCCACTTCTGTTGATATGAATTCAATCACTTCTGCTGACGTTCGAATTCTTGTTCAACCCGGTTTGGCGTCTGAACTTGTTATACCGAGTGAGCGCCTCCACTATCGCAACCAAGGTGGCGCTCTGTGGAGACCTCTG------------GTGTGCCGAGAGAGGCCACTTCCGGGCTTGTCATGCTTTGCTCCATGG---CTCCCCTGTAATTCATATACTAATACCCCTTATACAGGTGCGCTGGGGCTTCTTGACTTTGCGCTTGAGATTGAGTTCCGGAATTTGACTCCGGGGAACACTAACACCCGAGTCTCCCGGTATACCAGTACTGCTCGCCATCGTTTGCGCCGCGGCGCTGACGGGACCGCCGAACTCACGACTACGGCTGCAACACGGTTTATGAAAGACCTTCATTTCACCGGCATGAATGGGGTCGGTGAGATTGGCCGCGGTATAGCCCTGACGCTGTTTAACTTAGCTGATACACTTCTTGGTGGCTTGCCGACAGAATTAATTTCGTCGGCTGGGGGTCAGGTATTCTACTCCCGCCCCGTCGTCTCAGCCAATGGCGAGCCGGCTGTCAAGTTGTATACACCAGTTGAGAACGCGCAGCAAGATAAGGGGATCGCGTTACCTCATGACATCGATCTTGGTGATTCCCGCGTTGTTCTCCAGGACTATGATAATCAACATGAGCAGGACCGGCCTACTCCGTCACCGGCCCCCTCCCGCCCTTTTTCCGTCCTACGCGCTAATGATGTGTTGTGGCTTTCACTGACCGCTGCAGAGTATGACCAAACTACTTATGGCTCGTCAACTAACCCTATGTATGTTTCAGACACTGTGACATTTGTCAATGTGGCAACAGGTGCCCAGGCCGTCGCCCGCTCTCTTGATTGGTCTAAAGTTACTCTGGACGGGCGGCCGCTTACCACCATCCAGCAGCACTCTAAGATGTTTTATGTCCTCCCTTTGCGTGGTAAGCTTTCCTTCTGGGAGGCTGGCACCACCAAGGCTGGTTACCCATACAATTACAACACCACTGCCAGTGACCAGATTTTGATTGAAAATGCGGCCGACCATCGTGTCGCTGTTTCTACTTACACCGCGAGTTTGGGTGCCGGTCCTGTGTCCATCTTTGCAGTTGGTGTGCTCGCCCCGCATTCAGTCCTAGCTGTTCTTGAGGATACTATTGATTACCCCGCTCGTGCTCATACTTTTGATGATTCCTGCCCCGAGTGCCGTACTCTCGGCCTGCAGGGCTGTGCTTTTCAATCTACTGTTGCTGAGCTTCAACGCCTTAAGATGAAGGTGGGTAAAACCCGGGAGTTT
>BAN57592
------------------------------------------ATGCGCCCTCGGCCTATTTTGCTGCTGCTCCTCATGTTTCTGCCTATGCTGCCCGCGCCACCGCCCGGTCAGCCGTCTGGCCGCCGTCGTGGGCGGCGCAGCGGCGGTTCCGGCGGTGGTTTCTGGGGTGACCGGGTTGATTCTCAGCCCTTCGCAATCCCCTATATTCATCCAACCAACCCCTTCGCCCCCGATGTCACCGCTGCGGCCGGGGCTGGACCTCGTGTTCGCCAACCCGCCCGACCACTCGGCTCCGCTTGGCGTGACCAGGCCCAGCGCCCCGCCGCTGCCCCACGTCGTAGACCTACCACAGCTGGGGCCGCGCCGCTAACCGCGGTCGCTCCGGCCCATGACACCCCGCCAGTGCCTGATGTCGACTCCCGCGGCGCCATCTTGCGCCGTCAGTATAATCTATCAACATCCCCCCTTACCTCTTCCGTGGCCACCGGTACTAATCTGGTTCTTTATGCCGCCCCTCTTAGTCCGCTTTTACCCCTCCAGGACGGCACCAATACTCATATAATGGCCACGGAGGCTTCTAATTATGCCCAGTACCGGGTTGCCCGTGCCACAATCCGCTACCGCCCGCTGGTCCCAAATGCTGTCGGCGGCTATGCTATCTCCATCTCATTCTGGCCACAGACCACCACCACCCCGACGTCCGTCGATATGAATTCAATAACTTCGACGGATGTTCGTATTTTAGTCCAGCCCGGCATAGCCTCTGAGCTTGTGATCCCAAGTGAGCGCCTACACTACCGCAACCAAGGT---------TGGCGCTCCGTCGAGACCTCCGGGGTGGCTGAGGAGGAAGCTACCTCTGGTCTCGTTATGCTTTGTATACACGGCTCACCCGTAAATTCTTATACTAACACACCCTATACCGGTGCCCTCGGGCTGTTGGACTTCGCCCTTGAGCTTGAGTTCCGCAACCTCACCCCCGGTAACACCAACACGCGGGTCTCCCGTTATTCCAGCACTGCTCGCCACCGCCTTCGTCGCGGTGCGGACGGGACCGCCGAGCTCACCACCACGGCCGCCACCCGTTTCATGAAGGACCTTTATTTCACCAGTACTAATGGTGTTGGTGAGATTGGCCGCGGGATAGCCCTTACCCTTTTCAACCTTGCTGACACTCTGCTTGGTGGCCTGCCGACAGAATTGATTTCGTCGGCTGGTGGCCAGCTGTTTTACTCTCGCCCCGTTGTCTCAGCCAATGGCGAGCCGACTGTTAAGCTGTACACATCTGTAGAGAACGCTCAGCAGGATAAGGGTATTGCAATCCCGCATGACATTGACCTCGGAGAGTCCCGTGTGGTTATTCAGGATTATGATAATCAACATGAACAAGATCGGCCGACGCCCTCTCCAGCCCCGTCGCGCCCTTTCTCTGTCCTTCGAGCTAATGATGTGCTCTGGCTCTCTCTCACCGCTGCCGAGTATGACCAGTCCACTTACGGTTCTTCGACTGGCCCAGTTTATGTTTCTGACTCTGTGACCCTGGTTAATGTTGCGACCGGTGCGCAGGCCGTTGCTCGGTCGCTCGATTGGACCAAGGTCACACTTGATGGTCGCCCCCTTTCCACCATCCAGCAGTACTCGAAGACTTTCTTTGTCCTGCCACTCCGCGGTAAGCTCTCTTTCTGGGAGGCAGGTACAATTAAGGCTGGGTACCCCTATAATTATAACACCACTGCTAGCGACCAATTGCTCGTTGAGAATGCCGCCGGGCACCGGGTTGCTATCTCCACTTACACCACTAGCCTGGGTGCTGGTCCCGTTTCCATTTCTGCGGTTGCTGTTTTAGCCCCCCACTCTGCACTAGCATTGCTTGAGGATACCTTGGACTACCCTGCCCGCGCCCATACATTTGATGACTTCTGCCCAGAGTGCCGCCCTCTCGGCCTCCAGGGCTGTGCTTTCCAGTCTACTGTCGCTGAGCTTCAGCGCCTTAAGATGAAGGTGGGTAAAACTCGGGAGTTA
>BAG67057
------------------------------------------ATGCGCCCTAGGGCTGTTCTGTTGCTGTTCTTCGTGCTTCTGCCTATGCTGCCCGCGCCACCGGCCGGCCAGCCGTCTGGCCGCCGTCGTGGGCGGCGCAGCGGCGGTGCCGGCGGTGGTTTCTGGGGTGACAGGGTTGATTCTCAGCCCTTCGCCCTCCCCTATATTCATCCAACCAACCCCTTTGCCGCCGATGTCGTTTCACAATCCGGGGCTGGAGCTCGCCCTCGACAGCCGCCCCGCCCCCTCGGCTCCGCTTGGCGCGACCAGTCCCAGCGCCCCTCCGCTGCCCCCCGTCGTCGATCTGCCCCAGCTGGGGCTGCGCCGTTGACTGCTATCTCACCAGCCCCTGACACAGCCCCTGTACCTGATGTTGATTCACGTGGTGCTATTCTGCGCCGGCAGTACAATTTGTCTACATCTCCGCTCACGTCATCTGTTGCCTCTGGTACTAATTTAGTTCTTTATGCTGCCCCACTGAATCCTCTTTTACCCCTCCAGGATGGCACCAACACCCATATTATGGCTACCGAGGCATCTAATTATGCCCAGTACCGGGTGGTTCGAGCTACAATCCGTTACCGCCCGCTGGTGCCGAATGCTGTTGGTGGTTATGCCATTTCCATTTCTTTTTGGCCCCAGACAACCACTACCCCTACTTCTGTTGACATGAACTCTATTACTTCTACTGATGTTAGGATTCTAGTCCAGCCCGGTATTGCCTCCGAGCTGGTCATCCCCAGTGAGCGTCTTCATTATCGCAATCAAGGT---------TGGCGCTCTGTCGAGACCACTGGTGTCGCCGAGGAGGAGGCTACTTCAGGCCTGGTAATGCTTTGTATTCATGGCTCTCCTGTCAATTCTTACACTAATACACCTTATACCGGTGCACTGGGGCTTCTTGATTTTGCATTAGAGCTTGAATTCAGGAATTTGACACCCGGGAACACCAACACCCGCGTATCCCGGTATACTAGCACAGCCCGCCATCGGCTGCGCCGCGGTGCCGACGGGACTGCTGAGCTTACTACTACAGCGGCCACGCGTTTTATGAAGGACTTGCATTTCACCGGTACGAATGGAGTCGGTGAAGTGGGCCGAGGCATTGCTCTGACACTGTTCAACCTTGCTGATACGCTTCTCGGCGGCCTGCCGACAGAATTGATTTCGTCGGCTGGGGGTCAGCTGTTTTACTCCCGCCCTGTTGTCTCAGCCAATGGCGAGCCGACTGTAAAGTTATACACATCTGTTGAGAATGCACAGCAGGATAAGGGCATCACTATTCCACATGATATAGACCTCGGTGATTCCCGTGTGGTTATCCAGGACTATGATAACCAGCACGAGCAGGACCGGCCTACTCCTTCACCCGCTCCCTCTCGCCCTTTTTCAGTTCTTCGTGCTAACGACGTTTTGTGGCTATCTCTTACTGCAGCCGAGTACGACCAGACTACGTATGGGTCATCCACCAACCCTATGTACGTCTCGGATACAGTCACATTTGTCAACGTGGCCACTGGCGCTCAGGCTGTCGCCCGCTCCCTTGATTGGTCTAAAGTTACTCTGGACGGCCGYCCCCTCACTACCATCCAGCAGTATTCTAAGACATTCTACGTCCTCCCGCTCCGTGGTAAGCTGTCTTTCTGGGAAGCTGGCACGACCAAGGCTGGTTATCCTTATAACTACAATACAACTGCTAGTGATCAAATTTTAATCGAAAATGCAGCCGGCCATCGTGTTGCTATCTCTACCTATACCACTAGCCTGGGTGCCGGTCCCACCTCTATCTCTGCGGTCGGTGTACTAGCCCCGCACTCGGCTCTTGCTGTTCTTGAGGATACTACCGACTACCCCGCCCGTGCTCACACTTTCGATGATTTCTGCCCGGAATGCCGCACCCTTGGTTTGCAGGGTTGCGCTTTCCAGTCTACTATCGCTGAGCTTCAGCGCCTTAAAATGAAGGTAGGTAAAACCCGGGAGTCT
>ACU12605
------------------------------------------ATGCGCCCTAGGGCTGTTTTGCTGTTGCTCTTCGTGCTTCTGCCTATGCTGCCCGCGCCACCGGCCGGCCAGCCGTCTGGCCGCCGTCGTGGGCGGCGCAGCGGCGGTACGGGCGGTGGTTTCTGGGGTGACAGGGTTGATTGTCAGCCCTTCGCCCTCCCCTATATTCATCCAACCAACCCCTTTGCCGCCGACGTCGTACCACAACCCGGGGCTGGAGCTCGCCCTCGACAACCGGCCCGCCCCCTCGGCTCCTCTTGGCGTGACCAGTCCCTGCGCCCCCCCGCTGCCTCCCGTCGTCGATCTGCCCCAGCTGGGGCTGCGCCGCTAACTGCTGTCTCGCCAGCGCCTGATTCGGCTCCAGTCCCTGATGTTGACTCTCGTGGCGCTATCTTGCGCCGCCAGTATAATTTGTCCACTTCTCCTTTAACTTCATCTGTTGCTTCTGGAACTAATCTTGTCTTGTATGCCGCCCCGCTTAATCCCCTTTTGCCCCTCCAAGACGGCACCAATACTCACATCATGGCGACTGAGGCGTCCAATTATGCTCAGTATCGGGTTGTCCGGGCCACAATCCGCTACCGCCCCTTGGTGCCGAATGCCGTCGGTGGTTATGCAATTTCTATTTCCTTCTGGCCTCAAACTACAACTACGCCCACTTCTGTTGATATGAATTCTATTACCTCTACTGATGTTAGGATTTTAGTTCAGCCTGGCATAGCCTCTGAGCTGGTCATCCCGAGTGAACGCCTCCACTATCGTAACCAAGGT---------TGGCGCTCTGTTGAGACATCGGGTGTGGCCGAGGAGGAGGCGACATCAGGTTTGGTTATGCTTTGTATTCATGGCTCCCCTGTTAATTCCTACACCAACACGCCCTACACTGGTGCGTTAGGGCTCCTTGACTTTGCACTTGAGCTTGAATTTAGGAACCTGACCCCTGGGAACACTAACATCCGTGTGTCCCGTTACACTAGTACAGCCCGACACCGTTTGCGCCGTGGTGCCGATGGGACAGCCGAGCTTACTACCACTGCAGCCACACGTTTTATGAAGGACTTGCATTTCACCGGGACAAATGGCGTTGGTGAGGTGGGTCGTGGCATAGCCCTAACATTATTTAATCTTGCTGATACACTTCTCGGTGGGCTACCGACAGAATTGATTTCGTCGGCCGGAGGTCAATTATTCTACTCCCGCCCCGTCGTCTCAGCCAATGGCGAGCCGACTGTTAAGTTATACACCTCTGTCGAGAATGCTCAGCAGGACAAGGGTATTGCTATACCGCACGATATAGACTTAGGGGAGTCCCGTGTGGTTATCCAAGACTATGACAACCAACATGAACAGGACCGGCCTACCCCGTCGCCGGCCCCGTCCCGCCCCTTTTCAGTTCTTCGAGCCAATGATGTTCTGTGGCTCTCTCTGACTGCAGCTGAATATGATCAGACTACTTACGGCTCGTCAACCAACCCCATGTATGTTTCAGATACTGTCACATTTGTTAATGTGGCGACAGGAGCCCAGGCTGTTGCCCGTTCCCTTGACTGGTCCAAGGTCACCTTGGATGGCCGGCCACTCACTACCATCCAGCAGTACTCCAAGACATTTTATGTACTGCCGCTCCGTGGCAAGCTTTCCTTCTGGGAGGCTGGTACAACTAAGGCTGGTTACCCTTACAATTATAACACCACTGCTAGTGACCAGATTTTGATCGAGAATGCAGCCGGTCACCGCGTTGCTATATCCACTTACACTACTAGTCTCGGTGCTGGCCCTGTGTCTGTCTCCGCGGTCGGCGTTCTTGCGCCGCACTCTGCTTTAGCTGTGCTTGAAGACACTGTTGACTACCCTGCTCGTGCTCATACTTTTGATGATTTCTGCCCTGAGTGCCGCAACCTCGGCCTGCAGGGCTGTGCTTTTCAGTCTACTATTGCTGAGCTTCAGCGTCTTAAAATGAAGGTAGGTAAGACCCGGGAGTCT
>AFH35001
------------------------------------------ATGCGCCCTAGGGCTGTTCTGTTGCTGTTCTTCGTGCTTCTGCCTATGCTGCCCGCGCCACCGGCCGGCCAGCCGTCTGGCCGTCGTCGTGGGCGGCGCAGCGGCGGTGCCGGCAGTGGTTTCTGGGGTGACAGGGTTGATTCTCAGCCCTTCGCCCTCCCCTATATTCATCCAACCAACCCCTTTGCCTCCGACGTCGTATCACAATCCGGGGCTGGAACTCGCCCTAGACAGCCGGCCCGCCCCCTCGGCTCCTCTTGGCGTGACCAGTCCCAGCGCCCCTCCGCTGCCCCCCGCCGTCGATCTACCCCAACTGGGGCTGCGCCGTTAACTGCTGTCTCACCAGCGCCTGATACGGCCCCAGTCCCTGATGTTGACTCTCGTGGCGCTATCTTGCGCCGTCAGTATAATCTGTCCACCTCCCCTTTAACTTCATCTGTTGCCTCTGGAACTAATCTTGTCTTGTATGCTGCCCCGCTTAACCCTCTCCTGCCTCTTCAGGACGGCACCAATACTCACATCATGGCGACTGAGGCGTCTAATTACGCTCAGTACCGGGTTGTTCGGGCTACAATCCGCTATCGCCCCTTGGTGCCGAATGCCGTCGGTGGTTATGCAATTTCTATTTCTTTCTGGCCTCAGACTACAACTACACCCACCTCTGTTGACATGAATTCCATTACTTCTACTGATGTTAGGATTTTAGTCCAGCCTGGCATAGCCTCTGAGTTGGTCATCCCGAGTGAGCGCCTTCACTATCGTAATCAAGGC---------TGGCGCTCTGTTGAGACATCGGGTGTGGCCGAGGAGGAGGCGACATCAGGCTTGGTCATGCTTTGTATTCATGGCTCCCCTGTTAATTCTTATACCAACACGCCCTACACTGGGGCACTGGGGCTCCTTGATTTCGCACTCGAGCTTGAATTTAGAAATTTGACCCCTGGGAACACTAACACCCGTGTGTCCCGTTACACTAGTACAGCCCGGCACCGCCTACGCCGTGGTGCCGATGGGACAGCTGAGCTTACAACCACTGCGGCCACACGTTTTATGAAGGACTTGCATTTCACCGGGACAAATGGTGTTGGTGAGGTGGGTCGTGGTATAGCCCTAACGCTATTTAATCTTGCTGATACACTTCTCGGTGGGCTGCCGACAGAATTGATTTCGTCGGCTGGAGGTCAACTGTTTTACTCCCGCCCGGTTGTCTCAGCCAATGGCGAGCCAACTGTTAAGTTATACACCTCTGTCGAGAATGCACAGCAGGATAAGGGTATTGCTATACCACACGATATAGACCTAGGGGATTCCCGTGTGGTTGTACAAGATTATGACAACCAACATGAACAGGACCGGCCTACCCCGTCGCCGGCCCCATCCCGTCCCTTCTCAGTCCTTCGAGCCAATGATGTCTTGTGGCTCTCTTTGACTGCAGCTGAATATGACCAGACTACTTATGGCTCGTCGACCAATCCTATGTATGTTTCAGACACTGTCACACTTGTTAATGTGGCGACAGGCGCCCAGGCTGTTGCCCGATCCCTTGATTGGTCCAAGGTTACTTTGGACGGCCGGCCACTTACTACCATCCAGCAGTACTCCAAGACATTTTATGTGCTGCCGCTTCGTGGCAAGCTTTCCTTCTGGGAAGCTGGCACGACTAAGGCTGGCTATCCTTACAATTACAACACTACTGCTAGTGACCAGATTCTGATTGAGAATGCAGCCGGCCATCGTGTTGCTATATCTACTTACACTACTAGTCTTGGCGCCGGCCCTGTGTCTGTTTCTGCGGTCGGCGTTCTTGCCCCGCACTCTGCTCTAGCTGTGCTTGAAGATACTATTGATTATCCTGCCCGTGCCCATACTTTTGATGATTTTTGCCCTGAGTGCCGCAATCTCGGCCTACAGGGCTGTGCTTTCCAGTCTACTATTGCTGAGCTTCAGCGCCTTAAAATGAAGGTAGGTAAGACCAGGGAGTCT
>ABB88701
ATGAATAACATGTTCTTTTGCTCTGTGCATGGAAATGCCACCATGCGCTCTCGGGCTCTTCTGTTTCTGTTCCTCGTGCTTCTGCCTATGCTGCCCGCGCCACCGGCCGGTCAGCCGTCTGGCCGTCGCCGCGGGCGGCGCAGCGGCAGTACCGGCAGTGGTTTCTGGGGTGACCGGGTTGATTCTCAACCCTTCGCCCTCCCCTATATTCATCCAACCAACCCCTTCGCATCTGACATTCCAGCCGCAGCCGGGGCTGGAGCTCGCCCTAGGCAGCCAGCCCGCCCACTTGGCTCCGCTTGGCGTGACCAATCCCAGCGCCCCGCCGCTTCCGCCCGTCGTCGATCTGCCCCAGCTGGGGCTTCGCCGTTGACGGCCGTTGCCCCAGCCCCTGACACCGCTCCAGTCCCTGATGTTGATTCACGTGGTGCTATTTTGCGCCGTCAATATAATTTGTCTACATCCCCGCTTACGTCTACCATTGCTACTGGCACTAATCTTGTGTTGTATGCTGCCCCTCTCAGCCCTCTGCTCCCACTTCAGGATGGGACCAATACACATATTATGGCAACTGAGGCTTCAAATTATGCACAGTACCGCGTTGTACGCGCCACCATCCGGTACCGCCCCCTGGTGCCGAACGCCGTCGGCGGGTATGCTATATCTATTTCTTTCTGGCCTCAAACGACAACCACCCCGACGTCTGTTGATATGAACTCGATCACCTCCACTGATGTTCGTATCCTTGTCCAGCCGGGTATAGCCTCCGAGCTGGTGATTCCTAGTGAGCGCCTGCACTACCGTAATCAGGGT---------TGGCGCTCGGTTGAGACTTCAGGCGTTGCTGAGGAGGAGGCCACCTCCGGCCTTGTCATGCTTTGTATTCATGGATCACCTGTAAATTCCTACACTAATACACCTTATACTGGTGCCCTCGGCCTGCTTGATTTTGCACTCGAGCTCGAGTTTCGCAACTTGACACCTGGTAATACGAATACGCGTGTCTCTCGTTATTCAAGTAGCGCGCGTCATAAGTTGCGCCGAGGGCCTGACGGCACAGCGGAGTTAACTACTACTGCTGCCACACGCTTTATGAAAGATCTTCATTTTACTGGGACTAATGGCGTTGGTGAAGTTGGCCGTGGTATAGCACTGACCCTGTTCAATCTTGCTGATACGCTTCTCGGCGGGCTTCCGACAGAATTAATTTCGTCGGCTGGTGGCCAGCTGTTTTACTCTCGCCCCGTCGTCTCAGCCAATGGCGAGCCGACTGTGAAACTTTACACCTCAGTCGAGAATGCTCAGCAGGATAAGGGTATAGCTATCCCACATGATATTGATCTTGGTGAGTCCCGGGTAGTTATTCAGGATTATGACAACCAACACGAGCAAGATCGTCCTACTCCGTCCCCCGCTCCCTCCCGTCCTTTTTCTGTTCTTCGTGCTAACGATGTGCTTTGGCTTTCACTTACAGCTGCTGAATACGACCAGACTACTTATGGTTCCTCTACTAACCCCATGTATGTTTCTGACACTGTGACATTTGTTAACGTGGCTACCGGTGCCCAGGGGGTTGCACGCTCTCTGGACTGGTCCAAGGTCACCCTTGATGGGCGTCCACTTACTACTATCCAGCAGTACTCTAAGACTTTCTTTGTTCTACCCCTTCGTGGTAAACTTTCTTTTTGGGAGGCTGGTACTACTAAAGCTGGATACCCATATAATTATAATACTACTGCCAGTGACCAGATTTTGATTGAGAATGCAGCTGGTCATCGTGTCTGTATTTCTACTTACACTACTAATTTGGGTTCTGGGCCTGTTTCTATTTCTGCTGTGGGTGTTCTAGCGCCCCACTCTGTTCTGGCTGTTTTGGAGGACACGGCCGATTATCCAGCCCGTGCCCATACTTTTGATGATTTTTGCCCTGAGTGCCGTGCGCTTGGCCTCCAGGGCTGTGCTTTTCAATCTACTGTCGCTGAGCTGCAACGTCTTAAAATGAAGGTGGGTAAAACCCGGGAGTAT
>AFJ93218
------------------------------------------ATGCGCTCTCGGGCTCTTCTGTTTCTGTTCGTCGTGCTTTTGCCTATGCTGCCCGCGCCACCGGCCGGCCAGCCGTCTGGCCGTCGTCGCGGGCGGCGCAGCGGCGGTGCCGGCGGTGGTTTCTGGGGTGACCGGGTTGATTCTCAGCCCTTCGCCCTCCCCTATATTCATCCAACCAACCCCTTCGCATCTGACATATCAACCGCCGCCGGGGCTGGAGCTCGCCCTCGACAACCGACCCGCCCACTCGGTTCCGCTCGGCGTGACCAATCCCAGCGCCCCGCCGTTTCTGCCCGCCGTCGATCTGCCCCAGCTGGGGCTTCGCCGTTAACGGCTGTGGCTCCGGCCCCTGACACCGCCCCAGTTCCTGATGTTGATTCTCGTGGCGCCATACTACGTCGCCAGTATAATTTATCAACATCCCCACTCACGTCCACTATCGCTACTGGTACTAATCTTGTTCTGTATGCCGCCCCGCTGAGCCCTTTGCTCCCGCTTCAGGATGGAACTAATACTCATATTATGGCCACTGAGGCTTCAAATTATGCCCAGTATCGCGTTGCCCGTGCCACCATCCGGTACCGCCCGTTAGTGCCGAATGCTGTCGGCGGGTACGCTATTTCTATCTCTTTCTGGCCCCAGACAACAACCACTCCGACATCTGTTGATATGAACTCTATCACCTCCACTGATGTTCGAATTCTTGTCCAACCCGGTATCGCCTCTGAACTTGTGATCCCTAGTGAGCGCCTGCATTATCGTAATCAAGGC---------TGGCGTTCGGTTGAGACCTCTGGTGTCGCGGAGGAAGAGGCGACCTCTGGTCTTGTTATGCTTTGCATTCACGGTTCGCCTGTGAACTCCTATACCAATACGCCTTATACTGGTGCACTTGGCTTGCTTGATTTCGCGCTCGAGCTCGAGTTTCGTAATCTAACACCTGGCAATACGAACACTCGTGTCTCCCGTTATTCTAGCAGTGCACGCCACAAGCTACGCCGCGGGCCTGATGGCACTGCTGAATTAACTACTACTGCTGCCACCCGCTTTATGAAAGACCTTCACTTTACAGGGACTAGTGGTGTTGGTGAGGTTGGTCGTGGCATAGCGTTAACCCTGTTTAACCTTGCTGATACGCTTCTCGGTGGGCTACCGACAGAATTGATTTCGTCGGCTGGTGGACAATTGTTTTACTCTCGCCCCGTCGTCTCAGCCAATGGCGAGCCGACAGTGAAACTTTACACTTCAGTCGAGAATGCCCAGCAGGATAAGGGTATAGCTATCCCCCACGATATTGATCTTGGTGAGTCCCGAGTTGTCATCCAGGACTATGATAACCAACACGAGCAGGACCGCCCCACTCCTTCTCCGGCCCCCTCTCGCCCCTTCTCTGTCCTTCGTGCTAATGACGTGCTCTGGCTATCTCTTACGGCCGCTGAGTATGACCAGACTACCTATGGCTCCTCTACCAATCCTATGTATGTTTCTGACACTGTGACATTTGTTAATGTAGCTACTGGTGCCCAGGGAGTTTCCCGCTCTCTTGACTGGTCCAAAGTCACTCTTGATGGACGCCCACTCACTACTATCCAGCAGTATTCTAAGACATTCTATGTTTTACCTCTCCGTGGTAAACTTTCCTTCTGGGAGGCTGGTACTACCAAGGCTGGCTACCCTTATAATTATAATACTACTGCTAGTGACCAGATTTTAATAGAGAATGCGGCTGGTCACCGTGTCTGCATTTCAACTTATACTACTAATCTTGGCTCCGGCCCTGTTTCTATTTCTGCTGTCGGTGTCCTCGCACCTCACTCTGCGCTGGCCGCTCTGGAGGATACCGTCGACTATCCAGCTCGTGCTCATACTTTTGATGATTTCTGCCCTGAGTGCCGTACACTCGGTCTTCAGGGTTGTGCATTTCAGTCAACTGTTGCTGAGCTGCAGCGTCTTAAAATGAAGGTGGGTAAAACTCGGGAGTAT
>BAJ09464
ATGAATAACATGTTCTCTTGCTCTGTGCATGGAGATGCCACCATGCGCTCTCGGGCTCTTCTGTTTCTGCTCCTCGTGCTTCTGCCTATGCTGCCCGCGCCACCGGCCAGTCAGCCGTCTGGCCGTCGCCGCGGGCGGCGCAGCGGCGGTACCGGCGGTGGTTTCTGGGGTGACCGGATTGATTCTCAGCCCTTCGCCCTCCCCTATATTCATCCAACCAACCCCTTTGCATCCGACATTCCAACCGCAACCGGGGCTGGAGCTCGCCCTCGGCAGCCAGCCCGTCCACTCGGCTCCGCCTGGCGTGACCAATCCCAGCGCCCCGCCGCTTCCGCCCGTCGTCGACCTGCCCCAGCTGGGGCTTCGCCGTTAACGGCTGTGGCCCCGGCCCCCGACACTGCCCCGGTCCCTGACGTGGATTCTCGTGGTGCTATATTGCGCCGCCAGTACAATCTGTCCACGTCACCGCTTACGTCCACTATTGCTACTGGCACTAATCTTGTACTATATGCTGCCCCACTGAGCCCTTTGCTTCCTCTTCAAGATGGGACCAATACTCATATCATGGCCACAGAGGCCTCTAACTATGCCCAGTATCGCGTTGTCCGTGCCACTATTCGGTACCGACCCCTGGTGCCGAATGCGGTTGGCGGGTACGCCATATCCATCTCTTTTTGGCCTCAGACGACAACCACTCCGACTTCTGTCGACATGAATTCTATCACTTCCACCGATGTCCGTATCCTCGTTCAGCCCGGCATAGCCTCTGAACTTGTGATTCCTAGTGAGCGCCTGCACTATCGTAATCAGGGT---------TGGCGCTCAGTTGAGACTTCTGGTGTCGCGGAGGAGGAGGCTACCTCTGGCCTTGTTATGCTTTGTATCCATGGATCTCCTGTGAACTCCTACACTAATACACCCTACACTGGTGCTCTCGGCCTGCTTGATTTTGCGCTTGAGCTTGAGTTTCGCAATTTGACACCTGGTAACACGAATACGCGCGTATCCCGTTATTCTAGTAGCGCGCGCCACAAGCTACGCCGAGGGCCTGATGGCACTGCCGAGCTGACCACGACTGCTGCTACACGCTTTATGAAGGATCTTCATTTTACAGGGACTAATGGTGTTGGTGAGGTTGGCCGTGGTATCGCGCTGACCCTGTTCAATCTTGCTGATACGCTTCTCGGCGGGCTCCCGACAGAATTGATTTCGTCGGCCGGCGGCCAGCTGTTTTATTCACGCCCCGTCGTCTCAGCCAATGGCGAGCCGACAGTGAAACTCTACACCTCAGTCGAGAATGCTCAGCAGGACAAGGGTATAGCTATTCCACATGATATCGATCTTGGTGAGTCCCGGGTTGTTATTCAGGATTATGACAATCAACATGAGCAAGACCGTCCCACCCCTTCTCCCGCTCCCTCACGCCCCTTTTCAGTCCTTCGCGCTAATGACGTGCTTTGGCTTTCGCTGACGGCTGCTGAGTATGATCAAACTACTTATGGTTCTTCCACTAATCCTATGTATGTTTCTGATACTGTAACATTTGTCAATGTGGCGACCGGTGCTCAGGGGGTCTCTCGTTCCCTGGACTGGTCCAAAGTTACCCTCGATGGGCGACCGCTTATGACTATACAGCAGTACTCTAAGACCTTCTTTGTTTTGCCCCTTCGTGGTAAGCTCTCTTTTTGGGAGGCTGGCACCACCAAAGCTGGCTACCCTTATAATTATAATACTACTGCCAGTGATCAGATCTTAATTGAAAATGCAGCTGGTCACCGTGTCTGTATTTCAACTTATACTACTAATCTTGGCTCCGGCCCTGTTTCTATCTCTGCTGTTGGTGTCCTCGCACCTCACTCTGCGCTGGCCGCTTTAGAGGACACCGTTGACTACCCTGCTCGTGCTCATACTTTTGACGATTTCTGCCCTGAGTGCCGTGCGCTTGGTCTCCAGGGCTGTGCTTTTCAGTCGACTGTCGCTGAGTTGCAGCGTCTTAAAATGAAGGTGGGTAAAACCCGGGAGTAT
>AFJ93215
------------------------------------------ATGCGCCCTCGGCCTATTTTGCTGTTGCTCCTCATGTTTCTGCCTATGCTGCCCGCGCCACCGCCCGGTCAGCCGTCTGGCCGCCGTCGTGGGCGGCGCAGCGGCGGTTCCGGCGGTGGTTTCTGGGGTGACCGGGTTGATTCTCAGCCCTTCGCAATCCCCTATATTCATCCAACCAACCCCTTCGCCCCCGATGTCACCGCTGCGGCCGGGGCTGGACCTCGTGTTCGCCAACCCGCCCGACCACTCGGCTCCGCTTGGCGTGACCAGGCCCAGCGCCCCGCCGCTGCCTCACGTCGTAGACCTACCACAGCTGGGGCCGCGCCGCTAACCGCGGTCGCTCCGGCTCATGACACCCCGCCAGTGCCTGATGTTGACTCCCGCGGCGCTATCCTGCGCCGGCAGTATAACCTATCAACATCTCCCCTTACCTCTTCCGTGGCCACCGGTACAAACTTGGTTCTTTACGCCGCTCCTCTTAGCCCGCTTCTACCCCTCCAGGACGGCACCAATACTCATATAATGGCTACAGAAGCTTCTAATTATGCCCAGTACCGGGTTGCTCGTGCTACAATTCGCTACCGCCCGCTGGTCCCCAACGCTGTTGGTGGCTACGCCATCTCCATCTCGTTCTGGCCACAGACCACCACCACCCCGACGTCCGTCGACATGAATTCAATAACCTCGACGGATGTCCGTATTTTAGTCCAGCCCGGCATAGCTTCCGAGCTTGTTATCCCAAGTGAGCGCCTACACTATCGTAACCAAGGT---------TGGCGCTCTGTTGAGACCTCCGGGGTGGCGGAGGAGGAGGCCACCTCTGGTCTTGTTATGCTCTGCATACATGGCTCACCTGTAAATTCTTATACTAACACACCTTATACCGGTGCCCTTGGGCTGTTGGATTTTGCCCTCGAACTTGAGTTCCGCAACCTCACCCCCGGTAATACCAACACGCGGGTCTCCCGTTACTCCAGCACTGCCCGTCACCGCCTTCGTCGCGGTACAGATGGGACTGCCGAGCTCACCACCACGGCTGCTACCCGCTTCATGAAGGACCTCTATTTTACCAGTACTAATGGTGTCGGTGAGATCGGCCGCGGGATAGCGCTTACCCTGTTTAACCTTGCTGACACCCTGCTTGGCGGTCTACCGACAGAATTGATTTCGTCGGCTGGTGGCCAGCTGTTCTACTCTCGCCCCGTCGTCTCAGCCAATGGCGAGCCGACTGTTAAGCTGTATACATCTGTAGAGAATGCTCAGCAGGATAAGGGTATTGCAATCCCGCATGACATCGACCTCGGGGAATCTCGGGTTGTTATTCAGGATTATGACAACCAACATGAGCAGGACCGACCGACACCTTCCCCAGCCCCATCGCGCCCTTTTTCTGTCCTCCGAGCTAATGATGTGCTTTGGCTTTCTTTCACCGCTGCCGAGTATGACCAGTCCACTTACGGCCCTTCGACCGGCCCAGTCTATGCCTCCGACTCTGTGACCTTGGTTAATGTTGCGACCGGTGCGCAGGCCGTTGCCCGGTCGCTCGACTGGACCAAGGTCACACTTGATGGTCGCCCCCTTTCCACCATCCAGCAGTATTCAAAGACCTTCTTTGTCCTGCCGCTCCGCGGTAAGCTCTCCTTTTGGGAGGCGGGTACTACTAAAGCCGGGTACCCTTATAATTATAATACCACTGCTAGTGACCAACTGCTCGTTGAGAATGCCGCCGGGCATCGGGTTGCTATTTCCACTTACACCACTAGCCTGGGTGCTGGCCCCGTCTCTGTTTCTGCGGTTGCTGTTTTAGCCCCCCACTCTGCGCTAGCATTGCTTGAGGATACCATGGACTACCCTGCCCGCGCCCATACTTTCGATGACTTCTGCCCGGAGTGCCGCCCCCTTGGCCTCCAGGGCTGTGCTTTTCAGTCTACTGTCGCTGAGCTTCAGCGCCTTAAGATGAAGGTGGGTAAAACTCGGGAGTTA
>AFJ93212
------------------------------------------ATGCGCTCTCGGGCTTTTCTGTTTTTGCTCCTCCTGCTTTTGCCTATGCTGCCCGCGCCACCGGCCGGTCAGCCGTCTGGCCGTCGTCGTGGGCGGCGCAGCGGCGGTACCGGCGGTGGTTTCTGGGGTGACCGGGTTGATTCTCAGCCCTTCGCCCTCCCCTATATTCATCCAACCAACCCCTTCGCATCTGACATTCCAGCCGCCGCCGGGGCTGGAGCTCGCCCTCGACAGCCGGCCCGCCCACTCGGCTCCGCTTGGCGTGACCAATCCCAGCGCCCCGCCGCTCCCGCCCGTCGTCGATCTGCCCCAGCCGGGGCTTCGCCGTTGACGGCTGTAGCCCCGGCCCCTGACACTGCCCCGGTCCCTGATGTTGATTCGCGCGGCGCTATATTGCGCCGTCAGAATAATTTGTCCACATCCCCACTTACATCCACTATTGCCACTGGAACTAATCTCGTGCTATATGCTGCCCCGCTTAGCCCTCTACTCCCGCTTCAAGACGGTACTAACACTCATATCATGGCCACTGAGGCCTCGAATTATGCCCAGTACCGTGTTGTCCGCGCCACCATCCGGTACCGCCCTCTGGTGCCGAATGCTGTTGGTGGGTATGCTATATCTATTTCTTTCTGGCCCCAAACAACGACCACCCCGACGTCCGTGGATATGAATTCCATCACTTCCACTGATGTCCGTATTCTTGTTCAACCCGGTATAGCCTCCGAGTTGGTGATTCCCAGTGAGCGCCTGCACTATCGCAATCAGGGC---------TGGCGCTCAGTTGAGACCTCTGGTGTTGCTGAGGAGGAGGCTACCTCCGGCCTTGTTATGCTCTGCATTCATGGGTCACCTGTGAATTCTTACACCAATACACCTTACACCGGTGCTCTTGGCCTGCTCGACTTTGCGCTTGAGCTTGAGTTCCGTAATTTGACGCCCGGCAACACAAATACGCGCGTCTCTCGTTATTCGAGTAGTGCGCGCCATAAGTTGCGCCGAGGGGCCGACGGCACTGCTGAGCTAACTACTACTGCTGCCACACGGTTTATGAAGGATCTTCATTTTGCAGGGACTAATGGTGTTGGTGAGGTTGGCCGTGGGATAGCGCTTACCTTGTTTAACCTTGCTGACACACTTCTCGGCGGGCTTCCGACAGAATTGATTTCGTCGGCTGGAGGTCAACTCTTTTATTCCCGCCCCGTCGTCTCAGCCAATGGCGAGCCGACAGTGAAACTTTATACCTCAGTCGAGAATGCTCAGCAGGATAAGGGGATTGCTATCCCACATGATATTGACCTTGGTGAGTCCCGAGTTGTTATCCAGGACTATGACAACCAACATGAGCAAGACCGCCCTACCCCCTCTCCTGCCCCTTCTCGTCCTTTTTCTGTGCTTCGTGCTAATGATGTACTTTGGCTTTCACTTACAGCTGCTGAGTATGATCAGACTACCTATGGTTCTTCTACAAACCCTATGTATGTTTCTGATACTGTGACGTTCGTCAATGTGGCCACCGGTGCCCAGGGGGTTTCGCGCTCTCTGGACTGGTCTAAAGTCACACTTGATGGGCGCCCACTAACCACTATTCAACAGTATTCCAAGACCTTCTATGTTTTGCCTCTTCGCGGTAAGCTCTCTTTTTGGGAGGCGGGTACTACTAAGGCCGGCTACCCCTACAATTATAATACCACTGCTAGTGATCAGGTCTTGATTGAGAATGCAGCTGGCCATCGAGTCTGCATTTCTACCTATACTACTAATTTGGGTTCTGGGCCTGTTTCTATTTCTGCTGTCGGTGTCCTCGCACCTCATTCTGCGCTGGCCGCTTTAGAGGACACAGTTGACTACCCTGCCCGTGCTCATACTTTTGATGACTTCTGCCCTGAGTGCCGTGCGCTCGGCCTTCAGGGTTGTGCCTTCCAATCAACTGTTGCTGAGTTGCAGCGTCTTAAAATGAAGGTGGGTAAAACCCGGGAGTAT
>BAH08598
------------------------------------------ATGCGCCCTCGGGCTGTTCTGTTGCTGTTCTTCGTGCTTTTGCCTATGCTGCCCGCGCCACCGGCCGGCCAGCCGTCTGGTCGCCGTCGTGGGCGGCGCAGCGGCGGTGCCAGCGGTGGTTTCTGGGGTGACAGGGTTGATTCTCAGCCCTTCGCCCTCCCCTATATTCATCCAACCAACCCCTTTGCCGCCGACGTCGTACCACAACCCGGGGCTGGAGCTCGCCCTCGACAGCCGCCCCGCCCCCTCGGCTCCTCTTGGCGCGACCAGTCCCAGCGCCCCTCCGCTGCCTCCCGTCGTCGATCTACCCCAGCTGGGGCTGCGCCGTTAACTGCTGTTTCCCCTGCACCTGATACGGCTCCGGTCCCCGATGTTGATTCTCGCGGAGCTATTTTACGCCGCCAGTATAACTTGTCTACATCTCCTTTGACCTCCTCTGTTGCTTCTGGCACCAATCTTGTTTTGTATGCCGCCCCGCTCAACCCCCTCCTACCTCTCCAGGATGGCACCAATACCCATATTATGGCTACTGAGGCGTCTAATTACGCCCAGTATCGGGTTGTTCGGGCTACAATCCGCTACCGCCCTCTGGTGCCGAATGCTGTCGGTGGCTATGCAATTTCTATTTCCTTTTGGCCCCAGACTACAACTACTCCCACCTCTGTCGATATGAATTCTATCACTTCTACTGATGTTAGGATTTTAGTTCAGCCCGGTGTGGCCTCTGAGCTGGTCATCCCGAGCGAGCGCCTCCACTACCGCAATCAGGGT---------TGGCGCTCTGTTGAGACCTCGGGCGTGGCCGAGGAAGAGGCAACATCGGGTCTTGTCATGCTTTGTATACATGGTTCCCCCGTTAATTCTTACACCAATACGCCCTACACTGGGGCGCTGGGGCTTCTTGACTTTGCACTCGAGCTTGAATTCAGGAACTTGACCCCTGGGAACACCAATACTCGTGTGTCCCGGTACACCAGCACGGCTCGTCACCGTTTACGCCGTGGCGCCGACGGAACCGCTGAGCTCACGACCACTGCCGCTACGCGCTTCATGAAGGACCTACATTTTACCGGGACGAATGGCGTTGGTGAGGTGGGCCGTGGCATAGCCCTAACTCTATTTAATCTTGCTGATACACTTCTCGGCGGTTTGCCGACAGAATTGATTTCGTCGGCTGGAGGTCAGCTCTTTTACTCCCGCCCAGTTGTCTCGGCCAATGGCGAGCCGACTGTCAAGTTATATACTTCCGTTGAGAATGCACAGCAGGACAAGGGCATTGCCATACCACATGACATAGATCTAGGGGATTCTCGTGTGGTTATCCAGGACTACGATAACCAGCATGAACAAGATAGGCCAACCCCTTCGCCAGCCCCGTCCCGCCCCTTCTCGGTCCTCCGTGCTAATGATGTCTTGTGGCTCTCTCTTACTGCTGCTGAGTATGATCAAACCACTTACGGTTCGTCGACCAATCCTATGTATGTTTCAGACACTGTTACCTTTGTTAATGTGGCCACAGGGGCCCAGGCTGTCGCCCGTTCCCTCGACTGGTCTAAGGTCACTTTGGATGGTCGACCTCTTACCACTGTTCAGCAGTACTCTAAGACATTCTATGTGCTCCCACTTCGAGGGAAGTTATCTTTTTGGGAGGCTGGTACTACCAAAGCTGGGTACCCCTATAACTATAACACCACTGCTAGCGATCAGATTTTGATAGAGAATGCAGCCGGTCATCGTGTCGCTATCTCTACCTATACCACTAGTCTTGGTGCTGGTCCAGTGTCTGTTTCTGCGGTCGGTGTTCTTGCCCCGCACTCTGCTCTAGCTGTGCTTGAAGATACTATTGATTATCCCGCTCGCGCCCATACTTTTGATGATTTCTGCCCTGAGTGCCGTAATCTTGGCCTACAGGGCTGCGCTTTCCAATCTACTATTGCTGAACTTCAGCGTCTTAAAATGAAGGTAGGTAAAACCCGGGAGTCT
>ABE27148
------------------------------------------ATGCGCCCTAGGGCTGTTCTGTTGCTGTTCTTCGTGCTTTTGCCTATGCTGCCCGCGCCACCGGCCGGTCAGCCGTCTGGCCGTCGCCGCGGGCGGCGCAGCGGCGGTACCGGCGGTGGTTTCTGGGGTGACCGGGTTGATTCTCAGCCCTTCGCCCTCCCCTATATTCATCCAACCAATCCCTTCGCATCCGACATTCCAACCGCAACCGGGGCTGGAGCTCGCCCTCGGCAGCCAGCCCGCCCACTCGGCTCCGCTTGGCGCGACCAATCCCAGCGCCCCGCCGCTCCCGCCCGTCGTCGATCTGCCCCAGCTGGGGCTTCGCCGCTAACAGCTGTAGCCCCAGCCCCTGACACTGCTCCGGTCCCCGACGTGGACTCCCGTGGTGCTATATTGCGCCGCCAGTACAACCTGTCTACGTCACCGCTCACATCCACCATCGCTACTGGCACTAATCTTGTACTATATGCTGCCCCACTGAGTCCTTTGCTTCCCCTCCAGGATGGGACTAATACTCATATCATAGCTACTGAGGCCTCTAACTATGCTCAGTATCGTGTTGTCCGTGCCACTATTCGGTACCGGCCTCTGGTGCCGAATGCGGTTGGCGGGTACGCCATATCCATCTCCTTTTGGCCTCAGACGACAACCACCCCGACCTCGGTCGACATGAATTCCATCACATCTACTGATGTCCGTATCCTTGTTCAGCCTGGTATAGCCTCTGAGCTTGTGATTCCTAGTGAGCGCCTGCATTATCGCAATCAGGGT---------TGGCGCTCAGTTGAGACCTCTGGTGTTGCGGAGGAGGAGGCTACTTCTGGCCTTGTCATGCTCTGTATCCATGGATCTCCTGTGAATTCCTATACTAATACACCCTACACTGGTGCTCTCGGCTTGCTCGATTTTGCGCTTGAGCTCGAATTTCGTAATTTGACACCTGGCAATACGAATACGCGCGTCTCTCGTTACTCTAGTAGTGCGCGCCACAAGTTATGCCGAGGGCCTGATGGCACTGCCGAGCTGACCACGACTGCTGCTACACGCTTCATGAAAGATCTTCATTTTACCGGGACTAATGGTGTTGGTGAGGTTGGCCGTGGTATTGCGCTAACTCTGCTTAATCTTGCTGATACTCTTCTCGGCGGGCTCCCGACAGAATTGATTTCGTCGGCTGGAGGCCAGCTGTTCTATTCACGCCCCGTCGTCTCAGCCAATGGCGAGCCGACAGTGAAACTTTACACCTCAGTAGAGAATGCTCAGCAGGACAAGGGTATTGCCATTCCACATGATATTGATCTTGGTGAGTCCCGAGTGGTGATTCAGGATTATGATAATCAACATGAGCAAGACCGTCCCACTCCTTCCCCTGCTCCCTCACGTCCCTTCTCGGTTCTTCGTGCTAATGATGTGCTTTGGCTTTCATTAACCGCCGCTGAATACGACCAAACTACTTATGGATCTTCCACCAATCCTATGTATGTTTCTGACACTGTGACATTTGTTAATGTAGCGACCGGTACCCAGGGGGTTTCCCGTTCCCTGGACTGGTCTAAAGTTACCCTCGATGGTCGGCCGCTTACGACTATTCAGCAGTATTCTAAGACCTTCTTTGTTCTACCCCTTCGTGGCAAGCTCTCTTTCTGGGAGGCTGGCACTACTAAAGCTGGCTACCCTTATAATTATAACACCACTGCCAGTGATCAGATTTTAATTGAAAATGCACCTGGTCACCGTGTCTGTATTTCCACCTATACTACCAATCTCGGTTCCGGTCCTGTTTCTATCTCTGCTGTAGGTGTCCTTGCACCTCACTCTGCGCTGGCCGCTTTGGAGGATACCGTTGATTACCCTGCTCGTGCTCATACTTTCGATGATTTTTGCCCTGAGTGCCGTGCGCTCGGCCTTCAGGGTTGCGCTTTTCAATCGACTGTCGCCGAGCTACAGCGTCTTAAAATGAAGGTGGGTAAAACTCAGGAGTAT
>ADV92632
------------------------------------------ATGTGCCCTAGGGTTGTTCTGCTGCTGTTCTTCGTGTTTCTGCCTATGCTGCCCGCGCCACCGGCCGGCCAGCCGTCTGGCCGTCGTCGTGGGCGGCGCAGCGGCGGTGCCGGCGGTGGTTTCTGGGGTGACAGGGTTGATTCTCAGCCCTTCGCCCTCCCCTATATTCATCCAACCAACCCCTTCGCCGCCGATATCGTTTCACAATCCGGGGCTGGAACTCGCCCTCGGCAGCCGCCCCGCCCCCTTGGCTCCGCTTGGCGTGACCAGTCCCAGCGCCCCTCCGCTGCCCCCCGCCGTCGATCTGCCCCAGCTGGGGCTGCGCCGTTGACTGCTGTATCACCAGCCCCTGACACAGCCCCTGTACCTGATGTTGATTCACGTGGTGCTATTCTGCGTCGGCAGTATAATTTGTCCACGTCCCCGCTCACGTCATCTGTTGCTTCGGGTACCAATTTGGTTCTCTACGCTGCCCCGCTAAATCCCCTCTTGCCCCTCCAGGATGGCACCAACACCCATATCATGGCTACTGAGGCATCCAACTATGCTCAGTACCGGGTCGTTCGAGCTACGATCCGCTACCGCCCGCTGGTGCCGAATGCTGTTGGTGGTTATGCTATTTCTATTTCTTTTTGGCCTCAAACTACAACTACCCCTACTTCTGTTGATATGAATTCTATTACTTCCACTGATGTTAGGATTTTGGTCCAGCCCGGTATTGCCTCCGAGTTAGTCATCCCTAGTGAGCGCCTTCATTATCGCAATCAAGGC---------TGGCGCTCTGTTGAGACCACAGGTGTGGCTGAGGAGGAGGCTACCTCCGGTCTGGTAATGCTTTGCATTCATGGCTCTCCTGTTAACTCTTATACTAATACACCTTACACTGGTGCGTTGGGGCTCCTTGATTTTGCACTAGAGCTTGAATTCAGGAATTTGACACCCGGGAACACCAACACCCGTGTTTCCCGGTATACCAGCACAGCCCGTCATCGGTTGCGCCGCGGTGCTGATGGGACCGCTGAGCTTACTACCACAGCAGCCACACGATTTATGAAGGATCTGCATTTCACTGGCACTAATGGCGTTGGTGAGGTGGGTCGCGGTATCGCCCTGACACTGTTCAATCTTGCTGATACGCTTCTAGGTGGTTTACCGACAGAATTGATTTCGTCGGCTGGGGGTCAGTTGTTCTACTCCCGCCCTGTTGTCTCGGCCAATGGCGAGCCGACAGTGAAGTTATACACATCTGTGGAGAATGCGCAGCAAGACAAGGGCATTACCATCCCACACGATATAGATTTGGGTGACTCCCGTGTGGTTATTCAGGATTATGATAATCAGCACGAGCAAGACCGACCCACGCCGTCACCTGCCCCCTCACGCCCTTTCTCAGTCCTTCGCGCTAACGATGTTTTGTGGCTCTCCCTCACTGCCGCTGAGTACGATCAGGCTACGTATGGGTCGTCTACCAACCCTATGTATGTCTCTGATACAGTTACCTTTGTCAATGTGGCCACTGGTGCTCAGGCTGTTGCCCGCTCTCTTGATTGGTCTAAAGTTACTTTGGATGGTCGCCCCCTTACTACCATTCAGCAGTATTCTAAGACATTTTATGTTCTCCCGCTCCGCGGGAAGCTGTCCTTTTGGGAGGCTGGCACAACTAGGGCCGGCTACCCATATAACTATAACACCACTGCTAGTGATCAAATTCTGATTGAGAATGCGGCCGGCCATCGTGTCGCTATCTCCACCTACACTACCAGCCTGGGTGCCGGCCCTACCTCGATCTCCGCGGTGGGTGTATTAGCCCCACACTCGGCCCTTGCTGTTCTTGAGGACACTGTTGATTACCCTGCTCGTGCTCACACTTTTGATGATTTCTGCCCGGAGTGTCGTACCCTAGGTTTGCAGGGTTGTGCATTCCAGTCCACTATTGCTGAGCTTCAGCGCCTTAAAAYGGAGGTAGGCAAAACCCGGGAGTCT
>ADV71354
------------------------------------------ATGTGCCCTAGGGTTGTTCTGCTGCTGTTCTTCGTGTTTCTGCCTATGCTGCCCGCGCCACCGGCCGGCCAGCCGTCTGGCCGTCGTCGTGGGCGGCGCAGCGGCGGTGCCGGCGGTGGTTTCTGGGGTGACAGGGTTGATTCTCAGCCCTTCGCCCTCCCCTATATTCATCCAACCAACCCCTTCGCCGCCGATATCGTTTCACAATCCGGGGCTGGAACTCGCCCTCGGCAGCCGCCCCGCCCCCTTGGCTCCGCTTGGCGTGACCAGTCCCAGCGCCCCTCCGCTGCCCCCCGCCGTCGATCTGCCCCAGCTGGGGCTGCGCCGTTGACTGCTGTATCACCAGCCCCTGACACAGCCCCTGTACCTGATGTTGATTCACGTGGTGCTATTCTGCGTCGGCAGTATAATTTGTCCACGTCCCCGCTCACGTCATCTGTTGCTTCGGGTACCAATTTGGTTCTCTACGCTGCCCCGCTAAATCCCCTCTTGCCCCTCCAGGATGGCACCAACACCCATATCATGGCTACTGAGGCATCCAACTATGCTCAGTACCGGGTCGTTCGAGCTACGATCCGCTACCGCCCGCTGGTGCCGAATGCTGTTGGTGGTTATGCTATTTCTATTTCTTTTTGGCCTCAAACTACAACTACCCCTACTTCTGTTGATATGAATTCTATTACTTCCACTGATGTTAGGATTTTGGTCCAGCCCGGTATTGCCTCCGAGTTAGTCATCCCTAGTGAGCGCCTTCATTATCGCAATCAAGGC---------TGGCGCTCTGTTGAGACCACAGGTGTGGCTGAGGAGGAGGCTACCTCCGGTCTGGTAATGCTTTGCATTCATGGCTCTCCTGTTAACTCTTATACTAATACACCTTACACTGGTGCGTTGGGGCTCCTTGATTTTGCACTAGAGCTTGAATTCAGGAATTTGACACCCGGGAACACCAACACCCGTGTTTCCCGGTATACCAGCACAGCCCGTCATCGGTTGCGCCGCGGTGCTGATGGGACCGCTGAGCTTACTACCACAGCAGCCACACGATTTATGAAGGATCTGCATTTCACTGGCACTAATGGCGTTGGTGAGGTGGGTCGCGGTATCGCCCTGACACTGTTCAATCTTGCTGATACGCTTCTAGGTGGTTTACCGACAGAATTGATTTCGTCGGCTGGGGGTCAGTTGTTCTACTCCCGCCCTGTTGTCTCGGCCAATGGCGAGCCGACAGTGAAGTTATACACATCTGTGGAGAATGCGCAGCAAGACAAGGGCATTACCATCCCACACGATATAGATTTGGGTGACTCCCGTGTGGTTATTCAGGATTATGATAATCAGCACGAGCAAGACCGACCCACGCCGTCACCTGCCCCCTCACGCCCTTTCTCAGTCCTTCGCGCTAACGATGTTTTGTGGCTCTCCCTCACTGCCGCTGAGTACGATCAGGCTACGTATGGGTCGTCTACCAACCCTATGTATGTCTCTGATACAGTTACCTTTGTCAATGTGGCCACTGGTGCTCAGGCTGTTGCCCGCTCTCTTGATTGGTCTAAAGTTACTTTGGATGGTCGCCCCCTTACTACCATTCAGCAGTATTCTAAGACATTTTATGTTCTCCCGCTCCGCGGGAAGCTGTCCTTTTGGGAGGCTGGCACAACTAGGGCCGGCTACCCATATAACTATAACACCACTGCTAGTGATCAAATTCTGATTGAGAATGCGGCCGGCCATCGTGTCGCTATCTCCACCTACACTACCAGCCTGGGTGCCGGCCCTACCTCGATCTCCGCGGTGGGTGTATTAGCCCCACACTCGGCCCTTGCTGTTCTTGAGGACACTGTTGATTACCCTGCTCGTGCTCACACTTTTGATGATTTCTGCCCGGAGTGTCGTACCCTAGGTTTGCAGGGTTGTGCATTCCAGTCCACTATTGCTGAGCTTCAGCGCCTTAAAACGGAGGTAGGCAAAACCCGGGAGTCT
>AAC27936
------------------------------------------ATGGGCCCTCGGCCTATTTTGTTGCTGTTCCTCATGTTTCTGCCTATGCTGCTCGCGCCACCGCCCGGTCAGCCGTCTGGCCGCCGTCGTGGGCGGCGCAGCGGCGGTTCCGGCGGTGGTTTCTGGGGTGACCGGGTTGATTCTCAGCCCTTCGCAATCCCCTATATTCATCCAACCAACCCCTTCGCCCCGAATGTCACCGCTGCGGCCGGGGCTGGACCTCGTGTTCGCCAACCCGTCCGACCACTCGGCTCCGCTTGGCGCGACCAGGCCCAGCGCCCCGCCGCTGCCTCACGTCGTAGACCTACCACAGCTGGGGCCGCGCCGCTAACCGCGGTCGCTCCGGCCCATGACACCCCGCCAGTGCCTGATGTCGACTCCCGCGGCGCCATCTTGCGCCGGCAGTACAACCTATCAACATCTCCCCTTACCTCTTCCGTGGCCACCGGTACTAACCTGGTTCTTTATGCCGCCCCTCTTAGTCCGCTTTTACCCCTTCAGGACGGTACCAATACTCATATAATGGCCACGGAAGCTTCTAATTATGCCCAGTACCGGGTTGCCCGTGCCACGATCCGTTACCGCCCGCTGGTCCCCAACGCTGTCGGCGGTTACGCCATCTCCATCTCATTCTGGCCACAGACTACCCCCACCCCGACGTCCGTTGATATGAATTCAATAACCTCGACGGATGTTCGCATTTTAGTCCAGCCCGGCATAGCCTCTGAGCTTGTGATCCCAAGCGAGCGCCTACACTATCGTAACCAAGGT---------TGGCGCTCTGTCGAGACCTCCGGGGTGGCCGAGGAGGAGGCCACCTCCGGTCTTGTTATGCTTTGCATACATGGCTCACCCGTAAATTCCTATACTAATACACCCTATACCGGTGCCCTTGGGCTGCTGGACTTTGCCCTTGAGCTTGAGTTTCGCAACCTTACCCCCGGTAATACTAATACGCGGGTCTCCCGTTATTCCAGCACTGCTCGCCACCGCCTTCGTCGCGGTGCGGACGGGACTGCCGAGCTCACCACCACGGCTGCTACCCGCTTTATGAAGGACCTCTATTTTACTAGTACTAATGGTGTTGGTGAGATCGGCCGCGGGATAGCCCTCACCCTGTTCAACCTTGCTGACACTTTGCTTGGCGGCCTGCCGACAGAATTGATTTCGTCGGCTGGTGGCCAGCTGTTCTACTCCCGTCCCGTTGTCTCAGCCAATGGCGAGCCGACTGTTAAGCTGTATACATCTGTAGAGAATGCTCAGCAGGATAAGGGTATTGCAATCCCGAATGATATTGACCTCGGAGAATCTCGTGTGGTTATCCAGGATTATGATAACCAACATGAACAAGACCGGCCGACGCCTTCTCCAGCCCCGTCGCGCCCTTTCTCTGTTCTTCGAGCTAATGATGTGCTTTGGCTCTCTCTCACCGCTGCCGAGTATGACCAGTCCACCTATGGCTCTTCGACTGGCCCAGTTTATGTTTCTGACTCTGTGACCTTGGTTAATGTTGCCACCGGCGCGCAGGCCGTTGCCCGGTCGCTCGATTGGACCAAGGTCACACTTGACGGTCGCCCTCTCTCCACCATCCAGCAGTATTCGAAGATCTTCTTTGTCCTGCCGCTCCGCGGGAAGCTCTCTTTCTGGGAGGCAGGCACAACTAGGCCCGGGTACCCTTATAATTACAACACCACTGCAAGCGACCAACTGCTTGTCGAGAATGCCGCCGGGCACCGGGTTGCTATTTCCACTTACACCACTAGCCTGGGTGCTGGCCCCGTCTCTATTTCTGCGGTTGCCGTCTTAGGCCCCCACTCTGCGCTAGCATTGCTTGAGGATACTTTGGATTACCCTGCCCGCGCCCATACTTTTGATGACTTCTGCCCAGAGTGCCGCCCCCTTGGCCTCCAGGGCTGCGCTTTCCAGTCTACTGTCGCTGAGCTCCAGCGCCTTAAGATGAAGGTGGGTAAAACTCGGGAGTTA
>BAB96562
------------------------------------------ATGCGCCCTAGGGCTGTTCTGTTGTTGTTCCTCGTGCTTTTGCCTATGCTGCCCGCGCCACCGGCCGGTCAGCCGTCTGGCCGTCGCCGTGGGCGGCGCAGCGGCGGTGCCGGCGGTGGTTTCTGGGGTGACAGGGTTGATTCTCAGCCCTTCGCCCTCCCCTATATTCATCCAACCAACCCCTTCGCCGCCGATGTCGTTTCACAACCCGGGGCTGGAACTCGCCCTCGACAGCCGCCCCGCCCCCTTGGCTCCGCTTGGCGTGACCAGTCCCAGCGCCCCTCCGCTGCCCCCCGCCGTCGATCTGCCCCAGCTGGGGCTGCGCCGTTGACCGCTGTATCACCGGCTCCTGACACAGCCCCTGTGCCTGATGTTGATTCACGCGGTGCTATCCTGCGCCGGCAGTACAATCTGTCCACGTCCCCGCTCACGTCATCTGTCGCCTCGGGCACAAATCTGGTTCTCTATGCTGCCCCGCTTAATCCTCTCCTGCCCCTTCAGGATGGCACCAACACTCATATTATGGCCACTGAGGCATCCAATTATGCCCAGTATCGGGTTGTTCGAGCTACGATCCGTTATCGCCCGTTGGTGCCGAATGCAGTTGGCGGTTATGCTATTTCTATTTCTTTTTGGCCTCAAACCACAACTACTCCCACCTCTGTCGACATGAATTCTATCACTTCCACTGATGTTAGGATTTTGGTTCAGCCCGGCATTGCCTCCGAGTTAGTCATCCCTAGTGAGCGCCTCCACTACCGCAATCAAGGC---------TGGCGCTCTGTTGAGACCACGGGTGTGGCCGAGGAGGAGGCTACTTCCGGTCTGGTAATGCTTTGTATTCATGGCTCTCCTGTTAATTCCTACACTAATACACCTTATACTGGTGCACTGGGGCTCCTTGATTTTGCATTAGAGCTTGAATTTAGAAATCTGACACCCGGGAACACAAACACCCGTGTTTCCCGGTATACCAGCACAGCCCGTCACCGGCTGCGCCGCGGTGCTGATGGGACTGCTGAGCTTACCACCACAGCAGCCACACGTTTCATGAAGGATTTACATTTTACTGGCACGAATGGTGTTGGTGAGGTGGGTCGTGGCATCGCTCTGACATTGTTTAATCTCGCTGACACGCTTCTCGGTGGTTTACCGACAGAATTGATTTCGTCGGCCGGGGGTCAACTGTTTTACTCCCGCCCTGTTGTCTCGGCCAATGGCGAGCCAACAGTAAAGTTATACACATCTGTTGAGAATGCGCAGCAAGATAAGGGCATTACCATCCCACACGATATAGATCTGGGTGACTCCCGTGTGGTTATTCAGGATTATGATAACCAGCACGAGCAAGATCGGCCTACTCCGTCACCTGCCCCCTCCCGCCCTTTCTCAGTTCTTCGTGCTAATGATGTTCTGTGGCTCTCCCTCACCGCCGCTGAGTATGACCAGACTACGTATGGGTCGTCCACCAACCCTATGTATGTCTCCGACACAGTCACGCTCGTTAATGTGGCCACTGGAGCCCAGGCTGTGGCCCGCTCTCTTGATTGGTCTAAAGTTACCTTGGATGGCCGCCCCCTTACTACCATTCAGCAGTATTCTAAGACATTCTATGTCCTTCCGCTCCGCGGGAAGCTGTCTTTCTGGGAGGCTGGTACGACTAAGGCCGGTTACCCGTATAATTATAATACTACTGCTAGTGATCAGATCTTGATTGAGAACGCGGCCGGCCACCGTGTCGCTATTTCTACCTATACTACTAGCTTGGGTGCCGGCCCTACCTCGATCTCTGCGGTCGGTGTACTAGCTCCACATTCGGCCCTCGCCGTTCTAGAGGACACCGTTGATTACCCCGCCCGCGCTCACACTTTTGATGATTTCTGCCCGGAGTGCCGTACCCTCGGTTTGCAGGGTTGTGCATTCCAGTCTACTATCGCTGAGCTTCAGCGTCTTAAAATGAAGGTAGGTAAAACCCGGGAGTCT
>BAC75631
ATGAATAACATGTTCTTTTGCTCTGTGCATGGAGATGCCACCATGCGCTCTCGGGCTCTTCTGTTTCTGCTCTTCGTGCTTCTGCCTATGCTGCCCGCGCCACCGGCCGGTCAGCCGTCTGGCCGTCGCCGCGGGCGGCGCAGCGGCGGTGCCGGCGGTGGTTTCTGGGGTGACCGGGTTGATTCTCAGCCCTTCGCCCTCCCCTATATTCATCCAACCAACCCCTTCGCATCTGACATACCAACCGCAGCCGGGTCTGGAGCTCGCCCTCGGCAGCCGGCCCGTCCACTCGGCTCCGCTTGGCGTGACCAGTCCCAGCGCCCCGCCGCTTCCGCCCGCCGTCGATCTGCCCCAGCTGGGGCTTCGCCGCTGACTGCTGTGGCCCCGGCCCCTGATACCGCCCCTGTGCCCGACGTTGACTCCCGCGGCGCTATACTACGCCGCCAGTATAATCTATCAACATCCCCGCTTACGTCTACCATCGCTACTGGCACCAATCTTGTTTTATATGCTGCTCCCCTGAGCCCTCTGCTTCCGCTTCAAGATGGGACTAACACTCATATTATGGCCACTGAAGCATCAAATTACGCCCAGTACCGCGTTGTCCGTGCCACCATCCGGTATCGCCCACTTGTGCCGAACGCTGTTGGCGGGTACGCTATATCTATTTCTTTCTGGCCCCAGACTACAACTACCCCGACATCTGTCGATATGAATTCTATTACCTCTACTGATGTTCGGATTCTTGTTCAGCCTGGTATCGCCTCCGAGCTTGTGATTCCCAGTGAGCGCCTGCACTACCGCAATCAGGGC---------TGGCGCTCGGTTGAGACCTCTGGTGTCGCGGAGGAGGAGGCGACCTCCGGCCTTGTTATGCTCTGCATCCATGGATCACCTGTGAACTCTTACACTAATACACCTTATACTGGTGCTCTTGGCTTGCTCGATTTCGCACTTGAACTTGAGTTCCGCAATTTGACACCCGGTAACACGAATACGCGCGTTTCCCGTTATTCGAGTAGCGCGCGCCACAAGCTACGTCGTGGGCCCGACGGTACTGCTGAGCTAACCACCACTGCTGCTACACGGTTTATGAAAGATCTTCACTTCACAGGGACCAATGGTGTTGGTGAGGTCGGTCGCGGTATAGCGCTAACTCTGTTTAATCTTGCTGACACGCTTCTCGGCGGGCTCCCGACAGAATTGATTTCGTCGGCTGGTGGCCAGCTATTTTACTCTCGCCCCGTCGTCTCAGCCAATGGCGAGCCGACAGTGAAGCTTTACACTTCAGTCGAGAACGCCCAGCAGGATAAGGGTATAGCTATTCCACATGATATCGACCTTGGTGAGTCTCGAGTTGTTATCCAGGATTACGATAACCAGCATGAGCAGGACCGTCCCACCCCGTCTCCAGCCCCTTCCCGCCCTTTTTCTGTCCTCCGCGCTAATGATGTGCTTTGGCTTTCACTTACAGCTGCTGAGTATGATCAGACTACTTATGGTTCTTCCACTAATCCTATGTATGTCTCTGATACTGTGACATTTGTCAATGTGGCGACTGGTGCTCAGGGGGTCTCTCGCTCTCTGGACTGGTCTAAAGTCACCCTTGATGGGCGTCCACTTACTACTATCCAGCAGTACTCTAAGACCTTCTTTGTTCTGCCCCTCCGTGGCAAGCTCTCTTTCTGGGAGGCTGGCACCACTAAGGCCGGCTACCCTTATAATTATAATACCACTGCCAGTGACCAGATCTTGATTGAAAATGCAGCCGGTCACCGTGTTTGTATCTCAACCTACACTACTAATCTTGGCTCTGGCCCTGTTTCTATTTCTTCTGTCGGTGTCCTTGCACCTCATTCTGCGCTGGCCGCTTTAGAGGACACTGTTGATTACCCTGCTCGCGCCCACACCTTTGATGATTTCTGCCCTGAGTGCCGTACACTCGGCCTTCAGGGCTGTGCTTTTCAGTCAACTGTTGCTGAGCTGCAGCGCCTTAAAATGAAGGTGGGTAAAACCCGGGAGTAT
>ACZ67488
ATGAATAACATGTTCTTTTGCTCTGTGCATGGAGATGCCACCATGCGCTCTCGGGCTCTTCTGTTTCTGCTCCTCGTGCTTTTGCCTATGCTGCCCGCGCCACCGGCCGGTCAGCCGTCTGGCCGTCGCCGCGGGCGGCGCAGCGGCGGTGCCGACGGTGGTTTCTGGGGTGACCGGGTTGATTCTCAGCCCTTCGCCCTCCCCTATATTCATCCAACCAACCCCTTCGCATCTGACATATCAACCGCCGCCGGGGCTGGAGCTCGCCCTCGGCAGCCGCCCCGCCCACTCGGTTCCGCTTGGCGCGACCAATCCCAGCGCCCCGCCGCTTCCTCCCGCCGTCGATCTGCCCCAGCTGGGGCTTCGCCGCTAACGGCCGTGGCTCCGGCCCCTGACACCGCTCCAGTTCCTGATATTGACTCTCGTGGCGCCATATTACGTCGCCAGTATAATTTATCAACATCTCCGCTTACGTCCACTATTGCTACTGGTACTAATCTTGTTCTGTATGCCGCCCCGCTGAGCCCCTTGCTCCCGCTTCAGGATGGAACTAACACTCATATTATGGCCACTGAGGCTTCAAATTATGCCCAGTACCGCGTTGTCCGTGCTACCATCCGGTACCGCCCCTTGGTGCCGAATGCAGTTGGCGGGTACGCTATTTCTATCTCTTTTTGGCCCCAGACAACAACTACTCCGACATCTGTTGACATGAACTCTATCACCTCCACAGATGTTCGAATTCTTGTCCAACCCGGTATCGCCTCTGAACTCGTGATTCCTAGTGAGCGCCTGCACTATCGTAATCAGGGC---------TGGCGTTCGGTTGAGACCTCTGGTGTCGCGGAGGAGGAGGCAACCTCTGGCCTTGTCATGCTTTGCATTCACGGATCACCTGTGAACTCCTATACCAATACGCCTTACACTGGTGCACTTGGCTTGCTTGACTTCGCGCTCGAGCTCGAGTTTCGTAATCTAACGCCTGGCAACACGAATACTCGTGTCTCCCGTTATTCGAGCAGTGCGCGCCACAAGCTACGCCGAGGGCCTGATGGCACTGCTGAATTAACCACCACTGCAGCTACCCGCTTTATGAAAGATCTTCACTTCACAGGGACTAATGGTGTTGGTGAGGTTGGCCGTGGCATAGCGTTAACCCTGTTTAACCTTGCTGATACGCTTCTCGGTGGGCTACCGACAGAATTGATTTCGTCGGCTGGTGGACAATTGTTCTATTCTCGCCCCGTCGTCTCAGCCAATGGCGAGCCGACAGTGAAACTTTACACCTCAGTCGAGAATGCCCAGCAGGACAAGGGTATAGCTATCCCCCACGATATTGATCTTGGTGAGTCCCGAGTTGTCATCCAGGACTATGATAACCAACACGAGCAGGACCGCCCCACCCCCTCTCCGGCCCCTTCTCGCCCCTTCTCTGTCCTCCGTGCTAATGACGTGCTCTGGCTATCTCTTACAGCTGCTGAGTATGACCAGACCACCTATGGCTTTTCTACCAATCCTATGTATGTCTCTGACACCGTGACATTTGTTAATGTAGCTACTGGTGCCCAGGGAGTTTCCCGCTCTCTCGACTGGTCTAAGGTCACCCTTGACGGGCGCCCACTTACTACTATCCAGCAGTATTCTAAAACATTCTATGTCTTACCTCTTCGTGGTAAGCTTTCCTTCTGGGAGGCTGGCACCACCAAGGCTGGCTACCCTTATAATTATAATACTACTGCTAGTGACCAGATTTTAATTGAGAATGCGCCTGGTCACCGTGTCTGCATTTCAACTTATACTACTAATCTTGGCTCCGGCCCTGTCTCTATTTCTGCTGTCGGTGTCCTCGCACCCCACTCTGCGCTGGCCGCTTTGGAGGATACCGTTGACTATCCCGCTCGTGCTCATACTTTTGATGATTTCTGCCCTGAGTGCCGTACACTCGGTCTTCAGGGCTGTGCATTTCAGTCAACTGTTGCTGAGCTGCAGCGTCTTAAAATGAAGATGGGTAAAACTCGGGAGTAT
>BAD95598
ATGAATAACATGTTCTTTTGCTCTGTGCATGGAGATGCCACCATGCGCTCTCGGGCTCTTCTGTTTCTGCTCTTCGTGCTTCTGCCTATGCTGCCCGCGCCACCGGCCGGTCAGCCGTCTGGCCGTCGCCGCGGGCGGCGCAGCGGCGGTGCCGGCGGTGGTTTCTGGGGTGACCGGGTTGATTCTCAGCCCTTCGCCCTCCCCTATATTCATCCAACCAACCCCTTCGCATCTGACATACCAACCGCAGCCGGGTCTGGAGCTCGCCCTCGGCAGCCGGCCCGTCCACTCGGCTCCGCTTGGCGTGACCAGTCCCAGCGCCCCGCCGCTCCCGCCCGCCGTCGATCTGCCCCAGCTGGGGCTTCGCCGCTGACTGCTGTGGCCCCGGCCCCTGATACCGCCCCTGTGCCCGACGTTGACTCCCGCGGCGCTATACTACGCCGCCAGTATAATCTATCAACATCCCCGCTTACGTCTACCATCGCTACTGGCACCAATCTTGTTTTATATGCTGCTCCCCTGAGCCCTCTGCTTCCGCTTCAAGATGGGACTAACACTCATATTATGGCCACTGAAGCATCAAATTACGCCCAGTACCGCGTTGTCCGTGCCACCATCCGGTATCGCCCACTTGTGCCGAATGCTGTTGGCGGGTACGCTATATCTATTTCTTTCTGGCCCCAGACTACAACTACCCCAACATCTGTCGATATGAATTCTATTACCTCTACTGATGTTCGGATTCTTGTTCAGCCTGGTATCGCCTCCGAGCTTGTGATTCCCAGTGAGCGCCTGCACTACCGCAATCAGGGT---------TGGCGCTCGGTTGAGACCTCTGGTGTCGCGGAGGAGGAGGCGACCTCCGGCCTTGTTATGCTCTGCATCCATGGATCACCTGTGAACTCTTACACTAATACACCTTATACTGGTGCTCTTGGCTTACTCGATTTCGCACTTGAACTTGAGTTCCGTAATTTGACACCCGGTAACACGAATACGCGCGTTTCCCGTTATTCGAGTAGCGCGCGCCACAAGCTACGTCGTGGGCCCGACGGTACTGCTGAGCTAACCACCACTGCTGCTACACGGTTTATGAAAGATCTTCACTTCACAGGGACCAATGGTGTTGGTGAGGTCGGTCGCGGTATAGCGCTAACTCTGTTTAATCTTGCTGACACGCTTCTCGGCGGGCTCCCGACAGAATTGATTTCGTCGGCTGGTGGCCAGCTATTTTACTCTCGCCCCGTCGTCTCAGCCAATGGCGAGCCGACAGTGAAGCTTTACACTTCAGTCGAGAACGCCCAGCAGGATAAGGGTATAGCTATTCCACATGATATCGACCTTGGTGAGTCTCGAGTTGTCATCCAGGATTACGATAACCAGCACGAGCAGGACCGTCCCACCCCGTCTCCAGCCCCTTCCCGCCCTTTTTCTGTCCTCCGCGCTAATGATGTGCTTTGGCTCTCACTTACAGCTGCTGAGTATGATCAGACTACTTATGGTTCTTCCACTAATCCTATGTATGTTTCTGATACTGTGACATTTGTCAATGTGGCGACTGGTGCTCAGGGGGTCTCTCGCTCTCTGGACTGGTCTAAAGTCACCCTTGATGGGCGTCCACTTATTACTATCCAGCAGTACTCTAAGACCTTCTTTGTTCTGCCCCTCCGTGGCAAGCTCTCTTTCTGGGAGGCTGGCACCACTAAGGCCGGCTACCCTTATAATTATAATACCACTGCCAGTGACCAGATCTTGATTGAAAATGCAGCCGGTCACCGTGTTTGTATCTCAACCTACACTACTAATCTTGGCTCTGGCCCTGTTTCTATTTCTTCTGTCGGTGTCCTTGCACCTCATTCTGCGCTGGCCGCTTTAGAGGACACTGTTGATTATCCTGCTCGCGCCCACACCTTTGATGATTTCTGCCCTGAGTGCCGTACGCTCGGCCTTCAGGGCTGTGCTTTTCAATCAACTGTTGCTGAGCTGCAGCGTCTTAAAATGAAGGTGGGTAAAACCCGGGAGTAT
>ADG36437
------------------------------------------ATGCGCCCTGGGGCTATTTTGCTGCTGTTCGTCGTGTGTTTGCCTATGCTGCCCGCGCCACCGGCCGGTCAGCCGGCTAGCCGCCGTCGTGGGCGGCGCGGCAGCGGTCCCGGCAGTGGTTTCTGGGGTGACAGGGTTGATTCTCAGCCCTTCGCCCTCCCCTATTTTCATCCAACCAACCCCTTCGCCGCTGACGTCGACTCACATTCCGGGTCTGGAGCCCGACCCCGGCAACCAGCCCGCCCCCTTGGCACCTCTTGGCGTGACCTGTCCCAGCGCCCCCCCGCTGCCTCGCGCCGTCGATCTACCCCAGCTGGGGCTGCGCCGTTGACCGCTGTTTCACCTGCACCTGATACGGCGCCTGTCCCAGATGTTGATTCGCGCGGGGCTATCCTGCGCCGTCAGTATAATCTCTCTACTTCACCTTTAACTTCGACTGTTGCCTCAGGCACTAACCTTGTTCTATATGCTGCACCGCTTAACCCCCTCCTGCCTCTTCAGGATGGCACCAACACACACATCATGGCGACTGAGGCGTCTAATTATGCCCAGTACCGGGTTGTTCGAGCGACAATCCGTTATCGCCCTTTGGTGCCCAATGCAGTCGGTGGCTATGCAATTTCTATCTCTTTCTGGCCCCAGACCACTACAACCCCTACCTCCGTTGATATGAATTCCATCACCTCAACTGATGTCAGGATTCTTGTTCAACCTGGTCTGGCTTCCGAACTTGTTATACCGAGTGAGCGTCTCCACTATCGTAACCAAGGG---------TGGCGTTCTGTCGAGACCTCCGGTGTGGCTGAGGAGGAGGCCACCTCCGGGCTTGTTATGCTCTGTATCCATGGCTCCCCTGTAAATTCATATACCAACACCCCTTACACAGGTGCTTTGGGGCTTCTTGATTTTGCGCTTGAGATTGAGTTCCGGAATCTGACTCCGGGGAACACCAATACACGTGTCTCCCGGTATACCAGTACCGCTCGCCATCGTTTGCGCCGTGGCGCCGATGGGACCGCCGAACTCACAACTACGGCGGCAACACGGTTTATGAAAGATCTTCATTTCACCGGGATGAATGGGGTCGGTGAGATCGGTCGTGGCATAGCCCCGACGTTGTTTAACTTAGCTGATACACTTCTCGGTGGTCTGCCGACAGAATTAATTTCGTCGGCCGGGGGTCAGATATTCTACTCCCGCCCCGTCGTCTCAGCCAATGGCGAGCCGACTGTTAAGTTGTACACATCAGTTGAGAACGCACAGCAAGACAAGGGGATCGCGATACCTCATGACATTGATCTTGGCGATTCCCGCGTTGTTATTCAGGACTATGACAATCAACACGAGCAGGACCGGCCTACACCGTCACCAGCCCCCTCTCGCCCTTTCTCCGTTCTACGTGCTAATGATGTGCTGTGGCTTTCGCTAACTGCTGCAGAGTATGACCAAACTACATATGGCTCGTCAACTAACCCTATGTATGTTTCAAACACTGTCACATTTGTCAATGTCGCAACAGGTGCCCAGGCTGTCGCCCGTTCTCTTGATTGGTCTAAGGTCACTCTGGACGGGCGACCACTTACCACCATACAGCAGCACTTTAAAACGTTTTATGTTCTCCCCTTGCGCGGTAAGCTCTCCTTTTGGGAGGCCGGTACTACCAAGGCAGGTTACCCCTATAATTACAACACTACCGCCAGCGATCAGATCTTGATTGAGAATGCAGCTGATCACCGTGTTGCTGTTTCCACCTACACTACGAGTTTGGGCGCTGGCCCTGTGTCCTTCTCTGCAGTTGGTGTGCTTGCCCCGCATTCAGTTCTAGCTGTCCTTGAGGATACTATTGATTACCCCGCTCGTGCTCACACTTTTGATGACTTTTGCCCCGAATGCCGTATTCTTGGCCTGCAGGGCTGTGCTTTTCAGTCTACTGTTGCTGAGCTTCAACGCCTTAAGATGAAGGTGGGTAAAACCCGGGAGTCT
>BAE02701
ATGAATAACATGTTCTTTTGCTCTTTGCATGGCGATGCCACCATGCGCTCTCGGGCTCTTCTGTTTTTGCTCCTCCTGCTTTTGCCTATGCTGCCCGCGCCACCGGCCGGTCAGCCGTCTGGCCGTCGTCGTGGGCGGCGCGGCGGCGGTGCCGGCAGTGGTTTCTGGGGTGACCGGGTTGATTCTCAGCCCTTCGCCCTCCCCTATATTCATCCAACCAACCCCTTCGCATCTGACATTCCAGCAGCCGCCGGGGCTGGAGCTCGCCCTCGACAACCGGCCCGCCCACTCGGCTCCGCTTGGCGTGACCAGTCCCAGCGCCCCGCCGCTCCCGCCCGTCGTCGATCTGCCCCAGCCGGGGCTTCGCCGCTGACGGCTGTGGCTCCGGCCCCTGATACTGCCCCGGTCCCTGATGTTGACTCGCGTGGTGCGATATTGCGCCGTCAGTATAACCTGTCCACGTCTCCACTCACATCCACCATCGCTACCGGGACCAATCTTGTGCTATATGCTGCCCCGCTTAGCCCTCTACTCCCACTTCAGGATGGCACCAATACTCATATTATGGCTACTGAGGCTTCAAATTATGCCCAGTATCGTGTTGTCCGCGCCACCATTCGGTATCGCCCCCTGGTGCCGAATGCTGTCGGTGGGTATGCTATATCTATCTCTTTCTGGCCCCAAACAACCACCACCCCGACGTCTGTGGATATGAATTCCATCACCTCTACCGATGTCCGTATCCTTGTTCAACCCGGTATAGCCTCCGAGTTAGTGATTCCCAGTGAGCGCCTGCACTATCGAAATCAAGGT---------TGGCGCTCAGTTGAGACCTCTGGCGTTGCTGAGGAGGAGGCTACTTCCGGTCTTGTTATGCTCTGTATTCATGGGTCACCTGTGAACTCCTATACTAATACACCTTACACTGGTGCTCTTGGCCTGCTCGATTTTGCACTTGAGCTTGAGTTTCGTAACTTGACACCTGGTAATACAAACACGCGCGTTTCTCGTTATTCGAGCAGTGCGCGCCACAAACTGCGCCGAGGGGCCGACGGCACTGCTGAGCTAACTACTACTGCTGCTACACGGTTTATGAAGGATCTTCATTTTACAGGGACTAATGGTGTTGGTGAGGTTGGCCGTGGGATAGCGCTTACCTTGTTTAATCTTGCTGACACACTTCTCGGCGGGCTTCCGACAGAATTGATTTCGTCGGCTGGTGGCCAACTGTTTTATTCCCGCCCCGTCGTCTCAGCCAATGGCGAGCCGACAGTGAAACTTTACACCTCAGTCGAGAATGCTCAGCAGGACAAAGGGATTGCCATCCCACATGATATTGATCTCGGTGAGTCCCGAGTTGTTATCCAGGACTATGACAATCAACATGAGCAAGACCGCCCTACCCCCTCTCCTGCACCCTCTCGCCCCTTTTCTGTGCTTCGTGCTAATGATGTACTTTGGCTTTCACTTACTGCCGCCGAGTATGATCAGACTACCTACGGCTCTTCTACCAATCCCATGTATGTTTCTGATACTGTGACGTTCGTCAATGTGGCTACCGGCGCCCAGGGGGTTTCGCGTTCCCTGGACTGGTCTAAGGTCACTCTTGATGGGCGCCCACTGACTACTATCCAGCAGTATTCCAAGACTTTCTATGTTCTGCCTCTTCGTGGTAAGCTTTCTTTTTGGGAGGCGGGCACTACTAAAGCCGGTTATCCTTACAATTATAATACTACTGCTAGTGACCAGATCCTGATTGAGAATGCAGCTGGCCACCGGGTTTGCATCTCTACTTATACCACTAATTTAGGTTCTGGGCCTGTTTCTATTTCTGCTGTTGGTGTCCTCGCACCTCATTCTGCGTTGGCTGTTTTAGAGGACACTGTTGATTATCCCGCTCGTGCTCATACTTTTGATGATTTCTGCCCTGAGTGCCGTGCGCTTGGTCTTCAGGGTTGTGCTTTTCAGTCAACTGTTGCTGAGTTGCAGCGTCTTAAAATGAAGGTGGGTAAAACCCGGGAGTAT
>BAE02704
ATGAATAACATGTTCTTTTGCTCTCTGCATGGCGATGCCACCATGCGCTCTCGGGCTCTTCTGTTTTTGCTCCTCCTGCTTCTGCCTATGCTGCCCGCGCCACCGGCCGGTCAGCCGTCTGGCCGTCGTCGTGGGCGGCGCAGCGGCGGTGCCGGCAGTGGTTTCTGGGGTGACCGGGTTGATTCTCAGCCCTTCGCCCTCCCCTATATTCATCCAACCAACCCCTTCGCATCTGACATTCCAGCCGCCGCCGGGACTGGAGCTCGCCCTCGACAACCAACCCGCCCACTCGGTTCCGCTTGGCGCGACCAATCCCAGCGCCCCGCCGCTCCCGCCCGTCGTCGATCTACCCCAGCTGGGGCTTCGCCGTTGACGGCTGTAGCTCCGGCCCCCGATACTGCCCCGGTCCCTGATGTTGATTCGCGTGGCGCTATACTGCGCCGTCAGTATAATTTGTCCACGTCTCCACTTACATCTACTATTGCTACTGGGACTAACCTTGTGCTATATGCTGCCCCGCTTAGCCCTCTACTTCCACTTCAGGACGGCACTAACACTCATATTATGGCTACTGAAGCCTCTAATTATGCCCAGTACCGTGTTGTCCGTGCCACCATTCGGTATCGCCCTTTGGTGCCGAATGCTGTCGGTGGGTATGCTATATCTATTTCTTTTTGGCCCCAGACAACTACCACCCCGACGTCTGTGGATATGAACTCCATCACTTCCACTGATGTCCGCATCCTTGTTCAACCCGGTATAGCCTCCGAGTTGGTGATTCCCAGTGAGCGCCTGCACTATCGCAACCAGGGC---------TGGCGTTCAGTTGAGACCTCTGGCGTTGCTGAGGAGGAAGCTACTTCCGGTCTTGTTATGCTCTGTATTCACGGGTCACCTGTGAATTCCTACACCAACACACCCTACACCGGTGCTCTTGGCCTACTCGATTTTGCGCTTGAACTTGAGTTTCGTAATTTGACACCTGGTAATACGAATACGCGCGTCTCTCGTTATTCGAGTAGTGCGCGCCATAAACTGCGCCGAGGGGCCGACGGCACTGCTGAGTTAACCACTACTGCTGCTACACGGTTTATGAAGGACCTTCATTTTACAGGGACTAATGGCGTTGGTGAGGTTGGCCGTGGGATAGCACTTACTTTGTTTAACCTTGCTGACACACTTCTCGGCGGGCTTCCGACAGAATTGATTTCGTCGGCTGGTGGCCAGCTATTTTATTCCCGCCCCGTCGTCTCAGCCAATGGCGAGCCGACAGTGAAACTTTACACCTCAGTCGAGAATGCCCAGCAGGATAAGGGGATTGCTATCCCACATGATATTGATCTTGGTGAGTCCCGAGTTGTTATCCAGGATTATGACAATCAACAYGAGCAAGACCGCCCCACTCCCTCTCCTGCTCCTTCCCGTCCTTTCTCTGTACTTCGTGCTAATGATGTGCTTTGGCTTTCACTTACGGCTGCTGAGTATGACCAGACTACCTATGGTTCTTCCACCAACCCTATGTACGTTTCTGATACTGTAACGTTCGTCAATGTGGCTACCGGTGCCCAGGGGGTTTCGCGTTCCTTGGACTGGTCTAAGGTTACTCTTGATGGGCGTCCACTAACTACTATTCAGCAGTATTCCAAGACTTTCTATGTTCTGCCTCTTCGTGGTAAGCTTTCTTTTTGGGAGGCCGGTACTACTAAAGCCGGCTATCCTTATAATTATAATACTACTGCTAGTGATCAGATCTTGATTGAGAATGCAGCTGGCCATCGGGTTTGCATTTCTACTTATACAACTAATTTGGGCTCTGGGCCTGTTTCTATCTCTGCTGTCGGAGTCCTCGCACCTCATTCTGCATTGGCTGCTTTAGAGGACACCGTTGATTATCCTGCCCGCGCTCATACTTTTGATGACTTCTGCCCTGAGTGTCGTGCGCTCGGCCTTCAGGGCTGTGCCTTCCAGTCAACTGTTGCTGAGTTGCAGCGTCTTAAAATGAAGGTGGGTAAAACCCGGGAGTAT
>AFH35004
------------------------------------------ATGCGCCCTAGGGCTGTTCTGTTGCTGTTCTTCGTGCTTCTGCCTATGCTGCCCGCGCCACCGGCCGGCCAGCCGTCTGGCCGTCGTCGTGGGCGGCGCAGCGGCGGTGCCGGCAGTGGTTTCTGGGGTGACAGGGTTGATTCTCAGCCCTTCGCCCTCCCCTATATTCATCCAACCAACCCCTTTGCCTCCGACGTCGTATCACAATCCGGGGCTGGAACTCGCCCTAGACAGCCGGCCCGCCCCCTCGGCTCCTCTTGGCGTGACCAGTCCCAGCGCCCCTCCGCTGCCCCCCGCCGTCGATCTACCCCAACTGGGGCTGCGCCGTTAACTGCTGTCTCACCAGCGCCTGATACGGCCCCAGTCCCTGATGTTGACTCTCGTGGCGCTATCTTGCGCCGTCAGTATAATCTGTCCACCTCCCCTTTAACTTCATCTGTTGCCTCTGGAACTAATCTTGTCTTGTATGCTGCCCCGCTTAACCCTCTCCTGCCTCTTCAGGACGGCACCAATACTCACATCATGGCGACTGAGGCGTCTAATTACGCTCAGTACCGGGTTGTTCGGGCTACAATCCGCTATCGCCCCTTGGTGCCGAATGCCGTCGGTGGTTATGCAATTTCTATTTCTTTCTGGCCTCAGACTACAACTACACCCACCTCTGTTGACATGAATTCCATTACTTCTACTGATGTTAGGATTTTAGTCCAGCCTGGCATAGCCTCTGAGTTGGTCATCCCGAGTGAGCGCCTTCACTATCGTAATCAAGGC---------TGGCGCTCTGTTGAGACATCGGGTGTGGCCGAGGAGGAGGCGACATCAGGCTTGGTCATGCTTTGTATTCATGGCTCCCCTGTTAATTCTTATACCAACACGCCCTACACTGGGGCACTGGGGCTCCTTGATTTCGCACTCGAGCTTGAATTTAGAAATTTGACCCCTGGGAACACTAACACCCGTGTGTCCCGTTACACTAGTACAGCCCGGCACCGCCTACGCCGTGGTGCCGATGGGACAGCTGAGCTTACAACCACTGCGGCCACACGTTTTATGAAGGACTTGCATTTCACCGGGACAAATGGTGTTGGTGAGGTGGGTCGTGGTATAGCCCTAACGCTATTTAATCTTGCTGATACACTTCTCGGTGGGCTGCCGACAGAATTGATTTCGTCGGCTGGAGGTCAACTGTTTTACTCCCGCCCGGTTGTCTCAGCCAATGGCGAGCCAACTGTTAAGTTATACACCTCTGTCGAGAATGCACAGCAGGATAAGGGTATTGCTATACCACACGATATAGACCTAGGGGATTCCCGTGTGGTTGTACAAGATTATGACAACCAACATGAACAGGACCGGCCTACCCCGTCGCCGGCCCCATCCCGTCCCTTCTCAGTCCTTCGAGCCAATGATGTCTTGTGGCTCTCTTTGACTGCAGCTGAATATGACCAGACTACTTATGGCTCGTCGACCAATCCTATGTATGTTTCAGACACTGTCACACTTGTTAATGTGGCGACAGGCGCCCAGGCTGTTGCCCGATCCCTTGATTGGTCCAAGGTTACTTTGGACGGCCGGCCACTTACTACCATCCAGCAGTACTCCAAGACATTTTATGTGCTGCCGCTTCGTGGCAAGCTTTCCTTCTGGGAAGCTGGCACGACTAAGGCTGGCTATCCTTACAATTACAACACTACTGCTAGTGACCAGATTCTGATTGAGAATGCAGCCGGCCATCGTGTTGCTATATCTACTTACACTACTAGTCTTGGCGCCGGCCCTGTGTCTGTTTCTGCGGTCGGCGTTCTTGCCCCGCACTCTGCTCTAGCTGTGCTTGAAGATACTATTGATTATCCTGCCCGTGCCCATACTTTTGATGATTTTTGCCCTGAGTGCCGCAATCTCGGCCTACAGGGCTGTGCTTTCCAGTCTACTATTGCTGAGCTTCAGCGCCTTAAAATGAAGGTAGGTAAGACCCGGGAGTCT
>ABK80469
ATGAATAACATGTTCTTTTGCTCTCTGCATGGCGATGCCACCATGCGCTCTCGGGCTCTTTTGTTTTTGCTCCTCCTGCTTTTGCCTATGCTGCCCGCGCCACCGGCCGGTCAGCCGTCTGGCCGTCGTCGTGGGCGGCGCAGCGGCGGTGCCGGCAGTGGTTTCTGGGGTGACCGGGTTGATTCTCAGCCCTTCGCCCTCCCCTATATTCATCCAACCAACCCCTTCGCATCTGACATTCCAGCCGCCGCCGGGGCTGGAGCTCGTCCTCGACAACCAGCCCGTCCACTCGGCTCCGCTTGGCGCGACCAATCCCAGCGCCCCGCCGCTCCCACCCGTCGTCGATCTACCCCAGCTGGGGCTTCGCCGCTGACGGCTGTAGCTCCGGCCCCCGATACTGCCCCGGTCCCTGATGTTGATTCACGTGGCGCTATACTGCGCCGTCAGTATAATTTGTCCACGTCTCCACTTACATCTACTATTGCTACTGGAACTAACCTTGTGCTTTATGCTGCCCCGCTTAGCCCTCTACTTCCACTTCAGGATGGCACCAACACTCATATTATGGCTACTGAAGCTTCAAATTATGCCCAGTATCGTGTTGTCCGTGCCACCATTCGGTATCGCCCTTTGGTGCCGAATGCTGTCGGTGGGTATGCTATATCCATCTCTTTTTGGCCTCAAACAACCACCACCCCGACGTCCGTGGATATGAACTCCATCACTTCCACTGATGTCCGCATCCTTGTCCAACCCGGTATAGCTTCCGAGTTGGTGATCCCCAGTGAGCGCCTGCACTATCGAAACCAGGGC---------TGGCGCTCAGTTGAGACCTCTGGCGTCGCTGAGGAGGAAGCTACTTCCGGTCTTGTTATGCTTTGTATCCATGGCTCACCTGTGAATTCTTATACCAATACACCCTATACCGGTGCTCTTGGCCTGCTCGATTTTGCGCTTGAGCTCGAGTTTCGTAATTTGACACCTGGTAATACGAATACGCGCGTCTCTCGTTATTCGAGCAGTGCGCGCCACAAACTGCGCCGAGGGGCTGACGGCACTGCTGAGTTAACTACTACCGCTGCTACACGGTTTATGAAGGACCTTCACTTTACAGGGACTAATGGCGTTGGTGAGGTTGGTCGTGGGATAGCACTTACCTTGTTCAACCTTGCTGACACACTTCTCGGCGGGCTTCCCACAGAATTGATTTCGTCGGCTGGTGGCCAGCTATTTTATTCCCGCCCCGTCGTCTCAGCCAATGGCGAGCCGACAGTGAAACTCTACACCTCAGTCGAGAATGCTCAGCAGGATAAGGGGATTGCTATCCCACATGATATTGATCTTGGCGAGTCCCGAGTTGTTATCCAGGACTATGATAATCAACATGAGCAAGACCGTCCCACTCCCTCTCCTGCTCCCTCTCGTCCTTTTTCTGTGCTTCGTGCTAATGATGTGCTTTGGCTTTCACTTACGGCTGCTGAATATGACCAGACTACTTATGGCTCTTCCACTAACCCTATGTATGTTTCTGACACTGTGACATTCGTCAATGTGGCTACCGGCGCCCAGGGGGTCTCGCGCTCCTTGGACTGGTCTAAGGTTACCCTTGATGGGCGCCCACTAACTACCATCCAGCAGTATTCCAAGACTTTCTATGTTTTGCCCCTTCGTGGTAAGCTTTCTTTTTGGGAGGCTGGTACCACTAAAGCCGGCTATCCTTACAATTATAACACCACTGCCAGTGATCAGATCTTGATTGAGAATGCAGCCGGCCATCGGGCTTGTATTTCTACCTACACTACTAATCTAGGCTCCGGGCCTGTTTCTATTTCTGCTGTTGGGGTCCTCGCGCCTCATTCTGTATTGGCCGTCTTGGAGGATACTGTCGATTATCCTGCCCGTGCTCATACTTTTGACGACTTCTGCCCCGAGTGTCGTGCGCTCGGCCTTCAGGGCTGTGCCTTTCAGTCAACTGTTGCTGAGTTGCAGCGTCTTAAAATGAAGGTGGGTAAAACCCGGGAGTAT
>BAM36432
ATGAATAACATGTTCTTTTGCTCTGTGCATGGAGATGCCACCATGCGCTCTCGGGCTTTTCTGTTTCTGTTCCTCGTGCTTTTGCCTATGTTGCCCGCGCCACCGGCCGGTCAGCCGTCTGGCCGTCGCCGCGGGCGGCGCAACGGCGGTGCCGGCAGTGGTTTCTGGGGTGACCGGGTTGATTCTCAGCCCTTCGCCCTCCCCTATATTCATCCAACCAACCCCTTCGCATCTGACATTCCAGCCGCAGCCGGGGTTGGAGCTCGCCCTCGGCAGCCAGCCCGCCCACTTGGCTCCGCTTGGCGCGATCAGTCCCAGCGCCCCGCCGCCCCCGCCCGTCGTCGATCTGCCCCAGCTGGGGCTTCGCCGTTAACGGCTGTGGCTCCGGCCCCTGATACTGCCCCGGTCCCTGACGTTGATTCCCGCGGCGCTATACTGCGCCGCCAGTATAACCTGTCCACATCCCCACTTACTTCTACCATTGCTACTGGTACTAATCTCGTGCTGTATGCTGCCCCGCTAAGCCCTTTGCTTCCGCTTCAAGACGGGACTAACACACACATTATGGCTACTGAGGCATCTAATTATGCTCAGTATCGTGTTGTCCGTGCCACTATTCGGTACCGTCCCTTAGTGCCGAATGCTGTGGGCGGGTATGCTATTTCCATTTCTTTTTGGCCCCAGACAACAACTACCCCAACGTCTGTTGATATGAACTCTATTACCTCCACCGATGTTCGAATTCTTGTTCAGCCCGGTATAGCCTCTGAACTTGTGATTCCTAGCGAGCGCCTGCACTACCGTAATCAGGGC---------TGGCGCTCGGTTGAGACCTCTGGTGTTGCGGAGGAGGAGGCAACTTCCGGTCTTGTTATGCTTTGTATTCATGGTTCACCTGTGAATTCTTACACTAACACACCTTACACTGGCGCCCTTGGCCTGCTCGATTTCGCGCTCGAGCTTGAGTTCCGTAATTTAACACCTGGTAATACGAACTCGCGCGTTTCTCGTTACTCGAGTAGTGCGCGTCATAAGTTACGCCGTGGGCCCGATGGCACCGCTGAATTGACTACGACTGCTGCTACACGTTTCATGAAGGATCTTCATTTTACCGGGACCAATGGTGTTGGTGAAGTTGGCCGTGGTATAGCCCTAACTCTATTTAATCTTGCTGACACGCTTCTTGGTGGGCTGCCGACAGAATTGATTTCGTCGGCCGGTGGTCAGCTGTTTTACTCTCGCCCCGTCGTCTCAGCCAATGGCGAGCCGACAGTGAAACTTTACACCTCAGTCGAGAATGCCCAGCAGGATAAGGGGATAGCTATACCACATGATATTGATCTCGGTGAGTCCCGGGTTGTTATTCAGGACTATGACAACCAACACGAGCAAGATCGCCCCACCCCTTCTCCTGCCCCCTCTCGTCCTTTCTCTGTTCTCCGTGCTAATGATGTGCTTTGGCTCTCTCTTACAGCTGCTGAGTATGATCAGACTACTTATGGCTCCTCTACTAATCCTATGTATGTTTCTGACACTGTTACATTTGTTAATGTCGCCACCGGTGCTCAGGGGGTCTCTCGCTCTTTGGACTGGTCCAAAGTTACCTTAGATGGGCGTCCGCTCACGACCATTCAGCAGTACTCTAAGACTTTCTTTGTTCTGCCCCTCCGTGGCAAGCTCTCCTTTTGGGAGGCCGGTACCACTAAAGCTGGCTACCCCTATAATTATAATACTACTGCTAGTGACCAGATCCTTATTGAGAATGCAGCCGGCCACCGTGTTTGTATCTCGACTTATACTACCAATCTAGGTTCTGGCCCCGTTTCTATCTCTGCTGTTGGTGTCCTCGCACCTCATTCCGCGCTAGCTGTTTTGGAGGACACTGTTGATTACCCTGCGCGTGCTCATACTTTTGATGATTTCTGCCCAGAGTGCCGTGCGCTCGGCCTTCAGGGTTGTGCCTTTCAATCAACTGTTGCTGAGTTACAGCGTCTTAAGATGAAGGTGGGTAAAACCCGGGAGTAC
>ACM68932
ATGAATAACATGTTCTTTTGCTCTGTGCATGGAGATGCCACCATGCGCTCTCGGGCTCTTCTGTTTTTGCTCCTCGTGTTTTTGCCTATGCTGCCCGCGCCACCGGCCGGTCAGCCGTCTGGCCGTCGCCGCGGGCGGCGCAGCGGCGGTGCCGGCAGTGGTTTCTGGGGTGACCGGGTTGATTCTCAGCCCTTCGCCCTCCCCTATATTCATCCAACCAACCCCTTCGCATCTGACATTCCAACCGCAGCCGGGGCTGGAGCTCGCCCTCGGCAGCCAGCCCGCCCACCCGGTTCCACTTGGCGCGACCAGTCCCAGCGCCCCGCCGCTTCCACCCGTCGTCGACCTGCCCCAGCTGGGGCTTCGCCGCTGACGGCTGTGGCCCCGGCTCCTGACACTGCACCCGTACCTGATGTTGATTCTCGTGGCGCCATTTTGCGCCGTCAGTATAATCTATCTACGTCCCCGCTCACATCCACTATTGCTACGGGCACTAACCTTGTACTTTATGCTGCCCCGCTTAGTCCTTTACTACCGCTTCAGGATGGCACCAATACTCACATCATGGCTACTGAAGCTTCTAATTATGCCCAGTATCGCGTTGTTCGTGCTACCATCCGATACCGTCCCTTGGTGCCGAATGCCGTTGGTGGGTATGCTATATCTATTTCTTTCTGGCCCCAGACAACCACCACTCCAACGTCTGTTGATATGAATTCAATTACTTCCACTGATGTCCGCATACTTGTTCAACCTGGCATAGCCTCTGAGTTGGTGATCCCTAGTGAGCGCTTGCACTATCGGAACCAGGGA---------TGGCGCTCAGTTGAGACCTCTGGGGTCGCTGAGGAAGAGGCGACTTCCGGCTTAGTTATGCTTTGTATTCACGGGTCACCTGTGAACTCCTACACTAATACACCTTATACTGGTGCCCTCGGCTTACTTGATTTTGCACTCGAGCTCGAGTTCCGTAACTTGACACCTGGTAATACTAATACGCGTGTCTCTCGTTATTCGAGTAGCGCGCGACACAAACTGCGCCGAGGGCCTGATGGTACCGCTGAGCTCACTACTACTGCCGCCACACGTTTTATGAAAGACCTCCACTTTACGGGAACTAATGGAGTTGGTGAGGTCGGTCGTGGTATTGCGCTAACCTTGTTTAATCTTGCTGATACGCTCCTCGGAGGGCTTCCGACAGAATTGATTTCGTCGGCTGGAGGTCAGTTATTCTACTCCCGCCCCGTTGTCTCAGCCAATGGCGAGCCGACAGTGAAACTTTACACCTCAGTTGAGAATGCTCAGCAGGACAAGGGTATAGCTATTCCACATGATATTGACCTCGGGGAGTCCCGTGTGGTTATTCAGGATTATGACAACCAACATGAGCAAGATCGCCCCACCCCCTCTCCTGCTCCTTCGCGTCCTTTTTCTGTTCTTCGTGCTAATGATGTGCTTTGGCTTTCACTTACTGCTGCTGAGTATGACCAAACGACTTATGGCTCCTCTACTAATCCTATGTATGTCTCTGACACTGTCACATTTGTTAATGTGGCGACTGGCGCCCAGGGGGTTTCGCGCTCTTTGGACTGGTCTAAGGTCACTCTTGATGGCCGCCCACTTACTACCATTCAGCAGTACTCTAAGACCTTTTATGTCTTGCCCCTTCGCGGTAAGCTTTCCTTCTGGGAGGCTGGTACTACAAAAGCCGGCTACCCTTATAACTACAATACTACTGCTAGTGACCAGATTCTGATTGAGAATGCAGCCGGCCACCGTGTCTGCATCTCTACCTACACCACTAATTTAGGCTCTGGGCCCGTGTCTATCTCTGCTGTCGGTGTCCTTGCTCCTCACTCTGCGCTGGCTGTTCTAGAGGACACTGTTGACTATCCTGCTCGTGCTCATACTTTTGATGATTTTTGCCCTGAGTGCCGTGCACTTGGCCTTCAGGGTTGTGCTTTCCAATCGACTGTTGCTGAACTGCAGCGTCTTAAAATGAAGGTGGGTAAAACCCGGGAGTAT
>CAA66937
------------------------------------------ATGCGCCCTCGGCCTATTCTGTTGTTGCTCCTCATGTTTTTGCCTATGTTGCCCGCGCCACCGCCCGGTCAGCCGTCTGGCCGCCGTCGTGGGCGGCGCAGCGGCGGTTCCGGCGGTGGTTTCTGGGGTGACCGGGTTGATTCTCAGCCCTTCGCAATCCCCCATATTCATCCAACCAACCCCTTTGCCCCCGATGTCACCGCTGCGGCCGGGGCTGGACCTCGCGTTCGCCAACCCGCCCGACCACTCGGCTCCGCTTGGCGTGACCAGGCCCAGCGCCCCGCCGCTACCTCACGTCGTAGACCTACCACAGCTGGGGCCGCGCCGCTAACCGCGGTCGCCCCGGCTCATGACACCCCGCCAGTGCCTGATGTCGACTCCCGCGGCGCTATCTTGCGCCGGCAGTATAACCTATCAACATCCCCTCTCACCTCTCCCGTGGCCACCGGCACAAATTTGGTCCTTTATGCCGCCCCTCTTAGCCCGCTTTTACCCCTTCAGGACGGCACCAATACTCATATAATGGCTACAGAAGCCTCTAACTATGCCCAGTACCGGGTTGCCCGTGCCACAATTCGTTATCGCCCGCTTGTCCCCAATGCTGTTGGTGGTTATGCCATCTCCATCTCGTTCTGGCCACAAACCACCACCACTCCGACGTCCGTTGATATGAATTCAATAACTTCGACGGATGTTCGTATTTTAGTTCAGCCCGGCATAGCCTCTGAGCTTGTGATCCCAAGTGAGCGCTTACACTATCGTAACCAAGGG---------TGGCGCTCTGTTGAGACCTCCGGGGTGGCGGAAGAGGAGGCCACCTCTGGTCTCGTTATGCTTTGCATACATGGCTTACCCGTAAATTCTTACACTAATACACCCTACACCGGCGCCCTCGGGCTGTTGGATTTTGCCCTTGAATTTGAGTTCCGCAACCTCACTCCCGGCAACACCAATACTCGGGTCTCTCGTTACTCCAGCACTGCTCGCCACCGTCTTCGCCGCGGTGCAGATGGGACCGCCGAGCTCACCACCACGGCTGCCACCCGCTTTATGAAGGATCTCTATTTTACTAGTACTAATGGTGTCGGTGAGATCGGCCGCGGGATAGCCCTAACCCTGTTTAATCTTGCTGACACTCTGCTTGGCGGCCTACCGACAGAATTGATTTCGTCGGCTGGTGGCCAGCTGTTCTACTCCCGTCCCGTCGTCTCAGCCAATGGCGAGCCGACTGTTAAGCTGTATACATCTGTAGAGAATGCTCAGCAGGATAAGGGTATTGCAATCCCGCATGACATCGACCTCGGGGAATCTCGTGTGGTCATTCAGGATTATGATAACCAACATGAGCAAGATCGGCCGACACCTTCTCCAGCCCCATCGCGCCCTTTTTCTGTCCTCCGAGCTAATGATGTGCTTTGGCTTTCTCTCACCGCTGCCGAGTATGACCAGTCCACTTACGGTTCTTCGACCGGCCCAGTCTATGTTTCTGACTCTGTGACCCTGGTTAATGTTGCGACCGGCGCGCAGGCCGTTGCCCGGTCGCTTGACTGGACCAAGGTCACACTTGATGGTCGCCCCCTCTCCACCATCCAGCAGTATTCAAAGACCTTCTTCGTCCTGCCGCTCCGCGGTAAGCTCTCCTTCTGGGAGGCAGGTACCACTAAGGCCGGGTACCCCTATAATTATAATACCACTGCTAGCGATCAACTGCTTATTGAGAATGCCGCCGGGCATCGGGTTGCTATTTCCACTTACACCACTAGCCTGGGTGCTGGCCCCGTTGCCATCTCTGCGGTTGCTGTTTTGGCCCCCCACTCTGCGCTAGCCCTGCTTGAGGATACCATGGACTACCCTGCCCGCGCCCACACTTTTGATGATTTCTGCCCAGAGTGCCGCCCCCTTGGCCTCCAGGGCTGTGCTTTCCAGTCTACTGTCGCTGAGCTTCAGCGCCTTAAGATGAAGGTGGGTAAAACTCGGGAGTTA
>BAD88521
ATGAATAACATGTTCTTTTGCTCTGTGCATGGAGATGCCACCATGCGCTCTCGGGCTCTTCTGTTTCTGCTCTTCGTGCTTCTGCCTATGCTGCCCGCGCCACCGGCCGGTCAGCCGTCTGGCCGTCGCCGCGGGCGGCGCAGCGGCGGTGCCGGCGGTGGTTTCTGGGGTGACCGGGTTGATTCTCAGCCCTTCGCCCTCCCCTATATTCATCCAACCAACCCCTTCGCATCTGACATACCAACCGCAGCCGGGTCTGGAGCTCGCCCTCGGCAGCCGGCCCGTCCACTCGGCTCCGCTTGGCGTGACCAGTCCCAGCGCCCCGCCGCTCCCGCCCGCCGTCGATCTGCCCCAGCTGGGGCTTCGCCGCTGACTGCTGTGGCCCCGGCCCCTGATACCGCCCCTGTGCCCGACGTTGACTCCCGCGGCGCTATACTACGCCGCCAGTATAATCTATCAACATCCCCGCTTACGTCTACCATCGCTACTGGCACCAATCTTGTTTTATATGCTGCTCCCCTTAGCCCTCTGCTTCCGCTTCAAGATGGGACTAACACTCATATTATGGCCACTGAAGCATCAAATTACGCCCAGTACCGCGTTGTCCGTGCCACCATCCGGTATCGCCCACTTGTGCCGAATGCTGTTGGCGGGTACGCTATATCTATTTCTTTCTGGCCCCAGACTACAACTACCCCAACATCTGTCGATATGAATTCTATTACCTCTACTGATGTTCGGATTCTTGTTCAGCCTGGTATCGCCTCCGAGCTTGTGATTCCCAGTGAGCGCCTGCACTACCGCAATCAGGGC---------TGGCGCTCGGTTGAGACCTCTGGTGTCGCGGAGGAGGAGGCGACCTCCGGCCTTGTTATGCTCTGCATCCATGGATCACCTGTGAACTCTTACACTAATACACCTTACACTGGTGCTCTTGGCTTACTCGATTTCGCACTTGAACTTGAGTTCCGTAATTTGACACCCGGTAACACGAATACGCGCGTTTCCCGTTATTCGAGTAGCGCGCGCCACAAGCTACGTCGTGGGCCCGACGGTACTGCTGAGCTAACCACCACTGCTGCTACACGGTTTATGAAAGATCTTCACTTCACAGGGACCAATGGTGTTGGTGAGGTCGGTCGCGGTATAGCGCTAACTCTGTTTAATCTTGCTGACACGCTTCTCGGCGGGCTCCCGACAGAATTGATTTCGTCGGCTGGTGGCCAGCTATTTTACTCTCGCCCCGTCGTCTCAGCCAATGGCGAGCCGACAGTGAAGCTTTACACTTCAGTCGAGAACGCCCAGCAGGATAAGGGTATAGCTATTCCACATGATATCGACCTTGGTGAGTCTCGAGTTGTCATCCAGGATTACGATAACCAGCACGAGCAGGACCGTCCCACCCCGTCTCCAGCCCCTTCCCGCCCTTTTTCTGTCCTCCGCGCTAATGATGTGCTTTGGCTCTCACTTACAGCTGCTGAGTATGATCAGACTACTTATGGTTCTTCCACTAATCCTATGTATGTCTCTGATACTGTGACATTTGTCAATGTGGCGACTGGTGCTCAGGGGGTCTCTCGCTCTCTGGACTGGTCTAAAGTCACCCTTGATGGGCGTCCACTTACTACTATCCAGCAGTACTCTAAGACCTTCTTTGTTCTGCCCCTCCGTGGCAAGCTCTCTTTCTGGGAGGCTGGCACCACTAAGGCCGGCTACCCTTATAATTATAATACCACTGCCAGTGACCAGATCTTGATTGAAAATGCAGCCGGTCACCGTGTTTGTATCTCAACCTACACTACTAATCTTGGCTCTGGCCCTGTTTCTATTTCTTCTGTCGGTGTCCTTGCACCTCATTCTGCGCTGGCCGCTTTAGAGGACACTGTTGATTATCCTGCTCGCGCCCACACCTTTGATGATTTCTGCCCTGAGTGCCGTACGCTCGGCCTTCAGGGCTGTGCTTTTCAATCAACTGTTGCTGAGCTGCAGCGTCTTAAAATGAAGGTGGGTAAAACCCGGGAGTAT
>BAE75898
------------------------------------------ATGCGCCCTAGGGCTGTTCTGTTGTTGCTCTTCGTGCTTTTGCCTATGCTGCCCGCGCCACCGGCCGGCCAGCCGTCTGGCCGCCGTCGTGGGCGGCGCAGCGGCAGTGCCGGCGGTGGTTTCTGGGGTGACAGGGTTGATTCTCAGCCCTTCGCCCTCCCCTATATTCATCCAACCAACCCCTTCGCTGCCGACGTCGTTTCACAATCCGGGGCTGGAGCTCGCCCTCGACAGCCGCCCCGGCCACTTGGTTCCGCTTGGCGTGACCAGTCCCAGCGCCCCTCCGCTGCCCCCCGTCGTCGATCTGCCCCAGTTGGGGCTGCGCCGCTGACTGCTACATCACCAGCTCCTGACACAGCCCCTGTACCTGATGTTGATTCACGTGGCGCTATCTTGCGCCGGCAGTATAATCTGTCTACGTCCCCGCTCACGTCATCTGTCGCCTCGGGTACTAATTTGGTTCTCTATGCTGCCCCACTGAACCCCCTCTTACCCCTCCAGGATGGCACCAACACCCATATTATGGCTACTGAGGCGTCTAATTATGCCCAGTACCGGGTGGTCCGAGCCACAATTCGCTATCGCCCGCTGGTGCCAAACGCTGTTGGCGGTTATGCCATTTCCATCTCCTTTTGGCCTCAGACAACTACTACCCCTACTTCCGTTGACATGAACTCAATTACTTCTACTGATGTTAGGATCCTGGTCCAGCCCGGTATCGCCTCCGAGTTGGTTATTCCCAGTGAACGCCTTCACTACCGTAATCAGGGC---------TGGCGCTCTGTCGAGACCACGGGCGTTGCTGAGGAGGAGGCTACTTCTGGCCTGGTAATGCTTTGCATTCATGGCTCCCCTGTTAATTCTTATACTAACACACCCTATACTGGTGCACTGGGGCTCCTTGATTTTGCATTAGAGCTTGAATTTAGGAATTTGACACCCGGGAACACCAACACCCGTGTATCCCGATATACTAGCACAGCCCGCCACCGGCTGCGCCGTGGTGCCGATGGGACCGCTGAGCTTACCACTACTGCAGCCACGCGTTTTATGAAGGACTTGCATTTCACTGGCACGAACGGAGTTGGTGAGGTTGGCCGAGGCATTGCTCTAACACTGTTCAATCTTGCTGATACGCTTCTCGGTGGTCTGCCGACAGAATTGATTTCGTCGGCTGGGGGTCAACTGTTTTACTCCCGCCCTGTCGTTTCAGCCAATGGCGAGCCGACTGTGAAGCTATATACATCTGTTGAGAATGCGCAGCAGGATAAGGGCATTACCATCCCACACGATATAGATCTCGGTGATTCCCGTGTGGTTATCCAGGACTACGATAACCAGCACGAGCAGGATCGGCCTACTCCCTCACCTGCTCCCTCTCGCCCTTTTTCAGTTCTTCGTGCTAATGATGTTTTGTGGCTCTCTCTCACCGCTGCCGAGTATGACCAGACTACGTATGGGTCATCCACCAACCCTATGTATGTCTCGGATACAGTCACATTTGTTAACGTGGCCACTGGTGCTCAGGCTGTTTCTCGCTCTCTTGATTGGTCTAAAGTTACTCTGGACGGCCGCCCCCTCACTACCATCCAGCAGTATTCTAAGACATTCTATGTCCTCCCGCTCCGTGGCAAGCTGTCTTTCTGGGAGGCTGGCACGACCAAGGCTGGTTACCCCTATAATTACAATACGACTGCTAGTGACCAAATTTTAATTGAGAACGCAGCCGGCCATCGTGTTGCTATTTCCACCTACACCACCAGCTTGGGCGCTGGCCCCACCTCTATTTCTGCGGTTGGTGTATTAGCCCCGCATTCGGCCCTTGCCGTTCTTGAGGACACTGCTGACTACCCCGCCCGTGCCCATACTTTCGATGATTTCTGCCCGGAATGCCGCACCCTTGGTTTGCAGGGTTGCGCTTTCCAGTCTACTATTGCTGAGCTTCAGCGCCTTAAAATGAAGGTAGGTAAAACCCGGGAGTCT
>ADC32805
ATGAATAACATGTTCTTTTGCTCTGTGCATGGAGATGCCACCATGCGCTCTCGGGCTTTTCTGTTTTTGCTCTTCGTGCTTTTGCCTATGCTGCCCGCGCCACCGGCCAGTCAGCCGTCTGGCCGTCGCCGCGGGCGGCGCGGCGGCGGTACCGGCGGTGGTTTCTGGGGTGACCGGGTTGATTCTCAGCCCTTCGCCCTCCCCTATATTCATCCAACCAACCCCTTCGCATCTGACATTCCAGCCGCCGCCGGGGCTGGAGCTCGCCCTCGGCCGCCAACCCGCCCACTCGGCTCCGCTTGGCGTGACCAGTCCCAGCGCCCCGCCGCTTCCACCCGTCGTCGACCTGCCCCAGCTGGGGCTTCGCCGTTGACGGCTGTGGCTCCGGCCCCTGACACTGCGCCTGTCCCTGATGTTGATTCTCGTGGCGCCATTTTACGTCGCCAGTACAATCTGTCCACATCCCCTCTCACATCTACTATTGCCACCGGCACTAATCTTGTGCTATATGCTGCTCCACTTAGTCCTCTGCTACCGCTCCAGGATGGCACTAATACCCACATTATGGCTACTGAAGCATCTAATTATGCCCAGTATCGTGTTGTTCGTGCCACCATTCGATATCGCCCCTTGGTGCCGAATGCCGTTGGTGGGTATGCTATATCTATCTCTTTTTGGCCCCAGACAACGACCACCCCGACGTCCGTTGATATGAATTCAATTACCTCCACTGATGTTCGTATTCTTGTCCAGCCTGGTATAGCTTCTGAGTTGGTGATTCCTAGTGAACGCCTGCATTACCGAAATCAGGGA---------TGGCGTTCGGTTGAGACCTCTGGCGTCGCTGAGGAAGAAGCGACTTCTGGCCTTGTTATGCTCTGTATTCATGGGTCACCTGTGAACTCCTACACTAATACACCCTACACTGGTGCCCTCGGCCTACTTGATTTCGCACTCGAGCTTGAGTTTCGCAATTTGACACCTGGCAACACTAATACGCGCGTTTCTCGTTACTCGAGTAGCGCGCGCCATAAATTGCGCCGAGGGCCTGATGGTACTGCTGAGTTAACTACTACTGCTGCCACACGCTTTATGAAAGATCTTCATTTTACGGGAACCAATGGTGTTGGCGAGGTCGGTCGTGGTATAGCGCTAACTCTGTTTAATCTTGCTGATACGCTCCTCGGCGGGCTTCCGACAGAATTGATTTCGTCGGCTGGAGGTCAATTATTCTACTCCCGCCCCGTTGTCTCAGCCAATGGCGAGCCGACAGTAAAACTTTACACTTCAGTCGAGAACGCTCAGCAGGATAAGGGTATAGCTATTCCACATGATATTGACCTTGGTGAGTCCCGTGTGGTTATTCAGGATTATGACAATCAACATGAGCAGGATCGTCCTACTCCTTCTCCTGCCCCCTCTCGTCCTTTCTCTGTTCTTCGTGCCAATGACGTGCTTTGGCTTTCACTTACTGCTGCTGAGTATGATCAAACGACTTACGGTTCCTCTACCAACCCCATGTATGTTTCTGATACTGTCACATTTGTTAACGTGGCGACTGGTGCCCAGGGGGTCTCGCGCTCTCTGGACTGGTCCAAGGTCACTCTTGATGGTCGCCCGCTCACCACCATCCAGCAGTATTCTAAGACTTTCTATGTTTTGCCTCTCCGTGGTAAGCTCTCCTTCTGGGAGGCCGGTACTACTAAAGCTGGCTACCCCTATAATTATAACACCACTGCTAGTGACCAGATTCTGATTGAGAATGCAGCCGGCCACCGAGTCTGCATCTCTACCTACACTACTAATTTGGGCTCCGGGCCCGTGTCTATTTCTGCTGTCGGTGTCCTCGCCCCTCATACTGCGCTGGCTGTTTTGGAGGATACCGTTGACTATCCTGCTCGCGCCCATACTTTTGATGATTTCTGCCCTGAGTGCCGTGCACTTGGCCTACAGGGTTGTGCCTTTCAATCTACTGTCGCTGAGTTGCAGCGTCTCAAAATGAAGGTTGGTAAAACCCGGGAGTAT
>BAF65207
------------------------------------------ATGCGCCCTAGGGCTGTTCTGTTGCTGTTCCTCGTGTTTCTGCCTATGCTGCCCGCGCCACCGGCCGGCCAGCCGACTGGCCGCCGTCGCGGGCGGCGCAGCGGCGGTGCCAGCAGTGGTTTCTGGGGTGACAGGGTTGATTCTCAGCCCTTCGCCCTCCCCTATATTCATCCAACCAACCCCTTCGCCGCCGATGTTGTTCCGCAATCCGGGGCTGGAGCTCGCCCTCGACAGTCACCACGCCCCCTCGGCTCCACTTGGCGTGACCAGTCCCAGCGCCCCTCCGTTGCCTCCCGTCGTCGATCTGCCCCAGCTGGGGCTGCGCCGCTGACTGCCGTATCACCGGCCCCCGACACAGCTCCTGTGCCTGACGTCGATTCTCGCGGTGCTATTTTGCGTCGACAGTATAACCTATCCACCTCTCCACTTACGTCATCTGTTGCCTCGGGCACTAATTTGGTTCTTTATGCTGCCCCGTTAAACCCTCTTTTGCCTCTTCAGGACGGCACCAATACACACATCATGGCTACTGAGGCATCCAATTATGCCCAGTATCGGGTCGTGCGAGCTACGATCCGCTACCGCCCGTTGGTGCCGAACGCCGTTGGCGGCTACGCAATTTCTATCTCATTCTGGCCTCAGACCACTACCACCCCTACATCTGTAGATATGAATTCCATTACCTCCACTGATGTCAGGATTTTGGTCCAACCCGGTATTGCTTCTGAACTGGTCATTCCTAGTGAGCGCCTCCATTACCGTAATCAGGGT---------TGGCGCTCTGTTGAGACATCTGGTGTGGCTGAAGAGGAGGCCACTTCCGGTTTGGTGATGCTCTGCATCCATGGCTCCCCTGTTAATTCTTATACTAACACCCCTTACACCGGGGCGCTGGGGCTGCTTGATTTTGCATTAGAGCTTGAGTTTAGGAACCTAACACCCGGGAATACTAATACCCGTGTATCCCGGTACACAAGCACAGCCCGCCACCGGCTGCGCCGCGGTGCCGACGGTACCGCTGAGCTTACCACCACGGCAGCCACGCGCTTTATGAAGGACTTGCATTTTACCGGCACAAATGGGGTTGGTGAGGTTGGCCGCGGTATCGCTCTAACTTTATTCAATCTTGCTGACACGCTTCTTGGTGGTTTGCCGACAGAATTAATTTCGTCGGCAGGGGGTCAGTTGTTCTACTCCCGCCCTGTCGTCTCAGCCAATGGCGAGCCGACTGTTAAATTATATACATCTGTTGAGAACGCGCAGCAAGACAAGGGGATCGCAATCCCGCATGACATAGACCTAGGAGACTCTCGTGTGGTCATCCAGGACTATGATAACCAACATGAGCAAGACCGGCCCACTCCTTCGCCCGCTCCATCTCGCCCTTTTTCGGTCCTTCGCGCAAATGATGTTTTGTGGCTCTCACTCACTGCTGCTGAGTATGACCAGACTACGTATGGGTCGTCCACCAACCCAATGTATGTCTCGGACACCGTTACATTTGTTAATGTGGCCACAGGTGCTCAGGCTGTTGCCCGTTCTCTTGACTGGTCTAAGGTTACCCTGGACGGCCGCCCTCTTACTACTATTCAGCAGTACTCTAAAACGTTCTATGTCCTCCCGCTTCGCGGGAAGCTCTCCTTCTGGGAGGCTGGCACAACCAAGGCAGGCTACCCTTATAATTATAACACGACAGCTAGTGACCAAATCCTGACCGAAAATGCGGCTGGTCGTCGTGTTGCTATATCCACCTATACCACTAGCCTGGGTGCCGGCCCTGTGTCAGTTTCCGCGGTCGGTGTTTTAGCCCCCCATTCGGCTCTTGCTATTCTTGAAGACACTACTGACTACCCGGCTCGTGCTCATACTTTTGATGATTTTTGTCCAGAGTGCCGCGCCCTTGGTCTTCAGGGGTGTGCCTTCCAATCTACTATTGCTGAGCTTCAGCGCCTTAAAATGAAGGTAGGTAAAACCCGGGAGTTT
>BAK19089
------------------------------------------ATGCGCTCTCGGGCTCTTCTGTTTCTGCTCCTCGTGCTTCTGCCTATGCTGCCCGCGCCACCGGCCAGTCAGCCGTCTGGCCGTCGCCGCGGGCGGCGCAGCGGCGGTACCGGCGGTGGTTTCTGGGGTGACCGGGTTGATTCTCAGCCCTTCGCCCTCCCCTATATTCATCCAACCAACCCCTTTGCATCCGACATTCCAACCGCAACCGGGGCTGGAGCTCGCCCTCGGCAGCCAGCCCGTCCACTCGGCTCCGCCTGGCGTGACCAATCCCAGCGCCCCGCCGCTCCCGCCCGTCGTCGACCTGCCCCAGCTGGGGCTTCGCCGTTAACGGCTGTGGCCCCGGCCCCCGACACTGCCCCGGTCCCTGACGTGGATTCTCGTGGTGCTATATTGCGCCGCCAGTACAATCTGTCCACGTCACCGCTTACGTCCACTATTGCTACTGGCACTAATCTTGTACTATATGCTGCCCCACTAAGCCCTTTGCTTCCTCTTCAAGATGGGACCAACACTCATATCATGGCCACAGAGGCCTCTAACTATGCCCAGTATCGCGTTGTCCGTGCCACTATTCGGTACCGACCCCTGGTGCCGAATGCGGTTGGCGGGTACGCCATATCCATTTCTTTTTGGCCTCAGACGACAACCACTCCGACTTCTGTCGACATGAATTCTATCACTTCCACCGATGTCCGTATCCTCGTTCAGCCCGGCATAGCCTCTGAACTTGTGATTCCTAGTGAGCGCCTGCACTATCGTAATCAGGGT---------TGGCGCTCAGTTGAGACTTCTGGTGTCGCGGAGGAGGAGGCCACCTCTGGCCTTGTTATGCTTTGTATCCATGGATCTCCTGTGAATTCCTATACTAATACACCCTATACTGGTGCTCTCGGCCTGCTTGATTTTGCGCTTGAGCTTGAGTTTCGCAATTTGACACCTGGTAATACGAATACGCGCGTATCCCGTTATTCTAGTAGCGCACGCCACAAGCTACGCCGAGGGCCTGATGGCACTGCCGAGCTGACCACGACTGCTGCTACACGCTTTATGAAGGATCTTCATTTTACAGGGACTAATGGTGTTGGTGAGGTTGGCCGTGGTATCGCGCTGACCCTGTTCAATCTTGCTGATACGCTTCTCGGCGGGCTCCCGACAGAATTGATTTCGTCGGCCGGCGGCCAGCTGTTTTATTCACGCCCCGTCGTCTCAGCCAATGGCGAGCCGACAGTGAAACTCTACACCTCAGTCGAGAATGCTCAGCAGGACAAGGGTATAGCTATCCCACACGATATCGATCTTGGTGAGTCCCGGGTTGTTATTCAGGATTATGACAATCAACACGAGCAAGACCGTCCCACCCCTTCTCCCGCTCCTTCACGCCCCTTCTCAGTCCTTCGCGCTAATGATGTGCTTTGGCTTTCGCTGACGGCTGCTGAGTACGATCAAACTACTTATGGTTCTTCCACTAATCCTATGTATGTTTCTGATACTGTAACATTTGTTAATGTGGCGACCGGTGCTCAGGGGGTCTCTCGTTCCCTGGACTGGTCCAAAGTTACCCTCGATGGGCGACCGCTTACGACTATTCAGCAGTATTCTAAGACCTTCTTTGTTTTGCCCCTTCGTGGTAAGCTCTCTTTTTGGGAGGCTGGCACCACCAAAGCTGGCTACCCTTATAATTATAATACTACTGCCAGTGATCAGATCTTAATTGAAAATGCAGCTGGTCACCGTGTCTGTATTTCAACTTATACTACTAATCTTGGTTCCGGCCCTGTTTCTATCTCTGCTGTTGGTGTCCTCGCACCTCACTCTGTGCTGGCCGCTTTAGAGGACACCGTTGACTACCCTGCTCGTGCTCATACTTTTGATGATTTCTGCCCTGAGTGCCGTGCGCTTGGTCTCCAGGGCTGCGCTTTTCAGTCGACTGTCGCTGAGTTGCAGCGCCTTAAAATGAAGGTGGGTAAAACCCGGGAGTAT
>ACJ54949
------------------------------------------ATGTGCCCTAGGGCTGTTCTGTTGTTGCTCTTCGTGCTTTTGCCTATGCTGCCCGCGCCACCGGCCGGCCAGCCGTCTGGCCGTCGTCGTGGGCGGCGCAGCAGCGGTGCCGGCGGTGGTTTCTGGGGTGACAGGGTTGATTCCCAGCCCTTCGCCCTCCCCTATATTCATCCAACCAACCCCTTCGCCGCCGATGTCGTTTCACAATCCGGGGCTGGAGCTCGCCCTCGACAGCCGCCCCGCCCCCTTGGCTCCGCTTGGCGTGACCAATCCCAGCGCCCCTCCGCTGCCCCCCGTCGTCGATCTGCCCCAGCTGGGGCTGCGCCGTTGACTGCTACATCACCAGCCCCTGACACAGCCCCTGTACCTGATGTTGATTCACGTGGTGCTATTCTGCGTCGGCAGTACAACCTGTCCACGTCTCCGCTTACGTCATCCGTCGCTTCGGGCACTAATTTGGTTCTCTATGCTGCCCCGCTAAATCCTCTCCTGCCCCTCCAGGATGGCACCAACACTCATATTATGGCTACTGAGGCATCTAATTATGCCCAGTATCGGGTTGTTCGAGCTACGATCCGTTATCGCCCGCTGGTGCCAAATGCTGTTGGCGGCTATGCCATTTCTATTTCTTTTTGGCCTCAAACTACAACTACCCCTACTTCTGTTGACATGAATTCTATTACCTCTACAGATGTTAGGATCCTGGTTCAACCTGGCATCGCCTCCGAGCTAGTCATCCCTAGTGAGCGCCTCCATTACCGCAATCAGGGC---------TGGCGCTCTGTCGAGACCACGGGTGTGGCTGAGGAGGAGGCTACCTCCGGTCTGGTAATGCTTTGCATCCATGGCTCTCCTGTTAACTCCTATACTAACACACCTTACACTGGTGCATTGGGGCTTCTTGATTTTGCATTAGAGCTTGAGTTTAGAAACCTAACACCCGGGAACACCAATACCCGTGTTTCCCGGTACACCAGCACAGCCCGCCACCGGCTGCGCCGCGGTGCTGATGGGACAGCTGAGCTTACTACTACAGCAGCCACACGTTTCATGAAGGATCTACATTTCACTGGCACGAACGGCGTTGGTGAGGTGGGCCGTGGGACCGCTCTGACATTGTTTAATCTTGCTGACACGCTTCTCGGCGGTTTACCGACAGAACTGATTTCGTCGGCCGGGGGTCAATTGTTTTACTCCCGCCCTGTTGTCTCGGCCAATGGCGAGCCGACAGTAAAGTTATATACATCTGTTGAGAATGCGCAGCAGGACAAGGGCATCACCATCCCACACGACATAGATTTGGGTGACTCCCGTGTGGTTATTCAGGATTATGATAACCAGCACGAGCAAGATCGACCTACTCCGTCACCTGCCCCCTCCCGCCCTTTCTCAGTCCTTCGTGCTAATGATGTCTTGTGGCTCTCCCTCACTGCCGCTGAGTACGATCAGACTACGTATGGGTCGTCCACCAACCCTATGTATGTCTCCGACACAGTTACGCTTGCTAATGTGGCCACTGGTGCTCAGGCTGTTGCCCGCTCCCTCGATTGGTCTAAAGTTGCTCTGGATGGTCGTCCCCTTACTACCATCCAGCTGTATTCCAAGACATTTTACGTCCTCCCGCTTCGCGGGAAGCTATCCTTTTGGGAGGCTGGTACTACTAAGGCCGGCTACCCGTATAATTATAATACTACTGCTAGTGACCAAATTTTGATTGAGAACGCGGCCGGCCACCGTGTTGCTATTTCCACCTATACCACTAGCCTAGGTGCCGGTCCTACCTCGATCTCTGCAGTCGGTGTCCTAGCCCCACACTCGGCCCTTGCCGTTCTTGAGGATACCGTTGATTTCCCCGCTCGCGCCCACACTTTTGATGATTTCTGCCCGGAGTGCCGCACCCTAGGTCTGCAGGGTTGTGCATTCCAGTCTACTATTGCTGAGCTTCAGCGTCTTAAAATGAAGGTAGGTAAAACCCGGGAGTCT
>BAF65210
------------------------------------------ATGCGCCCTAGGGCTGTTTTGTTGCTGTTCTTCGTGCTTTTGCCTATGCTGCCCGCGCCACCGGCCGGCCAGCCGTCTGGCCGCCGTCGCGGGCGGCGCAGCGGCAGTGCCGGCGGTGGTTTCTGGGGTGACAGGGTTGATTCTCAGCCCTTCGCCCTCCCCTATATTCATCCAACCAACCCCTTTGCCGCCGACGTCGTATCGCAATCCGGGGCTGGAGCTCGCTCTCGACAGTCGGTCCGCCCCCTCGGTTCCTCTTGGCGTGACCAGTCCCAGCGCCCCTCCGCTGCCCCCCGCCGTCGATCTACCCCAGCTGGGGCTGCGCCGCTGACTGCTGTTTCGCCTGCACCTGATACGGCCCCAGTCCCCGATGTCGACTCCCGCGGCGCTATTCTGCGCCGCCAGTATAATTTGTCTACTTCTCCCCTGACCTCATCTGTTGCCTCCGGAACCAATCTTGTTTTGTATGCTGCCCCGCTTAACCCTCTTCTGCCCCTCCAGGACGGCACCAACACCCACATCATGGCGACAGAGGCATCTAATTATGCCCAGTATCGAGTTGTTAGGGCCACAATTCGCTACCGCCCCTTGGTGCCGAATGCTGTCGGTGGTTATGCAATCTCTATTTCTTTCTGGCCCCAGACTACAACCACCCCTACCTCTGTCGACATGAACTCTATTACTTCTACTGATGTCAGGATTTTGGTCCAGCCTGGTATAGCCTCTGAGTTGGTCATCCCGAGCGAGCGCCTCCATTATCGTAACCAAGGC---------TGGCGCTCTGTTGAGACCTCGGGTGTGGCCGAGGAGGAGGCGACATCAGGTTTGGTTATGCTTTGCATACATGGCTCCCCCGTTAATTCTTATACCAATACGCCCTATACCGGGGCGTTGGGGCTCCTTGACTTTGCACTTGAGCTCGAGTTCAGGAATTTAACCCCTGGGAACACTAATACCCGTGTGTCCCGGTACACCAGCACAGCCCGACACCGACTGCGTCGCGGCGCTGACGGAACTGCTGAGCTTACAACTACCGCGGCCACACGTTTCATGAAGGACCTGCATTTCACTGGGACGAATGGTGTCGGCGAGGTGGGCCGTGGCATAGCCCTAACTTTATTTAATCTTGCTGACACACTTCTCGGCGGTTTGCCGACAGAATTGATTTCGTCGGCTGGAGGCCAATTGTTTTACTCCCGCCCGGTTGTCTCAGCCAATGGCGAGCCGACTGTTAAGCTGTACACCTCCGTCGAGAATGCACAGCAGGATAAGGGCATTGCTATACCACACGATATAGATTTAGGGGACTCTCGTGTGGTTATTCAAGACTATGATAACCAACATGAACAGGATAGGCCTACCCCGTCGCCAGCTCCGTCTCGCCCTTTCTCGGTCCTCCGGGCCAATGATGTTCTGTGGCTCTCTCTAACTGCTGCTGAATATGATCAGACCACCTATGGTTCATCGACCAACCCCATGTATGTTTCAGATACCGTTACATTTGTTAATGTAGCGACGGGTGCTCAGGCTGTTGCCCGCTCTCTTGATTGGTCTAAGGTCACTTTGGATGGTCGACCTCTCACCACCATTCAGCAGTACTCCAAGACATTTTATGTCCTTCTGCTTCGCGGTAAGCTTTCCTTTTGGGAGGCTGGTACTACTAAGGCCGGCTATCCTTATAATTACAACACCACTGCCAGCGACCAGATCTTGATCGAGAATGCAGCTGGCCACCGTGTCGCTATATCTACTTATACTACTAGTCTTGGCGCCGGTCCTGTGTCTGTTTCTGCGGCCGGCGTTCTCGCCCCGCATTCTGCTTTAGCTATGCTTGAAGATACTATTGATTACCCTGCTCGCGCCCATACTTTTGATGATTTCTGCCCTGAGTGCCGCAATCTTGGTCTACAGGGCTGTGCTTTTCAATCTACTATCGCTGAGCTTCAGCGCCTTAAAATGAAGGTAGGTAAGACCCGGGAGTCC
>AFR53976
------------------------------------------ATGCGCTCTCGGGCTGTTCTGTTGTTGTTCTTCGTGCTTCTGCCTATGCTGCCCGCGCCACCGGCCGGCCAGCCGTCTGGCCGCCGTCGTGGGCGGCGCAGCGGCGGTGCCGGCAGTGGTTTCTGGGGTGACAGGGTTGATTCTCAGCCCTTCGCCCTCCCCTATATTCATCCAACCAACCCCTTTGCCGCCGACGTCGTATCACAACCCGGGGCTGGAGCTCGCCCTCGACAGCCGGCCCGCCCCCTCGGCTCCTCTTGGCGTGACCAGTCCCAGCGCCCCCCCGCTGCCCTCCGTCGTCGACCTACCCCAACTGGGGCTGCGCCGCTAACTGCTGTCTCACCAGCACCTGATACGGCTCCAGTCCCTGACGTTGATTCTCGTGGTGCCATTTTGCGCCGCCAGTATAATTTGTCCACCTCCCCTTTAACTTCATCTGTTGCTTCTGGGACTAATCTTGTTTTGTATGCCGCCCCGCTTAATCCCCTTCTGCCTTTGCAAGATGGTACTAATACTCACATCATGGCGACTGAGGCGTCTAATTATGCTCAGTATCGGGTAGTCCGGGCTACAATTCGCTATCGCCCTTTGGTGCCGAATGCTGTCGGTGGTTATGCAATTTCTATTTCCTTCTGGCCTCAGACCACAACTACACCCACCTCTGTTGATATGAATTCCATCACTTCTACCGATGTTAGGATTTTAGTTCAGCCTGGTATAGCCTCTGAGCTGGTCATCCCGAGTGAGCGCCTTCATTATCGCAATCAGGGT---------TGGCGTTCTGTTGAGACATCGGGTGTGGCAGAGGAGGAGGCAACATCAGGCTTGGTCATGCTCTGTATTCATGGTTCCCCCGTTAATTCTTACACCAATACACCTTATACTGGGGCGTTGGGGCTCCTTGACTTTGCACTTGAGCTTGAATTCAGGAATTTGACCCCTGGGAACACTAACACCCGTGTGTCCCGTTACACTAGCACAGCCCGACACCGTTTGCGCCGTGGTGCTGATGGGACAGCCGAGCTTACAACCACCGCAGCTACACGTTTTATGAAGGACTTGCATTTCACCGGGACAAACGGTGTCGGCGAAGTTGGCCGTGGTATAGCCTTAACGTTGTTTAATCTTGCTGATACACTTCTCGGCGGGCTGCCGACAGAATTGATTTCGTCGGCTGGAGGTCAATTGTTCTACTCCCGCCCGGTTGTCTCAGCCAATGGCGAGCCAACTATTAAGTTATACACCTCAGTCGAGAATGCACAGCAGGATAAAGGCATTGCCATACCACACGATATAGATTTAGGGGACTCCCGTGTGGTTATACAAGATTATGACAACCAACATGAACAGGATCGGCCTACCCCGTCGCCGGCCCCGTCCCGTCCCTTTTCAGTCCTTCGAGCCAATGACGTCCTGTGGCTCTCTCTGACTGCGGCTGAATATGATCAGACTATTTACGGCTCGTCGACCAACCCCATGTATGTTTCGGACACTGTCACATTTGTTAATGTGGCGACAGGTGCCCAGGCTGTCGCCCGCTCCCTTGACTGGTCTAAGGTCACCTTAGATGGCCGGCCTCTCACCACCATTCAGCAGTACTCTAAGACATTTTATGTGCTGCCGCTTCGCGGCAAGCTTTCCTTTTGGGAAGCTGGTACAACTAAGGCTGGTTACCCTTATAATTATAATACTACTGCTAGTGACCAGATTTTGATTGAGAATGCAGCCGGCCATCGTGTTGCCATATCTACCTACACTACTAGTCTTGGTGCCGGCCCTGTGTCTGTCTCTGCGGTCGGTGTTCTTGCCCCGCATTCTGCTCTAGCTGTGCTTGAAGACACCATTGACTATCCTGCTCGTGCCCATACTTTTGATGATTTCTGCCCTGAGTGCCGCAATCTCGGCCTACAGGGCTGTGCTTTTCAGTCTACAATTGCTGAGCTTCAGCGTCTTAAAATGAAGGTAGGCAAGACCCGGGAGTCT
>BAK08883
------------------------------------------ATGTGCCCTAGGGCTGTTCTGTTGTTGCTCCTCGTGCTTCTGCCTATGCTGCCCGCGCCACCGGCCGGCCAGCCGTCTGGCCGTCGTCGTGGGCGGCGGAGCGGCGGTGCCGGCGGTGGTTTCTGGGGTGACAGGGTTGATTCTCAGCCCTTCGCCCTCCCCTATATTCATCCAACCAACCCCTTCGCCGCCGATGTCGTTTCACAATCCGGGGCTGGAGCTCGCCCTCGACAGCCGCCCCGCCCCCTCGGCTCCGCTTGGCGTGACCAGTCCCAGCGCCCCTCCGCTGCCTCCCGTCGTCGATCTACCCCAGCTGGGGCTGCGCCGTTGACTGCTACATCACCAGCCCCTGACACAGCCCCTGTGCCTGATGTTGATTCACGCGGTGCTATTTTGCGCCGGCAGTACAATCTGTCTACGTCCCCGCTCACGTCATCTGTTGCCTCCGGTACTAATCTGGTTCTCTATGCTGCCCCGTTGAACCCTCTCTTGCCTCTTCAGGATGGCACCAACACCCACATCATGGCTACTGAGGCTTCTAATTATGCCCAGTATCGGGTCGTTCGAGCTACGATCCGTTACCGCCCTTTGGTACCAAATGCTGTAGGTGGTTATGCTATTTCTATTTCTTTTTGGCCTCAAACTACTACTACCCCAACTTCTGTTGACATGAATTCTATTACTTCTACTGATGTTAGGATTTTGGTTCAGCCCGGTATTGCCTCAGAGTTGGTTATCCCTAGTGAGCGCCTTCATTACCGCAATCAAGGC---------TGGCGCTCCGTTGAGACCACGGGTGTGGCTGAGGAGGAGGCTACCTCCGGTTTGGTGATGCTTTGTATTCATGGCTCCCCTGTTAATTCTTATACTAATACACCTTACACCGGTGCATTGGGGCTCCTTGATTTTGCATTAGAGCTTGAGTTTAGGAACTTGACACCCGGGAACACTAACACCCGTGTTTCCCGGTATACTAGTACAGCTCGTCACCGGCTACGCCGCGGTGCTGATGGGACCGCTGAGCTTACCACCACAGCAGCCACACGTTTTATGAAAGATTTGCATTTTACCGGCACGAATGGCGTTGGTGAGGTGGGTCGTGGTATAGCCCTGACATTGTTCAATCTCGCTGACACGCTTCTCGGTGGTTTACCGACAGAATTGATTTCGTCGGCCGGGGGTCAACTATTTTACTCCCGCCCTGTTGTCTCGGCCAATGGCGAGCCAACAGTAAAGTTATACACATCCGTTGAGAATGCGCAGCAAGACAAGGGCATTACCATCCCACATGATATAGATCTGGGTGACTCCCGTGTGGTTATTCAGGATTATGATAACCAGCATGAGCAGGATCGGCCTACACCGTCACCCGCCCCCTCCCGCCCTTTCTCAGTTCTTCGTGCCAACGACGTTCTGTGGCTTTCTCTCACCGCCGCTGAGTACGACCAGACTACGTATGGGTCGTCCACCAACCCTATGTATGTCTCTGACACAGTCACGCTTGTCAATGTGGCCACTGGCGCCCAGGCTGTTGCCCGCTCCCTTGATTGGTCTAAAGTCACTCTGGATGGTCGCCCCCTTACTACCATTCAGCAGTACTCCAAGACGTTTTATGTCCTCCCGCTACGCGGGAAGCTGTCCTTTTGGGAGGCTGGTACGACTAAGGCCGGCTACCCGTATAATTATAACACTACTGCTAGTGATCAAATTCTGATTGAGAACGCGGCCGGTCACCGTGTCGCTATTTCTACCTATACCACTAGCTTGGGCGCCGGTCCTACCTCGATTTCTGCGGTCGGTGTACTAGCTCCGCACTCTGCCCTTGCCGTTCTTGAGGATACTGTTGATTACCCCGCCCGTGCTCATACTTTTGATGATTTTTGTCCGGAGTGCCGAACCCTCGGTCTGCAGGGTTGTGCATTCCAGTCTACTGTTGCTGAGCTACAGCGTCTTAAAATGAAGGTAGGTAAAACCCGGGAGTCT
>AAL50056
------------------------------------------ATGCGCCCTCGGCCTATTTTGCTGTTGCTCCTCATGTTTCTGCCTATGCTGCCCGCGCCACCGCCCGGTCAGCCGTCTGGCCGCCGTCGTGGGCGGCGCAGCGGCGGTTCCGGCGGTGGTTTCTGGGGTGACCGGGTTGATTCTCAGCCCTTCGCAATCCCCTATATTCATCCAACCAACCCCTTCGCCCCCGATGTCACCGCTGCGGCCGGGGCTGGACCTCGTGTTCGCCAACCCGCCCGACCACTCGGCTCCGCTTGGCGTGACCAGGCCCAGCGCCCCGCCGCTGCCTCACGTCGTAGACCTACCACAGCTGGGGCCGCGCCGCTAACCGCGGTCGCTCCGGCCCATGACACCCCGCCAGTGCCTGATGTTGACTCCCGCGGCGCCATCCTGCGCCGGCAGTATAACCTATCAACATCTCCCCTCACCTCTTCCGTGGCCACCGGCACAAATTTGGTTCTTTACGCCGCTCCTCTTAGCCCGCTTCTACCCCTCCAGGACGGCACCAATACTCATATAATGGCTACAGAAGCTTCTAATTATGCCCAGTACCGGGTTGCTCGTGCCACAATTCGCTACCGCCCGCTGGTCCCCAACGCTGTTGGTGGCTACGCTATCTCCATTTCGTTCTGGCCACAGACCACCACCACCCCGACGTCCGTTGACATGAATTCAATAACCTCGACGGATGTCCGTATTTTAGTCCAGCCCGGCATAGCCTCCGAGCTTGTTATTCCAAGTGAGCGCCTACACTATCGCAACCAAGGT---------TGGCGCTCTGTTGAGACCTCCGGGGTGGCGGAGGAGGAGGCCACCTCTGGTCTTGTCATGCTCTGCATACATGGCTCACCTGTAAATTCTTATACTAATACACCCTATACCGGTGCCCTCGGGCTGTTGGACTTTGCCCTCGAACTTGAGTTCCGCAACCTCACCCCCGGTAATACCAATACGCGGGTCTCGCGTTACTCCAGCACTGCCCGTCACCGCCTTCGTCGCGGTGCAGATGGGACTGCCGAGCTCACCACCACGGCTGCTACTCGCTTCATGAAGGACCTCTATTTTACTAGTACTAATGGTGTTGGTGAGATCGGCCGCGGGATAGCGCTTACCCTGTTTAACCTTGCTGACACCCTGCTTGGCGGTCTACCGACAGAATTGATTTCGTCGGCTGGTGGCCAGCTGTTCTACTCTCGCCCCGTCGTCTCAGCCAATGGCGAGCCGACTGTTAAGCTGTATACATCTGTGGAGAATGCTCAGCAGGATAAGGGTATTGCAATCCCGCATGACATCGACCTCGGGGAATCCCGTGTAGTTATTCAGGATTATGACAACCAACATGAGCAGGACCGACCGACACCTTCCCCAGCCCCATCGCGTCCTTTTTCTGTCCTCCGAGCTAATGATGTGCTTTGGCTTTCTCTCACCGCTGCCGAGTATGACCAGTCCACTTACGGCTCTTCGACCGGCCCAGTCTATGTCTCTGACTCTGTGACCTTGGTTAATGTTGCGACCGGCGCGCAGGCCGTTGCCCGGTCACTCGACTGGACCAAGGTCACACTTGATGGTCGCCCCCTTTCCACCATCCAGCAGTATTCAAAGACCTTCTTTGTCCTGCCGCTCCGCGGTAAGCTCTCCTTTTGGGAGGCAGGAACTACTAAAGCCGGGTACCCTTATAATTATAACACCACTGCTAGTGACCAACTGCTCGTTGAGAATGCCGCTGGGCATCGGGTTGCTATTTCCACCTACACTACTAGCCTGGGTGCTGGCCCCGTCTCTATTTCCGCGGTTGCTGTTTTAGCCCCCCACTCTGTGCTAGCATTGCTTGAGGATACCATGGACTACCCTGCCCGCGCCCATACTTTCGATGACTTCTGCCCGGAGTGCCGCCCCCTTGGCCTCCAGGGCTGTGCTTTTCAGTCTACTGTCGCTGAGCTTCAGCGCCTTAAGATGAAGGTGGGTAAAACTCGGGAGTTA
>BAA01174
------------------------------------------ATGCGACCTCGGCCTATTTTGTTGCTGCTCCTCATGTTTTTGCCTATGTTGCCCGCGCCACCGCCCGGTCAGCCGTCTGGCCGCCGTCGTGGGCGGCGCAGCGGCGGTTCCGGCGGTGGTTTCTGGGGTGACCGGGTTGATTCTCAGCCCTTCGCAATCCCCTATATTCATCCAACCAACCCCTTCGCCCCCGATGTCACCGCTGCGGCCGGGGCTGGACCTCGTGTTCGCCAACCAGCCCGACCACTCGGCTCCGCTTGGCGTGACCAGGCCCAGCGCCCCGCCGTTGCCTCACGTCGTAGACCTACCACAGCTGGGGCCGCGCCGCTAACCGCGGTCGCTCCAGCCCATGACACCCCGCCAGTGCCTGATGTCGACTCTCGCGCCGCCATCTTGCGCCGGCAGTATAATCTATCAACATCTCCCCTCACTTCTTCCGTGGCCACCGGCACTAACCTGGTTCTTTATGCCGCCCCTCTTAGTCCGCTCTTACCTCTTCAGGACGGCACCAATACCCATATAATGGCCACGGAAGCTTCTAATTATGCCCAGTACCGGGTTGTCCGTGCCACAATCCGTTACCGCCCGCTGGTCCCCAATGCTGTCGGCGGTTATGCCATCTCCATCTCATTCTGGCCACAGACCACCACCACCCCGACGTCCGTTGATATGAATTCAATAACCTCGACGGATGTTCGTATTTTAGTCCAGCCCGGCATAGCCTCTGAGCTTGTGATCCCAAGTGAGCGCCTACACTATCGTAACCAAGGC---------TGGCGCTCCGTCGAGACCTCTGGGGTGGCTGAGGAGGAGGCTACCTCTGGTCTTGTTATGCTTTGCATACATGGCTCACCCGTAAATTCCTATACTAACACACCCTATACCGGTGCCCTCGGGCTGCTGGACTTTGCCCTTGAGCTTGAGTTTCGCAACCTTACCCCCGGTAACACCAATACGCGGGTCTCCCGTTATTCCAGCACTGCTCGCCACCGCCTTCGTCGCGGTGCGGACGGGACTGCCGAGCTCACCACCACGGCCGCTACCCGCTTTATGAAGGACCTCTATTTTACTAGTACTAATGGTGTCGGTGAGATCGGCCGCGGGATAGCCCTCACCCTGTTTAACCTTGCTGACACTCTGCTTGGCGGCCTGCCGACAGAATTGATTTCGTCGGCTGGTGGCCAGCTGTTCTACTCCCGTCCCGTCGTCTCGGCCCATGGCGAGCCGACTGTTAAGTTGTATACATCTGTAGAGAATGCTCAGCAGGATAAGGGTATTGCAATCCCGCATGACATTGACCTCGGAGAATCTCGTGTGGTTATTCAGGATTATGACAACCAACATGAACAAGATCGGCCGACGCCTTCTCCAGCCCCATCGCGCCCTTTCTCTGTCCTTCGAGCTAATGATGTGCTTTGGCTCTCTCTCACCGCTGCCGAGTATGACCAGTCCACTTATGGCTCTTCGACTGCCCCAGTTTATGTTTCTGACTCTGTGACCTTGGTTAATGTTGCGACCGGCGCGCAGGCCGTTGCCCGGTCGCTCGATTGGACCAAGGTCACACTTGACGGTCGCCCCCTCTCCACCATCCAGCAGTACCCGAAGACCTTCTTTGTCCTGCCGCTCCGCGGTAAGCTCTCTTTCTGGGAGGCAGGCACAACTAAAGCCGGGTACCCTTATAATTATAACACCACTGCTAGCGACCAACTGCTTGTCGAGAATGCCGCCGGGCACCGGGTCGCTATTTCCACTTACACCACTAGCCTGGGTGCTGGTCCCGTCTCCATCTCTGCGGTTGCTGTTTTAGCCCCCCACTCTGCGCTAGCATTGCTTGAGGATACCTTGGACTACCCTGCCTGCGCCCATACTTTTGATGATTTCTGCCCAGAGTGCCGCCCTCTTGGCCTCCAGGGCTGCGCTTTCCAGTCTACTGTCGCTGAGCTTCAGCGCCTTAAGATGAAGGTGGGTAAAACTCGGGAGTTA
>ACJ54946
------------------------------------------ATGCGCCCTAGGGCTGTTCTGTTGCTGCTCCTCGTGTTTCTGCCTATGCTGCCCGCGCCACCGGCCGGCCAGCCGTCTGGCCGTCGTCGTGGGCGGCGCAGCGGCGGTACCAGCGGTGGTTTCTGGGGTGACAGGGTTGATTCTCAGCCCTTCGCCATCCCCTATATTCATCCAACCAACCCCTTCGCCGCCGATGTCGTTTCACAATCCGGGGCTGGAACTCGCCCTCGACAGCCGCCCCGCCCCCTTGGCTCCGCTTGGCGCGACCAGTCCCAGCGCCCCCCCGCTGCCCCCCGTCGTCGATCTGCCCCAGCTGGGGCTGCGCCGTTGACCGCTATATCACCGGCCCCTGACACAGCCCCTGTACCTGATGTAGATTCACGTGGCGCTATTCTGCGTCGCCAGTATAATTTGTCCACGTCTCCGCTTACGTCTTCTGTTGCTTCTGGTACTAATCTGGTCCTCTATGCCGCTCCGCTGAACCCTCTTTTGCCTCTTCAGGATGGTACCAACACTCATATTATGGCTACTGAGGCATCCAATTATGCCCAGTATCGGGTTGTCCGAGCTACAATCCGTTATCGCCCGCTGGTGCCAAATGCTGTTGGTGGTTATGCTATCTCTATCTCATTCTGGCCTCAAACTACAACTACTCCTACCTCTGTTGATATGAATTCTATTACTTCCACTGATGTTAGGATTTTGGTCCAGCCTGGTATTGCCTCCGAGTTAGTCATCCCTAGTGAGCGCCTTCATTACCGTAATCAAGGC---------TGGCGCTCTGTTGAGACCACGGGTGTGGCTGAGGAGGAGGCTACTTCCGGTCTGGTAATGCTTTGCATCCATGGCTCTCCTGTTAATTCTTATACTAATACACCTTACACTGGTGCACTGGGGCTTCTTGATTTTGCATTAGAGCTTGAGTTTAGAAATTTAACACCCGGGAACACCAACACCCGTGTTTCCCGGTATACCAGCACAGCCCGCCACCGGCTGCGCCGCGGTGCCGACGGTACCGCTGAGCTTACTGCCACTGCAGCCACACGTTTCATGAAAGATCTGCACTTTACTGGCACGAATGGCGTTGGTGAGGTGGGCCGTGGTATTGCTCTGACACTGTTTAATCTAGCTGATACGCTTCTCGGTGGTTTACCGACAGAATTGATTTCGTCGGCTGGGGGTCAGATGTTTTACTCCCGCCCTGTTGTCTCTGCCAATGGCGAGCCGACAGAAAAGCTATATACATCTGTAGAGAATGCGCAGCAAGATAAGGGCATTACCATCCCACACGATATAGATTTGGGTGACTCTCGTGTGGTTATTCAGGATTATGATAACCAGCACGAGCAAGACCGACCTACTCCGTCACCTGCCCCCTCCCGCCCTTTTTCAGTTCTTCGTGCCAATGATGTTCTGTGGCTTTCCCTCACTGCCGCTGGGTACGACCAGACTACGTATGGGTCGTCTACCAACCCTATGTATGTCTCCGATACTGTCACATTTGTTAATGTGGCCACTGGTGCTCAAGCTGTTGCCCGCTCTCTTGATTGGTCCAAAGTTACTCTGGATGGTCGCCCCCTCACTACCATTCAGCAGTACTCTAAGACATTTTATGTTCTCCCGCTCCGCGGGAAGTTGTCCTTCTGGGAGGCTGGCACAACTAAGGCCGGCTACCCGTACAATTATAACACTACTGCTAGTGACCAAATTTTGATTGGGAACGCGGCCGGTCACCGTGTCGCTATTTCTACTTATACTACTAGCCTTGGTGCCGGCCCTACCTCGATCTCCGCGGTCGGTGTATTAGCCCCACACACGGCCCTTGCTGTTCTTGAGGATACTATTGATTACCCCGCTTGCGCTCATACCTTTGATGATTTCTGCCCGGAGTGCCGCACCTTGGGTCTGCAGGGTTGTGCATTCCAGTCTACTGTTGCTGAGCTTCAGCGCCTTAAGATGAAGGTAGGTAAAACCCGGGAGTCT
>BAK19086
------------------------------------------ATGCGCTCTCGGGCTCTTCTGTTTTTGCTCCTCGTGCTTCTGCCTATGCTGCCCGCGCCACCGGCCGGTCAGCCGTCTGGCCGTCGCCGCGGGCGGCGCAGCGGCGGTACCGGCGGTGGTTTCTGGGGTGACCGGGTTGATTCTCAGCCCTTCGCCCTCCCCTATATTCATCCAACCAACCCCTTTGCATCCGACATTCCAACCGCAACCGGGGCTGGAGCTCGCCCTCGGCAGCCAGCCCGTCCACTCGGCTCTGCCTGGCGTGACCAATCCCAGCGCCCCGCCGCTTCCGCCCGTCGTCGACCTGCCCCAGCTGGGGCTTCGCCGTTAACGGCTGTGGCCCCGGCCCCCGACACTGCCCCGGTCCCTGACGTGGATTCTCGTGGTGCTATATTGCGCCGCCAGTACAATCTGTCCACGTCACCGCTTACGTCCACTATTGCTACTGGCACTAATCTTGTACTATATGCTGCCCCACTGAGCCCTTTGCTTCCTCTTCAAGATGGGACCAATACTCATATCATGGCCACAGAGGCCTCTAACTATGCCCAGTATCGCGTTGTCCGTGCCACTATTCGGTACCGACCCCTGGTGCCGAATGCGGTTGGCGGGTACGCCATATCCATCTCTTTTTGGCCTCAGACGACAACCACTCCGACTTCTGTCGACATGAATTCTATTACTTCCACCGATGTCCGTATCCTCGTTCAGCCCGGCATAGCCTCTGAACTTGTGATTCCTAGTGAGCGCCTGCACTATCGTAATCAGGGT---------TGGCGCTCAGTTGAGACTTCTGGTGTCGCGGAGGAGGAGGCTACCTCTGGCCTTGTTATGCTTTGTATCCATGGATCTCCTGTGAATTCCTACACTAATACACCCTACACTGGTGCTCTCGGCCTGCTTGATTTTGCGCTTGAGCTTGAGTTTCGCAATTTGACACCTGGTAACACGAATACGCGCGTATCCCGTTATTCTAGTAGCGCGCGCCACAAGCTACGCCGAGGGCCTGATGGCACTGCCGAGCTGACCACGACTGCTGCTACACGCTTTATGAAGGATCTTCATTTTACAGGGACTAATGGTGTTGGTGAGGTTGGCCGTGGTATCGCGCTGACCCTGTTCAATCTTGCTGATACGCTTCTCGGCGGGCTCCCGACAGAATTGATTTCGTCGGCCGGCGGCCAGCTGTTTTATTCACGCCCCGTCGTCTCAGCCAATGGCGAGCCGACAGTGAAACTCTACACCTCAGTCGAGAATGCTCAGCAGGACAAGGGTATAGCTATTCCACATGATATCGATCTTGGTGAGTCCCGGGTTGTTATTCAGGATTATGACAATCAACACGAGCAAGACCGTCCCACCCCCTCTCCCGCTCCCTCACGCCCCTTTTCAGTCCTTCGCGCTAATGATGTGCTTTGGCTTTCGCTGACGGCTGCTGAGTATGATCAAACTACTTATGGTTCTTCCACTAATCCTATGTATGTTTCTGATACTGTAACATTTGTCAATGTGGCGACCGGTGCTCAGGGGGTCTCTCGTTCCCTGGACTGGTCCAAAGTTACCCTCGATGGGCGACCGCTTACGACTATTCAGCAGTATTCTAAGACCTTCTTTGTTTTGCCCCTTCGTGGTAAGCTCTCCTTTTGGGAGGCTGGCACCACCAAAGCTGGCTACCCTTATAATTATAATACTACTGCCAGTGATCAGATCTTAATTGAAAATGCAGCTGGTCACCGTGTCTGTATTTCAACTTATACTACTAATCTTGGTTCCGGCCCTGTTTCTATCTCTGCTGTTGGTGTCCTCGCACCTCACTCTGCGTTGGCCGCTTTAGAGGACACCGTTGACTACCCTGCTCGTGCTCATACTTTTGATGATTTCTGCCCTGAGTGCCGTGCGCTTGGTCTCCAGGGCTGTGCTTTTCAGTCGACTGTCGCTGAGTTGCAGCGTCTTAAAATGAAGGTGGGTAAAACCCGGGAGTAT
>ACH87963
------------------------------------------ATGCGCCCTAGGGTTGTTCTGCTGCTGCTCTTCGTGTTTCTGCCTATGCTGCCCGCGCCACCGGCCGGCCAGTCGTCTGGCCGCCGTCGTGGGCGGCGCAGCGGCAGTACCGGCGGTGGTTTCTGGGGTGACAGGGTTGATTCTCAGCCCTTCGCCCTCCCCTATATTCATCCAACCAACCCCTTTGCCTCCGACGTCCTATCACAACCCGGGGCTGGAGCTCGCCCTCGACAGCCAGCCCGCCCCCTCGGCTCCTCTTGGCGTGACCAGTCCCAGCGCCCCCCCGCTGCCCCCCGTCGTCGATCTACCCCAACTGGGGCTGCGCCGTTAACTGCTGTTTCACCGGCGCCTGACACGGCCCCAGTCCCTGATGTAGACTCTCGTGGTGCCATTTTGCGCCGCCAGTACAATTTGTCCACCTCTCCTTTAACTTCATCTGTTGCTTCTGGAACTAATCTTGTCTTGTATGCTGCCCCGCTCAACCCGCTTTTGCCTCTCCAAGACGGCACGAATACTCACATCATGGCGACTGAGGCGTCTAATTACGCTCAGTATCGGGTTGTCCGGGCTACGATCCGCTATCGCCCTTTGGTGCCGAATGCCGTCGGCGGTTATGCAATTTCCATTTCCTTTTGGCCTCAGACTACAACTACACCCACCTCTGTTGATATGAATTCTATCACTTCTACTGATGTTAGGATTTTAGTCCAGCCTGGCATAGCCTCTGAGCTGGTCATCCCGAGTGAGCGCCTTCACTATCGTAATCAAGGC---------TGGCGCTCTGTTGAGACATCGGGTGTGGCCGAGGAGGAGGCGACATCAGGCCTGGTCATGCTTTGTATTCATGGATCCCCTGTTAATTCCTATACCAACACGCCCTATACTGGGGCATTAGGGCTCCTTGACTTTGCACTTGAGCTTGAATTTAGAAATTTGACCCCTGGGAACACTAACACCCGTGTGTCCCGCTACACTAGTACAGCTCGGCACCGTTTGCGTCGTGGTGCCGATGGGACAGCCGAGCTTACAACTACTGCAGCCACACGTTTTATGAAGGACTTGCACTTCACCGGGACAAATGGTGTTGGCGAGGTGGGCCGCGGTATAGCTTTAACACTATTTAATCTTGCTGATACACTTCTCGGCGGGTTGCCGACAGAATTGATTTCGTCGGCTGGAGGTCAACTGTTTTACTCCCGCCCGGTTGTCTCAGCCAATGGCGAGCCGACTGTTAAGTTATACACCTCTGTCGAGAATGCACAGCAGGACAAGGGCATTGCTATACCACATGATATAGACTTAGGGGATTCCCGTGTGGTCATACAAGACTACGATAACCAACATGAGCAGGACCGGCCTACCCCGTCGCCGGCCCCGTCCCGCCCCTTTTCAGTCCTCCGAGCTAACGATGTCCTGTGGCTCTCTCTAACTGCGGCTGAATATGACCAGACCACCTATGGCTCGTCTACCAATCCCATGTATGTTTCAGATACTGTCACATTTGTTAATGTGGCGACGGGTGCCCAGGCCGTAGCCCGATCCCTTGATTGGTCCAAGGTCACATTAGATGGTCGACCACTCACTACCATCCAGCAGTACTCCAAGACATTTTATGTACTGCCGCTTCGTGGCAAGCTTTCCTTTTGGGAGGCTGGTACGACTAAGGCTGGCTACCCTTACAACTATAACACCACTGCTAGTGACCAGATTCTGATCGAGAACGCAGCCGGTCACCGCGTTGCTATATCTACTTACACTACTAGTCTTGGCGCCGGCCCTGTGTCTGTTTCTGCGGTCGGCGTTCTTGCCCCACACTCTGCTTTAGCTGTGCTTGAAGATACTATTGATTATCCCGCCCGTGCTCATACTTTCGATGATTTTTGCCCTGAGTGCCGCAATCTTGGTCTGCAGGGCTGTGCTTTCCAGTCTACTGTTGCTGAGCTTCAGCGTCTTAGAATGAAGGTAGGTAAGACCCGGGAGTCT
>ACY66855
ATGAATAACATGTTCTCTTGCTCTGTGCATGGAGATGCCACCATGCGCTCTCGGGCTCTTCTGTTTTTGCTCCTCGTGCTTTTGCCTATGCTGCCCGCGCCACCGGCCGGTCAGCCGTCTGGCCGTCGCCGCGGGCGGCGCAGCAGCGGTACCGGCGGTGGTTTCTGGGGTGACCGGGTTGATTCTCAGCCCTTCGCCCTCCCCTATATTCATCCAACCAACCCCTTCGCATCTGACATATCAACCGCCGCCGGGGCTGGAGCTCGCCCTCGGCAGCCGGCCCGCCCACTCGGTTCCGCTTGGCGTGACCAATCCCAGCGCCCCGCCGCTTCCTCCCGCCGTCGATCTGCCCCAGCTGGGGCTTCGCCGTTGACGGCCGTGGCTCCAGCCCCCGACACCGCTCCAGTTCCTGATATTGATTCTCGCGGCGCCATATTACGTCGCCAGTATAATTTATCAACATCTCCGCTTACGTCCACTATTGCTACTGGTACTAATCTTGTCTTGTATGCCGCCCCGCTGAGCCCCTTGCTCCCGCTTCAGGATGGAACTAACACTCATATTATGGCCACTGAGGCTTCAAATTATGCCCAGTACCGCGTTGCCCGTGCTACTATCCGGTACCGCCCGTTGGTGCCGAATGCTGTTGGTGGGTACGCTATCTCCATCTCTTTTTGGCCCCAGACAACAACTACTCCGACATCTGTTGATATGAACTCTATCACCTCCACTGATGTTCGAATTCTTGTCCAACCCGGTATCGCCTCTGAACTCGTGATCCCTAGTGAGCGCCTGCACTATCGCAATCAAGGT---------TGGCGTTCGGTTGAGACCTCTGGTGTTGCGGAGGAGGAGGCGACTTCTGGTCTTGTTATGCTTTGCATCCACGGATCACCTGTGAACTCCTATACCAATACGCCTTATACTGGTGCACTTGGCTTGCTTGATTTTGCGCTCGAGCTCGAGTTTCGCAATCTAACGCCTGGCAACACGAATACGCGTGTCTCCCGTTATTCGAGCAGTGCGCGTCACAAGCTGCGCCGAGGGCCTGATGGCACTGCTGAATTAACCACCACTGCAGCTACCCGCTTTATGAAAGATCTTCATTTTACAGGGACTAATGGTGTTGGTGAGGTTGGTCGTGGCATAGCGTTAACCCTGTTTAACCTTGCTGACACGCTTCTCGGTGGGCTACCGACAGAATTGATTTCGTCGGCTGGTGGACAATTGTTCTATTCTCGCCCCGTTGTCTCAGCCAATGGCGAGCCGACAGTGAAACTTTACACTTCAGTCGAGAATGCCCAGCAGGATAAGGGTATAGCTATCCCCCACGATATTGATCTTGGTGAGTCCCGAGTTGTCATCCAGGACTATGATAACCAACACGAGCAGGACCGCCCCACTCCCTCTCCGGCCCCTTCCCGCCCCTTCTCTGTCCTCCGTGCTAATGACGTGCTCTGGCTGTCCCTTACAGCTGCTGAGTACGACCAGACTACCTATGGCTCTTCTACCAATCCTATGTATGTTTCTGACACTGTGACATTTGTTAATGTAGCTACTGGTGCACAGGGAGTTTCCCGCTCTCTCGACTGGTCTAAGGTTACTCTTGATGGGCGCCCACTTGCTACTATTCAGCAGTATTCTAAAACATTCTATGTCTTGCCTCTCCGCGGTAAACTTTCCTTCTGGGAGGCTGGTACCACCAAGGCTGGTTACCCTTATAATTACAACACTACTGCTAGTGACCAGATCTTAATTGAGAATGCGGCTGGTCACCGCGTCTGTATTTCAACTTATACTACTAACCTCGGCTCCGGCCCCGTCTCTATTTCTGCTGTCGGTGTCCTTGCACCTCACTCTGTTCTGGCCGCCTTGGAGGATACCGTTGACTACCCCGCTCGTGCTCACACTTTTGATGATTTCTGCCCTGAGTGCCGTACACTCGGTCTTCAGGGCTGTGCATTTCAGTCAACTGTTGCTGAGCTACAGCGTCTTAAAATGAAGGTGGGTAAAACTCGGGAGTAT
>BAN63772
------------------------------------------ATGTGCCCTCGGGCTGTTCTGTTGTTGCTCTTCGTGCTTCTGCCTATGCTGCCCGCGCCACCGGCCGGCCAGCCGTCTGGCCGCCGTCGTGGGCGGCGCAGCGGCGGTGCCAGCGGTGGTTTCTGGGGTGACAGGGTTGATTCTCAGCCCTTCGCCCTCCCCTATATTCATCCAACCAACCCCTTTGCCGCCGACGTCATACCACAACCCGGGGCTGGAGCTCGCCCTCGACAGCCGCCCCGTCCCCTCGGCTCCTCTTGGCGTGACCAGTCCCAGCGCCCCTCCGCTACCCCCCGTCGTCGATCTACCCCAGCTGGGGCTGCGCCGCTAACTGCTGTCTCCCCTGCACCTGATACGGCTCCGGTCCCCGATGTTGATTCTCGCGGAGCTATTTTGCGCCGCCAGTATAACTTGTCTACATCTCCCTTGACCTCCTCTGTCGCTTCTGGCACCAATCTTGTTTTGTATGCCGCCCCGCTCAACCCCCTCCTACCTCTCCAGGATGGCACCAATACCCATATTATGGCTACTGAGGCGTCTAATTACGCCCAGTATCGGGTTGTTCGAGCCACAATCCGCTACCGCCCTCTGGTGCCCAATGCTGTTGGCGGCTATGCAATTTCTATTTCCTTTTGGCCCCAGACTACAACCACCCCCACTTCTGTCGATATGAATTCTATTACTTCTACTGATGTTAGGATTTTAGTCCAGCCCGGTGTGGCCTCTGAGTTGGTCATCCCGAGCGAGCGTCTCCACTACCGCAATCAGGGT---------TGGCGCTCTGTTGAGACATCGGGCGTGGCCGAGGAAGAGGCAACATCGGGTCTTGTCATGCTTTGTATACATGGCTCCCCCGTTAATTCTTACACCAATACGCCCTACACTGGGGCGCTGGGGCTTCTTGACTTTGCACTCGAGCTTGAATTCAGGAATTTGACCCCTGGGAACACCAACACTCGTGTGTCCCGGTACACCAGCACGGCTCGTCACCGTTTACGTCGCGGCGCCGACGGAACCGCTGAGCTCACGACCACTGCCGCCACGCGCTTCATGAAGGACCTACACTTCACCGGGACGAATGGCGTTGGTGAGGTGGGCCGTGGCATAGCCCTAACTCTGTTTAATCTTGCTGATACACTTCTCGGCGGTTTGCCGACAGAATTGATTTCGTCGGCTGGAGGTCAGCTCTTTTACGCCCGCCCAGTCGTCTCGGCCAATGGCGAGCCGACTGTCAAGTTATATACTTCCGTTGAGAATGCACAGCAGGACAAGGGCATTGCCATACCGCATGACATAGATTTAGGGGATTCCCGTGTGGTTATCCAGGACTATGATAATCAGCATGAACAAGATAGGCCCACCCCTTCGCCAGCCCCGTCCCGTCCATTCTCGGTCCTTCGTGCTAATGATGTCCTGTGGCTCTCCCTTACTGCTGCTGAGTATGATCAAACCACTTATGGCTCATCAACCAACCCTATGTATGTTTCAGACACTGTTACCTTTGTTAATGTGGCCACAGGGGCCCAGGCTGTCGCCCGCTCCCTCGACTGGTCTAAGGTCACATTGGATGGTCGACCTCTTACCACAGTTCAGCAGTACTCTAAGACATTCTATGTGCTCCCACTTCGAGGGAAGTTATCTTTTTGGGAGGCTGGCACTACCAAAGCTGGGTACCCCTATAACTATAACACCACTGCTAGCGATCAGATTTTGATAGAGAATGCAGCCGGTCACCGTGTCGCTATCTCCACCTATACTACTAGTCTTGGTGCTGGCCCAGTGTCTGTTTCGGCGGTTGGTGTTCTTGCCCCGCACTCTGCTTTGGCTGTGCTTGAAGATACTATTGATTACCCCGCCCGCGCCCATACTTTTGATGATTTCTGTCCTGAGTGCCGTAATCTTGGCCTACAGGGCTGTGCCTTTCAATCTACTATCGCTGAACTTCAGCGTCTTAAAATGAAGGTAGGTAAAACCCGGGAGTCC
>AAA65490
------------------------------------------ATGCGCCCTCGGCCTATTTTGCTGTTGCTCCTCATGTTTCTGCCTATGCTGCCCGCGCCACCGCCCGGTCAGCCGTCTGGCCGCCGTCGTGGGCGGCGCAGCGGCGGTTCCGGCGGTGGTTTCTGGGGTGACCGGGTTGATTCTCAGCCCTTCGCAATCCCCTATATTCATCCAACCAACCCCTTCGCCCCCGATGTCACCGCTGCGGCCGGGGCTGGACCTCGTGTTCGCCAACCCGTCCGACCACTCGGCTCCGCTTGGCGTGACCAGGCCCAGCGCCCCGCCGCTGCCTCACGTCGTAGACCTACCGCAGCTGGGGCCGCGCCGCTAACCGCGGTCGCTCCGGCCCATGACACCCCGCCAGTGCCTGATGTTGACTCCCGCGGCGCCATCCTGCGCCGGCAGTATAACCTATCAACATCTCCCCTTACCTCTTCCGTGGCCACCGGTACAAACCTGGTTCTTTACGCCGCTCCTCTTAGCCCGCTTCTACCCCTCCAGGACGGCACCAATACTCATATAATGGCTACAGAAGCTTCTAATTATGCCCAGTACCGGGTTGCTCGTGCTACAATTCGCTACCGCCCGCTGGTCCCCAACGCTGTTGGTGGCTATGCCATCTCCATCTCGTTCTGGCCACAGACCACCACCACCCCGACGTCCGTTGACATGAATTCAATAACCTCGACGGATGTCCGTATTTTAGTCCAGCCCGGCATAGCCTCCGAGCTTGTTATCCCAAGTGAGCGCCTACACTATCGTAACCAAGGT---------TGGCGCTCTGTTGAGACCTCCGGGGTGGCGGAGGAGGAGGCCACCTCTGGTCTTGTTATGCTCTGCATACATGGCTCACCTGTAAATTCTTATACTAATACACCTTATACCGGTGCCCTCGGGCTGTTGGACTTTGCCCTCGAACTTGAGTTCCGCAACCTCACCCCCGGTAATACCAACACGCGGGTCTCCCGTTACTCCAGCACTGCCCGTCACCGCCTTCGTCGCGGTGCAGATGGGACTGCCGAGCTCACCACCACGGCCGCTACCCGCTTCATGAAGGACCTCTATTTTACTAGTACTAATGGTGTCGGTGAGATCGGCCGCGGGATAGCGCTTACCCTGTTTAACCTTGCTGACACCCTGCTTGGCGGTCTACCGACAGAATTGATTTCGTCGGCTGGTGGCCAGCTGTTCTACTCTCGCCCCGTCGTCTCAGCCAATGGCGAGCCGACTGTTAAGCTGTATACATCTGTAGAGAATGCTCAGCAGGATAAGGGTATTGCAATCCCGCATGACATCGACCTCGGGGAATCTCGTGTAGTTATTCAGGATTATGACAACCAACATGAGCAGGACCGACCGACACCTTCCCCAGCCCCATCGCGCCCTTTTTCTGTCCTCCGAGCTAATGATGTGCTTTGGCTTTCTCTCACCGCTGCCGAGTATGACCAGTCCACTTACGGCTCTTCGACCGGCCCAGTCTATGTCTCTGACTCTGTGACCTTGGTTAATGTTGCGACCGGCGCGCAGGCCGTTGCCCGGTCACTTGACTGGACCAAGGTCACACTTGATGGTCGTCCCCTTTCCACCATCCAGCAGTATTCAAAGACCTTCTTTGTCCTGCCGCTCCGCGGTAAGCTCTCCTTTTGGGAGGCAGGTACTACTAAAGCCGGGTACCCTTATAATTATAACACCACTGCTAGTGACCAACTGCTCGTTGAGAATGCCGCTGGGCATCGGGTTGCTATTTCCACTTACACCACTAGCCTGGGTGCTGGTCCCGTCTCTATTTCCGCGGTTGCTGTTTTAACCCCCCACTCTGCGCTAGCATTGCTTGAGGATACCATGGACTACCCTGCCCGCGCCCATACCTTCGATGACTTCTGCCCGGAGTGCCGCCCCCTTGGCCTCCAGGGCTGTGCTTTTCAGTCTACTGTCGCTGAGCTTCAGCGCCTTAAGATGAAGGTGGGTAAAACTCGGGAGTTA
>ACH87960
------------------------------------------ATGCGCCCTAGGGTTGTTCTGCTGCTGCTCTTCGTGTTTCTGCCTATGCTGCCCGCGCCACCGGCCGGCCAGTCGTCTGGCCGCCGTCGTGGGCGGCGCAGCGGCAGTACCGGCGGTGGTTTCTGGGGTGACAGGGTTGATTCTCAGCCCTTCGCCCTCCCCTATATTCATCCAACCAACCCCTTTGCCTCCGACGTCCTATCACAACCCGGGGCTGGAGCTCGCCCTCGACAGCCAGCCCGCCCCCTCGGCTCCTCTTGGCGTGACCAGTCCCAGCGCCCCCCCGCTGCCCCCCGTCGTCGATCTACCCCAACTGGGGCTGCGCCGTTAACTGCTGTTTCACCGGCGCCTGACACGGCCCCAGTCCCTGATGTAGACTCTCGTGGTGCCATTTTGCGCCGCCAGTACAATTTGTCCACCTCTCCTTTAACTTCATCTGTTGCTTCTGGAACTAATCTTGTCTTGTATGCTGCCCCGCTCAACCCGCTTTTGCCTCTCCAAGACGGCACGAATACTCACATCATGGCGACTGAGGCGTCTAATTACGCTCAGTATCGGGTTGTCCGGGCTACGATCCGCTATCGCCCTTTGGTGCCGAATGCCGTCGGCGGTTATGCAATTTCCATTTCCTTTTGGCCTCAGACTACAACTACACCCACCTCTGTTGATATGAATTCTATCACTTCTACTGATGTTAGGATTTTAGTCCAGCCTGGCATAGCCTCTGAGCTGGTCATCCCGAGTGAGCGCCTTCACTATCGTAATCAAGGC---------TGGCGCTCTGTTGAGACATCGGGTGTGGCCGAGGAGGAGGCGACATCAGGCCTGGTCATGCTTTGTATTCATGGATCCCCTGTTAATTCCTATACCAACACGCCCTATACTGGGGCATTAGGGCTCCTTGACTTTGCACTTGAGCTTGAATTTAGAAATTTGACCCCTGGGAACACTAACACCCGTGTGTCCCGCTACACTAGTACAGCTCGGCACCGTTTGCGTCGTGGTGCCGATGGGACAGCCGAGCTTACAACTACTGCAGCCACACGTTTTATGAAGGACTTGCACTTCACCGGGACAAATGGTGTTGGCGAGGTGGGCCGCGGTATAGCTTTAACGCTATTTAATCTTGCTGATACACTTCTCGGCGGGTTGCCGACAGAATTGATTTCGTCGGCTGGAGGTCAACTGTTTTACTCCCGCCCGGTTGTCTCAGCCAATGGCGAGCCGACTGTTAAGTTATACACCTCTGTCGAGAATGCACAGCAGGACAAGGGCATTGCTATACCACATGATATAGACTTAGGGGATTCCCGTGTGGTCATACAAGACTACGATAACCAACATGAGCAGGACCGGCCTACCCCGTCGCCGGCCCCGTCCCGCCCCTTTTCAGTCCTCCGAGCTAACGATGTCCTGTGGCTCTCTCTAACTGCGGCTGAATATGACCAGACCACCTATGGCTCGTCTACCAATCCCATGTATGTTTCAGATACTGTCACATTTGTTAATGTGGCGACGGGTGCCCAGGCCGTAGCCCGATCCCTTGATTGGTCCAAGGTCACATTAGATGGTCGACCACTCACTACCATCCAGCAGTACTCCAAGACATTTTATGTACTGCCGCTTCGTGGCAAGCTTTCCTTTTGGGAGGCTGGTACGACTAAGGCTGGCTACCCTTACAACTATAACACCACTGCTAGTGACCAGATTCTGATCGAGAACGCAGCCGGTCACCGCGTTGCTATATCTACTTACACTACTAGTCTTGGCGCCGGCCCTGTGTCTGTTTCTGCGGTCGGCGTTCTTGCCCCACACTCTGCTTTAGCTGTGCTTGAAGATACTATTGATTATCCCGCCCGTGCTCATACTTTCGATGATTTTTGCCCTGAGTGCCGCAATCTTGGTCTGCAGGGCTGTGCTTTCCAGTCTACTGTTGCTGAGCTTCAGCGTCTTAGAATGAAGGTAGGTAAGACCCGGGAGTCT
>ACY66852
[truncated: 8,159 more chars]
